# Supplementary material for: Fast but not furious: a streamlined selection method for genome-edited cells
Source: Life Sci Alliance. 2021 Apr 26;4(6):e202101051. doi: 10.26508/lsa.202101051 (PMC8127327; doi:10.26508/lsa.202101051)
Supplement: Supplementary file 1 [file LSA-2021-01051_Supplemental_Data_1.zip › SANGER and Deep Sequencing/AFP/102_S102_L001_R1_001.fastq]

@M05620:45:000000000-G6HP7:1:1101:17475:1615 1:N:0:102
TTCTCTATCTCCTAAAAACCTGTTTAGATTTGGAGATAGACCTTCAGGTTTTTCATCATTTTCTGCATGAATTATACATTGACCACGTTCCAGCGTGGTCAGTTTGCAGCATTCTGTTATTTTGTTTGACAGAGTGTCTTGTTGAGAACATATGTAGGACATGATTTTTTCCTGCAACAGGGAAAATAAAGTATAAGTTTTAAAGATTTATTCTTTAATAAAGGATCTCAAAGCCAGCTTTAGAAAAAGGA
+
1>>AAF3DFFFFGB1111AAEAGGH33AFGHD1101B1A1BBFGG1E1GGHGGHBGFEGHHHHHB12F211FF1G2F2FHF1AB1EAGHFGB1>@E//GF20GGHFFDFGFHHHHFHH2GHHHFGHHFBE1G0EGEHGHHGHHE2C/1FCGFHFHFBF1FCFFBGHHHHGHFHFC01@00///0/0?111<GFGB1DGGHHF11D1FHHFHHHHHHD<DD00=0/DGHGDB0DCCBCEHHHBC000/.../
@M05620:45:000000000-G6HP7:1:1101:18558:1945 1:N:0:102
CATCCTGACCCTGAAGTACCCCGGCTTGATTTCTGACATTAGATCGGAAGAGCACACGTCTGAACTCCAGTCACCGGCTATGATCTCGTATGCCGTCTTCTGCTTGAAAAAAAAAAAAAAACAGAGTAAAAAAAATAAGTGACTAGTTGGTGTCAAGACTGAATAGATACAGAATGGAATATACAAAATGGATAGCTAGACTGTCAAGACAATAATGAAATGACCAGAATACATACACTGATGGATAGTCT
+
>AABCFFFFFFFGGGGGGGGGGGGGGGGHHHHHHHHHHHHHHHHHHGGGGHHHHHHHGHHHGHHHHHHHHHHHHHGGGGGHHHHHHHHGGHHHHGGGHGHHHHHHHHHHHHGGGGC<</<-.<0001=1110---.000000000:000/..9/0000/0:/00000000000/09/00;0000000.0:0/;:////9//////////././/:///////////..:////////////////9/////
@M05620:45:000000000-G6HP7:1:1101:13913:2081 1:N:0:102
AGATTACTGCAACAGTTCCCCCTGGACCTGGACAAGTTTCTTGCCTGGCTTACAGAAGCTGAAACAACTGCCAATGTCCTACAGGATGCTACCCGTAAGGAAAGGCTCCTAGAAGACTCCACGGGAGTAAAAGAGCTGATGAAACAATGGCAAGTAAGTCAGGCATTTCCGCTTTAGCACTCTTGTGGATCCAATTGAACAATTCTCAGCATTTGTACTTGTAACTGACAAGCCCAGGGACAAAACAAAGA
+
AABBAFFF5BDFGGGGGCGGGGGFAGFHHHAH2FGGDFEGHFHHHHHEHHHCCGFGHHHHHGFGGHGGGHHHFHHGHHHHEGHHFFFFGHEGHHGEEFFHHF311GGGFHHHFDFEGGGGB0?EE/EEFHHEHGHGHH?GGBDGFGFGDFGGHGHHHHGDDFCGEHGHHFGGGGGHG1FGH0DGH<GFFHHFDCDDHG0CGFGHHHHFFFGCFFHHG0GCCG0;:GF0BFGGEGG.9CDGGE.B.CEA./;
@M05620:45:000000000-G6HP7:1:1101:13928:2095 1:N:0:102
AGATTACTGCAACAGTTCCCCCTGGACCTGGAAAAGTTTCTTGCCTGGCTTACAGAAGCTGAAACAACTGCCAATGTCCTACAGGATGCTACCCGTAAGGAAAGGCTCCTAGAAGACTCCAAGGGAGTAAAAGAGCTGATGAAACAATGGCAAGTAAGTCAGGCATTTCCGCTTTAGCACTCTTGTGGATCCAATTGAACAATTCTCAGCATTTGTACTTGTAACTGACAAGCCCAGGGACAAAACAAAGA
+
A3AAAFFFDFFFGGGGGGGGGGGGHHHHHHHHHHHHBGHHHHHHHHHHHHHHHHFHHHHHHHHHHHHHHHHHHHHHHHHHHHHHFGHFFHGHHHGGEGHHGHFGHHHHGHHHHHHFHHHHBBGFG/EEGGHHHGHHHHFHHGGHHHHHGFGGHGGHHHGHFGFHHHHHHHGGGGGHHHHHHHHHHGHGHHGHGHHHHGFHFFHGHHHHGHHGGHHGFFGHGHHHFHHFHHHHHGGGGGDGGG.FFFGGEFF
@M05620:45:000000000-G6HP7:1:1101:17395:2234 1:N:0:102
AGATTACTGCAACAGTTCCCCCTGGACCTGGAAAAGTTTCTTGCCTGGCTTACAGAAGCTGAAACAACTGCCAATGTCCTACAGGATGCTACCCGTAAGGAAAGGCTCCTAGAAGACTCCAAGGGAGTAAAAGAGCTGATGAAACAATGGCAAGTAAGTCAGGCATTTCCGCTTTAGCACTCTTGTGGATCCAATTGAACAATTCTCAGCATTTGTACTTGTAACTGACAAGCCAGGGACAAAACAAAGAT
+
AABBCFFFFFFFGGGGGGGGGGGGHHHHHHHHHGHHHHHHHHHHHHHHHHHHHHHHHHHHHHHHHHHHHHHHHHHHHHHHHHHHHHHHHHGHHHGGGGHHHGHHHHHHGHHHHHHHHHHHHHHGGHGGHHHHHGHHHHGHHHHHHHHHHHHHHGHHHHHHHHGHHHHHHHGGGGGHHHHHHHHHHGHGHHHHHHHHHHHGGHHHHHHHHHHHHHHHHHHHHHHHHHHGHHHHHGGGGGGGGGGGGGGGGGF
@M05620:45:000000000-G6HP7:1:1101:17413:2240 1:N:0:102
AGATTACTGCAACAGTTCCCCCTGGACCTGGAAAAGTTTCTTGCCTGGCTTACAGAAGCTGAAACAACTGCCAATGTCCTACAGGATGCTACCCGTAAGGAAAGGCTCCTAGAAGACTCCAAGGGAGTAAAAGAGCTGATGAAACAATGGCAAGTAAGTCAGGCATTTCCGCTTTAGCACTCTTGTGGATCCAATTGAACAATTCTCAGCATTTGTACTTGTAACTGACAAGCCAGGGACAAAACAAAGAT
+
ABCCCFFFFFFFGGGGGGGGGGGGHHHHHHHHGHHHGHHHHHHHHHHHHHHHHHHHHHHHHHHHHHHHHHHHHHHHHHHHHHHHHHHHHHHHHHGGGGHHHHHHHHHHGHHHHHHHHHHHHHHGGHGGHHHHHGHHHHHHHHHHHHHHHHHHHGHHHHHHHHHHHHHHHHGGGGGGHHHHHHHHHGHGHHHHHHHHHHHGHHHHHHHHHHHHHHHHHHHHHGHHHHHGHHGHHGGGGGGGGGGGGGGGGGF
@M05620:45:000000000-G6HP7:1:1101:17410:2259 1:N:0:102
AGATTACTGCAACAGTTCCCCCTGGACCTGGAAAAGTTTCTTGCCTGGCTTACAGAAGCTGAAACAACTGCCAATGTCCTACAGGATGCTACCCGTAAGGAAAGGCTCCTAGAAGACTCCAAGGGAGTAAAAGAGCTGATGAAACAATGGCAAGTAAGTCAGGCATTTCCGCTTTAGCACTCTTGTGGATCCAATTGAACAATTCTCAGCATTTGTACTTGTAACTGACAAGCCAGGGACAAAACAAAGAT
+
CCCCCFFFFFFFGGGGGGGGGGGGHHHHHHHHHHHHGHHHHHHHHHHHHHHHHHHHHHHHHHHHHHHHHHHHHHHHHHHHHHHHHHHHHHHHHHGGGGHHHHHHHHHHGHHHHHHHHHHHHHHGGHGGHHHHHGHHHHGHHHHHHHHHHHHHHGHHHHHHHHHHHHHHHHGGGGGHGHHHHHHHHHHGHHHHGHHHHHHFFHHHHHHHGHHHHHHHHGHHHHHGCGGHHHHHEGGGGGGGGGFGGGGGGGF
@M05620:45:000000000-G6HP7:1:1101:11039:2406 1:N:0:102
ATCTCTATCTCCTAAAAACCTGTTTAGATTTGGAGATAGACCTTCAGGTTTTTCATCATTTTCTGCATGAATTATACATTGACCACGTTCCAGCGTGGTCAGTTTGCAGCATTCTGTTATTTTGTTTGACAGAGTGTCTTGTTGAGAACATATGTAGGACATGATTTTTTCCTGCAACAGGGAAAATAAAGTATAAGTTTTAAAGATTTATTCTTTAATAAAGGATCTCAAAGCCAGCTTTAGAAAAAGGA
+
ABBCCFFFFFFFGGGGGGGGGGHHHHHHHHHHHGHHHHHHHHHHHHHHHHHGGHHHHHHHIIHIHHHHHHHHHHHHHHHHHHHHHHGGHHHHHHGFGGHHHGHHHHHHHHHHHHHHHHHHHHHHHHHHHHHHHHGHHHHHHHHHHHGHHHHHHHHHHHHHHHHHHHHHHGHHHHHHGHHHHGGGHHHHHFGGHHHHHGHHHHHHHHHHHHHHHHHHHGHHHHHHHHHGHHHHHHHHGGHHHHHHGHGHGGF
@M05620:45:000000000-G6HP7:1:1101:11057:2414 1:N:0:102
ATCTCTATCTCCTAAAAACCTGTTTAGATTTGGAGATAGACCTTCAGGTTTTTCATCATTTTCTGCATGAATTATACATTGACCACGTTCCAGCGTGGTCAGTTTGCAGCATTCTGTTATTTTGTTTGACAGAGTGTCTTGTTGAGAACATATGTAGGACATGATTTTTTCCTGCAACAGGGAAAATAAAGTATAAGTTTTAAAGATTTATTCTTTAATAAAGGATCTCAAAGCCAGCTTTAGAAAAAGGA
+
>AAAAFFFFFFFGGGGFGFEGFGEGHFFHHFHHHGHFHFFHEGFHGHFGGHEGHHHGGHHFHFGHHFFFGFHHHHFFHHHHBGHHH?HHHHEHGGGGGHHHH@GHGHHHFFGGHHHGHHHHHHHHHHHHHFHHGHGHGHHHHHHGHHHHHGHHHHHHFFHHHHHGHHHGCHFHGGHGHHHHEGFHCGHB<B@FBGHHBGGHHFDDHHBHGHHHHHHHHHHHFG0<GFGHHHGHHFBGFHFHFH0GFHGGGG
@M05620:45:000000000-G6HP7:1:1101:14087:2508 1:N:0:102
CATCCTGACCCTGAAGTACCCGGCTTGATTTCTGACATTAGATCGGAAGAGCACACGTCTGAACTCCAGTCACCGGCTATGATCTCGTATGCCGTCTTCTGCTTGAAAAAAAAAAAAAAAGATAGAAGACAAAAGGGCATGGGAATGAATGAGTAAGGAAAAGAAGTACTATGATATGAGAGAAAAATAAGGATAGGTTTTAAATGATAACTTGACAATAAAGTATCTCAATGGGAGGGAGTGAAGCACTA
+
CCCCCFFFFFFFGGGGGGGGGGGGGGGHHHHHHGGHHHHHHHHHHGGGGHHHHHHHGHHHGHGHHHHHHHHHHHGGGGGHHGH@FHGFGHHHHGEGHGHHHHHHHGHGHHGGGBG>/</-..11111110000</....<.<./0:00000000000:0;//;.;/0090;000;0000000.0:/..00000000/000.009000:0000000:0000000000000000:::99--...900000/:0
@M05620:45:000000000-G6HP7:1:1101:18055:2531 1:N:0:102
AGATTACTGCAACAGTTCCCCCTGGACCTGGAAAAGTTTCTTGCCTGGCTTACAGAAGCTGAAACAACTGCCAATGTCCTACAGGATGCTACCCGTAAGGAAAGGCTCCTAGAAGACTCCAAGGGAGTAAAAGAGCTGATGAAACAATGGCAAGTAAGTCAGGCATTTCCGCTTTAGCACTCTTGTGGATCCAATTGAACAATTCTCAGCATTTGTACTTGTAACTGACAAGCCAGGGACAAAACAAAGAT
+
AABBBFFFFFFFGGGFGBGGGGGGHHHHFHHHHGHHFGHHHHFGHHHHGHHHHHHHHHHGHHHHHHHHHHHHHFFGHHHHHHHHHHHHHHHHHHGF/EGHFFHFGHHHGHHHHHHHHHHHHHHGGAFEFHHGHGHHHHFGHHGHHEGHFEHFCFHHHHHHHHHHHHHHHFGGGFGHBGHHHHHHHHHGHHHHHGDGHGGFHFDGHHHHHHHHHHHHHHHHHHHHHGHFFGCGHGFFEDGGGGBFGGGEGGG
@M05620:45:000000000-G6HP7:1:1101:18047:2548 1:N:0:102
AGATTACTGCAACAGTTCCCCCTGGACCTGGAAAAGTTTCTTGCCTGGCTTACAGAAGCTGAAACAACTGCCAATGTCCTACAGGATGCTACCCGTAAGGAAAGGCTCCTAGAAGACTCCAAGGGAGTAAAAGAGCTGATGAAACAATGGCAAGTAAGTCAGGCATTTCCGCTTTAGCACTCTTGTGGATCCAATTGAACAATTCTCAGCATTTGTACTTGTAACTGACAAGCCAGGGACAAAACAAAGAT
+
AAACCFFFFFFFGGGGGGGGGGGGHHHHHHHHHHHHHHHHHHHHHHHHHHHHHHHHHHHHHHHHHHHHHHHHHHHHHHHHHHHHHHHHHHHHHHGGGGHHHHHHHHHHGHHHHHHHHHHHHHHGGHGGHHHHHGHHHHHHHHHHHHHHHHHHHGHHHHHHHHHHHHHHHHGGGGGHHHHHHHHHHHHGHHHHHHHHHHHGHHHHHHHHHHHHHHHHHHHHHHHHHHHHHHHHHGGGGGGGGGGGGGGGGGF
@M05620:45:000000000-G6HP7:1:1101:18043:2568 1:N:0:102
AGATTACTGCAACAGTTCCCCCTGGACCTGGAAAAGTTTCTTGCCTGGCTTACAGAAGCTGAAACAACTGCCAATGTCCTACAGGATGCTACCCGTAAGGAAAGGCTCCTAGAAGACTCCAAGGGAGTAAAAGAGCTGATGAAACAATGGCAAGTAAGTCAGGCATTTCCGCTTTAGCACTCTTGTGGATCCAATTGAACAATTCTCAGCATTTGTACTTGTAACTGACAAGCCAGGGACAAAACAAAGAT
+
A1>AADFFDDFFCGBBGGGG1EGA0FEGHE0BEGH0GFGHHDB1GDGHHHHHFGHAFFFHGFHFGHHHHCFECHHFDFDGGHHFEFGFFFGGFHGGGGHFHFHECC@GFGGGGBFBEGHCF>1F/CE<FGHFFEHFHFBGHFFBGCHFD1CGCFHG@G@GH1CBGHHHFD?EFAFG1?G<FGBFFF1<GGFFGFFDGFBC0GGDGGHF0<0G0G0GHHHF;:GBGG00CHHCEEGAFAAA.F/CFGGGGG9
@M05620:45:000000000-G6HP7:1:1101:16483:2587 1:N:0:102
AAACCAAGCAGACACTCACCGCTCCCTCGCCACAGGCCAATAGTTTGTCCTCACTGAGTTGGCAACAAGTGGCTGCTGTGGCTGCCATTTTTCTGGTGATGGCCATCAGCTCCGACGAGGTCAGCTGGGGGGCTTTCTTTGTGTAAGCAACGAGAAACCTGAAAGAAGCATTTTTTAACTAAGTCCTGCTGAGTCATTCATGAGTTTTTAGCCGCCTTGCTTCTTCTCACAGACTCTCTACTCTCATGCCA
+
>A?AB?>4AFBCCGFGFGGGEGCEEAGGGGAAEGGHGGE2A3BAFAGGGFDGGGFFFFDBGFGFHH1CGDD3FCFGHFBFCGHFGFHFHFHGCGFHFG3FHHHHGFFGGC?FGEEGGGGC<GCGHHHGD/CB?BEFFBBBBBBBB09FFFABAADFFFABAF9FFEFFFFFFFFFBEFFFFFFFFBBFFFFFA9BFFFFEFBFB99FFAEB/99BBFDFFF/9FF//9;FBBFAFFFFFF/BFFFFF:FFF
@M05620:45:000000000-G6HP7:1:1101:16469:2598 1:N:0:102
AAACCAAGCAGACACTCACCGCTCCCTCGCCACAGGCCAATAGTTTGTCCTCACTGAGTTGGCAACAAGTGGCTGCTGTGGCTGCCATTTTTCTGGTGATGGCCATCAGCTCCGACGAGGTCAGCTGGGGGGCTTTCTTTGTGTAAGCAACGAGAAACCTGAAAGAAGCATTTTTTAACTAAGTCCTGCTGAGTCATTCATGAGTTTTTAGCCGCCTTGCTTCTTCTCACAGACTCTCTACTCTCATGCCA
+
CCCCCBBFCFFFGGGGGGGGGGGGGGHHGGGGGHHHGGHHHHHHHHHHHHHHHHHHHHHHHHHHHHHHHGHHGHGGHHHHHHHGGHHHHHHHHHHHHHGHHHHHHHHHHHHHHGGGGGGGGHHHHHHHGGGGGGGGGGGGGGGGGGFFFFFFFFFFFFFFFFFFFFFFFFFFFFFFFFFFFFFFFFFFFFFFFFFFFFFFFFFFFFFFFFFFFFFFFFFFFFFFFFFFFFFFFFFFFFFFFFFFFFFFFFF
@M05620:45:000000000-G6HP7:1:1101:17016:2602 1:N:0:102
CATCCTGACCCTGAAGTACCCCGGCTTGATTTCTGACATTAGATCGGAAGAGCACACGTCTGAACTCCAGTCACCGGCTATGATCTCGTATGCCGTCTTCTGCTTGAAAAAAAAAAAACAACAACAATTAATCATTCAATATGTTCTCTACACTCAACCTGAACGATACCTATGTATACTAAAGCCTTCTCCGCCTCTCAAGCGTTCAGCGCCGCCGTGCTACTTCGTGCATACGCACTTCTCTCCAGCCC
+
BCCCCFFFFFFFFFGGGGGGGGGGGGGGHHHHHHHHHHHHGHHHHHGGGGHHHHHGHGHHHGHHHHHHGGHHHHHGGGGGHHFHFGHGFGHHHHGGGHGHGHHHHHHHFHHGGGGC<>//////?//111111<11<111111<111100<0/<//0/<<.<00....;C000::000000000;.000;00.;...0:;000;:.:000.-;9-9-:-..0909:./...000...--0;9;09/00;;A
@M05620:45:000000000-G6HP7:1:1101:19864:2605 1:N:0:102
AGATTACTGCAACAGTTCCCCCTGGACCTGGAAAAGTTTCTTGCCTGGCTTACAGAAGCTGAAACAACTGCCAATGTCCTACAGGATGCTACCCGTAAGGAAAGGCTCCTAGAAGACTCCAAGGGAGTAAAAGAGCTGATGAAACAATGGCAAGTAAGTCAGGCATTTCCGCTTTAGCACTCTTGTGGATCCAATTGAACAATTCTCAGCATTTGTACTTGTAACTGACAAGCCAGGGACAAAACAAAGAT
+
AAAABFFFFFFFGGGGGGGGGGGGHHHHHHHHHHHHHHHHHHHHHHHFHHHHHHHHHHHHHHHHHHHHHHHHHHHHHHHHHHHHHFHHHHHHHHGGGGHHHHFHHHHHGHHHHHHFGHHHHGHGC?EFHHHHHGHHHHFHHHHHHHHHHGHHHGHGFHHHHHHHHHHHHHGGGGGFHHHHHHHHHHHGHGHHHBGHHGFFHGHHGHHHHFGHHHHHHFHHHHHHHHHFHHHHHGGGGBEGGFGGGGGGGGG
@M05620:45:000000000-G6HP7:1:1101:19851:2621 1:N:0:102
AGATTACTGCAACAGTTCCCCCTGGACCTGGAAAAGTTTCTTGCCTGGCTTACAGAAGCTGAAACAACTGCCAATGTCCTACAGGATGCTACCCGTAAGGAAAGGCTCCTAGAAGACTCCAAGGGAGTAAAAGAGCTGATGAAACAATGGCAAGTAAGTCAGGCATTTCCGCTTTAGCACTCTTGTGGATCCAATTGAACAATTCTCAGCATTTGTACTTGTAACTGACAAGCCAGGGACAAAACAAAGAT
+
BBBBBFFFFFFFGGCGGGGGGGGGHHHHHHHHHHHHHHHHHHHHHHHHHHHHHHHGHHHHHHHHHHHHHHHHHHHHGHHHHHHHGHHHHHHHHHGGGGHHHGGHHHHHGHHHHGHGHHHHHHHG?GGGHHHHHGHHHHGHHHHHHHHHHHHGHGHGHHGHHHHHHHHHHHGGGGGHHHHHHHHHHGHGHHHHGCHHHGHGHHHHHHHF<GFHHHHHHHHHHHHHHHHHGHHHHGGFGGGGGGGFGGGGGGF
@M05620:45:000000000-G6HP7:1:1101:19862:2635 1:N:0:102
AGATTACTGCAACAGTTCCCCCTGGACCTGGAAAAGTTTCTTGCCTGGCTTACAGAAGCTGAAACAACTGCCAATGTCCTACAGGATGCTACCCGTAAGGAAAGGCTCCTAGAAGACTCCAAGGGAGTAAAAGAGCTGATGAAACAATGGCAAGTAAGTCAGGCATTTCCGCTTTAGCACTCTTGTGGATCCAATTGAACAATTCTCAGCATTTGTACTTGTAACTGACAAGCCAGGGACAAAACAAAGAT
+
BBBBAFFFBDFFGGBBGGGGGGGGHHHHHFFFHHHHHHHHHHHHHHHHHHHHHFHHHHHHHFHHHHHHHFHHHHHGGHFHFHHHGHHEGHHHHHGFGGFHGHFHHHHHGHHHHHHGFHHHGFHG/AEGGFHGHFHHHGEHHHHHHHHHGGGHHGHHFHFGHF@FGHHHGHGGGGGHFGHHHHGGHGHCGGHHFHGHHFGFFHHGHFHD=CBGFHFHHHHHCGFCGFCFFGHCGGG?EDAEEGEGGFGGGGF
@M05620:45:000000000-G6HP7:1:1101:16746:2640 1:N:0:102
AAACCAAGCAGACACTCACCGCTCCCTCGCCACAGGCCAATAGTTTGTCCTCACTGAGTTGGCAACAAGTGGCTGCTGTGGCTGCCATTTTTCTGGTGATGGCCATCAGCTCCGACGAGGTCAGCTGGGGGGCTTTCTTTGTGTAAGCAACGAGAAACCTGAAAGAAGCATTTTTTAACTAAGTCCTGCTGAGTCATTCATGAGTTTTTAGCCGCCTTGCTTCTTCTCACAGACTCTCTACTCTCATGCCA
+
CBCCCBCFCFFFGGGGGGGGGGGGGGHHGGGGGHHHGGHHHGHHHHHHGHHHHHHHHHHHHHHGHHHHHGHHGHGGHHHHHHHGGHHHHHHHHHHHHHHHHHHHHHHHHHHHHGGGGGGGGHHHGHHHGGGGGGGGGGGGGGGGGGFFFFFFFFFFFFFFFFFFFFFFFFFFFFFFFFFFFFFFFFFFFFFFFFFFFFFFFFFFBFFFFFFFFFFFFFFFFFFFFFFFFFFFFFFFFFFFFFFFFFFFFFF
@M05620:45:000000000-G6HP7:1:1101:16723:2643 1:N:0:102
AAACCAAGCAGACACTCACCGCTCCCTCGCCACAGGCCAATAGTTTGTCCTCACTGAGTTGGCAACAAGTGGCTGCTGTGGCTGCCATTTTTCTGGTGATGGCCATCAGCTCCGACGAGGTCAGCTGGGGGGCTTTCTTTGTGTAAGCAACGAGAAACCTGAAAGAAGCATTTTTTAACTAAGTCCTGCTGAGTCATTCATGAGTTTTTAGCCGCCTTGCTTCTTCTCACAGACTCTCTACTCTCATGCCA
+
ABABBAAFBFFFGGGGGGGGGGGGGGHHGGGGGHHHGGHGHHHHHHHHHHHHHHGHHHGHHHHFHHHHHHHHGHGGHHHHHHHGGHHHHHHHHGGHHHHHGHHHHHHFHHHHHGGGGGGGGHHHHHHHGGGGGGGGGGGGGGGGGGFFFFFFEFDFFFFFFFFFFFFFFFBFFFFFFFFFFFFFFFFFFFFFF;FFFFFFFFFF;FFFEEFFFFFFFFFFFFFFFFFFFFFFFFFFFFFFFFFFFFF/FF/
@M05620:45:000000000-G6HP7:1:1101:16756:2656 1:N:0:102
AAACCAAGCAGACACTCACCGCTCCCTCGCCACAGGCCAATAGTTTGTCCTCACTGAGTTGGCAACAAGTGGCTGCTGTGGCTGCCATTTTTCTGGTGATGGCCATCAGCTCCGACGAGGTCAGCTGGGGGGCTTTCTTTGTGTAAGCAACGAGAAACCTGAAAGAAGCATTTTTTAACTAAGTCCTGCTGAGTCATTCATGAGTTTTTAGCCGCCTTGCTTCTTCTCACAGACTCTCTACTCTCATGCCA
+
BBBBBAB?AFFFGGGGGGGGFGGGGGHHGGGGGHHHGGGHHGHHHHHHHHHHHHHHHHHHHHHHHHHHHHHHGHGGHHHHHHHGGHHHHHHHHHHGHHHHHFHHHHHHHHHHHGGGGGGGDGFHHHHGGGGGGGGGGGGGGGGGGGFFFFFFFFFFFFFFFFFFFFFBFFFFFFFFFFFFFFFFFFFFFFFFFFFFFFFFFFFFFFFFFFFFFFFFFFFFFFFFFFFFFFFFFFFFFFFFFFFFFFFFFFB
@M05620:45:000000000-G6HP7:1:1101:16734:2664 1:N:0:102
AAACCAAGCAGACACTCACCGCTCCCTCGCCACAGGCCAATAGTTTGTCCTCACTGAGTTGGCAACAAGTGGCTGCTGTGGCTGCCATTTTTCTGGTGATGGCCATCAGCTCCGACGAGGTCAGCTGGGGGGCTTTCTTTGTGTAAGCAACGAGAAACCTGAAAGAAGCATTTTTTAACTAAGTCCTGCTGAGTCATTCATGAGTTTTTAGCCGCCTTGCTTCTTCTCACAGACTCTCTACTCTCATGCCA
+
AAAABABBAFCFFGFGGGGGGGGGGGHHGGGGGGFEFGGGHHHHHEDGFHHHHHHHHHHHGEGHFGHHH5DFGHGGHHHHHHHGGHHHHHHGHHHFHHHHHFHHFHHHGHHHHGGGFGGGGHHHHHHHFCCGGFGGGGGGFFFGGGFFFFFFFFFFFFFFFFFF/BFFFFFFFFFFFFFFFFB;FFFBFFFFFFFFFFFFFFFFBFFFFF/FF.@FFFFFFFFFFFFFFFFFFFFFFFFFFFFFFF//BFB
@M05620:45:000000000-G6HP7:1:1101:19409:2670 1:N:0:102
AGATTACTGCAACAGTTCCCCCTGGACCTGGAAAAGTTTCTTGCCTGGCTTACAGAAGCTGAAACAACTGCCAATGTCCTACAGGGTGCTACCCGTAAGGAAAGGCTCCTAGAAGACTCCAAGGGAGTAAAAGAGCTGATGAAACAATGGCAAGTAAGTCAGGCATTTCCGCTTTAGCACTCTTGTGGATCCAATTGAACAATTCTCAGCATTTGTACTTGTAACTGACAAGCCAGGGACAAAACAAAGAT
+
BCCCCFFFFFFFGGGGGGGGGGGGHHHHHHHHHHHHHHHHHHHHHHHHHHHHHHHHHHHHHHHHHHHHHHHHHHHHHHHHHHHHH1GGGHHHHHGGGGHHHHHHHHHHGHHHHHHGHHHHHHHGGGGGHHHHHGHHHGGHHHHHHHHHHGHHHGHHHHHGHHHHHHHHHHGGGGGHHHHHHHHHHGHGGHHHFGHHHGHGGGHHHHHFGHFHHHHHHHHHHGHGHHHGHHGHGGGGGGGGGGGGGGGGGGG
@M05620:45:000000000-G6HP7:1:1101:14741:2788 1:N:0:102
ATCTCTATCTCCTAAAAACCTGTTTAGATTTGGAGATAGACCTTCAGGTTTTTCATCATTTTCTGCATGAATTATACATTGACCACGTTCCAGCGTGGTCAGTTTGCAGCATTCTGTTATTTTGTTTGACAGAGTGTCTTGTTGAGAACATATGTAGGACATGATTTTTTCCTGCAACAGGGAAAATAAAGTATAAGTTTTAAAGATTTATTCTTTAATAAAGGATCTCAAAGCCAGCTTTAGAAAAAGGA
+
AABBCFFFFFFFGGGGGGGGGGHHHHHHHHHHHHHHHHHHHHHHHHHHHHHGGHHHHHHHHHHHHHHHHGHHHHHHHHHHHHHHHHGHHHHHHHGFGGHHHHHHHHHHHHHHHHHHHHHHHHHHHHHHGGHHHHHHHHHHHHHHHHGHHHHHHHHHHHHHHHHHHHHHHGHHHHGGHHHHHGGHHHHHHGHHHHHHHHHHHHHHHHHHHHHHHHHHHGHHHHHHHHHHHHHHHHHHHGHHHHHFGHHHGGG
@M05620:45:000000000-G6HP7:1:1101:14738:2808 1:N:0:102
ATCTCTATCTCCTAAAAACCTGTTTAGATTTGGAGATAGACCTTCAGGTTTTTCATCATTTTCTGCATGAATTATACATTGACCACGTTCCAGCGTGGTCAGTTTGCAGCATTCTGTTATTTTGTTTGACAGAGTGTCTTGTTGAGAACATATGTAGGACATGATTTTTTCCTGCAACAGGGAAAATAAAGTATAAGTTTTAAAGATTTATTCTTTAATAAAGGATCTCAAAGCCAGCTTTAGAAAAAGGA
+
CCDCDFFFFFFFGGGGGGGGGGHHHHHHHHHHHHHHHHHHHHHHHHHHHHHGGHHHHHHHHHHHHHHHHHHHHHHHHHHHHHHHHHGHHHHHHHGGGGHHHHHHHHHHHHHHHHHHHHHHHHHHHHHHHHHHHHHHHHHHHHHHHHHHHHHHHHHHHHHHHHHHHHHHHGHHHHHHHHHHHGGGHHHGHGHHHHHHHHHHHHHHHHHHHHHHHHHHHGHHHGHHHHHHHHHHHHHHHGHHHHHHHHHHGGG
@M05620:45:000000000-G6HP7:1:1101:19021:2815 1:N:0:102
TACCTGTACTGGGGAAGAGTGTAGCAATCGCCATTCCTACCTAAAGATCGGAAGAGCACACGTCTGAACTCCAGTCACCGGCTATGATCTCGTATGCCGTCTTCTGCTTGAAAAAAAAAAAAATATTAACAAAAATGATTAATACTAACAGAAATAAAACGACTATGGTAGCAGGGTTGTTAGACATAATCATTGGGGTTGAGTACTATTTACTATACTGGCACGCATCTATATCTGTGATGATAGTTACG
+
CCCCCFFFFFFFGGGGGGGGGGGHHHHHHGGGGGHHHHHHHHHHHHHHHHGGGGHHHHHFHGHHHGHGHHHHGHHHHHHGGGGGHHHHFHHHGGHHHHGGGHGHHHHHHHHHHHHGGGFB///011111?11=0>011<11111111111<<000<0000-.<.;000000000.-:.-..000000000000000.-;--/0000000000:00000000./0.--.-0:0000:0;:0;00000:000.
@M05620:45:000000000-G6HP7:1:1101:16892:2826 1:N:0:102
AAACCAAGCAGACACTCACCGCTCCCTCGCCACAGGCCAATAGTTTGTCCTCACTGAGTTGGCAACAAGTGGCTGCTGTGGCTGCCATTTTTCTGGTGATGGCCATCAGCTCCGACGAGGTCAGCTGGGGGGCTTTCTTTGTGTAAGCAACGAGAAACCTGAAAGAAGCATTTTTTAACTAAGTCCTGCTGAGTCATTCATGAGTTTTTAGCCGCCTTGCTTCTTCTCACAGACTCTCTACTCTCATGCCA
+
BBCCCBBFCFFFGGGGGGGGGGGGGGHHGGGGGHHHGGHHHHHGHHHHHHHHHHHHHHGHHGHHHHFHH5GHGHGGHHFGHHHGGHHHHHGHHHHHHHHHHHHHHHHHHHHHHGGGGGGGFHHHHHHHGGGGGGGGGGGGGGGGGFFFFFFFFFFFFFFFFFFFFFFFFFFFFFFFFFFFFFFFFFFFFFFFFFFFFFFFFFFFFFFFFFFFFFFFFFFFFFFFFFFFFFFFFFFFFFFFFFFFFFFFFFF
@M05620:45:000000000-G6HP7:1:1101:16867:2827 1:N:0:102
AAACCAAGCAGACACTCACCGCTCCCTCGCCACAGGCCAATAGTTTGTCCTCACTGAGTTGGCAACAAGTGGCTGCTGTGGCTGCCATTTTTCTGGTGATGGCCATCAGCTCCGACGAGGTCAGCTGGGGGGCTTTCTTTGTGTAAGCAACGAGAAACCTGAAAGAAGCATTTTTTAACTAAGTCCTGCTGAGTCATTCATGAGTTTTTAGCCGCCTTGCTTCTTCTCACAGACTCTCTACTCTCATGCCA
+
CCCCCCCFCFFFGGGGGGGGGGGGGGHHGGGGGHHHGGHHHHHHHHHHHHHHHHHHHHHHHHHHHHHHHGHHGHGGHHHHHHHGGHHHHHHHHHHHHHHHHHHHHHHHHHHHHGGGGGGGGHHHHHHHGGGGGGGGGGGGGGGGGGFFFFFFFFFFFFFFFFFFFFFFFFFFFFFFFFFFFFFFFFFFFFFFFFFFFFFFFFFFFFFFFFFFFFFFFFFFFFFFFFFFFFFFFFFFFFFFFFFFFFFFFFF
@M05620:45:000000000-G6HP7:1:1101:14559:2833 1:N:0:102
AAACCAAGCAGACACTCACCGCTCCCTCGCCACAGGCCAATAGTTTGTCCTCACTGAGTTGGCAACAAGTGGCTGCTGTGGCTGCCATTTTTCTGGTGATGGCCATCAGCTCCGACGAGGTCAGCTGGGGGGCTTTCTTTGTGTAAGCAACGAGAAACCTGAAAGAAGCATTTTTTAACTAAGTCCTGCTGAGTCATTCATGAGTTTTTAGCCGCCTTGCTTCTTCTCACAGACTCTCTACTCTCATGCCA
+
CCCBCBCFCFFFGGGGGGGGGGGGGGHHGGGGGHHHGGHHHHHHHHHHHHHHHHHHHHHHHHHHHHHHHHHHGHGGHHHHHHHGGHHHHHHHHHHHHHHHHHHHHHHHHHHHHGGGGGGGDFHHHHHHGGGGGGGGGGGGGGGGGGFFFFFFFFFFFFFFFFFFFFFFFFFFFFFFFFFFFFFFFFFFFFFFFFFFFFFFFFFFFFFFFFFFFFFFFFFFFFFFFFFFFFFFFFFFFFFFFFFFFFFFFFF
@M05620:45:000000000-G6HP7:1:1101:19018:2835 1:N:0:102
TACCTGTACTGGGGAAGAGTGTAGCAATCGCCATTCCTACCTAAAGATCGGAAGAGCACACGTCTGAACTCCAGTCACCGGCTATGATCTCGTATGCCGTCTTCTGCTTGAAAAAAAAAAAAAGTACATGTAGACTAATATTAGAACGTACTTAGTGAAAGAAAAATTAAAGAAGATTAAAATGATGAAGGAATGATGATTGAAGGAAAGTACATAGACAACATTAACTGAATATGTGATACAATTGATGT
+
AAABBFFFFFFFG?FF?GGGGGFGHHHFH2FEGCGHHGFGHHHHHHHHHH?EFAGGGGHHHCBGHAEGHHHHHEGHFGHGFGGGHFGGFHHHGGHHHHGGGHGHHHHHHHHHHFHFEDDB////11111111<11111111111111.<0..000000000/.//../00000.//00:0000000000;/./000090000000/.//.;000000000/../:///////////////////////:9/
@M05620:45:000000000-G6HP7:1:1101:16882:2844 1:N:0:102
AAACCAAGCAGACACTCACCGCTCCCTCGCCACAGGCCAATAGTTTGTCCTCACTGAGTTGGCAACAAGTGGCTGCTGTGGCTGCCATTTTTCTGGTGATGGCCATCAGCTCCGACGAGGTCAGCTGGGGGGCTTTCTTTGTGTAAGCAACGAGAAACCTGAAAGAAGCATTTTTTAACTAAGTCCTGCTGAGTCATTCATGAGTTTTTAGCCGCCTTGCTTCTTCTCACAGACTCTCTACTCTCATGCCA
+
AABABBAFCFFFGGGGGGGGGGGGGGHHGGGGGHHHGGHHHHHHHHHHHHHHHHHHHHFGHHHHHHHHHHHHGHGGHHHHHHHGGHHHHHHHHHHHHHHHHHHHHHHHHHHHHGGGGGGGGHHHHHHHGGGGGGGGGGGGGGGGGGFFFFFFFFFFFFFFFFFFFFFFFFFFFFFFFFFFFFFFFFFFFFFFFFFFFFFFFFFFFFFFFFFFFFFFFFFFFFFFFFFFFFFFFFFFFFFFFFFFFFFFFFF
@M05620:45:000000000-G6HP7:1:1101:10754:2861 1:N:0:102
AAACCAAGCAGACACTCACCGCTCCCTCGCCACAGGCCAATAGTTTGTCCTCACTGAGTTGGCAACAAGTGGCTGCTGTGGCTGCCATTTTTCTGGTGATGGCCATCAGCTCCGACGAGGTCAGCTGGGGGGCTTTCTTTGTGTAAGCAACGAGAAACCTGAAAGAAGCATTTTTTAACTAAGTCCTGCTGAGTCATTCATGAGTTTTTAGCCGCCTTGCTTCTTCTCACAGACTCTCTACTCTCATGCCA
+
CCCCCAAFCFFFGGGGGGGGGGGGGGHHGGGGGHHHGGHHHGHHHHHHHHHHHHHHHHHHHHHGHHHHHHHHGHGGHHHHHHHGGHHHHHHHHHHHHHHHHHHHHHHHHHHHHGGGGGGGFHHHHHHHGGGGGGGGGGGGGGGGGGFFFFFFFFFFFFFFFFFFFFFFFFFFFFFFFFFFFFFFFFFFFFFFFFFFFFFFFFFFFFFFFFFFFFFFFFFFFFFFFFFFFFFFFFFFFFFFFFFFFFFFFF9
@M05620:45:000000000-G6HP7:1:1101:19622:2862 1:N:0:102
AGATTACTGCAACAGTTCCCCCTGGACCTGGAAAAGTTTCTTGCCTGGCTTACAGAAGCTGAAACAACTGCCAATGTCCTACAGGATGCTACCCGTAAGGAAAGGCTCCTAGAAGACTCCAAGGGAGTAAAAGAGCTGATGAAACAATGGCAAGTAAGTCAGGCATTTCCGCTTTAGCACTCTTGTGGATCCAATTGAACAATTCTCAGCATTTGTACTTGTAACTGACAAGCCAGGGACAAAACAAAGAT
+
ABABBFFFFBFFGGFGGGGGGGGGHHHHFGFHHHHHGGHHGHHFHHHHHHHHHHHGGHGHHHHHHHHHGHGGHHHFGFHHHHHGFFFFHFGHGHGFGGHHHHFHHHHHGHHHHHHHHHHGHGHG/CEEGHFHHFHHHHHHGHGHHHHHFFHEGFFFGFHFHHGGHHHHHHGGGGGHHHHHHHHHHHHGGFHHHFGHHGHFFGHHHHHF0/GHHHHHHHHHFHHFHHHHEHHFGGGFEDFGGGGFGGGGGFF
@M05620:45:000000000-G6HP7:1:1101:10746:2878 1:N:0:102
AAACCAAGCAGACACTCACCGCTCCCTCGCCACAGGCCAATAGTTTGTCCTCACTGAGTTGGCAACAAGTGGCTGCTGTGGCTGCCATTTTTCTGGTGATGGCCATCAGCTCCGACGAGGTCAGCTGGGGGGCTTTCTTTGTGTAAGCAACGAGAAACCTGAAAGAAGCATTTTTTAACTAAGTCCTGCTGAGTCATTCATGAGTTTTTAGCCGCCTTGCTTCTTCTCACAGACTCTCTACTCTCATGCCA
+
ABBBBBB@BFFFGGGGGGGGGGGGGGHHGGGGGHHHGGHHHGHHHHHHHHHHHHHHHHGHFGHHHHHHHGGHGHGGHHHHGHHGGHHHHHHHHHHHHHHHHHHHHHHHHHHHHGGGGGGGGHHHHHHHGGGGGGGGGGGGGGGGGFFFFFFFFFFFFFFFFFFFFFFFFFFFFFFFEFFFFFFFFFFFFFFFFFFFFFFFFFFFFFFFFFBFFFFFFFFFFFFFFFFFFFFFFFFFFFFFFFFFFFF/FFF
@M05620:45:000000000-G6HP7:1:1101:10764:2881 1:N:0:102
AAACCAAGCAGACACTCACCGCTCCCTCGCCACAGGCCAATAGTTTGTCCTCACTGAGTTGGCAACAAGTGGCTGCTGTGGCTGCCATTTTTCTGGTGATGGCCATCAGCTCCGACGAGGTCAGCTGGGGGGCTTTCTTTGTGTAAGCAACGAGAAACCTGAAAGAAGCATTTTTTAACTAAGTCCTGCTGAGTCATTCATGAGTTTTTAGCCGCCTTGCTTCTTCTCACAGACTCTCTACTCTCATGCCA
+
AAAAABBFBF4FGFGGGGGGGGGGGGHHGGGGGHHGGGGGHHHHHHHHHHHHHHHHHHGGHHHHHHHHHHHGGHGGHHHHHHHGGHHHHHHHHHGHHFGHFHHHHHHHHHHHHGGGGGGGGGFHHHFHG?CGGGGGGGGGGGGGGGFFFFFFFFFDFFFFFFFFFFFFFFFFFFFFFFFFFFFFFFFFFFFFFFFFFFFFFFFFFFFFFFFFFFFFFFFFFFFFFFFFFFFFFFFFFFFFFFFFFFFFFF/
@M05620:45:000000000-G6HP7:1:1101:19544:2914 1:N:0:102
CATCCTGACCCTGAAGTACCTGACTTGATTTCTGACATTCGCTCGGAAGAGCACACGTCTGAACTCCAGTCACCGGCTATGATCTCGTATGCCGTCTTCTGCTTGAAAAAAAAAACCAATGCGTCTGTCAAGGGCTCCACTGTACTATAACGACCACAGAGAGAAGACGACTCAGGTAAACTGTGGGCAGAGTGCGTTGTACTTCTGACAGTACACAATGCATTTCGTGTAGTTCTTGTACTATGGATTGT
+
AAABBFFFFFFFGGGFGGGGGFCGHH4FBBFHHHFF4FG552222E22B2AF3F2F0BAFGBGHFGEBFGHHHHGGCG1FF5D4@F1BEFGHHF1>11FGBGGHB03B30E//</////222/////1<<111/<0</?01111111111>..---.<.///..////.-;..:0;00000000;/../...;009..-.000009//9////999/.//////;;..;..//////;//:////9///./
@M05620:45:000000000-G6HP7:1:1101:13568:2914 1:N:0:102
AAACCAAGCAGACACTCACCGCTCCCTCGCCACAGGCCAATAGTTTGTCCTCACTGAGTTGGCAACAAGTGGCTGCTGTGGCTGCCATTTTTCTGGTGATGGCCATCAGCTCCGACGAGGTCAGCTGGGGGGCTTTCTTTGTGTAAGCAACGAGAAACCTGAAAGAAGCATTTTTTAACTAAGTCCTGCTGAGTCATTCATGAGTTTTTAGCCGCCTTGCTTCTTCTCACAGACTCTCTACTCTCATGCCA
+
CCDDDCCFCFFFGGGGGGGGGGGGGGHHGGGGGHHHGGHHHHHHHHHHHHHHHHHHHHHHHHHHHHHHHHHHGHGGHHHHHHHGGHHHHHHHHHHHHHHHHHHHHHHHHHHHHGGGGGGGGHHHHHHHGGGGGGGGGGGGGGGGGGFFFFFFFFFFFFFFFFFFFFFFFFFFFFHFFFFFHFFFFFFFFFFFFFFFFHHHFHFFFFFFFFFFFFFFFFFFHFFFFFFFFFFFFFFFFFFFHFFHFFFFHFF
@M05620:45:000000000-G6HP7:1:1101:14775:2925 1:N:0:102
AAACCAAGCAGACACTCACCGCTCCCTCGCCACAGGCCAATAGTTTGTCCTCACTGAGTTGGCAACAAGTGGCTGCTGTGGCTGCCATTTTTCTGGTGATGGCCATCAGCTCCGACGAGGTCAGCTGGGGGGCTTTCTTTGTGTAAGCAACGAGAAACCTGAAAGAAGCATTTTTTAACTAAGTCCTGCTGAGTCATTCATGAGTTTTTAGCCGCCTTGCTTCTTCTCACAGACTCTCTACTCTCATGCCA
+
BBBBBCCFCFFFGGGGGGGGGGGGGGHHGGGGGHHHGGGHHGHHHHHHHHHHHHHGHHGHHGHHHHHHHHHHGHGGHHGHHHHGGHHHHHHHHHHHHHHHHHHHHHHHHHHHHGGGGGGGFHHHHHHHGGGGGGGGGGGGGGGGGGFFFFFFEFFFFFFFFFFFFFFFFFFFFFFFFFFFFFFFFFFFFFFEF:FFFFFFFFFFFFFFFFFFFFFFFFFFFFFFFFFFFFFFFFFFFFFFFFFFFFFFFFF
@M05620:45:000000000-G6HP7:1:1101:19530:2928 1:N:0:102
CATCCTGACCCTGAAGTACCTGACTTGATTTCTGACATTAGATCGGAAGAGCACACGTCTGAACTCCAGTCACCGGCTATGATATCGCATGCCGTCTTCTGCTTGAAAAAAAAAAACAGTGCTGCTGACCGAGGCCCCCCTGAACCCCAAGGCCAACAGAGAGAAGATGACTCAGGTGAGGCTCGGCCGACGCCCGTGCTCCTCCCGTCCTTTCCCCAGTCATTTTCTGCCCGGCTTGATTTCTGACATTA
+
AAAAAFFFFFFFGGGGGFGG31FAG3AA1BFBA3F1A3FF112D0000EA0BAB0F/A/0FGH1AAFAGFHGHHA/A>/F12F221///>EG1E//0/22BG11101B10>/>E///?@1FHFHHBGHHHGGGGGGGGCGGGGFCGGGC..CGHHAEFHGGHGGGC/CB;FFGGGF;BFFGEGGGGGG@@@@@@@;9-AABFFFFFFFFFFFFBFFFBA/FBFFBFFFFF9EF@?@9@-/9BFFBBFEFF/
@M05620:45:000000000-G6HP7:1:1101:13553:2930 1:N:0:102
AAACCAAGCAGACACTCACCGCTCCCTCGCCACAGGCCAATAGTTTGTCCTCACTGAGTTGGCAACAAGTGGCTGCTGTGGCTGCCATTTTTCTGGTGATGGCCATCAGCTCCGACGAGGTCAGCTGGGGGGCTTTCTTTGTGTAAGCAACGAGAAACCTGAAAGAAGCATTTTTTAACCAAGTCCTGCTGAGTCATTCATGAGTTTTTAGCCGCCTTGCTTCTTCTCACAGACTCTCTACTCTCATGCCA
+
3AAAABBFBFCFGFGGGGGGGGGGGGHH2EGGGHHHGGECHFCGGHHHHHHHHGHGHHFGFHHDGHHHHGFGFHGGFHHHHGHGGHHHHHHHHGHHHHHGBGHHHGHHHHHHHGGGGGGGGHHHHGFFGGGGGGGGGGGGG;BFGEBFFFFFFFFFFFFFFFFFFFFFFFFFFFFFFFF/BEFFFFFFFFFFFFFFFFFFFFFBFFFFFFEFFFFFFFFFFFFFFFFFFFF/FFFFFFBFFFFFFFF/BFF
@M05620:45:000000000-G6HP7:1:1101:14023:2961 1:N:0:102
ATCTCTATCTCCTAAAAACCTGTTTAGATTTGGAGATAGACCTTCAGGTTTTTCATCATTTTCTGCATGAATTATACATTGACCACGTTCCAGCGTGGTCAGTTTGCAGCATTCTGTTATTTTGTTTGACAGAGTGTCTTGTTGAGAACATATGTAGGACATGATTTTTTCCTGCAACAGGGAAAATAAAGTATAAGTTTTAAAGATTTATTCTTTAATAAAGGATCTCAAAGCCAGCTTTAGAAAAAGGA
+
CCCCCFFFFFFFGGGGGGGGGGGHHHHHHHHHHHHHHHHHHHHHHHHHHHHGGHHHHHHHIIIIIHHHHHHHHHHHHHHHHHHHGHGGHHHHHHGFGGHHHHHHHHHHHHHHHHHHHHHHHHHHHHHHGHHHHHHHHHHHHHHHHHHHHHHHHHHHHHHHHHHHHHHHHGHHHHHHHHHHHGGHHHHHHHHHHHHHHHHHHHHHHHHHHHHHHHHHHGHHHHHHHHHHHGHHHHHHHGHHHHHGHHHHGGH
@M05620:45:000000000-G6HP7:1:1101:13671:2996 1:N:0:102
ATCTCTATCTCCTAAAAACCTGTTTAGATTTGGAGATAGACCTTCAGGTTTTTCATCATTTTCTGCATGAATTATACATTGACCACGTTCCAGCGTGGTCAGTTTGCAGCATTCTGTTATTTTGTTTGACAGAGTGTCTTGTTGAGAACATATGTAGGACATGATTTTTTCCTGCAACAGGGAAAATAAAGTATAAGTTTTAAAGATTTATTCTTTAATAAAGGATCTCAAAGCCAGCTTTCGAAAAAGGA
+
?AAAAFFFF@B4FGFGBFEEFGGFF5DFGHHHBF4EBFHHFHHGHFFFHHHGGGHGFFGFHHHDDFFGHBDEFFHHABEGHHHHGG1AGHHGHHC1E@1FEHHHGHHFHHE3FGFHGHFHHHBFFGHHFHEFHHGHHHBGHGHF4FGFFGHHHHHFFGHCGF11GBGHBBBFFG1C1100?/?F/????<G<?D<DG>FDFD<1F1G1>GFGDDGHHBGDD000C0/DDFFF0/;GGAHCG0;A.C-.EGG
@M05620:45:000000000-G6HP7:1:1101:13679:3020 1:N:0:102
ATCTCTATCTCCTAAAAACCTGTTTAGATTTGGAGATAGACCTTCAGGTTTTTCATCATTTTCTGCATGAATTATACATTGACCACGTTCCAGCGTGGTCAGTTTGCAGCATTCTGTTATTTTGTTTGACAGAGTGTCTTGTTGAGAACATATGTAGGACATGATTTTTTCCTGCAACAGGGAAAATAAAGTATAAGTTTTAAAGATTTATTCTTTAATAAAGGATCTCAAAGCCAGCTTTAGAAAAAGGA
+
CCCCDFFFFFFFGGGGGGGGGGHHHHHHHHHHHHHHHHHHHHHHHHHHHHHGGHHHHIHHHIIIHHHHHHHHHHHHHHHHHHHHHHGHHHHHHHGGGGHHHHHHHHHHHHHHHHHHHHHHHHHHHHHHHHHHHHHHHHHHHHHHHHHHHHHHHHHHHHHHHHHHHHHHHGHHHHHHHHHHHGGHHHHHHHHHHHHHHHHHHHHHHHHHHHHHHHHHHHHHHHHHHHHHHHHHHHHHHGHHHHHEFHHHGGH
@M05620:45:000000000-G6HP7:1:1101:17390:3026 1:N:0:102
ATCTCTATCTCCTAAAAACCTGTTTAGATTTGGAGATAGACCTTCAGGTTTTTCATCATTTTCTGCATGAATTATACATTGACCACGTTCCAGCGTGGTCAGTTTGCAGCATTCTGTTACTTTGTTTGACAGAGTGTCTTGTTGAGAACATATGTAGGACATGATTTTTTCCTGCAACAGGGAAAATAAAGTATAAGTTTTAAAGATTTATTCTTTAATAAAGGATCTCAAAGCCAGCTTTAGAAAAAGGA
+
AAAABFFFFFFFGGGGCGGGGGFGHGHHFFGHHEGHFHHFHHFHHHGHHHHFGHHGGHHHHHHHGGHHHFHHFHHHHHFHHFFHHHGHHHHGGHGEEGHHGGGGHHHHHHHHFHHFGFH4BFHHEHHHHHHHGHFHFHHGHHHHFHHFGHHHHHGHHHFGHHHHGHHHGGHHHHGHGHHHHGGHHHGGGHGHHHHHHHHHHHFFHHHHHHHHHHHHHHHHGHHEBGHHHHHHHHHHHGHHHHF0;GGHGGH
@M05620:45:000000000-G6HP7:1:1101:16678:3037 1:N:0:102
AAACCAAGCAGACACTCACCGCTCCCTCGCCACAGGCCAATAGTTTGTCCTCACTGAGTTGGCAACAAGTGGCTGCTGTGGCTGCCATTTTTCTGGTGATGGCCATCAGCTCCGACGAGGTCAGCTGGGGGGCTTTCTTTGTGTAAGCAACGAGAAACCTGAAAGAAGCATTTTTTAACTAAGTCCTGCTGAGTCATTCATGAGTTTTTAGCCGCCTTGCTTCTTCTCACAGACTCTCTACTCTCATGCCA
+
CCCCCBCFCFFFGGGGGGGGGGGGGGHHGGGGGHHHGGGHHGHHHHHHHHHHHHHHHHGHHHGHHHHHHGHHGHGGHHHHHHHGGHHHHHHHHHHHHHGHHHHHHGHHHHHHHGGGGGGGFHHHHHHHGGGGGGGGGGGGGGGFGGFFFFFFFFFFFFFFFFFFFFFFFFFFFFFFFFFFFFFFFFFFFFFFFFFFFFFFFFFFFFFFFFFFFFFFFFFFFFFFFFFFFFFFFFFFFFFFFFFFFFFFFFF
@M05620:45:000000000-G6HP7:1:1101:13568:3065 1:N:0:102
CATCCTGACCCTGAAGTACCCCGGCTTGATTTCTGACATTAGATCGGAAGAGCACACGTCTGAACTCCAGTCACCGGCTATGATCTCGTATGCCGTCTTCTGCTTGAAAAAAAAAAAAAATAAATACAACATGAAACATAACTAACACAAGATAAACTAAGTCCACGTACCAGTAAACATGAAACCACATGATAAATTGTAACATCATACGTACGAGAGAAGCGATAAGCTTTGATCTAGTTATGTATTGA
+
CCDDDFFFFFFFGGGGGGGGGGGGGGGGHHHHHHHHHHHHHHHHHHGGGGHHHHHHHGGHHGHHHHHHHHHHHHHGGGGGHHGH4GHHGGHHHHGFGHGHHHHHHHHHHHHGGGGCC>><0<11>111<1.01111>/0000000000.../000;0000000000../..;0000000000000....0:00000000:00000:0000.;:.:9..-.0/0-....0000:00;00000:0:000:000
@M05620:45:000000000-G6HP7:1:1101:13573:3084 1:N:0:102
CATCCTGACCCTGAATTACCCCGGCTTGATTTCTGACATTAGATCGGAAGAGCACACGTCTGAACTCCAGTCACCGGCTATGATCTCGTATGCCGTCTTCTGCTTGAAAAAAACAAATACCCAATCTTACCCACTCGCTACCGCTGGCTATGCATACCACGAACCATTCACCTATAACACTGCAACTACTTAACCTTTTACCAATACACACATATCAGTATACGCTTCACATACTTTTCATCCAACCTCCA
+
AAABBFFFFFFFGGG5BFGGGGGAEAEGHHHHHGHGHHHHHHHHHHGGGGFHHHHHHGGGHFGHHFHHFGHGHHGGEFEGE@GH4BFGGGHHHHGFGHGHHHHHHEFG33GCG/F/?332222/222@2@222<02/////0<//--.011111111000.<.--.00000:0/;00;0/000000///0000000;;000000/:/009..90000009090..9..//9//9//////9/////.//..
@M05620:45:000000000-G6HP7:1:1101:13580:3118 1:N:0:102
ATCTCTATCTCCTAAAAACCTGTTTAGATTTGGAGATAGACCTTCAGGTTTTTCATCATTTTCTGCATGAATTATACATTGACCACGTTCCAGCGTGGTCAGTTTGCAGCATTCTGTTATTTTGTTTGACAGAGTGTCTTGTTGAGAACATATGTAGGACATGATTTTTTCCTGCAACAGGGAAAATAAAGTATAAGTTTTAAAGATTTATTCTTTAATAAAGGATCTCAAAGCCAGCTTTAGAAAAAGGA
+
BCBBCFFFFFFFGGGGGGGGGGHHHHHHHHHHHHHHHHHHHHHHHHHHHHHGGHHHHHHHHHIHIHHHHGHHHHHHHHHHHHHHHHGHHHHHHHGGGGHHHHHHHHHHHHHHHHHHHHHHHHHHHHHHHHHHHHHHHHHHHHHHFHHHHHHHHHHHHHHHHHHHHHHHHGHHHHHHHHHHHGGHHHHHHHHGHHHHGGHHHHGHHHHHHHHHHHHHHHHGHFGHHHHHHHHHHHHHHGHHHHHFGHHFGGG
@M05620:45:000000000-G6HP7:1:1101:19838:3132 1:N:0:102
AGATTACTGCAACAGTTCCCCCTGGACCTGGAAAAGTTTCTTGCCTGGCTTACAGAAGCTGAAACAACTGCCAATGTCCTACAGGATGCTACCCGTAAGGAAAGGCTCCTAGAAGACTCCAAGGGAGTAAAAGAGCTGATGAAACAATGGCAAGTAAGTCAGGCATTTCCGCTTTAGCACTCTTGTGGATCCAATTGAACAATTCTCAGCATTTGTACTTGTAACTGACAAGCCAGGGACAAAACAAAGAT
+
ABBBBFFFFFFFGGFGGGGGGGGGHHHHHHHHHHHHFHHHHHHHHHHHHHHHHHHHHHHHHHHHHHHHHHHHHHHHHHHHGHHHGHHHHHHHHHGGGGHHHHHHHHHHGHHHHHHHHHHHHHHGDEFFFHHHHEHHHHFHHHHGHHGHFGHGHGHHHHHHHHGHHHHHHHGGGGGHHHHHHHHHHGHGGHHHGFHHHEHHGGHHHHHFGHGHHHHHHHHGHHHEHFHGHHGHHGBFGGEGGGG?FGGGGGG
@M05620:45:000000000-G6HP7:1:1101:13594:3136 1:N:0:102
ATCTCTATCTCCTAAAAACCTGTTTAGATTTGGAGATAGACCTTCAGGTTTTTCATCATTTTCTGCATGAATTATACATTGACCACGTTCCAGCGTGGTCAGTTTGCAGCATTCTGTTATTTTGTTTGACAGAGTGTCTTGTTGAGAACATATGTAGGACATGATTTTTTCCTGCAACAGGGAAAATAAAGTATAAGTTTTAAAGATTTATTCTTTAATAAAGGATCTCAAAGCCAGCTTTAGAAAAAGGA
+
ABAABFFFFFFFGGGGGGGGGFHHHHHHHHHHGGHHHHFHFFGFHHHGGGHGGHHHHHHHHHHHFGHHFFHHHFHFHHHHHGHHHHGHHFHHGHGFFFGHFHGHHHHHFHFF4GFHGHFHHHHHHHHHHHHHHHGGHFHHHHHGHHHGHGHHHHHHHHHHHHHHHHHHHGGHHHFHHHHHHEFFFHHEHHHFGHBGH>FGFFFFGB1FGGHHHHHHHBHGGFGFFHHHHHHHHHHHHGFHHFHHHHFHGGF
@M05620:45:000000000-G6HP7:1:1101:13573:3137 1:N:0:102
ATCTCTATCTCCTAAAAACCTGTTTAGATTTGGAGATAGACCTTCAGGTTTTTCATCATTTTCTGCATGAATTATACATTGACCACGTTCCAGCGTGGTCAGTTTGCAGCATTCTGTTATTTTGTTTGACAGAGTGTCTTGTTGAGAACATATGTAGGACATGATTTTTTCCTGCAACAGGGAAAATAAAGTATAAGTTTTAAAGATTTATTCTTTAATAAAGGATCTCAAAGCCAGCTTTAGAAAAAGGA
+
CCCCCFFFFFFFGGGGGGGGGGHHHHHHHHHHHHHHHHHHHHHHHHHHHHHGGHHHHHHHHIIHIHHHHHHHHHHHHHHHHHHHHHGGHHHHHHGGGGHHHHHHHHHHHHHHHHHHHHHHHHHHHHHHHHHHHHHHHHHHHHHHHHHHHHHHHHHHHHHHHHHHHHHHHGHHHHHHHHHHHGGHHHHGHHHHHHHHHHHHHHGHHHHHHHHHHHHHHGHHHGFHHHHHHHHHHHHHHGHHHHHHHHHHGGH
@M05620:45:000000000-G6HP7:1:1101:20902:3196 1:N:0:102
ATCTCTATCTCCTAAAAACCTGTTTAGATTTGGAGATAGACCTTCAGGTTTTTCATCATTTTCTGCATGAATTATACATTGACCACGTTCCAGCGTGGTCAGTTTGCAGCATTCTGTTATTTTGTTTGACAGAGTGTCTTGTTGAGAACATATGTAGGACATGATTTTTTCCTGCAACAGGGAAAATAAAGTATAAGTTTTAAAGATTTATTCTTTAATAAAGGATCTCAAAGCCAGCTTTAGAAAAAGGA
+
ACCBCFFFFFFFGGGGGGGGGGGHHHHHHHHHHHHHHHHHHHHHHHHHHHHGGHHHHHHHHHHIHHHHHHHHHHHHHHHHHHHHGHGHHHHHHHGGGGHHHHHHHHHHHHHHHHHHHHHHHHHHHHHHGHHHHHHHHHHHHHHHHHHHHHHHHHHHHGHHHHHHHHHHHGHHHHHHHHHHHGGHHHHHHHHHHHHHHGHHHHHHHHHHHHHHHHHHHHHHHGGHHHHHHHHGHGHHHGHHHHHHGGHHGGG
@M05620:45:000000000-G6HP7:1:1101:21252:3241 1:N:0:102
CATCCTGACCCTGAAGTACCCCGGCTTGATTTCTGACATTAGATCGGAAGAGCACACGTCTGAACTCCAGTCACCGGCTATGATCTCGTATGCCGTCTTCTGCTTGAAAAAAAAAAAAATATTATTTCACATATCTTCTTACTACTTACATCTAAATTACATGAAATATACCCTCCTAAACACAAATCAATTAAAATTTTAACAAATTTATTCTTTAATAAAGTATCTCAAAGACATGTAAAGCATATTGT
+
CCCDDFFFFFFFGGGGGGGGGGGGGGGGHHHHHHHHHHHHHHHHHHGGGGHHHHHHHGHHHGHHHHHHHGHHHHHGGGGGHHHHHHHHGGHHHHGGGHGHHHHHHHHHHHHGGGGG>/>0111111=1=111<1>11>111111>11>000000<0000=000<00<000<000../00000..:.0;0000;0;0000;0:000.;0009;;;;009000;0;00;000000///000009000000000
@M05620:45:000000000-G6HP7:1:1101:16102:3272 1:N:0:102
AAACCAAGCAGACACTCACCGCTCCCTCGCCACAGGCCAATAGTTTGTCCTCACTGAGTTGGCAACAAGTGGCTGCTGTGGCTGCCATTTTTCTGGTGATGGCCATCAGCTCCGACGAGGTCAGCTGGGGGGCTTTCTTTGTGTAAGCAACGAGAAACCTGAAAGAAGCATTTTTTAACTAAGTCCTGCTGAGTCATTCATGAGTTTTTAGCCGCCTTGCTTCTTCTCACAGACTCTCTACTCTCATGCCA
+
ABBABBBFBFFFGGGGGGGGGGGGGCFGFGGGGHHHGGHHH3GHHHHHHHHHHHHHHHHHHHHEHHHHHGGHGHGGHGHHHHHGGHGHHHHFHHHHHHHHHHHHHHHHHHHHHGGGG/BFGGGHGHHHGFGGGGGGGFGGGGFFGGFFFFFFFFBFFBAFFBBFFFFFFFFFFFFFFFFFFFFFFFFFFFFFFFFFFFFFFFFFFFFFFFFFFFFFFFFFFFFFFFFFFFFFFFFFFFFFF/BF/BFBFFF
@M05620:45:000000000-G6HP7:1:1101:16109:3291 1:N:0:102
AAACCAAGCAGACACTCACCGCTCCCTCGCCACAGGCCAATAGTTTGTCCTCACTGAGTTGGCAACAAGTGGCTGCTGTGGCTGCCATTTTTCTGGTGATGGCCATCAGCTCCGACGAGGTCAGCTGGGGGGCTTTCTTTGTGTAAGCAACGAGAAACCTGAAAGAAGCATTTTTTAACTAAGTCCTGCTGAGTCATTCATGAGTTTTTAGCCGCCTTGCTTCTTCTCACAGACTCTCTACTCTCATGCCA
+
BBBBCAAFCFFFGGGGGGGGGGGGGGHHGGGGGHHHGGHHHHHGHHFFFHHHHHHHHHGHHFHHHHHHHGHHGHFGHGGHHHHGGHBGHHHHHHHHHHHHHHHHHHHHHHHHHGGGGGGGCGFHHHHHGGGGGGGGGGGGGGGGGGFFFFFFFFFFFFFFFFFFFFFFFFFFFFFFFFFFFFFFFFFFFFFFFBFFFFFFFFFFBFFFFFFFFFFFFFFFFFFFFFFFFFFFFFFFFFFFFFFFFFFFFFF
@M05620:45:000000000-G6HP7:1:1101:12861:3292 1:N:0:102
AGATTACTGCAACAGTTCCCCCTGGACCTGGAAAAGTTTCTTGCCTGGCTTACAGAAGCTGAAACAACTGCCAATGTCCTACAGGATGCTACCCGTAAGGAAAGGCTCCTAGAAGACTCCAAGGGAGTAAAAGAGCTGATGAAACAATGGCAAGTAAGTCAGGCATTTCCGCTTTAGCACTCTTGTGGATCCAATTGAACAATTCTCAGCATTTGTACTTGTAACTGACAAGCCAGGGACAAAACAAAGAT
+
ACCCCFFFFFFFGGGGGGGGGGGGHHHHHHHHHHHHGHHHHHHHHHHHHHHHHHHHHHHHHHHHHFHHHHHHHHHHHHHHHHHHHGHHHHHHHHGGGGHHHHHHHHHHGHHHHHHHHHHHHHHGGHGGHHHHHGHHHHHHHHHHHHHHHHHHHGHHHHHHHHHHHHHHHHGGGGGHHHHHHHHHHHHGHHHHGHHHHHHHHHHHHHHHHHHHHHHHHHHHHHHHHHHHHHHHGGGGGGGGGGGGGGGGGGF
@M05620:45:000000000-G6HP7:1:1101:16086:3294 1:N:0:102
AAACCAAGCAGACACTCACCGCTCCCTCGCCACAGGCCAATAGTTTGTCCTCACTGAGTTGGCAACAAGTGGCTGCTGTGGCTGCCATTTTTCTGGTGATGGCCATCAGCTCCGACGAGGTCAGCTGGGGGGCTTTCTTTGTGTAAGCAACGAGAAACCTGAAAGAAGCATTTTTTAACTAAGTCCTGCTGAGTCATTCATGAGTTTTTAGCCGCCTTGCTTCTTCTCACAGACTCTCTACTCTCATGCCA
+
BBBBBBBFBFFFGGGGGGGGGGGGGGHHGGGGGHGHGGGHHHHFHHHHHHHHHHHHHHHHHHHHHHHHHGGHGHGGHHHHHHHGGHHHHHHHHGHHHHHHHHHHHGHHHHHHHGGEGGGGDHHHGHHHDGGGGGGGGGGGGFGGGGFFFFFFFFDFFFFFFFFFFFFFFFFFFFFFFFFFFFFFFFFFFFFFFFFFFFFFFFFFFFFFFFFFFFFFFFFFFFFFFFFFFFFFFFFFFFFFFFFFFFFFFFF
@M05620:45:000000000-G6HP7:1:1101:12877:3301 1:N:0:102
AGATTACTGCAACAGTTCCCCCTGGACCTGGAAAAGTTTCTTGCCTGGCTTACAGAAGCTGAAACAACTGCCAATGTCCTACAGGATGCTACCCGTAAGGAAAGGCTCCTAGAAGACTCCAAGGGAGTAAAAGAGCTGATGAAACAATGGCAAGTAAGTCAGGCATTTCCGCTTTAGCACTCTTGTGGATCCAATTGAACAATTCTCAGCATTTGTACTTGTAACTGACAAGCCAGGGACAAAACAAAGAT
+
ABABBFFFFFFFGGGGGGGGGGGGHHHHHHGHHHHHBFHHHHHHHHHHFHHHHGFHHHHHHHGHH3BGHHHGHGHGHHHHHHGGHFHHHHHHHHGFGGHHHHHFHHGHGHHHHHHGHHHHGHHGGHGGGGHHHGHHHHHHHHHHHHHHFHHFHGHGHHHHHHHHHHHFHHGGGGGHHHHHHHGHHHHGHHHGGHHHHHHHFHHHGHHHGHGHFGFFCCCHGGHFHHHHHHGHFGGGGGGGGGGFGEGFGF9
@M05620:45:000000000-G6HP7:1:1101:10512:3320 1:N:0:102
AAACCAAGCAGACACTCACCGCTCCCTCGCCACAGGCCAATAGTTTGTCCTCACTGAGTTGGCAACAAGTGGCTGCTGTGGCTGCCATTTTTCTGGTGATGGCCATCAGCTCCGACGAGGTCAGCTGGGGGGCTTTCTTTGTGTAAGCAACGAGAAACCTGAAAGAAGCATTTTTTAACTAAGTCCTGCTGAGTCATTCATGAGTTTTTAGCCGCCTTGCTTCTTCTCACAGACTCTCTACTCTCATGCCA
+
CCCCCCCFCFFFGGGGGGGGGGGGGGHHGGGGGHHHGGHHHHHHHHHHHHHHHHBGHHHHHHHHHHHHHHHHGHGGHHHHHHHGGHHHHHHHHHHHHHGHHHHHHHHHHHHHHGGGGGGGGHHHHHHHGGGGGGGGGGGGGGGGGGFFFFFFFFFFFFFFFFFFFFFFFFFFFFFFFFFFFFFFFFFFFFFFFFFFFFFFFFFFFFFFFFFFFFFFFFFFFFFFFFFFFFFFFFFFFFFFFFFFFFFFFF9
@M05620:45:000000000-G6HP7:1:1101:11764:3340 1:N:0:102
CATCCTGACCCTGAAGTACCCCCGGCTTGATTTCTGACATTAGATCGGAAGAGCACACGTCTGAACTCCAGTCACCGGCTATGATCTCGTATGCCGTCTTCTGCTTGAAAAAAAAAAAAAAAAAAAGAAAAAAAGTGGTAAAGATTTTATAATGCAATAGAAAAGATGAAGAGATGTTGATAGATAATTTATATAACATACAATGATGTAATTGTCAACTACATACAGCTTAATATGATGATGTCTAAATT
+
CCCCCFFFFFFFGGGGGGGGGGGGGGGGGHHHHHHHHHHHHHHHHHHGGGGHHHHHHHGHHHGHHHHHHHHHHHHHGGGGGHHGGGGHHGGHHHHGGGHGHHHGHHHGFGHHGGGDG<</<-----...//.:-.0000000000;000;0000000000000//.9;0000./;000000000000000:00;0000;000000090900000000000000900000000000;0000000000:0000
@M05620:45:000000000-G6HP7:1:1101:10504:3343 1:N:0:102
AAACCAAGCAGACACTCACCGCTCCCTCGCCACAGGCCAATAGTTTGTCCTCACTGAGTTGGCAACAAGTGGCTGCTGTGGCTGCCATTTTTCTGGTGATGGCCATCAGCTCCGACGAGGTCAGCTGGGGGGCTTTCTTTGTGTAAGCAACGAGAAACCTGAAAGAAGCATTTTTTAACTAAGTCCTGCTGAGTCATTCATGAGTTTTTAGCCGCCTTGCTTCTTCTCACAGACTCTCTACTCTCATGCCA
+
ABBBBA>FBCFFGFGFGGGGEGGGGGHHGGGGGHHGGGHHHHHGHHHHHHHHHHGHHHGGHFHFHCFGFFGHGHGGHG@FHHHGFGGHHHHHHHHHHHGHHGHHHHHHHHHHHGGGGGGGGHFFGGHHGGGGGGGGGGGGGFGGGFFFFFFBFFFDFFFFFFFFFFFFFFFFFFFBFFFFFFFFFFFFFFFFFBBFFFFFFFEFFFFFFFFFFDBBFFFFFFFFFFFFFFFEFFFFFFFFFFFFFFFBFF/
@M05620:45:000000000-G6HP7:1:1101:11782:3344 1:N:0:102
CATCCTGACCCTGAAGTACCCCCGGCTTGATTTCTGACATTAGATCGGAAGAGCACACGTCTGAACTCCAGTCACCGGCTATGATCTCGTATGCCGTCTTCTGCTTGAAAAAAAAAAAATAATACAACATGGATGGCTATGCCTATTTAGATTACCTACAATACAACCAGTTGTTTAACTACTAATTATGAATAACTGAGAGTATTTTATTAATAGTCATTTAATGTAATTGGTTCCAGAAGTCGATCTTT
+
AAABBFFFFFFFGGGGGGGGGGGGGGGGGHHHHHHHGHHHHFGHHHHDEE?FGHHHHHGHHH1AFHHHHHHGGFHHGCFGGHHFGEFGHGGHHGHGFFHGGHGFHHFA3BFHGGGDF//?11111111<<10111.0011110000000000000000//000/00/...0;00./00000/00000000000009;0000/;;;000000000000000;900//;//9/;/;.///9/////.....//
@M05620:45:000000000-G6HP7:1:1101:16250:3372 1:N:0:102
AAACCAAGCAGACACTCACCGCTCCCTCGCCACAGGCCAATAGTTTGTCCTCACTGAGTTGGAAACAAGTGGCTGCTGTGGCTGCCATTTTTCTGGTGATGGCCATCAGCTCCGACGAGGTCAGCTGGGGGGCTTTCTTTGTGTAAGCAACGAGAAACCTGAAAGAAGCATTTTTTAACTAAGTCCTGCTGAGTCATTCATGAGTTTTTAGCCGCCTTGCTTCTTCTCACAGACTCTCTACTCTCATGCCA
+
1>1AAA11AFC>1B1BAFGG0A0E0AB0A0AEAAAAFC/FFHHAAA102DDHHHD1AFADGA1AAF0FHGF1F>F?1E@BFEHEEHFHDGGBHDFFHHDGGFFGFGBFF1>GG?EEEECGGHHHHHHHGGGGGGGGGGGGGGGGGGGFFFF@FFFFFFFFFFFFFFFFFFFFFFF@FFFFFFFFFFFFFFFFFFFBFFFFFFFFFFFFFFFFFF@@FFFFFFFFFFFFFFFFFFFFFFFFFFFFFFFFFFF
@M05620:45:000000000-G6HP7:1:1101:16766:3398 1:N:0:102
ATCTCTATCTCCTAAAAACCTGTTTAGATTTGGAGATAGACCTTCAGGTTTTTCATCATTTTCTGCATGAATTATACATTGACCACGTTCCAGCGTGGTCAGTTTGCAGCATTCTGTTATTTTGTTTGACAGAGTGTCTTGTTGAGAACATATGTAGGACATGATTTTTTCCTGCAACAGGGAAAATAAAGTATAAGTTTTAAAGATTTATTCTTTAATAAAGGATCTCAAAGCCAGCTTTAGAAAAAGGA
+
BCCCCFFFFFFFGGGGGGGGGGHHHHHHHHHHHHHHHHHHHHHHHHHHHHHGGHHHHHIHHIIIHHHHHHHHHHHHHHHHHHHHHHGGHHHHHHGFGGHHHHHHHHHHHHHHHHHHHHHHH4FHHHHHHHHHHHHHHHHHHHHHHHGHHHHHHHHHHHHHHHHHHHHHHGHHHHHHHHHHHGGHHHHHHHHHHHHHHGHHHHHHHHHHHHHHHHHHHHHHGHHHHHHGHHHHHHHHHGGHHHHHHFHGGGH
@M05620:45:000000000-G6HP7:1:1101:20320:3401 1:N:0:102
AGATTACTGCAACAGTTCCCCCTGGACCTGGAAAAGTTTCTTGCCTGGCTTACAGAAGCTGAAACAACTGCCAATGTCCTACAGGATGCTACCCGTAAGGAAAGGCTCCTAGAAGACTCCAAGGGAGTAAAAGAGCTGATGAAACAATGGCAAGTAAGTCAGGCATTTCCGCTTTAGCACTCTTGTGGATCCAATTGAACAATTCTCAGCATTTGTACTTGTACCTGACAAGCCAGGGACAACACAAAGAT
+
@AAAAB1@3DFFFCGDABGGGGGFHHHCGHHHHHFFHFFGGFFFGHBFHHHHHEFGHHHHHHHFHHHAHHHHHHGBGHFHHHHCGAHHHGHHHHGGGFFHFHHHHHHHFFGFHDHGHHHHHGHC//?EFF2GFCHFHH1DFHHHGFEGHGHHGGH2>DGFFG0@GGHHFHG?ECFGH1FHHHGH1=F.FFHGFHHHHH0GGFHFFHHHHG0CGFHCHCGFFGH0<CF/GF;CEFBFEFGGGG.9CEE.C/B
@M05620:45:000000000-G6HP7:1:1101:16784:3409 1:N:0:102
ATCTCTATCTCCTAAAAACCTGTTTAGATTTGGAGATAGACCTTCAGGTTTTTCATCATTTTCTGCATGAATTATACATTGACCACGTTCCAGCGTGGTCAGTTTGCAGCATTCTGTTATTTTGTTTGACAGAGTGTCTTGTTGAGAACATATGTAGGACATGATTTTTTCCTGCAACAGGGAAAATAAAGTATAAGTTTTAAAGATTTATTCTTTAATAAAGGATCTCAAAGCCAGCTTTAGAAAAAGGA
+
?>AAAFFFFFFFGGGGGGGCGGGGHFFFFGGFFGFFHFHFFCEGHHHFGGHGEHHHHHHGGGFFGFHDGHHFEHHGHGFGHDHHHFDHHHHGHGGEGGHGFHGHHHHHHFFFGHHHFHDHHFHHHHHHHFHHGHGGGHHHGFGFGGHFGHHHBGFDGHFGCGHHDGGHG/FGHHBCGGFHHEEEHHGHHHGHFHHGGHHFHGCDFHFHHGHHHHHHHFFFDGGFHHHHBGGHHHFFGEHHHHHGFHFHGCH
@M05620:45:000000000-G6HP7:1:1101:20309:3422 1:N:0:102
AGATTACTGCAACAGTTCCCCCTGGACCTGGAAAAGTTTCTTGCCTGGCTTACAGAAGCTGAAACAACTGCCAATGTCCTACAGGATGCTACCCGTAAGGAAAGGCTCCTAGAAGACTCCAAGGGAGTAAAAGAGCTGATGAAACAATGGCAAGTAAGTCAGGCATTTCCGCTTTAGCACTCTTGTGGATCCAATTGAACAATTCTCAGCATTTGTACTTGTAACTGACAAGCCAGGGACAAAACAAAGAT
+
ABBCCFFFFFFFGGGGGGGGGGGGHHHHHHHHHHHHHHHHHHHHHHHHHHHHHHHHHHHHHHHHHHHHHHHHHHHHHHHHHHHHHHHHHHHHHHGGGGHHHHHHHHHHGHHHHHHHHHHHHHHGGHGGHHHHHGHHHGHHHHHHHHHHHHHHHGHHHHHHHHHHHHHHHHGGGGGHHHHHHHHHHGHGHHHHGHHHGGHGFGHHHHHHHHHHHHHHHHHHHHHHHHHHHHHHHGGGGGGGGGGGGGGGGGG
@M05620:45:000000000-G6HP7:1:1101:17212:3425 1:N:0:102
AAACCAAGCAGACACTCACCGCTCCCTCGCCACAGGCCAATAGTTTGTCCTCACTGAGTTGGCAACAAGTGGCTGCTGTGGCTGCCATTTTTCTGGTGATGGCCATCAGCTCCGACGAGGTCAGCTGGGGGGCTTTCTTTGTGTAAGCAACGAGAAACCTGAAAGAAGCATTTTTTAACTAAGTCCTGCTGAGTCATTCATGAGTTTTTAGCCGCCTTGCTTCTTCTCACAGACTCTCTACTCTCATGCCA
+
CCCCCCCFCFFFGGGGGGGGGGGGGGHHGGGGGHHHGGHHHHHHHHHHHHHHHHHHHHGHHHHHHHHHHGHHGHGGHHHHHHHGGHHHHHHHHHHHHHHHHHHHHHHHHHHHHGGGGGGGFHHHHHHHGGGGGGGGGGGGGGGGGGFFFFFFFFFFFFFFFFFFFFFFFFFFFFFFFFFFFFFFFFFFFFFFFFFFFFFFFFFFFFFFFFFFFFFFFFFFFFFFFFFFFFFFFFFFFFFFFFFFFFFFFFB
@M05620:45:000000000-G6HP7:1:1101:20300:3440 1:N:0:102
AGATTACTGCAACAGTTCCCCCTGGACCTGGAAAAGTTTCTTGCCTGGCTTACAGAAGCTGAAACAACTGCCAATGTCCTACAGGATGCTACCCGTAAGGAAAGGCTCCTAGAAGACTCCAAGGGAGTAAAAGAGCTGATGAAACAATGGCAAGTAAGTCAGGCATTTCCGCTTTAGCACTCTTGTGGATCCAATTGAACAATTCTCAGCATTTGTACTTGTAACTGACAAGCCAGGGACAAAACAAAGAT
+
AABBBFFFFFFFGG4BEGGGGGGDHHHHHGFHHHHHGHHHHHHHHHHHHHHGHHHHHHHHHHHHHHHHHHHHHHHGGHHHHHHHHGHHHHHHHHGGGGHHHHHGHHHHGHHHHHHGHHHHHHHGAEFFHHHGHGHHHHGHHHHHHHHHHHHHHGHHHHHHHHGHHHHHHHGGGGGHHHHHHHHHHHHGHHHHHHGHHGHGFHHHHHHHFHHHHHHHHHHHHHHFFHHHHHHAEEGEEFGGGGGGFGGGEGF
@M05620:45:000000000-G6HP7:1:1101:17195:3444 1:N:0:102
AAACCAAGCAGACACTCACCGCTCCCTCGCCACAGGCCAATAGTTTGTCCTCACTGAGTTGGCAACAAGTGGCTGCTGTGGCTGCCATTTTTCTGGTGATGGCCATCAGCTCCGACGAGGTCAGCTGGGGGGCTTTCTTTGTGTAAGCAACGAGAAACCTGAAAGAAGCATTTTTTAACTAAGTCCTGCTGAGTCATTCATGAGTTTTTAGCCGCCTTGCTTCTTCTCACAGACTCTCTACTCTCATGCCA
+
ABBABB44AFFFGGGGGGGGEEEFGGGFFCEAEHHCFFE2FG5FFHGHHHHHHHFDGHDFGHFFGHHH2B5G?FFFFGGGBBFEFGFGGHBGGHFFGHGHHHGHHHHHHHHHHFFGE@FGDCGFGHHHCGCADFGGGGGGGGFFFFFFFFFFFFFFFFFFFFFFFFFFFFBFFFFFFFFFFFFBFFFFFFBFFBBFFFFFFFEBBFFFFFBFFA=DDFFFF:BFFFFFFFFBBFFFFFFFFFFFFFFB9FB
@M05620:45:000000000-G6HP7:1:1101:19427:3467 1:N:0:102
AAACCAAGCAGACACTCACCGCTCCCTCGCCACAGGCCAATAGTTTGTCCTCACTGAGTTGGCAACAAGTGGCTGCTGTGGCTGCCATTTTTCTGGTGATGGCCATCAGCTCCGACGAGGTCAGCTGGGGGGCTTTCTTTGTGTAAGCAACGAGAAACCTGAAAGAAGCATTTTTTAACTAAGTCCTGCTGAGTCATTCATGAGTTTTTAGCCGCCTTGCTTCTTCTCACAGACTCTCTACTCTCATGCCA
+
BCCCCCCFCFFFGGGGGGGGGGGGGGHHGGGGGHHHGGHHHCHGHHHHHHHHHHHHHHHHHHHHHHHHHHHHGHGGHGHHHHHGGHHHHHHHHHHHHHHHHHHHHHHHHHHHHGGGGGGGFGGHHHHHGGGGGGGGGGGGGGGGGGFFFFFFFFFFFFFFFFFFFFFFFFFFFFFFFFFFFFFFFFFFFFFFFFFBFFFFFFFFFFFFFFFFFFFFFFFFFFFFFFFFFFFFFFFFFFFFFFFFFBFFFF0
@M05620:45:000000000-G6HP7:1:1101:10943:3471 1:N:0:102
AAACCAAGCAGACACTCACCGCTCCCTCGCCACAGGCCAATAGTTTGTCCTCACTGAGTTGGCAACAAGTGGCTGCTGTGGCTGCCATTTTTCTGGTGATGGCCATCAGCTCCGACGAGGTCAGCTGGGGGGCTTTCTTTGTGTAAGCAACGAGAAACCTGAAAGAAGCATTTTTTAACTAAGTCCTGCTGAGTCATTCATGAGTTTTTAGCCGCCTTGCTTCTTCTCACAGACTCTCTACTCTCATGCCA
+
CCBCCCBFBFFFGGGGGGGGGGGGGGHHGGGGGHHHGGHGGGFGHHHHHHHHHHHHHHHHHHHHHHHHHHHHGHGGHHGHHHHGGHHHHHHHHHHHHHGHHHHHFHFHHHHHHGGGGEGGDHHHHHHHGGGGGGGGGGGGGGGGGGFFFFFFFFFFFFFFFFFFFFFFFFFFFFFFFFFFFFFFFFFFFFFFFFFFFFFFFFFFFFFFFFFFFFFFFFFFFFFFFFFFFFFFFFFFFFFFFFFFFFFFFF9
@M05620:45:000000000-G6HP7:1:1101:19415:3482 1:N:0:102
AAACCAAGCAGACACTCACCGCTCCCTCGCCACAGGCCAATAGTTTGTCCTCACTGAGTTGGCAACAAGTGGCTGCTGTGGCTGCCATTTTTCTGGTGATGGCCATCAGCTCCGACGAGGTCAGCTGGGGGGCTTTCTTTGTGTAAGCAACGAGAAACCTGAAAGAAGCATTTTTTAACTAAGTCCTGCTGAGTCATTCATGAGTTTTTAGCCGCCTTGCTTCTTCTCACAGACTCTCTACTCTCATGCCA
+
CCCCCCCFCFFFGGGGGGGGGGGGGGHHGGGGGHHHGGHHHHHHHHHHHHHHHHHHHHHHHHHHHHHHHHHHGHGGHHHHHHHGGHHHHHHHHHHHHHHHHHHHHHHHHHHHHGGGGGGGGHHHHHHHGGGGGGGGGGGGGGGGGGFFFFFFFFFFFFFFFFFFFFFFFFFFFFFFFFFFFFFFFFFFFFFFFFFFFFFFFFFFFFFFFFFFFFFFFFFFFFFFFFFFFFFFFFFFFFFFFFFFFFFFFFB
@M05620:45:000000000-G6HP7:1:1101:10953:3490 1:N:0:102
AAACCAAGCAGACACTCACCGCTCCCTCGCCACAGGCCAATAGTTTGTCCTCACTGAGTTGGCAACAAGTGGCTGCTGTGGCTGCCATTTTTCTGGTGATGGCCATCAGCTCCGACGAGGTCAGCTGGGGGGCTTTCTTTGTGTAAGCAACGAGAAACCTGAAAGAAGCATTTTTTAACTAAGTCCTGCTGAGTCATTCATGAGTTTTTAGCCGCCTTGCTTCTTCTCACAGACTCTCTACTCTCATGCCA
+
BCABCCBFCFFFGGGGGGGGGGGGGGHHGGGGGHHHGGGHHCGHHHHHHHHGHHGHHHGGHHHHHHHHGFDBFHGGHHGHHHGGGHHHHHHHHHHHHHHHFHHHHHHHHHHHHGGFFGGGGHHHHHHHGGGGGGGGGGGGGGGGGFFFFFFFFFFFFFFFFFFFFFFFFFFFFFFFFFFFFFFFFFFFFFFFFFFFFFFFFFFFFFFFFFFFFFFFFFFFFFFFFFFFFFFFFFFFFFFFFFFFFFFFFFF
@M05620:45:000000000-G6HP7:1:1101:13847:3522 1:N:0:102
AAACCAAGCAGACACTCACCGCTCCCTCGCCACAGGCCAATAGTTTGTCCTCACTGAGTTGGCAACAAGTGGCTGCTGTGGCTGCCATTTTTCTGGTGATGGCCATCAGCTCCGACGAGGTCAGCTGGGGGGCTTTCTTTGTGTAAGCAACGAGAAACCTGAAAGAAGCATTTTTTAACTAAGTCCTGCTGAGTCATTCATGAGTTTTTAGCCGCCTTGCTTCTTCTCACAGACTCTCTACTCTCATGCCA
+
CCCCCCCFCFFFGGGGGGGGGGGGGGHHGGGGGHHHGGHHHHHHHHHHHHHHHHHHHHHHHHHHHHHHHHHHGHGGHHHHHHHGGHHHHHHHHHHHHHHHHHHHHHHHHHHHHGGGGGGGGHHHHHHHGGGGGGGGGGGGGGGGGGFFFFFFFFFFFFFFFFFFFFFFFFFFFFFFFFFFFFFFFFFFFFFFFFFFFFFFFFFFFFFFFFFFFFFFFFFFFFFFFFFFFFFFFFFFFFFFFFFFFFFFFFB
@M05620:45:000000000-G6HP7:1:1101:21790:3546 1:N:0:102
AGATTACTGCAACAGTTCCCCCTGGACCTGGAAAAGTTTCTTGCCTGGCTTACAGAAGCTGAAACAACTGCCAATGTCCTACAGGATGCTACCCGTAAGGAAAGGCTCCTAGAAGACTCCAAGGGAGTAAAAGAGCTGATGAAACAATGGCAAGTAAGTCAGGCATTTCCGCTTTAGCACTCTTGTGGATCCAATTGAACAATTCTCAGCATTTGTACTTGTAACTGACAAGCCAGGGACAAAACAAAGAT
+
BCCCBFFFFFFFGGGGGGGGGGGGHHHHGHHHGHHHGHHHHHGHHHHHHHHHHHHHHGHHHHHHHHHHHHHHHHHHHHHHHHHHHHHHHHHHHHGGGGHHGHHHHHHHGHHGHHHHHHHHHHHGGHGGHHHHHGHHHHHHHHHHHHHHHHHHHGHHHHHHHHGHHHHHHHGGGGGHHHHHHHHHHHHGHHHHHGHHHHHGFGHHHHHHHHHHHHHHHHHHHHHHHHHHHHHHGGGGGGGGGGGGGGGFGFB
@M05620:45:000000000-G6HP7:1:1101:19838:3561 1:N:0:102
AGATTACTGCAACAGTTCCCCCTGGACCTGGAAAAGTTTCTTGCCTGGCTTACAGAAGCTGAAACAACTGCCAATGTCCTACAGGATGCTACCCGTAAGGAAAGGCTCCTAGAAGACTCCAAGGGAGTAAAAGAGCTGATGAAACAATGGCAAGTAAGTCAGGCATTTCCGCTTTAGCACTCTTGTGGATCCAATTGAACAATTCTCAGCATTTGTACTTGTAACTGACAAGCCAGGGACAAAACAAAGAT
+
AAAABFFFFFFFGGGGGGGGGGGGHHHHHHHHHHHHHHHHHHHHHHHHHHHHHHHHHHHHHHHHHHHHHHHHHHHHHHHHHHHHHGHHHHHHHHGGGGHHHHHHHHHHGHHHHHHHHHHHHHHGGHGGHHHHHGHHHHGHHHHHHHHHHHHHHGHHHHHHHHHHHHHHHHGGGGGFHHHHHHHHHHHGHHHHHGHHGGHFHCGHHHHHHHHHHHHHHHHHHHHHHHHGFHGHHGGGGGGGGAFFGGGGGGG
@M05620:45:000000000-G6HP7:1:1101:15475:3566 1:N:0:102
CATCCTGACCCTGAAGTACCCCGGCTTGATTTCTGACATTAGATCGGAAGAGCACACGTCTGAACTCCAGTCACCGGCTATGATCTCGTATGCCGTCTTCTGCTTGAAAAAAAAAAAAAAACCGCACAACACAAGCTTCCTCAGTCCCAACGCTAAAAGAGCACAGACGTGTAACCTGAGACGTGGCACACACCAAACAGACGCCTCGCTACTCCTGACACTTGTTCCACCCTACATAGGATGCGATAGCC
+
CCCCCFFFFFFFGGGGGGGGGGGGGGGGFHHHHHHHHHHHHHHHHHGGGGHHHHHHHGHHHGHHHHHHHHHHHHHGGGGGHHHHFFHHGGHHHHGGGHGHHHHHHHHHHHHGGGG<<<<<->.----</......:000000000:000:..9.:.0:0./:0.9/0.-..//;090.;/0;....-/0/..::...;.//.---...-..-000000/00000000:00.../.09000900:-..:.;9
@M05620:45:000000000-G6HP7:1:1101:17579:3566 1:N:0:102
ATCTCTATCTCCTAAAAACCTGTTTAGATTTGGAGATAGACCTTCAGGTTTTTCATCATTTTCTGCATGAATTATACATTGACCACGTTCCAGCGTGGTCAGTTTGCAGCATTCTGTTATTTTGTTTGACAGAGTGTCTTGTTGAGAACATATGTAGGACATGATTTTTTCCTGCAACAGGGAAAATAAAGTATAAGTTTTAAAGATTTATTCTTTAATAAAGGATCTCAAAGCCAGCTTTAGAAAAAGGA
+
AABBBFFFFFFFGGGGFGGGGGHHHFGHGHHFH4EGFCHGHHHHHHHDHHHGGHHHHHHHHHHHHHHHFHHHHHHFHHHHEFHHHHGHHHHHHHGEEGHHGHHHHHH4FHFHHHHHHHHHHHHHFHHHHHEHHHHHHHHHHHHHFGE4?FHHHHHHHHHHGHHEHGHHGGGHHHHH2CGHHGGHHFGG?DGGHHHBGGGHHHFDGGGBHHGHHHHHHHHDDDFH/DCGFGGFHGHFHFHHHH0B0CCG??C
@M05620:45:000000000-G6HP7:1:1101:17594:3576 1:N:0:102
ATCTCTATCTCCTAAAAACCTGTTTAGATTTGGAGATAGACCTTCAGGTTTTTCATCATTTTCTGCATGAATTATACATTGACCACGTTCCAGCGTGGTCAGTTTGCAGCATTCTGTTATTTTGTTTGACAGAGTGTCTTGTTGAGAACATATGTAGGACATGATTTTTTCCTGCAACAGGGAAAATAAAGTATAAGTTTTAAAGATTTATTCTTTAATAAAGGATCTCAAAGCCAGCTTTAGAAAAAGGA
+
BCCCCFFFFFFFGGGGGGGGGGHHHHHHHHHHHHHHHHHHHHHHHHHHHHHGGHHHHHIHHIHHIHHHHHHHHHHHHHHHHHHHHHGHHHHHHHGGGGHHHHHHHHHHHHHHHHHHHHHHHHHHHHHHHHHHHHHHHHHHHHHHHHHHHHHHHHHHHHHHHHHHHHHHHGHHHHHHHHHHHGGHHHHHHHHHHHHHHHHHHHHHHHHHHHHHHHHHHGHHHGHHHHHHHHHHHHHHHGHHHHHHHHHHGGH
@M05620:45:000000000-G6HP7:1:1101:15478:3590 1:N:0:102
CATCCTGACCCTGAAGTACCCCGGCTTGATTTCTGACATTACATCGGAAGACCACACGTCTGAACTCCAGTCACCGGCTATGATCTCGTATGCCGTCTTCTGCTTGAAAAAAAAACCAGTTCTGCTGACCGAGGCCCCCCTGCACCCCACGGCCAACAGAGCGACGATGACTCAGGTGAGGCTCGGCCGACGCCCGTGCTCCTCCCGTCCTTTCCCCCGTCATTTTCTGCCCGGCTTGTTTTCTGCCATTC
+
AAAAAFFFFFFFGGGGGGGGGG0000AE0AFGF222D1F2F11BG?/ACEH0BGGHCGFGHGHBFHHGHH2F1GB//>//F12@F2F0/?G02@//E0FD2BGF1F>FFDGE/B@///<@1@FFGH<@0F@///-FECGGGG.<GCCCC.@C-@@AEFFFF/?A-;AEGBFBB0BFB//-9A-A@@-A---999@@----;BBB/AA9A??///99---;A--9/9FB/B/-9--;@--/-9B////9BB/
@M05620:45:000000000-G6HP7:1:1101:17599:3596 1:N:0:102
ATCTCTATCTCCTAAAAACCTGTTTAGATTTGGAGATAGACCTTCAGGTTTTTCATCATTTTCTGCATGAATTATACATTGACCACGTTCCAGCGTGGTCAGTTTGCAGCATTCTGTTATTTTGTTTGACAGAGTGTCTTGTTGAGAACATATGTAGGACATGATTTTTTCCTGCAACAGGGAAAATAAAGTATAAGTTTTAAAGATTTATTCTTTAATAAAGGATCTCAAAGCCAGCTTTAGAAAAAGGA
+
ABBBBFFFFFFFGGGGGGGGGGHHHHHHFHHFHFEHHHHHHHHHGFHGFGHFFHHHHHHHHGHHHGHFGGHHHHHHHHGHHFHHHHGHHHHHGHGGGGHHHHHHHHGHHHGHHHHHFGHHHHHHHHHHGHGHHHHHHHHHHHHHFHHHHHHGHHHHHHHHHHHHHHHHHGHGHHHHHGHHHFEGHHHHGHHFGHGGHHHHHHHGHGHHHFHHGHHHHBGHGFHEHHHHGHHHHHGHHGHHHHHGHHGGGGH
@M05620:45:000000000-G6HP7:1:1101:18725:3619 1:N:0:102
AGATTACTGCAACAGTTCCCCCTGGACCTGGAAAAGTTTCTTGCCTGGCTTACAGAAGCTGAAACAACTGCCAATGTCCTACAGGATGCTACCCGTAAGGAAAGGCTCCTAGAAGACTCCAAGGGAGTAAAAGAGCTGATGAAACAATGGCAAGTAAGTCAGGCATTTCCGCTTTAGCACTCTTGTGGATCCAATTGAACAATTCTCAGCATTTGTACTTGTAACTGACAAGCCAGGGACAAAACAAAGAT
+
ABBCCFFFFFFFGGGGGGGGGGGGHHHHHHHHHHHHHHHHHHHHHHHHHHHHHHHHHGHHHHHHHHHHHHHHHHHHHHHHHHHHHGHHHHHHHHGGGGHHHHHHHHHHGHHHHHHHHHHHHHHGGHGFHHHHHGHHHHHHHHHHHHHHHHHHHGHHHHHHHHHHHHHHHHGGGGGHHHHHHHHHHHHGHHHHHHHHHHHGHHHHHHHHHHHHHHHHHHHHHHHHHHHHHHHHHGGGGGGGGGGGGGGGGGG
@M05620:45:000000000-G6HP7:1:1101:18743:3627 1:N:0:102
AGATTACTGCAACAGTTCCCCCTGGACCTGGAAAAGTTTCTTGCCTGGCTTACAGAAGCTGAAACAACTGCCAATGTCCTACAGGATGCTACCCGTAAGGAAAGGCTCCTAGAAGACTCCAAGGGAGTAAAAGAGCTGATGAAACAATGGCAAGTAAGTCAGGCATTTCCGCTTTAGCACTCTTGTGGATCCAATTGAACAATTCTCAGCATTTGTACTTGTAACTGACAAGCCAGGGACAAAACAAAGAT
+
BBBBAFFFFFFFFGFFGGGGGGGGHHHHHHGHHHHFFHHHFGHHHHHHHHHHHHHFHHHHHFGHHHHHFFHHFHHHGHHHHHHHHHHHFHHHHHGGGFHHHGHHHHFHGFHHHHHEHHHGHFHGGHGGHHHHHGHHHHFHHHHHGHHGFGFHHGHHFHHHHHHHHHHHGFFGGGGHGHGHFHHHHDGFFGFHHHFHHGDBDGHDGFH<DF0GCHHHHHHFHFFFHHFCHHHHHGGFFA?AEFFGGGGGGGB
@M05620:45:000000000-G6HP7:1:1101:18717:3639 1:N:0:102
AGATTACTGCAACAGTTCCCCCTGGACCTGGAAAAGTTTCTTGCCTGGCTTACAGAAGCTGAAACAACTGCCAATGTCCTACAGGATGCTACCCGTAAGGAAAGGCTCCTAGAAGACTCCAAGGGAGTAAAAGAGCTGATGAAACAATGGCAAGTAAGTCAGGCATTTCCGCTTTAGCACTCTTGTGGATCCAATTGAACAATTCTCAGCATTTGTACTTGTAACTGACAAGCCAGGGACAAAACAAAGAT
+
@ABCCFFFFFFFGGGGGGGGGGGGHHHHHHHHHHHHFGHHHHHHHHHHHHHHHHHHHHHHHHHHHHHHHHHHGHHHHHHHHHHHHHHHHGHHHHGFGGHHGHHHHHHHGHHHHHGHHHHHHHHGGHGGHGHHHGHHHHHHHHHFHHHHFFHHHGHHHHHHHHHHHHHHHHGGGGGHHHHHHHHHHHHGHHHHGHHHHHHHGHHHHHHHGFHHHHHHHHHHHGHGHHHHHGHHHGFFFGGGGGGGGGGGGGC
@M05620:45:000000000-G6HP7:1:1101:12022:3707 1:N:0:102
ATCTCTATCTCCTAAAAACCTGTTTAGATTTGGAGATAGACCTTCAGGTTTTTCATCATTTTCTGCATGAATTATACATTGACCACGTTCCAGCGTGGTCAGTTTGCAGCATTCTGTTATTTTGTTTGACAGAGTGTCTTGTTGAGAACATATGTAGGACATGATTTTTTCCTGCAACAGGGAAAATAAAGTATAAGTTTTAAAGATTTATTCTTTAATAAAGGATCTCAAAGCCAGCTTTAGAAAAAGGA
+
AABBBFFFFFFFGGGGGGGGGGHHHHHHHHHHHHHHHHHGHHHHHHHHHHHGGHHHHHHHHHHHHHHHHHHHHHHHHHHHHFHHHGGHHHHHHHGEGGHHHHHHHHHHHHGHHHHHHHHHHHHHHHHHGGHGHHHHHHHHHHHHHHHGHHHHHHHHHHHHHHHHHHHHHGHHHHHHHHHHHGGFHHHHGHHGHHHHHGHHHHFHHGHHHGHHHHHHHHHHHFDGHHHHHHHHHHFHHGHHHHGGHHGHGGG
@M05620:45:000000000-G6HP7:1:1101:19517:3737 1:N:0:102
AAACCAAGCAGACACTCACCGCTCCCTCGCCACAGGCCAATAGTTTGTCCTCACTGAGTTGGCAACAAGTGGCTGCTGTGGCTGCCATTTTTCTGGTGATGGCCATCAGCTCCGACGAGGTCAGCTGGGGGGCTTTCTTTGTGTAAGCAACGAGAAACCTGAAAGAAGCATTTTTTAACTAAGTCCTGCTGAGTCATTCATGAGTTTTTAGCCGCCTTGCTTCTTCTCACAGACTCTCTACTCTCATGCCA
+
BBBBBBBFBFFFGGGGGGGGGGGGGGHHGGGGGHHHGGGFHHHHHHHHHHHHHHHHHHHHHHHHHHHHHGGHGHGGHHHHGHHGGHHHHHHHHHHHHHHHHHHHHHHHHHHHHGGGGGGGGHHHHHHHGGGGGGGGGGGGGGGGGGFFFFFFFFFFFFFFFFFFFFFFFFFFFFFFFFFFFFFFFFFFFFFFFFFFFFFFFFFFFFFFFFFFFFFFFFFFFFFFFFFFFFFFFFFFFFFFFFFFFFFFFFF
@M05620:45:000000000-G6HP7:1:1101:10237:3740 1:N:0:102
AAACCAAGCAGACACTCACCGCTCCCTCGCCACAGGCCAATAGTTTGTCCTCACTGAGTTGGCAACAAGTGGCTGCTGTGGCTGCCATTTTTCTGGTGATGGCCATCAGCTCCGACGAGGTCAGCTGGGGGGCTTTCTTTGTGTAAGCAACGAGAAACCTGAAAGAAGCATTTTTTAACTAAGTCCTGCTGAGTCATTCATGAGTTTTTAGCCGCCTTGCTTCTTCTCACAGACTCTCTACTCTCATGCCA
+
CCCCCBBFCFFFGGGGGGGGGGGGGGHHGGGGGHHHGGHHHHHHHHHHHHHHHHHHHHHHHHHHHHHHHHHHGHGGHHHHHHHGGHHHHHHHHHHHHHGHHHHHHHHHHHHHHGGGGGGGGHHHHHHHGGGGGGGGGGGGGGGGGGFFFFFFFFFFFFFFFFFFFFFFFFFFFFFFFFFFFFFFFFFFFFFFFFFFFFFFFFFFFFFFFFFFFFFFFFFFFFFFFFFFFFFFFFFFFFFFFFFFFFFFFFB
@M05620:45:000000000-G6HP7:1:1101:21996:3792 1:N:0:102
AGATTACTGCAACAGTTCCCCCTGGACCTGGAAAAGTTTCTTGCCTGGCTTACAGAAGCTGAAACAACTGCCAATGTCCTACAGGATGCTACCCGTAAGGAAAGGCTCCTAGAAGACTCCAAGGGAGTAAAAGAGCTGATGAAACAATGGCAAGTAAGTCAGGCATTTCCGCTTTAGCACTCTTGTGGATCCAATTGAACAATTCTCAGCATTTGTACTTGTAACTGACAAGCCAGGGACAAAACAAAGAT
+
ABBAAFFF5DDFFGGFGGGFFEGGHHHHFFFFGHHHHHHHGHHFHGHGHHHHHHHFHGFGFHEGHHHHGFHHHHHGHFFHDFHHFFGHHF5@BGFEEGHHHHHHHHGHFHHFHHHFHGFFHCGGFEGECFHHBCGFHHFGHHEFFCHFFFHHHGHHHHHHHHHHHHHHHGGGGGGHHHGHHHGGGHHCHGHGFBGDGFHGFHHHGGFGD/DGFHHHHHHHBGHHFGGFGHECGGFFGA.;EGGF.CEFEGC
@M05620:45:000000000-G6HP7:1:1101:23230:3803 1:N:0:102
ATCTCTATCTCCTAAAAACCTGTTTAGATTTGGAGATAGACCTTCAGGTTTTTCATCATTTTCTGCATGAATTATACATTGACCACGTTCCAGCGTGGTCAGTTTGCAGCATTCTGTTATTTTGTTTGACAGAGTGTCTTGTTGAGAACATATGTAGGACATGATTTTTTCCTGCAACAGGGAAAATAAAGTATAAGTTTTAAAGATTTATTCTTTAATAAAGGATCTCAAAGCCAGCTTTAGAAAAAGGA
+
BBCBCFFFFFFFGGGGGGGGGGHHHHHHHHHHHHHHHHHHHHHHHHHHHHHGGHHHHHHHHHHHHHHHHHHHHHHHHHHHHHHHHHGHHHHHHHGGGGHHHHHHHHHHHHHHHHHHHHHHHHHHHHHHHHHHHHHHHHHHHHHHFHEHHHHHHHHHHHHHHHHHHHHHHGHHHHHHGHGHHGGHHHHHHHHHHHHHHHGHHHGHHHHHHHHHHHHHHHHHFGHHHHHHHHHHHHHHHGHHHHGBCGHHGGH
@M05620:45:000000000-G6HP7:1:1101:23240:3820 1:N:0:102
ATCTCTATCTCCTAAAAACCTGTTTAGATTTGGAGATAGACCTTCAGGTTTTTCATCATTTTCTGCATGAATTATACATTAACCACGTTCCAGCGTGGTCAGTTTGCAGCATTCTGTTATTTTGTTTGACAGAGTGTCTTGTTGAGAACATATGTAGGACATGATTTTTTCCTGCAACAGGGAAAATAAAGTATAAGTTTTAAAGATTTATTCTTTAATAAAGGATCTCAAAGCCAGCTTTAGAAAAAGGA
+
BBABBFFFFFFFGGFGBFGGGGHHHHHHHHGFHHHHHHFHHGHHHHHFHHHGGHGHHHHHHHHHHHGEHFHHGFHGHDHHFHHHHGGHGGHGFFEGGGHHHHGHHHGHGHGGHHHHHHHHHHHHHHHHFFGHHGHHHHHHHHHHFHGHHFHHHHHHHHHFHHHHHHGHGGHHHHECDGFHEGFFH<GFFGGHHHHGHHHGHHHGHHHHHGHHHHHHFGHHHBDGHHHHGHHHHHGFHGHHHFGFGHFG.CG
@M05620:45:000000000-G6HP7:1:1101:20406:3824 1:N:0:102
AAACCAAGCAGACACTCACCGCTCCCTCACCACAGGCCAATAGTTTGTCCTCGCTGAGTTGGCAACAAGTGGCTGCTGTGGCTGCCATTTTTCTGGTGATGGCCATCAGCTCCGACGAGGTCAGCTGGGGGGCTTTCTTTGTGTAAGCAACGAGAAACCTGAACGAAGCATTTTTTAACTAAGTCCTGCTGAGTCATTCATGAGTTTTTAGCCGCCTTGCTTCTTCTCACAGACTCTCTACTCTCATGCCC
+
AAAAA1A1ACFFGGGGGGGGGGGGGGHHHHH1G0B/FFGHHHHHHHFHHHHHGGGGGHGGHFHBGHGHHHHHGHGGHGHG0GGEFHHHHHHHHHHHHGGHEFHHHHHHFFHHHCEGEGGGGFFGHHHGG?C@GGGGGGGGGGGGBFFFF/F?9BFB/FFF?FF/:BEF@FFFFFF@-9FFB/9BFFF/:BBFFFFFFFFFF9B9BFFFFFFFFB@@FFFFFFFFFFFFFF/;/;FFFFFBBFFFFBFFFF/
@M05620:45:000000000-G6HP7:1:1101:17993:3829 1:N:0:102
AGATTACTGCAACAGTTCCCCCTGGACCTGGAAAAGTTTCTTGCCTGGCTTACAGAAGCTGAAACAACTGCCAATGTCCTACAGGATGCTACCCGTAAGGAAAGGCTCCTAGAAGACTCCAAGGGAGTAAAAGAGCTGATGAAACAATGGCAAGTAAGTCAGGCATTTCCGCTTTAGCACTCTTGTGGATCCAATTGAACAATTCTCAGCATTTGTACTTGTAACTGACAAGCCAGGGACAAAACAAAGAT
+
BCCCCFFFFFFFGGGGGFGGGGGGHHHHHHHHHHHHFHHHHHHHHHHHHHHHHHHHHHHHHHHHHHHHHHHHHHHHHHHHHHHHHHHHHHHHHHGGGGHGHHHHHHHHGHHHHHHHHHHHHHHGGHGEHHHHHGHHHHGHHHHHHHHHGHHHHGHHHHHHHHGHHHHHHHGGGGGHHHHHHHHHHHHGHHHHHHHHHHHGGHHHHHHHHHHHGHHHHHHHHHHHHHHHHHHHHGGGGGGGGGGGGGGGGGF
@M05620:45:000000000-G6HP7:1:1101:20395:3841 1:N:0:102
AAACCAAGCAGACACTCACCGCTCCCTCACCACAGGCCAATAGTTTGTCCTCGCTGAGTTGGCAACAAGTGGCTGCTGTGGCTGCCATTTTTCTGGTGATGGCCATCAGCTCCGACGAGGTCAGCTGGGGGGCTTTCTTTGTGTAAGCAACGAGAAACCTGAAAGAAGCATTTTTTAACTAAGTCCTGCTGAGTCATTCATGAGTTTTTAGCCGCCTTGCTTCTTCTCACAGACTCTCTACTCTCATGCCA
+
CCCCCCBFCFFFGGGGGGGGGGGGGGHHHHHHHHHHGGHHHHHHHHHHHHHHGGGGGHHHHHHHHHHHHHHHGHGGHHHHHHHGGHHHHHHHHHHHHHHHHHHHHHHHHHHHHGGGGGGGGHHHHHHHGGGGGGGGGGGGGGGGGGFFFFFFFFFFFFFFFFFFFFFFFFFFFFFFFFFFFFFFFFFFFFFFFFFFFFFFFFFFFFFFFFFFFFFFFFFFFFFFFFFFFFFFFFFFFFFFFFFFFFFFFFF
@M05620:45:000000000-G6HP7:1:1101:17979:3844 1:N:0:102
AGATTACTGCAACAGTTCCCCCTGGACCTGGAAAAGTTTCTTGCCTGGCTTACAGAAGCTGAAACAACTGCCAATGTCCTACAGGATGCTACCCGTAAGGAAAGGCTCCTAGAAGACTCCAAGGGAGTAAAAGAGCTGATGAAACAATGGCAAGTAAGTCAGGCATTTCCGCTTTAGCACTCTTGTGGATCCAATTGAACAATTCTCAGCATTTGTACTTGTAACTGACAAGCCAGGGACAAAACAAAGAT
+
BABBADFFFBFFGGABGGGGGFGGAGHHHFACEGHHGHHHGGHGHGHGHHGHHHHDGGFHHGHGHHHHCGHHHHHGHHHHHHGHFHGHGHHHGHGEGGHHGGHGHHFGFGHHHHHHHHGHGGHGGEF/GHHFHEFFHFEGHHFFHFHGF1C?FFFGFG@GDDG0FFGHGFGGGGGHFGGFGHHHH>FDHEGCGFFGHGFFBGHHHHHB0C<GBGGHHFHFFCG0GHCFFHHHHGFGGDEGEF9FAEGFCF0
@M05620:45:000000000-G6HP7:1:1101:20377:3856 1:N:0:102
AAACCAAGCAGACACTCACCGCTCCCTCACCACAGGCCAATAGTTTGTCCTCGCTGAGTTGGCAACAAGTGGCTGCTGTGGCTGCCATTTTTCTGGTGATGGCCATCAGCTCCGACGAGGTCAGCTGGGGGGCTTTCTTTGTGTAAGCAACGAGAAACCTGAAAGAAGCATTTTTTAACTAAGTCCTGCTGAGTCATTCATGAGTTTTTAGCCGCCTTGCTTCTTCTCACAGACTCTCTACTCTCATGCCA
+
ABAAAAA>AFFFGGGGGGGGEGGGGGHHGHGGHHHCGGHHHHHHHHHHHHHHGGGGGHGGHHHHHHHHHGFHGHGGHHFHHHHEFHHHHHHHGHHHHHHHHGHHHHHHHHHGHGGGGGGGGHHHHHHGGGGGGGGGGGGGGGGGGGFFFFFFFFFFFFFFFFFFFFFFFFFFFFFFFFFFFFFFFFFFFFFFFFFF9FFFFFFFBFFFFEFFFDFFFFFFFFFFFFFFFFFFFFFFFFFFFFFBFFFFFFF
@M05620:45:000000000-G6HP7:1:1101:17229:3922 1:N:0:102
AAACCAAGCAGACACTCACCGCTCCCTCGCCACAGGCCAATAGTTTGTCCTCACTGAGTTGGCAACAAGTGGCTGCTGTGGCTGCCATTTTTCTGGTGATGGCCATCAGCTCCGACGAGGTCAGCTGGGGGGCTTTCTTTGTGTAAGCAACGAGAAACCTGAAAGAAGCATTTTTTAACTAAGTCCTGCTGAGTCATTCATGAGTTTTTAGCCGCCTTGCTTCTTCTCACAGACTCTCTACTCTCATGCCA
+
BCCCCCCFCFFFGGGGGGGGGGGGGGHHGGGGGHHHGGHHHHHHHHHHHHHHHHHHHHHHHHHHHHHHGFHHGHGGHHHHHHHGGHHHHHHHHHHHHHHHHHHHHHHHHHHHHGGGGGGGDHHHHHHHGGGGGGGGGGGGGGGGGGFFFFFFFFFFFFFFFFFFFFFFFFFFFFFFFFFFFFFFFFFFFFFFFFFFFFFFFFFFFFFFFFFFFFFFFFFFFFFFFFFFFFFFFFFFFFFFFFFFFFFFFF/
@M05620:45:000000000-G6HP7:1:1101:18517:3929 1:N:0:102
AAACCAAGCAGACACTCACCGCTCCCTCGCCACAGGCCAATAGTTTGTCCTCACTGAGTTGGCAACAAGTGGCTGCTGTGGCTGCCATTTTTCTGGTGATGGCCATCAGCTCCGACGAGGTCAGCTGGGGGGCTTTCTTTGTGTAAGCAACGAGAAACCTGAAAGAAGCATTTTTTAACTAAGTCCTGCTGAGTCATTCATGAGTTTTTAGCCGCCTTGCTTCTTCTCACAGACTCTCTACTCTCATGCCA
+
CBCCCCCFCFFFGGGGGGGGGGGGGGHHGGGGGHHHGGHHHHHHHHHHHHHHHHHHHHHHHHHHHHHHHHHHGHGGHHHHHHHGGHHHHHHHHHHHHHHHHHHHHHHHHHHHHGGGGGGGGHHHHHHHGGGGGGGGGGGGGGGGGGFFFFFFFFFFFFFFFFFFFFFFFFFFFFFFFFFHHFFFFFFFFFFFFFFFFFFFFHFFFFFFFFFHFFFFFFFFHHHFHFFFHFFFFFFFFFFFHFFHFFFFFFF
@M05620:45:000000000-G6HP7:1:1101:17226:4080 1:N:0:102
ATCTCTATCTCCTAAAAACCTGTTTAGATTTGGAGATAGACCTTCAGGTTTTTCATCATTTTCTGCATGAATTATACATTGACCACGTTCCAGCGTGGTCAGTTTGCAGCATTCTGTTATTTTGTTTGACAGAGTGTCTTGTTGAGAACATATGTAGGACATGATTTTTTCCTGCAACAGGGAAAATAAAGTATAAGTTTTAAAGATTTATTCTTTAATAAAGGATCTCAAAGCCAGCTTTAGAAAAAGGA
+
AABBBFDFFFFFGGGGGGGGGGHHHHHHHHHHHHHHHHHCHHHHHHHHHHHGGHHHHHHHHHHHHHHHHHHHHHHHHHHHGGHHHHGHHHHGHHGGGGHHHGHHHHHHHHHHFHHHHHHHHHHHHHHHHHHHHHHHHHHHHHHHGHHHHHHGHHHGHGHHHGHGHHHHHGHHHHHHBHHHHGGGHHGHGGGHHHH<FGHHHHFDFHHHHHHHHHHHHDDHDGHHHHHHHHGFHGGGGGHGHHHCCFHFGGC
@M05620:45:000000000-G6HP7:1:1101:17203:4084 1:N:0:102
ATCTCTATCTCCTAAAAACCTGTTTAGATTTGGAGATAGACCTTCAGGTTTTTCATCATTTTCTGCATGAATTATACATTGACCACGTTCCAGCGTGGTCAGTTTGCAGCATTCTGTTATTTTGTTTGACAGAGTGTCTTGTTGAGAACATATGTAGGACATGATTTTTTCCTGCAACAGGGAAAATAAAGTATAAGTTTTAAAGATTTATTCTTTAATAAAGGATCTCAAAGCCAGCTTTAGAAAAAGGA
+
?AAABFFFFFFFGGGGGGGGGGFHHHGHHHHHHHHHHHHHHHHHHHHHHHHGGHHHHHHHHHHHHHHGHGGGHHHHHDHHHEGHHHGHHHHFHHGFGGHHHHHHHHHGHHHHHHHHHHHHHHHHHHHHHHHHHHHHHHHHHHHHGHFHHHHHHHHHHHHHHHFGHHHHHGHGHHGFGHHHHGGHHHGHFFHHHHHHHGHHHGFHHHHHHHHHHHHHHHHHGGGHFHHHHGHGHHHHHGHHGFHECCHFGGC
@M05620:45:000000000-G6HP7:1:1101:8652:4095 1:N:0:102
CATCCTGACCCTGAAGTACCCCGCTTGATTTCTGACCTTATATCGGAGGAGCACACGGCTGAACACCAGTCACCGCCTATGCTACCATGTGCCGTGTGCTGCCCCAGAGAAAAAACAAGTGCTGCTGACCGAGGCCCTCCTGAACCCCAAGGCCAACAGAGAGAAGATGACTCAGGTGAGGCTCGGCCGACGCCCGTGCTCCTCCCGTCCGTTCCCCAGTCATTTTTCGCCCGGTTTGAATTCTGACATTA
+
AAAAAFFFFFFFFGGGFGGGG100A00012D222B1B1B11A22////A//A/0B0////EGH110B>G1FGHHA////B11B210121@BF1E?/B/12BF0////?/0B10B<//?GBFG2@DGFB00B@<?</A.><FGF<<C.CAACE..<C.<</;::EC/G00C0;;0:C;:BF....-99.--;--;99@-:-///-/-;-9--99-BF--:/:9/9B///9;;--9-9;-///;BFBB//9//
@M05620:45:000000000-G6HP7:1:1101:17223:4099 1:N:0:102
ATCTCTATCTCCTAAAAACCTGTTTAGATTTGGAGATAGACCTTCAGGTTTTTCATCATTTTCTGCATGAATTATACATTGACCACGTTCCAGCGTGGTCAGTTTGCAGCATTCTGTTATTTTGTTTGACAGAGTGTCTTGTTGAGAACATATGTAGGACATGATTTTTTCCTGCAACAGGGAAAATAAAGTATAAGTTTTAAAGATTTATTCTTTAATAAAGGATCTCAAAGCCAGCTTTAGAAAAAGGA
+
CDDCDFFFFFFFGGGGGGGGGGHHHHHHHHHHHHHHHHHHHHHHHHHHHHHGGHHHHHHHHHHHHHHHHHHHHHHHHHHHHHHHHHGHHHHHHHGGGGHHHHHHHHHHHHHHHHHHHHHHHHHHHHHHHHHHHHHHHHHHHHHHHHHHHHHHHHHHHHHHHHHHHHHHHGHHHHHHHHHHHGGHHHHHHHHHHHHHHGHHHHHHHHHHHHHHHHHHHHHHHHHHHHHGHGHHHHHHHGHHHHGGHHHHGGH
@M05620:45:000000000-G6HP7:1:1101:12999:4135 1:N:0:102
AAACCAAGCAGACACTCACCGCTCCCTCGCCACAGGCCAATAGTTTGTCCTCACTGAGTTGGCAACAAGTGGCTGCTGTGGCTGCCATTTTTCTGGTGATGGCCATCAGCTCCGACGAGGTCAGCTGGGGGGCTTTCTTTGTGTAAGCAACGAGAAACCTGAAAGAAGCATTTTTTAACTAAGTCCTGCTGAGTCATTCATGAGTTTTTAGCCGCCTTGCTTCTTCTCACAGACTCTCTACTCTCATGCCA
+
CCCCCCCFCFFFGGGGGGGGGGGGGGHHGGGGGHHHGGHHHHHHHHHHHHHHHHHHHHHHHHHHHHHHHHHHGHGGHHHHHHHGGHHHHHHHHHHHHHHHHHHHHHHHHHHHHGGGGGGGGHHHHHHHGGGGGGGGGGGGGGGGGGFFFFFFFFFFFFFFFFFFFFFFFFFFFFFFFFFFFFFFFFFFFFFFFFFFFFFFFFFFFFFFFFFFFFFFFFFFFFFFFFFFFFFFFFFFFFFFFFFFFFFFFFF
@M05620:45:000000000-G6HP7:1:1101:13012:4149 1:N:0:102
AAACCAAGCAGACACTCACCGCTCCCTCGCCACAGGCCAATAGTTTGTCCTCACTGAGTTGGCAACAAGTGGCTGCTGTGGCTGCCATTTTTCTGGTGATGGCCATCAGCTCCGACGAGGTCAGCTGGGGGGCTTTCTTTGTGTAAGCAACGAGAAACCTGAAAGAAGCATTTTTTAACTAAGTCCTGCTGAGTCATTCATGAGTTTTTAGCCGCCTTGCTTCTTCTCACAGACTCTCTACTCTCATGCCA
+
AAAABBBFCFFFGGGGGGGGGGGGGGHHGGGGGHHGGGHHHGHHHHHHHHHHHHHHHHGHHHHHHHHHHHHHGHGGHHHHHHHGGHHHHHHHHHHHHHHHHHHHHHHHHHHHHGGGGGGGDGHHHHHHGGGGGGGGGGGGGGGGGGFFFFFFFFFFFFFFFFFFFFFFFFFFFFFFFFFFFFFFFFFFFFFFFFFFFFFFFFFFFFFFFFFFFFFFFFFFFFFFFFFFFFFFFFFFFFFFFFFFFFFFEFF
@M05620:45:000000000-G6HP7:1:1101:10031:4172 1:N:0:102
AAACCAAGCAGACACTCACCGCTCCCTCGCCACAGGCCACTAGTTTGTCCTCACTGAGTTGGCAACAAGTGGCTGCTGTGGCTGCCATTTTTCTGGTGATGGCCATCAGCTCCGACGAGGTCAGCTGGGGGGCTTTCTTTGTGTAAGCAACGAGAAACCTGAAAGAAGCATTTTTTAACTAAGTCCTGCTGAGTCATTCATGAGTTTTTAGCCGCCTTGCTTCTTCTCACAGACTCTCTACTCTCATGCCA
+
BBBBBBBFBFFFGGGGFGGGEGGFG2A2EE22EFGDDFH2FGHG5FFGBGFHDA55F35D5BGGGEAGF5@EFGF1FF@B?GHAFFFGHHHDFF4FFGHHHGHHHHHHHGHHHGGGGGGGFHHHHHHGGGGGGGGGGGGGGGGGGFFFFFFFFFFFFFFFFFFFFFFFFFFFFFFFEFFFFFFFFFFFFFFFFFFFFFFFFFFFFFFFFFFFFFFFFFFFFFFFFFFFFFFFFFFFFFFFFFFFFFFFFF/
@M05620:45:000000000-G6HP7:1:1101:12869:4210 1:N:0:102
ATCTCTATCTCCTAAAAACCTGTTTAGATTTGGAGATAGACCTTCAGGTTTTTCATCATTTTCTGCATGAATTATACATTGACCACGTTCCAGCGTGGTCAGTTTGCAGCATTCTGTTATTTTGTTTGACAGAGTGTCTTGTTGAGAACATATGTAGGACATGATTTTTTCCTGCAACAGGGAAAATAAAGTATAAGTTTTAAAGATTTATTCTTTAATAAAGGATCTCAAAGCCAGCTTTAGAAAAAGGA
+
CCCCCFFFFFFFGGGGGGGGGGHHHHHHHHHHHHHHHHHHHHHHHHHHHHHGGHHHHHIHIIIHHHHHHGHHHHHHHHHHHHHHHHGHHHHHHHGFGGHHFHHHHHHHHHHHHHHHHHHHHHHHHHHHGHGHHHGHHHHHHHHHHHHHHHHHHHHHHHHHHHHHHHHHHGHHHHHHHHHHHGGHHHHHHHHHHHHHHHHHHHGHHHHHHHHHHHHHHHHHHGHHHHHHHGHGHHHHHGHHHHHFHHGHGGH
@M05620:45:000000000-G6HP7:1:1101:8124:4224 1:N:0:102
ATCTCTATCTCCTAAAAACCTGTTTAGATTTGGAGATAGACCTTCAGGTTTTTCATCATTTTCTGCATGAATTATACATTGACCACGTTCCAGCGTGGTCAGTTTGCAGCATTCTGTTATTTTGTTTGACAGAGTGTCTTGTTGAGAACATATGTAGGACATGATTTTTTCCTGCAACAGGGAAAATAAAGTATAAGTTTTAAAGATTTATTCTTTAATAAAGGATCTCAAAGCCAGCTTTAGAAAAAGGA
+
ABCCCFFFFFFFGGGGGGGGGGHHHHHHHHHHHGHHHHHHHHHHHHHHHHHGGHHHHHHHIIHIIHHHHHHHHHHHHHHHHHHHHHGHHHHHHHGGGGHHHHHHHHHHHHHHHHHHHHHHHHHHHHHHHHHHHHHHHHHHHHHHHHHHHHHHHHHHGHHHHHHGHHHHHGHHHHHHHHHHHGGHHHHHHHHHHHGHHHHHHHHHHHHHHHHHHHHHHHHHHHDGHHHHHHHHHHHHHGHHHHHHHGHHGGG
@M05620:45:000000000-G6HP7:1:1101:12875:4230 1:N:0:102
ATCTCTATCTCCTAAAAACCTGTTTAGATTTGGAGATAGACCTTCAGGTTTTTCATCATTTTCTGCATGAATTATACATTGACCACGTTCCAGCGTGGTCAGTTTGCAGCATTCTGTTATTTTGTTTGACAGAGTGTCTTGTTGAGAACATATGTAGGACATGATTTTTTCCTGCAACAGGGAAAATAAAGTATAAGTTTTAAAGATTTATTCTTTAATAAAGGATCTCAAAGCCAGCTTTAGAAAAAGGA
+
CCCCCFFFFFFFGGGGGGGGGGHHHHHGHHHHGHHHHHHHHHHHHHHHHHHGGHHHHHHHHHHHHHHHHGHHHHHHHHHHHHHHHHGHHHHHHHGGGGHHHHHHHHHHHHHHHHHHHHHHHHHHHHHHHHHHHHHHHHHHHHHHHHGHGHHHHHHHHGGHHHHHHHHHHGHHHGHHHHHHHGGHHHHHHGHGGHFGHGHHHHHHHHGFHHHHHHHHHFHHHHHHHHHHHHHGB/GHHGHHHHHGHFHHFCG
@M05620:45:000000000-G6HP7:1:1101:13853:4269 1:N:0:102
AGATTACTGCAACAGTTCCCCCTGGACCTGGAAAAGTTTCTTGCCTGGCTTACAGAAGCTGAAACAACTGCCAATGTCCTACAGGATGCTACCCGTAAGGAAAGGCTCCTAGAAGACTCCAAGGGAGTAAAAGAGCTGATGAAACAATGGCAAGTAAGTCAGGCATTTCCGCTTTAGCACTCTTGTGGATCCAATTGAACAATTCTCAGCATTTGTACTTGTAACTGACAAGCCAGGGACAAAACAAAGAT
+
>1AAAFFFDD@FGG1FGGGGGGGGCHHHHHHGFHHHGHHHHHHHHHHGHHHHGHHGHHHGHHHHGHHHHHHHHHHHHHHHHHHE0GGGHFGHHHGGCEHHHHGHGAFHFHGHHHHGHHHHFEFFG/E?GHHGHGHHHHBGHHFHHGHHGGHECFGFHH@D@>CGGHFHHHGGGGGHFGHHFGHHHHHGGGHFGHHHHHBHHHGDHHHHHHHHGHGHGCHHHGFFFHHHEB;CGEGGGGGGGGGEFEGEFGB
@M05620:45:000000000-G6HP7:1:1101:22703:4283 1:N:0:102
ATCTCTATCTCCTAAAAACCTGTTTAGATTTGGAGATAGACCTTCAGGTTTTTCATCATTTTCTGCATGAATTATACATTGACCACGTTCCAGCGTGGTCAGTTTGCAGCATTCTGTTATTTTGTTTGACAGAGTGTCTTGTTGAGAACATATGTAGGACATGATTTTTTCCTGCAACAGGGAAAATAAAGTATAAGTTTTAAAGATTTATTCTTTAATAAAGGATCTCAAAGCCAGCTTTAGAAAAAGGA
+
BCBCCFFFFFFFGGGGGGGGGGHHHHHHHHHHHHHHHHHHHHHHHHHHHHHGGHHHHHHHHHIHHHHHHHHHHHHHHHHHHHHHHHGHHHHHHHGGGGHHHHHHHHHHHHHHHHHHHHHHHHHHHHHHHHHHHHHHHHHHHHHHHHHHHHHHHHHHHHHHHHHHHHHHHGHHHHHHHHHHHGGHHHHHHHHHHGHHHGHHHHHHHHHHHHHHHHHHHHHHHHHHHHHHHHHHHHHHHGHHHHHGGGHGGGH
@M05620:45:000000000-G6HP7:1:1101:13847:4286 1:N:0:102
AGATTACTGCAACAGTTCCCCCTGGACCTGGAAAAGTTTCTTGCCTGGCTTACAGAAGCTGAAACAACTGCCAATGTCCTACAGGATGCTACCCGTAAGGAAAGGCTCCTAGAAGACTCCAAGGGAGTAAAAGAGCTGATGAAACAATGGCAAGTAAGTCAGGCATTTCCGCTTTAGCACTCTTGTGGATCCAATTGAACAATTCTCAGCATTTGTACTTGTAACTGACAAGCCAGGGACAAAACAAAGAT
+
BAABBFFFFFFFGGGGGGGGGGGGGHHHHHHHHHHHGHHHHHHHHHHHHHHHHGHHHHHHHHHHHHHHHHHHHHHHHHHHHHHHFHHHHHHHHHGGGGHHHHHHHHHHGHHHHHHHHHHHHHHGGGGGHHHHHGHHHHFHHHHHHHHHHHHGHGHHHHHHHHHHHHHHHHGGGGGHGHGHHHHHHHHGHHHHGHHHHHHHHHHHHHHHHHGHHHHHHHHHHHHHHHHHHHHHGGGGGGGGGGGGGGGGGGF
@M05620:45:000000000-G6HP7:1:1101:22686:4289 1:N:0:102
ATCTCTATCTCCTAAAAACCTGTTTAGATTTGGAGATAGACCTTCAGGTTTTTCATCATTTTCTGCATGAATTATACATTGACCACGTTCCAGCGTGGTCAGTTTGCAGCATTCTGTTATTTTGTTTGACAGAGTGTCTTGTTGAGAACATATGTAGGACATGATTTTTTCCTGCAACAGGGAAAATAAAGTATAAGTTTTAAAGATTTATTCTTTAATAAAGGATCTCAAAGCCAGCTTTAGAAAAAGGA
+
ABBBCFFFFFFFGGGGGGGGGGHHHHHHHHHHHHHHHHHHHHHHHHHHHHHGGHHHHHHHIIIHHHHHHGHHHHHGHHHHHGHHHHGHHHHHHHGFGGHHHHHHHHHHHHHHHHHHHHHHHHHHHHHHHHHHHHHHHHHHHHHHHHGGHHHHHHHHHHHHHHHHHHHHHGHHHHHHHHHHHGGGHHHGHGHHHHGHHGHHHGHGHHHHHHHHHHHHGGHHGFGHHHHHHHGFHGHHHGHHHHHFFGFFGGF
@M05620:45:000000000-G6HP7:1:1101:13729:4339 1:N:0:102
ATCTCTATCTCCTAAAAACCTGTTTAGATTTGGAGATAGACCTTCAGGTTTTTCATCATTTTCTGCATGAATTATACATTGACCACGTTCCAGCGTGGTCAGTTTGCAGCATTCTGTTATTTTGTTTGACAGAGTGTCTTGTTGAGAACATATGTAGGACATGATTTTTTCCTGCAACAGGGAAAATAAAGTATAAGTTTTAAAGATTTATTCTTTAATAAAGGATCTCAAAGCCAGCTTTAGAAAAAGGA
+
CDDCDFFFFFFFGGGGGGGGGGHHHHHHHHHHHHHHHHHHHHHHHHHHHHHGGHHHHHHHHHHHIHHHHGHHHHHHHHHHHHHHHHGHHHHHHHGFGGHHHHHHHHHGHHHHHHHHHHHHHHHHHHHHGHHHHHHHHHHHHHHHHHHHHHHHHHHHHHHHHHHHHHHHHGHHHHHHHHHHHGGGHHHHGHHHHHHHHGHHHHHHHHHHHGHHHHHHHGHHHGHHHHHGHGHHHHHHHGHHHHHGGGHHGGH
@M05620:45:000000000-G6HP7:1:1101:15698:4391 1:N:0:102
ATCTCTATCTCCTAAAAACCTGTTTAGATTTGGAGATAGACCTTCAGGTTTTTCATCATTTTCTGCATGAATTATACATTGACCACGTTCCAGCGTGGTCAGTTTGCAGCATTCTGTTATTTTGTTTGACAGAGTGTCTTGTTGAGAACATATGTAGGACATGATTTTTTCCTGCAACAGGGAAAATAAAGTATAAGTTTTAAAGATTTATTCTTTAATAAAGGATCTCAAAGCCAGCTTTAGAAAAGGGA
+
ABBBCFFFFFFFGGGGGGGGGGHHHHHHHHHHHHHHHHHHHHHHHHHHHHHGGHHHHHIHHIIHHHHHHHHHHHHHHHHHHHHHHHGHHHHHHHGGGGHHHHHHHHHHHHHHHHHHHHHHHHHHHHHHHHHHHHHHHHHHHHHHHHHHHHHHHHHHHHHHHHHHHHHHHGHHHHHHHHHHHGGHHHHHHHHHHHHHGGHHHHHHHHHHHHHHHHHHHHHHHHHHHHGHHHHHHHHHHGHHHHHFHHH/EGG
@M05620:45:000000000-G6HP7:1:1101:15713:4404 1:N:0:102
ATCTCTATCTCCTAAAAACCTGTTTAGATTTGGAGATAGACCTTCAGGTTTTTCATCATTTTCTGCATGAATTATACATTGACCACGTTCCAGCGTGGTCAGTTTGCAGCATTCTGTTATTTTGTTTGACAGAGTGTCTTGTTGAGAACATATGTAGGACATGATTTTTTCCTGCAACAGGGAAAATAAAGTATAAGTTTTAAAGATTTATTCTTTAATAAAGGATCTCAAAGCCAGCTTTAGAAAAGGGA
+
BBCBCFFFFFFFGGGGGGGGGGHHHHHHHHHHHHHHHHHHHHHHHHHHHHHGGHHHHHHHHHHHIHHGHHHHHGHGHHHHHHHHHHGGHHHHHHGEFGHHHHFGHHHHHHGHHHHHHHHHHHHHHHHHGHGHHHGHHHHHHHHHHHGHHHHFFHHHHHHHHHHHHHHHHGHHHHHHHHHHHGGGHHHHHHHHHHHHHFGHHGFFHHHHHHHHHHHHGFHHGBGHHHHHGHHHHHHHHGHHHHHBFGFHGGH
@M05620:45:000000000-G6HP7:1:1101:18243:4406 1:N:0:102
AAACCAAGCAGACACTCACCGCTCCCTCGCCACAGGCCAATAGTTTGTCCTCACTGAGTTGGCAACAAGTGGCTGCTGTGGCTGCCATTTTTCTGGTGATGGCCATCAGCTCCGACGAGGTCAGCTGGGGGGCTTTCTTTGTGTAAGCAACGAGAAACCTGAAAGAAGCATTTTTTAACTAAGTCCTGCTGAGTCATTCATGAGTTTTTAGCCGCCTTGCTTCTTCTCACAGACTCTCTACTCTCATGCCA
+
BBBBBBBFBFFFGGGGGGGGGGGGGGHHGGGGGHHHGGHHHHHHHHHHHHHHHHHHHHHHHGHGHHHHHHHHGHGGHHHHHHHGGHHHHHHHHHHHHHHHHHHHHHHHHHHHHGGGGGGGGHHHHHHHGGGGGGGGGGGGGGGGGGFFFFFFFFFFFFFFFFFFFFFFFFFFFFFFFFFFFFFFFFFFFFFFFFFFFFFFFFFFFFFFFFFFFFFFFFFFFFFFFFFFFFFFFFFFFFFFFFFFFFFBFF/
@M05620:45:000000000-G6HP7:1:1101:10315:4413 1:N:0:102
ATCTCTATCTCCTAAAAACCTGTTTAGATTTGGAGATAGACCTTCAGGTTTTTCATCATTTTCTGCATGAATTATACATTGACCACGTTCCAGCGTGGTCAGTTTGCAGCATTCTGTTATTTTGTTTGACAGAGTGTCTTGTTGAGAACATATGTAGGACATGATTTTTTCCTGCAACAGGGAAAATAAAGTATAAGTTTTAAAGATTTATTCTTTAATAAAGGATCTCAAAGCCAGCTTTAGAAAAAGGA
+
BCCCCFFFFFFFGGGGGGGGGGHHHHHHHHHHHHHHHHHHHHHHHHHHHHHGGHHHHHHHHHIHHHHHHHHHHHHHHHHHHHHHHHGGHHHHHHGGGGHHHHHHHHHHHHHHHHHHHHHHHHHHHHHHHHHHHHHHHHHHHHHHHHHHHHHHHHHHHHHHHHHHHHHHHGHHHHHHHHHHHGGHHHHHHHHHHHHHHGHHHHGHHHHHHHHHHHHHHHHHHHHHHHHHHHHHHHHHHGHHHHHGHHHHGGH
@M05620:45:000000000-G6HP7:1:1101:18226:4414 1:N:0:102
AAACCAAGCAGACACTCACCGCTCCCTCGCCACAGGCCAATAGTTTGTCCTCACTGAGTTGGCAACAAGTGGCTGCTGTGGCTGCCATTTTTCTGGTGATGGCCATCAGCTCCGACGAGGTCAGCTGGGGGGCTTTCTTTGTGTAAGCAACGAGAAACCTGAAAGAAGCATTTTTTAACTAAGTCCTGCTGAGTCATTCATGAGTTTTTAGCCGCCTTGCTTCTTCTCACAGACTCTCTACTCTCATGCCA
+
BBBBBBAFBFFFGGGGGGGGGGGGGGHHGGGGGHHHGGHHHHHHHHHHHHHHHHHHHHGHHHHGHHHHHHHHGHGGHHHHHHHGGHHHHHHHHHHHHHHHHHHHHHHHHHHHHGGGGGGGDHHHHHHHGGGGGGGGGGGGGGGGGGFFFFFFFFFFFFFFFFFFFFFFFFFFFFFFFFFFFFFFFFFFFFFFFFFFFFFFFFFFFFFFFFFEFFFFFFFFFFFFFFFFFFFFFFFFFFFFFFFFFFFFFFF
@M05620:45:000000000-G6HP7:1:1101:18240:4426 1:N:0:102
AAACCAAGCAGACACTCACCGCTCCCTCGCCACAGGCCAATAGTTTGTCCTCACTGAGTTGGCAACAAGTGGCTGCTGTGGCTGCCATTTTTCTGGTGATGGCCATCAGCTCCGACGAGGTCAGCTGGGGGGCTTTCTTTGTGTAAGCAACGAGAAACCTGAAAGAAGCATTTTTTAACTAAGTCCTGCTGAGTCATTCATGAGTTTTTAGCCGCCTTGCTTCTTCTCACAGACTCTCTACTCTCATGCCA
+
ABBBBAAFCFFFGGGGGFGGGGGGGGHHGGGEGHHHGGGHHGHHHHHHHHHHHHHHHHFGHHHHHHHHHFHHGHGGHHHHHHHGGHHHHHHHHHHHHHHHHHHHHHHHHHHHHGGFGGGGCHGHHHHHGGGGGGGGGGGGGGGGGGFFFFFFFFFFFFFFFFFFFFFFFFFFFFFFFFFFFFFFFFFFFFFFFFFFFFFFFFFFFFFFFFFFFFFFFFFFFFFFFFFFFFFFFFFFFFFFFFFFFFFFFFF
@M05620:45:000000000-G6HP7:1:1101:15706:4471 1:N:0:102
AAACCAAGCAGACACTCACCGCTCCCTCGCCACAGGCCAATAGTTTGTCCTCACTGAGTTGGCAACAAGTGGCTGCTGTGGCTGCCATTTTTCTGGTGATGGCCATCAGCTCCGACGAGGTCAGCTGGGGGGCTTTCTTTGTGTAAGCAACGAGAAACCTGAAAGAAGCATTTTTTAACTAAGTCCTGCTGAGTCATTCATGAGTTTTTAGCCGCCTTGCTTCTTCTCACAGACTCTCTACTCTCATGCCA
+
1AAAAA1CA1FFGFGFFGCEFEAEG0FCEEGGGGFHGFHGFGFEFHHF2GGFHHGGGFAAEA1FHGAGGDG1FGFCGF@BGHFGEHHHGHHFFFFFFGHHHHGGHHHHHGFHHGGEEGGGEHHHHHHHGGGGGGGGGGGGGGGGGGFFFFF@FFFFFFFFFFFFFFFFFFFFFFF@FFFFFFFFFFFFFFFFFFFFFFFFFFFFFFFFFFFFFF?@FFFFFFFFFFFFFFFFFFFFFFFFFFFFFFFFFFF
@M05620:45:000000000-G6HP7:1:1101:13800:4476 1:N:0:102
AGATTACTGCAACAGTTCCCCCTGGACCTGGAAAAGTTTCTTGCCTGGCTTACAGAAGCTGAAACAACTGCCAATGTCCTACAGGATGCTACCCGTAAGGAAAGGCTCCTAGAAGACTCCAAGGGAGTAAAAGAGCTGATGAAACAATGGCAAGTAAGTCAGGCATTTCCGCTTTAGCACTCTTGTGGATCCAATTGAACAATTCTCAGCATTTGTACTTGTAACTGACAAGCCAGGGACAAAACAAAGAT
+
A3ABBFFFDFDFFGGGGGGGGGGFHHHHHHHHHHGHGHGHHHHHHHFGHHHHHGHFHFHHHFHHHGGHHHHHHHHGHHHHHHHGHGHHHHHHHHGGGGHHHHHHGHHHFHHHHHHHHHHHC?GGGEEFFHHHFGHHHH2FHEHHHHHHGFGFHFHHGGDGGHGHHHHHHHGGGFGHHHHGHHHHE>FEHFCHHHHHHHHGHHHFHHHHHHHHHHHHHHHHHHHHGHFHFHGFFGGGG?EGG.CFGGGGFG9
@M05620:45:000000000-G6HP7:1:1101:13788:4489 1:N:0:102
AGATTACTGCAACAGTTCCCCCTGGACCTGGAAAAGTTTCTTGCCTGGCTTACAGAAGCTGAAACAACTGCCAATGTCCTACAGGATGCTACCCGTAAGGAAAGGCTCCTAGAAGACTCCAAGGGAGTAAAAGAGCTGATGAAACAATGGCAAGTAAGTCAGGCATTTCCGCTTTAGCACTCTTGTGGATCCAATTGAACAATTCTCAGCATTTGTACTTGTAACTGACAAGCCAGGGACAAAACAAAGAT
+
@ACCCFFFFFFFGGGGGGGGGGGGHHHHHHHHHHHHGHHHHHHHHHHHHHHHHHHHHHHHHHHHHHHHHHHHHHHHHHHHHHHHGFHHHHHHHHGFGGHHHHGHHHHHGHHHHHHHHHHHHFHGGHGGHHHHHGHHHHHHHHHGHGGHGGHHHGHHHHGHHHFHHHHHHHGGGGGHHHHHHHHHHHHGHHHHGHHHHHHHHHHHHHHFGHFHGHHHHHHHHHHGHHHHHFHHHGGGGGGGGGGGGGGGGGF
@M05620:45:000000000-G6HP7:1:1101:24268:4489 1:N:0:102
AGATTACTGCAACAGTTCCCCCTGGACCTGGAAAAGTTTCTTGCCTGGCTTACAGAAGCTGAAACAACTGCCAATGTCCTACAGGATGCTACCCGTAAGGAAAGGCTCCTAGAAGACTCCAAGGGAGTAAAAGAGCTGATGAAACAATGGCAAGTAAGTCAGGCATTTCCGCTTTAGCACTCTTGTGGATCCAATTGAACAATTCTCAGCATTTGTACTTGTAACTGACAAGCCAGGGATAAAACAAAGAT
+
ABBBBFFFFFFFFGFGGFGGGGGGFGHHHHHHHHHHGGHHHHHHHHHHHHHHHHHHHHHHHHHHHHHHHHHHHHHGFGHHHHGHEHHHHHHHHHGGGGHHHHEHHHHHGHHHHHHHHHHHFCHGGEFFHGHHHGHHHHHHH3FHGHHHHHGHHGHHHHFFHHHHHHHHHHGGGGGHGHFHHHHHHGHGFHHHGHHHHHHHHHGHHHHGHHHHHGHHHHHGHHHHHHHHEHHHHGGGGGGBFFFGGGGGGGG
@M05620:45:000000000-G6HP7:1:1101:24250:4492 1:N:0:102
AGATTACTGCAACAGTTCCCCCTGGACCTGGAAAAGTTTCTTGCCTGGCTTACAGAAGCTGAAACAACTGCCAATGTCCTACAGGATGCTACCCGTAAGGAAAGGCTCCTAGAAGACTCCAAGGGAGTAAAAGAGCTGATGAAACAATGGCAAGTAAGTCAGGCATTTCCGCTTTAGCACTCTTGTGGATCCAATTGAACAATTCTCAGCATTTGTACTTGTAACTGACAAGCCAGGGATAAAACAAAGAT
+
AABBBFFFFFFFGGGFGFGGGGGGDHHHHHHHHHHHGHHHHHHHHHHHGHHHHHHHHHHHHHHHHHHHHHHHFFHHGGHHHHGHBGFHHFDHHHGEGGHHHHGHHHHHGHHHHGFFFGHHB3FFEFFEGBHHHFGHHHGHHGFHHHHHHHHHHGFHHHHHHHHHHHHHHHGGGGGGDHHHHHGHHHHGGHHHGHHHHH0CHHHHHHHHDHHHHGHHHGHFHHFFHHHHGHGHGGFGGGG/FFCFFGGFEFC
@M05620:45:000000000-G6HP7:1:1101:24247:4519 1:N:0:102
AGATTACTGCAACAGTTCCCCCTGGACCTGGAAAAGTTTCTTGCCTGGCTTACAGAAGCTGAAACAACTGCCAATGTCCTACAGGATGCTACCCGTAAGGAAAGGCTCCTAGAAGACTCCAAGGGAGTAAAAGAGCTGATGAAACAATGGCAAGTAAGTCAGGCATTTCCGCTTTAGCACTCTTGTGGATCCAATTGAACAATTCTCAGCATTTGTACTTGTAACTGACAAGCCAGGGACAAAACAAAGAT
+
AAABBFFFFFFFGGGEGGGGGGCG4GHHHHHHGHHHGHHHHHHGHHHHHHHHHHGHHHHHHGHHHHHHHHGHFGHHFFHHGHGHFHHHHHHHHHGFFGHHGHHFFGHGGHHFGG3BFHHGFG3FEGGGGHGHHGHHHHGHHDGDHHGHGFGGHGHHHHGHHGHHFHHHHHGGGGGHGHHHHHGHHDFFHHHHHHGHHHGHHHHHHHHG=CDHGGGHGFHFCGHHHHCFHHGGHGF9CDEGGGFFGEGGFG9
@M05620:45:000000000-G6HP7:1:1101:11516:4571 1:N:0:102
AAACCAAGCAGACACTCACCGCTCCCTCGCCACAGGCCAATAGTTTGTCCTCACTGAGTTGGCAACAAGTGGCTGCTGTGGCTGCCATTTTTCTGGTGATGGCCATCAGCTCCGACGAGGTCAGCTGGGGGGCTTTCTTTGTGTAAGCAACGAGAAACCTGAAAGAAGCATTTTTTAACTAAGTCCTGCTGAGTCATTCATGAGTTTTTAGCCGCCTTGCTTCTTCTCACAGACTCTCTACTCTCATGCCA
+
CCCCCBCFBFFFGGGGGGGGGGGGGGHHGGGGGHHHGGHHHHHHHHHHHHHHHHHHHHHHHGHHHHHHHHHHGHGGHHHHHHHGGHHHHHHHHHHHHHHHHHHHHHHHHHHHHGGGGGGGGHHHHHHHGGGGGGGGGGGGGGGGGGFFFFFFFFFFFFFFFFFFFFFFFFFFFFFFFFFFFFFFFFFFFFFFFFFFFFFFFFFFFFFFFFFFFFFFFFFFFFFFFFFFFFFFFFFFFFFFFFFFFFFFFFF
@M05620:45:000000000-G6HP7:1:1101:16173:4630 1:N:0:102
CATCCTGACCCTGAAGTACCCCGGCTTGATTTCTGACATTAGATCGGAAGAGCACACGTCTGAACTCCAGTCACCGGCTATGATCTCGTATGCCGTCTTCTGCTTGAAAAAAAAAAAAGTACTCGTTCTACGGGTGTTGCCCTATTACACCTCCTCCTCTTACACGATCAACTGTCTTGCATCGCGCTTTGTTTCAAGTTTGCGCGTTCCGTCTATCACAGAACAACAGCAGTTGCTGACTTGCCGTAGGA
+
BBBBBFFFFFFFGFGGGGGGGGGCGGGGHHHHHHHHHFHHHHBHHHGGGGHGHHHHHGHHHGHHHHHGHHHHHHHGGGGGHHFHEGHHGFHHHHGGGGGHHEGHHGH?GHHCGGGC>//11111/0/0/11..----..0<0//<00000//;./;/:/000::0.-...0/0/000000000..---..09//;////////-----...:...////9///./......9///////./////-..../
@M05620:45:000000000-G6HP7:1:1101:16152:4644 1:N:0:102
CATCCTGACCCTGAAGTACCCCGGCTTGATTTCTGACATTAGATCGGAAGAGCACACGTCTGAACTCCAGTCACCGGCTATGATCTCGTATGCCGTCTTCTGCTTGAAAAAAAAAAAAGTACCGATTGAAACATACTTAGATTGGAGACAGAGAGAATGAGCAAATGTCAGTTGAGCAGTACATAAAACTGGAACAGCGATCAAGTACCAGGTACACTCACACGTAGATACAACCATACGTACCGCTCTCA
+
AAAABFFFFCFFGGGGGFGGGGGGFEGGHHHHHAFFHHHHHHGHHHGGGGFHHFGBHGBFHFHFHGGGHHHHHHHDEFEGHGHH4BFGFGHHHHGFGHGGHHGHHHHGHGEGEDG/>//11??///>.1111011111111100.<//</////../000000//000:;00000/00/009000;00900/////:.:-...000000//.//9////////-9.../9////..;/..//..;9--.//
@M05620:45:000000000-G6HP7:1:1101:19564:4653 1:N:0:102
ATCTCTATCTCCTAAAAACCTGTTTAGATTTGGAGATAGACCTTCAGGTTTTTCATCATTTTCTGCATGAATTATACATTGACCACGTTCCAGCGTGGTCAGTTTGCAGCATTCTGTTATTTTGTTTGACAGAGTGTCTTGTTGAGAACATATGTAGGACATGATTTTTTCCTGCAACAGGGAAAATAAAGTATAAGTTTTAAAGATTTATTCTTTAATAAAGGATCTCAAAGCCAGCTTTAGAAAAAGGA
+
BCCCDFFFFFFFGGGGGGGGGGHHHHHHHHHHHHHHHHHHHHHHHHHHHHHGGHHHHHIHHHHHIHHHHHHHHHHHHHHHHHHHHHGHHHHHHHGFGGHHHHHHHHHHHHHHHHHHHHHHHHHHHHHHHHHHHHHHHHHHHHHHHHGHHHHHHHHHHHHHHHHHHHHHHGHHHHHHHHHHHGGHHHHHHHHHHHHHHHHHHHHHHHHHHGHHHHHHHHHHGHHHHHHHHHGGGFHHHGHHHHHHHGHHGGG
@M05620:45:000000000-G6HP7:1:1101:16167:4656 1:N:0:102
CATCCTGACCCTGAAGTACCCCGGCTTGATTTCTGACATTAGATCGGAAGAGCACACGTCTGAACTCCAGTCACCGGCTATGATCTCGTATGCCGTCTTCTGCTTGAAAAAAAAAAAAGAAAATTATAGCTACGTGGTTTATATAATGAGGAAGCCAGAAATGAAGAAGAGGATTAAAGAGAGAAGTGAACAGATGGGTCTGGATGTTAGTAGAGTAAAGAACGTGTCGATTTACATACATATGCGTACAT
+
AAAABFFDFFFFGGGGGFGGGGG?EEGEFHHHHGGFHHHHHFHHHHGGGGFBGHHFGFFHHGFFHHFHHHGGHHHEGGGFHHGFBFFHGDHHHHGEGHGHHHHHGHFFGHGGGCGC>///0001111111111.00..<01111<00000<</.../..//000000///.../0000009/..//090000//00:./////00/;90000;0/999///....9/...././///////////...-./
@M05620:45:000000000-G6HP7:1:1101:19579:4664 1:N:0:102
ATCTCTATCTCCTAAAAACCTGTTTAGATTTGGAGATAGACCTTCAGGTTTTTCATCATTTTCTGCATGAATTATACATTGACCACGTTCCAGCGTGGTCAGTTTGCAGCATTCTGTTATTTTGTTTGACAGAGTGTCTTGTTGAGAACATATGTAGGACATGATTTTTTCCTGCAACAGGGAAAATAAAGTATAAGTTTTAAAGATTTATTCTTTAATAAAGGATCTCAAAGCCAGCTTTAGAAAAAGGA
+
BBCCCFFFFFFFGGGGGGGGGGHHHHHHHHHHHHHHHHHHHHHHHHHHHHHGGHHHHIHHHIIHHHHHHHHHHHHHHHHHHHHHHHGHHHHHHHGGGGHHHHHHHHHHHHHHHHHHHHHHHHHHHHHHHHHHHHHHHHHHHHHHHHHHHHHHHHHHHGHHHHHHHHHHHFHHHHHHHHHHHGGHHHHHHHHHHHHHHHHHHHHHHHHHHHHHHHHHHHHHHHGGGHHHHHHHHHHHHGHHHHHHFHHGGGH
@M05620:45:000000000-G6HP7:1:1101:19550:4669 1:N:0:102
ATCTCTATCTCCTAAAAACCTGTTTAGATTTGGAGATAGACCTTCAGGTTTTTCATCATTTTCTGCATGAATTATACATTGACCACGTTCCAGCGTGGTCAGTTTGCAGCATTCTGTTATTTTGTTTGACAGAGTGTCTTGTTGAGAACATATGTAGGACATGATTTTTTCCTGCAACAGGGAAAATAAAGTATAAGTTTTAAAGATTTATTCTTTAATAAAGGATCTCAAAGCCAGCTTTAGAAAAAGGA
+
A>1>ADFFFDDFFFF1GGGGGGHFGHFHHDEDAGGF0FFH1GFGGFHDABF/AGBGGDHHGHHFFHHBHFFEEAGHDFHHHHDGHHCHHCFBDCFEEG?12GFEE@GHHHFFFFEFGFFFHGHH>GEHEFBHGFHDFFHHHHFGHFAGHHGDFGBGGFHFCGCH2FGDG@CDHF1<GHHFHGEAFHGEF1F?DGGFHHGFHFHFGBGHHHHHHGFDFDFHB000/<CFFHFBFH.GGGHFF0;0;GC.C?G
@M05620:45:000000000-G6HP7:1:1101:18298:4670 1:N:0:102
CATCCTGACCCTGAAGTACCCGGCTTGATTTCTGACATTAGATCGGAAGAGCACACGTCTGAACTCCAGTCACCGGCTATGATCTCGTATGCCGTCTTCTGCTTGAAAAAAAAAAATTATTTTGTTTGACAGAGTGTCTTGTTGAGAACATATGTATGACATGCTTTTTTCCTGCACCAGGGAAAATAAAGTATAAGTTTTAACGATTTATTCTTTAATCAAGGCTCTCAAAGCCAGCTTTATAAAAAGAA
+
>1>>AFF1F>FCGGGGBBGGFGGGGEEGHHHGHFBGFFHGFHHFEC?CEAGHCHGFAAFGGBHFGHGCHFG1BBE?GE?GHG2B2BGF/B>2B/?>GF@2>1GHHEGHBHGC@>//011@@F2@@?FBGGFHGHFDGGHGFDGCHHCDGHEFH1>F11<<BG00D<=DG?HHFCCG/:.C.:CCEHHGFFFCFBBBFBBFFFG0A.9AE0;CFFBFF0B0BFFBE/A9F/B/9;FFFABF/9/BFFB/-:A
@M05620:45:000000000-G6HP7:1:1101:12971:4702 1:N:0:102
CATCCTGACCCTGAAGTACCCCGGCTTGATTTCTGACATTAGATCGGAAGAGCACACGTCTGAACTCCAGTCACCGGCTATGATCTCGTATGCCGTCTTCTGCTTGAAAAAAAAAAAAAAGAATTAGTAACAGTGTAATGATTAGTACACAGTGAGATAGCACAAGATAAGATAGACGGAATACCTGCGCTGCTCCATCTCGGAACTGATGTGTTTGTGACAGTCGCGAGTAGGCCTCACGCGAAACCAGA
+
BBBCCFFFFFFFGGGGGGGGGGGGGGGGHHHHHHHHHHHHHHHHHHGGGGGHHHHFHGGHHGHHHHHHHHHHDGHGGGGGHHGH4GHGFFHHHHGFGHGHHHHHHHHHGGHGGGGC@></..<1<1111111111>110000000<00000<000<0000000//./0000000000.....00:00.----.;;;00000....-;0900000////;00099;.-----.000:9.0...-----....
@M05620:45:000000000-G6HP7:1:1101:13865:4707 1:N:0:102
AAACCAAGCAGACACTCACCGCTCCCTCGCCACAGGCCAATAGTTTGTCCTCACTGAGTTGGCAACAAGTGGCTGCTGTGGCTGCCATTTTTCTGGTGATGGCCATCAGCTCCGACGAGGTCAGCTGGGGGGCTTTCTTTGTGTAAGCAACGAGAAACCTGAAAGAAGCATTTTTTAACTAAGTCCTGCTGAGTCATTCATGAGTTTTTAGCCGCCTTGCTTCTTCTCACAGACTCTCTACTCTCATGCCA
+
BBABBBAFBFFFGGGGGGGGGGGGGGHHGGGGGHGHGGHHHHGHHHHHHHHHHHHHHHGFHHHFHHHHHFGHGHFGHHFHHHHGGHHGHHHHHHHHGHFHHHHHHHHHHHHHHGGGFGGGGHHHHHHHGGGGGGGGGGGGGFGGGGFFFFFFFFFFFFFFFFFFFFFFFFFFFFFFFFFFFFFFFFFFFFFFFFFFFFFFFFFFBFFFFFFFFFFFFFFFFFFFFFFFFFFFFFFFFFFFFFFFFFFFFFF
@M05620:45:000000000-G6HP7:1:1101:18114:4737 1:N:0:102
ATCTCTATCTCCTAAAAACCTGTTTAGATTTGGAGATAGACCTTCAGGTTTTTCATCATTTTCTGCATGAATTATACATTGACCACGTTCCAGCGTGGTCAGTTTGCAGCATTCTGTTATTTTGTTTGACAGAGTGTCTTGTTGAGAACATATGTAGGACATGATTTTTTCCTGCAACAGGGAAAATAAAGTATAAGTTTTAAAGATTTATTCTTTAATAAAGGATCTCAAAGCCAGCTTTAGAAAAAGGA
+
CCCCCFFFFFFFGGGGGGGGGGHHHHHHHHHHHHHHHHHHHHHHHHHHHHHGGHHHHHHHIHHHIHHHHHHHHHHHGHHHHHHHHHGHHHHHHHGGGGGHHHHHHHHHHHHHHHHHHHHHHHHHHHHHHHHHHHHHHHHHHHHHHHHHHHHHHHHHHHHHHHHHHHHHHGHHDHHHHHHHHGGHGHHHHHHFHHGHHFHHHHHHHHHHHHHHHHHHHHHHHHHHHHHGGHHHHHHHHGHHHHHHHHHHGGH
@M05620:45:000000000-G6HP7:1:1101:18120:4758 1:N:0:102
ATCTCTATCTCCTAAAAACCTGTTTAGATTTGGAGATAGACCTTCAGGTTTTTCATCATTTTCTGCATGAATTATACATTGACCACGTTCCAGCGTGGTCAGTTTGCAGCATTCTGTTATTTTGTTTGACAGAGTGTCTTGTTGAGAACATATGTAGGACATGATTTTTTCCTGCAACAGGGAAAATAAAGTATAAGTTTTAAAGATTTATTCTTTAATAAAGGATCTCAAAGCCAGCTTTAGAAAAAGGA
+
3>AABFFFFFFFGFGGGGGGGGHHHGHHHHHHHHHHHHHGHFHHHHHHGHHGGHHHHHHHHHHHHHHGHHGHHHHHHHHHHFHHHHGHHHHGHHGEGGHHHHHHHHHHHHHHHHHHHHHHHHHHHHHHGHGHHHHHHHHHHGHHGHHGHHHHFFFGHGHHHHHHHHHHHGHHHHHHHHHHHGGGGGHFHHHGGHGGHGHHHHFFHGHHHFHHHHHHHHHFHFGHGHHHHFGHHHAGHGGHHHHFHFHEDDH
@M05620:45:000000000-G6HP7:1:1101:12533:4768 1:N:0:102
AAACCAAGCAGACACTCACCGCTCCCTCGCCACAGGCCAATAGTTTGTCCTCACTGAGTTGGCAACAAGTGGCTGCTGTGGCTGCCATTTTTCTGGTGATGGCCATCAGCTCCGACGAGGTCAGCTGGGGGGCTTTCTTTGTGTAAGCAACGAGAAACCTGAAAGAAGCATTTTTTAACTAAGTCCTGCTGAGTCATTCATGAGTTTTTAGCCGCCTTGCTTCTTCTCACAGACTCTCTACTCTCATGCCA
+
BBABBAAFBFFFGGGGGGGGGGEEEGHHGGGGGHHHGGHHHHHDGGHHHHGHGHHHGHGFHHHGHHHGHGGHGHGGHFBGHHHGGHHFHHHHHHHHHHGHHHHHHHFHHHHHHGGGGGGGCGHHHHHGGGGGGGGGGGGGGGGFGGFFFFFFFFFFFFFFFFFFFFFFFFFFFFFFFFFFFFFBFFFFFFFFF9BFFFFFFFFFFFFFFFFFFDFFFFFFFFFFFFFFFFFFFFFFFFFFFFFFFFFFFFF
@M05620:45:000000000-G6HP7:1:1101:12533:4786 1:N:0:102
AAACCAAGCAGACACTCACCGCTCCCTCGCCACAGGCCAATAGTTTGTCCTCACTGAGTTGGCAACAAGTGGCTGCTGTGGCTGCCATTTTTCTGGTGATGGCCATCAGCTCCGACGAGGTCAGCTGGGGGGCTTTCTTTGTGTAAGCAACGAGAAACCTGAAAGAAGCATTTTTTAACTAAGTCCTGCTGAGTCATTCATGAGTTTTTAGCCGCCTTGCTTCTTCTCACAGACTCTCTACTCTCATGCCA
+
AAAAAABFCCBFGGGGGGGGGGGGGGHHGGGGGHHHGGHHHGHHHHHHHHHHHHHHHHGHHGHGHHHEHFHHGHGGHHHHHHHGGHHHHHHHHHHHHHHHHHHHHHHHHGHHHGGGGFGGFHHHHHHHGGFGGGGGGGGGGGGFBFFFBFFFFBDFFFFFFFFFFFFFFFFFFFFFFFFFFFFFFFFFFFFFFFFFFFFB;BFBFFFFFEFFFFFFFFFFFFFFFFFFFFFFFFFFFFFFFFFFFFFFFF9
@M05620:45:000000000-G6HP7:1:1101:12370:4791 1:N:0:102
CATCCTGACCCTGAAGTACCCCGGCTTGATTTCTGACATTAGATCGGAAGAGCACACGTCTGAACTCCAGTCACCGGCTATGATATCGTATGCCGTCTTCTGCTTGAAAAAAAAAAATATTTTTTCTAACAGAGTGTCTTGCTCCGAACCTATTTCGTACCTTCTTTTCCCCTTCCCCCGTCTACCTCAAGTACTTATTTTCCCGATTTCTTCTTTCCTCACCTCTCTCCACTCCATCTTCCTACACATGT
+
A?>>AFF5CCFCGGFGGGGGGGGGGGGECHHHHGHGFHHGHHCHHHGGGGAGHHGFHGGEGGHFHEGHHHFGDGDEEGGDHGHH4@EFGGEFFHGGGHGHFHHHHHHHEGH@ED@//01222@1/0?11?1100>1>FGH11=<>.>.--//00==/./C.:0/0;0C000;C.///;.9....00;0/90;000000990009..99.;/9/;BF//;/;;.9.;BBBB/./;;///9;///9B99////
@M05620:45:000000000-G6HP7:1:1101:16209:4795 1:N:0:102
ATCTCTATCTCCTAAAAACCTGTTTAGATTTGGAGATAGACCTTCAGGTTTTTCATCATTTTCTGCATGAATTATACATTGACCACGTTCCAGCGTGGTCAGTTTGCAGCATTCTGTTATTTTGTTTGACAGAGTGTCTTGTTGAGAACATATGTAGGACATGATTTTTTCCTGCAACAGGGAAAATAAAGTATAAGTTTTAAAGATTTATTCTTTAATAAAGGATCTCAAAGCCAGCTTTAGAAAAAGGA
+
CCCCCFFFFFFFGGGGGGGGGGHHHHHHHHHHHHHHHHHHHHHHHHHHHHHGGHHHHIHHHHIHHHHHHHHHHHHGHHHHHHHHHHGHHHHHHHGFGGHHHHHHHHHGHHGHHHHHHHHHHHHHHHHHGHHHHHHHHHHHHHHHHHGGHHHHHHHHHHHHHHHGHHHHHGHHHHHHHHGHHGGHHHHHGGHHGHGHHFGHHGGGHHHHHGHHHHHHH0=DFBGB/<CD0<D0DG.::.GHHEHHFGGAEAF
@M05620:45:000000000-G6HP7:1:1101:16193:4804 1:N:0:102
ATCTCTATCTCCTAAAAACCTGTTTAGATTTGGAGATAGACCTTCAGGTTTTTCATCATTTTCTGCATGAATTATACATTGACCACGTTCCAGCGTGGTCAGTTTGCAGCATTCTGTTATTTTGTTTGACAGAGTGTCTTGTTGAGAACATATGTAGGACATGATTTTTTCCTGCAACAGGGAAAATAAAGTATAAGTTTTAAAGATTTATTCTTTATTAAAGGTTCTAAAAGCAAGCTTTAGAAAAAGGA
+
BAABCFFFFFFFGGGGGGGGGGFGHGHHHHHHHHHFGFHGHHHHGHHHGHHGGHHHHFHHHHHHHHGHHHHHHHHHHHHHHHGHHHGGHHHHHHGEGGHHGHHHHHHHHHGHHHHHHHFHHHHHHHHHGGGHHHGHHHHHHHHHHHGHHHHHHHHGHHHHFHHHHHHHHGHHHHHHGHHHHGGGGHHHGGHGGHHHHFGHHGFFHGFHHFHHHHH0<00<D0=000<0<=D00<///.=G00:;CHG.C.:
@M05620:45:000000000-G6HP7:1:1101:10699:4876 1:N:0:102
ATCTCTATCTCCTAAAAAGGAAGAAAGGGGAGGGAAGATCGGAAGAGCACACGTCTGAACTCCAGTCACCGGCTATGATCTCGTATGCCGTCTTCTGCTTGAAAAAAAAAAAAACAACCAAAAGCAAAAAAAAAGCTGATATAACAATCGCAAACGAAAAAGACCACGACGAAGAACTTAACGGAGTCTACAAAGAGATCAACCCTAACTATCAGGAATATCGACTGATAAGAAATAACTGACACAAAAAA
+
ABBBBFFFFFFFGGGGGFEEBFFAAGGHGGEGGGGHECHHHGGGGHHGHHHHGHGHGHHHGHHGHGHHHHGGGEGHHGB4DGBFEGHBGEEGHGHHHGHHHHGGHHGEFG@/<<//?//.>.<00<010.----.:0:0000;000:;/....-....:-...9//..-----.9/./////.-.9://///////.9/////......////////./9;/..-..//////:/;//9//////..;..-
@M05620:45:000000000-G6HP7:1:1101:11755:4933 1:N:0:102
ATCTCTATCTCCTAAAAACCTGTTTAGATTTGGAGATAGACCTTCAGGTTTTTCATCATTTTCTGCATGAATTATACATTGACCACGTTCCAGCGTGGTCAGTTTGCAGCATTCTGTTATTTTGTTTGACAGAGTGTCTTGTTGAGAACATATGTAGGACATGATTTTTTCCTGCAACAGGGAAAATAAAGTATAAGTTTTAAAGATTTATTCTTTAATAAAGGATCTCAAAGCCAGCTTTAGAAAAAGGA
+
BBBBADBFFFDDBGGFFAFGFGHFDHDCAGHF54ABFDFHHHFFHHHFGFFECHHFFHHDGHDFHHHBG3GDHHGHHHFDGHHGHE?GEGHHHHGEEEHHHHHHHHHFFHFDHHFHH@FGHHGHGHHHHHHHHHHHHHHHHHHHGHHHHHHHHHHHHGGHHHHHHHHHHGHHHHHHHHHHHGGHHHHHHGHHHHHHGGHHHHGHHHHHHHHHHHHHHHHHHGGHHHGHHHHHHHFHHGHHHHHGHHHGGGG
@M05620:45:000000000-G6HP7:1:1101:9334:4946 1:N:0:102
ATCTCTATCTCCTAAAAACCTGTTTAGATTTGGAGATAGACCTTCAGGTTTTTCATCATTTTCTGCATGAATTATACATTGACCACGTTCCAGCGTGGACAGTTTGCAGCATTCTGTTATTTTGTTTGACAGAGTGTCTTGTTGAGAACATATGTAGGACATGATTTTTTCCTGCAACAGGGAAAATAAAGTATAAGTTTTAAAGATTTATTCTTTAATAAAGGATCTCAAAGCCAGCTTTAGAAAAAGGA
+
AABBBFFFFFFFGGGGGGGGGGHHHHHHHHHHHHGHHHHHHHHHHHHHHHHGGHHHHHHHHHIHIFHHHHHHHHHHHHHHHHHHHHGHHHHHHHGFGGGHHGHHHHHHHHHHGHHHHHHHHHHHHHHHGHGHHHHHHHHHHHHHFFFHHHHHHHHHHHHHHHHHHHHHHGHHHHGHGHHHHGGHHHFGHGHGGHHHGFHHHHGFGFGFHHGHGHHHHHHHHHHGGHGHHHHGHGAHGFHHHHHHFGHGGGF
@M05620:45:000000000-G6HP7:1:1101:21108:4953 1:N:0:102
CATCCTGACCCTGAAGTACCCGGCTTGATTTCTGACATTAGATCGGAAGAGCACACGTCTGAACTCCAGTCACCGGCTATGATATCGTATGCCGTCTTCTGCTTGAAAAAAAAACCCAGTGCTGCTGACCGAGGCCCCCCTGAACCCCAAGGCCAACAGAGAGAAGATGACTCAGGTGAGGCTCGGCCGACGCCCGTGCTCCTCCCGTCCTTTCCCCAGTCATTTTCTGCCCGGCTTGATTTCTGACATTA
+
AAAAAFFFFFFFGGGGGGGGG10AF0AA1AFBF2GAAAGE112A/A//EA0FAAAAAA/0FHHAA1FAGAFGHH?//>>F@BG221/000FG1E/>>?2@FH11101B>0E<EC//??F<@GGFHFHHHHGGGGGGGGGGGGHHHHGGGGHGHHHEGGHHHHGGGGFBFGGGGFGGGGFFGGGGGGGG@<@@@@@?-ABFFFFFFFFEFFAFFFFFFFBBFFFFFFFFFBFFF?>@@<-BFFFFB9FFFF/
@M05620:45:000000000-G6HP7:1:1101:9351:4956 1:N:0:102
ATCTCTATCTCCTAAAAACCTGTTTAGATTTGGAGATAGACCTTCAGGTTTTTCATCATTTTCTGCATGAATTATACATTGACCACGTTCCAGCGTGGACAGTTTGCAGCATTCTGTTATTTTGTTTGACAGAGTGTCTTGTTGAGAACATATGTAGGACATGATTTTTTCCTGCAACAGGGAAAATAAAGTATAAGTTTTAAAGATTTATTCTTTAATAAAGGATCTCAAAGCCAGCTTTAGAAAAAGGA
+
AAAABFFFFFFFGGGGGGGGGGHHHHHHHHHHHHHHHHHHHHHHHHHHHHHGGHHHHHHHHHHHHHHHHHHHHHHGHHHHHGHHHHGGHHHHHHGFGGGHHGGHHHGHHHHHHHHHHHHHHHHHHHHHHHGHHHGHHHHHHHHHHHGHHHHHHHHHHHHHHHHGHHHHHGHHHHHHHHHHHGGGHHHGHHHHFEHGHFHHHGGHHGHHHHHHHHHHGGHHHFHHHHHHHFHGHHHHHGHHHHHHHFFFGGF
@M05620:45:000000000-G6HP7:1:1101:9326:4963 1:N:0:102
ATCTCTATCTCCTAAAAACCTGTTTAGATTTGGAGATAGACCTTCAGGTTTTTCATCATTTTCTGCATGAATTATACATTGACCACGTTCCAGCGTGGACAGTTTGCAGCATTCTGTTATTTTGTTTGACAGAGTGTCTTGTTGAGAACATATGTAGGACATGATTTTTTCCTGCAACAGGGAAAATAAAGTATAAGTTTTAAAGATTTATTCTTTAATAAAGGATCTCAAAGCCAGCTTTAGAAAAAGGA
+
AABBBFFFFFFFGGGGGGGGGGHHHHHHHHHHHFHHHHHHHHHHHHHHHHHGGHHHHHHHGHHHHHGGHHGHHHHGHHHHHGHHHHGGHHHHHHGFGGGHHFHHHHHHHHHHHHHHFHHHHHHHHHHHGHHHHHHHHHHHHHHHGHGHHHHHHHHHHHHHHHHHHHHHHGHHHHHHFHHHHGGHHHHH1FHHHHHHHGHHHHGHHHHHHHHHHGHHHGHHHHHHHHHHHHGHHHGGHGHHHHHFHHHHGGF
@M05620:45:000000000-G6HP7:1:1101:13912:4977 1:N:0:102
AGATTACTGCAACAGTTCCCCCTGGACCTGGAAAAGTTTCTTGCCTGGCTTACAGAAGCTGAAACAACTGCCAATGTCCTACAGGATGCTACCCGTAAGGAAAGGCTCCTAGAAGACTCCAAGGGAGTAAAAGAGCTGATGAAACAATGGCAAGTAAGTCAGGCATTTCCGCTTTAGCACTCTTGTGGATCCAATTGAACAATTCTCAGCATTTGTACTTGTAACTGACAAGCCAGGGACAAAACAAAGAT
+
AABBCFFFFFFFGGGGGGGGGGGGHHHHHHHHHHHHHHHHHHHHHHHHHHHHHHHHHHHHHHHHHHHHHHHHHHHHHHHHHHHHEFHHHHHHHHGGGGHHHHHFGHHHGHHHHHHHHHHHHGHGGEGGHHHHHGHHHHHHHGHHHHHHHHHHHGHHHHHHHGHHHHHHHHGGGGGHFHHHHHHHHHHGHHHHHHHHHHHGHHHHHHHHHHHHHHHHHHHGHHHHHHHGHHHHHGGGGGGGGGGGGGGGFFF
@M05620:45:000000000-G6HP7:1:1101:13926:4992 1:N:0:102
AGATTACTGCAACAGTTCCCCCTGGACCTGGAAAAGTTTCTTGCCTGGCTTACAGAAGCTGAAACAACTGCCAATGTCCTACAGGATGCTACCCGTAAGGAAAGGCTCCTAGAAGACTCCAAGGGAGTAAAAGAGCTGATGAAACAATGGCAAGTAAGTCAGGCATTTCCGCTTTAGCACTCTTGTGGATCCAATTGAACAATTCTCAGCATTTGTACTTGTAACTGACAAGCCAGGGACAAAACAAAGAT
+
A>>ABFFFDFFFGGGGGGGGGGGGHHHHHGHHHHHHHHHHHHHHHHHHHHHHHGFHHHHHHHGGHHHHHHHHHGHHHHHHHHHHFFHHHHHHHHGEGGHGGFHGHHHHGHFHHHHHHHHHHHHGGHGEFGFHHGHHHHHHHHFHHHHHGHHHGGGGFH@GD@GHHHHHHHGGGGGHHHHHHGHHHGHGHHHHFHHFHGHHFGHHHHHGGEHHHHHHHHHHHHHHHHHHHFHHHGGGGGGGGGGGFEEGGGB
@M05620:45:000000000-G6HP7:1:1101:15230:5032 1:N:0:102
AAACCAAGCAGACACTCACCGCTCCCTCGCCACAGGCCAATAGTTTGTCCTCACTGAGTTGGCAACAAGTGGCTGCTGTGGCTGCCATTTTTCTGGTGATGGCCATCAGCTCCGACGAGGTCAGCTGGGGGGCTTTCTTTGTGTAAGCAACGAGAAACCTGAAAGAAGCATTTTTTAACTAAGTCCTGCTGAGTCATTCATGAGTTTTTAGCCGCCTTGCTTCTTCTCACAGACTCTCTACTCTCATGCCA
+
CCCCCBAFCFFFGGGGGGGGGGGGGGHHGGGGGHHGGGHHHHHHHHHHHHHHHHHHHHHHHHHHHHHHHGHHGHGGHHGHHHHGGHHHHHHHHHHHHHHHHHHHHHHHHHGHHGGFGGGGGHHHHHHHGGGGGGGGGGGGGGGGGGFFFFFFFFFFFFFFFFFFFFFFFFFFFFFFFFFFFFFFFFFFFFFFFBFFFFFFFFFFFFFFFFFFFFFFFFFFFFFFFFFFFFFFFFFFFFFFFFFFFFFFFFF
@M05620:45:000000000-G6HP7:1:1101:18781:5072 1:N:0:102
ATCTCTATCTCCTAAAAACCTGTTTAGATTTGGAGATAGACCTTCAGGTTTTTCATCATTTTCTGCATGAATTATACATTGACCACGTTCCAGCGTGGTCAGTTTGCAGCATTCTGTTATTTTGTTTGACAGAGTGTCTTGTTGAGAACATATGTAGGACATGATTTTTTCCTGCAACAGGGAAAATAAAGTATAAGTTTTAAAGATTTATTCTTTAATAAAGGATCTCAAAGCCAGCTTTAGAAAAAGGA
+
CCCCCFFFFFFFGGGGGGGGGGHHHHHHHHHHHHHHHHHHHHHHHHHHHHHGGHHHHHHHIHIHHHHHHHHHHHHHHHHHHHHHHHGHHHHHHHGFGGHHHHHHHHHHHHHHHHHHHHHHHHHHHHHHHHHHHHHHHHHHHHHHHHHHHHHHHHHHHHHHGHHHHHHHHGHHHHHHHHHHHGGGHHHHHHHGGHHHHGHHHGHHHHHHHHHHHHHHHHHHHGHHHHHHHGHHHHHHHGHHHHHGGHHHGGH
@M05620:45:000000000-G6HP7:1:1101:18792:5089 1:N:0:102
ATCTCTATCTCCTAAAAACCTGTTTAGATTTGGAGATAGACCTTCAGGTTTTTCATCATTTTCTGCATGAATTATACATTGACCACGTTCCAGCGTGGTCAGTTTGCAGCATTCTGTTATTTTGTTTGACAGAGTGTCTTGTTGAGAACATATGTAGGACATGATTTTTTCCTGCAACAGGGAAAATAAAGTATAAGTTTTAAAGATTTATTCTTTAATAAAGGATCTCAAAGCCAGCTTTAGAAAAAGGA
+
AAAABFFFFFFFGGGGGGFGGGGHHHHHHHHHHHHHHHHHHHHHHHHHHHHGGHHHHHHHHHHHHHHHHHHHHGHGHHHHHGHHHHGHHHHHHHGFGGHHFHHHHHHHHHGHHHHHHHHHHHHHHHHHHHGHHHFGHHHHHHHHHHGHGHHHHHHHHHHHHHHHHHHHGGHH2FHHHHHHHEGHHHHGGHHHFHHGHFGHHFFHHHHHHGHHHGHHHHHGHFHHHHHFHGHGHHFHHGFHHGHFFGFFGGH
@M05620:45:000000000-G6HP7:1:1101:8812:5093 1:N:0:102
ATCTCTATCTCCTAAAAACCTGTTTAGATTTGGAGATAGACCTTCAGGTTTTTCATCATTTTCTGCATGAATTATACATTGACCACGTTCCAGCGTGGTCAGTTTGCAGCATTCTGTTATTTTGTTTGACAGAGTGTCTTGTTGAGAACATATGTAGGACATGATTTTTTCCTGCAACAGGGAAAATAAAGTATAAGTTTTAAAGATTTATTCTTTAATAAAGGATCTCAAAGCCAGCTTTAGAAAAAGGA
+
ABBBBFFFFFFFGGGGGGGGGGHHHHHHHHHHHHHHHHHHHHHHHHHHHHHGGHHHHHHHGHHHHHHHHBFHHHHHHHHHGHHHGHGHHHHGHHGEFGHHHHHHHHHHHHHHGHHHHHHHHHHHGHHHHHHHFHHHHHHHHHHHHHHHHHHGHHHHGGHHHHHHHHHHHGHHHHHHHHHGHGFHFHGHFGGGHHHHHFGHHHFHGHHHHHHHHHHHHHHHHGHHEHHFHHHHHGGHHGHHHGHFGFHHGGC
@M05620:45:000000000-G6HP7:1:1101:18576:5144 1:N:0:102
CATCCTGACCCTGAAGTACCCGGCTTGATTTCTGACATTAGATCGGAAGAGCACACGTCTGAACTCCAGGCACCGGCTATGATATAGCATGCCGTCTTCTGCTTGAAAAAAAAACCCAGTGCTGCTGACCGAGGCCCCCCTGAACCCCAAGGCCAACAGAGAGAAGATGACTCAGGTGAGGCTCGGCCGACGCCCGTGCTCCTCCCGTCCTTTCCCCAGTCATTTTCTGCCCGGCTTATTTCTGACATTAG
+
AAAAAFFFFFFFGGGGGGGGG100E0AA1AFAF2F1B2FG1F2A///AE00FCBGAAAAAFHF1A1F1G0FGHGC////FDEH2222112BG1E//0>22BG11B01F10E?@C/</F?@FGHFHHHHHHGCGGGGGGGGGGHHHHGGGGHGHGHHGGHHHH?.;BFFGGGEGGFGGGGFAEEFGGEB@@@@@@?@@BFFEFFFFEBAAAABFFFFFFBFFFFFFFFFFFFF?@@@?BFFFFFFBF;BFF/
@M05620:45:000000000-G6HP7:1:1101:17267:5262 1:N:0:102
CATCCTGACCCTGAAGTACCCCGGCTTGATTTCTGACATTAGATCGGAAGAGCACACGTCTGAACTCCAGTCACCGGCTATGATCTCGTATGCCGTCTTCTGCTTGAAAAAAAAAAAAAAAAAAGAAATAAAGTAGACAACTTTTTATGTCAAGTAGCGACAAGAGTCCAATATTATCCTTGCTAGATTCGCTCTGTATGGTCGAATAACATCAGCAAGTGGCTTTGGCTCTGGAGGATGTACTTTGATCG
+
CBCCDFFFFFFFGGGGGGGGGGGGGGGGHHHHHHHHHHHHGHHHHHGGGGHHHGHFHGGHHGGHHHHHHHGHFHHGGGGGHHHHEGHHFEHHHHGEGHGHHHHHHHHHHHHGGDGC<</<---<.../00<0000:000/.0000:.0;000000000-----.9.000000000000000000:;0000.....9:0;9/00--.0.000;00009/:;00..:/0/000/000.../0900009009;.
@M05620:45:000000000-G6HP7:1:1101:9808:5320 1:N:0:102
ATCTCTATCTCCTAAAAACCTGTTTAGATTTGGAGATAGACCTTCAGGTTTTTCATCATTTTCTGCATGAATTATACATTGACCACGTTCCAGCGTGGTCAGTTTGCAGCATTCTGTTATTTTGTTTGACAGAGTGTCTTGTTGAGAACATATGTAGGACATGATTTTTTCCTGCAACAGGGAAAATAAAGTATAAGTTTTAAAGATTTATTCTTTAATAAAGGATCTCAAAGCCAGCTTTAGAAAAAGGA
+
CCCCCFFFFFFFGGGGGGGGGGHHHHHHHHHHGHHHHHHHHHHHHHHHHHHFGHHHHHHHIHHHHHHHHHHHHHHHHHHHHHHHHHGHHHHHHHGGGGHHHHHHHHHHHHHHHHHHHHHHHHHHHHHHHHHHHGHHHHHHHHHHHHHHHHHHHHHHHHHHHHHHHHHHHGHHHHHHFHHHHGGHHHHHHHHHHHHHHGHHHHHHHHHHHHHHHHHHHHHHHHHHHHHHHHHHHHHHHGHHHHHGHHHHGGH
@M05620:45:000000000-G6HP7:1:1101:24591:5332 1:N:0:102
AAACCAAGCAGACACTCACCGCTCCCTCGCCACAGGCCAATAGTTTGTCCTCACTGAGTTGGCAACAAGTGGCTGCTGTGGCTGCCATTTTTCTGGTGATGGCCATCAGCTCCGACGAGGTCAGCTGGGGGGCTTTCTTTGTGTAAGCAACGAGAAACCTGAAAGAAGCATTTTTTAACTAAGTCCTGCTGAGTCATTCATGAGTTTTTAGCCGCCTTGCTTCTTCTCACAGACTCTCTACTCTCATGCCA
+
BBABBBAFBFFFGGGGGGGGGGGEFFHHGGGGGHGHGGGGHGFGHHGHHHHHHHHGHHHHHHHHHHHHHGHHGHGGHHBGFHHGGHHGHHHHFHHHHHFHHHHHGHHHHHHHHGGGGGGGGHHHHHHHGFGGGGGGGGFFGBFFGGFFFFFFFFFFFFFFFFFFFFFFFFFFFFFFAFFFFFFFFFFFFFFFFFFFFFFFFFFFBFFFEFFFFDFFFFFFFFFFFFFFFFFFFFFFFFFFFFFFFFFFFFF
@M05620:45:000000000-G6HP7:1:1101:13012:5373 1:N:0:102
CATCCTGACCCTGAAGTACCCCGGCTTGATTTCTGACATTAGATCGGAAGAGCACACGTCTGAACTCCAGTCACCGGCTATGATCTCGTATGCCGTCTTCTGCTTGAAAAAAAAAAAAAAAAAAAATAAAAATAAAGTAACAAAGTTAAGAAAGTAAAAAAGTACAACAAATTAATAAAAAAGTAAGATCTGAATAACGCAAATGTACATCCTAACAAAAGGAAAGAACAATAAGACACCAGAGACGGTAA
+
BABCCFFFFFFFGGGGGGGGGGGGGGGGHHHHHHHHHHHHHHHHHHGGGGHHHHHHHGHHHGHHHHHHHHHHFHHGGGGGHHHHDGHHFFHHHHGFGHGHHHHHHHHGEGHGGGGBB<<<><<--<.0000<.0:00000000</0000000/000000:9.00000099.000<0<0000<.0:000000000<00<.-<--00000000/000/00.././//././//0:0000//<....//..9<.
@M05620:45:000000000-G6HP7:1:1101:9498:5374 1:N:0:102
ATCTCTATCTCCTAAAAACCTGTTTAGATTTGGAGATAGACCTTCAGGTTTTTCATCATTTTCTGCATGAATTATACATTGACCACGTTCCAGCGTGGTCAGTTTGCAGCATTCTGTTATTTTGTTTGACAGAGTGTCTTGTTGAGAACATATGTAGGACATGATTTTTTCCTGCAACAGGGAAAATAAAGTATAAGTTTTAAAGATTTATTCTTTAATAAAGGATCTCAAAGCCAGCTTTAGAAAAAGGA
+
CCCCCFFFFFFFGGGGGGGGGGHHHHHHHHHHHHHHHHHHHHHHHHHHHHHGGHHHHHHHHIIIHHHHHHHHHHHHHHHHHHHHHHGGHHHHHHGFGGHHHHHHHHHHHHHHHHHHHHHHHHHHHHHHHHHHHHHHHHHHHHHHHHHHHHHHHHHHHHHHHHHHHHHHHGHHHHHHHHHHHGGHHHHHGHHHHHHHHGHHHGHHHHHHHHHHHHHHHHHHHHHHHHHHHGHHHHHHHGHHHHHHHGGHGGH
@M05620:45:000000000-G6HP7:1:1101:24619:5403 1:N:0:102
ATCTCTATCTCCTAAAACCTGTTTAGATTTGGAGATAGACCTTCAGGTTTTTCATCATTTTCTGCATGAATTATACATTGACCACGTTCCAGCGTGGTCAGTTTGCAGCATTCTGTTATTTTGTTTGACAGAGTGTCTTGTTGAGAACATATGTAGGACATGATTTTTTCCTGCAACAGGGAAAATAAAGTATAAGTTTTAAAGATTTATTCTTTAATAAAGGATCTCAAAGCCAGCTTTAGAAAAAGGAA
+
BCABCFFFFFFFGGFGGGGGGGHHFGHHHHGGGHHHHHGHHHHHFHFHGHGGHGHHHHHHHEGHHGHHGHHHHHHFHGHHFHHHHGHHHHFHGGGGGHHHHHHHHGHHFHHHHHHHHHHHHHHHHHHGHHHHHGGHHHHHHHHHHGHHFHHHHGHHHHHFHHHHHHHHGHHHHHGHHHGHGGHHHHHGFHFHHHHGFGHHGFHGHHHHFHHHHGHFFGFFGGDHHHHHGHGHGFCCFGHHHH0;CFFDDFG
@M05620:45:000000000-G6HP7:1:1101:24587:5405 1:N:0:102
ATCTCTATCTCCTAAAACCTGTTTAGATTTGGAGATAGACCTTCAGGTTTTTCATCATTTTCTGCATGAATTATACATTGACCACGTTCCAGCGTGGTCAGTTTGCAGCATTCTGTTATTTTGTTTGACAGAGTGTCTTGTTGAGAACATATGTAGGACATGATTTTTTCCTGCAACAGGGAAAATAAAGTATAAGTTTTAAAGATTTATTCTTTAATAAAGGATCTCAAAGCCAGCTTTAGAAAAAGGAA
+
AAAAAFFFFFFFGGGGGGGGGGHH5EFBFGBGHFCGHGBHHBGHFGGHHHGGHGEGHHHHHHFHHH55BDGHBFAGHHHFDGHHHAFGFHFACEFFCH3FFGHH4FFFGHEHGH4@FEFHHHBGFHHGH4FBFFGH44GFHHHFGEBBBEFDG?4?FFFHGGHFFHHGGHHHGHFHHHFHGGFHHFGFFFGHGDDG1@GHHFGBD1GGGBGFFHHBHFFHGFFBBGGHHHGGHFH.CBGHCC0CCFFAEFF
@M05620:45:000000000-G6HP7:1:1101:24604:5415 1:N:0:102
ATCTCTATCTCCTAAAACCTGTTTAGATTTGGAGATAGACCTTCAGGTTTTTCATCATTTTCTGCATGAATTATACATTGACCACGTTCCAGCGTGGTCAGTTTGCAGCATTCTGTTATTTTGTTTGACAGAGTGTCTTGTTGAGAACATATGTAGGACATGATTTTTTCCTGCAACAGGGAAAATAAAGTATAAGTTTTAAAGATTTATTCTTTAATAAAGGATCTCAAAGCCAGCTTTAGAAAAAGGAA
+
CCCCCFFFFFFFGGGGGGGGGGHHDGGHGHHHFHHFFHHHHHHHHHHHGHGGHHHFHGHHHGHHHHHFFHHHFHHHHHHFHHHHHGGHHH5FFGEFEHHFHGHHHHFHHGHHHHBHHGHHHHDGHHFFFHHHHFHHGHHHHHFFHHFHHGHHHHFHHGHGHHHHHHHHGHHHDFBHHHHHGGGHHHHHHHFGHHHHDGHHFFHHHHHHGHHHHDG1<GHBGHFHFHHHHGGHGFHHGHGHFFFFFHHFEFF
@M05620:45:000000000-G6HP7:1:1101:19561:5432 1:N:0:102
ATCTCTATCTCCTAAAAACCTGTTTAGATTTGGAGATAGACCTTCAGGTTTTTCATCATTTTCTGCATGAATTATACATTGACCACGTTCCAGCGTGGTCAGTTTGCAGCATTCTGTTATTTTGTTTGACAGAGTGTCTTGTTGAGAACATATGTAGGACATGATTTTTTCCTGCAACAGGGAAAATAAAGTATAAGTTTTAAAGATTTATTCTTTAATAAAGGATCTCAAAGCCAGCTTTAGAAAAAGGA
+
CCCCDFFFFFFFGGGGGGGGGGHHHHHHHHHHHHHHHHHHHHHHHHHHHHHGGHHHHGHHHHHIHHHHHHHHHHHHHHHHHHHHHHGHHHHHHHGFGGHHHHHHHHHHHHHHHHHHHHHHHHHHHHHHHHHHHHHHHHHHHHHHHHHHHHHHHHHHHHHHHHHHHHHHHGHHHHHHHHHHHGGHHHHHGHHHHHHHHGGHHHGHHHHHHHHHHHHHHGHGGHGHHHHHHGHHHHHHHGHHHHHGHHGGGGG
@M05620:45:000000000-G6HP7:1:1101:19562:5453 1:N:0:102
ATCTCTATCTCCTAAAAACCTGTTTAGATTTGGAGATAGACCTTCAGGTTTTTCATCATTTTCTGCATGAATTATACATTGACCACGTTCCAGCGTGGTCAGTTTGCAGCATTCTGTTATTTTGTTTGACAGAGTGTCTTGTTGAGAACATATGTAGGACATGATTTTTTCCTGCAACAGGGAAAATAAAGTATAAGTTTTAAAGATTTATTCTTTAATAAAGGATCTCAAAGCCAGCTTTAGAAAAAGGA
+
BBBBBFFFFFFFGGGFGGGGGGHGHGHHHGHFFHHGHHGHGHHHHHHHHHHGGHGHHHHHHHHHGHHHHHHHHHHHGGHHHHGFHHGHHHHHHHGEFGGGFHHFHHHHHHHHHHHHGHGHHHHHFHHHGGGHHHHHHHHHHHHHHHGHHHHGGHFHHHHHFHHHHHHHHGHHHHFHHHHGHGGGHHHHHGHGFHFFHGGHHHHHHHHHHHHHHHHGGHHHFDFFFGHHHHGGHHFHHGHHHEHFHFCGGGG
@M05620:45:000000000-G6HP7:1:1101:24221:5464 1:N:0:102
AGATTACTGCAACAGTTCCCCCTGGACCTGGAAAAGTTTCTTGCCTGGCTTACAGAAGCTGAAACAACTGCCAATGTCCTACAGGATGCTACCCGTAAGGAAAGGCTCCTAGAAGACTCCAAGGGAGTAAAAGAGCTGATGAAACAATGGCAAGTAAGTCAGGCATTTCCGCTTTAGCACTCTTGTGGATCCAATTGAACAATTCTCAGCATTTGTACTTGTAACTGACAAGCCAGGGACAAAACAAAGAT
+
AABBAFFFFFFFGGGGGGGGGGGFAFGHHHHHHHHHGHHHHHHHHHHHHHHHHHHHHHHHHHHHHHHHHHHHHHHHHHHHHHHHGHHHHHFHHHGEFGHHHHCGHHHHGHHHHHHHHHHHB3BFGEGGHHHHHEHHHHHHH3GHHHHHGHHHHGHHHHHGHHHHHHHHHHGGGGGHHHHHHHHGHFGGGHHHGHHHHHGHHHHHHHHHHHHHHHHHHHHHHGHFHHHHHHHHHGGGEGGGGGGGGGGGGGG
@M05620:45:000000000-G6HP7:1:1101:7187:5468 1:N:0:102
CATCCTGACCCTGAAGTACCTGACTTGATTTCTGACATTAGATCGGAAGAGCACACGTCTGAACTCCAGTCACCGGCTATGATATCGTATGCCGTCTTCTGCTTGAAAAAAAAAAAATAAATAGTAATAAAATATGAGATAGAGTGAATGAGTGATTAAAAGTAAGAGAGGTGTGGTTAGTATAGATCGTATGAACCAGGACCGACGAACGAAGAGGGAGAGTAGTGAGTATGAATCATAGAGATAGTGAT
+
AABABFFFFFFFGFGGGGGGGGGHHHHHHHHHHHHHFGGHHEGHHGG2EGHHHHHHFGHHGHFHHHHHHHHHHHEGGGGHHGH5DFFGHHHGGEEEHGFHHHHHHHGGHFEGGEC?/02222222222222221=11?111111??11111>1111111<111111110..0.<../<0.0000;000././/000.......--------..........:0000/000000000000000000000000
@M05620:45:000000000-G6HP7:1:1101:17290:5473 1:N:0:102
ATCTCTATCTCCTAAAAACCTGTTTAGATTTGGAGATAGACCTTCAGGTTTTTCATCATTTTCTGCATGAATTATACATTGACCACGTTCCAGCGTGGTCAGTTTGCAGCATTCTGTTATTTTGTTTGACAGAGTGTCTTGTTGAGAACATATGTAGGACATGATTTTTTCCTGCAACAGGGAAAATAAAGTATAAGTTTTAAAGATTTATTCTTTAATAAAGGATCTCAAAGCCAGCTTTAGAAAAAGGA
+
CDDDDFFFFFFFGGGGGGGGGGHHHHHHHHHHHHHHHHHHHHHHHHHHHHHGGHHHHHHHHIIHHHHHHHHHHHHHHHHHHHHHHHGHHHHHHHGGGGHHHHHHHHHHHHHHHHHHHHHHHHHHHHHHHHHHHHHHHHHHHHHHHHHHHHHGHHHHHHHHHHHHHHHHHGHHHHHHHHHHHGGHHHHHHHHHHHHHHHHHHHHHHHHHHHHHHHHHHHHHHHHHHHHHHHHHHHHHHGHHHHHHHGHHGGH
@M05620:45:000000000-G6HP7:1:1101:24234:5478 1:N:0:102
AGATTACTGCAACAGTTCCCCCTGGACCTGGAAAAGTTTCTTGCCTGGCTTACAGAAGCTGAAACAACTGCCAATGTCCTACAGGATGCTACCCGTAAGGAAAGGCTCCTAGAAGACTCCAAGGGAGTAAAAGAGCTGATGAAACAATGGCAAGTAAGTCAGGCATTTCCGCTTTAGCACTCTTGTGGATCCAATTGAACAATTCTCAGCATTTGTACTTGTAACTGACAAGCCAGGGACAAAACAAAGAT
+
AABBBFFFFFFFGGGGGGGGGGGFGHHHHHHGHHHHBGHHHHHHHHHHHHHHHHHHHHHHHHHHHHHHHHHHGHHHHHHHHHGHHHHHHHHHHHGGGGHHHHHGHHHHGHHHHHEHHHHGF3FFGHGFHFHHHGHHHHHHH3GHHHHHGHHHHGGHHHHHHHHHHHHHHHGGGGGHHHHHHHHHHFGGHHHHHHHHHHFHHHHHHHHHHHGHHFHHHHHHHHHHHHHHHHGHGGGEGGGGGGGGGEEGGGF
@M05620:45:000000000-G6HP7:1:1101:7196:5487 1:N:0:102
CATCCTGACCCTGAAGTACCTGACTTGATTTCTGACATTAGATCGGAAGAGCACACGTCTGAACTCCAGTCACCGGCTATGATCTCGTATGCCGTCTTCTGCTTGAAAAAAAAAAAAAAAAAATTAAAAATCAAGGAGAGTTTATAACAATCATAAATGAAAAAAAAGCAACAAGGAAAGGCAAAGTACTACAAGATAGTTACAAACTAGTAATATAGTAATGCTATATATGTTATTCATACTCGCTTATC
+
BBBBBFFFFFFFGGGGGGGGGFFHHHHHHHHHHFHH4GHHFGHHHGG2EGFGGHHHGHHHGHHHHHHHHHHHHHG0FGGHHHHDGHHGGHHHHGGGHGHHHHHH3FHHFHGFGEG></<//<<0111110./0<0/...</000:000000/00000;00:;0.---..//...:..//......//////////.//////////.//////////////9////9/;9//////9//////9.-...9/
@M05620:45:000000000-G6HP7:1:1101:24217:5488 1:N:0:102
AGATTACTGCAACAGTTCCCCCTGGACCTGGAAAAGTTTCTTGCCTGGCTTACAGAAGCTGAAACAACTGCCAATGTCCTACAGGATGCTACCCGTAAGGAAAGGCTCCTAGAAGACTCCAAGGGAGTAAAAGAGCTGATGAAACAATGGCAAGTAAGTCAGGCATTTCCGCTTTAGCACTCTTGTGGATCCAATTGAACAATTCTCAGCATTTGTACTTGTAACTGACAAGCCAGGGACAAAACAAAGAT
+
AABBBFFFFFFFGGGGGGGGGGGG4FHHHFHHFHHHGFHHHHHHHHHHHHHHHHHHHFHHHHHHHHHHHHHHHHHHHHHHHHHHEHHHHHFHHHGEFFHHHHF1CFGHGHHGHH3FHHHHHFGGGHGGGGHHHGHHHHHHH3DGGHHHGHHHHGHGHHDGHHGHHHHHHHGGGGGHHHHHHHHHHGHGGHHHFGHHHHDGHHHHHHHGGFFHGGFHHHHGGHHHHHGBGGFGEGF.;?EEGGFFGGGGGG;
@M05620:45:000000000-G6HP7:1:1101:17286:5491 1:N:0:102
ATCTCTATCTCCTAAAAACCTGTTTAGATTTGGAGATAGACCTTCAGGTTTTTCATCATTTTCTGCATGAATTATACATTGACCACGTTCCAGCGTGGTCAGTTTGCAGCATTCTGTTATTTTGTTTGACAGAGTGTCTTGTTGAGAACATATGTAGGACATGATTTTTTCCTGCAACAGGGAAAATAAAGTATAAGTTTTAAAGATTTATTCTTTAATAAAGGATCTCAAAGCCAGCTTTAGAAAAAGGA
+
BCCBCFFFFFFFGGGGGGGGGGHHHHHHHHHHHHHHHHHHHHHHHHHHHHHGGHGHHHHHIIHIHHGHHHHHHHHHHHHHHHHHHHGHHHHHHHGGGGHHHHHHHHHHHHGHHHHHGHHHHHHHHHHHHHHHHHHHHHHHHHHHHHHHHHGEHHHGHHHHHHHHHHHHFGHHHHGHHHHHHGGFHHHHHGHGGHHHHFHHHGHHHHHHHGHHHHHHGGHHHHHFFHHHBGHGHHHGHGHGHGHHHHHGGDH
@M05620:45:000000000-G6HP7:1:1101:23928:5520 1:N:0:102
AGATTACTGCAACAGTTCCCCCTGGACCTGGAAAAGTTTCTTGCCTGGCTTACAGAAGCTGAAACAACTGCCAATGTCCTACAGGATGCTACCCGTAAGGAAAGGCTCCTAGAAGACTCCAAGGGAGTAAAAGAGCTGATGAAACAATGGCAAGTAAGTCAGGCATTTCCGCTTTAGCACTCTTGTGGATCCAATTGAACAATTCTCAGCATTTGTACTTGTAACTGACAAGCCAGGGACAAAACAAAGAT
+
CCCCCFFFFFFFGGGGGGGGGGGGHHHHHHHHHHHHHHHHHHHHHHHHHHHHHHHGHHHHHGHFHHHHHHHHFHHHHHHHHHHHHHHHHHGHHHGFGGHHHGGHHHHHGHHHHHHGHHHHGFHGGGGGHGHHHGHHHHFHHHGHHGHHHHHHHGHHGHHHHHHHHHHHGHGGGGGHHHHHHHHHHFHGHHHHFFGHHGGFBCHHHHHFDGFHHHHHHHHGHHHGHHHFHFGGHGGGGGGGFGGGGGGGGGC
@M05620:45:000000000-G6HP7:1:1101:7979:5602 1:N:0:102
AAACCAAGCAGACACTCACCGCTCCCTCGCCACAGGCCAATAGTTTGTCCTCACTGAGTTGGCAACAAGTGGCTGCTGTGGCTGCCATTTTTCTGGTGATGGCCATCAGCTCCGACGAGGTCAGCTGGGGGGCTTTCTTTGTGTAAGCAACGAGAAACCTGAAAGAAGCATTTTTTAACTAAGTCCTGCTGAGTCATTCATGAGTTTTTAGCCGCCTTGCTTCTTCTCACAGACTCTCTACTCTCATGCCA
+
BBCCCC@FCFFFGFGGGGGGGGGGGGHHGGGGGHHHGGHHHHHHHHHHHHHHHHHHHHHHHHHHHHHHHGHHGHGGHHHHHHHGGHHHHHHHHHHHHHHHHHHHHHHHHFHHHGGGGEGGGHHHHHHHGGGGGGGGGGGGGGGGFFFFFFFFFFFFFFFFFFFFFFFFFFFFFFFFEFFFFFFFFFFFFFFFFFFFFFFFFFFFFFFFFFFFFFFFFFFFFFFFFFFFFFFFFFFFFFFFFFFFFFFFFF/
@M05620:45:000000000-G6HP7:1:1101:7997:5622 1:N:0:102
AAACCAAGCAGACACTCACCGCTCCCTCGCCACAGGCCAATAGTTTGTCCTCACTGAGTTGGCAACAAGTGGCTGCTGTGGCTGCCATTTTTCTGGTGATGGCCATCAGCTCCGACGAGGTCAGCTGGGGGGCTTTCTTTGTGTAAGCAACGAGAAACCTGAAAGAAGCATTTTTTAACTAAGTCCTGCTGAGTCATTCATGAGTTTTTAGCCGCCTTGCTTCTTCTCACAGACTCTCTACTCTCATGCCA
+
CCCCCCCFCFFFGGGGGGGGGGGGGGHHGGGGGHHHGGHHHHHHHHHHHHHHHHHHHHHHHHHHHHHHHHHHGHGGHHHHHHHGGHHHHHHHHHHHHHHHHHHHHHHHHHHHHGGGGGGGGHHHHHHHGGGGGGGGGGGGGGGGGGFFFFFFFFFFFFFFFFFFFFFFFFFFFFFFFFFFFFFFFFFFFFFFFFFFFFFFFFFFFFFFFFFFFFFFFFFFFFFFFFFFFFFFFFFFFFFFFFFFFFFFFFB
@M05620:45:000000000-G6HP7:1:1101:7815:5637 1:N:0:102
CATCCTGACTGGAGCACACGTCTGAACTCCAGTCACCGGCTATGATCTCGTATGCCGTCTTCTGCTTGAAAAAAAAAAAAACAAGCCGATAAAAGTGCAATGCAGCTTCTCTATGAAAGAAAAGGTTCAACGGAGAGCTTGATTCATCTGACGGGCTGTATACGACGTGCTTACTCGCGTTCGCGTGGCTTGCATTGAACAGCTCGTTGGTGTGGGCCAGGCCTCGTAACGTTTGGTTCCAGTCTTGTTCG
+
CDCDCFFFFFFCGGGGGGGGGGHFGHHHHHHHHHHHHGGGGFHHHHHHHHGGHHHHGGGHGHHHHHHHEHHHFEEGFE/>////2///////2?2222222222D222D222>2>221100000/1111?1.-<.<..10/.00<0000000.----..0000...--...00000.----..----;-..-.000000:0/.00.-./.;.9..........099.....///..;.0000:0000000.
@M05620:45:000000000-G6HP7:1:1101:15188:5688 1:N:0:102
ATCTCTATCTCCTAAAAACCTGTTTAGATTTGGAGATAGACCTTCAGGTTTTTCATCATTTTCTGCATGAATTATACATTGACCACGTTCCAGCGTGGTCAGTTTGCAGCATTCTGTTATTTTGTTTGACAGAGTGTCTTGTTGAGAACATATGTAGGACATGATTTTTTCCTGCAACAGGGAAAATAAAGTATAAGTTTTAAAGATTTATTCTTTAATAAAGGATCTCAAAGCCAGCTTTAGAAAAAGGA
+
ABCCCFFFFFFFGGGGGGGGGGHHHHHHHHHHHHHHHHHHHHHHHHHHHHHGGHHHHIHHHIHHHHHHHHHHHHHHHHHHHHHHHHGHHHHHHHGGGGHHHHHHHHHHHHHHHHHHHHHHHHHHHHHHHHHHHHHHHHHHHHHHHHHHHHHHHHHHHHHHHHHHHHHHHGHHHHHHHHHHHGGHHHHHHGHHHHHHHGHHHHHHHHHHHHHHHHHHHGHHHGGHHHHHHGHHHHHHHGHHHHHHHHHHGGH
@M05620:45:000000000-G6HP7:1:1101:15181:5712 1:N:0:102
ATCTCTATCTCCTAAAAACCTGTTTAGATTTGGAGATAGACCTTCAGGTTTTTCATCATTTTCTGCATGAATTATACATTGACCACGTTCCAGCGTGGTCAGTTTGCAGCATTCTGTTATTTTGTTTGACAGAGTGTCTTGTTGAGAACATATGTAGGACATGATTTTTTCCTGCAACAGGGAAAATAAAGTATAAGTTTTAAAGATTTATTCTTTAATAAAGGATCTCAAAGCCAGCTTTAGAAAAAGGA
+
BCBBCFFFFFFFGGGGGGGGGGHHHHHHHHHHHHHHHHHGHHHHHHHHHHHGGHHHHHHIIIHIIHHHHHHHHHHHHHHHHHHHHHGHHHHHHHGFGGHHHHHHHHHHHHHHHHHHHHHHHHHHHHHHHGHHHHHHHHHHHHHHHHHHHHHHHHHHHHHHHHHHHHHHHGHHHHHHFHHHHGGGHHHGGFHHHHHHHGGHHHHHHHHHHHHHHHHHHHHHHHHHHHHHHHHGHHHHHGHHHHHHGHHHCGG
@M05620:45:000000000-G6HP7:1:1101:11656:5768 1:N:0:102
ATCTCTATCTCCTAAAAACCTGTTTAGATTTGGAGATAGACCTTCAGGTTTTTCATCATTTTCTGCATGAATTATACATTGACCACGTTCCAGCGTGGTCAGTTTGCAGCATTCTGTTATTTTGTTTGACAGAGTGTCTTGTTGAGAACATATGTAGGACATGATTTTTTCCTGCAACAGGGAAAATAAAGTATAAGTTTTAAAGATTTATTCTTTAATAAAGGATCTCAAAGCCAGCTTTAGAAAAAGGA
+
CCCCDFFFFFFFGGGGGGGGGGHHHHHHHHHHHHHHHHHHHHHHHHHHHHHGGHHHHHHHHIIHHHHHHGHHHHHHHHHHHHHHHHGGHHHHHHGGGGHHHHHHHHHHHHHHHHHHHHHHHHHHHHHHHHHHHHHHHHHHHHHHHHHHHHHHHHHHHHHHHHHHHHHHHGHHHHHHHHHHHGGHHHHHHHHHHHHHHGHHHHHHHHHHHHHHHHHHHGHHHHHHHHHHHGHHHHHHHGHHHHHHGHHHGGH
@M05620:45:000000000-G6HP7:1:1101:6224:5773 1:N:0:102
AGATTACTGCAACAGTTCCCCCTGGACCTGGAAAAGTTTCTTGCCTGGCTTACAGAAGCTGAAACAACTGCCAATGTCCTACAGGATGCTACCCGTAAGGAAAGGCTCCTAGAAGACTCCAAGGGAGTAAAAGAGCTGATGAAACAATGGCAAGTAAGTCAGGCATTTCCGCTTTAGCACTCTTGTGGATCCAATTGAACAATTCTCAGCATTTGTACTTGTAACTGACAAGCCAGGGACAAAACAAAGAT
+
ABBBBFFFFFFFGGGGGGGGGGGGHHHGHHHHHHHHGHHHHHHHHHHHHHHHHHHHHHHHHHHHHHHHHHHHHGHFHHHHHHGHHHHHHHBGHHGFGGHHHHFHGHHHGHHHHHHFGHHHHFHGGHGGHHHHHGHHHHGHHFHHHHHHHHHHHGHHGHHHHHHHHHHHHHGGGGGHHHHHHHHHHGHGHHHHGHHHHHHHHHHHHHHHHHHHHHHHHFHHHHHHHHHHGGGHHGGFGGGGGGBAFGGGGGG
@M05620:45:000000000-G6HP7:1:1101:11617:5776 1:N:0:102
CATCCTGACCCTGAAGTACCCCGGCTTGATTTCTGACATTAGATCGGAAGAGCACACGTCTGAACTCCAGTCACCGGCTATGATCTCGTATGCCGTCTTCTGCTTGAAAAAAAAAAAAAAAAAAAAATAAGTAAAAGAGATGAATATGATAGATGAATTATATACAAAAACGAAGCATATAACTTAAGTTGATACTAACACGATTTCTCATAGAACTGATTCATTGAAAATTTTAATAAAAGTCTTCTAAA
+
CDCDDFFFFFFFGGGGGGGGGGGGGGGGHHHHHHHHHHHHHHHHHHGGGGHHHHHHHGHHHGHHHHHHHHHHHHHGGGGGHHHHGHHHGGHHHHGFGHGHHHHHHHHGFGFGGGGC@>/>><<-<;-.:00000:00.//0000:0:000:0000:000000000000:;.-...-000;0000000:0;0;00000:000.-...0000000000000:000000000000000000000:000000:00
@M05620:45:000000000-G6HP7:1:1101:11931:5778 1:N:0:102
ATCCTGACCCTGAAGTACCTGACTTGATTTCTGACATTAGATCGGAAGAGCACACGTTGAACTCCAGTCACCGGCTATGATCTCGTATGCCGTCTTCTGCTTGAAAAAAAAAAAAAAACAAAATATGATAGTGTCTTTTAGTTTTTACTAAATGTAAAAATTAACGATAAATATAATAGAGACTGCAGTTGTATAAAATGAAAATAATTATCATTCGCTTATTATGTACAAACTCTTTGCTATCAACCATT
+
BCCCCFFFFFFFGGGGGGGGGGHHHHHHHHHHHHHHHHHHHHHHGGGFHHHHHHHGHHHHHHHHHHHHHFHHGGGGGHHGGDGHHGGHHHHGGGHGHHHHHHHHHHHHEGGGG></<////001111@111=1111111101111..000<00<<0000<.0000.....0;;000;0000:;00/00990000000000000000;0000000000....00090000000.0090099000/00/9.00
@M05620:45:000000000-G6HP7:1:1101:11651:5785 1:N:0:102
ATCTCTATCTCCTAAAAACCTGTTTAGATTTGGAGATAGACCTTCAGGTTTTTCATCATTTTCTGCATGAATTATACATTGACCACGTTCCAGCGTGGTCAGTTTGCAGCATTCTGTTATTTTGTTTGACAGAGTGTCTTGTTGAGAACATATGTAGGACATGATTTTTTCCTGCAACAGGGAAAATAAAGTATAAGTTTTAAAGATTTATTCTTTAATAAAGGATCTCAAAGCCAGCTTTAGAAAAAGGA
+
@BABBFFFFBFFGGGGGGGGGGHHHHHHHHHHHHHHHHHHGHHHHHHHHHHGGHFHHHIHHIHIHHFHHFHHHGHGHHHHHHGHFHGGHHHHHHGFGGHHHHHHHHHHHHGHHHHGHHHHHHHHHHHHGHHHHHHHHHHHHHHHHHHHHHHHHHHHHHHHHHHHHHHHHGHHHHHHHHHHHGGGHHHGHHHHHHHHHGHHHGGHHHHHHGGGGGHHGGHHHFGHHHHHHHHHHHHHHGHHHGHGHHFHGDG
@M05620:45:000000000-G6HP7:1:1101:6236:5788 1:N:0:102
AGATTACTGCAACAGTTCCCCCTGGACCTGGAAAAGTTTCTTGCCTGGCTTACAGAAGCTGAAACAACTGCCAATGTCCTACAGGATGCTACCCGTAAGGAAAGGCTCCTAGAAGACTCCAAGGGAGTAAAAGAGCTGATGAAACAATGGCAAGTAAGTCAGGCATTTCCGCTTTAGCACTCTTGTGGATCCAATTGAACAATTCTCAGCATTTGTACTTGTAACTGACAAGCCAGGGACAAAACAAAGAT
+
A1AAAFFFDD1FG11BF33AFEAA00FGCBBAFFCGHHFEGHE1ABAGHFGHHFAFGHGHFDGHGHHHFGHHHEGBGHHHGHHHHHHHHHGHHHGGGGHHHHGCFFGHGHHHHGEFHHHHH>DFGAEGHHHHGFGHHHHHHEHHHHHHGHHHGGHHHHHHHGCFGHHHHHGGCGGHHHHHHHHHHGHCFHHHHHHHGHGHHHHHHHHHDHHHHGGGHCGH0;GFHHBGHHHHFFG.CBAFGGGGGGGGFFF
@M05620:45:000000000-G6HP7:1:1101:25129:5791 1:N:0:102
AAACCAAGCAGACACTCACCGCTCCCTCGCCACAGGCCAATAGTTTGTCCTCACTGAGTTGGCAACAAGTGGCTGCTGTGGCTGCCATTTTTCTGGTGATGGCCATCAGCTCCGACGAGGTCAGCTGGGGGGCTTTCTTTGTGTAAGCAACGAGAAACCTGAAAGAAGCATTTTTTAACTAAGTCCTGCTGAGTCATTCATGAGTTTTTAGCCGCCTTGCTTCTTCTCACAGACTCTCTACTCTCATGCCA
+
CCCCCCCFCFFFGGGGGGGGGGGGGGHHGGGGGHHHGGHHHHHHHHHHHHHHHHHHHHHHHHHHHHHGHGHHGHGGHHHHHHHGGHHHHHHHHHHHHHHHHHHHHHHHHHHHHGGGGGGGGHHHHHHHGGGGGGGGGGGGGGGGGGFFFFFFFFFFFFFFFFFFFFFFFFFFFFFFFFFFFFFFFFFFFFFFFFFFFFFFFFFFBFFFFFFFFFFFFFFFFFFFFFFFFFFFFFFFFFFFFFFFFFFFFFF
@M05620:45:000000000-G6HP7:1:1101:16745:5807 1:N:0:102
AAACCAAGCAGACACTCACCGCTCCCTCGCCACAGGCCAATAGTTTGTCCTCACTGAGTTGGCAACAAGTGGCTGCTGTGGCTGCCATTTTTCTGGTGATGGCCATCAGCTCCGACGAGGTCAGCTGGGGGGCTTTCTTTGTGTAAGCAACGAGAAACCTGAAAGAAGCATTTTTTAACTAAGTCCTGCTGAGTCATTCATGAGTTTTTAGCCGCCTTGCTTCTTCTCACAGACTCTCTACTCTCATGCCA
+
CCCCCCCFBFFFGGGGGGGGGGGGGGHHGGGGGHHHGGHHHHHGHHHHHHHHHHHHHHHHHHHHHHHHHHHHGHGGHHHHHHHGGHHHHHHHHHHHHHHHHHHHHHHHHHHHHGGGGGGGFGHHHHHHGGGGGGGGGGGGGGGGGGFFFFFFFFFFFFFFFFFFFFFFFFFFFFFFFFFFFFFFFFFFFFFFFFFFFFFFFFFFFFFFFFFFFFFFFFFFFFFFFFFFFFFFFFFFFFFFFFFFFFFFFFB
@M05620:45:000000000-G6HP7:1:1101:25125:5809 1:N:0:102
AAACCAAGCAGACACTCACCGCTCCCTCGCCACAGGCCAATAGTTTGTCCTCACTGAGTTGGCAACAAGTGGCTGCTGTGGCTGCCATTTTTCTGGTGATGGCCATCAGCTCCGACGAGGTCAGCTGGGGGGCTTTCTTTGTGTAAGCAACGAGAAACCTGAAAGAAGCATTTTTTAACTAAGTCCTGCTGAGTCATTCATGAGTTTTTAGCCGCCTTGCTTCTTCTCACAGACTCTCTACTCTCATGCCA
+
CCCCCBBFCFFFGGGGGGGGGGGGGGHHGGGGGGHHGGHHHHHHHHHHHHHHHHHHHHHHHHHFHHHHHGGHGHGGHHHHHHHGGHHHHHHHHHHHHHGHHHHHHHHHHHHHHGGGGGGGGHHHHHHHGGGGGGGGGGGGGGGGGGFFFFFFFFFFFFFFFFFFFFFFFFFFFFFFFFFFFFFFFFFFFFFFFFFFFFFFFFFFFFFFFFFFFDFFFFFFFFFFFFFFFFFFFFFFFFFFFFFFFFF9FFF
@M05620:45:000000000-G6HP7:1:1101:16748:5825 1:N:0:102
AAACCAAGCAGACACTCACCGCTCCCTCGCCACAGGCCAATAGTTTGTCCTCACTGAGTTGGCAACAAGTGGCTGCTGTGGCTGCCATTTTTCTGGTGATGGCCATCAGCTCCGACGAGGTCAGCTGGGGGGCTTTCTTTGTGTAAGCAACGAGAAACCTGAAAGAAGCATTTTTTAACTAAGTCCTGCTGAGTCATTCATGAGTTTTTAGCCGCCTTGCTTCTTCTCACAGACTCTCTACTCTCATGCCA
+
BBBBBBBFBBFFGGGGGGGGGGGGGGHHGGGGGHHGGGGHHHHHHHHHHHHHHHHHHHHHHHHGHHHHHGHHGHGGHHHHHHHGGHHHHHHHHGHHHHHHHHHHHHHHHHHHHGGGGFFGGHFHHHHHGGGGGGGGGGGGGGGGGGFFFFFFFFFFFFFFFFFFFFFFFFFFFFFFFFFFFFFFFFFFFFFFFFFFFFFFFFFFFFFFFFFFFDDFFFFFFFFFFFFFFFFFFFFFFFFFFFFFFFFFFFF
@M05620:45:000000000-G6HP7:1:1101:18036:5828 1:N:0:102
ATCTCTATCTCCTAAAAACCTGTTTAGATTTGGAGATAGACCTTCAGGTTTTTCATCATTTTCTGCATGAATTATACATTGACCACGTTCCAGCGTGGTCAGTTTGCAGCATTCTGTTATTTTGTTTGACAGAGTGTCTTGTTGAGAACATATGTAGGACATGATTTTTTCCTGCAACAGGGAAAATAAAGTATAAGTTTTAAAGATTTATTCTTTAATAAAGGATCTCAAAGCCAGCTTTAGAAAAAGGA
+
CCCCCFFFFFFFGGGGGGGGGGHHHHHHHHHHHHHHHHHHHHHHHHHHHHHGGHHHHHHHHHIHIHHHHHHHHHHHHHHHHHHHHHGGHHHHHHGGGGHHHHHHHHHHHHHHHHHHHHHHHHHHHHHHGHHHHHGHHHHHHHHHHHGHHHHHHHHHHHHHHHHHHHHHHGHHHHHHHHHHHGGGHHHGHHHGHHHHHFHHHGHHHHHHHHHHHHHHHHHHHGHHHHHHHGHHHHHHHGHHHHHHGHGHGGH
@M05620:45:000000000-G6HP7:1:1101:16563:5829 1:N:0:102
ATCTCTATCTCCTAAAAACCTGTTTAGATTTGGAGATAGACCTTCAGGTTTTTCATCATTTTCTGCATGAATTATACATTGACCACGTTCCAGCGTGGTCAGTTTGCAGCATTCTGTTATTTTGTTTGACAGAGTGTCTTGTTGAGAACATATGTAGGACATGATTTTTTCCTGCAACAGGGAAAATAAAGTATAAGTTTTAAAGATTTATTCTTTAATAAAGGATCTCAAAGCCAGCTTTAGAAAAAGGA
+
AABBBFFFFFFFGGGGGGGGGGHHHHHHHHHHHHHHHHHFHHHHHHHHHHHGGHHHHHHHHHHHHHHHHHHHHHHHHHHHHHHHHHGHHHHHHHGGGGHHHHHHHHHHHHHHHHHHHHHHHHHHHHHGHHHHHHHHHHHHHHHHHHHHHHHHHHHHHHHHHHHHHHHHHGHHHHHHFHHHHGGHHHGDHGHHGHFHHGHHHHFGHHHHHHHHHHHHHHHHHHHGHHHHHHHHHHHHHGHHHGHHFHHHGGH
@M05620:45:000000000-G6HP7:1:1101:16547:5844 1:N:0:102
ATCTCTATCTCCTAAAAACCTGTTTAGATTTGGAGATAGACCTTCAGGTTTTTCATCATTTTCTGCATGAATTATACATTGACCACGTTCCAGCGTGGTCAGTTTGCAGCATTCTGTTATTTTGTTTGACAGAGTGTCTTGTTGAGAACATATGTAGGACATGATTTTTTCCTGCAACAGGGAAAATAAAGTATAAGTTTTAAAGATTTATTCTTTAATAAAGGATCTCAAAGCCAGCTTTAGAAAAAGGA
+
A1>>AFFFFFFFGGGFGGGGGAF13BBCDDBG1EHF0FFFGHHHHFHHBAGCEGDGHHHHHHHHFFHDFDBF2DEDGHHHHBEGHHCHHHFE@EF>EEFGBH@BDGHHHHHF2FEFBFFHHGFGBGGHFFBGHHHHGFGHHHHHHHGHHHGBBG>FGFHC0GCHFGHHBBGHHHGEHHHHHEACHFHEFBG?1GHFHFFGHFHFHEHHHGFGGHFFB0GHB00DBDGGHGHEHHFHHGHGC0;0CFEFAAG
@M05620:45:000000000-G6HP7:1:1101:15128:5852 1:N:0:102
AGATTACTGCAACAGTTCCCCCTGGACCTGGAAAAGTTTCTTGCCTGGCTTACAGAAGCTGAAACAACTGCCAATGTCCTACAGGATGCTACCCGTAAGGAAAGGCTCCTAGAAGACTCCAAGGGAGTAAAAGAGCTGATGAAACAATGGCAAGTAAGTCAGGCATTTCCGCTTTAGCACTCTTGTGGATCCAATTGAACAATTCTCAGCATTTGTACTTGTAACTGACAAGCCAGGGACACAACAAAGAT
+
AABBBBFFFF44BFGGGGGGGGGCGFHHGHHH33FGHHHHHHHHHHHHHHH3G5FFCFGHHFGHFHHHHGHHB3GFGHGHGHFG3CGGGFGHHHGEG>GGHHGHHGGHGHHHBDG3CFHHHHFFGFEE3G4FGEFGHHEHHGHGHHHHGFH0GFHBFFFHHFGHHHHHHHGGGGGGFGHHFHHHGFHGHFGGHHHFFHGHHHHHHHHFDGFHGHHHHFHHHFHHHHHGFHHGHGFGGGAEE.9EFEE./9;
@M05620:45:000000000-G6HP7:1:1101:9286:5859 1:N:0:102
AAACCAAGCAGACACTCACCGCTCCCTCGCCACAGGCCAATAGTTTGTCCTCACTGAGTTGGCAACAAGTGGCTGCTGTGGCTGCCATTTTTCTGGTGATGGCCATCAGCTCCGACGAGGTCAGCTGGGGGGCTTTCTTTGTGTAAGCAACGAGAAACCTGAAAGAAGCATTTTTTAACTAAGTCCTGCTGAGTCATTCATGAGTTTTTAGCCGCCTTGCTTCTTCTCACAGACTCTCTACTCTCATGCCA
+
BBBBBBBFAFFBGGGGGGGGEGGGGGHHGGGDEHHHGGFGGAGHHHHHHHHHGHHHDHHHHHHFHHHHHGHHGHGGHGHHHHHFGHHHHHHHHHHHHH3GHHHHHHHHHHHHHGCGGGGGEH?GHHHHGCFGGGGGGGGGGGGGBFBFFFFFFFDDFFFFFBFFFFFFFFFFFFFFEFFFFFFFFFFFFFFFFFFFFFFFFFFFFFFFFFFFFFFFFFFFFFFFFFFFFFFF/FFFFFF/FFFFFFFFFF/
@M05620:45:000000000-G6HP7:1:1101:17313:5866 1:N:0:102
CATCCTGACCCTGAAGTACCCCGGCTTGATTTCTGACATTAGATCGGAAGAGCACACGTCTGAACTCCAGTCACCGGCTATGATCTCGTATGCCGTCTTCTGCTTGAAAAAAAAAAAACACACCCCCTCTCCGCCCCTCCTCCTCCCCGCATATCTTCCTCCTAACAACCTTCCACTTCACATCCCCTCCCACCCGATCCTCGCATCACTGAACCATCCGCTTATCTCACACCCGCTACCACACCCTTCTC
+
CBCCCFFFFFFFGFGGGGGGGGGFFGGGHHHHHHHHHHGHHHHHHHGGGGHHHHHHHGHHHGHHHHHHHHHHFGHEGGGGHHGHHHHHGGHGHHGGGHGHHHHHHHGHFGFE<></>///0<//</--.<00...-<..<//////..:--..00900000//00;/0../0//00;0000000/..;9../...----.9/.--.-/://///..//......////////..-9---///.....///;
@M05620:45:000000000-G6HP7:1:1101:10989:5886 1:N:0:102
AGATTACTGCAACAGTCCCCCCTGGACCTGGAAAAGTTTCTTGCCTGGCTTACAGAAGCTGAAACAACTGCCAATGTCCTACAGGATGCTACCCGTAAGGAAAGGCTCCTAGAAGACTCCAAGGGAGTAAAAGAGCTGATGAAACAATGGCAAGTAAGTCAGGCATTTCCGCTTTAGCACTCTTGTGGATCCAATTGAACAATTCTCAGCATTTGTACTTGTAACTGACAAGCCAGGGACAAAACAAAATC
+
ABABBFFFBFBDGFAGGGGGGGGGHHHHHGGFGFFHHHHHHHHHHHHHHHHHHHGHCGGHHGHBGGHHHHHHHHH3GHHHBGGFFEGHGH@GHHGGCEHHHH3BFFHHGHHHHHBHHHHH3BFFD/EEHFHGE/BGHHGHHFFFHFHHDGGHFGHHFHHHHHHGGHHHHHGGGGGFGHHHHHHHHHHGFHHHH0DGH0GGDCCHHHHFGHFHHHHGFGHHGHCCHHEBFFF?EGBFGGGG.C/FGGGGFGG
@M05620:45:000000000-G6HP7:1:1101:12863:5886 1:N:0:102
CATCCTGACCCTGAAGTACCCCGGCTTGATTTCTGACATTAGATCGGAAGAGCACACGTCTGAACTCCAGTCACCGGCTATGATCTCGTATGCCGTCTTCTGCTTGAAAAAAAAAAAAAAAAAAGAACAAAGAATGGTATAAGCTTTCAGATAGATGAAAAACGAAAATATGAGTCTATACAACGCAAGTCATACAGTCAGCTAGAATATGAGGAGTCTGATTACTAATTGTGATTAGACATCTTACACTC
+
CCCCCFFFFFFFGGGGGGGGGGGGGGGGHHHHHHHHHHHHHHHHHHGGGGHGHHHHHGHHHGHHHHHHHHHHHHHGEGGGHHHHHHHHGGHHHHGGGHGHHHHHHHHHHHHGGGCB</</>---...///.//.000:000;0000000000000000000..-.:.-0000009000000000-----000000000000000000000000/;.//00000000;00000000:0000000000;000/
@M05620:45:000000000-G6HP7:1:1101:15079:5888 1:N:0:102
ATCTCTATCTCCTAAAAACCTGTTTAGATTTGGAGATAGACCTTCAGGTTTTTCATCATTTTCTGCATGAATTATACATTGACCACGTTCCAGCGTGGTCAGTTTGCAGCATTCTGTTATTTTGTTTGACAGAGTGTCTTGTTGAGAACATATGTAGGACATGATTTTTTCCTGCAACAGGGAAAATAAAGTATAAGTTTTAAAGATTTATTCTTTAATAAAGGATCTCAAAGCCAGCTTTAGAAAAAGGA
+
BBBBBFFFFFFFGGFGFGFGGGHHHDGHHHHHHGHFHHH5FGHHHHHHHHHGGHHHHFHHHHHHHHHHHFGHHHHFHHHHHFGHHHGHHHHGHHGGGGHHFHHHHHHHHHHHHHHHHHHHHHHHHHHHGHFHGHHHHHHHHHHHFHGFHFHHHHHHHHFHHHFHHHHHHGHHHHHF2FFGEFAG/???<?GHHHDGGGHHHFCFGFGHHHHHHHHHFHGD0DHGCGHHHHFFHHHGHGHHHFHEGHGFFGC
@M05620:45:000000000-G6HP7:1:1101:12921:5894 1:N:0:102
AAACCAAGCAGACACTCACCGCTCCCTCGCCACAGGCCAATAGTTTGTCCTCACTGAGTTGGCAACAAGTGGCTGCTGTGGCTGCCATTTTTCTGGTGATGGCCATCAGCTCCGACGAGGTCAGCTGGGGGGCTTTCTTTGTGTAAGCAACGAGAAACCTGAAAGAAGCATTTTTTAACTAAGTCCTGCTGAGTCATTCATGAGTTTTTAGCCGCCTTGCTTCTTCTCACAGACTCTCTACTCTCATGCCA
+
A3AABB4FAFFFGFGGGGGGGGGGGGHHGGGDFCGHGGFGGCHHHHHHHHHHHHHHFHHHHGHHHHHAHHHHGHGGHHHHHHHGGH3GHHHHHHFHHHBHHHHHHHHHHHHHHGEGG?DGGHCHHHHHGGGGGGGGGGGGGGGGGGFFFFFBFFDDFFFFFFFFFFFFFFFFFFFBAFFFFFFFFFFFFFFFFFFFFFFFFF/FFFFFFFFFFFBBFFFFFFFFFFFFFFFFFFFFFFFFFFFFFFFFFF/
@M05620:45:000000000-G6HP7:1:1101:7076:5895 1:N:0:102
AAACCAAGCAGACACTCACCGCTCCCTCGCCACAGGCCAATAGTTTGTCCTCACTGAGTTGGCAACAAGTGGCTGCTGTGGCTGCCATTTTTCTGGTGATGGCCATCAGCTCCGACGAGGTCAGCTGGGGGGCTTTCTTTGTGTAAGCAACGAGAAACCTGAAAGAAGCATTTTTTAACTAAGTCCTGCTGAGTCATTCATGAGTTTTTAGCCGCCTTGCTTCTTCTCACAGACTCTCTACTCTCATGCCA
+
A3ABAB@FBFFFGGFFGFGGGGGGGGHHGGGCFHFHGGEDFFGGHHHHHHHHHHHHHHHHHHHHGHHHHHHHGHGGHHHHHHHGGHFGHHHHHHHHHHHHFHHHFHHHHHHHHGGGGECGGFFHHHHGGGGGGGGGGGGGGGGGBFFFFFFFFFDFFFFFFF/9FBFFFFFFFFFF;/FF/FFFFFFFFFFBFFFFFFFFFFEFFFFFFFFFFFFFFFFFFFFFFFFFFFFF/FBFFFFEFFFFFFFBFFB
@M05620:45:000000000-G6HP7:1:1101:16970:5896 1:N:0:102
ATCTCTATCTCCTAAAAACCTGTTTAGATTTGGAGATAGACCTTCAGGTTTTTCATCATTTTCTGCATGAATTATACATTGACCACGTTCCAGCGTGGTCAGTTTGCAGCATTCTGTTATTTTGTTTGACAGAGTGTCTTGTTGAGAACATATGTAGGACATGATTTTTTCCTGCAACAGGGAAAATAAAGTATAAGTTTTAAAGATTTATTCTTTAATAAAGGATCTCAAAGCCAGCTTTAGAAAAAGGA
+
BBBBBFFFFFFFGGGGGGGGGGHHHFHHHHHHHFHCHDGFHHHHHHHHHHHGGHHHHHHHHHHHHHGHHHFHHHHHHFHHGHHHHHGHHHHHHHGGGGHHHHHHHHHHHHHHHHHHHHHHHHHHHHHHDFGHHHHHHHHHHHHHFGHHHGHGHHHHHHHHGHHBHHHHHGHHHHHHBGHHHGGHHHGHFHHHHHHHHHHHHHHGHHHHHHHHHHHHHHHHFHHHFHHHHHHHGHHHHGHHHHGHHHFHGCF
@M05620:45:000000000-G6HP7:1:1101:15058:5896 1:N:0:102
ATCTCTATCTCCTAAAAACCTGTTTAGATTTGGAGATAGACCTTCAGGTTTTTCATCATTTTCTGCATGAATTATACATTGACCACGTTCCAGCGTGGTCAGTTTGCAGCATTCTGTTATTTTGTTTGACAGAGTGTCTTGTTGAGAACATATGTAGGACATGATTTTTTCCTGCAACAGGGAAAATAAAGTATAAGTTTTAAAGATTTATTCTTTAATAAAGGATCTCAAAGCCAGCTTTAGAAAAAGGA
+
ABBBBFBFFFFFGGGGGGGGGGHHHEG4FHHGH4FFH5G5GHHHHFHHHHHGGHFHHFHHHHHHHGHHHGFHHHHHHHHHHHHHGHGHHHHHHHGFGGHHGHHHHHHHHHFHHHHHHHHHHHHHHHHHGFBHFHHHHHHHHHHH4EGHGCHFHHHHHHHHHHHHHHHHHGHHHHHF<GFFHGFFC0FF1FGHHHFGHGGGHHG1G1GHHHHHHHHH<GG==BGHFHHHHGHEFHHFHGHHHGHEGHHE.CG
@M05620:45:000000000-G6HP7:1:1101:7093:5901 1:N:0:102
AAACCAAGCAGACACTCACCGCTCCCTCGCCACAGGCCAATAGTTTGTCCTCACTGAGTTGGCAACAAGTGGCTGCTGTGGCTGCCATTTTTCTGGTGATGGCCATCAGCTCCGACGAGGTCAGCTGGGGGGCTTTCTTTGTGTAAGCAACGAGAAACCTGAAAGAAGCATTTTTTAACTAAGTCCTGCTGAGTCATTCATGAGTTTTTAGCCGCCTTGCTTCTTCTCACAGACTCTCTACTCTCATGCCA
+
BBBBBAAFBFFFGGGGGGGGGGGGGGHHGGGGGGHHGGCFG3FHHHHHHHHHHHHHHHHHHHHHHHHHHHHHGHGGHGGHHHHFGHGHHHHHHHFFHHHHHHHHFHHHHHHHHGEGFEFGGHCHHHHHGGGGGGGGGGGGGGGGFFFFFFFFAD9DFFFFFFFFFFFFFFFFFFFFFFFFFBFFFFFFFFFEFFFFFFFFFFFFFFFFFFEFFDFFFFFFFFFFFFFFFFBFEFFFFFFFFFFFFFF/FF/
@M05620:45:000000000-G6HP7:1:1101:12944:5905 1:N:0:102
AAACCAAGCAGACACTCACCGCTCCCTCGCCACAGGCCAATAGTTTGTCCTCACTGAGTTGGCAACAAGTGGCTGCTGTGGCTGCCATTTTTCTGGTGATGGCCATCAGCTCCGACGAGGTCAGCTGGGGGGCTTTCTTTGTGTAAGCAACGAGAAACCTGAAAGAAGCATTTTTTAACTAAGTCCTGCTGAGTCATTCATGAGTTTTTAGCCGCCTTGCTTCTTCTCACAGACTCTCTACTCTCATGCCA
+
BABBBB@FBFFFGGGGGGGGEFGGGGHHGGGFGHHHGGEDGGHHHHHHHHHHDGHFGHHHHHHFGHHHHHHGGHGGHHHHHHHGGHBGHHHHHGHFHGFGFHHHHHHHHHHHHGGGG?DGGHHHHHHGGGGGGGGGGGGGGGGGGGFFFFFFFFFFFFFFFFFFFFFFFFFFFFFFFFFFFFFFFFFFFFFFFFFFFFFFFFFFFFFFFFFFFFFFFFFFFFFFFFFFEFFFFFFFFFFFFFFFFFFEFF/
@M05620:45:000000000-G6HP7:1:1101:16991:5909 1:N:0:102
ATCTCTATCTCCTAAAAACCTGTTTAGATTTGGAGATAGACCTTCAGGTTTTTCATCATTTTCTGCATGAATTATACATTGACCACGTTCCAGCGTGGTCAGTTTGCAGCATTCTGTTATTTTGTTTGACAGAGTGTCTTGTTGAGAACATATGTAGGACATGATTTTTTCCTGCAACAGGGAAAATAAAGTATAAGTTTTAAAGATTTATTCTTTAATAAAGGATCTCAAAGCCAGCTTTAGAAAAAGGA
+
1AAAAFFFFFFFGB11GBEGGGHBHBHHFHGDDFGBGBHFHFHHHGFBGGHGGHHHHFHHGHHHHHBBFBGHFHHFH2FGF1FG1FEGHHHHGHGGGGHHHFHHFFGGHHHHHHHG@GGHHHHHEGHFFGFHFFGHHHHHHFHHFFEHH0FBGGE2BD1GGHHHHHHHHGHHHHH0@FGHHE/GC0?GB1FFFHHHH<FGGF1GHFHHHHHHHHHHHEDGDDDGGGGHGDGBGGFHHGFCCF00<CGHCCC
@M05620:45:000000000-G6HP7:1:1101:13400:5935 1:N:0:102
AGATTACTGCAACAGTTCCCCCTGGACCTGGAAAAGTTTCTTGCCTGGCTTACAGAAGCTGAAACAACTGCCAATGTCCTACAGGATGCTACCCGTAAGGAAAGGCTCCTAGAAGACTCCAAGGGAGTAAAAGAGCTGATGAAACAATGGCAAGTAAGTCAGGCATTTCCGCTTTCGCACTCTTGTGGATCCAATTGAACAATTCTCAGCATTTGTACTTGTAAATGCCAAGCCAGGGACAAAACAAAGAT
+
AA3AAFFFDDF@GGFFGGGGGGGGHFHHGHF4B3FGHHHHHHHHHHHGHHHFGFHFBGGHGGFHHHGHHFHHFFFGHHHHHGFGGBGBFGHHHHGFE1GGEFHHHHHHGHGHFEFBGGHHHHHGEGEFFHDFGGFFHHEHHGG3GF/FF2GCC/>FGB@GGH2@/FGGHF?DGGG1/>.><FGH1FGD0<CCG0DGGH0GG/<<;CHH0G0;CG:G0:;G0CGB0C:0:9;.;EBA.E.CE.C.;C.9/90
@M05620:45:000000000-G6HP7:1:1101:21077:5944 1:N:0:102
AAACCAAGCAGACACTCACCGCTCCCTCGCCACAGGCCAATAGTTTGTCCTCACTGAGTTGGCAACAAGTGGCTGCTGTGGCTGCCATTTTTCTGGTGATGGCCATCAGCTCCGACGAGGTCAGCTGGGGGGCTTTCTTTGTGTAAGCAACGAGAAACCTGAAAGAAGCATTTTTTAACTAAGTCCTGCTGAGTCATTCATGAGTTTTTAGCCGCCTTGCTTCTTCTCACAGACTCTCTACTCTCATGCCA
+
A>AABBAFAFFFGGGGGGGGGGGGGGHHGGGGGHHEF2FGHGHHHHHHHHHHHHHHHHHHHGHHHHHHHHGHGHGGHHHHHHHGGHCGHGHHHHFHHHGHHHHHGHHHHHHHHGGGGCGCGHHHHHHHGGGGGGGGGGGGGGGGGGFFFFFBFFFFFFFFFFFFFFFFFFFFFFFBFFFFFBFFFFFFFFFEFFFFFFFFFFFFFFFFFFFFFFBBFFFFFFFFFFFFFFFFFFFFFFF/BFFFFFFBFF/
@M05620:45:000000000-G6HP7:1:1101:11360:5947 1:N:0:102
ATCTCTATCTCCTAAAAACCTGTTTAGATTTGGAGATAGACCTTCAGGTTTTTCATCATTTTCTGCATGAATTATACATTGGCCACGTTCCAGCGTGGTCAGTTTGCAGCATTCTGTTATTTTGTTTGACAGAGTGTCTTGTTGAGAACATATGTAGGACATGATTTTTTCCTGCAACAGGGAAAATAAAGTATAAGTTTTAAAGATTTATTCTTTAATAAAGGATCTCAAAGCCAGCTTTAGAAAAAGGA
+
BBBBBFBFFFFFGFGCB4FGGGHHG5FBHHHHFFHBGBGCGGHHHFHFGGHGGHEGHDFHHHHHGHFHFHHHHHHHHGHHF3BGCFEHHHGFFGGGEEHHHHHHGHHHHGCGHGHHHHHHHHHHHHHHGHHHFHHHHHHHHHHGHHHHHFHFHHHHHGDGHHHFHGHHHCHHHHHC1GFHHGEF/0?F11?FDHGHHGGHHHHD<1FGHHHHHHHHH0DD=DBGFHHHHHE<GHHBHEHHHHH0GGHEGGB
@M05620:45:000000000-G6HP7:1:1101:13405:5954 1:N:0:102
AGATTACTGCAACAGTTCCCCCTGGACCTGGAAAAGTTTCTTGCCTGGCTTACAGAAGCTGAAACAACTGCCAATGTCCTACAGGATGCTACCCGTAAGGAAAGGCTCCTAGAAGACTCCAAGGGAGTAAAAGAGCTGATGAAACAATGGCAAGTAAGTCAGGCATTTCCGCTTTAGCACTCTTGTGGATCCAATTGAACAATTCTCAGCATTTGTACTTGTAAATGACAAGCCAGGGACAAAACAAAGAT
+
BBBBBFFFFDFDGFCBGGGGGGGGHGHHHHHHFFFHHHHHHHHHHHHHHHHFHFHHGHHHHFGHHHHHHHHHHGHHHHHHHHCGHGHHHHHHHHGGG?GEFHHHHHHHGHHHGGHFHHHHHHHGGHGGEHFHHGB2EGDFFHH3FGAGF?FGFCFGFF@FHH2FCFHFHH?AFGFD1F1<1>GHFFGGB<FCG0DGEF0CH/D<DDFH0/0CGCCG00CGFCGF0CB0CGB.CEFGEG.;E.F9FEGABF9
@M05620:45:000000000-G6HP7:1:1101:7573:5989 1:N:0:102
CATCCTGACCCTGAAGTACCCCGGCTTGATTTCTGACATTAGATCGGAAGAGCACACGTCTGAACTCCAGTCACCGGCTATGATCTCGTATGCCGTCTTCTGCTTGAAAAAAAAAAAAACCAAAACAATATACCCAACCTTCACTCTTCCCGACCACATAACCTATAACATCCAGCCAGCCAGCGCACTCATCCCACGAGCGACTACCATACGCACTTCCCTATTGCCGACCCAATTAAGCCTACGCATCC
+
CCCDDFFFFFFFGGGGGGGGGGGGGGGGHHHHHHHHHHHHHHHHHHGGGGHHHHHGHGHHHGHHHHHHFHHHHHHGGGGGHHHHFGHHGGHHHHGGGHGHHHHHHHGHGHHGGGGD</<///?/.0..<11=<11<.../0000=000=0/<;---..000:000000:00:/00/........-----//000.0.------;--/:000/...:-;00;0:000009----../00000000/.-.9-;
@M05620:45:000000000-G6HP7:1:1101:16736:6001 1:N:0:102
ATCTCTATCTCCTAAAAACCTGTTTAGATTTGGAGATAGACCTTCAGGTTTTTCATCATTTTCTGCATGAATTATACATTGACCACGTTCCAGCGTGGTCAGTTTGCAGCATTCTGTTATTTTGTTTGACAGAGTGTCTTGTTGAGAACATATGTAGGACATGATTTTTTCCTGCAACAGGGAAAATAAAGTATAAGTTTTAAAGATTTATTCTTTAATAAAGGATCTCAAAGCCAGCTTTAGAAAAAGGA
+
BCCCDFFFFFFFGGGGGGGGGGHHHHHHHHHHHHHHHHHHHHHHHHHHHHHGGHHHHHHHHHHHIHHHHHHHHHHHHHHHHHHHHHGHHHHHHHGGGGHHHHHHHHHHHHHHHHHHHHHHHHHHHHHHHHHHHHHHHHHHHHHHHHHHHHHHHHHHHHHHHHHHHHHHHGHHHHHHHHHHHGGHHHHHHGHHHHHHHHHHHHGHHHHHHHHHHHHHHHHHHHHHHHHHHHHGHGHHHGHHHHHGHHHHGGG
@M05620:45:000000000-G6HP7:1:1101:16754:6005 1:N:0:102
ATCTCTATCTCCTAAAAACCTGTTTAGATTTGGAGATAGACCTTCAGGTTTTTCATCATTTTCTGCATGAATTATACATTGACCACGTTCCAGCGTGGTCAGTTTGCAGCATTCTGTTATTTTGTTTGACAGAGTGTCTTGTTGAGAACATATGTAGGACATGATTTTTTCCTGCAACAGGGAAAATAAAGTATAAGTTTTAAAGATTTATTCTTTAATAAAGGATCTCAAAGCCAGCTTTAGAAAAAGGA
+
BBBBCFFFFFFFGGGGGGGGGGHHHHHHHHHHHHHHHHHHHHHHHGHHHHHGGHHHHHHHHHHHHHFHHGHHHHHHHHHHHHHHHHGGHHHHHHGFGGHHHHHHHHHHHHHHHHHHHHHHHHHHHHHHGGGHHHGGHHHHHHHHHHGHHHHHHHHHHHHHHHHHHHHHHGHHHHGHHHHHHGGHHHHHHHHHGHHGHGHHHHGGHHHHHHHHHHHHHHHHGHGGHHHHHHHHHHHHHGHHHHHFFECGGGG
@M05620:45:000000000-G6HP7:1:1101:16735:6019 1:N:0:102
ATCTCTATCTCCTAAAAACCTGTTTAGATTTGGAGATAGACCTTCAGGTTTTTCATCATTTTCTGCATGCATTATACATTGACCACGTTCCAGCGTGGTCAGTTTGCAGCATTCTGTTATTTTGTTTGACAGAGTGTCTTGTTGAGAACATATGTAGGACATGATTTTTTCCTGCAACAGGGAAAATAAAGTATAAGTTTTAAAGATTTATTCTTTAATAAAGGATCTCAAAGCCAGCTTTAGAAAAAGTA
+
?ABBBFFFFFFFGGFFGGGGGGHHHHFHHHHHDGHBF5GHGHHHHHHGHHHGGHHHHHHHHHHHHHHHF3AFHHHHHFHHHHHHHHGHHHHGHHGGAEHHHHHHHEH43BFHHHHHHHGHHHHFHHHFEG4?CGFHHHHHHHHEGGHGHFHEHHHBBBBGCFGFGHHHHGHHHGH2@GAHGAFGCGHFHEHHHHHGHHHHHHHHHHHHHHHHHHHHHHHG<DD0GHGHHDHG0CCG.CCGHHECG0CA.0;
@M05620:45:000000000-G6HP7:1:1101:25725:6032 1:N:0:102
CATCCTGACCCTGAAGTACCCCGGCTTGATTTCTGACATTAGATCGGAAGAGCACACGTCTGAACTCCAGTCACCGGCTATGATCTCGTATGCCGTCTTCTGCTTGAAAAAAAAAAAAAACAATCATATAGTATTTTTCATCTTCATAATACATATAAAAAAATCAATATATAATATAAAAAATATTATTTTTTCCTTGACCGTTTACGTCAACTAACCTCGTCTTCATCTCCTGTCGTAACCTATCTTAT
+
ABBBAFFFFFFFGGGGGGGGGGGGGGGGHHHHHHHHHHHHHHHHHHGGGGHHHHHGHGHHHGGHHHHHHHHHHHHGGGGGHHGHHHGHFGHHHHEFGHGHHHFHHHHHHHFGGGGC<><//..1111=111=111111000=000000<00000=0=0000--./00000000;09000000-.000000000-/000009/-.9/./..:../9//9.//..9..///////////.9...//////9/;
@M05620:45:000000000-G6HP7:1:1101:15780:6057 1:N:0:102
CATCCTGACCCTGAAGTACCCCGGCTTGATTTCTGACATTAGATCGGAAGAGCACACGTCTGAACTCCAGTCACCGGCTATGATCTCGTATGCCGTCTTCTGCTTGAAAAAAAAAAAAAAAAAAGAGAATTTCAATGTATTTGTCTTCATACATACATATGATAGATCAGTTTAACTTCATAACCCTCACTGCCATCTGAGTGCTGTGAGGTAGAATGACGAAACGCGTGGCAGTCAGCGGCACCTGCGAC
+
BBBBBFFFFFFFGGGGGGGGGGGCGGGGHHHHHHHHHHGHHHHHHHGGGGHHHHHHHGHHHGHHHHHHHHHHHHHGGGGGHHGHFHHHGGHGHHGGGHGHHHHHHHHHHHHEECDC>///-<<<..///0000;000:00000000000000000000000000000000;0000;000000;//.9...000/90//////////////./////9///:.9.-.------../////.-9--.//.--:
@M05620:45:000000000-G6HP7:1:1101:10021:6100 1:N:0:102
AAACCAAGCAGACACTCACCGCTCCCTCGCCACAGGCCAATAGTTTGTCCTCACTGAGTTGGCAACAAGTGGCTGCTGTGGCTGCCATTTTTCTGGTGATGGCCATCAGCTCCGACGAGGTCAGCTGGGGGGCTTTCTTTGTGTAAGCAACGAGAAACCTGAAAGAAGCATTTTTTAACTAAGTCCTGCTGAGTCATTCATGAGTTTTTAGCCGCCTTGCTTCTTCTCACAGACTCTCTACTCTCATGCCA
+
BBBCCCCFCFFFGGGGGGGGGGGGGGHHGGGGGHHHGGHHHHHHHHHHHHHHHHHHHHHHHHHHHHHHHHHHGHGGHHHHHHHGGHHHHHHHHHHHHHHHHHHHHHHHHHHHHGGGGGGGGHHHHHHHGGGGGGGGGGGGGGGGGGFFFFFFFFFFFFFFFFFFFFFFFFFFFFFFFFFFFFFFFFFFFFFFFFFFFFFFFFFFFFFFFFFFFFFFFFFFFFFFFFFFFFFFFFFFFFFFFFFFFFFFFF0
@M05620:45:000000000-G6HP7:1:1101:16556:6123 1:N:0:102
ATCTCTATCTCCTAAAAACCTGTTTAGATTTGGAGATAGACCTTCAGGTTTTTCATCATTTTCTGCATGAATTATACATTGACCACGTTCCAGCGTGGTCAGTTTGCAGCATTCTGTTATTTTGTTTGACAGAGTGTCTTGTTGAGAACATATGTAGGACATGATTTTTTCCTGCAACAGGGAAAATAAAGTATAAGTTTTAAAGATTTATTCTTTAATAAAGGATCTCAAAGCCAGCTTTAGAAAAAGGA
+
BCCBCFFFFFFFGGGGGGGGGGHHHHHHHHHHHHHHHHHHHHHHHHHHHHHGGHHHHHHHHHIIIHHHHHHHHHHHHHHHHGHHHHGHHHHHHHGFGGHHHHHHHHHHHHHHHHHHHHHHHHHHHHHHHHGHHHGHHHHHHHHHHHHHHHHGHHHHHHHHHHHHHHHHHGHHHHGHHHHHHGGHGHHHGHHHHHHHHFHHHHGHHHHHHHHHHHHHHHHGHHHHHHHHHGHHHGGHHGHHHHHHGGHHGGG
@M05620:45:000000000-G6HP7:1:1101:16536:6131 1:N:0:102
ATCTCTATCTCCTAAAAACCTGTTTAGATTTGGAGATAGACCTTCAGGTTTTTCATCATTTTCTGCATGAATTATACATTGACCACGTTCCAGCGTGGTCAGTTTGCAGCATTCTGTTATTTTGTTTGACAGAGTGTCTTGTTGAGAACATATGTAGGACATGATTTTTTCCTGCAACAGGGAAAATAAAGTATAAGTTTTAAAGATTTATTCTTTAATAAAGGATCTCAAAGCCAGCTTTAGAAAAAGGA
+
BCCCCFFFFFFFGGGGGGGGGGHHHHHHHHHHHHHHHHHHHHHHHHHHHHHGGHHHHGHIHIHHIHHHHHHHHHHHHHHHHHHHHHGHHHHGHHGGGGHHHHHHHHHHHHHHHHHHHHHHHHHHHHHHGGGHHHHHHHHHHHHHHHGFGHHHHHHHHHHHHHHHHHHHHGHHHHHHHHGHHGGFHHHHHGHHHGHGHGHHHHGHHHHHHHHHHGHHGHHHHHHHHHGHHGGGHHHHHGHHHHHHGHFADEH
@M05620:45:000000000-G6HP7:1:1101:19001:6143 1:N:0:102
AGATTACTGCAACAGTTCCCCCTGGACCTGGAAAAGTTTCTTGCCTGGCTTACAGAAGCTGAAACAACTGCCAATGTCCTACAGGATGCTACCCGTAAGGAAAGGCTCCTAGAAGACTCCAAGGGAGTAAAAGAGCTGATGAAACAATGGCAAGTAAGTCAGGCATTTCCGCTTTAGCACTCTTGTGGATCCAATTGAACAATTCTCAGCATTTGTACTTGTAACTGACAAGCCAGGGACAAAACAAAGAT
+
CCCCCFFFFFFFGGGGGGGGGGGGHHHHHHGHHHHHHHHHHHHHHHHHHHHHHHHHHHHHHHHHHHHHHHHHHHHHHHHHHHHHHGHHHHHHHHGFGGHHHHHHHHHHGHHHHHHHHHHHHHHGGGGFFHHHHGHHHHGHHHGHHHHHHHHGHGHHGHHHHHHHHHHHHHGGGGGHHHHHHHHHHHHGHHHHGHHHHGFHHHHHHHHHHHHHHHHHHGHHHHHGHHHGHGHHGGGGGGGGGFGGGGGGGGF
@M05620:45:000000000-G6HP7:1:1101:19024:6147 1:N:0:102
AGATTACTGCAACAGTTCCCCCTGGACCTGGAAAAGTTTCTTGCCTGGCTTACAGAAGCTGAAACAACTGCCAATGTCCTACAGGATGCTACCCGTAAGGAAAGGCTCCTAGAAGACTCCAAGGGAGTAAAAGAGCTGATGAAACAATGGCAAGTAAGTCAGGCATTTCCGCTTTAGCACTCTTGTGGATCCAATTGAACAATTCTCAGCATTTGTACTTGTAACTGACAAGCCAGGGACAAAACAAAGAT
+
1>AAAFDFDDFFGGFGGGGGGGCAFGHHFHFFBGFHBGHHHDHHHHHHHHHHHHDGHGHFCGGGHHHGFHFHHHHHHHHGHHHHHFHHHHHHHHGGGGHHGHFHEGHHGHGHHHHHHHHHBGHEGFEFHHHHHGHHHHHHHGHHHHHHHHHFHGHFGHHHHHHHHHHHHHGGGGGHHHGHHHHHHGHGEHHHHFHHHDDGHHHGHHHHHHHHHHHHHGHHHHHHHHHGGHGHFGFGGGGGGGGGFGGGEGF
@M05620:45:000000000-G6HP7:1:1101:24828:6165 1:N:0:102
ATCTCTATCTCCTAAAAACCTGTTTAGATTTGGAGATAGACCTTCAGGTTTTTCATCATTTTCTGCATGAATTATACATTGACCACGTTCCAGCGTGGTCAGTTTGCAGCATTCTGTTATTTTGTTTGACAGAGTGTCTTGTTGAGAACATATGTAGGACATGATTTTTTCCTGCAACAGGGAAAATAAAGTATAAGTTTTAAAGATTTATTCTTTAATAAAGGATCTCAAAGCCAGCTTTAGAAAAAGGA
+
1>>>AFFFFFFDGGGG1GGGBAAFHFEGABGHH1F10EE1AFCGEA1GGHFAFC2B2FGFHFEHHF2FHDABBAB2A2AFE1ABAAAAFGG21C>EEEHGHFFE@GGHHHHHDG@B@@BFHFHH>GGG1FEEFG1BBGEBGGGF2<<BFHHHDFBGEEB1FBGHFHGHH?H1FGGHGHGHHFEAGG?DFGF?1FFGGHHHGFFDF1>GFFGHFFGGGHHH0DGFBDGHDDD<GFGCCEGHHFF0<GFHC.C
@M05620:45:000000000-G6HP7:1:1101:24821:6183 1:N:0:102
ATCTCTATCTCCTAAAAACCTGTTTAGATTTGGAGATAGACCTTCAGGTTTTTCATCATTTTCTGCATGAATTATACATTGACCACGTTCCAGCGTGGTCAGTTTGCAGCATTCTGTTATTTTGTTTGACAGAGTGTCTTGTTGAGAACATATGTAGGACATGATTTTTTCCTGCAACAGGGAAAATAAAGTATAAGTTTTAAAGATTTATTCTTTAATAAAGGATCTCAAAGCCAGCTTTAGAAAAAGGA
+
CCCBCFFFFFFFGGGGGGGGGGHHHHHHHHHHHGHHHHHHGHHHHGHHHHHGGHHHHHHHIIIHGHGHHHHHHGHHHGHHHGHHGHGGHHHGHHGFGGGGHHHHHHHHHHHHHHHHHHHHHHHHHHHHGHGHHHHHHHHHHHHHGHHGHHHHHHGFHHHHHHHHHHHHHGHHHHHHHHHHHGGGHHHGHFHHHHHHHHHHHGHHHGHHHHHHHGHHHHHHHGHGHHHHHGHGHHHHHGHHHHHHHHHHGGH
@M05620:45:000000000-G6HP7:1:1101:7951:6196 1:N:0:102
ATCTCTATCTCCTAAAAACCTGTTTAGATTTGGAGATAGACCTTCAGGTTTTTCATCATTTTCTGCATGAATTATACATTGACCACGTTCCAGCGTGGTCAGTTTGCAGCATTCTGTTATTTTGTTTGACAGAGTGTCTTGTTGAGAACATATGTAGGACATGATTTTTTCCTGCAACAGGGAAAATAAAGTATAAGTTTTAAAGATTTATTCTTTAATAAAGGATCTCAAAGCCAGCTTTAGAAAAAGGA
+
BCBBCFFFFFFFGGGGGGGGGGHHHHHHHHHHHHHHHHHHHHHHHHHHHHHGGHHHHHHHIHHIHHHHGHHHHHHHHHHHHHHHHHGHHHHHHHGGGGHHHHHHHHHHHHHHHHHHHHHHHHHHHHHHHHHHHHGHHHHHHHHHHHHHHHGHHHHHHHHHHHHHHHHHHGHHHHGHHHHHHGGHHHHHHHHHHHHHHGHHHHHHHHHHHHHHHHHHHHHHHHHHGHHHHHHHHHHHHGHHHHGFGHHHGGH
@M05620:45:000000000-G6HP7:1:1101:17260:6226 1:N:0:102
CATCCTGACCCTGAAGTACCCCGGCTTGATTTCTGACATTAGATCGGAAGAGCACACGTCTGAACTCCAGTCACCGGCTATGATCTCGTATGCCGTCTTCTGCTTGAAAAAAAAAAAAAATCAGCTATATAGATTTCTTTGTGTAATCAACGCTCCCCCTAACATCCGCCTTTTTTAACTCCTTCCTACTGCATCCTTCATTAATTCTTAGCATCCTTTATTCTTCTCACCACCTCTCTCCTCTCCTGCCA
+
CCCCCFFFFFFFGGGGGGGGGGGGGGGGHHHHHHHGHHHHHHGHHHGGGGHHHHHGHGHHHGHHHHHHHHHHHHHGGGGGHHHHDGHHGGHGHHGFFHGHHHHHHHHGEGHEEBF<><//01111>111>1111<<>FGH<D/CB00000<C-....::-.//;00;.;.9.;0:A.0000000;/90:0;0000:000BF090000;9000000/00000:0;:BBF00.0;;:F0B00/0/:9/000.0
@M05620:45:000000000-G6HP7:1:1101:21646:6232 1:N:0:102
AAACCAAGCAGACACTCACCGCTCCCTCGCCACAGGCCAATAGTTTGTCCTCACTGAGTTGGCAACAAGTGGCTGCTGTGGCTGCCATTTTTCTGGTGATGGCCATCAGCTCCGACGAGGTCAGCTGGGGGGCTTTCTTTGTGTAAGCAACGAGAAACCTGAAAGAAGCATTTTTTAACTAAGTCCTGCTGAGTCATTCATGAGTTTTTAGCCGCCTTGCTTCTTCTCACAGACTCTCTACTCTCATGCCA
+
CCCCCCCFCFFFGGGGGGGGGGGGGGHHGGGGGHHHGGHHHHHHHHHHHHHHHHHHHHGHHHHHHHHHHHHHGHGGHHHHHHHGGHHHHHHHHHHHHHHHHHHHHHHHHHHHHGGGGGGGGHHHHHHHGGGGGGGGGGGGGGGGGGFFFFFFFFFFFFFFFFFFFF?FFFFFFFFFFFFFFFFFFFFFFFFFFFFFFFFFFFFFFFFFFFFFFFFFFFFFFFFFFFFFFFFFFFFFFFFFFFFFFFFFFFF
@M05620:45:000000000-G6HP7:1:1101:13124:6232 1:N:0:102
ATCTCTATCTCCTAAAAACCTGTTTAGATTTGGAGATAGACCTTCAGGTTTTTCATCATTTTCTGCATGAATTATACATTGACCACGTTCCAGCGTGGTCAGTTTGCAGCATTCTGTTATTTTGTTTGACAGAGTGTCTTGTTGAGAACATATGTAGGACATGATTTTTTCCTGCAACAGGGAAAATAAAGTATAAGTTTTAAAGATTTATTCTTTAATAAAGGATCTCAAAGCCAGCTTTAGAAAAAGGA
+
BCCBCFFFFFFFGGGGGGGGGGHHHHHHHHHHHHHHHHHHHHHHHHHHHHHGGHHHHHHHHHHHHHHHHHHHHHHHHHHHHHHHHHGHHHHHHHGGGGHHHHHHHHHHHHHHHHHHHHHHHHHHHHHHHHHHHHHHHHHHHHHHHHHHHHHHHHHHHHHHHHHHHHHHHGHHHHHHHHHHHGGHHHHHHHHHHHHHHGHHHHHHHHHHHHHHHHHHHHHHHHHHGHHHHHHHHHHHHGHHHHHHHHGHGGH
@M05620:45:000000000-G6HP7:1:1101:23594:6242 1:N:0:102
AGATTACTGCAACAGTTCCCCCTGGACCTGGAAAAGTTTCTTGCCTGGCTTACAGAAGCTGAAACAACTGCCAATGTCCTACAGGATGCTACCCGTAAGGAAAGGCTCCTAGAAGACTCCAAGGGAGTAAAAGAGCTGATGAAACAATGGCAAGTAAGTCAGGCATTTCCGCTTTAGCACTCTTGTGGATCCAATTGAACAATTCTCAGCATTTGTACTTGTAACTGACAAGCCAGGGACAAAACAAAGAT
+
3AABCFFFFFFFGGGGGGGGGGGGHHHHHHHCBEGGFHHHHHHHGHHEGHHHHHHHHHHHHHHFHHCGHHHHHHHFHHHHHHHHHEGHHHHHHHGGGGHHHHHHGHHHGHGHFFHGHHHHHHHGGEFEGHHHHGHHHHHHHHHFHHFHHGHHHGFFFDHGHHHHHHHHHFGGGGGGHHHHHHHHFFGGDHHFHCGGGDGFHCGGDGHHHHHGHHHHHFHHHHHGHHGB/0;GGGGFEGGGGGGGGGGFBFF
@M05620:45:000000000-G6HP7:1:1101:23574:6251 1:N:0:102
AGATTACTGCAACAGTTCCCCCTGGACCTGGAAAAGTTTCTTGCCTGGCTTACAGAAGCTGAAACAACTGCCAATGTCCTACAGGATGCTACCCGTAAGGAAAGGCTCCTAGAAGACTCCAAGGGAGTAAAAGAGCTGATGAAACAATGGCAAGTAAGTCAGGCATTTCCGCTTTAGCACTCTTGTGGATCCAATTGAACAATTCTCAGCATTTGTACTTGTAACTGACAAGCCAGGGACAAAACAAAGAT
+
BBCCDFFFFFFFGGGFGGGGGGGGHHHHHHHHHHHHHHHHHHHHHHHHHHHHHHHHHHHHHHHHHHHHHHHHHHHHHHHHHHHHHHHHHHHHHHGGGGHHHHGHHHHHGHHHHHHHHHHHHHHGGHGGHHHHHGHHHHGHHHHHHHHHHHHHHGHHHHHHHHHHHHHHHHGGGGGHGHHHHHHHHHHGHHHHHHHHHHGHHHHHHHHHHHHHHHHHHFHHHHHHHHHFHHHHHGGGGGGGGGGFGGGGGGG
@M05620:45:000000000-G6HP7:1:1101:13126:6253 1:N:0:102
ATCTCTATCTCCTAAAAACCTGTTTAGATTTGGAGATAGACCTTCAGGTTTTTCATCATTTTCTGCATGAATTATACATTGACCACGTTCCAGCGTGGTCAGTTTGCAGCATTCTGTTATTTTGTTTGACAGAGTGTCTTGTTGAGAACATATGTAGGACATGATTTTTTCCTGCAACAGGGAAAATAAAGTATAAGTTTTAAAGATTTATTCTTTAATAAAGGATCTCAAAGCCAGCTTTAGAAAAAGGA
+
AABBBFFFFFFFGGGGEBFGGFFGB5AAFGHHHFHFGHHHCHHHHBHFGGGGGHHHHHHHHHHHBGHHHEHHHHHHFHGHHFFHHHGHHHHFFGGG1EGHHHHHHGHHHHHHGGHHHHHHHHHHHHHHHHHHFHHHHHHHHHHHFHHFHHHHHGHGHHHHHHHHHHHHGGGHHHFHHHGGHGGHEGGFGDGGHHBGHHHHHHHHHHHHHHHHHHHHHGGHHEHBHHHHHHGHHHHFHGHHHFHEHFCADGH
@M05620:45:000000000-G6HP7:1:1101:23589:6264 1:N:0:102
AGATTACTGCAACAGTTCCCCCTGGACCTGGAAAAGTTTCTTGCCTGGCTTACAGAAGCTGAAACAACTGCCAATGTCCTACAGGATGCTACCCGTAAGGAAAGGCTCCTAGAAGACTCCAAGGGAGTAAAAGAGCTGATGAAACAATGGCAAGTAAGTCAGGCATTTCCGCTTTAGCACTCTTGTGGATCCAATTGAACAATTCTCAGCATTTGTACTTGTAACTGACAAGCCAGGGACAAAACAAAGAT
+
ABCCCFFFFFFFGGGGGGGGGGGGHHHHHHHHHHHHHHHHHHHHHGHHHHHHHHHHHHHHHHHHHHHHHHHHGFHHHHHHHHHHHHHHHHHHHHGFGGGFHHHHHHHHGHHHHGHGHHHHHHHGGHGGHHHHGFHHHGFHHHHHHHHFFHHHFCGGGHHGHHCFHHHHHHGGGGGGGFHHHHHHHHHGHHHHHGHFHGGHHHHHHHHFFFGHHCGGHFHHCGHBHHHBGGGHHGGGGGEGGG/FGEEFGGG
@M05620:45:000000000-G6HP7:1:1101:13193:6266 1:N:0:102
AAACCAAGCAGACACTCACCGCTCCCTCGCCACAGGCCAATAGTTTGTCCTCACTGAGTTGGCAACAAGTGGCTGCTGTGGCTGCCATTTTTCTGGTGATGGCCATCAGCTCCGACGAGGTCAGCTGGGGGGCTTTCTTTGTGTAAGCAACGAGAAACCTGAAAGAAGCATTTTTTAACTAAGTCCTGCTGAGTCATTCATGAGTTTTTAGCCGCCTTGCTTCTTCTCACAGACTCTCTACTCTCATGCCA
+
CCCCCCCFCFFFGGGGGGGGGGGGGGHHGGGGGHHHGGHHHHHHHHHHHHHHHHHHHHHHHHHHHHHHHHHHGHGGHHHHHHHGGHHHHHHHHHHHHHHHHHHHHHHHHHHHHGGGGGGGGHHHHHHHGGGGGGGGGGGGGGGGGGFFFFFFFFFFFFFFFFFFFFFFFFFFFFFFFFFFFFFFFFFFFFFFFFFFFFFFFFFFFFFFFFFFFFFFFFFFFFFFFFFFFFFFFFFFFFFFFFFFFFFFFFF
@M05620:45:000000000-G6HP7:1:1101:13210:6275 1:N:0:102
AAACCAAGCAGACACTCACCGCTCCCTCGCCACAGGCCAATAGTTTGTCCTCACTGAGTTGGCAACAAGTGGCTGCTGTGGCTGCCATTTTTCTGGTGATGGCCATCAGCTCCGACGAGGTCAGCTGGGGGGCTTTCTTTGTGTAAGCAACGAGAAACCTGAAAGAAGCATTTTTTAACTAAGTCCTGCTGAGTCATTCATGAGTTTTTAGCCGCCTTGCTTCTTCTCACAGACTCTCTACTCTCATGCCA
+
ABBBBAAFBFFFGGGGGGGGGGGGGGHHGGGGGHHHGGHHHHHHHHHHHHHDHHHHHHHHHGHHHHFHHHHHGHGGHHHHHHHGGHHHHHHHHHHHHHHHHHGHHHHHHHHHHGGGGGGGDGHHFHHHGGGGGGGGGGGGGFGGGGFFFFFFFFFFFFFFFFFFF/AFFFFFFFFFFFFFFFFFFFFFFFFFFBFFFFFFFFFFBFFFFFFFFFFFFFFFFFFFFFFFFFFFFFFFFFFFFFFFFFFFFFB
@M05620:45:000000000-G6HP7:1:1101:12255:6290 1:N:0:102
TACCTGTACTGGGGAAGCGTGTAGCAATCGCCATTCCTACCCTAAAGATCGGAAGAGCACACGTCTGAACTCCAGTCACCGGCTATGATCTCGTATGCCGTCTTCTGCTTGAAAAAAAAAAAAAAAGTAACAGATAAGATGAAACACCGCCGCGTATTTCCTACAATACCGCTTTCTCACTTGCCCGCGTCCCCCTTACCACGCTCCCACCTTTGTCCTTCTCTCTTACCCCTTCGTTCCACACCCCATAT
+
CCCCCFFFFFFFGGGGGGGEGGHHHHHHHGGGGGHHHHHHHHHHHHHHHHHGGGGHHHHHGHGHHHGHFHHHHHHHHHHHGGGGGHHGHFHHHGGHHHHGFGHGHHHHHHHGHHHHGGGGG@//-<.<11>0</00000D0000</..--------.000;00;90000:.--.:00090:00000.--;--...;.00/0;.9..../..:9;00::0099;009000;/.../99/;/000..;-;;BB
@M05620:45:000000000-G6HP7:1:1101:19194:6292 1:N:0:102
ATCTCTATCTCCTAAAAACCTGTTTAGATTTGGAGATAGACCTTCAGGTTTTTCATCATTTTCTGCATGAATTATACATTGACCACGTTCCAGCGTGGTCAGTTTGCAGCATTCTGTTATTTTGTTTGACAGAGTGTCTTGTTGAGAACATATGTAGGACATGATTTTTTCCTGCAACAGGGAAAATAAAGTATAAGTTTTAAAGATTTATTCTTTAATAAAGGATCTCAAAGCCAGCTTTAGAAAAAGGA
+
BBCCCFFFFFFFGGGGGGGGGGHHHHHHHHHHHHHHHHHHHHHHHHHHHHHGGHHHHHHHHHHHHHHHHHHHHHHHHHHHHHHHHHGHHHHHHHGGGGHHGHHHHHHHHHHHHHHHHHHHHHHHHHHHHHHHHHHHHHHHHHHHHHHHHHHHHHHHHHHHHHHHHHHHHGHHHHHHHHHHHGGHHHGHHHHHHHHHHGHHHHHHHHHHHHHHHHHHHHHHHHHHHHHHHHHHHHHHHGHHHHHHGHGGGGG
@M05620:45:000000000-G6HP7:1:1101:19214:6301 1:N:0:102
ATCTCTATCTCCTAAAAACCTGTTTAGATTTGGAGATAGACCTTCAGGTTTTTCATCATTTTCTGCATGAATTATACATTGACCACGTTCCAGCGTGGTCAGTTTGCAGCATTCTGTTATTTTGTTTGACAGAGTGTCTTGTTGAGAACATATGTAGGACATGATTTTTTCCTGCAACAGGGAAAATAAAGTATAAGTTTTAAAGATTTATTCTTTAATAAAGGATCTCAAAGCCAGCTTTAGAAAAAGGA
+
BBBBBFFFFFFFGGGFGGGGGGGGHHHFHHHHHHHHHHGFHHHHHDGGHHHGGHFHHHHHHHHHHHHHHHHHHHHHHHHHHFHHHHGHHHHHGHGGGGHHHHHHHHHGHHHHHHHHHHFHHHHHHHHHHHHHGHHHHHHHHHHHHHHFHHHHHHHHHEHHHHHEHHHHHGHHHHHGHHHGHAFHHHHHHGHHGHFHGGHHHHF<GGHHHHHFGHHHHFHH0DFHHHHHHHH0GHHFHGHHHHHEHHHHGGH
@M05620:45:000000000-G6HP7:1:1101:19194:6311 1:N:0:102
ATCTCTATCTCCTAAAAACCTGTTTAGATTTGGAGATAGACCTTCAGGTTTTTCATCATTTTCTGCATGAATTATACATTGACCACGTTCCAGCGTGGTCAGTTTGCAGCATTCTGTTATTTTGTTTGACAGAGTGTCTTGTTGAGAACATATGTAGGACATGATTTTTTCCTGCAACAGGGAAAATAAAGTATAAGTTTTAAAGATTTATTCTTTAATAAAGGATCTCAAAGCCAGCTTTAGAAAAAGGA
+
CCDDDFFFFFFFGGGGGGGGGGHHHHHHHHHHHHHHHHHHHHHHHHHHHHHGGHHHHHIHHHIIIHHHHHHHHHHHHHHHHHHHHHGHHHHHHHGGGGHHHHHHHHHHHHHHHHHHHHHHHHHHHHHHHHHHHHHHHHHHHHHHHHGHHHHHHHHHHHHHHHHHHHHHHGHHHHHHHHHHHGGHHHHHHHHHHHHHHHHHHHHHHHHHHHHHHHHHHHHHHHHHHHHHHHHHHHHHHGHHHHHGHGHGGGH
@M05620:45:000000000-G6HP7:1:1101:23596:6352 1:N:0:102
ATCTCTATCTCCTAAAAACCTGTTTAGATTTGGAGATAGACCTTCAGGTTTTTCATCATTTTCTGCATGAATTATACATTGACCACGTTCCAGCGTGGTCAGTTTGCAGCATTCTGTTATTTTGTTTGACAGAGTGTCTTGTTGAGAACATATGTAGGACATGATTTTTTCCTGCAACAGGGAAAATAAAGTATAAGTTTTAAAGATTTATTCTTTAATAAAGGATCTCAAAGCCAGCTTTAGAAAAAGGA
+
CCCCDFFFFFFFGGGGGGGGGGHHHHHHHHHHHHHHHHHHHHHHHHHHHHHGGHHHHIHIHHHIHHHHHHHHHHHHHHHHHHHHHHGHHHHHHHGGGGHHHHHHHHHHHHHHHHHHHHHHHHHHHHHHHHHHHHHHHHHHHHHHHHHHHHHHHHHHHHHHHHHHHHHHHGHHHHHHHHHHHGGHHHHHHGHHHHHHHHHHHHHHHHHHHHHHHHHHHHHHHHHHHHHHHHHHHHHHHGHHHHHHHHHHGGH
@M05620:45:000000000-G6HP7:1:1101:23580:6367 1:N:0:102
ATCTCTATCTCCTAAAAACCTGTTTAGATTTGGAGATAGACCTTCAGGTTTTTCATCATTTTCTGCATGAATTATACATTGACCACGTTCCAGCGTGGTCAGTTTGCAGCATTCTGTTATTTTGTTTGACAGAGTGTCTTGTTGAGAACATATGTAGGACATGATTTTTTCCTGCAACAGGGAAAATAAAGTATAAGTTTTAAAGATTTATTCTTTAATAAAGGATCTCAAAGCCAGCTTTAGAAAAAGGA
+
BCCCCFFFFFFFGGGGGGGGGGHHHHHHHHHHHHHHHHHGHHHHHHHHHHHGGHHHHHHHHIHHHHGHHHHHHHHGHHHHHGHHHHGHHHHHHHGFGGHHHHHHHHHHHHHHHHHHHHHHHHHHHHHHHHHHHHHHHHHHHHHHHHGHHHHHHHHHHHHHHHHHHHHHHGHHHHHHHHHHHGGHHHHGHGHHHHHHHGHHHHGHHHHHHHHHHHHHHHHHHHHHHHGHHGHGHHHHHGHHHHHHGFHHGGH
@M05620:45:000000000-G6HP7:1:1101:8630:6368 1:N:0:102
AGATTACTGCAACAGTTCCCCCTGGACCTGGAAAAGTTTCTTGCCTGGCTTACAGAAGCTGAAACAACTGCCAATGTCCTACAGGATGCTACCCGTAAGGAAAGGCTCCTAGAAGACTCCAAGGGAGTAAAAGAGCTGATGAAACAATGGCAAGTAAGTCAGGCATTTCCTCTTTAGCACTCTTGTGGATCCAATTGAACAATTCTCAGCATTTGTACTTGTAACTGACAAGCCAGGGACAAAACAAAGAT
+
BABBAFFFFFFFFGGFGGGGGGGFHHGFHBGFGHGHHFHHFHHFHHHHFHHFEHHFHHFGHEHDGHHGHHFGFHHFGHFHFHHFFGHGFGGGGHGGEFHFHFFHGGHHGFHHHGHBFGH3EFGGGAEEGGHFHEHFHHBGH3?DGFHHGHFGGGHHFHGHHHHHEHHHFFFHHHGHFGHFHHHHHDFFGHHFGCGGGD00<GHGFDH<GGEGGHHHHHHGHFGBGHFBFFFGEEHGHDEEAF/FGGGGGF9
@M05620:45:000000000-G6HP7:1:1101:23148:6400 1:N:0:102
AAACCAAGCAGACACTCACCGCTCCCTCGCCACAGGCCAATAGTTTGTCCTCACTGAGTTGGCAACAAGTGGCTGCTGTGGCTGCCATTTTTCTGGTGATGGCCATCAGCTCCGACGAGGTCAGCTGGGGGGCTTTCTTTGTGTAAGCAACGAGAAACCTGAAAGAAGCATTTTTTAACTAAGTCCTGCTGAGTCATTCATGAGTTTTTAGCCGCCTTGCTTCTTCTCACAGACTCTCTACTCTCATGCCA
+
CCCCCCAFBFFFGGGGGGGGGGGGGGHHGGGGGHHHGGHHHHHHHHHHHHHHHHHHHHGHHHHHHHHHHHHHGHGGHHHHHHHGGHHHHHHHHHHHHHHHHHHHHHHHHHHHHGGGGGGGGHHHHHHHGGGGGGGGGGGGGGGGGGFFFFFFFFFFFFFFFFFFFFFFFFFFFFFFFFFFFFFFFFFFFFFFFFFFFFFFFFFFFFFFFFFFFFFFFFFFFFFFFFFFFFFFFFFFFFFFFFFFFFFFFFB
@M05620:45:000000000-G6HP7:1:1101:20969:6433 1:N:0:102
ATCTCTATCTCCTAAAAACCTGTTTAGATTTGGAGATAGACCTTCAGGTTTTTCATCATTTTCTGCATGAATTATACATTGACCACGTTCCAGCGTGGTCAGTTTGCAGCATTCTGTTATTTTGTTTGACAGAGTGTCTTGTTGAGAACATATGTAGGACATGATTTTTTCCTGCAACAGGGAAAATAAAGTATAAGTTTTAAAGATTTATTCTTTAATAAAGGATCTCAAAGCCAGCTTTAGAAAAAGGA
+
ABBBCFFFFFFFGGGGGGGGGGHHHHHHHHHHHHHHHHHHHHHHHHHHHHHGGHHHHHHHHHHIGHHHHHGHHHHHGHHHHHHHHHGHHHHHHHGGGGHHHHHHHHHHHHHHHHHHHHHHHHHHHHHHGHHHHHHHHHHHHHHHHHHHHHHHHHHHHHHHGHHGHHHHHGHHHHGHFHGHHGGHHHHHHHHGHHHGHGHHHHHHHHHHHHHHHHHHHFHHHGHHHHHHHGHHHHHHHGHHHHHHHHHGGGH
@M05620:45:000000000-G6HP7:1:1101:5959:6453 1:N:0:102
AAACCAAGCAGACACTCACCGCTCCCTCGCCACAGGCCAATAGTTTGTCCTCACTGAGTTGGCAACAAGTGGCTGCTGTGGCTGCCATTTTTCTGGTGATGGCCATCAGCTCCGACGAGGTCAGCTGGGGGGCTTTCTTTGTGTAAGCAACGAGAAACCTGAAAGAAGCATTTTTTAACTAAGTCCTGCTGAGTCATTCATGAGTTTTTAGCCGCCTTGCTTCTTCTCACAGACTCTCTACTCTCATGCCA
+
3AABBAAFAFFFGGGGGFGGEFGGGFHFGGGEGFHHFGHHGGHGHHHGHGHHHHHHHHHGFGFHHHHHGFHHGHGGHHHFHGFGGHHHFHHHHHHHHHGHHHHHHHFHHHHHHGGGFECGDFGHHHHHGGGGGGGGFFGGGFGGGFFFFFFFFFFAFFFFFFFFFFFFFFFFFFFFAFFFFFFFFFFFFFFFFBFFFFFFBFFFFFFFFAFFFFFADFFFFFFFFFFFFFFFFFFFFFFFFFFFFFFFFF/
@M05620:45:000000000-G6HP7:1:1101:22654:6460 1:N:0:102
ATCTCTATCTCCTAAAAACCTGTTTAGATTTGGAGATAGACCTTCAGGTTTTTCATCATTTTCTGCATGAATTATACATTGACCACGTTCCAGCGTGGTCAGTTTGCAGCATTCTGTTATTTTGTTTGACAGAGTGTCTTGTTGAGAACATATGTAGGACATGATTTTTTCCTGCAACAGGGAAAATAAAGTATAAGTTTTAAAGATTTATTCTTTAATAAAGGATCTCAAAGCCAGCTTTAGAAAAAGGA
+
CCCCCFFFFFFFGGGGGGGGGGHHHHHHHHHHHHHHHHHHHHHHHHHHHHHGGHHHHHHHHHHIHHHHHHHHHHHHHHHHHHHHHHGHHHHHHHGGGGHHHHHHHHHHHHHHHHHHHHHHHHHHHHHHHHHHHHHHHHHHHHHHHHHHHHHHHHHHHHHHHHHHHHHHHGHHHHHHHHHHHGGHHHHHHHHHHHHHHGHHHHHHHHHHHHHHHHHHHHHHHHFHHHHHHGHHHHHHHGHHHHGHHHHHGGH
@M05620:45:000000000-G6HP7:1:1101:21831:6461 1:N:0:102
ATCTCTATCTCCTAAAAAGGAAGAAAGGGGAGGGAAGATCGGAAGAGCACACGTCTGAACTCCAGTCACCGGCTATGATCTCGTATGCCGTCTTCTGCTTGAAAAAAAAAAAAAAAAAAAATCAAAAATCAAAAACAAATTAAATCCACAATAAAAACACAGAAAGACAACGCACAAACGACCAATAATATGTGTGACCGATAACACTAAAAAATTATTGCAAAAACAGAATACACAGATGTACAGTCAAT
+
CDCDDFFFFFFFGGGGGGGGGGHHHHHHGGGGGGGHGHHHHGGGGHHHHHHHGHHHGHGHHHHHHHHGHHGGGGGHHHH4GHHGGHHHHGGGHGHHHHHHHHFGHHGGGGGC/><-<---:.00000<.000<0.9...000000<<000.0<0<0<.....0<0<:/</9---<-/.9..---.0000000000.000----.0000<00009.0<000000</.<.//<000000.000:0000:0:00
@M05620:45:000000000-G6HP7:1:1101:14164:6530 1:N:0:102
AGATTACTGCAACAGTTCCCCCTGGACCTGGAAAAGTTTCTTGCCTGGCTTACAGAAGCTGAAACAACTGCCAATGTCCTACAGGATGCTACCCGTAAGGAAAGGCTCCTAGAAGACTCCAAGGGAGTAAAAGAGCTGATGAAACAATGGCAAGTAAGTCAGGCATTTCCGCTTTAGCACTCTTGTGGATCCAATTGAACAATTCTCAGCATTTGTACTTGTAACTGACAAGCCAGGGACAAAACAAAGAT
+
AB?AAFFFFF4DGGBGGGGGGGGGHHHHHHHGHHHHAGHHHHGHHHHHHHHHHHHHHHHGHHHHHHHHHHHHHGHFGHHHFHGHHGFHHGFGFHGGGFHHGH3FHHHHGHHHHHHGHHHHHHHGD?EEGHHHHGFHHHHHHGHHHHHHHHHHHGHHHHHHHGCGHHHHHHGGGGGHHHHHHHHHHGGGHHHHGCGHHHFFHHHHHHHGHHHHHHHGHFHHHHHHHHHGGHHHGGGGEGGGGGFFFGGGGGG
@M05620:45:000000000-G6HP7:1:1101:17586:6558 1:N:0:102
AAACCAAGCAGACACTCACCGCTCCCTCGCCACAGGCCAATAGTTTGTCCTCACTGAGTTGGCAACAAGTGGCTGCTGTGGCTGCCATTTTTCTGGTGATGGCCATCAGCTCCGACGAGGTCAGCTGGGGGGCTTTCTTTGTGTAAGCAACGAGAAACCTGAAAGAAGCATTTTTTAACTAAGTCCTGCTGAGTCATTCATGAGTTTTTAGCCGCCTTGCTTCTTCTCACAGACTCTCTACTCTCATGCCA
+
ABBBBBBFBFFFGGGGGGGGEGGGGGHHGGGGGHHHGGEHHFHHHHHHHHHHHHHHHHHHHHHHHHHHHHHHGHGGHHHHHHHGGHHHHHHHHHHHHHHHHHHHHHHHHHHHHGGGGGGGGHHHHHHHGGGGGGGGGGGGGGGGGGFFFFFFFFFFFFFFFFFFFFFFFFFFFFFFFFFFFFFFFFFFFFFFFFFFFFFFFFFFFFFFFFFFFDFFFFFFFFFFFFFFFFFFFFFFFFFFFFFFFFFFFFB
@M05620:45:000000000-G6HP7:1:1101:6458:6568 1:N:0:102
AAACCAAGCAGACACTCACCGCTCCCTCGCCACAGGCCAATAGTTTGTCCTCACTGAGTTGGCAACAAGTGGCTGCTGTGGCTGCCATTTTTCTGGTGATGGCCATCAGCTCCGACGAGGTCAGCTGGGGGGCTTTCTTTGTGTAAGCAACGAGAAACCTGAAAGAAGCATTTTTTAACTAAGTCCTGCTGAGTCATTCATGAGTTTTTAGCCGCCTTGCTTCTTCTCACAGACTCTCTACTCTCATGCCA
+
CCCCCCCFCFFFGGGGGGGGGGGGGGHHGGGGGHHHGGHHHHHHHHHHHHHHHHHHHHHHHHHHHHHHHHHHGHGGHHHHHHHGGHHHHHHHHHHHHHHHHHHHHHHHHHHHHGGGGGGGGHHHHHHHGGGGGGGGGGGGGGGGGGFFFFFFFFFFFFFFFFFFFFFFFFFFFFFFFFFFFFFFFFFFFFFFFFFFFFFFFFFFFFFFFFFFFFFFFFFFFFFFFFFFFFFFFFFFFFFFFFFFFFFFFFF
@M05620:45:000000000-G6HP7:1:1101:17601:6571 1:N:0:102
AAACCAAGCAGACACTCACCGCTCCCTCGCCACAGGCCAATAGTTTGTCCTCACTGAGTTGGCAACAAGTGGCTGCTGTGGCTGCCATTTTTCTGGTGATGGCCATCAGCTCCGACGAGGTCAGCTGGGGGGCTTTCTTTGTGTAAGCAACGAGAAACCTGAAAGAAGCATTTTTTAACTAAGTCCTGCTGAGTCATTCATGAGTTTTTAGCCGCCTTGCTTCTTCTCACAGACTCTCTACTCTCATGCCA
+
BBBBCBBFBFFFGGGGGGGGGGGGGGHHGGGGGHHHGGHHHHHHHHHHHHHHHHHHHHHHHHHGHHHHHHHHGHGGHHHHHHHGGHHHHHHHHHHHHHGHHHHHHHHHHHHHHGGGGGGGGHHHHHHHGGGGGGGGGGGGGGGGGGFFFFFFFFFFFFFFFFFFFFFFFFFFFFFFFFFFFFFFFFFFFFFFFFFFFFFFFFFFFFFFFFFFFFFFFFFFFFFFFFFFFFFFFFFFFFFFFFFFFFFBFFF
@M05620:45:000000000-G6HP7:1:1101:24163:6687 1:N:0:102
CATCCTGACCCTGAAGTACCCCGGCTTGATTTCTGACATTAGATCGGAAGAGCACACGTCTGAACTCCAGTCACCGGCTATGATCTCGTATGCCGTCTTCTGCTTGAAAAAAAAAAAAATCCATCTTTTTTTCTTTCTTTTTTTAACCAACTACCAACCTTAAATAATCATTTTTTAACTAATTCTTTCTGAGTCATTCATCATTTTTTACCCTCCTTCCTTCTTCTCACACACTCTCTCCTCTCCTGCCC
+
3AAABFFFFBFFGGGGGFGGGGGCGEGEHFFGHGHGHHHHFGCHGHGGGGFHFHHFGFHHHGGGGDFHHFGHHHHEFGGGHHFHFFFGFEHHHFE?EGGEGGGEGGHHFHAEEGG/>//011?1?<11>1--<=DH0=00=0<-:0000.C////0:;.900C0;;00;BFFGFF-.:CBF00;00;0;00/:9;FBFFF///;BFFBB./9;/.99B//;B/9BFBFBF//.;BBFFFBFBFFF//;9..
@M05620:45:000000000-G6HP7:1:1101:25389:6732 1:N:0:102
TACCCTAAAGATCGGAAGAGCACACGTCTGAACTCCAGTCACCGGCTATGATCTCGTATGCCGTCTTCTGCTTGAAAAAAAAAAACATTACAACGTATAACTATTTACTACTTTTTTTATTTATTATGACAAATTGACTTGTTGAGCACCTCATTCATACCAGCAGTTTTCCTTCACCATGACAAATAAAGTATAATTTTTCCAGTAGTCATCTTTAATCACTACTCTACAAACCAACTTTCGAAATACAA
+
AAAABFFFFFFFGGEGGGGGGGHHHGHHHGFGHHHHGHHHHHHGGGGGHGFHGDGHGGHHGHFGGHGFHHHHHHEHHHGCEGEG>>/344333?//0334422333333333?332///@221111?11F110111111@1>=01<1<0.0<1>0000<0/00./.0==D00:0000;00:0;0:/;;00;:<C000;090/:00009;000;00;90CBBFB0/;FC;0000:;A.;90B0...;.090;
@M05620:45:000000000-G6HP7:1:1101:22592:6780 1:N:0:102
CATCCTGACCCTGAAGTACCCCGGCTTGATTTCTGACATTAGATCGGAAGAGCACACGTCTGAACTCCAGTCACCGGCTATGATCTCGTATGCCGTCTTCTGCTTGAAAAAAAAAAATCTAATGTTTTAAAACTTCTCATGACCCTCCCGCCATTAATTCAGTCCTTTCCCCTTTCTCCCTCTTCCTCCTCCCCCTGAACAATTCTCTTCCTCTTTCCTTCTATCTGTCCCGCCCGCCTCACTCCCACTCT
+
??AAADF@CFFFFGGGGGGGGGGGGGCEFGHGHCHCDFGFFHCGHHGGGGAGHHHFGEFEHGHHHEHHFFDGHHFGGGCADFGGDE4F?E3FGHGEEFGGEGBGHECG3GH@EBB//0<2222111@011111111?11<1111>0...<---<==000D00<=<;GG0C0;GG000;0:C//0;0;0////...9./0/0/0000000;09;90B0CB/////:9////9--9---9.9/.//:..9.//
@M05620:45:000000000-G6HP7:1:1101:16542:6806 1:N:0:102
AAACCAAGCAGACACTCACCGCTCCCTCGCCACAGGCCAATAGTTTGTCCTCACTGAGTTGGCAACAAGTGGCTGCTGTGGCTGCCATTTTTCTGGTGATGGCCATCAGCTCCGACGAGGTCAGCTGGGGGGCTTTCTTTGTGTAAGCAACGAGAAACCTGAAAGAAGCATTTTTTAACTAAGTCCTGCTGAGTCATTCATGAGTTTTTAGCCGCCTTGCTTCTTCTCACAGACTCTCTACTCTCATGCCA
+
CCCCCCCFCFFFGGGGGGGGGGGGGGHHGGGGGHHHGGHHHHHHHHHHHHHHHHHHHHHHHHHHHHHHHHHHGHGGHHHHHHHGGHHHHHHHHHHHHHHHHHHHHHHHHHHHHGGGGGGGGHHHHHHHGGGGGGGGGGGGGGGGGGFFFFFFFFFFFFFFFFFFFFFFFFFFFFFFFFFFFFFFFFFFFFFFFFFFFFFFFFFFFFFFFFFFFFFFFFFFFFFFFFFFFFFFFFFFFFFFFFFFFFFFFFB
@M05620:45:000000000-G6HP7:1:1101:16535:6824 1:N:0:102
AAACCAAGCAGACACTCACCGCTCCCTCGCCACAGGCCAATAGTTTGTCCTCACTGAGTTGGCAACAAGTGGCTGCTGTGGCTGCCATTTTTCTGGTGATGGCCATCAGCTCCGACGAGGTCAGCTGGGGGGCTTTCTTTGTGTAAGCAACGAGAAACCTGAAAGAAGCATTTTTTAACTAAGTCCTGCTGAGTCATTCATGAGTTTTTAGCCGCCTTGCTTCTTCTCACAGACTCTCTACTCTCATGCCA
+
BBBBBABFBFFFGGGGGGGGGGGGGGHHGGGGGGHGGGHHHHHHHHHHHHHHHHGHHHHHHHHGHHFHHGHHGHGGHHHHHHHGGHHHHHHHHHHHHHHHHHHHHHHHHHGHHGGGGGGCGHHHHHHHGGGGGGGGGGGGGGGGGGFFFFFFFFFDFFFFFFFBFFFFFFFFFFFFFFFFFFFBFFFFFFFFFFFFFFFFFFFFBFFFFFEFFDFFFFFFFFFFFFFFFFFFFFFFFFFFFFFFFFF;FFF
@M05620:45:000000000-G6HP7:1:1101:22621:6827 1:N:0:102
ATCTCTATCTCCTAAAAACCTGTTTAGATTTGGAGATAGACCTTCAGGTTTTTCATCATTTTCTGCATGAATTATACATTGACCACGTTCCAGCGTGGTCAGTTTGCAGCATTCTGTTATTTTGTTTGACAGAGTGTCTTGTTGAGAACATATGTAGGACATGATTTTTTCCTGCAACAGGGAAAATAAAGTATAAGTTTTAAAGATTTATTCTTTAATAAAGGATCTCAAAGCCAGCTTTAGAAAAAGGA
+
BCCCCFFFFFFFGGGGGGGGGGHHHHHHHHGHHGHGHGHHHHHHHHHHHHHGGHHHHHHHHHHHHHHHHHHHHHHHHHHHGHGHHHGHHHHHHHGGGGHHHHFHHHHHHHHHGHHHHHHHHHHHHHHHFGHHHHHHHHHHHHHHFGGHHHHHHHHHHHHHHHHHHHHHHGHHHHHHHHHHHGGHHHHHDGGGHHHHHGHHHHHHHHHHHHHHHHHHHGHHHHHHGHHHHHHHHHHHHGHHHHFHGHHHGGF
@M05620:45:000000000-G6HP7:1:1101:22642:6834 1:N:0:102
ATCTCTATCTCCTAAAAACCTGTTTAGATTTGGAGATAGACCTTCAGGTTTTTCATCATTTTCTGCATGAATTATACATTGACCACGTTCCAGCGTGGTCAGTTTGCAGCATTCTGTTATTTTGTTTGACAGAGTGTCTTGTTGAGAACATATGTAGGACATGATTTTTTCCTGCAACAGGGAAAATAAAGTATAAGTTTTAAAGATTTATTCTTTAATAAAGGATCTCAAAGCCAGCTTTAGAAAAAGGA
+
CCCCCFFFFFFFGGGGGGGGGGHHHHHHHHHHHHHHHHHHHHHHHHHHHHHGGHGHHHHHHHHHHHHHHHHHHHHHHHHHHGHHHHGHHHHHHHGGGGHHHHHHHHHHHHHHHHHHHHHHHHHHHHHHHHHHHHHHHHHHHHHHHHGHHHHHHHHHHHHHHHHHHHHHHGHHHHHHHHHHHGGHHHHHHHHHHHHHHHHHHHHHHHHHHHHHHHHHHHHHHFHGHHHHHHHHHFGHGGHHHHGFHHHHGGH
@M05620:45:000000000-G6HP7:1:1101:4706:6861 1:N:0:102
AAACCAAGCAGACACTCACCGCTCCCTCGCCACAGGCCAATAGTTTGTCCTCACTGAGTTGGCAACAAGTGGCTGCTGTGGCTGCCATTTTTCTGGTGATGGCCATCAGCTCCGACGAGGTCAGCTGGGGGGCTTTCTTTGTGTAAGCAACGAGAAACCTGAAAGAAGCATTTTTTAACTAAGTCCTGCTGAGTCATTCATGAGTTTTTAGCCGCCTTGCTTCTTCTCACAGACTCTCTACTCTCATGCCA
+
CCCCCAAFCFFFGGGGGGGGGGGGGGHHGGGGGHHHGGHHHHHHHHHHHHHHHHHHHHHHHHHGHHHHHHHHGHGGHHHHHHHGGHHHHHHHHHHHHHHHHHHHHHHHHHHHHGGEGGGGGHHHHHHHGGGGGGGGGGGGGGGGGGFFFFFFFFFFFFFFFFFFFFFFFFFFFFFFFFFFFFFFFFFFFFFFFFFFFFFFFFFFFFFFFFFFFFFFFFFFFFFFFFFFFFFFFFFFFFFFFFFFFFFFFFF
@M05620:45:000000000-G6HP7:1:1101:4711:6885 1:N:0:102
AAACCAAGCAGACACTCACCGCTCCCTCGCCACAGGCCAATAGTTTGTCCTCACTGAGTTGGCAACAAGTGGCTGCTGTGGCTGCCATTTTTCTGGTGATGGCCATCAGCTCCGACGAGGTCAGCTGGGGGGCTTTCTTTGTGTAAGCAACGAGAAACCTGAAAGAAGCATTTTTTAACTAAGTCCTGCTGAGTCATTCATGAGTTTTTAGCCGCCTTGCTTCTTCTCACAGACTCTCTACTCTCATGCCA
+
ABBBABBFAFFFGGGGGGGGGGGGGGHHCGGGGGBGGGFHHHHHHHHHHHHHHHHFHHGGGHHHHHHHHHHHFHGGHGHHHHHGGHHHHHHHHHHHHHHHHHHHHHHH3GHHHGGGEFG/CGHHHHFEG?DADGGGGGGGFGFGGGFFFFFFFFFFFFFFFFFFFFFFFFFFFFFFFFFFFFFFFFFEFF/FFBFFFFFFFFFFFFFFFFEFF;BFFFFFFFFFFFFFFFFFFFFFFFFFFFFFFFFBFF/
@M05620:45:000000000-G6HP7:1:1101:6158:6902 1:N:0:102
AAACCAAGCAGACACTCACCGCTCCCTCGCCACAGGCCAATAGTTTGTCCTCACTGAGTTGGCAACAAGTGGCTGCTGTGGCTGCCATTTTTCTGGTGATGGCCATCAGCTCCGACGAGGTCAGCTGGGGGGCTTTCTTTGTGTAAGCAACGAGAAACCTGAAAGAAGCATTTTTTAACTAAGTCCTGCTGAGTCATTCATGAGTTTTTAGCCGCCTTGCTTCTTCTCACAAACTCTCTACTCTCATGCCA
+
BCCCCCCFCFFFGGGGGGGGGGGGGGHHGGGGGHHHGGHHHHHHHHHHHHHHHHHHHHHHHHHHHHHHHHHHGHGGHHHHHHHGGHHHHHHHHHHHHHGHHHHHHHHHHHHHHGGGGGGGGHHHHHHHGCGGGGGGGGGGGGFGGGFFFFFFFFFFFFFFFFFFFFFFFFFFFFFFFFFFFFFFFFFFFFFFFFFFFFFFFFFFFFFFFFFFFADFFFFFFFFFFFFFFFF/;EFFFFFFFFFFFEFBFF/
@M05620:45:000000000-G6HP7:1:1101:6139:6905 1:N:0:102
AAACCAAGCAGACACTCACCGCTCCCTCGCCACAGGCCAATAGTTTGTCCTCACTGAGTTGGCAACAAGTGGCTGCTGTGGCTGCCATTTTTCTGGTGATGGCCATCAGCTCCGACGAGGTCAGCTGGGGGGCTTTCTTTGTGTAAGCAACGAGAAACCTGAAAGAAGCATTTTTTAACTAAGTCCTGCTGAGTCATTCATGAGTTTTTAGCCGCCTTGCTTCTTCTCACAGACTCTCTACTCTCATGCCA
+
CCCCCCCFCFFFGGGGGGGGGGGGGGHHGGGGGHHHGGHHHHHHHHHHHHHHHHHHHHHHHHHHHHHHHHHHGHGGHHHHHHHGGHHHHHHHHHHHHHHHHHHHHHHHHHHHHGGGGFGGGHHHHHHHGGGGGGGGGGGGGGGGGGFFFFFFFFFFFFFFFFFFFFFFFFFFFFFFFFFFFFFFFFFFFFFFFFFFFFFFFFFFFFFFFFFFFFFFFFFFFFFFFFFFFFFFFFFFFFFFFFFFFFFFFFB
@M05620:45:000000000-G6HP7:1:1101:10479:6921 1:N:0:102
ATCTCTATCTCCTAAAAACCTGTTTAGATTTGGAGATAGACCTTCAGGTTTTTCATCATTTTCTGCATGAATTATACATTGACCACGTTCCAGCGTGGTCAGTTTGCAGCATTCTGTTATTTTGTTTGACAGAGTGTCTTGTTGAGAACATATGTAGGACATGATTTTTTCCTGCAACAGGGAAAATAAAGTATAAGTTTTAAAGATTTATTCTTTAATAAAGGATCTCAAAGCCAGCTTTAGAAAAAGGA
+
ABABCFFFFFFFGGGGGGGGGGHHHHHHHHHHHHHHHHHHHHHHHHHHHHHGGHHHHHHHHHHHGHHHHHHHHHHHHHHHHHHHHHGGHHHHHHGEEGFHHHGHHHHGHHGHHHHHHHHHHHHHHHHHFHHHHHGHFHHHHHHHGHHHHHHHHHHHHHHHHHHGHHHHHGHHHHHHHHFHHGGGHHHHG<GGHHHHHFGHHHFGHGHGHGHHHHHHHHHFFFBHHHHGHGHHHHHHHGHHHFFBGGC:EDC
@M05620:45:000000000-G6HP7:1:1101:9975:6922 1:N:0:102
AAACCAAGCAGACACTCACCGCTCCCTCGCCACAGGCCAATAGTTTGTCCTCACTGAGTTGGCAACAAGTGGCTGCTGTGGCTGCCATTTTTCTGGTGATGGCCATCAGCTCCGACGAGGTCAGCTGGGGGGCTTTCTTTGTGTAAGCAACGAGAAACCTGAAAGAAGCATTTTTTAACTAAGTCCTGCTGAGTCATTCATGAGTTTTTAGCCGCCTTGCTTCTTCTCACAGACTCTCTACTCTCATGCCA
+
CCCCCCCFBFFFGGGGGGGGGGGGGGHHGGGGGHHHGGHHHHHHHHHHHHHHHHHHHHHHHHHHHHHHHHHHGHGGHHHHHHHGGHHHHHHHHHHHHHHHHHHHHHHHHHHHHGGGGGGGGHHHHHHHGGGGGGGGGGGGGGGGGGFFFFFFFFFFFFFFFFFFFFFFFFFFFFFFFFFFFFFFFFFFFFFFFFFFFFFFFFFFFFFFFFFFFDFFFFFFFFFFFFFFFFFFFFFFFFFFFFFFFFFFFFF
@M05620:45:000000000-G6HP7:1:1101:10461:6924 1:N:0:102
ATCTCTATCTCCTAAAAACCTGTTTAGATTTGGAGATAGACCTTCAGGTTTTTCATCATTTTCTGCATGAATTATACATTGACCACGTTCCAGCGTGGTCAGTTTGCAGCATTCTGTTATTTTGTTTGACAGAGTGTCTTGTTGAGAACATATGTAGGACATGATTTTTTCCTGCAACAGGGAAAATAAAGTATAAGTTTTAAAGATTTATTCTTTAATAAAGGATCTCAAAGCCAGCTTTAGAAAAAGGA
+
CCDCDFFFFFFFGGGGGGGGGGHHHHHHHHHHHHHHHHHHHHHHHHHHHHHGGHHHHIHHHHHHHHHHHHHHHHHHHHHHHHHHHHGHHHHHHHGGGGHHHHHHHHHHHHHHHHHHHHHHHHHHHHHHHHHHHHHHHHHHHHHHHHHHHHHHHHHHHHHHHHHHHHHHHGHHHHHHHHHHHGGHHHGHHHHHHHHHHHHHHHHHHHHHHHHHHHHHHHHHHHHHHHHHHHHHHGHHHGHHHHGHHHHHGGH
@M05620:45:000000000-G6HP7:1:1101:8563:6935 1:N:0:102
ATCTCTATCTCCTAAAAACCTGTTTAGATTTGGAGATAGACCTTCAGGTTTTTCATCATTTTCTGCATGAATTATACATTGACCACGTTCCAGCGTGGTCAGTTTGCAGCATTCTGTTATTTTGTTTGACAGAGTGTCTTGTTGAGAACATATGTAGGACATGATTTTTTCCTGCAACAGGGAAAATAAAGTATAAGTTTTAAAGATTTATTCTTTAATAAAGGATCTCAAAGCCAGCTTTAGAAAAAGGA
+
CCDDDFFFFFFFGGGGGGGGGGHHHHHHHHHHHHHHHHHHHHHHHHHHHHHGGHHHHHHHHHHHIHHHHHHHHHHHHHHHHHHHHHGHHHHHHHGGGGHHHHHHHHHHHHHHHHHHHHHHHHHHHHHHHHHHHHGHHHHHHHHHHHHHHHHHHHHHHHHHHHHHHHHHHGHHHHHHHHGHHGGHHHHHGHHHHHHHHGHHHHHHHHHHHHHHHHHHHHHHHHHHHHHHHGHHHHHHHGHHHHHHGHGHGGH
@M05620:45:000000000-G6HP7:1:1101:25949:6938 1:N:0:102
AAACCAAGCAGACACTCACCGCTCCCTCGCCACAGGCCAATAGTTTGTCCTCACTGAGTTGGCAACAAGTGGCTGCTGTGGCTGCCATTTTTCTGGTGATGGCCATCAGCTCCGACGAGGTCAGCTGGGGGGCTTTCTTTGTGTAAGCAACGAGAAACCTGAAAGAAGCATTTTTTAACTAAGTCCTGCTGAGTCATTCATGAGTTTTTAGCCGCCTTGCTTCTTCTCACAGACTCTCTACTCTCATGCCA
+
BBBBBBAFBFFFGGGGGGGGGGGGGGHHGGGGGHHHGGHHHHHHHHHHHHHHHHHHHHGHGFHFHHHHHFHHGHGGHHFHHHHGGHHHHHHHHHHFHHHHHHHHHHHHHHHHHGGGGGGGEHHHHHHHGGGGGGGGGGGGGGGGGGFFFFFFFFFFFFFFFFFFFFFFFFFFFFFFFFFFFFFFFFFFFFFFFFFFFFFFFFFFFFFFFFFFFFFFFFFFFFFFFFFFFFFFFFFFFFFFFFFFFFFFFFF
@M05620:45:000000000-G6HP7:1:1101:23566:6974 1:N:0:102
AAACCAAGCAGACACTCACCGCTCCCTCGCCACAGGCCAATAGTTTGTCCTCACTGAGTTGGCAACAAGTGGCTGCTGTGGCTGCCATTTTTCTGGTGATGGCCATCAGCTCCGACGAGGTCAGCTGGGGGGCTTTCTTTGTGTAAGCAACGAGAAACCTGAAAGAAGCATTTTTTAACTAAGTCCTGCTGAGTCATTCATGAGTTTTTAGCCGCCTTGCTTCTTCTCACAGACTCTCTACTCTCATGCCA
+
CCCCCCCFCFFFGGGGGGGGGGGGGGHHGGGGGHHHGGHHHHHHHHHHHHHHHHHHHHHHHHHHHHHHHHHHGHGGHHHHHHHGGHHHHHHHHHHHHHHHHHHHHHHHHHHHHGGGGGGGGHHHHHHHGGGGGGGGGGGGGGGGGGFFFFFFFFFFFFFFFFFFFFFFFFFFFFFFFFFFFFFFFFFFFFFFFFFFFFFFFFFFFFFFFFFFFFFFFFFFFFFFFFFFFFFFFFFFFFFFFFFFFFFFFFF
@M05620:45:000000000-G6HP7:1:1101:21498:6983 1:N:0:102
AGATTACTGCAACAGTTCCCCCTGGACCTGGAAAAGTTTCTTGCCTGGCTTACAGAAGCTGAAACAACTGCCAATGTCCTACAGGATGCTACCCGTAAGGAAAGGCTCCTAGAAGACTCCAAGGGAGTAAAAGAGCTGATGAAACAATGGCAAGTAAGTCAGGCATTTCCGCTTTAGCACTCTTGTGGATCCAATTGAACAATTCTCAGCATTTGTACTTGTAACTGACAAGCCAGGGACAAAACAAAGAT
+
BCBCCFFFFFFFGGGFGGGGGGGGHHHHHHHHHHHHHHHHHHHHHHHHHHHHHHHHHHHHHHHHHHHHHHHHHHHHHHHHHHHHHHHHHHHHHHGGGGHHHHHHHHHHGHHHHHHHHHHHHHHGGHGGHHHHHGHHHHGHHHHHHHHHHHHHHGHHHHHHHHHHHHHHHHGGGGGHHHHHHHHHHHHGHHHHHHHHHHHGHHHHHHHHHHHHHHHHHGHHHHHHHHHGHHHHHGGGGGGGGGFGGGGGGGF
@M05620:45:000000000-G6HP7:1:1101:9077:6991 1:N:0:102
CATCCTGACCCTGAAGTACCCGGCTTGATTTCTGACATTAGATCGGAAGAGCACACGTCTGAACTCCAGTCACCGGCTATGATCTCGTATGCCGTCTTCTGCTTGAAAAAAAAAAAAAAAAAAATAGAAAAGAAAGAAAAAATATTAAAATACAATTAAAAAGAAGTAAAAGAAAATCAAAAAAAGAAGAGAGAGTAAGCTAGAAATGGGTCAACGATAATAGAGCAATAGTGTGAGAAGAAACAAAAGTA
+
BBBBBFFFFFFFGGGGGGGGGGGGGGGHHHHFFFFHHHHFGGGFGGGGDFHHHHFHEHHFFFHHEDGECFGHHHGEGGCGHFF44BBBEGHHHCEEGGDEGFGHE?GHFHGEDDD>>/<><--<.00000//..///.//:-.0;00000000000000990.../;09000..//;/0///.-9..9//.....///9/;//9/////./..//.....////////;///////;9///9///...///
@M05620:45:000000000-G6HP7:1:1101:7837:7039 1:N:0:102
AAACCAAGCAGACACTCACCGCTCCCTCGCCACAGGCCAATAGTTTGTCCTCACTGAGTTGGCAACAAGTGGCTGCTGTGGCTGCCATTTTTCTGGTGATGGCCATCAGCTCCGACGAGGTCAGCTGGGGGGCTTTCTTTGTGTAAGCAACGAGAAACCTGAAAGAAGCATTTTTTAACTAAGTCCTGCTGAGTCATTCATGAGTTTTTAGCCGCCTTGCTTCTTCTCACAGACTCTCTACTCTCATGCCA
+
CDCCDCCFCFFFGGGGGGGGGGGGGGHHGGGGGHHHGGHHHHHHHHHHHHHHHHHHHHHHHHHHHHHHHHHHGHGGHHHHHHHGGHHHHHHHHHHHHHHHHHHHHHHHHHHHHGGGGGGGGHHHHHHHGGGGGGGGGGGGGGGGGGFFFFFFFFFFFFFFFFFFFFFFFFFFFFHFFFFHHFFFFFFFFFFFFFFFFHFHFFFFFFFFFFFFFFFFFFFFHHFFFFFFFFFFFFFFFFFFFFFHFFFFFFF
@M05620:45:000000000-G6HP7:1:1101:16785:7103 1:N:0:102
ATCTCTATCTCCTAAAAACCTGTTTAGATTTGGAGATAGACCTTCAGGTTTTTCATCATTTTCTGCATGAATTATACATTGACCACGTTCCAGCGTGGTCAGTTTGCAGCATTCTGTTATTTTGTTTGACAGAGTGTCTTGTTGAGAACATATGTAGGACATGATTTTTTCCTGCAACAGGGAAAATAAAGTATAAGTTTTAAAGATTTATTCTTTAATAAAGGATCTCAAAGCCAGCTTTAGAAAAAGGA
+
AAAA1DFFF3FFAFDD1AEG11FGHH3FGHHGFHFCHBFEA1BBGBGHBGHFAGFFGEDGGFHFDGH1FBG2FGHEFHAGEBGGBGFGCBGHDGGGCEHHGFBGHE1FE1GFFHHGBFBFFFHHGHHHHHHGFFB>GFHHHBFF2EHBFCEGFGHHHHFHHHHHHHHHD/@FHHBHFHHHGA/0<CDBG1??FGB<F>=FDH1<F11FFHHHFHHHHFHBD<DFGHHHHHHFFHHEGEGFFHGHHGHHGFB
@M05620:45:000000000-G6HP7:1:1101:12856:7115 1:N:0:102
AGATTACTGCAACAGTTCCCCCTGGACCTGGAAAAGTTTCTTGCCTGGCTTACAGAAGCTGAAACAACTGCCAATGTCCTACAGGATGCTACCCGTAAGGAAAGGCTCCTAGAAGACTCCAAGGGAGTAAAAGAGCTGATGAAACAATGGCAAGTAAGTCAGGCATTTCCGCTTTAGCACTCTTGTGGATCCAATTGAACAATTCTCATCATTTGTACTTGTAACTGACAAGCCAGGGACAAAACAAAGAT
+
AAABCFFFDDDFGGFBFFGGGGGGFGHHHHHHHHHHFGHHHHHHHHHHHHH3BBGHHHHHHHHHHHHHHHHHHHHHHHHHDFGHHFHHHHDGGHGEEEFFFGFFGHHHGHHHHHHHHHHHHGHFEFFEHFHHHGGHHHGHHGHHHHHHHHHHHGHHHHHHHHHHHHHHHHGGGGGHGHGHHHHHHHFGGHHHHHHHHGGGGGHHHHHGHHHHHHHHHHHHHHFHHHHGHHHHGGFGGGGGGAFFGGGGGFC
@M05620:45:000000000-G6HP7:1:1101:6037:7123 1:N:0:102
CATCCTGACCCTGAAGTACCCCGGCTTGATTTCTGACATTAGATCGGAAGAGCACACGTCTGAACTCCAGTCACCGGCTATGATCTCGTATGCCGTCTTCTGCTTGAAAAAAAAAAAGAGAAATGAGGAGGCTCATTTGGCTCGTTGGGGTAGAGGGACTTGTTCGATACGGGTTGGACACAGACTCGAGGAGATTGAGTGTCTTGTGAGTCAATATTCCGTGTTGACATCGGCGTAACTGAGATCGAGAC
+
AAABBFFFFBFCGGFGGA5BGGEGFGGGGGHFHFGG5FHHFHHDFGEGGGEHHGHHFGFHHGGHEFGHHHHFDFGEGFEEHHFH4GGHGGHHFHGGCGFHHH4FHGHG3GAECBC?>/?201111?101<//.<111111111-<</.--...:0/...;:0000..0:-..--.--0/;./././0...--../9:/9;/:/;//9//////////;/9//....//;9/..--9-..///////.....
@M05620:45:000000000-G6HP7:1:1101:12850:7135 1:N:0:102
AGATTACTGCAACAGTTCCCCCTGGACCTGGAAAAGTTTCTTGCCTGGCTTACAGAAGCTGAAACAACTGCCAATGTCCTACAGGATGCTACCCGTAAGGAAAGGCTCCTAGAAGACTCCAAGGGAGTAAAAGAGCTGATGAAACAATGGCAAGTAAGTCAGGCATTTCCGCTTTAGCACTCTTGTGGATCCAATTGAACAATTCTCATCATTTGTACTTGTAACTGACAAGCCAGGGACAAAACAAAGAT
+
BBBCCFFFDFFDGGGFGGGGGGGGHHHHHHHHHHHHGHHHHHHHHHHHHHHABBGHHHHHHHHHHHHHHHHHHHHHHHHHAFGHHHHHHHFGHHGEEFGGGHFFHHHHGHHHHHHHHHHHFHHGGEGEHFHHHGHHHHGHHFHHHHHHHHHGHGHHGHHHHHFHHHHHHHGGGGGHGHHHHHHHHHHGHHHHGHHHGGHHHHHHHHHHHHHHHHHHHFHHHGGGHHGHHFFHHGFGGGGGGGGGGGGGGGC
@M05620:45:000000000-G6HP7:1:1101:6045:7141 1:N:0:102
CATCCTGACCCTGAAGTACCCCGGCTTGATTTCTGACATTAGATCGGAAGAGCACACGTCTGAACTCCAGTCACCGGCTATGATCTCGTATGCCGTCTTCTGCTTGAAAAAAAAAAAATCAAATGACCTAGCTCTTTACATAGCTCGCGTACACTCACTTCCACCTGTAATATCTGTAGCTCTTCTCTTTATCGCGACATCGTTCTCCCTAGTCCCGTAGCCTCCACAGTCCATTCCACAATCTGCTCGTC
+
BCBBCF4FFFFFGGGGGGGGGGGGGGGGHHHHHHDGHHHHH5GHHHGGGGHHHHHHHGHHHEHHHHGHHHHHHGHGGGGGHHHHGFHGGGHHHHGGGHGGHHHHHBGHHHHEG/DC//01<11111111?1<111111>1111111.--<--.;0///00;0:0;./;0:00;000;0000;09000000000..--:-./.9.:.::9/////;/-.-..9//.///9/9/:/9/9//9./9/9///.:.
@M05620:45:000000000-G6HP7:1:1101:20240:7146 1:N:0:102
AAACCAAGCAGACACTCACCGCTCCCTCGCCACAGGCCAATAGTTTGTCCTCACTGAGTTGGCAACAAGTGGCTGCTGTGGCTGCCATTTTTCTGGTGATGGCCATCAGCTCCGACGAGGTCAGCTGGGGGGCTTTCTTTGTGTAAGCAACGAGAAACCTGAAAGAAGCATTTTTTAACTAAGTCCTGCTGAGTCATTCATGAGTTTTTAGCCGCCTTGCTTCTTCTCATAGACTCTCTACTCTCATGCCA
+
CCCCCCCFCFFFGGGGGGGGGGGGGGHHGGGGGHHHGGHHHHHHHHHHHHHHHHHHHHHHHHHHHHHHHHHHGHGGHHHHHHHGGHHHHHHHHHHHHHHHHHHHHHHHHHHHHGGGGGGGGHHHHHHHGGGGGGGGGGGGGGGGGGFFFFFFFFFFFFFFFFFFFFFFFFFFFFFFFFFFFFFFFFFFFFFFFFFFFFFFFFFFFFFFFFFFFFFFFFFFFFFFFFFFFFFFFFFFFFFFFFFFFFFFFF9
@M05620:45:000000000-G6HP7:1:1101:10305:7152 1:N:0:102
AGATTACTGCAACAGTTCCCCCTGGACCTGGAAAAGTTTCTTGCCTGGCTTACAGAAGCTGAAACAACTGCCAATGTCCTACAGGATGCTACCCGTAAGGAAAGGCTCCTAGAAGACTCCAAGGGAGTAAAAGAGCTGATGAAACAATGGCAAGTAAGTCAGGCATTTCCGCTTTAGCACTCTTGTGGATCCAATTGAACAATTCTCAGCATTTGTACTTGTAACTGACAAGCCAGGGACAAAACAAAGAT
+
AABABFFFFFDFGGGGGGGGGGGGHHHHHHHHHHHHHHHHHHHHHHHHHHHHHHHGHHHHHHHHHHHHHHHHHHHHHHHHHHHHHHHHHH5GHHGGGGHHHHEGFHHHGHHHHHDFHHHHHHHGEEGGHFHHHGHHHHGHHGHHHHHHHGHHHGHHHHHHHHHHHHHHHHGGGGGHHHHHHHHHHGHGHHHHHCGHHFHGHHHHHHHHHHHHHHHHHHHHGHHHHHGFHHHHHGGGGGGG?CCGFGGGFFF
@M05620:45:000000000-G6HP7:1:1101:20929:7158 1:N:0:102
AGATTACTGCAACAGTTCCCCCTGGACCTGGAAAAGTTTCTTGCCTGGCTTACAGAAGCTGAAACAACTGCCAATGTCCTACAGGATGCTACCCGTAAGGAAAGGCTCCTAGAAGACTCCAAGGGAGTAAAAGAGCTGATGAAACAATGGCAAGTAAGTCAGGCATTTCCGCTTTAGCACTCTTGTGGATCCAATTGAACAATTCTCAGCATTTGTACTTGTAACTGACAAGCCAGGGACAAAACAAAGAT
+
CCCCDFFFFFFFGGGGGGGGGGGGHHHHHHHHHHHHGHHHHHHHHHHHHHHHHHHHHHHHHHHHHHHHHHHHHHHHHHHHHHHHHHHHHHHHHHGGGGHHHHHHHHHHGHHHHHHHHHHHHHHGGHGGHGHHHGHHHHGHHHHHHHHHHHHHHGHHHHHHHHGHHHHHHHGGGGGHHHHHHHHHHFHGHHHHGHHHHHHGHHHHHHHHHHHHHHHHHFHHHHHHHHHGHHGHGGGGGGGGEGFGGGGGFGF
@M05620:45:000000000-G6HP7:1:1101:20234:7162 1:N:0:102
AAACCAAGCAGACACTCACCGCTCCCTCGCCACAGGCCAATAGTTTGTCCTCACTGAGTTGGCAACAAGTGGCTGCTGTGGCTGCCATTTTTCTGGTGATGGCCATCAGCTCCGACGAGGTCAGCTGGGGGGCTTTCTTTGTGTAAGCAACGAGAAACCTGAAAGAAGCATTTTTTAACTAAGTCCTGCTGAGTCATTCATGAGTTTTTAGCCGCCTTGCTTCTTCTCATAGACTCTCTACTCTCATGCCA
+
CCCCCBCFCFFFGGGGGGGGGGGGGGHHGGGGGHHHGGHHHHHHHHHHHHHHHHHHHHHHHHHHHHHHHHHHGHGGHHHHHHHGGHHHHHHHHHHHHHHHHHHHHHHHHHHHHGGGGGGGGHHHHHHHGGGGGGGGGGGGGGGGGGFFFFFFFFFFFFFFFFFFFFFFFFFFFFFFFFFFFFFFFFFFFFFFFFFFFFFFFFFFFFFFFFFFFFFFFFFFFFFFFFFFFFFFFFFFFFFFFFFFFFFFFFB
@M05620:45:000000000-G6HP7:1:1101:9909:7167 1:N:0:102
ATCTCTATCTCCTAAAAACCTGTTTAGATTTGGAGATAGACCTTCAGGTTTTTCATCATTTTCTGCATGAATTATACATTGACCACGTTCCAGCGTGGTCAGTTTGCAGCATTCTGTTATTTTGTTTGACAGAGTGTCTTGTTGAGAACATATGTAGGACATGATTTTTTCCTGCAACAGGGAAAATAAAGTATAAGTTTTAAAGATTTATTCTTTAATAAAGGATCTCAAAGCCAGCTTTAGAAAAAGGA
+
BBBCCFFFFFFFGGGGGGGGGGHHHHHHHHHHHHHHHHHHHHHHHHHHHHHGGHHHHHIHHHHIIHHHHHHHHHHHHHHHHHHHHHGHHHHHHHGGGGHHHHHHHHHHHHHHHHHHHHHHHHHHHHHHHHHHHHHHHHHHHHHHHHHHHHHHHHHHHHHHHHHHHHHHHGHHHHHHHHHHHGGHHHHHHHHHHHHHHGHHHHHHHHHHHHHHHHHHHHHHHHHHHHHHHHHHHHHHHGHHHHGHHHHHGGH
@M05620:45:000000000-G6HP7:1:1101:10287:7169 1:N:0:102
ATCTCTATCTCCTAAAAACCTGTTTAGATTTGGAGATAGACCTTCAGGTTTTTCATCATTTTCTGCATGAATTATACATTGACCACGTTCCAGCGTGGTCAGTTTGCAGCATTCTGTTATTTTGTTTGACAGAGTGTCTTGTTGAGAACATATGTAGGACATGATTTTTTCCTGCAACAGGGAAAATAAAGTATAAGTTTTAAAGATTTATTCTTTAATAAAGGATCTCAAAGCCAGCTTTAGAAAAAGGA
+
BBBBBFDFFFFFGGGGFFEGFGHHHHHFGHHHHGHHHGHBEGHHHGHHHHHGGHHHHHHHHHHHGHHFHFHGHHHHHHGHHHHHHHGHHHHHHHGGGGHHHHHHHHGBGHHGHHHHHHGHHHHHHHHGHHHHHHHHHHHHHGHF4BGHHGFHHHHHHHFHHHHDGHHHFBFHHHEHGGHFHECGC0?FG<?FGHFFHFGGHHG1DGGDG1FHHHHHH<GGGDGHFHHHHHHHHGHFHGHHHHHHHGHHDFG
@M05620:45:000000000-G6HP7:1:1101:10305:7174 1:N:0:102
ATCTCTATCTCCTAAAAACCTGTTTAGATTTGGAGATAGACCTTCAGGTTTTTCATCATTTTCTGCATGAATTATACATTGACCACGTTCCAGCGTGGTCAGTTTGCAGCATTCTGTTATTTTGTTTGACAGAGTGTCTTGTTGAGAACATATGTAGGACATGATTTTTTCCTGCAACAGGGAAAATAAAGTATAAGTTTTAAAGATTTATTCTTTAATAAAGGATCTCAAAGCCAGCTTTAGAAAAAGGA
+
CCCCCFFFFFFFGGGGGGGGGGHHHHHHHHHHHHHHHHHHHHHHHHHHHHHGGHHHHHHHHHIHHHHHHGHHHHHHHHHHHHHHHHGHHHHHHHGGGGHHHHHHHHHHHHHHHHHHHHHHHHHHHHHHHHHHHHHHHHHHHHHHHHHHHGHHHHHHHHHHHHHHHHHHHGHHHHHHHHHHHGGGHHHHHHHGHGHHHFHHHGGHHGHHHHHHHHHHHHHHHHHHHHHHHGHHHHGHHGHHHHHHHHHHGGG
@M05620:45:000000000-G6HP7:1:1101:9933:7199 1:N:0:102
AAACCAAGCAGACACTCACCGCTCCCTCGCCACAGGCCAATAGTTTGTCCTCACTGAGTTGGCAACAAGTGGCTGCTGTGGCTGCCATTTTTCTGGTGATGGCCATCAGCTCCGACGAGGTCAGCTGGGGGGCTTTCTTTGTGTAAGCAACGAGAAACCTGAAAGAAGCATTTTTTAACTAAGTCCTGCTGAGTCATTCATGAGTTTTTAGCCGCCTTGCTTCTTCTCACAGACTCTCTACTCTCATGCCA
+
AAABBBA@AFFFGGGGGGGGGGGGGGHHGGEEEHHGGGGFHHHHHHHHGHHHHHHHHHHFHHHHHHHHGGHHGHGGHHHHHHHEGHFHHHHHHHHHHHHHHHHHHHHHHHHHHGGGGGGGGHHHHHHHGGGGGGGGGGGGGGGGGGFFFFFFFFFFFFFFFFFFFFFFFFFFFFFFFFFFFFFFFFFFFFFFFFFFFFFFFFFFFFFFFFFFFFFFFFFFFFFFFFFFFFFFFFFFFFFFFFFFFFFFFF/
@M05620:45:000000000-G6HP7:1:1101:18774:7241 1:N:0:102
AGATTACTGCAACAGTTCCCCCTGGACCTGGAAAAGTTTCTTGCCTGGCTTACAGAAGCTGAAACAACTGCCAATGTCCTACAGGATGCTACCCGTAAGGAAAGGCTCCTAGAAGACTCCAAGGGAGTAAAAGAGCTGATGAAACAATGGCAAGTAAGTCAGGCATTTCCGCTTTAGCACTCTTGTGGATCCAATTGAACAATTCTCAGCATTTGTACTTGTAACTGACAAGCCAGGGACAAAACAAAGAT
+
AABAAFFFDF4@GGGGGGGGGGGGHHHHHHHHGHHHHHHHHHHHHHHHHHHHHHEHHHHHHHHHHHHHHHHHHHHHHHHHHHHHHHHHHHFHHHGGCGHHHHHHEHHHGHHGHHHHHHHHGH3F/FEGHFHHHGHHHHGHHFGHHHHHHHHHHGHHHHHHHHHHHHHHHHGGGGGHHHHHHHHHHGHGHHHHHHHHHH0CGHHHHHHHHHHHHHHHHHHGHGHHHHHEHHHHHGGGGGGGEA/CFGGGGGG
@M05620:45:000000000-G6HP7:1:1101:12837:7270 1:N:0:102
AAACCAAGCAGACACTCACCGCTCCCTCGCCACAGGCCAATAGTTTGTCCTCACTGAGTTGGCAACAAGTGGCTGCTGTGGCTGCCATTTTTCTGGTGATGGCCATCAGCTCCGACGAGGTCAGCTGGGGGGCTTTCTTTGTGTAAGCAACGAGAAACCTGAAAGAAGCATTTTTTAACTAAGTCCTGCTGAGTCATTCATGAGTTTTTAGCCGCCTTGCTTCTTCTCACAGACTCTCTACTCTCATGCCA
+
A3AA3AA>AFBFGGGGGGGGCEGCEFHHGCADEGFAAFGHEBFDFGHHGH5EGHGHFHAGFFHHFHCGHDGFGHEFB@GHFEF1FHHHGHHHHHHFHHGHFGHHFHFFGFHHHDEGCEDC/0B?CGFFADCGB?A/C0;FG;B;FGBFFFA@ADFFFBFFABFFFFFFFFFFFFFBEFFFFFFFFFFFFBFFF/;/BBFFBFE/;FFFEEFFBABBFFFFFFFFFFFFFFFFFFFFFFFFBFBFFFFF/BF
@M05620:45:000000000-G6HP7:1:1101:23802:7315 1:N:0:102
ATCTCTATCTCCTAAAAACCTGTTTAGATTTGGAGATAGACCTTCAGGTTTTTCATCATTTTCTGCATGAATTTTACATTGACCACGTTCCAGCGTGGTCAGTTTGCAGCATTCTGTTATTTTGTTTGACAGAGTGTCTTGTTGAGAACATATGTAGGACATGATTTTTTCCTGCAACAGGGAAAATAAAGTATAAGTTTTAAAGATTTATTCTTTAATAAAGGATCTCAAAGCCAGCTTTAGAAAAAGGA
+
BCDCCFFFFFFFGGGGGGGGGGHHHHHHHHHHHHHHHHHHHHHHHHHHHHHGGHHHHHHHHHHIHHHHHHHHHHHHHHHHHHHHHHGHHHHHHHGGGGHHHHHHHHHHHHHHHHHHHHHHHHHHHHHHGHHHHHHHHHHHHHHHHHHHHHHHHHHHHHHHHHHHHHHHHGHHHHHHHHHHHGGHHHGHHHHHHHHHHHHHHHHGHHHHHHHHHHHHHHHHFHHHHHHHHHHHHHHHHGHHHHGHHHHHGGG
@M05620:45:000000000-G6HP7:1:1101:6317:7320 1:N:0:102
TACCTGTACTGGGGAAGAGTGTAGCAATCGCCATTCCTACCCTAAAGATCGGAAGAGCACACGTCTGAACTCCAGTCACCGGCTATGATCTCGTATGCCGTCTTCTGCTTGAAAAAAAAAAACAAAATATATACATCGAATCTATGCGGTGTGTCCATATACACAGAACCTGAATACGGACCTGCAGTACTCTATCACACTACTTCACGCCTTCGACGAACCAACTAAGCCACTGGACACGTCACGGCTAC
+
?ABBBFFFFF5BG2A2EGGGGGHHHHGGH2EFGFHHHHHHHGGHHFHHHHH?EFGF1BFHHHEGHH1FFHHHHHGHHHHHGFEEEF3BFGBFFFEHGFHGGGGEGG4BDHBGHDGH@E@G?>///001111111111/001.11111.-.-..<00000000000.///;/./0000...--//.//0000900;00009///000009....0...-----...;/////..9/./.9........-9..
@M05620:45:000000000-G6HP7:1:1101:6298:7326 1:N:0:102
TACCTGTACTGGGGAAGAGTGTAGCAATCGCCATTCCTACCCTAAAGATCGGAAGAGCACACGTCTGAACTCCAGTCACCGGCTATGATCTCGTATGCCGTCTTCTGCTTGAAAAAAAAAACAATTGAGGAGCTTTCTTTGTGTATTCACCGCGAAATCTGAAAGAAGCAATTTTTTATTAAGTCGTGCTGAGTCATTCACGAGTTTTTAGTTGTCTTGCTTCTTCTTACTGGCTATCTATTCTATTTTCA
+
CCCCCFFFFFFFGGGGGGGGGGHHHHHHHGGGGFHHHHHHHHHHHHHHHHHGGGGHHHGHGHGHHHGHHHHHHHHHHHHHGGGGGHHHHGHHHGGHHHHGGGHGHHHHHHHHHHHHGGGD@/?/2222<@2??01<1?GGFH00111><11.-<---.00=0<00/://;/:0C0C-.090;0;0...:;00.;00;0000..9;9BB;.///;/:9://:/:;//9//////.//9//////////////
@M05620:45:000000000-G6HP7:1:1101:13636:7328 1:N:0:102
CATCCTGACCCTGAAGTACCCCGGCTTGATTTCTGACATTAGATCGGAAGAGCACACGTCTGAACTCCAGTCACCGGCTATGATCTCGTATGCCGTCTTCTGCTTGAAAAAAAAAAAAGAACTGCAGACAACTACCGCCCTACCCCCCCCCATGTACACGAGGTCGCATCACTCACTGTGTCTCGGCCTCCGCTCGTTCTCCTCCCGTCCTTTCTCCAGTCTATTTCCGTCCGACTATATATCTGTTCTTT
+
CCCCCFFFFFFFGGGGGGGGGGGGGGGGHHHHHHHHHHHHHHHHHHGGGGHHHHHHGGHHHGHHHHHGHGHHHHHGFGGGHHGGD4GGFGHHHHGFEHGHHHHHHHHHHHHGGG/<////00111<<1000<111<----</...<<C----//00;00.---./---.9//////;///:;://..A......;-;...:;///..:.:.;////9://;//9/;//./..-.-:-//9/;/9////:;/
@M05620:45:000000000-G6HP7:1:1101:23793:7335 1:N:0:102
ATCTCTATCTCCTAAAAACCTGTTTAGATTTGGAGATAGACCTTCAGGTTTTTCATCATTTTCTGCATGAATTTTACATTGACCACGTTCCAGCGTGGTCAGTTTGCAGCATTCTGTTATTTTGTTTGACAGAGTGTCTTGTTGAGAACATATGTAGGACATGATTTTTTCCTGCAACAGGGAAAATAAAGTATAAGTTTTAAAGATTTATTCTTTAATAAAGGATCTCAAAGCCAGCTTTAGAAAAAGGA
+
BCCCCFFFFFFFGGGGGGGGGGHHHHHHHHHHHHHHHHHHHHHHHHHHHHHGGHHHHHIHHHIHHHHHHHHHHHHHHHHHHHHHHHGHHHHHHHGFGGHHHHHHHHHHHHHHHHHHHHHHHHHHHHHHHHHHHHHHHHHHHHHHHHHHHHHGHHHHHHHHHHHHHHHHHGHHHHHHHHHHHGGHHHHHGHHHHHHHHHHHHHGHHHHHHHHHHHHHHHHHHHHHHHHHHHHHHHGHHGHHHHHFFFHHGGG
@M05620:45:000000000-G6HP7:1:1101:13619:7340 1:N:0:102
CATCCTGACCCTGAAGTACCCCGGCTTGATTTCTGACATTAGATCGGAAGAGCACACGTCTGAACTCCAGTCACCGGCTATGATCTCGTATGCCGTCTTCTGCTTGAAAAAAAAAAAAAAACAACATTGTCTCTTTATTTTATTCATTACCTCAACAGCTTACCCACGCATCTATTTACTGCATTATTCTTATACCTTCATTATATTTTCTTCTCCTTGATTCTTCTCCCCTTCTCTTTTCGTTCCTTCCT
+
CCCCCFFFFFFFGGGGGGGGGGGGGGGGHHHHHHHHHHHHHHHHHHGGGGHHHHHHHGHHHGHHHHHHHHHHHHHGGGGGHHHHHHHHGGHHHHGGGHGHHHHHHGHHHHFEECBB////-.....0111=000<=0<00000=00<000=00/0:0/.0000//0.;.-.-;0;00;0009;900009000009000/00;000;;/9////////://99////;9//././:/;///;-./://////
@M05620:45:000000000-G6HP7:1:1101:18200:7382 1:N:0:102
TACCTGTACTGGGGAAGAGTGTAGCAATCGCCATTCCTACCCTAAAGATCGGAAGAGCACACGTCTGAACTCCAGTCACCGGCTATGATCTCGTATGCCGTCTTCTGCTTGAAAAAAAAAAAAAAAAAAAAAAAGCTGCTGCAACAATGACACGTCCGTCAAGCATTACCACTATCTCAAGCTTGATGATCCAATAGCACCATTCTCATCAGTTGTACTTTAAACTGATAAGCCAATGCCCACTCAAAGAT
+
BBBCBFFFFFFFGGGGGGGFGGHHHHHHHGGGGGHHHHGHFHHHHHHGHHHGGGEHHHFHGHGHHHGHGHHHHHHHHHHHGGGGGHHGHHHHHFFHHHHGFGHGHHHHHHHGHHHHGGGGF<///--<---;--..;09:00/0:C?000;;0....;C;..///://:;/::/://;9//9;/9.9////;/;//////..;///99//:////;BFF/////;////;///;/;//9/99..9///://
@M05620:45:000000000-G6HP7:1:1101:13270:7410 1:N:0:102
TACCTGTACTGGGGAAGAGTGTAGCAATCGCCATTCCTACCCTAAAGATCGGAAGAGCACACGTCTGAACTCCAGTCACCGGCTATGATCTCGTATGCCGTCTTCTGCTTGAAAAAAAAAAAATGAAATCCCCCGAATCTTAATTCCCTCCCCTTGCACTCCACCGATAACGCTTCTCCCTATCCCATCCTCTCCCCACAGTCCCTCGTCCCTCATCCCTCCCATCACTCGCCTCCCTCGTCTTCCCCCTC
+
CCCCCFFFFFFFGGGGGGGGGGHHHHHGHGGGGGHHHHHHHHHHHHHHHHHGGGGHHHHHGHGHHHGHHHHHHHHHHHHHGGGGGHHGHHHHHGGHGHHGGGHGHHHGGHHHHHHHGGGGG</01?11=111//---..111=000000/.../.<0000//0/.:---.0.-..9000//9;9/:00/.000://./...:000:/-....:/.000.::../09000:.--.;../9-....;0/:.-;
@M05620:45:000000000-G6HP7:1:1101:24783:7411 1:N:0:102
AGATTACTGCAACAGTTCCCCCTGGACCTGGAAAAGTTTCTTGCCTGGCTTACAGAAGCTGAAACAACTGCCAATGTCCTACAGGATGCTACCCGTAAGGAAAGGCTCCTAGAAGACTCCAAGGGAGTAAAAGAGCTGATGAAACAATGGCAAGTAAGTCAGGCATTTCCGCTTTAGCACTCTTGTGGATCCAATTGAACAATTCTCAGCATTTGTACTTGTAACTGACAAGCCAGGGACAAAACAAAGAT
+
ABBBBFFFFFFFGGGGGGGGGGGGHHHHHHHHHHHHGHHHHHHHHHHHHHHHHHHHHHHHHHHHHHHHHHHHHHHHHHHHHHHHHHHHHHHHHHGGGGHHHHHHHHHHGHHHHHHHHHHHHHHGGHGGHFHHHGHHHHHHHHHHHHHHHHHHHGHHHHHHHHGHHHHHHHGGGGGHGHHHHHHHHHHGHHHHGHHHHHFHHHHHHHHHHHHHHHHHHFHHHGHHHHHGHHHHHGGGGGGGGGFGGFGGGGG
@M05620:45:000000000-G6HP7:1:1101:24796:7427 1:N:0:102
AGATTACTGCAACAGTTCCCCCTGGACCTGGAAAAGTTTCTTGCCTGGCTTACAGAAGCTGAAACAACTGCCAATGTCCTACAGGATGCTACCCGTAAGGAAAGGCTCCTAGAAGACTCCAAGGGAGTAAAAGAGCTGATGAAACAATGGCAAGTAAGTCAGGCATTTCCGCTTTAGCACTCTTGTGGATCCAATTGAACAATTCTCAGCATTTGTACTTGTAACTGACAAGCCAGGGACAAAACAAAGAT
+
ABBBBFFFFFFFGGGGGGGGGGGGHHHHHHHFGHHHHHHHHHHHHHHHHHHHHHHHHHHHHHHHHHHHHHHHHHHHHHHHHHHHHHHHHHHHHHGGGGHHHHFHHHHHGHHHHFGHHHHHHHHGGFGGHBHHHEHHHHFHHHHHHGEHFGHHHGHHHHHHHHEGHHHHHHGGGGGHFHHHHHHHHGHGEHHHHFHGH0GHHHGHHHHGHHHHHGHHFCGHHHHFHHG0GHC.GEGGGGGGGGGGGGFGGFF
@M05620:45:000000000-G6HP7:1:1101:11374:7458 1:N:0:102
AGATTACTGCAACAGTTCCCCCTGGACCTGGAAAAGTTTCTTGCCTGGCTTACAGAAGCTGAAACAACTGCCAATGTCCTACAGGATGCTACCCGTAAGGAAAGGCTCCTAGAAGACTCCAAGGGAGTAAAAGAGCTGATGAAACAATGGCAAGTAAGTCAGGCATTTCCGCTTTAGCACTCTTGTGGATCCAATTGAACAATTCTCAGCATTTGTACTTGTAACTGACAAGCCAGGGACAAAACAAAGAT
+
>AAABFFFDDFDGGFBGGGGGGGGFGHHHHHHHHHHHHHGHHHHHHHHHHHAFFHHHHHHHHHHHHHHHHHHHHHHHHHHGGGHHGHHHHGHHHGGEFGGFHFFHHHHGHHHHHHGHHHHHGHGGHGGHFHHHGHHHHFFHGHHHHHHHHHHHGHHHHGHHHFGHHHHHHGGGGGHFHHHHHHHHHHGGHHHGFHHHHGGFCGHHHHHHHHHHHGCGHHGHFGHHHHHHHHHGGGGFGGGGGGFGGGGFFF
@M05620:45:000000000-G6HP7:1:1101:20211:7461 1:N:0:102
AAACCAAGCAGACACTCACCGCTCCCTCGCCACAGGCCAATAGTTTGTCCTCACTGAGTTGGCAACAAGTGGCTGCTGTGGCTGCCATTTTTCTGGTGATGGCCATCAGCTCCGACGAGGTCAGCTGGGGGGCTTTCTTTGTGTAAGCAACGAGAAACCTGAAAGAAGCATTTTTTAACTAAGTCCTGCTGAGTCATTCATGAGTTTTTAGCCGCCTTGCTTCTTCTCACAGACTCTCTACTCTCATGCCA
+
CCCCDCCFCFFFGGGGGGGGGGGGGGHHGGGGGHHHGGHHHHHHHHHHHHHHHHHHHHHHHHHHHHHHHHHHGHGGHHHHHHHGGHHHHHHHHHHHHHHHHHHHHHHHHHHHHGGGGGGGGHHHHHHHGGGGGGGGGGGGGGGGGGFFFFFFFFFFFFFFFFFFFFFFFFFFFFHFFFFHFFFFFFFFFFFFFFFFFFHHHHFFFFFFFFFFFFFFFFFFFFHFFFFFFFFFFFFFFFFFFFFFFFFFFFF
@M05620:45:000000000-G6HP7:1:1101:27131:7500 1:N:0:102
CATCCTGACCCTGAAGTACCCGGCTTGATTTCTGACATTAGATCGGAAGAGCACACGTCTGAACTCCAGTCACCGGCTATGATCTCGTATGCCGTCTTCTGCTTGAAAAAAAAAAAAACTTAAAACCCACAAAAAGACCATTCACGCTCAGTGTAGAAAAACGTAACAAAACAAATTAGATGCCAAGTTACTGTTAATGTCACTGGATCCATAATTGAGAGCGATCATGTGTAATGTTGACAGATACTTAA
+
CCCDDFFFFFFFGGGGGGGGGGGGGGGHHHHHHHHHFHHHHHHHHGGAGHHHHHHHGHHHGHHHHHHHHHHHHHGGGGGHHHGHHHHGGHHHHGGGHGHHHHHHHHHHFHG/BDC<>//1111111/<<...<0...0//00=00..<../00000000;C.-....00.9.:..00000000000.;0000000000090;0;0//;0/000000000.0.--:9.0000000000000009/;00:090
@M05620:45:000000000-G6HP7:1:1101:17973:7527 1:N:0:102
AGATTACTGCAACAGTTCCCCCTGGACCTGGAAAAGTTTCTTGCCTGGCTTACAGAAGCTGAAACAACTGCCAATGTCCTACAGGATGCTACCCGTAAGGAAAGGCTCCTAGAAGACTCCAAGGGAGTAAAAGAGCTGATGAAACAATGGCAAGTAAGTCAGGCATTTCCGCTTTAGCACTCTTGTGGATCCAATTGAACAATTCTCAGCATTTGTACTTGTAACTGACAAGCCAGGGACAAAACAAAGAT
+
A1AAAFFFDF1DGGBGGGGGGGGFHHHHHGCGFHHHHHHHHHHHHHHHHHHHHHFHHHHHHHHHHHHHHHHHFHHHHHHHHHHHHHHHHHBGHHGGGGHHHHHHGHHHGHHHHHHHHHHHFC1?EFEGH1GHHGHHHHGHH2FHHHHHHHHHHGHHHHHHHHHGHHHHHHGGGGGGHHHHHHHHHHHGHHHHHCGHHHHH0GHHHHHHHHHHHHHHHHHGHHHHHHHGHHHHHGGGGGGGEGGGGGGGGGG
@M05620:45:000000000-G6HP7:1:1101:17976:7545 1:N:0:102
AGATTACTGCAACAGTTCCCCCTGGACCTGGAAAAGTTTCTTGCCTGGCTTACAGAAGCTGAAACAACTGCCAATGTCCTACAGGATGCTACCCGTAAGGAAAGGCTCCTAGAAGACTCCAAGGGAGTAAAAGAGCTGATGAAACAATGGCAAGTAAGTCAGGCATTTCCGCTTTAGCACTCTTGTGGATCCAATTGAACAATTCTCAGCATTTGTACTTGTAACTGACAAGCCAGGGACAAAACAAAGAT
+
A>AAAFFFDF1FGGEGGGGGGGGGHHHHHGGHFHHHHHHHHHHHHHHHHHHHHHGHHHHHHHHHHHHHHHHHHHHHHHHHHHHHHHHHHHHHHHGGEFHHGHGHAGHHGHHHHHHHHHHGFHDFEFEEHEGHHGHHHHFHHFDHHHHHHHHHHGHHHHHHHHHHHHHHHHGGGGGHHHHHHHHHHHHGHHHHHHHHHGHHHHHHHHHHGHHHHHHHHHHHHHHGHHHHGGHHHGGGGGGGGF/FGGGGFF;
@M05620:45:000000000-G6HP7:1:1101:11827:7589 1:N:0:102
CATCCTGACCCTGAAGTACCTGACTTGATTTCTGACATTAGATCGGAAGAGCACACGTCTGAACTCCAGTCACCGGCTATGATCTCGTATGCCGTCTTCTGCTTGAAAAAAAAAAAACAAAAAGAATAAAGAGATTAGTTACTATAGTGACAGCCAATTAATAACAAAGCACACAGTCAAAATTGGGGATTTACGGTAAAAAAGAGTACGGAAAAAGTCTTGGTCGTAAAAGTATCATCACTCGATGTTTT
+
CCCCCFFFFFFFGGGGGGGGGGHHHHHHHHHHHHHHHHHHHHHHHGGGGHHHHHHHGHHHGHHHHHHHHHHHHHGGGGGHHHHFHHHGGHGHHGGGHGHHHHHHHGGHHHGGGGB><///00///0111111001111111111<11111111.>001000000000.//0//<..0000000000.-../0009./..000-../000....-/..00000000--...0900900000900../0.0:/
@M05620:45:000000000-G6HP7:1:1101:21593:7606 1:N:0:102
CATCCTGACCCTGAAGTACCCGGCTTGATTTCTGACATTAGATCGGAAGAGCACACGTCTGAACTCCAGTCACCGGCTATGATCTCGTATGCCGTCTTCTGCTTGAAAAAAAAAAGACTCCAAGGGAGTAAAAGAGCTGATGAAACAATGGCAAGTAAGTCAGGCATTTCCGCTTTAGCACTCTTGTGGATCCAATTGAACAATTCTCAGCATTAGTACTTGTAACTGACAAGCCAGGGACAAAACAAAGA
+
BAAAAFFDFFFFFGFFGGGGGCAEEEAGHHHHGHHHGHHHGGHHEEEFAEEEGHHHGHHHGHHHGHHGHFGGGHGGGGFFFHD4BBFGAE3DG@>/FEFGHH4GHG?33B/>/>B/?@<CFFCDCAH/<CFBHG/CFBHDFF1F1>F.><GBGB<0DGFGH0<<CCGFDGBDCEDE0CGCF::CCC00:;09/00;;9B0F0/;;CBFFFGFF;0900CF00;0009F/FBF.E.9.;D.9;;B.99..//
@M05620:45:000000000-G6HP7:1:1101:9769:7610 1:N:0:102
CATCCTGACCCTGAAGTACCCGGCTTGATTTCTGACATTAGATCGGAAGAGCACACGTCTGAACTCCAGTCACCGGCTATGATCTCGTATGCCGTCTTCTGCTTGAAAAAAAAAAAAAAAATAAATCAATAACATGAAATGTGCAAATACGTATATAAAATATAAGATAAGAATATAACCGCACTCCATTCTACTGAGCACTTAGCGGCTATCCACACTCATCAAATATTAAACTTGTATTAGTATCTTAT
+
CDDDDFFFFFFFGGGGGGGGGGGGGGGHHHHHHHHHHHHHHHHHHGGGGHHHHHHHGHHHGHHHHHHHHHHHHHGGGGGHHHHGHHHGGHHHHGGGHGHHHHHHFHHHGHGGGG@>>//->0111111><F0<00000000000000<00.:00000000000;000000000;00000:-----//0000;00:00000.00000----.::/000.///0000000000000000000;0;00;000:0
@M05620:45:000000000-G6HP7:1:1101:13717:7617 1:N:0:102
AAACCAAGCAGACACTCACCGCTCCCTCGCCACAGGCCAATAGTTTGTCCTCACTGAGTTGGCAACAAGTGGCTGCTGTGGCTGCCATTTTTCTGGTGATGGCCATCAGCTCCGACGAGGTCAGCTGGGGGGCTTTCTTTGTGTAAGCAACGAGAAACCTGAAAGAAGCATTTTTTAACTAAGTCCTGCTGAGTCATTCATGAGTTTTTAGCCGCCTTGCTTCTTCTCACAGACTCTCTACTCTCATGCCA
+
CCCCCCCFCFFFGGGGGGGGGGGGGGHHGGGGGHHHGGHHHHHHHHHHHHHHHHHHHHHHHHHHHHHHHHHHGHGGHHHHHHHGGHHHHHHHHHHHHHHHHHHHHHHHHHHHHGGGGGGGGHHHHHHHGGGGGGGGGGGGGGGGGGFFFFFFFFFFFFFFFFFFFFFFFFFFFFFFFFFFFFFFFFFFFFFFFFFFFFFFFFFFFFFFFFFFFFFFFFFFFFFFFFFFFFFFFFFFFFFFFFFFFFFFFFB
@M05620:45:000000000-G6HP7:1:1101:17963:7627 1:N:0:102
AAACCAAGCAGACACTCACCGCTCCCTCGCCACAGGCCAATAGTTTGTCCTCACTGAGTTGGCAACAAGTGGCTGCTGTGGCTGCCATTTTTCTGGTGATGGCCATCAGCTCCGACGAGGTCAGCTGGGGGGCTTTCTTTGTGTAAGCAACGAGAAACCTGAAAGAAGCATTTTTTAACTAAGTCCTGCTGAGTCATTCATGAGTTTTTAGCCGCCTTGCTTCTTCTCACAGACTCTCTACTCTCATGCCA
+
BBCCCCCFCFFFGGGGGGGGFGGGGGHHGGGGGHHHGGHHHHHHHHHHHHHHHHHHHHHHHHHHHHHHHHHHGHGGHHHHHHHGGHHHHHHHHHHHHHHHHHHHHHHHHHHHHGGGGGGGGHFHHHHHGGGGGGGGGGGGGGFGGGFFFFFFFFFFFFFFFFFFFFFFFFFFFFFFFFFFFFFFFFFFFFFFFFFFFFFFFFFFFFFFFFFFFFFFFFFFFFFFFFFFFFFFFFFFFFFFFFFFFFFFFFB
@M05620:45:000000000-G6HP7:1:1101:17946:7636 1:N:0:102
AAACCAAGCAGACACTCACCGCTCCCTCGCCACAGGCCAATAGTTTGTCCTCACTGAGTTGGCAACAAGTGGCTGCTGTGGCTGCCATTTTTCTGGTGATGGCCATCAGCTCCGACGAGGTCAGCTGGGGGGCTTTCTTTGTGTAAGCAACGAGAAACCTGAAAGAAGCATTTTTTAACTAAGTCCTGCTGAGTCATTCATGAGTTTTTAGCCGCCTTGCTTCTTCTCACAGACTCTCTACTCTCATGCCA
+
CCCCCCCFCFFFGGGGGGGGGGGGGGHHGGGGGHHHGGHHHHHHHHHHHHHHHHHHHHHHHHHHHHHHHHHHGHGGHHHHHHHGGHHHHHHHHHHHHHHHHHHHHHHHHHHHHGGGGGGGGHHHHHHHGGGGGGGGGGGGGGGGGGFFFFFFFFFFFFFFFFFFFFFFFFFFFFFFFFFFFFFFFFFFFFFFFFFFFFFFFFFFFFFFFFFFFDFFFFFFFFFFFFFFFFFFFFFFFFFFFFFFFFFFFFF
@M05620:45:000000000-G6HP7:1:1101:26049:7645 1:N:0:102
ATCTCTATCTCCTAAAAACCTGTTTAGATTTGGAGATAGACCTTCAGGTTTTTCATCATTTTCTGCATGAATTATACATTGACCACGTTCCAGCGTGGTCAGTTTGCAGCATTCTGTTATTTTGTTTGACAGAGTGTCTTGTTGAGAACATATGTAGGACATGATTTTTTCCTGCAACAGGGAAAATAAAGTATAAGTTTTAAAGATTTATTCTTTAATAAAGGATCTCAAAGCCAGCTTTAGAAAAAGGA
+
BBBBBFFFFFFFGGGGFGGGGFHHHHHHHHHHHHHGHGHFHHHHHHHHHHHGGHHHHHHHHHHHHHHHHHGGGHHHHHHHHHGHHHGGGHHHHHGGGGHHHHHHHHGHHHHHHHHHHHHHHHHHHHHHHHHHHHFHHHHHHHHHHHHHHHHHHHHHHHFHGHHHHHHHHGHHHHGHHHHHHGGHHHGHFHFHHHHHHHHHHHHHHHHHGHHHHHHHHHHHHHHHGHHHHHHHHHHHHGHHHHGHHHHHGGG
@M05620:45:000000000-G6HP7:1:1101:17956:7651 1:N:0:102
AAACCAAGCAGACACTCACCGCTCCCTCGCCACAGGCCAATAGTTTGTCCTCACTGAGTTGGCAACAAGTGGCTGCTGTGGCTGCCATTTTTCTGGTGATGGCCATCAGCTCCGACGAGGTCAGCTGGGGGGCTTTCTTTGTGTAAGCAACGAGAAACCTGAAAGAAGCATTTTTTAACTAAGTCCTGCTGAGTCATTCATGAGTTTTTAGCCGCCTTGCTTCTTCTCACAGACTCTCTACTCTCATGCCA
+
CCCCCCBFCFFFGGGGGGGGGGGGGGHHGGGGGHHHGGHHHHHHHHHHHHHHHHHHHHHHHHHHHHHHHGHHGHGGHHHHHHHGGHHHHHHHHHHHHHGHHHHHHHHHHHHHHGGGGGGGGHHHHHHHGGGGGGGGGGGGGGGGGGFFFFFFFFFFFFFFFFFFFFFFFFFFFFFFFFFFFFFFFFFFFFFFFFFFFFFFFFFFFFFFFFFFFFFFFFFFFFFFFFFFFFFFFFFFFFFFFFFFFFFFFFF
@M05620:45:000000000-G6HP7:1:1101:26065:7661 1:N:0:102
ATCTCTATCTCCTAAAAACCTGTTTAGATTTGGAGATAGACCTTCAGGTTTTTCATCATTTTCTGCATGAATTATACATTGACCACGTTCCAGCGTGGTCAGTTTGCAGCATTCTGTTATTTTGTTTGACAGAGTGTCTTGTTGAGAACATATGTAGGACATGATTTTTTCCTGCAACAGGGAAAATAAAGTATAAGTTTTAAAGATTTATTCTTTAATCAAGGATCTCAAAGCCAGCTTTAGAAAAAGGA
+
BBBBBFBFFFFFGGGGFFEGGGHHHFHFHHHHHGGFHBGAFGHHHFHHHHHGGHFHHHHHHHHHHHFHHFFHHHHGHHHHHHHH3GFGHHHHHHGGGGHHHHHHHHHFHHHHHHHHHHBHHHHHHHHGBGGHGHHHHHHHFHGHFEAEGFGFHHHHHHHGFGBFGHHHHCHFHHEH2G0FGA/CGGFD11FHHGDGFGGHHGH1G1DFG1GHHHHHFHH0<<DGCGHHHGGFHHHFGGHHHHGHGH/.CDF
@M05620:45:000000000-G6HP7:1:1101:17028:7666 1:N:0:102
AGATTACTGCAACAGTTCCCCCTGGACCTGGAAAAGTTTCTTGCCTGGCTTACAGAAGCTGAAACAACTGCCAATGTCCTACAGGATGCTACCCGTAAGGAAAGGCTCCTAGAAGACTCCAAGGGAGTAAAAGAGCTGATGAAACAATGGCAAGTAAGTCAGGCATTTCCGCTTTAGCACTCTTGTGGATCCAATTGAACAATTCTCAGCATTTGTACTTGTAACTGACAAGCCAGGGACAAAACAAAGAT
+
A1AAAFFFBF@FGGFGGGGGGGGFHHHHHFFHFHHHHHHHHHHHHHHHHHHHHHHHHHHHHHHHHHHHHHHHHHHHHHHHHHHHHHHHHHFHHHGGGGHHHHHHFHHHGHHHHHHHHHHHHH1FEGEGHEGHHGHHHHGHH>GHHHHHHHHHHGHHHHHHHHHHHHHHHHGGGGGHHHHHHHHHHHHGHHHHGFHHHHHHHHHHHHHHHHHHHHHHHHHHHHHHHHHGHHHHHGGGGGGGGGBFGGGGGGG
@M05620:45:000000000-G6HP7:1:1101:18702:7675 1:N:0:102
AAACCAAGCAGACACTCACCGCTCCCTCGCCACAGGCCAATAGTTTGTCCTCACTGAGTTGGCAACAAGTGGCTGCTGTGGCTGCCATTTTTCTGGTGATGGCCATCAGCTCCGACGAGGTCAGCTGGGGGGCTTTCTTTGTGTAAGCAACGAGAAACCTGAAAGAAGCATTTTTTAACTAAGTCCTGCTGAGTCATTCATGAGTTTTTAGCCGCCTTGCTTCTTCTCACAGACTCTCTACTCTCATGCCA
+
DDDDDDDFDFFFGGGGGGGGGGGGGGHHGGGGGHHHGGHHHHHHHHHHHHHHHHHHHHHHHHHHHHHHHHHHGHGGHHHHHHHGGHHHHHHHHHHHHHHHHHHHHHHHHHHHHGGGGGGGGHHHHHHHGGGGGGGGGGGGGGGGGGFFFFFFFFFFFFFFFFFFFFFFFFFFFFFFFFFFFFFFFHHFFFFFFFFFFFFHFFFFFFFFFFFFFFFFFFFFHHHFFHFFFFFFEFFFFFFHHFFFFFFFFFF
@M05620:45:000000000-G6HP7:1:1101:25911:7683 1:N:0:102
AAACCAAGCAGACACTCACCGCTCCCTCGCCACAGGCCAATAGTTTGTCCTCACTGAGTTGGCAACAAGTGGCTGCTGTGGCTGCCATTTTTCTGGTGATGGCCATCAGCTCCGACGAGGTCAGCTGGGGGGCTTTCTTTGTGTAAGCAACGAGAAACCTGAAAGAAGCATTTTTTAACTAAGTCCTGCTGAGTCATTCATGAGTTTTTAGCCGCCTTGCTTCTTCTCACAGACTCTCTACTCTCATGCCA
+
CCDDCCCFCFFFGGGGGGGGGGGGGGHHGGGGGHHHGGHHHHHHHHHHHHHHHHHHHHHHHHHHHHHHHHHHGHGGHHHHHHHGGHGHHHHHHHHHHHHHHHHHHHHHHHHHHGGGGGGGGHHHHHHHGGGGGGGGGGGGGGGGGGFFFFFFFFFFFFFFFFFFFFFFFFFFFFHFEFFFHFFFFFFFFFFFFFFFFFHHFHFFFFFFFFFFFFFFFFFFHHHFFFFFFFFFFFFFFFFFFFFFFFFFFFB
@M05620:45:000000000-G6HP7:1:1101:25717:7686 1:N:0:102
CATCCTGACCCTGAAGTACCTGACTTGATTTCTGACATTAGATCGGAAGAGCACACGTCTGAACTCCAGTCACCGGCTATGATCTCGTATGCCGTCTTCTGCTTGAAAAAAAAAAAACCGTTATATTTACATCTTTTCTTCATTCTCCCATATAACTACCATATTGATTACCTTCAACCTTCACAATCACTTCTCCGTTTTCAATCTTTATACGTTCCGACCTTATCTCACCTCCCTCTTAATCACCCTTC
+
BBBBBFFFFFFFGGGGGGGGGGHHHHHHHHHHHHHHHHHGHHHHHGGGGGHHHHHHGHHHGHHHHHHHHHHHHHGGGGGHHGGGGHHGGHHHHGGGHGHHHHHHHE@G3FFGG@D>////?<</21<11@?B1111?1?F1?@11==1001>=11111>0<0<0=<0000<=D0/<0=</0/;000;/0/000;00.:CB;09000;09000;.:;C:..9-C00;;99;/./:A:.;;////;//:;.:F
@M05620:45:000000000-G6HP7:1:1101:25887:7691 1:N:0:102
AAACCAAGCAGACACTCACCGCTCCCTCGCCACAGGCCAATAGTTTGTCCTCACTGAGTTGGCAACAAGTGGCTGCTGTGGCTGCCATTTTTCTGGTGATGGCCATCAGCTCCGACGAGGTCAGCTGGGGGGCTTTCTTTGTGTAAGCAACGAGAAACCTGAAAGAAGCATTTTTTAACTAAGTCCTGCTGAGTCATTCATGAGTTTTTAGCCGCCTTGCTTCTTCTCACAGACTCTCTACTCTCATGCCA
+
BB@ABAACACBFGGGFGGGGGGGGGGHHGGGGGHHGGGHHHHHGGHHHHHHHHHHHHHGHHHHFHHHHHFGHGHGGGHHHHHGGGHHHHHHHHHFFGHFHHHHHFGHFHHHHHGGGGGGGBGCFGHHHGGGGGGGGGGGGGGGGGGFFFFFDFDDFFFFFFFFFFFFBFFFFFFFCEFFFFFFBFFFFFFFFFBF/BBFFFFFF;FFFFEFEFDFFFFFFFFFFFFFFFFFFEFFFFFFFFFFFF/:/FFF
@M05620:45:000000000-G6HP7:1:1101:4338:7724 1:N:0:102
AAACCAAGCAGACACTCACCGCTCCCTCGCCACAGGCCAATAGTTTGTCCTCACTGAGTTGGCAACAAGTGGCCGCTGTGGCTGCCATTTTTCTGGTGATGGCCATCAGCTCCGACGAGGTCAGCTGGGGGGCTTTCTTTGTGTAAGCAACGAGAAACCTGAAAGAAGCATTTTTTAACTAAGTCCTGCTGAGTCATTCATGAGTTTTTAGCCGCCTTGCTTCTTCTCACAGACTCTCTACTCTCATGCCA
+
BCCCCCCFCFFFGGGGGGGGGGGGGGHHGGGGGHHHGGHHHHHHHHHHHHHHHHHHHHHHHHHHHHHHHHHHGHGGGGGHHHHGGHHHHHHHHHHHHHHHHHHHHHHHHHHHHGGGGGGGGHHHHHHHGGGGGGGGGFFFFFFFFFFFFFFFFFFFFFFFFFFFFFFFFFFFFFFFFFFFFFFFFFFFFFFFFFFFFFFFFFFFFFFFFFFFFFFFFFFFFFFFFFFFFFFFFFFFFFFFFFFFFFFFFFB
@M05620:45:000000000-G6HP7:1:1101:8177:7742 1:N:0:102
ATCTCTATCTCCTAAAAACCTGTTTAGATTTGGAGATAGACCTTCAGGTTTTTCATCATTTTCTGCATGAATTATACATTGACCACGTTCCAGCGTGGTCAGTTTGCAGCATTCTGTTATTTTGTTTGACAGAGTGTCTTGTTGAGAACATATGTAGGACATGATTTTTTCCTGCAACAGGGAAAATAAAGTATAAGTTTTAAAGATTTATTCTTTAATAAAGGATCTCAAAGCCAGCTTTAGAAAAAGGA
+
BCBCCFFFFFFFGGGGGGGGGGHHHHHHHHHHHFHHHGHHHHHHHHHHHHHGGHHHHIHIHHHIHHHHHHHHHGHHHHHHHHGHHHGHHHHHHHGGGGHHHHHHHHHHHHHHHHHHHHHHHHHHHHHHHHHHHHGGHHHHHHHHHHHHHHHHHHHHHHHHHHGHHHHHHGHHHHHHHHHHHGGHHHHHHHHHHHHHHGHHHHGHHHHHHHHHHHHHHHHHFFGHHHHHGHFHHGHHHGHHHGHHGGGHFGG
@M05620:45:000000000-G6HP7:1:1101:19432:7762 1:N:0:102
AGATTACTGCAACAGTTCCCCCTGGACCTGGAAAAGTTTCTTGCCTGGCTTACAGAAGCTGAAACAACTGCCAATGTCCTACAGGATGCTACCCGTAAGGAAAGGCTCCTAGAAGACTCCAAGGGAGTAAAAGAGCTGATGAAACAATGGCAAGTAAGTCAGGCATTTCCGCTTTAGCACTCTTGTGGATCCAATTGAACAATTCTCAGCATTTGTACTTGTAACTGACAAGCCAGGGACAAAACAAAGAT
+
CCCCCFFFFFFFGGGGGGGGGGGGHHHHHHHHHHHHHHHHHHHHHHHHHHHHHHGHHHGHHHHHHHHHHHHHHHHHHHHHAGHHHHHHHHHHHHGFGGHHHHHHFHHHGHHHGHHHHHHHHHHGGHGGHHHHHGHHHHHHHHHHHHHHHHHHHGHHHHHHHHHHHHHHHHGGGGGHGHHHHHHHHFHGHHHHHGHFHDGFHHHHHHHHHHHHHHHHHHHHHHHHHHHEFHHHHGGGGGGGEFFFGGGGGFF
@M05620:45:000000000-G6HP7:1:1101:8172:7766 1:N:0:102
ATCTCTATCTCCTAAAAACCTGTTTAGATTTGGAGATAGACCTTCAGGTTTTTCATCATTTTCTGCATGAATTATACATTGACCACGTTCCAGCGTGGTCAGTTTGCAGCATTCTGTTATTTTGTTTGACAGAGTGTCTTGTTGAGAACATATGTAGGACATGATTTTTTCCTGCAACAGGGAAAATAAAGTATAAGTTTTAAAGATTTATTCTTTAATAAAGGATCTCAAAGCCAGCTTTAGAAAAAGGA
+
CDDDCFFFFFFFGGGGGGGGGGHHHHHHHHHHHHHHHHHHHHHHHHHHHHHGGHHHHHIHHIIHHHHHHHHHHHHHHHHHHHHHHHGHHHHHHHGGGGHHHHHHHHHHHHHHHHHHHHHHHHHHHHHHHHHHHHHHHHHHHHHHHHHHHHHHHHHHHHHHHHHHHHHHHGHHHHHHHHHHHGGGHHHHHHHHHHHHHHHHHHHHHHHHHHHHHHHHHHHHHHHHHHHHHHHHHHHHHGHHHHGHHHHHGGH
@M05620:45:000000000-G6HP7:1:1101:20945:7777 1:N:0:102
AAACCAAGCAGACACTCACCGCTCCCTCGCCACAGGCCAATAGTTTGTCCTCACTGAGTTGGCAACAAGTGGCTGCTGTGGCTGCCATTTTTCTGGTGATGGCCATCAGCTCCGACGAGGTCAGCTGGGGGGCTTTCTTTGTGTAAGCAACGAGAAACCTGAAAGAAGCATTTTTTAACTAAGTCCTGCTGAGTCATTCATGAGTTTTTAGCCGCCTTGCTTCTTCTCACAGACTCTCTACTCTCATGCCA
+
CCCCCCCFCFFFGGGGGGGGGGGGGGHHGGGGGHHHGGHHHHHHHHHHHHHHHHHHHHHHHHHGHHHHHHHHGHGGHHHHHHHGGHHHHHHHHHHHHHHHHHHHHHHHHHHHHGGGGGGGGHHHHHHHGGGGGGGGGGGGGGGGGGFFFFFFFFFFFFFFFFFFFFFFFFFFFFFFFFFFFFFFFFFFFFFFFFFFFFFFFFFFFFFFFFFFFFFFFFFFFFFFFFFFFFFFFFFFFFFFFFFFFFFFFFF
@M05620:45:000000000-G6HP7:1:1101:20932:7791 1:N:0:102
AAACCAAGCAGACACTCACCGCTCCCTCGCCACAGGCCAATAGTTTGTCCTCACTGAGTTGGCAACAAGTGGCTGCTGTGGCTGCCATTTTTCTGGTGATGGCCATCAGCTCCGACGAGGTCAGCTGGGGGGCTTTCTTTGTGTAAGCAACGAGAAACCTGAAAGAAGCATTTTTTAACTAAGTCCTGCTGAGTCATTCATGAGTTTTTAGCCGCCTTGCTTCTTCTCACAGACTCTCTACTCTCATGCCA
+
ABAABAB@AFFFGGGGGCGGEGGGGGHHGGGGFFHGFGHHHHHHHFHHHHHHHHHHHHFGHHHHGHHHHDEGGHGGHHHHGHHGGHHHHHHHHHHHHHHHHHHHHGHHHHHHHGGGGGGGGHHHHHHHGGGGGGGGGGGGFCFGGGFFFFFFFFFFFFFFFEFFFFFFFFFFFFFFFFFFFFFFFFFFFFFFFFFFFFFFFFFFFFFFFFFFFFFFFFFFFFFFFFFFFFFFFFFFFFFFFFFFFFFBFFF
@M05620:45:000000000-G6HP7:1:1101:9525:7798 1:N:0:102
AGATTACTGCAACAGTTCCCCCTGGACCTGGAAAAGTTTCTTGCCTGGCTTACAGAAGCTGAAACAACTGCCAATGTCCTACAGGATGCTACCCGTAAGGAAAGGCTCCTAGAAGACTCCAAGGGAGTAAAAGAGCTGATGAAACAATGGCAAGTAAGTCAGGCATTTCCGCTTTAGCACTCTTGTGGATCCAATTGAACAATTCTCAGCATTTGTACTTGTAACTGACAAGCCAGGGACAAAACAAAGAT
+
BBBBBFFFFFFFGGFGGGGGGGGGGHHHHHHHHHHHGHHHHHHHHHHHHHHHHHHHHHHHHHHHHHHHHHHHHHHHHHHHHHHHHHHHHHFHHHGGGGHHHHFHHHHHGHHHHHHHHHHHHHHGGGGGHHHHHGHHHHHHHHHHHHHGHHHHHGHHHHHHHHHGHHHHHHGGGGGHGHHHHHHHHFHGHHHHHGHHHHHHHHHHHHHHHHHHHHHHHFHHHHHHHGHFGHHHHGGGGGGGEFFFGGGGGGG
@M05620:45:000000000-G6HP7:1:1101:27047:7807 1:N:0:102
CATCCTGACCCTGAAGTACCCGGCTTGATTTCTGACATTAGATCGGAAGAGCACACGTCTGAACTCCAGTCACCGGCTATGATCTCGTATGCCGTCTTCTGCTTGAAAAAAAAACCCAGTGCCGCTGACCGATGCCCCCCTGAACCCCACGGCCAACAGAGAGAAGATGACTCAGGTGAGGCTCGGCCGACGCCCTTGCTCCTCCCGTCCTTTCCCCAGTCCTTTCCTTCCCCGCTTGCTTTCTGGCCTTC
+
BBBBBFFFFFFFGGGGGGGGGFGEGGGHEGHHHGHF3FGBGFFGGEEFGHHHHHHHGHEHGHHFFAGHHHHHHHGCEEAGHFH4BFF?>GHHFF?EGGDGHHB?EFFHFFG//C/////<<F2/////<F</-.>GHFG--<C0<C....--:--9;E//BF..;BFFG00;;09BB/0..;=.-9.:--9--;:-/:/;/9/.;9..:../;/BFF..;F/:;F//////..9-:A..////////;;B/
@M05620:45:000000000-G6HP7:1:1101:25461:7830 1:N:0:102
AAACCAAGCAGACACTCACCGCTCCCTCGCCACAGGCCAATAGTTTGTCCTCACTGAGTTGGCAACAAGTGGCTGCTGTGGCTGCCATTTTTTCTGGTGATGGCCATCAGCTCCGACGGGGTAAGCTGGGGGGCTTTCTTTGTGTAAGCAACGAGAAACCTGAAAGAAGATTTTTTTAACTAAGCCTTGTTGGGTATTTCATGAGTTTTTAGCGGCTTTGCTTCTTCTCAAAACTTCTCTACTCTCTTCCC
+
CBCCCCCFCFFFGGGGGGGGGGGGGGHHGGGGGHHGGGHHHHHHHHHHHHHHHHHHHHHHHHHHHHHHHHHHGHGGHHHHHHHGGHHHHHHH/3@F3B234B3B333B3334B3///</>/</2>22@GGGG--AE90;F000//:000;/.-.9;D0F./9FF00:./00;BFFFFF900;00/;00000..-.00;0000009;FFF../;--;-;/00B00;00000090.000000:09000000;9
@M05620:45:000000000-G6HP7:1:1101:7384:7838 1:N:0:102
ATCTCTATCTCCTAAAAACCTGTTTAGATTTGGAGATAGACCTTCAGGTTTTTCATCATTTTCTGCATGAATTATACATTGACCACGTTCCAGCGTGGTCAGTTTGCAGCATTCTGTTATTTTGTTTGACAGAGTGTCTTGTTGAGAACATATGTAGGACATGATTTTTTCCTGCAACAGGGAAAATAAAGTATAAGTTTTAAAGATTTATTCTTTAATAAAGGATCTCAAAGCCAGCTTTAGAAAAAGGA
+
BCCCDFFFFFFFGGGGGGGGGGHHHHHHHHHHHHHHHHHHHHHHHHHHHHHGGHHHHHHHHHIIIHHHHHHHHHHHHHHHHHHHHHGHHHHHHHGGGGHHHHHHHHHHHHHHHHHHHHHHHHHHHHHHHHHHHHHHHHHHHHHHHHHHHHHHHHHHHHHHHHHHHHHHHGHHHHHHHHHHHGGHHHHHHHHHHHHHHGHHHHHHHHHHHHHHHHHHHHHHHHHHHHHHHHHHHHHHHGHHHHHHHHHHGGH
@M05620:45:000000000-G6HP7:1:1101:21023:7839 1:N:0:102
ATCTCTATCTCCTAAAAACCTGTTTAGATTTGGAGATAGACCTTCAGGTTTTTCATCATTTTCTGCATGAATTATACATTGACCACGTTCCAGCGTGGTCAGTTTGCAGCATTCTGTTATTTTGTTTGACAGAGTGTCTTGTTGAGAACATATGTAGGACATGATTTTTTCCTGCAACAGGGAAAATAAAGTATAAGTTTTAAAGATTTATTCTTTAATAAAGGATCTCAAAGCCAGCTTTAGAAAAAGGA
+
DDDDDFFFFFFFGGGGGGGGGGHHHHHHHHHHHHHHHHHHHHHHHHHHHHHGGHHHHHHHHHHHHHHHHHHHHHHHHHHHHHHHHHGHHHHHHHGGGGHHHHHHHHHHHHHHHHHHHHHHHHHHHHHHHHHHHHHHHHHHHHHHHHHHHHHHHHHHHHHHHHHHHHHHHGHHHHHHHHHHHGGHHHHHHHHHHHHHHHHHHHHHHHHHHHHHHHHHHHHHHHHHHHHHHHHHHHHHHGHHHHHHHHHHGGH
@M05620:45:000000000-G6HP7:1:1101:8406:7847 1:N:0:102
AGATTACTGCAACAGTTCCCCCTGGACCTGGAAAAGTTTCTTGCCTGGCTTACAGAAGCTGAAACAACTGCCAATGTCCTACAGGATGCTACCCGTAAGGAAAGGCTCCTAGAAGACTCCAAGGGAGTAAAAGAGCTGATGAAACAATGGCAAGTAAGTCAGGCATTTCCGCTTTAGCACTCTTGTGGATCCAATTGAACAATTCTCAGCATTTGTACTTGTAACTGACAAGCCAGGGACAAAACAAAGAT
+
AB?AAFFFFF4@EGGGGGGGGGGEHHHHHGHFHHHHHHHHFFHHHHHHHHHHHHHHFHHHHGGDGFHHHHHHHHHHFHHHHHHHHEGHFFHHHHGG@EHHHHFHHHHHGHHHHHHHHHHCFBFFGAEEH4GHGFHHHFGHH2BFGFHHFFFHFFHHGH@GHHHHGHHHHHGGGGGHFHHFHHHGHDFDHGGGH0DGH0DC<GHGHFHFGHBGFHHHHHHGHFHFHFF0CGHGHGGGGGGEACBFFGGGGGF
@M05620:45:000000000-G6HP7:1:1101:12981:7848 1:N:0:102
ATCTCTATCTCCTAAAAACCTGTTTAGATTTGGAGATGGACCTTCAGGTTTTTCATCATTTTCTGCATGAATTATACATTGACCACGTTCCAGCGTGGTCAGTTTGCAGCATTCTGTTATTTTGTTTGACAGAGTGTCTTGTTGAGAACATATGTAGGACATGATTTTTTCCTGCAACAGGGAAAATAAAGTATAAGTTTTAAAGATTTATTCTTTAATAAAGGATCTCAAAGCCAGCTTTAGAAAAAGGA
+
1>AAAF3DFFFFGGGGFDEGGGHHHHH1GHHHBGHFH110FGHHHHHGHHHGGHDGHBGHGHHHFHHGDGBHHDHFHHHHHGHHHHEGGHHFHHGF?EHHFHGHHFHFCHCGHHHBHHDGHHHHHGH0BGFHGHHHHHHHHHHH2<F1BFHFHGHEH1GHHHF1FGHHGCHHHHGCDGCF/FFFC0?1??1FFH11FFGGG<>1F1FGHGHHHHHHDDGD0==D/DGHHH0DDFCCGEHHHFFE;;C.:./
@M05620:45:000000000-G6HP7:1:1101:7386:7856 1:N:0:102
ATCTCTATCTCCTAAAAACCTGTTTAGATTTGGAGATAGACCTTCAGGTTTTTCATCATTTTCTGCATGAATTATACATTGACCACGTTCCAGCGTGGTCAGTTTGCAGCATTCTGTTATTTTGTTTGACAGAGTGTCTTGTTGAGAACATATGTAGGACATGATTTTTTCCTGCAACAGGGAAAATAAAGTATAAGTTTTAAAGATTTATTCTTTAATAAAGGATCTCAAAGCCAGCTTTAGAAAAAGGA
+
ABBBBFFFFFFFGGFGFGGGGGHHHEFHHHHHGHHHHHFHHHHHHHHHHHHGGHGHHHHHHHHHHHHHGHHHHHHHHFHHHHHHHHGHHHHHHHGGGGHHHHHHHHHHHHHHHHHHHHGHHHHHHHHHGHHHHHHHHHHHHHHHGHHHHHHHHHHHHHHHHHHHHHHHHGHHHGHHGHHHHGGHHHHHHHHHHHGHHHHHHHHHHHHHHGHHHHHHHHHHFHHGHHHHHHHHHHHHHGHHHHGFHGHHDGH
@M05620:45:000000000-G6HP7:1:1101:4449:7866 1:N:0:102
ATCTCTATCTCCTAAAAACCTGTTTAGATTTGGAGATAGACCTTCAGGTTTTTCATCATTTTCTGCATGAATTATACATTGACCACGTTCCAGCGTGGTCAGTTTGCAGCATTCTGTTATTTTGTTTGACAGAGTGTCTTGTTGAGAACATATGTAGGACATGATTTTTTCCTGCAACAGGGAAAATAAAGTATAAGTTTTAAAGATTTATTCTTTAATAAAGGATCTCAAAGCCAGCTTTAGAAAAAGGA
+
ABBBCFFFFFFFGGGGGGGGGGHHHHHHHHHHHHHHHHHHHHHHHHHHHHHGGHHHHHHHHIHHIHHHHHHHHHHHHHHHHGHHHHGHHHHHHHGGGGHHHHHHHHHHHHHHHHHHHHHHHHHHHHHHHHGHHHHHHHHHHHHHHHHHHHHHHHHGHHHHHHHHHHHHHGHHHHHHHHHHHGGHHHHHHGHGHHHHHHHHHHHHHHHHHHHHHHHHHFHHHHHHHHHHHGHGHHHHHGHHHHHHHHHHGGG
@M05620:45:000000000-G6HP7:1:1101:4471:7867 1:N:0:102
ATCTCTATCTCCTAAAAACCTGTTTAGATTTGGAGATAGACCTTCAGGTTTTTCATCATTTTCTGCATGAATTATACATTGACCACGTTCCAGCGTGGTCAGTTTGCAGCATTCTGTTATTTTGTTTGACAGAGTGTCTTGTTGAGAACATATGTAGGACATGATTTTTTCCTGCAACAGGGAAAATAAAGTATAAGTTTTAAAGATTTATTCTTTAATAAAGGATCTCAAAGCCAGCTTTAGAAAAAGGA
+
3>AAAFFFFFFFGGGFGGGGGGHHHHHHHHHHGGHCHHHBGHHHHHHHHHHGGHFHHFHHHHHHHHHHHHHHHHHHHHHHHHHHHHEGHHHHHHGGGGH3GHHHHFHGFHHHHHHHHGGHHHHHHHHGHHHGHGHGHHHHHHHHGHFGHHHHHHHHHGHHHHHHHHHHHGHHHHGH2FFHECFHHFFFG<1FGHHFGGHHHHHDGFHHGFHHHHHHGGGHHFBGHHGHHFGHGHGHHGHGHHHEHFGGGCH
@M05620:45:000000000-G6HP7:1:1101:12988:7872 1:N:0:102
ATCTCTATCTCCTAAAAACCTGTTTAGATTTGGAGATAGACCTTCAGGTTTTTCATCATTTTCTGCATGAATTATACATTGACCACGTTCCAGCGTGGTCAGTTTGCAGCATTCTGTTATTTTGTTTGACAGAGTGTCTTGTTGAGAACATATGTAGGACATGATTTTTTCCTGCAACAGGGAAAATAAAGTATAAGTTTTAAAGATTTATTCTTTAATAAAGGATCTCAAAGCCAGCTTTAGAAAAAGGA
+
CCDCDFFFFFFFGGGGGGGGGGHHHHHHHHHHHHHHHHHHHHHHHHHHHHHGGHHHHIIHHHIIIHHHHHHHHHHHHHHHHHHHHHGHHHHHHHGGGGHHHHHHHHHHHHHHHHHHHHHHHHHHHHHHHHHHHHHHHHHHHHHHHHHHHHHHHHHHHHHHHHHHHHHHHGHHHHHHHHHHHGGHHHHHHHHHHHHHHGHHHHHHHHHHHHHHHHHHHHHHHHGHHHHHHHHHHHHHHGHHHHHGHHHHGGH
@M05620:45:000000000-G6HP7:1:1101:12969:7878 1:N:0:102
ATCTCTATCTCCTAAAAACCTGTTTAGATTTGGAGATAGACCTTCAGGTTTTTCATCATTTTCTGCATGAATTATACATTGACCACGTTCCAGCGTGGTCAGTTTGCAGCATTCTGTTATTTTGTTTGACAGAGTGTCTTGTTGAGAACATATGTAGGACATGATTTTTTCCTGCAACAGGGAAAATAAAGTATAAGTTTTAAAGATTTATTCTTTAATAAAGGATCTCAAAGCCAGCTTTAGAAAAAGGA
+
BBBCCFFFFFFFGGGGGGGGGGHHHHHHHHHHGHHGHHHHHHHHHHHHHHHGGHHHHHHHHHHHHHHHHHHHHHHHHHHHGHHHHHGHHHHHHHGGGGHHGHHHFHHHHHHHHHHHHHHHHHHHHHHHFHHHHHGHHHHHHHHHHHHGHHHHHHHFHHHHHHHEHHHHHFHHHFHHHHHHHGGHHHHHGHHHHHHHHGGHHHHHHHGHHHHHHHHHHHHGHHFHHHHHHGHHHHHHHGHHHHHHHHHGDDF
@M05620:45:000000000-G6HP7:1:1101:4460:7888 1:N:0:102
ATCTCTATCTCCTAAAAACCTGTTTAGATTTGGAGATAGACCTTCAGGTTTTTCATCATTTTCTGCATGAATTATACATTGACCACGTTCCAGCGTGGTCAGTTTGCAGCATTCTGTTATTTTGTTTGACAGAGTGTCTTGTTGAGAACATATGTAGGACATGATTTTTTCCTGCAACAGGGAAAATAAAGTATAAGTTTTAAAGATTTATTCTTTAATAAAGGATCTCAAAGCCAGCTTTAGAAAAAGGA
+
ABBBBFFFFFFFGGGGGGGGGGHHHHHHHHHFHFHHHHHHHHHHHHHGHHHGGHHHHHHHHHHHHHHHHGHHHHHHHHHHHHHHHHGHHHHHGHGGGGHHHHHHHHHHHHHHHHHHHHHHHHHHHHHHHHHHHHHHHHHHHHHHHGHHHHHHHHHHHHHHHHHHHHHHHGHHHHHHHHHFHGGHHHGHFHHHHHHHHGGHHHHHHHHHHHHHHHHHHGHHHHFFHHHHHHHHHHHHHGHHHHEHGGHHGGH
@M05620:45:000000000-G6HP7:1:1101:7947:7889 1:N:0:102
AAACCAAGCAGACACTCACCGCTCCCTCGCCACAGGCCAATAGTTTGTCCTCACTGAGTTGGCAACAAGTGGCTGCTGTGGCTGCCATTTTTCTGGTGATGGCCATCAGCTCCGACGAGGTCAGCTGGGGGGCTTTCTTTGTGTAAGCAACGAGAAACCTGAAAGAAGCATTTTTTAACTAAGTCCTGCTGAGTCATTCATGAGTTTTTAGCCGCCTTGCTTCTTCTCACAGACTCTCTACTCTCATGCCA
+
DDDDDCCFDFFFGGGGGGGGGGGGGGHHGGGGGHHHGGHHHHHHHHHHHHHHHHHHHHHHHHHHHHHHHHHHGHGGHHHHHHHGGHHHHHHHHGHHHHHHHHHHHHHHHHHHHGGGGGGGGHHHHHHHGGGGGGGGGGGGGGGGGGFFFFFFFFFFFFFFFFFFFFFFFFFFFFHFFFHFFFFFFFFFFFFFFFFFFHHHFFHFFFFFFFFFFFFFFFFFFFHFFFFFFFFFFFFFFFFFFFFFFFFFFFF
@M05620:45:000000000-G6HP7:1:1101:8590:7897 1:N:0:102
CATCCTGACCCTGAAGTACCCCGGCTTGATTTCTGACATTAGATCGGAAGAGCACACGTCTGAACTCCAGTCACCGGCTATGATCTCGTATGCCGTCTTCTGCTTGAAAAAAAAAAAATAAAAAGAAATGCACCAAATACTCCTCCCCATCTATATTTTCTGTACAATAAGAATTCTACTTAACTCACCCTACTCTTCAAGTACTGCGACAGAGGGCCGCCCAACGAACTCCTTGCCCACCGCTCACCTTC
+
CCCCDFFFFFFFGGGGGFGGGGGGGGGGHHHHHHHHHHHHGHHHHHGGGGHHHHHHHGHHHGHHHHHHHHHHHHHGGGGGHHHHFHHHGFHHHHGGGHGHHHHHHHHHHHHGGGGC><011=11/?01?111100..11111110/..//<0<0000000<00000000000:0<0:00000000000.../.00<000<000:00<.----//....----......-.000000000...---.0.000
@M05620:45:000000000-G6HP7:1:1101:6716:7958 1:N:0:102
CATCCTGACCCTGAAGTACCCGGCTTGATTTCTGACATTAGATCGGAAGAGCACACGTCTGAACTCCAGTCACCGGCTATGATCTCGTATGCCGTCTTCTGCTTGAAAAAAAAAAAACCACCCTCTAATCCCTTTTATCCTTTCCCTCCCCCCTACTATATCCCCCCTACTTTCACCCCTCCCACATTTATGCCCCTTCCGTATTATCCTCCCTTTCTACCACCGCTGTCCTCCGTACTCCTCTCCACTCC
+
CCCCCFFFFFFFGGGGGGGGGGGGGGGHHHHHHHGHHHHHHGHHHGGGGHHHHHHHGHHHGHHHHHGHHHHHHHGGGGGHHHH4FGHGGHHHHGEFHGFHHHHHHGHHGHGGCD//////?////?1111111111111>1111111/....:-:.000;00;0:.:-..0;00000.-..../..00000;:0/...//.;..90:00009./000000000..---;0009/.....0:090//0/0/:
@M05620:45:000000000-G6HP7:1:1101:13756:7970 1:N:0:102
ATCTCTATCTCCTAAAAACCTGTTTAGATTTGGAGATAGACCTTCAGGTTTTTCATCATTTTCTGCATGAATTATACATTGACCACGTTCCAGCGTGGTCAGTTTGCAGCATTCTGTTATTTTGTTTGACAGAGTGTCTTGTTGAGAACATATGTAGGACATGATTTTTTCCTGCAACAGGGAAAATAAAGTATAAGTTTTAAAGATTTATTCTTTAATAAAGGATCTCAAAGCCAGCTTTAGAAAAAGGA
+
CCDCDFFFFFFFGGGGGGGGGGHHHHHHHHHHHHHHHHHHHHHHHHHHHHHGGHHHHIIHHHHHIHHHHHHHHHHHHHHHHHHHHHGHHHHHHHGGGGHHHHHHHHHHHHHHHHHHHHHHHHHHHHHHHHHHHHHHHHHHHHHHHHHHHHHHHHHHHHHHHHHHHHHHHGHHHHHHHHHHHGGHHHHHHHHHHHHHHHHHHHHHHHHHHHHHHHHHHHHHHHHHHHHHHHHHHHHHHGHHHHHGHHHHGGH
@M05620:45:000000000-G6HP7:1:1101:13739:7982 1:N:0:102
ATCTCTATCTCCTAAAAACCTGTTTAGATTTGGAGATAGACCTTCAGGTTTTTCATCATTTTCTGCATGAATTATACATTGACCACGTTCCAGCGTGGTCAGTTTGCAGCATTCTGTTATTTTGTTTGACAGAGTGTCTTGTTGAGAACATATGTAGGACATGATTTTTTCCTGCAACAGGGAAAATAAAGTATAAGTTTTAAAGATTTATTCTTTAATAAAGGATCTCAAAGCCAGCTTTAGAAAAAGGA
+
BBBBBFFFFFFFGGGGGGGGGGHHHHHHHHHHHHHHHHHHHHHHHHHHHHHGGHHHHHHHHHHHHHHHHHGHHHHHHHHHHHHHHHGHHHHHHHGFGGFHHHHHHHHHHHHHHHHHHHHHHHHHHHHHHHHHHHHHHHHHHHHHFHHHHHHFHHGFHHHHHHHHHHHHHGHHHHHHHHFHFGGHHHHGGFHHHHFHGFGHHHHFHHGHHHHHHHHHHGHFGHHHFHHHHGFHHHHGHGHHHEHHHHHHGGG
@M05620:45:000000000-G6HP7:1:1101:22800:7993 1:N:0:102
ATCTCTATCTCCTAAAAACCTGTTTAGATTTGGAGATAGACCTTCAGGTTTTTCATCATTTTCTGCATGAATTATACATTGACCACGTTCCAGCGTGGTCAGTTTGCAGCATTCTGTTATTTTGTTTGACAGAGTGTCTTGTTGAGAACATATGTAGGACATGATTTTTTCCTGCAACAGGGAAAATAAAGTATAAGTTTTAAAGATTTATTCTTTAATAAAGGATCTCAAAGCCAGCTTTAGAAAAAGGA
+
CDDDDFFFFFFFGGGGGGGGGGHHHHHHHHHHHHHHHHHHHHHHHHHHHHHGGHHHHIHHHIIHIHHHHHHHHHHHHHHHHHHHHHGHHHHHHHGGGGHHHHHHHHHHHHHHHHHHHHHHHHHHHHHHHHHHHHHHHHHHHHHHHHGHHHHHHHHHHHHHHHHHHHHHHGHHHHHHHHHHHGGHHHHHHHHHHHHHHHHHHHHHHHHHHHHHHHHHHHHHHHHHHHHHHHHHHHHHHGHHHHHHHHHHGGH
@M05620:45:000000000-G6HP7:1:1101:7915:7998 1:N:0:102
AAACCAAGCAGACACTCACCGCTCCCTCGCCACAGGCCAATAGTTTGTCCTCACTGAGTTGGCAACAAGTGGCTGCTGTGGCTGCCATTTTTCTGGTGATGGCCATCAGCTCCGACGAGGTCAGCTGGGGGGCTTTCTTTGTGTAAGCAACGAGAAACCTGAAAGAAGCATTTTTTAACTAAGTCCTGCTGAGTCATTCATGAGTTTTTAGCCGCCTTGCTTCTTCTCACAGACTCTCTACTCTCATGCCA
+
@ABABAAFAFCFGFGGGGGGGGGGGGHGGGGGGFGHGGFHHFHHHHGHHHHHHHHGHHGGHHGHHHHHHFGHFGFGHHHHHHHGGHHEHHHHHHHHGG@FBFHHFGHHHHHHHGGGGGGCEFFHHHHHGCCGGGGGGGGGGGGFGGFFFFFFFFDFFFFFFFFFFFFFFFFFFFFFFFFFFFFFFFFFFFFFFFFFFFFFFBFFFFFFFFFFFFFFF?BFFFFFFFFFFEFBFA/BFFFFFFFFFEF9BFB
@M05620:45:000000000-G6HP7:1:1101:26326:8004 1:N:0:102
AAACCAAGCAGACACTCACCGCTCCCTCGCCACAGGCCAATAGTTTGTCCTCACTGAGTTGGCAACAAGTGGCTGCTGTGGCTGCCATTTTTCTGGTGATGGCCATCAGCTCCGACGAGGTCAGCTGGGGGGCTTTCTTTGTGTAAGCAACGAGAAACCTGAAAGAAGCATTTTTTAACTAAGTCCTGCTGAGTCATTCATGAGTTTTTAGCCGCCTTGCTTCTTCTCACAGACTCTCTACTCTCATGCCA
+
CCCCCCCFCFFFGGGGGGGGGGGGGGHHGGGGGHGHGGHHHHHHHHHHHHHHHHHHHHHHHHHHHHHHHHHHGHGGHHHHHHHGGHHHHHHHHHHHHHHHHHHHHHHHHHHHHGGGGGGGGHHHHHHHGGGGGGGGGGGGGGGGGGFFFFFFFFFFFFFFFFFFFFFFFFFFFFFFFFFFFFFFFFFFFFFFFFFFFFFFFFFFFFFFFFFFFFFFFFFFFFFFFFFFFFFFFFFFFFFFFFFFFFFFFFB
@M05620:45:000000000-G6HP7:1:1101:7897:8009 1:N:0:102
AAACCAAGCAGACACTCACCGCTCCCTCGCCACAGGCCAATAGTTTGTCCTCACTGAGTTGGCAACAAGTGGCTGCTGTGGCTGCCATTTTTCTGGTGATGGCCATCAGCTCCGACGAGGTCAGCTGGGGGGCTTTCTTTGTGTAAGCAACGAGAAACCTGAAAGAAGCATTTTTTAACTAAGTCCTGCTGAGTCATTCATGAGTTTTTAGCCGCCTTGCTTCTTCTCACAGACTCTCTACTCTCATGCCA
+
CCCCCCCFCFFFGGGGGGGGGGGGGGHHGGGGGHHHGGHHHHHHHHHHHHHHHHHHHHHHHHHHHHHHHHHHGHGGHHHHHHHGGHHHHHHHHHHHHHHHHHHHHHHHHHHHHGGGGGGGGHHHHHHHGGGGGGGGGGGGGGGGGGFFFFFFFFFFFFFFFFFFFFFFFFFFFFFFFFFFFFFFFFFFFFFFFBFFFFFFFFFFFFFFFFFFFFFFFFFFFFFFFFFFFFFFBFFFFFFFFFFFFFFFFFF
@M05620:45:000000000-G6HP7:1:1101:19057:8015 1:N:0:102
ATCTCTATCTCCTAAAAACCTGTTTAGATTTGGAGATAGACCTTCAGGTTTTTCATCATTTTCTGCATGAATTATACATTGACCACGTTCCAGCGTGGTCAGTTTGCAGCATTCTGTTATTTTGTTTGACAGAGTGTCTTGTTGAGAACATATGTAGGACATGATTTTTTCCTGCAACAGGGAAAATAAAGTATAAGTTTTAAAGATTTATTCTTTAATAAAGGATCTCAAAGCCAGCTTTAGAAAAAGGA
+
BCCCCFFFFFFFGGGGGGGGGGHHHHHHHHHHHFHHHHHHHHHHHHHHHHHGGHHHHHIHHHHIHHHHHHHHHHHHHHHHHHHHHHGHHHHHHHGGGGHHHHHHHHHHHHHHHHHHHHHHHHHHHHHHHHHHHHHHHHHHHHHHHHHHHHHHHHHHHHHHHHHHHHHHHGHHHHHHHHHHHGGHHHHHHHHHHHHHHHGHHHHHHHHHHHHHHHHHHGHHHHHHHHHHHHHHHGHHHGHHHHHHHGHHGGF
@M05620:45:000000000-G6HP7:1:1101:19074:8017 1:N:0:102
ATCTCTATCTCCTAAAAACCTGTTTAGATTTGGAGATAGACCTTCAGGTTTTTCATCATTTTCTGCATGAATTATACATTGACCACGTTCCAGCGTGGTCAGTTTGCAGCATTCTGTTATTTTGTTTGACAGAGTGTCTTGTTGAGAACATATGTAGGACATGATTTTTTCCTGCAACAGGGAAAATAAAGTATAAGTTTTAAAGATTTATTCTTTAATAAAGGATCTCAAAGCCAGCTTTAGAAAAAGGA
+
>1A1ADDDFFDFFFGGFGEGF1D1333CFBBB1GEHFBFHHBAGHFFHADGAFHFHFFHGHHHGBEHGHG1HHHHHGHHHHHGHHHGHHHHHHFGEFGHHFHGFGHHHHHHHHHGHHHHHHHHHFHHHFHGHGHHHHGHHHHHHHGHDGHFFHHGHHGGFCHHHHHGHFCHGHHFFHB0FFEEHFFG1G<F<FHFGHGHFHHHGHHHHHHHHHGHHHDGFGDFFHHHHGHHGFHFGHGHHGHGCGHFGFCH
@M05620:45:000000000-G6HP7:1:1101:7072:8051 1:N:0:102
AGATTACTGCAACAGTTCCCCCTGGACCTGGAAAAGTTTCTTGCCTGGCTTACAGAAGCTGAAACAACTGCCAATGTCCTACAGGATGCTACCCGTAAGGAAAGGCTCCTAGAAGACTCCAAGGGAGTAAAAGAGCTGATGAAACAATGGCAAGTAAGTCAGGCATTTCCGCTTTAGCACTCTTGTGGATCCAATTGAACAATTCTCAGCATTTGTACTTGTAACTGACAAGCCAGGGACAAAACAAAGAT
+
BBBAAFFFDFDFGGGFGGGGGGGGHGHHCGHHHHHHFHHHGHGHGHHGHHHHHHGHHHHGHHGGHHHHHHGFHHHFFHHHHHHGFFHHGHFH2GE>@EHHHGFFFHHHGHHHGHGHHHHBGHHGEAFEGFHHHEFHHHFBGBFGGHHGFHHGHEFGHFGDGGHHHGGHHFDGFFGHBGHHHHHGHFGDGHHHHFGHHDGHGHHHHGHFFGHHHHHHHHHHHHFFBGBCCGHFHGGGGGFE?.CFFGGGGGF
@M05620:45:000000000-G6HP7:1:1101:24325:8073 1:N:0:102
CATCCTGACCCTGAAGTACCCCGGCTTGATTTCTGACATTAGATCGGAAGAGCACACGTCTGAACTCCAGTCACCGGCTATGATCTCGTATGCCGTCTTCTGCTTGAAAAAAAAAAAAATTTTGTTTTACAAAATTTCTTTTTTCGCCCCTCTTTAATACATTATTTTTTCCTACACCCAATCACCTCAATTCTCCTTTTTCCCTCTTTCTTCTTTCATCACTACTCTCCAATCCATCTTTCTACACAGAA
+
AAAABFFDFCFFGGGGGFGGGGGGGGGGHHHHHHHHHHHHHHFHHHGGGGGHHHHFHGHHHGHFHGGHHFGG@GGEFGGFHGHHBEGFFGFHHHGFEHGHFHFHHHHHGHHGFFC@///01111?0>01>F11<111<==1=1-/<..<-../000000;0:00CCC00-99B0;//;...9/0:/9CBC000;;0;9/9;/;F/;.;/B/BFB9FB9FFFB//99BF//////BB///F/9/;/;./.9/
@M05620:45:000000000-G6HP7:1:1101:6312:8128 1:N:0:102
AAACCAAGCAGACACTCACCGCTCCCTCGCCACAGGCCAATAGTTTGTCCTCACTGAGTTGGCAACAAGTGGCTGCTGTGGCTGCCATTTTTCTGGTGATGGCCATCAGCTCCGACGAGGTCAGCTGGGGGGCTTTCTTTGTGTAAGCAACGAGAAACCTGAAAGAAGCATTTTTTAACTAAGTCCTGCTGAGTCATTCATGAGTTTTTAGCCGCCTTGCTTCTTCTCACAGACTCTCTACTCTCATGCCA
+
CCCCCCCFCFFFGGGGGGGGGGGGGGHHGGGGGHHHGGHHHHHHHHHHHHHHHHHHHHHHHHHHHHHHHHHHGHGGHHHHHHHGGHHHHHHHHHHHHHHHHHHHHHHHHHHHHGGGGGGGGHHHHHHHGGGGGGGGGGGGGGGGGGFFFFFFFFFFFFFFFFFFFFFFFFFFFFFFFFFFFFFFFFFFFFFFFFFFFFFFFFFFFFFFFFFFFFFFFFFFFFFFFFFFFFFFFFFFFFF0FFFFFFFFFFF
@M05620:45:000000000-G6HP7:1:1101:23050:8130 1:N:0:102
ATCTCTATCTCCTAAAAACCTGTTTAGATTTGGAGATAGACCTTCAGGTTTTTCATCATTTTCTGCATGAATTATACATTGACCACGTTCCAGCGTGGTCAGTTTGCAGCATTCTGTTATTTTGTTTGACAGAGTGTCTTGTTGAGAACATATGTAGGACATGATTTTTTCCTGCAACAGGGAAAATAAAGTATAAGTTTTAAAGATTTATTCTTTAATAAAGGATCTCAAAGCCAGCTTTAGAAAAAGGA
+
AACBCFFFFFFFGFGGGGGGGGHHHHHHHHHHHGHGHHHHHHHHHHHHHHHGGHHHHHHHHHHHHHHHHHHHHHHHHHHHHHHHHHGHHHHHHHGGGGHHHHHHHHHHHHHHHHHHHHHHHHHHHHHHHHHHHHGHHHHHHHHHGHHHHHHHGHHHHHHHHHHHHHHHHGHHHHHHHHHHHGEGHHHHHHHGHGHHHGGHHHHHHHHHHHHHHHHHHGGHHFHHHHHHHHHHHHHHHGGHHHGHHHHHGGH
@M05620:45:000000000-G6HP7:1:1101:4496:8131 1:N:0:102
ATCTCTATCTCCTAAAAACCTGTTTAGATTTGGAGATAGACCTTCAGGTTTTTCATCATTTTCTGCATGAATTATACATTGACCACGTTCCAGCGTGGTCAGTTTGCAGCATTCTGTTATTTTGTTTGACAGAGTGTCTTGTTGAGAACATATGTAGGACATGATTTTTTCCTGCAACAGGGAAAATAAAGTATAAGTTTTAAAGATTTATTCTTTAATAAAGGATCTCAAAGCCAGCTTTAGAAAAAGGA
+
AAABBFDDFFFFGFGFGGGGGFGEDFDFFGHHHBC4FFH5FGHHGFGHHHHGGH5FGFHHHHHHHHHHHHFHHHHFG5DHHBGGBHGGHHH5FGGFGGHHHHHHHHHHHHAHHHHHHHHHHHHHHHHHGGDGFHGHHHHHGHHHDGHFHHF3FGHHHFDGHGHHHHHHHGHHHHHFGHHGHGGFHHGHGBGHGHGHGGGHHGGFHFGHHHHGGHHHHFGD0DGFGGHHHH<DGCGBCGHHHHEFGHHAAE:
@M05620:45:000000000-G6HP7:1:1101:23069:8142 1:N:0:102
ATCTCTATCTCCTAAAAACCTGTTTAGATTTGGAGATAGACCTTCAGGTTTTTCATCATTTTCTGCATGAATTATACATTGACCACGTTCCAGCGTGGTCAGTTTGCAGCATTCTGTTATTTTGTTTGACAGAGTGTCTTGTTGAGAACATATGTAGGACATGATTTTTTCCTGCAACAGGGAAAATAAAGTATAAGTTTTAAAGATTTATTCTTTAATAAAGGATCTCAAAGCCAGCTTTAGAAAAAGGA
+
CCDDDFFFFFFFGGGGGGGGGGHHHHHHHHHHHHHHHHHHHHHHHHHHHHHGGHHHHHHHHHHHIHHHHHHHHHHHHHHHHHHHHHGHHHHHHHGGGGHHHHHHHHHHHHHHHHHHHHHHHHHHHHHHHHHHHHHHHHHHHHHHHHHHHHHHHHHHHHHHHHHHHHHHHGHHHHHHHHHHHGGHHHHHHHHHHHHHHHHHHHHHHHHHHHHHHHHHHHHHHHHHHHHHHHHHHHHHHGHHHHHHHGHHGGH
@M05620:45:000000000-G6HP7:1:1101:4484:8149 1:N:0:102
ATCTCTATCTCCTAAAAACCTGTTTAGATTTGGAGATAGACCTTCAGGTTTTTCATCATTTTCTGCATGAATTATACATTGACCACGTTCCAGCGTGGTCAGTTTGCAGCATTCTGTTATTTTGTTTGACAGAGTGTCTTGTTGAGAACATATGTAGGACATGATTTTTTCCTGCAACAGGGAAAATACAGTATAAGTTTTAAAGATTTATTCTTTAATAAAGGATCTCAAAGCCAGCTTTAGAAAAAGGA
+
@BBBBF5DFFFFGBGGF4EEFGFDDD5BFHGHH4A4EDFFFFGHHHGGHHGGGHFFGFHHHGGHHHFGHF5FGHFDG5FGHFHHFEGHHHHFFGEFGGHHFFHHHBGFHECHGHHHHHHHHHHHGHHG3EFGHFHHHHHFHHHH4FGHH333FGG4EG3BFFGBGHHHFCFHHFF01@FGHECG/0?F11?FGHBFGGGHHD11=1>GHGGHHHHHDDG0=DDD<DGGD0=DDCCCGGHHH0;0:CGCD./
@M05620:45:000000000-G6HP7:1:1101:10681:8153 1:N:0:102
AGATTACTGCAACAGTTCCCCCTGGACCTGGAAAAGTTTCTTGCCTGGCTTACAGAAGCTGAAACAACTGCCAATGTCCTACAGGATGCTACCCGTAAGGAAAGGCTCCTAGAAGACTCCAAGGGAGTAAAAGAGCTGATGAAACAATGGCAAGTAAGTCAGGCATTTCCGCTTTAGCACTCTTGTGGATCCAATTGAACAATTCTCAGCATTTGTACTTGTAACTGACAAGCCAGGGACAAAACAAAGAT
+
CCCCCFFFFFFFGGGGGGGGGGGGHHHHHHHHHHHHHHHHHHHHHHHHHHHHHHHHHHHHHHHHHHHHHHHHHHHHHHHHHHHHHHHHHHHHHHGGGGHHHHFHHHHHGHHHHHFHHHHHHHHGGGGGHHHHHGHHHHGHHGHHHHHHHHHHHGHHHHHHHHHHHHHHHHGGGGGHHHHHHHHHHGHGHHHHHHHHHHHGHHHHHHHHHHGHHHHHHHHHHHHHHHHGGHHHHGGGGGGGGFFGGGGGGGF
@M05620:45:000000000-G6HP7:1:1101:5661:8164 1:N:0:102
AAACCAAGCAGACACTCACCGCTCCCTCGCCACAGGCCAATAGTTTGTCCTCACTGAGTTGGCAACAAGTGGCTGCTGTGGCTGCCATTTTTCTGGTGATGGCCATCAGCTCCGACGAGGTCAGCTGGGGGGCTTTCTTTGTGTAAGCAACGAGAAACCTGAAAGAAGCATTTTTTAACTAAGTCCTGCTGAGTCATTCATGAGTTTTTAGCCGCCTTGCTTCTTCTCACAGACTCTCTACTCTCATGCCA
+
CCCCCCCFCFFFGGGGGGGGGGGGGGHHGGGGGHHHGGHHHHHHHHHHHHHHHHHHHHHHHGHHHHHHHHHHGHGGHHHHHHHGGHHHHHHHHHHHHHHHHHHHHHHHHHHHHGGGGGGGGGHHHHHHGGGGGGGGGGGGGGGGGGFFFFFFFFFFFFFFFFFFFFFFFFFFFFFFFFFFFFFFFFFFFFFFFBFFFFFFFFFFFFFFFFFFFFFFFFFFFFFFFFFFFFFFFFFFFFFFFFFFFFFFFF0
@M05620:45:000000000-G6HP7:1:1101:5647:8174 1:N:0:102
AAACCAAGCAGACACTCACCGCTCCCTCGCCACAGGCCAATAGTTTGTCCTCACTGAGTTGGCAACAAGTGGCTGCTGTGGCTGCCATTTTTCTGGTGATGGCCATCAGCTCCGACGAGGTCAGCTGGGGGGCTTTCTTTGTGTAAGCAACGAGAAACCTGAAAGAAGCATTTTTTAACTAAGTCCTGCTGAGTCATTCATGAGTTTTTAGCCGCCTTGCTTCTTCTCACAGACTCTCTACTCTCATGCCA
+
BCBCCBBFCFFFGGGGGGGGGGGGGGHHGGGGGHHHGGHHHHHHHHHHHHHHHHHHHHHHHHHGHHHHHGHHGHGGHHHHHHHGGHHHHHHHHHHHHHHHHHHHHHHHHHHHHGGGGGGGGHHHHHHHGGGGGGGGGGGGGGGGGGFFFFFFFFFFFFFFFFFFFFFFFFFFFFFFFFFFFFFFFFFFFFFFFFFFFFFFFFFFFFFFFFFFFFFFFFFFFFFFFFFFFFFFFFFFFFFFFFFFFFFFFFF
@M05620:45:000000000-G6HP7:1:1101:16095:8180 1:N:0:102
AAACCAAGCAGACACTCACCGCTCCCTCGCCACAGGCCAATAGTTTGTCCTCACTGAGTTGGCAACAAGTGGCTGCTGTGGCTGCCATTTTTCTGGTGATGGCCATCAGCTCCGACGAGGTCAGCTGGGGGGCTTTCTTTGTGTAAGCAACGAGAAACCTGAAAGAAGCATTTTTTAACTAAGTCCTGCTGAGTCATTCATGAGTTTTTAGCCGCCTTGCTTCTTCTCACAGACTCTCTACTCTCATGCCA
+
BBBBBBBFBFFFGGGGGGGGGGGGGGHHGGGGGHHHGGHHHHHHHHHHHHHHHHHHHHHHHHHGHHHHHGHHGHGGHHHHHHHGGHHHHHHHHHHHHHGHHHHHHHHHHHHHHGGGGGGGGHHHHHHHGGGGGGGGGGGGGGGGGGFFFFFFFFFFFFFFFFFFFFFFFFFFFFFFFFFFFFFFFFFFFFFFFFFFFFFFFFFFFFFFFFFFFFFFFFFFFFFFFFFFFFFFFFFFFFFFFFFFFFFFFFB
@M05620:45:000000000-G6HP7:1:1101:26994:8206 1:N:0:102
ATCTCTATCTCCTAAAAACCTGTTTAGATTTGGAGATAGACCTTCAGGTTTTTCATCATTTTCTGCATGAATTATACATTGACCACGTTCCAGCGTGGTCAGTTTGCAGCATTCTGTTATTTTGTTTGACAGAGTGTCTTGTTGAGAACATATGTAGGACATGATTTTTTCCTGCAACAGGGAAAATAAAGTATAAGTTTTAAAGATTTATTCTTTAATAAAGGATCTCAAAGCCAGCTTTAGAAAAAGGA
+
ABBBBFFFFFFFGGGGGGGGGGHHHHHHHHHHHFHHHHHHHHHHHHHHHHHGGHHHHHHHHHHHHHHHHHHHHHHHHHHHHHHHHHGHHHHHHHGGGGHHHHHHHHGHHHHHHHHHHHHHHHHHHHHHHGHHHHHHHHHHHHHHFHHHHHHHHHHGHHHHHHHHHHHHHGHHHHHHHHHHHGGHHHGHDGHHHHHHHHHHHHHGHHHHHHHHHHHHHHHHHFHHHHGHGHHHHHGFGGHHHHGGGGHGGGG
@M05620:45:000000000-G6HP7:1:1101:26860:8209 1:N:0:102
AAACCAAGCAGACACTCACCGCTCCCTCGCCACAGGCCAATAGTTTGTCCTCACTGAGTTGGCAACAAGTGGCTGCTGTGGCTGCCATTTTTCTGGTGATGGCCATCAGCTCCGACGAGGTCAGCTGGGGGGCTTTCTTTGTGTAAGCAACGAGAAACCTGAAAGAAGCATTTTTTAACTAAGTCCTGCTGAGTCATTCATGAGTTTTTAGCCGCCTTGCTTCTTCTCACAGACTCTCTACTCTCATGCCA
+
CCCCCCCFCFFFGGGGGGGGGGGGGGHHGGGGGHHHGGHHHHHHHHHHHHHHHHHHHHHHHHHHHHHHHHHHGHGGHHHHHHHGGHHHHHHHHHHHHHGHHHHHHHHHHHHHHGGGGGGGGHHHHHHHGGGGGGGGGGGGGGGGGGFFFFFFFFFFFFFFFFFFFFFFFFFFFFFFFFFFFFFFFFFFFFFFFFFFFFFFFFFFFFFFFFFFFFFFFFFFFFFFFFFFFFFFFFFFFFFFFFFFFFFFFFB
@M05620:45:000000000-G6HP7:1:1101:7239:8218 1:N:0:102
ATCTCTATCTCCTAAAAACCTGTTTAGATTTGGAGATAGACCTTCAGGTTTTTCATCATTTTCTGCATGAATTATACATTGACCACGTTCCAGCGTGGTCAGTTTGCAGCATTCTGTTATTTTGTTTGACAGAGTGTCTTGTTGAGAACATATGTAGGACATGATTTTTTCCTGCAACAGGGAAAATAAAGTATAAGTTTTAAAGATTTATTCTTTAATAAAGGATCTCAAAGCCAGCTTTAGAAAAAGGA
+
ABBBBFBFFFFFGGGGGGGGGGHHHFHHFHGHHBHHHFHFHHHHHHHGHHHGGHHHHHHHHHHHHHHHHGHDGHHFHGHHHHGFHHGHHHHHHHGFGGHHHHHHHHHHHGHHHHHHHHHHHHHHHHHHHHHHGHHHHHHHHHHH?GGGHGHHGHHHGHHHHGH2HGHHH?GGHGEH2FGFGFFHFFFG<1GHHHFFGGHHHGGDGGHHHHGHHHHHHFH<GFHHHHHHGBGGGGFHHGHHHCGGCGH.EG;
@M05620:45:000000000-G6HP7:1:1101:25008:8219 1:N:0:102
CATCCTGACCCTGAAGTACCCCGGCTTGATTTCTGACATTAGATCGGAAGAGCACACGTCTGAACTCCAGTCACCGGCTATGATCTCGTATGCCGTCTTCTGCTTGAAAAAAAAAAAAAAAAAACAGGTTCATGTTCATGTAGATGTGTATACATTGGCTAAAGAGAAAGGCGGTGATCATCTGGAGCTTGTACCGTCTAGCGATGACTAGTAAATTCGGCACATGCGTGTTCATGGACAATGTGTAAGGC
+
CCCCCFFFFFFFGGGGGGGGGGGGGGGGHHHHHHDFHHHHHHHHHHGGGGHHHGHHHGHHHGHHHHHHHHHHHHHGGGGGHHGHFHHHFGHGHHGGFHGHHHHHHHHHHHGGGGG@>///----<./.0000000:0000000000;00000000000//00000/////..--;-.0:9////:/././:.///.....//--../////://9///..---////:...;////;///.///9///://
@M05620:45:000000000-G6HP7:1:1101:7259:8224 1:N:0:102
ATCTCTATCTCCTAAAAACCTGTTTAGATTTGGAGATAGACCTTCAGGTTTTTCATCATTTTCTGCATGAATTATACATTGACCACGTTCCAGCGTGGTCAGTTTGCAGCATTCTGTTATTTTGTTTGACAGAGTGTCTTGTTGAGAACATATGTAGGACATGATTTTTTCCTGCAACAGGGAAAATAAAGTATAAGTTTTAAAGATTTATTCTTTAATAAAGGATCTCAAAGCCAGCTTTAGAAAAAGGA
+
CCCCDFFFFFFFGGGGGGGGGGHHHHHHHHHHHHHHHHHHHHHHHHHHHHHGGHHHHIHHIHIIIHHHHGHHHHHHHHHHHHHHHHGHHHHHHHGGGGHHHHHHHHHHHHHHHHHHHHHHHHHHHHHHHHHHHHHHHHHHHHHHHHHHHHHHHHHHHHHHHHHHHHHHHGHHHHHHHHHHHGGHHHHHHHHHHHHHHHHHHHHHHHHHHHHHHHHHHHHHHHHHHHHHHGHHHHHHHGHHHHGHGHGHGGH
@M05620:45:000000000-G6HP7:1:1101:26849:8225 1:N:0:102
AAACCAAGCAGACACTCACCGCTCCCTCGCCACAGGCCAATAGTTTGTCCTCACTGAGTTGGCAACAAGTGGCTGCTGTGGCTGCCATTTTTCTGGTGATGGCCATCAGCTCCGACGAGGTCAGCTGGGGGGCTTTCTTTGTGTAAGCAACGAGAAACCTGAAAGAAGCATTTTTTAACTAAGTCCTGCTGAGTCATTCATGAGTTTTTAGCCGCCTTGCTTCTTCTCACAGACTCTCTACTCTCATGCCA
+
?AAAAAA1ACFFGFFFGGGG0EEGGGHHGGGGGHHFGGHGHFHHHHHHHHHHHHGBGGHHEFGHGHHHHGGHGHGGGHHHHHGGGHHHHHHHHHHHHHHHBFGHGHHGHHGGHAEEE?CCGHEHGHHHGGCAGGGGFGGGGG/BFGFFFBF@ABABFFFFFFFF/FFEFFFFFFF@EFFFBB/BBFF/BFFFFFFFFFFFFEF/99FFFFBFF-9@FA9FF9BFFFFFFBFFBFFFFFFEBFFFFFFBFB/
@M05620:45:000000000-G6HP7:1:1101:26867:8226 1:N:0:102
AAACCAAGCAGACACTCACCGCTCCCTCGCCACAGGCCAATAGTTTGTCCTCACTGAGTTGGCAACAAGTGGCTGCTGTGGCTGCCATTTTTCTGGTGATGGCCATCAGCTCCGACGAGGTCAGCTGGGGGGCTTTCTTTGTGTAAGCAACGAGAAACCTGAAAGAAGCATTTTTTAACTACGTCCTGCTGAGTCATTCATGAGTTTTTAGCCGCCTTGCTTCTTCTCACAGACTCTCTACTCTCATGCCA
+
AAAAAB4BA4BBFGGGGGGGEGGGGGHHGGGGGFFHGGGDG3AGGHHHFHHHEGHBFHHHHBFGHHHHHHGFAGFGHFHHHHHFGHGHGHHHHHHHGHBGHHHFFGHHGHHHHEEGEECCGGFHHHHHGGGGGGGGGGGGGGFGGFFFFFFBFBADFFFFFFFBF/.BFFFFFFFBFFFFF/.AFFFFFFF9AFFFFFFFFFFBBFFFFEBBF.;@DDFFFFFFFFFF/BBB/:BFFFF/BFFFFFFBFF/
@M05620:45:000000000-G6HP7:1:1101:14031:8239 1:N:0:102
AGATTACTGCAACAGTTCCCCCTGGACCTGGAAAAGTTTCTTGCCTGGCTTACAGAAGCTGAAACAACTGCCAATGTCCTACAGGATGCTACCCGTAAGGAAAGGCTCCTAGAAGACTCCAAGGGAGTAAAAGAGCTGATGAAACAATGGCAAGTAAGTCAGGCATTTCCGCTTTAGCACTCTTGTGGATCCAATTGAACAATTCTCAGCATTTGTACTTGTAACTGACAAGCCAGGGACAAAACAAAGAT
+
BBBBBFFFFF4DGGEGGGGGGGGGHHHHHHHFHHHHHHHHHHHHHHHHHHHHHHHHHHHHHHHHHHHHHHHHHHHHHHHHHHHHHHHHHHGHHHGGGGHHHHCGHHHHGHHHHHHHHHHHHHHGGFEEHHHHHGHHHHGHHHHHHHHHHGHHHGHHHHHHHHFGHHHHHHGGGGGHGHHHHHHHHHHGHHHHGFHHHGDFHHHHHHHHHHHHHHHHHHHHHHHHHHHEHHHHHGGGGGGGGGFGGGGGGGG
@M05620:45:000000000-G6HP7:1:1101:24991:8244 1:N:0:102
CATCCTGACCCTGAAGTACCCCGGCTTGATTTCTGACATTAGATCGGAAGAGCACACGTCTGAACTCCAGTCACCGGCTATGATCTCGTATGCCGTCTTCTGCTTGAAAAAAAAAAACAAAACAGATGGTAGACATAATGATGTACTATCGACGATGAAAGAAACAAACAGCAAGTCATGAATAACAATCGCTAATGCCTCATATATTGAGCGTATGAACCATCGTTGGCTAATAAGCTACACTTTAGGTC
+
BBABBFFDFFFFGGGGGFGGGGGGGEGGGHHHHHHGHHHHHHFHHHGGGGHHHHHHHGHHHGHHHHHHHHHHHHHGGGGFHHHH4FGHGGHEHHGEEHGHHHHHHHHHHGHGGGGC>///000/00?11111111111>1111=111111..<--..0000::///.:../.://00000000;00000/.....000000/00000;0000-...////..//.....//////////;//:///////;
@M05620:45:000000000-G6HP7:1:1101:7232:8256 1:N:0:102
ATCTCTATCTCCTAAAAACCTGTTTAGATTTGGAGATAGACCTTCAGGTTTTTCATCATTTTCTGCATGAATTATACATTGACCACGTTCCAGCGTGGTCAGTTTGCAGCATTCTGTTATTTTGTTTGACAGAGTGTCTTGTTGAGAACATATGTAGGACATGATTTTTTCCTGCAACAGGGAAAATAAAGTATAAGTTTTAAAGATTTATTCTTTAATAAAGGATCTCAAAGCCAGCTTTAGAAAAAGGA
+
ABAABFFFFFFFGGGGGGGGFFFGHGHHHHHHHHGFGHHHHHFHHHHHHHHGGHHHGFHHHHHHHHHHHGHHHHHHHHGHHHFHHHGFGHHHHHGFDEGHFGFFFHHHHHHHFHGGEGGHHHHHFHHHHHGHHHEFFHHHHHHHHHHHHHGGGHGHHHGHFHHHHHHHHGHHGGHGGHFHHGFHHHHHGHHGHFHGHFGHHHGHHHHHHHHHHHHHHHHGHHHHHHHHGHHHHGHHHGHHHGFCCFGHGGG
@M05620:45:000000000-G6HP7:1:1101:14030:8264 1:N:0:102
AGATTACTGCAACAGTTCCCCCTGGACCTGGAAAAGTTTCTTGCCTGGCTTACAGAAGCTGAAACAACTGCCAATGTCCTACAGGATGCTACCCGTAAGGAAAGGCTCCTAGAAGACTCCAAGGGAGTAAAAGAGCTGATGAAACAATGGCAAGTAAGTCAGGCATTTCCGCTTTAGCACTCTTGTGGATCCAATTGAACAATTCTCAGCATTTGTACTTGTAACTGACAAGCCAGGGACAAAACAAAGAT
+
>>A>AFDFDBDFGGBEFGGEEEGFFFHHE4443BFFGGHHGHHHHHHAGHHHHHEFHFFCFHHHHHHHHHHHBGFFFAGFGFHGFCGGHGHHHHGE?EHHHH3GCGHHGHHHGHHGHFHHHGFGA?EEFFFFHEHHHHHHHHGGHGHHGFHFHG@DGHHHHHGGHHHHGHGGGGGGHHHHFHHHHGHGFHHHGFHGF0GHHHHHGHHHFBHHGHHHHHGHHHBGGCGH/CFFHGFFED?EGFFAFGGGBFB
@M05620:45:000000000-G6HP7:1:1101:7991:8265 1:N:0:102
AAACCAAGCAGACACTCACCGCTCCCTCGCCACAGGCCAATAGTTTGTCCTCACTGAGTTGGCAACAAGTGGCTGCTGTGGCTGCCATTTTTCTGGTGATGGCCATCAGCTCCGACGAGGTCAGCTGGGGGGCTTTCTTTGTGTAAGCAACGAGAAACCTGAAAGAAGCATTTTTTAACTAAGTCCTGCTGAGTCATTCATGAGTTTTTAGCCGCCTTGCTTCTTCTCACAGACTCTCTACTCTCATGCCA
+
BBBBBBAFBFFFGGGGGGGGGGGGGGHHGGGGGGGHGGHHHHHHHHHHHHHHHHHHHHHHHHHHHHHHHHHHGHGGHHHHHHHGGHHHHHHHHHGHHHHHHHHHHHHHHHHHHGGGGGGGGGHHHHHHGGGGGGGGGGGGGGGGGGFFFFFFFFFFFFFFFFFFFFFFFFFFFFFFFFFFFFFFFFFFFFFFFFFFFFFFFFFFFFFFFFFFFFFFFFFFFFFFFFFFFFFFFFFFFFFFFFFFFFFBFF/
@M05620:45:000000000-G6HP7:1:1101:25497:8285 1:N:0:102
AAACCAAGCAGACACTCACCGCTCCCTCGCCACAGGCCAATAGTTTGTCCTCACTGAGTTGGCAACAAGTGGCTGCTGTGGCTGCCATTTTTCTGGTGATGGCCATCAGCTCCGACGAGGTCAGCTGGGGGGCTTTCTTTGTGTAAGCAACGAGAAACCTGAAAGAAGCATTTTTTAACTAAGTCCTGCTGAGTCATTCATGAGTTTTTAGCCGCCTTGCTTCTTCTCACAGACTCTCTACTCTCATGCCA
+
CDDDDDDFDFFFGGGGGGGGGGGGGGHHGGGGGHHHGGHHHHHHHHHHHHHHHHHHHHHHHHHHHHHHHGHHGHGGHHHHHHHGGHHHHHHHHHHHHHHHHHHHHHHHHHHHHGGGGGGGGHHHHHHHGGGGGGGGGGGGGGGGGGFFFFFFFFFFFFFFFFFFFFFFFFFFFFHFFFFFHFFFFFFFFFFFFFFFFFFFFFHFFFFHFFFFFFFFFFFFHHHFFFHFHFFFFFFFFFFHFFFHFFFFFFF
@M05620:45:000000000-G6HP7:1:1101:26786:8295 1:N:0:102
CATCCTGACCCTGAAGTACCTGACTTGATTTCTGACATTAGATCGGAAGAGCACACGTCTGAACTCCAGTCACCGGCTATGATCTCGTATGCCGTCTTCTGCTTGAAAAAAAAAAAAATACTTTTTTACCATTCAAAAAAAGATTTCCCTACCTAGTATATTCGACCAACCTACACTTTATTACTTGTTGTGTCATGGGGATGTTCGTACATCCTAAGATCCTAGAAATTTTTTATTTATAGTAATTTTTT
+
BCCCCFFFFFFFGGGGGGGGGGHHHHHHHHHHHHHHHHHHHHHHHGGFGHGHHHHHGGHHGGGHHHHHHHHHHHGGFGGHHGG5FHHFFHHHHGFGHGHHHHHHHHFGGCEEECB///0>22222=//1111111111.--..00=<0000..00000000;0/0.--..;:0/9/000;000090000././90000.....00;..9..0090;0/9;00000000000009.090000090000900;
@M05620:45:000000000-G6HP7:1:1101:15128:8299 1:N:0:102
AAACCAAGCAGACACTCACCGCTCCCTCGCCACAGGCCAATAGTTTGTCCTCACTGAGTTGGCAACAAGTGGCTGCTGTGGCTGCCATTTTTCTGGTGATGGCCATCAGCTCCGACGAGGTCAGCTGGGGGGCTTTCTTTGTGTAAGCAACGAGAAACCTGAAAGAAGCATTTTTTAACTAAGTCCTGCTGAGTCATTCATGAGTTTTTAGCCGCCTTGCTTCTTCTCACAGACTCTCTACTCTCATGCCA
+
DDDDDDCFCFFFGGGGGGGGGGGGGGHHGGGGGHHHGGHHHHHHHHHHHHHHHHHHHHGHHHHHHHHHHHHHGHGGHHHHHHHGGHHHHHHHHHHHHHHHHHHHHHHHHHHHHGGGGGGGGHGHHHHHGGGGGGGGGGGGGGGGGGFFFFFFFFFFFFFFFFFFFFFFFFFFFFHFFFFFFFFFFFFFFFFHFFFFFFFFFFFFFFFFFFFHFFFFFFFFHHHFFFFFFFFFFFFFFFFFHFFHFFFFFFB
@M05620:45:000000000-G6HP7:1:1101:19204:8304 1:N:0:102
AAACCAAGCAGACACTCACCGCTCCCTCGCCACAGGCCAATAGTTTGTCCTCACTGAGTTGGCAACAAGTGGCTGCTGTGGCTGCCATTTTTCTGGTGATGGCCATCAGCTCCGACGAGGTCAGCTGGGGGGCTTTCTTTGTGTAAGCAACGAGAAACCTGAAAGAAGCATTTTTTAACTAAGTCCTGCTGAGTCATTCATGAGTTTTTAGCCGCCTTGCTTCTTCTCACAGACTCTCTACTCTCATGCCA
+
CCCCCCCFCFFFGGGGGGGGGGGGGGHHGGGGGHHHGGHHHHHHHHHHHHHHHHHHHHHHHHHHHHHHHHHHGHGGHHHHHHHGGHHHHHHHHHHHHHGHHHHHHHHHHHHHHGGGGGGGGHHHHHHHGGGGGGGGGGGGGGGGGGFFFFFFFFFFFFFFFFFFFFFFFFFFFFFFFFFFFFFFFFFFFFFFFFFFFFFFFFFFFFFFFFFFFFFFFFFFFFFFFFFFFFFFFFFFFFFFFFFFFFFFFFF
@M05620:45:000000000-G6HP7:1:1101:19186:8308 1:N:0:102
AAACCAAGCAGACACTCACCGCTCCCTCGCCACAGGCCAATAGTTTGTCCTCACTGAGTTGGCAACAAGTGGCTGCTGTGGCTGCCATTTTTCTGGTGATGGCCATCAGCTCCGACGAGGTCAGCTGGGGGGCTTTCTTTGTGTAAGCAACGAGAAACCTGAAAGAAGCATTTTTTAACTAAGTCCTGCTGAGTCATTCATGAGTTTTTAGCCGCCTTGCTTCTTCTCACAGACTCTCTACTCTCATGCCA
+
CCCCCCCFCFFFGGGGGGGGGGGGGGHHGGGGGHHHGGHHHHHHHHHHHHHHHHHHHHHHHHHGHHHHHHHHGHGGHHHHHHHGGHHHHHHHHHHHHHGHHHHHHHHHHHHHHGGGGGGGGHHHHHHHGGGGGGGGGGGGGGGGGGFFFFFFFFFFFFFFFFFFFFFFFFFFFFFFFFFFFFFFFFFFFFFFFFFFFFFFFFFFFFFFFFFFFFFFFFFFFFFFFFFFFFFFFFFFFFFFFFFFFFFFFFF
@M05620:45:000000000-G6HP7:1:1101:15135:8315 1:N:0:102
AAACCAAGCAGACACTCACCGCTCCCTCGCCACAGGCCAATAGTTTGTCCTCACTGAGTTGGCAACAAGTGGCTGCTGTGGCTGCCATTTTTCTGGTGATGGCCATCAGCTCCGACGAGGTCAGCTGGGGGGCTTTCTTTGTGTAAGCAACGAGAAACCTGAAAGAAGCATTTTTTAACTAAGTCCTGCTGAGTCATTCATGAGTTTTTAGCCGCCTTGCTTCTTCTCACAGACTCTCTACTCTCATGCCA
+
CBCCCBAFCFFFGGGGGGGGGGGGGGHHGGGGGHHHGGHHHHHHHHHHHHHHHHHHHHGHHHHHHHHHHHHHGHGGHHHHHHHGGHHHHHHHHHHHHHHHHHHHHHHHHHHHHGGGGGGGFHHHGHHHGGGGGGGGGGGGGGGGGGFFFFFFFFFFFFFFFFFFFFFFFFFFFFFFFFFFFFFFFFFFFFFFFFFFFFFFFFFFFFFFFFFFFFFFFFFFFFFFFFFFFFFFFFFFFFFFFFFFFFFFFFF
@M05620:45:000000000-G6HP7:1:1101:16184:8377 1:N:0:102
AGATTACTGCAACAGTTCCCCCTGGACCTGGAAAAGTTTCTTGCCTGGCTTACAGAAGCTGAAACAACTGCCAATGTCCTACAGGATGCTACCCGTAAGGAAAGGCTCCTAGAAGACTCCAAGGGAGTAAAAGAGCTGATGAAACAATGGCAAGTAAGTCAGGCATTTCCGCTTTAGCACTCTTGTGGATCCAATTGAACAATTCTCAGCATTTGTACTTGTAACTGACAAGCCAGGGACAAAACAAAGAT
+
CCCCCFFFFFFFGGGGGGGGGGGGHHHHHHHHHHHHHHHHHHHHHHHHHHHHHHHHHHHHHHHHHHHHHHHHHHHHHHHHFHHHHHHHHHGHHHGFEFGHHHCGHHHHGHHHHHHHHHHHHHHGDFFEGFHHHGHHHHHHHHHHHHHHHHHHHGHHHHHHHHHHHHHHHHGGGGGHHHHHHHHHHGHGHHHHGHHHHHFGHHHHHHHGHHHHHHHHHHHHHHHHHHHHHHHHHGGGGGGGGGGGGGGGGGF
@M05620:45:000000000-G6HP7:1:1101:6760:8379 1:N:0:102
ATCTCTATCTCCTAAAAACCTGTTTAGATTTGGAGATAGACCTTCAGGTTTTTCATCATTTTCTGCATGAATTATACATTGACCACGTTCCAGCGTGGTCAGTTTGCAGCATTCTGTTATTTTGTTTGACAGAGTGTCTTGTTGAGAACATATGTAGGACATGATTTTTTCCTGCAACAGGGAAAATAAAGTATAAGTTTTAAAGATTTATTCTTTAATAAAGGATCTCAAAGCCAGCTTTAGAAAAAGGA
+
CCCCDFFFFFFFGGGGGGGGGGGHHHHHHHHHHHHHHHHHHHHHHHHHHHHGGHHHHHHHHHIHIHGHHHHHHHHHHHHHHHHHGHGHHHHHHHGGGGHHHHHHHHHGHHHHHHHHHHHHHHHHHHHHHHHHHHGHHHHHHHHHHHHHHHHHHHHHHHHHHHHHHHHHHGHHHHHHHHHHHGGHHHHHGHHHHHHHHHHHHHHHHHHHHHHHHHHHHGHHHHHHHHHHHGHGHGHHHGHHHHHHGFHHGGH
@M05620:45:000000000-G6HP7:1:1101:15880:8394 1:N:0:102
AGATTACTGCAACAGTTCCCCCTGGACCTGGAAAAGTTTCTTGCCTGGCTTACAGAAGCTGAAACAACTGCCAATGTCCTACAGGATGCTACCCGTAAGGAAAGGCTCCTAGAAGACTCCAAGGGAGTAAAAGAGCTGATGAAACAATGGCAAGTAAGTCAGGCATTTCCGCTTTAGCACTCTTGTGGATCCAATTGAACAATTCTCAGCATTTGTACTTGTAACTGACAAGCCAGGGACAAAACAAAGAT
+
AABBBFFFFFBFGGGGGGGGGGGGHHHHHHHHHHHHHHHHHHHHHHHHHHHHHHHHHHHHHHHHHHHHHHHHHHHGHHHHHHHHGHHHHHHHHHGGFEGGGG3FGHHHGHHHHHHHHHHHHGHGE?EEF?GGHGHHHHHHHHHHHHHHHHHHHGHHHHHHHHFHHHHHHHGGGGGHFHHHHHHHHFGFHHHHHBGHHGHHHHHHHHHHHHHHHHHHHFHHHHHHHHHFGFHGHGGGGGGGGGGGGGGGFGF
@M05620:45:000000000-G6HP7:1:1101:15864:8413 1:N:0:102
AGATTACTGCAACAGTTCCCCCTGGACCTGGAAAAGTTTCTTGCCTGGCTTACAGAAGCTGAAACAACTGCCAATGTCCTACAGGATGCTACCCGTAAGGAAAGGCTCCTAGAAGACTCCAAGGGAGTAAAAGAGCTGATGAAACAATGGCAAGTAAGTCAGGCATTTCCGCTTTAGCACTCTTGTGGATCCAATTGAACAATTCTCAGCATTTGTACTTGTAACTGACAAGCCAGGGACAAAACAAAGAT
+
AABBBFFFFFDFGGCFGGGGGGGDHHHHHHHHHHHHHHHHHHHHHHHHHHHFHGHHHHHHHHHHHHHHHHHHHHHHHHHHFHHHHGHHHHHHHHGGEEGGGHFGHHHHGHHHHHHHHHHHHHHGEGGEHHHHHGHHHHHHHHHHHHHHHGFHFGGGGHGFFHGHHHHHHGGGGGFFGHHHHHGHHFGGGHHHF<DGHGGHHHHHHHGDGFFHGCGHHCGHHFHHHHGFHFFGHGGGFGGGGG/.CAEFBFF
@M05620:45:000000000-G6HP7:1:1101:16061:8417 1:N:0:102
CTCTCTATCTCCTAAAAACCTGTTTAGATTTGGAGATAGACCTTCAGGTTTTTCATCATTTTCTGCATGAATTATACATTGACCACGTTCCAGCGTGGTCAGTTTGCAGCATTCTGTTATTTTGTTTGACAGAGTGTCTTGTTGAGAACATATGTAGGACATGATTTTTTCCTGCAACAGGGAAAATAAAGTATAAGTTTTAAAGATTTATTCTTTAATAAAGGATCTCAAAGCCAGCTTTAGAAAAAGGA
+
33AABDDFFFFFGGBBGBEGFGHHHFFHHHHHCHHHHGG5GHGHHGFBHHHGAGFHFHHHHHHGHH5GHGHHGHGHHHHHHHHHGHGGGHH5GGGEEGGHGHGHHHHHFHHGHHHHHHHHHHHHHHHHHHHHGHGHHHHHHHHHEGFHHHHHHHHHHHHHHHHHGHHHGGHHHHHHHHCHHGGGHGFFGHHHHHHHHHHHGHHHHHHHHHHHHHHHHHHHHFGBGFGHHFHHHHHGHGHHHHHHFHGHGGG
@M05620:45:000000000-G6HP7:1:1101:27190:8418 1:N:0:102
AGATTACTGCAACAGTTCCCCCTGGACCTGGAAAAGTTTCTTGCCTGGCTTACAGAAGCTGAAACAACTGCCAATGTCCTACAGGATGCTACCCGTAAGGAAAGGCTCCTAGAAGACTCCCAGGGCGTAAAAGAGCTGATGAAACAATGGCAAGTAAGTCAGGCATTTCCGCTTTAGCACTCTTGTGGATCCAATTGAACAATTCTCAGCATTTGTACTTGTAACTGACAAGCCAGGGACAAAACAAAGAT
+
1>>>AFFFBF@DFGFFGGGGFGGGHGHGFFGF11GHFGHHGHHHHHHEHHHHHHFFGHFFFHFHHHEHFFGH1FEEGDGFFHHFGFGGHFHHFHGE/BEHHHFHEGFHGHHGFHF10>GG/>FFF/E<EEFHHGFFHHFHH2BFHHHHHHHHHEFGDG1FGHFHEHGHGHGGGGGHDFHGFGHHHHHGHGHHGHHHEGFGH/CH0GGFGBCGGCCHFFC:CGC0GHHGGGGFFGG.ABAEG.9FFFGGGGF
@M05620:45:000000000-G6HP7:1:1101:16040:8426 1:N:0:102
ATCTCTATCTCCTAAAAACCTGTTTAGATTTGGAGATAGACCTTCAGGTTTTTCATCATTTTCTGCATGAATTATACATTGACCACGTTCCAGCGTGGTCAGTTTGCAGCATTCTGTTATTTTGTTTGACAGAGTGTCTTGTTGAGAACATATGTAGGACATGATTTTTTCCTGCAACAGGGAAAATAAAGTATAAGTTTTAAAGATTTATTCTTTAATAAAGGATCTCAAAGCCAGCTTTAGAAAAAGGA
+
CCDCDFFFFFFFGGGGGGGGGGHHHHHHHHHHHHHHHHHHHHHHHHHHHHHGGHHHHIIIIHIIHHHHHHHHHHHHHHHHHHHHHHGHHHHHHHGGGGHHHHHHHHHHHHHHHHHHHHHHHHHHHHHHHHHHHHHHHHHHHHHHHHHHHHHHHHHHHHHHHHHHHHHHHGHHHHHHHHHHHGGHHHHHHHHHHHHHHHHHHHGHHHHHHHHHHHHHHHHHHHHHHHHHHHHHHHHHHGHHHHHHHHHHGGH
@M05620:45:000000000-G6HP7:1:1101:22348:8431 1:N:0:102
AGATTACTGCAACAGTTCCCCCTGGACCTGGAAAAGTTTCTTGCCTGGCTTACAGAAGCTGAAACAACTGCCAATGTCCTACAGGATGCTACCCGTAAGGAAAGGCTCCTAGAAGACTCCAAGGGAGTAAAAGAGCTGATGAAACAATGGCAAGTAAGTCAGGCATTTCCGCTTTAGCACTCTTGTGGATCCAATTGAACAATTCTCAGCATTTGTACTTGTAACTGACAAGCCAGGGACAAAACAAAGAT
+
AABCCFFFFFFFGGGFGGGGGGGGHHHHHHHHHHHHGHHHHHHHHHHHHHHHHHHHHHHHHHHHHHHHHHHHHHHHHHHHHHHHHHHHHHFGGHGGGGHHHHFHHHHHGHHGHHHHHHHHFHHGGHGEHHHHHGHHHHHHHHHHHHHHHHHHHGHHHHHGHHHHHHHHHHGGGGGHHHGHHHHHHHFGHHHHGHHHHHFFHGHHHHHHHHGHGHHHHGHHHHHGHHHHHHHHGGFGAFGGGGFFGGGGGGG
@M05620:45:000000000-G6HP7:1:1101:27178:8432 1:N:0:102
AGATTACTGCAACAGTTCCCCCTGGACCTGGAAAAGTTTCTTGCCTGGCTTACAGAAGCTGAAACAACTGCCAATGTCCTACAGGATGCTACCCGTAAGGAAAGGCTCCTAGAAGACTCCAAGGGAGTAAAAGAGCTGATGAAACAATGGCAAGTAAGTCAGGCATTTCCGCTTTAGCACTCTTGTGGATCCAATTGAACAATTCTCAGCATTTGTACTTGTAACTGACAAGCCAGGGACAAAACAAAGAT
+
CCCCCFFFFFFFGGGGGGGGGGGGHHHHHHHHHHHHHHHHHHHHHHHHHHHHHHHHHHHHHHHHHHHHHHHHHHHHHHHHHHHHHHHHHHGHHHGG/FHHHHHHHHHHGHHHHHHHHHHH3FGGG?EGHHHHHGHHHHHHHDGHHHHHHHHHHGHHHHHHHHHHHHHHHHGGGGGHHHHHHHHHHHHGHHHHHHHHHHHGHHHHHHHHHHHHHHHHHHHHHHHGHHHGGHHHHGGGGGGGGGFGGGGGGGC
@M05620:45:000000000-G6HP7:1:1101:20949:8439 1:N:0:102
CATCCTGACCCTGAAGTACCCCGGCTTGATTTCTGACATTAGATCGGAAGAGCACACGTCTGAACTCCAGTCACCGGCTATGATCTCGTATGCCGTCTTCTGCTTGAAAAAAAAAAAAAAAACAAAATATAAAAAAAAAAAATGGCTTCGAACATCGGAAATTCATTAAGACACAATCTAGTAAAAAAGATTAATCACACATGAATGGATATCATTAGTGATAACGAGCACTGCAAATACGAAAACGTCAT
+
CBCCDFFFFFFFGGGGGFGGGGGGGGGGHHHHHHHHHHHHHHGHHHGEGGHHHGHGHGHHHGHGHHHHHHHHFHHGGGGGHHHH4GHHGGHHHHGGGHGHHHHHHHHGHHHGGGGD>///>-.....001<111<---:-<9.00//./-...-10....<01111111110///.<0111111<10-.<011<111000.000<11001:11111111111110...--.0/00011109...-/-....
@M05620:45:000000000-G6HP7:1:1101:22343:8452 1:N:0:102
AGATTACTGCAACAGTTCCCCCTGGACCTGGAAAAGTTTCTTGCCTGGCTTACAGAAGCTGAAACAACTGCCAATGTCCTACAGGATGCTACCCGTAAGGAAAGGCTCCTAGAAGACTCCAAGGGAGTAAAAGAGCTGATGAAACAATGGCAAGTAAGTCAGGCATTTCCGCTTTAGCACTCTTGTGGATCCAATTGAACAATTCTCAGCATTTGTACTTGTAACTGACAAGCCAGGGACAAAACAAAGAT
+
CCCDDFFFFFFFGGGGGGGGGGGGHHHHHHHHHHHHHHHHHHHHHHHHHHHHHHHHHHHHHHHHHHHHHHHHHHHHHHHHHHHHHHHHHHFHHHGGGGHHHHFHHHHHGHHHHHHHHHHHHHHGGHGGHHHHHGHHHHHHHHHHHHHHHHHHHGHHHHHHHHHHHHHHHHGGGGGHHHHHHHHHHGHGHHHHHHHHHHFGHHHHHHHHHHHHHHHHHHHHHHHHHHHGHHHHHGFGGGGGGGGGGGGGGGF
@M05620:45:000000000-G6HP7:1:1101:16813:8465 1:N:0:102
ATCTCTATCTCCTAAAAACCTGTTTAGATTTGGAGATAGACCTTCAGGTTTTTCATCATTTTCTGCATGAATTATACATTGACCACGTTCCAGCGTGGTCAGTTTGCAGCATTCTGTTATTTTGTTTGACAGAGTGTCTTGTTGAGAACATATGTAGGACATGATTTTTTCCTGCAACAGGGAAAATAAAGTATAAGTTTTAAAGATTTATTCTTTAATAAAGGATCTCAAAGCCAGCTTTAGAAAAAGGA
+
1>1AAFDFFFFFGGGGGGGGFADFGEFGDGGHH1B1AEGHHHFHFFDHGHFFGFDFFHHGHHHHFF2FHDDHGEGEG2FHBFAFCGEAFHHHHGGEEEHHHGGGFHHHHHHGEHFGFFFHHFHHCHHHFGDGHHDGGHDFDGGHBGEGHHHGFGFHFHHHGGHHGHHHHCHHHGHHGHHHHAAFHFGG1?FHBF1DGGGHHHF=GFGHGGGHGHHHHHHB0D0<<DHHGGHFGCGFFEHHHHFGGGH..C;
@M05620:45:000000000-G6HP7:1:1101:16824:8478 1:N:0:102
ATCTCTATCTCCTAAAAACCTGTTTAGATTTGGAGATAGACCTTCAGGTTTTTCATCATTTTCTGCATGAATTATACATTGACCACGTTCCAGCGTGGTCAGTTTGCAGCATTCTGTTATTTTGTTTGACAGAGTGTCTTGTTGAGAACATATGTAGGACATGATTTTTTCCTGCAACAGGGAAAATAAAGTATAAGTTTTAAAGATTTATTCTTTAATAAAGGATCTCAAAGCCAGCTTTAGAAAAAGGA
+
CCCCCFFFFFFFGGGGFGGGGGHHHHGHHHHHHHHHHHHHHHHHHHHHHHHGGHHHHHHHHHHHHHHGHGHHHHHGHHHHHHHHHHGHHHHHHHGGGGHHHHHHHHGHHGHHHHHHHHHHHHHHHHHHHHHHHHHHHHHHHHHHHHHGHHHHHHHHHHHHHHHHGHHHHCHHHHGHHHHHHGGFHHHGHGHGGFFFGFGHHHFGHGHHHHHHHHHHHHHGHGHHHHHHHHHGGHHGHGHHHHHHHGHHGGF
@M05620:45:000000000-G6HP7:1:1101:26315:8484 1:N:0:102
ATCTCTATCTCCTAAAAACCTGTTTAGATTTGGAGATAGACCTTCAGGTTTTTCATCATTTTCTGCATGAATTATACATTGACCACGTTCCAGCGTGGTCAGTTTGCAGCATTCTGTTATTTTGTTTGACAGAGTGTCTTGTTGAGAACATATGTAGGACATGATTTTTTCCTGCAACAGGGAAAATAAAGTATAAGTTTTAAAGATTTATTCTTTAATAAAGGATCTCAAAGCCAGCTTTAGAAAAAGGA
+
BBBBBFFFFFFFGGGGGGGGGGHHHHGHHHHHHHHGHGHHHHHHHHHHHHHGGHHHHHHHHHHHHHHHHHHHHHHHHGHHHHGHHHGHHHHHHHGGGGGHHHHHHHHHHHHHHHHHHHGHHHHHHHHHHHHHFHHHHHHHHHHHHHHHHHHHHHHHHHHHGHGHHHHHHGHHHHGHHHHHGGGHHHGFHHHHGHHHHHHHHHHHHHHHHHGHHHHHHHHHDGHGHHHHHHHHFGHFGGHHHHHFHHGHGGH
@M05620:45:000000000-G6HP7:1:1101:22581:8511 1:N:0:102
AGATTACTGCAACAGTTCCCCCTGGACCTGGAAAAGTTTCTTGCCTGGCTTACAGAAGCTGAAACAACTGCCAATGTCCTACAGGATGCTACCCGTAAGGAAAGGCTCCTAGAAGACTCCAAGGGAGTAAAAGAGCTGATGAAACAATGGCAAGTAAGTCAGGCATTTCCGCTTTAGCACTCTTGTGGATCCAATTGAACAATTCTCAGCATTTGTACTTGTAACTGACAAGCCAGGGACAAAACAAAGAT
+
BBBCCFFFFFFFGGGBGGGGGGGGFHHHGHHHHHHHGHHHHHHHHHHHHHHHHHHHHHHHHHHHHHHHHHHHHHHHHHHHGHHHHHHHHHDGFHGEFGHHHHFFHHHHGHHHHHHHHHHHHHHGGGGFHHHHHGHHHHGHHHHHHHHHHHHHHGHHHHHHHHHHHHHHHHGGGGGHHHHHHHHHHGHGHHHHGHHHHHFFHHHHHHHHHHHHHHHHHGHHHHHHHHHFFHHHHGFFFGGGGGGGGGGGGGF
@M05620:45:000000000-G6HP7:1:1101:20997:8513 1:N:0:102
AGATTACTGCAACAGTTCCCCCTGGACCTGGAAAAGTTTCTTGCCTGGCTTACAGAAGCTGAAACAACTGCCAATGTCCTACAGGATGCTACCCGTAAGGAAAGGCTCCTAGAAGACTCCAAGGGAGTAAAAGAGCTGATGAAACAATGGCAAGTAAGTCAGGCATTTCCGCTTTAGCACTCTTGTGGATCCAATTGAACAATTCTCAGCATTTGTACTTGTAACTGACAAGCCAGGGACAAAACAAAGAT
+
BCCCCFFFFFFFGGGGGGGGGGGGHHHHHHHHHHHHHHHHHHHHHHHHHHHHHHGHHHHHHHHHHHHHHHHHHHHHHHHHHHHHHHHHHHHHHHGGGGHHHHHHHHHHGHHHHHHHHHHHHHHGGGGGHHHHHGHHHHHHHHHHHHHHHHHHHGHHHHHHHHHHHHHHHHGGGGGHGHHHHHHHHFHGHHHHGFHHHHGHHHHHHHHHHHHHHHHHHHHHHHHHHHHHGHHHGGGGGGGGGFGGGGGGGGG
@M05620:45:000000000-G6HP7:1:1101:20977:8531 1:N:0:102
AGATTACTGCAACAGTTCCCCCTGGACCTGGAAAAGTTTCTTGCCTGGCTTACAGAAGCTGAAACAACTGCCAATGTCCTACAGGATGCTACCCGTAAGGAAAGGCTCCTAGAAGACTCCAAGGGAGTAAAAGAGCTGATGAAACAATGGCAAGTAAGTCAGGCATTTCCGCTTTAGCACTCTTGTGGATCCAATTGAACAATTCTCAGCATTTGTACTTGTAACTGACAAGCCAGGGACAAAACAAAGAT
+
BCCCCFFFFFFFGGGGGGGGGGGFGHHHHHHHHHHHHHHHHHHHHHHHHHHHHHHHHHHHHHHHHHHHHHHHHHHHHHHHHHHHHGHHHHHHHHGFGGHHHHHGHHHHGHHHHHHHHHHHHHFFGGGFHHHHHGHHHHHHHHHGHHGHHHHHHGHHHHHHHHHHHHHHHHGGGGGHFHHHHHHHHHHGHHHHHFGFHFGHHHHHHHHHGHHHHHHFHGHHHHHHHHHGHGGHHGGGGGGGGFFGFEGGFFB
@M05620:45:000000000-G6HP7:1:1101:11185:8554 1:N:0:102
AAACCAAGCAGACACTCACCGCTCCCTCGCCACAGGCCAATAGTTTGTCCTCACTGAGTTGGCAACAAGTGGCTGCTGTGGCTGCCATTTTTCTGGTGATGGCCATCAGCTCCGACGAGGTCAGCTGGGGGGCTTTCTTTGTGTAAGCAACGAGAAACCTGAAAGAAGCATTTTTTAACTAAGTCCTGCTGAGTCATTCATGAGTTTTTAGCCGCCTTGCTTCTTCTCACAGACTCTCTACTCTCATGCCA
+
CCCCCCBFCFFFGGGGGGGGGGGGGGHHGGGGGHHHGGHHHHHHHHHHHHHHHHHHHHGHHHHHHHHHHHHHGHGGHHHHHHHGGHHHHHHHHHHHHHHHHHHHHHHHHHHHHGGGGGGGEGHHHHHHGGGGGGGGGGGGGGGGGGFFFFFFFFFFFFFFFFFFFFFFFFFFFFFFFFFFFFFFFFFFFFFFF:FFFFFFFFFFFFFFFFFFFFFFFFFFFFFFFFFFFFFFFFFFFFFFFFFFFFFFFFB
@M05620:45:000000000-G6HP7:1:1101:21889:8565 1:N:0:102
ATCTCTATCTCCTAAAAACCTGTTTAGATTTGGAGATAGACCTTCAGGTTTTTCATCATTTTCTGCATGAATTATACATTGACCACGTTCCAGCGTGGTCAGTTTGCAGCATTCTGTTATTTTGTTTGACAGAGTGTCTTGTTGAGAACATATGTAGGACATGATTTTTTCCTGCAACAGGGAAAATAAAGTATAAGTTTTAAAGATTTATTCTTTAATAAAGGATCTCAAAGCCAGCTTTAGAAAAAGGA
+
CCCCCFFFFFFFGGGGGGGGGGHHHHHHHHHHHHHHHHHHHHHHHHHHHHHGGHHHHHHHHHIIHHHHHHHHHHHHHHHHHGHHHHGHHHHHHHGGGGHHHHHHHHHHHHHHHHHHHHHHHHHHHHHHHHHHHHHHHHHHHHHHHHHHHHHHHHHHHHHHHHHGHHHHHGHHHHHHGHHHHGGHHHHHHHHHHHHHHHHHHHHHHHHHHHHHHHHHHHHHFHHHHHHHHHHHHHGHHGHHHHEFHHHHGGH
@M05620:45:000000000-G6HP7:1:1101:11173:8566 1:N:0:102
AAACCAAGCAGACACTCACCGCTCCCTCGCCACAGGCCAATAGTTTGTCCTCACTGAGTTGGCAACAAGTGGCTGCTGTGGCTGCCATTTTTCTGGTGATGGCCATCAGCTCCGACGAGGTCAGCTGGGGGGCTTTCTTTGTGTAAGCAACGAGAAACCTGAAAGAAGCATTTTTTAACTAAGTCCTGCTGAGTCATTCATGAGTTTTTAGCCGCCTTGCTTCTTCTCACAGACTCTCTACTCTCATGCCA
+
AB>AAAAFACFFGGGGGGGFEEEEGGHHGGGGGHHEEGGHHFHHGHGHHGHHHHHFGFHHFHFHHHHHGBGHGGFGHFHGFEFGFHGHFGEHHHHHHH3GFHGHCGHHHHHHHGGGGECGAFFHHHHHGGGGGGGGBFFGFBFFFEFFFFFBFFFFFFFBFBBBFFFFFFFFFFFBFFFFB/FFFFFFFFFFFBFFFFFFF9FFFFFFFEFFFA;>DABFFFFFFFFFFFFFFFFFFFFFFFFFFFFFFF/
@M05620:45:000000000-G6HP7:1:1101:11198:8570 1:N:0:102
AAACCAAGCAGACACTCACCGCTCCCTCGCCACAGGCCAATAGTTTGTCCTCACTGAGTTGGCAACAAGTGGCTGCTGTGGCTGCCATTTTTCTGGTGATGGCCATCAGCTCCGACGAGGTCAGCTGGGGGGCTTTCTTTGTGTAAGCAACGAGAAACCTGAAAGAAGCATTTTTTAACTAAGTCCTGCTGAGTCATTCATGAGTTTTTAGCCGCCTTGCTTCTTCTCACAGACTCTCTACTCTCATGCCA
+
AA?AA1A1A>>>AGFFGGGG0EEEEGHH0A0EEHFCCFCC11AFAAGHHFHFFGEFDBGHHBGFFHFEGBFFEE/F1BGEGG>AFGGHHEBDGDFFHH1FGBC>1GHHHHDEFA@EE/<<EFCBGGGH?/<AAGGGBBFGGGEGGGBBFFA>AB--BBF/9/;BF/-B////;FB@ABFFFFF9BFFFFFFF-/;BBFBBFB//;9FFF?//B--9A-:F/99B//99/;B/BF/FFFFB9BFBFFF/B9/
@M05620:45:000000000-G6HP7:1:1101:17411:8584 1:N:0:102
CATCCTGACCCTGAAGTACCCCGGCTTGATTTCTGACATTAGATCGGAAGAGCACACGTCTGAACTCCAGTCACCGGCTATGATCTCGTATGCCGTCTTCTGCTTGAAAAAAAAAAAAAAACTACTTATAAATATTGAATACCGTCTTCCATCTCACTCAACCCTTCAACACAAAGCCCCCCTGCAATCGTCACCCCAGCAACCTCTAACACCATTAAACCACGGACTCCTCCACACACCCTCACCCATCC
+
CCCCCFFFFFFFGGGGGGGGGGGFGGGGHHHHHHHHHHHHHHHHHHGGGGHHHHHHHGHHHGHHHHHHHHHHHHHGGGGGHHHHHHHHGGHHHHGGGHGHHHHHHHHHFHHEEDFB>>//-.111<1111111000000=000..<..0000<000000///...//0099....//...---.9/00/.....9.-...//:.////////../9/////.9.----////////............/;A
@M05620:45:000000000-G6HP7:1:1101:21901:8591 1:N:0:102
ATCTCTATCTCCTAAAAACCTGTTTAGATTTGGAGATAGACCTTCAGGTTTTTCATCATTTTCTGCATGAATTATACATTGACCACGTTCCAGCGTGGTCAGTTTGCAGCATTCTGTTATTTTGTTTGACAGAGTGTCTTGTTGAGAACATATGTAGGACATGATTTTTTCCTGCAACAGGGAAAATAAAGTATAAGTTTTAAAGATTTATTCTTTAATAAAGGATCTCAAAGCCAGCTTTAGAAAAAGGA
+
AAAAAFFFFFFFFGFEGGGGGFHHFHHFHGGHHHHHFHHHHHHHHHHGHHHFGHFHHHHHHHHGHHHGHFHHGHHHHHHHHGFHHHGHHHFHHFEFGGGGFHFFGFHHHHGHFHHHGHGHHHHHEGHHHGGHHHHHGFHHHHHHHHHHHHHHHHGHHFHHGHHHGHHHGDHGHHEFHHGHHGGHHGGGHHGFGHFFHGHHHHHHHHHHHHHHHHGHHHHHHGHGGHHHHHHHHHFHGGHHHHFCGHFGDFH
@M05620:45:000000000-G6HP7:1:1101:17389:8597 1:N:0:102
CATCCTGACCCTGAAGTACCCCGGCTTGATTTCTGACATTAGATCGGAAGAGCACACGTCTGAACTCCAGTCACCGGCTATGATCTCGTATGCCGTCTTCTGCTTGAAAAAAAAAAAACATCCTACACTTATACTGCAGTTCTGCCTTTTGATTCCTGAATCCTATCACGGCTCAACCGACTACAGACTAAGTTTCATTCTTGTGATAGCTTATCTCCATAATATCACTTCTCTCTGTGCCATACTCCGTT
+
AAABBFFBFFFFGGGGGGGGGGG?FGGGGHHHHHHGHHHHHHHHHHGGGGHHGHHHHGHHHGHHHHHHHHHHHHHEFGGGHHHHEHG1FFHFGHGGGHGHGHHHHHGGFFGE><<B<///1101111011111111111>1111111110=.000000=0000000000..--.0:/.-----//0;./00/0909;00090009000000/////////:/9//9/////////9/;////;/.///..9
@M05620:45:000000000-G6HP7:1:1101:12351:8600 1:N:0:102
ATCTCTATCTCCTAAAAACCTGTTTAGATTTGGAGATAGACCTTCAGGTTTTTCATCATTTTCTGCATGAATTATACATTGACCACGTTCCAGCGTGGTCAGTTTGCAGCATTCTGTTATTTTGTTTGACAGAGTGTCTTGTTGAGAACATATGTAGGACATGATTTTTTCCTGCAACAGGGAAAATAAAGTATAAGTTTTAAAGATTTATTCTTTAATAAAGGATCTCAAAGCCAGCTTTAGAAAAAGGA
+
CDDCDFFFFFFFGGGGGGGGGGHHHHHHHHHHHHHHHHHHHHHHHHHHHHHGGHHHHIHHHHIHIHHHHHHHHHHHHHHHHHHHHHGHHHHHHHGGGGHHHHHHHHHHHHHHHHHHHHHHHHHHHHHHHHHHHHHHHHHHHHHHHHHHHHHHHHHHHHHHHHHHHHHHHGHHHHHHHHHHHGGHHHHHHHHHHHHHHGHHHHHHHHHHHHHHHHHHHHHHHHHHHHGHHHHHHHHHHGHHHHHGHHHHGGH
@M05620:45:000000000-G6HP7:1:1101:12366:8616 1:N:0:102
ATCTCTATCTCCTAAAAACCTGTTTAGATTTGGAGATAGACCTTCAGGTTTTTCATCATTTTCTGCATGAATTATACATTGACCACGTTCCAGCGTGGTCAGTTTGCAGCATTCTGTTATTTTGTTTGACAGAGTGTCTTGTTGAGAACATATGTAGGACATGATTTTTTCCTGCAACAGGGAAAATAAAGTATAAGTTTTAAAGATTTATTCTTTAATAAAGGATCTCAAAGCCAGCTTTAGAAAAAGGA
+
AABBAFFFFF5FGGGGGGGGGGHHGHGHHFFFFFHHHHHHHHHHHHHHHGHGEHFHHGHHHHHHHHHDHFHHHHHHHFHHHHGHHHGHHHHHHHGGGGHHFHFGFHHHHHGGFHHHHHHHHHHHGHHHFGFHFHHHHHHHHHHHHHGHHHFFGGFGHHHFCFGHHHHHD@GHHGFFHHHHHEEFECGFHFHGFHFHHHHGHGHHGHHHHHHHHHHFFDHHDFHHHFHHHHHGHHCFGGHHHHHFGHGGDFF
@M05620:45:000000000-G6HP7:1:1101:19492:8616 1:N:0:102
ATCTCTATCTCCTAAAAACCTGTTTAGATTTGGAGATAGACCTTCAGGTTTTTCATCATTTTCTGCATGAATTATACATTGACCACGTTCCAGCGTGGTCAGTTTGCAGCATTCTGTTATTTTGTTTGACAGAGTGTCTTGTTGAGAACATATGTAGGACATGATTTTTTCCTGCAACAGGGAAAATAAAGTATAAGTTTTAAAGATTTATTCTTTAATAAAGGATCTCAAAGCCAGCTTTAGAAAAAGGA
+
>ABABFFFFFFFGGFBGFGGGGHHH5FGGHHHHHGHGHFDGHGHHHGHHGHGGHBGHBFHHGHHHHHHHHHHFHHHHFHHGGFHEHEHHHHHHHGGFGHHHEHHHHHHHHGHHHHHHHHHHHHHHHHHEHGHHHHHHHHHHHHHGHHFHEHHHGHHFFGHGHHHHHHHHGHHHHHH1GHHGGGHHGGHGFGHHHHHHHHHHHB1GFGHHGHHHHHHH0GHFHEGHHHHHHHHHHHHHGHHHHEFGGHHDDH
@M05620:45:000000000-G6HP7:1:1101:19475:8617 1:N:0:102
ATCTCTATCTCCTAAAAACCTGTTTAGATTTGGAGATAGACCTTCAGGTTTTTCATCATTTTCTGCATGAATTATACATTGACCACGTTCCAGCGTGGTCAGTTTGCAGCATTCTGTTATTTTGTTTGACAGAGTGTCTTGTTGAGAACATATGTAGGACATGATTTTTTCCTGCAACAGGGAAAATAAAGTATAAGTTTTAAAGATTTATTCTTTAATAAAGGATCTCAAAGCCAGCTTTAGAAAAAGGA
+
CDDCDFFFFFFFGGGGGGGGGGHHHHHHHHHHHHHHHHHHHHHHHHHHHHHGGHHHHHHHHHIIIHHHHHHHHHHHHHHHHHHHHHGHHHHHHHGGGGHHHHHHHHHHHHHHHHHHHHHHHHHHHHHHHHHHHHHHHHHHHHHHHHHHHHHHHHHHHHHHHHHHHHHHHGHHHHHHHHHHHGGHHHHHHHHHHHHHHHHHHHHHHHHHHHHHHHHHHHHHHGHHHHHHHHHHHHHHHGHHHHHHHHHHGGH
@M05620:45:000000000-G6HP7:1:1101:11744:8626 1:N:0:102
TACCTGTACTGGGGAAGAGTGTAGCAATCGCCATTCCTACCCTAAAGATCGGAAGAGCACACGTCTGAACTCCAGTCACCGGCTATGATCTCGTATGCCGTCTTCTGCTTGAAAAAAAAAAAAAAAAAAAATAAAAAATAAAAAAAAGAAAAAGAGTGAGAAACAAAAAAAAGAGAAAAAAAAAAAAAATAAAGAACGATAATATAGAATAAAAAGAATAAAAAGTAAATATTATAGTGAACAAATGATAG
+
CCCCDFFFFFFFGGGGGGGGGGHHHHHHHGGGGGHHHHHHHHHHHHHHHHHGGGGHHHHHHHGHHHGHGHHHHHHHHHHHGGGGGHHGHHHHHGGHHHHGFGHGHHHHHHHHHHHHGGGGG><//<-----.00000-.00000---...//.../;000000//....---..//00/.-:-------.00000./.:..90000;:0000000...000000.000000000000000000/.0000;0
@M05620:45:000000000-G6HP7:1:1101:18546:8635 1:N:0:102
AAACCAAGCAGACACTCACCGCTCCCTCGCCACAGGCCAATAGTTTGTCCTCACTGAGTTGGCAACAAGTGGCTGCTGTGGCTGCCATTTTTCTGGTGATGGCCATCAGCTCCGACGAGGTCAGCTGGGGGGCTTTCTTTGTGTAAGCAACGAGAAACCTGAAAGAAGCATTTTTTAACTAAGTCCTGCTGAGTCATTCATGAGTTTTTAGCCGCCTTGCTTCTTCTCACAGACTCTCTACTCTCATGCCA
+
DDDDDDDFCFFFGGGGGGGGGGGGGGHHGGGGGHHHGGHHHHHHHHHHHHHHHHHHHHHHHHHHHHHHHHHHGHGGHHHHHHHGGHHHHHHHHHHHHHHHHHHHHHHHHHHHHGGGGGGGGHHHHHHHGGGGGGGGGGGGGGGGGGFFFFFFFFFFFFFFFFFFFFFFFFFFFFHFFFHHHFFFFFFFFFFFFFFFFFFFFFFFFFFFFFFFFFFFFFFFFHHFFFHFFFFFFFFFFFFFHHFHFFFFFFB
@M05620:45:000000000-G6HP7:1:1101:21810:8644 1:N:0:102
ATCTCTATCTCCTAAAAACCTGTTTAGATTTGGAGATAGACCTTCAGGTTTTTCATCATTTTCTGCATGAATTATACATTGACCACGTTCCAGCGTGGTCAGTTTGCAGCATTCTGTTATTTTGTTTGACAGAGTGTCTTGTTGAGAACATATGTAGGACATGATTTTTTCCTGCAACAGGGAAAATAAAGTATAAGTTTTAAAGATTTATTCTTTAATAAAGGATCTCAAAGCCAGCTTTAGAAAAAGGA
+
CCCCCFFFFFFFGGGGGGGGGGGHHHHHHHHHHHHHHHHHHHHHHHHHHHHGGHHHHHIHHHIIHHHHHGHHHHHHHHHHHHHHHHGHHHHHHHGGGGHHHHHHHHHHHHHHHHHHHHHHHHHHHHHHHHGHHHGHHHHHHHHHHHHHHHHGHHHHHHHHHHHHHHHHHGHHHHHHHHHHHGGHGHHHGHHHHHHGHGHHHHHHHHHHHHHHHHHHHHHHHHHHHHHHHHHHHHHHHGHHHHHGFGHHGGH
@M05620:45:000000000-G6HP7:1:1101:24560:8657 1:N:0:102
ATCTCTATCTCCTAAAAACCTGTTTAGATTTGGAGATAGACCTTCAGGTTTTTCATCATTTTCTGCATGAATTATACATTGACCACGTTCCAGCGTGGTCAGTTTGCAGCATTCTGTTATTTTGTTTGACAGAGTGTCTTGTTGAGAACATATGTAGGACATGATTTTTTCCTGCAACAGGGAAAATAAAGTATAAGTTTTAAAGATTTATTCTTTAATAAAGGATCTCAAAGCCAGCTTTAGAAAAAGGA
+
BCCCCFFFFFFFGGGGGGGGGGHHHHHHHHHHHHHHHHHHHHHHHHHHHHHGGHHHHHHHHIIHIHHHHHHHHHHHHHHHHHHHHHGHHHHHHHGGGGHHHHHHHHHHHHHHHHHHHHHHHHHHHHHHHHHHHHGHHHHHHHHHHHGHHHHHHHHHHHHHHHHHHHHHHGHHHHHHHHGHHGGHHHHHHGHHHHHHHGGHHHHHHHHHHHHHHHHHHGHHHGHHHHHHHHHHHHHHHGHHHHHFGHGGGGH
@M05620:45:000000000-G6HP7:1:1101:20664:8667 1:N:0:102
AGATTACTGCAACAGTTCCCCCTGGACCTGGAAAAGTTTCTTGCCTGGCTTACAGAAGCTGAAACAACTGCCAATGTCCTACAGGATGCTACCCGTAAGGAAAGGCTCCTAGAAGACTCCAAGGGAGTAAAAGAGCTGATGAAACAATGGCAAGTAAGTCAGGCATTTCCGCTTTAGCACTCTTGTGGATCCAATTGAACAATTCTCAGCATTTGTACTTGTAACTGACAAGCCAGGGACAAAACAAAGAT
+
AAAA>DD@3BF@B1F3A3FG11A0AA0BCGHHHGHHAA2F2DFH11AAGHEGAD1GG1BBE1BGFHHHFGHCEGHHEGEHFFF@FCBF>GHHBFFEEGHHHHHHGGHHGHHHHHHFHHHHHHHGGHGGHHHHHEHGHHHHHHHHHHHGHHHHHGHHHHHHHHFGHHHHHHGGGGGHFHHHHGHHHFGCHGFHHHHHHHDFHHHHGHHHHHHHHHHGHFHGHGHHHHHHHHHGGGGGGGGGGGFGGGGGGGF
@M05620:45:000000000-G6HP7:1:1101:27541:8711 1:N:0:102
ATCTCTATCTCCTAAAAACCTGTTTAGATTTGGAGATAGACCTTCAGGTTTTTCATCATTTTCTGCATGAATTATACATTGACCACGTTCCAGCGTGGTCAGTTTGCAGCATTCTGTTATTTTGTTTGACAGAGTGTCTTGTTGAGAACATATGTAGGACATGATTTTTTCCTGCAACAGGGAAAATAAAGTATAAGTTTTAAAGATTTATTCTTTAATAAAGGATCTCAAAGCCAGCTTTAGAAAAAGGA
+
BCCCDFFFFFFFGGGGGGGGGGHHHHHHHHHHHHHHHHHHHHHHHHHHHHHGGHHHHIHHHHHHHHHHHHHHHHHHHHHHHHHHHHGHHHHHHHGGGGHHHHHHHHHHHHHHHHHHHHHHHHHHHHHHHHHHHHHHHHHHHHHHGHHHHHHHHHHHHHHHHHHHHHHHHGHHHHHHHHHHHGGHHHHHGHHHHHHHHHHHHHHHHHHHHHHHHHHHHHHHHHHHHHHHHHHHHHHHHGHHHHHFGHHHGGH
@M05620:45:000000000-G6HP7:1:1101:8589:8713 1:N:0:102
AGATTACTGCAACAGTTCCCCCTGGACCTGGAAAAGTTTCTTGCCTGGCTTACAGAAGCTGAAACAACTGCCAATGTCCTACAGGATGCTACCCGTAAGGAAAGGCTCCTAGAAGACTCCAAGGGAGTAAAAGAGCTGATGAAACAATGGCAAGTAAGTCAGGCATTTCCGCTTTAGCACTCTTGTGGATCCAATTGAACAATTCTCAGCATTTGTACTTGTAACTGACAAGCCAGGGACAAAACAAAGAT
+
CCCCCFFFFFFFGGGGGGGGGGGGHHHHHHHHHHHHHHHHHHHHHHHHHHHHHHHHHHHHHHHHHHHHHHHHHHHHHHHHHHHHHHHHHHFHHHGGGGHHHHHHHHHHGHHHHHHHHHHHHHHGGFGGHHHHHGHHHHHHHFGHHHHHHHHHHGHHHHHHHHHHHHHHHHGGGGGHGHGHHHHHHGHGHHHHG<GHHGGHHHHHHHHHHHHHHHHHHHHHHGHGHHHHGHHHHGGGGGGGGFFGGGGGGGG
@M05620:45:000000000-G6HP7:1:1101:20251:8716 1:N:0:102
ATCTCTATCTCCTAAAAACCTGTTTAGATTTGGAGGTAGACCTTCAGGTTTTTCATCATTTTCTGCATGAATTATACATTGACCACGTTCCAGCGTGGTCAGTTTGCAGCATTCTGTTATTTTGTTTGACAGAGTGTCTTGTTGAGAACATATGTAGGACATGATTTTTTCCTGCAACAGGGAAAATAAAGTATAAGTTTTAAAGATTTATTCTTTAATAAAGGATCTCAAAGCCAGCTTTAGAAAAAGGA
+
ABBBBFFFFFFFGGGGFGGGGGHHHFHHHHHHHHHGEHHHHHHHHHHHHHHGGHGHHHHHHHHHHHHHHHHHHHHHHGHHHGHHHHDHHHHHGHGGGGHHHHHHHHHHHHHHHHHHHHHHHHHHHHHHHHGGHHHHHHHHHHHHFHHHHHHHHHHHHHHHHHHHHHHHHGHHHHHGHHHHHGFGHHHHHHHHHHHHHGFGHHGHHHGGHHHHHHHHHHHHHGGEFHGHHHGHHHHGHGHHGHHGHHHHGGF
@M05620:45:000000000-G6HP7:1:1101:8607:8718 1:N:0:102
AGATTACTGCAACAGTTCCCCCTGGACCTGGAAAAGTTTCTTGCCTGGCTTACAGAAGCTGAAACAACTGCCAATGTCCTACAGGATGCTACCCGTAAGGAAAGGCTCCTAGAAGACTCCAAGGGAGTAAAAGAGCTGATGAAACAATGGCAAGTAAGTCAGGCATTTCCGCTTTAGCACTCTTGTGGATCCAATTGAACAATTCTCAGCATTTGTACTTGTAACTGACAAGCCAGGGACAAAACAAAGAT
+
?AAABFFFFFFFGGGGGG5FGGGGHFHGHHHGFHHHGHHHHHHHHHGHHHHFHHHHHHHHHHFHHHHHHHHHHHHGHHHGFHHHHGHHHG5GGHGEGGHHHHHHHHHHGHHHHHHEHHHHHHHGGGGEFGHGHGGHHHHHHGHBFGHHHFHHFGHHGHDGFFFHHHHHHHGGGFGFDGFHHHHHHFGFFFHHHHBFHEHHHFHHDHHHFHHHHHHHGHFHHGGFHHHGHFHGHGGGGGGGA9CFFEGGGE0
@M05620:45:000000000-G6HP7:1:1101:27299:8722 1:N:0:102
AGATTACTGCAACAGTTCCCCCTGGACCTGGAAAAGTTTCTTGCCTGGCTTACAGAAGCTGAAACAACTGCCAATGTCCTACAGGATGCTACCCGTAAGGAAAGGCTCCTAGAAGACTCCAAGGGAGTAAAAGAGCTGATGAAACAATGGCAAGTAAGTCAGGCATTTCCGCTTTAGCACTCTTGTGGATCCAATTGAACAATTCTCAGCATTTGTACTTGTAACTGACAAGCCAGGGACAAAACAAAGAT
+
BCBCCFFFFFFFGGGGGGGGGGGGHHHHHHHHHHHHFHHHHHHHHHHHHHHHHHHHHHHHHHHHHHHHHHHHHHHGGHHHHHHHHHHHHHFHHHGF>EHHHHHHHHHHGHHHHHHHHHHH3FHGGAFGFGHHHGHHHHHHH?GHHHHHHHHHHGHHHHHHHHHHHHHHHHGGGGGHHHHHHHHHHFHGHHHHHHHHHFFGHHHHHHHHHHHHHGHHHHHHHGHGHHHHGGHHHGFGGGGGGGGGGGGGGGF
@M05620:45:000000000-G6HP7:1:1101:20233:8723 1:N:0:102
ATCTCTATCTCCTAAAAACCTGTTTAGATTTGGAGGTAGACCTTCAGGTTTTTCATCATTTTCTGCATGAATTATACATTGACCACGTTCCAGCGTGGTCAGTTTGCAGCATTCTGTTATTTTGTTTGACAGAGTGTCTTGTTGAGAACATATGTAGGACATGATTTTTTCCTGCAACAGGGAAAATAAAGTATAAGTTTTAAAGATTTATTCTTTAATAAAGGATCTCAAAGCCAGCTTTAGAAAAAGGA
+
CCDDDFFFFFFFGGGGGGGGGGHHHHHHHHHHHHHGGHHHHHHHHHHHHHHGGHHHHIIHHHHHHHHHHHHHHHHHHHHHHHHHHHGHHHHHHHGGGGHHHHHHHHHHHHHHHHHHHHHHHHHHHHHHHHHHHHHHHHHHHHHHHHHHHHHHHHHHHHHHHHHHHHHHHGHHHHHHHHHHHGGHHHHHHHHHHHHHHHHHHHHHHHHHHHHHHHHHHHHHHHHHHHHHHHHHHHHHHGHHHGHHGHHHGGG
@M05620:45:000000000-G6HP7:1:1101:20149:8782 1:N:0:102
CATCCTGACCCTGAAGTACCCCGGCTTGATTTCTGACATTAGATCGGAAGAGCACACGTCTGAACTCCAGTCACCGGCTATGATCTCGTATGCCGTCTTCTGCTTGAAAAAAAAAAAAGAACAACTGATGTGCTTTCTTTTTATACGCCACCAGAAACCTTCACTAAACATTTTTTCCCTCATTCCTTCTTCTGCATTCCTGAGTTTTTCGCCGCCTTGCTTCTTCTCCCCGCCTCTCTACTATCTTGCCC
+
CCCCCFFFFFFFGGGGGGGGGGGGGGGEGHHHHHHHHHHHGHHHHHGEGGGHHHHHHGHHHGHHHHHHHHHHHGHGFGGGHHGHHFHHGGHHHHGFGHGFHHHHHHHHHHGCECG@<///0000?1011111<>F1><<<11.><10.-...<..<GCC/CGBF0CB0:CG0CCC?/0:99.000;;;;00000900;B090;/;09;9/-.;-9@D./;//;;BFEF//.:-@.9/:;////;B////;/
@M05620:45:000000000-G6HP7:1:1101:4706:8800 1:N:0:102
AGATTACTGCAACAGTTCCCCCTGGACCTGGAAAAGTTTCTTGCCTGGCTTACAGAAGCTGAAACAACTGCCAATGTCCTACAGGATGCTACCCGTAAGGAAAGGCTCCTAGAAGACTCCAAGGGAGTAAAAGAGCTGATGAAACAATGGCAAGTAAGTCAGGCATTTCCGCTTTAGCACTCTTGTGGATCCAATTGAACAATTCTCAGCATTTGTACTTGTAACTGACAAGCCAGGGACAAAACAAAGAT
+
AAABBFDFFFFFFGGBGGFGGEGFHGGGEFGFBFHGGHHHHHHHHHHHHHHHFFHHHHHHHHGHHHGHHHHGGFGGGGHHHHHHHFGHHHGHHHGGGGHGFHEGHGFGFHHFHFGFCGGHHFHGGEG?GHHHHGFFGHDGHHBGHGGHHHHHFGDGFHHHHFHHHHHHGDCGGGGBHHHHHHHHHHHGFHHGDFHHHGFGBCHH<DGGHHHHHHHFGFHCGGHFGHGHHFCGCEFGGGE?E9:CFEFGGGF
@M05620:45:000000000-G6HP7:1:1101:4726:8814 1:N:0:102
AGATTACTGCAACAGTTCCCCCTGGACCTGGAAAAGTTTCTTGCCTGGCTTACAGAAGCTGAAACAACTGCCAATGTCCTACAGGATGCTACCCGTAAGGAAAGGCTCCTAGAAGACTCCAAGGGAGTAAAAGAGCTGATGAAACAATGGCAAGTAAGTCAGGCATTTCCGCTTTAGCACTCTTGTGGATCCAATTGAACAATTCTCAGCATTTGTACTTGTAACTGACAAGCCAGGGACAAAACAAAGAT
+
ABCCCFFFFFFFGGGGGGGGGGGGHHHHHHHHHHHHGHHHHHHHHHHHHHHHHHHHHHHHHHHHHHHHHHHHHHHHHHHHHHHHHGHHHHHHHHGGGGHHHHGHHHHHGHHHHHHGHHHHHHHGGGGGHHHHHGHHHHGHHHHHHHHHHHHHHGHHHHHHHHHHHHHHHHGGGGGHHHGHHHHHHHHGHHHHGHHHHHHHHHHHHHHHHGHHHHHHHGHHHGHHHHHGHGHHHGGGGGGGGGGGGGGGGGF
@M05620:45:000000000-G6HP7:1:1101:4743:8819 1:N:0:102
AGATTACTGCAACAGTTCCCCCTGGACCTGGAAAAGTTTCTTGCCTGGCTTACAGAAGCTGAAACAACTGCCAATGTCCTACAGGATGCTACCCGTAAGGAAAGGCTCCTAGAAGACTCCAAGGGAGTAAAAGAGCTGATGAAACAATGGCAAGTAAGTCAGGCATTTCCGCTTTAGCACTCTTGTGGATCCAATTGAACAATTCTCAGCATTTGTACTTGTAACTGACAAGCCAGGGACAAAACAAAGAT
+
33>AAFFFFFFFGGGGGGGGGGGGGFHHHHGHHHHGHHHHHHHHHHHGHHHHHHHGHHHHH3GHHHHHHHHHHHHHHHHHHHGFGGH3BGHHHHGGGGHBGFFCGHHHGHHHHFGFHHHHHHFEGHGGHHGHHEHHHHEFHGHHHHGHHGHHFFHHF@FHHHBGEHHHGH/CEGGH1GHHHHHHHHHGHHHHFHHHHHHGHHHHHHHHHGHHHHGHH;CHGFGHHHEHHHFAGEFAEAFGGGGGGFGFBFF
@M05620:45:000000000-G6HP7:1:1101:24874:8940 1:N:0:102
CATCCTGACCCTGAAGTACCTGACTTGATTTCTGACATTAGATCGGAAGAGCACACGTCTGAACTCCAGTCACCGGCTATGATCTCGTATGCCGTCTTCTGCTTGAAAAAAAAAACCAGAACAGCTGACCGAGGCCCCCCTGAACCCCAAGGCCAACAGAGAAAAGAAGACTCAGGTGAATCTCGGCCGACGCCCTTGCCCCTCCCGCCCACTCCCCAGTCCTTTTCTGCCCTGCTTTCGTTCTCGCCTTT
+
BBBBBFFFFFFFGGGGGGGGFBGFHHHHFFHHHHHFHGHDGGFGGE?FGHFHHHCGEHHFGHHGFGHHHGHHHHGCFEEHHFH5@DGFEGHHBF>EFFFHHHFDEFFHHHGG/E@//?/0222@<222@F</A/>/DGFC?./GGAEDAA<..:C.CC;CCB/;C/..9CFFFFB/FF00090;CE?D9-@--9>-/.//;A.9.9.--9..:9.9A..9;////:B9//BA:..////.;/../.9;.9/
@M05620:45:000000000-G6HP7:1:1101:24855:8941 1:N:0:102
CATCCTGACCCTGAAGTACCTGACTTGATTTCTGACATTAGATCGGAAGAGCACACGTCTGAACTCCAGTCACCGGCTATGATCTCGTATGCCGTCTTCTGCTTGAAAAAAAAAACCATAGCTACAGACATCCTCCCTCCTGACCCCCTCGTCCACCCGACATCAGCAGACTCCTCTGCAACCCGCCCTCCGCCCGTGCACCTCCCGCCCCTTCCCCCGTCCTTTCCCTCCCTTCTTGACTCTGCCCTCAC
+
BBBBBFFFFFFFGGGGGGGGFFHHHHHGGHHHHBGFHGHHFHGHECEFGGFGGHHHCHHHGHHHGFHHHHHHHHGAF?FHHHHFDGF??GHHDG>EFGGHHHHFFHHHGFFGGED///222233@222022222@2<0?C011<?<</-<-.>..1..----.00000././;/0/00000:..;-99-.....---...;//;.:.;---9..9...-.9..//////..../;:////://///./...
@M05620:45:000000000-G6HP7:1:1101:13411:8953 1:N:0:102
AAACCAAGCAGACACTCACCGCTCCCTCGCCACAGGCCAATAGTTTGTCCTCACTGAGTTGGCAACAAGTGGCTGCTGTGGCTGCCATTTTTCTGGTGATGGCCATCAGCTCCGACGAGGTCAGCTGGGGGGCTTTCTTTGTGTAAGCAACGAGAAACCTGAAAGAAGCATTTTTTAACTAAGTCCTGCTGAGTCATTCATGAGTTTTTAGCCGCCTTGCTTCTTCTCACAGACTCTCTACTCTCATGCCA
+
CCCCCCCFCFFFGGGGGGGGGGGGGGHHGGGGGHHHGGHHHHHHHHHHHHHHHHHHHHHHHHHHHHHHHHHHGHGGHHHHHHHGGHHHHHHHHHHHHHHHHHHHHHHHHHHHHGGGGGGGGHHHGHHHGGGGGGGGGGGGGGGGGGFFFFFFFFFFFFFFFFFFFFFFFFFFFFFFFFFFFFFFFFFFFFFFFFFFFFFFFFFFFFFFFFFFFFFFFFFFFFFFFFFFFFFFFFFFFFFFFFFFFFFFFFB
@M05620:45:000000000-G6HP7:1:1101:26011:8954 1:N:0:102
GGATGTGAACTCATTTGCTGGAGGTCACCCAGGGCTCTTTCAATATAGTAAAAACAGTGACTTGTACAGCATAATGAAAAACCTAGGCATTGATTTTGAAGACATCAGACACAATGAAAAATTTTTCAGAAATGATTTTTCTGGTGAGGTTGACTTCAGAGACATTGACTTAACGGATGAAATCCTGACGTATGTCCAAGATTCTTTAAGTAAGTCTCCCTTCATACCTTCAGATTATCAACAGCAACAGT
+
B@A?ACFFDFFFGGFGFGFGGAG2AGHHHHDE22EGHHHHFGFHHHHHHHFFGHGEHEFFHHFBBFGHHHHHGFHFBGGHHG?G3G3BCGGGDGHHHHGEHHHGHEHFGHEHHGFFHHGHHHHHGGGFHHHHFHFHHHHHFHHGGGEFEGCGHHHHHHHGHHCGGF1FHFGBFDEGD/CBGHHGGHHHHF?GFGDGB1GF<F<DFHHHFH<G0DDGHF0CHHHGHHFFFCHGF0GHGB;GHEHGGHBFC9;
@M05620:45:000000000-G6HP7:1:1101:4781:8981 1:N:0:102
CATCCTGACCCTGAAGTACCCCGGCTTGATTTCTGACATTAGATCGGAAGAGCACACGTCTGAACTCCAGTCACCGGCTATGATATCGTATGCCGTCTTCTGCTTGAAAAAAAAAAAAAAATCATGATATATTCTGTAAAAACATTTTTTGACCCTTAAATATGATTTACAAGAAATTAAGCAATGATAAATAGTTGATGATGCTACTATTAAAGAGAACGGTAATCGGGCTGTGTCGCTAGTCGCGATGA
+
ABBBBFFFFFFFGFFGGGGGGGEGGGGGHHHHHGHFHHHHHHHHHHGEGGHHHFHFGGHHHGGHHHHHHHHHHHHEGEFGHHHH4BGGGHHHHHGEEHGHHHFGHHHGFGHFEDGCB///-0<11111=11111100000<0..0<000--.00////:00000000000000///000;000900;0000000000000;0000009///://///;//9....//..---;./:/..;..:9.--9-./
@M05620:45:000000000-G6HP7:1:1101:11163:8996 1:N:0:102
AGATTACTGCAACAGTTCCCCCTGGACCTGGAAAAGTTTCTTGCCTGGCTTACAGAAGCTGAAACAACTGCCAATGTCCTACAGGATGCTACCCGTAAGGAAAGGCTCCTAGAAGACTCCAAGGGAGTAAAAGAGCTGATGAAACAATGGCAAGTAAGTCAGGCATTTCCGCTTTAGCACTCTTGTGGATCCAATTGAACAATTCTCAGCATTTGTACTTGTAACTGACAAGCCAGGGACAAAACAAAGAT
+
A?AAAFFFFF@1BGGGGGGGGGGGHHHHHHHHHHHHHHHHHHHHHGHHHHHHHHHGHFHHHHHHHHHHHHHHHHHGHHHHHGHHHGHHHH2GHHGGGGHHHHGHHHHHGHHHHHFHHHHGHHHGFEGEHHHHHGHHHHHHHHGHHHHFHHHHHEHHHHHFHHBGHHHHHHGGGGGHHGHHHHHHGHHGHFHHH0GHHGHHHHHHHHHHHHHHGHHHGFHHHFHHHHBCCGG.GEFFGGGGFGGGGGGGFFB
@M05620:45:000000000-G6HP7:1:1101:21483:9004 1:N:0:102
AGATTACTGCAACAGTTCCCCCTGGACCTGGAAAAGTTTCTTGCCTGGCTTACAGAAGCTGAAACAACTGCCAATGTCCTACAGGATGCTACCCGTAAGGAAAGGCTCCTAGAAGACTCCAAGGGAGTAAAAGAGCTGATGAAACAATGGCAAGTAAGTCAGGCATTTCCGCTTTAGCACTCTTGTGGATCCAATTGAACAATTCTCAGCATTTGTACTTGTAACTGACAAGCCAGGGACAAAACAAAGAT
+
BBBCCFFFFFFFGGGFGGGGGGGGHHHHHHHHGHHHGHHHHHHHHHHHHHHHHHHHHHHHHHHHHHHHHHHHHHHHHHHHHHHHGGHHHHFGGHGGGGHGHHFHHHHHGHHHGHHHHHHHHHHGGHGGHHHHHGHHHHHHHHHHHHHHHHHHHGHHHHHHHHHHHHHHHHGGGGGHHHHHHHHHHGHGGHHHGFHHHHFGHHHHHHHHHHHHHHHHHGHHHHHHHHHEGHHHHGGGGGGGGGFFGGGGGGG
@M05620:45:000000000-G6HP7:1:1101:11166:9016 1:N:0:102
AGATTACTGCAACAGTTCCCCCTGGACCTGGAAAAGTTTCTTGCCTGGCTTACAGAAGCTGAAACAACTGCCAATGTCCTACAGGATGCTACCCGTAAGGAAAGGCTCCTAGAAGACTCCAAGGGAGTAAAAGAGCTGATGAAACAATGGCAAGTAAGTCAGGCATTTCCGCTTTAGCACTCTTGTGGATCCAATTGAACAATTCTCAGCATTTGTACTTGTAACTGACAAGCCAGGGACAAAACAAAGAT
+
BAABBFFFFFFFGGFGGGGGGGGGGHHHHHFHHHHHHHHHHHHHHHHHHHHHHHHHHHHHHHHHHHHHHHHHHHHHHHHHHHHHHHHHHHFHHHGGGGHGHHFFHHHHGHHHHHGGHHHFHHHGGGGGHFHHHGHHHHFHHGHHHHHHHHHHHGHHGHHHHHHHHHHHHHGGGGGHHHHHHHHHHGHGHHHHHHHHHGHGHHHHHHHHHHGHHHHHHHHHHHHHHHHGGHHHHGGGGGGGGGFGGGGGGGG
@M05620:45:000000000-G6HP7:1:1101:22179:9024 1:N:0:102
CATCCTGACCCTGAAGTACCCCGGCTTGATTTCTGACATTAGATCGGAAGAGCACACGTCTGAACTCCAGTCACCGGCTATGATCTCGTATGCCGTCTTCTGCTTGAAAAAAAAAAAATATTTTGTTTGACAGATTTTCTTGTTGAGAACATCTGTCGGACATGATTTTTTCCTTCAACAGTGAAAATAAAGTATAAGTTTTACAGATTTATTCTTTCATCAAGGATCTCACCGCCCGCTTTCTACAAAGG
+
>11>AFFDF1CCGGGFGGGG1FEEAEEGFHHHHGHGFHHHHFBHHHGGEFAFGHHBGCHHHGHDF1FFHFF1@FEA/FGCHHH212BFFCCFFB/?/BF22>1FGFCEHFG></////<?1??FB?FFFFGB1F1<1>FDG>GGC1><1<<GCG0=0.-<<;CCGFGHGHGHHH0C9BF0/000000;000C;9CF009CBFB00;0;CFBBFFFGF00;//9//-9FFF//-999--9>BEB//9;//;-
@M05620:45:000000000-G6HP7:1:1101:20187:9034 1:N:0:102
AAACCAAGCAGACACTCACCGCTCCCTCGCCACAGGCCAATAGTTTGTCCTCACTGAGTTGGCAACAAGTGGCTGCTGTGGCTGCCATTTTTCTGGTGATGGCCATCAGCTCCGACGAGGTCAGCTGGGGGGCTTTCTTTGTGTAAGCAACGAGAAACCTGAAAGAAGCATTTTTTAACTAAGTCCTGCTGAGTCATTCATGAGTTTTTAGCCGCCTTGCTTCTTCTCACAGACTCTCTACTCTCATGCCA
+
CCCCCBCFCFFFGGGGGGGGGGGGGGHHGGGGGHHHGGHHHHHHHHHHHHHHHHHHHHHHHHHGHHHHHHHHGHGGHHHHHHHGGHHHHHHHHHHHHHGHHHHHHHHHHHHHHGGGGGGGGHHHHHHHGGGGGGGGGGGGGGGGGGFFFFFFFFFFFFFFFFFFFFFFFFFFFFFFFFFFFFFFFFFFFFFFFFFFFFFFFFFFFFFFFFFFFFFFFFFFFFFFFFFFFFFFFFFFFFFFFFFFFFFFFFF
@M05620:45:000000000-G6HP7:1:1101:16732:9045 1:N:0:102
ATCTCTATCTCCTAAAAACCTGTTTAGATTTGGAGATAGACCTTCAGGTTTTTCATCATTTTCTGCATGAATTATACATTGACCACGTTCCAGCGTGGTCAGTTTGCAGCATTCTGTTATTTTGTTTGACAGAGTGTCTTGTTGAGAACATATGTAGGACATGATTTTTTCCTGCAACAGGGAAAATAAAGTATAAGTTTTAAAGATTTATTCTTTAATAAAGGATCTCAAAGCCAGCTTTAGAAAAAGGA
+
BBCCCFFFFFFFGGGGGGGGGGHHHHHHHHGHHHHHHHHHHHHHHHHHHHHGGHHHHHIHHHIHHHHHHGHHHHHHHHHHHHHHHHGHHHHHHHGGGGHHGHHHHHHHHHHHHHHHHHHHHHHHHHHHGHGHHHHHHHHHHHHHHHHHHHHHHHHHHHHHHHHHHHHHHGHHHHHHHHHHHGGGHHHHHGHHHHHHHFGHHHHHHHHHHHHHHHHHHHHHHGHHHHHHHHHHHGHHHGHHHGFFHGGFGGH
@M05620:45:000000000-G6HP7:1:1101:23262:9052 1:N:0:102
AAACCAAGCAGACACTCACCGCTCCCTCGCCACAGGCCAATAGTTTGTCCTCACTGAGTTGGCAACAAGTGGCTGCTGTGGCTGCCATTTTTCTGGTGATGGCCATCAGCTCCGACGAGGTCAGCTGGGGGGCTTTCTTTGTGTAAGCAACGAGAAACCTGAAAGAAGCATTTTTTAACTAAGTCCTGCTGAGTCATTCATGAGTTTTTAGCCGCCTTGCTTCTTCTCACAGACTCTCTACTCTCATGCCA
+
AABBBBBFBFFFGGGGGGGGEFGGGGHHGGGGGHHHGGHGHGHHHHHHHHHHHHHHHHGHHHHHHHHHHGFHGHGGHHHHHHHGGHHHHHHHHHHHHHHHHGHHHHHHHHHHHGGGGEGGFHHHHHHHGGGGGGGGGGGGGGGGGGFFFFFFFFFFFFFFFEFFFFFFFFFFFFFFFFFFFFFFFFFFFFFFFFFFFFFFFFFFBFFFFFFFFFFFFFFFFFFFFFFFFFFFFFFFFFFFFFFFFFFFFFF
@M05620:45:000000000-G6HP7:1:1101:23298:9055 1:N:0:102
AAACCAAGCAGACACTCACCGCTCCCTCGCCACAGGCCAATAGTTTGTCCTCACTGAGTTGGCAACAAGTGGCTGCTGTGGCTGCCATTTTTCTGGTGATGGCCATCAGCTCCGACGAGGTCAGCTGGGGGGCTTTCTTTGTGTAAGCAACGAGAAACCTGAAAGAAGCATTTTTTAACTAAGTCCTGCTGAGTCATTCATGAGTTTTTAGCCGCCTTGCTTCTTCTCACAGACTCTCTACTCTCATGCCC
+
A@BBBBAFBFFFGGGGGGGG2EEEGGHH?FGGFHBGFGHGHHHHGHGGHHHHHHHHEGFGHHHHHHGAGHHHGHGGHCGFFFGFGHFHHHHHHHHGHHDGFBGHFHHHHHHHHGGGGGGGGHFHHHHHGGGGGGGGGGGGGGGGGEFFFFFBEFFF/BFFFF/FFEFFFFFFFFFBEFFFFB9FFFFFFFBFFFBFFFFFFB/FFFFFFFFFFFBBFFFFFFFFFFFFFFB//;BFFFFFFFFFBFFFFF/
@M05620:45:000000000-G6HP7:1:1101:23281:9061 1:N:0:102
AAACCAAGCAGACACTCACCGCTCCCTCGCCACAGGCCAATAGTTTGTCCTCACTGAGTTGGCAACAAGTGGCTGCTGTGGCTGCCATTTTTCTGGTGATGGCCATCAGCTCCGACGAGGTCAGCTGGGGGGCTTTCTTTGTGTAAGCAACGAGAAACCTGAAAGAAGCATTTTTTAACTAAGTCCTGCTGAGTCATTCATGAGTTTTTAGCCGCCTTGCTTCTTCTCACAGACTCTCTACTCTCATGCCA
+
CCCCCCCFBFFFGGGGGGGGGGGGGGHHGGGGGHHHGGHHHHHHHHHHHHHHHHHHHHHHHHHHHHHHHHHHGHGGHHHHHHHGGHHHHHHHHHHHHHHHHHHHHHHHHHHHHGGGGGGGGHHHHHHHGGGGGGGGGGGGGGGGGGFFFFFFFFFFFFFFFFFFFFFFFFFFFFFFFFFFFFFFFFFFFFFFFFFFFFFFFFFFFFFFFFFFFFFFFFFFFFFFFFFFFFFFFFFFFFFFFFFFFFFFFFF
@M05620:45:000000000-G6HP7:1:1101:6800:9061 1:N:0:102
ATCTCTATCTCCTAAAAACCTGTTTAGATTTGGAGATAGACCTTCAGGTTTTTCATCATTTTCTGCATGAATTATACATTGACCACGTTCCAGCGTGGTCAGTTTGCAGCATTCTGTTATTTTGTTTGACAGAGTGTCTTGTTGAGAACATATGTAGGACATGATTTTTTCCTGCAACAGGGAAAATAAAGTATAAGTTTTAAAGATTTATTCTTTAATAAAGGATCTCAAAGCCAGCTTTAGAACAAGGC
+
AAAABFFFFFFFG4B4FGGGGGHHHBGBGHHFFEGCHCGFFHHHGHHEFGHGGGFGHHFHGHGHFHHFH3AFGGHEG5GHHEHGHH?GHGGFGFFFGGHGHHHHHHHBFHHHHGHHHHHHHHHHHHGHEG4GCEHHHHHHHHHHBGGEGBEHHHGBGFFFBFF2BFGGE?GHHHHB2FG2FGAGEHGG1?FGHHDFHHHHHHGDGFGGHHHHHHHHHDD0==GG/GHHHHHHEGHBCEHHHHBCG0C/CG:
@M05620:45:000000000-G6HP7:1:1101:13028:9064 1:N:0:102
AAACCAAGCAGACACTCACCGCTCCCTCGCCACAGGCCAATAGTTTGTCCTCACTGAGTTGGCAACAAGTGGCTGCTGTGGCTGCCATTTTTCTGGTGATGGCCATCAGCTCCGACGAGGTCAGCTGGGGGGCTTTCTTTGTGTAAGCAACGAGAAACCTGAAAGAAGCATTTTTTAACTAAGTCCTGCTGAGTCATTCATGAGTTTTTAGCCGCCTTGCTTCTTCTCACAGACTCTCTACTCTCCTCCCC
+
BBBBBBBFBFFFGGGGGGGGCFGGGGHHCGGGEHHGGGHHHHHHHHHHGHHFHHHHHHHHHHHHHHHHHHHHGHGGH3FGFHHGGHHHHHHHHHHHHHHFHHHHHHHFHHHHHGGGCGGGGHHHHHFHFGGGGGGGGGGGGGFGGGFFFFFFFFFFBFFFFBF/BF?BFFFFFFFFABBFFFFFFFFBBFB/.99BFFFBFB//FFFFFEBFFABFFA/FFF9BF//9///;/9BB/9B/;9B9B/;.;..
@M05620:45:000000000-G6HP7:1:1101:6821:9069 1:N:0:102
ATCTCTATCTCCTAAAAACCTGTTTAGATTTGGAGATAGACCTTCAGGTTTTTCATCATTTTCTGCATGAATTATACATTGACCACGTTCCAGCGTGGTCAGTTTGCAGCATTCTGTTATTTTGTTTGACAGAGTGTCTTGTTGAGAACATATGTAGGACATGATTTTTTCCTGCAACAGGGAAAATAAAGTATAAGTTTTAAAGATTTATTCTTTAATAAAGGATCTCAAAGCCAGCTTTAGAAAAAGGA
+
CDDCDFFFFFFFGGGGGGGGGGHHHHHHHHHHHHHHHHHHHHHHHHHHHHHGGHHHHHIHHIIHIHHHHGHHHHHHHHHHHHHHHHGHHHHHHHGGGGHHHHHHHHHHHHHHHHHHHHHHHHHHHHHHHHHHHHGHHHHHHHHHHHGHHHHHHHHHHHHHHHHHHHHHHGHHHHHHHHHHHGGHHHHHGHHHHHHHHHHHHHGHHHHHHHHHHHHHHHHHHHHHHHHHHGHGHGHHHGHHHHGHGGGHGGH
@M05620:45:000000000-G6HP7:1:1101:23275:9079 1:N:0:102
AAACCAAGCAGACACTCACCGCTCCCTCGCCACAGGCCAATAGTTTGTCCTCACTGAGTTGGCAACAAGTGGCTGCTGTGGCTGCCATTTTTCTGGTGATGGCCATCAGCTCCGACGAGGTCAGCTGGGGGGCTTTCTTTGTGTAAGCAACGAGAAACCTGAAAGAAGCATTTTTTAACTAAGTCCTGCTGAGTCATTCATGAGTTTTTAGCCGCCTTGCTTCTTCTCACAGACTCTCTACTCTCATGCCA
+
BBCCCCBFBFFFGGGGGGGGFGGGGGHHGGGGGHHHGGHHHHHHHHHHHHHHHHHHHHHHHHHHHHHHHFGHGHGGHHHHHHHGGHHHHHHHHHHHHHHHHHHHHHGHHHHHHGGGGGGGGHHHHHHHGGGGGGGGGGGGGGGGGGFFFFFFFFFFFFFFFFFFFFFFFFFFFFFFFFFFFFFFFFFFFFFFFFFFFFFFFFEFFFFFFFFFFFFFFFFFFFFFFFFFFFFFFFFFFFFFFFFFFFFFFFF
@M05620:45:000000000-G6HP7:1:1101:13037:9081 1:N:0:102
AAACCAAGCAGACACTCACCGCTCCCTCGCCACAGGCCAATAGTTTGTCCTCACTGAGTTGGCAACAAGTGGCTGCTGTGGCTGCCATTTTTCTGGTGATGGCCATCAGCTCCGACGAGGTCAGCTGGGGGGCTTTCTTTGTGTAAGCAACGAGAAACCTGAAAGAAGCATTTTTTAACTAAGTCCTGCTGAGTCATTCATGAGTTTTTAGCCGCCTTGCTTCTTCTCACAGACTCTCTACTCTCATGCCA
+
BCCCCBBFCFFFGGGGGGGGGGGGGGHHGGGGGHHHGGHHHHHHHHHHHHHHHHHHHHHHHHHHHHHHHHHHGHGGHHHHHHHGGHHHHHHHHHHHHHGHHHHHHHHHHHHHHGGGGGGGGHHHHHHHGGGGGGGGGGGGGGGGGGFFFFFFFFFFFFFFFFFFFFFFFFFFFFFFFFFFFFFFFFFFFFFFFFFFFFFFFFFFFFFFFFFFFFFFFFFFFFFFFFFFFFFFFFFFFFFFFFFFFFFFFFF
@M05620:45:000000000-G6HP7:1:1101:5224:9091 1:N:0:102
CATCCTGACCCTGAAGTACCCCGGCTTGATTTCTGACATTAGATCGGAAGAGCACACGTCTGAACTCCAGTCACCGGCTATGATCTCGTATGCCGTCTTCTGCTTGAAAAAAAAAAAAGGACAACTGGGGGGCTTTTTTTGTGTAAGCACCCAAAAAACGCAAAGAAGCATTTTTTCACTAAGCCCGGCTGAGACATTCAGCCCTTTTACGCCGCCTTGCTTCTTCTCACCGACTCTCTACTCTCATGCCC
+
BBABBFFFFFFFGGGGFGGGGGGGGGGGCHHFHGHFHGFHFHFHHHGCFEHHFHHFFEHHHFHHFFHHHHHGHFFEGEG?HFFGHFFHGFHHHFEEEGFDGHHFGEHHFHFEE?D/<//?00?0<<00.-----9///;--...////9;....;;:-9--;--//.//99////-//9/;////.--9--A.//.//////9.9/////99;-->..//////99;/;9..-;-.///;/:B/9/////:
@M05620:45:000000000-G6HP7:1:1101:15234:9133 1:N:0:102
TACCTGTACTGGGGAAGAGTGTAGCAATCGCCATTCCTACCCTAAAGATCGGAAGAGCACACGTCTGAACTCCAGTCACCGGCTATGATCTCGTATGCCGTCTTCTGCTTGAAAAAAAAAAAAAAAAAAAAAGAAAAAAAAAATAGTGAAGAATGAAGAAGATAATAAAATAAAAAGGAATATAGGAATCAGACAAAGAATAATAAAAATAATATATCGGTGATGAATGTAAAACGGTAAAAAGCTGATAA
+
DCCDDFFFFFFFGGGGGGGGGGHHHHHHHGGGGGHHHHGHHHHHHHHHHHHGGGGHHHGHGHGHHHGGFHHHHGHHHHHHGGGGGHHGHEHGHFGHHHHGFGHGHHHHHHHGHHHHGGGGG>></-<-----...//.-----.00000000/000000//000000000000000..//;;B00000000000/////;0000:000:.00:0000:.-...00000:000000-....000..000000
@M05620:45:000000000-G6HP7:1:1101:11677:9135 1:N:0:102
ATCTCTATCTCCTAAAAACCTGTTTAGATTTGGAGATAGACCTTCAGGTTTTTCATCATTTTCTGCATGAATTATACATTGACCACGTTCCAGCGTGGTCAGTTTGCAGCATTCTGTTATTTTGTTTGACAGAGTGTCTTGTTGAGAACATATGTAGGACATGATTTTTTCCTGCAACAGGGAAAATAAAGTATAAGTTTTAAAGATTTATTCTTTAATAAAGGATCTCAAAGCCAGCTTTAGAAAAAGGA
+
CCDCDFFFFFFFGGGGGGGGGGHHHHHHHHHHHHHHHHHHHHHHHHHHHHHGGHHHHIHHHHHHHHHHHHHHHHHHHHHHHHHHHHGHHHHHHHGGGGHHHHHHHHHHHHHHHHHHHHHHHHHHHHHHHHHHHHHHHHHHHHHHHHHHHHHHHHHHHHHHHHHHHHHHHGHHHHHHHHHHHGGHHHHHHHHHHHHHHHHHHHHHHHHHHHHHHHHHHHHHHHFHHHGHHHHHHHHHHGHHHHHGHHHHGGH
@M05620:45:000000000-G6HP7:1:1101:15967:9141 1:N:0:102
TACCTGTACTGGGGAAGCGTGTAGCAATCGCCATTCCTACCCTAAAGATCGGAAGAGCACACGTCTGAACTCCAGTCACCGGCTATGATCTCGTATGCCGTCTTCTGCTTGAAAAAAAAAATTGTTTGACAGAGTGTCTTGTTGAGAACCTATGTAGGACATGATTTTTTCCTGCAACAGGGAAAATAAAGTATAAGTTTTAAAGATTTATTCTTTAATAAAGGATCTCAAAGCCAGCTTTAGAAAAAGGC
+
>>AAADF@FFD11EFGEGEA0A0AEGEFF00AAFGFEGFGHHHFAGHFHGF??F?00C1A00AGECFD2FFFEHCFGHFFGGGEEDHBHHFFH?>GHFEEE@HGDDFHH>FC11F<</>//0@@@FCFBBGFHHHGHHHHHHHFHFEHG.<1<1>F1F0<B0<DFHFGB-CCHFCFFGHHHGECCGGGFBB;FGGGGCFGGFGFGEF9FGGGGGGFGFFGFFBFBFFFFFBF/BFFFEFFFBBFB/BFFB-
@M05620:45:000000000-G6HP7:1:1101:11693:9145 1:N:0:102
ATCTCTATCTCCTAAAAACCTGTTTAGATTTGGAGATAGACCTTCAGGTTTTTCATCATTTTCTGCATGAATTATACATTGACCACGTTCCAGCGTGGTCAGTTTGCAGCATTCTGTTATTTTGTTTGACAGAGTGTCTTGTTGAGAACATATGTAGGACATGATTTTTTCCTGCAACAGGGAAAATAAAGTATAAGTTTTAAAGATTTATTCTTTAATAAAGGATCTCAAAGCCAGCTTTAGAAAAAGGA
+
AAAABFFFFFFFGGGGGGGGGGHHHHHHHHHHHGHHHHHHHHHHHHHHHHHGGHGHHHHHHHHHHHHHHGHHHHHHHHHHHHHHHHGHHHGHHHGGGGHGHHHHHHHHHHHHHHHHHHHHHHHHHHHHHHHHHHFGHHHHHHHHHHHHHHHHGHHHHHFHHHHHHHHHHGHHHHHHHHHHHGGHHHHHHHHGHHHFHFGHHHHHHHHHHHHHHHHHHGHHFHHHHHHHHHFHHHHHHGHHHHHHFFHHGGH
@M05620:45:000000000-G6HP7:1:1101:11678:9155 1:N:0:102
ATCTCTATCTCCTAAAAACCTGTTTAGATTTGGAGATAGACCTTCAGGTTTTTCATCATTTTCTGCATGAATTATACATTGACCACGTTCCAGCGTGGTCAGTTTGCAGCATTCTGTTATTTTGTTTGACAGAGTGTCTTGTTGAGAACATATGTAGGACATGATTTTTTCCTGCAACAGGGAAAATAAAGTATAAGTTTTAAAGATTTATTCTTTACTAAAGGATCTCAAAGCCAGCTTTAGAAAAAGGA
+
AAAABFFFFFFFGGGGGFGGGGFGHGFHGHGGB4EF4GHCGHGHHDFFHHHGGHBGHHHGHHHHFFGHHBBGGGHHHHHHEHDHBHGGHHHFHGGGGGHHHGGGHHGHHHHHHHHHHHDGHGHHFGHHGHFGBFB?GGHFHHHH4FF?FGHGHHGHHHHHHGHHFHGHHFHHGHHHHHHHGGGA/<<DG1FGHGDBGHHHHHGFHGGHHEHHHHGGD0=G00G0CGHHHHHDGHHHEFHHHHGFFCCC..C
@M05620:45:000000000-G6HP7:1:1101:10758:9164 1:N:0:102
AGATTACTGCAACAGTTCCCCCTGGACCTGGAAAAGTTTCTTGCCTGGCTTACAGAAGCTGAAACAACTGCCAATGTCCTACAGGATGCTACCCGTAAGGAAAGGCTCCTAGAAGACTCCAAGGGAGTAAAAGAGCTGATGAAACAATGGCAAGTAAGTCAGGCATTTCCGCTTTAGCACTCTTGTGGATCCAATTGAACAATTCTCAGCATTTGTACTTGTAACTGACAAGCCAGGGACAAAACAAAGAT
+
BBCCCFFFFFFFGGGGGGGGGGGGHHHHHHHHGHHHHHHHHHHHHHHHHHHHHHHHHHHHHHHHHHHHHHHHHHHHHHHHHHHHHHHHHHHHHHGGGGHHHHGFHHHHGHHHHHFHHHHHHHHGGGGGHHHHHGHHHHHHHHHHHHHHHHHHHGHHHHHHHHHHHHHHHHGGGGGHHHGHHHHHHFHGHHHHHHHHHHHHHHHHHHHHHHHHHHHHHHHHHFHHHHHGHHGHHGGGGGGGGFFFGGGGFGF
@M05620:45:000000000-G6HP7:1:1101:20443:9187 1:N:0:102
ATCTCTATCTCCTAAAAACCTGTTTAGATTTGGAGATAGACCTTCAGGTTTTTCATCATTTTCTGCATGAATTATACATTGACCACGTTCCAGCGTGGTCAGTTTGCAGCATTCTGTTATTTTGTTTGACAGAGTGTCTTGTTGAGAACATATGTAGGACATGATTTTTTCCTGCAACAGGGAAAATAAAGTATAAGTTTTAAAGATTTATTCTTTAATAAAGGATCTCAAAGCCAGCTTTAGAAAAAGGA
+
ABCCCFFFFFFFGGGGGGGGGGHHHHHHHHHHHGHHHHHGHHHHHHHHHHHGGHHHHIHHHHHHHHHHHHHHHHHHHHHHHHHHHHGHHHHHHHGFGGHHGHHHHHHHHHHHHHHHHHHHHHHHHHHHGHHHHHHHHHHHHHHHHHHHHHHHHHHHHHHHHHHHHHHHHGHHHHHHHHHHHGGGHHHHHHHHHHHHHGHHHHHHHHHHHHHHHHHHHHHHHHFHHHHHHHHHHHHHHGHHHHHHHGHHGGH
@M05620:45:000000000-G6HP7:1:1101:20425:9189 1:N:0:102
ATCTCTATCTCCTAAAAACCTGTTTAGATTTGGAGATAGACCTTCAGGTTTTTCATCATTTTCTGCATGAATTATACATTGACCACGTTCCAGCGTGGTCAGTTTGCAGCATTCTGTTATTTTGTTTGACAGAGTGTCTTGTTGAGAACATATGTAGGACATGATTTTTTCCTGCAACAGGGAAAATAAAGTATAAGTTTTAAAGATTTATTCTTTAATAAAGGATCTCAAAGCCAGCTTTAGAAAAAGGA
+
11AAAFFFFFFFGFFGGFGEGFHHFHAGHFDEBCFGHFHDDGHFGFGHDFGFFHHHGFGHFHFHFGHFDAGFGFDHHGHFFDEFGH?HHHHFHFGB?EFEFGFGHGDGGGHHGHFGFGFGGFHHHHHHFHBGEG>EHFHFFGHHBGEEGGFFDGBB2GHFGFHFFGHFH?GFHHGHBGFHHGGFH0?<1FGGGHHGHGFFHHCDGFGHHHHHHHHHG0DDB00<CDGFDGDGFHHHFFHHHHG0;0GH.AG
@M05620:45:000000000-G6HP7:1:1101:20426:9208 1:N:0:102
ATCTCTATCTCCTAAAAACCTGTTTAGATTTGGAGATAGACCTTCAGGTTTTTCATCATTTTCTGCATGAATTATACATTGACCACGTTCCAGCGTGGTCAGTTTGCAGCATTCTGTTATTTTGTTTGACAGAGTGTCTTGTTGAGAACATATGTAGGACATGATTTTTTCCTGCAACAGGGAAAATAAAGTATAAGTTTTAAAGATTTATTCTTTAATAAAGGATCTCAAAGCCAGCTTTAGAAAAAGGA
+
BCCCCFFFFFFFGGGGGGGGGGHHHHHHHHHHHHHHHHHHHHHHHHHHHHHGGHHHHHHIHHIHHHHHHHHGHHHHHHHHHHHHHHGHHHHHHHGEGGHHHHHHHHGHHHHHHHHHHHHHHHHHHHHHHHGHHHGHHHHHHHHHHHGHHHHHHHHHHHHHHHHFHHHHHGHHHHHHHHHHHGGGHHHHHHHHHHHHHFGHHHHHHHHHHHHHHHHHHHHHHGHHHHHHHGHHHGHHHGHHHHHGHFHHGGH
@M05620:45:000000000-G6HP7:1:1101:7568:9214 1:N:0:102
ATCTCTATCTCCTAAAAACCTGTTTAGATTTGGAGATAGACCTTCAGGTTTTTCATCATTTTCTGCATGAATTATACATTGACCACGTTCCAGCGTGGTCAGTTTGCAGCATTCTGTTATTTTGTTTGACAGAGTGTCTTGTTGAGAACATATGTAGGACATGATTTTTTCCTGCAACAGGGAAAATAAAGTATAAGTTTTAAAGATTTATTCTTTAATAAAGGATCTCAAAGCCAGCTTTAGAAAAAGGA
+
BCCCCFFFFFFFGGGGGGGGGGHHHHHHHHHHHHHHHHHHHHHHHHHHHHHGGHHHHIHHHHHHHHHHHHHHHHHHHHHHHHHHHHGHHHHHHHGFGGHHGHHHHHHHHHHHHHHHHHHHHHHHHHHHGHHHHHGHHHHHHHHHHHHHHHHHHHHHHHHHHHHHHHHHHGHHHHHHHHHGHGGHHHHHGHHHHHHHHHHHHHHHHHHHHHHHHHHHHHHGHHHHHHHHHGHGHHHHHGHHHHGFHHHHGGH
@M05620:45:000000000-G6HP7:1:1101:16007:9226 1:N:0:102
ATCTCTATCTCCTAAAAACCTGTTTAGATTTGGAGATAGACCTTCAGGTTTTTCATCATTTTCTGCATGAATTATACATTGACCACGTTCCAGCGTGGTCAGTTTGCAGCATTCTGTTATTTTGTTTGACAGAGTGTCTTGTTGAGAACATATGTAGGACATGATTTTTTCCTGCAACAGGGAAAATAAAGTATAAGTTTTAAAGATTTATTCTTTAATAAAGGATCTCAAAGCCAGCTTTAGAAAAAGGA
+
ABBBBFFFFFFFGGGGFGGGGGHHH5GHHHHHFHHHHFHHHHHHHHHFHHHGGHFHHHHHHHHHHHGHHHHHHHHHHHHHHFHHFHFHHHGFGHGGDGHHHHHHHFHHHHHHHHHGHHHHHHHHHHHHGHHHGHHHHHHHHHHHDHHBGFHHHHHHHGFHHHHFHHHHHGHHHHFHGHFFGGGFAFFGGFGHHH1GHHHHHHGHHHGHHGHHHHHHHHHB0DGBCGHHHHHHHHHFGFHHHGHFBHBHD?G
@M05620:45:000000000-G6HP7:1:1101:15991:9237 1:N:0:102
ATCTCTATCTCCTAAAAACCTGTTTAGATTTGGAGATAGACCTTCAGGTTTTTCATCATTTTCTGCATGAATTATACATTGACCACGTTCCAGCGTGGTCAGTTTGCAGCATTCTGTTATTTTGTTTGACAGAGTGTCTTGTTGAGAACATATGTAGGACATGATTTTTTCCTGCAACAGGGAAAATAAAGTATAAGTTTTAAAGATTTATTCTTTAATAAAGGATCTCAAAGCCAGCTTTAGAAAAAGGA
+
BCCBCFFFFFFFGGGGGGGGGGHHHHHHHHHHHFHHHHHHHHHHHHHHHHHGGHHHHHHHHHHIHHHHHGHHHHHHHHHHHHHHHHEHHHHHHHGGGGHHHHHHHHHHHHHHHHHHHHHHHHHHHHHHGHHHHHHHHHHHHHHHFGHHHHHHHHHHHGHHHHHHHHHHHGHHHHHHFHHHHGGHHFGHHHHHHHHGHGGHHHHFHHHHHHHHHHHHHHHHHHHHGHGHHHHHHGHHHGHHHHFHFHHHGDF
@M05620:45:000000000-G6HP7:1:1101:15992:9259 1:N:0:102
ATCTCTATCTCCTAAAAACCTGTTTAGATTTGGCGATAGACCTTCAGGTTTTTCATCATTTTCTGCATGAATTATACATTGACCACGTTCCAGCGTGGTCAGTTTGCAGCATTCTGTTATTTTGTTTGACAGAGTGTCTTGTTGAGAACATATGTAGGACATGATTTTTTCCTGCAACAGGGAAAATAAAGTATAAGTTTTAAAGATTTATTCTTTAATAAAGGATCTCAAAGCCAGCTTTAGAAAAAGGA
+
AAAAAFFFFFFFGGGFGGGGFFDGGFEGDGHHH4AAAEEFFHGHHFDHGHGFFHFGFFHGHGHHHFHHHGDFGHHHH5BGEAAFAGGFGHHFFGEEEFHHHGFGHHFHHFHFGHHHFFGHHFHHGHHHFHFHFHFGGHFEHGGHFGHHHHFHHHGGGFFHHHHHHHHHHGHHHGHHFFHHHGFHHFGFGGH1GFFGHHHHHHGFHGGHFHHHFHHHHFHH0G=DCGHHFHFHGFHFHGHHHFHFGHGGF.;
@M05620:45:000000000-G6HP7:1:1101:13141:9296 1:N:0:102
AAACCAAGCAGACACTCACCGCTCCCTCGCCACAGGCCAATAGTTTGTCCTAACTGAGTTGGCAACAAGTGGCTGCTGTGGCTGCCATTTTTCTGGTGATGGCCATCAGCTCCGACGAGGTCAGCTGGGGGGCTTTCTTTGTGTAAGCAACGAGAAACCTGAAAGAAGCATTTTTTAACTAAGTCCTGCTGAGTCATTCATGAGTTTTTAGCCGCCTTGCTTCTTCTCACAGACTCTCTACTCTCATGCCA
+
AAAA>A?1AF1CGGFGFGGGGEGGGGCGCGGGGHFHFECCGBG2DGHHHFH2AFADHH1FGFFHFGHFHFG1EGGEFE@00FEEAGFHHGHHHHDHHGHHHH0E>BGFFHHHFEEE<@B//<FG1BCHGCCGGGGGGGFFF9BCFFFFEFF-EA9BFFFFAFFF/FFFFFF/9FF@FFFB9:9FB/FFFFFFF;;/BBFFBBFBFFFBA-9F/A@@FFF/FF/9BFFFFFFFFFFFFFFFFFFFFFFFFFF
@M05620:45:000000000-G6HP7:1:1101:19439:9298 1:N:0:102
ATCTCTATCTCCTAAAAACCTGTTTAGATTTGGAGATAGACCTTCAGGTTTTTCATCATTTTCTGCATGAATTATACATTGACCACGTTCCAGCGTGGTCAGTTTGCAGCATTCTGTTATTTTGTTTGACAGAGTGTCTTGTTGAGAACATATGTAGGACATGATTTTTTCCTGCAACAGGGAAAATAAAGTATAAGTTTTAAAGATTTATTCTTTAATAAAGGATCTCAAAGCCAGCTTTAGAAAAAGGA
+
BBCCCFFFFFFFGGGGGGGGGGHHHHHHHHHHHHHHHHHFHHHHHHHHHHHGGHHHHIHHHHIHHHHHHHHHHHHHHGHHHHHHHHGHHHHHHHGGGGHHHHHHHHHHHHHHHHHHHHHHHHHHHHHHHHHHHHHHHHHHHHHHHHHHHGHHHHHHHHHHHHHHHHHHHGHHHHHHHHHHHGFHHHGGDGHHHHHHHHHHHHHDHHGHHGHHHHHHHHHHGHHHHHHHHHHHHHHHHGHHHHHGHHHHGGH
@M05620:45:000000000-G6HP7:1:1101:13121:9304 1:N:0:102
AAACCAAGCAGACACTCACCGCTCCCTCGCCACAGGCCAATAGTTTGTCCTCACTGAGTTGGCAACAAGTGGCTGCTGTGGCTGCCATTTTTCTGGTGATGGCCATCAGCTCCGACGAGGTCAGCTGGGGGGCTTTCTTTGTGTAAGCAACGAGAAACCTGAAAGAAGCATTTTTTAACTAAGTCCTGCTGAGTCATTCATGAGTTTTTAGCCGCCTTGCTTCTTCTCACAGACTCTCTACTCTCATGCCA
+
CDDDDDDFBFFFGGGGGGGGGGGGGGHHGGGGGHHHGGHHHHHHHHHHHHHHHHHHHHHHHHHHHHHHHHHHGHGGHHHHHHHGGHHHHHHHHHHHHHHHHHHHHHHHHHHHHGGGGGGGGHHHHHHHGGGGGGGGGGGGGGGGGGFFFFFFFFFFFFFFFFFFFFFFFFFFFFHFFFFHHFFFFFFFFFFFFFFFFFFFFFFFFFFFFFFFFFFFFFFFHHHFHHFFFFFFFFFFFFFFFFFHFFFFFF0
@M05620:45:000000000-G6HP7:1:1101:19442:9316 1:N:0:102
ATCTCTATCTCCTAAAAACCTGTTTAGATTTGGAGATAGACCTTCAGGTTTTTCATCATTTTCTGCATGAATTATACATTGACCACGTTCCAGCGTGGTCAGTTTGCAGCATTCTGTTATTTTGTTTGACAGAGTGTCTTGTTGAGAACATATGTAGGACATGATTTTTTCCTGCAACAGGGAAAATAAAGTATAAGTTTTAAAGATTTATTCTTTAATAAAGGATCTCAAAGCCAGCTTTAGAAAAAGGA
+
CCDDDFFFFFFFGGGGGGGGGGHHHHHHHHHHHHHHHHHHHHHHHHHHHHHGGHHHHHIHHIIHIHHHHHHHHHHHHHHHHHHHHHGHHHHHHHGGGGHHHHHHHHHHHHHHHHHHHHHHHHHHHHHHHHHHHHHHHHHHHHHHHHHHHHHHHHHHHHHHHHHHHHHHHGHHHHHHHHHHHGGHHHHHHHHHHHHHHHHHHHHHHHHHHHHHHHHHHHHHHHGHHHHHHHHHHHHHHGHHHHHGHHHHGGH
@M05620:45:000000000-G6HP7:1:1101:4560:9324 1:N:0:102
AAACCAAGCAGACACTCACCGCTCCCTCGCCACAGGCCAATAGTTTGTCCTCACTGAGTTGGCAACAAGTGGCTGCTGTGGCTGCCATTTTTCTGGTGATGGCCATCAGCTCCGACGAGGTCAGCTGGGGGGCTTTCTTTGTGTAAGCAACGAGAAACCTGAAAGAAGCATTTTTTAACTAAGTCCTGCTGAGTCATTCATGAGTTTTTAGCCGCCTTGCTTCTTCTCACAGACTCTCTACTCTCATCCCA
+
ABBBBAACAFFFGFGGGGGGGGGGGGHHGGGGGHHHGGHHFFGHHHHHHHHHHHHFHHHHHHHHHHGHHHFHGHGGHHHBBFFEGGBGHHHHHHHFHFGHFHHHGHHHGHHHHCEG@E@?CFFFEFHHGGGGGGGGFFGGGGGGGG/FFFFB?DD.BFFFF/FFFFFFFFF/FFFB.BFFFFFFFFFFFFFFFBBBFFFFFFF/;BFFEEF/F.@>FFBFFFFFFFFFFF/FFFBBBFFFFFFFFFF/9A/
@M05620:45:000000000-G6HP7:1:1101:4536:9329 1:N:0:102
AAACCAAGCAGACACTCACCGCTCCCTCGCCACAGGCCAATAGTTTGTCCTCACTGAGTTGGCAACAAGTGGCTGCTGTGGCTGCCATTTTTCTGGTGATGGCCATCAGCTCCGACGAGGTCAGCTGGGGGGCTTTCTTTGTGTAAGCAACGAGAAACCTGAAAGAAGCATTTTTTAACTAAGTCCTGCTGAGTCATTCATGAGTTTTTAGCCGCCTTGCTTCTTCTCACAGACTCTCTACTCTCATGCCA
+
3ABBBBBFBFFFGGGGGGGGGGGGGGHHGGGGGHHHGGFHGHHFHHHHHHHHHHHHGHGGHHHHHGHGHHHHGHFFHGGFHGHGGHHHHHHHHHHHHHGHHHHHHHHHHGGHHGGGGGGGFFGHHHHHGGGGGGGGGGGGGGGGFGFFFFFFFFFFFFFFFFFFFFFFFFFFFFFFAFFFFFFFFFFFFFFFFFFFFFFFFFFFFFFFFFFFFFAFFFFFFFFFFFFFFFFFFFFFFFFFFFFFFFFFFFF
@M05620:45:000000000-G6HP7:1:1101:25256:9334 1:N:0:102
AAACCAAGCAGACACTCACCGCTCCCTCGCCACAGGCCAATAGTTTGTCCTCACTGAGTTGGCAACAAGTGGCTGCTGTGGCTGCCATTTTTCTGGTGATGGCCATCAGCTCCGACGAGGTCAGCTGGGGGGCTTTCTTTGTGTAAGCAACGAGAAACCTGAAAGAAGCATTTTTTAACTAAGTCCTGCTGAGTCATTCATGAGTTTTTAGCCGCCTTGCTTCTTCTCACAGACTCTCTACTCTCATGCCA
+
CCCCCCCFCFFFGGGGGGGGGGGGGGHHGGGGGHHHGGHHHHHHHHHHHHHHHHHHHHHHHHHHHHHHHHHHGHGGHHHHHHHGGHHHHHHHHHHHHHHHHHHHHHHHHHHHHGGGGGGGFHHHHHHHGGGGGGGGGGGGGGGGGGFFFFFFFFFFFFFFFFFFFFFFFFFFFFFFFFFFFFFFFFFFFFFFFFFFFFFFFFFFFFFFFFFFFFFFFFFFFFFFFFFFFFFFFFFFFFFFFFFFFFFFFFB
@M05620:45:000000000-G6HP7:1:1101:18499:9335 1:N:0:102
AAACCAAGCAGACACTCACCGCTCCCTCGCCACAGGCCAATAGTTTGTCCTCACTGAGTTGGCAACAAGTGGCTGCTGTGGCTGCCATTTTTCTGGTGATGGCCATCAGCTCCGACGAGGTCAGCTGGGGGGCTTTCTTTGTGTAAGCAACGAGAAACCTGAAAGAAGCATTTTTTAACTAAGTCCTGCTGAGTCATTCATGAGTTTTTAGCCGCCTTGCTTCTTCTCACAGACTCTCTACTCTCATGCCA
+
CCCCCCCFCFFFGGGGGGGGGGGGGGHHGGGGGHHHGGHHHHHHHHHHHHHHHHHHHHHHHHHHHHHHHHHHGHGGHHHHHHHGGHHHHHHHHHHHHHHHHHHHHHHHHHHHHGGGGGGGGHHHHHHHGGGGGGGGGGGGGGGGGGFFFFFFFFFFFFFFFFFFFFFFFFFFFFFFFFFFFFFFFFFFFFFFFFFFFFFFFFFFFFFFFFFFFFFFFFFFFFFFFFFFFFFFFFFFFFFFFFFFFFFFFFB
@M05620:45:000000000-G6HP7:1:1101:23560:9338 1:N:0:102
ATCTCTATCTCCTAAAAACCTGTTTAGATTTGGAGATAGACCTTCAGGTTTTTCATCATTTTCTGCATGAATTATACATTGACCACGTTCCAGCGTGGTCAGTTTGCAGCATTCTGTTATTTTGTTTGACAGAGTGTCTTGTTGAGAACATATGTAGGACATGATTTTTTCCTGCAACAGGGAAAATAAAGTATAAGTTTTAAAGATTTATTCTTTAATAAAGGATCTCAAAGCCAGCTTTAGAAAAAGGA
+
BBBBBFDFFFDDFGGGGDFGFFHHHHHCGHHHHHHGHHDABAGGHHHHGHHFFHHFFFFHHHHHHHHFFFFGFHHHHDEHD5GGFHEHGFCDDGGGGG?GHHGHHHHHFFHHGHHHHGEGHFHHFGHHHHHHHHFFHEGHHFGG?FGFHHGHHHHHHHFHHHHBGGHHGCGHHGFHFGHHE/?0FCFDGFGFGGD1F=GGFH1<F1>DFDGHHHHHHFG0=0<GCGFGHHHFFHAGGFGFGHGGCGHHGGB
@M05620:45:000000000-G6HP7:1:1101:19529:9353 1:N:0:102
AGATTACTGCAACAGTTCCCCCTGGACCTGGAAAAGTTTCTTGCCTGGCTTACAGAAGCTGAAACAACTGCCAATGTCCTACAGGATGCTACCCGTAAGGAAAGGCTCCTAGAAGACTCCAAGGGAGTAAAAGAGCTGATGAAACAATGGCAAGTAAGTCAGGCATTTCCGCTTTAGCACTCTTGTGGATCCAATTGAACAATTCTCAGCATTTGTACTTGTAACTGACAAGCCAGGGACTAAACAAAGAT
+
BCCCCFFFFFFFGGGGGGGGGGGGGHHHHGHHGHHHHHHHHHHHGHGHHHHHHHHHHHHHHHHHHHHHHHHHHHHHHHHHHHHHHHHHHHHHHHGGGGHHHHHHGHHHGHHHHHHHHHHHHHHGGGGGHHHHHGHHHHGHHHHHHHHHHHHHHGHHHHHHHHHGHFHHHHGGGGGGHHHHHHHHHGHGGHHHHHHHHFGHHHHHHHHHHHHHHHHHHFHHHHHHHHHHHHHHGGGGGGGGGGGGGGGGFBF
@M05620:45:000000000-G6HP7:1:1101:23566:9356 1:N:0:102
ATCTCTATCTCCTAAAAACCTGTTTAGATTTGGAGATAGACCTTCAGGTTTTTCATCATTTTCTGCATGAATTATACATTGACCACGTTCCAGCGTGGTCAGTTTGCAGCATTCTGTTATTTTGTTTGACAGAGTGTCTTGTTGAGAACATATGTAGGACATGATTTTTTCCTGCAACAGGGAAAATAAAGTATAAGTTTTAAAGATTTATTCTTTAATAAAGGATCTCAAAGCCAGCTTTAGAAAAAGGA
+
CCDCDFFFFFFFGGGGGGGGGGHHHHHHHHHHHHHHHHHHHHHHHHHHHHHGGHHHHHHHHHHIIHHHHHHHHHHHHHHHHHHHHHGHHHHHHHGGGGHHHHHHHHHHHHHHHHHHHHHHHHHHHHHHHHHHHHHHHHHHHHHHHHHHHHHHHHHHHHHHHHHHHHHHHGHHHHHHHHHHHGGHHHHHHHHHHHHHHHHHHHHHHHHHHHHHHHHHHHHHHHHHHHHHHHHHHHHHHGHHHHGHHHHHGGH
@M05620:45:000000000-G6HP7:1:1101:4341:9376 1:N:0:102
ATCTCTATCTCCTAAAAACCTGTTTAGATTTGGAGATAGACCTTCAGGTTTTTCATCATTTTCTGCATGAATTATACATTGACCACGTTCCAGCGTGGTCAGTTTGCAGCATTCTGTTATTTTGTTTGACAGAGTGTCTTGTTGAGAACATATGTAGGACATGATTTTTTCCTGCAACAGGGAAAATAAAGTATAAGTTTTAAAGATTTATTCTTTAATAAAGGATCTCAAAGCCAGCTTTATAAAAAGGA
+
1A>>AFFFFFFFGG1AFFGAGGGGGHHFGGG11BEFHHHBGC1GGFH1GBGGGHGHHGHHHHHHGEHHHHHHHHHHHHHHHGHHHHEHHHHHGHGGFG/BDFGGGDGH1GHHHHHFHHHHHHHGHHHHGHHHGHHHHHHHHHHEGEEHHFHGHHHHGFEHHGEHGGHHHGHGHGF01F0GEFGH/0??D1FHHHHHHHGHHB1FGGHHHFFHFHHHHEGH=D00<DCFHGBFGHCFHGHHHG0CGGHG..;
@M05620:45:000000000-G6HP7:1:1101:4315:9377 1:N:0:102
ATCTCTATCTCCTAAAAACCTGTTTAGATTTGGAGATAGACCTTCAGGTTTTTCATCATTTTCTGCATGAATTATACATTGACCACGTTCCAGCGTGGTCAGTTTGCAGCATTCTGTTATTTTGTTTGACAGAGTGTCTTGTTGAGAACATATGTAGGACATGATTTTTTCCTGCAACAGGGAAAATAAAGTATAAGTTTTAAAGATTTATTCTTTAATAAAGGATCTCAAAGCCAGCTTTAGAAAAAGGA
+
BCCCCFFFFFFFGGGGGGGGGGHHHHHHHHHHHGHHHHHHHHHHHHHHHHHGGHHHHHHHHHIHIHHHHHHHHHHHHHHHHGHHHHGHHHHHHHGGGGHHHHHHHHHHHHHHHHHHHHHHHHHHHHHHHHHHHHHHHHHHHHHHHHGHHHHHHHHHHHHHHHHHHHHHHGHHHHHHHHHHHGGHHHHHGGHHGHHGHGHHHHHHHHHHHHHHHHHHHFHHGHHHHHHHHHGGHHHHHGHHHHHHHHHHGGH
@M05620:45:000000000-G6HP7:1:1101:4326:9391 1:N:0:102
ATCTCTATCTCCTAAAAACCTGTTTAGATTTGGAGATAGACCTTCAGGTTTTTCATCATTTTCTGCATGAATTATACATTGACCACGTTCCAGCGTGGTCAGTTTGCAGCATTCTGTTATTTTGTTTGACAGAGTGTCTTGTTGAGAACATATGTAGGACATGATTTTTTCCTGCAACAGGGAAAATAAAGTATAAGTTTTAAAGATTTATTCTTTAATAAAGGATCTCAAAGCCAGCTTTAGAAAAAGGA
+
ACCCCFFFFFFFGGGGGGGGGGHHHHHHHHHHHHHHHHHHHHHHHHHHHHHGGHHHHHHHHHHHHHHHHHHHHHHHHHHHHHHHHHGHHHHHHHGGGGHHHHHHHHHHHHHHHHHHHHHHHHHHHHHHHHHHHHHHHHHHHHHHHHHHHHHHHHHHHHHHHHHHHHHHHGHHHHHHHHHHHGGHHGHHHHHHHHHGHHGHHHHHHHHHHHHHHHHHHHHHHHHHHHHHHHHHHHHHHGHHHHGHGHHHGGH
@M05620:45:000000000-G6HP7:1:1101:5404:9391 1:N:0:102
CATCCTGACCCTGAAGTACCCGGCTTGATTTCTGACATTAGATCGGAAGAGCACACGTCTGAACTCCAGTCACCGGCTATGATATCGTATGCCGTCTTCTGCTTGAAAAAAAAAACACCGCTCTTCGTAGATTGATTGGCATCATCTCTCCAGACATGAGACACCGTTGATGAGGTCGAACGTATATGAGGCAAGTCATCTCCTTTTACTTACATTTCTCTTTGATCTGTCTCCTTGCCTACCCTAAAGTC
+
>AAA1DFFFFCFFBBBBB3A1EEEGGGHHHHHGGHFGFHGFAFGFFGAECABGGHGEEGFFHFFHGFHHGHHHHGGCF/GHF22BDFHCGFG1>?EHEDGHHHHGHHHFFEE<></?0?>//>/<G/00//1<11><100<10111111<0=/0</00<000//.-....;000//:--9.-9.0/;;0;/...9;900;0009;90009B00/////////9//////://///;;9///---/-;////
@M05620:45:000000000-G6HP7:1:1101:17267:9395 1:N:0:102
CATCCTGACCCTGAAGTACCCCGGCTTGATTTCTGACATTAGATCGGAAGAGCACACGTCTGAACTCCAGTCACCGGCTATGATCTCGTATGCCGTCTTCTGCTTGAAAAAAAAAAAACACAAAATACACAGCGTGAACCACAACTCCTTGACGTACCAAGAGATCTAGAAATATTACTCTTATGTTCCTCCCCACCTTTCCGCTTCCAACGCCCACCATCGTCAGCTGATCCCTGCTTCGAGTCTCTCAC
+
DDDDDFFFFFFFGGGGGGGGGGGGGGGGHHHHHHGHHHHHHHHHHHGGGGHHHHHHHGHHHGHHHHHHHHHHHHHGGGGGHHHHGHHHGGHHHHGGGHGHHHHHHHHHFHHFECFC</?/0//=011?1110.<..<.1<.<..<0<000000.....00.:./000;0000000000000000;:00000/;:/.;:0000.....0000.---....00..;..0000000:;0.00:-./0/:00:0;
@M05620:45:000000000-G6HP7:1:1101:5421:9400 1:N:0:102
CATCCTGACCCTGAAGTACCCGGCTTGATTTCTGACATTAGATCGGAAGAGCACACGTCTGAACTCCAGTCACCGGCTATGATCTCGTATGCCGTCTTCTGCTTGAAAAAAAAAAAAAAAAAACTTTTTTTTACGTACGCTTAATCTGCCGTCTGGCTGTCTGCTCCAACGTTGGCGTAACTACGCTATAGCTACGCTCCAACTGCAAGTTCTTGTGCTGCTGTAAGATCCAGGTCGTCCGTCATCCTTGC
+
BBBBBFFFFFFFGGGGGGGGGGGFGGGHHHHHHFHHHHHHAGHHHGGGFGFGHHHHGHHHFHHHHHHHHHHHHHGGGGGHHGHHHHFGGHHHHGGGHGHHFHHHGHHFFHGFDD@<///-<--.00000---.0./0.-....0;00000-.9../0/..0000//////...../-.-9.///;;...//////9-...//////:9//9/////////9///////;///////-9..-....//////
@M05620:45:000000000-G6HP7:1:1101:24890:9407 1:N:0:102
ATCTCTATCTCCTAAAAACCTGTTTAGATTTGGAGATAGACCTTCAGGTTTTTCATCATTTTCTGCATGAATTATACATTGACCACGTTCCAGCGTGGTCAGTTTGCAGCATTCTGTTATTTTGTTTGACAGAGTGTCTTGTTGAGAACATATGTAGGACATGATTTTTTCCTGCAACAGGGAAAATAAAGTATAAGTTTTAAAGATTTATTCTTTAATAAAGGATCTCAAAGCCAGCTTTAGAAAAAGGA
+
CCCCDFFFFFFFGGGGGGGGGGHHHHHHHHHHHHHHHHHHHHHHHHHHHHHGGHHHHIHHHHHIIHHHHHHHHHHHHHHHHHHHHHGHHHHHHHGGGGHHHHHHHHHHHHHHHHHHHHHHHHHHHHHHHHHHHHHHHHHHHHHHHHHHHHHHHHHHHHHHHHHHHHHHHGHHHHHHHHHHHGGHHHHHHHHHHHHGHHHHHHHHHHHHHHHHHHHHHHHHHHHHHHHHHHHHHHHHHGHHHHHHHHHHGGG
@M05620:45:000000000-G6HP7:1:1101:9990:9415 1:N:0:102
CATCCTGACCCTGAAGTACCTGACTTGATTTCTGACATTAGATCGGAAGAGCACACGTCTGAACTCCAGTCACCGGCTATGATCTCGTATGCCGTCTTCTGCTTGAAAAAAAAAAAAAAACAATCAATTTAATCTATATACATTTTTCTTGTTTTCTTAAATAATATAAAAGAAAACTAATTAAATCAAAAACAATATTAAGATAATTAATCACTGAACTATGATAATTTTTATCTATGATACTTCATACA
+
CCCCCFFFFFFFGGGGGGGGGGHHHHHHHHHHHHHHHHHHHHHHHGGGGHHHHHHHGHHHGHHHHHHHHHHHHHGGGGGHHHHHHHHGGHHHHGGGHGHHHHHHHHHHGHGGGCC>>//<///11111=1111111111>11<1=<1000000/<000=000000000:000:.///00000000000900....0000000090090000000000000009000900000.09;0:0900000000000
@M05620:45:000000000-G6HP7:1:1101:24883:9428 1:N:0:102
ATCTCTATCTCCTAAAAACCTGTTTAGATTTGGAGATAGACCTTCAGGTTTTTCATCATTTTCTGCATGAATTATACATTGACCACGTTCCAGCGTGGTCAGTTTGCAGCATTCTGTTATTTTGTTTGACAGAGTGTCTTGTTGAGAACATATGTAGGACATGATTTTTTCCTGCAACAGGGAAAATAAAGTATAAGTTTTAAAGATTTATTCTTTAATAAAGGATCTCAAAGCCAGCTTTAGAAAAAGGA
+
ABBBBFFFFFFFGGFGGGGGGGHHHHGHFHHBGBBGFGFHHHGHHHEFHHHGGHFHHEHHHHHHGH5FGFHGGHHHHHHHHHHHHHCFGHHGFHGGGGHHHHHHHHHGHGEHHHHHHFHHHHHHHHHHHHHHHHHGHGHHHHHHHHGHGGHEHHHEFHFHHHGFFHHHHGHHHHGHFHHHHGGHHHHHHBHHHHHHHHHHHHGGHHHHHHHHHHHHHHHHFGHGEGGFHHDGFHHFHEHHHHGGF0CCDDG
@M05620:45:000000000-G6HP7:1:1101:20555:9436 1:N:0:102
ATCTCTATCTCTAAAAACCTGTTTAGATTTGGAGATAGACCTTCAGGTTTTTCATCATTTTCTGCATGAATTATACATTGACCACGTTCCAGCGTGGTCAGTTTGCAGCATTCTGTTATTTTGTTTGACAGAGTGTCTTGTTGAGAACATATGTAGGACATGATTTTTTCCTGCAACAGGGAAAATAAAGTATAAGTTTTAAAGATTTATTCTTTAATAAAGGATCTCAAAGCCAGCTTTAGAAAAAGGAA
+
CCCCCFFFFFFFGGGGGGGGGGHHAGHHHHHHHHHHHHHHHHHHHHHHHHGGHHHHHHHHHHHHHHHHHHHHHHHHHHHHHHHHHGHHHHHHHGGGGHHHHHHHGHHHHHHHHHHHHHHHHHHHHHHHHHHHHHHHHHHHHHHGHHGHHHHHHHHHHHHHHHHHHHHHGHHHGHHHHHHHGGHHHHHHHHHHHHHGGHHHGHHHHHHHHHHHHHHGGFGHHHFGHHHHHHHHFHHHGHHHBGGHHHHGGGH
@M05620:45:000000000-G6HP7:1:1101:13015:9455 1:N:0:102
AGATTACTGCAACAGTTCCCCCTGGACCTGGAAAAGTTTCTTGCCTGGCTTACAGAAGCTGAAACAACTGCCAATGTCCTACAGGATGCTACCCGTAAGGAAAGGCTCCTAGAAGACTCCAAGGGAGTAAAAGAGCTGATGAAACAATGGCAAGTAAGTCAGGCATTTCCGCTTTAGCACTCTTGTGGATCCAATTGAACAATTCTCAGCATTTGTACTTGTAACTGACAAGCCAGGGACAAAACAAAGAT
+
AABCCFFFFFFFGGFBGGGGGGGGGGHHHHHHHHHHHHHHHHHHHHHGHHH3BBGGHHHHHHHHHHHHHHHHHHHHGHHHGHHHHGHHHHFHHHGGEEGGGHFHHHHHGHHHHHHHHHHHHHHGGGGGHFHHHGHHHHGHHHHHHHHHHHHHHGHHHHHHHHFGHHHHHHGGGGGHHHGHHHHHHHHGHHHHHFHHHGGGGGHHHHHHHHHHHHHHHFHHHHHHHHHHGHHHHGGGGGGGGFFGGGGGGGC
@M05620:45:000000000-G6HP7:1:1101:20552:9456 1:N:0:102
ATCTCTATCTCTAAAAACCTGTTTAGATTTGGAGATAGACCTTCAGGTTTTTCATCATTTTCTGCATGAATTATACATTGACCACGTTCCAGCGTGGTCAGTTTGCAGCATTCTGTTATTTTGTTTGACAGAGTGTCTTGTTGAGAACATATGTAGGACATGATTTTTTCCTGCAACAGGGAAAATAAAGTATAAGTTTTAAAGATTTATTCTTTAATAAAGGATCTCAAAGCCAGCTTTAGAAAAAGGAA
+
BBBBBFFFFFFFGGGGGGGGGGHH5GGHHHHHGGHHHHHHHHHHHHHHHHGGHHHHHHHHHHHHHHHHGHHHHHHHHHHHHHHHHGHHHHHFHGGGGHHHHHHHHHHHHHHHHHHHHHHHHHHHHHHHHHHHHHHHHHHHHHHHHHGHHHHHHHHHHHHHHHHHHHHHGHHHHHGHHGHHGGHHHHHHGHHGGDGHHHHHGHHHHHHHHHHHHHHHBDGHDHFHFHHHGHGHHHHHGHHHGHHHHHHGGBG
@M05620:45:000000000-G6HP7:1:1101:20463:9471 1:N:0:102
CATCCTGACCCTGAAGTACCCGGCTTGATTTCTGACATTAGATCGGAAGAGCACACGTCTGAACTCCAGTCACCGGCTATGATCTCGTATGCCGTCTTCTGCTTGAAAAAAAAAAAAAAAATAAAAAAGTAAAGAGGTTGAGAGCATAATTTACGTTAAATCAAAAAAGCCATAATCTAGGGGAGAGATAACTGAGTGTAGTGAGAACATCGTATGGATAGGTTGTATGAAGTCAAGACACGCAAGGAGTG
+
CDCCDFFFFFFFGGGGGGGGGGGGGGGHHHHHHHGHGHHHHHHHHGGEGHHHHHHHGHHHGGGHHHHHHHHHHHGGGGGHHHGEGHHFGHHHHGGGHGHHHHHHHHHGHHGGGGG>></--011111-.0000=0/.0///0.0.000000000.///90000000;:.../0::0:0000...-...0000:00000:000/000:0/00.../:/0000/00/.000000:00000///.9---.../.
@M05620:45:000000000-G6HP7:1:1101:13002:9472 1:N:0:102
AGATTACTGCAACAGTTCCCCCTGGACCTGGAAAAGTTTCTTGCCTGGCTTACAGAAGCTGAAACAACTGCCAATGTCCTACAGGATGCTACCCGTAAGGAAAGGCTCCTAGAAGACTCCAAGGGAGTAAAAGAGCTGATGAAACAATGGCAAGTAAGTCAGGCATTTCCGCTTTAGCACTCTTGTGGATCCAATTGAACAATTCTCAGCATTTGTACTTGTAACTGACAAGCCAGGGACAAAACAAAGAT
+
ABABBFFFFFFBGGGFGGGGGGGGHHHHHHHHHHHHHHHHHHHHHHHHHHHABFGHHHHHHHHHHHGHHHHHHHHHHHHHFHGHGGHHHHHHHHGFEEGHHHHHHHHHGHHHHHHHHHHHGFHGGHGFHGHHHGHHHHGHHHHHHGHHHHHHHGHHHHHHHHHHHHHHHHGGGGGHHHHHHHHHHHHGHHHHGBHHHHEFFGHHHHHHGHHHHHHHHHHHHFHGHHHGFHGGHGFGEGGGGGGGGGGGGGF
@M05620:45:000000000-G6HP7:1:1101:13026:9472 1:N:0:102
AGATTACTGCAACAGTTCCCCCTGGACCTGGAAAAGTTTCTTGCCTGGCTTACAGAAGCTGAAACAACTGCCAATGTCCTACAGGATGCTACCCGTAAGGAAAGGCTCCTAGAAGACTCCAAGGGAGTAAAAGAGCTGATGAAACAATGGCAAGTAAGTCAGGCATTTCCGCTTTAGCACTCTTGTGGATCCAATTGAACAATTCTCAGCATTTGTACTTGTAACTGACAAGCCAGGGACAAAACAAAGAT
+
AABCCFFFDDDDGGFBFFFGGGGGHHHHHHHHGHHHHHHHHHHHHHHHHHH3BBGHHHHHHHHHHHHHHHHHHHHHFHHHABFGHHHHHHEGGHGGEFGGHHCGHHHHGHHHHHHHHHHHFFHGEFGFHGHHHGHHHHGHGGHHHHHHHHHHHGHHHHHHHHHHHHHHHHGGGGGHHHGHHHHHHGGGHHHHGFHHHHGEFGHHHHHFHHHHHHHHHGHHHGHHHHHGFFGHHGFGGGGGGGFFGGGGFFF
@M05620:45:000000000-G6HP7:1:1101:20482:9474 1:N:0:102
CATCCTGACCCTGAAGTACCCGGCTTGATTTCTGACATTAGATCGGAAGAGCACACGTCTGAACTCCAGTCACCGGCTATGATCTCGTATGCCGTCTTCTGCTTGAAAAAAAAAAAAACATATACTAGTTATAAATCTTCTATTATATAAATTTCTCTAACACATCATCATATTCAATCCGTCAAGTCTAATACTCATGTCAATGTGCCCCTCTAACACTGATGAGCCAAAAGAATGTTCTACATCAACGT
+
CCCCCFFFFFFFGGGGGGGGGGGGGGGHHHHHHHHHGHHFHGHHHGGGGHHHHHHHGHHHGHHHHHHFHHHHHHGGGGGHHHHHHGHGFHHHHGGGHGHHHHHHHGHHHHGGGGG/<//?1?11?11111111111=111=111111111100000<00=000.0000000000000;0/.....000900000000000000;00000/.../;09000000000;9///./..000000;;B9B00/..
@M05620:45:000000000-G6HP7:1:1101:21062:9484 1:N:0:102
CATCCTGACCCTGAAGTACCCCGGCTTGATTTCTGACATTAGATCGGAAGAGCACACGTCTGAACTCCAGTCACCGGCTATGATCTCGTATGCCGTCTTCTGCTTGAAAAAAAAAAAAAAAAAAAAACAAATGAAAAAAAGATAATCTTTGACAGTTTAACAACAGTATCACAGAAACTGGGGAAAATAAGTGATTGCGCAACAAAGAAAGGGAAATACAGGAGCACGAATATTACGACCGAACACAACGT
+
DDEEEFFFFFFFGGGGGFGGGGGGGGGGHHHHHHHHHHHHHHHHHHGEGGHHHHHHHGHHHGHHHHHHHHHHHHHGGGGGHHHHDHHHGGHHHHGGGHGHHHHHHHHHGHHGGGGC>/>>--<----....111111.--.9011111111111001111:1<../<1::11010<0/11/.-...:1:11<111110.----...//./0.....01<01/.....-....1111.9.------/...-.
@M05620:45:000000000-G6HP7:1:1101:23521:9528 1:N:0:102
ATCTCTATCTCCTAAAAACCTGTTTAGATTTGGAGATAGACCTTCAGGTTTTTCATCATTTTCTGCATGAATTATACATTGACCACGTTCCAGCGTGGTCAGTTTGCAGCATTCTGTTATTTTGTTTGACAGAGTGTCTTGTTGAGAACATATGTAGGACATGATTTTTTCCTGCAACAGGGAAAATAAAGTATAAGTTTTAAAGATTTATTCTTTAATAAAGGATCTCAAAGCCAGCTTTAGAAAAAGGA
+
CCDCDFFFFFFFGGGGGGGGGGHHHHHHHHHHHHHHHHHHHHHHHHHHHHHGGHHHHIIHHHHIIHHHHHHHHHHHHHHHHHHHHHGHHHHHHHGGGGHHHHHHHHHHHHHHHHHHHHHHHHHHHHHHHHHHHHHHHHHHHHHHHHHHHHHHHHHHHHHHHHHHHHHHHGHHHHHHHHHHHGGHHHHHHHHHHHHHHGHHHHHHHHHHHHHHHHHHHHHHHHHHHHHHHHHHHHGHHGHHHHHGGHHHGGH
@M05620:45:000000000-G6HP7:1:1101:9760:9564 1:N:0:102
ATCTCTATCTCCTAAAAACCTGTTTAGATTTGGAGATAGACCTTCAGGTTTTTCATCATTTTCTGCATGAATTATACATTGACCACGTTCCAGCGTGGTCAGTTTGCAGCATTCTGTTATTTTGTTTGACAGAGTGTCTTGTTGAGAACATATGTAGGACATGATTTTTTCCTGCAACAGGGAAAATAAAGTATAAGTTTTAAAGATTTATTCTTTAATAAAGGATCTCAAAGCCAGCTTTAGAAAAAGGA
+
CCCCCFFFFFFFGGGGGGGGGGHHHHHHHHHHHHHHHHHHHHHHHHHHHHHGGHHHHHHHHHHHHHHHHHHHHHHHHHHHHHHHHHGHHHHHHHGGGGHHHHHHHHHHHHHHHHHHHHHHHHHHHHHHHHHHHHHHHHHHHHHHHHGHHHHHHHHHHHHHHHHHHHHHHGHHHHHHHHHHHGGHHHHHHHHHHHHHHGHHHHHHHHHHHHHHHHHHHHHHHHHHHHHHHHHHHGHHHGHHHHHHHHGHGGG
@M05620:45:000000000-G6HP7:1:1101:5669:9586 1:N:0:102
TACCTGTACTGGGGAAGAGTGTAGCAATCGCCATTCCTACCCTAAAGATCGGAAGAGCACACGTCTGAACTCCAGTCACCGGCTATGATCTCGTATGCCGTCTTCTGCTTGAAAAAAAAAAAAAAAAAAAAAAATAAGTAGTATATGGATTACAATGATATGATCAACAATTTATTACTAGCATGTAACGAGGGTACATTCAATGAATCTTGACTTAGACCAATGTGTGAGACATTATTAGATAGTGTGAT
+
DCCCDFFFFFFFGGGGGGGGGGHHHHHHHGGGGGHHHHHHHHHHHHHHHHHGGGGHHHHHHHGHHHGHHHHHHGHHHHHHGGGGGHHHHBHHHGGHHHHGGGHGHHHHHHHHHGHHGGGDG>><>---------.0000:000000000000000000000:00000/0.00:00000000/0000:00...--./00:0000:000000:0000000000/.00:00.0000/000;0000:0::00000
@M05620:45:000000000-G6HP7:1:1101:17664:9603 1:N:0:102
ATCTCTATCTCCTAAAAACCTGTTTAGATTTGGAGATAGACCTTCAGGTTTTTCATCATTTTCTGCATGAATTATACATTGACCACGTTCCAGCGTGGTCAGTTTGCAGCATTCTGTTATTTTGTTTGACAGAGTGTCTTGTTGAGAACATATGTAGGACATGATTTTTTCCTGCAACAGGGAAAATAAAGTATAAGTTTTAAAGATTTATTCTTTAATAAAGGATCTCAAAGCCAGCTTTAGAAAAAGGA
+
CCCCEFFFFFFFGGGGGGGGGGHHHHHHHHHHHHHHHHHHHHHHHHHHHHHGGHHHHIHHHIHHHHHHHHHHHHHHHHHHHHHHHHGHHHHHHHGGGGHHHHHHHHHHHHHHHHHHHHHHHHHHHHHHHHHHHHHHHHHHHHHHHHHHHHHHHHHHHHHHHHHHHHHHHGHHHHHHHHHHHGGHHHHHHHHHHHHHHHHHHHHHHHHHHHHHHHHHHHHHHHHHGHHHHHHHHHHHHGHHHHGGHHHHGGG
@M05620:45:000000000-G6HP7:1:1101:4793:9611 1:N:0:102
ATCTCTATCTCCTAAAAACCTGTTTAGATTTGGAGATAGACCTTCAGGTTTTTCATCATTTTCTGCATGAATTATACATTGACCACGTTCCAGCGTGGTCAGTTTGCAGCATTCTGTTATTTTGTTTGACAGAGTGTCTTGTTGAGAACATATGTAGGACATGATTTTTTCCTGCAACAGGGAAAATAAAGTATAAGTTTTAAAGATTTATTCTTTAATAAAGGATCTCAAAGCCAGCTTTAGAAAAAGGA
+
ABCCCFFFFFFFGGGGGGGGGGHHHHHHHHHHHHHHHHHHHHHHHHHHHHHGGHHHHHHHHHHHIHHHHGHHHHHHHHHHHHHHHHGHHHHHHHGGGGHHHHHHHHHHHHHHHHHHHHHHHHHHHHHHHHHHHHHHHHHHHHHHHHHHHHHHHHHHHHHHHHHHHHHHHGHHHHHHHHHHHGGHHHHHHHHHHHHHHHHHHGHHHHHHHHHHHHHHHHHHHGHHHHHHHGHHHHGHHGHHHHHHGHGHGGH
@M05620:45:000000000-G6HP7:1:1101:18446:9616 1:N:0:102
ATCTCTATCTCCTAAAAACCTGTTTAGATTTGGAGATAGACCTTCAGGTTTTTCATCATTTTCTGCATGAATTATACATTGACCACGTTCCAGCGTGGTCAGTTTGCAGCATTCTGTTATTTTGTTTGACAGAGTGTCTTGTTGAGAACATATGTAGGACATGATTTTTTCCTGCAACAGGGAAAATAAAGTATAAGTTTTAAAGATTTATTCTTTAATAAAGGATCTCAAAGCCAGCTTTAGAAAAAGGA
+
BBBBBFFFFFFFGGGGGGGGGGHHHHHHHHHHHHFHHHHHGHHHHHHHHHHGGHHHHHHHHHHHHHHGHHHHHHHHHHHHHHHHHHGHHHHHHHGGGGHHHHHHHHGHHHHHHHHHHHHHHHHHHHHGHHGHGHGHHGHHHHHFEFHHHHGHHHHHHHFHHHHGHFHHHFFHHGFFGHGHHGGFHHHGHGHGHHGHHGGHHHFHHFHHHHHHHHHHHHHFHHFHFGHHHHHGHHHHHGGHHHHHHHHHFD:
@M05620:45:000000000-G6HP7:1:1101:6398:9618 1:N:0:102
AAACCAAGCAGACACTCACCGCTCCCTCGCCACAGGCCAATAGTTTGTCCTCACTGAGTTGGCAACAAGTGGCTGCTGTGGCTGCCATTTTTCTGGTGATGGCCATCAGCTCCGACGAGGTCAGCTGGGGGGCTTTCTTTGTGTAAGCAACGAGAAACCTGAAAGAAGCATTTTTTAACTAAGTCCTGCTGAGTCATTCATGAGTTTTTAGCCGCCTTGCTTCTTCTCACAGACTCTCTACTCTCATGCCA
+
CCBCCCCFCFFFGGGGGGGGGGGGGGHHGGGGGHHHGGHHHHHHHHHHHHHHHHHHHHHHHHHHHHHHHHHHGHGGHHHHHHHGGHHHHHHHHHHHHHHHHHHHHHHHHHHHHGGGGGGGGHHHHHHHGGGGGGGGGGGGGGGGGGFFFFFFFFFFFFFFFFFFFFFFFFFFFFHFFFHHHFFFFFFFFFFFFFFFFFHHHHHFFFFFFFFFFFFFFFFFHHHFHHHFHHFFFFFFFFFFFFFFFFFFFFF
@M05620:45:000000000-G6HP7:1:1101:17867:9622 1:N:0:102
ATCTCTATCTCTAAAAACCTGTTTAGATTTGGAGATAGACCTTCAGGTTTTTCATCATTTTCTGCATGAATTATACATTGACCACGTTCCAGCGTGGTCAGTTTGCAGCATTCTGTTATTTTGTTTGACAGAGTGTCTTGTTGAGAACATATGTAGGACATGATTTTTTCCTGCAACAGGGAAAATAAAGTATAAGTTTTAAAGATTTATTCTTTAATAAAGGATCTCAAAGCCAGCTTTAGAAAAAGGAA
+
BCCCCFFFFFFFGGGGGGGGGGHH5GFHHHGHFHHHHHHHHHHHHHHHHHGGHHHHHHHIHHIIHHHHHHHHHHHHHHHHHHHHHGHHHHFHHGGGGHHHHHHHGHHHHHHHHHHHHHHHHHEGHHHHHFHHHHHHHHHHHHHHHHGHHHHHHHHHHHHHHHHHHHHHGHHHHHHHHHHHGGHHHHHHHHHHHFGHHHHHHFHHHHHHHHHHHHHGFFGFDGGHHHHHHHHHHHHHGHHHCGBGHHHGGFH
@M05620:45:000000000-G6HP7:1:1101:17660:9623 1:N:0:102
ATCTCTATCTCCTAAAAACCTGTTTAGATTTGGAGATAGACCTTCAGGTTTTTCATCATTTTCTGCATGAATTATACATTGACCACGTTCCAGCGTGGTCAGTTTGCAGCATTCTGTTATTTTGTTTGACAGAGTGTCTTGTTGAGAACATATGTAGGACATGATTTTTTCCTGCAACAGGGAAAATAAAGTATAAGTTTTAAAGATTTATTCTTTAATAAAGGATCTCAAAGCCAGCTTTAGAAAAAGGA
+
AABBBFFFFFFFGGGGGFGGGGFGHHHHHHGHCFGHHHHFHHHHHHHHHHHGGHHHHHHHFHHHHHHHHHHHHHHHHHHHGGHHHHGHHHHHHHGFGGHHHHHHHHHHHHHHHHHHHHHHHHHHGHHHGGHHHHHHHHHHHHHHGHHHHHHHHHHHHHHHHHHHHHHHHGHHHHHHHHGGGGGHHHHGHHHHHHHGHGFFGGFHHHHHHHHHHHHHHHHHHGHHFHHHHHHHHHHFHGHHHFHGHGGHGGF
@M05620:45:000000000-G6HP7:1:1101:22253:9626 1:N:0:102
AGATTACTGCAACAGTTCCCCCTGGACCTGGAAAAGTTTCTTGCCTGGCTTACAGAAGCTGAAACAACTGCCAATGTCCTACAGGATGCTACCCGTAAGGAAAGGCTCCTAGAAGACTCCAAGGGAGTAAAAGAGCTGATGAAACAATGGCAAGTAAGTCAGGCATTTCCGCTTTAGCACTCTTGTGGATCCAATTGAACAATTCTCAGCATTTGTACTTGTAACTGACAAGCCAGGGACAAAACAAAGAT
+
ABABBFFFFFFFGGFBGGGGGGGGHHHHHHHHHHHHHHHHHHHHHHHHHHHHHHGHHHHHHHHHHHHHHHHHHHHHHHHHHHHHHGHHGHFHHGGGGGHHHHFHHHHHGHHHHHHHHHHHHHHGEGGGHHHHHGHHHHHHHHHHHHHHHHHHHGHHHHHHHHHHHHHHHHGGGGGHHHGHHHHHHHHGGHHHHGHHHHFGHHHHHHHHHHHHHHHHHGHHHFHHHHHFFHHHEGFFGDGGGGGGGGGFFFG
@M05620:45:000000000-G6HP7:1:1101:4796:9630 1:N:0:102
ATCTCTATCTCCTAAAAACCTGTTTAGATTTGGAGATAGACCTTCAGGTTTTTCATCATTTTCTGCATGAATTATACATTGACCACGTTCCAGCGTGGTCAGTTTGCAGCATTCTGTTATTTTGTTTGACAGAGTGTCTTGTTGAGAACATATGTAGGACATGATTTTTTCCTGCAACAGGGAAAATAAAGTATAAGTTTTAAAGATTTATTCTTTAATAAAGGATCTCAAAGCCAGCTTTAGAAAAAGGA
+
CDDCDFFFFFFFGGGGGGGGGGHHHHHHHHHHHHHHHHHHHHHHHHHHHHHGGHHHHHHHHIIIIHHHHHHHHHHHHHHHHHHHHHGHHHHHHHGGGGHHHHHHHHHHHHHHHHHHHHHHHHHHHHHHHHHHHHHHHHHHHHHHHHHHHHHHHHHHHHHHHHHHHHHHHGHHHHHHHHHHHGGHHHHHHHHHHHHHHHHHHHHHHHHHHHHHHHHHHHHHHHHGHHHHHHHHHHHHHGHHHHHHHHHHGGH
@M05620:45:000000000-G6HP7:1:1101:4815:9632 1:N:0:102
ATCTCTATCTCCTAAAAACCTGTTTAGATTTGGAGATAGACCTTCAGGTTTTTCATCATTTTCTGCATGAATTATACATTGACCACGTTCCAGCGTGGTCAGTTTGCAGCATTCTGTTATTTTGTTTGACAGAGTGTCTTGTTGAGAACATATGTAGGACATGATTTTTTCCTGCAACAGGGAAAATAAAGTATAAGTTTTAAAGATTTATTCTTTAATAAAGGATCTCAAAGCCAGCTTTAGAAAAAGGA
+
ABBBBFFFFBFFGGGGGGGGGGHHHGHHHCHH5GFHHFGFHHHHHGHFHFHGGHHHHHHHHHHHGHHHHFHEHHHHHGHHHFHHGHGHHFHHHHGGGCHGHHHHHEHHHHHHHHGHHHBGHHHEHHHHGHGH3FGBHHHHHHHGDFFHHGHHHFHHFGHHHHHHHHHHHGHHHFEHFFGHGFGFGHHEG11<FHGHHHHHHGFGHHHHHHHHHHHHGFGH00D0CGHHHGHFHHHGHEHHHHFHGFGAGFG
@M05620:45:000000000-G6HP7:1:1101:6410:9633 1:N:0:102
AAACCAAGCAGACACTCACCGCTCCCTCGCCACAGGCCAATAGTTTGTCCTCACTGAGTTGGCAACAAGTGGCTGCTGTGGCTGCCATTTTTCTGGTGATGGCCATCAGCTCCGACGAGGTCAGCTGGGGGGCTTTCTTTGTGTAAGCAACGAGAAACCTGAAAGAAGCATTTTTTAACTAAGTCCTGCTGAGTCATTCATGAGTTTTTAGCCGCCTTGCTTCTTCTCACAGACTCTCTACTCTCATGCCA
+
BCCCCAAFBFFFGGGGGGGGGGGGGGHHGGGGGHHHGGHHHHHHHHHHHHHHHHHHHHHHHHHHHHHHHHHHGHGGHHHHHHHGGHHHHHHHHHHHHHHHHHHHHHHHHHHHHGGGGGGGGHHHHHHHGGGGGGGGGGGGGGGGFGFFFFFFFFFFFFFFFFFFFFFFFFFFFFFFFFFFFFFFFFFFFFFFFFFFFFFFFFFFFFFFFFFFFDDFFFFFFFFFFFFFFFFFFFFFFFFFFFFFFFFFFFF
@M05620:45:000000000-G6HP7:1:1101:17855:9636 1:N:0:102
ATCTCTATCTCTAAAAACCTGTTTAGATTTGGAGATAGACCTTCAGGTTTTTCATCATTTTCTGCATGAATTATACATTGACCACGTTCCAGCGTGGTCAGTTTGCAGCATTCTGTTATTTTGTTTGACAGAGTGTCTTGTTGAGAACATATGTAGGACATGATTTTTTCCTGCAACAGGGAAAATAAAGTATAAGTTTTAAAGATTTATTCTTTAATAAAGGATCTCAAAGCCAGCTTTAGAAAAAGGAA
+
BCCCCFFFFFFFGGGGGGGGGGHHFHHHHHDGCHHHHHHHHHHHHHHHHHGGHHHHHHHIHHHIHHHHHHHHHHHHHHHGHHHHHGHHHHDGHGGGGHHHHHHHDHHHHHHHHHHHHHHHHH4FHHHHHFHHHHHHHHHHHHHGHHDGHHHHHHHHHHHHHHHHHHHHGHHHHHGHHHHHGGHHHHHHHHGHHHHHGHHHDFHHHHHHHHHHHHHHFGFFGHGHGHHHHGGHHHHGGGHHGH0CGHGGGGH
@M05620:45:000000000-G6HP7:1:1101:16892:9660 1:N:0:102
ATCTCTATCTCCTAAAAACCTGTTTAGATTTGGAGATAGACCTTCAGGTTTTTCATCATTTTCTGCATGAATTATACATTGACCACGTTCCAGCGTGGTCAGTTTGCAGCATTCTGTTATTTTGTTTGACAGAGTGTCTTGTTGAGAACATATGTAGGACATGATTTTTTCCTGCAACAGGGAAAATAAAGTATAAGTTTTAAAGATTTATTCTTTAATAAAGGATCTCAAAGCCAGCTTTAGAAAAAGGA
+
AABBBFFFFFFFGGGGGGGGGGDGHGHHHHHHHHGGHHHGHHHHHHHHHHHGGHHHHHHHHHHHHHHHHGHHHHHHHHHHHGHHFGGHHHHHHHGGGGHHGHFHHHHGHHHHHHHHHHHHHHHHGHHHGGHHHHGHHHHHHHHHGHHHHHHGHHHHHHHHFHHHFHHHHGHHHHHHGHGHHGGHHGHHEGHFGFHHHGHHHHBFGHGHGDGHHHHHGHHHHEGFHHHHHHFGH/=CGEHHHHHHHGEGDDH
@M05620:45:000000000-G6HP7:1:1101:16870:9661 1:N:0:102
ATCTCTATCTCCTAAAAACCTGTTTAGATTTGGAGATAGACCTTCAGGTTTTTCATCATTTTCTGCATGAATTATACATTGACCACGTTCCAGCGTGGTCAGTTTGCAGCATTCTGTTATTTTGTTTGACAGAGTGTCTTGTTGAGAACATATGTAGGACATGATTTTTTCCTGCAACAGGGAAAATAAAGTATAAGTTTTAAAGATTTATTCTTTAATAAAGGATCTCAAAGCCAGCTTTAGAAAAAGGA
+
CCCCCFFFFFFFGGGGGGGGGGHHHHHHHHHHHHHHHHHHHHHHHHHHHHHGGHHHHHHHHHIHHHHHHHHHHHHHHHHHHHHHHHGHHHHHHHGGGGHHHHHHHHHHHHHHHHHHHHHHHHHHHHHHHHHHHHHHHHHHHHHHHHHHHHHHHHHHHHHHHHHHHHHHHGHHHHHHFHHHHGGGHHHHHHHHHHHHHFGHHHFGHHHHHHHHHHHHHHHHHFHHHHHHHHHHHHHHHGHHHHGHHHHHGGG
@M05620:45:000000000-G6HP7:1:1101:28375:9730 1:N:0:102
CATCCTGACCCTGAAGTACCCCGGCTTGATTTCTGACATTAGATCGGAAGAGCACACGTCTGAACTCCAGTCACCGGCTATGATCTCGTATGCCGTCTTCTGCTTGAAAAAAAAAAAATACAATCCCTACTAATTTACATTCATCCTCCCACCTACTATATAACCAAAAACGAAAACTCATCTCCCCCGCATCATCTCAGACCCTCAGACAACCTACCAACCATGACTTCCCTTCATTGACGTCCCTCTTC
+
BBCCCFFFFFFFGGGGGGGGGGGGGGGGHGHHHHHGHHHHGHHHHHGGGGHHHGHFGGGHHGHGHHHHHHGHHHHGGGFGHHGHFHHHGGHHGHGFGHGHFHHHHHGGHFHEFGFCB>0=11111011101111111<11111111110</.<.0/000<0=0=00..:C.-...-/00000000/..---.-000090009../..0009/9./0/90:9..00000000/00:000009.....0//00
@M05620:45:000000000-G6HP7:1:1101:9144:9770 1:N:0:102
TACCTGTACTGGGGAAGAGTGTAGCAATCGCCATTCCTACCCTAAAGATCGGAAGAGCACACGTCTGAACTCCAGTCACCGGCTATGATCTCGTATGCCGTCTTCTGCTTGAAAAAAAAAAAAAAAAACATAAAAAAGAAAAAATATCTCGTGTATAACAGAACAAAGAATAAATGTACAAACATCATCACACGCCTAGAGCGCTCAGACAGTACACGAGCTACCAAGGCCGCAGAAGGGCGTACCCTATT
+
DCDDDFFFFFFFGGGGGGGGGGHHHHHHHGGGGGHHHHHHHHHHHHHHHHHGGGGHHHGHHHGHHHGHHHHHHGHHHHHHGGGGGHHGHEHHHFFHHHHGGGHGHHHHHHHHHHHGGGGGC>/>>--=<.0<0000-...//.<.00000.<../0<0000/0<//./:.00:000:000<0..000<000:0--<../000--..</00//00000.---900/00....---<-/0...----.0</0:
@M05620:45:000000000-G6HP7:1:1101:24722:9782 1:N:0:102
AGATTACTGCAACAGTTCCCCCTGGACCTGGAAAAGTTTCTTGCCTGGCTTACAGAAGCTGAAACAACTGCCAATGTCCTACAGGATGCTACCCGTAAGGAAAGGCTCCTAGAAGACTCCAAGGGAGTAAAAGAGCTGATGAAACAATGGCAAGTAAGTCAGGCATTTCCGCTTTAGCACTCTTGTGGATCCAATTGAACAATTCTCAGCATTTGTACTTGTAACTGACAAGCCAGGGACAAAACAAAGAT
+
CCCCCFFFFFFFGGGGGGGGGGGGHHHHHHHHHHHHGHHHHHHHHHHHHHHHHHHHHHHHHHHHHHHHHHHHHHHHHHHHHHHHHHHHHHHHHHGGGGHHHHHHHHHHGHHHHHHHHHHHHGHGGHGGHHHHHGHHHHGHHHHHHHHHHHHHHGHHHHHHHHHHHHHHHHGGGGGHHHHHHHHHHHHGHHHHHHHHHHHGHHHHHHHHHHHHHHHHHHHHHHHHHHHGHHHHHGGGGGGGGGGGGGGGGGF
@M05620:45:000000000-G6HP7:1:1101:24701:9784 1:N:0:102
AGATTACTGCAACAGTTCCCCCTGGACCTGGAAAAGTTTCTTGCCTGGCTTACAGAAGCTGAAACAACTGCCAATGTCCTACAGGATGCTACCCGTAAGGAAAGGCTCCTAGAAGACTCCAAGGGAGTAAAAGAGCTGATGAAACAATGGCAAGTAAGTCAGGCATTTCCGCTTTAGCACTCTTGTGGATCCAATTGAACAATTCTCAGCATTTGTACTTGTAACTGACAAGCCAGGGACAAAACAAAGAT
+
@BBCCFFFFFFFGGGFGGGGGGGGHHHHHHHGGHGHGGHHHHHGHHHGHHHGHHHHHHHHHHHFHHFHHHHHFFHHHHHHHHGHHGHHHHHHHHGEEFHHHGHHHHFGFGFHGFHFHHHHHFGGGGGECGFHHGHHHHEHHHEFHGFGHGHHGGHHG>@HFHFHHHHHHHDGGGGGFGHHFHHBHFHGGGGGDGHHFFHGGFFDD0GFGHFHGCGGGGFFHCGGHFFBHFGHAEFGGGEEEFBFFEGGGG;
@M05620:45:000000000-G6HP7:1:1101:6062:9795 1:N:0:102
ATCTCTATCTCCTAAAAACCTGTTTAGATTTGGAGATAGACCTTCAGGTTTTTCATCATTTTCTGCATGAATTATACATTGACCACGTTCCAGCGTGGTCAGTTTGCAGCATTCTGTTATTTTGTTTGACAGAGTGTCTTGTTGAGAACATATGTAGGACATGATTTTTTCCTGCAACAGGGAAAATAAAGTATAAGTTTTAAAGATTTATTCTTTAATAAAGGATCTCAAAGCCAGCTTTAGAAAAAGGA
+
BCCCDFFFFFFFGGGGGGGGGGHHHHHHHHHHHHHHHHHHHHHHHHHHHHHGGHHHHHHHHHHHHHHHHGHHHGHGHHHHHGHHHHGHHHHHHHGGGGHHHHHHHHHHHHHHHHHHHHHHHHHHHHHHGHGHHHGHHHHHHHHHHHGHHHHHHHHHHHHHHHHHHHHHHFHHHHHHHHHHHGGGHHHHHHHHHHHHHHHHHGGHHHHHHGHHHHHHHGHGHGHHHHHHHHHHHHHHHGHHHGHGGGGHGGH
@M05620:45:000000000-G6HP7:1:1101:4783:9845 1:N:0:102
AGATTACTGCAACAGTTCCCCCTGGACCTGGAAAAGTTTCTTGCCTGGCTTACAGAAGCTGAAACAACTGCCAATGTCCTACAGGATGCTACCCGTAAGGAAAGGCTCCTAGAAGACTCCAAGGGAGTAAAAGAGCTGATGAAACAATGGCAAGTAAGTCAGGCATTTCCGCTTTAGCACTCTTGTGGATCCAATTGAACAATTCTCAGCATTTGTACTTGTAACTGACAAGCCAGGGACAAAACAAAGAT
+
BCCCCFFFFFFFGGGGGGGGGGGGHHHHHHHHGHHHGHHHHHHHHHHHHHHHHHHHHHHHHHHHHHHHHHHHHHHHHHHHHHGHHHHHHHHHHHGGGGHHHHGHHHHHGHHHHHHGHHHHHHHGGHGGHHHHHGHHHHHHHHHHHHHHHHHHHGHHHHHHHHGGHHHHHHGGGGGHHGHHHHHHHHHGGHHHHHHHHHHHHHHHHHHHHHHHHHHHHFHFHHHHHHHHHHHHGGGGGGGGGGGGGGGGFFF
@M05620:45:000000000-G6HP7:1:1101:17677:9854 1:N:0:102
AAACCAAGCAGACACTCACCGCTCCCTCGCCACAGGCCAATAGTTTGTCCTCACTGAGTTGGCAACAAGTGGCTGCTGTGGCTGCCATTTTTCTGGTGATGGCCATCAGCTCCGACGAGGTCAGCTGGGGGGCTTTCTTTGTGTAAGCAACGAGAAACCTGAAAGAAGCATTTTTTAACTAAGTCCTGCTGAGTCATTCATGAGTTTTTAGCCGCCTTGCTTCTTCTCACAGACTCTCTACTCTCATGCCA
+
BBCCCCBFCFFFGGGGGGGGGGGGGGHHGGGGGHHHGGHHHGHHHHHHHHHHHHHHHHHHHHHHHHHHHGHHGHGGHHHHHHHGGHGHHHHHHHHHHHHHHHHHHHHHHHHHHGGGGGGGGHHHHHHGGGGGGGGGGGGGGGGGGGFFFFFFFFDFFFFFFFFFFFFFFFFFFFFFFFFFFFFFFFFFFFFFFFFFFFFFFFFFFFFFFFFFFFFFFFFFFFFFFFFFFFFFFFFFFFFFFFFFFFFFFFB
@M05620:45:000000000-G6HP7:1:1101:15641:9857 1:N:0:102
ATCTCTATCTCCTAAAAACCTGTTTAGATTTGGAGATAGACCTTCAGGTTTTTCATCATTTTCTGCATGAATTATACATTGACCACGTTCCAGCGTGGTCAGTTTGCAGCATTCTGTTATTTTGTTTGACAGAGTGTCTTGTTGAGAACATATGTGGGACATGATTTTTTCCTGCAACAGGGAAAATAAAGTATAAGTTTTAAAGATTTATTCTTTAATAAAGGATCTCAAAGCCAGCTTTAGAAAAAGGA
+
CDDCDFFFFFFFGGGGGGGGGGHHHHHHHHHHHHHHHHHHHHHHHHHHHHHGGHHHHIIHHHHIIHHHHHHHHHHHHHHHHHHHHHGHHHHHHHGGGGHHHHHHHHHHHHHHHHHHHHHHHHHHHHHHHHHHHHHHHHHHHHHHHHHHHHHHHHHHHGHHGHHHHHHHHGHHHHHHHHHHHGGHHHHHHHHHHHHHHHHHHHHHHHHHHHHHHHHHHHHHHHHHHHHHHHHHHHHHHGHHHHHGHHHHGGF
@M05620:45:000000000-G6HP7:1:1101:20984:9906 1:N:0:102
AAACCAAGCAGACACTCACCGCTCCCTCGCCACAGGCCAATAGTTTGTCCTCACTGAGTTGGCAACAAGTGGCTGCTGTGGCTGCCATTTTTCTGGTGATGGCCATCAGCTCCGACGAGGTCAGCTGGGGGGCTTTCTTTGTGTAAGCAACGAGAAACCTGAAAGAAGCATTTTTTAACTAAGTCCTGCTGAGTCATTCATGAGTTTTTAGCCGCCTTGCTTCTTCTCACAGACTCTCTACTCTCATGCCA
+
DDDDDDCFCFFFGGGGGGGGGGGGGGHHGGGGGHHHGGHHHHHHHHHHHHHHHHHHHHHHHHHHHHHHHHHHGHGGHHHHHHHGGHHHHHHHHHHHHHHHHHHHHHHHHHHHHGGGGGGGGHHHHHHHGGGGGGGGGGGGGGGGGGFFFFFFFFFFFFFFFFFFFFFFFFFFFFHFFFFHFFFFFFFFFFFFFFFFFFHFFFFFFFFFFFFFFFFFFFFFFHHFFFHFHFFFFFFFFFFFFFFHFFFFFFB
@M05620:45:000000000-G6HP7:1:1101:10272:9930 1:N:0:102
AGATTACTGCAACAGTTCCCCCTGGACCTGGAAAAGTTTCTTGCCTGGCTTACAGAAGCTGAAACAACTGCCAATGTCCTACAGGATGCTACCCGTAAGGAAAGGCTCCTAGAAGACTCCAAGGGAGTAAAAGAGCTGATGAAACAATGGCAAGTAAGTCAGGCATTTCCGCTTTAGCACTCTTGTGGATCCAATTGAACAATTCTCAGCATTTGTACTTGTAACTGACAAGCCAGGGACAAAACAAAGAT
+
AAABBFFFFFBFGGGGGGGGGGGGFHHHGHFHHHHGGGHHHHHHHHHHHHHHHHHHHHHHHHHHHHHHHHHHHHHGHHHHHHHFGHHHHHHHHHGGCGHGGH?GHHHHGHHHHHGHHHHHHHHGGHEEHFHHHGHHHHHHHGHHHHHGHHHHHGHHHHHHHHHHHHHHFGGGGGGG1GHHHHHHHGHGHHHHHGHHHHHGHHHHHHHHHHHHHHHHHHHHEGGFHHHFEHCCGGG?FGGGEGFGGGGGBBF
@M05620:45:000000000-G6HP7:1:1101:14932:9941 1:N:0:102
AAACCAAGCAGACACTCACCGCTCCCTCGCCACAGGCCAATAGTTTGTCCTCACTGAGTTGGCAACAAGTGGCTGCTGTGGCTGCCATTTTTCTGGTGATGGCCATCAGCTCCGACGAGGTCAGCTGGGGGGCTTTCTTTGTGTAAGCAACGAGAAACCTGAAAGAAGCATTTTTTAACTAAGTCCTGCTGAGTCATTCATGAGTTTTTAGCCGCCTTGCTTCTTCTCACAGACTCTCTACTCTCATGCCA
+
CCCCCCCFCFFFGGGGGGGGGGGGGGHHGGGGGHHHGGHHHHHHHHHHHHHHHHHHHHHHHHHHHHHHHHHHGHGGHHHHHHHGGHHHHHHHHHHHHHGHHHHHHHHHHHHHHGGGGGGGDHHHHHHHGGGGGGGGGGGGGGFFGGFFFFFFFFFFFFFFFFFFFFFFFFFFFFHFFFFFFFFFFFFFFFFHFBFFFFFFFFFFFFFFFFFFFFFFFFFFFHHFHHHFFFFFFFFFFFFFFFFFFFFFFFF
@M05620:45:000000000-G6HP7:1:1101:6645:9944 1:N:0:102
ATCTCTATCTCCTAAAAACCTGTTTAGATTTGGAGATAGACCTTCAGGTTTTTCATCATTTTCTGCATGAATTATACATTGACCACGTTCCAGCGTGGTCAGTTTGCAGCATTCTGTTATTTTGTTTGACAGAGTGTCTTGTTGAGAACATATGTAGGACATGATTTTTTCCTGCAACAGGGAAAATAAAGTATAAGTTTTAAAGATTTATTCTTTAATAAAGGATCTCAAAGCCAGCTTTAGAAAAAGGA
+
CCCCCFFFFFFFGGGGGGGGGGHHHHHHHHHHHHHHHHHHHHHHHHHHHHHGGHHHHGHHIHIIIHHHHHHHHHHHHHHHHHHHHHGHHHHHHHGGGGHHHHHHHHHGHHHHHHHHHHHHHHHHHHHHGHHHHHGHHHHHHHHHHHHHHHHHHHHHHHHHHHHHHHHHHGHHHHHHHHHHHGGGHHHHGHHHHHHHHHHHHHGHHHHHHHHHHHHHHHHGHGHHHHHHHGHGHHHHHGHHHHHHHHHGGGH
@M05620:45:000000000-G6HP7:1:1101:14911:9956 1:N:0:102
AAACCAAGCAGACACTCACCGCTCCCTCGCCACAGGCCAATAGTTTGTCCTCACTGAGTTGGCAACAAGTGGCTGCTGTGGCTGCCATTTTTCTGGTGATGGCCATCAGCTCCGACGAGGTCAGCTGGGGGGCTTTCTTTGTGTAAGCAACGAGAAACCTGAAAGAAGCATTTTTTAACTAAGTCCTGCTGAGTCATTCATGAGTTTTTAGCCGCCTTGCTTCTTCTCACAGACTCTCTACTCTCATGCCC
+
AABBBBB?AFFFGGGGGGGGGGGGGGHHGGGGEHHHGGGHHHHHHHHHHHHHHHHHHHGHHHHHHHHHGHGHFHGGHHHHHHHGGHHHHHHHHHGGHGFGHHHHHHHHGHGHHGFGGFGGDHHHHHHHGGGGGGGGGGGGGGGBFGFFFFFFFFFFFFFEFFFFFFFFFFFFFFFFFFFFFFFFFFFFFFFFFBFFFFFFFFFFFFFBEFFFFFFFFDFFFFFBFFFF/F/BBFFFFFF/BFFFFFFFFF/
@M05620:45:000000000-G6HP7:1:1101:8330:10124 1:N:0:102
AGATTACTGCAACAGTTCCCCCTGGACCTGGAAAAGTTTCTTGCCTGGCTTACAGAAGCTGAAACAACTGCCAATGTCCTACAGGATGCTACCCGTAAGGAAAGGCTCCTAGAAGACTCCAAGGGAGTAAAAGAGCTGATGAAACAATGGCAAGTAAGTCAGGCATTTCCGCTTTAGCACTCTTGTGGATCCAATTGAACAATTCTCAGCATTTGTACTTGTAACTGACAAGCCAGGGACAAAACAAAGAT
+
CCCCCFFFFFFFGGGGGGGGGGGGHHHHHHHHHHHHHHHHHHHHHHHHHHHHHHHHHHHHHHHHHHHHHHHHHHHHHHHHHHHHHHHHHHHHHHGGGGHHHHFHHHHHGHHHHHHHHHHHHHHGGFGGHHHHHGGHHHGHHDGHHHHHHHHHHGHHHHHHHHHHHHHHHHGGGGGHFHHHHHHHHGHGHHHHGHHHHGFHHHHHHHHGHHGHHHHHHGHGHGHGHHHGHHHHHGGGGGGGGFFFGGGGGGG
@M05620:45:000000000-G6HP7:1:1101:8331:10144 1:N:0:102
AGATTACTGCAACAGTTCCCCCTGGACCTGGAAAAGTTTCTTGCCTGGCTTACAGAAGCTGAAACAACTGCCAATGTCCTACAGGATGCTACCCGTAAGGAAAGGCTCCTAGAAGACTCCAAGGGAGTAAAAGAGCTGATGAAACAATGGCAAGTAAGTCAGGCATTTCCGCTTTAGCACTCTTGTGGATCCAATTGAACAATTCTCAGCATTTGTACTTGTAACTGACAAGCCAGGGACAAAACAAAGAT
+
AABBBFFFFFFFGGFFGGGGGGGGHHHHHFFGHFHHHHHHHHHHHGHHGHHHHHGGHHHHHHHFHHFGHHHHHHHHHHHHHHHFHHHBGHHHHHGGEEHHHHBGGHHHGGBGHHF3FGHEGBBFGEEGHGHHGFHFHHEGG3BBFHEGHGHHGGFFFGGFGHFHEHHHHHGGGGGHGHHHHHGHH=>DGHFGGHHEGGGHGBDHHHHFHHGGHHGGGFHHCC:GHHHBCGCCHFGGGGFG?ACGGGG.9FF
@M05620:45:000000000-G6HP7:1:1101:16821:10201 1:N:0:102
AGATTACTGCAACAGTTCCCCCTGGACCTGGAAAAGTTTCTTGCCTGGCTTACAGAAGCTGAAACAACTGCCAATGTCCTACAGGATGCTACCCGTAAGGAAAGGCTCCTAGAAGACTCCAAGGGAGTAAAAGAGCTGATGAAACAATGGCAAGTAAGTCAGGCATTTCCGCTTTAGCACTCTTGTGGATCCAATTGAACAATTCTCAGCATTTGTACTTGTAACTGACAAGCCAGGGACAAAACAAAGAT
+
A>AAAFFFDF1FGGFGGGGGGGGGHHHHHHGHHHHHHHHHHHHHHHHHHHHHHHHHHHHHHHHHHHHHHHHHHHHHHHHHHHHHHHHHHHFHHHGGEGHHHHHHFHHHGHHHHHHHHHHHHH>FEFEGHDGHHGHHHHHHHDGHHHHHHHHHHGHHHHHHHHHHHHHHHHGGGGGHHHHHHHHHHGHGHHHHHCGHHHHHGHHHHHHHHHHHHHHHHFHHHHHHHHHGGHHHHGGGGGGGEFCFGGGGGGF
@M05620:45:000000000-G6HP7:1:1101:18309:10249 1:N:0:102
AAACCAAGCAGACACTCACCGCTCCCTCGCCACAGGCCAATAGTTTGTCCTCACTGAGTTGGCAACAAGTGGCTGCTGTGGCTGCCATTTTTCTGGTGATGGCCATCAGCTCCGACGAGGTCAGCTGGGGGGCTTTCTTTGTGTAAGCAACGAGAAACCTGAAAGAAGCATTTTTTAACTAAGTCCTGCTGAGTCATTCATGAGTTTTTAGCCGCCTTGCTTCTTCTCACAGACTCTCTACTCTCATGCCA
+
BBCCCCCFCFFFGGGGGGGGGGGFGGHHGGGGGHHHGGHHHHHHHHHHHHHHHHHHHHHHHHHHHHHHHHHHGHGGHHHHHHHGGHHHHHHHHHHHHHHHHHHHHHHHHHHHHGGGGGGGGHHHHHHHGGGGGGGGGGGGGGGGGGFFFFFFFFFFFFFFFFFFFFFFFFFFFFFFFFFFFFFFFFFFFFFFFFFFFFFFFFFFFFFFFFFFFFFFFFFFFFFFFFFFFFFFFFFFFFFFFFFFFFFFFFB
@M05620:45:000000000-G6HP7:1:1101:18288:10258 1:N:0:102
AAACCAAGCAGACACTCACCGCTCCCTCGCCACAGGCCAATAGTTTGTCCTCACTGAGTTGGCAACAAGTGGCTGCTGTGGCTGCCATTTTTCTGGTGATGGCCATCAGCTCCGACGAGGTCAGCTGGGGGGCTTTCTTTGTGTAAGCAACGAGAAACCTGAAAGAAGCATTTTTTAACTAAGTCCTGCTGAGTCATTCATGAGTTTTTAGCCGCCTTGCTTCTTCTCACAGACTCTCTACTCTCATGCCA
+
AACCCCCFBFFFGGGGGGGGGGGGGGHHGGGGGHHHGGHHHHHGHHHHHHHHHHHHHHHHHHHHHHHHHGHHGHGGHHHHHHHGGHHHHHHHHHHHHHHHHHHHHHHHHHHHHGGGGGGGGHHHHHHHGGGGGGGGGGGGGGGGGGFFFFFFFFFDFFFFFFFFFFFFFFFFFFFFFFFFFFFFFFFFFFFFFFFFFFFFFFFFBFFFFFFFFFFFFFFFFFFFFFFFFFFFFFFFFFFFFFFFFFFFFFF
@M05620:45:000000000-G6HP7:1:1101:4006:10260 1:N:0:102
CATCCTGACCCTGAAGTACCCCGGCTTGATTTCTGACATTAGATCGGAAGAGCACACGTCTGAACTCCAGTCACCGGCTATGATCTCGTATGCCGTCTTCTGCTTGAAAAAAAAAAAAATAAAAATAAAAAAATTGGTATTATATGGGTTGGAGTTGATAGTTTTTGTAGAATAAATAGACTCGATAAGATTAGAAGGTTATGTAGTCAACTAAGAAAAAATTAAGTGTGACGAATATAGAGATAGTAGAC
+
BBBBBFFFFFFFFGGAGGGGGGE2EEGGHHHHHHGHHHHHHCHHHHGDF1G1FGHHHGHGHFHHHHHHFHHHHHHGGGGGHEHH4GGCFGHHHHGGGHGHHHGHHHHHHHHGGDGC>//0?1111011111--</=/000=000000.<.:-0//:000000000.-90000000;0000000../..000009000.9900////////////////..-.//////////..-;.////9/////9///
@M05620:45:000000000-G6HP7:1:1101:6757:10266 1:N:0:102
ATCTCTATCTCCTAAAAACCTGTTTAGATTTGGAGATAGACCTTCAGGTTTTTCATCATTTTCTGCATGAATTATACATTGACCACGTTCCAGCGTGGTCAGTTTGCAGCATTCTGTTATTTTGTTTGACAGAGTGTCTTGTTGAGAACATATGTAGGACATGATTTTTTCCTGCAACAGGGAAAATAAAGTATAAGTTTTAAAGATTTATTCTTTAATAAAGGATCTCAAAGCCAGCTTTAGAAAAAGGA
+
AAAAAFFFFFFFGGGGGGGGGGHHGBHHFFFFG4B4GHHHHGHHHHHHHHGGGHHHHHHHFFGGGHHGHHHHHHHHHGHFGBHHHHEHHHHHHHGEGGHHHHHHHHHHHHHGHHFHHHHHHHHHHGHFGEFGHHEGHHHHHGGHBGGHHHHHHHHHGGHHGHHGHHHHFGHHHGFHDCCGHGGHHHHHHHHHHDHHHHHHHHH1GHHHHGHHHHHHHFGFHFDFBFHHFGHBGHHHHGHHHHGFFCGFDGG
@M05620:45:000000000-G6HP7:1:1101:3981:10266 1:N:0:102
CATCCTGACCCTGAAGTACCCCGGCTTGATTTCTGACATTAGATCGGAAGAGCACACGTCTGAACTCCAGTCACCGGCTATGATCTCGTATGCCGTCTTCTGCTTGAAAAAAAAACAATTTCCGCTTGGATGCTTGTTTTGTTTTGACCTCGTGGTGGCTGTAATACTCCGCTTTTACCGCTTGCCTAATACAGCCTTTCTGAAGATATCTCATTCAATCGTCTGCTCAACGGCTCGCTTCAGTCATCGCA
+
ABAABFFBFCFFGFCFGGGGGGGGGGGGFHHHHFHFGFFGGHFFHHGECECHHHHFFGHHGGFFFFFGEGHBGFGEEEEEGGBGFDGFGEGHHFGE/FFBGGFFGHG3DGFE//>///222@2//////11?F1?F<1FB<G000<.1>1<.<<...<....00=0000/....;:CCG.--..;;00/000000./90090000090;0;000000/9;.9.../////.;-;-A-BE../////;/9..
@M05620:45:000000000-G6HP7:1:1101:6782:10268 1:N:0:102
ATCTCTATCTCCTAAAAACCTGTTTAGATTTGGAGATAGACCTTCAGGTTTTTCATCATTTTCTGCATGAATTATACATTGACCACGTTCCAGCGTGGTCAGTTTGCAGCATTCTGTTATTTTGTTTGACAGAGTGTCTTGTTGAGAACATATGTAGGACATGATTTTTTCCTGCAACAGGGAAAATAAAGTATAAGTTTTAAAGATTTATTCTTTAATAAAGGATCTCAAAGCCAGCTTTAGAAAAAGGA
+
BCCCCFFFFFFFGGGGGGGGGGHHHHHHHHHFHHHHHHHHHHHHHHHGHHHGGHHHHIHHHHHHHHHHHHGHHHHHHGHHHFHHHHGHHHHHHHGFGGHHHHHHHHHHHHGHHHHHHHHHHHHHHHHHEFGHHHFGGHHHHHHHHHHHHHHHHHHHHHHHFHHGHHHHGGHHHHHHBGFHHGGHHHHGHHHGHHHGHHHHHGGHHHHHHHHHHHHHHHHHHGFHHHHHHFHFHHHHHGHHHHGHFFHHGGG
@M05620:45:000000000-G6HP7:1:1101:18298:10272 1:N:0:102
AAACCAAGCAGACACTCACCGCTCCCTCGCCACAGGCCAATAGTTTGTCCTCACTGAGTTGGCAACAAGTGGCTGCTGTGGCTGCCATTTTTCTGGTGATGGCCATCAGCTCCGACGAGGTCAGCTGGGGGGCTTTCTTTGTGTAAGCAACGAGAAACCTGAAAGAAGCATTTTTTAACTAAGTCCTGCTGAGTCATTCATGAGTTTTTAGCCGCCTTGCTTCTTCTCACAGACTCTCTACTCTCATGCCA
+
ABABBBBFBFFFFGGGGGGGGGGGGGHHGGGGGHFHGGHGHFFGHHHHHHHHHHFHHHGHHHHGHHHHHGFHGAFGHGEGHHHFGHHGHHHHFHHHGHBHHFHHGHHHHHGHHGEGEFGGGGFHHHHHGCGGGGGGGFFFGGGGGGFFFFFFFDFFFFFFFFFFFFFFFFFFFFFFFFFFFFFFFFFFFFFFF/FFFFFFFFFFFFFFFFFFFDFFFFFFFFFFFFFFFFFFFFFFFFFFFFFFFFFFFFB
@M05620:45:000000000-G6HP7:1:1101:4002:10281 1:N:0:102
CATCCTGACCCTGAAGTACCCCGGCTTGATTTCTGACATTAGATCGGAAGAGCACACGTCTGAACTCCAGTCACCGGCTATGATCTCGTATGCCGTCTTCTGCTTGAAAAAAAAAAAAAAAAGATGTGAAGAAACCTGAGCATAGCAGCTCATGCGATGAATGCATTAAGTATAGGAGAACGAGGAGTGGAGGAGCAAAGATATGAGAAGAGTAATAACTGTAGGAGTTATAGTGAGAATGGAGTTACTGT
+
BBBBBFFFFFFFGGGGGGGGGGGCECEFHFHHHHEGGHHHHHGHH2AECGHHHFHGG0ABGADGHHGFH3GHHGHGGFGGHFHHHHH1B?G3GHEGGHGGHGHHH30BFFHE//<<</</--..10000000///./.<//00::/00///0;00....;000000090;0000000/../...--./../9.....///////9/////:;///////////////.///////////////.;//////
@M05620:45:000000000-G6HP7:1:1101:6768:10281 1:N:0:102
ATCTCTATCTCCTAAAAACCTGTTTAGATTTGGAGATAGACCTTCAGGTTTTTCATCATTTTCTGCATGAATTATACATTGACCACGTTCCAGCGTGGTCAGTTTGCAGCATTCTGTTATTTTGTTTGACAGAGTGTCTTGTTGAGAACATATGTAGGACATGATTTTTTCCTGCAACAGGGAAAATAAAGTATAAGTTTTAAAGATTTATTCTTTAATAAAGGATCTCAAAGCCAGCTTTAGAAAAAGGA
+
CCCCDFFFFFFFGGGGGGGGGGHHHHHHHHHHHHHHHHHHHHHHHHHHHHHGGHHHHHHHIHHHHHHHHHHHHHHHHHHHHHHHHHGHHHHHHHGGGGHHHHHHHHHHHHHHHHHHHHHHHHHHHHHHHHHHHHGHHHHHHHHHHHHHHHHHHHHGHHHHHHHHHHHHHGHHHHHHHHHHHGGHHHHHHHHHHHHHHHHHHHHHHHHHHGHHHHHHHHHHHHHHHHHHHGHHGHHHHGHHHHHHHGHGGGH
@M05620:45:000000000-G6HP7:1:1101:20473:10295 1:N:0:102
AGATTACTGCAACAGTTCCCCCTGGACCTGGAAAAGTTTCTTGCCTGGCTTACAGAAGCTGAAACAACTGCCAATGTCCTACAGGATGCTACCCGTAAGGAAAGGCTCCTAGAAGACTCCAAGGGAGTAAAAGAGCTGATGAAACAATGGCAAGTAAGTCAGGCATTTCCGCTTTAGCACTCTTGTGGATCCAATTGAACAATTCTCAGCATTTGTACTTGTAACTGACAAGCCAGGGACAAAACAAAGAT
+
BCCCCFFFFFFFGGGGGGGGGGGGGGHHHHHHHHHHHHHHHHHHHHHHHHHHHHGHHHHHHHHHHHHHHHHHHHHHHHHHHHHHHGHHHHHHHHGGGGHHHHHHHHHHGHHHHHHHHHHHHHHGGEGGHHHHHGHHHHHHHHHHHHHHHHHHHGHHHHHHHHFGHHHHHHGGGGGHEHHHGHHGHGHGHHHHHHHHHGDFHHHHHHHHHHHHHHHHHGHFHGGFHHHGFHHHEGGGGGGGEGFGGGGGGFF
@M05620:45:000000000-G6HP7:1:1101:14643:10299 1:N:0:102
ATCTCTATCTCCTAAAAACCTGTTTAGATTTGGAGATAGACCTTCAGGTTTTTCATCATTTTCTGCATGAATTATACATTGACCACGTTCCAGCGTGGTCAGTTTGCAGCATTCTGTTATTTTGTTTGACAGAGTGTCTTGTTGAGAACATATGTAGGACATGATTTTTTCCTGCAACAGGGAAAATAAAGTATAAGTTTTAAAGATTTATTCTTTAATAAAGGATCTCAAAGCCAGCTTTAGAAAAAGGA
+
BCCCCFFFFFFFGGGGGGGGGGHHHHHHHHHHHGHHHHHHHHHHHHHHHHHGGHHHHIHHIIIIIHHHHHHHHHHHHHHHHHHHGHGGHHHHHHGGGGHHHHHHHHHGHHHHHHHHHHHHHHHHHHHHHHHHHHGHHHHHHHHHHHHHHHHHHHHHHHHHHHHHHHHHHGHHHHHHHHHHHGGHHHHGFGHHHHHHHHGHHGHGHHHHHHHHHHHHHGHHHHGHHHHHHGHHHHHHHGGHHHHHHGHHDGH
@M05620:45:000000000-G6HP7:1:1101:14649:10322 1:N:0:102
ATCTCTATCTCCTAAAAACCTGTTTAGATTTGGAGATAGACCTTCAGGTTTTTCATCATTTTCTGCATGAATTATACATTGACCACGTTCCAGCGTGGTCAGTTTGCAGCATTCTGTTATTTTGTTTGACAGAGTGTCTTGTTGAGAACATATGTAGGACATGATTTTTTCCTGCAACAGGGAAAATAAAGTATAAGTTTTAAAGATTTATTCTTTAATAAAGGATCTCAAAGCCAGCTTTAGAAAAAGGA
+
ABBABFFFFFFFGGGGGGGGGGHHHHHHHHHHHHHHHHHHHHHHHHHHHHHGGHHHHHHHHHHHHHHHHGHHHHHHHHHHHHHHHHGHHHHHHHGEGGGHHHHHHHHFHHHFFHHHHHHHHHHHGHHHHHGHHHBGHHHHHHHHGHHHHHHHHHGGHHHHFHHHGHHHHGHHGHHHHHGHHGGHGHHHFHHGGHHGHFGHHHHHHHHHHHHHHHHHHHHHHHHHGHGHGGGGHHHHHGHHHHHHHEGFGDG
@M05620:45:000000000-G6HP7:1:1101:22199:10324 1:N:0:102
AGATTACTGCAACAGTTCCCCCTGGACCTGGAAAAGTTTCTTGCCTGGCTTACAGAAGCTGAAACAACTGCCAATGTCCTACAGGATGCTACCCGTAAGGAAAGGCTCCTAGAAGACTCCAAGGGAGTAAAAGAGCTGATGAAACAATGGCAAGTAAGTCAGGCATTTCCGCTTTAGCACTCTTGTGGATCCAATTGAACAATTCTCAGCATTTGTACTTGTAACTGACAAGCCAGGGACAAAACAAAGAT
+
BBBCCFFFFFFFGGGGGGGGGGGGHHHHHHHHHHHHHHHHHHHHHHHHHHHHHHHHHHHHHHHHHHHHHHHHHHHHHHHHGHHHHHHHHHDGGHGGGGHHHHFHHHHHGHHHHHHHHHHHHHHGGHGFHGHHHGHHHHHHHHHHHHHHHHHHHGHHHHHHHHHHHHHHHHGGGGGHHHHHHHHHHHHGHHHHGHHHGHGGGHHHHHHHHHHHHHHHHHHHHGHHHHHHHFHHHGFGGGGGGGGGGGGGGGF
@M05620:45:000000000-G6HP7:1:1101:12113:10340 1:N:0:102
CATCCTGACCCTGAAGTACCCGGCTTGATTTCTGACATTAGATCGGAAGAGCACACGTCTGAACTCCAGTCACCGGCTATGATCTCGTATGCCGTCTTCTGCTTGAAAAAAAAAAAAAAAAAAAAAAACAGTTAATATAAAAGTTTCCTTATATACTATAGAATAAGAGATTAAACTAGAATTCAGACTCTGTGACCCGCATATAGAACGGAAGAGCGAGTCACGCAGAGCTATTGCTAAGGTCTTTCACC
+
CCCCDFFFFFFFGGGGGGGGGGGGGGGHHHHHHHHHHHHHHGHHHGGGGHHHHHHHGHHHGGGHHHHHHHHHHHGGGGGHHHHEGHHGFHHHHGGGHGHHHHHHGGHHFHGGGDD>>//-<<<---<-../000<000000:0000000000<00000000<0000000/000000000000<00000000000000/---..000000......./----/00<.---./:<00000000/000000000
@M05620:45:000000000-G6HP7:1:1101:22192:10342 1:N:0:102
AGATTACTGCAACAGTTCCCCCTGGACCTGGAAAAGTTTCTTGCCTGGCTTACAGAAGCTGAAACAACTGCCAATGTCCTACAGGATGCTACCCGTAAGGAAAGGCTCCTAGAAGACTCCAAGGGAGTAAAAGAGCTGATGAAACAATGGCAAGTAAGTCAGGCATTTCCGCTTTAGCACTCTTGTGGATCCAATTGAACAATTCTCAGCATTTGTACTTGTAACTGACAAGCCAGGGACAAAACAAAGAT
+
ABBBBFFFFFFFGGFBGGGGGGGGHHHHHHHHGHHHGHHHHHHHHHHHHHHFGHHHHHHHHHHFHHEHHHHHHHHHHHHHFHHHGGHHHHHHHHGEEAGGHFCGHHHHGGHGFHHHHHHHFFHGGGGEHHHHHGHHHFBFHHGHHGGHHFHHHGHGGHGHHHHHGHHHHHGGGGGHGHGHHHHHHFGFHHGHFCHHFBBFFFFFGHHDHFEHHEGHFHHHHGHFHHHHHHGHHGGGEGGGGGGFGGEGGGC
@M05620:45:000000000-G6HP7:1:1101:23945:10384 1:N:0:102
ATCTCTATCTCCTAAAAACCTGTTTAGATTTGGAGATAGACCTTCAGGTTTTTCATCATTTTCTGCATGAATTATACATTGACCACGTTCCAGCGTGGTCAGTTTGCAGCATTCTGTTATTTTGTTTGACAGAGTGTCTTGTTGAGAACATATGTAGGACATGATTTTTTCCTGCAACAGGGAAAATAAAGTATAAGTTTTAAAGATTTATTCTTTAATAAAGGATCTCAAAGCCAGCTTTAGAAAAAGGA
+
BBBBBFFFFFFFGGGGGGGGGGHHHHHHHHHHHHHHHHHHHHHHHHHHHHHGGHHHHHHHHHHHHHHHHHHHHHHGHHHHHHHHHHGHHHHHHHGFEGHHHHHHHHHHHHHHHHHHHHHHHHHHHHHHHHHHHHGHHHHHHHHHHHHFFHHHHHHHHHHHHHHHHHHHHGHHHHHHHHHHHGEFHHHHHHGFGHGGHFHHHHFHHHHHHHHHHHHHHHHGHHHHHHHHHGHHHHHHHGHHHHHFHHHHGGG
@M05620:45:000000000-G6HP7:1:1101:10991:10405 1:N:0:102
AGATTACTGCAACAGTTCCCCCTGGACCTGGAAAAGTTTCTTGCCTGGCTTACAGAAGCTGAAACAACTGCCAATGTCCTACAGGATGCTACCCGTAAGGAAAGGCTCCTAGAAGACTCCAAGGGAGTAAAAGAGCTGATGAAACAATGGCAAGTAAGTCAGGCATTTCCGCTTTAGCACTCTTGTGGATCCAATTGAACAATTCTCAGCATCTGTACTTGTAACTGACAAGCCAGGGACAAAACAAAGAT
+
BBBBBFFFFFFFGGGGGGGGGGGGHHHHHHHHHHHHGHHHHHHHHHHHHHHHHHHHHHHHHHHHHHHHHHHHHHHHHHHHHHHHHGHHHHHHHHGFGGHHHHHFHHHHGHHHHHFFHHHHHHHFDEGGHHHHHGHHHHGHHGHHGHHHHHHHHGHGHHHHHHHHHHHHHHGGGGGHHHGHHHHHHGHGHHHHGGGFHGGGHHHHHHHGHHFH0GHHHHHHHHHGHHHHHHHHHGGGGGGGGFFFGGGGGGC
@M05620:45:000000000-G6HP7:1:1101:26581:10412 1:N:0:102
AAACCAAGCAGACACTCACCGCTCCCTCGCCACAGGCCAATAGTTTGTCCTCACTGAGTTGGCAACAAGTGGCTGCTGTGGCTGCCATTTTTCTGGTGATGGCCATCAGCTCCGACGAGGTCAGCTGGGGGGCTTTCTTTGTGTAAGCAACGAGAAACCTGAAAGAAGCATTTTTTAACTAAGTCCTGCTGAGTCATTCATGAGTTTTTAGCCGCCTTGCTTCTTCTCACAGACTCTCTACTCTCATGCCA
+
?ABBBBAFBFFFGGGGGGGFGGGGGGHGGGGGGHHHGGHHHHHHHHHHHHHHHHHHHHHHHHFHHHHEFFHHGHGGHHHHHGGFGHHHHHHHHHHHHHFHHHHHHHHHHHHHHGGGGEFGGHHHHHHHGGGGGGGGGGGGGGGGGGFFFFFFFFDFFFFFFBFFFFFFFFFFFFFFFFFFFFFFFFFFFFFFFFFFFFFFFFFFFFFFFFFFFFFFFFFFFFFFFFFFFFFFFFFFFFFFFFFFFFFFFFB
@M05620:45:000000000-G6HP7:1:1101:10975:10415 1:N:0:102
AGATTACTGCAACAGTTCCCCCTGGACCTGGAAAAGTTTCTTGCCTGGCTTACAGAAGCTGAAACAACTGCCAATGTCCTACAGGATGCTACCCGTAAGGAAAGGCTCCTAGAAGACTCCAAGGGAGTAAAAGAGCTGATGAAACAATGGCAAGTAAGTCAGGCATTTCCGCTTTAGCACTCTTGTGGATCCAATTGAACAATTCTCAGCATTTGTACTTGTAACTGACAAGCCAGGGACAAAACAAAGAT
+
BBBBBFFFFFFFGGGGGGGGGGGGHHHHHHHHHHHHHHHHHHHHHHHHHHHHHHHHHHHHHHHHHHHHHHHHHHHHHHHHHHHHHHHHHHFHHHGGGGHHHHFGHHHHGHHHHHGHHHHHHHGGFHGGHHHHHGHHHHHHHHHHHHHHHHHHHGHHHHHHHHHHHHHHHHGGGGGHHHHHHHHHHHHGHHHHHCHHHHHHHHHHHHHHHHHHHHHHHHHHHHHHHHHHGHHHHGGGGGGG?A;FGGGGGGF
@M05620:45:000000000-G6HP7:1:1101:10989:10433 1:N:0:102
AGATTACTGCAACAGTTCCCCCTGGACCTGGAAAAGTTTCTTGCCTGGCTTACAGAAGCTGAAACAACTGCCAATGTCCTACAGGATGCTACCCGTAAGGAAAGGCTCCTAGAAGACTCCAAGGGAGTAAAAGAGCTGATGAAACAATGGCAAGTAAGTCAGGCATTTCCGCTTTAGCACTCTTGTGGATCCAATTGAACAATTCTCAGCATTTGTACTTGTAACTGACAAGCCAGGGACAAAACAAAGAT
+
11>AAFFF3F1@GFFGGGGGGGGGAHHHGFAFHHGHGFHHHDGFHHHHHHHGHHFGFHFGHHHHHFGHHFHHFFHFGGHHHHHFFHHFGH2FHHFFCEAGHH0>0FHGGHHHHH1BCGFHHHEGCFGGG1GHHGHHHHGHHHHGFGEHFGHFGGHHHHHHHBHHGHHGHHGGGGGHBGHHHHHHHFGGHHHHHBGFGGHG0GFHHHHHHHHGHHFHHHGHHFHFHHHGBGFAEE/9CBEE.;/9FEGFGGG
@M05620:45:000000000-G6HP7:1:1101:3343:10434 1:N:0:102
CATCCTGACCCTGAAGTACCTGACTTGATTTCTGACATTAGATCGGAAGAGCACACGTCTGAACTCCAGTCACCGGCTATGATCTCGTATGCCGTCTTCTGCTTGAAAAAAAAAAAACAATGATTGACAGAGATAGGTGGGTCGTTGCCTTTATCTACATTCAACTCAAGTATTTATTCTTTATAAGATTGTTGCAAATACTAAATAAACAATTAGTCAAACCGAAGATTAAATTACAGAGAGATTTCAAC
+
CCBCCFFFFFFFGGGGGGGGGGHHHHHHHHHHGHHHGHHGHFGHHGGGGHHHHHHHFFGHGHGHHHHGHHHHHHEAEGGHHFFFFHGFFHHGHGFGHGHHHHHHFGHHFHE?EEG>/?//22@22222210?011?01?//.0-<.0.000000000000000000000000000:000000:0000000000.09000009000000009.0000000000.-:--.0000;000000://..0090000
@M05620:45:000000000-G6HP7:1:1101:14747:10436 1:N:0:102
AGATTACTGCAACAGTTCCCCCTGGACCTGGAAAAGTTTCTTGCCTGGCTTACAGAAGCTGAAACAACTGCCAATGTCCTACAGGATGCTACCCGTAAGGAAAGGCTCCTAGAAGACTCCAAGGGAGTAAAAGAGCTGATGAAACAATGGCAAGTAAGTCAGGCATTTCCGCTTTAGCACTCTTGTGGATCCAATTGAACAATTCTCAGCATTTGTACTTGTAACTGACAAGCCAGGGACAAAACAAAGAT
+
BBBBBFFFFFBFGGCGGGGGGGGGHHHHHHHHHHHHHHHHHHHHHHHHHHHHHHHHHHHHHHHHHHHHHHHHHHHHHHHHHHHHHHHHHHHHHHGGGFGHHHCGHHHHGHHHHHHHHHHHHHHGE?FEHHHHHGHHHHHHHHHHHHHHHGHHHGHHHHHHHHHHHHHHHHGGGGGHGHHHHHHHHHHGHHHHH0GHHHHHHHHHHHHHHHHHHHHHHHHHHGHHHHHEHHHHHGGGGGGGGGFGGGGGFGF
@M05620:45:000000000-G6HP7:1:1101:14765:10441 1:N:0:102
AGATTACTGCAACAGTTCCCCCTGGACCTGGAAAAGTTTCTTGCCTGGCTTACAGAAGCTGAAACAACTGCCAATGTCCTACAGGATGCTACCCGTAAGGAAAGGCTCCTAGAAGACTCCAAGGGAGTAAAAGAGCTGATGAAACAATGGCAAGTAAGTCAGGCATTTCCGCTTTAGCACTCTTGTGGATCCAATTGAACAATTCTCAGCATTTGTACTTGTAACTGACAAGCCAGGGACAAAACAAAGAT
+
CCCCCFFFFFFFGGGGGGGGGGGGHHHHHHHHHHHHFHHHHHHHHHHHHHHHHHHHHHHHHHHHHHGHHHHHHHHHHHHHFHHHHGHHHHGHHHGGEGGGHHFFHHHHGHHHHHHHHHHHHHHGDFEEGFHHHGGHHHGHHGHHHHHHHHHGHGGGHHHFGHHHHHHHHHGGGGGHHHGHHHHHHFGFHHHHGHHHHHDGHHHHHHHFHHHHHGGGHHHHHHFGHHHHGHHHHGFGGGGGGGGGGGGGGGF
@M05620:45:000000000-G6HP7:1:1101:4919:10452 1:N:0:102
ATCTCTATCTCCTAAAAACCTGTTTAGATTTGGAGATAGACCTTCAGGTTTTTCATCATTTTCTGCATGAATTATACATTGACCACGTTCCAGCGTGGTCAGTTTGCAGCATTCTGTTATTTTGTTTGACAGAGTGTCTTGTTGAGAACATATGTAGGACATGATTTTTTCCTGCAACAGGGAAAATAAAGTATAAGTTTTAAAGATTTATTCTTTAATAAAGGATCTCAAAGCCAGCTTTAGAAAAAGGA
+
BCCCCFFFFFFFGGGGGGGGGGGHHHHHGHHHHHHHHHHHHHGHHHHHHHHGGHHHHHHHHHHHHHHHHGHHHHHHHHHHHHGHHHGGHHHHHHGGGGHHGHFGFHHHHHHHHHHHHHHHHHHHHHHHGHHHHHHHHHHHHHHHHHHHHHHGHHHHHHHHHHHHHHHHHGHHHHGHHHHHHGGHHHHHHHHGGHHHHGHHHHHHHHHHHHHHHHHHHHHGHHHHGHHHHGHHHHHHHGHHHHHHHGHGGGH
@M05620:45:000000000-G6HP7:1:1101:10192:10454 1:N:0:102
ATCTCTATCTCCTAAAAACCTGTTTAGATTTGGAGATAGACCTTCAGGTTTTTCATCATTTTCTGCATGAATTATACATTGACCACGTTCCAGCGTGGTCAGTTTGCAGCATTCTGTTATTTTGTTTGACAGAGTGTCTTGTTGAGAACATATGTAGGACATGATTTTTTCCTGCAACAGGGAAAATAAAGTATAAGTTTTAAAGATTTATTCTTTAATAAAGGATCTCAAAGCCAGCTTTAGAAAAAGGA
+
CDDDDFFFFFFFGGGGGGGGGGGHHHHHHHHHHHHHHHHHHHHHHHHHHHHGGHHHHIHIHHIIIHHHHHHHHHHHHHHHHHHHHHGHHHHHHHGGGGHHHHHHHHHHHHHHHHHHHHHHHHHHHHHHHHHHHHHHHHHHHHHHHHHHHHHHHHHHHHHHHHHHHHHHHGHHHHHHHHHHHGGHHHHHHHHHHGHHHGGHHHHHHHHHHHHHHHHHHHHHHHHHHHHHHHHHHHHHHGHHHHGHHHHHGGH
@M05620:45:000000000-G6HP7:1:1101:4883:10528 1:N:0:102
TACCTGTACTGGGGAAGAGTGTAGCAATCGCCATTCCTACCCTAAAGATCGGAAGAGCACACGTCTGAACTCCAGTCACCGGCTATGATCTCGTATGCCGTCTTCTGCTTGAAAAAAAAAACTGCTTACCGAGGCCCCCCTGAACCCCAAGGCCAACAGAGATAAGATGACTCAGGTGAGGCTCTGCCGACGCCCTTGCTCCTCCCTTCCTTTCCCCATTCATTTTCTGCCCTGCTTCATTTCTGACATTA
+
AA>A>FFFFFBFGGGGGGF3AADEDFHHHGCECEFFHHFHGHEHHHHHHGFECGCHHGFHEHCGGHC1DGGFGHF@EGHDF?@EFF1FD1FGHFFHBFDEEE>>GHHHGHFFFHHFEG?//?11<@1@@G////<<ACGGG<<0GHGCC..:.CC.EC////0;;:CF0;BFGF0/;/0..;9F/;9;----;@@-9-9;9BBFFF-9FFFFF/:BB-9/;BFFFFFF/9BF/9-9B//;B9////;9BF/
@M05620:45:000000000-G6HP7:1:1101:17708:10545 1:N:0:102
AAACCAAGCAGACACTCACCGCTCCCTCGCCACAGGCCAATAGTTTGTCCTCACTGAGTTGGCAACAAGTGGCTGCTGTGGCTGCCATTTTTCTGGTGATGGCCATCAGCTCCGACGAGGTCAGCTGGGGGGCTTTCTTTGTGTAAGCAACGAGAAACCTGAAAGAAGCATTTTTTAACTAAGTCCTGCTGAGTCATTCATGAGTTTTTAGCCGCCTTGCTTCTTCTCACAGACTCTCTACTCTCATGCCA
+
DDCDDCCFCFFFGGGGGGGGGGGGGGHHGGGGGHHHGGHHHHHHHHHHHHHHHHHHHHHHHHHHHHHHHHHHGHGGHHHHHHHGGHHHHHHHHGHHHHHHHHHHHHHHHHHHHGGGGGGGGHHHHHHHGGGGGGGGGGGGGGGGGGFFFFFFFFFFFFFFFFFFFFFFFFFFFFHFFFHHFFFFFFFFFFFFFFFFFFFFFFFFFFFFFFFFFFFFFFFFHHHFHHHFFHFFFFFFFFFHHFFFFFFFFFF
@M05620:45:000000000-G6HP7:1:1101:21616:10573 1:N:0:102
ATCTCTATCTCCTAAAACCTGTTTAGATTTGGAGATAGACCTTCAGGTTTTTCATCATTTTCTGCATGAATTATACATTGACCACGTTCCAGCGTGGTCAGTTTGCAGCATTCTGTTATTTTGTTTGACAGAGTGTCTTGTTGAGAACATATGTAGGACATGATTTTTTCCTGCAACAGGGAAAATAAAGTATAAGTTTTAAAGATTTATTCTTTAATAAAGGATCTCAAAGCCAGCTTTAGAAAAAGGAA
+
CCCCCFFFFFFFGGGGGGGGGGHHFHHHHHHHHHHHHHHHHHHHHHHHHHGGHHHHHHHHHHIHHHHHHHHHHHHHHHHHFHHHHGHHHHFHHGGGGHHHHHHHHHHHHHHHHHHHHHHHHHHHHHHHHGHHHHHHHHHHHHHHHHFGHHHHHHHHHHHHHHHHHHHHGHHHHHHHHHHHGGHHHHHGHHGHHHHHGHHHHGHHHHHHHHHHHHHHFHHHHHGHHHHHHHHHHHFHGHHHHHFHHHGGGHH
@M05620:45:000000000-G6HP7:1:1101:21613:10593 1:N:0:102
ATCTCTATCTCCTAAAACCTGTTTAGATTTGGAGATAGACCTTCAGGTTTTTCATCATTTTCTGCATGAATTATACATTGACCACGTTCCAGCGTGGTCAGTTTGCAGCATTCTGTTATTTTGTTTGACAGAGTGTCTTGTTGAGAACATATGTAGGACATGATTTTTTCCTGCAACAGGGAAAATAAAGTATAAGTTTTAAAGATTTATTCTTTAATAAAGGATCTCAAAGCCAGCTTTAGAAAAAGGAA
+
BBBBBFFFFFFFGGGGGGGGGGHHFHHHHHHHHGHHHHGHHHGHHHHHHHGGHGHHHHHHHHHHHGHHHGHHHHHHHHHHBGGHHGGHHHFGHGEGGHHHHFHHHHGHHHHGHHHGHHHHHHHHHHHHHHHHHHFGHHHHHHHGHHFHHHHHHFHHHHHHHHHHHHHHGHHHHHGHHGHHGGGHHHHHFHFGHHHHHHHHHHHHHHHHHGHHHFHGHGHFHGHFHHHHHGGHHHHHGHHHFHFFFFGFFHF
@M05620:45:000000000-G6HP7:1:1101:8128:10618 1:N:0:102
CATCCTGACCCTGAAGTACCCCGGCTTGATTTCTGACATTAGATCGGAAGAGCACACGTCTGAACTCCAGTCACCGGCTATGATCTCGTATGCCGTCTTCTGCTTGAAAAAAAAAAAAACATCGAATATCATTTCAGAGTGCTACGTTTTAGTTTCTGAAACAATTTAAGTAAAGGTATCAATTATTAGTGAACTGTAACTTATAATAACACCCCTACCTGCCCTCATAAAACTAATATCACTAATTGTAT
+
CCCCCFFFFFFFGGGGGGGGGGGGGGGGHHHHHHHHHHHHHHHHHHGGGGHHHHHHHGHHHGHHHHHHHHHHHHHGGGGGHHHHFHHHGGHHHHGGGHGHHHHHHHHHHHHGGGGG><//?1?/001.11=111>>11<=1110=A<//.</=00000=00;/.0000000000:00:00<00000;000;900;00;00000900000000.9-....00...0.;0000000090000;0000000900
@M05620:45:000000000-G6HP7:1:1101:26578:10627 1:N:0:102
ATCTCTATCTCCTAAAAACCTGTTTAGATTTGGAGATAGACCTTCAGGTTTTTCATCATTTTCTGCATGAATTATACATTGACCACGTTCCAGCGTGGTCAGTTTGCAGCATTCTGTTATTTTGTTTGACAGAGTGTCTTGTTGAGAACATATGTAGGACATGATTTTTTCCTGCAACAGGGAAAATAAAGTATAAGTTTTAAAGATTTATTCTTTAATAAAGGATCTCAAAGCCAGCTTTAGAAAAAGGA
+
DDDDDFFFFFFFGGGGGGGGGGHHHHHHHHHHHHHHHHHHHHHHHHHHHHHGGHHHHHHHHIHHHHHHHHHHHHHHHHHHHHHHHHGHHHHHHHGGGGHHHHHHHHHHHHHHHHHHHHHHHHHHHHHHHHHHHHHHHHHHHHHHGHHHHHHHHHHHHHHHHHHGHHHHHGHHHHHHHHHHHGGHHHHHHHHHHHHHHHHHHHHHHHHHHHHHHHHHHHHHHHHHHHHHHHHHHHHHHGHHHHHFGGHHGGG
@M05620:45:000000000-G6HP7:1:1101:15528:10629 1:N:0:102
AGATTACTGCAACAGTTCCCCCTGGACCTGGAAAAGTTTCTTGCCTGGCTTCCAGAAGCTGAAACAACTGCCAATGTCCTACAGGATGCTACCCGTAAGGAACGGCTCCTAGAAGACTCCAAGGGAGTAAAAGAGCTGATGAAACAATGGCAAGTAAGTCAGGCATTTCCGCTTTAGCACTCTTGTGGATCCAATTGAACAATTCTCAGCATTTGTACTTGTAACTGACAAGCCAGGGACAAAACAAAGAT
+
BBBBBFFFFFDFGGGGGGGGGGGGGHHHHHHHHHHHHHHHHHHHHHHHHHH2GHHHHHHHHHHHHHHHHHHHHHHHHHHHHHHHHHHHHHHHHHGGGGGGHH1?FGGGGHHHHHHHHHHHHHHGEFFEHFHHHGHHHHHHHHHHHHHHHGHHHGHHHHHHHHHHHHHHHHGGGGGHHHHHHHHHHHHGHHHHHHHHHHHGHHHHHHHHHHHHHHHHHFHHHHHHHHHGHGGGGGGGGGGGGGGGGGGGGGF
@M05620:45:000000000-G6HP7:1:1101:3762:10635 1:N:0:102
AAACCAAGCAGACACTCACCGCTCCCTCGCCACAGGCCAATAGTTTGTCCTCACTGAGTTGGCAACAAGTGGCTGCTGTGGCTGCCATTTTTCTGGTGATGGCCATCAGCTCCGACGAGGTCAGCTGGGGGGCTTTCTTTGTGTAAGCAACGAGAAACCTGAAAGAAGCATTTTTTAACTAAGTCCTGCTGAGTCATTCATGAGTTTTTAGCCGCCTTGCTTCTTCTCACAGACTCTCTACTCTCATGCCA
+
BBBACCCFCFFFGGGGGGGGGGGGGGHHGGGGGHHHGGHGHHHHHHHHHHHHHHHHHHHHHHHGHHHHHGHHGHGGHHHHHHHGGHHHHHHHHHHHHHHHHHGHHHGHHGHHHGGGGGGGGHHHHHHHGGGGGGGGGGGGGGGGGEFFFFFFFFFFFFFFFFFFFFFFFFFFFFHFFFFFFFFFFFFFFFFFFFFFFFFFFFHFFFFFFFFFFFFFFFFFFFHFFFFFFFFFFFFFFFFFFFFFFFFFFFF
@M05620:45:000000000-G6HP7:1:1101:3781:10636 1:N:0:102
AAACCAAGCAGACACTCACCGCTCCCTCGCCACAGGCCAATAGTTTGTCCTCACTGAGTTGGCAACAAGTGGCTGCTGTGGCTGCCATTTTTCTGGTGATGGCCATCAGCTCCGACGAGGTCAGCTGGGGGGCTTTCTTTGTGTAAGCAACGAGAAACCTGAAAGAAGCATTTTTTAACTAAGTCCTGCTGAGTCATTCATGAGTTTTTAGCCGCCTTGCTTCTTCTCACAGACTCTCTACTCTCATGCCA
+
CCCCCBCFCFFFGGGGGGGGGGGGGGHHGGGGGHHHGGHHHHHHHHHHHHHHHHHHHHHHHHHHHHHHHHHHGHGGHHHHHHHGGHHHHHHHHHHHHHHHHHHHHHHHHHHHHGGGGGGGFGHHHHHHGGGGGGGGGGGGGGGGGGFFFFFFFFFFFFFFFFFFFFFFFFFFFFFFFFFFFFFFFFFFFFFFFFFFFFFFFFFFFFFFFFFFFFFFFFFFFFFFFFFFFFFFFFFFFFFFFFFFFFFFFFF
@M05620:45:000000000-G6HP7:1:1101:15516:10641 1:N:0:102
AGATTACTGCAACAGTTCCCCCTGGACCTGGAAAAGTTTCTTGCCTGGCTTCCAGAAGCTGAAACAACTGCCAATGTCCTACAGGATGCTACCCGTAAGGAACGGCTCCTAGAAGACTCCAAGGGAGTAAAAGAGCTGATGAAACAATGGCAAGTAAGTCAGGCATTTCCGCTTTAGCACTCTTGTGGATCCAATTGAACAATTCTCAGCATTTGTACTTGTAACTGACAAGCCAGGGACAAAACAAAGAT
+
AABBBFFFFF4DGGFGGGGGGGGGCHHHHGHHGHHHHHHHHHHHHHHHHHHBHHHHHHHHHHHHHHHHHHHHHGHHHHHHHHHHHHHHHHHHHHGFGGGHHH1?EGGGGHHHHHHHHHHHHHHGEFFFHHHHHGHHHHHHHBHHHHHHHHHHHGHHHHHHHHHHHHHHHHGGGGGHHHHHHHHHHHHGGHHHHFHHHHGHHHHHHHHFFHGHHCGHFGHHHFHHHHHBHGGFGGGGGGGGGGFFGEEGFGC
@M05620:45:000000000-G6HP7:1:1101:3775:10655 1:N:0:102
AAACCAAGCAGACACTCACCGCTCCCTCGCCACAGGCCAATAGTTTGTCCTCACTGAGTTGGCAACAAGTGGCTGCTGTGGCTGCCATTTTTCTGGTGATGGCCATCAGCTCCGACGAGGTCAGCTGGGGGGCTTTCTTTGTGTAAGCAACGAGAAACCTGAAAGAAGCATTTTTTAACTAAGTCCTGCTGAGTCATTCATGAGTTTTTAGCCGCCTTGCTTCTTCTCACAGACTCTCTACTCTCATGCCA
+
CCCCCCCFBFFFGGGGGGGGGGGGGGHHGGGGGHHHGGHHHHHHHHHHHHHHHHHHHHHHHHHHHHHHHHHHGHGGHHHHHHHGGHHHHHHHHHHFHGHHHHHHHHHHHHHHHGGGGGGGGHHHHHHHGGGGGGGGGGGGGGGGGGFFFFFFFFFFFFFFFFFFFFFFFFFFFFFFFFFFFFFFFFFFFFFFFFFFFFFFFFFFFFFFFFFFFFFFFFFFFFFFFFFFFFFFFFFFFFFFFFFFFFFFFFB
@M05620:45:000000000-G6HP7:1:1101:19598:10675 1:N:0:102
ATCTCTATCTCCTAAAAACCTGTTTAGATTTGGAGATAGACCTTCAGGTTTTTCATCATTTTCTGCATGAATTATACATTGACCACGTTCCAGCGTGGTCAGTTTGCAGCATTCTGTTATTTTGTTTGACAGAGTGTCTTGTTGAGAACATATGTAGGACATGATTTTTTCCTGCAACAGGGAAAATAAAGTATAAGTTTTAAAGATTTATTCTTTAATAAAGGATCTCAAAGCCAGCTTTAGAAAAAGGA
+
BCCCCFFFFFFFGGGGGGGGGGHHHHHHHHHHHHHHHHHHHHHHHHHHHHHGGHHHHIHHHHHIHHHHHHHHHHHHHHHHHHHHHHGHHHHHHHGGGGHHHHHHHHHHHHGHHHHHHHHHHHHHHHHHHHHHHHHHHHHHHHHHHHHHHHHHHHHHHHHHHHHHHHHHHGHHHHHHHHHHHGGHHHHHGHHHHHHHHHHHHHHHHHHHHHHHHHHHHHHHHHHHHHHHHHHHHHHHHGHHHHHGHHHHGGH
@M05620:45:000000000-G6HP7:1:1101:19580:10689 1:N:0:102
ATCTCTATCTCCTAAAAACCTGTTTAGATTTGGAGATAGACCTTCAGGTTTTTCATCATTTTCTGCATGAATTATACATTGACCACGTTCCAGCGTGGTCAGTTTGCAGCATTCTGTTATTTTGTTTGACAGAGTGTCTTGTTGAGAACATATGTAGGACATGATTTTTTCCTGCAACAGGGAAAATAAAGTATAAGTTTTAAAGATTTATTCTTTAATAAAGGATCTCAAAGCCAGCTTTAGAAAAAGGA
+
CCCDDFFFFFFFGGGGGGGGGGGHHHHHHHHHHHHHHHHHHHHHHHHHHHHGGHHHHIHHHHIIIHHHHHHHHHHHHHHHHHHHHHGHHHHHHHGFGGHHHHHHHHHHHHHHHHHHHHHHHHHHHHHHHHHHHHGHHHHHHHHHHHHHHHHHHHHHHHHHHHHHHHHHHGHHHHHHHHHHHGGHHHHHHHHHHHGHHHHHHHGHHHHHHHHHHHHHHHHHHHHHHHHHHGHHHHHHHGHHHHHHGHHHGGG
@M05620:45:000000000-G6HP7:1:1101:9005:10708 1:N:0:102
TACCTGTACTGGGGAAGAGTGTAGCAATCGCCATTCCTACCCTAAAGATCGGAAGAGCACACGTCTGAACTCCAGTCACCGGCTATGATCTCGTATGCCGTCTTCTGCTTGAAAAAAAAAAAATTCGGAGTTTCTTTTGCATCGTTGCGCCCTCCCTACTGCTCCTCTGCTGGTTGCGCACCTCTTTGCTTCACGTACGCACCTTTTTCTTACCTTTACCTTTTCGCACTCTCCCTTCCTACCCTACCTCT
+
CCCCCFFFFFFFGGGGGGGGGGCFFBHHHAFGGGGFGHDFGGHFFHFHHHEGGGAAGHBHHHGCGHFGHHHHHFFBFEGHAEGGGHHB@F4FGBECHFEFEFFGHEHHHHGHFHHHGEG?///011/0<<?<?1==DG1>11F..<0.<-C--<..:0.;C0::G0;C:0000/:.:----:F.;;F00000;09./.-;.9:FEFFB/FFB09BFB0;BBFFF09A.-;/0;B/B09BF00:9B/;::00
@M05620:45:000000000-G6HP7:1:1101:17193:10710 1:N:0:102
AGATTACTGCAACAGTTCCCCCTGGACCTGGAAAAGTTTCTTGCCTGGCTTACAGAAGCTGAAACAACTGCCAATGTCCTACAGGATGCTACCCGTAAGGAAAGGCTCCTAGAAGACTCCAAGGGAGTAAAAGAGCTGATGAAACAATGGCAAGTAAGTCAGGCATTTCCGCTTTAGCACTCTTGTGGATCCAATTGAACAATTCTCAGCATTTGTACTTGTAACTGACAAGCCAGGGACAAAACAAAGAT
+
A1AAAFFFDF1FGGAFGGGGGGGGHHHHHGFHFGHHHHHHHHHHHHHHHHHHHHHHHHHHHHHHHHHHHHHHHHHHHHHHHHHHHHHHHHDHHHGF/EHHHHFHGHHHGHHEHHHHHHHHCG>FEFEEHDGHHGHHHGDGH2FGDGHHHHHHHGHHHHHHHFHHHHHHGHGGGGGHFHGHHHHHHHHGGHHHHFHHGGHHHHHHHHHHHHHHHHHHHHHHHHHHHHHHGHHFHGGFGGGGEFBGGGGGGGF
@M05620:45:000000000-G6HP7:1:1101:27205:10723 1:N:0:102
AGATTACTGCAACAGTTCCCCCTGGACCTGGAAAAGTTTCTTGCCTGGCTTACAGAAGCTGAAACAACTGCCAATGTCCTACAGGATGCTACCCGTAAGGAAAGGCTCCTAGAAGACTCCAAGGGAGTAAAAGAGCTGATGAAACAATGGCAAGTAAGTCAGGCATTTCCGCTTTAGCACTCTTGTGGATCCAATTGAACAATTCTCAGCATTTGTACTTGTAACTGACAAGCCAGGGACAAAACAAAGAT
+
CCCCCFFFFFFFGGGGGGGGGGGGHHHHHHHHHHHHHHHHHHHHHHHHHHHHHHHHHHHHHHHHHHHHHHHHHHHHHHHHHHHHHHHHHHHHHHGG@FHHHHHHHHHHGHHHHHHHHHHH3FGGG/EFHHHHHGHHHHGHHGHHHHHHHHHHHGHHHHHHHHHHHHHHHHGGGGGHHHHHHHHHHHHGHHHHHHHHHFHHHHHHHHHHHHHHHHHHHHHHHHHGHHHHHHHHHGGGGGGGGGGGGGGGGGF
@M05620:45:000000000-G6HP7:1:1101:16725:10735 1:N:0:102
AAACCAAGCAGACACTCACCGCTCCCTCGCCACAGGCCAATAGTTTGTCCTCACTGAGTTGGCAACAAGTGGCTGCTGTGGCTGCCATTTTTCTGGTGATGGCCATCAGCTCCGACGAGGTCAGCTGGGGGGCTTTCTTTGTGTAAGCAACGAGAAACCTGAAAGAAGCATTTTTTAACTAAGTCCTGCTGAGTCATTCATGAGTTTTTAGCCGCCTTGCTTCTTCTCACAGACTCTCTACTCTCATGCCA
+
DDDDDCCFCFFFGGGGGGGGGGGGGGHHGGGGGHHHGGHHHHHHHHHHHHHHHHHHHHGHHHHHHHHHHHHHGGGGHHHHHHHGGHHHHHHHHHHHHHHHHHHHHHHHHHGHHGGGGGGGFHHHHHHHGGGGGGGGGGGGGGGGGGFFFFFFFFFFFFFFFFFFFFFFFFFFFFHFFFFFFFFFFFFFFFFFFFFFFFFFFFFFFFFFFFFFFFFFFFFFFFFFFFHFFFFFFFFFFFFHHFFHFFFFFFB
@M05620:45:000000000-G6HP7:1:1101:13862:10743 1:N:0:102
ATCTCTATCTCCTAAAACCTGTTTAGATTTGGAGATAGACCTTCAGGTTTTTCATCATTTTCTGCATGAATTATACATTGACCACGTTCCAGCGTGGTCAGTTTGCAGCATTCTGTTATTTTGTTTGACAGAGTGTCTTGTTGAGAACATATGTAGGACATGATTTTTTCCTGCAACAGGGAAAATAAAGTATAAGTTTTAAAGATTTATTCTTTAATAAAGGATCTCAAAGCCAGCTTTAGAAAAAGGAA
+
AABBBFFFFFFFGFFGGGGGGGHHADHH6FFF4BGGHFFGHHHHHHBHGHGGHHHHHHHHHHHHHFHHBFGH5GEGDFHH5DGGHGHHHH5AFEEE0GGDHHHHGHHHHGHHHHFHHHHHHHHHHHHHGHHEFHHHHHHHHHGHHHHHHHHHHHFGGBGGHHFGHHHHGHHHGHHFHHGHGGHHHHHHGGGFH1DDFGHFGGGHFHHH1GHHHGHHGDD0=B0FGHGHHGHHHHHFEHHHCBBG0CGD.CC
@M05620:45:000000000-G6HP7:1:1101:5860:10745 1:N:0:102
ATCTCTATCTCCTAAAAACCTGTTTAGATTTGGAGATAGACCTTCAGGTTTTTCATCATTTTCTGCATGAATTATACATTGACCACGTTCCAGCGTGGTCAGTTTGCAGCATTCTGTTATTTTGTTTGACAGAGTGTCTTGTTGAGAACATATGTAGGACATGATTTTTTCCTGCAACAGGGAAAATAAAGTATAAGTTTTAAAGATTTATTCTTTAATAAAGGATCTCAAAGCCAGCTTTAGAAAAAGGA
+
CCCCCFFFFFFFGGGGGGGGGGHHHHGHHHHHHHHHHHHHHHHHHHHHHHHGGHHHHHHHHHHHIHHHHHHHHHHHHHHHHGHHHHGHHHHHHHGGGGHHHHHHHHHHHHHHHHHHHHHHHHHHHHHHHHHHHHHHHHHHHHHHHHGHHHHHHHHHHHHHHHHHHHHHHGHHHHHHHHHHHGGHHHHHHHHGHHHHHGHHHHHHHHHHHHHHHHHHHHHHHHHHHHHHHHHHHHHHHGHHHHGHHHHHGGG
@M05620:45:000000000-G6HP7:1:1101:13888:10745 1:N:0:102
ATCTCTATCTCCTAAAACCTGTTTAGATTTGGAGATAGACCTTCAGGTTTTTCATCATTTTCTGCATGAATTATACATTGACCACGTTCCAGCGTGGTCAGTTTGCAGCATTCTGTTATTTTGTTTGACAGAGTGTCTTGTTGAGAACATATGTAGGACATGATTTTTTCCTGCAACAGGGAAAATAAAGTATAAGTTTTAAAGATTTATTCTTTAATAAAGGATCTCAAAGCCAGCTTTAGAAAAAGGAA
+
CDDDDFFFFFFFGGGGGGGGGGHHEGFHHHHHHHHHHHHHHHHHHHHHHHGGHHHHHIHHHHIHHHHHHHHHHHHHHHHHHHHHHGHHHHHHHGGGGHHGHHHHHHHHHHHHHHHHHHHHHHHHHHHHHGHHHGHHHHHHHHHHHHGHHHHHHHHHHHHHHHHHHHHHGHHHHHGHHHHHGGHHHHHHHGHHHHHHHHHHHHHHHHHHHHHHHHHHGGFHGHGHHHHHHHHHHHGHGHHHHHHHHHGGDHH
@M05620:45:000000000-G6HP7:1:1101:21463:10749 1:N:0:102
CATCCTGACCCTGAAGTACCCGGCTTGATTCTGACATTAGATGGAAGAGCACACGTCTGAACTCCAGTCACCGGCTATGATCTCGTATGCCGTCTTCTGCTTGAAAAAAAAAAAAAAAACAAATACAAACAACTAAAAAAACACAACTAGAATTATAAAACTTAATACAATAATATCGTCACTAGTCTCACTCACTCCAACAGTAAAGACACTGCATGATCACCTGTGCTTTTGCGATGTAGACGGCTTTG
+
CCCDDFFFFFFFGGGGGGGGGGGGGGGHHHHHHHHHHHHHHHHHHHH2FHHHHHGHHHGHHHHHHHHHHHHHGGGGGHHHHFHHHGGHHHHGGGHGHHHHHHHGHHHHGGGGG>>/</<.<.<111111...<0000<<--.....<000000000:00<000000<00000000:0.:...00<0000<000/000/000./00000<///0000000000//0/<00:000:0<-...00:0<.---:0
@M05620:45:000000000-G6HP7:1:1101:22151:10753 1:N:0:102
ATCTCTATCTCCTAAAAACCTGTTTAGATTTGGAGATAGACCTTCAGGTTTTTCATCATTTTCTGCATGAATTATACATTGACCACGTTCCAGCGTGGTCAGTTTGCAGCATTCTGTTATTTTGTTTGACAGAGTGTCTTGTTGAGAACATATGTAGGACATGATTTTTTCCTGCAACAGGGAAAATAAAGTATAAGTTTTAAAGATTTATTCTTTAATAAAGGATCTCAAAGCCAGCTTTAGAAAAAGGA
+
BCDCDFFFFFFFGGGGGGGGGGHHHHHHHHHHHHHHHHHHHHHHHHHHHHHGGHHHHHHHHHIIIHHHHHHHHHHHHHHHHHHHHHGHHHHHHHGGGGHHHHHHHHHHHHHHHHHHHHHHHHHHHHHHHHHHHHHHHHHHHHHHHHHHHHHHHHHHHHHHHHHHHHHHHGHHHHHHHHHHHGGHHHHHHGHGHHHHHGHHHHHHHHHHHHHHHHHHHHHHHHHHHHHHHHHHHHHHHGHHHHGHHHHHGGH
@M05620:45:000000000-G6HP7:1:1101:13874:10757 1:N:0:102
ATCTCTATCTCCTAAAACCTGTTTAGATTTGGAGATAGACCTTCAGGTTTTTCATCATTTTCTGCATGAATTATACATTGACCACGTTCCAGCGTGGTCAGTTTGCAGCATTCTGTTATTTTGTTTGACAGAGTGTCTTGTTGAGAACATATGTAGGACATGATTTTTTCCTGCAACAGGGAAAATAAAGTATGAGTTTTAAAGATTTATTCTTTAATAAAGGATCTCAAAGCCAGCTTTAGAAAAAGGAA
+
BCCCCFFFFFFFGGGGGGGGGGHHFGGHHHHHHHHHHHHHHHHHGHGHGHGGHHHHHIIHIHHHHHHHHHHHHHGHHHHHEGHHHGHHHHHHHGGGGHHGHHHHHHHHHHHHHHHHHHHHHHHHHHHHHFHHHGHHHHHHHHHHHHFGFHHHHHHHHHHHHHHHHHHHGHHHGHHHHGHHGGHHHHHHHHGHHBFGGHHHHGHHHHHHHHHHHHHHGDFGDGFHHGHGHHHHGHFHGHHHHHHHGHFFGHH
@M05620:45:000000000-G6HP7:1:1101:8858:10780 1:N:0:102
AAACCAAGCAGACACTCACCGCTCCCTCGCCACAGGCCAATAGTTTGTCCTCACTGAGTTGGCAACAAGTGGCTGCTGTGGCTGCCATTTTTCTGGTGATGGCCATCAGCTCCGACGAGGTCAGCTGGGGGGCTTTCTTTGTGTAAGCAACGAGAAACCTGAAAGAAGCATTTTTTAACTAAGTCCTGCTGAGTCATTCATGAGTTTTTAGCCGCCTTGCTTCTTCTCACAGACTCTCTACTCTCATGCCA
+
CCCDDCCFCFFFGGGGGGGGGGGGGGHHGGGGGHHHGGHHHHHHHHHHHHHHHHHHHHGHHHHHHHHHHGHHGHGGHHHHHHHGGHHHHHHHHHHHHHHHHHHHHHHHHHHHHGGGGGGGGHHHHHHHGGGGGGGGGGGGGGGGGGFFFFFFFFFFFFFFFFFFFFFFFFFFFFHFFFFFFFFFFFFFFFFFFFFFFFFFFFFFFFFFFFFHFFFFFFFFFFFFFFFFHFFFFFFFFFFFHFFFFFFFFF9
@M05620:45:000000000-G6HP7:1:1101:4702:10785 1:N:0:102
ATCTCTATCTCCTAAAAACCTGTTTAGATTTGGAGATAGACCTTCAGGTTTTTCATCATTTTCTGCATGAATTATACATTGACCACGTTCCAGCGTGGTCAGTTTGCAGCATTCTGTTATTTTGTTTGACAGAGTGTCTTGTTGAGAACATATGTAGGACATGATTTTTTCCTGCAACAGGGAAAATAAAGTATAAGTTTTAAAGATTTATTCTTTAATAAAGGATCTCAAAGCCAGCTTTAGAAAAAGGA
+
BBBCCFFFFFFFGGGGGGGGGGGHHHHHHHHHHHHHHHHHHHHHHHHHHHHGGHHHHHHHHHIHIHHHHHHHHHHHHHHHHGHHHHGHHHHHHHGFGGHHHHHHHHHHHHHHHHHHHHHHHHHHHHHHGHGHHHHHHHHHHHHHHHGHHHHHHHHGHHHHHHHHHHHHHGHHHHHHHHHHHGGHHHHHHGHHHHHHHGGHHHHHHHHHHHHHHHHHHGHHHGHHHHHHHGGGHCHHGGHHHHHHHFHHGGC
@M05620:45:000000000-G6HP7:1:1101:4716:10796 1:N:0:102
ATCTCTATCTCCTAAAAACCTGTTTAGATTTGGAGATAGACCTTCAGGTTTTTCATCATTTTCTGCATGAATTATACATTGACCACGTTCCAGCGTGGTCAGTTTGCAGCATTCTGTTATTTTGTTTGACAGAGTGTCTTGTTGAGAACATATGTAGGACATGATTTTTTCCTGCAACAGGGAAAATAAAGTATAAGTTTTAAAGATTTATTCTTTAATAAAGGATCTCAAAGCCAGCTTTAGAAAAAGGA
+
BCCCCFFFFFFFGGGGGGGGGGHHHHHHHHHHHHHHHHHGHHHHHHHHHHHGGHHHHHHHHHHHHHHHHHHHHHHHHHHHHGHHHHGHHHHHHHGGGGHHGHHHHHHHHHGHHHHHHHHHHHHHHHHHHHHHHHHHHHHHHHHHHHGHHHHHHHHHHHHHHHHHHHHHHGHHHHHHHHHHHGGHHHHHHGHHHHHHHGHHHHGHHHHHHGHHHHHHHGHHHGHHHHHHHGHGHHHHHGHHHHGHHHGHGGH
@M05620:45:000000000-G6HP7:1:1101:22869:10797 1:N:0:102
ATCTCTATCTCCTAAAAACCTGTTTAGATTTGGAGATAGACCTTCAGGTTTTTCATCATTTTCTGCATGAATTATACATTGACCACGTTCCAGCGTGGTCAGTTTGCAGCATTCTGTTATTTTGTTTGACAGAGTGTCTTGTTGAGAACATATGTAGGACATGATTTTTTCCTGCAACAGGGAAAATAAAGTATAAGTTTTAAAGATTTATTCTTTAATAAAGGATCTCAAAGCCAGCTTTAGAAAAAGGA
+
BCCCCFFFFFFFGGGGGGGGGGHHHHHGHHHHHHHHHHHHHHHHHHHGHHHGGHHHHGHIHHHHHHHHHHHHHHHHHHHHHFFHHHGHHHHGHHGGGGHHHHHHHHHHGHHHHHHGHHHHHHHHHHHHHHHHHHHHHHHHHHHHHHHHHHHHHHHHHHHHHHHHHHHHHGHHHHHHHHHHHGGHHHHHHHHHHHHHHGHHHHHHHHHHHHHHHHHHHHHHHHHHHHHHHHHHHHHHHGHHHHGFHHHHGGG
@M05620:45:000000000-G6HP7:1:1101:22852:10804 1:N:0:102
ATCTCTATCTCCTAAAAACCTGTTTAGATTTGGAGATAGACCTTCAGGTTTTTCATCATTTTCTGCATGAATTATACATTGACCACGTTCCAGCGTGGTCAGTTTGCAGCATTCTGTTATTTTGTTTGACAGAGTGTCTTGTTGAGAACATATGTAGGACATGATTTTTTCCTGCAACAGGGAAAATAAAGTATAAGTTTTAAAGATTTATTCTTTAATAAAGGATCTCAAAGCCAGCTTTAGAAAAAGGA
+
CCCCCFFFFFFFGGGGGGGGGGHHHHHHGHHHHHHGHHHHHHHHHHHHHHHGGHHHHHHHIHHIHHHHHHHHHHHHHHHHHHHHHHGGHHHHHHGGGGHHHHHHHHHHHHHHHHHHHHHHHHHHHHHHHHGHHHGGGHHHHHHHHHHHHHHGHHHHHHHHFHHHHHHHHGHHHHGHHHHHHGGHHGHHGHHGHHHHHGHHHHGHHHHHHHHHHHHHHHHHHHHHHHHHHGHHHHHHHGHHHHGFHGHHGGH
@M05620:45:000000000-G6HP7:1:1101:19508:10829 1:N:0:102
AAACCAAGCAGACACTCACCGCTCCCTCGCCACAGGCCAATAGTTTGTCCTCACTGAGTTGGCAACAAGTGGCTGCTGTGGCTGCCATTTTTCTGGTGATGGCCATCAGCTCCGACGAGGTCAGCTGGGGGGCTTTCTTTGTGTAAGCAACGAGAAACCTGAAAGAAGCATTTTTTAACTAAGTCCTGCTGAGTCATTCATGAGTTTTTAGCCGCCTTGCTTCTTCTCACAGACTCTCTACTCTCATGCCA
+
DDDDDCCFCFFFGGGGGGGGGGGGGGHHGGGGGHHHGGHHHHHHHHHHHHHHHHHHHHHHHHHHHHHHHHHHGHGGHHHHHHHGGHHHHHHHHHHHHHHHHHHHHHHHHHHHHGGGGGGGGHHHHHHHGGGGGGGGGGGGGGGGGGFFFFFFFFFFFFFFFFFFFFFFFFFFFFHFFFFHHFFFFFHFFFFHFFFFFFHFFFFFFFFFFFFFFFFFFFFFHHHFHHHFFFFFFFFFFFFFFFFFFFFFFFB
@M05620:45:000000000-G6HP7:1:1101:13369:10842 1:N:0:102
AAACCAAGCAGACACTCACCGCTCCCTCGCCACAGGCCAATAGTTTGTCCTCACTGAGTTGGCAACAAGTGGCTGCTGTGGCTGCCATTTTTCTGGTGATGGCCATCAGCTCCGACGAGGTCAGCTGGGGGGCTTTCTTTGTGTAAGCAACGAGAAACCTGAAAGAAGCATTTTTTAACTAAGTCCTGCTGAGTCATTCATGAGTTTTTAGCCGCCTTGCTTCTTCTCACAGACTCTCTACTCTCATGCCA
+
DDDDDCCFCFFFGGGGGGGGGGGGGGHHGGGGGHHHGGHHHHHHHHHHHHHHHHHHHHHHHHHHHHHHHHHHGGGGHHHHHHHGGHHHHHHHHHHHHHHHHHHHHHHHHHHHHGGGGGGGGHHHHHHHGGGGGGGGGGGGGGGGGGFFFFFFFFFFFFFFFFFFFFFFFFFFFFHFFFFFFFFFFFFFFFFHFBFFFFFFFFFFFFFHFFFFFFFFFFFFFFFFFHHFHFFFFFFFFFFHFFFFFFFFFF:
@M05620:45:000000000-G6HP7:1:1101:23780:10851 1:N:0:102
AGATTACTGCAACAGTTCCCCCTGGACCTGGAAAAGTTTCTTGCCTGGCTTACAGAAGCTGAAACAACTGCCAATGTCCTACAGGATGCTACCCGTAAGGAAAGGCTCCTAGAAGACTCCAAGGGAGTAAAAGAGCTGATGAAACAATGGCAAGTAAGTCAGGCATTTCCGCTTTAGCACTCTTGTGGATCCAATTGAACAATTCTCAGCATTTGTACTTGTAACTGACAAGCCAGGGACAAAACAAAGAT
+
?ABBBFFFFFFFGGGBGGGGFGFAGHHHHHHHHHHHHHHHHHHHHHHHGFHFGGHFHHHHHHFHHHGHHGHHFHHFFGHHEGGGHHF3FHEGHHGFFGFGHGCGHHFHFGFHDGHEHGGHHGHGGHGGFHHHHFHGHHEHHGFGBGHHGGFHHGFFFHGHFHEFGHGHHGGGGGGHGHHHHHHHFFHGFGHHGFFHHHGHFGGHFGHHGHFFHCFHHHHHHFHHHHHEHHGHHGGGG??EEFBFGEFGFGF
@M05620:45:000000000-G6HP7:1:1101:23798:10854 1:N:0:102
AGATTACTGCAACAGTTCCCCCTGGACCTGGAAAAGTTTCTTGCCTGGCTTACAGAAGCTGAAACAACTGCCAATGTCCTACAGGATGCTACCCGTAAGGAAAGGCTCCTAGAAGACTCCAAGGGAGTAAAAGAGCTGATGAAACAATGGCAAGTAAGTCAGGCATTTCCGCTTTAGCACTCTTGTGGATCCAATTGAACAATTCTCAGCATTTGTACTTGTAACTGACAAGCCAGGGACAAAACAAAGAT
+
BCCCDFFFFFFFGGGFGGGGGGGGHHHHHHHHHHHHGHHHHHHHHHHHHHHFHHHHHHHHHHHHHHHHHHHHHHHHHHHHFFHHHGHHHHFGHHGFGGHHHHFHHHHHGHHHHHHHHHHHHHHGGHGFHHHHHGHHHHGHHHHHHHHHHHHHHGHHHHHHHHHHHHHHHHGGGGGHHHGHHHHHHGHGHHHHGHHHHHFFHHHHHHHHHHHHHHHHHGHHHHHHHHHHHGHHHGFGGGGGGGGGGGGGGGF
@M05620:45:000000000-G6HP7:1:1101:13651:10857 1:N:0:102
ATCTCTATCTCCTAAAAACCTGTTTAGATTTGGAGATAGACCTTCAGGTTTTTCATCATTTTCTGCATGAATTATACATTGACCACGTTCCAGCGTGGTCAGTTTGCAGCATTCTGTTATTTTGTTTGACAGAGTGTCTTGTTGAGAACATATGTAGGACATGATTTTTTCCTGCAACAGGGAAAATAAAGTATAAGTTTTAAAGATTTATTCTTTAATAAAGGATCTCAAAGCCAGCTTTAGAAAAAGGA
+
AABABFFFFFFFGGGGGGGGGGGHHHHHHHHHHHHHHHHHHHHHHHHHHHHGGHHHHGHHHHHHHHHHHGHHHHHHHGHHHGHHHHGHHHHHHHGGGGHHHHHHHHGGHHGHEHHFHHHHHGHHBFHHHHGHGHFGHHFHHHDGFHGHGHHHHHHHHHHHGHHHHHHHHGHHHHHHEHHHHGGHHHHHGHHFDFGHH<GGHHHHHGHHFHHHHHHHGFHGHHHHFHEHHFFHHHHHHGFGGHHHHEHHDAB
@M05620:45:000000000-G6HP7:1:1101:13634:10870 1:N:0:102
ATCTCTATCTCCTAAAAACCTGTTTAGATTTGGAGATAGACCTTCAGGTTTTTCATCATTTTCTGCATGAATTATACATTGACCACGTTCCAGCGTGGTCAGTTTGCAGCATTCTGTTATTTTGTTTGACAGAGTGTCTTGTTGAGAACATATGTAGGACATGATTTTTTCCTGCAACAGGGAAAATAAAGTATAAGTTTTAAAGATTTATTCTTTAATAAAGGATCTCAAAGCCAGCTTTAGAAAAAGGA
+
CDDDDFFFFFFFGGGGGGGGGGHHHHHHHHHHHHHHHHHHHHHHHHHHHHHGGHHHHIHHHIHIHHHHHHHHHHHHHHHHHHHHHHGHHHHHHHGGGGHHHHHHHHHHHHHHHHHHHHHHHHHHHHHHHHHHHHHHHHHHHHHHHHHHHHHHHHHHHHHHHHHHHHHHHGHHHHHHHHHHHGGHHHHHHHHHHHHHHHHHHHHHHHHHHHHHHHHHHHHHHHHHHHHHHGHHHHHHHGHHHHHHHHHHGGH
@M05620:45:000000000-G6HP7:1:1101:18567:10887 1:N:0:102
ATCTCTATCTCCTAAAAAGGAAGAAAGGGGAGGGAAGATCGGAAGAGCACACGTCTGAACTCCAGTCACCGGCTATGATCTCGTATGCCGTCTTCTGCTTGAAAAAAAAAAAACACCACACAACCTTCACGTCATTCCCCTCTTCTCCCCCTCCCACCATCTGTCCATCTCTTCCATCCCTACATATCTACCCTCCCCCCCCTATTACCTCCCCCTCTCCCTCCCTCCACTGCCTCTGTCCACCCCCACTC
+
CCCCCFFFFFFFGGGGGGFGFGHGGFGHGGGGGGFHGHHHHGGGGHHHHHHHGFHHGGBGHHHHHFGHHHGGGGGHHHHDGHGFGHHHHGEEHGHFHHHHHHFFHHGGCCBB<?/0/=?//....01111.<...0000//./0<000/::-;.:/:..0000000000000000000..009000000000.0.....----.0000000..;.:.///:/:..//.//000/000000009..---..9
@M05620:45:000000000-G6HP7:1:1101:25945:10920 1:N:0:102
AAACCAAGCAGACACTCACCGCTCCCTCGCCACAGGCCAATAGTTTGTCCTCACTGAGTTGGCAACAAGTGGCTGCTGTGGCTGCCATTTTTCTGGTGATGGCCATCAGCTCCGACGAGGTCAGCTGGGGGGCTTTCTTTGTGTAAGCAACGAGAAACCTGAAAGAAGCATTTTTTAACTAAGTCCTGCTGAGTCATTCATGAGTTTTTAGCCGCCTTGCTTCTTCTCACAGACTCTCTACTCTCATGCCA
+
BCBCCBBFBFFFGGGGGGGGGGGGGGHHGGGGGHHHGGHHHHHHHHHHHHHHHHHHHHHHHHHHHHHHHGHHGHGGHHHHHHHGGHHHHHHHHHHHHHHHHHHHHHHHHHHHHGGGGEGGFHGHHHHHGGGGGGGGGGGGGFGGGGFFFFFFFFFFFFFFFFFFFFFFFFFFFFFFFFFFFFFFFFFFFFFFFFFEFFFFFFFFFFFFFFFFFFFFFFFFFFFFFFFFFFFFFFFFFFFFFFFFFFFFFF0
@M05620:45:000000000-G6HP7:1:1101:22042:10932 1:N:0:102
CATCCTGACCCTGAAGTACCCGGCTTGATTTCTGACATTAGATCGGAAGAGCACACGTCTGAACTCCAGTCACCGGCTATGATCTCGTATGCCGTCTTCTGCTTGAAAAAAAAAAAAATAACCACAATTTATGTATCTATTATATCACTCCTCTCCCCTAACACACCTACTTTAAATTCGCCATCATTCATCAATCATCCTTTTATACTTCCCTCCAACTCTTCTTGCCGCTCCTCCCTCAACACCTACCC
+
CBBCDFFFFFFFGGGGGGGGGGGGGGGHHHHHHHGHHHHHHHHHHGGGGGHHHHHHGHHHGGHHHHGHHHHGHHGGGGGHHHHBGHGFEHHHHGGGHGGHHHHHGHHHHHGEBBB<</0111=1///11111111<1<111111111>10/0/0//<</.//00.::/0/0;;:0:;0:.;...00000000;09000000000;900009;/0/./00/000000000----.09/.//.0/0.9/9/..
@M05620:45:000000000-G6HP7:1:1101:18720:10945 1:N:0:102
ATCTCTATCTCCTAAAAACCTGTTTAGATTTGGAGATAGACCTTCAGGTTTTTCATCATTTTCTGCATGAATTATACATTGACCACGCTCCAGCGTGGTCAGTTTGCAGCATTCTGTTATTTTGTTTGACAGAGTGTCTTGTTGAGAACATATGTAGGACATGATTTTTTCCTGCAACAGGGAAAATAAAGTATAAGTTTTAAAGATTTATTCTTTAATAAAGGATCTCAAAGCCAGCTTTAGAAAAAGGA
+
CCDDDFFFFFFFGGGGGGGGGGHHHHHHHHHHHHHHHHHHHHHHHHHHHHHGGHHHHHHIIHHIHHHHHHHHHHHHHHHHHHHHHHGGGGGHHHGFGGHHHHHHHHHHHHHHHHHHHHHHHHHHHHHHHHHHHHGHHHHHHHHHHHHHHHHHHHHHHHHHHHHHHHHHHGHHHHHHHHHHHGGHHHHHHHHHHHHHHFHHHHGHHHHHHHHHHHHHHHHHHHHHHHHHHHHGHHHHHGHHHHHHHHHHGGF
@M05620:45:000000000-G6HP7:1:1101:15722:10963 1:N:0:102
AAACCAAGCAGACACTCACCGCTCCCTCGCCACAGGCCAATAGTTTGTCCTCACTGAGTTGGCAACAAGTGGCTGCTGTGGCTGCCATTTTTCTGGTGATGGCCATCAGCTCCGACGAGGTCAGCTGGGGGGCTTTCTTTGTGTAAGCAACGAGAAACCTGAAAGAAGCATTTTTTAACTAAGTCCTGCTGAGTCATTCATGAGTTTTTAGCCGCCTTGCTTCTTCTCACAGACTCTCTACTCTCATGCCA
+
BBBBBBBFBFFFGGGGGGGGGGFGGGHHGGGGGHHHGGHCGHHHHHHHHHHHHHHHGHHHHGHHHHHHHGHHGFFGHHEHHHHGGHHHHHHHHHGGHHGHHG2GHHHHHHHHHGGGGGGGGHHHHHHHGFGGGGGGGFGFGGGGGGFFFFFFFFFFFFFFFFFFFFFFFFFFFFFFFFFFFFFFFFFFFFFFFBFFFFFFFFFFBFFFFFFFFFFFFFFFFFFFFFFFFFFFFFFFFFFFFFFFFFFFFF9
@M05620:45:000000000-G6HP7:1:1101:10539:10981 1:N:0:102
AAACCAAGCAGACACTCACCGCTCCCTCGCCACAGGCCAATAGTTTGTCCTCACTGAGTTGGCAACAAGTGGCTGCTGTGGCTGCCATTTTTCTGGTGATGGCCATCAGCTCCGACGAGGTCAGCTGGGGGGCTTTCTTTGTGTAAGCAACGAGAAACCTGAAAGAAGCATTTTTTAACTAAGTCCTGCTGAGTCATTCATGAGTTTTTAGCCGCCTTGCTTCTTCTCACAGACTCTCTACTCTCATGCCA
+
BBBBBBAFBFFFGGGGGGGGEGGGGGHHGGGGGHHHGGHHHHHHHHHHHHHHHHHHHHHHHHHHHHHHHFHHGHGGHHHHHHHGGHHHHHHHHHHHHHHHHHHHHHHHHHHHHGGGGGGGFHHHHHHHGGGGGGGGGGGGGGGGGGFFFFFFFFFFFFFFFFFFFFFFFFFFFFFFFFFFFFFFFFFFFFFFFFFFFFFFFFFFFFFFFFFFFFFFFFFFFFFFFFFFFFFFFFFFFFFFFFFFFFFFFF/
@M05620:45:000000000-G6HP7:1:1101:22847:10994 1:N:0:102
ATCTCTATCTCCTAAAAACCTGTTTAGATTTGGAGATAGACCTTCAGGTTTTTCATCATTTTCTGCATGAATTATACATTGACCACGTTCCAGCGTGGTCAGTTTGCAGCATTCTGTTATTTTGTTTGACAGAGTGTCTTGTTGAGAACATATGTAGGACATGATTTTTTCCTGCAACAGGGAAAATAAAGTATAAGTTTTAAAGATTTATTCTTTAATAAAGGATCTCAAAGCCAGCTTTAGAAAAAGGA
+
CCCCCFFFFFFFGGGGGGGGGGHHHHHHHHHHHHHHHHHHHHHHHHHHHHHGGHHHHIIHHIIHIHHHHHHHHHHHHHHHHHHHHHGHHHHFHHGGGGHHHHHHHHHHHHHHHHHHHHHHHHHHHHHHHHHHHHHHHHHHHHHHHHHHHHHHHHHHHHHHHHHHHHHHHGHHHHHHHHHHHGGHEFGHHHHHHHGGGGGHHHFFHGHHHHHHHHHHHHHHHGHHGHHHHHHHHHHGHGHHHFFHGFGFDGH
@M05620:45:000000000-G6HP7:1:1101:10525:10994 1:N:0:102
AAACCAAGCAGACACTCACCGCTCCCTCGCCACAGGCCAATAGTTTGTCCTCACTGAGTTGGCAACAAGTGGCTGCTGTGGCTGCCATTTTTCTGGTGATGGCCATCAGCTCCGACGAGGTCAGCTGGGGGGCTTTCTTTGTGTAAGCAACGAGAAACCTGAAAGAAGCATTTTTTAACTAAGTCCTGCTGAGTCATTCATGAGTTTTTAGCCGCCTTGCTTCTTCTCACAGACTCTCTACTCTCATGCCA
+
BBBBBBBFBFFFGGGGGGGGEGGGGGHHGGGGGHHHGGHHHHHHHHHHHHHHHHHHHHHHHHHHHHHHHHHHGHGGHHHHHHHGGHGHHHHHHHGHHHFHHHHHHHHHHHHHHGGGGGGGGHHHGHHHGGGGGGGGGGGGGGGGGGFFFFFFFFFFFFFFFFFFFFFFFFFFFFFFEFFFFFFFFFFFFFFFFFFFFFFFFFFFFFFFFFFFFFFFFFFFFFFFFFFFFFFFFFFFFFFFFFFFFFFBFF/
@M05620:45:000000000-G6HP7:1:1101:22824:10998 1:N:0:102
ATCTCTATCTCCTAAAAACCTGTTTAGATTTGGAGATAGACCTTCAGGTTTTTCATCATTTTCTGCATGAATTATACATTGACCACGTTCCAGCGTGGTCAGTTTGCAGCATTCTGTTATTTTGTTTGACAGAGTGTCTTGTTGAGAACATATGTAGGACATGATTTTTTCCTGCAACAGGGAAAATAAAGTATAAGTTTTAAAGATTTATTCTTTAATAAAGGATCTCAAAGCCAGCTTTAGAAAAAGGA
+
BBBBBFFFFFFFGGGGFGGGFGHHGHHFHHHHHFHHHHHFGGHGHFHHGHHGGHHHHHHHHHHHFHHGHF5FGHHHHAFHHBGHHHDGGHHFFHGGGGHHHHHHHGHGHHHHHHHHHHEGHGHHHHHHGHHHHHHFHHHHHHHHHHHHFBGHHHHHHHGHHHHFHHHHHGHHHHGHFHHHEF/CHGGGHFGGFHHFG>GFHHCFGFFHHHHHHHHHHHHHGDDGFHHHHHHHHHHHHGHHHHHFGGHHGGC
@M05620:45:000000000-G6HP7:1:1101:28502:11094 1:N:0:102
ATCTCTATCTCCTAAAAACCTGTTTAGATTTGGAGATAGACCTTCAGGTTTTTCATCATTTTCTGCATGAATTATACATTGACCACGTTCCAGCGTGGTCAGTTTGCAGCATTCTGTTATTTTGTTTGACAGAGTGTCTTGTTGAGAACATATGTAGGACATGATTTTTTCCTGCAACAGGGAAAATAAAGTATAAGTTTTAAAGATTTATTCTTTAATAAAGGATCTCAAAGCCAGCTTTAGAAAAAGGA
+
CCCCCFFFFFFFGGGGGGGGGGHHHHHHHHHHHCHHHHHHHHHHHHHHHHHGGHHHHIHHHHHIHHHHHHHHHHHHHHHHHHHHHHGHHHHHHHGGGGHHHHHHHHHHHHHHHHHHHHHHHHHHHHHHHHHHHHGHHHHHHHHHHHHHHGHHHHHHHHHHHHHHHHHHHGHHHHGHHHHHHGGHHHHHGHHHHHHHHHHHHGHHHGHHHHHHHGHHHGHHHHHHHHHHGGHGHFHHHGHHHHHFGFGFGGG
@M05620:45:000000000-G6HP7:1:1101:2445:11118 1:N:0:102
AAACCAAGCAGACACTCACCGCTCCCTCGCCACAGGCCAATAGTTTGTCCTCACTGAGTTGGCAACAAGTGGCTGCTGTGGCTGCCATTTTTCTGGTGATGGCCATCAGCTCCGACGAGGTCAGCTGGGGGGCTTTCTTTGTGTAAGCAACGAGAAACCTGAAAGAAGCATTTTTTAACTAAGTCCTGCTGAGTCATTCATGAGTTTTTAGCCGCCTTGCTTCTTCTCACAGACTCTCTACTCTCATGCCA
+
BBCCCCCFCFFFGGGGGGGGGGGGGGHHGGGGGHHHGGHHHHHHHHHHHHHHHHHHHHHHHHHHHHHHHHHHGHGGHHHHHHHGGHHHHHHHHHHHHHGHHHHHHHHHHHHHHGGGGGGGDHHHHHHHGGGGGGGGGGGGGGGGGGFFFFFFFFFFFFFFFFFFFFFFFFFFFFFFFFFFFFFFFFFFFFFFFFFFFFFFFFFFFFFFFEFFFFFFFFFFFFFFFFFFFFFFFFFFFFFFFFFFFFB9BFB
@M05620:45:000000000-G6HP7:1:1101:10538:11125 1:N:0:102
AAACCAAGCAGACACTCACCGCTCCCTCGCCACAGGCCAATAGTTTGTCCTCACTGAGTTGGCAACAAGTGGCTGCTGTGGCTGCCATTTTTCTGGTGATGGCCATCAGCTCCGACGAGGTCAGCTGGGGGGCTTTCTTTGTGTAAGCAACGAGAAACCTGAAAGAAGCATTTTTTAACTAAGTCCTGCTGAGTCATTCATGAGTTTTTAGCCGCCTTGCTTCTTCTCACAGACTCTCTACTCTCATGCCA
+
BBABBBBFAFBFGGGGGGGGGGGGGGHHGGGGGHHHGGHHHHHHHHHHHHHHHHHHHHHHHHHHHHHHHHHHGHGGHHHHHHHGGHHHHHHHHHHFHHHHHHHHHHHHHHHHHGGGGGGGGHHHHHHHGGGGGGGGGGGGGGGGGGFFFFFFFFFFFFFFFFFFFFFFFFFFFFFFEFFFFFFFFFFFFFFFFFFFFFFFFFFFFFFFFFFFFDFFFFFFFFFFFFFFFFFFFFFFFFFFFFFFFFFFFF/
@M05620:45:000000000-G6HP7:1:1101:2462:11126 1:N:0:102
AAACCAAGCAGACACTCACCGCTCCCTCGCCACAGGCCAATAGTTTGTCCTCACTGAGTTGGCAACAAGTGGCTGCTGTGGCTGCCATTTTTCTGGTGATGGCCATCAGCTCCGACGAGGTCAGCTGGGGGGCTTTCTTTGTGTAAGCAACGAGAAACCTGAAAGAAGCATTTTTTAACTAAGTCCTGCTGAGTCATTCATGAGTTTTTAGCCGCCTTGCTTCTTCTCACAGACTCTCTACTCTCATGCCA
+
BBBBBBBFAFFFGGGGGGGGGFGGGGHHGGGGGHAGGGHDGFGHHHGHHHHHHHHHHHHHHHHHHHAHHGHFFHGGHHGHHHHGGHHHHHHHHHFFHGHHHHHHHHHHHHHHHGGGGGGGGGHFHHFCGGGGDGGGGGGGGGFGGGFFFFFFFFFFFFFFFFF/FFFFFFFFFFFFFFFFFFFFFFFFFFF/FFFFFFFFFFFBFFFFFFEFFDDFFFFFFFFFFFFFFFFBFFFFFFFFFFFFFBF;FF/
@M05620:45:000000000-G6HP7:1:1101:24367:11126 1:N:0:102
AGATTACTGCAACAGTTCCCCCTGGACCTGGAAAAGTTTCTTGCCTGGCTTACAGAAGCTGAAACAACTGCCAATGTCCTACAGGATGCTACCCGTAAGGAAAGGCTCCTAGAAGACTCCAAGGGAGTAAAAGAGCTGATGAAACAATGGCAAGTAAGTCAGGCATTTCCGCTTTAGCACTCTTGTGGATCCAATTGAACAATTCTCAGCATTTGTACTTGTAACTGACAAGCCAGGGACAAAACAAAGAT
+
BBBBBFFFFFDFGGFGGGGGGGGGHHHHHHHHHHHHHHHHHHHHHHHHHHHHHHHHHHHHHHHHHHHHHHHHHHHHHHHHHHHHGGHHHHHHHHGGFGHHHHHHHHHHGHHHHHHHHHHHHHHGGGGFHHHHHGHHHHHHHFHHHHHHHHHHHGHHHHHHHHHHHHHHHHGGGGGHHHHHHHHHHGHGGHHHHHHHBGGHHHHHHHHHHHHHHHHHHFHHHGHHHHHHHHHHGGGGGGGGGGGGGGGGGGF
@M05620:45:000000000-G6HP7:1:1101:12706:11127 1:N:0:102
CATCCTGACATTAGATCGGAAGAGCACACGTCTGAACTCCAGTCACCGGCTATGATCTCGTATGCCGTCTTCTGCTTGAAAAAAAAAAAAAAAAAGTCATCGTAACCTACTTTCATTGTATTTCATACTTCGCCAATACCATCTTTCACTGTCTCCCTATTTTATCAACTTTAATCTTCACACATATCTCTCCTACCCGCTCACTACCAACCCAAACACATCCCTCTCATCTCTCCAACCGCTGCTCCTGA
+
CCCDDFFFFFFFGGGGGGGGGGHHHHHFGGGHHGHHHHHHHHHHHHHGGGGGHHHGAHHGFGHHHGGEGHGHHGHHHHGHHHHGGGGG@<><////22?222/00<111F111111111111111111111....-000000<0000000000000//0000000000/00000000000<00.000<00<0/000..9---9000//00..9......900/.0///000000</0:0.--<-.000000
@M05620:45:000000000-G6HP7:1:1101:17089:11129 1:N:0:102
AGATTACTGCAACAGTTCCCCCTGGACCTGGAAAAGTTTCTTGCCTGGCTTACAGAAGCTGAAACAACTGCCAATGTCCTACAGGATGCTACCCGTAAGGAATGGCTCCTAGAAGACTCCAAGGGAGTAAAAGAGCTGATGAAACAATGGCAAGTAAGTCAGGCATTTCCGCTTTAGCACTCTTGTGGATCCAATTGAACAATTCTCAGCATTTGTACTTGTAACTGACAAGCCAGGGACAAAACAAAGAT
+
BBBCCFFFFFFFGGGGGGGGGGGGHHHHHHHHHHHHHHHHHHHHHHHHHHHHHHHHHHHHHHHHHHHHHHHHHHHHHHHHHHHHHHHHHHHHHHGG@FHHHHHHHHHHGHHHHHHHHHHHHHHGGGGGHHHHHGHHHHGHHHHHHHHHHHHHHGHHHHHHHHHHHHHHHHGGGGGHHHHHHHHHHHHGHHHHHHHHHGHGGGHHHHHHHHHHHHHHHHHHHHHHHHHHHHHHHGFGGGGGGFFFGGGGGGF
@M05620:45:000000000-G6HP7:1:1101:17109:11137 1:N:0:102
AGATTACTGCAACAGTTCCCCCTGGACCTGGAAAAGTTTCTTGCCTGGCTTACAGAAGCTGAAACAACTGCCAATGTCCTACAGGATGCTACCCGTAAGGAATGGCTCCTAGAAGACTCCAAGGGAGTAAAAGAGCTGATGAAACAATGGCAAGTAAGTCAGGCATTTCCGCTTTAGCACTCTTGTGGATCCAATTGAACAATTCTCAGCATTTGTACTTGTAACTGACAAGCCAGGGACAAAACAAAGAT
+
ABBBBFFFDDFFGGGFGGGGGGGGHHHHHHHHHHHHGHHHHHHHHHHHHHHGHHHHHHHHHHHFHHHHHHHHHHHHHHHHHHHHHHHHHHHHHHGG?FHHHHHHHHHHGHHHHHHHHHHHHHHGGGGGHGFHHGHHHHGHHHHHHHHHHHHHHGGHHHHHHHGHHHHHHHGGGGGHHHGHHHHHHGHGHHHHHHHHHEHGGHHHGHHDGHHHHGGGHGGGHHHHHHHHFHGHGGFGGGGGGGGGGGGGGGF
@M05620:45:000000000-G6HP7:1:1101:10550:11143 1:N:0:102
AAACCAAGCAGACACTCACCGCTCCCTCGCCACAGGCCAATAGTTTGTCCTCACTGAGTTGGCAACAAGTGGCTGCTGTGGCTGCCATTTTTCTGGTGATGGCCATCAGCTCCGACGAGGTCAGCTGGGGGGCTTTCTTTGTGTAAGCAACGAGAAACCTGAAAGAAGCATTTTTTAACTAAGTCCTGCTGAGTCATTCATGAGTTTTTAGCCGCCTTGCTTCTTCTCACAGACTCTCTACTCTCATGCCA
+
BCCCCCAFBFFFGGGGGGGGGGGGGGHHGGGGGHHHGGHHHHHHHHHHHHHHHHHHHHHHHHHHHHHHHHHHGHGGHHHHHHHGGHHHHHHHHHHHHHHHHHHHHHHHHHHHHGGGGGGGGHHHFHHHGGGGGGGGGGGGGGGGGGFFFFFFFFFFFFFFFFFFFFFFFFFFFFFFFFFFFFFFFFFFFFFFFFFFFFFFFFFFFFFFFFFFFFFFFFFFFFFFFFFFFFFFFFFFFFFFFFFFFFFFFFF
@M05620:45:000000000-G6HP7:1:1101:26031:11163 1:N:0:102
ATCTCTATCTCCTAAAAACCTGTTTAGATTTGGAGATAGACCTTCAGGTTTTTCATCATTTTCTGCATGAATTATACATTGACCACGTTCCAGCGTGGTCAGTTTGCAGCATTCTGTTATTTTGTTTGACAGAGTGTCTTGTTGAGAACATATGTAGGACATGATTTTTTCCTGCAACAGGGAAAATAAAGTATAAGTTTTAAAGATTTATTCTTTAATAAAGGATCTCAAAGCCAGCTTTAGAAAAAGGA
+
CCCDDFFFFFFFGGGGGGGGGGHHHHHHHHHHHHHHHHHHHHHHHHHHHHHGGHHHHHHHIIHHIHHHHHHHHHHHHHHHHHHHHHGHHHHHHHGGGGHHHHHHHHHHHHHHHHHHHHHHHHHHHHHHHHHHHHHHHHHHHHHHHHHHHHHHHHHHHHHHHHHHHHHHHGHHHHHHHHHHHGGHHHHHHHHHHHHHHHHHHHHHHHHHHHHHHHHHHHHHHGHHHHHHHHHHHHHHHGHHHHHGHHGHGGH
@M05620:45:000000000-G6HP7:1:1101:4292:11263 1:N:0:102
ATCTCTATCTCCTAAAAACCTGTTTAGATTTGGAGATAGACCTTCAGGTTTTTCATCATTTTCTGCATGAATTATACATTGACCACGTTCCAGCGTGGTCAGTTTGCAGCATTCTGTTATTTTGTTTGACAGAGTGTCTTGTTGAGAACATATGTAGGACATGATTTTTTCCTGCAACAGGGAAAATAAAGTATAAGTTTTAAAGATTTATTCTTTAATAAAGGATCTCAAAGCCAGCTTTAGAAAAAGGA
+
3A3ABFFFFFFFFGGBGGGGGGGGHFGFDGGHH4F4FFGGHHFHHFGHGHGGFHHHFHHHHHHHHEEHHFHFHHHHHHHHHHFGGHGGGHGHFFGECEHHFFHHHHHHHHHGHHHGHHHHHHHHFHHGGHFHHHFHHHHHHHHGFHEGHHHGGHHHGGFFHGHHHHHHHCHHHHHFBGHHHGGGHCGHFHHFFFHFHGHHHHHFHHHHHHHHHHHHHHHHDGFFGGHHGGGHHHHHHGHHHHHBFGHHDDG
@M05620:45:000000000-G6HP7:1:1101:22308:11265 1:N:0:102
AGATTACTGCAACAGTTCCCCCTGGACCTGGAAAAGTTTCTTGCCTGGCTTACAGAAGCTGAAACAACTGCCAATGTCCTACAGGATGCTACCCGTAAGGAAAGGCTCCTAGAAGACTCCAAGGGAGTAAAAGAGCTGATGAAACAATGGCAAGTAAGTCAGGCATTTCCGCTTTAGCACTCTTGTGGATCCAATTGAACAATTCTCAGCATTTGTACTTGTAACTGACAAGCCAGGGACAAAACAAAGAT
+
AAABCFFFDDFFGGGGGGGGGGGGHHHHHHGHHHHHGHHHHHHHHHHHHHHHHHHHHHHHHHHHHHHHHHHHHHHHHHHHHHHHHGHHHHFGHHGGGGHHHHHHHHHHGHHHHHHHHHHHHGHGFHGFHGHHHGHHHHGHHHHHHHHHHHHHHGHHHHHHHHGHHHHHHHGGGGGHHGHHHHHHHGHGHHHHHHHHHGGHHHHHHHHHHGHHHFHHHFHHHGHHHHHGHHGHHGFGFGGGEFGFGGGGGGF
@M05620:45:000000000-G6HP7:1:1101:17526:11281 1:N:0:102
AGATTACTGCAACAGTTCCCCCTGGACCTGGAAAAGTTTCTTGCCTGGCTTACAGAAGCTGAAACAACTGCCAATGTCCTACAGGATGCTACCCGTAAGGAAAGGCTCCTAGAAGACTCCAAGGGAGTAAAAGAGCTGATGAAACAATGGCAAGTAAGTCAGGCATTTCCGCTTTAGCACTCTTGTGGATCCAATTGAACAATTCTCAGCATTTGTACTTGTAACTGACAAGCCAGGGACAAAACAAAGAT
+
AAAABFFFFFFFGFGFGGGGGGGGHHHHHHHHFHFHHHHHHHHHHHHFHHHFHHHHHGHHHHHHHHHHHHHHHHHFHHHHGHHHHGHHGHHHHHGG@EHHHHHHHHHHGHHHGHHHHHHHHHHGGHGGHHHHHGHHHHGHHHHHHHHHHHHHHGHHHHHHHHFFGHHHHHGGGGGGGHHHHHHHHGHGGHHHHHHHHHHGGGHHHHHHHHHHHHHHHHHGHHHHHHHFFHHHGGGGGGGGG?FFGGGEGGF
@M05620:45:000000000-G6HP7:1:1101:3850:11282 1:N:0:102
AGATTACTGCAACAGTTCCCCCTGGACCTGGAAAAGTTTCTTGCCTGGCTTACAGAAGCTGAAACAACTGCCAATGTCCTACAGGATGCTACCCGTAAGGAAAGGCTCCTAGAAGACTCCAAGGGAGTAAAAGAGCTGATGAAACAATGGCAAGTAAGTCAGGCATTTCCGCTTTAGCACTCTTGTGGATCCAATTGAACAATTCTCAGCATTTGTACTTGTAACTGACAAGCCAGGGACAAAACAAAGAT
+
BABBBFFFDFFFGGFGGGGGGGGGAHHHHHHHHHHHGHHHHHHHHHHGHHHCHHGHHHHHHHHHHHHHHHHHHHHHHHHHHHHHBGHHHHHHHHGGFGHHHH3FFHHHGHHHHHHHHHHHFFHFGFEGHHHHHGHHHHGHHGHHHHHHHGHHHGHHHHHHHHHHHHHHHHGGGGGGHHHHHHHHHGHGHHHHHHHHH0GHFHHHHHHHHHHHHHHHHFHGHHFGHHHFHHHHHGGGGGGGEFGGGGGGGEF
@M05620:45:000000000-G6HP7:1:1101:4290:11282 1:N:0:102
ATCTCTATCTCCTAAAAACCTGTTTAGATTTGGAGATAGACCTTCAGGTTTTTCATCATTTTCTGCATGAATTATACATTGACCACGTTCCAGCGTGGTCAGTTTGCAGCATTCTGTTATTTTGTTTGACAGAGTGTCTTGTTGAGAACATATGTAGGACATGATTTTTTCCTGCAACAGGGAAAATAAAGTATAAGTTTTAAAGATTTATTCTTTAATAAAGGATCTCAAAGCCAGCTTTAGAAAAAGGA
+
BCCCCFFFFFFFGGGGGGGGGGHHHGHHHHHHHHHHHHHHHHHHHHHHHHHGGHHHHHHHHHHHIHHHHHHHHHHHHHHHHHHHHHGHHHHHHHGGGGHHHHHHHHHHHHHHHHHHHHHHHHHHHHHHHHHHHHHHHHHHHHHHHHHHHHHHHHHHHHGHHHHHHHHHHGHHHHHHHHHHHGGHHHHHHHHHHHHHHHHHHHHHHHHHHHHHHHHHHHHHHHHHHHHHGHHHHHHHHGHHHHHGHHHGGGH
@M05620:45:000000000-G6HP7:1:1101:17543:11293 1:N:0:102
AGATTACTGCAACAGTTCCCCCTGGACCTGGAAAAGTTTCTTGCCTGGCTTACAGAAGCTGAAACAACTGCCAATGTCCTACAGGATGCTACCCGTAAGGAAAGGCTCCTAGAAGACTCCAAGGGAGTAAAAGAGCTGATGAAACAATGGCAAGTAAGTCAGGCATTTCCGCTTTAGCACTCTTGTGGATCCAATTGAACAATTCTCAGCATTTGTACTTGTAACTGACAAGCCAGGGACAAAACAAAGAT
+
BBBCCFFFFFFFGGGGGGGGGGGGHHHHHHHHHHHHHHHHHHHHHHHHHHHFHHHHHHHHHHHHHHHHHHHHHHHFHHHHHHHHHHHHHHHHHHGGEGHHHHHHHHHHGHHHHHHHHHHHHHHGGHGGHGHHHGHHHHGHHHHHHHHHHHHHHGHHHHHHHHHHHHHHHHGGGGGHHHHHHHHHHHHGHHHHGHHHHHGGGGHHHHHHHHHHHHHHHHHHHHHHHHHHHHHHHGFGGGGGGFFFGGGGEGF
@M05620:45:000000000-G6HP7:1:1101:25510:11298 1:N:0:102
AAACCAAGCAGACACTCACCGCTCCCTCGCCACAGGCCAATAGTTTGTCCTCACTGAGTTGGCAACAAGTGGCTGCTGTGGCTGCCATTTTTCTGGTGATGGCCATCAGCTCCGACGAGGTCAGCTGGGGGGCTTTCTTTGTGTAAGCAACGAGAAACCTGAAAGAAGCATTTTTTAACTAAGTCCTGCTGAGTCATTCATGAGTTTTTAGCCGCCTTGCTTCTTCTCACAGACTCTCTACTCTCATGCCA
+
DDDDDDCFCFFFGGGGGGGGGGGGGGHHGGGGGHHHGGHHHHHHHHHHHHHHHHHHHHHHHHHHHHHHHHHHGHGGHHHHHHHGGHHHHHHHHHHHHHHHHHHHHHHHHHHHHGGGGGGGGHHHHHHHGGGGGGGGGGGGGGGGGGFFFFFFFFFFFFFFFFFFFFFFFFFFFFHFFFFFFFFFFFFFFFFFFFFFFFFHFFFFFFFFFFFFFFFFFFFFFFHFFFFFFFFFFFFFFFFFFFFFFFFFFFF
@M05620:45:000000000-G6HP7:1:1101:3848:11299 1:N:0:102
AGATTACTGCAACAGTTCCCCCTGGACCTGGAAAAGTTTCTTGCCTGGCTTACAGAAGCTGAAACAACTGCCAATGTCCTACAGGATGCTACCCGTAAGGAACGGCTCCTAGAAGACTCCAAGGGAGTAAAAGAGCTGATGAAACAATGGCAAGTAAGTCAGGCATTTCCGCTTTAGCACTCTTGTGGATCCAATTGAACAATTCTCAGCATTTGTACTTGTAACTGACAAGCCAGGGACAAAACAAAGAT
+
A1>AAFFFBB@DFG1GGGFFGGGG0FGGGFAFH1GHGHHHHHHHHHHEHHHHHHDFHHHHHHBGHFHHHGHHFEGGHHHHFHHH0>FEGH2FFHGGGEFHHH0??EGGGHHHHHFFHHHHH1DEEEFGHGHHB/GHHHFHH2GHHHHHHHHHBFHHGHHHGHHHHHHHHHGGGGGHFHHHHHHHHHHGHHHHGGHHHGHHBGGHHHHGHHGHH;;GHFHHGGFHHHFBCBFGGGGFFGGGE?CFGGEFGFG
@M05620:45:000000000-G6HP7:1:1101:17523:11302 1:N:0:102
AGATTACTGCAACAGTTCCCCCTGGACCTGGAAAAGTTTCTTGCCTGGCTTACAGAAGCTGAAACAACTGCCAATGTCCTACAGGATGCTACCCGTAAGGAAAGGCTCCTAGAAGACTCCAAGGGAGTAAAAGAGCTGATGAAACAATGGCAAGTAAGTCAGGCATTTCCGCTTTAGCACTCTTGTGGATCCAATTGAACAATTCTCAGCATTTGTACTTGTAACTGACAAGCCAGGGACAAAACAAAGAT
+
AAAABFFFFFFFGGGGGGGGGGGGHHHHHHHHHHHHHHHHHHHHHHHHHHHHHHHHHHHHHHHGHHHHHHHHFHGHHHHHHHHHHHHGHHHHHHGG?FHHHHHHHHHHGHHHHHHHHHHHHHHGGGGGHHHHHGHHHHGHHHHHHHGHHHHHHGHGHHHHHHHHHHHHHHGGGGGHFHHHHHHHHHHGGHHHHHHHHEHFFCGHHHHHHHHHHHHHHGHHFGHHHHHBGHHFHGGGGGGGGEFFGGGFFGF
@M05620:45:000000000-G6HP7:1:1101:18760:11313 1:N:0:102
CATCCTGACATTAGATCGGAAGAGCACACGTCTGAACTCCAGTCACCGGCTATGATCTCGTATGCCGTCTTCTGCTTGAAAAAAAAAAAAACAATTCTCTTTCCCTCCTCTCCTACTCTTACAACTTTTTGCCTTACTTTTTTTCCTCACCTCTCCCCCTTCCCCCCCGCTTTTTTCCCTCCTTCCTTCCTCTTCCTTCCTTCTATCTTCTCCCCCTGTCCCCTTTTCACCCCCACTCCCTTCCTCTTCCC
+
CCCCCFFFFFFFGGGGGGGGGGHHHHHHHGHHHGHHHHHHHHHHHHHGGGGGHHHHBHHHFGHHHHEEGHGHFHHHHHHFHHFGGGGG//////2B2??22223232/2=2=?>2222222D11?11111/11=11<11111--<00<0..0.0/</:;-::///.:--;-..00;/0;0/AF::/0:0/0000;0;0B/0000090900090/..;.0090:/;000000.-:-;.;/./;//00:009;
@M05620:45:000000000-G6HP7:1:1101:23753:11325 1:N:0:102
CATCCTGACCCTGAAGTACCCGGCTTGATTTCTGACATTAGATCGGAAGAGCACACGTCTGAACTCCAGTCACCGGCTATGATCTCGTATGCCGTCTTCTGCTTGAAAAAAAAAAAATCTATTTTATTCCCTACTCTCTTTTTCCTCCCCTCCTTCTTCCCTTCTTTTTTCCTTCCCCCCGCACAATCCACTCTCCTCTTTCTCCCTTTCATCTTTCCTTCCATCTCTCCCCCCCCTCTTTCAACCACTTC
+
BAAABFFFFFFFGFGGGGGGGGGGGGGHHHHHHHHHFHHHHGHGFGGGGEHGHHHHGFHHGHHHHHHHHHHHHHGGGGGHHHEFGHHGGHGHHEFEHGFGHHHHHGGHGHGCF@///<21<1@1111111111?11?<1111101><G..0../=0000=C=<<0=DCC-;CC0://:.----:-/;//0/0/0/;/.9/////:/.//:/::/FFFFF//////;;/9/;..;;--:.//;//;...9/9
@M05620:45:000000000-G6HP7:1:1101:27708:11331 1:N:0:102
CATCCTGACCCTGAAGTACCCCGGCTTGATTTCTGACATTAGATCGGAAGAGCACACGTCTGAACTCCAGTCACCGGCTATGATCTCGTATGCCGTCTTCTGCTTGAAAAAAAAAAAAAAACAAAGACCGCCTAAAGTCATCCCCTTCTTGTCTACAACACAAACACAACTGGAAGTACAACAGCCCTTGAGCCGGTCGAACTAATGGTACGAGTACGAGTGCCTATAGGCTAGTTATCACCGCACTTCCC
+
CDDDDFFFFFFFGGGGGGGGGGGGGGGGHHHHHGHGHHHHHHHHHHGGGGHHHHHHHGGHHGHHHHHHHHHHHHHGGGGGHHHHBHHGGGHHHHGGGHGHHHHHHHHHFHHFGDGC>///>>..00<00---..00000;000.././0000;000;0:...9.:.....0///0/00000;./.:.///000;------...00000000.....0.....0000;000000.0;00000/.----000/
@M05620:45:000000000-G6HP7:1:1101:9583:11332 1:N:0:102
AGATTACTGCAACAGTTCCCCCTGGACCTGGAAAAGTTTCTTGCCTGGCTTACAGAAGCTGAAACAACTGCCAATGTCCTACAGGATGCTACCCGTAAGGAAAGGCTCCTAGAAGACTCCAAGGGAGTAAAAGAGCTGATGAAACAATGGCAAGTAAGTCAGGCATTTCCGCTTTAGCACTCTTGTGGATCCAATTGAACAATTCTCAGCATTTGTACTTGTAACTGACAAGCCAGGGACAAAACAAAGAT
+
AAABCFFFDDBBFGBBBBFGGGGGHHHHGFFBFGHHHHHHHHHHHHHHHHHHHHBDBGHHHHHHHHHHHHHHHHHBDDFGHHHHHGHHHHHHHHGGGGGGHHHHHHHHGHHHHHHHHHHHFFHGEEFFHFHHHGHHHHGHHHHHHHHHFGGGHGHHHHHHHHHHHHHHHHGGGGGHFHHHHHHHHHHGHHHHHHHHHFGFFCGHHHHHHHHHHHHHHHHGHFHHHHHGHHHHHGFGGGGGGGFFGGGGGGG
@M05620:45:000000000-G6HP7:1:1101:3709:11344 1:N:0:102
CATCCTGACCCTGAAGTACCCCGGCTTGATTTCTGACATTAGATCGGAAGAGCACACGTCTGAACTCCAGTCACCGGCTATGATCTCGTATGCCGTCTTCTGCTTGAAAAAAAAAAAAGAACAAAGAATAAGAGAGTAAGTTTGTGTCAAACGAAGAAGAAATAAATTGATGAGATAATTTCTGTGATATAGACATGCATGGTAGTTGAATGTGTTACTGAGACGTGAGGATATGCATGAGTCACGTAGCA
+
CCCCCFFFFFFFGGGGGGGGGGGGGGGGHHHHHGHGHHHHHHHHHHGGGGHHHHHHHGHHHGHHHHHHHHHHHHHGGGGGHHGHFHHHGGHHHHGGGHGHHHHHHHGFGHHGGGGC>///00000=0?1111110.<111<1110<<=0=00.....//0//00;00000;0000000<0000090000000000000000.000;000000900900000000;.....0/0:00000000000.9/..0
@M05620:45:000000000-G6HP7:1:1101:3802:11350 1:N:0:102
AGATTACTGCAACAGTTCCCCCTGGACCTGGAAAAGTTTCTTGCCTGGCTTACAGAAGCTGAAACAACTGCCAATGTCCTACAGGATGCTACCCGTAAGGAAAGGCTCCTAGAAGACTCCAAGGGAGTAAAAGAGCTGATGAAACAATGGCAAGTAAGTCAGGCATTTCCGCTTTAGCACTCTTGTGGATCCAATTGAACAATTCTCAGCATTTGTACTTGTAACTGACAAGCCAGGGACAAAACAAAGAT
+
AABABFFFFFFFGGGGGGGGGGGGEHHHHHHHHHHHHHHHHHHHHHHHHHHHHFHHHHHHHHHHHHHHHHHHHGHHHHHHHHHHBGHHHHHHHHGGGGHHHHFHGHHHGHHHHHHGHHHHGHHGGGGGHHHHHGHHHHGHHHHHHHHHHHHHHGHHHHHHHHGHHHHHHHGGGGGHHGHHHHHHHHHGHHHHHHHHHDGHGHHHHHHHHHHHHHHHHHHHHHHGHHHHGHHHHGGGGGGGGFFFGGGFGFF
@M05620:45:000000000-G6HP7:1:1101:3793:11366 1:N:0:102
AGATTACTGCAACAGTTCCCCCTGGACCTGGAAAAGTTTCTTGCCTGGCTTACAGAAGCTGAAACAACTGCCAATGTCCTACAGGATGCTACCCGTAAGGAAAGGCTCCTAGAAGACTCCAAGGGAGTAAAAGAGCTGATGAAACAATGGCAAGTAAGTCAGGCATTTCCGCTTTAGCACTCTTGTGGATCCAATTGAACAATTCTCAGCATTTGTACTTGTAACTGACAAGCCAGGGACAAAACAAAGAT
+
ABBBBFFFFFFFGGGGGGGGGGGGAHHHHHHHHHHHHHHHHHHHHHHHHHHGHHHHHHHHHHHHHHHHHHHHHHHHHHHHHHHHBGHHHHHHHHGGGGHHHHCGHHHHGHHHHHHHHHHHHHFGGGGGHHHHHFHHHHHHHHHHHHHHHHHHHGHHHHHHHHHHHHHHHHGGGGGHHHHHHHHHHHHGHHHHHGHHHGGHHHHHHHHHHHGHHGHHHGHGHGHGHHHFHHHHGGGGGGGGGGEGGGGGGFG
@M05620:45:000000000-G6HP7:1:1101:18840:11376 1:N:0:102
ATCTCTATCTCCTAAAAACCTGTTTAGATTTGGAGATAGACCTTCAGGTTTTTCATCATTTTCTGCATGAATTATACATTGACCACGTTCCAGCGTGGTCAGTTTGCAGCATTCTGTTATTTTGTTTGACAGAGTGTCTTGTTGAGAACATATGTAGGACATGATTTTTTCCTGCAACAGGGAAAATAAAGTATAAGTTTTAAAGATTTATTCTTTAATAAAGGATCTCAAAGCCAGCTTTAGAAAAAGGA
+
BCCCCFFFFFFFGGGGGGGGGGHHHHHGHHHHHHHHHHHGHHHHHHHHHHHGGHHHHHIIHHHIIHHHHHHHHHHHHHHHHHHHHHGHHHHHHHGGGGHHHHHHHHHHHHHHHHHHHHHHHHHHHHHHHHHHHHHHHHHHHHHHHHHHHHHHHHHHHGGHHHHHHHHHHGHHHHGH2GHHHGGHHHFGDGHHHHHGHHHHHHGGHFGHGHHHHHHHHFGFHHHGHHHHGHHHHHHHHGHHHHHGHHHHGFH
@M05620:45:000000000-G6HP7:1:1101:3811:11378 1:N:0:102
AGATTACTGCAACAGTTCCCCCTGGACCTGGAAAAGTTTCTTGCCTGGCTTACAGAAGCTGAAACAACTGCCAATGTCCTACAGGATGCTACCCGTAAGGAAAGGCTCCTAGAAGACTCCAAGGGAGTAAAAGAGCTGATGAAACAATGGCAAGTAAGTCAGGCATTTCCGCTTTAGCACTCTTGTGGATCCAATTGAACAATTCTCAGCATTTGTACTTGTAACTGACAAGCCAGGGACAAAACAAAGAT
+
A3AABFFFDFFFGGGGGGGGGGGGAHHHHHGHHHHHGGHHHHHHHHHHHHHHHHFHHHHHHHHHHHHHHHHHHHHHHHHHBHHHBGHGHHFHHHGGGGHHHH3EFHHHGHHHHHHHHHHHHCFGGFGGHHHHHGHHHHHHHDGHHHHHHHHHGGHHHHHHHHHHHHHHHHGGGGGHHHHHHHHHHGHCHHHHHHHHHGHHHHHHHHHHHHGHHGGHHFHHFGHHHHGGHHHHHGGGGGGGAFGGGGGGGGG
@M05620:45:000000000-G6HP7:1:1101:12367:11392 1:N:0:102
ATCTCTATCTCCTAAAAACCTGTTTAGATTTGGAGATAGACCTTCAGGTTTTTCATCATTTTCTGCATGAATTATACATTGACCACGTTCCAGCGTGGTCAGTTTGCAGCATTCTGTTATTTTGTTTGACAGAGTGTCTTGTTGAGAACATATGTAGGACATGATTTTTTCCTGCAACAGGGAAAATAAAGTATAAGTTTTAAAGATTTATTCTTTAATAAAGGATCTCAAAGCCAGCTTTAGAAAAAGGA
+
CDDDDFFFFFFFGGGGGGGGGGHHHHHHHHHHHHHHHHHHHHHHHHHHHHHGGHHHHIHHHHIHIHHHHHHHHHHHHHHHHHHHHHGHHHHHHHGGGGHHHHHHHHHGHHHHHHHHHHHHHHHHHHHHHHHHHHHHHHHHHHHHHHHHHHHHHHHHHHHHHHHHHHHHHGHHHHHHHHHHHGGHHHHHHHHHHHHHHHHHHHHHHHHHHHHHHHHHHHHHHHHHHHHHHGHHHHHHHGHHHHHHHGHHGGF
@M05620:45:000000000-G6HP7:1:1101:18841:11394 1:N:0:102
ATCTCTATCTCCTAAAAACCTGTTTAGATTTGGAGATAGACCTTCAGGTTTTTCATCATTTTCTGCATGAATTATACATTGACCACGTTCCAGCGTGGTCAGTTTGCAGCATTCTGTTATTTTGTTTGACAGAGTGTCTTGTTGAGAACATATGTAGGACATGATTTTTTCCTGCAACAGGGAAAATAAAGTATAAGTTTTAAAGATTTATTCTTTAATAAAGGATCTCAAAGCCAGCTTTAGAAAAAGGA
+
CDDCCFFFFFFFGGGGGGGGGGHHHHHHHHHHHHHHHHHHHHHHHHHHHHHGGHHHHHHHIIHIIHHHHHHHHHHHHHHHHHHHHHGHHHHHHHGGGGHHHHHHHHHHHHHHHHHHHHHHHHHHHHHHHHHHHHHHHHHHHHHHGHHHHHHHHHHHHHHHHHHHHHHHHGHHHHHHHHHHHGGHHHHHHHGHHHHHHHHHHHHHHHHHHHHHHHHHHHHHHHHHHHHHHHHHHHHHHGHHHHHHHHHHGGH
@M05620:45:000000000-G6HP7:1:1101:11022:11395 1:N:0:102
AAACCAAGCAGACACTCACCGCTCCCTCGCCACAGGCCAATAGTTTGTCCTCACTGAGTTGGCAACAAGTGGCTGCTGTGGCTGCCATTTTTCTGGTGATGGCCATCAGCTCCGACGAGGTCAGCTGGGGGGCTTTCTTTGTGTAAGCAACGAGAAACCTGAAAGAAGCATTTTTTAACTAAGTCCTGCTGAGTCATTCATGAGTTTTTAGCCGCCTTGCTTCTTCTCACAGACTCTCTACTCTCATGCCC
+
ABBBBBBFAFFFGGGGGGGGGGGGGGHHGGGGGGHGGGHHHHHHHHHHHHHHHHHHHHHHHHHHHHHHHHHHGHGGHHHHHHHGGHHHHHHHHHHHHHHHHHHHHHHGHHHHHGGGGEFGGHHHGHHHGGGGGGGGGGGGGGGGGGFFFFFFFFFFFFFFFFFFFFFFFFFFFFFF.FFFFFFFFFFFFFFFFFFFFFFFFFFFFFFFFFFFFFFFFFFFFFFFFFFFFFFFFFFFFFFFFFFFFFFFFF/
@M05620:45:000000000-G6HP7:1:1101:6391:11397 1:N:0:102
AAACCAAGCAGACACTCACCGCTCCCTCGCCACAGGCCAATAGTTTGTCCTCACTGAGTTGGCAACAAGTGGCTGCTGTGGCTGCCATTTTTCTGGTGATGGCCATCAGCTCCGACGAGGTCAGCTGGGGGGCTTTCTTTGTGTAAGCAACGAGAAACCTGAAAGAAGCATTTTTTAACTAAGTCCTGCTGAGTCATTTATGAGTTTTTAGCCGCCTTGCTTCTTCTCACAGACTCTCTACTCTCATGCCA
+
CCCCCCCFCFFFGGGGGFGGGGGGGGHHGGGGGHHHGGHHHGHHHHHHHHHHHHHHHHHHHHHGHHHHHHHHGHGGHGHHHHHGFHHHHHHHHHHHHHHHHHHHGHHHHHHHHGGGGEGGGHFHHHHHGGGGGGGGGGGGGGGGGGFFFFFFFFFFFFFFFFFFFFFFFFFFFFFFEFFFFFFFFFFFFFFFFFFFFFFFFFFFFFFFFFFFFFFFFFFFFFFFFFFFFFFFFFFFFFFFFFFFFFFFFF/
@M05620:45:000000000-G6HP7:1:1101:6415:11404 1:N:0:102
AAACCAAGCAGACACTCACCGCTCCCTCGCCACAGGCCAATAGTTTGTCCTCACTGAGTTGGCAACAAGTGGCTGCTGTGGCTGCCATTTTTCTGGTGATGGCCATCAGCTCCGACGAGGTCAGCTGGGGGGCTTTCTTTGTGTAAGCAACGAGAAACCTGAAAGAAGCATTTTTTAACTAAGTCCTGCTGAGTCATTTATGAGTTTTTAGCCGCCTTGCTTCTTCTCACAGACTCTCTACTCTCATGCCA
+
BBBBBBAFBFFFGGGGGGGGGGGGGGHHEGGDGHHHGGHHHHHGHHHHHHHHHHHHHHHHHHHHHHHHHFGHGHGGHHHHHHHGGHHHHHHHHHHHHHHHHHHHHHHHHHHHHGGGGCFCDGHHHHHHGGGGGGGGGGGGGGGGGGFFFFFFFFFFFFFFFFFFFEFFFFFFFFFFFFFFFFFFFFFBFFFFFFFFFFFFFFFFFFFFFFFFFAFFFFFFFFFFFFFFFFFFFFFFFFFFFFFFFFFBFF/
@M05620:45:000000000-G6HP7:1:1101:11023:11414 1:N:0:102
AAACCAAGCAGACACTCACCGCTCCCTCGCCACAGGCCAATAGTTTGTCCTCACTGAGTTGGCAACAAGTGGCTGCTGTGGCTGCCATTTTTCTGGTGATGGCCATCAGCTCCGACGAGGTCAGCTGGGGGGCTTTCTTTGTGTAAGCAACGAGAAACCTGAAAGAAGCATTTTTTAACTAAGTCCTGCTGAGTCATTCATGAGTTTTTAGCCGCCTTGCTTCTTCTCACAGACTCTCTACTCTCATGCCA
+
DDDDDCCFCFFFGGGGGGGGGGGGGGHHGGGGGHHHGGHHHHHHHHHHHHHHHHGHHHGHHHHHHHHHHHHHGHGGHHHHHHHGGHHHHHHHHHHHHGHHHHHHHHHHHHHHHGGGGGGGFGHHHHHHGGGGGGGGGGGGGGGGGGFFFFFFFFFFFFFFFFFFFFFFFFFFFFHFFFFFFFFFFFHFFFFFFFFFFFFHFFFFFFFFFFFFFFFFFFFFFFFFFFFFFFFFFFFFFFFFFFFFFFFFFFB
@M05620:45:000000000-G6HP7:1:1101:6401:11415 1:N:0:102
AAACCAAGCAGACACTCACCGCTCCCTCGCCACAGGCCAATAGTTTGTCCTCACTGAGTTGGCAACAAGTGGCTGCTGTGGCTGCCATTTTTCTGGTGATGGCCATCAGCTCCGACGAGGTCAGCTGGGGGGCTTTCTTTGTGTAAGCAACGAGAAACCTGAAAGAAGCATTTTTTAACTAAGTCCTGCTGAGTCATTTATGAGTTTTTAGCCGCCTTGCTTCTTCTCACAGACTCTCTACTCTCATGCCA
+
CCCCCCCFCFFFGGGGGGGGGGGGGGHHGGGGGHHHGGHHHHHHHHHHHHHHHHHHHHGGHHHHHHHHHHHHGHGGHHHHHHHGGHHHHHHHHHHHHHHHHHHHHHHHHHHHHGGGGGGGGHHHHHHHGGGGGGGGGGGGGGGGGGFFFFFFFFFFFFFFFFFFFFFFFFFFFFFFFFFFFFFFFFFFFFFFFFFFFFFFFFFFFFFFFFFFFFFFFFFFFFFFFFFFFFFFFFFFFFFFFFFFFFFFFFF
@M05620:45:000000000-G6HP7:1:1101:19209:11435 1:N:0:102
ATCTCTATCTCCTAAAAACCTGTTTAGATTTGGAGATAGACCTTCAGGTTTTTCATCATTTTCTGCATGAATTATACATTGACCACGTTCCAGCGTGGTCAGTTTGCAGCATTCTGTTATTTTGTTTGACAGAGTGTCTTGTTGAGAACATATGTAGGACATGATTTTTTCCTGCAACAGGGAAAATAAAGTATAAGTTTTAAAGATTTATTCTTTAATAAAGGATCTCAAAGCCAGCTTTAGAAAAAGGA
+
CDDDDFFFFFFFGGGGGGGGGGHHHHHHHHHHHHHHHHHGHHHHHHHHHHHGGHHHHHHHHHIIIHHHHHHHHHHHHHHHHHGHHHGHHHHHHHGGGGHHHHHHHHHHHHHHHHHHHHHHHHHHHHHHHHHHHHHHHHHHHHHHHHHHHHHHHHHHHHHHHHHHHHHHHGHHHHHHHHHHHGGHHHHHHHHHHHHHHHHHHHHHHHHHHHHHHHHHHHHHHHHHHHHHHHHHHHHHHGHHHHHHHHHHGGH
@M05620:45:000000000-G6HP7:1:1101:14153:11463 1:N:0:102
ATCTCTATCTCCTAAAAACCTGTTTAGATTTGGAGATAGACCTTCAGGTTTTTCATCATTTTCTGCATGAATTATACATTGACCACGTTCCAGCGTGGTCAGTTTGCAGCATTCTGTTATTTTGTTTGACAGAGTGTCTTGTTGAGAACATATGTAGGACATGATTTTTTCCTGCAACAGGGAAAATAAAGTATAAGTTTTAAAGATTTATTCTTTAATAAAGGATCTCAAAGCCAGCTTTAGAAAAAGGA
+
BCCCCFFFFFFFGGGGGGGGGGHHHHHHHHHHHHHHHHHHHHHHHHHHHHHGGHHHHHHHHHHHHHHHHHHHHHHHHHHHHHHHHHGHHHHHHHGGGGHHHHHHHHHHHHHHHHHHHHHHHHHHHHHHHHHHHHHHHHHHHHHHHHHHHHHHHHHHHHHHHHGHHHHHHGHHHHHHHHHHHGGGHHHHHGFHHHHHHHHHHHHGHHHHHHHHHHHHHHHHHFFFGHHHHHHHFHHHHGHHHHGHGHHHGGG
@M05620:45:000000000-G6HP7:1:1101:14136:11467 1:N:0:102
ATCTCTATCTCCTAAAAACCTGTTTAGATTTGGAGATAGACCTTCAGGTTTTTCATCATTTTCTGCATGAATTATACATTGACCACGTTCCAGCGTGGTCAGTTTGCAGCATTCTGTTATTTTGTTTGACAGAGTGTCTTGTTGAGAACATATGTAGGACATGATTTTTTCCTGCAACAGGGAAAATAAAGTATAAGTTTTAAAGATTTATTCTTTAATAAAGGATCTCAAAGCCAGCTTTAGAAAAAGGA
+
BCCCCFFFFFFFGGGGGGGGGGHHHHHHHHHHHHHHHHHHHHHHHHHHHHHGGHHHHIHIHHIHHHHHHHHHHHHHHHHHHHHHHHGHHHHHHHGGGGHHHHHHHHHHHHHHGHHHHHHHHHHHHHHHHHHHHHHHHHHHHHHHHHHHHHHHHHHHHHHHHHHHHHHHHGHHHHHHHHHHHGGHHHGHDHHHHHHHHHHHHHHHHHHHHGHHHHHHHHHFHHHHHHHHHHHHHHHHHGHHHHGGFHHHCGH
@M05620:45:000000000-G6HP7:1:1101:27179:11468 1:N:0:102
AGATTACTGCAACAGTTCCCCCTGGACCTGGAAAAGTTTCTTGCCTGGCTTACAGAAGCTGAAACAACTGCCAATGTCCTACAGGATGCTACCCGTAAGGAAAGGCTCCTAGAAGACTCCAAGGGAGTAAAAGAGCTGATGAAACAATGGCAAGTAAGTCAGGCATTTCCGCTTTAGCACTCTTGTGGATCCAATTGAACAATTCTCAGCATTTGTACTTGTAACTGACAAGCCAGGGACAACACAAAGAT
+
BABBBFFFBF4FGGGGGGGGGGGGHHHHHHHHHHHHHHHHHHHHHHHHHHHHHHHHHHHHHHHHHHHHHHHHHHHGHHHHHHHHHHH@GH5FHHGG/EHHHHHFHHHHGHHHHHHHHHHHH3?FAGEGHDGHHGHHHHBHH3FFHHHHHHHHHGHHHHHHHHHHHHHHHHGGGGGHFHHHHHHHHHHGHHHHHGHHHBFHFHHHHHHHHHHHHHHHHFHHHHFHHHHFHHHHHGGGGGGG?F.CEGGGGGG
@M05620:45:000000000-G6HP7:1:1101:22499:11468 1:N:0:102
AGATTACTGCAACAGTTCCCCCTGGACCTGGAAAAGTTTCTTGCCTGGCTTACAGAAGCTGAAACAACTGCCAATGTCCTACAGGATGCTACCCGTAAGGAAAGGCTCCTAGAAGACTCCAAGGGAGTAAAAGAGCTGATGAAACAATGGCAAGTAAGTCAGGCATTTCCGCTTTAGCACTCTTGTGGATCCAATTGAACAATTCTCAGCATTTGTACTTGTAACTGACAAGCCAGGGACAAAACAAAGAT
+
AAABCFFFDFFFGGGFGGGGGGGGHHHHHHHHHHHHHHHHHHHHHHHHHHHHHHHHHHHHHHHHHHHHHHHHHHHHHHHHHHHHHHHHHHHHHHGGGGHHHHHHHHHHGHHHHHHHHHHHHHHGGGGFHHHHHGHHHHGHHHHHHHHHHHHHHGHHHHHHHHHHHHHHHHGGGGGHHHHHHHHHHHHGHHHHHHHHHFHGHHHHHHHHHHHHHHHHHHHHHHHHHHHGHHHHHGFGGGGGGFGGGGGGGGG
@M05620:45:000000000-G6HP7:1:1101:27165:11481 1:N:0:102
AGATTACTGCAACAGTTCCCCCTGGACCTGGAAAAGTTTCTTGCCTGGCTTACAGAAGCTGAAACAACTGCCAATGTCCTACAGGATGCTACCCGTAAGGAAAGGCTCCTAGAAGACTCCAAGGGAGTAAAAGAGCTGATGAAACAATGGCAAGTAAGTCAGGCATTTCCGCTTTAGCACTCTTGTGGATCCAATTGAACAATTCTCAGCATTTGTACTTGTAACTGACAAGCCAGGGACAAAACAAAGAT
+
A3AAAFFF5DDFGGBGGGGGGGGGHGHHHF4FGFHHHGHHHHHHHHGHHHHHHHEFHHHHHGHHHHHHHHHHFFHGGHHHHHHGHHH3BG5FGHGGEEHHHHHFFGHHGGHHHH3FHHHHGF?F/FEGFEHHHGHHHHFHDBDD?GEHFFGHGFHHHHHHGGFGEHHHHHGEGDFHGHHHHFHHHG1EHHGHBCGHGBDHHFFHHFHF0CFHGCGHHFF<:CGGHHC0GCCCGGG?EDGGAA/AFEGGFF0
@M05620:45:000000000-G6HP7:1:1101:22152:11507 1:N:0:102
ATCTCTATCTCCTAAAAACCTGTTTAGATTTGGAGATAGACCTTCAGGTTTTTCATCATTTTCTGCATGAATTATCCATTGACCACGTTCCAGCGTGGTCAGTTTGCAGCATTCTGTTATTTTGTTTGACAGAGTGTCTTGTTGAGAACATATGTAGGACATGATTTTTTCCTGCAACAGGGAACATAAAGTATAAGTTTTAAAGATTTATTCTTTAATCAAGGATCTCAAAGCCAGCTTTAGAAAAAGTA
+
11AAAFFFFFFFGGGGFGGGG1GHHHBFGHHHG1ABFGG1FHHHHHFHHHHGGHGHHHHHHHHHDHGHBGFHHFG2B2FGGHHHBGGHHHHHDH/E>EHH2FHHHHHHFHGHHHHHHHGHHHH2FGHHFHHFHFGHHHHHGHHA21F1B0FGHHHGFBHHFGHEHHHHHGHHHFFF1F0GGFEFA0?1?FGHHH1FGGGHHD11>1>GH1GHHHHHFGH0=C0/<<GHH0DGDHHGHGHHH00G0C/;.0;
@M05620:45:000000000-G6HP7:1:1101:22153:11525 1:N:0:102
ATCTCTATCTCCTAAAAACCTGTTTAGATTTGGAGATAGACCTTCAGGTTTTTCATCATTTTCTGCATGAATTATACATTGACCACGTTCCAGCGTGGTCAGTTTGCAGCATTCTGTTATTTTGTTTGACAGAGTGTCTTGTTGAGAACATATGTAGGACATGATTTTTTCCTGCAACAGGGAAAATAAAGTATAAGTTTTAAAGATTTATTCTTTAATAAAGGATCTCAAAGCCAGCTTTAGAAAAAGGA
+
CDDDDFFFFFFFGGGGGGGGGGHHHHHHHHHHHHHHHHHHHHHHHHHHHHHGGHHHHHHHHHHHIHHHHHHHHHHHHHHHHHHHHHGHHHHHHHGGGGHHHHHHHHHHHHHHHHHHHHHHHHHHHHHHHHHHHHHHHHHHHHHHHHHHHHHHHHHHHHHHHHHHHHHHHGHHHHHHHHHHHGGHHHHHHHHHHHHHHGHHHHHHHHHHHHHHHHHHHHHHHHHHHHHHHHHHHHGHHGHHHHHHHHHHGGH
@M05620:45:000000000-G6HP7:1:1101:8085:11547 1:N:0:102
ATCTCTATCTCCTAAAAACCTGTTTAGATTTGGAGATAGACCTTCAGGTTTTTCATCATTTTCTGCATGAATTATACATTGACCACGTTCCAGCGTGGTCAGTTTGCAGCATTCTGTTATTTTGTTTGACAGAGTGTCTTGTTGAGAACATATGTAGGACATGATTTTTTCCTGCAACAGGGAAAATAAAGTATAAGTTTTAAAGATTTATTCTTTAATAAAGGATCTCAAAGCCAGCTTTAGAAAAAGGA
+
BBBBBFFFFFFFGGGGGFEGGGHHHHHHHHHHGGFHHHHHHHHHHHHHHHHGGHHHHHHHHHHHHHHHHHHHHHHHHHHHHHHHHHGHHHHHHHGGGGHHHHHHHHHHGHHHHHHHHHHHHHHHHHHHHHHHHHHHHHHHHHHHGHHHHFHHHHHHHHGHHGHHHHHHHGHHHHHFGGHHHGGHHFGH<GHHHHHHHGHHHHHFHHGHHHHHHHHHFHHHHHHHHHHHHHHHHHHHHGHHHHHFGGHHGGG
@M05620:45:000000000-G6HP7:1:1101:8104:11548 1:N:0:102
ATCTCTATCTCCTAAAAACCTGTTTAGATTTGGAGATAGACCTTCAGGTTTTTCATCATTTTCTGCATGAATTATACATTGACCACGTTCCAGCGTGGTCAGTTTGCAGCATTCTGTTATTTTGTTTGACAGAGTGTCTTGTTGAGAACATATGTAGGACATGATTTTTTCCTGCAACAGGGAAAATAAAGTATAAGTTTTAAAGATTTATTCTTTAATAAAGGATCTCAAAGCCAGCTTTAGAAAAAGGA
+
3AAAAFFFFFFFGGGGGGGAGGGGGEGCFGGFFBG4GGGFHFGGHHHHGHHGGHDGGGHFGFDFGHHFDHFHFHHFGFHEFAGHHEEHGHHHHGGEGGHHHHHHFFHHHHEFGGFFGEHHHHFFHGHHHFFHEHHGHFHFHHHHFFEHFHFHHHFHHHHHFHFBGGHHGDFHHHGFBFGHHE/GC<FDG<GFGHFDHFGGGGHBFBGHGFGGHHHHFHGGD<<0CGGGFDDFBHF/:EGHGCCB:GHHGD/
@M05620:45:000000000-G6HP7:1:1101:2378:11569 1:N:0:102
ATCTCTATCTCCTAAAAACCTGTTTAGATTTGGAGATAGACCTTCAGGTTTTTCATCATTTTCTGCATGAATTATACATTGACCACGTTCCAGCGTGGTCAGTTTGCAGCATTCTGTTATTTTGTTTGACAGAGTGTCTTGTTGAGAACATATGTAGGACATGATTTTTTCCTGCAACAGGGAAAATAAAGTATAAGTTTTAAAGATTTATTCTTTAATAAAGGATCTCAAAGCCAGCTTTAGAAAAAGGA
+
ABBCCFFFFFFFGGGGGGGGGGHHHHHHHHHHHHHHHHHHHHHHHHHHHHHGGHHHHIHHIIHHIHHHHHHHHHHHHHHHHHHHHHGHHHHHHHGGGGHHHHHHHHHHHHHHHHHHHHHHHHHHHHHHHHHHHHHHHHHHHHHHHHHHHHHHHHHHHHHHHHHHHHHHHGHHHHHHHHHHHGGHHHHHHHHHHHHHHGHHHHHHHHHHHHHHHHHHHHHHHHHHHHHHFHHGHHHHHGHHHHHGHHHHGGH
@M05620:45:000000000-G6HP7:1:1101:25136:11576 1:N:0:102
AAACCAAGCAGACACTCACCGCTCCCTCGCCACAGGCCAATAGTTTGTCCTCACTGAGTTGGCAACAAGTGGCTGCTGTGGCTGCCATTTTTCTGGTGATGGCCATCAGCTCCGACGAGGTCAGCTGGGGGGCTTTCTTTGTGTAAGCAACGAGAAACCTGAAAGAAGCATTTTTTAACTAAGTCCTGCTGAGTCATTCATGAGTTTTTAGCCGCCTTGCTTCTTCTCACAGACTCTCTACTCTCATGCCA
+
CCCCCCCFBFFFGGGGGGGGGGGGGGHHGGGGGHHHGGHHHHHHHHHHHHHHHHHHHHHHHHHHHHHHHHHHGHGGHHHHHHHGGHHHHHHHHHHHHHHHHHHHHHHHHHHHHGGGGGFGGGHHHHHHGGGGGGGGGGGGGGGGGGFFFFFFFFFFFFFFFFFFFFFFFFFFFFFFEFFFFFFFFFFFFFFFFBFFFFFFFFFFFFFFFFFFFFFFFFFFFFFFFFFFFFFFFFFFFFFFFFFFFFFFFFB
@M05620:45:000000000-G6HP7:1:1101:3042:11615 1:N:0:102
ATCTCTATCTCCTAAAAACCTGTTTAGATTTGGAGATAGACCTTCAGGTTTTTCATCATTTTCTGCATGAATTATACATTGACCACGTTCCAGCGTGGTCAGTTTGCAGCATTCTGTTATTTTGTTTGACAGAGTGTCTTGTTGAGAACATATGTAGGACATGATTTTTTCCTGCAACAGGGAAAATAAAGTATAAGTTTTAAAGATTTATTCTTTAATAAAGGATCTCAAAGCCAGCTTTAGAAAAAGGA
+
CCCCCFFFFFFFGGGGGGGGGGGHHHHHHHHHHHHHHHHHHHHHHHHHHHHGGHHHHHHHIIIHIHHHHHHHHHHHHHHHHHHHHHGHHHHHHHGFGGHHHHHHHHHHHHHHHHHHHHHHHHHHHHHHGHHHHHHHHHHHHHHHHHHHHHFHHHHHHHHHHHHHHHHHHGHHHHEHHHHHHGGGHHHGGFGGHHHHHFHHHHHHHHHHHHHHHHHHGGHHHGHHHHHHHHHHHHHHHGHHHHHHGHHGGGG
@M05620:45:000000000-G6HP7:1:1101:22701:11620 1:N:0:102
AAACCAAGCAGACACTCACCGCTCCCTCGCCACAGGCCAATAGTTTGTCCTCACTGAGTTGGCAACAAGTGGCTGCTGTGGCTGCCATTTTTCTGGTGATGGCCATCAGCTCCGACGAGGTCAGCTGGGGGGCTTTCTTTGTGTAAGCAACGAGAAACCTGAAAGAAGCATTTTTTAACTAAGTCCTGCTGAGTCATTCATGAGTTTTTAGCCGCCTTGCTTCTTCTCACAGACTCTCTACTCTCATGCCA
+
CCCCCCBFCFFFGGGGGGGGGGGGGGHHGGGGGHHHGGHHHHHHHHHHHHHHHHHHHHHHHHHHHHHHHGHHGHGGHHHHHHHGGHHHHHHHHHHHHHGHHHHHHHHHHHHHHGGGGGGGGHGHFHHHGGGGGGGGGGGGGGGGGGFFFFFFFFFFFFFFFFFFFFFFFFFFFFFFFFFFFFFFFFFFFFFFFFFFFFFFFFFFFFFFFFFFFFFFFFFFFFFFFFFFFFFFFFFFFFFFFFFFFFFFFFF
@M05620:45:000000000-G6HP7:1:1101:28121:11624 1:N:0:102
CATCCTGACCCTGAAGTACCCCGGCTTGATTTCTGACATTAGATCGGAAGAGCACACGTCTGAACTCCAGTCACCGGCTATGATCTCGTATGCCGTCTTCTGCTTGAAAAAAAAAAAAAAATATAGATTTATACTATATAATGGTAGATTAAAGGTATATCCAGCTGACTTCATACAAGAAAGTACTTTGAATATCAATGAGATAGAAAGAGCGTGGGAGTGTGGCTCACATAAGAAGTCGATCACTGGAG
+
CBCCCFFFFFFFGGGGGGGGGGGGGGGGHHHHHGHHHHHHHHGHHHGGGGHHHGHHHGHHHGHHHHHHHHGHHHHGGGGGHHHHBGHHGGHHHHEFGHGHHHGHHHHHFHGGGCGB/></-0>1111111111110000000000000000000<<0000000:/000/000000;000///00;00;0009000000900000000000;//-.9--...900...:000000:00/:0...9./00//.
@M05620:45:000000000-G6HP7:1:1101:3033:11633 1:N:0:102
ATCTCTATCTCCTAAAAACCTGTTTAGATTTGGAGATAGACCTTCAGGTTTTTCATCATTTTCTGCATGAATTATACATTGACCACGTTCCAGCGTGGTCAGTTTGCAGCATTCTGTTATTTTGTTTGACAGAGTGTCTTGTTGAGAACATATGTAGGACATGATTTTTTCCTGCAACAGGGAAAATAAAGTATAAGTTTTAAAGATTTATTCTTTAATAAAGGATCTCAAAGCCAGCTTTAGAAAAAGGA
+
BCBBCFFFFFFFGGGGGGGGGGHHHHHHHHHHHHHHHHHHHHHHHHHHHHHGGHHHHIHHGHHHIGHHHHHHHHHHHHHHGHHHHHGHHHHHHHGGGGHHHHHHHHHHHHHHHHHHHHHHHHHHHHHHGHHHHHHHHHHHHHHHHHHHHHHHHHHHHHHGHHHHHHHHHGHHHHHHHHHHHGGHHHHHHHHHHHGHHFGHHHHHHGHHHHHHHHHHHHHHHHHHHHHHHHHGHHHHHGHHHHHFFFHHGGG
@M05620:45:000000000-G6HP7:1:1101:15574:11639 1:N:0:102
ATCTCTATCTCCTAAAAACCTGTTTAGATTTGGAGATAGACCTTCAGGTTTTTCATCATTTTCTGCATGAATTATACATTGACCACGTTCCAGCGTGGTCAGTTTGCAGCATTCTGTTATTTTGTTTGACAGAGTGTCTTGTTGAGAACATATGTATGACATGATTTTTTCCTGCAACAGGGAAAATAAAGTATAAGTTTTAAAGATTTATTCTTTAATAAAGGATCTCAAAGCCAGCTTTAGAAAAAGGA
+
CDDDDFFFFFFFGGGGGGGGGGHHHHHHHHHHHHHHHHHHHHHHHHHHHHHGGHHHHIHHIHHIHHHHHHHHHHHHHHHHHHHHHHGHHHHHHHGGGGHHHHHHHHHHHHHHHHHHHHHHHHHHHHHHHHHHHHHHHHHHHHHHHHHHHGHHHHHHHHHHHHHHHHHHHGHHHHGHHHHHHGGHHHGHHHHHHHHHHHHHHHHHHHHHHHHHHHHHHHHHHHGHHHHHHHHHHHHHHGHHHHHHHHHHGGH
@M05620:45:000000000-G6HP7:1:1101:28121:11643 1:N:0:102
CATCCTGACCCTTAAGTACCCCGGCTTGATTTCTGACATTAGATCGGAAGAGCACACGTCTTAACTCCAGTCACCGGCTATGATCTCTTATGCCGTCTTCTGCTTGAAAAAAAAAAAACAACAACAAATGTAGATGTTTTATCATTTTACCAGCATTGATCACAAGAGGATATAAGATTAAAAACAGAATGGGATGACGCATGACAAGAGTATCGTTAGACTGCATATATTTGACAGTGATTGTAAACATG
+
AAAAAF11FFFC1BF1GEGGGG0EECE00FGHHGA2GAGH111FG/BE//0AB1FFHEGHH/2BGHHHH1GH1FGE/>EFH1FHHHHBGBG1FGEEGHGHHGHHHHAFFHHGGCB////////////0111<11111110<111111111100./0000000/00./..::000000000000:..///90/./9./0..-..0/0;./;0;;0.;---//9////////////////////9////////
@M05620:45:000000000-G6HP7:1:1101:19291:11658 1:N:0:102
AGATTACTGCAACAGTTCCCCCTGGACCTGGAAAAGTTTCTTGCCTGGCTTACAGAAGCTGAAACAACTGCCAATGTCCTACAGGATGCTACCCGTAAGGAAAGGCTCCTAGAAGACTCCAAGGGAGTAAAAGAGCTGATGAAACAATGGCAAGTAAGTCAGGCATTTCCGCTTTAGCACTCTTGTGGATCCAATTGAACAATTCTCAGCATTTGTACTTGTAACTGACAAGCCAGGGACAAAACAAAGAT
+
BBBBBFFFFFFFGGGGGGGGGGGGEHHHHHHHHFHHHHHHHHHHHHHHHHHHHHHHHHHHHHHHHHHHHHHHHHHHHHHHHHHHHHHHHHGHHHGGFEHHHHHHHHHHGHHHHHHHHHHHHHHGFHGGHHHHFGHHHHGHHFHHHHHHHGHHHGHHHHHHHHHHHHHHHHGGGGGHEHHHHHHHHHHGHHHHHHHHHHHGGCGHHHHHHHGHHHHHHHHHHHHGHHHEHHHGHGGGGGGGGGGGGGGGGGG
@M05620:45:000000000-G6HP7:1:1101:2425:11670 1:N:0:102
AGATTACTGCAACAGTTCCCCCTGGACCTGGAAAAGTTTCTTGCCTGGCTTACAGAAGCTGAAACAACTGCCAATGTCCTACAGGATGCTACCCGTAAGGAAAGGCTCCTAGAAGACTCCAAGGGAGTAAAAGAGCTGATGAAACAATGGCAAGTAAGTCAGGCATTTCCGCTTTAGCACTCTTGTGGATCCAATTGAACAATTCTCAGCATTTGTACTTGTAACTGACAAGCCAGGGACAAAACAAAGAT
+
AABAAFFFFFFFGGGFGGGGGGGGHHHHHHHHHHHHHHHHHHHHHHHHHHHHHHGGGHHHHHHHHHHHHHHHHGHHGGHHFHHHHHHHHHHHHHGFGGHHHHHHHHHHGHHHHFHEHHHHHGHGGHGGGGHHHGHHHHGHHHHHGFHHHHHHGGHHGHHHHHGHHHHHHHGGGGGHHHHHHHHHHHHGHHGHGFHHHHGGFHHHGHHHHHHHGHHHHHHGHHHHHHHGHFHGHGFGGGEGGGEFFGGGGGF
@M05620:45:000000000-G6HP7:1:1101:2402:11673 1:N:0:102
AGATTACTGCAACAGTTCCCCCTGGACCTGGAAAAGTTTCTTGCCTGGCTTACAGAAGCTGAAACAACTGCCAATGTCCTACAGGATGCTACCCGTAAGGAAAGGCTCCTAGAAGACTCCAAGGGAGTAAAAGAGCTGAGGAAACAATGGCAAGTAAGTCAGGCATTTCCGCTTTAGCACTCTTGTGGATCGAATTGAACAATTCTAAGCATTTGTACTTGTAACTGAAAAGCCAGGGACAAAACAAAGAT
+
3>3>A54D@B@BB4BBAB5ABEAABAB4BBG43E2ABADB5GB53BFG2BFFCBB5AFEEHFB33311BB3333BFD5D5G3AFG1FFF5BD2BB1>1B33B3FF13B133BD3F33B?3??FEC/E?B444F?G?3B10?BCG00/1BC00@F122>2@@@C0?<BGD1?<//C=1<=1>0>1>><<>FF..<0.<00<0<D<0=;00:00<;;;00;0;:0000;:0009.:9;9E?...9.....//0
@M05620:45:000000000-G6HP7:1:1101:19290:11677 1:N:0:102
AGATTACTGCAACAGTTCCCCCTGGACCTGGAAAAGTTTCTTGCCTGGCTTACAGAAGCTGAAACAACTGCCAATGTCCTACAGGATGCTACCCGTAAGGAAAGGCTCCTAGAAGACTCCAAGGGAGTAAAAGAGCTGATGAAACAATGGCAAGTAAGTCAGGCATTTCCGCTTTAGCACTCTTGTGGATCCAATTGAACAATTCTCAGCATTTGTACTTGTAACTGACAAGCCAGGGACAAAACAAAGAT
+
CCCCCFFFFFFFGGGGGGGGGGGGHHHHHHHHHHHHHHHHHHHHHHHHHHHGHHHHHHHHHHHHHHHHHHHHHHHHHHHHHHHHHHHHHHHHHHGGGFHHHHHHHHHHGHHHHHHHHHHHHHHGGHGGHHHHHGHHHHHHHHHHHHHHHHHHHGHHHHHHHHHHHHHHHHGGGGGHHGHHHHHHHGHGHHHHHHHHHHHHHHHHHHHHHHHHHHHHHFHHHGHHHHHEHHGGHGGGGGGGGGGGGGGGGGF
@M05620:45:000000000-G6HP7:1:1101:4029:11689 1:N:0:102
AGATTACTGCAACAGTTCCCCCTGGACCTGGAAAAGTTTCTTGCCTGGCTTACAGAAGCTGAAACAACTGCCAATGTCCTACAGGATGCTACCCGTAAGGAAAGGCTCCTAGAAGACTCCAAGGGAGTAAAAGAGCTGATGAAACAATGGCAAGTAAGTCAGGCATTTCCGCTTTAGCACTCTTGTGGATCCAATTGAACAATTCTCAGCATTTGTACTTGTAACTGACAAGCCAGGGACAAAACAAAGAT
+
BBBBBFFFDFFFGGFGGGGGGGGGFHFHHHHGFHHHFGHHHHHFFHHGHGHFGHHGHHFHHFHHHHHHHHHHHFHHHGHHHHHHE1GCFHHHHGGEEGGFGH3FHHHHGHHHHHHHHHHGGGHFFAFEFFHHHFHFHHBHH?FGFHGHGHHHHGHHHHFHFHGGFHHHHHGGGGGHHFHHHHHHHDGGGHFGFHHFH0DGFGGHHHHFGHGHHFHHHCHCGHHCHHHHGHHHAEFFGGFGEFFFGGGGBFC
@M05620:45:000000000-G6HP7:1:1101:15728:11690 1:N:0:102
AAACCAAGCAGACACTCACCGCTCCCTCGCCACAGGCCAATAGTTTGTCCTCACTGAGTTGGCAACAAGTGGCTGCTGTGGCTGCCATTTTTCTGGTGATGGCCATCAGCTCCGACGAGGTCAGCTGGGGGGCTTTCTTTGTGTAAGCAACGAGAAACCTGAAAGAAGCATTTTTTAACTAAGTCCTGCTGAGTCATTCATGAGTTTTTAGCCGCCTTGCTTCTTCTCACAGACTCTCTACTCTCATGCCA
+
CCCCCCCFCFFFGGGGGGGGGGGGGGHHGGGGGHHHGGHHHHHGHHHHHHHHHHHHHHFGHHHHHHHHHHHHGHGGHHFHHHHGGHHHHHHHHGGGHHGHHHHHHHHHHHHHHGGGGECGBGGHHHHHGGGGGGGGGGGGGGGGGGFFFFFFFFFFFFFFFFFFFFFFFFFFFFFFEFFFFFFFFFFFFFFFFBFFFFFFFFFFFFFFFFFFFFFFFFFFFFFFFFFFFFFFFFFFFFFFFFFFFFFFFFB
@M05620:45:000000000-G6HP7:1:1101:9959:11720 1:N:0:102
AGATTACTGCAACAGTTCCCCCTGGACCTGGAAAAGTTTCTTGCCTGGCTTACAGAAGCTGAAACAACTGCCAATGTCCTACAGGATGCTACCCGTAAGGAAAGGCTCCTAGAAGACTCCAAGGGAGTAAAAGAGCTGATGAAACAATGGCAAGTAAGTCAGGCATTTCCGCTTTAGCACTCTTGTGGATCCAATTGAACAATTCTCAGCATTTGTACTTGTAACTGACAAGCCAGGGACAAAACAAAGAT
+
AAABBFFFDFF@GFBBBBFGGGGGHHHHFEEBGFFHHHHHHHHHHHHHHHHHHHBDBGHHHHHHHHHHHHHHFHHFDFGHGHHHHFHHHHHHHHGGGGHGHHFHHHHHGHHHHHHHHHHHGFHGEEFEHHHHHFHHHHGHHHHHHHHHGHHGHGHHHHHHHHHHGHHHHHGGGGGHFHHHHHHHHHHGHHHHHHHHHGHGGCGHGHHHHHHHHHHHHHHHHHHHHHHEHHHGHGGGGGGGGGFFGGGGGGG
@M05620:45:000000000-G6HP7:1:1101:8637:11724 1:N:0:102
CATCCTGACCCTGAAGTACCCCGGCTTGATTTCTGACATTAGATCGGAAGAGCACACGTCTGAACTCCAGTCACCGGCTATGATCTCGTATGCCGTCTTCTGCTTGAAAAAAAAAACAGTGCTGCTGACCGAGGCCCCCCTGAACCCCAAGGCCAACAGAGAGAAGATGACTCAGGTGAGGCTCGGCCGACGCCCGTGCTCCTCCCGTCCTTTCCCCAGTCATTTTCTGCCCGGCTTGATTTCTGACCTTT
+
BBBBBFFFFFFFGGGGGGGGGGE222AEF5GG5AE5FBG5G5DAAA22AEH12FHHAEBAAFG5BGHBBGA@FGB>0E/1F344B441?EC?4@>1ECG44BG43F0F33F//B</??GD1FBBGHFEHHGGCCGGGGGGGGHHHHGGGGGGHEEEGGGGFFDEFFGBGFFGBFGGGGGFGGGF@?FF<?B-BBB;B..ABFFFFFFEADA9BFFBFFFFF9BFBBFF/99?.B?BB-;;BB////;/9B9
@M05620:45:000000000-G6HP7:1:1101:9978:11731 1:N:0:102
AGATTACTGCAACAGTTCCCCCTGGACCTGGAAAAGTTTCTTGCCTGGCTTACAGAAGCTGAAACAACTGCCAATGTCCTACAGGATGCTACCCGTAAGGAAAGGCTCCTAGAAGACTCCAAGGGAGTAAAAGAGCTGATGAAACAATGGCAAGTAAGTCAGGCATTTCCGCTTTAGCACTCTTGTGGATCCAATTGAACAATTCTCAGCATTTGTACTTGTAACTGACAAGCCAGGGACAAAACAAAGAT
+
BBBBBFFFB@4BFEBBBBFGGGGGHHHHGEFBEGGHGHHHHHHHHHGHHHHHHHBDBFGHHHHGHHHHHHHHHHHBDDFGGGHHHGHHHHHHHHGGGGHHHHFFHGHHGHHHHHHGHHHHFFHGEEFEGFHHHGHHHHGHHHHHHHHHFFGGHGHHHHHHHHHHHHHHHHGGGGGHHHGHHHHHHHHGHHHHGGHHHEFFFCHHGHHGHHHHHHHGHHHHHHGHHHHFGHHHHGGGGGGGEGFAFGGGGGC
@M05620:45:000000000-G6HP7:1:1101:9963:11742 1:N:0:102
AGATTACTGCAACAGTTCCCCCTGGACCTGGAAAAGTTTCTTGCCTGGCTTACAGAAGCTGAAACAACTGCCAATGTCCTACAGGATGCTACCCGTAAGGAAAGGCTCCTAGAAGACTCCAAGGGAGTAAAAGAGCTGATGAAACAATGGCAAGTAAGTCAGGCATTTCCGCTTTAGCACTCTTGTGGATCCAATTGAACAATTCTCAGCATTTGTACTTGTAACTGACAAGCCAGGGACAAAACAAAGAT
+
AAABCFFFFFFDGGFBFGGGGGGGHHHHFEGFGHHHHHHHHHHHHHHHHHHHHHFFFGHHHHHHHHHHHHHHHHHEDDGHHHHHHHHHHHHHHHGGGGGHHHHHHHHHGHHHHHHHHHHHFGHEEEFEGHHHHGHHHHGHHHHHHGHHFGGGHGHHHHHHHHHHHHHHHHGGGGGHHHHHHHHHHHHGGHHHHHHHGBFFF/DGHHHHHHHHHCHHHGHHHHHGHHHFHHHHGGGGGGGGGGFGGGGGGGG
@M05620:45:000000000-G6HP7:1:1101:22563:11753 1:N:0:102
ATCTCTATCTCCTAAAACCTGTTTAGATTTGGAGATAGACCTTCAGGTTTTTCATCATTTTCTGCATGAATTATACATTGACCACGTTCCAGCGTGGTCAGTTTGCAGCATTCTGTTATTTTGTTTGACAGAGTGTCTTGTTGAGAACATATGTAGGACATGATTTTTTCCTGCAACAGGGAAAATAAAGTATAAGTTTTAAAGATTTATTCTTTAATAAAGGATCTCAAAGCCAGCTTTAGAAAAAGGAA
+
ABBABFFFFFFFGGGGGGGGGGHHDFFGHHHGCGFGGHDGHHHHHHHHGHGGHHHHEHHHHHHHHHHHGHHHHHHHHHHHHHHHHGHHHHHHHGGGGHHHHHHHHHHHHHHHHHHHHHHHHHHHHHHHHHHHHHHHHHHHHHHFHEFGHHHHHGHGGHHHHHEHHHHHGHGHHHGHFFFHGAFC<FFD<FGFGH1<@GHHHBGGBGHH1GHHGHHH1=G0=<0CGHHHGGDGCHFHFHHHFHFCGHCAEFC
@M05620:45:000000000-G6HP7:1:1101:28773:11755 1:N:0:102
AGATTACTGCAACAGTTCCCCCTGGACCTGGAAAAGTTTCTTGCCTGGCTTACAGAAGCTGAAACAACTGCCAATGTCCTACAGGATGCTACCCGTAAGGAAAGGCTCCTAGAAGACTCCACGGGAGTAAAAGAGCTGATGAAACAATGGCAAGTAAGTCAGGCATTTCCGCTTTAGCACTCTTGTGGATCCAATTGAACAATTCTCAGCATTTGTACTTGTAACTGACAAGCCAGGGACAAAACAAAGAT
+
AABBBFFFBD@DGGFGGGGGGGGGHHHHHHCHFGHHGHHHHHHHHHHHHHHEGHHHHHHHHHHHHFHHHHHH3GGFHHHHHHHHHHH3FH5FGHGG/EGHHHGHHHHHGHHHHGFGHGHHH0>E@?EFH4FHHAGHHH1FG2BGHHHHHEHHHGHHHHHHHHHHHHHHHHGGGGGHHHHHHHHHHFFGGHHHHFGGH<0C0CGHHHHHHHHHHHHHHHHGHH0;GGHEHGGGGGBFGGGG.C9CFGGFGFF
@M05620:45:000000000-G6HP7:1:1101:24558:11755 1:N:0:102
ATCTCTATCTCTAAAAACCTGTTTAGATTTGGAGATAGACCTTCAGGTTTTTCATCATTTTCTGCATGAATTATACATTGACCACGTTCCAGCGTGGTCAGTTTGCAGCATTCTGTTATTTTGTTTGACAGAGTGTCTTGTTGAGAACATATGTAGGACATGATTTTTTCCTGCAACAGGGAAAATAAAGTATAAGTTTTAAAGATTTATTCTTTAATAAAGGATCTCAAAGCCAGCTTTAGAAAAAGGAA
+
DDDDDFFFFFFFGGGGGGGGGGHHFGHGHHHHHGFHHHHHHHHHHHHHHHGGHHHHHHHHHIHHHIHHHHHHHHHHHHHHHHHHHGHHHHHHHGGGGHHGHHHHHHHHEHHHHHHHHHHHHHHGHHHGHHHHHHHHHHHHGHHFHHGHHHHHHFHHHHHHHGHGHHHHGHHHHFFHHGHHGGHHHHHHHHFHHHHFFHHHHHHHGHHHHGHHHHHHFDGGDD<GHGHHHHHHFHGHGHHHHFFGGHFFFGH
@M05620:45:000000000-G6HP7:1:1101:22525:11758 1:N:0:102
ATCTCTATCTCCTAAAACCTGTTTAGATTTGGAGATAGACCTTCAGGTTTTTCATCATTTTCTGCATGAATTATACATTGACCACGTTCCAGCGTGGTCAGTTTGCAGCATTCTGTTATTTTGTTTGACAGAGTGTCTTGTTGAGAACATATGTAGGACATGATTTTTTCCTGCAACAGGGAAAATAAAGTATAAGTTTTAAAGATTTATTCTTTAATAAAGGATCTCAAAGCCAGCTTTAGAAAAAGGAA
+
1AA1AFFFFFBFFFFGGGGGG1FG3FBDFFHHB0BGFEFHFGHHGHGHHGGGHHHFHHHHHHGGHFHHEHHHGHHGHHHHHHHHHGHGGHFFGEEGGHHFHHHHHBFHHFFBGGHFHHHHHHHHBGGEHFGGHBFGHHHGGHHFHHFBF<FGHHBBGFHHHFFHHHHH?GHDHHHHHGCHGGGHHHHFGD?DGFBD1?1FGFGHGGHHFFFHB<GBGFHFDFGFDGHEDGFGHHCGEHGFBGFGFFFCFG/
@M05620:45:000000000-G6HP7:1:1101:22544:11758 1:N:0:102
ATCTCTATCTCCTAAAACCTGTTTAGATTTGGAGATAGACCTTCAGGTTTTTCATCATTTTCTGCATGAATTATACATTGACCACGTTCCAGCGTGGTCAGTTTGCAGCATTCTGTTATTTTGTTTGACAGAGTGTCTTGTTGAGAACATATGTAGGACATGATTTTTTCCTGCAACAGGGAAAATAAAGTATAAGTTTTAAAGATTTATTCTTTAATAAAGGATCTCAAAGCCAGCTTTAGAAAAAGGAA
+
DDDDDFFFFFFFGGGGGGGGGGHHFHHHHHHHHHHHHHHHHHHHHHHHHHGGHHHHHHIHHIHIHHHHHHHHHHHHHHHHHHHHHGHHHHHHHGGGGHHGHHHHHHHHHHHHHHHHHHHHHHHHHHHHHHHHHHHHHHHHHHHGHHGHHHHHHHHHHGHHHHHHHHHHGHHHHHGHHHHHGGHHHHHHHHHHHHHHHHHHHHHHHHHHHHHHHHHHGGHHHHGHHHHHHHGHHHCHGGHHGHHHHHHGGHF
@M05620:45:000000000-G6HP7:1:1101:6454:11781 1:N:0:102
CATCCTGACCCTGAAGTACCCGGCTTGATTTCTCACATTAGATCGGAAGAGCACACGTCTGAACTCCAGTCACCGGCTATGATCCCGTATGCCGTCTTCTGCTTGAAAAAAAAACCCCGTGCTGCTGACCTACGCCCCCCTCCACCCCCCGGCCAACAGAGTCCAGTTCACTCATGTTAGGCTCTTCCGACTCCCGTGCTCCTCCCTGCCTTTCCCCCGTCCTTTCCTGCCCTTCTTCTTTTCTGCCCTTC
+
AAAAAFFFFFFFGGGGGFGGGEE0EA0012FBG2DAEAFF11AEF////0BFFG0F/0/0FGHFDAF1FDGHHHC/>>EGB2GE1F>>>0GG1E>>0?2BFG111BBB10>//>/<///<///1@F1?C<110///<-ACG..//.<@CC--9A-.9.99/0000/0;009;9/00;;00/9/9/;//--9-;9A-----9FF9/-B/--9:9B//9--:--;///:/9/-9//-;////://9///99B;
@M05620:45:000000000-G6HP7:1:1101:8227:11797 1:N:0:102
CATCCTGACCCTGAAGTACCTGACTTGATTTCTGACATTAGATCGGAAGAGCACACGTCTGAACTCCAGTCACCGGCTATGATCTCGTATGCCGTCTTCTGCTTGAAAAAAAAAAAAAAAAAAAAAATTATTTTGTGAAGCACTTTTTGGATAAGCATTACCAGGAGCAGAAGCTTGTCATATGTCACATTATAGCAAGAAGTGTAAAATGGAGAATTATGCAACAAGATTTTATCAAACCCTGCCGCTAC
+
DDDDDFFFFFFFGGGGGGGGGGHHHHHHHHHHHHHHHHHHHHHHHGGGGHHHHHHHGHHHGHHHHHHHHHHHHHGGGGGHHHHFHHHGGHHHHGGGHGHHHHHHHHHHHHGGGGG<<//>>----<:.<000000//00000/00000--00<0000000:00:.....///0000/.0000000:0000000<000<////00000000000/0.000000000..//00000000000.../..<----
@M05620:45:000000000-G6HP7:1:1101:7908:11837 1:N:0:102
CATCCTGACCCTGAAGTACCCCGGCTTGATTTCTGACATTAGATCGGAAGAGCACACGTCTGAACTCCAGTCACCGGCTATGATCTCGTATGCCGTCTTCTGCTTGAAAAAAAAAAAAAAAAAAATAATTTTTGATCCTGATTGAGTATTGGTAATAAATGTAATAATAAAATCAGTACACTGCAATATGTAGTCAAGCTGTGAGAGCATGCGACTTGGAACGTTCTGTGCTTACTATGTTCTGTGTTATA
+
BCCCCFFFFFFFGGGGGGGGGGGGGGGGHHHHHHHHHHHHHHHHHHGGGGHHHHHHHGHHHGHHHHHHHHHHHHHGGGGGHHHHFHHHGGHHHHGGGHGHHHHHHHHGGHHGGGGD<>//---<-.0000000-.00000000000:<0000;;000000000000000000000900000000000000000900000000/0009.;0;0..--.00000..//.00:000000000000000:0/000
@M05620:45:000000000-G6HP7:1:1101:17093:11852 1:N:0:102
TACCTGTACTGGGGAAGCGTGTAGCAATCGCCATTCCTACCCTAAAGATCGGAAGAGCACACGTCTGAACTCCAGTCACCGGCTATGATCTCGTATGCCGTCTTCTGCTTGAAAAAAAAAAAAACTAATTTTCTTTCTTTTTTTCCTCCCCTCTCCCCCTTCCCTACTCCTTTTTTCCCTCCTTCCTTCTTCTTCCTTCCTTCTTTTTTCGCCTCCTTTCTTCTTCTCCCACCCTCTCTCCTCTCCTTCCC
+
BBBBBFFFFFFFGGGGGGGEFEFHHHGHHGGGGGHHHHHHFHHHGHHHHHHGGGGGHHCGFHGFGFFHGHHHHGHFGGHHGGGGGHHEHBHHHGGHHHHGGGHGHHHHHHHHHGHHGGGGG////1111111=<<1><<D<1--/<0</:A;.:/::=DC.:/;00:0:/;00BBCF00B/99CFGF0C000////9/B////9/FB/-/-;...9.//99///:B/:B9..;.AA.FF9BB;/;;//9/;
@M05620:45:000000000-G6HP7:1:1101:15850:11861 1:N:0:102
AAACCAAGCAGACACTCACCGCTCCCTCGCCACAGGCAAATAGTTTGTCCTCACTGAGTTGGCAACAAGTGGCTGCTGTGGCTGCCATTTTTCTGGTGATGGCCATCAGCTCCGACGAGGTCAGCTGGGGGGCTTTCTTTGTGTAAGCAACGAGAAACCTGAAAGAAGCATTTTTTAACTAAGTCCTGCTGAGTCATTCATGAGTTTTTAGCCGCCTTGCTTCTTCTCACAGACTCTCTACTCTCATGCCA
+
CCCCCBBFCFFFGGGGGGGGGGGGGGHHGGGGGHHHGHHHHHHGHHHHHHHHHHHHHHHHGHHHHHHHHHHHGHGGHHHHHHHGGHHHHHHHHHHHHHGHHHHHHHHHHHHHHGGGGEGGGHHHHHHHGGGGGGGGGGGGGGGGGGGFFFFFFFFFFFFFFFFFFFFFFFFFFFFFFFFFFFFFFFFFFFFFFFFFFFFFFFFFFFFFFFFFFFFFFFFFFFFFFFFFFFFFFFFFFFFFFFFFFFFFFFB
@M05620:45:000000000-G6HP7:1:1101:19027:11865 1:N:0:102
ATCTCTATCTCTAAAACCTGTTTAGATTTGGAGATAGACCTTCAGGTTTTTCATCATTTTCTGCATGAATTATACATTGACCACGTTCCAGCGTGGTCAGTTTGCAGCATTCTGTTATTTTGTTTGACAGAGTGTCTTGTTGAGAACATATGTAGGACATGATTTTTTCCTGCAACAGGGAAAATAAAGTATAAGTTTTAAAGATTTATTCTTTAATAAAGGATCTCAAAGCCAGCTTTAGAAAAAGGAAG
+
DDCDDFFFFFFFGGGGGGGGGGHDGHGHHHHHHHHHHHHHGHHHHHHGHGGHHHHHHHHIHHHHHHHGHHHHHHGHHHHHHHHHGFHHHHHHGGGGHHHHHHHHHHGH1GHHHHHHHHHHHHHHHHHGHHHHHHHHHHHHHHHHHHHHHHHHHHHHHGHHHHHHHHHGHHHHGGHHGHHGGHHHHHHHHDGHHHHGHHHHFHHHHHHHHHHHHHHHHHGHHHHHHGHFGFHHHHHGGHHHHHGHHHGGHHH
@M05620:45:000000000-G6HP7:1:1101:15839:11879 1:N:0:102
AAACCAAGCAGACACTCACCGCTCCCTCGCCACAGGCAAATAGTTTGTCCTCACTGAGTTGGCAACAAGTGGCTGCTGTGGCTGCCATTTTTCTGGTGATGGCCATCAGCTCCGACGAGGTCAGCTGGGGGGCTTTCTTTGTGTAAGCAACGAGAAACCTGAAAGAAGCATTTTTTAACTAAGTCCTGCTGAGTCATTCATGAGTTTTTAGCCGCCTTGCTTCTTCTCACAGACTCTCTACTCTCATGCCA
+
BBBBBBBFBFFFGGGGGGGGGGGGGGHHFFGGGHHHGHHHHHHHHHHHHHHHHHHHHHHHHHHGHHHHHGGHGHGGHHHHHHHGGHHHHHHHFFGHHHEHHHGHHHHGHFHHHFGGGECGAFGHHHHHGGGGGGGGFFGGGFFCFGFFFFFFE?:AFFFFFBBFFBFFBFFFFFFFAFBFFFFFFFFFFFFFABFFFFFFFFFF:FFFFEFFFFAFFFFFFFFFFFFBFFFFBFFBFFFFFFFFFFFFFF/
@M05620:45:000000000-G6HP7:1:1101:19202:11890 1:N:0:102
ATCTCTATTCCTAAAAACCTGTTTAGATTTGGAGATAGACCTTCAGGTTTTTCATCATTTTCTGCATGAATTATACATTGACCACGTTCCAGCGTGGTCAGTTTGCAGCATTCTGTTATTTTGTTTGACAGAGTGTCTTGTTGAGAACATATGTAGGACATGATTTTTTCCTGCAACAGGGAAAATAAAGTATAAGTTTTAAAGATTTATTCTTTAATAAAGGATCTCAAAGCCAGCTTTAGAAAAAGGAA
+
>ABBBFFFFFFFGGGGGGGGGGHHEGHHHHHHHHHHHHHHHHHHHHHHHHGGHHHHFGHHHHHHHHHHHHHHHHHHHHHHHHHHHGHHHHHHHGGGCHHHHHHHHHHHHHHHHHHHHHHHHHHHHHHHHHHHHHGHHHHHHHHHHFGHHHFHHGHFHHHHHHGHHHHHGHHHHHHHHHHHGGGHHHHHHHGHHHEGGHHHHHGHHHHHHHHHHHHHFGHHHHGGHHHHHHHHGHGHGHHHGHFGHHGGFHH
@M05620:45:000000000-G6HP7:1:1101:12166:11890 1:N:0:102
ATCTCTATCTCCTAAAAACCTGTTTAGATTTGGAGATAGACCTTCAGGTTTTTCATCATTTTCTGCATGAATTATACATTGACCACGTTCCAGCGTGGTCAGTTTGCAGCATTCTGTTATTTTGTTTGACAGAGTGTCTTGTTGAGAACATATGTAGGACATGATTTTTTCCTGCAACAGGGAAAATAAAGTATAAGTTTTAAAGATTTATTCTTTAATAAAGGATCTCAAAGCCAGCTTTAGAAAAAGGA
+
CCCCCFFFFFFFGGGGGGGGGGHHHHHHHHHHHHHHHHHHHHHHHHHHHHHGGHHHHHHHHHHHIHHHHGHHHHHHHHHHHHHHHHGHHHHHHHGGGGHHHHHHHHHHHHHHHHHHHHHHHHHHHHHHHHHHHHHHHHHHHHHHHHGHHHHHHHHHHHHHHHHHHHHHHGHHHHGHHHHHHGGHHHHHHGHHHHHHHHHHHHHHHHHHHHHHHHHHHHHHHHHHHHHHHHHHHHHHHGHHHHHHHGHHGGH
@M05620:45:000000000-G6HP7:1:1101:8681:11890 1:N:0:102
AAACCAAGCAGACACTCACCGCTCCCTCGCCACAGGCCAATAGTTTGTCCTCACTGAGTTGGCAACAAGTGGCTGCTGTGGCTGCCATTTTTCTGGTGATGGCCATCAGCTCCGACGAGGTCAGCTGGGGGGCTTTCTTTGTGTAAGCAACGAGAAACCTGAAAGAAGCATTTTTTAACTAAGTCCTGCTGAGTCATTCATGAGTTTTTAGCCGCCTTGCTTCTTCTCACAGACTCTCTACTCTCATGCCA
+
CCCCCCCFCFFFGGGGGGGGGGGGGGHHGGGGGHHHGGHHHHHHHHHHHHHHHHHHHHFGHHHHHHHHHHHHGHGGHHHHHHHGGHHHHHHHHHHHHHHHHHHHHHHHHHHHHGGGGGGGGHHHGHHHGGGGGGGGGGGGGGGGGGFFFFFFFFFFFFFFFFFFFFFFFFFFFFFFFFFFFFFFFFFFFFFFFFFFFFFFFFFFFFFFFFFFFFFFFFFFFFFFFFFFFFFFFFFFFFFFFFFFFFFFFFF
@M05620:45:000000000-G6HP7:1:1101:19186:11898 1:N:0:102
ATCTCTATTCCTAAAAACCTGTTTAGATTTGGAGATAGACCTTCAGGTTTTTCATCATTTTCTGCATGAATTATACATTGACCACGTTCCAGCGTGGTCAGTTTGCAGCATTCTGTTATTTTGTTTGACAGAGTGTCTTGTTGAGAACATATGTAGGACATGATTTTTTCCTGCAACAGGGAAAATAAAGTATAAGTTTTAAAGATTTATTCTTTAATAAAGGATCTCAAAGCCAGCTTTAGAAAAAGGAA
+
BCCCCFFFFFFFGGGGGGGGGGHHFHHHHHHHHHHHHHHHHHHHHHHHHHGGHHHHHHHIHIIIHIHHHHHHHHHHHHHHHHHHHGHHHHHHHGGGGHHHHHHHHHHHHHHHHHHHHHHHHHHHHHHHHHHHHHHHHHHHHHHHHHGHHHHHHHHHHHHHHHHHHHHHGHHHHHHHHHHHGGHHHHHHHHGHHHHHGHHHGHHHHHHHHHHHHHHHHHHHHHGHHHHHHHHHHHGHGHHHHHHHHHHGGHH
@M05620:45:000000000-G6HP7:1:1101:27136:11901 1:N:0:102
AAACCAAGCAGACACTCACCGCTCCCTCGCCACAGGCCAATAGTTTGTCCTCACTGAGTTGGCAACAAGTGGCTGCTGTGGCTGCCATTTTTCTGGTGATGGCCATCAGCTCCGACGAGGTCAGCTGGGGGGCTTTCTTTGTGTAAGCAACGAGAAACCTGAAAGAAGCATTTTTTAACTAAGTCCTGCTGAGTCATTCATGAGTTTTTAGCCGCCTTGCTTCTTCTCACAGACTCTCTACTCTCATGCCA
+
BBBBBBAFBFFFGGGGGGGGGGGGGGHHGGGGGHHHGGHHHGHHHHHHHHHHHHHHHHGHHHHHHHHHHGHHGHGGHHFHHHHGGHHHHHHHHGHGHHHHHHHHHGHHHHFHGGGGGGGGAHHGHHHHGGGGGGGGGGGGGGGFGGFFFFFFFFFFFFFFFFFFFFFFFFFFFFFFFFFFFFFFFFFFFFFFFFFFFFFFFFFFFFFFFFFFFFFFFFFFFFFFFFFFFFFFFFFFFFFFFFFFFFFFFFF
@M05620:45:000000000-G6HP7:1:1101:4978:11967 1:N:0:102
CATCCTGACCCTGAAGTACCCCGGCTTGATTTCTGACATTAGATCGGAAGAGCACACGTCTGAACTCCAGTCACCGGCTATGATCTCGTATGCCGTCTTCTGCTTGAAAAAAAAAAAAAAAAAAAATTAAAAATTAGAAAACGGTATATTAAAGGATCAAACACTTCAAGAAAGAAAATATAATATTAATAAGATCGTTATGAATTCAGAGCAGTGACAAGTGAACAAAGATGTAAAGTCGAAATCGGAAT
+
CCBCDFFFFFFFGGGGGFGGGGGGGGGGHHHHHHHHHHHHHHGHHHGGGGGHHHHHHGHHHGHHHHHHHHHHGHHGGGGGHHHH4GGHGGHHHHGGGHGHHHHHHHHGFHHGGFGC<<><--<---.000;00.000000//-....0000:000/0/.000..:00::00:/0/.//0;00000000000:0000./...000000;000/0/000000.000000/://00000;000...9.0:..:.
@M05620:45:000000000-G6HP7:1:1101:9232:11972 1:N:0:102
AAACCAAGCAGACACTCACCGCTCCCTCGCCACAGGCCAATAGTTTGTCCTCACTGAGTTGGCAACAAGTGGCTGCTGTGGCTGCCATTTTTCTGGTGATGGCCATCAGCTCCGACGAGGTCAGCTGGGGGGCTTTCTTTGTGTAAGCAACGAGAAACCTGAAAGAAGCATTTTTTAACTAAGTCCTGCTGAGTCATTCATGAGTTTTTAGCCGCCTTGCTTCTTCTCACAGACTCTCTACTCTCATGCCA
+
CCCCCCCFCFFFGGGGGGGGGGGGGGHHGGGGGHHHGGHHHHHHHHHHHHHHHHHHHHHHHHHGHHHHHHHHGHGGHHHHHHHGGHHHHHHHHHHHHHGHHHHHHHHHHHHHHGGGGGGGGHHHHHHHGGGGGGGGGGGGGGGGGGFFFFFFFFFFFFFFFFFFFFFFFFFFFFFFFFFFFFFFFFFFFFFFFFFFFFFFFFFFFFFFFFFFFFFFFFFFFFFFFFFFFFFFFFFFFFFFFFFFFFFFFFF
@M05620:45:000000000-G6HP7:1:1101:7257:11981 1:N:0:102
ATCTCTATCTCCTAAAAACCTGTTTAGATTTGGAGATAGACCTTCAGGTTTTTCATCATTTTCTGCATGAATTATACATTGACCACGTTCCAGCGTGGTCAGTTTGCAGCATTCTGTTATTTTGTTTGACAGAGTGTCTTGTTGAGAACATATGTAGGACATGATTTTTTCCTGCAACAGGGAAAATAAAGTATAAGTTTTAAAGATTTATTCTTTAATAAAGGATCTCAAAGCCAGCTTTAGAAAAAGGA
+
BBBBBFFFFFFFGGGGGGGGGGGHHGHHHHHHHHHGHHHHHHHHHHHHHHHGGHHHHHHHHHHHHHHHHHHHHHHHHHHHHHHHHHGHHHHGHHGGGGHHGHHHHHHGHHGHHHHHHHHHHHHHHHHHHHHHHHHHHHHHHHHHHHHHHHHHHHHHHHHHHGHHHHHHHGHHHHFHGHHHHGGHHHHHGGHHHHHHHGHHHGGHHHHHHHHHHHHHHHHHHHHHHHHHHGHHHGHHHGHHHHHFGHGHGGG
@M05620:45:000000000-G6HP7:1:1101:4937:12027 1:N:0:102
AAACCAAGCAGACACTCACCGCTCCCTCGCCACAGGCCAATAGTTTGTCCTCACTGAGTTGGCAACAAGTGGCTGCTGTGGCTGCCATTTTTCTGGTGATGGCCATCAGCTCCGACGAGGTCAGCTGGGGGGCTTTCTTTGTGTAAGCAACGAGAAACCTGAAAGAAGCATTTTTTAACTAAGTCCTGCTGAGTCATTCATGAGTTTTTAGCCGCCTTGCTTCTTCTCACAGACTCTCTACTCTCATGCCA
+
CDDDDDDFDFFFGGGGGGGGGGGGGGHHGGGGGHHHGGHHHHHHHHHHHHHHHHHHHHHHHHHHHHHHHHHHGHGGHHHHHHHGGHHHHHHHHHHHHHHHHHHHHHHHHHHHHGGGGGGGGHHHHHHHGGGGGGGGGGGGGGGGGGFFFFFFFFFFFFFFFFFFFFFFFFFFFFHFFFFHHFFFFFFFFFFFFFFFFFFFFFHFFFFFFFFFFFFFFFFFHHHFFFFFFFFFFFFFFFFHHFFFFFFFFFF
@M05620:45:000000000-G6HP7:1:1101:4944:12044 1:N:0:102
AAACCAAGCAGACACTCACCGCTCCCTCGCCACAGGCCAATAGTTTGTCCTCACTGAGTTGGCAACAAGTGGCTGCTGTGGCTGCCATTTTTCTGGTGATGGCCATCAGCTCCGACGAGGTCAGCTGGGGGGCTTTCTTTGTGTAAGCAACGAGAAACCTGAAAGAAGCATTTTTTAACTAAGTCCTGCTGAGTCATTCATGAGTTTTTAGCCGCCTTGCTTCTTCTCACAGACTCTCTACTCTCATGCCA
+
BCCCCCCFCFFFGGGGGGGGGGGGGGHHGGGGGHHHGGHHHGHHHHHHHHHHHHHHHHHHHHHHHHHHHHHHGHGGHHHHHHHGGHHHHHHHHHHHHHHHHHHHHHHHHHHHHGGGGGGGGHHHHHHHGGGGGGGGGGGGGGGGGGFFFFFFFFFFFFFFFFFFFFFFFFFFFFFFFFFFFFFFFFFFFFFFFFFFFFFFFFFFFFFFFFFFFFFFFFFFFFFFFFFFFFFFFFFFFFFFFFFFFFFFFF/
@M05620:45:000000000-G6HP7:1:1101:26631:12062 1:N:0:102
ATCTCTATCTCCTAAAAACCTGTTTAGATTTGGAGATAGACCTTCAGGTTTTTCATCATTTTCTGCATGAATTATACATTGACCACGTTCCAGCGTGGTCAGTTTGCAGCATTCTGTTATTTTGTTTGACAGAGTGTCTTGTTGAGAACATATGTAGGACATGATTTTTTCCTGCAACAGGGAAAATAAAGTATAAGTTTTAAAGATTTATTCTTTAATAAAGGATCTCAAAGCCAGCTTTAGAAAAAGGA
+
CCCCDFFFFFFFGGGGGGGGGGHHHHHHHHHHHHHHHHHHHHHHHHHHHHHGGHHHHHHHHIIIIHHHHHHHHHHHHHHHHHHHHHGHHHHHHHGGGGHHHHHHHHHHHHHHHHHHHHHHHHHHHHHHHHHHHHHHHHHHHHHHHHHHHHHHHHHHHHHHHHHHHHHHHGHHHHHHHHHHHGGHHHHHHHHHHHHHHGHHHHHHHHHHHHHHHHHHHHHHHGHHHHHHHHHHHHHHHGHHHHGFGHGHGGH
@M05620:45:000000000-G6HP7:1:1101:11673:12073 1:N:0:102
TACCTGTACTGGGGAAGAGTGTAGCAATCGCCATTCCTACCCTAAAGATCGGAAGAGCACACGTCTGAACTCCAGTCGCCGGCTATGATCTCGTATGCCGTCTTCTGCTTGAAAAAAAAAAAAAAAACAAATAAAAAAAAAAAGTAATGTGACATTGAGATGTGATGAGTAAAAAATGGATATGTAGAAGCATAATAAATGATAAAAAGTAGACGATCATAGACAGGATAGCGAATAGCATAAATGGTAGT
+
DCDDDFFFFFFFGGGGGGGGGGHHHHHHHGGGGGHHHHHHHHHHHHHHHHHGGGGHHHHHGHGHHHGHHHHHHHHHHGGGGGGGGHHGHHHHHGGHHHHGGGHGHHHHHHHHHHHHGGGGG?/<->-...<0000<0----:-.:00000000000:00.00000000000;000-:000;000000:00000000000000;:0000.00000.-...00000:/..0000----.:0000000000000
@M05620:45:000000000-G6HP7:1:1101:13327:12079 1:N:0:102
CATCCTGACCCTGAAGTACCCCGGCTTGATTTCTGACATTAATCGGAAGAGCACACGTCTGAACTCCAGTCACCGGCTATGATCTCGTATGCCGTCTTCTGCTTGAAAAAAAAAACACAGCTCTCGGAGGTTATTTTGCATCGGTGCGCCAGACAGAATGATCCGATGAGGGGTGCGACACTATTTGAGGAAATGCAGCACCTTTTTATTACATTTACCTTTTATCCATCGCCCTTCCTCCCCTCCATATC
+
>A1A1DFDF1>BFBGFFGGD11EA0F?EHFFEH2A2A1GHHDGHGGG/EACFGGG0F0/A/FDGDGGHCAFEHHG/>>/BE2212@BFE0>@BE>>EC22BFHH>GHGBH?<<B//?@/0?1FDF/<///?>1>GFHFHFGGC?C.--<..-CEGGB/C<0GFGC:CC00;.?.=E-9-AAF/9CBB0--/B/////;9AFFFBFBF-FF///9FF/9:;/9B//;/;BF-9B-@FFFFFF?-9---//;B
@M05620:45:000000000-G6HP7:1:1101:21132:12127 1:N:0:102
AGATTACTGCAACAGTTCCCCCTGGACCTGGAAAAGTTTCTTGCCTGGCTTACAGAAGCTGAAACAACTGCCAATGTCCTACAGGATGCTACCCGTAAGGAAAGGCTCCTAGAAGACTCCAAGGGAGTAAAAGAGCTGATGAAACAATGGCAAGTAAGTCAGGCATTTCCGCTTTAGCACTCTTGTGGATCCAATTGAACAATTCTCAGCATTTGTACTTGTAACTGACAAGCCAGGGACAAAACAAAGAT
+
CCCCDFFFFFFFGGGGGGGGGGGGHHHHHHHHHHHHHHHHHHHHHHHHHHHHHHHHHHHHHHHHHHHHHHHHHHH3AF5B5BEGF1BF2F5FHEEE>?FBGHEGFE@F?@@FG@3B3?GGG3GGEEEEGHHB3?E2??2??FGG2G/?G2?G2C>F2F>@@G2FCGHDH1AEGGED1=>FCFGHD<F.11GCHCGGFHGHF<G00DDD=C0CHCC:<0C:::CCCBC0CG0<GFBFGAEEFGGF.CEA/B<
@M05620:45:000000000-G6HP7:1:1101:6659:12134 1:N:0:102
CATCCTGACCCTGAAGTACCCCGGCTTGATTTCTGACATTAGATCGGAAGAGCACACGTCTGAACTCCAGTCACCGGCTATGATCTCGTATGCCGTCTTCTGCTTGAAAAAAAAAAACTAAATTCTTCCCTCTTCTCCCGTTCCCCCCCCTCACCCCCCCTCTCCTATCCCTCCTTTTCTTTCCCCTCTCTACCCTTTCATCCCTCATCCAGCCCCCCTCCCTTCTCTTCCCTTCTTCCTTCACCCCCTCC
+
BBBBBFFFFFFFGGBGGGGGGGGGGGGGHFHGGHFHHHHHHHHHHHGFGGHHGHHHHGHHGFGGHHHHHHFHHGHGEGGGHHGFGDGGGFHHFHFGGHGHHHHHHHGE3FF@GCGC>?222111111?10100111110..00010.----..:..--99-9//=0000//0...//////////..../////9////9///./../;//9/...---.;.././;///9.//.//////////.---.9
@M05620:45:000000000-G6HP7:1:1101:21754:12148 1:N:0:102
CATCCTGACCCTGAAGTACCCCGGCTTGATTTCTGACATTAGTCGGAAGAGCACACGTCTGAACTCCAGTCACCGGCTATGATCTCGTATGCCGTCTTCTGCTTGAAAAAAAAAAAAAAAAACAAGATATTTGCTTATTACTCTTAACTTCATCCATCCATAAACACAACTTATGTATCTCCACTTCTACTCACTGACACCCCTTTGGCTACACGATCCTAATGTTGCCTGCCCCTCCCACCACTTCCTGA
+
CBBCCFFFFFFFGGGGGGGGGGGGGGGGHHHHHHHHHHHHHHHHGGGGGHHHHHHHGHHHGHHHHHHHHHHHHHGGGGGHHGF@FHHFFHHHHGGGHGHHHHHHHGHHHHGGGGG<///---<..//0=0000<000000;;C0000000;00;0000.00;00;0....09000000;00;09;0000900;:000000..-.;00/000:0:.-9:.000000000;00.:....../....9009000
@M05620:45:000000000-G6HP7:1:1101:16727:12154 1:N:0:102
AAACCAAGCAGACACTCACCGCTCCCTCGCCACAGGCCAATAGTTTGTCCTCACTGAGTTGGCAACAAGTGGCTGCTGTGGCTGCCATTTTTCTGGTGATGGCCATCAGCTCCGACGAGGTCAGCTGGGGGGCTTTCTTTGTGTAAGCAACGAGAAACCTGAAAGAAGCATTTTTTAACTAAGTCCTGCTGAGTCATTCATGAGTTTTTAGCCGCCTTGCTTCTTCTCACAGACTCTCTACTCTCATGCCA
+
CCCCCCBFBFFFGGGGGGGGGGGGGGHHGGGGGHHHGGHHHHHHHHHHHHHHHHHHHHHHHHHHHHHHHGHHGHGGHHHHHHHGGHHHHHHHHHHHHHHHHHHHHHHHHHHHHGGGGGGGFGHHHHHHGGGGGGGGGGGGGGGGGGFFFFFFFFFFFFFFFFFFFFFFFFFFFFFFEFFFFFFFFFFFFFFFFFFFFFFFFFFFFFFFFFFFFFFFFFFFFFFFFFFFFFFFFFFFFFFFFFFFFFFFFFB
@M05620:45:000000000-G6HP7:1:1101:16736:12171 1:N:0:102
AAACCAAGCAGACACTCACCGCTCCCTCGCCACAGGCCAATAGTTTGTCCTCACTGAGTTGGCAACAAGTGGCTGCTGTGGCTGCCATTTTTCTGGTGATGGCCATCAGCTCCGACGAGGTCAGCTGGGGGGCTTTCTTTGTGTAAGCAACGAGAAACCTGAAAGAAGCATTTTTTAACTAAGTCCTGCTGAGTCATTCATGAGTTTTTAGCCGCCTTGCTTCTTCTCACAGACTCTCTACTCTCATGCCA
+
CCCCCCCFCFFFGGGGGGGGGGGGGGHHGGGGGHHHGGHHHHHHHHHHHHHHHHHHHHHHHHHHHHHHHGHHGHGGHHHHHHGGGHHHHHHHHHHHHHHHHHHHHHHHHHHHHGGGGGGGGHHHHHHHGGGGGGGGGGGGGGGGGGFFFFFFFFFFFFFFFFFFFFFFFFFFFFFFFFFFFFFFFFFFFFFFFFFFFFFFFFFFFFFFFFFFFFFFFFFFFFFFFFFFFFFFFFFFFFFFFFFFFFFFFFF
@M05620:45:000000000-G6HP7:1:1101:20030:12211 1:N:0:102
AAACCAAGCAGACACTCACCGCTCCCTCGCCACAGGCCAATAGTTTGTCCTCACTGAGTTGGCAACAAGTGGCTGCTGTGGCTGCCATTTTTCTGGTGATGGCCATCAGCTCCGACGAGGTCAGCTGGGGGGCTTTCTTTGTGTAAGCAACGAGAAACCTGAAAGAAGCATTTTTTAACTAAGTCCTGCTGAGTCATTCATGAGTTTTTAGCCGCCTTGCTTCTTCTCACAGACTCTCTACTCTCATGCCA
+
CCCCCBBFCFFFGGGGGGGGGGGGGGHHGGGGGHHHGGHHHHHHHHHHHHHHHHHHHHGHHHHHHHHHHGFHGFGGHGHHHHHGGHHHHHHHHHHHHHHHHHHHHHHGHHHHHGGGGGGGGHHHHHHHGGGGGGGGGGGGGGGGGFFFFFFFFFFFFFFFFFFFFFFFFFFFFFFFFFFFFFFFFFFFFFFFFFFFFFFFFFFFFFFFFFFFFFFFFFFFFFFFFFFFFFFFFFFFFFFFFFFFFFEFFFF
@M05620:45:000000000-G6HP7:1:1101:5560:12232 1:N:0:102
ATCTCTATCTCCTAAAAACCTGTTTAGATTTGGAGATAGACCTTCAGGTTTTTCATCATTTTCTGCATGAATTATACATTGACCACGTTCCAGCGTGGTCAGTTTGCAGCATTCTGTTATTTTGTTTGACAGAGTGTCTTGTTGAGAACATATGTAGGACATGATTTTTTCCTGCAACAGGGAAAATAAAGTATAAGTTTTAAAGATTTATTCTTTAATAAAGGATCTCAAAGCCAGCTTTAGAAAAAGGA
+
ABBBBFFFFFFFGDDGFGGGGGHHGHHHHHHHG4FFHHHHHHHHHHHEHFHGGHHHHHHHBGHHHHHHHGHHHHHGFHHHHFHHHHGFHHHHHHGEGGHHHHHGHHGHHHHHHHHHHHHHHHHHGFHHFHHGHHHHHHGHHHHHHHEGHHHHHHHFFHHGFFHBGHHHHGGHGHHHBGFHHGGHGHHHDFHGGHHFHFGFHHGHHGHHHGHHHGHHGFGHHFHFHHHHGEGFFBHGHGHGHHH0CCFGGGF
@M05620:45:000000000-G6HP7:1:1101:26832:12253 1:N:0:102
AGATTACTGCAACAGTTCCCCCTGGACCTGGAAAAGTTTCTTGCCTGGCTTACAGAAGCTGAAACAACTGCCAATGTCCTACAGGATGCTACCCGTAAGGAAAGGCTCCTAGAAGACTCCAAGGGAGTAAAAGAGCTGATGAAACAATGGCAAGTAAGTCAGGCATTTCCGCTTTAGCACTCTTGTGGATCCAATTGAACAATTCTCAGCATTTGTACTTGTAACTGACAAGCCAGGGACAAAACAAAGAT
+
BABBBFFFDFDFGGEGGGGGGGGGHHHHHHHHHHHHHHHHHHHHHHHHHHHHHHHHHHHHHHHHHHHHHHHHHHHHHHHHHHHHHHHHHH5GHHGG/EHHHHHHHHHHGHHHHHHHHHHHHCFGDFFGH?GHHGHHHHHHH3GHHHHHHHHHHGHHHH2FGHHHHHHHHHGGGGGHGHHHHHHHHGHGHHHHHHHHHHGHHHHHHHHHHHGHHHHHHFHHHGHHHHHGHHHHGGGGGGGGGFFFGGGGFGC
@M05620:45:000000000-G6HP7:1:1101:26851:12255 1:N:0:102
AGATTACTGCAACAGTTCCCCCTGGACCTGGAAAAGTTTCTTGCCTGGCTTACAGAAGCTGAAACAACTGCCAATGTCCTACAGGATGCTACCCGTAAGGAAAGGCTCCTAGAAGACTCCAAGGGAGTAAAAGAGCTGATGAAACAATGGCAAGTAAGTCAGGCATTTCCGCTTTAGCACTCTTGTGGATCCAATTGAACAATTCTCAGCATTTGTACTTGTAACTGACAAGCCAGGGACAAAACAAAGAT
+
A1AAAFFFBD1BGGFGGGGGGGGGHHHHHHGHFHHHHHHHHHHHHHHGHHH1GHGHHHHHHHHHHGHHHHHHFHHGHHHHGHHHHHHFGH2DGHGG/?GHHHHAHHHHGHHHHHHHHHHHH1FFEGFGH1FHHEHHHHFHH2BGHHHHHHHHHGHHHHFHGHBGHHHHHHGGGGGGHGHHHHGHHGHGGHHHF0GHH0DGDHHHHHHHHHHHHHHHHHHHGG0CGHHGHHGHGGGGGGGG.F9FGGGGFGF
@M05620:45:000000000-G6HP7:1:1101:5550:12260 1:N:0:102
ATCTCTATCTCCTAAAAACCTGTTTAGATTTGGAGATAGACCTTCAGGTTTTTCATCATTTTCTGCATGAATTATACATTGACCACGTTCCAGCGTGGTCAGTTTGCAGCATTCTGTTATTTTGTTTGACAGAGTGTCTTGTTGAGAACATATGTAGGACATGATTTTTTCCTGCAACAGGGAAAATAAAGTATAAGTTTTAAAGATTTATTCTTTAATAAAGGATCTCAAAGCCAGCTTTAGAAAAAGGA
+
CCCCDFFFFFFFGGGGGGGGGGHHHHHHHHHHHHHHHHHHHHHHHHHHHHHGGHHHHHHHHIHHIHHHHHHHHHHHHHHHHHHHHHGHHHHHHHGGGGHHHHHHHHHHHHHHHHHHHHHHHHHHHHHHHHHHHHHHHHHHHHHHHHHHHHHHHHHHHHHHHHHHHHHHHGHHHHHHHHHHHGGHHHHHHHHHHHHHHHHHHHHHHHHHHHHHHHHHHHHHHHHHHHHHHHHHHHHHHGHHHHHHHGHHGGH
@M05620:45:000000000-G6HP7:1:1101:5567:12264 1:N:0:102
ATCTCTATCTCCTAAAAACCTGTTTAGATTTGGAGATAGACCTTCAGGTTTTTCATCATTTTCTGCATGAATTATACATTGACCACGTTCCAGCGTGGTCAGTTTGCAGCATTCTGTTATTTTGTTTGACAGAGTGTCTTGTTGAGAACATATGTAGGACATGATTTTTTCCTGCAACAGGGAAAATAAAGTATAAGTTTTAAAGATTTATTCTTTAATAAAGGATCTCAAAGCCAGCTTTAGAAAAAGGA
+
BBCCCFFFFFFFGGGGGGGGGGHHHHHGHHHHHHHGHHHHHHHHHHHHHHHGGHHHHHHHHHHHHHHGHHHHHHHHHGHHHHHHHHGHHHHHHHGGGGHHHHHHHHHHHHHHHHHHHHHHHHHHHHHHHHHHHHHHHHHHHHHHHHHHHHHHHHHHHHHHHHHHHHHHHGHHHHGHHHHHHGGHGHHHHGHGHHHFFHGHHHGGGHHHHHHHHHHHHFHHFHFFFHHHHGHHHHHHGGHHHHHGFHHHGGH
@M05620:45:000000000-G6HP7:1:1101:24638:12293 1:N:0:102
CATCCTGACCCTGAAGTACCCCGGCTTGATTTCTGACATTAGATCGGAAGAGCACACGTCTGAACTCCAGTCACCGGCTATGATCTCGTATGCCGTCTTCTGCTTGAAAAAAAAAAAAAAAAAAGAAAAAAAAATAAAAAAGAGGAAGATGAAAAGGTGGAATAAGAAACGAAAAAAGAATGAGGGGAGGCGAAGATGGCACAACAAACAATGCGAGACAGGAAGCGTGAGAGAGGAGAGAGAGTCTGAGG
+
CBBBCFFFFFFFGGGGGGGGGGGGGGGGFHHHHHHHHHHHGHGHHHGGGGHHHGHGHEFHHGHGHGHHHHGHFHHGGGGGHHHH@GHHGEHHHHGFFHGHHHGHHHGFFHFGGGGC<<//>-<-...</.----.00000-../../..000000<.<0.90000000//....-.-9..0000/.-9--.----.0:0:/0//......9000..--.//..<..-....00...........<00:00.
@M05620:45:000000000-G6HP7:1:1101:19503:12368 1:N:0:102
ATCTCTATCTCCTAAAAACCTGTTTAGATTTGGAGATAGACCTTCAGGTTTTTCATCATTTTCTGCATGAATTATACATTGACCACGTTCCAGCGTGGTCAGTTTGCAGCATTCTGTTATTTTGTTTGACAGAGTGTCTTGTTGAGAACATATGTAGGACATGATTTTTTCCTGCAACAGGGAAAATAAAGTATAAGTTTTAAAGATTTATTCTTTAATAAAGGATCTCAAAGCCAGCTTTAGAAAAAGGA
+
CCCDDFFFFFFFGGGGGGGGGGHHHHHHHHHHHHHHHHHHHHHHHHHHHHHGGHHHHIHIHHHHHHHHHHHHHHHHHHHHHHHHHHGHHHHHHHGGGGHHHHHHHHHHHHHHHHHHHHHHHHHHHHHHHHHHHHHHHHHHHHHHHHHHHHHHHHHHHHHHHHHHHHHHHGHHHHHHHHHHHGGHHHHHHHHHHHHHHHHHHHHHHHHHHHHHHHHHHHHHHHHHHHHHHHHHGHHHHGHHHHHHHHHHGGG
@M05620:45:000000000-G6HP7:1:1101:8618:12372 1:N:0:102
AGATTACTGCAACAGTTCCCCCTGGACCTGGAAAAGTTTCTTGCCTGGCTTACAGAAGCTGAAACAACTGCCAATGTCCTACAGGATGCTACCCGTAAGGAAAGGCTCCTAGAAGACTCCAAGGGAGTAAAAGAGCTGATGAAACAATGGCAAGTAAGTCAGGCATTTCCGCTTTAGCACTCTTGTGGATCCAATTGAACAATTCTCAGCATTTGTACTTGTAACTGACAAGCCAGGGACAAAACAAAGAT
+
CCCDDFFFFFFFGGGGGGGGGGGGHHHHHHHHHHHHHHHHHHHHHHHHHHH3GHHHHHHHHHHHHHHHHHHHHHHHHHHHBGHHHGHHHHHHHHGGGGHHHHHHHHHHGHHHHHHGHHHHFFHGGGGGGHHHHGHHHHGHHHHHHHGHHHHHHGHHGHHHHHHHHHHHHHGGGGGHHHGHHHHHHHHGHHHHGHHHHGGGGHHHHHHHHHHHHHHHHHHHHHHGHHHHHGGHGGFGGGGGGGGGGGGGGGF
@M05620:45:000000000-G6HP7:1:1101:16309:12415 1:N:0:102
AAACCAAGCAGACACTCACCGCTCCCTCGCCACAGGCCAATAGTTTGTCCTCACTGAGTTGGCAACAAGTGGCTGCTGTGGCTGCCATTTTTCTGGTGATGGCCATCAGCTCCGACGAGGTCAGCTGGGGGGCTTTCTTTGTGTAAGCAACGAGAAACCTGAAAGAAGCATTTTTTAACTAAGTCCTGCTGAGTCATTCATGAGTTTTTAGCCGCCTTGCTTCTTCTCACAGACTCTCTACTCTCATGCCA
+
CCCCCCCFBFFFGGGGGGGGGGGGGGHHFGGGGHHHGGHHHFGGHHHHHHHHHHHHHHGHHHHHHHHHHHHHGHGGHHGHHHHGGHHHHHHHHHHHHHGHHHHHHHHHHHHHHGGGGEGGFHHHHHHHGGGGGGGGGGGGGGGGGGFFFFFFFFFFFFFFFFFFFFFFFFFFFFFFFFFFFFFFFFFFFFFFFBFFFFFFFFFFFFFFFFFFFFFFFFFFFFFFFFFFFFFFFFFFFFFFFFFFFFFFFFF
@M05620:45:000000000-G6HP7:1:1101:3296:12415 1:N:0:102
CATCCTGACCCTGAAGTACCCCGGCTTGATTTCTGACATTAGATCGGAAGAGCACACGTCTGAACTCCAGTCACCGGCTATGATCTCGTATGCCGTCTTCTGCTTGAAAAAAAAAAAAAAAACTTTTATTATCATTTATCTCTGTCTTGCCACCAGCAACATCCTCCTTGTTTGTCCCATCTCCAGGCGATGTACCTTGTCTTTCTTACGTTCTTTCCTTCTTCCGCTTCCTCCTTTCTCAACTCTCTCAC
+
BBBCCFFFFFFFGGGGGGGGGGGGGGGGHHHHHGHGGHHHHGHHHHG2FGHHHGHFGGGHHGFHHHHHHGHHDHHFGGGGHHGHDGHHEEHHHHGGGHGHHHHHHHHHHHGEEDGC////<-.1110000000000=0000000000<00/00....//.;/0/00//0000///00000/0000;/.---..00///////////9//;///.::9///////:.;..;/////;//9///;:////://
@M05620:45:000000000-G6HP7:1:1101:15540:12420 1:N:0:102
AGATTACTGCAACAGTTCCCCCTGGACCTGGAAAAGTTTCTTGCCTGGCTTCCAGAAGCTGAAACAACTGCCAATGTCCTCCAGGATGCTCCCCGTCAGGAACGGCTCCTAGAAGACTCCCAGGGAGTAAAAGAGCTGATGCAACAATGGCAAGTAAGTCAGGCATTTCCGCTTTAGCACTCTTGTGGATCCAATTGAACAATTCTCAGCATTTGTACTTGTAACTGACAAGCCAGGGACAAAACAAAGAT
+
AAABBFFFBD@FGGFGGGGGGGGG4FHHHGHHHHHHGHHHHHHHHHHHHHH2GHDGHHHHHHHHHHHHHHHHFHHHHHHH5FHHFHH@GH5FFGGG1EEHHH1>EEGGGHHHHHFCHHHH/B3?EFEFHFHHHGHHHHDHH1GHHHHHHEHHHGHHHHHHHHHHHHHHHHGGGGGHFHHHHHHHHHHGGHHHHHHHHHHHHHHHHHHHHHHHHCHHHFHHFHHHHGGGGGGGGGGAFGGGGGFGGGGGGGG
@M05620:45:000000000-G6HP7:1:1101:15551:12439 1:N:0:102
AGATTACTGCAACAGTTCCCCCTGGACCTGGAAAAGTTTCTTGCCTGGCTTCCAGAAGCTGAAACAACTGCCAATGTCCTCCAGGATGCTACCCGTCAGGAACGGCTCCTAGAAGACTCCCAGGGAGTAAAAGAGCTGATGCAACAATGGCAAGTAAGTCAGGCATTTCCGCTTTAGCACTCTTGTGGATCCAATTGAACAATTCTCAGCATTTGTACTTGTAACTGACAAGCCAGGGACAAAACAAAGAT
+
AAAAAFFF3B1FGGEGGGGGGGGG0FHHHGHHHHHHGHHHHHHHHHFHHHHBHHBGGHHHHHHHHHHHHHHHBGHHHHHH1GHHFFHGHH2FHHEG/B?GHH0/AEGGGHHHHHFFHHHE/B1???EEH1GFHFGHHH1GH1GHHHHHHEHHHGHHHHHHHHHHHHHHHHGGGGGHFHHHHFFHHHHFHHHHHHHHHHHHFHHHHHHHGHGHH0GHHFGHFHFHHHGFFFFGGGFAEGGGGGFFGEEGFFB
@M05620:45:000000000-G6HP7:1:1101:8919:12452 1:N:0:102
ATCTCTATCTCCTAAAAACCTGTTTAGATTTGGAGATAGACCTTCAGGTTTTTCATCATTTTCTGCATGAATTATACATTGACCACGTTCCAGCGTGGTCAGTTTGCAGCATTCTGTTATTTTGTTTGACAGAGTGTCTTGTTGAGAACATATGTAGGACATGATTTTTTCCTGCAACAGGGAAAATAAAGTATAAGTTTTAAAGATTTATTCTTTAATAAAGGATCTCAAAGCCAGCTTTAGAAAAAGGA
+
CCCCCFFFFFFFGGGGGGGGGGHHHHHHHHHHHHHHHHHHHHHHHHHGHHHGGHGHHHHHHHHHIHHHHGHHHHHHHHHHGHHHHHGHHHHHHHGGGGHHHHHHHHHHHHHHHHHHHHHHHHHHHHHHHHGHHHGHHHHHHHHHHHHHHHHHHGHHHHHHHHHHHHHHHGHHHHGHHHGHHGGGHHHHHGHHHHHGHDHHHHHHHHHHHHHHHHHHHHHHHGHHHHHHHHHHGHHHHGHHHHHEHGHGGGH
@M05620:45:000000000-G6HP7:1:1101:22828:12454 1:N:0:102
ATCTCTATCTCCTAAAAACCTGTTTAGATTTGGAGATAGACCTTCAGGTTTTTCATCATTTTCTGCATGAATTATACATTGACCACGTTCCAGCGTGGTCAGTTTGCAGCATTCTGTTATTTTGTTTGACAGAGTGTCTTGTTGAGAACATATGTAGGACATGATTTTTTCCTGCAACAGGGAAAATAAAGTATAAGTTTTAAAGATTTATTCTTTAATAAAGGATCTCAAAGCCAGCTTTAGAAAAAGGA
+
CCCCDFFFFFFFGGGGGGGGGGHHHHHHHHHHHHHHHHHHHHHHHHHHHHHGGHHHHHHIHHHHHHHHHHHHHHHHHHHHHHHHHHGHHHHHHHGGGGHHHHHHHHHHHHHHHHHHHHHHHHHHHHHHGHHHHHHHHHHHHHHHHHGHHHHHHHHHHHHHHHHHHHHHHGHHHHHHHHHHHGGHHHHHHHHHGHHHHHHHHHHHHHHHHHHHHHHHHHHHGHHHHHHHHGHHHHGHHGHHHHHHHHHGGGH
@M05620:45:000000000-G6HP7:1:1101:8891:12466 1:N:0:102
ATCTCTATCTCCTAAAAACCTGTTTAGATTTGGAGATAGACCTTCAGGTTTTTCATCATTTTCTGCATGAATTATACATTGACCACGTTCCAGCGTGGTCAGTTTGCAGCATTCTGTTATTTTGTTTGACAGAGTGTCTTGTTGAGAACATATGTAGGACATGATTTTTTCCTGCAACAGGGAAAATAAAGTATAAGTTTTAAAGATTTATTCTTTAATAAAGGATCTCAAAGCCAGCTTTAGAAAAAGGA
+
AABBBFFFFFFFEF5EAFFGGFHHHBDGGHHHF4FFGEFBGHHHHHHHHFGGFHFHHBFHFHHHHHHGHFEGHGHHH5FHH5GHFHGHHHHHHHGGGGHHHHHHHHHHHHHHHHHHHHHHHHHHHHHHFHHHHHHHHHHHHHHHHHHHGHHHHHHHHHHHHGHFHHHHHGHHHHHHHHHHHGGHHHHHHHHHHHHHHGGHHHHHHHHHHHHHHHHHGHHHDFFHCGHHHFHHHGHHHGHHHHHEGHHHGFG
@M05620:45:000000000-G6HP7:1:1101:8912:12479 1:N:0:102
ATCTCTATCTCCTAAAAACCTGTTTAGATTTGGAGATAGACCTTCAGGTTTTTCATCATTTTCTGCATGAATTATACATTGACCACGTTCCAGCGTGGTCAGTTTGCAGCATTCTGTTATTTTGTTTGACAGAGTGTCTTGTTGAGAACATATGTAGGACATGATTTTTTCCTGCAACAGGGAAAATAAAGTATAAGTTTTAAAGATTTATTCTTTAATAAAGGATCTCAAAGCCAGCTTTAGAAAAAGGA
+
AAABAFBDFFFFFG5BGGGGFGHHFHHCFHFHFHHFHHDHHHHHHHHHHHGGGHHHGGHHHGHGFHHHHGHHHFGHHHHHGEGHHHGAFGHHHHG?FG?BGGGHFHHFHHEGHHFHGHHHHHHHHHHHFGHHHFBFGHHHHHHHFFGHHCGHHHFGHHHHHHHHGHHHGCGHHHHHHHHHHEFFGHGFHHGFFHH1GFGHHHHDGGHHFHHHHHHGHHHFGGHHFHHHHHFFHHGHGGHHHHHHGHHGGDG
@M05620:45:000000000-G6HP7:1:1101:10821:12490 1:N:0:102
ATCTCTATCTCCTAAAAACCTGTTTAGATTTGGAGATAGACCTTCAGGTTTTTCATCATTTTCTGCATGAATTATACATTGACCACGTTCCAGCGTGGTCAGTTTGCAGCATTCTGTTATTTTGTTTGACAGAGTGTCTTGTTGAGAACATATGTAGGACATGATTTTTTCCTGCAACAGGGAAAATAAAGTATAAGTTTTAAAGATTTATTCTTTAATAAAGGATCTCAAAGCCAGCTTTAGAAAAAGGA
+
3AAAAFFFFFFFGGGGGGGCGGGFFEGCAABAA4B4FGHGHFHHHFFFHHHGGHHHGFHFFFDGFHHGGHFFBHHFHFHFE5GGFCEHHHHGHFGEEEHGHHHHBFFHHEAFGHBEFEGHHHFD1FGGFF4FHFHHHHFHH?DGBGHGHFDFGF?DGFEGGHCBGGHHHGHFHHHCFHHHEAFA?0FHB1G<FHHHH1GHGHB<FDFFHEGFHHHHHHFB<BDDFDGH0DFFFH./CEHFFFF0CGHEEDF
@M05620:45:000000000-G6HP7:1:1101:12218:12518 1:N:0:102
ATCTCTATCTCCTAAAAAGGAAGAAAGGGGAGGGAAGATCGGAAGAGCACACGTCTGAACTCCAGTCACCGGCTATGATCTCGTATGCCGTCTTCTGCTTGAAAAAAAAAAAAAAAAAGAATCCGATAAAATAACCGAACAAAGTCAACCAACTTAGCAAAGTCTTCATAGGAACAATTATCATACCACGCTCTGAGGACCAGCGCAAACATTCAGTAATCCTCCGACGAACTGCACATCATCCATGTCAC
+
CCCCCFFFFFFFGGGGGGGGGGHGHHHHGGGGGGGHGHHHHGGGGHHHHHHHGHHHGHFGHHHGHGHFHHGGGGFGHGG4FHGFGGHHHGEFHGHHHHHHHHGGHHGGGGF</</<--...<00.<.-.;000000;---;/./;0000..../09000;0900000;00000:.9/000000000;00.....000.0....;-----..000000;0000009.------:0000000:0000009000
@M05620:45:000000000-G6HP7:1:1101:12199:12522 1:N:0:102
ATCTCTATCTCCTAAAAAGGAAGAAAGGGGAGGGAAGATCGGAAGAGCACACGTCTGAACTCCAGTCACCGGCTATGATCTCGTATGCCGTCTTCTGCTTGAAAAAAAAAAAAATTACTTAACTGATATTTTTAAGACAGTCTATCAATAGACTGGTATAACCGAGCACCAAGCAATTGCGTTAAGAATATTACTCCGTGCATACACAGTTTTAATCGATACGCAGATGTCAATAGATGTTATTGTATTTT
+
ABBBBFFFFFFFGGGGGGGGGGHFFGHHGGGGGGGHGHHHHGGGGHHHHHHHGHHHGHHHHHHHHHHHHHGGGGGHHHHFHHHGGHHHHGGGHGHHHHHHHHHHHHGGGGG</<011<11?1111<1<11111.11110/000000000000<00.000000/--:--......9/0000.9...00000000000/.....9////9.9///////....-...;-////////////;;//////////
@M05620:45:000000000-G6HP7:1:1101:6231:12542 1:N:0:102
ATCTCTATCTCCTAAAAACCTGTTTAGATTTGGAGATAGACCTTCAGGTTTTTCATCATTTTCTGCATGAATTATACATTGACCACGTTCCAGCGTGGTCAGTTTGCAGCATTCTGTTATTTTGTTTGACAGAGTGTCTTGTTGAGAACATATGTAGGACATGATTTTTTCCTGCAACAGGGAAAATAAAGTATAAGTTTTAAAGATTTATTCTTTAATAAAGGATCTCAAAGCCAGCTTTAGAAAAAGGA
+
BCCCCFFFFFFFGGGGGGGGGGHHHHHHHHHHHHHHHHHHHHHHHHHHHHHGGHHHHIHHHHHHIHHHHHHHHHHHHHHHHHHHHHGHHHHHHHGGGGHHHHHHHHGHHHHHHHHHHHHHHHHHHHHHHHHHHHHHHHHHHHHHHHGHHHHHHHHHHHHHHHHHHHHHHGHHHHGHHHHHHGGHHHHHHHHHHHHHHGHHHHHHHHHHHHHHHHHHHHHHHHHHHHHHHHHHHGHHHGHHHHHGHHHHGGH
@M05620:45:000000000-G6HP7:1:1101:14737:12551 1:N:0:102
CATCCTGACCCTGAAGTACCCCGGCTTGATTTCTGACATTAGATCGGAAGAGCACACGTCTGAACTCCAGTCACCGGCTATGATCTCGTATGCCGTCTTCTGCTTGAAAAAAAAAAAAAACGAAAGAAAGAGATAGAAGGACGGAAGACTTAAGATGTAGATAATATCAAGCAGATAAAAAAGTAGTGGTGAATAAAGTGGAGGGAGATGGAAGTACACATGAAAGAAATAAGGTGTAGGAGAGGTGGAGT
+
BCBCCFFFFFFFGGGGGGGGGGGGGGGGHHHHHHHHHHHHHHGHHHGAFGHHHHHHHGHHHGHGHHHHHHHHHHHGGGGGHHGHFHHHGGHGHHGFGHGHHHHHHHHHFHF/EFGB//>//<>...<001///000000...--..../000000<00:0000000000000/:/000090-.0;90/.0.0000000:900:.;.::/00/0/0000000900:0/.900000000:900/...9:...0
@M05620:45:000000000-G6HP7:1:1101:20627:12592 1:N:0:102
AGATTACTGCAACAGTTCCCCCTGGACCTGGAAAAGTTTCTTGCCTGGCTTACAGAAGCTGAAACAACTGCCAATGTTCTACAGGATGCTACCCGTAAGGAAAGGCTCCTAGAAGACTCCAAGGGAGTAAAAGAGCTTATGAAACCATTGCCAGTAAATCAGGCCTTTCCGCTTTAGCACTCTTTTGGATCCCATTGAACAATTCTCCGCCTTTGTACTTGTAACTGACAAGCCAGGGACAAAACCAAGAT
+
>A?AAFFFFFFFGGFGGGGGGGGGEHHHHHHHHHHHHHHHHHHHHHHEHHHHHHHHHHHHHHHHHHHHHHHHGHHB55DA5D53B133B55DGH1>/EFH3?F1GG31?@34FG33G33B3F3?E?/<3BBF3?0B331112BF10F11B11F111@2221110/1@G1F<//?F<11111<1>11<>><<F0<0=<==CGG<G00=0.:.;CFC0000C0<00:00::9C..C9.9D9EE.B...C..;0
@M05620:45:000000000-G6HP7:1:1101:20642:12608 1:N:0:102
AGATTACTGCAACAGTTCCCCCTGGACCTGGAAAAGTTTCTTGCCTGGCTTACAGAAGCTGAAACAACTGCCAATGTCCTACAGGATGCTACCCGTAAGGAAAGGCTCCTAGAAGACTCCAAGGGAGTAAAAGAGCTGATGAAACAATGGCAAGTAAGTCAGGCATTTCCGCTTTAGCACTCTTGTGGATCCAATTGAACAATTCTCAGCATTTGTACTTGTAACTGACAAGCCAGGGACAAAACAAAGAT
+
BBBBBFFFFFFFGGFGGGGGGGGGGHHHHHHHHHHHGGHHHHHHHHHHHHHHHHHHHHHHHHHHHHHHHHHHHHHHHHHHHHHHHHHHHHHHHHGGEFHHHHHHHHHHGHHHHHHHHHHHHGHGEHGGHHHHHGHHHHFHHDHHHHHHHHHHHGHHHHHHGHGHHHHHHHGGGGGGHHHHHHHHHGHGHHHHHHHHHHGGGGHHHHHGHHHHHHHHHHHHHHHGHHHHFHGGHGGGFGGGGGGGGGGGGGF
@M05620:45:000000000-G6HP7:1:1101:20625:12610 1:N:0:102
AGATTACTGCAACAGTTCCCCCTGGACCTGGAAAAGTTTCTTGCCTGGCTTACAGAAGCTGAAACAACTGCCAATGTCCTACAGGATGCTACCCGTAAGGAAAGGCTCCTAGAAGACTCCAAGGGAGTAAAAGAGCTGATGAAACAATGGCAAGTAAGTCAGGCATTTCCGCTTTAGCACTCTTGTGGATCCAATTGAACAATTCTCAGCATTTGTACTTGTAACTGACAAGCCAGGGACAAAACAAAGAT
+
CCCCCFFFFFFFGGGGGGGGGGGGHHHHHHHHHHHHHHHHHHHHHHHHHHHHHHHHHHHHHHHHHHHHHHHHHHHHHHHHHHHHHHHHHHHHHHGGFEHHHHHHHHHHGHHHHHHHHHHHHHHGGHGGHHHHHGHHHHGHHHHHHHHHHHHHHGHHHHHHHHHHHHHHHHGGGGGHEHHHHHHHHGHGHHHHGHHHHHHGGGHHHHHHHHHHHHHHHFHHHFHHHHHGGHHHFGGGGGGGGGGGGGGGGGF
@M05620:45:000000000-G6HP7:1:1101:19585:12612 1:N:0:102
ATCTCTATCTCCTAAAAACCTGTTTAGATTTGGAGATAGACCTTCAGGTTTTTCATCATTTTCTGCATGAATTATACATTGACCACGTTCCAGCGTGGTCAGTTTGCAGCATTCTGTTATTTTGTTTGACAGAGTGTCTTGTTGAGAACATATGTAGGACATGATTTTTTCCTGCAACAGGGAAAATAAAGTATAAGTTTTAAAGATTTATTCTTTAATAAAGGATCTCAAAGCCAGCTTTAGAAAAAGGA
+
CDDCDFFFFFFFGGGGGGGGGGHHHHHHHHHHHHHHHHHHHHHHHHHHHHHGGHHHHHHHHHHIIHHHHHHHHHHHHHHHHHHHHHGHHHHHHHGGGGHHHHHHHHHHHHHHHHHHHHHHHHHHHHHHHHHHHHGHHHHHHHHHHHHHHHHHHHHHHHHHHHHHHHHHHGHHHHHHHHHHHGGHHHHHHHHHHHHHHGHHHHHHHHHHHHHHHHHHHHHHHHHHHHHHHGHHHHHHHGHHHHHFHGHHGGH
@M05620:45:000000000-G6HP7:1:1101:20613:12624 1:N:0:102
AGATTACTGCAACAGTTCCCCCTGGACCTGGAAAAGTTTCTTGCCTGGCTTACAGAAGCTGAAACAACTGCCAATGTCCTACAGGATGCTACCCGTAAGGAAAGGCTCCTAGAAGACTCCAAGGGAGTAAAAGAGCTGATGAAACAATGGCAAGTAAGTCAGGCATTTCCGCTTTAGCACTCTTGTGGATCCAATTGAACAATTCTCAGCATTTGTACTTGTAACTGACAAGCCAGGGACAAAACAAAGAT
+
BBABBFFFFFFFGGGGGGGGFGGGAHHHHHFHHHHGHHHHHHHGHHHHGHHHHHHFGGGHHFHHGFHHHHHHGHHHGHHHHHHHHGHHHHFHHHGGGEGGHHHHGHHHGHHHGDGGHHHHFBBFGEGGHFHHHGHHHFBGHFGFHHHHHHGHGGHHFHFHHFHHHHHHHFDGGGGHDHHHHHGHHDGGHHHHHFHHHGE0DCGDDGHDDFEHCGHHHHHCFBGGHGE0CFCCGGGGGA.A?./FGFGGGG;
@M05620:45:000000000-G6HP7:1:1101:18026:12626 1:N:0:102
ATCTCTATCTCCTAAAAACCTGTTTAGATTTGGAGATAGACCTTCAGGTTTTTCATCATTTTCTGCATGAATTATACATTGACCACGTTCCAGCGTGGTCAGTTTGCAGCATTCTGTTATTTTGTTTGACAGAGTGTCTTGTTGAGAACATATGTAGGACATGATTTTTTCCTGCAACAGGGAAAATAAAGTATAAGTTTTAAAGATTTATTCTTTAATAAAGGATCTCAAAGCCAGCTTTAGAAAAAGGA
+
CCCCCFFFFFFFGGGGGGGGGGHHHHHHHHHHGFHHHHGHHHHHHHHHFHHGGHHHHHHHHHHHHHHHHHHHHGHGHHHHHHHHHHGHHHHHHHGGGGHHGHHHHHHHHHHHHHHHHHHHHHHHHHHHGHHHHHHGHHHHHHHHHEHHHHHHHHHHHHHHHHGHHHHHHGHHHHFHHHHHHEFHHHGHBGFFGHHHHHHHHHHHHHHHHHHHHHHHHHHHHHHGHHHHHHHHFHFHHGHHHHHGHFHFG?C
@M05620:45:000000000-G6HP7:1:1101:20635:12628 1:N:0:102
AGATTACTGCAACAGTTCCCCCTGGACCTGGAAAAGTTTCTTGCCTGGCTTACAGAAGCTGAAACAACTGCCAATGTCCTACAGGATGCTACCCGTAAGGAAAGGCTCCTAGAAGACTCCAAGGGAGTAAAAGAGCTGATGAAACAATGGCAAGTAAGTCAGGCATTTCCGCTTTAGCACTCTTGTGGATCCAATTGAACAATTCTCAGCATTTGTACTTGTAACTGACAAGCCAGGGACAAAACAAAGAT
+
BBBBBFFFFFFFGGFGGGGGGGGGAHHHHHHFHGHHHHHHHHHHHHHFHHHHHFHFHHHHHDGHHGHHHHHHHHHHHHHHFHHHHCHHHHFHHHGEGEHHHHBHFHHHGHHGHHHHHHHHHHHGGHEGGGGFFGHHHHHHHHHBG?GHHHHHHGHHHHHHHHBGHHHHHHGGGGGGHHHHHHHHHGHGHH1FDHHHHBDFHHHHHHHEFHBCGGHHHGGHGFF0GGHFHHBACEG.;DGGGGGGGGGGGFF
@M05620:45:000000000-G6HP7:1:1101:23437:12642 1:N:0:102
ATCTCTATCTCCTAAAAACCTGTTTAGATTTGGAGATAGACCTTCAGGTTTTTCATCATTTTCTGCATGAATTATACATTGACCACGTTCCAGCGTGGTCAGTTTGCAGCATTCTGTTATTTTGTTTGACAGAGTGTCTTGTTGAGAACATATGTAGGACATGATTTTTTCCTGCAACAGGGAAAATAAAGTATAAGTTTTAAAGATTTATTCTTTAATAAAGGATCTCAAAGCCAGCTTTAGAAAAAGGA
+
BBBBBFFFFFFFGGGGGGGGGAGGHHHHHHHHHFHGHHHFHHGHHGHHHHHGGHFHHHHGHHHHHHGHHG5FG5F5G5FGFBGHFHGHHHHBDGGGFGHHHGHGHHHHHHHHHHHHHHHHHGHHHHHHEHHHHHFHHHHHGHHHBFGHHGHHHHHFHFHHHHHHHHHHGGHHHHHGEHHHHGEFHHGFGHHHHHFGFHHHHHH1FDFHHHHHHHHHHHHHDHH0CDGHHHHBGHGBGFHHHHFFFHHH..:
@M05620:45:000000000-G6HP7:1:1101:16326:12644 1:N:0:102
AGATTACTTCAACAGTTCCCCCTGGACCTGGAAAAGTTTCTTGCCTGGCTTACAGAAGCTGAAACAACTGCCAATGTCCTACAGGATGCTACCCGTAAGGAAAGGCTCCTAGAAGACTCCAAGGGAGTAAAAGAGCTGATGAAACAATGGCAAGTAAGTCAGGCATTTCCGCTTTAGCACTCTTGTGGATCCAATTGAACAATTCTCAGCATTTGTACTTGTAACTGACAAGCCAGGGACAAAACAAAGAT
+
A3ABBFFF5DDFGGBGGGGGGGGGHHHHHHHHGHHHFHHHHHHHHHHHHHHHHHHHHHHHHHHHHHHHHHHH3GHHHHHHHHHHHHHEGHFHHHGG/EGHGH3BFGHHGHHHHHGFHHHH3EGFEFEEGEGHHGHHHHBGH2BGHHHHHBGFHGHHHHHHGHHHHHHHHHGGGGGHHHHHHHHHHGHGHHHHFFHHHHHHHHHHHHHHHHHHHHHGFFHFGHFHHHHHHHHHGGGGGGFGGG/AGGGGGFF
@M05620:45:000000000-G6HP7:1:1101:15174:12652 1:N:0:102
AAACCAAGCAGACACTCACCGCTCCCTCGCCACAGGCCAATAGTTTGTCCTCACTGAGTTGGCAACAAGTGGCTGCTGTGGCTGCCATTTTTCTGGTGATGGCCATCAGCTCCGACGAGGTCAGCTGGGGGGCTTTCTTTGTGTAAGCAACGAGAAACCTGAAAGAAGCATTTTTTAACTAAGTCCTGCTGAGTCATTCATGAGTTTTTAGCCGCCTTGCTTCTTCTCACAGACTCTCTACTCTCATGCCA
+
BCCCCBCFCFFFGGGGGGGGGGGGGGHHGGGGGHHHGGHHHHHHHHHHHHHHHHHHHHHHHHHHHHHHHHHHGHGGHHHHHHHGGHHHHHHHHHHHHHGHHHHHHHHHHHHHHEGGGEGGGHHHHHHHGGGGGGGGGGGGGGGGGGFFFFFFFFFFFFFFFFFFFFFFFFFFFFFFEFFFFFFFFFFFFFFFFBFFFFFFFFFFFFFFFFFFFFFFFFFFFFFFFFFFFFFFFFFFFFFFFFFFFFFFFFB
@M05620:45:000000000-G6HP7:1:1101:23421:12652 1:N:0:102
ATCTCTATCTCCTAAAAACCTGTTTAGATTTGGAGATAGACCTTCAGGTTTTTCATCATTTTCTGCATGAATTATACATTGACCACGTTCCAGCGTGGTCAGTTTGCAGCATTCTGTTATTTTGTTTGACAGAGTGTCTTGTTGAGAACATATGTAGGACATGATTTTTTCCTGCAACAGGGAAAATAAAGTATAAGTTTTAAAGATTTATTCTTTAATAAAGGATCTCAAAGCCAGCTTTAGAAAAAGGA
+
CBCCCFFFFFFFGGGGGGGGGGHHHHHHHHHHHHHHHHHHHHHHHHHHHHHGGHHHHHHHHHHHHHHHHHHHHHHHHHHHHHHHHHGHHHGHHHGGGGHHHHHHHHHHHHHHHHHHHHHHHHHHHHHHHHHHHHHHHHHHHHHHHHHHHHHHHHHHHHHHHHHHHHHHHGHHHHHHHHHHHGGHHHGHHHGGHHHHHGHHHHHHHHHHHHHHHHHHHHHHHHHHHHHHHHHHHHHHHGHHHHHHHHHHGGG
@M05620:45:000000000-G6HP7:1:1101:11720:12732 1:N:0:102
ATCTCTATCTCCTAAAAACCTGTTTAGATTTGGAGATAGACCTTCAGGTTTTTCATCATTTTCTGCATGAATTATACATTGACCACGTTCCAGCGTGGTCAGTTTGCAGCATTCTGTTATTTTGTTTGACAGAGTGTCTTGTTGAGAACATATGTAGGACATGATTTTTTCCTGCAACAGGGAAAATAAAGTATAAGTTTTAAAGATTTATTCTTTAATAAAGGATCTCAAAGCCAGCTTTAGAAAAAGGA
+
CCCCCFFFFFFFGGGGGGGGGGHHHHHHHHHHHHHHHHHHHHHHHHHHHHHGGHHHHHHHHIHHHHHHHHHHHGHGHHHHHHHHHHGHHHHHHHGFGGGHFHHHHHHGHHHHHHHHHHHHHHHHHHHHGHHHHHGHHHHHHHHHHHGHHHHHHHHHHHHHHHHHHHHHHGHHHHHHHHHHHGGGHHHHHHHHHHHHHGHHHGGGHGHHHGHHHHHHGHHHHEFHHHHHHGHHHHHHHGHHHHHHHHFHGGH
@M05620:45:000000000-G6HP7:1:1101:29382:12736 1:N:0:102
CATCCTGACCCTGAAGTACCCCGGCTTGATTTCTGACATTAGATCGGAAGAGCACACGTCTGAACTCCAGTCACCGGCTATGATCTCGTATGCCGTCTTCTGCTTGAAAAAAAAAAAAAATAATGAGACAATATGTCCAATAGTCTGCTCGCTCAAACACCTACATAGATACTTCCCCATTACACCAACCAACACCTATGACTCTCTATAGTCTCTCAGCCGTTCCCATCCCATGATTATAGTTCCCGTTT
+
CCBCCFFFFFFFGGGGGEGGGGGGGGGGHHHHHGHHHHHHHHHHHHGGGGHHHHHGHGGHHGHHHHHHGHHHEGH?>>>BGGFGGGGBB?FGHHGGGHGFFHGHFHHHHHGGGGGG/<>>01111111100111<111100000000000.-...:00..:/0:0:<0000;9000////000009.9......../0;0;0000000000900000900;-..//000/..00/000000000900.../
@M05620:45:000000000-G6HP7:1:1101:25864:12741 1:N:0:102
AAACCAAGCAGACACTCACCGCTCCCTCGCCACAGGCCAATAGTTTGTCCTCACTGAGTTGGCAACAAGTGGCTGCTGTGGCTGCCATTTTTCTGGTGATGGCCATCAGCTCCGACGAGGTCAGCTGGGGGGCTTTCTTTGTGTAAGCAACGAGAAACCTGAAAGAAGCATTTTTTAACTAAGTCCTGCTGAGTCATTCATGAGTTTTTAGCCGCCTTGCTTCTTCTCACAGACTCTCTACTCTCATGCCA
+
CCCCCBBFCFFFGGGGGGGGGGGGGGHHGGGGGHHHGGHHHHHHHHHHHHHHHHHHHHGHHHHGHHHHHGHHGHGGHHHHHHHGGHHHHHHHHHHHHHGFHHHHHHHHHHHHHFGGGGGGGHHHHHHHGGGGGGGGGGGGGFGGGGFFFFFFFFFFFFFFFFFFFFFFFFFFFFFFFFFFFFFFFFFFFFFFFBFFFFFFFFFFFFFFFFFFFFFFFFFFFFFFFFFFFFFFFFFFFFFFFFFFFFFFFFB
@M05620:45:000000000-G6HP7:1:1101:20322:12744 1:N:0:102
CATCCTGACATTAGATCGGAAGAGACGTCTGAACTCCAGTCACCGGCTATGATCTCGTATGCCGTCTTCTGCTTGAAAAAAAAAAAAAAAAAAAAAAAAAAGGCTTGCGGGGGTACACAAGAAAAAAAATAAAAAGGAAGAGAAATAAAATGAATACAAAATGTAAATAAAAATAAGGAAAAAACAGAGAAGATAAAGAAGAAAGATGAACACAAAAGGAAGACAGATATGAAACTACAAGTAGCACTAGA
+
BBBCCFFFFFFFGGGGGGGGGGHHGHGFGHGHFGHHHHHHHHHHGGGGGHHHGDHHHGGHHHHGEGHGHHHHHGHGHGGFGFGFEE>///</<///---<-...0/-.<----9.0110..////.---.01110..//.../0011<111011110000.00<111111110.<1100///.9..////0/01111<<./0//0/011111:...././/..////11111110110000:1:110000:
@M05620:45:000000000-G6HP7:1:1101:11725:12753 1:N:0:102
ATCTCTATCTCCTAAAAACCTGTTTAGATTTGGAGATAGACCTTCAGGTTTTTCATCATTTTCTGCATGAATTATACATTGACCACGTTCCAGCGTGGTCAGTTTGCAGCATTCTGTTATTTTGTTTGACAGAGTGTCTTGTTGAGAACATATGTAGGACATGATTTTTTCCTGCAACAGGGAAAATAAAGTATAAGTTTTAAAGATTTATTCTTTAATAAAGGATCTCAAAGCCAGCTTTAGAAAAAGGA
+
ABBBBFFFFFFFGGCGGGGGGGHHHHHHHHHHHHHGHHHHHHHHHHHHHHHGGGHHHHHHHHHHHHHHHHGHHHHHHHHHHHHHHHGHHHHHHHGFGGHHHHHHHHHFHHHHHHHHHHHHHHHHHHHHGHGHHHHHHHHHHHHHGHGHHHHHHHHHHHHHGHHHHHHHHGHHHHHHHHHHHGGHHHHHGHHGHHHFHGHHHHHHHHHHHHHHHHHHHHHHHHHHHHHHHFHHHHHHHGHHHHHGFFHHGGF
@M05620:45:000000000-G6HP7:1:1101:25874:12764 1:N:0:102
AAACCAAGCAGACACTCACCGCTCCCTCGCCACAGGCCAATAGTTTGTCCTCACTGAGTTGGCAACAAGTGGCTGCTGTGGCTGCCATTTTTCTGGTGATGGCCATCAGCTCCGACGAGGTCAGCTGGGGGGCTTTCTTTGTGTAAGCAACGAGAAACCTGAAAGAAGCATTTTTTAACTAAGTCCTGCTGAGTCATTCATGAGTTTTTAGCCGCCTTGCTTCTTCTCACAGACTCTCTACTCTCATGCCA
+
BBBBBB@FAFBFGGGGGGGGGGGGGGHHGGG?FHHHGGHAGHHHHHHHHHHHHHHHHHHHHHHHHHHHHHHHGHGGHHHHHHHGGHHHHHHHHHGGHHHHHHHHHHHHHHHHHFGGG/CDGHHHHHHHGGGGGGGGGGGGGFGGGGFFFFFFFFFFFFFFFFFFFFFFFFFFFFFFFFFFFFFFFFFFFFFFFBFFFFFFFFEFFFFFFFFFFFFFFFFFFFFFFFFFFFFFFFFFFFFFFFFFFFFFFF/
@M05620:45:000000000-G6HP7:1:1101:22419:12780 1:N:0:102
ATCTCTATCTCCTAAAAACCTGTTTAGATTTGGAGATAGACCTTCAGGTTTTTCATCATTTTCTGCATGAATTATACATTGACCACGTTCCAGCGTGGTCAGTTTGCAGCATTCTGTTATTTTGTTTGACAGAGTGTCTTGTTGAGAACATATGTAGGACATGATTTTTTCCTGCAACAGGGAAAATAAAGTATAAGTTTTAAAGATTTATTCTTTAATAAAGGATCTCAAAGCCAGCTTTAGAAAAAGGA
+
CDDCDFFFFFFFGGGGGGGGGGHHHHHHHHHHHHHHHHHHHHHHHHHHHHHGGHHHHIHHHHHIIHHHHHHHHHHHHHHHHHHHHHGHHHHHHHGGGGHHHHHHHHHHHHHHHHHHHHHHHHHHHHHHHHHHHHHHHHHHHHHHHHHHHHHHHHHHHHHHHHHHHHHHHGHHHHHHHHHHHGGHHHHHHHHHHHHHHHHHHHHHHHHHHHHHHHHHHHHHHHHHHHHHHHHHHHHHHGHHHHHGHHHHGGH
@M05620:45:000000000-G6HP7:1:1101:7633:12781 1:N:0:102
ATCTCTATCTCCTAAAAACCTGTTTAGATTTGGAGATAGACCTTCAGGTTTTTCATCATTTTCTGCATGAATTATACATTGACCACGTTCCAGCGTGGTCAGTTTGCAGCATTCTGTTATTTTGTTTGACAGAGTGTCTTGTTGAGAACATATGTAGGACATGATTTTTTCCTGCAACAGGGAAAATAAAGTATAAGTTTTAAAGATTTATTCTTTAATAAAGGATCTCAAAGCCAGCTTTAGAAAAAGGA
+
ABCCCFFFFFFFGGGGGGGGGGGHHHHHHHHHHHHHHHHHHHHHHHHHHHHGGHHHHHHHHHHHHHHHHHHHHHHHHHHHHHHHHHGGHHHHHHGFGGHHGHGHHHHHHHHHHHHHHHHHHHHHHHHHGHHHHHGHHHHHHHHHHHHHHHHHHHHHHHHHHHHHHHGHHGHHHHHHHHHHHGGHHHHHGGHHHHHHHGHHHHHHHHHHHHHHHHHHHHHHHHGHHHHHHGHHHHHHHGHHHHHHGGHHGGG
@M05620:45:000000000-G6HP7:1:1101:7607:12781 1:N:0:102
ATCTCTATCTCCTAAAAACCTGTTTAGATTTGGAGATAGACCTTCAGGTTTTTCATCATTTTCTGCATGAATTATACATTGACCACGTTCCAGCGTGGTCAGTTTGCAGCATTCTGTTATTTTGTTTGACAGAGTGTCTTGTTGAGAACATATGTAGGACATGATTTTTTCCTGCAACAGGGAAAATAAAGTATAAGTTTTAAAGATTTATTCTTTAATAAAGGATCTCAAAGCCAGCTTTAGAAAAAGGA
+
CDDDDFFFFFFFGGGGGGGGGGHHHHHHHHHHHHHHHHHHHHHHHHHHHHHGGHHHHHHHHIHHHHHHHHHHHHHHHHHHHHHHHHGHHHHHHHGGGGHHHHHHHHHHHHHHHHHHHHHHHHHHHHHHHHHHHHHHHHHHHHHHHHHHHHHHHHHHHHHHHHHHHHHHHGHHHHHHHHHHHGGHHHHHHHHHHHHHHHHHHHHHHHHHHHHHHHHHHHHHHHHHGHHHHHHHHHHHHGHHHHHHHGHHGGH
@M05620:45:000000000-G6HP7:1:1101:22413:12806 1:N:0:102
ATCTCTATCTCCTAAAAACCTGTTTAGATTTGGAGATAGACCTTCAGGTTTTTCATCATTTTCTGCATGAATTATACATTGACCACGTTCCAGCGTGGTCAGTTTGCAGCATTCTGTTATTTTGTTTGACAGAGTGTCTTGTTGAGAACATATGTAGGACATGATTTTTTCCTGCAACAGGGAAAATAAAGTATAAGTTTTAAAGATTTATTCTTTAATAAAGGATCTCAAAGCCAGCTTTAGAAAAAGGA
+
CCCCCFFFFFFFGGGGGGGGGGHHHHHHHHHHHHHHHHHGHHHHHHHHHHHGGHHHHHHHHHHHHHHGHHHHHHHHHHHHHGGHHHGHHHHHHHGFGGHHHHHHHHHHHHHHHHHHHHHHHHHHHHHHHHHHGHHHHHHHHHHHHHHHHHHHHHHHHHHHGHHGHHHHHGHHHHGHHHFGHFGHHHGHHHHHHHGGHGHHHHHHHHHHHHHHHHHHHHHHHGHHGHHHHHHHFHFFGGHHHHHBGHHEFGB
@M05620:45:000000000-G6HP7:1:1101:9422:12825 1:N:0:102
ATCTCTATCTCCTAAAAACCTGTTTAGATTTGGAGATAGACCTTCAGGTTTTTCATCATTTTCTGCATGAATTATACATTGACCACGTTCCAGCGTGGTCAGTTTGCAGCATTCTGTTATTTTGTTTGACAGAGTGTCTTGTTGAGAACATATGTAGGACATGATTTTTTCCTGCAACAGGGAAAATAAAGTATAAGTTTTAAAGATTTATTCTTTAATAAAGGATCTCAAAGCCAGCTTTAGAAAAAGGA
+
CCCCCFFFFFFFGGGGGGGGGGHHHHHHHHHHHHHHHHHHHHHHHHHHHHHGGHHHHHHHHHIHIHHHHHHHHHHHHHHHHHHHHHGHHHHHHHGGGGHHHHHHHHHHHHHHHHHHHHHHHHHHHHHHHHHHHHHHHHHHHHHHHHGHHHHHHHHHHHHHHHHHHHHHHGHHHHHHHHHHHGGGHHHHHHHHHHHGHGGHFHHHHHHHHHHHHHHHHGHHHHHHHHHHHHHHHHCCHGHHHHHHHHHHGGH
@M05620:45:000000000-G6HP7:1:1101:8826:12835 1:N:0:102
AGATTACTGCAACAGTTCCCCCTGGACCTGGAAAAGTTTCTTGCCTGGCTTACAGAAGCTGAAACAACTGCCAATGTCCTACAGGATGCTACCCGTAAGGAAAGGCTCCTAGAAGACTCCAAGGGAGTAAAAGAGCTGATGAAACAATGGCAAGTAAGTCAGGCATTTCCGCTTTAGCACTCTTGTGGATCCAATTGAACAATTCTCAGCATTTGTACTTGTAACTGACAAGCCAGGGACAAAACAAAGAT
+
[truncated: 8,140,434 more chars]
