# Supplementary material for: Fast but not furious: a streamlined selection method for genome-edited cells
Source: Life Sci Alliance. 2021 Apr 26;4(6):e202101051. doi: 10.26508/lsa.202101051 (PMC8127327; doi:10.26508/lsa.202101051)
Supplement: Supplementary file 1 [file LSA-2021-01051_Supplemental_Data_1.zip › SANGER and Deep Sequencing/AFP/106_S106_L001_R1_001.fastq]

@M05620:45:000000000-G6HP7:1:1101:14126:1661 1:N:0:106
TTCTCTATCTCCTAAAAACCTGTTTAGATTTGGAGATAGACCTTCAGGTTTTTCATCATTTTCTGCATGAATTATACATTGACCACGTTCCAGCGTGGTCAGTTTGCAGCATTCTGTTATTTTGTTTGACAGAGTGTCTTGTTGAGAACATATGTAGGACATGATTTTTTCCTGCAACAGGGAAAATAAAGTATAAGTTTTAAAGATTTATTCTTTAATAAAGGATCTCAAAGCCAGCTTTAGAAAAAGGA
+
1>>AAFDFFFFFGB1111EEGGHHHBFFHHHFF1FBFDG1FGGHFFFFHHHGGFFGHFHHHHFHGFFGF1AGHGHFGFGHGBEGFFEHHFHGFFEGCCHGFGHHHHFGFHFHHHHGHHEGHHHHHHHGBEFGFGHHHGHHHHHG2GAGFFGFHHHEGH1FGGG1GGHHHGFGHGCB1<0FEECCCFFG11FGHHFFFHGHHGCFFFGHHHHHHHHHGDGGB<DFFGHHGGFDFFFCFFHHHFH000:..?/
@M05620:45:000000000-G6HP7:1:1101:13055:1693 1:N:0:106
TACCTGTACTGGGGAAGCAATCGCCATTCCTACCCTAAAGATCGGAAGAGCACACGTCTGAACTCCAGTCACCGGCTATGATCTCGTATGCCGTCTTCTGCTTGAAAAAAAAAAATTTTTTTTTTTTTTTTTTTTTTTTTTTTTTTTTTTTTTTTCTTTTTTTTTTTTTTTTTTTTTTTTTTTTTTTTTTTTTTCTTTTTTTTTTTTTTTTTTTTTTTTTTTTTTTCTTTTTTTTTTTTTTTTTTTTTTTT
+
>1>>AFFFFFFFGG1AAFF1FFFFGEFHHHHFEEFGE01A1FFEG?CE0BECGFGCHHGE1EGGFE1BGDGGHFGGGEGHBG1FEAF/FBGFEEEHFFGFBFHB0B110>/<<//0112>/</--<<-------9--9---;9-9----------/////99-----999----9-9--9--9-9------9--/9/999-----999--9--9--------99@-/9////---;9---9--9---9;99
@M05620:45:000000000-G6HP7:1:1101:15962:1776 1:N:0:106
AAACCAAGCAGACACTCACCGCTCCCTCGCCACAGGCCAATAGTTTGTCCTCACTGAGTTGGCAACAAGTGGCTGCTGTGGCTGCCATTTTTCTGGTGATGGCCATCAGCTCCGACGAGGTCAGCTGGGGGGCTTTCTTTGTGTAAGCAACGAGAAACCTGAAAGAAGCATTTTTTAACTAAGTCCTGCTGAGTCATTCATGAGTTTTTAGCCGCCTTGCTTCTTCTCACAGACTCTCTACTCTCATGCCA
+
3>AAABBFBFFFGGGGGGGGGGGGGGHHGGGGGHHHGGHHHHHHHHHHHHHHHHHHHHHHHHHHHHGHHHHHGHGGHHHHHGHGGHGHHHHHHHGHHHHHHHHHHHHHHHHHHGGGGGGGGHHHHHHHGGGGGGGGGGGGGGGGGGFFFFFFFFFFFFFFFEFFFFFFFFFFFFFFEFFFFFFFFFFFFFFFFFFFFFFFFFEFFFFFFFFFFFFFFFFFFFFFFFFFFFFFFFFFFFFFFFFFFFFBFF/
@M05620:45:000000000-G6HP7:1:1101:12385:1779 1:N:0:106
AAACCAAGCAGACACTCACCGCTCCCTCGCCACAGGCCAATAGTTTGTCCTCACTGAGTTGGCAACAAGTGGCTGCTGTGGCTGCCATTTTTCTGGTGATGGCCATCAGCTCCGACGAGGTCAGCTGGGGGGCTTTCTTTGTGTAAGCAACGAGAAACCTGAAAGAAGCATTTTTTAACTAAGTCCTGCTGAGTCATTCATGAGTTTTTAGCCGCCTTGCTTCTTCTCACAGACTCTCTACTCTCATGCCA
+
3>AAAAAFBFFFGGGGGGGGGEGGGGHHGGGGGHHHGGHHHHHHHHHHHHHHHHHHHHHHHHGHHHGHHHHHGHGGHHHHHGHGGHGHHHHHHHHHHHHHHHHHHHHHGHHHHGGGGCGGGHGHHHHHGGGGGGGGFGGGGGGGFGFFFFFFFFFFFFFFFFFFFFFFFFFFFFFFEFFFFFFFFFFFFFFFFFFFFFFFFFFFFFFFFFFFFDAFFFFFFFFFFFFFFFFFEFFFFFFFFFFFFFFFFF/
@M05620:45:000000000-G6HP7:1:1101:16586:1814 1:N:0:106
TGATTACTGCAACAGTTCCCCCTGGACCTGGAAAAGTTTCTTGCCTGGCTTACAGAAGCTGAAACAACTGCCAATGTCCTACAGGATGCTACCCGTAAGGAAAGGCTCCTAGAAGACTCCAAGGGAGTAAAAGAGCTGATGAAACAATGGCAAGTAAGTCAGGCATTTCCGCTTTAGCACTCTTGTGGATCCAATTGAACAATTCTCAGCATTTGTACTTGTAACTGACAAGCCAGGGACAAAACAAAGAT
+
3>3>ADFFB5DFFGGFGGGGFEGGCHGHHHFHHHHHGHHHHHHGHGHGHHHHHHHFHHFHHFGGHHGGHHHHGHHGHHGGFHHHHAGFGHGHFGGF@FHHHHGHHHHHGHHHHHHEFGH?F?FFDHGEGHHFHEHHHHFHGGFHFCHHGHGHHGHHGHGHHHHHHHHHFFGGGGGHHHHGGHGHGDCDBGFGGHHHHGGB0CGGHHFD<GBGFHFHFHHFHFFGFGCBGFGGHEFGGGEEFGGGGGFGGGG
@M05620:45:000000000-G6HP7:1:1101:19356:1854 1:N:0:106
AAACCAAGCAGACACTCACCGCTCCCTCGCCACAGGCCAATAGTTTGTCCTCACTGAGTTGGCAACAAGTGGCTGCTGTGGCTGCCATTTTTCTGGTGATGGCCATCAGCTCCGACGAGGTCAGCTGGGGGGCTTTCTTTGTGTAAGCAACGAGAAACCTGAAAGAAGCATTTTTTAACTAAGTCCTGCTGAGTCATTCATGAGTTTTTAGCCGCCTTGCTTCTTCTCACAGACTCTCTACTCTCATGCCA
+
3>AABBBFAFFFGGGGGGGGGGGGGGHHGGGGGHHHGGGHHFHHHHHHHHHHHHHHHHGHHHHHHHHHHHHHGHGGHGHHHHHGGHHHHHHHHHHHHGEGHGHHFHHHHHHHHGGGGGGGGHHHHHHHGGGGGGGGGGGGGGGGGGFFFFFFFFFFFFFFFFFFFFFFFFFFFFFFFFFFFFFFFFFFFFFFFFFFFFFFFFFFFFFFFFFFFDFFFFFFFFFFFFFFFFFFBFFFFFFFFFFFFFFFFF/
@M05620:45:000000000-G6HP7:1:1101:19352:1874 1:N:0:106
TAACCAAGCAGACACTCACCGCTCCCTCGCCACAGGCCAATAGTTTGTCCTCACTGAGTTGGCAACAAGTGGCTGCTGTGGCTGCCATTTTTCTGGTGATGGCCATCAGCTCCGACGAGGTCAGCTGGGGGGCTTTCTTTGTGTAAGCAACGAGAAACCTGAAAGAAGCATTTTTTAACTAAGTCCTGCTGAGTCATTCATGAGTTTTTAGCCGCCTTGCTTCTTCTCACAGACTCTCTACTCTCATGCCA
+
3>>AAFACAFFFGFGGGGGGEGGEGGHHEGGCGACCFFFFGCGFHHGHHHGHGHHGHHGFGFFFHHHHHGGGFHGGHGHGGGGAFHHHHHHHHHHHHHFHHHHHHHHHHHHHHDEGECGGGHGFHHHBDGC@GGGGGFGGFBFFGGGFFFFBFFFFFFFFFFBFFFFFFFFFFFFBFFFFFFFFFFFFFF9F99;BFFFF9;BBFFFFFF9FFDBBFFFFFFFFFFFFBFFF/FFFFFFFFFFFFFF/FF/
@M05620:45:000000000-G6HP7:1:1101:14433:1886 1:N:0:106
CAACCAAGCAGACACTCACCGCTCCCTCGCCACAGGCCAATAGTTTGTCCTCACTGAGTTGGCAACAAGTGGCTGCTGTGGCTGCCATTTTTCTGGTGATGGCCATCAGCTCCGACGAGGTCAGCTGGGGGGCTTTCTTTGTGTAAGCAACGAGAAACCTGAAAGAAGCATTTTTTAACTAAGTCCTGCTGAGTCATTCATGAGTTTTTAGCCGCCTTGCTTCTTCTCACAGACTCTCTACTCTCATGCCA
+
1>>AAA>CAFCCCGFFAGGGEGEEGEHFE?A0EFGCFA//B1FHDFGFDEFF1FFB1FGDAGCG1AB?>@BB?0B/B@BBE/>/FF1FGEHGHBGFBE1B@FHCEGHHFHFHFEGGGECGGHHHHHHHGGGGGGGGGGGGGGGGGGFFFFF@FFFFFFFFFFFFFFFFFFFFFFF@AFFFFFFFFFFFFFFFFFFFFFFFFFFFFFFFFFFFFF@@FFFFFFFFFFFFFFFFFFFFFFFFFFFFFFFFFF/
@M05620:45:000000000-G6HP7:1:1101:17852:1929 1:N:0:106
TACCTGTACTGGGGAAGCATTTGAATATCCCCCCATGGTGATGGGGACGGAGAACTGCTCCATAAACACAGGCAACGTGCCTAACTTTCCCGGGAAGATGAAGTCAAAGAGCGACCACAGCTCTCGGAGGTTATTTTGCATCGGTGAGCCAGACAGAATGATCCGATGAGGGGTGCGAAACTATTTGAGGAAAGGAAGCACCTTTTTATTAAATTTACCTTTTAGCAATCGCCATTCCTACCCTAAAGATC
+
3A>AAFFFFFDBGGGGGGGEFDHFFHHHHHFEFGGHFHGGHHFHHGEGGGGGGHHGHHGHGHGFGDGBHHHGGHHHGHHAEGHHHHHHHFFGCEEGDGHHDGFGHHHHHHHHGGGGGHHHHHHHHGGGGGCGBGHHHHHGHHGGGGGGHHHHFGHHHHHHGHHHGEGGHHHGGCAEB?BGGGGGGGGBEF0;FFGGGGGFGFFFFFFFFFFBFFFFFFFFFFFFFFFFFFEFFFFFFFFFFFFFFBBFFFB
@M05620:45:000000000-G6HP7:1:1101:19085:1942 1:N:0:106
AAACCAAGCAGACACTCACCGCTCCCTCGCCACAGGCCAATAGTTTGTCCTCACTGAGTTGGCAACAAGTGGCTGCTGTGGCTGCCATTTTTCTGGTGATGGCCATCAGCTCCGACGAGGTCAGCTGGGGGGCTTTCTTTGTGTAAGCAACGAGAAACCTGAAAGAAGCATTTTTTAACTAAGTCCTGCTGAGTCATTCATGAGTTTTTAGCCGCCTTGCTTCTTCTCACAGACTCTCTACTCTCATGCCA
+
3ABBBBBFBFFFGGGGGGGGGGGGGGHHGGGGGHHHGGHHHCHGHHHHHHHHHHHHHHHHHHHHHHHHHHHHGHGGHHHHHHHGGHHHHHHHHHHHHHGHHHHHEHHHHHHHHGGGGGGGGHHHHHHHGGGGGGGGGGGGGGGGGGFFFFFFFFFFFFFFFFFFFFFFFFFFFFFFFFFFFBFFFFFFFFFFFFFFFFFFFFFFFFFFFFFFFFFFFFFFFFFFFFFFFFFF/FFFFFFFFFFFFFFFFF/
@M05620:45:000000000-G6HP7:1:1101:19085:1963 1:N:0:106
TAACCAAGCAGACACTCACCGCTCCCTCGCCACAGGCCAATAGTTTGTCCTCACTGAGTTGGCAACAAGTGGCTGCTGTGGCTGCCATTTTTCTGGTGATGGCCATCAGCTCCGACGAGGTCAGCTGGGGGGCTTTCTTTGTGTAAGCAACGAGAAACCTGAAAGAAGCATTTTTTAACTAAGTCCTGCTGAGTCATTCATGAGTTTTTAGCCGCCTTGCTTCTTCTCACAGACTCTCTACTCTCATGCCA
+
3>ABAFBFAFFFGGGGGGGGAEEEGGHHEGGGGHFAFGGHHHHHHHHHHHHHHHHBGHHFFBGFHHHHHGHHGHEGHHHHHHHGGHHHHHHHHHHHHHHHGHHHHHHHHHHHHG@E/EC?EGGCGHF0ECCGGGGGGGGGGFEGBFBFFFFBFFDDFFFFFFFFFFFFFFFFFFFBFFFFFFFFFFF/;F/B9BBFFFFFF/FBFFFFFF/BF.@BFFFFFFFFFFFFFFF/9AFFFFFBFFFFFFF/;F/
@M05620:45:000000000-G6HP7:1:1101:17824:1971 1:N:0:106
ATCTCTATCTCCTAAAAACCTGTTTAGATTTGGAGATAGACCTTCAGGTTTTTCATCATTTTCTGCATGAATTATACATTGACCACGTTCCAGCGTGGTCAGTTTGCAGCATTCTGTTATTTTGTTTGACAGAGTGTCTTGTTGAGAACATATGTAGGACATGATTTTTTCCTGCAACAGGGAAAATAAAGTATAAGTTTTAAAGATTTATTCTTTAATAAAGGATCTCAAAGCCAGCTTTAGAAAAAGGA
+
3ABBCFFFFFFFGGGGGGGGGGHHHGHHHHHHHHHHHHHFHHHHHHHHHHHGGHHHHHHHIHHIIHHHHHHHHHHHHHHHHGHHHHGHHHHHHHGGGGHHHHHHHHHHHHHHHHHHHHFGHHHHHHHHHHHHHHHHHHHHHHHHHHHHHHHHHHHHHHHHHHHHHHHHHGHGHHHHHHHHHGGHHHFFFGGGHHHGGFGHHHFGHHHHHHHHHHHHHHHHFHHHHHHHHHHHHHHHHGHHHHHFGGHHGGG
@M05620:45:000000000-G6HP7:1:1101:15078:1983 1:N:0:106
AAACCAAGCAGACACTCACCGCTCCCTCGCCACAGGCCAATAGTTTGTCCTCACTGAGTTGGCAACAAGTGGCTGCTGTGGCTGCCATTTTTCTGGTGATGGCCATCAGCTCCGACGAGGTCAGCTGGGGGGCTTTCTTTGTGTAAGCAACGAGAAACCTGAAAGAAGCATTTTTTAACTAAGTCCTGCTGAGTCATTCATGAGTTTTTAGCCGCCTTGCTTCTTCTCACAGACTCTCTACTCTCATGCCA
+
@BBBCCBFCFFFGGGGGGGGGGGGGGHHGGGGGHHHGGHHHHHHHHHHHHHHHHHHHHHHHHHHHHHHHHHHGHGGHHHHHHHGGHHHHHHHHHHHHHHHHHHHHHHHHHHHHGGGGGGGGHHHHHHHGGGGGGGGGGGGGGGGGGFFFFFFFFFFFFFFFFFFFFFFFFFFFFFFFFFFFFFFFFFFFFFFFFFFFFFFFFFFFFFFFFFFFFFFFFFFFFFFFFFFFFFFFFFFFFFFFFFFFFFFFF/
@M05620:45:000000000-G6HP7:1:1101:17824:1992 1:N:0:106
ATCTCTATCTCCTAAAAACCTGTTTAGATTTGGAGATAGACCTTCAGGTTTTTCATCATTTTCTGCATGAATTATACATTGACCACGTTCCAGCGTGGTCAGTTTGCAGCATTCTGTTATTTTGTTTGACAGAGTGTCTTGTTGAGAACATATGTAGGACATGATTTTTTCCTGCAACAGGGAAAATAAAGTATAAGTTTTAAAGATTTATTCTTTAATAAAGGATCTCAAAGCCAGCTTTAGAAAAAGGA
+
3ABBBFFFFFFFGGGGGGGGGGHHHHHHHHHHHHHHHHHHHHHHHHHHHHHGGHHHHHHHHHHHHHHHHHHHHHHHHHHHHHHHHHGHHHHHHHGFGGHHHHHHHHHHHHHHHHHHHHHHHHHHHHHHHHHHGHHHHHHHHHHHHHHHHHHHHHHHHHHHHHHHHHHHHGHHHHHHHHHHHGGGHHHHHHHHHHHHHHHHHHHHHHHHHHHHHHHHHHHHHHHHHHHHHGHHHHGHHGHHHHHFGHHHGGH
@M05620:45:000000000-G6HP7:1:1101:15975:2007 1:N:0:106
CATCCTGACCCTGAAGTACCCGGCTTGATTTCTGACATTAGATCGGAAGAGCACACGTCTGAACTCCAGTCACCGGCTATGATCTCGTATGCCGTCTTCTGCTTGAAAAAAAAAAAATCATTATAGATGTAGAGGGTATTGTTGGGCTCTGTAGGAGGCCCAGCTTTTCTACTGCGTTCCAGCTCGGTACATCTTGGTTGTCCTACTAATTACGCTCTTACAGGTGCAGTCGTTCAGGACGTTCACTTGTG
+
1>1AAFBDFCF1G1F1FEFFGEEEEA0EEGHFG2GDFGFG1AGFF?EA/B0BGHHGEFHHAFEEFHGHHGFHBFC/EE?HHHEH2BGFGHEGHGFGHGH2FGHH1FGHGHGGGGG//0111?1?111<1111110/<0<11110.-00.<0=0000/...<...0000000000<...:/00/;/.-9..000000099..00000000;///--9--/9//////////9---99///--9--///////
@M05620:45:000000000-G6HP7:1:1101:17590:2035 1:N:0:106
AGATTACTGCAACAGTTCCCCCTGGACCTGGAAAAGTTTCTTGCCTGGCTTACAGAAGCTGAAACAACTGCCAATGTCCTACAGGATGCTACCCGTAAGGAAAGGCTCCTAGAAGACTCCAAGGGAGTAAAAGAGCTGATGAAACAATGGCAAGTAAGTCAGGCATTTCCGCTTTAGCACTCTTGTGGATCCAATTGAACAATTCTCAGCATTTGTACTTGTAACTGACAAGCCAGGGACAAAACAAAGAC
+
1>1>ADFFFFDFFGGFGFGGGGGFHHHHGHHGGHCGGGHHHHHHHGHHHHGHHHHGGGHHHGHHHHGHHHFHHHHHGHHHHHHHHHHFHFGHHFGGGGGHGHHHHHHHGHHHHHGHHHHHHHHGGHGGHHHHHGHHHHDHHHHHHHEHHHHHGFHHHHHHHGFFHHHHFHGGGGGFHHHHGHHHHHHGHHHHHFGHHGDGHCGHHHHGHHHHHHHHHHHHGHHHHGGB:GGHHGGFEBEEEFFGGEEFGGF
@M05620:45:000000000-G6HP7:1:1101:20093:2045 1:N:0:106
CTCTCTATCTCCTAAAAACCTGTTTAGATTTGGAGATAGACCTTCAGGTTTTTCATCATTTTCTGCATGAATTATACATTGACCACGTTCCAGCGTGGTCAGTTTGCAGCATTCTGTTATTTTGTTTGACAGAGTGTCTTGTTGAGAACATATGTAGGACATGATTTTTTCCTGCAACAGGGAAAATAAAGTATAAGTTTTAAAGATTTATTCTTTAATAAAGGATCTCAAAGCCAGCTTTAGAAAAAGGA
+
3>AAAFDFFFFFGGGGGGGGFGFGHBGGGHHHH4BAGGHGFHGHFFHHHHHGGHHEGHHHHHGHHEEGHEBFGFFFFFHHHEGFHGGGHHHFGFEEFGHFHHHHHHHHHHHHHHHHHHHHGHHHFHHHHHHHHHHHHHHGHHHG?B?GH3GHFGHHHHFFFGHFHHHHHGHHHGHB<<CHHEEGGFDHD1FDGGFGG<GHHDC1DGGHHHHHHHHHHHGD0G0DCGFHDDGGDCGGGEFHHHFCFGFGGGC
@M05620:45:000000000-G6HP7:1:1101:17591:2054 1:N:0:106
AGATTACTGCAACAGTTCCCCCTGGACCTGGAAAAGTTTCTTGCCTGGCTTACAGAAGCTGAAACAACTGCCAATGTCCTACAGGATGCTACCCGTAAGGAAAGGCTCCTAGAAGACTCCAAGGGAGTAAAAGAGCTGATGAAACAATGGCAAGTAAGTCAGGCATTTCCGCTTTAGCACTCTTGTGGATCCAATTGAACAATTCTCAGCATTTGTACTTGTAACTGACAAGCCAGGGACAAAACAAAGAC
+
>AABAFFFFFFFGGGGGGGGGGGGHHHHHHHHHHHHHHHHHHHHHHHHHHHHHHHHHGHHHHHHHHHHHHHHHHHHHHHHHHHHHHHHHHHHHHGGGGHHHHHHHHHHGHHHHHHHHHHHHHHGGHGGHHHHHGHHHHHHHHHHHHHHHHHHHGHHHHHHHHHHHHHHHHGGGGGHHHHHHHHHHHHGHHHHHHHHHHHGGHHHHHHHHHHHHHHHHGHHHHHHHHHHHGHHGGGGGGGGGGGGGGGGGGE
@M05620:45:000000000-G6HP7:1:1101:17572:2055 1:N:0:106
AGATTACTGCAACAGTTCCCCCTGGACCTGGAAAAGTTTCTTGCCTGGCTTACAGAAGCTGAAACAACTGCCAATGTCCTACAGGATGCTACCCGTAAGGAAAGGCTCCTAGAAGACTCCAAGGGAGTAAAAGAGCTGATGAAACAATGGCAAGTAAGTCAGGCATTTCCGCTTTAGCACTCTTGTGGATCCAATTGAACAATTCTCAGCATTTGTACTTGTAACTGACAAGCCAGGGACAAAACAAAGAC
+
AAAABFFFFFFFGGGGGGGGGGGGHHHHHHHHHHHHHHHHHHHHHHHHHHHHHHHHHHHHHHHHHHHHHHHHHHHHHHHHHHHHHHHHHHHHGHGGGGHHHHHHHHHHGHHHHHHHHHHHHHHGGHGGHHHHHGHHHHHHHHHHHHHHHHHHHGHHHHHHHHHHHHHHHHGGGGGHGHHHHHHHHGHGHHHHHHHHHHHGHHHHHHHHHHHHHHHHHHHHHHHGHHHHFHHHHGEGGGGGGGGGGGGGGGF
@M05620:45:000000000-G6HP7:1:1101:19844:2148 1:N:0:106
TACCTGTACTGGGGAAGCATTTGAATATCCCCCCATGGTGATGGGGACGGAGAACTGCTCCATAAACACAGGCAACGTGCCTAACTTTCCCGGGAAGATGAAGTCAAAGAGCGACCACAGCTCTCGGAGGTTATTTTGCATCGGTGAGCCAGACAGAATGATCCGATGAGGGGTGCGAAACTATTTGAGGAAAGGAAGCACCTTTTTATTAAATTTACCTTTTAGCAATCGCCATTCCTACCCTAAAGATC
+
ABABBFFFFFFFGGGGGGGGGFHHHHHGHHHGGGGHGHGGHGHHGGGGGGGGGHHGHHHHHHHFHHHHHHHGGHHHGHHFHHGHHHHHDFFFEGEEGFHHGHHHHGHHHHHHGGGGGHHHHHHHHGGGGGEHHHHHHHHDGHGGGGGHHHHHFGHHGHHHHHHHHGGGHHHGG:ADDAAFGGGFGGFFEGFFGGFFGGG/FFFFFFFFFFFFFFFFFFFFFFFFFBFFFFFFFFFFBFFFF.FFFFBFFFB
@M05620:45:000000000-G6HP7:1:1101:18627:2154 1:N:0:106
AAACCAAGCAGACACTCACCGCTCCCTCGCCACAGGCCAATAGTTTGTCCTCACTGAGTTGGCAACAAGTGGCTGCTGTGGCTGCCATTTTTCTGGTGATGGCCATCAGCTCCGACGAGGTCAGCTGGGGGGCTTTCTTTGTGTAAGCAACGAGAAACCTGAAAGAAGCATTTTTTAACTAAGTCCTGCTGAGTCATTCATGAGTTTTTAGCCGCCTTGCTTCTTCTCACAGACTCTCTACTCTCATGCCA
+
BBBABBBFBFFFGGGGFGGGGGGGGGHHGGGGEGHHGGHHGHHHHFHHHHHHHHHHGHHHHHHHHHHEHFGHGHGGHHGHHHHGGHHHHHHHHHHHHHHHHGHGHHGHHHHHHGGGGGGGFHHHHHHHGGGGGGGGGGGGGGGGGGFEFFFFFFFFFFFFFFFFFFFFFFFFFFFFFFFFFFFFFFFFFFFFFFFFFFFFFFFFFFFFFFFFFFFFFFFFFFFFFFFFFFFFFFFFFFFFFFFFFFFFFFF
@M05620:45:000000000-G6HP7:1:1101:13482:2162 1:N:0:106
ATCTCTATCTCCTAAAAACCTGTTTAGATTTGGAGATAGACCTTCAGGTTTTTCATCATTTTCTGCATGAATTATACATTGACCACGTTCCAGCGTGGTCAGTTTGCAGCATTCTGTTATTTTGTTTGACAGAGTGTCTTGTTGAGAACATATGTAGGACATGATTTTTTCCTGCAACAGGGAAAATAAAGTATAAGTTTTAAAGATTTATTCTTTAATAAAGGATCTCAAAGCCAGCTTTAGAAAAAGGA
+
CCCCCFFFFFFFGGGGGGGGGGHHHHHHHHHHHHHHHHHGHHHHHHHHHHHGGHHHHHHGHHHHIHHHHGHHHGHHHHHHHGHHHHGHHHHHHHGFGGHHHHHHHHHHHHHHHHHHHHHHHHHHHHHHFGHHHHHHHHHHHHHHDHHHHGGHHHGHHHHFHHHGHHHHGGHHHHHHHHHHHGGHHHHHGHGGHHHHHHHHHHFHHHHHHGHHHHHHHGHHGDGHFHGHHHHHHHHHGGHHHHGCGHGGGGF
@M05620:45:000000000-G6HP7:1:1101:18620:2176 1:N:0:106
AAACCAAGCAGACACTCACCGCTCCCTCGCCACAGGCCAATAGTTTGTCCTCACTGAGTTGGCAACAAGTGGCTGCTGTGGCTGCCATTTTTCTGGTGATGGCCATCAGCTCCGACGAGGTCAGCTGGGGGGCTTTCTTTGTGTAAGCAACGAGAAACCTGAAAGAAGCATTTTTTAACTAAGTCCTGCTGAGTCATTCATGAGTTTTTAGCCGCCTTGCTTCTTCTCACAGACTCTCTACTCTCATGCCA
+
BBCCCCCFCFFFGGGGGGGGGGGGGGHHGGGGGHHHGGHHHHHHHHHHHHHHHHHHHHGHHHHHHHHHHHHHGHGGHHHHHHHGGHHHHHHHHHHHHHHHHHHHHHHHHHHHHGGGGGGGGHHHHHHHGGGGGGGGGGGGGGGGGGFFFFFFFFFFFFFFFFFFFFFFFFFFFFFFFFFFFFFFFFFFFFFFFFFFFFFFFFFFFFFFFFFFFFFFFFFFFFFFFFFFFFFFFFFFFFFFFFFFFFFFFFF
@M05620:45:000000000-G6HP7:1:1101:13495:2179 1:N:0:106
ATCTCTATCTCCTAAAAACCTGTTTAGATTTGGAGATAGACCTTCAGGTTTTTCATCATTTTCTGCATGAATTATACATTGACCACGTTCCAGCGTGGTCAGTTTGCAGCATTCTGTTATTTTGTTTGACAGAGTGTCTTGTTGAGAACATATGTAGGACATGATTTTTTCCTGCAACAGGGAAAATAAAGTATAAGTTTTAAAGATTTATTCTTTAATAAAGGATCTCAAAGCCAGCTTTAGAAAAAGGA
+
BABBBFFFFFFFGBEFBGFGGGGHHHHHHHHHHHFHHHHHHHGHHHFFHHHGGHHHHGHHHHHHGHHHGFHEHHHFHHHGHGHHHHGFHHHHFHGGGGGHHHGHGBHHFGHHHHHHGGFHHHHHHHHHHHHFHHHEGHHHHHHFHHFFHGFHGHGHFHHHHHEFHFHHHGHHHHHFEGHHAFGFFHHHHFHGHHFHG>GHHHGHHHHHGFFHHHHHGHHHEG0FGHHHHFGHGHH/CFCGHHHBGHHFFDF
@M05620:45:000000000-G6HP7:1:1101:18637:2182 1:N:0:106
AAACCAAGCAGACACTCACCGCTCCCTCGCCACAGGCCAATAGTTTGTCCTCACTGAGTTGGCAACAAGTGGCTGCTGTGGCTGCCATTTTTCTGGTGATGGCCATCAGCTCCGACGAGGTCAGCTGGGGGGCTTTCTTTGTGTAAGCAACGAGAAACCTGAAAGAAGCATTTTTTAACTAAGTCCTGCTGAGTCATTCATGAGTTTTTAGCCGCCTTGCTTCTTCTCACAGACTCTCTACTCTCATGCCA
+
BCCCCCCFCFFFGGGGGGGGGGGGGGHHGGGGGHHHGGGHHHHHHHHHHHHHHHHHHHHHHHHHHHHHGFGHGHGGHHHHHHHGGHHHHHHHHHHHHHHHHHHHGHHHHHGHHGGGGGGGGGHHHHHFGFGGGGGGGGGGGGGGGGFFFFFFFFFFFFFFFFFFFFFFFFFFFFFFFFFFFFFFFFFFFFFFFFFFFFFFFFFFBFFFFFFFFFFFFFFFFFFFFFFFFFFFFFFFFFFFFFFFFFFFFF/
@M05620:45:000000000-G6HP7:1:1101:18608:2192 1:N:0:106
AAACCAAGCAGACACTCACCGCTCCCTCGCCACAGGCCAATAGTTTGTCCTCACTGAGTTGGCAACAAGTGGCTGCTGTGGCTGCCATTTTTCTGGTGATGGCCATCAGCTCCGACGAGGTCAGCTGGGGGGCTTTCTTTGTGTAAGCAACGAGAAACCTGAAAGAAGCATTTTTTAACTAAGTCCTGCTGAGTCATTCATGAGTTTTTAGCCGCCTTGCTTCTTCTCACAGACTCTCTACTCTCATGCCA
+
>AAA>1>BABFC1BABB1GF00AA0ABFEGGGGEE/A/A/BAG2AFFBADABGEE1A1FA111FGCGH>@GHGC/F1@100/0/FE1FFFE1>12@F012B10FG01FG11FF>EE</<C/<GBGDH0CCC?@AGGBBBFB;CBFBBFFB9@F?B-B/AF9/9BFFFFFF/;/BF--BB/9B/BFF//9/BFA;BB;9FF//9:FFFBEE//B-9=9-/;FFFFBFF//BFBFFFFFFFFFFFFFF9FF//
@M05620:45:000000000-G6HP7:1:1101:13487:2195 1:N:0:106
ATCTCTATCTCCTAAAAACCTGTTTAGATTTGGAGATAGACCTTCAGGTTTTTCATCATTTTCTGCATGAATTATACATTGACCACGTTCCAGCGTGGTCAGTTTGCAGCATTCTGTTATTTTGTTTGACAGAGTGTCTTGTTGAGAACATATGTAGGACATGATTTTTTCCTGCAACAGGGAAAATAAAGTATAAGTTTTAAAGATTTATTCTTTAATAAAGGATCTCAAAGCCAGCTTTAGAAAAAGGA
+
ABBBBFFFFFFFGGGBGGGGGGGHHHFHHHHF5F44B5BGHHHHHEHFHHHGGFGGHGHHHHHHBHDGF3BGHHHHHBHHFFFGHH?GHHHGHHG>EEGHHHHHFDHGHG1FHHHGHHEHHHHHHHHHHHHH3FGHHHHEFHHHGHGHHGHEBGG44FGHHHEDHHHHHFHHHHHHHHEHHGGHFGHGHHGFGHG11>FHHHGHHGHHHHHHHHHHGHHHDDG0GFHHEFHHHHHHGEGHHHEFFHG.EDB
@M05620:45:000000000-G6HP7:1:1101:15527:2257 1:N:0:106
AGATTACTGCAACAGTTCCCCCTGGACCTGGAAAAGTTTCTTGCCTGGCTTACAGAAGCTGAAACAACTGCCAATGTCCTACAGGATGCTACCCGTAAGGAAAGGCTCCTAGAAGACTCCAAGGGAGTAAAAGAGCTGATGAAACAATGGCAAGTAAGTCAGGCATTTCCGCTTTAGCACTCTTGTGGATCCAATTGAACAATTCTCAGCATTTGTACTTGTAACTGACAAGCCAGGGACAAAACAAAGAT
+
AAAAAFFFFF@FGGGGGGGGGGGGHHHHHHHHHHHHHHHHHHHHHHHHHHHHHHHHHHHHHHHHHHHHHHHHHHHHHHHHHHHHFHHHHHGHHHGGEGHHHHHHHHHHGHHHHHHHHHHHHFHGG?EGHHHHHGHHHHFHHGHHHGHHHGHHHGHHGHHHHHHHHHHHHHGGGGGHHHHHHHHHHHHGHHHHGHHHHHHHHHHHHHHHHHGHHHHHHHHHHGHHHHHFHHGHHGGGGGGGGGGGGGGGGGG
@M05620:45:000000000-G6HP7:1:1101:18184:2264 1:N:0:106
ATCTCTATCTCCTAAAAACCTGTTTAGATTTGGAGATAGACCTTCAGGTTTTTCATCATTTTCTGCATGAATTATACATTGACCACGTTCCAGCGTGGTCAGTTTGCAGCATTCTGTTATTTTGTTTGACAGAGTGTCTTGTTGAGAACATATGTAGGACATGATTTTTTCCTGCAACAGGGAAAATAAAGTATAAGTTTTAAAGATTTATTCTTTAATAAAGGATCTCAAAGCCAGCTTTAGAAAAAGGA
+
CCCCCFFFFFFFGGGGGGGGGGHHHHHGHHHHHHHHHHHHHHHHHHHHHHHGGHHHHHHHHHHHHHHHHHHHHHHHHHHHHHHHHHGHHHHHHHGFGGHHHHHHHHHHHHHHHHHHHHHHHHHHHHHHHHHHHHHHHHHHHHHHGHGHHHHHHHHHHHHHHHHFHHHHHGHHHHHHHHHHHGGHHHHHGHGHHHHHHHHHHHHHHHHHHHHHHHHHHHHHHFHHHHHGHHHHHHGHGGHHHGHGGHHGGGG
@M05620:45:000000000-G6HP7:1:1101:18185:2283 1:N:0:106
ATCTCTATCTCCTAAAAACCTGTTTAGATTTGGAGATAGACCTTCAGGTTTTTCATCATTTTCTGCATGAATTATACATTGACCACGTTCCAGCGTGGTCAGTTTGCAGCATTCTGTTATTTTGTTTGACAGAGTGTCTTGTTGAGAACATATGTAGGACATGATTTTTTCCTGCAACAGGGAAAATAAAGTATAAGTTTTAAAGATTTATTCTTTAATAAAGGATCTCAAAGCCAGCTTTAGAAAAAGGA
+
ABBBBFFFFFFFGGGGGGGGGGHHHHHHHHHHHHHHHHHHHHHHHHHHHHHGGHHHHHHHHHHHHHHHHHHHHHHHHHHHHGHHHHGHHHHHHHGGGGHHHHHHHHHHHHHHHHHHHHHHHHHHHHHHHHHHHHHHHHHHHHHHHHHHGHHHHHHHHHHHHHHHHHHHHGHHHHGHHHHHHGEHHHGHHFHGGHHHHHHHHHHHHHHHHHHHHHHHHHHHHFGFHHHHHHHGHHHHHGHHHHGGHHHHGGG
@M05620:45:000000000-G6HP7:1:1101:12035:2336 1:N:0:106
AAACCAAGCAGACACTCACCGCTCCCTCGCCACAGGCCAATAGTTTGTCCTCACTGAGTTGGCAACAAGTGGCTGCTGTGGCTGCCATTTTTCTGGTGATGGCCATCAGCTCCGACGAGGTCAGCTGGGGGGCTTTCTTTGTGTAAGCAACGAGAAACCTGAAAGAAGCATTTTTTAACTAAGTCCTGCTGAGTCATTCATGAGTTTTTAGCCGCCTTGCTTCTTCTCACAGACTCTCTACTCTCATGCCA
+
CCCCCCCFCFFFGGGGGGGGGGGGGGHHGGGGGHHHGGHHHHHHHHHHHHHHHHHHHHGHHHHHHHHHHHHHGHGGHHHHHHHGGHHHHHHHHHHHHHHHHHHHHHHHHHHHHGGGGGGGGHHHHHHHGGGGGGGGGGGGGGGGGGFFFFFFFFFFFFFFFFFFFFFFFFFFFFFFFFFFFFFFFFFFFFFFFFFFFFFFFFFFFFFFFFFFFFFFFFFFFFFFFFFFFFFFFFFFFFFFFFFFFFFFFFB
@M05620:45:000000000-G6HP7:1:1101:10532:2437 1:N:0:106
AGATTACTGCAACAGTTCCCCCTGGACCTGGAAAAGTTTCTTGCCTGGCTTACAGAAGCTGAAACAACTGCCAATGTCCTACAGGATGCTACCCGTAAGGAAAGGCTCCTAGAAGACTCCAAGGGAGTAAAAGAGCTGATGAAACAATGGCAAGTAAGTCAGGCATTTCCGCTTTAGCACTCTTGTGGATCCAATTGAACAATTCTCAGCATTTGTACTTGTAACTGACAAGCCAGGGACAAAACAAAGAT
+
>AAAAFDFDDFFFGFFGGGGGFGFEFGFHHFGGGHHBFHHHHHHHHHHHHHHHHFDFGHHHHHFHGHHHHHHGHHHHHHHHHFHHEGHHHHHHHGGGGHHGHHHHFHHGHHHHHHHHHHHHGHGEFEEGFHHHCGGHFFGHHFGGHHHBGGFGGGFFHHHHHFHHHHHH1?CEGGHH1FGHEHHHHCAFGHHFHHGHHHFFCDHHHHDGCGHHHHGGFHFHHFFHHHHBCCGFGGGGEGGGGEFGEEFGEF
@M05620:45:000000000-G6HP7:1:1101:15295:2438 1:N:0:106
AGATTACTGCAACAGTTCCCCCTGGACCTGGAAAAGTTTCTTGCCTGGCTTACAGAAGCTGAAACAACTGCCAATGTCCTACAGGATGCTACCCGTAAGGAAAGGCTCCTAGAAGACTCCAAGGGAGTAAAAGAGCTGATGAAACAATGGCAAGTAAGTCAGGCATTTCCGCTTTAGCACTCTTGTGGATCCAATTGAACAATTCTCAGCATTTGTACTTGTAACTGACAAGCCAGGGACAAAACAAAGAT
+
AABBBFFFFFBFGGGGGGGGGGGGHHHHHHHHGHHHFHHHHHHHHHHGHHHHHHHHHHHHHHHHHHHHHHHHHHHHHHHHGHHHHHHHHHHHHHGFEGHHHHGHHHHHGHHHHHHHHHHHFGHGGCEGHHHHHGHHHHHHHDHHHHHHHHHHHGHHHHHHHHHHGHHHHHGGGGGHGHHHHHHHHHHGHHHHGHHHHHHGHHHHHHHHHHHHHHHHHHHHHHHHHHHHHGHHGGGGGGGGGGGGGGGGGGG
@M05620:45:000000000-G6HP7:1:1101:15316:2447 1:N:0:106
AGATTACTGCAACAGTTCCCCCTGGACCTGGAAAAGTTTCTTGCCTGGCTTACAGAAGCTGAAACAACTGCCAATGTCCTACAGGATGCTACCCGTAAGGAAAGGCTCCTAGAAGACTCCAAGGGTGTAAAAGAGCTGATGAAACAATGGCAAGTAAGTCAGGCATTTCCGCTTTAGCACTCTTGTGGATCCAATTGAACAATTCTCAGCATTTGTACTTGTAACTGACAAGCCAGGGACAACACAAAGAT
+
AA1AAFFF3D@@AGFFGGGGBEGACHHFGE0A1GFGGFGH2FFEGGGHHHHEGHBBGFCGHBEAFFGGFGFFFHH1AFAGGHHGFC1CEFDBFGGEEEFGFC0B0FEGFCGDF1GEHHH111B?E0?<F2FGDFHFHF1FGDDF1<G111CCFFHHFH>GHDHFCGHHFDCEGGEGGHFFGFHGF1<CFGBGH0<=GG0<0CG<DGF<DBDGCGHFHFHBC0CCCC:0GHHFGGG?AA.AAA.;9CAGGGB
@M05620:45:000000000-G6HP7:1:1101:10519:2452 1:N:0:106
AGATTACTGCAACAGTTCCCCCTGGACCTGGAAAAGTTTCTTGCCTGGCTTACAGAAGCTGAAACAACTGCCAATGTCCTACAGGATGCTACCCGTAAGGAAAGGCTCCTAGAAGACTCCAAGGGAGTAAAAGAGCTGATGAAACAATGGCAAGTAAGTCAGGCATTTCCGCTTTAGCACTCTTGTGGATCCAATTGAACAATTCTCAGCATTTGTACTTGTAACTGACAAGCCAGGGACAAAACAAAGAT
+
AAABBFFFFFFFGGGGGGGGGGGGHHHHHHHHHHHHFHHHHHHHHHHHHHHHHHGHHHHHHHHHHHHHHHHHHFHHHHHHHHFHHGHGHHHHHHGFGGHHHHHHHHHHGHHHHHHGHHHHHHHGGHGGHHHHHEHHHHFHHHHHHHHHFFGGHGHHGHHHHHHHHHHHHHGGGGGHHHHHHHHHHFGGGHHHGHHHHGHGHHHHHHHDGGFHHGHHHGHHHGHFHHHHGHHHFGGGGGGGGGGGGGGGGGG
@M05620:45:000000000-G6HP7:1:1101:17437:2522 1:N:0:106
ATCTCTATCTCCTAAAAACCTGTTTAGATTTGGAGATAGACCTTCAGGTTTTTCATCATTTTCTGCATGAATTATACATTGACCACGTTCCAGCGTGGTCAGTTTGCAGCATTCTGTTATTTTGTTTGACAGAGTGTCTTGTTGAGAACATATGTAGGACATGATTTTTTCCTGCAACAGGGAAAATAAAGTATAAGTTTTAAAGATTTATTCTTTAATAAAGGATCTCAAAGCCAGCTTTAGAAAAAGGA
+
AAA3AFFFFFFFGGGGFFGGGGGGGEEFDFFFH4ECFDGFFGHHHHHHBGFGGHFGHFHFGFGGFFHFHHFHDHFGHHHHFFFGFFGHHHHGHFGFGGHFHHHHFHHHHHHGHHGGFFHHHHHHCGHHHFFHHHGHHHFHHHHH4GHHHHHGFFFGHHDGHHHFHGHHHGHGHHGHFHHHHGGHGCFGBFGGHHHHHDDHGHBDGFGHHHHHHHHHHFFGDDGHHGHHGGGFGHCCCGHHHHB0;CHGG?C
@M05620:45:000000000-G6HP7:1:1101:12618:2540 1:N:0:106
CATCCTGACCCTGAAGTACCCGGCTTGATTTCTGACATTAGATCGGAAGAGCACACGTCTGAACTCCAGTCACCGGCTATGATCTCGTATGCCGTCTTCTGCTTGAAAAAAAAAAAAAAGAAAGATTGGAATATTTCGTTACGCTTTAGCAAATAATTATATAATTGCAAACTTCACATCTAGAATAGAATTTAGTGAGATGATGTTTGTGTCGTGATACCTGGTCCCATATTGCTGATGGAGAACAGGAC
+
DDDDDFFFFFFFGGGGGGGGGGGGGGGHHHHHHHHHHHHHHHHHHGGGGHHHHHHHGHHHGGHHHHHHHHHHHHGGGGGHHHHGHHHGGHHHHGGGHGHHHHHHHHHHBGGGGGG>/////0>101110>1<111110</....<.<000000000000000:00:00000:0;;00000009090000000000000000000;9B0////0..9/:00000.:00.00/0;00009000//0.0/:...
@M05620:45:000000000-G6HP7:1:1101:12294:2567 1:N:0:106
ATCTCTATCTCCTAAAAACCTGTTTAGATTTGGAGATAGACCTTCAGGTTTTTCATCATTTTCTGCATGAATTATACATTGACCACGTTCCAGCGTGGTCAGTTTGCAGCATTCTGTTATTTTGTTTGACAGAGTGTCTTGTTGAGAACATATGTAGGACATGATTTTTTCCTGCAACAGGGAAAATAAAGTATAAGTTTTAAAGATTTATTCTTTAATAAAGGATCTCAAAGCCAGCTTTAGAAAAAGGA
+
ABCBAFFFFFFFGGGGGGGGGGGHHHHHHHHHHHHHHHHHHHHHHHHHHHHGGGHHHHHHHHIIIHHHHGHHHHHHHHHHHHHHHHGHHHHHHHGFGGHHHGHHHHHHHHHHHHHHHHHHHHHHHHHHGHHHGHGGHHHHHHHHGGGFHHHHHGHEHHHHHHHGHHHHHGHHHHHHHHHGHGFGHFFGGGHGFHGHF=FHHGFDFGHHHHHHHHHHHGHGHGHFGHHHFHHHHGHHGGFHHBGGFHCGDDC
@M05620:45:000000000-G6HP7:1:1101:12291:2589 1:N:0:106
ATCTCTATCTCCTAAAAACCTGTTTAGATTTGGAGATAGACCTTCAGGTTTTTCATCATTTTCTGCATGAATTATACATTGACCACGTTCCAGCGTGGTCAGTTTGCAGCATTCTGTTATTTTGTTTGACAGAGTGTCTTGTTGAGAACATATGTAGGACATGATTTTTTCCTGCAACAGGGAAAATAAAGTATAAGTTTTAAAGATTTATTCTTTAATAAAGGATCTCAAAGCCAGCTTTAGAAAAAGGA
+
CCCCCFFFFFFFGGGGGGGGGGHHHHHHHHHHHHHHHHHHHHHHHHHHHHHGGHHHHHHHHHIIHHHHHHHHHHHHHHHHHHHHHHGHHHHHHHGGGGHHHHHHHHHHHHHHHHHHHHHHHHHHHHHHHHHHHHHHHHHHHHHHHHHHHHHHHHHHHHHHHHHHHHHHHGHHHHHHHHHHHGGHHHHHHHHHHHHHHHHHHHHHHHHHHHHHHHHHHGHHHHHHHHHHHHHHHHHHHGHHHHHFHHHHGGH
@M05620:45:000000000-G6HP7:1:1101:10956:2596 1:N:0:106
AGATTACTGCAACAGTTCCCCCTGGACCTGGAAAAGTTTCTTGCCTGGCTTACAGAAGCTGAAACAACTGCCAATGTCCTACAGGATGCTACCCGTAAGGAAAGGCTCCTAGAAGACTCCAAGGGAGTAAAAGAGCTGATGAAACAATGGCAAGTAAGTCAGGCATTTCCGCTTTAGCACTCTTGTGGATCCAATTGAACAATTCTCAGCATTTGTACTTGTAACTGACAAGCCAGGGACAAAACAAAGAT
+
AA3>AFFF@5BBEGBBFBGGGGGFGFBGHHHFFGFHEFHHHHHHHHHHFHHHHHFFGHGHHHFHHGHHGHFHGFHHGHHHHHFHHHHGFGFHHHEEGGGGFGHHHHHGEGHHHGHGHHHHFGHGEEGEBFFHHEFGHGFGHGHGGHFFFFFFGEGHHHHHHHGHHHHHHHGGGFGHG1FFHFHHHGFEHGHHHFFFHFGFHGDGGHHHHFFHHHHGGHHHHHHGHHGHCGGHHEFGGGEEFFFFFEAFFFF
@M05620:45:000000000-G6HP7:1:1101:10937:2602 1:N:0:106
AGATTACTGCAACAGTTCCCCCTGGACCTGGAAAAGTTTCTTGCCTGGCTTACAGAAGCTGAAACAACTGCCAATGTCCTACAGGATGCTACCCGTAAGGAAAGGCTCCTAGAAGACTCCAAGGGAGTAAAAGAGCTGATGAAACAATGGCAAGTAAGTCAGGCATTTCCGCTTTAGCACTCTTGTGGATCCAATTGAACAATTCTCAGCATTTGTACTTGTAACTGACAAGCCAGGGACAAAACAAAGAT
+
1111A11B@11BCFBABBBBAA0BCGAA0FAAFAAA1D2GEDF1AAFCCAFFAFBFABFCEA1EGFECEE1FHHHFB2FEGGGHG0B@FFFHFF?FEE>G1GEGFGHHGHGHHHGGEFGGGHHGEEGEGFHHHGHHHGFGGHGHHHHHFHGGHGGHHHHGHHHHHHHHHHEEEGGHHHHHHHHHHDGG1FGHHHHHHGHGHHHHHHHFHGHHHHHGHFHFHHHHHHHHGHHHHGFGGGGGGGFFGGGGGGG
@M05620:45:000000000-G6HP7:1:1101:10954:2614 1:N:0:106
AGATTACTGCAACAGTTCCCCCTGGACCTGGAAAAGTTTCTTGCCTGGCTTACAGAAGCTGAAACAACTGCCAATGTCCTACAGGATGCTACCCGTAAGGAAAGGCTCCTAGAAGACTCCAAGGGAGTAAAAGAGCTGATGAAACAATGGCAAGTAAGTCAGGCATTTCCGCTTTAGCACTCTTGTGGATCCAATTGAACAATTCTCAGCATTTGTACTTGTAACTGACAAGCCAGGGACAAAACAAAGAT
+
AABBBFFFFFFFGGFFGGGGGGGFHGHHHHHHFHHHFHHHHHHHHHHHHHHHHHGGHHHHHHHHHGHHHHHHHHHHHHHHHHFHHGHHHHHHHHGGGGHHHGHHHHHHGHHHHHHGHHHHHHHGEGGFHHHHHFHHHHHHHHHHHHHHFFGGHGGHHHHHHHHHHHHHHHGGGGGHGHHHHHHHHGGGHHHHHHHHHGGHHHHHHHHHHHHHHHHGHGHHHHHGHHHHGHHHGGGGGGGGGGGGGGGGGGG
@M05620:45:000000000-G6HP7:1:1101:10942:2628 1:N:0:106
AGATTACTGCAACAGTTCCCCCTGGACCTGGAAAAGTTTCTTGCCTGGCTTACAGAAGCTGAAACAACTGCCAATGTCCTACAGGATGCTACCCGTAAGGAAAGGCTCCTAGAAGACTCCAAGGGAGTAAAAGAGCTGATGAAACAATGGCAAGTAAGTCAGGCATTTCCGCTTTAGCACTCTTGTGGATCCAATTGAACAATTCTCAGCATTTGTACTTGTAACTGACAAGCCAGGGACAAAACAAAGAT
+
ABABBFFFFFFFGGGGGGGGGGGGHHHHHHGGHHHHBGHHHHHHHHHHHHHHHHHHGHHHHHHGHGHHHHHHHHHFHHHHHHGHFGHHHHHHHHGEGGHHHHGGHHHHGHHHHHHHHGHHHGHGDHGFHHHHHGHHHHFHHHHHHHGHFHHHHGFHHHHGHGHFHHHHHHGGGGGHGHHHHHHHHDGFGHHHHHGHHGEHHHHHHHHD0CFGHCGGHCGFGHFFGHHGHEHHHGGFFGGGGGGGGGGGFFF
@M05620:45:000000000-G6HP7:1:1101:20889:2690 1:N:0:106
CATCCTGACCCTGAAGTACCCGGCTTGATTTCTGACATTAGATCGGAAGAGCACACGTCTGAACTCCAGTCACCGGCTATGATCTCGTATGCCGTCTTCTGCTTGAAAAAAAAAAAACAGATCTCGGAGGTTATTTTGCCTCGGAGAGCCAGACCGCGTGCTCCGGTTCGGGGTGCGCAACTATTTGGTGGCATGACGCACCTATTTCTTAACTTTACCTTTTCGCCATCGCCATTCCTACCCTAGAGATC
+
AAABAFFFFFFFGAGFGEGFFFGGEGGHGHHHHHHGFHHGH5GHHGGAFGGFHGFGFGGFFHFHHHHHGHHHHFEGEEDFHDB4DFGGDHFFFE?EGE@FHHHHHHHGFHE@@C/<>/F?0?1??0//>-A0=11<FFBFG1.<.<<..<<.:..---;-:.00.-;..--.--9.;----///////.9..././/..9--//;/9/;////:BBB/99/;9/9.;??/..9..//;///.:/..///:9
@M05620:45:000000000-G6HP7:1:1101:10924:2782 1:N:0:106
AAACCAAGCAGACACTCACCGCTCCCTCGCCACAGGCCAATAGTTTGTCCTCACTGAGTTGGCAACAAGTGGCTGCTGTGGCTGCCATTTTTCTGGTGATGGCCATCAGCTCCGACGAGGTCAGCTGGGGGGCTTTCTTTGTGTAAGCAACGAGAAACCTGAAAGAAGCATTTTTTAACTAAGTCCTGCTGAGTCATTCATGAGTTTTTAGCCGCCTTGCTTCTTCTCACAGACTCTCTACTCTCATGCCC
+
BBBBBBBFBFFFGGGGGGGGGGGGGGHHGGGGGHHHGGHGHHHHHHHHHHHHHHGHHHHHHHHHHHHHHGHHGHGGHHHHGHHGGHGHHHHHHHHHHHHHHHHHHHHHHGFHHGGGGGGGBGHHGHHHGGGGGGGGGGGGGGGGGFFFFFFFFFFFFFFFFFFFFFFFFFFFFFFFEFFFFFFFFFFFFFFFFBFFFFFFFFFFFFFFFFFFFFFFFFFFFFFFFFFFFF/FF?FFFFFFFFFFFFFFFF/
@M05620:45:000000000-G6HP7:1:1101:13941:2783 1:N:0:106
AGATTACTGCAACAGTTCCCCCTGGACCTGGAAAAGTTTCTTGCCTGGCTTACAGAAGCTGAAACAACTGCCAATGTCCTACAGGATGCTACCCGTAAGGAAAGGCTCCTAGAAGACTCCAAGGGAGTAAAAGAGCTGATGAAACAATGGCAAGTAAGTCAGGCATTTCCGCTTTAGCACTCTTGTGGATCCAATTGAACAATTCTCAGCATTTGTACTTGTAACTGACAAGCCAGGGACAAAACAAAATC
+
AAAAAFFFFFFFGFGGGGGGGGGGHHHHHHHHHHHHFGHHHHHHHHHHGHHHHHHHHHHHHGHHHHHHHHHHHHHHHHHHHHGHFHHHHHGHHHGGGFHHHHHHHHHHGHHHHHHGHHHHB3FFE/EEHHHFHEGHHHFHGDGHGHHHHHHHHGHHHHHHHHGFHHHHHHGGGGGHGHFHHHHHHFHGFHHFHHHHHGGFHFHHHHHHHHHHHHHHHHHGHHGHHHHFCHHHGGEGGGGGGFBFF?EFFFF
@M05620:45:000000000-G6HP7:1:1101:13937:2801 1:N:0:106
AGATTACTGCAACAGTTCCCCCTGGACCTGGAAAAGTTTCTTGCCTGGCTTACAGAAGCTGAAACAACTGCCAATGTCCTACAGGATGCTACCCGTAAGGAAAGGCTCCTAGAAGACTCCAAGGGAGTAAAAGAGCTGATGAAACAATGGCAAGTAAGTCAGGCATTTCCGCTTTAGCACTCTTGTGGATCCAATTGAACAATTCTCAGCATTTGTACTTGTAACTGACAAGCCAGGGACAAAACAAAATC
+
BACBCFFFFFFFGGGGGGGGGGGGHHHHHHHHHHHHGHHHHHHHHHHHHHHHHHHHHHHHHGHHHHHHHHHHHHHHHHHHHHHHFFHHHHHHHHGGGGHHHHHHGHHHGHHHHHHHHHHHHHHGGFFGHHHHHGHHHHHHHHHHHGHHHHHHHGHHHHHHHHHHHHHHHHGGGGGHHHHHHHHHHFHGHHHHGHHHHHHGHHHHHHHHHHHHHHHHHGHHHHHHHHHGHFFHHGFGGGGGGGGGGGGGGGG
@M05620:45:000000000-G6HP7:1:1101:10934:2803 1:N:0:106
AAACCAAGCAGACACTCACCGCTCCCTCGCCACAGGCCAATAGTTTGTCCTCACTGAGTTGGCAACAAGTGGCTGCTGTGGCTGCCATTTTTCTGGTGATGGCCATCAGCTCCGACGAGGTCAGCTGGGGGGCTTTCTTTGTGTAAGCAACGAGAAACCTGAAAGAAGCATTTTTTAACTAAGTCCTGCTGAGTCATTCATGAGTTTTTAGCCGCCTTGCTTCTTCTCACAGACTCTCTACTCTCATGCCA
+
CCCCCAAFBFFFGGGGGGGGGGGGGGHHGGGGGHHHGGHHHHHHHHHHHHHHHHHHHHHHHHHHHHHHHHHHGHGGHHHHHHHGGHHHHHHHHHHHHHHHHHHHHHHHHHHHHGGGGGGGGHHHHHHHGGGGGGGGGGGGGGGGGGFFFFFFFFFFFFFFFFFFFFFFFFFFFFFFFFFFFFFFFFFFFFFFFFFFFFFFFFFFFFFFFFFFFFFFFFFFFFFFFFFFFFFFFFFFFFFFFFFFFFFFFFF
@M05620:45:000000000-G6HP7:1:1101:14591:2808 1:N:0:106
AAACCAAGCAGACACTCACCGCTCCCTCGCCACAGGCCAATAGTTTGTCCTCACTGAGTTGGCAACAAGTGGCTGCTGTGGCTGCCATTTTTCTGGTGATGGCCATCAGCTCCGACGAGGTCAGCTGGGGGGCTTTCTTTGTGTAAGCAACGAGAAACCTGAAAGAAGCATTTTTTAACTAAGTCCTGCTGAGTCATTCATGAGTTTTTAGCCGCCTTGCTTCTTCTCACAGACTCTCTACTCTCATGCCA
+
AABBBBBFBFFFGGGGGGGGGGGGGGHHGGGGGHHHGGHHGHHHHHHHHHHHHHHHHHHHHHHHHHHGHGHHGHGGHHHHHHHGGHHHHHHHHHHHHHHHHHHHHHHHHHHHHGGGGGDGFHHHHHHHGGGGGGGGGGGGGGGGGGFFFFFFFFFFFFFFFFFFFFFFFFFFFFFFFFFFFFFFFFFFFFFFFFFFFFFFFFFFFFFFFFFFFFFFFFFFFFFFFFFFFFFFFFFFFFFFFFFFFFFFFFF
@M05620:45:000000000-G6HP7:1:1101:12774:2812 1:N:0:106
AGATTACTGCAACAGTTCCCCCTGGACCTGGAAAAGTTTCTTGCCTGGCTTACAGAAGCTGAAACAACTGCCAATGTCCTACAGGATGCTACCCGTAAGGAAAGGCTCCTAGAAGACTCCAAGGGAGTAAAAGAGCTGATGAAACAATGGCAAGTAAGTCAGGCATTTCCGCTTTAGCACTCTTGTGGATCCAATTGAACAATTCTCAGCATTTGTACTTGTAACTGACAAGCCAGGGACAAAACAAAGAT
+
CCCCCFFFFFFFGGGGGGGGGGGGHHHHHHHHHHHHGHHHH5FGHHHHHHHHHHHHHHHHHHHHHHHHHHHHHHHHHHHHHHGHHHHHHHHHHHGFGGHHHHHHHHHHGHHHHHHHHHHHHHHGGGGFFHHHHGHHHHHHHHGHHHHHHHHHHGHHHHHGHHHHHHHHHHGGGGGHHHHHHHHHHHHGHHHHGHHHHGHHHHHHHHHHHHHHHHHHHHHHHHHHHHHGGHHHHGGGGGGGGGGGGEEFFGC
@M05620:45:000000000-G6HP7:1:1101:21711:2814 1:N:0:106
TACCTGTACTGGGGAAGCGTGTAGCAATCGCCATTCCTACCCTAAAGATCGGAAGAGCACACGTCTGAACTCCAGTCACCGGCTATGATCTCGTATGCCGTCTTCTGCTTGAAAAAAAAAAAAAAATAGAAAAATTTGAAGTACAAAGTGTTATTCATAATGGAATGTAGATGAAAAAAAGTTAGACTAAGTAAGTGAGTGAGGGAGTAGATTAGTATGAATGGGAATAGAAGACTGATCTAAAGAGGAAC
+
CCDCCFFFFFFFGGGGGGGGGGHHHHGHHGGGGGHHHHHHHHHHHHHFHHHGGGGHHHHHHHGHHHGHHHHHHHHHHHHHGGGGGHHGHFHHHGGHHHHGFGHGHHHHHHHHHHGFGDGCD/>/--011111/.<0=00<0<0<000<=000000000000000000<;000;0009.--.00;;000000900000000000...../0000009;;0;0000./0:000000:090;0000000/..;.
@M05620:45:000000000-G6HP7:1:1101:14570:2818 1:N:0:106
AAACCAAGCAGACACTCACCGCTCCCTCGCCACAGGCCAATAGTTTGTCCTCACTGAGTTGGCAACAAGTGGCTGCTGTGGCTGCCATTTTTCTGGTGATGGCCATCAGCTCCGACGAGGTCAGCTGGGGGGCTTTCTTTGTGTAAGCAACGAGAAACCTGAAAGAAGCATTTTTTAACTAAGTCCTGCTGAGTCATTCATGAGTTTTTAGCCGCCTTGCTTCTTCTCACAGACTCTCTACTCTCATGCCA
+
DDDCCBBFCFFFGGGGGGGGGGGGGGHHGGGGGHHHGGHHHHHHHHHHHHHHHHHHHHGHHHHHHHHHHHHHGHGGHHHHHHHGGHHHHHHHHHHHHHHHHHHHHHHHHHHHHGGGGGGGGHHHHHHHGGGGGGGGGGGGGGGGGGFFFFFFFFFFFFFFFFFFFFFFFFFFFFHFFFFFHFFFFFFFFFFFFFFFFFHFHHFFFFFFFFFFFFFFFFFFHHHFHFHFFFFFFFFFFFFFHFFFFFFFFFF
@M05620:45:000000000-G6HP7:1:1101:10934:2822 1:N:0:106
AAACCAAGCAGACACTCACCGCTCCCTCGCCACAGGCCAATAGTTTGTCCTCACTGAGTTGGCAACAAGTGGCTGCTGTGGCTGCCATTTTTCTGGTGATGGCCATCAGCTCCGACGAGGTCAGCTGGGGGGCTTTCTTTGTGTAAGCAACGAGAAACCTGAAAGAAGCATTTTTTAACTAAGTCCTGCTGAGTCATTCATGAGTTTTTAGCCGCCTTGCTTCTTCTCACAGACTCTCTACTCTCATGCCA
+
BBBBBB@FBFFFGGGGGGGGGGGGGGHGGGGGGHHHGGHHHHHHHHHHHHHHHHHHHHGHHHHFHHHHHHHHGHGGHHHHHHHGGHHHHHHHHHHGHHHHHHHHHHHHHHHHHGGGGGGGGHHHHHHHGGGGGGGGGGGGGGEGFFFFFFFFFFFFFFFFFFFFFFFFFFFFFFFFFFFFFFFFFFFFFFFFFFFFFFFFFFFFFFFFFFFFFFFFFFFFFFFFFFFFFFFFFFFFFFFFFFFFFFFBFFB
@M05620:45:000000000-G6HP7:1:1101:14584:2829 1:N:0:106
AAACCAAGCAGACACTCACCGCTCCCTCGCCACAGGCCAATAGTTTGTCCTCACTGAGTTGGCAACAAGTGGCTGCTGTGGCTGCCATTTTTCTGGTGATGGCCATCAGCTCCGACGAGGTCAGCTGGGGGGCTTTCTTTGTGTAAGCAACGAGAAACCTGAAAGAAGCATTTTTTAACTAAGTCCTGCTGAGTCATTCATGAGTTTTTAGCCGCCTTGCTTCTTCTCACAGACTCTCTACTCTCATGCCA
+
AAAA1A>FAFFFFGBG1FGG0EEC?FCG0A0EGH0FFC//B1F2AFGFGEGHHCFBGH1FHBCGHFHEH11BBCFFHB10BFFFFFGEFGF1FDGH1E1@@CGHHEFGFB11F/EE</<<CGFHCFHG<@C?9@./90BFF9/99FFFBFF?FFBBFBFFFFFBB/99FF/BFFF@AFFFFFBF/BBFFF/9A/;/BBFFBF///;99-AF//;9@BB/99FFFFBBFFFFFFFFFFFFFBFFFFFB//F/
@M05620:45:000000000-G6HP7:1:1101:18321:2868 1:N:0:106
TACCTGTACTGGGGAAGCATTTGAATATCCCCCCATGGTGATGGGGACGGAGAACTGCTCCATAAACACAGGCAACGTGCCTAACTTTCCCGGGAAGATGAAGTCAAAGAGCGACCACAGCTCTCGGAGGTTATTTTGCATCGGTGAGCCAGACAGAATGATCCGATGAGGGGTGCGAAACTATTTGAGGAAAGGAAGCACCTTTTTATTAAATTTACCTTTTAGCAATCGCCATTCCTACCCTAAAGATC
+
BBBBBFFFFFFFGGGGFGGGGGHDDEGHHHHGGGGGFGBFFGHGHGGGGCEGGHHHHHHHHHHHHHFGHHHHGHHHGHHHHHHHHFHHHGHGGGGGGHGHGHGGGHFHHGHHGGCGGHHHHGGHHGGEFG?GFGHHHHEDGHDDDFEFHHHHHGHHHHGBGHHHHGDGBGHGFGGGGGGFCBFFFFFC.F0CB.CFFFGGFFBFFFFFFFFFFFFFFFFFFFFFBFFFFFFEF?AFBFFFF9AFFB9BBFB
@M05620:45:000000000-G6HP7:1:1101:18342:2877 1:N:0:106
TACCTGTACTGGGGAAGCATTTGAATATCCCCCCATGGTGATGGGGACGGAGAACTGCTCCATAAACACAGGCAACGTGCCTAACTTTCCCGGGAAGATGAAGTCAAAGAGCGACCACAGCTCTCGGAGGTTATTTTGCATCGGTGAGCCAGACAGAATGATCCGATGAGGGGTGCGAAACTATTTGAGGAAAGGAAGCACCTTTTTATTAAATTTACCTTTTAGCAATCGCCATTCCTACCCTAAAGATC
+
AABBBFFFFFFFGGAEEGGGGGGHHHHHHHHGGGGHFHFGFHHHHGGGGEDEGHHHHHHHHHHHHHHHHHHHGGHHGGHHHHHHHFHHHFFGGGGGGHHHGHGFGGHHHHHHGGGGGHHHHHHHHGGGFGCGHHHHHHHGHHGGGGGGHHHHHGHHHHHHGHGHHGGGHHHGGGGGGGDGGGGGFGGGEG;FFGGGGGGGGAFFFFFFFFFFFFFFFFFFFFFFBFFFFFFEFDEFFFFFFAFFFFFFFFF
@M05620:45:000000000-G6HP7:1:1101:16229:2881 1:N:0:106
ATCTCTATCTCCTAAAAACCTGTTTAGATTTGGAGATAGACCTTCAGGTTTTTCATCATTTTCTGCATGAATTATACATTGACCACGTTCCAGCGTGGTCAGTTTGCAGCATTCTGTTATTTTGTTTGACAGAGTGTCTTGTTGAGAACATATGTAGGACATGATTTTTTCCTGCAACAGGGAAAATAAAGTATAAGTTTTAAAGATTTATTCTTTAATAAAGGATCTCAAAGCCAGCTTTAGAAAAAGGA
+
CCDDCFFFFFFFGGGGGGGGGGHHHHHHHHHHHHHHHHHHHHHHHHHHHHHGGHHHHHHHIHIHHHHHHHHHHHHHHHHHHHHHHHGHHHHHHHGFGGHHHHHHHHHHHHHHHHHHHHHHHHHHHHHHHHHHHHHHHHHHHHHHHHHHHHHHHHHHHHHHHHHHHHHHHGHHHHHHHHHHHGGHHHHHHHHHHHHHHHHHHHHHHHHHHHHHHHHHHHHHHGHHHHHHHHHHHHHHHGHHHHHHHHHHGGH
@M05620:45:000000000-G6HP7:1:1101:16247:2893 1:N:0:106
ATCTCTATCTCCTAAAAACCTGTTTAGATTTGGAGATAGACCTTCAGGTTTTTCATCATTTTCTGCATGAATTATACATTGACCACGTTCCAGCGTGGTCAGTTTGCAGCATTCTGTTATTTTGTTTGACAGAGTGTCTTGTTGAGAACATATGTAGGACATGATTTTTTCCTGCAACAGGGAAAATAAAGTATAAGTTTTAAAGATTTATTCTTTAATAAAGGATCTCAAAGCCAGCTTTAGAAAAAGGA
+
BBCCCFFFFFFFGGGGGGGGGGHHHHHHHHHHHHHHHHHHHHHHHHHHHHHGGHHHHIIHHHIIHHHHHHHHHHHHHHHHHHHHHHGHHHHHHHGGGGHHHHHHHHHHHHHHHHHHHHHHHHHHHHHHHHHHHHGHHHHHHHHHHHGHHHHHHHHHHHHHHHHHHHHHHGHHHHHHHHHHHGGHHHHHHHHHHHHHHGHHHHHHHHHHHHHHHHHHHHHGGHHHHHHHHHHHHHHHHGHHHHHGHGHFGDG
@M05620:45:000000000-G6HP7:1:1101:21291:2896 1:N:0:106
TACCTGTACTGGGGAAGCATTTGAATATCCCCCCATGGTGATGGGGACGGAGAACTGCTCCATAAACACAGGCAACGTGCCTAACTTTCCCGGGAAGATGAAGTCAAAGAGCGACCACAGCTCTCGGAGGTTATTTTGCATCGGTGAGCCAGACAGAATGATCCGATGAGGGGTGCGAAACTATTTGAGGAAAGGAAGCACCTTTTTATTAAATTTACCTTTTAGCAATCGCCATTCCTACCCTAAAGATC
+
>AABBFFFDFFFFGGEEGGGGFHHHEFFHHHGGGGHHFEFDGHBGEFGEEEEGHHHHHHFGGHHHFHHHHHHGGHHGHEGHHHGHHHHFDHECGCEECGHFDEGGHGHHGHHGGFGGHHGHHHHHGGDGGCHHHHHHHFDGHGGGGGFFFFHHGHHHHHGHHHHGGGGGGHGFEGGGGDFFGFGGGGGGGBFGFFGGFGFGE/BFFFFFFFFFFFFFFFFFFFFFBFFBFEEFDFFFFFFF?FFFFFFBFF
@M05620:45:000000000-G6HP7:1:1101:14290:2902 1:N:0:106
AAACCAAGCAGACACTCACCGCTCCCTCGCCACAGGCCAATAGTTTGTCCTCACTGAGTTGGCAACAAGTGGCTGCTGTGGCTGCCATTTTTCTGGTGATGGCCATCAGCTCCGACGAGGTCAGCTGGGGGGCTTTCTTTGTGTAAGCAACGAGAAACCTGAAAGAAGCATTTTTTAACTAAGTCCTGCTGAGTCATTCATGAGTTTTTAGCCGCCTTGCTTCTTCTCACAGACTCTCTACTCTCATGCCA
+
CCCCCCBFCFFFGGGGGGGGGGGGGGHHGGGGGHHHGGHHHHHHHHHHHHHHHHHHHHHHHHHHHHHHHHHHGHGGHHHHHHHGGHHHHHHHHHHHHHGHHHHHHHHHHHHHHGGGGGGGGHHHHHHHGGGGGGGGGGGGGGGGGGFFFFFFFFFFFFFFFFFFFFFFFFFFFFFFFFFFFFFFFFFFFFFFFFFFFFFFFFFFBFFFFFFFFFFFFFFFFFFFFFFFFFFFFFFFFFFFFFFFFFFFFFF
@M05620:45:000000000-G6HP7:1:1101:16234:2908 1:N:0:106
ATCTCTATCTCCTAAAAACCTGTTTAGATTTGGAGATAGACCTTCAGGTTTTTCATCATTTTCTGCATGAATTATACATTGACCACGTTCCAGCGTGGTCAGTTTGCAGCATTCTGTTATTTTGTTTGACAGAGTGTCTTGTTGAGAACATATGTAGGACATGATTTTTTCCTGCAACAGGGAAAATAAAGTATAAGTTTTAAAGATTTATTCTTTAATAAAGGATCTCAAAGCCAGCTTTAGAAAAAGGA
+
CCCCCFFFFFFFGGGGGGGGGGGHHHHHHGHHHHHHHHHHHHHHHHHGHHHGGHHHHGIHIHHGFFHHHHHGHHHHHGHHHHHHHHGHHHHHFGGFGGHHHHHHHHHHHHHHHHHHGHFHHHHHHHGHFHGHHGGHHHHHHHGHHHGHHHHHHHHHHHHHHHGHGHHHHGHHHHHHHHHGHGGHHHHHHHHGHHHHHGHFHGHHHHHHHHHHHGHHHEHHGD=GHHHHGHHHHHFHHGHGHHHEF0:F.CG
@M05620:45:000000000-G6HP7:1:1101:18335:2961 1:N:0:106
ATCTCTATCTCCTAAAAACCTGTTTAGATTTGGAGATAGACCTTCAGGTTTTTCATCATTTTCTGCATGAATTATACATTGACCACGTTCCAGCGTGGTCAGTTTGCAGCATTCTGTTATTTTGTTTGACAGAGTGTCTTGTTGAGAACATATGTAGGACATGATTTTTTCCTGCAACAGGGAAAATAAAGTATAAGTTTTAAAGATTTATTCTTTAATAAAGGATCTCAAAGCCAGCTTTAGAAAAAGGA
+
CCCCCFFFFFFFGGGGGGGGGGHHHHHHHHHHHHHHHHHHHHHHHHHHHHHGGHHHHIHHHIIIHHHHHHHHHHHHHHHHHHHHHHGHHHHHHHGGGGHHHHHHHHHHHHHHHHHHHHHHHHHHHHHHHHHHHHHHHHHHHHHHGHHHHHHHHHHHHHHHHHHHHHHHHGHHHHHHHHHHHGGHHHHGHHHHHHHHGGHHHHHFHHHHHHHHHHHHHHHHGFHHHHHHHHHHHHHHGGHHHHGHGHHHGGF
@M05620:45:000000000-G6HP7:1:1101:18347:2983 1:N:0:106
ATCTCTATCTCCTAAAAACCTGTTTAGATTTGGAGATAGACCTTCAGGTTTTTCATCATTTTCTGCATGAATTATACATTGACCACGTTCCAGCGTGGTCAGTTTGCAGCATTCTGTTATTTTGTTTGACAGAGTGTCTTGTTGAGAACATATGTAGGACATGATTTTTTCCTGCAACAGGGAAAATAAAGTATAAGTTTTAAAGATTTATTCTTTAATAAAGGATCTCAAAGCCAGCTTTAGAAAAAGGA
+
BCCCBFFFFFFFGGGGGGGGGGHHHHHHHHHHHHHHHHHHHHHHHHHHHHHGGHHHHHHHHHIHHHHHHHHHHHHHHHHHHHHHHHGHHHHHHHGFGGGHHHHHHHHHHHHHHHHHHHHHHHHHHHHHGHGHHHHHHHHHHHHHHHHHHHHHGHHHHGHHHHHHHHHHHGHHHHHHHHHHGGGFHHHHHHHHHHHHHGHHGHHHHHHHHHHHHGHHHHHHGHHEHHHHGHHHHHHHHGHHHHHGHHHHGGH
@M05620:45:000000000-G6HP7:1:1101:19645:3082 1:N:0:106
ATCTCTATCTCCTAAAAACCTGTTTAGATTTGGAGATAGACCTTCAGGTTTTTCATCATTTTCTGCATGAATTATACATTGACCACGTTCCAGCGTGGTCAGTTTGCAGCATTCTGTTATTTTGTTTGACAGAGTGTCTTGTTGAGAACATATGTAGGACATGATTTTTTCCTGCAACAGGGAAAATAAAGTATAAGTTTTAAAGATTTATTCTTTAATAAAGGATCTCAAAGCCAGCTTTAGAAAAAGGA
+
ABBBBFFFFFFFGGGGGGGGGGHHHHHHHHGHGHHHHHHGFHHHHHHHHHHGGHHHHHHHHHHHHHHHHHHHHHHGHFHHHEHHHHGHHHHGHFEFGGHHHHFHHHHHHHHHHHHHHHHHHHHHHHHHGGHHHHHHHHHHHHHHHHEHHHHHHHHHHHGHHHHFFHHHHGHHHHHHHHHHHGFHHHGHHHHHEHHGHHHHHHHHHGHHHHHHHHHHHHHH0DGFHHHHGFHFHHF/CFHHHGEHHGFGGGG
@M05620:45:000000000-G6HP7:1:1101:19628:3095 1:N:0:106
ATCTCTATCTCCTAAAAACCTGTTTAGATTTGGAGATAGACCTTCAGGTTTTTCATCATTTTCTGCATGAATTATACATTGACCACGTTCCAGCGTGGTCAGTTTGCAGCATTCTGTTATTTTGTTTGACAGAGTGTCTTGTTGAGAACATATGTAGGACATGATTTTTTCCTGCAACAGGGAAAATAAAGTATAAGTTTTAAAGATTTATTCTTTAATAAAGGATCTCAAAGCCAGCTTTAGAAAAAGGA
+
CCCCCFFFFFFFGGGGGGGGGGHHHHHHHHHHHHHHHHHHHHHHHHHHHHHGGHHHHHIHHIIIIHHHHHHHHHHHHHHHHHHHHHGHHHHHHHGFGGHHHHHHHHHHHHHHHHHHHHHHHHHHHHHHHHHHHHHHHHHHHHHHHHHHHHHHHHHHHHHHHHHHHHHHHGHHHHHHHHHHHGGHHHHHGHHHHHHHHGHHHHHHHHHHHHHHHHHHHHHHHHHHHHHHHHHHGHHHHGHHHHHGHGHHGGH
@M05620:45:000000000-G6HP7:1:1101:12941:3098 1:N:0:106
AGATTACTGCAACAGTTCCCCCTGGACCTGGAAAAGTTTCTTGCCTGGCTTACAGAAGCTGAAACAACTGCCAATGTCCTACAGGATGCTACCCGTAAGGAAAGGCTCCTAGAAGACTCCAAGGGAGTAAAAGAGCTGATGAAACAATGGCAAGTAAGTCAGGCATTTCCGCTTTAGCACTCTTGTGGATCCAATTGAACAATTCTCAGCATTTGTACTTGTAACTGACAAGCCAGGGACAAAACAAAGAT
+
AAAABFFFFFFFGGGGGGGGGGGFHGHHHHHHFHHHHHHHHHHHHHHHHHHHHHHHHHHHHHHHHHHHHHHHHHHHHHHHHHHHHHGHHHHHHHGEGGHHHHHHHHHHGHHHHHGFHHHHHGHFGFFEHHHGHGHHHHGHHFHHHGFGHHHHHGHHHHHHHHHHHHHHGFEGGGGHHHHGHHHHHHGGHHHHHHHHHGHHHHHHHHHHHFHHHHHHHGHHHHFHHHHHFFGHHGGGGGEGGGGGGGGGEGF
@M05620:45:000000000-G6HP7:1:1101:12947:3118 1:N:0:106
AGATTACTGCAACAGTTCCCCCTGGACCTGGAAAAGTTTCTTGCCTGGCTTACAGAAGCTGAAACAACTGCCAATGTCCTACAGGATGCTACCCGTAAGGAAAGGCTCCTAGAAGACTCCAAGGGAGTAAAAGAGCTGATGAAACAATGGCAAGTAAGTCAGGCATTTCCGCTTTAGCACTCTTGTGGATCCAATTGAACAATTCTCAGCATTTGTACTTGTAACTGACAAGCCAGGGACAAAACAAAGAT
+
3>AAA@@D55DDFFGFFGGEFEE2A4CFFGGHHHHHFDGFFHHGFHFAAGFFHHGDCFEEAGDHHHHFECDFHHFHEFDGGEGGG1GGHFHGFEE>EEFHHHGEFGCGFHFGFHFFGFHHHFGEE?E??DFFECGFHHDFHHFFFFHBGGHBGE@>FFHDGDCGGCHD<?EDCGFHHGHFCGGHFHHDFFHHHGFGFFHHHHHHGHHGGCGGFHFHFGFHGHGHFGGHCGFCGE/AADAEGGG?FEGF/B9
@M05620:45:000000000-G6HP7:1:1101:17097:3169 1:N:0:106
TACCTGTACTGGGGAAGCATTTGAATATCCCCCCATGGTGATGGGGACGGAGAACTGCTCCATAAACACAGGCAACGTGCCTAACTTTCCCGGGAAGATGAAGTCAAAGAGCGACCTCAGCTCTCGGAGGTTATTTTGCATCGGTGAGCCAGACAGAATGATCCGATGAGGGGTGCGAAACTATTTGAGGAAAGGAAGCACCTTTTTATTAAATTTACCTTTTAGCAATCGCCATTCCTACCCTAAAGATC
+
CCCCCFFFFFFFGGGGGGGGGGHHHHHHHHHGGGGHHHGHGHHHHGGGGGGGGHHHHHHHHHHHHHHHHHHHGHHHGHHHHHHGHHHHHHHGGGGGGHHHGHHHHHHHHHHHGGGGGHGHHHHHHGGGGGFHHHHHHHHHHHGGGGGHHHHHHGHHHHGHHHHHHDGGHHGGGCFGGDCGGGGGGGGFGG0CFFFFGGGGGGGFFFFFFFFFFFFFFFFFFFFFFFFFFFFFFFFFFFFFFFFFFFFFFFF
@M05620:45:000000000-G6HP7:1:1101:17116:3181 1:N:0:106
TACCTGTACTGGGGAAGCATTTGAATATCCCCCCATGGTGATGGGGACGGAGAACTGCTCCATAAACACAGGCAACGTGCCTAACTTTCCCGGGAAGATGAAGTCAAAGAGCGACCTCAGCTCTCGGAGGTTATTTTGCATCGGTGAGCCAGACAGAATGATCCGATGAGGGGTGCGAAACTATTTGAGGAAAGGAAGCACCTTTTTATTAAATTTACCTTTTAGCAATCGCCATTCCTACCCTAAAGATC
+
ACCCCFFFFFFFGGGGGGGGGGHHHHHHHHHGGGGHHHFGFHHHHGGGGGGGGHHHHHHHHHHHHHHHHHHHGHHHGHHHHHHGHHHHHHHGGGGGGHHHHHHHHHHHHHHHGGGGGHHHHHHHHGGGGG?GHHHHHHHHHHGGGGGHHHHHHGHHHHHHHHHHHGGGHHHGGCEGGFAGGGGGGGGGGG:FGGGGGGGEGGGFFFFFFFFFFFFFFFFFFFFFFFFBFFFFFFFFFFFFFFFFFFFFFFF
@M05620:45:000000000-G6HP7:1:1101:17865:3187 1:N:0:106
TACCTGTACTGGGGAAGCGTGTAGCAATCGCCATTCCTACCCTAAAGATCGGAAGAGCACACGTCTGAACTCCAGTCACCGGCTATGATCTCGTATGCCGTCTTCTGCTTGAAAAAAAAAAAAAACTATAGTGTTCATTGAAATTTGTGTTTTGATTTGATGTGAATCATGTTTGTTGGACGATATAAGGGTGTGATAGAGTTGTCAGGTAGGTGTAGGTTATGTGTGTTTGTGATGTTCATTGCGTTTGT
+
AAABAFFFFFFFGGFEEGGGGGHGGGHHHGFEGGHHHHGHFGGHHHHHHGGGFGGHHHHHHHGGFGFFGHHHHGHHHHHHGGGGFHGEB4BGGFGHFHHGGGHGHHHEHHHHHGFHGGFDG@//-.111<111=1111100000000</////..00000000000:0000;00///..0/--..-0000...-.000090009900/.///.//////;:///://9.;B/;.////////://...-.;
@M05620:45:000000000-G6HP7:1:1101:17096:3190 1:N:0:106
TACCTGTACTGGGGAAGCATTTGAATATCCCCCCATGGTGATGGGGACGGAGAACTGCTCCATAAACACAGGCAACGTGCCTAACTTTCCCGGGAAGATGAAGTCAAAGAGCGACCTCAGCTCTCGGAGGTTATTTTGCATCGGTGAGCCAGACAGAATGATCCGATGAGGGGTGCGAAACTATTTGAGGAAAGGAAGCACCTTTTTATTAAATTTACCTTTTAGCAATCGCCATTCCTACCCTAAAGATC
+
ACBCCFFFFFFFGGGGGGGGGGHHHHHHHHHGGGGHHHHHHHHHHGGGGGGGGHHHHHHHHHHHHHHHHHHHGHHHGHHHHHHHHHHHHHHGGGGGGHHHHHHHHHHHHHHHGGGGGHHHHHHHHGGGGGEHHHHHHHHGHHGGGGGFHHHHHGHHHHHHHHHHHGGGHHHGGEGGGGGGGGGGGGGGGGFGGFGFFFGGGGFFFFFFFFFFFFFFFFFFFFFFBFFFFFEFFFFFFFFFFFFFFFFFFFF
@M05620:45:000000000-G6HP7:1:1101:10500:3204 1:N:0:106
CATCCTGACCCTGAAGTACCCGGCTTGATTTCTGACATTAGATCGGAAGAGCACACGTCTGAACTCCAGTCACCGGCTATGATCTCGTATGCCGTCTTCTGCTTGAAAAAAAAAAACAATACAGCAAACCAAGACCCTCCAATAACCCACTACAAACCAATAAACAAACATTCATTACATACTAACCAACACCACGTTCGTAGCCACTCACTCCCCTAGACACGTTCTACCACCTCGCAGTTCCGACTCCA
+
CCCCCFFFFFFFGGGGGGGGGFGGGGGGHHHHHHHHBGHFHHHGHGGGGGHHHHHHGGHHGGHHHHHHHHHHHHGGGGFHHFHFGHFFFGHHHGEEHGHHHHHFHGHH3GGGGFG>/=/222211001?=//0000.0..011111<...<</0<0<.<.<00;00:.::0000000;:000;000.0..9.:...9./../..9:/0//000/99/./00;/..:/.0000;....--99000..--.00
@M05620:45:000000000-G6HP7:1:1101:17862:3205 1:N:0:106
TACCTGTACTGGGGAAGCGTGTAGCAATCGCCATTCCTACCCTAAAGATCGGAAGAGCACACGTCTGAACTCCAGTCACCGGCTATGATCTCGTATGCCGTCTTCTGCTTGAAAAAAAAAAAAAAAAAAAGAGTGTAATTGAATGCACATAGATAAGATATAACAAAATTATAAGATTGTGAGAGTAGTAATATAGATAAGAACAAATCATATAGATTGTACTATCATGTATGTATTGATGGTTAGAATTT
+
CCDDDFFFFFFFGGGGGGGGGGHHHHHHHGGGGGHHHHHHHHHHHHHHHHHGGGGHHHHHHHGHHHGHHHHHHGHHHHHHGGGGGHHHHDHHHFGHHHHGFGHGHHHHHHHHHGHGGGGFG/><->----../0000000000:000:0;0000;0000000;000..0000;000;0000:0:0000000:00000000;00///.:00000:00000:0000:0000:0000:::0000:000:0000:
@M05620:45:000000000-G6HP7:1:1101:18102:3223 1:N:0:106
ATCTCTATCTCCTAAAAACCTGTTTAGATTTGGAGATAGACCTTCAGGTTTTTCATCATTTTCTGCATGAATTATACATTGACCACGTTCCAGCGTGGTCAGTTTGCAGCATTCTGTTATTTTGTTTGACAGAGTGTCTTGTTGAGAACATATGTAGGACATGATTTTTTCCTGCAACAGGGAAAATAAAGTATAAGTTTTAAAGATTTATTCTTTAATAAAGGATCTCAAAGCCAGCTTTAGAAAAAGGA
+
BBBBBFFFFFFFGGGGGFGGGGHHHHHHHHHHHFHHHHHHHHHHHHHHHHHGGHHHHHHHHHHHHHHHHHFHHHHHHFHHFGGHHHGHHHHHHHGFGGHHHHHHHHHHHHHHHHHHHHHHHHHHHHHHHHHHHHHHHHHHHHHHHHHHHHHGHHHFHHHHHHHHHHHHHGHHHHHGHHHHHGGHHHGH?FGGHHHHGGHHHHHHHHHHHHHHHHHHHHHGGHFGFHHGHFGHHHHHHGHHHHFBG:GHGG/
@M05620:45:000000000-G6HP7:1:1101:18111:3239 1:N:0:106
ATCTCTATCTCCTAAAAACCTGTTTAGATTTGGAGATAGACCTTCAGGTTTTTCATCATTTTCTGCATGAATTATACATTGACCACGTTCCAGCGTGGTCAGTTTGCAGCATTCTGTTATTTTGTTTGACAGAGTGTCTTGTTGAGAACATATGTAGGACATGATTTTTTCCTGCAACAGGGAAAATAAAGTATAAGTTTTAAAGATTTATTCTTTAATAAAGGATCTCAAAGCCAGCTTTAGAAAAAGGA
+
CCDCDFFFFFFFGGGGGGGGGGHHHHHHHHHHHHHHHHHHHHHHHHHHHHHGGHHHHHHHIHIIIHHHHHHHHHHHHHHHHHHHHHGHHHHHHHGGGGHHHHHHHHHHHHHHHHHHHHHHHHHHHHHHHHHHHHHHHHHHHHHHHHHHHHHHHHHHHHHHHHHHHHHHHGHHHHHHHHHHHGGHHHHHHHHHHHHHHHHHHHHHHHHHHHHHHHHHHHHHHHHHHHHHHGHHHHHHHGHHHHHGHHHHGGH
@M05620:45:000000000-G6HP7:1:1101:18122:3253 1:N:0:106
ATCTCTATCTCCTAAAAACCTGTTTAGATTTGGAGATAGACCTTCAGGTTTTTCATCATTTTCTGCATGAATTATACATTGACCACGTTCCAGCGTGGTCAGTTTGCAGCATTCTGTTATTTTGTTTGACAGAGTGTCTTGTTGAGAACATATGTAGGACATGATTTTTTCCTGCAACAGGGAAAATAAAGTATAAGTTTTAAAGATTTATTCTTTAATAAAGGATCTCAAAGCCAGCTTTAGAAAAAGGA
+
BBCCCFFFFFFFGGGGGGGGGGHHHHHHHHHHHHHHHHHHHHHHHHHHHHHGGHHHHHIHHHIHHHHHHHHHHHHHHHHHHHHHHHGHHHHHHHGGGGHHHHHHHHHHHHGHHHHHHHHHHHHHHHHHHHHHHHHHHHHHHHHHHHHHHHHHHHHHHHHHHHHHHHHHHGHHHHHHHHHHHGGGHHHHHHHHHHHHHDHHHHHHHHHHHHHHHHHHHHHHHHHHHHHFHGHHHHHHHGHHHHHGHGGHGCH
@M05620:45:000000000-G6HP7:1:1101:10702:3284 1:N:0:106
ATCTCTATCTCCTAAAAACCTGTTTAGATTTGGAGATAGCCCTTCAGGTTTTTCATCATTTTCTGCATGAATTATACATTGCCCACGTTCCAGCGTGGTCAGTTTGCAGCATTCTGTTATTTTGTTTGACAGAGTGTCTTGTTGAGAACATATGTAGGACATGATTTTTTCCTGCAACAGGGAAAATAAAGTATCAGTTTTAAAGATTTATTCTTTAATAAAGGATCTCAAAGCCAGCTTTAGAAAAAGGA
+
1>>>AFDDFFF@GGGF1FFG1AAFHAA13AFHH1FA0A111B0B0ABGFGH/CFDD2AFDFGGHH1FHH11AA1B222AFD11BA/A/BAB2@FEE>EGDFFB@FGEGHFGG2@@FBB2FGDHH>GFGBGD>0F>>BFD2GDGC2B?11FED>FBGGGGC0BGFBGFHF/GDDDFF1@FGHA/F/<?F?GFDFD1>>FFHHF<1=1FGDDGHFHFFGGHF0GGHEGHHGFFCC:G/CCFHHCG0:CGH?BC
@M05620:45:000000000-G6HP7:1:1101:15113:3286 1:N:0:106
AAACCAAGCAGACACTCACCGCTCCCTCGCCACAGGCCAATAGTTTGTCCTCACTGAGTTGGCAACAAGTGGCTGCTGTGGCTGCCATTTTTCTGGTGATGGCCATCAGCTCCGACGAGGTCAGCTGGGGGGCTTTCTTTGTGTAAGCAACGAGAAACCTGAAAGAAGCATTTTTTAACTAAGTCCTGCTGAGTCATTCATGAGTTTTTAGCCGCCTTGCTTCTTCTCACAGACTCTCTACTCTCATGCCA
+
CCCCBCBFBFFFGGGGGGGGGGGGGGHHGGGGGHHHGGHHHHHGHHHHHHHHHHHHHHGHHHHHHHHHHHHHGHGGHHHHHHHGGHGHHHHHHHHHHHHHHHHHHHHHHHHHGGGGGGGGCFFHFHHHGGGGGGGGGGGGGGGGGGFFFFFFFFFFFFFFFFFFFFFFFFFFFFFFFFFFFFFFFFFFFFFFFBFFFFFFFFFFFFFFFFFFFFFFFFFFFFFFFFFFFFFFFFFFFFFFFFFFFFFFFFB
@M05620:45:000000000-G6HP7:1:1101:10717:3300 1:N:0:106
ATCTCTATCTCCTAAAAACCTGTTTAGATTTGGAGATAGACCTTCAGGTTTTTCATCATTTTCTGCATGAATTATACATTGACCACGTTCCAGCGTGGTCAGTTTGCAGCATTCTGTTATTTTGTTTGACAGAGTGTCTTGTTGAGAACATATGTAGGACATGATTTTTTCCTGCAACAGGGAAAATAAAGTATAAGTTTTAAAGATTTATTCTTTAATAAAGGATCTCAAAGCCAGCTTTAGAAAAAGGA
+
CCCCCFFFFFFFGGGGGGGGGGHHHHHHHHHHHHHHHHHHHHHHHHHHHHHGGHHHHHHHHIIIIHHHHHHHHHHHHHHHHHHHHHGHHHHHHHGFGGHHHHHHHHHHHHHHHHHHHHHHHHHHHHHHGHHHHHHHHHHHHHHHHHHHHHHHHHHHHHHHHHHHHHHHHGHHHHHHHHHHHGGHHHHHHHHHHHHHHHHHHHHHHHHHHHHHHHHHHHHHHHHHHHHHHGHHHHHHHGHHHHHHHHHHGGH
@M05620:45:000000000-G6HP7:1:1101:15123:3304 1:N:0:106
AAACCAAGCAGACACTCACCGCTCCCTCGCCACAGGCCAATAGTTTGTCCTCACTGAGTTGGCAACAAGTGGCTGCTGTGGCTGCCATTTTTCTGGTGATGGCCATCAGCTCCGACGAGGTCAGCTGGGGGGCTTTCTTTGTGTAAGCAACGAGAAACCTGAAAGAAGCATTTTTTAACTAAGTCCTGCTGAGTCATTCATGAGTTTTTAGCCGCCTTGCTTCTTCTCACAGACTCTCTACTCTCATGCCA
+
BBBBBAAFBFFFGGGGGGGGGGGGGGHHGGGGGHHHGGGHHHHHHGHHGHHHHHHHHHHHHHHGHHHHHGHHGHGGFHHHHHHGGHHHHHHHHHHHHHGFHHHHGHHHHHHHHGGGGECFGGHHHHHHGGGGGGGGGFGGGGGFGGFFFFFFFFFFFFFFFFFFFEFFFFFFFFFFFFFFFEBBFFFFFFFFFFFFFFFFFFFFBBFFFFBFFDFFFDFEFFFFFFBFFFFBFFFFFFFFFFFFFFF/FFB
@M05620:45:000000000-G6HP7:1:1101:13771:3306 1:N:0:106
AAACCAAGCAGACACTCACCGCTCCCTCGCCACAGGCCAATAGTTTGTCCTCACTGAGTTGGCAACAAGTGGCTGCTGTGGCTGCCATTTTTCTGGTGATGGCCATCAGCTCCGACGAGGTCAGCTGGGGGGCTTTCTTTGTGTAAGCAACGAGAAACCTGAAAGAAGCATTTTTTAACTAAGTCCTGCTGAGTCATTCATGAGTTTTTAGCCGCCTTGCTTCTTCTCACAGACTCTCTACTCTCATGCCA
+
CCCCCCCFCFFFGGGGGGGGGGGGGGHHGGGGGHHHGGHHHHHHHHHHHHHHHHHHHHHHHHHHHHHHHGHHGHGGHHHHHHHGGHHHHHHHHHHHHHHHHHHHHHHHHHHHHGGGGGGGGHHHHHHHGGGGGGGGGGGGGGGGGGFFFFFFFFFFFFFFFFFFFFFFFFFFFFFFFFFFFFFFFFFFFFFFFFFFFFFFFFFFFFFFFFFFFFFFFFFFFFFFFFFFFFFFFFFFFFFFFFFFFFFFFFF
@M05620:45:000000000-G6HP7:1:1101:10714:3321 1:N:0:106
ATCTCTATCTCCTAAAAACCTGTTTAGATTTGGAGATAGACCTTCAGGTTTTTCATCATTTTCTGCATGAATTATACATTGACCACGTTCCAGCGTGGTCAGTTTGCAGCATTCTGTTATTTTGTTTGACAGAGTGTCTTGTTGAGAACATATGTAGGACATGATTTTTTCCTGCAACAGGGAAAATAAAGTATAAGTTTTAAAGATTTATTCTTTAATAAAGGATCTCAAAGCCAGCTTTAGAAAAAGGA
+
ABBBBFFFFFFFGGGGGGGGGGHHHGGHHHHHHHHFHHHHHHGHHHHHHHHGGHHHHFHHHHHHHGHHHHHHHGHHHFHHHHHHHHGHHHHHFHGGGGHHHHHHHHHHHHHHHHHHHHGHHHHHHHHHHHGHHHFHHHHHHFHFFHHHHHFHHHHHHHHHHHHHHHGHFGHHHGHHHHHHFFGGEFHHHHHGHHEGF>GHHHHHHHHHHHHHHHHHHFFHHHH0CGHHHHHHHHHHHGHHHHGHHHHH.;C
@M05620:45:000000000-G6HP7:1:1101:14461:3355 1:N:0:106
ATCTCTATCTCCTAAAAACCTGTTTAGATTTGGAGATAGACCTTCAGGTTTTTCATCATTTTCTGCATGAATTATACATTGACCACGTTCCAGCGTGGTCAGTTTGCAGCATTCTGTTATTTTGTTTGACAGAGTGTCTTGTTGAGAACATATGTAGGACATGATTTTTTCCTGCAACAGGGAAAATAAAGTATAAGTTTTAAAGATTTATTCTTTAATAAAGGATCTCAAAGCCAGCTTTAGAAAAAGGA
+
CDEEDFFFFFFFGGGGGGGGGGHHHHHHHHHHHHHHHHHHHHHHHHHHHHHGGHHHHIIHHIHIIHHHHHHHHHHHHHHHHHHHHHGHHHHHHHGGGGHHHHHHHHHHHHHHHHHHHHHHHHHHHHHHHHHHHHHHHHHHHHHHHHHHHHHHHHHHHHHHHHHHHHHHHGHHHHHHHHHHHGGHHHHHHHHHHHHHHHHHHGHHHHHHHHHHHHHHHGHHHGHHHHHHHGHHHHHHHGHHHHHFGHGHGGH
@M05620:45:000000000-G6HP7:1:1101:10532:3358 1:N:0:106
TACCTGTACTGGGGAAGCATTTGAATATCCCCCCATGGTGATGGGGACGGAGAACTGCTCCATAAACACAGGCAACGTGCCTAACTTTCCCGGGAAGATGAAGTCAAAGAGCGACCACAGCTCTCGGAGGTTATTTTGCATCGGTGAGCCAGACAGAATGATCCGATGAGGGGTGCGAAACTATTTGAGGAAAGGAAGCACCTTTTTATTAAATTTACCTTTTAGCAATCGCCATTCCTACCCTAAAGATC
+
CCCCCFFFFFFFGGGGGGGGGGHHHHHHHHHGGGGHHHGHHHHHHGGGGGGGGHHHHHHHHHHHHGHHHHHHGGHHGHHHHHHHHHHHHHHGGGGGGHHHHHHHHHHHHHHHGGGGGHHHHHHHHGGFGGEHHHHHHHEGHHGGGGGGEGHGHFHHGHHHHHGHHGGGHHHGGGGGGGBBGGGGGGGBEGFFBFFGGGGGGEFFFFFFFFFBBFFFF0BFFFFFFFFFFFEFFFEFFFFFF?FFFFFFFFF
@M05620:45:000000000-G6HP7:1:1101:14471:3371 1:N:0:106
ATCTCTATCTCCTAAAAACCTGTTTAGATTTGGAGATAGACCTTCAGGTTTTTCATCATTTTCTGCATGAATTATACATTGACCACGTTCCAGCGTGGTCAGTTTGCAGCATTCTGTTATTTTGTTTGACAGAGTGTCTTGTTGAGAACATATGTAGGACATGATTTTTTCCTGCAACAGGGAAAATAAAGTATAAGTTTTAAAGATTTATTCTTTAATAAAGGATCTCAAAGCCAGCTTTAGAAAAAGGA
+
AABBBFFFFFFFGGGGGGGGGGHHHHHHHHHHHHHHHGHHHHHHHHHHHHHGGHHHHHHHHHHHFHHHHHHHHHHHHHHHHHHHHHGHHHHGFHGGAEGGHGFFHFHBHHGFHHHGHHFHHHHHHGHGFDGHFFHFGHHHHHH0H3/GFGEGDGHHHEGFGGCGDHHHDCHHHHGHHHHBFFFAEGGFHDFGEHHHHGFHHFHD1FGHHHHHHFFHHHHFBGDGHHHHFGHFBBGGHGFGHHHHHBGH?GE
@M05620:45:000000000-G6HP7:1:1101:19088:3414 1:N:0:106
ATCTCTATCTCCTAAAAACCTGTTTAGATTTGGAGATAGACCTTCAGGTTTTTCATCATTTTCTGCATGAATTATACATTGACCACGTTCCAGCGTGGTCAGTTTGCAGCATTCTGTTATTTTGTTTGACAGAGTGTCTTGTTGAGAACATATGTAGGACATGATTTTTTCCTGCAACAGGGAAAATAAAGTATAAGTTTTAAAGATTTATTCTTTAATAAAGGATCTCAAAGCCAGCTTTAGAAAAAGGA
+
CCDDDFFFFFFFGGGGGGGGGGHHHHHHHHHHHHHHHHHHHHHHHHHHHHHGGHHHHHHHHHIIIHHHHHHHHHHHHHHHHHHHHHGHHHHHHHGFGGHHHHHHHHHHHHHHHHHHHHHHHHHHHHHHHHHHHHHHHHHHHHHHHHHHHHHHHHHHHHHHHHHHHHHHHGHHHHHHHHHHHGGHHHHHHHHHHHHHHHHHHHGHHHHHHHHHHHHHHHHHHHHHHHHHHHHHGHHHHGHHHHHHHHHHGGH
@M05620:45:000000000-G6HP7:1:1101:19105:3420 1:N:0:106
ATCTCTATCTCCTAAAAACCTGTTTAGATTTGGAGATAGACCTTCAGGTTTTTCATCATTTTCTGCATGAATTATACATTGACCACGTTCCAGCGTGGTCAGTTTGCAGCATTCTGTTATTTTGTTTGACAGAGTGTCTTGTTGAGAACATATGTAGGACATGATTTTTTCCTGCAACAGGGAAAATAAAGTATAAGTTTTAAAGATTTATTCTTTAATAAAGGATCTCAAAGCCAGCTTTAGAAAAAGGA
+
3AAAAFBFFFFFGGGGGFGE4GDBGHDGEHGF5A4GFHHHBGHHFHHFHDFCFGHHHHHGGHFHFFHHGHHHGHHGHFHGFHFHHHGHHHHHGHCFGGHGFHHHHHHHHHHHHHHHHHHHHHHHFHHHHHHHHHHHHHHHHHHHHFHHHHHHHHHHHHHHHHFHHHGHHGHHHHHHHHHHGEFHHHHHHHHHHHHHHGHHHHHGHGHHHHHHHHHHHHHHGFGFHHHHHHHGGHHHHGHHHHFFGHGFGCG
@M05620:45:000000000-G6HP7:1:1101:15432:3425 1:N:0:106
TACCTGTACTGGGGAAGCATTTGAATATCCCCCCATGGTGATGGGGACGGAGAACTGCTCCATAAACACAGGCAACGTGCCTAACTTTCCCGGGAAGATGAAGTCAAAGAGCGACCACAGCTCTCGGAGGTTATTTTGCATCGGTGAGCCAGACAGAATGATCCGATGAGGGGTGCGAAACTATTTGAGGAAAGGAAGCACCTTTTTATTAAATTTACCTTTTAGCAATCGCCATTCCTACCCTAAAGATC
+
CCDCCFFFFFFFGGGGGGGGGGHHHHHHHHHGGGGHHHHHHHHHHGGGGGGGGHHHHHHHHHHHHHHHHHHHGHHHGHHHHHHHHHHHHHHGGGGGGHHHHHHHHHHHHHHHGGGGGHHHHHHHHGGGGGGHHHHHHHHHHHGGGGGHHHHHHGHHHHHHHHHHHGGGHHHGGEFGGGGGGGGGGGGGGGCFGGGGGGGGGFFFFFFFHFFFFFFFFFFFFFFFFFFFFFFFFFFFFFFHFFFFFFFFFFF
@M05620:45:000000000-G6HP7:1:1101:15435:3442 1:N:0:106
TACCTGTACTGGGGAAGCATTTGAATATCCCCCCATGGTGATGGGGACGGAGAACTGCTCCATAAACACAGGCAACGTGCCTAACTTTCCCGGGAAGATGAAGTCAAAGAGCGACCACAGCTCTCGGAGGTTATTTTGCATCGGTGAGCCAGACAGAATGATCCGATGAGGGGTGCGAAACTATTTGAGGAAAGGAAGCACCTTTTTATTAAATTTACCTTTTAGCAATCGCCATTCCTACCCTAAAGATC
+
ABCCCFFFFFFFGFGGGGGGGGHHHHHHHHHGGGGHHHGHHHHCHGGGGGGGGHHHHHHHHHHHHHHHHHHHGGHHGHHHHHHHHHHHHHHGGGGGGHHHGHHHHHHHHHHHGGGGGHHHHHHHHGGGGGEHHHHHHHHHHHGGGGGHHHHHHGHHHHHGGHHHHGGGHHHGGDFGGGGGGGGGGGGGGFFFGGGGGGGGGFFFFFFFFFFFFFFFFFFFFFFFEFBFFFAEFFFFFFFFFFFFFFFFFFF
@M05620:45:000000000-G6HP7:1:1101:15138:3497 1:N:0:106
TACCTGTACTGGGGAAGCATTTGAATATCCCCCCATGGTGATGGGGACGGAGAACTGCTCCATAAACACAGGCAACGTGCCTAACTTTCCCGGGAAGATGAAGTCAAAGAGCGACCACAGCTCTCGGAGGTTATTTTGCATCGGTGAGCCAGACAGAATGATCCGATGAGGGGTGCGAAACTATTTGAGGAAAGGAAGCACCTTTTTATTAAATTTACCTTTTAGCAATCGCCATTCCTACCCTAAAGATC
+
CCCCCFFFFFFFGGGGGGGGGGHHHHHHHHHGGGGHHHGHHHHHHGGGGGGGGHHHHHHHHHHHHHHHHHHHGHHHGHHHHHHHHHHHHHHGGGGGGHHHGHHHHHHHHHHHGGGGGHHHHHHHHGGGGGEHHHHHHHHHHHGGGGGHHHHHHGHHHHHHHHHHHGGGHHHGGEGGGGGGGGGGGGGGGGFGGGGGGGGFGEFFFFFFFFFFFFFFFFFFFFFFFFFFFF?FFFFFFFFFFFFFFFFFFFF
@M05620:45:000000000-G6HP7:1:1101:8902:3502 1:N:0:106
ATCTCTATCTCCTAAAAACCTGTTTAGATTTGGAGATAGACCTTCAGGTTTTTCATCATTTTCTGCATGAATTATACATTGACCACGTTCCAGCGTGGTCAGTTTGCAGCATTCTGTTATTTTGTTTGACAGAGTGTCTTGTTGAGAACATATGTAGGACATGATTTTTTCCTGCAACAGGGAAAATAAAGTATAAGTTTTAAAGATTTATTCTTTAATAAAGGATCTCAAAGCCAGCTTTAGAAAAAGGA
+
CCDCCFFFFFFFGGGGGGGGGGHHHHHHHHHHHHHHHHHHHHHHHHHHHHHGGHHHHHHHHHHHHHHHHHHHHHHHHHHHHHHHHHGGHHHHHHGFGGHHHHHHHHHHHHHHHHHHHHHHHHHHHHHHHHHHHHHHHHHHHHHHHHGHHGHHHHHHHHHHHHHHHHHHHGHHHHHHHHHHHGGHHHGHHGGGHHHHGGHHHHHHHHHHHHHHHHHHHGHHHFHHHHHHHGGHHHHHGGHHHHHHHGHHGGF
@M05620:45:000000000-G6HP7:1:1101:8909:3521 1:N:0:106
ATCTCTATCTCCTAAAAACCTGTTTAGATTTGGAGATAGACCTTCAGGTTTTTCATCATTTTCTGCATGAATTATACATTGACCACGTTCCAGCGTGGTCAGTTTGCAGCATTCTGTTATTTTGTTTGACAGAGTGTCTTGTTGAGAACATATGTAGGACATGATTTTTTCCTGCAACAGGGAAAATAAAGTATAAGTTTTAAAGATTTATTCTTTAATAAAGGATCTCAAAGCCAGCTTTAGAAAAAGGA
+
BCCCCFFFFFFFGGGGGGGGGGHHHHHHHHHHHHHHHHHHHHHHHHHHHHHGGHHHHHHHHIHHHHHHHHHHHHHHHHHHHHHHHHGHHHHHHHGGFGHHHHHHHHHHHHHHHHHHHHHHHHHHHHHHHHHHHHHHHHHHHHHHHHHHHHHHHHHHHHHHHHHHHHHHHGHHHHHHHHHHHGGHHHHHHHHHHHHHHHHHHHHHHHHHHHHHHHHHHHHHHHHGHHHHHHHHHHHHHGHHHHHHHHHHEFH
@M05620:45:000000000-G6HP7:1:1101:13169:3534 1:N:0:106
AAACCAAGCAGACACTCACCGCTCCCTCGCCACAGGCCAATAGTTTGTCCTCACTGAGTTGGCAACAAGTGGCTGCTGTGGCTGCCATTTTTCTGGTGATGGCCATCAGCTCCGACGAGGTCAGCTGGGGGGCTTTCTTTGTGTAAGCAACGAGAAACCTGAAAGAAGCATTTTTTAACTAAGTCCTGCTGAGTCATTCATGAGTTTTTAGCCGCCTTGCTTCTTCTCACAGACTCTCTACTCTCATGCCA
+
AAABBABFBFFFGGGGGGGGGGGGGGHHGGGGGCHHGGHFHHHHHHHHHHHHHHHHFHGGHHHHHHHHHHHHGHGGHHHHHHHGGHHHHHHHHHHHHHGHFHHHHHHFHHHHHGGGGGGGDHGHHHHHGGGGGGGGGGGGGGGGGGFFFFFFFFFFFFFFFFFFFFFFFFFFFFFF9BFFFFFFFFFFFFFFFFFFFFFFFFFFFFFFFEFFFFFFFFFFFFFFFFFFFFFFFFFFFFFFFFFFFFFFFF/
@M05620:45:000000000-G6HP7:1:1101:13171:3552 1:N:0:106
AAACCAAGCAGACACTCACCGCTCCCTCGCCACAGGCCAATAGTTTGTCCTCACTGAGTTGGCAACAAGTGGCTGCTGTGGCTGCCATTTTTCTGGTGATGGCCATCAGCTCCGACGAGGTCAGCTGGGGGGCTTTCTTTGTGTAAGCAACGAGAAACCTGAAAGAAGCATTTTTTAACTAAGTCCTGCTGAGTCATTCATGAGTTTTTAGCCGCCTTGCTTCTTCTCACAGACTCTCTACTCTCATGCCA
+
CCCCCBCFCFFFGGGGGGGGGGGGGGHHGGGGGHHHGGHHHHHHHHHHHHHHHHHHHHHHHHHHHHHHHHHHGHGGHHHHHHHGGHHHHHHHHHHHHHHHHHHHHHHHHHHHHGGGGGGGGHHHHHHHGGGGGGGGGGGGGGGGGGFFFFFFFFFFFFFFFFFFFFFFFFFFFFFFFFFFFFFFFFFFFFFFFFFFFFFFFFFFFFFFFFFFFFFFFFFFFFFFFFFFFFFFFFFFFFFFFFFFFFFFFFF
@M05620:45:000000000-G6HP7:1:1101:13156:3562 1:N:0:106
AAACCAAGCAGACACTCACCGCTCCCTCGCCACAGGCCAATAGTTTGTCCTCACTGAGTTGGCAACAAGTGGCTGCTGTGGCTGCCATTTTTCTGGTGATGGCCATCAGCTCCGACGAGGTCAGCTGGGGGGCTTTCTTTGTGTAAGCAACGAGAAACCTGAAAGAAGCATTTTTTAACTAAGTCCTGCTGAGTCATTCATGAGTTTTTAGCCGCCTTGCTTCTTCTCACAGACTCTCTACTCTCATGCCA
+
AABBBB@FBFFFGGGGGGGGGGGGGGGHGGGGGGHHGGHHHHHHHHHHHHHHHHHGHHFGFHHFHHCGHGGHGHGGHFGHHHHEGHGHHHHHHHGHHHHHHGHHHHHHHHHHHGGGEEGGGHGHHHHGGGGGGGGGGGGGGGGGGGFFFFFFFFBDFFFFFFBFFFFFFFFFFFFFFFFFEFFFFFFFFFFFFFFFFFFFFFFFFFFFFFEFFFFFFFFFFFFFFFFFFFFFFFFFFFFFFFFFFFF/FFE
@M05620:45:000000000-G6HP7:1:1101:13189:3563 1:N:0:106
AAACCAAGCAGACACTCACCGCTCCCTCGCCACAGGCCAATAGTTTGTCCTCACTGAGTTGGCAACAAGTGGCTGCTGTGGCTGCCATTTTTCTGGTGATGGCCATCAGCTCCGACGAGGTCAGCTGGGGGGCTTTCTTTGTGTAAGCAACGAGAAACCTGAAAGAAGCATTTTTTAACTAAGTCCTGCTGAGTCATTCATGAGTTTTTAGCCGCCTTGCTTCTTCTCACAGACTCTCTACTCTCATGCCA
+
ABBBBBBFBFFFGGGGGGGGGGFGGGHHGGGGGGGHGGGHHHHHHHHHHHHHHHHHHHGGHHHGHHHHHEHHGGGGHHFGHHHGGHGHHHHHHHHHHHHHHHHHHHHHHHHHHGGGGGGGFHHHHHHHGGGGGGGGGGGGGFGGGGFFFFFFFFFFFFFFFFFFFFFFFFFFFFFFFFFFFFFFFFFFFFFFFFFFFFFFFFFFFFFFFFFFFDFFFFFFFFFFFFFFFFFFFFFFFFFFFFFFFFFBFF9
@M05620:45:000000000-G6HP7:1:1101:18619:3584 1:N:0:106
ATCTCTATCTCCTAAAAACCTGTTTAGATTTGGAGATAGACCTTCAGGTTTTTCATCATTTTCTGCATGAATTATACATTGACCACGTTCCAGCGTGGTCAGTTTGCAGCATTCTGTTATTTTGTTTTATAGAGTGTCTTGTTGAGAACATATGTAGGACATGATTTTTTCCTGCAACAGGGAAAATAAAGTATAAGTTTTAAAGATTTATTCTTTAATAAAGGATCTCAAAGCCAGCTTTAGAAAAAGGA
+
CCCCCFFFFFFFGGGGGGGGGGGHHHHHHHHHHHHHHHHHHHHHHHHHHHHGGHHHHHIHIHIHHHHHHHHHHHHHHHHHHHHHHHGHHHHHHHGGGGHHHHHHHHHHHHHHHHHHHHHHHHHHHHHHHHHHHHHHHHHHHHHHHHHHHHHHHHHHHHHHHHHHHHHHHGHHHHHHHHHHHGGHHHHHHHHHHHHHHGHHHHHHHHHHHHHHHHHHHHHHHGHHHHHHHGHHHHHHHGHHHHGHHHHHGGH
@M05620:45:000000000-G6HP7:1:1101:8858:3655 1:N:0:106
AAACCAAGCAGACACTCACCGCTCCCTCGCCACAGGCCAATAGTTTGTCCTCACTGAGTTGGCAACAAGTGGCTGCTGTGGCTGCCATTTTTCTGGTGATGGCCATCAGCTCCGACGAGGTCAGCTGGGGGGCTTTCTTTGTGTAAGCAACGAGAAACCTGAAAGAAGCATTTTTTAACTAAGTCCTGCTGAGTCATTCATGAGTTTTTAGCCGCCTTGCTTCTTCTCACAGACTCTCTACTCTCATGCCA
+
BBABBAAFBFFFGGGGGGGGGGGGGGHHGGGGGHHHGGHHHHHGHHHHHHHGHHHHHHHHHGHHHHHHHGHHGHGGHHHFHHHGGHHHHHHHHHHHHHFHHHHHHHHHHHHHHGGGGGGGDHHHHHHHGGGGGGGGGGGGGGGGFGFFFFFDFFDFFFFFF/FFFFFFFFFFFFFFAFFFFFFFFFFFFFFFFFFFFFFFFFFFFFFFFFFFFFFFFFFFFFFFFFFFFFEFFFFFFFFFFFFFFFFFFFB
@M05620:45:000000000-G6HP7:1:1101:17725:3656 1:N:0:106
AGATTACTGCAACAGTTCCCCCTGGACCTGGAAAAGTTTCTTGCCTGGCTTACAGAAGCTGAAACAACTGCCAATGTCCTACAGGATGCTACCCGTAAGGAAAGGCTCCTAGAAGACTCCAAGGGAGTAAAAGAGCTGATGAAACAATGGCAAGTAAGTCAGGCATTTCCGCTTTAGCACTCTTGTGGATCCAATTGAACAATTCTCAGCATTTGTACTTGTAACTGACAAGCCAGGGACAAAACAAAGAT
+
BBBBCFFFFFFFGGGGGGGGGGGGHHHHHHHHHHHHGGHHHHHHHHHHHHHHHHHHHHHHHHHHHHHHHHHHHHHHHHHHHHHHHGHHHHHHHHGGGGHHHHHHHHHHGHHHHHHHHHHHHHHGGHGGHHHHHGHHHHHHHHHHHHHHHHHHHGHHHHHHHHGHHHHHHHGGGGGHHHHHHHHHHHHGHHHHHHHHHHHGHHHHHHHHHHHHHHHHHFHHHHHHHHHHHHHHHGFGGGGGGGGGGGGGFGF
@M05620:45:000000000-G6HP7:1:1101:8877:3657 1:N:0:106
AAACCAAGCAGACACTCACCGCTCCCTCGCCACAGGCCAATAGTTTGTCCTCACTGAGTTGGCAACAAGTGGCTGCTGTGGCTGCCATTTTTCTGGTGATGGCCATCAGCTCCGACGAGGTCAGCTGGGGGGCTTTCTTTGTGTAAGCAACGAGAAACCTGAAAGAAGCATTTTTTAACTAAGTCCTGCTGAGTCATTCATGAGTTTTTAGCCGCCTTGCTTCTTCTCACAGACTCTCTACTCTCATGCCA
+
CCCCCBAFCFFFGGGGGGGGGGGGGGHHGGGGGHHHGGHHHHHHHHHHHHHHHHHHHHHHHHHHHHHHHHHHGHGGHHHHHHHGGHHHHHHHHHHHHHHHHHHHHHHHHHHHHGGGGGGGGHHHHHHHGGGGGGGGGGGGGGGGGGFFFFFFFFFFFFFFFFFFFFFFFFFFFFFFFFFFFFFFFFFFFFFFFBFFFFFFFFFFFFFFFFFFFFFFFFFFFFFFFFFFFFFFFFFFFFFFFFFFFFFFFFB
@M05620:45:000000000-G6HP7:1:1101:16424:3658 1:N:0:106
TACCTGTACTGGGGAAGAGTGTAGCAATCGCCATTCCTACCCTAAAGATCGGAAGAGCACACGTCTGAACTCCAGTCACCGGCTATGACCTCGTATGCCGTCTTCTGCTTGAAAAAAAAGCTCTCGGAGGTTATTTTGCATCGGTGATCCAGACAGAATGATCCGATGAGGGGTGCGAAACTATTTTAGGAAAGTACGCACCTTTTTATTAAATTTACCTTTTATCCATCGCCATTCCTACCCTAAAGATC
+
ABBBBFFFFFFFGGGGGFAGDGCDF5GHHDGG22555DAF22BF23B5BA2EGG11FGBGEG0B121BD3A5BGC@B@5G100>1B343B4@B1E3GG3E>>?FG4?443B0?F30>/>/01BFG/FDCGBC11FGHHHHHHGGGCE1=F1B1>FGBFG100DGHACDH0/.::-E-::BBB0CFB0;;00;9.;00...9BBFFFG.;BB/9;FFFFBFFBFB9;///;.9;9;FF/B;FAFFF.9/9FB
@M05620:45:000000000-G6HP7:1:1101:17745:3662 1:N:0:106
AGATTACTGCAACAGTTCCCCCTGGACCTGGAAAAGTTTCTTGCCTGGCTTACAGAAGCTGAAACAACTGCCAATGTCCTACAGGATGCTACCCGTAAGGAAAGGCTCCTAGAAGACTCCAAGGGAGTAAAAGAGCTGATGAAACAATGGCAAGTAAGTCAGGCATTTCCGCTTTAGCACTCTTGTGGATCCAATTGAACAATTCTCAGCATTTGTACTTGTAACTGACAAGCCAGGGACAAAACAAAGAT
+
CBCCCFFFFFFFGGGGGGGGGGGGHHHHHHHGHHHHBGHHHHHHHHHGHHHHHHHHHHHHHHHHHHHHHHHHHHHHHHHHHHGHHHHHHHHHHHGGGGHHGHHHHHHHGHHHHHHHHHHHHHHGGHGGHHHHHGHHHHHHHHHHHHHHFGHHHGHGFHHHHHGHHHHHHHGGGGGHHHGHHHHHHHHGHHHHGHHHHHHHHHHHHHHHHHHHHHHHHFHHHFHHHHHGHHHHHGBFFGGGGGFGGGGGFFC
@M05620:45:000000000-G6HP7:1:1101:17729:3675 1:N:0:106
AGATTACTGCAACAGTTCCCCCTGGACCTGGAAAAGTTTCTTGCCTGGCTTACAGAAGCTGAAACAACTGCCAATGTCCTACAGGATGCTACCCGTAAGGAAAGGCTCCTAGAAGACTCCAAGGGAGTAAAAGAGCTGATGAAACAATGGCAAGTAAGTCAGGCATTTCCGCTTTAGCACTCTTGTGGATCCAATTGAACAATTCTCAGCATTTGTACTTGTAACTGACAAGCCAGGGACAAAACAAAGAT
+
BBBBBFFFFFFFGGGGGGGGGGGGHHHHHGGHFHHHGHHHHHHHHHGHHHHHHHHHHHHHHHHHHHHHHHHHHHHHHHHHGHHHGFHHHHHHHHGFGGHHHHHGGHHHGHHHHGFHHHHHHHHGGHGGHHHHHGHHHHHHHHHHHHHHGFHFHGGHHHHFHHFHGHHHHHGGGGGHGEHHHHGHHGHGGHHHHHHGHHHHGHHHHHHHFHHGHGHHGFHHFHGFHHGHHHHHHGGFGGGGGFFFGGGFFF;
@M05620:45:000000000-G6HP7:1:1101:8876:3678 1:N:0:106
AAACCAAGCAGACACTCACCGCTCCCTCGCCACAGGCCAATAGTTTGTCCTCACTGAGTTGGCAACAAGTGGCTGCTGTGGCTGCCATTTTTCTGGTGATGGCCATCAGCTCCGACGAGGTCAGCTGGGGGGCTTTCTTTGTGTAAGCAACGAGAAACCTGAAAGAAGCATTTTTTAACTAAGTCCTGCTGAGTCATTCATGAGTTTTTAGCCGCCTTGCTTCTTCTCACAGACTCTCTACTCTCATGCCA
+
AABAABAFBFFFGGGGGGGGEEEGGGHHGGGGGHAGFGHHHHHHHHHHHHHHHHHHHHHHHHHHHHHHHHHHFHGGHHGHHGHGGHHHHHHHHHGGHGHHHHHHHHHHHHHHHGGGEGGGGHHHHHHGGGGGGGGGGGGGGGGGGFFFFFFFFFFFFFFFFFFFFFFFFFFFFFFFFFFFFFFFFFFEFFFFFFFFFFFFFBBFBFFFFFFFFDCFFFFFFFFFFFFFFFFFBFFFFFFFFFFFFFF/FF/
@M05620:45:000000000-G6HP7:1:1101:15046:3702 1:N:0:106
ATCTCTATCTCCTAAAAACCTGTTTAGATTTGGAGATAGACCTTCAGGTTTTTCATCATTTTCTGCATGAATTATACATTGACCACGTTCCAGCGTGGTCAGTTTGCAGCATTCTGTTATTTTGTTTGACAGAGTGTCTTGTTGAGAACATATGTAGGACATGATTTTTTCCTGCAACAGGGAAAATAAAGTATAAGTTTTAAAGATTTATTCTTTAATAAAGGATCTCAAAGCCAGCTTTAGAAAAAGGA
+
BBAABFFFFFFFGGGBAGGGGGHHGGGFHHHHGHHHFEGHFHHHHHHHHGHGGHHHHHHHHHHGHHHHHHHGHHHHHHHHHGHHFHGHHHHFBGGEAEEHFHFDGHHHHHHHFHFGEFFHHGFHCGFHFFGHFHFHHGHHHHHHHHHHHGFFHHHHHHFHGGHBHHFHHGHHHHGFHBGHHGEHHCFF1?FGHHHHHHHHHHHHGHHHHHHGHHGHHBGH0<=GGFHHGFGHHHHHHGHGHHH0;;CHGFF
@M05620:45:000000000-G6HP7:1:1101:15058:3718 1:N:0:106
ATCTCTATCTCCTAAAAACCTGTTTAGATTTGGAGATAGACCTTCAGGTTTTTCATCATTTTCTGCATGAATTATACATTGACCACGTTCCAGCGTGGTCAGTTTGCAGCATTCTGTTATTTTGTTTGACAGAGTGTCTTGTTGAGAACATATGTAGGACATGATTTTTTCCTGCAACAGGGAAAATAAAGTATAAGTTTTAAAGATTTATTCTTTAATAAAGGATCTCAAAGCCAGCTTTAGAAAAAGGA
+
DCDDDFFFFFFFGGGGGGGGGGHHHHHHHHHHHHHHHHHHHHHHHHHHHHHGGHHHHHHHHIIHIHHHHHHHHHHHHHHHHHHHHHGHHHHHHHGGGGHHHHHHHHHHHHHHHHHHHHHHHHHHHHHHHHHHHHHHHHHHHHHHHHHHHHHHHHHHHHHHHHHHHHHHHGHHHHHHHHHHHGGHHHHHHGHHHHHHHGHHHHHGHHHHHHHHHHHHGHHHGGHHHHHHHHGGHHHHHGHHHHHHHGHHGGH
@M05620:45:000000000-G6HP7:1:1101:15634:3727 1:N:0:106
AAACCAAGCAGACACTCACCGCTCCCTCGCCACAGGCCAATAGTTTGTCCTCACTGAGTTGGCAACAAGTGGCTGCTGTGGCTGCCATTTTTCTGGTGATGGCCATCAGCTCCGACGAGGTCAGCTGGGGGGCTTTCTTTGTGTAAGCAACGAGAAACCTGAAAGAAGCATTTTTTAACTAAGTCCTGCTGAGTCATTCATGAGTTTTTAGCCGCCTTGCTTCTTCTCACAGACTCTCTACTCTCATGCCA
+
CCCCCCCFCFFFGGGGGGGGGGGGGGHHGGGGGHHHGGHHHHHHHHHHHHHHHHHHHHHHHHHHHHHHHHHHGHGGHHHHHHHGGHHHHHHHHHHHHHHHHHHHHHHHHHHHHGGGGGGGGHHHHHHHGGGGGGGGGGGGGGGGGGFFFFFFFFFFFFFFFFFFFFFFFFFFFFFFFFFFFFFFFFFFFFFFFFFFFFFFFFFFFFFFFFFFFFFFFFFFFFFFFFFFFFFFFFFFFFFFFFFFFFFFFF0
@M05620:45:000000000-G6HP7:1:1101:11549:3739 1:N:0:106
ATCTCTATCTCCTAAAAACCTGTTTAGATTTGGAGATAGACCTTCAGGTTTTTCATCATTTTCTGCATGAATTTTACATTGACCACGTTCCAGCGTGGTCAGTTTGCAGCATTCTGTTATTTTGTTTGACAGAGTGTCTTGTTGAGAACATATGTAGGACATGATTTTTTCCTGCAACAGGGAAAATAAAGTATAAGTTTTAAAGATTTATTCTTTAATAAAGGATCTCAAAGCCAGCTTTAGAAAAAGGA
+
>>A>AFDFFFFFGGGGDGGGFFAFHFGFDEGHH1F1AGG1FGCEGDDGHHHCFF2BFFHFHFFHGFEGHFFEE2BFGFAHFD1BGFAAFGGAGFEE>EHHG0BB@GFHHGHHFFFFFEBGHDHHFHHHFHGHGH>FBGFGHHHF2B?BFGHHDGFHBDGGHGHHGHGHHCHFFFGHHHHHHEC0GF?1?GGHHF<<FGGHHGC<F=GHFFHHHHGGDHHH<GFFCGHHHHGFHFHGGGHHHFF0CGGHC?C
@M05620:45:000000000-G6HP7:1:1101:22681:3743 1:N:0:106
CATCCTGACCCTGAAGTACCCGGCTTGATTTCTGACATTAGATCGGAAGAGCACACGTCTGAACTCCAGTCACCGGCTATGATCTCGTATGCCGTCTTCTGCTTGAAAAAAAAAAAAAAAACAATATATAAAACGTTTTAGATTTTGATTAAAATACGAAACATAGATACCCGATCATTCTTCATTACACCGATATGATTATACGTGTCATAGTATCAGTGACTATATACACTTTTCATATGGTGATCACA
+
CCCCCFFFFFFFGGGGGGGGGGGGGGGHHHHHHHHHHHHHHHHHHGGEGHHHHHHHGHHHGHHHHHHHHHHHHHGGGGGHHGHHHHHGGHHHHGGGHGHHHHHHHHHHGHGGGCD>>//->...11111000<0-./<.0/000000:000000000..;.-/0;0000;00.---:0;0000000;000;9---9000:0000.0///:00000900000900000000000:0090;00000;0;00/0
@M05620:45:000000000-G6HP7:1:1101:11542:3755 1:N:0:106
ATCTCTATCTCCTAAAAACCTGTTTAGATTTGGAGATAGACCTTCAGGTTTTTCATCATTTTCTGCATGAATTATACATTGACCACGTTCCAGCGTGGTCAGTTTGCAGCATTCTGTTATTTTGTTTGACAGAGTGTCTTGTTGAGAACATATGTAGGACATGATTTTTTCCTGCAACAGGGAAAATAAAGTATAAGTTTTAAAGATTTATTCTTTAATAAAGGATCTCAAAGCCAGCTTTAGAAAAAGGA
+
CCCCCFFFFFFFGGGGGGGGGGHHHHHHHHHHHHHHHHHHHHHHHHHHHHHGGHHHHHHIHHHHHHHHHHHHHHHHHHHHHHHHHHGHHHHHHHGGGGHHHHHHHHHHHHHHHHHHHHHHHHHHHHHHHHHHHHHHHHHHHHHHHGHHHHHHHHHHHHHHHHHHHHHHHGHHHHHHHHHHHGGHHHHHHGHHHHHHHHHHHHHHHHHHHHHHHHHHHGHHHHHHHHHHHHHGHHHHHGHHHHHHGGHHGGH
@M05620:45:000000000-G6HP7:1:1101:11557:3765 1:N:0:106
ATCTCTATCTCCTAAAAACCTGTTTAGATTTGGAGATAGACCTTCAGGTTTTTCATCATTTTCTGCATGAATTATACATTGACCACGTTCCAGCGTGGTCAGTTTGCAGCATTCTGTTATTTTGTTTGACAGAGTGTCTTGTTGAGAACATATGTAGGACATGATTTTTTCCTGCAACAGGGAAAATAAAGTATAAGTTTTAAAGATTTATTCTTTAATAAAGGATCTCAAAGCCAGCTTTAGAAAAAGGA
+
CCCCCFFFFFFFGGGGGGGGGGHHHHHHHHHHHHHGHHHGHHHHHHHGHHHGGHHHHIHHHHHHIHHHHHHHHHHHHHHHHHHHHHGHHHHHHHGEGGHHHHHHHHHHHHHHHHHHHHHHHHHHHHHHHHHHHHHHHHHHHHHHHHHHHHHHHHHHHHGHHHHHHHHHHGHHHHHHHHHHHGGGHHHGHHHHHHHGHHGHHHHHHHHHHHHHHHHHHHHHGHGGHHHHHHHHHHHHHGHHHHHEHHHHGDC
@M05620:45:000000000-G6HP7:1:1101:12632:3779 1:N:0:106
ATCTCTATCTCCTAAAAACCTGTTTAGATTTGGAGATAGACCTTCAGGTTTTTCATCATTTTCTGCATGAATTATACATTGACCACGTTCCAGCGTGGTCAGTTTGCAGCATTCTGTTATTTTGTTTGACAGAGTGTCTTGTTGAGAACATATGTAGGACATGATTTTTTCCTGCAACAGGGAAAATAAAGTATAAGTTTTAAAGATTTATTCTTTAATAAAGGATCTCAAAGCCAGCTTTAGAAAAAGGA
+
CCCDDFFFFFFFGGGGGGGGGGHHHHHHHHHHHHHHHHHHHHHHHHHHHHHGGHHHHIHHHHHIHHHHHHHHHHHHHHHHHHHHHHGHHHHHHHGFGGHHHHHHHHHHHHHHHHHHHHHHHHHHHHHHHHHHHHHHHHHHHHHHHHHHHHHHHHHHHHHHHHHHHHHHHGHHHHHHHHGHHGGHHHHHHHHHHHHHHHHHHHHHHHHHHHHHHHHHHHHHHHHHHHHHHGHHHHHHHGHHHHHHHGHHGGH
@M05620:45:000000000-G6HP7:1:1101:15972:3795 1:N:0:106
AAACCAAGCAGACACTCACCGCTCCCTCGCCACAGGCCAATAGTTTGTCCTCACTGAGTTGGCAACAAGTGGCTGCTGTGGCTGCCATTTTTCTGGTGATGGCCATCAGCTCCGACGAGGTCAGCTGGGGGGCTTTCTTTGTGTAAGCAACGAGAAACCTGAAAGAAGCATTTTTTAACTAAGTCCTGCTGAGTCATTCATGAGTTTTTAGCCGCCTTGCTTCTTCTCACAGACTCTCTACTCTCATGCCA
+
ABCBAABFCFFFGGGGGGGGGGGGGGHHGGGGFFGHGGHHHHHHGHHHHHHHHHHHHHHHHHGHHHEGHGGHGHGGHHHHHHHGGHHHHHHHHHHHHHHHHHHHHHHHHHHHHGGGGGGGGHHHHHHHGGGGGGGGGGGGGGGGGGFFFFFFFFFFFFFFFFFFFFFFFFFFFFFFFFFFFFFFFFFFFFFFFFFFFFFFFFFFFFFFFFFFFFFFFFFFFFFFFFFFFFFFFFFFFFFFFFFFFFFFFFF
@M05620:45:000000000-G6HP7:1:1101:15952:3798 1:N:0:106
AAACCAAGCAGACACTCACCGCTCCCTCGCCACAGGCCAATAGTTTGTCCTCACTGAGTTGGCAACAAGTGGCTGCTGTGGCTGCCATTTTTCTGGTGATGGCCATCAGCTCCGACGAGGTCAGCTGGGGGGCTTTCTTTGTGTAAGCAACGAGAAACCTGAAAGAAGCATTTTTTAACTAAGTCCTGCTGAGTCATTCATGAGTTTTTAGCCGCCTTGCTTCTTCTCACAGACTCTCTACTCTCATGCCA
+
CCCCCCCFCFFFGGGGGGGGGGGGGGHHGGGGGHHHGGHHHHHHHHHHHHHHHHHHHHHHHHHHHHHHHHHHGHGGHHHHHHHGGHHHHHHHHHHHHHHHHHHHHHHHHHHHHGGGGGGGGHHHHHHHGGGGGGGGGGGGGGGGGGFFFFFFFFFFFFFFFFFFFFFFFFFFFFFFFFFFFFFFFFFFFFFFFFFFFFFFFFFFFFFFFFFFFFFFFFFFFFFFFFFFFFFFFFFFFFFFFFFFFFFFFFF
@M05620:45:000000000-G6HP7:1:1101:12633:3801 1:N:0:106
ATCTCTATCTCCTAAAAACCTGTTTAGATTTGGAGATAGACCTTCAGGTTTTTCATCATTTTCTGCATGAATTATACATTGACCACGTTCCAGCGTGGTCAGTTTGCAGCATTCTGTTATTTTGTTTGACAGAGTGTCTTGTTGAGAACATATGTAGGACATGATTTTTTCCTGCAACAGGGAAAATAAAGTATAAGTTTTAAAGATTTATTCTTTAATAAAGGATCTCAAAGCCAGCTTTAGAAAAAGGA
+
CCCCCFFFFFFFGGGGGGGGGGHHHHHHHHHHGHHHHHHHHHHHHHHHHHHGGHHHHHIHIIIHHHHHHHHHHHHHHHHHHGHHHHGHHHHHHHGFGGHHHHHHHHHHHHGHHHHHHHHHHHHHHHHHHHGHHHHHHHHHHHHHHHHHHHHHHHHHHHHHHHHHHHHHHGHHHHHHHHHHHGGHHHHHHGHHHHHHHHHHHGHHHHHHHHHHHHHHHGHHHHHGHHHHHHHGHHHHHGHHHHHHHGHHGGH
@M05620:45:000000000-G6HP7:1:1101:15943:3814 1:N:0:106
AAACCAAGCAGACACTCACCGCTCCCTCGCCACAGGCCAATAGTTTGTCCTCACTGAGTTGGCAACAAGTGGCTGCTGTGGCTGCCATTTTTCTGGTGATGGCCATCAGCTCCGACGAGGTCAGCTGGGGGGCTTTCTTTGTGTAAGCAACGAGAAACCTGAAAGAAGCATTTTTTAACTAAGTCCTGCTGAGTCATTCATGAGTTTTTAGCCGCCTTGCTTCTTCTCACAGACTCTCTACTCTCATGCCA
+
1A1AA?AFAF11EGGFFGGGAEEEEFCGAF0AAH0BFFG/1F1DFA1FFFFHFHDFFF1AFAFBGFHFH111B>/FGE10>?GBFHFFHGHGGFBF1FBDH1GHE0FFG>1FGA?E?EGGAFCGHHFFA/B@@@AFF0;BC;CFGFFFFFF@EA?FFFFFFFFFBBA/BFBFFFF@EFFBBFF9BFFFFBFEF9BBFFFB/9//;/;FAE9/:A@@BBFFFBBFFB/;9BFFBFFFFFFBBFFFFF/;/99
@M05620:45:000000000-G6HP7:1:1101:18180:3823 1:N:0:106
CATCCTGACCCTGAAGAGCACACGTCTGAACTCCAGTCACCGGCTATGATCTCGTATGCCGTCTTCTGCTTGAAAAAAAAAAACACGTGGTCAGTTTTCATCATTCTGTTCTTTTGTTTGACAGAGTGTCTTGTTGCGCACCTATGTAGTACATGATTTTTTCCTGCAACAGGTAAAATAAAGTATAAGTTTTAAAGATTTATTCTTTAATAAAGGATCTCAACGCCCTCTTTCGCAAAAGGCATTAAGGG
+
AA>>AFF5FCFFFGGGFFGFCFGEHDHEFFEHHHHFHHGHHFGEEGHHDH5GDFC1FG5BEGGHGHE5FFHG1G5F?E//>>/??0/BF/GG4BFDF4B44B?FEGHFFFDFHGH1BFF01@110@>1GHFH1>@<1//>@/><>1F111>FGH111>FFDC/<00<<0C.<A00000;0:;C;000=0CFGF000;0C0B;FG0;FB;0;990FF/9BCFFB/;----.;BB/....9./...//////.
@M05620:45:000000000-G6HP7:1:1101:10343:3894 1:N:0:106
ATCTCTATCTCCTAAAAACCTGTTTAGATTTGGAGATAGACCTTCAGGTTTTTCATCATTTTCTGCATGAATTATACATTGACCACGTTCCAGCGTGGTCAGTTTGCAGCATTCTGTTATTTTGTTTGACAGAGTGTCTTGTTGAGAACATATGTAGGACATGATTTTTTCCTGCAACAGGGAAAATAAAGTATAAGTTTTAAAGATTTATTCTTTAATAAAGGATCTCAAAGCCAGCTTTAGAAAAAGGA
+
CCDCCFFFFFFFGGGGGGGGGGHHHHGHHHHHHHHHHHHHHHHHHHHHHHHGGHHHHIHHIIHHIHHHHHHHHHHHHHHHHHHHHHGHHHHHHHGFGGHHHHHHHHHHHHHHHHHHHHHHHHHHHHHHHHHHHHHHHHHHHHHHHHGHHHHHHHHHHHHHHHHHHHHHHGHHHHHHHHHHHGGHHHHHHHHHHHHHHHHHHHHHHHHHHHHHHHHHHHHHHHHFFHHHHHGGHHHHHGHHHHHFHHHHGGH
@M05620:45:000000000-G6HP7:1:1101:10361:3897 1:N:0:106
ATCTCTATCTCCTAAAAACCTGTTTAGATTTGGAGATAGACCTTCAGGTTTTTCATCATTTTCTGCATGAATTATACATTGACCACGTTCCAGCGTGGTCAGTTTGCAGCATTCTGTTATTTTGTTTGACAGAGTGTCTTGTTGAGAACATATGTAGGACATGATTTTTTCCTGCAACAGGGAAAATAAAGTATAAGTTTTAAAGATTTATTCTTTAATAAAGGATCTCAAAGCCAGCTTTAGAAAAAGGA
+
BCCCCFFFFFFFGGGGGGGGGGHHHHHHHHHHHHHHHGHHHHHHHHHHHHHGGHHHHHHHHHHHHHHHHHHHHGHGHHHHHHHHHHGGHHHHHHGFGGHHGHHHHHHHHHHHHHHHHHHHHHHHHHHHGHHHHGHHHHHHHHHHHHHHHHHHHHHHHHHHHHHHHHHHHGHHHHHGHHHHHGGGHGHHGFHGHGHHHGHHHHGHHHHHHHHHHHHHGHHHFFHHHHHHHFHHHHGFGGHHHHHHGHGHGDH
@M05620:45:000000000-G6HP7:1:1101:22176:3924 1:N:0:106
TACCTGTACTGGGGAAGCATTTGAATATCCCCCCATGGTGATGGGGACGGAGAACTGCTCCATAAACACAGGCAACGTGCCTAACTTTCCCGGGAAGATGAAGTCAAAGAGCGACCACAGCTCTCGGAGGTTATTTTGCATCGGTGAGCCAGACAGAATGATCCGATGAGGGGTGCGAAACTATTTGAGGAAAGGAAGCACCTTTTTATTAAATTTACCTTTTAGCAATCGCCATTCCTACCCTAAAGATC
+
BBBBBFFFFFFFGGGGGGGGGGHHHHHHHHHGGGGHHHHHGHHHHGGGGGGFGHHHHHGHHHHHHHHHHHHHEHHHGHHHHHHHHHHHHHHGGGEGGHHHHHHHHHHHHHHHGGGGGHHHHFHHHAF?CDAGHGHHHHHGHHGGGGGHGGHHHGHCGGHHHHHHHGGGGGGDGEGGGEGGGGGGGGGGGGBBFFFBF.EGF.BFFFFFFFFFFFFFFFFFFFFFFFFFFFEEFFFFFFFFFFFFFFFFFBB
@M05620:45:000000000-G6HP7:1:1101:20670:4007 1:N:0:106
AGATTACTGCAACAGTTCCCCCTGGACCTGGAAAAGTTTCTTGCCTGGCTTACAGAAGCTGAAACAACTGCCAATGTCCTACAGGATGCTACCCGTAAGGAAAGGCTCCTAGAAGACTCCAAGGGAGTAAAAGAGCTGATGAAACAATGGCAAGTAAGTCAGGCATTTCCGCTTTAGCACTCTTGTGGATCCAATTGAACAATTCTCAGCATTTGTACTTGTAACTGACAAGCCAGGGACAAAACAAAGAT
+
BBBCCFFFFFFFGGGGGGGGGGGGHHHHHHHHHHHHGHHHHHHHHHHHHHHHHHHHHHHHHHHHHHHHHHHHHHHHHHHHHHHHHGHHHHHHHHGGGGHHHHHHHHHHGHHHHHHGHHHHHHHGGGGGHHHHHGHHHGHHHHHHHHHHHHHGHGHHHHHGHHGHHHHHHHGGGGGHHHGHHHHHHGHGHHHHGGHHHHHHHHHHHHHFHHHHHHHHHGHHHHHHHHHHGHHHGGGGGGGGGGGGGGGGGGG
@M05620:45:000000000-G6HP7:1:1101:15065:4022 1:N:0:106
TACCTGTACTGGGGAAGAGTGTAGCAATCGCCATTCCTACCTAAAGATCGGAAGAGCACACGTCTGAACTCCAGTCACCGGCTATGATCTCGTATGCCGTCTTCTGCTTGAAAAAAAAAAACAACTTCCCAAGACCCCCCTGACCCCCCCTGCCCACCCATAAAAGCTGCCGCAGTTCCGGCTACGCCGACCACCCTGCTCACCCCCTCCTCTCCCCAGTCAGTCTCATCCCCTCTTCCTCGCGACGCTAC
+
BBBBBFFFFFFFGGGGGGGGGFGHHHHHHGGGGEHHHHGHHHHHHHFHHHGGGGHGHGHHHGGHHGHHHHHHHHHHHHHGGGGGFGH@4FGHGGGHHHGEGGEGFHGHHHHHHHHGGGGC/<?/?21<101?/0?<//DC?.//<CACGG-.;.;0A..;/;0000.00/;----.000.---...;;--9--:...:./;//;A9--:...//9/.../;9/;/9;9;;/.....:////.9-----:.-
@M05620:45:000000000-G6HP7:1:1101:19529:4077 1:N:0:106
CATCCTGACCCTGAAGTACCCCGGCTTGATTTCTGACATTAGATCGGAAGAGCACACGTCTGAACTCCAGTCACCGGCTATGATCTCGTATGCCGTCTTCTGCTTGAAAAAAAAAAAAAAAAAACAAACAAAGAAGAGAATACAGAAGTAAGAAAAAACAAAAACTAAGATTAAAAATCATATGTAATGGGGTGAGAAAGTGGAAAAACAGCAGATAAAAGAACGCTGGGACAATGAGAACTAGAAGACAT
+
CCCCCFFFFFFFGGGGGGGGGGGGGGGGHHHHHHHHHHHHHHHHHHGGGGHHHHHHHGHHHGHHHHHHHHHHHHHGGGGGHHHHFHHHGGHHHHGGGHGHHHHHHHHHHHHGGGGG></<----........//./0./000000000000000;/.-.......009000000000.0;0900000000...-.90000000000/...:././000000../.;..-.....:0000;00000009/:0
@M05620:45:000000000-G6HP7:1:1101:15773:4078 1:N:0:106
TACCTGTACTGGGGAAGCATTTGAATATCCCCCCATGGTGATGGGGACGGAGAACTGCTCCATAAACACAGGCAACGTGCCTAACTTTCCCGGGAAGATGAAGTCAAAGAGCGACCACAGCTCTCGGAGGTTATTTTGCATCGGTGAGCCAGACAGAATGATCCGATGAGGGGTGCGAAACTATTTGAGGAAAGGAAGCACCTTTTTATTAAATTTACCTTTTAGCAATCGCCATTCCTACCCTAAAGATC
+
DDDDDFFFFFFFGGGGGGGGGGHHHHHHHHHGGGGHHHGHGHHHHGGGGGGGGHHHHHHHHHHHHHHHHHHHGHHHGHHHHHHHHHHHHHHGGGGGGHHHHHHHHHHHHHHHGGGGGHHHHHHHHGGGGGGHHHHHHHHHHHGGGGGHHHHHHGHHHHHHHHHHHGGGHHHGGGGGGGGGGGGHHHHGGGCGGGGGGGGGGFFFFFFFFFFFFFFFHFFFFFFHFFFFFFFFFFFFFFFHFFFFFFFFFFF
@M05620:45:000000000-G6HP7:1:1101:19586:4079 1:N:0:106
ATCTCTATCTCCTAAAAACCTGTTTAGATTTGGAGATAGACCTTCAGGTTTTTCATCATTTTCTGCATGAATTATACATTGACCACGTTCCAGCGTGGTCAGTTTGCAGCATTCTGTTATTTTGTTTGACAGAGTGTCTTGTTGAGAACATATGTAGGACATGATTTTTTCCTGCAACAGGGAAAATAAAGTATAAGTTTTAAAGATTTATTCTTTAATAAAGGATCTCAAAGCCAGCTTTAGAAAAAGGA
+
DDDDCFFFFFFFGGGGGGGGGGHHHHHHHHHHHHHHHHHHHHHHHHHHHHHGGHHHHHHHIHIHIHHHHHHHHHHHHHHHHHHHHHGHHHHHHHGGGGHHGHHHHHHHHHHHHHHHHHHHHHHHHHHHHHHHHHGHHHHHHHHHHHHHHHHHHHHHHHHHHHHHHHHHHGHHHHHHHHHHHGGHHHHHHHHHHHHHHHHHHHHHHHHHHHHHHHHHHHHHHHHHHHHHHHHHGHHHHGHHHHHGHHHHGGH
@M05620:45:000000000-G6HP7:1:1101:13969:4097 1:N:0:106
AAACCAAGCAGACACTCACCGCTCCCTCGCCACAGGCCAATAGTTTGTCCTCACTGAGTTGGCAACAAGTGGCTGCTATGGCTGCCATTTTTCTGGTGATGGCCATCAGCTCCGACGAGGTCAGCTGGGGGGCTTTCTTTGTGTAAGCAACGAGAAACCTGAAAGAAGCATTTTTTAACTAAGTCCTGCTGAGTCATTCATGAGTTTTTAGCCGCCTTGCTTCTTCTCACAGACTCTCTACTCTCATGCCA
+
A?AAABBFBFFFGGGGGGGGGGGGGGHHGGGGGHFHGGHFGCHHHHHHHHHHHHHHHHHHHHHHHHHHHHHHGHGGHHHHHHHGGHGHHHHHHHHHHHHHHGHHGHHHHHHHHGCGGGGGFHFHHHHHGGGGGGGGGGGGGGGGBFFFFFFFFFFFFFFFFFFFFFFFFFFFFFFFFFFFFFFFFFFFFFFFFFFFFFFFFFFFBFFFFFFFFFFFFFFFFFFFFFFFFFFFFFFFFFFFFFFFFFFFFF/
@M05620:45:000000000-G6HP7:1:1101:13970:4118 1:N:0:106
AAACCAAGCAGACACTCACCGCTCCCTCGCCACAGGCCAATAGTTTGTCCTCACTGAGTTGGCAACAAGTGGCTGCTATGGCTGCCATTTTTCTGGTGATGGCCATCAGCTCCGACGAGGTCAGCTGGGGGGCTTTCTTTGTGTAAGCAACGAGAAACCTGAAAGAAGCATTTTTTAACTAAGTCCTGCTGAGTCATTCATGAGTTTTTAGCCGCCTTGCTTCTTCTCACAGACTCTCTACTCTCATGCCA
+
CCCCCBCFCFFFGGGGGGGGGGGGGGHHGGGGGHHHGGHHHHHHHHHHHHHHHHHHHHHHHHHGHHHHHHHHGHGGHHHHHHHGGHHHHHHHHHHHHHGHHHHHHHHHHHHHHGGGGGGGGHHHHHHHGGGGGGGGGGGGGGGGGGGFFFFFFFFFFFFFFFFFFFFFFFFFFFFFFFFFFFFFFFFFFFFFFFFFFFFFFFFFFFFFFFFFFFFFFFFFFFFFFFFFFFFFFFFFFFFFFFFFFFFFFFF
@M05620:45:000000000-G6HP7:1:1101:23703:4138 1:N:0:106
AAACCAAGCAGACACTCACCGCTCCCTCGCCACAGGCCAATAGTTTGTCCTCACTGAGTTGGCAACAAGTGGCTGCTGTGGCTGCCATTTTTCTGGTGATGGCCATCAGCTCCGACGAGGTCAGCTGGGGGGCTTTCTTTGTGTAAGCAACGAGAAACCTGAAAGAAGCATTTTTTAACTAAGTCCTGCTGAGTCATTCATGAGTTTTTAGCCGCCTTGCTTCTTCTCACAGACTCTCTACTCTCATGCCA
+
AAAAAA1BAFFFGGGGFAGGGGGCGGHHCGGGGHHHGGAFFFGHHHHHHHHHHHGH1FGHHHHHHHHGHGHHGHGGHHHHHGHGGHFHHGHHHHHHHHDHGHHHHHHHHHHHHGGGGGCGEGHHHHHHGGC@GGGGGGGGFGGFBFFFFFF?FFFFFFFFFF//BFEFFFFFFFF@EFFFBFFFFFFFFFFFF/BFFFFFFFFFFFFFFFFFFF@@FBFFFFFFFFFFFFFFFFFFFFFFFFFFFFFFFF9
@M05620:45:000000000-G6HP7:1:1101:23704:4160 1:N:0:106
AAACCAAGCAGACACTCACCGCTCCCTCGCCACAGGCCAATAGTTTGTCCTCACTGAGTTGGCAACAAGTGGCTGCTGTGGCTGCCATTTTTCTGGTGATGGCCATCAGCTCCGACGAGGTCAGCTGGGGGGCTTTCTTTGTGTAAGCAACGAGAAACCTGAAAGAAGCATTTTTTAACTAAGTCCTGCTGAGTCATTCATGAGTTTTTAGCCGCCTTGCTTCTTCTCACAGACTCTCTACTCTCATGCCA
+
CCCCCBBFCFFFGGGGGGGGGGGGGGHHGGGGGHHHGGHHHHHHHHHHHHHHHHHHHHHHHHHHHHHHHHHHGHGGHHHHHHHGGHHHHHHHHHHHHHHHHHHHHHHHHHHHHGGGGGGGGHHHHHHHGGGGGGGGGGGGGGGGGGFFFFFFFFFFFFFFFFFFFFFFFFFFFFFFFFFFFFFFFFFFFFFFFFFFFFFFFFFFFFFFFFFFFFFFFFFFFFFFFFFFFFFFFFFFFFFFFFFFFFFFFFB
@M05620:45:000000000-G6HP7:1:1101:11056:4169 1:N:0:106
AGATTACTGCAACAGTTCCCCCTGGACCTGGAAAAGTTTCTTGCCTGGCTTACAGAAGCTGAAACAACTGCCAATGTCCTACAGGATGCTACCCGTAAGGAAAGGCTCCTAGAAGACTCCAAGGGAGTAAAAGAGCTGATGAAACAATGGCAAGTAAGTCAGGCATTTCCGCTTTAGCACTCTTGTGGATCCAATTGAACAATTCTCAGCATTTGTACTTGTAACTGACAAGCCAGGGACAAAACAAAGAT
+
BACBBFFFFFFFGGGGGGGGGGGEGHHHHHGHGHHHBGHHHHHHHHHEHHHFHHHGHHHHHGHHHGHHHHHHHGHGHHHHHHFHGHFGHHGFHHGEFGHHGFGFFHHHGHGHHFHHFHGHHHFGDFGEFFFHHEGHHHEHHGGHHHGHFFHGHGGHHGHGFHBGGHGGHHGGGGGHHHHHHHHHHFGGDHHHGHFHHDGHFGHGHHH<=GFCGCGCC0CCGHFFFHFHHHHHGGEFEDGGGFGGGGGGBF:
@M05620:45:000000000-G6HP7:1:1101:23690:4173 1:N:0:106
AAACCAAGCAGACACTCACCGCTCCCTCGCCACAGGCCAATAGTTTGTCCTCACTGAGTTGGCAACAAGTGGCTGCTGTGGCTGCCATTTTTCTGGTGATGGCCATCAGCTCCGACGAGGTCAGCTGGGGGGCTTTCTTTGTGTAAGCAACGAGAAACCTGAAAGAAGCATTTTTTAACTAAGTCCTGCTGAGTCATTCATGAGTTTTTAGCCGCCTTGCTTCTTCTCACAGACTCTCTACTCTCATGCCA
+
BBBABBBFBFFFGGGGGGGGFGGGGGHHGGGGGHHGGGHHHHHHHHHHHHHHHHHGHHHHHHHHHHHHHGGHGHGGHHHHHHHGGHHHHHHGHFFFHHGHHGHHGHHHHHHHHGEEECGGGHHHHHHHGGGGGGGGGGGGGGGGGGFFFFFCEFFFFFFFFFFFFFFFFFFFFFFFFFFFFFFFFFFFFFFFFBFFFFFFFFFFFFFFFFBFFA@FFFFFFFFFFFFFFFFFFFFFFFFFFFFFFFFFFFF
@M05620:45:000000000-G6HP7:1:1101:12175:4186 1:N:0:106
ATCTCTATCTCCTAAAAACCTGTTTAGATTTGGAGATAGACCTTCAGGTTTTTCATCATTTTCTGCATGAATTATACATTGACCACGTTCCAGCGTGGTCAGTTTGCAGCATTCTGTTATTTTGTTTGACAGAGTGTCTTGTTGAGAACATATGTAGGACATGATTTTTTCCTGCAACAGGGAAAATAAAGTATAAGTTTTAAAGATTTATTCTTTAATAAAGGATCTCAAAGCCAGCTTTAGAAAAAGGA
+
CCCCCFFFFFFFGGGGGGGGGGHHHHHHHHHHHHHHHHHHHHHHHHHHHHHGGHHHHHHHHHHHHHGHHHHHHHHHHHHHHGHHHHGGHHHHHHGGGGHHHHHHHHHHHHHHHHHHHHHHHHHHHHHHGHGHHHHHHHHHHHHHHHHHHHHHHHHHHHHHHHHHHHHHHGHHHHHHHHHHHGGHHHHHHHHHHHHHHGHHHGHHHHHHHGHHHHHHGGHHHGHHHHHHHHGHHHHHHGHHHHHHHHGHGGG
@M05620:45:000000000-G6HP7:1:1101:9808:4220 1:N:0:106
ATCTCTATCTCCTAAAAACCTGTTTAGATTTGGAGATAGACCTTCAGGTTTTTCATCATTTTCTGCATGAATTATACATTGACCACGTTCCAGCGTGGTCAGTTTGCAGCATTCTGTTATTTTGTTTGACAGAGTGTCTTGTTGAGAACATATGTAGGACATGATTTTTTCCTGCAACAGGGAAAATAAAGTATAAGTTTTAAAGATTTATTCTTTAATAAAGGATCTCAAAGCCAGCTTTAGAAAAAGGA
+
CCCCCFFFFFFFGGGGGGGGGGHHHHHHHHHHHHHHHHHHHHHHHHHHHHHGGHHHHHHIHIIHHHHHHHHHHHHHHHHHHHHHHHGGHHHHHHGGGGHHHHHHHHHHHHHHHHHHHHHHHHHHHHHHGHHHHGHHHHHHHHHHHHHHHHHHHHHHHHHHHHHHHHHHHGHHHHHHHHHHHGGHHHHHHHHHHGHHHHHHHHHHHHHHHHHHHHHHHGHHHFHHHHHHHHHHHHHHHGHHHHHGHHHHGGH
@M05620:45:000000000-G6HP7:1:1101:20208:4229 1:N:0:106
TACCTGTACTGGGGAAGAGTGTAGCAATCGCCATTCCTACCCTAAAGATCGGAAGAGCACACGTCTGAACTCCAGTCACCGGCTATGATCTCGTATGCCGTCTTCTGCTTGAAAAAAAAAAAAAAAAAAGATAAGGAGAGTATATATGCCAGTCATGGTAATGAAATAAATGAGAGAAAAGTATGTTAGAATAACAAAAATATCTTGACATAGTCCAACACTTATAGGTAAAAGTATCTATGCGAGGCAAT
+
CCCDCFFFFFFFGGGGGGGGGGHHHHHHHGGGGGHHHHHHHHHHHHHHHHHGGGGHHHHHHHGHHHGHHHHHHHHHHHHHGGGGGHHHHHHHHFGHHHHGGGHGHHHHHHHHHHHGGGGBF><>/----.<0=0000:..<000000000000000000<0000:0000<000000.00//<00<<0000:000000....00000<0:0000000000..<:<0000<<000000000<000..---..0
@M05620:45:000000000-G6HP7:1:1101:20195:4244 1:N:0:106
TACCTGTACTGGGGAAGAGTGTAGCAATCGCCATTCCTACCCTAAAGATCGGAAGAGCACACGTCTGAACTCCAGTCACCGGCTATGATCTCGTATGCCGTCTTCTGCTTGAAAAAAAAAAAACACAATAACCTCTGAGAGGTTATTTTTCATCGGTGAGCCAGACAGAATGATCCGATGATTGGTGCGCAACTATTTGAGTAAAGGAAGCACCTTTTTATTCACTTTACCTTTTAGCAATCGCTATTCCT
+
BBBBBFFFFFFFGGGGGGFGGGFFGDHHHFGGGFHHHGFFGGHFFGHHHHHGGGGFHHGHHHGGHHGFHHFHHFGDFDFHEEEGGHHFFGGHH???GGGG?EFGHHHHHHGHFHHHGGGCG///?0??<FGF1?FH11<<1<FFF<1GG1/=0=<.<.<CGH/CHEHFGC00;0:C....0;00.;:09;-?B//09BBF?;;F009//9.:..BF/99;FB/;/://:9:9B/B//9/9999A..;FF/B
@M05620:45:000000000-G6HP7:1:1101:20272:4262 1:N:0:106
AAACCAAGCAGACACTCACCGCTCCCTCGCCACAGGCCAATAGTTTGTCCTCACTGAGTTGGCAACAAGTGGCTGCTGTGGCTGCCATTTTTCTGGTGATGGCCATCAGCTCCGACGAGGTCAGCTGGGGGGCTTTCTTTGTGTAAGCAACGAGAAACCTGAAAGAAGCATTTTTTAACTAAGTCCTGCTGAGTCATTCATGAGTTTTTAGCCGCCTTGCTTCTTCTCACAGACTCTCTACTCTCATGCCA
+
CCCCCCCFCFFFGGGGGGGGGGGGGGHHGGGGGHHHGGHHHHHHHHHHHHHHHHHHHHHHHHHHHHHHHGHHGHGGHHHHHHHGGHHHHHHHHHHHHHHHHHHHHHHHHHHHHGGGGGGGGHHHHHHHGGGGGGGGGGGGGGGGGGFFFFFFFFFFFFFFFFFFFFFFFFFFFFFFFFFFFFFFFFFFFFFFFFFFFFFFFFFFFFFFFFFFFFFFFFFFFFFFFFFFFFFFFFFFFFFFFFFFFFFFFFF
@M05620:45:000000000-G6HP7:1:1101:15236:4263 1:N:0:106
TACCTGTACTGGGGAAGCATTTGAATATCCCCCCATGGTGATGGGGACGGAGAACTGCTCCATAAACACAGGCAACGTGCCTAACTTTCCCGGGAAGATGAAGTCAAAGAGCGACCACAGCTCTCGGAGGTTATTTTGCATCGGTGAGCCAGACAGAATGATCCGATGAGGGGTGCGAAACTATTTGAGGAAAGGAAGCACCTTTTTATTAAATTTACCTTTTAGCAATCGCCATTCCTACCCTAAAGATC
+
CCCCCFFFFFFFGGGGGGGGGGHHHHHHHHHGGGGHHHGGHHHHHGGGGGGGGHHHHHHHHGHHHHHHHHHHGHHHGHHHHHHHHHHHHHHGGGGGGHHHHHHHHHHHHHHHGGGGGHHHHHHHHGGGGGEHHHHHHHHHHHGGGGGHHHHHHGHHHHHHHHHHHGGGHHHGGEGGGGGGGGGGGGGGGGFGGGGGGGGFGFFFFFFFFFFFFFFFFFFFFFFFFFFFFFFFFFFFFFFFFFFFFFFFFFF
@M05620:45:000000000-G6HP7:1:1101:20288:4273 1:N:0:106
AAACCAAGCAGACACTCACCGCTCCCTCGCCACAGGCCAATAGTTTGTCCTCACTGAGTTGGCAACAAGTGGCTGCTGTGGCTGCCATTTTTCTGGTGATGGCCATCAGCTCCGACGAGGTCAGCTGGGGGGCTTTCTTTGTGTAAGCAACGAGAAACCTGAAAGAAGCATTTTTTAACTAAGTCCTGCTGAGTCATTCATGAGTTTTTAGCCGCCTTGCTTCTTCTCACAGACTCTCTACTCTCATGCCA
+
>AAAAAACAFFFGGGGGGGGGGEGGGHHGGGGGHHHGGHHHHHHHHHHHHHHHHHHHGFGHFHHHHHHHFGHGHGGCHGHHHHGGHHHHHHHGHHHHHGHHHHHHHHHHHGHHGGGGGGG<GHHHHHHGGGGGGGGGGGGGGGFGGFFFFFFFFFFFFFFFFFFFFFFFFFFFFFFFFFFFFFFFFFFFFFFFFFBBFFFFFFFFFFFFFFFEA=DDFFFFFFFFFFFFFFFFFFFFFFFFFFFFFBBFEB
@M05620:45:000000000-G6HP7:1:1101:20257:4274 1:N:0:106
AAACCAAGCAGACACTCACCGCTCCCTCGCCACAGGCCAATAGTTTGTCCTCACTGAGTTGGCAACAAGTGGCTGCTGTGGCTGCCATTTTTCTGGTGATGGCCATCAGCTCCGACGAGGTCAGCTGGGGGGCTTTCTTTGTGTAAGCAACGAGAAACCTGAAAGAAGCATTTTTTAACTAAGTCCTGCTGAGTCATTCATGAGTTTTTAGCCGCCTTGCTTCTTCTCACAGACTCTCTACTCTCATGCCA
+
BABBBBBFBFFFGGGFGFGGGGGGGGHHGGGGGGHHGGHHHHHHHHHHHHHHHHGHHHGHHHHGHHGHHDGHGGGGHHHHHHHGGHHHHHHHHHHHHHHHHHHHHHHFHHHHHGGGGGGGGHHHHHHHGGGGGGGGGGGGGGGGGFFFFFFFFFFFFFFFFFFFFFFFFFFFFFFFFFFFFFBFFFFFFFFFFFFBBBFFFFFF9FFFFFFFFFFFFFFFFFFFFFFFFFFFFFFFFFFFFFFFFFFFFFF
@M05620:45:000000000-G6HP7:1:1101:23390:4284 1:N:0:106
TACCTGTACTGGGGAAGCATTTGAATATCCCCCCATGGTGATGGGGACGGAGAACTGCTCCATAAACACAGGCAACGTGCCTAACTTTCCCGGGAAGATGAAGTCAAAGAGCGACCACAGCTCTCGGAGGTTATTTTGCATCGGTGAGCCAGACAGAATGATCCGATGAGGGGTGCGAAACTATTTGAGGAAAGGAAGCGCCTTTTTATTAAATTTACCTTTTAGCAATCGCCATTCCTACCCTAAAGATC
+
CCCCCFFFFFFFGGGGGGGFGGHHGHGHFHHGGGGHHHHFHHHHHGGGGGEEGHHGHHHHGHHHHHGHHHHGGHHHGHHEHHHFHHHHGGHGGGGGGGHHHFGFGHHHHHHHGGGGCHFHHFHHGE<?CDCGGHHHGHBGHHGGGGECFGHHHGHGFFHHHHHHEDGGC;CDF:ADBC@BFFGGGGGGGF0;9;FFFFG-9BAFFFFFFFFFFFFFFFFFFFFFFFF/B;:9ADABBBFFFFA;BBFFFF:
@M05620:45:000000000-G6HP7:1:1101:21279:4303 1:N:0:106
ATCTCTATCTCCTAAAAACCTGTTTAGATTTGGAGATAGACCTTCAGGTTTTTCATCATTTTCTGCATGAATTATACATTGACCACGTTCCAGCGTGGTCAGTTTGCAGCATTCTGTTATTTTGTTTGACAGAGTGTCTTGTTGAGAACATATGTAGGACATGATTTTTTCCTGCAACAGGGAAAATAAAGTATAAGTTTTAAAGATTTATTCTTTAATAAAGGATCTCAAAGCCAGCTTTAGAAAAAGGA
+
CCCCCFFFFFFFGGGGGGGGGGHHHHHGHHHHHGHHHHHHHHHHHHHHHHHGGHHHHHHHHHHHHHHHHHHHHHHHHHHHHGHHHHGHHHHHHHGEGGHHHHHHHHHHHHHHHHHHHHHHHHHHHHHHHHHHHHHHHHHHHHHHHHHGHHHHHHHHHHHHHHHHHHHHHGHHHHHHFHHHHGGHHHHHHHHHHHHHHGHHHHGHHHHHHHHHHHHHHHHHGHGHHHHHHHHHHHHHGGHHHHHFHHGHGGG
@M05620:45:000000000-G6HP7:1:1101:21292:4318 1:N:0:106
ATCTCTATCTCCTAAAAACCTGTTTAGATTTGGAGATAGACCTTCAGGTTTTTCATCATTTTCTGCATGAATTATACATTGACCACGTTCCAGCGTGGTCAGTTTGCAGCATTCTGTTATTTTGTTTGACAGAGTGTCTTGTTGAGAACATATGTAGGACATGATTTTTTCCTGCACCAGGGAAATTAAGGTATAAGTTTTAAAGATTTATTCTTTAATAAAGGATCTCAAAGCCAGCTTTAGAAAAAGGA
+
AABAAFFFFFFFGGGGGGGGGGHHGHFHHHHHGBGHHHHCHHHHHHHHHHHGGHBGHBHFFHHHHHFFHHHHHHHHHGHHHGHHHHGHHHHHHHGGGGHHGHHHHHHHHHHHHHHHHHHHHHF4FGFG3F4333B3B?GFFHGE43F?33BDDFD4F33???FBFGHHH@GD2FBH2@<FF/CGH1?GH11<?DH11FFG1><>D1>G<1GDGHHHHDFHHDF0CFGFDDG00;./;:GHCCGECGHEG.9
@M05620:45:000000000-G6HP7:1:1101:16830:4322 1:N:0:106
AGATTACTGCAACAGTTCCCCCTGGACCTGGAAAAGTTTCTTGCCTGGCTTACAGAAGCTGAAACAACTGCCAATGTCCTACAGGATGCTACCCGTAAGGAAAGGCTCCTAGAAGACTCCAAGGGAGTAAAAGAGCTGATGAAACAATGGCAAGTAAGTCAGGCATTTCCGCTTTAGCACTCTTGTGGATCCAATTGAACAATTCTCAGCATTTGTACTTGTAACTGACAAGCCAGGGACAAAACAAAGAT
+
CBCCCFFFFFFFGGGGGGGGGGGGHHHHHHHHHHHHGHHHHHHHHHHHHHHHHHHHHHHHHHHHHHHHHHHHHHHHHHHHHHHHHHHHHHHHHHGFGGHHHHHHHHHHGHHHHHHHHHHHHHHGGHGGHHHHHGHHHHGHHHHHHHHHHHHHHGHHHHHHHHHHHHHHHHGGGGGHHHHHHHHHHHHGHHHHGHHHHGHGGHHHHHHHHHHHHHHHHHHHHHHGHHHHHHGHHGGGGGGGGGGGGGGGGGF
@M05620:45:000000000-G6HP7:1:1101:13216:4323 1:N:0:106
TACCTGTACTGGGGAAGCATTTGAATATCCCCCCATGGTGATGGGGACGGAGAACTGCTCCATAAACACAGGCAACGTGCCTAACTTTCCCGGGAAGATGAAGTCAAAGAGCGACCACAGCTCTCGGAGGTTATTTTGCATCGGTGAGCCAGACAGAATGATCCGATGAGGGGTGCGAAACTATTTGAGGAAAGGAAGCACCTTTTTATTAAATTTACCTTTTAGCAATCGCCATTCCTACCCTAAAGATC
+
>AAAAFFFFFDCGCGFECGFFDGHHHHFHGFCEEAECFHGHHGHFGFGEGGGGHHFDGHHFGFGHFHHHHHFEHGFEGEAFHHFHHFGFFGEEC@EEFHFDFGHHHHHGHFHEGGGGHHHHHHHHGGGGGDHHHHHHHHHHHGGGGGHHHGHHGHHHHHHHHHHHGGGHHHGGCDGGG@GGGGGGGGGGGFGGGGGGGGFGEFFFFFFFFFFFFFFFFFFFFFFFFFFFFFFFFFFFFFFFFFFFFFFFFF
@M05620:45:000000000-G6HP7:1:1101:13203:4336 1:N:0:106
TACCTGTACTGGGGAAGCATTTGAATATCCCCCCATGGTGATGGGGACGGAGAACTGCTCCATAAACACAGGCAACGTGCCTAACTTTCCCGGGAAGATGAAGTCAAAGAGCGACCACAGCTCTCGGAGGTTATTTTGCATCGGTGAGCCAGACAGAATGATCCGATGAGGGGTGCGAAACTATTTGAGGAAAGGAAGCACCTTTTTATTAAATTTACCTTTTAGCAATCGCCATTCCTACCCTAAAGATC
+
CCCCCFFFFFFFGGGEGGGGGGHHHHHHHHHGGGGHHHHHGHHHHGGGGGGGGHHHHHHHHHHHHGHHHHHHGGHHGHHHHHHHHHHHHHHGGGGGGHHHHHHHHHHHHHHHGGGGGHHGHHHHHGGGGGEHFHHHHHHGHHGGGGGHHHHHHGHHHHHHHHHHHGGGHHHGGFGGGGGGGGGGGGGGGGFGGGGGGGGFFEFFFFFFFFFFFFFFFFFFFFFFFFFFFFFFFFFFFFFFFFFFFFFFFFF
@M05620:45:000000000-G6HP7:1:1101:18663:4344 1:N:0:106
AGATTACTGCAACAGTTCCCCCTGGACCTGGAAAAGTTTCTTGCCTGGCTTACAGAAGCTGAAACAACTGCCAATGTCCTACAGGATGCTACCCGTAAGGAAAGGCTCCTAGAAGACTCCAAGGGAGTAAAAGAGCTGATGAAACAATGGCAAGTAAGTCAGGCATTTCCGCTTTAGCACTCTTGTGGATCCAATTGAACAATTCTCAGCATTTGTACTTGTAACTGACAAGCCAGGGACAAAACAAAGAT
+
CBBCCFFFFFFFGGGGGGGGGGGGHHHHHHHHHHHHFHHHHHHHHHHHHHHHHHHHHHHHHHHHHHHHHHHHHHHHHHHHHHHHHGHHHHHHHHGFGGHHHHHHHHHHGHHHHHHHHHHHHHHGGHGGHHHHHGHHHHHHHHHHHHHHGHHHHGHHHHHHHHFHHHHHHHGGGGGHHHHHHHHHHHHGHHHHHHHHHHHGGHHHHHHHHHHHHHHHHFHHHHHHHHHHHHHHHGFGGGGGGGGGGGGGGGG
@M05620:45:000000000-G6HP7:1:1101:7245:4373 1:N:0:106
TACCTGTACTGGGGAAGCATTTGAATATCCCCCCATGGTGATGGGGACGGAGAACTGCTCCATAAACACAGGCAACGTGCCTAACTTTCCCGGGAAGATGAAGTCAAAGAGCGACCACAGCTCTCGGAGGTTATTTTGCATCGGTGAGCCAGACAGAATGATCCGATGAGGGGTGCGAAACTATTTGAGGAAAGGAAGCACCTTTTTATTAAATTTACCTTTTAGCAATCGCCATTCCTACCCTAAAGATC
+
ABBBAFFFFFFFGEGCEGFFGDGGFDGFHHHGGGGHFHFGFFHGHGAEFFEEEHHHHFHHGFFHHHHFHHHHGGGHGGHFGFDGHFGFFFHGCGGCEFHHFHF?FFHHHHHHGGGGGHEHHFHHHGGGGGAGFHHHFHHFHHGFGGGAGHHHHGHHHHGHDDHHHGDGHHHDGGFGGBGGGGFFGGGGFGFFGFCFFFGFFFFFFFFFBFFFFFFFFFFFFFFFFFFFBFAFFFFFFFFFF9FFFFFFFFB
@M05620:45:000000000-G6HP7:1:1101:17372:4394 1:N:0:106
AAACCAAGCAGACACTCACCGCTCCCTCGCCACAGGCCAATAGTTTGTCCTCACTGAGTTGGCAACAAGTGGCTGCTGTGGCTGCCATTTTTCTGGTGATGGCCATCAGCTCCGACGAGGTCAGCTGGGGGGCTTTCTTTGTGTAAGCAACGAGAAACCTGAAAGAAGCATTTTTTAACTAAGTCCTGCTGAGTCATTCATGAGTTTTTAGCCGCCTTGCTTCTTCTCACAGACTCTCTACTCTCATGCCA
+
CCCCCCCFCFFFGGGGGGGGGGGGGGHHGGGGGHHHGGHHHHHHHHHHHHHHHHHHHHHHHHHHHHHHHHHHGHGGHHHHHHHGGHHHHHHHHHHHHHHHHHHHHHHHHHHHHGGGGGGGGHHHHHHHGGGGGGGGGGGGGGGGGGFFFFFFFFFFFFFFFFFFFFFFFFFFFFFFFFFFFFFFFFFFFFFFFFFFFFFFFFFFFFFFFFFFFFFFFFFFFFFFFFFFFFFFFFFFFFFFFFFFFFFFFFF
@M05620:45:000000000-G6HP7:1:1101:23964:4399 1:N:0:106
AAACCAAGCAGACACTCACCGCTCCCTCGCCACAGGCCAATAGTTTGTCCTCACTGAGTTGGCAACAAGTGGCTGCTGTGGCTGCCATTTTTCTGGTGATGGCCATCAGCTCCGACGAGGTCAGCTGGGGGGCTTTCTTTGTGTAAGCAACGAGAAACCTGAAAGAAGCATTTTTTAACTAAGTCCTGCTGAGTCATTCATGAGTTTTTAGCCGCCTTGCTTCTTCTCACAGACTCTCTACTCTCATGCCA
+
DDDCDBCFCFFFGGGGGGGGGGGGGGHHGGGGGHHHGGHHHHHHHHHHHHHHHHHHHHHHHHHHHHHHHGHHGHGGHHHHHHHGGHHHHHHHHHHHHHHHHHHHHHHHHHHHHGGGGGGGFHHHHHHHGGGGGGGGGGGGGGGFGGFFFFFFFFFFFFFFFFFFFFFFFFFFFFHFFFFFFFFFFFFFFFFHFFFFFFFFFFFFBFFFFFFFFFFFFFFFHHHFFHFFFFFFFFFFFFFFFFFFFFFFFFF
@M05620:45:000000000-G6HP7:1:1101:23985:4399 1:N:0:106
AAACCAAGCAGACACTCACCGCTCCCTCGCCACAGGCCAATAGTTTGTCCTCACTGAGTTGGCAACAAGTGGCTGCTGTGGCTGCCATTTTTCTGGTGATGGCCATCAGCTCCGACGAGGTCAGCTGGGGGGCTTTCTTTGTGTAAGCAACGAGAAACCTGAAAGAAGCATTTTTTAACTAAGTCCTGCTGAGTCATTCATGAGTTTTTAGCCGCCTTGCTTCTTCTCACAGACTCTCTACTCTCATGCCA
+
AA?AAAAFBFFFGGGGGGGGGGGGGGHHGGGCECHHGGGHHFHHHHHHHHHHHHHHHHHHHHHHHHHHHHHHGHGGHHHHHHHGGH3FHHHHHHHGHHGHHHHHFHHHHHHHHGGGGFGGGGGHHHHHGGGGGGGGGGGGGGGGGGFFFFFFFFFFFFFFFFFFFFFFFFFFFFFFFFFFFFFFFFFFFFFFFFFFFFFFFFFFFFFFFFFFFFFFFFFFFFFFFFFFFFFFBFFFFFFFFFFFFEFFFF/
@M05620:45:000000000-G6HP7:1:1101:15626:4413 1:N:0:106
TACCTGTACTGGGGAAGCATTTGAATATCCCCCCATGGTGATGGGGACGGAGAACTGCTCCATAAACACAGGCAACGTGCCTAACTTTCCCGGGAAGATGAAGTCAAAGAGCGACCACAGCTCTCGGAGGTTATTTTGCATCGGTGAGCCAGACAGAATGATCCGATGAGGGGTGCGAAACTATTTGAGGAAAGGAAGCACCTTTTTATTAAATTTACCTTTTAGCAATCGCCATTCCTACCCTAAAGATC
+
ABBBBFFFFFFFGGGEGGFFGFHHHHHHHHHGGGGHFHFGHGHHHGGGGGGEGHHHHHHHHHHHHHHHHHHHGHHHGHHGHHHHHGGHHFHGGGFFGHHHHHHFGHHHHHHHGGGGGHHHHFHHHGGGGGEHHHHHGFH1GHGGGGGFGHHHHGHHHHHHFFHHHGGGGHHGGGGGGGGGGGGGGGGGGG9FFFFGGGGGGFFFFFFFFFFFFFFFFFFFFFFFFFFFFFFFFFEFFFFFF.FFFFFFBFB
@M05620:45:000000000-G6HP7:1:1101:11197:4429 1:N:0:106
AGATTACTGCAACAGTTCCCCCTGGACCTGGAAAAGTTTCTTGCCTGGCTTACAGAAGCTGAAACAACTGCCAATGTCCTACAGGATGCTACCCGTAAGGAAAGGCTCCTAGAAGACTCCAAGGGAGTAAAAGAGCTGATGAAACAATGGCAAGTAAGTCAGGCATTTCCGCTTTAGCACTCTTGTGGATCCAATTGAACAATTCTCAGCATTTGTACTTGTAACTGACAAGCCAGGGACAAAACAAAGAT
+
BBBBAFFFFFFFGGGGFGGGGGGGHHHHHHGHFHGHFGHHHGHHHHHHHHHHHHHFHHHHHFHHHHHHHHHHFHHGHHHHGHFHGHHHGHHHHHGFCDHHHBGGHHHHGHFFHHHGGHHHCGHGFEGEGFFFHEGGHGBHHFFFGFGHDCFFHGGHGHFHHHHHEHHHHHGGGGGHGHHHHHHHHDGGGHHHGBDGHBGHFGHHHHG<=CDGFHHGFGHGHGHBGHHHHHHHHGFFGD?EEFGFGGGFFF;
@M05620:45:000000000-G6HP7:1:1101:11062:4475 1:N:0:106
AAACCAAGCAGACACTCACCGCTCCCTCGCCACAGGCCAATAGTTTGTCCTCACTGAGTTGGCAACAAGTGGCTGCTGTGGCTGCCATTTTTCTGGTGATGGCCATCAGCTCCGACGAGGTCAGCTGGGGGGCTTTCTTTGTGTAAGCAACGAGAAACCTGAAAGAAGCATTTTTTAACTAAGTCCTGCTGAGTCATTCATGAGTTTTTAGCCGCCTTGCTTCTTCTCACAGACTCTCTACTCTCATGCCA
+
CCCCCCCFCFFFGGGGGGGGGGGGGGHHGGGGGHHHGGHHHHHHHHHHHHHHHHHHHHGHHHHHHHHHHGHHGHGGHHHHHHHGGHHHHHHHHHHHHHGHHHHHHHHHHHHHHGGGGGGGFHHHHHHHGGGGGGGGGGGGGGGGGFFFFFFFFFFFFFFFFFFFFFFFFFFFFFFFFFFFFFFFFFFFFFFFFFFFFFFFFFFFFFFFFFFFFFFFFFFFFFFFFFFFFFFFFFFFFFFFFFFFFFFFFFF
@M05620:45:000000000-G6HP7:1:1101:9741:4485 1:N:0:106
AGATTACTGCAACAGTTCCCCCTGGACCTGGAAAAGTTTCTTGCCTGGCTTACAGAAGCTGAAACAACTGCCAATGTCCTACAGGATGCTACCCGTAAGGAAAGGCTCCTAGAAGACTCCAAGGGAGTAAAAGAGCTGATGAAACAATGGCAAGTAAGTCAGGCATTTCCGCTTTAGCACTCTTGTGGATCCAATTGAACAATTCTCAGCATTTGTACTTGTAACTGACAAGCCAGGGACAAAACAAAGAT
+
AAAAAFFFFFFFGGGGGGGGGGGGHGGHFHHHGHHHAGHHHGHHHHHHHHHHHHFHHHHHHHHHHFHHHHHHHHHHHHHHHHFHHGGFHHHHHHGGGGHHHHHHHHHHGHHHHHHHHGHHHHHGAEGEGHHHHGHHHFFGHHHHHHHHFFFGHFGHHHHFHHHHHHHHHHGGGGGHHHHHHHHGHGGGHHHHHHHHHGHGHHHHHHHFGHHHHHHHHHHHHGHFHHHHFHHHHGGGGGGGGFGFGGGGGGF
@M05620:45:000000000-G6HP7:1:1101:11057:4497 1:N:0:106
AAACCAAGCAGACACTCACCGCTCCCTCGCCACAGGCCAATAGTTTGTCCTCACTGAGTTGGCAACAAGTGGCTGCTGTGGCTGCCATTTTTCTGGTGATGGCCATCAGCTCCGACGAGGTCAGCTGGGGGGCTTTCTTTGTGTAAGCAACGAGAAACCTGAAAGAAGCATTTTTTAACTAAGTCCTGCTGAGTCATTCATGAGTTTTTAGCCGCCTTGCTTCTTCTCACAGACTCTCTACTCTCATGCCA
+
AAAAABAFBFFFGGGGGGGGGGGGGFHHGGGGGHHHGGHHHHHHHHFHHHHHHHHHHHGGGHHHHHHHHHHHGHGGHHHHGHGGGHHHHHHHHHHHHGHHHHHHHHHHHHHHHGGGGGCFGGHHHHHHGGGAGGGGGGGGGGGFGGFFBFFFFFFDFFFFFFFFFFFFFFFFFFFFFFFFFFFFFFFFFFFF.;BFFFFF//FFFFFFFFFFFDDFFFBFFFFFFFFFFFFFFFFFFFFFFFFFFFF9BFB
@M05620:45:000000000-G6HP7:1:1101:19478:4520 1:N:0:106
ATCTCTATCTCCTAAAAACCTGTTTAGATTTGGAGATAGACCTTCAGGTTTTTCATCATTTTCTGCATGAATTATACATTGACCACGTTCCAGCGTGGTCAGTTTGCAGCATTCTGTTATTTTGTTTGACAGAGTGTCTTGTTGAGAACATATGTAGGACATGATTTTTTCCTGCAACAGGGAAAATAAAGTATAAGTTTTAAAGATTTATTCTTTAATAAAGGATCTCAAAGCCAGCTTTAGAAAAAGGA
+
>AAAAD3@FFDDGFGGGAEAGCDA3A3AAA31A1B1BAFFFBGHGFHHHHFEEE2DDBGDDFEAAFDAAGDGDHFDEFG2FDGCEEAGFHHGHEEEEEHDHHGGD@@GHCE1FGEFDFHHFHDD0BFGEB1>GFHHHD>DEFFH2FHDGEF12BB2BF11BGF1>BGD1<@@FGFC1FGC/<F0?0?G11?@F<1FF<==DD11>1F<G1FD1FHHH0=D=00<<</<0=<<0<./:CG:;0;0<GHC:.:
@M05620:45:000000000-G6HP7:1:1101:11745:4526 1:N:0:106
AGATTACTGCAACAGTTCCCCCTGGACCTGGAAAAGTTTCTTGCCTGGCTTACAGAAGCTGAAACAACTGCCAATGTCCTACAGGATGCTACCCGTAAGGAAAGGCTCCTAGAAGACTCCAAGGGAGTAAAAGAGCTGATGAAACAATGGCAAGTAAGTCAGGCATTTCCGCTTTAGCACTCTTGTGGATCCAATTGAACAATTCTCAGCATTTGTACTTGTAACTGACAAGCCAGGGACAAAACAAAATC
+
BBBAAFFFFFFFGGGGGGGGGGGGHHHHHHGHHHHHEGHHHHHHHHHHHHHHHHHHHHHHHHHHHHHHHHHHHGHHHHHHHHGHHHGHHHHHHHGFGGHHHHHGHHHHGHFHHHHGHHHHHHHGEEGGHGGHHGHHHHFHHHGHHHHHGGHGHGHGHGGHHHHHHHHHHHGGGGGHHHHHHHHHHFHGHHHHHHHHHHHHHHHHHHHHHHHHHHHCGGHHHHHFHHHHHHHHHGGGGFGGGGGGGGGGGGF
@M05620:45:000000000-G6HP7:1:1101:19487:4537 1:N:0:106
ATCTCTATCTCCTAAAAACCTGTTTAGATTTGGAGATAGACCTTCAGGTTTTTCATCATTTTCTGCATGAATTATACATTGACCACGTTCCAGCGTGGTCAGTTTGCAGCATTCTGTTATTTTGTTTGACAGAGTGTCTTGTTGAGAACATATGTAGGACATGATTTTTTCCTGCAACAGGGAAAATAAAGTATAAGTTTTAAAGATTTATTCTTTAATAAAGGATCTCAAAGCCAGCTTTAGAAAAAGGA
+
CCCCCFFFFFFFGGGGGGGGGGHHHHHHHHHHHHHHHHHHHHHHHHHHHHHGGHHHHHIHHIIIHHHHHHHHHHHHHHHHHHHHHHGHHHHHHHGGGGHHHHHHHHHHHHHHHHHHHHHHHHHHGHHHHHHHHHHHHHHHHHHHHHHHHHHHHHHHHHHHHHHHHHHHHGHHHHHHHHHHHGGGHHHHHHHGHHHHHGHHHHGHHGHHHGHHHHHHHHHGHGHHHHHHHGHHHHHHHGHHHHHHHHGHGGH
@M05620:45:000000000-G6HP7:1:1101:12977:4542 1:N:0:106
ATCTCTATCTCCTAAAAAGGAAGAAAGGGGAGGGAAGATCGGAAGAGCACACGTCTGAACTCCAGTCACCGGCTATGATCTCGTATGCCGTCTTCTGCTTGAAAAAAAAAAAAAAAATCCAAGGAATTAAAAGAGCTGATGAAACAATGGAAAGTAAGTCAGGAATTTCCGCTTTAGCACTCTTGTGGATCCAATTGAACAATTCTCAGAATGTGTACTTGTAACTGACACGCCAGGGACAAAATAAAGAC
+
BBBBBFFFFFFFGGGGGGEEAFGFEFFFGGEGEEEGGHHHHGGGGHHGHHFGFGHHGHHHHHHHHFHHHHGGGGGHHHGHFHGFDGFFGGFGHGBGHHHGHHHHHHGG<CG/>>/--011<C0..<000=00<C/<CFFHFB0C0C:C0;000.0;;;0;90//;99000.?.;9B;;009B0000;.09/F////;/B/9.B////9/99////99:9://;//;BF///9;9.;.A.;A.../;/;//.
@M05620:45:000000000-G6HP7:1:1101:20340:4542 1:N:0:106
ATCTCTATCTCCTAAAAACCTGTTTAGATTTGGAGATAGACCTTCAGGTTTTTCATCATTTTCTGCATGAATTATACATTGACCACGTTCCAGCGTGGTCAGTTTGCAGCATTCTGTTATTTTGTTTGACAGAGTGTCTTGTTGAGAACATATGTAGGACATGATTTTTTCCTGCAACAGGGAAAATAAAGTATAAGTTTTAAAGATTTATTCTTTAATAAAGGATCTCAAAGCCAGCTTTAGAAAAAGGA
+
AABBBFFFFFFFGGGGGFFGGGHHFGHGHHFGFCGGHHHGHGHHHHHHHHHGFHHHHHHGFHGGHHHGHHHHHHHHHHHHHFHHHHGHHHHHHHGEGGHHHHHHHHFHHGHHHHHHGGHHHHHHEHHHGGHHHHHHHHHHHGHHGHHHHHHHHHHHHHFHHHHFHHHHFGHHHHHGHGHHGEGFHFGHFGGGGHGHHGGHHHGHHFHFHGHHHHHHHGGFGFDGGGFGGHHHGHFGGGHHHHF0GGHHGGH
@M05620:45:000000000-G6HP7:1:1101:21965:4563 1:N:0:106
AGATTACTGCAACAGTTCCCCCTGGACCTGGAAAAGTTTCTTGCCTGGCTTACAGAAGCTGAAACAACTGCCAATGTCCTACAGGATGCTACCCGTAAGGAAAGGCTCCTAGAAGACTCCAAGGGAGTAAAAGAGCTGATGAAACAATGGCAAGTAAGTCAGGCATTTCCGCTTTAGCACTCTTGTGGATCCAATTGAACAATTCTCAGCATTTGTACTTGTAACTGACAAGCCAGGGACAAAACAAGATC
+
>>>ABFFFFFFFGGGFGGGGGGGGHHHHHHHGHFFGFGHHHHHHHHHGHHHHHHHHHHHHGHHHHHHHHHHHFGHHHHHHHHHHHHGHHHFHHHGGGGHHHHHHHGHHGHHHHHHFGHHHFHHGFCFFHHGFHGHGHHHHHHHHHHGHHGHGHFHFHHHHGH2CGHHHHGGGGGGEDFHHHHGHHGHGFFHHFHHHFHHFFCGGHHHHHGHHHHHHHFHHGGFGHHHHFH0GHGGGEGGGGEBFF?EBFGG
@M05620:45:000000000-G6HP7:1:1101:20344:4566 1:N:0:106
ATCTCTATCTCCTAAAAACCTGTTTAGATTTGGAGATAGACCTTCAGGTTTTTCATCATTTTCTGCATGAATTATACATTGACCACGTTCCAGCGTGGTCAGTTTGCAGCATTCTGTTATTTTGTTTGACAGAGTGTCTTGTTGAGAACATATGTAGGACATGATTTTTTCCTGCAACAGGGAAAATAAAGTATAAGTTTTAAAGATTTATTCTTTAATAAAGGATCTCAAAGCCAGCTTTAGAAAAAGGA
+
CCDDCFFFFFFFGGGGGGGGGGHHHHHHHHHHHHHHHHHHHHHHHHHHHHHGGHHHHHHHHHIIIHHHHHHHHHHHHHHHHHHHHHGHHHHHHHGFGGHHHHHHHHHHHHHHHHHHHHHHHHHHHHHHGHHHHHHHHHHHHHHHHHHHHHHHHHHHHHHHHHHHHHHHHGHHHHHHHHHHHGGHHHHHGHHHHHHHHHHHHHGHHHHHHHHHHHHHHHHHHHHHHHHHHGHGGHHHHGHHHHHHHGHHGGH
@M05620:45:000000000-G6HP7:1:1101:12978:4566 1:N:0:106
ATCTCTATCTCCTAAAAAGGAAGAAAGGGGAGGGAAGATCGGAAGAGCACACGTCTGAACTCCAGTCACCGGCTATGATCTCGTATGCCGTCTTCTGCTTGAAAAAAAAAAAAACAAAAACAAATCAATACTACATAACATGACACCTAAGCCTATCTTAGTCAAGAGATATAATCTACAGTATCTATACTTTCGAACTTCCACGTGCTACAGCTTTACTACATGTACGTGTTGTCTTCGCCACATCTCTC
+
BBBBBFFFFFFFGGGGGGGGGGHHHHHHGGGGGGGHGHHHHGGGGHHHHHFHGFHHGHGHHHHHHHHDGHGGGGGHHHGGHHGGAGHHHGGGHGHHHHHHHGHHHHGGDGC<<////<?....011111<1110/000/00/0/00.////:///0000:0000000./0000900000000000900000009.....00000.....///://///;9////////.../...;///......;/////
@M05620:45:000000000-G6HP7:1:1101:12731:4587 1:N:0:106
ATCTCTATCTCCTAAAAACCTGTTTAGATTTGGAGATAGACCTTCAGGTTTTTCATCATTTTCTGCATGAATTATACATTGACCACGTTCCAGCGTGGTCAGTTTGCAGCATTCTGTTATTTTGTTTGACAGAGTGTCTTGTTGAGAACATATGTAGGACATGATTTTTTCCTGCAACAGGGAAAATAAAGTATAAGTTTTAAAGATTTATTCTTTAATAAAGGATCTCAAAGCCAGCTTTAGAAAAAGGA
+
BBBBBFFFFFFFGGGGFGGGGFHHHHGHHHHHHHGHHGHFHHHHHHHHHHHGGHHHHHGHHHHHHHHFHGHHHHHGHHHHHHHHHHGGHHHHGHGGGGHHHHFHHHHHGHHHHHHHGGHHHHHHHHHHHHHHHHGGHHHHHHHGHHHHHHHHHHHHHHGHHHHHHHHHHGHHHHGHGHHHHGFFHHHHHHGFGHHGH>GHHHFHGGEHHHHHHHHHHHHGHDGHHHHHHHHGHHHHHGHHHHHHHHHGGGG
@M05620:45:000000000-G6HP7:1:1101:9547:4595 1:N:0:106
AGATTACTGCAACAGTTCCCCCTGGACCTGGAAAAGTTTCTTGCCTGGCTTACAGAAGCTGAAACAACTGCCAATGTCCTACAGGATGCTACCCGTAAGGAAAGGCTCCTAGAAGACTCCAAGGGAGTAAAAGAGCTGATGAAACAATGGCAAGTAAGTCAGGCATTTCCGCTTTAGCACTCTTGTGGATCCAATTGAACAATTCTCAGCATTTGTACTTGTAACTGACAAGCCAGGGACAAAACAAAGAT
+
AAABBFFFFFFFGGGGGGGGGGGGHHHHHHGHFHHHGHHHHHHHHHHHHHHHHHHHGHHHHHGHHGHHHHHHHGFGHHHHHHFHHFHFHHHHHHGFGGHHGHHGHHHHGHGHHGHHHHHHHHHGFGGEHFHHHEFGHHHGHHHHHHHHHHHHHGGHHHHHFHGHHHHHHHGGGGGHHHHHHHHHHHHGHHHHGHHHHGHHGFHHHHGDDGHHHGHGHFGHHHHHHHHHHGGHHGEGGGGGGGGGGGGGFGF
@M05620:45:000000000-G6HP7:1:1101:12730:4620 1:N:0:106
AGATTACTGCAACAGTTCCCCCTGGACCTGGAAAAGTTTCTTGCCTGGCTTACAGAAGCTGAAACAACTGCCAATGTCCTACAGGATGCTACCCGTAAGGAAAGGCTCCTAGAAGACTCCAAGGGAGTAAAAGAGCTGATGAAACAATGGCAAGTAAGTCAGGCATTTCCGCTTTAGCACTCTTGTGGATCCAATTGAACAATTCTCAGCATTTGTACTTGTAACTGACAAGCCAGGGACAAAACAAAGAT
+
CCCCCFFFFFFFGGGGGGGGGGGGHHHHHHHHHHHHGHHHHHHHHHHHHHHHHHHGHHHHHHHHHHHHHHHHHHHHHHHHHHHHGGHHHHHHHHGEFGHHHHHHHHHHGHHHHHHHHHHHHFHGGGGGFHGGHGHHHHHHHHHHHGHHHHHHHGGFFHHHHHGHGHHHHHGGGGGHHHHHHHHHHGHGGHHHFHHHHGHGHHHHHHHFGGHGHHHHHHHHHFHGHHHGHHGHHGGGGGFGGGGGGGGGGG:
@M05620:45:000000000-G6HP7:1:1101:20025:4640 1:N:0:106
TACTGTACTGGGGAAGCATTTGAATATCCCCCCATGGTGATGGGGACGGAGAACTGCTCCATAAACACAGGCAACGTGCCTAACTTTCCCGGGAAGATGAAGTCAAAGAGCGACCACAGCTCTCGGAGGTTATTTTGCATCGGTGAGCCAGACAGAATGATCCGATGAGGGGTGCGAAACTATTTGAGGAAAGGAAGCACCTTTTTATTAAATTTACCTTTTAGCAATCGCCATTCCTACCCTAAAGATCG
+
AABCBFFFFFFCGGGGGGGGGGEGGHHHHHGGGGHHHFHHHHHHGGGGGGGGHHHGHHHHGHHHHHHHHHHGGHHGGHHHHHHHHHHHHHGGGEGGHHHHHHHHHHHHGHHGGGGGGHHGHHHHGGDGGCGHHHHHHHGHHGGGGGHGHHHHGHHHHHHHHHHHGGGHHHGGCDGGEBGGGGGGGGFGGFFGGGFGFGEGGFFFFFFFFFFFFFFFFFFFFFFFFFFFFFFFFFFFFFFFAFFFFFFFFFE
@M05620:45:000000000-G6HP7:1:1101:9544:4647 1:N:0:106
AAACCAAGCAGACACTCACCGCTCCCTCGCCACAGGCCAATAGTTTGTCCTCACTGAGTTGGCAACAAGTGGCTGCTGTGGCTGCCATTTTTCTGGTGATGGCCATCAGCTCCGACGAGGTCAGCTGGGGGGCTTTCTTTGTGTAAGCAACGAGAAACCTGAAAGAAGCATTTTTTAACTAAGTCCTGCTGAGTCATTCATGAGTTTTTAGCCGCCTTGCTTCTTCTCACAGACTCTCTACTCTCATGCCA
+
CCCCBABFCFFFGGGGGGGGGGGGGGHHGGGGGHHHGGHHHHHGHHHHHHHHHHHHHHGHHGHHHHHHHGHHGHGGHHHHHHHGGHHHHHHHHHHHHHGHHHHHHHHHHHHHHGGFGGGGCGHHHHHHGGGGGGGGGGGGGGGGGGFFFFFFFFFFFFFFFFFFFFFFFFFFFFFFFFFFFFFFFFFFFFFFFBFFFFFFFFFFFFFFFFFFFFFFFFFFFFFFFFFFFFFFFFFFFFFFFFFFFFFFFFF
@M05620:45:000000000-G6HP7:1:1101:19424:4649 1:N:0:106
AAACCAAGCAGACACTCACCGCTCCCTCGCCACAGGCCAATAGTTTGTCCTCACTGAGTTGGCAACAAGTGGCTGCTGTGGCTGCCATTTTTCTGGTGATGGCCATCAGCTCCGACGAGGTCAGCTGGGGGGCTTTCTTTGTGTAAGCAACGAGAAACCTGAAAGAAGCATTTTTTAACTAAGTCCTGCTGAGTCATTCATGAGTTTTTAGCCGCCTTGCTTCTTCTCACAGACTCTCTACTCTCATGCCA
+
CCCCCCCFCFFFGGGGGGGGGGGGGGHHGGGGGHHHGGHHHHHHHHHHHHHHHHHHHHHHHHHHHHHHHGHHGHGGHHHHHHHGGHHHHHHHHHHHHHHHHHHHHHHHHHGHHGGGGGGGGHHHHHHHGGGGGGGGGGGGGGGGGGFFFFFFFFFFFFFFFFFFFFFFFFFFFFFFFFFFFFFFFFFFFFFFFFFFFFFFFFFFFFFFFFFFFFFFFFFFFFFFFFFFFFFFFFFFFFFFFFFFFFFFFFF
@M05620:45:000000000-G6HP7:1:1101:20846:4688 1:N:0:106
AAACCAAGCAGACACTCACCGCTCCCTCGCCACAGGCCAATAGTTTGTCCTCACTGAGTTGGCAACAAGTGGCTGCTGTGGCTGCCATTTTTCTGGTGATGGCCATCAGCTCCGACGAGGTCAGCTGGGGGGCTTTCTTTGTGTAAGCAACGAGAAACCTGAAAGAAGCATTTTTTAACTAAGTCCTGCTGAGTCATTCATGAGTTTTTAGCCGCCTTGCTTCTTCTCACAGACTCTCTACTCTCATGCCA
+
CCCCCCBFCFFFGGGGGGGGGGGGGGHHGGGGGHHHGGHHHHHHHHHHHHHHHHHHHHHHHHHGHHHHHGHHGHGGHHHHHHHGGHHHHHHHHHHHHHHHHHHHHHHHHHHHHGGGGGGGGHHHHHHHGGGGGGGGGGGGGGGGGGFFFFFFFFFFFFFFFFFFFFFFFFFFFFFFFFFFFFFFFFFFFFFFFFFFFFFFFFFFFFFFFFFFFFFFFFFFFFFFFFFFFFFFFFFFFFFFFFFFFFFFFFF
@M05620:45:000000000-G6HP7:1:1101:12478:4728 1:N:0:106
TACCTGTACTGGGGAAGCATTTGAATATCCCCCCATGGTGATGGGGACGGAGAACTGCTCCATAAACACAGGCAACGTGCCTAACTTTCCCGGGAAGATGAAGTCAAAGAGCGACCACAGCTCTCGGAGGTTATTTTGCATCGGTGAGCCAGACAGAATGATCCGATGAGGGGTGCGAAACTATTTGAGGAAAGGAAGCACCTTTTTATTAAATTTACCTTTTAGCAATCGCCATTCCTACCCTAAAGATC
+
ABBABFFFFFFFAEGGGGGGGGHHHHHHHHHGGGGHHBFGGHHHHGGGGGGGFHHHHHHHHHHHHHHFHHEHGHHHGHHHGHHHFGHHHHHGGGGGGHHHFHHHHBGHHHHHGGGGGGEHEHHHHDFEGGDHHHHHHHHGHHGGGGGHHGHFHFHFHHHHHHGGH.E.CGFFFCCA?CAAGGGGGGG;AFFBFGGGFGGFGE/;BBF.FFBBFFFFBFFFFFFFF//FFBEFFFFFFFFFFAFBF9BFEFB
@M05620:45:000000000-G6HP7:1:1101:6703:4734 1:N:0:106
CATCCTGACCCTGAAGTACCCGGCTTGATTTCTGACATTAGATCGGAAGAGCACACGTCTGAACTCCAGTCACCGGCTATGATCTCGTATGCCGTCTTCTGCTTGAAAAAAAAAAAAAAAAGAAATAATGAAATTAATGGTGTTTTTTAAACAAATATGGGACACCGCGATTGATTGAGAAACAACTGAATATGTAAGGAACAAAGGACTTAGAAGTAGTTATTGATCGTTATAGTTGATCGTATAGAATG
+
DDDDCFFFFFFFGGGGGGGGGGGGGGGHHHHHHHHHBGHGHHHHHGG2EHHHHHHHGHHHGGGHHHHHHHHHHHFFGGGHHFG4GGHGGHHHHFEGHGHHHHHHHHHGHGGFGBF</</>-..<011100000000000000..<:.-;0000.:00000./;...-:---..0000:0.;0:/..0/0000;0000000/.;/./:/./000000:0000000:0009/..90000:000././000000
@M05620:45:000000000-G6HP7:1:1101:15296:4750 1:N:0:106
TACCTGTACTGGGGAAGCATTTGAATATCCCCCCATGGTGATGGGGACGGAGAACTGCTCCATAAACACAGGCAACGTGCCTAACTTTCCCGGGAAGATGAAGTCAAAGAGCGACCACAGCTCTCGGAGGTTATTTTGCATCGGTGAGCCAGACAGAATGATCCGATGAGGGGTGCGAAACTATTTGAGGAAAGGAAGCACCTTTTTATTAAATTTACCTTTTAGCAATCGCCATTCCTACCCTAAAGATC
+
CDDDDFFFFFFFGGGGGGGGGGHHHHHHHHHGGGGHHHGHHHHHHGGGGGGGGHHHHHHHHHHHHHHHHHHHGHHHGHHHHHHHHHHHHHHGGGGGGHHHHHHHHHHHHHHHGGGGGHHHHHHHHGGGGGCGHHHHHHHHHHGGGGGHHHHHHGHHHHHHHHHHHGGGHHHGGEEGGGGGGGGGGGGGGGFGGGGGGGGEFFFFFFFFFFFFFHHHHFFFHFFFFFFFFFFFFFFFFFFFFFFFFFFFFFF
@M05620:45:000000000-G6HP7:1:1101:12480:4753 1:N:0:106
TACCTGTACTGGGGAAGCATTTGAATATCCCCCCATGGTGATGGGGACGGAGAACTGCTCCATAAACACAGGCAACGTGCCTAACTTTCCCGGGAAGATGAAGTCAAAGAGCGACCACAGCTCTCGGAGGTTATTTTGCATCGGTGAGCCAGACAGAATGATCCGATGAGGGGTGCGAAACTATTTGAGGAAAGGAAGCACCTTTTTATTAAATTTACCTTTTAGCAATCGCCATTCCTACCCTAAAGATC
+
CCCCCFFFFFFFGGGGGGGGGGHHHHHHHHHGGGGHHHGGGHHHHGGGGGGGGHHHHHHHHHHHHHHHHHHHGGHHGHHHHHGHHHHHHHHGGGGGGHHHHHHHHHHHHHHHGGGGGHHHHHHHHGGGGGEHHHHHHHHGHHGGGGGHHHHHHGHHHHHHHHHHHGGGHHHGGEGGGGGGGGGGGGGGGGGGGGGGGGGGGFFFFFFFFFFFFFFFFFFFFFFFFFFFFFFFFFFFFFFFFFFFFFFFFFF
@M05620:45:000000000-G6HP7:1:1101:15290:4767 1:N:0:106
TACCTGTACTGGGGAAGCATTTGAATATCCCCCCATGGTGATGGGGACGGAGAACTGCTCCATAAACACAGGCAACGTGCCTAACTTTCCCGGGAAGATGAAGTCAAAGAGCGACCACAGCTCTCGGAGGTTATTTTGCATCGGTGAGCCAGACAGAATGATCCGATGAGGGGTGCGAAACTATTTGAGGAAAGGAAGCACCTTTTTATTAAATTTACCTTTTAGCAATCGCCATTCCTACCCTAAAGATC
+
AABCCFFFFFFFGGGGGGGGGGHGHHHHHHHGGGGHHHGHHHHHHGGGGGGGGHHHHHHHHGHGFGHFHHHHGGHHGHHHHHHHHHHHHHHGGGGGGHHHHHHHHHHHHHEHGGGGGHFHHHGHHGGGGGEHHHHHHHHHHHGGGGEHHHHHHGHHHHHGHHHHGFGGHHHGG;@E?DFGCFFGGFFFGEFFGGFGFGGFGFBFFFFFFFFFFFFFFFFFFFFFFFFFFF?EFFFFFFFFFAAFF9:BFFF
@M05620:45:000000000-G6HP7:1:1101:8779:4771 1:N:0:106
ATCTCTATCTCCTAAAAACCTGTTTAGATTTGGAGATAGACCTTCAGGTTTTTCATCATTTTCTGCATGAATTATACATTGACCACGTTCCAGCGTGGTCAGTTTGCAGCATTCTGTTATTTTGTTTGACAGAGTGTCTTGTTGAGAACATATGTAGGACATGATTTTTTCCTGCAACAGGGAAAATAAAGTATAAGTTTTAAAGATTTATTCTTTAATAAAGGATCTCAAAGCCAGCTTTAGAAAAAGGA
+
>1A1>DDFFFDDGFGGF1A1F11A33A13331A1A1BFE1F1FFCGFAFGFEFE2FA2FA2A2AAA21AFDD2GFFGEGA11ABB/AG0GHDHFE>FEHGHFFG2@1BG1>1@G@B@2FF2GDE>FFGBDBFHBHDHBDFF1>G2GFFH01<2>BBBB1<FGF1>DG>1<0@FDF0@<F@//F0/0?F1DF<FD<GD=<1=G11>1F1F11F<GHHHE00<<00<<<0<DGHB/./:CH0CGC0<GFA../
@M05620:45:000000000-G6HP7:1:1101:13228:4772 1:N:0:106
AGATTACTGCAACAGTTCCCCCTGGACCTGGAAAAGTTTCTTGCCTGGCTTACAGAAGCTGAAACAACTGCCAATGTCCTACAGGATGCTACCCGTAAGGAAAGGCTCCTAGAAGACTCCAAGGGAGTAAAAGAGCTGATGAAACAATGGCAAGTAAGTCAGGCATTTCCGCTTTAGCACTCTTGTGGATCCAATTGAACAATTCTCAGCATTTGTACTTGTAACTGACAAGCCAGGGACAAAACAAAGAT
+
CCCCCFFFFFFFGGGGGGGGGGGGHHHHHHHHHHHHGHHHHHHHHHHHHHHHHHHHHHHHHHGHHGHHHHHHHHHHHHHHHHGHHHHHHHHHHHGFGGHHHHHHHHHHGHHHHGHHHHHHHHHGGHGEHGHHHGHHHHHHHHHHHHHHHHHHHGHHHHHHHHHHHHHHHHGGGGGHHHHHHHHHHHGGHHHHGHHHHHHHHHHHHHHHHHHHHHHHHFHHHHHHHHHHGGGHHGFGGGGGGGGFGGGGEFC
@M05620:45:000000000-G6HP7:1:1101:6527:4778 1:N:0:106
ATCTCTATCTCCTAAAAACCTGTTTAGATTTGGAGATAGACCTTCAGGTTTTTCATCATTTTCTGCATGAATTATACATTGACCACGTTCCAGCGTGGTCAGTTTGCAGCATTCTGTTATTTTGTTTGACAGAGTGTCTTGTTGAGAACATATGTAGGACATGATTTTTTCCTGCAACAGGGAAAATAAAGTATAAGTTTTAAAGATTTATTCTTTAATAAAGGATCTCAAAGCCAGCTTTAGAAAAAGGA
+
AAABAFFFFFFFGGGGGGGGGCFGHGFFDFGHHBGFFGEFGHFHFEFHHHHGGHHHHHHGHHHHHHHHHHFHHHHHHHHHHGHHHHGGHHHGFHGEEGHHGHGHHHHHHHHHHHHHHHHHHHHHHHHHHHHHHHGFHGGGHHHHGFHHHHHHHHHHHHHHHHHHGHHHGGHHHGHFGHHHHEEHHHHHFHHHHHHHHGGHHHGGHHHHGHHHHHHHHHHGGH0DGHHHHHHHHHHFHGHHHHHFFHHH.AG
@M05620:45:000000000-G6HP7:1:1101:6546:4781 1:N:0:106
ATCTCTATCTCCTAAAAACCTGTTTAGATTTGGAGATAGACCTTCAGGTTTTTCATCATTTTCTGCATGAATTATACATTGACCACGTTCCAGCGTGGTCAGTTTGCAGCATTCTGTTATTTTGTTTGACAGAGTGTCTTGTTGAGAACATATGTAGGACATGATTTTTTCCTGCAACAGGGAAAATAAAGTATAAGTTTTAAAGATTTATTCTTTAATAAAGGATCTCAAAGCCAGCTTTAGAAAAAGGA
+
AAAABFFFFFFFGGGBGGGGGGBFFHBGFFGGFHHHFFBFHHGFHHGDGHHGGHFHHHHHHHHGGFHHGHGFHHHHHFDHGHFHHHFFGHHE5GFG1@HHEGHHHFHHBGHFFHHGEFGGHHHHGFFGFGHC3G?3GFGGFHH?4B/BGHHHHHHEBGHHGH2FFHHHHCHHGGGHFFHHA//FC?DFFGHHEDFFHHHHHHHFGHHGHHGHHHHHHHHH0==0<DGHFHEGGHHFHEBGHCBBCGG.A.:
@M05620:45:000000000-G6HP7:1:1101:13216:4790 1:N:0:106
AGATTACTGCAACAGTTCCCCCTGGACCTGGAAAAGTTTCTTGCCTGGCTTACAGAAGCTGAAACAACTGCCAATGTCCTACAGGATGCTACCCGTAAGGAAAGGCTCCTAGAAGACTCCAAGGGAGTAAAAGAGCTGATGAAACAATGGCAAGTAAGTCAGGCATTTCCGCTTTAGCACTCTTGTGGATCCAATTGAACAATTCTCAGCATTTGTACTTGTAACTGACAAGCCAGGGACAAAACAAAGAT
+
CCCCCFFFFFFFGGGGGGGGGGGGHHHHHHHHGHHHGHHHHHHHHHHHHHHHHGHFHHHHHGHHHHHHHHHHHHHHHHHHHHHHHHHHHHHHHHGFGGHHGHHFHHHHGHHHHGHHHHHHHGHGGGGFGHHHHGHHHHFHHHHFGFHHHHHGHGGGFHHHHHHHHHHHHHGGGGGHHHHHHHGHHGHGHHHHEGHHHHFGHHHHHHHDDGFGHHHHHGHHHHGCGHHHGHGHGGFGGGGGGGGFGGGFFGB
@M05620:45:000000000-G6HP7:1:1101:15741:4795 1:N:0:106
TACCTGTACTGGGGAAGCATTTGAATATCCCCCCATGGTGATGGGGACGGAGAACTGCTCCATAAACACAGGCAACGTGCCTAACTTTCCCGGGAAGATGAAGTCAAAGAGCGACCACAGCTCTCGGAGGTTATTTTGCATCGGTGAGCCAGACAGAATGATCCGATGAGGGGTGCGAAACTATTTGAGGAAAGGAAGCACCTTTTTATTAAATTTACCTTTTAGCAATCGCCATTCCTACCCTAAAGATC
+
ABBBAFFFFFFFGGFEFGGFGGHHHFFHHHHGGGGHHGFGGHHHHGGGGGDFGHHHGHHHHFGHHHHGHHHHGFHHGHHGHHHHHFHHGHHGFGFGGHHHGGHHHHHHHHHHGGGGGHHHGHHHHGGGGGCGHHHHHHFBGGGG<EEGHGHHHGHHFHHFGHHGHFGGGFHGGFFGGGGGGGFGFFGGGGBFBAFGFFEFBAFFFFFFFFFFBFFFFFFFFFFFEFEFFFAEFFFFFFFFFAFFFFFFFFF
@M05620:45:000000000-G6HP7:1:1101:12224:4846 1:N:0:106
CATCCTGACCCTGAAGTACCCGGCTGGATTTCTGACATTAGATCGGAAGAGCACACGTCTGAACTTCAGGCACCGGCTATGATACAGCATGCTGTCTTCTGCTCGAAAAAAAAACCCAGTGCTGCTGACCGAGGCCCCCCTGAACCCCAAGGCCAACAGAGAGAAGATGACTCAGGTGAGGCTCGGCCGACGCCCGTGCTCCTCCCGTCCTTTCCCCAGTCATTTTCTGCCCGGCTTGATTTCTGACATTT
+
AAAAAFFFFFFFGGGGGGGGG100E00011B2A2D112F11D21////B00B10A0/0/0BFH111D2D1BFGG/////B12BB111101BG1B11222@BG11//0?/0>//>/??F/@GHHHGFHHGH@GGGGGGGGGGGHHHHGG?:CEHHEHGGHGHHGGFF9BFFGFGGGGGGFGEEGGGGGF?@@@@@@--:AEFFFFFFB;ABAFFFFFFF?FFFFFFFFFFFFE?-=@?@ABFFFFF/;FFF/
@M05620:45:000000000-G6HP7:1:1101:17642:4857 1:N:0:106
TACCTGTACTGGGGAAGCATTTGAATATCCCCCCATGGTGATGGGGACGGAGAACTGCTCCATAAACACAGGCAACGTGCCTAACTTTCCCGGGAAGATGAAGTCAAAGAGCGACCACAGCTCTCGGAGGTTATTTTGCATCGGTGAGCCAGACAGAATGATCCGATGAGGGGTGCGAAACTATTTGAGGAAAGGAAGCACCTTTTTATTAAATTTACCTTTTAGCAATCGCCATTCCTACCCTAAAGATC
+
BCCCCFFFFFFFGGGGGGGGGGHHHHHHHHHGGGGHHHGHHHHHHGGGGGGGGHHHHHHHHHHHHHHHHHHHGHHHGHHHHHHHHHHHHHHGGGGGGHHHHHHHHHHHHHHHGGGGGHHHHHHHHGGGGGEHHHHHHHHHHHGGGGGHHHHHHGHHHHHHHHHHHGGGHHHGGEFGGGGGGGGGGGGGGGCGGGGGGGGGGFFFFFFFFFFFFFFFFFFFFFFFFFFFFFEFFFFFFFFFFFFFFFFFFFF
@M05620:45:000000000-G6HP7:1:1101:16249:4876 1:N:0:106
AGATTACTGCAACAGTTCCCCCTGGACCTGGAAAAGTTTCTTGCCTGGCTTACAGAAGCTGAAACAACTGCCAATGTCCTACAGGATGCTACCCGTAAGGAAAGGCTCCTAGAAGACTCCAAGGGAGTAAAAGAGCTGATGAAACAATGGCAAGTAAGTCAGGCATTTCCGCTTTAGCACTCTTGTGGATCCAATTGAACAATTCTCAGCATTTGTACTTGTAACTGACAAGCCAGGGACAAAACAAAGAT
+
BBBBBFFFFFFFGGGGGGGGGGGGGHHHHHHHHHHHHHHHHHHHHHHHHHHHHHHHHHHHHHHHHHHHHHHHHHHHHHHHHHHHGHHHHHHHHHGFGGHHHGHHHHHHGHHHHHHGHHHHGHHGGGGGHHHHHGHHHHHHHHHHHGHHHHHHHGHHHHHHHHHHHHHHHHGGGGGHHHGHHHHHHGHGHHHHFHHHHGHGGHHGHHHHHHGHHHHHHHHHHHHHHHHHHFHHHGGGGGGGGGGGGGGGGGF
@M05620:45:000000000-G6HP7:1:1101:20147:4883 1:N:0:106
TACCTGTACTGGGGAAGCGTGTAGCAATCGCCATTCCTACCCTAAAGATCGGAAGAGCACACGTCTGAACTCCAGTCACCGGCTATGATCTCGTATGCCGTCTTCTGCTTGAAAAAAAAAAAAAAAAAAAAAATAATGTTGCCCTCTAGACATTAAATACATCCTTTCAACTTTCTCCCTCGTCACACTACCATCAACCTCTACTCTGCATGTTTGCATATACACTACAGTCCATGGACTAAACCAAGATC
+
CCCCCFFFFFFFGGGGGGGEGGFHHHHHHGGGGGHHHHHHHHHHGHHHHHHGGGGHHHHHHHGHHHGGGHHHHFHGHHHHGGGGGHHHHDGHHFAGHHHFEFHGHHHHHHHHHGHGGGGFG<</-------:;.;000900009/./00009000;090009;/00;000;0////9/:/9-....////;/////;9.////;/////9/9;/9/:/://9/;///////;////B////9/;;9:..9/
@M05620:45:000000000-G6HP7:1:1101:16979:4884 1:N:0:106
TACCTGTACTGGGGAAGCATTTGAATATCCCCCCATGGTGATGGGGACGGAGAACTGCTCCATAAACACAGGCAACGTGCCTAACTTTCCCGGGAAGATGAAGTCAAAGAGCGACCACAGCTCTCGGAGGTTATTTTGCATCGGTGAGCCAGACAGAATGATCCGATGAGGGGTGCGAAACTATTTGAGGAAAGGAAGCACCTTTTTATTAAATTTACCTTTTAGCAATCGCCATTCCTACCCTAAAGATC
+
BCCCDFFFFFFFGGGGGGGGGGHHHHHHHHHGGGGHHHGHHHHHHGGGGGGGGHHHHHHHHHHHHHHHHHHHGHHHGHHHHHGHHHHHHHHGGGGGGHHHGHHHHHHHHHHHGGGGGHHHHHHHHGGGGGEHHHHHHHHHHHGGGGGGHHHHHGGHGHHHHHHHHGGGHHHGGEEGGGFGGGGGHGGGFGCFGGGGGGGGGFFFFFFFFFFFFFFFFFFFHFFFFFFFFFFFFFFFFFFFFFFFFFFFFFF
@M05620:45:000000000-G6HP7:1:1101:16998:4886 1:N:0:106
TACCTGTACTGGGGAAGCATTTGAATATCCCCCCATGGTGATGGGGACGGAGAACTGCTCCATAAACACAGGCAACGTGCCTAACTTTCCCGGGAAGATGAAGTCAAAGAGCGACCACAGCTCTCGGAGGTTATTTTGCATCGGTGAGCCAGACAGAATGATCCGATGAGGGGTGCGAAACTATTTGAGGAAAGGAAGCACCTTTTTATTAAATTTACCTTTTAGCAATCGCCATTCCTACCCTAAAGATC
+
>?AAAFFBFFF4GAFGEGGEGGHFFFGDEGEFEEAEGFBBGFHBCEFEGG?AAGHHFEG5ABFDDGEDFGFFAGC?E?FEEEGGCBFHFHHEGC?EGFHDHFHHFDGHHHFFEGCCCCGGEHCDDEE?<@<?GGHDHD111=DGAEFCGCGCCCGC<CGDGHHDGDGGFFE.@.:99CB@?BFFFGFGGG0BF.AF/A?/9.9/:9FEFF//FFFFFFB/BBFF//9/9/9:A9EF9FFFB.9BFFFFFF9
@M05620:45:000000000-G6HP7:1:1101:16240:4892 1:N:0:106
AGATTACTGCAACAGTTCCCCCTGGACCTGGAAAAGTTTCTTGCCTGGCTTACAGAAGCTGAAACAACTGCCAATGTCCTACAGGATGCTACCCGTAAGGAAAGGCTCCTAGAAGACTCCAAGGGAGTAAAAGAGCTGATGAAACAATGGCAAGTAAGTCAGGCATTTCCGCTTTAGCACTCTTGTGGATCCAATTGAACAATTCTCAGCATTTGTACTTGTAACTGACAAGCCAGGGACAAAACAAAGAT
+
BABBBFFFDFFFGGGGGGGGGGGGFHHHHHHHHHHHHHHHHHHHHHHHHHHHHHHHHHHHHGHHHHHHHHHHHHHHHHHHHHGHGHHHHHHHHHGGGGHHHGGCFGHHGHHHHHHGHHHHGFFFGEGGHHHHHGHHHHGHHHFHHFHHGHHHHGHHGHHHHFHHHHHHHHGGGGGHGHHHHHHHHDGGHHHHGHHHHGHHGHHHHHHGHHHHHHHHHHHHHFHGHHHFHFHHHGGGGGGGGGGGFGGGGG:
@M05620:45:000000000-G6HP7:1:1101:16263:4894 1:N:0:106
AGATTACTGCAACAGTTCCCCCTGGACCTGGAAAAGTTTCTTGCCTGGCTTACAGAAGCTGAAACAACTGCCAATGTCCTACAGGATGCTACCCGTAAGGAAAGGCTCCTAGAAGACTCCAAGGGAGTAAAAGAGCTGATGAAACAATGGCAAGTAAGTCAGGCATTTCCGCTTTAGCACTCTTGTGGATCCAATTGAACAATTCTCAGCATTTGTACTTGTAACTGACAAGCCAGGGACAAAACAAAGAT
+
AABBBFFFFFFFGGGGGGGGGGGGHHHHHHHHHHHHFGHHHHHHHHHHHHHHHHHHHHHHHHFHHHHHHHHHHGHHHHHHHHFHEGHHHHHHHHGFGEHHHGHHHGHHGHHHHHHHHHHHFHEGGGFFHHHHHGHHHHHHHHHHHHHHHHHGHGGHHFGHGFGHHHHHHHGGGGGHHHGHHHHHHFHGHGHHGHHGHGFHHHGHHHHFGHHHHHHHHHHHHHHGHHHHGFHHFGFFGGGGGFFGFEEGGGB
@M05620:45:000000000-G6HP7:1:1101:16326:4923 1:N:0:106
TACCTGTACTGGGGAAGCATTTGAATATCCCCCCATGGTGATGGGGACGGAGAACTGCTCCATAAACACAGGCAACGTGCCTAACTTTCCCGGGAAGATGAAGTCAAAGAGCGACCACAGCTCTCGGAGGTTATTTTGCATCGGTGAGCCAGACAGAATGATCCGATGAGGGGTGCGAAACTATTTGAGGAAAGGAAGCACCTTTTTATTAAATTTACCTTTTAGCAATCGCCATTCCTACCCTAAAGATC
+
CDDDDFFFFFFFGGGGGGGGGGHHHHHHHHHGGGGHHHGHHHHHHGGGGGGGGHHHHHHHHHHHHHHHHHHHGHHHGHHHHHHHHHHHHHHGGGGGGHHHHHHHHHHHHHHHGGGGGHHHHHHHHGGGGGEHHHHHHHHHHHGGGGGHHHHHHGHHHHHHHHHHHGGGHHHGGCEGGGGGGGGGHHHGGGCGGGGGGGGGGFFFFFFFHFFFFFFHFFFFFFFFFFFFFFFFFFFFFFFFFFFFFFFFFFF
@M05620:45:000000000-G6HP7:1:1101:15949:4933 1:N:0:106
ATCTCTATCTCCTAAAAACCTGTTTAGATTTGGAGATAGACCTTCAGGTTTTTCATCATTTTCTGCATGAATTATACATTGACCACGTTCCAGCGTGGTCAGTTTGCAGCATTCTGTTATTTTGTTTGACAGAGTGTCTTGTTGAGAACATATGTAGGACATGATTTTTTCCTGCAACAGGGAAAATAAAGTATAAGTTTTAAAGATTTATTCTTTAATAAAGGATCTCAAAGCCAGCTTTAGAAAAAGGA
+
AABBBFFFFFFFGGFGGGGGGGGHHFBHHHHHHEGBGFHHHHHHGFHHHHHGGHHHHFHHHHHGHHHHHGFHHHHHHHHHGHHHHHGHHHHHHHGEEFHHHHHGHBGHEHFHHHHHHH4FGHHHHHHHBGFHFHHHHHHHHHHFFBGGHHHFHHHFHFHHHHGGHHHHHGHHHHGH2FAGGGGHHGFDFDGHGHHFHHHHHG<GGFHHHEHHHHHHHGHHHHGFHHHHHHHHHGHHHGHHHHFHFF/:EFG
@M05620:45:000000000-G6HP7:1:1101:15952:4953 1:N:0:106
ATCTCTATCTCCTAAAAACCTGTTTAGATTTGGAGATAGACCTTCAGGTTTTTCATCATTTTCTGCATGAATTATACATTGACCACGTTCCAGCGTGGTCAGTTTGCAGCATTCTGTTATTTTGTTTGACAGAGTGTCTTGTTGAGAACATATGTAGGACATGATTTTTTCCTGCAACAGGGAAAATAAAGTATAAGTTTTAAAGATTTATTCTTTAATAAAGGATCTCAAAGCCAGCTTTAGAAAAAGGA
+
CBCCCFFFFFFFGGGGGGGGGGHHHHHHHHHHHHHHHHHHHHHHHHGHHHHGGHHHHIHHHHIHHHHHHHHHHHHHHHHHHGHHHHGHHHHHHHGFGGHHHHHHHHHHHHHHHHHHHHHHHHHHHHHHHHHHHHGHHHHHHHHHHHHHHHHHHHHHHHHHHHHHHHHHHGHHHHHHHHHHHGGHHHHHHGHHHHHHHGHHHHHGHHHHHHHHHHHHHHHGHGHHHHHHHHGHHHHHHGHHHHHHGGHGGGH
@M05620:45:000000000-G6HP7:1:1101:24740:4961 1:N:0:106
ATCTCTATCTCCTAAAAACCTGTTTAGATTTGGAGATAGACCTTCAGGTTTTTCATCATTTTCTGCATGAATTATACATTGACCACGTTCCAGCGTGGTCAGTTTGCAGCATTCTGTTATTTTGTTTGACAGAGTGTCTTGTTGAGAACATATGTAGGACATGATTTTTTCCTGCAACAGGGAAAATAAAGTATAAGTTTTAAAGATTTATTCTTTAATAAAGGATCTCAAAGCCAGCTTTAGAAAAAGGA
+
A1A1ADFFF3DFGGFFFGGGG1FEADDFBEBE1CGF0DFHEGBGGBFDBDGAAGFHD2GHHHHFDFHEHBFDAFEHHFHGH1AAAGAGHFCFBBE>/E>@2G22@@GHHHE12@2@BDBGHDBG0FEHFEBGGFHFBFGHHHFGHFEFFGEDDG2FFDG10BCGHDBFD<<1FB10G10FFAA0GGFD1<F?1GGF1FDDG1F1F1FG1FF<GBD=D0=DD0D0/0<<0DGDGHHE.;GGC000CC:C..G
@M05620:45:000000000-G6HP7:1:1101:14528:4976 1:N:0:106
AGATTACTGCAACAGTTCCCCCTGGACCTGGAAAAGTTTCTTGCCTGGCTTACAGAAGCTGAAACAACTGCCAATGTCCTACAGGATGCTACCCGTAAGGAAAGGCTCCTAGAAGACTCCAAGGGAGTAAAAGAGCTGATGAAACAATGGCAAGTAAGTCAGGCATTTCCGCTTTAGCACTCTTGTGGATCCAATTGAACAATTCTCAGCATTTGTACTTGTAACTGACAAGCCAGGGACAAAACAAAGAT
+
AACCCFFFFFFFGGGGGGGGGGGGHHHHHHHHHHHHGHHHHHHHHHHHHHHHHHHHHHHHHHHHHHHHHHHHHHHHHHHHHHHGGHHHHHHHHHGGGGHHHHHHHHHHGHHHHHHHHHHHGHHGGGGGHHHHHGHHHHHHHHHHHHHHHHHHHGHHHHHHHHHHHHHHHHGGGGGHFHHHHHHHHHHGHHHHGHHHHHHGGHHHHHHHHHHHHHHHHFHHHHHHHHHHHHHHHGGGGGGGGGGGGGGGGGF
@M05620:45:000000000-G6HP7:1:1101:10879:4981 1:N:0:106
AAACCAAGCAGACACTCACCGCTCCCTCGCCACAGGCCAATAGTTTGTCCTCACTGAGTTGGCAACAAGTGGCTGCTGTGGCTGCCATTTTTCTGGTGATGGCCATCAGCTCCGACGAGGTCAGCTGGGGGGCTTTCTTTGTGTAAGCAACGAGAAACCTGAAAGAAGCATTTTTTAACTAAGTCCTGCTGAGTCATTCATGAGTTTTTAGCCGCCTTGCTTCTTCTCACAGACTCTCTACTCTCATGCCA
+
DDCCCBBFCFFFGGGGGGGGGGGGGGHHGGGGGHHHGGHHHHHHHHHHHHHGHHGFHHFFHHHGHHHHHGGHGHGGHHEGHHHGGHHHHHHHHHHHHHFHHHHHHHGHHHGHGGGEFGGGDHHHGHHHGGGGGGGGGGGGGGGGGFFFFFFFFFFFFFFFFFFFFFFFFFFFFFFFFFFFFFFFFFFFFFFFFBFFFFFFFFFFFFFFFFFFFFFFFFFFFFFFFFFFFFFFFFFFFFFFHFFFFFFFFFF
@M05620:45:000000000-G6HP7:1:1101:14516:4991 1:N:0:106
AGATTACTGCAACAGTTCCCCCTGGACCTGGAAAAGTTTCTTGCCTGGCTTACAGAAGCTGAAACAACTGCCAATGTCCTACAGGATGCTACCCGTAAGGAAAGGCTCCTAGAAGACTCCAAGGGAGTAAAAGAGCTGATGAAACAATGGCAAGTAAGTCAGGCATTTCCGCTTTAGCACTCTTGTGGATCCAATTGAACAATTCTCAGCATTTGTACTTGTAACTGACAAGCCAGGGACAAAACAAAGAT
+
BAAABFFFBFFFGGGGGGGGGGGGFHHHHHHGHHHHBGHHHHHHHHHHHHHHHHHHHHHHHHHHHHHHHHHHHHHHHHHHHHGHBGHHHHHHHHGFGGHHGHHGHHHHGHHHHHHHHHHHHHHGGFGFHHFHHGHHHHHGHHHHHGHHFFHFHGGGGHFGFGHHHHHHHHGGGGGHFHFHHHHHHHHGHHHHFHHHHGHFFHHHHHHDDGFHHHHHHHHGHHHGHHHHHFHHGGGGGGGGGGGGGFGGGG;
@M05620:45:000000000-G6HP7:1:1101:16800:5007 1:N:0:106
AAACCAAGCAGACACTCACCGCTCCCTCGCCACAGGCCAATAGTTTGTCCTCACTGAGTTGGCAACAAGTGGCTGCTGTGGCTGCCATTTTTCTGGTGATGGCCATCAGCTCCGACGAGGTCAGCTGGGGGGCTTTCTTTGTGTAAGCAACGAGAAACCTGAAAGAAGCATTTTTTAACTAAGTCCTGCTGAGTCATTCATGAGTTTTTAGCCGCCTTGCTTCTTCTCACAGACTCTCTACTCTCATGCCA
+
CCCCCCCFCFFFGGGGGGGGGGGGGGHHGGGGGHHHGGHHHGHGHHHHHHHHHHHHHHFHHGHHHHHHHHHHGHGGHHHHHHHGGHHHHHHHHHHHHHHHHHHHHHHHHHHHHGGGGGGGFHHHHHHHGGGGGGGGGGGGGGGGGGFFFFFFFFFFFFFFFFFFFFFFFFFFFFFFFFFFFFFFFFFFFFFFFFFFFFFFFFFFFFFFFFFFFFFFFFFFFFFFFFFFFFFFFFFFFFFFFFFFFFFFFFF
@M05620:45:000000000-G6HP7:1:1101:20593:5042 1:N:0:106
AAACCAAGCAGACACTCACCGCTCCCTCGCCACAGGCCAATAGTTTGTCCTCACTGAGTTGGCAACAAGTGGCTGCTGTGGCTGCCATTTTTCTGGTGATGGCCATCAGCTCCGACGAGGTCAGCTGGGGGGCTTTCTTTGTGTAAGCAACGAGAAACCTGAAAGAAGCATTTTTTAACTAAGTCCTGCTGAGTCATTCATGAGTTTTTAGCCGCCTTGCTTCTTCTCACAGACTCTCTACTCTCATGCCA
+
CCCCCCCFCFFFGGGGGGGGGGGGGGHHGGGGGHHHGGHGHHHHHHHHHHHHHHHHHHGHHHHHHHHHHGHHGHGGHHHHHHHGGHHHHHHHHHHHHHHHHHHHHHHHHHHHHGGGGGGGGHHHHHHHGGGGGGGGGGGGGGGGGGFFFFFFFFFFFFFFFFFFFFFFFFFFFFFFFFFFFFFFFFFFFFFFFFFFFFFFFFFFFFFFFEFFFFFFFFFFFFFFFFFFFFFFEFFFFFFFFFFFFFFFFFF
@M05620:45:000000000-G6HP7:1:1101:20014:5077 1:N:0:106
TACCTGTACTGGGGAAGCATTTGAATATCCCCCCATGGTGATGGGGACGGAGAACTGCTCCATAAACACAGGCAACGTGCCTAACTTTCCCGGGAAGATGAAGTCAAAGAGCGACCACAGCTCTCGGAGGTTATTTTGCATCGGTGAGCCAGACAGAATGATCCGATGAGGGGTGCGAAACTATTTGAGGAAAGGAAGCACCTTTTTATTAAATTTACCTTTTAGCAATCGCCATTCCTACCCTAAAGATC
+
ABBBBFFFFFFFGGGGGGGGGGHHHHHHHHHGGGGHHHHHHHHGGGGGGGGGGHHHHHHHHHHHHFHFHHHHGHHHGHHHHHFHHHHHHHHGGGGGGHHHHHHFGHHHHHHHGGGGGHGHHHHHHGGGGGEHHHHHHHHHHHGGGGGHHHHHHGHHHHHHHHHHHGGGHHGGGACGGBGGGGGGGGGGGGBFGFFBFGGGGFFFFFFFFFFFFFFFFFFFFFFFFFFFFFFFFFFFFFFFFFFFFFFFFFB
@M05620:45:000000000-G6HP7:1:1101:10294:5105 1:N:0:106
ATCTCTATCTCCTAAAAACCTGTTTAGATTTGGAGATAGACCTTCAGGTTTTTCATCATTTTCTGCATGAATTATACATTGACCACGTTCCAGCGTGGTCAGTTTGCAGCATTCTGTTATTTTGTTTGACAGAGTGTCTTGTTGAGAACATATGTAGGACATGATTTTTTCCTGCAACAGGGAAAATAAAGTATAAGTTTTAAAGATTTATTCTTTAATAAAGGATCTCAAAGCCAGCTTTAGAAAAAGGA
+
DDDDCFFFFFFFGGGGGGGGGGHHHHHHHHHHHGHHHHHHHHHHHHHHHHHGGHHHHHIHHHHHIHHHHHHHHHHHHHHHHHHHHHGHHHHHHHGFGGHHGHHHHHHHHHHHHHHHHHHHHHHHHHHHGHHHHHGHHHHHHHHHHHHHHHHHHHHHHHHHHHHHHHHHHGHHHHHHHHHHHGGHHHHHHHHGHHHHHGHHHHHHHHHHHHHHHHHHHGHHHHHGHHHGHGHHHHHHHGHHHHHGHHGHGGH
@M05620:45:000000000-G6HP7:1:1101:21132:5112 1:N:0:106
ATCTCTATCTCCTAAAAACCTGTTTAGATTTGGAGATAGACCTTCAGGTTTTTCATCATTTTCTGCATGAATTATACATTGACCACGTTCCAGCGTGGTCAGTTTGCAGCATTCTGTTATTTTGTTTGACAGAGTGTCTTGTTGAGAACATATGTAGGACATGATTTTTTCCTGCAACAGGGAAAATAAAGTATAAGTTTTAAAGATTTATTCTTTAATAAAGGATCTCAAAGCCAGCTTTAGAAAAAGGA
+
DDDDDFFFFFFFGGGGGGGGGGHHHHHHHHHHHHHHHHHHHHHHHHHHHHHGGHHHHIHHIHIIIHHHHHHHHHHHHHHHHHHHHHGHHHHHHHGFGGHHHHHHHHHHHHHHHHHHHHHHHHHHHHHHHHHHHHHHHHHHHHHHHHHHHHHHHHHHHHHHHHHHHHHHHGHHHHHHHHHHHGGHHHHHHHHHHHHHHHHHHHGHHHHHHHHHHHHHHHHHHHHHHHHHHHHHHHHHHGHHHHHHHHGHGGH
@M05620:45:000000000-G6HP7:1:1101:8200:5117 1:N:0:106
CATCCTGACCCTGAAGTACCCCGGCTTGATTTCTGACATTAGATCGGAAGAGCACACGTCTGAACTCCAGTCACCGGCTATGATCTCGTATGCCGTCTTCTGCTTGAAAAAAAAAAAACCAAGGGCTTAAAAGAGCTGATGAAATAATTTCAAGTAAATCAGCCCTTTCCGCTTTAGCACTCTTTTGGATACAATTCAATAATTCTCAGAATTTATACTTGTATCTGACAAGCCAGGGACAAATCCAAAAT
+
BBAAABFFFFFFGGGGGGGGGGGGGGGGHHHHHFGFFHHHFGGHHHG2AECFHHHHHGEGHGFHHFHHFFDGDGFEGGCEFFFDBFGH?1FCGHGFCFGGGHHHHHAG3?GE<CCD</</??0///0.1<1=FF00<F1<1<000=00000<=000=00=000/./C00C.A:.;00;0;0/B0009-/00;00;00;;0CBF0=FF009000;0;9BB///9/;//////.........;../9/9//.9
@M05620:45:000000000-G6HP7:1:1101:8907:5119 1:N:0:106
ATCTCTATCTCCTAAAAACCTGTTTAGATTTGGAGATAGACCTTCAGGTTTTTCATCATTTTCTGCATGAATTATACATTGACCACGTTCCAGCGTGGTCAGTTTGCAGCATTCTGTTATTTTGTTTGACAGAGTGTCTTGTTGAGAACATATGTAGGACATGATTTTTTCCTGCAACAGGGAAAATAAAGTATAAGTTTTAAAGATTTATTCTTTAATAAAGGATCTCAAAGCCAGCTTTAGAAAAAGGA
+
BBBBBFFFFFFFGGGGGGGGGGGHHHHHHHHHHHHHHHHHHHGHHHHHHHHGGHHHHHHHHHHHHHHHHGHHHHHHHHHHHHGHHHGFHHHHHHGGGGHHGHGHHHHGHHHHHHHHHHHHHHHHHHHHHHGHHHFHHHHHHHHHHHHHHHHHHHHHHHHHGHHHHHHHHGHHHHHGHHHHHGGHHHHHFHHGHHHHHGHHHHHHHHHHHHHHHHHHHGHHHHHHHHHHHFHHHHHHHGHHHHHFGHHHGGH
@M05620:45:000000000-G6HP7:1:1101:16014:5125 1:N:0:106
AAACCAAGCAGACACTCACCGCTCCCTCGCCACAGGCCAATAGTTTGTCCTCACTGAGTTGGCAACAAGTGGCTGCTGTGGCTGCCATTTTTCTGGTGATGGCCATCAGCTCCGACGAGGTCAGCTGGGGGGCTTTCTTTGTGTAAGCAACGAGAAACCTGAAAGAAGCATTTTTTAACTAAGTCCTGCTGAGTCATTCATGAGTTTTTAGCCGCCTTGCTTCTTCTCACAGACTCTCTACTCTCATGCCA
+
DDDDDCDFDFFFGGGGGGGGGGGGGGHHGGGGGHHHGGHHHHHHHHHHHHHHHHHHHHGHHHHHHHHHHHHHGHGGHHHHHHHGGHHHHHHHHHHHHHHHHHHHHHHHHHHHHGGGGGGGGHHHHHHHGGGGGGGGGGGGGGGGGGFFFFFFFFFFFFFFFFFFFFFFFFFFFFHFFFFFFFFFFFFFFFFFFFFFFFFFFFHFFFFFFFFFFFFFFFFFHHHFFFHFHFFFFFFFFFFFHFFFFFFFFFB
@M05620:45:000000000-G6HP7:1:1101:21114:5127 1:N:0:106
ATCTCTATCTCCTAAAAACCTGTTTAGATTTGGAGATAGACCTTCAGGTTTTTCATCATTTTCTGCATGAATTATACATTGACCACGTTCCAGCGTGGTCAGTTTGCAGCATTCTGTTATTTTGTTTGACAGAGTGTCTTGTTGAGAACATATGTAGGACATGATTTTTTCCTGCAACAGGGAAAATAAAGTATAAGTTTTAAAGATTTATTCTTTAATAAAGGATCTCAAAGCCAGCTTTAGAAAAAGGA
+
BCCCCFFFFFFFGGGGGGGGGGHHHHHHGHHHHGHHHHHHHHHHHHHHHHHGGHHHHHHHHHHHHGHHHHHHHHHHHHHHHHHHHHGFHHHHGHGGGGHHHGHHHHHHHHHHHHHHHHHHHHHHFHHHHHHHHHFHHHHHHHHHHHHHHHHHHHHHHHHHHHHHGHHHHGHHHHHHHHHHHGGHHHHHHHHGHGHHHFGHHGGHHHHHGHHHHHHHHHHGHGHHHHHGHGHHHHHHHGFHHHFGGGFHGGH
@M05620:45:000000000-G6HP7:1:1101:21143:5127 1:N:0:106
ATCTCTATCTCCTAAAAACCTGTTTAGATTTGGAGATAGACCTTCAGGTTTTTCATCATTTTCTGCATGAATTATACATTGACCACGTTCCAGCGTGGTCAGTTTGCAGCATTCTGTTATTTTGTTTGACAGAGTGTCTTGTTGAGAACATATGTAGGACATGATTTTTTCCTGCAACAGGGAAAATAAAGTATAAGTTTTAAAGATTTATTCTTTAATAAAGGATCTCAAAGCCAGCTTTAGAAAAAGGA
+
BBBBBFFFFFFFGGGGGGGGGGHHHHHHHHHHHHHHHHHHHHHHHHHHHHHGGHHHHHHHHHHHHHHHHHHHHHHHHGHHHHHHHHGHHHHHHHGFGGHHHHGHHHHHHHHHHHHHHHHHHHHHHHHHHHHHGHGHHHHHHHHHHHHHHHHFGHGHHHHHHHHHHHHHHGHHHHHHHHHHHGGHHHHHHHHGHHHHHGHHHHHHHHHHHHHHHHHHHHHHHHHEFHHHHHHHEHHHHGGHHHHFGHGHGGH
@M05620:45:000000000-G6HP7:1:1101:21766:5129 1:N:0:106
AGATTACTGCAACAGTTCCCCCTGGACCTGGAAAAGTTTCTTGCCTGGCTTACAGAAGCTGAAACAACTGCCAATGTCCTACAGGATGCTACCCGTAAGGAAAGGCTCCTAGAAGACTCCAAGGGAGTAAAAGAGCTGATGAAACAATGGCAAGTAAGTCAGGCATTTCCGCTTTAGCACTCTTGTGGATCCAATTGAACAATTCTCAGCATTTGTACTTGTAACTGACAAGCCAGGGACAAAACAAAGAT
+
AABCBFFFFFFFGGGGGGGGGGGGHGHHGHHGHHHHGGHHHHHHHHHHHHHHHHHHHHHHHHHHHHHHHHHHHHHHHHHHHHHGHFHHHHHHHHGGGGHHGHHGGHHHGHHHHHHHHHHGHHHGECEEFHHHHGHHHHHFHHHHHHHHHHHHHGHGHHHHHHFFHHHHHEGGGGGHHHHHHHHHHHHGHGHHGHHHHHHGHGGHHHHHHHHHGHHHHHHHHHHHHHHHFHGHHGGGEGGGGFGGGGGGGGG
@M05620:45:000000000-G6HP7:1:1101:8918:5133 1:N:0:106
ATCTCTATCTCCTAAAAACCTGTTTAGATTTGGAGATAGACCTTCAGGTTTTTCATCATTTTCTGCATGAATTATACATTGACCACGTTCCAGCGTGGTCAGTTTGCAGCATTCTGTTATTTTGTTTGACAGAGTGTCTTGTTGAGAACATATGTAGGACATGATTTTTTCCTGCAACAGGGAAAATAAAGTATAAGTTTTAAAGATTTATTCTTTAATAAAGGATCTCAAAGCCAGCTTTAGAAAAAGGA
+
3>>AAFFFFFFFGGGGGGGGFAGHGHCGHFHHGHHCGG5BGGHFHBFHHHHFCHFFHEBGHHHFHFHFFGHFGHHHHGHHHFHHHHGHAGHHEGGEEEHHHHHHHFHHGHHHFHHHHGFGHHHHHGHHHHHGHHHEHHHHHHHHEGHHHEFGGHGFHHHGHHHHGHHHGDHHHHEHGHHHGFCGCCGFFFB<FGHHHFGFHHHFFFFHHHHHGHHHHBGFGHHBHHHGHHGFHHHHHGHHHHHHHHHHFFF
@M05620:45:000000000-G6HP7:1:1101:8192:5133 1:N:0:106
CATCCTGACCCTGAAGTACCCCGGCTTGATTTCTGACATTAGATCGGAAGAGCACACGTCTGAACTCCAGTCACCGGCTATGATCTCGTATGCCGTCTTCTGCTTGAAAAAAAAAAATCCAAGGGAGTAAAAGAGCTGATGCAACAATGGCAAGTAAGTCAGGCAATTCCGCTTTCGCACTCTTGGGGGTCCCATTGACCACTTCTCAGCATTTGTCCTTGTAACTGACAAGCCAGGGACAAACCCAAGAG
+
CCCCBFFFFFFFGGGGGGGGGGGGGGGGHHHHHFHGGGHHHFHHHHG2FEFHHGHHHGFGHGHHHHHHBHGHHHHEGGEEHGHFFGHHFAGHHHGGGHGGGHHHHGFHFFHGGGGG@0@<<21<//?<F1DFDF<FFHD1<1<110.<0/</0<<0=0=D00/<C./00;CF..:0ACA-CFBB00:---9:.;;;B9//9.:FB/;F//BFB/9/999B/BFFFF/B//9...B..:A.9;:.9....:.
@M05620:45:000000000-G6HP7:1:1101:8897:5135 1:N:0:106
ATCTCTATCTCCTAAAAACCTGTTTAGATTTGGAGATAGACCTTCAGGTTTTTCATCATTTTCTGCATGAATTATACATTGACCACGTTCCAGCGTGGTCAGTTTGCAGCATTCTGTTATTTTGTTTGACAGAGTGTCTTGTTGAGAACATATGTAGGACATGATTTTTTCCTGCAACAGGGAAAATAAAGTATAAGTTTTAAAGATTTATTCTTTAATAAAGGATCTCAAAGCCAGCTTTAGAAAAAGGA
+
AAABBFFFFFFFGGGGGGGGGGHHHHCHHHHHGHHHHHHGHHHHHHHGHHHGEHBGHHHHHHHHBDHHHHHHHHHHHFHHHGHHHHGHFHHHFGGFFGHHHHHHHGHHHHHHHGHHHHHHHHHHHHHHGHGFGFHHHFHHHHHHHGHFHGGGHHGHHHHHHHFHHHHHHDHHHHHHFHHHGGGHHFHHEGHHFGHHGHHHHHHHEHHHHHHHHHHHHHHHHGDEGDGHHHHHHHFHHGHHHHHHHFHG?DH
@M05620:45:000000000-G6HP7:1:1101:24786:5140 1:N:0:106
TACCTGTACTGGGGAAGCATTTGAATATCCCCCCATGGTGATGGGGACGGAGAACTGCTCCATAAACACAGGCAACGTGCCTAACTTTCCCGGGAAGATGAAGTCAAAGAGCGACCACAGCTCTCGGAGGTTATTTTGCATCGGTGAGCCAGACAGAATGATCCGATGAGGGGTGCGAAACTATTTGAGGAAAGGAAGCACCTTTTTATTAAATTTACCTTTTAGCAATCGCCATTCCTACCCTAAAGATC
+
CDDDCFFFFFFFGGGGGGGGGGHHHGHHHHHGGGGHHHHHGHHHHGGGGGGGGGHHHHHHHHHHHHHHHHHHGGHHGHHHHHHHHHHHHHHGGGGGGHHHHHHHHHHHHHHHGGGGGHGHHHHHHGGGGGGHHHHHHHHHHHGGGGGHHHHHHGHHHHHHHHHHHGGGHHHGGEFGGDAGGGGGHGGGGGFGGGGGGGGGGFFFFFFFFFFFFFFFFEFFFFFFFHFFFFFFFDEFFFFFFFFFFFFFFFF
@M05620:45:000000000-G6HP7:1:1101:16023:5140 1:N:0:106
AAACCAAGCAGACACTCACCGCTCCCTCGCCACAGGCCAATAGTTTGTCCTCACTGAGTTGGCAACAAGTGGCTGCTGTGGCTGCCATTTTTCTGGTGATGGCCATCAGCTCCGACGAGGTCAGCTGGGGGGCTTTCTTTGTGTAAGCAACGAGAAACCTGAAAGAAGCATTTTTTAACTAAGTCCTGCTGAGTCATTCATGAGTTTTTAGCCGCCTTGCTTCTTCTCACAGACTCTCTACTCTCATGCCA
+
CCBBCBCFCFFFGGGGGGGGGGGGGGHHGGGGGHHHGGGHHGHHHHHHHHHHHHHGHHFGHHHHGHHHHGHHGHGGHHHHHHHGGHHHHHHHHHHHHHFGHHHHHHHHHHHHHGGFGGGGGHHHGHHHGGGGGGGGGGGGGFGFGGFFFFFFFFFFFFFFFFFFFFFFFFFFFFFFFFFFFFFFFFFFFFFFFFFFFFFFFFFF;BFFFFFFFFFFFFFFFFFFFFFFFFFFFFFFFFFFFFFFFFFFFFF
@M05620:45:000000000-G6HP7:1:1101:16000:5143 1:N:0:106
AAACCAAGCAGACACTCACCGCTCCCTCGCCACAGGCCAATAGTTTGTCCTCACTGAGTTGGCAACAAGTGGCTGCTGTGGCTGCCATTTTTCTGGTGATGGCCATCAGCTCCGACGAGGTCAGCTGGGGGGCTTTCTTTGTGTAAGCAACGAGAAACCTGAAAGAAGCATTTTTTAACTAAGTCCTGCTGAGTCATTCATGAGTTTTTAGCCGCCTTGCTTCTTCTCACAGACTCTCTACTCTCATGCCA
+
BBBBBBBFBFFFGGGGGGGGGGGGGGHHCGGGGHHHGGHHHHHHHHHHHHHHHHHHHHHHHHHFGHFHHF5FGHGGHHGHHHHGGHHHHHHHHHHHHHGHHHHHGHHHHHHHHGGGGEGGGHHHHHHHDGGGGGEGGGGGGFFFGGFFFFFFEFFAFFFFFFFFFFFFFFFFFFFFFFFFFFFBFFBFFFFFFFFFFFFFFFFFFFFFFFFFFFFFFFFFFFFFFFFFFFFFFFFFFFFFFFFBFFFFFFB
@M05620:45:000000000-G6HP7:1:1101:18368:5154 1:N:0:106
AGATTACTGCAACAGTTCCCCCTGGACCTGGAAAAGTTTCTTGCCTGGCTTACAGAAGCTGAAACAACTGCCAATGTCCTACAGGATGCTACCCGTAAGGAAAGGCTCCTAGAAGACTCCAAGGGAGTAAAAGAGCTGATGAAACAATGGCAAGTAAGTCAGGCATTTCCGCTTTAGCACTCTTGTGGATCCAATTGAACAATTCTCAGCATTTGTACTTGTAACTGACAAGCCAGGGACAAAACAAAGAT
+
BBBCCFFFFFFFGGGFGGGGGGGGHHHHHHHHHHHHGHHHHHHHHHHHHHHHHHHHHHHHHHHHHHHHHHHHGHHHHHHHHHHHHHHHHHHHHHGGGGHHHHHHHHHHGHHHHHHGHHHHHFHGGHGFHHHHHGHHHHHHHHGHHHHHGHHHHGHHHHHHGHHHHHHHHHGGGGGHHHHHHHHHHGGGHHHHGHHHHGGGFHHHHHHHHHHHHHHHHHHHHHHGHHHHGGGHHGFGGGGGFGGGGGGGGGF
@M05620:45:000000000-G6HP7:1:1101:21840:5162 1:N:0:106
AGATTACTGCAACAGTTCCCCCTGGACCTGGAAAAGTTTCTTGCCTGGCTTACAGAAGCTGAAACAACTGCCAATGTCCTACAGGATGCTACCCGTAAGGAAAGGCTCCTAGAAGACTCCAAGGGAGTAAAAGAGCTGATGAAACAATGGCAAGTAAGTCAGGCATTTCCGCTTTAGCACTCTTGTGGATCCAATTGAACAATTCTCAGCATTTGTACTTGTAACTGACAAGCCAGGGACAAAACAAAGAT
+
ABBCCFFFFFFFGGGGGGGGGGGGHHHHHHHHHHHHHHHHHHHHHHHHHHHHHHHHHHHHHHHHHHHHHHHHGHHHHHHHHHHHHGHHHHHHHHGEGGHHGHHHHHHHGHHHHHHHHHHHHHHGGHGGHFHHHGHHHHGHHHHHHHHHHHHHHGHHGHHHHHHHHHHHHGGGGGGHGHHHHHHHHHHGHHHHGFHHHHHGFGHHHHHHHGHHHHHHHHHHHHHGHHHHHFHHHGGGGGGGGGGGGGGGGGF
@M05620:45:000000000-G6HP7:1:1101:20329:5172 1:N:0:106
ATCTCTATCTCCTAAAAACCTGTTTAGATTTGGAGATAGACCTTCAGGTTTTTCATCATTTTCTGCATGAATTATACATTGACCACGTTCCAGCGTGGTCAGTTTGCAGCATTCTGTTATTTTGTTTGACAGAGTGTCTTGTTGAGAACATATGTAGGACATGATTTTTTCCTGCAACAGGGAAAATAAAGTATAAGTTTTAAAGATTTATTCTTTAATAAAGGATCTCAAAGCCAGCTTTAGAAAAAGGA
+
DDDDDFFFFFFFGGGGGGGGGGHHHHHHHHHHHHHHHHHHHHHHHHHHHHHGGHHHHHIHHIHIIHHHHHHHHHHHHHHHHHHHHHGHHHHHHHGFGGHHHHHHHHHHHHHHHHHHHHHHHHHHFHHHGHHHHHHHHHHHHHHHHHHHHHHHHHHHHHHHHHHHHHHHHGHHHHHHHHHHHGGHHHHHGHHHHHHHHHHHHHGHHHHHHHHHHHHHHHHHHHHHHHHHHGGGHHHHHGGHHHHFFHGHGGG
@M05620:45:000000000-G6HP7:1:1101:13826:5173 1:N:0:106
TACCTGTACTGGGGAAGCATTTGAATATCCCCCCATGGTGATGGGGACGGAGAACTGCTCCATAAACACAGGCAACGTGCCTAACTTTCCCGGGAAGATGAAGTCAAAGAGCGACCACAGCTCTCGGAGGTTATTTTGCATCGGTGAGCCAGACAGAATGATCCGATGAGGGGTGCGAAACTATTTGAGGAAAGGAAGCACCTTTTTATTAAATTTACCTTTTAGCAATCGCCATTCCTACCCTAAAGATC
+
CDDDDFFFFFFFGGGGGGGGGGHHHHHHHHHGGGGHHHGHHHHHHGGGGGGGGHHHHHHHHHHHHHHHHHHHGGHHGHHHHHHHHHHHHHHGGGGGGHHHHHHHHHHHHHHHGGGGGHHHHHHHHGGGGGEHHHHHHHHHHHGGGGGHHHHHHGHHHHHHHHHHHGGGHHHGGCEGGGGGGHGHHHHGGGFGGGGGGGGGGFFFFFFFFFHFFFFHHFFFFFFHFFFFFFFFFFFFFHHFFFFFFFFFFFF
@M05620:45:000000000-G6HP7:1:1101:8718:5176 1:N:0:106
AGATTACTGCAACAGTTCCCCCTGGACCTGGAAAAGTTTCTTGCCTGGCTTACAGAAGCTGAAACAACTGCCAATGTCCTACAGGATGCTACCCGTAAGGAAAGGCTCCTAGAAGACTCCAAGGGAGTAAAAGAGCTGATGAAACAATGGCAAGTAAGTCAGGCATTTCCGCTTTAGCACTCTTGTGGATCCAATTGAACAATTCTCAGCATTTGTACTTGTAACTGACAAGCCAGGGACAAAACAAAGAT
+
AABBADDFDFFFGGFBGGGGGGGFGFHHHGHHFHHHBGHHHHHHHHFHFHHFHHFHGFHHGHFHHGHH3FGHFGHHHHHHHGFGHAHHHHHHHHGGGEHHHFHGHHHHFHFHGHHGHHHHHGHGEHGEF4FFHCBFGHFHHBGFFFEGFFHHHGGHFGHHFHFHHHHHHHGGGGGHGHGHGHHHHGHGHGHHGFBGHFFHDCGHHHHDD/DCCGHGFCGHHHHFHHEBCFGHAFEFADGGGGGFGGGGFGC
@M05620:45:000000000-G6HP7:1:1101:20315:5184 1:N:0:106
ATCTCTATCTCCTAAAAACCTGTTTAGATTTGGAGATAGACCTTCAGGTTTTTCATCATTTTCTGCATGAATTATACATTGACCACGTTCCAGCGTGGTCAGTTTGCAGCATTCTGTTATTTTGTTTGACAGAGTGTCTTGTTGAGAACATATGTAGGACATGATTTTTTCCTGCAACAGGGAAAATAAAGTATAAGTTTTAAAGATTTATTCTTTAATAAAGGATCTCAAAGCCAGCTTTAGAAAAAGGA
+
AAABCFFFFFFFGGGGGGGGGGGHGHHHHHHHHHHHGHHGHHHHHHHHHHHGGHHHHHHHHHHHHHHHHFGHHGHGHGHHHGHHGFFHHHHHGHGFGGHHHHHHHHHHHHHHGHHHFHFEHHHFFGHGFHHHHHHHHHHHHHHHHHHHHHHHHHHHHGHHFFHHHHGHFFHHHHHFHHHHHGGHHHGHGHH@FDGHHDGGHFFHHHGHHHHHHFGHHGFHGFGHHHHGHEGFFGHHHGHHHHHFHGHHGG:
@M05620:45:000000000-G6HP7:1:1101:20345:5187 1:N:0:106
ATCTCTATCTCCTAAAAACCTGTTTAGATTTGGAGATAGACCTTCAGGTTTTTCATCATTTTCTGCATGAATTATACATTGACCACGTTCCAGCGTGGTCAGTTTGCAGCATTCTGTTATTTTGTTTGACAGAGTGTCTTGTTGAGAACATATGTAGGACATGATTTTTTCCTGCAACAGGGAAAATAAAGTATAAGTTTTAAAGATTTATTCTTTAATAAAGGATCTCAAAGCCAGCTTTAGAAAAAGGA
+
CCCCCFFFFFFFGGGGGGGGGGHHHHHHHHHHHHHHHHHHHHHHHHHHHHHGGHHHHHHHHHIHHHHHHHHHHHHHHHHHHHHHHHGHHHHHHHGGGGHHHHHHHHHHHHHHHHHHHHHHHHHHGHHHGHHHHHHHHHHHHHHHHHHHHHHHHHHHHHHHHHHHHHHHHGHHHHHHHHHHHGGHHHHHHHHHHHHHHGHHHHHHHHHHHHHHHHHHHHHHHHHHHHHGHHHHHHHHHGGHHGHHHHHHGGH
@M05620:45:000000000-G6HP7:1:1101:13816:5188 1:N:0:106
TACCTGTACTGGGGAAGCATTTGAATATCCCCCCATGGTGATGGGGACGGAGAACTGCTCCATAAACACAGGCAACGTGCCTAACTTTCCCGGGAAGATGAAGTCAAAGAGCGACCACAGCTCTCGGAGGTTATTTTGCATCGGTGAGCCAGACAGAATGATCCGATGAGGGGTGCGAAACTATTTGAGGAAAGGAAGCACCTTTTTATTAAATTTACCTTTTAGCAATCGCCATTCCTACCCTAAAGATC
+
ACBCCFFFFFFFGGGGGGGGGGHHHHHHHHHGGGGHHHHHHHHHHGGGGGGGGHHHHHHHHHHHHHHHHHHHGHHHGHHHHHHHHHHHHHHGGGGGGHHHHHHHHHHHHHHHGGGGGHHHHHHHHGGGGGGHHHHHHHHHHHGGGGGHHHHHFGHHHHHHHHHHHGGGHHHGGFGGGGGGGGGGGGGGGGFGGGGGGGFGGFFFFFFFFFFFFFFFFFFFFFFFFFFFFFEFFFFFFFFFFFFFFBFFFFF
@M05620:45:000000000-G6HP7:1:1101:11882:5200 1:N:0:106
TACCTGTACTGGGGAAGCGTGTAGCAATCGCCATTCCTACCCTAAAGATCGGAAGAGCACACGTCTGAACTCCAGTCACCGGCTATGATCTCGTATGCCGTCTTCTGCTTGAAAAAAAAAAAAATATGTAGGCTTACATATTTTCTACCCCAGTCACACATTCATCATCTTCTTCTCCCGCCCCCCTTCCCGCTCCTTCATCTATCTTTCTGCTCCTCTCCTTTACACCACGCCCACCTCCCTTAAAGCTC
+
ACCCCFFFFFFFGGGGGGGGGGFHHHGHHGGGGGHHHGGHGHHHHHHHHHHGGGFFHHHHHHGHHHEGHHHHHGHGHFHHGGGGGHHGHBHHHFEHHHHGFGHGHHHHHHHHHHHHGGGCB///01<1<11111<111<11=1=<0000<...<00000.0000:<00000000000;/.---:--;.//:;--;.0000;000000:0:0000000/0//0;0000;/...;9-..;..../00000000
@M05620:45:000000000-G6HP7:1:1101:15694:5208 1:N:0:106
ATCTCTATCTCCTAAAAACCTGTTTAGATTTGGAGATAGACCTTCAGGTTTTTCATCATTTTCTGCATGAATTATACATTGACCACGTTCCAGCGTGGTCAGTTTGCAGCATTCTGTTATTTTGTTTGACAGAGTGTCTTGTTGAGAACATATGTAGGACATGATTTTTTCCTGCAACAGGGAAAATAAAGTATAAGTTTTAAAGATTTATTCTTTAATAAAGGATCTCAAAGCCAGCTTTAGAAAAAGGA
+
BBABBFFFFFFFGGGGGGGGGGFGHHGGFHHHHHHHFHHHHHGHHHGGGHHGGHHGHHHGHHHHHFHHHGHGHGHHHHFHHHHHHHGGHHHHHHGGFGHHHHHHHHHHHHHHHHHHHHHHHHHHHHHHHHHHHHGHHHHHHHHHHHHHHHHHGHHHHHHHHHHHHHHHHGHHHHHHHHGHHFEHHHHHHHHHHGHHHFGHHHHHHHHHGHHHHHHHHHHHHHHHHHHGHGHHHGHHHGHHHHGHFHHHGGG
@M05620:45:000000000-G6HP7:1:1101:15588:5223 1:N:0:106
ATCTCTATCTCCTAAAAACCTGTTTAGATTTGGAGATAGACCTTCAGGTTTTTCATCATTTTCTGCATGAATTATACATTGACCACGTTCCAGCGTGGTCAGTTTGCAGCATTCTGTTATTTTGTTTGACAGAGTGTCTTGTTGAGAACATATGTAGGACATGATTTTTTCCTGCAACAGGGAAAATAAAGTATAAGTTTTAAAGATTTATTCTTTAATAAAGGATCTCAAAGCCAGCTTTAGAAAAAGGA
+
DDDDDFFFFFFFGGGGGGGGGGHHHHHHHHHHHHHHHHHHHHHHHHHHHHHGGHHHHHIHHIIHIHHHHHHHHHHHHHHHHHHHHHGHHHHHHHGGGGHHHHHHHHHHHHHHHHHHHHHHHHHHHHHHGGHHHHHHHHHHHHHHHHHHHHHHHHHHHHHHHHHHHHHHHGHHHHHHHHHHHGGHHHHHHHHHHHHHHHHHHGHGHHHHHHHHHHHHHHHHHFGHHHHHHHHHHHHHHGHHHHHGHHHHGGH
@M05620:45:000000000-G6HP7:1:1101:14789:5228 1:N:0:106
TACCTGTACTGGGGAAGCATTTGAATATCCCCCCATGGTGATGGGGACGGAGAACTGCTCCATAAACACAGGCAACGTGCCTAACTTTCCCGGGAAGATGAAGTCAAAGAGCGACCACAGCTCTCGGAGGTTATTTTGCATCGGTGAGCCAGACAGAATGATCCGATGAGGGGTGCGAAACTATTTGAGGAAAGGAAGCACCTTTTTATTAAATTTACCTTTTAGCAATCGCCATTCCTACCCTAAAGATC
+
ABCCBFFFFFFFGGGGGGGGGGHHHHHHHHHGGGGHHHHHHHHHHGGGGGGGGHHHHHHHHHHHHHHHHHHHGHHHGHHHHHHHHHHHHHHGGGGGGHHHHGHHHHHHHHHHGGGGGHHHHHHHHGGGGGGHHHHHHHHHHHGGGGGHHHHHHGHGHHHHHHHHHGGGHHHGGDGGGDGGGGGGGGGGGGGGFFGGGGGGGFFFFFFFFFFFFFFFFFFFFFFFFFFFFFFFFFFFFFFFFFFFFFFFFFF
@M05620:45:000000000-G6HP7:1:1101:14811:5232 1:N:0:106
TACCTGTACTGGGGAAGCATTTGAATATCCCCCCATGGTGATGGGGACGGAGAACTGCTCCATAAACACAGGCAACGTGCCTAACTTTCCCGGGAAGATGAAGTCAAAGAGCGACCACAGCTCTCGGAGGTTATTTTGCATCGGTGAGCCAGACAGAATGATCCGATGAGGGGTGCGAAACTATTTGAGGAAAGGAAGCACCTTTTTATTAAATTTACCTTTTAGCAATCGCCATTCCTACCCTAAAGATC
+
BCCCCFFFFFFFGGGGGGGGGGHHHGHHHHHGGGGHHHGHHHHHHGGGGGGGGHHHHHHHHFHHHHHHHHHHGGHHGHHHHHHHHHHHHHHGGGGGGGHHHHHHHHHHHHHHGGGGGHHHHHHHHGGGGGCHHHHHHHHHHHGGGGFHHHHHHGGHGHHHGHHHHGGGHHHGGDFGGGGGGGFGGGGGGGFGFGGGGGGBFEBBFFFFFFFBFFFFFFFFFFFFFFFEFFEFFFFFFFFFFAFFFFFFFFF
@M05620:45:000000000-G6HP7:1:1101:15580:5241 1:N:0:106
ATCTCTATCTCCTAAAAACCTGTTTAGATTTGGAGATAGACCTTCAGGTTTTTCATCATTTTCTGCATGAATTATACATTGACCACGTTCCAGCGTGGTCAGTTTGCAGCATTCTGTTATTTTGTTTGACAGAGTGTCTTGTTGAGAACATATGTAGGACATGATTTTTTCCTGCAACAGGGAAAATAAAGTATAAGTTTTAAAGATTTATTCTTTAATAAAGGATCTCAAAGCCAGCTTTAGAAAAAGGA
+
BCCCCFFFFFFFGGGGGGGGGGGHHHHHHHHHHHHHHHHHHHHHHHHHHHHGGHHHHHHHIIIHHHHHHHHHHHHGHHH5FGHHHHGGHHHHHHGGGGHHGHGHHHHHHHHHHHHHHHHHHHHHHHHHGGHHHHGHHHHHHHHHHHGGHHGHHHHHHHHHHHHHHHHHHGHHHHHHHHHHHGGGHHHGHHHGGHGHHFGHHGHHHHHHHHHHHHHHHGHHHGGHHHHGHFHHHHHHHGFHHHHHHHFHGGH
@M05620:45:000000000-G6HP7:1:1101:23036:5270 1:N:0:106
ATCTCTATCTCCTAAAAACCTGTTTAGATTTGGAGATAGACCTTCAGGTTTTTCATCATTTTCTGCATGAATTATACATTGACCACGTTCCAGCGTGGTCAGTTTGCAGCATTCTGTTATTTTGTTTGACAGAGTGTCTTGTTGAGAACATATGTAGGACATGATTTTTTCCTGCAACAGGGAAAATAAAGTATAAGTTTTAAAGATTTATTCTTTAATAAAGGATCTCAAAGCCAGCTTTAGAAAAAGGA
+
CCDDDFFFFFFFGGGGGGGGGGHHHHHHHHHHHHHHHHHHHHHHHHHHHHHGGHHHHHHHHHHHIHHHHHHHHHHHHHHHHHHHHHGHHHHHHHGGGGHHHHHHHHHHHHHHHHHHHHHHHHHHHHHHHHHHHHHHHHHHHHHHHHHHHHHHHHHHHHHHHHHHHHHHHGHHHHHHHHHHHGGHHHHHGHHHHGHHHHHHHHHGHHHHHHHHHHHHHHHGHGHHHHHHHFGGHHHHHGHHHHHGHHHGGGH
@M05620:45:000000000-G6HP7:1:1101:19560:5273 1:N:0:106
AGATTACTGCAACAGTTCCCCCTGGACCTGGAAAAGTTTCTTGCCTGGCTTACAGAAGCTGAAACAACTGCCAATGTCCTACAGGATGCTACCCGTAAGGAAAGGCTCCTAGAAGACTCCAAGGGAGTAAAAGAGCTGATGAAACAATGGCAAGTAAGTCAGGCATTTCCGCTTTAGCACTCTTGTGGATCCAATTGAACAATTCTCAGCATTTGTACTTGTAACTGACAAGCCAGGGACAAAACAAAGAT
+
BBBCCFFFFFFFGGGGGGGGGGGGHHHHHHHHHHHHGHHHHHHHHHHHHHHHHHHHHHHHHHHHHHHHHHHHHHHHHHHHHHHHHHHHHHHHHHGGGGHHHHGHHHHHGHHHHHHHHHHHHHHGGHGGHHHHHGHHHHHHHHHHHHHHHHHHHGHGHHHHHHFGHHHHHHGGGGGHHGHGHHHHHHHGGHHHGHHHHHHHGGHHHHHHHHHHHHHHHFHHHHHHHHHHHHGHHGFGGGGGGGGGGGGGFGG
@M05620:45:000000000-G6HP7:1:1101:18107:5285 1:N:0:106
AAACCAAGCAGACACTCACCGCTCCCTCGCCACAGGCCAATAGTTTGTCCTCACTGAGTTGGCAACAAGTGGCTGCTGTGGCTGCCATTTTTCTGGTGATGGCCATCAGCTCCGACGAGGTCAGCTGGGGGGCTTTCTTTGTGTAAGCAACGAGAAACCTGAAAGAAGCATTTTTTAACTAAGTCCTGCTGAGTCATTCATGAGTTTTTAGCCGCCTTGCTTCTTCTCACAGACTCTCTACTCTCATGCCA
+
DDDDCCCFDFFFGGGGGGGGGGGGGGHHGGGGGHHHGGHHHGHHHHHHHHHHHHHHHHGHHHHHHHHHHGHHGHGGHHHHHHHGGHHHHHHHHHHHHHHHHHHHHHHHHHHHHGGGGGGGFHHHHHHHGGGGGGGGGGGGGGGGGGFFFFFFFFFFFFFFFFFFFFFFFFFFFFHFFFFFFFFFFFFFFFFHFFFFFFFFFFFFFFFHFFFFFFFFFFFFHFFFFFFFFFFFFFFFFFFHFFFHFFFFFFF
@M05620:45:000000000-G6HP7:1:1101:18108:5306 1:N:0:106
AAACCAAGCAGACACTCACCGCTCCCTCGCCACAGGCCAATAGTTTGTCCTCACTGAGTTGGCAACAAGTGGCTGCTGTGGCTGCCATTTTTCTGGTGATGGCCATCAGCTCCGACGAGGTCAGCTGGGGGGCTTTCTTTGTGTAAGCAACGAGAAACCTGAAAGAAGCATTTTTTAACTAAGTCCTGCTGAGTCATTCATGAGTTTTTAGCCGCCTTGCTTCTTCTCACAGACTCTCTACTCTCATGCCA
+
BBBBBAAFBFFFGGGGGGGGGGGGGGHHGGGGGGHHGGGGHHHHHHHHHHHHHHHHHGFGHHHHHHHHHFGHGFGGHHHHHHHGGGHHHHHHHHHHGHHHHHHHHHHHHGHHHGGGGGGGFHGHHHHHGGGGGGGGGGGGGGGFGGFFFFFFFFFFFFFFFFFFFFFFFFFFFFFFEFFFFFFFFFFFFFFFFFFFFFFFFFFFFFFFFEFFBFFFFFFFFFFFFFFFFFFFFFFFFFFFFFFFFFFFFFF
@M05620:45:000000000-G6HP7:1:1101:20858:5330 1:N:0:106
CATCCTGACCCTGAAGTACCCCGGCTTGATTTCTGACATTAGATCGGAAGAGCACACGTCTGAACTCCAGTCACCGGCTATGATCTCGTATGCCGTCTTCTGCTTGAAAAAAAAAAAATCACAAAATCATTATACTCCCCCTCCTCCCCCTCCCATCCTTTCACCCCTTCCGCATTCTCATCACTTCGTCAATCGTGACACTACCGCTCTTATCCTCCTACCGTGTATATGTTTATACCATACTACACTCC
+
CCCCCFFFFFFFGGGGGGGGGGGGGGGGHHHHHHHGHHHHHHHHHHGGGGHHHHHHHGHHGGHHHHHHHHHHHHHGGGFGHHFH@FGGFGHHHHGGGHGHHHHHHHHGHHHGGFGFB/011111001?11111>11><...-..<//<..-<<./0::000000:.-..//..-..00000000000./9..00..././;9///---;.//////////:.-9.:////////;99/////////////:
@M05620:45:000000000-G6HP7:1:1101:20584:5333 1:N:0:106
AAACCAAGCAGACACTCACCGCTCCCTCGCCACAGGCCAATAGTTTGTCCTCACTGAGTTGGCAACAAGTGGCTGCTGTGGCTGCCATTTTTCTGGTGATGGCCATCAGCTCCGACGAGGTCAGCTGGGGGGCTTTCTTTGTGTAAGCAACGAGAAACCTGAAAGAAGCATTTTTTAACTAAGTCCTGCTGAGTCATTCATGAGTTTTTAGCCGCCTTGCTTCTTCTCACAGACTCTCTACTCTCATGCCA
+
CCCCCCCFCFFFGGGGGGGGGGGGGGHHGGGGGHHHGGHHHHHHHHHHHHHHHHHHHHGHHHHHHHHHHGHHGHGGHHHHHHHGGHHHHHHHHHHHHHHHHHHHHHHHHHHHHGGGGGGGGHHHHHHHGGGGGGGGGGGGGFGGGGFFFFFFFFFFFFFFFFFFFFFFFFFFFFHFFFHHFFFFFFHFFFFHFFFFFFFFFFFFFFFFFFFFFFFFFFFFHHHFFFFFHFFFFFFFFFFFFFFFFFFFFFF
@M05620:45:000000000-G6HP7:1:1101:10191:5340 1:N:0:106
AAACCAAGCAGACACTCACCGCTCCCTCGCCACAGGCCAATAGTTTGTCCTCACTGAGTTGGCAACAAGTGGCTGCTGTGGCTGCCATTTTTCTGGTGATGGCCATCAGCTCCGACGAGGTCAGCTGGGGGGCTTTCTTTGTGTAAGCAACGAGAAACCTGAAAGAAGCATTTTTTAACTAAGTCCTGCTGAGTCATTCATGAGTTTTTAGCCGCCTTGCTTCTTCTCACAGACTCTCTACTCTCATGCCA
+
CCCCBBBFCFFFGGGGGGGGGGGGGGHHGGGGGHHHGGHHHHHGHHHHHHHHHHHHHHGGHHHHHHHHHHHHGHGGHHHHHHHGGHHHHHHHHHHHHHHHHHHHHHHHHHHHHGGGGGGGCGHHHHHHGGGGGGGGGGGGGGGGGGFFFFFFFFFFFFFFFFFFFFFFFFFFFFFFFFFFFFFFFFFFFFFFFFFFFFFFFFFFFFFFFFFFFFFFFFFFFFFFFFFFFFFFFFFFFFFFFFFFFFFFFFF
@M05620:45:000000000-G6HP7:1:1101:22063:5351 1:N:0:106
AAACCAAGCAGACACTCACCGCTCCCTCGCCACAGGCCAATAGTTTGTCCTCACTGAGTTGGCAACAAGTGGCTGCTGTGGCTGCCATTTTTCTGGTGATGGCCATCAGCTCCGACGAGGTCAGCTGGGGGGCTTTCTTTGTGTAAGCAACGAGAAACCTGAAAGAAGCATTTTTTAACTAAGTCCTGCTGAGTCATTCATGAGTTTTTAGCCGCCTTGCTTCTTCTCACAGACTCTCTACTCTCATGCCA
+
CCCCCBBFCFFFGGGGGGGGGGGGGGHHGGGGGHHHGGHHHHHHHHHHHHHHHHHHHHHHHHHGHHHHHHHHGHGGHHHHHHHGGHHHHHHHHHHHHHHHHHHHHHHHHHHHHGGGGGGGGHHHHHHHGGGGGGGGGGGGGGGGGGFFFFFFFFFFFFFFFFFFFFFFFFFFFFFFFFFFFFFFFFFFFFFFFFFFFFFFFFFFFFFFFFFFFFFFFFFFFFFFFFFFFFFFFFFFFFFFFFFFFFFFFFF
@M05620:45:000000000-G6HP7:1:1101:22050:5368 1:N:0:106
AAACCAAGCAGACACTCACCGCTCCCTCGCCACAGGCCAATAGTTTGTCCTCACTGAGTTGGCAACAAGTGGCTGCTGTGGCTGCCATTTTTCTGGTGATGGCCATCAGCTCCGACGAGGTCAGCTGGGGGGCTTTCTTTGTGTAAGCAACGAGAAACCTGAAAGAAGCATTTTTTAACTAAGTCCTGCTGAGTCATTCATGAGTTTTTAGCCGCCTTGCTTCTTCTCACAGACTCTCTACTCTCATGCCA
+
BBBBBABFBFFFGGGGGGGGGGGGGGHHGGGGFHGFGGHGHHFFHHHHHGHHHHHHHGFHFFHFFHHHFFB3FHEGHHHHHHGFGGHHHHHHHHHFHFDGGGHHHHHGEHHHHDEECE?CGHHHHH2GDC?FGFFGGGGGGGBFFGFFFFFFFFFD/BFFABFFFFFFFFFFFFFFAFFFFFFFFFFFBFFFFFFFFFFFFFF;/BFFFFEFFADFFFFF/FFFFFFFFFFBBFFBFFFFFFFFFBB/;F/
@M05620:45:000000000-G6HP7:1:1101:7580:5409 1:N:0:106
AAACCAAGCAGACACTCACCGCTCCCTTGCCACAGGCCAATAGTTTGTCCTCACTGAGTTGGCAACAAGTGGCTGCTGTGGCTGCCATTTTTCTGGTGATGGCCATCAGCTCCGACGAGGTCAGCTGGGGGGCTTTCTTTGTGTAAGCAACGAGAAACCTGAAAGAAGCATTTTTTAACTAAGTCCTGCTGAGTCATTCATGAGTTTTTAGCCGCCTTGCTTCTTCTCACAGACTCTCTACTCTCATGCCA
+
CCCCCCCFCFFFGGGGGGGGGGGGGGHHHHHHHHHHGGHHHGHHHHHHHHHHHHHHGHHHHHHHHHHHHHHHGHGGHHHHHHHGGHHHHHHHHHHHHHHHHGHHHHHHHHHHHGGGGEGGGHHHHHHHGGGGGGGGGGGGGGGGGGGGGGGFFFFFFFFFFFFFFFFFFFFFFFFFFFFFFFFFFFFFFFFFFFFFFFFFFFFFFFFFFFFFFFFFFFFFFFFFFFFFFFFFFFFFFFFFFFFFFFFFFF9
@M05620:45:000000000-G6HP7:1:1101:13311:5425 1:N:0:106
TACCTGTACTGGGGAAGCATTTGAATATCCCCCCATGGTGATGGGGACGGAGAACTGCTCCATAAACACAGGCAACGTGCCTAACTTTCCCGGGAAGATGAAGTCAAAGAGCGACCACAGCTCTCGGAGGTTATTTTGCATCGGTGAGCCAGACAGAATGATCCGATGAGGGGTGCGAAACTATTTGAGGAAAGGAAGCACCTTTTTATTAAATTTACCTTTTAGCAATCGCCATTCCTACCCTAAAGATC
+
BCCCCFFFFFFFGGGFGGGGGGHHHHHHHHHGGGGHHHHGGHHHHGGGGGGGGHHHHHHHHHHHHGHHHHHHGHHHGHHHHHHHHHHHHHGGGGGGGHHHHHHHHHHHHHHHGGGGGHHGHGHHHGGGGGEFGHHHHHHGHHGGGGGHHHHHHGHHHHHHHHHHHGGGHHHGGFGGGGGGGGGGGGGGGGFFFGGGGGGFGFFFFFFFFFFFFFFFFFFFFFFFFFFFFFFFFFFFFFFFFFFFFFFFFFF
@M05620:45:000000000-G6HP7:1:1101:7588:5426 1:N:0:106
AAACCAAGCAGACACTCACCGCTCCCTTGCCACAGGCCAATAGTTTGTCCTCACTGAGTTGGCAACAAGTGGCTGCTGTGGCTGCCATTTTTCTGGTGATGGCCATCAGCTCCGACGAGGTCAGCTGGGGGGCTTTCTTTGTGTAAGCAACGAGAAACCTGAAAGAAGCATTTTTTAACTAAGTCCTGCTGAGTCATTCATGAGTTTTTAGCCGCCTTGCTTCTTCTCACAGACTCTCTACTCTCATGCCA
+
A3AA>AAFAFFFGGGGGGGGEGGGGGHGHHHHHHHHGGHHHFHHFHHHHFHHHHHHHHFGHHHHHHHHHGHHGHGGHHHHHHFGGHHHHHHHHGH3FGHHGFHHHHHHGHHHHGGGG?ECEGHHHHHGGGGGGGGGFGGGGGGGGGGFFGGBFFFFFFFFFFFFFFFFFFFFFFFBFFFFFBBFFFFFFFFFFFFFFFFFFFFFBFFFFFFFFD?BFFFFFFFFFFFFFFFFFFFFFFFFFFFFFFF;FFB
@M05620:45:000000000-G6HP7:1:1101:17822:5461 1:N:0:106
AAACCAAGCAGACACTCACCGCTCCCTCGCCACAGGCCAATAGTTTGTCCTCACTGAGTTGGCAACAAGTGGCTGCTGTGGCTGCCATTTTTCTGGTGATGGCCATCAGCTCCGACGAGGTCAGCTGGGGGGCTTTCTTTGTGTAAGCAACGAGAAACCTGAAAGAAGCATTTTTTAACTAAGTCCTGCTGAGTCATTCATGAGTTTTTAGCCGCCTTGCTTCTTCTCACAGACTCTCTACTCTCATGCCA
+
CCCCCCCFCFFFGGGGGGGGGGGGGGHHGGGGGHHHGGHHHHHHHHHHHHHHHHHHHHGHHHHHHHHHHHHHGHGGHHHHHHHGGHHHHHHHHHHHHHGHHHHHHHHHHHHHHGGGGGGGCGHHHHHHGGGGGGGGGGGGGGGGGGFFFFFFFFFFFFFFFFFFFFFFFFFFFFFFFFFFFFFFFFFFFFFFFFFFFFFFFFFFFFFFFFFFFFFFFFFFFFFFFFFFFFFFFFFFFFFFFFFFFFFFFFF
@M05620:45:000000000-G6HP7:1:1101:17797:5464 1:N:0:106
AAACCAAGCAGACACTCACCGCTCCCTCGCCACAGGCCAATAGTTTGTCCTCACTGAGTTGGCAACAAGTGGCTGCTGTGGCTGCCATTTTTCTGGTGATGGCCATCAGCTCCGACGAGGTCAGCTGGGGGGCTTTCTTTGTGTAAGCAACGAGAAACCTGAAAGAAGCATTTTTTAACTAAGTCCTGCTGAGTCATTCATGAGTTTTTAGCCGCCTTGCTTCTTCTCACAGACTCTCTACTCTCATGCCA
+
AAAA1A>1>FCFGGFG1BGG0EGEEFFG0AAEGHGHCF/FGBGBFGHHHFHFDFGBGH1FGFFHFEHEFB1B>>>/GC1>0F>FEG@B1GF1G@GB@FBEGBFGCFFG111B>AEEE/<//FGHFFHGC?@?A@E/0;BGGCB9;CF//BF?FFBFFFFFFBFFB/ABFBFBFFF@AFFBB//FFBBFFFBFF99BFFFB/B/9/;/9AEF/9-9@A-99BFFFFFFFFFFFFFBFFFFFBFFFFFBBFB/
@M05620:45:000000000-G6HP7:1:1101:16547:5479 1:N:0:106
ATCTCTATCTCCTAAAAACCTGTTTAGATTTGGAGATAGACCTTCAGGTTTTTCATCATTTTCTGCATGAATTATACATTGACCACGTTCCAGCGTGGTCAGTTTGCAGCATTCTGTTATTTTGTTTGACAGAGTGTCTTGTTGAGAACATATGTAGGACATGATTTTTTCCTGCAACAGGGAAAATAAAGTATAAGTTTTAAAGATTTATTCTTTAATAAAGGATCTCAAAGCCAGCTTTAGAAAAAGGA
+
3>AABFFFFFFFGGGGGGGGGGHGHHHHHHHHHFHFGGHGHHHHHHGHHFHGGHGHHHHHHHHHHHHHHHGHHHHHHHHHFGFGFGGFGHHHHHGGGGHHHBGGHHHHHHHHFHHFHHHHHHHHHHHHGHHHHHHHGHHHHHHH4FG?GHGHHHHHFHGHHHHHHHGHHGHHHHHHFHFFHEGHG0?DGHFGHH<FGHFHHGHFHFHHHFHHHHHHHHHGFDDGFHHHHHDFGHHBGGHHHHGF;CFHGGG
@M05620:45:000000000-G6HP7:1:1101:17209:5514 1:N:0:106
ATCTCTATCTCCTAAAAACCTGTTTAGATTTGGAGATAGACCTTCAGGTTTTTCATCATTTTCTGCATGAATTATACATTGACCACGTTCCAGCGTGGTCAGTTTGCAGCATTCTGTTATTTTGTTTGACAGAGTGTCTTGTTGAGAACATATGTAGGACATGATTTTTTCCTGCAACAGGGAAAATAAAGTATAAGTTTTAAAGATTTATTCTTTAATAAAGGATCTCAAAGCCAGCTTTAGAAAAAGGA
+
CCCCCFFFFFFFGGGGGGGGGGHHHHHHHHHHHHHHHHHHGHHHHHHHHHHGGHHHHHHHHHHIHHHHHGHHHHHHHHHHHHHHHHGHHHHHHHGGGGHHHHHHHHHHHHHHHHHHHHHHHHHHHHHHHHHHHHHHHHHHHHHHHHHHHHHHHHHHHHHHHHHHHHHHHGHHHHHHHHHHHGGHHHHHHHHHHHHHHGGHHHHHHHHHHHHHHHHHHHHHHHHGHHHHHHHHHHHHHGHHHHHGHHHHGGH
@M05620:45:000000000-G6HP7:1:1101:7293:5516 1:N:0:106
CATCCTGACCCTGAAGTACCCCGGCTTGATTTCTGACATTAGATCGGAAGAGCACACGTCTGAACTCCAGTCACCGGCTATGATCTCGTATGCCGTCTTCTGCTTGAAAAAAAAAAAAACAACTCAGAGGTAGATTTGAATCGCTAAGGCAGACAGAATGATTCGATGAGGCGTGCGAAATTATTTGGGGAACGGTAAAACCTTTTTAGTAAATTTACCTTTTAGTAATCGCCCTTCATAAAACAAAGATT
+
CCCCAFFFFFFFGGGGGGGGGGGGGGGGHHHHHFHGFHHHHHGHHHG2FFHHHHHGHGHHHGGHHHHHBHHHFGHEGGGFHHHHFHHHFEHHHHGGGGGHHHFHHHHHHHGEECGDD//////111>1<<111111>F1110.....0//..<./;C/0::C00.0:;00/.-.-.:.--.000;FF0:-:...9...://.9B/:/;/;9//;/BBB/9/B/:///99/....-/;9////:/.9.BF/;
@M05620:45:000000000-G6HP7:1:1101:17217:5533 1:N:0:106
ATCTCTATCTCCTAAAAACCTGTTTAGATTTGGAGATAGACCTTCAGGTTTTTCATCATTTTCTGCATGAATTATACATTGACCACGTTCCAGCGTGGTCAGTTTGCAGCATTCTGTTATTTTGTTTGACAGAGTGTCTTGTTGAGAACATATGTAGGACATGATTTTTTCCTGCAACAGGGAAAATAAAGTATAAGTTTTAAAGATTTATTCTTTAATAAAGGATCTCAAAGCCAGCTTTAGAAAAAGGA
+
CCCCCFFFFFFFGGGGGGGGGGHHHHHHHHHHHGHHHHHHHHHHHHHHHHHGGHHHHHHHHIHIIHGHHGHHHHHHHHHHHHHHHHGHHHHHHHGGGGHHHHHHHHHHHHGHHHHHHHHHHHHHHHHHGHHHHHGHHHHHHHHHHHHHHHHHHHHHHHHHHHHHHHHHHGHHHHHHHHHHHGGGHHHHGHHHGHHHHFHHHGHHHHHHHHHHHHHHHGHHHGGHHHHGHGGGHHFHHGHHHHHGHHHHGGH
@M05620:45:000000000-G6HP7:1:1101:12419:5572 1:N:0:106
AGATTACTGCAACAGTTCCCCCTGGACCTGGAAAAGTTTCTTGCCTGGCTTACAGAAGCTGAAACAACTGCCAATGTCCTACAGGATGCTACCCGTAAGGAAAGGCTCCTAGAAGACTCCAAGGGAGTAAAAGAGCTGATGAAACAATGGCAAGTAAGTCAGGCATTTCCGCTTTAGCACTCTTGTGGATCCAATTGAACAATTCTCAGCATTTGTACTTGTAACTGACAAGCCAGGGACAAAACAAAGAT
+
CBCCCFFFFFFFGGGGGGGGGGGGHHHHHHGHHHHHHHHHHHHHHHHGHHHGHHHHHHHHHHHHHHHHHHHHHHHHHHHHHHGHHHHHHHHHHHGGGGHHHHHHHHHHGHHHHHHHHHHHHHHGGHGGHGHHHGHHHHGHHHHHHHHHHHHHHGHHHHHHHHHHHHHHHHGGGGGHGHHHHHHHHFHGHHHHGHHHHHHHHHHHHHHHHHHHHHHHHFHGHHHGHHHGHHHGHGGGGGGGGGGGGGGGGGF
@M05620:45:000000000-G6HP7:1:1101:7366:5608 1:N:0:106
AGATTACTGCAACAGTTCCCCCTGGACCTGGAAAAGTTTCTTGCCTGGCTTACAGAAGCTGAAACAACTGCCAATGTCCTACAGGATGCTACCCGTAAGGAAAGGCTCCTAGAAGACTCCAAGGGAGTAAAAGAGCTGATGAAACAATGGCAAGTAAGTCAGGCATTTCCGCTTTAGCACTCTTGTGGATCCAATTGAACAATTCTCAGCATTTGTACTTGTAACTGACAAGCCAGGGACAAAACAAAGAT
+
>AAAAFFFFFFFGGGGGGGGGGGGHHHHHHHHHHHHGHHHHHHHHHHHHHHHHHHHHHHHHHHHHHHHHHHHHHHFHHHHHHHHHGHHHHGHHHGGGGHHHGHGHHHHGHHHHHHFHHHHHHHGGGGGHHHHHGHHHHHHHHHHHHHHHHHHHGHHHHHHHHHHHHHHHHGGGGGHHHGHHHHHHHHGHHHHGHHHHGHGHHHHHHHHDGHHHHHHHFHHHHHHHHHHHGHHGGGAEGGGGGGGGGGGGGG
@M05620:45:000000000-G6HP7:1:1101:5903:5642 1:N:0:106
AAACCAAGCAGACACTCACCGCTCCCTCGCCACAGGCCAATAGTTTGTCCTCACTGAGTTGGCAACAAGTGGCTGCTGTGGCTGCCATTTTTCTGGTGATGGCCATCAGCTCCGACGAGGTCAGCTGGGGGGCTTTCTTTGTGTAAGCAACGAGAAACCTGAAAGAAGCATTTTTTAACTAAGTCCTGCTGAGTCATTCATGAGTTTTTAGCCGCCTTGCTTCTTCTCACAGACTCTCTACTCTCATGCCA
+
BCCCCCBFCFFFGGGGGGGGGGGGGGHHGGGGGHHHGGHHHHHHHHHHHHHHHHHHHHHHHHHHHHHHHHHHGHGGHHHHHHHGGHHHHHHHHHHHHHHHHHHHHHHHHHHHHGGGGGGGGHHHHHHHGGGGGGGGGGGGGGGGGGFFFFFFFFFFFFFFFFFFFFFFFFFFFFFFFFFFFFFFFFFFFFFFFFFFFFFFFFFFFFFFFFFFFFFFFFFFFFFFFFFFFFFFFFFFFFFFFFFFFFFFFF0
@M05620:45:000000000-G6HP7:1:1101:5920:5651 1:N:0:106
AAACCAAGCAGACACTCACCGCTCCCTCGCCACAGGCCAATAGTTTGTCCTCACTGAGTTGGCAACAAGTGGCTGCTGTGGCTGCCATTTTTCTGGTGATGGCCATCAGCTCCGACGAGGTCAGCTGGGGGGCTTTCTTTGTGTAAGCAACGAGAAACCTGAAAGAAGCATTTTTTAACTAAGTCCTGCTGAGTCATTCATGAGTTTTTAGCCGCCTTGCTTCTTCTCACAGACTCTCTACTCTCATGCCA
+
33AAABBFBFFFGGGGGGGGGGGGGGHHGGGFGHFGFGHFHGGHHHHHHHHHHHHHGHHGHFHHGHHGHHHHGHGGHHHHGHHGGHGHHHHHHHHGHGHHHHHHHHHHGHHHHGGGGCGGGGHHHHHHGGGGGGGGGGGGGGGGGGFFFFFFFFFFFFFFFFFFFFFFFFFFFFFFEFFFFFFFFFFFFFFFFFBBFFFFFFFFFFFFFFFFFDFFFFFFFFFFFFFFFFBFFFFFFFFBFFFFFFFFFF/
@M05620:45:000000000-G6HP7:1:1101:23957:5663 1:N:0:106
AAACCAAGCAGACACTCACCGCTCCCTCGCCACAGGCCAATAGTTTGTCCTCACTGAGTTGGCAACAAGTGGCTGCTGTGGCTGCCATTTTTCTGGTGATGGCCATCAGCTCCGACGAGGTCAGCTGGGGGGCTTTCTTTGTGTAAGCAACGAGAAACCTGAAAGAAGCATTTTTTAACTAAGTCCTGCTGAGTCATTCATGAGTTTTTAGCCGCCTTGCTTCTTCTCACAGACTCTCTACTCTCATGCCA
+
CCCCCCCFCFFFGGGGGGGGGGGGGGHHGGGGGHHHGGHHHHHHHHHHHHHHHHHHHHGHHHHHHHHHHGHHGHGGHHGHHHHGGHHHHHHHHHHHHHHHHHHHHHHHHHHHHGGGGGGGFGHHHHHHGGGGGGGGGGGGGGGGGGFFFFFFFFFFFFFFFFFFFFFFFFFFFFFFFFFFFFFFFFFFFFFFFFFFFFFFFFFFFFFFFFFFFAFFFFFFFFFFFFFFFFFF/FFFFFFFFFFFFFFFFFF
@M05620:45:000000000-G6HP7:1:1101:20150:5689 1:N:0:106
CATCCTGACCCTGAAGTACCCCGGCTTGATTTCTGACATTAGATCGGAAGAGCACACGTCTGAACTCCAGTCACCGGCTATGATCTCGTATGCCGTCTTCTGCTTGAAAAAAAAAAAAATACTGCTTACCTCTGCCCCCCTGAACCCCACGGCCAACATAGCGAAGATGACTCATGTGAGGCTCGGCCCACTCCCGCTCTCCTCCCGTCCTTTCCCCAGTCATTTTCTGCCCTTCTTTATTTCTTACATTC
+
CCCCCFFFFFFFGGGGGGGGGGGGGGGGHHHHHGHGHHHHHHHHHHGGGGHHHHHHHGHHHGHHHHHHHHGHHHHEGGEEHHFHHFGEFGHHGHGGGHGGHHHGHHHHHHHGGGGF<>/01?11???@FF111><1>FCDA.CBCCCDDF--=D-.E./00/:--:;BF0900:0;00;BCAA.=;.A-:A.BF9.--:.::/BF?.;AA9/9B:BBBD:FF////B://:A///:/://:9F///:BFF/
@M05620:45:000000000-G6HP7:1:1101:20153:5709 1:N:0:106
CATCCTGACCCTGAAGTACCCCGGCTTGATTTCTGACATTAGATCGGAAGAGCACACGTCTGAACTCCAGTCACCGGCTATGATCTCGTATGCCGTCTTCTGCTTGAAAAAAAAAAACTCACACCTGAACTAGTCCCCCATTCCCCACAAAAACACAGGATCACCCTTAGGTCCTATACTTCAATAACTCATCCACGTCCCATCCTCACGTCACCCTCATGATCGTGTTCCTTTGTGTACATTTGCACCTT
+
B?ABBFBDFFFFGCFBGGGGGGE?EEEG2BFGHFFDGDGHFA5BFBAEEEFAGHGHH0FGHFBGHHHGHBGHHHHDEEEEFB4BEDF1FGH3BGEFGHGHHGHGFFAGBFGEE/B<</1<11?1<0001111?11<1..<01=1100......<.<....0/.::..//00;0000;0C00000;0000000090/.....09/.000;...../9...9/99/9..../;//B//..//////////9//
@M05620:45:000000000-G6HP7:1:1101:13156:5714 1:N:0:106
AAACCAAGCAGACACTCACCGCTCCCTCGCCACAGGCCAATAGTTTGTCCTCACTGAGTTGGCAACAAGTGGCTGCTGTGGCTGCCATTTTTCTGGTGATGGCCATCAGCTCCGACGAGGTCAGCTGGGGGGCTTTCTTTGTGTAAGCAACGAGAAACCTGAAAGAAGCATTTTTTAACTAAGTCCTGCTGAGTCATTCATGAGTTTTTAGCCGCCTTGCTTCTTCTCACAGACTCTCTACTCTCATGCCA
+
CCCCCBBFCFFFGGGGGGGGGGGGGGHHGGGGGHHHGGHHHHHHHHHHHHHHHHHHHHHFHHHHHHFHHGHHGHGGHHGGHHHGGHHHHHHHHHHHHHHHHHHHHHHHHHHHHGGGGGGGGHHHHHHHGGGGGGGGGGGGGGGGGGFFFFFFFFFFFFFFFFFFFFFFFFFFFFFFFFFFFFFFFFFFFFFFFFFFFFFFFFFFFFFFFEFFFFFFFFFFFFFFFFFFFFFFFFFFFFFFFFFFFFFFFFF
@M05620:45:000000000-G6HP7:1:1101:14766:5717 1:N:0:106
ATCTCTATCTCCTAAAAACCTGTTTAGATTTGGAGATAGACCTTCAGGTTTTTCATCATTTTCTGCATGAATTATACATTGACCACGTTCCAGCGTGGTCAGTTTGCAGCATTCTGTTATTTTGTTTGACAGAGTGTCTTGTTGAGAACATATGTAGGACATGATTTTTTCCTGCAACAGGGAAAATAAAGTATAAGTTTTAAAGATTTATTCTTTAATAAAGGATCTCAAAGCCAGCTTTAGAAAAAGGA
+
>?AAAFFDFFFFGGGGGGEEGFDBFHBE5DFA5444AFEF3BAFGGHHFGFA2F5FFDHHF5FHDGHHHBGFHHHHHDDFHHHGGGDGHFHHHGEF1EGHFFHHGHFHFHHFFHHHHHHHHHHHHHHHGHHHHHHHHHHHHHHHHHGHHHHHHHHHHHHHHHHHHHHHHGHHHGHGHHHHHGGHHGGHHFHHHHHHHHHHHHHHHHHHHHHHHHHHHHHHHHHHHHHHHHHHHHHHHGHHHHGHHHGHGGH
@M05620:45:000000000-G6HP7:1:1101:14788:5720 1:N:0:106
ATCTCTATCTCCTAAAAACCTGTTTAGATTTGGAGATAGACCTTCAGGTTTTTCATCATTTTCTGCATGAATTATACATTGACCACGTTCCAGCGTGGTCAGTTTGCAGCATTCTGTTATTTTGTTTGACAGAGTGTCTTGTTGAGAACATATGTAGGACATGATTTTTTCCTGCAACAGGGAAAATAAAGTATAAGTTTTAAAGATTTATTCTTTAATAAAGGATCTCAAAGCCAGCTTTAGAAAAAGGA
+
CCCCBFFFFFFFGGGGGGGGGGHHHHHHHHHHHHHHHHHHHHHHHHHHHHHGGHHHHHHHHHHHHHHHHHHHHHHGHHHHHHHHHHGHHHHHHHGGGGHHHHHHHHHHHHGHHHHHHHHHHHHHHHHHGHHHHHHHHHHHHHHHHHHHHHHHHHHHHHHHHHHHHHHHHGHHHHHHHHHHHGGHHHHHHHHHHHHHHGHHHGHHHHHHHHHHHHHHGGHGGFHHHHHHHGHGHGHHHGHHHHHGGGHHGGH
@M05620:45:000000000-G6HP7:1:1101:16661:5727 1:N:0:106
AGATTACTGCAACAGTTCCCCCTGGACCTGGAAAAGTTTCTTGCCTGGCTTACAGAAGCTGAAACAACTGCCAATGTCCTACAGGATGCTACCCGTAAGGAAAGGCTCCTAGAAGACTCCAAGGGAGTAAAAGAGCTGATGAAACAATGGCAAGTAAGTCAGGCATTTCCGCTTTAGCACTCTTGTGGATCCAATTGAACAATTCTCAGCATTTGTACTTGTAACTGACAAGCCAGGGACAAAACAAAGAT
+
AAAABFFFFFFFGGGFGGGGGGGEGHHHHHHHHHHHBGHHHHHHHHGGHHHHHHHGHHHHHHGHHHHGHHHHHHHHHHHHHGFHHGHHHHHHGHGFGGHHGGGHGGHHGHHHHHHHHHHHGFGGGHGEGFHHHGHHHHGHHHHHHHGHFGHHHGHGHHGHHHHHHHHHHHGGGGGGBGGHHHHHHGHGHHHHFHHHGHHGFGFHHHHHHGFHHHGHHHGHFHHGHHHHHGHHHGFGGGGGGGGGFGGGEGC
@M05620:45:000000000-G6HP7:1:1101:19926:5770 1:N:0:106
ATCTCTATCTCCTAAAAACCTGTTTAGATTTGGAGATAGACCTTCAGGTTTTTCATCATTTTCTGCATGAATTATACATTGACCACGTTCCAGCGTGGTCAGTTTGCAGCATTCTGTTATTTTGTTTGACAGAGTGTCTTGTTGAGAACATATGTAGGACATGATTTTTTCCTGCAACAGGGAAAATAAAGTATAAGTTTTAAAGATTTATTCTTTAATAAAGGATCTCAAAGCCAGCTTTAGAAAAAGGA
+
11>>AF@DFFFFEGGFEGGGF11BGG3A3BFHH1FC01B1BF1BFDDHBABA/F2ABFFA2FGGB1AFH1BFFEAF2FAGADAEFEA/ABBA1>>/>>GDB0BEBGEGHFHDEF@FBB@GGFHH>GGFBFFGBG>FBFF>FGEF>BGECG1FE2>GB1<G0FHH22>G1<FFF1C<<@GHH//0/0?<?FD?GDDDGFHHHHH1GDDHDDHHHHGFDGHHFHFFGHHHFHHHHGGCFECHHEF0:GGH..C
@M05620:45:000000000-G6HP7:1:1101:19941:5795 1:N:0:106
ATCTCTATCTCCTAAAAACCTGTTTAGATTTGGAGATAGACCTTCAGGTTTTTCATCATTTTCTGCATGAATTATACATTGACCACGTTCCAGCGTGGTCAGTTTGCAGCATTCTGTTATTTTGTTTGACAGAGTGTCTTGTTGAGAACATATGTAGGACATGATTTTTTCCTGCAACAGGGAAAATAAAGTATAAGTTTTAAAGATTTATTCTTTAATAAAGGATCTCAAAGCCAGCTTTAGAAAAAGGA
+
CCCDDFFFFFFFGGGGGGGGGGHHHHHHHHHHHHHHHHHHHHHHHHHHHHHGGHHHHHIIHHIIHHHHHHHHHGHHHHHHHHHHHHGHHHHHHHGGGGHHGHHHHHHGHHHHHHHHHHHHHHHHHHHHGHGHHHGHHHHHHHHHHHHHHHHGHHGHHHHHGHHHHHHHHGHHHHHHHHHHHGGHHHHHGHHHHHHHHFHHHGFHHHHHHHHHHHHHHHHFHHHHHHHHHFHGHGHHHGGHHHHHHGHHGGH
@M05620:45:000000000-G6HP7:1:1101:14605:5808 1:N:0:106
AAACCAAGCAGACACTCACCGCTCCCTCGCCACAGGCCAATAGTTTGTCCTCACTGAGTTGGCAACAAGTGGCTGCTGTGGCTGCCATTTTTCTGGTGATGGCCATCAGCTCCGACGAGGTCAGCTGGGGGGCTTTCTTTGTGTAAGCAACGAGAAACCTGAAAGAAGCATTTTTTAACTAAGTCCTGCTGAGTCATTCATGAGTTTTTAGCCGCCTTGCTTCTTCTCACAGACTCTCTACTCTCATGCCA
+
CCCCCCCFCFFFGGGGGGGGGGGGGGHHGGGGGHHHGGHHHHHHHHHHHHHHHHHHHHHHHHHHHHHHHHHHGHGGHHHHHHHGGHHHHHHHHHHHHHHHHHHHHHHHHHHHHGGGGGGGGHHHHHHHGGGGGGGGGGGGGGGGGGFFFFFFFFFFFFFFFFFFFFFFFFFFFFFFFFFFFFFFFFFFFFFFFFFFFFFFFFFFFFFFFFFFFFFFFFFFFFFFFFFFFFFFFFFFFFFFFFFFFFFFFFF
@M05620:45:000000000-G6HP7:1:1101:7617:5809 1:N:0:106
TACCTGTACTGGGGAAGCAATCGCCATTCCTACCCTCAAGATCGGAAGAGCACACGTCTGAACTCCAGTCACCGGCTATGCTATCGTATGCCGTCTTCTGCTTGAAAAAAAAAACCACAGCTCTCTGAGGTTATTTTGCCTCGGTCAGCCAGACAGAATGCTCCTATGAGGGGGGCGAAACTATTTGCGGAAAGGACACACCTTTTTATTAAATTTACCTTTTAGCAATCGCCATTCCTACCCTACAGATC
+
BBBBBFFFFFFFGGGGGGGFGCFCEAFHHHHCHHHG2BBGHHHHGGGAFHHCGGHGCGHC5ABDGBCCBFFHHGFG0EGE3B4EG1FFFBGEEEECEFGHBFF3?FGHFE>/<B//?FC0<@GEH22?1/<<FG1<11?1FF..>.><>G00.<C/</000=DG/<D<:0/.---9-9--;BF/BF//;-99>..9..;9A9:F/;B./9BFB/;BFFFF9BFFFFFB/B.;AAAFFF/FFFFFF.F///B
@M05620:45:000000000-G6HP7:1:1101:17257:5809 1:N:0:106
AAACCAAGCAGACACTCACCGCTCCCTCGCCACAGGCCAATAGTTTGTCCTCACTGAGTTGGCAACAAGTGGCTGCTGTGGCTGCCATTTTTCTGGTGATGGCCATCAGCTCCGACGAGGTCAGCTGGGGGGCTTTCTTTGTGTAAGCAACGAGAAACCTGAAAGAAGCATTTTTTAACTAAGTCCTGCTGAGTCATTCATGAGTTTTTAGCCGCCTTGCTTCTTCTCACAGACTCTCTACTCTCATGCCA
+
CCCCCCCFCFFFGGGGGGGGGGGGGGHHGGGGGHHGGGHHHGHHHHHHHHHHHHHHHHHHHHHHHHHHHHHHGHGGHHHHHHHGGHHHHHHHHHHHHHHHHHHHHHHHHHHHHGGGGGGGGHHHHHHHGGGGGGGGGGGGGGGGGGFFFFFFFFFFFFFFFFFFFFFFFFFFFFFFFFFFFFFFFFFFFFFFFFFFFFFFFFFFFFFFFFFFFFFFFFFFFFFFFFFFFFFFFFFFFFFFFFFFFFFFFFB
@M05620:45:000000000-G6HP7:1:1101:23076:5813 1:N:0:106
CATCCTGACCCTGAAGTACCCGGCTTGATTTCTGACATTAGATCGGAAGAGCACACGTCTGAACTCCAGTCACCGGCTATGATCTCGTATGCCGTCTTCTGCTTGAAAAAAAAAAAAAAAAAAGCAATAAAACAGGTAGATGACAAAGAAAAAAAAAACAGAAAAAATAGCGGCGAAAGACAGATAGGCGAATGGTAAAGAGCAACACATCCTCATGCGCGACAGCAGTACAACACCCAAAGTCTGAGATC
+
CCCCCFFFFFFFGGGGGGGGGGGGGGGHHHHHHHHHHHHHHHHHHGGEGHHHHHHHGHHHGHHHHHHHHHHHHHGGGGGHHHHFHHHGGHHHHGGGHGHHHHHHHHHHHHGGGDG><//-<--..</0000<0./.<000;0::00///.:/.-----::;/99::@.///-------.//////////--9-////////////....///9:////..--;--.;./////9......./////////;
@M05620:45:000000000-G6HP7:1:1101:14588:5821 1:N:0:106
AAACCAAGCAGACACTCACCGCTCCCTCGCCACAGGCCAATAGTTTGTCCTCACTGAGTTGGCAACAAGTGGCTGCTGTGGCTGCCATTTTTCTGGTGATGGCCATCAGCTCCGACGAGGTCAGCTGGGGGGCTTTCTTTGTGTAAGCAACGAGAAACCTGAAAGAAGCATTTTTTAACTAAGTCCTGCTGAGTCATTCATGAGTTTTTAGCCGCCTTGCTTCTTCTCACAGACTCTCTACTCTCATGCCA
+
CCCBBBAFCFFFGGGGGGGGGGGGGGHHGGGGGHHHGGHHHHHHHHHHHHHHHHHHHHGHHHHGHHHHGFHHGHGGGHHHHHHGGHHHHHHHHHHHHHHHHHHHHHHHHHHHHGGGGGGGGHHHHHHHGGGGGGGGGGGGGGGGFFFFFFFFFFFDFFFFFFFFFFFFFFFFFFFAFFFFFFFFFFFFFFFFFBFFFFFFFFFFFFFFFFFFFFFFFFFFFFFFFFFFFFFFFFFFFFFFFEFFFFBFFFB
@M05620:45:000000000-G6HP7:1:1101:14617:5830 1:N:0:106
AAACCAAGCAGACACTCACCGCTCCCTCGCCACAGGCCAATAGTTTGTCCTCACTGAGTTGGCAACAAGTGGCTGCTGTGGCTGCCATTTTTCTGGTGATGGCCATCAGCTCCGACGAGGTCAGCTGGGGGGCTTTCTTTGTGTAAGCAACGAGAAACCTGAAAGAAGCATTTTTTAACTAAGTCCTGCTGAGTCATTCATGAGTTTTTAGCCGCCTTGCTTCTTCTCACAGACTCTCTACTCTCATGCCA
+
CCCCCAAFAFFFGGGGGFGGGGGGGGHHGGGGGGHHGGCDHGHGHHGHHHHHHHHGHHFGHHHHGHHHHFGFGHGGHHHHHHHGGGHHHHHHHHHGGHGHHHHHHGHFHHHHHGGGGGGGGGHHHHHHGGGGGGGGGGGGGCFFGFFFFFFFFFDFFFFFFFFFFFFFFFFFFFFFFFFFFFF;BFFFFFFFFBFBBFFFFFFFBFFFFFFFFFFFFFFFFFFFFFFFFFFFFFFFFFFFFFFFFFB/FFF
@M05620:45:000000000-G6HP7:1:1101:14600:5835 1:N:0:106
AAACCAAGCAGACACTCACCGCTCCCTCGCCACAGGCCAATAGTTTGTCCTCACTGAGTTGGCAACAAGTGGCTGCTGTGGCTGCCATTTTTCTGGTGATGGCCATCAGCTCCGACGAGGTCAGCTGGGGGGCTTTCTTTGTGTAAGCAACGAGAAACCTGAAAGAAGCATTTTTTAACTAAGTCCTGCTGAGTCATTCATGAGTTTTTAGCCGCCTTGCTTCTTCTCACAGACTCTCTACTCTCATGCCA
+
BBBBBA>FBFFFGFGGGGGGGGGGGGHHGGGGGHHHGGHHHHHHHHHHHHHHHHHHHHGHHHHHHHHHGDGHGHGGHHHHHHHGGHHHHHHHHHHHHHHHHHHHHHHHHHHHHGGGGGGGFHHHHHHHGGGGGGGGGGGGGGGGGGFFFFFFFFFFFFFFFFFFFFFFFFFFFFFFFFFFFFFFFFFFFFFFFFFFFFFFFFFFFFFFFFFFFFFFFFFFFFFFFFFFFFFFFFFFFFFFFFFFFFFFFFF
@M05620:45:000000000-G6HP7:1:1101:26004:5835 1:N:0:106
CATCCTGACCCTGAAGTACCCGGCTTGATTTCTGACATTAGATCCGGAAGAGCACACGTCTGAACTCCAGTCACCGGCTATGATCTCGTATGCCGTCTTCTGCTTGAAAAAAAAAAAAAATCAACGTACCAAAGCTCCCCTTAACCCAAAAGACACCAAAGAGAAGAATACACATGTGAAGCGAGCCATACGTAAATACGCGTCCCCACCGGACTCCACACAGATACTTCCCGTCAGTATTACAGACAGTA
+
BBBBBFFFFFFFGGGGGGGGGG?FGGGGFHHHH5GHHHHHBGHHHHGGGGHFHHHFHGHHHGFFHHHHHHHHGHHGEGGGHGFHHFGHGEHHHHGFGHGHHHHHHHHGGHHEEGGB<<//0111<..0..11.0/0<G<./.<00<...:./.;:/..:=////////00;0;C00;0;000-.:--/00;.//.9///..-;--...;9.--9-/;9./9..////////9.....///;///99.;.9/
@M05620:45:000000000-G6HP7:1:1101:21277:5870 1:N:0:106
AGATTACTGCAACAGTTCCCCCTGGACCTGGAAAAGTTTCTTGCCTGGCTTACAGAAGCTGAAACAACTGCCAATGTCCTACAGGATGCTACCCGTAAGGAAAGGCTCCTAGAAGACTCCAAGGGAGTAAAAGAGCTGATGAAACAATGGCAAGTAAGTCAGGCATTTCCGCTTTAGCACTCTTGTGGATCCAATTGAACAATTCTCAGCATTTGTACTTGTAACTGACAAGCCAGGGACAAAACAAAGAT
+
AAABBFFFFFFFGFGGGGGGGGGGHCGHHHHF3FEGFGGHHHHHHHHHHHHHHHHFGHHHHHGFHHHHHHHHFEFGHHHHDGGGHHHGHHHHHHGG?EHHFCFHHHHHGHFHDFGGHHHH3BFFGCFGHHFFH?GHHHFHHHHFHCHHHHHFFGHHFHHHHHHHAGHHHHGGGGGD1GHHHHHHHHHGEHHHH0DGHHHH0<DHHHHFHHHHHHHHFCHHHHHFHHH0FF0GGGFFGGGG.C9AFG..C/C
@M05620:45:000000000-G6HP7:1:1101:15262:5875 1:N:0:106
AGATTACTGCAACAGTTCCCCCTGGACCTGGAAAAGTTTCTTGCCTGGCTTACAGAAGCTGAAACAACTGCCAATGTCCTACAGGATGCTACCCGTAAGGAAAGGCTCCTAGAAGACTCCAAGGGAGTAAAAGAGCTGATGAAACAATGGCAAGTAAGTCAGGCATTTCCGCTTTAGCACTCTTGTGGATCCAATTGAACAATTCTCAGCATTTGTACTTGTAACTGACAAGCCAGGGACAAAACAAAGAT
+
AAAAAFFFFF1BFGFGGGGGGGG0GFHHHGHHCH0GHHHHHHHHHHHHHHHGHAGGBGGHHFHHHHHHHHHHFFHHHHHHHHGHHHHHHHHHHHGFGEHGFG>GHHHHGHGHGHHGHHHHHGHGE>EFFHFHHEHHHHHHHHHGHFHHGGGHHGHHHHHHHHFHHHHHHHGGGGGGDGHHHHHHHHHGHHHHHGHHG0=C<<GHHHHHGHHHGHHHFGHHHGHHHHHBCGGGHGGGGGGGGGGGF.99BFF
@M05620:45:000000000-G6HP7:1:1101:22617:5880 1:N:0:106
AGATTACTGCAACAGTTCCCCCTGGACCTGGAAAAGTTTCTTGCCTGGCTTACAGAAGCTGAAACAACTGCCAATGTCCTACAGGATGCTACCCGTAAGGAAAGGCTCCTAGAAGACTCCAAGGGAGTAAAAGAGCTGATGAAACAATGGCAAGTAAGTCAGGCATTTCCGCTTTAGCACTCTTGTGGATCCAATTGAACAATTCTCAGCATTTGTACTTGTAACTGACAAGCCAGGGACAACACAAAGAT
+
>A1>A1FFFFBDFFGGGGGGGGGFHHHHHHHF110FGGGHHHHHHHHHHHHHHHFBGHHHHFDFGHHHHHHHFHGGHHHHHHHGHGHHHHHHHHGGGFHHFCGHHHHHGHFH1@FBGHHHHHGGGAEGFFB>G/GHHHFHHHFFF0<FGHHCCCHBDGHHHH0@/FHHHHGGGGGFEHHHHHHHFHHCBGHHHBGHH0DCHCDHHHHBHHFGHHHHBCGHGHH0GHHFFHCCGGGG?BGG?C..;.C.C/;
@M05620:45:000000000-G6HP7:1:1101:22620:5898 1:N:0:106
AGATTACTGCAACAGTTCCCCCTGGACCTGGAAAAGTTTCTTGCCTGGCTTACAGAAGCTGAAACAACTGCCAATGTCCTACAGGATGCTACCCGTAAGGAAAGGCTCCTAGAAGACTCCAAGGGAGTAAAAGAGCTGATGAAACAATGGCAAGTAAGTCAGGCATTTCCGCTTTAGCACTCTTGTGGATCCAATTGAACAATTCTCAGCATTTGTACTTGTAACTGACAAGCCAGGGACAAAACAAAGAT
+
AA3>AFFFFFFDGFGGGGGGGGGFGHHFFFHBCGEGEGHHHHGHHHHHHHHHHHFFHHHHHHGHHHHHHHHHHGHGHHHHHGHGHGHFHHHHHHGEEAGHHHHHHHHHGHHHFHHFHHHHHHGGGEGGHHGHHEHHHHHHHHHHHHHHHHHHHGHHHHHHHHHHHHHHHHGGGGGGHHHHHHHHHHHGHHHHHCGHHBGFHHHHHHHHHHHHHHHHHHHHHHHHHHHEHHHHHGGGGGGGGGBFGGGGGGG
@M05620:45:000000000-G6HP7:1:1101:16204:5925 1:N:0:106
ATCTCTATCTCCTAAAAACCTGTTTAGATTTGGAGATAGACCTTCAGGTTTTTCATCATTTTCTGCATGAATTATACATTGACCACGTTCCAGCGTGGTCAGTTTGCAGCATTCTGTTATTTTGTTTGACAGAGTGTCTTGTTGAGAACATATGTAGGACATGATTTTTTCCTGCAACAGGGAAAATAAAGTATAAGTTTTAAAGATTTATTCTTTAATAAAGGATCTCAAAGCCAGCTTTAGAAAAAGGA
+
AAAAAFFFFFFFGBG11BEGGGHGHFFCGHHHHEGBGDGFGHGHHFFHHHHGGHBGHFHHHHHHFHGHFA1FH1FAGAFHF1FHFHGHHHHBGHGGAEHHGFHHHHHFGHHHHHHHHHDGHHHHHHHHBGBGEFHHHHHHGHHG2FC>G0G1FDHEDFFGBFGFGGHHHGHHHFH01FFFEE/C?<??1?FHHG1FFGFHHD11F1FHHGHHHHHHFDG=0=GG/<CHHGD<=GHBGEHHHB0C;0:G?A/
@M05620:45:000000000-G6HP7:1:1101:20953:5926 1:N:0:106
ATCTCTATCTCCTAAAAACCTGTTTAGATTTGGAGATAGACCTTCAGGTTTTTCATCATTTTCTGCATGAATTATACATTGACCACGTTCCAGCGTGGTCAGTTTGCAGCATTCTGTTATTTTGTTTGACAGAGTGTCTTGTTGAGAACATATGTAGGACATGATTTTTTCCTGCAACAGGGAAAATAAAGTATAAGTTTTAAAGATTTATTCTTTAATAAAGGATCTCAAAGCCAGCTTTAGAAAAAGGA
+
BBBBBFFFFFFFGGGGGGGGGGHHHFHHHHHHHHHHHGHFHHHHHHHHHHHGGHHHHHHHHHHHHHHHHHFHHHHHHGHHHHHHHHGHHHHHHHGGGGHHHGHHHHHHHHHHHHHHHHGHHHHHHHHHGHHHHHHHHHHHHHHHGHEHHHHHHHHHHHHHHHHHHHHHHGHHHHHHFHFFHGGHHHGHBGHHHHHFGGGHHHHHHHHHHHHHHHHHHHHH<GHHHHHHHHHHHHHHHGHHHHHGHGHGGGH
@M05620:45:000000000-G6HP7:1:1101:23575:5930 1:N:0:106
ATCTCTATCTCCTAAAAACCTGTTTAGATTTGGAGATAGACCTTCAGGTTTTTCATCATTTTCTGCATGAATTATACATTGACCACGTTCCAGCGTGGTCAGTTTGCAGCATTCTGTTATTTTGTTTGACAGAGTGTCTTGTTGAGAACATATGTAGGACATGATTTTTTCCTGCAACAGGGAAAATAAAGTATAAGTTTTAAAGATTTATTCTTTAATAAAGGATCTCAAAGCCAGCTTTAGAAAAAGGA
+
BBBBBFFFFFFFGGGFGGGGGGHHHFHFHHHHHFHHHHHFHHHHHHHHHHHGGHGHHHHHHHHHHHHHHFFHHHHGHFHHHFHHHHGHHHHHGHGGGGHHHHHHHHHHHHHHHHHHHHFGHHHHHHHHGHHHFHHHHHHHHHHHFHGFHHHHHHHHHHHHHHHFHHHHHGHHHHHHDGHHHGEHHFFF<GGHHHGGHGGHHGFFGFGHHGHHHHHHHFGD<<GHHHHHHHGHHHHHHGHHHFFFFHGFGGF
@M05620:45:000000000-G6HP7:1:1101:11536:5944 1:N:0:106
AGCTTACTGCAACAGTTCCCCCTGGACCTGGAAAAGTTTCTTGCCTGGCTTACGGAAGCTGAAACAACTGCCAATGTCCTACAGGATGCTACCCGTAAGGAAAGGCTCCTAGAAGACTCCAAGGGAGTAAAAGAGCTGATGAAACAATGGCAAGTAAGTCAGGCATTTCCGCTTTAGCACTCTTGTGGATCCAATTGAACAATTCTCAGCATTTGTACTTGTAACTGACAAGCCAGGGACAAAACAAAGAT
+
AA1>A1FFDFF@F1BBGGGGGGGGHAGHHHHG1AEGHHHHHHHHHHHHHHHFHGGEAEGHH11FGCHHHHHHHHGHHHHHHHCFHBGCGHHHHHGFGEGFDGHHHHHHGHHHFGHHHHHHHGHGFGEGFHFDHGHHHHHHHHFDG0CGFGHFHGHHFHGHEHGGCGHHHHGGGGG11F<GHHHHHHHG1CGHH<GHHHGCG/DDHGHHHHGHHHHHBCHHHFHBGHH0;C;AAEFGEBGEFFFGGGE.;9F
@M05620:45:000000000-G6HP7:1:1101:11332:6009 1:N:0:106
AAACCAAGCAGACACTCACCGCTCCCTCGCCACAGGCCAATAGTTTGTCCTCACTGAGTTGGCAACAAGTGGCTGCTGTGGCTGCCATTTTTCTGGTGATGGCCATCAGCTCCGACGAGGTCAGCTGGGGGGCTTTCTTTGTGTAAGCAACGAGAAACCTGAAAGAAGCATTTTTTAACTAAGTCCTGCTGAGTCATTCATGAGTTTTTAGCCGCCTTGCTTCTTCTCACAGACTCTCTACTCTCATGCCA
+
A3AABBAFBFFFGGGGGGGGGGGGGGHHGGGGGHHGGGHHHHHHHHHHHHHHGHHHHHHHHHHHHHF1GGHHGHGGHHHHGHHGGHGHHHHHHHHGHGHHHHHHHHHHHHHHHGGGGEGGGHHHHHHHGGGGGGGGGGGGGGGGGGFFFFFFFFFFFFFFFFFFFFFFFFFFFFFFFFFFFFFFFFFFFFFFF;BFFFFFFFFFFFFFFFFFFFFFFFFFFFFFFFFFFFFFFFFFFFFFFFFFFFFFFF/
@M05620:45:000000000-G6HP7:1:1101:19514:6014 1:N:0:106
AGATTACTGCAACAGTTCCCCCTGGACCTGGAAAAGTTTCTTGCCTGGCTTACAGAAGCTGAAACAACTGCCAATGTCCTACAGGATGCTACCCGTAAGGAAAGGCTCCTAGAAGACTCCAAGGGAGTAAAAGAGCTGATGAAACAATGGCAAGTAAGTCAGGCATTTCCGCTTTAGCACTCTTGTGGATCCAATTGAACAATTCTCAGCATTTGTACTTGTAACTGACAAGCCAGGGACAAAACAAAGAT
+
BCABCFFFFFFFGGGGGGGGGGGGHHHHHHHHHHHHHHHHHHHHHHHHHHHHHHGHHHHHHHHHHHHHHHHHHHHHHHHHHHHHHHHHHHHHHHGGGGHHHHHHHHHHGHHHHHHHHHHHHHHGGGGGHHHHHGHHHHHHHHHHHHHHHHHHHGHHHHHHHHHHHHHHHHGGGGGHGHHHHHHHHHHGHHHHHGGHHHGGHHHHHHHHHHHHHHHHHHHHHGHHHHHEFHHHHGGGGGGGAFGGGGGGGGF
@M05620:45:000000000-G6HP7:1:1101:11308:6016 1:N:0:106
AAACCAAGCAGACACTCACCGCTCCCTCGCCACAGGCCAATAGTTTGTCCTCACTGAGTTGGCAACAAGTGGCTGCTGTGGCTGCCATTTTTCTGGTGATGGCCATCAGCTCCGACGAGGTCAGCTGGGGGGCTTTCTTTGTGTAAGCAACGAGAAACCTGAAAGAAGCATTTTTTAACTAAGTCCTGCTGAGTCATTCATGAGTTTTTAGCCGCCTTGCTTCTTCTCACAGACTCTCTACTCTCATGCCA
+
AA>AAABFBFFFGGGGGGGGGGGGGGHHGGGGGFHHGGHHHGHHHHHHHHHHHHHHHHHHHFHHHHHHHHHHGHGGHHHHHHHGGHHHHHHHHHHHHHGHHGHHHHHHHHHHHGGGGGGGGHEHHHHHGGGGGGGGGGGGGGGGGGFFFFFFFFFFFFFFF/BFFFFFFFFFFFFFEFFFFFFFFFFFFFFFFBFFFFFFFFFFFFFFFFFFFFFFFFFFFFFFFFFFFFFFEFFFFFFFFFFFFFFFFFB
@M05620:45:000000000-G6HP7:1:1101:11324:6033 1:N:0:106
AAACCAAGCAGACACTCACCGCTCCCTCGCCACAGGCCAATAGTTTGTCCTCACTGAGTTGGCAACAAGTGGCTGCTGTGGCTGCCATTTTTCTGGTGATGGCCATCAGCTCCGACGAGGTCAGCTGGGGGGCTTTCTTTGTGTAAGCAACGAGAAACCTGAAAGAAGCATTTTTTAACTAAGTCCTGCTGAGTCATTCATGAGTTTTTAGCCGCCTTGCTTCTTCTCACAGACTCTCTACTCTCATGCCA
+
CCCCCCCFCFFFGGGGGGGGGGGGGGHHGGGGGHHHGGHHHHHHHHHHHHHFHHHHHHGGHHHHHHHHHHHHGHGGHHHHHHHGGHHHHHHHHHHHHHHHHHHHHHHHHHHHHGGGGGGGGHHHGHHHGGGGGGGGGGGGGGGGGGFFFFFFFFFFFFFFFFFFFFFFFFFFFFFFFFFFFFFFFFFFFFFFFBFFFFFFFFEFFFFFFFFFFFFFFFFFFFFFFFFFFFFFFFFFFFFFFFFFFFFFFFF
@M05620:45:000000000-G6HP7:1:1101:19519:6033 1:N:0:106
AGATTACTGCAACAGTTCCCCCTGGACCTGGAAAAGTTTCTTGCCTGGCTTACAGAAGCTGAAACAACTGCCAATGTCCTACAGGATGCTACCCGTAAGGAAAGGCTCCTAGAAGACTCCAAGGGAGTAAAAGAGCTGATGAAACAATGGCAAGTAAGTCAGGCATTTCCGCTTTAGCACTCTTGTGGATCCAATTGAACAATTCTCAGCATTTGTACTTGTAACTGACAAGCCAGGGACAAAACAAAGAT
+
CCCCCFFFFFFFGGGGGGGGGGGGHHHHHHHHHHHHHHHHHHHHHHHHHHHHHHHHHHHHHHHHHGHHHHHHHHHHHHHHHHHHHHHHHHHHHHGFGGHHHHHHHHHHGHHHHHHHHHHHHHHGGFGGHHHHHGHHHHHHHHHFHHHHHHHGHGHHGHHHHHHHHHHHHHGGGGGHGHHHHHHHHHHGHHHHFFHHHFDGHHHHHHHHFHHHHHHHHHHGHHHHHHHHGGGHHGGGGGGGEGBFGGEGGGF
@M05620:45:000000000-G6HP7:1:1101:16502:6042 1:N:0:106
TACCTGTACTGGGGAAGCATTTGAATATCCCCCCATGGTGATGGGGACGGAGAACTGCTCCATAAACACAGGCAACATGCCTAACTTTCCCGGGAAGATGAAGTCAAAGAGCGACCACAGCTCTCGGAGGTTATTTTGCATCGGTGAGCCAGACAGAATGATCCGATGAGGGGTGCGAAACTATTTGAGGAAAGGAAGCACCTTTTTATTAAATTTACCTTTTAGCAATCGCCATTCCTACCCTAAAGATC
+
ABBBBFFFFFFFGGGGGGGGGGHHHHHHHHFGGGGHHHHHHFHHGGGGGGGGFHHHHHHHHHHHHHHGHHHHGHHHFHHGHHHHHHHHHHHGGGFGGFHHHHHHHHHHHHHHGGGGGHHHGHHHHGGGGGCHHHHHHGHGHHGGGGGHHHHHHFHHHHHGHHHHHGGGGHGGGCCGGEFGGGGGGGGGFFBFGGGGGGGEFGGFFFFFFFFFFFFFFFBFFFFFFFFBFFFFFFEFFFFFFAFFFFFFFF;
@M05620:45:000000000-G6HP7:1:1101:16883:6049 1:N:0:106
TACCTGTACTGGGGAAGCGTGTAGCAATCGCCATTCCTACCCTAAAGATCGGAAGAGCACACGTCTGAACTCCAGTCACCGGCTATGATCTCGTATGCCGTCTTCTGCTTGAAAAAAAAAATTGTTTCCCGAGGTCCCTCTTTATCCCCTATCCATCCCATTCTTTTTTCCTCCACTCAGTCACATCCGACGTCCGGTTTCCTCCTTTCTTCTTTCCTCCCTTCTCTCCCCTCGCTCTTTTTCTCCCTTTC
+
ABBBBFFFFFFFGGGGGGEEGGHFHHHHHFFFGGHHHHHHHHHHHHHGHGHGGGEHHGBGFHGHHHGGHHHHHHH@GHHHGGGGGHHHGHHHHFGHHGGGFGHGHFHHHHHF3DEAECC/<0222@21<?</<//0<010<F111=1F.0.=</000..<000<0=<C-/<F0://0//00;0;0;0;..--;9;--;999F//9.;;//;/FFFBB///;9BFB9FF//;..9;A..;9/;B/99B.//9
@M05620:45:000000000-G6HP7:1:1101:21150:6057 1:N:0:106
TACCTGTACTGGGGAAGCATTTGAATATCCCCCCATGGTGATGGGGACGGAGAACTGCTCCATAAACACAGGCAACGTGCCTAACTTTCCCGGGAAGATGAAGTCAAAGAGCGACCACAGCTCTCGGAGGTTATTTTGCATCGGTGAGCCAGACAGAATGATCCGATGAGGGGTGCGAAACTATTTGAGGAAAGGAAGCACCTTTTTATTAAATTTACCTTTTAGCAATCGCCATTCCTACCCTAAAGATC
+
BBBBBFFFFFFFGGGGGGFGGGHHHHHHHHHGGGGHHHHHHHHHHGGGGGGGGHHHGHHHHHHHHHHHHHHHGHHHGHHHHHHHHHHHHHHGGGGGGHHHGHHHHHHHHHHHGGGGGHHHHHHHHGGGGGGHHHHHHHHHHHGGGGGHHHHHHGHHHHHHHHHHHGGGHHHGGDDGGFGGGGGGGGGGGGFGGGGGGGGGGFFFFFFFFFFFFFFFFFFFFFFFFFFFFFFFFFFFFFFFFFFFFFFFFFF
@M05620:45:000000000-G6HP7:1:1101:23704:6080 1:N:0:106
AAACCAAGCAGACACTCACCGCTCCCTCGCCACAGGCCAATAGTTTGTCCTCACTGAGTTGGCAACAAGTGGCTGCTGTGGCTGCCATTTTTCTGGTGATGGCCATCAGCTCCGACGAGGTCAGCTGGGGGGCTTTCTTTGTGTAAGCAACGAGAAACCTGAAAGAAGCATTTTTTAACTAAGTCCTGCTGAGTCATTCATGAGTTTTTAGCCGCCTTGCTTCTTCTCACAGACTCTCTACTCTCATGCCA
+
BBABABAFBFFFGGGGGFGGFGGGGGHFGGGGGHHHGGHHHHHHHHHHHHHHHHHHHHHHHHHHHHHHHHHHGHGGHHHHHGHGGGFHHHHHHHHHHHGHHHHHHHHHHHHHHGGGGEDGGHGHHHHHGGGGGGGGFGGGGGGGGGFFFFFFFFFFFFFFFFBFFFFFFFFFFFFFFFFFFFFFFFFFFFFFFFFFFFFFFFFFFFFFFFFFFFFFFFFFFFFFFFFFFFFFEFFFFFFFFFFFFFFFFF/
@M05620:45:000000000-G6HP7:1:1101:15147:6083 1:N:0:106
ATCTCTATCTCCTAAAAACCTGTTTAGATTTGGAGATAGACCTTCAGGTTTTTCATCATTTTCTGCATGAATTATACATTGACCACGTTCCAGCGTGGTCAGTTTGCAGCATTCTGTTATTTTGTTTGACAGAGTGTCTTGTTGAGAACATATGTAGGACATGATTTTTTCCTGCAACAGGGAAAATAAAGTATAAGTTTTAAAGATTTATTCTTTAATAAAGGATCTCAAAGCCAGCTTTAGAAAAAGGA
+
AAAAAFFFFFFFGG1G1BEGGGFHHFB1BGHHB1BFFGG1FFHHHEFFHHHGGHDGHFHFHHHHFGHHFHHHHHHGHFGHH1GHBHGHHHGFHGGGGGHHGHHHHHHHHHHHHHHHHHGHHHHHHHHHHHGHEHHHHHHHHHHGDGHFHFHHHHHGHEEHFFG1GFHHHGHHHHH01FFHAAF0GCFH1FFHGHGHHHHHHGFGHFGHHHHHHHHHG0GH0=GFBGGHGGD<0CGCGFHHHHFECGHHGG/
@M05620:45:000000000-G6HP7:1:1101:23688:6092 1:N:0:106
AAACCAAGCAGACACTCACCGCTCCCTCGCCACAGGCCAATAGTTTGTCCTCACTGAGTTGGCAACAAGTGGCTGCTGTGGCTGCCATTTTTCTGGTGATGGCCATCAGCTCCGACGAGGTCAGCTGGGGGGCTTTCTTTGTGTAAGCAACGAGAAACCTGAAAGAAGCATTTTTTAACTAAGTCCTGCTGAGTCATTCATGAGTTTTTAGCCGCCTTGCTTCTTCTCACAGACTCTCTACTCTCATGCCA
+
CCCCCCCFBFFFGGGGGGGGGGGGGGHHGGGGGHHHGGHHHHHHHHHHHHHHHHHHHHHHHHHGHHHHHGHHGHGGHHHHHHHGGHHHHHHHHHHGHHHHHHHHHHHHHHHHHGGGGGGGGHHHHHHHGGGGGGGGGGGGGGGGGGFFFFFFFFFFFFFFFFFFFFFFFFFFFFFFFFFFFFFFFFFFFFFFFFFFFFFFFFFFFFFFFFFFFFFFFFFFFFFFFFFFFFFFFFFFFFFFFFFFFFFFFFF
@M05620:45:000000000-G6HP7:1:1101:15154:6100 1:N:0:106
ATCTCTATCTCCTAAAAACCTGTTTAGATTTGGAGATAGACCTTCAGGTTTTTCATCATTTTCTGCATGAATTATACATTGACCACGTTCCAGCGTGGTCAGTTTGCAGCATTCTGTTATTTTGTTTGACAGAGTGTCTTGTTGAGAACATATGTAGGACATGATTTTTTCCTGCAACAGGGAAAATAAAGTATAAGTTTTAAAGATTTATTCTTTAATAAAGGATCTCAAAGCCAGCTTTAGAAAAAGGA
+
DCCDDFFFFFFFGGGGGGGGGGHHHHHHHHHHHHHHHHHHHHHHHHHHHHHGGHHHHIHHHHHIIHHHHHHHHHHHHHHHHHHHHHGHHHHHHHGGGGHHHHHHHHHHHHHHHHHHHHHHHHHHHHHHHHHHHHHHHHHHHHHHHHHHHHHHHHHHHHHHHHHHHHHHHGHHHHHHHHHHHGGHHHHHHHHHHHHHHHHHHHHHHHHHHHHHHHHHHHHHHHHHGHHHHHHHHHHHHGHHHHHHHHHHGGH
@M05620:45:000000000-G6HP7:1:1101:15153:6120 1:N:0:106
ATCTCTATCTCCTAAAAACCTGTTTAGATTTGGAGATAGACCTTCAGGTTTTTCATCATTTTCTGCATGAATTATACATTGACCACGTTCCAGCGTGGTCAGTTTGCAGCATTCTGTTATTTTGTTTGACAGAGTGTCTTGTTGAGAACATATGTAGGACATGATTTTTTCCTGCAACAGGGAAAATAAAGTATAAGTTTTAAAGATTTATTCTTTAATAAAGGATCTCAAAGCCAGCTTTAGAAAAAGGA
+
A?ABBFFFFFFFGGDGFGGGGGHHHHHHHHHHHHGFHFHHHHHHHHFHHHHGGHHHHHHHHHHHHHHHHHGHHHHGHHHHHGHHHHGHHHHHHHGGGGHHHHHHHHHHHHHHHGHHHHHHHHGFGHHHHHHHGHGHHHHHHHGHHGHHHHHHHHHHHHHHHHHGHHHHFCHHHHHHHHHHHGGFEHHGHHHGHHHHGGGHHGHHHHHHHGHHHFHHHGHHHHGGHHHHHGHHHHHHGGHHHGFHHHHG.;F
@M05620:45:000000000-G6HP7:1:1101:25522:6135 1:N:0:106
ATCTCTATCTCCTAAAAACCTGTTTAGATTTGGAGATAGACCTTCAGGTTTTTCATCATTTTCTGCATGAATTATACATTGACCACGTTCCAGCGTGGTCAGTTTGCAGCATTCTGTTATTTTGTTTGACAGAGTGTCTTGTTGAGAACATATGTAGGACATGATTTTTTCCTGCAACAGGGAAAATAAAGTATAAGTTTTAAAGATTTATTCTTTAATAAAGGATCTCAAAGCCAGCTTTAGAAAAAGGA
+
ABCCCFFFFFFFGGGGGGGGGGHHHHHHHHHHHHHHHHHHHHHHHHHHHHHGGHHHHHIHIHIIHHHHHHHHHHHHHHHHHHHHHHGHHHHHHHGGGGHHHHHHHHHHHHHHHHHHHHHHHHHHHHHHHHHHHHHHHHHHHHHHHHHHHHHHHHHHHHHHHHHHHHHHHGHHHHHHHHHHHGGHHHHHHHHHHHHHHHHHHHHHHHHHHHHHHHHHHGHHHHHHGHHHHHHHHHHHHGHHHHHHHHHHGGH
@M05620:45:000000000-G6HP7:1:1101:9191:6145 1:N:0:106
TACCTGTACTGGGGAAGCATTTGAATATCCCCCCATGGTGATGGGGACGGAGAACTGCTCCATAAACACAGGCAACGTGCCTAACTTTCCCGGGAAGATGAAGTCAAAGAGCGACCACAGCTCTCGGAGGTTATTTTGCATCGGTGAGCCAGACAGAATGATCCGATGAGGGGTGCGAAACTATTTGAGGAAAGGAAGCACCTTTTTATTAAATTTACCTTTTAGCAATCGCCATTCCTACCCTAAAGATC
+
BBCCDFFFFFFFGGGGGGGGGGHHHHHHHHHGGGGHHHGHHHHHHGGGGGGGGHHHHHHHHHHHHHHHHHHHGHHHGHHHHHHHHHHHHHHGGGGGGHHHHHHHHHHHHHHGGGGGGHHHHHHHHGGGGGGHHHHHHHHHHHGGGGGHHHHHHGHHHHHHHHHHHGGGHHHGGCEGGGGGGGGGHHHFGGBFGGGGGGGFGFFFFFFFFFFFFFFFFFFFFFFFFFFFFFFFFFFFFFFFFAFFFFFFFFF
@M05620:45:000000000-G6HP7:1:1101:17901:6153 1:N:0:106
AGATTACTGCAACAGTTCCCCCTGGACCTGGAAAAGTTTCTTGCCTGGCTTACAGAAGCTGAAACAACTGCCAATGTCCTACAGGATGCTACCCGTAAGGAAAGGCTCCTAGAAGACTCCAAGGGAGTAAAAGAGCTGATGAAACAATGGCAAGTAAGTCAGGCATTTCCGCTTTAGCACTCTTGTGGATCCAATTGAACAATTCTCAGCATTTGTACTTGTAACTGACAAGCCAGGGACAAAACAAAGAT
+
A3AABFFFDF@FGGGGGGGGGGGGHHHHHGFHFHHHHHHHHHHHHHHHHHHFHHHHHHHHHHHHHHHHHHHHHHHHHHHHHHHHHHHHHHFHHHGGGGHHHHHHFGHHGHHHHHHHHHHHFH3FEFEGHFHHHGHHHHGHH?GHHHHHHHHHHGHHHHHHHHHHHHHHHHGGGGGHHHHHHHHHHHHGHHHHHGHHHHHGGHHHHHHHHHHHHHHHHHHHHHHHHHHGGHHHHGGFGGGGFFBAFGGGGGG
@M05620:45:000000000-G6HP7:1:1101:9204:6159 1:N:0:106
TACCTGTACTGGGGAAGCATTTGAATATCCCCCCATGGTGATGGGGACGGAGAACTGCTCCATAAACACAGGCAACGTGCCTAACTTTCCCGGGAAGATGAAGTCAAAGAGCGACCACAGCTCTCGGAGGTTATTTTGCATCGGTGAGCCAGACAGAATGATCCGATGAGGGGTGCGAAACTATTTGAGGAAAGGAAGCACCTTTTTATTAAATTTACCTTTTAGCAATCGCCATTCCTACCCTAAAGATC
+
BBBBBFFFFFFFGFGEGGGGGGHHGHHHHHHGGGGHHHGGHHHGHGECCGEFGHHHHGHHHHHHHHHHHGHHGGHHFHHGHHHCHGHHHHHGGGGGGHGHHHFHGHFHBBGHGGGGGHHHHHHHHGGDFGGHGHHHHHHHGHGGDGGHHHHHHGHHHHHHHHHGEDGGHGHDG.@ADF-ACGGGGGGGGEBBBFFBFFEBFFFFFFF?FFFFFFFFFFFFFFFF/FF;FFFFFFFFFFFFFFFFFFFFFFF
@M05620:45:000000000-G6HP7:1:1101:14083:6167 1:N:0:106
AGATTACTGCAACAGTTCCCCCTGGACCTGGAAAAGTTTCTTGCCTGGCTTACAGAAGCTGAAACAACTGCCAATGTCCTACAGGATGCTACCCGTAAGGAAAGGCTCCTAGAAGACTCCAAGGGAGTAAAAGAGCTGATGAAACAATGGCAAGTAAGTCAGGCATTTCCGCTTTAGCACTCTTGTGGATCCAATTGAACAATTCTCAGCATTTGTACTTGTAACTGACAAGCCAGGGACAAAACAAAGAT
+
AABBBFFFFFBFGGFGGGGGGGGGHHHHHHHHHHHHHHHHHHHHHHHHHHHHHHHHHHHHHHHHHHHHHHHHHHHHHHHHFHHHHHHHHHHHHHGGGGHHGHGGHHHHGHHHHHHHHHHHHHHGE?FEHFHHHGHHHHHHHHHHHHHHHHHHHGHHHHHHHHHHHHHHHHGGGGGHHHHHHHHHHHHGHHHHHHHHHHFFHHHHHHHFHHHHHHHHHGHHHHHHHHHFHHHHHGGGGGGGGGFGGGGGGGG
@M05620:45:000000000-G6HP7:1:1101:24343:6170 1:N:0:106
AGATTACTGCAACAGTTCCCCCTGGACCTGGAAAAGTTTCTTGCCTGGCTTACAGAAGCTGAAACAACTGCCAATGTCCTACAGGATGCTACCCGTAAGGAAAGGCTCCTAGAAGACTCCAAGGGAGTAAAAGAGCTGATGAAACAATGGCAAGTAAGTCAGGCATTTCCGCTTTAGCACTCTTGTGGATCCAATTGAACAATTCTCAGCATTTGTACTTGTAACTGACAAGCCAGGGACAAAACAAAGAT
+
AAABCFFFFFFFGGGFGGGGGGGGHHHHHHHHHHHHGHHHHHHHHHHHHHHHHHHHHHHHHHHHHHHHHHHHHHHHHHHHHHHHHHHHHHHHHHGGGGHHHHHHHHHHGHHHHHHHHHHHHGHGGHGGHHHHHGHHHHGHHHHHHHHHHHHGHGHHHHHHHHBGHHHHHHGGGGGHHHGHHHHHHFHGHHHHGHHHHHFFHHHHHHHHHHHHHFGGHFHGHHHGHHHGFFHHFGGGGGGGGGGGGGGGGGF
@M05620:45:000000000-G6HP7:1:1101:10627:6177 1:N:0:106
AAACCAAGCAGACACTCACCGCTCCCTCGCCACAGGCCAATAGTTTGTCCTCACTGAGTTGGCAACAAGTGGCTGCTGTGGCTGCCATTTTTCTGGTGATGGCCATCAGCTCCGACGAGGTCAGCTGGGGGGCTTTCTTTGTGTAAGCAACGAGAAACCTGAAAGAAGCATTTTTTAACTAAGTCCTGCTGAGTCATTCATGAGTTTTTAGCCGCCTTGCTTCTTCTCACAGACTCTCTACTCTCATGCCA
+
BBBBBBBFBFFFGGGGGGGGGGGGGGHHGGGGGHHHGGGHHGHHHHHHHHHHHHHHHHHHHHHHHHHHHGHHGHGGHHHHHHHGGHHHHHHHHHHHHHHHHHHHHHHHHHHHHGGGGGGGFHHHHHHHGGGGGGGGGGGGGGGGGGFFFFFFFFFFFFFFFFFFFFFFFFFFFFFFFFFFFFFFFFFFFFFFFFFFFFFFFFFFFFFFFFFFFDFFFFFFFFFFFFFFFFFFFFFFFFFFFFFFFFFFFFF
@M05620:45:000000000-G6HP7:1:1101:11720:6201 1:N:0:106
AGATTACTGCAACAGTTCCCCCTGGACCTGGAAAAGTTTCTTGCCTGGCTTACAGAAGCTGAAACAACTGCCAATGTCCTACAGGATGCTACCCGTAAGGAAAGGCTCCTAGAAGACTCCAAGGGAGTAAAAGAGCTGATGAAACAATGGCAAGTAAGTCAGGCATTTCCGCTTTAGCACTCTTGTGGATCCAATTGAACAATTCTCAGCATTTGTACTTGTAACTGACAAGCCAGGGACAAAACAAAGAT
+
>AABBFFFFFFFGGFBFGGGGGGGGGHHHHHHHHHHHHHHHHHHHHHHHHHAFFGHHHHHHHHHHHHHHHHHHHHHHHHHFGGHHGHHHHFGHHGGEFHGGHFGHHHHGHHHHHHHHHHHHHHGEGGFHDGHHGHHHHHHHGHHHHHHHHHHHGHHHHHHHHGHHHHHHHGGGGGHHHHHHHHHHHHGHHHHHHHHHHHGHHHHHHHHHHHHHHHHHHHGHHFHHHHHGHHHHGGGFGGGGGGGGGGGGGF
@M05620:45:000000000-G6HP7:1:1101:11231:6225 1:N:0:106
CATCCTGACCCTGAAGTACCCCGGCTTGATTTCTGACATTAGATCGGAAGAGCACACGTCTGAACTCCAGTCACCGGCTATGATCTCGTATGCCGTCTTCTGCTTGAAAAAAAAAAAAGAACAGCTGGGGTACATTCTTTGTGTACACACAGAGAAACCTGAAAGCGGCATTTTTTAACTACGTCCTGCTGAGCCATTCATGAGTGTATATCCGCCTATCCTCTTCTCGCCGCCTCTCTACTCTCATGCCA
+
CCCCCFFFFFFFGGGGFGGGGGGGGFGEHHHHHHHGHHHHFHGHHHGGGGGHHHHFHGHHHGHHHHHHGHHHHGHGGGGGHGFGDGHHGGHHHHGFFHGGHHHGHHGHFHFGGGGD<>//0?F0<11<.-..11=<>F1<1<CCBD00<<.</<///;./:/;00/.-A-;9CBF??0B00/;.:..;9/90./;//;;/:B/:B/;/9://;:9DA./9//;/;BBB..---;:D/;BB//;B///////
@M05620:45:000000000-G6HP7:1:1101:13620:6226 1:N:0:106
AGATTACTGCAACAGTTCCCCCTGGACCTGGAAAAGTTTCTTGCCTGGCTTACAGAAGCTGAAACAACTGCCAATGTCCTACAGGATGCTACCCGTAAGGAAAGGCTCCTAGAAGACTCCAAGGGAGTAAAAGAGCTGATGAAACAATGGCAAGTAAGTCAGGCATTTCCGCTTTAGCACTCTTGTGGATCCAATTGAACAATTCTCAGCATTTGTACTTGTAACTGACAAGCCAGGGACAAAACAAAGAT
+
3>>AAFFFDDFBGFBBFGGGGGGGHFHHHHHHHHHHHGHHHHHHHHHHHHHAFFHHHHHHHHHHHHHHHHHHHHHHGHHHFGGHHGHHHHFGHHGGEEFGFGFFHHHHGHHHHHHHHHHHHHHGDFEEGFGHHGHHHHGHHGHHHHHHHHHHHGHHHHHHHHHHHHHHHHGGGGGHHGHHHHHHHHHGHHHHGFHHGGHGHHHHHHHHHHHHHHHHHGHHHHHHHHHHGGGHHGGGGGGGGGFFFGGGGFF
@M05620:45:000000000-G6HP7:1:1101:5673:6238 1:N:0:106
AAACCAAGCAGACACTCACCGCTCCCTCGCCACAGGCCAATAGTTTGTCCTCACTGAGTTGGCAACAAGTGGCTGCTGTGGCTGCCATTTTTCTGGTGATGGCCATCAGCTCCGACGAGGTCAGCTGGGGGGCTTTCTTTGTGTAAGCAACGAGAAACCTGAAAGAAGCATTTTTTAACTAAGTCCTGCTGAGTCATTCATGAGTTTTTAGCCGCCTTGCTTCTTCTCACAGACTCTCTACTCTCATGCCA
+
3>AAABBFCFFFGFGGGGGGGGGGGGHHGGGGGHHHGGHHHGHHHHHHGHHHHHHHHHGHHHHFHGFHHGHHGHGFHHHGHHHGFHHHHHHHHHHHHHFHHHFGFHHFGFHGHGGEGFGGGHHHHHHHGGGGCGGGFGGGGGGFFFFFFFFDEFDDFFFFFFFFFFFFBFFFFFFFFFFFFFFFFFFFFFFFFBFFFFFFFFFFFFFFFFFFFFFFFFFFFFFFFFFFFFFFFFFFFFFFFFFFBFFFFFB
@M05620:45:000000000-G6HP7:1:1101:13622:6244 1:N:0:106
AGATTACTGCAACAGTTCCCCCTGGACCTGGAAAAGTTTCTTGCCTGGCTTACAGAAGCTGAAACAACTGCCAATGTCCTACAGGATGCTACCCGTAAGGAAAGGCTCCTAGAAGACTCCAAGGGAGTAAAAGAGCTGATGAAACAATGGCAAGTAAGTCAGGCATTTCCGCTTTAGCACTCTTGTGGATCCAATTGAACAATTCTCAGCATTTGTACTTGTAACTGACAAGCCAGGGACAAAACAAAGAT
+
AAABCFFFDFBDGGFBGGGGGGGGGHHHHHHHHHHHHHHHHHHHHHHHHHHABBGHHHHHHHHHHHHHHHHHHHHHHHHHEFFHHHHHHHDGGHGFEFHGFHFFHHHHGHHHHHHGHHHHHGHGGEGGHFHHHGHHHHGHHGHHHHHHHHHHHGHGHHHHHHHHHHHHHHGGGGGHHHGHHHHHHHHGHHHHHHHHHHGGFGHHHHGHHHHHHHHGHHHGHFHGHHHHHHGHHGGGGGGGGGFGGGGGGGF
@M05620:45:000000000-G6HP7:1:1101:5697:6246 1:N:0:106
AAACCAAGCAGACACTCACCGCTCCCTCGCCACAGGCCAATAGTTTGTCCTCACTGAGTTGGCAACAAGTGGCTGCTGTGGCTGCCATTTTTCTGGTGATGGCCATCAGCTCCGACGAGGTCAGCTGGGGGGCTTTCTTTGTGTAAGCAACGAGAAACCTGAAAGAAGCATTTTTTAACTAAGTCCTGCTGAGTCATTCATGAGTTTTTAGCCGCCTTGCTTCTTCTCACAGACTCTCTACTCTCATGCCA
+
3AAABBAFCFFFGGGGGGGGGGGGGGHHGGGGGGGHGGHGHHGFGHHHHHHHHHHHHHHHHHHHHHHHHHHHGHGGHGHHHHHGGHGHHHHHHHHHHGGHHHHHHHHHHHHHHGGGGGGGGHHHHHHHGGGGGGGGGGGGGGGGGGFFFFFFFFFDFFFFFFFFFFFFFFFFFFFFFFFFFFFFFFFFFFFFFFFFFFFFFEFFFFFFFFFFF9CFFFFFFFFFFFFFFFFFFFFFFFFFFFFFFFFBFFB
@M05620:45:000000000-G6HP7:1:1101:5683:6259 1:N:0:106
AAACCAAGCAGACACTCACCGCTCCCTCGCCACAGGCCAATAGTTTGTCCTCACTGAGTTGGCAACAAGTGGCTGCTGTGGCTGCCATTTTTCTGGTGATGGCCATCAGCTCCGACGAGGTCAGCTGGGGGGCTTTCTTTGTGTAAGCAACGAGAAACCTGAAAGAAGCATTTTTTAACTAAGTCCTGCTGAGTCATTCATGAGTTTTTAGCCGCCTTGCTTCTTCTCACAGACTCTCTACTCTCATGCCA
+
ABBABCCFCFFFGGGGGGGGGGGGGGHHGGGGGHHHGGHHHHGHHHHHHHHHHHHHHHHGGHHHHHHHHHHHGHGGHHHHHHHGGHHHHHHHHHFHHHHHHHHHHHHHGHHHHGGGGGGGGHHGHHHGGGGGFGGGGGGGFFFFGFFFFFFFFFFDFFFFFFFFFFFFFFFFFFFFFFFFFFFFFFFFFFBF.;BFFFFFFFF9FFFFFFFFFAFCFFFFFFFFFFFFFFFFFFFFFFFFFFFFFFF/FF:
@M05620:45:000000000-G6HP7:1:1101:16207:6264 1:N:0:106
ATCTCTATCTCCTAAAAACCTGTTTAGATTTGGAGATAGACCTTCAGGTTTTTCATCATTTTCTGCATGAATTATACATTGACCACGTTCCAGCGTGGTCAGTTTGCAGCATTCTGTTATTTTGTTTGACAGAGTGTCTTGTTGAGAACATATGTAGGACATGATTTTTTCCTGCAACAGGGAAAATAAAGTATAAGTTTTAAAGATTTATTCTTTAATAAAGGATCTCAAAGCCAGCTTTAGAAAAAGGA
+
CCCCCFFFFFFFGGGGGGGGGGHHHHHHHHHHHHHHHHHHHHHHHHHHHHHGGHHHHHHHHHHHHHHHHHHHHHHHHHHHHHHHHHGHHHGHHHGGGGHHHHHHHHHHHHHHHHHHHHHHHHHHHHHHHHHHHHHHHHHHHHHHHHHHHHHHHHHHHHHHHHHHHHHHHGHHHHHHHHHHHGGHHHHHHHHHHHHHHHHHHHHHHHHHHHHHHHHHHHHHHHHHHHHHHHHHHHHHHGHHHHHHHHHHGGH
@M05620:45:000000000-G6HP7:1:1101:21544:6303 1:N:0:106
AGATTACTGCAACAGTTCCCCCTGGACCTGGAAAAGTTTCTTGCCTGGCTTACAGAAGCTGAAACAACTGCCAATGTCCTACAGGATGCTACCCGTAAGGAAAGGCTCCTAGAAGACTCCAAGGGAGTAAAAGAGCTGATGAAACAATGGCAAGTAAGTCAGGCATTTCCGCTTTAGCACTCTTGTGGATCCAATTGAACAATTCTCAGCATTTGTACTTGTAACTGACAAGCCAGGGACAAAACAAAGAT
+
ABABCFFFFFFFGGGFGGGGGGGGHHHHHHHHHHHHHHHHHHHHHHHHHHHHHHHHHHHHHHHHHHHHHHHHHHHHHHHHFHHHHHHHHHFHHHGGGGHHHHHHHHHHGHHHHHHHHHHHHHHGGHGGHHHHHGHHHHGHHHHHHHHHHHHHHGHHHHHHHHHHHHHHHHGGGGGHHHHHHHHHHHHGHHHHHHHHHHHGHHHHHHHHHHHHHHHHHHHHHHHHHHHHHHHHHGGGGGGGGGGGGGGGGGG
@M05620:45:000000000-G6HP7:1:1101:17846:6312 1:N:0:106
AAACCAAGCAGACACTCACCGCTCCCTCGCCACAGGCCAATAGTTTGTCCTCACTGAGTTGGCAACAAGTGGCTGCTGTGGCTGCCATTTTTCTGGTGATGGCCATCAGCTCCGACGAGGTCAGCTGGGGGGCTTTCTTTGTGTAAGCAACGAGAAACCTGAAAGAAGCATTTTTTAACTAAGTCCTGCTGAGTCATTCATGAGTTTTTAGCCGCCTTGCTTCTTCTCACAGACTCTCTACTCTCATGCCA
+
CCCCCCCFBFFFGGGGGGGGGGGGGGHHGGGGGHHHGGHHHHHHHHHHHHHHHHHHHHHHHHHGHHHHHHHHGHGGHHHHHHHGGHHHHHHHHHHHHHHHHHHHHHHHHHHHHGGGGGGGGHHHHHHHGGGGGGGGGGGGGGGGGGFFFFFFFFFFFFFFFFFFFFFFFFFFFFFFFFFFFFFFFFFFFFFFFFFFFFFFFFFFFFFFFFFFFFFFFFFFFFFFFFFFFFFFFFFFFFFFFFFFFFFFFFF
@M05620:45:000000000-G6HP7:1:1101:7803:6327 1:N:0:106
TACCTGTACTGGGGAAGCATTTGAATATCCCCCCATGGTGATGGGGACGGAGAACTGCTCCATAAACACAGGCAACGTGCCTAACTTTCCCGGGAAGATGAAGTCAAAGAGCGACCACAGCTCTCGGAGGTTATTTTGCATCGGTGAGCCAGACAGAATGATCCGATGAGGGGTGCGAAACTATTTGAGGAAAGGAAGCACCTTTTTATTAAATTTACCTTTTAGCAATCGCCATTCCTACCCTAAAGATC
+
AABBBFFFFFDFGGGGGGGCF5FFFHHHHH4BEEGHFHFFHFBGHFEEEGGGGHHHEHHFHHHFHHHGHHFGGHHHG???CFFHHEGEDHH?EE/E?FHHGBF4FHHHHHHHCGGG?CHHGCGHHDGGGCCGHHFDFGH1FFAD<AFHHHHHGGHHHHHHHHHHHGGGFCC.?;=CBDBGGFFFFGFGGG0:FA.CFGGEFFF/:FFFFFF/FBFFFFFF/FFFBB99FFAEFF9FFFFFFFFFFFFFFFF
@M05620:45:000000000-G6HP7:1:1101:13176:6327 1:N:0:106
AAACCAAGCAGACACTCACCGCTCCCTCGCCACAGGCCAATAGTTTGTCCTCACTGAGTTGGCAACAAGTGGCTGCTGTGGCTGCCATTTTTCTGGTGATGGCCATCAGCTCCGACGAGGTCAGCTGGGGGGCTTTCTTTGTGTAAGCAACGAGAAACCTGAAAGAAGCATTTTTTAACTAAGTCCTGCTGAGTCATTCATGAGTTTTTAGCCGCCTTGCTTCTTCTCACAGACTCTCTACTCTCATGCCA
+
CCBCCCBFCFFFGGGGGGGGGGGGGGHHGGGGGHHHGGHHHHHHHHHHHHHHHHHHHHHHHHHHHHHHHHHHGHGGHHHHHHHGGHGHHHHHHHHHHHHHHHHHHHHHHHHHHGGGGGGGDHHHHHHHGGGGGGGGGGGGGGGGGGFFFFFFFFFFFFFFFFFFFFFFFFFFFFFFFFFFFFFFFFFFFFFFFBFFFFFFFFFFFFFFFFFFFFFFFFFFFFFFFFFFFFFFFFFFFFFFFFFFFFFFFFB
@M05620:45:000000000-G6HP7:1:1101:19609:6329 1:N:0:106
TACCTGTACTGGGGAAGCATTTGAATATCCCCCCATGGTGATGGGGACGGAGAACTGCTCCATAAACACAGGCAACGTGCCTAACTTTCCCGGGAAGATGAAGTCAAAGAGCGACCACAGCTCTCGGAGGTTATTTTGCATCGGTGAGCCAGACAGAATGATCCGATGAGGGGTGCGAAACTATTTGAGGAAAGGAAGCACCTTTTTATTAAATTTACCTTTTAGCAATCGCCATTCCTACCCTAAAGATC
+
A1AAADFBFFFFGGFG1FGGGGHFHHGHHHHGGGEHHGHCFHF1///EA/E/EFHHFHHHGHHFHHHEHEHGGGFHGHGHHHGFHFHHHHHGGG//>GGHG1FGGFFBDGFHGGGGCHHGHHHHHGG<@CGHGHHHHHHHHHGGGFGGHFHHGGEB<CGHHHHHH?EGHHGGGCCC-99@AGGGGGGEC/FFGG.BFFGFFFFFFFFEFFFBBFFFFFFFFFFF/FFFFF;EFFFFFFFFF;AFB-B/9FF
@M05620:45:000000000-G6HP7:1:1101:12843:6335 1:N:0:106
AGATTACTGCAACAGTTCCCCCTGGACCTGGAAAAGTTTCTTGCCTGGCTTACAGAAGCTGAAACAACTGCCAATGTCCTACAGGATGCTACCCGTAAGGAAAGGCTCCTAGAAGACTCCAAGGGAGTAAAAGAGCTGATGAAACAATGGCAAGTAAGTCAGGCATTTCCGCTTTAGCACTCTTGTGGATCCAATTGAACAATTCTCAGCATTTGTACTTGTAACTGACAAGCCAGGGACAAAACAAAGAT
+
>A1AADFFFFF@G1FGGGGGGGGGHCHHHFF0110BGGHHHHFHHHFFGHHFH1G11ABG1111BBAGHFHHG1BGHHHHHHGFG0BBFGHHHHEFG/FF10FGHHHHGHBEG1G>GHHHHFHAEGEGBG22><GGHHGHHHD>FC<GHFH0<FG2@FHH2FBF/FGHHHGGGGG11?1FGHHHFFHC1GGHF0=DGGHFD/<GHHHGHH0GHHHHBCGHCGCCGGH0C00::EBF.A.C9.;.;.../;B
@M05620:45:000000000-G6HP7:1:1101:19585:6336 1:N:0:106
TACCTGTACTGGGGAAGCATTTGAATATCCCCCCATGGTGATGGGGACGGAGAACTGCTCCATAAACACAGGCAACGTGCCTAACTTTCCCGGGAAGATGAAGTCAAAGAGCGACCACAGCTCTCGGAGGTTATTTTGCATCGGTGAGCCAGACAGAATGATCCGATGAGGGGTGCGAAACTATTTGAGGAAAGGAAGCACCTTTTTATTAAATTTACCTTTTAGCAATCGCCATTCCTACCCTAAAGATC
+
CCCCCFFFFFFFGGGGGGGGGGHHHHHHHHHGGGGHHHHHHHHHHGGGGGGGGHHHHHHHHHHHHHHHHHHHGHHHGHHHHHHHHHHHHHHGGGGGGHHHHHHHHHHHHHHHGGGGGHHHHHHHHGGGGGGHHHHHHHHHHHGGGGGHHHHHHGHHHHHHHHHHHGGGHHHGGGGGGGGGGGGGGGGGGGFGGGGGGGGGGFFFFFFFFFFFFFFFFFFFFFFFFFFFFFFFFFFFFFFFFFFFFFFFFFF
@M05620:45:000000000-G6HP7:1:1101:26041:6355 1:N:0:106
ATCTCTATCTCCTAAAAACCTGTTTAGATTTGGAGATAGACCTTCAGGTTTTTCATCATTTTCTGCATGAATTATACATTGACCACGTTCCAGCGTGGTCAGTTTGCAGCATTCTGTTATTTTGTTTGACAGAGTGTCTTGTTGAGAACATATGTAGGACATGATTTTTTCCTGCAACAGGGAAAATAAAGTATAAGTTTTAAAGATTTATTCTTTAATAAAGGATCTCAAAGCCAGCTTTAGAAAAAGGA
+
ABBBBFFFFFFFGGBG4FEGGGHHHHFFGHHHF4B4BEGFGHHHHGHHHHHGGHFGGGGHHHHHGHGHHGBGHHHGHBGHHFHHGHGHHHHFHHGGGGHHHHHHHHHHFHHHHHHHHHHHHHHHHGHHEHDGGHHHHHHHHHHHEGHHHHHGHHHHHHHHHHHBHHHHHGHHHHHHBGHHFGGGGHGH1FGHHHHHGGGHHHGHHGGHHHHHHHHHHEHG0GHHFHHHHBGGHHHEEFHHHB0CGFHGD?G
@M05620:45:000000000-G6HP7:1:1101:12849:6361 1:N:0:106
AGATTACTGCAACAGTTCCCCCTGGACCTGGAAAAGTTTCTTGCCTAGCTTACAGAAGCTGAAACAACTGCCAATGTCCTACAGGATGCTACCCGTAAGGAAAGGCTCCTAGAAGACTCCAAGGGAGTAAAAGAGCTGATGAAACAATGGCAAGTAAGTCAGGCATTTCCGCTTTAGCACTCTTGTGGATCCAATTGAACAATTCTCAGCATTTGTACTTGTAACTGACAAGCCAGGGACAAAACAAAGAT
+
>>3AAFFFFFFFGGGGGGGGGGGGHHHHHGFGHHHHHGHHHHHHHHDEHHHAFFGHHHHHHHHHHCEGHHHHHEHHHHHHEGHGHFGFHGFHHHGGEEGGGHFGHHHHGHHHHGHHHHHHHHHFEGGGHHHHHGHHHGGHHHHHHHAHGHHHHGHGGHHHHHHGHHHHHHGGGGGH1FGHHHHHHGHGGHHHHGHGHHGFHGHHHHHHHHFHHHHHHGHFCCFGHHH0GGHHHGHGGGGGGAFFFEFFGFF
@M05620:45:000000000-G6HP7:1:1101:5601:6367 1:N:0:106
ATCTCTATCTCCTAAAAACCTGTTTAGATTTGGAGATAGACCTTCAGGTTTTTCATCATTTTCTGCATGAATTATACATTGACCACGTTCCAGCGTGGTCAGTTTGCAGCATTCTGTTATTTTGTTTGACAGAGTGTCTTGTTGAGAACATATGTAGGACATGATTTTTTCCTGCAACAGGGAAAATAAAGTATAAGTTTTAAAGATTTATTCTTTAATAAAGGATCTCAAAGCCGGCTTTAGAAAAAGGA
+
CDDDDFFFFFFFGGGGGGGGGGHHHHHHHHHHHHHHHHHHHHHHHHHHHHHGGHHHHGHHHHHHIHGHHHHHHHHHHHHHHHHHHHGHHHHHHHGGGGHHHHHHHHHHHHHHHHHHHHHHHHHHHHHHHHHHHHHHHHHHHHHHHHHHHHHHHHHHHHHHHHHHHHHHHGHHHHHHHHHHHGGHHHHHGGHHHHHHHHHHHHHHHHHHHHHHHHHHHGHHHHHHGHHHHHHGHHH-AEGGHHHGGGGGGGF
@M05620:45:000000000-G6HP7:1:1101:5619:6370 1:N:0:106
ATCTCTATCTCCTAAAAACCTGTTTAGATTTGGAGATAGACCTTCAGGTTTTTCATCATTTTCTGCATGAATTATACATTGACCACGTTCCAGCGTGGTCAGTTTGCAGCATTCTGTTATTTTGTTTGACAGAGTGTCTTGTTGAGAACATATGTAGGACATGATTTTTTCCTGCAACAGGGAAAATAAAGTATAAGTTTTAAAGATTTATTCTTTAATAAAGGATCTCAAAGCCAGCTTTAGAAAAAGGA
+
3AABAFFFFFFBGDGGCFEEGGHDDGDFBGHHFHGGCDGEGCFABGHBEGGGGHHHFFHHHFFGBFHHEHFGGHGHDGHHHDHHHFEHHHHHHG??EEHFHHEGFFHHHHFFEGHFEFHHHHHHGBGFFFGFHHHFHFHFHGGHFHGFHH3FGHF4FFF?GHHHDHHHD/@F@GFHBFGFHEGGFFFHB<DFGD1GFFGFGHFGFFHGHGHFHHHHHHHFGD<0/<CDDHFHHF.:GFHFHHHFGHHE..C
@M05620:45:000000000-G6HP7:1:1101:26040:6376 1:N:0:106
ATCTCTATCTCCTAAAAACCTGTTTAGATTTGGAGATAGACCTTCAGGTTTTTCATCATTTTCTGCATGAATTATACATTGACCACGTTCCAGCGTGGTCAGTTTGCAGCATTCTGTTATTTTGTTTGACAGAGTGTCTTGTTGAGAACATATGTAGGACATGATTTTTTCCTGCAACAGGGAAAATAAAGTATAAGTTTTAAAGATTTATTCTTTAATAAAGGATCTCAAAGCCAGCTTTAGAAAAAGGA
+
CCDCDFFFFFFFGGGGGGGGGGHHHHHHHHHHHHHHHHHHHHHHHHHHHHHGGHHHHIHHHHIIIHHHHHHHHHHHHHHHHHHHHHGHHHHHHHGGGGHHHHHHHHHHHHHHHHHHHHHHHHHHHHHHHHHHHHHHHHHHHHHHHHHHHHHHHHHHHHHHHHHHHHHHHGHHHHHHHHHHHGGHHHHHHHHHHHHHHGHHHHHHHHHHHHHHHHHHHHHHHHHHHHHHHHHHHHHHHGHHHHHHHHHHGGH
@M05620:45:000000000-G6HP7:1:1101:26052:6389 1:N:0:106
ATCTCTATCTCCTAAAAACCTGTTTAGATTTGGAGATAGACCTTCAGGTTTTTCATCATTTTCTGCATGAATTATACATTGACCACGTTCCAGCGTGGTCAGTTTGCAGCATTCTGTTATTTTGTTTGACAGAGTGTCTTGTTGAGAACATATGTAGGACATGATTTTTTCCTGCAACAGGGAAAATAAAGTATAAGTTTTAAAGATTTATTCTTTAATAAAGGATCTCAAAGCCAGCTTTAGAAAAAGGA
+
>ABBBFFFFFFFGEGGGGGGGGHHHFHHHHHHG4FBHHHHHHHHHGHHHHHGGHHHHHHHHHHHHHFHHHHHHHHHHHHHHGHHGHGHHHHHGHGGGGHHHHHHHHHGHHHHHHHHHHHHHHHHHHHHHHHHHHGHHHHHHHHHHHGHHGGGHHHGHHHHHGGGHHHHHGHHHGHFDGHHHGGHHHHHBFHHGHHHHHGHHHGFHHHHHHHHHHHHHEHDDGHEHHHHHHF0DGHGFEHHHHGEHCGF?FG
@M05620:45:000000000-G6HP7:1:1101:15373:6414 1:N:0:106
CATCCTGACCCTGAAGTACCCCGGCTTGATTTCTGACATTAGATCGGAAAGCACACGTCTGAACTCCAGTCACCGGCTATGATCTCGTATGCCGTCTTCTGCTTGAAAAAAAAAAAAAACCTAAAAAATATTATTTATACACTCTTATTGCTAGGTAAACATACCTACATTATTTCTCAACACGATTATTGCTAGAGTACCTTAGGCATTACCTTACCTTGCAATGACTGTATCTGGCTCAACACAATGAC
+
CCCCCFFFFFFFGGGGGGGGGGGGGGGGHHHHHHHHHHHHHHHHHHGGGGHHHHHHGHHHGHGHHHHHHHHHHHGGGGGHHHGDGHHFGHHHHGFGHGHHHHHHHHHGHHGEDCC>>///>011<11-010000000000000/00000000;0.00000;000/00:0:0000009;00/09.-...00000000000090900000000000000900000000000000000000/000/0;..0000
@M05620:45:000000000-G6HP7:1:1101:25972:6449 1:N:0:106
TACCTGTACTGGGGAAGCAATCGCCATTCCTACCCTAAAGATCGGAAGAGCACACGTCTGAACTCCAGTCACCGGCTATGATCTCGTATGCCGTCTTCTGCTTGAAAAAAAAAAAAATAAAAACGTATACTAGGTCTCGTTAAGCCTCTCGACTGTCTAACCCGACCTGTGTATTACCACGCTTGCATGATTTAACAAATTTGTCATACCATATCTCATGAAGTTAGACCTAGCATGACACGGAGGCTGAC
+
BBBBBFFFFFFFGGGGGGGGGGGGGGGHHHHHHHHHHHHHHHHHGGGGHHHHHHHGHHHGHHHHHHHHHHHHHGGGGGHHHGBGHHGGHHHHGGGHGHHHHHHHHHHHGGGGGD><<0<1<11//001111110=1110....00//<//.0-..0<00;0..---:./0;000000;00......000090000000.00/////:////////////////9//;///://9///////.--.-.....
@M05620:45:000000000-G6HP7:1:1101:13165:6453 1:N:0:106
ATCTCTATCTCCTAAAAACCTGTTTAGATTTGGAGATAGACCTTCAGGTTTTTCATCATTTTCTGCATGAATTATACATTGACCACGTTCCAGCGTGGTCAGTTTGCAGCATTCTGTTATTTTGTTTGACAGAGTGTCTTGTTGAGAACATATGTAGGACATGATTTTTTCCTGCAACAGGGAAAATAAAGTATAAGTTTTAAAGATTTATTCTTTAATAAAGGATCTCAAAGCCAGCTTTAGAAAAAGGA
+
CDDDCFFFFFFFGGGGGGGGGGHHHHHHHHHHHHHHHHHHHHHHHHHHHHHGGHHHHHIHHHHIHHHHHGHHHHHHHHHHHHHHHHGHHHHHHHGGGGHHGHHHHHHHHHGHHHHHHHHHHHHHHHHHGHHHHHHHHHHHHHHHHHHHHHHHHHHHHHHHHHHHHHHHHGHHHHGHHHHHHGGHHHHHHHHHHHHHHHHHHHHHHHHHHHHHHHHHGHHHHGHHHHGHHGHHHHHHHGHHHHHFHHGHGGH
@M05620:45:000000000-G6HP7:1:1101:12379:6464 1:N:0:106
AAACCAAGCAGACACTCACCGCTCCCTCGCCACAGGCCAATAGTTTGTCCTCACTGAGTTGGCAACAAGTGGCTGCTGTGGCTGCCATTTTTCTGGTGATGGCCATCAGCTCCGACGAGGTCAGCTGGGGGGCTTTCTTTGTGTAAGCAACGAGAAACCTGAAAGAAGCATTTTTTAACTAAGTCCTGCTGAGTCATTCATGAGTTTTTAGCCGCCTTGCTTCTTCTCACAGACTCTCTACTCTCATGCCA
+
BBABAAAFBFFFGGGGGGGFGFEEGGHHGGGGGHGHGGHGHFHHHHHHHHHBGHGHHHHHFHGHHHHHHHHHGHGGHHHEGHHGGHEHHHHHHHHGHHGHHHHHHHHHHHHHHGGG?EDGAGHHHGHHGGCGFGGGGGGGFFGGGGFFFFFFFFFFBFFFFFFFFFFFF/;FFFFFFFFFFBFFFFFFFFFFF/;/9BFFFFFFFFFFEEBFFDCFFFFFFFFFFFFFFFFFFFFFFFFFFFFFFFF/FF/
@M05620:45:000000000-G6HP7:1:1101:12348:6465 1:N:0:106
AAACCAAGCAGACACTCACCGCTCCCTCGCCACAGGCCAATAGTTTGTCCTCACTGAGTTGGCAACAAGTGGCTGCTGTGGCTGCCATTTTTCTGGTGATGGCCATCAGCTCCGACGAGGTCAGCTGGGGGGCTTTCTTTGTGTAAGCAACGAGAAACCTGAAAGAAGCATTTTTTAACTAAGTCCTGCTGAGTCATTCATGAGTTTTTAGCCGCCTTGCTTCTTCTCACAGACTCTCTACTCTCATGCCC
+
?>>AAAAFAFFFGGGGGGGGFGGGGGHHGGGEFGHHGGHCGGHHHHHHHHHGHHHHDGHHGFHHFHHGHHGHGHGGHHHHHHHFGHHHHHHHHHGEHHFHHGHHHHHBGFHHHGGGCECGGHEHHHHHGGGGGGGGGGGGFGGGFGFFFFF<EFFDFFFFF;F//FFFFBFFFFFB.BFFFBFFFFFFFFFFFFFFFFFFFFFFFFFFFFFFFDBBFFFFFFFFFFFFBFFFFFFFFFFBFFFFFBF/FF/
@M05620:45:000000000-G6HP7:1:1101:12363:6481 1:N:0:106
AAACCAAGCAGACACTCACCGCTCCCTCGCCACAGGCCAATAGTTTGTCCTCACTGAGTTGGCAACAAGTGGCTGCTGTGGCTGCCATTTTTCTGGTGATGGCCATCAGCTCCGACGAGGTCAGCTGGGGGGCTTTCTTTGTGTAAGCAACGAGAAACCTGAAAGAAGCATTTTTTAACTAAGTCCTGCTGAGTCATTCATGAGTTTTTAGCCGCCTTGCTTCTTCTCACAGACTCTCTACTCTCATGCCA
+
CCCCCCCFCFFFGGGGGGGGGGGGGGHHGGGGGHHHGGHHHHHHHHHHHHHHHHHHHHHHHHHHHHHHHHHHGHGGHHHHHHHGGHHHHHHHHHHHHHHHHHHHHHHHHHHHHGGGGGGGGHHHHHHHGGGGGGGGGGGGGGGGGGFFFFFFFFFFFFFFFFFFFFFFFFFFFFFFFFFFFFFFFFFFFFFFFBFFFFFFFFFFFFFFFFFFFFFFFFFFFFFFFFFFFFFFFFFFFFFFFFFFFFFFFFF
@M05620:45:000000000-G6HP7:1:1101:9233:6488 1:N:0:106
AAACCAAGCAGACACTCACCGCTCCCTCGCCACAGGCCAATAGTTTGTCCTCACTGAGTTGGCAACAAGTGGCTGCTGTGGCTGCCATTTTTCTGGTGATGGCCATCAGCTCCGACGAGGTCAGCTGGGGGGCTTTCTTTGTGTAAGCAACGAGAAACCTGAAAGAAGCATTTTTTAACTAAGTCCTGCTGAGTCATTCATGAGTTTTTAGCCGCCTTGCTTCTTCTCACAGACTCTCTACTCTCATGCCA
+
CCCCCCCFCFFFGGGGGGGGGGGGGGHHGGGGGHHHGGHHHHHHHHHHHHHHHHHHHHHHHHHHHHHHHHHHGHGGHHHHHHHGGHHHHHHHHHHHHHHHHHHHHHHHHHHHHGGGGGGGGHHHHHHHGGGGGGGGGGGGGGGGGGFFFFFFFFFFFFFFFFFFFFFFFFFFFFFFFFFFFFFFFFFFFFFFFFFFFFFFFFFFFFFFFFFFFFFFFFFFFFFFFFFFFFFFFFFFFFFFFFFFFFFFFFB
@M05620:45:000000000-G6HP7:1:1101:15572:6547 1:N:0:106
AGATTACTGCAACAGTTCCCCCTGGACCTGGAAAAGTTTCTTGCCTGGCTTACAGAAGCTGAAACAACTGCCAATGTCCTACAGGATGCTACCCGTAAGGAAAGGCTCCTAGAAGACTCCAAGGGAGTAAAAGAGCTGATGAAACAATGGCAAGTAAGTCAGGCATTTCCGCTTTAGCACTCTTGTGGATCCAATTGAACAATTCTCAGCATTTGTACTTGTAACTGACAAGCCAGGGACAAAACAAAGAT
+
A3>AAFFFFF4FFGGGGGGGGGGGHHHHHHHHHHHHGHHHHHHHHHHHHHHHHHHHHHHHHHHHHHHHHHHHHHHHHHHHHHHHHHHHHHHHHHGGGEHHHH?GHHHHGHHHHHHHHHHHHHHGGFEEHHHHHGHHHHHHHHGHHHHHHHHHHGHHHHHHHHHHHHHHHHGGGGGHGHHHHHHHHFHGHHHHHGHHHGFFHHHHHHHHHHHHHHHHHHHHHHHHHHHHHHHHHGGGGGGGGGGGGGGGGGG
@M05620:45:000000000-G6HP7:1:1101:19601:6548 1:N:0:106
AAACCAAGCAGACACTCACCGCTCCCTCGCCACAGGCCAATAGTTTGTCCTCACTGAGTTGGCAACAAGTGGCTGCTGTGGCTGCCATTTTTCTGGTGATGGCCATCAGCTCCGACGAGGTCAGCTGGGGGGCTTTCTTTGTGTAAGCAACGAGAAACCTGAAAGAAGCATTTTTTAACTAAGTCCTGCTGAGTCATTCATGAGTTTTTAGCCGCCTTGCTTCTTCTCACAGACTCTCTACTCTCATGCCA
+
CCCCCCCFCFFFGGGGGGGGGGGGGGHHGGGGGHHHGGHHHHHHHHHHHHHHHHHHHHHHHHHHHHHHHHHHGHGGHHHHHHHGGHHHHHHHHHHHHHHHHHHHHHHHHHHHHGGGGGGGGHHHHHHHGGGGGGGGGGGGGGGGGGFFFFFFFFFFFFFFFFFFFFFFFFFFFFFFFFFFFFFFFFFFFFFFFFFFFFFFFFFFFFFFFFFFFFFFFFFFFFFFFFFFFFFFFFFFFFFFFFFFFFFFFFF
@M05620:45:000000000-G6HP7:1:1101:12843:6560 1:N:0:106
TACCTGTACTGGGGAAGCATTTGAATATCCCCCCATGGTGATGGGGACGGAGAACTGCTCCATAAACACAGGCAACGTGCCTAACTTTCCCGGGAAGATGAAGTCAAAGAGCGACCACAGCTCTCGGAGGTTATTTTGCATCGGTGAGCCAGACAGAATGATCCGATGAGGGGTGCGAAACTATTTGAGGAAAGGAAGCACCTTTTTATTAAATTTACCTTTTAGCAATCGCCATTCCTACCCTAAAGATC
+
CCCCCFFFFFFFGGGGGGGGGGHHHHHHHHHGGGGHHHGHHHHHHGGGGGGGGHHHHHHHHHHHHHHHHHHHGEHHGHHHHHHHHHHHHHHGGGGGGHHHGHHDGHHHHHHHGGGGGHHHHHHHHGGGGGCHHHHHHHHGHHGGGGGHHHHHHGHHHHHHHHHHHGGGHHHGGEFGGDFGGGGGGGGGGGFGGFGGGGGGGFFFFFFFFFFFFFFFFFFFFFFFFFFFFBEEFFFFFFFFFFFFFFFFFFF
@M05620:45:000000000-G6HP7:1:1101:18415:6562 1:N:0:106
TACCTGTACTGGGGAAGCATTTGAATATCCCCCCATGGTGATGGGGACGGAGAACTGCTCCATAAACACAGGCAACGTGCCTAACTTTCCCGGGAAGATGAAGTCAAAGAGCGACCACAGCTCTCGGAGGTTATTTTGCATCGGTGAGCCAGACAGAATGATCCGATGAGGGGTGCGAAACTATTTGAGGAAAGGAAGCACCTTTTTATTAAATTTACCTTTTAGCAATCGCCATTCCTACCCTAAAGATC
+
CCCCCFFFFFFFGGGGGGGGGGHHHHHHHHHGGGGHHHHHHHHHGGGGGGGGGHHHHHHHHFHHHHHHHHHHGHHHGHHHHHHHHHHHHHHGGGGGGHHHHHHHHHHHHHHHGGGGGHHHHHHHHGGGGGEGHHHHHHHGHHGGGGGHHHHHHGHHGHHHHHHHHFGGHHGGG;@GGDGGGGGGGGGGGGBFGGEGGGGEFEFFFFFFFFFFFFFFFFFFFFFFFFFFFFFFDF?FFFFFFFFFFFFFFFF
@M05620:45:000000000-G6HP7:1:1101:19609:6564 1:N:0:106
AAACCAAGCAGACACTCACCGCTCCCTCGCCACAGGCCAATAGTTTGTCCTCACTGAGTTGGCAACAAGTGGCTGCTGTGGCTGCCATTTTTCTGGTGATGGCCATCAGCTCCGACGAGGTCAGCTGGGGGGCTTTCTTTGTGTAAGCAACGAGAAACCTGAAAGAAGCATTTTTTAACTAAGTCCTGCTGAGTCATTCATGAGTTTTTAGCCGCCTTGCTTCTTCTCACAGACTCTCTACTCTCATGCCA
+
CCCCCAAFCFFFGGGGGGGGGGGGGGHHGGGGGHHHGGHHHHHHHHHHHHHHHHHHHHHHHHHHHHHHHGHHGHGGHHHHHHHGGHHHHHHHHHHHHHHHHHHHHHHHHHHHHGGGGGGGGHHHHHHHGGGGGGGGGGGGGFGGGGFFFFFFFFFFFFFFFFFFFFFFFFFFFFFFFFFFFFFFFFFFFFFFFBFFFFFFFFFFFFFFFFFFFFFFFFFFFFFFFFFFFFFFFFFFFFFFFFFFFFFFFFB
@M05620:45:000000000-G6HP7:1:1101:18433:6570 1:N:0:106
TACCTGTACTGGGGAAGCATTTGAATATCCCCCCATGGTGATGGGGACGGAGAACTGCTCCATAAACACAGGCAACGTGCCTAACTTTCCCGGGAAGATGAAGTCAAAGAGCGACCACAGCTCTCGGAGGTTATTTTGCTTCGGTGAGCCAGACAGAATGATCCGATGAGGGGTGCGAAACTATTTGAGGAAAGGAAGCACCTTTTTATTAAATTTACCTTTTAGCAATCGCCATTCCTACCCTAAAGATC
+
>>AA1F@3DFF11?FE1FE1FBECHBB3AFGFFGCHGBB1B2F1/?AAEC/AA01F1BG1A11DB1BFCFGEEEAG?G//C1FGH1BG1BF?EE//E0GHFBFGFF>GH0FF?CCC?GFG/@<FD<C/A@?<GHHHHF11<1><<CAAHHFGF.GFFGBBGHHFGCCGFHFC-;@?-.A-@GGB0B9FAB0CF..FB.AB/9/9BFF-FF///BFFFB//BFFBFBF/9B-9AAAB/FFFB-9BFFFFFBB
@M05620:45:000000000-G6HP7:1:1101:12828:6573 1:N:0:106
TACCTGTACTGGGGAAGCATTTGAATATCCCCCCATGGTGATGGGGACGGAGAACTGCTCCATAAACACAGGCAACGTGCCTAACTTTCCCGGGAAGATGAAGTCAAAGAGCGACCACAGCTCTCGGAGGTTATTTTGCATCGGTGAGCCAGACAGAATGATCCGATGAGGGGTGCGAAACTATTTGAGGAAAGGAAGCACCTTTTTATTAAATTTACCTTTTAGCAATCGCCATTCCTACCCTAAAGATC
+
CCCCCFFFFFFFGGGGGGGGGGHHHHHHHHHGGGGHHHHHHHHHHGGGGGGGGHHHHHHHHHHHHHHHHHHHGHHHGHHHHHHHHHHHHHHGGGGGGHHHHHHHHHHHHHHHGGGGGHHHHHHHHGGGGGEHHHHHHHHHHHGGGGGHHHHHHGHHHHHHHHHHHGGGHHHGGEFGGGGGGGGGGGGGGGFFGGGGGGGFGFFFFFFFFFFFFFFFFFFFFFFFFFFFFFFFFFFFFFFFFFFFFFFFFFF
@M05620:45:000000000-G6HP7:1:1101:12844:6582 1:N:0:106
TACCTGTACTGGGGAAGCATTTGAATATCCCCCCATGGTGATGGGGACGGAGAACTGCTCCATAAACACAGGCAACGTGCCTAACTTTCCCGGGAAGATGAAGTCAAAGAGCGACCACAGCTCTCGGAGGTTATTTTGCATCGGTGAGCCAGACAGAATGATCCGATGAGGGGTGCGAAACTATTTGAGGAAAGGAAGCACCTTTTTATTAAATTTACCTTTTAGCAATCGCCATTCCTACCCTAAAGATC
+
CCCCCFFFFFFFGGGGGGGGGGHHHHHHHHHGGGGHHHFGGHHHHGGGGGGGGHHHHHHHHHHHHHHGHHHHGHHHGHHHGHHHHHHHHHHGGGGGEHHHFGHHHHHGHHHHGGGGGHHHHHHHHGGGGGCGHHHHHHHGHHGGGGGHHHHHHGHHGHHHGHHHHGGGHHHGGEGGGGFGGGGGGGGFGGFGGGGGGFGFFEFFFFFFFFFFFFFFFFFFFFFFFFF:BBEFFFFFFFFFFFFFFFFFFFF
@M05620:45:000000000-G6HP7:1:1101:14165:6582 1:N:0:106
ATCTCTATCTCCTAAAAACCTGTTTAGATTTGGAGATAGACCTTCAGGTTTTTCATCATTTTCTGCATGAATTATACATTGACCACGTTCCAGCGTGGTCAGTTTGCAGCATTCTGTTATTTTGTTTGACAGAGTGTCTTGTTGAGAACATATGTAGGACATGATTTTTTCCTGCAACAGGGAAAATAAAGTATAAGTTTTAAAGATTTATTCTTTAATAAAGGATCTCAAAGCCAGCTTTAGAAAAAGGA
+
DDDDDFFFFFFFGGGGGGGGGGHHHHHHHHHHHHHHHHHHHHHHHHHHHHHGGHHHHHHHHHHHHHHHHHHHHHHHHHHHHHHHHHGHHHHHHHGGGGHHHHHHHHHHHHHHHHHHHHHHHHHHHHHHHHHHHHHHHHHHHHHHHHHHHHHHHHHHHHHHHHHHHHHHHGHHHHHHHHHHHGGHHHHHHHHHHHHHHHHHHHHHHHHHHHHHHHHHHHHHHHGHHHHHHHHHHHHHHGHHHHHHHHHHGGH
@M05620:45:000000000-G6HP7:1:1101:21686:6607 1:N:0:106
ATCTCTATCTCCTAAAAACCTGTTTAGATTTGGAGATAGACCTTCAGGTTTTTCATCATTTTCTGCATGAATTATACATTGACCACGTTCCAGCGTGGTCAGTTTGCAGCATTCTGTTATTTTGTTTGACAGAGTGTCTTGTTGAGAACTTATGTAGGACATGATTTTTTCCTGCAACAGGGAAAATAAAGTATAAGTTTTAAAGATTTATTCTTTAATAAAGGATCTCAAAGCCAGCTTTAGAAAAAGGA
+
BBBBAFDFFFDDFGGGGDFGFGHHHHHAGHHFHHHHHHH5AEGGHGHHGGHFFHHFFHFHHHHFDGHFGFDDFHHFGBFHBAGGHHGHFF2B@GGGEGGHHHDGHGGFGFHHFHHHHHGFGFHHGHHHHHHHHHGFHFHHHFGG?FGFFGFHHHHHHHFHHHHBFGHHFBGHHHFHHHHFHEAFGGGGHFGFGHGDG==FFHC<GFFFFHHHHHHHHHHGGDDFCGFHHHHGHHFHHGFGHHHHFHHHGGF
@M05620:45:000000000-G6HP7:1:1101:12287:6609 1:N:0:106
TACCTGTACTGGGGAAGCATTTGAATATCCCCCCATGGTGATGGGGACGGAGAACTGCTCCATAAACACAGGCAACGTGCCTAACTTTCCCGGGAAGATGAAGTCAAAGAGCGACCACAGCTCTCGGAGGTTATTTTGCATCGGTGAGCCAGACAGAATGATCCGATGAGGGGTGCGAAACTATTTGAGGAAAGGAAGCACCTTTTTATTAAATTTACCTTTTAGCAATCGCCATTCCTACCCTAAAGATC
+
AAAAAFFBFFFFCEE1AGG1GAFGH3E3FHHGGGGHFCBB1BGFEEEEAE/EEGBGFHHFHFAGHHHHHFHHGEFHEHHGHFDGHEFH111>>>/?AFHHFBE2FFEGHFGHGGGGGHGHEFHHHGGCGGCHHHHHFGD1FDECFGE<>FHHHEHGHGFHFGGHHGGGFFFGCGCA?EG@GGGGFFGE9FBFEGFFB.EFBABFFFFFFFFFFFF//9BBFFFB/F/;;BAABFFF9FFFF-AFBF/FF/F
@M05620:45:000000000-G6HP7:1:1101:15256:6620 1:N:0:106
ATCTCTATCTCCTAAAAACCTGTTTAGATTTGGAGATAGACCTTCAGGTTTTTCATCATTTTCTGCATGAATTATACATTGACCACGTTCCAGCGTGGTCAGTTTGCAGCATTCTGTTATTTTGTTTGACAGAGTGTCTTGTTGAGAACATATGTAGGACATGATTTTTTCCTGCAACAGGGAAAATAAAGTATAAGTTTTAAAGATTTATTCTTTAATAAAGGATCTCAAAGCCAGCTTTAGAAAAAGGA
+
BBBBBFFFFFFFGGGGGGGGGGHHHHHHHHHHHHHHHHHHHHHHHHHHHHHGGHHHHHHHHHHHHHHHHHHHHHHH5GHHHHHHHHGHHHHHHHGGGGHHHHHHHHHHHHHHHHHHHHHHHHHHHHHHHHHHHHHHHHHHHHHHFHHHHHHHHHHHHHHHHHHHHHHHHGHHHHHHHHHHHGGHHHHHHHHGHHHHHGHHHHHHHHHHHHHHHHHHHHHHHHHHHHHHHHHHHHHHHGHHHHHHHHHHGGH
@M05620:45:000000000-G6HP7:1:1101:21674:6625 1:N:0:106
ATCTCTATCTCCTAAAAACCTGTTTAGATTTGGAGATAGACCTTCAGGTTTTTCATCATTTTCTGCATGAATTATACATTGACCACGTTCCAGCGTGGTCAGTTTGCAGCATTCTGTTATTTTGTTTGACAGAGTGTCTTGTTGAGAACTTATGTAGGACATGATTTTTTCCTGCAACAGGGAAAATAAAGTATAAGTTTTAAAGATTTATTCTTTAATAAAGGATCTCAAAGCCAGCTTTAGAAAAAGGA
+
AABBBFFFFFFFGGGGGGGGGGHHHHHHGHHHHHHHHHHHHHHHHHHHHHHGGHHHHHHHHHHHHHHHHHHHHHHHHHHGHHHHHHGHHHHHHHGGGGFGHHHHHHHHHHHHHHHHHHHHHHHHGHHHGHGHHHHHHHHHHHHHGHHHGHHHHHHHHHHHHHHHHHHHHGHHHHHHHHHHHGGHHHHHHHHGGGHHHGHHHHHHHHHHHGGHHGHHHHHHHHHHHHHHHGHHHHHHHGHHHHHHGHHHGGH
@M05620:45:000000000-G6HP7:1:1101:22879:6628 1:N:0:106
ATCTCTATCTCCTAAAAACCTGTTTAGATTTGGAGATAGACCTTCAGGTTTTTCATCATTTTCTGCATGAATTATACATTGACCACGTTCCAGCGTGGTCAGTTTGCAGCATTCTGTTATTTTGTTTGACAGAGTGTCTTGTTGAGAACATATGTAGGACATGATTTTTTCCTGCAACAGGGAAAATAAAGTATAAGTTTTAAAGATTTATTCTTTAATAAAGGATCTCAAAGCCAGCTTTAGAAAAAGGA
+
CCCCCFFFFFFFGGGGGGGGGGHHHHHHHHHHHHHHHHHHHHHHHHHHHHHGGHHHHHHHHHHIIHHHHHHHHHHHHHHHHHHHHHGHHHHHHHGFGGHHHHHHHHHHHHHHHHHHHHHHHHHHHHHHHHHHHHHHHHHHHHHHHHHHHHHHHHHHHHHHHHHHHHHHHGHHHHHHHHHHHGGHHHHHHHHHHHHHHGHHHHHHHHHHHHHHHHHHHHHHHHHHHHHHHHHHHHHHHGHHHHGHHHHHGGH
@M05620:45:000000000-G6HP7:1:1101:12890:6636 1:N:0:106
TACCTGTACTGGGGAAGCATTTGAATATCCCCCCATGGTGATGGGGACGGAGAACTGCTCCATAAACACAGGCAACGTGCCTAACTTTCCCGGGAAGATGAAGTCAAAGAGCGACCACAGCTCTCGGAGGTTATTTTGCATCGGTGAGCCAGACAGAATGATCCGATGAGGGGTGCGAAACTATTTGAGGAAAGGAAGCACCTTTTTATTAAATTTACCTTTTAGCAATCGCCATTCCTACCCTAAAGATC
+
BBCCCFFFFFFFGGGGGGGGGGHHHHHHHHHGGGGHHHGGHHHHHGGGGGGGGHHHHHHHHHHHHHHHHHHHGHHHGHHHHHHHHHHHHHHGGGGGGHHHHHHGHHHHHHHHGGGGGHHGHHHHHGGGGGEHHHHHHHHHHHGGGGGHHHHHHGHHHHHHHHHHHGGGHHHGGEFGGGFDGGGGGGGFGGFFGFGGGGGGGFFFFFFFFFFFFFFFFFFFFFFFFFFFFFFFFFFFFFFFFFFFFFFFFFF
@M05620:45:000000000-G6HP7:1:1101:12588:6671 1:N:0:106
AAACCAAGCAGACACTCACCGCTCCCTCGCCACAGGCCAATAGTTTGTCCTCACTGAGTTGGCAACAAGTGGCTGCTGTGGCTGCCATTTTTCTGGTGATGGCCATCAGCTCCGACGAGGTCAGCTGGGGGGCTTTCTTTGTGTAAGCAACGAGAAACCTGAAAGAAGCATTTTTTAACTAAGTCCTGCTGAGTCATTCATGAGTTTTTAGCCGCCTTGCTTCTTCTCACAGACTCTCTACTCTCATGCCA
+
CCCCCCCFCFFFGGGGGGGGGGGGGGHHGGGGGHHHGGHHHHHHHHHHHHHHHHHHHHHHHHHHHHHHHHHHGHGGHHHHHHHGGHHHHHHHHHHHHHHHHHHHHHHHHHHHHGGGGGGGDHHHHHHHGGGGGGGGGGGGGFGGGGFFFFFFFFFFFFFFFFFFFFFFFFFFFFFFFFFFFFFFFFFFFFFFFFFFFFFFFFFFFFFFFFFFFFFFFFFFFFFFFFFFFFFFFFFFFFFFFFFFFFFFFFF
@M05620:45:000000000-G6HP7:1:1101:25175:6684 1:N:0:106
AGATTACTGCAACAGTTCCCCCTGGACCTGGAAAAGTTTCTTGCCTGGCTTACAGAAGCTGAAACAACTGCCAATGTCCTACAGGATGCTACCCGTAAGGAAAGGCTCCTAGAAGACTCCAAGGGAGTAAAAGAGCTGATGAAACAATGGCAAGTAAGTCAGGCATTTCCGCTTTAGCACTCTTGTGGATCCAATTGAACAATTCTCAGCATTTGTACTTGTAACTGACAAGCCAGGGACAAAACAAAGAT
+
BBBCCFFFFFFFGGGGGGGGGGGGHHHHHHHHHHHHHHHHHHHHHHHHHHHHHHHHHHHHHHHHHHHHHHHHHHHHHHHHHHHHHHHHHHHHHHGGGGHHHHHHHHHHGHHHHHHGHHHHHHHGGHGGHHHHHGHHHHGHHHHHHHHHHHHHHGHHHHHHHHHHHHHHHHGGGGGHGHHHHHHHHGHGHHHHGHHHHHGGHHHHHHHHHHHHHGHHHGHHHHHHHHHHHHHHHGGGGGGGGGGGGGGGGGF
@M05620:45:000000000-G6HP7:1:1101:11720:6707 1:N:0:106
AGATTACTGCAACAGTTCCCCCTGGACCTGGAAAAGTTTCTTGCCTGGCTTACAGAAGCTGAAACAACTGCCAATGTCCTACAGGATGCTACCCGTAAGGAAAGGCTCCTAGAAGACTCCAAGGGAGTAAAAGAGCTGATGAAACAATGGCAAGTAAGTCAGGCATTTCCGCTTTAGCACTCTTGTGGATCCAATTGAACAATTCTCAGCATTTGTACTTGTAACTGACAAGCCAGGGACAAAACAAAGAT
+
AAABCFFFDDBDGGFBGGGGGGGGHHHHHHHHHHHHHHHHHHHHHHHHHHHABFGHHHHHHHHHHHHHHHHHHHHHHHHHFGHHHHHHHHFGHHGGEEGGGHFFHHHHGHHHHHHHHHHHHHHGGHGGHGHHHGHHHHGHHHHHHHHHHHHHHGHHHHHHHHHHHHHHHHGGGGGHHHHHHHHHHHHGHHHHHHHHHHGGHHHHHHHHHHHHHHHHHFHHHHHHHHHGHHHHHGGGGGGGEAFFGGGGGGF
@M05620:45:000000000-G6HP7:1:1101:11722:6725 1:N:0:106
AGATTACTGCAACAGTTCCCCCTGGACCTGGAAAAGTTTCTTGCCTGGCTTACAGAAGCTGAAACAACTGCCAATGTCCTACAGGATGCTACCCGTAAGGAAAGGCTCCTAGAAGACTCCAAGGGAGTAAAAGAGCTGATGAAACAATGGCAAGTAAGTCAGGCATTTCCGCTTTAGCACTCTTGTGGATCCAATTGAACAATTCTCAGCATTTGTACTTGTAACTGACAAGCCAGGGACAAAACAAAGAT
+
BBACBFFFDFFFGGGFGGGGGGGGGGHHHHHHHHHHFHHHHHHHHHGFHHH3BBGHHHHHHHHHHHHHHHHHHHHHGHHHDFGHHGHHHHFGHHGGGGHGGHFFHHHHGHHHHHHHHHHHHHHGGHGGHFHHHGHHHHGHHFHHHHHHHHHHHGHGHHHHHGBGHHHHHHGGGGGHHHHHHHHHHGHGHHHHHFHHHFHGFHHHHHHHHHHHHHFGGHHHHHHGHFHFFHHHHGGGGGGGGFFGGGGFFF;
@M05620:45:000000000-G6HP7:1:1101:20766:6728 1:N:0:106
ATCTCTATCTCCTAAAAACCTGTTTAGATTTGGAGATAGACCTTCAGGTTTTTCATCATTTTCTGCATGAATTATACATTGACCACGTTCCAGCGTGGTCAGTTTGCAGCATTCTGTTATTTTGTTTGACAGAGTGTCTTGTTGAGAACATATGTAGGACATGATTTTTTCCTGCAACAGGGAAAATAAAGTATAAGTTTTAAAGATTTATTCTTTAATAAAGGATCTCAAAGCCAGCTTTAGAAAAAGGA
+
BBBABFFFFFFFFGGFGGGGGFHHGHHGHGFHFHHHFGGHGHHHHHHHGHHGGHHHHHHHHHHHHHHGHFHHHHHHHHHHHHGHHHGHHHFGHHGEGGHHFHGHHHHHHHGFHHHHHHGHHHHHGHHHGHGHHHHHHHHHHHHHHHGHHHHGHHGHHHHHGHHHHHHHHGHHHHHGHHHHHGGFHHHGHDGFFHHHHHHHHGHHHGHHHHHHHHHHHBHHGFFHFHHHHHGGHHHHHGHHHFHFHGFFGDG
@M05620:45:000000000-G6HP7:1:1101:20783:6736 1:N:0:106
ATCTCTATCTCCTAAAAACCTGTTTAGATTTGGAGATAGACCTTCAGGTTTTTCATCATTTTCTGCATGAATTATACATTGACCACGTTCCAGCGTGGTCAGTTTGCAGCATTCTGTTATTTTGTTTGACAGAGTGTCTTGTTGAGAACATATGTAGGACATGATTTTTTCCTGCAACAGGGAAAATAAAGTATAAGTTTTAAAGATTTATTCTTTAATAAAGGATCTCAAAGCCAGCTTTAGAAAAAGGA
+
CABCCFFFFFFFGGGGGGGGGGGHHHHHHHHHHHHHHHHHHHHHHHHHHHHGGHHHHIHHHHIHHH5FHHHHHHHHHHHHHGHHHHGHHHHHHHGEFGHHFHGHHHHHHHHHHHHHHHHHHHHHHHHHHHHHHHHHHHHHHHHHHHHHHHHHHHHHHHHHHHHHHHHHHGHHHHHHHHHHHGGHHHHHHHHHHGHGHFGHHHGFHHHHGHHHHHHHHHHHHGHHHHHHHFHHHFHHHGGHHHHGGHGHGGG
@M05620:45:000000000-G6HP7:1:1101:22818:6779 1:N:0:106
AGATTACTGCAACAGTTCCCCCTGGACCTGGAAAAGTTTCTTGCCTGGCTTACAGAAGCTGAAACAACTGCCAATGTCCTACAGGATGCTACCCGTAAGGAAAGGCTCCTAGAAGACTCCAAGGGAGTAAAAGAGCTGATGAAACAATGGCAAGTAAGTCAGGCATTTCCGCTTTAGCACTCTTGTGGATCCAATTGAACAATTCTCAGCATTTGTACTTGTAACTGACAAGCCAGGGACAAAACAAAGAT
+
BABBCFFFFFFFGGGFGGGGGGGGHHHHHHHHHHHHGHHHHHHHHHHHHHHHHHHHHHHHHHHHHHHHHHHHHHHHHHHHHHHHHGHHHHFGGHGGGGHHHHGHHHHHGHHHHHHHHHHHHHHGGHGFHHHHHGHHHHHHHHHHHHHHHHHHHGHHHHHHHHHHHHHHHHGGGGGHHHGHHHHHHHHGHHHHHHHHHHFFHHHHHHHHHHHHHHHHHFHHHHHHHHHHHGGHHGGGGGGGGGGGGGGGGGG
@M05620:45:000000000-G6HP7:1:1101:25012:6803 1:N:0:106
AAACCAAGCAGACACTCACCGCTCCCTCGCCACAGGCCAATAGTTTGTCCTCACTGAGTTGGCAACAAGTGGCTGCTGTGGCTGCCATTTTTCTGGTGATGGCCATCAGCTCCGACGAGGTCAGCTGGGGGGCTTTCTTTGTGTAAGCAACGAGAAACCTGAAAGAAGCATTTTTTAACTAAGTCCTGCTGAGTCATTCATGAGTTTTTAGCCGCCTTGCTTCTTCTCACAGACTCTCTACTCTCATGCCA
+
CCCCCCCFCFFFGGGGGGGGGGGGGGHHGGGGGHHHGGHHHHHHHHHHHHHHHHHHHHHHHHHHHHHHHHHHGHGGHHHHHHHGGHHHHHHHHHHHHHHHHHHHHHHHHHHHHGGGGGGGGHHHHHHHGGGGGGGGGGGGGGGGGGFFFFFFFFFFFFFFFFFFFFFFFFFFFFFFFFFFFFFFFFFFFFFFFFFFFFFFFFFFFFFFFFFFFFFFFFFFFFFFFFFFFFFFFFFFFFFFFFFFFFFFFFB
@M05620:45:000000000-G6HP7:1:1101:16059:6822 1:N:0:106
ATCTCTATCTCCTAAAAACCTGTTTAGATTTGGAGATAGACCTTCAGGTTTTTCATCATTTTCTGCTTGAATTATACATTGACCACGTTCCAGCGTGGTCAGTTTGCAGCATTCTGTTATTTTGTTTGACAGAGTGTCTTGTTGAGAACATATGTAGGACATGATTTTTTCCTGCAACAGGGAAAATAAAGTATAAGTTTTAAAGATTTATTCTTTAATAAAGGATCTCAAAGCCAGCTTTAGAAAAAGGA
+
BBBBBFFFFFFFFGGGGGGGGGHFHHHHHFFHFFHGHHHHFHHHHHHFGGHFFHFGGFHHHHHHHHHGHFHFHHHHFHHHHHFFGHGHHFFGHFFFFGCFFHFGFGHHHHGGGGHH@GFHHHHHGHHHFFFHHHHHHHHHHHGHHHEHHHFFGHFGHHHFFGHHFHFHDDCFHHFGHFHHHGEFEGHFHDF@<GFHHHHHHEGDGFHHHHHHHHHGBDGHG0<DGHHHFHHFHH.GGGHHHFHFFHEFADF
@M05620:45:000000000-G6HP7:1:1101:16042:6824 1:N:0:106
ATCTCTATCTCCTAAAAACCTGTTTAGATTTGGAGATAGACCTTCAGGTTTTTCATCATTTTCTGCTTGAATTATACATTGACCACGTTCCAGCGTGGTCAGTTTGCAGCATTCTGTTATTTTGTTTGACAGAGTGTCTTGTTGAGAACATATGTAGGACATGATTTTTTCCTGCAACAGGGAAAATAAAGTATAAGTTTTAAAGATTTATTCTTTAATAAAGGATCTCAAAGCCAGCTTTAGAAAAAGGA
+
CCCCCFFFFFFFGGGGGGGGGGHHHHHHHHHHHGHHHHHHHHHHHHHHHHHGGHHHHHHHHHIIHHHHHHHHHHHHHHHHHGHHHHGHHHHHHHGGGGHHHHHHHHHHHHHHHHHHHHHHHHHHHHHHHHHHHHHHHHHHHHHHHHHHHHHHHHHHHHHHHHHHHHHHHGHHHHHHHHHHGGGHHHHHHHHHHHHHHHHHHHGHHHHHHHHHHHHHHHHHHHGHHHHHHHHHHHHHHGHHHHHHHHHHGGG
@M05620:45:000000000-G6HP7:1:1101:26316:6834 1:N:0:106
AGATTACTGCAACAGTTCCCCCTGGACCTGGAAAAGTTTCTTGCCTGGCTTACAGAAGCTGAAACAACTGCCAATGTCCTACAGGATGCTACCCGTAAGGAAAGGCTCCTAGAAGACTCCAAGGGAGTAAAAGAGCTGATGAAACAATGGCAAGTAAGTCAGGCATTTCCGCTTTAGCACTCTTGTGGATCCAATTGAACAATTCTCAGCATTTGTACTTGTAACTGACAAGCCAGGGACAAAACAAAGAT
+
AAABCFFFFFFFGGGGGGGGGGGGHHHHHHHHHHHHFHHHHHHHHHHHHHHHHHHHHHHHHHHHHHHHHHHHHHHHHHHHHHHHHGHHHHHHHHGGGGHHHHHHHGHHGHHHHHHHHHHHHGHGGHGGHHHHHGHHHHHHHHHHHHHHHHHHHGHHHHHHHHFHHHHHHHGGGGGHHHHHHHHHHFGGHHHHHHHHHFFHHHHHHHHHHHHHHHHHHHHGHFHHHHHHHHHHGGGGGGGGGGGGGGGGGGF
@M05620:45:000000000-G6HP7:1:1101:5251:6836 1:N:0:106
AAACCAAGCAGACACTCACCGCTCCCTCGCCACAGGCCAATAGTTTGTCCTCACTGAGTTGGCAACAAGTGGCTGCTGTGGCTGCCATTTTTCTGGTGATGGCCATCAGCTCCGACGAGGTCAGCTGGGGGGCTTTCTTTGTGTAAGCAACGAGAAACCTGAAAGAAGCATTTTTTAACTAAGTCCTGCTGAGTCATTCATGAGTTTTTAGCCGCCTTGCTTCTTCTCACAGACTCTCTACTCTCATGCCA
+
CCCCCABFCFFFGGGGGGGGGGGGGGHHGGGGGHHHGGHHHHHHHHHHHHHHHHHHHHHHHHHGHHHHHHHHGHGGHHHHHHHGGHHHHHHHHHHHHHHHHHHHHHHHHHHHHGGFGGGGEHHHHHHHGGGGGGGGGGGGGGGGGGFFFFFFFFFFFFFFFFFFFFFFFFFFFFFFFFFFFFFFFFFFFFFFFFFFFFFFFFFFFFFFFFFFFFFFFFFFFFFFFFFFFFFFFFFFFFFFFFFFFFFFFFF
@M05620:45:000000000-G6HP7:1:1101:8821:6863 1:N:0:106
AGATTACTGCAACAGTTCCCCCTGGACCTGGAAAAGTTTCTTGCCTGGCTTACAGAAGCTGAAACAACTGCCAATGTCCTACAGGATGCTACCCGTAAGGAAAGGCTCCTAGAAGACTCCAAGGGAGTAAAAGAGCTGATGAAACAATGGCAAGTAAGTCAGGCATTTCCGCTTTAGCACTCTTGTGGATCCAATTGAACAATTCTCAGCATTTGTACTTGTAACTGACAAGCCAGGGACAAAACAAAGAT
+
AABABFFFFFFFGGGGGGGGGGGGHHHHHHFGFHHHHHHHHHHHHHHHHHHHHHHGHHHHHHHHHHHHHHHHHHHHHHHHHHHHGFHHHHFHHHGFGGHHHHGFHHHHGHHHHHFHHHHHHHHGDGFFHHHHHGHHHHHHHHHHHHHHHGHHHGHHHHHHHHHHHHHHHHGGGGGHHHHHHHHHHHHGGHHHHFHHHFHHHHHHHHHHHGHHHHHHHHHHHHFHHHHHGHHHGGFAEGEGEFCFGGGGFGF
@M05620:45:000000000-G6HP7:1:1101:10185:6863 1:N:0:106
AGATTACTGCAACAGTTCCCCCTGGACCTGGAAAAGTTTCTTGCCTGGCTTACAGAAGCTGAAACAACTGCCAATGTCCTACAGGATGCTACCCGTAAGGAAAGGCTCCTAGAAGACTCCAAGGGAGTAAAAGAGCTTATGAAACAATGGCAAGTAAGTCAGGCATTTCCGCTTTAGCACTCTTGTGGATCCAATTGAACAATTCTCAGCATTTGTACTTGTAACTGACAAGCCAGGGACAAAACAAAGAT
+
A?BBBFFFFFBFGGFGGGGGGGGGHHHHHHHGHHHHHHHHHHHHHHHHHHHHHHHHHHHHHHHHHHHHHHHHHHHHHHHHHHHHHHHHHHFHHHGGGGHHHHCFHHHHGHHHHHFGHHHHHHHGGGGGHHHHHGHHHHHHHGHHHHHHHHHHHGHHHHHHHHHHHHHHHHGGGGGHEHHHHHHHGGHGHHHHHFHHHGHGHHGHHHHHHHGHHHHHHFHFHHGFHHHHGHHHEGGGGGGGGGFFGGGGGGG
@M05620:45:000000000-G6HP7:1:1101:24219:6869 1:N:0:106
AAACCAAGGCAGACACTCACCGCTCCCTCGCCACAGGCCAATAGTTTGTCCTCACTGAGTTGGCAACAAGTGGCTGCTGTGGCTGCCATTTTTCTGGTGATGGCCATCAGCTCCGACGAGGTCAGCTGGGGGGCTTTCTTTGTGTAAGCAACGAGAAACCTGAAAGAAGCATTTTTTAACTAAGTCCTGCTGAGTCATTCATGAGTTTTTAGCCGCCTTGCTTCTTCTCACAGACTCTCTACTCTCATGCC
+
CCCBCBBFBBFBGGGGGGGGGGGGGGGHHGGGGGHHHGGHHHHHHHHHHHHHHHHHHHHHHHHHHHHHHHGHFGHGGHHHHHHHGGHHHHHHHHHHHHHHHHHHHHHHHHHHHHGGGGFGGGHHHHHHHGGGGGGGGGGGGGGGFFFFFFFFFFFFFFFFFFFFFFFFFFFFFFFFFEFFFFFFFFFFFFFFFFFFFFFFFFFFFFFFFFFFFFFFFFFFFFFFFFFFFFFFFFFFFFFFFFFFFFFFFFF
@M05620:45:000000000-G6HP7:1:1101:20339:6881 1:N:0:106
AAACCAAGCAGACACTCACCGCTCCCTCGCCACAGGCCAATAGTTTGTCCTCACTGAGTTGGCAACAAGTGGCTGCTGTGGCTGCCATTTTTCTGGTGATGGCCATCAGCTCCGACGAGGTCAGCTGGGGGGCTTTCTTTGTGTAAGCAACGAGAAACCTGAAAGAAGCATTTTTTAACTAAGTCCTGCTGAGTCATTCATGAGTTTTTAGCCGCCTTGCTTCTTCTCACAGACTCTCTACTCTCATGCCA
+
AAA1A1AFAB>C1FGFGGGGEEEEEFHHEEAAEHHG/FCHCFGHDEFGE1F1AGFFFFHHHBGBCHHCHBDF/EEFCCHFHF0/FHFHHD@EF@GGFG12BG>>>GHHHHFBE>@<E/<@GB1GCHFHG@CGGGGG09FGGGFFGEFFFFA>-B?BB/9/9//FF/-B///9FFF>FFFFFFB9B9BBFFFFFFFFFFB/FFFFBFFFFFE/B---;9BFFFFFFB//9/FFBFFFFFFF/;9BBFBBFFF
@M05620:45:000000000-G6HP7:1:1101:26891:6893 1:N:0:106
TACCTGTACTGGGGAAGCAATCGCCATTCCTACCCTAAAGATCGGAAGAGCACACGTCTGAACTCCAGTCACCGGCTATGATCTCGTATGCCGTCTTCTGCTTGAAAAAAACAAAAACAGCTCTCCAATGCTATTTTACAACAGAGAGACAAAATAAAAGATCCCTTGAGCGTTGCAAAAAAATTATAAAATAGGAATGACCATTCTATTATCATTAACTCCCACTCTCCCCCATTCATAAACAATACATC
+
CBCCCFFFFFFFGGGGGGGGGGGGGGGHHHHHGHHHHHFHHHHHGGGGFHHHHHHGFHHGHFHHFHHHHHGGHGGGGGHHHHFGHHGAGHHHE?EHFGHHFHGHHHHGFEE/FF00?//?02?32232222D22DF222>2@/00?0//0000?11>11=.<1<0110110-<<-.0<</.--./00<0;0000900;000//0=000;0;00000900000./.:/00//..-/;//;/;///;//////
@M05620:45:000000000-G6HP7:1:1101:26747:6896 1:N:0:106
TACCTGTACTGGGGAAGAGTGTAGCAATCGCCATTCCTACCCTAAAGATCGGAAGAGCACACGTCTGAACTCCAGTCACCGGCTATGATCTCGTATGCCGTCTTCTGCTTGAAAAAAAAAAATACTTACCGAAGCCCCCCTCACCCCCAATTCCAACCTATATACTATAACTCAGTAGAGTCTCACCCGCCGCCCTGTCTCCTCCCTTCCTGTCCCCAGTCCTTTTCTGCCCGGCATGATTTCTGACCTTT
+
BBBBBFFFFFFFGGGGGGGFGFGHHHHHHGGGGGHHHHHHHHHHHHHHHHHGGGGHHHGHGHGHHHGGFHHHHHHFGHHGGGGGGHGHH4GGHFGHHHHGGGGEHHHHHHHBGHHHGGGC//0222211?/</<>FCCC-<..<<<-<:./0<0;0/./;;000000;0<0;;0000000090;00.;--9-;-9-;9//;B/;99.;.;//:;BBAF.;9/BBB/B///9A;----./;://///9//:/
@M05620:45:000000000-G6HP7:1:1101:24036:6907 1:N:0:106
TACCTGTACTGGGGAAGCAATCGCCATTCCTACCCTAAAGATCGGAAGAGCACACGTCTGAACTCCAGTCACCGGCTATGATCTCGTATGCCGTCTTCTGCTTGAAAAAAAAAAAAAAAAAAAAAAAGAAAAAAAAAAATGTCTTAGAATAAGATCATAAAGAGAACATCAATCATAATCAGACAAGTCAGTTATTGAAAATAAGAAGAAGAAAAGAGCAGGCAGAATCAAGATGGTAAGAAGGATTAGAG
+
CCDECFFFFFFFGGGGGGGGGGGGGGGHHHHHHHHHGHHHHHHHGGGGHHHFHHHGHHHGGHHHHHHHHHHHHGGGGGHHHF@GHHGGHHHHGGGHGHHHHHHHHHHHHGGGGB</</<-<-<----<..//.------<011<1:11111111110111111//00/1000110111111000//.1:111111111111<01111<://0////.//0/....9/111000010011011/..0100<0
@M05620:45:000000000-G6HP7:1:1101:12219:6917 1:N:0:106
AAACCAAGCAGACACTCACCGCTCCCTCGCCACAGGCCAATAGTTTGTCCTCACTGAGTTGGCAACAAGTGGCTGCTGTGGCTGCCATTTTTCTGGTGATGGCCATCAGCTCCGACGAGGTAAGCTGGGGGGCTTTCTTTGTGTAAGCAACGAGAAACCTGAAAGAAGCATTTTTTAACTAAGTCCTGTTGAGCCATTCATGAGTTTTTAGCCGCCTTGCTTCTTCTCACAGACTCTCTACTCTCATGCCA
+
AAAAAAAFBFFFGGGGGGGGGGGGGGHHGGGGGHHHGGDFHFHHHHHHHHHHHHHHHHHBG33GCCGGGDFEE1?C@3@B21B1BE3BFFGE?4GFBB3@F3GFHF3BFGFHFEE@E?CG/2?22BGHGGG-?DG/;FGGB09;FFBFBFAB.9DDFF9/:FFB/B./;BFFFFFAEFFFFEF/;/;///9/B/9/;B/9////BFFF.A/B/.@DFFB/F/9B9//99/9B/9/:///;9/;/:/;///;
@M05620:45:000000000-G6HP7:1:1101:17758:6919 1:N:0:106
TACCTGTACTGGGGAAGCATTTGAATATCCCCCCATGGTGATGGGGACGGAGAACTGCTCCATAAACACAGGCAACGTGCCTAACTTTCCCGGGAAGATGAAGTCAAAGAGCGACCACAGCTCTCGGAGGTTATTTTGCATCGGTGAGCCAGACAGAATGATCCGATGAGGGGTGCGAAACTATTTGAGGAAAGGAAGCACCTTTTTATTAAATTTACCTTTTAGCAATCGCCATTCCTACCCTAAAGATC
+
CDDDCFFFFFFFGGGGGGGGGGHHHHHHHHHGGGGHHHGHHHHHHGGGGGGGGHHHHHHHHHHHHHHHHHHHGHHHGHHHHHHHHHHHHHHGGGGGGHHHHHHHHHHHHHHHGGGGGHHHHHHHHGGGGGGHHHHHHHHHHHGGGGGHHGHHHGHHHHHHHHHHHGGGHHHGGGGGGGGGGGGGGHHGGGFGGGGGGGGGGFFFFFFFFFFFFFFHHFFFFFFFFFFFFFFFFFEFFFFFFFFFFFFFFFF
@M05620:45:000000000-G6HP7:1:1101:5078:6947 1:N:0:106
AGATTACTGCAACAGTTCCCCCTGGACCTGGAAAAGTTTCTTGCCTGGCTTACAGAAGCTGAAACAACTGCCAATGTCCTACAGGATGCTACCCGTAAGGAAAGGCTCCTAGAAGACTCCAAGGGAGTAAAAGAGCTGATGAAACAATGGCAAGTAAGTCAGGCATTTCCGCTTTAGCACTCTTGTGGATCCAATTGAACAATTCTCAGCATTTGTACTTGTAACTGACAAGCCAGGGACAAAACAAAGAT
+
AAAABFFFFFFDGGGGGGGGGGGGHGHHHFFFGHHHHHHHHHHHHHHGHHHHHHHHGHHHHHHHHHHHHHHHHHHHFGHHHHHHHFHHHHHHHHGEGGHHHHGGHHGHGHHHHHHHHHHHHHHGGEGFHHHHHGHHHHHHHHHHHHHHHGHHHGHHHHHHHGGHHHHHHBEGGGGHFHHHHHHHHHHGHHHHHHHGFGHHHHGHHHGHHHHHHHHGHFHGHFHHHHHGHHHHHGGFEGGGEGFGGGGGBF:
@M05620:45:000000000-G6HP7:1:1101:14623:6952 1:N:0:106
ATCTCTATCTCCTAAAAACCTGTTTAGATTTGGAGATAGACCTTCAGGTTTTTCATCATTTTCTGCATGAATTATACATTGACCACGTTCCAGCGTGGTCAGTTTGCAGCATTCTGTTATTTTGTTTGACAGAGTGTCTTGTTGAGAACATATGTAGGACATGATTTTTTCCTGCAACAGGGAAAATAAAGTATAAGTTTTAAAGATTTATTCTTTAATAAAGGATCTCAAAGCCAGCTTTAGAAAAAGGA
+
CCDDDFFFFFFFGGGGGGGGGGHHHHHHHHHHHHHHHHHHHHHHHHHHHHHGGHHHHHIHHHHIIHHHHHHHHHHHHHHHHHHHHHGHHHHHHHGGGGHHGHHHHHHGHHHHHHHHHHHHHHHHHHHHGHHHHHHHHHHHHHHHHHHHHHHHHHHHHHHHFHHHHHHHHGHHHHHHHHHHHGGHHHHHHHHHHHHHHGHHHHHHHHHHHHHHHH1GHHHHHHHHHHHHHHHHHHHHHGHHHHHHGGHHGGH
@M05620:45:000000000-G6HP7:1:1101:14600:6954 1:N:0:106
ATCTCTATCTCCTAAAAACCTGTTTAGATTTGGAGATAGACCTTCAGGTTTTTCATCATTTTCTGCATGAATTATACATTGACCACGTTCCAGCGTGGTCAGTTTGCAGCATTCTGTTATTTTGTTTGACAGAGTGTCTTGTTGAGAACATATGTAGGACATGATTTTTTCCTGCAACAGGGAAAATAAAGTATAAGTTTTAAAGATTTATTCTTTAATAAAGGATCTCAAAGCCAGCTTTAGAAAAAGGA
+
AAAABFFFFFFFGGGGGGGGGGHHHHGHHHHHHHHHGHHHHHHHHHGEFGHGGHHHHHHHHHHHHHHHHBHHHHHHHHHHHFFHHHGHHHHHHHGGGGHHGHHHHHHHHHHHHHHHHHHHHHHHHHHHHHHHHHHHHHHHHHHHHHHHHHHHHHHHHHHHHHHHHHHHHGHHHHHHFHHHHGGGGHHHGGHGGGHHHHHHHHHHGFFHGHHHHHHHHFHGHHHEFHHHHGHHGGHHHGHHHHGFHHHHDDG
@M05620:45:000000000-G6HP7:1:1101:5084:6971 1:N:0:106
AGATTACTGCAACAGTTCCCCCTGGACCTGGAAAAGTTTCTTGCCTGGCTTACAGAAGCTGAAACAACTGCCAATGTCCTACAGGATGCTACCCGTAAGGAAAGGCTCCTAGAAGACTCCAAGGGAGTAAAAGAGCTGATGAAACAATGGCAAGTAAGTCAGGCATTTCCGCTTTAGCACTCTTGTGGATCCAATTGAACAATTCTCAGCATTTGTACTTGTAACTGACAAGCCAGGGACAAAACAAAGAT
+
ACCCCFFFFFFFGGGGGGGGGGGGHHHHHHHHHHHHGHHHHHHHHHHHHHHHHHHHHHHHHHHHHHHHHHHHHHHHHHHHHHHHHHHHHHHHHHGGGGHHHHHHHHHHGHHHHHHHHHHHHHHGGGGGHHHHHGHHHHGHHHHHHGHHFHHHHGHHHHHHHHHHHHHHHHGGGGGHHHHHHHHHHHHGHHHHGHHHHGFHHHHHHHHHHHHHHHHHHGHHHGHFHHHHHHHHGGGGGGGGFFGGGGGGGGF
@M05620:45:000000000-G6HP7:1:1101:22478:6997 1:N:0:106
AAACCAAGCAGACACTCACCGCTCCCTCGCCACAGGCCAATAGTTTGTCCTCACTGAGTTGGCAACAAGTGGCTGCTGTGGCTGCCATTTTTCTGGTGATGGCCATCAGCTCCGACGAGGTCAGCTGGGGGGCTTTCTTTGTGTAAGCAACGAGAAACCTGAAAGAAGCATTTTTTAACTAAGTCCTGCTGAGTCATTCATGAGTTTTTAGCCGCCTTGCTTCTTCTCACAGACTCTCTACTCTCATGCCA
+
BBBBBABFBFFFGGGGGGGGGGGGGGHHGGGGGHHHGGGHHFHHHHHHHHHHHHHHHHGHHHHHHHHHHHHHGFGGHGFGHHHGGHHHHHHFHHHHHHEHHGHHHHHHHHHHHGGGGGDGFHHHHHHHGGGGGGGGFGGGGGGGGGFFFFFFFFFFFFFFFFFFFFFFFFFFFFFFFFFFFFFFFFFFFFFFFFFFFFFFFFFFFFFFFFFFFFFFDFFFFFFFFFFFFFFFFFFFFFFFFFFFFFFFFFF
@M05620:45:000000000-G6HP7:1:1101:8677:7000 1:N:0:106
ATCTCTATCTCCTAAAAACCTGTTTAGATTTGGAGATAGACCTTCAGGTTTTTCATCATTTTCTGCATGAATTATACATTGACCACGTTCCAGCGTGGTCAGTTTGCAGCATTCTGTTATTTTGTTTGACAGAGTGTCTTGTTGAGAACATATGTAGGACATGATTTTTTCCTGCAACAGGGAAAATAAAGTATAAGTTTTAAAGATTTATTCTTTAATAAAGGATCTCAAAGCCAGCTTTAGAAAAAGGA
+
BBBBBFFFFFFFGGGGFGGGFFFGHGHHHHHHHHHGHHHHHHHHHHHHHHHGGHHGFFHHHHHHGFHHHFGHHHHHHHFHHHHHHHFFHHHHHHGGDGHHHHGGHHGHHHHHHHGGGHHHHHHHGHHHHHGHGHFFGHHHHGHHGGGHHHHHHHGHHHHHGHHHGHHHHGHHHHHHHHHHHFEHHHGHGHGGHHFFG>FHHHHHGGHHGHHHHHHHHHHHHHHHGHHHHHHHHGHHHGHHHHHBCFHHGGG
@M05620:45:000000000-G6HP7:1:1101:21593:7004 1:N:0:106
ATCTCTATCTCCTAAAAACCTGTTTAGATTTGGAGATAGACCTTCAGGTTTTTCATCATTTTCTGCATGAATTATACATTGACCACGTTCCAGCGTGGTCAGTTTGCAGCATTCTGTTATTTTGTTTGACAGAGTGTCTTGTTGAGAACATATGTAGGACATGATTTTTTCCTGCAACAGGGAAAATAAAGTATAAGTTTTAAAGATTTATTCTTTAATAAAGGATCTCAAAGCCAGCTTTAGAAAAAGGA
+
CCCCCFFFFFFFGGGGGGGGGGHHHHHHHHHHHHHHHHHGHHHHHHHHHHHGGHHHHIHHHHHHIHHHHHHHHHHHHGHHHHHHHHGHHHHHHHGGGGHHHHHHHHHHHHHHHHHHHHHHHHHHHHHHHHHHHHHHHHHHHHHHHHHHHHHHHHHHHHHHHHHHHHHHHGHHHHHHHHHHHGGHHHHHHHHHHHHHHHHHHHHHHHHHHHHHHHHHHHHHHHHHHHGHHHHHHHHHHGHHHHGHHHHHGGH
@M05620:45:000000000-G6HP7:1:1101:4581:7029 1:N:0:106
ATCTCTATCTCCTAAAAACCTGTTTAGATTTGGAGATAGACCTTCAGGTTTTTCATCATTTTCTGCATGAATTATACATTGACCACGTTCCAGCGTGGTCAGTTTGCAGCATTCTGTTATTTTGTTTGACAGAGTGTCTTGTTGAGAACATATGTAGGACATGATTTTTTCCTGCAACAGGGAAAATAAAGTATAAGTTTTAAAGATTTATTCTTTAATAAAGGATCTCAAAGCCAGCTTTAGAAAAAGGA
+
CCDCCFFFFFFFGGGGGGGGGGGHHHHHHHHHHHHHHHHHHHHHHHHHHHHGGHHHHHHHHHIHHHHHHHHHHHHHHHHHHGHHHHGHHHHHHHGGGGHHHHHHHHHHHHHHHHHHHHHHHHHHHHHHHHHHHHHHHHHHHHHHHHHHHHHHHHHHHHHHHHHHHHHHHGHHHHHHHHHHHGGHHHHHHHHHHHHHHHHHHHHHHHHHHHHHHHHHHGHHHGHHHHHHHGHHHHHHHGHHHHHHHHHHGGF
@M05620:45:000000000-G6HP7:1:1101:4582:7048 1:N:0:106
ATCTCTATCTCCTAAAAACCTGTTTAGATTTGGAGATAGACCTTCAGGTTTTTCATCATTTTCTGCATGAATTATACATTGACCACGTTCCAGCGTGGTCAGTTTGCAGCATTCTGTTATTTTGTTTGACAGAGTGTCTTGTTGAGAACATATGTAGGACATGATTTTTTCCTGCAACAGGGAAAATAAAGTATAAGTTTTAAAGATTTATTCTTTAATAAAGGATCTCAAAGCCAGCTTTAGAAAAAGGA
+
CCCCCFFFFFFFGGGGGGGGGGHHHHHHHHHHHHHHHHHHHHHHHHHHHHHGGHHHHIHHIHIGHHHHHHHHHHGGHHHHHGHHHHGHHHHHHHGGGGHHHHHHHHHHHHHHHHHHHHHHHHHHHHHHHHHHHHHHHGHHHHHHHGHHHHHHHHHHHHHHHHHHHHHHHGHHHHHHHHHHHGGGHHHHHHHHHHHHHGGHHHGHHHHHHHHHHHHHHHHHHHFEHHHHHHHHGHHHHGHHHHGHHHHHGGH
@M05620:45:000000000-G6HP7:1:1101:22651:7051 1:N:0:106
AGATTACTGCAACAGTTCCCCCTGGACCTGGAAAAGTTTCTTGCCTGGCTTACAGAAGCTGAAACAACTGCCAATGTCCTACAGGATGCTACCCGTAAGGAAAGGCTCCTAGAAGACTCCAAGGGAGTAAAAGAGCTGATGAAACAATGGCAAGTAAGTCAGGCATTTCCGCTTTAGCACTCTTGTGGATCCAATTGAACAATTCTCAGCATTTGTACTTGTAACTGACAAGCCAGGGACAAAACAAAGAT
+
BBBAAFFFFFFFGGGGFGGGGGGFEGHHHFGHHHGHFFGHHHHHFHHHHHHHHGHHHHHHHGHHHHHHHHHHHGHFHHHHFHHHGGHHFHBDGFFGCFFGFFHFHHHHGFGHFFHGHHHFFHFGEFG?FFFFFEHHFHEHHFFFDHFFFFHGHGHGHF@FGHGHHHGHHHGGGGGHGGHHHHHHH1GGBGGHFGFGHEGHFCGGHHHFFFDGCCC;FCGCGHHFGFF0CHHHEGBAAA.AFA9AFECABF;
@M05620:45:000000000-G6HP7:1:1101:17397:7059 1:N:0:106
ATCTCTATCTCCTAAAAACCTGTTTAGATTTGGAGATAGACCTTCAGGTTTTTCATCATTTTCTGCATGAATTATACATTGACCACGTTCCAGCGTGGTCAGTTTGCAGCATTCTGTTATTTTGTTTGACAGAGTGTCTTGTTGAGAACATATGTAGGACATGATTTTTTCCTGCAACAGGGAAAATAAAGTATAAGTTTTAAAGATTTATTCTTTAATAAAGGATCTCAAAGCCAGCTTTAGAAAAAGGA
+
CCCCCFFBFFFFGGGGGGGGGGHHHHHHHHHHHHHGHHHHHHHHHHHHHHHGGHHHHHHHHHHHHHHHHGHHHHHHHHHHHHHHGHGHHHHHHHGFGGHHHHHHHHHHHHGHHHHHHHHHHHHHHHHHHHHGHHHHHHHHHHHHHHHHHHHHHHGHHHHHHHHHHHHHHGHHHHHHHHHHHGGGHHHGHGHHHHHGHHHHHHGHHHHHHHHHHHHHGHHHHHHHHHHHHGHHHGGHHGHHHHGHGFHGGGG
@M05620:45:000000000-G6HP7:1:1101:19644:7069 1:N:0:106
TACCTGTACTGGGGAAGCAATCGCCATTCCTACCCTAAAGATCGGAAGAGCACACGTCTGAACTCCAGTCACCGGCTATGATCTCGTATGCCGTCTTCTGCTTGAAAAAAAAAAAAAAAAAAAATAAAATAATAGATGATTTTTAAGTTAATTGAAAGCAATAAGTTAAGCTAATAACATACAAGATAGATTATAGTGTATTGCTACTATGTATAGATGAAAATATTAGAAATCAATAGTGATAGTTACGT
+
DDDDDFFFFFFFGGGGGGGGGGGGGGGHHHHHHHHHHHHHHHHHGGGGHHHHHHHGHHHGHHHHHHHHHHHHHGGGGGHHHHHHHHGGHHHHGGGHGHHHHHHHHHHHHGGGGGB////----<.00<000000:000000000.00000<0000000/</0000000000:0000000<00000/000000000000<0:00000000:0<::0000000:0000000000000<0<0000000:000./
@M05620:45:000000000-G6HP7:1:1101:5160:7077 1:N:0:106
AAACCAAGCAGACACTCACCGCTCCCTCGCCACAGGCCAATAGTTTGTCCTCACTGAGTTGGCAACAAGTGGCTGCTGTGGCTGCCATTTTTCTGGTGATGGCCATCAGCTCCGACGAGGTCAGCTGGGGGGCTTTCTTTGTGTAAGCAACGAGAAACCTGAAAGAAGCATTTTTTAACTAAGTCCTGCTGAGTCATTCATGAGTTTTTAGCCGCCTTGCTTCTTCTCACAGACTCTCTACTCTCATGCCA
+
CCCCCCBFCFFFGGGGGGGGGGGGGGHHGGGGGHHHGGHHHHHHHHHHHHHHHHHHHHGHHHHHHHHHHHHHGHGGHHHHHHHGGHHHHHHHHHHHHHHHHHHHHHHHHHHHHGGGGGGGGHHHHHHHGGGGGGGGGGGGGGGGGGFFFFFFFFFFFFFFFFFFFFFFFFFFFFFFFFFFFFFFFFFFFFFFFFFFFFFFFFFFFFFFFFFFFFFFFFFFFFFFFFFFFFFFFFFFFFFFFFFFFFFFFFF
@M05620:45:000000000-G6HP7:1:1101:4407:7092 1:N:0:106
AAACCAAGCAGACACTCACCGCTCCCTCGCCACAGGCCAATAGTTTGTCCTCACTGAGTTGGCAACAAGTGGCTGCTGTGGCTGCCATTTTTCTGGTGATGGCCATCAGCTCCGACGAGGTCAGCTGGGGGGCTTTCTTTGTGTAAGCAACGAGAAACCTGAAAGAAGCATTTTTTAACTAAGTCCTGCTGAGTCATTCATGAGTTTTTAGCCGCCTTGCTTCTTCTCACAGACTCTCTACTCTCATGCCA
+
CCCCCBBFCFFFGGGGGGGGGGGGGGHHGGGGGGHHGGHHHHHHHHHHHHHHHHHHHHHHHHHHHHHHHGHHGHGGHHHHHHHGGHHHHHHHHHHHHHHHHHHHHHHHHHHHHGGGGEGGGHHHHHHHGGGGGGGGGGGGGGGGGGFFFFFFFFFFFFFFFFFFFFFFFFFFFFFFFFFFFFFFFFFFFFFFFBFFFFFFFFFFFFFFFFFFFFFFFFFFFFFFFFFFFFFFFFFFFFFFFFFFFFFFFFB
@M05620:45:000000000-G6HP7:1:1101:27048:7118 1:N:0:106
AAACCAAGCAGACACTCACCGCTCCCTCGCCACAGGCCAATAGTTTGTCCTCACTGAGTTGGCAACAAGTGGCTGCTGTGGCTGCCATTTTTCTGGTGATGGCCATCAGCTCCGACGAGGTCAGCTGGGGGGCTTTCTTTGTGTAAGCAACGAGAAACCTGAAAGAAGCATTTTTTAACTAAGTCCTGCTGAGTCATTCATGAGTTTTTAGCCGCCTTGCTTCTTCTCACAGACTCTCTACTCTCATGCCA
+
AAABBBBFBFCFGGGGGGGG?EFGGGHHFGGGGHHGFGEFHHHHGHHHHHHHHHHFHGHHHEGHHHHHHFFHGHGGHGHHHHHFGGHHHHHHHHHHHHHHFHHHHHHHHHHHHDEEEEGGGHHHHHHHGGGGGGGGGGGGGGGGGGFFFFFFFFFFFFFFFFFFFFFFFFFFFFFFFFFFFFFFFFFFFFFEFFFFFFFFFFFBBFFFFFBFF;BFFFFFFFFFFFFFFFFBBFFFFFFFFFFFFFFFFFB
@M05620:45:000000000-G6HP7:1:1101:20965:7132 1:N:0:106
AGATTACTGCAACAGTTCCCCCTGGACCTGGAAAAGTTTCTTGCCTGGCTTACAGAAGCTGAAACAACTGCCAATGTCCTACAGGATGCTACCCGTAAGGAAAGGCTCCTAGAAGACTCCAAGGGAGTAAAAGAGCTGATGAAACAATGGCAAGTAAGTCAGGCATTTCCGCTTTAGCACTCTTGTGGATCCAATTGAACAATTCTCAGCATTTGTACTTGTAACTGACAAGCCAGGGACAAAACAAAGAT
+
AAABCFFFFFFFGGGGGGGGGGGGHHHHHHHHHHHHGHHHHHHHHHHHHHHHHHHHHHHHHHHHHHHHHHHHHHHHHHHHHHHHHHHHHHHHHHGGGGHHHHHHHHHHGHHHHHHHHHHHHHHGGEGGHHHHHGHHHHHHHHHHHHHHHHHHHGHHHHHHHHHHHHHHHHGGGGGHGHHHHHHHHFHGHHHHGFHHHGFFHHHHHHHGHHHHHHHHHFHHHGHGHHHGGHHHGGGGGGGGEFFGGGGGGBF
@M05620:45:000000000-G6HP7:1:1101:10677:7144 1:N:0:106
ATCTCTATCTCCTAAAAACCTGTTTAGATTTGGAGATAGACCTTCAGGTTTTTCATCATTTTCTGCATGAATTATACATTGACCACGTTCCAGCGTGGTCAGTTTGCAGCATTCTGTTATTTTGTTTGACAGAGTGTCTTGTTGAGAACATATGTAGGACATGATTTTTTCCTGCAACAGGGAAAATAAAGTATAAGTTTTAAAGATTTATTCTTTAATAAAGGATCTCAAAGCCAGCTTTAGAAAAAGGA
+
CBCCCFFFFFFFGGGGGGGGGGHHHHHHHHHHHGHHHHHHHHHHHHHHHHHGGHHHHHHHHHHHHHHHHHHHHHHHHHHHHHHHHHGHHHHHHHGFGGHHHHHHHHHHHHHHHHHHHHHHHHHHHHHHGHHHHHHHHHHHHHHHHHHHHHHHHHHHHHHHHHHHHHHHHGHHHHHHHHHHHGGHHHHHGHHHHHHGHGHHHHGHHHHHHHHHHHHHHHHHHHHHGHGHHGGHHFHHHGHHHHHHHHHHGGH
@M05620:45:000000000-G6HP7:1:1101:16714:7159 1:N:0:106
TACCTGTACTGGGGAAGCAATCGCCATTCCTACCCTAAAGATCGGAAGAGCACACGTCTGAACTCCAGTCACCGGCTATGATCTCGTATGCCGTCTTCTGCTTGAAAAAAAAAAAAAACAATCTTATTCTCACAAAAAGTATTTCTCGCCTCTTGCTTCACTCCTCTATGAGCTCCCTCATTCCCTACCCTACTCGATAATACCTCAATGTACTTGCCTCCCATCTCTACCCTACCTCGCGCTCCCGCTTC
+
AAABBFFFFFFFGGGGGGGGGGGGGGGHHHHFHCAFHHFFHHHHCGGGHHHGHHHGAGHEDFHHHHHFFFGHHGGGEEHGHGEGHHFDHFHHF1>GFFGFFHHHCGHHFGGFBB///////1111111>11111100..0000000=..-.</0000:000;0/0/0000000009.//909900009..0/;00../..0000;0//////:///9///...//9/////99...//;----....--..
@M05620:45:000000000-G6HP7:1:1101:10661:7160 1:N:0:106
ATCTCTATCTCCTAAAAACCTGTTTAGATTTGGAGATAGACCTTCAGGTTTTTCATCATTTTCTGCATGAATTATACATTGACCACGTTCCAGCGTGGTCAGTTTGCAGCATTCTGTTATTTTGTTTGACAGAGTGTCTTGTTGAGAACATATGTAGGACATGATTTTTTCCTGCAACAGGGAAAATAAAGTATAAGTTTTAAAGATTTATTCTTTAATAAAGGATCTCAAAGCCAGCTTTAGAAAAAGGA
+
CCCDDFFFFFFFGGGGGGGGGGHHHHHHHHHHHGHHHHHHHHHHHHHHHHHGGHHHHIHIHHHHHHHHHHHHHHHHHHHHHHHHHHGHHHHHHHGGGGHHHHHHHHHHHHHHHHHHHHHHHHHHHHHHHHHHHHHHHHHHHHHHHHHHHHHHHHHHHHHHHHHHHHHHHGHHHHHHHHHHHGGHHHHHHHHHHHHHHHHHHHHHHHHHHHHHHHHHHHHHHHHHHHHHHHHHHHGHHGHHHHGHHGHHGGH
@M05620:45:000000000-G6HP7:1:1101:10679:7170 1:N:0:106
ATCTCTATCTCCTAAAAACCTGTTTAGATTTGGAGATAGACCTTCAGGTTTTTCATCATTTTCTGCATGAATTATACATTGACCACGTTCCAGCGTGGTCAGTTTGCAGCATTCTGTTATTTTGTTTGACAGAGTGTCTTGTTGAGAACATATGTAGGACATGATTTTTTCCTGCAACAGGGAAAATAAAGTATAAGTTTTAAAGATTTATTCTTTAATAAAGGATCTCAAAGCCAGCTTTAGAAAAAGGA
+
CBCCBFFFFFFFGGGGGGGGGGHGHGHHHHHHHGHHHHHHHHHHHHHHHHHGGHHHHHHHHHHHHHHHHHGHHHHHHGHHHHHHHHGHHHHHHHGEGGHHHHHHHHGFHGFHHHHHHHGHHHHHHHHHGHHHHHHHHHHHHHHHHHGHHHHHHHFHHGHHHHHHHHEHFGHHHHHHHHFHGGGG/?GFFGHHHHHHHFGHHHHHHGHHHHHHHHHHHGHHGHHHHHHGHHGHHH.CGFHHHHHFHFHFGFF
@M05620:45:000000000-G6HP7:1:1101:21556:7206 1:N:0:106
AGATTACTGCAACAGTTCCCCCTGGACCTGGAAAAGTTTCTTGCCTGGCTTACAGAAGCTGAAACAACTGCCAATGTCCTACAGGATGCTACCCGTAAGGAAAGGCTCCTAGAAGACTCCAAGGGAGTAAAAGAGCTGATGAAACAATGGCAAGTAAGTCAGGCATTTCCGCTTTAGCACTCTTGTGGATCCAATTGAACAATTCTCAGCATTTGTACTTGTAACTGACAAGCCAGGGACAAAACAAAGAT
+
BAAABFFFFFFFGGFGGGGGGGGGHHHHHHHHFHHHFGHHHHHHHHHHHHHHHHHHHHHHHHHHHHHHHHHHGFHHHHHHHHHHGHHHHHFGHHGGGGHHHHHGHHHHGHHHFGHFHHHHHHHGFGGFHHHHHGHHHHFHHHHHHHHHHHHHHGHHHGHHHHGGHHHHHHGGGGGGHHHHHHHHGDHGFHHGGHHGHFHHHHHHHHHGHHHHHHHHHGHFHHHGHHGEGFHHGGFF.:?EGFBFGGGGGFB
@M05620:45:000000000-G6HP7:1:1101:21319:7229 1:N:0:106
CATCCTGACCCTGAAGTACCCCGGCTTGATTTCTGACATTAGATCGGAAGAGCACACGTCTGAACTCCAGTCACCGGCTATGATCTCGTATGCCGTCTTCTGCTTGAAAAAAAAAAAAAAAAAAAGATATATATATAAAAAGTGTTTGTTAATATCAGATAGCTGAGAAGTGATTAAATAAAGATAGACTATGGTAGTAAAGAGTGAAGTAGAAGGATCACTAGGAAAATTGTATAAGTGCGACTGTAGCT
+
CCCCCFFFFFFFGGGGGFGGGGGGGGGGHHHHHHHHHHHHHHHHHHG?GGHHHHHHHGHHHGHHHHHHHHHHHHHGGGGGHHHHEHHHGGHGHHGGGHGHHHHHHHFHHHHGGGGD></<--<--..00000000000000.0<00////0000000000000000.00900000;0B;000;00000000009090000000/00000009000..;;./0;0/00//000000000;00-.-;.;0000
@M05620:45:000000000-G6HP7:1:1101:5092:7234 1:N:0:106
TACCTGTACTGGGGAAGCATTTGAATATCCCCCCATGGTGATGGGGACGGAGAACTGCTCCATAAACACAGGCAACGTGCCTAACTTTCCCGGGAAGATGAAGTCAAAGAGCGACCACAGCTCTCGGAGGTTATTTTGCATCGGTGAGCCAGACAGAATGATCCGATGAGGGGTGCGAAACTATTTGAGGAAAGGAAGCACCTTTTTATTAAATTTACCTTTTAGCAATCGCCATTCCTACCCTAAAGATC
+
BBCCCFFFFFFFGGGGGGGGGGHGHHHHHHHGGGGHHHGHHHHHHGGGGGGGGHHHHHHHHHHHHHHHHHHHGHHHGHHHHHHHHHHHHHHGGGGGGHHHHHHHHHHHHHHHGGGGGHHHHHHHHGGEGGCHHHHHHHHEHHGGGGGHHHHHHGHGHGHHHHHHHGGGHHHGGCFGFDCGGGGGGGGGGGFGGGGEFGGBFFFFFFFFFFFFFFFFFFFFFFFFFFFBFFFFFFFFFFFFFFFFFFFFFFF
@M05620:45:000000000-G6HP7:1:1101:21337:7236 1:N:0:106
CATCCTGACCCTGAAGTACCCCGGCTTGATTTCTGACATTAGATCGGAAGAGCACACGTCTGAACTCCAGTCACCGGCTATGATCTCGTATGCCGTCTTCTGCTTGAAAAAAAAAAATCAATAGTGTCATAGCAATCTTAGTCCGTGTCGTTATGTATTCTGTTCATATCCTGCTCTCGTTAGATCTTATTGTTTGTTGCGTGTTTTATTGAGCACCCTGACTGTGCTCGATTGTCGATATGACTAGGTGT
+
A3AAAFFFFBFFGGGGGGGGFGG?FAEGHBGGHH5DGGGHHH5FHHGAFEFHHHHHHEHGHGEGGFHFGFFGFGHG0EEFHHEHF4EFFFC3BFEEGFFFFBFHHHEHHHHGGGG@/01111111111111?11111<111111.<.00..<.<0<0000<000000000000//;;0.....0000;:;00;9//9/.0-9...//00000000...9..////////.-//.//....-////9//9/;
@M05620:45:000000000-G6HP7:1:1101:22339:7268 1:N:0:106
AAACCAAGCAGACACTCACCGCTCCCTCGCCACAGGCCAATAGTTTGTCCTCACTGAGTTGGCAACAAGTGGCTGCTGTGGCTGCCATTTTTCTGGTGATGGCCATCAGCTCCGACGAGGTCAGCTGGGGGGCTTTCTTTGTGTAAGCAACGAGAAACCTGAAAGAAGCATTTTTTAACTAAGTCCTGCTGAGTCATTCATGAGTTTTTAGCCGCCTTGCTTCTTCTCACAGACTCTCTACTCTCATGCCA
+
CCCCCCCFCFFFGGGGGGGGGGGGGGHHGGGGGHHHGGHHHHHHHHHHHHHHHHHHHHHHHHHGHHHHHHHHGHGGHHHHHHHGGHHHHHHHHHHHHHHHHHHHHHHHHHHHHGGGGGGGGHHHHHHHGGGGGGGGGGGGGGGGGGFFFFFFFFFFFFFFFFFFFFFFFFFFFFFFFFFFFFFFFFFFFFFFFFFFFFFFFFFFFFFFFFFFFFFFFFFFFFFFFFFFFFFFFFFFFFFFFFFFFFFFFFF
@M05620:45:000000000-G6HP7:1:1101:14155:7298 1:N:0:106
AAACCAAGCAGACACTCACCGCTCCCTCGCCACAGGCCAATAGTTTGTCCTCACTGAGTTGGCAACAAGTGGCTGCTGTGGCTGCCATTTTTCTGGTGATGGCCATCAGCTCCGACGAGGTCAGCTGGGGGGCTTTCTTTGTGTAAGCAACGAGAAACCTGAAAGAAGCATTTTTTAACTAAGTCCTGCTGAGTCATTCATGAGTTTTTAGCCGCCTTGCTTCTTCTCACAGACTCTCTACTCTCATGCCA
+
CCCCCCCFCFFFGGGGGGGGGGGGGGHHGGGGGHHHGGHHHHHHHHHHHHHHHHHHHHHHHHHHHHHHHHHHGHGGHHHHHHHGGHHHHHHHHHHHHHHHHHHHHHHHHHHHHGGGGGGGGHHHHHHHGGGGGGGGGGGGGGGGGGFFFFFFFFFFFFFFFFFFFFFFFFFFFFFFFFFFFFFFFFFFFFFFFFFFFFFFFFFFFFFFFFFFFFFFFFFFFFFFFFFFFFFFFFFFFFFFFFFFFFFFFFB
@M05620:45:000000000-G6HP7:1:1101:24161:7327 1:N:0:106
ATCTCTATCTCCTAAAAACCTGTTTAGATTTGGAGATAGACCTTCAGGTTTTTCATCATTTTCTGCATGAATTATACATTGACCACGTTCCAGCGTGGTCAGTTTGCAGCATTCTGTTATTTTGTTTGACAGAGTGTCTTGTTGAGAACATATGTAGGACATGATTTTTTCCTGCAACAGGGAAAATAAAGTATAAGTTTTAAAGATTTATTCTTTAATAAAGGATCTCAAAGCCAGCTTTAGAAAAAGGA
+
BBBABFFFFFFFGGGGFGGGGGHHHHHGHHHHFHHHHFHHHHHHHHHHHHHGGHHHHHHHHHHHHHHGHHHHHHHFHHHHHGHHHHGHHHHHGGGFEGHHHHHHHHHHHHHGHHHHHHHHHHHHHHHHHGHHHHHHHGHHHHHHHHGGHHFHHHHHHHFHHHGHHHHHHGFGHHEGHHHHHGGHEFFFF<FGGHHHHHHHHHHHHHGHHHHHHHHHGGHDDDDFFHHHHHHHHHFFGGHHHHFFCGGHGDH
@M05620:45:000000000-G6HP7:1:1101:24138:7327 1:N:0:106
ATCTCTATCTCCTAAAAACCTGTTTAGATTTGGAGATAGACCTTCAGGTTTTTCATCATTTTCTGCATGAATTATACATTGACCACGTTCCAGCGTGGTCAGTTTGCAGCATTCTGTTATTTTGTTTGACAGAGTGTCTTGTTGAGAACATATGTAGGACATGATTTTTTCCTGCAACAGGGAAAATAAAGTATAAGTTTTAAAGATTTATTCTTTAATAAAGGATCTCAAAGCCAGCTTTAGAAAAAGGA
+
AAABBFFFFFFFGGGGFGGGGGGHCHHHHGHFHGHFHHGFHHHHHGHGHHHGGHHHHHHHHHHHHHHHHHHHHHHGHHHHHGHHHHGHHHHHHHGGGGHHHHHHHHHHHHHHEHHHHHHHHGHHHHHHHGHHHHHHHHHHHHHFFGEHFHHHHHHHHGHHHHHHHHHHHGHHHHHHGHHHHGGGHHHHHHGGGHHGHGFHHHHGHGHHHHHHHGHHHHHHHHFDFHHHFHHEGHHFHGHHHHGFGFGHG?B
@M05620:45:000000000-G6HP7:1:1101:14935:7328 1:N:0:106
TACCTGTACGGGGAAGCATTTGAATATCCCCCCATGGTGATGGGGACGGAGAACTGCTCCATAAACACAGGCAACGTGCCTAACTTTCCCGGGAAGATGAAGTCAAAGAGCGACCACAGCTCTCGGAGGTTATTTTGCATCGGTGAGCCAGACAGAATGATCCGATGAGGGGTGCGAAACTATTTGAGGAAAGGAAGCACCTTTTTATTAAATTTACCTTTTAGCAATCGCCATTCCTACCCTAAAGATCG
+
CCCCCFFFFCCCGGGGGGGGGGGHHHHHHHGGGGHHHGHHHHHHGGGGGGGGHHHHHHHHHHHHHHHHHHHGHHHGHHHHHHHHHHHHHHGGGGGGHHHGGHGHHHHHHHHGGGGGHHHHHHHGAFCFGEHHHHHHHHHHHGGGGGHHHHHHGHHHHHHHHHHHGGGHHHGG;CGDCBCGGGGGGGGGGFFGGGFFFFFFFFFFFFFFFFFFFFFFFFFFFFFFFFFFFFFFFFFFFFFFFFFFFFFFFFA
@M05620:45:000000000-G6HP7:1:1101:15322:7332 1:N:0:106
AAACCAAGCAGACACTCACCGCTCCCTCGCCACAGGCCAATAGTTTGTCCTCACTGAGTTGGCAACAAGTGGCTGCTGTGGCTGCCATTTTTCTGGTGATGGCCATCAGCTCCGACGAGGTCAGCTGGGGGGCTTTCTTTGTGTAAGCAACGAGAAACCTGAAAGAAGCATTTTTTAACTAAGTCCTGCTGAGTCATTCATGAGTTTTTAGCCGCCTTGCTTCTTCTCACAGACTCTCTACTCTCATGCCA
+
CCCCCCBFCFFFGGGGGGGGGGGGGGHHGGGGGHHHGGHHHHHHHHHHHHHHHHHHHHHHHHHHHHHHHHHHGHGGHHHHHHHGGHHHHHHHHHHHHHHHHHHHHHHHHHHHHGGGGGGGGHHHHHHHGGGGGGGGGGGGGGGGGGFFFFFFFFFFFFFFFFFFFFFFFFFFFFFFEFFFFFFFFFFFFFFFFFFFFFFFFFFFFFFFFFFFFFFFFFFFFFFFFFFFFFFFFFFFFFFFFFFFFFFFFF0
@M05620:45:000000000-G6HP7:1:1101:15341:7334 1:N:0:106
AAACCAAGCAGACACTCACCGCTCCCTCGCCACAGGCCAATAGTTTGTCCTCACTGAGTTGGCAACAAGTGGCTGCTGTGGCTGCCATTTTTCTGGTGATGGCCATCAGCTCCGACGAGGTCAGCTGGGGGGCTTTCTTTGTGTAAGCAACGAGAAACCTGAAAGAAGCATTTTTTAACTAAGTCCTGCTGAGTCATTCATGAGTTTTTAGCCGCCTTGCTTCTTCTCACAGACTCTCTACTCTCATGCCA
+
BABBBAAFBFFFGGGGGGGGGGGGGGHHGGGGGHHHGGGHHHGFGHHHHHHHHHHHHHGHHHHHHHHHGGHHGHGGHHHHHHHGGHHHHHHHHHHHHHFHHHHHHHHGHHHHHGGGGGGGFHHHGHHHGGGGGGGGGGGGGFFGGGFFFFFFFFFFFFFFFFFFFFFFFFFFFFFFFFFFFFFFFFFFFFFFF;BFFFFFFFFFFFFFFFFFFFFFFFFFFFFFFFFFFFFFFFFFFFFFFFFFFFFFFFF
@M05620:45:000000000-G6HP7:1:1101:9674:7337 1:N:0:106
CATCCTGACCCTGAAGTACCCGGCTTGATTTCTGACATTAGATCGGAAGAGCACACGTCTGAACTCCAGTCACCGGCTATGATCTCGTATGCCGTCTTCTGCTTGAAAAAAAAAAAAACATAACATAAAATAACAGATCTTAGATATTCATGTATCGATAAAACAATTCAATAATGTTACTAGACTTATGCACTCTACATCAAAGTAGGTTGCACGACAAGTCAGTGGTAGTGGGTCTAGAGCGCTGGTGC
+
CCCCCFFFFFFFGGGGGGGGGGGGGGGHHHHHHHHHHHHHHHHHHGGEFHHHHHHHGHHHGHHHHHHHHHHHHHGGGGGHHHHFHHHGGHHHHGGGHGHHHGHHGHHHFHGGGDC>///=1=111111111111<101111<111100000<0<00.....000;.:000000000000000000000000000/0000000000000000/.00..---.000000/0000/...//00000--.--//0
@M05620:45:000000000-G6HP7:1:1101:24149:7342 1:N:0:106
ATCTCTATCTCCTAAAAACCTGTTTAGATTTGGAGATAGACCTTCAGGTTTTTCATCATTTTCTGCATGAATTATACATTGACCACGTTCCAGCGTGGTCAGTTTGCAGCATTCTGTTATTTTGTTTGACAGAGTGTCTTGTTGAGAACATATGTAGGACATGATTTTTTCCTGCAACAGGGAAAATAAAGTATAAGTTTTAAAGATTTATTCTTTAATAAAGGATCTCAAAGCCAGCTTTAGAAAAAGGA
+
CCDCDFFFFFFFGGGGGGGGGGHHHHHHHHHHHHHHHHHHHHHHHHHHHHHGGHHHHHHIHIIIIHHHHHHHHHHHHHHHHHHHHHGHHHHHHHGGGGHHHHHHHHHHHHHHHHHHHHHHHHHHHHHHHHHHHHHHHHHHHHHHHHHHHHHHHHHHHHHHHHHHHHHHHGHHHHHHHHHHHGGGHHHHHHHHHHHHHHHHHGHHHHHHHHHHHHHHHHHHHHHHHHHHHHHHHHHHHGHHHHHHGHHHGGH
@M05620:45:000000000-G6HP7:1:1101:14938:7347 1:N:0:106
TACCTGTACGGGGAAGCATTTGAATATCCCCCCATGGTGATGGGGACGGAGAACTGCTCCATAAACACAGGCAACGTGCCTAACTTTCCCGGGAAGATGAAGTCAAAGAGCGACCACAGCTCTCGGAGGTTATTTTGCATCGGTGAGCCAGACAGAATGATCCGATGAGGGGTGCGAAACTATTTGAGGAAAGGAAGCACCTTTTTATTAAATTTACCTTTTAGCAATCGCCATTCCTACCCTAAAGATCG
+
AABBBFFFFBBBGGGGGGGGGGEGGHHHHHGGGGHHHHHHHHHHGGGGGGGGHHHHHHHHHHHHHHHHHHHGHHHGHGHHHGHHHHHHHHGGGGGGHHHHHHHHHHHHHHHGGGGGHHHHHHHHA??CGCGGHHHHHHHHHGGGGGHHHHHGGHHHHHHHHHHHGGGGHHGG;ADCDGGGGGGGGGGGGBBBFGBFFFFFFFFFFFEFFFFFFFFFFFFFFFF/BFFFFEFFFFFFFFFFFFFFFB/BFF9
@M05620:45:000000000-G6HP7:1:1101:12655:7352 1:N:0:106
CATCCTGACCCTGAAGTACCCCGGCTTGATTTCTGACATTAGATGGAAGAGCACACGTCTGAACTCCAGTCACCGGCTATGATCTCGTATGCCGTCTTCTGCTTGAAAAAAAAAAAAAAAAAAACAAAAAAAAATCTGATTAAAATACGCTACACTCAAATACCCATTAAGTTGAACCACGACAACCATAATACACGATGAGCAACTAACATCTTATACTAGAGATAAGAAATCAATGCAAATACCAACAC
+
DDDDDFFFFFFFGGGGGGGGGGGGGGGGHHHHHHHHHHHHHHHHHHHGHHHHHHHHGHHHGHHHHHHHHHHHHHGGGGGHHHHFHHHGGHHHHGGGHGHHHHHHHHHHHHGGGDC>>//><---.<..<.----.000000000000;...9-0/0//90000000/00000000909...----;..00:9:000.-..900;9./0000:0000090;00000000000/000000000000;009...
@M05620:45:000000000-G6HP7:1:1101:14991:7354 1:N:0:106
AGATTACTGCAACAGTTCCCCCTGGACCTGGAAAAGTTTCTTGCCTGGCTTACAGAAGCTGAAACAACTGCCAATGTCCTACAGGATGCTACCCGTAAGGAAAGGCTCCTAGAAGACTCCAAGGGAGTAAAAGAGCTGATGAAACAATGGCAAGTAAGTCAGGCATTTCCGCTTTAGCACTCTTGTGGATCCAATTGAACAATTCTCAGCATTTGTACTTGTAACTGACAAGCCAGGGACAAAACAAAGAT
+
AAAAADFFFF44EGFGGGGGGGGGHHGHHFFFGFFFGHHGFHHBHHHHHHHGHHGHHHHHHFHHHFHHHHEHHHHHGHHHDHHGHHHHFHFHHHGGGGHFFG3GFFHHGHHHHHHHHHHHGGHGE?EEHHHHHGHHHFFHHGFHHHHHHHHHHGHHHHGHGHHHHHHHHHGGGGGHHHHHHHHHHFGDHHHHHHHHHDDFFGHHHHHHHHHHHHHHHFHGHHHGHHHGHHHHGGGGGGGGGGFGGGGGGGF
@M05620:45:000000000-G6HP7:1:1101:8366:7358 1:N:0:106
ATCTCTATCTCCTAAAAACCTGTTTAGATTTGGAGATAGACCTTCAGGTTTTTCATCATTTTCTGCATGAATTTTACATTGACCACGTTCCAGCGTGGTCAGTTTGCAGCATTCTGTTATTTTGTTTGACAGAGTGTCTTGTTGAGAACATATGTAGGACATGATTTTTTCCTGCAACAGGGAAAATAAAGTATAAGTTTTAAAGATTTATTCTTTAATAAAGGATCTCAAAGCCAGCTTTAGAAAAAGGA
+
CCDDDFFFFFFFGGGGGGGGGGHHHHHHHHHHHHHHHHHHHHHHHHHHHHHGGHHHHIIHHHIIIHHHHHHHHHHHHHHHHHHHHHGHHHHHHHGGGGHHHHHHHHHHHHHHHHHHHHHHHHHHHHHHHHHHHHHHHHHHHHHHHHHHHHHHHHHHHHHHHHHHHHHHHGHHHHHHHHHHHGGHHHHHGHHHHHHHHHHHHHGHHHHHHHHHHHHHHHHHHHHHHHHHHGHHHHHHHGHHHHGHHGHHGGG
@M05620:45:000000000-G6HP7:1:1101:8352:7374 1:N:0:106
ATCTCTATCTCCTAAAAACCTGTTTAGATTTGGAGATAGACCTTCAGGTTTTTCATCATTTTCTGCATGAATTTTACATTGACCACGTTCCAGCGTGGTCAGTTTGCAGCATTCTGTTATTTTGTTTGACAGAGTGTCTTGTTGAGAACATATGTAGGACATGATTTTTTCCTGCAACAGGGAAAATAAAGTATAAGTTTTAAAGATTTATTCTTTAATAAAGGATCTCAAAGCCAGCTTTAGAAAAAGGA
+
CCCCCFFFFFFFGGGGGGGGGGHHHHHHHHHHHHHHHHHHHHHHHGHFHHHGGHHHHHHHHHHHHHHHHHHHHHHHHHHHHHHHHHGHHHHHFHGEEEHFHHHHHHHHHHHHHHHHHHHHHHHHHHHHHHGHHHHHHHHHHHHHHHHHHHHHHHHHHHHHHHHGHHHHHGHHHHFHHHFHHGGHHHHHHHHHHHHHHHHHHHHHHHHHHGHHHHHHHHHHHHHEHGHHHHHHHHHGFGHHHHGEHHHGAEF
@M05620:45:000000000-G6HP7:1:1101:21787:7415 1:N:0:106
CATCCTGACCCTGAAGTACCCGGCTTGATTTCTGACATTAGATCGGAAGAGCACACGTCTGAACTCCAGTCACCGGCTATGATCTCGTATGCCGTCTTCTGCTTGAAAAAAAAAAACACAATAAATTACCATATAGACTAGATTTGCCCATCTCACTCCCAGGATATTTTCCTTCATTCTCGATACTACATTCTACTTTTCATATATTTATTCATCCCTAAATGCTCCCAACGCCATCTGTATCCCCATTC
+
CCBBCFFFFFFFGGGGGGGGGGGGGGGHHHHHHHGHHHHHHHHHHGGGGFHHHHHHGHHHGHHHHHHHHHHHHHGGGGGHHHFFHHHGGHHHGGGGHGHFHHHHHGHHHHGE@BC<//0/=2111111111111111?1111>111111100111100<./0..0000000000;000000.0/.-000000<00=000000000;;0009000000.00/0900090.;;..-;;.B:0:0;000.;FB0
@M05620:45:000000000-G6HP7:1:1101:17432:7416 1:N:0:106
AAACCAAGCAGACACTCACCGCTCCCTCGCCACAGGCCAATAGTTTGTCCTCACTGAGTTGGCAACAAGTGGCTGCTGTGGCTGCCATTTTTCTGGTGATGGCCATCAGCTCCGACGAGGTCAGCTGGGGGGCTTTCTTTGTGTAAGCAACGAGAAACCTGAAAGAAGCATTTTTTAACTAAGTCCTGCTGAGTCATTCATGAGTTTTTAGCCGCCTTGCTTCTTCTCACAGACTCTCTACTCTCATGCCA
+
AAAABBB@AFFFGGGGGGGGGGGGGGHHGGGGEHFHGGHHHGHHHHHHHHHHHHHHHHHHHHHHHHHHHHHGGHGGHHHHHHHGGHHHHFHHHHHHHHHHHHHHHHHHHHHHHGGGGGGGGHHHHHHHGGGGGGGGGGGGGGGGGGFFFFFFFFFFFFFFFFFFFFFFFFFFFFFFFFFFFFFFFFFFFFFFFFFFFFFFFFFFFFFFFFFFFFFFFFFFFFFFFFFFFFFFFFFFFFFFFFFFFFFFFFB
@M05620:45:000000000-G6HP7:1:1101:18633:7433 1:N:0:106
AGATTACTGCAACAGTTCCCCCTGGACCTGGAAAAGTTTCTTGCCTGGCTTACAGAAGCTGAAACAACTGCCAATGTCCTACAGGATGCTACCCGTAAGGAAAGGCTCCTAGAAGACTCCAAGGGAGTAAAAGAGCTGATGAAACAATGGCAAGTAAGTCAGGCATTTCCGCTTTAGCACTCTTGTGGATCCAATTGAACAATTCTCAGCATTTGTACTTGTAACTGACAAGCCAGGGACAAAACAAAGAT
+
A?ABBFFFFFDFGGCGGGGGGGGGHHHHHHHHFHHHHHHHHHHHHHHHHHHHHHHHHHHHHHHHHHHHHHHHGHHHHHHHHHHHHHHHHHFHHHGGEGHHHHHHHHHHGHHHHHHHHHHHFFFFFGGGHDGHHGHHHHHHH?GHHHHHHHHHHGHHHHHHHHHGHHHHHHGGGGGGFHHHHHHHHHHGHHHHHCGHHGHHHHHHHHHHHHHHHHHHHFHHHHHHHHHHGHFHHGGGGGGGGGFFGGGGGFF
@M05620:45:000000000-G6HP7:1:1101:9292:7444 1:N:0:106
ATCTTATCTCCTAAAAACCTGTTTAGATTTGGAGATAGACCTTCAGGTTTTTCATCATTTTCTGCATGAATTATACATTGACCACGTTCCAGCGTGGTCAGTTTGCAGCATTCTGTTATTTTGTTTGACAGAGTGTCTTGTTGAGAACATATGTAGGACATGATTTTTTCCTGCAACAGGGAAAATAAAGTATAAGTTTTAAAGATTTATTCTTTAATAAAGGATCTCAAAGCCAGCTTTAGAAAAAGGAA
+
3AABBDDFFFFFGFGGGGGGGGHH5GGHHHGHFFGHHHHHHHHHHHHHHHGGHHHHHHHHHHHHHHHHHGHHHHHHHHHHGHHHHGHHHH5FGGGGCHHHHHHHHFHHHHHHHHDHHHHHHHHHHHHHHFHFHHHHHHHHHHHGHHGHHHHHHHHFHGHHHHHHHHHHGHHHHHGHHGGHGFHHGGHHHGGHH1<FFGHHHHGHHHHHFHHHHHHHFGGDGDFHHHHGFGHHHHHFGHHH:C0CGGFC./;
@M05620:45:000000000-G6HP7:1:1101:9307:7455 1:N:0:106
ATCTTATCTCCTAAAAACCTGTTTAGATTTGGAGATAGACCTTCAGGTTTTTCATCATTTTCTGCATGAATTATACATTGACCACGTTCCAGCGTGGTCAGTTTGCAGCATTCTGTTATTTTGTTTGACAGAGTGTCTTGTTGAGAACATATGTAGGACATGATTTTTTCCTGCAACAGGGAAAATAAAGTATAAGTTTTAAAGATTTATTCTTTAATAAAGGATCTCAAAGCCAGCTTTAGAAAAAGGAA
+
CCCDDFFFFFFFGGGGGGGGGGHHAGHHHHHHHHHHHHHHHHHHHHHHHHGGHHHHHIHHHHHHHHHHHHHHHHHHHHHHHHHHHGHHHHGHHGGGGHHHHHHHHHHHHHHHHHFHHHHHHHHHHHHHHHHHHHHHHHHHHHHHHHGHHHHHHHHHHHHHHHHHHHHHGHHHHHGHHHHHGGHHHHHHHHHHHDFHHHHHHHHHHHHHHHHHHHHHHGHHHHHHHHHHHHHHHHHHGHHHBGFHHHGGGGG
@M05620:45:000000000-G6HP7:1:1101:26797:7465 1:N:0:106
TACCTGTACTGGGGAAGCATTTGAATATCCCCCCATGGTGATGGGGACGGAGAACTGCTCCATAAACACAGGCAACGTGCCTAACTTTCCCGGGAAGATGAAGTCAAAGAGCGACCACAGCTCTCGGAGGTTATTTTGCATCGGTGAGCCAGACAGAATGATCCGATGAGGGGTGCGAAACTATTTGAGGAAAGGAAGCACCTTTTTATTAAATTTACCTTTTAGCAATCGCCATTCCTACCCTAAAGATC
+
1AAAA1DFFF@1FAFEACGEFDD3ADGDGGEEEEGHFHHFHDDAA//EEGGAAGHF1BFHFHHFHDHFHE>?FGHHEFC>FEBFGEGEEGFE?GGEA>GHEGDBFGGHHFGGECGG@HFCFGHFHCGGGC?FGFGHFGGHHF..CCFFGHFHHGHGHHFFFGFHFACCC0/?C:AE@BA@AFGGFBFFEFGFGGGGFGGGGFFFFFFEFFFFFBFFBFFFBFFFBFFFFF?EFBEFFFFFBFFFFFFFFFF
@M05620:45:000000000-G6HP7:1:1101:20431:7468 1:N:0:106
AAACCAAGCAGACACTCACCGCTCCCTCGCCACAGGCCACTAGTTTGTCCTCACTGAGTTGGCAACAAGTGGCTGCTGTGGCTGCCATTTTTCTGGTGATGGCCATCAGCTCCGACGAGGTCAGCTGGGGGGCTTTCTTTGTGTAAGCAACGAGAAACCTGAAAGAAGCATTTTTTAACTAAGTCCTGCTGAGTCATTCATGAGTTTTTAGCCGCCTTGCTTCTTCTCACAGACTCTCTACTCTCATGCCA
+
AA3>AAAFAFBCGGGFGFGGGGGGGGHHCGGEGHFAFFH2A3FDFBGHDGHHDGHDGGHHHGFHFHEHHFDEFHEGH3GHFGGFFGHHFGGHHHFHHFFFHBEFGFG3GGHHHDEE/ECCGFFHFHHB?@D@BGGGGGGGFGGGBF/FFFFBE.DDFFFFF/FBF/FBFBFFFFFB9BBF/FBBFBBFFFFFFFF/FFFFFFFFBFFFFEBFFABBDD/FFFBFFFFFF/FF/FFFFFFBFFFFFFFFFFB
@M05620:45:000000000-G6HP7:1:1101:9296:7473 1:N:0:106
ATCTTATCTCCTAAAAACCTGTTTAGATTTGGAGATAGACCTTCAGGTTTTTCATCATTTTCTGCATGAATTATACATTGACCACGTTCCAGCGTGGTCAGTTTGCAGCATTCTGTTATTTTGTTTGACAGAGTGTCTTGTTGAGAACATATGTAGGACATGATTTTTTCCTGCAACAGGGAAAATAAAGTATAAGTTTTAAAGATTTATTCTTTAATAAAGGATCTCAAAGCCAGCTTTAGAAAAAGGAA
+
AABBBFFFFFFFGGGGGGGGGGHH5ACGHH5D4BFGFHHGHHHHHGHHHHGGHGHHDHHHHHHHHHHHGHHHEHHHHHHHHHHHHGGHHHBGHGGGGHHHHHHHFHHHHHHHHH4FHHGHHH4FHHGGHDGGHHHHHHHHHHHGBGGHHHHHGHHHHHHHHH2GHHHHGHHHGHGFHHHGGGFHFGFFHGFGF@FHHHHHDFHBGHHHHHHHHHHGBD=DDB0CHHHHHHHGFHH.CHHH0GCGHFCDCHG
@M05620:45:000000000-G6HP7:1:1101:16201:7480 1:N:0:106
AGATTACTGCAACAGTTCCCCCTGGACCTGGAAAAGTTTCTTGCCTGGCTTACAGAAGCTGAAACAACTGCCAATGTCCTACAGGATGCTACCCGTAAGGAAAGGCTCCTAGAAGACTCCAAGGGAGTAAAAGAGCTGATGAAACAATGGCAAGTAAGTCAGGCATTTCCGCTTTAGCACTCTTGTGGATCCAATTGAACAATTCTCAGCATTTGTACTTGTAACTGACAAGCCAGGGACAAAACAAAGAT
+
BBBBBFFFFFDFGGGGGGGGGGGGHHHHHHHHHHHHHHHHHHHHHHHHHHHHHHHHHHHHHHHHHHHHHHHHHHHHHHHHHHHHHHHHHHHHHHGGEGHHHHCGHHHHGHHHHHHHHHHHHHHGEFFFHGHHHGHHHHHHHHHHHHHHHHHHHGHHHHHHHHGHHHHHHHGGGGGHHHHHHHHHHGHGHHHHHGHHHHFFHHHHHHHHHHHHHHHHHFHGHHHHHHHHFHHHHGGGGGGGGGFGGGGGGGF
@M05620:45:000000000-G6HP7:1:1101:20423:7487 1:N:0:106
AAACCAAGCAGACACTCACCGCTCCCTCGCCACAGGCCAATAGTTTGTCCTCACTGAGTTGGCAACAAGTGGCTGCTGTGGCTGCCATTTTTCTGGTGATGGCCATCAGCTCCGACGAGGTCAGCTGGGGGGCTTTCTTTGTGTAAGCAACGAGAAACCTGAAAGAAGCATTTTTTAACTAAGTCCTGCTGAGTCATTCATGAGTTTTTAGCCGCCTTGCTTCTTCTCACAGACTCTCTACTCTCATGCCA
+
DDDCCCCFCFFFGGGGGGGGGGGGGGHHGGGGGHHHGGHHHHHHHHHHHHHHHHHHHHHHHHHHHHHHHHHHGHGGHHHHHHHGGHHHHHHHHHHHHHGHHHHHHHHHHHHHHGGGGGGGGHHHHHHHGGGGGGGGGGGGGGGGGGFFFFFFFFFFFFFFFFFFFFFFFFFFFFHFFFFHHFFFFFFFFFFFFFFFFFFFFFFFFFFFFFFFFFFFFFFFFHHFHHHFFFFFFFFFFFFFFFFFFFFFFF:
@M05620:45:000000000-G6HP7:1:1101:12341:7508 1:N:0:106
ATCTCTATCTCCTAAAAACCTGTTTAGATTTGGAGATAGACCTTCAGGTTTTTCATCATTTTCTGCATGAATTATACATTGACCACGTTCCAGCGTGGTCAGTTTGCAGCATTCTGTTATTTTGTTTGACAGAGTGTCTTGTTGAGAACATATGTAGGACATGATTTTTTCCTGCAACAGGGAAAATAAAGTATAAGTTTTAAAGATTTATTCTTTAATAAAGGATCTCAAAGCCAGCTTTAGAAAAAGGA
+
3>AAAFFFFFFFGGGGGGGEGGGFHBGHFGE5AAFEGHFGHGHHHGHFHHGGFHDGGFGDFDFFGHBDGHHHFHGGHHHFHFHHGFEHHHHHHHGDGGHHHHHHFGHHHGHFHHFFFGHHHHHGEHHHDGFGCGHHHHHHHHHHHHHFGGHFHHHHHHHHHHHHHHHHH?GHHFHHHHGFHEECGHHHFHHHFHHGG<GGHHGBDGFHFHHHHHEHGDGG0GFFHHHHHHFHGBGFGEHFGCHGHFHAAAG
@M05620:45:000000000-G6HP7:1:1101:19323:7517 1:N:0:106
ATCTCTATCTCCTAAAAACCTGTTTAGATTTGGAGATAGACCTTCAGGTTTTTCATCATTTTCTGCATGAATTATACATTGACCACGTTCCAGCGTGGTCAGTTTGCAGCATTCTGTTATTTTGTTTGACAGAGTGTCTTGTTGAGAACATATGTAGGACATGATTTTTTCCTGCAACAGGGAAAATAAAGTATAAGTTTTAAAGATTTATTCTTTAATAAAGGATCTCAAAGCCAGCTTTAGAAAAAGGA
+
33>>AFFDDFFFFGGGFGGGGGFGGB5C56BGD444B5AFEGGHGHHHFEAFFCDGE5GFFDBGEGAEFD5G5BB5D5DFD5AA3AEFGGHGFCEEAEHFGFBB@GHHHGGEDG@4B@GHEBGHBGFFFG4FCHEGHHG4GHHHFFHFHFFGFF?GFFFGFGHFGGGHH@GGHHGFGHGHH//?FFFFDFF@FBDGH>FGG>GGFFFG1FGHHHHHHHGFBD00GFHHFDGHFGG/CECHH000CGHH?A:
@M05620:45:000000000-G6HP7:1:1101:12346:7534 1:N:0:106
ATCTCTATCTCCTAAAAACCTGTTTAGATTTGGAGATAGACCTTCAGGTTTTTCATCATTTTCTGCATGAATTATACATTGACCACGTTCCAGCGTGGTCAGTTTGCAGCATTCTGTTATTTTGTTTGACAGAGTGTCTTGTTGAGAACATATGTAGGACATGATTTTTTCCTGCAACAGGGAAAATAAAGTATAAGTTTTAAAGATTTATTCTTTAATAAAGGATCTCAAAGCCAGCTTTAGAAAAAGGA
+
CCCBCFFFFFFFGGGGGGGGGGHHHHFHHHGHFHHHHHGHGHHHHHHHHHHGGHHHHHHHHHHHHHHGHFGHHHHGHHHHHFHHHHGHHHHEHFGEGGGHHHGHHGHHHHHHHHHHHHGHHHHHFHHHHHHHFHHHHHHHHHHHHHHHHHGFHHHHHHHHHHHHHHHHGCFGHHFHHHHHHGGHGHGFHFGFGHGHHHHHHHGDHFGHHHHHHHHHHHHHGHHFHHHHHHHGHHHFGGHGHHHEGHHHFGH
@M05620:45:000000000-G6HP7:1:1101:13014:7592 1:N:0:106
AGATTACTGCAACAGTTCCCCCTGGACCTGGAAAAGTTTCTTGCCTGGCTTACAGAAGCTGAAACAACTGCCAATGTCCTACAGGATGCTACCCGTAAGGAAAGGCTCCTAGAAGACTCCAAGGAGTAAAAGAGCTGATGAAACAATGGCAAGTAAGTCAGGCATTTCCGCTTTAGCACTCTTGTGGATCCAATTGAACAATTCTCAGCATTTGTACTTGTAACTGACAAGCCAGGGACAAAACAAAGATC
+
AABBCFFFDDDDGGFBGGGGGGGGEGHHHHHHHHHHHHHHHHHHHHHHHHH3BBGHHHHHHHHHHHHHHHHHHHHHHHHHEFGHHFGHHHHGHHGGCEFGGHFHHHHHGHHHHHHHHHHH3FHGHHHHHFHHGHHHHHHHHHHHHHHHHHHHGHHHHHHHHHHHHHHHHGGGGGHHHHHHHHHHHHGHHHHHHHHHHGHHHHHHHHFHHHHHHHHGHHHHFHFHHHHGHHHHGHHGGGGGGGFGGGGGGGG
@M05620:45:000000000-G6HP7:1:1101:6445:7615 1:N:0:106
AAACCAAGCAGACACTCACCGCTCCCTCGCCACAGGCCAATAGTTTGTCCTCACTGAGTTGGCAACAAGTGGCTGCTGTGGCTGCCATTTTTCTGGTGATGGCCATCAGCTCCGACGAGGTCAGCTGGGGGGCTTTCTTTGTGTAAGCAACGAGAAACCTGAAAGAAGCATTTTTTAACTAAGTCCTGCTGAGTCATTCATGAGTTTTTAGCCGCCTTGCTTCTTCTCACAGACTCTCTACTCTCATGCCA
+
BCCBBBBFCFFFGGGGGGGGGGGGGGHHGGGGGGHHGGHHHHHHHHHHHHHHHHHHHHHHHHHHHHHHHHHHGHGGHHHHHHHGGHHHHHHHHHHHHHHHHHHHHHHHHHHHHGGGGGGGGHHHHHHHGGGGGGGGGGGGGGGGGGFFFFFFFFFFFFFFFFFFFFFFFFFFFFFFFFFFFFFFFFFFFFFFFFFFFFFFFFFFFFFFFFFFFDFFFFFFFFFFFFFFFFFFFFFFFFFFFFFFFFFFFFB
@M05620:45:000000000-G6HP7:1:1101:18983:7635 1:N:0:106
AAACCAAGCAGACACTCACCGCTCCCTCGCCACAGGCCAATAGTTTGTCCTCACTGAGTTGGCAACAAGTGGCTGCTGTGGCTGCCATTTTTCTGGTGATGGCCATCAGCTCCGACGAGGTCAGCTGGGGGGCTTTCTTTGTGTAAGCAACGAGAAACCTGAAAGAAGCATTTTTTAACTAAGTCCTGCTGAGTCATTCATGAGTTTTTAGCCGCCTTGCTTCTTCTCACAGACTCTCTACTCTCATGCCA
+
ABBBBBBFBFFFGGGGGGGGEGGGGGHHGGGGGHHHGGHHHHHHHHHHHHHHHHHHHHHHHHHHHHHHHHHHGHGGHHHHHHHGGHHHHHHHHHHHHHHHHHHHHHHHHHHHHGGGGGGGGHHHHHHHGGGGGGGGGGGGGGGGGGFFFFFFFFFFFFFFFFFFFFFFFFFFFFFFFFFFFFFFFFFFFFFFFFFFFFFFFFFFFFFFFFFFFFFFFFFFFFFFFFFFFFFFFFFFFFFFFFFFFFFFFF/
@M05620:45:000000000-G6HP7:1:1101:18969:7645 1:N:0:106
AAACCAAGCAGACACTCACCGCTCCCTCGCCACAGGCCAATAGTTTGTCCTCACTGAGTTGGCAACAAGTGGCTGCTGTGGCTGCCATTTTTCTGGTGATGGCCATCAGCTCCGACGAGGTCAGCTGGGGGGCTTTCTTTGTGTAAGCAACGAGAAACCTGAAAGAAGCATTTTTTAACTAAGTCCTGCTGAGTCATTCATGAGTTTTTAGCCGCCTTGCTTCTTCTCACAGACTCTCTACTCTCATGCCA
+
CDDDDDCFCFFFGGGGGGGGGGGGGGHHGGGGGHHHGGHHHHHHHHHHHHHHHHHHHHHHHHHHHHHHHHHHGHGGHHHHHHHGGHHHHHHHHHHHHHHHHHHHHHHHHHHHHGGGGGGGGHHHHHHHGGGGGGGGGGGGGGGGGGFFFFFFFFFFFFFFFFFFFFFFFFFFFFHFFFFFFFFFFFFFFFFFFFFFFFFFFHFFFFFFFFFFFFFFFFFFFHHFFFHFFHFFFFFFFFFFFFFFFFFFFFF
@M05620:45:000000000-G6HP7:1:1101:22076:7647 1:N:0:106
TACCTGTACTGGGGAAGCATTTGAATATCCCCCCATGGTGATGGGGACGGAGAACTGCTCCATAAACACAGGCAACGTGCCTAACTTTCCCGGGAAGATGAAGTCAAAGAGCGACCACAGCTCTCGGAGGTTATTTTGCATCGGTGAGCCAGACAGAATGATCCGATGAGGGGTGCGAAACTATTTGAGGAAAGGAAGCACCTTTTTATTAAATTTACCTTTTAGCAATCGCCATTCCTACCCTAAAGATC
+
CCCCCFFFFFFFGGGGGGGGGGHHHHHHHHHGGGGHHHGHHHHHHGGGGGGGGHHHHHHHHHHHHHHHHHHHGHHHGHHHHHHHHHHHHHHGGGGGGHHHHHHHHHHHHHHHGGGGGHHHHHHHHGGGGGGHHHHHHHHHHHGGGGGHHHHHHGHHHHHHHHHHHGGGHHHGG;EGGGGGGGGGGGGGGGGGGGGGGGGGGFFFFFFFFFFFFFFFFFFFFFFFFFFBFFFFFFFFFFFFFFFFFFFFFFF
@M05620:45:000000000-G6HP7:1:1101:23368:7663 1:N:0:106
AGATTACTGCAACAGTTCCCCCTGGACCTGGAAAAGTTTCTTGCCTGGCTTACAGAAGCTGAAACAACTGCCAATGTCCTACAGGATGCTACCCGTAAGGAAAGGCTCCTAGAAGACTCCAAGGGAGTAAAAGAGCTGATGAAACAATGGCAAGTAAGTCAGGCATTTCCGCTTTAGCACTCTTGTGGATCCAATTGAACAATTCTCAGCATTTGTACTTGTAACTGACAAGCCAGGGACAAAACAAAGAT
+
BBBCCFFFFFFFGGGGGGGGGGGGHHHHHHHGHHHHHHHHHHHHHHHHHHHHHHHHHHHHHHHHHHHHHHHHHHHHHHHHGHHHHGHHHHGHHHGGGGHHHHHHHHHHGHHHHHHHHHHHHHHGGHGGHHHHHGHHHHGHHHHHHHHHHHHHHGHHHHHHHHHHHHHHHHGGGGGHHHHHHHHHHFHGHHHHHHHHHHHGHHHHHHHHHHHHHGHHHFHHHHHHHHHGHHHHGGGGGGGGGGEGGGGFGFG
@M05620:45:000000000-G6HP7:1:1101:22813:7664 1:N:0:106
TACCTGTACTGGGGAAGCATTTGAATATCCCCCCATGGTGATGGGGACGGAGAACTGCTCCATAAACACAGGCAACGTGCCTAACTTTCCCGGGAAGATGAAGTCAAAGAGCGACCACAGCTCTCGGAGGTTATTTTGCATCGGTGAGCCAGACAGAATGATCCGATGAGGGGTGCGAAACTATTTGAGGAAAGGAAGCACCTTTTTATTAAATTTACCTTTTAGCAATCGCCATTCCTACCCTAAAGATC
+
CCDDCFFFFFFFGGGGGGGGGGHHHHHHHHHGGGGHHHGHHHHHHGGGGGGGGHHHHHHHHHHHHHHHHHHHGHHHGHHHHHHHHHHHHHHGGGGGGHHHHHHHHHHHHHHHGGGGGHHHHHHHHGGGGGGHHHHHHHHHHHGGGGGHHHHHHGHHHHHHHHHHHGGGHHHGGEGGGGGGGGGGGHGGGGFFGGGFGGGGGFFFFFFFHFFFFFFHHFFFFFFFFFFFFFFFFFFFFFFFFFFFFFFFFFF
@M05620:45:000000000-G6HP7:1:1101:23450:7668 1:N:0:106
AAACCAAGCAGACACTCACCGCTCCCTCGCCACAGGCCAATAGTTTGTCCTCACTGAGTTGGCAACAAGTGGCTGCTGTGGCTGCCATTTTTCTGGTGATGGCCATCAGCTCCGACGAGGTCAGCTGGGGGGCTTTCTTTGTGTAAGCAACGAGAAACCTGAAAGAAGCATTTTTTAACTAAGTCCTGCTGAGTCATTCATGAGTTTTTAGCCGCCTTGCTTCTTCTCACAGACTCTCTACTCTCATGCCA
+
CCCCCCCFCFFFGGGGGGGGGGGGGGHHGGGGGHHHGGHHHHHHHHHHHHHHHHHHHHHHHHHHHHHHHHHHGHGGHHHHHHHGGHHHHHHHHHHHHHHHHHHHHHHHHHHHHGGGGGGGGHHHHHHHGGGGGGGGGGGGGGGGGGFFFFFFFFFFFFFFFFFFFFFFFFFFFFFFFFFFFFFFFFFFFFFFFFFFFFFFFFFFFFFFFFFFFFFFFFFFFFFFFFFFFFFFFFFFFFFFFFFFFFFFFFB
@M05620:45:000000000-G6HP7:1:1101:7162:7669 1:N:0:106
ATCTCTATCTCCTAAAAACCTGTTTAGATTTGGAGATAGACCTTCAGGTTTTTCATCATTTTCTGCATGAATTATACATTGACCACGTTCCAGCGTGGTCAGTTTGCAGCATTCTGTTATTTTGTTTGACAGAGTGTCTTGTTGAGAACATATGTAGGACATGATTTTTTCCTGCAACAGGGAAAATAAAGTATAAGTTTTAAAGATTTATTCTTTAATAAAGGATCTCAAAGCCAGCTTTAGAAAAAGGA
+
CCCCCFFFFFFFGGGGGGGGGGHHHHHHHHHHHHHHHHHGHHHHHHHHHHHGGHHHHHHHHHHHIHHHHHHHHHHHHHHHHHHHHHGHHHHHHHGGGGHHHHHHHHHHHHHHHHHHHHHHHHHHHHHHHHHHHHHHHHHHHHHHHHHHHHHHHHHHHHHHHHHHHHHHHGHHHHHHHHHHHGGHHHHHHHHHHHHHHHGHHHHHHHHHHHHHHHHHHHHHHHHHHHHHHHHGHHHHHGHHHHGHHHHHGGH
@M05620:45:000000000-G6HP7:1:1101:5636:7673 1:N:0:106
AGATTACTGCAACAGTTCCCCCTGGACCTGGAAAAGTTTCTTGCCTGGCTTACAGAAGCTGAAACAACTGCCAATGTCCTACAGGATGCTACCCGTAAGGAAAGGCTCCTAGAAGACTCCAAGGGAGTAAAAGAGCTGATGAAACAATGGCAAGTAAGTCAGGCATTTCCGCTTTAGCACTCTTGTGGATCCAATTGAACAATTCTCAGCATTTGTACTTGTAACTGACAAGCCAGGGACAAAACAAAGAT
+
AAAABFFFFFFFGGGGGGGGGGGGHHHHHHHHHHHHGHHHHHHHHHHHHHHHHHHHHHHHHHHHHHHHHHHHGHHHGHHHHHHHHGHHHHHHHHGGGGHHHHHHHHHHGHHHHHHGHHHHHHHGGHGGHHHHHGHHHHHHHHHHHHHHHHHHHGHHHHHHHHHHHHHHHHGGGGGHHHHHHHHHHHHGHHHHHHHHHHHHHHHHGHHHHHHHHHHHHHHGHHHGHHHHFHHHHGGGGGGGGGGFGGGGGGF
@M05620:45:000000000-G6HP7:1:1101:5618:7679 1:N:0:106
AGATTACTGCAACAGTTCCCCCTGGACCTGGAAAAGTTTCTTGCCTGGCTTACAGAAGCTGAAACAACTGCCAATGTCCTACAGGATGCTACCCGTAAGGAAAGGCTCCTAGAAGACTCCAAGGGAGTAAAAGAGCTGATGAAACAATGGCAAGTAAGTCAGGCATTTCCGCTTTAGCACTCTTGTGGATCCAATTGAACAATTCTCAGCATTTGTACTTGTAACTGACAAGCCAGGGACAAAACAAAGAT
+
AAABBFFFFFFFGGGGGGGGGGGGHHHHHGHGHGHHGHHHHHHHHHHHHHHHHHHGHHHHHGHGHHGHHHHHHHHHHGHHHHHHHFHHHHFHHHGGGGHHHHGHHHHHGHHHHHHGGHHHHHHGGEGEFHHHHFHHHHFHHHHHHGHHHHHHHGHGGHHHHHHGHHHHHHGGGGGHHHHHHHHHHHGGGGHHFHHHHDFFHHHHHHHHHHHHHHHHHFHHHHHFHHHFGFGHHGGGGGGGGGGGGGGGGGG
@M05620:45:000000000-G6HP7:1:1101:5630:7695 1:N:0:106
AGATTACTGCAACAGTTCCCCCTGGACCTGGAAAAGTTTCTTGCCTGGCTTACAGAAGCTGAAACAACTGCCAATGTCCTACAGGATGCTACCCGTAAGGAAAGGCTCCTAGAAGACTCCAAGGGAGTAAAAGAGCTGATGAAACAATGGCAAGTAAGTCAGGCATTTCCGCTTTAGCACTCTTGTGGATCCAATTGAACAATTCTCAGCATTTGTACTTGTAACTGACAAGCCAGGGACAAAACAAAGAT
+
ABBBBFFFFFFFGGGGGGGGGGGGHHHHHHHHHHHHGHHHHHHHHHHHHHHHHHHHHHHHHHHHHHHHHHHHHHHHHHHHHHHHHHHHHHHHHHGGGGHHHHHHHHHHGHHHHHHHHHHHHHHGGHGGHHHHHGHHHHHHHHHHHHHHHHHHHGHHHHHHHHHHHHHHHHGGGGGHHHHHHHHHHGHGHHHHGHHHHFHHHHHHHHHHHHHHHHHHHFHHHFHHHHGHGHHHGGGGGGGGGGGGGGGGGGG
@M05620:45:000000000-G6HP7:1:1101:26503:7698 1:N:0:106
CATCCTGACCCTGAAGTACCCCGGCTTGATTTCTGACATTAGATCGGAAGAGCACACGTCTGAACTCCAGTCACCGGCTATGATCTCGTATGCCGTCTTCTGCTTGAAAAAAAAAAAAAAAAAATAACATATAAAAACTTGTGTTTCAAATATATATTAAATAAATCAAAAATAAATGTCGAGATATTCACTGTCTGCTGTAACAGGGAAGTCAGATGTTAGATAGTTGTAATGCGAGATTTATGGTTTTA
+
DDDDDFFFFFFFGGGGGGGGGGGGGGGGHHHHHHHHHHHHHHHHHHGGGGHHHHHHHGHHHGHHHHHHHHHHGHHGGGGGHHHHFHHHGGHHHHGGGHGHHHHHHHHHHHHGGGGF>/><<--<.D0000=000000.00000///0000;000000;000000;000000..00000:0.9-..000000:0000:00:;00000.:;..000000000000:000:00000:0..--.00000000..0
@M05620:45:000000000-G6HP7:1:1101:17274:7749 1:N:0:106
AAACCAAGCAGACACTCACCGCTCCCTCGCCACAGGCCAATAGTTTGTCCTCACTGAGTTGGCAACAAGTGGCTGCTGTGGCTGCCATTTTTCTGGTGATGGCCATCAGCTCCGACGAGGTCAGCTGGGGGGCTTTCTTTGTGTAAGCAACGAGAAACCTGAAAGAAGCATTTTTTAACTAAGTCCTGCTGAGTCATTCATGAGTTTTTAGCCGCCTTGCTTCTTCTCACAGACTCTCTACTCTCATGCCA
+
BCCCCCCFCFFFGGGGGGGGGGGGGGHHGGGGGHHHGGHHHHHHHHHHHHHHHHHHHHHHHHHHHHHHHHHHGHGGHHHHHHHGGHHHHHHHHHHHHHHHHHHHHHHHHHHHHGGGGGGGGHHHHHHHGGGGGGGGGGGGGGGGGGFFFFFFFFFFFFFFFFFFFFFFFFFFFFFFFFFFFFFFFFFFFFFFFFFFFFFFFFFFBFFFFFFFFFFFFFFFFFFFFFFFFFFFFFFFFFFFFFFFFFFFFFB
@M05620:45:000000000-G6HP7:1:1101:9327:7788 1:N:0:106
CATCCTGACCCTGAAGTACCCGGCTTGATTTCTGACATTAGATCGGAAGAGCACACGTCTGAACTCCAGTCACCGGCTATGATCTCGTATGCCGTCTTCTGCTTGAAAAAAAAAAAAACTTAAAATTACCTACGATGATTTGTACTTCACTTAAAATTCACTTCTGAATCCCTTGCCCCGATCGCCTACTTACTCTATTATCTCGCATTGTTGTGTCTTCCAGTCAGGCCGCAAATATATCGTTGCCTTTC
+
CCCCDFFFFFFFGGGGGGGGGGGGGGGHHHHHHGHHHHHHHHHHHGGGGHHHHHHHGHHHGGHHHHHHHHHHHHGGGFGHHHHEGHHFGHHHHGGGHGHHHHHHHHHHFHGFFDC></?11111111?=1110....11111<1<00=0000000000==000000;0000000/:0:.-----.:9./00000000000:00;..-..000.:.;00:0000;00://.-----0000:0.:./.00;00
@M05620:45:000000000-G6HP7:1:1101:10798:7798 1:N:0:106
CATCCTGACCCTGAAGTACCCCGGCTTGATTTCTGACATTAGATCGGAAGAGCACACGTCTGAACTCCAGTCACCGGCTATGATCTCGTATGCCGTCTTCTGCTTGAAAAAAAAAAAAAAACCACTTTATAACTTTCTTTTTTATAACAACACTCCACCTTACAGCCACATTTTTTAACTACGTCATTCTTAGTCATTCATTATTTTTTATCCTCCTGTCCTCCTGTACCCGCCTCTCTCCTCTCCTACCC
+
CCCCCFFFFFFFGGGGGGGGGGGGGGGGHHHHHHHHHHHHHHGHHHGGGGGHHHHGHGHHHGHHHHHHHHHHHHHGGGGGHHGHFGHHGGHHHHGFGHGHHHHHHHHHFHGGGGGDB/</-.<..11111=000===<0=<0<.0:0000...0;/0;..0;9B00..=.:0900;.0000:.;..:0000;09;0B0;090000;00;.0:00:/B0:0:;0/;0:09B0.--9A0;:BBFF09:90;9A
@M05620:45:000000000-G6HP7:1:1101:8880:7808 1:N:0:106
TACCTGTACTGGGGAAGCATTTGAATATCCCCCCATGGTGATGGGGACGGAGAACTGCTCCATAAACACAGGCAACGTGCCTAACTTTCCCGGGAAGATGAAGTCAAAGAGCGACCACAGCTCTCGGAGGTTATTTTGCATCGGTGAGCCAGACAGAATGATCCGATGAGGGGTGCGAAACTATTTGAGGAAAGGAAGCACCTTTTTATTAAATTTACCTTTTAGCAATCGCCATTCCTACCCTAAGATCG
+
CCCCCFFFFFFFGGGGGGGGGGHHHHHGHHHGGGGHHHGHHHHHHGGGGGGGGHHHHHHHHHHHHHHHHHHHGHHHGHHHHHHHHHHHHHHGGGGGGHHHHHHHHHHHHHHHGGGGGHHHHHHHHGGGGGGHHHHHHHHGHHGGGGGHHHHHHGHHHHHHHHHHHGGGHHHGGEDGGFGGGGGGGGGGGG9FFGGGGGGGGFFFFFFFFFFFFFFFFFFFFFFFFFFFFFFFFFFFFFFFFFFFFFFFFFE
@M05620:45:000000000-G6HP7:1:1101:25395:7824 1:N:0:106
ATCTCTATCTCCTAAAAACCTGTTTAGATTTGGAGATAGACCTTCAGGTTTTTCATCATTTTCTGCATGAATTATACATTGACCACGTTCCAGCGTGGTCAGTTTGCAGCATTCTGTTATTTTGTTTGACAGAGTGTCTTGTTGAGAACATATGTAGGACATGCTTTTTTCCTGCAACACGGAAAATAAAGTATAAGTTTTAAAGATTTATTCTTTAATACAGGATCTCAAAGCCAGCTTTAGAAAAAGGA
+
1>AAAFBFFFFFGGBD1FEGGGHHHHHCHHHHC1EFFBDFHHHHHFFFHGHGGH2FGDHHHHHHGHFGBG1FHHHHH2FHGBGHHHCHHHHFFHGGGGHHHHHHGHHHHHHHHHHGHH2GHHHHHHHFBGBGEGHEHHHHEHHGFGG1BCGGHHHHGB1GHFB1FGGHHGHHHHGB1FGF?>?/<GF1??1F1>DF1GGHHGG1GFGHHHHHHHHHHFHB0<=GACGGG000;C./.;GHHCGFG0CCF./
@M05620:45:000000000-G6HP7:1:1101:16705:7834 1:N:0:106
ATCTCTATCTCCTAAAAACCTGTTTAGATTTGGAGATAGACCTTCAGGTTTTTCATCATTTTCTGCATGAATTATACATTGACCACGTTCCAGCGTGGTCAGTTTGCAGCATTCTGTTATTTTGTTTGACAGAGTGTCTTGTTGAGAACATATGTAGGACATGATTTTTTCCTGCAACAGGGAAAATAAAGTATAAGTTTTAAAGATTTATTCTTTAATAAAGGATCTCAAAGCCAGCTTTAGAAAAAGGA
+
DDDDDFFFFFFFGGGGGGGGGGHHHHHHHHHHHHHHHHHHHHHHHHHHHHHGGHHHHIHIIIHHIHHHHHHHHHHHHHHHHHHHHHGHHHHHHHGGGGHHHHHHHHHHHHHHHHHHHHHHHHHHHHHHGHHHHHHHHHHHHHHHHHHHHHHHHHHHHHHHHHHHHHHHHGHHHHHHHHHHHGGHHHHHHGHHHHHHHHHHHHHHHGHHHHHHHHHHHHHHHGHHHHHHHHHHGHHHHGHHHHGHHGGHGGH
@M05620:45:000000000-G6HP7:1:1101:16728:7836 1:N:0:106
ATCTCTATCTCCTAAAAACCTGTTTAGATTTGGAGATAGACCTTCAGGTTTTTCATCATTTTCTGCATGAATTATACATTGACCACGTTCCAGCGTGGTCAGTTTGCAGCATTCTGTTATTTTGTTTGACAGAGTGTCTTGTTGAGAACATATGTAGGACATGATTTTTTCCTGCAACAGGGAAAATAAAGTATAAGTTTTAAAGATTTATTCTTTAATAAAGGATCTCAAAGCCAGCTTTAGAAAAAGGA
+
CBBCCFFFFFFFGGGGGGGGGGHHHHHHHHHHHHHHHHHGHHHHHHHHHHHGGHHHHIIHHIHHIHHHHHHHHGHGHHHHHHHHGHGHHHHHHHGGGGHHHHHHHHHHHHHHHHHHHHHHHHHHHHHHHGHHHHGHHHHHHHHHGHHHHHHGHHHHHHHHHHHHGHHHHGHHHHHHHHHHHGGHHHHGHHHHHHHGHGGFHHFHHHHHHHHHHHHHHHHHHHGHHHHHHGHHHHHHHGHHHHGEFGHHGDH
@M05620:45:000000000-G6HP7:1:1101:6819:7837 1:N:0:106
AGATTACTGCAACAGTTCCCCCTGGACCTGGAAAAGTTTCTTGCCTGGCTTACAGAAGCTGAAACAACTGCCAATGTCCTACAGGATGCTACCCGTAAGGAAAGGCTCCTAGAAGACTCCAAGGGAGTAAAAGAGCTGATGAAACAATGGCAAGTAAGTCAGGCATTTCCGCTTTAGCACTCTTGTGGATCCAATTGAACAATTCTCAGCATTTGTACTTGTAACTGACAAGCCAGGGACAAAACAAAGAT
+
CBCCCFFFFFFFGGGGGGGGGGGGHHHHHHHHHHHHGHHHHHHHHHHHHHHHHHHHHHHHHHHHHHHHHHHHHHHHHHHHHHHHHHHHHHHHHHGGGGHHHHHHHHHHGHHHHHHHHHHHGHHGGGGGHHHHHGHHHHGHH3GHHHHHHHHHHGHHHHHHHHHHHHHHHHGGGGGHHHHHHHHHHGHGHHHHGHHHHGGHGHHHHHHHHHHHHHHHHHHGHGHGHHHFHHHHHGGGGGGGGFGGGGGGGGG
@M05620:45:000000000-G6HP7:1:1101:25365:7838 1:N:0:106
ATCTCTATCTCCTAAAAACCTGTTTAGATTTGGAGATAGACCTTCAGGTTTTTCATCATTTTCTGCATGAATTATACATTGACCACGTTCCAGCGTGGTCAGTTTGCAGCATTCTGTTATTTTGTTTGACAGAGTGTCTTGTTGAGAACATATGTAGGACATGATTTTTTCCTGCAACACGGAAAATAAAGTATAAGTTTTAAAGATTTATTCTTTAATAAAGGATCTCAAAGCCAGCTTTAGAAAAAGGA
+
CCCCCFFFFFFFGGGGGGGGGGHHHHHHHHHHHHHHHHHHHHHHHHHHHHHGGHGHHGHHIIHHHHHHHHHHHHHHHHHHHHHHHHGHHHHHHHGGGGHHHHHHHHHHHHHHHHHHHHGHHHHHHHHHHHGHHHHHHHHHHHHHHHGHHHHHHHHHHHHHHHHHHHHHHGHHHHHHHHGGGGGGGHHHHHHHHHHHHHHHHHHHHHHHHHHHHHHHHGHHHGHHHHHHHGHHHHHHHGHHHHGHHHHHGGG
@M05620:45:000000000-G6HP7:1:1101:25391:7850 1:N:0:106
ATCTCTATCTCCTAAAAACCTGTTTAGATTTGGAGATAGACCTTCAGGTTTTTCATCATTTTCTGCATGAATTATACATTGACCACGTTCCAGCGTGGTCAGTTTGCAGCATTCTGTTATTTTGTTTGACAGAGTGTCTTGTTGAGAACATATGTAGGACATGATTTTTTCCTGCAACACGGAAAATAAAGTATAAGTTTTAAAGATTTATTCTTTAATAAAGGATCTCAAAGCCAGCTTTAGAAAAAGGA
+
ABBBBFFFFFFFGGGGGGGGGGHHHHHHHHHHHGHHHHHHHHHHHHHHHHHGGHHHHHGHHGHHHHGHHGHHHHHGH5FHF5GHFHEHHHHFFGEGFGHHHGHHHGGHEHHHHFHGHHFHHHHHHHHHBGHGHHHHHHHHHHHFEGHFHHHHHHHHHF3GFHHBHHHHHCHHHHFH2GHGGGFGCCFHFHHHHHHEFGGHHHHHHHGHHHHHHHHHGBGHGHHHEGHHHHHHHHHHGGHHHHFFHHHGD.C
@M05620:45:000000000-G6HP7:1:1101:25369:7855 1:N:0:106
ATCTCTATCTCCTAAAAACCTGTTTAGATTTGGAGATAGACCTTCAGGTTTTTCATCATTTTCTGCATGAATTATACATTGACCACGTTCCAGCGTGGTCAGTTTGCAGCATTCTGTTATTTTGTTTGACAGAGTGTCTTGTTGAGAACATATGTAGGACATGATTTTTTCCTGCAACACGGAAAATAAAGTATAAGTTTTAAAGATTTATTCTTTAATAAAGGATCTCAAAGCCAGCTTTAGAAAAAGGA
+
BCCCCFFFFFFFGGGGGGGGGGHHHHHHHHHHHHHHHHHGHHHHHHHHHHHGGHHHHHIHIIHHHHHHHHHHHHHHHHHHHHGHHHGHHHHHHHGGGGHHHHHHHHHHHHHHHHHHHHHHHHHHHHHHGGHHHHGHHHHHHHHHHHHHHHHHHHHHHHHHHHHHHHHHHGHHHHHGHHHGGGGGGHHHHHHHHHHHHGHHHHHHHHHHHHHHHHHHHHHHHHHGHHHHHHHHHHHHHGHHHHHGGFHHGGG
@M05620:45:000000000-G6HP7:1:1101:24419:7858 1:N:0:106
AAACCAAGCAGACACTCACCGCTCCCTCGCCACAGGCCAATAGTTTGTCCTCACTGAGTTGGCAACAAGTGGCTGCTGTGGCTGCCATTTTTCTGGTGATGGCCATCAGCTCCGACGAGGTCAGCTGGGGGGCTTTCTTTGTGTAAGCAACGAGAAACCTGAAAGAAGCATTTTTTAACTAAGTCCTGCTGAGTCATTCATGAGTTTTTAGCCGCCTTGCTTCTTCTCACAGACTCTCTACTCTCATGCCA
+
BBBBBABFBFFFFGGGGGGGGGGGGGHHGGGGGHHGGGHHHHHHHHHHHHHHHHHHHHHHHHHGHHHGHFHHGHGGHGHHHHHGGHHHHHHHHGHHHHGHHHHHHHHHHHHHHFGGGCGFGHFHGHHHGGGGGGGGGGGGGGGGGFFFFFFFFFFFFFFFFEFFFFFFFFFFFFFFFFFFFFFFFFFFFFFFFFFFFFFFFFFFFFFFFFFBFFAFFFFFFFFFFFFFFFFFFFFFFFFFFFFFFFFFFFF
@M05620:45:000000000-G6HP7:1:1101:9343:7861 1:N:0:106
ATCTCTATCTCCTAAAAACCTGTTTAGATTTGGAGATAGACCTTCAGGTTTTTCATCATTTTCTGCATGAATTATACATTGACCACGTTCCAGCGTGGTCAGTTTGCAGCATTCTGTTATTTTGTTTGACAGAGTGTCTTGTTGAGAACATATGTAGGACATGATTTTTTCCTGCAACAGGGAAAATAAAGTATAAGTTTTAAAGATTTATTCTTTAATAAAGGATCTCAAAGCCAGCTTTAGAAAAAGGA
+
A3ABBFFFFFFFGGGGGGEGGGHHHHHHHHHHHHHGHHHGHHHHHHHHHHHGGHHHHHHHHFHHHHHHHHHHHHHGHHHHGGHHFHGFHHHHHHGGGFGHHHGHHHHHGHGHFHHHHHHHHHHHHHHHGHGHHHHHHHHHHHHHGHHHHHHHHHHHHHHGHHHHHGHHHGHHHHHHHHHHHGGHHHHGGHHHHHHHHGHHHHHHHHHHGHHHGHHHHGHH0DHHHHGGHGDGHHHHHGFHHFGGFGFFDGH
@M05620:45:000000000-G6HP7:1:1101:9314:7865 1:N:0:106
ATCTCTATCTCCTAAAAACCTGTTTAGATTTGGAGATAGACCTTCAGGTTTTTCATCATTTTCTGCATGAATTATACATTGACCACGTTCCAGCGTGGTCAGTTTGCAGCATTCTGTTATTTTGTTTGACAGAGTGTCTTGTTGAGAACATATGTAGGACAAGATTTTTTCCTGCAACAGGGAAAATAAAGTATAAGTTTTAAAGATTTATTCTTTAATAAAGGATCTCAAAGCCAGCTTTAGAAAAAGGA
+
BBBBBFFFFFFFGFGGGFGGGGGHHHHHHHHHHFHHHHHHHHHHHHHHHHHGGHHHHHHHHHHHHHHHHHHHHHHHHHHHHHHHHHGHHHHHHHGGGGHHHHHHHHHHHHHHHHHHHHHHHHHHHHHHHFHHHHHHHHHHHHHHHHHFHHHHHHHHHHHHH0GGHHHHHGHHHHHHHHHHHGGHHHGHGHHHHHHHHHHHHHHFHHHHHHHHHHHHHHHFHHHHHHGHHHHHHHHHHGHHHHHHHHHHDGF
@M05620:45:000000000-G6HP7:1:1101:9329:7874 1:N:0:106
ATCTCTATCTCCTAAAAACCTGTTTAGATTTGGAGATAGACCTTCAGGTTTTTCATCATTTTCTGCATGAATTATACATTGACCACGTTCCAGCGTGGTCAGTTTGCAGCATTCTGTTATTTTGTTTGACAGAGTGTCTTGTTGAGAACATATGTAGGACATGATTTTTTCCTGCAACAGGGAAAATAAAGTATAAGTTTTAAAGATTTATTCTTTAATAAAGGATCTCAAAGCCAGCTTTAGAAAAAGGA
+
CCCCCFFFFFFFGGGGGGGGGGHHHHHHHHHHHHHHHHHHHHHHHHHHHHHGGHHHHIIHHHHIIHHHHHHHHHHHHHHHHHHHHHGHHHHHHHGGGGHHHHHHHHHHHHHHHHHHHHHHHHHHHHHHHHHHHHHHHHHHHHHHHHHHHHHHHHHHHHHHHFHHHHHHHGHHHHHHHHHHHGGHHHHHHHHHHHHHHHHHHHHHHHHHHHHHHHHHHHHHHHHHHHHHHHHHHHHHHGHHHHHGHHHHGGH
@M05620:45:000000000-G6HP7:1:1101:21155:7883 1:N:0:106
TACCTGTACTGGGGAAGAGTGTAGCAATCGCCATTCCTACCCTAAAGATCGGAAGAGCACACGTCTGAACTCCAGTCACCGGCTATGATCTCGTATGCCGTCTTCTGCTTGAAAAAAAAAAAAAAATAACATAGTAATAATATGTGCCCGATATAAAGTAATACAAGTAATAAACATACAGTGAATATCTTTCCACTGAAACACTAGCACGCCACAATTCCCTCGTCTTGTCTTACACGGTGTCTCACCCG
+
DDDDDFFFFFFFGGGGGGGGGGHHHHHHHGGGGGHHHHHHHHHHHHHFGHHGGGGHHHGHHHGHHHGHHHHHHHHHHHHHGGGGGHHHHHHHHGGHHHHGGGHGHHHGHHHHHHHHGGGGG<><<-01>11111<1111000000000/.--:-0000<0:0000<000000<000<00000000000:::0<:00000000/.0/0/00--.....000:00/-<.<.00000000:.-..<00:00..-
@M05620:45:000000000-G6HP7:1:1101:9337:7890 1:N:0:106
ATCTCTATCTCCTAAAAACCTGTTTAGATTTGGAGATAGACCTTCAGGTTTTTCATCATTTTCTGCATGAATTATACATTGACCACGTTCCAGCGTGGTCAGTTTGCAGCATTCTGTTATTTTGTTTGACAGAGTGTCTTGTTGAGAACATATGTAGGACATGATTTTTTCCTGCAACAGGGAAAATAAAGTATAAGTTTTAAAGATTTATTCTTTAATAAAGGATCTCAAAGCCAGCTTTAGAAAAAGGA
+
AABBBFFFFFFFGGGGGGGGGGHHH5GHHHHHHFFHHHHGHHHHHHHHHHHGGGHHHHHHHHHHHHHHHHHHHHHHHHHHHHGHHHGHHHHHFHGGGCHHHHHHHHHHHHHHHHHHHHHHHHHHHHHHHHGHHHGHHHHHHHHHHHHHHHHHHHHHHHGHHHHHHHHHHGHHHHGHHHHHHGGHHHGHFHHGHHHHHGHHHHHHHHHHHHHHHHHHHGHHHHHHHHHHHHGHFHHHHGHHHHHHHHHHGGF
@M05620:45:000000000-G6HP7:1:1101:25788:7908 1:N:0:106
AAACCAAGCAGACACTCACCGCTCCCTCGCCACAGGCCAATAGTTTGTCCTCACTGAGTTGGCAACAAGTGGCTGCTGTGGCTGCCATTTTTCTGGTGATGGCCATCAGCTCCGACGAGGTCAGCTGGGGGGCTTTCTTTGTGTAAGCAACGAGAAACCTGAAAGAAGCATTTTTTAACTAAGTCCTGCTGAGTCATTCATGAGTTTTTAGCCGCCTTGCTTCTTCTCACAGACTCTCTACTCTCATGCCA
+
BCCBCCBFBFFFGGGGGGGGGGGGGGFHFGGGGGFDGGHFHHHGHHHHHHHHHHHHHHFHHHGFHHHHHFGHGHGGHHGHHHHGGGHHHHHHHHHHHHGHHHHHFHHHHHHHHGGEGGGGFHFHHHHHGGGGGGGGGGGGGFGGGGFFFFFFFFFFFFFFFFFFFFFFFFFFFFFFFFFFFFFFFFFFFFFFFBFBFFFFFFFFBFFFFEFFFFFFFFFFFFFFFFFFFFFFFFFFFFFFFFFFFFFFFFF
@M05620:45:000000000-G6HP7:1:1101:5288:7947 1:N:0:106
AAACCAAGCAGACACTCACCGCTCCCTCGCCACAGGCCAATAGTTTGTCCTCACTGAGTTGGCAACAAGTGGCTGCTGTGGCTGCCATTTTTCTGGTGATGGCCATCAGCTCCGACGAGGTCAGCTGGGGGGCTTTCTTTGTGTAAGCAACGAGAAACCTGAAAGAAGCATTTTTTAACTAAGTCCTGCTGAGTCATTCATGAGTTTTTAGCCGCCTTGCTTCTTCTCACAGACTCTCTACTCTCATGCCA
+
CCCCCCCFCFFFGGGGGGGGGGGGGGHHGGGGGHHHGGHHHHHHHHHHHHHHHHHHHHGHHHHHHHHHHGHHGHGGHHHHHHHGGHHHHHHHHHHHHHHHHHHHHHHHHHHHHGGGGGGGGHHHHHHHGGGGGGGGGGGGGGGGGGFFFFFFFFFFFFFFFFFFFFFFFFFFFFFFFFFFFFFFFFFFFFFFFFFFFFFFFFFFFFFFFFFFFFFFFFFFFFFFFFFFFFFFFFFFFFFFFFFFFFFFFFF
@M05620:45:000000000-G6HP7:1:1101:9706:7953 1:N:0:106
AGATTACTGCAACAGTTCCCCCTGGACCTGGAAAAGTTTCTTGCCTGGCTTACAGAAGCTGAAACAACTGCCAATGTCCTACAGGATGCTACCCGTAAGGAAAGGCTCCTAGAAGACTCCAAGGGAGTAAAAGAGCTGATGAAACAATGGCAAGTAAGTCAGGCATTTCCGCTTTAGCACTCTTGTGGATCCAATTGAACAATTCTCAGCATTTGTACTTGTAACTGACAAGCCAGGGACAAAACAAAGAT
+
ABBBBFFFFFFFGGGGGGGGGGGGHHHHHHHHHHHHGHHHHHHHHHHHHHHHHHHHHHHHHHHHHHHHHHHHHHHHHHHHHHHHHHHHHHHHHHGGGGHHHHHHHHHHGHHHHHHHHHHHGHHGGHGGHHHHHGHHHHHHHGHHHHHHHHHHHGHHHHHHHHHHHHHHHHGGGGGHHHHHHHHHHHHGHHHHHBGHHHHHHHHHHHHHHHHHHHHHHFHHHHHHHHHHGHHHHGGGGGGGGGGGGGGGGGF
@M05620:45:000000000-G6HP7:1:1101:9708:7971 1:N:0:106
AGATTACTGCAACAGTTCCCCCTGGACCTGGAAAAGTTTCTTGCCTGGCTTACAGAAGCTGAAACAACTGCCAATGTCCTACAGGATGCTACCCGTAAGGAAAGGCTCCTAGAAGACTCCAAGGGAGTAAAAGAGCTGATGAAACAATGGCAAGTAAGTCAGGCATTTCCGCTTTAGCACTCTTGTGGATCCAATTGAACAATTCTCAGCATTTGTACTTGTAACTGACAAGCCAGGGACAAAACAAAGAT
+
A?ABBFFFFFFFGGGGGGGGGGGGHHHHHHHHHHHHHHHHHHHHHHHHHHHHHHHHHHHHHHHHHHHHHHHHHHHHHHHHHHHHHHHHHHFHHHGGGGHHHHFHHHHHGHHHHHFHHHHHHHHGGHGGFGHHHGHHHHHHHGHHHHHHHHHHHGHHHHHHGHHHHHHHHHGGGGGHGHHHHHHHHHHGHHHHGCHHHHHHHHHHHHHHHGHHHHHHHFGHHGHHHHHHFFFHHGGGGGGGEFBFGGGGGGG
@M05620:45:000000000-G6HP7:1:1101:10244:7985 1:N:0:106
CATCCTGACCCTGAAGTACCCGGCTTGATTTCTGACATTAGATCGGAAGAGCACACGTCTGAACTCCAGTCACCGGCTATGATCTCGTATGCCGTCTTCTGCTTGAAAAAAAAAAAATAATTAATTTAACTTCGTGCTGTTTTCTTCCCCTCTTCATTAAATTATCTCATCTGCCCCTCATCCCTCTCTCTTCTCCATATTCCCGCTTCTCTCCTCCCTCCCATGTCACCCCTCCCTTTCTATCTCCCTCC
+
DDCDCFFFFFFFGGGGGGGGGGGGGGGHHHHHHHHHHHHHHHHHHGGGGHHHHHHHGHHHGHHHHHHHHHHHHHGGGGGHHHHFGHHGGHHHHGGGHGGHHHHHGHHHFHGFDB@>/02111111111111=1/0/..1>11011111000</000000000<000000000000.:...00;:0/:/0::0;0;00:0000:0.--..0000/0//.//../:/00000.-.9../0000000000///.
@M05620:45:000000000-G6HP7:1:1101:5008:7998 1:N:0:106
AAACCAAGCAGACACTCACCGCTCCCTCGCCACAGGCCAATAGTTTGTCCTCACTGAGTTGGCAACAAGTGGCTGCTGTGGCTGCCATTTTTCTGGTGATGGCCATCAGCTCCGACGAGGTCAGCTGGGGGGCTTTCTTTGTGTAAGCAACGAGAAACCTGAAAGAAGCATTTTTTAACTAAGTCCTGCTGAGTCATTCATGAGTTTTTAGCCGCCTTGCTTCTTCTCACAGACTCTCTACTCTCATGCCA
+
CCCCCBCFCFFFGGGGGGGGGGGGGGHHGGGGGHHHGGHHHHHHHHHHHHHHHHHHHHHHHHHHHHHHHHHHGHGGHHHHHHHGGHHHHHHHHHHHHHHHHHHHHHHHHHHHHGGGGGGGGHHHHHHHGGGGGGGGGGGGGGGGGGFFFFFFFFFFFFFFFFFFFFFFFFFFFFFFFFFFF0BFFFFFFFFFFFFFFFFFFFFFFFFFFFFFFFFFFFFFFFFFFFFFFFFFFFFFFFFFFFFFFFFFFFB
@M05620:45:000000000-G6HP7:1:1101:5962:8003 1:N:0:106
AGATTACTGCAACAGTTCCCCCTGGACCTGGAAAAGTTTCTTGCCTGGCTTACAGAAGCTGAAACAACTGCCAATGTCCTACAGGATGCTACCCGTAAGGAAAGGCTCCTAGAAGACTCCAAGGGAGTAAAAGAGCTGATGAAACAATGGCAAGTAAGTCAGGCATTTCCGCTTTAGCACTCTTGTGGATCCAATTGAACAATTCTCAGCATTTGTACTTGTAACTGACAAGCCAGGGACAAAACAAAGAT
+
BBBBBFFFFFFFGGGGGGGGGGGGHHHHGHHGGFHHFHHHHHHHHHHHHGHHHHHHHGHHHHHHHHHHHHHHGHHHHHHHHHGHHGHHHHHHHHGFGGGHHHHHHHHHFHHHHHHGHHHHHHHGGHGFHHHHHGHGHHHHFGHHGHGHHHHHHGHHHHHHHHGHHHHHHHGGGGGHHHFHHHHHHFHGHHHHHHHHFGHGHGHHHHHHHHHHHHHGHHHHHHHHHHHGHGHHGGFGGGGGGFBAFFGGFGF
@M05620:45:000000000-G6HP7:1:1101:22831:8036 1:N:0:106
TACCTGTACTGGGGAAGCATTTGAATATCCCCCCATGGTGATGGGGACGGAGAACTGCTCCATAAACACAGGCAACGTGCCTAACTTTCCCGGGAAGATGAAGTCAAAGAGCGACCACAGCTCTCGGAGGTTATTTTGCATCGGTGAGCCAGACAGAATGATCCGATGAGGGGTGCGAAACTATTTGAGGAAAGGAAGCACCTTTTTATTAAATTTACCTTTTAGCAATCGCCATTCCTACCCTAAAGATC
+
BBCCCFFFFFFFGGGGGGGGGGHHHHHHHHHGGGGHHHGGHHHHHGGGGGGGGHHHHHHHHHHHHHHHHHHHGHHHGHHHHHHHHHHHHHHGGGGGGHHHHHHHHHHHHHHHGGGGGHHHHHHHHGGGGGEHHHHHHHHGHHGGGGGHHHHHHGHHGHHHHHHHHGGGHHHGGCFGGGFGGGGGGGGGGGFGGGGGGGGFGFFFFFFFFFFFFFFFFFFFFFFFFFFBFBFFFFFFFFFFFFFFFFFFFFF
@M05620:45:000000000-G6HP7:1:1101:7247:8037 1:N:0:106
ATCTCTATCTCCTAAAAACCTGTTTAGATTTGGAGATAGACCTTCAGGTTTTTCATCATTTTCTGCATGAATTATACATTGACCACGTTCCAGCGTGGTCAGTTTGCAGCATTCTGTTATTTTGTTTGACAGAGTGTCTTGTTGAGAACATATGTAGGACATGATTTTTTCCTGCAACAGGGAAAATAAAGTATAAGTTTTAAAGATTTATTCTTTAATAAAGGATCTCAAAGCCAGCTTTAGAAAAAGGA
+
ABBBBFFFFFFFGGGGGGGGGGGHHHHHHHHHHFHHHHHHHHHHHHHHHHHGGHHHHHHHHHHHHHHHHGHHHHHHHHHHHGHHGHGHHHHHHHGFGGHHGHHHHHHGHHHHHHHHHHHHHHHHHHHHHHHHHHGHHHHHHHHHGHHHHHHHHHHGHHHHHHHHHHHHHGHHHHHGHHHHHGGHHHGHGGHHHHHHGFGHHHHHHHHHHHHHHHHHHHHHHHHHHHHHHFGGHHHHHGFHHHHFGFHHGGG
@M05620:45:000000000-G6HP7:1:1101:16877:8046 1:N:0:106
CATCCTGACCCTGAAGTACCCCGGCTTGATTTCTGACATTAGATCGGAAGACACACGTCTGAACTCCAGTCACCGGCTATGATCTCGTATGCCGTCTTCTGCTTGAAAAAAAAAAAAACAAGAAACAACATATACTGTCAAGGATTCCTCATAAAGACTGGAATAACAAAGAAAGACTTATCCTGGAACGTAGCGCAGGGGCCCCTATATAATAGACGCCCCATCGGTTCGCACATTACAATCTGGCCACT
+
CDDDDFFFFFFFGGGGGGGGGGGGGGGGHHHHHHHHHHHHHHGHHHGGGGHHHHHGGHHHGGHHHHHHHHHHHHGGGGGHHHH4GHHGFHHHHGGGHGHHHHHHHHHHFHGEBBB<>//=/0?0<00...0111111111000.000000<0=0<00/00:/0000000.//./0//000000009/00..;..-----------..00000000:0:----.//.....;-.--000000000;00.0.0
@M05620:45:000000000-G6HP7:1:1101:25804:8047 1:N:0:106
AGATTACTGCAACAGTTCCCCCTGGACCTGGAAAAGTTTCTTGCCTGGCTTACAGAAGCTGAAACAACTGCCAATGTCCTACAGGATGCTACCCGTAAGGAAAGGCTCCTAGAAGACTCCAAGGGAGTAAAAGAGCTGATGAAACAATGGCAAGTAAGTCAGGCATTTCCGCTTTAGCACTCTTGTGGATCCAATTGAACAATTCTCAGCATTTGTACTTGTAACTGACAAGCCAGGGACAAAACAAAGAT
+
BBBBBFFFFFFFGGGGGGGGGGGGHFGHHHHGGHHHGHHHHHHHHHHHHHHHHGHHHHHHHHHGHHHHHHHHHHHHHHHHHHHHHGHHHHHHHHGGGGGHHHHHHHHHGHFHHHHGHHHHHFGFGEFEEGHHHGHHHHEHDHHFGFHGHHHGHGHGFH@HGHFHEHHHHHGGGGGHFGBGFHGHHFGDHHHHEHHHHHBCFFGHHHHF<CGHHHGGHHHGHFHFHHHGHGGHGGFFEGGGGFBGGGGGFG9
@M05620:45:000000000-G6HP7:1:1101:25822:8048 1:N:0:106
AGATTACTGCAACAGTTCCCCCTGGACCTGGAAAAGTTTCTTGCCTGGCTTACAGAAGCTGAAACAACTGCCAATGTCCTACAGGATGCTACCCGTAAGGAAAGGCTCCTAGAAGACTCCAAGGGAGTAAAAGAGCTGATGAAACAATGGCAAGTAAGTCAGGCATTTCCGCTTTAGCACTCTTGTGGATCCAATTGAACAATTCTCAGCATTTGTACTTGTAACTGACAAGCCAGGGACAAAACAAAGAT
+
BBBBCFFFFFDFGGGGGGGGGGGGHHHHHHHHHHHHGHHHHHHHHHHHHHHHHHHHHHHHHHHHHHHHHHHHHHHHHHHHHHHHHHHHHHHHHHGGGGHHHHHHHHHHGHHHHHHHHHHHHGHGGHGGHHHHHGHHHHGHHHHHHHHHHHHHHGHHHHHHHHFHHHHHHHGGGGGHEHGHHHHHHHHGHHHHHHHHHHFHHHHHHHHHHHHHHHHHHFHHHHHHHHHGHHHHGGGGGGGGGGGGGGGGGGF
@M05620:45:000000000-G6HP7:1:1101:7244:8058 1:N:0:106
ATCTCTATCTCCTAAAAACCTGTTTAGATTTGGAGATAGACCTTCAGGTTTTTCATCATTTTCTGCATGAATTATACATTGACCACGTTCCAGCGTGGTCAGTTTGCAGCATTCTGTTATTTTGTTTGACAGAGTGTCTTGTTGAGAACATATGTAGGACATGATTTTTTCCTGCAACAGGGAAAATAAAGTATAAGTTTTAAAGATTTATTCTTTAATAAAGGATCTCAAAGCCAGCTTTAGAAAAAGGA
+
CCDCCFFFFFFFGGGGGGGGGGHHHHHHHHHHHHHHHHHHHHHHHHHHHHHGGHHHHHHHHHIHIHHHHHHHHHHHHHHHHHHHHHGHHHHHHHGGGGHHHHHHHHHHHHHHHHHHHHHHHHHHHHHHHHHHHHHHHHHHHHHHHHHHHHHHHHHHHHHHHHHHHHHHHGHHHHHHHHHHHGGHHHHHHHHHHHHHHGHHHHHHHHHHHHHHHHHHHHHHHHHHHHHHHHHHHHHHHGHHHHHHHHHHGGH
@M05620:45:000000000-G6HP7:1:1101:27471:8061 1:N:0:106
TACCTGTACTGGGGAAGCATTTGAATATCCCCCCATGGTGATGGGGACGGAGAACTGCTCCATAAACACAGGCAACGTGCCTAACTTTCCCGGGAAGATGAAGTCAAAGAGCGACCACAGCTCTCGGAGGTTATTTTGCATTGGTGAGCCAGACAGAATGATCCGATGAGGGGTGCGAAACTATTTGAGGAAAGGAAGCACCTTTTTATTAAATTTACCTTTTAGCAATCGCCATTCCTACCCTAAAGATC
+
BBCCCFFFFFFFGGFGGGGGGGHHHHHHHHHGGGGHHHGHGHHGHGGGGGGGGHHHHHHHHHHHHHHHHHHHGHHHGHHHHHHHHHHHHHHGGGGGGHHHHHHHHHHHHHHHGGGGGHHHHHHHHGGGGGEHHHHHHHHGHHHHHGHHHHHHHGHHHHHHHHHHHGGGHHHGGCDGGECDGGGGGGGGGGFGGFGFFGFGGGFGGFFFFFFFFFFFFFFFFFFFFFFFFFFFFFFFFFFFFFFFFFFFFFF
@M05620:45:000000000-G6HP7:1:1101:18588:8061 1:N:0:106
AGATTACTGCAACAGTTCCCCCTGGACCTGGAAAAGTTTCTTGCCTGGCTTACAGAAGCTGAAACAACTGCCAATGTCCTACAGGATGCTACCCGTAAGGAAAGGCTCCTAGAAGACTCCAAGGGAGTAAAAGAGCTGATGAAACAATGGCAAGTAAGTCAGGCATTTCCGCTTTAGCACTCTTGTGGATCCAATTGAACAATTCTCAGCATTTGTACTTGTAACTGACAAGCCAGGGACAAAACAAAGAT
+
A@BBBFFFFFBFGGEGGGGGGGGGGHHHHHGHHHHHHHHHHHHHHHHHHHHHHHHHHHHHHHHHHHHHHHHHHHHHHHHHHHHHHHHHHHHHHHGGGGHHHHHHFHHHGHHHHHHHHHHHHHBFEGGGHFHHHGHHHHHHH?GHHHHHHHHHHGHHHHHHHHHHHHHHHHGGGGGHHHHHHHHHHHHGHHHHHHHHHHHGFHHHHHHHHHGHHHHHHHHHHHHHHHHFGHHHHGGGGGGGGGGFGGGGGGG
@M05620:45:000000000-G6HP7:1:1101:13423:8064 1:N:0:106
ATCTCTATCTCCTAAAAACCTGTTTAGATTTGGAGATAGACCTTCAGGTTTTTCATCATTTTCTGCATGAATTATACATTGACCACGTTCCAGCGTGGTCAGTTTGCAGCATTCTGTTATTTTGTTTGACAGAGTGTCTTGTTGAGAACATATGTAGGACATGATTTTTTCCTGCAACAGGGAAAATAAAGTATAAGTTTTAAAGATTTATTCTTTAATAAAGGATCTCAAAGCCAGCTTTAGAAAAAGGA
+
CCCCCFFFFFFFGGGGGGGGGGHHHHHHHHHHHHHHHHHHHFHHHHHHHHHGGHHHHHHHHHHHHHHHHHHHHHHHHHHHHHHHHHGHHHHHHHGGGGHHHHHHHHHHHHHHHHHHHHHHHHHHHHHHHHHHHHHHHHHHHHHHHHGHHHHHHHHHHHHHHHHGHHHHHGHHHHHHHHHHHGGHHHHHGHHHHHHHHGHHHHHHHHHHHHHHHHHHHHHHHHGHHHHHHHGHHFGHHGHHHHHGHHHHGGH
@M05620:45:000000000-G6HP7:1:1101:25615:8074 1:N:0:106
AAACCAAGCAGACACTCACCGCTCCCTCGCCACAGGCCAATAGTTTGTCCTCACTGAGTTGGCAACAAGTGGCTGCTGTGGCTGCCATTTTTCTGGTGATGGCCATCAGCTCCGACGAGGTCAGCTGGGGGGCTTTCTTTGTGTAAGCAACGAGAAACCTGAAAGAAGCATTTTTTAACTAAGTCCTGCTGAGTCATTCATGAGTTTTTAGCCGCCTTGCTTCTTCTCACAGACTCTCTACTCTCATGCCA
+
BBBBBBBFBFFFGGGGCGGGEFGGGCG2EFCEFHHEGGHAGFHHFHHGDHHHHHHHGCBFEFGFHHFHHFHGGHFEHF@GGHHGGHHGHHHHHFGHGHHHHHHHHHHHHHHHHGGGGGGGGHHHHHHHGGGGGGGGGGGGGGGGGGFFFFFFFFFFFFFFFFFFFFFFFFFFFFFFFFFFFFFFFFFFFFFFFFFFFFFFFFFFFFFFFFFFFFFFFFFFFFFFFFFFFFFFFFFFFFFFFFFFFFFFFFF
@M05620:45:000000000-G6HP7:1:1101:18599:8078 1:N:0:106
AGATTACTGCAACAGTTCCCCCTGGACCTGGAAAAGTTTCTTGCCTGGCTTACAGAAGCTGAAACAACTGCCAATGTCCTACAGGATGCTACCCGTAAGGAAAGGCTCCTAGAAGACTCCAATGGAGTAAAAGAGCTGATGAAACAATGGCAAGTAAGTCAGGCATTTCCGCTTTAGCACTCTTGTGGATCCAATTGAACAATTCTCAGCATTTGTACTTGTAACTGACAAGCCAGGGACAACACAAAGAT
+
A11AAFFFDF1DGF1FGGGGGGGGGHHHHFCGHHHHHHHHHHHHHHHHHHHFHHBHHGHHHFHHHHHHHHHHHHHHHHHHHHHHHEHHHH2EHHGG/EHHHH0G0GHHGHHHHHHGHHHGB11B>FGHHFGHHGHHHH<GHBFHHHHHHHHGBFGHFHHHHGHHHHHHHHGGGGGFFHFHHHHHHHHGGHGHHHGHHFHHFHGHHHHFHHHHHHHHHHHHGGHFHHGFGHHHGGHFGGGGEF.;EEEFBFC
@M05620:45:000000000-G6HP7:1:1101:14355:8090 1:N:0:106
AGATTACTGCAACAGTTCCCCCTGGACCTGGAAAAGTTTCTTGCCTGGCTTACAGAAGCTGAAACAACTGCCAATGTCCTACAGGATGCTACCCGTAAGGAAAGGCTCCTAGAAGACTCCAAGGGAGTAAAAGAGCTGATGAAACAATGGCAAGTAAGTCAGGCATTTCCGCTTTAGCACTCTTGTGGATCCAATTGAACAATTCTCAGCATTTGTACTTGTAACTGACAAGCCAGGGACAAACAAAGATC
+
BABBBFFFFFBFGGGGGGGGGGGGHHHHHHHHHHGHGHHHHHHHHHHHHHHHHHHGHHHHHHHHHHHHHHHHHHHHHHHHFHHHHHHHHHGHHHGGEEGGGHFGHHHHGHHHHHHHHHHHHHHGEFFEHGHHHGHHHHGHHGGHHHHHHHHHHGHHHHHHHHHHGHHHHHGGGGGHGHGHHHHHHGHGHHHHHHHHHHFFHHHHHHHFHHGHHHHHHHHHHHHGHHHFGHHHHGGGGGGGGGGGGGGGGGG
@M05620:45:000000000-G6HP7:1:1101:23135:8090 1:N:0:106
ATCTCTATCTCCTAAAACCTGTTTAGATTTGGAGATAGACCTTCAGGTTTTTCATCATTTTCTGCATGAATTATACATTGACCACGTTCCAGCGTGGTCAGTTTGCAGCATTCTGTTATTTTGTTTGACAGAGTGTCTTGTTGAGAACATATGTAGGACATGATTTTTTCCTGCAACAGGGAAAATAAAGTATAAGTTTTAAAGATTTATTCTTTAATAAAGGATCTCAAAGCCAGCTTTAGAAAAAGGAA
+
CCCCCFFFFFFFGGGGGGGGGGHHHHHHHHHHHHHHHHHHHHHHHHHHHHGGHHHHHHHHHHHIHHHHGHHHHHHHHHHHHHHHHGHHHHFGHGFGGHHHHHHHHHHHHHHHHHHHHHHHHHHHHHHHHHHHHHHHHHHHHHHHHHGHHHHHHHHHHHHHHHGHHHHHGHHHHHHHHHHHGGHHHHFHHHFGHHGGGHHHHHHHHHHHHHHHHHHGHGGGHHGHHHFHHHHHGHGHGHHHHHEHHHHGFHH
@M05620:45:000000000-G6HP7:1:1101:10777:8096 1:N:0:106
CATCCTGACCCTGAAGTACCCGGCTTGATTTCTGACATTAGATCGGAAGAGCACACGTCTGAACTCCAGTCACCGGCTATGATCTCGTATGCCGTCTTCTGCTTGAAAAAAAAAAAAAAAAAAAATTTTTATCTTACAATGATTCACTCGCACTCACCAATGCATCCTATTGTATATCCTCCTAGCATACTCTTCCAGCTCACTTTACACTCGTCCAATACCTATCACCCTTCACCGTGCGGCACTCACCC
+
DDCCDFFFFFFFGGGGGGGGGGGGGGGHHHHHHHHHHHHHHHHHHGGGGHHHHHHHGHHHGGHHHHHHHHHHHHGGGGGHHHHDGHGFEHHHHGGGHGHHHHHHGHHHFHGECCB>>//<->---.0000.0000000;000000000;.-9--//0.0.00000::00000:00:00;00;/00000000000:000/00000000;000/...;.000::00;00:/:.//000....-----///0..
@M05620:45:000000000-G6HP7:1:1101:19976:8096 1:N:0:106
AGATTACTGCAACAGTTCCCCCTGGACCTGGAAAAGTTTCTTGCCTGGCTTACAGAAGCTGAAACAACTGCCAATGTCCTACAGGATGCTACCCGTAAGGAAAGGCTCCTAGAAGACTCCAAGGGAGTAAAAGAGCTGATGAAACAATGGCAAGTAAGTCAGGCATTTCCGCTTTAGCACTCTTGTGGATCCAATTGAACAATTCTCAGCATTTGTACTTGTAACTGACAAGCCAGGGACAAAACAAAGAT
+
1>1AAFFFFFFFGGGGGGGGGGGGHGHHHHFHHGHHGHHHHHHHHHHHHHHHHHHHGHHHHHHHHHHHHHHHHHHHHHHHHHHFHHHHHHHHHHGGGGHHHGHHHHHHGHHHHHHHHHHHHHHGGFGGHHHHHGHHHHHHHHHHHHHHHHHHHGHHHHHHHHFGHHHHHHGGGGGFGHHHHHHHHDHGHHHHHFGHHHFFBGGHHHHHFHHHHHHHHHHFHHHFHHGHHHHHHGGGGGGGEGGFGGGGFEF
@M05620:45:000000000-G6HP7:1:1101:23119:8101 1:N:0:106
ATCTCTATCTCCTAAAACCTGTTTAGATTTGGAGATAGACCTTCAGGTTTTTCATCATTTTCTGCATGAATTATACATTGACCACGTTCCAGCGTGGTCAGTTTGCAGCATTCTGTTATTTTGTTTGACAGAGTGTCTTGTTGAGAACATATGTAGGACATGATTTTTTCCTGCAACAGGGAAAATAAAGTATAAGTTTTAAAGATTTATTCTTTAATAAAGGATCTCAAAGCCAGCTTTAGAAAAAGGAA
+
CCCCCFFFFFFFGGGGGGGGGGHHGHHHHHHHHHHHHHHHHHHHHHHHHHGGHHHHHHHHIHIHHHHHHHHHHHHHHHHHFHHGHGHHHHFGHGGGGHHHHHHHHHHHHHHHHHHHHHHHHHHHHHHHHHHHHHHHHHHHHHHHHHGHHHHHHHHHHGHHHHHHHHHHGHHHHHHHHHHHGGHHHHHHHHGHHHHHHHHHHHHHHHHHHHHHHHHGHHHHHHHHHHHHHHHHGHGHGHHHHHGHHHGGGHH
@M05620:45:000000000-G6HP7:1:1101:8703:8102 1:N:0:106
AGATTACTGCAACAGTTCCCCCTGGACCTGGAAAAGTTTCTTGCCTGGCTTACAGAAGCTGAAACAACTGCCAATGTCCTACAGGATGCTACCCGTAAGGAAAGGCTCCTAGAAGACTCCAAGGGAGTAAAAGAGCTGATGAAACAATGGCAAGTAAGTCAGGCATTTCCGCTTTAGCACTCTTGTGGATCCAATTGAACAATTCTCAGCATTTGTACTTGTAACTGACAAGCCAGGGACAAAACAAAGAT
+
BBCCCFFFFFFFGGGGGGGGGGGGHHHHHHHHHHHHHHHHHHHHHHHHHHHHHHHHHHHHHHHHHHHHHHHHHHHHHHHHHHHHHHHHHHFHHHGGGGHHHHGHHHHHGHHHHHGHHHHHHHHGEGGGHHHHHGHHHHGHHGHHHHHHHHHGHGHHHHHHHHHHHHHHHHGGGGGHHHGHHHHHHHHGHHHHH<GHHHH0GHHHHHHHHHHHHHHHHHHHHHHHHHHHGHHHHGGGGGGGFFFFGGGGGGG
@M05620:45:000000000-G6HP7:1:1101:19985:8112 1:N:0:106
AGATTACTGCAACAGTTCCCCCTGGACCTGGAAAAGTTTCTTGCCTGGCTTACAGAAGCTGAAACAACTGCCAATGTCCTACAGGATGCTACCCGTAAGGAAAGGCTCCTAGAAGACTCCAAGGGAGTAAAAGAGCTGATGAAACAATGGCAAGTAAGTCAGGCATTTCCGCTTTAGCACTCTTGTGGATCCAATTGAACAATTCTCAGCATTTGTACTTGTAACTGACAAGCCAGGGACAAAACAAAGAT
+
BCCBCFFFFFFFGGGGGGGGGGGGHHHHHHHHHHHHHHHHHHHHHHHHHHHHHHHHHHHHHHHHHHHHHHHHHHHHHHHHHHHHHHHHHHHHHHGGGGHHHHHHHHHHGHHHHHHHHHHHHHHGGFGGHHHHHGHHHHHHHHHHHHHHHHHHHGHHHHHHHHHHHHHHHHGGGGGHGHHHHHHHHHHGHHHHGHHHHHFHHHHHHHHGHHHHHHHHHGHHHHHHHHHHHGHHHGGGGGGGFGFGGGGGGGF
@M05620:45:000000000-G6HP7:1:1101:13053:8116 1:N:0:106
TACCTGTACTGGGGAAGCAATCGCCATTCCTACCCTAAAGATCGGAAGAGCACACGTCTGAACTCCAGTCACCGGCTATGATCTCGTATGCCGTCTTCTGCTTGAAAAAAAAAAAAAACTAAATGATTCACACATTTCTTTATTCTCCCCACCAGCTTCACCACTAATATCCTTACCCCATTCCCCTCGCTTCTCCATTGCCCCGCTTTCTTCTTTCCTCGCGTCGCTCCCCTCCCTCTCACTCCCCCTTC
+
BCCCCFFFFFFFGGFGGGGGGGGGGGGHHHHFHGHHGHHHHHHHGGGGHHH3BBFEFGHGGFHHHHHHHHHHHGGGGGHHF4BFGHFGHHGHGFGHGHHHHHHHGHHHFGEEDB//>//11111=111>1111.11>11<11000000/./...<.000000:.;//:0000000://../0000/:.--...00000000:09::@.://////9///9.------:9.../.../9///////...9./
@M05620:45:000000000-G6HP7:1:1101:15438:8124 1:N:0:106
CATCCTGACCCTGAAGTACCCCGGCTTGATTTCTGACATTAGATCGGAAGAGCACACGTCTGAACTCCAGTCACCGGCTATGATCTCGTATGCCGTCTTCTGCTTGAAAAAAAAAATTATTCTGTTTGCCAGAGTGTCTTGCTTCTCCCATATGTCTGCCCTACTTTTTTCCTGCCACCCGGCCCCTCCTTTATCGTTTTTCCAGCTTTCTTCTTTCATCCCCGCTCTCCAAGCCCGCTTTCGACCCCTGC
+
BBA?AFFFFFFFGGGGGGGGGGG2AAEEFHHHGHHHHHHGHFDGHGGDGGEGHGHHHGGFGAHEHAFFEHFHFGDEEEG?HF4F4@FFGGHGGHGAEFGHFFDHHFFHHFF/////01<222>222>0>?110/1111?<1111<11<001011=11111<</.0=<D0-/<0;/./CC.::----9C./00000./99999000/;;00;0/9BB/////..--;>E/;///.E.;9@F./;.9--..9.
@M05620:45:000000000-G6HP7:1:1101:16044:8128 1:N:0:106
AGATTACTGCAACAGTTCCCCCTGGACCTGGAAAAGTTTCTTGCCTGGCTTACAGAAGCTGAAACAACTGCCAATGTCCTACAGGATGCTACCCGTAAGGAAAGGCTCCTAGAAGACTCCAAGGGAGTAAAAGAGCTGATGAAACAATGGCAAGTAAGTCAGGCATTTCCGCTTTAGCACTCTTGTGGATCCAATTGAACAATTCTCAGCATTTGTACTTGTAACTGACAAGCCAGGGACAAAACAAAGAT
+
BABBBFFFFF4FGGGGGGGGGGGGHHHHHHHHHHHHGHHHFHHHHHHHHHHHGHHHHHGHHHHHHHHHHHHHHHHHFHHHFHHGHGFHGHFHHHGGFFHGHHGGHHHHGHHHHHHHHHHHFHHGE?EEGHHHHGHHHGFHHHGHHHHHHHHHHGHHHHHHHHHHHHHHHHGGGGGHHHHHHHHHHGHGHHHHHGHHHGDFGHHHHGHFHHFHHHHHHHHGHGHFHHHFFHHGGEGGGGGGFGFGGGGGGGF
@M05620:45:000000000-G6HP7:1:1101:27446:8133 1:N:0:106
AAACCAAGCAGACACTCACCGCTCCCTCGCCACAGGCCAATAGTTTGTCCTCACTGAGTTGGCAACAAGTGGCTGCTGTGGCTGCCATTTTTCTGGTGATGGCCATCAGCTCCGACGAGGTCAGCTGGGGGGCTTTCTTTGTGTAAGCAACGAGAAACCTGAAAGAAGCATTTTTTAACTAAGTCCTGCTGAGTCATTCATGAGTTTTTAGCCGCCTTGCTTCTTCTCACAGACTCTCTACTCTCATGCCA
+
A@AAAAAFBFC>AGGGFGGGAEGEEF22EEEEGHHGD2FFECGHFEGFGDGDGHDGFCHHHHHGGHHGHF5GEFFFFBGEGA1?BGGHHFG4F4GFGHBFHFCFGFHHHHFFFEE@?<<BDCFGFHFH/<<BG@GGB9FGGG/FFE9/BFF?ADAFFFF9A/;BFF.9B9BBFFFBEB9/FFF/9FBFBFFFAFFF/FBBFFFB/9BFFE/9F:-9A9B9/99/99//;9BBBFF/9BFBBB9/9FB/9BF
@M05620:45:000000000-G6HP7:1:1101:5665:8138 1:N:0:106
AAACCAAGCAGACACTCACCGCTCCCTCGCCACAGGCCAATAGTTTGTCCTCACTGAGTTGGCAACAAGTGGCTGCTGTGGCTGCCATTTTTCTGGTGATGGCCATCAGCTCCGACGAGGTCAGCTGGGGGGCTTTCTTTGTGTAAGCAACGAGAAACCTGAAAGAAGCATTTTTTAACTAAGTCCTGCTGAGTCATTCATGAGTTTTTAGCCGCCTTGCTTCTTCTCACAGACTCTCTACTCTCATGCCA
+
CCCCCBBFCFFFGGGGGGGGGGGGGGHHGGGGGGHHGGHHHHHHHHHHHHHHHHHHHHHHHHHHHHHHHHHHGHGGHHHHHHHGGHHHHHHHHHHHHHHHHHHHHHHHHHHHHGGGGGGGGHHHHHHHGGGGGGGGGGGGGGGGGGFFFFFFFFFFFFFFFFFFFFFFFFFFFFFFFFFFFFFFFFFFFFFFFFFFFFFFFFFFFFFFFFFFFFFFFFFFFFFFFFFFFFFFFFFFFFFFFFFFFFFFFFF
@M05620:45:000000000-G6HP7:1:1101:5682:8153 1:N:0:106
AAACCAAGCAGACACTCACCGCTCCCTCGCCACAGGCCAATAGTTTGTCCTCACTGAGTTGGCAACAAGTGGCTGCTGTGGCTGCCATTTTTCTGGTGATGGCCATCAGCTCCGACGAGGTCAGCTGGGGGGCTTTCTTTGTGTAAGCAACGAGAAACCTGAAAGAAGCATTTTTTAACTAAGTCCTGCTGAGTCATTCATGAGTTTTTAGCCGCCTTGCTTCTTCTCACAGACTCTCTACTCTCATGCCA
+
3AABBBAFAFBFFGGGGGGGGGGGGGHHGGGGGHFHGGHHHHHHHHHHHHHHHGHEHHHHHHHHFHFHHGHHFHGGHHHHEHHFGGHHHHGHHHHHHEHHBFHHHHHHHHHHHFGGEEGGGGHHHHHHGGGGGGGGGGGGGGGGGGFFFFFFFFFFFFFFFFFFFFFFFFFFFFFFFFFFFFFFFFFFFFFFFFFFFFFFFFFFFFFFFFFFFDDFFFFFFFFFFFFFFF/9FFFFFFFFFFFFFFFFFFB
@M05620:45:000000000-G6HP7:1:1101:9205:8155 1:N:0:106
AAACCAAGCAGACACTCACCGCTCCCTCGCCACAGGCCAATAGTTTGTCCTCACTGAGTTGGCAACAAGTGGCTGCTGTGGCTGCCATTTTTCTGGTGATGGCCATCAGCTCCGACGAGGTCAGCTGGGGGGCTTTCTTTGTGTAAGCAACGAGAAACCTGAAAGAAGCATTTTTTAACTAAGTCCTGCTGAGTCATTCATGAGTTTTTAGCCGCCTTGCTTCTTCTCACAGACTCTCTACTCTCATGCCA
+
CCCCCBCFCFFFGGGGGGGGGGGGGGHHGGGGGHHHGGHHHHHHHHHHHHHHHHHHHHHHHHHHHHHHHHHHGHGGHHHHHHHGGHHHHHHHHHHHHHHHHHHHHHHHHHHHHGGGGGGGGHHHHHHHGGGGGGGGGGGGGGGGGGFFFFFFFFFFFFFFFFFFFFFFFFFFFFFFFFFFFFFFFFFFFFFFFFFFFFFFFFFFFFFFFFFFFFFFFFFFFFFFFFFFFFFFFFFFFFFFFFFFFFFFFFF
@M05620:45:000000000-G6HP7:1:1101:25458:8158 1:N:0:106
ATCTCTATCTCCTAAAAACCTGTTTAGATTTGGAGATAGACCTTCAGGTTTTTCATCATTTTCTGCATGAATTATACATTGACCACGTTCCAGCGTGGTCAGTTTGCAGCATTCTGTTATTTTGTTTGACAGAGTGTCTTGTTGAGAACATATGTAGGACATGATTTTTTCCTGCAACAGGGAAAATAAAGTATAAGTTTTAAAGATTTATTCTTTAATAAAGGATCTCAAAGCCAGCTTTAGAAAAAGGA
+
CCDCDFFFFFFFGGGGGGGGGGHHHHHHHHHHHHHHHHHHHHHHHHHHHHHGGHHHHHIHIIIIIHHHHHHHHHHHHHHHHHHHHHGHHHHHHHGGGGHHHHHHHHHHHHHHHHHHHHHHHHHHHHHHHHHHHHHHHHHHHHHHHHHHHHHHHHHHHHHHHHHHHHHHHGHHHHHHHHHHHGGHHHHHGHHHHHHHHHHHHGHHHHHHHHHHHHHHHHHHHHHHHHHHHGHHHHHHHGHHHHHGGHGHGGH
@M05620:45:000000000-G6HP7:1:1101:25477:8164 1:N:0:106
ATCTCTATCTCCTAAAAACCTGTTTAGATTTGGAGATAGACCTTCAGGTTTTTCATCATTTTCTGCATGAATTATACATTGACCACGTTCCAGCGTGGTCAGTTTGCAGCATTCTGTTATTTTGTTTGACAGAGTGTCTTGTTGAGAACATATGTAGGACATGATTTTTTCCTGCAACAGGGAAAATAAAGTATAAGTTTTAAAGATTTATTCTTTAATAAAGGATCTCAAAGCCAGCTTTAGAAAAAGGA
+
A?AAAF@FFFFFGGGGG1EEGCGBDBA1AAA11101FDDFEFGHHFH1GHFFFF2DF2FDEDFFD12AAFGFEHF2D2GD11DG1E/FGHHFHGEEFGHFHHHHF1@GHFGFFGFGEEHGFHFGFHF0@>DEF0G1GBEG1BBG>FGBH011FE>>GF1FFGF1BFGHGCFFDFG<@1FGG/FCC0?GF<F?FHGHGHFGDF<11<>FG=FFHHHHH0=DDD00/DCDDFH00<.::;GCC0:0CGH.A./
@M05620:45:000000000-G6HP7:1:1101:27530:8168 1:N:0:106
AAACCAAGCAGACACTCACCGCTCCCTCGCCACAGGCCAATAGTTTGTCCTCACTGAGTTGGCAACAAGTGGCTGCTGTGGCTGCCATTTTTCTGGTGATGGCCATCAGCTCCGACGAGGTCAGCTGGGGGGCTTTCTTTGTGTAAGCAACGAGAAACCTGAAAGAAGCATTTTTTAACTAAGTCCTGCTGAGTCATTCATGAGTTTTTAGCCGCCTTGCTTCTTCTCACAGACTCTCTACTCTCATGCCA
+
CCCCCCBFCFFFGGGGGGGGGGGGGGHHGGGGGHHHGGHHHHHHHHHHHHHHHHHHHHHHHHHHHHHHHHHHGHGGHHHHHHHGGHHHHHHHHHHHHHHHHHHHHHHHHHHHHGGGGGGGGHHHHHHHGGGGGGGGGGGGGGGGGGFFFFFFFFFFFFFFFFFFFFFFFFFFFFFFFFFFFFFFFFFFFFFFFFFFFFFFFFFFFFFFFFFFFFFFFFFFFFFFFFFFFFFFFFFFFFFFFFFFFFFFFFF
@M05620:45:000000000-G6HP7:1:1101:9764:8169 1:N:0:106
AGATTACTGCAACAGTTCCCCCTGGACCTGGAAAAGTTTCTTGCCTGGCTTACAGAAGCTGAAACAACTGCCAATGTCCTACAGGATGCTACCCGTAAGGAAAGGCTCCTAGAAGACTCCAAGGGAGTAAAAGAGCTGATGAAACAATGGCAAGTAAGTCAGGCATTTCCGCTTTAGCACTCTTGTGGATCCAATTGAACAATTCTCAGCATTTGTACTTGTAACTGACAAGCCAGGGACAAAACAAAGAT
+
AABCBFFFFFFFGGGGGGGGGGGGHHHHHHHHGHHHGHHHHHHHHHHHHHHHHHHHHHHHHHHHHHHHHHHHHHHHHHHHHHHHHHHHHHFHHHGGGGHHHHCFHHHHGHHHHHHHHHHHHHHGGGGGHHHHHFHHHHHHHGHHHHHHHHHHHGHHHHHHHHHHHHHHHHGGGGGHHHHHHHHHHGHGHHHHGHHHHHGHHHHHGHHHHHGHHHHHHFHHHHHHHHHHHHFHGGGGGGGGFGGGGGGGGGF
@M05620:45:000000000-G6HP7:1:1101:8944:8176 1:N:0:106
TACCTGTACTGGGGAAGAGTGTAGCAATCGCCATTCCTACCCTAAAGATCGGAAGAGCACACGTCTGAACTCCAGTCACCGGCTATGATCTCGTATGCCGTCTTCTGCTTGAAAAAAAAAAAAAAAAAATATAGATCATTGGAACCAGCCCGAACAACAGGCACACAGACGTTCGACCCTCCTTCCTACTTCTTCCTTCCTGCTTTGTTCACGTCCATTCTTTTTGTCGCCACCTCTGTACTCGCATGTCC
+
CCCCCFFFFFFFGGGGGGGGGGHHHHHHHGGGGGHHHHHHHHHGHHHGHHHGGGGGHHEGFHGHHHGGHHHHHFHFHHHHGGGGGHHGH4GHHFGHHHHGFGHGHHHHHHHHHGHHGGGG@<><>---<.000000000000000....;.@E---/../...:/...0.-9./...--/.:/09/:0;0;90900009/0;009909;00:.;9:.0000000:-/9.9...:..;00;90;.9-;.000
@M05620:45:000000000-G6HP7:1:1101:9021:8198 1:N:0:106
ATCTCTATCTCCTAAAAACCTGTTTAGATTTGGAGATAGACCTTCAGGTTTTTCATCATTTTCTGCATGAATTATACATTGACCACGTTCCAGCGTGGTCAGTTTGCAGCATTCTGTTATTTTGTTTGACAGAGTGTCTTGTTGAGAACATATGTAGGACATGATTTTTTCCTGCAACAGGGAAAATAAAGTATAAGTTTTAAAGATTTATTCTTTAATAAAGGATCTCAAAGCCAGCTTTAGAAAAAGGA
+
BCCCCFFFFFFFGGGGGGGGGGHHHHHHHHHHHFHGHHHHHHHHHHHHHHHGGHHHHHHHHHHIHHHHHHHHHHHHHHHHHHHHHHGHHHHHHHGGGGHHHHHHHHHHHHHHHHHHHHHHHHHHHHHHHHHHHHHHHHHHHHHHHHHHHHHHHHHHHHHHHHHHHHHHHGHHHHHHHHHHHGGHHHGHHHHHHGHHHHHHHHHGHHHHHHHHHHHHHHHHHHHHHHHHHHHHHHHHHGHHHHGGHGHHGGH
@M05620:45:000000000-G6HP7:1:1101:9024:8216 1:N:0:106
ATCTCTATCTCCTAAAAACCTGTTTAGATTTGGAGATAGACCTTCAGGTTTTTCATCATTTTCTGCATGAATTATACATTGACCACGTTCCAGCGTGGTCAGTTTGCAGCATTCTGTTATTTTGTTTGACAGAGTGTCTTGTTGAGAACATATGTAGGACATGATTTTTTCCTGCAACAGGGAAAATAAAGTATAAGTTTTAAAGATTTATTCTTTAATAAAGGATCTCAAAGCCAGCTTTAGAAAAAGGA
+
CCCCCFFFFFFFGGGGGGGGGGHHHGHHHHHHHHHGHCHHHHHHHHHHHHHGGHHHHHHHHHHHHHHHHHHHHHHHHHHHHHHHHHGHHHHHHHGGGGHHHHHHHHHHHHHHHHHHHHHHHHHHHHHHHGHHHHHHHHHHHHHHHHGHHHHHHHHHHHHHHHHHHHHHHGHHHHHHGHHHHGGHHHHHHGHHHHHHHHHHHHHHHHHHHHHHHHHHHHHGHHHGGHHHHHHHHHHHHGHHHHGHHHHHGGF
@M05620:45:000000000-G6HP7:1:1101:26845:8281 1:N:0:106
ATCTCTATCTCCTAAAAACCTGTTTAGATTTGGAGATAGACCTTCAGGTTTTTCATCATTTTCTGCATGAATTATACATTGACCACGTTCCAGCGTGGTCAGTTTGCAGCATTCTGTTATTTTGTTTGACAGAGTGTCTTGTTGAGAACATATGTAGGACATGATTTTTTCCTGCAACAGGGAAAATAAAGTATAAGTTTTAAAGATTTATTCTTTAATAAAGGATCTCAAAGCCAGCTTTAGAAAAAGGA
+
AABBBFDFFFFFGGGFGGGGGGHHHAGFHHHHGEGFGAGGHHGHG3GHHHHGGHEGHEHHHHHHHHDFHGFHHHHHHGHHHHHHHHGHHHHGHHGGGGHHHHHHHGHHHGGHHHHHHHEGHHHHHHHHBE?G3FFGHHHHHHHHFG/FGHHHHHHHHHHHHGGHHHHHHGHHHHHHFHHHGGFAH<??FGFHHH11=FGGHBG1>=FGHFHHHHHH=<GB0=<FGGHHHDD0=GH/CEHHHBGC<FC.:DC
@M05620:45:000000000-G6HP7:1:1101:26827:8284 1:N:0:106
ATCTCTATCTCCTAAAAACCTGTTTAGATTTGGAGATAGACCTTCAGGTTTTTCATCATTTTCTGCATGAATTATACATTGACCACGTTCCAGCGTGGTCAGTTTGCAGCATTCTGTTATTTTGTTTGACAGAGTGTCTTGTTGAGAACATATGTAGGACATGATTTTTTCCTGCAACAGGGAAAATAAAGTATAAGTTTTAAAGATTTATTCTTTAATAAAGGATCTCAAAGCCAGCTTTAGAAAAAGGA
+
CCDDDFFFFFFFGGGGGGGGGGGHHHHHHHHHHHHHHHHHHHHHHHHHHHHGGHHHHHHHHHIHIHHHHHHHHHHHHHHHHHHHHHGHHHHHHHGGGGHHHHHHHHHHHHHHHHHHHHHHHHHHHHHHHHHHHHHHHHHHHHHHHHHHHHHHHHHHHHHHHHHHHHHHHGHHHHHHHHHHHGGHHHHHHHHHHHHHHGHHHHHHHHHHHGHHHHHHHHHHHGHGFFHHFFHHHHAGGEHHHGHBGHGFGGH
@M05620:45:000000000-G6HP7:1:1101:27637:8288 1:N:0:106
ATCTCTATCTCCTAAAAACCTGTTTAGATTTGGAGATAGACCTTCAGGTTTTTCATCATTTTCTGCATGAATTATACATTGACCACGTTCCAGCGTGGTCAGTTTGCAGCATTCTGTTATTTTGTTTGACAGAGTGTCTTGTTGAGAACATATGTAGGACATGATTTTTTCCTGCAACAGGGAAAATAAAGTATAAGTTTTAAAGATTTATTCTTTAATAAAGGATCTCAAAGCCAGCTTTAGAAAAAGGA
+
DDDDDFFFFFFFGGGGGGGGGGHHHHHHHHHHHHHHHHHHHHHHHHHHHHHGGHHHHHHHHIIHHHHHHHHHHHHHHHHHHHHHHHGHHHHHHHGGGGHHHHHHHHHHHHHHHHHHHHHHHHHHHHHHHHHHHHHHHHHHHHHHHHHHHHHHHHHHHHHHHHHHHHHHHGHHHHHHHHHHHGGHHHHHHHHHHHHHHGHHHHHHHHHHHHHHHHHHHHHHHGHHHHHHHHHHHHHHHGHHHHHFHGHHGGH
@M05620:45:000000000-G6HP7:1:1101:27593:8317 1:N:0:106
TACCTGTACTGGGGAAGCAATCGCCATTCCTACCCTAAAGATCGGAAGAGCACACGTCTGAACTCCAGTCACCGGCTATGATCTCGTATGCCGTCTTCTGCTTGAAAAAAAAAAAAACATGAAACAAACCAACACCCCCATCCACCCCCCACACCCCACATACAACCTACCCCAAGTTCACCTCTTCCGCCGTACGTGCCCCTCCCGAACTCTCCCCCCTCCTATTCACAACTTCTATATCATTCGCCTTT
+
CDDDDFFFFFFFGGFGGGGGGGGGGGGHHHHHHHHHHHHHHHHGGGGGHHHHHGHGHHHGHHHHHHHHHHHHHGGGGGHHHH4GHGFGHGHHGEGHGHHHHHHHHHGHFEG<CD/////1111110/0......<.<---//.0<<.-:--.;..;:A.;0;0:00;/0/.9.;..;0000;09:000.9.;-..-//../...9...--.000//9.--../0;000000.000;0000090000..990
@M05620:45:000000000-G6HP7:1:1101:26682:8341 1:N:0:106
CATCCTGACCCTGAAGTACCCCGGCTTGATTTCTGACATTAGATCGGAAGAGCACACGTCTGAACTCCAGTCACCGGCTATGATCTCGTATGCCGTCTTCTGCTTGAAAAAAAAAAAAAACAAACCAAAGTACTTGCTTTTGTTCAGTAATCAAAAAACTCAAAAACACATTTTTATAATAATTGCATCAAATTACATGCACATTTACTATCGTCCTTGCTTAGTGAGATTTACACTCTCATATCCACCGC
+
DDDDDFFFFFFFGGGGGGGGGGGGGGGGHHHHHHHHHHHHGHHHHHGEGGHHHHHHHGHHHGHHHHHHHHHHHHHGGGGGHHGHFHHHGGHHHHGGGHGHHHHHHHHHHHH/EGGD@<///..<.....0111100<00000</00000000000;.-.000000.:.;900;;0.000;00000000;0000;00000000000;00::0B./.9.;0000000000;:0000000;:0000:0000..-
@M05620:45:000000000-G6HP7:1:1101:9898:8347 1:N:0:106
ATCTCTATCTCCTAAAAACCTGTTTAGATTTGGCGATAGACCTTCAGGTTTTTCATCATTTTCTGCATGAATTATACATTGACCACGTTCCAGCGTGGTCAGTTTGCAGCATTCTGTTATTTTGTTTGACAGAGTGTCTTGTTGAGAACATATGTAGGACATGATTTTTTCCTGCAACAGGGAAAATAAAGTATAAGTTTTAAAGATTTATTCTTTAATAAAGGATCTCAAAGCCAGCTTTAGAAAAAGGA
+
11AA>FDDFFDFGGGGG1EEFEDBDAE1AB31D1A0AEEAF1GHGGGFFGEFFG2DD2FADFAE2B2BFHAFBGFAGFGE11DG1A>GFHHBHFEBEEHFHHHHFEGHHFADGGFFBFHHFHFB>GEF>1F>GFHFHFGHFFFH2FGBG01<BDDDF1<<GGB1BFGHD/@DDHF0??GFE/F</??G1=GDGFFGG<<DF1<<<<>=GDGHFHHHH=D<==00<<CC0;CBCC./;CGFCC00CGGFF.;
@M05620:45:000000000-G6HP7:1:1101:9916:8352 1:N:0:106
ATCTCTATCTCCTAAAAACCTGTTTAGATTTGGAGATAGACCTTCAGGTTTTTCATCATTTTCTGCATGAATTATACATTGACCACGTTCCAGCGTGGTCAGTTTGCAGCATTCTGTTATTTTGTTTGACAGAGTGTCTTGTTGAGAACATATGTAGGACATGATTTTTTCCTGCAACAGGGAAAATAAAGTATAAGTTTTAAAGATTTATTCTTTAATAAAGGATCTCAAAGCCAGCTTTAGAAAAAGGA
+
CCCCCFFFFFFFGGGGGGGGGGHHHHHHHHHHHHHHHHHHHHHHHHHHHHHGGHHHHIIHHHIHHHHHHHHHHHHHHHHHHGHHHHGHHHHHHHGGGGHHHHHHHHHHHHHHHHHHHHHHHHHHHHHHHGHHHHHHHHHHHHHHHHHHHHHHHHHHHGHHHHHHHHHHHGHHHHHHHHHHGGGHHHHHHHHHHHHHHHHHHHGHHHHHHHHHHHHHHHHHGGHHGHHHHGHGHHHHHGHHHHHGHFHHGGH
@M05620:45:000000000-G6HP7:1:1101:9927:8367 1:N:0:106
ATCTCTATCTCCTAAAAACCTGTTTAGATTTGGAGATAGACCTTCAGGTTTTTCATCATTTTCTGCATGAATTATACATTGACCACGTTCCAGCGTGGTCAGTTTGCAGCATTCTGTTATTTTGTTTGACAGAGTGTCTTGTTGAGAACATATGTAGGACATGATTTTTTCCTGCAACAGGGAAAATAAAGTATAAGTTTTAAAGATTTATTCTTTAATAAAGGATCTCAAAGCCAGCTTTAGAAAAAGGA
+
BBBBBFFFFFFFGGGGGGGGGGHHHGHHHHHHHGHHHHHHHHHHHHHHHHHGGHHHHHHHHHHHHHHHHHHHHGHHHHHHHHHHHHGHHHHHHHGFGGHHHHHHHHHGHHGHHHHHHHHHHHHHHHHHGHHHGHGHHHHHHHHHHHGHHHHHHHHHHHHHFHHGHHHHHGHHHHHHHHHHHGGHHHHHGHHHHHHHHGHHHGGHHHHHGHHHHHHHGHHHHHHHHHHHHGGHHHHHHGHHHHHFGGHGGGG
@M05620:45:000000000-G6HP7:1:1101:17815:8381 1:N:0:106
AAACCAAGCAGACACTCACCGCTCCCTCGCCACAGGCCAATAGTTTGTCCTCACTGAGTTGGCAACAAGTGGCTGCTGTGGCTGCCATTTTTCTGGTGATGGCCATCAGCTCCGACGAGGTCAGCTGGGGGGCTTTCTTTGTGTAAGCAACGAGAAACCTGAAAGAAGCATTTTTTAACTAAGTCCTGCTGAGTCATTCATGAGTTTTTAGCCGCCTTGCTTCTTCTCACAGACTCTCTACTCTCATGCCA
+
ABBBBBBFBFFFGGGGGGGGGGGGGGHHGGGGGHHHGGHHHHHHHHHHHHHHHHHGHHHHHHHHHHHHHHHHGHGGHHHHHHHGGHHHHHHHHHHHHHHHHHHHHHHHHHHHHGGGGGGGGHHHHHHHGGGGGGGGGGGGGGGGGGFFFFFFFFFFFFFFFFFFFFFFFFFFFFFFFFFFFFFFFFFFFFFFFFFFFFFFFFFFFFFFFFFFFFFFFFFFFFFFFFFFFFFFFFFFFFFFFFFFFFFFFF/
@M05620:45:000000000-G6HP7:1:1101:25136:8387 1:N:0:106
AAACCAAGCAGACACTCACCGCTCCCTCGCCACAGGCCAATAGTTTGTCCTCACTGAGTTGGCAACAAGTGGCTGCTGTGGCTGCCATTTTTCTGGTGATGGCCATCAGCTCCGACGAGGTCAGCTGGGGGGCTTTCTTTGTGTAAGCAACGAGAAACCTGAAAGAAGCATTTTTTAACTAAGTCCTGCTGAGTCATTCATGAGTTTTTAGCCGCCTTGCTTCTTCTCACAGACTCTCTACTCTCATGCCA
+
DDDDDCDFCFFFGGGGGGGGGGGGGGHHGGGGGHHHGGHHHHHHHHHHHHHHHHHHHHHHHHHHHHHHHHHHGHGGHHHHHHHGGHHHHHHHHGHHHHHHHHHHHHHHHHGHHGGGGGGGGHHHHHHHGGGGGGGGGGGGGGGGGGFFFFFFFFFFFFFFFFFFFFFFFFFEFFFFFFFFFFFFFFFFFFFFFFFFFFFFFHHFFFFFFFFFFFFFFFFFFFHFHFHFHFFFFFFFFFFFHFFFFFFFFFF
@M05620:45:000000000-G6HP7:1:1101:17794:8390 1:N:0:106
AAACCAAGCAGACACTCACCGCTCCCTCGCCACAGGCCAATAGTTTGTCCTCACTGAGTTGGCAACAAGTGGCTGCTGTGGCTGCCATTTTTCTGGTGATGGCCATCAGCTCCGACGAGGTCAGCTGGGGGGCTTTCTTTGTGTAAGCAACGAGAAACCTGAAAGAAGCATTTTTTAACTAAGTCCTGCTGAGTCATTCATGAGTTTTTAGCCGCCTTGCTTCTTCTCACAGACTCTCTACTCTCATGCCA
+
DDDCCCCFCFFFGGGGGGGGGGGGGGHHGGGGGHHHGGHHHHHHHHHHHHHHHHHHHHHHHHHHHHHHHHHHGHGGHHHHHHHGGHHHHHHHHHHHHHHHHHHHHHHHHHHHH?><E/B/<FGGBDGHGGGGFGGE0FGFF;/:F00:BBA=::DFBFA/:FFFBFAB0:BFFFFCF00:F:0BFBB00::BF:B0FFFF0:B0FFFFEA/BB:@>F.BFFFFFFFFB0BBBBFFBBBB0:FBF0:B0FFB
@M05620:45:000000000-G6HP7:1:1101:17811:8402 1:N:0:106
AAACCAAGCAGACACTCACCGCTCCCTCGCCACAGGCCAATAGTTTGTCCTCACTGAGTTGGCAACAAGTGGCTGCTGTGGCTGCCATTTTTCTGGTGATGGCCATCAGCTCCGACGAGGTCAGCTGGGGGGCTTTCTTTGTGTAAGCAACGAGAAACCTGAAAGAAGCATTTTTTAACTAAGTCCTGCTGAGTCATTCATGAGTTTTTAGCCGCCTTGCTTCTTCTCACAGACTCTCTACTCTCATGCCA
+
CCCCCBAFCFFFGGGGGGGGGGGGGGHHGGGGGHHHGGHHHHHHHHHHHHHHHHHHHHGHHHHGHHHHHHHHGHGGHHHHHHHGGHHHHHHHHHHHHHHHHHHHHHHHHHHHHGGGGGGGGHHHHHHHGGGGGGGGGGGGGGGGGGFFFFFFFFFFFFFFFFFFFFFFFFFFFFFFFFFFFFFFFFFFFFFFFFFFFFFFFFFFFFFFFFFFFFFFFFFFFFFFFFFFFFFFFFFFFFFFFFFFFFFFFFF
@M05620:45:000000000-G6HP7:1:1101:8570:8413 1:N:0:106
AAACCAAGCAGACACTCACCGCTCCCTCGCCACAGGCCAATAGTTTGTCCTCACTGAGTTGGCAACAAGTGGCTGCTGTGGCTGCCATTTTTCTGGTGATGGCCATCAGCTCCGACGAGGTCAGCTGGGGGGCTTTCTTTGTGTAAGCAACGAGAAACCTGAAAGAAGCATTTTTTAACTAAGTCCTGCTGAGTCATTCATGAGTTTTTAGCCGCCTTGCTTCTTCTCACAGACTCTCTACTCTCATGCCA
+
DDDDDCCFCFFFGGGGGGGGGGGGGGHHGGGGGHHHGGHHHHHHHHHHHHHHHHHHHHHHHHHHHHHHHHHHGHGGHHHHHHHGGHHHHHHHHHHHHHHHHHHHHHHHHHHHHGGGGGGGGHHHHHHHGGGGGGGGGGGGGGGGGGFFFFFFFFFFFFFFFFFFFFFFFFFFFFHFFFHHHFFFFHFFFFFFFFFFFFHHHFFFFFFFFFFFFFFFFFFFFHHFHFHFFFFFFFFFFFFFHFFFFFFFFFF
@M05620:45:000000000-G6HP7:1:1101:24785:8424 1:N:0:106
ATCTCTATCTCCTAAAAAGGAAGAAAGGGGAGGGAAGATCGGAAGAGCACACGTCTGAACTCCAGTCACCGGCTATGATCTCGTATGCCGTCTTCTGCTTGAAAAAAAAAAAAAAACCAATAATCATTCCTCATTCTCCCTTCCTCCCGATTCCCCCCATACACCAATTCCTCCTATTCTTCTCATCCTCCCCCCTATCTCCACCCTGCCCACCCCCATTCATTTTCATCCCTTTTTACATTCTTACCCGC
+
CCCCCFFFFFFFGGGGGGEGGGHGGHHHGGGGGGGHGHHHHGGGGHHGHHHHGHHHGHHHHHHGHGHHHHGGGGGHHHH4GHHGGGHHGGFGHGHHHHHHHHHHHHGGCGG<<//-....1111=000<<00<00=00=/<0<:0:/:..-.<;0/=@-//;00:../00;09//000;00909///9//:.;.--./;/////;:./.../.9.---/////://9////.///9/.////9//9///:-
@M05620:45:000000000-G6HP7:1:1101:7437:8445 1:N:0:106
TACCTGTACTGGGGAAGCATTTGAATATCCCCCCATGGTGATGGGGACGGAGAACTGCTCCATAAACACAGGCAACGTGCCTAACTTTCCCGGGAAGATGAAGTCAAAGAGCGACCACAGCTCTCGGAGGTTATTTTGCATCGGTGAGCCAGACAGAATGATCCGATGAGGGGTGCGAAACTATTTGAGGAAAGGAAGCACCTTTTTATTAAATTTACCTTTTAGCAATCGCCATTCCTACCCTAAAGATC
+
BCBCCFFFFFFFGGGGGGGGGGHHHHHHHHHGGGGHHHGHHHHHHGGGGGGGGHHHHHHHHHHHHHHHHHHHGHHHGHHHHHHHHHHHHHHGGGGGGHHHHHHHHHHHHHHHGGGGGHHHHHHHHGGGGGEHHHHHHHHGHHGGGGGHHHHHHGHHHHHHHHHHHGGGHHHGGCAGGGGGGGGGGGGGGGBFGGGGGGGGGFFFFFFFFFFFFFFFFFFFFFFFFFFFFFEFFFFFFFFFFFFFFFFFFFF
@M05620:45:000000000-G6HP7:1:1101:21878:8470 1:N:0:106
CATCCTGACCCTGAAGTACCCGGCTTGATTTCTGACATTAGATCGGAAGAGCACACGTCTGAACTCCAGTCACCGGCTATGATCTCGTATGCCGTCTTCTGCTTGAAAAAAAAAAAAAAATTAAATAATGTCACAAAATAAATCTGACACAGTCAGACAATCTTTAAAAGAAAACTTTCTGAAGAGATGCATCTAATCTTCTACGCACCGGCGCTCGTGGAGTGCAATGCTATTGATAGAGTTGACGTATC
+
DDDDDFFFFFFFGGGGGGGGGGGGGGGHHHHHHHHHHHHHHHHHHGGGGHHHHHHHGHHHGHHHHHHHHHHHHHGGGGGHHHHFHHHGEHHHHGGGHGHHHHHHHHHGHHGEBBB>/>/-0<1><<1=1111=111..000000000000/.000000//0000000000..///0000:;0:00./00000000000000000.-.--------.--....;.0:00:00:0;000000000000...0.
@M05620:45:000000000-G6HP7:1:1101:12870:8479 1:N:0:106
CATCCTGACCCTGAAGTACCCGGCTTGATTTCTGACATTAGATCGGAAGAGCACACGTCTGAACTCCAGTCACCGGCTATGATCTCGTATGCCGTCTTCTGCTTGAAAAAAAAAAAAAACAAGAGATTAACATAGCTTCATACACTCTGGCCAAAAATTCCGACAATTCCACCTTATTCATCTTGTGGCGCCCCTTACAACGTCCTCCGCATTGGTCCTGCTACCTGCACGTCACGCTCCAACCCACCTCT
+
CCCCCFFFFFFFFGGGGGGGGGGGFGGHHHHHHHGHHHHHHGHHHGGEEHHBGHHHGHHHGGHHHHHHHHHHHHGGFGGHHHGFGHHFFHGHHGGGHGHHHHHHGGGHGHGGGDC>>////?0000111<11111111100=0000<==00././.../:0:.---000;0;..9000009;;0090..-::9-../////-...://.:-9://;//://;;/9//..:.9......:;///.9A.9../
@M05620:45:000000000-G6HP7:1:1101:5446:8488 1:N:0:106
TACCTGTACTGGGGAAGCAATCGCCATTCCTCCCTAAAGATCGGAAGAGCACACGTCTGAACTCCAGTCACCGGCTATGATCTCGTATGCCGTCTTCTGCTTGAAAAAAAAAAAAGCAATTCTGCTTAACAGAGCGCCCTTTTACCCCCAGACCAACAGAATGATTTTTTCCTGCAACAGGCACGATCAAATATCATTCTTCTCGCTTTCTTCTTTCCTACCGTTTCTCACCTCCTTCATTATCCCACTTC
+
ABBBAFFFFFFFGGGGGGGGGGGCEEFFHHHGGGHFGFHHHHGGGGGGHGFHFGGHHHGGFHGHHHFHGEGFFEGEGHHBF4FGF?EFHHHFEGHGHHHHHHHFHFHH?EGGD/>/022?11<11?<<1?11000-->--0<0000/<-<..../...///00:000;0-;000//00.C...:.9...00000;00;0;BB/9..9;.BFF/9//:/;/9.-;.BFF///.9.;.////;//////..//
@M05620:45:000000000-G6HP7:1:1101:15989:8508 1:N:0:106
ATCTCTATCTCCTAAAAACCTGTTTAGATTTGGAGATAGACCTTCAGGTTTTTCATCATTTTCTGCATGAATTATACATTGACCACGTTCCAGCGTGGTCAGTTTGCAGCATTCTGTTATTTTGTTTGACAGAGTGTCTTGTTGAGAACATATGTAGGACATGATTTTTTCCTGCAACAGGGAAAATAAAGTATAAGTTTTAAAGATTTATTCTTTAATAAAGGATCTCAAAGCCAGCTTTAGAAAAAGGA
+
AABBAFFFFFFFGGGGGFGEGGGFHGHHFHFDFBFBGHHHHFHHHGHHHHHGGHDGGGHFGHFHHGHEFHHHHHHFHHHHHFHHFHAHHHHHHHGFGGHGHHHHGHHHHHGHHHHHHHHHHHHGGHHHGFFHHHHHHFHHHGHHDGHGHCDGHHGHHHFGHHHGFGHHHGHHHHHFFGHHGEGGEBFGBFDGGFFGHGGBGG1GGGGGHHHHHHHHHGHHGF0DCGFHGHFHHGFGGGHHHFFHHHHHD?C
@M05620:45:000000000-G6HP7:1:1101:16011:8523 1:N:0:106
ATCTCTATCTCCTAAAAACCTGTTTAGATTTGGAGATAGACCTTCAGGTTTTTCATCATTTTCTGCATGAATTATACATTGACCACGTTCCAGCGTGGTCAGTTTGCAGCATTCTGTTATTTTGTTTGACAGAGTGTCTTGTTGAGAACATATGTAGGACATGATTTTTTCCTGCAACAGGGAAAATAAAGTATAAGTTTTAAAGATTTATTCTTTAATAAAGGATCTCAAAGCCAGCTTTAGAAAAAGGA
+
DDCDDFFFFFFFGGGGGGGGGGHHHHHHHHHHHHHHHHHHHHHHHHHHHHHGGHHHHHHIHIHIIHHHHHHHHHHHHHHHHHHHHHGHHHHHHHGGGGHHHHHHHHHHHHHHHHHHHHHHHHHHHHHHGHHHHHHHHHHHHHHHHHHHHHHHHHHHHHHHHHHHHHHHHGHHHHHHHHHHHGGHHHHHGHHGHHHHHGHHHHHHHHHHHHHHHHHHHHHHHHHHHHHHHGHHHHHHHGHHHHHHHGHHGGH
@M05620:45:000000000-G6HP7:1:1101:15993:8526 1:N:0:106
ATCTCTATCTCCTAAAAACCTGTTTAGATTTGGAGATAGACCTTCAGGTTTTTCATCATTTTCTGCATGAATTATACATTGACCACGTTCCAGCGTGGTCAGTTTGCAGCATTCTGTTATTTTGTTTGACAGAGTGTCTTGTTGAGAACATATGTAGGACATGATTTTTTCCTGCAACAGGGAAAATAAAGTATAAGTTTTAAAGATTTATTCTTTAATAAAGGATCTCAAAGCCAGCTTTAGAAAAAGGA
+
CCDDCFFFFFFFGGGGGGGGGGHHHHHHHHHHHHHHHHHHHHHHHHHHHHHGGHHHHIIIHIIHIHHHHHHHHHHHHHHHHHHHHHGHHHHHHHGGGGHHHHHHHHHHHHHHHHHHHHHHHHHHHHHHHHHHHHHHHHHHHHHHHHHHHHHHHHHHHHHHHHHHHHHHHGHHHHHHHHHHHGGHHHHHHHHGHHHHHGHHHHGHHHHHHHHHHHHHHHHHHHHHHHHHHHHHHHHHHGHHHHHGHHHHGGH
@M05620:45:000000000-G6HP7:1:1101:20794:8537 1:N:0:106
ATCTCTATCTCCTAAAAACCTGTTTAGATTTGGAGATAGACCTTCAGGTTTTTCATCATTTTCTGCATGAATTATACATTGACCACGTTCCAGCGTGGTCAGTTTGCAGCATTCTGTTATTTTGTTTGACAGAGTGTCTTGTTGAGAACATATGTAGGACATGATTTTTTCCTGCAACAGGGAAAATAAAGTATAAGTTTTAAAGATTTATTCTTTAATAAAGGATCTCAAAGCCAGCTTTAGAAAAAGGA
+
DDDDDFFFFFFFGGGGGGGGGGHHHHHHHHHHHHHHHHHHHHHHHHHHHHHGGHHHHHHHHHHHHHHHHHHHHHHHHHHHHHHHHHGHHHHHHHGGGGHHHHHHHHHHHHHHHHHHHHHHHHHHHHHHHHHHHHHHHHHHHHHHHHHHHHHHHHHHHHHHHHHHHHHHHGHHHHHHHHHHHGGHHHHHHHHHHHHHHHHHHHHHHHHHHHHHHHHHHHHHHHHHHHHHHHHHHHHHHGHHHHHGHHGHGGH
@M05620:45:000000000-G6HP7:1:1101:23643:8552 1:N:0:106
ATCTCTATCTCCTAAAAACCTGTTTAGATTTGGAGATAGACCTTCAGGTTTTTCATCATTTTCTGCATGAATTATACATTGACCACGTTCCAGCGTGGTCAGTTTGCAGCATTCTGTTATTTTGTTTGACAGAGTGTCTTGTTGAGAACATATGTAGGACATGATTTTTTCCTGCAACAGGGAAAATAAAGTATAAGTTTTAAAGATTTATTCTTTAATAAAGGATCTCAAAGCCAGCTTTAGAAAAAGGA
+
BABBBFFFFFFFGGGGGGGGGGGHHHHHHHHHHHHHHHHGHHGHHHHHHHHGGHHFHHHHGGHHHHHHHHHHHHHHHHHHHHHHHHGGGHHGHHGEGGHHHHHHHHHGHHHHHHHHHHHHHHHHHHHHEHHHHHFHHHHHHHHH4FFFHGHHFHGHHHGHFHGBHHHHFCHHHHHHHFGHGGGFGHHGGHHHHHGDGFHHHHHHHHHHHGHHHHHHHHHHHGHGHHEHDFHGHFFFHGHHHHHHBCGFDGF
@M05620:45:000000000-G6HP7:1:1101:27271:8565 1:N:0:106
ATCTCTATCTCCTAAAAACCTGTTTAGATTTGGAGATAGACCTTCAGGTTTTTCATCATTTTCTGCATGAATTATACATTGACCACGTTCCAGCGTGGTCAGTTTGCAGCATTCTGTTATTTTGTTTGACAGAGTGTCTTGTTGAGAACATATGTAGGACATGATTTTTTCCTGCAACAGGGAAAATAAAGTATAAGTTTTAAAGATTTATTCTTTAATAAAGGATCTCAAAGCCAGCTTTAGAAAAAGGA
+
AABBBFFFFFFFGGGGGGGGGGGHHGHHHHHHHFHHHHHHHHHHHHHHHHHGGHHHHHHHHHHHHHHHHGHHHHHHHHHHHHHHGHGHHHHHHHGGGGHHHHHHHHHHHHHHHHHHHHHHHHHHHHHHHHHHHHHHHHHHHHHHGHHHHHHHHHHHHHHHHHHHHHHHHGHHHHHHFHHHHFGHHHHHGHHHHHHHHGGHHHHHHGHHHHHHHHHHHHHHHHHHGHHHHHHHHHHHHGHHHHHBGHHHGGG
@M05620:45:000000000-G6HP7:1:1101:8984:8580 1:N:0:106
ATCTCTATCTCCTAAAAACCTGTTTAGATTTGGAGATAGACCTTCAGGTTTTTCATCATTTTCTGCATGAATTATACATTGACCACGTTCCAGCGTGGTCAGTTTGCAGCATTCTGTTATTTTGTTTGACAGAGTGTCTTGTTGAGAACATATGTAGGACATGATTTTTTCCTGCAACAGGGAAAATAAAGTATAAGTTTTAAAGATTTATTCTTTAATAAAGGATCTCAAAGCCAGCTTTAGAAAAAGGA
+
CDEEDFFFFFFFGGGGGGGGGGHHHHHHHHHHHHHHHHHHHHHHHHHHHHHGGHHHHIHHHHIHHHHHHHHHHHHHHHHHHHHHHHGHHHHHHHGGGGHHHHHHHHHHHHHHHHHHHHHHHHHHHHHHHHHHHHHHHHHHHHHHHHHHHHHHHHHHHHHHHHHHHHHHHGHHHHHHHHHHHGGHHHHHHHHHHHHHHHHHHHHHHHHHHHHHHHHHHHHHHHHHHHHHHHHHGHGHHGHHHHHHHHHHGGH
@M05620:45:000000000-G6HP7:1:1101:27261:8581 1:N:0:106
ATCTCTATCTCCTAAAAACCTGTTTAGATTTGGAGATAGACCTTCAGGTTTTTCATCATTTTCTGCATGAATTATACATTGACCACGTTCCAGCGTGGTCAGTTTGCAGCATTCTGTTATTTTGTTTGACAGAGTGTCTTGTTGAGAACATATGTAGGACATGATTTTTTCCTGCAACAGGGAAAATAAAGTATAAGTTTTAAAGATTTATTCTTTAATAAAGGATCTCAAAGCCAGCTTTAGAAAAAGGA
+
DDDDDFFFFFFFGGGGGGGGGGHHHHHHHHHHHFHHHHHHHHHHHHHHHHHGGHHHHIHHHHHHIHHHHHHHHHHHHHHHHHHHHHGHHHHHHHGGGGHHHHHHHHHHHHHHHHHHHHHHHHHHHHHHHHHHHHHHHHHHHHHHHHHHHHHHHHHHHHHHHHHHHHHHHGHHHHHHHHHHHGGHHHHHHHHHHHHHHHHHHHHHHHHHHHHHHHHHHHHHHHHHHHHHHHHHHHHHHGHHHHHFHHHHGGH
@M05620:45:000000000-G6HP7:1:1101:5247:8583 1:N:0:106
AGATTACTGCAACAGTTCCCCCTGGACCTGGAAAAGTTTCTTGCCTGGCTTACAGAAGCTGAAACAACTGCCAATGTCCTACAGGATGCTACCCGTAAGGAAAGGCTCCTAGAAGACTCCAAGGGAGTAAAAGAGCTGATGAAACAATGGCAAGTAAGTCAGGCATTTCCGCTTTAGCACTCTTGTGGATCCAATTGAACAATTCTCAGCATTTGTACTTGTAACTGACAAGCCAGGGACAAAACAAAGAT
+
CABCCFFFFFFFGGGGGGGGGGGGHHHHHHHHHHHHFHHHHHHHHHHHHHHHHHHHHGHHHHHHHHHHGHHHHHHHHHHHHGHHHHHGHHHHHHGGGGHHHHFGHHHHGHHHHHHHHHHHHHHGGHGGFHHHHGHHHHHHHHHHHHHHHHHHHGGHHHHHHHHHHHHHHHGGGGGHHHHGHHHHHHHGHHHHHHGHHHHHHHHHHHHGHHHHHHHHHGHFHHHGHHHHGHGHHGGFEGGGGGGGGFEGBFF
@M05620:45:000000000-G6HP7:1:1101:10047:8586 1:N:0:106
TACCTGTACTGGGGAAGCATTTGAATATCCCCCCATGGTGATGGGGACGGAGAACTGCTCCATAAACACAGGCAACGTGCCTAACTTTCCCGGGAAGATGAAGTCAAAGAGCGACCACAGCTCTCGGAGGTTATTTTGCATCGGTGAGCCAGACAGAATGATCCGATGAGGGGTGCGAAACTATTTGAGGAAAGGAAGCACCTTTTTATTAAATTTACCTTTTAGCAATCGCCATTCCTACCCTAAAGATC
+
CCDCDFFFFFFFGGGGGGGGGGHHHHHHHHHGGGGHHHGHHHHHHGGGGGGGGHHHHHHHHHHHHHHHHHHHGHHHGHHHHHHHHHHHHHHGGGGGGHHHHGHHHHHHHHHHGGGGGHHHHHHHHGGDGGGHHHHHHHHHHHGGGGGHHHHHHGHHHHHHHHHHHGGGHHHGGEFGGGGGGGGGGHGGEGBFFGGGGGGFFFFFFFFFFFFFFFFFFFFFFFFFFFFFFFFFFFFFFFFFFFFFFFFFFFF
@M05620:45:000000000-G6HP7:1:1101:8975:8595 1:N:0:106
ATCTCTATCTCCTAAAAACCTGTTTAGATTTGGAGATAGACCTTCAGGTTTTTCATCATTTTCTGCATGAATTATACATTGACCACGTTCCAGCGTGGTCAGTTTGCAGCATTCTGTTATTTTGTTTGACAGAGTGTCTTGTTGAGAACATATGTAGGACATGATTTTTTCCTGCAACAGGGAAAATAAAGTATAAGTTTTAAAGATTTATTCTTTAATAAAGGATCTCAAAGCCAGCTTTAGAAAAAGGA
+
>3AAAFFFFFFFGGGGGGGGFFHHHHHGFHHHFHFFFFDGHHFHHFHHGFFFFHHHHFHHHHGGGHFGHBHFHHFHHDHHF5GHHHGGHFHFHHG?FEHHHFGGHHHGHHFGGGFFFGHHHHHHHHHHHFHHHHFFGGGHHHHHDFHHHHFHGHGHHHHHHHHHHHHHFCGHHHHHHHHHGEFGHHFHHGHGHFHGHFHHHHHDGHHHGHHHHHHHHGHHGFDFBGHHHHHHGHCCGGHHHHGFGHFC.?G
@M05620:45:000000000-G6HP7:1:1101:27254:8598 1:N:0:106
ATCTCTATCTCCTAAAAACCTGTTTAGATTTGGAGATAGACCTTCAGGTTTTTCATCATTTTCTGCATGAATTATACATTGACCACGTTCCAGCGTGGTCAGTTTGCAGCATTCTGTTATTTTGTTTGACAGAGTGTCTTGTTGAGAACATATGTAGGACATGATTTTTTCCTGCAACAGGGAAAATAAAGTATAAGTTTTAAAGATTTATTCTTTAATAAAGGATCTCAAAGCCAGCTTTAGAAAAAGGA
+
CCCCCFFFFFFFGGGGGGGGGGHHHHHHHHHHHGHHHHHHHHHHHHHGHHHGGHHHHHHHHHHHHHHHHHHHHHHHHHHHHHHHGHEAGFHHFHGE>0FGHHHHHHHBGFFGHHHFHHFHHHHHHHHHGHHGFHHHHHHHHHHHHFAGHGHHHGHHHHFHGHFGFHHHBCHGHHHHHHHHHGGGHHHHHHHHHHHHHFGHHGHFFHHHHHHHHGHHHHHHHHHHHFHHFFHGFFCFGEGHHGHHGGHHAGG
@M05620:45:000000000-G6HP7:1:1101:3780:8600 1:N:0:106
AAACCAAGCAGACACTCACCGCTCCCTCGCCACAGGCCAATAGTTTGTCCTCACTGAGTTGGCAACAAGTGGCTGCTGTGGCTGCCATTTTTCTGGTGATGGCCATCAGCTCCGACGAGGTCAGCTGGGGGGCTTTCTTTGTGTAAGCAACGAGAAACCTGAAAGAAGCATTTTTTAACTAAGTCCTGCTGAGTCATTCATGAGTTTTTAGCCGCCTTGCTTCTTCTCACAGACTCTCTACTCTCATGCCA
+
CCCCCCCFCFFFGGGGGGGGGGGGGGHHGGGGGHGHGGHHHHHHHHHHHHHHHHHHHHHHHHHHHHHHHHHHGHGGHHHHHHHGGHHHHHHHHHHHHHHHHHHHHHHHHHHHHGGGGGGGGHHHHHHHGGGGGGGGGGGGGGGGGGFFFFFFFFFFFFFFFFFFFFFFFFFFFFFFFFFFFFFFFFFFFFFFFFFFFFFFFFFFFFFFFFFFFFFFFFFFFFFFFFFFFFFFFFFFFFFFFFFFFFFFFFF
@M05620:45:000000000-G6HP7:1:1101:10042:8603 1:N:0:106
TACCTGTACTGGGGAAGCATTTGAATATCCCCCCATGGTGATGGGGACGGAGAACTGCTCCATAAACACAGGCAACGTGCCTAACTTTCCCGGGAAGATGAAGTCAAAGAGCGACCACAGCTCTCGGAGGTTATTTTGCATCGGTGAGCCAGACAGAATGATCCGATGAGGGGTGCGAAACTATTTGAGGAAAGGAAGCACCTTTTTATTAAATTTACCTTTTAGCAATCGCCATTCCTACCCTAAAGATC
+
CCCCCFFFFFFFGGGGGGGGGGHHHHHHHHHGGGGHHHGHHHHHHGGGGGGGGHHHHHHHHHHHHHHHHHHHGHHHGHHHHHHHHHHHHHHGGGEGGHHHHHHHHHHHHHHHGGGGGHHHHHHHHGGGGGGHHHHHHHHHHHGGGGGHHHHHHGHHHHHHHHHHHGGGHHHGGEDGGGGGGGGGGGGGGGFFGGGGGGGGGFFFFFFFFFFFFFFFFFFFFFFFFFFFFFFFFFFFFFFFFFFFFFFFFFF
@M05620:45:000000000-G6HP7:1:1101:16434:8619 1:N:0:106
CATCCTGACCCTGAAGTACCCCGGCTTGATTTCTGACATTAGATCGGAAGAGCACACGTCTGAACTCCAGTCACCGGCTATGATCTCGTATGCCGTCTTCTGCTTGAAAAAAAAAAAAAAGAAAAGTATAAAAGAAAAAAAAATGGTTCCGACAAATAAAATGGATGTAGGGGAAGCGAATTCAATGACATGACAGAGATGAAAAGAGTGAAGTATAGAGGATAATGAGGTATTGATGAGTGAGGTAAAGG
+
CDCDCFFFFFFFGGGGGDFGGGGEGGGGHHHHHHHHHHHHGHGHHHGGGGHHHHHFHGGHHGHHHHHHHHHHHHHGGGGGHHGH4GHHGGHHHHGEEHGHHHHHHHGHFHFEECDC>/</..<00011111111.0//.----.000000..---/000000000;00000......-.--.090000:0000000///000000/./000000000000/./009000//0000000000:00;/00000
@M05620:45:000000000-G6HP7:1:1101:5122:8641 1:N:0:106
AAACCAAGCAGACACTCACCGCTCCCTCGCCACAGGCCAATAGTTTGTCCTCACTGAGTTGGCAACAAGTGGCTGCTGTGGCTGCCATTTTTCTGGTGATGGCCATCAGCTCCGACGAGGTCAGCTGGGGGGCTTTCTTTGTGTAAGCAACGAGAAACCTGAAAGAAGCATTTTTTAACTAAGTCCTGCTGAGTCATTCATGAGTTTTTAGCCGCCTTGCTTCTTCTCACAGACTCTCTACTCTCATGCCA
+
CBCCCCBFCFFFGGGGGGGGGGGGGGHHGGGGGHHHGGHHGHHHHHHHHHHHHHHHHHHHHHHGHGHHHHHHGHGGHHHHHHHGGHGHHHHHHHHHHHHHHHHHHHHHHHHHHGGGGGGGGHHHHHHHGGGGGGGGGGGGGGGGGGFFFFFFFFFFFFFFFFFFFFFFFFFFFFFFFFFFFFFFFFFFFFFFFFFFFFFFFFFFFFFFFFFFFFFFFFFFFFFFFFFFFFFFFFFFFFFFFFFFFFFFFFF
@M05620:45:000000000-G6HP7:1:1101:27408:8654 1:N:0:106
AAACCAAGCAGACACTCACCGCTCCCTCGCCACAGGCCAATAGTTTGTCCTCACTGAGTTGGCAACAAGTGGCTGCTGTGGCTGCCATTTTTCTGGTGATGGCCATCAGCTCCGACGAGGTCAGCTGGGGGGCTTTCTTTGTGTAAGCAACGAGAAACCTGAAAGAAGCATTTTTTAACTAAGTCCTGCTGAGTCATTCATGAGTTTTTAGCCGCCTTGCTTCTTCTCACAGACTCTCTACTCTCATGCCA
+
CCCCCCBFBFFFGGGGGGGGGGGGGGHHGGGGGHHHGGHHHHHHHHHHHHHHHHHHHHGHHHHHHHHHHHHHGHGGHHHHHHHGGHHHHHHHHHHHHHHHHHHHHHHHHHHHHGGGGGGGGHHHHHHHGGGGGGGGGGGGGGGGGGFFFFFFFFFFFFFFFFFFFFFFFFFFFFFFFFFFFFFFFFFFFFFFFFFFFFFFFFFFFFFFFFFFFFFFFFFFFFFFFFFFFFFFFFFFFFFFFFFFFFFFFFF
@M05620:45:000000000-G6HP7:1:1101:28024:8667 1:N:0:106
TACCTGTACTGGGGAAGCATTTGAATATCCCCCCATGGTGATGGGGACGGAGAACTGCTCCATAAACACAGGCAACGTGCCTAACTTTCCCGGGAAGATGAAGTCAAAGAGCGACCACAGCTCTCGGAGGTTATTTTGCATCGGTGAGCCAGACAGAATGATCCGATGAGGGGTGCGAAACTATTTGAGGAAAGGAAGCACCTTTTTATTAAATTTACCTTTTAGCAATCGCCATTCCTACCCTAAAGATC
+
CDDDDFFFFFFFGGGGGGGGGGHHFGHHHHHGGGGHHHFHHHHHHGGGGGGGGHHHHHHHHHHHGHHHHHHHGHHHGHHHHHHHHHHHHHHGGGGGGHHHHHHHHHHHHHHHGGGGGHGHHHHHHGGGGGEHGHHHHHHEHHGGGGGHHHHHHGHHGHHHHHHHHGGGHHHGG;EGGCAFGGGGGHGGGGEFFGGFFGFEFEFFFFFFFFFFFFFFFFFFFFFFFFFFFFFFFFFFFFFFFFFFFFFFFFB
@M05620:45:000000000-G6HP7:1:1101:27399:8675 1:N:0:106
AAACCAAGCAGACACTCACCGCTCCCTCGCCACAGGCCAATAGTTTGTCCTCACTGAGTTGGCAACAAGTGGCTGCTGTGGCTGCCATTTTTCTGGTGATGGCCATCAGCTCCGACGAGGTCAGCTGGGGGGCTTTCTTTGTGTAAGCAACGAGAAACCTGAAAGAAGCATTTTTTAACTAAGTCCTGCTGAGTCATTCATGAGTTTTTAGCCGCCTTGCTTCTTCTCACAGACTCTCTACTCTCATGCCA
+
BABBBBBFBFFFGGGGGGGGGGGGGGHHGGGGGHHHGGHHHCHHHHHHHHHHHHHHHHHHHHHHHHHFHGHHGHFGHFHHHHHGGHHHHHHHHHHHHHHHHHHHHHHHHHHHHGGG@EGGGHHHHHHHGGGGGGGGGGGGGGGGGGFFFFFFFFFFFFFFFFFFFBFFFFFFFFFFFFFFFFFFFFFFFFFFFFFFFFFFFFF/FFFFFFBFFDDFFDFFFFFFFFFFFFFFFFFFFFFFFFFFFFFBFFB
@M05620:45:000000000-G6HP7:1:1101:27115:8692 1:N:0:106
TACCTGTACTGGGGAAGCATTTGAATATCCCCCCATGGTGATGGGGACGGAGAACTGCTCCATAAACACAGGCAACGTGCCTAACTTTCCCGGGAAGATGAAGTCAAAGAGCGACCACAGCTCTCGGAGGTTATTTTGCATCGGTGAGCCAGACAGAATGATCCGATGAGGGGTGCGAAACTATTTGAGGAAAGGAAGCACCTTTTTATTAAATTTACCTTTTAGCAATCGCCATTCCTACCCTAAAGATC
+
ABBBBFFFFFDFGAFEGGGGGGHGFGHHHHHGGGGHHHFGHHHHHGGGCFFGGHHHHHHHHHHHHHHHGHHFGHHHGHHHHHHHHHHHHHGGGGGGGHHHHHHHHHHHHHFHGGGGGHHHHHHHHGFFDGCGHHHHHHHEFHDDGGEGHHGHHGHHHHHHHHHHHGGGHGHFGEGGGACGGGGGGGGGGGGFFFGFFF?FGFFFFFFFFFFFFFFFFFFFFFFFFBFFFFEFDDFFFFFFFFFFFFFFFFF
@M05620:45:000000000-G6HP7:1:1101:13737:8707 1:N:0:106
ATCTCTATCTCCTAAAAACCTGTTTAGATTTGGAGATAGACCTTCAGGTTTTTCATCATTTTCTGCATGAATTATACATTGACCACGTTCCAGCGTGGTCAGTTTGCAGCATTCTGTTATTTTGTTTGACAGAGTGTCTTGTTGAGAACATATGTAGGACATGATTTTTTCCTGCAACAGGGAAAATAAAGTATAAGTTTTAAAGATTTATTCTTTAATAAAGGATCTCAAAGCCAGCTTTAGAAAAAGGA
+
CCDDDFFFFFFFGGGGGGGGGGHHHHHHHHHHHHHHHHHHHHHHHHHHHHHGGHHHHIHHHIHIHHHHHHHHHHHHHHHHHHHHHHGHHHHHHHGGGGHHHHHHHHHHHHHHHHHHHHHHHHHHHHHHHHHHHHHHHHHHHHHHHHHHHHHHHHHHHHHHHHHHHHHHHGHHHHHHHHHHHGGHHHHHHHHHHHHHHHHHHHHHHHHHHHHHHHHHHHHHHHHHHHHHHHHHHHHHHGHHHHHHHHHHGGH
@M05620:45:000000000-G6HP7:1:1101:17305:8708 1:N:0:106
AGATTACTCCAACAGTTCCCCCTGGACCTGGAAAAGTTTCTTGCCTGGCTTACAGAAGCTGAAACAACTGCCAATGTCCTACAGGATGCTACCCGTAAGGAAAGGCTCCTAGAAGACTCCAAGGGAGTAAAAGAGCTGATGAAACAATGGCAAGTAAGTCAGGCATTTCCGCTTTAGCACTCTTGTGGATCCAATTGAACAATTCTCAGCATTTGTACTTGTAACTGACAAGCCAGGGACAAAACAAAGAT
+
A1>AAFFFFFBFGGFGGGGGGGGGGHHHHHHHGHHHGHHHFHHHHHHHHHHHHHHHHHHHHHHHHHHHHHHHHHHHHHHHHHHHHHFHHHFHHHGGEGHHHHHHGHHHGHHHHHHHHFHFHHFFEHGGHFGHHGHHHHHHHDGHHHHHFHHHHGHHHHHHHHHHHHGHGHGGGGGHHHHHHHHHHHHGHHHHHFHHHFHHFHHHHHHHHHHHHHHHHHHHHFHHHHHHHGGHHFGGGGGGGGFFGGGGGGF
@M05620:45:000000000-G6HP7:1:1101:13275:8713 1:N:0:106
ATCTCTATCTCCTAAAAACCTGTTTAGATTTGGAGATAGACCTTCAGGTTTTTCATCATTTTCTGCATGAATTATACATTGACCACGTTCCAGCGTGGTCAGTTTGCAGCATTCTGTTATTTTGTTTGACAGAGTGTCTTGTTGAGAACATATGTAGGACATGATTTTTTCCTGCAACAGGGAAAATAAAGTATAAGTTTTAAAGATTTATTCTTTAATAAAGGATCTCAAAGCCAGCTTTAGAAAAAGGA
+
BCCCCFFFFFFFGGGGGGGGGGHHHHHHHHHHHHHHHHHHHHHHHHHHHHHGGHHHHHHHHIHIHHHHHHHHHHHHHHHHHHHHHHGHHHHHHHGGGGHHHHHHHHHHHHHHHHHHHHHHHHHHHHHHHHHHHHHHHHHHHHHHHHHHHHHHHHHHHHHHHHHHHHHHHGHHHHHHHHHHHGGHHHHHHHHHHHHHHHHHHHHHHHHHHHHHHHHHHHHHHHHHHHHHHHHHHHHHHGHHHHHHHHHHGGH
@M05620:45:000000000-G6HP7:1:1101:13736:8728 1:N:0:106
ATCTCTATCTCCTAAAAACCTGTTTAGATTTGGAGATAGACCTTCAGGTTTTTCATCATTTTCTGCATGAATTATACATTGACCACGTTCCAGCGTGGTCAGTTTGCAGCATTCTGTTATTTTGTTTGACAGAGTGTCTTGTTGAGAACATATGTAGGACATGATTTTTTCCTGCAACAGGGAAAATAAAGTATAAGTTTTAAAGATTTATTCTTTAATAAAGGATCTCAAAGCCAGCTTTAGAAAAAGGA
+
BBBBBFFFFFFFGGGGFGGGGFHHGHHHHHHHHHHHHHHHHHHHHHHHHHHGGHHHHGHHHHHHHHHHHFHHHHHGHHHHHHHHHHGHHHFHFHGGGGHHHHHHHHHHHHGHHHGHGHHHHHHHGHHHFHHHHHGHHHHHGGHHHHHHHHGHHHHGHHHHGHHHHHHHHGHHHHHHHHHHHGGHHHGGBFGFGHHHH<GHHGGHHGHHHHHHHHHHHHHHHHFHGHHHGHHHHGHHHGHHHHHGH;CGFGG
@M05620:45:000000000-G6HP7:1:1101:6083:8793 1:N:0:106
AGATTACTGCAACAGTTCCCCCTGGACCTGGAAAAGTTTCTTGCCTGGCTTACAGAAGCTGAAACAACTGCCAATGTCCTACAGGATGCTACCCGTAAGGAAAGGCTCCTAGAAGACTCCAAGGGAGTAAAAGAGCTGATGAAACAATGGCAAGTAAGTCAGGCATTTCCGCTTTAGCACTCTTGTGGATCCAATTGAACAATTCTCAGCATTTGTACTTGTAACTGACAAGCCAGGGACAAAACAAAGAT
+
ABABCFFFFFFFGGGGGGGGGGGGGFGFHFFFGHGHHHHHHHHFFHGEGHHGHHEFHHHHHHGGHGFHHHHHFFHHGFHHHHGHHGHHHHHFHHGFGGHHFGFFHGGHGHHHHHHGHHHB?FHGGEGEHFFHHEFBGFFGGFGHFFFHGHHGHGGHGHFHHHHHFFHHHDEGGGGHHHFGHHHHHDGFFGGHDGHFHFFFFHHHHGHDGGFHHHHHHGHGHGHBHHHHCFFG.EFGGGFEG?:9FEEFFF:
@M05620:45:000000000-G6HP7:1:1101:13390:8798 1:N:0:106
TACCTGTACTGGGGAAGCATTTGAATATCCCCCCATGGTGATGGGGACGGAGAACTGCTCCATAAACACAGGCAACGTGCCTAACTTTCCCGGGAAGATGAAGTCAAAGAGCGACCACAGCTCTCGGAGGTTATTTTGCATCGGTGAGCCAGACAGAATGATCCGATGAGGGGTGCGAAACTATTTGAGGAAAGGAAGCACCTTTTTATTAAATTTACCTTTTAGCAATCGCCATTCCTACCCTAAAGATC
+
CCCCCFFFFFFFGFGGGGGGGGHHHHHHHHHGGGGHHHFGHHHHHGGGGGGGGHHHHHHHHHHHGHHHHHHHGGHHGHHHHHHHHHHHHHHGGGGGGHHHHHHHHHHHHHHHGGGGGHHGHHHHHGGGGGAGHHHHHHHGHHGGGGGHGHHHHGHHHHHHHHHHFGGGHHHGGEGGGGFGGGGGGGGGGGFGGGGGGGGEFFFFFFFFFFFFFFFFFFFFFFFFFFFFFFEEFFFFFFFFFFFFFFFFFFF
@M05620:45:000000000-G6HP7:1:1101:19126:8807 1:N:0:106
AGATTACTGCAACAGTTCCCCCTGGACCTGGAAAAGTTTCTTGCCTGGCTTACAGAAGCTGAAACAACTGCCAATGTCCTACAGGATGCTACCCGTAAGGAAAGGCTCCTAGAAGACTCCAAGGGAGTAAAAGAGCTGATGAAACAATGGCAAGTAAGTCAGGCATTTCCGCTTTAGCACTCTTGTGGATCCAATTGAACAATTCTCAGCATTTGTACTTGTAACTGACAAGCCAGGGACAAAACAAAGAT
+
AA3>>DFF5FFFGGFGGGGGGGGEGHHHFGFFHHHHBGHHGFEHHHHHHHHHHHEHFHHHHHHHHHHHHHHHGHGFGHHHHHFFFHHFHHHHFGEF@EHHFFHFGHHHGHHHFHGEHGHHHHHGA/EEGHGHHGGHFFGGHFHHHHHGFFHGHFFGHHGHGGHHHHHHHHGGFFGHFFHHHHHHHGFFGFHHG0DHHGGFHHHGHHHFDHGHHHHCGGHHHFHHHHHGFGHGFGGGGGGGEAFFFGGGGGG
@M05620:45:000000000-G6HP7:1:1101:18753:8807 1:N:0:106
TACCTGTACTGGGGAAGAGTGTAGCAATCGCCATTCCTACCCTAAAGATCGGAAGAGCACACGTCTGAACTCCAGTCACCGGCTATGATCTCGTATGCCGTCTTCTGCTTGAAAAAAAAAATTACCCTCTCTTATTACCCCCTTTCCCTTCCTTCCTTCCTTTCCTCTTTCTCCCTCTTTTTTCTCCCATTTCCCCCTTCTCCTCCTTTTTCCTTTTCCCTTCCCATCCATTTCCCCCCCCCCTCTCTTCC
+
AABBBFFFFFFFGGCFGGFBFBAFHHHFGGGGGGGHHHBHFGHHHGHGHFHGGGEHHHFHFHGEHHGHFFGHHHHHHHHHFGGGDHFGF@GHFFDFFHHGEEEF?BGHHHFHGGHHGGC?<01111<1/0@?11?11?1GHGG0FG1<1FGE1<101<D/<DGHGBGH0=D<G0GGGFB;<0-/:GGG/0C0:BC/A-.CBF00FB/CFBFBCFFBB009C0/9B0/9A/;///999.@@;=--9.B/9/;
@M05620:45:000000000-G6HP7:1:1101:10871:8813 1:N:0:106
CATCCTGACCCTGAAGTACCCGGCTTGATTTCTGACATTAGATCGGAAGAGCACACGTCTGAACTCCAGTCACCGGCTATGATCTCGTATGCCGTCTTCTGCTTGAAAAAAAAAACCCGTTCTGCTTCCCGAGTCCCCCCTTCCCCCCACCTCCCCCCACTCTCCTCTTCCTCCTCTTCTGCTCTTCCTACGCCCCTGCTCCTCCCGTCCTTTCCCCCCTCCTTTTCTGCCCGTCTTTCTTTCTTCCCTTC
+
BBBBBFFFFFFFGGGGGGGGGCCCGGEFDFGHHHHHHHHHGGFHGD2AEFFHHHGHGHHGGHHFGFHFHHHHHHG?F@FHHHHF4FE?1BGHFG1EEFDGHHEE?EGHBGGCBD////</<@?2??11<F////?>FADGG.//<CEG-:..;CA?E--../0;/;/B00;00///;0900;;C0/;:;/;.;=F-;.;BBFFFFF.9ADD9BFFFF.-9ADFFBFBF//:E.-;99;;BB//9//;.9B.
@M05620:45:000000000-G6HP7:1:1101:8034:8814 1:N:0:106
CATCCTGACCCTGAAGTACCCCGGCTTGATTTCTGACATTAGATCGGAAGAGCACACGTCTGAACTCCAGTCACCGGCTATGATCTCGTATGCCGTCTTCTGCTTGAAAAAAAAAAAAAAAAGAAAAAACAATAAAAATTACAGGTAAGGATATGGGTAGAGCGCCGAAGAAAGAATTGGTGAAAAATAATTAGATGCAGGACATAAACGTTGCCGAATAAAAAATGACATTGTAGAACGGATAAGAAGAT
+
DDCCDFFFFFFFGGGGGFGGGGGGGGGGHHHHHHHHHHHHHHHHHHGGGGHHHHHHHGHHHGHHHHHHHHHHHHHGGGGGHHHHDGGHGGHHHHGGGHGHHHHHHHHHFHHGGGGD<//<<-..0</<-...00000<.00000/00000000000./0.;00--;----://0;:000009000:..00:0000:0000.../00:00../..0---..0000-;0000:00:00000.....0000/00
@M05620:45:000000000-G6HP7:1:1101:22400:8818 1:N:0:106
TACCTGTACTGGGGAAGCATTTGAATATCCCCCCATGGTGATGGGGACGGAGAACTGCTCCATAAACACAGGCAACGTGCCTAACTTTCCCGGGAAGATGAAGTCAAAGAGCGACCACAGCTCTCGGAGGTTATTTTGCATCGGTGAGCCAGACAGAATGATCCGATGAGGGGTGCGAAACTATTTGAGGAAAGGAAGCACCTTTTTATTAAATTTACCTTTTAGCAATCGCCATTCCTACCCTAAAGATC
+
AAABAFFFFFFFGGGCEGGGGDHHHHHHHHHFGGGHFHHHHHGHHGGGGGGGGHHHHHHHHHHHHHHHHHHHGHHHGHFHHGHHHHHHHHHGGGGGGFHHFHGHHHHHHHHFGGGGGHHHHHHHHGGGGGCHHHHHHHHGHHGGGGGHHHHHHGHHHHHHHHHHHGGGHHGGG=CGGGGGGGGGGGGGGGFGGGGFFFEFGFFFFFFFFFFFFFFFFFFFFFFFFFFFFFEFFFFFFFFFFFFFFFFFFFF
@M05620:45:000000000-G6HP7:1:1101:22785:8846 1:N:0:106
ATCTCTATCTCCTAAAAACCTGTTTAGATTTGGAGATAGACCTTCAGGTTTTTCATCATTTTCTGCATGAATTATACATTGACCACGTTCCAGCGTGGTCAGTTTGCAGCATTCTGTTATTTTGTTTGACAGAGTGTCTTGTTGAGAACATATGTAGGACATGATTTTTTCCTGCAACAGGGAAAATAAAGTATAAGTTTTAAAGATTTATTCTTTAATAAAGGATCTCAAAGCCAGCTTTAGAAAAAGGA
+
DDDDDFFFFFFFGGGGGGGGGGHHHHHHHHHHHHHHHHHHHHHHHHHHHHHGGHHHHIIHHIHHIHHHHHHHHHHHHHHHHHHHHHGHHHHHHHGGGGHHHHHHHHHHHHHHHHHHHHHHHHHHHHHHHHHHHHHHHHHHHHHHHHHHHHHHHHHHHHHHHHHHHHHHHGHHHHHHHHHHHGGHHHHHHHHHHHHHHHHHHHHHHHHHHHHHHHHHHHHHHHHHHHHHHHHHHHHHHGHHHHHHHHHHGGH
@M05620:45:000000000-G6HP7:1:1101:25804:8859 1:N:0:106
AGATTACTGCAACAGTTCCCCCTGGACCTGGAAAAGTTTCTTGCCTGGCTTACAGAAGCTGAAACAACTGCCAATGTCCTACAGGATGCTACCCGTAAGGAAAGGCTCCTAGAAGACTCCAAGGGAGTAAAAGAGCTGATGAAACAATGGCAAGTAAGTCAGGCATTTCCGCTTTAGCACTCTTGTGGATCCAATTGAACAATTCTCAGCATTTGTACTTGTAACTGACAAGCCAGGGACAAAACAAAGAT
+
AAABCFFFFFFFGGGGGGGGGGGGHHHHHHHGHHHHGHHHHHHHHHHHHHHHHHHHHHHHHHHHHHHHHHHHHHHHHHHHHHHHHHHHHHHHHHGGGGHHFHHHHHHHGHHHHHHHHHHHHGHGGHGGHHHHHGHHHHHHHHHHHHHHHHHHHGHHHHHHHHGGHHHHHHGGGGGHHHHHHHHHHGHGHHHHGHHHHHFHHHHHHHHGHHHHHHHHHFHHHHHHHHHHHHHHHGGGGGGGGGGGGGGGGGF
@M05620:45:000000000-G6HP7:1:1101:13703:8861 1:N:0:106
AAACCAAGCAGACACTCACCGCTCCCTCGCCACAGGCCAATAGTTTGTCCTCACTGAGTTGGCAACAAGTGGCTGCTGTGGCTGCCATTTTTCTGGTGATGGCCATCAGCTCCGACGAGGTCAGCTGGGGGGCTTTCTTTGTGTAAGCAACGAGAAACCTGAAAGAAGCATTTTTTAACTAAGTCCTGCTGAGTCATTCATGAGTTTTTAGCCGCCTTGCTTCTTCTCACAGACTCTCTACTCTCATGCCA
+
CCCCCCCFCFFFGGGGGGGGGGGGGGHHGGGGGHHHGGGHHGHHHHHHHHHHHHHHHHHHHHHHHHHHHGHHGHGGHHHHHHHGGHHHHHHHHHHHHHHHHHHHHHHHHHHHHGGGGGGGGHHHHHHHGGGGGGGGGGGGGGGGGGFFFFFFFFFFFFFFFFFFFFFFFFFFFFFFFFFFFFFFFFFFFFFFFBFFFFFFFFFFFFFFFFFFFFFFFFFFFFFFFFFFFFFFFFFFFFFFFFFFFFFFFFF
@M05620:45:000000000-G6HP7:1:1101:22779:8864 1:N:0:106
ATCTCTATCTCCTAAAAACCTGTTTAGATTTGGAGATAGACCTTCAGGTTTTTCATCATTTTCTGCATGAATTATACATTGACCACGTTCCAGCGTGGTCAGTTTGCAGCATTCTGTTATTTTGTTTGACAGAGTGTCTTGTTGAGAACATATGTAGGACATGATTTTTTCCTGCAACAGGGAAAATAAAGTATAAGTTTTAAAGATTTATTCTTTAATAAAGGATCTCAAAGCCAGCTTTAGAAAAAGGA
+
BBBBBFFFFFFFGGGGGGGGGGHHHHHHHHHHHHHHHHHHHHHHHHHEHHHGGHHHHHHHHHHHHHHHHHHHHHHHHGHGGGHHHHGHHHGHHHGEGGHHHHHHHHHGHHHGHHHHHHHHHHHHHHHHHHHHHHGHHHHHHHHHHHHHHHHGHHHFHEHHHHHHHHHHHGHHHHGHHHHHHGGHHHHHGFGHFHFFHGGHHHHHHFGHFHHHHHHHHHHHHHHEHHHHHGGFHHGHHGHHHGHGHGHHFGF
@M05620:45:000000000-G6HP7:1:1101:26096:8901 1:N:0:106
AGATTACTGCAACAGTTCCCCCTGGACCTGGAAAAGTTTCTTGCCTGGCTTACAGAAGCTGAAACAACTGCCAATGTCCTACAGGATGCTACCCGTAAGGAAAGGCTCCTAGAAGACTCCAAGGGAGTAAAAGAGCTGATGAAACAATGGCAAGTAAGTCAGGCATTTCCGCTTTAGCACTCTTGTGGATCCAATTGAACAATTCTCAGCATTTGTACTTGTAACTGACAAGCCAGGGACAAAACAAAGAT
+
AAAABFFFFFBFGGGFGGGGGGGGHHHHHHHHHHHHFHHHHHHHHHHHHHHHHHHHHHHHHHHHHHHHHHHHHHHHHHHHHHGHHHHHHHHHHHGGGGHHGHHGGHHHGHHHHHHHHHHHHHHGGGGFHHHHHGHHHHHHHHHHHHHHHFHFHGGHHHHHGHHHHHHHHHGGGGGHHHHHHHHHHGGGHHHHHHHHHHHGHHHHHHHGHHHHHGFCHHHHHFHHHHHGHFHHGGGGGGGGGGGGGFGGGGG
@M05620:45:000000000-G6HP7:1:1101:18364:8939 1:N:0:106
AAACCAAGCAGACACTCACCGCTCCCTCGCCACAGGCCAATAGTTTGTCCTCACTGAGTTGGCAACAAGTGGCTGCTGTGGCTGCCATTTTTCTGGTGATGGCCATCAGCTCCGACGAGGTCAGCTGGGGGGCTTTCTTTGTGTAAGCAACGAGAAACCTGAAAGAAGCATTTTTTAACTAAGTCCTGCTGAGTCATTCATGAGTTTTTAGCCGCCTTGCTTCTTCTCACAGACTCTCTACTCTCATGCCA
+
CCCCCCCFCFFFGGGGGGGGGGGGGGHHGGGGGHHHGGHHHHHHHHHHHHHHHHHHHHGHHHHHHHHHHHHHGHGGHHHHHHHGGHHHHHHHHHHHHHHHHHHHHHHHHHHHHGGGGGGGGHHHHHHHGGGGGGGGGGGGGGGGGGFFFFFFFFFFFFFFFFFFFFFFFFFFFFFFFFFFFFFFFFFFFFFFFFFFFFFFFFFFFFFFFFFFFFFFFFFFFFFFFFFFFFFFFFFFFFFFFFFFFFFFFFF
@M05620:45:000000000-G6HP7:1:1101:23875:8940 1:N:0:106
TACCTGTACTGGGGAAGCATTTGAATATCCCCCCATGGTGATGGGGACGGAGAACTGCTCCATAAACACAGGCAACGTGCCTAACTTTCCCGGGAAGATGAAGTCAAAGAGCGACCACAGCTCTCGGAGGTTATTTTGCATCGGTGAGCCAGACAGAATGATCCGATGAGGGGTGCGAAACTATTTGAGGAAAGGAAGCACCTTTTTATTAAATTTACCTTTTAGCAATCGCCATTCCTACCCTAAAGATC
+
BCCCCFFFFFFFGGGGGGGGGGHHHGHHHHHGGGGHHHHHHHHGHGGGGGGGGHHHHHHHHHHHHHHHHHHHGHHHGHHHHHHHHHHHHHHGGGGGGHHHHHHHHHHHHHHHGGGGGHHHHHHHHGGGFGEGHHHHHHHGHHGGGGGHHHHHHGHHHHHHHHHHHGGGHHGGGEGGGGGGGGGGGGGGEGCFGGGFFGGGGFFFFFFFFFFFFFFFFFFFFFFFFFB;BFEFFFFFFFFFFFFFFFFFFFF
@M05620:45:000000000-G6HP7:1:1101:26233:8946 1:N:0:106
ATCTCTATCTCCTAAAAACCTGTTTAGATTTGGAGATAGACCTTCAGGTTTTTCATCATTTTCTGCATGAATTATACATTGACCACGTTCCAGCGTGGTCAGTTTGCAGCATTCTGTTATTTTGTTTGACAGAGTGTCTTGTTGAGAACATATGTAGGACATGATTTTTTCCTGCAACAGGGAAAATAAAGTATAAGTTTTAAAGATTTATTCTTTAATAAAGGATCTCAAAGCCAGCTTTAGAAAAAGGA
+
DCDDDFFFFFFFGGGGGGGGGGHHHHHHHHHHHHHHHHHHHHHHHHHHHHHGGHHHHIHHHHIIHHHHHHHHHHHHHHHHHHHHHHGHHHHHHHGGGGHHHHHHHHHHHHHHHHHHHHHHHHHHHHHHHHHHHHHHHHHHHHHHHHHHHHHHHHHHHHHHHHHHHHHHHGHHHHGHHHHHHGGHHHHHHHHHHHHHHHHHHHHHHHHHHHHHHHHHHHHHHHHHHHHHHHHHHHHHHGHHHHHHHHHHGGH
@M05620:45:000000000-G6HP7:1:1101:6970:8947 1:N:0:106
AGATTACTGCAACATCCCCCTGGACCTGGAAAAGTTTCTTGCCTGGCTTACAGAAGCTGAAACAACTGCCAATGTCCTACAGGATGCTACCCGTAAGGAAAGGCTCCTAGAAGACTCCAAGGGAGTAAAAGAGCTGATGAAACAATGGCAAGTAAGTCAGGCATTTCCGCTTTAGCACTCTTGTGGATCCAATTGAACAATTCTCAGCATTTGTACTTGTAACTGACAAGCCAGGGACAAAACAAAGATCG
+
CCCCCFFFFFFFGGGGGGGGGGHHHHHHHHHHHHGHHHHHHHHHHHHHHHHHHHHHHHHHHHHHHHHHHHHHHHHHHHHHHHHHHHHHHHHHGFGGHHHHHHHHHHGHHHHHHHHHHHHHHGGHGFHHHHHGHHHHGHHHHFHHHHHHHHHGFHHHHHHHHHHHGHHHGGGGGHHHHHHHHHHHHGGHHHHHHHHHGHGHHHHHHHHHHHHHHGGHHHHHHHHHHHGGGGHGGGGGGGGGFFFEFFBGGFE
@M05620:45:000000000-G6HP7:1:1101:26218:8955 1:N:0:106
ATCTCTATCTCCTAAAAACCTGTTTAGATTTGGAGATAGACCTTCAGGTTTTTCATCATTTTCTGCATGAATTATACATTGACCACGTTCCAGCGTGGTCAGTTTGCAGCATTCTGTTATTTTGTTTGACAGAGTGTCTTGTTGAGAACATATGTAGGACATGATTTTTTCCTGCAACAGGGAAAATAAAGTATAAGTTTTAAAGATTTATTCTTTAATAAAGGATCTCAAAGCCAGCTTTAGAAAAAGGA
+
CBCCCFFFFFFFGGGGGGGGGGHHHHHHHHHHHHHHHHHHHHHHHHHHHHHGGHHHHHIHHIIIHHHHHHHHHGHGHGHHHHHHGHGHGHHHHHGGGGHHHHHHHHHGHHHHHHHHHHHHHHGHHHHHGHHHHHHHHHHHHHHHHHGHHGHHHHHHHHHHHHHHHHHHHGHHHHHGHHHHHGFGHHHHHFHGGHHHHGHHHHHGHGHHGHHHHHHHHHHHHHHHHHHHHFHGHHHHHGGHHGHHHFGHGGH
@M05620:45:000000000-G6HP7:1:1101:5130:8959 1:N:0:106
ATCTCTATCTCCTAAAAACCTGTTTAGATTTGGAGATAGACCTTCAGGTTTTTCATCATTTTCTGCATGAATTATACATTGACCACGTGCCAGCGTGGTCAGTTTGCAGCATTCTGTTATTTTGTTTGACAGAGTGTCTTGTTGAGAACATATGTAGGACATGATTTTTTCCTGCAACAGGGAAAATAAAGTATAAGTTTTAAAGATTTATTCTTTAATAAAGGATCTCAAAGCCAGCTTTAGAAAAAGGA
+
111>AFBDFFF1AGGB1GGGFE1BG3A13AFGH1010BABEG1ABA1B11BA/A2AAA2ADBBAA12DG1G2BF2F2FEHBF1AA//A///@1////>F120B@BG1EH1F12@@B@@2FEEGH>G>BFGGE0G1BBFE2B>E<F1F1CG1BEE>FGF110<GFB>FG1/@<@@FCFBHGHC/GF0FGB1G?DGHFF>FGGHCFHHDGGHHHFGHGBGHB<D0</GHHDFB<GFCCGECGHE000CGF..9
@M05620:45:000000000-G6HP7:1:1101:6989:8960 1:N:0:106
AGATTACTGCAACATCCCCCTGGACCTGGAAAAGTTTCTTGCCTGGCTTACAGAAGCTGAAACAACTGCCAATGTCCTACAGGATGCTACCCGTAAGGAAAGGCTCCTAGAAGACTCCAAGGGAGTAAAAGAGCTGATGAAACAATGGCAAGTAAGTCAGGCATTTCCGCTTTAGCACTCTTGTGGATCCAATTGAACAATTCTCAGCATTTGTACTTGTAACTGACAAGCCAGGGACAAAACAAAGATCG
+
BBBBBFFFFFFFGGGGGGGGGGHHHHHHGFHHHGGHHHHHFHHHHHHHHHHHHHHHHHHHHHHHHHHHHHHHHHHHHHHHHHHGHHHHHHGHGGGGHHHHHHGGHHGHHHHHFHHHHHHHHGGHGFHHHHHGHHHHHHHHHFHHHHGFHHBF@FHGGGHGFHHHHHHHGGGGGHHHHHHHHHHHHGGFHHGFHHFGFHGHHHHGHHGHHHHHFGHHHHHHHHHHFHHGHHHGGGGBEEGGFGGGGG/BFG9
@M05620:45:000000000-G6HP7:1:1101:5096:8967 1:N:0:106
ATCTCTATCTCCTAAAAACCTGTTTAGATTTGGAGATAGACCTTCAGGTTTTTCATCATTTTCTGCATGAATTATACATTGACCACGTTCCAGCGTGGTCAGTTTGCAGCATTCTGTTATTTTGTTTGACAGAGTGTCTTGTTGAGAACATATGTAGGACATGATTTTTTCCTGCAACAGGGAAAATAAAGTATAAGTTTTAAAGATTTATTCTTTAATAAAGGATCTCAAAGCCAGCTTTAGAAAAAGGA
+
CCCCCFFFFFFFGGGGGGGGGGGHHFHHHHHHHFHHHHHHHHHHHHHHHHHGGHHHHIIHHHHHHHHHHHHHHHHHHHHHHHHHHHGHHHHHHHGFGGHHHHHHHHHHHGHHHHHHHHHHHHHHHHHHHHHHHHGGGHHHHHHHGGHHHHHHHHHHHHHHHHHGHHHHHGHHHHHHHHHHHGFHHHHHHHFGHHHHHFGHHHHHHHHHHHHHHHHHHGHHHGHHGHHHGHHGHHHHHGHHHHHGGGHHGGH
@M05620:45:000000000-G6HP7:1:1101:5114:8969 1:N:0:106
ATCTCTATCTCCTAAAAACCTGTTTAGATTTGGAGATAGACCTTCAGGTTTTTCATCATTTTCTGCATGAATTATACATTGACCACGTTCCAGCGTGGTCAGTTTGCAGCATTCTGTTATTTTGTTTGACAGAGTGTCTTGTTGAGAACATATGTAGGACATGATTTTTTCCTGCAACAGGGAAAATAAAGTATAAGTTTTAAAGATTTATTCTTTAATAAAGGATCTCAAAGCCAGCTTTAGAAAAAGGA
+
DCDDDFFFFFFFGGGGGGGGGGHHHHHHHHHHHGHHHHHHHHHHHHHHHHHGGHHHHHHHHHIHIHHHHHHHHHHHHHHHHHHHHHGHHHHHHHGGGGHHHHHHHHHHHHHHHHHHHHHHHHHHHHHHHHHHHHHHHHHHHHHHHHHHHHHHHHHHHHHHHHHHHHHHHGHHHHGHHHHHHGGGHHHHHHHHHHHHHHHHHHHHHHHHHHHHHHHHHGHHHGHHHHHHHHHGHHHHHGHHHHHHHHHHGGH
@M05620:45:000000000-G6HP7:1:1101:19602:8991 1:N:0:106
AGATTACTGCAACAGTTCCCCCTGGACCTGGAAAAGTTTCTTGCCTGGCTTACAGAAGCTGAAACAACTGCCAATGTCCTACAGGATGCTACCCGTAAGGAAAGGCTCCTAGAAGACTCCAAGGGAGTAAAAGAGCTGATGAAACAATGGCAAGTAAGTCAGGCATTTCCGCTTTAGCACTCTTGTGGATCCAATTGAACAATTCTCAGCATTTGTACTTGTAACTGACAAGCCAGGGACAAAACAAAGAT
+
>A>ABFFFFFFFGGGGGGGGGGGGHHHHHHHHHHHHHHHHHHHHHHHHHHHHHHHHHHHHHHHHHHHHHHHHHHHHHHHHHHHHHHHHHHHHHHGGGGHHHHHHFHHHGHHHGHHHHHHHGHHGGGGGHHHHHGHHHHHHHHHHHHHHHHHHHGHHHHHHHHHHHHHHHHGGGGGHEHHHHHHGHFHGHHHHHBGHHGHFHHHHHHHHHHHHHHHHHHHHHHHHHGHGFHHHEGGGGGGGGGGGGGGGFFG
@M05620:45:000000000-G6HP7:1:1101:9528:8996 1:N:0:106
CATCCTGACCCTGAAGTACCCGGCTTGATTTCTGACATTAGATCGGAAGAGCACACGTCTGAACTCCAGTCACCGGCTATGATCTCGTATGCCGTCTTCTGCTTGAAAAAAAAAAAAACAAAAATACTACCTCTTTTATATTTTTACCCCTCATACATACATTCAATCATACTTCCCCCATTCCCCTCCATACTGTATATACCCTCAGTCATCTTACCTACCACCAATCGCCTCCCACTAGCACCCCCATC
+
CCCCCFFFFFFFGGGGGGGGGGGGGGGHHHHHGHHHHHHHHHHHHGGGGHHHHHHHGHHHGGHHHHHHHHHHHHGGGGGHHHGGHHHGFHHHHFFGHGHHHHHHHHHHFHFEDDC<</?//0?/0=111>011111111111=11.<</....00000000:000<;:00000000//.-/0000;/../00/000;000000C0..0;;0000000/00:.90...0/.:...:./../0/00..-9D/;
@M05620:45:000000000-G6HP7:1:1101:8666:9005 1:N:0:106
ATCTCTATCTCTAAAAACCTGTTTCGATTTGGAGATAGACCTTCAGGTTTTTCATCATTTTCTGCATGAATTATACATTGACCACGTTCCAGCGTGGTCAGTTTGCAGCATTCTGTTATTTTGTTTGACAGAGTGTCTTGTTGAGAACATATGTAGGACATGATTTTTTCCTGCAACAGGGAAAATAAAGTATAAGTTTTAAAGATTTATTCTTTAATAAAGGATCTCAAAGCCAGCTTTAGAAAAAGGAA
+
ABBBAFFFFFFFGFGGGGGGGGHH5BFGHGHHFGGHHHHHHHHHHHHHHHGGHGHHHHGHHHHHGHHHHHHHHHHHHHHHHHHHHGHHHHFHHGFGGHHHFHHHHHHHHHHHHHHHHHHHHHHHHHHHHHHGHHHHHHHHHHHGHGFGGHFHHHGHHGHHHHFHHHHHGHHHHGGHHHHHGGHHEGHHHHGHH1GGGHHHBGGGHGHHHHHHHHHHHHHHFFDHHHHHHHFHHHHHGGHHFGCG0CGFGGG
@M05620:45:000000000-G6HP7:1:1101:19597:9010 1:N:0:106
AGATTACTGCAACAGTTCCCCCTGGACCTGGAAAAGTTTCTTGCCTGGCTTACAGAAGCTGAAACAACTGCCAATGTCCTACAGGATGCTACCCGTAAGGAAAGGCTCCTAGAAGACTCCAAGGGAGTAAAAGAGCTGATGAAACAATGGCAAGTAAGTCAGGCATTTCCGCTTTAGCACTCTTGTGGATCCAATTGAACAATTCTCAGCATTTGTACTTGTAACTGACAAGCCAGGGACAAAACAAAGAT
+
BBABCFFFFFFFGGGGGGGGGGGGHHHHHHHHHHHHHHHHHHHHHHHHHHHHHHHHHHHHHHHHHHHHHHHHHHHHHHHHHHHHHHHHHHHHHHGGGGHHHHHHFHHHGHHHGHHHHHHHHHHGGGGGHHHHHGHHHHHHHHHHHHHHHHHHHGHHHHHHHHHHHHHHHHGGGGGHHHHHHHHHHHHGHHHHHGHHHGFHHHHHHHHHHHHHHHHHHGHHHHHHHHHGHHHHHGGGGGGGEFFGGGGGGGF
@M05620:45:000000000-G6HP7:1:1101:8672:9021 1:N:0:106
ATCTCTATCTCTAAAAACCTGTTTAGATTTGGAGATAGACCTTCAGGTTTTTCATCATTTTCTGCATGAATTATACATTGACCACGTTCCAGCGTGGTCAGTTTGCAGCATTCTGTTATTTTGTTTGACAGAGTGTCTTGTTGAGAACATATGTAGGACATGATTTTTTCCTGCAACAGGGAAAATAAAGTATAAGTTTTAAAGATTTATTCTTTAATAAAGGATCTCAAAGCCAGCTTTAGAAAAAGGAA
+
CCCCCFFFFFFFGGGGGGGGGGHHBGHHHHHHHHHHFHGHHHHHHHHHHHGGHHHHHHHHHIHHHHHHGHHHGHFHHHHHHHHGHGHHHHFGHGGGGHHFHHHHHHHHHHHHHHHHHGHHHHHHHHHGHHHHHHHHHHHHHHHHHHFGHHHHHHHHHGHHHHHHHHHHGHHGHHGHHHHHGGHHHHHHHHHHHHHHGHHHHHHHHHHHHHHHHHHGHGFHHHHHHHHHHHHHGHHHGHHHHHFHHHGGGGH
@M05620:45:000000000-G6HP7:1:1101:8433:9025 1:N:0:106
TACCTGTACTGGGGAAGCATTTGAATATCCCCCCATGGTGATGGGGACGGAGAACTGCTCCATAAACACAGGCAACGTGCCTAACTTTCCCGGGAAGATGAAGTCAAAGAGCGACCACAGCTCTCGGAGGTTATTTTGCATCGGTGAGCCAGACAGAATGATCCGATGAGGGGTGCGAAACTATTTGAGGAAAGGAAGCACCTTTTTATTAAATTTACCTTTTAGCAATCGCCATTCCTACCCTAAAGATC
+
AABBBFFFFFFFGGGGGGGGGFHHHHHHHHHGGGGHHHHHGHHHHGGGGGGGGHHHHHHHHHHHHHHHHHHHGHHHGHHHHHHHHHHHHHHGGGGGGGHHFFGGGHHHHHHHGGGGGHHHHHHHHGGGGGEHGHHHHHHGHHGGGGGHHHHHHGHHGHHHHHHHHGGGHHHGGCCGCDCGGGGGGGGGGFFFGFGGFGGFGFFFFFFFFFFFFFFFFFBFFFFFFFFFFFFFFFFFFFFFFAFFFFFFFFF
@M05620:45:000000000-G6HP7:1:1101:17662:9029 1:N:0:106
ATCTCTATCTCCTAAAAACCTGTTTAGATTTGGAGATAGACCTTCAGGTTTTTCATCATTTTCTGCATGAATTATACATTGACCACGTTCCAGCGTGGTCAGTTTGCAGCATTCTGTTATTTTGTTTGACAGAGTGTCTTGTTGAGAACATATGTAGGACATGATTTTTTCCTGCAACAGGGAAAATAAAGTATAAGTTTTAAAGATTTATTCTTTAATAAAGGATCTCAAAGCCAGCTTTAGAAAAAGGA
+
ABCCCFFFFFFFGGGGGGGGGGHHHHHHHHHHHHHHHHHGHHHHHHHHHHHGGHHHHHHHHHHHHHHHHHHHHHHHHHHHHHHHHHGHHHHHHHGGGGHHHHHHHHHHHHHHHHHHHHHHHHHHHHHHHHHHGHHHHHHHHHHHFHHHHHHHHHHHHHHHHHHHHHHHHGHHHHHHHHHHHGGHHHHHHHHHHHHHHHHHHHHHHHHHHHHHHHHHHHHHFHHHGHHHHHGHGHHHHGHHHHGFGHHHGGG
@M05620:45:000000000-G6HP7:1:1101:9904:9038 1:N:0:106
AAACCAAGCAGACACTCACCGCTCCCTCGCCACAGGCCAATAGTTTGTCCTCACTGAGTTGGCAACAAGTGGCTGCTGTGGCTGCCATTTTTCTGGTGATGGCCATCAGCTCCGACGAGGTCAGCTGGGGGGCTTTCTTTGTGTAAGCAACGAGAAACCTGAAAGAAGCATTTTTTAACTAAGTCCTGCTGAGTCATTCATGAGTTTTTAGCCGCCTTGCTTCTTCTCACAGACTCTCTACTCTCATGCCA
+
A>1AAAAFAFFFGGGGGGGGGGGGGGHHGGGGGHHFGGHHHFHHHHHHHHHHHHHHHHHHHHHHHHHHHHHHGHGGHGHHHHHGGHGHHHHHHHHHHHFHHHHHHHHHHHHHHGGGGGGGGHHHHHHHGGGGGGGGGGGGGGGGGGFFFFF@FFFFFFFFFFFFFFFFFFFFFFF@EFFFFEFFFFFFFFFFFBBFFFFFFFEFFFFFFFFFFB@@FFFFFFFFFFFFFFFFFFFFFFFFFFFFFFFFFF/
@M05620:45:000000000-G6HP7:1:1101:9923:9043 1:N:0:106
AAACCAAGCAGACACTCACCGCTCCCTCGCCACAGGCCAATAGTTTGTCCTCACTGAGTTGGCAACAAGTGGCTGCTGTGGCTGCCATTTTTCTGGTGATGGCCATCAGCTCCGACGAGGTCAGCTGGGGGGCTTTCTTTGTGTAAGCAACGAGAAACCTGAAAGAAGCATTTTTTAACTAAGTCCTGCTGAGTCATTCATGAGTTTTTAGCCGCCTTGCTTCTTCTCACAGACTCTCTACTCTCATGCCA
+
CCCCCCCFCFFFGGGGGGGGGGGGGGHHGGGGGHHHGGHHHHHHHHHHHHHHHHHHHHHHHHHHHHHHHGHHGHGGHHHHHHHGGHHHHHHHHHHHHHHHHHHHHHHHHHHHHGGGGGGGGHHHHHHHGGGGGGGGGGGGGGGGGGFFFFFFFFFFFFFFFFFFFFFFFFFFFFFFFFFFFFFFFFFFFFFFFFFFFFFFFFFFFFFFFFFFFFFFFFFFFFFFFFFFFFFFFFFFFFFFFFFFFFFFFFB
@M05620:45:000000000-G6HP7:1:1101:17671:9044 1:N:0:106
ATCTCTATCTCCTAAAAACCTGTTTAGATTTGGAGATAGACCTTCAGGTTTTTCATCATTTTCTGCATGAATTATACATTGACCACGTTCCAGCGTGGTCAGTTTGCAGCATTCTGTTATTTTGTTTGACAGAGTGTCTTGTTGAGAACATATGTAGGACATGATTTTTTCCTGCAACAGGGAAAATAAAGTATAAGTTTTAAAGATTTATTCTTTAATAAAGGATCTCAAAGCCAGCTTTAGAAAAAGGA
+
CDDDDFFFFFFFGGGGGGGGGGHHHHHHHHHHHHHHHHHGHHHHHHHHHHHGGHHHHHHHHHHHHHHHHHHHHHHHHHHHHHHHHHGHHHHHHHGGGGHHHHHHHHHHHHHHHHHHHHHHHHHHHHHHHHHHHHHHHHHHHHHHHHHHHHHHHHHHHHHHHHHHHHHHHGHHHHHHHHGHHGGHHHHHHHHHHHHHHHHHHHGHHHHHHFHHHHHHHHHHHGHHHHHHHHHHHHHHHGHHHHGHHHGHGGH
@M05620:45:000000000-G6HP7:1:1101:6221:9047 1:N:0:106
AAACCAAGCAGACACTCACCGCTCCCTCGCCACAGGCCAATAGTTTGTCCTCACTGAGTTGGCAACAAGTGGCTGCTGTGGCTGCCATTTTTCTGGTGATGGCCATCAGCTCCGACGAGGTCAGCTGGGGGGCTTTCTTTGTGTAAGCAACGAGAAACCTGAAAGAAGCATTTTTTAACTAAGTCCTGCTGAGTCATTCATGAGTTTTTAGCCGCCTTGCTTCTTCTCACAGACTCTCTACTCTCATGCCA
+
BABBBBBFBFFFGGGGGGGGGGGGGGHHGGGEGHHHGGHHHCHHHHHHHHHHHHHHHHHHHHHHHHHHHHHHGHGGHHHHHHHGGHHHHHHHHHHHHHHHHHHHHHHHHHHHHGGGGGGGGHHHHHHHGGGGGGGGGGGGGGGGGGFFFFFFFFFFFFFFFFFFFFFFFFFFFFFFEFFFFFFFFFFFFFFFFFFFFFFFFFFFFFFFFFFFFDFFFFFFFFFFFFFFFFFFFFFFFFFFFFFFFFFFFFB
@M05620:45:000000000-G6HP7:1:1101:4789:9089 1:N:0:106
AAACCAAGCAGACACTCACCGCTCCCTCGCCACAGGCCAATAGTTTGTCCTCACTGAGTTGGCAACAAGTGGCTGCTGTGGCTGCCATTTTTCTGGTGATGGCCATCAGCTCCGACGAGGTCAGCTGGGGGGCTTTCTTTGTGTAAGCAACGAGAAACCTGAAAGAAGCATTTTTTAACTAAGTCCTGCTGAGTCATTCATGAGTTTTTAGCCGCCTTGCTTCTTCTCACAGACTCTCTACTCTCATGCCA
+
BBBBBBAFBFFFGGGGGGGGGGGGGGHHGGGGGHHHGGHHHGHHHHHHHHHHHHHHHHHFHHHHHHHHHHHHGHFGHHHGHHHGGHHHHHHHHHHGHHGHHFHHHHHHHHHHHGGGGEGGFHHHHHHHGGGGGGGGGGGGGFGGGGFFFFFFFFFFFFFFFFFFFFFFFFFFFFFFFFFFFFFFFFFF/FFFFFFBFFFFFFFFFFFFFFFFFFFFFFFFFFFFFFFFFFFFFFFBBBFFFFFFEFF/FFB
@M05620:45:000000000-G6HP7:1:1101:4804:9104 1:N:0:106
AAACCAAGCAGACACTCACCGCTCCCTCGCCACAGGCCAATAGTTTGTCCTCACTGAGTTGGCAACAAGTGGCTGCTGTGGCTGCCATTTTTCTGGTGATGGCCATCAGCTCCGACGAGGTCAGCTGGGGGGCTTTCTTTGTGTAAGCAACGAGAAACCTGAAGGAAGCATTTTTTAACTAAGCCCTCTTGAGCCTTTCATGAGTTTTTACCCCCCTTGCTCCTTCTCACAGACCCTCTATTCCATTCCCA
+
BBBBAAA?AFFFFGGGGGGGGGGGGGGHGGGGGHFHGGHHHHHHHHHHHHHHHHHHHHGGGFHGHHHHHHFHGHGGHHHHHHHGGHGHHHHHHHHBHHHHFHHHHHHHHHHHHGGGFEDFGHHHHHFHGGGGGGGGGGGGGFFFGGFFFFFFFFFFFFFFFFF//;9../;BFFF@F///;///;.9../////9/;//////9BFFF../9/.;-B../9//;9////////.../../////////B//
@M05620:45:000000000-G6HP7:1:1101:23244:9152 1:N:0:106
TACCTGTACTGGGGAAGCATTTGAATATCCCCCCATGGTGATGGGGACGGAGAACTGCTCCATAAACACAGGCAACGTGCCTAACTTTCCCGGGAAGATGAAGTCAAAGAGCGACCACAGCTCTCGGAGGTTATTTTGCATCGGTGAGCCAGACAGAATGATCCGATGAGGGGTGCGAAACTATTTGAGGAAAGGAAGCACCTTTTTATTAAATTTACCTTTTAGCAATCGCCATTCCTACCCTAAAGATC
+
CCCCCFFFFFFFGGFGGGGGGGHHHHHHHHHGGGGHHHGHHHHHHGGGGGGGGHHHHHHHHHHHHHHHHHHHGHHHGHHHHHHHHHHHHHHGGGGGGHHHHHHHHHHHHHHHGGGGGHHHHHHHHGGGGGGHHHHHHHHHHHGGGGGHHHHHHGHHHHHHHHHHHGGGHHHGGEGGGGGGGGGGGGGGGGFFGGGEGGGGGFFFFFFFFFFFFFFFFFFFFFFFFFFBFFFFFFFFFFFFFFFFFFFFFFF
@M05620:45:000000000-G6HP7:1:1101:12589:9160 1:N:0:106
AGATTACTGCAACAGTTCCCCCTGGACCTGGAAAAGTTTCTTGCCTGGCTTACAGAAGCTGAAACAACTGCCAATGTCCTACAGGATGCTACCCGTAAGGAAAGGCTCCTAGAAGACTCCAAGGGAGTAAAAGAGCTGATGAAACAATGGCAAGTAAGTCAGGCATTTCCGCTTTAGCACTCTTGTGGATCCAATTGAACAATTCTCAGCATTTGTACTTGTAACTGACAAGCCAGGGACAAAACAAAGAT
+
BBAAAFFFDDFFGGGGGGGGGGGDAFGHHFAH3FEHDFGHHFGHFHHGHGHFGAFDGHHHHF3FGCGHHEHHHEFGHFHHDGFGH1GFEHFEGFE>@1BBBEHACEEGGGEH33FBEGFFHFFGDFEEEGGFFEHHHFEHHFBGHHEHFCGGHGGHH2@FBG2FCGFGHH?EGGGF1FDFCGFHF1FE1FCGD0=DFBGHHCG=GHHFHFGCCGFCHCGFGHHBCGH0CCHHGGGFEDEGG?FFFG?9B9B
@M05620:45:000000000-G6HP7:1:1101:12606:9173 1:N:0:106
AGATTACTGCAACAGTTCCCCCTGGACCTGGAAAAGTTTCTTGCCTGGCTTACAGAAGCTGAAACAACTGCCAATGTCCTACAGGATGCTACCCGTAAGGAAAGGCTCCTAGAAGACTCCAAGGGAGTAAAAGAGCTGATGAAACAATGGCAAGTAAGTCAGGCATTTCCGCTTTAGCACTCTTGTGGATCCAATTGAACAATTCTCAGCATTTGTACTTGTAACTGACAAGCCAGGGACAAAACAAAGAT
+
AAABCFFFDDFDGGFBFGGGGGGGGGHHHHHHGHHHGHHHHHHHHHHHHHH3BBGHHHHHHHHHHHGHHHHHHHHHGHHHEFGHHHHHHHEGGHGGEEGHGHFGHHHHGHHHHHHHHHHHFGHGFFGEHFHHHGHHHHGHHFHHHHHHGHHHHGHGGHHGHHHHHHHHHHGGGGGHHHGHHHHHHHFGGHHHGGHHHGGGFGHHHHHHHHHHHHHHHHHHHHHHHHHHGHGHHGFGGGGGGGFGGGGGGGF
@M05620:45:000000000-G6HP7:1:1101:10231:9183 1:N:0:106
TACCTGTACTGGGGAAGAGTGTAGCAATCGCCATTCCTACCCTAAAGTCGGAAGAGCACACGTCTGAACTCCAGTCACCGGCTATGATCTCGTATGCCGTCTTCTGCTTGAAAAAAAAAAAAAAAAATTATAGAAAATAAAACCTCTGTCGTGTATTAGACGTCACGAACAATCAGTATACTCAGCATGGAACACCACGCATCTCGCGACAGACCACCCTGCCACAAGAGCCCTATAGACAGAGCTCTACT
+
CCCCCFFFFFFFGGGGGGGGGGHHHHHHHGGGGGHHHHHHHHHHHHHHHGGGGGHHHHHFHGHHHGHFHHHHHHHHFHHGGGGGHHHF4FGHFAGHHHGGGGGHHHHGHHFGHHHGGGGC//>/---.00000=00/000000.//0000..../000000...9...:;-/00000090000000000.000//.....-.-00..-----/../...9/.;00..././..//000000////000000
@M05620:45:000000000-G6HP7:1:1101:17518:9188 1:N:0:106
AGATTACTGCAACAGTTCCCCCTGGACCTGGAAAAGTTTCTTGCCTGGCTTACAGAAGCTGAAACAACTGCCAATGTCCTACAGGATGCTACCCGTAAGGAAAGGCTCCTAGAAGACTCCAAGGGAGTAAAAGAGCTGATGAAACAATGGCAAGTAAGTCAGGCATTTCCGCTTTAGCACTCTTGTGGATCCAATTGAACAATTCTCAGCATTTGTACTTGTAACTGACAAGCCAGGGACAAAACAAAGAT
+
A3AABFFFDF4DGGFGGGGGGGGGHHHHHFGHFHHHHHHHHHHHHHHHHHHHHHHHHHHHHHHGHHHHHHHHHHHHHHHHHHHHHHHHHHBHHHGGEGHHHHHHHHHHGHHHHHHHHHHHGH3FEGGGHDGHHGHHHHGHH?FHHHHHHHHHHGHHHHHHHGHHHHHHHHGGGGGGGHHHHHHHHHHGGHHHGBGHHHHHHHHHHHHHHHHHHHHHHHHHHHHHHHHGGHGHHGGGGGGGGGBFGGGGGGG
@M05620:45:000000000-G6HP7:1:1101:18813:9204 1:N:0:106
TACCTGTACTGGGGAAGAGTGTAGCAATCGCCATTCCTACCCTAAAGATCGGAAGAGCACACGTCTGAACTCCAGTCACCGGCTATGATCTCGTATGCCGTCTTCTGCTTGAAAAAAAAAAAAAAAACACACAATCAACTATCCTGACCGATAGTCATTGTAATATCTAACATTATTTATTCTAATCAGCCTTGTATCGACTAATATTTCTAGCCTGCTAGATATTCTACAGCTGTGACAGTCAATACAAT
+
CCCCCFFFFFFFGGGGGGGGGGHHHHHHHGGGGGHHHHGHHHHHHHHGHHHGGGGHHHFHHHGHHHGGGHHHHGHHHHHHGGGGGHHGHHHHHFGHHHHGGGHGHHHHHHHGGHHHGGGC<>>>/--.<0.<..0000/0000<000//----.00000000;000090;0;;90000;00000000000//000000..-.-000000000;0/0..000;0009;00000000:/000:0000099000
@M05620:45:000000000-G6HP7:1:1101:6796:9221 1:N:0:106
ATCTCTATCTCCTAAAAACCTGTTTAGATTTGGAGATAGACCTTCAGGTTTTTCATCATTTTCTGCATGAATTATACATTGACCACGTTCCAGCGTGGTCAGTTTGCAGCATTCTGTTATTTTGTTTGACAGAGTGTCTTGTTGAGAACATATGTAGGACATGATTTTTTCCTGCAACAGGGAAAATAAAGTATAAGTTTTAAAGATTTATTCTTTAATAAAGGATCTCAAAGCCAGCTTTAGAAAAAGGA
+
CCCCDFFFFFFFGGGGGGGGGGHHHHHHHHHHHHHHHHHHHHHHHHHHHHHGGHHHHHIIIHHIIHHHHHHHHHHHHHHHHHHHHHGHHHHHHHGGGGHHHHHHHHHHHHHHHHHHHHHHHHHHHHHHHHHHHHGHHHHHHHHHHHHHHHHHHHHHHHHHHHHHHHHHHGHHHHHHHHHHHGGHHHHHHHHHHHHHHHHHHHHHHHHHHHHHHHHHHHHHHHHHHHHHHHHHHHHHHGHHHHHHHHHHGGH
@M05620:45:000000000-G6HP7:1:1101:6779:9222 1:N:0:106
ATCTCTATCTCCTAAAAACCTGTTTAGATTTGGAGATAGACCTTCAGGTTTTTCATCATTTTCTGCATGAATTATACATTGACCACGTTCCAGCGTGGTCAGTTTGCAGCATTCTGTTATTTTGTTTGACAGAGTGTCTTGTTGAGAACATATGTAGGACATGATTTTTTCCTGCAACAGGGAAAATAAAGTATAAGTTTTAAAGATTTATTCTTTAATAAAGGATCTCAAAGCCAGCTTTAGAAAAAGGA
+
AABBBFFFFFFFGGGGGGEGGGGHHFHHHHHHHCHFHHH5GHHHHHHGHHHGGHHHHHHHGHHHHHHHHHFHHHHHHHHHHHGHHHGHHHHHHHGGGGHHHHHHHHHHHHHHHHHHHHHHHHHHHHHHBHHHHHHHHHHHHHHHHHHFHGHHHHHGHHHHHHH2GGHHHGHHHHGHFHHHHFGHHHHGHHHGHHGHHHHHHHGFHGHHHHHHHHHHHHHHHHHHEHHHHHGHHGHHHGHHHCGFCHHHGGH
@M05620:45:000000000-G6HP7:1:1101:6448:9226 1:N:0:106
AAACCAAGCAGACACTCACCGCTCCCTCGCCACAGGCCAATAGTTTGTCCTCACTGAGTTGGCAACAAGTGGCTGCTGTGGCTGCCATTTTTCTGGTGATGGCCATCAGCTCCGACGAGGTCAGCTGGGGGGCTTTCTTTGTGTAAGCAACGAGAAACCTGAAAGAAGCATTTTTTAACTAAGTCCTGCTGAGTCATTCATGAGTTTTTAGCCGCCTTGCTTCTTCTCACAGACTCTCTACTCTCATGCCA
+
DDDDCDDFCFFFGGGGGGGGGGGGGGHHGGGGGHHHGGHHHHHHHHHHHHHHHHHHHHHHHHHHHHHHHHHHGHGGHHHHHHHGGHHHHHHHHHHHHHHHHHHHHHHHHHHHHGGGGGGGGHHHHHHHGGGGGGGGGGGGGGGGGGFFFFFFFFFFFFFFFFFFFFFFFFFFFFHFFFFFHFFFFFFFFFFFFFFFFFHHHHFFFFFFFFFFFFFFFFFFFHHFFFFFFHFFFFFFFFFFFFFFFFFFFFF
@M05620:45:000000000-G6HP7:1:1101:9330:9229 1:N:0:106
CATCCTGACCCTGAAGTACCCCGGCTTGATTTCTGACATTAGATCGGAAGAGCACACGTCTGAACTCCAGTCACCGGCTATGATCTCGTATGCCGTCTTCTGCTTGAAAAAAAAAAAAAAAAATCTTCTGTTTTTTCTTTGATTTCTCCCCTCTTCCCCTACCCTCCTACAATTTTCCCTCCTTCCTACTGCTTCAGTAATTCTTTTATATCAGCCTTTCTTCTTCTCACCTAATCTCTACTCTCCTAGCC
+
CDCCCFFFFFFFGGGGGGGGGGGGGGGGHHHHHHHHHHHHHHGHHHGGGGGHHHHHHGHHHGHHHHHHHHHHHHHGGGGGHHHHFGHHGGHHHHGGGHGHHHHHHHHHFHHEECGC</</---.0000<0000/.;/00000:0000;0/./:/09;9/B..:.0.;900000;000;90/9;0;C0000000;000;000:0000:0900;000//;0900;0B00;0;.;000090:0B00::/0000;
@M05620:45:000000000-G6HP7:1:1101:28255:9259 1:N:0:106
AAACCAAGCAGACACTCACCGCTCCCTCGCCACAGGCCAATAGTTTGTCCTCACTGAGTTGGCAACAAGTGGCTGCTGTGGCTGCCATTTTTCTGGTGATGGCCATCAGCTCCGACGAGGTCAGCTGGGGGGCTTTCTTTGTGTAAGCAACGAGAAACCTGAAAGAAGCATTTTTTAACTAAGTCCTGCTGAGTCATTCATGAGTTTTTAGCCGCCTTGCTTCTTCTCACAGACTCTCTACTCTCATGCCA
+
CCCCCBBFCFFFGGGGGGGGGGGGGGHHGGGGGHHHGGHHHHHGHHHHHHHHHHHHHHHHHHHHHHHHHHHHGHGGHHHHHHHGGHHHHHHHHHHHHHHHHHHHHHHGHHHHHGGGGGGGGHHHHHHHGGGGGGGGGGGGGGGGGGFFFFFFFFFFFFFFFFFFFFFFFFFFFFFFFFFFFFFFFFFFFFFFFFFFFFFFFFFFFFFFFFFFFFFFFFFFFFFFFFFFFFFFFFFFFFFFFFFFFFFFFFF
@M05620:45:000000000-G6HP7:1:1101:4897:9270 1:N:0:106
TACCTGTACTGGGGAAGCAATCGCCATTCCTACCCTAAAGATCGGAAGAGCACACGTCTGAACTCCAGTCACCGGCTATGATATCGTATGCCGTCTTCTGCTTGAAAAAAAAAAAACTCCAATGCAGTACAAGGCCTCCCTAAACCCTAACACCTACGTCAAGCATTTCCGCTTTAGCACGCTTGGGCATCCAACTGAACACTTCCCAGCATTTGTCCTTCTTTCTCACACCCCATTGACTCCACACATAT
+
>AAAAFFFF@3CFCE?AGG11FFAAECGGBGEAGCHHB11BBGA?CAG0BCGGHH/FA0FDFAFH1FCHBFGHCCEE/11@22BF>GG0C2G?/EGAGFHHBBE011BE/E/<C<//1@1111111?1?1<?F//>10..01>FG0..///</.///.<.:.:0/00;00.....000;0-;9.9...//9/00/9;00/0/90;/;B/9-;;////99B////;;////9----9/;9/////-/-;///
@M05620:45:000000000-G6HP7:1:1101:7479:9276 1:N:0:106
ATCTCTATCTCCTAAAAACCTGTTTAGATTTGGAGATAGACCTTCAGGTTTTTCATCATTTTCTGCATGAATTATACATTGACCACGTTCCAGCGTGGTCAGTTTGCAGCATTCTGTTATTTTGTTTGACAGAGTGTCTTGTTGAGAACATATGTAGGACATGATTTTTTCCTGCAACAGGGAAAATAAAGTATAAGTTTTAAAGATTTATTCTTTAATAAAGGATCTCAAAGCCAGCTTTAGAAAAAGGA
+
DCDDDFFFFFFFGGGGGGGGGGHHHHHHHHHHHHHHHHHHHHHHHHHHHHHGGHHHHIHHHHIIIHHHHHHHHHHHHHHHHHHHHHGHHHHHHHGGGGHHHHHHHHHHHHHHHHHHHHHHHHHHHHHHHHHHHHHHHHHHHHHHHHHHHHHHHHHHHHHHHHHHHHHHHGHHHHHHHHHHHGGHHHHHHHHHHHHHHHHHHHHHHHHHHHHHHHHHHHHHHHHHHHHHHHHHHHHHHGHHHHHHGHHHGGH
@M05620:45:000000000-G6HP7:1:1101:28270:9279 1:N:0:106
AAACCAAGCAGACACTCACCGCTCCCTCGCCACCGGCCAATAGTTTGTCCTCACTGAGTTGGCAACAAGTGGCTGCTGTGGCTGCCATTTTTCTGGTGATGGCCATCAGCTCCGACGAGGTCAGCTGGGGGGCTTTCTTTGTGTAAGCAACGAGAAACCTGAAAGAAGCATTTTTTAACTAAGTCCTGCTGAGTCATTCATGAGTTTTTAGCCGCCTTGCTTCTTCTCACAGCCTCTCTACTCTCATGCCA
+
1A1AAAA1A11BAFFGGGGG0EEEGC0C0AE0E0//AA//A11DGBAFEDBGHE11DGHGHG1GHH0FGFFGFE>FF110>?G/FAGFHFHBCGFHFH12F1GH1FFGHHFGF//>/>CCAGFHGHHHGCC@GGGFFFBF/9-9BB9BFFF@--;B/:ABFFBBBFFF/FFFFFF@A9F/9/9:BBFBBBFF-/;FFFFFB/9/;BFFF-;BF-999AFB9F/BFFBF/B9/-;;-9BFFFFFFB/9BFB/
@M05620:45:000000000-G6HP7:1:1101:8380:9287 1:N:0:106
CATCCTGACCCTGAAGTACCCGGCTTGATTTCTGACATTAGATCGGAAGAGCACACGTCTGAACTCCAGTCACCGGCTATGATCTCGTATGCCGTCTTCTGCTTGAAAAAAAAAAAAAGAGCAGTAAGATAGGGGCAATGGGCAACCAATTAGGGCTCTATGAACACTGATCTCTTAGCGTATATGCCGCATTCCTGGTAGTGGTCAGTATTGCCCTGTGAGCTTTTCGTGGCGAGGGTGTGGATGATCTA
+
BBBBBFFFFFFFGFGGGFGGGGGGEEFFDFGHHHHHGGHHGHHHHGCFGGHHHHHHGHEHCGEGFHHHHHGEFGGGGGGHHGHHHHHG?FFHFE>>GGHHFFHFGFFHBCEGGGG/<///0<10?111111100.--.10<../...../0=00.;../:0000;0/0000<0000000-..;/0000---..0090/90///.9//.9//////;/9//////////-...----9-..-..//////9/
@M05620:45:000000000-G6HP7:1:1101:7158:9287 1:N:0:106
ATCTCTATCTCCTAAAAACCTGTTTAGATTTGGAGATAGGCCTTCAGGTTTTTCATCATTTTCTGCATGAATTATACATTGACCACGTTCCAGCGTGGTCAGTTTGCAGCATTCTGTTATTTTGTTTGACAGAGTGTCTTGTTGAGAACATATGTAGGACATGATTTTTTCCTGCAACAGGGAAAATAAAGTATAAGTTTTAAAGATTTATTCTTTAATAAAGGATCTCAAAGCCAGCTTTAGAAAAAGGA
+
3AAABFFFFFFFGGGFGGGGGGGHHFHHHHHHHBGHHHHGHFHHHHGHHHHGGHHHHGHHGHHHGHFHGHFHHGFHHHHHHHHHGHGHHHHHGGGGGGHHHHHHHHHFHHGHHHHFHHGHHHHGHGHFBGHHHHHHHHHHHHHF4FGDFHFHHHHBGH2GHHHBGHGHHGGHHEHHHHHHHGGH/GGGHFGFGHGHHFGHHHHHGGBGHGHHHHHHHHHHHHGHHHHHHGHHHHHHHGGHHHGHFHHFDGF
@M05620:45:000000000-G6HP7:1:1101:8874:9297 1:N:0:106
AGATTACTGCAACAGTTCCCCCTGGACCTGGAAAAGTTTCTTGCCTGGCTTACAGAAGCTGAAACAACTGCCAATGTCCTACAGGATGCTACCCGTAAGGAAAGGCTCCTAGAAGACTCCAAGGGAGTAAAAGAGCTGATGAAACAATGGCAAGTAAGTCAGGCATTTCCGCTTTAGCACTCTTGTGGATCCAATTGAACAATTCTCAGCATTTGTACTTGTAACTGACAAGCCAGGGACAAAACAAAGAT
+
AAAAAFFF@D@FFGGGGGGGGGGFFCHHFGAGHGHHGHHHGHHHHHHHHHGHHH3FHHGFHHHHHHHHGHHHHHGFGHHHHHGHFGHGHG5GFHGEEGHHGH3F?EHHGHHHHH3FGGHCGGFF?/EEHFFHHGHHHHHHHFHHHHHFFFHHHGGHFFGHHHHHHHHHHHGGGGGHFDBDHHHHHGGFGHHHH0DGHFHFFHHHHHHFHHHHHHGHHHHHGFCGHHFFBGGFFGFFEGGGEFFFFGGGGGF
@M05620:45:000000000-G6HP7:1:1101:24606:9304 1:N:0:106
AAACCAAGCAGACACTCACCGCTCCCTCGCCACAGGCCAATAGTTTGTCCTCACTGAGTTGGCAACAAGTGGCTGCTGTGGCTGCCATTTTTCTGGTGATGGCCATCAGCTCCGACGAGGTCAGCTGGGGGGCTTTCTTTGTGTAAGCAACGAGAAACCTGAAAGAAGCATTTTTTAACTAAGTCCTGCTGAGTCATTCATGAGTTTTTAGCCGCCTTGCTTCTTCTCACAGACTCTCTACTCTCATGCCA
+
CCCCCBBFCFFFGGGGGGGGGGGGGGHHGGGGGHHHGGHHHHHHHHHHHHHHHHHHHHHHHHHHHHHHHGHHGHGGHHHHHHHGGHHHHHHHHHHHHHHHHHHHHHHHHHHHHGGGGGGGGHHHHHHHGGGGGGGGGGGGGGGGGGFFFFFFFFFFFFFFFFFFFFFFFFFFFFFFFFFFFFFFFFFFFFFFFFFFFFFFFFFFFFFFFFFFFFFFFFFFFFFFFFFFFFFFFFFFFFFFFFFFFFFFFFB
@M05620:45:000000000-G6HP7:1:1101:7157:9305 1:N:0:106
ATCTCTATCTCCTAAAAACCTGTTTAGATTTGGAGATAGGCCTTCAGGTTTTTCATCATTTTCTGCATGAATTATACATTGACCACGTTCCAGCGTGGTCAGTTTGCAGCATTCTGTTATTTTGTTTGACAGAGTGTCTTGTTGAGAACATATGTAGGACATGATTTTTTCCTGCAACAGGGAAAATAAAGTATAAGTTTTAAAGATTTATTCTTTAATAAAGGATCTCAAAGCCAGCTTTAGAAAAAGGA
+
CCCCCFFFFFFFGGGGGGGGGGGHHHHHHHHHHHHHHHHHHHHHHHHHHHHGGHHHHHHHHHHIHHHHHHHHHHHHHHHHHHHHHHGHHHHHHHGGGGHHHHHHHHHHHHHHHHHHHHHHHHHHHHHHHHHHHHGHHHHHHHHHHHHHHHHHHHHHHHHHHHHHHHHHHGHHHHHHHHGHHGGHHHHHHHHHHHHHHGGHHHGHHHHHHHHHHHHHHHHHHHHHHHHHHGHGHHHHHGHHHHHHGHGHGGG
@M05620:45:000000000-G6HP7:1:1101:16907:9309 1:N:0:106
TACCTGTACTGGGGAAGCAATCGCCATTCCTACCCTAAAGATCGGAAGAGCACACGTCTGAACTCCAGTCACCGGCTATGATCTCGTATGCCGTCTTCTGCTTGAAAAAAAAAACCCAGTGCTGCTGACCGAGGCCCCCCTGAACCCCAAGGCCAACAGAGAGAAGATGACTCAGGTGAGGCTCGGCCGACGCCCGTGCTCCTCCCGTCCTTTCCCCAGTCAGTTTCTGCCCGGCTTGATTTCTGTAATTA
+
AAABBFFFFFFFGGGGGEGGGGGDEFFHHHHFFHHHHHFDGEHGGFAGEHHHHGHFHEHGFDGGGGFHFDGFHD@F@>@E444BFF1BGF@GG1EEFDHHDEFFG?GF0EEE/>/?/??22@@D2G2>0?///<AAACCC-</</.;AAA..GCGHECC///9.9BFF00;;0099090CFE.CD9?.---;BDD@9..999BFFE..;ADFB9/;F:./;99;F/9B//B..9-BD;.BB//BB//;:B/
@M05620:45:000000000-G6HP7:1:1101:16890:9316 1:N:0:106
TACCTGTACTGGGGAAGCAATCGCCATTCCTACCCTAAAGATCGGAAGAGCACACGTCTGAACTCCAGTCACCGGCTATGATCTCGTATGCCGTCTTCTGCTTGAAAAAAAAAAAAAAAACAAAATTGATGATAAAATATGCATGTTTGGAAATGATAACTGAGGATGAGAAGGGCAAACATATAAAAAGTTATAAGATATTAAGATAATTAGTTTAGATAGAGAGAGTGAAGAACGTGTGATAGGAGTGT
+
CCCCCFFFFFFFGGGGGGGGGGGGGGGHHHHHHHHHHHHHHHHHGGGGHHHHHHHGHHHGHHHHHHHHHHHHHGGGGGHHGHFHHHGGHHHHGFGHGHHHHHHGHHHHHGGGB><////-...0011>0<0000000000000<0=00/.:0000000000000.0/00:00/........00000000:00000000000;00;00000;00000000000000...0000:0//...9.0000/0/9.:
@M05620:45:000000000-G6HP7:1:1101:17237:9336 1:N:0:106
TACCTGTACTGGGGAAGCATTTGAATATCCCCCCATGGTGATGGGGACGGAGAACTGCTCCATAAACACAGGCAACGTGCCTAACTTTCCCGGGAAGATGAAGTCAAAGAGCGACCACAGCTCTCGGAGGTTATTTTGCATCGGTGAGCCAGACAGAATGATCCGATGAGGGGTGCGAAACTATTTGAGGAAAGGAAGCACCTTTTTATTAAATTTACCTTTTAGCAATCGCCATTCCTACCCTAAAGATC
+
CCCCCFFFFFFFGGGGGGGGGGHHHHHHHHHGGGGHHHGHHHHHHGGGGGGGGHHHHHHHHHHHHHHHHHHHGHHHGHHHHHHHHHHHHHHGGGGGGHHHHHHHHHHHHHHHGGGGGHHHHHHHHGGGGGGHHHHHHHHHHHGGGGGHHHHHHGHHHHHHHHHHHGGGHHHGGEGGGGGGGGGGGGGGGGGGGGGGGGGGGFFFFFFFFFFFFFFFFFFFFFFFFFFFFFFFFFFFFFFFFFFFFFFFFFF
@M05620:45:000000000-G6HP7:1:1101:10833:9351 1:N:0:106
AAACCAAGCAGACACTCACCGCTCCCTCGCCACAGGCCAATAGTTTGTCCTCACTGAGTTGGCAACAAGTGGCTGCTGTGGCTGCCATTTTTCTGGTGATGGCCATCAGCTCCGACGAGGTCAGCTGGGGGGCTTTCTTTGTGTAAGCAACGAGAAACCTGAAAGAAGCATTTTTTAACTAAGTCCTGCTGAGTCATTCATGAGTTTTTAGCCGCCTTGCTTCTTCTCACAGACTCTCTACTCTCATGCCA
+
DDDDDCCFCFFFGGGGGGGGGGGGGGHHGGGGGHHHGGHHHHHHHHHHHHHHHHHHHHHHHHHHHHHHHHHHGHGGHHHHHHHGGHHHHHHHHHHHHHHHHHHHHHHHHHHHHGGGGGGGFHHHHHHHGGGGGGGGGGGGGGGGGGFFFFFFFFFFFFFFFFFFFFFFFFFFFFHFFFFHFFFFFFHFFFFHFFFFFFFHFFFFFFFFFFFFFFFFFFFFFHHFFFFFFFFFFFFFFFFFHFFHFFFFFFB
@M05620:45:000000000-G6HP7:1:1101:4497:9364 1:N:0:106
ATCTCTATCTCCTAAAAACCTGTTTAGATTTGGAGATAGACCTTCAGGTTTTTCATCATTTTCTGCATGAATTATACATTGACCACGTTCCAGCGTGGTCAGTTTGCAGCATTCTGTTATTTTGTTTGACAGAGTGTCTTGTTGAGAACATATGTAGGACATGATTTTTTCCTGCAACAGGGAAAATAAAGTATAAGTTTTAAAGATTTATTCTTTAATAAAGGATCTCAAAGCCAGCTTTAGAAAAAGGA
+
CCCCCFFFFFFFGGGGGGGGGGHHHHHHHHHHHHHHHHHHHHHHHHHHHHHGGHHHHIHHHHHHIHHHHHHHHHHHHHHHHHHHHHGHHHHHHHGGGGHHHHHHHHHHHHHHHHHHHHHHHHHHHHHHGHHHHHHHHHHHHHHHFHHHHHHHHHHHHHHHHHHHHHHHHGHHHHHHFHHHHGGHHHHHHHHHHHHHHGHHHHHHHHHHHHHHHHHHHGHHGHHHHHHHHHHHHHHHHGHHHHGFHHHHGGG
@M05620:45:000000000-G6HP7:1:1101:4510:9381 1:N:0:106
ATCTCTATCTCCTAAAAACCTGTTTAGATTTGGAGATAGACCTTCAGGTTTTTCATCATTTTCTGCATGAATTATACATTGACCACGTTCCAGCGTGGTCAGTTTGCAGCATTCTGTTATTTTGTTTGACAGAGTGTCTTGTTGAGAACATATGTAGGACATGATTTTTTCCTGCAACAGGGAAAATAAAGTATAAGTTTTAAAGATTTATTCTTTAATAAAGGATCTCAAAGCCAGCTTTAGAAAAAGGA
+
AABB3FDFFFFFGGGFGGGGGGHHHBGHHHHH5FGHHGHHHHHHHHH3GHHGGHHHHHHHHHHHDGHHHGHHHFHHHGHHHGHHHHFHHHHHFHGGEGHHBGHHHFHHHHHHHHHHHHHHHHHEHHHGGHGHHBG3FGHHEGHA43FGHHHHHGHHFFHHHHHHHHHHHGHHHHHHEHAFH/F0<0?<FD1FDG1FFHFFGFF=1BFHFDFDFHHHH0=DG000<DGHHHHFFECGGGHHH0CCCFCG.;:
@M05620:45:000000000-G6HP7:1:1101:17492:9391 1:N:0:106
CATCCTGACCCTGAAGTACCCCGTCTTGATTTCTGACATTAGATCGGAAGAGCACACGTCTGAACTCCAGTCCCCGGCTATGATCTCGTATGCCGTCTTCTGCTTGAAAAAACACCCAGTGCTGCTGACCGAGGCCCCCCTGAACCCCAAGGCCAACAGAGAGAAGATGACTCAGGTGAGGCTCGGCCGACGCCCGTGCTCCTCCCGTCCTTTCCCCAGTCATTTTCTGCCCGGCTTGATTTCTGACATTC
+
AAAAAFFFFFFFGGGGGGGGGG?A000F31FF32B2D1F2F11BB0/AAEH0BGHHAFBFGAGBFGH1BG2B1FE//E//B122B2B0?EC02@//>BF2@1F11B>F11F>/?0/<?<F<FFHFHGEGFCCCCCGGGGGGAG1GHGGCCHAHHHAEECGHGFGHGFHBGHFFFHHHHCGAG?F@GGGG@AG@@@-9A-AFFFFFFBABFBFFFFFFBABB/FFFFEFBBBEB--@?--;FF/FB/B/BF/
@M05620:45:000000000-G6HP7:1:1101:16075:9396 1:N:0:106
ATCTCTATCTCCTAAAAACCTGTTTAGATTTGGAGATAGACCTTCAGGTTTTTCATCATTTTCTGCATGAATTATACATTGACCACGTTCCAGCGTGGTCAGTTTGCAGCATTCTGTTATTTTGTTTGACAGAGTGTCTTGTTGAGAACATATGTAGGACATGATTTTTTCCTGCAACAGGGAAAATAAAGTATAAGTTTTAAAGATTTATTCTTTAATAAAGGATCTCAAAGCCAGCTTTAGAAAAAGGA
+
CCCCCFFFFFFFGGGGGGGGGGHHHHHHHHHHHHHHHHHHHHHHHHHHHHHGGHHHHHHHHHHIIHHHHHHHHHHHHHHHHHHHHHGHHHHHHHGGGGHHHHHHHHHHHHHHHHHHHHHHHHHHHHHHHHHHHHHHHHHHHHHHGHHHHHHHHHHHHHHHHHHHGHHHHGHHHHHHHHHHHGGGHHHHHHHGHHHHHHHHHHHHHHHHHHHHHHHHHHHHHGHHHHHHHHHHHHHHHGHHHHHGHHHHGGH
@M05620:45:000000000-G6HP7:1:1101:16052:9399 1:N:0:106
ATCTCTATCTCCTAAAAACCTGTTTAGATTTGGAGATAGACCTTCAGGTTTTTCATCATTTTCTGCATGAATTATACATTGACCACGTTCCAGCGTGGTCAGTTTGCAGCATTCTGTTATTTTGTTTGACAGAGTGTCTTGTTGAGAACATATGTAGGACATGATTTTTTCCTGCAACAGGGAAAATAAAGTATAAGTTTTAAAGATTTATTCTTTAATAAAGGATCTCAAAGCCAGCTTTAGAAAAAGGA
+
ABBBBFBFFFFFGGGGGFEGFAGHFHFHGHHGHHHHHHHGFGFFHFHHHHHGGHHHHHHHHHHHGHHF5FFBHHHHGAFHHFHHHHGHHFHFFHGGEEGHHGGHHHGFGBHHHHHHHGHHHHHHGHHHGHGHHHGGHHHHHGHHFHHHHHHHHHHHHHFHHHHHGHHHFCGHHHFHHHHHHGGGHGHFGDGHGGHGG>FGHHHGHHHGHGHHHHHHHHHHHFFF/GGGHHHGHHHGHGHHHHGHCHHFGGF
@M05620:45:000000000-G6HP7:1:1101:16069:9415 1:N:0:106
ATCTCTATCTCCTAAAAACCTGTTTAGATTTGGAGATAGACCTTCAGGTTTTTCATCATTTTCTGCATGAATTATACATTGACCACGTTCCAGCGTGGTCAGTTTGCAGCATTCTGTTATTTTGTTTGACAGAGTGTCTTGTTGAGAACATATGTAGGACATGATTTTTTCCTGCAACAGGGAAAATAAAGTATAAGTTTTAAAGATTTATTCTTTAATAAAGGATCTCAAAGCCAGCTTTAGAAAAAGGA
+
BBCCCFFFFFFFGGGGGGGGGGHHHHGHHHHHHCGFHGHHHHHHHHHHHHHGGHHHHIIHIHHHHHHHHGHHHHHHHHHHHHHHHHGHHHHHHHGGGGHHHHHHHHHHHHHHHHHHHHHHHHHHHHHHGHHHFHHHHHHHHHHHGHHFHHHHHHHHHHHHHHHHHHHHHGHHHHHHHHHHHGGHHHHHGFFGHHHHHHHHHHHHHGHHHHHHHHHHHFHHBGFHHHHHHHHHHHGHHGHHHHGGHHHHDGH
@M05620:45:000000000-G6HP7:1:1101:23968:9425 1:N:0:106
AAACCAAGCAGACACTCACCGCTCCCTCGCCACAGGCCAATAGTTTGTCCTCACTGAGTTGGCAACAAGTGGCTGCTGTGGCTGCCATTTTTCTGGTGATGGCCATCAGCTCCGACGAGGTCAGCTGGGGGGCTTTCTTTGTGTAAGCAACGAGAAACCTGAAAGAAGCATTTTTTAACTAAGTCCTGCTGAGTCATTCATGAGTTTTTAGCCGCCTTGCTTCTTCTCACAGACTCTCTACTCTCATGCCA
+
BBBBBBBFBFFFGGGGGGGGGGGGGGHHGGGGGHHHGGHHHHHHHHHHHHHHHHHHHHGGHHHHHHHHHHHHGHGGHHHHHHHGGHHHHHHHHHHHHHHHHHHHHHHHHHHHHGGGGGGGGHHHHHHHGGGGGGGGGGGGGGGGGGFFFFFFFFFFFFFFFFFFFFFFFFFFFFFFFFFFFFFFFFFFFFFFFFFFFFFFFFFFFFFFFFFFFFFFFFFFFFFFFFFFFFFFFFFFFFFFFFFFFFFFFFF
@M05620:45:000000000-G6HP7:1:1101:9113:9446 1:N:0:106
CATCCTGACCCTGAAGTACCCGGCTTGATTTCTGACATTAGATCGGAAGAGCACACGTCTGAACTCCAGTCACCGGCTATGATCTCGTATGCCGTCTTCTGCTTGAAAAAAAAAAAAAAAATAAATAAAAAAAAAAAATTGTTTTAAGAACGAATCATTGAAGAAGTGAGTAGCGGGATATGAAAGATTGGAATAATAGTGCGAGATACGATGATTTGTCGGTAGTAGTTAATGATTATGTATAAAATTTT
+
CCCCCFFFFFFFGGGGGGGGGGGGGGGHHHHHHHHHHHHHHHHHHGGGGGHHHHHHGHHHGHGHHHHHHHHHHHGGGGGHHHGFHHGFFHHHHGGGHGHHHHHHHHHHFHGEFBC<>/<--0<11111110-------.0000:/00000/;....00000000//00000000----./00000;/909.09000000900-.--;0;....000000:.9-..99090000:0000;:00000009::0
@M05620:45:000000000-G6HP7:1:1101:6403:9447 1:N:0:106
ATCTCTATCTCCTAAAAACCTGTTTAGATTTGGAGATAGACCTTCAGGTTTTTCATCATTTTCTGCATGAATTATACATTGACCACGTTCCAGCGTGGTCAGTTTGCAGCATTCTGTTATTTTGTTTGACAGAGTGTCTTGTTGAGAACATATGTAGGACATGATTTTTTCCTGCAACAGGGAAAATAAAGTATAAGTTTTAAAGATTTATTCTTTAATAAAGGATCTCAAAGCCAGCTTTAGAAAAAGGA
+
BCCDDFFFFFFFGGGGGGGGGGHHHHHHHHHHHGHHHHHHHHHHHHHHHHHGGHHHHHHHHHIHHHHHHHHHHHHHHHHHHHHHHHGHHHHHHHGGGGHHHHHHHHHHHHHHHHHHHHHHHHHHHHHHGHHHHHGHHHHHHHHHHHHHHHHHHHHHHHHHHHHHHHHHHGHHHHHHHHHHHGGHHHHHHHHHHHHHHGHHHHHHHHHHHHHHHHHHHHHHHHHHHHHHHGHGHHHHHGHHHHFFGGHHGGH
@M05620:45:000000000-G6HP7:1:1101:12916:9454 1:N:0:106
GGATTACTGCAACAGTTCCCCCTGGACCTGGAAAAGTTTCTTGCCTGGCTTACAGAAGCTGAAACAACTGCCAATGTCCTACAGGATGCTACCCGTAAGGAAAGGCTCCTAGAAGACTCCAAGGGAGTAAAAGAGCTGATGAAACAATGGCAAGTAAGTCAGGCATTTCCGCTTTAGCACTCTTGTGGATCCAATTGAACAATTCTCAGCATTTGTACTTGTAACTGACAAGCCAGGGACAAAACAAAGAT
+
>A3>ADDFBBDDFGBBFGGGFEGGCFGFHHFGGBGFFGHFHHHHFFGEHHH3BBGGGGHGFHFHHHHHHHHHHHHHHHHHHFHHGEGGHHHHHHGG@EGGGHFHGHHHGHHHHHHHHGHHHGFEFHGFHDEFFGHHHHGHHFGHHHHHHGHHHGFGGHGHHHBFCGHHHHGGGGGGBFGHHHHHBGHGHGHHHFHHHHHGHCDHGHHFGFFHHGHHHHFFGHFFHHHGHHCHHGGFADEFFAFAAFGGGGF
@M05620:45:000000000-G6HP7:1:1101:15006:9470 1:N:0:106
AAACCAAGCAGACACTCACCGCTCCCTCGCCACAGGCCAATAGTTTGTCCTCACTGAGTTGGCAACAAGTGGCTGCTGTGGCTGCCATTTTTCTGGTGATGGCCATCAGCTCCGACGAGGTCAGCTGGGGGGCTTTCTTTGTGTAAGCAACGAGAAACCTGAAAGAAGCATTTTTTAACTAAGTCCTGCTGAGTCATTCATGAGTTTTTAGCCGCCTTGCTTCTTCTCACAGACTCTCTACTCTCATGCCA
+
CCCCCCCFCFFFGGGGGGGGGGGGGGHHGGGGGHHHGGHHHHHHHHHHHHHHHHHGHHGHHHHGHHHHHHHHGHGGHHHHHHHGGHHHHHHHHHHHHHGHHHHHHHHHHHGHHGGGGGGGBGHHHHHHGGGGGGGGGGGGGFGGGGFFFFFFFFFFFFFFFFFFFFFFFFFFFFFFFFFFFFFFFFFFFFFFFBFFFFFFFFFFFFFFFFFFFFFFFFFFFFFFFFFFFFFFFFFFFFFFFFFFFFBBFFF
@M05620:45:000000000-G6HP7:1:1101:12919:9475 1:N:0:106
AGATTACTGCAACAGTTCCCCCTGGACCTGGAAAAGTTTCTTGCCTGGCTTACAGAAGCTGAAACAACTGCCAATGTCCTACAGGATGCTACCCGTAAGGAAAGGCTCCTAGAAGACTCCAAGGGAGTAAAAGAGCTGATGAAACAATGGCAAGTAAGTCAGGCATTTCCGCTTTAGCACTCTTGTGGATCCAATTGAACAATTCTCAGCATTTGTACTTGTAACTGACAAGCCAGGGACAAAACAAAGAT
+
AAABCFFFDFFDGGGBGGGGGGGGHHHHHHHHHHHHGHHHHHHHHHHHHHHABBGHHHHHHHHHHHHHHHHHHHHHHHHHDFGHHHHHHHDGHHGGEEGGGHFFHHHHGHHHHHHHHHHHGHHGDEGFHHHHHGHHHHHHHHHHHHHHHHHHHGHHHHHHHHHHHHHHHHGGGGGHHHHHHHHHHHHGHHHHHHHHHGHGHHHHHHHHHHHHHHHHHFHHHHHHHHHFGHHHHGGGGGGGGFFGGGGGGGF
@M05620:45:000000000-G6HP7:1:1101:7435:9477 1:N:0:106
AGATTACTGCAACAGTTCCCCCTGGACCTGGAAAAGTTTCTTGCCTGGCTTACAGAAGCTGAAACAACTGCCAATGTCCTACAGGATGCTACCCGTAAGGAAAGGCTCCTAGAAGACTCCAAGGGAGTAAAAGAGCTGATGAAACAATGGCAAGTAAGTCAGGCATTTCCGCTTTAGCACTCTTGTGGATCCAATTGAACAATTCTCAGCATTTGTACTTGTAACTGACAAGCCAGGGACAAAACAAAGAT
+
CCCCCFFFFFFFGGGGGGGGGGGGHHHHHHHHHHHHGHHHHHHHHHHHHHHHHHHHHHHHHHGHHHHHHHHHHHHHHHHHHHHHHGHHHHHHHHGGGGHHGHHGHHHHGHHHHHHHHHHHHHHGGEGFFHHHHGHHHHGHHFHHHHHHGHHHHGHHHHFHFHHHHHHHHHGGGGGHBGHHHHHHHHHGFHHHGHHHHHHHHGHHHHGHHHGHHHHHHHHHHHHHHHHHHFHHGGGGGGGGEGGGGGGGGGG
@M05620:45:000000000-G6HP7:1:1101:7414:9478 1:N:0:106
AGATTACTGCAACAGTTCCCCCTGGACCTGGAAAAGTTTCTTGCCTGGCTTACAGAAGCTGAAACAACTGCCAATGTCCTACAGGATGCTACCCGTAAGGAAAGGCTCCTAGAAGACTCCAAGGGAGTAAAAGAGCTGATGAAACAATGGCAAGTAAGTCAGGCATTTCCGCTTTAGCACTCTTGTGGATCCAATTGAACAATTCTCAGCATTTGTACTTGTAACTGACAAGCCAGGGACAAAACAAAGAT
+
BBBBBFFFFF@FGGGGGGGGGGGGHHHHHHHHHHHHHHHHHHHHHHHHHHHHHHHHHHHHHHHHHHHHHHHHHHHHHHHHHHHHHHHHHHHHHHGGFGHHHHHHHHHHGHHHHHHHHHHHHHHGGGGGHHHHHGHHHHHHH?FGHHHHHHHHHGHHHHHHHHHHHHHHHHGGGGGHHHHHHHHHHGHGHHHHHHHHHGFFDHHHHHGFHHGHHHHHHGHGHHHHHHHFHHHGHGGGGGGG?FGGGGGGGGG
@M05620:45:000000000-G6HP7:1:1101:9954:9489 1:N:0:106
TACCTGTACTGGGGAAGCATTTGAATATCCCCCCATGGTGATGGGGACGGAGAACTGCTCCATAAACACAGGCAACGTGCCTAACTTTCCCGGGAAGATGAAGTCAAAGAGCGACCACAGCTCTCGGAGGTTATTTTGCATCGGTGAGCCAGACAGAATGATCCGATGAGGGGTGCGAAACTATTTGAGGAAAGGAAGCACCTTTTTATTAAATTTACCTTTTAGCAATCGCCATTCCTACCCTAAAGATC
+
CCCDDFFFFFFFGGGGGGGGGGHHHHHHHHHGGGGHHHHHHHHHHGGGGGGGGHHHHHHHHHHHHHHHHHHHGHHHGHHHHHHHHHHHHHHGGGGGGHHHHHHHHHHHHHHHGGGGGHHHHHHHHGGGGGGHHHHHHHHHHHGGGGGHHHHHHGHHHHHHHHHHHGGGHHHGGEEG?EGGGGGGHHHGGGFGGGGGGGGGGFFFFFFFHHHFFFFFHFFFFFFFFFFFFFFFFFFFFFFFFFFFFFFFFFF
@M05620:45:000000000-G6HP7:1:1101:20207:9493 1:N:0:106
ATCTCTATCTCCAAAAACCTGTTTAGATTTGGAGATAGACCTTCAGGTTTTTCATCATTTTCTGCATGAATTATACATTGACCACGTTCCAGCGTGGTCAGTTTGCAGCATTCTGTTATTTTGTTTGACAGAGTGTCTTGTTGAGAACATATGTAGGACATGATTTTTTCCTGCAACAGGGAAAATAAAGTATAAGTTTTAAAGATTTATTCTTTAATAAAGGATCTCAAAGCCAGCTTTAGAAAAAGGAA
+
CBCCCFFFFFFFGGGGGGGGGGHHBGHHHHHHHHHHHHHHHHHHHHHHHHGGHHHHHHHHHHHHHHHHHHHHHHHHHHHHHHHHHGHHHHHHHGGGGHHHHHHHGHHHHHHHHHHHHHHHHHHHHHHHHHHHHHHHHHHHHHHHHHGHHHHHHHHHHHHHHHHHHHHHGHHHHHHHHHHHGGHHHHHHHHHHHHHHHHHHHHHHHHHHHHHHHHHHGGHHHHFHHHHHHGHHHHHHGHHHEHHHHHHGGFG
@M05620:45:000000000-G6HP7:1:1101:7437:9494 1:N:0:106
AGATTACTGCAACAGTTCCCCCTGGACCTGGAAAAGTTTCTTGCCTGGCTTACAGAAGCTGAAACAACTGCCAATGTCCTACAGGATGCTACCCGTAAGGAAAGGCTCCTAGAAGACTCCAAGGGAGTAAAAGAGCTGATGAAACAATGGCAAGTAAGTCAGGCATTTCCGCTTTAGCACTCTTGTGGATCCAATTGAACAATTCTCAGCATTTGTACTTGTAACTGACAAGCCAGGGACAAAACAAAGAT
+
BBBBBFFFFFFFGGGGGGGGGGGGHHHHHGHHHHHHHHHHHHHHHHHHHHHHHHHHHHHHHHHHHHHHHHHHHHHHHHHHHHHHHHHHHHHHHHGGEGHHHHFHHHHHGHHHHHHGHHHHHHHGGGGGHHHHHGHHHHHHHFGHHHHHHHHHHGHHHHHHHHHHHHHHHHGGGGGHHHGHHHHHHFGGHHHHHHHHHHFHHHHHHHHHGHHHHHHHHHHHHHHHHHHFHHHHHGGGGGGGGA/AFGGGFGF
@M05620:45:000000000-G6HP7:1:1101:27946:9509 1:N:0:106
AGATTACTGCAACAGTTCCCCCTGGACCTGGAAAAGTTTCTTGCCTGGCTTACAGAAGCTGAAACAACTGCCAATGTCCTACAGGATGCTACCCGTCAGGAAAGGCTCCTAGAAGACTCCCAGGGAGTAAAAGAGCTGATGAAACAATGGCAAGTAAGTCAGGCATTTCCGCTTTAGCACTCTTGTGGATCCAATTGAACAATTCTCAGCATTTGTACTTGTAACTGACAAGCCAGGGACAAAACAAAGAT
+
>AAABFFFFFDDGGGGGGFGGGGGHGHHHHH4FGGGFGHHHHHHHHHHHHHHHHHHHHHHHHHHHGHHHHHHFFGHHHHHHHHHHHHHHHHHHGGG1EFHHHFHGHHHGHHHHHHHHHHH/BGGG/?EH4GHHGHHHHGHH3FHHHAFGHHHHGHHHHHHGHHHHHHHHHGGGGGHHHHHHGHHHFHGGHHHHGHHH0DFHGHHHHHHHHFHHGHHHHHGHGBFHHGGHHHHHGGGGGGGEFFGGGG?FGG
@M05620:45:000000000-G6HP7:1:1101:14434:9524 1:N:0:106
ATCTCTATCTCCTAAAAACCTGTTTAGATTTGGAGATAGACCTTCAGGTTTTTCATCATTTTCTGCATGAATTATACATTGACCACGTTCCAGCGTGGTCAGTTTGCAGCATTCTGTTATTTTGTTTGACAGAGTGTCTTGTTGAGAACATATGTAGGACATGATTTTTTCCTGCAACAGGGAAAATAAAGTATAAGTTTTAAAGATTTATTCTTTAATAAAGGATCTCAAAGCCAGCTTTAGAAAAAGGA
+
BBBBBFFFFFFFGGGGGGGGFFHHHHGHHHHHHHHHHGHFFHHHHFHHHHHGEHHHHHFHHHHHEHHFHFFGHHHGHHHHHHGHHHGFGHHHHHGFEGGHHHGHHHGHHGHHHHHHHHHHHHHHHHHHHHHHHHHHGHGFFHHHGHHHHGHHHHGHHHHFFHHHFGGHHGHHGHHHFCCGGGGHHCFHHDGFGHFHHHHFHHHGHHHHHGHHHHHHGHHHGFDDHHHHHHGHHHHGHGHHHHHHHFHGGGH
@M05620:45:000000000-G6HP7:1:1101:18551:9528 1:N:0:106
AAACCAAGCAGACACTCACCGCTCCCTCGCCACAGGCCAATAGTTTGTCCTCACTGAGTTGGCAACAAGTGGCTGCTGTGGCTGCCATTTTTCTGGTGATGGCCATCAGCTCCGACGAGGTCAGCTGGGGGGCTTTCTTTGTGTAAGCAACGAGAAACCTGAAAGAAGCATTTTTTAACTAAGTCCTGCTGAGTCATTCATGAGTTTTTAGCCGCCTTGCTTCTTCTCACAGACTCTCTACTCTCATGCCA
+
ABABAAAFBFFFGGGGGGGFEEGGGFGFEFGGGFFDFGHGHCHHHHGGHHHHHHHHHFHGFHFHHHHHGFHHGHGGHFHFGFFFGHHHHHFHHHHHHHFHHHHHFHHHHHHHGGGGGECGACBGFDHHGGGGGGGGGGGGGGGGGGFFFFFBFFFFFFFFFFFFFFFFFFFFFFFBFFFFFFFFFFFFFFFFFBFBFFFFFFFFFFFFFEBFFF<BFFFFFFBFFFFFFFFFBFFFFFFFFFFFFFFBFFB
@M05620:45:000000000-G6HP7:1:1101:27350:9541 1:N:0:106
TACCTGTACTGGGGAAGCATTTGAATATCCCCCCATGGTGATGGGGACGGAGAACTGCTCCATAAACACAGGCAACGTGCCTAACTTTCCCGGGAAGATGAAGTCAAAGAGCGACCACAGCTCTCGGAGGTTATTTTGCATCGGTGAGCCAGACAGAATGATCCGATGAGGGGTGCGAAACTATTTGAGGAAAGGAAGCACCTTTTTATTAAATTTACCTTTTAGCAATCGCCATTCCTACCCTAAAGATC
+
CCCCCFFFFFFFGGGGGGGGGGHHHHHHHHHGGGGHHHGHGHHHHGGGGGGGGHHHHHHHHHHHHHHHHHHHGHHHGHHHHHGHHHHHHHHGGGGGGHHHHHHHHHHHHHHHGGGGGHHHHHHHHGGGGGEHHHHHHHHGHHGGGGGHHHHHHGHHHHHHHHHHHGGGHHHGGEGGGADGGGGGGGGGGGGGGGGFGGGGGFFFFFFFFFFFFFFFFFFFFFFFFFFFFFFFFFFFFFFFFFFFFFFFFFF
@M05620:45:000000000-G6HP7:1:1101:14424:9545 1:N:0:106
ATCTCTATCTCCTAAAAACCTGTTTAGATTTGGAGATAGACCTTCAGGTTTTTCATCATTTTCTGCATGAATTATACATTGACCACGTTCCAGCGTGGTCAGTTTGCAGCATTCTGTTATTTTGTTTGACAGAGTGTCTTGTTGAGAACATATGTAGGACATGATTTTTTCCTGCAACAGGGAAAATAAAGTATAAGTTTTAAAGATTTATTCTTTAATAAAGGATCTCAAAGCCAGCTTTAGAAAAAGGA
+
CBCCCFFFFFFFGGGGGGGGGGHHHHHHHHHHHHHHHHHHHHHHHHHHHHHGGHHHHIIHHIHIHHHHHHHHHHHHHHHHHHHHHHGHHHHHHHGGGGHHHHHHHHHGHHHHHHHHHHHHHHHHHHHHHHHHHHGHHHHHHHHHHHHHHHHHHHHHHHHHHHHHHHHHHGHHHHHHHHHHHGGHHHHHGHHFHHHHHGHHHHGHHHHHHHHHHHHHHHHHGHGHHHHHHGHHHHHHHGHHHHHGHHHHGGH
@M05620:45:000000000-G6HP7:1:1101:6020:9555 1:N:0:106
AGATTACTGCAACAGTTCCCCCTGGACCTGGAAAAGTTTCTTGCCTGGCTTACAGAAGCTGAAACAACTGCCAATGTCCTACAGGATGCTACCCGTAAGGAAAGGCTCCTAGAAGACTCCAAGGGAGTAAAAGAGCTGATGAATCAATGGCAAGTAAGTCAGGCATTTCCGCTTTAGCACTCTTGTGGATCCAATTGAACAATTCTCAGCATTTGTACTTGTAACTGACAAGCCAGGGACAAAACAAAGAT
+
AAABAFFFFFFFGGGFGGGGGGGGHHHHHHHHHGHHGHHHHHHHHHHHHHHHHHHHHHHHHHHHHHHHHHHHHHHHHHHHHHHHHHHHHHHHHHGGGGHHHHHHHHHHGHHHHHHHHHHHHHHGGHGGHHHHHGHHHHHHHHHHHHHHHHHHHGHHHHHHHHHHHHHHHHGGGGGHHHHHHHHHHHHGHHHHHHHHHHHHHHHHHHHHHHHHHHHHHHHHHHHFHHHGHHHHHGGGGGGGGGGFGGGGGGF
@M05620:45:000000000-G6HP7:1:1101:5991:9569 1:N:0:106
AGATTACTGCAACAGTTCCCCCTGGACCTGGAAAAGTTTCTTGCCTGGCTTACAGAAGCTGAAACAACTGCCAATGTCCTACAGGATGCTACCCGTAAGGAAAGGCTCCTAGAAGACTCCAAGGGAGTAAAAGAGCTGATGAAACAATGGCAAGTAAGTCAGGCATTTCCGCTTTAGCACTCTTGTGGATCCAATTGAACAATTCTCAGCATTTGTACTTGTAACTGACAAGCCAGGGACAAAACAAAGAT
+
A>3ABBFFFFFFGG4FGGGGGGGFHHHHHHHGGHHHGHHHHHHHHHHHGHHHHHHGHGHHHHGFHHEHHHHHFHHHHHGHGFHHHGGFHHDHHHGFG?GHHGHHHHHHGHHHHHHHHGHHHCHGGGGGHFG4ECGHHHEHHHFFHFGHHGGFCGFDGHHHHEGCFGGHGHGGGGGHHGHHHHHHGFHGFHHHE0DGFDDGFGHHHHHFFHHHHHHHHGFHHH0CGHECCFBGAABFGGEG.FBAFGEFGGG
@M05620:45:000000000-G6HP7:1:1101:6010:9572 1:N:0:106
AGATTACTGCAACAGTTCCCCCTGGACCTGGAAAAGTTTCTTGCCTGGCTTACAGAAGCTGAAACAACTGCCAATGTCCTACAGGATGCTACCCGTAAGGAAAGGCTCCTAGAAGACTCCAAGGGAGTAAAAGAGCTGATGAATCAATGGCAAGTAAGTCAGGCATTTCCGCTTTAGCACTCTTGTGGATCCAATTGAACAATTCTCAGCATTTGTACTTGTAACTGACAAGCCAGGGACAAAACAAAGAT
+
BCCCBFFFFFFFGGGGGGGGGGGGHHHHHHHHHHHHHHHHHHHHHHHHHHHHHHHHHHHHHHHHHHHHHHHHHHHHHHHHHHHHHHHHHHHHHHGGGGHHHHHHHHHHGHHHHHHHHHHHHHHGGHGGHHHHHGHHHHHHHHH3FHHHHHHHHGHHHHHHHHHHHHHHHHGGGGGHHHHHHHHHHHHGHHHHGHHHHGHHHHHHHHHHHHHHHHHHHHHHHHHHHHHHGHHHHGGGGGGGGGGGGGGGFFF
@M05620:45:000000000-G6HP7:1:1101:22651:9573 1:N:0:106
ATCTCTATCTCCTAAAAACCTGTTTAGATTTGGAGATAGACCTTCAGGTTTTTCATCATTTTCTGCATGAATTATACATTGACCACGTTCCAGCGTGGTCAGTTTGCAGCATTCTGTTATTTTGTTTGACAGAGTGTCTTGTTGAGAACATATGTAGGACATGATTTTTTCCTGCAACAGGGAAAATAAAGTATAAGTTTTAAAGATTTATTCTTTAATAAAGGATCTCAAAGCCAGCTTTAGAAAAAGGA
+
CCCDDFFFFFFFGGGGGGGGGGHHHHHHHHHHHHHHHHHGHHHHHHHHHHHGGHHHHGHHGIHHIHHHHHHHHHHHHHHHHHHHHHGHHHHHHHGGGGHHHHHHHHHHHHHHHHHHHHHHHHHHHHHHHHHHHHHHHHHHHHHHHHHHHHHHHHHHHHHHHHHHHHHHHGHHHHHHHHHHHGGHHHHHHHHGHHHHHGGHHHHHHHHHHHHHHHHHHHHHHHHHHHHHHHHHHHHHHGHHHHGHHHHHGGH
@M05620:45:000000000-G6HP7:1:1101:23655:9583 1:N:0:106
AAACCAAGCAGACACTCACCGCTCCCTCGCCACAGGCCAATAGTTTGTCCTCACTGAGTTGGCAACAAGTGGCTGCTGTGGCTGCCATTTTTCTGGTGATGGCCATCAGCTCCGACGAGGTCAGCTGGGGGGCTTTCTTTGTGTAAGCAACGAGAAACCTGAAAGAAGCATTTTTTAACTAAGTCCTGCTGAGTCATTCATGAGTTTTTAGCCGCCTTGCTTCTTCTCACAGACTCTCTACTCTCATGCCA
+
DDDCCCCFCFFFGGGGGGGGGGGGGGHHGGGGGHHHGGHHHHHHHHHHHHHHHHHHHHHHHHHHHHHHHHHHGHGGHHHHHHHGGHHHHHHHHHHHHHHHHHHHHHHHHHHHHGGGGGGGGHHHHHHHGGGGGGGGGGGGGGGGGGFFFFFFFFFFFFFFFFFFFFFFFFFFFFHFFFFHFFFFFFFFFFFFFFFFFHHHHHHFFFFFFFFFFFFFFFFFHHHFFFFFFFFFFFFFFFFFFFFHFFFFFFF
@M05620:45:000000000-G6HP7:1:1101:8412:9617 1:N:0:106
AAACCAAGCAGACACTCACCGCTCCCTCGCCACAGGCCAATAGTTTGTCCTCACTGAGTTGGCAACAAGTGGCTGCTGTGGCTGCCATTTTTCTGGTGATGGCCATCAGCTCCGACGAGGTCAGCTGGGGGGCTTTCTTTGTGTAAGCAACGAGAAACCTGAAAGAAGCATTTTTTAACTAAGTCCTGCTGAGTCATTCATGAGTTTTTAGCCGCCTTGCTTCTTCTCACAGACTCTCTACTCTCATGCCA
+
CCCCCCCFCFFFGGGGGGGGGGGGGGHHGGGGGHHHGGGHHHHHHHHHHHHHHHHHHHHHHHHHHHHHHGHHGHGGHHHHHHHGGHHHHHHHHHHHHHHHHHHHHHHHHHHHHGGGGGGGDHHHHHHHGGGGGGGGGGGGGGGGGGFFFFFFFFFFFFFFFFFFFFFFFFFFFFFFFFFFFFFFFFFFFFFFFFFFFFFFFFFFFFFFFFFFFFFFFFFFFFFFFFFFFFFFFFFFFFFFFFFFFFFFFFF
@M05620:45:000000000-G6HP7:1:1101:23438:9630 1:N:0:106
TACCTGTACTGGGGAAGCATTTGAATATCCCCCCATGGTGATGGGGACGGAGAACTGCTCCATAAACACAGGCAACGTGCCTAACTTTCCCGGGAAGATGAAGTCAAAGAGCGACCACAGCTCTCGGAGGTTATTTTGCATCGGTGAGCCAGACAGAATGATCCGATGAGGGGTGCGAAACTATTTGAGGAAAGGAAGCACCTTTTTATTAAATTTACCTTTTAGCAATCGCCATTCCTACCCTAAAGATC
+
BBBBBFFFFFFFGGGCGGGGGGGHHHHHHHHGGGGHHFGGHHHHHGGGGEGGGHHHHHHHHHHHHHHGHHHHGHGHGFHHHHHHHHHHHHHGGGGCFFGHHFHGGHHHGHHHGGGGGHHHGHHHHGGGGGCHHHHHHHHFGHGGGGGHHHHHHGGHFFHHHHHHHFGGHHGGGCDGGFFDGGFGGGGGGGFGGGGGGFGFFFFFFFFFFFFFFFFFFFFFFFFFF/B/;BEEFFFFFFFFBFFFBFFFFFF
@M05620:45:000000000-G6HP7:1:1101:16525:9633 1:N:0:106
AGATTACTGCAACAGTTCCCCCTGGACCTGGAAAAGTTTCTTGCCTGGCTTACAGAAGCTGAAACAACTGCCAATGTCCTACAGGATGCTACCCGTAAGGAAAGGCTCCTAGAAGACTCCAAGGGAGTAAAAGAGCTGATGAAACAATGGCAAGTAAGTCAGGCATTTCCGCTTTAGCACTCTTGTGGATCCAATTGAACAATTCTCAGCATTTGTACTTGTAACTGACAAGCCAGGGACAAAACAAAGAT
+
A?ABBFFFFF4FGGFGGGGGGGGGHHHHHHGHHHHHHHHHHHHHHHHHHHHHHHHHHHHHHHHHHHHHHHHHHHHHHHHHHHHHHHHHHHFHHHGGGGHHHHHHFHHHGHHHHHHHHHHHHHDFEHGGHGHHHGHHHHGHH?GHHHHHHHHHHGHHHHHHHFHHHHHHHHGGGGGHGHGHHHHHHHHGHHHHHFGHHHHGHHHHHHHHHHHHHHHHHHHHHHHHHHHHGHHGHGGGGGGGGFCFGFGGGGF
@M05620:45:000000000-G6HP7:1:1101:23455:9640 1:N:0:106
TACCTGTACTGGGGAAGCATTTGAATATCCCCCCATGGTGATGGGGACGGAGAACTGCTCCATAAACACAGGCAACGTGCCTAACTTTCCCGGGAAGATGAAGTCAAAGAGCGACCACAGCTCTCGGAGGTTATTTTGCATCGGTGAGCCAGACAGAATGATCCGATGAGGGGTGCGAAACTATTTGAGGAAAGGAAGCACCTTTTTATTAAATTTACCTTTTAGCAATCGCCATTCCTACCCTAAAGATC
+
CDDDDFFFFFFFGGGGGGGGGGHHHHHHHHHGGGGHHHGHHHHHHGGGGGGGGHHHHHHHHHHHHHHHHHHHGHHHGHHHHHHHHHHHHHHGGGGGGHHHHHHHHHHHHHHHGGGGGHHHHHHHHGGGGGGHHHHHHHHGHHGGGGGHHHHHHGHHHHHHHHHHHGGGHHHGGEGGGGGGGHGHGHHGGGFGGGGGGGGGGFFFFFFFHHFFFFHFHFFFFFFFFFF;FFEFFFFFFFFHFFFFFFFFFFF
@M05620:45:000000000-G6HP7:1:1101:18415:9679 1:N:0:106
AAACCAAGCAGACACTCACCGCTCCCTCGCCACAGGCCAATAGTTTGTCCTCACTGAGTTGGCAACAAGTGGCTGCTGTGGCTGCCATTTTTCTGGTGATGGCCATCAGCTCCGACGAGGTCAGCTGGGGGGCTTTCTTTGTGTAAGCAACGAGAAACCTGAAAGAAGCATTTTTTAACTAAGTCCTGCTGAGTCATTCATGAGTTTTTAGCCGCCTTGCTTCTTCTCACAGACTCTCTACTCTCATGCCA
+
DDDDDCCFCFFFGGGGGGGGGGGGGGHHGGGGGHHHGGHHHHHHHHHHHHHHHHHHHHGHHHHHHHHHHHHHGHGGHHHHHHHGGHHHHHFHHHHHHHHHHHHHHHHHHHGHHGGGGGGGGHHHHHHHGGGGGGGGGGGGGGGGGGFFFFFFFFFFFFFFFFFFFFFFFFFFFFHFFFFFFFFFFFHFFFFFFFFFFFFHFFFFFFFFFFFHFFFFFFFFFFFFFFFFFFFFFFFFFFFFFFFFFFFEFF:
@M05620:45:000000000-G6HP7:1:1101:14492:9684 1:N:0:106
ATCTCTATCTCCTAAAAACCTGTTTAGATTTGGAGATAGACCTTCAGGTTTTTCATCATTTTCTGCATGAATTATACATTGACCACGTTCCAGCGTGGTCAGTTTGCAGCATTCTGTTATTTTGTTTGACAGAGTGTCTTGTTGAGAACATATGTAGGACATGATTTTTTCCTGCAACAGGGAAAATAAAGTATAAGTTTTAAAGATTTATTCTTTAATAAAGGATCTCAAAGCCAGCTTTAGAAAAAGGA
+
CCCCCFFFFFFFGGGGGGGGGGHHHHHHHHHHHHHHHHHHHHHHHHHHHHHGGHHHHHIHIHIHIHHHHHHHHHHHHHHHHHHHHHGHHHHHHHGGGGHHHHHHHHHHHHHHHHHHHHHHHHHHHHHHGGGHHHGHHFHHHHHHGHHHHFGDGHGFHGGGCGHFHHHHHEHFHHGHHHGHHGGHHFHHHFHGFHHGHHHHHHGGHGHHHFHHHHHHHDGHGEHHGHHHHHHGHHFHCEFHHHHFHHHHGGH
@M05620:45:000000000-G6HP7:1:1101:14475:9687 1:N:0:106
ATCTCTATCTCCTAAAAACCTGTTTAGATTTGGAGATAGACCTTCAGGTTTTTCATCATTTTCTGCATGAATTATACATTGACCACGTTCCAGCGTGGTCAGTTTGCAGCATTCTGTTATTTTGTTTGACAGAGTGTCTTGTTGAGAACATATGTAGGACATGATTTTTTCCTGCAACAGGGAAAATAAAGTATAAGTTTTAAAGATTTATTCTTTAATAAAGGATCTCAAAGCCAGCTTTAGAAAAAGGA
+
CCDDDFFFFFFFGGGGGGGGGGHHHHHHHHHHHHHHHHHHHHHHHHHHHHHGGHHHHHHHHHIIIHHHHHHHHHHHHHHHHHHHHHGHHHHHHHGGGGHHHHHHHHHHHHHHHHHHHHHHHHHHHHHHHHHHHHHHHHHHHHHHHHHHHHHHHHHGHHHHHHHHHHHHHGHHHHHHHHHHHGGHHHHHHHHHHGHGHHHHHHHHHHHHHHHHHHHHHGHHHGHHHHGHHHHHHHHHHGHHHHHGHHHGGGH
@M05620:45:000000000-G6HP7:1:1101:14486:9703 1:N:0:106
ATCTCTATCTCCTAAAAACCTGTTTAGATTTGGAGATAGACCTTCAGGTTTTTCATCATTTTCTGCATGAATTATACATTGACCACGTTCCAGCGTGGTCAGTTTGCAGCATTCTGTTATTTTGTTGACAGAGTGTCTTGTTGAGAACATATGTAGGACATGATTTTTTCCTTCAACCGGGAAAATAAAGTATAAGTTTTAAAGATTTATTCTTTAATAAAGGATCTCAAAGCCAGCTTTAGAAAAAGGAA
+
>AAAAFFFFFFFGGFFGDEGGGHHHHGHHHHHGHHHHFHFGHHHHHHEHHHGGHHHHHHHHHHHHHHHHHHHHHHFHHHHHHHHGHGHHHHHGHGGFGHHHHHHHHHHHHFHHHHHHHGHHHGHHH02FGF0CFFG22B1BF021/FG011B>F>FGEHC1CDFHHHHG0G121@GG0/<C@CH011<FGFDF1>DGHHH1FH100DG00G<0DH0<D0DDDF/:/0:0<CB/CCCA0CG0:0CBFFB.:C
@M05620:45:000000000-G6HP7:1:1101:7013:9707 1:N:0:106
AGATTACTGCAACAGTTCCCCCTGGACCTGGAAAAGTTTCTTGCCTGGCTTACAGAAGCTGAAACAACTGCCAATGTCCTACAGGATGCTACCCGTAAGGAAAGGCTCCTAGAAGACTCCAAGGGAGTAAAAGAGCTGATGAAACAATGGCAAGTAAGTCAGGCATTTCCGCTTTAGCACTCTTGTGGATCCAATTGAACAATTCTCAGCATTTGTACTTGTAACTGACAAGCCAGGGACAAAACAAAGAT
+
BBCCCFFFFFFFGGGGGGGGGGGGHHHHHHHHHHHHGHHHHHHHHHHHHHHHHGHHHHHHHHHHHHGHHHHHHHHHHHHHHHHHHHHHHHHHHHGGGGHHHHGHHHHHGHHHHHHHHHHHHHHGGEGEHHHHHGHHHHHHH3GHHHHHHHHHHGHHHHHHHHHHHHHHHHGGGGGGFHHHHHHHHHHGHHHHFGHHHHFHHHHHHHGFHHHHHHHHHHHHHHHGHHHGHHGHHGGGGGGGFGGGGGGGGGG
@M05620:45:000000000-G6HP7:1:1101:27702:9708 1:N:0:106
ATCTCTATCTCCTAAAAACCTGTTTAGATTTGGAGATAGACCTTCAGGTTTTTCATCATTTTCTGCATGAATTATACATTGACCACGTTCCAGCGTGGTCAGTTTGCAGCATTCTGTTATTTTGTTTGACAGAGTGTCTTGTTGAGAACATATGTAGGACATGATTTTTTCCTGCAACAGGGAAAATAAAGTATAAGTTTTAAAGATTTATTCTTTAATAAAGGATCTCAAAGCCAGCTTTAGAAAAAGGA
+
CCCCCFFFFFFFGGGGGGGGGGHHHHHHHHHHHHHHHHHHHHHHHHHHHHHGGHHHHIIHHIHIHHHHHHHHHHHHHHHHHHHHHHGHHHHHHHGGGGHHHHHHHHHHHHHHHHHHHHHHHHHHHHHHHHHHHHHHHHHHHHHHHHHHHHHHHHHHHHHHHHHHHHHHHGHHHHHHHHHHHGGHHHHHHHHHHHHHHHHHHHHHHHHHHHHHHHHHHHHHHHHHHHHHHHHHHHHHHGHHHHHHHHHHGGH
@M05620:45:000000000-G6HP7:1:1101:28517:9713 1:N:0:106
ATCTCTATCTCCTAAAAACCTGTTTAGATTTGGAGATAGACCTTCAGGTTTTTCATCATTTTCTGCATGAATTATACATTGACCACGTTCCAGCGTGGTCAGTTTGCAGCATTCTGTTATTTTGTTTGACAGAGTGTCTTGTTGAGAACATATGTAGGACATGATTTTTTCCTGCAACAGGGAAAATAAAGTATAAGTTTTAAAGATTTATTCTTTAATAAAGGATCTCAAAGCCAGCTTTAGAAAAAGGA
+
CCCCCFFFFFFFGGGGGGGGGGHHHHHHHHHHHHHHHHHGHHHHHHHHHHHGGHHHHHHHHHHHHHHHHHHHHHHHHHHHHGHHHHGHHHHHHHGFGGHHHHHHHHHHHHHHHHHHHHHHHHHHHHHHHHHHHHHHHHHHHHHHHHHHHHHHHHHHHHHHHHHHHHHHHGHHHHHHHHHHHGGHHHHHHHHGGHHHGGHHHHHHHHHHHHHHHHHHHGHHHHHHHHHHHHHHHHHHHGHHHHGFCHHHGGG
@M05620:45:000000000-G6HP7:1:1101:7024:9720 1:N:0:106
AGATTACTGCAACAGTTCCCCCTGGACCTGGAAAAGTTTCTTGCCTGGCTTACAGAAGCTGAAACAACTGCCAATGTCCTACAGGATGCTACCCGTAAGGAAAGGCTCCTAGAAGACTCCAAGGGAGTAAAAGAGCTGATGAAACAATGGCAAGTAAGTCAGGCATTTCCGCTTTAGCACTCTTGTGGATCCAATTGAACAATTCTCAGCATTTGTACTTGTAACTGACAAGCCAGGGACAAAACAAAGAT
+
CDDDDFFFFFFFGGGGGGGGGGGGHHHHHHHHHHHHHHHHHHHHHHHHHHHHHHHHHHHHHHHHHHHHHHHHHHHHHHHHHHHHHHHHHHHHHHGGGGHHHHHHHHHHGHHHHHHHHHHHHHHGGGGGHHHHHGHHHHHHHFGHHHHHHHHHHGHHHHHHHHHHHHHHHHGGGGGHGHHHHHHHHGHGHHHHGHHHHHHGHHHHHHHHHHHHHHHHHHHHHHHGHHHGHHHHHGGGGGGGFGGGGGGGGGG
@M05620:45:000000000-G6HP7:1:1101:27684:9724 1:N:0:106
ATCTCTATCTCCTAAAAACCTGTTTAGATTTGGAGATAGACCTTCAGGTTTTTCATCATTTTCTGCATGAATTATACATTGACCACGTTCCAGCGTGGTCAGTTTGCAGCATTCTGTTATTTTGTTTGACAGAGTGTCTTGTTGAGAACATATGTAGGACATGATTTTTTCCTGCAACAGGGAAAATAAAGTATAAGTTTTAAAGATTTATTCTTTAATAAAGGATCTCAAAGCCAGCTTTAGAAAAAGGA
+
CBCCCFFFFFFFGGGGGGGGGGHHHHGGHHHHHHHHHHHHHHHHHHHHHHHGGHGHHHHHHHHHIHHHHHHHHHHGHHHHHGHHFHGHHHHHHHGFGGHHHHHHHHHGHHGHHHHHHHHHHHHHHHHHGHHHHHHHHHHHHHHHGHGFGHHHHHHHHHHHHHHHHHHHHGHHHHHHHHHHHGGHGHHHGHHGGHHHHGHHHHGHHGHHHFFHHHHHHHHHHHHHHHHHHFHGHHHHHGHHHHGGHHFHGGH
@M05620:45:000000000-G6HP7:1:1101:3319:9763 1:N:0:106
AAACCAAGCAGACACTCACCGCTCCCTCGCCACAGGCCAATAGTTTGTCCTCACTGAGTTGGCAACAAGTGGCTGCTGTGGCTGCCATTTTTCTGGTGATGGCCATCAGCTCCGACGAGGGCAGCTGGGGGGCTTTCTTTGTGTAAGCAACGAGAAACCTGAAAGAAGCATTTTTTAACTAAGTCCTGCTGAGTCATTCATGAGTTTTTAGCCGCCTTGCTTCTTCTCACAGACTCTCTACTCTCATGCCA
+
A1AA>AAFAFFFGGGGGGGGEGG?EFGGA0AEGHAGFFEGHBHDGHGGHGHHFHFEHHEGHCHHHFHHHFGFGEFFHGGE0/0//BFFGGHHGGHEFGHH2FGGF01B11FGHAE@E/>//?<?/@CFCCC@AGEF0;;9FFFFB/BFFBF@FFFAFF-/;FB99BAFF/;/BFF@ABB/BFF9/:BBBF//;9FFF/:BBB/BBB/BF-;BF-=@F-BBBBFB/BBFFFFFBAFBBFFBFEFBFFFFFF/
@M05620:45:000000000-G6HP7:1:1101:3302:9769 1:N:0:106
AAACCAAGCAGACACTCACCGCTCCCTCGCCACAGGCCAATAGTTTGTCCTCACTGAGTTGGCAACAAGTGGCTGCTGTGGCTGCCATTTTTCTGGTGATGGCCATCAGCTCCGACGAGGTCAGCTGGGGGGCTTTCTTTGTGTAAGCAACGAGAAACCTGAAAGAAGCATTTTTTAACTAAGTCCTGCTGAGTCATTCATGAGTTTTTAGCCGCCTTGCTTCTTCTCACAGACTCTCTACTCTCATGCCA
+
CCCCCBCFBFFFGGGGGGGGGGGGGGHHGEFGGHHHGGHHHFHGHHHHHHHHHHHHGHGHHHHFHHHHGHHHGHFFHHGHHHHGGHHHHHHHHHHHHHGHHHHHFHGHHFHHHGGEGFFGGHGGGHHHGGGGGGGGFGGGGFFFGGFFFFFFFFDFFFFFFF0;FFFFFFFFFFFFFFFFFFFBFFFFFFFFF;BFFFFFFFFF;BFFFFFFFFFFFFFFFFFFFFFFFFFF0:FFFFFFFFFFFFFFFFB
@M05620:45:000000000-G6HP7:1:1101:3317:9783 1:N:0:106
AAACCAAGCAGACACTCACCGCTCCCTCGCCACAGGCCAATAGTTTGTCCTCACTGAGTTGGCAACAAGTGGCTGCTGTGGCTGCCATTTTTCTGGTGATGGCCATCAGCTCCGACGAGGTCAGCTGGGGGGCTTTCTTTGTGTAAGCAACGAGAAACCTGAAAGAAGCATTTTTTAACTAAGTCCTGCTGAGTCATTCATGAGTTTTTAGCCGCCTTGCTTCTTCTCACAGACTCTCTACTCTCATGCCA
+
CCCCCCCFCFFFGGGGGGGGGGGGGGHHGGGGGHHGGGHHHGHHHHHHHHHHHHHHHHHHHHHHHHHHHHHHGHGGHHHHHHHGGHHHHHHHHHHGHHHHHHHHFHHHHHHHHGGGGGGGGFFFGHFHGGGGGGGGGGGGGGGGGGFFFFFFFFFFFFFFFF9;BFFFFFFFFFFFFFFFFFFFFFFFFFFFFFFFFFFFFFFFFFFFFFFFFFFFFFFFFFFFFFFFFFFFBFFFFFFFFFFFFFFBFF:
@M05620:45:000000000-G6HP7:1:1101:20451:9786 1:N:0:106
ATCTCTATCTCCTAAAAACCTGTTTAGATTTGGAGATAGACCTTCAGGTTTTTCATCATTTTCTGCATGAATTATACATTGACCACGTTCCAGCGTGGTCAGTTTGCAGCATTCTGTTATTTTGTTTGACAGAGTGTCTTGTTGAGAACATATGTAGGACATGATTTTTTCCTGCAACAGGGAAAATAAAGTATAAGTTTTAAAGATTTATTCTTTAATAAAGGATCTCAAAGCCAGCTTTAGAAAAAGGA
+
DDDDDFFFFFFFGGGGGGGGGGHHHHHHHHHHHHHHHHHHHHHHHHHHHHHGGHHHHHHHHHHHHHHHHHHHHHHHHHHHHHHHHHGHHHHHHHGGGGHHHHHHHHHHHHHHHHHHHHHHHHHHHHHHHHHHHHHHHHHHHHHHHHHHHHHHHHHHHHHHHHHHHHHHHGHHHHHHHHHHHGGHHHHHHHHHHHHHHHHHHHHHHHHHHHHHHHHHHHHHGHHHGHHHHHHHHHHHHGHHHHHHHHHHGGH
@M05620:45:000000000-G6HP7:1:1101:15516:9788 1:N:0:106
TACCTGTACTGGGGAAGAGTGTAGCAATCGCCATTCCTACCCTAAAGATCGGAAGAGCACACGTCTGAACTCCAGTCACCGGCTATGATCTCGTATGCCGTCTTCTGCTTGAAAAAAAAAAAAACTAGGGGGCTTTCTTTTTTTAAGCAACGAGAAACCTGAAATACGCATTTTTTAACTCATTCCTTCTAAGTCATTCCTTAGTTTTTCGCCTCCTTGCTTCTTCTCCCAGACTCTCTCCTATCATGCCA
+
BBBBBFFFFFFFGGGGGGGBGFGFHHHHHGGGFGHHHGHHFHHHHHHHHHHGGGGGHHGHFHGGHFGHFHHHHGHGHHHHGGGGGHHGHBHGHGGHGHHGGGHFHHHHHHFHCFHGFGCDC///?<110/.--<.<=D0GDH--.00<0/:-;A?AF/FB990;900..CDGGB0;.0;B9///9BB//F///9;/BFB/;9//:;;FF/-;A.99.///;9BFBFFF9/./..9F/F;/9///;B;/FF/
@M05620:45:000000000-G6HP7:1:1101:20470:9799 1:N:0:106
ATCTCTATCTCCTAAAAACCTGTTTAGATTTGGAGATAGACCTTCAGGTTTTTCATCATTTTCTGCATGAATTATACATTGACCACGTTCCAGCGTGGTCAGTTTGCAGCATTCTGTTATTTTGTTTGACAGAGTGTCTTGTTGAGAACATATGTAGGACATGATTTTTTCCTGCAACAGGGAAAATAAAGTATAAGTTTTAAAGATTTATTCTTTAATAAAGGATCTCAAAGCCAGCTTTAGAAAAAGGA
+
AAABBFFFFFFFGGGGFFEGGGHHHHHHFHHHHHHFHHHHHHFHHFHHHHHGGHHHHHHHHHHHHGHHHHFHHHGHHFGHFDGHHHDGHHHHGHGGGGHHGHHHHHGHHHHHHHHGFHHHHHHHHHHHEHFHHHGGGGHHHHHHFHHHGHHHHHFFHHFHHHHHHHHHHGHHHHHHHHHGHGGGHHHHHHHHHHHHHGHHHHGHHHHHHHHHHHHHHHHFGHFGHHHHHHHHHGHHHGHHHHEGGCHFFGG
@M05620:45:000000000-G6HP7:1:1101:14200:9801 1:N:0:106
AGATTACTGCAACAGTTCCCCCTGGACCTGGAAAAGTTTCTTGCCTGGCTTACAGAAGCTGAAACAACTGCCAATGTCCTACAGGATGCTACCCGTAAGGAAAGGCTCCTAGAAGACTCCAAGGGAGTAAAAGAGCTGATGAAACAATGGCAAGTAAGTCAGGCATTTCCGCTTTAGCACTCTTGTGGATCCAATTGAACAATTCTCAGCATTTGTACTTGTAACTGACAAGCCAGGGACAAAACAAAGAT
+
BABBBFFFFFBFGGBGGGGGGGGGHHHHHHHHHHHHGHHHHHHHHHHHHHHHHHHHHHHHHHHHHHHHHHHHHGHHHHHHFGGHHHHHHHDFGGGEEEFFHHGHHHHHGHHHHGFGHHHHFFGCA?EEHFHHHGHHHGGHHHHHHHHHGFHHHGHGFHGHHHGHHHHHHHGGGGGHHHHHHHHGHFGGHHHHHGHHHHFFHHHHHHHHHHGFHHHHHHHHHHFHHHHHHHGGHGGGGGGGGGFCFEGGFGF
@M05620:45:000000000-G6HP7:1:1101:8074:9802 1:N:0:106
ATCTCTATCTCCTAAAAACCTGTTTAGATTTGGAGATAGACCTTCAGGTTTTTCATCATTTTCTGCATGAATTATACATTGACCACGTTCCAGCGTGGTCAGTTTGCAGCATTCTGTTATTTTGTTTGACAGAGTGTCTTGTTGAGAACATATGTAGGACATGATTTTTTCCTGCAACAGGGAAAATAAAGTATAAGTTTTAAAGATTTATTCTTTAATAAAGGATCTCAAAGCCAGCTTTAGAAAAAGGA
+
CCCCCFFFFFFFGGGGGGGGGGHHHHHHHHHHHHHHHHHHHHHHHHHHHHHGGHHHHIHHHHIHIHHHHHHHHHHHHHHHHHHHHHGHHHHHHHGGGGHHGHHHHHHHHHHHHHHHHHHHHHHHHHHHHHHHHHGHHHHHHHHHHHHHHHHHHHHHHHHHHHHHHHHHHGHHHHHHHHHHHGGHHHHHHHHHHHHHHHHHHGHHHHHHHHHHHHHHHHHHDFGHHHHHHGHHHHHHHGHHHHHHHHHGGGH
@M05620:45:000000000-G6HP7:1:1101:20444:9802 1:N:0:106
ATCTCTATCTCCTAAAAACCTGTTTAGATTTGGAGATAGACCTTCAGGTTTTTCATCATTTTCTGCATGAATTATACATTGACCACGTTCCAGCGTGGTCAGTTTGCAGCATTCTGTTATTTTGTTTGACAGAGTGTCTTGTTGAGAACATATGTAGGACATGATTTTTTCCTGCAACAGGGAAAATAAAGTATAAGTTTTAAAGATTTATTCTTTAATAAAGGATCTCAAAGCCAGCTTTAGAAAAAGGA
+
AAA>AFFFFFFFGGGGGGGGFFAFHGHHDFGHHBFCBGH5BFCGHFFHHHGFFHEGFGHHHHHHGFHHHEAGFBD5HBEHFEGHFHGFGHHHHGEFEFHHHFFFBGGHHGHGHHDE@FGHHHHHCHHHHHGHHHEFFGGGHHHHFGGGHHHHEGBGFHHHHHHHHHHHHCGGGHHHGHHHHEFHGHFFFHHGGBGHGGGHHHFHHFHHFHHHHHHHHHHHHHFHHHHHGHHHHHHGGGHHHHFCFGHHG?C
@M05620:45:000000000-G6HP7:1:1101:10690:9804 1:N:0:106
AAACCAAGCAGACACTCACCGCTCCCTCGCCACAGGCCAATAGTTTGTCCTCACTGAGTTGGCAACAAGTGGCTGCTGTGGCTGCCATTTTTCTGGTGATGGCCATCAGCTCCGACGAGGTCAGCTGGGGGGCTTTCTTTGTGTAAGCAACGAGAAACCTGAAAGAAGCATTTTTTAACTAAGTCCTGCTGAGTCATTCATGAGTTTTTAGCCGCCTTGCTTCTTCTCACAGACTCTCTACTCTCATGCCA
+
DDDCCCBFCFFFGGGGGGGGGGGGGGHHGGGGGHHHGGHHHHHHHHHHHHHHHHHHHHGHHHHHHHHHHHHHGHGGHGHHHHHGGHHHHHHHHHHHHHHHHHHHHHHHHHHHHGGGGGGGGHHHHHHHGGGGGGGGGGGGGGGGGGFFFFFFFFFFFFFFFFFFFFFFFFFFFFHFFFFFFFFFFFFFFFFHFFFFFFFFFFFFFFFFFFFFFFFFFFFFHHHFHFFFFFFFFFFFFFFHFFFFFFFFFFB
@M05620:45:000000000-G6HP7:1:1101:28121:9806 1:N:0:106
CATCCTGACCCTGAAGTACCCGGCTTGATTTCTGACATTAGATCGGAAGAGCACACGTCTGAACTCCAGTCACCGGCTATGATCTCGTATGCCGTCTTCTGCTTGAAAAAAAAAAAAAAATTGGTTTAACAGAGTGTCGTGGTGTGAACATATAGAGAACATGCTAGTATCGTTCAACAGGGAAAATGAGGTGTGTGTTTTAGAGAGATATTATATAATAATGTATCTCAAAGCCAACTTTATAATAAGAA
+
CCBBCFFFFFFFGGGGGFGGGGGGGGGHHHHHHHGHHHHHHHHHHGGGGHHHHHHHGHHHGHHHHHHHHHHHHHGGGGGHHHGEGHHFGHHHHEEGHGHHHHHHGHHHHHG<CDC<//<-0<111.<1111<>0=0=0....<<..0;0000;00000//:0/0<000000.:.9/090/C..../0000//.0..;;///9////..///9/B/9/9/9///;//9/////9/;//9/9///9////;//
@M05620:45:000000000-G6HP7:1:1101:19923:9807 1:N:0:106
AAACCAAGCAGACACTCACCGCTCCCTCGCCACAGGCCAATAGTTTGTCCTCACTGAGTTGGCAACAAGTGGCTGCTGTGGCTGCCATTTTTCTGGTGATGGCCATCAGCTCCGACGAGGTCAGCTGGGGGGCTTTCTTTGTGTAAGCAACGAGAAACCTGAAAGAAGCATTTTTTAACTAAGTCCTGCTGAGTCATTCATGAGTTTTTAGCCGCCTTGCTTCTTCTCACAGACTCTCTACTCTCATGCCA
+
CDDCCCCFDFFFGGGGGGGGGGGGGGHHGGGGGHHHGGHHHHHHHHHHHHHHHHHHHHHHHHHHHHHHHHHHGHGGHHHHHHHGGHHHHHHHHHHHHHHHHHHHHHHHHHHHHGGGGGGGGHHHHHHHGGGGGGGGGGGGGGGGGGFFFFFFFFFFFFFFFFFFFFFFFFFFFFHFFFFFHFFFFFFFFFFHFFFFFFHFFFHFFFFFFFFFFFFFFFFFHHFFFFHFFFFFFFFFFFFFFFFHFFFFFFB
@M05620:45:000000000-G6HP7:1:1101:10669:9836 1:N:0:106
AGATTACTGCAACAGTTCCCCCTGGACCTGGAAAAGTTTCTTGCCTGGCTTACAGAAGCTGAAACAACTGCCAATGTCCTACAGGATGCTACCCGTAAGGAAAGGCTCCTAGAAGACTCCAAGGGAGTAAAAGAGCTGATGAAACAATGGCAAGTAAGTCAGGCATTTCCGCTTTAGCACTCTTGTGGATCCAATTGAACAATTCTCAGCATTTGTACTTGTAACTGACAAGCCAGGGACAAAACAAAGAT
+
BBCCCFFFFFFFGGGGGGGGGGGGHHHHHHHHHHHHHHHHHHHHHHHHHHHHHHHHHHHHHHHHHHHHHHHHHHHHHHHHHHHHHHHHHHGHHHGGGGHHHHGHGHHHGHHHHHEHHHHHHHHGGGGGHHHHHGHHHHHHHHHHHHHHHHHHHGHHHHHHHHHHHHHHHHGGGGGHGHHHHHHHHGHGHHHHGFHHHGHGHHHHHHHFHHHHHHHHHGHHHHHGHHHHGHGHHGGGGGGGGFGGGGGGGGG
@M05620:45:000000000-G6HP7:1:1101:8688:9845 1:N:0:106
TACCTGTACTGGGGAAGAGTGTAGCAATCGCCATTCCTACCCTAAAGATCGGAAGAGCACACGTCTGAACTCCAGTCACCGGCTATGATCTCGTATGCCGTCTTCTGCTTGAAAAAAAAAAAAAAAAAAGAAATAGAAAAGGAAAGACAAACAAATAAAGAAAAAGTAGACAGTAGTAAATATAAGGAGAAGGGAGGAAGTACATACAAGTCGTAACTCAACCACGCTGATATGCAAGTGTTGAACCGAAC
+
DDCDDFFFFFFFGGGGGGGGGGHHHHHHHGGGGGHHHHHHHHHHHHHHHHHGGGGGHHFHHHGHHHGHGHHHHGHGHHHHGGGGGHHGHBHHHFEHHHHGGGHGHHHGHHHHHHHGGGGGB<>/>---<.<./00000<//.///./////:...000000.//..00<000/00000:000000000.../....-./.00000000:000.<..9000:/......9.000000:00000.000.----
@M05620:45:000000000-G6HP7:1:1101:15066:9852 1:N:0:106
ATCTCTATCTCCTAAAAACCTGTTTAGATTTGGAGATAGACCTTCAGGTTTTTCATCATTTTCTGCATGAATTATACATTGACCACGTTCCAGCGTGGTCAGTTTGCAGCATTCTGTTATTTTGTTTGACAGAGTGTCTTGTTGAGAACATATGTAGGACATGATTTTTTCCTGCAACAGGGAAAATAAAGTATAAGTTTTAAAGATTTATTCTTTAATAAAGGATCTCAAAGCCAGCTTTAGAAAAAGGA
+
DCDDDFFFFFFFGGGGGGGGGGHHHHHHHHHHHHHHHHHHHHHHHHHHHHHGGHHHHIHHHHIHIHHHHHHHHHHHHHHHHHHHHHGHHHHHHHGGGGHHHHHHHHHHHHHHHHHHHHHHHHHHHHHHHHHHHHHHHHHHHHHHHHHHHHHHHHHHHHHHHHHHHHHHHGHHHHHHHHHHHGGHHHHHHHHHHHHHHHHHHHGHHHHHHHHHHHHHHHHHHHGHHHHHHHHHHHHHHGHHHHHHHHHHGGH
@M05620:45:000000000-G6HP7:1:1101:8678:9862 1:N:0:106
TACCTGTACTGGGGAAGAGTGTAGCAATCGCCATTCCTACCCTAAAGATCGGAAGAGCACACGTCTGAACTCCAGTCACCGGCTATGATCTCGTATGCCGTCTTCTGCTTGAAAAAAAAAAAAAAAAAGCAGATAAGAATGAGAGTTGTGGTGGTGTGGCACGGATAAAGATTAGGTATGATAACAGTGATGTGTCAAAGGTGCGGGTCAACTAATATTAAAAATGCTAGTTCATAGTAAGTATAAATAGT
+
DDDDDFFFFFFFGGGGGGGGGGHHHHHHHGGGGGHHHHHHHHHHHHHHHHHGGGFGHHEHFGGGHHGHHHHHHGHGHHHHGGGGGHHGGFHHHFFHHHHGGGHGHHHGHHHHHHHHGGGG/<</>--<<.0//<0000000000000:0..:......../0.--..000000;00;0000000000:0::0000:0000/:00---9-:00000:00000000.0000000000000000::0:00000:
@M05620:45:000000000-G6HP7:1:1101:15068:9871 1:N:0:106
ATCTCTATCTCCTAAAAACCTGTTTAGATTTGGAGATAGACCTTCAGGTTTTTCATCATTTTCTGCATGAATTATACATTGACCACGTTCCAGCGTGGTCAGTTTGCAGCATTCTGTTATTTTGTTTGACAGAGTGTCTTGTTGAGAACATATGTAGGACATGATTTTTTCCTGCAACAGGGAAAATAAAGTATAAGTTTTAAAGATTTATTCTTTAATAAAGGATCTCAAAGCCAGCTTTAGAAAAAGGA
+
CCCCCFFFFFFFGGGGGGGGGGHHH5GHHHHHHGHHHHHHHHHHHHHHHHHGGHHHHHHHHHHHHHHHHGHHHGHDHHHHGHHHBHGHHHHHHHGFGGHHHHHHHHHHHHHFHHHHHHGHHHHHHHHHHHGHHHHHHHHHHHHHFHGHHHHHHHHHHGHHGHHHHHHHHGHHHHHGHHHHHGGHEBGGHGHHHHGHHGHHHHF1F1FGHHHHHHHHHGHGHEHFHHHHHHEHHFHHHGHHH0GHHFHH?DG
@M05620:45:000000000-G6HP7:1:1101:25984:9872 1:N:0:106
AAACCAAGCAGACACTCACCGCTCCCTCGCCACAGGCCAATAGTTTGTCCTCACTGAGTTGGCAACAAGTGGCTGCTGTGGCTGCCATTTTTCTGGTGATGGCCATCAGCTCCGACGAGGTCAGCTGGGGGGCTTTCTTTGTGTAAGCAACGAGAAACCTGAAAGAAGCATTTTTTAACTAAGTCCTGCTGAGTCATTCATGAGTTTTTAGCCGCCTTGCTTCTTCTCACAGACTCTCTACTCTCATGCCA
+
DDDDCCCFCFFFGGGGGGGGGGGGGGHHGGGGGHHHGGHHHHHHHHHHHHHHHHHHHHHHHHHHHHHHHHHHGHGGHHHHHHHGGHHHHHHHHHHHHHHHHHHHHHHHHHHHHGGGGGGGGHHHHHHHGGGGGGGGGGGGGGGGGGFFFFFFFFFFFFFFFFFFFFFFFFFFFFHFFFFFHFFFFFFFFFFFFFFFFFFFFHFFFFFFFFFFFFFFFFFFFFFFFFHFHFFFFFFFFFFHHFFFFFFFFFB
@M05620:45:000000000-G6HP7:1:1101:5800:9878 1:N:0:106
AGATTACTGCAACAGTTCCCCCTGGACCTGGAAAAGTTTCTTGCCTGGCTTACAGAAGCTGAAACAACTGCCAATGTCCTACAGGATGCTACCCGTAAGGAAAGGCTCCTAGAAGACTCCAAGGGAGTAAAAGAGCTGATGAAACAATGGCAAGTAAGTCAGGCATTTCCGCTTTAGCACTCTTGTGGATCCAATTGAACAATTCTCAGCATTTGTACTTGTAACTGACAAGCCAGGGACAAAACAAAGAT
+
AABBBFFFFFFFGCGGGGGGGGGGHGHHHHHHHHCFFGHFHHHHHHHCGGHHHHHHHGGHHHHHHHHHHBGHHCHFHHHHHHHHHGHHHHHGGHGGEGGHHHHFHHHHGHHHHGHHHHHHHFGFFHGGHHHGBCGHHGHHHGGHHHEBFGF2GFGDFGFHHH2FCGHHHHGGGGGDDGGEFHHHHHHCHEFGHHEDDFFHHGGFEHHHGHHHHHHHH;CC00CFHHCGGHCCCEF...;CEFE.AC99/;9
@M05620:45:000000000-G6HP7:1:1101:22589:9883 1:N:0:106
ATCTCTATCTCCTAAAAACCTGTTTAGATTTGGAGATAGACCTTCAGGTTTTTCATCATTTTCTGCATGAATTATACATTGACCACGTTCCAGCGTGGTCAGTTTGCAGCATTCTGTTATTTTGTTTGACAGAGTGTCTTGTTGAGAACATATGTAGGACATGATTTTTTCCTGCAACAGGGAAAATAAAGTATAAGTTTTAAAGATTTATTCTTTAATAAAGGATCTCAAAGCCAGCTTTAGAAAAAGGA
+
CEEDDFFFFFFFGGGGGGGGGGHHHHHHHHHHHHHHHHHHHHHHHHHHHHHGGHHHHIIHHHHIIHHHHHHHHHHHHHHHHHHHHHGHHHHHHHGGGGHHHHHHHHHHHHHHHHHHHHHHHHHHHHHHHHHHHHHHHHHHHHHHHHHHHHHHHHHHHHHHHHHHHHHHHGHHHHHHHHHHHGGHHHHHHHHHHHHHHHHHHHGHHHHHHHHHHHHHHHHHHHHHHHHHHGHHHHHHHGHHHHGHHHHHGGH
@M05620:45:000000000-G6HP7:1:1101:20832:9885 1:N:0:106
AGATTACTGCAACAGTTCCCCCTGGACCTGGAAAAGTTTCTTGCCTGGCTTACAGAAGCTGAAACAACTGCCAATGTCCTACAGGATGCTACCCGTAAGGAAAGGCTCCTAGAAGACTCCAAGGGAGTAAAAGAGCTGATGAAACAATGGCAAGTAAGTCAGGCATTTCCGCTTTAGCACTCTTGTGGATCCAATTGAACAATTCTCAGCATTTGTACTTGTAACTGACAAGCCAGGGACAAAACAAAGAT
+
BBBCCFFFFFFFGGGGGGGGGGGGHHHHHHHHHHHHGHHHHHHHHHHHHHHHHHHHHHHHHHHHHHHHHHHHHHHHHHHHHHHHHHHHHHHHHHGGGGHHHHHHHHHHGHHHHHHHHHHHHHHGGFGGHHHHHGHHHHHHHHHHHHHHHHHHHGHHHHHHHHHHHHHHHHGGGGGHGHHHHHHHHHHGHHHHHGHHHGHHHHFHHHHHHHHHHHHHHHHHHHHHHHHHHHHHHGGGGGGGGGGGGGGGGGG
@M05620:45:000000000-G6HP7:1:1101:25967:9887 1:N:0:106
AAACCAAGCAGACACTCACCGCTCCCTCGCCACAGGCCAATAGTTTGTCCTCACTGAGTTGGCAACAAGTGGCTGCTGTGGCTGCCATTTTTCTGGTGATGGCCATCAGCTCCGACGAGGTCAGCTGGGGGGCTTTCTTTGTGTAAGCAACGAGAAACCTGAAAGAAGCATTTTTTAACTAAGTCCTGCTGAGTCATTCATGAGTTTTTAGCCGCCTTGCTTCTTCTCACAGACTCTCTACTCTCATGCCA
+
BCCBBBB@BFFFGGGGGGGGGGGGGGHHGGGGGHHHGGHHHHHHHHHHHHHHHHHHHHGHGHHGGHGHHGHHGHGGHHHHHHHGGHHHHHHHHHHHHHHHHHHHFHHHHHHHHGGFGGGGEHFHGHHHGGGGGGGGGGGGGGGGGGFFFFFFFFFFFFFFFFFFFFFFFFFFFFFFFFFFFFFFFFFFFFFFFFFBBFFFFFFFBFFFFEFFFFFFFFFFFFFFFFFFFFFFFFFFFFFFFFFFFFFFFFF
@M05620:45:000000000-G6HP7:1:1101:5780:9890 1:N:0:106
AGATTACTGCAACAGTTCCCCCTGGACCTGGAAAAGTTTCTTGCCTGGCTTACAGAAGCTGAAACAACTGCCAATGTCCTACAGGATGCTACCCGTAAGGAAAGGCTCCTAGAAGACTCCAAGGGAGTAAAAGAGCTGATGAAACAATGGCAAGTAAGTCAGGCATTTCCGCTTTAGCACTCTTGTGGATCCAATTGAACAATTCTCAGCATTTGTACTTGTAACTGACAAGCCAGGGACAAAACAAAGAT
+
CBCCCFFFFFFFGGGGGGGGGGGGHHHHHHHHHHHHHHHHHHHHHHHHHHHHHHHHHHHHHHHHHHHHHHHHHHHHHHHHHHHHHHHHHHHHHHGGGGHHHHGHHHHHGHHHHHHHHHHHHHHGGGGGHHHHHGHHHHGHHHHGHGHHHHHHHGHHGHHHHHHHHHHHHHGGGGGHHHHHHHHHHHHGHHHHGHHHHHFFHHHHHHHGHHHHHHHHHHHHHFHFHHGHHHHHHGGGGGGGGGGGGGGGGGF
@M05620:45:000000000-G6HP7:1:1101:22578:9898 1:N:0:106
ATCTCTATCTCCTAAAAACCTGTTTAGATTTGGAGATAGACCTTCAGGTTTTTCATCATTTTCTGCATGAATTATACATTGACCACGTTCCAGCGTGGTCAGTTTGCAGCATTCTGTTATTTTGTTTGACAGAGTGTCTTGTTGAGAACATATGTAGGACATGATTTTTTCCTGCAACAGGGAAAATAAAGTATAAGTTTTAAAGATTTATTCTTTAATAAAGGATCTCAAAGCCAGCTTTAGAAAAAGGA
+
DCDDDFFFFFFFGGGGGGGGGGHHHHHHHHHHHHHHHHHGHHHHHHHHHHHGGHHHHIHHHIHHHHHHHHHHHGHGHHHHHHHHHHGHHHHHHHGFGGHHGHHHHHHHHHHHHHHHHHHHHHHHHHHHHHHHHHHHHHHHHHHHHHGHHHHHHHHHHHHHHHHHHHHHHGHHHHHHHHFHHGGHHGHHHHHFHHHGHGGHHGGHHGHHHGHHHHHHHHHHHFGHHHHHHGHHHHHHHGHHHHHHFFFHGGH
@M05620:45:000000000-G6HP7:1:1101:19643:9945 1:N:0:106
AAACCAAGCAGACACTCACCGCTCCCTCGCCACAGGCCAATAGTTTGTCCTCACTGAGTTGGCAACAAGTGGCTGCTGTGGCTGCCATTTTTCTGGTGATGGCCATCAGCTCCGACGAGGTCAGCTGGGGGGCTTTCTTTGTGTAAGCAACGAGAAACCTGAAAGAAGCATTTTTTAACTAAGTCCTGCTGAGTCATTCATGAGTTTTTAGCCGCCTTGCTTCTTCTCACAGACTCTCTACTCTCATGCCA
+
>AAAABBFBFFFGGGGGGGGGGGGGGHHGGGGGHHHGGHHHHHHHHHHHHHHHHHHHHHHHHHHHHHHHGHHGHGGHHHHHHHGGHHHHHHHHHHHHHHHFHHHHHHHHHHHHGGGGEGGGHHHHHHHGGGGGGGGGGGGGGGGGGFFFFFBFFFFFFFFFFFFFFFFFFFFFFFBFFFFFFFFFFFFFFFFFFFFFFFFFFFFFFFFFFFFFFBBFFFFFFFFFFFFFFFFFFFFFFFFFFFFFFFFFF/
@M05620:45:000000000-G6HP7:1:1101:7006:9948 1:N:0:106
CATCCTGACCCTGAAGTACCCCGGCTTGATTTCTGACATTAGATCGGAAGAGCACACGTCTGAACTCCAGTCACCGGCTATGATCTCGTATGCCGTCTTCTGCTTGAAAAAAAAAAAAAAAAAATACCTGAGTAAGTGAACAGTGTTGGGTAATCTGTACACACGTAACATAAAAATTTCGAAAAAAGTTGTAGACGATCAGAAGATGGGTGCAAGATACATAGCAGAGATGAATAGTCGTGAGCGGTGCA
+
CCCCCFFFFFFFGGGGGGGGGGGGGGGGHHHHHHHGHHHHHHGHHHGGGGHHHHHGHGFHHEHGHHHHHHHHHHGGGGGGHHHHFHHHGEHGHHGGGHGHHHHHHGHHFHHGGGGG<</<<---.000=0//00000000:0:0000..-.0/000090;000.;./:.0000090.000/...-.-.00000000.-...9;000000./..009/0000000::0/./000000000.../.0--.-;0
@M05620:45:000000000-G6HP7:1:1101:20016:9954 1:N:0:106
ATCTCTATCTCCTAAAAACCTGTTTAGATTTGGAGATAGACCTTCAGGTTTTTCATCATTTTCTGCATGAATTATACATTGACCACGTTCCAGCGTGGTCAGTTTGCAGCATTCTGTTATTTTGTTTGACAGAGTGTCTTGTTGAGAACATATGTAGGACATGATTTTTTCCTGCAACAGGGAAAATAAAGTATAAGTTTTAAAGATTTATTCTTTAATAAAGGATCTCAAAGCCAGCTTTAGAAAAAGGA
+
DDDDDFFFFFFFGGGGGGGGGGHHHHHHHHHHHHHHHHHHHHHHHHHHHHHGGHHHHIHIHIHIIHHHHHHHHHHHHHHHHHHHHHGHHHHHHHGGGGHHHHHHHHHGHHHHHHHHHHHHHHHHHHHHGHGHHHHHHHHHHHHHHHGHHHHHHHHHHHHHHHHHHHHHHGHHHHHHHHHHHGGHHHHHGHHHHHHHHHHHHHHHHHHHGGHHHHHHHHHHHHHHHHHHHGGGHFHHHGHHHHHHHGGHGGH
@M05620:45:000000000-G6HP7:1:1101:19630:9961 1:N:0:106
AAACCAAGCAGACACTCACCGCTCCCTCGCCACAGGCCAATAGTTTGTCCTCACTGAGTTGGCAACAAGTGGCTGCTGTGGCTGCCATTTTTCTGGTGATGGCCATCAGCTCCGACGAGGTCAGCTGGGGGGCTTTCTTTGTGTAAGCAACGAGAAACCTGAAAGAAGCATTTTTTAACTAAGTCCTGCTGAGTCATTCATGAGTTTTTAGCCGCCTTGCTTCTTCTCACAGACTCTCTACTCTCATGCCA
+
DDDDCCCFCFFFGGGGGGGGGGGGGGHHGGGGGHHHGGHHHHHHHHHHHHHHHHHHHHHHHHHHHHHHHHHHGHGGHHHHHHHGGHHHHHHHHHHHHHHHHHHHHHHHHHHHHGGGGGGGGHHHHHHHGGGGGGGGGGGGGGGGGGFFFFFFFFFFFFFFFFFFFFFFFFFFFFHFFFFHHFFFFFFFFFFFFFFFFHHHHHHFFFFFFFFFFFFFFFFFHHHFFFHFFFFFFFFFFFFFFFFFFFFFFFB
@M05620:45:000000000-G6HP7:1:1101:20199:9973 1:N:0:106
AGATTACTGCAACAGTTCCCCCTGGACCTGGAAAAGTTTCTTGCCTGGCTTACAGAAGCTGAAACAACTGCCAATGTCCTACAGGATGCTACCCGTAAGGAAAGGCTCCTAGAAGACTCCAAGGGAGTAAAAGAGCTGATGAAACAATGGCAAGTAAGTCAGGCATTTCCGCTTTAGCACTCTTGTGGATCCAATTGAACAATTCTCAGCATTTGTACTTGTAACTGACAAGCCAGGGACAAAACAAAGAT
+
>A1AAFFFFFFDGGGGGGGGGGGGHHHHHHFHFHHHHHHHHHHHHHHFHHHHHHHHHHHHHHHGHGAGHFHHFFHHHHHHDGGFHHHHHHHHHHGG@CHHH0GGHHHHGHHHGFHHHHHHGHFGGHGGHHGHHGHHHHHHHHHHHHHHHHHCFEHFHHHHHHHGHHHHHHGGGGGD1FGHHHHHHGHGHHHHHFHHHFGFGHGGHHHHHHEHHHHHHFHGHHHHHHHFHHHHHGGGEGGG.AFFFFGGGFF
@M05620:45:000000000-G6HP7:1:1101:20183:9983 1:N:0:106
AGATTACTGCAACAGTTCCCCCTGGACCTGGAAAAGTTTCTTGCCTGGCTTACAGAAGCTGAAACAACTGCCAATGTCCTACAGGATGCTACCCGTAAGGAAAGGCTCCTAGAAGACTCCAAGGGAGTAAAAGAGCTGATGAAACAATGGCAAGTAAGTCAGGCATTTCCGCTTTAGCACTCTTGTGGATCCAATTGAACAATTCTCAGCATTTGTACTTGTAACTGACAAGCCAGGGACAAAACAAAGAT
+
CCCCCFFFFFFFGGGGGGGGGGGGHHHHHHHHHHHHGHHHHHHHHHHHHHHHHHGHHHHHHHHHHHHHHHHHHHHHHHHHHHHHHHHHHHHHHHGGGGHHHHHHHHHHGHHHHHHHHHHHHHHGGHGGHHHHHGHHHHHHHHHHHHHHHHHHHGHHHHHHHHHFHHHHHHGGGGGHEHHHHHHHHGHGHHHHHHHHHHDGHHHHHHHHHHHHHHHHHHHHHHHHHHHHHHHHHGGGGGGGGGFGGGGGGGG
@M05620:45:000000000-G6HP7:1:1101:6908:10001 1:N:0:106
AAACCAAGCACACGTCTGAACTCCAGTCACCGGCTATGATCTCGTATGCCGTCTTCTGCTTGAAAAAAAAAAACCAACTTCTCCAACGCGCTGCTCTTGTCCCCGGCTTCTCCCCCCGTACTACTACCCTCATCCCCCCTTCCCCCCCCTGCCACCCCCACAACACCTCCTCATTTTCGTCACTGCCTCCTCCCTTGCGCCTCCCTGCCCTTCCCCCGGCCTTTTCTGCCCGTCTTTGCTTCTGCCCTTCG
+
CCABCAAFBFFFGGGGGGGGGGHHGFGHEFFFGGGGHHHFGHHHFFHHHHEEEGGHHHHHHHFHFHAECFFE/1111/334?3BB33////<//2?B?222BD//////011??/?A-.-<<0=00=GG0<.0=0;..--./:::C?D--;A:/9..-9-.:;..../.99B////:/-...9//:/:BE///.///9--;:.;A//9:./9////.--9;A//;9B9//9.9..;;////9;///.///.
@M05620:45:000000000-G6HP7:1:1101:9904:10054 1:N:0:106
AAACCAAGCAGAAGACATGAGGTCAGCTAGATCGGAAGAGCACACGTCTGAACTCCAGTCACCGGCTATGATCTCGTATGCCGTCTTCTGCTTGAAAAAAAAAAAAACAACAAAATTATTACTTTATTCAAGCATTAGTATGAACACCTCGAAGAAAACCGAGAGAATGAACGACACGAGGTGCACGCATGTCTCCTTTAGCCCGCTATATTCTGTCTGCCGGTCGCTACCCTCGTCTTTTGTCCTACTCT
+
CCCCCBBFCFFFGGGGGGGGGGHHHHHHHHHHHHGGGGHHHHHFHGHHHGHHHHHHHHHHFHHGGGGGHHHGDHHHGGHHHHGGGHGHHHHHHHGHHGHGGG<E<<<///=/?00111111?111111=11110111111111111<.00..<..//<<.-----.0;0:00..---:---..0:;.--..000900:000009----.00000;000000---9--;.-/.09-.9..900/0000000:
@M05620:45:000000000-G6HP7:1:1101:19762:10074 1:N:0:106
TACCTGTACTGGGGAAGCATTTGAATATCCCCCCATGGTGATGGGGACGGAGAACTGCTCCATAAACACAGGCAACGTGCCTAACTTTCCCGGGAAGATGAAGTCAAAGAGCGACCACAGCTCTCGGAGGTTATTTTGCATCGGTGAGCCAGACAGAATGATCCGATGAGGGGTGCGAAACTATTTGAGGAAAGGAAGCACCTTTTTATTAAATTTACCTTTTAGCAATCGCCATTCCTACCCTAAAGATC
+
CCCCCFFFFFFFGGGGGGGGGGHHHHHHHHHGGGGHHHGHHHHHHGGGGGGGGHHHHHHHHHHHHHHHHHHHGHHHGHHHHHHHHHHHHHHGGGGGGHHHHHHHHHHHHHHHGGGGGHHHHHHHHGGGGGEHHHHHHHHHHHGGGGGCHHHHHGHHHHHHHHHHHGGGHHHGGEFGGGGGGGGGGGGGGFFGGGGGGGGGGFFFFFFFFFFFFFFFFFFFFFFFFFFFFFFFFFFFFFFFFFFFFFFFFFF
@M05620:45:000000000-G6HP7:1:1101:18713:10084 1:N:0:106
ATCTCTATCTCCTAAAAACCTGTTTAGATTTGGAGATAGACCTTCAGGTTTTTCATCATTTTCTGCATGAATTATACATTGACCACGTTCCAGCGTGGTCAGTTTGCAGCATTCTGTTATTTTGTTTGACAGAGTGTCTTGTTGAGAACATATGTAGGACATGATTTTTTCCTGCAACAGGGAAAATAAAGTATAAGTTTTAAAGATTTATTCTTTAATAAAGGATCTCAAAGCCAGCTTTAGAAAAAGGA
+
BCCCCFFFFFFFGGGGGGGGGGHHHHHHHHHHHHHHHHHHHHHHHHHHHHHGGHHHHIHHHHIHIHHHHHHHHHHHHHHHHHHHHHGHHHHHHHGGGGHHHHHHHHHHHHHHHHHHHHHHHHHHHHHHHHHHHHHHHHHHHHHHHHHHHHHHHHHHHHHHHHHHHHHHHGHHHHHHFHHHHGGHHHHHHHHHHHHHHGHHHHHHHHHHHHHHHHHHHHHHHHHHGHHHHHHHGHHHHGHHHHGFHHHHGGG
@M05620:45:000000000-G6HP7:1:1101:24637:10088 1:N:0:106
CATCCTGACCCTGAAGTACCCCGGCTTGATTTCTGACATTAGATCGGAAGAGCACACGTCTGAACTCCAGTCACCGGCTATGATCTCGTATGCCGTCTTCTGCTTGAAAAAAAAAAAAAAACAACTTCGGAGCTTTCTTTGTTTCATCCACTAGCAACCTTCCACAAGCATTTTTTACCTCCGTCCTTCTTAGTCATTCCTTCGTTTTTCTCCTCCTTGCTTCTTCTCACAGACTCTCTACTCTCATCCCA
+
CCCCCFFFFFFFGGGGGGGGGGGGGEGGHGHHHHHGHHHHFHFHHHGGGGGHHHHGHGHHHGHGHHHHHHHHHGHGGGGGHHGHFFGGGGHHHFGFFHGHHHHGHHHHHHHGGCGF<<//-....111...--<<=0=GF00/:0<0;00C0;0;CGG.C0//00/.:./99;;09.0BF0..:;ADFF////;B/BBFB;//.:;..;//;;/9;B999F/:BFFFF/:///.;9FB//;BF:9/;/:AB
@M05620:45:000000000-G6HP7:1:1101:13666:10090 1:N:0:106
TACCTGTACTGGGGAAGAGTGTAGCAATCGCCATTCCTACCCTAAAGATCGGAAGAGCACACGTCTGAACTCCAGTCACCGGCTATGATCTCGTATGCCGTCTTCTGCTTGAAAAAAAAAAAAAAAAATAATCAAAAGAAAAGTGACGGTAGTTATAAAAACACAAGAAAAGAAACGTGTAATGCTAGTTTAGGTCAAAAAGGGTTAGATCAGAGATTACGTACGAGAAGCGACGTCGCGACAGTGTGCAT
+
DDDDDFFFFFFFGGGGGGGGGGHHHHHHHGGGGGHHHHHHHHHHHHHHHHHGGGGHHHHHGHGGHHGHHHHHHGHHHHHHGGGGGHHGHFHHHGGHHHHGGGHGHHHHHHHHHGHHGGGGG</><>--.0=000000/..<</:000.-:.<:00000<00....<./////..//.<.//<000<0<<00000:00:<09<......0000000/0000./0<-..../0-.--9.-----9-<000000
@M05620:45:000000000-G6HP7:1:1101:3579:10091 1:N:0:106
TACCTGTACTGGGGAAGAGTGTAGCAATCGCCATTCCTACCCTAAAGATCGGAAGAGCACACGTCTGAACTCCAGTCACCGGCTATGATCTCGTATGCCGTCTTCTGCTTGAAAAAAAAAAAAAAAAAAGGAAGAAAGAGAGAAGAAGTGAGAAAAAAGGGAAGAACAAGGAAAAGGAGAAAAAGGGTGGGACGTTGAGGGTCATGGACAGCGAAGAGCGGCATTGAAGTAGAGATGAGACTCCATGTGAC
+
CCCDDFFFFFFFGGGGGGGGGGHHHHHHHGGGGGHHHHHHHHHHHHHGHHHGGGGHHHHHHHGHHHGHHHHHHHHHHHHHGGGGGHGGHGHHHGEHHHHGGGHGHHHHHHHHHGHGGGGBF><</--<-..//<.//0///..0/0/:<000000/.-..9...</////<</://./.9.0/<.<...--..-....0/.</.000000..----.</-----0000<000000:000:00000000000
@M05620:45:000000000-G6HP7:1:1101:26560:10104 1:N:0:106
ATCTCTATCTCCTAAAAACCTGTTTAGATTTGGAGATAGACCTTCAGGTTTTTCATCATTTTCTGCATGAATTATACATTGACCACGTTCCAGCGTGGTCAGTTTGCAGCATTCTGTTATTTTGTTTGACAGAGTGTCTTGTTGAGAACATATGTAGGACATGATTTTTTCCTGCAACAGGGAAAATAAAGTATAAGTTTTAAAGATTTATTCTTTAATAAAGGATCTCAAAGCCAGCTTTAGAAAAAGGA
+
CCCCCFFFFFFFGGGGGGGGGGHHHHHHHHHHHHHHHHHHHHHHHHHHHHHGGHHHHIHHHIHIHHHHHHHHHHHHHHHHHHHHHHGHHHHHHHGGGGHHGHHHHHHHHHHHHHHHHHHHHHHHHHHHHHHHHHHHHHHHHHHHHHHHHHHHHHHHHHHHHHHHHHHHHGHHHHHHHHHHHGGHHHGHGHHHHHHHHHHHHHHHGHHHHHHHHHHHHHHHHHHHHHHHHHHHHHHHHGHHHHHFHHHHGGH
@M05620:45:000000000-G6HP7:1:1101:18696:10105 1:N:0:106
ATCTCTATCTCCTAAAAACCTGTTTAGATTTGGAGATAGACCTTCAGGTTTTTCATCATTTTCTGCATGAATTATACATTGACCACGTTCCAGCGTGGTCAGTTTGCAGCATTCTGTTATTTTGTTTGACAGAGTGTCTTGTTGAGAACATATGTAGGACATGATTTTTTCCTGCAACAGGGAAAATAAAGTATAAGTTTTAAAGATTTATTCTTTAATAAAGGATCTCAAAGCCAGCTTTAGAAAAAGGA
+
DDDDDFFFFFFFGGGGGGGGGGHHHHHHHHHHHHHHHHHHHHHHHHHHHHHGGHHHHHHHHHIHHHHHHHHHHHHHHHHHHHHHHHGGHHHHHHGGGGHHHHHHHHHHHHHHHHHHHHHHHHHHHHHHHGHHHHHHHHHHHHHHHHHHHHHHHHHHHHHHHHHHHHHHHGHHHHHHHHHHHGGHHHHHGHHHHHHHHHHHHHGHHHHHHHHHHHHHHHHHHFHHHHHHHHGHHFHHHGHHHHHFHHHHGGH
@M05620:45:000000000-G6HP7:1:1101:14081:10106 1:N:0:106
ATCTCTATCTCCTAAAAACCTGTTTAGATTTGGAGATAGACCTTCAGGTTTTTCATCATTTTCTGCATGAATTATACATTGACCACGTTCCAGCGTGGTCAGTTTGCAGCATTCTGTTATTTTGTTTGACAGAGTGTCTTGTTGAGAACATATGTAGGACATGATTTTTTCCTGCAACAGGGAAAATAAAGTATAAGTTTTAAAGATTTATTCTTTAATAAAGGATCTCAAAGCCAGCTTTAGAAAAGGGA
+
DDCDEFFFFFFFGGGGGGGGGGGHHHHHHHHHHHHHHHHHHHHHHHHHHHHGGHHHHIIHHHHIHHHHHHHHHHHHHHHHHHHHHHGHHHHHHHGGGGHHHHHHHHHHHHHHHHHHHHHHHHHHHHHHHHHHHHGHHHHHHHHHHHHHHHHHHHHHHHHHHHHHHHHHHGHHHHHHHHHHHGGHHHHHHHHHHHHHHHHHHHHHHHHHHHHHHHHHHHHHHHGHGHHHHHHHHHHHHGHHHHHHHHHHGGG
@M05620:45:000000000-G6HP7:1:1101:15597:10116 1:N:0:106
AAACCAAGCAGACACTCACCGCTCCCTCGCCACAGGCCAATAGTTTGTCCTCACTGAGTTGGCAACAAGTGGCTGCTGTGGCTGCCATTTTTCTGGTGATGGCCATCAGCTCCGACGAGGTCAGCTGGGGGGCTTTCTTTGTGTAAGCAACGAGAAACCTGAAAGAAGCATTTTTTAACTAAGTCCTGCTGAGTCATTCATGAGTTTTTAGCCGCCTTGCTTCTTCTCACAGACTCTCTACTCTCATGCCA
+
CCCCCCCFCFFFGGGGGGGGGGGGGGHHGGGGGHHHGGHHHHHHHHHHHHHHHHHHHHGHHHHHHHHHHHHHGHGGHHHHHHHGGHHHHHHHHHHHHHHHHHHHHHHHHHHHHGGGGGGGGHHHGHHHGGGGGGGGGGGGGGGGGGFFFFFFFFFFFFFFFFFFFFFFFFFFFFFFFFFFFFFFFFFFFFFFFFFFFFFFFFFFFFFFFFFFFFFFFFFFFFFFFFFFFFFFFFFFFFFFFFFFFFFFFF9
@M05620:45:000000000-G6HP7:1:1101:14096:10123 1:N:0:106
ATCTCTATCTCCTAAAAACCTGTTTAGATTTGGAGATAGACCTTCAGGTTTTTCATCATTTTCTGCATGAATTATACATTGACCACGTTCCAGCGTGGTCAGTTTGCAGCATTCTGTTATTTTGTTTGACAGAGTGTCTTGTTGAGAACATATGTAGGACATGATTTTTTCCTGCAACAGGGAAAATAAAGTATAAGTTTTAAAGATTTATTCTTTAATAAAGGATCTCAAAGCCAGCTTTAGAAAAGGGA
+
AAABBFFFFFFFGGGFGGGGGGHHHGHHHHHHHFHHHHHHHHHHHHHHHHHGGHHHHHHHHHHHHHHFHHHHHHHFHHHHHHHGHHGHHHGHHHGGFGHHGHHHHHGGFHHFHHHHHHHHHHHHHHHHGHHHGHFGHHHHHHHHDHHHGHHFHHFHHHHHFHHGHHHHFGHHHHGFGFGHHGEHHBFHBFGHHHHFDGFHHHCHHHHGHFHHHFHHHHHHHHHGHHHHHFFFH/GGHGHHHEBFGBGH?..
@M05620:45:000000000-G6HP7:1:1101:15587:10131 1:N:0:106
AAACCAAGCAGACACTCACCGCTCCCTCGCCACAGGCCAATAGTTTGTCCTCACTGAGTTGGCAACAAGTGGCTGCTGTGGCTGCCATTTTTCTGGTGATGGCCATCAGCTCCGACGAGGTCAGCTGGGGGGCTTTCTTTGTGTAAGCAACGAGAAACCTGAAAGAAGCATTTTTTAACTAAGTCCTGCTGAGTCATTCATGAGTTTTTAGCCGCCTTGCTTCTTCTCACAGACTCTCTACTCTCATGCCA
+
BBAAABBFBFFFGGGGGGGGGGGGGGHHGGGGGHHHGGFHHHHHHHHHHHHHHHHHHHHHHGHHHHHHHHHHGHGGHHHHHHHGGHHHHHHHHHHHHHGHHHHHHHHHHHHHHGGGGGGGGHFHHHHHGGGGGGGGGGGGGGGGGGFFFFFFFFDDFFFFFBFFFFFFFFFFFFFFFFFFFFFFFFFEFFFFFBFFFFFFFFFFFFFFFFFFFFFFFFFFFFFFFFFFFFFFFFFFFFFFFFBFFFFFFFF
@M05620:45:000000000-G6HP7:1:1101:21790:10171 1:N:0:106
AGATTACTGCAACAGTTCCCCCTGGACCTGGAAAAGTTTCTTGCCTGGCTTACAGAAGCTGAAACAACTGCCAATGTCCTACAGGATGCTACCCGTAAGGAAAGGCTCCTAGAAGACTCCAAGGGAGTAAAAGAGCTGATGAAACAATGGCAAGTAAGTCAGGCATTTCCGCTTTAGCACTCTTGTGGATCCAATTGAACAATTCTCAGCATTTGTACTTGTAACTGACAAGCCAGGGACAAAACAAAGAT
+
AAABCFFFFFFFGGGFGFGGGGGGHHHHHHHGHHHHGHHHHHHHHHHHHHHHHGHHHHHHHHGHHHHHHHHHHHHHHHHHFFGHHFHHHHFHHHGEFGHGHHFHHHHGGHHHHHHHHHHHHHHGFHGEHHHHHGGHHHGHHHHHHHHHHHHHHGHHGHHHHHGGHHHHHHGGGGGHGHGHHHHHHGHGHHHHFHHHHHFFHHGHHHHFHHHHHHHHHFHHHHHHHHHHGFGGHGBFEGGGGGGGGGGGGGF
@M05620:45:000000000-G6HP7:1:1101:28569:10226 1:N:0:106
TACCTGTACTGGGGAAGCATTTGAATATCCCCCCATGGTGATGGGGACGGAGAACTGCTCCATAAACACAGGCAACGTGCCTAACTTTCCCGGGAAGATGAAGTCAAAGAGCGACCACAGCTCTCGGAGGTTATTTTGCATCGGTGAGCCAGACAGAATGATCCGATGAGGGGTGCGAAACTATTTGAGGAAAGGAAGCACCTTTTTATTAAATTTACCTTTTAGCAATCGCCATTCCTACCCTAAAGATC
+
BBBBBFFFFFFFGGCGFGGGGGHHHHHHHHHGGGGHHHGHGHHHHGGGGGGGGHHHHHHHHHHGHHHGHHHHGHHHGHFEHHHGHHHHHHHGGGEGGGHHHGHHHHHGHHHHGGGGGHGHHHHHHGFGGGGHHHHHHFHGHHADGGGHHGHHGGHGGGHHFHHHHGGGHHHGG:CGC;@FGGGGGGGGEGFGBFGGGGGFFEBFFFFEFFFFFBFFFFFFFFFFFFFBFBEFFFFFFFFFFFFFFFFFFFB
@M05620:45:000000000-G6HP7:1:1101:8509:10230 1:N:0:106
AAACCAAGCAGACACTCACCGCTCCCTCGCCACAGGCCAATAGTTTGTCCTCACTGAGTTGGCAACAAGTGGCTGCTGTGGCTGCCATTTTTCTGGTGATGGCCATCAGCTCCGACGAGGTCAGCTGGGGGGCTTTCTTTGTGTAAGCAACGAGAAACCTGAAAGAAGCATTTTTTAACTAAGTCCTGCTGAGTCATTCATGAGTTTTTAGCCGCCTTGCTTCTTCTCACAGACTCTCTACTCTCATGCCA
+
DDDDDCCFCFFFGGGGGGGGGGGGGGHHGGGGGHHHGGHHHHHHHHHHHHHHHHHHHHHHHHHHHHHHHHHHGHGGHHHHHHHGGHHHHHHHHHHHHHHHHHHHHHHHHHHHHGGGGGGGGHHHHHHHGGGGGGGGGGGGGGGGGGFFFFFFFFFFFFFFFFFFFFFFFFFFFFHFFFHHHFFFFFFFFFFFFFFFFFFFFFFFFFFFFFFFFFFFFFFFFHHFHFHFFFFFFFFFFFFFHFFHFFFFFFF
@M05620:45:000000000-G6HP7:1:1101:8527:10241 1:N:0:106
AAACCAAGCAGACACTCACCGCTCCCTCGCCACAGGCCAATAGTTTGTCCTCACTGAGTTGGCAACAAGTGGCTGCTGTGGCTGCCATTTTTCTGGTGATGGCCATCAGCTCCGACGAGGTCAGCTGGGGGGCTTTCTTTGTGTAAGCAACGAGAAACCTGAAAGAAGCATTTTTTAACTAAGTCCTGCTGAGTCATTCATGAGTTTTTAGCCGCCTTGCTTCTTCTCACAGACTCTCTACTCTCATGCCA
+
CCCCCCCFCFFFGGGGGGGGGGGGGGHHGGGGGHHHGGHHHHHHHHHHHHHHHHHHHHHHHHHHHHHHHGHHGHGGHHHHHHHGGHHHHHHHHHHHHHHHHHHHHHHHHHHHHGGGGGGGFHHHHHHHGGGGGGGGGGGGGGGGGGFFFFFFFFFFFFFFFFFFFFFFFFFFFFFFFFFFFFFFFFFFFFFFFFFFFFFFFFFFFFFFFFFFFFFFFFFFFFFFFFFFFFFFFFFFFFFFFFFFFFFFFFF
@M05620:45:000000000-G6HP7:1:1101:28565:10243 1:N:0:106
TACCTGTACTGGGGAAGCATTTGAATATCCCCCCATGGTGATGGGGACGGAGAACTGCTCCATAAACACAGGCAACGTGCCTAACTTTCCCGGGAAGATGAAGTCAAAGAGCGACCACAGCTCTCGGAGGTTATTTTGCATCGGTGAGCCAGACAGAATGATCCGATGAGGGGTGCGAAACTATTTGAGGAAAGGAAGCACCTTTTTATTAAATTTACCTTTTAGCAATCGCCATTCCTACCCTAAAGATC
+
DDDDDFFFFFFFGGGGGGGGGGHHGHHHHHHGGGGHHHFGGHHHHGGGGGGGGHHHHHHHHHHHHHHHHHHHGHHHGHHHHHHHHHHHHHHGGGGGGHHHHHHHHHHHHHHHGGGGGHHHHHHHHGGGGGFHHHHHHHHGHHGGGGGHHHHHHGHHHHHHHHHHHGGGHHHGGCEGGEGGGGGHHHGGGGFGGGGGGGGGGFFFFFFFFFFFFFFFFFFFFFFFFFFFFFFFFFFFFFFFFFFFFFFFFFF
@M05620:45:000000000-G6HP7:1:1101:28584:10248 1:N:0:106
TACCTGTACTGGGGAAGCATTTGAATATCCCCCCATGGTGATGGGGACGGAGAACTGCTCCATAAACACAGGCAACGTGCCTAACTTTCCCGGGAAGATGAAGTCAAAGAGCGACCACAGCTCTCGGAGGTTATTTTGCATCGGTGAGCCAGACAGAATGATCCGATGAGGGGTGCGAAACTATTTGAGGAAAGGAAGCACCTTTTTATTAAATTTACCTTTTAGCAATCGCCATTCCTACCCTAAAGATC
+
AAABBFFDFFFFGEAFGGGGGGFHHHHHHHHGGGEHHHHGGHHHHGGGGGGGEFHHHHHHHGGGGDHFHHHHGHHHGHHGHGHHHHHHHHHGGGCGGFHHGGHHHHHFGHHHGGGGGHHHHHHHHGGFGGEH1GGHHHGHHHGGGGGFHHHHFGHGCGHHFHHHHDGGHHHGGCDGG?-@BGBFGGGGEGBBBCG/9FGGGFFFFFFFFFB;FBFF/BFFFFFFFFF9FFFFFAAFFBFFFFFFFF9FFFF
@M05620:45:000000000-G6HP7:1:1101:8508:10248 1:N:0:106
AAACCAAGCAGACACTCACCGCTCCCTCGCCACAGGCCAATAGTTTGTCCTCACTGAGTTGGCAACAAGTGGCTGCTGTGGCTGCCATTTTTCTGGTGATGGCCATCAGCTCCGACGAGGTCAGCTGGGGGGCTTTCTTTGTGTAAGCAACGAGAAACCTGAAAGAAGCATTTTTTAACTAAGTCCTGCTGAGTCATTCATGAGTTTTTAGCCGCCTTGCTTCTTCTCACAGACTCTCTACTCTCATGCCA
+
BBAABBBFBFFFGGGGGGGGGGGGGGHHGGGFGGHHGGHHHHHHHHHHHHHHHHHHHHHHHHHHHHHHHHGHGHGGHHHHHHHGGHHHHHHHHHHHHHHHHHHHHHHHHHHHHGGGCFGGGHHHHHFHFFGGGGGGGGGGGFFGGGFFFFFFFFFFFFFFFFFFFFFFFFFFFFFFAFFFFFFFFFFFFFFFFFFFFFFFFFFFFFFFFFFFFAFFFFBFFFFFFFFFFFFF/AFFFFFFFFFFFFF9FFB
@M05620:45:000000000-G6HP7:1:1101:12485:10249 1:N:0:106
ATCTCTATCTCCTAAAAACCTGTTTAGATTTGGAGATAGACCTTCAGGTTTTTCATCATTTTCTGCATGAATTATACATTGACCACGTTCCAGCGTGGTCAGTTTGCAGCATTCTGTTATTTTGTTTGACAGAGTGTCTTGTTGAGAACATATGTAGGACATGATTTTTTCCTGCAACAGGGAAAATAAAGTATAAGTTTTAAAGATTAATTCTTTATTAAGGAATCTCAAAGCAGGCTTTAGAAAAAGGA
+
DCDDDFFFFFFFGGGGGGGGGGHHHHHHHHHHHHHHHHHHHHHHHHHHHHHGGHHHHHHHIIHIHHHHHHHHHHHHHHHHHHHHHHGHHHHHHHGFGGHHHHHHHHHHHHHHHHHHHHHHHHHHHHHHHHHHHHGHHHHHHHHHHHHHHHHHHHHHHHHHHHHHHHHHHGHHHHHHHHHHHGGHHHHHHHHHHHHHHGHHHHHHHHHH11>11>H<G00HH0C0/0000=D00<C/..=G/00<CHG.E.;
@M05620:45:000000000-G6HP7:1:1101:3753:10255 1:N:0:106
CATCCTGACCCTGAAGTACCCGGCTTGATTTCTGACATTAGATCGGAAGAGCACACGTCTGAACTCCAGTCACCGGCTATGATCTCGTATGCCGTCTTCTGCTTGAAAAAAAAAACAAGTTCCTCTTGTGTACTTTCTTTGTGTAATCAACTCGCAACCTTAAAACAGCATTTTTTAACTAATTCCTTCTGAGCCATTCATGAGTTTTTCGCCGCCTTGCTTCTTCTCCCCTCCTCTCTCCTCTCCTGCCC
+
BBBBBFFFFFFFFGFGGGGGGAFG2AEFHFFD5D5FFDFHHGHBFGDFDGHHHHHHEGGFGBHHFHHGFFFGHGE@>@EGHFGB4B1F>FF4FE?EGGBHHD4?F0FGBG/E//C<<?@@2@2@@F111<<1@?@<GFGFB<0?111>F1F11.--.<C<D00=00./</<D:CF?:0;00000CBC0;B000;;/0BFB;;00;CFF?B-9C-9=DA//;//99BFF/;.9.:BFFFF/:/B/9;FBFF?
@M05620:45:000000000-G6HP7:1:1101:5131:10255 1:N:0:106
TACCTGTACTGGGGAAGCATTTGAATATCCCCCCATGGTGATGGGGACGGAGAACTGCTCCATAAACACAGGCAACGTGCCTAACTTTCCCGGGAAGATGAAGTCAAAGAGCGACCACAGCTCTCGGAGGTTATTTTGCATCGGTGAGCCAGACAGAATGATCCGATGAGGGGTGCGAAACTATTTGAGGAAAGGAAGCACCTTTTTATTAAATTTACCTTTTAGCAATCGCCATTCCTACCCTAAAGATC
+
CDDDDFFFFFFFGGGGGGGGGGHFGGHHHHHGGGGHHHGGHHHHHGGGGGGGGHHHHHHHHHHHHHHHHHHHGHHHGHHHHHHHHHHHHHHGGGGGGHHHHHHHHHHHHHHHGGGGGHHHHHHHGDGDFGEHFFHHHFFFHGADGGEGFHHHHGHHFHHHHHHHFDFGGHHGG:ADGBGDCFGGGGGEGFBFGFFFGFEGGFFFFFFFFFFFFFFFFFFFHFFFFEFFFBEFFFFFFFFFFFFFFFFFFF:
@M05620:45:000000000-G6HP7:1:1101:25585:10257 1:N:0:106
ATCTCTATCTCCTAAAAACCTGTTTAGATTTGGAGATAGACCTTCAGGTTTTTCATCATTTTCTGCATGAATTATACATTGACCACGTTCCAGCGTGGTCAGTTTGCAGCATTCTGTTATTTTGTTTGACAGAGTGTCTTGTTGAGAACATATGTAGGACATGATTTTTTCCTGCAACAGGGAAAATAAAGTATAAGTTTTAAAGATTTATTCTTTAATAAAGGATCTCAAAGCCAGCTTTAGAAAAAGGA
+
DDDDDFFFFFFFGGGGGGGGGGHHHHHHHHHHHHHHHHHHHHHHHHHHHHHGGHHHHHHHHHIIIHHHHHHHHHHHHHHHHHHHHHGHHHHHHHGGGGHHHHHHHHHHHHHHHHHHHHHHHHHHHHHHHHHHHHHHHHHHHHHHHHGHHHHHHHHHHHHHHHHHHHHHHGHHHHHHHHHHHGGHHHHHHHHHHHHHHHHHHHHHHHHHHHHHHHHHHHHHHHHHHHHHHGHGHHHHHGHHHHHHHGHHGGH
@M05620:45:000000000-G6HP7:1:1101:3499:10265 1:N:0:106
CATCCTGACCCACACTCTTTCCCTACACGTCTGAACTCCAGTCACCGGCTATGATCTCGTATGCCGTCTTCTGCTTGAAAAAAAAAAAAACAAAAAGTATTGCAAAAGAATATGTGATGTGTATTTTAGACAGAAGATGAAGTGTGTTGAGATATAGTAATAAAAGAAGGAAGATAAGGTGTAGAGAGTGTTTGTAGTGTATACTACTCAGTGAGGATGCGACACATAAATAAATAGAGTGTTACAAAAGT
+
DDCCCFFFFFFCGGGGGGGGGGHHHHHHFBGHGGFHHHHGHHHGGHGGGGGHHGHGHHHGGHHHHGEGHGHHHGHHHFFHHFGGGGE><//???0//222222333?2/?22?2>22222>222221101110011111111<11<00.11.<11110000=000=../../..00000:0000000.0000;//0;:/00000000000;0000.0/0/-.---/0000;00000000:00000000./0
@M05620:45:000000000-G6HP7:1:1101:18753:10280 1:N:0:106
TACCTGTACTGGGGAAGAGTGTAGCAATCGCCATTCCTACCCTAAAGATCGGAAGAGCACACGTCTGAACTCCAGTCACCGGCTATGATCTCGTATGCCGTCTTCTGCTTGAAAAAAAAAAAAAAAAAAGAAAAGAAAGAATGGTGAGGAAAAGAAGAAAAAAGAAAAAAAGTAAAAAAAGAAGAATAAGTGAGTGGTGAGTGAGAAGCAAGATGGAATAGAGAAGAGAGTAGATGAAGGAATAAAAGAGA
+
CCCDEFFFFFFFGGGGGGGGGGHHHGHHHGGGGGHHHHFHHHHHHHHGHHHGGGEHHHFHFHGGHHGGFGHHHFHGHFGHGGGGGHHGGDHHGFEHHHHFFGHGHHHHHHHFGFHHGGGCC>>//>--<...///../0/.010:11..0////../0///.-...//.-<.011110--...<0/0<111110<091.1.:010:1/00///010/00001110<0</901<11111<0./00111:.//
@M05620:45:000000000-G6HP7:1:1101:28387:10288 1:N:0:106
CATCCTGACCCTGAAGTACCCCGTTTTGATTTCTGACATTAGATCGGAAGAGCACACGTCTGAACTCCAGCCACCGGCCATGATCACGTATGTCGTCTTCTGCCCGAAAAAGAAACCAGTGCTGCTGACCGAGGCCCCCCTGAACCCCAAGGCCAACAGAGAGAAGATGACTCAGGTGAGGCTCGGCCGACGCCCGTGCTCCTCCCGTCCTTTCCCCAGTCATTTTCTGCCCGGCTTGCTTTCTGACATTT
+
AAAAAFFFFFFFGGGGGGGGGG00000B03D32222D1D2D1B2A0///BG00BGH0A0A0/F2BFH11F0A0BA//E//B112B20/0B1022//?/?221B1/?/>//B//B000?FFGHHHHHHFHHG/@CGGGGGGGGFFHHGGCCHGHHHEGGHGHHGEFGGHFFHHHHHHHGFGGGGGGGGGG@@@@@@@?FBEFFFFFFFFFFFFFFFFFFFFFFFFFFFFFFFFF@@@@=-;FFEFB/:/;F/
@M05620:45:000000000-G6HP7:1:1101:7314:10293 1:N:0:106
AGATTACTGCAACAGTTCCCCCTGGACCTGGAAAAGTTTCTTGCCTGGCTTACAGAAGCTGAAACAACTGCCAATGTCCTACAGGATGCTACCCGTAAGGAAAGGCTCCTAGAAGACTCCAAGGGAGTAAAAGAGCTGATGAAACAATGGCAAGTAAGTCAGGCATTTCCGCTTTAGCACTCTTGTGGATCCAATTGAACAATTCTCAGCATTTGTACTTGTAACTGACAAGCCAGGGACAAAACAAAGAT
+
AA1AADFFFFB1GCFEGGGGGGGGHHHHHHHHHFFGHGHHHHGHHHHHHHHHHHHHHHHHHHGHHHGHHHHHHHHHHHHHFHHFH0GHGGFHHHGGECHHH0FFHHHHGHHHHHHHHHHHHHHFGAE?FGHHHEFHHHGHH2GHHHHFDGHBGGHHFHFHFH0GHHHHGHFCFGGBDGHHHHHHHHHGHHHGHHHHHGDGDGHHHHHFHHGFHHHGFHHHHFHFHHHBFHHFHEGGGGGG.ACAFAEGGBB
@M05620:45:000000000-G6HP7:1:1101:18987:10298 1:N:0:106
ATCTCTATCTCCTAAAAACCTGTTTAGATTTGGAGATAGACCTTCAGGTTTTTCATCATTTTCTGCATGAATTATACATTGACCACGTTCCAGCGTGGTCAGTTTGCAGCATTCTGTTATTTTGTTTGACAGAGTGTCTTGTTGAGAACATATGTAGGACATGATTTTTTCCTGCAACAGGGAAAATAAAGTATAAGTTTTAAAGATTTATTCTTTAATAAAGGATCTCAAAGCCAGCTTTAGAAAAAGGA
+
CCCCCFFFFFFFGGGGGGGGGGHHHHHHHHHHHHHHHHHHHHHHHHHHHHHGGHHHHHHHHHHIHHGHHHHHHHHGHHHHHGHHHHGHGHHHHHGGGGHHGHHHHHHGHHHHHHHHHHHHHHHHHHHHHHHHHHGHHHHHHHHHHHGHHGHHHHHHHHHHHHHGHHHHHGHHHHHHGHGHGGGGGGHHGHHHGHGGHGFHHHGHHHHHHHHHHHHHHHHGHFHHHHHHHFHGHHHHHGFHHHHEFFGFDDC
@M05620:45:000000000-G6HP7:1:1101:9624:10300 1:N:0:106
ATCTCTATCTCCTAAAAACCTGTTTAGATTTGGAGATAGACCTTCAGGTTTTTCATCATTTTCTGCATGAATTATACATTGACCACGTTCCAGCGTGGTCAGTTTGCAGCATTCTGTTATTTTGTTTGACAGAGTGTCTTGTTGAGAACATATGTAGGACATGATTTTTTCCTGCAACAGGGAAAATAAAGTATAAGTTTTAAAGATTTATTCTTTAATAAAGGATCTCAAAGCCAGCTTTAGAAAAAGAA
+
CCDDDFFFFFFFGGGGGGGGGGHHHHHHHHHHHGHHHHHHHHHHHHHHHHHGGHHHHIHHHIHHHHHHHHHHHHHHHHHHHHHHHHGHHHHHHHGGGGHHHHHHHHHHHHHHHHHHHHHHHHHHHHHHHHHHHHHHHHHHHHHHHHHHHHHHHHHHHHHHHHHHHHHHHGHHHHHHHHHHHGGGHHHHHHHHHHHHHHHHHHHHHHHHHHHHHHHHHHHHHHHHHHGHHGHHHHHHHGHHHHHHHHHHGGH
@M05620:45:000000000-G6HP7:1:1101:18971:10307 1:N:0:106
ATCTCTATCTCCTAAAAACCTGTTTAGATTTGGAGATAGACCTTCAGGTTTTTCATCATTTTCTGCATGAATTATACATTGACCACGTTCCAGCGTGGTCAGTTTGCAGCATTCTGTTATTTTGTTTGACAGAGTGTCTTGTTGAGAACATATGTAGGACATGATTTTTTCCTGCAACAGGGAAAATAAAGTATAAGTTTTAAAGATTTATTCTTTAATAAAGGATCTCAAAGCCAGCTTTAGAAAAAGGA
+
BABBBFFFFFFFGGGGGFFGGGGHHGHHHHHHHCGHHHHGHHHHGHHHHHGGGHHHHHHHGHHHGFHHHHHHHHHGHHHHHHHHHHGHHHHHFHGGGGHHFHHHHHHFHHHHHHHHHHHHHHHHHHHHHHGHGHGGHHHHHHHHGHGHHHHHHHFFHHFHFHHGHHHHHGHHHHHFFGGHAF/FEFHHGGFGGHHHHGFHHHFGHGHHHHGHHHHHHHHHGH0DFFHHHHHHHGHFHGFHHHHFF0CFGG:
@M05620:45:000000000-G6HP7:1:1101:7336:10308 1:N:0:106
AGATTACTGCAACAGTTCCCCCTGGACCTGGAAAAGTTTCTTGCCTGGCTTACAGAAGCTGAAACAACTGCCAATGTCCTACAGGATGCTACCCGTAAGGAAAGGCTCCTAGAAGACTCCAAGGGAGTAAAAGAGCTGATGAAACAATGGCAAGTAAGTCAGGCATTTCCGCTTTAGCACTCTTGTGGATCCAATTGAACAATTCTCAGCATTTGTACTTGTAACTGACAAGCCAGGGACAAAACAAAGAT
+
AAAAAFFFFF1FGGGGGGGGGGGGHGGHGC0CHDGCABGD2GHFHHHHHHHHHHGHHHHFHFHHHHHHHHGHHGHFFGFHFHHHHGHHHHFHHHGFCAHGGH0GFHGHGHHHHHHHHHHHHHHGGEGECFHHHGHHHHGHHHDGGHGHHHHGHGHHFHGGDGCGFHHHHHGGGGGGFHFGHHHHH>GGHHHHFHHHHHHHHGHGFHHGHHGHHHHHFHHHHHHGHHHFHCGFGGGFGGGGGF9FFGGFBF0
@M05620:45:000000000-G6HP7:1:1101:7311:10314 1:N:0:106
AGATTACTGCAACAGTTCCCCCTGGACCTGGAAAAGTTTCTTGCCTGGCTTACAGAAGCTGAAACAACTGCCAATGTCCTACAGGATGCTACCCGTAAGGAAAGGCTCCTAGAAGACTCCAAGGGAGTAAAAGAGCTGATGAAACAATGGCAAGTAAGTCAGGCATTTCCGCTTTAGCACTCTTGTGGATCCAATTGAACAATTCTCAGCATTTGTACTTGTAACTGACAAGCCAGGGACAAAACAAAGAT
+
DCCDDFFFFFFFGGGGGGGGGGGGHHHHHHHHHHHHGHHHHHHHHHHHHHHHHHHHHHHHHHHHHHGHHHHHHHHHHHHHHHHHHHHHHHHHHHGGGGHHHHHHHHHHGHHHHHHHHHHHHHHGGFGGHHHHHGHHHHGHHFGHHHHHHHHHHGHHHHHHGHHHHHHHHHGGGGGHHHGHHHHHHGHGHHHHGHHHHHFHHFHHHHHHHHHHHHHHHHHHHHHGHHHHHHHHHGGGGGGGEFCAFGGGGGG
@M05620:45:000000000-G6HP7:1:1101:22352:10338 1:N:0:106
TACCTGTACTGGGGAAGCATTTGAATATCCCCCCATGGTGATGGGGACGGAGAACTGCTCCATAAACACAGGCAACGTGCCTAACTTTCCCGGGAAGATGAAGTCAAAGAGCGACCACAGCTCTCGGAGGTTATTTTGCATCGGTGAGCCAGACAGAATGATCCGATGAGGGGTGCGAAACTATTTGAGGAAAGGAAGCACCTTTTTATTAAATTTACCTTTTAGCAATCGCCATTCCTACCCTAAAGATC
+
BBBBBFFFFFFFGGGEEGGGGGHHFFFHHHHGGGGHHHHHHHHHHGGGGGGGGGHHHHHHGFHGHGHHHHHHGHHHGHHHHHHHHHHHHHHGGGGGGHHHHHGHHHHGHHHHGGGGGHGHGHHHHGGGGGGHHHHHHHHBGHGGGGFHHHHHHGHHHHHHHHHHHGGGHHHGGADGGDAFGFFGGGGGGGGGGGGEBCEFGFFFFFFFFFFFFFFFFFFFFFFFFFF:BFEFFDFFFFFFFAAFFFFFFF9
@M05620:45:000000000-G6HP7:1:1101:22369:10345 1:N:0:106
TACCTGTACTGGGGAAGCATTTGAATATCCCCCCATGGTGATGGGGACGGAGAACTGCTCCATAAACACAGGCAACGTGCCTAACTTTCCCGGGAAGATGAAGTCAAAGAGCGACCACAGCTCTCGGAGGTTATTTTGCATCGGTGAGCCAGACAGAATGATCCGATGAGGGGTGCGAAACTATTTGAGGAAAGGAAGCACCTTTTTATTAAATTTACCTTTTAGCAATCGCCATTCCTACCCTAAAGATC
+
DDDDDFFFFFFFGGGGGGGGGGHHHGHHHHHGGGGHHHGHHHHHHGGGGGGGGHHHHHHHHHHHHHHHHHHHGHHHGHHHHHHHHHHHHHHGGGGGGHHHHHHHHHHHHHHHGGGGGHHHHHHHHGGGGGGHHHHHHHHGHHGGGGGHHHHHHGHHHHHHHHHHHGGGHHHGGCEGGGGGGGGGHHHHGGFGGGGGGGGGGFFFFFFFFFFFFFFHHFFFFFFFFFFBFFFFFFFFFFFFFFFFFFFFFFF
@M05620:45:000000000-G6HP7:1:1101:4608:10346 1:N:0:106
AAACCAAGCAGACACTCACCGCTCCCTCGCCACAGGCCAATAGTTTGTCCTCACTGAGTTGGCAACAAGTGGCTGCTGTGGCTGCCATTTTTCTGGTGATGGCCATCAGCTCCGACGAGGTCAGCTGGGGGGCTTTCTTTGTGTAAGCAACGAGAAACCTGAAAGAAGCATTTTTTAACTAAGTCCTGCTGAGTCATTCATGAGTTTTTAGCCGCCTTGCTTCTTCTCACAGACTCTCTACTCTCATGCCA
+
DDDDDCCFDFFFGGGGGGGGGGGGGGHHGGGGGHHHGGHHHHHHHHHHHHHHHHHHHHHHHHHHHHHHHHHHGHGGHHHHHHHGGHHHHHHHHHHHHHHHHHHHHHHHHHHHHGGFGGGGDHHHHHHHGGGGGGGGFGGGGGGGGGFFFFFFFFFFFFFFFFFFFFFFFFFFFFFFEFFFFFFFFHFFFFFFFFFFFFFFFFFFFFFFFEFFFFFFFFFFFHHFHFFFFFFFFFFFFFFFFFFFFFFFFFB
@M05620:45:000000000-G6HP7:1:1101:13112:10361 1:N:0:106
AAACCAAGCAGACACTCACCGCTCCCTCGCCACAGGCCAATAGTTTGTCCTCACTGAGTTGGCAACAAGTGGCTGCTGTGGCTGCCATTTTTCTGGTGATGGCCATCAGCTCCGACGAGGTCAGCTGGGGGGCTTTCTTTGTGTAAGCAACGAGAAACCTGAAAGAAGCATTTTTTAACTAAGTCCTGCTGAGTCATTCATGAGTTTTTAGCCGCCTTGCTTCTTCTCACAGACTCTCTACTCTCATGCCA
+
CCCCCCBF@FFFGGGGGGGGGGGGGGCHGGGGGHFHGGHHHHHFHHHHHGHHHGHFHHFHHGHHHHHHHHHHGHGGHHGHGHFGGFHHGHHHHGHHFFGGGHHHHHHHHHGHHEGGGFGGFHHHHHHHGGGGGGGGGGGGGGGBFGFFFFFAFFFFFFFFFFFFFFFFFFFFFFFFFFFFFFFFFFFFFFFFF9FFFFFFFFFFFFFFFFFFFFFFFFFFFFFFFFFFFFFFFFFFFFFFFFFFFFFFFF9
@M05620:45:000000000-G6HP7:1:1101:9731:10372 1:N:0:106
AAACCAAGCAGACACTCACCGCTCCCTCGCCACAGGCCAATAGTTTGTCCTCACTGAGTTGGCAACAAGTGGCTGCTGTGGCTGCCATTTTTCTGGTGATGGCCATCAGCTCCGACGAGGTCAGCTGGGGGGCTTTCTTTGTGTAAGCAACGAGAAACCTGAAAGAAGCATTTTTTAACTAAGCCTGCTGAGTCATTCATGAGTTTTTAGCCGCCTTGCTTCTTCTCACAGACTCTCTACCCTCATGCCAA
+
BAABBBBFBFFFGGGGGGGGGGGGGGHHGGGGGHHHGGHHHHHHHHHHHHHHHHHHHHHHHHHHHHHGHGHHGHGGHHHHHHHGGHHHHHHHHHHHHHHHHHHHHHHHHHHHHGGGGGGGFHHHHHHHGGGGGGGGGGGGGGGGGGFFFFFFFFFFFFFFFFFFFFFFFFFFFFFFFFFFFFFBF/..///9:99B;/:/9/BFFFFF./9B9;B.;F//;/9B///9BBB/A////////./..///BB/
@M05620:45:000000000-G6HP7:1:1101:9719:10385 1:N:0:106
AAACCAAGCAGACACTCACCGCTCCCTCGCCACAGGCCAATAGTTTGTCCTCACTGAGTTGGCAACAAGTGGCTGCTGTGGCTGCCATTTTTCTGGTGATGGCCATCAGCTCCGACGAGGTCAGCTGGGGGGCTTTCTTTGTGTAAGCAACGAGAAACCTGAAAGAAGCATTTTTTAACTAAGTCCTGCTGAGTCATTCATGAGTTTTTAGCCGCCTTGCTTCTTCTCACAGACTCTCTACTCTCATGCCA
+
CCCCCCCFCFFFGGGGGGGGGGGGGGHHGGGGGHHHGGHHHHHHHHHHHHHHHHHHHHHHHHHHHHHHHHHHGHGGHHHHHHHGGHHHHHHHHHHHHHHHHHHHHHHHHHHHHGGGEGGGGHHHHHHHGGGGGGGGGGGGGGGGGGFFFFFFFFFFFFFFFFFFFFFFFFFFFFFFFFFFFFFFFFFFFFFFFFFFFFFFFFFFFFFFFFFFFDFFFFFFFFFFFFFFFFFFFFFFFFFFFFFFFFFBFFB
@M05620:45:000000000-G6HP7:1:1101:20063:10393 1:N:0:106
ATCTCTATCTCCTAAAAACCTGTTTAGATTTGGAGATAGACCTTCAGGTTTTTCATCATTTTCTGCATGAATTATACATTGACCACGTTCCAGCGTGGTCAGTTTGCAGCATTCTGTTATTTTGTTTGACAGAGTGTCTTGTTGAGAACATATGTAGGACATGATTTTTTCCTGCAACAGGGAAAATAAAGTATAAGTTTTAAAGATTTATTCTTTAATAAAGGATCTCAAAGCCAGCTTTAGAAAAAGGA
+
DDDDDFFFFFFFGGGGGGGGGGHHHHHHHHHHHHHHHHHHHHHHHHHHHHHGGHHHHIIHHIIIIHHHHHHHHHHHHHHHHHHHHHGHHHHHHHGGGGHHHHHHHHHHHHHHHHHHHHHHHHHHHHHHHHHHHHHHHHHHHHHHHHHHHHHHHHHHHHHHHHHHHHHHHGHHHHHHHHHHHGGHHHHHHHHHHHHHHHHHHHHHHHHHHHHHHHHHHHHHHHHHHHHHHGHHHHHHHGHHHHHHHHHHGGG
@M05620:45:000000000-G6HP7:1:1101:8624:10406 1:N:0:106
CATCCTGACCCTGAAGTACCCCGGCTTGATTTCTGACATTAGATCGGAAGAGCACACGTCTGAACTCCAGTCACCGGCTATGATCTCGTATGCCGTCTTCTGCTTGAAAAAAAAAAAAAACAAAAAATTGATACAAAAGAAGGTTATCAAGGGTACAAAATATAGAAAAAAAAAACAAGATAGGAGATCCTACCAGTGCACTACAGGCACGGGAGAGAATCGCTGACGACCTAAGTACTGCTTCGCGCTGG
+
CCCCCFFFFFFFGGFGGDFFGGGGGGGGHHHHHHHHHGHHGHGHHHGGGGGHHFGCFEFGHGGGHHHHHHHHFHHGGGGGHHGH4GHHGAGHHHGEGHGHHHHHHHHFBHFGGFGC><///.>00<-0100000000./../.000000000:./00:0.0:00;00;/.--9--.9.//000/0/./00000.0000000:0;00/....--.-...000:...9/..--.00/000;00000-.;----
@M05620:45:000000000-G6HP7:1:1101:20050:10416 1:N:0:106
ATCTCTATCTCCTAAAAACCTGTTTAGATTTGGAGATAGACCTTCAGGTTTTTCATCATTTTCTGCATGAATTATACATTGACCACGTTCCAGCGTGGTCAGTTTGCAGCATTCTGTTATTTTGTTTGACAGAGTGTCTTGTTGAGAACATATGTAGGACATGATTTTTTCCTGCAACAGGGAAAATAAAGTATAAGTTTTAAAGATTTATTCTTTAATAAAGGATCTCAAAGCCAGCTTTAGAAAAAGGA
+
CCBCCFFFFFFFGGGGGGGGGGGHHFHHHHHGHFGHHHGHHHHHHHHHHHHGGHHHHHHHGHHHHHHHHGHHHHHHHHHHHGGHHHGHHHHGHHGFGGHHHHHHHHHHHHGHHHHHHHHHHHHHHHHHGHFHFFFGGHHHHHHHHHHHHHHHHHHHHHHHHHHHGHHHHGHHHHHHHHGGHGGHHHHGHHHGGGGHHGHHGHHHHHHGHHGHHGHHHHHHHGHHHHHHHHHHHGHGHGHHHHHBFG/GGGG
@M05620:45:000000000-G6HP7:1:1101:8182:10419 1:N:0:106
CATCCTGACCCTGAAGTACCCCGGCTTGATTTCTGACATTAGATCGGAAGAGCACACGTCTGAACTCCAGTCACCGGCTATGATCTCGTATGCCGTCTTCTGCTTGAAAAAAAAAAAAAAAAAAAAAAAAAAATAATATGGTCATGATAATAAATAAAAAAAAAAAAAGAGGTAGATGAAGATAAAGAGTATAAAGATAATGAAGAGAATGAAAAGTATACTACATGAGGTTGTAATGAGATGGCAGAGGA
+
DDDDDFFFFFFFGGGGGGGGGGGGGGGGHHHHHHHHHHHHHHGHHHGGGGHHHGHHHGHHHGHGHHHHHHHHHHHGGGGGHHHHFHHHGGHHHHGGGHGHHHHHHHHHGHHGGGGD><</--<-<:-------.;0;00;0000000:000000000:00-9-----;.9/.;;00;000000:0000/00000000000000000./0000000/0000:0000:000:///.00;0000000//...9.
@M05620:45:000000000-G6HP7:1:1101:21028:10424 1:N:0:106
TACCTGTACTGGGGAAGAGTGTAGCAATCGCCATTCCTACCCTAAAGATCGGAAGAGCACACGTCTGAACTCCAGTCACCGGCTATGATCTCGTATGCCGTCTTCTGCTTGAAAAAAAAAAAAAAAAAACACAACATACCAAAGTCCACATACCCACTGAAATCAACAACAGCAGCGTTATTGCGAGCTACTACCTGACGGCTACATACCCGACAGCGTGCATTAACTTGCAATCTTTGGCTCTTCCAATC
+
CCCCCFFFFFFFGGGGGGGFGGHHHHHHHGGGGGHHHHGHHHHHHHHFHHHGGGGHHHGHHHGGHHGGHHHHHHHGHHHHGGGGGHHHHFHHHGGHHHHGGGHGHHHHHHHHHHHHGGGGG>>>/<---<....../00/00.;00000;000;00..00000000/0.../.9./-....000.;--.00000/00//.--99:0009/0.----.-;.9.0000:000000000000/000/000000/
@M05620:45:000000000-G6HP7:1:1101:7832:10442 1:N:0:106
ATCTCTATCTCCTAAAAACCTGTTTAGATTTGGAGATAGACCTTCAGGTTTTTCATCATTTTCTGCATGAATTATACATTGACCACGTTCCAGCGTGGTCAGTTTGCAGCATTCTGTTATTTTGTTTGACAGAGTGTCTTGTTGAGAACATATGTAGGACATGATTTTTTCCTGCAACAGGGAAAATAAAGTATAAGTTTTAAAGATTTATTCTTTAATAAAGGATCTCAAAGCCAGCTTTAGAAAAAGGA
+
A1A1>DFFFFFFGGGBFDFFGFGCGHHGH331A1BBFFHHHHFHGEFFDBG/CGHHHHHGFHHFFHDBEFFF2DGGHDHHHHHHHHFHHHHFHEGEGGHFFHDG2GHHHHG12BBBFBGFHG@G0FFGBBFHGFHFGFGHHHHHHHGHHFFB2GFHGHFGGHGGHFGH>BFFHHEGGHHHEFF<EGGH11F<FHHHHHFGGHHGH1GGHHHGHHHHHGHHB0=GFGHFHHHHBG./GEHECF:0<GGF?C:
@M05620:45:000000000-G6HP7:1:1101:7481:10443 1:N:0:106
AGATTACTGCAACAGTTCCCCCTGGACCTGGAAAAGTTTCTTGCCTGGCTTACAGAAGCTGAAACAACTGCCAATGTCCTACAGGATGCTACCCGTAAGGAAAGGCTCCTAGAAGACTCCAAGGGAGTAAAAGAGCTGATGAAACAATGGCAAGTAAGTCAGGCATTTCCGCTTTAGCACTCTTGTGGATCCAATTGAACAATTCTCAGCATTTGTACTTGTAACTGACAAGCCAGGGACAAAACAAAGAT
+
CCCCCFFFFFFFGGGGGGGGGGGGHHHHHHHHHHHHGHHHHHHHHHHHHHHHHHHHHHHHHHHHHHHHHHHHHHHHHHHHHHGHHHHHHHGHHHGGGGHHHHHHHHHHGHHHHHHGHHHHHHHGGGGGHHHHHGHHHHHHHGGHHHHHHHHHHGHHHHGHHHHHHHHHHHGGGGGHHHHHHGHHHGHGHHHHGHHHHGGHHHHHHHHHHHGHHHHHHHHHHFHHHHHGHFGHHGGGGGGGGFCFGFGGGGF
@M05620:45:000000000-G6HP7:1:1101:7462:10450 1:N:0:106
AGATTACTGCAACAGTTCCCCCTGGACCTGGAAAAGTTTCTTGCCTGGCTTACAGAAGCTGAAACAACTGCCAATGTCCTACAGGATGCTACCCGTAAGGAAAGGCTCCTAGAAGACTCCAAGGGAGTAAAAGAGCTGATGAAACAATGGCAAGTAAGTCAGGCATTTCCGCTTTAGCACTCTTGTGGATCCAATTGAACAATTCTCAGCATTTGTACTTGTAACTGACAAGCCAGGGACAAAACAAAGAT
+
BBABBFFFFFDFGGGGGGGGGGGGHHHHHHHHHHHHGHHHHHHHHHHHHHHHHHHHHHHHHHHHHHGHHHHHHHHHHHHHHHHHHHHHHHHHHHGGCGHHHHCGHHHHGHHHHHHHHHHHHHHGGEGGHBGHHGHHHHGHH3FGHGHHHHHHHGHHHHHHHHHHHHHHHHGGGGGHHHHHHHHHHGHGHHHHFGHHHHDFGHHHHHHGHHHHHHHHHHHGHHHGHHHFGHHGHGGGGGGGAFBFGGGGGGG
@M05620:45:000000000-G6HP7:1:1101:7817:10453 1:N:0:106
ATCTCTATCTCCTAAAAACCTGTTTAGATTTGGAGATAGACCTTCAGGTTTTTCATCATTTTCTGCATGAATTATACATTGACCACGTTCCAGCGTGGTCAGTTTGCAGCATTCTGTTATTTTGTTTGACAGAGTGTCTTGTTGAGAACATATGTAGGACATGATTTTTTCCTGCAACAGGGAAAATAAAGTATAAGTTTTAAAGATTTATTCTTTAATAAAGGATCTCAAAGCCAGCTTTAGAAAAAGGA
+
CCCCDFFFFFFFGGGGGGGGGGHHHHHHHHHHHHHHHHHHHHHHHHHHHHHGGHHHHIHHHHHIIHHHHHHHHHHHHHHHHHHHHHGHHHHHHHGGGGHHHHHHHHHHHHHHHHHHHHHHHHHHHHHHHHHHHHGGGHHHHHHHHHHHHHHHHHHHHHHHHHHHHHHHHGHHHHHHHHHHHGGHHHHHGHHHHHHHHHHHHHHHHHHHHHHHHHHHHHHHHHHHHHHHHGHGHHHHHGHHHHHHGGHHGGH
@M05620:45:000000000-G6HP7:1:1101:8754:10454 1:N:0:106
AAACCAAGCAGACACTCACCGCTCCCTCGCCACAGGCCAATAGTTTGTCCTCACTGAGTTGGCAACAAGTGGCTGCTGTGGCTGCCATTTTTCTGGTGATGGCCATCAGCTCCGACGAGGTCAGCTGGGGGGCTTTCTTTGTGTAAGCAACGAGAAACCTGAAAGAAGCATTTTTTAACTAAGTCCTGCTGAGTCATTCATGAGTTTTTAGCCGCCTTGCTTCTTCTCACAGACTCTCTACTCTCATGCCA
+
CCCCCBBFCFFFGGGGGGGGGGGGGGGHGGGGGGHHGGHHHHHHHHHHHHHHHHHHHHGHHHHGHHHHHHHGGHGGHHHGGHHGGHHHHHHHHHHHHHHHHHHHHHHHHHHHHGGGGGGGGHHHHHHHGGGGGGGGGGGGGGGGGGFFFFFFFFFFFFFFFFFFFFFFFFFFFFFFFFFFFFFFFFFFFFFFFFFFFFFFFFFFFFFFFFFFFFFFFFFFFFFFFFFFFFFFFFFFFFFFFFFFFFFFFFF
@M05620:45:000000000-G6HP7:1:1101:7478:10462 1:N:0:106
AGATTACTGCAACAGTTCCCCCTGGACCTGGAAAAGTTTCTTGCCTGGCTTACAGAAGCTGAAACAACTGCCAATGTCCTACAGGATGCTACCCGTAAGGAAAGGCTCCTAGAAGACTCCAAGGGAGTAAAAGAGCTGATGAAACAATGGCAAGTAAGTCAGGCATTTCCGCTTTAGCACTCTTGTGGATCCAATTGAACAATTCTCAGCATTTGTACTTGTAACTGACAAGCCAGGGACAAAACAAAGAT
+
BBBBAFFFFFFFGGFGGGGGGGGGHHHHHGHHHHHHEGHHHGHHFHHHHHHHHHHHHHHHHHHHHHHHHHHHHHHHHHHHGHHHHHHFHHFFHGGEEEHHGFFFHHHHGHHHFHHHGHHHHHHGGAFFGHFHHFHHHHFHH3DGHHHHFHHGHGGGHHGHFGFHFHHHHHGGGGGHFHHHHHHHG=FDHHHHEHFHHDHHFFHHHHHGHGHFFHHHHCFGFHFFGHHEHGHGGGGGGGEGAAFFGEEGBFC
@M05620:45:000000000-G6HP7:1:1101:21456:10473 1:N:0:106
AAACCAAGCAGACACTCACCGCTCCCTCGCCACAGGCCAATAGTTTGTCCTCACTGAGTTGGCAACAAGTGGCTGCTGTGGCTGCCATTTTTCTGGTGATGGCCATCAGCTCCGACGAGGTCAGCTGGGGGGCTTTCTTTGTGTAAGCAACGAGAAACCTGAAAGAAGCATTTTTTAACTAAGTCCTGCTGAGTCATTCATGAGTTTTTAGCCGCCTTGCTTCTTCTCACAGACTCTCTACTCTCATGCCA
+
CCCCCCCFBFFFGGGGGGGGGGGGGGHHGGGGGHHHGGHHHHHHHHHHHHHHHHHHHHHHHHHHHHHHHHHHGHGGHHHHHHHGGHHHHHHHHHHHHHHHHHHHHHHHHHHHHGGGGFGGGHHHHHHHGGGGGGGGGGGGGGGGGGFFFFFFFFFFFFFFFFFFFFFFFFFFFFFFFFFFFFFFFFFFFFFFFFFFFFFFFFFFFFFFFFFFFFFFFFFFFFFFFFFFFFFFFFFFFFFFFFFFFFFFFFF
@M05620:45:000000000-G6HP7:1:1101:21328:10521 1:N:0:106
AAACCAAGCAGACACTCACCGCTCCCTCGCCACAGGCCAATAGTTTGTCCTCACTGAGTTGGCAACAAGTGGCTGCTGTGGCTGCCATTTTTCTGGTGATGGCCATCAGCTCCGACGAGGTCAGCTGGGGGGCTTTCTTTGTGTAAGCAACGAGAAACCTGAAAGAAGCATTTTTTAACTAAGTCCTGCTGAGTCATTCATGAGTTTTTAGCCGCCTTGCTTCTTCTCACAGACTCTCTACTCTCATGCCA
+
BBCCCCBFCFFFGGGGGGGGGGGGGGHHGGGGGHHHGGHHHHHHHHHHHHHHHHHHHHGHHHHGHHHHHHHHGHGGHHGHHHHGGHHHHHHHHHHHHHHHHHHHHHHHHHHHHGGGGGGGFHHHHHHHGGGGGGGGGGGGGGGGGGFFFFFFFFFFFFFFFFFFFFFFFFFFFFFFFFFFFFFFFFFFFFFFFBFFFFFFFFFFFFFFFFFFFFFFFFFFFFFFFFFFFFFFFFFFFFFFFFFFFFFFFF0
@M05620:45:000000000-G6HP7:1:1101:24541:10527 1:N:0:106
ATCTCTATCTCCTAAAAACCTGTTTAGATTTGGAGATAGACCTTCAGGTTTTTCATCATTTTCTGCATGAATTATACATTGACCACGTTCCAGCGTGGTCAGTTTGCAGCATTCTGTTATTTTGTTTGACAGAGTGTCTTGTTGAGAACATATGTAGGACATGATTTTTTCCTGCAACAGGGAAAATAAAGTATAAGTTTTAAAGATTTATTCTTTAATAAAGGATCTCAAAGCCAGCTTTAGAAAAAGGA
+
CACCCFFFFFFFGGGGGGGGGGHHHHHHHHHHHHHHHHHHHHHHHHHHHHHGGHHHHHHHHHHHHHHHHHHHHHHHHHHHHHHHHHGHHHHHHHGGGGHHHHHHHHHHHHHHHHHHHHHHHHHHHHHHHHHHHHGHHHHHHHHHHHGHHHHHHHHHHHHHHHHHHHHHHGHHHHGHHHHHHGGHHHHHHHHHHHHHHGHHHHHHHHHHHHHHHHHHHGHHHHHHHHHHHHGGHHHHHGHHHHHHHGHHGGG
@M05620:45:000000000-G6HP7:1:1101:11643:10534 1:N:0:106
AGATTACTGCAACAGTTCCCCCTGGACCTGGAAAAGTTTCTTGCCTGGCTTACAGAAGCTGAAACAACTGCCAATGTCCTACAGGATGCTACCCGTAAGGAAAGGCTCCTAGAAGACTCCAAGGGAGTAAAAGAGCTGATGAAACAATGGCAAGTAAGTCAGGCATTTCCGCTTTAGCACTCTTGTGGATCCAATTGAACAATTCTCAGCATTTGTACTTGTAACTGACAAGCCAGGGACAAAACAAAGAT
+
AA3AAFFFDFFFGGFBGGGGGGGGHHHHHHHHHHHHFHHHHHGHHHHHHHHABBGHHHHHHHHHHGHHHHHHHHHHGHHH5FFGHFGGHHDGGHGEEGHHGHGFHHHHGHHHHHHGHHHHFHHGAEF?GHHHHGGHHHHHHGHHHHHHHHHHHGHHHHHHHHGGHHHHHHGGGGGHHHHHHHHHHHHGHHHHHFGHHGHGHHHGHHHGGHHHHHHGHFHGHFFGHHHFGHHHGGGGFGGGGAFGGGGGGFC
@M05620:45:000000000-G6HP7:1:1101:8443:10549 1:N:0:106
ATCTCTATCTCCTAAAAACCTGTTTAGATTTGGAGATAGACCTTCAGGTTTTTCATCATTTTCTGCATGAATTATACATTGACCACGTTCCAGCGTGGTCAGTTTGCAGCATTCTGTTATTTTGTTTGACAGAGTGTCTTGTTGAGAACATATGTAGGACATGATTTTTTCCTGCAACAGGGAAAATAAAGTATAAGTTTTAAAGATTTATTCTTTAATAAAGGATCTCAAAGCCAGCTTTAGAAAAAGGA
+
C@BCCFFFFFFFGGGGGGGGGGGHHHHHHHHHHGHHHHHHHHHHHHHGHHHGGHHHHHHHHHHHHHHHHHHHHHHGHHHHHGHHGHGGHHHHHHGFGGGHFHHHHHHFHHHHHHHHHHHHHHHHHHHHHHHHHHGHHHHHHHHHHHGHHHHHHHHHHHHHHHHHHHHHHGHHHHHHHHHHHGGFHHHGGHHHHHHHHGHHHGHHHGHHHHHHHHHHGHHGHHHHHHHHHGGGHHHHHGHHHHHHGFHHGGF
@M05620:45:000000000-G6HP7:1:1101:17321:10563 1:N:0:106
AAACCAAGCAGACACTCACCGCTCCCTCGCCACAGGCCAATAGTTTGTCCTCACTGAGTTGGCAACAAGTGGCTGCTGTGGCTGCCATTTTTCTGGTGATGGCCATCAGCTCCGACGAGGTCAGCTGGGGGGCTTTCTTTGTGTAAGCAACGAGAAACCTGAAAGAAGCATTTTTTAACTAAGTCCTGCTGAGTCATTCATGAGTTTTTAGCCGCCTTGCTTCTTCTCACAGACTCTCTACTCTCATGCCA
+
CCCCCCBFCFFFGGGGGGGGGGGGGGHHGGGGGHHHGGHHHHHHHHHHHHHHHHHHHHHHHHHHHHHHHGHHGHGGHHHHHHHGGHHHHHHHHHHHHHHHHHHHHHHHHHHHHGGGGGGGGHHHHHHHGGGGGGGGGGGGGFGGGGFFFFFFFFFFFFFFFFFFFFFFFFFFFFFFFFFFFFFFFFFFFFFFFFFFFFFFFFFFFFFFFFFFFFFFFFFFFFFFFFFFFFFFFFFFFFFFFFFFFFFBFFF
@M05620:45:000000000-G6HP7:1:1101:16972:10569 1:N:0:106
CATCCTGACCCTGAAGTACCCCGGCTTGATTTCTGACATTAGATCGGAAGAGCACACGTCTGAACTCCAGTCACCGGCTATGATCTCGTATGCCGTCTTCTGCTTGAAAAAAAAAAAAAAAAAGACAAAGAAAGAAAATAGTACTCCTGATACAAAATAGAAAATACAAAAGACCAAATCAAAAGACATCAATCGACTAAGAGAGAGTCATCAAGCAATAGCCGTCACGATGTATATCACATGCACGTCGA
+
CCCCCFFFFFFFGGGGGEGGGGGGGGGGHHHHHHHGHGHHHHHHHHGGGGHHHHHFHGHHHGHGHHHHHHGHHHHGGGGGHHGG@GHHGGHHHHGFGHGHHHHHHHHHFHHEECGB<<>/---..<</<//./0/./:0:0:0000000000:000.000000/000<00././//..000000/</<000000..-.90000/<..000000000//00000..9.......000<00000<000.:.--
@M05620:45:000000000-G6HP7:1:1101:22750:10599 1:N:0:106
CATCCTGACCCTGAAGTACCCGGCTTGATTTCTGACATTAGATCGGAAGAGCACACGTCTGAACTCCAGTCACCGGCTATGATCTCGTATGCCGTCTTCTGCTTGAAAAAAAAAAAAATTACCACTAACACCATCACTCCTTCCTCCCACTTACCCCCTCTCTCCTCCTCATCCATCTCACTCGTCTCTCTCCCCGTTCCCCCACCTCCTGATCCCGCTACCTTATCTTCCCCTCGTTTTTTCCTCCCCTT
+
CCCCCFFFFFFFGGGGGGGGGGGGGGGHHHHHHHHHGHHHHHHHHGGGGGHHHHHHGHHHGHHHHHHHHHHHHHGGGGGHHHGDGHHFEGHHHGGGHGHHHHHHHHHHHHG@B>>></011111110?111..1>111=0<11/00/</..000//<:-://00:0////00;00000000;0..../009;9/.-..;/0/.9..9.;/0000;/.--:-/99000000;///.-.....-:000/9./.
@M05620:45:000000000-G6HP7:1:1101:25443:10610 1:N:0:106
AAACCAAGCAGACACTCACCGCTCCCTCGCCACAGGCCAATAGTTTGTCCTCACTGAGTTGGCAACAAGTGGCTGCTGTGGCTGCCATTTTTCTGGTGATGGCCATCAGCTCCGACGAGGTCAGCTGGGGGGCTTTCTTTGTGTAAGCAACGAGAAACCTGAAAGAAGCATTTTTTAACTAAGTCCTGCTGAGTCATTCATGAGTTTTTAGCCGCCTTGCTTCTTCTCACAGACTCTCTACTCTCATGCCA
+
CCCCCCBFCFFFGGGGGGGGGGGGGGHHGGGGGHHHGGHHHHHHHHHHHHHHHHHHHHHHHHHHGHHHHGHHGHGGHHGHHHHGGHHHHHHHHHHHHHHHHHHHHHGHHHGHHGGGGGGGEHHHHHHHGGGGGGGGGGGGGGGGGGFFFFFFFFFFFFFFFFFFFFFFFFFFFFFFFFFFFFFFFFFFFFFFFBFFFFFFFFFFFFFFFFFFFFFFFFFFFFFFFFFFFFFFFFFFFFFFFFFFFFFFFFB
@M05620:45:000000000-G6HP7:1:1101:26582:10671 1:N:0:106
TACCTGTACTGGGGAAGAGTGTAGCAATCGCCATTCCTACCCTAAAGATCGGAAGAGCACACGTCTGAACTCCAGTCACCGGCTATGATCTCGTATGCCGTCTTCTGCTTGAAAAAAAAAAAAAAAACCCAACCAACATTAAACTAATGATGACAAATAAGACATCAAAAAGACTCCGTAGAATAATGTATAACAAGAAATGACGATCACAGGCTGTCGTATATTATGCACTCTTGGAACAATGATAACAC
+
BBBBBFFFFFFFGGGGGGFGGGHFHHHHGGGGGGHHHHHHHHHHHHHGHHHDFGGHFHGHHHGHHHGHHHHHHHHHHHHHD@EGDGFBFGBGG?EHHHHFEFHGHHHGHGFGFHHFCE@CC////<<......<.<../0<0:0000000000000/0000C0/0000;0:../00/.....900000;0000000/;//////....://9...../.9.///////////////////..///::////
@M05620:45:000000000-G6HP7:1:1101:8068:10716 1:N:0:106
AGATTACTGCAACAGTTCCCCCTGGACCTGGAAAAGTTTCTTGCCTGGCTTACAGAAGCTGAAACAACTGCCAATGTCCTACAGGATGCTACCCGTAAGGAAAGGCTCCTAGAAGACTCCAAGGGAGTAAAAGAGCTGATGAAACAATGGCAAGTAAGTCAGGCATTTCCGCTTTAGCACTCTTGTGGATCCAATTGAACAATTCTCAGCATTTGTACTTGTAACTGACAAGCCAGGGACAAAACAAAGAT
+
CCCCCFFFFFFFGGGGGGGGGGGGHHHHHHHHHHHHHHHHHHHHHHHHHHHHHHHHHHHHHHHHHHHHHHHHHHHHHHHHHHHHHHHHHHHHHHGGCGHHHHFHHHHHGHHHHHHHHHHHHHHGGFGGHHHHHGHHHHGHH3FGHHHHHHHHHGHHHHHHHHHHHHHHHHGGGGGHHHHHHHHHHFGGHHHHHHHHHFGHHHHHHHHGHHGHHGHHHHHGHHHEHHHFGHHHHGGGGGGGAACFGGGGGGG
@M05620:45:000000000-G6HP7:1:1101:8130:10722 1:N:0:106
AAACCAAGCAGACACTCACCGCTCCCTCGCCACAGGCCAATAGTTTGTCCTCACTGAGTTGGCAACAAGTGGCTGCTGTGGCTGCCATTTTTCTGGTGATGGCCATCAGCTCCGACGAGGTCAGCTGGGGGGCTTTCTTTGTGTAAGCAACGAGAAACCTGAAAGAAGCATTTTTTAACTAAGTCCTGCTGAGTCATTCATGAGTTTTTAGCCGCCTTGCTTCTTCTCACAGACTCTCTACTCTCATGCCA
+
DDDDDCCFCFFFGGGGGGGGGGGGGGHHGGGGGHHHGGHHHHHHHHHHHHHHHHHHHHHHHHHHHHHHHHHHGHGGHHHHHHHGGHHHHHHHHHHHHHHHHHHHHHHHHHHHHGGGGGGGGHHHHHHHGGGGGGGGGGGGGGGGGGFFFFFFFFFFFFFFFFFFFFFFFFFFFFHFFFFFHFFFFFFFFFFFFFFFFHHHHFFFFFFFFFFFFFFFFFFFFFHFFFFFFFFFFFFFFFFFFFFFFFFBFFB
@M05620:45:000000000-G6HP7:1:1101:3143:10722 1:N:0:106
CATCCTGACCCTGAAGTACCCCGGCTTGATTTCTGACATTAGATCGGAAGAGCACACGTCTGAACTCCAGTCACCGGCTATGATCTCGTATGCCGTCTTCTGCTTGAAAAAAAAAAAACAATAAATGACGCTCAATAGCAACCTTTGCCCACAAAGTACTGAACAAAAGAGTATTGCCTACAGTCCACGTTAGTCCATGCACCGTCAGTCACAACCTCGCTCTTCATATCGCAACTTGACGTTGCCTGTCG
+
CCCCCFFFFFFFGGGGGGGGGGGEFGGGHHHHHHHHHHHHGHGHHHGGFGHHHGHHHGHHHGGHHHHHHFHHHGH1EFGGHFHGGHHFFFHHHHGGGHGHFHHHHHHHHHH@EGGBB<<//1?11=111/....111111>0./0000<00.<../0000:0:00/../.:;00000000/0000090:..9.000000000/-....000000..//.-...0000000....-/0009.....00000.
@M05620:45:000000000-G6HP7:1:1101:9754:10743 1:N:0:106
AAACCAAGCAGACACTCACCGCTCCCTCGCCACAGGCCAATAGTTTGTCCTCACTGAGTTGGCAACAAGTGGCTGCTGTGGCTGCCATTTTTCTGGTGATGGCCATCAGCTCCGACGAGGTCAGCTGGGGGGCTTTCTTTGTGTAAGCAACGAGAAACCTGAAAGAAGCATTTTTTAACTAAGTCCTGCTGAGTCATTCATGAGTTTTTAGCCGCCTTGCTTCTTCTCACAGACTCTCTACTCTCATGCCA
+
BBBBBBBFBFFFGGGFGGGGGGGGGGHHGGGGGHHFGGHHHHHHHHHHHHHHHHHHHHGGHHHHHHHHHGHHGFGGHGHHHHHGGHHHHHHHHHHHHHHHHHHHHHHHHHHHHGGGGG@FFHHHHHHHGGGGGGGGGGGGGFGGGGFFFFFFFFFFFFFFFFFFFFFFFFFFFFFFFFFFFFFFFFFFFFFFEFFFFFFFFFFFFFFFFFFFFFFFFFFFFFFFFFFFFFFFFFFFFFFFFFFFFFFBFFB
@M05620:45:000000000-G6HP7:1:1101:27012:10766 1:N:0:106
CATCCTGACCCTGAAGTACCCGGCTTGATTTCTGACATTAGATCGGAAGAGCACACGTCTGAACTCCAGTCACCGGCTATGATCTCGTATGCCGTCTTCTGCTTGAAAAAAAAAAAAAAAGAAACCAATAGTCAATATGAAAATTCTTTGATCAAACTTGGACACAAGAGATAATGTGAGGCATCGGGGGAATGGTTGAGGGGTTCAGACAGGATGCGAGCATTGAATGCGTGTATGTGGAGCATGTTGGT
+
DDDDDFFFFFFFGGGGGGGGGGGGGGGHHHHHHHHHHHHHHHHHHGGGGHHHHHHHGHHHGHHHHHHHHHHHHHGGGGGHHHHBGHHGGHHHHGGGHGHHHHHHHHHHHHG@DFG<>>/<..0<00<.11100000<0000000<000000000000:000000./.././000000000...0:;.----.:0000./:/.-:-.0000//..00/-.-9-00000000..../000:00./.00:00..
@M05620:45:000000000-G6HP7:1:1101:26227:10768 1:N:0:106
AGATTACTGCAACAGTTCCCCCTGGACCTGGAAAAGTTTCTTGCCTGGCTTACAGAAGCTGAAACAACTGCCAATGTCCTACAGGATGCTACCCGTAAGGAAAGGCTCCTAGAAGACTCCAAGGGAGTAAAAGAGCTGATGAAACAATGGCAAGTAAGTCAGGCATTTCCGCTTTAGCACTCTTGTGGATCCAATTGAACAATTCTCAGCATTTGTACTTGTAACTGACAAGCCAGGGACAAAACAAAGAT
+
BBABCFFFFFFFGGGGGGGGGGGGHHHHHHHHHHHHGHHHHHHHHHHHHHHHHHHHHHHHHHHHHHHHHHHHHHHHHHHHHHHHHHHHHHHHHHGGGGHHHHHHHHHHGHHHHHHHHHHHHHHGGHGGHHHHHGHHHHHHHHHHHHHHHHHHHGHHHHHHHHFHHHHHHHGGGGGHHHHHHHHHHGHGHHHHHHHHHHFFHHHHHHHHHHHHHGHHHHHGHHHGHHHHHHGHGGGGGGGGGGGGGGGGGGF
@M05620:45:000000000-G6HP7:1:1101:9972:10771 1:N:0:106
[truncated: 10,344,911 more chars]
