# Supplementary material for: Fast but not furious: a streamlined selection method for genome-edited cells
Source: Life Sci Alliance. 2021 Apr 26;4(6):e202101051. doi: 10.26508/lsa.202101051 (PMC8127327; doi:10.26508/lsa.202101051)
Supplement: Supplementary file 1 [file LSA-2021-01051_Supplemental_Data_1.zip › SANGER and Deep Sequencing/AFP/107_S107_L001_R1_001.fastq]

@M05620:45:000000000-G6HP7:1:1101:12301:1754 1:N:0:107
TACCTGTACTGGGGAAGCATTTGAATATCCCCCCATGGTGATGGGGACGGAGAACTGCTCCATAAACACAGGCAACGTGCCTAACTTTCCCGGGAAGATGAAGTCAAAGAGCGACCACAGCTCTTCGGAGGTTATTTTGCATCGGTGAGCCAGACAGAATGATCCGATGAGGGGTGCGAAACTATTTGAGGAAAGGAAGCACCTTTTTATTAAATTTACCTTTTAGCAATCGCCATTCCTACCCTAAAGAT
+
>3>AAFFFFFFFGGCEAGGGGGHGHHHHHHHGGGGHHHHHGGFGHGGFEE?EFHHHGHHHFFHFFFGFHHHGGHHHGHHGHHHGHHHHHHHGGGEGFHHHFGFHGHHHGGHHGGGGGHHHHHHHHHHGDGGGHHHHHHFFFHHG?EDEHHHHGGEHHGHHHGHHHH?EGFHEDGGGGGABGDGBGGGGEEG;CFFGFBFAFFFFFFFFEFFB99BFFFFFFFFFFBBBFFFFEDFEFFFFFFFFFFBBFFF
@M05620:45:000000000-G6HP7:1:1101:17117:1787 1:N:0:107
CATCCTGACCCTGAAGTACCCCATTGAGCATGGCATCGTCACCAACTGGGACGACATGGAGAAGATCTGGCACCACACCTTCTACAACGAGCTGCGCGTGGCCCCGGAGGAGCACCCAGTGCTGCTGACCGAGGCCCCCCTGAACCCCAAGGCCAACAGAGAGAAGATGACTCAGGTGAGGCTCGGCCGACGCCCGTGCTCCTCCCGTCCTTTCCCCAGTCATTTTCTGCCCGGCTTGATTTCTGTCATTT
+
11>>>FFFFFFFGGGGGGGGGGGGHGGHGBGEFHFHHGHHHGHDGGFCBAGHGGGEGHFBHHHFEFHF1GHHHGHHHGGHHHHHHFHFGGGGGHHGGGGGCEGEEECCGG?EHHHHGAGHHGHGHHFGFHGCGCCFCGCCCGCFGHCF..CEEGFEGEBFGGBEFF/CGFGGGGGGGGFFE9EF;??B@;@@<@@@@AAE/BF-B-BAAABFFBBBB-9/99;FFFFFFB/9-9-9@;-;BFFB////;B/
@M05620:45:000000000-G6HP7:1:1101:19374:1848 1:N:0:107
TACCTGTACTGGGGAAGCGTGTAGCAATCGCCATTCCTACCCTAAAGATCGGAAGAGCACACGTCTGAACTCCAGTCACCGGCTATGATCTCGTATGCCGTCTTCTGCTTGAAAAAAAACACAGTTGGGCGGATCTCCTCGAGAAAGCAACGAGAAACCTGAAAGAAGCAATAATCAAACAAGTCCCGCAGTGCCATTCATGAGCTCTTAGCTGCCTTGCTTCTCACGACCGTCTCTCTAATCCTATGTCA
+
AAAABFFFFFFFGGFGGGGGGGGHHHHHHGGGGGHHHHHHGHHHHGHFGHHGGGGHHHHHHHGHHHGHHHHHHHHGHHHHGGGGGHGDGFGHHGDHHGHGGFHGHHHHHHHFHFHHGGC/F0?02222/0//---1<1>0<..../<</C.;CA.CFC./:/0:0/9/9B/00;00;000../;00;;--;.;/://:9//////////:9////./:/;/:9BB//..---....9/////:/;///;//
@M05620:45:000000000-G6HP7:1:1101:18720:1848 1:N:0:107
CATCCTGACCCTGAAGTACCCCATTGAGCATGGCATCGTCACCAACTGGGACGACATGGAGAAGATCTGGCACCACACCTTCTACAACGAGCTGCGCGTGGCCCCGGAGGAGCACCCAGTGCTGCTGACCGAGGCCCCCCTGAACCCCAAGGCCAACAGAGAGAAGATGACTCAGGTGAGGCTCGGCCGACGCCCGTGCTCCTCCCGTCCTTTCCCCAGTCATTTTCTGCCCGGCTTGATTTCTGACATTT
+
>ABCCFFFFFFFGGGGGGGGGGGHHHHHHHHHHHHHHGHHHGHHHGHHHHHHGGGGGHHHHHHHHHHHHHHHHGHHHGGHHHHHHHHHGGGGGHHGGGGGGGHHGGGGGGGGHHHHGGHHHHHHHHHHHHGGGGGGGGGGGGHHHHGGGGHGHHGGGGGGGGGGGGGGGGGGGGGGGGGGGGGGFFFFFFFFFFFFFFFFFFFFFFFFFFFFFFFFFFFFFFFFFFFFFFFFFFCFFFAFFFFFF;BFFF0
@M05620:45:000000000-G6HP7:1:1101:18735:1862 1:N:0:107
CATCCTGACCCTGAAGTACCCCATTGAGCATGGCATCGTCACCAACTGGGACGACATGGAGAAGATCTGGCACCACACCTTCTACAACGAGCTGCGCGTGGCCCCGGAGGAGCACCCAGTGCTGCTGACCGAGGCCCCCCTGAACCCCAAGGCCAACAGAGAGAAGATGACTCAGGTGAGGCTCGGCCGACGCCCGTGCTCCTCCCGTCCTTTCCCCAGTCATTTTCTGCCCGGCTTGATTTCTGACATTA
+
3>>AAFFFFFFFGGGGGGGGGGGHHHHHHHGHHHHHHGHHHGHHHGHHHHHHGGGGGHHHHHHHHHHHHHHHHGHHHGGHHHHHHHHHGGGGGHHGGGEGGGHHGGGCGGGGHHHHGGHGFHHHHHHGHHGGGGGGGGGGGGHGHHGGGGHGHHGGGGGGGGGGFGGBFGGGGGFGGGGGGFGGFFFFF;DFFFFFADFFFFFFFFFFDD.BFFFFFFFFFFFFFFFFFEFFBFAFF;ABFFFFF/B9BF/
@M05620:45:000000000-G6HP7:1:1101:18426:1905 1:N:0:107
AGATTACTGCAACAGTTCCCCCTGGACCTGGAAAAGTTTCTTGCCTGGCTTACAGAAGCTGAAACAACTGCCAATGTCCTACAGGATGCTACCCGTAAGGAAAGGCTCCTAGAAGACTCCAAGGGAGTAAAAGAGCTGATGAAACAATGGCAAGTAAGTCAGGCATTTCCGCTTTAGCACTCTTGTGGATCCAATTGAACAATTCTCAGCATTTGTACTTGTAACTGACAAGCCAGGGACAAAACAAAGAT
+
3>>AAFFFFFFFGFFFGGGGGGGGHHHHHHHGHHHHHHHHHHHGHHHHHHHHHHHHHHHHHHHHHHHHHHHHHHHHHHHHHHHHHGHHHHHHHHGGGGHHHHHHHHHHGHHHHHHHHHHHHHHGGHGGHHHHHGHHHHGHHHHHHHHHHHHHHGHHHHHGGHHHHHHHHHGGGGGHGHHHHHHHHHHGGHHHGHHHHHHHHHHHHHHHHHHHHHHHGHHHHHHHHHHHHHFHHGGGGGGGGGGGGGGGGGG
@M05620:45:000000000-G6HP7:1:1101:13555:1923 1:N:0:107
CATCCTGACCCTGAAGTACCCCGGCTTGATTTCTGACATTAGATCGGAAGAGCACACGTCTGAACTCCAGTCACCGGCTATGATATCGTATGCCGTCTTCTGCTTGAAAAAAAAAAATATTTTGTTTGACAGAGTGTCTTGTTGAGAACAGATGTAGGACATGATTTTTTCCTGCAACAGGGAAAATAAAGTATAAGTTTTAAAGATTTATTCTTTAATACAGGATCTCAAAGCCAGCTTTAGAAAAAGGA
+
3>AABFFFFFFFGGGGFGGGGGGGGGGGHHHHGFHHGHHHBDBGHGGGGGFGGGHFHEHHHFFGHDGF3ADGFHGGECGAFGHH4E@FHFHBDHEEECFHFHFHHH?F33B<E/</>0@@>22@?<0<1F1CF01?FDDDDFG<11.=>00<1=DDFFE/<DGG0=D0=-:CBCCC0:.GH..;9CF0B000;900C00;CF0BBFBB0;9BBBBFGBCF09;/.0BBFFBBFFFFAE//999//;BF..;
@M05620:45:000000000-G6HP7:1:1101:18415:1925 1:N:0:107
AGATTACTGCAACAGTTCCCCCTGGACCTGGAAAAGTTTCTTGCCTGGCTTACAGAAGCTGAAACAACTGCCAATGTCCTACAGGATGCTACCCGTAAGGAAAGGCTCCTAGAAGACTCCAAGGGAGTAAAAGAGCTGATGAAACAATGGCAAGTAAGTCAGGCATTTCCGCTTTAGCACTCTTGTGGATCCAATTGAACAATTCTCAGCATTTGTACTTGTAACTGACAAGCCAGGGACAAAACAAAGAT
+
3AABCFFFFFFFGGGGGGGGGGGGHHHHHHHHGHHHHHHHHHHHHHHHHHHHHHHHHHHHHHHHHHHHHHHHHHHHHHHHHHHHHHHHHHHHHHGGGGHHHHHHHHHHGHHHHHHHHHHHHHHGGHGGHHHHHGHHHHHHHHHHHHHHHHHHHGHHHHHHHHHHHHHHHHGGGGGHHHHHHHHHHHHGHHHHHHHHHHHGHHHHHHHHHHHHHHHHHHHHHHHHHHHHHHHHHGGGGGGGGGGGGGGGGGG
@M05620:45:000000000-G6HP7:1:1101:12522:1933 1:N:0:107
CATCCTGACCCTGAAGTACCCGGCTTGACTTCTGATATTCGACCGGAAGAGCACCCGTCTGAACTCCAGTCACCGGCTATGCTACCGCATGCTGCCTTCTGCTTGAAAGAAAAACCCAGTGCTGCTGACCGAGGCCCCCCTGAACCCCAAGGCCAACAGAGACAAGATGACTCAGGTAAGGCTCGGCCGACGCCCGTGCTCCTCCCGTCCTTTCCCCACTCATTTTCTTCCCGGCTTGATTTCTACCATTA
+
1>>AAFFDFCFFGGGGGGGGF1A0EE0011DB21D22AF2A2/AA///E00BEA/BA//B?GHB11G1GFHGGH/////B@1B210///?EG1F101111FF111<<F1BG00B/??//B1B21B<@DFFCC/<A/A?C?C./C/<.E.<.CGG..:E::/C/:/.;0;0;9;FF9F0;09//.9@EB@G@--9>---;9BFFFFF-A9AA/BBBB---99FB9FBFF/9BF---@--;/9:FF//;//;/
@M05620:45:000000000-G6HP7:1:1101:12506:1946 1:N:0:107
CATCCTGACCCTGAAGTACCCGGCTTGATTTCTGACATTAGATCGGAAGAGCACACGTCTGAACTCCAGTCACCGGCTATGATCTCGTATGCCGTCTTCTGCTTGAAAAAAAAAAACAGTGCTGCTGACCGAGGCCCCCCTGAACCCCAAGGCCAACAGAGATAAGATGACTCAGGTGATGCTTGGCTGACGCCCGTTCTCCGCCCGTCCTTTCCCCAGTCCTTTTCTTCCCGGCTTGCTTTCTGACGTTT
+
>>AAAFFFFFFFGGGGGGGGG1AAFEEGHHHHHFHGCFGFFGGHEA?FEGGFGHHH?AFFEHHFGDGCGGHHHHE/EEEGFEHDBDG?>FFHFEEEGGHHHHDE1FFG1FEE/B<//<@@F1FFBGF100/<--ACECCCGGG0::..:.:..::;9./;/F000900C;0CFB0C0C090000::9/.99AA@99=--9//---;-99--;/;9F--:9///9//9////-9-@---999;/;///---9
@M05620:45:000000000-G6HP7:1:1101:17912:1953 1:N:0:107
TACCTGTACTGGGGAAGCATTTGAATATCCCCCCATGGTGATGGGGACGGAGAACTGCTCCATAAACACAGGCAACGTGCCTAACTTTCCCGGGAAGATGAAGTCAAAGAGCGACCACAGCTCTTCGGAGGTTATTTTGCATCGGTGAGCCAGACAGAATGATCCGATGAGGGGTGCGAAACTATTTGAGGAAAGGAAGCACCTTTTTATTAAATTTACCTTTTAGCAATCGCCATTCCTACCCTAAAGAT
+
AAACCFFFFFFFGGCGGGGGGGHHHHHHHHHGGGGHHHGHHHHHHGGGGGGGGHHHHHHHHHHHHHHHHHHHGHHHGHHHHHHHHHHHHHHGGGGGGHHHHHHHHHHHHGHHGGGGGHHHHHHHHHHGGGGCHHHHHHHGGHHGDEGFGHHHHHGHHHHHHHHHHHGGGHHHGGECFGFADGGFGGGGEGGBFFGGFFGGGGFFFFFFFFFFF0BFFFFFFFFFFFFFFFFFFFFFFFFFFFFFFFFFFFF
@M05620:45:000000000-G6HP7:1:1101:17913:1975 1:N:0:107
TACCTGTACTGGGGAAGCATTTGAATATCCCCCCATGGTGATGTGGACGGAGAACTGCTCCATAAACACAGGCAACGTGCCTAACTTTCCCGGGAAGATGAAGTCAAAGAGCGACCACAGCTCTTCGGAGGTTATTTTGCATCGGTGAGCCAGACAGAATGATCCGATGAGGGGTGCGAAACTATTTGAGGAAAGGAAGCACCTTTTTATTAAATTTACCTTTTAGCAATCGCCATTCCTACCCTAAAGAT
+
A>AAA1FFFFF@A1FE1FEBGGDGFHHHHHHGGGEFHFGBGA22B1BGEEAAECGGFHHFGFGFHFFHGHEEEG0F@GEHGHFBFDBGGHH?EECG/BGG1>GHGBFFFG0GCCECGH/GGFCGHHHGG??CFDGHHH11FGH//CEAGFHGGHCGHGFGHHGHGH.CCDBGCCACCC.@AGGBBFFFF.C0;F../;.A/FEGFGGFFFFFFEFFFFFBBBFBB/;F//9--AAEFFFFFFFFBFFFFF9
@M05620:45:000000000-G6HP7:1:1101:12814:1984 1:N:0:107
TACCTGTACTGGGGAAGCATTTGAATATCCCCCCATGGTGATGGGGACGGAGAACTGCTCCATAAACACAGGCAACGTGCCTAACTTTCCCGGGAAGATGAAGTCAAAGAGCGACCACAGCTCTTCGGAGGTTATTTTGCATCGGTGAGCCAGACAGAATGATCCGATGAGGGGTGCGAAACTATTTGAGGAAAGGAAGCACCTTTTTATTAAATTTACCTTTTAGCAATCGCCATTCCTACCCTAAAGAT
+
ABABCFFFFFFFGGGGGGGGGGHHHHHHHHHGGGGHHHHHHHHHHGGGGGGGGHHHHHHHHHHHHHHHHHHHGHHHGHHHHHHHHHHHHHHGGGFGGHHHGHHHHHHHHHHHGGGGGHHHHHHHHHHGDGGCGHHHHHHGGHHGGGGGHHHHHHGHHHGHHHHHHHGGGHHHGGFFGGGGGGGGGGGGGGGBBFGGFFGGGGFFFFFFFFFFFFFFFFFFFFFFFFFFFFFFFFFFFFFFFFFFFFFFFFF
@M05620:45:000000000-G6HP7:1:1101:12793:1986 1:N:0:107
TACCTGTACTGGGGAAGCATTTGAATATCCCCCCATGGTGATGGGGACGGAGAACTGCTCCATAAACACAGGCAACGTGCCTAACTTTCCCGGGAAGATGAAGTCAAAGAGCGACCACAGCTCTTCGGAGGTTATTTTGCATCGGTGAGCCAGACAGAATGATCCGATGAGGGGTGCGAAACTATTTGAGGAAAGGAAGCACCTTTTTATTAAATTTACCTTTTAGCAATCGCCATTCCTACCCTAAAGAT
+
AABCCFFFFFFFGGGGGGGGGGHHHHHHHHHGGGGHHHFGHHHHHGGGGGGGGHHHHHHHHHHHHHHHHHHHGGHHGHHHHHHHHHHHHHHGGGEGGGHHGHHHHHHHHHHHGGGGGHHHHHHHHHHGEDG?GHHHHHHHFHHGGGGFHHHHHHGHHHHHHGHHHHDEGHHHGGCEFGDDGGGGGGGGBEGCFFGGFGGGGGFFFFFFFFFFFFFFFFFFFFFFFFFFFFFFFFFFFFFFFFFFFFFFFFF
@M05620:45:000000000-G6HP7:1:1101:12805:2003 1:N:0:107
TACCTGTACTGGGGAAGCATTTGAATATCCCCCCATGGTGATGGGGACGGAGAACTGCTCCATAAACACAGGCAACGTGCCTAACTTTCCCGGGAAGATGAAGTCAAAGAGCGACCACAGCTCTTCGGAGGTTATTTTGCATCGGTGAGCCAGACAGAATGATCCGATGAGGGGTGCGAAACTATTTGAGGAAAGGAAGCACCTTTTTATTAAATTTACCTTTTAGCAATCGCCATTCCTACCCTAAAGAT
+
BBBBBFFFFFFFGGGEEGGGGGGGHGHHHHHGGGGHHHGGHHHGGGGGGGGGGHHHHHHHHHHHHHHHHGHHFGHHGHEHHHHHHHHHHHHGGGGGGHHHHHHHGFHHGHHHGGGGGHHHHHHHHHHGGGGEHHHHHHFHEHHD.CAGHHHGGHGGHHHHHHHHHGGGGHHEGGGGGGGGGGGGGGGGGFGBFFGGGGGEGGFFFFFFFFFFFFFFFFFFFFFFFFFFFFFFFFFFFFFFFFFFFFFFFFF
@M05620:45:000000000-G6HP7:1:1101:12573:2138 1:N:0:107
AAACCAGAAGACATTAGGTCAGCTAGATCGGAAGAGCACACGTCTGAACTCCAGTCACCGGCTATGATCTCGTATGCCGTCTTCTGCTTGAAAAAAAAAAAAAAAAAAGAACAAAGAAGGATAACGAGTAGGAGTTGGTTAGTATGGGCGAGAGCAACTTGATAGTTGCATTAGTGGATGATGAGGTGTATCTAGATATGTATGGTGGGGGTATTGTAGAATTAGCAAATAGTATGAACTGTGATGAGCAG
+
BBBBBBBFFFCFGGGGGGGGGGHHGHHHHHGEGGHHHHHHHGHHHGHHHHHHHHHHHHHGGGGGHHFGFHHFFEHHHHFEGHGHHHGHHHFHGHFGGGGEE////////<00000000<000000.....000<//0/..0.000;/..-9---.//./00000000000000000.00;/////9/.9///////////////.//.---9.///;////9/;9///://////////////////////
@M05620:45:000000000-G6HP7:1:1101:11690:2138 1:N:0:107
CATCCTGACCCTGAAGTACCCCATTGAGCATGGCATCGTCACCAACTGGGACGACATGGAGAAGATCTGGCACCACACCTTCTACAACGAGCTGCGCGTGGCCCCGGAGGAGCACCCAGTGCTGCTGACCGAGGCCCCCCTGAACCCCAAGGCCAACAGAGAGAAGATGACTCAGGTGAGGCTCGGCCGACGCCCGTGCTCCTCCCGTCCTTTCCCCAGTCATTTTCTGCCCGGCTTGATTTCTGACATTA
+
BCCCCFFFFFFFGGGGGGGGGGGHHHHHHHHHHHHHHGHHHGHHHGHHHHGHGGGGGHHGHHHHHHHHHHHHHGHHHGGHHHHHHHHHGGGGGHHGGGGGGGHHGGGGGGGGHGHHGGHGHHHHHHHHGHGGGGGGGGGGGGHHHHGGGGHGHHGGGGGGGGGGGGGGGGGGGGGGGGGGGGGGFFFFFFFFFFFFCFFFFFFFFFFFFFFFFFFFFFDFFFFFFFFFFFFFFFFFFF?FFFFFFBBBFF0
@M05620:45:000000000-G6HP7:1:1101:11708:2148 1:N:0:107
CATCCTGACCCTGAAGTACCCCATTGAGCATGGCATCGTCACCAACTGGGACGACATGGAGAAGATCTGGCACCACACCTTCTACAACGAGCTGCGCGTGGCCCCGGAGGAGCACCCAGTGCTGCTGACCGAGGCCCCCCTGAACCCCAAGGCCAACAGAGAGAAGATGACTCAGGTGAGGCTCGGCCGACGCCCGTGCTCCTCCCGTCCTTTCCCCAGTCATTTTCTGCCCGGCTTGATTTCTGACATTT
+
AABBBFFFFFFFGCFGGGGGGGFHHHHHGHHHFGHHHEHHHGHHHGHCEFGGAAFCGHHGHBHFHHHHHHHHHGHFHGGHHHHFHHGHEFGGGHHGGGEGGGHHGGBD?DDEGHHHGGEGCGH?FGHGHHDGG?CGGGFGGGHHHHGGDDHEGHE.EAFFGGBEBFFGGFGGGGGGGB0A.=EFF-ADD-B9@FF;;.;;BF/FFFA;;DABFFFFB.:BFBFBFFFFFEFF.@DB-@./;FFFB/9;FF/
@M05620:45:000000000-G6HP7:1:1101:12382:2290 1:N:0:107
AGATTACTGCAACAGTTCCCCCTGGACCTGGAAAAGTTTCTTGCCTGGCTTACAGAAGCTGAAACAACTGCCAATGTCCTACAGGATGCTACCCGTAAGGAAAGGCTCCTAGAAGACTCCAAGGGAGTAAAAGAGCTGATGAAACAATGGCAAGTAAGTCAGGCATTTCCGCTTTAGCACTCTTGTGGATCCAATTGAACAATTCTCAGCATTTGTACTTGTAACTGACAAGCCAGGGACAAAACAAAGAT
+
ABBBBFFFFFFFGGGGGGGGGGGGHHHHHHHHHHHHGHHHHHHHHHHHHHHHHHHHHHHHHHHHHHHHHHHHHHHHHHHHHHHHHGHHHHHHHHGGGGHHHHHHHGHHGHHHHHHGHHHHHHHGGGGFHHHHHGHHHHGHHHHHHHHHHHHHHGHHHHHHHHHHHHHHHHGGGGGHHHHHHHHHHHGGFGHHHHHHHHHHHHGHHHHHHHHHHHHHHFHGHHGHHHHFFHHHGGGGGGGGGGGGGGGGFGF
@M05620:45:000000000-G6HP7:1:1101:12379:2308 1:N:0:107
AGATTACTGCAACAGTTCCCCCTGGACCTGGAAAAGTTTCTTGCCTGGCTTACAGAAGCTGAAACAACTGCCAATGTCCTACAGGATGCTACCCGTAAGGAAAGGCTCCTAGAAGACTCCAAGGGAGTAAAAGAGCTGATGAAACAATGGCAAGTAAGTCAGGCATTTCCGCTTTAGCACTCTTGTGGATCCAATTGAACAATTCTCAGCATTTGTACTTGTAACTGACAAGCCAGGGACAAAACAAAGAT
+
ABCBBFFFFFFFGGGGGGGGGGGGHHHHHHHHHHHHGHHHHHHHHHHHHHHHHHGHHHHHHHHHHHHHHHHHHHHHHHHHHHGHHHHHHHHHHHGGGGHHHHHHHHHHGHHHHHHHHHHHHHHGGGGGHGHHHGHHHHHHHHHHHHHHHHHGHGHHHHHHHHHHHHHHHHGGGGGHGHHHHHHHHGHGHHHHGHHHHGHGGHHHHHHHDGHHHHHHHGHHHHHHHHHGHHHHHGGGGGGGGGGGGGGGGGF
@M05620:45:000000000-G6HP7:1:1101:17824:2350 1:N:0:107
AAACCAGAAGACATGAGGTCAGCTAGATCGGAAGAGCACACGTCTGAACTCCAGTCACCGGCTATGATCTCGTATGCCGTCTTCTGCTTGAAAAAAAAAAAAACAAAAAAAACGCAAATTACCTCTAACCGATACCCCCCTAAACCCCAACGCCACCAGAAAAAAACTGATTCAGGTACAGATCGTACTACGCACCAACACCGACCCATCTCTCCCCAATCATTTGCCTGCCCGCTTGATATTATACATCC
+
BBBBBBBFFFFFGGFGGGBGGGHHGHHHHHGGGGHHHHHHHGHHHGHHHHHHHHHHHHHGGGGGHGHHFFHHFGHHHHGFGHGHGHHHHHHHHHHGGGGE<>////00///>//----11<=1100000.---:@GH::C-./;CBAFDG..--;.;A..//..9-.9/;//////;//////9;.9../:.-.:9....99---;9.///9/;;/A...;///9///9/.9..;-:;.//9//////9//
@M05620:45:000000000-G6HP7:1:1101:15834:2371 1:N:0:107
ATCTCTATCTCCTAAAAACCTGTTTAGATTTGGAGATAGACCTTCAGGTTTTTCATCATTTTCTGCATGAATTATACATTGACCACGTTCCAGCGTGGTCAGTTTGCAGCATTCTGTTATTTTGTTTGACAGAGTGTCTTGTTGAGAACATATGTAGGACATGATTTTTTCCTGCAACAGGGAAAATAAAGTATAAGTTTTAAAGATTTATTCTTTAATAAAGGATCTCAAAGCCAGCTTTAGAAAAAGGA
+
CCCCCFFFFFFFGGGGGGGGGGHHHHHHHHHHHHHHHHHHHHHHHHHHHHHGGHHHHHHHHIHHHHHHHHHHHHHHHHHHHHHHGHGHHHHHHHGGGGHHHHHHHHHHHHHHHHHHHHGHHHHHHHHHHHHHHHHHHHHHHHHHHHHHHHHHHHHHHHHHHHHHHHHHHGHHHHHHHHHHHGGHHHHHHGHHHHHHHGHHHHHHHHHHHHHHHHHHHHHHGHHHHHHGHHHHHHHHGGHHHHHFGGHHGGH
@M05620:45:000000000-G6HP7:1:1101:15828:2390 1:N:0:107
ATCTCTATCTCCTAAAAACCTGTTTAGATTTGGAGATAGACCTTCAGGTTTTTCATCATTTTCTGCATGAATTATACATTGACCACGTTCCAGCGTGGTCAGTTTGCAGCATTCTGTTATTTTGTTTGACAGAGTGTCTTGTTGAGAACATATGTAGGACATGATTTTTTCCTGCAACAGGGAAAATAAAGTATAAGTTTTAAAGATTTATTCTTTAATAAAGGATCTCAAAGCCAGCTTTAGAAAAAGGA
+
BCCCCFFFFFFFGGGGGGGGGGHHHHHHHHHHHHHHHHHHHHHHHHHHHHHGGHHHHHHHHIHHIHHHHGHHHHHHHHHHHHHHHHGHHHHGHHGGGGHHHHHHHHHHHHHHHHHHHHHHHHHHHHHHGHHHHHHHHHHHHHHHHHGHHHHHHHHGHHHHHHHHHHHHHGHHHHHHHHHHHGGHHHHHHHHHHHHHHGHHHHHHHHHHHHHHHHHHHGHHHFBHHHHHHHHGHHHHHGHHHHHFGFHFGGH
@M05620:45:000000000-G6HP7:1:1101:15845:2392 1:N:0:107
ATCTCTATCTCCTAAAAACCTGTTTAGATTTGGAGATAGACCTTCAGGTTTTTCATCATTTTCTGCATGAATTATACATTGACCACGTTCCAGCGTGGTCAGTTTGCAGCATTCTGTTATTTTGTTTGACAGAGTGTCTTGTTGAGAACATATGTAGGACATGATTTTTTCCTGCAACAGGGAAAATAAAGTATAAGTTTTAAAGATTTATTCTTTAATAAAGGATCTCAAAGCCAGCTTTAGAAAAAGGA
+
ABABCFFFFFFFGGGGGGGGGGGHHHHHHHHHGHHHHHHHHHHHHHHHHHHGGHHHHHHHHHHHHHHHHHHHHHHHHHHHHGHHHHGHHHHHHHGGEGHHHHHHHHHGHHHHHHHFHHHHHHHHHHHHGHHHHHHHHHHHHHHHHHGHHHHHHHHHHHHGHHHHHHHHHGHHHHHHHHHHGGFHHHHHHGHHHHHFGGHHHHHHGHHHHHHHHHHHHHHHDGGHHHHHGHHHHHHHHGHHHHHGHGGFDDH
@M05620:45:000000000-G6HP7:1:1101:17436:2439 1:N:0:107
CATCCTGACCCTGAAGTACCCCATTGAGCATGGCATCGTCACCAACTGGGACGACATGGAGAAGATCTGGCACCACACCTTCTACAACGAGCTGCGCGTGGCCCCGGAGGAGCACCCAGTGCTGCTGACCGAGGCCCCCCTGAACCCCAAGGCCAACAGAGAGAAGATGACTCAGGTGAGGCTCGGCCGACGCCCGTGCTCCTCCCGTCCTTTCCCCAGTCATTTTCTGCCCGGCTTGATTTCTGACATTA
+
A>3ABFDFFFFFFGGGGGGGGGGHHHHHHFGHHHBGHCEHEGHGEGHHGGFHGFGG?GGGBGHHHHFFHHHHHGHHHGGHHHHHHHHHGGGGGHHGGGGGCGHHGGGGGGGGHHHHGGHHGGGHHHHHHHGGGGGGGGGGGGGFCGGGGGHGHHGGGGGGFGGGGGFGGGGFGGGFGGGGGGGGAFEDBCFFFFFF@DD?FFFFFFFFDDDFFFFFBFF;FFFFFFFFFBBEFDAFD;.BFFFFF//;BF/
@M05620:45:000000000-G6HP7:1:1101:17436:2464 1:N:0:107
CATCCTGACCCTGAAGTACCCCATTGAGCATGGCATCGTCACCAACTGGGACGACATGGAGAAGATCTGGCACCACACCTTCTACAACGAGCTGCGCGTGGCCCCGGAGGAGCACCCAGTGCTGCTGACCGAGGCCCCCCTGAACCCCAAGGCCAACAGAGAGAAGATGACTCAGGTGAGGCTCGGCCGACGCCCGTGCTCCTCCCGTCCTTTCCCCAGTCATTTTCTGCCCGGCTTGATTTCTGACATTT
+
BCCCCFFFFFFFGGGGGGGGGGGHHHHHHHHHHHHHHGHHHGHHHGHGHHHHGGGGGHHHHHHHHHHHHHHHHGHHHGGHHHHHHHHHGGGGGHHGGGGGGGHHGGGGGGGGHHHHGGHGHHHHHHHHHHGGGGGGGGGGGGHHHHGGGGHGHHGFGGGGGGGGGGGGGGGGGGGGGGGGGGGGFFFFFFFFFFFF@DFFFFFFFFFFFFFFFFFFFFFBFFFFFFFFFFFFDFFFFAFFFFFFFBFFFF0
@M05620:45:000000000-G6HP7:1:1101:16523:2530 1:N:0:107
CATCCTGACCCTGAAGTACCCCATTGAGCATGGCATCGTCACCAACTGGGACGACATGGAGAAGATCTGGCACCACACCTTCTACAACGAGCTGCGCGTGGCCCCGGAGGAGCACCCAGTGCTGCTGACCGAGGCCCCCCTGAACCCCAAGGCCAACAGAGAGAAGATGACTCAGGTGAGGCTCGGCCGACGCCCGTGCTCCTCCCGTCCTTTCCCCAGTCATTTTCTGCCCGGCTTGATTTCTGACATTC
+
1AAAAFFFF1FFGGGGGGGFFEGHHHFHFFHGHHHGGGHHHGHCHGGGGHHHG/EEGFFBGBGHHHHHHHHHHGHHGGGFGFHFHFFHGGCEGHHGCEEEEGHHGGGCCG?FEHHGFGHHHHHHHHHHHHGGGGGGGGGGGGGHGHCG?AGAHHG.CEFGFF?EFFFGGGGGGGFBFFFGGGGG@@EF@??@@@@?@BBEFF/FFFFEFA?BFB/9F-A9F9BFFFFBFEFEF@?-@-9BFFBFB;F/FF/
@M05620:45:000000000-G6HP7:1:1101:14834:2576 1:N:0:107
TACCTGTACTGGGGAAGCATTTGAATATCCCCCCATGGTGATGGGGACGGAGAACTGCTCCATAAACACAGGCAACGTGCCTAACTTTCCCGGGAAGATGAAGTCAAAGAGCGACCACAGCTCTTCGGAGGTTATTTTGCATCGGTGAGCCAGACAGAATGATCCGATGAGGGGTGCGAAACTATTTGAGGAAAGGAAGCACCTTTTTATTAAATTTACCTTTTAGCAATCGCCATTCCTACCCTAAGATC
+
DDDCCFFFFFFFGGGGGGGGGGHHHHHHHHHGGGGHHHGHHHHHHGGGGGGGGHHHHHHHHHHHHHHHHHHHGGHHGHHHHHHHHHHHHHHGGGGGGHHHGHHHHHHHHHHHGGGGGHHHHHHHHHHGGGG?GHHHHHHHGHHGGGGGHHHHHHGHHHHHHHHHHHGGGHHHGGAEFGDGGGGGGGGGGGGFFGGGGGGGGGFFFFFFFHHFFFFFFFFFFFFFFFFFFFFFFFFFFFFFFFFFFFFFFHF
@M05620:45:000000000-G6HP7:1:1101:21216:2699 1:N:0:107
CATCCTGACCCTGAAGTACCCCATTGAGCATGGCATCGTCACCAACTGGGACGACATGGAGAAGATCTGGCACCACACCTTCTACAACGAGCTGCGCGTGGCCCCGGAGGAGCACCCAGTGCTGCTGACCGAGGCCCCCCTGAACCCCAAGGCCAACAGAGAGAAGATGACTCAGGTGAGGCTCGGCCGACGCCCGTGCTCCTCCCGTCCTTTCCCCAGTCATTTTCTGCCCGGCTTGATTTCTGACATTT
+
BCCCCFFFFFFFGGGGGGGGGGGHHHHHHHHHHHHHHGHHHGHHHGHGGHHHGGGGGHHHHHHHHHHGHHHHHGHHHGGHHHHHHHHHGGGGGHHGGGGGGGHHGGGGGGGGHHHHGGHGHHHHHHHHHHGGGGGGGGGGGGHHHHGGGGHGHHGGGGGGGGGGGGGGGGGGGGGGGGGGGGGGFFFFFFFFFFFF;DFFFFFFFFFEFFFFFFFFFFFFFFFFFFFFFFFFDFFFFAAFFFFFFFFFFF0
@M05620:45:000000000-G6HP7:1:1101:12622:2755 1:N:0:107
TACCTGTACTGGGGAAGCATTTGAATATCCCCCCATGGTGATGGGGACGGAGAACTGCTCCATAAACACAGGCAACGTGCCTAACTTTCCCGGGAAGATGAAGTCAAAGAGCGACCACAGCTCTTCGGAGGTTATTTTGCATCGGTGAGCCAGACAGAATGATCCGATGAGGGGTGCGAAACTATTTGAGGAAAGGAAGCACCTTTTTATTAATTTTACCTTTTAGCAATCGCCATTCCTACCCTAAAGAT
+
A1AA>DFDFFFC1AFG?EFAFGHHFEGDFDBFCGCCGCBFBAFCA?EEEE/E/0BGDEH111ABEFE@FGHGEGFEEGFAGDE10@BGFHHGGE?EGAHFHDGHFFGHHFF0EBBCCHHH/G1FGDGGGC@<0?GFH1<11F1E<>AFC1<FC<CGGBHG<0=0<<.=ACG/AC::.9C-9-9FFFG0BEG0C/;A9B../9-9B/FFABFB9/;F/B/9/9FFFBF//9/-9BBEBF9B/B--/BFFFE;
@M05620:45:000000000-G6HP7:1:1101:12601:2756 1:N:0:107
TACCTGTACTGGGGAAGCATTTGAATATCCCCCCATGGTGATGGGGACGGAGAACTGCTCCATAAACACAGGCAACGTGCCTAACTTTCCCGGGAAGATGAAGTCAAAGAGCGACCACAGCTCTTCGGAGGTTATTTTGCATCGGTGAGCCAGACAGAATGATCCGATGAGGGGTGCGAAACTATTTGAGGAAAGGAAGCACCTTTTTATTAAATTTACCTTTTAGCAATCGCCATTCCTACCCTAAAGAT
+
BBBCBFFFFFFFGGGEGGGGGGHHHHHHHHHGGGGHHHFHHHHHHGGGGGGGGHHHHHHHHHHHHHHHHHHHGHHHGHHHHHHHHHHHHHHGGGEGGHHHGHHHHHHHHHHHGGGGGHHHHHHHHHHGDDGCHHHHHHHHGHHGGGGGHHHHHHGHHHHHHHHHHHGGGHHHGGEEFGDGGGGGGGGGGGG0BFFGFGGGGGFFFFFFFFFFFFFFFFFFFFFFFFFFFFFFFFFFFFFFFFAFFFFBFFF
@M05620:45:000000000-G6HP7:1:1101:17488:2766 1:N:0:107
CATCCTGACCCTGAAGTACCCCATTGAGCATGGCATCGTCACCAACTGGGACGACATGGAGAAGATCTGGCACCACACCTTCTACAACGAGCTGCGCGTGGCCCCGGAGGAGCACCCAGTGCTGCTGACCGAGGCCCCCCTGAACCCCAAGGCCAACAGAGAGAAGATGACTCAGGTGAGGCTCGGCCGACGCCCGTGCTCCTCCCGTCCTTTCCCCAGTCATTTTCTGCCCGGCTTGATTTCTGACATTT
+
CDDDDFFFFFFFGGGGGGGGGGGHHHHHHHHHHHHHHGHHHGHHHGHHHHHHGGGGGHHHHHHHHHHHHHHHHGHHHGGHHHHHHHHHGGGGGHHGGGGGGGHHGGGGGGGGHHHHGGHHHHHHHHHHHHGGGGGGGGGGGGHHHHGGGGHGHHGGGGGGGGGGGGGFGGGGGGGGGGGGGGGGFFFFFFFFFFFFDFFFFFFFFFFFFFFFFFFFFFFFFFFFFFFFFFFFFFFCFFAFFFFFF:FFFF0
@M05620:45:000000000-G6HP7:1:1101:13962:2770 1:N:0:107
CATCCTGACCCTGAAGTACCCCATTGAGCATGGCATCGTCACCAACTGGGACGACATGGAGAAGATCTGGCACCACACCTTCTACAACGAGCTGCGCGTGGCCCCGGAGGAGCACCCAGTGCTGCTGACCGAGGCCCCCCTGAACCCCAAGGCCAACAGAGAGAAGATGACTCAGGTGAGGCTCGGCCGACGCCCGTGCTCCTCCCGTCCTTTCCCCAGTCATTTTCTGCCCGGCTTGATTTCTGACCTTT
+
ABBBCFFFFFFFGGGGGGGGGGGHHHFHHDGHHHFHHGHHHGHFHGFGHGHHGGGGGHHGHHHGHHHHEHHHHGFHHGGHHHHHHHEHFFGGGHHCGGFEGFGHGGDCDGGGHGHGGAGCGHHHHHHGHGFAGCGFGGGGGGGEGC?FDGHGGHGGGGGGGGD./9C0CFFGFFFGGGFGGGFFFFFDFCF;;BD=@.D9FBBFFE.AFDFFFFFFFFFBFFFBF/BFF/9AD;>D;-.B/;/99/;;;F/
@M05620:45:000000000-G6HP7:1:1101:12615:2771 1:N:0:107
TACCTGTACTGGGGAAGCATTTGAATATCCCCCCATGGTGATGGGGACGGAGAACTGCTCCATAAACACAGGCAACGTGCCTAACTTTCCCGGGAAGATGAAGTCAAAGAGCGACCACAGCTCTTCGGAGGTTATTTTGCATCGGTGAGCCAGACAGAATGATCCGATGAGGGGTGCGAAACTATTTGAGGAAAGGAAGCACCTTTTTATTAAATTTACCTTTTAGCAATCGCCATTCCTACCCTAAAGAT
+
CDCCCFFFFFFFGGGGGGGGGGHHHHHHHHHGGGGHHHGHHHHHHGGGGGGGGHHHHHHHHHHHHHHHHHHHGHHHGHHHHHHHHHHHHHHGGGGGGHHHHHHHHHHHHHHHGGGGGHHHHHHHHHHGGGGEHHHHHHHHGHHGGGGGHGGHHHGHHHHHHHHHHHGGGHHHGGDEGGFGGGGGGGHGGGGGGGGGGGGGGGFFFFFFFFFFFFFFFFFFFFFFFFFFFFFFFFFFFFFFFFAFFFFFFFF
@M05620:45:000000000-G6HP7:1:1101:12831:2772 1:N:0:107
CATCCTGACCCTGAAGTACCCCATTGAGCATGGCATCGTCACCAACTGGGACGACATGGAGAAGATCTGGCACCACACCTTCTACAACGAGCTGCGCGTGGCCCCGGAGGAGCACCCAGTGCTGCTGACCGAGGCCCCCCTGAACCCCAAGGCCAACAGAGAGAAGATGACTCAGGTGAGGCTCGGCCGACGCCCGTGCTCCTCCCGTCCTTTCCCCAGTCATTTTCTGCCCGGCTTGATTTCTGACATTA
+
>A1AAFFFF1BCGGGDFGGE111FEGHFHFGFFHHHFGHHHEFGHGHFHGFFEGGA?BC1EGFEGFHFGBFBG/FHHECGFFFHHFEEECAEEGGE/EEEEEF/EE@CGCEGEHHHCACGH1DGHHHGGHGC@C-..@CCCEB:CC.EAA.CCGGE?AGGF/99BF/FFEFFBFFBBBFFAA.9@@?A@==;@;@--ABEFFFFB-AAAA9BF///99-BF/B/FBFFFFFFB?;@---;9/BB/9/9/B/
@M05620:45:000000000-G6HP7:1:1101:13970:2786 1:N:0:107
CATCCTGACCCTGAAGTACCCCATTGAGCATGGCATCGTCACCAACTGGGACGACATGGAGAAGATCTGGCACCACACCTTCTACAACGAGCTGCGCGTGGCCCCGGAGGAGCACCCAGTGCTGCTGACCGAGGCCCCCCTGAACCCCAAGGCCAACAGAGAGAAGATGACTCAGGTGAGGCTCGGCCGACGCCCGTGCTCCTCCCGTCCTTTCCCCGGTCATTTTCTGCCCGGCTTGATTTCTGACATTA
+
CDDDDFFFFFFFGGGGGGGGGGGHHHHHHHHHHHHHHGHHHGHHHGHHHHHHGGGGGHHHHHHHHHHHHHHHHGHHHGGHHHHHHHHHGGGGGHHGGGGGGGHHGGGGGGGGHGHHGGHGHHHHGHHHGGGGGGGGGGGGGGHHHHGGGGHGHHGGGGGGGGGGGGGGGGGGGGGGGGGGGGGGFFFFFFFFFFFF-;AFFFFFFFFFFF?FFFFFF-@@CFFFFFFFFFFFDFFFFFFFFFFFFBFFFF0
@M05620:45:000000000-G6HP7:1:1101:12840:2788 1:N:0:107
CATCCTGACCCTGAAGTACCCCATTGAGCATGGCATCGTCACCAACTGGGACGACATGGAGAAGATCTGGCACCACACCTTCTACAACGAGCTGCGCGTGGCCCCGGAGGAGCACCCAGTGCTGCTGACCGAGGCCCCCCTGAACCCCAAGGCCAACAGAGAGAAGATGACTCAGGTGAGGCTCGGCCGACGCCCGTGCTCCTCCCGTCCTTTCCCCAGTCATTTTCTGCCCGGCTTGATTTCTGACATTA
+
ABBBBFFFFFFFGGGGGGGGGGGHHHGHHHHHHHHHHGHHHGHHHGHHHHHHGGGGGHHHHHHHHHHHHHHHHGHHHGGHHHHHHHHHGGGGGHHGGGFGGGHHGGGGGGGGHHHHGGHHHGHHHHHGHHGGGGGGGGGGGGHHHHGGGGHGHHGGGGGGGGGGGGGGGGFGGGGGGGGGGGGGFFFFFFFFFFFFAFDFFFFFFFFFFFDFFFFBBFFFFFFFFFFFFFFFFCFFAAFFFFFFFBFFFF/
@M05620:45:000000000-G6HP7:1:1101:12821:2791 1:N:0:107
CATCCTGACCCTGAAGTACCCCATTGAGCATGGCATCGTCACCAACTGGGACGACATGGAGAAGATCTGGCACCACACCTTCTACAACGAGCTGCGCGTGGCCCCGGAGGAGCACCCAGTGCTGCTGACCGAGGCCCCCCTGAACCCCAAGGCCAACAGAGAGAAGATGACTCAGGTGAGGCTCGGCCGACGCCCGTGCTCCTCCCGTCCTTTCCCCAGTCATTTTCTGCCCGGCTTGATTTCTGACATTA
+
CBCCCFFFFFFFGGGGGGGGGGGHHHHHHHHHHHHHHGHHHGHHHGHHHHHHGGGGGHHHHHHHHHHHHHHHHGHHHGGHHHHHHHHHGGGGGHHGGGFGGGHHGGGGGGGGHGHHGGHHHHHHHHHHHHGGGGGGGGGGGGHHHHGGGGHGHHGGGGGGGGGGGGGGGGGGGGGGGGGGGGGGFFFFFFFFFFFFBFFEFFFFFFFFFFFFFFFFFFBFFFFFFFFFFFFFFFFF;D:FFFFFFEFFEF/
@M05620:45:000000000-G6HP7:1:1101:15525:2882 1:N:0:107
TACCTGTACTGGGGAAGCATTTGAATATCCCCCCATGGTGATGGGGACGGAGAACTGCTCCATAAACACAGGCAACGTGCCTAACTTTCCCGGGAAGATGAAGTCAAAGAGCGACCACAGCTCTTCGGAGGTTATTTTGCATCGGTGAGCCAGACAGAATGATCCGATGAGGGGTGCGAAACTATTTGAGGAAAGGAAGCACCTTTTTATTAAATTTACCTTTTAGCAATCGCCATTCCTACCCTAAAGAT
+
AAABBFFFFFFFGGGGGGGGGGHHHHGHHHHGGGGHHHHHGHHHHGGGGGGGGHHHHHHHHHHHHHHHHGHHGHHHGHHHHHHGHHHHHHHGGGGGGHHHGHHHHHHHHHHHGGGGGHHHHHHHHHHG?CGCGHHHHHHHFHHGGGGFGGHHHGGHHHGHHHHHHGCEFGHHGGED.CCDAGBFFGGG0CF=CFFFCFFGFGFFFFFFFFFFFEFFFFFFFFFFFFFFFFFFEFFFFFFFFFFFFFFFFFF
@M05620:45:000000000-G6HP7:1:1101:15520:2900 1:N:0:107
TACCTGTACTGGGGAAGCATTTGAATATCCCCCCATGGTGATGGGGACGGAGAACTGCTCCATAAACACAGGCAACGTGCCTAACTTTCCCGGGAAGATGAAGTCAAAGAGCGACCACAGCTCTTCGGAGGTTATTTTGCATCGGTGAGCCAGACAGAATGATCCGATGAGGGGTGCGAAACTATTTGAGGAAAGGAAGCACCTTTTTATTAAATTTACCTTTTAGCAATCGCCATTCCTACCCTAAAGAT
+
CCCCCFFFFFFFGGGGGGGGGGHHHHHHHHHGGGGHHGFHGHHHHGGGGGGGGHHHHHHHHHHHHHHHHHHHGGHHGHHHHHHHHHHHHHHGGGGGGHHHGHHHHHHHHHGHGGGGGHHHHHHHHHHGGGGCGHHHHHHEFHHGDDGGFHHHHHGHHHHHHHHHHHGGGHHFGGGGGGEDGGGGGGGGEEGCFFGFFFGGEFFFFFFFFFFFBFFFFFFFFFFFBFFFFFFFFFFFFFFFFFAFFFFFBFF
@M05620:45:000000000-G6HP7:1:1101:20075:2902 1:N:0:107
AGATTACTGCAACAGTTCCCCCTGGACCTGGAAAAGTTTCTTGCCTGGCTTACAGAAGCTGAAACAACTGCCAATGTCCTACAGGATGCTACCCGTAAGGAAAGGCTCCTAGAAGACTCCAAGGGAGTAAAAGAGCTGATGAAACAATGGCAAGTAAGTCAGGCATTTCCGCTTTAGCACTCTTGTGGATCCAATTGAACAATTCTCAGCATTTGTACTTGTAACTGACAAGCCAGGGACAAAACAAAGAT
+
>AAABFFFFFFFGGGGGGGGGGGGHGHHHHHHHHHHHHHHHHHHHHHHHHHHHGHHHHHHHHHHHHHHHHHHHHHHHHHHHHHHHFHHHHHHHHGGGGHHHHFGHHHHGHHHH3GGHHHHHHHGGEEFHGHHHGHHHHFGHHHHHGHGHHHHHGHGHHHHHHHHHHHHHHGGGGGGHHHHGHHHHHHGHBHHHHHHGHHGFGHHHHHHHHHHHHHHHGHHHGH:GGHFFH;GGGGGGGGGGFGGGGG.CGG
@M05620:45:000000000-G6HP7:1:1101:20094:2907 1:N:0:107
AGATTACTGCAACAGTTCCCCCTGGACCTGGAAAAGTTTCTTGCCTGGCTTACAGAAGCTGAAACAACTGCCAATGTCCTACAGGATGCTACCCGTAAGGAAAGGCTCCTAGAAGACTCCAAGGGAGTAAAAGAGCTGATGAAACAATGGCAAGTAAGTCAGGCATTTCCGCTTTAGCACTCTTGTGGATCCAATTGAACAATTCTCAGCATTTGTACTTGTAACTGACAAGCCAGGGACAAAACAAAGAT
+
>AABBFFFFFFFGGGGGGGGGGGGFFGGGHHGHHHHGGHHHHHFHHHHHHHHHHHGGHHGHAAGGHHHGHEHHHHHHHHHHHHHHGHHHHHHHHGFGGHHHHHHHHHHGHHHHGHHHHHHHGHGGGGGHHHHHGHHHHHHHHGFHHHHHHHHHGHHHGHGEG2@/GHFFD?DGGF1<FGFCFGF<1><1<GCH0=GDG0GH/==0DGF</=CGCBC00CCC;CC0CCC/0=:GE/CFBEEEFF?.A??B/B
@M05620:45:000000000-G6HP7:1:1101:20078:2920 1:N:0:107
AGATTACTGCAACAGTTCCCCCTGGACCTGGAAAAGTTTCTTGCCTGGCTTACAGAAGCTGAAACAACTGCCAATGTCCTACAGGATGCTACCCGTAAGGAAAGGCTCCTAGAAGACTCCAAGGGAGTAAAAGAGCTGATGAAACAATGGCAAGTAAGTCAGGCATTTCCGCTTTAGCACTCTTGTGGATCCAATTGAACAATTCTCAGCATTTGTACTTGTAACTGACAAGCCAGGGACAAAACAAAGAT
+
BBACCFFFFFFFGGGGGGGGGGGGHHHHHHHHHHHHHHHHHHHHHHHHHHHHHHHHHHHHHHHHHHHHHHHHGHHHHHHHHHHHHHHHHHHHHHGGGGHHHHHHHHHHGHHHHHHGHHHHHHHGGHGGHHHHHGHHHHHHHHHHHHHHHHHHHGHHHHHHHHHHHHHHHHGGGGGHHHHHHHHHHGHGHHHHHHHHHHHGFCGHHHHFHFHHHHHHHGHHHHHHHHHGHFFHHGGGGGGGGGGGGGGGGGG
@M05620:45:000000000-G6HP7:1:1101:11861:2991 1:N:0:107
AGATTACTGCAACAGTTCCCCCTGGACCTGGAAAAGTTTCTTGCCTGGCTTACAGAAGCTGAAACAACTGCCAATGTCCTACAGGATGCTACCCGTAAGGAAAGGCTCCTAGAAGACTCCAAGGGAGTAAAAGAGCTGATGAAACAATGGCAAGTAAGTCAGGCATTTCCGCTTTAGCACTCTTGTGGATCCAATTGAACAATTCTCAGCATTTGTACTTGTAACTGACAAGCCAGGGACAAAACAAAGAT
+
ABAAAFFFFFFFGGGGGGGGGGGGHHHHHHHHHHHHGHHHHHHHHHHHHHHGHHHHHHHHHHHHHHHHHHHHHHHHHHHHHHHHHHHHHHHHHHGGGGHHHHHHHHHHGHHHHHHHHHHHHHHGGGGEHHHHHGHHHHFHHHHHHGHHGHHHHGHHHHHHHHHHHHHHHHGGGGGHHHHHHHHHHHHGHHHHHGHHHHHHHHHHHHHHHGHHHHHHHFHFHHHHHHHEGHHHHGGGGGGGGFFGGGGGGGG
@M05620:45:000000000-G6HP7:1:1101:11871:3007 1:N:0:107
AGATTACTGCAACAGTTCCCCCTGGACCTGGAAAAGTTTCTTGCCTGGCTTACAGAAGCTGAAACAACTGCCAATGTCCTACAGGATGCTACCCGTAAGGAAAGGCTCCTAGAAGACTCCAAGGGAGTAAAAGAGCTGATGAAACAATGGCAAGTAAGTCAGGCATTTCCGCTTTAGCACTCTTGTGGATCCAATTGAACAATTCTCAGCATTTGTACTTGTAACTGACAAGCCAGGGACAAAACAAAGAT
+
BCCCCFFFFFFFGGGGGGGGGGGGHGHHHHHHHHHHHHHHHHHHHHHHHHHHHHHHHHHHHHHHHHHHHHHHGHHHHHHHHHHHHHHHHHHHHHGGGGHHHHHHHHHHGHHHHHHHHHHHHGHGGHGGHGHHHGHHHHHHHHHHHHHHHHHHHGHHHHHHHHHHHHHHHHGGGGGHHHGHHHHHHGHGHHHHHHHHHHHGGHHHHHHHHHHHHHHHHHHHHHHHHHHHGGHHGGGGGGGGGGGGGGGFGGG
@M05620:45:000000000-G6HP7:1:1101:12656:3105 1:N:0:107
CATCCTGACCCTGAAGTACCCCATTGAGCATGGCATCGTCACCAACTGGGACGACATGGAGAAGATCTGGCACCACACCTTCTACAACGAGCTGCGCGTGGCCCCGGAGGAGCACCCAGTGCTGCTGACCGAGGCCCCCCTGAACCCCAAGGCCAACAGAGAGAAGATGACTCAGGTGAGGCTCGGCCGACGCCCGTGCTCCTCCCGTCCTTTCCCCAGTCATTTTCTGCCCGGCTTGATTTCTGACATTT
+
1>AAAFFFF1CBFGG1AGGG11EGFEA1FGH1AFHHHGGEHCHFHGBGFHAAEEEAEFB1CFAGFHHADA1EGFGHHGGHHHGHHHHHGGEEGHGGGGGEEGHFGGGGGGGGHHHHGGGGHBGHFHHFHFCCGCGEGGGGGGHFHHGGC?HEHHGGGGGGGGGGGGFGGGGGGFFGGGGGGGGG@@FB@;@@@@@?;A?AFFFFFEFFFBBFFF//BF-;BFFFFFFFFFFFB-@@@-;BBFFFFF/FFF/
@M05620:45:000000000-G6HP7:1:1101:12656:3123 1:N:0:107
CATCCTGACCCTGAAGTACCCCATTGAGCATGGCATCGTCACCAACTGGGACGACATGGAGAAGATCTGGCACCACACCTTCTACAACGAGCTGCGCGTGGCCCCGGAGGAGCACCCAGTGCTGCTGACCGAGGCCCCCCTGAACCCCAAGGCCAACAGAGAGAAGATGACTCAGGTGAGGCTCGGCCGACGCCCGTGCTCCTCCCGTCCTTTCCCCAGTCATTTTCTGCCCGGCTTGATTTCTGACATTT
+
BBCCCFFFFFFFFGGGGGGGGGGHHHHHHHHHHHHHHGHHHGHHHGHHHHHHGGGGGHHHHHHHHHHHHHHHHGHHHGGHHHHHHGHHGGGGGHHGGGGGGGHHGGGGGGGGGHHHGGHFHHHHHHHHHHGGGGGGGGGGGGHHHHGGGGHGHHGGGGGGGGGGGFGFFGGGGFFGGGGFGEFGFFFFAFFFFFFD@AAAFFFFFFDEDFDBFFFFFF?FFFFFFFFFFEFE.BFFFF.FFFFFF/FFFF/
@M05620:45:000000000-G6HP7:1:1101:15598:3129 1:N:0:107
CATCCTGACCCTGAAGTACCCCGGCTTGATTTCTGACATTAGATCGGAAGAGCACACGTCTGAACTCCAGTCACCGGCTATGATCTCGTATGCCGTCTTCTGCTTGAAAAAAAAAAAATTCCTGCTGACCTAGACCCCCCTGCCACCCCCGTCCACCAGCGCGACGATGACTCAGGTGAGGCTCGGCCTACGCCCGTGCTCATCCCGTCCTTTCCCCACTCATTCTCTGCCCGCATTGATTACTTCCATTC
+
BBBBBFFFFFFFGGGGGGGGGGCCAAFFFHHFG5GDGFHGHBDEGGFGEEGFGHHHHGBGHGHGHHHFHHAFFGHECG?1FF4FFBGAFGG?DDEEEHGFHHHHBGFGGDGGGG////011???F1110?111111<ECFGE../<<.--:..::FCE..-----;9:.9B9;///B//..9..@;AA.9..-@B--9;.///;BEF??.9/B9//9..;//B///;///;;9--..//;9//////9/9/
@M05620:45:000000000-G6HP7:1:1101:22263:3163 1:N:0:107
CATCCTGACCCTGAAGTACCCCGGCTTGATTCTGACATTAGATCGGAAGAGCACACGTCTGAACTCCAGTCACCGGCTATGATCTCGTATGCCGTCTTCTGCTTGAAAAAAAAAACCAGTGCTGCTAACCAACGCCCCCCTGCCCCCCCAGGCCCACAGAAAGAATCTGCCTCAGGATCGGCTCCACCCACCCCCACTCCCCCCCCGTCCTTTCCCCATGCCTCTTATGCCCCTCTTGCCTTCTTACCATC
+
AABBBFFFFFFFGGGGGGGGGGGCGGGGHHHHHFHHHHHHFHFFHGCFGHHGGGHFGHHHGGHHFHHFHGHHHHGEEEGHHHHF4GG?EGHHHGEEHGHHHHFGHHHHHHGGGF/////<22222111001///><-->D-...C.-AD-.9...9.../////.000;009CB///0/..-9A./.:9.;..-9-..9....-;@-9.:./////.:.//9;///9/BFFB..:.////9/;99//;///
@M05620:45:000000000-G6HP7:1:1101:9348:3168 1:N:0:107
CATCCTGACCCTGAAGTACCCGGCTTGATTTCTGACCTTAGATCGGAAGAGCACACGTCTGAACTCCAGTCACCGGCTATGATCTCGTATGCCGTCTTCTGCTTGAAAAAAAAAACGAGTTCAGCTGGCCGGCTTTCCTTGTTTACGCAACGCCAACCCTGAAAGAATCACTTTTTAACGGAGTCCTACTGACTCATTCACAACTTTTTATCCCCCTTGCTTCTTCTCACATGCTCTCTACTCTCATACCC
+
ABBBBFFFFFFFGGGFGGGGG2AEAAA2GFFGHDFH3DGHAGHGHCCAAE1BGHHHGCCGGGHHFGGFHHHHHFG0EC?GH4FB4BBFAFFGFC>>GCEGHF43B0BF3F<<//B/<<??/@2>?G10<?/><--0>1==111/00.<<-<<--::....;/00;/.000/90=;0.00.-:../C909090/9:/9;B////.//:;/.//9/.9-..////;9////://///9BBF//;/BF///9//
@M05620:45:000000000-G6HP7:1:1101:12948:3238 1:N:0:107
CATCCTGACCCTGAAGTACCCCATTGAGCATGGCATCGTCACCAACTGGGACGACATGGAGAAGATCTGGCACCACACCTTCTACAACGAGCTGCGCGTGGCCCCGGAGGAGCACCCAGTGCTGCTGACCGAGGCCCCCCTGAACCCCAAGGCCAACAGAGAGAAGATGACTCAGGTGAGGCTCGGCCGACGCCCGTGCTCCTCCCGTCCTTTCCCCAGTCATTTTCTGCCCGGCTTGATTTCTGACATTT
+
CCCCCFFFFFFFGGGGGGGGGGGHHHHHHHHHHHHHHGHHHGHHHGHHHHHHGGGGGHHHHHHHHHHHHHHHHGHHHGGHHHHHHHHHGGGGGHHGGGGGGGHHGGGGGGGGHHHHGGHGHHHHHHHHHHGGGGGGGGGGGGHHHHGGGGHGHHGGGGGGGGGGGGGFGGGGGGGGGGGGGGGGFFFFFFFFFFF;BFFFFFFFFFFEFFDFFFFFFFFFFFFFFFFFFFFFFFFFAFAFFFFFFBFFFF0
@M05620:45:000000000-G6HP7:1:1101:20633:3253 1:N:0:107
TACCTGTACTGGGGAAGCGTGTAGCAATCGCCATTCCTACCCTAAAGATCGGAAGAGCACACGTCTGAACTCCAGTCACCGGCTATGATCTCGTATGCCGTCTTCTGCTTGAAAAAAAAAAAATCGAATATTCTTTTGCATCTGTGAGCCATACAGAATGATCCCATGAGGGGTGCGAAACTATTTTAGGAAAGGAAGCACCTTTTTATTCAATTTACCTTTTAGCAATTTCCATTCCTAAACTAAATATC
+
BBABCFFFFFFFGGGGGGFGGGHGGHHHHGGGGGHHHHHHFFHGHHFGHHHGGGGFHHHHHHGGHHGHHHHHHGHGFFGHGGGGGHHFGGHHGFFFHHHFEGHGHHHHHHGFFHHHGCC/@//0?/0=1.1111>FFF11=1<><1FB0/<0<C000<=00===/00/;0/.-:-9-.9--9000;0;/;09/..;/9.B/.;9;09.:00:09BBF0F0BFFFB0B;:000;00;09BF00:00;;0000
@M05620:45:000000000-G6HP7:1:1101:15219:3281 1:N:0:107
TACCTGTACTGGGGAAGCGTGTAGCAATCGCCATTCCTACCCTAAAGATCGGAAGAGCACACGTCTGAACTCCAGTCACCGGCTATGATCTCGTATGCCGTCTTCTGCTTGAAAAAAAAAACTGCTGACCGAGGCCCCCCTGAACCCCCAGGCCCACAAAGAGAAGATGACTCAGGTGAGTCTCGGCCGACGCCCGTTCTCCTCTCGTCCTTTCCCCAGACATTTGCGGCCCGCCTTGCTTTCTCACAGTT
+
BBBBBFFFFFFFGGGGGGEEEEHHHHHHHGGGGGHHHHFHGHHHHHHGHHHGGGGHHHGHGHGHHHGFHHHHHHHFGHHHGGGGGHHFFDHGHFGHHGHGFGGFHHHHHGFHHHHHGGC@/?222>?1?0//<-<..<<<-.<<CAC.-:..;.;.9...9//9:/9000;9900;;/9.0;9;/.;A>C>D>C;-99../F/9/99;AA99/;9/:BD..9:/B//---9-9--9.//;///9//://9/
@M05620:45:000000000-G6HP7:1:1101:19507:3301 1:N:0:107
CATCCTGACCCTGAAGTACCCCATTGAGCATGGCATCGCCACCAACTGGGACGACATGGAGAAGATCTGGCACCACACCTTCTACAACGAGCTGCGCGTGGCCCCGGAGGAGCACCCAGTGCTGCTGACCGAGGCCCCCCTGAACCCCAAGGCCAACAGAGAGAAGATGACTCAGGTGAGGCTCGGCCGACGCCCGTGCTCCTCCCGTCCTTTCCCCAGTCATTTTCTGCCCGGCTTGATTTCTGACATTC
+
BBBCCFFFFFFFGGGGGGGGGGGHHHHHHHHHHHGHHG?FGGHHHGHHHHHHGGGGGGHHHHHHHHHHHHHHHGHHHGGHHHHHHHHHGGGGFHHGGGGGGGHHGGGGGGGGHGHHGGHHHHHHHGHGHHGGGGGGGGGGGGH0GHGGFDHGGGGEG?FGGGD?BFBCFGGGGGGGGG0FFEFFFFFFF-@FFFFF:ADFFFFFFFF;ADDFFFFFFBDBFFFFFFFFFFFF.@FFD;.BFFFFF:;/BF/
@M05620:45:000000000-G6HP7:1:1101:17522:3309 1:N:0:107
CATCCTGACCCTGAAGTACCCCGGCTTGATTCTGACATTAGATCGGAAGAGCACACGTCTGAACTCCAGTCACCGGCTATGATCTCGTATGCCGTCTTCTGCTTGAAAAAAAAAAAAATAAACATAGAATAGTTCCCTCGTCATAACTAGCACACACCGAAGACCAATACTGTAGATTAGTCGTAGCAGAACGCTGTATCTATCCTGCTTAACTCTCGTATGTTTCATGTACGTCTCTCCTAAGCTAAGTC
+
BCCCCFFFFFFFGGGGGGGGGGGGGGGGHHHHHHHHFGHEGFFHHGGGGFHHHHHHGHHHGHHHHFHGHHHHHHGGGGGHHHF4BFHFFHHHHGFGHGEGFHHHHFHHHHGGGDG<><0111111111<1>11111<10-<...000<00/00/..;.----.///.0000000;0900000.:..90:///....;00::000/000;00:00000...//0000;00000./9//009000/:000090
@M05620:45:000000000-G6HP7:1:1101:19491:3310 1:N:0:107
CATCCTGACCCTGAAGTACCCCATTGAGCATGGCATCGTCACCAACTGGGACGACATGGAGAAGATCTGGCACCACACCTTCTACAACGAGCTGCGCGTGGCCCCGGAGGAGCACCCAGTGCTGCTGACCGAGGCCCCCCTGAACCCCAAGGCCAACAGAGAGAAGATGACTCAGGTGAGGCTCGGCCGACGCCCGTGCTCCTCCCGTCCTTTCCCCAGTCATTTTCTGCCCGGCTTGATTTCTGACATTT
+
CCCCCFFFFFFFGGGGGGGGGGGHHHHHHHHHHHGHHGHHHGHHHGHHHHHHGGGGGHHHHHHHHHHHHHHHHGHHHGGHHHHHHHHHGGGGGHHGGGGGGGHHGGGGGGGGHHHHGGHHHHHHHHHHHHGGGGGGGGGGGGHHHHGGGGHGHHGGGGGGGGGGGGGGGGGGGGGGGGGGGGGGFFFFFFFFFFFF:AFFFFFFFFFFFFFFFFFFFFFFFFFFFFFFFFFFFFFFFFAFFFFFFBFFFF0
@M05620:45:000000000-G6HP7:1:1101:19478:3324 1:N:0:107
CATCCTGACCCTGAAGTACCCCATTGAGCATGGCATCGTCACCAACTGGGACGACATGGAGAAGATCTGGCACCACACCTTCTACAACGAGCTGCGCGTGGCCCCGGAGGAGCACCCAGTGCTGCTGACCGAGGCCCCCCTGAACCCCAAGGCCAACAGAGAGAAGATGACTCAGGTGAGGCTCGGCCGACGCCCGTGCTCCTCCCGTCCTTTCCCCAGTCATTTTCTGCCCGGCTTGATTTCTGACATTA
+
ABBCCFFFFFFFGGGGGFGGGGGHHFHHHHHHHHHHHGHHHGHHHGHHHHHHGFGGGHHFHGHHHHHHHHHHHGHHHGGHHHHHHHHHGGEEGHHGGGGGGGHHGGGGGGGGHHHHGGHFGGHHGHHHHHGGGGGGGGGGGGHHHHGGGGHACGFGGGFGGGGGGGGGGGGGGGGGGGGGGFFGFFFFFFFFFFFF;ADEFFFFFFFEADAFFFFFFEDBFFFFFFFFFBFFDFA=DAAFFFFFFFFFFF/
@M05620:45:000000000-G6HP7:1:1101:16576:3387 1:N:0:107
AAACCAGAAGACATGAGGTCAGCTAGATCGGAAGAGCACACGTCTGAACTCCAGTCACCGGCTATGATCTCGTATGCCGTCTTCTGCTTGAAAAAAAAAAAAAAACAATACCGAGTACAGCCCTAAAGACACTAACCGGAATCGTCACACAAAATACCAAACACCGCATCTAACCAACTAGTGAATGGAACTATAAGAAACATATATAACAGTCCCACTTATCATGAAACAAGTAAGTCAAACAAAACGTC
+
CCCCCCCFFFFFGGGGGGBGGGHHHHHHHHGGGGGHHHHHHGHHHGHHHGHHHHHGHGHGGGGGHHGFFFHHFGHHGHEE@HGHHHHHHHGFFEHFGGEEE/</<///1111////0?111..00>1110<00///.-<-<.0..:;.0/....000000;....-9-.-0000.0..//0009://///;/;///////////////B////////.9/;/////;////.///;////;/:.....-..
@M05620:45:000000000-G6HP7:1:1101:21637:3393 1:N:0:107
CATCCTGACCCTGAAGTACCCCATTGAGCATGGCATCGTCACCAACTGGGACGACATGGAGAAGATCTGGCACCACACCTTCTACAACGAGCTGCGCGTGGCCCCGGAGGAGCACCCAGTGCTGCTGACCGAGGCCCCCCTGAACCCCAAGGCCAACAGAGAGAAGATGACTCAGGTGAGGCTCGGCCGACGCCCGTGCTCCTCCCGTCCTTTCCCCAGTCATTTTCTGCCCGGCTTGATTTCTGACATTA
+
BCCCCFFFFFFFGGGGGGGGGGGHHHHHHHHHHHHHHGHHHGHHHGHHHHHHGGGGGHHHHHHHHHHHHHHHHGHHHGGHHHHHHHHHGGGGGHHGGGGGGGHHGGGGGGGGHHHHGGHHHHHHHHHHHHGGGGGGGGGGGGHHHHGGGGHGHHGGGGGGGGGGGGGGGGGGGGGGGGGGGGGGFFFFFFFFFFFFDFFFFFFFFFFFFFFFFFFFFFDFFFFFFFFFFFFFFFFFFFFFFFFFFFFFFF/
@M05620:45:000000000-G6HP7:1:1101:21638:3411 1:N:0:107
CATCCTGACCCTGAAGTACCCCATTGAGCATGGCATCGTCACCAACTGGGACGACATGGAGAAGATCTGGCACCACACCTTCTACAACGAGCTGCGCGTGGCCCCGGAGGAGCACCCAGTGCTGCTGACCGAGGCCCCCCTGAACCCCAAGGCCAACAGAGAGAAGATGACTCAGGTGAGGCTCGGCCGACGCCCGTGCTCCTCCCGTCCTTTCCCCAGTCATTTTCTGCCCGGCTTGATTTCTGACATTA
+
BBBBBFFFFFFFFFGGGGGGGGGHHHHHHHHHHHGHHGHHHGHHHGHFFHHHGGGGGHFFHHHHHHHHHHHHHGHHHGGHHHHHHHHHGGGGGHGGGGGGGGHHGGGGGGGGHHHHGGHHHHHHHHGHHH?DGGGGGGGGGGHHHHGGGDHGHHGGGGFFFGGGGFGGGGGGGGFGFFFFFEFFFAFFCF=DBFF=@DDFFFFFFFFADFFFFFFFFFDFFFFFFFFFBFFF99BCFA?FFFFB//BFFF/
@M05620:45:000000000-G6HP7:1:1101:13084:3420 1:N:0:107
AGATTACTGCAACAGTTCCCCCTGGACCTGGAAAAGTTTCTTGCCTGGCTTACAGAAGCTGAAACAACTGCCAATGTCCTACAGGATGCTACCCGTAAGGAAAGGCTCCTAGAAGACTCCAAGGGAGTAAAAGAGCTGATGAAACAATGGCAAGTAAGTCAGGCATTTCCGCTTTAGCACTCTTGTGGATCCAATTGAACAATTCTCAGCATTTGTACTTGTAACTGACAAGCCAGGGACAAAACAAAGAT
+
BCCCCFFFFFFFGGGGGGGGGGGGHHHHHHHHHHHHGHHHHHHHHHHHHHHHHHHHHHHHHHHHHHHHHHHHHHHHHHHHHHHHHHHHHHHHHHGFGGHHHHHHHHHHGHHHHHHHHHHHHHHGGHGGHHHHHGHHHHHHHGHHHHHHHHHHHGHHHHHHHHHHHHHHHHGGGGGHHHHHHHHHHGHGHHHHGHHHHHHHHHHHHHHHHHHHHHHHHHHHHHHHHHHHHHHHHGGGGGGGGGGGGGGGGGF
@M05620:45:000000000-G6HP7:1:1101:22554:3423 1:N:0:107
CATCCTGACCCTGAAGTACCCCATTGAGCATGGCATCGTCACCAACTGGGACGACATGGAGAAGATCTGGCACCACACCTTCTACAACGAGCTGCGCGTGGCCCCGGAGGAGCACCCAGTGCTGCTGACCGAGGCCCCCCTGAACCCCAAGGCCAACAGAGAGAAGATGACTCAGGTGAGGCTCGGCCGACGCCCGTGCTCCTCCCGTCCTTTCCCCAGTCATTTTCTGCCCGGCTTGATTTCTGACATTA
+
CDDDCFFFFFFFGGGGGGGGGGGHHHHHHHHHHHHHHGHHHGHHHGHHHHHHGGGGGHHHHHHHHHHHHHHHHGHHHGGHHHHHHHHHGGGGGHHGGGGGGGHHGGGGGGGGHHHHGGHHHHHHHHHHHHGGGGGGGGGGGGHHHHGGGGHGHHGGGGGGGGGGGGGGGGGGGGGGGGGGGGGGFFFFFFFFFFFFCDFFFFFFFFFFFFFFFFFFFFFFFFFFFFHFFFFFFFFFFFFFFFFFFFFFFF0
@M05620:45:000000000-G6HP7:1:1101:15165:3450 1:N:0:107
AGATTACTGCAACAGTTCCCCCTGGACCTGGAAAAGTTTCTTGCCTGGCTTACAGAAGCTGAAACAACTGCCAATGTCCTACAGGATGCTACCCGTAAGGAAAGGCTCCTAGAAGACTCCAAGGGAGTAAAAGAGCTGATGAAACAATGGCAAGTAAGTCAGGCATTTCCGCTTTAGCACTCTTGTGGATCCAATTGAACAATTCTCAGCATTTGTACTTGTAACTGACAAGCCAGGGACAAAACAAAGAT
+
AAABCFFFDFDFGGGGGGGGGGGGHHHHHGHHHHHHGHHHHHHHHHHHHHHHHHHHHHHHHHHHHHHHHHHHHHHHHHHHHHHHGGHHHHHHHHGGGGHHHHGHHHHHGHHHHHHHHHHHHGHGGGGGFGHHHGHHHHHHHGFHHGHHHHHGHGHHHHHHHHHHHHHHHHGGGGGHHHHHHHHHHGHGHHHHGHHHHGHHHHHHHHHHHHHHHHHHHHHHHHHGHHHHHHHHGGGGGGEGGGFFGGGGFGC
@M05620:45:000000000-G6HP7:1:1101:18918:3454 1:N:0:107
ATCTCTATCTCCTAAAAACCTGTTTAGATTTGGAGATAGACCTTCAGGTTTTTCATCATTTTCTGCATGAATTATACATTGACCACGTTCCAGCGTGGTCAGTTTGCAGCATTCTGTTATTTTGTTTGACAGAGTGTCTTGTTGAGAACATATGTAGGACATGATTTTTTCCTGCAACAGGGAAAATAAAGTATAAGTTTTAAAGATTTATTCTTTAATAAAGGATCTCAAAGCCAGCTTTAGAAAAAGGA
+
ABBBBFFFFFFFGGGGGGGGGGHHHHHHHFHHHHHFHHHHHHHHHHHHHHHGGHHHHHHHHHHHHHHHHHHHHHHHHHHHHHGHHHGHHHHHHHGFEGHHFGGHHHHHHHHHHHHHHHHHHHHHFHHHHHHHHHFHHHHHHHHHHHHHHHHHHHHHHHHHFHHHHHHHHGHHHHGHGGHHHGGHHHHHEHHGHGHHHFGHHHFFGHHHHHHHHHHHHHHGHHHHHHHHHGHHHHHHHGFHHHHFFHHHGGE
@M05620:45:000000000-G6HP7:1:1101:21915:3477 1:N:0:107
CATCCTGACCCTGAAGTACCCCGGCTTGATTTCTGACATTAGATCGGAAGAGCACACGTCTGAACTCCAGTCACCGGCTATGATCTCGTATGCCGTCTTCTGCTTGAAAAAAAAAAAAATGCTGCTGACCCACGTCCCTTTGTACGACCATCAGTAGACCAAGAAATTGACTGACGACCAGCCCAGGAGACTGGCAATCTTCTAGCTTTATTCTTCCATACCTTGTCTCCCTGCCCTCTTTAGCAAAATTC
+
BBBBBFFFFFFFGGGGGGGGGGG2EEGGHHHHHGHHHHHGHFFHHHGEGGHHHHHHHGHHHGHHHGHHHHHHFHHFEGGCHFFGFFHHGGHHGHGGGHGGHHHHHHHHHHHGGFGBB>/<11<?1<11000..-...<<000000...<:0/00000000/.:.//0;;000;/9..9--9..9.......//.9./;/;///99F////:9////99//;//;///;B//.9.9./..//;///;/.///
@M05620:45:000000000-G6HP7:1:1101:18477:3497 1:N:0:107
CATCCTGACCCTGAAGTACCCCATTGAGCATGGCATCGTCACCAACTGGGACGACATGGAGAAGATCTGGCACCACACCTTCTACAACGAGCTGCGCGTGGCCCCGGAGGAGCACCCAGTGCTGCTGACCGAGGCCCCCCTGAACCCCAAGGCCAACAGAGAGAAGATGACTCAGGTGAGGCTCGGCCGACGCCCGTGCTCCTCCCGTCCTTTCCCCAGTCATTTTCTGCCCGGCTTGATTTCTGACATTA
+
BCCCCFFFFFFFGGGGGGGGGGGHHHHHHHHHHHHHHGHHGGHHHGHHHHHHGGGGGHHHHHHHHHHHHHHHHGHHHGGHHHHHHHHHGGGGGHHGGGEGGGHHGGGGGGGGHHHHGGHGHHHHHHHHHHGGGGGGGGGGGGHHHHGGGGHGHHGGGGGGGGGGGGGGGGGGGGGGGGGGGGGGFFFFFFFFFFFFDFFFFFFFFFFFFFFFFFFFFFFFFFFFFFFFFFFFDADFFFAFFFFFFFFFFF/
@M05620:45:000000000-G6HP7:1:1101:9848:3535 1:N:0:107
AGATTACTGCAACAGTTCCCCCTGGACCTGGAAAAGTTTCTTGCCTGGCTTACAGAAGCTGAAACAACTGCCAATGTCCTACAGGATGCTACCCGTAAGGAAAGGCTCCTAAGACTCCAAGGGAGTAAAAGAGCTGATGAAACAATGGCAAGTAAGTCAGGCATTTCCGCTTTAGCACTCTTGTGGATCCAATTGAACAATTCTCAGCATTTGTACTTGTAACTGACAAGCCAGGGACAAAACAAAGATCG
+
ABBBBFFFFFFFGGGGGGGGGGGGHHHHHHGGHGHHGHHHHHHHHHHHHHHHHHHFHHHHHHHHHHHHHHHHHHHHHHHHHHGHHHHHHHHHHHGGGGHHHHHHHHHHGHGHHHHHHHGHHGGHEEHHHHHGHHHHFHHHHHHGGHHGHHHGFHHHHHGHHGHHHHHHGGGGGHGHHHHHHHHHHGHHHHFHHGHHHHHHHHHHHHGHHHHHHHHHHHHHHFHHHFFGC;GFFGGEEAEGGGGFAFFFFGC
@M05620:45:000000000-G6HP7:1:1101:9689:3555 1:N:0:107
TACCTGTACTGGGGAAGCATTTGAATATCCCCCCATGGTGATGGGGACGGAGAACTGCTCCATAAACACAGGCAACGTGCCTAACTTTCCCGGGAAGATGAAGTCAAAGAGCGACCACAGCTCTTCGGAGGTTATTTTGCATCGGTGAGCCAGACAGAATGATCCGATGAGGGGTGCGAAACTATTTGAGGAAAGGAAGCACCTTTTTATTAAATTTACCTTTTAGCAATCGCCATTCCTACCCTAAAGAT
+
BBBBBFFFFFFFGGEEEGGGGGHHHHHHFHHGGGGHGHBGDGHHHGGGEEEEGHFHHHHHHHFHHHHHHGHHGHHHGHHHHHHHHHGHHHGGFGGGGHHHHHGFGGHHHHHHGFGGGHHHHHHHHHHGEGGAGFHHHHHFEHHDC<C.<>GGGGGHHHBGHHHHHHGGFHHHGGGGFG9@DGGFFFGGBAFFFFFFFFFGGFFFFFFFEFFEFFFBFFFFFFFF99BFFFFFFFFFFFFFFFFFFFBFFFF
@M05620:45:000000000-G6HP7:1:1101:16220:3569 1:N:0:107
CATCCTGACCCTGAAGTACCCCATTGAGCATGGCATCGTCACCAACTGGGACGACATGGAGAAGATCTGGCACCACACCTTCTACAACGAGCTGCGCGTGGCCCCGGAGGAGCACCCAGTGCTGCTGACCGAGGCCCCCCTGAACCCCAAGGCCAACAGAGAGAAGATGACTCAGGTGAGGCTCGGCCGACGCCCGTGCTCCTCCCGTCCTTTCCCCAGTCATTTTCTGCCCGGCTTGATTTCTGACATTA
+
BBBBBFFFFFFFGGGGGGGGGGGHHHHHHHHHHHFHHGHHHGHHHGHHHHHHGGGGGHHEHHHHHHHHHHHHHGHHHGGHHHHHHHFHGGGGGHHGGGGGGGHHGGGGGGGGHHHHGGHHHHHHHHHGHHGGGGGGGGGGGGGFHHGGGDHEGHG.EGGFGGGGGGGGGGGGGGGGGGGGGGGGFFFFFCFFAFFFDFFFFFFFFFFADFDFFFFFFBDFFFFFFFFFFFFFFFFFFAFFFFFFF:FFBF/
@M05620:45:000000000-G6HP7:1:1101:23204:3578 1:N:0:107
ATCTCTATCTCCTAAAAACCTGTTTAGATTTGGAGATAGACCTTCAGGTTTTTCATCATTTTCTGCATGAATTATACATTGACCACGTTCCAGCGTGGTCAGTTTGCAGCATTCTGTTATTTTGTTTGACAGAGTGTCTTGTTGAGAACATATGTAGGACATGATTTTTTCCTGCAACAGGGAAAATAAAGTATAAGTTTTAAAGATTTATTCTTTAATAAAGGATCTCAAAGCCAGCTTTAGAAAAAGGA
+
BBBBBFFFFFFFGFGGGGGGGGHHHBGHHHHHCFFHHHH5FGGHHHHFGHHGGHGHHHGHHHHGHHHHHFHHHHHHHHHHHHHHHHGHHHHHHGGGGGHHHHHHHHHHHHHHHHHHHHHHHHHHHHHHFHHHHHHHHGHHGHHH4FGHHHHHHHHHHHHHHHHHHHHHHGHHHHHHHHHFHGEHHFFGGHHHHGHHGGHHHGGHHGHHHHHHGHHHHHHHGDDGGHFHGGHHHHHFHGHHHCHGBFCCDGH
@M05620:45:000000000-G6HP7:1:1101:15665:3582 1:N:0:107
AGATTACTGCAACAGTTCCCCCTGGACCTGGAAAAGTTTCTTGCCTGGCTTACAGAAGCTGAAACAACTGCCAATGTCCTACAGGATGCTACCCGTAAGGAAAGGCTCCTAGAAGACTCCAAGGGAGTAAAAGAGCTGATGAAACAATGGCAAGTAAGTCAGGCATTTCCGCTTTAGCACTCTTGTGGATCCAATTGAACAATTCTCAGCATTTGTACTTGTAACTGACAAGCCAGGGACAAAACAAAGAT
+
AABBBFFFFFDFGGGGGGGGGGGGHHHHHHHHHHHHHHHHHHHHHHHHHHHHHHHHHHHHHHHHHHHHHHHHHHHHHHHHHHHHGHHHHHHHHHGGGGHHHHFHHHHHGHHHHHHHHHHHGFHGGFEFHHHHHGHHHHHHHFHHHHHHHGHHHGHHHHHHHHGGHHHHHHGGGGGHEHHHHHHHHHHGHHHHHHHHHHHHFHHHHHGHHHHHHHHHHGHHHHHHHHHHHHHHHGGGGGGGGGGGGGGGGGF
@M05620:45:000000000-G6HP7:1:1101:23185:3588 1:N:0:107
ATCTCTATCTCCTAAAAACCTGTTTAGATTTGGAGATAGACCTTCAGGTTTTTCATCATTTTCTGCATGAATTATACATTGACCACGTTCCAGCGTGGTCAGTTTGCAGCATTCTGTTATTTTGTTTGACAGAGTGTCTTGTTGAGAACATATGTAGGACATGATTTTTTCCTGCAACAGGGAAAATAAAGTATAAGTTTTAAAGATTTATTCTTTAATAAAGGATCTCAAAGCCAGCTTTAGAAAAAGGA
+
>>AAAFFFFFFFGGGGFGGGGGHHHHHGHHHHHFHHHHHGHHHHHFHHHHHGGHHHHHHHHHHHHHHGHHHHHHHHHHHHHGHHHHGHHHHHHHGEGGHHFGGHHHFHHHHHHHHHHHHHHHGHHHHHGHGHHHHGHGHHHHHHHGEHHHHHHHHHHHHHHHGHHHHHHGHHHHGHFHHHHGGHFHHFDDGH1DHGHGGHHHHHHGHHHHHHHHHHHEHHFHHGHHHHGHFB0<CFHGHHHHHEGFHAGGH
@M05620:45:000000000-G6HP7:1:1101:16225:3590 1:N:0:107
CATCCTGACCCTGAAGTACCCCATTGAGCATGGCATCGTCACCAACTGGGACGACATGGAGAAGATCTGGCACCACACCTTCTACAACGAGCTGCGCGTGGCCCCGGAGGAGCACCCAGTGCTGCTGACCGAGGCCCCCCTGAACCCCAAGGCCAACAGAGAGAAGATGACTCAGGTGAGGCTCGGCCGACGCCCGTGCTCCTCCCGTCCTTTCCCCAGTCATTTTCTGCCCGGCTTGATTTCTGACATTA
+
BCCCCFFFFFFFGGGGGGGGGGGHHHHHHHHHHHHHHGHHHGHHHGHHHHHHGGGGGHHHHHHHHHHHHHHHHGHHHGGHHHHHHHHHGGGGGHHGGGGGGGHHGGGGGGGGHHHHGGHHHHHHHHHHHHGGGGGGGGGGGGHHHHGGGGHGHHGGGGGGGGGGGGGGGGGGGGGGGGGGGGGGFFFFFFFFFFFF99;EFFFFFFFFFFFFFFFFFFFFFFFFFFFFFFFFDFFFFFFFFFFFFFFFFF0
@M05620:45:000000000-G6HP7:1:1101:23209:3595 1:N:0:107
ATCTCTATCTCCTAAAAACCTGTTTAGATTTGGAGATAGACCTTCAGGTTTTTCATCATTTTCTGCATGAATTATACATTGACCACGTTCCAGCGTGGTCAGTTTGCAGCATTCTGTTATTTTGTTTGACAGAGTGTCTTGTTGAGAACATATGTAGGACATGATTTTTTCCTGCAACAGGGAAAATAAAGTATAAGTTTTAAAGATTTATTCTTTAATAAAGGATCTCAAAGCCAGCTTTAGAAAAAGGA
+
AABCCFFFFFFFGGGGGGGGGGHHHHHHHHHHHHHHHHHHHHHHHHHHHHHGGHHHHHHHHHIHHHHHHHHHHHHHHHHHHHHHHHGGHHHHHHGGGGHHHHHHHHHHHHHHHHHHHHHHHHHHHHHHHHHHHHHHHHHHHHHHHHHHHHHHHHHHHHHHHHHHHHHHHGHHHHHHHHHHHGGGHHHHHGHHHGHHHGHHHHHHHHHHHHHHHHHHHHHHHGHHHHHHHHHGHHHHHGHHHHHFHHGHGGG
@M05620:45:000000000-G6HP7:1:1101:21544:3622 1:N:0:107
AGATTACTGCAACAGTTCCCCCTGGACCTGGAAAAGTTTCTTGCCTGGCTTACAGAAGCTGAAACAACTGCCAATGTCCTACAGGATGCTACCCGTAAGGAAAGGCTCCTAGAAGACTCCAAGGGAGTAAAAGAGCTGATGAAACAATGGCAAGTAAGTCAGGCATTTCCGCTTTAGCACTCTTGTGGATCCAATTGAACAATTCTCAGCATTTGTACTTGTAACTGACAAGCCAGGGACAAAACAAAGAT
+
AB@BBFFFFFFBGFGGGGGGFGFGHHHHHHHGHFFGGHHHHHGHFHHHFHHHHHHHGGHHFHHHHHGHHHGHFHHHHHHGGHHHHAHHHHGHHHGGGGHHGHHHHGHHGHHHHHHHHHHHGHHGEFEGHFDGHGGHGHHHGHGGHHHHFGHFHGHGHGGHGHHHFHHHGFADDDGHHHGGHHHHHFGGFHGHHEHDGHGFFBGHGHHHHHHHHHHHHHHHBCGGHGHFFC<.;EBFEGGGGGG?F?EE/CF
@M05620:45:000000000-G6HP7:1:1101:21527:3630 1:N:0:107
AGATTACTGCAACAGTTCCCCCTGGACCTGGAAAAGTTTCTTGCCTGGCTTACAGAAGCTGAAACAACTGCCAATGTCCTACAGGATGCTACCCGTAAGGAAAGGCTCCTAGAAGACTCCAAGGGAGTAAAAGAGCTGATGAAACAATGGCAAGTAAGTCAGGCATTTCCGCTTTAGCACTCTTGTGGATCCAATTGAACAATTCTCAGCATTTGTACTTGTAACTGACAAGCCAGGGACAAAACAAAGAT
+
BBBBBFFFFFFFGGGGGGGGGGGEGFHHHHHGHHHHGHHHHHHHHHH2GHHHHH3FHHHHHFHFHHHHHHHHGHHHHHHHHHHHEFGHHHGFHFGFGGHHHHHHHHHHGHHGHHHGHHHHHHHGGHGGHFFHGGHHHHGHHHHHHHHHHHHHHGHHFHDGGHBHGHHHHHGDEGGHGHGHHHHHHFHGHHHHGFHHHHHGFCGHHHGGGHHHHGGHHHHHHGHGFHFFFHHHEGFGGFFGGGGFGGGGFG:
@M05620:45:000000000-G6HP7:1:1101:21741:3771 1:N:0:107
CATCCTGACCCTGAAGTACCCCATTGAGCATGGCATCGTCACCAACTGGGACGACATGGAGAAGATCTGGCACCACACCTTCTACAACGAGCTGCGCGTGGCCCCGGAGGAGCACCCAGTGCTGCTGACCGAGGCCCCCCTGAACCCCAAGGCCAACAGAGAGAAGATGACTCAGGTGAGGCTCGGCCGACGCCCGTGCTCCTCCCGTCCTTTCCCCAGTCATTTTCTGCCCGGCTTGATTTCTGACATTA
+
BCCCDFFFFFFFGGGGGGGGGGGHHHHHHHHHHHHHHGHHHGHHHGHHHHHHGGGGGHHHHHHHHHHHHHHHHGHHHGGHHHHHHHHHGGGGGHHGGGGGGGHHGGGGGGGGHHHHGGHHHHHHHHHHHHGGGGGGGGGGGGHHHHGGGGHGHHGGGGGGGGGGGGGGGGGGGGGGHGGGGGGGFFFFFAFFFFFFFFFFFFFFFFFADFAFFFFFFFBFFFFFFFFFBFFFDFFFACFFFFFFFBFBBF0
@M05620:45:000000000-G6HP7:1:1101:19885:3826 1:N:0:107
CATCCTGACCCTGAAGTACCCCATTGAGCATGGCATCGTCACCAACTGGGACGACATGGAGAAGATCTGGCACCACACCTTCTACAACGAGCTGCGCGTGGCCCCGGAGGAGCACCCAGTGCTGCTGACCGAGGCCCCCCTGAACCCCAAGGCCAACAGAGAGAAGATGACTCAGGTGAGGCTCGGCCGACGCCCGTGCTCCTCCCGTCCTTTCCCCAGTCATTTTCTGCCCGGCTTGATTTCTGCCATTA
+
CCCCCFFFFFFFGGGGGGGGGGGHHHHHHHHHHHHHHGHHHGHHHGHHHECGEEEEFHGFGHFFBAEHHFFBGFCGEFFHFHF@DG@FEEECGBE@EEEE?EHHFGGCFFGACCGHGGECFFGDDCC=FF/-D@DGGGGGCEHCHHGGGFHCGGGEFFFFB/:EFFFGG9F99BFGGGFGFGEFDAFD@=CCFFC=-9.9FFBFFFFAADDFFFFFFFF0FFFFFFFFFFFED=;FFAAFFFFB00:0;F0
@M05620:45:000000000-G6HP7:1:1101:21810:3886 1:N:0:107
TACCTGTACTGGGGAAGCATTTGAATATCCCCCCATGGTGATGGGGACGGAGAACTGCTCCATAAACACAGGCAACGTGCCTAACTTTCCCGGGAAGATGAAGTCAAAGAGCGACCACAGCTCTTCGGAGGTTATTTTGCATCGGTGAGCCAGACAGAATGATCCGATGAGGGGTGCGAAACTATTTGAGGAAAGGAAGCACCTTTTTATTAAATTTACCTTTTAGCAATCGCCATTCCTACCCTAAAGAT
+
BBABCFFFFFFFGGGGGGGGGGHHHHHHHHHGGGGHHHGGGHHHHGGGGGGGGHHHHHHHHHHHHHHHHHHHGHHHGHHHHHHHHHHHHHHGGGGGGHHHHHHHHHHHHHHHGGGGGHHHHHHHHHHGGGGEHHHHHHHHGHHGDEGFHFHHHFGHHHHHHFHHHHFGGHHHGGCDGG.DGGGGGGGGFEFCBFFFGGGGGGFFFFFFFFFFFBFFFFFFFFFFFFFFFFFFFFFFFFFFFFFFFFFFFFB
@M05620:45:000000000-G6HP7:1:1101:21824:3901 1:N:0:107
TACCTGTACTGGGGAAGCATTTGAATATCCCCCCATGGTGATGGGGACGGAGAACTGCTCCATAAACACAGGCAACGTGCCTAACTTTCCCGGGAAGATGAAGTCAAAGAGCGACCACAGCTCTTCGGAGGTTATTTTGCATCGGTGAGCCAGACAGAATGATCCGATGAGGGGTGCGAAACTATTTGAGGAAAGGAAGCACCTTTTTATTAAATTTACCTTTTAGCAATCGCCATTCCTACCCTAAAGAT
+
BBBCCFFFFFFFGGGGGGGGGGHHHHHHHHHGGGGHHHGHHHHHHGGGGGGGGHHHHHHHHHHHHHHHHHHHGHHHGHHHHHHHHHHHHHHGGGGGGHHHHHHHHHHHHHHHGGGGGHHHHHHHHHHGGGGEHHHHHHHHGHHGDAEGHHHHHHGHHHHHHHHHHHGGGHHHGGEEGGFGGGGGGGGGGGGFFFGFGGGFBFFFFFFFFFFFFBFFFFFFFFFFFFFFFFFFFFFFFFFFFFFFFFFFFFF
@M05620:45:000000000-G6HP7:1:1101:21806:3904 1:N:0:107
TACCTGTACTGGGGAAGCATTTGAATATCCCCCCATGGTGATGGGGACGGAGAACTGCTCCATAAACACAGGCAACGTGCCTAACTTTCCCGGGAAGATGAAGTCAAAGAGCGACCACAGCTCTTCGGAGGTTATTTTGCATCGGTGAGCCAGACAGAATGATCCGATGAGGGGTGCGAAACTATTTGAGGAAAGGAAGCACCTTTTTATTAAATTTACCTTTTAGCAATCGCCATTCCTACCCTAAAGAT
+
CCCCCFFFFFFFGGGGGGGGGGGGGHHHHHHGGGGHHHHHHHHHHGGGGGGGGHHHHHHHHHHHHHHHHHHHGHHHGHHHHHHHHHHHHHHGGGGGGHHHHHHHHHHHHHHHGGGGGHHHHHHHHHHGGGGEHFHHHHHHGHHGFGGGHHHHHHGGHHHHHHHHHHGGGHHHGGEGGGGGGGGGGGGGGGGBFBFFFGFGFFFFFFFFFFFFFFFFFFFFFFFFFEFFFFFFFFFFFFFFFFFFFFFFFFF
@M05620:45:000000000-G6HP7:1:1101:21128:3907 1:N:0:107
CATCCTGACCCTGAAGTACCCCGGCTTGATTTCTGACATTAGATCGGAAGAGCACACGTCTGAACTCCAGTCACCGGCTATGATCTCGTATGCCGTCTTCTGCTTGAAAAAAAAAAAATCAAAACCATGTTTCTGTATCCTGATTTCTGCATGTATAACACAATATAGACTCAAGCCACTAAGGCTCTCCCATACCTAACCGCCTCGCACAAACAACCGCCCTTCAGCGCCCTGTTTACAATCGGTCGTTC
+
BCCCCFFFFFFFGGGGGGGGGGGGGGGGGHHHHHHHHHHHGHHHHHGGGGHHHGHHHGHHGGGHHHFHHHHHHGHGGGGGHHHHFHHHGGHHHHGGGHGHHHHHHHHHFHHGGFCF<<01=1=10//111=1111111111111=111110000<000000<.0000000000:00.:/0/00//0./0///0///0;0/.9--...----/......-----//000.----.0000000:0..:.--.:
@M05620:45:000000000-G6HP7:1:1101:8682:3946 1:N:0:107
TACCTGTACTGGGGAAGCATTTGAATATCCCCCCATGGTGATGGGGACGGAGAACTGCTCCATAAACACAGGCAACGTGCCTAACTTTCCCGGGAAGATGAAGTCAAAGAGCGACCACAGCTCTTCGGAGGTTATTTTGCATCGGTGAGCCAGACAGAATGATCCGATGAGGGGTGCGAAACTATTTGAGGAAAGGAAGCACCTTTTTATTAAATTTACCTTTTAGCAATCGCCATTCCTACCCTAAAGAT
+
CCCCCFFFFFFFGGGGGGGGGGHHHHHHHHHGGGGHHHGHHHHHHGGGGGGGGHHHHHHHHHHHHGHHHGHHGHHHGHHHHHHFHHHHHHHGGGGFGGHHGGHHHHHHHHHHGGGGGHHGHHHHHHHGDGGCGHHHHHHHFHHGDEE.>>GGHFEHHHFHHHHHHHGFGHHHGGGFGGCFGFGGFGGG0EFFBFFGGGGGGGFFFFFFFFFFFFFFFFFFFFFFBFFFFFFFFFFEFFFFFFFFFFFFFFF
@M05620:45:000000000-G6HP7:1:1101:20459:4050 1:N:0:107
CATCCTGACCCTGAAGTACCCCATTGAGCATGGCATCGTCACCAACTGGGACGACATGGAGAAGATCTGGCACCACACCTTCTACAACGAGCTGCGCGTGGCCCCGGAGGAGCACCCAGTGCTGCTGACCGAGGCCCCCCTGAACCCCAAGGCCAACAGAGAGAAGATGACTCAGGTGAGGCTCGGCCGACGCCCGTGCTCCTCCCGTCCTTTCCCCAGTCATTTTCTGCCCGGCTTGATTTCTGACATTA
+
A?ABBFFFFFFFG4GGGGGGGGGHHHHHHHHHGHBGHGHHHGHGHGHHHHHHGCGEGHHGHHHHHHHHGHHHHGGHHGGHHHHHHHFHGGGGGHHGGGGGGGHHGGGGGGDFHEHHGGHGHHHHHHHFHHGGGGGGGGGGGGHGHHGGGGHGHHGFGEFGGGGG9C/CGGGGGGGGGGGGGGGGBBFFB-@BBBBB@DFEFFFFFFFADFAFFFFFFBFFF/FFFFFFFBBE?B?BB<.FFFFFE/;9BF/
@M05620:45:000000000-G6HP7:1:1101:20438:4055 1:N:0:107
CATCCTGACCCTGAAGTACCCCATTGAGCATGGCATCGTCACCAACTGGGACGACATGGAGAAGATCTGGCACCACACCTTCTACAACGAGCTGCGCGTGGCCCCGGAGGAGCACCCAGTGCTGCTGACCGAGGCCCCCCTGAACCCCAAGGCCAACAGAGAGAAGATGACTCAGGTGAGGCTCGGCCGACGCCCGTGCTCCTCCCGTCCTTTCCCCAGTCATTTTCTGCCCGGCTTGATTTCTGACATTA
+
CCCCCFFFFFFFGGGGGGGGGGGHHHHHHHHHHHHHHGHHHGHHHGHHHHHHGGGGGHHHHHHHHHHHHHHHHGHHHGGHHHHHHHHHGGGGGHHGGGEGGGHHGGGGGGGGHHHHGGHHHHHHHHHHHHGGGGGGGGGGGGHHHHGGGGHGHHGGGGGGGGGGGGGGGGGGGGGGGGGGGGGGFFFFFFFFFFFFFFFFFFFFFFFFFFFFFFFFFFFFFFFFFFFFFFFFFFFFFFFFFFFFFFFFFF0
@M05620:45:000000000-G6HP7:1:1101:10452:4063 1:N:0:107
CATCCTGACCCTGAAGTACCCCATTGAGCATGGCATCGTCACCAACTGGGACGACATGGAGAAGATCTGGCACCACACCTTCTACAACGAGCTGCGCGTGGCCCCGGAGGAGCACCCAGTGCTGCTGACCGAGGCCCCCCTGAACCCCAAGGCCAACAGAGAGAAGATGACTCAGGTGAGGCTCGGCCGACGCCCGTGCTCCTCCCGTCCTTTCCCCAGTCATTTTCTGCCCGGCTTGATTTCTGACATTA
+
CCCCCFFFFFFFGGGGGGGGGGGHHHHHHHHHHHHHHGHHHGHHHGHHHHHHGGGGGHHHHHHHHHHHHHHGHGHHHGGHHHHHHHHHGGGGGHHGGGGGGGHHGGGGGGGGHHHHGGHGHHHHHHHHHHGGGGGGGGGGGGHHHHGGGGHGHHGGGGGGGGGGFFFGGGGGGGGGGGGGGGGGFFFFFFFFCFFF;ADEFFFFFFF:ADFFFFFFFFDFFFFFFFFFFFFFDFFFFF9BFFFFE00:FF0
@M05620:45:000000000-G6HP7:1:1101:20459:4068 1:N:0:107
CATCCTGACCCTGAAGTACCCCATTGAGCATGGCATCGTCACCAACTGGGACGACATGGAGAAGATCTGGCACCACACCTTCTACAACGAGCTGCGCGTGGCCCCGGAGGAGCACCCAGTGCTGCTGACCGAGGCCCCCCTGAACCCCAAGGCCAACAGAGAGAAGATGACTCAGGTGAGGCTCGGCCGACGCCCGTGCTCCTCCCGTCCTTTCCCCAGTCATTTTCTGCCCGGCTTGATTTCTGACATTA
+
CCCCCFFFFFFFGGGGGGGGGGGHHHGHHHHHHHHHHGHHHGHHHGHHHHHHGGGGGHHHHHHHHHHHHHHHHGHHHGGHHHHHHHHHGGGGGHHGGGFGGGHHGGGGGGGGHHHHGGHHHHHHHHHHHHGGGGGGGGGGGGHHHHGGGGHGHHGGGGGGGGGGGGGGGGGGGGGGGGGGGGGGFFFFFFFFFFFF@DFFFFFFFFFEFFFFFFFFFFFFFFFFFFFFFFFFBFFFFAAFFFFFFBFFFF/
@M05620:45:000000000-G6HP7:1:1101:10465:4078 1:N:0:107
CATCCTGACCCTGAAGTACCCCATTGAGCATGGCATCGTCACCAACTGGGACGACATGGAGAAGATCTGGCACCACACCTTCTACAACGAGCTGCGCGTGGCCCCGGAGGAGCACCCAGTGCTGCTGACCGAGGCCCCCCTGAACCCCAAGGCCAACAGAGAGAAGATGACTCAGGTGAGGCTCGGCCGACGCCCGTGCTCCTCCCGTCCTTTCCCCAGTCATTTTCTGCCCGGCTTGATTTCTGACATTA
+
ABBBBFFFFFFFGGGGGGGGGGGHHHHHHHHHHHHHHGHHHGHHHGHHHHHHGGGGGHHHHHHHHHHHHHHHHGHHHGGHHHHHHHHHGGGGGHHGGGGGGGHHGGGGGGGGHFHHGGHGHHHHHHHHHHGGGGGGGGGGGGHHHHGGGGHGHHGGGGGGGGGGGGGGGGGGGGGGGFGGGGGGFFFFFFFFFFFFDFFEFFFFFFFFFFFFFFFFFFFFFFFFFFFFFFFFAFFFFFFFFFFFFBFFFF/
@M05620:45:000000000-G6HP7:1:1101:8353:4089 1:N:0:107
CATCCTGACCCTGAAGTACCCCGGCTTGATTTCTGACATTAGATCGGAAGAGCACACGTCTGAACTCCAGTCACCGGCTATGATCTCGTATGCCGTCTTCTGCTTGAAAAAAAAAAAAGTGCTGCTGACCGAGGCCCCCCTGAACCCCAAGGCCAACAGAGAGAAGATGACTCAGGTGAGGCTCGGCCGACGCCCGTGCTCCTCCCGTCCTTTCCCCAGTCATTTTCTTCCCGGCTTGATTTCTGACATTA
+
BBBBBFFFFFFFGGGGGGGGGGGEEE2E2AFGE5D5FDGFHF5ADCA2AEGCEGHHCFFGCFGDFHHB3FBFGHG10E@1GE4@@44??E?34B>>EGFBGFH4BGBG3?G@EG@B/><?<GDFGF?FGHGG-<@EDFGCC:CGHGGDD::.AEGGGGGGGF?.CFGBGGEGGGGGFFFFFFAFF;E99---@FFC@.9ABB/FB9?.A9A/BBBB9B.;;/B/9BF//;;BA>AFF-.BFFBFB///;/:
@M05620:45:000000000-G6HP7:1:1101:19012:4090 1:N:0:107
AAACCAGAAGACATGAGGTCAGCTAGATCGGAAGAGCACACGTCTGAACTCCAGTCACCGGCTATGATCTCGTATGCCGTCTTCTGCTTGAAAAAAAAAAAAGTCAAATAGCGAAAACAGCTCTTGGAGCCTATTTTGCACCGGTTAGCCACACACTACGATCCGATGAGGCGTGCGCAACTACTTGAGGAAAGGAAGCACCTCTATATCAAATTTCCCCATTAGCAACCGCCACTCCTACCCGAACGATC
+
BBBBBAAFFFFFGGGGGGFGGGHHHHHHHHGGGGHHHHGGHGHHHGHHHHHHHGBGGHHGGGGGGHGG5GHHFGHHHHGEGHGHHFHHHFGGGFGEFE></</B33B33B22/////</00??1111100.01<<1111110--<...<<</<<C.///.:.=.;...;0/.-:-:-;9--;:9::9/9./9/.;.:A./.:;.///9:///:9/9://...:/9///..:-@@.:BFFE/;..----..:
@M05620:45:000000000-G6HP7:1:1101:9897:4150 1:N:0:107
CATCCTGACCCTGAAGTACCCCATTGAGCATGGCATCGTCACCAACTGGGACGACATGGAGAAGATCTGGCACCACACCTTCTACAACGAGCTGCGCGTGGCCCCGGAGGAGCACCCAGTGCTGCTGACCGAGGCCCCCCTGAACCCCAAGGCCAACAGAGAGAAGATGACTCAGGTGAGGCTCGGCCGACGCCCGTGCTCCTCCCGTCCTTTCCCCAGTCATTTTCTGCCCGGCTTGATTTCTGACATTT
+
ABBBAFFFFFFFGFGGGGGGFF24FBGHHFHHHFHHFGHCHFHHFAB3GGH2AFFEEGEEFFCCHGHE5FFCGFHHEDEHHF@GHDD3EFG/EGFFGGGGGGFEFG?DGCDGEEHHGEHFHHGHGCHHHHGGGCCCDCGGGGFHHFGDDDEGEHGEFGFGGGGGFFFBFGFFFBFG09FAFEEABF.AF;BFFFFF9DFFFFFFFEFAFA.BFBBFF..;F/BBF//9//BE.@-@=D./9:FFB/BFBF/
@M05620:45:000000000-G6HP7:1:1101:24141:4227 1:N:0:107
AAACCAAGCAGACACTCACCGCTACACTCTTTCCCTACACGACGCTCTTCCGATCTAAACCAAACGACCTCGCACCCCGTCATTCGTTTGCAAAAAGACGCTCTTCCGAGCCAAACCAAACGACATCACATCGCCTCACCCGGTTGCGACACCAGACGGCTCCGAGCTAAAGCCAGAAACCACAAGCACGGGACATCGCTCGGCGCGTCAACACCCATTACCTCTAACAAAGCAGTAGTGTGCGAGGAGAC
+
AAAAAAACACCCF11A1BFGAA0AAFEHHDDE2AFGD0BFA/A///B/BAG/EAE0FE11A/////////B//>///>//?/02220B//12B1<//?0///C<11F/B/</?@C/?<////?//.<1111<.<..</...--<.-.-:;@-.9..;-.--..99--.9000;----/;9-9-------------//------9----;;-//----/////;///////-/-///////9//--------
@M05620:45:000000000-G6HP7:1:1101:24117:4231 1:N:0:107
AAACCAAGCAGACACTCACCGCTACACTCTTTCCCTACACGACGCTCTTCCGATCTAAACCAAACGAACACTCACCGCTACATTCTTTTCCAACACGACGCTCTTCCGAGCTAAACCAAACGAACACACATCACCCCACTCGTTCCCCACAAAACCCGCTTCCGAGCTAAACCAGGAGAGACCAGGCAGACTATAGCACTCTAAGAGACCGTACCCAGAGAAGGAAAAACAGGGAACAAGTGTAGGCAAGC
+
AAAAAAABACBFFFAAFFGGAA00EFEHHFFEAEGHFFFG/AE///A/FDG/FEEAGG1BB/////////B10B10/>//>112122B1212B1?//<///<CCBGB/?/</?FHF@<////?///?/>.1<1100-...<.<../0//.<..:..:---..9:E?@.00CCFE..99=../9/.-----://////////9/////----;-A-;B---;//--//--9----------////////---
@M05620:45:000000000-G6HP7:1:1101:18292:4246 1:N:0:107
CATCCTGACCCTGAAGTACCCCATTGAGCATGGCATCGTCACCAACTGGGACGACATGGAGAAGATCTGGCACCACACCTTCTACAACGAGCTGCGCGTGGCCCCGGAGGAGCACCCAGTGCTGCTGACCGAGGCCCCCCTGAACCCCAAGGCCAACAGAGAGAAGATGACTCAGGTGAGGCTCGGCCGACGCCCGTGCTCCTCCCGTCCTTTCCCCAGTCATTTTCTGCCCGGCTTGATTTCTGACATTA
+
AAABAFFFFCFFGGG4FFGFEEE4AFHHHHDDBGHHFGHHHEFHGGFCGHGHCEGEGFFHFHFAG5G5AEFGHCGHEGGFCG3GHHFG@FA@EGFEC>EE/EFFE?@DCCDDEGHHGE/<?1<<GGHHHFGC-@@C<<CCGCCCCC.A...C:GGE9EBF//9.=FBFGGBFFFGFFBFAF?..@B?A@-99-BB-9AD?FFFBF.A9:;.:B//99..;B/BFBFFBBFFF.9-B9-.///9B/;//BF/
@M05620:45:000000000-G6HP7:1:1101:14709:4297 1:N:0:107
AAACCAGAAGACATGAGGTCAGCTAGATCGGAAGAGCACACGTCTGAACTCCAGTCACCGGCTATGATCTCGTATGCCGTCTTCTGCTTGAAAAAAAAAAAGTTTGCCGCATTCTGTTATTTTGTTTGCCAGAGTGTCTTGTTGAGACCATATGTAGGACATGCTTTTTTCCTGCACCCTGGAAAATACAGTATAAGTTTTACAGCTTTCTTCTTTCATCAAGGATCTCAACGCCAGCTTTCGAAACAGTA
+
BABABAAFFFFFFFFGFGAFEGGHEFFHGHGDGDFHFHHHHEHFHEFFGHFGEFFAGHFFGCEAGHHH5FGGGGHHHHGGGFFHEFBGHGFHBHAEE@><E/B??BB1/BCDDHGHDD2FGHH2@GH0?F110/?FGHGH1GHC=1F1>>FGFHH1000<GD0CDGGGH?GGHBFHCG..;.:C0/;00;0;0;000;;;C000;0;C;;F;CFGG0=C0000/9CFFF/9..9@A-EFFF/.A..;B.//
@M05620:45:000000000-G6HP7:1:1101:19018:4307 1:N:0:107
CATCCTGACCCTGAAGTACCCCATTGAGCATGGCATCGTCACCAACTGGGACGACATGGAGAAGATCTGGCACCACACCTTCTACAACGAGCTGCGCGTGGCCCCGGAGGAGCACCCAGTGCTGCTGACCGAGGCCCCCCTGAACCCCAAGGCCAACAGAGAGAAGATGACTCAGGTGAGGCTCGGCCGACGCCCGTGCTCCTCCCGTCCTTTCCCCAGTCATTTTCTGCCCGGGTTGATTCTGACATTAG
+
CDDDDFFFFFFFGGGGGGGGGGGHHHHHHHHHHHHHHGHHHGHHHGHHHHHHGGGGGHHHHHHHHHHHHHHHHGHHHGGHHHHHHHHHGGGGGHHGGGGGGGHHGGGGGGGGHHHHGGHHHHHHHHHHHHGGGGGGGGGGGGHHHHGGGGHGHHGGGGGGGGGGGGGGGGGGGGGGGGGGGGGGFFFFFFFFFFFF@FFFFFFFFFFFFFFFFFFFFFFFFFFFFHFFFFFFDF-DFFBFFFFFFFFFFF0
@M05620:45:000000000-G6HP7:1:1101:9559:4312 1:N:0:107
CATCCTGACCCTGAAGTACCCCGGCTTGATTTCTGACATTAGATCGGAAGAGCACACGTCTGAACTCCAGTCACCGGCTATGATCTCGTATGCCGTCTTCTGCTTGAAAAAAAAAAAAAGAAAGCTTAGAGTCATTCTTTGTGTCTTCACCGAGAAAGATTAACGCAGCATATTTTCACTCCGACTTACTGATTTAATCCTGAGTTTTTCACCTCCTTGCTTCTTCTCCTTGCATCTCTCCCCTCATTCAC
+
CCCCCFFFFFFFGGGGGGGGGGGGGGGGHFHHHHHHHHHHGHGHHHGGGGHHHHHGHGHHHFHHHHHHHHHHFGHGGGGGHHEG@GHGFDHHHHGFEHGDGHHHHHHHHGFGGCGG//<//001<1111111<1<11>>111/<00=D000.<<-:00/000;;C--;-.C0B0C;0;000/.-:;;0000;00000090000/;000.90;00.:;FB00B;00000:0009009;:;0/:.9..99;0:
@M05620:45:000000000-G6HP7:1:1101:19858:4320 1:N:0:107
CATCCTGACCCTGAAGTACCCCATTGAGCATGGCATCGTCACCAACTGGGACGACATGGAGAAGATCTGGCACCACACCTTCTACAACGAGCTGCGCGTGGCCCCGGAGGAGCACCCAGTGCTGCTGACCGAGGCCCCCCTGAACCCCAAGGCCAACAGAGAGAAGATGACTCAGGTGAGGCTCGGCCGACGCCCGTGCTCCTCCCGTCCTTTCCCCAGTCATTTTCTGCCCGGCTTGATTTCTGACCTTA
+
AAABAFFFFFFFGGGGGGGGGGGHHHHHHHGGHHGHHGHHHGHHHGHHHHHHGGGGGHHHHHHHEGHGHHHHHGHHHGGHHHHHHGHHGGGGGHHGGGGGGGHHGGGGGGGGHHHHGGHHHHHHGFGDGHFGGGGGGGGGGGGHHHGGDFHGHHGGGGGGFGAEFGBFGGGGGGGGGGFG.EEGFFFFFFFFFFFF>DFFFFFFFFFADD9BFBBBFFDFFFFFFFFFFFFF?BAF>A.:BFFFB/B/BF/
@M05620:45:000000000-G6HP7:1:1101:19017:4326 1:N:0:107
CATCCTGACCCTGAAGTACCCCATTGAGCATGGCATCGTCACCAACTGGGACGACATGGAGAAGATCTGGCACCACACCTTCTACAACGAGCTGCGCGTGGCCCCGGAGGAGCACCCAGTGCTGCTGACCGAGGCCCCCCTGAACCCCAAGGCCAACAGAGAGAAGATGACTCAGGTGAGGCTCGGCCGACGCCCGTGCTCCTCCCGTCCTTTCCCCAGTCATTTTCTGCCCGGCTTGATTCTGACATTAG
+
BBBBBFFFFFFFGGGGGGGGGGGFHHFHHGHHHCHHHEHAGGHHHGHHHHHHFGGGGHHGHGHGHHHFGHHHHGHGHGGHHHHHHHHHEGEGFHGGGGGGGGHHGGGGGGGGHHHHGGHGHHHHHHHHHHGGGGGGGGGGGGGHHHGGGGHGHHGGGGGGGGGGGGGGGGGGGGGGGGGGGGGGFFFFFFFFFFFFBDFFFFFFFFFFFFFFFFFFFFD:FFFFFFFFFFFF?@BFFCFFFBFBFFFFFF;
@M05620:45:000000000-G6HP7:1:1101:14453:4334 1:N:0:107
AAACCAAGCAGACACTCACCGCTACACTCTTTCCCTACACGACGCTCTGCCGAAGACATGAGGTCAGCTAGATCGGAAGAGCACACGTCTGAACTCCAGTCACCGGCTATGATCTCGTATGCCGTCTTCTGCTTGAAAAAAAAAAAAAAAAAAAAGAAAGAAAAGATGAAAGTGAATAAGAAAGACAGAGAAGAAAGACAAACAAGAAAAAATGTGGTAAATGAAGAAAGAAAAAGCAGAAAGATAAGGAA
+
BB?AB?4CAFCBAGGGFFGGCAE2EAFAFHHF55FAFE3BFEEAAAEEGFDEEEAEEA@B3BE3BFFC5@FGDDF?>FEHHGBHFHGGHHGHHFHHF3EGFGEEEEEEEDDG?1BFGFDGHHHGFGHGHHHHHHHGGFHHCDCCC-----9----.../9/./.9./////////;////9////././/.9//////./.......//..-.9///./////////////./9...//////////////
@M05620:45:000000000-G6HP7:1:1101:19851:4348 1:N:0:107
CATCCTGACCCTGAAGTACCCCATTGAGCATGGCATCGTCACCAACTGGGACGACATGGAGAAGATCTGGCACCACACCTTCTACAACGAGCTGCGCGTGGCCCCGGAGGAGCACCCAGTGCTGCTGACCGAGGCCCCCCTGAACCCCAAGGCCAACAGAGAGAAGATGACTCAGGTGAGGCTCGGCCGACGCCCGTTCTCCTCCCGTCCTTTCCCCAGTCATTTTCTGCCCGGCTTGATTTCTGACATTA
+
ABBBBFFFFFFFEGGFFBGGGGDCFAEEFHDFFHCHHEFGAEGGFEFH322FEAEEDHHEHHHFHBE5GHHHHGFHEEFHFHHGHHHHCA??AFCGGG>EECHHGECGGCDFHFHHFFHFHGFGHHHFHGC?CD?<EC<-;C/CHHGGGGFEHAFGFEBFFG.AFFF0;C9FBBBBF/CA.EEG--.;---;?BB99.;./9/;B9AEADD/9BFF..D/://BF///9;BAD9--;9.99BFF/F//;B/
@M05620:45:000000000-G6HP7:1:1101:7806:4417 1:N:0:107
TACCTGTACTGGGGAAGCATTTGAATATCCCCCCATGGTGATGGGGACGGAGAACTGCTCCATAAACACAGGCAACGTGCCTAACTTTCCCGGGAAGATGAAGTCAAAGAGCGACCACAGCTCTTCGGAGGTTATTTTGCATCGGTGAGCCAGACAGAATGATCCGATGAGGGGTGCGAAACTATTTGAGGAAAGGAAGCACCTTTTTATTAAATTTACCTTTTAGCAATCGCCATTCCTACCCTAAAGAT
+
AAAAAFFFFFFFGGGGFGGGGGHHFFHHHHFGGGGHGHFGGHHGHGGGGGGGGGHHHGHHHHHHGHHHHHHHFFHHGHHHHHGHGGHHHHHEGGGGGHHHGFHHHHHHHHFGGFFGCHHGHHHHHHHGFCG?FGHHHHHHGHHGGGGGGFFHHHGHHGHHHHHHHHDGGFGHGG;ACB.DDGGGGGGGGGGBFFFAFFGGFGEFFFFFFFFFFBFFFFFFFFFFFFFBBF;EFFDEBBFFFFAFFFFFFFF
@M05620:45:000000000-G6HP7:1:1101:15636:4449 1:N:0:107
CATCCTGACCCTGAAGTACCCCATTGAGCATGGCATCGTCACCAACTGGGACGACATGGAGAAGATCTGGCACCACACCTTCTACAACGAGCTGCGCGTGGCCCCGGAGGAGCACCCAGTGCTGCTGACCGAGGCCCCCCTGAACCCCAAGGCCAACAGAGAGAAGATGACTCAGGTGAGGCTCGGCCGACGCCCGTGCTCCTCCCGTCCTTTCCCCAGTCATTTTCTGCCCGGCTTGATTTCTGACATTA
+
CCCCCFFFFFFFGGGGGGGGGGGHHHHHHHHHHHHHHGHHHGHHHGHHHHHHGGGGGHHHHHHHHHHHHHHHHGHHHGGHHHHHHGHHGGGGGHHGGGGGGGHHGGGGGGGGHHHHGGHGHHHHHHHHHHGGGGGGGGGGGGGHHHGGGGHGHHGGGGGGGGGGGGGGGGGGGGGGGGGGGGGGFFFFFFFFFFFF9ADEFFFFFFFFFFDFFFFFFFDFFFFFFFFFFFFFFFFFFFAFFFFFFEFFFF0
@M05620:45:000000000-G6HP7:1:1101:21162:4450 1:N:0:107
CATCCTGACCCTGAAGTACCCCATTGAGCATGGCATCGTCACCAACTGGGACGACATGGAGAAGATCTGGCACCACACCTTCTACAACGAGCTGCGCGTGGCCCCGGAGGAGCACCCAGTGCTGCTGACCGAGGCCCCCCTGAACCCCAAGGCCAACAGAGAGAAGATGACTCAGGTGAGGCTCGGCCGACGCCCGTGCTCCTCCCGTCCTTTCCCCAGTCATTTTCTGCCCGGCTTGATTTCTGACATTA
+
DDEEEFFFFFFFGGGGGFGGGGGHHHHHHHHHHHHHHGHHHGHHHGHHHHHHGGGGGHHHHHHHHHHHHHHHHGHHHGGHHHHHHHHHGGGGGHHGGGGGGGHHGGGGGGGGHHHHGGHGHHHHHHHHHHGGGGGGGGGGGGHHHHGGGGHGHHGGGGGGGGGGGGGGGGGGGGGGGGGGGGGGFFFFFFFFFFFFDFDFFFFFFFFEFFFFFFFFFFFFFFFFHFFFHFFFFFFFFFFFFFFFFBFFFF1
@M05620:45:000000000-G6HP7:1:1101:7519:4451 1:N:0:107
CATCCTGACCCTGAAGTACCCCATTGAGCATGGCATCGTCACCAACTGGGACGACATGGAGAAGATCTGGCACCACACCTTCTACAACGAGCTGCGCGTGGCCCCGGAGGAGCACCCAGTGCTGCTGACCGAGGCCCCCCTGAACCCCAAGGCCAACAGAGAGAAGATGACTCAGGTGAGGCTCGGCCGACGCCCGTGCTCCTCCCGTCCTTTCCCCAGTCATTTTCTGCCCGGCTTGATTTCTGACATTA
+
BBBBBFFFFFFFGGGGGGGGFGGHHHHHHGHHGHHHHGHHHGHHHGHFGHGHGFGGGHHGHHGFGHHHHHHHGGHHFAFHHHHFGFHHEGGGGGFEEEEFEGGHGGGDGGGGCGHHBFHGGHHHHHHHHHGGGGGGFGGGGGHGGHGGGGHGHGGGFGGGGGGGGGFGFGGGGFFGFGGGGGGGFFFFB@;B@@FD-;AEFFFFFFA;ADDFFFBFFFFFFFFFFFFFFBBEFD@F;@AFFFFFFF9FFF/
@M05620:45:000000000-G6HP7:1:1101:21174:4463 1:N:0:107
CATCCTGACCCTGAAGTACCCCATTGAGCATGGCATCGTCACCAACTGGGACGACATGGAGAAGATCTGGCACCACACCTTCTACAACGAGCTGCGCGTGGCCCCGGAGGAGCACCCAGTGCTGCTGACCGAGGCCCCCCTGAACCCCAAGGCCAACAGAGAGAAGATGACTCAGGTGAGGCTCGGCCGACGCCCGTGCTCCTCCCGTCCTTTCCCCAGTCATTTTCTGCCCGGCTTGATTTCTGACATTA
+
ABABBFFFFFFFGGGGGGGGGGEHHHHGHHHHHHHHHGHHGEHHHGHHHGHHGGGGGHHHHHFH3GHHHGHHHGHHHGGHHHHHHHHHGGGGGHHGGGGGGGHHGGGGGGGGHHHHGGHHHHHDFGGDGHFCGGGGGGGGGGHHHHGG.CGGHHGGGGGGGF?FFGFGGGGGGGGGGGFGGFCFFFFFFFFFFFFF;.A./FFFFFFFFFDFFFBBFBABFBFFFFFB9FFE.BAFF;.;/9;FFFF/9F/
@M05620:45:000000000-G6HP7:1:1101:7532:4466 1:N:0:107
CATCCTGACCCTGAAGTACCCCATTGAGCATGGCATCGTCACCAACTGGGACGACATGGAGAAGATCTGGCACCACACCTTCTACAACGAGCTGCGCGTGGCCCCGGAGGAGCACCCAGTGCTGCTGACCGAGGCCCCCCTGAACCCCAAGGCCAACAGAGAGAAGATGACTCAGGTGAGGCTCGGCCGACGCCCGTGCTCCTCCCGTCCTTTCCCCAGTCATTTTCTGCCCGGCTTGATTTCTGACATTA
+
ABBBBFFFFFFFGGFGGGGFGGGHHHHHHHGHGHHHHGHFHGHFHGHFHHHHGCFGFHHHHHHHHGHHHHHHHEHGFFEHHHFHHHHHGFEGGHHGGGGGGGHHGGC@DGGDEHHEDFHGFHGHHHHHHCDGCCGGGGGFGGGHHHGGGGHEHHGGGGGGGGGGFFBCFFFGEBFGGGFAACFGFAEFCBBDBFFFF?DFFFEFFEDFFA9BFFFFFB.FFFFFFFF/;BBF.;DD--AFFFBF//B9BF/
@M05620:45:000000000-G6HP7:1:1101:19885:4473 1:N:0:107
CATCCTGACCCTGAAGTACCCCATTGAGCATGGCATCGTCACCAACTGGGACGACATGGAGAAGATCTGGCACCACACCTTCTACAACGAGCTGCGCGTGGCCCCGGAGGAGCACCCAGTGCTGCTGACCGAGGCCCCCCTGAACCCCAAGGCCAACAGAGAGAAGATGACTCAGGTGAGGCTCGGCCGACGCCCGTGCTCCTCCCGTCCTTTCCCCAGTCATTTTCTGCCCGGCTTGATTTCTGACATTA
+
CCDEEFFFFFFFGGGGGGGGGGGHHHHHHHHHHHHHHGHHHGHHHGHHHHHHGGGGGHHHHHHHHHHHHHHHHGHHHGGHHHHHHHHHGGGGGHHGGGGGGGHHGGGGGGGGHHHHGGHHHHHHHHHHHHGGGGGGGGGGGGHHHHGGGGHGHHGGGGGGGGGGGGGGGGGGGGGGGGGGGGGGFFFFFFFFFFFFBFFFFFFFFFFFFFFFFFFFFFFFFFFFHHHFHFFFDFFFFFBFFFFFFEFFFF1
@M05620:45:000000000-G6HP7:1:1101:19868:4475 1:N:0:107
CATCCTGACCCTGAAGTACCCCATTGAGCATGGCATCGTCACCAACTGGGACGACATGGAGAAGATCTGGCACCACACCTTCTACAACGAGCTGCGCGTGGCCCCGGAGGAGCACCCAGTGCTGCTGACCGAGGCCCCCCTGAACCCCAAGGCCAACAGAGAGAAGATGACTCAGGTGAGGCTCGGCCGACGCCCGTGCTCCTCCCGTCCTTTCCCCAGTCATTTTCTGCCCGGCTTGATTTCTGACATTA
+
>>>AAFF5FBFCFGGBFFGGFEEHHFGFFGHHHHHHHEHHHGHFGFGHGHAGEEGCEFFFCCCGFFHGHHHFFFFHHGGHHHFHHHBG>FAEE3FEEEEEE@EEEGCGGCGFGHHHGFEHFDGHHHGFHHCCCGGFDDDCGE/CCGDDAEEAEHGFEEBBB/EGFGBFGFGBBF99CBFGGGFFBB?AB@BBB??-9..A99BFFEDFA.DFB///:BA9BFFFFFFFFB9AF=B;>-.;FEBB/B/BFF/
@M05620:45:000000000-G6HP7:1:1101:8497:4498 1:N:0:107
CATCCTGACCCTGAAGTACCCCATTGAGCATGGCATCGTCACCAACTGGGACGACATGGAGAAGATCTGGCACCACACCTTCTACAACGAGCTGCGCGTGGCCCCGGAGGAGCACCCAGTGCTGCTGACCGAGGCCCCCCTGAACCCCAAGGCCAACAGAGAGAAGATGACTCAGGTGAGGCTCGGCCGACGCCCGTGCTCCTCCCGTCCTTTCCCCAGTCATTTTCTGCCCGGCTTGATTTCTGACATTA
+
CCCCCFFFFFFFGGGGGGGGGGGHHHHHHHHHHHHHHGHHHGHHHGHHHHHHGGGGGHHHHHHHHHHHHHHHHGHHHGGHHHHHHGHHGGGGGHHGGGGGGGHHGGGGGGGGHHHHGGHGHHHHHHHHHHGGGGGGGGGGGGHHHHGGGGHGHHGGGGGGGGGGGGGGGGGGGGGGGGGGGGGGFFFFFFFFFFFF@DFFFFFFFFFEDFFFFFFFFFFFFFFFFFFFFFFFFFFFFFFFFFFFFFFFFF0
@M05620:45:000000000-G6HP7:1:1101:24396:4539 1:N:0:107
AAACCAAGCAGACACCAGAAGACATGAGGTCAGCTAGATCGGAAGAGCACACGTCTGAACTCCAGTCACCGGCTATGATATCGTATGCCGTCTTCTGCTTGAAAAAAAAAAAAAAAAAAACAAAAAAAAAAAAGAAAAATAGAACCATCAAACAAATAAAAAAAAGAAATAAATGGTATGACAAAAAATAAAAAACTCGTGTGAGAATAAGGACATAGAGAATCAAATATGAAACATAATTCCAAAATAGA
+
AA1AA?ACAF>BCGEFA1BGCGHBEGBGCGC1E1FGDGHFCGGA/FG0FAFBAAF0A1EGHF1BCGHHBGFC//>B1EG2B@?GHHCD@>EEFE2FE1GDG011>BEGCCG<>>>>>---......-------...//..00000.-////9/--9/;/;//9-9---//;/:/9/////////-;---///9/--/9-----9////9////-9////////////////////////////9//-////
@M05620:45:000000000-G6HP7:1:1101:20859:4666 1:N:0:107
TACCTGTACTGGGGAAGCATTTGAATATCCCCCCATGGTGATGGGGACGGAGAACTGCTCCATAAACACAGGCAACGTGCCTAACTTTCCCGGGAAGATGAAGTCAAAGAGCGACCACAGCTCTTCGGAGGTTATTTTGCATCGGTGAGCCAGACAGAATGATCCGATGAGGGGTGCGAAACTATTTGAGGAAAGGAAGCACCTTTTTATTAAATTTACCTTTTAGCAATCGCCATTCCTACCCTAAAGAT
+
ABBBAFFFFFFFGCGCGGFEGDGHHHHHHHHGGGGHFHFDFFGHHGGGGGGEGHHHHHHHHHHHHHHHHHHHGGHHGHGGHDDGHGHHFDHECGEEGFHHEHF4FGGHHHHHEDGGGHHHFFHH11FDCCG?F1FGFGFF1GFFA>CF0FGFAGEHEHGHHHHHHHGGGHHHGGFGDBFBBBGFFFGGBEFCGF:ABB.EFFFFFFFFEFFFFFBBBFFFFFFF//BFB/BAEFBEFF/BF/FAFFFFFEF
@M05620:45:000000000-G6HP7:1:1101:22484:4701 1:N:0:107
CATCCTGACCCTGAAGTACCCCATTGAGCATGGCATCGTCACCAACTGGGACGACATGGAGAAGATCTGGCACCACACCTTCTACAACGAGCTGCGCGTGGCCCCGGAGGAGCACCCAGTGCTGCTGACCGAGGCCCCCCTGAACCCCAAGGCCAACAGAGAGAAGATGACTCAGGTGAGGCTCGGCCGACGCCCGTGCTCCTCCCGTCCTTTCCCCAGTCATTTTCTGCCCGGCTTGATTTCTGACATTA
+
CCCCCFFFFFFFGGGGGGGGGGGHHHHHHHHHHHHHHGHHHGHHHGHHGHHHGGGGGHHHHHHHHHHGHHHHHGGHHGGHHHHHHHHHGGGGGHHGGGGGGGHHGGGGCGGGHHHHGGHGHHHHHHHHHHGGGGGGGGGGGGHHHHGGGGHGHHGGGGGGGGGGGGGGGGGGGGGGGGGGGGGGFFFFFFFFFFFFFFFEFFFFFFFEFFFFFFFFFFFFFFFFFFFFFFFFD@FFCFFFFFFFFFFFFF0
@M05620:45:000000000-G6HP7:1:1101:16211:4709 1:N:0:107
TACCTGTACTGGGGAAGCATTTGAATATCCCCCCATGGTGATGGGGACGGAGAACTGCTCCATAAACACAGGCAACGTGCCTAACTTTCCCGGGAAGATGAAGTCAAAGAGCGACCACAGCTCTTCGGAGGTTATTTTGCATCGGTGAGCCAGACAGAATGATCCGATGAGGGGTGCGAAACTATTTGAGGAAAGGAAGCACCTTTTTATTAAATTTACCTTTTAGCAATCGCCATTCCTACCCTAAAGAT
+
AAAAAFFDF33CGAGFGGBFEEGFGGHFH3AFEGGHCHGAG2E1AEEEEGGGGHHEFFHFFGGGHFFGHFGAFHHHCFCAG1FHHHGFDGDEEG/EA0FEBFFFGBGHHHGF@@CGGCFFEF<FGFH?<<C<?FDG<F1G<D1<<...<FCGCCEHHHFGHGHBDCAFGFB/:@:=AA?--AF;FFFGGEGFBFFGFB..FGFFFFFFFFFF9/;B9BFFFBFFBFFFFBFEFFFEF/BFF;AFBFFBFF;
@M05620:45:000000000-G6HP7:1:1101:9772:4710 1:N:0:107
CATCCTGACCCTGAAGTACCCCATTGAGCATGGCATCGTCACCAACTGGGACGACATGGAGAAGATCTGGCACCACACCTTCTACAACGAGCTGCGCGTGGCCCCGGAGGAGCACCCAGTGCTGCTGACCGAGGCCCCCCTGAACCCCAAGGCCAACAGAGAGAAGATGACTCAGGTGAGGCTCGGCCGACGCCCGTGCTCCTCCCGTCCTTTCCCCAGTCATTTTCTGCCCGGCTTGATTTCTGACATTT
+
1AAAAFFFF1BFGCG1GFGDFAEGEAG1GG11A00AFAAFGGEHHAFFH/CGAEEGEFEGBA0GAGFFG110BFFCCEEFFHHHDGFGEGGGGHGGG@/E/EFFEEGCCCACCGGHCGH?FFFGHFHHHHGGGGGGGGGGGGHHHHGGGGHGHHGGGGGGGFGGGGGFGGGGGGGGFBFGGGFG@@EB@<?@@@@@9ABEFFFFFFFAFFFFFFFFFFFFFBFFFFBFFEFEB@<@@@FFFFBFFBFFFF/
@M05620:45:000000000-G6HP7:1:1101:16191:4731 1:N:0:107
TACCTGTACTGGGGAAGCATTTGAATATCCCCCCATGGTGATGGGGACGGAGAACTGCTCCATAAACACAGGCAACGTGCCTAACTTTCCCGGGAAGATGAAGTCAAAGAGCGACCACAGCTCTTCGGAGGTTATTTTGCATCGGTGAGCCAGACAGAATGATCCGATGAGGGGTGCGAAACTATTTGAGGAAAGGAAGCACCTTTTTATTAAATTTACCTTTTAGCAATCGCCATTCCTACCCTAAAGAT
+
BBBBBFFFFFFFGGGEEGGGGGHHHHHHHHHGGGGHHHHHHHHHGGGGGGGGGHHHHHHHHHHHHHHHHHHHGHHHFHHHHHHHHHHHHHHGGGGGGHHGHHHHHHHHHHHHGGGGGHHHHHHHBFHGDGCEFFHHHHBG11>EA>AFFHHFHFGGFHFHFD0GGHA?EGHGGGEGGGGGGGGBFFGGFGGGGFF.FB.9FF.FFFFFFFFFFBFFEFFBFFFFFFFFFBFFFFDEFF/BFFF.9BBB/B9
@M05620:45:000000000-G6HP7:1:1101:9772:4731 1:N:0:107
CATCCTGACCCTGAAGTACCCCATTGAGCATGGCATCGTCACCAACTGGGACGACATGGAGAAGATCTGGCACCACACCTTCTACAACGAGCTGCGCGTGGCCCCGGAGGAGCACCCAGTGCTGCTGACCGAGGCCCCCCTGAACCCCAAGGCCAACAGAGAGAAGATGACTCAGGTGAGGCTCGGCCGACGCCCGTGCTCCTCCCGTCCTTTCCCCAGTCATTTTCTGCCCGGCTTGATTTCTGACATTT
+
BCCDDFFFFFFFGGGGGGGGGGGHHHHHHHHHHHHHHGHHHGHHHGHHHHHHGGGGGHHHHHGHHHHHHHHHHGHHHGGHHHHHHHHHGGGGGHHGGGGGGGHHGGGGGGGGHHHHGGHGHHHHHHHHHHGGGGGGGGGGGGHHHHGGGGHGHHGGGGGGGGGGGGGFGGGGGGGGHGGGGGGGFFFFFFFFFFFFCFFFFFFFFFFFFFFFFFFFFFDFFFFFFFFFFFFFFFFFFFFFFFFFFFFFFF0
@M05620:45:000000000-G6HP7:1:1101:9218:4781 1:N:0:107
CATCCTGACCCTGAAGTACCCCATTGAGCATGGCATCGTCACCAACTGGGACGACATGGAGAAGATCTGGCACCACACCTTCTACAACGAGCTGCGCGTGGCCCCGGAGGAGCACCCAGTGCTGCTGACCGAGGCCCCCCTGAACCCCAAGGCCAACAGAGAGAAGATGACTCAGGTGAGGCTCGGCCGACGCCCGTGCTCCTCCCGTCCTTTCCCCAGTCATTTTCTGCCCGGCTTGATTTCTGACATTA
+
AAAAAFFFFFFFCGGDEGGGGGCFDFAACGFFCGFFHCGHAEFHEAGHBA0GCGEEEHHBGCHFHFFBHHHHHEAGCEGFHHHGHHHFE/>@/EFEEG>EEEHHGECGGG?AGECHGGH<GHGHGHHGFFCGC-@FG@@@CECCHCAGGGEGGCEGEE/BFGBGFFG00F0F0099;9FFFE9.@---9----@@?@AB-;99BB--;AB-/:BFF--A/B//9F///:BF?----;--//;FF/9/99//
@M05620:45:000000000-G6HP7:1:1101:15071:4803 1:N:0:107
CATCCTGACCCTGAAGTACCCCGGCTTGATTTCTGACATTAGATCGGAAGAGCACACGTCTGAACTCCAGTCACCGGCTATGATCTCGTATGCCGTCTTCTGCTTGAAAAAAAAAAAAAAATATAAGAGAGAAAAAAAAAAGGCTAGCAGATGTCGTTGTACACAAGAATAAAACCCACTAAGTCTATAGCTGATCCCAGAGCTCACCCACGAGAAGGACGTAACACGACCGCGACGACATCTGCCACAAT
+
CCCCCFFFFFFFGGGGGGGGGGGGGGGGHHHHHHHHHHHHGHHHHHGGGGHHHGHHHGHHHGHHHHHHHHHHGHHGGGGGHHHH@GHHGGHHHHGFGHGHHHHHHHHHHHGGGGGG>///-011111110..00/.-----...:9.000/00009../.00900..//0000:0.;.../;000000000000000/00../:900.;..---../...-...900.-----9------.9000000..0
@M05620:45:000000000-G6HP7:1:1101:19369:4816 1:N:0:107
CATCCTGACCCTGAAGTACCCCATTGAGCATGGCATCGTCACCAACTGGGACGACATGGAGAAGATCTGGCACCACACCTTCTACAACGAGCTGCGCGTGGCCCCGGAGGAGCACCCAGTGCTGCTGACCGAGGCCCCCCTGAACCCCAAGGCCAACAGAGAGAAGATGACTCAGGTGAGGCTCGGCCGACGCCCGTGCTCCTCCCGTCCTTTCCCCAGTCATTTTCTGCCCGGCTTGATTTCTGACATTA
+
CDDDDFFFFFFFGGGGGGGGGGGHHHHHHHHHHHHHHGHHHGHHHGHHHHHHGGGGGHHHHHHHHHHHHHHHHGHHHGGHHHHHHHHHGGGGGHHGGGGGGGHHGGGGGGGGHHHHGGHHHHHHHHHHHHGGGGGGGGGGGGHHHHGGGGHGHHGGGGGGGGGGGGGGGGGGGGGGGGGGGGGGFFFFFFFFFFFFBFFFFFFFFFFEDFDFFFFFFFFFFFFFFFFFFFFFDFFFFAAFFFFFFFFFFF0
@M05620:45:000000000-G6HP7:1:1101:17853:4830 1:N:0:107
AAACCAGAAGACATGAGGTCAGCTAGATCGGAAGAGCACACGTCTGAACTCCAGTCACCGGCTATGATCTCGTATGCCGTCTTCTGCTTGAAAAAAAAAAAAACCAAGGAAAAAAAGTGGGCTGCCAGCCAGTGCCTACGTGAATAATAAATCGAACAGCACTACGATCGTACAGAATCAGCTGAGCAGACACCCACGACTCGCCGAGTCCTCCCTCAGGCTGATAACTCCCAGATGACAGTAGAACACAA
+
BBBBBBBFFFFFGGGGGGFGGGHHFHGHHHGGGGHGHHHHHGGHHGHHHHHHHHGHHGHGGGGGHHGEBGHHGGHHFHEEGHGHHFHBEEGFGHHGGGE///>/?//0?02220/>/111..0.>>11....0<0000<../..00000:0;0:./.-/./.00/....-/...00/000090/0./0//9..;;.999-9..99---.9////....//;..;//9////9././////////////...
@M05620:45:000000000-G6HP7:1:1101:16587:4867 1:N:0:107
CATCCTGACCCTGAAGTACCCCATTGAGCATGGCATCGTCACCAACTGGGACGACATGGAGAAGATCTGGCACCACACCTTCTACAACGAGCTGCGCGTGGCCCCGGAGGAGCACCCAGTGCTGCTGACCGAGGCCCCCCTGAACCCCAAGGCCAACAGAGAGAAGATGACTCAGGTGAGGCTCGGCCGACGCCCGTGCTCCTCCCGTCCTTTCCCCAGTCATTTTCTGCCCGGCTTGATTTCTGACATTA
+
CCCCCFFFFFFFGGGGGGGGGGGHHHHHHHHHHHHHHGHHHGHHHGHHHHHHGGGGGHHHHHHHHHHHHHHHHGHHHGGHHHHHHHHHGGGGGHHGGGGGGGHHGGGGGGGGHHHHGGHGHHHHHHHHHHGGGGGGGGGGGGHHHHGGGGHGHHGGGGGGGGGGFGGGGGGGGGGGGGGGGGGGFFFFFFFFFFFF@DFFFFFFFFFADDDFFFFFFFFFFFFFFFFFFFFFFFFFFFAFFFFFFFFFFF0
@M05620:45:000000000-G6HP7:1:1101:23264:4881 1:N:0:107
TACCTGTACTGGGGAAGCATTTGAATATCCCCCCATGGTGATGGGGACGGAGAACTGCTCCATAAACACAGGCAACGTGCCTAACTTTCCCGGGAAGATGAAGTCAAAGAGCGACCACAGCTCTTCGGAGGTTATTTTGCATCGGTGAGCCAGACAGAATGATCCGATGAGGGGTGCGAAACTATTTGAGGAAAGGAAGCACCTTTTTATTAAATTTACCTTTTAGCAATCGCCATTCCTACCCTAAAGAT
+
CCCCCFFFFFFFGGGGGGGGGGHGFGHHHHHGGGGHHHHGFHHHHGGGGGGGGHHHHHHHHHHHHHHHHHHHGHHHGHHHHHHHHHHHHGHGGGGGGHHHHHHHHHHHHHHHGGGGGHHGHHHHHEHGFDGEHFHHHHHGEFHGDAACGFHHHHGFGHHGFFGHHH.DDHHHGDEGGGGGGDGFGGFGGGFFGBF:FBCFFFEFFFFFFFFFFBFFFFFFFFFFFFFFFBBEEDDEFFFFFFFFFFFFFFB
@M05620:45:000000000-G6HP7:1:1101:16580:4884 1:N:0:107
CATCCTGACCCTGAAGTACCCCATTGAGCATGGCATCGTCACCAACTGGGACGACATGGAGAAGATCTGGCACCACACCTTCTACAACGAGCTGCGCGTGGCCCCGGAGGAGCACCCAGTGCTGCTGACCGAGGCCCCCCTGAACCCCAAGGCCAACAGAGAGAAGATGACTCAGGTGAGGCTCGGCCGACGCCCGTGCTCCTCCCGTCCTTTCCCCAGTCATTTTCTGCCCGGCTTGATTTCTGACATTA
+
AAACCFFFFFFFGGGGGGGGGGGHHHHHHHHHHHHHHGHHHGHHHGHHHHHHGGGGGHHHHGGHHHHHHHHHHGHHHGGHHHHHHGHHGGGGGHHGGGGGGGHHGGGGGGGGHGHHGGHFHHHHHHHHHHGGGGGGGGGGGGHHHHGGGGHGHHGGGGGGGGGGGGFFGGGGGFFGFGGGGGGGFFFFFFFFFFFF@DFFFFFFFFFFFFFFFFFFFFFFFFFFFFHFFFFFFFFFFFFFFFFFFFFFFF0
@M05620:45:000000000-G6HP7:1:1101:17636:4906 1:N:0:107
AAACCAGAAGACATGAGGTCAGCTAGATCGGAAGAGCACACGTCTGAACTCCAGTCACCGGCTATGATCTCGTATGCCGTCTTCTGCTTGAAAAAAAAAAAAAAACAGACATAAAAATATTTTTAAGACCTTAACGACTATAAGCAGACGGAATGCGGCCCTGATTTGTACCTGCGCCATGCCCCCTACGGTGTAATTTTAGCCTATGTCTTCGTTCATCAATGATCTCAAAGCCGTCATTATCAAAATCA
+
BABBBBBFFFFFGGGGGGBGGGHHGHHHHHGGGGHHHHHGHGHHHGGHHHHHHHHHHHHGGGGGHHHGBGHHFEHHHHGEGHGHGHHHHHHHHHHGGGGF/>/////20001111110111111.1111<11111<.-.-000000//<-;..:00.::-9../000090;9009--9.:0/0/.--......;//9;//////////9;;//..;.9///9;///99B/9BB..-.9..;/;99/:/;//
@M05620:45:000000000-G6HP7:1:1101:19598:4907 1:N:0:107
TACCTGTACTGGGGAAGCAATCGCCATTCCTACCCTAAAGATCGGAAGAGCACACGTCTGAACTCCAGTCACCGGCTATGATCTCGTATGCCGTCTTCTGCTTGAAAAAAAAAAAAAAGAACAACTTCATTTCTTTCTTTGATTTACCAACGCTAACCCTTCAAGAAGCATTTTTTACCTAAGTCCTGCTTCCTCATTCATGCCTTTTTCGCCTCCTTACTTCTTCTTCCCTACTCTCTCCTCTCACTCCT
+
CCCCCFFFFFFFGGGGGGGGGGGGGGGHHHHHHHHHHHHHGHHHGGGGHHHHHHHGGHHGHFHHHHHHHHHHHGGGGGHHGB4FGGFEHHHHGFGHGHHHHHHHHHHHHGGGGBB<<</=0?00>>111111=<1=>11<>000000<0<..-.../:..;/0000:/::09;90-:0CB00/0900000000;;;00;00909;00909-..;AA900:0000990009/00.:::000/090/00;9/0
@M05620:45:000000000-G6HP7:1:1101:20882:4920 1:N:0:107
CATCCTGACCCTGAAGTACCCCATTGAGCATGGCATCGTCACCAACTGGGACGACATGGAGAAGATCTGGCACCACACCTTCTACAACGAGCTGCGCGTGGCCCCGGAGGAGCACCCAGTGCTGCTGACCGAGGCCCCCCTGAACCCCAAGGCCAACAGAGAGAAGATGACTCAGGTGAGGCTCGGCCGACGCCCGTGCTCCTCCCGTCCTTTCCCCAGTCATTTTCTGCCCGGCTTGATTTCTGACATTA
+
BBCCDFFFFFFFGGGGGGGGGGGHHHHHHHHHHHHHHGHHHGHHHGHHHHHHGGGGGHHHHHHHHHHHHHHHHGHHHGGHHHHHHHHHGGGGGHHGGGGGGGHHGGGGGGGGHHHHGGHGHHHHHHHHHHGGGGGGGGGGGGHHHHGGGGHGHHGGGGGGGGGGGGGGGGGGGFGGGGGGGGGGFFFFFFFFFFFFBFFFFFFFFFFFFFFFFFFFFFFFFFFHFFFFFFFFDFFFFAAFFFFFFEFFFF0
@M05620:45:000000000-G6HP7:1:1101:20898:4931 1:N:0:107
CATCCTGACCCTGAAGTACCCCATTGAGCATGGCATCGTCACCAACTGGGACGACATGGAGAAGATCTGGCACCACACCTTCTACAACGAGCTGCGCGTGGCCCCGGAGGAGCACCCAGTGCTGCTGACCGAGGCCCCCCTGAACCCCAAGGCCAACAGAGAGAAGATGACTCAGGTGAGGCTCGGCCGACGCCCGTGCTCCTCCCGTCCTTTCCCCAGTCATTTTCTGCCCGGCTTGATTTCTGACATTA
+
BCCCCFFFFFFFGGGGGGGGGGGHHHHHHHHHHHHHHGHHHGHHHGHHHHHHGGGGGHHHHHHHHHHHHHHHHGHHHGGHHHHHHHHHGGGGGHHGGGGGGGHHGGGGGGGGHHHHGGHGHHHHHHHHHHGGGGGGGGGGGGHHHHGGGGHGHHGGGGGGGGGGGGGFGGGGGGGGGGGGGGEFFFFFFFFFFFFF;ADFFFFFFFFFFFDFFFFFFFFFFFFFFFFFFFFFFFFFFFFFFFFFFFFFFF0
@M05620:45:000000000-G6HP7:1:1101:12695:4934 1:N:0:107
CATCCTGACCCTGAAGTACCCCGGCTTGATTTCTGACATTAGATCGGAAGAGCACACGTCTGAACTCCAGTCACCGGCTATGATCTCGTATGCCGTCTTCTGCTTGAAAAAAAAAAACAGTTCTCTGTGGTTCTTTTTTTTCGTCGTCCCCACCCGCCTTATCCTCATCCTTTTTCCCCACTCTCCGTCTTCATCCTTCCCTCTTTTATCTCCTTTTTCCTTCTTCTCCCACCCTCCCTCCTCTCACTCCC
+
AAAAAFFFFFFFGGGGGGGGGGGGGGGGHHFFHFGFHHHHFHCHHHGGGGGHGHHFGFHHHGGHHBHHFFFGGHHDGGGGHHGHGHHHGFHHHHGEEHGFHHHGDGHHHHAEGCG<///221?1?111100?1FGH11---/-<.--.:;G/.;.---.;00;C0;0090000:0/:;C/=./;0/..9A.9/////9;/.99BFFF/B//;//////9/;B///;/9/:....;..;:FFBFFF//;/..
@M05620:45:000000000-G6HP7:1:1101:11722:4952 1:N:0:107
TACCTGTACTGGGGAAGCATTTGAATATCCCCCCATGGTGATGGGGACGGAGAACTGCTCCATAAACACAGGCAACGTGCCTAACTTTCCCGGGAAGATGAAGTCAAAGAGCGACCACAGCTCTTCGGAGGTTATTTTGCATCGGTGAGCCAGACAGAATGATCCGATGAGGGGTGCGAAACTATTTGAGGAAAGGAAGCACCTTTTTATTAAATTTACCTTTTAGCAATCGCCATTCCTACCCTAAAGAT
+
BBBBBFFFFFFFEEGGGGGGGGHHHHHGHHHGGGGFHHFGGGGHGGGGGGGGGHHHHHHHHFGHGHHGHHHHGHHHGHHHHHHHHHHHHHHGGGGGGGHHHGHHHHHHHHGHGGGGGHHHHHHHHHHGGGGCFHHHHFFHEHHGFGGGHHHHHHGHHGHHHGHHHHDGGHFFDGCDD?EGGGFGGGGGGGGBFFGFFFGEFGFFFFFFFFFFFBFFFFFFFFFFFFFE:BBAEFF.;FBFBFAFBFFFFFF
@M05620:45:000000000-G6HP7:1:1101:11709:4964 1:N:0:107
TACCTGTACTGGGGAAGCATTTGAATATCCCCCCATGGTGATGGGGACGGAGAACTGCTCCATAAACACAGGCAACGTGCCTAACTTTCCCGGGAAGATGAAGTCAAAGAGCGACCACAGCTCTTCGGAGGTTATTTTGCATCGGTGAGCCAGACAGAATGATCCGATGAGGGGTGCGAAACTATTTGAGGAAAGGAAGCACCTTTTTATTAAATTTACCTTTTAGCAATCGCCATTCCTACCCTAAAGAT
+
CCCCCFFFFFFFGFGGGGGGGGHHHHHHHHHGGGGHHHGHGHHHHGGGGGGGGHHHHHHHHHHHHGHFHHHHGHHHGHHHHHHHHHHHHHHGGGGGGHHHGHHHHHHHHHHHGGGGGHHHHHHHHHHGGGGCHHHHHHHHGHHGGGDGHGHHHHGHHHGHHHHHHFGGGHHGGGDEGGDGGGGGGGGGGGGFFFGGGFGGGGFFFFFFFFFFFFFFFFFFFFFFFFFFFFFFFFFFFFFFFFFFFFFFFFF
@M05620:45:000000000-G6HP7:1:1101:11123:4973 1:N:0:107
TACCTGTACTGGGGAAGCATTTGAATATCCCCCCATGGTGATGGGGACGGAGAACTGCTCCATAAACACAGGCAACGTGCCTAACTTTCCCGGGAAGATGAAGTCAAAGAGCGACCACAGCTCTTCGGAGGTTATTTTGCATCGGTGAGCCAGACAGAATGATCCGATGAGGGGTGCGAAACTATTTGAGGAAAGGAAGCACCTTTTTATTAAATTTACCTTTTAGCAATCGCCATTCCTACCCTAAAGAT
+
BBBBBFFFFFFFGGGGEEFGGGHHHHHHHHFGGGGFFGFGGHHGHGGGGGGGGHHHHHHHHHHFHFGHHEHHGHHHGHGHHHGHHGHHHFHGGGGGGHHHGBGHHHHGHHHGGGGGGHHHHHHGFHCF?DF?FHHHHHHHFHHG.EGGF>GGHFGHHHHHHFGHHHEDGHHHGGDDGG:@FFGGGGGBFGGCFFGGGGGGGG.FFFFFEFFFFFFFFFFFFFFFEFFFFFFEEF?EFBFBBBAFF.;BBFB
@M05620:45:000000000-G6HP7:1:1101:10795:4980 1:N:0:107
AAACCAAGCAGACACTCACCGCTACACTCTTTCCCTACACGACGCTCTTCCGATCTAAACCAAACGAACTCGCACCGCGTCTTTCTTTTGCTAAAAGAAGCTCTTCCGATCTAAACAAAAAAAACACTCACCCCCACACTCTTTTGCTACACGACGCGCTTCCGAGCGAAAAGAGGAGGCAAGGGGGCCGGTCGCCAGGGAGAGAGAACGAGAGGGGAGGCGAACGAGGGGGAGGCAGCGGGGAGGTGACC
+
AAAAAA>BA1BCG11BBBFGAAAAEEFHHFGE2BFG1BFF//A///AAFDGEGAE0FF1A0///////>/B//>///>//>//>221B1111B2B11?00B1BFFBGAC/><BFH11<00?/><.<0<001<0---<..//<0<0000;0</.;-;@--9../99-:-99--/9------;-----------;-----------;--;/------:---;-----;--9--;--------------;-9//
@M05620:45:000000000-G6HP7:1:1101:19123:4991 1:N:0:107
AGATTACTGCAACAGTTCCCCCTGGACCTGGAAAAGTTTCTTGCCTGGCTTACAGAAGCTGAAACAACTGCCAATGTCCTACAGGATGCTACCCGTAAGGAAAGGCTCCTAGAAGACTCCAAGGGAGTAAAAGAGCTGATGAAACAATGGCAAGTAAGTCAGGCATTTCCGCTTTAGCACTCTTGTGGATCCAATTGAACAATTCTCAGCATTTGTACTTGTAACTGACAAGCCAGGGACAAAACAAAGAT
+
3AABBFFFFFFFGGCGGGGGGGGGHHHHHHHGHHHHHHHHHHHHHHHHHHHHHHHHHHHHHGGHHHHHHHHHHHHHHHHHHGHGHGHHGFHHHHGGEFHHHHHHHHHHGHHHHHGHHHHHHHHGGEGGHHGHHGHHHHHHHHHHHHHHHHHGHGHGFHHHHHFFEHHHHHGGGGGHDGHHHHHHHGHCGFHFGEFHHHHHHGHHHHHHHHGHHHHGHGGGGHHEGHGGHHGHHGGFEBAFGGEFGGGGGFG
@M05620:45:000000000-G6HP7:1:1101:10813:4995 1:N:0:107
AAACCAAGCAGACACTCACCGCTACACTCTTTCCCTCCACTACGCTCTTCCGATCTAACCCAAACAACCTCGCATCCCCTCATTCTTTCTATACACAACGCTCTTCCCCTCCAAACCACCAAAGCACTAAACGAGCCGATGAATCAATGGCAAGCAACCCAGCCATCTCCGCTTTAGCACTCTTGTGGCTCAAATTGAACAACTCTCAGCATTTGCACCTGTAATCGCCCAGACAGTGACCACTCAATGAT
+
AAAAAA1>AF1BGF1FFGGG0EEAEGHHH1112BAF0BFG10A//B/G1AD/A//0D11A///A/0?/B0B//>//0B/0>0122@2B22@2@B@11?/>////>1>00<//BBD/<///?/F<01011@1@/////</>/111<=1=11<01..0<0.......</=<0.:;;;00:000:0;000;9;B090;000;BF/./00099/090;0009///;;0//--9-;9?99-99/9:/-/;B/////
@M05620:45:000000000-G6HP7:1:1101:11122:5001 1:N:0:107
TACCTGTACTGGGGAAGCATTTGAATATCCCCCCATGGTGATGGGGACGGAGAACTGCTCCATAAACACAGGCAACGTGCCTAACTTTCCCGGGAAGATGAAGTCAAAGAGCGACCACAGCTCTTCGGAGGTTATTTTGCATCGGTGAGCCAGACAGAATGATCCGATGAGGGGTGCGAAACTATTTGAGGAAAGGAAGCACCTTTTTATTAAATTTACCTTTTAGCAATCGCCATTCCTACCCTAAAGAT
+
CCCDCFFFFFFFGGGGGGGGGGHHHHHHHHHGGGGHHHGHGHHHHGGGGGGGGGHHHHHHHHHHHGHHHHHHGHHHGHHHHHGHHHHHHHHGGGGGGHHHHHHHHHHHHHHHGGGGGHHHHHHHHHHGGGGCHDGHHHHHFHHGGGGEF>GHHHGHHHHHHHHHHHGFGHHHGGEFGGEGGGGGGGGGGGGGGGGGGGGGGGFFFFFFFFFFFFFFFFFFFFFFFFFFFFFFFFFFFFFFFFFFFFFFFFF
@M05620:45:000000000-G6HP7:1:1101:19135:5004 1:N:0:107
AGATTACTGCAACAGTTCCCCCTGGACCTGGAAAAGTTTCTTGCCTGGCTTACAGAAGCTGAAACAACTGCCAATGTCCTACAGGATGCTACCCGTAAGGAAAGGCTCCTAGAAGACTCCAAGGGAGTAAAAGAGCTGATGAAACAATGGCAAGTAAGTCAGGCATTTCCGCTTTAGCACTCTTGTGGATCCAATTGAACAATTCTCAGCATTTGTACTTGTAACTGACAAGCCAGGGACAAAACAAAGAT
+
BCACCFFFFFFFGGGGGGGGGGGGHHHHHHHHHHHHHHHHHHHHHHHHHHHHHHHHHHHHHHHHHHHHHHHHHHHHHHHHHHHHHHHHHHHHHHGGGGHHHHFHHHHHGHHHHHHGHHHHHHHGGHGGHHHHHGHHHHGHHHGHHHHHHHHHHGHHHHHHHHHHHHHHHHGGGGGHHHHHHHHGHGHGHHHHHHHHHGHFFGHHHHHFHHHHHHHHHHHGHGHGHHHHGHHHHGGGGFEGGGGGGGGGGGG
@M05620:45:000000000-G6HP7:1:1101:11124:5021 1:N:0:107
TACCTGTACTGGGGAAGCATTTGAATATCCCCCCATGGTGATGGGGACGGAGAACTGCTCCATAAACACAGGCAACGTGCCTAACTTTCCCGGGAAGATGAAGTCAAAGAGCGACCACAGCTCTTCGGAGGTTATTTTGCATCGGTGAGCCAGACAGAATGATCCGATGAGGGGTGCGAAACTATTTGAGGAAAGGAAGCACCTTTTTATTAAATTTACCTTTTAGCAATCGCCATTCCTACCCTAAAGAT
+
ABAAA4DFFFBFC2FAEGGGGDGFHHHGFBHGGGGHHHFHFHH3CAFGGGGGEFHHHGFHGGHFFEFHHEHGGGGHGEEGHHHGFFHFG3FG@EEEEGHF4FEGGFEGBFHHECGGCGHH/@GHHGHD?@?/FFGF?F@GDFD<<><C<>FCGHCF<GGHHHHGFFGEEHHFG-C-E@C@BBBBFFGF09CGFC?.BFACFGFFFFBBEF/BBFFFBFFFFBBB/B/BF/B9ADFAFBFBBF.9FF.9/9;
@M05620:45:000000000-G6HP7:1:1101:19132:5022 1:N:0:107
AGATTACTGCAACAGTTCCCCCTGGACCTGGAAAAGTTTCTTGCCTGGCTTACAGAAGCTGAAACAACTGCCAATGTCCTACAGGATGCTACCCGTAAGGAAAGGCTCCTAGAAGACTCCAAGGGAGTAAAAGAGCTGATGAAACAATGGCAAGTAAGTCAGGCATTTCCGCTTTAGCACTCTTGTGGATCCAATTGAACAATTCTCAGCATTTGTACTTGTAACTGACAAGCCAGGGACAAAACAAAGAT
+
BBBBBFFFFFFFGGFGGGGGGGGGHHHHHHHHHHHHHHHHHHHHHHHHHHHHHGHHHHHHHHHHHHEHHHHHHHHHHHHHHHHHGFHHHHHHHHGGGGHHHHHHHHHHGHHHHHHHHHHHHHHGGHGFHHHHHGHHHGGHHHHHHHHHHHHGHGHFHHHHHGGHHHHHHHGGGGGHHHHHHHHHHGFGHHHHHFHHHFGFFHFHHHHFGHHHHHHHHHHHHHHGHHHHGHGGHGGGGGGGGGGGGGGGEGF
@M05620:45:000000000-G6HP7:1:1101:8249:5032 1:N:0:107
TACCTGTACTGGGGAAGCATTTGAATATCCCCCCATGGTGATGGGGACGGAGAACTGCTCCATAAACACAGGCAACGTGCCTAACTTTCCCGGGAAGATGAAGTCAAAGAGCGACCACAGCTCTTCGGAGGTTATTTTGCATCGGTGAGCCAGACAGAATGATCCGATGAGGGGTGCGAAACTATTTGAGGAAAGGAAGCACCTTTTTATTAAATTTACCTTTTAGCAATCGCCATTCCTACCCTAAAGAT
+
BBBBAFFFFFFFGEEFFCFAGDGHHHHHHHHGGGGHBGFGGFHGHGEGGGGEGHHFHFHHGHFGHFHHHHHHGHHHGGHGHFFHHGFGFFFEEGEEFFHHDGD?BGHHHHHHEGGGGHHHHBGHFFHG/>D?GHHHGGHGBHHGGDA.><FFFGFHFHFHHHHFFGGGFHHFGGCCABEGGGGBFGGG0EGBCF9.BBA99CEFFFFFAFFFFBBBFFFFFFFFBBFFFBFFEDFEFFFFFBFFFFFFFFF
@M05620:45:000000000-G6HP7:1:1101:19957:5050 1:N:0:107
CATCCTGACCCTGAAGTACCCCATTGAGCATGGCATCGTCACCAACTGGGACGACATGGAGAAGATCTGGCACCACACCTTCTACAACGAGCTGCGCGTGGCCCCGGAGGAGCACCCAGTGCTGCTGACCGAGGCCCCCCTGAACCCCAAGGCCAACAGAGAGAAGATGACTCAGGTGAGGCTCGGCCGACGCCCGTGCTCCTCCCGTCCTTTCCCCAGTCATTTTCTGCCCGGCTTGATTTCTGACATAG
+
CCDCDFFFFFFFGGGGGGGGGGGHHHHHHHHHHHHHHGHHHGHHHGHHHHHHGGGGGHHHHHHHHHHHHHHHHGHHHGGHHHHHHHHHGGGGGHHGGGGGGGHHGGGGGGGGHHHHGGHHHHHHHHHHHHGGGGGGGGGGGGHHHHGGGGHGHHGGGGGGGGGGGGGGGGGGGGGGGGGGGGGGFFFFFFFFFFFF@FFFFFFFFFFEFFFFFFFFFFFFFFFFFFHHHFFFFFFFFFFFFFFFFEFFFF0
@M05620:45:000000000-G6HP7:1:1101:11618:5091 1:N:0:107
CATCCTGACCCTGAAGTACCCCATTGAGCATGGCATCGTCACCAACTGGGACGACATGGAGAAGATCTGGCACCACACCTTCTACAACGAGCTGCGCGTGGCCCCGGAGGAGCACCCAGTGCTGCTGACCGAGGCCCCCCTGAACCCCAAGGCCAACAGAGAGAAGATGACTCAGGTGAGGCTCGGCCGACGCCCGTGCTCCTCCCGTCCTTTCCCCAGTCATTTTCTGCCCGGCTTGATTTCTGACATTA
+
BCCCCFFDFFFFGGGGGGGGGGGHHHHHHGHHHHHHHGHHHGHHHGHGHHFHGGGGGHHHHHGHGHHHHHHHHGHHHGGHHHHHHHHHGGGGGHHGGGGGGGHHGGGGGGGGHHHHGGHGHHHHHHHFHHGGGGGGGGGGGGGHHHGGGGGGHHGGGGGGGGGEGGGGGGGGGGGGFFFFGGGGFFFFFFFFFFFF@DFFFFFFFFFEDFFFFFFFFFFBFFFFFFFFFFFFFFFFAFFFFFFFFFBFFFB
@M05620:45:000000000-G6HP7:1:1101:11603:5104 1:N:0:107
CATCCTGACCCTGAAGTACCCCATTGAGCATGGCATCGTCACCAACTGGGACGACATGGAGAAGATCTGGCACCACACCTTCTACAACGAGCTGCGCGTGGCCCCGGAGGAGCACCCAGTGCTGCTGACCGAGGCCCCCCTGAACCCCAAGGCCAACAGAGAGAAGATGACTCAGGTGAGGCTCGGCCGACGCCCGTGCTCCTCCCGTCCTTTCCCCAGTCATTTTCTGCCCGGCTTGATTTCTGACATTT
+
AAABCFFFFFFFGGGGGFGGGGGHHHHHHHHHHHHHHGHHFGHHHGHHHHGHGGGGGHHHHHHHHHHHHGHHHGHHHGGHHHHHHHHHGGGGGHHGGGGGGGHHGGGGGGGGHHHHGGHGHHHHHHHHHHGGGGGGGGGGGGHHHHGGGGHGHHGGGGGGGGGGGGGFGGGGGGGGGGGGGGGGFFFFFFFFFFFFDFFFFFFFFFF;DFDFFFFFFFFFFFFFFFFFFFFFDFFCAFFFFFFEFFFFFF/
@M05620:45:000000000-G6HP7:1:1101:19616:5125 1:N:0:107
CATCCTGACCCTGAATTACCCCATTGAGCATGGCATCGTCACCAACTGGGACGACATGGAGAAGATCTGGCACCACACCTTCTACAACGAGCTGCGCGTGGCCCCGGAGGAGCACCCAGTGCTGCTGACCGAGGCCCCCCTGAACCCCAAGGCCAACAGAGAGAAGATGACTCAGGTGAGGCTCGGCCGACGCCCGTGCTCCTCCCGTCCTTTCCCCAGTCATTTTCTGCCCGGCTTGATTTCTGACATTT
+
CCDDDFFFFFFFGGGGGGGGGGGHHHHHHHHHHHHHHGHHHGHHHGHHHHHHGGGGGHHHHHHHHHHHHHHHHGHHHGGHHHHHHHHHGGGGGHHGGGGGGGHHGGGGGGGGHHHHGGHGHHHHHHHHHHGGGGGGGGGGGGHHHHGGGGHGHGGGGGGGGGGGGGGGGGGGGGGGGGGGGGGFFFFFFFFFFFFFBDFFFFFFFFFFFFFFFFFFFFFFFFFFFFFFFFFFBFFFFAFFFFFFFBFBFF0
@M05620:45:000000000-G6HP7:1:1101:19611:5145 1:N:0:107
CATCCTGACCCTGAATTACCCCATTGAGCATGGCATCGTCACCAACTGGGACGACATGGAGAAGATCTGGCACCACACCTTCTACAACGAGCTGCGCGTGGCCCCGGAGGAGCACCCAGTGCTGCTGACCGAGGCCCCCCTGAACCCCAAGGCCAACAGAGAGAAGATGACTCAGGTGAGGCTCGGCCGACGCCCGTGCTCCTCCCGTCCTTTCCCCAGTCATTTTCTGCCCGGCTTGATTTCTGACATTA
+
CCCCCFFFFFFFGFGGGFGGGGGHHHHGHHHHHHHHHGHHHGHHHGHHHHFHGGGGGHHHHHHHGHHGHHHHHGHHHGGHHHHHHGHHGGGGGHHGGGFGGGHHGGGGGGGGHHHHGGHGHHHHHHHHHHGGGGGGGGGGGGGHHHGGGGHGHGGGGGGGGGGGGGGGGGGGGGGGGGGGGGGFFFFFFFFFFFFF;DFFFFFFFFFFFFFFFFFFFFDFFFFFFFFFFFFFFFFFFAFFFFFFFEFFFF0
@M05620:45:000000000-G6HP7:1:1101:17691:5147 1:N:0:107
AGATTACTGCAACAGTTCCCCCTGGACCTGGAAAAGTTTCTTGCCTGGCTTACAGAAGCTGAAACAACTGCCAATGTCCTACAGGATGCTACCCGTAAGGAAAGGCTCCTAGAAGACTCCAAGGGAGTAAAAGAGCTGATGAAACAATGGCAAGTAAGTCAGGCATTTCCGCTTTAGCACTCTTGTGGATCCAATTGAACAATTCTCAGCATTTGTACTTGTAACTGACAAGCCAGGGACAAAACAAAGAT
+
AA11>FFFFFDFGGGBGGGGGGCFHFHGGHCGHFHHBFGHHGFHGHHHHHFHHHGHHHHHHHHHHFHHHHHHFCFGHHHHHHHEEHHFHFBGFHGEEFHHGGHFHHHHFGHHFHHFHEHHHBFFEGF<F>GGHGFGFGHHGHHHHFHHFFHHGEHHHHHHHFHHHHGHHGGGGGGHHHHHHHHHHGGCHGGHHCGHHHHFGGHFHHHHHHHHHHHHFHGHGFFHHHFGHHHGHGGGEGGGGGBAFFAFFF;
@M05620:45:000000000-G6HP7:1:1101:17709:5150 1:N:0:107
AGATTACTGCAACAGTTCCCCCTGGACCTGGAAAAGTTTCTTGCCTGGCTTACAGAAGCTGAAACAACTGCCAATGTCCTACAGGATGCTACCCGTAAGGAAAGGCTCCTAGAAGACTCCAAGGGAGTAAAAGAGCTGATGAAACAATGGCAAGTAAGTCAGGCATTTCCGCTTTAGCACTCTTGTGGATCCAATTGAACAATTCTCAGCATTTGTACTTGTAACTGACAAGCCAGGGACAAAACAAAGAT
+
BBBCCFFFFFFFGGGGGGGGGGGGHHHHHHHHHHHHGHHHHHHHHHHHHHHHHHHHHHHHHHHHHHHHHHHHHHHHHHHHHHHHHHHHHHHHHHGGGGHHHHHHHHHHGHHHHHHHHHHHHHHGGHGGGHHHHGHHHHHHHHHHHHHHHHHHHGHHHHHHHHHHHHHHHHGGGGGHHHHHHHHHHHHGHHHHHHHHHGHHGHHHHHHHHHHHHHHHHHHHHHHHHHHHHHHHHGGGGGGGGGGGGGGGEGC
@M05620:45:000000000-G6HP7:1:1101:20845:5173 1:N:0:107
CATCCTGACCCTGAAGTACCCCATTGAGCATGGCATCGTCACCAACTGGGACGACATGGAGAAGATCTGGCACCACACCTTCTACAACGAGCTGCGCGTGGCCCCGGAGGAGCACCCAGTGCTGCTGACCGAGGCCCCCCTGAACCCCAAGGCCAACAGAGAGAAGATGACTCAGGTGAGGCTCGGCCGACGCCCGGTCTCCTCCCTTCCTTTCCCCATACATTTTCTGCCCGGCTTCTTTTCTGACATTA
+
1>>AAF11C>C>BGG13BGGCEEGHDB11BGHHHFBBABFEEA1AAFHBA0BAAAAA1C1A1BAA1BGHDCBEFEFC>?GCFDFEFDGEFE/E@@>>EG?//B<<E@CG/EA/<<<</<F1<GHFH1<0F/<-AC.AA<<-:/::::..=:.:.9C..////;EBB/CBBF0990/9/;FG?..----9@---9-----;///:/9-;99FF////-;-/-99;9BFF//99A-9---/;F////:/;:99
@M05620:45:000000000-G6HP7:1:1101:24469:5184 1:N:0:107
CATCCTGACCCTGAAGTACCCCATTGAGCATGGCATCGTCACCAACTGGGACGACATGGAGAAGATCTGGCACCACACCTTCTACAACGAGCTGCGCGTGGCCCCGGAGGAGCACCCAGTGCTGCTGACCGAGGCCCCCCTGAACCCCAAGGCCAACAGAGAGAAGATGACTCAGGTGAGGCTCGGCCGACGCCCGTGCTCCTCCCGTCCTTTCCCCAGTCATTTTCTGCCCGGCTTGATTTCTGACATTA
+
BBCCCFFFFFFFGGGGGGGGGGGHHHHHHGHHHHHHGGHHHGHGHGHHHHHHGGGGGHHGHHHHHHHHHHHHHGFHHGGHHHHHHHFHFGGGGHHGGGGGCGHHGGGGGGGGHHHHGGHGHHHHHFHHHHGGGGGGGGGGGGHHHHGGGGHGHHGGGGGGGGGGGGGGGGGFGGGGGGGGGGGGFFFFFAFFFFFF@DDFFFFFFFFADFFFFFFFFFFFFFFFFFFFFFFFFFFFA-?BFFFFFBFFFF/
@M05620:45:000000000-G6HP7:1:1101:24489:5185 1:N:0:107
CATCCTGACCCTGAAGTACCCCATTGAGCATGGCATCGTCACCAACTGGGACGACATGGAGAAGATCTGGCACCACACCTTCTACAACGAGCTGCGCGTGGCCCCGGAGGAGCACCCAGTGCTGCTGACCGAGGCCCCCCTGAACCCCAAGGCCAACAGAGAGAAGATGACTCAGGTGAGGCTCGGCCGACGCCCGTGCTCCTCCCGTCCTTTCCCCAGTCATTTTCTGCCCGGCTTGATTTCTGACATTA
+
CCCDDFFFFFFFGGGGGGGGGGGHHHHHHHHHHHHHHGHHHGHGHGHHHHHHGGGGGHHGHHGHHHHHHHHHHGHHHGGHHHHHHGHHGGGGGHHGGGGGGGHHGGGGGGGGHHHHGGHHHHHHHHHHHHGGGGGGGGGGGGHHHHGGGGHGHHGGGGGGGGGGGGGGGGGGGGGGGGGGGGGGFFFFFFFFFFFF@DFFFFFFFFFEFDFFFFFFFFFFFFFFFFFFHFFFFFFFAAFFFFFFFBFFFF0
@M05620:45:000000000-G6HP7:1:1101:20842:5194 1:N:0:107
CATCCTGACCCTGAAGTACCCCATTGAGCATGGCATCGTCACCAACTGGGACGACATGGAGAAGATCTGGCACCACACCTTCTACAACGAGCTGCGCGTGGCCCCGGAGGAGCACCCAGTGCTGCTGACCGAGGCCCCCCTGAACCCCAAGGCCAACAGAGAGAAGATGACTCAGGTGAGGCTCGGCCGACGCCCGTGCTCCTCCCGTCCTTTCCCCAGTCATTTTCTGCCCGGCTTGATTTCTGACATTA
+
CCDDDFFFFFFFGGGGGGGGGGGHHHHHHHHHHHHHHGHHHGHHHGHHHHHHGGGGGHHHHHHHHHHHHHHHHGHHHGGHHHHHHHHHGGGGGHHGGGGGGGHHGGGGGGGGHHHHGGHFHHHHHHHHHHGGGGGGGGGGGGHHHHGGGGHGHHGGGGGGGGGGGGGGGGGGGGGGGGGGGGGGFFFFFFFFFFFF@DFFFFFFFFFEFFFFFFFFFFFFFFFFFFFFFFFFFFFFFFFFFFFFFFFFFF0
@M05620:45:000000000-G6HP7:1:1101:24477:5201 1:N:0:107
CATCCTGACCCTGAAGTACCCCATTGAGCATGGCATCGTCACCAACTGGGACGACATGGAGAAGATCTGGCACCACACCTTCTACAACGAGCTGCGCGTGGCCCCGGAGGAGCACCCAGTGCTGCTGACCGAGGCCCCCCTGAACCCCAAGGCCAACAGAGAGAAGATGACTCAGGTGAGGCTCGGCCGACGCCCGTGCTCCTCCCGTCCTTTCCCCAGTCATTTTCTGCCCGGCTTGATTTCTGACATTA
+
ABCCCFFFFFFFGGGGGGGGGGGHHHHHHHHHHHGHHDHHHGHHGGHHFGHHGGGGGHHHHHHHHHHHHFHFHGHGHGGHHHHHHHHHGGGGGFGGGGGGFGHHGGDGGGGFHHHHGGHGGGHHHHCHHHGGDGDGGGGGGGHHHHGGGGHCGHGGGGGGFGGGFGGGGGGGGGGGGGGGGGEGFFFDCFFFFFF-:;AEFFFFFF?FDFFFFFFFFFFBFFFFFBFFFFFFDFCFF;FFFFFFFFBFFF/
@M05620:45:000000000-G6HP7:1:1101:9474:5208 1:N:0:107
CATCCTGACCCTGAAGTACCCCATTGAGCATGGCATCGTCACCAACTGGGACGACATGGAGAAGATCTGGCACCACACCTTCTACAACGAGCTGCGCGTGGCCCCGGAGGAGCACCCAGTGCTGCTGACCGAGGCCCCCCTGAACCCCAAGGCCAACAGAGAGAAGATGACTCAGGTGAGGCTCGGCCGACGCCCGTGCTCCTCCCGTCCTTTCCCCAGTCATTTTCTGCCCGGCTTGATTTCTGACATTA
+
AABBBFFFFFFFGFGGGGGGGGGHHHHHGGHHHHGHHGHHHGHGGGHHHHHHGGGGGHHHHHHHGHHHHHGHHGFHHGGHHHHHHHFGFGGGDFGFEGEEGGGGGGGGGGGGHHHHGGGHHHHHHHHGHHGGGGGFDGFGGGHFGGGGGDHFGEEEE9FGFFGGGGFFGGGGGFGGBBFGGEEFFFFFCFFFFFFF@DDFFFFFFFFEFFFFFFFFFFDFFEBFBBFFBBBADADFCB.FFBFFFFBFFF/
@M05620:45:000000000-G6HP7:1:1101:10928:5212 1:N:0:107
AAACCAAGCAGACACTCACCGCTACTGGAGTTAAGACATGAGGTCAGCTAGATCGGAAGAGCACACGTCTGAACTCCAGTCACCGGCTATGATCTCGTATGCCGTCTTCTGCTTGAAAAAAAAAAAAAAAATAAAAAGAAGAAAAAATAGAAAAAATAAAAATAGAAGAAAAAAACATAATAGAAAGATATAGGGTGATAGAACATGAATAAAATAATGATATAACAAGTAGAAAGAGTAAGAATGTGGAT
+
BCCDDBCFDFFFGGGGGGGGGGGGGHHHGHHHFHHHHHHHHHHHHHHHHHHHHHFEGGGHHHHHHHGHHHGHGHHHHHHHHFHHGGGGGHHHHFHHHGGHHHHGGEHGHHHHGHHFGHHHCCGFBA<<---.<0000.../0/:/.-.00000/.-.000;0.00;000///.--..00000000:0/000000./..;0000:/000000000:0000000:00000/:000000//:BFB000000000
@M05620:45:000000000-G6HP7:1:1101:10945:5222 1:N:0:107
AAACCAAGCAGACACTCACCGCTACTGGAGTTAAGACATGAGGTCAGCTAGATCGGAAGAGCACACGTCTGAACTCCAGTCACCGGCTATGATCTCGTATGCCGTCTTCTGCTTGAAAAAAAAAAAAAAAAAAAAAAAAAAAGTGAGTGGCTGACGAATCCAAAGAGGAAGGGCACAAAAAAGAACAAATTATAGCCAGACTAGAGAAAGAGAAAGAGCAGCCAGATGTCAGATAGAAGGACAACGCTAAA
+
AB?AAABFCFFFGGGGGGGGGGGFGHFGFHBGADFFHHHHGHHGHHHEHHGHGHGEEGFHGHFHHHEFGHGHGHGHHHHHHFGHGGGFGHHHGDHHHGEGHHHGEEHGHHHHHHHGHHHHCCGD<<<------:-------9.9000:0.....:..-..0000///.99......//...-...///.00:B00000...000000000///000/990:/....0000000000:0:.../..--..;0
@M05620:45:000000000-G6HP7:1:1101:16439:5225 1:N:0:107
AGATTACTGCAACAGTTCCCCCTGGACCTGGAAAAGTTTCTTGCCTGGCTTACAGAAGCTGAAACAACTGCCAATGTCCTACAGGATGCTACCCGTAAGGAAAGGCTCCTAGAAGACTCCAAGGGAGTAAAAGAGCTGATGAAACAATGGCAAGTAAGTCAGGCATTTCCGCTTTAGCACTCTTGTGGATCCAATTGAACAATTCTCAGCATTTGTACTTGTAACTGACAAGCCAGGGACAAAACAAAGAT
+
1>AAADFFFFFFGGGGGGGGGGGGHHHHHHHC11GHGGHHHHHHHHHAGHHHHHHHGBFGGGFFHHHHHHHHHHGGHHHHFHHGHGHHHHFHHHCEGEHHHHHEHHHHGHFEGHGHHHHHFGHGCEGGEHHBGCGHHHHHH2BFHHHHHGHHHGFHHHGHGGFFEHHHHHGGGGGGDG<GHHHHHGHC1GHHFGHHHHHHHHHHHHHHHHHHHHHHGFGHGHHHHHGGHHFFEEFG?BGGEAFGGG..//C
@M05620:45:000000000-G6HP7:1:1101:9464:5227 1:N:0:107
CATCCTGACCCTGAAGTACCCCATTGAGCATGGCATCGTCACCAACTGGGACGACATGGAGAAGATCTGGCACCACACCTTCTACAACGAGCTGCGCGTGGCCCCGGAGGAGCACCCAGTGCTGCTGACCGAGGCCCCCCTGAACCCCAAGGCCAACAGAGAGAAGATGACTCAGGTGAGGCTCGGCCGACGCCCGTGCTCCTCCCGTCCTTTCCCCAGTCATTTTCTGCCCGGCTTGATTTCTGACATTT
+
CDDDDFFFFFFFGGGGGGGGGGGHHHHHHHHHHHHHHGHHHGHHHGHHHHHHGGGGGHHHHHGHHHHHHHHHHGHHHGGHHHHHHHHHGGGGGHHGGGGGGGHHGGGGGGGGHGHHGGHGHHHHHHHHHHGGGGGGGGGGGGHHHHGGGGHGHHGGGGGGGGGGGGGGGGGGGGGGGGGGGGGGFFFFFFFFFFFFFFFFHFFFFFFFFFFFFFFFFFDFFFFFFFFFFFFFFFFFFFFFFFFFFBFFFF0
@M05620:45:000000000-G6HP7:1:1101:16456:5239 1:N:0:107
AGATTACTGCAACAGTTCCCCCTGGACCTGGAAAAGTTTCTTGCCTGGCTTACAGAAGCTGAAACAACTGCCAATGTCCTACAGGATGCTACCCGTAAGGAAAGGCTCCTAGAAGACTCCAAGGGAGTAAAAGAGCTGATGAAACAATGGCAAGTAAGTCAGGCATTTCCGCTTTAGCACTCTTGTGGATCCAATTGAACAATTCTCAGCATTTGTACTTGTAACTGACAAGCCAGGGACAAAACAAAGAT
+
BBBCCFFFFFFFGGGGGGGGGGGGHHHHHHHHHHHHFHHHHHHHHHHHHHHHHHHGHHHHHHHHHHHHHHHHHHHHHHHHHHHHHGHHHHHHHHGGGGHHGHHHHHHHGHHHHHHGHHHHHHHGGHGGHFHHHGHHHHGHHHHHHHHHGHHHHGHHGHHHGHFHHHHHHHGGGGGHHHGHHHHHHHHGHHHHGHHHHGHGFGHHHHHHHHHHHHHHHHHHHGHGHHHHHFGHHGFGGGGGGGGGGGGGGGC
@M05620:45:000000000-G6HP7:1:1101:9473:5244 1:N:0:107
CATCCTGACCCTGAAGTACCCCATTGAGCATGGCATCGTCACCAACTGGGACGACATGGAGAAGATCTGGCACCACACCTTCTACAACGAGCTGCGCGTGGCCCCGGAGGAGCACCCAGTGCTGCTGACCGAGGCCCCCCTGAACCCCAAGGCCAACAGAGAGAAGATGACTCAGGTGAGGCTCGGCCGACGCCCGTGCTCCTCCCGTCCTTTCCCCAGTCATTTTCTGCCCGGCTTGATTTCTGACATTA
+
?ABBBFFFFFFFGGGBGGGGGGGHHFHHHGHHFHHHHGHHHGHHHGHHHHFHGGGGGHHHHHHHHHHGHHHHHGGHHGGHHHHHHGHHGGEFGHHGGGGGGGHHGGGGGGGGHHHHGGHFFHHHHHFHHHGGGGGGGGGGCEHHHHGGGGHEHHGGFGGFFGGGGGGFFFGGGGFGBFFGGEGGFFFFFFFFFFFFBDDEFFBFFFFFFFFFFFFFFFABFBFFFFFFFFFFD;CFFFFFFFFFFBB/FF/
@M05620:45:000000000-G6HP7:1:1101:16445:5256 1:N:0:107
AGATTACTGCAACAGTTCCCCCTGGACCTGGAAAAGTTTCTTGCCTGGCTTACAGAAGCTGAAACAACTGCCAATGTCCTACAGGATGCTACCCGTAAGGAAAGGCTCCTAGAAGACTCCAAGGGAGTAAAAGAGCTGATGAAACAATGGCAAGTAAGTCAGGCATTTCCGCTTTAGCACTCTTGTGGATCCAATTGAACAATTCTCAGCATTTGTACTTGTAACTGACAAGCCAGGGACAAAACAAAGAT
+
BAAAADFFFFFFGGFGGEGGGGEGHGHFHHHGFFGFBGGHHHHHHHHHHHHHHHHHHHHHHFHHHGHHHHFHHCGHHHHHHHFHFFHHGHHHHHGF@EHHFHHFHHHHFHHHHHHHHHHHHHGFGGGFGHHGHFGHHHGHHHHFGHHHGGHHHGGHHHFGHHHHHHHHHHGGFGGHHHHHHHGHHFHGHHHHFHHHHGGHGHGFHHHGGHFHHHHHHHHFHHHFHHHHHFFFHGFGGGGGGGFGGGGGGG0
@M05620:45:000000000-G6HP7:1:1101:18246:5274 1:N:0:107
AGATTACTGCAACAGTTCCCCCTGGACCTGGAAAAGTTTCTTGCCTGGCTTACAGAAGCTGAAACAACTGCCAATGTCCTACAGGATGCTACCCGTAAGGAAAGGCTCCTAGAAGACTCCAAGGGAGTAAAAGAGCTGATGAAACAATGGCAAGTAAGTCAGGCATTTCCGCTTTAGCACTCTTGTGGATCCAATTGAACAATTCTCAGCATTTGTACTTGTAACTGACAAGCCAGGGACAAAACAAAGAT
+
BBBBBFFFDFFFGGFBG5FGGGGGHHHHHHHFHHHHFHHHHHHHHHHHHHHHHHHHHHHHHHHHHHHHHHHHHHHGGHHHHHGHHHHHHHHHHHGGGFHHHHHGHHHHGHHHHHHHHHHHGHHGFHGFGHHHHGHHHFGHHHGHDHCGFGHHHGHHHHGHGHCFHFHHHHGGGGGHHHHHHHHHHGGDHHHHHHGHHHHHFHHHHHHFFCGHHHHHHHHHHHGHHHHHHHHHGGFFEGGGEFGGGGGGFGB
@M05620:45:000000000-G6HP7:1:1101:18230:5280 1:N:0:107
AGATTACTGCAACAGTTCCCCCTGGACCTGGAAAAGTTTCTTGCCTGGCTTACAGAAGCTGAAACAACTGCCAATGTCCTACAGGATGCTACCCGTAAGGAAAGGCTCCTAGAAGACTCCAAGGGAGTAAAAGAGCTGATGAAACAATGGCAAGTAAGTCAGGCATTTCCGCTTTAGCACTCTTGTGGATCCAATTGAACAATTCTCAGCATTTGTACTTGTAACTGACAAGCCAGGGACAAAACAAAGAT
+
AAAA1@DF31DFCGCAAGGGCEGGFHFGHF0BFHFFGFHH21G1FGHHFHHFBFG1FF1GF1BABFGAFGDC1GHEDF2FDGHFBFFC0@GGFHGE@?FEGBF>AE@>E1FGED11>BG1B>1F//??GHHEEEGBGE1FG211FBGB11<GBFGHFH>GGDCGCGHHB<AEGCEHBGHGFHFFF1<<GG1FF0DDG0<<0CDDDD00</0C0CCGHHHBCCG0CG00GGHFGEGEG..9.CBFFFGGGF0
@M05620:45:000000000-G6HP7:1:1101:11936:5290 1:N:0:107
ATCTCTATCTCCTAAAAAGGAAGAAAGGGGAGGGAAGATCGGAAGAGCACACGTCTGAACTCCAGTCACCGGCTATGATCTCGTATGCCGTCTTCTGCTTGAAAAAAAAAAAAAACAAGGAAAACAACGGCGCTTTTGTTTGTTTAGCACATATCTATCTAAAAAACGCATTTCTCAACTAAATCCAACGTAGCCTGTCAGTCGTCTGAAGCACCGCTGCCTCTCTCAACCGACTCTCTACTCACCCACCT
+
CCCCCFFFFFFFGGGGGGGGGGHCGHHHGGGGGGGHGHHHHGGGGHHHHHHHGHHHGGHHHHHHHHHHHHGGGGGHHHGEHHHGGHHHGGGGHGHHHHHHHGHHHHGGCGBB//>...0.000<<...-<A-@-::00://////;0090/09000;00900000-;-9-;.0000;;;0000000009..;..;0.0:0000.....00000/.----;.000/0000/:----.9000000099.....
@M05620:45:000000000-G6HP7:1:1101:8519:5297 1:N:0:107
CATCCTGACCCTGAAGTACCCCATTGAGCATGGCATCGTCACCAACTGGGACGACATGGAGAAGATCTGGCACCACACCTTCTACAACGAGCTGCGCGTGGCCCCGGAGGAGCACCCAGTGCTGCTGACCGAGGCCCCCCTGAACCCCAAGGCCAACAGAGAGAAGATGACTCAGGTGAGGCTCGGCCGACGCCCGTGCTCCTCCCGTCCTTTCCCCAGTCATTTTCTGCCCGGCTTGATTTCTGACATTA
+
CCCCCFFFFFFFGGGGGGGGGGGHHHHHHHHHHHHHHGHHHGHHHGHHHHHHGGGGGHGHHHHHHHHHHHHHHGHHHGGHHHHHHHHHGGGGGHHGGGFGGGHHGGGGGGGGHHHHGGHGHHHHHHHHHHGGGGGGGGGGGGHHHHGGGGHGHHGGGGGGGGGGGGGGGGGGGGGGGGGGGGGGFFFFFFFFFFFF9DDFFFFFFFF:DDAFFFFFFFFFFFFFFFFFFFFFFFFFDFAFFFFFFBFFFF0
@M05620:45:000000000-G6HP7:1:1101:14627:5305 1:N:0:107
ATCTCTATCTCCTAAAAAGGAAGAAAGGGGAGGGAAGATCGGAAGAGCACACGTCTGAACTCCAGTCACCGGCTATGATCTCGTATGCCGTCTTCTGCTTGAAAAAAAAAAAACAAATATATAACTTAAAACAACGAATCTCATGTAACTCACAAAACGAAAACCTCACCTCCCAATCGCCCAAGAAGTGCCTATCCACCAATTATAATCAACACATCTATCTCGACACAACGCTAAGTCATGACAACCGC
+
ABCCCFFFFFFFGGGGGGGGGGHHHHHHGGGGGGGFGHHHHGGGGHHHHHFHGFHHGFFHHHHGHHHDFGGGGGGHHHF4GGHGDHHHHGGGHGHHHHHHHGHHHHGGGGG><///011111?11111<111<..-....000000=000=<000...-...-:.//0..0.../://...:9...9/000;0000/00..90000000090/0..0:000000.0-.-/..--...0000000000..--
@M05620:45:000000000-G6HP7:1:1101:8536:5315 1:N:0:107
CATCCTGACCCTGAAGTACCCCATTGAGCATGGCATCGTCACCAACTGGGACGACATGGAGAAGATCTGGCACCACACCTTCTACAACGAGCTGCGCGTGGCCCCGGAGGAGCACCCAGTGCTGCTGACCGAGGCCCCCCTGAACCCCAAGGCCAACAGAGAGAAGATGACTCAGGTGAGGCTCGGCCGACGCCCGTGCTCCTCCCGTCCTTTCCCCAGTCATTTTCTGCCCGGCTTGATTTCTGACATTA
+
BCCCCFFFFFFFGGGGGGGGGGGHHHHHHHHHHHHHHGHHHGHHHGHHHHHHGGGGGHHHHHHHHHHHHHHHHGHHHGGHHHHHHGHHGGGGGHHGGGGGGGHHGGGGGGDFHHHHDGHFGGHHFGHHHHGGGGGGGGGGGGHHHHGGGGHGHHGGGGGGGGGGGGGFFGGGGFGGFFFGFEEFFFFFFFFFFFFF-;DFFFFFFFFEADDFFFFFFFDFFFFFFFFFFFFFDFFFFFFFFFFFFFFFFF/
@M05620:45:000000000-G6HP7:1:1101:22181:5317 1:N:0:107
CATCCTGACCCTGAAGTACCCCATTGAGCATGGCATCGTCACCAACTGGGACGACATGGAGAAGATCTGGCACCACACCTTCTACAACGAGTTGCGCGTGGCCCCGGAGGAGCACCCAGTGCTGCTGACCGAGGCCCCCCTGAACCCCAAGGCCAACAGAGAGAAGATGACTCAGGTGAGGCTCGGCCGACGCCCGTGCTCCTCCCGTCCTTTCCCCAGTCATTTTCTGCCCGGCTTGATTTCTGACATTT
+
CCDDDFFFFFFFGGGGGGGGGGGHHHHHHHHHHHHHHGHHGGHHHGHHHHHHGGGGGHHHHHHHHHHHHHHHHGHHHGGHHHHHHHHHGGGGGHHGGGGGGGHHGGGGGGGGHGHHGGHHHHHHHHHHHHGGGGGGGGGGGGHHHHGGGGHGHHHGGGGGGGGGGGGGGGGGGGGGGGGGGGGGFFFFFCFFFFFFFFFFFFFFFFFFFFFFFFFFFFFFFFFHFFHFFFFFDFFFFFFFFFFFFFBFFF0
@M05620:45:000000000-G6HP7:1:1101:22187:5334 1:N:0:107
CATCCTGACCCTGAAGTACCCCATTGAGCATGGCATCGTCACCAACTGGGACGACATGGAGAAGATCTGGCACCACACCTTCTACAACGAGTTGCGCGTGGCCCCGGAGGAGCACCCAGTGCTGCTGACCGAGGCCCCCCTGAACCCCAAGGCCAACAGAGAGAAGATGACTCAGGTGAGGCTCGGCCGACGCCCGTGCTCCTCCCGTCCTTTCCCCAGTCATTTTCTGCCCGGCTTGATTTCTGACATTA
+
ABBBBFFFFFFFGGGGGGGGGGGHHHHHHHHHHGHHHGHHHGHHHGHHHHHHGGGGGGHHHHFHHGHHHHHHHGHHHGGHHHHHHGHHGGGEGHHGGGGGGGHHGGCGGGGGHHHHGGHGHHHHHHHHHHGGGGGGGGGGGGHHHHGGGGGGHHHGGGGGGGGGGGGGEFBBFGFGGGGFGGGGFFFFFFDFFFFF-DDFFFFFFFFEFFFFFFFFFFFFFFEFFFFFFFFFFFFFFFFFFFFFFB/9FF/
@M05620:45:000000000-G6HP7:1:1101:7424:5341 1:N:0:107
CATCCTGACCCTGAAGTACCCCGGCTTGATTTCTGACATTAGATCGGAAGAGCACACGTCTGAACTCCAGTCACCGGCTATGATCTCGTATGCCGTCTTCTGCTTGAAAAAAAAAAAAAAAAAATACGATAAGAGACACAAAGATTAAAAAAGAATGTTATATGGAAGAATGAATGAAAAGGGGAAAGTGTTAAGTAGACAAAGAAGAAGAGTGAAGGTAAGTGTGAGATCGTGTGAGAAAATAATTAACG
+
BCCCCFFFFFFFGGGGGGGGGGGGGGGGHHHHHHHHHHHHHHHHHGG2FEHHHGHHHGHHHGGHHHHHHFGHDFGGFEGGHHFH4GHFFDHHHHGEEHGHHHDGHHGGFHHGGDGF<>/><<--.00.....0;0/////..:/0000000-...;0000000000:/./0000000000/..-....//////://////////./////.///;////////////9//./.../9://////9////.
@M05620:45:000000000-G6HP7:1:1101:24936:5353 1:N:0:107
AGATTACTGCAACAGTTCCCCCTGGACCTGGAAAAGTTTCTTGCCTGGCTTACAGAAGCTGAAACAACTGCCAATGTCCTACAGGATGCTACCCGTAAGGAAAGGCTCCTAGAAGACTCCAAGGGAGTAAAAGAGCTGATGAAACAATGGCAAGTAAGTCAGGCATTTCCGCTTTAGCACTCTTGTGGATCCAATTGAACAATTCTCAGCATTTGTACTTGTAACTGACAAGCCAGGGACAAAACAAAGAT
+
BBBBBFFFFFFFGGGGGGGGGGGFFHHHHHGHGHHHGHHHHHHHHHHHHHHHHHHHHHHHHHGHHHHHHHHHHHHHGHHHHHHHHGHHHHFHHHGEGGHHHHHGHHHHGHHHHHFGHHHHFGHFGHGGHHHHHGHHHHGHH3GHHHHHHHHHHGHHHHHHHHHHHHHHHHGGGGGHHHHHHHHHHGHGHHHHHHHHHHFHHGHHHHHHHHHHHHHHHHHHHHHHHHHHGGGHHGGGGGGGGGGGGGGGGGF
@M05620:45:000000000-G6HP7:1:1101:7425:5359 1:N:0:107
CATCCTGACCCTGAAGTACCCCGGCTTGATTTCTGACATTAGATCGGAAGAGCACACGTCTGAACTCCAGTCACCGGCTATGATCTCGTATGCCGTCTTCTGCTTGAAAAAAAAAAAAAGACAGTTAGTGAGAATTCTTTGTGGTAGAAAGTATAAACAAGAAAGACGCATTTTTTCAAAAATTAATTATGAGAGAATCATAAATTTTTAGAAGTCTTGATGCTTCTCAAATAGTCGTTGCTCTCAAGAAA
+
ABBBBFFFFFFFGGGGGEGGGGGGGGGFHHHHHGHGHHHHHGHGHHG2FEHHHHHGHGHHHGHHHHHHHHHHFHH1EEGDHHFHFHHFGFHHHHGGGHGGHGHHHHHHHHHCGDGF<<///<?0111<1=1111><111FDG0./=0000/=<<0=000.;/;//:/.--::::;-/0009A./00;00000;0/9/00;C00000;;BA///9/;////////99////////9/....9///9//////
@M05620:45:000000000-G6HP7:1:1101:10892:5362 1:N:0:107
CATCCTGACCCTTAAGTACCCCATTGAGCATGGCATCGTCACCAACTGGGACGACATGGAGAAGATCTGGCACCACACCTTCTACAACGAGCTGCGCGTGGCCCCGGAGGAGCACCCAGTGCTGCTGACCGAGGCCCCCCTGAACCCCAAGGCCAACAGAGAGAAGATGACTCAGGTGAGGCTCGGCCGACGCCCGTGCTCCTCCCGTCCTTTCCCCAGTCATTTTCTGCCCGGCTTGATTTCTGACATTT
+
BABCCFFFFFFFGGGGGGGGGGGHHHHHHHHHHHHHHGHHHGHHHGHHHHHHGGGGGHHHHHHHHHHHHHHHHGHHHGGHHHHHHHHHGGGGGHHGGGEGGGHHGGGGGGGGHHHHGGHGHHHHHHHHHHGGGGGGGGGGGGHHHHGGGGHGHHGGGGGGGGGGFGBFGGGGGGGGFGGGGGGGFFEFFFFFFFFF9DDAFFFFFFF;DD9FFFFFFFFFFFFFFFFFFEFFDFFFFFFFFFFFFB00BF0
@M05620:45:000000000-G6HP7:1:1101:10892:5380 1:N:0:107
CATCCTGACCCTTAAGTACCCCATTGAGCATGGCATCGTCACCAACTGGGACGACATGGAGAAGATCTGGCACCACACCTTCTACAACGAGCTGCGCGTGGCCCCGGAGGAGCACCCAGTGCTGCTGACCGAGGCCCCCCTGAACCCCAAGGCCAACAGAGAGAAGATGACTCAGGTGAGGCTCGGCCGACGCCCGTGCTCCTCCCGTCCTTTCCGCAGTCATTTTCTGCCCGGCTTGATTTCTGACATTA
+
CDDDDFFFFFFFGGGGGGGGGGGHHHHHHHHHHHHHHGHHHGHHHGHHHHHHGGGGGHHHHHHHHHHHHHHHHGHHHGGHHHHHHHHHGGGGGHHGGGGGGGHHGGGGGGGGHHHHGGHFGHHHHHHHHHGGGGGGGGGGGGHHHHGGGGHGHHGGGGGGGGGGFGGFGGGGGGGGGGGGGGGGFFFFFFFFFFFFDFFFFFFFFFFEFFFFFFF.<CAFFFFFFFFFFFFFFFFFFFFFFFFFFEFFFF0
@M05620:45:000000000-G6HP7:1:1101:16307:5421 1:N:0:107
AGATTACTGCAACAGTTCCCCCTGGACCTGGAAAAGTTTCTTGCCTGGCTTACAGAAGCTGAAACAACTGCCAATGTCCTACAGGATGCTACCCGTAAGGAAAGGCTCCTAGAAGACTCCAAGGGAGTAAAAGAGCTGATGAAACAATGGCAAGTAAGTCAGGCATTTCCGCTTTAGCACTCTTGTGGATCCAATTGAACAATTCTCAGCATTTGTACTTGTAACTGACAAGCCAGGGACAAAACAAAGAT
+
AABBBFFFDFFFGGGGGGGGGGGGHHHHHHHHGHHHHHHHHHHHHHHHHHHFHHGHHHHHHHHHHHHHHHHHHHHHHHHHFHHHCGHHHHHHHHGFGGHHHHFGHHHHGHHHHHHHHHHHFFGFG/EFHHHHHGHHHHHHHFHHHHHHHHHHHGHHHHHHHHGGHHHHHHGGGGGHHHHHHHHHHHHGHHHHGHHHHHHHHHHHHHHHHHHHHHHHHGHHHHHHHHHHHHHHHGGGGGGGGGGGGGGGGGC
@M05620:45:000000000-G6HP7:1:1101:22147:5427 1:N:0:107
TACCTGTACTGGGGAAGCGTGTAGCAATCGCCATTCCTACCCTAAAGATCGGAAGAGCACACGTCTGAACTCCAGTCACCGGCTATGATCTCGTATGCCGTCTTCTGCTTGAAAAAAAAAAACAGAACGAACAAAGGGGCGTCCAAGGTCATCCAACCTGCTAGTACAGATCAATACCGCAATACTGGTGTAAAAGAATAACGACCGCTGAGATTGCTGCTATCGATCAGATTACACTCACAGTACCTCAG
+
AA>ABFFBDFFFGEEEGGGGGGHHGHFHHGGGGGHCHHBHGHHHFFH5FGHGGGFHHHGHHHGGGHFEGHHFH3GHHFGH?EFF?F34BGGHEFEF3BGGGGHGHGHGGHG0FFG0E/B/C//?00?0<//--<000.---;--.:0.00=00000/./.9/00;0000;9/0000/0.99-.0/////..;////..////..------..;//////:////;..:.//////////9///9////9//
@M05620:45:000000000-G6HP7:1:1101:16324:5428 1:N:0:107
AGATTACTGCAACAGTTCCCCCTGGACCTGGAAAAGTTTCTTGCCTGGCTTACAGAAGCTGAAACAACTGCCAATGTCCTACAGGATGCTACCCGTAAGGAAAGGCTCCTAGAAGACTCCAAGGGAGTAAAAGAGCTGATGAAACAATGGCAAGTAAGTCAGGCATTTCCGCTTTAGCACTCTTGTGGATCCAATTGAACAATTCTCAGCATTTGTACTTGTAACTGACAAGCCAGGGACAAAACAAAGAT
+
AAAABFFFFFDFGGGGGGGGGGGGFHHHHHHHHHHHGHHHHHHHHHHHHHHFHHHHHHHHHHHHHHHHHHHHHHHHHHHHHHGH?GHHHHHHHHGGGGHHHHFEHHHHGHHHHHHHHHHH3FGGGCEGHHHHHGHHHHHHHHHHHHHHHHHHHGHHHHHHHHFGHHHHHHGGGGGHHHGHHHHHHHHGHHHHHHHGHHHHHHHHHHHHHHHHGHHHHHHHHHHHHHHHHHHGHGFAEGGGGGGGFGGGGGF
@M05620:45:000000000-G6HP7:1:1101:7312:5437 1:N:0:107
CATCCTGACCCTGAAGTACCCCATTGAGCATGGCATCGTCACCAACTGGGACGACATGGAGAAGATCTGGCACCACACCTTCTACAACGAGCTGCGCGTGGCCCCGGAGGAGCACCCAGTGCTGCTGACCGAGGCCCCCCTGAACCCCAAGGCCAACAGAGAGAAGATGACTCAGGTGAGGCTCGGCCGACGCCCGTGCTCCTCCCGTCCTTTCCCCAGTCATTTTCTGCCCGGCTTGATTTCTGACATTA
+
AABBBFFFFFFFGGGGGGGGGGFHHHHHHGGHHHHHHGHHHGHHGGFFHHHHGGGGGHHHHHGHGGHHFFHHHCHHHEGFGGHHHHGHEGE?FHBEEEGGGGFHGGGGGGGGHHHH/FGFCGGHHHHHGHGGGGGGDGGGGGHHFGGGGDEECHGFEGGGGFFEFFBFFGFGGFFFCFGAAEEGCFEDF=DFDF-B9:AAFFFFFED;DDDFFBBB.BAFFFFFFFF/FFBEDFAF-@9BBFFFFFB9FF/
@M05620:45:000000000-G6HP7:1:1101:16309:5439 1:N:0:107
AGATTACTGCAACAGTTCCCCCTGGACCTGGAAAAGTTTCTTGCCTGGCTTACAGAAGCTGAAACAACTGCCAATGTCCTACAGGATGCTACCCGTAAGGAAAGGCTCCTAGAAGACTCCAAGGGAGTAAAAGAGCTGATGAAACAATGGCAAGTAAGTCAGGCATTTCCGCTTTAGCACTCTTGTGGATCCAATTGAACAATTCTCAGCATTTGTACTTGTAACTGACAAGCCAGGGACAAAACAAAGAT
+
BBBBBFFFDFFFGGGGGGGGGGGGDHHHHHHHHHHHGHHHHHHHHHHHHHHHHHHHHHHHHHHHHHHHHHHHHHHHHHHHHHHHGHHHHHHHHHGGGGHGHHFGHHHHGHHHHHHHHHHHHHHGGCFGHHHHHGHHHHHHHFHHHHHHHGHHHGHHHHHHHHHHHHHHHHGGGGGHHHHHHHHHHHHGHHHHGHHHHHHGGHHHHHHHHHHHHHHHHHHGHHHGHHHHHHHHHGGGGGGGGGGFGGGGGGF
@M05620:45:000000000-G6HP7:1:1101:22129:5440 1:N:0:107
TACCTGTACTGGGGAAGCGTGTAGCAATCGCCATTCCTACCCTAAAGATCGGAAGAGCACACGTCTGAACTCCAGTCACCGGCTATGATCTCGTATGCCGTCTTCTGCTTGAAAAAAAAAAAAACAACAAAAAACACAAAAATCACTGAATAAAGTGAACATATAACAAGAAATGACACTAACATAAATCACTACTACTAAAGACAACATAAATAAAATGCTACAGAGCTCACTACAACCCACAAGACTAC
+
CCCCCFFFFFFFGGGGGGGGGGHHHHHHHGGGGGHHHHHHHHHHHHHGHHHGGGDHHHHHHHGHHHGFHHHHHGHHHFHHGGGGGHHHHFHHHFEHHHHGGGHGHHHHHHHHHHHHGGGGF/<</...<.00.-..<.<<...<<;000000000000;0;00;00000////0090000/0;;90;0009000/000000000://../90000900000:0;000//900B00/00:.;A;...;909/
@M05620:45:000000000-G6HP7:1:1101:15179:5481 1:N:0:107
CATCCTGACCCTGAAGTACCCCGGCTTGATTTCTGACATTAATCGGAAGAGCACACGTCTGAACTCCAGTCACCGGCTATGATCTCGTATGCCGTCTTCTGCTTGAAAAAAAAAACAAGAGCTTCTGAGCGAGGCCCCCCTGAACCCCAAGGCCAACAGAGAGAAGATGACTCAGGTGAGCCTTGGCAGACGCCGATGCACCTCCAGTTCATTCCCAAGTCATGGTATTCCCGTGTTGGTTTCTGACGATA
+
BBBBBFFFFFFFGGGGGGGGGG?CCCAAGFGFFEFBGBGEDGGHEFGEGHHHHGHFFGGFGFHHFFGGHFHHHE?0EE?HBGG44@1?1FHHHF1EGGFHHHFFCGHHGHGGCG////220222@11F11///--<<->-<.<</.=.;:C..:G...;F//../9/0BB090;F/0/0;///0///;..;------9./9/;9..;9/////////;.:9/;//9/;//9/.9..9...../9/9/..99
@M05620:45:000000000-G6HP7:1:1101:15153:5488 1:N:0:107
CATCCTGACCCTGAAGTACCCCGGCTTGATTTCTGACATTAATCGGAAGAGCACACGTCTGAACTCCAGTCACCGGCTATGATCTCGTATGCCGTCTTCTGCTTGAAAAAAAAAAAAAAAGGCCAGTAACAGAGGAGCGCGATAATGTACGACGTCGTAATGATAGGAGTAAGGACGTAATGAATGAAGCAGTGATGTGACAGATATTACAAAAGTGAGTAGTGAAGAGTATGAGTGTATGATATCAACGG
+
CCCCCFFFFFFFFGGGGFGGGGGGGGGGHHHHHGGHHHHHHGHHGGGGGHHHHGHHGHHHGFHHHHHHHHHHHHGEGGGHHHH4FGGFFHHHHGGGHGHHHHHHHHHHGHGGGFD/</<>..<...<11000</....-----:.;0000...--.--...00000/0///0000.-9...:090000009/00000000000/0:0000000./00000000/0000.;00000;090000000900/.-
@M05620:45:000000000-G6HP7:1:1101:6627:5519 1:N:0:107
ATCTCTATCTCCTAAAAAGGAAGAAAGGGGAGGGAAGATCGGAAGAGCACACGTCTGAACTCCAGTCACCGGCTATGATCTCGTATGCCGTCTTCTGCTTGAAAAAAAGAAGCAACCAGTGCTGCTGACCGAGGCCCCTCTGATCCCCAAGGCGAAAAGAGAGAAGATGACTCAGGAGAGGCTCGGCCCACGACCTTGCTCCACCCGTCATTTCCCCAGCCATTTTCTGCCCGGCTTCATTTCTCATATTA
+
A11>AFDFFFFFFGGFBG11B1B00B1BA00AE0ECABGHAEEF/F0F1AFHG0FCEA2E1EC11DGBDFEEGEGBF@B1FG0//00B1//>F/GF11F1FFB1B0/E//B0<B0B0<?@FG2@FHF>C<BC//<CC?..<G=11>0ECCGA.-<;-:/;//:.//:CBFBG00:9/..;....-;..-9---;9-;//////;--;ABBF//9:/;----9/;BB///9/-------/9/;///9//9//
@M05620:45:000000000-G6HP7:1:1101:9123:5523 1:N:0:107
AGATTACTGCAACAGTTCCCCCTGGACCTGGAAAAGTTTCTTGCCTGGCTTACAGAAGCTGAAACAACTGCCAATGTCCTACAGGATGCTACCCGTAAGGAAAGGCTCCTAGAAGACTCCAAGGGAGTAAAAGAGCTGATGAAACAATGGCAAGTAAGTCAGGCATTTCCGCTTTAGCACTCTTGTGGATCCAATTGAACAATTCTCAGCATTTGTACTTGTAACTGACAAGCCAGGGACAAAACAAAGAT
+
AAAABFFFFFFFGGFBGGGGGGGFHHHHHHHGGHHHFHHHHHHHHHHHHHHHHHFGHHHHHFHHHFHHHHHHGGHHHHHHHHEGHFHHHHHHHHGFGGHHFHFHHHHHGHHHHGHGHHHHHHHGEHGEGFGHHGHHHHGHHHHHHHHHGHGCGGGHHHHHHHBFFHHHHHFGGGGHHGGHHHHGHHHDGHHHHHHHHHHHHHHHHHGHHHHHHFHGHHHHHHHHHHHHHHHHEGBFCFGGGGGGGEGFFFC
@M05620:45:000000000-G6HP7:1:1101:7319:5525 1:N:0:107
AGATTGCTGCAACAGTTCCCCCTGGACCTGGAAAAGTTTCTTGCCTGGCTTACAGAAGCTGAAACAACTGCCAATGTCCTACAGGATGCTACCCGTAAGGAAAGGCTCCTAGAAGACTCCAAGGGAGTAAAAGAGCTGATGAAACAATGGCAAGTAAGTCAGGCATTTCCGCTTTAGCACTCTTGTGGATCCAATTGAACAATTCTCAGCATTTGTACTTGTAACTGACAAGCCAGGGACAAAACAAAGAT
+
AABBBFFFFFFFGGGGGGGGGGGFGHHHHHHHGHHHHHHHHHHGHHHGHHHHHHHGHHHHHHHHHHHHHHHHFGHHHHHHHHGHHGHHHH5GHHGGGGHGGGGGHHHHGHHHGGHEGHHHHHHGGHGFHHHHHGHHHHGHHHHHHHHHHHHHHGHHHHHHHHHHHHHHHHGGGGGHHHFHHHHHHHHGHHHHFHHHHFGFHHHHHHHHGGHHHHHHHHHHHHHHHHHGGFGHHGFFGGGEGGGGGGGGFFC
@M05620:45:000000000-G6HP7:1:1101:9141:5527 1:N:0:107
AGATTACTGCAACAGTTCCCCCTGGACCTGGAAAAGTTTCTTGCCTGGCTTACAGAAGCTGAAACAACTGCCAATGTCCTACAGGATGCTACCCGTAAGGAAAGGCTCCTAGAAGACTCCAAGGGAGTAAAAGAGCTGATGAAACAATGGCAAGTAAGTCAGGCATTTCCGCTTTAGCACTCTTGTGGATCCAATTGAACAATTCTCAGCATTTGTACTTGTAACTGACAAGCCAGGGACAAAACAAAGAT
+
AA?ABFFBDDDFGGGFGGFGGGGGDFFHHHHGFHHHGHHHHHHHHHHGHGHHHHDGAAFFFHBHGHGHFHFHFHGHFGGHHHHGHGFEGFHHHHGEGEFFBGFFHHGHGHGHHHHHFHHGGGHGAEEEGHHFHEFCGFF?GGHHHHGHGHHHHG2DFGGFGHGHHGHGHHGFGGGGHEHHHHHHHFF?GHHGHFHHGFHHHHHHHHH<DCDGCCGCCCGGFGHFGHHH:CFFHE/AFFEEEFB9FEGG/F;
@M05620:45:000000000-G6HP7:1:1101:19422:5533 1:N:0:107
CATCCTGACCCTGAAGTACCCCATTGAGCATGGCATCGTCACCAACTGGGACGACATGGAGAAGATCTGGCACCACACCTTCTACAACGAGCTGCGCGTGGCCCCGGAGGAGCACCCAGTGCTGCTGACCGAGGCCCCCCTGAACCCCAAGGCCAACAGAGAGAAGATGACTCAGGTGAGGCTCGGCCGACGCCCGTGCTCCTCCCGTCCTTTCCCCAGTCATTTTCTGCCCGGCTTGATTTCTGACATTT
+
BCCCCFFFFFFFGGGGGGGGGGGHHHHHHHHHHHHHHGHHHGHHHGHHHHHHGGGGGHHHHHHHHHHHHHHHHGHHHGGHHHHHHGHHGGGGGHHGGGGGGGHHGGGGGGGGHHHHGGHHHHHHHHHHHHGGGGGGGGGGGGHHHHGGGGHGHHGGGGGGGGGGGGGGGGGGGGGGGGGGGGGGFFFFFFFFFFFFCDFEFFFFFFFEFFFFFFFFFFFFFEFFFFFFFEFFFFFFFFAFFFFFFBFBBF0
@M05620:45:000000000-G6HP7:1:1101:15242:5533 1:N:0:107
CATCCTGACCCTGAAGTACCCCATTGAGCATGGCATCGTCACCAACTGGGACGACATGGAGAAGATCTGGCACCACACCTTCTACAACGAGCTGCGCGTGGCCCCGGAGGAGCACCCAGTGCTGCTGACCGAGGCCCCCCTGAACCCCAAGGCCAACAGAGAGAAGATGACTCAGGTGAGGCTCGGCCGACGCCCGTGCTCCTCCCGTCCTTTCCCCAGTCATTTTCTGCCCGGCTTGATTTCTGACATTA
+
CDDCDFFFFFFFGGGGGGGGGGGHHHHHHHHHHHHHHGHHHGHHHGHHHHHHGGGGGHHHHHHHHHHHHHHHHGHHHGGHHHHHHHHHGGGGGHHGGGGGGGHHGGGGGGGGHHHHGGHHHHHHHHHHHHGGGGGGGGGGGGHHHHGGGGHGHHGGGGGGGGGGGGGGGGGGGGGGHGGGGGGGFFFFFFFFFFFFCFFFFFFFFFFFFFFFFFFFFFFFFFFFFFHFFFFFFFFFFFAFFFFFFEFFFF0
@M05620:45:000000000-G6HP7:1:1101:22198:5538 1:N:0:107
CATCCTGACCCTGAAGTACCCCATTGAGCATGGCATCGTCACCAACTGGGACGACATGGAGAAGATCTGGCACCACACCTTCTACAACGAGCTGCGCGTGGCCCCGGAGGAGCACCCAGTGCTGCTGACCGAGGCCCCCCTGAACCCCAAGGCCAACAGAGAGAAGATGACTCAGGTGAGGCTCGGCCGACGCCCGTGCTCCTCCCGTCCTTTCCCCAGTCATTTTCTGCCCGGCTTGATTTCTGACATTT
+
ABCCCFFFFFFFGGGGGGGGGGGHHHHHHHHHHHHHHGHHHGHHHGGHHHHHGGGGGHHHHHHHHHHHHHHHHGHHHGGHHHHHHHHHGGGGGHHGGGFGGGHHGGGGGGGGHHHHGGHGHHHHHGHHHHGGGGGGGGGGGGHHHHGGGGHGHHGGGGGGGGGGGGGGGGGGGGGGGGGGGGGGFFFFFFFFFFFF@DFFFFFFFFFFFFFFFFFFFFFFFFFFFFFFFEFEAFFFFFFFFFFFFFFFFF0
@M05620:45:000000000-G6HP7:1:1101:7326:5542 1:N:0:107
AGATTGCTGCAACAGTTCCCCCTGGACCTGGAAAAGTTTCTTGCCTGGCTTACAGAAGCTGAAACAACTGCCAATGTCCTACAGGATGCTACCCGTAAGGAAAGGCTCCTAGAAGACTCCAAGGGAGTAAAAGAGCTGATGAAACAATGGCAAGTAAGTCAGGCATTTCCGCTTTAGCACTCTTGTGGATCCAATTGAACAATTCTCAGCATTTGTACTTGTAACTGACAAGCCAGGGACAAAACAAAGAT
+
AABBBFFFFFFFGGGGGGGGGGGGGHHHHHHHHHHHHHHHHHHHHHHHHHHHHHHHHHHHHHHHHHHHHHHHGHHFHHHHHHGHHGHHHHFHHHGGGGHHHFGG1FGHGHHHHHHGHHHHHHHGGHGGHHHHHGHHHHHHHHHHHHHHHHHHHGHHHHHHHGGHHHHHHHGGGGGHHHHHHHHHHHHGHHHHGHHHGHHHHHHHHHHHDGHHHHHHHGHHGGHHHHHFHFGGHGGFGGEGGGGGGGGGGGF
@M05620:45:000000000-G6HP7:1:1101:16569:5546 1:N:0:107
AGATTACTGCAACAGTTCCCCCTGGACCTGGAAAAGTTTCTTGCCTGGCTTACAGAAGCTGAAACAACTGCCAATGTCCTACAGGATGCTACCCGTAAGGAAAGGCTCCTAGAAGACTCCAAGGGAGTAAAAGAGCTGATGAAACAATGGCAAGTAAGTCAGGCATTTCCGCTTTAGCACTCTTGTGGATCCAATTGAACAATTCTCAGCATTTGTACTTGTAACTGACAAGCCAGGGACAAACAAAGATC
+
BCCCCFFFFFFFGGGFGGGGGGGGHHHHHHHGHHHHGHHHHHHHHHHHHHHHHGHGHHHHHHHHHGHHHHHHHHHHHHHHHHGHHGHHHHHHHHGFGGHHHHHHHHHHGHHHHHHHHHHHHGHGGHGGGHHHHGHHHHGHHHHHHHGHFHHHHGHHGHHHHHHHGHHHHHGGGGGHHHHHHHHHHGHGHHHHGHHHHGGGFHHHHHHFGHGHHHHHGGHHHHHGHHHHHFHHHGFGGGGGGGGGGGGGGGF
@M05620:45:000000000-G6HP7:1:1101:7306:5547 1:N:0:107
AGATTGCTGCAACAGTTCCCCCTGGACCTGGAAAAGTTTCTTGCCTGGCTTACAGAAGCTGAAACAACTGCCAATGTCCTACAGGATGCTACCCGTAAGGAAAGGCTCCTAGAAGACTCCAAGGGAGTAAAAGAGCTGATGAAACAATGGCAAGTAAGTCAGGCATTTCCGCTTTAGCACTCTTGTGGATCCAATTGAACAATTCTCAGCATTTGTACTTGTAACTGACAAGCCAGGGACAAAACAAAGAT
+
AAABBFFFFFFFGGGGGGGGGGGGEHHHHHHHHHHHFGHHHHHHHHHHHHHHHHHHHHHHHHHHHGHHHHHHHHHGHHHHHHHHHGHHHH@GHHGGGGHHHGGFCGHHFHHHHHHGHHHHHFHGGHGGHHHHHGHHHHGHHFHHHHHHHHHHHGHHHHHHHHHHHHHHHHGGGGGHHHGHHHHHHHHGHHHHGHHHHHGHHHHHHHHHHHHHHHHHHHHHHHHHHHHGFHFHGGGFGGGGGGGGGGGGGGG
@M05620:45:000000000-G6HP7:1:1101:9136:5547 1:N:0:107
AGATTACTGCAACAGTTCCCCCTGGACCTGGAAAAGTTTCTTGCCTGGCTTACAGAAGCTGAAACAACTGCCAATGTCCTACAGGATGCTACCCGTAAGGAAAGGCTCCTAGAAGACTCCAAGGGAGTAAAAGAGCTGATGAAACAATGGCAAGTAAGTCAGGCATTTCCGCTTTAGCACTCTTGTGGATCCAATTGAACAATTCTCAGCATTTGTACTTGTAACTGACAAGCCAGGGACAAAACAAAGAT
+
BCCCCFFFFFFFGGGGGGGGGGGGHHHHHHHHFHHHFHHHHHHHHHHHHHHHHHHHHHHHHHHHHGHHHHHHGHHHHHHHHHFHHGHHHHHHHHGGGGHHHHHHHHHHGHHHHHHGHHHHHHHGFHGFHFHHHEGHHHGHHHHHHHHHGHHHHGHHHHHHHHGGHHHHHHGGGGGHGGHHHHHHHHHGHHHHHHHHHGHHHHHHHHHHGHHHHGHGHFHHHHHHHHHHHHHHGGEFEGGGGGGGGGGGGGF
@M05620:45:000000000-G6HP7:1:1101:19851:5586 1:N:0:107
ATCTCTATCTCCTAAAAAGGAAGAAAGGGGAGGGAAGATCGGAAGAGCACACGTCTGAACTCCAGTCACCGGCTATGATCTCGTATGCCGTCTTCTGCTTGAAAAAAAAAAAACTATTATCTTTTCTTACATAAGGTCTGTATCCTCTCCTATATATTACATGCATTTTTCCTCCCCCCCTCCACCTCTAGTACCTCATTACCCACCCTCTTCTTTCATCACTTCTGTCACGTTCAGGGTTCTACCCATAC
+
BBBBBFFFFFFFGGGGGGG2BGHAGGHHDGGGGG?FAGHH22AFEFHHFFFGCCEFAFGHHHHHHFHFBGGEEEEBGHHEFGHGEGEHHG?EGEHHHGHHFFGBFHCE/D?///111?<1?111111<1<111<11>110<=1<1110/<0000==000=0D0000;00:/000/...---..//...000090;00/000;///;...;./;//9/////;///;//;/;9...///99..////./;/;
@M05620:45:000000000-G6HP7:1:1101:10194:5605 1:N:0:107
TACCTGTACTGGGGAAGCATTTGAATATCCCCCCATGGTGATGGGGACGGAGAACTGCTCCATAAACACAGGCAACGTGCCTAACTTTCCCGGGAAGATGAAGTCAAAGAGCGACCACAGCTCTTCGGAGGTTATTTTGCATCGGTGAGCCAGACAGAATGATCCGATGAGGGGTGCGAAACTATTTGAGGAAAGGAAGCACCTTTTTATTAAATTTACCTTTTAGCAATCGCCATTCCTACCCTAAAGAT
+
CCCCDFFFFFFFGGGGGGGGGGHHHHHHHHHGGGGHHHGHHHHHHGGGGGGGGGHHHHHHHHHHHGHHHHHHGHHHGHHHHHHHHHHHHHHGGGGGGHHHHHHHHHHHHHHHGGGGGHHGHHHHHHHGGGGEHFHHHHHHGHHGGGGF><GHHHGHHHHHHHHHHHGGGHHHGGFGGGCFGGGGGGGGEGGFGGGGGGGGGGFFFFFFFFFFFFFFFFFFFFFFFFFFFFFFFFDFFFFFFFFFFFFFFFF
@M05620:45:000000000-G6HP7:1:1101:22155:5614 1:N:0:107
AAACCAGAAGACATGAGGTCAGCTAGATCGGAAGAGCACACGTCTGAACTCCAGTCACCGGCTATGATCTCGTATGCCGTCTTCTGCTTGAAAAAAAAAAAAAAAAGAAAAAAAAAGTAAACAGAGGAAAGACAGACTAAGGAAAATAAAGAAAACAGAAGAAAAAAACACGAAAAATAAGACAGCAGAACGAAATCTGTGAACCAATAAGACAAACTACGAAGAAGAGATAAACAGAGTTAAATGAATAA
+
CCCCCBCFFFFFGGGGGGGGGGHHHHHHHHGGGGHHHHHGHGHHHGHHHHHHHHHHGHHGGGGGHHHHBGHGFGHHHHGGGHGHHHHHHHHHHHGGGGG@><</////=100>---.000000/</../:./////.:000/0//B00000:.///.//000///.--..:.-..-.;00000//././;/.....00:00:00...0;:B0:///9000....9//0./000000///000000000000
@M05620:45:000000000-G6HP7:1:1101:16239:5655 1:N:0:107
CATCCTGACCCTGAAGTACCCCATTGAGCATGGCATCGTCACCAACTGGGACGACATGGAGAAGATCTGGCACCACACCTTCTACAACGAGCTGCGCGTGGCCCCGGAGGAGCACCCAGTGCTGCTGACCGAGGCCCCCCTGAACCCCAAGGCCAACAGAGAGAAGATGACTCAGGTGAGGCTCGGCCGACGCCCGTGCTCCTCCCGTCCTTTCCCCAGTCATTTTCTGCCCGGCTTGATTTCTGACATTA
+
CCDCDFFFFFFFGGGGGGGGGGGHHHHHHHHHHHHHHGHHHGHHHGHHHHHHGGGGGHHHHHHHHHHHHHHHHGHHHGGHHHHHHHHHGGGGGHHGGGGGGGHHGGGGGGGGHHHHGGHHHHHHHHHHHHGGGGGGGGGGGGHHHHGGGGHGHHGGGGGGGGGGGGGGGGGGGGGGHGGGGGGGFFFFFFFFFFFFCDDFFFFFFFFFFFFFFFFFFFFFFFFFFFFFBBFFDAFFFFFFFFFFF<0BBF0
@M05620:45:000000000-G6HP7:1:1101:7352:5662 1:N:0:107
CATCCTGACCCTGAAGTACCCCATTGAGCATGGCATCGTCACCAACTGGGACGACATGGAGAAGATCTGGCACCACACCTTCTACAACGAGCTGCGCGTGGCCCCGGAGGAGCACCCAGTGCTGCTGACCGAGGCCCCCCTGAACCCCAAGGCCAACAGAGAGAAGATGACTCAGGTGAGGCTCGGCCGACGCCCGTGCTCCTCCCGTCCTTTCCCCAGTCATTTTCTGCCCGGCTTGATTTCTGACATTT
+
CCDDDFFFFFFFGGGGGGGGGGGHHHHHHHHHHHHHHGHHHGHHHGHHHHHHGGGGGHHHHHHHHHHHHHHHHGHHHGGHHHHHHHHHGGGGGHHGGGGGGGHHGGGGGGGGHGHHGGHHHHHHHHHHHHGGGGGGGGGGGGHHHHGGGGHGHHGGGGGGGGGGGGGGGGGGGGGGGGGGGGGGFFFFFFFFFFFF:ADFFFFFFFFEFFFFFFFFFFFFFFFFFHFFFFFFFCFFFFAFFFFFFEFFFF0
@M05620:45:000000000-G6HP7:1:1101:16238:5674 1:N:0:107
CATCCTGACCCTGAAGTACCCCATTGAGCATGGCATCGTCACCAACTGGGACGACATGGAGAAGATCTGGCACCACACCTTCTACAACGAGCTGCGCGTGGCCCCGGAGGAGCACCCAGTGCTGCTGACCGAGGCCCCCCTGAACCCCAAGGCCAACAGAGAGAAGATGACTCAGGTGAGGCTCGGCCGACGCCCGTGCTCCTCCCGTCCTTTCCCCAGTCATTTTCTGCCCGGCTTGATTTCTGACATTA
+
ABCCCFFFFFFFGGGGGGGGGGGHHHHHHHHHHHHHHGHHHGHHHGHHHHHHGGGGGHHHHHHHHHHHHHHHHGHHHGGHHHHHHHHHGGGGGHHGGGGGGGHHGGGGGGGGHGHHGGHGHHHHHHHHHHGGGGGGGGGGGGHHHHGGGGHGHHGGGGGGGGGGGGGGGGGGGGGGGGGGGGGGFFFFFFFFFFFFFFFFFFFFFFFADFDFFFFFFFFFFFFFFFFFFFFFFFFFFFFFFFFFFEFFFF0
@M05620:45:000000000-G6HP7:1:1101:5967:5677 1:N:0:107
CATCCTGACCCTGAAGTACCCCATTGAGCATGGCATCGTCACCAACTGGGACGACATGGAGAAGATCTGGCACCACACCTTCTACAACGAGCTGCGCGTGGCCCCGGAGGAGCACCCAGTGCTGCTGACCGAGGCCCCCCTGAACCCCAAGGCCAACAGAGAGAAGATGACTCAGGTGAGGCTCGGCCGACGCCCGTGCTCCTCCCGTCCTTTCCCCAGTCATTTTCTGCCCGGCTTGATTTCTGACATTT
+
AAABBFDFFFFFGGF4FGGGGGDHHCFFEFFFCGFHHDFHDGGHEEH3A2CF?0ECFHGEHGHHHGHGHHHHHGFHHGGHHHHGHFHH@E1EEFHGGGGCGEHHG//BC?A/FGHHGGGGFFGHHHHHGGGDC-<<ECCCGCCCGHGGGGEGHHFGGAFGGGFGGGGFFGGGFFBBF/09FAEFBBED;;BB?BB@B.;ABFFFFF.EDFF/BFFFF.DFF/BBFFFB/BFFA--9@-./9BFF/BB/BF/
@M05620:45:000000000-G6HP7:1:1101:25787:5688 1:N:0:107
TACCTGTACTGGGGAAGCGTGTAGCAATCGCCATTCCTACCCTAAAGATCGGAAGAGCACACGTCTGAACTCCAGTCACCGGCTATGATCTCGTATGCCGTCTTCTGCTTGAAAAAAAAAACAAAAACTCAAAAAAAAAGAGATAATCTCGTCCAATTCTCCAAACAACAAAACTACGCAAAGCACCTCTAACATGCCAAAGCACCGCCGCCGCAAGTACACATTGTGGTTTCTGTAAGCATAGTGTACAT
+
CCCCCFFFFFFFGGGGGGGGGGHHHHHHHGGGGGHHHHHHHHHHHHHHHHHGGGGHHHHHHHGHHHGHHHHHHHHHHHHHGGGGGHHHHFHHHGEHHHHGGGHGHHHGHHHBFFHHGGGGB/?/00//11?111/<---..//0000000.....000;000000....;..:.000.-.-://0/9/;:0:00000:00/:/0/.-----------00:00000000./..0000000000000:00000
@M05620:45:000000000-G6HP7:1:1101:22152:5708 1:N:0:107
TACCTGTACTGGGGAAGCAATCGCCATTCCTACCCTAAAGATCGGAAGAGCACACGTCTGAACTCCAGTCACCGGCTATGATCTCGTATGCCGTCTTCTGCTTGAAAAAAAAAAAAACAAACATCAAAAAAGACTTAGTAGCAAAACGAGATATAAAAATAAGAAAATCATCTGGCTACATAAAACAACGACAGCGAGCACTACTTGAGCACCTTCAACTGGTGCCGCACGCCCACACACAACAACCTCCC
+
BBBBBFFFFFFFGGGGGGGGGGGGGGGHHHGHHGHHHHHGHHHHGGGGFHHHHFHGFGHGHHFFHHHHGHHHHGGGGGHHHHBGFGFEHHHHGEEFFFHHHHHHHHHHHGGGGD><>/?/?/?111111<-..0>10000=000//.-<.;.00;0000.:0000:/0/0090000/0/00900;0.9.-.--9.-9---9/9///////;..9////9//9/.//------.-.;.9.....9...//..
@M05620:45:000000000-G6HP7:1:1101:21471:5708 1:N:0:107
CATCCTGACCCTGAAGTACCCCATTGAGCATGGCATCGTCACCAACTGGGACGACATGGAGAAGATCTGGCACCACACCTTCTACAACGAGCTGCGCGTGGCCCCGGAGGAGCACCCAGTGCTGCTGACCGAGGCCCCCCTGAACCCCAAGGCCAACAGAGAGAAGATGACTCAGGTGAGGCTCGGCCGACGCCCGTGCTCCTCCCGTCCTTTCCCCAGTCATTTTCTGCCCGGCTTGATTTCTGACATTA
+
CCCCCFFFFFFFGGGGGGGGGGGHHHHHHHHHHHHHHGHHHGHHHGHHHHHHGGGGGHHHHHHHHHHHHHHHHGHHHGGHHHHHHHHHGGGGGHGGGGGGGGHHGGGGGGGGHHHHGGHHHHHHHHHHHHGGGGGGGGGGGGHHHHGGGGHGHHGGGGGGGGGGGGGGGGGGGGGGGGGGGGGGFFFFFFFFFFFFDDFFFFFFFFFAFFFFFFFFFFBFFFFFFFFFFFFFFDFFFAAFFFFFFFFFFF0
@M05620:45:000000000-G6HP7:1:1101:12206:5716 1:N:0:107
TACCTGTACTGGGGAAGCATTTGAATATCCCCCCATGGTGATGGGGACGGAGAACTGCTCCATAAACACAGGCAACGTGCCTAACTTTCCCGGGAAGATGAAGTCAAAGAGCGACCACAGCTCTTCGGAGGTTATTTTGCATCGGTGAGCCAGACAGAATGATCCGATGAGGGGTGCGAAACTATTTGAGGAAAGGAAGCACCTTTTTATTAAATTTACCTTTTAGCAATCGCCATTCCTACCCTAAAGAT
+
DDDDDFFFFFFFGGGGGGGGGGHHHHHHHHHGGGGHHHGHHHHHHGGGGGGGGHHHHHFHHHHHHHHGHHHHGHHHGHHHHHHHHHHHHHHGGGGGGHHHHHHHHHHHHHHHGGGGGHHHHHHHHHHGGGGGHHHHHHHHGHHGCEDFHHHHHHGHHHHHH0GHHHEGGHHHGGCCGGDGGGGGGGHHGGGFFFGGGGGGGGFFFFFFFFFFFFFFFFFFFFFFFFFFFFFFFFFFFFFFFFFFFFFFFFF
@M05620:45:000000000-G6HP7:1:1101:16676:5716 1:N:0:107
TACCTGTACTGGGGAAGCATTTGAATATCCCCCCATGGTGATGGGGACGGAGAACTGCTCCATAAACACAGGCAACGTGCCTAACTTTCCCGGGAAGATGAAGTCAAAGAGCGACCACAGCTCTTCGGAGGTTATTTTGCATCGGTGAGCCAGACAGAATGATCCGATGAGGGGTGCGAAACTATTTGAGGAAAGGAAGCACCTTTTTATTAAATTTACCTTTTAGCAATCGCCATTCCTACCCTAAAGAT
+
BBBBBFFFFFFFGGEEGGGGGGHFHFHHHHHGGGGHHHHFFHHHHGGGGGGGGHHGGHGHHHHHHHHHHHHHGHHHGHHHHHHHHHHHHHHDGGEGGHHHHHGHHHHHGHHGGGGGGHHGGGHHHHHGGFGCFGHHHHHHFGHFDGGEF<GHHHGHHHHHHHHHHHGGGHHHGGCFDGDGGGGFGGGGGGGCFGGGGGGGGFFFFFFFFFFFBFFFFFFFFFFFBFFFFFBFFFFFFFFFFFFFFFFFFFF
@M05620:45:000000000-G6HP7:1:1101:15393:5739 1:N:0:107
TACCTGTACTGGGGAAGCATTTGAATATCCCCCCATGGTGATGGGGACGGAGAACTGCTCCATAAACACAGGCAACGTGCCTAACTTTCCCGGGAAGATGAAGTCAAAGAGCGACCACAGCTCTTCGGAGGTTATTTTGCATCGGTGAGCCAGACAGAATGATCCGATGAGGGGTGCGAAACTATTTGAGGAAAGGAAGCACCTTTTTATTAAATTTACCTTTTAGCAATCGCCATTCCTACCCTAAAGAT
+
CDCCDFFFFFFFGGGGGGGGGGHHHHHHHHHGGGGHHHGHGHHHHGGGGGGGGGHHHHHHHHHHHHHHHHHHGGHHGHHHHHHHHHHHHHHGGGGGGHHHHHHHHHHHHHHHGGGGGHHHHHHHHHHGGGGCHHHHHHHHFHHGGGGGHHHHHHGHHHHHHHHHHHGGGHHHGGCEGGGGGGGGGGGGGGGGGGGGGGGGFGFFFFFFFHHFFFFFFFFFFFFFFFFFFFFFFFFFFFFFFFFFFFFFFFF
@M05620:45:000000000-G6HP7:1:1101:16889:5859 1:N:0:107
TACCTGTACTGGGGAAGCATTTGAATATCCCCCCATGGTGATGGGGACGGAGAACTGCTCCATAAACACAGGCAACGTGCCTAACTTTCCCGGGAAGATGAAGTCAAAGAGCGACCACAGCTCTTCGGAGGTTATTTTGCATCGGTGAGCCAGACAGAATGATCCGATGAGGGGTGCGAAACTATTTGAGGAAAGGAAGCACCTTTTTATTAAATTTACCTTTTAGCAATCGCCATTCCTACCCTAAAGAT
+
BBBBBFFFFFFFGGGGGGGGGGHHHHHHHHHGGGGHHHHHHHHHHGGGGGFGFGHHHHHHHGHHHHHHHHHHGHFHGHHHHHHFGHHHHHHGGGCCGHHHHHHHHGHHHHHHGGGGGHHHHHHHHHHGGGGFHFHHHHHHHHHGDEGFGGHHHGGHHG<GGDHHHHEGGGHHGGACGGGGGGGGGGGGGGGCF/CAFFGGGGFFFFFFFFFFFFFFFFFFFFFFEFFFFFFFFFDEFFFFBBFFFFF/B/B
@M05620:45:000000000-G6HP7:1:1101:20335:5908 1:N:0:107
CATCCTGACCCTGAAGTACCCCATTGAGCATGGCATCGTCACCAACTGGGACGACATGGAGAAGATCTGGCACCACACCTTCTACAACGAGCTGCGCGTGGCCCCGGAGGAGCACCCAGTGCTGCTGACCGAGGCCCCCCTGAACCCCAAGGCCAACAGAGAGAAGATGACTCAGGTGAGGCTCGGCCGACGCCCGTGCTCCTCCCGTCCTTTCCCCAGTCATTTTCTGCCCGGCTTGATTTCTGACATTT
+
AABBBFFFFFFFGGGGGGGGGGGHHHHHHHHHGHHHHGHHHGHAFFHHHHHHGGGGGHHFHHHHHHHHHHHCGGHHGGGHHHHHHHFHGGGGGHHGGGGGGGHHGGFFGGGGHHHHGGHHHGHHHHGDGHGCGGDGGGGGGGGHHHGGDAGGHH.EGGGGGGGGFGGGGGGGGGGGGGGGGGGGFFFFFFFFFFFFBDFFFFFFFFFFFFFFFFFFFFFFF/FFFFFFFFFFBADFFF.FFFFFFBFFFF/
@M05620:45:000000000-G6HP7:1:1101:20333:5936 1:N:0:107
CATCCTGACCCTGAAGTACCCCATTGCGCATGGCATCGTCACCCACTGGTACGACATGGAGAAGATCTGGCCCCACACCTTCTACAACGAGCTGCGCGTGGCCCCGTAGGAGCACCCAGCGCTGCTGACCGAGGCCCCCCTGAACCCCAAGGCCAACAGAGAGAAGATGCCTCAGGTGAGGCTCGGCCGACGCCCGTGCTCCTCCCGTCCTTTCCCCCGTCCTTTTCTCCCCCGCTTGACTTCTCACATTT
+
AAA1>DB1CFFF1FFFFDGGGG?FEA1AE0ECAG0FG0BG/AF0/AFG011D//E/EG01BAAA11F21FG0BE?E/FEHHHEF@G1F///>>1B>EEEEEECGG/////BFGGGHG//0>>CAAGH1FG/<@-<E<CGCG:C:GHGA;:.:;E?AEA///;C./9/=00909///=90..=9----A=-;--@--;-9-;BFFF---;A-BF/BBF--;B-:B9FF//;;B--;=BE://:B//;B/BF/
@M05620:45:000000000-G6HP7:1:1101:15219:5953 1:N:0:107
CATCCTGACCCTGAAGTACCCCATTGAGCATGGCATCGTCACCAACTGGGACGACATGGAGAAGATCTGGCACCACACCTTCTACAACGAGCTGCGCGTGGCCCCGGAGGAGCACCCAGTGCTGCTGACCGAGGCCCCCCTGAACCCCAAGGCCAACAGAGAGAAGATGACTCAGGTGAGGCTCGGCCGACGCCCGTGCTCCTCCCGTCCTTTCCCCAGTCATTTTCTGCCCGGCTTATTTCTGACATTAG
+
BABBBFFFFFFFGFGGGGGGGGGHHHHHGFHHHHEGHGHHGGHFFFHHGHGGGAEEEHHFHECGHGHHHHHGFGHHEGGHHHHHHFGHG1EGGHHGGGGGGEHHGGGGGGDDGFHGGGHHFFHHHHGGGHCADGGGGGGGGGFHHHGGDAGGHHEEEEGFFEGGGGGGGFFGGGGGGFGGGGGGFFFFFFFFFFFF@DDFFFFFFFDFFFFFFFFFFEDFFFFFFFFFFFFFFFCFF/BFFFFF/B99F/;
@M05620:45:000000000-G6HP7:1:1101:18752:5977 1:N:0:107
AGATTACTGCAACAGTTCCCCCTGGACCTGGACAAGTTTCTTGCCTGGCTTACAGAAGCTGAAACAACTGCCAATGTCCTACAGGATGCTACCCGTAAGGAAAGGCTCCTAGAAGACTCCCAGGGCGTAAAAGAGCTGCTGAAACAATGGCAAGTAAGTCAGGCATTTCCGCTTTAGCACTCTTGTGGATCCACTTGAACCATTCTCAGCATTTGTACTTGTAACTGACAAGCCAGGGACAACACAAAGCT
+
A1>AAFFFDF1DGF1GGGGGGGGGHHHHHB0F0FGHHGHHHHHHHHHHHHHAGGGFHHHHHHD1F0AGHGHHFHHGHHHHHHHHHFGGGH2GHHGGEEHHFF0GCGHHGHHHFDEFGHHH/01?//EEG/F>F/FGHH1FG1B<G0?GFHHHFGHHFHHHGGHG/FHHHHFGGGGDBGGHHHHHGHHFHHHHH/DHH00<.:<GHHHEGHFHHHHHFGHHGHFCFGF0BBBCCE/9ABEE.F.;EEA.//;
@M05620:45:000000000-G6HP7:1:1101:7715:6003 1:N:0:107
TACCTGTACTGGGGAAGCATTTGAATATCCCCCCATGGTGATGGGGACGGAGAACTGCTCCATAAACACAGGCAACGTGCCTAACTTTCCCGGGAAGATGAAGTCAAAGAGCGACCACAGCTCTTCGGAGGTTATTTTGCATCGGTGAGCCAGACAGAATGATCCGATGAGGGGTGCGAAACTATTTGAGGAAAGGCCGCACCTTTTTATTAAATTTACCTTTTAGCAATCGCCATTCCTACCCTAAAGAT
+
AABCCFFFFFFFGGGGGGGGGGHHHHHHHHHGGGGHHHFHHHHHHGGGGGGGGHHHHHHHHHHHHHHHHGHHGHHHGHHHHHHHHHHHHHHGGGGGGHHHHEHHHHHHHHHHGGGG/GHHHHHHHHHGGGGEHGHHHHHHHHHGGGGGFHHHHFGHHHHHHHHHHHAFGHHFGGEEGGE-;AFFFGGGGGGGGGGG..;@@DFFFFFFFFF0:;BFFFFFFFFFFFFFFFFFFFFFFFFFFFAAF/BBFFF
@M05620:45:000000000-G6HP7:1:1101:24536:6047 1:N:0:107
AGATTACTGCAACAGTTCCCCCTGGACCTGGAAAAGTTTCTTGCCTGGCTTACAGAAGCTGAAACAACTGCCAATGTCCTACAGGATGCTACCCGTAAGGAAAGGCTCCTAGAAGACTCCAAGGGAGTAAAAGAGCTGATGAAACAATGGCAAGTAAGTCAGGCATTTCCGCTTTAGCACTCTTGTGGATCCAATTGAACAATTCTCAGCATTTGTACTTGTAACTGACAAGCCAGGGACAAAACAAAGAT
+
BBABCFFFFFFFGGGGGGGGGGGGHHHHHHHHHHHHHHHHHHHHHHHHHHHHHHHHHHHHHHHHHHHHHHHHHHHHHHHHHHHHHHHHHHHHHHGGGGHHHHHHHHHHGHHHHHHHHHHHHHHGGHGGHHHHHGHHHHHHHHHHHHHHHHHHHGHHHHHHHHHHHHHHHHGGGGGHHHHHHHHHHHHGHHHHHHHHHHGHHHHHHHHHHHHHHCHHHHHHHHHHHHHHHHHHHGGGGGGGGGGGGGGGGGF
@M05620:45:000000000-G6HP7:1:1101:23025:6059 1:N:0:107
AAACCAGAAGACATGAGGTCAGCTAGATCGGAAGAGCACACGTCTGAACTCCAGTCACCGGCTATGATCTCGTATGCCGTCTTCTGCTTGAAAAAAAAAAAAAAATACACAAAGGTTACAAATAGCATCTATGGGAGAACCACATTACTAGATACATAAAGAATCGATGAAAACGTTATCTCCAAAATCATTCACTCCATATCCACTTATGTGCGGAACTCGAATTATCATTCTGAACGATTTAATCTTCT
+
ABBBBBAFFFFFGGGGFGGGGGHHHHHHHHGGGGHHHHHGHGHHHGHHHHHHHHHHHHHGGGGGHHHHBHHHGGHHHHGGGHGHHHHHHHGHHHHCGGGE//<//0222<1/<00<11?1?D?<111111111100...<....000<<0=00<00;00:00.00...00000;-.//90;F0;/0.0/00000000//000900/0;000009.----9;.;./9////////////...99////////
@M05620:45:000000000-G6HP7:1:1101:25586:6126 1:N:0:107
CATCCTGACCCTGAAGTACCCCATTGAGCATGGCATCGTCACCAACTGGGACGACATGGAGAAGATCTGGCACCACACCTTCTACAACGAGCTGCGCGTGGCCCCGGAGGAGCACCCAGTGCTGCTGACCGAGGCCCCCCTGAACCCCAAGGCCAACAGAGAGAAGATGACTCAGGTGAGGCTCGGCCGACGCCCGTGCTCCTCCCGTCCTTTCCCCAGTCATTTTCTGCCCGGCTTGATTTCTGACATTA
+
BBCCCFFFFFFFGGGGGGGGGGGHHHHHHHHHHHHHHGHHHGHHHGHHHHHHGGGGGHHHHHHHHHHHHHHHHGHHHGGHHHHHHHHHGGGGGHHGGGGGGGHHGGGDGGGGHHHHGGHHHHHHHHHHHHGGGGGGGGGGGGHHHHGGGGHGHHGGGGGGGGGGGGGGGGGGGGGGGGGGGGGGFFFFFFFFFFFFDFDFFFFFFFFEFFFFFFFFFFFFFEFFFFFFFFFFFFFFFFAFFFFFFFFFFF0
@M05620:45:000000000-G6HP7:1:1101:25583:6144 1:N:0:107
CATCCTGACCCTGAAGTACCCCATTGAGCATGGCATCGTCACCAACTGGGACGACATGGAGAAGATCTGGCACCACACCTTCTACAACGAGCTGCGCGTGGCCCCGGAGGAGCACCCAGTGCTGCTGACCGAGGCCCCCCTGAACCCCAAGGCCAACAGAGAGAAGATGACTCAGGTGAGGCTCGGCCGACGCCCGTGCTCCTCCCGTCCTTTCCCCAGTCATTTTCTGCCCGGCTTGATTTCTGACATTA
+
BABBBFFFFFFFGGGGGGGGGGGHHHHHHHHHHHHHHGHHHGHHHGHHHHHHGGGGGHHHHH1FHGHHHHHHHGHHHGGHHHHHHHHHGGGGGHHGGGGGGGHHGGGGGGGGHHHHGGHHHHHHHHHHHHGGGGGGGGGGGGHHHHGGGGFGHHGGGGGGGGGGGGGGGGGGGGGGGGGGGGGGFFFFFFFFFFFFBDFFFFFFFFFFF?DFFFFFFFFFFFFFFFFFFFFFD;DCDA;BFFFFF/FFFF/
@M05620:45:000000000-G6HP7:1:1101:26021:6167 1:N:0:107
CATCCTGACCCTGAAGTACCCGGCTTGATTTCTGACATTAGATCGGAAGAGCACACGTCTGAACTCCAGTCACCGGCTATGATCTCGTATGCCGTCTTCTGCTTGAAAAAAAAAAAAAAAAAAGAAATCTAAAAAGATATATGGAAAGTATAAAGAAACAGTATATAGCAGAATGACAATGAATTGAATGTAGATTGTATAGACTAATGAGTTAGATAGTGCATGAGAGTGAGATGTAATATATGTTAACT
+
CCCDDFFFFFFFGGGGGGGGGGGGGGGHHHHHHHHHHHHHHHHHHGGGGHHHHHHHGHHHGHHHHHHHHHHHHHGGGGGHHHHEGHHFFHHHHGFGHGHHHHHHHGHHHHGGGGG>></----.../00000000..0000000000.00000000.////0:00000000//000000000000000000000:00000::00;00:00;000000000:000000000000000:000000:0000000
@M05620:45:000000000-G6HP7:1:1101:20290:6216 1:N:0:107
AGATTACTGCAACAGTTCCCCCTGGACCTGGAAAAGTTTCTTGCCTGGCTTACAGAAGCTGAAACAACTGCCAATGTCCTACAGGATGCTACCCGTAAGGAAAGGCTCCTAGAAGACTCCAAGGGAGTAAAAGAGCTGATGAAACAATGGCAAGTAAGTCAGGCATTTCCGCTTTAGCACTCTTGTGGATCCAATTGAACAATTCTCAGCATTTGTACTTGTAACTGACAAGCCAGGGACAAAACAAAGAT
+
CCBCCFFFFFFFGGGGGGGGGGGGGHHHHHHHHHHHHHHHHHHHHHHHHHHHHHHHHHHHHHHHHHHHHHHHHHHHHHHHHHHHHHHHHHHHHHGFGGHHHHHHHHHHGHHHHHHHHHHHHHHGGHGGHHHHHGHHHHGHHHHHHHHHHHHHHGHHHHHHHHHHHHHHHHGGGGGHHHHHHHHHHGHGHHHHHFHHHHFHHHHHHHHHHHHHHHHHHHHGHHHHHHHHHHGHGGGGGGGGAFGGGGGGGGG
@M05620:45:000000000-G6HP7:1:1101:12018:6252 1:N:0:107
TACCTGTACTGGGGAAGCATTTGAATATCCCCCCATGGTGATGGGGACGGAGAACTGCTCCATAAACACAGGCAACGTGCCTAACTTTCCCGGGAAGATGAAGTCAAAGAGCGACCACAGCTCTTCGGAGGTTATTTTGCATCGGTGAGCCAGACAGAATGATCCGATGAGGGGTGCGAAACTATTTGAGGAAAGGAAGCACCTTTTTATTAAATTTACCTTTTAGCAATCGCCATTCCTACCCTAAAGAT
+
BABCCFFFFFFFGGGGGGGGGGHHHHHHHHHGGGGHHHGHHHHHHGGGGGGCGHHHHHHHHHHHGHHHHHHHGHHHGHHHHHHHHHHHHHHGGGFGGHHHHHGHHHHHHHHGGGGGGHHHGHHHHHHGGGGGHHHHHHHGFHHGGGGFFGHHHHGHHGHGGFHHHHCGGHHHGGCDGGGGGGGGGGGGGGGBFFGGGFFGFGFFFFFFFFFFFFFFFFFFFFFFFFFEBFFFFFFFFFFFBF:FFFFFFFF
@M05620:45:000000000-G6HP7:1:1101:19737:6261 1:N:0:107
CATCCTGACCCTGAAGTACCCCATTGAGCATGGCATCGTCACCAACTGGGACGACATGGAGAAGATCTGGCACCACACCTTCTACAACGAGCTGCGCGTGGCCCCGGAGGAGCACCCAGTGCTGCTGACCGAGGCCCCCCTGAACCCCAAGGCCAACAGAGAGAAGATGACTCAGGTGAGGCTCGGCCGACGCCCGTGCTCCTCCCGTCCTTTCCCCAGTCATTTTCTGCCCGGCTTGATTTCTGACATTA
+
DDDDDFFFFFFFGGGGGGGGGGGHHHHHHHHHHHHHHGHHHGHHHGHHHHHHGGGGGHHHHHHHHHHHHHHHHGHHHGGHHHHHHHHHGGGGGHHGGGGGGGHHGGGGGGGGHHHHGGHHHHHHHHHHHHGGGGGGGGGGGGHHHHGGGGHGHHGGGGGGGGGGGGGGGGGGGGGGHGGGGGGGFFFFFFFFFFFFDFFFFFFFFFFFFFFFFFFFFFFFFFFFFFFHFFFFFFFFFFFFFFFFF<FFFF0
@M05620:45:000000000-G6HP7:1:1101:5574:6263 1:N:0:107
CATCCTGACCCTGAAGTACCCCATTGAGCATGGCATCGTCACCAACTGGGACGACATGGAGAAGATCTGGCACCACACCTTCTACAACGAGCTGCGCGTGGCCCCGGAGGAGCACCCAGTGCTGCTGACCGAGGCCCCCCTGAACCCCAAGGCCAACAGAGAGAAGATGACTCAGGTGAGGCTCGGCCGACGCCCGTGCTCCTCCCGTCCTTTCCCCAGTCATTTTCTGCCCGGCTTGATTTCTGACATTT
+
DDDDDFFFFFFFGGGGGGGGGGGHHHHHHHHHHHHHHGHHHGHHHGHHHHHHGGGGGHHGHHHHHHHHHHHHHGHHHGGHHHHHHHHHGGGGGHHGGGGGGGHHGGGGGGGGHHHHGGHHHHHHHHHHHHGGGGGGGGGGGGHHHHGGGGHGHHGGGGGGGGGGGGGGGGGGGGGGGGGGGGGGFFFFFFFFFFFFFFFFFFFFFFFFFFFFFFFFFFFFFFFHFFFFFFFFFFFFFFFFFFFFFFFFFF0
@M05620:45:000000000-G6HP7:1:1101:19728:6276 1:N:0:107
CATCCTGACCCTGAAGTACCCCATTGAGCATGGCATCGTCACCAACTGGGACGACATGGAGAAGATCTGGCACCACACCTTCTACAACGAGCTGCGCGTGGCCCCGGAGGAGCACCCAGTGCTGCTGACCGAGGCCCCCCTGAACCCCAAGGCCAACAGAGAGAAGATGACTCAGGTGAGGCTCGGCCGACGCCCGTGCTCCTCCCGTCCTTTCCCCAGTCATTTTCTGCCCGGCTTGATTTCTGACATTA
+
ABCCCFFFFFFFGGGGGGGGGGGHHHFHHHHHHHHHHGHHHGHHHGHHHHHHGGGGGHHHHHHHHHHHHHHHHGHHHGGHHHHHHHHHGGGGGHHGGGFGGGHHGGGGGGGGHHHHGGHHHHHHHHHHHHGGGGGGGGGGGGHHHHGGGGHGHGGGGGGGGGGGGGGGGGGGGGGGGGGGGGGGFFFFFFFFFFFF@DDEFFFFFFFEDFFFFFFFFEFFFFFFFFFFFFFFFFFFFAFFFFFFFFFFFF/
@M05620:45:000000000-G6HP7:1:1101:21189:6284 1:N:0:107
AAACCAAGCAGACACTCACCGCTACACTCTTTCCCTACACGACGTTCTTCCGATCTAAACCATAAGAACTCGCATCCCGTCTTTCGCTTGATAAAAGAATCGCTCTCGAGTCAAACCAGACGATCTGGGGTGCTTTCTTTTTGTTGACAACAATATACCGGAACAAAGCATTTTTTAACTCTGTCCTGCTGAGGCATTCATGAGTTTTTAGCCTCCTTGCTTCTTCTCACAGACTCTCTACTCTCCTGCCC
+
AAAAAA?>A11B11AAA1BF0000AAAFG1D1FBBA1AAA//////BAB2F/E//AFA110A1B11B1011//>>/0//?B0/22//?//01BFD11>0110/0//B/1/<0B>>F//?0//<//@@1</?/?11F1111<1/>001111...111<10.<<<-//.:C/;;F0C-.;C0;0:;00;C/B00;...0CC09090;9C0C.;CF0/.;9BFFB///;/B/////-;//;F9FBFFF/9/B9;
@M05620:45:000000000-G6HP7:1:1101:5567:6285 1:N:0:107
CATCCTGACCCTGAAGTACCCCATTGAGCATGGCATCGTCACCAACTGGGACGACATGGAGAAGATCTGGCACCACACCTTCTACAACGAGCTGCGCGTGGCCCCGGAGGAGCACCCAGTGCTGCTGACCGAGGCCCCCCTGAACCCCAAGGCCAACAGAGAGAAGATGACTCAGGTGAGGCTCGGCCGACGCCCGTGCTCCTCCCGTCCTTTCCCCAGTCATTTTCTGCCCGGCTTGATTTCTGACATTT
+
BCCCCFFFFFFFGGGGGGGGGGGHHHHHHHHHHHHHHGHHHGHHHGHHHHHHGGGGGHHHHHHHHHHHHHHHHGHHHGGHHHHHHHHHGGGGGHHGGGGGGGHHGGGGGGGGHHHHGGHHHHHHHHHHHHGGGGGGGGGGGGHHHHGGGGHGHHGGGGGGGGGGGGGGGGGGGGGGFFGGGGGGFFFFFFFFFFFFDDFFFFFFFFFFFFFFFFFFFFDFFFFFFFFFFFFFFFFFFAFFFFFFFBFFFF0
@M05620:45:000000000-G6HP7:1:1101:12884:6286 1:N:0:107
CATCCTGACCCTGAAGTACCCCATTGAGCATGGCATCGTCACCACCTGGGACGACATGGAGACGATCTGGCACCACCCCTTCTACAACGCGCTCCGCGTGGCCCCGGAGGAGCCCCCAGTGCTGCTTACCGAGGCCCCCCTGTACCCCCAGGCCAACAGCGAGAAGATGACTCAGGTCAGGCTCGGCCGACGCCCGGTCTCCTCCCGTCCTTTTCTCATTCATTTTCTCCCCGCCTTCTTTTCTGACCTTA
+
>11>AF11B>F111BBGEGGCE1BGAAF11BGGHHFEEGH0E11/BFHA/00//A/AA0101//A/BFG1F01?0B/B>FGHB2B11B///>E/?/?EG///0/<B/<B/?///</</.>11FFFG11<G>.<<?A.A--C.00C0GE99.....9..9.--;-.//;//;/////;//BFF-A>=-:-99-9-@9-9-:/;/B/A-;-ABF////;/9/B9BF/;FF/9BB?-@--//;F///////9B/
@M05620:45:000000000-G6HP7:1:1101:12900:6303 1:N:0:107
CATCCTGACCCTGAAGTACCCCATTGAGCATGGCATCGTCACCAACTGGGACGACATGGAGAAGATCTGGCACCACACCTTCTACAACGAGCTGCGCGTGGCCCCGGAGGAGCACCCAGTGCTGCTGACCGAGGCCCCCCTGAACCCCAAGGCCAACAGAGAGAAGATGACTCAGGTGAGGCTCGGCCGACGCCCGTGCTCCTCCCGTCCTTTCCCCAGTCATTTTCTGCCCGGCTTGATTTCTGACATTA
+
BBBBBFFFFFFFGGGGGGGGGGEHHHHHHFHHHHFHHGHHHGHDCFHHHHHHGGGFGHH3GHHHHHHHHHHHHGHHHGGHHHHGHHHHGGGGGHHGGGGGGGHHGGGGGGGGHHHHGGHHHHHHFGHHHHGGGGGGGGGGGGHHHHGGGGHGHHGGGGGGGEGGFGGGGGGGGGGGGGGGGGGGFFFFFFFFFFFF@DDEFFFFFFD;DFDBFFFFFBDFFFFFFFFFBBFF?CFFAA.BFFFFB9FFFF/
@M05620:45:000000000-G6HP7:1:1101:7510:6321 1:N:0:107
ATCTCTATCTCCTAAAAACCTGTTTAGATTTGGAGATAGACCTTCAGGTTTTTCATCATTTTCTGCATGAATTATACATTGACCACGTTCCAGCGTGGTCAGTTTGCAGCATTCTGTTATTTTGTTTGACAGAGTGTCTTGTTGAGAACATATGTAGGACATGATTTTTTCCTGCAACAGGGAAAATAAAGTATAAGTTTTAAAGATTTATTCTTTAATAAAGGATCTCAAAGCCAGCTTTAGAAAAAGGA
+
CBBBCFFFFFFFGGGGGGGGGGHHHHHHHHHHHFFHHHHHHHHHHHHHHHHGGHHHHIIHIHHHHHHHHHHHHHHHHHFHHHHHHHGHHHHHHHGGGGHHHHHHHHHHHHHHHHHHHHHHHHHHHHHHHHHHHHGHHHHHHHHHFHHHHHHHHHHHHHHHHHHHHHHHHGHHHHHHHHHHHGGHHHHHHHHHHHHHHHHHHHHHHHHHHHHHHHHHHHHHHHHHHHHHHHHHHHHHHGHHHHGHGFHGGGH
@M05620:45:000000000-G6HP7:1:1101:11485:6326 1:N:0:107
AAACCAGAAGACATGAGGTCAGCTAGATCGGAAGAGCACACGTCTGAACTCCAGTCACCGGCTATGATCTCGTATGCCGTCTTCTGCTTGAAAAAAAAAAAAAAAAAAAAGAAGAAACAAAGAAGAAGTGTGATGGGAGTAACGAGATGTAACATGATGGCTACTAAAGTCGAGACCTAGTTAATTAACTGACGACGAGTAACACAGAAACAATGACAGGAAGAATATAGGTGCGTGGTATAACTGAGCTG
+
CCCDDBCFFFBCFGFBFGFGFGHHGHHHHHGGGGHHHHHGHGGHHGHHHHHFGHHHHHHGGGGGHHGHBGHGFEHHGHGFFHGHHHGHHHEFFFGG@EEE<<///>><--<..<0////..//./<:/00000000./../0:.....000000000000//0/0000000..-...:00:0000:00000;0..---9;.0000..000:/.0:0000../../0:;000000-9.-.0;0000000000
@M05620:45:000000000-G6HP7:1:1101:20332:6334 1:N:0:107
CATCCTGACCCTGAAGTACCCCATTGAGCATGGCATCGTCACCAACTGGGACGACATGGAGAAGATCTGGCACCACACCTTCTACAACGAGCTGCGCGTGGCCCCGGAGGAGCACCCAGTGCTGCTGACCGAGGCCCCCCTGAACCCCAAGGCCAACAGAGAGAAGATGACTCAGGTGAGGCTCGGCCGACGCCCGTGCTCCTCCCGTCCTTTCCCCAGTCATTTTCTGCCCGGCTTGATTTCTGACATTA
+
CCDDDFFFFFFFGGGGGGGGGGGHHHHHHHHHHGHHHGHHHGHHHGHHHHHHGGGGGHHHHHHHHHHHHHHHHGHHHGGHHHHHHHHHGGGGGHHGGGGGGGHHGGGGGGGGHHHHGGHHHHHHHHHHHHGGGGGGGGGGGGHHHHGGGGHGHHGGGGGGGGGGGGGGGGGGGGGGGGGGGGGGFFFFFFFFFFFFCFFFFFFFFFFFFFFFFFFFFFFFFFFFHFFFFFFFFFFFFFFFFFFFFFFFFF0
@M05620:45:000000000-G6HP7:1:1101:20351:6338 1:N:0:107
CATCCTGACCCTGAAGTACCCCATTGAGCATGGCATCGTCACCAACTGGGACGACATGGAGAAGATCTGGCACCACACCTTCTACAACGAGCTGCGCGTGGCCCCGGAGGAGCACCCAGTGCTGCTGACCGAGGCCCCCCTGAACCCCAAGGCCAACAGAGAGAAGATGACTCAGGTGAGGCTCGGCCGACGCCCGTGCTCCTCCCGTCCTTTCCCCAGTCATTTTCTGCCCGGCTTGATTTCTGACATTA
+
ABBBBFFFFFFFFGGGGGGGGGGHHFFHHHFGFHFHHGGHDGHFEEHHHHEHGFGGGHHFHHHGHHHFHHHHHGGHHGGHHHHGHHHHGGEGGHHGGGEEFEHHGGGGGGDFHHHHGGHGHHDHHHHHHHGGGGGFGGCDCGHHFHFGGGHGHHGGG?FFFGDGGFGGGGGGGFGGF/9FFEFFBC?D@;DF;FFAFDF./BBFFEFFF?DBFFFFFBD:BFFFFFFB/BBED;;-A;.B/BBF9/9/B//
@M05620:45:000000000-G6HP7:1:1101:20337:6354 1:N:0:107
CATCCTGACCCTGAAGTACCCCATTGAGCATGGCATCGTCACCAACTGGGACGACATGGAGAAGATCTGGCACCACACCTTCTACAACGAGCTGCGCGTGGCCCCGGAGGAGCACCCAGTGCTGCTGACCGAGGCCCCCCTGAACCCCAAGGCCAACAGAGAGAAGATGACTCAGGTGAGGCTCGGCCGACGCCCGTGCTCCTCCCGTCCTTTCCCCAGTCATTTTCTGCCCGGCTTGATTTCTGACATTA
+
ACCCCFFFFFFFGGGGGGGGGGGHHHHHHHHHHHGHHGHHHGHHHGHGHHHHGGGGGGHHHHHHHHHHHHHHHGHHHGGHHHHHHGHHGGGGGHHGGGGGGGHHGGGGGGGGHHHHGGHGHHHHHHHHHHGGGGGGGGGGGGGHHHGGGGHGHHGGGGGGGGGGGGGGGGGGGGGGGGGGGGGGFFFFFFFFFFFFFFFFFFFFFFFEDFFFFFFFFFDFFFFFFFFFFFFFFFFFCCFFFFFFFEFFFF:
@M05620:45:000000000-G6HP7:1:1101:13611:6424 1:N:0:107
ATCTCTATCTCCTAAAAACCTGTTTAGATTTGGAGATAGACCTTCAGGTTTTTCATCATTTTCTGCATGAATTATACATTGACCACGTTCCAGCGTGGTCAGTTTGCAGCATTCTGTTATTTTGTTTGACAGAGTGTCTTGTTGAGAACATATGTAGGACATGATTTTTTCCTGCAACAGGGAAAATAAAGTATAAGTTTTAAAGATTTATTCTTTAATAAAGGATCTCAAAGCCAGCTTTAGAAAAAGGA
+
CCCCCFFFFFFFGGGGGGGGGGHHHHHHHHHHHHHHHHHGHHHHHHHHHHHGGHHHHHHHHHIHIHHHHHHHHHHHHHHHHHHHHHGHHHHHHHGGGGHHHHHHHHHHHHHHHHHHHHHHHHHHHHHHHHHHHHHHHHHHHHHHHHHHHHHHHHHHHGHHHHHGHHHHHGHBHHHHHHHHHEGHGHHHHHHHHHGHHGHHHHHHHHHHHHHHHHHHHHHHDGFHHHHHHHHHHHHHHGHHHHHHHHHHGGH
@M05620:45:000000000-G6HP7:1:1101:13613:6444 1:N:0:107
ATCTCTATCTCCTAAAAACCTGTTTAGATTTGGAGATAGACCTTCAGGTTTTTCATCATTTTCTGCATGAATTATACATTGACCACGTTCCAGCGTGGTCAGTTTGCAGCATTCTGTTATTTTGTTTGACAGAGTGTCTTGTTGAGAACATATGTAGGACATGATTTTTTCCTGCAACAGGGAAAATAAAGTATAAGTTTTAAAGATTTATTCTTTAATAAAGGATCTCAAAGCCAGCTTTAGAAAAAGGA
+
CCCCCFFFFFFFGGGGGGGGGGHHHHHHHHHHHHHHHHHHHHHHHHHHHHHGGHHHHIHHHIIIIHHHHHHHHHHHHHHHHHHHHHGHHHHHHHGGGGHHHHHHHHHHHHHHHHHHHHHHHHHHHHHHHHHHHHHHHHHHHHHHHHHHHHHHHHHHHHHHHHHHHHHHHGHHHHHHHHHHHGGHHHHHHHHHHHHHHGHHHHGHHHHHHHHHHHHHHHHHHHEHHHHHHHHHHHHHHGHHHHHGHHHHGGH
@M05620:45:000000000-G6HP7:1:1101:19773:6462 1:N:0:107
TACCTGTACTGGGGAAGCATTTGAATATCCCCCCATGGTGATGGGGACGGAGAACTGCTCCATAAACACAGGCAACGTGCCTAACTTTCCCGGGAAGATGAAGTCAAAGAGCGACCACAGCTCTTCGGAGGTTATTTTGCATCGGTGAGCCAGACAGAATGATCCGATGAGGGGTGCGAAACTATTTGAGGAAAGGAAGCACCTTTTTATTAAATTTACCTTTTAGCAATCGCCATTCCTACCCTAAAGAT
+
BBBBBFFFFFFFGGGGGGGFGGHHHHHHHHHGGGGHHHGHHHHFFGGGGGGGGHHHHHHHHHHHHHHHHHHHGHHHGHHHHHGHHHHHHHHGGGEGGHHHHHGGHHFHHGHHGGGGGHHHHHHHHGHGGGGGHHHHHHHHGHHGGGGEHHHHHHGHHFFHHHHHHHGGGHHHGGEDGGDGGGGGGGGGGGGFFFGFFBCFFFFFFFFFFFFF/BFFFFFFFFFFFFBFFFFFFFFAFFFFBFFFFFFFF/;
@M05620:45:000000000-G6HP7:1:1101:10793:6473 1:N:0:107
ATCTCTATCTCCTAAAAACCTGTTTAGATTTGGAGATAGACCTTCAGGTTTTTCATCATTTTCTGCATGAATTATACATTGACCACGTTCCAGCGTGGTCAGTTTGCAGCATTCTGTTATTTTGTTTGACAGAGTGTCTTGTTGAGAACATATGTAGGACATGATTTTTTCCTGCAACAGGGAAAATAAAGTATAAGTTTTAAAGATTTATTCTTTAATAAAGGATCTCAAAGCCAGCTTTAGAAAAAGGA
+
AAAABFBFFFFFGFCGGGGGGFGHGHGHHHHFBFFCHFHGHHHHHFHHHHHGGHEHHEFGGHHHHHFHHGHGFHHHHHHHBFFHHHEFGHHHFHGG?EGFFBGHHHHHHHHHHHHGHHBHHHHHGHHHFFHHHHFHHHHHHHHHHFHHGGHFHHF4FFHGHHHFHHHHGGHHHHHGFHHHGGGFHHGG11GGFFFFGFGHHGF1GFGHHGHHHHHHHHHFFHHHFHGHHFHEGGHEHGHH0GFGHFHHFAG
@M05620:45:000000000-G6HP7:1:1101:10777:6482 1:N:0:107
ATCTCTATCTCCTAAAAACCTGTTTAGATTTGGAGATAGACCTTCAGGTTTTTCATCATTTTCTGCATGAATTATACATTGACCACGTTCCAGCGTGGTCAGTTTGCAGCATTCTGTTATTTTGTTTGACAGAGTGTCTTGTTGAGAACATATGTAGGACATGATTTTTTCCTGCAACAGGGAAAATAAAGTATAAGTTTTAAAGATTTATTCTTTAATAAAGGATCTCAAAGCCAGCTTTAGAAAAAGGA
+
CCCDDFFFFFFFGGGGGGGGGGHHHHHHHHHHHHHHHHHHHHHHHHHHHHHGGHHHHIHHHIHIIHHHHHHHHHHHHHHHHHHHHHGHHHHHHHGGGGHHHHHHHHHHHHHHHHHHHHHHHHHHHHHHHHHHHHHHHHHHHHHHHHHHHHHHHHHHHHHHHHHHHHHHHGHHHHHHHHHHHGGHHHHHHHHHHHHHHHHHHHHHHHHHHHHHHHHHHHHHHHHHHHHHHHHHHHHHHGHHHHHGHHHHGGH
@M05620:45:000000000-G6HP7:1:1101:22778:6494 1:N:0:107
AGATTACTGCAACAGTTCCCCCTGGACCTGGAAAAGTTTCTTGCCTGGCTTACAGAAGCTGAAACAACTGCCAATGTCCTACAGGATGCTACCCGTAAGGAAAGGCTCCTAGAAGACTCCAAGGGAGTAAAAGAGCTGATGAAACAATGGCAAGTAAGTCAGGCATTTCCGCTTTAGCACTCTTGTGGATCCAATTGAACAATTCTCAGCATTTGTACTTGTAACTGACAAGCCAGGGACAAAACAAAGAT
+
ABBCCFFFFFFFGGGBGGGGGGGGHHHHHHHHHHHHGHHHHHHHHHHHHHHHHHHHHHHHHHHHHHHHHHHHHHHHHHHHHHHHHGHHHHDGGHGGGGHHHGFHHHHHGHHHHHHHHHHHHFHGGHGGHHHHHGHHHHFHHHHHHHHHHFHGHGHHHHHHHHHHHHHHHHGGGGGHHHHHHHHHHHHGHHHHGHHHHFFFGHHHHHHHHHGHHHHHHGHHHHHGHHHHHGGHHGFGGGGGGGGGGGGGGGF
@M05620:45:000000000-G6HP7:1:1101:20834:6497 1:N:0:107
CATCCTGACCCTGAAGTACCCCATTGAGCATGGCATCGTCACCAACTGGGACGACATGGAGAAGATCTGGCACCACACCTTCTACAACGAGCTGCGCGTGGCCCCGGAGGAGCACCCAGTGCTGCTGACCGAGGCCCCCCTGAACCCCAAGGCCAACAGAGAGAAGATGACTCAGGTGAGGCTCGGCCGACGCCCGTGCTCCTCCCGTCCTTTCCCCAGTCATTTTCTGCCCGGCTTGATTTCTGACATTA
+
CDDDDFFFFFFFGGGGGGGGGGGHHHHHHHHHHHHHHGHHHGHHHGHHHHHHGGGGGHHHHHHHHHHHHHHHHGHHHGGHHHHHHHHHGGGGGHHGGGGGGGHHGGGGGGGGHHHHGGHHHHHHHHHHHHGGGGGGGGGGGGHHHHGGGGHGHHGGGGGGGGGGGGGGGGGGGGGGGGGGGGGGFFFFFFFFFFFFFFFFFFFFFFFFFFFFFFFFFFFFFFFFFFFFFFFFFFFFFFFFFFFFFFFFFF0
@M05620:45:000000000-G6HP7:1:1101:19748:6500 1:N:0:107
AGATTACTGCAACAGTTCCCCCTGGACCTGGAAAAGTTTCTTGCCTGGCTTACAGAAGCTGAAACAACTGCCAATGTCCTACAGGATGCTACCCGTAAGGAAAGGCTCCTAGAAGACTCCAAGGGAGTAAAAGAGCTGATGAAACAATGGCAAGTAAGTCAGGCATTTCCGCTTTAGCACTCTTGTGGATCCAATTGAACAATTCTCAGCATTTGTACTTGTAACTGACAAGCCAGGGACAAAACAAAGAT
+
ABBCCFFFFFFFGGGGGGGGGGGGHHHHHHHHGHHHHHHHHHHHHHHHHHHHHHHHHHHHHHHHHHHHHHHHHHHHHHHHFHHHHHHHHHHHHHGGGGHHHHHHHHHHGHHHHHHHHHHHHHHGGGGGHHHHHGHHHHHHHHHHHHHHHHHHHGHHHHHHHHGGHHHHHHGGGGGHFHHHHHHHHHHGGHHHHCGHHGHGHHHHHHHHHHHHHHHHHFHHHHHHHHHFHHHHHGGGGGGGEGGFGGGGGFF
@M05620:45:000000000-G6HP7:1:1101:19771:6506 1:N:0:107
AGATTACTGCAACAGTTCCCCCTGGACCTGGAAAAGTTTCTTGCCTGGCTTACAGAAGCTGAAACAACTGCCAATGTCCTACAGGATGCTACCCGTAAGGAAAGGCTCCTAGAAGACTCCAAGGGAGTAAAAGAGCTGATGAAACAATGGCAAGTAAGTCAGGCATTTCCGCTTTAGCACTCTTGTGGATCCAATTGAACAATTCTCAGCATTTGTACTTGTAACTGACAAGCCAGGGACAAAACAAAGAT
+
BCCCCFFFFFFFGGGGGGGGGGGGHHHHHHHHHHHHHHHHHHHHHHHHHHHHHHFHHHHHHHHHHHHHHHHHHHHHHHHHHHHHHHHHHHHHHHGGFGHHHHHHHGHHGHHHHHHHHHHHHHHGGGGGHHHHHGHHHHHHHHHHHHHHHHHHHGHHHHHHHHHHHHHHHHGGGGGHGHHHHHHHHHHGHHHHHFHHHDGHFHHHHHHHHHHHHHHHHGHHHHHGHHHHHHHGGGGGGGGGEFGGGGGGG9F
@M05620:45:000000000-G6HP7:1:1101:20134:6514 1:N:0:107
CATCCTGACCCTGAAGTACCCCATTGAGCATGGCATCGTCACCAACTGGGACGACATGGAGAAGATCTGGCACCACACCTTCTACAACGAGCTGCGCGTGGCCCCGGAGGAGCACCCAGTGCTGCTGACCGAGGCCCCCCTGAACCCCAAGGCCAACAGAGAGAAGATGACTCAGGTGAGGCTCGGCCGACGCCCGTGCTCCTCCCGTCCTTTCCCCAGTCATTTTCTGCCCGGCTTGATTTCTGACATTA
+
AAAAAFFFFFFFGGGGGGGGGG1E1A1BA1F10001B0F0F0A1//000BGA/EGG/G0101B01DG21D1>1B0FHG/01@@@GDF@EF/>>11>E/E///F//E<C<<CACGCGGGHGHHHHHHHHHHGGGGGGGGGGGGHHHHGGGGHGHHGGGGGGGGGGGGGGGGGGGGGGGGGGGGGG@@FF@@@@@@@@@FFFFFFFFFFEBFBFFFFFFFFFFFFFFFFFFFFFF@@@@?FFFFFFFFFFFF/
@M05620:45:000000000-G6HP7:1:1101:21821:6515 1:N:0:107
CATCCTGACCCTGAAGTACCCCGGCTTGATTTCTGACATTAGATCGGAAGAGCACACGTCTGAACTCCAGTCACCGGCTATGATCTCGTATGCCGTCTTCTGCTTGAAAAAAAAAAAAACAAATGATTAAAAAATCTTATTAAACACCTTCAATAAAATAATTACTTAACTCTTTATCACTCTTTTCAGTCCACTGTAACCCTGATCATCATTTTTCCTTATAACGTCCCTTCCATTTACACACCACATCT
+
DDDCDFFFFFFFGGGGGGGGGGGGGGGGHHHHHHHHHHHHHHHHHHGGGGGHHHHHHGGHHGHHHHHHGHGHHHHGGGGGHHHH4BGHFFHHHHGEEGGHHHDHHHFHFGH@/BC>/////=01=11111111-011000000=0=../0<000000000000;0;000:00;0:00;00909B000000900;0000000;.//9;C00000CFBB00B000;B./...00//000000:;0.9;..000
@M05620:45:000000000-G6HP7:1:1101:19748:6523 1:N:0:107
AGATTACTGCAACAGTTCCCCCTGGACCTGGAAAAGTTTCTTGCCTGGCTTACAGAAGCTGAAACAACTGCCAATGTCCTACAGGATGCTACCCGTAAGGAAAGGCTCCTAGAAGACTCCAAGGGAGTAAAAGAGCTGATGAAACAATGGCAAGTAAGTCAGGCATTTCCGCTTTAGCACTCTTGTGGATCCAATTGAACAATTCTCAGCATTTGTACTTGTAACTGACAAGCCAGGGACAAAACAAAGAT
+
CCCCCFFFBFFFGGGGGGGGGGGGHHHHHHFHHHHHHHHHHHHHHHHHHHHHHHHHHHHHHHHHHHHHHHHHHHHHHHHHHHHHHHHHHHGHHHGGGGHHGHHHGHHHGHHHHHHHHHHHHHHGGCFEFGHHHGHHHHGHFHHHHHHHHHHGHGHHHHHHGHHHHHHHHHGGGGGHHHHHHHHHHGHGHHHHGHHHHGFFHHHHHHHHHHHHHHHHHHHGHGHGHHHEHGHHHGGGGGGGEGBFGFGGGGF
@M05620:45:000000000-G6HP7:1:1101:20834:6524 1:N:0:107
CATCCTGACCCTGAAGTACCCCATTGAGCATGGCATCGTCACCAACTGGGACGACATGGAGAAGATCTGGCACCACACCTTCTACAACGAGCTGCGCGTGGCCCCGGAGGAGCACCCAGTGCTGCTGACCGAGGCCCCCCTGAACCCCAAGGCCAACAGAGAGAAGATGACTCAGGTGAGGCTCGGCCGACGCCCGTGCTCCTCCCGTCCTTTCCCCAGTCATTTTCTGCCCGGCTTGATTTCTGACCTTT
+
AABBBF@FFFFFGGGGGGGGGGGHHGGHGHHHHHHHHGHHGGGFHGHH32AGAEGGGHFHHHHHHHHHHDGHHGHHEGGHHHHGHHHHG1?E>BG>EFGFCEHHGGCCGGGGHHHHGEHGFHHHHHHGGHGC?DDGGGGGGEHHHHGGAEHGHHEGG.BFFGGGGGGGBFGGGEGGGFBFGEEGBCFF;DD=DDA;9.AABFFBFFDFFFF/BFFFFFDBF//BFFFF;BFEF;@BD-;9BBB9/BB/;B/
@M05620:45:000000000-G6HP7:1:1101:17586:6535 1:N:0:107
CATCCTGACCCTGAAGTACCCCATTGAGCATGGCATCGTCACCAACTGGGACGACATGGAGAAGATCTGGCACCACACCTTCTACAACGAGCTGCGCGTGGCCCCGGAGGAGCACCCAGTGCTGCTGACCGAGGCCCCCCTGAACCCCAAGGCCAACAGAGAGAAGATGACTCAGGTGAGGCTCGGCCGACGCCCGTGCTCCTCCCGTCCTTTCCCCAGTCATTTTCTGCCCGGCTTGATTTCTGACATTA
+
CCDCDFFFFFFFGGGGGGGGGGGHHHHHHHHHHHHHHGHHHGHHHGHHHHHHGGGGGHHHHHHHHHHHHHHHHGHHHGGHHHHHHHHHGGGGGHHGGGGGGGHHGGGGGGGGHHHHGGHHHHHHHHHHHHGGGGGGGGGGGGHHHHGGGGHGHHGGGGGGGGGGGGGGGGGGGGGGHGGGGGGGFFFFFFFFFFFF@FDFFFFFFFFFFFFFFFFFFFFFFFFFFFFFFFFFFAFFFFFFFFFFFFFFFF0
@M05620:45:000000000-G6HP7:1:1101:11003:6537 1:N:0:107
CATCCTGACCCTGAAGTACCCCATTGAGCATGGCATCGTCACCAACTGGGACGACATGGAGAAGATCTGGCACCACACCTTCTACAACGAGCTGCGCGTGGCCCCGGAGGAGCACCCAGTGCTGCTGACCGAGGCCCCCCTGAACCCCAAGGCCAACAGAGAGAAGATGACTCAGGTGAGGCTCGGCCGACGCCCGTGCTCCTCCCGTCCTTTCCCCAGTCATTTTCTGCCCGGCTTGATTTCTGACATTA
+
BCDCDFFFFFFFGGGGGGGGGGGHHHHHHHHHHHHHHGHHHGHHHGHHHHHHGGGGGHHHHHHHHHHHHHHHHGHHHGGHHHHHHHHHGGGGGHHGGGGGGGHHGGGGGGGGHHHHGGHHHHHHHHHGHHGGGGGGGGGGGGHHHHGGGGHGHHGGGGGGGGGGGGGFGGGGGGGGGGGGGGGGFFFFFFFFFFFF>DFFFFFFFFFFFFFFEFFFFFFFFFFFFHFFFFFFFFFFFFFFFFFFFBFFFF0
@M05620:45:000000000-G6HP7:1:1101:25785:6545 1:N:0:107
CATCCTGACCCTGAAGTACCCCATTGAGCATGGCATCGTCACCAACTGGGACGACATGGAGAAGATCTGGCACCACACCTTCTACAACGAGCTGCGCGTGGCCCCGGAGGAGCACCCAGTGCTGCTGACCGAGGCCCCCCTGAACCCCAAGGCCAACAGAGAGAAGATGACTCAGGTGAGGCTCGGCCGACGCCCGTGCTCCTCCCGTCCTTTCCCCAGTCATTTTCTGCCCGGCTTGATTTCTGACATTA
+
CCCCDFFFFFFFGGGGGGGGGGGHHHHHHHHHHHHHHGHHHGHHHGHHHHHHGGGGGHHHHHHHHHHHHHHHHGHHHGGHHHHHHHHHGGGGGHHGGGGGGGHHGGGGGGGGHHHHGGHGHHHHHHHHHHGGGGGGGGGGGGHHHHGGGGHGHHGGG.FGGGGGGGGGGGGGGGGGGGGGGGGGFFFFFFFFFFFF@DFFFFFFFFFFFFFFFFFFFFFFFFFFFFFFFFFFFFCFFFFFFFFFFBBFFF0
@M05620:45:000000000-G6HP7:1:1101:25804:6551 1:N:0:107
CATCCTGACCCTGAAGTACCCCATTGAGCATGGCATCGTCACCAACTGGGACGACATGGAGAAGATCTGGCACCACACCTTCTACAACGAGCTGCGCGTGGCCCCGGAGGAGCACCCAGTGCTGCTGACCGAGGCCCCCCTGAACCCCAAGGCCAACAGAGAGAAGATGACTCAGGTGAGGCTCGGCCGACGCCCGTGCTCCTCCCGTCCTTTCCCCAGTCATTTTCTGCCCGGCTTGATTTCTGACATTA
+
CCCCCFFFFFFFGGGGGGGGGGGHHHHHHHHHHHHHHGHHHGHHHGHHHHGHGGGGGHHHHHHHHHHHHHHHHGHHHGGHHHHHHHHHGGGGGHHGGGGGGGHHGGGGGGGGHHHHGGHHHHHHHHHHHHGGGGGGGGGGGGHHHHGGGGHGHHGGGGGGGGGEFGGGGGGGGGGGGGGGGGGGFFFFFFFFFFFFFFFFFFFFFFFFFFFFFFFFFFFFFFFFFFFFFFFFFFFFFFAFFFFFFFFFFF/
@M05620:45:000000000-G6HP7:1:1101:26218:6556 1:N:0:107
AGATTACTGCAACAGTTCCCCCTGGACCTGGAAAAGTTTCTTGCCTGGCTTACAGAAGCTGAAACAACTGCCAATGTCCTACAGGATGCTACCCGTAAGGAAAGGCTCCTAGAAGACTCCAAGGGAGTAAAAGAGCTGATGAAACAATGGCAAGTAAGTCAGGCATTTCCGCTTTAGCACTCTTGTGGATCCAATTGAACAATTCTCAGCATTTGTACTTGTAACTGACAAGCCAGGGACAAAACAAAGAT
+
AA?1>BDDBD1BFGFBGFGGGGGGHGFF0BGGFAGH1FGHFFFFFFGHHHHFHHFHEHHHHHHGHHGAHHHGGFFFFGHHFHFFEGGCFHHHHHEEEGHHFBFCCFFFFHFGGHFFHFHFHGHG?>E?<>GHHFFHFFF1GFHHHHHDGCFGFCFHFFFGGFGHHHFHGFFFCCGHHHHHGHHFHFFCGGHFH0DDHGHFHHGGHFHFDGFFH:::;GHFFFHCGGC0;GHFHGGGGGGFEFBAFEGFFGF
@M05620:45:000000000-G6HP7:1:1101:19627:6577 1:N:0:107
CATCCTGACCCTGAAGTACCCCGGCTTGATTTCTGACATTAGATCGGAAGAGCACACGTCTGAACTCCAGTCACCGGCTATGATCTCGTATGCCGTCTTCTGCTTGAAAAAAAAAACAGTGCTGCTGACCGAGGCCCCCCTGAACCCCAAGGCCAACAGAGAGCAGATGACTCAGGTGAGGCTCGGCCGACGCCCGTGCTCCTCCCGTCCTTTCCCCAGCCATTTTCTGCCCGGCTTGATTTCTGCCCTTC
+
BBBBBFFFFFFFGGGGGGGGGGGAEEEEHGHHHFGFHGHEHFHHHGEAFGHHGHHHFFFFHGHFHHGFHHFGHHHEEG@EGD4BGBDCFEHF4FE?EHGFGGHFEGFGFFHC/B<//?2@2@>22221?G@/>>-.CD-@-CHFGHDF.:C.C.;;../;//..///00;0;90:B0/0.9;.;?@EA-9-9@DF-;;9.:9/9/A..9.9;BFFFF...;;9//:FFBFFE.99-9-./://///9.9B.
@M05620:45:000000000-G6HP7:1:1101:4776:6610 1:N:0:107
AGATTACTGCAACAGTTCCCCCTGGACCTGGAAAAGTTTCTTGCCTGGCTTACAGAAGCTGAAACAACTGCCAATGTCCTACAGGATGCTACCCGTAAGGAAAGGCTCCTAGAAGACTCCAAGGGAGTAAAAGAGCTGATGAAACAATGGCAAGTAAGTCAGGCATTTCCGCTTTAGCACTCTTGTGGATCCAATTGAACAATTCTCAGCATTTGTACTTGTAACTGACAAGCCAGGGACAAAACAAAGAT
+
BCAABFFFFFFFGGGGGGGGGGGGHHHHHHHGHHHHHHHHHHHHHHHHHHHHHHHHHHHHHHHHHHHHHHHHHHHHHHHHHHHHHHHHHHHHHHGGGGHHHHHHHHHHGHHHHHHHHHHHHHHGGGGGHHHHHGHHHHGHHHHHHHHHGHHHHGHHHHHHHHHHHHHHHHGGGGGHHHHHHHHHHHHGHHHHHHHHHHHGHHHHHHHHHHHHHHHHGGHHHFHGHHHFFHHHHGGGGGGGFGFFFGEGGGF
@M05620:45:000000000-G6HP7:1:1101:23454:6611 1:N:0:107
CATCCTGACCCTGAAGTACCCCATTGAGCATGGCATCGTCACCAACTGGGACGACATGGAGAAGATCTGGCACCACACCTTCTACAACGAGCTGCGCGTGGCCCCGGAGGAGCACCCAGTGCTGCTGACCGAGGCCCCCCTGAACCCCAAGGCCAACAGAGAGAAGATGACTCAGGTGAGGCTCGGCCGACGCCCGTGCTCCTCCCGTCCTTTCCCCAGTCATTTTCTGCCCGGCTTGATTTCTGACATTA
+
BB@BBFFFFCFFGGGGGGGGGGGHHHHHGGHHHHHHHGHHHGHHHGHHHHGHGGGGGHHFHFFHHFHHHHHHHGGHHGGHHHHHHHHHGFFGGGHGGGG@FGHHGGGGGGGGHHHHGGHHGFHHHHHHHHGGGGGGGGGGGGFHHHGGGGFGHHGGGGGGGFGGFGGGGGGGFGFGGGGGGGGGFFFFFFCFFFFFFFFFEFFFFFFFFFFFFFF/BFFFFFFFFFFFBBFFFAFCF-9BFFFFFFFFFF/
@M05620:45:000000000-G6HP7:1:1101:26214:6612 1:N:0:107
AAACCAAGCAGACACTCACCGCTACACTCTTTCCCTACACGACGCTCTGCCGAAGACATGAGGTCAGCTAGATCGGAAGAGCACACGTCTGAACTCCAGTCACCGGCTATGATCTCGTATGCCGTCTTCTGCTTGAAAAAAAAAAAAACCAACTCACATTCCCCTCTTCCTGTTACCCAGCTATCCTTCTTCATGACTCCTCCTTTTTTCAACTCCTTCCTTGATCCCTCCCCCTTTCTCCTCTCCTTCTC
+
CCCCCBCFCFFFGGGGGGGGGGGGGHHHHHHHHHHHHHHHGCGGGGGHHHHGGGGGHHHHGHHHHHHHHHHHHHHGGGGHHHHHHHGHHHGHHHHHHHHGHHHHGGGGGHHHGDHHHEGHHHHGGGHGHHHGHHHEFFFHGGGGC<:;;;:../000:0000://./0;CB00000;90..000//0090;900000:0:0//9FB00;/00;;000:0;0000009/09...;-.:0B09090//0000;
@M05620:45:000000000-G6HP7:1:1101:15947:6651 1:N:0:107
CATCCTGACCCTGAAGTACCCCGGCTTGATTTCTGACATTAGATCGGAAGAGCACACGTCTGAACTCCAGTCACCGGCTATGATCTCGTATGCCGTCTTCTGCTTGAAAAAAAAAAATATTTTTGTTGCCTTCTTTTCTTATTTATACCCTATCTTGAACCTGCTTTTTTCCTTCCACATGTCTCCTACTGTATCATTTTTTCTTCTTTCTTCTTTTTTCTCTGATCTCCACTCCACCTTTATCACCAGAA
+
BAABBFFFFCFCGGGGGGGGFGGCGEFEFHHHHGHHHHHGHHFHHHGGGGEHHHHFHFHGHGHFHDGGEFFGGHFDEGGCHGFGG4FGGGHHHHGGEHGHHHFHHHGFBGH@<B<//<2@>@21/??01111<FF<F11G11=11111>1<FB110<0<<</../==DDF/0;0;/00;:0;00;0<000;00;9;0C0FG-/000;009FFBFGF099///;;///;///.//.B.99BBB/9//.;..;
@M05620:45:000000000-G6HP7:1:1101:17791:6696 1:N:0:107
AAACCAGAAGACATGAGGTCAGCTAGATCGGAAGAGCACACGTCTGAACTCCAGTCACCGGCTATGATCTCGTATGCCGTCTTCTGCTTGAAAAAAAAAAAAAAACAGAGAAAAATAAGGAGAAAGGATGGTGTATAAGAAAATTATGACGCAAATATTGTATTGGGAAGAAAAAGTACAATGCGGGCTTAAGGCCTGAACGCTTCGAACGTAGGGTCGGACAACGTGTGTGTTATTGGTGCAGCCGCATC
+
BBBBBBBFFFCFGGGGGGGGGGHHBHHHHHGGGGHHHHHHHGGHHGHHHHHHHHHHHHHGGGGGHHHD5GHGFGHHHHGGGHGHHHHHHHBGHHHGGGGG><<////200<<1000?1111..011001<.11.1000000//0/00000..---00000;00000../..///.:000;009/.;--;./////./..//9....-...-.....//-----..-9.:....///////.////.---.-
@M05620:45:000000000-G6HP7:1:1101:11156:6716 1:N:0:107
AAACCAGAAGACATGAGGTCAGCTAGATCGGAAGAGCACACGTCTGAACTCCAGTCACCGGCTATGATCTCGTATGCCGTCTTCTGCTTGAAAAAAAAAAACCCCGGAGGAGCCCCCAGTGCTGCTGACCGAGGCCCCCCTGAACCCCAAGGCCCACCGAGAGAAGATGACTCATGTAAGGCTCGGCCTACGCCCGTGCTCCTCCCGCCCTTTCCCCCGTCATTTTCTGCCCTGCTTGATTTCTCACATTC
+
AA@AA1AFFFCCBEFFGBBFGFBGAGHGHFECEEHHHCCGGAAFFADDFGGHFFBFADBEEEEEFHHH1DFG/EE0DGCGE0FG2BB@FC0@11B///>///?EFCB@C/C/F/FGC/?F<FGHGHF1CFC?<-@..@ACGAGB;CABFB..;C.:E..-=AG?//9///:B/:/;BB/;//BA>--;-/B-;-9---99;BF-FE--9--/9;BBB--;B?F//BB/9//A/--///-9/;FF/99/9;/
@M05620:45:000000000-G6HP7:1:1101:8694:6722 1:N:0:107
AAACCAGAAGACATGAGGTCAGCTAGATCGGAAGAGCACACGTCTGAACTCCAGTCACCGGCTATGATCTCGTATGCCGTCTTCTGCTTGAAAAAAAAAAAAACCGAAGGAGCGCCATGAGCTTAAGTATAAGTCGCCTATAAAAGACAGGGGAAGTAGCTAGAATGATACAACGGTAGGGCGTGACTGACGATGCGATGACTCTCATGCTGTGTCCATTACTCTTATGTGTTGTGTGATTGCAGGCGTTT
+
BBBBBBBFFFFFGGFGGGGGGGHHGHHHHHFGGGHHHHHGHGGHHGHHHHHHHHHHHHHGGGGGHHHH5GHHFFHHHHGGGHGHHHHHHHFHGFHGGGGG>/////////0////><.1111>111><111111=.-...000000.///..-...00000000;000000009--;...:/---..////;....-...///////;///;///;////////////99///;...9//////;9.-A--
@M05620:45:000000000-G6HP7:1:1101:5446:6755 1:N:0:107
CATCCTGACCCTGAAGTACCCGGCTTGATTTCTGACATTAGATCGGAAGAGCACACGTCTGAACTCCAGTCACCGGCTATGATCTCGTATGCCGTCTTCTGCTTGAAAAAAAAAAACAGTTCAGCTTACTGGCTTTCTTTTTGTCCCCAACGCCCACCCTGACAGCCTCATTTTTTCCCTCCGTCCTCCTCACCCATTCCTGCCCCTTCCTCCCCCTTGCTTCTTCTCGCCGCCTCTCTCCTCTCATTCCC
+
BBBBBFFFFFFFGGGGGGGGGAEEAEEHHFGHHCFGHFHHFHHCH?2EEHHHHHHHGHHFGGHHGHHHHHHHHHG?ECEHHFHB4FAF1GGFGC?@GFHHHG43B0GGBG@E<BC//<222@22?F<111@1/?0<F111>1-0=<1>0.<.<--.<CG.//::0..///0<0:;?/=;0/9..9..0;9/0..;9;;C000/...;9.;///.AF-9.99/9BB//9.99---..//99/;9B////9//
@M05620:45:000000000-G6HP7:1:1101:16094:6766 1:N:0:107
AGATTACTGCAACAGTTCCCCCTGGACCTGGAAAAGTTTCTTGCCTGGCTTACAGAAGCTGAAACAACTGCCAATGTCCTACAGGATGCTACCCGTAAGGAAAGGCTCCTAGAAGACTCCAAGGGAGTAAAAGAGCTGATGAAACAATGGCAAGTAAGTCAGGCATTTCCGCTTTAGCACTCTTGTGGATCCAATTGAACAATTCTCAGCATTTGTACTTGTAACTGACAAGCCAGGGACAAAACAAAGAT
+
BBBBBFFFFF4DGGGGGGGGGGGGHHHHHHHHHHHHHHHHHHHHHHHHHHHHHHHHHHHHHHHHHHHHHHHHHHHHHHHHHHHHHHHHHHHHHHGGGGHHGH?FHHHHGHHHHHHHHHHHHHHGEFFEHHHHHGHHHHHHHHHHHHHHHHHHHGHHHHHHHHHHHHHHHHGGGGGGHHGHHHHHHGHGGHHHHBGHHHFFHHHHHHHHHHHHHHHHHHHGHHHGHHHHHHHHGGGGGGGGGGGGGGGGGGG
@M05620:45:000000000-G6HP7:1:1101:14734:6767 1:N:0:107
TACCTGTACTGGGGAAGCATTTGAATATCCCCCCATGGTGATGGGGACGGAGAACTGCTCCATAAACACAGGCAACGTGCCTAACTTTCCCGGGAAGATGAAGTCAAAGAGCGACCACAGCTCTTCGGAGGTTATTTTGCATCGGTGCGCCAGACAGAATGATCCGATGAGGGGTGCGACACTATTTGAGGAACGGAAGCACCTTTTTATTAAATTTACCTTTTCGCAATCGCCATTCCTACCCTAAAGAT
+
BAABBFFFFFFFCEGGGGGGGGHFGHHHHHHGGGGFHHEGFHHHGGGGGGGGGHHHHHHHHHHHFHH5CCGHFEGHGHGHHHHHGHHHHGHGGGGGGHHH?FHHHGHFHHHFGGGG@C/0FGFDGFFGCC/<GBGHHHGFGHFE?EF--A<ED..GHE/000CGHE.ADBGHGGCAFAD--:F/CFBB9EF0C.;.;..;BBAFFFFF.BFFB/BBF//;FFFF/-...AFFFDAEBFBF/BA.;F9B///
@M05620:45:000000000-G6HP7:1:1101:16110:6781 1:N:0:107
AGATTACTGCAACAGTTCCCCCTGGACCTGGAAAAGTTTCTTGCCTGGCTTACAGAAGCTGAAACAACTGCCAATGTCCTACAGGATGCTACCCGTAAGGAAAGGCTCCTAGAAGACTCCAAGGGAGTAAAAGAGCTGATGAAACAATGGCAAGTAAGTCAGGCATTTCCGCTTTAGCACTCTTGTGGATCCAATTGAACAATTCTCAGCATTTGTACTTGTAACTGACAAGCCAGGGACAAAACAAAGAT
+
BBBBBFFFFFFFGGGGGGGGGGGGHHHHHHHHHHHHFHHHHHHHHHHHHGHHHHHHHHHHHGHHHHHHHHHHHHHHHHHHHHGHHGHHHHFHHHGEEFGGGH3FGHHHGHHHHHHHHGHHHHHGEFFEGFGHHGHHHHGHHHHHHHHHHGHGHGHFHHHHHGFHHHHHHHGGGGGHHHEHHHHHHGHGHHHHGGHHGGDFHHHHHGHFGCGHHHHHHHHHHHHFHHHHGGFHHGFFGGEGGGFFGFFGFG0
@M05620:45:000000000-G6HP7:1:1101:14734:6785 1:N:0:107
TACCTGTACTGGGGAAGCATTTGAATATCCCCCCATGGTGATGGGGACGGAGAACTGCTCCATAAACACAGGCAACGTGCCTAACTTTCCCGGGAAGATGAAGTCAAAGAGCGACCACAGCTCTTCGGAGGTTATTTTGCATCGGTGAGCCAGACAGAATGATCCGATGAGGGGTGCGAAACTATTTGAGGAAAGGAAGCACCTTTTTATTAAATTTACCTTTTAGCAATCGCCATTCCTACCCTAAAGAT
+
DDCDDFFFFFFFGGGGGGGGGGHHHHHHHHHGGGGHHHFHHHHHHGGGGGGGGHHHHHHHHHHHHHHHHHHHGHHHGHHHHHHHHHHHHHHGGGGGGHHHHHHHHHHHHHHHGGGGGHHHHHHHHHHGGGGCHHHHHHHHGHHGGGGGHHHHHHGHHHHFHHHHHHGGGHHHGGCEFGFGGGGGGGHHGGGGGFGGGGGGGGFFFFFFFHHFFFFFFFFFFFFFFFFFFFFFFFFFFFFFFFFFFFFFFFF
@M05620:45:000000000-G6HP7:1:1101:16085:6790 1:N:0:107
AGATTACTGCAACAGTTCCCCCTGGACCTGGAAAAGTTTCTTGCCTGGCTTACAGAAGCTGAAACAACTGCCAATGTCCTACAGGATGCTACCCGTAAGGAAAGGCTCCTAGAAGACTCCAAGGGAGTAAAAGAGCTGATGAAACAATGGCAAGTAAGTCAGGCATTTCCGCTTTAGCACTCTTGTGGATCCAATTGAACAATTCTCAGCATTTGTACTTGTAACTGACAAGCCAGGGACAAAACAAAGAT
+
AABBBFFFFFFFGGAFGGGGGGGAAGHHHCHHHHHHGHHHHHHHHHHHHHHHHHHFHHHHHHHHHHHHHHHHHHHHHHHHHHHHHHHHHHHHHHGEEEGHGH3FGHHHGHHHHGHHHHHHGHHGDEEEHFHHHGHHHHGHHHGHHHHHHFHHHGHGFGGHHHHHHHHHHHGGGGGHHHFHHHHHHFGGHHHHGGHHHHFGHHHHHHHFGHHHHHHHHHHHHGHFHHHFHHHHHGGGGGGGGFGFGGGGGGF
@M05620:45:000000000-G6HP7:1:1101:10853:6814 1:N:0:107
CATCCTGACCCTGAAGTACCCCGGCTTGATTTCTGACATTAGATCGGAAGAGCACACGTCTGAACTCCAGTCACCGGCTATGATCTCGTATGCCGTCTTCTGCTTGAAAAAAAAAAAATAAATGCTTCCCAAATCCCCACTACCCCACACGAACCCCCGATAACCTCTGCCTCCGGTTACTCTTGACCTACTACCACTCACATCCCGTCCTTTCTGCATTCATTGTCTGCCCGGCTGTCTGTTCTCCCTTT
+
CCCCCFFFFFFFGGGGGGGGGGGCFGGGHHHHHHHGHHHHHHHHHHGGGGHHHHHHHGHHHGHGHHHHHHHHHHHEGGGFHHGHFFHFGGHHHHGFGHGHHHHHHHHHFHHEEBB>>/01111111111?1001>11>0<<000<<<...--.--;:-----.;0;/009009.9-;..00;0000;009;B09B000//:000/.:.;.9990;0900;00;99009000.;--9-.000:00:0::BB0
@M05620:45:000000000-G6HP7:1:1101:25728:6817 1:N:0:107
TACCTGTACTGGGGAAGCATTTGAATATCCCCCCATGGTGATGGGGACGGAGAACTGCTCCATAAACACAGGCAACGTGCCTAACTTTCCCGGGAAGATGAAGTCAAAGAGCGACCACAGCTCTTCGGAGGTTATTTTGCATCGGTGAGCCAGACAGAATGATCCGATGAGGGGTGCGAAACTATTTGAGGAAAGGAAGCACCTTTTTATTAAATTTACCTTTTAGCAATCGCCATTCCTACCCTAAAGAT
+
BBBBBFFFFFFFEGCFGGGGGGHHHHHHHHHGGGGGHHFFGHHHHGGFGGGGGHHHGHHHFHHHHGHFHHGHGHGHGHGHHHGHHHHHFHHGGGEGGHHHHHGHHHHHHFHGGGGCGHHHHHHGHHHGGGG<GDGFHHHGGHGGG.EGHHHHFHGFHHGHGHHHFG.EDHHGGG.;EGCA?DGGGGGGGGGBFBFGFFFFBFFEFFFFFFFFBFFFFFFFFFFFFFFBFFFFFFFFFFFFFFFFFFBBFFF
@M05620:45:000000000-G6HP7:1:1101:14315:6820 1:N:0:107
ATCTCTATCTCCTAAAAACCTGTTTAGATTTGGAGATAGACCTTCAGGTTTTTCATCATTTTCTGCATGAATTATACATTGACCACGTTCCAGCGTGGTCAGTTTGCAGCATTCTGTTATTTTGTTTGACAGAGTGTCTTGTTGAGAACATATGTAGGACATGATTTTTTCCTGCAACAGGGAAAATAAAGTATAAGTTTTAAAGATTTATTCTTTAATAAAGGATCTCAAAGCCAGCTTTAGAAAAAGGA
+
ABBBBFFFFFFFGGGGFFEGGGHHHHHGHHHHHHHHHGHFHHHHHHHFHHHGGHFGHFGHHHHHHHHHGGGHHHHHHHHHGHHHHHDHHHHFHHGFGGHHHGHHHFHHGHHHHHHHHHHHHHHHHHHHHHHHFHHHHHHHGHHHEGHHHHHHHGHHGF?GHHHHHHHHHGHHHHHHFHHFHEG0GFF<GGHHHHFBFGHHHHH1GDGHHHHHHHHHDGHH=GFHEHHHHHHHFHHFGEHHHHH0CGHHGDC
@M05620:45:000000000-G6HP7:1:1101:22330:6823 1:N:0:107
TACCTGTACTGGGGAAGCATTTGAATATCCCCCCATGGTGATGGGGACGGAGAACTGCTCCATAAACACAGGCAACGTGCCTAACTTTCCCGGGAAGATGAAGTCAAAGAGCGACCACAGCTCTTCGGAGGTTATTTTGCATCGGTGAGCCAGACAGAATGATCCGATGAGGGGTGCGAAACTATTTGAGGAAAGGAAGCACCTTTTTATTAAATTTACCTTTTAGCAATCGCCATTCCTACCCTAAAGAT
+
CCCCCFFFFFFFGGGGGGGGGGHHHHHHHHHGGGGHHHGGHHHHHGGGGGGGGHHHHHHHHHHHHHHHHHHHGHHHGHHHHHHHHHHHHHHGGGGGGHHHHHHHHHHHHHHHGGGGGHHHHHHHHHHGGGGFHHHHHHHHFHHGGGGGHHHHHGGHHHHHHHHHHHGGGHHHGG;CGGDGGGGGGGGGGGGFGGFFGGGGGGFFFFFFFFFFFFFFFFFFFFFFFFFFFFFFEFDEFFFFFFAFFFFFFFF
@M05620:45:000000000-G6HP7:1:1101:25736:6836 1:N:0:107
TACCTGTACTGGGGAAGCATTTGAATATCCCCCCATGGTGATGGGGACGGAGAACTGCTCCATAAACACAGGCAACGTGCCTAACTTTCCCGGGAAGATGAAGTCAAAGAGCGACCACAGCTCTTCGGAGGTTATTTTGCATCGGTGAGCCAGACAGAATGATCCGATGAGGGGTGCGAAACTATTTGAGGAAAGGAAGCACCTTTTTATTAAATTTACCTTTTAGCAATCGCCATTCCTACCCTAAAGAT
+
CCCCCFFFFFFFGGGGGGGGGGHHHHHHHHHGGGGHHHHHHHHHHGGGGGGGGHHHHHHHHHHHHHHHHHHHGGHHGHHHHHHHHHHHHHHGGGGGGHHHHHHHHHHHHHHHGGGGGHHHHHHHHHHGGGGGHHHHHHHHGHHGGGGGHHHHHHGHHHHHHHHHHHGGGHHHGGGGGGGGGGGGGGGGGGGGGGGGGGGGGGFFFFFFFFFFFFFFFFFFFFFFFFFFFFFFFFFFFFFFFFFFFFFFFFF
@M05620:45:000000000-G6HP7:1:1101:14340:6837 1:N:0:107
ATCTCTATCTCCTAAAAACCTGTTTAGATTTGGAGATAGACCTTCAGGTTTTTCATCATTTTCTGCATGAATTATACATTGACCACGTTCCAGCGTGGTCAGTTTGCAGCATTCTGTTATTTTGTTTGACAGAGTGTCTTGTTGAGAACATATGTAGGACATGATTTTTTCCTGCAACAGGGAAAATAAAGTATAAGTTTTAAAGATTTATTCTTTAATAAAGGATCTCAAAGCCAGCTTTAGAAAAAGGA
+
A3>ABFFFFFFFGGGGGGGGGGHHHHHHHGHHHHHHHHHHHHHGHHHHHGHGGHHHHGHHGHHGHHHHHGHHHFFHHHHHHHHHHHGBGGBGHHGFGGGHFHGHHHGHHHHFHHHHHFHHHHHHHHHHGHHHHHFHHHHHHHHHHHHHHHHHHHFHHHGHHGHHHHHHHGHGHHGHGHGHHGGHHHHHFHGGHHFGHFGHHHFHHHHHGHHHHHHHHGHHHHHHHHHEHFHHHEGHHGHHHHHGHFHFGGH
@M05620:45:000000000-G6HP7:1:1101:14320:6837 1:N:0:107
ATCTCTATCTCCTAAAAACCTGTTTAGATTTGGAGATAGACCTTCAGGTTTTTCATCATTTTCTGCATGAATTATACATTGACCACGTTCCAGCGTGGTCAGTTTGCAGCATTCTGTTATTTTGTTTGACAGAGTGTCTTGTTGAGAACATATGTAGGACATGATTTTTTCCTGCAACAGGGAAAATAAAGTATAAGTTTTAAAGATTTATTCTTTAATAAAGGATCTCAAAGCCAGCTTTAGAAAAAGGA
+
CCDDDFFFFFFFGGGGGGGGGGHHHHHHHHHHHHHHHHHHHHHHHHHHHHHGGHHHHHHHHHIHIHHHHHHHHHHHHHHHHHHHHHGHHHHHHHGGGGHHHHHHHHHHHHHHHHHHHHHHHHHHHHHHHHHHHHHHHHHHHHHHHHHHHHHHHHHHHHHHHHHHHHHHHGHHHHHHHHHHHGGHHHHHHHHHHHHHHHHHHHHHHHHHHHHHHHHHHHHHHHHHHHHHHHHHHHHHHGHHHHHHHHHHGGH
@M05620:45:000000000-G6HP7:1:1101:18384:6844 1:N:0:107
AAACCAGAAGACATGAGGTCAGCTAGATCGGAAGAGCACACGTCTGAACTCCAGTCACCGGCTATGATCTCGTATGCCGTCTTCTGCTTGAAAAAAAAAAAAAAAAAAAAAAAAAAAAAATCCCTCACATGATAAAAATAAGAACTCAAAAACATTGACAAAAAAAAAAAACTAAACGAACCATAATACGAGATCACGCTGAGTTATGTGCGCCCTACTCTACCCACCCTCTTACAACAGATCAACCCATT
+
BBBCCACFFFFFFGGGGGGGFGHHHHHHHHGGGGHHHHHGHGGHHGHFGHHHHHGHGGGGGGGGHHHG5FHGFEHHHHGFGHGHHHHHHHFFFHHGFCEFE//<<///-<-<----:---.90;0/..0900000000.00000/000000;..0000000/..----;--.00000...--.009090..:9.0::......09000000.-.--/.000090.0....:/0000009/;0000/.9./:
@M05620:45:000000000-G6HP7:1:1101:20097:6845 1:N:0:107
AAACCAAGCAGACACTCACGCAGAAGACATGAGGTCAGCTAGATCGGAAGAGCACACGTCTGAACTCCAGTCACCGGCTATGATCTCGTATGCCGTCTTCTGCTTGAAAAAAAAAAAAAAAATAGATAGAATATAGAGAAGATAGTAGCGAAAAATGTTAAATAAAAGATAGATACATTAAGGAAAAGCGTGAGACAGAGGTGTGATATCGGACGGAACTGTGAAGACAAGAAAGGGATCGGACATATGGA
+
BBBBBBBFBFFFGGGGGGGGGGGEGHHHHHHHHHHHHHHHHHHHHHGGGGHHHHHHHGHHHGHHHHHHHHHHHHHGGGGGHHHHGHHHGGHHHHGGGHGHHHHHHHHHHHHGGGGGB>>/--0<111100000000000///0000000----:..000;0900;000.900000000000000////......//..//././.;////.-.;;-..;//////////.;.///....9...--//////
@M05620:45:000000000-G6HP7:1:1101:17597:6856 1:N:0:107
CATCCTGACCCTGAAGTACCCCATTGAGCATGGCATCGTCACCAACTGGGACGACATGGAGAAGATCTGGCACCACACCTTCTACAACGAGCTGCGCGTGGCCCCGGAGGAGCACCCAGTGCTGCTGACCGAGGCCCCCCTGAACCCCAAGGCCAACAGAGAGAAGATGACTCAGGTGAGGCTCGGCCGACGCCCGTGCTCCTCCCGTCCTTTCCCCAGTCATTTTCTGCCCGGCTTGATTTCTGACATTT
+
CCCCCFFFFFFFGGGGGGGGGGGHHHHHHHHHHHHHHGHHHGHHHGHHHHHHGGGGGHHHHHHHHHHHHHHHHGHHHGGHHHHHHHHHGGGGGHHGGGGGGGHHGGGGGGGGHHHHGGHHHHHHHHHHHHGGGGGGGGGGGGHHHHGGGEHGHHGGGGGGGGGGGGGFGGGGGGGGGGGGGGGFFFFFACFFFFFF@DFFFFFFFFFEFFFFFFFFFFFFFBFFFFFFFFFFAAFFFFAFFFFFFBFFFF0
@M05620:45:000000000-G6HP7:1:1101:17049:6858 1:N:0:107
AGATTACTGCCACAGTTCCCCCTGGACCTGGAAAAGTTTCTTGCCTGGCTTACAGAAGCTGAAACAACTGCCAATGTCCTACAGGATGCTACCCGTAAGGAAAGGCTCCTAGAAGACTCCAAGGGAGTAAAAGAGCTGATGAAACAATGGCAAGTAAGTCAGGCATTTCCGCTTTAGCACTCTTGTGGATCCAATTGAACAATTCTCAGCATTTGTACTTGTAACTGACAAGCCAGGGACAAAACAAAGAT
+
A1A>ADFF3B1BGGFFFGGGGGGC0GHHGG0FFAGHGHHHFDGHHHHHGHHGHHBGHHGHHHGGHHHHHHHHHHHGGHHHFHHGFFBGHF2GGHGFEGGHHHFH0GHHGHHGHFEGHHH11F1?/>EEH1FGHGHHHFDGH2BGHHHB<CFHHGHHHHHHH1GHHGHHFHGGGGGH1FHHHHHGHFHFFHHGHBGGHFHF0GFFGHHFGHBGHHHHHHHGF0C0GHGCCGGACEF.EBFACF99CEEGGGF
@M05620:45:000000000-G6HP7:1:1101:20168:6915 1:N:0:107
CATCCTGACCCTGAAGTACCCGGCTTGATTTCTGACATTAGATCGGAAGAGCACACGTCTGAACTCCAGTCACCGGCTATGATCTCGTATGCCGTCTTCTGCTTGAAAAAAAAAAAAAAAAAATAAAATACATTGAGAAACAAATCCCAGCCAAACAACATATAACACAGAAAAAGCGCAAACCGGGCAACACAGCAGATAGCCACACCGAGTAAACGAGCCTACAAGGGCCAAGTCTACGCAGCTCCATC
+
CCDDDFFFFFFFGGGGGGGGGGGGGGGHHHHHHHHHHHHHHGHHHGGGGGHHHHHHGHHHGHGHHHHHHHHHHHGGGGGHHHHDGHHFEHHHHGGGHGHHHHHHHHHGHHGGGGG>></<--<.0000000<00000.00//.<000000..<//...../0000000..000/....-9--..9----......./.:000000/...---..<<0...--/0/000.......<0000.-.<-/000:0
@M05620:45:000000000-G6HP7:1:1101:6216:6943 1:N:0:107
CATCCTGACCCTGAAGTACCCCATTGAGCATGGCATCGTCACCAACTGGGACGACATGGAGAAGATCTGGCACCACACCTTCTACAACGAGCTGCGCGTGGCCCCGGAGGAGCACCCAGTGCTGCTGACCGAGGCCCCCCTGAACCCCAAGGCCAACAGAGAGAAGATGACTCAGGTGAGGCTCGGCCGACGCCCGTGCTCCTCCCGTCCTTTCCCCAGTCATTTTCTGCCCGGCTTGATTTCTGCCATTT
+
BBBBBFFFFFFFGFGGGGGGGGEGHHHGFHHHHHHHHGGHHGHHHGHHHHFHGFGGGHHFHHFHHHHHHHHHHGHHHGGHHHHHHHHHGGGGGHGGGGEGFGHHGGGGGGGGHGHHGGHHHHHHHHHFBGGGCFGGGGFGGGHHFGGGGDEGHHGGGAFFGGGGGGGGEGGGGGGGGGGFGGGGFB?D--@DFFFFFFDE/FFFFFFFFFFFFFFFFFF/;:BFFFFBFBFFD-=9B-.;9BFF/;///9/
@M05620:45:000000000-G6HP7:1:1101:22356:6954 1:N:0:107
ATCTCTATCTCCTAAAAACCTGTTTAGATTTGGAGATAGACCTTCAGGTTTTTCATCATTTTCTGCATGAATTATACATTGACCACGTTCCAGCGTGGTCAGTTTGCAGCATTCTGTTATTTTGTTTGACAGAGTGTCTTGTTGAGAACATATGTAGGACATGATTTTTTCCTGCAACAGGGAAAATAAAGTATAAGTTTTAAAGATTTATTCTTTAATAAAGGATCTCAAAGCCAGCTTTAGAAAAAGGA
+
CCCCDFFFFFFFGGGGGGGGGGHHHHHHHHHHHHHHHHHHHHHHHHHHHHHGGHHHHHHHHHHHIHHHHHHHHHHHHHHHHHHHHHGHHHHHHHGGGGHHHHHHHHHHHHHHHHHHHHHHHHHHHHHHHHHHHHHHHHHHHHHHHHHHHHHHHHHHHHHHHHHHHHHHHGHHHHHHHHHHHGGHHHHHHHHHHHHHHHHHHHHHHHHHHHHHHHHHHHHHHHHHHHHHHHHHHHHHHGHHHHHHHHHHGGH
@M05620:45:000000000-G6HP7:1:1101:6224:6960 1:N:0:107
CATCCTGACCCTGAAGTACCCCATTGAGCATGGCATCGTCACCAACTGGGACGACATGGAGAAGATCTGGCACCACACCTTCTACAACGAGCTGCGCGTGGCCCCGGAGGAGCACCCAGTGCTGCTGACCGAGGCCCCCCTGAACCCCAAGGCCAACAGAGAGAAGATGACTCAGGTGAGGCTCGGCCGACGCCCGTGCTCCTCCCGTCCTTTCCCCAGTCATTTTCTGCCCGGCTTGATTTCTGACATTA
+
CBCCCFFFFFFFGGGGGGGGGGGHHHHHHHHHHHHHHGHHHGHGHGHHHHGHGFGGGHHHHHHHHHHHHHHHHGHHHGGHHHHHHHHHGGGGGHGGGGGGGGHHGGGGGGGGHHHHGGHHHHHHHHHHHHGGGGGGGGGGGGGHHHGGGGHGHHGGGGGGGGGGGGGGGGGGGGGGGGGGGGGGFFFFFFFFFFFFDDFFEFFFFFFFFFFFFFFFFFFFFFFFFFFFFFFFFFFFFFAFFFFFFFFFFF0
@M05620:45:000000000-G6HP7:1:1101:11096:6963 1:N:0:107
CATCCTGACCCTGAAGTACCCCATTGAGCATGGCATCGTCACCAACTGGGACGACATGGAGAAGATCTGGCACCACACCTTCTACAACGAGCTGCGCGTGGCCCCGGAGGAGCACCCAGTGCTGCTGACCGAGGCCCCCCTGAACCCCAAGGCCAACAGAGAGAAGATGACTCAGGTGAGGCTCGGCCGACGCCCGTGCTCCTCCCGTCCTTTCCCCAGTCATTTTCTGCCCGGCTTGATTTCTGACATTA
+
CCCDDFFFFFFFGGGGGGGGGGGHHHHHHHHHHHHHHGHHHGHHHGHHHHHHGGGGGHHHHHHHHHHHHHHHHGHHHGGHHHHHHHHHGGGGGGHGGGGGGGHHGGGGGGGGHHHHGGHHHHHHHHHHHHGGGGGGGGGGGGHHHHGGGGHGHHGGGGGGGGGGGGGGGGGGGGGGGGGGGGGGFFFFFFFFFFFFDFFFFFFFFFFFFFFFFFFFFFFFFFFFFFHHHFFFFFFFFFFFFFFFFFFFFF0
@M05620:45:000000000-G6HP7:1:1101:22336:6970 1:N:0:107
ATCTCTATCTCCTAAAAACCTGTTTAGATTTGGAGATAGACCTTCAGGTTTTTCATCATTTTCTGCATGAATTATACATTGACCACGTTCCAGCGTGGTCAGTTTGCAGCATTCTGTTATTTTGTTTGACAGAGTGTCTTGTTGAGAACATATGTAGGACATGATTTTTTCCTGCAACAGGGAAAATAAAGTATAAGTTTTAAAGATTTATTCTTTAATAAAGGATCTCAAAGCCAGCTTTAGAAAAAGGA
+
BCCCCFFFFFFFGGGGGGGGGGHHHHHHHHHHHHHHHHHHHHHHHHHHHHHGGHHHHHHHHHHHHHHHHGHHHHHHHHHHHHHHHHGHHHHHHHGFGGHHHHHHHHHHHHHHHHHHHHHHHHHHHHHHHHHHHHGHHHHHHHHHHHGHHHHHHHFFHHHHGHHHHGHHHGHHHHHHHHHHHGGHHHFHGGHHGHHHHFGHHHGHHHHHHHHGHHHHHGHHHGHHHHFHHEHDHFFHHGFGHHFGCGGHGGG
@M05620:45:000000000-G6HP7:1:1101:11079:6970 1:N:0:107
CATCCTGACCCTGAAGTACCCCATTGAGCATGGCATCGTCACCAACTGGGACGACATGGAGAAGATCTGGCACCACACCTTCTACAACGAGCTGCGCGTGGCCCCGGAGGAGCACCCAGTGCTGCTGACCGAGGCCCCCCTGAACCCCAAGGCCAACAGAGAGAAGATGACTCAGGTGAGGCTCGGCCGACGCCCGTGCTCCTCCCGTCCTTTCCCCAGTCATTTTCTGCCCGGCTTGATTTCTGACATTA
+
CCDDDFFFFFFFGGGGGGGGGGGHHHHHHHHHHHHHHGHHHGHHHGHHHHHHGGGGGHHHHHHHHHHHHHHHHGHHHGGHHHHHHHHHGGGGGHHGGGGGGGHHGGGGGGGGHHHHGGHHHHHHHHHHHHGGGGGGGGGGGGHHHHGGGGHGHHGGGGGGGGGGGGGGGGGGGGGGHGGGGGGGFFFFFFFFFFFFDDDFFFFFFFFFFFFFFFFFFFFFFEFFFFHFFFFFFFFFFAFFFFFFFBFFFF0
@M05620:45:000000000-G6HP7:1:1101:22352:6980 1:N:0:107
ATCTCTATCTCCTAAAAACCTGTTTAGATTTGGAGATAGACCTTCAGGTTTTTCATCATTTTCTGCATGAATTATACATTGACCACGTTCCAGCGTGGTCAGTTTGCAGCATTCTGTTATTTTGTTTGACAGAGTGTCTTGTTGAGAACATATGTAGGACATGATTTTTTCCTGCAACAGGGAAAATAAAGTATAAGTTTTAAAGATTTATTCTTTAATAAAGGATCTCAAAGCCAGCTTTAGAAAAAGGA
+
BCCCCFFFFFFFGGGGGGGGGGHHHHHHHHHHHHHHHHHHHHHHHHHHHHHGGHHHHHHHHHHHHHHHHHHHHHHHHHHHHHHHHHGHHHHHHHGGGGHHGHHHHHHHHHHHGHHHHHHHHHHHHHHHHHHHHHGHHHHHHHHHHHHHHHHHHHHHHHHHHHHHHHHHHGHHHHHHHHHHHGGHHHHHHHHHHHHGHHHHHHHGHHHHHHHHHHHHHHHGHHHHHHHHHGHHHHHHHGHHHHGFHFHHGGH
@M05620:45:000000000-G6HP7:1:1101:17130:7035 1:N:0:107
TACCTGTACTGGGGAAGCATTTGAATATCCCCCCATGGTGATGGGGACGGAGAACTGCTCCATAAACACAGGCAACGTGCCTAACTTTCCCGGGAAGATGAAGTCAAAGAGCGACCACAGCTCTTCGGAGGTTATTTGGCATCGGTGAGCCAGACAGAATGATCCGATGAGGGGTGCGAAACTATTTGAGGAAAGGAAGCACCTTTTTATTAAATTTACCTTTTAGCAATCGCCATTCCTACCCTAAAGAT
+
BAABBFFFFFFFGGGEEGGGGGDGHHHHHHHGGGGHHHHHHHHHGGFGEEGGEFHHHHHHHHHHDHHHHEHGGHFHGHHHHHHFHHHHHHHGGGGEEGGHHGHHHHHFBGHHGGGGGHHHHHHGHHHC/A/EHBFGHHHHHHHG.CACGGHGHHGHHHHHGFHHHHDGGCGHGGE@FGD?BBFGGGGFFFB;F/A?FFGG/BEFFFFFEFFFBBBFFFFFFFFFB/FF/BFEAFDAFFFFBBFFFFBBB/B
@M05620:45:000000000-G6HP7:1:1101:17150:7044 1:N:0:107
TACCTGTACTGGGGAAGCATTTGAATATCCCCCCATGGTGATGGGGACGGAGAACTGCTCCATAAACACAGGCAACGTGCCTAACTTTCCCGGGAAGATGAAGTCAAAGAGCGACCACAGCTCTTCGGAGGTTATTTTGCATCGGTGAGCCAGACAGAATGATCCGATGAGGGGTGCGAAACTATTTGAGGAAAGGAAGCACCTTTTTATTAAATTTACCTTTTAGCAATCGCCATTCCTACCCTAAAGAT
+
AAABBFFFFFFFGGAEGGGGGGHHHHHHHHHGGGGHHHHHHHHHHGGGGGGGGHHHHHHHHHHHHHHHHHHHGHHHGHHHHHHFHHHHHHHGGGFGGHHHHGHHHHHHHHHHGGGGGHHHHHHHHHHGGGGGHHHHHHHHHHHG.CDGFGHHHGGHHGGHHHHHHHAEG0CGGGCCGFGGGDFFGGGGGGEBFGFGEGGGFGFBFFFFFFFFFBFFFFFFFFFFFFFFFFFEFFFFFFFFFFFFFFFFFFF
@M05620:45:000000000-G6HP7:1:1101:17134:7053 1:N:0:107
TACCTGTACTGGGGAAGCATTTGAATATCCCCCCATGGTGATGGGGACGGAGAACTGCTCCATAAACACAGGCAACGTGCCTAACTTTCCCGGGAAGATGAAGTCAAAGAGCGACCACAGCTCTTCGGAGGTTATTTGGCATCGGTGAGCCAGACAGAATGATCCGATGAGGGGTGCGAAACTATTTGAGGAAAGGAAGCACCTTTTTATTAAATTTACCTTTTAGCAATCGCCATTCCTACCCTAAAGAT
+
DDCDDFFFFFFFGGGGGGGGGGHHHHHHHHHGGGGHHHGHHHHHHGGGGGGGGHHHHHHHHHHHHHHHHHHHGHHHGHHHHHHHHHHHHHHGGGGGGHHHHHHHHHHHGHHHGGGGGHHHHHHHHHHGGGGGHHHHHHHHHHHGGGGGHHHHHHGHHHHHHHHHHHFGGHHHGGCDGGGGGGGGGHHHHGGFFFGGGGGGFFFFFFFFFFFFFFFFFFFFFFFFFFFFFFFFFFFEFFFFFFFFFFFFFFF
@M05620:45:000000000-G6HP7:1:1101:10425:7082 1:N:0:107
CATCCTGACCCTGAAGTACCCCATTGAGCATGGCATCGTCACCAACTGGGACGACATGGAGAAGATCTGGCACCACACCTTCTACAACGAGCTGCGCGTGGCCCCGGAGGAGCACCCAGTGCTGCTGACCGAGGCCCCCCTGAACCCCAAGGCCAACAGAGAGAAGATGACTCAGGTGAGGCTCGGCCGACGCCCGTGCTCCTCCCGTCCTTTCCCCAGTCATTTTCTGCCCGGCTTGATTTCTGACATTT
+
BABCCFFFFFFFGGGGGGGGGGGHHHHHHHHHHHGHHGHHHGHHHGHHHHHHGGGGGHHHHHHHHHHHHHHHHGHHHGGHHHHHHHHHGGGGGHHGGGGGGGHHGGGGGGGGHHHHGGHHHHHHHHHHHHGGGGGGGGGGGGGHHHGGGDEGHHEGGGGGFFGGGGGGGFGGGGGGGGGGGGGGFFFFFCFFFFFF@:9AFFFFFFFADFFFFFFFFED/BFFFFFFFFEFF?AAFFA.FFFFFF/FFFF/
@M05620:45:000000000-G6HP7:1:1101:18691:7094 1:N:0:107
AGATTACTGCAACAGTTCCCCCTGGACCTGGAAAAGTTTCTTGCCTGGCTTACAGAAGCTGAAACAACTGCCAATGTCCTACAGGATGCTACCCGTAAGGAAAGGCTCCTAGAAGACTCCAAGGGAGTAAAAGAGCTGATGAAACAATGGCAAGTAAGTCAGGCATTTCCGCTTTAGCACTCTTGTGGATCCAATTGAACAATTCTCAGCATTTGTACTTGTAACTGACAAGCCAGGGACAAAACAAAGAT
+
A?ABBFFFFFDFGGFGGGGGGGGGHHHHHHHHFHHHGHHHHHHHHHHHHHHHHHHHHHHHHHHHHHHHHHHHHHHHHHHHHHHHHHHHHHHHHHGGGGHHHHHHGHHHGHHHHHHHHHHHHHHFGGFGHGHHHGHHHHGHHDGHHHHHHHHHHGHHHHHHHHHHHHHHHHGGGGGHHHHHHHHHHHHGHGHHGHHHHHHHHHHHHHHHHHHHHHHHHFHHHHHHHHHHGFHHGGGGGGGGGGFFGGGGGGG
@M05620:45:000000000-G6HP7:1:1101:10427:7102 1:N:0:107
CATCCTGACCCTGAAGTACCCCATTGAGCATGGCATCGTCACCAACTGGGACGACATGGAGAAGATCTGGCACCACACCTTCTACAACGAGCTGCGCGTGGCCCCGGAGGAGCACCCAGTGCTGCTGACCGAGGCCCCCCTGAACCCCAAGGCCAACAGAGAGAAGATGACTCAGGTGAGGCTCGGCCGACGCCCGTGCTCCTCCCGTCCTTTCCCCAGTCATTTTCTGCCCGGCTTGATTTCTGACATTT
+
CDDDDFFFFFFFGGGGGGGGGGGHHHHHHHHHHHHHHGHHHGHHHGHHHHHHGGGGGHHHHHHHHHHHHHHHHGHHHGGHHHHHHHHHGGGGGHHGGGGGGGHHGGGGGGGGHHHHGGHHHHHHHHHHHHGGGGGGGGGGGGHHHHGGGGHGHHGGGGGGGGGGGGGGGGGGGGGGHGGGGGGGFFFFFFFFFFFFCDFFFFFFFFFFFFFFFFFFFFFFFFFFFFFFFFFFDFFFFFAFFFFFFFFBBF0
@M05620:45:000000000-G6HP7:1:1101:16622:7105 1:N:0:107
AGATTACTGCAACAGTTCCCCCTGGACCTGGAAAAGTTTCTTGCCTGGCTTACAGAAGCTGAAACAACTGCCAATGTCCTACAGGATGCTACCCGTAAGGAAAGGCTCCTAGAAGACTCCAAGGGAGTAAAAGAGCTGATGAAACAATGGCAAGTAAGTCAGGCATTTCCGCTTTAGCACTCTTGTGGATCCAATTGAACAATTCTCAGCATTTGTACTTGTAACTGACAAGCCAGGGACAAAACAAAGAT
+
AABBBFFFDF4DGGFGGGGGGGGGHHHHHHHHHHHHHHHHHHHHHHHHHHHHHHHHHHHHHHHHHHHHHHHHHHHHHHHHHHHHHHHHHHHHHHGGGGHHHHHHFHGHGHHHGHHHHHHFGH3FAFEGHDHHHGHHHHGHHDDHHHHHHHHHHGHHHHHHHHGHHHHHHHGGGGGHHHHHHHHHHGHGGHHHHHHHHGHHHHHHHHHHHHHHHHHHHHHGHHHGHHHFGHHHHGGGGGGGGF9FGGGGGGF
@M05620:45:000000000-G6HP7:1:1101:14294:7160 1:N:0:107
CATCCTGACCCTGAAGTACCCCGGCTTGATTTCTGACATTAGATCGGAAGAGCACACGTCTGAACTCCAGTCACCGGCTATGATCTCGTATGCCGTCTTCTGCTTGAAAAAAAAAAAAAAACTTCTTACGATGACCCCCCTAGACCCCCCATCAACCTACCTAACGATTCCTCATATGATGCGCGACCCTCGCACGTGGTCATACCTTCCTATCCCCCGTCCTTTTCTACCCAGCGTTGTGTAGTACCATT
+
CCCCCFFFFFFFGGGGGGGGGGGGGGGGHHHHHHHHHHHHHHHHHHGGGGHHHHHHHGHHHGHHHHHHHHHHHHHGGGGGHHGHHHHHGGHHHHGGGHGHHHHHHHHHHHHEECD><>//-.<1111<1....00</.<:-:/0;:.:-99//00/9/0/.000:....;0000009000;0-:--9--/.;--999:.;00000/090;009;90:.-....09B00000:0..-..-..;000;:000:
@M05620:45:000000000-G6HP7:1:1101:19408:7184 1:N:0:107
AAACCAGAAGACATGAGGTCAGCTAGATCGGAAGAGCACACGTCTGAACTCCAGTCACCGGCTATGATCTCGTATGCCGTCTTCTGCTTGAAAAAAAAAAAATTATACACCTTCTTTCCGTGATTTTCACATATTCACTTGTCTCAGCCCTATATCTGCCATCCCTCTTTCCCTCTACCTTGAACCTCTCGTTCCCGTTCTACAGTTATCTGCTCTCGTACCCGATCGCTACTCCCACTTTCATCTCCAGT
+
BBBBBABFFFFFGGGGGGFGGGHHFGHHHHGGGGHHHHHHHGHHHGHGHHHHHHHHHHHGGGCGHHHHEGHHFGHHHHGGGHGHHFHHHHHHGHHGGGGG//02233B32B22@2>@>2?<//<1??11?111111111?1111<111<.00<1<1=10</0/<.0/<000<00//::::000;0.//0/....:0.;./.00000;00090;00;9..::C0.----;..-9/9..../;://:/:9///
@M05620:45:000000000-G6HP7:1:1101:11433:7185 1:N:0:107
CATCCTGACCCTGAAGTACCCCATTGAGCATGGCATCGTCACCAACTGGGACGACATGGAGAAGATCTGGCACCACACCTTCTACAACGAGCTGCGCGTGGCCCCGGAGGAGCACCCAGTGCTGCTGACCGAGGCCCCCCTGAACCCCAAGGCCAACAGAGAGAAGATGACTCAGGTGAGGCTCGGCCGACGCCCGTGCTCCTCCCGCCCTTTCCCCAGTCATTTTCTGCCCGGCTTGATTTCTGACATTT
+
CCCCCFFFFFFFGGGGGGGGGGGHHHHHHHHHHHHHHGHHHGHHHGHHHHHHGGGGGHHHHHHHHHHHHHHHHGHHHGGHHHHHHHHHGGGGGHHGGGGGGGHHGGGGGGGGHHHHGGHHHHHHHHHHHHGGGGGGGGGGGGHHHHGGGGHGHHGGGGGGGGGGGGGGGGGGGGGGGGGGGGGGFFFFFFFFFFFFDFFFFFFFFFADFFDFFFFFFFDFFBBBFFFFFFFFDBACFFEFFFBFF;FBBF0
@M05620:45:000000000-G6HP7:1:1101:8033:7197 1:N:0:107
CATCCTGACCCTGAAGTACCCCATTGAGCATGGCATCGTCACCAACTGGGACGACATGGAGAAGATCTGGCACCACACCTTCTACAACGAGCTGCGCGTGGCCCCGGAGGAGCACCCAGTGCTGCTGACCGAGGCCCCCCTGAACCCCAAGGCCAACAGAGAGAAGATGACTCAGGTGAGGCTCGGCCGACGCCCGTGCTCCTCCCGTCCTTTCCCCAGTCATTTTCTGCCCGGCTTGATTTCTGACATTT
+
BBCCCFFFFFFFGGGGGGGGGGGHHHHHHHHHHHHHHGHHHGHHHGHHHHHHGGGGGHHHHHHHHHHHHHHHHGHHHGGHHHHHHHHHGGGGGHHGGGGGGGHHGGGGGGGGHHHHGGHHHHHHHHHHHHGGGGGGGGGGGGHHHHGGGGHGHHGGGGGGGGGGGGGGGGGGGGGGGGGGGGGGFFFFFFFFFFFF@DFFFFFFFFFFFFFFFFFFFFFFFFFFFFFFFFFFDFFFFF?FFFFFF/FFFF/
@M05620:45:000000000-G6HP7:1:1101:11442:7205 1:N:0:107
CATCCTGACCCTGAAGTACCCCATTGAGCATGGCATCGTCACCAACTGGGACGACATGGAGAAGATCTGGCACCACACCTTCTACAACGAGCTGCGCGTGGCCCCGGAGGAGCACCCAGTGCTGCTGACCGAGGCCCCCCTGAACCCCAAGGCCAACAGAGAGAAGATGACTCAGGTGAGGCTCGGCCGACGCCCGTGCTCCTCCCGCCCTTTCCCCAGTCATTTTCTGCCCGGCTTGATTTCTGACATTA
+
CCCCCFFFFFFFGGGGGGGGGGGHHHHHHHHHHHHHHGHHHGHHHGHHHHHHGGGGGHHHHHHHHHHHHHHHHGGHHGGHHHHHHHHHGGGGGHHGGGGGGGHHGGGGGGGGHHHHGGHHHHHHHHHHHHGGGGGGGGGGGGHHHHGGGGHGHHGGGGGGGGGGGGGGGGGGBFGGGGGGGGGGFFFFF>DFFFFF:DFFFFFFFFDADBBFFFFFFBFBFFFFFEFFFFF?D==F>DFFFFFFFF00BF;
@M05620:45:000000000-G6HP7:1:1101:22958:7215 1:N:0:107
AAACCAGAAGACATGAGGTCAGCTAGATCGGAAGAGCACACGTCTGAACTCCAGTCACCGGCTATGATCTCGTATGCCGTCTTCTGCTTGAAAAAAAAAAAAATCAACTCTCTACCCCCTCTCTCTGTTGTTCTTTTTCTTCTTTTACACATCCCCCCTTCTCCTCCTCTCCTTTCTCTCCTCTTTCCTTTCACTTCGCTCCCTTTTATTAATATTACCTTTTATCACGTCCCCTTCCTCTCCTACCTCTC
+
AAABBAAFFFFFGGGGGGGFFGHHHHHHHHGGGGHHHHHHHGHHHGHHHHHHHHGHHHHGGGGGHHHHFGHGFEHHHHGEGHGHFHHHHHGGFGHGGGEE<//0B2222222<2>D0<///00?111111<>1111><C1<1<>11100<0<0<<..-:.;:0<;//:;0//0000900990C00000000000009.9..:.;0/9/9BF///;B//;BBBF/B/9/...99;99.////;////./9//
@M05620:45:000000000-G6HP7:1:1101:13799:7251 1:N:0:107
CATCCTGACCCTGAAGTACCCCATTGAGCATGGCATCGTCACCAACTGGGACGACATGGAGAAGATCTGGCACCACACCTTCTACAACGAGTTGCGCGTGGCCCCGGAGGAGCACCCAGTGCTGCTGACCGAGGCCCCCCTGAACCCCAAGGCCAACAGAGAGAAGATGACTCAGGTGAGGCTCGGCCGACGCCCGTGCTCCTCCCGTCCTTTCCCCAGTCATTTTCTGCCCGGCTTGATTTCTGACATTT
+
BABBBFBFFFFFGFGGGFGGGGEHHFGFGFHHEGCGHGHHCEHBFFHHHHHHGGEEGEHGHHFHBHHHGHHFHGGHHGGHHHHHHHHHGGGGGHHGGGGGGGHHGGGDGGGGHHHHGGGGHHHGFGGGHHC@DGCGGGGGGGFFHHGGDDHGHHHGGGFGGFGAFGFGGGGGGGGGGGGGGEGGBBFFB>>BBBBBBADEFFFFFFFADFDFFFFFFBDFF/FFFFFF9FFE.>BB=9.BFFFB/;;/;F/
@M05620:45:000000000-G6HP7:1:1101:13816:7255 1:N:0:107
CATCCTGACCCTGAAGTACCCCATTGAGCATGGCATCGTCACCAACTGGGACGACATGGAGAAGATCTGGCACCACACCTTCTACAACGAGTTGCGCGTGGCCCCGGAGGAGCACCCAGTGCTGCTGACCGAGGCCCCCCTGAACCCCAAGGCCAACAGAGAGAAGATGACTCAGGTGAGGCTCGGCCGACGCCCGTGCTCCTCCCGTCCTTTCCCCAGTCATTTTCTGCCCGGCTTGATTTCTGACATTA
+
AABBBFFFFFFFGGGGGFGGGGGHHHHHHHHHHHHHHGHHHGHHHGHHHHFHGGGGGGHHHGHHHGHHHHHHHGHHHGGHHHHHHHHHGGGGGHHGGGEEGFHHGGGGGGGGHHHHGGHHHGHHHHHHHHGGGGGGGGGGGGFHHHGGGGHGHHGEGGGGGGGGGGFGGGGGGGGGGGGFGGGGFFEDDFAFFFFFDFFFFFFFFFFFFFFFFFFFFFFFFFFFFFFFFFFFFAFFA>AFFFFFFFFFFF9
@M05620:45:000000000-G6HP7:1:1101:16099:7275 1:N:0:107
TACCTGTACTGGGGAAGCATTTGAATATCCCCCCATGGTGATGGGGACGGAGAACTGCTCCATAAACACAGGCAACGTGCCTAACTTTCCCGGGAAGATGAAGTCAAAGAGCGACCACAGCTCTTCGGAGGTTATTTTGCATCGGTGAGCCAGACAGAATGATCCGATGAGGGGTGCGAAACTATTTGAGGAAAGGAAGCACCTTTTTATTAAATTTACCTTTTAGCAATCGCCATTCCTACCCTAAAGAT
+
CCCCCFFFFFFFGGGGGGGGGGHGHHHHHHHGGGGHHHGHHHHHGGGGGGGGGHHHHHHHHHHHHHHHHHHHGHHHGHHHHHHHHHHHHHHGGGGGGHHHHHHHHHHHHHHHGGGGGHHHHHHHHHHGGGGDHHHHHHHHGHHGGGGGHHHHHHGHHHHHHHHHHHGGGHHHGGDFGGGGGGGGGGGGEGGFGGFGGGGGGGFFFFFFFFFFFFFFFFFFFFFFFFFFFFFFFFFFFFFFFFFFFFFFFFF
@M05620:45:000000000-G6HP7:1:1101:16082:7286 1:N:0:107
TACCTGTACTGGGGAAGCATTTGAATATCCCCCCATGGTGATGGGGACGGAGAACTGCTCCATAAACACAGGCAACGTGCCTAACTTTCCCGGGAAGATGAAGTCAAAGAGCGACCACAGCTCTTCGGGGGTTATTTGGCATCGGTGGGCAGGAAAGAAGGATCCGAGGAGGGGGGCGAAACTATTGGAGGAAGGGAGGCACCTTTTTATTAATTTTACCTTTTAGCAATCGCCATTCCTACCCTAAAGAT
+
CCCCCFFFFFFFGGGGGGGGGGHHHHHHHHHGGGGHHHGHHHHHHGGGGGGGGHHHHHHHHHHHGHHHHHHHGHHHGHHHHHHHHHHHHHHGGGGGGHHHHGHHHHHHHHHHGGGGGHHGHHHHF2FA/>@D-.DGH00<0</<<...-;/.-://.;./9.0;/:.---;AGG-9-9>@-909FF090B9DF.;.:.9..A.BFFFFEFBFF0BF0BF0BFFF0/09990:ED.;:F90;FF.0;B0000
@M05620:45:000000000-G6HP7:1:1101:22833:7290 1:N:0:107
AAACCAAGCAGACACTCACCGCTACACTCTTTCCCTACACGACGCTCTGCCGAAGACATGAGGTCAGCTAGATCGGAAGAGCACACGTCTGAACTCCAGTCACCGGCTATGATCTCGTATGCCGTCTTCTGCTTGAAAAAAAAAAAACCCATCCCGCCTTCTCCTCCTCCGGTACCTCCACTCTTTGCTTACCTGCACCACCTTTTTATTAACTTTACCTTTTCACACTCCCCCTTTCTCCCCTCCATATC
+
ABBBBBBFBFFFGGGGGGGGGGGGGHHHHHHHHHHHGHHHGGGGGGGHHHHGGGGGHHHHHHHGHHHHHHHHHHHGGGGHHHHHHHGHHHGHGHGHHHHGHHFHEFGGGHHHB3BGHFGHHFHGADHGGHHFHHHACGHGCGDD<-:;:;.//.:::-9.90;;0/////.:9-.009C/90///////9/////9;/9.9.9/;9/./;/9//:F/9//9:9//9;;//..99-;/;//9/;..9.//9B
@M05620:45:000000000-G6HP7:1:1101:13771:7351 1:N:0:107
AAACCAGAAGACATGAGGTCAGCTAGATCGGAAGAGCACACGTCTGAACTCCAGTCACCGGCTATGATCTCGTATGCCGTCTTCTGCTTGAAAAAAAAAAACAAACATCATCCTACCCTCACCCCACTTGATTTCATCATCAAAACCCGCATCAACACCTAACATGCGACAGACACAATAACTCCAGACTTAAGCTGTCATGCCCAAAGAACGCCTTTGCTCCTTCACTCCGCAGTGCTCATAGCGATCCC
+
BBBBBBBFFFBFGGEFFGFGGGHHBGHHHHGGGGGHHHHHHGHHHGHHHHHHHHHHHHFGGGGGHHGGDGHHFFHHHHGGGFFHFHHHHHFFFHFG?>E>////??011122112@0F1/0<00///011111111111111111<..--<.-0</0.<////=0/:..;--/./9/;000;000//09/00000009;90000/0..//.99.-..//;////9/////9..--.////9///9--....
@M05620:45:000000000-G6HP7:1:1101:18471:7366 1:N:0:107
AGATTACTGCAACAGTTCCCCCTGGACCTGGAAAAGTTTCTTGCCTGGCTTACAGAAGCTGAAACAACTGCCAATGTCCTACAGGATGCTACCCGTAAGGAAAGGCTCCTAGAAGACTCCAAGGGAGTAAAAGAGCTGATGAAACAATGGCAAGTAAGTCAGGCATTTCCGCTTTAGCACTCTTGTGGATCCAATTGAACAATTCTCAGCATTTGTACTTGTAACTGACAAGCCAGGGACAAAACAAAGAT
+
A>AAAFFFDF4DGGBGGGGGGGGGGHHHHFFH3GHHGGHHHHHHHHHHHHHFHHHHHHHHHHHHHHHHHHHHHHHHHHHHHHHHHFHHHHFFHHGGEGHHHHFHHHHHGHHHHHHHHHHGFCFF?EEEHFFHHGHHHHDHH2FGHHHHHHHHHGHHHHHHHHHHHHHHHHGGGGGHHHHHHGHHHDGGGHHGGCGHHFFHBGHHHHHHHHHHFHHHHHHGHHHEHHGHHHHHGGFGGGEG?A/.CEEGFGF
@M05620:45:000000000-G6HP7:1:1101:20125:7375 1:N:0:107
ATCCTGACCCTGAAGTACCCCATTGAGCATGGCATCGTCACCAACTGGGACGACATGGAGAAGATCTGGCACCACACCTTCTACAACGAGCTGCGCGTGGCCCCGGAGGAGCACCCAGTGCTGCTGACCGAGGCCCCCCTGAACCCCAAGGCCAACAGAGAGAAGATGACTCAGGTGAGGCTCGGCCGACGCCCGTGCTCCTCCCGTCCTTTCCCCAGTCATTTTCTGCCCGGCTTGATTTCTGACATTAG
+
BCCCCFFFFFFFGGGGGGGGGGHHHHHHGHHHHHHHGHHHGHHHGHHHHHHGGGGGHHHHHHHHHHHHHHHHGHHHGGHHHHHHHHHGGGGGHHGGGGGGGHHGGGGGGGGHHHHGGHHHHHHHHHHHHGGGGGGGGGGGGHHHHGGGGGGHHGGGGGGGGGGGGGGGGGGGGGGCFGGGGGFFFFFFFFF;FFFFFFFFFFFFFFFFFDFFFFFFFFFFBFFFFFFFEFFAFFFDFFFFFFFFFFFFFB;
@M05620:45:000000000-G6HP7:1:1101:22351:7381 1:N:0:107
TACCTGTACTGGGGAAGCATTTGAATATCCCCCCATGGTGATGGGGACGGAGAACTGCTCCATAAACACAGGCAACGTGCCTAACTTTCCCGGGAAGATGAAGTCAAAGAGCGACCACAGCTCTTCGGAGGTTATTTTGCATCGGTGAGCCAGACAGAATGATCCGATGAGGGGTGCGAAACTATTTGAGGAAAGGAAGCACCTTTTTATTAAATTTACCTTTTAGCAATCGCCATTCCTACCCTAAAGAT
+
CCCCCFFFFFFFGGGGGGGGGGHHHHHHHHHGGGGHHHHHHHHHHGGGGGGGGHHHHHHHHHHHHHHHHHHHGHHHGHHHHHHHHHHHHHHGGGGGGHHHHHHHHHHHHHHHGGGGGHHHHHHHHHHGGGGGHHHHHHHHGHHG?EGEGHHHHHGGHHHHHHHHHHFGGHHHGGEFGGGGGGGGGGGGGGG:F/FGGGGGGGFFFFFFFFFFFFFFFFFFFFFFFFFFFFFFFFFFFFFFFFFFFFFFFFF
@M05620:45:000000000-G6HP7:1:1101:20142:7390 1:N:0:107
ATCCTGACCCTGAAGTACCCCATTGAGCATGGCATCGTCACCAACTGGGACGACATGGAGAAGATCTGGCACCACACCTTCTACAACGAGCTGCGCGTGGCCCCGGAGGAGCACCCAGTGCTGCTGACCGAGGCCCCCCTGAACCCCAAGGCCAACAGAGAGAAGATGACTCAGGTGAGGCTCGGCCGACGCCCGTGCTCCTCCCGTCCTTTCCCCAGTCATTTTCTGCCCGGCTTGATTTCTGACATTAG
+
BBBBBFFFFFFFFGFDGGGGGGHHHFGHHHHHGHHHGFEEEHFHGHHHHHHGGGGFFHFEFGGFFGFFHFHHGHHHGGHHHFHHFGHEFGCFGH?>EEEGEHHGFGDCGD?FCGHGEEFHHHFGFHHHHGCCGCGGGGGFGFHGHGG.E.EGH?EFFB/99AAFBB9CFBBFGFG;9B9F?.C=CEF--99-@D-9;.9/B/BBE.99A.:F/BFFBD/9/9BFFFFFBFF.B--;@.9BFEBB/B/9B//
@M05620:45:000000000-G6HP7:1:1101:22336:7397 1:N:0:107
TACCTGTACTGGGGAAGCATTTGAATATCCCCCCATGGTGATGGGGACGGAGAACTGCTCCATAAACACAGGCAACGTGCCTAACTTTCCCGGGAAGATGAAGTCAAAGAGCGACCACAGCTCTTCGGAGGTTATTTTGCATCGGTGAGCCAGACAGAATGATCCGATGAGGGGTGCGAAACTATTTGAGGAAAGGAAGCACCTTTTTATTAAATTTACCTTTTAGCAATCGCCATTCCTACCCTAAAGAT
+
CCCCCFFFFFFFGGGGGGGGGGHHHGHHHHHGGGGHHHGGHHHHHGGGGGGGGHHHHHHHHHHHHHHHHHHHGHHHGHHHHHHHHHHHHHHGGGGGGHHHHHHHHHHHHHHHGGGGGHHHHHHHHHHGGGGEHHHHHHHHFHHGGGGGHHHHHHGHHHHGHHHHHHGGGHHHGGCEGGGGGGGGGGGGGGGFGGGGGGGGGGFFFFFFFFFFFFFFFFFFFFFFFFFFFFFFFFFFFFFFFFFFFFFFFFF
@M05620:45:000000000-G6HP7:1:1101:27105:7470 1:N:0:107
CATCCTGACCCTGAAGTACCCGGCTTGATTTCTGACATTAGATCGGAAGAGCACACGTCTGAACTCCAGTCACCGGCTATGATCTCGTATGCCGTCTTCTGCTTGAAAAAACAAACACATCTGACTTCACAAGTCCCCCTGAAGCGCCCAACACATAATATACAAATTGACTACTCTCCGTAACTGCCTACTCTGTACTGCCTCGTCTCTACTCTTCCACCTTTGTCCTGCCTCTTTCGTGCTGTATCATT
+
ABABAFFFFFFFGFFGGGGGGGGGGGGHHHHHHGGH3FGBGDGHHGGCEBFHHHBGFHGHGHHGHHHHHHHHHHGGFEEHHFG4GHGFGHHHGGEGHGGHHHHHHGGH?GG//F0/B0/223333333323203>22////2<22/////<.<..1<111111<>11000000/000</..<.:000/00/:000000000/:0.;:./00000000;00..000000;0/990/;0/.:.../////://
@M05620:45:000000000-G6HP7:1:1101:4452:7485 1:N:0:107
CATCCTGACCCTGAAGTACCCCATTGAGCATGGCATCGTCACCAACTGGGACGACATGGAGAAGATCTGGCACCACACCTTCTACAACGAGCTGCGCGTGGCCCCGGAGGAGCACCCAGTGCTGCTGACCGAGGCCCCCCTGAACCCCAAGGCCAACAGAGAGAAGATGACTCAGGTGAGGCTCGGCCGACGCCCGTGCTCCTCCCGTCCTTTCCCCAGTCATTTTCTGCCCGGCTTGATTTCTGACATTA
+
CCDDDFFFFFFFGGGGGGGGGGGHHHHHHHHHHHHHHGHHHGHHHGHHHHHHGGGGGHHHHHHHHHHHHGHHHGHHHGGHHHHHHHHHGGGGGHHGGGGGGGHHGGGGGGGGHHHHGGHHHHHHHHHHHHGGGGGGGGGGGGGHHHGGGGHGHHGGGGGGGGGGGGGGGGGGGGGGHGGGGGGGFFFFFFFFFFFAFDFEFFFFFFFFFFDFFFFFFFFFFFFFFFFFFFFFFFFFFF?:FFFFF;FFFF0
@M05620:45:000000000-G6HP7:1:1101:26380:7499 1:N:0:107
CATCCTGACCCTGAAGTACCCCATTGAGCATGGCATCGTCACCAACTGGGACGACATGGAGAAGATCTGGCACCACACCTTCTACAACGAGCTGCGCGTGGCCCCGGAGGAGCACCCAGTGCTGCTGACCGAGGCCCCCCTGAACCCCAAGGCCAACAGAGAGAAGATGACTCAGGTGAGGCTCGGCCGACGCCCGTGCTCCTCCCGTCCTTTCCCCAGTCATTTTCTGCCCGGCTTGATTTCTGACATTA
+
CCCCCFFFFFFFGGGGGGGGGGGHHHHHHHHHHHHHHGHHHGHHHGHHHHHHGGGGGHHHHHHHHHHHHHHHHGHHHGGHHHHHHHHHGGGGGHHGGGGGGGHHGGGGGGGGHHHHGGHHHHHHHHHHHHGGGGGGGGGGGGHHHHGGGGHGHHGGGGGGGGGGGGGGGGGGGGGGGGGGGGGGFFFFFFFFFFFFFFFFFFFFFFFFFFFFFFFFFFFFFFFFFFFFFFFFFFAFFFAFFFFFFFFFFF0
@M05620:45:000000000-G6HP7:1:1101:7500:7515 1:N:0:107
AGATTACTGCAACAGTTCCCCCTGGACCTGGAAAAGTTTCTTGCCTGGCTTACAGAAGCTGAAACAACTGCCAATGTCCTACAGGATGCTACCCGTAAGGAAAGGCTCCTAGAAGACTCCAAGGGAGTAAAAGAGCTGATGAAACAATGGCAAGTAAGTCAGGCATTTCCGCTTTAGCACTCTTGTGGATCCAATTGAACAATTCTCAGCATTTGTACTTGTAACTGACAAGCCAGGGACAAAACAAAGAT
+
AABBBFFFFFFFGGGGGGGGGGGGHHHHHHHHHHHHHHHHHHHHHHHHHHHHHHHHHHHHHHHHHHGHHHHHHHHGHHHHGHHHHHHGHHHHHHGGGGHHHHHHHHHHGHHHHHHGHHHHHHHGGEGGHHHHHGHGHHGHG3FDGGGHHGHGHGHFGFGHHHHHHHHHHHGGGGGHHHGHHHHHHFHGHGFHGHHHH0DGFHHHHHHHHHHHGHGGHHHGHH00GHHGHHFFHGFAEGEE.CFFGGGGGGB
@M05620:45:000000000-G6HP7:1:1101:7487:7529 1:N:0:107
AGATTACTGCAACAGTTCCCCCTGGACCTGGAAAAGTTTCTTGCCTGGCTTACAGAAGCTGAAACAACTGCCAATGTCCTACAGGATGCTACCCGTAAGGAAAGGCTCCTAGAAGACTCCAAGGGAGTAAAAGAGCTGATGAAACAATGGCAAGTAAGTCAGGCATTTCCGCTTTAGCACTCTTGTGGATCCAATTGAACAATTCTCAGCATTTGTACTTGTAACTGACAAGCCAGGGACAAAACAAAGAT
+
BBCCCFFFFFFFGGGGGGGGGGGGHHHHHHHHHHHHHHHHHHHHHHHHHHHHHHHHHHHHHHHHHHHHHHHHHHHHHHHHHHHHHHHHHHHHHHGGGGHHHHGHHHHHGHHHGHHHHHHHHHHGGGGGHHHHHFHHHHHHH3GHHHHHHHHHHGHHHHHHHHGGHHHHHHGGGGGHFHHHHHHHHHHGHHHHHFHGHDGHFHHHHHHHHHHHHHHHHHHHHHHHHHHGHHHHHGGGGGGGAFFGGGGGGGG
@M05620:45:000000000-G6HP7:1:1101:7509:7533 1:N:0:107
AGATTACTGCAACAGTTCCCCCTGGACCTGGAAAAGTTTCTTGCCTGGCTTACAGAAGCTGAAACAACTGCCAATGTCCTACAGGATGCTACCCGTAAGGAAAGGCTCCTAGAAGACTCCAAGGGAGTAAAAGAGCTGATGAAACAATGGCAAGTAAGTCAGGCATTTCCGCTTTAGCACTCTTGTGGATCCAATTGAACAATTCTCAGCATTTGTACTTGTAACTGACAAGCCAGGGACAAAACAAAGAT
+
A3AABFFFFFFFGGGGGGGGGGGGHHHHHGHGHHHHGHHHHHHHHHHHHHHHHHHHHHHHGGHHHHHHHHHHHHHHHHHHHHHHHHHHHHFHHHGGGEHHHGHHHHHHGHHHHHHGHHHHGHHGGEGEHHHHHGHHHHHHHGGFGHHHHGHHHGFHHHGHHGHHHHHHHHGGGGGHGHHHHHHHHFHGHHHHHHHHHFHHHHHHHHHHHHGHHGHCHGHFHHHGGHHFHFGCGGFGFGFGGFFFGGGGFG9
@M05620:45:000000000-G6HP7:1:1101:25101:7542 1:N:0:107
CATCCTGACCCTGAAGTACCCCATTGAGCATGGCATCGTCACCAACTGGGACGACATGGAGAAGATCTGGCACCACACCTTCTACAACGAGCTGCGCGTGGCCCCGGAGGAGCACCCAGTGCTGCTGACCGAGGCCCCCCTGAACCCCAAGGCCAACAGAGAGAAGATGACTCAGGTGAGGCTCGGCCGACGCCCGTGCTCCTCCCGTCCTTTCCCCAGTCATTTTCTGCCCGGCTTGATTTCTGACCTTT
+
BBBCCFFFFFFFG4GGGGGGGGGHHHHHHHHHFHGHHGHHHGHHHGHHHHHHGGGGGHGHHHHHGHHHGHHHHGHHHGGHHHHHHHHHGGGGGHHGGGGGGGHHGGGDGGGGHHHHGGGGHHHGGHHHHHGGGGGGGGGGGGHHHHGGGCHFHHG.EEFGGGGGFGEGGGGGGGGGGGGGGEGGFFFFF-BFFFFAFFDEFFFFFFFAFDDFFFFFF/DFF/FFFFFFFEFE.9@>=;.;FFB/9/;9BF/
@M05620:45:000000000-G6HP7:1:1101:19631:7544 1:N:0:107
CATCCTGACCCTGAAGTACCCCATTGAGCATGGCATCGTCACCAACTGGGACGACATGGAGAAGATCTGGCACCACACCTTCTACAACGAGCTGCGCGTGGCCCCGGAGGAGCACCCAGTGCTGCTGACCGAGGCCCCCCTGAACCCCAAGGCCAACAGAGAGAAGATGACTCAGGTGAGGCTCGGCCGACGCCCGTGCTCCTCCCGTCCTTTCCCCAGTCATTTTCTGCCCGGCTTGATTTCTGACATTT
+
BBBBBFFFFFFFGGGGGGGGGGGHHHFHGGHHHHHHHGHHHGHD2EHHHFGHGGGGGHHHHHHHHHHGHHHHHGHHHGGHHHHHHHHHGGGGGGHGGGGGGGHHGGGGGGGGHHHHGGHHFHHHHHHHHHGCGGGGGGGGGGHHHHGGGGHEHHGGGGGGFGGGGGGGGGGGFGGGGGGGGGGGFFFFFFFFFFFFBFFFFFFFFFFFFFFFFFFFFEFFFFFFFFFFFFFFFFFFFFFFFFFFFEFFFF/
@M05620:45:000000000-G6HP7:1:1101:19647:7552 1:N:0:107
CATCCTGACCCTGAAGTACCCCATTGAGCATGGCATCGTCACCAACTGGGACGACATGGAGAAGATCTGGCACCACACCTTCTACAACGAGCTGCGCGTGGCCCCGGAGGAGCACCCAGTGCTGCTGACCGAGGCCCCCCTGAACCCCAAGGCCAACAGAGAGAAGATGACTCAGGTGAGGCTCGGCCGACGCCCGTGCTCCTCCCGTCCTTTCCCCAGTCATTTTCTGCCCGGCTTGATTTCTGACATTA
+
CDDDDFFFFFFFGGGGGGGGGGGHHHHHHHHHHHHHHGHHHGHHHGHHHHHHGGGGGHHHHHHHHHHHHHHHHGHHHGGHHHHHHHHHGGGGGHHGGGGGGGHHGGGGGGGGHHHHGGHHHHHHHHHHHHGGGGGGGGGGGGHHHHGGGGHGHHGGGGGGGGGGGGGGGGGGGGGGHGGGGGGGFFFFFFFFFFFFFFFEFFFFFFFADFFFFFFFFFFFFFFFFHFFFFFFFFFFFFFFFFFFFFFFFF0
@M05620:45:000000000-G6HP7:1:1101:25084:7553 1:N:0:107
CATCCTGACCCTGAAGTACCCCATTGAGCATGGCATCGTCACCAACTGGGACGACATGGAGAAGATCTGGCACCACACCTTCTACAACGAGCTGCGCGTGGCCCCGGAGGAGCACCCAGTGCTGCTGACCGAGGCCCCCCTGAACCCCAAGGCCAACAGAGAGAAGATGACTCAGGTGAGGCTCGGCCGACGCCCGTGCTCCTCCCGTCCTTTCCCCAGTCATTTTCTGCCCGGCTTGATTTCTGACATTA
+
CCCCCFFFFFFFGGGGGGGGGGGHHHHHHHHHHHHHHGHHHGHHHGHHHHHHGGGGGHHHHHHHHHHHHHHHHGHHHGGHHHHHHGHHGGGGGHHGGGGGGGHHGGGGGGGGHHHHGGHHHHHHHHHHHHGGGGGGGGGGGGHHHHGGGGHGHHGGGGGGGGGGGGGGGGGGGGGGGGGGGGGGFFFFFFFFFFFFFDFFFFFFFFDADFFFFFFFFFBFFFFFFFFBFEFEDFFFCF?BBFE0B:BBBF0
@M05620:45:000000000-G6HP7:1:1101:27214:7561 1:N:0:107
ATCTCTATCTCCTAAAAACCTGTTTAGATTTGGAGATAGACCTTCAGGTTTTTCATCATTTTCTGCATGAATTATACATTGACCACGTTCCAGCGTGGTCAGTTTGCAGCATTCTGTTATTTTGTTTGACAGAGTGTCTTGTTGAGAACATATGTAGGACATGATTTTTTCCTGCAACAGGGAAAATAAAGTATAAGTTTTAAAGATTTATTCTTTAATAAAGGATCTCAAAGCCAGCTTTAGAAAAAGGA
+
AABBBFFFFFFFGGGGGGGGGGHHHHHHHHHHHGHHHHHHHHHHHHHHHHHGGHHHHHHHHHHHHHHHHHHHHHHHHHHHHGHHHHGHHHHHHHGFGGHHHHGHHGHFHHHHHHHHHHHHHHHHHHHHGHHHHHHHHHHHHHHHHHGFHHHHHHHHHHHHHHHHHHHHHGHHHHHHHHHHHGGGHHHHFHHGGGGHHFGHHHGHHGHHHGHHGHHHHHHHGFFHHHHHGHHHHGHHHGHGHHHFHFHHGGH
@M05620:45:000000000-G6HP7:1:1101:8393:7565 1:N:0:107
CATCCTGACCCTGAAGTACCCCATTGAGCATGGCATCGTCACCAACTGGGACGACATGGAGAAGATCTGGCACCACACCTTCTACAACGAGCTGCGCGTGGCCCCGGAGGAGCACCCAGTGCTGCTGACCGAGGCCCCCCTGAACCCCAAGGCCAACAGAGAGAAGATGACTCAGGTGAGGCTCGGCCGACGCCCGGGCTCCTCCCGACCTTTCCCCAGTCATTTTCTGCCTGGCTTGATTTCTGACATTT
+
BAAAAD4@BFFFFGFGGFGGGGCFGFDG4FGGFFHHHEHHFEFFEEHHFE2BEEEGGHH3FHHHABFDBGHFGFFFEGGHFHFGGHFGEF1EEC3/EE>E<EGEEE//<<EGGHFHGEGFFGFHF1GFHH@GGG@FA@CC@EHHHGDD?A::CCCFEAFB//E.C//BB9900CFBFBF?AEGFBBA.--@>=BB---9-;AFFFE..9@AFF///99.B///9/;/9/;///.:.9@ABFF9B/;/BFF/
@M05620:45:000000000-G6HP7:1:1101:27237:7566 1:N:0:107
ATCTCTATCTCCTAAAAACCTGTTTAGATTTGGAGATAGACCTTCAGGTTTTTCATCATTTTCTGCATGAATTATACATTGACCACGTTCCAGCGTGGTCAGTTTGCAGCATTCTGTTATTTTGTTTGACAGAGTGTCTTGTTGAGAACATATGTAGGACATGATTTTTTCCTGCAACAGGGAAAATAAAGTATAAGTTTTAAAGATTTATTCTTTAATAAAGGATCTCAAAGCCAGCTTTAGAAAAAGGA
+
BCCCCFFFFFFFGGGGGGGGGGHHHHHHHHHHHGHHHHHHHHHHHHHHHHHGGHHHHHHHHHIHIHHHHHHHHHHHHHHHHHHHHHGHHHHHHHGGGGHHHHHHHHHHHHHHHHHHHHHHHHHHHHHHGHHHHHHHHHHHHHHHHHHHHHHHHHHHHHHHHHHHHHHHHGHHHHHHHHHHHGGGHHHHHHHHHHHHHGGHHHHHHHHHHHHHHHHHHHHHHHHHHHHHHHHHHHHHHGHHHHGFGGHHGGC
@M05620:45:000000000-G6HP7:1:1101:18908:7570 1:N:0:107
CATCCTGACCCTGAAGTACCCCATTGAGCATGGCATCGTCACCAACTGGGACGACATGGAGAAGATCTGGCACCACACCTTCTACAACGAGCTGCGCGTGGCCCCGGAGGAGCACCCAGTGCTGCTGACCGAGGCCCCCCTGAACCCCAAGGCCAACAGAGAGAAGATGACTCAGGTGAGGCTCGGCCGACGCCCGTGCTCCTCCCGTCCTTTCCCCAGTCATTTTCTGCCCGGCTTGATTTCTGACATTT
+
A>AABFDFFFFFGGGGGGGGGGGHHHFHGDGFCGFGHGHHHGHFHGHCGHHHGCGCFBGHHHGHFHHHGFHCGG1G1FGHHHHFHHFHGFGGGHHGGEEEEEHHG?CG@CGGH/GHGGHHHHHHHHGHHHG@?DDGGGGGGGHFHHGGGGHGGHG.A.CFGGAEBFFGGGGGGGFFGBFFFEFGBBFFBBBBBBBBB.:EFFFFFFD;;;ABFFFFFFFFF/FFFFFFF/FEA?BBBB?BFFFFF/;BBF/
@M05620:45:000000000-G6HP7:1:1101:8405:7580 1:N:0:107
CATCCTGACCCTGAAGTACCCCATTGAGCATGGCATCGTCACCAACTGGGACGACATGGAGAAGATCTGGCACCACACCTTCTACAACGAGCTGCGCGTGGCCCCGGAGGAGCACCCAGTGCTGCTGACCGAGGCCCCCCTGAACCCCAAGGCCAACAGAGAGAAGATGACTCAGGTGAGGCTCGGCCGACGCCCGTGCTCCTCCCGTCCTTTCCCCAGTCATTTTCTGCCTGGCTTGATTTCTGACATTA
+
CCCCCFFFFFFFGGGGGGGGGGGHHHHHHHHHHHHHHGHHHGHHHGHHHHHHGGGGGHHHHHHHHHHGHHHHHGHHHGGHHHHHHHHHGGDGGHHGGGGGGGHHGGGGGGGGHHHHGGHGHHHHHHHHHHGGGGGGGGGGGGHHHHGGGGHGHHGGGGGGGGGGGGGGGGGGGGGGGGGFGGGGFFFFFFFFFFFFDFFFFFFFFFDEFFFFFFFFFFFFFFFFFFFFFFFFFFFFFFFFFFFFFFFFFF/
@M05620:45:000000000-G6HP7:1:1101:27226:7583 1:N:0:107
ATCTCTATCTCCTAAAAACCTGTTTAGATTTGGAGATAGACCTTCAGGTTTTTCATCATTTTCTGCATGAATTATACATTGACCACGTTCCAGCGTGGTCAGTTTGCAGCATTCTGTTATTTTGTTTGACAGAGTGTCTTGTTGAGAACATATGTAGGACATGATTTTTTCCTGCAACAGGGAAAATAAAGTATAAGTTTTAAAGATTTATTCTTTAATAAAGGATCTCAAAGCCAGCTTTAGAAAAAGGA
+
BCBCCFFFFFFFGGGGGGGGGGHHHFHHHHHHHGHHHHHHHHHHHHHGHHHGGHHHHHHHHHHHHHGHHHHHHHHHHHHHHGGHHHGHHHHHHHGFGGHHHHHHHHHHHHHHHHHHHHHHHHHHHHHHHHGHHHHHHHHHHHHHGHGHHHHHHFHHHGHHHHGHHHHHHGGHHHHHHHHGHGEHHHHHHHHGHHHHHGGGHHGHHHHHGHHHHHHHHHHHGFGHHHHHHGFHHHHHHGHHHHHHHEGHFGH
@M05620:45:000000000-G6HP7:1:1101:18896:7583 1:N:0:107
CATCCTGACCCTGAAGTACCCCATTGAGCATGGCATCGTCACCAACTGGGACGACATGGAGAAGATCTGGCACCACACCTTCTACAACGAGCTGCGCGTGGCCCCGGAGGAGCACCCAGTGCTGCTGACCGAGGCCCCCCTGAACCCCAAGGCCAACAGAGAGAAGATGACTCAGGTGAGGCTCGGCCGACGCCCGTGCTCCTCCCGTCCTTTCCCCAGTCATTTTCTGCCCGGCTTGATTTCTGACATTA
+
CCDDDFFFFFFFGGGGGGGGGGGHHHHHHHHHHHHHHGHHHGHHHGHHHHHHGGGGGHHHHHHHHHHHHHHHHGHHHGGHHHHHHHHHGGGGGHHGGGGGGGHHGGGGGGGGHHHHGGHHHHHHHHHHHHGGGGGGGGGGGGHHHHGGGGHGHHGGGGGGGGGGGGGGGGGGGGGGHGGGGGGGFFFFFFFFFFFFCDFFFFFFFFFFFFFFFFFFFFFFFFFFFFFFFFFFFFCFFFAFFFFFFBFFFF0
@M05620:45:000000000-G6HP7:1:1101:8387:7585 1:N:0:107
CATCCTGACCCTGAAGTACCCCATTGCGCATGGCATCGTCACCAACTGGGTCGACATGGTGAAGCTCTGGCACCACACCTTCTACAACGAGCTGCGCGTGGCCCCGGAGTAGCACCCAGTGCTGCTGACCGAGGCCCCCCTGAACCCCAAGGCCAACAGAGAGCAGATGACTCAGGTGAGGCTCGGCCGACGCCCGGGCTCCTCCCGTCCTTTCCCCAGTCATTTTCTGCCTCGCTTGATTTCTGACATTT
+
1>1>1@11BFF11FA1FDGGGG1FE1100ABAA0GFE0FG/A11/ABG0/00/AAEEH01BGH11111@FH0F/>?/EFH1G12@G1F///>>11>>/>E/<F/</////?F1GBCE//<1@1FD1F1<F/AC?<F.-<--<GGHAC:.:..:..;9.99//C.;//;00099009;/;..=E.@;----;--;--------;9F---9A-;F///9--;B/9//BB/9/9//---99A/9/;9/;/;BF/
@M05620:45:000000000-G6HP7:1:1101:8405:7599 1:N:0:107
CATCCTGACCCTGAAGTACCCCATTGAGCATGGCATCGTCACCAACTGGGACGACATGGAGAAGATCTGGCACCACACCTTCTACAACGAGCTGCGCGTGGCCCCGGAGGAGCACCCAGTGCTGCTGACCGAGGCCCCCCTGAACCCCAAGGCCAACAGAGAGAAGATGACTCAGGTGAGGCTCGGCCGACGCCCGTGCTCCTCCCGTCCTTTCCCCAGTCATTTTCTGCCTGGCTTGATTTCTGACATTT
+
?AABBFBDFFFF4FEBGEGGGGEFFFBFFHFHAFGHH?GHHGHHGEHHFEAGEAGEFHFBHHHBGFH5FDGHHFHG1EFHHGHFFFHF/C1E>3@EEGEE?EHHGG//D/CDHFHHGGCGFFGHFGFFHHDGGCCFDCC@?.GGHFGGDDCEHE.EGGF/9BD.C/BFF09F9B09FFFFGEEA>-.A-->B?B?>B.A.9BEBF9.ADD?BB/BFF.D/B//BBBB9/FFFF..9F-.9/FFF/99//;/
@M05620:45:000000000-G6HP7:1:1101:19303:7659 1:N:0:107
ATCTCTATCTCCTAAAAACCTGTTTAGATTTGGAGATAGACCTTCAGGTTTTTCATCATTTTCTGCATGAATTATACATTGACCACGTTCCAGCGTGGTCAGTTTGCAGCATTCTGTTATTTTGTTTGACAGAGTGTCTTGTTGAGAACATATGTAGGACATGATTTTTTCCTGCAACAGGGAAAATAAAGTATAAGTTTTAAAGATTTATTCTTTAATAAAGGATCTCAAAGCCAGCTTTAGAAAAAGGA
+
ABBBBFFFFFFFGGGCGGGGGGGHHHHHHHHHFHHHHHHFHHHHHHHHHHHGGHHHHHHHHHHHFHFHHHHHHHHHHHHHHGHHHHGHHHHHHHGGGGHHHHHHHHHHHHHHHHHHHHHHHHHHHHHHGHHHHHHHHHHHHHHHGHEHHHHHHHHHHHHHHHHHHHHHHGHHHHHHDHFHFGGHHHHHHHHHHHHGHFFHHFHHHHHHHHHHHHHHHHHHHHFHGHHHHHHHHHHHHGGHHHHEGHGEFDC
@M05620:45:000000000-G6HP7:1:1101:4966:7659 1:N:0:107
CATCCTGACCCTGAAGTACCCCATTGAGCATGGCATCGTCACCAACTGGGACGACATGGAGAAGATCTGGCACCACACCTTCTACAACGAGCTGCGCGTGGCCCCGGAGGAGCACCCAGTGCTGCTGACCGAGGCCCCCCTGAACCCCAAGGCCAACAGAGAGAAGATGACTCAGGTGAGGCTCGGCCGACGCCCGTGCTCCTCCCGTCCTTTCCCCAGTCATTTTCTGCCCGGCTTGATTTCTGACATTA
+
BCCCCFFFFFFFGGGGGGGGGGGHHHHHHHHHHHHHHGHHHGHHHGHHHHHHGGGGGHHHHHHHHHHHHHHHHGHHHGGHHHHHHHHHGGGGGHHGGGGGGGHHGGGGGGGGHHHHGGHHHHHHHHHHHHGGGGGGGGGGGGGHHHGGGGHGHHGGGGGGGGGGGGGGGGGGGGGGGGGGGGGGFFFFFFFFFFFFDFFFFFFFFFFFFFFFFFFFFFFFFFFFFFFFFFFFFFFFFFFFFFFFFFFFFF0
@M05620:45:000000000-G6HP7:1:1101:18351:7659 1:N:0:107
CATCCTGACCCTGAAGTACCCCATTGAGCATGGCATCGTCACCAACTGGGACGACATGGAGAAGATCTGGCACCACACCTTCTACAACGAGCTGCGCGTGGCCCCGGAGGAGCACCCAGTGCTGCTGACCGAGGCCCCCCTGAACCCCAAGGCCAACAGAGAGAAGATGACTCAGGTGAGGCTCGGCCGACGCCCGTGCTCCTCCCGTCCTTTCCCCAGTCATTTTCTGCCCGGCTTGATTTCTGACATTA
+
BBBBBFFFFFFFGGGGFGGGGGEEFGGFHHFFFHHHHGHHFGHGFGHHHFFGGEEGGHHBHHHHHFHGHGHHHGHHHGGHHHHHHHHHGAFCEHGGFGGGGGHHGG@DGCAEHHHHGGHHFGFHHHHFHGGGGGC<EC@CGEFCGHFGDDHGHHGGGGGGGGGGGGGGGGBF0BFGGGGGGGGG=>.D9-;@CADAB.DE/BBFFEFFFFFB9BFFFFF9FBFFFBF/BFFFF=;@D-.:9BFF/BBFBB/
@M05620:45:000000000-G6HP7:1:1101:19319:7672 1:N:0:107
ATCTCTATCTCCTAAAAACCTGTTTAGATTTGGAGATAGACCTTCAGGTTTTTCATCATTTTCTGCATGAATTATACATTGACCACGTTCCAGCGTGGTCAGTTTGCAGCATTCTGTTATTTTGTTTGACAGAGTGTCTTGTTGAGAACATATGTAGGACATGATTTTTTCCTGCAACAGGGAAAATAAAGTATAAGTTTTAAAGATTTATTCTTTAATAAAGGATCTCAAAGCCAGCTTTAGAAAAAGGA
+
BCCCCFFFFFFFGGGGGGGGGGHHHHHHHHHHHHHHHHHHHHHHHHHHHHHGGHHHHIHHHHIIHHHHHHHHHHHHHHHHHHHHHHGHHHHHHHGGGGHHHHHHHHHHHHHHHHHHHHHHHHHHHHHHHHHHHHHHHHHHHHHHHHHHHHHHHHHHHHHHHHHHHHHHHGHHHHHHHHHHHGGHHHHHHHHHHHHHHGHHHHHHHHHHHHHHHHHHHHHHHHHHHHHHHHHHHHHHHGHHHHHHHHHHGGH
@M05620:45:000000000-G6HP7:1:1101:13360:7723 1:N:0:107
CATCCTGACCCTGAAGTACCCCATTGAGCATGGCATCGTCACCAACTGGGACGACATGGAGAAGATCTGGCACCACACCTTCTACAACGAGCTGCGCGTGGCCCCGGAGGAGCACCCAGTGCTGCTGACCGAGGCCCCCCTGAACCCCAAGGCCAACAGAGAGAAGATGACTCAGGTGAGGCTCGGCCGACGCCCGTGCTCCTCCCGTCCTTTCCCCAGTCATTTTCTGCCCGGCTTGATTTCTGACATTA
+
CCDDDFFFFFFFGGGGGGGGGGGHHHHHHHHHHHHHHGHHHGHHHGHHHHHHGGGGGHHHHHHHHHHHHHHHHGHHHGGHHHHHHHHHGGGGGHHGGGGGGGHHGGGGGGGGHHHHGGHGHHHHHHHHHHGGGGGGGGGGGGHHHHGGGGHGHHGGGGGGGGGGGGGGGGGGGGGGHGGGGGGGFFFFFFFFFFFFCFFFFFFFFFFFFFFFFFFFFFFFFFFFFFFFFEFFFFFFFFFFFFFFFBFFFF0
@M05620:45:000000000-G6HP7:1:1101:13338:7723 1:N:0:107
CATCCTGACCCTGAAGTACCCCATTGAGCATGGCATCGTCACCAACTGGGACGACATGGAGAAGATCTGGCACCACACCTTCTACAACGAGCTGCGCGTGGCCCCGGAGGAGCACCCAGTGCTGCTGACCGAGGCCCCCCTGAACCCCAAGGCCAACAGAGAGAAGATGACTCAGGTGAGGCTCGGCCGACGCCCGTGCTCCTCCCGTCCTTTCCCCAGTCATTTTCTGCCCGGCTTGATTTCTGACATTT
+
CCCCCFFFFFFFGGGGGGGGGGGHHHGHHFHHHHHHHGHHHGHHHGHHHHHHGGGGGHHHHHHHHHHHHHHHHGHHHGGHHHHHHHHHGGGGGHHGGGGGGGHHGGGGGGGGHHHHGGHHHHHHFHHHHHGGGGGGGGGGGGHHHHGGGGHGHHGGGGGGGGGGGGGGGGGGGGGGGGGGGGGGFFFFFFFFFFFFDFFFFFFFFFFEFFFFFFFFFFDFFFFFFFFFFFFFFADFFAFFFFFFFFFFBF/
@M05620:45:000000000-G6HP7:1:1101:22375:7742 1:N:0:107
CATCCTGACCCTGAAGTACCCCGGCTTGATTTCTGACATTAGATCGGAAGAGCACACGTCTGAACTCCAGTCACCGGCTATGATCTCGTATGCCGTCTTCTGCTTGAAAAAAAAAAACAGCTCTCGGAGGTTATTTTGCATCGTTGAGCCAGACAGAATGATCCGATGAGCAGTGCTAAACTATTTGATGAAAGGAAGCACCTTTTTATTAAATTTACCTTTTAGCAATCGCCATTCCTACCCTAAAGATC
+
ABAAAFFFFCFFGGGGGGGGGCGGCGGGHHHFHFHFHHHHHHGHHHGGGGHHGHHGHEHHGGHGHFHHGFGHHHHEGGGGGHHHHHFHFAFHHHGEEFFHFHFHFHHHFHFGEGC/>?G<0??1B//A@-.>FHFHH1<<D1..</<<<C/<A<C<//;:0<C;::A.0000/;:BBBFFBFFBBF090;9BB0./99CB9EF0CBFF0BFFFFFFFF/;/;BF//:/9;.;AFE/:BBF/F?BB.//9/B
@M05620:45:000000000-G6HP7:1:1101:15717:7757 1:N:0:107
CATCCTGACCCTGAAGTACCCCATTGAGCATGGCATCGTCACCAACTGGGACGACATGGAGAAGATCTGGCACCACACCTTCTACAACGAGCTGCGCGTGGCCCCGGAGGAGCACCCAGTGCTGCTGACCGAGGCCCCCCTGAACCCCAAGGCCAACAGAGAGAAGATGACTCAGGTGAGGCTCGGCCGACGCCCGTGCTCCTCCCGTCCTTTCCCCAGTCATTTTCTGCCCGGCTTGATTTCTGACATTA
+
AAABBFFFFFFFGGFFGBGGGGGGHHGHHHHHHHHHHGHHGGHGGGHHHHAGGGGGGFGHHHHH3GHHFGHFHFHHHGGHHHHHHHHHG1AEGHHGGGGGCEHHGFG/BFDDHEGHGFGGHHHHFGFHHFCC@CFGGGGGGGGGHHGG.:C.GH.AF?BFGBAEFGGGGGGGGGGGGBFGACEGAFFFFFFFFDFF@AD.FFFFFFD9AAABFBBFFFFFFFBFFBFF9BFE9AAF99.9/;BF:/BFFF/
@M05620:45:000000000-G6HP7:1:1101:15709:7773 1:N:0:107
CATCCTGACCCTGAAGTACCCCATTGAGCATGGCATCGTCACCAACTGGGACGACATGGAGAAGATCTGGCACCACACCTTCTACAACGAGCTGCGCGTGGCCCCGGAGGAGCACCCAGTGCTGCTGACCGAGGCCCCCCTGAACCCCAAGGCCAACAGAGAGAAGATGACTCAGGTGAGGCTCGGCCGACGCCCGTGCTCCTCCCGTCCTTTCCCCAGTCATTTTCTGCCCGGCTTGATTTCTGACATTA
+
CDDDDFFFFFFFGGGGGGGGGGGHHHHHHHHHHHHHHGHHHGHHHGHHHHHHGGGGGHHHHHHHHHHHHHHHHGHHHGGHHHHHHHHHGGGGGHHGGGGGGGHHGGGGGGGGHHHHGGHHHHHHHHHHHHGGGGGGGGGGGGHHHHGGGGHGHHGGGGGGGGGGGGGGGGGGGGGGHGGGGGGGFFFFFFFFFFFFDFFFFFFFFFFEFFFFFFFFFFFFFFFFFFFFFFFFFFFFCABFFFFFFBFFFF0
@M05620:45:000000000-G6HP7:1:1101:23453:7793 1:N:0:107
AGATTACTGCAACAGTTCCCCCTGGACCTGGAAAAGTTTCTTGCCTGGCTTACAGAAGCTGAAACAACTGCCAATGTCCTACAGGATGCTACCCGTAAGGAAAGGCTCCTAGAAGACTCCAAGGGAGTAAAAGAGCTGATGAAACAATGGCAAGTAAGTCAGGCATTTCCGCTTTAGCACTCTTGTGGATCCAATTGAACAATTCTCAGCATTTGTACTTGTAACTGACAAGCCAGGGACAAAACAAAGAT
+
ABABCFFFFFFFGGGGGGGGGGGGHHHHHHHHHHHHGHHHHHHHHHHHHHHHHHHHHHHHHHHHHHHHHHHHHHHHHHHHHHHHHHHHHHGHHHGGGGHHHHHHHHHHGHHHHHHHHHHHHHHGGHGGHHHHHGHHHHGHHHHHHHHHHHHHHGHHHHHHHHHHHHHHHHGGGGGHHHHHHHHHHHHGHHHHHHHGHHGFHHHHHHHHHHHHHHHHHGHHHHHHHHHGHHHHHGGGGGGGGGFGGGGGGGG
@M05620:45:000000000-G6HP7:1:1101:18019:7793 1:N:0:107
ATCTCTATCTCCTAAAAAGGAAGAAAGGGGAGGGAAGATCGGAAGAGCACACGTCTGAACTCCAGTCACCGGCTATGATCTCGTATGCCGTCTTCTGCTTGAAAAAAAAAAAAAATTAAATATTACTTTATTAGTTGTCTTTAGTTATATACAACATGAGACGAGTTAACACAAATTATGTTGTTACAGTAATTGTGGTTGTTCCGTAGGTACATGATGCTATACTAGTTAACTAATGAGTTTGTATAGTA
+
1AAAAFFFFFFFGGAG1BEEB1F00BGF?CFGCGE0E0FGHFGGGHFGHHHHEHHHFBGHHHHFHHHHHHGGGGCHGFGHHHHGEHCGHGEGHGHH1GHHC01BFGG?CG<>/>/011111111111<111<11><0000000==000000000/.::00;0.--.;:000/...09000900/;000900000000./...9;0-9---///;/////99/9////9////////:///9///-/9//;/
@M05620:45:000000000-G6HP7:1:1101:8759:7810 1:N:0:107
CATCCTGACCCTGAAGTACCCCATTGAGCATGGCATCGTCACCAACTGGGACGACATGGAGAAGATCTGGCACCACACCTTCTACAACGAGCTGCGCGTGGCCCCGGAGGAGCACCCAGTGCTGCTGACCGAGGCCCCCCTGAACCCCAAGGCCAACAGAGAGAAGATGACTCAGGTGAGGCTCGGCCGACGCCCGTGCTCCTCCCGTCCTTTCCCCAGTCATTTTCTGCCCGGCTTGATTTCTGACATTA
+
ABBABFFFFFFFFGGGGGGGGGEHHDDGFHFFEHHHHGHHDGHHHEHHGGFHGGFGGHHBGGHGHHHFHHHHHGGHHGGHHHHGHHHHGEGFEHGGGGGGGGHHGGGGGGGGHHHHGGHFGHHHHHHGGHGGGGGEGGDCCGHHHHGGGG.EHHGGGGGGFGGGGGGGFGFGBBBFGFFGGEGFDFEF9-BFFFFFFDF.FFFFFADFFFDBFFFFFFFB9BBFFFB//9FEA>-@BAFF/BFF/9;FFB/
@M05620:45:000000000-G6HP7:1:1101:18011:7811 1:N:0:107
ATCTCTATCTCCTAAAAAGGAAGAAAGGGGAGGGAAGATCGGAAGAGCACACGTCTGAACTCCAGTCACCGGCTATGATCTCGTATGCCGTCTTCTGCTTGAAAAAAAAAAAAAAAAAAACAAAAGCGAGGGGTGCAATAGGAAAAAGTAAAAAAAAAAGAGTAAATACGGAGAAGATACTGAGAAAACATAAGAAAAGTTGAAATCAAATGAGAGGATGGAAGGTGTGAAAGAATGAAAGGTACTATAGG
+
CCCCCFFFFFFFGGGGGGGGFGHHHHHHGGGFGGGHGHHHHGGGGHHHHHHHGHHHGGGHHHHGHGHGGHGGGGGHHGHDHHHGGHHHHGGGHGHHHHHHHGHGHHGGCCB@//>-----..;../...----.-.00;00000/:..000000-----../9000000..;.-./00000000000//.000000://9;000000000000000../0./0/.;00.0000/.000000.000000000
@M05620:45:000000000-G6HP7:1:1101:23440:7811 1:N:0:107
AGATTACTGCAACAGTTCCCCCTGGACCTGGAAAAGTTTCTTGCCTGGCTTACAGAAGCTGAAACAACTGCCAATGTCCTACAGGATGCTACCCGTAAGGAAAGGCTCCTAGAAGACTCCAAGGGAGTAAAAGAGCTGATGAAACAATGGCAAGTAAGTCAGGCATTTCCGCTTTAGCACTCTTGTGGATCCAATTGAACAATTCTCAGCATTTGTACTTGTAACTGACAAGCCAGGGACAAAACAAAGAT
+
?AABBFFFFFFFGGGGGGGGGGGGHHHHHGHHHHHHHHHHHHGHHHHHHHHFHHFHHHHHHHFHHHEEHFHHHHHFHHHHHHHGHGHFHHFHHHGGEEHFHGFHHHGHGHHHHHGHHHHHHFHGGHGEHHHHGEHHHHFFFHHHDGFGFHG2FAGGGHHHHGGGGHHHHH?DFGGHHGHHGHHHFGFDHFGHFGBGHFFFFFHGFHHHFBGHHHHHHGHHGHHHFHGBGFHGAEFGGG?EGGGFFEEFFF;
@M05620:45:000000000-G6HP7:1:1101:14015:7820 1:N:0:107
CATCCTGACCCTGAAGTACCCCATTGAGCATGGCATCGTCACCAACTGGGACGACATGGAGAAGATCTGGCACCACACCTTCTACAACGAGCTGCGCGTGGCCCCGGAGGAGCACCCAGTGCTGCTGACCGAGGCCCCCCTGAACCCCAAGGCCAACAGAGAGAAGATGACTCAGGTGAGGCTCGGCCGACGCCCGTGCTCCTCCCGTCCTTTCCCCAGTCATTTTCTGCCCGGCTTGATTTCTGACATTT
+
CCCCCFFFFFFFGGGGGGGGGGGHHHHHHHHHHHHHHGHHHGHHHGHHHHHHGGGGGHHHHHHHHHHHHHHHHGHHHGGHHHHHHHHHGGGGGHHGGGGGGGHHGGGGGGGGHHHHGGHHHHHHHHHHHHGGGGGGGGGGGGHHHHGGGGHGHHGGGGGGGGGGGGGGGGGGGGGGGGGGGFGGFFFFFDFFFFFFFFFFFFFFFFFADFFFFFFFFFFFFFFFFFFFFEFFDFFFFFFFFFFFFBFFFF0
@M05620:45:000000000-G6HP7:1:1101:11391:7842 1:N:0:107
CATCCTGACCCTGAAGTACCCCGGCTTGATTTCTGACATTAGATCGGAAGAGCACACGTCTGAACTCCAGTCACCGGCTATGATCTCGTATGCCGTCTTCTGCTTGAAAAAAAAAAAAAAAATGCATCACACAACCCCACTAAGCCCCCAGACCCACGACACACAAAAAACTAATGTTCAGCTCTGCCTACTCCCCGACCCCTCCCTGCCTTTCCCCATCCTTTATCTCCCCAGCTTGGCGTCTGCAATTC
+
CCCCCFFFFFFFGGGGGGGGGGGGGGGGHHHHHHGFHGHHHHHHHHGGGGHFHHHHHGHHHGHGHHHHHHGHHHHEEF@EHHFHHHHFGGGHHHFFGHGHHHHFGHGHEHHGGG?<///<--011110<00<.........:00/0.A@-..99...-----/.;..:.-.00000900:0990;009:0/000;.-----.;.../0:.009000/:9/.0000;0;00/./..00/./-.:9.000900
@M05620:45:000000000-G6HP7:1:1101:4545:7858 1:N:0:107
TACCTGTACTGGGGAAGCATTTGAATATCCCCCCATGGTGATGGGGACGGAGAACTGCTCCATAAACACAGGCAACGTGCCTAACTTTCCCGGGAAGATGAAGTCAAAGAGCGACCACAGCTCTTCGGAGGTTATTTTGCATCGGTGAGCCAGACAGAATGATCCGATGAGGGGTGCGAAACTATTTGAGGAAAGGAAGCACCTTTTTATTAAATTTACCTTTTAGCAATCGCCATTCCTACCCTAAAGAT
+
BBBCCFFFFFFFGGGGGGGGGGHHGHHHHHHGGGGGHHGHHHHHHGGGGGGGGHHGHHHHHHHHHHGHHHHHGHHHGHHHHHHGHHHHHHHGGGGGGGHHHHHHHHHGHHHHGGGGGHGHHHHGHHHGGGGGHHHHHHHHHHHGCDGGGGHHHHGHHHHHHHHHHHEEGFHHGGGGGGGGGCGGGGGHGGGFBFFFGFGEGGFFFFFFFFFFFBFFFFFFFFFFFFFFFFFFFFFEFFFFFFFFFFFFFFF
@M05620:45:000000000-G6HP7:1:1101:16371:7894 1:N:0:107
AGATTACTGCAACAGTTCCCCCTGGACCTGGAAAAGTTTCTTGCCTGGCTTACAGAAGCTGAAACAACTGCCAATGTCCTACAGGATGCTACCCGTAAGGAAAGGCTCCTAGAAGACTCCAAGGGAGTAAAAGAGCTGATGAAACAATGGCAAGTAAGTCAGGCATTTCCGCTTTAGCACTCTTGTGGATCCAATTGAACAATTCTCAGCATTTGTACTTGTAACTGACAAGCCAGGGACAAAACAAAGAT
+
A3AABFFFDF4FGGFGGGGGGGGGHHHHHHCHHEHHHHHHHHHHHHHHHHHHHHHHHHHHHHHHHHHHHHHHHHHHHHHHHHHHHHHHHH5GHHGGEGHHHHFHHHHHGHHHHHHHHHHGCC3?EFEGHGHHHGHHHHFHH?GHHHHHHHHHHGHHHHHHHHHGHHHHHHGGGGGGGHHHHHHHHHHGHHHHHBGHHGFHFHHHHHHHHHHHHHHHHHHHHHHHHHHHGHHHHGGGGGGGFG/FGGGGGGG
@M05620:45:000000000-G6HP7:1:1101:15360:7901 1:N:0:107
CATCCTGACCCTGAAGTACCCCATTGAGCATGGCATCGTCACCAACTGGGACGACATGGAGAAGATCTGGCACCACACCTTCTACAACGAGCTGCGCGTGGCCCCGGAGGAGCACCCAGTGCTGCTGACCGAGGCCCCCCTGAACCCCAAGGCCAACAGAGAGAAGATGACTCAGGTGAGGCTCGGCCGACGCCCGTGCTCCTCCCGTCCTTTCCCCAGTCATTTTCTGCCCGGCTTGATTTCTGACATTA
+
CDDDDFFFFFFFGGGGGGGGGGGHHHHHHHHHHHHHHGHHHGHHHGHHHHHHGGGGGHHHHHHHHHHHHHHHHGHHHGGHHHHHHHHHGGGGGHHGGGGGGGHHGGGGGGGGHHHHGGHHHHHHHHHHHHGGGGGGGGGGGGHHHHGGGGHGHHGGGGGGGGGGGGGGGGGGGGGGGGGGGGGGFFFFFFFFFFFFDFFFFFFFFFFFFFFFFFFFFFFFFFFFFFHFFFFFFFFFFFFFFFFFFBFFFF:
@M05620:45:000000000-G6HP7:1:1101:16358:7909 1:N:0:107
AGATTACTGCAACAGTTCCCCCTGGACCTGGAAAAGTTTCTTGCCTGGCTTACAGAAGCTGAAACAACTGCCAATGTCCTACAGGATGCTACCCGTAAGGAAAGGCTCCTAGAAGACTCCAAGGGAGTAAAAGAGCTGATGCAACAATGGCAAGTAAGTCAGGCATTTCCGCTTTAGCACTCTTGTGGATCCAATTGAACAATTCTCAGCATTTGTACTTGTAACTGACAAGCCAGGGACAAAACAAAGAT
+
>3AABFFFBD4DGGFGGGGGGGGFHHHHHGHCGHFHGHHHHHHHHHHHHHHHHHHHHHHHHHEHHHHHHHHHFHHHHHHHGHHHHHHHHHBGHHGGCEHHHHHHAGHHGHHHFHHHHHHHFE?F?FEFH4FFFFHHHHHHH1BFHHHHHHHHHGHHHHHHHHHHHHHHHHGGGGGHGHHHHHHHHFHGHHHHH<GHHGHF<GHHHHHHHHHHHHHHHGHHHFHEHHHFGHHHHGF.EGGGEFBFFGGGFGF
@M05620:45:000000000-G6HP7:1:1101:27580:7979 1:N:0:107
AGATTACTGCAACAGTTCCCCCTGGACCTGGAAAAGTTTCTTGCCTGGCTTACAGAAGCTGAAACAACTGCCAATGTCCTACAGGATGCTACCCGTAAGGAAAGGCTCCTAGAAGACTCCAAGGGAGTAAAAGAGCTGATGAAACAATGGCAAGTAAGTCAGGCATTTCCGCTTTAGCACTCTTGTGGATCCAATTGAACAATTCTCAGCATTTGTACTTGTAACTGACAAGCCAGGGACAAAACAAAGAT
+
AABBBFFFFFFFGGGGGGGGGGGGHHHHHHHHHHHHGHHHHHHHHHHHHHHHHHHHHHHHHHHHHHHHHHHHHHHHHHHHHHHHHGHHHHHHHHGF/EGHHHHHHHHHGHHHHHHHHHHH3FHGG/EFHHHHHGHHHHHHHDGHHGHHHHHHGGHHGHGHGHHHHHHHHHGGGGGHGHHHHHHHHHHGHHHHFHHHHHFFHHHHHHHHGHHHHGHHHHHHHHHEHHHHHGFHHGFGGGGGGGGGGFGGGGB
@M05620:45:000000000-G6HP7:1:1101:20528:7983 1:N:0:107
ATCTCTATCTCCTAAAAACCTGTTTAGATTTGGAGATAGACCTTCAGGTTTTTCATCATTTTCTGCATGAATTATACATTGCCCACGTTCCAGCGTGGTCAGTTTGCAGCATTCTGTTATTTTTTTTGACAGAGTGTCTTGTTGAGAACATATGTAGGACATGATTTTTTCCTGCAACAGGGAAAATAAAGTATAAGTTTTAAAGATTTATTCTTTAATACAGGATCTCAAAGCCAGCTTTAGAAAAAGGA
+
AAAAAFDFFFFFGF1B1BEFF1GHHBFAFHHHB10FG1F1FEHHHFF1FGHGGH2FG2DGHHHDAG2DGGDFGGGFH2DF11BG1FEHHHHB1FEE/EGHFHHHFFHBFHGHHHHHHHHHHHH1>EE//FGG0GFFHGGHEHHFFBGBG0G1@GHF2<GGBG<FHHHHHGHHH1G01?<0FFEFA0FD1<BH0D0<<DDGH<<0=0<GHHHHHHHHBFHC0:0/.<CGH0:CG/C9.CFGGG0;;0;...:
@M05620:45:000000000-G6HP7:1:1101:20547:7995 1:N:0:107
ATCTCTATCTCCTAAAAACCTGTTTAGATTTGGAGATAGACCTTCAGGTTTTTCATCATTTTCTGCATGAATTATACATTGACCACGTTCCAGCGTGGTCAGTTTGCAGCATTCTGTTATTTTGTTTGACAGAGTGTCTTGTTGAGAACATATGTAGGACATGATTTTTTCCTGCAACAGGGAAAATAAAGTATAAGTTTTAAAGATTTATTCTTTAATAAAGGATCTCAAAGCCAGCTTTAGAAAAAGGA
+
AABBBFFFFFFFGGGGGGGGGGHHHDGHHHHHHGFHHHHHHHHHHGGHHGHGGHGHHEHHHHHHHHHFHFHHHHHFHFGHGHHFFHGHHHHFHHGFGGHHHHHHHHHHHHHHHHHGHHHHHHHHHHHHEHHHHHHHHHHHHHHHGGHHHFHHHHHGFHHHHHHGHHHHHCGHHHHFFHHHHGGHHHHHHHHHHGGBDFFGHHGDHHGHHHHHHHHHHHHHBGHHBGHHHHHHHHHGHFHGHBGEHHHG?.C
@M05620:45:000000000-G6HP7:1:1101:7971:8001 1:N:0:107
CATCCTGACCCTGAAGTACCCGGCTTGATTTCTGACATTAGATCGGAAGAGCACACGTCTGAACTCCAGTCACCGGCTATGATCTCGTATGCCGTCTTCTGCTTGAAAAAAAAAAAAAAAACAGCTTACTTATCGGTAGTGTAACAATATCAAATAAGATGATATACAGAATAGTTAACAGACAACTATACGTCTGTGAAATACATGATAGCGTATGTGATTAGAGTCGTATGATCCGCAGCTGATAATAT
+
EEEEEFFFFFFFGGGGGGGGGGGGGGGHHHHHHHGHHHHHHHHHHGGGGHHHHHHHGHHHGHHHHHHHHHHHHHGGGGGHHHHFHHHGGHHHHGGGHGHHHHHHHHHHHHGGGGD<///<>..00111011111.-...</111110:111110:11111111111111<01101111:<0/.//.00111.0.<.<11111100<10111:-.../<1111101010-..//1111..---/00011111
@M05620:45:000000000-G6HP7:1:1101:20528:8002 1:N:0:107
ATCTCTATCTCCTAAAAACCTGTTTAGATTTGGAGATAGACCTTCAGGTTTTTCATCATTTTCTGCATGAATTATACATTGACCACGTTCCAGCGTGGTCAGTTTGCAGCATTCTGTTATTTTGTTTGACAGAGTGTCTTGTTGAGAACATATGTAGGACATGATTTTTTCCTGCAACAGGGAAAATAAAGTATAAGTTTTAAAGATTTATTCTTTAATAAAGGATCTCAAAGCCAGCTTTAGAAAAAGGA
+
CCCCDFFFFFFFGGGGGGGGGGHHHHHHHHHHHHHHHHHHHHHHHHHHHHHGGHHHHHHHHHHIIHHHHHHHHHHHHHHHHHHHHHGHHHHHHHGGGGHHHHHHHHHHHHHHHHHHHHHHHHHHHHHHHHHHHHHHHHHHHHHHHHHHHHHHHHHHHHHHHHHHHHHHHGHHHHHHHHHHHGGHHHHHHHHHHHHHHHHHHHHHHHHHHHHHHHHHHHHHHHHHHHHHHHHHHHHHHGHHHHHGHHHHGGH
@M05620:45:000000000-G6HP7:1:1101:10979:8066 1:N:0:107
CATCCTGACCCTGAAGTACCCCATTGAGCATGGCATCGTCACCAACTGGGACGACATGGAGAAGATCTGGCACCACACCTTCTACAACGAGCTGCGCGTGGCCCCGGAGGAGCACCCAGTGCTGCTGACCGAGGCCCCCCTGAACCCCAAGGCCAACAGAGAGAAGATGACTCAGGTGAGGCTCGGCCGACGCCCGTGCTCCTCCCGTCCTTTCCCCAGTCATTTTCTGCCCGGCTTGATTTCTGACATTA
+
CDDDDFFFFFFFGGGGGGGGGGGHHHHHHHHHHHHHHGHHHGHHHGHHHHHHGGGGGHHHHHHHHHHHHHHHHGHHHGGHHHHHHHHHGGGGGHHGGGGGGGHHGGGGGGGGHHHHGGHHHHHHHHHHHHGGGGGGGGGGGGHHHHGGGGHGHHGGGGGGGGGGGGGGGGGGGGGGGGGGGGGGFFFFFFFFFFFFBFFEFFFFFFFEFFFFFFFFFFFFFFFFFFFFHFFFFFFFFFFFFFFFFFFFFF0
@M05620:45:000000000-G6HP7:1:1101:18873:8080 1:N:0:107
CATCCTGACCCTGAAGTACCCCATTGAGCATGGCATCGTCACCAACTGGGACGACATGGAGAAGATCTGGCACCACACCTTCTACAACGAGCTGCGCGTGGCCCCGGAGGAGCACCCAGTGCTGCTGACCGAGGCCCCCCTGAACCCCAAGGCCAACAGAGAGAAGATGACTCAGGTGAGGCTCGGCCGACGCCCGTGCTCCTCCCGTCCTTTCCCCAGTCATTTTCTGCCCGGCTTGATTTCTGACATTA
+
CCCCCFFFFFFFGGGGGGGGGGGHHHHHHFFFHHHGHGHHGGHHEGHHHHGGGGGGGGHFHGHHHHHGHHHHHGHHHGGHHHHHHHHHGEEGGHGGGGEGGGHHGGGGGGGGHGHHGGHFGGHHHHHHFFGDCCGGGGGGGGGGHHGGGGHGHHGGGGGFFGFGFFGFFGGGGFGEGEFA?E.F=;E9-=@CAFDBDDFEFBFFBEDFFFFFBBFFFBD/;B/BF//9BFFEF=;-C-.99BFFEFBBBB9
@M05620:45:000000000-G6HP7:1:1101:24536:8087 1:N:0:107
CATCCTGACCCTGAAGTACCCCGGCTTGATTTCTGACATTAGATCGGAAGAGCACACGTCTGAACTCCAGTCACCGGCTATGATCTCGTATGCCGTCTTCTGCTTGAAAAAAAAAAAAAAAAAAAAAACAAAAAAGAAAACAATATTAAAAAAAATAATCAAATGAAGCAAACGAATACAAAGACACACATTGAATATAATGAAAGGAGAGAAAGAAGACGACGCAGAAAAATAACGAGGAAGAATGTAGC
+
CDDDDFFFFFFFGGGGGFGGGGGGGGGGHHHHHHHHHHHHHHHHHHGGGGHHHHHHHGHHHGHHHHHHHHHHHHHGGGGGHHHHGHHGFGHHHHGGGHGHHHHHHHHHHHHGGGGF>/><<-<<-<--....<.-.<./:/..000000000---.0000000<0<0000/0:....<:000//:///..000000000000:000./99..000:./0/.-<-----/0/..:00...-<:../<0:000
@M05620:45:000000000-G6HP7:1:1101:13352:8091 1:N:0:107
AGATTACTGCAACAGTTCCCCCTGGACCTGGAAAAGTTTCTTGCCTGGCTTACAGAAGCTGAAACAACTGCCAATGTCCTACAGGATGCTACCCGTAAGGAAAGGCTCCTAGAAGACTCCAAGGGAGTAAAAGAGCTGATGAAACAATGGCAAGTAAGTCAGGCATTTCCGCTTTAGCACTCTTGTGGATCCAATTGAACAATTCTCAGCATTTGTACTTGTAACTGACAAGCCAGGGACAAAACAAAGAT
+
AAABCFFFDDBDGGFBFGGGGGGGFGHHHHHHHHHHHHHHHHHHHHHHHHH3BBGHHHHHHHHHHHHHHHHHHHHHHHHHEFGHHGHHHHFGHHGG@EGGGHFGHHHHGHHHHHHHHHHHHGHGFHGFHFHHHGHHHHGHHGHHHHHHHHHHHGHHHHHHHHGGHHHHHHGGGGGHGHHHHHHHHGGGHHHHHHHHHGGHGHHHHHHHHHHHHHHHHFHGHHHHHHHHHHHHHGGGGGGGGGFGGGGGGFC
@M05620:45:000000000-G6HP7:1:1101:10051:8094 1:N:0:107
CATCCTGACCCTGAAGTACCCGGCTTGATTTCTGACATTAGATCGGAAGAGCACACGTCTGAACTCCAGTCACCGGCTATGATCTCGTATGCCGTCTTCTGCTTGAAAAAAAAAAAAATATCATTTTACCGCTTTTCTTTTTCATTACCTCTTTTGTACCTTCTTTTTTCCCTTAACCCCGCTAATTACACATCCGTTTTCCTGCTTTCTCCTTTACTACTGCCTCTCTCATCCCGCTTCCCTACCCGTCC
+
CCCBCFFFFFFFGGGGGGGGGGGGGGGHHHHHHHHHHHHHHHHHHGGGGGHHHHHHGHHHGHHHHHHHHHHHHGGGGGGHHHF4DFHGGHHHHGGGHGHFHHHHHHHHHHGE<<C<//01111<1<<11<.><..11<=11100000=000<<00<<=D000/00:00-/0000:0009.9;--.000;00;0C/;.0/.9B//;//9:////;/////;///////;/9//;/99--;.9./9:.;...9
@M05620:45:000000000-G6HP7:1:1101:16245:8096 1:N:0:107
AGATTACTGCAACAGTTCCCCCTGGACCTGGAAAAGTTTCTTGCCTGGCTTACAGAAGCTGAAACAACTGCCAATGTCCTACAGGATGCTACCCGTAAGGAAAGGCTCCTAGAAGACTCCAAGGGAGTAAAAGAGCTGATGAAACAATGGCAAGTAAGTCAGGCATTTCCGCTTTAGCACTCTTGTGGATCCAATTGAACAATTCTCAGCATTTGTACTTGTAACTGACAAGCCAGGGACAAAACAAAGAT
+
BBBBBFFFFFDFGGFGGGGGGGGGHHHHHHHHHHHHHHHHHHHHHHHHHHHHHHHHHHHHHHHHHHHHHHHHHHHHHHHHHHHHHHHHHHHHHHGGEEGGGHCFHHHHGHHHHHHHHHHHHHHGEFFFHFHHHGHHHHHHHHHHHHHHHHHHHGHHHHHHHHGHHHHHHHGGGGGHHHHHHHHHHGHGHHHHGHHHHHFHHHHHHHHGHHHHHHHHHHHHHHHGHHHHGHHHGGGGGGGGGGGGGGGGGGF
@M05620:45:000000000-G6HP7:1:1101:13336:8099 1:N:0:107
AGATTACTGCAACAGTTCCCCCTGGACCTGGAAAAGTTTCTTGCCTGGCTTACAGAAGCTGAAACAACTGCCAATGTCCTACAGGATGCTACCCGTAAGGAAAGGCTCCTAGAAGACTCCAAGGGAGTAAAAGAGCTGATGAAACAATGGCAAGTAAGTCAGGCATTTCCGCTTTAGCACTCTTGTGGATCCAATTGAACAATTCTCAGCATTTGTACTTGTAACTGACAAGCCAGGGACAAAACAAAGAT
+
ABAABFFFDFFDGGGBGGGGGGGGGGHHHHHHHHHHFHHHHHHHHHHHGHHAFFHHHHHHHHHHHHHHHHHHHHHHHHHHGGGHHGHHHHFGHHGGEEFFGHFFHHGFGHHHHHHHHHHHHHHGDGGE3GGFHGHHHHGHGHHHHHHHHHHHHGHHHHHHGHHHHHHHHHGGGGGBDHGHHHHHGHGGEFHHHFHHHGHGHGHHHHHHHHHHHHHGHGHHHHHHHHHFHHGHHGGGGGGGGFFFGGEFBFF
@M05620:45:000000000-G6HP7:1:1101:6104:8102 1:N:0:107
AGATTACTGCAACAGTTCCCCCTGGACCTGGAAAAGTTTCTTGCCTGGCTTACAGAAGCTGAAACAACTGCCAATGTCCTACAGGATGCTACCCGTAAGGAAAGGCTCCTAGAAGACTCCAAGGGAGTAAAAGAGCTGATGAAACAATGGCAAGTAAGTCAGGCATTTCCGCTTTAGCACTCTTGTGGATCCAATTGAACAATTCTCAGCATTTGTACTTGTAACTGACAAGCCAGGGACAAAACAAAGAT
+
BBBCCFFFFFFFGGGFGGGGGGGGHHHHHHHGGGHHGHHHHHHHHHHHHHHHHHHHHHHHHHGGHGGHHHHHGGHHGHHHHHGHHFHHHHHHHHGGGGHHHGGHHHHHGHHHHHHGHHHHFFHGGEGEFHHHHGHHHHGHHFFHHFHHHHHHHGHHGHHHHHHHHHHHHHGGGGGHHHGHHHHHHGGGHHHHHHHHHFFFHHHHHHHDGHGHHHHHHGHHHHHEHHHGGFFHHGGGGGGGGFFGFFGGGGF
@M05620:45:000000000-G6HP7:1:1101:6117:8115 1:N:0:107
AGATTACTGCAACAGTTCCCCCTGGACCTGGAAAAGTTTCTTGCCTGGCTTACAGAAGCTGAAACAACTGCCAATGTCCTACAGGATGCTACCCGTAAGGAAAGGCTCCTAGAAGACTCCAAGGGAGTAAAAGAGCTGATGAAACAATGGCAAGTAAGTCAGGCATTTCCGCTTTAGCACTCTTGTGGATCCAATTGAACAATTCTCAGCATTTGTACTTGTAACTGACAAGCCAGGGACAAAACAAAGAT
+
ABBBBFFFFFFDGGGGGGGGGGGGHHHHHHHGHGHHGHHHHHHHHHHHHHHHHHHHFGHHHHHGHHHHHHHHHHHHHHHHHHHHHHHHHHHHHHGGCGHHHHCHHHHHGHHHHHHHHHHHHHHGGEGGHHHHHGHHHHHHHDGHHGHHHHHHHGHHHHHHHHHHHHHHHHGGGGGHHGHHHHHHHGHGHHHHHHHHHHHHFFHHHHHHEHHHHHHHHHHHGHHBHGHHGHHHHGGGGGGGEF/FGGGGGGG
@M05620:45:000000000-G6HP7:1:1101:27410:8124 1:N:0:107
CCTCCTGACCCTGAAGTACCCCATTGAGCATGGCATCGTCACCAACTGGGACGACATGGAGAAGATCTGGCGCCACACCTTCTACAACGAGCTGCGCGTGGCCCCGGAGGAGCACCCAGTGCTGCTGACCGAGGCCCCCCTGAACCCCAAGGCCCACAGAGAGAAGATGACTCAGGTGAGGCTCGGCCGACGCCCGTGCTCCTCCCGTCCTTTCCCCAGTCATTTTCTGCCCGGCTTGATTTCTGCCATTT
+
>3>AAFFFFFFFGGGGGGGGGGGHHGHHHFHHGHHHHGHHHGHHGGHHHHHHGGGGGHH3FGFHHGGH5GH0EEGG1EGHHHHGHH3BEFEGGHHGGGGGGGHHGGG?DGGGGEHHGGGHHHHHHHHHHHGGFGGGGGGGGGB0GGGGF.CEFG..C.C/CF??FGGGG0BFGBFGGGFFFFFFFFEFF-BFFF;--..;BFFFFED.AA?BBFFFFFFFFFFFFFFFFEFFDFAFBB9/FFBFB/9/;B9
@M05620:45:000000000-G6HP7:1:1101:27395:8136 1:N:0:107
CATCCTGACCCTGAAGTACCCCATTGAGCATGGCATCGTCACCAACTGGGACGACATGGAGAAGATCTGGCGCCACACCTTCTACAACGAGCTGCGCGTGGCCCCGGAGGAGCACCCAGTGCTGCTGACCGAGGCCCCCCTGAACCCCAAGGCCAACAGAGAGAAGATGACTCAGGTGAGGCTCGGCCGACGCCCGTGCTCCTCCCGTCCTTTCCCCAGTCATTTTCTGCCCGGCTTGATTTCTGACATTA
+
CCCCCFFFFFFFGGGGGGGGGGGHHHHHHHHHHHHHHGHHHGHHHGHHHHHHGGGGGHHHHHHHHHHHHHHGGGGGHGGHHHHHHHHHGGGGGHHGGGGGGGHHGGGGGGGGHHHHGGHHHHHHHHHHHHGGGGGGGGGGGGHHHHGGGGGGGGGGGGGGGGGGGGGGGGGGGGGGGGGFFFFFFFFFFFFFFFFFCDFFFFFFFFFFFFFFFFFFFFFFFFFFFFFFEFFFFFFFFAFFFFFFFFFFFF0
@M05620:45:000000000-G6HP7:1:1101:12830:8145 1:N:0:107
CATCCTGACCCTGAAGTACCCCATTGAGCATGGCATCGTCACCAACTGGGACGACATGGAGAAGATCTGGCACCACACCTTCTACAACGAGCTGCGCGTGGCCCCGGAGGAGCACCCAGTGCTGCTGACCGAGGCCCCCCTGAACCCCAAGGCCAACAGAGAGAAGATGACTCAGGTGAGGCTCGGCCGACGCCCGTGCTCCTCCCGTCCTTTCCCCAGTCATTTTCTGCCCGGCTTGATTTCTGACATTA
+
DDDDDFFFFFFFGGGGGGGGGGGHHHHHHHHHHHHHHGHHHGHHHGHHHHHHGGGGGHHHHHHHHHHHHHHHHGHHHGGHHHHHHHHHGGGGGHHGGGGGGGHHGGGGGGGGHHHHGGHHHHHHHHHHHHGGGGGGGGGGGGHHHHGGGGHGHHGGGGGGGGGGGGGGGGGGGGGGHGGGGGGGFFFFFFFFFFFFDFDFFFFFFFFEFFFFFFFFFFFFFFFFFHHFFFFFFFFFFFFFFFFFF:FFFF0
@M05620:45:000000000-G6HP7:1:1101:17632:8161 1:N:0:107
AGATTACTGCAACAGTTCCCCCTGGACCTGGAAAAGTTTCTTGCCTGGCTTACAGAAGCTGAAACAACTGCCAATGTCCTACAGGATGCTACCCGTAAGGAAAGGCTCCTAGAAGACTCCAAGGGAGTAAAAGAGCTGATGAAACAATGGCAAGTAAGTCAGGCATTTCCGCTTTAGCACTCTTGTGGATCCAATTGAACAATTCTCAGCATTTGTACTTGTAACTGACAAGCCAGGGACAAAACAAAGAT
+
A3AABFFFDF4DGGFGGGGGGGGGHHHHHHGHFHHHHHHHHHHHHHHHHHHHHHHHHHHHHHHHHHHHHHHHHHHHHHHHHHHHHHHHHHFHHHGGGGHHHHHHEHHHGHHHHHHHHHHHFHEF?CEGHGHHHGHHHHHHHDGHHHHHHHHHGGHHHHHHHHHHHHHHHHGGGGGHHHHHHHHHHHHGHHHHHHHHHHHHHHHHHHHHHHHHHHHHHGHHHGHHHHHHHHHHHGGGGGGGEGFFGGGGFFF
@M05620:45:000000000-G6HP7:1:1101:27437:8206 1:N:0:107
CATCCTGACCCTGAAGTACCCCATTGAGCATGGCATCGTCACCAACTGGGACGACATGGAGAAGATCTGGCACCACACCTTCTACAACGAGCTGCGCGTGGCCCCGGAGGAGCACCCAGTGCTGCTGACCGAGGCCCCCCTGAACCCCAAGGCCAACAGAGAGAAGATGACTCAGGTGAGGCTCGGCCGACGCCCGTGCTCCTCCCGTCCTTTCCCCAGTCATTTTCTGCCCGGCTTGATTTCTGACATTA
+
DDDDDFFFFFFFGGGGGGGGGGGHHHHHHHHHHHHHHGHHHGHHHGHHHHHHGGGGGHHHHHHHHHHHHHHHHGHHHGGHHHHHHHHHGGGGGHHGGGGGGGHHGGGGGGGGHHHHGGHHHHHHHHHHHHGGGGGGGGGGGGHHHHGGGGHGHHGGGGGGGGGGGGGGGGGGGGGGHGGGGGGGFFF.@BBFFFFFFFFFFFFFFFFFFFFFFHFFFFFFFFFFFFHFFFFFFFFFFFFFFFFFFFFFFF0
@M05620:45:000000000-G6HP7:1:1101:27445:8222 1:N:0:107
CATCCTGACCCTGAAGTACCCCATTGAGCATGGCATCGTCACCAACTGGGACGACATGGAGAAGATCTGGCACCACACCTTCTACAACGAGCTGCGCGTGGCCCCGGAGGAGCACCCAGTGCTGCTGACCGAGGCCCCCCTGAACCCCAAGGCCAACAGAGAGAAGATGACTCAGGTGAGGCTCGGCCGACGCCCGTGCTCCTCCCGTCCTTTCCCCAGTCATTTTCTGCCCGGCTTGATTTCTGACATTA
+
ABBBBFFFFFFFGGGGGGGGGGGHHDGHHFHHHHGHHGHHHGHHHGHHHHGHEGGGGHHFHHHGHGHHHHHHHGHHHGGHHHHHHHHHGGGGGHHGGGGGGGHHGGCDGGGGHHHHGCGHEGHHGHHHHHGFGGGGGGGGGECGHHGGDDHGHHGFGGGGGGGGFGGGGGGGGGGGGGGGGGGGFFFFADFFFFFFD?DFFFFFFFFFFFFFFFFFFFDFFBFFFFFF9BFF?DFFF;.BFFFFFFFBFF/
@M05620:45:000000000-G6HP7:1:1101:4235:8231 1:N:0:107
TACCTGTACTGGGGAAGAGCACAGCAATCGCCATTCCTACCCTAAAGATCGAAGAGCACACGTCTGAACTCCAGTCACCGGCTATGATCTCGTATGCCGTCTTCTGCTTGAAAAAAAAAAACTGCTGACCGACTCTCCCCTGAACCCCAACGCCAACACAGAAAAGATGACTCAGTAGCTCCGTGGTCCACCCCCCTTCTTCAGCCGTCCTCTCCCTAGTCGCTTCCCGCCCCGCCTCTCCTCTCCTACCC
+
ABABAFFFFFDFGGGGCGAFGGHFHHHGHEFGGEGFHHHHGHFHHHHFGHFAGFEFHCEGFGAGHCGGFHHHB3GGHHHGEGGGFDHB4FGFFEEGHFCGCGCG??GFGFFH3FG/>D///?1@<1<100</-->1>00.0./0/<<<CE.<--:-:...://///;F000;00000000;/..9-.0000..-;-9.;///////9;-.;///;B9/9/9.-9A./..;9-----;9B//;BF/9///..
@M05620:45:000000000-G6HP7:1:1101:7029:8250 1:N:0:107
CATCCTGACCCTGAAGTACCCCATTGAGCATGGCATCGTCACCAACTGGGACGACATGGAGAAGATCTGGCACCACACCTTCTACAACGAGCTGCGCGTGGCCCCGGAGGAGCACCCAGTGCTGCTGACCGAGGCCCCCCTGAACCCCAAGGCCAACAGAGAGAAGATGACTCAGGTGAGGCTCGGCCGACGCCCGTGCTCCTCCCGTCCTTTCCCCAGTCATTTTCTGCCCGGCTTGATTTCTGACATTA
+
A?ABBFFBFFFFBBGGGGGGGGGHGHFHHHHHHHFHHGHHHGHGHGHHHHHHGEGGGHHHH3GHGHHHHHGHHGHHGGGHHHHBGGEHGGGGGGGECG>EEEHHGGGGGG??EHHHGGHFHFHHHGHEHHGG?DCFGGGGGGHHHHGGGGHEHHG.E./FGFDG/CBFGGGGGGFGGGFGGGGGBBFFBBBB?BBB9;DEFFFFFFFEADAFFFFFF.9BF9FFFFFFEBFFF;B;?;FFFFFFFBBFFF/
@M05620:45:000000000-G6HP7:1:1101:7039:8265 1:N:0:107
CATCCTGACCCTGAAGTACCCCATTGAGCATGGCATCGTCACCAACTGGGACGACATGGAGAAGATCTGGCACCACACCTTCTACAACGAGCTGCGCGTGGCCCCGGAGGAGCACCCAGTGCTGCTGACCGAGGCCCCCCTGAACCCCAAGGCCAACAGAGAGAAGATGACTCAGGTGAGGCTCGGCCGACGCCCGTGCTCCTCCCGTCCTTTCCCCAGTCATTTTCTGCCCGGCTTGATTTCTGACATTA
+
CCCDDFFFFFFFGGGGGGGGGGGHHHHHHHHHHHHHHGHHHGHHHGHHHHHHGGGGGHHHHHHHHHHHHHHHHGHHHGGHHHHHHHHHGGGGGHHGGGGGGGHHGGGGGGGGHHHHGGHHHHHHHHHHHHGGGGGGGGGGGGHHHHGGGGHGHHGGGGGGGGGGGGGGGGGGGGGGHGGGGGGGFFFFFFFFFFFF@DFFFFFFFFFADFFFFFFFFFFFFFFFFFFFHFFFFFFFFFFFFFFFFFFFFF:
@M05620:45:000000000-G6HP7:1:1101:15733:8266 1:N:0:107
CATCCTGACCCTGAAGTACCCCATTGAGCATGGCATCGTCACCAACTGGGACGACATGGAGAAGATCTGGCACCACACCTTCTACAACGAGCTGCGCGTGGCCCCGGAGGAGCACCCAGTGCTGCTGACCGAGGCCCCCCTGAACCCCAAGGCCAACAGAGAGAAGATGACTCAGGTGAGGCTCGGCCGACGCCCGTGCTCCTCCCGTCCTTTCCCCAGTCATTTTCTGCCCGGCTTGATTTCTGACATTA
+
DDDDDFFFFFFFGGGGGGGGGGGHHHHHHHHHHHHHHGHHHGHHHGHHHHHHGGGGGHHHHHHHHHHHHHHHHGHHEGGHHHHHHHHHGGGGGHHGGGGGGGHHGGGGGGGGHHHHGGHGHHHHHHHHHHGGGGGGGGGGGGHHHHGGGDHGHHGGGGGGGGGGGGGGGGGGGGGGHGGGGGGGFFFFFFFFFFFFCFFFFFFFFFFEFFDFFFFFFFFFFFFFFFFFFFFFFFFFFFFFFFFFFFFFFF0
@M05620:45:000000000-G6HP7:1:1101:7026:8279 1:N:0:107
CATCCTGACCCTGAAGTACCCCATTGAGCATGGCATCGTCACCAACTGGGACGACATGGAGAAGATCTGGCACCACACCTTCTACAACGAGCTGCGCGTGGCCCCGGAGGAGCACCCAGTGCTGCTGACCGAGGCCCCCCTGAACCCCAAGGCCAACAGAGAGAAGATGACTCAGGTGAGGCTCGGCCGACGCCCGTGCTCCTCCCGTCCTTTCCCCAGTCATTTTCTGCCCGGCTTGATTTCTGACATTA
+
BCCCCFFFFFFFGGGGGGGGGGGHHHHHHHHHHHHHHGHHHGHHHGHHHHHHGGGGGHHHHHHHHHHHHHHHHGHHHGGHHHHHHHHHGGGGGHHGGGGGGGHHGGGGGGGGHGHHGGHHHHHHHHHHHHGGGGGGGGGGGGHHHHGGGGHGHHGGGGGGGGGGGGGGGGGGGGGGGGGGGGGGFFFFFFFFFFFFBFFFFFFFFFFEFFFFFFFFFFFFFFFFFFFFFFFFFFFFFFFFFFFFFFFFFF/
@M05620:45:000000000-G6HP7:1:1101:15735:8284 1:N:0:107
CATCCTGACCCTGAAGTACCCCATTGAGCATGGCATCGTCACCAACTGGGACGACATGGAGAAGATCTGGCACCACACCTTCTACAACGAGCTGCGCGTGGCCCCGGAGGAGCACCCAGTGCTGCTGACCGAGGCCCCCCTGAACCCCAAGGCCAACAGAGAGAAGATGACTCAGGTGAGGCTCGGCCGACGCCCGTGCTCCTCCCGTCCTTTCCCCAGTCATTTTCTGCCCGGCTTGATTTCTGACATTA
+
CCDDDFFFFFFFGGGGGGGGGGGHHHHHHHHHHHHHHGHHHGHHHGHHHHHHGGGGGHHHHHHHHHHHHHHHHGHHHGGHHHHHHHHHGGGGGHHGGGEGGGHHGGGGGGGGHHHHGGHGHHHHHHHHHHGGGGGGGGGGGGHHHHGGGGHGHHGGGGGGGGGGGGGGGGGGGGGGHGGGGGGGFFFFFFFFFFFFFFFFFFFFFFFFFFFFFFFFFFFFFFFFFHFFFFFFDFFFFFAFFFFFF0FFFF0
@M05620:45:000000000-G6HP7:1:1101:4460:8295 1:N:0:107
AGATTACTGCAACAGTTCCCCCTGGACCTGGAAAAGTTTCTTGCCTGGCTTACAGAAGCTGAAACAACTGCCAATGTCCTACAGGATGCTACCCGTAAGGAAAGGCTCCTAGAAGACTCCAAGGGAGTAAAAGAGCTGATGAAACAATGGCAAGTAAGTCAGGCATTTCCGCTTTAGCACTCTTGTGGATCCAATTGAACAATTCTCAGCATTTGTACTTGTAACTGACAAGCCAGGGACAAAACAAAGAT
+
ABBABFFFFFFFGGGFGGGGGGGGHHHHGHGGHHHHFHHHHHHHHHHGHHHHHHHHHHHHHHHHHHHHHHHHHHHHHHHHHHHHGGHHHHFHHHGGGGHHHHHHGHHHGHHHHHHHHHHHHHHGFGFEGHHGHEHHHHFHGHHHHHHHHGHHHGGHHHHHHHEGHHHHHHGGGGGFFGHHHHHHHGFFHHHHHHHHHGHHFHHHHHHHHHGHHFHHHHFFHFHGHHHHHHHHHGGGAEAFEFFFGGGGEF9
@M05620:45:000000000-G6HP7:1:1101:4478:8297 1:N:0:107
AGATTACTGCAACAGTTCCCCCTGGACCTGGAAAAGTTTCTTGCCTGGCTTACAGAAGCTGAAACAACTGCCAATGTCCTACAGGATGCTACCCGTAAGGAAAGGCTCCTAGAAGACTCCAAGGGAGTAAAAGAGCTGATGAAACAATGGCAAGTAAGTCAGGCATTTCCGCTTTAGCACTCTTGTGGATCCAATTGAACAATTCTCAGCATTTGTACTTGTAACTGACAAGCCAGGGACAAAACAAAGAT
+
AAAAAFFFFFFFGGGGGGGGGGGFHHHHHHHHHHHHGGHHHHFHHHHHHHHHHHGHHHGHHHHHHHHHHHHHHHHHHHHHHHHGHHHCGHHHHHGGGGHHHHHHHHHHGHHHHHGHHHHHHHFGGEGGHHHHHGHHHHHHHHHHHHHHFHHHHGHFHFHHHFHHFHHHHHGGGGGHFHHHHHHHFHHGHHHHHGHHHHHHHHHHHHHHDGHHHHHHHHHHGHHHHHGHHHHHHGGGGGGGGGGGGGGGFFF
@M05620:45:000000000-G6HP7:1:1101:7528:8300 1:N:0:107
AGATTACTGCAACAGTTCCCCCTGGACCTGGAAAAGTTTCTTGCCTGGCTTACAGAAGCTGAAACAACTGCCAATGTCCTACAGGATGCTACCCGTAAGGAAAGGCTCCTAGAAGACTCCAAGGGAGTAAAAGAGCTGATGAAACAATGGCAAGTAAGTCAGGCATTTCCGCTTTAGCACTCTTGTGGATCCAATTGAACAATTCTCAGCATTTGTACTTGTAACTGACAAGCCAGGGACAAAACAAAGAT
+
ABBBBFFFFFFFGGGGGGGGGGGGHHHHHHHHHHHHHHHHHHHHHHHHHHHHHHHHHHHHHHHHHHHHHHHHHHHHHHHHHHHHHHHHHHHHHHGFGGHHGHHHHHHHGHHHHHHHHHHHHHHGGEGFHHHHHGHHHHHHHFGHHHHHHHHHHGHHHHHHHHHHHHHHHHGGGGGHFHHHHHHHHGHGHHHHHHHHHDGFGHHHHHHHHHHHHHHHHHHGHHHHHHHFFGHHHGGGGGGGFFFFGGGGGGG
@M05620:45:000000000-G6HP7:1:1101:23898:8315 1:N:0:107
AAACCAGAAGACATGAGGTCAGCTAGATCGGAAGAGCACACGTCTGAACTCCAGTCACCGGCTATGATCTCGTATGCCGTCTTCTGCTTGAAAAAAAAAAAAAACAACAACACTCTTCAAAACTCATTCTTTTATAAAAATACTCTTTCCCTCACGCTGATGCCACCAACAAGATACCTCCCCCACCTGTTCTGTCAAGCGTCCTCTGCCAAGAAGCATCTCCTGCTACATGCATTATACCAATCGCTCAC
+
AABBBA?FF44FFDGFGBBFEGGHGHHHGHGGGGHHHFHGHGGHHGHHHHHHHHHHHHHGGGGGGHG55FFGFEHHHHGGGHGHHHHHHHAGFFFCFGEE<>//?<///////101111111011111111111111111011100000000/.<.....000000....../;;00000....;.../;0000000009...-://///;/9.///////9////9/////////99/////9/9..../
@M05620:45:000000000-G6HP7:1:1101:19636:8326 1:N:0:107
CATCCTGACCCTGAAGTACCCCATTGAGCATGGCATCGTCACCAACTGGGACGACATGGAGAAGATCTGGCACCACACCTTCTACAACGAGCTGCGCGTGGCCCCGGAGGAGCACCCAGTGCTGCTGACCGAGGCCCCCCTGAACCCCAAGGCCAACAGAGAGAAGATGACTCAGGTGAGGCTCGGCCGACGCCCGTGCTCCTCCCGTCCTTTCCCCAGTCATTTTCTGCCCGGCTTGATTTCTGACATTA
+
CCCCCFFFFFFFGGGGGGGGGGGHHHHHHHHHHHHHHGHHHGHHHGHHHHHHGGGGGHHHHHHHHHHHHHHHHGHHHGGHHHHHHHHHGGGGGHHGGGGGGGHHGGGGGGGGHHHHGGHHHHHHHHHHHHGGGGGGGGGGGGHHHHGGGGHGHHGGGGGGGGGGGGGGGGGGGGGGGGGGGGGGFFFFFFFFFFFFFFFFFFFFFFFFDFFFFFFFFFFFFFFFFFFFFFFFFFFFFFFFFFFFFFFFFF0
@M05620:45:000000000-G6HP7:1:1101:7245:8356 1:N:0:107
CATCCTGACCCTGAAGTACCCCGGCTTGATTTCTGACATTAGATCGGAAGAGCACACGTCTGAACTCCAGTCACCGGCTATGATCTCGTATGCCGTCTTCTGCTTGAAAAAAAAAAAAAAAAAAAAGAAGAAAAAAGAAAAGAATTGACAAAAAAAAGAAAGAAAGAAGCGTAAGAAAGAACATGAGAGAGGATACGATGGGAAGAAAAAAAACAAAACAGAAAGAGAGAAAGGGAAGAGGGATGCAAGGT
+
CCCCDFFFFFFFGGGGGGGGGGGGGGGGHHHHHGHGHHHHHHGHHHGGGGHHHGHFGGGHHGHGGHHHHHGHFHHGGGGGHHHH4FGHGEHHHHGFGHGHHHHHHHFHFHHGGGGF>/>/--<---.../0///.-.<.//:..0000000/..--<..</0/./0/./0-..9.:0/</.//:00<00.<../00....../0..///.---<......</000://..0<0..........:./000.:
@M05620:45:000000000-G6HP7:1:1101:20372:8373 1:N:0:107
CATCCTGACCCTGAAGTACCCCGGCTTGATTTCTGACATTAGATCGGAAGAGCACACGTCTGAACTCCAGTCACCGGCTATGATCTCGTATGCCGTCTTCTGCTTGAAAAAAAAAAAAAAAAAAAAAGAAAACAAATATAAAGAAAAAAAAAAGATAAAGAGAGATAGAAAAGGAAAATCTGAGTAAACTAAAAGAAATATTAAAATGCACAAATGAGACAAAATGAATAAATGCAGAAGAACACAGAACA
+
CBCCDFFFFFFFGGGGGEGGGGGGGGGGHHHHHHHGHHHHGHGHHHGEGGGHHGHFHGGHHGHFGHGHHHGHFHHGGGGGHHGG@GHHGDHHHHGEEHGHHHGHHHHGGHGGGGGC</>/<>-<---...///.:.0000000<.//.--<-<..00000://..00:::0//./</:00000000:000:00:0../00000000000000/.000:00///.000<0<00000000/00////..00//
@M05620:45:000000000-G6HP7:1:1101:20642:8414 1:N:0:107
TACCTGTACTGGGGAAGCATTTGAATATCCCCCCATGGTGATGGGGACGGAGAACTGCTCCATAAACACAGGCAACGTGCCTAACTTTCCCGGGAAGATGAAGTCAAAGAGCGACCACAGCTCTTCGGAGGTTATTTTGCATCGGTGAGCCAGACAGAATGATCCGATGAGGGGTGCGAAACTATTTGAGGAAAGGAAGCACCTTTTTATTAAATTTACCTTTTAGCAATCGCCATTCCTACCCTAAAGAT
+
DDDDDFFFFFFFGGGGGGGGGGHHHHHHHHHGGGGHHHHHHHHHHGGGGGGGGHHHHHHHHHHHHHHHHHHHGHHHGHHHHHHHHHHHHHHGGGGGGHHHHHHHHHHHHHHHGGGGGHHHHHHHHHHGGGGEHHHHHHHHGHHGGGGGHHHHHHGHHHHHHHHHHHGGGHHHGGCEGGGGGGGGGGHGGGGFGGGGGGGGGGFFFFFFFFHFFFFFFFFFFFFFFFFFFFFFFFFEFFFFFFFFFFFFFFF
@M05620:45:000000000-G6HP7:1:1101:7983:8424 1:N:0:107
CATCCTGACCCTGAAGTACCCCATTGAGCATGGCATCGTCACCAACTGGGACGACATGGAGAAGATCTGGCACCACACCTTCTACAACGAGCTGCGCGTGGCCCCGGAGGAGCACCCAGTGCTGCTGACCGAGGCCCCCCTGAACCCCAAGGCCAACAGAGAGAAGATGACTCAGGTGAGGCTCGGCCGACGCCCGTGCTCCTCCCGTCCTTTCCCCAGTCATTTTCTGCCCGGCTTGATTTCTGACATTA
+
ABABBFFFFFFFGGGGGGGGGGGHHHHHHHFHFHHHHGHHHGHHHGHHHHHHGGGGGHHHHHHHHHHHFHHHHGHHHGGHHHHHHHHHGGGGGHHGGGGGGGHHGGGGGGFGHHHHGGHHFHHHHHGHHGGGGGGGGGGGGGHHHHGGGGHGHHGGGGGGGFDGGGGGGGGGGGGFGGGGGGGGFFFFFFFFFFFABDAEFFFFFFF?DFF/B9:BFFFFFFFFFFFFFFFFA-;DA;.BBBFFF/FFFF/
@M05620:45:000000000-G6HP7:1:1101:27050:8428 1:N:0:107
ATCTCTATCTCCTAAAAACCTGTTTAGATTTGGAGATAGACCTTCAGGTTTTTCATCATTTTCTGCATGAATTATACATTGACCACGTTCCAGCGTGGTCAGTTTGCAGCATTCTGTTATTTTGTTTGACAGAGTGTCTTGTTGAGAACATATGTAGGACATGATTTTTTCCTGCAACAGGGAAAATAAAGTATAAGTTTTAAAGATTTATTCTTTAATAAAGGATCTCAAAGCCAGCTTTAGAAAAAGGA
+
CCCDDFFFFFFFGGGGGGGGGGHHHHHHHHHHHGHHHHHHHHHHHHHHHHHGGHHHHHHHHHHHHHGHHHHHHHHHHHHHHGHHHHGHHHHHHHGGGGHHHHHHHHHHHHHHHHHHHHHHHHHHHHHHGHHHHHHHHHHHHHHHHHHGGHHHHHHHHHHHHHHHHHHHHGHHHHHHHHHHHGGGHHHHHHHHHHHHHGHHHHHHHHHHHHHHHHHHHHHHGHHHHHHHHHHGHGHHHGHHHHHHGHGHGGH
@M05620:45:000000000-G6HP7:1:1101:15438:8448 1:N:0:107
AAACCAGAAGACATGAGGTCAGCTAGATCGGAAGAGCACACGTCTGAACTCCAGTCACCGGCTATGATCTCGTATGCCGTCTTCTGCTTGAAAAAAAAAAACCCCTGCTGCACACCCAGTTCTTCTGACCGCGTCCCCCCTGACCCCCCAGGCCACCAGAGACCAGATTACTCCGGTCCTTCTCCCCCTCCGCCCCTGCCCCTCCCCTCCTTTCCCCCGTCCTTTTCTCCCCTGCTTTCTTTCTCCCCTTT
+
AAAAA@AFFFCFFGGFGFBGGGHH1GHHHHGGGFHHHGGHHC0FHEDFGHHHHGBGGGGEGGGFFHHH1GGH?EFCGHEF?0FGEEFDGFE@1DF?GC@<>/?<C/?<FFB0<1GCG//112@?1F11?F///<<<CFE@-.</<BC;--..;9..99.../99/:9009;FB/.----////9//99-9-9AB@-9----9-AAE--9;99BB/:9--999-/;;/9/:BB--AF///9//////9;FA/
@M05620:45:000000000-G6HP7:1:1101:13661:8460 1:N:0:107
TACCTGTACTGGGGAAGCGTGTAGCAATCGCCATTCCTACCCTAAAGATCGGAAGAGCACACGTCTGAACTCCAGTCACCGGCTATGATCTCGTATGCCGTCTTCTGCTTGAAAAAAAAAAAAAGAAAAAAAATGTAAAAAAGTGACGAGAGAAGTAAAAATAAAATAAACTGTATAAGACAAAGCATGAGGAATAAGAAATAATATAATGTCTGAGGTTATGATCACAGGAAACGAGGACGACAAAGTAT
+
DDCDDFFFFFFFGGGGGGGGGGHHHHHHHGGGGGHHHHHHHHHHHHHHHHHGGGGHHHHHHHGHHHGHGHHHHGHHHHHHGGGGGHHGHFHHHFGHHHHGGGHGHHHHHHHGHHHHGGGGG////.0000---.00000<0-.0000..-.-.0/0000:0.00000:0000000000000//://00000/0/000000/0000:000000<0000.//000:000/00..///...--.-----//000
@M05620:45:000000000-G6HP7:1:1101:10626:8465 1:N:0:107
AAACCAGAAGACATGAGGTCAGCTAGATCGGAAGAGCACACGTCTGAACTCCAGTCACCGGCTATGATCTCGTATGCCGTCTTCTGCTTGAAAAAAAAAAAACCCGGAAGATCCCCCCCTGCTGCTTCCCCCTGCCCCCCTTCCCCCCCTCTCCCACCGATATCCGCTCTCTCCCGTTCCTCTCCGCCTCCCCCCTTACCTCCCCCGCCCTTTCCCCCCCCCCTTTCTCCCCCTCTTCCTTTCTCCCCTCC
+
BBABBABFFFFFFGGFGGFGGGHHGHHFHHGGGGHHHFHHHGFHHEFDFHHHHHFHGGGFGGGGHHHHAGHGBEGFHHGGGHGHHGHFHHFH3GHFGFEE<//<//////022?0/?/<-.<><000=<//.-<<...;C-.//9/E---./9;//;.:---@//9..-.9////9..:./9///...9;..:.--./////.99A--;@-9/9BBF.--9>--.;9/;9:9.-..//;;FB/;//9;..9
@M05620:45:000000000-G6HP7:1:1101:5022:8467 1:N:0:107
AAACCAAGCAGACACTCACCGCTACACTCTTTCCCTACACGACGCTCTGCCGAAGACATGAGGTCAGCTAGATCGGAAGAGCACACGTCTGAACTCCAGTCACCGGCTATGATCTCGTATGCCGTCTTCTGCTTGAAAAAAAAAAAAAAAAAACAAGAAAAAGTATTGAAATAGAAAACGTAAAGAAAAAGAAAAAATGACCACACAAAATAGTGGAAAGTCAGATCGAAAAACATCGAAGATGTAGTAAA
+
BCBCCBBFCFCFGGGGGGGGGGGGGHHHHHHHHHHHHHHHGGGGGGGHHHHGGGGGHHHHHHHHHHGHHHHHHHHGGGGHHHHHHHGHGHGHHHHHHHHHHFFGGGGGGHHHF3FHHGGHHHHGGGHGHHHHHHHGGGGGDGGGDA;:--9??...//;//..:00000000000:9//-.;..00.//9...//.-.00000....:..00000.000.009:000..:.-...;09//..00000:000
@M05620:45:000000000-G6HP7:1:1101:13764:8476 1:N:0:107
CATCCTGACCCTGAAGTACCCCATTGAGCATGGCATCGTCACCAACTGGGACGACATGGAGAAGATCTGGCACCACACCTTCTACAACGAGCTGCGCGTGGCCCCGGAGGAGCACCCAGTGCTGCTGACCGAGGCCCCCCTGAACCCCAAGGCCAACAGAGAGAAGATGACTCAGGTGAGGCTCGGCCGACGCCCGTGCTCCTCCCGTCCTTTCCCCAGTCATTTTCTGCCCGGCTTGATTTCTGCATTAG
+
CDDDDFFFFFFFGGGGGGGGGGGHHHHHHHHHHHHHHGHHHGHHHGHHHHHHGGGGGHHHHHHHHHHHHHHHHGHHHGGHHHHHHHHHGGGGGHHGGGGGGGHHGGGGGGGGHHHHGGHFHHHHHHHHGHGGGGGGGGGGGGHHHHGGGGHGHHGGGGGGGGGGGGGFGGGGGGGGGGGGGGGGFFFFACFFFFFF@DFFFFFFFFFEDFDFFFFFFFFFFFFFFFFFFFFFFFFFFABFFFFFBB0BFB<
@M05620:45:000000000-G6HP7:1:1101:5011:8484 1:N:0:107
AAACCAAGCAGACACTCACCGCTACACTCTTTCCCTACACGACGCTCTGCCGAAGACATGAGGTCAGCTAGATCGGAAGAGCACACGTCTGAACTCCAGTCACCGGCTATGATCTCGTATGCCGTCTTCTGCTTGAAAAAAAAAAAACCAAAAAGCATAAGTAGCAGCAATGAAGAAACATTATCACGCTAATAATTGTCGTACATGTATGAAAAGGTCTGGCTTCATGCTACTAGGTGAGACTCTGAAGT
+
ABCCCBBFCFFFGGGGGGGGGGGGGHHHHHHHHHHHHHHHGGGGGGGHHHHGGGGGHHHHHHHHHHHHHHHHHHHGGGGHHHHHHHGHHHGHHHHHHHHHHHHHGGGGGHHH3BFGHGGHGHHGGGHGHHHHHHHFHHHFCGGGC<-...:..;..:;C000000;09:;000000////0099000.....00000000.9...0000000000/.9:0;/0/./000000;:00/000.0000000000
@M05620:45:000000000-G6HP7:1:1101:13775:8492 1:N:0:107
CATCCTGACCCTGAAGTACCCCATTGAGCATGGCATCGTCACCAACTGGGAAGACATGGAGAAGATCTGGCACCACACCTTCTACAACGAGCTGCGCGTGGCCCCGGAGGAGCACCCAGTGCTGCTGACCGAGGCCCCCCTGAACCCCAAGGCCAACAGAGAGAAGATGACTCAGGTGAGGCTCGGCCGACGCCCGTGCTCCTCCCGTCCTTTCCCCAGTCATTTTCTGCCCGGCTTGATTTCTGCATTAG
+
BABBBFFFCFCFGGGCGGGGGGGHFGHFGHFFHHHHHGHHEEHHHGHHHFF3AFGHHHFFHHHHGHHGFGHHHGHFHGGH3GGHFHFHEE1EEFGG@E/>CCFE@ECE<@GGHHFGGGF1@F@GFGHFHFCGGC@FG@DGGEHHHHGGGGHGHHHHGGGGFFGGGGGGGGGGGFGGGFGFGFGFGG.A@==-?B?B-9D.9FFFFE.;;D.BB9BFF.AFF:/9:FBFFFFF.-@-@BA/9FFB/BBFBF;
@M05620:45:000000000-G6HP7:1:1101:6673:8504 1:N:0:107
CATCCTGACCCTGAAGTACCCCGGCTTGATTTCTGACATTAGATCGGAAGAGCACACGTCTGAACTCCAGTCACCGGCTATGATCTCGTATGCCGTCTTCTGCTTGAAAAAAAAAAAAAAAGAAAAAAATAGACAGAAAAAAGCTAAATTGAAAAGGGAAACATAAGAAATGAGTCTAAAAAAGTGGATAGTGAAATAAGCTGAATAACAGAAAAGAATGAGCACGTAGTTACAAAATAACCTTATGACCC
+
CCCDDFFFFFFFGGGGGGGGGGGGGGGGHHHHHHHHHHHHHHHHHHGGGGHHHGHHHGHHHGGHHHHHHHHHHHHGGGGGHHHHFHHHGGHHHHGFGHGHHHHHHHHHGHHGGGGF>></<.<<000--.00000//00/.-.:00000000;00/....9//009000/900000000900-.000000000000000000009000000/00/:..000000.-./.9000000.0000000000000/
@M05620:45:000000000-G6HP7:1:1101:12479:8522 1:N:0:107
TACCTGTACTGGGGAAGCATTTGAATATCCCCCCATGGTGATGGGGACGGAGAACTGCTCCATAAACACAGGCAACGTGCCTAACTTTCCCGGGAAGATGAAGTCAAAGAGCGACCACAGCTCTCCGGAGGTTATTTTGCATCGTTGGGCCAGACAGAAGGATCCGTTGAGGGGTGCGAACCTATTTGAGGAAGGGAAGCACTTTTTTATTAATTTTACTTTTTACAAATCGCCATTCTTACCTTAAAGAC
+
CDDDDFFFFFFFGGGGGGGGGGHHHHHHHHHGGGGHHHHHHHHHHGGGGGGGGHHHHHHHHHHHHHHHHHHHGHHHGHHHHHHHHHHHHHHGGGGGGHHHHHGHHHHHHHHHGGGGGHHHHHHH22?//><E01?GH=11111>..00->....<//C00..0;/..0..=GG?.-.-;A--/0;F000=:CF.;.A..9:B0FFFF-.;0;F0BF00B0BFF0.00;000.;:.;0;00;BF00;F000/
@M05620:45:000000000-G6HP7:1:1101:8191:8525 1:N:0:107
AGATTACTGCAACAGTTCCCCCTGGACCTGGAAAAGTTTCTTGCCTGGCTTACAGAAGCTGAAACAACTGCCAATGTCCTACAGGATGCTACCCGTAAGGAAAGGCTCCTAGAAGACTCCAAGGGAGTAAAAGAGCTGATGAAACAATGGCAAGTAAGTCAGGCATTTCCGCTTTAGCACTCTTGTGGATCCAATTGAACAATTCTCAGCATTTGTACTTGTAACTGACAAGCCAGGGACAAAACAAAGAT
+
AABBBFFFFFDFGGGGGGGGGGGGHHHHHGHHHHHHHHHHHHHHHHHHHHHHHHHHHHHHHHHGHHHHHHHHHGHHFHHHHHHHHHHHHHGHHHGFFGHGHGFHHHHHGHHHHHHGHHHFGHHGGFGGHHHHHGHHHHHHHFGHHHHHHHHHHGHHHHFHHHGHEHHHHHGGGGGHFHHHHHHHH=GGHHGFHHHHH0DFGHFHHHHHHHFGFHHHHHHHHFHHHHHEHHHHGGGGGGGGGGGGGGGGFFB
@M05620:45:000000000-G6HP7:1:1101:17095:8543 1:N:0:107
CATCCTGACCCTGAAGTACCCCATTGAGCATGGCATCGTCACCAACTGGGACGACATGGAGAAGATCTGGCACCACACCTTCTACAACGAGCTGCGCGTGGCCCCGGAGGAGCACCCAGTGCTGCTGACCGAGGCCCCCCTGAACCCCAAGGCCAACAGAGAGAAGATGACTCAGGTGAGGCTCGGCCGACGCCCGTGCTCCTCCCGTCCTTTCCCCAGTCATTTTCTGCCCGGCTTGATTTCTGACATTA
+
ABBBBFFFFFFFGGGFGGGGGGGHHHGGFHFHHHHHHGHHHGHHGGHHHHFHGGGGGHHEFHHHGHHHHHHHHGHHHGGHGHHHHHGHGFEFGHGGGGEGCFHHGGGGGGGGHHHHGGHHHHHHHHHHHHGFFGGGGGGGGGGGHHGGGGHEHHGGGGFGGGDEGGEBGGGGGGFGGGGFGGFGC=EF=@BDFFB;@;999BBFFFFFFFFFFFFFFFFFFFFFFFFBFFFFDDFADAABBFFFF/B/B9/
@M05620:45:000000000-G6HP7:1:1101:17084:8559 1:N:0:107
CATCCTGACCCTGAAGTACCCCATTGAGCATGGCATCGTCACCAACTGGGACGACATGGAGAAGATCTGGCACCACACCTTCTACAACGAGCTGCGCGTGGCCCCGGAGGAGCACCCAGTGCTGCTGACCGAGGCCCCCCTGAACCCCAAGGCCAACAGAGAGAAGATGACTCAGGTGAGGCTCGGCCGACGCCCGTGCTCCTCCCGTCCTTTCCCCAGTCATTTTCTGCCCGGCTTGATTTCTGACATTA
+
BCCCCFFFFFFFGGGGGGGGGGGHHHHHHGHHHHHHHGHHHGHHHGHHHHHHGGGGGHHHHFHHHHHHHHHHHGHHHGGHHHHHHHHHGGGGGHHGGGGGGGHHGGGGFGGGHHHHGGHHHHHHHHHHHHGGGGGGGGGGGGHHHHGGGGHGHHGGGGGBBBEFFGGBGGGFGGGGGGGGGGEFDFFFACFFFFFF-ADFFFFFFFFEFFFFFFFFFFFFFFFFFFFFFFFFFFFFFCFFFFFFF0BFFF9
@M05620:45:000000000-G6HP7:1:1101:18015:8563 1:N:0:107
TACCTGTACTGGGGAAGCATTTGAATATCCCCCCATGGTGATGGGGACGGAGAACTGCTCCATAAACACAGGCAACGTGCCTAACTTTCCCGGGAAGATGAAGTCAAAGAGCGACCACAGCTCTTCGGAGGTTATTTTGCATCGGTGAGCCAGACAGAATGATCCGATGAGGGGTGCGAAACTATTTGAGGAAAGGAAGCACCTTTTTATTAAATTTACCTTTTAGCAATCGCCATTCCTACCCTAAAGAT
+
DDCCDFFFFFFFGGGGGGGGGGHHHHHHHHHGGGGHHHHHHHHHHGGGGGGGGHHHHHHHHHHHHHHHHHHHGGHHGHHHHHHHHHHHHHHGGGGGGHHHHHHHHHHHHHHHGGGGGHHHHHHHHHHGGGGEHHHHHHHHGHHGGGGGGHHHHGGHHHHHHHHHHHGGGHHHGGCEGGGGGGGGGHHHGGGFFGGGGGGGGGFFFFFFFFHFFFFFFFFFFFFFFFFFFFFFFFFFFFFFFFFFFFFFFFF
@M05620:45:000000000-G6HP7:1:1101:5446:8566 1:N:0:107
TACCTGTACTGGGGAAGCATTTGAATATCCCCCCATGGTGATGGGGACGGAGAACTGCTCCATAAACACAGGCAACGTGCCTAACTTTCCCGGGAAGATGAAGTCAAAGAGCGACCACAGCTCTTCGGAGGTTATTTTGCATCGGTGAGCCAGACAGAATGATCCGATGAGGGGTGCGAAACTATTTGAGGAAAGGAAGCACCTTTTTATTAAATTTACCTTTTAGCAATCGCCATTCCTACCCTAAAGAT
+
CCCCCFFFFFFFGGGGGGGGGGHHFGHGHFGGGGGHHHHHGHHHHGGGGGGGGHHHHHHHHHHHHGHHHHHHGHHHGHHHHHHHHHHHHHHGGGGGGHHHHHHGGHHHHHHHGGGGGHHHHHHHHHHGGGGGFHHHHHHHHHHG.>EGGHGGHHGHHHHHHHHHHHGGGGHGGGC@EGGGGGGGGGGGGGGGGGGGGFFGFGFFFFFFFFFFFBFFFBFFFFFFFFFEFFFEEFFFFFFFFFFFFFFFFFF
@M05620:45:000000000-G6HP7:1:1101:9704:8572 1:N:0:107
CATCCTGACCCTGAAGTACCCCATTGAGCATGGCATCGTCACCAACTGGGACGACATGGAGAAGATCTGGCACCACACCTTCTACAACGAGCTGCGCGTGGCCCCGGAGGAGCACCCAGTGCTGCTGACCGAGGCCCCCCTGAACCCCAAGGCCAACAGAGAGAAGATGACTCAGGTGAGGCTCGGCCGACGCCCGTGCTCCTCCCGTCCTTTCCCCAGTCATTTTCTGCCCGGCTTGCTTTCTGACATTA
+
ABBBBFBFFFFFCEFEGGGGGGGHHHHHGDGFGGFGHAFGCEHBAEGHFAAHCEEEGHHEFGFHEGHHGGHFGEHHEGGHHHHGHFGHEGGGGHHGGGGGGGHHGGCGGGGGHHHHGGHHHHHHHHCFHHGGGGGGGGGGGGBHHHGG.ACEGH?FGEFGGGGFGGFGGGGGGGGGGEGGGEGGBBFF;BBBBBBB;ADEFFFFFFFFFFFBFFFFFFDFFBFFFFFFBFFFD;?@B;.:BFFFB9BBFF/
@M05620:45:000000000-G6HP7:1:1101:3818:8572 1:N:0:107
ATCTCTATCTCCTAAAAACCTGTTTAGATTTGGAGATAGACCTTCAGGTTTTTCATCATTTTCTGCATGAATTATACATTGACCACGTTCCAGCGTGGTCAGTTTGCAGCATTCTGTTATTTTGTTTGACAGAGTGTCTTGTTGAGAACATATGTAGGACATGATTTTTTCCTGCAACAGGGAAAATAAAGTATAAGTTTTAAAGATTTATTCTTTAATAAAGGATCTCAAAGCCAGCTTTAGAAAAAGGA
+
CCCCCFFFFFFFGGGGGGGGGGHHHHHHHHHHHHHHHHHHHHHHHHHHHHHGGHHHHIHHHHHHGHHHHHHHHHHHHHHHHGHHHHGHHHHHHHGGGGHHHHHHHHHHHHHHHHHHHHHHHHHHHHHHHHHHHHHHHHHHHHHHHHHHHHHHHHHHHHHHHHHHHHHHHGHHHHHHHHHHHGGHHHGHGHHHGHHHHHHHHHHHHHHHHHHHHHHHHHHHHHHGHHHHHHHHHHHHHGHHHHGGGHHHGGH
@M05620:45:000000000-G6HP7:1:1101:9725:8578 1:N:0:107
CATCCTGACCCTGAAGTACCCCATTGAGCATGGCATCGTCACCAACTGGGACGACATGGAGAAGATCTGGCACCACACCTTCTACAACGAGCTGCGCGTGGCCCCGGAGGAGCACCCAGTGCTGCTGACCGAGGCCCCCCTGAACCCCAAGGCCAACAGAGAGAAGATGACTCAGGTGAGGCTCGGCCGACGCCCGTGCTCCTCCCGTCCTTTCCCCAGTCATTTTCTGCCCGGCTTGATTTCTGACATTA
+
BCCDDFFFFFFFGGGGGGGGGGGHHHHHHHHHHHHHHGHHHGHHHGHHHHHHGGGGGHHGHHHHHHHHHHHHHGGHHGGHHHHHHHHHGGGGGHHGGGGGGGHHGGGGGGGGHHHHGGHGHHHHHHHHHHGGGGGGGGGGGGHHHHGGGGHGHHGGGGGGGGGGGGGGGGGGGGGGGGGGGGGGFFFFFFFFFFFFFFFFFFFFFFFFFFFFFFFFFFFFFFFFFFFFFFFFFFFFFFFFFFFFFFFFFF0
@M05620:45:000000000-G6HP7:1:1101:23734:8583 1:N:0:107
AAACCAAGCAGACACTCACCGCTACTGGAGTTAAGACATGAGGTCAGCTAGATCGGAAGAGCACACGTCTGAACTCCAGTCACCGGCTATGATCTCGTATGCCGTCTTCTGCTTGAAAAAAAAAAAAAAAAAAAAAAAAAAAAGAGAATTAAAGAGAAAAGTGAAAAAATAAAAAATAGAAAGTAATGGGAAAGGAAGGAGTGATAGTAGAGAAGGAGGAGTTGAGCAATAGTAGTAAGAAGAGTGGAGGA
+
BCCCDBCFCFFFGGGGGGGGGGGGGHHHGHHHHHHHHHHHHHHHHHHHHHHGHHHGGGGHHHHHFHGHHHGHGHHHHHHHHHHHGGGGGHHHHEHHHGGHHHHEEEHGHHHHHHHFGHHHGGGDF>><----:-------9--9.//00000000//009/0000009-.000:0-.0;0000090000./0...//..../.0000::00090/..9...//00000/000009000:00/0.00.0...
@M05620:45:000000000-G6HP7:1:1101:7882:8587 1:N:0:107
AGATTACTGCAACAGTTCCCCCTGGACCTGGAAAAGTTTCTTGCCTGGCTTACAGAAGCTGAAACAACTGCCAATGTCCTACAGGATGCTACCCGTAAGGAAAGGCTCCTAGAAGACTCCAAGGGAGTAAAAGAGCTGATGAAACAATGGCAAGTAAGTCAGGCATTTCCGCTTTAGCACTCTTGTGGATCCAATTGAACAATTCTCAGCATTTGTACTTGTAACTGACAAGCCAGGGACAAAACAAAGAT
+
CCCCCFFFFFFFGGGGGGGGGGGGHHHHHHHHHHHHGHHHHHHHHHHHHHHHHHHHHHHHHHHHHHHHHHHHHHHHHHHHHHHHHHHHHHHHHHGGGGHHHHHHHHHHGHHHHHHHHHHHHHHGGEGGHHHHHGHHHHHHHBGHHHHHHHHHHGHHHHHHHHHHHHHHHHGGGGGHGHHHHHHHHGHGHHHHGGHHHGFHGHHHHHHHHHHHHHHHHHHHHGHGHHHHHHHHHGGGGGGGGGGGGGGGGGG
@M05620:45:000000000-G6HP7:1:1101:8413:8594 1:N:0:107
ATCTCTATCTCCTAAAAAGGAAGAAAGGGGAGGGAAGATCGGAAGAGCACACGTCTGAACTCCAGTCACCGGCTATGATCTCGTATGCCGTCTTCTGCTTGAAAAAAAAAAAATAAATCAGACAAAATTTCACCGGAAAGATAACCACACAATACCCTAATCTGTCCTGCATCACATCCTGCCACCTTCATGTCACGTCCTACAAAGCACTCACACGATCAGCGTCGCCTCTCTACACGCTAAGTCGTTCA
+
BBBBBFFFFFFFGGFFGGGCFGH44BGCEEGEGCEHGHHHDEFGEHHGHHHGGFHFFGFHHHHHFDGHFHGEEGGHHHF4BGGGDFFEHG?EGFHHFF4?ECFHHG?EC/B>A01111111110000<1111<1.----./<000/0.....00/0/0//000000:00/90;00000/00/./0..0/0090000.....0/99//././//;/;--...//...--.../9////..-...///:.../
@M05620:45:000000000-G6HP7:1:1101:7896:8602 1:N:0:107
AGATTACTGCAACAGTTCCCCCTGGACCTGGAAAAGTTTCTTGCCTGGCTTACAGAAGCTGAAACAACTGCCAATGTCCTACAGGATGCTACCCGTAAGGAAAGGCTCCTAGAAGACTCCAAGGGAGTAAAAGAGCTGATGAAACAATGGCAAGTAAGTCAGGCATTTCCGCTTTAGCACTCTTGTGGATCCAATTGAACAATTCTCAGCATTTGTACTTGTAACTGACAAGCCAGGGACAAAACAAAGAT
+
@BBBCFFFFFFFGGGGGGGGGGGGHHHHHGHGHHHHHHHHHHHHGHHEHHHHHHGHHHHHHHHHHHHHHHHHHHHHHHHHHHHHHGHHHHFHHHGGGGHHHHGHGHHHGHHHHHGHHHHHHHHGGGGEFHGHHGHHHHHHG?DGHHHHHHHGHGHHGHFGFGFHHHHHHHGGGGGHHHHHHHHHH>GFGHHHHHHHHGHHHFHHHHHHEHFFHGHHHHHGHHHHGCCCFGHFHGGGGBGGEFGFGGEFGGB
@M05620:45:000000000-G6HP7:1:1101:22240:8611 1:N:0:107
AGATTACTGCAACAGTTCCCCCTGGACCTGGAAAAGTTTCTTGCCTGGCTTACAGAAGCTGAAACAACTGCCAATGTCCTACAGGATGCTACCCGTAAGGAAAGGCTCCTAGAAGACTCCAAGGGAGTAAAAGAGCTGATGAAACAATGGCAAGTAAGTCAGGCATTTCCGCTTTAGCACTCTTGTGGATCCAATTGAACAATTCTCAGCATTTGTACTTGTAACTGACAAGCCAGGGACAAAACAAAGAT
+
BBBCCFFFFFFFGGGFGGGGGGGGHHHHHHHHHHHHGHHHHHHHHHHHHHHHHHHHHHHHHHHHHHHHHHHHHHHHHHHHFHHHHHHHHHDFGHGFGGHHHHFHHHHHGHHHHHHHHHHHHHHGGHGGHHHHHGHHHHGHHHHHHHHHHHHHHGHGHHHHHHHHHHHHHHGGGGGHHHGHHHHHHHHGHHHHGHHHHGFFGHHHHHHFHHGHHHHHHHHHHHHGHHHHHHHHHGFGGGGGGGGFGGGGGGF
@M05620:45:000000000-G6HP7:1:1101:15678:8638 1:N:0:107
AGATTACTGCAACAGTTCCCCCTGGACCTGGAAAAGTTTCTTGCCTGGCTTACAGAAGCTGAAACAACTGCCAATGTCCTACAGGATGCTACCCGTAAGGAAAGGCTCCTAGAAGACTCCAAGGGAGTAAAAGAGCTGATGAAACAATGGCAAGTAAGTCAGGCATTTCCGCTTTAGCACTCTTGTGGATCCAATTGAACAATTCTCAGCATTTGTACTTGTAACTGACAAGCCAGGGACAAAACAAAGAT
+
BBBBBFFFFFDFGGGGGGGGGGGGHHHHHHHHHHHHGHHHHHHHHHHHHHHHHHHHHHHHHHHHHHHHHHHHHHHHHHHHHHHHHHHHHHHHHHGGGFHHHHHHHHHHGHHHHHHHHHHHHHHGEFFGHHHHHGHHHHHHHHHHHHHHHHHHHGHHHHHHHHHHHHHHHHGGGGGHHHHHHHHHHGHGHHHHHFHHHHHGHHHHHHHHHHHHHHHHHHHHHGHGHHHGGHHHHGGGGGGGGGFFGGGGGGG
@M05620:45:000000000-G6HP7:1:1101:15682:8656 1:N:0:107
AGATTACTGCAACAGTTCCCCCTGGACCTGGAAAAGTTTCTTGCCTGGCTTACAGAAGCTGAAACAACTGCCAATGTCCTACAGGATGCTACCCGTAAGGAAAGGCTCCTAGAAGACTCCAAGGGAGTAAAAGAGCTGATGAAACAATGGCAAGTAAGTCAGGCATTTCCGCTTTAGCACTCTTGTGGATCCAATTGAACAATTCTCAGCATTTGTACTTGTAACTGACAAGCCAGGGACAAAACAAAGAT
+
AABBBFFFFFFFGGFGGGGGGGGGHHHHHHHHHHHHGHHHHHHHHHHHHHHHHHHHHHHHHHHHHHHHHHHHHHHHHHHHFHHHHGHHHHFHHHGGGGHHGHEFHHHHGHHHHHHHHHHHHHHGE?EEHFHHHGHHHHHHHGHHHHHHHHHHHGHHHHHHFHHHHHHHHHGGGGGHHHHHHHHHHGGGHHHHHHHHHGGFHHHGHHHHHHHHHHHHHHHHHGC0CGHHGGGHHGGGGGGGGGGGGGGGFGF
@M05620:45:000000000-G6HP7:1:1101:20911:8696 1:N:0:107
AGATTACTGCAACAGTTCCCCCTGGACCTGGAAAAGTTTCTTGCCTGGCTTACAGAAGCTGAAACAACTGCCAATGTCCTACAGGATGCTACCCGTAAGGAAAGGCTCCTAGAAGACTCCAAGGGAGTAAAAGAGCTGATGAAACAATGGCAAGTAAGTCAGGCATTTCCGCTTTAGCACTCTTGTGGATCCAATTGAACAATTCTCAGCATTTGTACTTGTAACTGACAAGCCAGGGACAAAACAAAGAT
+
>A3AAFFFFDFFFGGGGGGGGGGGHHHHHHHGHHHHGHHHHHHHHHHHGHHHHHHHFHHHHHHFHHHHHHHHGHHHGHHHHHHHGHHHHHHHHHGGGGHHHHGHFHHHGHHHHHHGHHHHHGHGGEGEHHHHHGHHHGHHHFHGHHHHGHHHGGHHGHFHHHHHHHHHHFGGGGGHHHHHHHHGHGHGHHGHHHHHHFFFFHGGGHHGHGFHHHHHHHHGGFHFHHHFFHHHHGGGFDEEAFBFGEGEGGF
@M05620:45:000000000-G6HP7:1:1101:14735:8713 1:N:0:107
TACCTGTACTGGGGAAGCATTTGAATATCCCCCCATGGTGATGGGGACGGAGAACTGCTCCATAAACACAGGCAACGTGCCTAACTTTCCCGGGAAGATGAAGTCAAAGAGCGACCACAGCTCTTCGGAGGTTATTTTGCATCGGTGAGCCAGACAGAATGATCCGATGAGGGGTGCGAAACTATTTGAGGAAAGGAAGCACCTTTTTATTAAATTTACCTTTTAGCAATCGCCATTCCTACCCTAAAGAT
+
CCCCCFFFFFFFGGGGGGGGGGHHHHHHHHHGGGGHHHGHHHHHHGGGGGGGGHHHHHHHHHHHHHHHHHHHGHHHGHHHHHHHHHHHHHHGGGGGGHHHGHHHHHHHHHHHGGGGGHHGHHHHHHHGGGGCHHHHHHHHGHHGGGGGHHHHHHGHHHHBHHHHHHGGGHHHGGACEFDFGGGGGGGGGGGBFFGGFFFGGGFFFFFFFFFFFFFFFFFFFFFFFFFFFFFFFFFFFFFFFFFFFFFFFFF
@M05620:45:000000000-G6HP7:1:1101:25781:8721 1:N:0:107
CATCCTGACCCTGAAGTACCCCATTGAGCATGGCATCGTCACCAACTGGGACGACATGGAGAAGATCTGGCACCACACCTTCTACAACGAGCTGCGCGTGGCCCCGGAGGAGCACCCAGTGCTGCTGACCGAGGCCCCCCTGAACCCCAAGGCCAACAGAGAGAAGATGACTCAGGTGAGGCTCGGCCGACGCCCGTGCTCCTCCCGTCCTTTCCCCAGTCATTTTCTGCCCGGCTTGATTTCTGACATTT
+
BBBBBFFFFFFFG4FGGGGGGGGHHHGHHHHHGHHHHGHHHGHHHGHHHHHHGGGGGHGGFFHHFHHHHHHHHGHHHGGHHHHHHHHHGGGGGHGGGGEGGGHHGGGGGGGGHHHHGGHGFHHHFHGGGHGGGGGGGGGGGGHEHHGGFDGEHHGEFEGGGFDAFFFFFGGGGGGGGGFFGFGFFFFFF--BAFFA@A?EFFBFFFF.;A.BFFFFF.9;B/:BBBFBFBBE999B;D.:BFB/9/;99F/
@M05620:45:000000000-G6HP7:1:1101:14722:8727 1:N:0:107
TACCTGTACTGGGGAAGCATTTGAATATCCCCCCATGGTGATGGGGACGGAGAACTGCTCCATAAACACAGGCAACGTGCCTAACTTTCCCGGGAAGATGAAGTCAAAGAGCGACCACAGCTCTTCGGAGGTTATTTTGCATCGGTGAGCCAGACAGAATGATCCGATGAGGGGTGCGAAACTATTTGAGGAAAGGAAGCACCTTTTTATTAAATTTACCTTTTAGCAATCGCCATTCCTACCCTAAAGAT
+
DDDDDFFFFFFFGGGGGGGGGGHHHHHHHHHGGGGHHHGGHHHHHGGGGGGGGHHHHHHHHHHHHHHHHHHHGHHHGHHHHHHHHHHHHHHGGGGGGHHHHHHHHHHHHHHHGGGGGHHGHHHHHHHGGGGEHHHHHHHHGHHGGGGGHHHHHHGGHHHHHHHHHHGGGHHHGGEEGGDGGGGGGGGGGGGCFFGGGGGGGGFFFFFFFHHHFFFFFFFFFFFFFFFFFFFFFFFFFFFFFFFFFFFFFFF
@M05620:45:000000000-G6HP7:1:1101:6726:8748 1:N:0:107
AGATTACTGCAACAGTTCCCCCTGGACCTGGAAAAGTTTCTTGCCTGGCTTACAGAAGCTGAAACAACTGCCAATGTCCTACAGGATGCTACCCGTAAGGAAAGGCTCCTAGAAGACTCCAAGGGAGTAAAAGAGCTGATGAAACAATGGCAAGTAAGTCAGGCATTTCCGCTTTAGCACTCTTGTGGATCCAATTGAACAATTCTCAGCATTTGTACTTGTAACTGACAAGCCAGGGACAAAACAAAGAT
+
BAABBFFFFFFFGGGGGGGGGGGGHHHHHHHHHHHHGHHHHHHHHHHHHHHHHHHHHHHHHHHHHHHHHHHHHHHHHHHHHHHHHHHHHHHHHHGGGGHHGHFFHHHHGHHHHHHHHHHGHHHGGEGFHHHHHGHHHHHHH?GHHHHHHHHHHGHHHHGHHHHHHHHHHHGGGGGHBGHHHHHGHFHGHHHHHHHGHBDFGHHHHHHHHHGHHHHHHHHHHFHFHHHFFFHHGEGGGGGGEFCFGEEFGGG
@M05620:45:000000000-G6HP7:1:1101:10677:8752 1:N:0:107
TACCTGTACTGGGGAAGCATTTGAATATCCCCCCATGGTGATGGGGACGGAGAACTGCTCCATAAACACAGGCAACGTGCCTAACTTTCCCGGGAAGATGAAGTCAAAGAGCGACCACAGCTCTTCGGAGGTTATTTTGCATCGGTGAGCCAGACAGAATGATCCGATGAGGGGTGCGAAACTATTTGAGGAAAGGAAGCACCTTTTTATTAAATTTACCTTTTAGCAATCGCCATTCCTACCCTAAAGAT
+
DDCDDFFFFFFFGGGGGGGGGGHHHHHHHHHGGGGHHHGHHHHHHGGGGGGGGHHHHHHHHHHHHHHHHHHHGGHHGHHHHHHHHHHHHHHGGGGGGHHHHHHHHHHHHHHHGGGGGHHHHHHHHHHGGGGEHHHHHHHHGHHGDEGGHGHHHHGHHHHFHHHHHHFGGHHHGGEFGGGGGGGGGGHHGGGGGFFGGGGGGGFFFFFFFHFFFFFFFFFFFFFFFFHFFFFFFFFEFFFFFFFFFFFFFFF
@M05620:45:000000000-G6HP7:1:1101:8579:8758 1:N:0:107
AGATTACTGCAACAGTTCCCCCTGGACCTGGAAAAGTTTCTTGCCTGGCTTACAGAAGCTGAAACAACTGCCAATGTCCTACAGGATGCTACCCGTAAGGAAAGGCTCCTAGAAGACTCCAAGGGAGTAAAAGAGCTGATGAAACAATGGCAAGTAAGTCAGGCATTTCCGCTTTAGCACTCTTGTGGATCCAATTGAACAATTCTCAGCATTTGTACTTGTAACTGACAAGCCAGGGACAAAACAAAGAT
+
AABBBFFFFFFFGGGGGGGGGGGDHHHFHHHHHHHHGHHHHHHHHHHHHHHGHHHGHHHHHHHGHHHHHHGHHHHHHHHHHHHHHHHFHHFHHHGGFGHHHHHHHHHHGHGHHGHHHHHGHEGGGEGEGFFHHFGHHHGGFBFFFFEGHHHHHGHHFHGHFHHHHHHHHHGGGGGHFGDFHHHHHGHDGGHHGBGGHGFFGFHHGHHDFFBGFHHHHGHHHFHFHHGHFHGFGGFGGGGG?9CAFEGGGGB
@M05620:45:000000000-G6HP7:1:1101:5444:8767 1:N:0:107
TACCTGTACTGGGGAAGCATTTGAATATCCCCCCATGGTGATGGGGACGGAGAACTGCTCCATAAACACAGGCAACGTGCCTAACTTTCCCGGGAAGATGAAGTCAAAGAGCGACCACAGCTCTTCGGAGGTTATTTTGCATCGGTGAGCCAGACAGAATGATCCGATGAGGGGTGCGAAACTATTTGAGGAAAGGAAGCACCTTTTTATTAAATTTACCTTTTAGCAATCGCCATTCCTACCCTAAAGAT
+
BBABCFFFFFFFGGFGGGGGGGHHFGHHHHHGGGGHHHBGGHHHHGGGGGGGGGHHHHHHHGHGHGHHHGHHGHGGEHHHHHHHHHHHHHHGGGCGGHHHHHHHHHHGHHHHFGGGCHHHHHHHHGHGGGGCGHHHHHHHGHHGGFGGHHHHHHGGHHHHHHHHHHEGGHHHGG:DADDCGGGGGGGGGGGCBFFAFFGGGGFFFFFFFFFFF9FFFFFFFFFFFFEFFFFEFFDEFFFFFF;FFFFFFFF
@M05620:45:000000000-G6HP7:1:1101:5456:8781 1:N:0:107
TACCTGTACTGGGGAAGCATTTGAATATCCCCCCATGGTGATGGGGACGGAGAACTGCTCCATAAACACAGGCAACGTGCCTAACTTTCCCGGGAAGATGAAGTCAAAGAGCGACCACAGCTCTTCGGAGGTTATTTTGCATCGGTGAGCCAGACAGAATGATCCGATGAGGGGTGCGAAACTATTTGAGGAAAGGAAGCACCTTTTTATTAAATTTACCTTTTAGCAATCGCCATTCCTACCCTAAAGAT
+
CCCCCFFFFFFFGGGGGGGGGGHFFGHHHHHGGGGHHHGHGHHHHGGGGGGGGGHHHHHHHHHHHHHHHHHHGGHHGHHHHHHHHHHHHHHGGGGGGHHHHHHHHHHHHHHHGGGGGHHHHHHHHHHGGGGGHHHHHHHHGHHGGEGGHHHHHHGGHHHHHHHHHHGGGHHHGGEEGGGFGGGGGGGGGGGGGGGFGGGGGGFFFFFFFFFFFFFFFFFFFFFFFFFEFFFFFFFFFFFFFFFFFFFFFFF
@M05620:45:000000000-G6HP7:1:1101:7898:8794 1:N:0:107
CATCCTGACCCTGAAGTACCCCATTGAGCATGGCATCGTCACCAACTGGGACGACATGGAGAAGATCTGGCACCACACCTTCTACAACGAGCTGCGCGTGGCCCCGGAGGAGCACCCAGTGCTGCTGACCGAGGCCCCCCTGAACCCCAAGGCCAACAGAGAGAAGATGACTCAGGTGAGGCTCGGCCGACGCCCGTGCTCCTCCCGTCCTTTCCCCAGTCATTTTCTGCCCGGCTTGATTTCTGACATTA
+
CCCCCFFFFFFFGGGGGGGGGGGHHHHHHHHHHHHHHGHHHGHHHGHHGHHHGGGGGHHHHHHHHHHHHHHHHGHHHGGHHHHHHHHHGGGGGHHGGGGGGGHHGGGGGGGGHHHHGGHGHHHHHHHHHHGGGGGGGGGGGGHHHHGGGGHGHHGGGGGGGGGGGGGGGGGGGGGGGGGGGGGGFFFFFFFFFFFFBDFFFFFFFFFEFFFFFFFFFFFBFFFFFFFFFFFFFFFFFFFFBFFFFFFFFF0
@M05620:45:000000000-G6HP7:1:1101:27236:8800 1:N:0:107
TACCTGTACTGGGGAAGCATTTGAATATCCCCCCATGGTGATGGGGACGGAGAACTGCTCCATAAACACAGGCAACGTGCCCAACTTTCCCGGGAAGATGAAGTCAAAGAGCGACCACAGCTCTTCGGAGGTTATTTTGCATCGGTGAGCCAGACAGAATGATCCGATGAGGGGTGCGAAACTATTTGAGGAAAGGAAGCACCTTTTTATTAAATTTACCTTTTAGCAATCGCCATTCCTACCCTAAAGAT
+
BBBBBFFFFFFFGGGGGGGGGGFHHHHHHHHGGGGHCGBGGGHHHGGGGGGGGHHHHHHHHHHHHHHHHHHHGHHHGHHHHFHHGHHHHHHGGGCGGHHHGHHGHHHHHHHHFCGGGHHHHHHHHGHGEFGEHHHHHHHGFHHGGGGCGFHHHHGHHCGHHHHHHHEGGHHHGGEDDD;BAGGFGGGGFEF099;CB/9EFFFFFFFFFFFFFFFFFFFFFFFF9FFFFFFFFFFEFFFFFFFFFFFBFFF
@M05620:45:000000000-G6HP7:1:1101:26203:8805 1:N:0:107
CATCCTGACCCTGAAGTACCCCATTGAGCATGGCATCGTCACCAACTGGGACGACATGGAGAAGATCTGGCACCACACCTTCTACAACGAGCTGCGCGTGGCCCCGGAGGAGCACCCAGTGCTGCTGACCGAGGCCCCCCTGAACCCCAAGGCCAACAGAGAGAAGATGACTCAGGTGAGGCTCGGCCGACGCCCGTGCTCCTCCCGTCCTTTCCCCAGTCATTTTCTGCCCGGCTTGATTTCTGACATTA
+
DDDDDFFFFFFFGGGGGGGGGGGHHHHHHHHHHHHHHGHHHGHHHGHHHHHHGGGGGHHHHHHHHHHHHHHHHGHHHGGHHHHHHHHHGGGGGHHGGGGGGGHHGGGGGGGGHHHHGGHHHHHHHHHHHHGGGGGGGGGGGGHHHHGGGGHGHHGGGGGGGGGGGGGGGGGGGGGGGGGGGGGGFFFFFFFFFFFFFFFFFFFFFFFFFFFFFFFFFFFFFFFHFHFFFFFFFFFFFFFFFFFFFFFFFF0
@M05620:45:000000000-G6HP7:1:1101:27223:8821 1:N:0:107
TACCTGTACTGGGGAAGCATTTGAATATCCCCCCATGGTGATGGGGACGGAGAACTGCTCCATAAACACAGGCAACGTGCCCAACTTTCCCGGGAAGATGAAGTCAAAGAGCGACCACAGCTCTTCGGAGGTTATTTTGCATCGGTGAGCCAGACAGAATGATCCGATGAGGGGTGCGAAACTATTTGAGGAAAGGAAGCACCTTTTTATTAAATTTACCTTTTAGCAATCGCCATTCCTACCCTAAAGAT
+
CCCCCFFFFFFFCFGGGGGGGGHHHHHHHHHGGGGHHHHHHHHHHGGGGGGGGHHHHHHHHHHHHHHHHHHHGHHHGHHHH3FGGHHHHHHGGGGGGHHHGHHHHHHHHHHHGGGGGHHHHHHHHHHGGGGEHHHHHHHGFHHGGGGGHHHFHHGHHHHHHHHHHHGGGHHGGG.@DGGGGGGGGGGGGGGCFFGFFGGGFFFFFFFFFFFFFFFFFFBFFFFFFFFEFFFFFFDFFFFFFFAFFFFFFFF
@M05620:45:000000000-G6HP7:1:1101:11283:8828 1:N:0:107
CATCCTGACCCTGAAGTACCCCATTGAGCATGGCATCGTCACCAACTGGGACGACATGGAGAAGATCTGGCACCACACCTTCTACAACGAGCTGCGCGTGGCCCCGGAGGAGCACCCAGTGCTGCTGACCGAGGCCCCCCTGAACCCCAAGGCCAACAGAGAGAAGATGACTCAGGTGAGGCTCGGCCGACGCCCGTGCTCCTCCCGTCCTTTCCCCAGTCATTTTCTGCCCGGCTTGATTTCTGACATTA
+
BBBBBFFFFFFFGGGFGGGGGGGHHHHHHHHHHHHHHGHHHGHGHGHHHHGGGGGGGHHFHHHGGFHHHHHHHGHHGGGHHHGHHHHHGGGGGHHGGGEEFGFHGGFGGGGGHHHHGGHHFHHHHHHHHHGGGGGGGGGCGGGHHHGGGGHGHHGGGGGGGGGGFGGGGGGGEGFFGFFFGGGGFFFF=FFFFFFCBDDFEFFFFFFFFFFFFFFFFFFFFFFFFFFF/BFEF=BC;AAFFFEB/:FFFF/
@M05620:45:000000000-G6HP7:1:1101:14224:8892 1:N:0:107
AGATTACTGCAACAGTTCCCCCTGGACCTGGAAAAGTTTCTTGCCTGGCTTACAGAAGCTGAAACAACTGCCAATGTCCTACAGGATGCTACCCGTAAGGAAAGGCTCCTAGAAGACTCCAAGGGAGTAAAAGAGCTGATGAAACAATGGCAAGTAAGTCAGGCATTTCCGCTTTAGCACTCTTGTGGATCCAATTGAACAATTCTCAGCATTTGTACTTGTAACTGACAAGCCAGGGACAAAACAAAGAT
+
AABBBFFFFF4BGGGGGGGGGGGGHHHHHHHHHHHHHHHHHHHHHHHHHHHHHHHHHHHHHHHHHHHHHHHHHHHHHHHHHHHHHHHHHHHHHHGGGGHHHHCHHHHHGHHHHHHHHHHHHHHFA?EEHHHHHGHHHHHHHHHHHHHHHHHHHGHHHHHHHHHHHHHHHHGGGGGHHHHHHHHHHGHGHHHHHFHHHHGGHHHHHHHHHHHHHHHHHFHHHHHHHHHHHHHHHGGGGGGGGGGGGGGGFGG
@M05620:45:000000000-G6HP7:1:1101:14228:8910 1:N:0:107
AGATTACTGCAACAGTTCCCCCTGGACCTGGAAAAGTTTCTTGCCTGGCTTACAGAAGCTGAAACAACTGCCAATGTCCTACAGGATGCTACCCGTAAGGAAAGGCTCCTAGAAGACTCCAAGGGAGTAAAAGAGCTGATGAAACAATGGCAAGTAAGTCAGGCATTTCCGCTTTAGCACTCTTGTGGATCCAATTGAACAATTCTCAGCATTTGTACTTGTAACTGACAAGCCAGGGACAAAACAAAGAT
+
BBAAAFFFBFFFGGEGGGGGGGGFHHHHGGHHHHHHFHHHHHGHHHHHHHHHHHHHHHHHHHHHHHHHHHHHGHHHHHHHGHFHHHHHHHGHHHFFGGHHGH?EGHHHGHHHHHHGHHHHHCHGD?EEHHHHHGHHHHHHHGHHHHHHHHHGHGFGHHHHHGHHHHHHHHGGGGGHHHHHHHHHHGFGGHHHHBGGHGFFHHHHHHHHHHGHHGFHHGHHHGHFHHHECHHHGGGGGGGGGGGFFGGGGGC
@M05620:45:000000000-G6HP7:1:1101:6671:8919 1:N:0:107
AAACCAAGCAGACACTCACCGCTACACTCTTTCCCTACACGACGCTCTGCCGAAGACATGAGGTCAGCTAGATCGGAAGAGCACACGTCTGAACTCCAGTCACCGGCTATGATCTCGTATGCCGTCTTCTGCTTGAAAAAAAAAAAAAAAAAAATAAAAAAAAAATGATAAAATTATAGAGAAAAAAAAGTAACAGATAGCAAAAAGCAAACTATAGTATGAAGAAATAAAAGCCTAGTACTGAGTAACAA
+
BCCCDBBFCFFFGGGGGGGGGGGGGHHHHHHHHHHHGHGHGGGGGGGHHHHGGGGGHHHHGHHHHHHHHHHHHHHGGGGGHHHHHHGHHHGHGHHHHHHHHHHHGGGGGHHHGGHHHGGHHHHGGFHGHHHHHHHGGHHHG-@CA<:;:----9.0000:9---9.00099000000000;:00/.-9:.009000/00000:0/...:/0.0:00000000:00/900000;..90/9000000000000
@M05620:45:000000000-G6HP7:1:1101:8718:8958 1:N:0:107
AGATTACTGCAACAGTTCCCCCTGGACCTGGAAAAGTTTCTTGCCTGGCTTACAGAAGCTGAAACAACTGCCAATGTCCTACAGGATGCTACCCGTAAGGAAAGGCTCCTAGAAGACTCCAAGGGAGTAAAAGAGCTGATGAAACAATGGCAAGTAAGTCAGGCATTTCCGCTTTAGCACTCTTGTGGATCCAATTGAACAATTCTCAGCATTTGTACTTGTAACTGACAAGCCAGGGACAAAACAAAGAT
+
A@AABFFFFFFFGGGGGGGGGGGGGHHHHHFHHHHHHHHHHHHHHHHHHHHHHHHHHHHHHHHHHHHHHHHHHHHHHHHHHHHHHHHHHHDHHHGGGGHHHHCGHHHHGHHHHHGHHHHHGHHGGEGGHBGHHGHHHGHHHHHHHHHHHHHGHGHHHHGHHGHGHHHHGHGGGGGHFHGHHHHHHGHGHHHHF0DGHGFFHHHHHHHHHHHHHHHHHGHGHFHGHHHFHHHHHGGGGGGGEFGFGGGGGGG
@M05620:45:000000000-G6HP7:1:1101:24829:8981 1:N:0:107
AAACCAAGCAGACACTCACCGCTACTGGAGTTAAGACATGAGGTCAGCTAGATCGGAAGAGCACACGTCTGAACTCCAGTCACCGGCTATGATCTCGTATGCCGTCTTCTGCTTGAAAAAAAAAAAATACACATTTTCTTATTCATCCCCTATGTCATACATTCCTTTTTCCTCCATCCTTTCCCATCACTTCTCCTTTTTAACTCTTTATTCTTTCCTACCCCCTCTCACCTCCCTCTTTCTACCCCCTC
+
BBBBBABFBBFFGGGGGGGGGGGGGCHHGFHGHHFGHHHHHHHHHHHGHFHHHHGGGGGGHHHFHHGHHBFHFHHHHHHHHHHHGEGFEFFGG4GDGFEHHEFGEFHGHGHGHGHFFHHHFCDC<//0?111111111=1111111><../.0000000=000=000000:000//00.000:0000:0000099000090.9000000009B0090C00;...-99999/./;;..;./:////;..--9
@M05620:45:000000000-G6HP7:1:1101:18877:9028 1:N:0:107
AGATTACTGCAACAGTTCCCCCTGGACCTGGAAAAGTTTCTTGCCTGGCTTACAGAAGCTGAAACAACTGCCAATGTCCTACAGGATGCTACCCGTAAGGAAAGGCTCCTAGAAGACTCCAAGGGAGTAAAAGAGCTGATGAAACAATGGCAAGTAAGTCAGGCATTTCCGCTTTAGCACTCTTGTGGATCCAATTGAACAATTCTCAGCATTTGTACTTGTAACTGACAAGCCAGGGACAAAACAAAGAT
+
A3AABFFFDF@DGGGGGGGGGGGGHHHHHHHHHHHHHHHHHHHHHHHHHHHHHHGHHHHHHHHHHHHHHHHHHHHHHHHHHHHHHHHHHHGHHHGGEGHHHHHHFHHHGHHHHHHHHHHHHH3F>FFGHDGHHGHHHHHHH2FHHHHHHHHHHGHHHHHHHHHHHHHHHHGGGGGHHHHHHHHHHGHGHHHHG<GGHHHHBHHHHHHHHHHHHHHHHHHHHGHHHHHHHHHHGGGGGBGGGGBFGGFGFBF
@M05620:45:000000000-G6HP7:1:1101:3578:9033 1:N:0:107
CATCCTGACCCTGAAGTACCCCATTGAGCATGGCATCGTCACCAACTGGGACGACATGGAGAAGATCTGGCACCACACCTTCTACAACGAGCTGCGCGTGGCCCCGGAGGAGCACCCAGTGCTGCTGACCGAGGCCCCCCTGAACCCCAAGGCCAACAGAGAGAAGATGACTCAGGTGAGGCTCGGCCGACGCCCGTGCTCCTCCCGTCCTTTCCCCAGTCATTTTCTGCCCGGCTTGATTTCTGACATTA
+
CCCCCFFFFFFFGGGGGGGGGGGHHHHHHHHHGHHHHGHHHGHHHGHFFHHHGGGGGHHGHHHHHHHHHHHHHGHHHGGHHHHHHHHHGGGGGHHGGFEGGGFHGGGGGGGGHGHGGGHFGHHHHHGGHHGGGGGGGGGGGGHHGHGGGGHGHHGGGGGGGGGGGGFFGGGGGGGGGGGGGGGGFFEFFABFFFFF-ADFFFFFFFF:DFFFFFFFFFFFFFFFFFFFFFFFDFFFFFFFFFFFFFFFFF0
@M05620:45:000000000-G6HP7:1:1101:15883:9038 1:N:0:107
AAACCAAGCAGACACTCACCGCTACTGGAGTTAAGACATGAGGTCAGCTAGATCGGAAGAGCACACGTCTGAACTCCAGTCACCGGCTATGATCTCGTATGCCGTCTTCTGCTTGAAAAAAAAAAAATCACCCTCTCCTCTATTCTCCCCTCCCTCTTCTCCACCAATACCCCCCCCCCTTCCCCCTCCCTCCCCCTCCTACCCTCCCACCGCCCCCCACCCTTCTCGCCCCTCCCTCGCCTTCCCCCCTC
+
CCCCCCCFCFFFGGGGGGGGGGGGGHGHGHHHHHHHHHHHHHHHHHHGHHHHHHHGGGGHHHHHHHGHHHGHHHHHHHHHHHHHGGGGGHHHHDGHHGGHHHHGEGHGGHFHHHHGHHHHGGGGG<>0?1?0<..0001<11111100/</.../</000000/::.00000.---:---.//9/:-..A//..9.-;./00.;0;../.9.-------:9../90;.;-.-...;//---..:///.--;
@M05620:45:000000000-G6HP7:1:1101:18893:9038 1:N:0:107
AGATTACTGCAACAGTTCCCCCTGGACCTGGAAAAGTTTCTTGCCTGGCTTACAGAAGCTGAAACAACTGCCAATGTCCTACAGGATGCTACCCGTAAGGAAAGGCTCCTAGAAGACTCCAAGGGAGTAAAAGAGCTGATGAAACAATGGCAAGTAAGTCAGGCATTTCCGCTTTAGCACTCTTGTGGATCCAATTGAACAATTCTCAGCATTTGTACTTGTAACTGACAAGCCAGGGACAAAACAAAGAT
+
BABBAFFFFF@FGGEGGGGGGGGGGHHHHHHHHHHHGHHHHHHHHHHGHHHHHHHHHHHHHHHHHHHHHHHHHHHHHHHHHHGHHGHHHHHHHHGEGGHHHHHHHHHHGHHHHHHHHHHHHHHFEFEEHGHHHGHHHHGHHFGHHHHHHHHHHGHHHHHHHHHHHHHHHHGGGGGHHHGHHHHHHGGGHHHHGCHHHFHHHHHHHHHHHHGHHHHHHGHHHHHHHHHHGHGHHGGGGGGGGFCAFEGGFGF
@M05620:45:000000000-G6HP7:1:1101:26915:9042 1:N:0:107
AGATTACTGCAACAGTTCCCCCTGGACCTGGAAAAGTTTCTTGCCTGGCTTACAGAAGCTGAAACAACTGCCAATGTCCTACAGGATGCTACCCGTCAGGAAAGGCTCCTAGAAGACTCCAAGGGCGTAAAAGAGCTGATGAAACAATGGCAAGTAAGTCAGGCATTTCCGCTTTAGCACTCTTGTGGATCCAATTGAACAATTCTCAGCATTTGTACTTGTAACTGACAAGCCAGGGACAAAACAAAGAT
+
ABABBFFFFF4DGGGGGGGGGGEGHGHHGHHGG3GHHHHHHHHHHHHHHHHGHHHEFGHHHFHHHGHHHHHHHHFGFGHHGHGGHGHFHHHHHHGG1EFHGFGHFHHHGHGHHHGHGHHF3BFFG/EEEEFHFGHHHHDGF2FGHHFHHHHHHGHHHHHGFHCGGHHHHHGGEDGHHEFGHHHHGHFEFCGHHHHHF0DFHHHHHHHHGFFFGGHHHGHHGFFGHGFEBF;;AEFFGGGGGG/F.CFGFGF
@M05620:45:000000000-G6HP7:1:1101:20313:9043 1:N:0:107
AAACCAAGCAGACACTCACGCAGAAGACATGAGGTCAGCTAGATCGGAAGAGCACACGTCTGAACTCCAGTCACCGGCTATGATCTCGTATGCCGTCTTCTGCTTGAAAAAAAAAAAACAAAAAGGAAGTAAGTAAATAAAAATTGATAGCCAACAACAAGGACAAAGACTTAGTTGAGCCTCTGCACTTTCAGTAGACCACGTCTTCGTACCAGTCTCTGGTCCACATCTCACATGCTCCGCGTCCTCAG
+
CCCCCBCFCFFFGGGGGGGGGGGFCHHHHHHHHHHHHHHHHHHHHHGDGGHHHHHGHGHHHGHHHHHHHHHHHHHGGGGGHHHHGHHHGGHHHHGFGHGHHHHHHHFHHHGGGGG@/<///00///?0<1111=1111<11>10<0000=000/<..<../.../:////0000000;/0////000/0:0000;09000/..9./.0.//..//////:////////////////9////..----.//;
@M05620:45:000000000-G6HP7:1:1101:3564:9045 1:N:0:107
CATCCTGACCCTGAAGTACCCCATTGAGCATGGCATCGTCACCAACTGGGACGACATGGAGAAGATCTGGCACCACACCTTCTACAACGAGCTGCGCGTGGCCCCGGAGGAGCACCCAGTGCTGCTGACCGAGGCCCCCCTGAACCCCAAGGCCAACAGAGAGAAGATGACTCAGGTGAGGCTCGGCCGACGGCCGTGCTCCTCCCGTCCTTTCCCCAGTCATTTTCTGCCCGGCTGGATTTCTGACATTA
+
AAAAAFDFFFFFBEFGGGGGGGGHHFGGFEGFFCGHHEGHGEHGHGHFFHHCEEEEEFFBGGHFB5BFGFGHG1EGFGGHHHHHHGFFEFA/EFFE/EEEEE?FE<CB@FDF/CGCDGF??<FFG1F??C<ACC><<@<CC:CGG..CDGHEHHGEEEGGGFDCFF:CFCB0CFCF;BBFGGEC@D9;@-@B-9;@-9..;BFFFF9.;AAFFB9/BFAFBBFBFFBBB9;A:B>F-AABBFFFF9/:BF/
@M05620:45:000000000-G6HP7:1:1101:5299:9053 1:N:0:107
CATCCTGACCCTGAAGTACCCCATTGAGCATGGCATCGTCACCAACTGGGACGACATGGAGAAGATCTGGCACCACACCTTCTACAACGAGCTGCGCGTGGCCCCGGAGGAGCACCCAGTGCTGCTGACCGAGGCCCCCCTGAACCCCAAGGCCAACAGAGAGAAGATGACTCAGGTGAGGCTCGGCCGACGCCCGTGCTCCTCCCGTCCTTTCCCCAGTCATTTTCTGCCCGGCTTGATTTCTGACATTA
+
CCCCCFFFFFFFGGGGGGGGGGGHHHHHHHHHHHHHHGHHHGHHHGHGHHHHGGGGGHHHHHHHGHHHHHHHHGHHHGGHHHHHHHGHGGGGGHHGGGGGGGHHGGGGGGGGHHHHGGHHHHHHHHHHHHGGGGGGGGGGGGGHHHGGGGHGHHGGGGGGGGGGGGGGGGGGGGGGGGGGGGGGFFFDFCBFFFFFBFFFFFFFFFFFFFFFFFFFFFFFFFFFFFFFFFFFFFFFFA?FFFFFFBBFFF:
@M05620:45:000000000-G6HP7:1:1101:26918:9065 1:N:0:107
AGATTACTGCAACAGTTCCCCCTGGACCTGGAAAAGTTTCTTGCCTGGCTTACAGAAGCTGAAACAACTGCCAATGTCCTACAGGATGCTACCCGTAAGGAAAGGCTCCTAGAAGACTCCAAGGGAGTAAAAGAGCTGATGAAACAATGGCAAGTAAGTCAGGCATTTCCGCTTTAGCACTCTTGTGGATCCAATTGAACAATTCTCAGCATTTGTACTTGTAACTGACAAGCCAGGGACAAAACAAAGAT
+
BBBBBFFFFFFFGGGGGGGGGGGGHHHHHHHHHHHHHHHHHHHHHHHHHHHHHHHHHHHHHHHHHHHHHHHHHHHHHHHHHHHHHHHHHHHHHHGG/EHHHHHHHHHHGHHHHHHHHHHH3FHGG/EFHGHHHGHHHH2GH3GHHHHHHHHHHGHHHHHHHHHHHHHHHHGGGGGHHHGHHHHHHFHGHHHHHHHHHGGGGHHHHHHHHHHHHHHHHHHHHHHHHHHHHHHHHGGAGGGGGGGGGGGGGGF
@M05620:45:000000000-G6HP7:1:1101:26897:9074 1:N:0:107
AGATTACTGCAACAGTTCCCCCTGGACCTGGAAAAGTTTCTTGCCTGGCTTACAGAAGCTGAAACAACTGCCAATGTCCTACAGGATGCTACCCGTAAGGAAAGGCTCCTAGAAGACTCCAAGGGAGTAAAAGAGCTGATGAAACAATGGCAAGTAAGTCAGGCATTTCCGCTTTAGCACTCTTGTGGATCCAATTGAACAATTCTCAGCATTTGTACTTGTAACTGACAAGCCAGGGACAAAACAAAGAT
+
A33>ADDFDDFFGGFFGGGGGGEFCGHGHGHHFHHHHHGHHHFHHGHHHHHHHGFHHFHFGHGHHHHHHGGHBGHHHHHHHHHHHHFBGHFHGHGE>AFFFCGFBEHHFHHFHFGHHHHH3FEF?//EFGGHGFFGHFDGH2FGHHHHHGHHHGHHHHGHHD0GHHHHHHGGGGGHFHHHGGFFGGEFFGHHHGEGHHHCHHHGHHHH0GDGGCFGBCHGC0CFGGCGCCC;GEF9EE?EFGGFGEAFFB;
@M05620:45:000000000-G6HP7:1:1101:4628:9077 1:N:0:107
AAACCAGAAGACATGAGGTCAGCAGATCGGAAGAGCACACGTCTGAACTCCAGTCACCGGCTATGATCTCGTATGCCGTCTTCTGCTTGAAAAAAAAAAACGAATAAGAAGAGGAGTGATCTCATGTAGTCGTGTTATGACTCCTGGATTACATGCCATACTACCGCGGTTCATAGTGTAAAGAATTATATAGCAAAGCTGTGAATACAACAGTTCTGAGTATCAGTGCTGAGTCATTGGGATCACTCACG
+
ABBBCAAFFFBCGGGGGGFGFGHHFFGFGEEFGFGHGHHHEGGHFHHHHHHHHHHHHHGGGGEHHEG5GGGBEHHGFEFGHFGHHBHHHFFGFH@EEEE>//////B33B220/0/202222>21=11111////011111111110>111111000<00/000/----;-:000000<00000.000000000000//009/00000000./0000;90000000009000.0000000..;../00/0.
@M05620:45:000000000-G6HP7:1:1101:18372:9079 1:N:0:107
CATCCTGACCCTGAAGTACCCCATTGAGCATGGCATCGTCACCAACTGGGACGACATGGAGAAGATCTGGCACCACACCTTCTACAACGAGCTGCGCGTGGCCCCGGAGGAGCACCCAGTGCTGCTGACCGAGGCCCCCCTGAACCCCAAGGCCAACAGAGAGAAGATGACTCAGGTGAGGCTCGGCCGACGCCCGTGCTCCTCCCGTCCTTTCCCCAGTCATTTTCTGCCCGGCTTGATTTCTGACATTA
+
CDDDDFFFFFFFGGGGGGGGGGGHHHHHHHHHHHHHHGHHHGHHHGHHHHHHGGGGGHHHHHHHHHHHHHHHHGHHHGGHHHHHHHHHGGGGGHHGGGGGGGHHGGGGGGGGHHHHGGHHHHHHHHHHHHGGGGGGGGGGGGHHHHGGGGHGHHGGGGGGGGGGGGGGGGGGGGGGHGGGGGGGFFFFFFFFFFFFCFFFFFFFFFFEFFFFFFFFFFFFFFFFFFHFFFFFFFFFFFFFFFFFFEFFFF0
@M05620:45:000000000-G6HP7:1:1101:5305:9080 1:N:0:107
CATCCTGACCCTGAAGTACCCCATTGAGCATGGCATCGTCACCAACTGGGACGACATGGAGAAGATCTGGCACCACACCTTCTACAACGAGCTGCGCGTGGCCCCGGAGGAGCACCCAGTGCTGCTGACCGAGGCCCCCCTGAACCCCAAGGCCAACAGAGAGAAGATGACTCAGGTGAGGCTCGGCCGACGCCCGTGCTCCTCCCGTCCTTTCCCCAGTCATTTTCTGCCCGGCTTGATTTCTGACATTA
+
CCDDDFFFFFFFGGGGGGGGGGGHHHHHHHHHHHHHHGHHHGHHHGHHHHHHGGGGGHHHHHHHHHHHHHHHHGHHHGGHHHHHHHHHGGGGGHHGGGGGGGHHGGGGGGGGHHHHGGHHHHHHHHHHHHGGGGGGGGGGGGGHHHGGGGHGHHGFGGGGGGGGGGGGGGGGGGGGGGGGGGGGFFFFFFFFFFFFCADFFFFFFFFFFFFFFFFFFFAFFFFFFFFFFFFFFFFFFFEFFFFFFBFFFF0
@M05620:45:000000000-G6HP7:1:1101:4650:9094 1:N:0:107
AAACCAGAAGACATGAGGTCAGCAGATCGGAAGAGCACACGTCTGAACTCCAGTCACCGGCTATGATCTCGTATGCCGTCTTCTGCTTGAAAAAAAAAAAAAAAAAAAAAAAGAATAGGGTATGTAGATATTATGAGTAAAGTGAAACTTATTCTGACTACATTGAAATTAAGTAGTGGACTGTACATTGAATTGCTGTGCTTAATAGAGTAATCTAGAACATGATTAGTTATTGCTGGTATGTGTATATA
+
AAAAAA>FF1CFGGGFG1BBGGHHHHHHHGGGFFGHHHHHAGHHGHGHHHHHFFGHHHGGEGGHHFFEGGEFEHHHHGGGHGHHHGHHGHGHFFGGGGE//<///>/-----...000:.//0/0000000:0;0000000090000;00:009000;00//09900000000;000/-///-///////////////9/////////;/://///////9////9//9:///////99//;////;////
@M05620:45:000000000-G6HP7:1:1101:9040:9113 1:N:0:107
AGATTACTGCAACAGTTCCCCCTGGACCTGGAAAAGTTTCTTGCCTGGCTTACAGAAGCTGAAACAACTGCCAATGTCCTACAGGATGCTACCCGTAAGGAAAGGCTCCTAGAAGACTCCAAGGGAGTAAAAGAGCTGATGAAACAATGGCAAGTAAGTCAGGCATTTCCGCTTTAGCACTCTTGTGGATCCAATTGAACAATTCTCAGCATTTGTACTTGTAACTGACAAGCCAGGGACAAAACAAAGAT
+
AABBCFFFFFFFGGGGGGGGGGGGHHHHHHHHHHHHHHHHHHHHHHHHHHHHHHHHHHHHHHHHHHHHHHHHHHHHHDGHHHGHHHHHHHHHHHGFGGHGHHGHHHHHGHHHHHHGHHHHHHHGGGGGHHHHHGHHHHHHHGHHHHGHHHHGHGHHHHHGHHHHHHHHHHGGGGGHHHFHHHHHHHHGHHHHGHHHHHHHHHHHHHHHHHHHHHHHHHHHHHHHHHHGGGFHHGGGGGGGGFFGGGGGGGF
@M05620:45:000000000-G6HP7:1:1101:9024:9121 1:N:0:107
AGATTACTGCAACAGTTCCCCCTGGACCTGGAAAAGTTTCTTGCCTGGCTTACAGAAGCTGAAACAACTGCCAATGTCCTACAGGATGCTACCCGTAAGGAAAGGCTCCTAGAAGACTCCAAGGGAGTAAAAGAGCTGATGAAACAATGGCAAGTAAGTCAGGCATTTCCGCTTTAGCACTCTTGTGGATCCAATTGAACAATTCTCAGCATTTGTACTTGTAACTGACAAGCCAGGGACAAAACAAAGAT
+
BABBBFFFFFDFGGGGGGGGGGGGHHHHHHHHHHHHHHHHHHHHHHHHHHHHHHHHHHHHHHHHHHHHHHHHHHHHHHHHHHHHHHHHHHEHHHGGGGHHHHCGHHHHGHHHHHGHHHHHHHHGEHGGHFGHHGHHHHHHHHHHHHHHHHHHHGHHHHHHHHHHHHHHHHGGGGGHGHHHHHHHHHHGHHHHHCHHHHHHHHHHHHHHHHGHHHHHHFHHHHHHHHFFHHGHHGGGGGGGEGGFGGGFFGF
@M05620:45:000000000-G6HP7:1:1101:16339:9138 1:N:0:107
ATCTCTATCTCCTAAAAAGGAAGAAAGGGGAGGGAAGATCGGAAGAGCACACGTCTGAACTCCAGTCACCGGCTATGATCTCGTATGCCGTCTTCTGCTTGAAAAAAAAAAAAAAAATTAAAAAAAATAATTACAGAGTTAATGTAAAGAACAAGTATAGAAAGGAAGAGTAATAATATATGAGAAGATGATTAATCATAAAAATGTAATATGAGTGGAATTAATAGTAACTGGTAAATATAAAACAGCTG
+
ABBBBFFFFFFFGGGGGGGGGGHA4FHHGGGGGGGHGHHHHGGGGHHHHHGHGHHHGHFHHHHHHHHFFHGGGGGHHGFBFHHGGHHHHGGGHGHHHHHHHG3FGHCGGGCC//<--0111000---.000000000/000000000000.////00000000/.//...00000009000000//9//////9////;////99////9////9;/./9//////////////////////////...//
@M05620:45:000000000-G6HP7:1:1101:18355:9179 1:N:0:107
CATCCTGACCCTGAAGTACCCCATTGAGCATGGCATCGTCACCAACTGGGACGACATGGAGAAGATCTGGCACCACACCTTCTACAACGAGCTGCGCGTGGCCCCGGAGGAGCACCCAGTGCTGCTGACCGAGGCCCCCCTGAACCCCAAGGCCAACAGAGAGAAGATGACTCAGGTGAGGCTCGGCCGACGCCCGTGCTCCTCCCGTCCTTTCCCCAGTCATTTTCTGCCCGGCTTGATTTCTGACATTA
+
CCDDDFFFFFFFGGGGGGGGGGGHHHHHHHHHHHHHHGHHHGHHHGHHHHHHGGGGGHHHHHHHHHHHHHHHHGHHHGGHHHHHHHHHGGGGGHHGGGGGGGHHGGGGGGGGHHHHGGHHHHHHHHHHHHGGGGGGGGGGGGHHHHGGGGHGHHGGGGGGGGGGGGGGGGGGGGGGGGGGGGGGFFFFFFFFFFFF;DFFFFFFFFFEFFFFFFFFFFFFFFFFFFFFFFFF?BDFFAFFFFFFFFFFFF0
@M05620:45:000000000-G6HP7:1:1101:4335:9187 1:N:0:107
CATCCTGACCCTGAAGTACCCCATTGAGCATGGCATCGTCACCAACTGGGACGACATGGAGAAGATCTGGCACCACACCTTCTACAACGAGCTGCGCGTGGCCCCGGAGGAGCACCCAGTGCTGCTGACCGAGGCCCCCCTGAACCCCAAGGCCAACAGAGAGAAGATGACTCAGGTGAGGCTCGGCCGACGCCCGTGCTCCTCCCGTCCTTTCCCCAGTCATTTTCTGCCCGGCTTGATTTCTGACATTT
+
CCCCCFFFFFFFGGGGGGGGGGGHHHHHHHHHHHHHHGHHGGHHHGHHHHHHGGGGGHHHHHHHHHHHHHHHHGHHHGGHHHHHHHHHGGGGGHHGGGGGGGHHGGGGGGGGHHHHGGHGHHHHHHHHHHGGGGGGGGGGGGHHHHGGGGHGHHGGGGGGGGGGFGGGGGGGGGGGGGGGGGGGFAEFFFFFFFFFFFDFFFFFFFFFFFDFFFFFFFFFFFFFFFFFFFFFDFFFFFFFFFFFFBFFFF0
@M05620:45:000000000-G6HP7:1:1101:3192:9193 1:N:0:107
CATCCTGACCCTGAAGTACCCCATTGAGCATGGCATCGTCACCAACTGGGACGACATGGAGAAGATCTGGCACCACACCTTCTACAACGAGCTGCGCGTGGCCCCGGAGGAGCACCCAGTGCTGCTGACCGAGGCCCCCCTGAACCCCAAGGCCAACAGAGAGAAGATGACTCAGGTGAGGCTCGGCCGACGCCCGTGCTCCTCCCGTCCTTTCCCCAGTCATTTTCTGCCCGGCTTGATTTCTGACATTA
+
CCCCCFFFFFFFGGGFGGGGGGGHHHHHHHHGHHHHHGHHHGHHHGHHHHHHGGGGGHHHHHHHHHHGHGHHGGHHHGGHHHHHHHHHGGGGGHHGGGGGGGHHGGGGGGGGHHHHGGGHHHHHHHHHHHGGGGGGGGGGGGGHHHGGGGHGHHGGGGGFGGGGGGGGGGGGGGGEFGGGGFEFFFFFFFFFFFFC@DDFFFFFFFFFDFDFFFFFFFDFFFFFFFFFEFFFFFBFADFFFFFEBB/BFF/
@M05620:45:000000000-G6HP7:1:1101:16919:9203 1:N:0:107
TACCTGTACTGGGGAAGCATTTGAATATCCCCCCATGGTGATGGGGACGGAGAACTGCTCCATAAACACAGGCAACGTGCCTAACTTTCCCGGGAAGATGAAGTCAACGAGCGACCACAGCTCTTCGGAGGTTATTTTGCATCGGTGAGCCAGACAGAATGATCCGATGAGGGGTGCGAAACTATTTGAGGAAAGGAAGCACCTTTTTATTAAATTTACCTTTTAGCAATCGCCATTCCTACCCTAAAGAT
+
A?AAAFFBFF3CF?FFEFGGGGAA1D3GHHHGGG0GFGFGHG2GECAE//EEC0FFFGHHHHH@DHHHH/>FFHCG>GGGHHHBGHHHHHHGEG?//>FGFBGHHHH1AFCG?@CGGHGHHHHHHHHG//CCH1>GHHHHHHHG.CAFCGHGHGEHFHCGD0GGHHCFCBCGFGG@GGG-:AFFFFFF0EF99/.A/BAE;FEFFFFFEFFF//BFFFFFFFFF/:BFBFF-ABFEFFFF/FFFF-;/B/B
@M05620:45:000000000-G6HP7:1:1101:16908:9217 1:N:0:107
TACCTGTACTGGGGAAGCATTTGAATATCCCCCCATGGTGATGGGGACGGAGAACTGCTCCATAAACACAGGCAACGTGCCTAACTTTCCCGGGAAGATGAAGTCAAAGAGCGACCACAGCTCTTCGGAGGTTATTTTGCATCGGTGAGCCAGACAGAATGATCCGATGAGGGGTGCGAAACTATTTGAGGAAAGGAAGCACCTTTTTATTAAATTTACCTTTTAGCAATCGCCATTCCTACCCTAAAGAT
+
BBBBBFFFFFFFGGGGGGGGGGHGHHHHHHHGGGGHHHHHHHHHHGGGGGGGGHHHHHHHHHHHHHHHHGHHGHHHGHHHHHFHHHHHHHHGGGGGGHHHHHGHGHHHHGHGGGGGGHHHHHHHHGHGGGGEHHHHHHHHGHHGDFGGHHHGFFGHHHHHHBGHGGDGGFHHFGEGFGE?DDGGGGGGGGGCF/FAFCFG/FFFFFFFFFFFFBFFFFFFFFFFFFFFEFFFFFFFFFFFFFFFFFFEFFF
@M05620:45:000000000-G6HP7:1:1101:24495:9221 1:N:0:107
AGATTACTGCAACAGTTCCCCCTGGACCTGGAAAAGTTTCTTGCCTGGCTTACAGAAGCTGAAACAACTGCCAATGTCCTACAGGATGCTACCCGTAAGGAAAGGCTCCTAGAAGACTCCAAGGGAGTAAAAGAGCTGATGAAACAATGGCAAGTAAGTCAGGCATTTCCGCTTTAGCACTCTTGTGGATCCAATTGAACAATTCTCAGCATTTGTACTTGTAACTGACAAGCCAGGGACAAAACAAAGAT
+
ABBCCFFFFFFFGGGFGGGGGGGGHHHHHHHHHHHHGHHHHHHHHHHHHHHHHHHHHHHHHHHHHHHHHHHHHHHHHHHHHHHHHHHHHHHHHHGGGGHHHHHHHHHHGHHHHHHHHHHHHHHGFHGEHHHHHGHHHHHHHHHHHHHHHHHHHGHHHHHHHHGHHHHHHHGGGGGHHHHHHHHHHHHGHHHHHHHHHGGFFHHHHHHHHHHHHHHHHFHHHHHHHHHHFHGHHGGGAFGGGGGGGGGEFFG
@M05620:45:000000000-G6HP7:1:1101:16925:9225 1:N:0:107
TACCTGTACTGGGGAAGCATTTGAATATCCCCCCATGGTGATGGGGACGGAGAACTGCTCCATAAACACAGGCAACGTGCCTAACTTTCCCGGGAAGATGAAGTCAAAGAGCGACCACAGCTCTTCGGAGGTTATTTTGCATCGGTGAGCCAGACAGAATGATCCGATGAGGGGTGCGAAACTATTTGAGGAAAGGAAGCACCTTTTTATTAAATTTACCTTTTAGCAATCGCCATTCCTACCCTAAAGAT
+
DDDDDFFFFFFFGGGGGGGGGGHHHHHHHHHGGGGHHHHHHHHHHGGGGGGGGHHHHHHHHHHHHHHHHHHHGHHHGHHHHHHHHHHHHHHGGGGGGHHHHHHHHHHHHHHHGGGGGHHHHHHHHFHGGGGGFGGHHHFHDFDG.>..0>FFGHGHHHHDD0GHHH?EDCGHGG:@DDGG-@BBGGGFFGFFG/A.FBAE0FEFFFFFFFFFF0BF0FFFFFFFB/FF0BFEEDDA;F0:0FFFBFFF00:
@M05620:45:000000000-G6HP7:1:1101:13667:9234 1:N:0:107
CATCCTGACCCTGAAGTACCCCATTGAGCATGGCATCGTCACCAACTGGGACGACATGGAGAAGATCTGGCACCACACCTTCTACAACGAGCTGCGCGTGGCCCCGGAGGAGCACCCAGTGCTGCTGACCGAGGCCCCCCTGAACCCCAAGGCCAACAGAGAGAAGATGACTCAGGTGAGGCTCGGCCGACGCCCGTGCTCCTCCCGTCCTTTCCCCAGTCATTTTCTGTCCGGCTTGATTTCTGACATTA
+
CCCCCFFFFFFFGGGGGGGGGGGHHHHHHHHHHHHHHGHHHGHHHGHHHHHFGGGGGHHHHHHHGHHHHGHHHGHHHGGHHHHHHHHHGGGGGHHGGGEGGGHHGGGGGGGGHHHHGGHGFHHHHHHFHHGGGGGGGGGGGGHHHHGGGGHGHHGGGGGGGGGGGGGGGGGGGGGGGGFFGGGGFFFFFACFFFFF=DDFFFFFFFFEDFFFFFFFFFABBFFBFFFFFFFFFFFFFFFFFFFFFFFFFF0
@M05620:45:000000000-G6HP7:1:1101:24482:9235 1:N:0:107
AGATTACTGCAACAGTTCCCCCTGGACCTGGAAAAGTTTCTTGCCTGGCTTACAGAAGCTGAAACAACTGCCAATGTCCTACAGGATGCTACCCGTAAGGAAAGGCTCCTAGAAGACACCAAGGGAGTAAAAGAGCTGATGAAACAATGGCAAGTAAGTCAGGCATTTCCGCTTTAGCACTCTTGTGGATCCAATTGAACAATTCTCAGCATTTGTACTTGTAACTGACAAGCCAGGGACAAAACAAAGAT
+
@ABBBFFFFFFFGGGGGGGGGGGFGHHHHHFHHHHHHHHHHHHHHHGHHHHGHHHHHHHHHHGHHHHHHHHHHHHHHHHHHHHHHFHHHHHHHHGGGGHHHHHHGHHHGHHHHHHHFHHGHEFFEFGEFHHHHGHHHHHHHHGHHHHHHHHHHGHHHHHHHHGHHHHHHHGGGGGHHHHHHHHHHHHGGHHHHHHHHHHHHHHHHHHHHHHHHHHHHFHHHHHHHHHHHGHHGGFFGFEGGGGFFGGGFG;
@M05620:45:000000000-G6HP7:1:1101:13659:9251 1:N:0:107
CATCCTGACCCTGAAGTACCCCATTGAGCATGGCATCGTCACCAACTGGGACGACATGGAGAAGATCTGGCACCACACCTTCTACAACGAGCTGCGCGTGGCCCCGGAGGAGCACCCAGTGCTGCTGACCGAGGCCCCCCTGAACCCCAAGGCCAACAGAGAGAAGATGACTCAGGTGAGGCTCGGCCGACGCCCGTGCTCCTCCCGTCCTTTCCCCAGTCATTTTCTGCCCGGCTTGATTTCTGACATTA
+
CDDDDFFFFFFFGGGGGGGGGGGHHHHHHHHHHHHHHGHHHGHHHGHHHHHGGGGGGHHHHHHHHHHHHHHHHGHHHGGHHHHHHHHHGGGGGHHGGGGGGGHHGGGGGGGGHHHHGGHGHHHHHHHHHHGGGGGGGGGGGGHHHHGGGGGGHHEGGGGGFEGGGGGGGGGGGGGGHGGGGGGGFFFFFFFFCFFF@DFFFFFFFFFEDFDFFFFFFFFFFFFFFFFFF0FFFFFFFCAFFFFFB0BFFF0
@M05620:45:000000000-G6HP7:1:1101:20673:9257 1:N:0:107
ATCTCTATCTCCTAAAAAGGAAGAAAGGGGAGGGAAGATCGGAAGAGCACACGTCTGAACTCCAGTCACCGGCTATGATCTCGTATGCCGTCTTCTGCTTGAAAAAAAAAAAAAACAATAACATTGAAATTGCGTTGCACTGTATGACCACTATAGATCAACAACACAAATACATGCTTACAAAGATTGTATACAATGTCAAACCCTTCACAATCTGAACGTACTGCGTCAGAATCACGGGGTCTAAGATT
+
BBBBBFFFFFFFGGGGGGGGGGHC4FGHGGGGGGGHGHHHHGGGGFHHHHHHGHHHGHHHHHHHHHHHHHGGGGGHHHHBHHHFGHHHHGEGHGHHHHHHHHHHHFGGGGC<><>...11111111<>11100.<.-.0<0/000000//.//0:000000:0..9....000000000;0000//000000000000900///.../;/9//9//////.:.9.//..-../////:..---.;//;///
@M05620:45:000000000-G6HP7:1:1101:20652:9263 1:N:0:107
ATCTCTATCTCCTAAAAAGGAAGAAAGGGGAGGGAAGATCGGAAGAGCACACGTCTGAACTCCAGTCACCGGCTATGATCTCGTATGCCGTCTTCTGCTTGAAAAAAAAAAAACAACCCACTCTAGTTTACTATATCCTCTAATCTCCCTCCCTCCTTCAAATCATCTTTAGTATCCCCACATATCTTTCCTTCCCCCCCCTTTTCTTCCCGTCCCCTATCCTCCCGCTCGCATCTTCCCCTCCCTCGCTT
+
BABBBFFFFFFFGGGGGGGGFGHE4FGHGGGGGGGGGHHHHGGGGHHHHHHHGHHHGHFHHHHHHGHHHHGGGGGHHHHHHHHGGHHGHGGGHGHHHHHHHGHHHFGGGGG/<?////?//0>111111111111111110000000<<//.</<./0:00000000000000000::./.9000;00009000///.----.///B/9/..:...;..//99//..9-9---.-///9........--99
@M05620:45:000000000-G6HP7:1:1101:13825:9264 1:N:0:107
AGATTACTGCAACAGTTCCCCCTGGACCTGGAAAAGTTTCTTGCCTGGCTTACAGAAGCTGAAACAACTGCCAATGTCCTACAGGATGCTACCCGTAAGGAAAGGCTCCTAGAAGACTCCAAGGGAGTAAAAGAGCTGATGAAACAATGGCAAGTAAGTCAGGCATTTCCGCTTTAGCACTCTTGTGGATCCAATTGAACAATTCTCAGCATTTGTACTTGTAACTGACAAGCCAGGGACAAAACAAAGAT
+
AABABFFFFF4FGG4GGGGGGGGGHHHHHHHHHFHHHHHHHHHHHHHHHHHHHHHHHHHHHHHHHHHHHHHHHHHHGHHHHHHHHGGHHHHHHHGGGDFFFG3FHHHHGHHHHHHHHHHHHHHGEFEGHDGBHGHHHHHHHHHHHHHHHEHHHGHHHHHHHG0FHHHHHHGGGGGHHHHHHHHHHFHDHHHHHHHHHHHGGGHHHHHHHHHHHHHHHGHGHGHHHHGFFHHHHGFGGGGGGGGGGGGGGGF
@M05620:45:000000000-G6HP7:1:1101:17425:9304 1:N:0:107
AAACCAGAAGACATGAGGTCAGCTAGATCGGAAGAGCACACGTCTGAACTGCAGTCACCGGCTATGATCTCGTATGCCGTCTTCTGCTTGAAAAAAAAAAAAAAAAAGAACAATATGGCATGAAACACATTACAAAAAAGAGCATATATGTAGTCTATGTCCAGAAGACTTAAGAGAATAAACAGAAGTGTCGATTTAGCAGCAGGCCAGGAGGAAGTGAGGACGAACATAGATGCAGCGAGTGTGTTCAC
+
BBBBBBBFFFCFGG4GGGGGGGHHDGHHHHGGGGHHHHHHHGHHHGHHHHHHHHHHHHHGGGGGHHFGDGHHGGHHHHGFGHGHHHHHHH1GHHHGFGEC///>////?00<>11111.01011110..0000=00..-.:///00000:000000:000000;0////0900000//000000////0000..:/./////..............:9///./.-----9/9///9///----.//.////
@M05620:45:000000000-G6HP7:1:1101:11490:9313 1:N:0:107
TACCTGTACTGGGGAAGCATTTGAATATCCCCCCATGGTGATGGGGACGGAGAACTGCTCCATAAACACAGGCAACGTGCCTAACTTTCCCGGGAAGATGAAGTCAAAGAGCGACCACAGCTCTTCGGAGGTTATTTTGCATCGGTGAGCCAGACAGAATGATCCGATGAGGGGTGCGAAACTATTTGAGGAAAGGAAGCACCTTTTTATTAAATTTACCTTTTAGCAATCGCCATTCCTACCCTAAAGAT
+
DDDDDFFFFFFFGGGGGGGGGGHHHHHHHHHGGGGHHHHHHHHHHGGGGGGGGHHHHHHHHHHHHHHHHHHHGHHHGHHHHHHHHHHHHHHGGGGGGHHHHHHHHHHHHHHHGGGGGHHHHHHHHHHGGGGGHHHHHHHHHHHGGGGEFGHHHHGHHHHHHHHHHHEGGHHHGGEEGGGGGGGFGGGHGGGFGFFGGFGGGGFFFFFFFFFFFFFFFFFFFFFFFFFFFFFFFFFFFFFFFFAFFFFFFFF
@M05620:45:000000000-G6HP7:1:1101:14043:9322 1:N:0:107
CATCCTGACCCTGAAGTACCCCATTGAGCATGGCATCGTCACCAACTGGGACGACATGGAGAAGATCTGGCACCACACCTTCTACAACGAGCTGCGCGTGGCCCCGGAGGAGCACCCAGTGCTGCTGACCGAGGCCCCCCTGAACCCCAAGGCCAACAGAGAGAAGATGACTCAGGTGAGGCTCGGCCGACGCCCGTGCTCCTCCCGTCCTTTCCCCAGTCATTTTCTGCCCGGCTTGATTTCTGACATTT
+
CCCCCFFFFFFFGFGGGGGGGGGHHHHHHHHHHHFHHGHHHGHHHGHHHHHHGGGGGHHHHHHHHHHHFHHHHGHHHGGHHHHHHHHHGGGGGHHFGGGGGGHHGGGGGGGGHHHHGGGHHHHHHHHGHHGGGGGGGGGGGGHHHHGGGEHGHHGGGGGGFGGGGGGGGGGGGGGGGGGGGGEFFFFFFBFFFFFF@DFFFFFFFFFEDFFFFFFFFFFFFFFFFFFFBBFFFFFFFFFFFFFFE;B:BF0
@M05620:45:000000000-G6HP7:1:1101:11482:9329 1:N:0:107
TACCTGTACTGGGGAAGCATTTGAATATCCCCCCATGGTGATGGGGACGGAGAACTGCTCCATAAACACAGGCAACGTGCCTAACTTTCCCGGGAAGATGAAGTCAAAGAGCGACCACAGCTCTTCGGAGGTTATTTTGCATCGGTGAGCCAGACAGAATGATCCGATGAGGGGTGCGAAACTATTTGAGGAAAGGAAGCACCTTTTTATTAAATTTACCTTTTAGCAATCGCCATTCCTACCCTAAAGAT
+
BBBBBFFFFFFFGGGGGGFGGGFHFGHHHHHGGGGHHHHGHHHHGGFGGGGFGHHHHHHHHHHHHHHHHGGHGHHHGHHHHHHEHHHHHHHGGGEGGHHHHHHHGHHHHHHHGGGGGHHHHGHHHHHGDGGGHGHHHHHHHHHG?EGEFHHHHHGHHHGHHHHHHHGGGHHHGGGGGGGGGGGFFGGGBEFCF/;AFFFGFGFFFFFFFFFF9FFFFFFFFFFFFBFFFFFFFFFFFFFFFF.FBFFFBFF
@M05620:45:000000000-G6HP7:1:1101:13156:9336 1:N:0:107
AGATTACTGCAACAGTTCCCCCTGGACCTGGAAAAGTTTCTTGCCTGGCTTACAGAAGCTGAAACAACTGCCAATGTCCTACAGGATGCTACCCGTAAGGAAAGGCTCCTAGAAGACTCCAAGGGAGTAAAAGAGCTGATGAAACAATGGCAAGTAAGTCAGGCATTTCCGCTTTAGCACTCTTGTGGATCCAATTGAACAATTCTCAGCATTTGTACTTGTAACTGACAAGCCAGGGACAAAACAAAGAT
+
BAAAAFFF@DBDGGBBBFGGGGGGCGGHHHGHHHGHFGHHHHHGHHHHHHH3BBFGHHHHHHHHHHHHHHHHHHHHGGHHAFEGHFGHGHDFGHGF@EFGFHFFGHGHGHGHHHHHHHGHFFHGDEFFHBGHHFHGHHEGHFGFHHHHGFHHHGDGHHHHHHGGHHHHGHGGGGGHGHHHHHHHHFHGHHHHFHHHHEFFBGHHHHHDGHGHGHHCCFHFHHHGHHHHHHHHFGBFEGEGGGGFGGGGFGC
@M05620:45:000000000-G6HP7:1:1101:6917:9341 1:N:0:107
AAACCAGAAGACATGAGGTCAGCTAGATCGGAAGAGCACACGTCTGAACTCCAGTCACCGGCTATGATCTCGTATGCCGTCTTCTGCTTGAAAAAAAAAAAAAAACAAAATATCCCACATCTCTCATCGTTTATATTATTACAGTGATCCCAATCGAGTTAGCCGTTACATATTTCTTCACTATTTTCTTTTGTTCATCCCAGTTTTCTGTCCGTTACCTTTTAACTCTTTCCATCACTCCACTCTCTGGC
+
ABCCCBBFFFFFGGGGGGGGGGHHBGHHHHGGGGHHHHHGHGHHHGHHHHHHHHHHHHHGGGGGHGGFDGHHFGHHHHGGGHGHHHHHHHGHHGHGGGGG>/////?/00=1111?10/11111111<1....=11110<0=0000000<<0</<...0.0000....:00000000000:;00000000000//;0090.0000;00000;0..0..;0;0;0000;09;000900000/0/0:0090:0
@M05620:45:000000000-G6HP7:1:1101:7484:9384 1:N:0:107
CATCCTGACCCTGAAGTGCCCCATTGAGCATGGCATCGTCACCAACTGGGACGACATGGAGAAGATCTGGCACCACACCTTCTACAACGAGCTGCGCGTGGCCCCGGAGGAGCACCCAGTGCTGCTGACCGAGGCCCCCCTGAACCCCAAGGCCAACAGAGAGAAGATGACTCAGGTGAGGCTCGGCCGACGCCCGTGCTCCTCCCGTCCTTTCCCCAGTCATTTTCTGCCCGGCTTGATTTCTGACATTA
+
AABBBFFFFFFFGGGGGFGGGGGHHHHHHHHFHHHHHGHHHGHHHGHGHHHHGGGGGHHGHHHHHGHHHGFHHGHHHGGHHHHHHHHHGGGGGHHGGGGGGGHHGGGGGGGGHHHHGGGHGGHHHHHHGHGGGGGFGGGGGGHHHGGGFFHGHGGGFGGGGGG.CFGGGGFFGGGGGGGGGGGFFFFFFFFFFFFA@FDEFFFFFEF:ADFFF/9/B9AFFFFFFFFFFFFF.@AC=-999FBFF/BFFF/
@M05620:45:000000000-G6HP7:1:1101:7496:9397 1:N:0:107
CATCCTGACCCTGAAGTGCCCCATTGAGCATGGCATCGTCACCAACTGGGACGACATGGAGAAGATCTGGCACCACACCTTCTACAACGAGCTGCGCGTGGCCCCGGAGGAGCACCCAGTGCTGCTGACCGAGGCCCCCCTGAACCCCAAGGCCAACAGAGAGAAGATGACTCAGGTGAGGCTCGGCCGACGCCCGTGCTCCTCCCGTCCTTTCCCCAGTCATTTTCTGCCCGGCTTGATTTCTGACATTA
+
ABBBCFFFFFFFGGGGGGGGGGGHHHHHHHHHHHHHHGHHHGHHHGHHHHHHGGGGGHHHHHFHGHHHHHHHHGHHHGGHHHHHHHHHGGGGGHHGGGGGGGHHGGGGGGGGHHHHGGHHHHHHHHHGHHGGGGGGGGGGGGGHHHGGGGHGHGGGGGGGGGGGGGGFFGGGGGGGGGGGGGGFFFFFFFFFFFFFFFFFFFFFFFFFFFFFFFFFFFFFFFFFFFFFFFFFBFF9CDFFFFFFFFFFFF/
@M05620:45:000000000-G6HP7:1:1101:7481:9405 1:N:0:107
CATCCTGACCCTGAAGTACCCCATTGAGCATGGCATCGTCACCAACTGGGACGACATGGAGAAGATCTGGCACCACACCTTCTACAACGAGCTGCGCGTGGCCCCGGAGGAGCACCCAGTGCTGCTGACCGAGGCCCCCCTGAACCCCAAGGCCAACAGAGAGAAGATGACTCAGGTGAGGCTCGGCCGACGCCCGTGCTCCTCCCGTCCTTTCCCCAGTCATTTTCTGCCCGGCTTGATTTCTGACATTA
+
CCCCCFFFFFFFGGGGGFGGGGGHHHHHHHHHHHHHHGHHHGHHHGHHHHHHGGGGGHHHHHHHHHHHHHHHHGHHHGGHHHHHHHHHGGGGGHHGGGGGGGHHGGGGGGGGHHHHGGHHHHHHHHHHHHGGGGGGGGGGGGHHHHGGGGHGHHGGGGGGGGGGGGGGGGGGGGGGGGGGGGGGFFFFFFFFFFFF9AFFFFFFFFFEFFFFFFFFFFFFFFFFFFFFFFFFFFFFFFFFFFFFF;FFFF0
@M05620:45:000000000-G6HP7:1:1101:3658:9406 1:N:0:107
TACCTGTACTGGGGAAGCATTTGAATATCCCCCCATGGTGATGGGGACGGAGAACTGCTCCATAAACACAGGCAACGTGCCTAACTTTCCCGGGAAGATGAAGTCAAAGAGCGACCACAGCTCTTCGGAGGTTATTTTGCATCGGTGAGCCAGACAGAATGATCCGATGAGGGGTGCGAAACTATTTGAGGAAAGGAAGCACCTTTTTATTAAATTTACCTTTTAGCAATCGCCATTCCTACCCTAAAGAT
+
ABAAAFFFFFFBGCFGGFGFGFFGGHHHHHHGGGGHFHHHFFHHGCGFGGGGGHHHGFHGCCGGHGHHFHHHGHHHGHGEHFHFHGFHGHHGGGGGDFGHDDHFGHHHHHEHGGGGGHEHHFHHHFHGEGG?GGGHHHDGBHFDAACCAGGCG.EGHHFGHHGHFHGGGHGEDGGCGGGGGGGGGGGGGGGGFFF?FFFFGFFFFFFFEFFFFBBFFFBFFFFFF/FFFFFFFFFEFFFFFBFFFFFFFFF
@M05620:45:000000000-G6HP7:1:1101:23118:9417 1:N:0:107
TACCTGTACTGGGGAAGCATTTGAATATCCCCCCATGGTGATGGGGACGGAGAACTGCTCCATAAACACAGGCAACGTGCCTAACTTTCCCGGGAAGATGAAGTCAAAGAGCGACCACAGCTCTTCGGAGGTTATTTTGCATCGGTGAGCCAGACAGAATGATCCGATGAGGGGTGCGAAACTATTTGAGGAAAGGAAGCACCTTTTTATTAAATTTACCTTTTAGCAATCGCCATTCCTACCCTAAAGAT
+
CCCCCFFFFFFFGGGGGGGGGGHHHHHHHHHGGGGHHHHHHHHHHGGGGGGGGHHHHHHHHHHHHHHHHHHHGHHHGHHHHHHHHHHHHHHGGGGGGHHHHHHHHHHHHHHHGGGGGHHHHHHGHHHGGGGEHHHHHHHHHHHGGGGEHFHHHGGHHHHHHHHHHHGGGHHHGG;EGGFGGGGGGGGGFGGFGGFGGGGGGGFFFFFFFFFFFFFFFFFFHFFFFFFFFFFFFFFFFFFFFFAFFFFFFFF
@M05620:45:000000000-G6HP7:1:1101:22261:9421 1:N:0:107
AGATTACTGCAACAGTTCCCCCTGGACCTGGAAAAGTTTCTTGCCTGGCTTACAGAAGCTGAAACAACTGCCAATGTCCTACAGGATGCTACCCGTAAGGAAAGGCTCCTAGAAGACTCCAAGGGAGTAAAAGAGCTGATGAAACAATGGCAAGTAAGTCAGGCATTTCCGCTTTAGCACTCTTGTGGATCCAATTGAACAATTCTCAGCATTTGTACTTGTAACTGACAAGCCAGGGACAAAACAAAGAT
+
AAACCFFFFFFFGGGBGGGGGGGGHHHHHHHHHHHHHHHHHHHHHHHHHHHHHHHHHHHHHHHHHHHHHHHHHHHHHHHHFHHHHHHHHHFHHHGGGGHHHHFHHHHHGHHHGHHHHHHHHHHGGHGGHHHHHGHHHHGHHHHHHHHHHHHHHGHHHHHHHHHHHHHHHHGGGGGHGHHHHHHHHGHGHHHHHHHHHHFFHHHHHHHHHHHHHHHHHHHHHHHHHHHHHHHHHGGGEGGGGGGGGGGGFGG
@M05620:45:000000000-G6HP7:1:1101:23120:9435 1:N:0:107
TACCTGTACTGGGGAAGCATTTGAATATCCCCCCATGGTGATGGGGACGGAGAACTGCTCCATAAACACAGGCAACGTGCCTAACTTTCCCGGGAAGATGAAGTCAAAGAGCGACCACAGCTCTTCGGAGGTTATTTTGCATCGGTGAGCCAGACAGAATGATCCGATGAGGGGTGCGAAACTATTTGAGGAAAGGAAGCACCTTTTTATTAAATTTACCTTTTAGCAATCGCCATTCCTACCCTAAAGAT
+
CBBCCFFFFFFFGGGGGGGGGGHHHHHHHHHGGGGHHHGHHHHHHGGGGGGGGHHHHHHHHHHHHHHHHHHHGHHHGHHHHHHHHHHHHHHGGGGGGHHHHHHHHHHHHHHHGGGGGHHHHHHHHHHGGGGGHHHHHHHHHHHGGGGGHGHHHHGHHGHHHHHHHHGGGHHGGGEGGGEGGGGGGGGGGGGFFGGFGGGGGGFFFFFFFFFFFFFFFFFFFFFFFFFFFFFFFFFFFFFFFFFFFFFEFFF
@M05620:45:000000000-G6HP7:1:1101:22813:9441 1:N:0:107
CATCCTGACCCTGAAGTACCCCATTGAGCATGGCATCGTCACCAACTGGGACGACATGGAGAAGATCTGGCACCACACCTTCTACAACGAGCTGCGCGTGGCCCCGGAGGAGCACCCAGTGCTGCTGACCGAGGCCCCCCTGAACCCCAAGGCCAACAGAGAGAAGATGACTCAGGTGAGGCTCGGCCGACGCCCGTGCTCCTCCCGTCCTTTCCCCAGTCATTTTCTGCCCGGCTTGATTTCTGACCTTC
+
>3AABFFFFFFFFFGGGFGGGGEGHBFDGGFFFG4GH?GHHGH3FEHHFFHHGAEEGHHHBHCHHHHGFHHFGFGHEGGHHHHFHF3GEE?EEFFEGG@E?EHGGECCGGGGHGHHGEHHHGGHGGGFHHCC?C@FGCGGGEGBHHGEA.;CGH.9E.CFFFGGFFFGGGGGGFFFGGEFGEGGBBED->BB?BBBB.DEFFFFEFF?DDFBBFFFFE?FF/;BFBF9FFFFD?BBB-.;BBFF//B/BB/
@M05620:45:000000000-G6HP7:1:1101:23313:9447 1:N:0:107
CATCCTGACCCTGAAGTACCCCATTGAGCATGGCATCGTCACCAACTGGGACGACATGGAGAAGATCTGGCACCACACCTTCTACAACGAGCTGCGCGTGGCCCCGGAGGAGCACCCAGTGCTGCTGACCGAGGCCCCCCTGAACCCCAAGGCCAACAGAGAGAAGATGACTCAGGTGAGGCTCGGCCGACGCCCGTGCTCCTCCCGTCCTTTCCCCAGTCATTTTCTGCCCGGCTTGATTTCTGCCATTA
+
CCCCCFFFFFFFGGGGGGGGGGGHHHHHHHHHHHHHHGHHHGHHHGHHHHHHGGGGGHHHHHHHHHHHHHHHHGHHHGGHHHHHHHHHGGGGGHHGGGGGGGHHGGGGGGGGHHHHGGHHHHHHHHHHHHGGGGGGGGGGGGHHHHGGGFHGHHGGGGGGGGGGGGGGGGGGGGGGGGGGGGGGFFFFFFFFFFFFCFFFFFFFFFFFDFFFFFFFFFFFFFFFFFFFFFFFFAFFFFFFFFFF9090;B;
@M05620:45:000000000-G6HP7:1:1101:22705:9449 1:N:0:107
TACCTGTACTGGGGAAGCATTTGAATATCCCCCCATGGTGATGGGGACGGAGAACTGCTCCATAAACACAGGCAACGTGCCTAACTTTCCCGGGAAGATGAAGTCAAAGAGCGACCACAGCTCTTCGGAGGTTATTTTGCATCGGTGAGCCAGACAGAATGATCCGATGAGGGGTGCGAAACTATTTGAGGAAAGGAAGCACCTTTTTATTAAATTTACCTTTTAGCAATCGCCATTCCTACCCTAAAGAT
+
CDCCCFFFFFFFGGGGGGGGGGHHHHHHHHHGGGGHHHGHHHHHHGGGGGGGGHHHHHHHHHHHHHHHHHHHGHHHGHHHHHHHHHHHHHHGGGGGGHHHHHHHHHHHHHHHGGGGGHHHHHHHHHHGGGGGHHHHHHHHGHHGGGGGHHHHHHGHHHHHHHHHHHGGGHHHGGCEGGGGGGGFGGGHGGGFGGGGGGGGGGFFFFFFFHHFFFFFFFFFFFFFFFFFFFFFFFFFFFFFFFFFFFFFFFF
@M05620:45:000000000-G6HP7:1:1101:22690:9459 1:N:0:107
TACCTGTACTGGGGAAGCATTTGAATATCCCCCCATGGTGATGGGGACGGAGAACTGCTCCATAAACACAGGCAACGTGCCTAACTTTCCCGGGAAGATGAAGTCAAAGAGCGACCACAGCTCTTCGGAGGTTATTTTGCATCGGTGAGCCAGACAGAATGATCCGATGAGGGGTGCGAAACTATTTGAGGAAAGGAAGCACCTTTTTATTAAATTTACCTTTTAGCAATCGCCATTCCTACCCTAAAGAT
+
CDCDDFFFFFFFGGGGGGGGGGHHHHHHHHHGGGGHHHGHHHHHHGGGGGGGGHHHHHHHHHHHHHHHHHHHGHHHGHHHHHHHHHHHHHHGGGGGGHHHHHGHHHHHHHHHGGGGGHHHHHHHHHHGGGGCHHHHHHHHFHHGGGGGHGHHHHGHHHHHHHHHHHGGGHHHGG;EGGGGGGGGGHGGEGGCFCFGGGGGEFFFFFFFFFHFFFFFFFFFFFFFFFFFFFFFFFFFFFFFFFFFFFFFFFF
@M05620:45:000000000-G6HP7:1:1101:22809:9460 1:N:0:107
CATCCTGACCCTGAAGTACCCCATTGAGCATGGCATCGTCACCAACTGGGACGACATGGAGAAGATCTGGCACCACACCTTCTACAACGAGCTGCGCGTGGCCCCGGAGGAGCACCCAGTGCTGCTGACCGAGGCCCCCCTGAACCCCAAGGCCAACAGAGAGAAGATGACTCAGGTGAGGCTCGGCCGACGCCCGTGCTCCTCCCGTCCTTTCCCCAGTCATTTTCTGCCCGGCTTGATTTCTGACATTA
+
CCDCDFFFFFFFGGGGGGGGGGGHHHHGHHHHHHHHHGHHHGHHHGHHHHHHGGGGGHHHHHHHHHHHHHHHHGHHHGGHHHHHHHHHGGGGGHHGGGGGGGHHGGGGGGGGHHHHGGHHHHHHHHHHHHGGGGGGGGGGGGHHHHGGGGHGHHGGGGGGGGGGGGGGGGGGGGGGHGGGGGGGFFFFFFFFFFFFFFFFFFFFFFFFFFFFFFFFFFFFFFFFFHFFFFFFFFFFFFFFFFFFFBFFFF0
@M05620:45:000000000-G6HP7:1:1101:11894:9483 1:N:0:107
CATCCTGACCCTGAAGTACCCCATTGAGCATGGCATCGTCACCAACTGGGACGACATGGAGAAGATCTGGCACCACACCTTCTACAACGAGCTGCGCGTGGCCCCGGAGGAGCACCCAGTGCTGCTGACCGAGGCCCCCCTGAACCCCAAGGCCAACAGAGAGAAGATGACTCAGGTGAGGCTCGGCCGACGCCCGTGCTCCTCCCGTCCTTTCCCCAGTCATTTTCTGCCCGGCTTGATTTCTGACATTT
+
BBBBBFFFFFFFGGGGGGGGGGGHHHHHHHHHHHHHHGHHHGHGHGHHGHHFGGGGGHHGHHHHGHHHHHHHHGHHHGGHHHHHHHHHGGGGGHHGGGGGGGHHGGGDGGGGHHHHGGGFGGHHHHHHHHGGGGGGGGGGGGHHHHGGGDHGHHGGGGGGGGGAFFGGGFGGGGGGGFGFGGGGFFFFFAFFFFFC-AD.BFFFFF.9DFDFFFFFF.DFF/FFFFFBBFFFA;CFF;;BFFFF/;B/BF/
@M05620:45:000000000-G6HP7:1:1101:7940:9490 1:N:0:107
CATCCTGACCCTGAAGTACCCCATTGAGCATGGCATCGTCACCAACTGGGACGACATGGAGAAGATCTGGCACCACACCTTCTACAACGAGCTGCGCGTGGCCCCGGAGGAGCACCCAGTGCTGCTGACCGAGGCCCCCCTGAACCCCAAGGCCAACAGAGAGAAGATGACTCAGGTGAGGCTCGGCCGACGCCCGTGCTCCTCCCGTCCTTTCCCCAGTCATTTTCTGCCCGGCTTGATTTCTGACATTA
+
BBBBBFFFFFFFGGGFGGGGGGGHHFFFFGHHHHHHHGHHHGHHHGHHHGFHGGGGGHHGHHHHGFHHHGHHHGHGHFGHHHHHHHGHGGGGGFGGGGFEFEHGGGCGGGGGHHHEGGHHHHHHHHGGGGC<@DGFGGGGGGFFGHGDGGGAGHGGGGGBBFGGGGFGGGGFFFFFFBFGGGGGFFEFFF=@>FF--99EBFBB9EFFFDFF/BBFFFD9BFFB9FFFB/FFF-@A--9;FBBB/F/FFFB
@M05620:45:000000000-G6HP7:1:1101:17423:9515 1:N:0:107
TACCTGTACTGGGGAAGCGTGTAGCAATCGCCATTCCTACCCTAAAGATCGGAAGAGCACACGTCTGAACTCCAGTCACCGGCTATGATCTCGTATGCCGTCTTCTGCTTGAAAAAAAAAAAAAATAATTTAATAAATCTACAGTTACATAAAGTGTTAGAAGAGTGTACAAAGTTGCATGTTGTTCAAATCTTTATACATCTCACACATACTTGGACTTACAGCAAACAATAAGTGCACCATGATTGTAT
+
CCCBCFFFFFFFGGGGGGGEGGHHHHHHHGGGGGHHHHHHHHHHHHHHHHHGGGGHHHHHHHGHHHGHHHHHHHHHHHHHGGGGGHHHHHHHHGGHHHHGGGHGHHHGHHHHHHHHGGGG///<<01111111>11111000<0=000<<00<00000=00000.:000;0:0/0000000;00/:000;0000000000;0000000.:00000:000000000/90...00;000000/.000900000
@M05620:45:000000000-G6HP7:1:1101:5670:9515 1:N:0:107
TACCTGTACTGGGGAAGCAATCGCCATTCCTACCCTAAAGATCGGAAGAGCACACGTCTGAACTCCAGTCACCGGCTATGATCTCGTATGCCGTCTTCTGCTTGAAAAAAAAAAAAACAATGAACATCAATCATGCCTTTGTCCTAGTGCTTCTCATCTAACATCTCTAACACCTTATCTTAAGAAAGACCTTCATGTAAGAAAGAACACGCTCGCGCAGTCACAGCTAATATCATGACCTGTGTCTCTCC
+
CCCCCFFFFFFFGGFGGGGGGGGGGGGHHHHHHFHHHHHHHHHHGGGGHHHHHHHGGHHGHHHHHHHHHHHHHGGGGGHHHHGHHHGGHHHHGGGHGHHHHHHHGHHHFGEGD<>>>?//111=11111111111=111111>111>=0000000000000000<000;:000:/0;0000;0000/:///000000000;00:0/.///.-..-9--9-.0000;.0000000000000::00900900/
@M05620:45:000000000-G6HP7:1:1101:15838:9522 1:N:0:107
CATCCTGACCCTGAAGTACCCCATTGAGCATGGCATCGTCACCAACTGGGACGACATGGAGAAGATCTGGCACCACACCTTCTACAACGAGCTGCGCGTGGCCCCGGAGGAGCACCCAGTGCTGCTGACCGAGGCCCCCCTGAACCCCAAGGCCAACAGAGAGAAGATGACTCAGGTGAGGCTCGGCCGACGCCCGTGCTCCTCCCGTCCTTTCCCCAGTCATTTTCTGCCCGGCTTGATTTCTGACATTT
+
BBBBBFFFFFFFGGGGGGGGGGGHHHFHGGHGHHHHHGHHHGHFGGHHFGHHGGGGGHHGHHGHHHHGHHHHHGHHHGGHHHHHHHHHGGGGGHHGGGGGGGHHGGGGGGGGHHHHGGHHHHHHHHGFHHGGGGGGGGGGGGHHHHGGDDHGHHGGGGGGGGFGGGGGGGGGGGGGGGE?FGGGFAFFFFFFFFF;@AD.:B/FFFBADFFFFFFFFFFFFFFFFFFB//BEAFAFFA.BFF/B//BBBF/
@M05620:45:000000000-G6HP7:1:1101:7627:9562 1:N:0:107
TACCTGTACTGGGGAAGCATTTGAATATCCCCCCATGGTGATGGGGACGGAGAACTGCTCCATAAACACAGGCAACGTGCCTAACTTTCCCGGGAAGATGAAGTCAAAGAGCGACCACAGCTCTTCGGAGGTTATTTTGCATCGGTGAGCCAGACAGAATGATCCGATGAGGGGTGCGAAACTATTTGAGGAAAGGAAGCACCTTTTTATTAAATTTACCTTTTAGCAATCGCCATTCCTACCCTAAAGAT
+
CCCCCFFFFFFFGGGGGGGGGGHHHHHHHHHGGGGHHHGHHHHHHGGGGGGGGHHHHHHHHHHHHHHHHHHHGHHHGHHHHHHHHHHHHHHGGGGGGHHHHHHHHHHHHHHHGGGGGHHHHHHHHHHGGGGAHHHHHHHHHHHGGGGGHHHHHHGHHHHHHHHHHHGGGGHHGGCEGGDBGFGGGGGGGFGBFGGGGGGGGGFFFFFFFFFFFFFFFFFFFFFFFFFFFFFFFFFFFFFFFFFFFFFFFFF
@M05620:45:000000000-G6HP7:1:1101:25016:9568 1:N:0:107
CATCCTGACCCTGAAGTACCCGGCTTGATTTCTGACATTAGATCGGAAGAGCACACGTCTGAACTCCAGTCACCGGCTATGATCTCGTATGCCGTCTTCTGCTTGAAAAAAAAAAAAAAAAAAATAAGAAAGAAGGAAGGGATTAATAGTTATGGTAGACAGTGTTGATAAAATAAATTCAGTGAATGAGTCGTATTTAGTTAGGAAGGACTGAGGGGAGGGACCGTGAATGTTAAATAGGAGACTGACGG
+
CDDDDFFFFFFFGGGGGGGGGGGGGGGHHHHHHHHHGHHGGGHHHGGGGHHHHHHHGHHHGGHHHHHHHHHHHHGGGGGHHHBFGHHFFHHHHGGGHGHHHHHHHHHGHHGGGBC////-----.<=000/0/./../.:.://0000000;000000;00/0;00.0:00;0:000000000000;000;0-../00000000/00..../.00..9.---...-....00000000:000/..0000.-
@M05620:45:000000000-G6HP7:1:1101:3180:9585 1:N:0:107
CATCCTGACCCTGAAGTACCCCGGCTTGATTTCTGACATTAGATCGGAAGAGCACACGTCTGAACTCCAGTCACCGGCTATGATCTCGTATGCCGTCTTCTGCTTGAAAAAAAAAAACAGCTATTGGAGGTTATTTTTCATCGGTGAGCCAGACAGAATGATACGATGAGGGGGGCGAAACTATTTGAGGAAAGAACGCACCGTTTTATTAAATTTACCTTTTAGCAATCGCCATTCCTACCCTAAAGCTC
+
AAABBBFFFBCCGGGGFGGFGEEAEGGGFGFHHHHHFGHHHHFHFGEEGGHHHHHGFEHHFFFHHHHHHHFGHHH?EEE>E3FG4GG1BEFGGGEEEGGEHHFHGHHHEGC<EDC<C/?0<1111<1??D/0?FDGF1>1<GF..<.0CG/<<C////0=<DGCE.C.0C/.:--9---;BF//;//9.;/./9/...;9>--9.9;9/B/;;FB/9//99;99F/9//;.9.;AFEFB/;9.F;.///;;
@M05620:45:000000000-G6HP7:1:1101:17871:9596 1:N:0:107
TACCTGTACTGGGGAAGCATTTGAATATCCCCCCATGGTGATGGGGACGGAGAACTGCTCCATAAACACAGGCAACGTGCCTAACTTTCCCGGGAAGATGAAGTCAAAGAGCGACCACAGCTCTTCGGAGGTTATTTTGCATCGGTGAGCCAGACAGAATGATCCGATGAGGGGTGCGAAACTATTTGAGGAAAGGAAGCACCTTTTTATTAAATTTACCTTTTAGCAATCGCCATTCCTACCCTAAAGAT
+
BBBBBFFFFFFF4EAE2GGGGFGGHHFFFHHGGGGHGFDGDGHHH?GEGEFGGHFHHFHHHHGHHHHHHGHHGFHHGHHHHFHHHHHHHFH?EEEGGHHHFHFBGFGHHFHHEGGGGHHHHHHHHHHGCDGCFGGHFHFFFHHDCAA<GHHHHGGHGGFHHHGHHGGGGGHEDGGCGGD?@BFBBFGGBAFFFB..FB9A99EFFFFFFFFFFFFFFFFFFFFFBFBFFFFFFFDAFFBFBBFAFF.9F/9
@M05620:45:000000000-G6HP7:1:1101:24274:9632 1:N:0:107
CATCCTGACCCTGAAGTACCCCATTGAGCATGGCATCGTCACCAACTGGGACGACATGGAGAAGATCTGGCACCACACCTTCTACAACGAGCTGCGCGTGGCCCCGGAGGAGCACCCAGTGCTGCTGACCGAGGCCCCCCTGAACCCCAAGGCCAACAGAGAGAAGATGACTCAGGTGAGGCTCGGCCGACGCCCGTGCTCCTCCCGTCCTTTCCCCAGTCATTTTCTGCCCGGCTTGATTTCTGACATTA
+
CCDDDFFFFFFFGGGGGGGGGGGHHHHHHHHHHHHHHGHHHGHHHGHHHHHHGGGGGHHHHHHHHHHHHHHHHGHHHGGHHHHHHHHHGGGGGHHGGGGGGGHHGGGGGGGGHHHHGGHHHHHHHHHHHHGGGGGGGGGGGGHHHHGGGGHGHHGGGGGGGGGGGGGGGGGGGGGGHGGGGGGGFFFFFFFFFFFFFFFFFFFFFFFEFFFFFHFFFFFFFFFFFFFFFFFFDFFFFF.FFFFFFFFFFF0
@M05620:45:000000000-G6HP7:1:1101:4498:9789 1:N:0:107
AGATTACTGCAACAGTTCCCCCTGGACCTGGAAAAGTTTCTTGCCTGGCTTACAGAAGCTGAAACAACTGCCAATGTCCTACAGGATGCTACCCGTAAGGAAAGGCTCCTAGAAGACTCCAAGGGAGTAAAAGAGCTGATGAAACAATGGCAAGTAAGTCAGGCATTTCCGCTTTAGCACTCTTGTGGATCCAATTGAACAATTCTCAGCATTTGTACTTGTAACTGACAAGCCAGGGACAAAACAAAGAT
+
ABCCCFFFFFFFGGGGGGGGGGGGHHHHHHHHHHHHGHHHHHHHHHHHHHHHHHHHHHHHHHHHHHHHHHHHHHHHHHHHHHHHHGHHHHHHHHGGGGHHHHHHHHHHGHHHHHHHHHHHHHHGGHGGHHHHHGHHHHHHHHHHHHHHHHGHHGHHHGHHHHHHHHHHHHGGGGGHHGHHHHHHHFHGFGHHHHHHHGHHHHHHHHHHHHGHHHHHHFHGHHHGHHHHHHHHGGGGGGGGGFGFGGGGGGF
@M05620:45:000000000-G6HP7:1:1101:16079:9817 1:N:0:107
ATCTCTATCTCCTAAAAACCTGTTTAGATTTGGAGATAGACCTTCAGGTTTTTCATCATTTTCTGCATGAATTATACATTGACCACGTTCCAGCGTGGTCAGTTTGCAGCATTCTGTTATTTTGTTTGACAGAGTGTCTTGTTGAGAACATATGTAGGACATGATTTTTTCCTGCAACAGGGAAAATAAAGTATAAGTTTTAAAGATTTATTCTTTAATAAAGGATCTCAAAGCCAGCTTTAGAAAAAGGA
+
AABBBFFFFFFFGGGGGGGGGGHHHHGHHHHHHHFHHHHHHHHHHGHHHHHGGHHHHHHGHHHHHHHHHHHHHHHHHHHHHHHHHHGHHHHHHHGFGGHHFGHHHHHHHHGHHHHHFHHHHHHHHHHHHHHHHHHHHHHHHHHHHHHHHHHHHHHHHHHHHHHHHHHHHGHHHHHHHHHHHGGHHHHHHHHHHHHHHGGHHHHHHHHHHHHHHHHHHHHHHGHHHHHHHGHHHHHHHGHHHHHEHHHHGGH
@M05620:45:000000000-G6HP7:1:1101:16061:9820 1:N:0:107
ATCTCTATCTCCTAAAAACCTGTTTAGATTTGGAGATAGACCTTCAGGTTTTTCATCATTTTCTGCATGAATTATACATTGACCACGTTCCAGCGTGGTCAGTTTGCAGCATTCTGTTATTTTGTTTGACAGAGTGTCTTGTTGAGAACATATGTAGGACATGATTTTTTCCTGCAACAGGGAAAATAAAGTATAAGTTTTAAAGATTTATTCTTTAATAAAGGATCTCAAAGCCAGCTTTAGAAAAAGGA
+
DCCDDFFFFFFFGGGGGGGGGGHHHHHHHHHHHHHHHHHGHHHHHHHHHHHGGHHHHIHHIHIIIHHHHHHHHHHHHHHHHHHHHHGHHHHHHHGGGGHHHHHHHHHHHHHHHHHHHHHHHHHHHHHHHHHHHHHHHHHHHHHHHHHHHHHHHHHHHHHHHHHHHHHHHGHHHHHHHHHHGGGHHHHHHHHHHHGHHHHHHHGHHHHHHHHHHHHHHHHHHHHHHHHHHHHHHHHHHGHHHHHHHHHHDGH
@M05620:45:000000000-G6HP7:1:1101:19352:9833 1:N:0:107
ATCTCTATCTCCTAAAAACCTGTTTAGATTTGGAGATAGACCTTCAGGTTTTTCATCATTTTCTGCATGAATTATACATTGACCACGTTCCAGCGTGGTCAGTTTGCAGCATTCTGTTATTTTGTTTGACAGAGTGTCTTGTTGAGAACATATGTAGGACATGATTTTTTCCTGCAACAGGGAAAATAAAGTATAAGTTTTAAAGATTTATTCTTTAATAAAGGATCTCAAAGCCAGCTTTAGAAAAAGGA
+
ABCCCFFFFFFFGGGGGGGGGGHHHHHHHHHHHHHHHHHHHHHHHHHHHHHGGHHHHIHHHHIHIHHHHHHHHHHHHHHHHHHHHHGHHHHHHHGGGGHHHHHHHHHHHHHHHHHHHHHHHHHHHHHHHHHHHHHHHHHHHHHHHHHHHHHHHHHHHHHHHHHHHHHHHGHHHHHHHHHHHGGHHHHHHHHHHHHHHHHHHHHHHHHHHHHHHHHHHHHHFHHHHHHHHHHHHHHHHGHHHHGHHHHHGGH
@M05620:45:000000000-G6HP7:1:1101:19331:9835 1:N:0:107
ATCTCTATCTCCTAAAAACCTGTTTAGATTTGGAGATAGACCTTCAGGTTTTTCATCATTTTCTGCATGAATTATACATTGACCACGTTCCAGCGTGGTCAGTTTGCAGCATTCTGTTATTTTGTTTGACAGAGTGTCTTGTTGAGAACATATGTAGGACATGATTTTTTCCTGCAACAGGGAAAATAAAGTATAAGTTTTAAAGATTTATTCTTTAATAAAGGATCTCAAAGCCAGCTTTAGAAAAAGGA
+
ABBABFDFF5FFGGGGGGGGGGHHHHHHGHHHHCHHHHFGHHHHHHHFHHGGGHHHHHHHHHHHGHHHHGHHHGHHHHHHHHHHHHGHHHHHHHGFGGHHHHHHHHHHHHHHHHHHHHHHHHHHHHHHHHHHHHHHHHHHHHHHHHHHHHHHHHHHHHHHHHHHHHHHHGHHHHHGHHHHGFGHHHGHHHHHHGHHHHHHHHHHGHHHHHHHHHHGHHHHGGDGCGHHHHHHHHHGHGHHHGHFGHHFGGH
@M05620:45:000000000-G6HP7:1:1101:19369:9841 1:N:0:107
ATCTCTATCTCCTAAAAACCTGTTTAGATTTGGAGATAGACCTTCAGGTTTTTCATCATTTTCTGCATGAATTATACATTGACCACGTTCCAGCGTGGTCAGTTTGCAGCATTCTGTTATTTTGTTTGACAGAGTGTCTTGTTGAGAACATATGTAGGACATGATTTTTTCCTGCAACAGGGAAAATAAAGTATAAGTTTTAAAGATTTATTCTTTAATAAAGGATCTCAAAGCCAGCTTTAGAAAAAGGA
+
>33ABFBFFFFFGGGGGGGGGGHHHHHHHGHHHHHHHHHHFHHHHFFHHHHGGHHHHHHHGHHHHHHHHHGHHHHHHHHHHFHHHGGHHHHHHHGEEGHHEHHHHHHGFHHHHHHEHHHHHHHHHHHHGHHHGHHHHGHHHHHGHHGHHHHHHHHHGHHHHHHHHHHHHGHHHHGGHHHHHGGHGHHGGGHHHHFHHHHGHHHHHHHHHHHHHHHHHFHHHHGB/GHFHGHHHFGFHGFHHEHB<0CCE.C
@M05620:45:000000000-G6HP7:1:1101:21926:9850 1:N:0:107
TACCTGTACTGGGGAAGCGTGTAGCAATCGCCATTCCTACCCTAAAGATCGGAAGAGCACACGTCTGAACTCCAGTCACCGGCTATGATCTCGTATGCCGTCTTCTGCTTGAAAAAAAAAAAAAAAACAAATTGTCGTAGCAATTAACAGAAAAGTATATAGGGAACCAAGCTAAGAAAAGCGTTACGTGTGAATAGAGCTCTCTCATGAAAGAATAGCGTGACTGATGTCGGAATATAGAGAAGACTACT
+
CCCCCFFFFFFFGGGGGGGEGGGHHHHHHGGGGGHHHHHHHHHHHHHHHHHGGGGHHHHHHHGHHHGBGHHHHHGHHHHHGGGGGHHGHHHHHGEHFHHGFGHGHHFFHHHF3FGHGGG?D<//--<....00000.....0000000;0//:/::00000;0./......./00000///;.;....///./////////:/:://///////.////-9...///////.--.;/////;/////////
@M05620:45:000000000-G6HP7:1:1101:19341:9851 1:N:0:107
ATCTCTATCTCCTAAAAACCTGTTTAGATTTGGAGATAGACCTTCAGGTTTTTCATCATTTTCTGCATGAATTATACATTGACCACGTTCCAGCGTGGTCAGTTTGCAGCATTCTGTTATTTTGTTTGACAGAGTGTCTTGTTGAGAACATATGTAGGACATGATTTTTTCCTGCAACAGGGAAAATAAAGTATAAGTTTTAAAGATTTATTCTTTAATAAAGGATCTCAAAGCCAGCTTTAGAAAAAGGA
+
CCCCCFFFFFFFGGGGGGGGGGGHHHHHHHHHHHHHHHHHHHHHHHHHHHHGGHHHHHHIHHHIIHHHHHHHHHHHHHHHHHHHHHGHHHHHHHGFGGHHHHHHHHHHHHHHHHHHHHHHHHHHHHHHHHHHHHHHHHHHHHHHHHHHHHHHHHHHHHHHHHHHHHHHHGHHHHHHHHHHHGGHHHHHHHHHHHHHHGHHHHHHHHHHHHHHHHHHHHHHHHHHHHHHHHHHHHHHHGHHHHHHGHHHGGH
@M05620:45:000000000-G6HP7:1:1101:27242:9856 1:N:0:107
CATCCTGACCCTGAAGTACCCCATTGAGCATGGCATCGTCACCAACTGGGACGACATGGAGAAGATCTGGCACCACACCTTCTACAACGAGCTGCGCGTGGCCCCGGAGGAGCACCCAGTGCTGCTGACCGAGGCCCCCCTGAACCCCAAGGCCAACAGAGAGAAGATGACTCAGGTGAGGCTCGGCCGACGCCCGTGCTCCTCCCGTCCTTTCCCCAGTCATTTTCTGCCCGGCTTGATTTCTGACATTA
+
CDDDDFFFFFFFGGGGGGGGGGGHHHHHHHHHHHHHHGHHHGHHHGHHHHHHGGGGGHHHHHHHHHHHHHHHHGHHHGGHHHHHHHHHGGGGGHHGGGGGGGHHGGGGGGGGHHHHGGHHHHHHHHHHHHGGGGGGGGGGGGHHHHGGGGHGHHGGGGGGGGGGGGGGGGGGGGGGHGGGGGGGFFFFFFFFFFFFFFFFFFFFFFFEFFFFFFFFFFFFFFFFFHHFFFFFFFFFFFFFFFFFFFFFFF0
@M05620:45:000000000-G6HP7:1:1101:11058:9859 1:N:0:107
TACCTGTACTGGGGAAGCATTTGAATATCCCCCCATGGTGATGGGGACGGAGAACTGCTCCATAAACACAGGCAACGTGCCTAACTTTCCCGGGAAGATGAAGTCAAAGAGCGACCACAGCTCTTCGGAGGTTATTTTGCATCGGTGAGCCAGACAGAATGATCCGATGAGGGGTGCGAAACTATTTGAGGAAAGGAAGCACCTTTTTATTAAATTTACCTTTTAGCAATCGCCATTCCTACCCTAAAGAT
+
CCCCCFFFFFFFGGGGGGGGGGHHHHHHHHHGGGGHHHGHHHHHHGGGGGGGGHHHHHHHHHHHHHHHHHHHGHHHGHHHHHHHHHHHHHHGGGGGGHHHHHHHHHHHHHHHGGGGGHHHHHHHHHHGGGGEHHHHHHHHHHHGGGGGHGHHHGGHHHHHHHHHHHGGGHHHGG;AGGFGGGGGGGHGGGGFGGGGGGGGGGFFFFFFFFFFFFFFFFFFFFFFFFFFBFFFEFFEFFFFFFFFFFFFFFF
@M05620:45:000000000-G6HP7:1:1101:21941:9868 1:N:0:107
TACCTGTACTGGGGAAGCGTGTAGCAATCGCCATTCCTACCCTAAAGATCGGAAGAGCACACGTCTGAACTCCAGTCACCGGCTATGATCTCGTATGCCGTCTTCTGCTTGAAAAAAAAAAAAAAAAAAAAACAGAAAATTATACACCACATAAAAAATAAAAAATATAAAGAAATGTGTGTACTGAACTGTAAGTCTAACAGTAAGTCGATAATTCGTGATTGAGATGAAACTAAGATAGAGATGACTTT
+
DCCDDFFFFFFFGGGGGGGGGGHHHHHHHGGGGGHHHHHHHHHHHGHHHHHGGGGHHHHHHHGHHHGHHHHHHGHHHHHHGGGGGHHHHGHHHFGHHHHGGGHGHHHGHHHHHHHHGGGGG>//>-<<----../:00/0000000;/...000000-.00;;0-.00;0000.:00000.;000;00000:000:0000000000:00..:..000././/000:.::000000000:::000:000000
@M05620:45:000000000-G6HP7:1:1101:13143:9886 1:N:0:107
CATCCTGACCCTGAAGTACCCCATTGAGCATGGCATCGTCACCAACTGGGACGACATGGAGAAGATCTGGCACCACACCTTCTACAACGAGCTGCGCGTGGCCCCGGAGGAGCACCCAGTGCTGCTGACCGAGGCCCCCCTGAACCCCAAGGCCAACAGAGAGAAGATGACTCAGGTGAGGCTCGGCCGACGCCCGTGCTCCTCCCGTCCTTTCCCCAGTCATTTTCTGCCCGGCTTGATTTCTGACATTA
+
CCCCCFFFFFFFGGGGGGGGGGGHHHHHHHHHHHHHHGHHHGHHGGHHHHHFGGGGGHHHHHHHHHHHHHHHHGHHHGGHHHHHHHHHGGGGGHHGGGGGGEGHGGGGGGGGHHHHGGHHHHHHHHHHHHGGGGGGGGGGGGHHHHGGGGHGHHGGGGGGGGGGGGGGGGGGGGGGGGGGGGGGFCFFFFFFFFFC-AFFFFFFFFFFFFDFFFFFFFDFFFFFFFFFFFFFD;CFCCEFFFFFF0FFFF0
@M05620:45:000000000-G6HP7:1:1101:13139:9907 1:N:0:107
CATCCTGACCCTGAAGTACCCCATTGAGCATGGCATCGTCACCAACTGGGACGACATGGAGAAGATCTGGCACCACACCTTCTACAACGAGCTGCGCGTGGCCCCGGAGGAGCACCCAGTGCTGCTGACCGAGGCCCCCCTGAACCCCAAGGCCAACAGAGAGAAGATGACTCAGGTGAGGCTCGGCCGACGCCCGTGCTCCTCCCGTCCTTTCCCCAGTCATTTTCTGCCCGGCTTGATTTCTGACATTA
+
CDDDDFFFFFFFGGGGGGGGGGGHHHHHHHHHHHHHHGHHHGHHHGHHHHHGGGGGGHHHHHHHHHHHHHHHHGHHHGGHHHHHHHHHGGGGGHHGGGEGGGHHGGGGGGGGHHHHGGHGHHHHHHHHHHGGGGGGGGGGGGHHHHGGGGHGHHGGGGGGGGGGGGGGGGGGGGGGGGGGGGGGFFFFFAFFFFFF@DDFFFFFFFFAFFDFFFFFFFDFFFFFFFFFFFFEDFFF=AFFFFFFFFFFFF0
@M05620:45:000000000-G6HP7:1:1101:18908:9915 1:N:0:107
AGATTACTGCAACAGTTCCCCCTGGACCTGGAAAAGTTTCTTGCCTGGCTTACAGAAGCTGAAACAACTGCCAATGTCCTACAGGATGCTACCCGTAAGGAAAGGCTCCTAGAAGACTCCAAGGGAGTAAAAGAGCTGATGAAACAATGGCAAGTAAGTCAGGCATTTCCGCTTTAGCACTCTTGTGGATCCAATTGAACAATTCTCAGCATTTGTACTTGTAACTGACAAGCCAGGGACAAAACAAAGAT
+
AABBBFFFFF4FGGFGGGGGGGGGHHHHHHGHFHHHGHHHHHHHHHHHHHHGHHFHHHHHGHHHHHHHHHHHHHHHHHHHGHHHHHHHHHDGHHGFEGHHHHHHHHHHGHHHHHHHHHHHHHHGGGGFHFHHHGHHHHHHH3FGHHHHHHHHHGHHHHHHHHGGGHHHHHGGGGGHGHHHHHHHHHHGHHHHG0GHHHHHEHGHHHHHHHHHHHHHHFGHHHHHHHHHHHHHGGGGGGGGFGGGGGGGGGG
@M05620:45:000000000-G6HP7:1:1101:18915:9933 1:N:0:107
AGATTACTGCAACAGTTCCCCCTGGACCTGGAAAAGTTTCTTGCCTGGCTTACAGAAGCTGAAACAACTGCCAATGTCCTACAGGATGCTACCCGTAAGGAAAGGCTCCTAGAAGACTCCAAGGGAGTAAAAGAGCTGATGAAACAATGGCAAGTAAGTCAGGCATTTCCGCTTTAGCACTCTTGTGGATCCAATTGAACAATTCTCAGCATTTGTACTTGTAACTGACAAGCCAGGGACAAAACAAAGAT
+
CCCCCFFFFFBFGGGGGGGGGGGGHHHHHHHHGHHHGHHHHHHHHHHHHHHHHHGHHHHHHHHHHHHHHHHHHHHHHHHHHHHHHHHHHHHHHHGFFGHHHHHHHHHHGHHHHHHHHHHHHHHGGGGGHHHHHGHHHHHHHHHHHHHHHHHGHGHHHHHHHHHHHHHHHHGGGGGHHHHHHHHHHFGGHHHHHHHHHGHHHHHHHHHHHHHHHHHHHGHHHHHGHHHHGHHHGGGGGGGGFFCFFFGGFFF
@M05620:45:000000000-G6HP7:1:1101:18809:9934 1:N:0:107
AGATTACTGCAACAGTTCCCCCTGGACCTGGAAAAGTTTCTTGCCTGGCTTACAGAAGCTGAAACAACTGCCAATGTCCTACAGGGTGCTACCCGTAAGGAAAGGCTCCTAGAAGACTCCAAGGGAGTAAAAGAGCTGATGAAACAATGGCAAGTAAGTCAGGCATTTCCGCTTTAGCACTCTTGTGGATCCAATTGAACAATTCTCAGCATTTGTACTTGTAACTGACAAGCCAGGGACAAAACAAAGAT
+
A?ABBFFFFFDFGGBGGGGGGGGGHHHHHGHHGHHHGHHHGHHHHHHHHHHHHHHHHHHHHHHHHHHHHHHHHHHHHHHHHHHHH1FFGHFHHHGGGGHHHHHHHHHGGHHHHHHHHHHHHHEFEHGEHHHHHGHHHHGHHDGHHHHHHHHHHGHHHHHHHHGFHHHHHHGGGGGHHHHHHHHHHHHGHHHHHGHHHHHHGHHHHHHHHHHHHHHHHGHHHCGGHHHHHHHHGGGGGGGGFFFFGGGGFGF
@M05620:45:000000000-G6HP7:1:1101:6619:9954 1:N:0:107
TACCTGTACTGGGGAAGAGCACAGCAATCGCCATTCCTACCCTAAAGATCGGAAGAGCACACGTCTGAACTCCAGTCACCGGCTATGATCTCGTATGCCGTCTTCTGCTTGAAAAAAAAATTAGTTGGGCCGCTTTCTTTGTTTAAGCCATGAGAAACCCAATCTTTTCTTTTTTTACCTAAGTCCTGCTGTATCCTTCTTGAGTTTTTATCCTTCTTTCCTCTTTCTCCAAGCTCTCTTTTCTCATCCCC
+
AAAA1FD3DFFFA1FE1G1GBGBCGHFAF0AEFEHHHBDGFHHBGHH1GH/AEEE0FG100B/FGAED2GGEGGG2FG1EF/EEG1D2F1FGFF?GHBGC?/>?>G1FF1>CBGGF@<B/01112@11/0/>ACCC11>FDG00111>1<111<00//....//000:0000<<--.9;F9//000;099:00;F00;00;0;000=BE.00;9000//;///9////;B/:/;/;/;B/////9////9-
@M05620:45:000000000-G6HP7:1:1101:12318:9963 1:N:0:107
AGATTACTGCAACAGTTCCCCCTGGACCTGGAAAAGTTTCTTGCCTGGCTTACAGAAGCTGAAACAACTGCCAATGTCCTACAGGATGCTACCCGTAAGGAAAGGCTCCTAGAAGACTCCAAGGGAGTAAAAGAGCTGATGAAACAATGGCAAGTAAGTCAGGCATTTCCGCTTTAGCACTCTTGTGGATCCAATTGAACAATTCTCAGCATTTGTACTTGTAACTGACAAGCCAGGGACAAAACAAAGAT
+
AAABCFFFDFBDGGGBGGGGGGGGHHHHHHHHHHHHHHHHHHHHHHHHHHH3BBGGHHHHHHHHHHHHHHHHHHHHHHHHFGGHHGHHHHFGHHGGEFGGGHFHHHHHGHHHHHHHHHHHHHHGEGFFHFHHHGHHHHGHHHHHHHHHHHHHHGHHHHHHHHHHHHHHHHGGGGGHHHGHHHHHHHHGHHHHHHHHHGHGHHHHHHHHHHHHHHHHHFHGHHHHHHHHGHHHHGFGGGGGGGGGGGGGGGC
@M05620:45:000000000-G6HP7:1:1101:4222:9978 1:N:0:107
CATCCTGACCCTGAAGTACCCCATTGAGCATGGCATCGTCACCAACTGGGACGACATGGAGAAGATCTGGCACCACACCTTCTACAACGAGCTGCGCGTGGCCCCGGAGGAGCACCCAGTGCTGCTGACCGAGGCCCCCCTGAACCCCAAGGCCAACAGAGAGAAGATGACTCAGGTGAGGCTCGGCCGACGCCCGTGCTCCTCCCGTCCTTTCCCCAGTCATTTTCTGCCCGGCTTGATTTCTGACATTT
+
CDDDDFFFFFFFGGGGGGGGGGGHHHHHHHHHHGHHHGHHHGHHHGHHHGHHGGGGGHHHHHHHHHHHHHHHHGHHHGGHHHHHHHHHGGGGGHHGGGGGGGHHGGGGGGGGHHHHGGHHHHHHHHHHHHGGGGGGGGGGGGHHHHGGGGHGHHGGGGGGGGGGGGGGGGGGGGGGGGGGGGGGFFFFFCFFFFFFCFFFFFFFFFFFFFFFFFFFFF?FFFFFFFFFFEFEFFFFFFAFFFFFF0BFFF0
@M05620:45:000000000-G6HP7:1:1101:12327:9979 1:N:0:107
AGATTACTGCAACAGTTCCCCCTGGACCTGGAAAAGTTTCTTGCCTGGCTTACAGAAGCTGAAACAACTGCCAATGTCCTACAGGATGCTACCCGTAAGGAAAGGCTCCTAGAAGACTCCAAGGGAGTAAAAGAGCTGATGAAACAATGGCAAGTAAGTCAGGCATTTCCGCTTTAGCACTCTTGTGGATCCAATTGAACAATTCTCAGCATTTGTACTTGTAACTGACAAGCCAGGGACAAAACAAAGAT
+
>111>BB@@DF@FGEBGGGGGGCEGBGFBCAFFGHH1DGHF1AFHEDHEGFBBFAGBGGFHHHGHEGGHHHHH11ABFGHFHBBCGC1GF2GCFAEEEHHE0GAAFGHGGHHFHDBGFFGEHHG?AE<CGGFHGCHGCG1FDGHHHFDDFHFFC@FGFHFHFHHHGFHGHCFAAFHFFGHHHHFHF1.DGHHH0DFHFHEHGHFHFGGFFHHHFFCGGHHCC0CGHHFFHHAGEGGEGGGFFFFFGGG/9B
@M05620:45:000000000-G6HP7:1:1101:4241:9987 1:N:0:107
CATCCTGACCCTGAAGTACCCCATTGAGCATGGCATCGTCACCAACTGGGACGACATGGAGAAGATCTGGCACCACACCTTCTACAACGAGCTGCGCGTGGCCCCGGAGGAGCACCCAGTGCTGCTGACCGAGGCCCCCCTGAACCCCAAGGCCAACAGAGAGAAGATGACTCAGGTGAGTCTCGGCCGACGCCCGTGCTCCTCCCGTCCTTTCCCCAGTCATTTTCTGCCCGGCTTTATTTCTGACATTA
+
>AAAAB1DFCFCG1GF3FGEGFEA11D1BBB10BGHBEHCGEGD/AE0GHHF/EGE?E01AGCAGGHF1DB>GGHHAEACF@FGHGFHEFCE?FFCEEEGGGFHG//BC@/?<FGHGEG11FD1?1??<F/C--<<.ACC@ECGFE?FCGHGHG.EE.FGF/99CFB;F090CFBFFBF?0;C0/AE?@@=9-9@-9--9B/BB9A9ABB-9BBBFF-9FB9B/:BFFFBBE-----/9/99/;////;/9
@M05620:45:000000000-G6HP7:1:1101:7240:9988 1:N:0:107
CATCCTGACCCTGAAGTACCCCGGCTTGATTTCTGACATTAGATCGGAAGAGCACACGTCTGAACTCCAGTCACCGGCTATGATCTCGTATGCCGTCTTCTGCTTGAAAAAAAAAAAAAAAAAATAAGAAATGGGAGAGTACACTGAACCTTGAGCCAAGCGGGACGTTCAGGGAACGGAGTTAGAATGCTGTATGTAATAGCAAGTAGAAAAGGAGGATGGACTGATGGAAGTGGGAAGTAAACTATACT
+
DDDDDFFFFFFFGGGGGFGGGGGGGGGGHHHHHGHHHHHHHHHHHHGGGGHHHGHFHGGHHGHGHHHHHHHHHHHGGGGGHHHH4GHHGGHHHHGGGHGHHHHHHHHHGHHGGGGC>///----.00000/00:./...0000000000./00000///:.;;:---.:9000....;..../00000090000;0000;00000/:000;0//9/.../:./00.0000/0/090..0.00000000000
@M05620:45:000000000-G6HP7:1:1101:7257:9991 1:N:0:107
CATCCTGACCCTGAAGTACCCCGGCTTGATTTCTGACATTAGATCGGAAGAGCACACGTCTGAACTCCAGTCACCGGCTATGATCTCGTATGCCGTCTTCTGCTTGAAAAAAAAAAAAAAAAAACTTCCCGCAGCCCCCCTCCAACCCCAGGCGTAAAGATCTAAACTGACGTAAATGAGTCGAGTACGACGTCCGGACTCCTCTCGCACTTCCAACCTTCATTTTCTGATCTGCTTTATTCTGGACATTC
+
CCCCCFFFFFFFGGGGGFGGGGGGGGGGHHHHHHHGHHHHHHHHHHGGGGHHHHHHHGHHHGHGHHHHHHGHHHHGEFGFHHHHFFGFGEHHGHGGGHGHHHHHHHHGFHHGGGGD/>//----.0=00/<--:-...--9../00.;.....-.;;A0B090000:000;.....;000;:-.-9.;;..:-..--.-9/00/099.-;;000909./009BB090900000:90000090;000:0000
@M05620:45:000000000-G6HP7:1:1101:15582:9993 1:N:0:107
AAACCAGAAGACATGAGGTCAGCTAGATCGGAAGAGCACACGTCTGAACTCCAGTCACCGGCTATGATCTCGTATGCCGTCTTCTGCTTGAAAAAAAAAAAACAATCATCCTTCTTATATTTTTTTTTCCCTATTTACTTTATCATACCATATTGCGGACCTAACTTGATCCAGCCACAAGCACAATCCATTCTCAGTTGTCAATCTTTCTTCATTCTAACATGATCTCACCGCCAGCTTTACAACAATGA
+
BBBBBBBFFFCFGGFGGGGGGGHHDGHHHHGGGGHHHHHHHGHHHGHHHHHHHHHHHHHGGGGGHHHH5FGHGGHHHHGGGHGHHHHHHGHHGHHGGEEE>////22232?222222222@22>/<--0111111100=000=00000/0=00000.-::-/0//0;000000099./.:.9;///0/900000090;009/////;9////;/99///////9/99////..;---9/;//////99///
@M05620:45:000000000-G6HP7:1:1101:16173:10026 1:N:0:107
CATCCTGACCCTGAAGTACCCCATTGAGCATGGCATCGTCACCAACTGGGACGACATGGAGAAGATCTGGCACCACACCTTCTACAACGAGCTGCGCGTGGCCCCGGAGGAGCACCCAGTGCTGCTGACCGAGGCCCCCCTGAACCCCAAGGCCAACAGAGAGAAGATGACTCAGGTGAGGCTCGGCCGACGCCCGTGCTCCTCCCGTCCTTTCCCCAGTCATTTTCTGCCCGGCTTGATTTCTGACATTA
+
CDDDDFFFFFFFGGGGGGGGGGGHHHHHHHHHHHHHHGHHHGHHHGHHHHHHGGGGGHHHHHHHHHHHHHHHHGHHHGGHHHHHHHHHGGGGGHHGGGEGGGHHGGGGGGGGHGHHGGHGHHHHHHHHHHGGGGGGGGGGGGHHHHGGGGHGHHGGGGGGGGGGGGGGGGGGGGGGGGGGGGGGFFFFFFFFFFFFFFFFFFFFFFFEFFFFFFFFFFFFFFFHFFFFFFFFFFFFFFFFFFFFFEFFFF0
@M05620:45:000000000-G6HP7:1:1101:8642:10027 1:N:0:107
AAACCAGAAGACATGAGGTCAGCTAGATCGGAAGAGCACACGTCTGAACTCCAGTCACCGGCTATGATCTCGTATGCCGTCTTCTGCTTGAAAAAAAAAAAACAGGTAAAAAATAAATAGCAGCAAAGAGGCTGTGTAGGGCACTGAGAATATGAAAAAACGAACAAGCAGCCCATATAAAGCATGATCAAAATGTGTGACGGAGTATGATACAAAGCAGATTACTGAGGATGGACAATGCAGAGTGGAAA
+
BBBBBBBFFF4FGGGGGGGGGGGH5FHHHHGFGGGGHHHHHGHHHGFHHHHHHHGHHHHGEGGGHHFAAFHHGGHHHHGEGHGHHHGHHHGHGHHFGGGG><//2/23322</0222>211110?01000//.000>111.0..0<000000000000.-.-..--//.///...//000000/00:00000000000.00.-;..///////////./////:///9/.///.///.////9:.//:;//
@M05620:45:000000000-G6HP7:1:1101:4949:10028 1:N:0:107
AGATTACTGCAACAGTTCCCCCTGGACCTGGAAAAGTTTCTTGCCTGGCTTACAGAAGCTGAAACAACTGCCAATGTCCTACAGGATGCTACCCGTAAGGAAAGGCTCCTAGAAGACTCCAAGGGAGTAAAAGAGCTGATGAAACAATGGCAAGTAAGTCAGGCATTTCCGCTTTAGCACTCTTGTGGATCCAATTGAACAATTCTCAGCATTTGTACTTGTAACTGACAAGCCAGGGACAAAACAAAGAT
+
BCBCCFFFFFFFGGGGGGGGGGGGHHHHHHHHHHHHGHHHHHHHHHHHHHHHHHHHHHHHHHHHHHHHHHHHGHHHHHHHHHHHHGHHHHHHHHGGGGHHHGGHHHHHGHHHHHHGHHHHHGHGGGGGHHHHHGHHHHGHHHGHHGGHHHHHHGHHFHHHHHHHHHHHHHGGGGGHHHHHHHHHHGHGHHHHGHHHHGFHHHHHHHHFGHHHHHHHHHHGHFHFHHHHHHGHHGGGGFEGGGFFGGGGFGF
@M05620:45:000000000-G6HP7:1:1101:16172:10045 1:N:0:107
CATCCTGACCCTGAAGTACCCCATTGAGCATGGCATCGTCACCAACTGGGACGACATGGAGAAGATCTGGCACCACACCTTCTACAACGAGCTGCGCGTGGCCCCGGAGGAGCACCCAGTGCTGCTGACCGAGGCCCCCCTGAACCCCAAGGCCAACAGAGAGAAGATGACTCAGGTGAGGCTCGGCCGACGCCCGTGCTCCTCCCGTCCTTTCCCCAGTCATTTTCTGCCCGGCTTGATTTCTGACATTC
+
AAAAAFFBFCF1F1FFGGGG1EEGHFGFCGHHHHEGFCHHCEHGAEHHHEFHE/EAAEGBGFFFFDGHHFHFFGAG/FEHHHG2GGHGGEAEGEFEGGG@?EFEEECCCCCCHCGHAEEGF1GHHHHHHHCCCGCFCCC@CGECHGGGG?EAGGAEGGGB//CCFGBFEBFF0FBBC/CAFFEF@@-A@=@?@=@;@B-EFFFFBEFFABFF////;9A;F/BF/FFF/FFFF;@;@-9;F/////;FFF/
@M05620:45:000000000-G6HP7:1:1101:28068:10062 1:N:0:107
CATCCTGACCCTGAAGTACCCCATTGAGCATGGCATCGTCACCAACTGGGACGACATGGAGAAGATCTGGCACCACACCTTCTACAACGAGCTGCGCGTGGCCCCGGAGGAGCACCCAGTGCTGCTGACCGAGGCCCCCCTGAACCCCAAGGCCAACAGAGAGAAGATGACTCAGGTGAGGCTCGGCCGACGCCCGTGCTCCTCCCGTCCTTTCCCCAGTCATTTTCTGCCCGGCTTGATTTCTGACATTA
+
DDDDDFFFFFFFGGGGGGGGGGGHHHHHHHHHHHHHHGHHHGHHHGHHHHHHGGGGGHHHHHHHHHHHHHHHHGHHHGGHHHHHHHHHGGGGGHHGGGGGGGHHGGGGGGGGHHHHGGHHHHHHHHHHHHGGGGGGGGGGGGHHHHGGGGHGHHGGGGGGGGGGGGGGFGGGGGGGGGGGGGGGFFFFFFFFFFFFBADFFFFFFFFEDDDFFFFFFFFFFFFFFFFBBFFFFCAFFFEFFFFFFFFFFF0
@M05620:45:000000000-G6HP7:1:1101:16495:10089 1:N:0:107
CATCCTGACCCTGAAGTACCCCATTGAGCATGGCATCGTCACCAACTGGGACGACATGGAGAAGATCTGGCACCACACCTTCTACAACGAGCTGCGCGTGGCCCCGGAGGAGCACCCAGTGCTGCTGACCGAGGCCCCCCTGAACCCCAAGGCCAACAGAGAGAAGATGACTCAGGTGAGGCTCGGCCGACGCCCGTGCTCCTCCCGTCCTTTCCCCAGTCATTTTCTGACCGGCTTGATTTCTGACATTA
+
DDDDDFFFFFFFGGGGGGGGGGGHHHHHHHHHHHHHHGHHHGHHHGHHHHHHGGGGGHHHHHHHHHHHHHHHHGHHHGGHHHHHHHHHGGGGGHHGGGGGGGHHGGGGGGGGHHHHGGHHHHHHHHHHHHGGGGGGGGGGGGHHHHGGGGHGHHGGGGGGGGGGGGGGGGGGGGGGGGGGGGGGFFFFFFFFFFFFDFFFFFFFFFFEFFFFFFFFFFFFFFFFFFFFFFFFFFFFFFFFFFFFFEFFFF0
@M05620:45:000000000-G6HP7:1:1101:19257:10094 1:N:0:107
CATCCTGACCCTGAAGTACCCCATTGAGCATGGCATCGTCACCAACTGGGACGACATGGAGAAGATCTGGCACCACACCTTCTACAACGAGCTGCGCGTGGCCCCGGAGGAGCACCCAGTGCTGCTGACCGAGGCCCCCCTGAACCCCAAGGCCAACAGAGAGAAGATGACTCAGGTGAGGCTCGGCCGACGCCCGTGCTCCTCCCGTCCTTTCCCCAGTCATTTTCTGCCCGGCTTGATTTCTGACATTA
+
DEEEEFFFFFFFGGGGGGGGGGGHHHHHHHHHHHHHHGHHHGHHHGHHHHHHGGGGGHHHHHHHHHHHHHHHHGHHHGGHHHHHHHHHGGGGGHHGGGGGGGHHGGGGGGGGHHHHGGHHHHHHHHHHHHGGGGGGGGGGGGHHHHGGGGHGHHGGGGGGGGGGGGGGGGGGGGGGHGGGGGGGFFFFFFFFFFFFDFFFFFFFFFFEDFDFFFFFFFFFFFFFFFFFFFFFDFFFFFFFFFFFFFFFFF1
@M05620:45:000000000-G6HP7:1:1101:8158:10097 1:N:0:107
CATCCTGACCCTGAAGTACCCCATTGAGCATGGCATCGTCACCAACTGGGACGACATGGAGAAGATCTGGCACCACACCTTCTACAACGAGCTGCGCGTGGCCCCGGAGGAGCACCCAGTGCTGCTGACCGAGGCCCCCCTGAACCCCAAGGCCAACAGAGAGAAGATGACTCAGGTGAGGCTCGGCCGACGCCCGTGCTCCTCCCGTCCTTTCCCCAGTCATTTTCTGCCCGGCTTGATTTCTGACATTA
+
CCDCDFFFFFFFGGGGGGGGGGGHHHHHHHHHHHHHHGHHHGHHHGHHHHHHGGGGGHHHHHHHHHHHHHHHHGHHHGGHHHHHHHHHGGGGGHHGGGEGGGHHGGGGGGGGHHHHGGHHHHHHHHHHHHGGGGGGGGGGGGHHHHGGGGHGHHGGGGGGGGGGGGGGGGGGGGGGHGGGGGGGFFFFFFFFFFFFCDFFFFFFFFFEFFFFFFFFFFFFFFFFFHFFFFFFFFFFFFFFFFFFFBFEFF0
@M05620:45:000000000-G6HP7:1:1101:8177:10104 1:N:0:107
CATCCTGACCCTGAAGTACCCCATTGAGCATGGCATCGTCACCAACTGGGACGACATGGAGAAGATCTGGCACCACACCTTCTACAACGAGCTGCGCGTGGCCCCGGAGGAGCACCCAGTGCTGCTGACCGAGGCCCCCCTGAACCCCAAGGCCAACAGAGAGAAGATGACTCAGGTGAGGCTCGGCCGACGCCCGTGCTCCTCCCGTCCTTTCCCCAGTCATTTTCTGCCCGGCTTGATTTCTGACATTT
+
CCCCCFFFFFFFGGGGGGGGGGGHHHHHHHHHHHHHHGHHHGHHHGHHHHHHGGGGGHHHHHHHHHHHHHHHHGHHHGGHHHHHHHHHGGGGGHHGGGGGGGHHGGGGGGGGHHHHGGHHHHHHHHHHHHGGGGGGGGGGGGHHHHGGGGHGHHFGGGGGGGGGGGGGGGGGGGGGGGGGGGGGFFFFFFFFFFFFC.AFFFFFFFFFFFFFFFFFFFFFFFFFFFFFFFFFDFFFFAABFFFFFBFFFF0
@M05620:45:000000000-G6HP7:1:1101:26090:10109 1:N:0:107
TACCTGTACTGGGGAAGCATTTGAATATCCCCCCATGGTGATGGGGACGGAGAACTGCTCCATAAACACAGGCAACGTGCCTAACTTTCCCGGGAAGATGAAGTCAAAGAGCGACCACAGCTCTTCGGAGGTTATTTTGCATCGGTGAGCCAGACAGAATGATCCGATGAGGGGTGCGAAACTATTTGAGGAAAGGAAGCACCTTTTTATTAAATTTACCTTTTAGCAATCGCCATTCCTACCCTAAAGAT
+
BABABF5DDFBFEAEGGGGFFFGHHGHDGHHGGGGHHHHDEGHFFFFGEGDEEGHFHHFFHHHHHHHHFHFGFHFFEFCCC4FGGGHHHHGEE@@EAGHHHFFBGGFH3EFHGGGGGECCCGHHHHHGGCG?CGHEHHHFF1FA.<<<FBHHHFEHGGHFGGHHHH?DDHHBDCFCGBD??BGFFGGGGFB0FGGFFGFEGGFFB9BFE/;BBFFFFEBBFBFFBFFFBBFFFFFFFFFFBF.FFFFFFFB
@M05620:45:000000000-G6HP7:1:1101:16747:10148 1:N:0:107
CATCCTGACCCTGAAGTACCCCATTGAGCATGGCATCGTCACCAACTGGGACGACATGGAGAAGATCTGGCACCACACCTTCTACAACGAGCTGCGCGTGGCCCCGGAGGAGCACCCAGTGCTGCTGACCGAGGCCCCCCTGAACCCCAAGGCCAACAGAGAGAAGATGACTCAGGTGAGGCTCGGCCGACGCCCGTGCTCCTCCCGTCCTTTCCCCAGTCATTTTCTGCCCGGCTTGATTTCTGACATTA
+
CCCCDFFFFFFFGGGGGGGGGGGHHHHHHHHHHHHHHGHHHGHHHGHHHHHHGGGGGHHHHHHHGHHHHHHHHGHHHGGHHHHHHHHHGGGGGHHGGGGGGGHHGGGGGGGGHHHHGGHHHHHHHHHHHHGGGGGGGGGGGGHHHHGGGGHGHHGGGGGGGGGGGGGGGGGGGGGGHGGGGGGGFFFFFFFFFFFF@DDFFFFFFFFFFFFFFFFFFFFFFFFHFFFFFFFFFFFFFAFFFFFFFFFFFF0
@M05620:45:000000000-G6HP7:1:1101:22952:10150 1:N:0:107
AAACCAGAAGACATGAGGTCAGCTAGATCGGAAGAGCACACGTCTGAACTCCAGTCACCGGCTATGATCTCGTATGCCGTCTTCTGCTTGAAAAAAAAAAAAAAAAAAGACAAAAAAGTGAATTGAAAGATTGTAAAAAAAAAAAAAAAAGAAGATATAGCAAGAGAAAAGAAAATGATTGATAGGAGTGTTAGAGAGAAGACAAGAGAAGAAGAGATATGGATGAAAGTAAGAGCAATGGTGAAGGAATG
+
CCCCCABFFFFFGGGGGGFGGGHHHHHHHHGGGGHHHHHHHGGHHGGGGHHHHHHHGGHGGGGGHHFG5FHGFEHHHHGFGHGHHHHHHHAGFFHCGGEE>//<///<..00000<-.<000000=000/00000<000-----------<.:/000000000//</00//..//0000000<00/</<.0<00000..0<0//::/./0<0//0./00:00000000::00000/0/00<000000./00
@M05620:45:000000000-G6HP7:1:1101:3971:10204 1:N:0:107
CATCCTGACCCTGAAGTACCCCATTGAGCATGGCATCGTCACCAACTGGGACGACATGGAGAAGATCTGGCACCACACCTTCTACAACGAGCTGCGCGTGGCCCCGGAGGAGCACCCAGTGCTGCTGACCGAGGCCCCCCTGAACCCCAAGGCCAACAGAGAGAAGATGACTCAGGTGAGGCTCGGCCGACGCCCGTGCTCCTCCCGTCCTTTCCCCAGTCATTTTCTGCCCGGCTTGATTTCTGACATTA
+
BBBBBFFFFFFFGGGGGGGGGGGHHGHGHHHHHHHHHGGHHGHHHGHHHHHHGGGGDHHHHHGGHHHHHGHFHGFHHGGHHHHFHHHHGGGGGHHGGGEGGGHHGGGGGGGGHGHHGGHFHHGHHHHHFGGCGGGFGGGGGGHHHGGGGGHGHGGGGGGGGGDFFFGFFGFGGGGGGF0AFE?FFFFDD@=B9@A9@ADAFB/FFFDEFFBBFFFFF../B/:BFFBB/BB.:9;ABF./BBFFFBB/:F/
@M05620:45:000000000-G6HP7:1:1101:15601:10226 1:N:0:107
AAACCAGAAGACATGAGGTCAGCTAGATCGGAAGAGCACACGTCTGAACTCCAGTCACCGGCTATGATCTCGTATGCCGTCTTCTGCTTGAAAAAAAAAAAAAAAAACAAAAAAAAAATCAAGAAACAGATATTTATAAAAAAATAAGATAGATATAAGATGAGTGAGGAAAATGGTTGCAAGCGTGCATTTGGTGTAAAGAGCATGATCAAGAAAGCATGGATTAAGATTGAAAGATATGAAGTATGATA
+
CCCCCBCFFFFFGGGGGGGGGGHHGHHHHHGGGGHHHHHHHGHHHGHHHHHHHHHHHHHGGGGGHHHG5FGHFEHHGHGEGHGHHHHHHHFHGFHGEEEE/</>>/////?0.---<-.0;000//////0:000;000000--.:000;9C00000000900000;0.0///00000..000.;....000;9...00000//00000000;0;/0/000.0:000000900000/00000009000000
@M05620:45:000000000-G6HP7:1:1101:15593:10243 1:N:0:107
AAACCAGAAGACATGAGGTCAGCTAGATCGGAAGAGCACACGTCTGAACTCCAGTCACCGGCTATGATCTCGTATGCCGTCTTCTGCTTGAAAAAAAAAAAATAATTTATCACAAACAGGGGGTGGAACATAGTATAGACTAATCTTCCCCCGTGCTTCTGGTGAGAATCGTATGCTGCTATCTCGAGTGCACGATTGACACACACGTACAACGCCCCATCTACTATAGCACATGCTTGAGCTCCCTCTCT
+
@BBBBBBFFFCFGF4FFGGGGGHHFGHHHGGCDGHHHHHHHGGFHGGHGHHHHHHHHHHGGGGGHHGG5FHHFFHGHHGGGHGHFHHHHHE3GFFFF?>E><02B3333333?220/02/////--.11011000000=0000000000//.-....000000/0.00009..//0000009/00.0.9.000.....////..9.-....//-----.9////////////.99/9//./////....//
@M05620:45:000000000-G6HP7:1:1101:21811:10284 1:N:0:107
CATCCTGACCCTGAAGTACCCGGCTTGATTTCTGACATTAGATCGGAAGAGCACACGTCTGAACTCCAGTCACCGGCTATGATCTCGTATGCCGTCTTCTGCTTGAAAAAAAAAAAAAAAAAAAAAAAAAAAGGGGAAAAAAATGTTGAAATGAAAGCAAAAAAAGGAGGATGGAACAGTAGTAAGCGAAATAGTTCAGGAGAGTGCTGGTGGGAATAGGGGAGGTGGGATAGGATGAGGATAGTTGTGGT
+
CCCCEFFFFFFFGGGGGFGGGGGGGGGHHHHHHHGHGHHHHHHHHGGEFHHHHHHHGHHHGGHHHHHHHHHGGHGGGGGHHGHEGHHFEGFHHGFFHGHHHHHHHHHGHHGECCD</</<---<--------...-.../.--.0:111111:1111/0/0/.--../.../0./00//11111110-.--.1011<11009..011110//.-.0/000:..--.<.-.0/<<0:000/0/001111..<
@M05620:45:000000000-G6HP7:1:1101:11833:10298 1:N:0:107
CATCCTGACCCTGAAGTACCCCGGCTTGATTTCTGACATTAGATCGGAAGAGCACACGTCTGAACTCCAGTCACCGGCTATGATCTCGTATGCCGTCTTCTGCTTGAAAAAAAAAAAAACAAGTGAGCAAAAAACCTAATTACCCATGGACTCACAATGTCACAAACTCCACATTGTCCCGCTGGTGTATCCACTCTAACCCTGCCCAGCACTAAGCGATGAATCGTCCCTTCACGAACCTCACCACCAAT
+
CCDDDFFFFFFFGGGGGGGGGGGGGGGGHHHHHHHHHHHHHHHHHHGGGGHHHHHHHGHHHGHHHHHHHHHHHHHGGGGGHHHHHHHHGGHHHHGGFHGHHHHHHHHHHHHGGGFC><//??011111<>1<.>.</00<0<=0/0//<0<0/000000:0000<..0000/0:00:00:-<<--//.00=C000/000:.../...0../.0<00/-...0000.....00/00...--//0..0...<<
@M05620:45:000000000-G6HP7:1:1101:20408:10304 1:N:0:107
CATCCTGACCCTGAAGTACCCCATTGAGCATGGCATCGTCACCAACTGGGACGACATGGAGAAGATCTGGCACCACACCTTCTACAACGAGCTGCGCGTGGCCCCGGAGGAGCACCCAGTGCTGCTGACCGAGGCCCCCCTGAACCCCAAGGCCAACAGAGAGAAGATGACTCAGGTGAGGCTCGGCCGACGCCCGTGCTCCTCCCGTCCTTTCCCCAGTCATTTTCTGCCCGGCTTGATTTCTGACATTA
+
CDEEEFFFFFFFGGGGGGGGGGGHHHHHHHHHHHHHHGHHHGHHHGHHHHHHGGGGGHHHHHGHHHHHHHHHHGHHHGGHHHHHHHHHGGGGGHHGGGGGGGHHGGGGGGGGHHHHGGHGHHHHHHHHHHGGGGGGGGGGGGHGHHGGGGHGHHGGGGGGGGGGGGGGGGGGGGGGGGGGGGGGFFFFFFAFFFFFDFFFFFFFFFFEFFFFFFFFFFFFFFFFFHFFHFFFFFFFFFFFFFFFFFFFFF1
@M05620:45:000000000-G6HP7:1:1101:20398:10318 1:N:0:107
CATCCTGACCCTGAAGTACCCCATTGAGCATGGCATCGTCACCAACTGGGACGACATGGAGAAGATCTGGCACCACACCTTCTACAACGAGCTGCGCGTGGCCCCGGAGGAGCACCCAGTGCTGCTGACCGAGGCCCCCCTGAACCCCAAGGCCAACAGAGAGAAGATGACTCAGGTGAGGCTCGGCCGACGCCCGTGCTCCTCCCGTCCTTTCCCCAGTCATTTTCTGCCCGGCTTGATTTCTGACATTA
+
BCCCCFFFFFFFGGGGGGGGGGGHHHFHHHHHHHHHHGHHHGHHHGHHHHHHGEGGGHHHHHHHHHHHHHHHHGHHHGGHHHHHHHHHGGGGGHHGGGGGGGGHGGGGGGCGHHHHGGHHHHHHHHHHHHGGGGGGGGGGGGGHHHGGGGHFHHGGGGGGGGGGGGGGGGGGGGGGGFFFFGEGFFFFFFFFFFFFCDFFFFFFBEF.DDFFFFFFFFFFFFFFFFFFFFFFFFF:BBEFFFFFEEFFFF/
@M05620:45:000000000-G6HP7:1:1101:5436:10347 1:N:0:107
ATCTCTATCTCCTAAAAACCTGTTTAGATTTGGAGATAGACCTTCAGGTTTTTCATCATTTTCTGCATGAATTATACATTGACCACGTTCCAGCGTGGTCAGTTTGCAGCATTCTGTTATTTTGTTTGACAGAGTGTCTTGTTGAGAACATATGTAGGACATGATTTTTTCCTGCAACAGGGAAAATAAAGTATAAGTTTTAAAGATTTATTCTTTAATAAAGGATCTCAAAGCCAGCTTTAGAAAAAGGA
+
CCCCDFFFFFFFGGGGGGGGGGHHHHHHHHHHHHHHHHHHHHHHHHHHHHHGGHHHHHHHHIHHIHHHHHHHHHHHHHHHHGHHHHGHHHHHHHGGGGHHHHHHHHHGHHHHHHHHHHHHHHHHHHHHGHHHHHHHHHHHHHHHHHGHHHHHHHHHHHHHHHHHHHHHHGHHHHHHHHHHHGGGHHHGHGHHFHHHHHHHHGHHHHHHHGHHHHHHHGHHHHHHHHHHHHGGHHHHHGHHHHHHHGHHGGH
@M05620:45:000000000-G6HP7:1:1101:5456:10352 1:N:0:107
ATCTCTATCTCCTAAAAACCTGTTTAGATTTGGAGATAGACCTTCAGGTTTTTCATCATTTTCTGCATGAATTATACATTGACCACGTTCCAGCGTGGTCAGTTTGCAGCATTCTGTTATTTTGTTTGACAGAGTGTCTTGTTGAGAACATATGTAGGACATGATTTTTTCCTGCAACAGGGAAAATAAAGTATAAGTTTTAAAGATTTATTCTTTAATAAAGGATCTCAAAGCCAGCTTTAGAAAAAGGA
+
BCCDDFFFFFFFGGGGGGGGGGHHHHHHHHHHHGHHHHHGHHHHHHHHHHHGGHHHHHHIHIIIHHHHHHHHHHHHHHHHHHHHFHGHHHHHHHGGGGHHGHHHHHHGHHGHHHHHHHHHHHHHHHHHGHHHHHHHHHHHHHHHHHGHHGHHHHHGHHHHFHHHHHHHHGHHHHHGHHGHHGGHHHHHGHHHFHHHHHHHHGGHHHHHHHHHHHHHGHHGHGHHHHHHHFHHHHHHGGHHHHHHGHGHGGH
@M05620:45:000000000-G6HP7:1:1101:9192:10366 1:N:0:107
ATCTCTATCTCCTAAAAACCTGTTTAGATTTGGAGATAGACCTTCAGGTTTTTCATCATTTTCTGCATGAATTATACATTGACCACGTTCCAGCGTGGTCAGTTTGCAGCATTCTGTTATTTTGTTTGACAGAGTGTCTTGTTGAGAACATATGTAGGACATGATTTTTTCCTGCAACAGGGAAAATAAAGTATAAGTTTTAAAGATTTATTCTTTAATAAAGGATCTCAAAGCCAGCTTTAGAAAAAGGA
+
AAABBFFFFFFFGGGGFFGGGGHHHGHHHHHHHGHHHGHHHHHHHHHHHHHGGHHHHHHHHHHHHHHHHHHHHHHHHHHHHHHHHHGHHHHHHHGGGGHHGHHHHHHHHHHHHHHHHHHHHHHHHHHHHHHHHHHHHHHHHHHHFHHHHHHHHHHFHFHHHHGGHHHHHGHHHHHHFHHHGGGHHGGGHHHHHHHGHGGHHHHHHHHHHHHHHHHHHHHGHHHHGHGHHHHHHGHHHGHHHHHGHHHHGFH
@M05620:45:000000000-G6HP7:1:1101:9211:10383 1:N:0:107
ATCTCTATCTCCTAAAAACCTGTTTAGATTTGGAGATAGACCTTCAGGTTTTTCATCATTTTCTGCATGAATTATACATTGACCACGTTCCAGCGTGGTCAGTTTGCAGCATTCTGTTATTTTGTTTGACAGAGTGTCTTGTTGAGAACATATGTAGGACATGATTTTTTCCTGCAACAGGGAAAATAAAGTATAAGTTTTAAAGATTTATTCTTTAATAAAGGATCTCAAAGCCAGCTTTAGAAAAAGGA
+
CDDDDFFFFFFFGGGGGGGGGGHHHHHHHHHHHHHHHHHHHHHHHHHHHHHGGHHHHIHHHIIHIHHHHGHHHHHHHHHHHHHHHHGHHHHHHHGGGGHHGHHHHHHHHHHHHHHHHHHHHHHHHHHHHHHHHHHHHHHHHHHHHHGHHHHHHHHHHHHHHHHHHHHHHGHHHHHHHHHHHGGHHHHHGHHHHHHHHHHHHHHHHHHHHHHHHHHHHHHHHGHHHHHHHGHHHHHHHGHHHHGHHGGHGGH
@M05620:45:000000000-G6HP7:1:1101:6527:10403 1:N:0:107
TACCTGTACTGGGGAAGCATTTGAATATCCCCCCATGGTGATGGGGACGGAGAACTGCTCCATAAACACAGGCAACGTGCCTAACTTTCCCGGGAAGATGAAGTCAAAGAGCGACCACAGCTCTTCGGAGGTTATTTTGCATCGGTGAGCCAGACAGAATGATCCGATGAGGGGTGCGAAACTATTTGAGGAAAGGAAGCACCTTTTTATTAAATTTACCTTTTAGCAATCGCCATTCCTACCCTAAAGAT
+
DDDDDFFFFFFFGGGGGGGGGGHHHHHHHHHGGGGHHHGHHHHHHGGGGGGGGHHHHHHHHHHHHHHHHHHHGHHHGHHHHHHHHHHHHHHGGGGGGHHHHHHHHHHHHHHHGGGGGHHHHHHHHHHGGGGAHHHHHHHHGHHGGGGGHHHHHHGHHHHHHHHHHHGGGHHHGGEFGGGDGGGGHGGGGGGFGGGGGGGGGGFFFFFFFFFFFFFFFFFFFFFFFFFFFFFFFFFFFFFFFFFFFFFFFFF
@M05620:45:000000000-G6HP7:1:1101:9174:10418 1:N:0:107
CATCCTGACCCTGAAGTACCCCATTGAGCATGGCATCGTCACCAACTGGGACGACATGGAGAAGATCTGGCACCACACCTTCTACAACGAGCTGCGCGTGGCCCCGGAGGAGCACCCAGTGCTGCTGACCGAGGCCCCCCTGAACCCCAAGGCCAACAGAGAGAAGATGACTCAGGTGAGGCTCGGCCGACGCCCGTGCTCCTCCCGTCCTTTCCCCAGTCATTTTCTGCCCGGCTTGATTTCTGACATTA
+
DDDDDFFFFFFFGGGGGGGGGGGHHHHHHHHHHHHHHGHHHGHHHGHHHHHHGGGGGHHHHHHHHHHHHHHHHGHHHGGHHHHHHHHHGGGGGHHGGGGGGGHHGGGGGGGGHHHHGGGGHHHHHHHHHHGGGGGGGGGGGGHHHHGGGGHGHHGGGGGGGGGGGGGGGGGGGGGGGGGGGGGGFFFFFFFFFFFA@DFEFFEFFFFEFFDFFFFFFFFBFFFFFFFFFFFFDAADDAFFFFFFB;FFFF0
@M05620:45:000000000-G6HP7:1:1101:20063:10432 1:N:0:107
AGATTACTGCAACAGTTCCCCCTGGACCTGGAAAAGTTTCTTGCCTGGCTTACAGAAGCTGAAACAACTGCCAATGTCCTACAGGATGCTACCCGTAAGGAAAGGCTCCTAGAAGACTCCAAGGGAGTAAAAGAGCTGATGAAACAATGGCAAGTAAGTCAGGCATTTCCGCTTTAGCACTCTTGTGGATCCAATTGAACAATTCTCAGCATTTGTACTTGTAACTGACAAGCCAGGGACAAAACAAAGAT
+
AAABBFFFFFFFGGGGGGGGGGGGHHHHHHHHHHHHHHHHHHHHHHHHHHHHHHHHHHHHHHHGHHHHHHHHHHHHHHHHHHHHHHHHHHHHHHGGGGHHHHHHFHHHGHHHHHHHHHHHHHGGGHGGHHHHHGHHHGGHHHHHHGHHHHHHHGHHHHHHHHHHHGHHHHGGGGGHEHGHHHHHHGHGHHHHGHHHHHFFHHFGHHHHHHHHHHHHHGHHHFGGHHHGFHHHGGGGGGGGFGGGGGGGGGF
@M05620:45:000000000-G6HP7:1:1101:27173:10435 1:N:0:107
TACCTGTACTGGGGAAGCATTTGAATATCCCCCCATGGTGATGGGGACGGAGAACTGCTCCATAAACACAGGCAACGTGCCTAACTTTCCCGGGAAGATGAAGTCAAAGAGCGACCACAGCTCTTCGGAGGTTATTTTGCATCGGTGAGCCAGACAGAATGATCCGATGAGGGGTGCGAAACTATTTGAGGAAAGGAAGCACCTTTTTATTAAATTTACCTTTTAGCAATCGCCATTCCTACCCTAAAGAT
+
BBBBBFFFFFFFGGGGGGGGDG6FGHDFGDFFGG?CFEBF5AFHFEEEG?EEGHFHF3AFGCFGFH3@GHECA1FGGGEHFD3B?GFHDGHGE@/>>0FG4?FFGGHHGHHHGGGGGHHHHGHHHHHGGGGEHHHHHHHHFHHGGGGGHGHHHGGGHHHHHGHHHHGGGGHGGG;DFGGBGGGGGGGGFFF;BFGFFFGGFGFFFFFFFFFFFFFFFFFFFFFFFFFFFFFFFF?FFFFFFFAFFFFFFFB
@M05620:45:000000000-G6HP7:1:1101:4707:10435 1:N:0:107
CATCCTGACCCTGAAGTACCCCGGCTTGATTTCTGACATTAGATCGGAAGAGCACACGTCTGAACTCCAGTCACCGGCTATGATCTCGTATGCCGTCTTCTGCTTGAAAAAAAAAAAAAAAAAAAATAGATAATTATCATTTATTATCTTAAATAAAACATACAATATCACAGTTATCGACCAACCTTGGATAGTCTATCATCATTTATCTGATACTATAAGCATCTATCATATGATGACTAAACTAGAGA
+
CCDDDFFFFFFFGGGGGGGGGGGGGGGGHHHHHHHHHHHHGHHHHHGGGGHHHGHHHGHHHGHGHHHHHHHHFHHGGGGGHHGHDGHHGGHHHHGEFHGHHHHHHHHHGHHFECGC<></<---<-.00000<<000000000000000000<000000.0:0000000000000000..---<../00000000:00:0000000000<000000000000<0:00000000000<00000:00000000
@M05620:45:000000000-G6HP7:1:1101:11159:10438 1:N:0:107
AAACCAAGCAGACACTCACCGCTCCCTCGCCACAGGCCAATAGTTTGTCCTCACTGAGTTGGCAACAAGTGGCTGCTGTGGCTGCCATTTTTCTGGTGATGGCCATCAGCTCCGACGAGGTCAGCTGGGGGGCTTTCTTTGTGTAAGCAACGAGAAACCTGAAAGAAGCATTTTTTAACTAAGTCCTGCTGAGTCATTCATGAGTTTTTAGCCGCCTTGCTTCTTCTCACAGACTCTCTACTCTCATGCCA
+
@A@BB@AFAFFFFFGGGGGGGGGGGGHHGGGGGFGEGGGGHHHFHHEFGHHHHHGGFHFGHFHGFHHHHFHFGHGGGGGGHHHEFHGHHHHHHHHHHHGHHHHHHHHHGHBHHGGGGFGG?CHHGHHGGGGGGFGGGGGGGFGBFFFFFF9@EDDFFFFBAFFFFFFF/FFFFFFFFFFFFFF/FFFFFFFFF;F/BFFF/FFF9FFFFABFFFFFFFFFFFFFFFFFFFFFFFFFFFFFFFFFFB9BFFF
@M05620:45:000000000-G6HP7:1:1101:3137:10485 1:N:0:107
AGATTACTGCAACAGTTCCCCCTGGACCTGGAAAAGTTTCTTGCCTGGCTTACAGAAGCTGAAACAACTGCCAATGTCCTACAGGATGCTACCCGTAAGGAAAGGCTCCTAGAAGACTCCAAGGGAGTAAAAGAGCTGATGCAACAATGGCAAGTAAGTCAGGCATTTCCGCTTTAGCACTCTTGTGGATCCAATTGAACAATTCTCAGCATTTGTACTTGTAACTGACAAGCCAGGGACAACACAAAGAT
+
AAABBFFF@D4DGGGGGGGGGGGGAHHHHHHHHHHHHHHHHHHHHHHHHHHGHHDGHHHHHHHHHHGHHHGHHHHHHHHHHHHH?GHHHH5FHHGG/EBGFH311FHHGHHGHH3BGGHB333?//?EGDGHHGHHHH2BF3BGGHHHHFGHHGHHHHHHHGFHHHHHHHGGGGGHHHHGHHHGHHHGHHHHFCGHGD0<GCGHHHGD=GHHHHCHGHHHHF0:GHHHGGFHHGF?EDGG.9.CAEEF/CC
@M05620:45:000000000-G6HP7:1:1101:12257:10493 1:N:0:107
AAACCAAGAAGACATGAGGTCAGCTAGATCGGAAGAGCACACGTCTGAACTCCAGTCACCGGCTATGATCTCGTATGCCGTCTTCTGCTTGAAAAAAAAAAAAAAAACAAGAAAATAATTACACTCTTTATATATTTGACAACACATTTATCACATCTTGCGACCATGCCAGTATCCGCGACCTCCACCTATAGCACACATCCTCCTGACACCTCTTCTCCCCCCTACGCCTCTCTCCCCCTACCCCCTAC
+
BBBCCBBFFFFFGGGGGGGGGFHHHHHHHHHGGGGHHHFHFHGHHHGFGGHGHHHGGFHHGGGGGHHFFGHHHFGHHHHGEGHGGHHHHHHHGHGH@EEE>><//<>///00?0?1111111111011111111>00<0000<...00000000000000;---;900;00000000..--9-.0.//..000000:/..00/00//00/00./.000000/.;--...--..0::F//.:-.....--..
@M05620:45:000000000-G6HP7:1:1101:10276:10505 1:N:0:107
CATCCGACCCTGAAGTACCCCATTGAGCATGGCATCGTCACCAACTGGGACGACATGGAGAAGATCTGGCACCACACCTTCTACAACGAGCTGCGCGTGGCCCCGGAGGAGCACCCAGTGCTGCTGACCGAGGCCCCCCTGAACCCCAAGGCCAACAGAGAGAAGATGACTCAGGTGAGGCTCGGCCGACGCCCGTGCTCCTCCCGTCCTTTCCCCAGTCATTTTCTGCCCGGCTTGATTTCTGACATTAG
+
CCCCCCCCBCFFGGGGGGGGGGHHHHHHGHGHHHHHGHHHGHHHGHHHHHHGGGGGHHGHHHHHHHHHHHHHGHHHGGHHHHHHHHHGGGGGHHGGGGGGGHHGGGGGGGGHHHHGGHHHHHHHHHHHHGGGGGGGGGGGGGHHHGGGGGGGGGGGGGGGGGGGGGFGGGGGGGG;BBFFFFFFFFFFFFFAFFFCFFEFFBFFFFEDFDBFFFFFFDBFFFFFFFFFFFFDFF-BCFFFFFFFBFBFF:;
@M05620:45:000000000-G6HP7:1:1101:19823:10507 1:N:0:107
AGATTACTGCAACAGTTCCCCCTGGACCTGGAAAAGTTTCTTGCCTGGCTTACAGAAGCTGAAACAACTGCCAATGTCCTACAGGATGCTACCCGTAAGGAAAGGCTCCTAGAAGACTCCAAGGGAGTAAAAGAGCTGATGAAACAATGGCAAGTAAGTCAGGCATTTCCGCTTTAGCACTCTTGTGGATCCAATTGAACAATTCTCAGCATTTGTACTTGTAACTGACAAGCCAGGGACAAAACAAAGAT
+
CCCCDFFFFFFFGGGGGGGGGGGGHHHHHHHHHHHHHHHHHHHHHHHHHHHHHHHHHHHHHHHHHHHHHHHHHHHHHHHHHHHHHHHHHHHHHHGGGGHHHHHHHHHHGHHHHHHHHHHHHHHGGGGGHHHHHGHHHHHHHHHHHHHHHHHHHGHHHHHHHHFHHHHHHHGGGGGHHHHHHHHHHHHGHHHHGFHHHGGHHHHHHHHHHHHHHHHHHHHHHHHGHHHGGGHHHGGGGGGGGGGGGGGGGGF
@M05620:45:000000000-G6HP7:1:1101:28562:10512 1:N:0:107
AGATTACTGCAACAGTTCCCCCTGGACCTGGAAAAGTTTCTTGCCTGGCTTACAGAAGCTGAAACAACTGCCAATGTCCTACAGGATGCTACCCGTAAGGAAAGGCTCCTAGAAGACTCCAAGGGAGTAAAAGAGCTGATGAAACAATGGCAAGTAAGTCAGGCATTTCCGCTTTAGCACTCTTGTGGATCCAATTGAACAATTCTCAGCATTTGTACTTGTAACTGACAAGCCAGGGACAAAACAAAGAT
+
3>3AAFFFFFFFGGGAEGGGGGGDDEGHGCAGFFFHAFGGGGHHHHFGCHHHHGGGFGHHHHHHHHGHH3GHHHHHHHHHFHFGHEFBFGFHHHDGEEGFFHHFGGFHGHDGGHBFHHHH3FGFE/E??BGHHFFHFHGFDFDDGFGFHFHFFF2FBF2@>@<GGHGHGHD/?EGFGHFHCGHHHDGC11>GBG0GDDBHFFF0DDDG0CFHFGFGFHFCGFHFGFBCFBGCEFB:ADEGGGG?FGGGBF9
@M05620:45:000000000-G6HP7:1:1101:17110:10514 1:N:0:107
AAACCAGAAGACATGAGGTCAGCTAGATCGGAAGAGCACACGTCTGAACTCCAGTCACCGGCTATGATCTCGTATGCCGTCTTCTGCTTGAAAAAAAAAAATAACATCACCACAAAAACGACATAAAAGAGCGAGTGTAAACAACATCTCACACACATCACCCGCAAGAAGTATGTTTCTGAGGCGACGTTGTATATGCACCGCTCAGACAGTAGACGGTTCTTGATAGCTCTGATCTGATTTGCCGTAAT
+
@BBBBBBFFFBFGGBGGFBGGGHHBHHHHHGGGGHFHHCHHFGHHGFHEGHHHHGHHHEEEGGGHGFG5EGHFGHGHHGEFHGHHHHHHGBGFHHGCEEG/0?32232?222//?00///?/</11111/?0/---.=1111>.../000000/<..0000/.-----;//000090000000..-----...9////////----.///9./;///..;..////;///////////////////-.;..
@M05620:45:000000000-G6HP7:1:1101:3180:10514 1:N:0:107
AGATTACTGCAACAGTTCCCCCTGGACCTGGAAAAGTTTCTTGCCTGGCTTACAGAAGCTGAAACAACTGCCAATGTCCTACAGGATGCTACCCGTAAGGAAAGGCTCCTAGAAGACTCCAAGGGAGTAAAAGAGCTGATGAAACAATGGCAAGTAAGTCAGGCATTTCCGCTTTAGCACTCTTGTGGATCCAATTGAACAATTCTCAGCATTTGTACTTGTCACTGACAAGCCAGGGACAAAACAAAGAT
+
?11AAFFFBB1DGGGGGGFGGGGG0GHHFHHFHHGHGHHHHHHHHHGHHGHHHHFGHHHHHHHFFFGHHHGHFFHHHGHHHHFHFGGHHH2DFHEB/B0BGG000?CGGHFHHG1BFGH11B1?/>?EGGFGHGHFHH1GG2BFBGFHFGHGHGHGGHGHFGHHHHHHHHEFGGGHGGGFGHGDGGGFFHFHFG0DDD=GHFHFHHF<DCGHGH0CCGHHHH00:CFHCCCFCEG?AEFE?A/.;AEF/F9
@M05620:45:000000000-G6HP7:1:1101:28580:10520 1:N:0:107
AGATTACTGCAACAGTTCCCCCTGGACCTGGAAAAGTTTCTTGCCTGGCTTACAGAAGCTGAAACAACTGCCAATGTCCTACAGGATGCTACCCGTAAGGAAAGGCTCCTAGAAGACTCCAAGGGAGTAAAAGAGCTGATGAAACAATGGCAAGTAAGTCAGGCATTTCCGCTTTAGCACTCTTGTGGATCCAATTGAACAATTCTCAGCATTTGTACTTGTAACTGACAAGCCAGGGACAAAACAAAGAT
+
ABBCBFFFFFFFGGGGGGGGGGGGHHHHHHHHHHHHHHHHHHHHHHHHHHHHHHHHHHHHHHHHHHHHHHHHHHHHHHHHHHHHHHHHHHHHHHGG/EHHHHHHHHHHGHHHHHHHHHHH3FHGGFFGHHHHHGHHHHGHH?GHHHHHHHHGHGHHHHHHHHHHHHHHHHGGGGGHHHGHHHHHHHHGHHHHGHHHHGFHHHHHHHHHHHHHHHHHHHHHHHHGHHHHGHHHHGFGGGGGGGGGGGGGGGF
@M05620:45:000000000-G6HP7:1:1101:16184:10529 1:N:0:107
AGATTACTGCAACAGTTCCCCCTGGACCTGGAAAAGTTTCTTGCCTGGCTTACAGAAGCTGAAACAACTGCCAATGTCCTACAGGATGCTACCCGTAAGGAAAGGCTCCTAGAAGACTCCAAGGGAGTAAAAGAGCTGATGAAACAATGGCAAGTAAGTCAGGCATTTCCGCTTTAGCACTCTTGTGGATCCAATTGAACAATTCTCAGCATTTGTACTTGTAACTGACAAGCCAGGGACAAAACAAAGAT
+
BBBBBFFFFF4DGGFGGGGGGGGGHHHHHHHHHHHHHHHHHHHHHHHHHHHHHHGHHHHHHHHHHHHHHHHHHHHHHHHHGHHHHHHHHHFHHFGEEFGGHHEGHHHHGHHHHGHHHHHHHHHGEFGFHGHHHGHHHHHHHHHHHHHHHGHHHGHHHHHHHHHHHHHHHHGGGGGHGHFHHHHHHHHGEHHHGGHHHHDFHHHHHHHHHHHFHFHHHFHHHFHHHHHHHHHHHGGGGGGGGGGGGGGGGGF
@M05620:45:000000000-G6HP7:1:1101:26707:10533 1:N:0:107
AAACCAGAAGACATGAGGTCAGCTAGATCGGAAGAGCACACGTCTGAACTCCAGTCACCGGCTATGATCTCGTATGCCGTCTTCTGCTTGAAAAAACAAAAACCACAACACCCAACCACCCTTTCCTCCCCCTTACCCCATCCCCCCCCCCTCTGCCCCCCTCCCACGTCCCTTTCTCCCACCTCTCACTCCCCTCATCTCCTTCTCCCCCATCCCCACTCTTCCTACCCCACCCTCTCCCCCTCCCTCCC
+
CCBCCBBFFFFFGGGGGGFGGGHHHHHHHHGGGGHHHGHHHGGHHGGHHHHHHHGHHHHGGGGGHHHHFHHHFEHHHHEEGHGHHHHHHHGHHHGG1?FF0//////??/////////?///2B3332@?///02200?/000//?AD----./000..;--9.:/.-....00///9///;...///////../../:/:///;////..-//..9;..;//////9;::.:....////.;-99;//..
@M05620:45:000000000-G6HP7:1:1101:16204:10533 1:N:0:107
AGATTACTGCAACAGTTCCCCCTGGACCTGGAAAAGTTTCTTGCCTGGCTTACAGAAGCTGAAACAACTGCCAATGTCCTACAGGATGCTACCCGTAAGGAAAGGCTCCTAGAAGACTCCAAGGGAGTAAAAGAGCTGATGAAACAATGGCAAGTAAGTCAGGCATTTCCGCTTTAGCACTCTTGTGGATCCAATTGAACAATTCTCAGCATTTGTACTTGTAACTGACAAGCCAGGGACAAAACAAAGAT
+
BBBBBFFFFFFFGGFFGGGGGGGGGHHHHHHHHHHHFHHHHHHHHHHHHHHGHHHHHHHHHHHHHHHHHFHHHHHHHHHHEGHGHGHHHHFGHHGECEGHHHFHHHHHGHHHHHHHHHHHHHHG??EEGHHHHGHFHGFGHHGHHHHHHHHGHGHHGHHHFHGHHHHHHHGGGGGHHHGHGHHHHFGGGHHHFCGHHDFFGHHHHHHFDGHHHHHGHGHHHFHGHHHEGHHHGGFFEDGGGGGFGGGFFFC
@M05620:45:000000000-G6HP7:1:1101:3185:10534 1:N:0:107
AGATTACTGCAACAGTTCCCCCTGGACCTGGAAAAGTTTCTTGCCTGGCTTACAGAAGCTGAAACAACTGCCAATGTCCTACAGGATGCTACCCGTCAGGAACGGCTCCTAGAATACTCCAAGGGAGTAAAAGAGCTGATGCAACAATGGCAAGTAAGTCAGGCATTTCCGCTTTAGCACTCTTGTGGATCCAATTGAACAATTCTCAGCATTTGTACTTGTAACTGACAAGCCAGGGACAACACAAAGAT
+
AAAAAFFFBB1DGGFGGGGGGGGG0FGHHHCGGHHHHHHHHHHHHHHHHHHHHH1GHHHHHHHHHHHHHHHHHHHFHHHHHHHH>FHGGH2DGHGG/B/BGH0/?>EEGHHHGH2BFGHF1>1?/??EG1FGHGHHHH1FG1FGHHGHG1FGHGHHHHHHHFFHHHHHHHGGGGGHHHHHHHHHHHHGHHHHGCGHHD0<DCHHHHHF;GHHHH;GHHHHFG0;CGEFHFFGGGGFGGGG.9.9CFGGFFC
@M05620:45:000000000-G6HP7:1:1101:28591:10535 1:N:0:107
AGATTACTGCCACAGTTCCCCCTGGACCTGGAAAAGTTTCTTGCCTGGCTTACAGAAGCTGAAACAACTGCCAATGTCCTACAGGATGCTACCCGTAAGGAAAGGCTCCTAGAAGACTCCCAGGGAGTAAAAGAGCTGATGAAACAATGGCAAGTAAGTCAGGCATTTCCGCTTTAGCACTCTTGTGGATCCAATTGAACAATTCTCAGCATTTGTACTTGTAACTGACAAGCCAGGGACAAAACAAAGAT
+
ABBBBFFFFF4BFGGGGGGGGGGGHHHHHHHHHHHHGGHHHHHHHHHHHHHHHHHHHHHHHHHHHHHHHHHHGHHHHHHHHHHFHGHHHHHHHHGG/BGHHHHHHHHHGHHHHHHHHHHH/FGGG/EFHGGHHGHHHHDGH3BGHHHHHHHHHGHHHHHHHHHHHHHHHHGGGGGHHHHHHHHHHGGGHHHHHHHHHDGFHCGHHHHHHHHHHHHHFHHHGHHFHHHHFHHGHGGGGGGGGFFGGGGGGGF
@M05620:45:000000000-G6HP7:1:1101:24364:10539 1:N:0:107
CATCCTGACCCTGAAGTACCCCATTGAGCATGGCATCGTCACCAACTGGGACGACATGGAGAAGATCTGGCACCACACCTTCTACAACGAGCTGCGCGTGGCCCCGGAGGAGCACCCAGTGCTGCTGACCGAGGCCCCCCTGAACCCCAAGGCCAACAGAGAGAAGATGACTCAGGTGAGGCTCGGCCGACGCCCGTGCTCCTCCCGTCCTTTCCCCAGTCATTTTCTGCCCGGCTTGATTTCTGACATTA
+
CCCDDFFFFFFFGGGGGGGGGGGHHHHHHHHHHHHHHGHHHGHHHGHHHHHHGGGGGHHHHHHHHHHHHHHHHGHHHGGHHHHHHHHHGGGGGHHGGGGGGGHHGGGGGGGGHGHHGGHGHHHHHHHHHHGGGGGGGGGGGGHHHHGGGGHGHHGGGGGGGGGGGGGGGGGGGGGGGGGGGGGGFFFFFFFFFFFFBDFFFFFFFFFEFFFFFFFFFFFFFFFFFFFFFFFFDFFFFFFFFFFFFBFFFF0
@M05620:45:000000000-G6HP7:1:1101:28575:10542 1:N:0:107
AGATTACTGCAACAGTTCCCCCTGGACCTGGAAAAGTTTCTTGCCTGGCTTACAGAAGCTGAAACAACTGCCAATGTCCTACAGGATGCTACCCGTAAGGAAAGGCTCCTAGAAGACTCCAAGGGAGTAAAAGAGCTGATGAAACAATGGCAAGTAAGTCAGGCATTTCCGCTTTAGCACTCTTGTGGATCCAATTGAACAATTCTCAGCATTTGTACTTGTAACTGACAAGCCAGGGACAAAACAAAGAT
+
AAABBFFFFFFFGGGGGGGGGGGGHHHHHHHFGHHHHCHHHHHHHHHHHHHHHHGHHFHHHHHHHHHHHHHHHHHHHHHHHHHHHGHCHHHHHHGE/EGHGHHHAGEGFHHGHFDGHHHH3FGFE/?EGHHHHGHHHGDGGBGHHHHHHHHHHGHHHHHHHHHHHHHHHHGGGGGHHGHHHHHHFGHDHHGHHHHGHFHGFHHHHHHHGFHHHHHHHGGHGFHHHHGECGFCEFFAE.CEGGGGGGGGFF9
@M05620:45:000000000-G6HP7:1:1101:27925:10552 1:N:0:107
CATCCTGACCCTGAAGTACCCCGGCTTGATTTCTGACATTAGATCGGAAGAGCACACGTCTGAACTCCAGTCACCGGCTATGATCTCGTATGCCGTCTTCTGCTTGAAAAAAAAAAATCTTTCTCTTTCCTTCTTTCCCTCTTTCTCCCCCCTTCCTCCCCTCCTCTTTTCCTCCCTCCTTTCCCCTCCCTTCTCCTTCTTCTCTTTTTATCCTTTCCTCCCTCCTCTCCCCTCCCTCTTTCTCTCCCTTC
+
CCCCCFFFFFFFGGGGGGGGGGGGGGGFHHHHHGHHHHHHHHFHHHFAFGGHHHHHHGGHHGHHHFHHHHGHHHHEFFGGHHHHFEHHGGHHFHGEGHGHHHHHHHHHBGF?EGF?/0222>2111111111?1111<110<1111>10>.<-.//00/../.;//00C0;C00:://./099;0//:../0;0;CB0000;0;0000:.0/://9/B//;://./;/9//:/9.9/;//;/////B///;
@M05620:45:000000000-G6HP7:1:1101:17738:10553 1:N:0:107
TACCTGTACTGGGGAAGCATTTGAATATCCCCCCATGGTGATGGGGACGGAGAACTGCTCCATAAACACAGGCAACGTGCCTAACTTTCCCGGGAAGATGAAGTCAAAGAGCGACCACAGCTCTTCGGAGGTTATTTTGCATCGGTGAGCCAGACAGAATGATCCGATGAGGGGTGCGAAACTATTTGAGGAAAGGAAGCACCTTTTTATTAAATTTACCTTTTAGCAATCGCCATTCCTACCCTAAAGAT
+
DDCCDFFFFFFFGGGGGGGGGGHHHHHHHHHGGGGHHHHHHHHHHGGGGGGGGHHHHHHHHHHHHHHHHHHHGHHHGHHHHHHHHHHHHHHGGGGGGHHHHHHHHHHHHHHHGGGGGHHHHHHHHHHGGGGGHHHHHHHHHHHGFFGGHHHHHHGHHHHHHHHHHHEGGHHHGGCEGGGGGGGGGHHHGGGFGFGGGGGGGGFFFFFFFHHFFFFFFFFFFFFFFFFFFFFFFFFFFFFFFFFFFFFFFFF
@M05620:45:000000000-G6HP7:1:1101:27342:10572 1:N:0:107
CATCCTGACCCTGAAGTACCCCATTGAGCATGGCATCGTCACCAACTGGGACGACATGGAGAAGATCTGGCACCACACCTTCTACAACGAGCTGCGCGTGGCCCCGGAGGAGCACCCAGTGCTGCTGACCGAGGCCCCCCTGAACCCCAAGGCCAACAGAGAGAAGATGACTCAGGTGAGGCTCGGCCGACGCCCGTGCTCCTCCCGTCCTTTCCCCAGTCATTTTCTGCCCGGCTTGATTTCTGACATTA
+
CCCCCFFFFFFFGGGGGGGGGGGHHHHHHHHGHHHHHGHHFGHHHGHHHGHHGGGGGHHGHGHHHHHGHHGHHGHHHGGHHHHHHHHHGGGGGHHGGGEGGGHHGGGGGGGGHHHHGGHHHHGHHHHHHHGGGGGGGGGGGGHHHHGGGGHGHHGGGGGGGGDGGGGGGGGGGGGGGGGGGGGGFFFFBABFFFFFFDFEBFFFFEFFFFFFFFFFFFFBFFFFFFFFFFFFDB;=B>AFBFFFFFBFFF/
@M05620:45:000000000-G6HP7:1:1101:21651:10580 1:N:0:107
CATCCTGACCCTGAAGTACCCCATTGAGCATGGCATCGTCACCAACTGGGACGACATGGAGAAGATCTGGCACCACACCTTCTACAACGAGCTGCGCGTGGCCCCGGAGGAGCACCCAGTGCTGCTGACCGAGGCCCCCCGAACCCCAAGGCCAACAGAGAGAAGATGACCCAGGGGAGGCCCCGCCGACCCCCCTGCCCCCCCCCTCCCTTTCCCCGTCCTTTTCCTGCCCGCCTGATTTTCGACATTTG
+
CCCCCFFFFFFFGGGGGGGGGGGHHHHHHHHHHHHHHGHHHGHHHGHHHHHHGGGGGHHHHHHHHHHHHHHHHGHHHGGHHHHHHHHHGGGGGHHGGGGGGGHHGGGGGGGGHHHHGGHHHHHHHHHHHHGGGGGGGGG-:-C@FGG.:.C.E.EE./9/9.9C/000090/9.A.-.-@A..-;-;-----;@--....;--;D--.;.BB0BFF/-....;BF00009;.;--;./:;B00-....;00
@M05620:45:000000000-G6HP7:1:1101:27522:10580 1:N:0:107
AGATTACTGCAACAGTTCCCCCTGGACCTGGAAAAGTTTCTTGCCTGGCTTACAGAAGCTGAAACAACTGCCAATGTCCTACAGGATGCTACCCGTAAGGAAAGGCTCCTAGAAGACTCCCAGGGAGTAAAAGAGCTGATGAAACAATGGCAAGTAAGTCAGGCATTTCCGCTTTAGCACTCTTGTGGATCCAATTGAACAATTCTCAGCATTTGTACTTGTAACTGACAAGCCAGGGACAAAACAAAGAT
+
ABBBBFFFFFFFGGCFGGGGGGGGHHHHHHGHHGHGFGHHHHHHHHHHHHHHHHHHHHHHHHHHHHHHHHHHGHHHHHHHFHHHHHHHHHHHHHGG/?GHGHHHHHHHGHHHHHHHHHHH/BGFG/??GHGHHGHHHHGHHBGGHHHFHHHHHGGHHHHHHHHHHHHHHHGDGGGFHHHHHHHHHGHGHFHHHHGHHDGHHFGHHHHHGFFHFCGFCGFGHHHGHHHGEHCGFGGGGGGGGGGGGGGGGGG
@M05620:45:000000000-G6HP7:1:1101:16328:10581 1:N:0:107
TACCTGTACTGGGGAAGCATTTGAATATCCCCCCATGGTGATGGGGACGGAGAACTGCTCCATAAACACAGGCAACGTGCCTAACTTTCCCGGGAAGATGAAGTCAAAGAGCGACCACAGCTCTTCGGAGGTTATTTTGCATCGGTGAGCCAGACAGAATGATCCGATGAGGGGTGCGAAACTATTTGAGGAAAGGAAGCACCTTTTTATTAAATTTACCTTTTAGCAATCGCCATTCCTACCCTAAAGAT
+
BBBBBFFFFFFFGGGGGGGGGGGHHHHHHHHGGGGHHHGGFHHHHGGGGGGGGHHHHHHHHHHHHHHHHHHHGHHHGHHHHHHHHHHHHHHGGGGGGHHHHHGHHHHHHGHHGGGGGHHHHHHHHHHGGGGDHHHHHHHGGHHGGGGFHHHHHHGHHHHHHHHHHHGGGHHHGGECGGGGGGGGGGGGGGGFGGGFFFFGGGFFFFFFFFFFFFFFFFFFFFFFFFFFFFFFFFFFFFFFFFFFFFFFFFF
@M05620:45:000000000-G6HP7:1:1101:23055:10584 1:N:0:107
ATCTCTATCTCCTAAAAACCTGTTTAGATTTGGAGATAGACCTTCAGGTTTTTCATCATTTTCTGCATGAATTATACATTGACCACGTTCCAGCGTGGTCAGTTTGCAGCATTCTGTTATTTTGTTTGACAGAGTGTCTTGTTGAGAACATATGTAGGACATGATTTTTTCCTGCAACAGGGAAAATAAAGTATAAGTTTTAAAGATTTATTCTTTAATAAAGGATCTCAAAGCCAGCTTTAGAAAAAGGA
+
CCCCCFFFFFFFGGGGGGGGGGHHHHHHHHHHHHHHHHHHHHHHHHHHHHHGGHHHHIHHHHIHIHHHHHHHHHHHHHHHHHHHHHGHHHHHHHGGGGHHHHHHHHHHHHHHHHHHHHHHHHHHHHHHHHHHHHHHHHHHHHHHHHHHHHHHHHHHHHHHHHHHHHHHHGHHHHHHHHHHHGGHHHHHHHHGHHHHHGHHHHHHHHHHHHHHHHHHHHHHHHHHHHHHHHHHHHHHHGHHHHHFHHHHGGH
@M05620:45:000000000-G6HP7:1:1101:23079:10586 1:N:0:107
ATCTCTATCTCCTAAAAACCTGTTTAGATTTGGAGATAGACCTTCAGGTTTTTCATCATTTTCTGCATGAATTATACATTGACCACGTTCCAGCGTGGTCAGTTTGCAGCATTCTGTTATTTTGTTTGACAGAGTGTCTTGTTGAGAACATATGTAGGACATGATTTTTTCCTGCAACAGGGAAAATAAAGTATAAGTTTTAAAGATTTATTCTTTAATAAAGGATCTCAAAGCCAGCTTTAGAAAAAGGA
+
ACCCCFFFFFFFGGGGGGGGGGHHHHHHHHHHHHHHHHHHHHHHHHHHHHHGGHHHHHHHHHHIHHHHHHHHHHHHHHHHHHHHHHGHHHHHHHGGGGHHHHHHHHHHHHHHHHHHHHHHHHHHHHHHHHHHHHHHHHHHHHHHHHHHHHHHHHHHHHHHHHHHHHHHHGHHHHHHHHHHHGGHAFGHHFHHHHHHHGHHHHHHHHHHHHHHHHHHHHHHHHHGHHHHHGHHHHHHHGHHHHHHHHHHGGF
@M05620:45:000000000-G6HP7:1:1101:16311:10586 1:N:0:107
TACCTGTACTGGGGAAGCATTTGAATATCCCCCCATGGTGATGGGGACGGAGAACTGCTCCATAAACACAGGCAACGTGCCTAACTTTCCCGGGAAGATGAAGTCAAAGAGCGACCACAGCTCTTCGGAGGTTATTTTGCATCGGTGAGCCAGACAGAATGATCCGATGAGGGGTGCGAAACTATTTGAGGAAAGGAAGCACCTTTTTATTAAATTTACCTTTTAGCAATCGCCATTCCTACCCTAAAGAT
+
CCBCCFFFFFFFGGGGGGGGGGHHHHHHHHHGGGGHHHFEHHHHHGGGGGGGGHHHHHHHHHHHHHHHHHHHGHHHGGEHHHHHHHHHHHHGGGEFGHHHHHHHHHHHHHHHGGGGGHHHHHHHGHHGDFGCHHHHHHHHGHHGGDGGHGHHHHGHHHGHHHHHHHGGGHHHGG:AFGFGGGGGGGGGGGG0FFGGGGFGGGFFFFFFFFFFFFFFFFFFFFFFFFFFFFFFFFFEFFFFFFFFFFFFFFF
@M05620:45:000000000-G6HP7:1:1101:27446:10587 1:N:0:107
AGATTACTGCAACAGTTCCCCCTGGACCTGGAAAAGTTTCTTGCCTGGCTTACAGAAGCTGAAACAACTGCCAATGTCCTACAGGATGCTACCCGTAAGGAAAGGCTCCTAGAAGACTCCAAGGGAGTAAAAGAGCTGATGAAACAATGGCAAGTAAGTCAGGCATTTCCGCTTTAGCACTCTTGTGGATCCAATTGAACAATTCTCAGCATTTGTACTTGTAACTGACAAGCCAGGGACAAAACAAAGAT
+
CCCCCFFFFFFFGGGGGGGGGGGGHHHHHHHHHHHHGHHHHHHHHHHHHHHHHHHHHHHHHHHHHHHHHHHHHHHHHHHHHHHHHHHHHHHHHHGG/FHHHHHHHHHHGHHHHHHHHHHH3GHGG/EFHHHHHGHHHHGHHGHHHHHHHHHHHGHHHHHHHHHHHHHHHHGGGGGHHHHHHHHHHGHGHHHHGHHHHGHGHHHHHHHHHHHHHGHHHFHHHGHGHHHHHGHHHGGGGGGGGGGGGGGGGGC
@M05620:45:000000000-G6HP7:1:1101:27427:10592 1:N:0:107
AGATTACTGCAACAGTTCCCCCTGGACCTGGAAAAGTTTCTTGCCTGGCTTACAGAAGCTGAAACAACTGCCAATGTCCTACAGGATGCTACCCGTAAGGAAAGGCTCCTAGAAGACTCCAAGGGAGTAAAAGAGCTGATGAAACAATGGCAAGTAAGTCAGGCATTTCCGCTTTAGCACTCTTGTGGATCCAATTGAACAATTCTCAGCATTTGTACTTGTAACTGACAAGCCAGGGACAAAACAAAGAT
+
AAABBFFFFFFFGGEFGGGGGGGGHHHHHHHHFHHHGHHHHHHHHHHHHHHHHHHHHFHHHHHHHHHHHHHHHHHHHHHHHHHHHHHFHHDGHHGFEAFFGHGFGHHHGHHHHHHGHHHH3BGGGGGGFHHHHGFHHHHHH?FGHHGHHHHFHGGGHHGHHHGHHHHHHHGGGGGHHHGHGHFHBGHGFGHHFFBGGHGHHHHHHHHDDFFHGGHHHGHHGHHFHHGFHHHGHGBFFDGGGFFFGGGGGF0
@M05620:45:000000000-G6HP7:1:1101:3882:10596 1:N:0:107
CATCCTGACCCTGAAGTACCCCATTGAGCATGCCATCGTCACCAACTGGGACGACATGGAGAAGATCTGGCACCACACCTTCTACAACGAGCTGCGCGTGGCCCCGGAGGAGCACCCAGTGCTGCTGACCGAGGCCCCCCTGAACCCCAAGGCCAACAGAGAGAAGATGACTCAGGTGAGGCTCGGCCGACGCCCTTGCTCCTCCCGTCCTTTCCCCAGTCATTTTCTGCCCGGCTTGATTTCTGACATTA
+
BBBBBFFFFFFFGGGGGGGGGGGHHHHHHHHH4BGHHGHHHGHHHGHHHHHHGGGGGHHHHHHHHHHHHHHHHGHHHGGHHHHHHHHHGGGGGHHGGGGGGGHHGGGGGGGGHHHHGGHHHHHHHHHHHHGGGGGGGGGGGGHHHHGGGGHGHHGGGGGGGGGGGGGGGGGGGGGGGGGGGGGGFFFFFFFFFFFFFFFFFFFFFFFFFFFFFFFFFFDFFFFFFFFFFFFFFFFFFFFFFFFFFFFFFF/
@M05620:45:000000000-G6HP7:1:1101:3862:10596 1:N:0:107
CATCCTGACCCTGAAGTACCCCATTGAGCATGGCATCGTCACCAACTGGGACGACATGGAGAAGATCTGGCACCACACCTTCTACAACGAGCTGCGCGTGGCCCCGGAGGAGCACCCAGTGCTGCTGACCGAGGCCCCCCTGAACCCCAAGGCCAACAGAGAGAAGATGACTCAGGTGAGGCTCGGCCGACGCCCTTGCTCCTCCCGTCCTTTCCCCAGTCATTTTCTGCCCGGCTTGATTTCTGACATTA
+
BBCCDFFFFFFFGGGGGGGGGGGHHGHHHHHHHHHHHGHHHGHHHGHHHHHHGGGGGHHHHHHHHHHHHHHHHGHHHGGHHHHHHHHHGGGGGHHGGGGGGGHHGGGGGGGGGGHHGGHHHHHHHHHHHHGGGGGGGGGGGGHHHHGGGGHGHHGFGGGGGGGGGGGGGGGGGGGGGGGGGGGGFFFFFAFFAFFFFFFFFFFFFFFFFFFFFFFFFFFFFFFFFFFFFFFFFFFFFFAFFFFFFBFFFF0
@M05620:45:000000000-G6HP7:1:1101:12523:10596 1:N:0:107
TACCTGTACTGGGGAAGCATTTGAATATCCCCCCATGGTGATGGGGACGGAGAACTGCTCCATAAACACAGGCAACGTGCCTAACTTTCCCGGGAAGATGAAGTCAAAGAGCGACCACAGCTCTTCGGAGGTTATTTTGCATCGGTGAGCCAGACAGAATGATCCGATGAGGGGTGCGAAACTATTTGAGGAAAGGAAGCACCTTTTTATTAAATTTACCTTTTAGCAATCGCCATTCCTACCCTAAAGAT
+
A>AAABFBDF3CEEFGGGGGGGGFGHGHHHHGGGGHHHGHHHHHHGCF/AFFGHHHHHHHHHHHHHHGHGGGFHHHGHHHGHFGHHHHHHHGGG@//0BGFD1GGHHHGHHGGGGGCHHFHHHHHHFGGCGEFGHHHHHHHHHG.CCA>>GFHCCHHBFHH<DDHHFGG0GHGG.CGGEGGGGBFGGGEFGGGB?FFFAEFGEFFFFFAFFFBFFFFFFFFFFFB/FFFFB?EFFEFFFFFFFFF-BBFFF
@M05620:45:000000000-G6HP7:1:1101:27526:10599 1:N:0:107
AGATTACTGCAACAGTTCCCCCTGGACCTGGAAAAGTTTCTTGCCTGGCTTACAGAAGCTGAAACAACTGCCAATGTCCTACAGGATGCTACCCGTAAGGAAAGGCTCCTAGAAGACTCCAAGGGAGTAAAAGAGCTGATGAAACAATGGCAAGTAAGTCAGGCATTTCCGCTTTAGCACTCTTGTGGATCCAATTGAACAATTCTCAGCATTTGTACTTGTAACTGACAAGCCAGGGACAAAACAAAGAT
+
CCCCCFFFFFFFGGGGGGGGGGGGHHHHHHHHHHHHGHHHHHHHHHHHHHHHHHHHHHHHHHHHHHHHHHHHHHHHHHHHHHHHHHHHHHHHHHGG/FHHHHHHHHHHGHHHHHHHHHHH3GGGG/EEHHHHHGHHHHFHHDHHHHHHHHHHHGHHHHHHHHHHHHHHHHGGGGGHHHHHHHHHHGHGHHHHGHHHHGHGHHHHHHHHHHHHHGHHHHHHHGHGHHHEHHGHHGGGGGGGGGGGGGGGGGF
@M05620:45:000000000-G6HP7:1:1101:12543:10603 1:N:0:107
TACCTGTACTGGGGAAGCATTTGAATATCCCCCCATGGTGATGGGGACGGAGAACTGCTCCATAAACACAGGCAACGTGCCTAACTTTCCCGGGAAGATGAAGTCAAAGAGCGACCACAGCTCTTCGGAGGTTATTTTGCATCGGTGAGCCAGACAGAATGATCCGATGAGGGGTGCGAAACTATTTGAGGAAAGGAAGCACCTTTTTATTAAATTTACCTTTTAGCAATCGCCATTCCTACCCTAAAGAT
+
DDDDDFFFFFFFGGGGGGGGGGHHHHHHHHHGGGGHHHHHHHHHHGGGGGGGGHHHHHHHHHHHHHHHHHHHGHHHGHHHHHHHHHHHHHHGGGGGGHHHHHHHHHHHHHHHGGGGGHHHHHHHHHHGGGGEHHHHHHHHGHHGGGGGGFHHHHGHHHHHHHHHHHGGGHHHGGEFGGGGGGGGGGGHGGGFGGGGGFGGGGFFFFFFFFFFFFFFFFFFFHFFFFFFFFFFFFFFFFFFFFFFFFFFFFF
@M05620:45:000000000-G6HP7:1:1101:27442:10606 1:N:0:107
AGATTACTGCAACAGTTCCCCCTGGACCTGGAAAAGTTTCTTGCCTGGCTTACAGAAGCTGAAACAACTGCCAATGTCCTACAGGATGCTACCCGTAAGGAAAGGCTCCTAGAAGACTCCAAGGGAGTAAAAGAGCTGATGAAACAATGGCAAGTAAGTCAGGCATTTCCGCTTTAGCACTCTTGTGGATCCAATTGAACAATTCTCAGCATTTGTACTTGTAACTGACAAGCCAGGGACAAAACAAAGAT
+
AAABBFFFFFFFGGFGGGGGGGGGHHHHHHHHHHHHHHHHHHHHHHHHHHHHHHHHHGHHHHHHHHHHHHHHHHHHHHHHHHHHHHHFGHFGHHGFEFHHHFHFHHHHGHHHHHHGHHHH3GHGG/EFGGGHHGHHHHFFFFHHHHHHHHHHHGHHHHHHHFHHHHHHHHGGGGGHHHGHHHHHGFGGHHHHHHHHHHHHHHHHHHHHGHHHGHHHHHHHHHHHHGHHFHHHHGFAEFGGGGGFGGGGGGC
@M05620:45:000000000-G6HP7:1:1101:27508:10612 1:N:0:107
AGATTACTGCAACAGTTCCCCCTGGACCTGGAAAAGTTTCTTGCCTGGCTTACAGAAGCTGAAACAACTGCCAATGTCCTACAGGATGCTACCCGTAAGGAAAGGCTCCTAGAAGACTCCAAGGGAGTAAAAGAGCTGATGAAACAATGGCAAGTAAGTCAGGCATTTCCGCTTTAGCACTCTTGTGGATCCAATTGAACAATTCTCAGCATTTGTACTTGTAACTGACAAGCCAGGGACAAAACAAAGAT
+
A>1>>DFFBFFFGGGGGGGGGGCFHGHHEBAFFFHHBGHHFAAGHFHGGHGHHHFHFGHFHHHHHBGHHHHG1FBADFHHFHHGFHHCGFFHGHEB/?>FFHHC>GFHGHHGHFFGHGHF1FFGC/EEGFFHHGHHHHFFGFHHHHHHGGHGHFFGGFGFHHHHHHHHHHGGGGGHHHHHHHHGHGHCHHHHHHEHHHHFHFGDHHHGBGFHH;FGHGHHCFHFHHFCBGHCGGG..CFEEAFFFEEGF/9
@M05620:45:000000000-G6HP7:1:1101:7095:10613 1:N:0:107
TACCTGTACTGGGGAAGCATTTGAATATCCCCCCATGGTGATGGGGACGGAGAACTGCTCCATAAACACAGGCAACGTGCCTAACTTTCCCGGGAAGATGAAGTCAAAGAGCGACCACAGCTCTTCGGAGGTTATTTTGCATCGGTGAGCCAGACAGAATGATCCGATGAGGGGTGCGAAACTATTTGAGGAAAGGAAGCACCTTTTTATTAAATTTACCTTTTAGCAATCGCCATTCCTACCCTAAAGAT
+
ABBBBFFFFFFFGCGGGGGGGGHHHHHHHHHGGGGHHHAFGHHHHGGGGGGGGHHHHHHHHHHHHHHHHHHHGGHHGHHHHHHHHHGHHHHGGGGGGFHHFHHHHHHHHHHHGGGGGHHHHHHHHGHFGGG<GHHHHHHHFHHGD.<FAFHHGHGHHHHHHHHHHHFGGHHHGC=CFFDDGGGGGGGGGGGCFFGGFFGGGGFFFFFFFFFFFFFFFFBFFFFFFFFFFFFFFFFFFFFFFFFFFFFFFFF
@M05620:45:000000000-G6HP7:1:1101:10682:10616 1:N:0:107
TACCTGTACTGGGGAAGCGTGTAGCAATCGCCATTCCTACCCTAAAGATCGGAAGAGCACACGTCTGAACTCCAGTCACCGGCTATGATCTCGTATGCCGTCTTCTGCTTGAAAAAAAAAAAAAAAAAAAAAAAGAAACATAATTTCGACATAACTAACACAAACAGAAAAGCAGGAAGACTCGCGGGTCAACACGCAAGGCGGAGAACAGAAAACGGGTCGACCATAGGTCATGTCGAGGTAGGGGCAGT
+
CCCCCFFFFFFFGGGGGGGEFFGHHFHHHGGGGGHHHHFHGHHGHHHGHHHGGGEHHHEGFHGGHHGGFGGHHFHFGGHHGGGGGHHGH4GGGFEGHHHGFGHGHHHHHHHHHGHGGGFC/<>><<-<------...///00<0000/..<.0000:0000.....//0<//.0/../../0:9------.:0<..----..-----.<///00//-9.-9-----0000<0000<0..--<00...--./
@M05620:45:000000000-G6HP7:1:1101:22339:10625 1:N:0:107
AAACCAAGAAGACATGAGGTCAGCTAGATCGGAAGAGCACACGTCTGAACTCCAGTCACCGGCTATGATCTCGTATGCCGTCTTCTGCTTGAAAAAAAAAAATTGACCACAAACAATTCTAAATGATACACTCTTTTAATTAATTTCCGCCCATACTTGCCGTCTTTTTCCCTTCCCACTCTCCTCTCCCTACCCTACTTCCTCACATCCACCTTTCCGCCCTACTCCCCCCCCCCTCTCTCTCCCCCTTC
+
AAAAA1AFFFBCEGFGFB11BGHF1DGHGDGEFCCFCC1BCBEBEHEGFFHHHFBAB1G1EAE//11D2122>BF0FB1E/>FE22F1@FHHFF1F//>///01>1111//?0<0/11122212212211?10111?111111111<<...-<0000000<-.<..=00/0000/:/0../0:/0/::///0..90/.00000;0.900/0/..0090..-;---///-----------///////-----
@M05620:45:000000000-G6HP7:1:1101:17161:10660 1:N:0:107
AAACCAGAAGACATGAGGTCAGCTAGATCGGAAGAGCACACGTCTGAACTCCAGTCACCGGCTATGATCTCGTATGCCGTCTTCTGCTTGAAAAAAAAAAACCCCAAAGAAGCCACCCAGTCTGCTGCTCACTTCCCCCCCACGCCCCACTTCCCACATCGAGTCTTTTACACCAATGATGCTCATCATCCGCTCAGTGCCCTACCGTTCTCTATCTACTCCGTATCTTCCCGACTTGCATTGACCTCGTC
+
BBBBBBBFFF4FGGBGGGGGGGHHFGHHHH?FGGHHHHHHHCGHHGHHHHHHHHGHHHHGGGGGHHHHEHHHFGHFHHGGGFGHBFHFGG1BEGGG/>E?<//////02202?@<G<E//<111111111111<11?FA<--.-<<AC...0;0/0..0:.9.0;0000;000/..//0000;0000000:...-.///9/:/9..-..;9////:/9////;....9/:/99.--.///;///////:;.
@M05620:45:000000000-G6HP7:1:1101:22863:10664 1:N:0:107
CATCCTGACCCTGAAGTACCCCATTGAGCATGGCATCGTCACCAACTGGGACGACATGGAGAAGATCTGGCACCACACCTTCTACAACGAGCTGCGCGTGGCCCCGGAGGAGCACCCAGTGCTGCTGACCGAGGCCCCCCTGAACCCCAAGGCCAACAGAGAGAAGATGACTCAGGTGAGGCTCGGCCGACGCCCGTGCTCCTCCCGTCCTTTCCCCAGTCATTTTCTGCCCGGCTTGATTTCTGACATTA
+
CCCCCFFFFFFFGGGGGGGGGGGHHHHHHHHHHHHHHGHHHGHHHGHHHHHHGGGGGHHHHHHHHHHHHHHHHGHHHGGHHHHHHHHHGGGGGHHGGGGGGGHHGGGGGGGGHHHHGGHHHHHHHHHHHHGGGGGGGGGGGGHHHHGGGGHGHHGGGGGGGGGGGGGGGGGGGGGGGGGGGGGGFFFFFFFFFFFFCFFFFFFFFFFEFFFFFFFFFFFFFFFFFFFFFEFFFFFFFAFFFFFFFEFFFF0
@M05620:45:000000000-G6HP7:1:1101:22845:10670 1:N:0:107
CATCCTGACCCTGAAGTACCCCATTGAGCATGGCATCGTCACCAACTGGGACGACATGGAGAAGATCTGGCACCACACCTTCTACAACGAGCTGCGCGTGGCCCCGGAGGAGCACCCAGTGCTGCTGACCGAGGCCCCCCTGAACCCCAAGGCCAACAGAGAGAAGATGACTCAGGTGAGGCTCGGCCGACGCCCGTGCTCCTCCCGTCCTTTCCCCAGTCATTTTCTGCCCGGCTTGATTTCTGACATTA
+
BCCCCFFFFFFFGGGGGGGGGGGHHHHHHHHHHHHHHGHHHGHHHGHHHHHHGGGGGHHHHHHHHHHHHHHHHGHHHGGHHHHHHHHHGGGGGHHGGGGGGGGHGGGGGGGGHHHHGFHGFHHHHHHHHHGGGGGGGGGGGGHFHHGGGFHGHHGGGGGGGGGGGGGGGFGGGGGGGGFGGGEGFFFFFFFFFFFF@ADEFFFFFFFFFFFFFFFFFFF/BFFFFFFFFFFFFFFFFFFFFFFFFBFFFF9
@M05620:45:000000000-G6HP7:1:1101:13966:10677 1:N:0:107
AGATTACTGCAACAGTTCCCCCTGGACCTGGAAAAGTTTCTTGCCTGGCTTCCAGAAGCTGAAACAACTGCCAATGTCCTACAGGATGCTACCCGTAAGGAAAGGCTCCTAGAAGACTCCAAGGGAGTAAAAGAGCTGATGAAACAATGGCAAGTAAGTCAGGCATTTCCGCTTTAGCACTCTTGTGGATCCAATTGAACAATTCTCAGCATTTGTACTTGTAACTGACAAGCCAGGGACAAAACAAAGAT
+
BBBBBFFFFFBFGGFGGGGGGGGGHHHHHHHHHHHHGHHHHHHHHHHHHHH2FHGHHHHHHHHHHHHHHHHHHHHHHHHHGHHHHHHHHHHHHHGGGGGGGF3BGHHHGHHHHHHHHHHHHHHGAFEEHFHHHGHHHHHHHHHHHHHGHHHHHGHHHHHHHHGHHHHHHHGGGGGHHHHHHHHHHGHFHHHHHHHGHHGHHHHFHHHGHHHHHGHGHCGHHFHFHHHHHHHHEGGGEGGGGGFGGGFGGGF
@M05620:45:000000000-G6HP7:1:1101:13986:10680 1:N:0:107
AGATTACTGCAACAGTTCCCCCTGGACCTGGAAAAGTTTCTTGCCAGGCTTACAGAAGCTGAAACAACTGCCAATGTCCTACAGGATGCTACCCGTAAGGAAAGGCTCCTAGAAGACTCCAAGGGAGTAAAAGAGCTGATGAAACAATGGCAAGTAAGTCAGGCATTTCCGCTTTAGCACTCTTGTGGATCCAATTGAACAATTCTCAGCATTTGTACTTGTAACTGACAAGCCAGGGACAAAACAAAGAT
+
ABBBBFFFFFFFGGGGGGGGGGGGGHHGHHHHHHHGGFHHHHHHHDHHHHH3GHFDGHHHHFHHHHHHHHGHHHHHGHHHGHGHHHHHHHHHHHGGGGHFHH3BGHGGGHHHHHHHHHHHHHHGEFFFHHGHHGHHHFGHHHHGHHHHGHHHHGHHHHGHHHHHHHHHHHGGGGGHHHHFHHHFH>F?GGHHHFHHHHFFFHGHHHHHGHHHGGHHHGHHHFGGHHGBFFGCHGGGGDGGGFFFGGGGGGF
@M05620:45:000000000-G6HP7:1:1101:26286:10681 1:N:0:107
CATCCTGACCCTGAAGTACCCCGGCTTGATTTCTGACATTAGATCGGAAGAGCACACGTCTGAACTCCAGTCACCGGCTATGATCTCGTATGCCGTCTTCTGCTTGAAAAAAAAAAAAAAAAAAAAAGAAAAGAGAAAACGACAGAGTAAGAGAGAATGTGGAGAGGAGAATGAAGACGCGACGAATCGATGGCAAGCAGTTAAGAGTAATCAAAACTAGCACGAACTAGGTACGCAAGTGAGAGACTTAA
+
BBCCCFFFFFFFGGGGGDFGGGGGGEGGFGHHHHHGHGHHGHFHHHGGGGGHHFHCFEBGHGGFHGHHHHGHDFGGGGGDHHGG4FGGFGHFHHGEFHGHHHHHGHGGHGGGGCFC<///-----:-.::///./900//-.---//;00000/..0000000.0;.....009000/.-9---9-.....0.//0..//0000000000900000.000/00-..-.00/;09...--;00009./00;0
@M05620:45:000000000-G6HP7:1:1101:26306:10683 1:N:0:107
CATCCTGACCCTGAAGTACCCCGGCTTGATTTCTGACATTAGATCGGAAGAGCACACGTCTGAACTCCAGTCACCGGCTATGATCTCGTATGCCGTCTTCTGCTTGAAAAAAAAAAACAAAACTGTTCTTTTCTCTTTATACTTTTTACGCTATCTACTTCTCGTCTCTGTATCTAACCACTGTAATACTGTCTTTACGCCCTTTGCATACGCTTTTCCGTGGCAGCCTTTACCTACCTCGCACCCCTCCA
+
CCCDDFFFFFFFGGGGGGGGGGGGGGGGHHHHHHHHHHHHHHHHHHGGGGHHHHHHHGHHHGHHHHHHHGGHHHHGGGGGHHFG4FGGFFHHHHGGGHGFFHGHHHHHBGHEGDGB<///0001111=@1111111111<111111<.1....</000000=0...;:0000000000.0:00;000000;0000000..---;0000000.....990.0.--/.../0009990/.09:---9:-.../
@M05620:45:000000000-G6HP7:1:1101:19463:10691 1:N:0:107
CATCCTGACCCTGAAGTACCCCATTGAGCATGGCATCGTCACCAACTGGGACGACATGGAGAAGATCTGGCACCACACCTTCTACAACGAGCTGCGCGTGGCCCCGGAGGAGCACCCAGTGCTGCTGACCGAGGCCCCCCTGAACCCCAAGGCCAACAGAGAGAAGATGACTCAGGTGAGGCTCGGCCGACGCCCGTGCTCCTCCCGTCCTTTCCCCAGTCATTTTCTGCCCGGCTTGATTTCTGACATTT
+
AABBBFFFFFFFGGGGGGGGGGGHHHHHHHHHHHHHHGHHHGHHHGHHHHHHGGGGGHHHHHHHHHHHHHHHHGHHHGGHHHHHHHHHGGGGGHHGGGGGGGHHGGGGGGGGHHHHGGHHHHHHHGGHHHFGGGGGGGGGGGHHHHGGGGHGHHGGGEGGFFGGGGGGGGGGGGGGGGGFGEGFDFFD@=DB;@FB@ADFFFFFFF?EDFFFFFFFFFD/F/FFFFFFFEFFFFFFFAAFFFEFB/FFFF/
@M05620:45:000000000-G6HP7:1:1101:11704:10693 1:N:0:107
AGATTACTGCAACAGTTCCCCCTGGACCTGGAAAAGTTTCTTGCCTGGCTTACAGAAGCTGAAACAACTGCCAATGTCCTACAGGATGCTACCCGTAAGGAAAGGCTCCTAGAAGACTCCAAGGGAGTAAAAGAGCTGATGAAACAATGGCAAGTAAGTCAGGCATTTCCGCTTTAGCACTCTTGTGGATCCAATTGAACAATTCTCAGCATTTGTACTTGTAACTGACAAGCCAGGGACAAAACAAAGAT
+
AAACCFFFDDDDGGGBFGGGGGGGHHHHHHHHHHHHHHHHHHHHHHHHHHHHHFHHHHHHHHHHHHHHHHHHHHHHHHHHHHHHHHHHHHHHHHGFGGGGHHHGHHHHGHHHHHHHHHHHHGHGEEGFHFHHHGHHHHGHHHHHHHHHHHHHHGHHHHHHHHHHHHHHHHGGGGGHHHHHHHHHHHHGHHHHHHHHHGHGGHHHHHHHHHHHHHHHHFHHHHHHHHHHHGHHGGFGGGGGEGGGGGGGGGF
@M05620:45:000000000-G6HP7:1:1101:4775:10693 1:N:0:107
CATCCTGACCCTGAAGTACCCCATTGAGCATGGCATCGTCACCAACTGGGACGACATGGAGAAGATCTGGCACCACACCTTCTACAACGAGCTGCGCGTGGCCCCGGAGGAGCACCCAGTGCTGCTGACCGAGGCCCCCCTGAACCCCAAGGCCAACAGAGAGAAGATGACTCAGGTGAGGCTCGGCCGACGCCCGTGCTCCTCCCGTCCTTTCCCCAGTCATTTTCTGCCCGGCTTGATTTCTGACATTA
+
AABBBFFFFFFFGGGGGGGGGGGHHFHHHHHHHAHHHGHDHGHHFGHGHHHHGFGGGHGHHHHHHHHHHHHHHGGHHGGHHHHHHHHHGGGGGGHGGGEGE@GHGGGGGGGGFHHHGFHGHHHHHHHHHHGGGGGGGGGGGGHHHHGGGGHGHHGGGGGGGGGGGGGGGGGGGGGGGFFFGGGGFFFFFFFFFFFF-;D?FFFFFFFFFFDFFFFFFFAFFFFFBFFFFFFFFFFFFAAFFFFFBFFFFF/
@M05620:45:000000000-G6HP7:1:1101:15393:10697 1:N:0:107
CATCCTGACCCTGAAGTACCCCATTGAGCATGGCATCGTCACCAACTGGGACGACATGGAGAAGATCTGGCACCACACCTTCTACAACGAGCTGCGCGTGGCCCCGGAGGAGCACCCAGTGCTGCTGACCGAGGCCCCCCTGAACCCCAAGGCCAACAGAGAGAAGATGACTCAGGTGAGGCTCGGCCGACGCCCGTGCTCCTCCCGTCCTTTCCCCAGTCATTTTCTGCCCGGCTTGATTTCTGACATTA
+
CDDDDFFFFFFFGGGGGGGGGGGHHHHHHHHHHHHHHGHHHGHHHGHHHHHHGGGGGHHGHGHHHHHHHHHHHGHHHGGHHHHHHHHHGGGGGHHGGGFGGGHHGGGGGGGGHGHHGGHGHHHHHHHHHHGGGGGGGGGGGGHHHHGGGGHGHHGGGGGGGGGGGGGGGGGGGGGGGGGGGGGGFFFFFFFFFFFFFFFFFFFFFFFFFFFFFFFFFFFFFFFFFFFFFFFFDFFDFAFFFFFFFBFFFF0
@M05620:45:000000000-G6HP7:1:1101:19466:10708 1:N:0:107
CATCCTGACCCTGAAGTACCCCATTGAGCATGGCATCGTCACCAACTGGGACGACATGGAGAAGATCTGGCACCACACCTTCTACAACGAGCTGCGCGTGGCCCCGGAGGAGCACCCAGTGCTGCTGACCGAGGCCCCCCTGAACCCCAAGGCCAACAGAGAGAAGATGACTCAGGTGAGGCTCGGCCGACGCCCGTGCTCCTCCCGTCCTTTCCCCAGTCATTTTCTGCCCGGCTTGATTTCTGACATTA
+
CDDDDFFFFFFFGGGGGGGGGGGHHHHHHHHHHHHHHGHHHGHHHGHHHHHHGGGGGHHHHHHHHHHHHHHHHGHHHGGHHHHHHHHHGGGGGHHGGGGGGGHHGGGGGGGGHHHHGGHHHHHHHHHHHHGGGGGGGGGGGGHHHHGGGGHGHHGGGGGGGGGGGGGGGGGGGGGGHGGGGGGGFFFFFFFFFFFFCFFFFFFFFFFEFFDFFFFFFFFFFFFFHFFFFFFFFFFFFFFFFFFFFBFFFF0
@M05620:45:000000000-G6HP7:1:1101:4766:10712 1:N:0:107
CATCCTGACCCTGAAGTACCCCATTGAGCATGGCATCGTCACCAACTGGGACGACATGGAGAAGATCTGGCACCACACCTTCTACAACGAGCTGCGCGTGGCCCCGGAGGAGCACCCAGTGCTGCTGACCGAGGCCCCCCTGAACCCCAAGGCCAACAGAGAGAAGATGACTCAGGTGAGGCTCGGCCGACGCCCGTGCTCCTCCCGTCCTTTCCCCAGTCATTTTCTGCCCGGCTTGATTTCTGACATTA
+
CDEEEFFFFFFFGGGGGGGGGGGHHHHHHHHHHHGHHGHHHGHHHGHHHHHHGGGGGHHHHHHHHHHHHHHHHGHHHGGHHHHHHHHHGGGGGHHGGGGGGGHHGGGGGGGGHHHHGGHHHHHHHHHHHHGGGGGGGGGGGGHHHHGGGGHGHHGGGGGGGGGGGGGGGGGGGGGGGGGGGGGGFFFFFFFFFFFF@DFFFFFFFFFFFFFFFFFFFFFFFFFFFHFFFFFFDFFFFFFFFFFFFFFFFF1
@M05620:45:000000000-G6HP7:1:1101:6020:10714 1:N:0:107
CATCCTGACCCTGAAGTACCCCATTGAGCATGGCATCGTCACCAACTGGGACGACATGGAGAAGATCTGGCACCACACCTTCTACAACGAGCTGCGCGTGGCCCCGGAGGAGCACCCAGTGCTGCTGACCGAGGCCCCCCTGAACCCCAAGGCCAACAGAGAGAAGATGACTCAGGTGAGGCTCGGCCGACGCCCGTGCTCCTCCCGTCCTTTCCCCAGTCATTTTCTGCCCGGCTTGATTTCTGTCCTTC
+
BBBBBFF5FFFFGGGGGGGGGGGHHHHHGFHHFGHHHGHHHGHGHGHHHEGHGGGGGHGHGHFHHHHHHHHFHGFHFGGHHHHHHHHHGEGGGHHGGGGGGGHHGGG??DDDG<GHGFFFBDHFHHGFGHC->@DFDGGGGGHHHHGG.DHGHHAEGGGGG/:.CBBFGGGGGEFGGFBFFG;CDFFFFAFFFFFA>.D:/BBFFFFAAFDBFFFFFFDFFFFFFFF/FBFEFA=FCA.;BBFFF/;/B//
@M05620:45:000000000-G6HP7:1:1101:19483:10714 1:N:0:107
CATCCTGACCCTGAAGTACCCCATTGAGCATGGCATCGTCACCAACTGGGACGACATGGAGAAGATCTGGCACCACACCTTCTACAACGAGCTGCGCGTGGCCCCGGAGGAGCACCCAGTGCTGCTGACCGAGGCCCCCCTGAACCCCAAGGCCAACAGAGAGAAGATGACTCAGGTGAGGCTCGGCCGACGCCCGTGCTCCTCCCGTCCTTTCCCCAGTCATTTTCTGCCCGGCTTGATTTCTGACATTT
+
AABBBFFFFFFFGGGGGGGGGGGHHHHGHHHHHHHHHGHFEGHHHGGEHHHHGGGGGHHFHHHHGHHHDDHHHGGHGGGHHFHHHHHHGGGGGHHGGGGGGEGHGGGGGG/BGCHEGGH?GHHHFHHHGHFGGGGGGGGGGGGBGHGGGDH.EEGEFEGGGGGGGGGCGGGGGGGGGGFCFEEFFFFFA@DFFCFF;DFFEFFFFFFAADD/BFFFFFDBF/9BFFBBFF/E.;BFF;./;B/////9;F/
@M05620:45:000000000-G6HP7:1:1101:15402:10717 1:N:0:107
CATCCTGACCCTGAAGTACCCCATTGAGCATGGCATCGTCACCAACTGGGACGACATGGAGAAGATCTGGCACCACACCTTCTACAACGAGCTGCGCGTGGCCCCGGAGGAGCACCCAGTGCTGCTGACCGAGGCCCCCCTGAACCCCAAGGCCAACAGAGAGAAGATGACTCAGGTGAGGCTCGGCCGACGCCCGTGCTCCTCCCGTCCTTTCCCCAGTCATTTTCTGCCCGGCTTGATTTCTGACATTA
+
?AABBFBFFFFFGGFG5BBBGFGHHHHGHHHDFFGHHGFGEGFGHGHGGHHHG0A0EGHBG3BGFHFHHGGFHGHHHGGHHHHHHHGHGGGGGHHGGGGGGGHHGCCDGGGGGHHHGGHHHHHHHHFHHGGGGGGEEC@DDGCGGEFGGCEGHGEFG?FGFGGGFFF;0BFFF0FGFGGGGGEGBBFB-->=?BBB?ADF9B/FFFFEAAD/FFFFFBAFBFFFFFFFFBB.DB?BBB.FBFBFF///;F/
@M05620:45:000000000-G6HP7:1:1101:24226:10722 1:N:0:107
TACCTGTACTGGGGAAGCATTTGAATATCCCCCCATGGTGATGGGGACGGAGAACTGCTCCATAAACACAGGCAACGTGCCTAACTTTCCCGGGAAGATGAAGTCAAAGAGCGACCACAGCTCTTCGGAGGTTATTTTGCATCGGTGAGCCAGACAGAATGATCCGATGAGGGGTGCGAAACTATTTGAGGAAAGGAAGCACCTTTTTATTAAATTTACCTTTTAGCAATCGCCATTCCTACCCTAAAGAT
+
DDDDDFFFFFFFGGGGGGGGGGHHHHHHHHHGGGGHHHGHHHHHHGGGGGGGGHHHHHHHHHHHHHHHHHHHGGHHGHHHHHHHHHHHHHHGGGGGGHHHHHHHHHHHHHHHGGGGGHHHHHHHHHHGGGGCHHHHHHHHHHHGGGGGHHHHHHGHHHHHHHHHHHGGGHHHGGEEGGGGGGGGGHHHGGGFFGGGGGGGGGFFFFFFFHHHHHHHFFFFFFFFFFFFFFFFFFFFFFFFFFFFFFFFFFF
@M05620:45:000000000-G6HP7:1:1101:26022:10723 1:N:0:107
CATCCTGACCCTGAAGTACCCCATTGAGCATGGCATCGTCACCAACTGGGACGACATGGAGAAGATCTGGCACCACACCTTCTACAACGAGCTGCGCGTGGCCCCGGAGGAGCACCCAGTGCTGCTGACCGAGGCCCCCCTGAACCCCAAGGCCAACAGAGAGAAGATGACTCAGGTGAGGCTCGGCCGACGCCCGTGCTCCTCCCGTCCTTTCCCCAGTCATTTTCTGCCCGGCTTGATTTCTGACATTT
+
AABBBFFFFFFFGGGGGGGGGGGHHHHHHHHHHHHHHGHHGGHHHGHHHHHHGGGGGHHHHHHHHHHHHHHHHGHHHGGHHHHHHHHHGGGGGHHGGGGGGGHHGGGGGGGGGGHHGGHGHHHHHHHHHHGGGGGGGGGGGGHHHHGGGGHGHHGGGGGGGGGGGGGGGGGGGGGGGGGGGGGGFFFFFFFFFFFFDFFFFFFFFFFEFFDFFFFFFFFFFFFFFFFFFFFFFFFFFFFFFFFFF;FFFF/
@M05620:45:000000000-G6HP7:1:1101:26030:10739 1:N:0:107
CATCCTGACCCTGAAGTACCCCATTGAGCATGGCATCGTCACCAACTGGGACGACATGGAGAAGATCTGGCACCACACCTTCTACAACGAGCTGCGCGTGGCCCCGGAGGAGCACCCAGTGCTGCTGACCGAGGCCCCCCTGAACCCCAAGGCCAACAGAGAGAAGATGACTCAGGTGAGGCTCGGCCGACGCCCGTGCTCCTCCCGTCCTTTCCCCAGTCATTTTCTGCCCGGCTTGATTTCTGACATTA
+
CCCCCFFFFFFFGGGGGGGGGGGHHHHHHHHHHHHHHGHHHGHHHGHHHHHHGGGGGHHHHHHHHHHHHHHHHGHHHGGHHHHHHHHHGGGGGHHGGGGGGGHHGGGGGGGGHHHHGGHHHHHHHHHHHHGGGGGGGGGGGGHHHHGGGGHGHHFGGGGGGGGGGGGGGGGGGGGGGGGGGGGGFFFFFFFFFFFFDDDFFFFFFFFEDFFFFFFFFFFFFFFFFFFFFFFFFFFFFAFFFFFFFFFFFF/
@M05620:45:000000000-G6HP7:1:1101:26015:10748 1:N:0:107
CATCCTGACCCTGAAGTACCCCATTGAGCATGGCATCGTCACCAACTGGGACGACATGGAGAAGATCTGGCACCACACCTTCTACAACGAGCTGCGCGTGGCCCCGGAGGAGCACCCAGTGCTGCTGACCGAGGCCCCCCTGAACCCCAAGGCCAACAGAGAGAAGATGACTCAGGTGAGGCTCGGCCGACGCCCGTGCTCCTCCCGTCCTTTCCCCAGTCATTTTCTGCCCGGCTTGATTTCTGACATTA
+
DDDDDFFFFFFFGGGGGGGGGGGHHHHHHHHHHHHHHGHHHGHHHGHHHHHHGGGGGHHHHHHHHHHHHHHHHGHHHGGHHHHHHHHHGGGGGHHGGGGGGGHHGGGGGGGGHHHHGGHHHHHHHHHHHHGGGGGGGGGGGGHHHHGGGGHGHHGGGGGGGGGGGGGGGGGGGGGGGGGGGGGGFFFFFFFFFFFFDFFFFFFFFFFFFFFFFFFFFFFFFFFFFFFFFFFFFFFFFFFFFFFFFFFFFF0
@M05620:45:000000000-G6HP7:1:1101:15545:10766 1:N:0:107
TACCTGTACTGGGGAAGCATTTGAATATCCCCCCATGGTGATGGGGACGGAGAACTGCTCCATAAACACAGGCAACGTGCCTAACTTTCCCGGGAAGATGAAGTCAAAGAGCGACCACAGCTCTTCGGAGGTTATTTTGCATCGGTGAGCCAGACAGAATGATCCGATGAGGGGTGCGAAACTATTTGAGGAAAGGAAGCACCTTTTTATTAAATTTACCTTTTAGCAATCGCCATTCCTACCCTAAAGAT
+
CCCCCFFFFFFFGGGGGGGGGGGHHHHHHHHGGGGHHHGHHHHHHGGGGGGGGHHHHHHHHHHHHHHHHHHHGHHHGHHHHHHHHHHHHGHGGGGGGHHHHHHHHHHHHHHHGGGGGHHHHHHHHHHGGGGFHHHHHHHHGHHGDGGGHGHHHHGHHHHHHHHHHHFGGHHHGGEEGGGGGGGGGGGGGGGFGGGGGGGGGGFFFFFFFFFFFFFFFFFFFFFFFFFFFFFFFFFFFFFFFFFFFFFFFFF
@M05620:45:000000000-G6HP7:1:1101:15507:10769 1:N:0:107
CATCCTGACCCTGAAGTACCCCGGCTTGATTTCTGACATTAGATCGGAAGAGCACACGTCTGAACTCCAGTCACCGGCTATGATCTCGTATGCCGTCTTCTGCTTGAAAAAAAAAAAATAATAAGATCATACATATAATAACCTTGTTCCAATTTCAGCCTCACTAGACTTATCCAATCACAGACTTACTATTTATGTAATTAAAGTATAACCAGTGCTGTCAATATCTGATATGCGTCCCAGAACTCCGC
+
CCCCCFFFFFFFGGGGGGGGGGGGGGGGHHHHHHHHHHHHHHHHHHGGGGHHHHHGHGHHHGHHHHHHHHGHGGHGGGGGHHHHDDGHGGHHHGGFGHGFHHHHHHHGHHGEECFC<<01=111?1111111111111111111111111110=00000///0.=00<0000:0;000/00000.00000;00;0000000;000;00;00;00;0000000;0000000000000..--;00.//000..
@M05620:45:000000000-G6HP7:1:1101:23610:10786 1:N:0:107
AGATTACTGCAACAGTTCCCCCTGGACCTGGAAAAGTTTCTTGCCTGGCTTACAGAAGCTGAAACAACTGCCAATGTCCTACAGGATGCTACCCGTAAGGAAAGGCTCCTAGAAGACTCCAAGGGAGTAAAAGAGCTGATGAAACAATGGCAAGTAAGTCAGGCATTTCCGCTTTAGCACTCTTGTGGATCCAATTGAACAATTCTCAGCATTTGTACTTGTAACTGACAAGCCAGGGACAAAACAAAGAT
+
ABACCFFFFFFFGGGBGGGGGGGGHHHHHHHHHHHHFHHHHHHGHHHHHHHFHHHHHHHHHHHHHHHHHHHHHHHHHHHHGGHHHGHHHHFGHHGFGGHHHHFFHHHHGHHHHHHHHHHHHHHGGHGGHHHHHGHHHHHHHHHHHHHHHHHHHGHHHHHHHHHHHHHHHHGGGGGHHHHHHHHHHGHGHHHHHHHHHHFGHGHHHHHHHHHHHHHHHFHHHHHHHHHHHHHHHGFFFGGGGGGGGGGGGGG
@M05620:45:000000000-G6HP7:1:1101:14902:10791 1:N:0:107
CATCCTGACCCTGAAGTACCCCATTGAGCATGGCATCGTCACCAACTGGGACGACATGGAGAAGATCTGGCACCACACCTTCTACAACGAGCTGCGCGTGGCCCCGGAGGAGCACCCAGTGCTGCTGACCGAGGCCCCCCTGAACCCCAAGGCCAACAGAGAGAAGATGACTCAGGTGAGGCTCGGCCGACGCCCGTGCTCCTCCCGTCCTTTCCCCAGTCATTTTCTGCCCGGCTTGATTTCTGACATTA
+
CCDEEFFFFFFFGGGGGGGGGGGHHHHHHHHHHHHHHGHHHGHHHGHHHHHHGGGGGHHHHHHHHHHHHHHHHGHHHGGHHHHHHHHHGGGGGHHGGGGGGGHHGGGGGGGGHHHHGGHHHHHHHHHHHHGGGGGGGGGGGGHHHHGGGGHGHHGGGGGGGGGGGGGGGGGGGGGGGGGGGGGGFFFFFFFFFFFFDFFFFFFFFFFEDFFFFFFFFFFFFFFFHHFFFFFFFFFFFFFFFFFHFFFFFF1
@M05620:45:000000000-G6HP7:1:1101:23598:10799 1:N:0:107
AGATTACTGCAACAGTTCCCCCTGGACCTGGAAAAGTTTCTTGCCTGGCTTACAGAAGCTGAAACAACTGCCAATGTCCTACAGGATGCTACCCGTAAGGAAAGGCTCCTAGAAGACTCCAAGGGAGTAAAAGAGCTGATGAAACAATGGCAAGTAAGTCAGGCATTTCCGCTTTAGCACTCTTGTGGATCCAATTGAACAATTCTCAGCATTTGTACTTGTAACTGACAAGCCAGGGACAAAACAAAGAT
+
ABBBCFFFFFFFGGGFGGGGGGGGHHHHHHHHHHHHHHHHHHHHHHHHHHHFGGHHHHHHHHHHHHHHHHHHHHHHHHHHFHHHGGHHHHFHHHGEEGHHGHBGHHHHGHHHHHHHHHHHHHHGGHGGHGHHHGHHHHGHHFGGGHGHHFHGHGHHHHHHHHHHHHHHHHGGGGGHHHFHHHHHHHHGHHHHHHHHHGFFFGHHHHHHHGGHHHHHHHHHHGHHHHHHHGHHGGBFFGGGGGGGGFGGFFB
@M05620:45:000000000-G6HP7:1:1101:23615:10805 1:N:0:107
AGATTACTGCAACAGTTCCCCCTGGACCTGGAAAAGTTTCTTGCCTGGCTTACAGAAGCTGAAACAACTGCCAATGTCCTACAGGATGCTACCCGTAAGGAAAGGCTCCTAGAAGACTCCAAGGGAGTAAAAGAGCTGATGAAACAATGGCAAGTAAGTCAGGCATTTCCGCTTTAGCACTCTTGTGGATCCAATTGAACAATTCTCAGCATTTGTACTTGTAACTGACAAGCCAGGGACAAAACAAAGAT
+
ABABBFFFFFFFGGGBGGGGGGGGHHHHHHHHFHHHGHHHHHHHHHGGHHHGHHHHHHHHHHHHHHHHHHHHFHHHHHHHEGGHHHHHHHFHHGGGGGHHGHGHGHHHGHHHGHHEGHHHHHHFFGGEFHHHHGHHHGHHHHHFHHHHHHHHHGHGHHHHHHHGHHHHGHGGGGGHGHHHHHHHHFFGGHHHHHHHHFGHHGHHHHHHHHHHHBGGFGGHHHHFHGGBGFFFHGGGEGGGGGGGGGE?FFF
@M05620:45:000000000-G6HP7:1:1101:20523:10818 1:N:0:107
TACCTGTACTGGGGAAGCATTTGAATATCCCCCCATGGTGATGGGGACGGAGAACTGCTCCATAAACACAGGCAACGTGCCTAACTTTCCCGGGAAGATGAAGTCAAAGAGCGACCACAGCTCTTCGGAGGTTATTTTGCATCGGTGAGCCAGACAGAATGATCCGATGAGGGGTGCGAAACTATTTGAGGAAAGGAAGCACCTTTTTATTAAATTTACCTTTTAGCAATCGCCATTCCTACCCTAAAGAT
+
DDDDDFFFFFFFGGGGGGGGGGHHHHHHHHHGGGGHHHGHHHHHHGGGGGGGGHHHHHHHHHHHHHHHHHHHGHHHGHHHHHHHHHHHHHHGGGGGGHHHHHHHHHHHHHHHGGGGGHHHHHHHHHHGGGGEHHHHHHHHGHHGGGGGHHHHHHGGHHHHHHHHHHGGGHHHGGCEGGDGGGGGHHGHGGGFGGGGGGGGGGFFFFFFFHFFFFFFFFFFFFFFFFFFFFFFFFFEFFFFFFFFFFFFFFF
@M05620:45:000000000-G6HP7:1:1101:20541:10818 1:N:0:107
TACCTGTACTGGGGAAGCATTTGAATATCCCCCCATGGTGATGGGGACGGAGAACTGCTCCATAAACACAGGCAACGTGCCTAACTTTCCCGGGAAGATGAAGTCAAAGAGCGACCACAGCTCTTCGGAGGTTATTTTGCATCGGTGAGCCAGACAGAATGATCCGATGAGGGGTGCGAAACTATTTGAGGAAAGGAAGCACCTTTTTATTAAATTTACCTTTTAGCAATCGCCATTCCTACCCTAAAGAT
+
A?AABFFFFBBCCEFGCEGGFGGHGHHHHGHGGGGHHHFEDGHHGGGGFFFGGHGHEHGFHHHHHHHHHHHAFHGGEHHFGGFHHGHHHHHGFGEEDHHHEFHHHHHHFHHHGGGG?GHFHGHHHHHGGDGCHFHHHHHHGHHGACGEHGGHGHGHGHHHFFHHHHCGGGHG?D:ADCDGGGGBFGGGGEFBFFFGBFGEBFEFFFFFFFFFBBFFFFFFFFFFFFFFFEF.ADDAFFFF/BFFFFFFEBF
@M05620:45:000000000-G6HP7:1:1101:17019:10826 1:N:0:107
TACCTGTACTGGGGAAGCATTTGAATATCCCCCCATGGTGATGGGGACGGAGAACTGCTCCATAAACACAGGCAACGTGCCTAACTTTCCCGGGAAGATGAAGTCAAAGAGCGACCACAGCTCTTCGGAGGTTATTTTGCATCGGTGAGCCAGACAGAATGATCCGATGAGGGGTGCGAAACTATTTGAGGAAAGGAAGCACCTTTTTATTAAATTTACCTTTTAGCAATCGCCATTCCTACCCTAAAGAT
+
BCBCBFFFFFFFGGGGGGGGGGHHHHHHHHHGGGGHHHHHHHHHHGGGGGGGGHHHHHHHHHHHHHHGHHHGGHHHGHHHHHGGHHHHHHHGGGGGGHHHEHHHHHHH3GHHGGGGGHHHHHHHHHHGGGGGHGHHHHHGHHHG.CAFAHHHHHGHHHHHHHHHHG?EFFHGGGDDGGGGCDGGGGGFGGEBFBFFFGGFBFFFFFFFFFFFFFFFFFFFFFFFFFFFBFFEFFFFFFFFFFFAFF/BFFF
@M05620:45:000000000-G6HP7:1:1101:20515:10835 1:N:0:107
TACCTGTACTGGGGAAGCATTTGAATATCCCCCCATGGTGATGGGGACGGAGAACTGCTCCATAAACACAGGCAACGTGCCTAACTTTCCCGGGAAGATGAAGTCAAAGAGCGACCACAGCTCTTCGGAGGTTATTTTGCATCGGTGAGCCAGACAGAATGATCCGATGAGGGGTGCGAAACTATTTGAGGAAAGGAAGCACCTTTTTATTAAATTTACCTTTTAGCAATCGCCATTCCTACCCTAAAGAT
+
BBBBBFFFFFFFGGCECGEGGFHHHHHGHHHGGGGHHHHHFHHHGGGGGGDEGHHHHHHHHHHHHHHHHHHHGHGHFHHHHFHHHHHHHHHGGGEFGHHHHGHHHGHHGHFHGGGGCHHHHHHHHHHGGGGCGFHHHHHGGHHGDEEGHHGHFHGHHHHHGGHHHH?FGHHHGGEGGFGGGGGGFGGGGGG;BFFGFGGGGGFFFFFFFFFFFFFFFFFFFFFFFFFFFFFFFFFFFFFFFFFFFFFFFFF
@M05620:45:000000000-G6HP7:1:1101:16998:10842 1:N:0:107
TACCTGTACTGGGGAAGCATTTGAATATCCCCCCATGGTGATGGGGACGGAGAACTGCTCCATAAACACAGGCAACGTGCCTAACTTTCCCGGGAAGATGAAGTCAAAGAGCGACCACAGCTCTTCGGAGGTTATTTTGCATCGGTGAGCCAGACAGAATGATCCGATGAGGGGTGCGAAACTATTTGAGGAAAGGAAGCACCTTTTTATTAAATTTACCTTTTAGCAATCGCCATTCCTACCCTAAAGAT
+
DDCDDFFFFFFFGGGGGGGGGGHHHHHHHHHGGGGHHHGHHHHHHGGGGGGGGHHHHHHHHHHHHHHHHHHHGHHHGHHHHHHHHHHHHHHGGGGGGHHHHHHHHHHHHHHHGGGGGHHHHHHHHHHGGGGEHHHHHHHHGHHGGGGGHHHHHHGHHHHHHHHHHHEGGHHHGG;AFGGGGGGGGGGGEGGFFFFGGGGGGGFFFFFFFHHFFFFFFFBFFFFFFFFFFFFFFFFEFFFFFFFFFFFFFFF
@M05620:45:000000000-G6HP7:1:1101:17016:10846 1:N:0:107
TACCTGTACTGGGGAAGCATTTGAATATCCCCCCATGGTGATGGGGACGGAGAACTGCTCCATAAACACAGGCAACGTGCCTAACTTTCCCGGGAAGATGAAGTCAAAGAGCGACCACAGCTCTTCGGAGGTTATTTTGCATCGGTGAGCCAGACAGAATGATCCGATGAGGGGTGCGAAACTATTTGAGGAAAGGAAGCACCTTTTTATTAAATTTACCTTTTAGCAATCGCCATTCCTACCCTAAAGAT
+
DDCCDFFFFFFFGGGGGGGGGGHHHHHHHHHGGGGHHHGHHHHHHGGGGGGGGHHHHHHHHHHHHHHHHHHHGHHHGHHHHHHHHHHHHHHGGGFGGHHHHHHHHHHHHHHHGGGGGHHHHHHHHHHGGGGCHHHHHHHHGHHGGGGGHHHHHHGHHHHHHHHHHHGGGHHHGGEEGGGGGGGGGHHGGGGFFFGGGGGGGGFFFFFFFFHFFFFFFFFFFFFFFFFFFFFFFFFFFFFFFFFFFFFFFFF
@M05620:45:000000000-G6HP7:1:1101:27023:10889 1:N:0:107
CATCCTGACCCTGAAGTACCCCATTGAGCATGGCATCGTCACCAACTGGGACGACATGGAGAAGATCTGGCACCACACCTTCTACAACGAGCTGCGCGTGGCCCCGGAGGAGCACCCAGTGCTGCTGACCGAGGCCCCCCTGAACCCCAAGGCCAACAGAGAGAAGATGACTCAGGTGAGGCTCGGCCTACGCCCGTGCTCCTCCCGTCCTTTCCCCAGTCATTTTCTGCCCGGCTTGATTTCTGACATTA
+
ABBBBFFFFFFFGGGGGGGGGGGHHHHHHHHHHHHHHGHHHGHHHGHHHHHHGGGGGHHHHHHHHHHHHHHHHGHHHGGHHHHHHHGHGGGGGHHGGGGGGGHHGGGGGGGGHHHHGGHHHHHHHHHHHHGGGGGGGGGGGGHHHHGGGDHGHHGGGGGGGGDGGGGGGGGGGGGGGGGGFGGGFAEFFFFFFFFFADFFFFFFFFFEFFDFFFFFFFDFFFFFFFFFFFFFDCAFAF?FBFFFFBFFFF/
@M05620:45:000000000-G6HP7:1:1101:21529:10894 1:N:0:107
TACCTGTACTGGGGAAGCATTTGAATATCCCCCCATGGTGATGGGGACGGAGAACTGCTCCATAAACACAGGCAACGTGCCTAACTTTCCCGGGAAGATGAAGTCAAAGAGCGACCACAGCTCTTCGGAGGTTATTTTGCATCGGTGAGCCAGACAGAATGATCCGATGAGGGGTGCGAAACTATTTGAGGAAAGGAAGCACCTTTTTATTAAATTTACCTTTTAGCAATCGCCATTCCTACCCTAAAGAT
+
CCCCCFFFFFFFGGGGGGGGGGHHHHHHHHHGGGGHHHGHHHHHHGGGGGGGGHHHHHHHHHHHHHHHHHHHGHHHGHHHHHHHHHHHHHHGGGGGGHHHHHHHHHHHHHHFGGGGGHHHHHHHHHHGGGGEHHHHHHHHGHHGGGGGHHHHHHGHHHHHHHHHHHGGGHHHGGCCGGGGGGGGGGGGGGGFGGGGGGGGGGFFFFFFFFFFFFFFFFFFFFFFFFFFFFFFFFFFFFFFFFFFFFFFFFF
@M05620:45:000000000-G6HP7:1:1101:21509:10899 1:N:0:107
TACCTGTACTGGGGAAGCATTTGAATATCCCCCCATGGTGATGGGGACGGAGAACTGCTCCATAAACACAGGCAACGTGCCTAACTTTCCCGGGAAGATGAAGTCAAAGAGCGACCACAGCTCTTCGGAGGTTATTTTGCATCGGTGAGCCAGACAGAATGATCCGATGAGGGGTGCGAAACTATTTGAGGAAAGGAAGCACCTTTTTATTAAATTTACCTTTTAGCAATCGCCATTCCTACCCTAAAGAT
+
BBABBFFFFFFFEGFGFGGGGGGHHHHHHHHGGGEHHHHHFHGHHGGGGGGGGHHHHHHHHHHHHHHHHHHHGHHHGHHHHHHHHHHHHGHGFGFCEHHHHHGHHHHHHHHHGGGGGHHHHHHHHHGGCGGGHHHHHGHGGHHGFFGGHHHHHHGGHHHHFFHHHG?EGHHHGGADGGGGGBGGGGGGFGGCFGFEFFAAFGFFFFFFFFFFFFFFFFFFFFFFFFBBBFFEEFFFFFFFFF;FFFFFFFF
@M05620:45:000000000-G6HP7:1:1101:5338:10943 1:N:0:107
CATCCTGACCCTGAAGTACCCCATTGAGCATGGCATCGTCACCAACTGGGACGACATGGAGAAGATCTGGCACCACACCTTCTACAACGAGCTGCGCGTGGCCCCGGAGGAGCACCCAGTGCTGCTGACCGAGGCCCCCCTGAACCCCAAGGCCAACAGAGAGAAGATGACTCAGGTGAGGCTCGGCCGACGCCCGTGCTCCTCCCGTCCTTTCCCCAGTCATTTTCTGCCCGGCTTGATTTCTGACATTA
+
CCCCCFFFFFFFGGGGGGGGGGGHHGHHHHHHHHHHHGHHHGHHHGHHHHHHGGGGGHGHHHHHHFHHHGHHHGHHHGGHHHHGHHHHGGGGGGHGGGGGEEFHGGGGGGGGHHHHGGHGHHHHHHHHHHGGGGGGGGGGGGHGHHGGGGHGHHGGGGGGGGGGGGGGGGGGGGGGGBFGGGGGFFFFFCCFFFFFDFFFFFFFFFFEFFFFFFFFFFAFFFFFFFFFFFFFDFFFFDFFFBFFFFFFFFB
@M05620:45:000000000-G6HP7:1:1101:15774:10944 1:N:0:107
CATCCTGACCCTGAAGTACCCCATTGAGCATGGCATCGTCACCAACTGGGACGACATGGAGAAGATCTGGCACCACACCTTCTACAACGAGCTGCGCGTGGCCCCGGAGGAGCACCCAGTGCTGCTGACCGAGGCCCCCCTGAACCCCAAGGCCAACAGAGAGAAGATGACTCAGGTGAGGCTCGGCCGACGCCCGTGCTCCTCCCGTCCTTTCCCCAGTCATTTTCTGCCCGGCTTGATTTCTGACATTA
+
ABBBBFFFFFFFGGGGGGGGGGGHHHHHHHHHHGHHHGGHHGHHHGHHHHHHGGGGGHHHHHHHHHHHHHHHHGHHHGGHHHHGHGHHGGGGGHHGGGGGGGHHGGGGGGGGHHHHGGHGHHHHHHHHHHGGGGCGGGGGGGHHHHGGGGHGHHGGGGGGGGGGGGGGGGGGGGGGGGGGGGEGFFFFFDBFFFFF;DFAFFFFFFFADDDFFFFFFFFFFFFFFFFFFFFFFFBFAFFFFFFFF9FFFF9
@M05620:45:000000000-G6HP7:1:1101:28613:10949 1:N:0:107
AGATTACTGCAACAGTTCCCCCTGGACCTGGAAAAGTTTCTTGCCTGGCTTACAGAAGCTGAAACAACTGCCAATGTCCTACAGGATGCTACCCGTAAGGAAAGGCTCCTAGAAGACTCCAAGGGAGTAAAAGAGCTGATGAAACAATGGCAAGTAAGTCAGGCATTTCCGCTTTAGCACTCTTGTGGATCCAATTGAACAATTCTCAGCATTTGTACTTGTAACTGACAAGCCAGGGACAAAACAAAGAT
+
ABBCCFFFFFFFGGGGGGGGGGGGHHHHHHGHHHHHGHHHHHHHHHHHHHHHHGHHHHHHHHHHHHHHHHHHHHHHHHHHHHGHHGHHHHGHHHGG@EHHHHHHHHHHGHHHHHHHHHHH3GGGG/EEHHHHHGHHHHHHHFHHHHHHHHHGHGHHHHHHGHHHHHHHHHGGGGGHHHGHHHHHHGHGHHHHGHHHGHFFHGHHHHGHHHHHHGHHHHHHHHHGHHHHFHGHHGFGGGGGGGGFGGGGGFF
@M05620:45:000000000-G6HP7:1:1101:3112:11004 1:N:0:107
TACCTGTACTGGGGAAGCATTTGAATATCCCCCCATGGTGATGGGGACGGAGAACTGCTCCATAAACACAGGCAACGTGCCTAACTTTCCCGGGAAGATGAAGTCAAAGAGCGACCACAGCTCTTCGGAGGTTATTTTGCATCGGTGAGCCAGACAGAATGATCCGATGAGGGGTGCGAAACTATTTGAGGAAAGGAAGCACCTTTTTATTAAATTTACCTTTTAGCAATCGCCATTCCTACCCTAAAGAT
+
BBBBAFFFFFFF4AFGGGGGGGHHFHFHHHHGGGGHHHHHHFHHGGEEFEEGGHHHHHHHHHHHGHHHHEHFGHHHGHHHHHGGHHHHHHHGGGGCGHHHHHHHHHHHHHHGFGGGGHHHHHHHHHHGGGGEGFHHHHFHFHHG.EGE<FHHHFGHHHHHHGHHHHGGGHHHGGGGGGGGGFGGGGGGBEGFGGGGB/?EFFFFFFFF?FFFFFFFFFFFFFFFFFFFFFFFEFAEFF/;BFFFFFBFBFB
@M05620:45:000000000-G6HP7:1:1101:17914:11007 1:N:0:107
AGATTACTGCAACAGTTCCCCCTGGACCTGGAAAAGTTTCTTGCCTGGCTTACAGAAGCTGAAACAACTGCCAATGTCCTACAGGATGCTACCCGTAAGGAAAGGCTCCTAGAAGACTCCAAGGGAGTAAAAGAGCTGATGAAACAATGGCAAGTAAGTCAGGCATTTCCGCTTTAGCACTCTTGTGAATCCAATTGAACAATTCTCAGCATTTGTACTTGTAACTGACAAGCCAGGGACAAAACAAAGAT
+
AAAABFFFFFFFGFFFGGGGGGGGHHHHHHHFFGGHHHHHHHHHHHHHHHHBGHHGHHHHHHGHHHHHHHHHFEGGHHHHHHHHHHHGHHHHHHGG/?GHHHGHHGHHGHHGGHHHHHHHFGHGGHGGGHHHHGHHHHHHHHGHHHEHHHHEGGHHHHHHGHHGGHHHHHGGGGGHDFHHHHHHHHHHGHHHHFHHGFHHHBHHHGHHHHGHHHHHFCHGHHFGHHHFHHHFGGHGGGGGG?FFGGFAFGF
@M05620:45:000000000-G6HP7:1:1101:20501:11016 1:N:0:107
CATCCTGACCCTGAAGTACCCCGGCTTGATTTCTGACATTAGATCGGAAGAGCACACGTCTGAACTCCAGTCACCGGCTATGATCTCGTATGCCGTCTTCTGCTTGAAAAAAAAAAAATAAACATATCTCCTCTTTTCTCCCCTCTCCCCTCCTTTCATTTTTCCTTCTCCCTTCCCCCTCCCCCCTCCCTTTTCCATTTTTCCTCTGTCATCCCTCCTCCCTACACCCGCTTTCCACCCCCTCCCCCTTC
+
CCCCCFFFFFFFGGGGGGGGGGGGGGGGHHHHHHHHHHHHHHGHHHGGGGHHHHHGHGHHHGHHHFHHHHFHHHHEGGGGHHGGHHHHGGHGFHGGGHGHGHHHHHGH3FFEGGG?</011<111<1111?101111=1110.0>00/<./<./<0000000;/0;000::CC0/;:CD-.99.9CFDA.9;00;90;0;90://://99/;9/9//9;;/./99/:/.---..///:.:---;..;A-./
@M05620:45:000000000-G6HP7:1:1101:17924:11026 1:N:0:107
AGATTACTGCAACAGTTCCCCCTGGACCTGGAAAAGTTTCTTGCCTGGCTTACAGAAGCTGAAACAACTGCCAATGTCCTACAGGATGCTACCCGTAAGGAAAGGCTCCTAGAAGACTCCAAGGGAGTAAAAGAGCTGATGAAACAATGGCAAGTAAGTCAGGCATTTCCGCTTTAGCACTCTTGTGAATCCAATTGAACAATTCTCAGCATTTGTACTTGTAACTGACAAGCCAGGGACAAAACAAAGAT
+
ABABBFFFBFFFGAFFGGGGGGGGHHHHHHHFFHHGHHHHHHHHHHHHHHHFHHHHHHGHHHHHHHHHHHHHFHHFHHHHHHHHHGHHHHHHHHGG/EGHHHHHHHHHGHGHHHHGHHHHHHHGGHGGHHHHHGHHHHHHHHHHHHHHGGHHHGHHHHHHGHHGEHHHHHGGGGGG1GHHHHHHHGHHGHHHHHHHHFHGHFHGHHHHHHHHHGHHHFHGHGHFGHHEHHFHEFHGEGGGGFGGGGGFFGG
@M05620:45:000000000-G6HP7:1:1101:2740:11039 1:N:0:107
AAACCAGAAGACATGAGGTCAGCTAGATCGGAAGAGCACACGTCTGACCTCCAGTCACCGGCTATGATCTCGTATGCCGTCTTCTGCTTGAAAAAAAAAACAATTTCCTCTTTCTTTTCTTTTTTTTTCCGTCTTTTCTTTAATCTTGCCCCTGTACTACCTACTTATTTCCTTTCCCCAATCCCCGTCTTTCTCTCTTATCCCTCTTCTTTCTTTCTTCCTCTCGCTCCCTTCCCTCTTTCTCCCTATCC
+
AABBBBAFFBCFFGGFGBBFGGHHFDHHHHEGG2FHHHHHHEHHHFH5FHHHH3GHHHHFGGGGHHHHHHHHGGHHHHGGGHFHB4GHHBFHHHHCGG@////3422?11BB1D211???BB1@/>>/<>.<<0.<>1==1111=000<<0.<.<0000=<=</0;0<0000;;0;00//.://09-.9..0;00000;0000C0//0000;C;B0///9///9/....9.9/;/9/.:/9/9//:./9//
@M05620:45:000000000-G6HP7:1:1101:23530:11041 1:N:0:107
AAACCAGAAGACATGAGGTCAGCTAGATCGGAAGAGCACACGTCTGAACTCCAGTCACCGGCTATGATCTCGTATGCCGTCTTCTGCTTGAAAAAAAAAAAAACATCCTCTCCTACTATTTCCGCTTAGGGTCTTTCTTTTTGTAATCCCCTATCAACCTGAAATAAGCCTTTTTTCACTAATTCCTTCTGAGTCATTCCTGCGTTTTTAGCCTCCTTGCTTCTTCTCACAGACTCTCTACTCTCATTCCC
+
BBBBBBBFFFFFGGFFGFFGGGHHDFGGHHGGGGFHHHHHHGHHHGGHHHHHHHHHHHHGGGGGGHHFFGHHFEHFGHGFGFGHDDGHHHECFEFC>>EE///??2?22?2FB22222@1@<1<?A//110<00FB111F1<->00<D00E/.0000/<<./0000:0</;0;BG-/0;B0/00=BB0;;;00;;0BBF0B0/;;9AEG.//:;;AFBBBBF/FFFFFFF///.99BB/:BF/9B/9/://
@M05620:45:000000000-G6HP7:1:1101:23122:11052 1:N:0:107
CATCCTGACCCTGAAGTACCCCATTGAGCATGGCATCGTCACCAACTGGGACGACATGGAGAAGATCTGGCACCACACCTTCTACAACGAGCTGCGCGTGGCCCCGGAGGAGCACCCAGTGCTGCTGACCGAGGCCCCCCTGAACCCCAAGGCCAACAGAGAGAAGATGACTCAGGTGAGGCTCGGCCGACGCCCGTGCTCCTCCCGTCCTTTCCCCAGTCATTTTCTGCCCGGCTTGATTTCTGACATTT
+
AABBBFFFFFFFGGGGGGGGGGGHHHGHGGHGGHCHHGHHGGHFHGHHHHGHGCGEGHHFHGHHHHHHHHHHHGHHFGGHHHHGHHHHGEGGGHHGGGGGGEHHGGGGGGGGHHHHGGHHHHHHHHHHHHGCGGGGGGGGGGHHHHGGGGHGHHGGGGGGGGGGGGGGGGGGGGGGGGGGGGGGFFFFFAFFFFFFBDFFFFFFFFFEDFFFFFFFFFFFFBFFFFFFFFFFBDFCFA?FFFFF/;FBFF/
@M05620:45:000000000-G6HP7:1:1101:19585:11061 1:N:0:107
CATCCTGACCCTGAAGTACCCCATTGAGCATGGCATCGTCACCAACTGGGACGACATGGAGAAGATCTGGCACCACACCTTCTACAACGAGCTGCGCGTGGCCCCGGAGGAGCACCCAGTGCTGCTGACCGAGGCCCCCCTGAACCCCAAGGCCAACAGAGAGAAGATGACTCAGGTGAGGCTCGGCCGACGCCCGTGCTCCTCCCGTCCTTTCCCCAGTCATTTTCTGCCCGGCTTGATTTCTGACATTA
+
BCCCCFFFFFFFGGFGGGGGGGGHHHHHHFGFHGGHHGHHGGHHHGHHHGHHGEFFGHHFHHHHHHHGHHHHHGFHHGGHHHHHHGHHCAEFGHHGGGGGGGHHGGGGGGGGHHHHGGFGHGHHHHHHHHC--@CGGGGGGGHHHHGGDEHGHH?AEGGGGGGGGFFGGGFGGGGFGFGGGGAFFFFFFFFFFFFA:.:EFFFFFFFEADDBBFFFFFD/BBBFFFFFFFFF?-@DA-9BFBFFF/BBFF/
@M05620:45:000000000-G6HP7:1:1101:23423:11074 1:N:0:107
CATCCTGACCCTGAAGTACCCCATTGAGCATGGCATCGTCACCAACTGGGACGACATGGAGAAGATCTGGCACCACACCTTCTACAACGAGCTGCGCGTGGCCCCGGAGGAGCACCCAGTGCTGCTGACCGAGGCCCCCCTGAACCCCAAGGCCAACAGAGAGAAGATGACTCAGGTGAGGCTCGGCCGACGCCCGTGCTCCTCCCGTCCTTTCCCCAGTCATTTTCTGCCCGGCTTGATTTCTGCCATTC
+
A3ABBFFFFFFFGGGFGGGGGGGHHFHHHHHHHHGHHGHHGGHGGFHHHHHHGCGCGHBBHHFHHHHHHHHFHGGHHGGHHHHHHFHHGCEEGHHEGGGGGEHHGGCCGGGGHEHHGGHHHGFHHHGFGHDCFGGGGGGGGEFFHHGG?.CEGHEAEACFFFDG/FBFFFGGGBFGGFGFGFGGF@EDA9DFDFFF9AAAFFFFFFDADFDFFFFFFB9FB/BFFFFFBFFE.9@DF;.;FFFFF/;/BF/
@M05620:45:000000000-G6HP7:1:1101:23126:11075 1:N:0:107
CATCCTGACCCTGAAGTACCCCATTGAGCATGGCATCGTCACCAACTGGGACGACATGGAGAAGATCTGGCACCACACCTTCTACAACGAGCTGCGCGTGGCCCCGGAGGAGCACCCAGTGCTGCTGACCGAGGCCCCCCTGAACCCCAAGGCCAACAGAGAGAAGATGACTCAGGTGAGGCTCGGCCGACGCCCGTGCTCCTCCCGTCCTTTCCCCAGTCATTTTCTGCCCGGCTTGATTTCTGACATTA
+
BCCCCFFFFFFFGGGGGGGGGGGHHFGFCGHDCFGBGAHHHGF3AEGHGEFHG0E0EGF3GHHGBFGFHFHHHFHHHGGHHHHHHHHHGEGGGHHEGGEEGGHHEFGGGGGGHFHHGGHHHHHHHHHHHHGGGGGGGGGGGFHHHHGGDGHGHHGGGGGGGGGGFGGGGGGGGGGGGGGGGGGGFFFFFAFFFFFFDFFFFFFFFFFEDFFFFFFFF/AFF/FFFFFFFEFFDDCFFFAFFFFFEBFBFF/
@M05620:45:000000000-G6HP7:1:1101:23448:11077 1:N:0:107
CATCCTGACCCTGAAGTACCCCATTGAGCATGGCATCGTCACCAACTGGGACGACATGGAGAAGATCTGGCACCACACCTTCTACAACGAGCTGCGCGTGGCCCCGGAGGAGCACCCAGTGCTGCTGACCGAGGCCCCCCTGAACCCCAAGGCCAACAGAGAGAAGATGACTCAGGTGAGGCTCGGCCGACGCCCGTGCTCCTCCCGTCCTTTCCCCAGTCATTTTCTGCCCGGCTTGATTTCTGACATTA
+
CCDCDFFFFFFFGGGGGGGGGGGHHHHHHHHHHHHHHGHHHGHHHGHHHHHHGGGGGHHHHHHHHHHHHHHHHGHHHGGHHHHHHHHHGGGGGHHGGGGGGGHHGGGGGGGGHHHHGGHHHHHHHHHHHHGGGGGGGGGGGGHHHHGGGCHGHHGGGGGGGGGGGGGGGGGGGGGGHGGGGGGGFFFFFFFFFFFFFFFFFFFFFFFFFFFFFFFFFFFFF9FFFFFFFFFFDFFFFFFFFFFFF:FBFF0
@M05620:45:000000000-G6HP7:1:1101:6686:11082 1:N:0:107
CATCCTGACCCTGAAGTACCCCATTGAGCATGGCATCGTCACCAACTGGGACGACATGGAGAAGATCTGGCACCACACCTTCTACAACGAGCTGCGCGTGGCCCCGGAGGAGCACCCAGTGCTGCTGACCGAGGCCCCCCTGAACCCCAAGGCCAACAGAGAGAAGATGACTCAGGTGAGGCTCGGCCGACGCCCGTGCTCCTCCCGTCCTTTCCCCAGTCATTTTCTGCCCGGCTTGATTTCTGACATTT
+
BBBBBFFFFFFFGGGGGGGGGGEHHHHHHGHHHHFHHGHHHGHDGGHHHHHHGGGCGHHGHHHHHHHHHHHFHGHHGGGHHHHHHHHHGGGGGHHGGGGGGGHHGGGGGGGGHHHHGGHHHHHHHHHFGHFDGGGGGGGGGGEGHHGGFDHGHHEGGEGFGGGGBFFGGGGGGBFGGGGGGGGGFFFFF;DFFFFFBFFFFFFFFFFFDFFFFFFFFFFFFBFFFFFFFFFFDAFFFAAFFFFFFBFBFF/
@M05620:45:000000000-G6HP7:1:1101:25132:11100 1:N:0:107
AAACCAAGCAGACACTCACCGCTACACTCTTTCCCTACACGACGCTCTGCCGAAGACATGAGGTCAGCTAGATCGGAAGAGCACACGTCTGAACTCCAGTCACCGGCTATGATCTCGTATGCCGTCTTCTGCTTGAAAAAACAAAACATATCAGATTAACGGGTTACAGATATATGGTGTATTCAGCATATTCCTGCCCCAGGGCATGATCGGAAAGGAGATACAATGAAGTAAGGTTGTAAGATGGGTAA
+
BA?ABBAFBCCFGGGGGGGGGGGEGGHHHHHHHHGHHHHHGGGGGGGHHHHGGGGGHGGHFHHHHHFGHHHHHHHGGCGGCGHHFHEHHHGDGHHHHHHHHHHHGGGGGHHFFFHHGFGHHHHGGGGGHHBHHHGFFHHHG...<00.111111110000.-.<..00:00000000:0.0000000000000000/........./.0009...-.....//////99////////;..//;////.;//
@M05620:45:000000000-G6HP7:1:1101:25122:11115 1:N:0:107
AAACCAAGCAGACACTCACCGCTACACTCTTTCCCTACACGACGCTCTGCCGAAGACATGAGGTCAGCTAGATCGGAAGAGCACACGTCTGAACTCCAGTCACCGGCTATGATCTCGTATGCCGTCTTCTGCTTGAAAAAAAAAAAAAAAAAAATTACAAATCATCTAACATAAACAAGATATGACACATATGAATATAAAACATTTAGACAGAAAATATAAACACATAAGAAAGCATTACCAATATTACG
+
BBCCDDDFCFFFGGGGGGGGGGGGGHHHHHHHHHHHHHHHGGGGGGGHHHHGGGGGHHHHHHHHHHHHHHHHHHHGGGGHHHHHHHGHHHGHHHHHHHHHHHHHGGGGGHHGHGHHHGGHHHHGGGHGHHHGHHHGHHHHGCGCD<;---:-;-.000000000000:00000:000.//0000:0:0:00000:0:000000.000;0000//00/00000000..000000/;/:00:0000000000.
@M05620:45:000000000-G6HP7:1:1101:25403:11136 1:N:0:107
CATCCTGACCCTGAAGTACCCCATTGAGCATGGCATCGTCACCAACTGGGACGACATGGAGAAGATCTGGCACCACACCTTCTACAACGAGCTGCGCGTGGCCCCGGAGGAGCACCCAGTGCTGCTGACCGAGGCCCCCCTGAACCCCAAGGCCAACAGAGAGAAGATGACTCAGGTGAGGCTCGGCCGACGCCCGTGCTCCTCCCGTCCTTTCCCCAGTCATTTTCTGCCCGGCTTGATTTCTGACATTA
+
CCDCDFFFFFFFGGGGGGGGGGGHHHHHHHHHHHHHHGHHHGHHHGHHHHHHGGGGGHHHHHHHHHHHHHHHHGHHHGGHHHHHHHHHGGGGGHHGGGGGGGHHGGGGGGGGHHHHGGHHHHHHHHHHHHGGGGGGGGGGGGHHHHGGGGHGHHGGGGGGGGGGGGGGGGGGGGGGGGGGGGGGFFFFFFFFFFFFFFFFFFFFFFFADFFFFFFFFFFFFFFFFFFFFFFFFFFFFFFFFFFFFFFFFF0
@M05620:45:000000000-G6HP7:1:1101:7812:11163 1:N:0:107
AGATTACTGCAACAGTTCCCCCTGGACCTGGAAAAGTTTCTTGCCTGGCTTACAGAAGCTGAAACAACTGCCAATGTCCTACAGGATGCTACCCGTAAGGAAAGGCTCCTAGAAGACTCCAAGGGAGTAAAAGAGCTGATGAAACAATGGCAAGTAAGTCAGGCATTTCCGCTTTAGCACTCTTGTGGATCCAATTGAACAATTCTCAGCATTTGTACTTGTAACTGACAAGCCAGGGACAAAACAAAGAT
+
AA11ADFD3FDBFFFFGGGGGGGEGHHHFBHGF1GHAFGHGFFHHFHHHHHHHHFHHHHHHGHGHFFGHHHHEFFGGHHHHHFFCFGGGHHHHHEBEGHHHGHFGHHHGHHHFFHHHHHFHHHGGEGEHFFHHGHGFGHFHGHHHGHHHCGGHGHHGGGGHHHHFHHHGHGGGGGHHHHHHHHHHHHGGHHHHFHHHGHFHHHHHHHGFHBGHCG0GGHHFGHHHHHBFHHFHGGGGGGGGGGGGGG?FB9
@M05620:45:000000000-G6HP7:1:1101:12999:11179 1:N:0:107
TACCTGTACTGGGGAAGCATTTGAATATCCCCCCATGGTGATGGGGACGGAGAACTGCTCCATAAACACAGGCAACGTGCCTAACTTTCCCGGGAAGATGAAGTCAAAGAGCGACCACAGCTCTTCGGAGGTTATTTTGCATCGGCGCGCCAGACAGAATGATCCGATGAGGGGGGCGAAACTCTTTGAGGAAAGGAAGCACCTTTTTATTAAATTTACCTTTTAGCAATCGCCATTCCTACCCTAAAGAT
+
AA1A11BDDB3@ECFEAG1A3AF31AGFHH1AEEEHBHHDFDA1E//AECGE?HHBADGHFHFBGDG1BC0AFFFE/>//>11BG@D@@GH//E/@/0GGEBF2BEFFGFCHECCG/GEFGCCG11FBA@CCGF1111<F1<G?.---<<CGG.CCB/:0<FHFGH.CGG0/99-;-@@?-@F/9BFFB-B/;FFF-/--;F-BB/BF?/;///9;/9//9/;B//;/99;--ABEF9FB/9AAFFF/B//
@M05620:45:000000000-G6HP7:1:1101:7811:11180 1:N:0:107
AGATTACTGCAACAGTTCCCCCTGGACCTGGAAAAGTTTCTTGCCTGGCTTACAGAAGCTGAAACAACTGCCAATGTCCTACAGGATGCTACCCGTAAGGAAAGGCTCCTAGAAGACTCCAAGGGAGTAAAAGAGCTGATGAAACAATGGCAAGTAAGTCAGGCATTTCCGCTTTAGCACTCTTGTGGATCCAATTGAACAATTCTCAGCATTTGTACTTGTAACTGACAAGCCAGGGACAAAACAAAGAT
+
BCBCCFFFFFFFGGGGGGGGGGGGHHHHHHHHHHHHHHHHHHHHHHHHHHHHHHHHHHHHHHHHHHHHHHHHHHHHHHHHHHHHGGHHHHHHHHGGGGHHHHHHHHHHGHHHHHHHHHHHHGHGGGGGHHHHHGHHHHGHHGHHHHHHHHHHHGHHHHHHHHHHHHHHHHGGGGGHGHHHHHHHHHHGHHHHHFHHHGHHHHHHHHHHHHHHHHHHHFHHHGHHHHHEGHHHHGGGGGGGGGGGGGGGGGF
@M05620:45:000000000-G6HP7:1:1101:7033:11195 1:N:0:107
CATCCTGACCCTGAAGTACCCCATTGAGCATGGCATCGTCACCAACTGGGACGACATGGAGAAGATCTGGCACCACACCTTCTACAACGAGCTGCGCGTGGCCCCGGAGGAGCACCCAGTGCTGCTGACCGAGGCCCCCCTGAACCCCAAGGCCAACAGAGAGAAGATGACTCAGGTGAGGCTCGGCCGACGCCCGTGCTCCTCCCGTCCTTTCCCCAGTCATTTTCTGCCCGGCTTGATTTCTGACATTA
+
BCCCCFFFFFFFGGGGGGGGGGGHHHHHHHHHHGHHHGHHHGHHHGGHHGHHGGGGGHHHHHHHHHHHHHHHHGHHHGGHHHHHHHHHGGGGGHHGGGGGGGHHGGGGGGGGHHHHGGHGHHHHHHHHHHGGGGGGGGGGGGHHHHGGGGHGHHGGGGGGGGGGGGGGGGGGGGGGGGGGGGGGFFFFFFFFFFFFBFDEFFFFFFFEFFFFFFFFFFFFFFFFFFFFFEFFFFFFFFFFFFFFFFFFFF0
@M05620:45:000000000-G6HP7:1:1101:12988:11195 1:N:0:107
TACCTGTACTGGGGAAGCATTTGAATATCCCCCCATGGTGATGGGGACGGAGAACTGCTCCATAAACACAGGCAACGTGCCTAACTTTCCCGGGAAGATGAAGTCAAAGAGCGACCACAGCTCTTCGGAGGTTATTTTGCATCGGTGAGCCAGACAGAATGATCCGATGAGGGGTGCGAAACTATTTGAGGAAAGGAAGCACCTTTTTATTAAATTTACCTTTTAGCAATCGCCATTCCTACCCTAAAGAT
+
BBBBBFFFFFFFGG2EGGGGGGHHHHHHHHHGGGGHHHGHHFHHHGGGGGGGGHHHHHHHHHHHHHHHHHHHGHHHGHHGHHHHHHHHHHHGGGGGGHHHGHHHHHHHHHHHGGGGGHHHHHHHHHHGEGGEHGHHHHHHBHHGECDGFHHHHHGHHHHHHHHHHHGGGHHHGGEFGGGGGFGGGGGGGGGFGGGGGGGGGGFFFFFFFFFFFFFFFFFFFFFFFFFFFFFFFFDFFFFFBFFFFFFFFFF
@M05620:45:000000000-G6HP7:1:1101:17235:11200 1:N:0:107
AAACCAGAAGACATGAGGTCAGCTAGATCGGAAGAGCACACGTCTGAACTCCAGTCACCGGCTATGATCTCGTATGCCGTCTTCTGCTTGAAAAAAAAAAACAAAGGAAGAGCCCCCAGATGTGCTATCCTGGGCCCAAATGAACACTAAAGCTAACAGAAAGAAGAAAACTCCAATAAGGTGGGGCCGACGCTCTGGCTCATCCCGGCAACTCCCGCGACCAACTCCGGCCGGCGGTGGCGCTTGCGATC
+
CCCCCCCFFFFFGGGFGGGGGGHHGHHHHHGGGGHHHHHHHGHHHGHHHHHHHHHHHHHGGGGGHHHHEHHHGGHHHHGGGHGHHHHHHHFHHHHG/EEF////0?222?0020?/<///1111111100110//.-..0<1111101/0000000/00<000<./0//;/:0000:00;000.--.-:A---9;;000/00000..----.;90..------../00:---:9---;-..-.-...-:..
@M05620:45:000000000-G6HP7:1:1101:2410:11219 1:N:0:107
TACCTGTACTGGGGAAGCATTTGAATATCCCCCCATGGTGATGGGGACGGAGAACTGCCCCATAAACACAGGCAACGTGCCTAACTTTCCCGGGAAGATGAAGTAAAAGAGCGACCACAGCTCTTCGGAGGTTATTTTGCATCGGTGAGCCAGACAGAATGATCCGATGAGGGGTGCGAAACTATTTGAGGAAAGGAAGCACCTTTTTATTAAATTTACCTTTTAGCAATCGCCATTCCTACCCTAAAGAT
+
BABCCFFFFFFFGGGGGGGGGGHHHHHHHHHGGEAFHHFG5GHHHD2AEECAFC3F333BA1?FHEF5BFG?CGF1@G1GEBG3?FHEHHDFGGG@>0B?GDF44DFFFE2B<<B@<FA0/22D>@GD/ADGB1FHHHBD1<DDAE.<<FC/<.CBCG0GD0=DDG.;ACGHGFE?.@EG?-;0;FFGBEFGGFF?FF9AFF.BFFFF.FFFF0FFFFF0FFFF0:0B00::ED.;9B00:FF9BFFBB00
@M05620:45:000000000-G6HP7:1:1101:25853:11267 1:N:0:107
ATCTCTATCTCCTAAAAACCTGTTTAGATTTGGAGATAGACCTTCAGGTTTTTCATCATTTTCTGCATGAATTATACATTGACCACGTTCCAGCGTGGTCAGTTTGCAGCATTCTGTTATTTTGTTTGACAGAGTGTCTTGTTGAGAACATATGTAGGACATGATTTTTTCCTGCAACAGGGAAAATAAAGTATAAGTTTTAAAGATTTATTCTTTAATAAAGGATCTCAAAGCCAGCTTTAGAAAAAGGA
+
BBBBBFFFFFFFGGGFGFEGGFHHHHGGHHHDFFHFHGHHHHHHHHHFHHHGGHHHHFHHHHHHHHGHFHHHHHHHHFHHHFHHHHGHHHHGHHEEEFHHFHHHHHHGFHHHHHHHHHHHHHHHHHHHGHHH3GHHHHHHHHHHGEEGHFGHHHHBHHFHHHHHHHHHHGHHHHHHFHHHHGGHHHGGGHHGHHHHHHHHHHG1GFGHHHHHHHHHHHHHFH00<GGHHHBG0CHHFEGHHGFEH0:CA.:
@M05620:45:000000000-G6HP7:1:1101:3423:11269 1:N:0:107
AGATTACTGCAACAGTTCCCCCTGGACCTGGAAAAGTTTCTTGCCTGGCTTACAGAAGCTGAAACAACTGCCAATGTCCTACAGGATGCTACCCGTAAGGAAAGGCTCCTAGAAGACTCCAAGGGAGTAAAAGAGCTGATGAAACAATGGCAAGTAAGTCAGGCATTTCCGCTTTAGCACTCTTGTGGATCCAATTGAACAATTCTCAGCATTTGTACTTGTAACTGACAAGCCAGGGACAAAACAAAGAT
+
BABBAFDFDFFDFGFFGGGGGFGGHHGFHHABFHGFGHHGHGHFHHHHGHHGGHFEFGFHGDHGFHHEFHFFCGHHEEAGDGGHHGHHBGHHGHGGGGHFHFCHFEGHFFHHH@FBEGHFCCGGGAEEHHHFFCHFHF2GHFDFFGHHGFCHBGHHEHFHHFHHFHHHFDAEGGFHFHHHFHHHHFFDHGFHHCGHHFDCBGHHDFHHDGDGCCHHHHHGHFFGHHHBGHHFHGGFGA?E.F/FGGGGGGB
@M05620:45:000000000-G6HP7:1:1101:24314:11298 1:N:0:107
CATCCTGACCCTGAAGTACCCCATTGAGCATGGCATCGTCACCAACTGGGACGACATGGAGAAGATCTGGCACCACACCTTCTACAACGAGCTGCGCGTGGCCCCGGAGGAGCACCCAGTGCTGCTGACCGAGGCCCCCCTGAACCCCAAGGCCAACAGAGAGAAGATGACTCAGGTGAGGCTCGGCCGACGCCCGTGCTCCTCCCGTCCTTTCCCCAGCCATTTTCTGCCCGGCTTGTTTTCTGACATTA
+
AAAAAFF@F>FFCGFAABGGEGEEA11BAF1AAFFGHAAGCEFF/AGFE/EGE?AAEGF1GEEFH1GAG11CG>>GFBEGGGHHHHHB/>>//1FE?E>@ECHHGE?CGC/<FAFHEGH<FGFGHHHFBCC?<<@<C@-@CEC:GHCEGGEGGHGGGGF/FG?EFBF09C0C;99/9/99?A.A-99A-----;@-@-A-///9/9-A9B-//;FFB-;-9-9;F///;9BAA9--;--9-;BF/9//99/
@M05620:45:000000000-G6HP7:1:1101:20102:11300 1:N:0:107
AGATTACTGCAACAGTTCCCCCTGGACCTGGAAAAGTTTCTTGCCTGGCTTACAGAAGCTGAAACAACTGCCAATGTCCTACAGGATGCTACCCGTAAGGAAAGGCTCCTAGAAGACTCCAAGGGAGTAAAAGAGCTGATGAAACAATGGCAAGTAAGTCAGGCATTTCCGCTTTAGCACTCTTGTGGATCCAATTGAACAATTCTCAGCATTTGTACTTGTAACTGACAAGCCAGGGACAAAACAAAGAT
+
CCCCCFFFFFFFGGGGGGGGGGGGHHHHHHHHHHHHHHHHHHHHHHHHHHHHHHHHHHHHHHHHHHHHHHHHHHHHHHHHHHHHHHHHHHHHHHGGGGHHHHHHHHHHGHHGHHHHHHHHHHHGGHGGHHHHHGHHHHGHHHHHHHHHHHHHHGHHHHHHHHHHHHHHHHGGGGGHHHHHHHHHHHHGHHHHHHHHHGHGFGHHHHHHHHHHHHHHHHHHHGHHHHHFHHGHHGFGGGGGGGGGGGGGGGF
@M05620:45:000000000-G6HP7:1:1101:16085:11308 1:N:0:107
CATCCTGACCCTGAAGTACCCCGGCTTGATTTCTGACATTAGATCGGAAGAGCACACGTCTGAACTCCAGTCACCGGCTATGATCTCGTATGCCGTCTTCTGCTTGAAAAAAAAAAAAAACAAGACACAAAAAACTAAGTTCAAATTCAATACAACAAAATAAAAACAAAATTAAAACTGTATTACCCAACGCAACACTGTGAAGGACAGGTTGTAGTTAAGGGTACGAATAATGCTGCTTGCCACACACA
+
CDDDDFFFFFFFGGGGGGGGGGGGGGGGHHHHHHHHHHHHHHHHHHG2FGHHHHHHHGHHHGHHHHHHHHHHGHHGGGGGHHHHFHHGGGHHHHGGGHGHHHHHHHHHEHHEGGG/>/>//.<000<00.<0.-.<<C0000==0000000:0000....<G0000..9..00<0000000000000/0...--<-<.000<B000../..00/.00000000:./0.....0:00000000.000.....
@M05620:45:000000000-G6HP7:1:1101:17924:11317 1:N:0:107
AAACCAAGCAGACACTCACCGCTACACTCTTTCCCTACACGACGCTCTGCCGAAGACATGAGGTCAGCTAGATCGGAAGAGCACACGTCTGAACTCCAGTCACCGGCTATGATCTCGTATGCCGTCTTCTGCTTGAAAAAAAAAAAACAAAAAAACTTACAGTCATTTAACTGTCCCCTAAATGCCTCCTACTACTTATCACCTCCTCACACCATTCCTCCCATCTCCTCCCCTACATTTACTCTACTTAC
+
CCDCDCCFCFFFGGGGGGGGGGGGGHHHHHHHHHHHHHHHGGGGGGGHHHHGGGGGHHHHHHHHHHHHHHHHHHHGGGGGHHHHHHGHHHGHHHHHHHHHHHHHGGGGGHHHHFHHHGGHHHHGGGHGGHHGHHHGHHGHFGFD@--:;::..-;.00::00::00000000;0;00././00000;;./0000;0000000;0;;//0.0;..;000;:B./0;0;00:/../.:000000000000000
@M05620:45:000000000-G6HP7:1:1101:24904:11333 1:N:0:107
TACCTGTACTGGGGAAGCATTTGAATATCCCCCCATGGTGATGGGGACGGAGAACTGCTCCATAAACACAGGCAACGTGCCTAACTTTCCCGGGAAGATGAAGTCAAAGAGCGACCACAGCTCTTCGGAGGTTATTTTGCATCGGTGAGCCAGACAGAATGATCCGATGAGGGGTGCGAAACTATTTGAGGAAAGGAAGCACCTTTTTATTAAATTTACCTTTTAGCAATCGCCATTCCTACCCTAAAGAT
+
BBBBBFFFFFFFGGGGGGFGGGHHHHHHHHHGGGGHHHHHHHHHHGGGGGGGGHHHHHHHHHHHHHHHHHHHGHHHGHHHHHHHHHHHHHHGGGGGGHHHHHHHHHHHHHHHGGGGGHHHHHHHHHHGDDGEHHHHHHHHHHHGGEGEFHHHHGGHHHHHHHHHHHGGGHGHGGEDGGGGGGGGGGGGGGGFGGGGGGGGGGFFFFFFFFFFFFFFFFFFFFFFFFFFFFFFFFFEFFFFFFFFFFFFFFF
@M05620:45:000000000-G6HP7:1:1101:7365:11340 1:N:0:107
CATCCTGACCCTGAAGTACCCCATTGAGCATGGCATCGTCACCAACTGGGACGACATGGAGAAGATCTGGCACCACACCTTCTACAACGAGCTGCGCGTGGCCCCGGAGGAGCACCCAGTGCTGCTGACCGAGGCCCCCCTGAACCCCAAGGCCAACAGAGAGAAGATGACTCAGGTGAGGCTCGGCCGACGCCCGTGCTCCTCCCGTCCTTTCCCCAGTCATTTTCTGCCCGGCTTGATTTCTGACATTT
+
AABBBFFFFFFFGGGGGGGGGGEHHDAFGFHHAGFGHDGHFFHDEGHHGHGHEEGGGGHBGFHHGGHHHBGGGGHHHGGHHHHHHFFHGGGGGHHFGGGGGGHHGGGGGGGGHHHHGGHHGHHHHHHFHHGDCGGGGGGGGGHHHHGGGDEGHH.EGEGGGFGFFFFGGGGGGGGGGGFGGGGGFCEFFFFFFFFABDFFFFFFFFFFFFFFFFFFFFFFFBFFFFFFEFFFF-BFFAFFFFFF/;BBFF/
@M05620:45:000000000-G6HP7:1:1101:7374:11356 1:N:0:107
CATCCTGACCCTGAAGTACCCCATTGAGCATGGCATCGTCACCAACTGGGACGACATGGAGAAGATCTGGCACCACACCTTCTACAACGAGCTGCGCGTGGCCCCGGAGGAGCACCCAGTGCTGCTGACCGAGGCCCCCCTGAACCCCAAGGCCAACAGAGAGAAGATGACTCAGGTGAGGCTCGGCCGACGCCCGTGCTCCTCCCGTCCTTTCCCCAGTCATTTTCTGCCCGGCTTGATTTCTGACATTA
+
CCCCDFFFFFFFGGGGGGGGGGGHHHHHHHHHHHHHHGHHHGHHHGHHHHHHGGGGGHHHHHHHHHHHHHHHHGHHHGGHHHHHHHHHGGGGGHHGGGGGGGHHGGGGGGGGHHHHGGHHHHHHHHHHHHGGGGGGGGGGGGHHHHGGGGHGHHGGGGGGGGGGGGGGGGGGGGGGHGGGGGGGFFFFFFFFFFFFFFFFFFFFFFFFFFFFFFFFFFFFFFFFFFFFFFFFFFFFFF?FFFFFF;FFFF0
@M05620:45:000000000-G6HP7:1:1101:5029:11393 1:N:0:107
TACCTGTACTGGGGAAGCATTTGAATATCCCCCCATGGTGATGGGGACGGAGAACTGCTCCATAAACACAGGCAACGTGCCTAACTTTCCCGGGAAGATGAAGTCAAAGAGCGACCACAGCTCTTCGGAGGTTATTTTGCATCGGTGAGCCAGACAGAATGATCCGATGAGGGGTGCGAAACTATTTGAGGAAAGGAAGCACCTTTTTATTAAATTTACCTTTTAGCAATCGCCATTCCTACCCTAAAGAT
+
BBBBBFFFFFFFGCGGGGGGGGGHHHHHHHHGGGGHGHHHHHHGHGGGGGGGGHHHHHHHHBHHHHHHHHHHGHHHGHEHHHHHHHHHHHHGGGGGGHHHHHHHHHHHHHGHGGGGGHHHHHHHHHHGGGGEHHHHHHHHHHHGDGGGHEGHHGGHHHHHHHHHHHDGGHHHGGEDGGGGGGGFGGGGGEGBFGGGGFGGGGFFFFFFFFFFFFFFFFFFFFFFFFFFFFFFFFFFFFFFEFFFFFFFFFF
@M05620:45:000000000-G6HP7:1:1101:18528:11405 1:N:0:107
TACCTGTACTGGGGAAGCGTGTAGCAATCGCCATTCCTACCCTAAAGATCGGAAGAGCACACGTCTGAACTCCAGTCACCGGCTATGATCTCGTATGCCGTCTTCTGCTTGAAAAAAAAAAAAAAAAAAAAAAAGATGATAAAAACGTTGATAACATGATGAAGAACTTAATTGAATATTGCAAAGAGGAGGGTTGTAACTAACAGAGAGATTGGACTTGAACGAACTAAAGAGAGTGATATTACGTTTAT
+
EEDEEFFFFFFFGGGGGGGEGGHHHHHHHGGGGGHHHHHHHHHHHHHHHHHGGGGHHHFHHHGHHHGHHHHHHHHHHHHHGGGGGHHGHHHHHGGHHHHGGGHGHHHHHHHHHHHHGGGGG><<<<--------..0111111<:.-./..1:100:00111111//1101111<1111<11111///..9<-..-.<1<11000:///..110.0000000:...-.00:01:/.011<11111.///.1
@M05620:45:000000000-G6HP7:1:1101:18112:11426 1:N:0:107
CATCCTGACCCTGAAGTACCCCATTGAGCATGGCATCGTCACCAACTGGGACGACATGGAGAAGATCTGGCACCACACCTTCTACAACGAGCTGCGCGTGGCCCCGGAGGAGCACCCAGTGCTGCTGACCGAGGCCCCCCTGAACCCCAAGGCCAACAGAGAGCAGATGACTCAGGTGAGGCTCGGCCGACGCCCGTGCTCCTCCCGTCCTTTCCCCAGTCATTTTCTGCCCGGCTTGATTTCTGACATTT
+
BABAAFFFBF4CGGCFGGGGGGGHDGGGEGHGFHHHHGHHFEFEFFHHEHFHGGGGFHHBGHHCADGDAGHHHGHHHGGHHHGGEHGHCFAEAFFEGEEGEGFFEE@C@CGGHHHHGG/1<FDGDCGFHCCDGC@FD@CGGEHHHGGDA.::CCEGGFFGG/E.CFFGFFBFBB0FFFFA.EGFB;..B=B;?=B-99../;BBFA..9A.BFF/9B.9BF/9//BF99/B..--;>BFB/99B/9/;F//
@M05620:45:000000000-G6HP7:1:1101:20458:11446 1:N:0:107
AAACCAAGAAGACATGAGGTCAGCTAGATCGGAAGAGCACACGTCTGAACTCCAGTCACCGGCTATGATCTCGTATGCCGTCTTCTGCTTGAAAAAAAAAAAAAAAAATAAAAAAAAAAAATATCATATAAGAAAAAATTATTAATAAAAAAACAAAATATAACAAATGAGATAAACTAATCAAACTCATCATGCTGTATAACAGTATAGTACTATAATCAGGAAGCGGATAGTAATGTATAAAAGATCTA
+
CDDCDCCFFFFFGGGGGGGGGGHHHHHHHHHGGGGHHHGHHHGHHHGHHHHHHHHHHFGHGGGGGHHHHDHHHFGHHHHGFGHGHHHHHHHHHHHHEEEFE>></<<>011111<------.00000<000<00</:-.00000:000000-9.9...00000:00<00:000:0000:00000<0:0000<000000<<000000000000<000000:0000/:.---<.<:00<0<00000<0.0000
@M05620:45:000000000-G6HP7:1:1101:27856:11475 1:N:0:107
CATCCTGACCCTGAAGTACCCCATTGAGCATGGCATCGTCACCAACTGGGACGACATGGAGAAGATCTGGCACCACACCTTCTACAACGAGCTGCGCGTGGCCCCGGAGGAGCACCCAGTGCTGCTGACCGAGGCCCCCCTGAACCCCAAGGCCAACAGAGAGAAGATGACTCAGGTGAGGCTCGGCCGACGCCCGTGCTCCTCCCGTCCTTTCCCCAGTCATTTTCTGCCCGGCTTGATTTCTGACATTA
+
CDDDDFFFFFFFGGGGGGGGGGGHHHHHHHHHHHHHHGHHHGHHHGHHHHHHGGGGGHHHHHHHHHHHHHHHHGHHHGGHHHHHHHHHGGGGGHHGGGGGGGHHGGGGGGGGHHHHGGHHHHHHHHHHHHGGGGGGGGGGGGHHHHGGGGHGHHGGGGGGGGGGGGGGGGGGGGGGGGGGGGGGFFFFFFFFFFFFFFFFFFFFFFFFFFFFFHFFFFFFFFFFHHFFFFFFFFFFFFFFFFFFFFFFFF9
@M05620:45:000000000-G6HP7:1:1101:6567:11480 1:N:0:107
AGATTACTGCAACAGTTCCCCCTGGACCTGGAAAAGTTTCTTGCCTGGCTTACAGAAGCTGAAACAACTGCCAATGTCCTACAGGATGCTACCCGTAAGGAAAGGCTCCTAGAAGACTCCAAGGGAGTAAAAGAGCTGATGAAACAATGGCAAGTAAGTCAGGCATTTCCGCTTTAGCACTCTTGTGGATCCAATTGAACAATTCTCAGCATTTGTACTTGTAACTGACAAGCCAGGGACAAAACAAAGAT
+
BBBCCFFFFFFFGGGGGGGGGGGGHHHHHHHHGHHHHHHHHHHHHHHHHHHHHHHHHHHHHHHHHHHHHHHHHHHHHHHHHHHHGGHHHHHHHHGGGGHHHHHHHHHHGHHHHHHHHHHFFHHGGGGGHGHHHGHHHHGHHGGHHHHHHHHHHGHHHHHHHHHHHHHHHHGGGGGHHHHHHHHHHHHGHHHHHHHHHGHGHHHHHHHHHHHHHHHHHFHHHHHHHHHFFHHHHGGGGGGGGGGGGGGGGGG
@M05620:45:000000000-G6HP7:1:1101:9981:11492 1:N:0:107
AAACCAAGCAGACACTCACGCAGAAGACATGAGGTCAGCTAGATCGGAAGAGCACACGTCTGAACTCCAGTCACCGGCTATGATCTCGTATGCCGTCTTCTGCTTGAAAAAAAAAAACATACCTCAAACTTTATTTTGCCTCAATGCTCCATCCCTCATACTCCACTTACCTGCGCTCAACTTTTTCCGGCTCCTTCACCCCCTTCTACTCTTTTTCCCTCTTTGCCATCCCCCCTCGCCCGCTACCTTTC
+
ABAABAAFBFFFGGGGGFGGGGGGGHHFHHHFHFGGHHHHHHHHHHGGGGHHHHHGHGHHHGGHHHHHFHHHHHH?>EEEHHHHHHHEFEHHGHGGGHGGHHHHHHHHFHHGGG?<///2@201111111<1111111111111111>1<11><C0/.=<000/C/0000;00.-;-:.0:000;0:0.---../0;000.9--./;/9////////9FFF;B/9/9/99....;-.---9-9---9///9
@M05620:45:000000000-G6HP7:1:1101:3489:11503 1:N:0:107
AAACCAGAAGACATGAGGTCAGCTAGATCGGAAGAGCACACGTCTGAACTCCAGTCACCGGCTATGATCTCGTATGCCGTCTTCTGCTTGAAAAAAAAAAAAAAAAACAATCACAAGATCAGATGAATTAATTTAAGTAAAATTTACGCGCAAATTATATGGACGTCAGCAGATATCTCAATGCGTAGGTAATAGCAAATAGACAGAACTGCAACACGGCGTACGAGAGGTGTAGTATGTACAGTGTTAGC
+
BBBBBAAFFFCFGGGGGBBFGGHHFHHHHHGGFEFHHHHHHGHHHGH5FGHHHHHHGHHGGGGGHHHHFHHHGFHHHHGFEHGHHHHHHHHHHHHGGGGE>///<//???1111110>1111111=1100000000=000==0/0=0..;----00000;;000-....00./0000000000/...-.//////;//////://.//.//////...---:---:.:-.:.////9://////;//////
@M05620:45:000000000-G6HP7:1:1101:14770:11535 1:N:0:107
CATCCTGACCCTGAAGTACCCCATTGAGCATGGCATCGTCACCAACTGGGACGACATGGAGAAGATCTGGCACCACACCTTCTACAACGAGCTGCGCGTGGCCCCGGAGGAGCACCCAGTGCTGCTGACCGAGGCCCCCCTGAACCCCAAGGCCAACAGAGAGAAGATGACTCAGGTGAGGCTCGGCCGACGCCCGTGCTCCTCCCGTCCTTTCCCCAGTCATTTTCTGCCCGGCTTGATTTCTGACATTA
+
CDEDEFFFFFFFGGGGGGGGGGGHHHHHHHHHHHHHHGHHHGHHHGHHHHHHGGGGGHHHHHHHHHHHHHHHHGHHHGGHHHHHHHHHGGGGGHHGGGGGGGHHGGGGGGGGHHHHGGHGHHHHHHHHHHGGGGGGGGGGGGHHHHGGGGHGHHGGGGGGGGGGGGGGGGGGGGGGGGGGGGGGFFFFFFFFFFFFFFFFFFFFFFFFFFFFFFFFFFFFFFFFFHFFFFFFFFFFFFFFFFFFFFFFFF1
@M05620:45:000000000-G6HP7:1:1101:3236:11558 1:N:0:107
CATCCTGACCCTGAAGTACCCCATTGAGCATGGCATCGTCACCAACTGGGACGACATGGAGAAGATCTGGCACCACACCTTCTACAACGAGCTGCGCGTGGCCCCGGAGGAGCACCCAGTGCTGCTGACCGAGGCCCCCCTGAACCCCAAGGCCAACAGAGAGAAGATGACTCAGGTGAGGCTCGGCCGACGCCCGTGCTCCTCCCGTCCTTTCCCCAGTCATTTTCTGCCCGGCTTATTTCTGACATTAG
+
BCCCCFFFFFFFGGGGGGGGGGGHHHHHHHHHHHHHHGHHGGHHHGHHHHHHGGGGGHHHHHGHHHHHHHHHHGHHGGGHHHHHHHHHGGGGGHHGGGGGGGHHGGGGGGGGHHHHGGHGHHHHHHHHHHGGGGGGGGGGGGHHHHGGGGHGHHGGGGGGGGGGGGGGGGGGGGGGGGGGGGGGFFFFFFFFFFFF=DDFFFFFFFFADFFFFFFFFFFFFFFFFFFFFFFFFFFFFFFFFFFB;F0BFF9
@M05620:45:000000000-G6HP7:1:1101:28891:11568 1:N:0:107
TACCTGTACTGGGGAAGAGCACACGTCTGAACTCCAGTCACCGGCTATGATCTCGTATGCCGTCTTCTGCTTGAAAAAAAAAATCCATTCCAGCACTACAATCTGGTATGCGGTAGTATGTTTTATAAACAAAATTTCTTTCTTTTAACCCATATATAACCTAAGTGAGTGTTTCCACGTGTCACCGCCAGTAACATTGCGACCTCATTCTCCAAAAACAACTAACCTCACATCCTACTATATGAACATAA
+
BBBBBFFFFFFFGGGGGGGGGGHHGFHHGFFHHHHGGHHHHGGGGGGHHHGGHHHGGGHFHGEFHGHHHHHGHHFGH1>E/E/0B3B444B4432BB333343443?4B34/////?3B332>2222222@/@022??1111<11111?1/<001111>>111101111<000/000<...//=00.----0000<0:00.-9;.9/090;0;0/;.....://0/.//:.:9//:/99/;9//;9//9//
@M05620:45:000000000-G6HP7:1:1101:3058:11570 1:N:0:107
CATCCTGACCCTGAAGTACCCCATTGAGCATGGCATCGTCACCAACTGGGACGACATGGAGAAGATCTGGCACCACACCTTCTACAACGAGCTGCGCGTGGCCCCGGAGGAGCACCCAGTGCTGCTGACCGAGGCCCCCCTGAACCCCAAGGCCAACAGAGAGAAGATGACTCAGGTGAGGCTCGGCCGACGCCCGTGCTCCTCCCGTCCTTTCCCCAGTCATTTTCTGCCCGGCTTGATTTCTGACATTA
+
AABBBFFFFFBFGFFGGGGGGAAFDHHHHHHHHHGHHGGFHGHHGGFFHGHGEEGGGHHGHHHFCGFHFFHHHGHHGEFHHHHGHFHHGGGGGHHGCGEGGGFHGGGCGGGFGHHHGGHGFGHFHHHHHGDC@DDFFGFDGEGHGADFFGHGHHGEGGGGGFGGGFC;FGFGGGGGGGFFGGEFBC?D>=AFBFFD9AA.;FFFFFA.;ADFBFFFFFDFFFBFFFF/BBBAADFFADFB/FFFF/;/BB/
@M05620:45:000000000-G6HP7:1:1101:12611:11576 1:N:0:107
AGATTACTGCAACAGTTCCCCCTGGACCTGGAAAAGTTTCTTGCCTGGCTTACAGAAGCTGAAACAACTGCCAATGTCCTACAGGATGCTACCCGTAAGGAAAGGCTCCTAGAAGACTCCAAGGGAGTAAAAGAGCTGATGAAACAATGGCAAGTAAGTCAGGCATTTCCGCTTTAGCACTCTTGTGGATCCAATTGAACAATTCTCAGCATTTGTACTTGTAACTGACAAGCCAGGGACAAAACAAAGAT
+
AAABCFFFBB4BFGBBBBBGGGGGHHHHHHGHFHHHGHHHHHHHHHHHHHHHHHHGHHHHHHHGHHGHHHHHGHHEDDFHHHHHHHHHHHHHHHGFGFHHHHHHHHHHGHHHHHHGGHHHHBHGEEFEGBFHHGHGHHEHHHHGHGHHHHHHHGHGHHHHHHHHGHHHHHGGGGGHHHGHHHHHHGGGHHHHHGHHHFFFFHHHHHHGHHGHHHHHHGHHHHHFHHHHHHHHHGFGGGFGEGFFGGGGGG9
@M05620:45:000000000-G6HP7:1:1101:3070:11586 1:N:0:107
CATCCTGACCCTGAAGTACCCCATTGAGCATGGCATCGTCACCAACTGGGACGACATGGAGAAGATCTGGCACCACACCTTCTACAACGAGCTGCGCGTGGCCCCGGAGGAGCACCCAGTGCTGCTGACCGAGGCCCCCCTGAACCCCAAGGCCAACAGAGAGAAGATGACTCAGGTGAGGCTCGGCCGACGCCCGTGCTCCTCCCGTCCTTTCCCCAGTCATTTTCTGCCCGGCTTGATTTCTGACATTA
+
CCCCCFFFFFFFGGGGGGGGGGGHHHHHHHHHHHHHHGHHHGHHHGHHHHHHGGGGGHHHHHHHHHHHHHHHHGHHHGGHHHHHHHHHGGGGGHHGGGEGGGGHGGGGGGGGHHHHGGHGHHHHHGHHHHGGGGGGGGGGGGHHHHGGGGHGHHGGGGGGGGGGGGGGGGGGGGGGGGGGGGGGFFFFFFFFFFFFFDFFFFFFFFFFFFFFFFFFFFFFFFFFFFFFFFFFFFFFFFFFFFFFBBFFFF0
@M05620:45:000000000-G6HP7:1:1101:13832:11586 1:N:0:107
CATCCTGACCCTGAAGTACCCCATTGAGCATGGCATCGTCACCAACTGGGACGACATGGAGAAGATCTGGCACCACACCTTCTACAACGAGCTGCGCGTGGCCCCGGAGGAGCACCCAGTGCTGCTGACCGAGGCCCCCCTGAACCCCAAGGCCAACAGAGAGAAGATGACTCAGGTGAGGCTCGGCCGACGCCCGTGCTCCTCCCGTCCTTTCCCCAGTCATTTTCTGCCCGGCTTGATTTCTGACATTA
+
CCCCCFFFFFFFGGGGGGGGGGGHHHHHHHHHHHHHHGHHHGHHHGHHHHHHGGGGGHHHHHHHHHHHHHHHHGHHHGGHHHHHHHHHGEGGGHHGGGGGGGHHGGGGGGGGHHHHGGHHHHHHHHHHHHGFGGGGGGGGGGHHHHGGGGHGHHGGGGGGGGGGGGGGGGGGGGGGGGGGGGGGFFFFFFFFFFFFFDFFFFFFFFFFDFDFFFFFFFFFFFFFFFFFFFFFBADFF;AFFFFFFBFFFF0
@M05620:45:000000000-G6HP7:1:1101:12604:11594 1:N:0:107
AGATTACTGCAACAGTTCCCCCTGGACCTGGAAAAGTTTCTTGCCTGGCTTACAGAAGCTGAAACAACTGCCAATGTCCTACAGGATGCTACCCGTAAGGAAAGGCTCCTAGAAGACTCCAAGGGAGTAAAAGAGCTGATGAAACAATGGCAAGTAAGTCAGGCATTTCCGCTTTAGCACTCTTGTGGATCCAATTGAACAATTCTCAGCATTTGTACTTGTAACTGACAAGCCAGGGACAAAACAAAGAT
+
AA>AAFFFBBDBBGFBBFGGGGGGHHHHHHGHHHHHHHHHHHHHHHHHHHHHHHHHGHHHHGHHHHHHHHHHHHHFDFGHHHHHHHHHHHHHHHGGGFGFGHHHHHHHGHHHHHHFGHHHHGHGDAEEBGHHHFHHHHGGHHHHHGHHHHHHFGHHGHHHGHCGHHHHGHGGGGGHGHGGHHHHHHGGHHGHFHHHHHF0=GHHHHHHHHGHHCHGHFHHHCGHFGHECGGGEGFGEGGG?.BFFFGFFF0
@M05620:45:000000000-G6HP7:1:1101:22499:11611 1:N:0:107
TACCTGTACTGGGGAAGCGTGTAGCAATCGCCATTCCTACCCTAAAGATCGGAAGAGCACACGTCTGAACTCCAGTCACCGGCTATGATCTCGTATGCCGTCTTCTGCTTGAAAAAAAAAAAAAAAAAGAAAAAAAAAAAAAATTTATTAGGAATATCTAAGATAGTAAACTTAAGTAATTTAAGAAAACTGGTCAAAAGATAACACCGCCTCGAGAGTGAGACGTGTGCATATCGAATACGTGACGTCGA
+
EEDDDFFFFFFFGGGGGGGEGGHHHHHHHGGGGGHHHHHHHHHHHHHHHHHGGGGHHHHHHHGGHHGHGHHHHHHHHHHHGGGGGHHGHFHHHFGHHHHGGGHGHHHHHHHHHHHHGGGGG><<---<.<.//.-<-<99-9-.01<<1111110:11111<B1111<111110:111<<111<111///01/111010/.:1100:.---...<..-01:01:...<.111111../<.0.0/9.<..--
@M05620:45:000000000-G6HP7:1:1101:23513:11633 1:N:0:107
CATCCTGACCCTGAAGTACCCCATTGAGCATGGCATCGTCACCAACTGGGACGACATGGAGAAGATCTGGCACCACACCTTCTACAACGAGCTGCGCGTGGCCCCGGAGGAGCACCCAGTGCTGCTGACCGAGGCCCCCCTGAACCCCAAGGCCAACAGAGAGAAGATGACTCAGGTGAGGCTCGGCCGACGCCCGTGCTCCTCCCGTCCTTTCCCCAGTCATTTTCTGCCCGGCTTGATTCTGACATTAG
+
BCCCCFFFFFFFGGGGGGGGGGGHHHHHHHHHHGHHHGHHHGHHHGHHHHHHGGGGGHHHHHHHHHGHHHHHHGHHHGGHHHHHHHHHGGGGGHHGGGGGGGHHGGGGGGGGHHHHGGHHHHHHHHGHGHGGGGGGGGGGGGHHHHGGGGHGHHGGGGGGGGGGGGGFGGGGGGGGGGGGGGGGFFFFFCFFFFFFCFFFFFFFFFFEFFFFFFFFFFFFFFFFFFFFFEFFFFFFACAFFFFE09;;FF;
@M05620:45:000000000-G6HP7:1:1101:28453:11710 1:N:0:107
CATCCTGACCCTGAAGTACCCCGGCTTGATTTCTGACATTAGATCGGAAGAGCACACGTCTGAACTCCAGTCACCGGCTATGATCTCGTATGCCGTCTTCTGCTTGAAAAAAAAAAAAAAATAACTCCACAACTTGAATTTTATAATAAACTAAATAATAAACAAAATAATAAATACAATAAAACATACATATCTATGTACAAAACTCAACATACTGATGAACCGTTAAAAAATGAAAATCACTGATACCA
+
CDDDDFFFFFFFGGGGGGGGGGGGGGGGHHHHHGGGHHHHHHHHHHGGGGHHHHHHHGHHHGHHHHHHHHHHHHHGGGGGHHHHFGHHGGHHHHGGGHGHHHHHHHHHFHHGEGGB>><>>0<1>1<<10<..000000000000=00<000;000;00;0:00...00:00000000:00:0;0.0:00;0000;;0000000..0000/0/0000000000.-....0;0-.0000:0:0000:00000
@M05620:45:000000000-G6HP7:1:1101:6782:11760 1:N:0:107
TACCTGTACTGGGGAAGCATTTGAATATCCCCCCATGGTGATGGGGACGGAGAACTGCTCCATAAACACAGGCAACGTGCCTAACTTTCCCGGGAAGATGAAGTCAAAGAGCGACCACAGCTCTTCGGAGGTTATTTTGCATCGGTGAGCCAGACAGAATGATCCGATGAGGGGTGCGAAACTATTTGAGGAAAGGAAGCACCTTTTTATTAAATTTACCTTTTAGCAATCGCCATTCCTACCCTAAAGAT
+
BBBBBFFFFFFFCEFGGGGGGGEGHGHHHHHGGGGHHHGHHHHHHGGGGGGGGHHHHHHHHHHHHHHHHHHHGGHHGHHHHHHHHHHHHHHGGGGGGHHHHHHHHHHHHHHHGGGGGHHHHHHHHHHGGGGEHHHHHHHHHHHGGGGGHHHHHHGHHHGHHHHHHHGGGHHHGGADGGGGGGGGGGGGEGGCFGGGGGGGGGFFFFFFFFFFFFFFFFFFFFFFFFFFFFFFFFDFFFFFFFFFFFFFFFF
@M05620:45:000000000-G6HP7:1:1101:26003:11775 1:N:0:107
ATCTCTATCTCCGAAAAAGGAAGAAAGGGGAGGGAAGATCGGAAGAGCACACGTCTGAACTCCAGTCACCGGCTATGATCTCGTATGCCGTCTTCTGCTTGAAAAAAAAAAAAAAAACAATTATAAAACCTTTTAAAACAATCGTGATGCAAAAACGATGACAACACATGAGGGAAATTACTAGTACTTGATTCGAATAACTTCGACTCTCAGAAAGGAGAGTGAGCTATTCAATACTCGAGGGTCACTAC
+
DDDEEFFFFFFFGEGGGGEGFGHGGHHHGGGGGGFHGHHHHGGGGHHGHHHHGHHHGHGHHHHHHHHFHHGGGGGHHHHEHHGGGHHHHGFGHGHHHHHHHHGHHHGGGGG<</---...0=11=1110./01010<1<..0<...//11011/..-.<.1001....00<0/..<.010:1111<11110111.1.0.10111.....0001:100./...<110<1011111110109..--./<011/
@M05620:45:000000000-G6HP7:1:1101:6790:11779 1:N:0:107
TACCTGTACTGGGGAAGCATTTGAATATCCCCCCATGGTGATGGGGACGGAGAACTGCTCCATAAACACAGGCAACGTGCCTAACTTTCCCGGGAAGATGAAGTCAAAGAGCGACCACAGCTCTTCGGAGGTTATTTTGCATCGGTGAGCCAGACAGAATGATCCGATGAGGGGTGCGAAACTATTTGAGGAAAGGAAGCACCTTTTTATTAAATTTACCTTTTAGCAATCGCCATTCCTACCCTAAAGAT
+
CCCCCFFFFFFFGGGGGGGGGGHHHHHHGHHGFGGHHHHHGHHHHGGGGGEGGHHHHHHHHHHHGHHHHHHHGHHHGHHHHHHHHHHHHFHGGGGGGHHHHHHHHHHHHHHHGGGGGHHHHHHHHHHGGGGGHHHHHHHHGHHGDGGGHGHHHHGHHHHHHHHHHHGGGHHHGGEFGGGGGGGGGGGGGGGFGGGGGGGGGGFFFFFFFFFFFFFFFFFFFFFFFFFFFFFFFFFFFFFFFFFFFFFFFFF
@M05620:45:000000000-G6HP7:1:1101:14404:11785 1:N:0:107
CATCCTGACCCTGAAGTACCCCATTGAGCATGGCATCGTCACCAACTGGGACGACATGGAGAAGATCTGGCACCACACCTTCTACAACGAGCTGCGCGTGGCCCCGGAGGAGCACCCAGTGCTGCTGACCGAGGCCCCCCTGAACCCCAAGGCCAACAGAGAGAAGATGACTCAGGTGAGGCTCGGCCGACGCCCGTGCTCCTCCCGTCCTTTCCCCAGTCATTTTCTGCCCGGCTTGATTTCTGACATTA
+
DDDDDFFFFFFFGGGGGGGGGGGHHHHHHHHHHHHHHGHHHGHHHGHHHHHHGGGGGHHHHHHHHHHHHHHHHGHHHGGHHHHHHHHHGGGGGHHGGGGGGGHHGGGGGGGGHHHHGGHGHHHHHHHHHHGGGGGGGGGGGGHHHHGGGGHGHHGGGGGGGGGGGGGGGGGGGGGGGGGGGGGGFFFFFFFFCFFFFFFFFFFFFFFFFFFFFFFFFFFBFFFFFFFFFFFFFFFFFFFFFFFFFFFFFF0
@M05620:45:000000000-G6HP7:1:1101:27565:11801 1:N:0:107
AAACCAAGAAGACATGAGGTCAGCTAGATCGGAAGAGCACACGTCTGAACTCCAGTCACCGGCTATGATCTCGTATGCCGTCTTCTGCTTGAAAAACAAAAACCCAAAGAACCCCCCCAGCCCTCTGACCGTATATTCCCTCAACCCCACAGACAGACTAAACCAAATAACTCTGCGAAACCACTTGCGACACCCCAGCACCTCTTTACCACTTCCCCATCATTTCCATCCCCATTCTACCCCTCACATTC
+
BCBCCBBFFFFFGGGGGFFFGGHGHHHHHHHGEGFFHHHHHHGHHHGHHHHHHHHHHGHHGGGGGHHHG5GHB?FEHHHGFGHGHHHGHGHHFFHH1F?FG1//???B3??F/<?@//>/0//2?222>0///<111??1??010<<A...0/.///./0<0C/...00;0:000;-;:@?.9./900-;---..-:.;9AAF.//:////9////;9;9;/B/B/;9/;.;.//;/////.:....://:
@M05620:45:000000000-G6HP7:1:1101:11329:11833 1:N:0:107
CATCCTGACCCTGAAGTACCCCATTGAGCATGGCATCGTCACCAACTGGGACGACATGGAGAAGATCTGGCACCACACCTTCTACAACGAGCTGCGCGTGGCCCCGGAGGAGCACCCAGTGCTGCTGACCGAGGCCCCCCTGAACCCCAAGGCCAACAGAGAGAAGATGACTCAGGTGAGGCTCGGCCGACGCCCGTGCTCCTCCCGTCCTTTCCCCAGTCATTTTCTGCCCGGCTTGATTTCTGACATTA
+
CCCCCFFFFFFFGGGGGGGGGGGHHHHHHHHHHHHHHGHHHGHHHGHHHHHHGGGGGHHHHHHHGHHHHHHHHGHHHGGHHHHHHHHHGGGGGHHGGGGGGGHHGGGGGGGGHHHHGGHHHHHHHHHHHHGGGGGGGGGGGGHHHHGGGGHGHHGGGGGGGGGGGGGGGGGGGGGGGGGGGGGGFFFFFFFFFFFFDFFFFFFFFFFFFFFFFFFFFFFFFFFFFFFFFFFFFFFFFFFFFFFFFFFFFF/
@M05620:45:000000000-G6HP7:1:1101:11314:11843 1:N:0:107
CATCCTGACCCTGAAGTACCCCATTGAGCATGGCATCGTCACCAACTGGGACGACATGGAGAAGATCTGGCACCACACCTTCTACAACGAGCTGCGCGTGGCCCCGGAGGAGCACCCAGTGCTGCTGACCGAGGCCCCCCTGAACCCCAAGGCCAACAGAGAGAAGATGACTCAGGTGAGGCTCGGCCGACGCCCGTGCTCCTCCCGTCCTTTCCCCAGTCATTTTCTGCCCGGCTTGATTTCTGACATTT
+
BBBBBFFFFFFFGGGGGGGGGGGHHHHHHHHHHHHHHGHHHGHHHGHHHHHHGGGGGHHHHHHHHHHHHHHHHGHHHGGHHHHHHHHHGGGGGHHGGGGGGGHHGGGGGGGGHHHHGGHHHHHHHHHGHHGGGGGGGGGGGGHHHHGGGGHGHHGGGGGGGGGGGGGGGGGGGGGGGGGGGGGGFFFFFFFFFFFF9AFFFFFFFFFEFFFFFFFFFFDFFBFFFFFFFFFFF-DFFAFFFFFFFEFFFF/
@M05620:45:000000000-G6HP7:1:1101:11329:11856 1:N:0:107
CATCCTGACCCTGAAGTACCCCATTGAGCATGGCATCGTCACCAACTGGGACGACATGGAGAAGATCTGGCACCACACCTTCTACAACGAGCTGCGCGTGGCCCCGGAGGAGCACCCAGTGCTGCTGACCGAGGCCCCCCTGAACCCCAAGGCCAACAGAGAGAAGATGACTCAGGTGAGGCTCGGCCGACGCCCGTGCTCCTCCCGTCCTTTCCCCAGTCATTTTCTGCCCGGCTTGATTTCTGCCATTC
+
ABBBBFFFFFFFGGGGGGGGGGGHHHFHHHHHHHCGHGHHHGHHHGHHHHHHGGGGGHHHHGHGFHHHHHHHHGHHFGGHHHHHHHHHGGGGGHGGGGGFGGHHGGGGGGGGHHHHGGHHHHHHHHHHHFGGGGGGGGGGGGHGHHGGGGHGHHGEGGGGGGDGBFGBFFGGGGGGFFGGGGGGFFFFF->DCFFF=.AAFFFFFFDADF?FFFFFF.ABB/BBFFFFFEFE.@-@--:;F/BBB/;/;F/
@M05620:45:000000000-G6HP7:1:1101:14191:11901 1:N:0:107
TACCTGTACTGGGGAAGAGCACAGCAATCGCCATTCCTACCCTAAAGATCGGAAGAGCACACGTCTGAACTCCAGTCACCGGCTATGATCTCGTATGCCGTCTTCTGCTTGAAAAAAAAACAAAACAACCCCTCAAAAGATCCTCCCGTTCTCACCCTGGCCACCCGAACATAAACTGCTCCTTTGCTGCACCCTCTCCCGCGCTCGCACCGGAAGCCCGTCCCCTTCGGCTTGCTATCCCCCCCCCCTCC
+
DDCDCFFFFFFFGGGGGGGGGGHHHHHHHGGGGGHHHHHHHHHHHHHBGHHGGGEHHHGHFHGGHHGHHHHHHHHGHHHHGGGGGHHGHGHHHGGHHHHGEGGGHHHGHHH?EFHEEDFF//?000////////01110/11<110..<00.110.../...0...-----000000000000;0;0000/0/.../:/:.-9--.--------;....9-...././..-.-;.:00//0..------..
@M05620:45:000000000-G6HP7:1:1101:6886:11925 1:N:0:107
CATCCTGACCCTGAAGTACCCCATTGAGCATGGCATCGTCACCAACTGGGACGACATGGAGAAGATCTGGCACCACACCTTCTACAACGAGCTGCGCGTGGCCCCGGAGGAGCACCCAGTGCTGCTGACCGAGGCCCCCCTGAACCCCAAGGCCAACAGAGAGAAGATGACTCAGGTGAGGCTCGGCCGACGCCCGTGCTCCTCCCGTCCTTTCCCCAGTCATTTTCTGCCCGGCTTGATTTCTGACATTA
+
CCDDDFFFFFFFGGGGGGGGGGGHHHHHHHHHHGHHHGHHHGHHHGHHHHHHGGGGGHHHHHHHHHHHHHHHHGHHHGGHHHHHHHHHGGGGGHHGGGGGGGHHGGGGGGGGHHHHGGHGHHHHHHHHHHGGGGGGGGGGGGHHHHGGGGHGHHGGGGGGGGGGGGGGGGGGGGGGGGGGGGGGFFFFFFFFFFFFDFFFFFFFFFFEFFFFFFFFFFFBFFFFFFFFFEFFFFFFFFBFFFFFFBFFFF0
@M05620:45:000000000-G6HP7:1:1101:6320:11957 1:N:0:107
CATCCTGACCCTGAAGTACCCGGCTTGATTTCTGACATTAGATCGGAAGAGCACACGTCTGAACTCCAGTCACCGGCTATGATCTCGTATGCCGTCTTCTGCTTGAAAAAAAAAAATATTTCCTCTTGTTTTCTTTCTTTGTTTCACCCCCTCTCACCCTTCCCTACTCATTTTTTCCCTCCTTCCTTCTTCTTCCTTCCTCCTTTTTTCTCCGCCTTCCTTCTTCTCCCATCCTCTCTCCTCTCCTTCCC
+
CCCCCFFFFFFFGGGGGGGGGGGGCEFHHHHHGHHHHHHHHHHGHGGGGHHHHHHHGHHHGHHHHHHHHHGHHGGEEGEHHGHGEGGGDHHEHGEGHGHHHGHHG0BFDGEE/@</022222>2FF21?10?FGGFH1?11<001111>>A->//<DFHA/<//00<:;000;CF:/CC0::9;090009;;09090;FFF0/;;9C9AF0;0.;.;A//;///BFFFBF./;:/BFFFFF/./;////;;
@M05620:45:000000000-G6HP7:1:1101:28286:11963 1:N:0:107
CATCCTGACCCTGAAGTACCCCGGCTTGATTTCTGACATTAGATCGGAAGAGCACACGTCTGAACTCCAGTCACCGGCTATGATCTCGTATGCCGTCTTCTGCTTGAAAAAAAAAAATCCACAATATTCCCAGATCTACTTCACCCATCGCAAGACCGTCAGCCATTTCCTCTTTATCACTCTTATATATCCCATTGACCCATTCTCCCCCTTTGTCCTTGTACCTCTCACACACTATACTCCACCAATCT
+
CCCCBFFFFFFFGGGGGGGGGGGGGGGFHHHHHGGGGFFGHHFHHHGGGGGHHHHHHGGHHGHGHHHFHHGHHHFGGGGGHHHH4FGHGGHHHHGEGHGHHHGHHHFHHHHEFFG</0222<1?<1111<111/1??1<11==110><0.<..-/</<<..;0:.0000;0;;0000000000;0000;0;0/0000000/.:09900/..-90///9//////;/;///9//.;//;/////;/.../:/
@M05620:45:000000000-G6HP7:1:1101:7222:11965 1:N:0:107
CATCCTGACCCTGAAGTACCCGGCTTGATTTCTGACATTAGATCGGAAGAGCACACGTCTGAACTCCAGTCACCGGCTATGATCTCGTATGCCGTCTTCTGCTTGAAAAAAAAAAAATTTTTATTTTTACCTCTTTTCTTTTTTCACCCCCCTTTCTCCCCTTCTTTTTTTCTTCCCCCTATGTCCTCCTTTCTCCTTTTTTCCTCTTTCTCCTTTTCTCCTTTCTCTCCACTCTCTCTTTCTCCCCCCCC
+
BBAABFFFFFFFGGGGFGGGGGGGGCFHHHHHHHGHGFHHHHHFHGGGGHHHHHHHEGGHGEHHHHHHHHHFHHGFGGCHHHFF4FGGAGGHHGFEHGGHHGHHHEFHEGFCFCG//02111/?11?1?<11?<?111>FGGGF011<<A---.;;00;/:/.;000G0--/;;00:/:99000;;C9F/0009;/9///;-//;/9BB/B/;;////;;///;;///9;/./;/;9;B//9///B..9-;
@M05620:45:000000000-G6HP7:1:1101:8639:12026 1:N:0:107
CATCCTGACCCTGAAGTACCCCGGCTTGATTTCTGACATTAGATCGGAAGAGCACACGTCTGAACTCCAGTCACCGGGTATGATCTCGTATGCCGTCTTCTGCTTGAAAAAAAAAAAAAAAATACTTACCTAAGCCCCCCTGCCCCCCCAGTCCCCCAAAGAGACGAATCCTCCAGTGAAGCTCTGCCGCCTCCCGTTCTCCCCCCTCCCCTTCCCCACACCTTTACTGCCCGGCTTTATTTCTGCCGTTA
+
CCCCCFFFFFFFGGGGGFGGGGGGGGGGHHHGHGHFHHHHGHHHHHGGFGHHGGHGFGGHHGHGGHHHFHGGHHHGF0B>GFBF4FGFFEHHHHEEGHGGFGFHHHFFFFGGGGGC><//--011=0<=C000//0..<@-.....;-;-;0909.C-..9////.--.:000//0:00009000900--;.;A....9.:9/;.-9...././//:B..../0000000/..--9-:00009000:-.;.
@M05620:45:000000000-G6HP7:1:1101:7124:12031 1:N:0:107
CATCCTGACCCTGAAGTACCCCATTGAGCATGGCATCGTCACCAACTGGGACGACATGGAGAAGATCTGGCACCACACCTTCTACAACGAGCTGCGCGTGGCCCCGGAGGAGCACCCAGTGCTGCTGACCGAGGCCCCCCTGAACCCCAAGGCCAACAGAGAGAAGATGACTCAGGTGAGGCTCGGCCGACGCCCGTGCTCCTCCCGTCCTTTCCCCAGTCATTTTCTGCCCGGCTTGATTTCTGACATTA
+
BBBBBFFFFFFFGGGGGGGGGGGHHHHHGHHHHHHHHGHHHGHHHGHHHHGHGGGGGHHGHHHHHHHHHHHHGGHHHGGHHHHHHHHHGGGGGHHGGGGGGGHHGGGGGGGGHHHHGGHHHHHHHHHHHHGGGGGGGGGGGGHHHHGGGGHGHHGGGGGGGGGGGGGGGGGGGGGGGGGGGGGGFFFFFFFFFFFFDADEFFFFFFFFFFFFFFFFFFFFFBFFFFFFFFFFF;BCFA.FFFFFFFFFFF/
@M05620:45:000000000-G6HP7:1:1101:28009:12064 1:N:0:107
AGATTACTGCAACAGTTCCCCCTGGACCTGGAAAAGTTTCTTGCCTGGCTTACAGAAGCTGAAACAACTGCCAATGTCCTACAGGATGCTACCCGTAAGGAAAGGCTCCTAGAAGACTCCAAGGGAGTAAAAGAGCTGATGAAACAATGGCAAGTAAGTCAGGCATTTCCGCTTTAGCACTCTTGTGGATCCAATTGAACAATTCTCAGCATTTGTACTTGTAACTGACAAGCCAGGGACAAAACAAAGAT
+
BABBBFFFDFDFGGGGGGGGGGGGHHHHHHHHHHHHHHHHHHHHHHHHHHHHHHHHHHHHHHHHHHHHHHHHHHHHHHHHHHHHHHHHHHFHHHGF/EGHGHHHHHHHGHHHHHGHHHHHH3BFAFFGHGHHHGHHHHFHH?FGHHHHGHHHHGHHHHHHHHHHHHHHHHGGGGGHHHGHHHHHHHHGHHHHGHHHHGHHHHHHHHHHHHGHHHHHHFHHHGHGHHHHGGGHGGGGGGGGGF:FGGGGGGF
@M05620:45:000000000-G6HP7:1:1101:16986:12069 1:N:0:107
AGATTACTGCAACAGTTCCCCCTGGACCTGGAAAAGTTTCTTGCCTGGCTTACAGAAGCTGAAACAACTGCCAATGTCCTACAGGATGCTACCCGTAAGGAAAGGCTCCTAGAAGACTCCAAGGGAGTAAAAGAGCTGATGAAACAATGGCAAGTAAGTCAGGCATTTCCGCTTTAGCACTCTTGTGGATCCAATTGAACAATTCTCAGCATTTGTACTTGTAACTGACAAGCCAGGGACAAAACAAAGAT
+
AAAACFFFFFFFGGGFGGGGGGGGHHHHHHHHHHHHHHHHHHHHHHHHHHHHHHHHHHHHHHHHHHHHHHHHHHHHHHHHHHHHHHHHHHHHHHGF@FHHHHHHHHHHGHHHHHHHHHHHHHHGGGGGHHHHHGHHHHGHHHHHHHHHHHHHHGHHHHHHHHHHHHHHHHGGGGGHHHHHHHHHHHHGHHHHHHHHHGHGFCHHHHHHHHHHHHHHHHHHHHHHHHHHHHHHHGGGEGGGE.FGGGGGGGF
@M05620:45:000000000-G6HP7:1:1101:28025:12071 1:N:0:107
AGATTACTGCAACAGTTCCCCCTGGACCTGGAAAAGTTTCTTGCCTGGCTTACAGAAGCTGAAACAACTGCCAATGTCCTACAGGATGCTACCCGTCAGGAAAGGCTCCTAGAAGACTCCACGGGAGTACAAGAGCTGATGAAACAATGGCAAGTAAGTCAGGCATTTCCGCTTTAGCACTCTTGTGGATCCAATTGAACAATTCTCAGCATTTGTACTTGTAACTGACAAGCCAGGGACAAAACAAAGAT
+
AABBBFFF5D4BGGFGGGGGGGGGHHHHHHHFCDGHHHHHHHHHHHHHHHHFHHHHHHHHHHHHHHHHHHHHFHHGHHHHHHHHHHHGHH5FHHGG1EEHGHCGHHHHGHHHGHHHHHHHF2EFF?EFF3FGGGGHHH?GG3BFHHFGHHHHHGGGHHHHHHHHHHHHHGGGGGGHBHHHHHHHHHHGGHHHH0=GH=0C0<DHHHGHHHHHHGHHFCGHHH0<GGHCGFFFGGBF?DEG../9FE.AFBF
@M05620:45:000000000-G6HP7:1:1101:28008:12084 1:N:0:107
AGATTACTGCAACAGTTCCCCCTGGACCTGGAAAAGTTTCTTGCCTGGCTTACAGAAGCTGAAACAACTGCCAATGTCCTACAGGATGCTACCCGTAAGGAAAGGCTCCTAGAAGACTCCAAGGGAGTAAAAGAGCTGATGAAACAATGGCAAGTAAGTCAGGCATTTCCGCTTTAGCACTCTTGTGGATCCAATTGAACAATTCTCAGCATTTGTACTTGTAACTGACAAGCCAGGGACAAAACAAAGAT
+
A?BABFFF5F4DGGAGGGGGGGGGHHHHHGCHHHHHHHHHHHHHHHHHHHHHHHHHHHHHHHHHHHHHHGHHHHHGHHHHHHHHHHH3GH5FHHGG>FHHHHHGHHHHGHHHHHHHHHHHHBGFFGEEG4FGHFHHHHGGG3FHHHHHHEGFHGHHHHGHHHHHHHHHHHGGGGGHDHHHHHHHHHHGHHHHFGHHHFFHHHHHHHHHEHHHHHHHHHHGHHCFHHHFHHGHHGFFGGGG?FFFGGGGGGB
@M05620:45:000000000-G6HP7:1:1101:3367:12085 1:N:0:107
ATCTCTATCTCCTAAAAACCTGTTTAGATTTGGAGATAGACCTTCAGGTTTTTCATCATTTTCTGCATGAATTATACATTGACCACGTTCCAGCGTGGTCAGTTTGCAGCATTCTGTTATTTTGTTTGACAGAGTGTCTTGTTGAGAACATATGTAGGACATGATTTTTTCCTGCAACAGGGAAAATAAAGTATAAGTTTTAAAGATTTATTCTTTAATAAAGGATCTCAAAGCCAGCTTTAGAAAAAGGA
+
BCBCCFFFFFFFGGGGGGGGGGGHHHHHHHHHHHHHHHHHHHHHHHHHHHHGGHHHHGHHHHHHHHHHHGHHHHHHHHHHHHHHHHGGHHHHHHGFGGHHGHHHHHHHHHHHHHHHHHHHHHHHGHHHGHGHHHFHHHHHHHHHHHHHHHHHHHHHHHGHHHHHHHHHHGHHHHHHHHHHHGGHHHHHHGHHHHHHHGHHHHGHHHHHHHHHHHHHHGHHHGHHHHHHHHHGHHHHHGHHHHHFGHHGGGH
@M05620:45:000000000-G6HP7:1:1101:19824:12111 1:N:0:107
TACCTGTACTGGGGAAGCATTTGAATATCCCCCCATGGTGATGGGGACGGAGAACTGCTCCATAAACACAGGCAACGTGCCTAACTTTCCCGGGAAGATGAAGTCAAAGAGCGACCACAGCTCTTCGGAGGTTATTTTGCATCGGTGAGCCAGACAGAATGATCCGATGAGGGGTGCGAAACTATTTGAGGAAAGGAAGCACCTTTTTATTAAATTTACCTTTTAGCAATCGCCATTCCTACCCTAAAGAT
+
DDCDDFFFFFFFGGGGGGGGGGHHHHHHHHHGGGGHHHHHHHHHHGGGGGGGGHHHHHHHHHHHHHHHHHHHGHHHGHHHHHHHHHHHHHHGGGGGGHHHHHHHHHHHHHHHGGGGGHHHHHHHHHHGGGGCHHHHHHHHGHHGGGGGHHHHHHGHHHHHHHHHHHGGGHHHGGEEGGGGGGGGGHHHGGGFGGGGGGGGGGFFFFFFFFFFFFFFFFFFFFFFFFFFFFFFFFFFFFFFFFAFFFFFFFF
@M05620:45:000000000-G6HP7:1:1101:14453:12135 1:N:0:107
AGATTACTGCAACAGTTCCCCCTGGACCTGGAAAAGTTTCTTGCCTGGCTTCCAGAAGCTGAAACAACTGCCAATGTCCTCCAGGATGCTCCCCGTCAGGAAAGGCTCCTAGAAGACTCCAAGGGAGTAAAAGAGCTGATGCAACAATGGCAAGTAAGTCAGGCATTTCCGCTTTAGCACTCTTGTGGATCCAATTGAACAATTCTCAGCATTTGTACTTGTAACTGACAAGCCAGGGACAAAACAAAGAT
+
B?ABBFFF@DBFGGFGGGGGGGGG4GHHHGHHHHHHGHHHHHHHHHHHHHH2GHFHHHHHHHHHHHHHHHHHFHHGHHHH5GHHFHHCGH5FFGGG1EEHHH31CGHHGHHHHHDGHHHH3B?FECEGHBGHHGHHHHDGH1FFHHHHHGHHHGHHHHHHHHHHHHHHHHGGGGGHHHHHHHHHHHHGHHHHGGHHHHHGHHHHHHHHHHHHHGHHHFHHHHHHHHFHHHHGGGGFGGGGGGFAFGGGGGG
@M05620:45:000000000-G6HP7:1:1101:18526:12142 1:N:0:107
AGATTACTGCAACAGTTCCCCCTGGACCTGGAAAAGTTTCTTGCCTGGCTTACAGAAGCTGAAACAACTGCCAATGTCCTACAGGATGCTACCCGTAAGGAAAGGCTCCTAGAAGACTCCAAGGGAGTAAAAGAGCTGATGAAACAATGGCAAGTAAGTCAGGCATTTCCGCTTTAGCACTCTTGTGGATCCAATTGAACAATTCTCAGCATTTGTACTTGTAACTGACAAGCCAGGGACAAAACAAAGAT
+
AAAABFFFDFFFGGGFGGGGGGGGHHHHHHHHHHHHGHHHHHHHHHHHHHHHHHHHHHHHHHHHHHHHHHHHHHHHHHHHHHHHHHHHHHHHHHGG@FHHHHHGHHHHGHHHHHHHHHHHHHHGGGGGHHHHHGHHHHGHHHHHHHHHHHHHHGHHHHHHHHFGHHHHHHGGGGGHHHHHHHHHHGHGHHHHHHHHHGHGFCGHHHHHHHHHHGGGHGHHHHHHHHHHHHHHHGGGEGGGFFGGGGGGGGF
@M05620:45:000000000-G6HP7:1:1101:2508:12146 1:N:0:107
AAACCAGAAGACATGAGGTCAGCTAGATCGGAAGAGCACACGTCTGAACTCCAGTCACCGGCTATGATCTCGTATGCCGTCTTCTGCTTGAAAAAAAAAAAAAAAAAAGAAGGAATAAGCATAGCAGATGAGATAAGGAATAAGAGAGAGATACAGAAAGATCTAATGATCGGTGCTAAAGAAGTGGAGACAATGCAGGTCTGCGAAATGACAGTGACATCGTAGCAGCGGATATACCAATGAACATGATG
+
BCBCCABFFFCFGGGGGFGGGGHHHHHHHHGGGFHHHHHHHGHHHGH5FHHGHFHHHHHGGGGGHHHHFHHHFGHHHHGGGHGHHHHHHHHHHHHGGGGE<///</</.<000001<1111100000/00000=00000/000000:....0;0000000/;000000;;0....-0000009/0009.0.//0000:..09/0---;AF000;009000;.;...00/----.00;00000000000;90
@M05620:45:000000000-G6HP7:1:1101:14464:12149 1:N:0:107
AGATTACTGCAACAGTTCCCCCTGGACCTGGAAAAGTTTCTTGCCTGGCTTCCAGAAGCTGAAACAACTGCCAATGTCCTACAGGATGCTCCCCGTCAGGAACGGCTCCTAGAAGACTCCAAGGGAGTAAAAGAGCTGATGCAACAATGGCAAGTAAGTCAGGCATTTCCGCTTTAGCACTCTTGTGGATCCAATTGAACAATTCTCAGCATTTGTACTTGTAACTGACAAGCCAGGGACAAAACAAAGAT
+
A1AAAFFFDD1FGGFGGGGGGGGG0GHHHHGHHHHHFHHHHHHHHHHHHHH0GHDGHHHHHHHHHHHHHHHHBGHHHHHH2FFHHHHFHH1FFGGE/EEGGH0?EEGGGHHHGHGGHHHG1<1?E?EEH1GHHGHHHHBGH1FHHHHHHHHHHGHGHHHHHHHHHHHHHHGGGGGHHGHHHHHHHHHGGHHHHFGHHGHHHHHHHHHHHHHHH0CGHFHHGHGHHHFFFGFGGGG?FGGGGGFFFEEGFGF
@M05620:45:000000000-G6HP7:1:1101:24691:12152 1:N:0:107
AGATTACTGCAACAGTTCCCCCTGGACCTGGAAAAGTTTCTTGCCTGGCTTACAGAAGCTGAAACAACTGCCAATGTCCTACAGGATGCTACCCGTAAGGAAAGGCTCCTAGAAGACTCCAAGGGAGTAAAAGAGCTGATGAAACAATGGCAAGTAAGTCAGGCATTTCCGCTTTAGCACTCTTGTGGATCCAATTGAACAATTCTCAGCATTTGTACTTGTAACTGACAAGCCAGAGACAAAACAAAGAT
+
B@BBBFFFFFDFGGGGGGGGGGGGHFHHHHHHHHHHFGHHHHHHHHHGHHHHHHHHHHHHHHHHHHHHHHHHHHHHHHHHHHHHGHHHHHHHHHGFFGHHHHFHHHHHGHHHHGHHHHHHHHHGGEFEHHHHHGHHHHGHHGFHHHHHHHHHHGHHHHFGGHGHHHHHHHGGGGGHHHFHHHHHHGHGHHHHFHHHHHGHHHHHHHHHHHHHHCHHHFHGHGGCGHHHHHHHGGGF.EGGGFGGGGGGGG;
@M05620:45:000000000-G6HP7:1:1101:24705:12167 1:N:0:107
AGATTACTGCAACAGTTCCCCCTGGACCTGGAAAAGTTTCTTGCCTGGCTTACAGAAGCTGAAACAACTGCCAATGTCCTACAGGATGCTACCCGTAAGGAAAGGCTCCTAGAAGACTCCAAGGGAGTAAAAGAGCTGATGAAACAATGGCAAGTAAGTCAGGCATTTCCGCTTTAGCACTCTTGTGGATCCAATTGAACAATTCTCAGCATTTGTACTTGTAACTGACAAGCCAGGGACAAAACAAAGAT
+
CCCCCFFFFFDFGGGGGGGGGGGGHHHHHHHHHHHHGHHHHHHHHHHHHHHHHHHHHHHHHHHHHHHHHHHHHHHHHHHHHHHHHHHHHHHHHHGGGGHHHHHHHHHHGHHHHHHHHHHHHHHGGGGGHHHHHGHHHHHHHFHHHHHHHHHHHGHHHHHHHHHHHHHHHHGGGGGHGHHHHHHHHGHGHHHHHHHHHGFGHHHHHHHHHHHHHHHHHFHGHGHHHHHGHHHHHGGG.EGGEGGGGGGGGGF
@M05620:45:000000000-G6HP7:1:1101:14820:12167 1:N:0:107
TACCTGTACTGGGGAAGCATTTGAATATCCCCCCATGGTGATGGGGACGGAGAACTGCTCCATAAACACAGGCAACGTGCCTAACTTTCCCGGGAAGATGAAGTCAAAGAGCGACCACAGCTCTTCGGAGGTTATTTTGCATCGGTGAGCCAGACAGAATGATCCGATGAGGGGTGCGAAACTATTTGAGGAAAGGAAGCACCTTTTTATTAAATTTACCTTTTAGCAATCGCCATTCCTACCCTAAAGAT
+
CCCDDFFFFFFFGGGGGGGGGGHHHHHHHHHGGGGHHHFGHHHHHGGGGGGGGHHHHHHHHHHHHHHHHHHHGGHHGHHHHHHHHHHHHHHGGGGGGHHHHHHHHHHHHHHHGGGGGHHHHHHHHHHGGGGEHHHHHHHHHHHGGEFGHHHHHGGHHHHHHHHHHHGGGHHHGGCEGGDGGGGGGGHHEGGFFFFFGGGGGGFFFFFFFFFFFFFFFFFFFFFFFFFFFFFFFFFFFFFFFFFFFFFFFFF
@M05620:45:000000000-G6HP7:1:1101:14969:12168 1:N:0:107
CATCCTGACCCTGAAGTACCCCATTGAGCATGGCATCGTCACCAACTGGGACGACATGGAGAAGATCTGGCACCACACCTTCTACAACGAGCTGCGCGTGGCCCCGGAGGAGCACCCAGTGCTGCTGACCGAGGCCCCCCTGAACCCCAAGGCCAACAGAGAGAAGATGACTCAGGTGAGGCTCGGCCGACGCCCGTGCTCCTCCCGTCCTTTCCCCAGTCATTTTCTGCCCGGCTTGATTTCTGACCTTA
+
BCCCCFFFFFFFGGGGGGGGGGEHHGHGGHHHHHHHHGHHHGHHHGHHHHHGFGGGGHHHGHGGHHHHHHHHHGHHHGGHHHHHHHHHGGGGGHHGGGGGGGHCGGGGGGGGHHHHGAHHFBGGGHGGHHFGGCFGGGGGGGHHHHGGDAGGHHGGGGGGGFGEFFEFGGGGGGGGGGGGGGGGFFFFAAFFFFFFFDAEFFFFFFFADFDFFFFFFBDFFBFFFFFFBBFFF-BCF;FFFFFF/:9/:B/
@M05620:45:000000000-G6HP7:1:1101:3642:12183 1:N:0:107
CATCCTGACCCTGAAGTACCCCGGCTTGATTTCTGACATTAGATCGGAAGAGCACACGTCTGAACTCCAGTCACCGGCTATGATCTCGTATGCCGTCTTCTGCTTGAAAAAAAAAAAAATATAGGTGGGTCTGGTGTGGGGTTGTGTGACAGATTGAGTATAGCTGATGTCTTACCTGCGGGTCGTTACATTATCGGTGTGTCAGTTCTATTCTTTGTGCCGGGATCGTCATTATCGTGTATCGTCAGTAA
+
CCCCCFFFFFFFGGGGGGGGGGEAEGGGHHHHHHHHHHHHHHHHHHGGGGHGHHHHHGHHHGHHHHHHGFHHHHHF?FGGHHHHFHG1FGHHHHGGGHGHHHHHHHFHHHHGGDGD/</011?11<1.->00<010<...-<<:;./.0000/000000;000000000090000/00.----9--.;.//9//:9@.9..9////////:///////.//----.99...:////.....//.....9//
@M05620:45:000000000-G6HP7:1:1101:14974:12185 1:N:0:107
CATCCTGACCCTGAAGTACCCCATTGAGCATGGCATCGTCACCAACTGGGACGACATGGAGAAGATCTGGCACCACACCTTCTACAACGAGCTGCGCGTGGCCCCGGAGGAGCACCCAGTGCTGCTGACCGAGGCCCCCCTGAACCCCAAGGCCAACAGAGAGAAGATGACTCAGGTGAGGCTCGGCCGACGCCCGTGCTCCTCCCGTCCTTTCCCCAGTCATTTTCTGCCCGGCTTGATTTCTGACATTA
+
DDDDDFFFFFFFGGGGGGGGGGGHHHHHHHHHHHHHHGHHHGHHHGHHHHHHGGGGGHHHHHHHHHHHHHHHHGHHHGGHHHHHHHHHGGGGGHHGGGGGGGHHGGGGGGGGHHHHGGHHHHHHHHHHHHGGGGGGGGGGGGHHHHGGGGHGHHGGGGGGGGGGGGGGGGGGGGGGGGGGGGGGFFFFFFFFFFFFFFFFFFFFFFFFFFFFFFFFFFFFFFFFFHFFFFFFFFFFFFFFFFFFFFFFFF0
@M05620:45:000000000-G6HP7:1:1101:28633:12194 1:N:0:107
CATCCTGACCCTGAAGTACCCCATTGAGCATGGCATCGTCACCAACTGGGACGACATGGAGAAGATCTGGCACCACACCTTCTACAACGAGCTGCGCGTGGCCCCGGAGGAGCACCCAGTGCTGCTGACCGAGGCCCCCCTGAACCCCAAGGCCAACAGAGAGAAGATGACTCAGGTGAGGCTCGGCCGACGCCCGTGCTCCTCCCGTCCTTTCCCCAGTCATTTTCTGCCCGGCTTGATTTCTGACATTA
+
CDDDDFFFFFFFGGGGGGGGGGGHHHHHHHHHHHHHHGHHHGHHHGHHHHHHGGGGGHHHHHHHHHHHHHHHHGHHHGGHHHHHHHHHGGGGGHHGGGGGGGHHGGGGGGGGHHHHGGHHHHHHHHHHHHGGGGGGGGGGGGHHHHGGGGHGHHGGGGGGGGGGGGGGGGGGGGGGGGGGGGGGFFFFFFFFFFFFFFFFFFFFFFFFFFFFFFFFFFFBFFF0BFFFFFFFFFFFFAAFFFFFFBFFFF0
@M05620:45:000000000-G6HP7:1:1101:28654:12200 1:N:0:107
CATCCTGACCCTGAAGTACCCCATTGAGCATGGCATCGTCACCAACTGGGACGACATGGAGAAGATCTGGCACCACACCTTCTACAACGAGCTGCGCGTGGCCCCGGAGGAGCACCCAGTGCTGCTGACCGAGGCCCCCCTGAACCCCAAGGCCAACAGAGAGAAGATGACTCAGGTGAGGCTCGGCCGACGCCCGTGCTCCTCCCGTCCTTTCCCCAGTCATCTTCTGCCCGGCTTGATTTCTGACCTTT
+
ABBBBFFFFFFFG4BGGGGGGGGHHHFHHGHHHGBGHGHHHGHHHGHFHHFHGAF0EFH3GG1GGGGHHHHHHGHHHGGHHHHHHGGHGGGGGHHGGGFGGGHHGGGBGG/CGHHHGGHHHHHFHHHHFH?CCGGGGGGGGG/0CGGGD.CAGHE.EFGFFB?.BC/FFFFGGGGGGG0CFEGGFFFFFDAFFFFFFFFFFFFFFFFFFFFFFFFFF9A9B/FBFFFEBBBED->BA-9BFFFFF/9/;B/
@M05620:45:000000000-G6HP7:1:1101:8962:12201 1:N:0:107
AAACCAAGCAGACACTCACCGCTACTGGAGTTAAGACATGAGGTCAGCTAGATCGGAAGAGCACACGTCTGAACTCCAGTCACCGGCTATGATCTCGTATGCCGTCTTCTGCTTGAAAAAAAAAAAGAAACAAAACGGAGAAAAGAAAGGCAGAATAGTAAGGAAGAAAAGGAAGGAGAGGAGAGAATGTCGAGGTCGATAAGAAAACGACAGAGGGAAGAGAGCAGAGAAGTGCTAAGACAATGGAAGCA
+
AAABA4>CAFFFGGGGGGGGGGGGGHGHFABBAEGHHHHHHHHFFHHFHFHHDFABBFEGFHFHFHGHEHGGHHH5BCGGH@FFFEEEEFGGF4BGGFAGGGB>?>FFHHHHGHHEHGHH@/B/>//<00<0/000-...-01//..//<..../000:000/0/..////.//............/00;0..--./--...////./-.;--//..........///..//;///////9/.//////9/
@M05620:45:000000000-G6HP7:1:1101:28636:12214 1:N:0:107
CATCCTGACCCTGAAGTACCCCATTGAGCATGGCATCGTCACCAACTGGGACGACATGGAGAAGATCTGGCACCACACCTTCTACAACGAGCTGCGCGTGGCCCCGGAGGAGCACCCAGTGCTGCTGACCGAGGCCCCCCTGAACCCCAAGGCCAACAGAGAGAAGATGACTCAGGTGAGGCTCGGCCGACGCCCGTGCTCCTCCCGTCCTTTCCCCAGTCATTTTCTGCCCGGCTTGATTTCTGACATTA
+
CCCCCFFFFFFFGGGGGGGGGGGHHHHHHHHHHGHHHGHHHGHHHGHHHHHHGGGGGHHHHHHHHHHHHHHHHGHHHGGHHHHHHHHHGGGGGHHGGGGGGGHHGGGGGGGGHHHHGGHHHGHHHHHGHHGGGGGGGGGGGGHHHHGGGFHGHHGGGGGGGGGGGGGGGGGGGGGGGGGGGGGGFFFFCFFFFFFFCDFFFFFFFFFEFFFFFFFFFFFFFFFFFFFFFFFFFFFFFFAFFFFFFBFFFF0
@M05620:45:000000000-G6HP7:1:1101:8947:12216 1:N:0:107
AAACCAAGCAGACACTCACCGCTACTGGAGTTAAGACATGAGGTCAGCTAGATCGGAAGAGCACACGTCTGAACTCCAGTCACCGGCTATGATCTCGTATGCCGTCTTCTGCTTGAAAAAAAAAAAAGAAAAGAGAAGAGAATAGTGTGGCACCCTCCATGGGAACATGAATAAAAAGTGAGGGGTAGGAGGTTGTGAACAGTGGGAGAGCGTGAGCTTAGATGGACGGTTACTGGGAGCAACACCTGGAG
+
AAABCBCFCFFFGGGGGGGGGGGGGHHHFABBDGHHHHHHHHHHHHHHHHHHGHABEFFHHHHHFHGGHHGHHHHHHHHHHHHHGGGEGHHHH4FHHGDHHGHE?>GGHHHHHHHFHHHH<@C@</<//0>00.001010011=0=<<0<./0...../00/.//:/0/00000000.0;00..-...90/..//.;00//////.9....-;...////://////:-.;.////...../....//./.
@M05620:45:000000000-G6HP7:1:1101:5295:12218 1:N:0:107
AGATTACTGCAACAGTTCCCCCTGGACCTGGAAAAGTTTCTTGCCTGGCTTACAGAAGCTGAAACAACTGCCAATGTCCTACAGGATGCTACCCGTAAGGAAAGGCTCCTAGAAGACTCCAAGGGAGTAAAAGAGCTGATGAAACAATGGCAAGTAAGTCAGGCATTTCCGCTTTAGCACTCTTGTGGATCCAATTGAACAATTCTCAGCATTTGTACTTGTAACTGACAAGCCAGGGACAAAACAAAGAT
+
A?ABBFFFFFFFFGGGGGGGGGGGAHHHHHHHGHHHHHHHFFHHHHHHHHHGHHHHHHHHHGHHHHHHHHHHHHHHHHHHHHHHFHHHHHHHHHGGGGHHHHGHHHHHGGHHHHHGHHHFHHGGGEGGHHHHHGHHHGEHHGFHHGHHGHHHGGHHGHGFGHHHGHHHHHGGGGGHHHHHHHHHHFGGHGHHHHHHHFDF0GHHHHHBGHEHGCHHHGHHHFHGHHGFHFHHGGGGGGFGFGBFGEGGGGF
@M05620:45:000000000-G6HP7:1:1101:18657:12223 1:N:0:107
CATCCTGACCCTGAAGTACCCCGGCTTGATTCTGACATTAGATCGGAAGAGCACACGTCTGAACTCCAGTCACCGGCTATGATCTCGTATGCCGTCTTCTGCTTGAAAAAAAAAAAAAAAAGAACGCCTCTAAACAACGCACCAATACTTAGCTAGTAAGGAAAAGTACAGGAACAAAAAAATTCGTCTCGGTCCACCAGACTCTGCAGATGCAGAAGCCAAACACGACGGATAGATCTGAGACAACGTAT
+
CCCDDFFFFFFFGGGGGFGGGGGGGGGGHHHHHHGHGHHHHHHHHGGGGGHHHHHHGHHHGGFHHHHHHHHGHHGGGGGHHHGEGHHGEHHHHGEEHGHHHHHHHHHGHHGGGGG@>//><..00..-..000000..-----:.00000000000:00000////000:0/././/..;--.0:.:..//...-00.:...00000:00000000/00./;;....---::.:0000000000//.-..0
@M05620:45:000000000-G6HP7:1:1101:9058:12249 1:N:0:107
CATCCTGACCCTGAAGTACCCCATTGAGCATGGCATCGTCACCAACTGGGACGACATGGAGAAGATCTGGCACCACACCTTCTACAACGAGCTGCGCGTGGCCCCGGAGGAGCACCCAGTGCTGCTGACCGAGGCCCCCCTGAACCCCAAGGCCAACAGAGAGAAGATGACTCAGGTGAGGCTCGGCCGACGCCCGTGCTCCTCCCGTCCTTTCCCCAGTCATTTTCTGCCCGGCTTGATTTCTGACATTA
+
BBBBBFFFFFFFGGGFGGGGGGGHHHHHHHHHHHHHHGGHHGHHHGHHHHHHGGGGGHGHHHHHHHHHHHHHHGGHHGGHHHHHHHHHGGGGGHHGGGGGGGHHGGGGGGGGHFHHGGHGHHHHHHHHHHGGGGGGGGGGGGHHHHGGGGHGHHGGGGGGGGGGGGGGGGGGGGGGGGGGGGGGFFFFFFFFFFFFDDFFFFFFFFFFFFFFFFFFFFFBFFFFFFFFFFFFFFFFFFFFFFFFFFFFFF/
@M05620:45:000000000-G6HP7:1:1101:4678:12282 1:N:0:107
CATCCTGACCCTGAAGTACCCCGGCTTGATTTCTGACATTAGATCGGAAGAGCACACGTCTGAACTCCAGTCACCGGCTATGATCTCGTATGCCGTCTTCTGCTTGAAAAAAAAAAAAAAACAGAGTTAAAATGAGAAAAGTGTAGAAAAAGCAAATAAAAGCAAAAAAAGTCTAGTAAAGTAACGAATAGTCTAGTGTGACATCGGATGCCCATTATTAAAAGGATAGAGTAAGTGTACGTGAATTATGT
+
EDEEEFFFFFFFGGGGGFGGGGGGGGGGHHHHHHHHHHHHHHHHHHGGGGHHHHHHHGHHHGHHHHHHHHHHHHHGGGGGHHHH4GHHGGHHHHGFGHGHHHHHHHHHGHHGGGGD>/>/-..0001111111011110//<1<11111/...0/0111:11.:/0/.--.:11<:1:1111111.....011111111111110<...-/0/:/111::111<9/00011111:11<11.//..11111:
@M05620:45:000000000-G6HP7:1:1101:2942:12283 1:N:0:107
CATCCTGACCCTGAAGTACCCCATTGAGCATGGCATCGTCACCAACTGGGACGACATGGAGAAGATCTGGCACCACACCTTCTACAACGAGCTGCGCGTGGCCCCGGAGGAGCACCCAGTGCTGCTGACCGAGGCCCCCCTGAACCCCAAGGCCAACAGAGAGAAGATGACTCAGGTGAGGCTCGGCCGACGCCCGTGCTCCTCCCGTCCTTTCCCCAGTCATTTTCTGCCCGGCTTGATTTCTGACATTA
+
CBCCCFFFFFFFGGGGGFGGGGGHHHHHHHGHHHHHHGHHHGHHHGHHHHHHGGGGGHHHHHHHGHHHHHHHHGHHHGGHHHHHHHHHGGGGGHHGGGGGGGHHGGGGGGGGHHHHGGHHHHHHHHHHHHGGGGGGGGGGGGHHHHGGGGHGHHGGGGGGGGGGGGGGGGGGGGGGFFGGGGGGFFFFFFFFFFFF-ADFFFFFFFFFFFFFFFFFFFFFFFFFFFFFFFFFFFFFFFFFFFFFFEEFFF/
@M05620:45:000000000-G6HP7:1:1101:2202:12289 1:N:0:107
CATCCTGACCCTGAAGTACCCCATTGAGCATGGCATCGTCACCAACTGGGACGACATGGAGAAGATCTGGCACCACACCTTCTACAACGAGCTGCGCGTGGCCCCGGAGGAGCACCCAGTGCTGCTGACCGAGGCCCCCCTGAACCCCAAGGCCAACAGAGAGAAGATGACTCAGGTGAGGCTCGGCCGACGCCCGTGCTCCTCCCGTCCTTTCCCCAGTCATTTTCTGCCCGGCTTGATTTCTGACATTA
+
CCCCCFFFFFFFGGGGGGGGGGGHHHHHHHHHHHHHHGHHGGHHHGHHGHGHGGGGGHHGHHHHGHHHHHHHHGHHGGGHGHHHHHHHGGGGGHHGGGEGGGHHGGGGGGGGFEHHGGHFHHHHHHHHHHGGGGGGGGGGGGHHHHGGGGHGHHGGGGGGGGGGGGGGGGGGGGGGFGFGGGFGFFFFFFFFDFFFBDFFFFFFFFFADDFFFFFFFFFFFFFFFFFFFFFFFFFFFFFFFFFFFFF/FF/
@M05620:45:000000000-G6HP7:1:1101:6422:12294 1:N:0:107
TACCTGTACTGGGGAAGCATTTGAATATCCCCCCATGGTGATGGGGACGGAGAACTGCTCCATAAACACAGGCAACGTGCCTAACTTTCCCGGGAAGATGAAGTCAAAGAGCGACCACAGCTCTTCGGAGGTTATTTTGCATCGGTGAGCCAGACAGAATGATCCGATGAGGGGTGCGAAACTATTTGAGGAAAGGAAGCACCTTTTTATTAAATTTACCTTTTAGCAATCGCCATTCCTACCCTAAAGAT
+
CCCCCFFFFFFFGGGGGGGGGGHHHHHHHHHGGGGHHHHHHHHHHGGGGGGGGHHHHHHHHHHHHHHHHHHHGHHHGHHHHHHHHHHHHHHGGGGGGHHHHGHHHHHHHHHHGGGGGHHHHHHHHHHGGGGEHGHHHHHHGHHGGGGGHHHHHHGHHHHHHHHHHHGGGHHHGGEGGGGGGGGGGGGGGGGFGGGGGGGGGGFFFFFFFFFFFFFFFFFFFFFFFFFFFFFFFFFFFFFFFFFFFFFFFFF
@M05620:45:000000000-G6HP7:1:1101:2222:12295 1:N:0:107
CATCCTGACCCTGAAGTACCCCATTGAGCATGGCATCGTCACCAACTGGGACGACATGGAGAAGATCTGGCACCACACCTTCTACAACGAGCTGCGCGTGGCCCCGGAGGAGCACCCAGTGCTGCTGACCGAGGCCCCCCTGAACCCCAAGGCCAACAGAGAGAAGATGACTCAGGTGAGGCTCGGCCGACGCCCGTGCTCCTCCCGTCCTTTCCCCAGTCATTTTCTGCCCGGCTTGATTTCTGACATTA
+
DDDDDFFFFFFFGGGGGGGGGGGHHHHHHHHHHHHHHGHHHGHHHGHHHHHHGGGGGHHHHHHHHHHHHHHHHGHHHGGHHHHHHHHHGGGGGHHGGGGGGGHHGGGGGGGGHHHHGGHHHHHHHHHHHHGGGGGGGGGGGGHHHHGGGGHGHHGGGGGGGGGGGGGGGGGGGGGGGGGGGGGGFFFFFFFFFFFFFFFFFFFFFFFEFFFFFFFFFFFFFFFFFFFFFFFFFFFFFFFFFFFFFFFFFF0
@M05620:45:000000000-G6HP7:1:1101:6407:12304 1:N:0:107
TACCTGTACTGGGGAAGCATTTGAATATCCCCCCATGGTGATGGGGACGGAGAACTGCTCCATAAACACAGGCAACGTGCCTAACTTTCCCGGGAAGATGAAGTCAAAGAGCGACCACAGCTCTTCGGAGGTTATTTTGCATCGGTGAGCCAGACAGAATGATCCGATGAGGGGTGCGAAACTATTTGAGGAAAGGAAGCACCTTTTTATTAAATTTACCTTTTAGCAATCGCCATTCCTACCCTAAAGAT
+
AB?AAFFFFFFFGGGGEGFFGDGFHHHHHHHGGGGHHHGBBEDHHEAEGGGGGHHHHHHHHHHHHHHFHGHHGHHHGHAGHFHHHHHGHHHGGGEEEGGHFFH?FGHGHHHHGGGGCHHHHHHHHHHG/>CCHGHHHHHHFGHG?<C.>FHHHCEHGBGHHEHHHHDGGFHEFGDGGGGGGBFCFGGG0CFBF/ACBFCE9FFFFFFFAFF/;/BFFFFFFFFFFFFFBBF?EF.;BBBFBFFFFFF/9FF
@M05620:45:000000000-G6HP7:1:1101:22615:12305 1:N:0:107
AAACCAGAAGACATGAGGTCAGCTAGATCGGAAGAGCACACGTCTGAACTCCAGTCACCGGCTATGATCTCGTATGCCGTCTTCTGCTTGAAAAAAAAAAAAAAAAATAATCAAGAAGGAGCAAGAAATATAGACTAAAAAAAATATGTGATAAGAAATGAGAAGAAAGAGTAAAGGTGCATTGGTGTGGTAGATGAGAGAGGTAGGAAGCAGATGAGCGGGCACAGAGGGTCAACATGAACAGCTGGACG
+
BBABBBBFFFFFGGGGGGGGGGHHFHHHHHGGGGHHHHHHHGHHHGHHHHHHHHGHGHHGGGGGHHGGEHHHFEHHGHGFGHGHGHHHHHGGHHHGGGFC//<//>/0111111110000...00<</D000000000000---.00;00;90;00090;0000///////0;00000:0;00000....9/////////..;///.//..//////9/9----9..//.;;/.//:;//////.9/.9.-
@M05620:45:000000000-G6HP7:1:1101:22598:12310 1:N:0:107
AAACCAGAAGACATGAGGTCAGCTAGATCGGAAGAGCACACGTCTGAACTCCAGTCACCGGCTATGATCTCGTATGCCGTCTTCTGCTTGAAAAAAAAAAAAAAGTCCACAAAGATGACAAGGGAATGGAGGGAAAAAATAAAAAAATAGGACGGAGCGAGGGGAGACAAAAAGATATTCTACAGGAGAAACCATGCTTAATAAAAATGATACGCAGATAGACCAGCGGATTACAAGATGAAGAGTCACGA
+
BBABCBCFFFBCFGGGGGFGGGHHGHHHHHGGGGHHHHHGHGGHHGFFHHHHHHHHHHHGGGGGHHGHBHHHFEHHHHGGGHGHHHHHHHEGFFFCGCEE/////22222</0<01111?10//<001110.-.0./.-.0000<--.0000/;-..---;---.9..///..9./////9/////....//../:///////////./;///..;--////://..----.///:///////9.9/9/..
@M05620:45:000000000-G6HP7:1:1101:23955:12323 1:N:0:107
CATCCTGACCCTGAAGTACCCCATTGAGCATGGCATCGTCACCAACTGGGACGACATGGAGAAGATCTGGCACCACACCTTCTACAACGAGCTGCGCGTGGCCCCGGAGGAGCACCCAGTGCTGCTGACCGAGGCCCCCCTGAACCCCAAGGCCAACAGAGAGAAGATGACTCAGGTGAGGCTCGGCCGACGCCCGTGCTCCTCCCGTCCTTTCCCCAGTCATTTTCTGCCCGGCTTGATTTCTGACATTA
+
DDDDDFFFFFFFGGGGGGGGGGGHGHHHHHHHHHHHHGHHHGHHHGHHHHHHGGGGGHHHHHHGHHHHHHHHHGHHHGGHHHHHHHHHGGGGGHHGGGGGGGHHGGGCFGGGHHHHGGHFHHHHHHHHHHGGGGGGGGGGGGHGHHGGGGGGGGFGGGGGFGGGGGGGGGGGGGGGGGGFGGGGFFFFFFFFFFFFFDDEFFFFFFF?DF?FFFFFFFFFFEFFFFFFFFFFFFFFFFFFFFFFF0;BFB0
@M05620:45:000000000-G6HP7:1:1101:9886:12354 1:N:0:107
CATCCTGACCCTGAAGTACCCCATTGAGCATGGCATCGTCACCAACTGGGACGACATGGAGAAGATCTGGCACCACACCTTCTACAACGAGCTGCGCGTGGCCCCGGAGGAGCACCCAGTGCTGCTGACCGAGGCCCCCCTGAACCCCAAGGCCAACAGAGAGAAGATGACTCAGGTGAGGCTCGGCCGACGCCCGTGCTCCTCCCGTCCTTTCCCCAGTCATTTTCTGCCCGGCTTGATTTCTGACATTA
+
CCCCCFFFFFFFGGGGGGGGGGGHHHHHHHHHHHHHHGHHHGHHHGHHHHHHGGGGGHHHHHHHGHHHHHHHHGHHHGGHHHHHHHHHGGGGGHHGGGGGGGHHGGGGGGGGHGHHGGHHHHHHHHHHHHGGGGGGGGGGGGHHHHGGGGHGHHGGGGGGGGGGGGGGGGGGGGGGGGGGGGGGFFFFFFFFFFFFBFFFFFFFFFFFFFFFFFFFFFFFFFFFFFHFFFFFFFFFFFFFFFFFFFFFFF0
@M05620:45:000000000-G6HP7:1:1101:18742:12384 1:N:0:107
TACCTGTACTGGGGAAGCGTGTAGCAATCGCCATTCCTACCCTAAAGATCGGAAGAGCACACGTCTGAACTCCAGTCACCGGCTATGATCTCGTATGCCGTCTTCTGCTTGAAAAAAAAAAAAAAAAAAATAGAGAAAGATAAGAAAAGGAAAAAGAATAAAAAAAGAAAGCAGAAAAAAAGTGAAATGATATAAAGTGTAGATAATGACGTGAGGAAAATCAAAGAGAAAACTGCAAAAGGACAAAAAAG
+
CCCCCFFFFFFFGGGGGGGEGGHHHHHHHGGGGGHHHHHHHHHHHHHHHHHGGGGGHHGHGHGGHHGGHHHHHHHHHHHHGGGGGHHGHHHHHFGHHHHGGGHGHHHHHHHHHHHHGGGGG<><------.000;0000/000000///:////....:00000--.../0/0//:0/.--.000000000000000000000;000;00.9....0///909000;//009/000:00//./././..-.
@M05620:45:000000000-G6HP7:1:1101:23899:12416 1:N:0:107
CATCCTGACCCTGAAGTACCCCATTGAGCATGGCATCGTCACCAACTGGGACGACATGGAGAAGATCTGGCACCACACCTTCTACAACGAGCTGCGCGTGGCCCCGGAGGAGCACCCAGTGCTGCTGACCGAGGCCCCCTGAACCCCAAGGCCAACAGAGAGAAGATGACTCAGGTGAGGCTCGGCCGACGCCCGTGCTCCTCCCGTCCTTTCCCCAGTCATTTTCTGCCCGGCTTGATTTCTGACATTAG
+
AAAAAFFD1C>FGGFGGGGGGGGHBGHHCGFFFHHHHGHHHGHHHFHHFHFHEGEGGHGBGGHGHFHGGHHHHGFGFGGHHHHGHHFFEEEEEEFGEE>EE@CGEECC@CGGHHGHGFF??GFGGBGFHHCGGGCGCCCGEFGCHGGFCCCCCACFGHGFFCCFFFGGGGGGEFG0:CFAE.:AAFF@@?@;@?@@FBAFBFFFFF-ABB/F/;BBF-:99BFF//:BBFEB=@--@?9/9/;B/:FFFF/
@M05620:45:000000000-G6HP7:1:1101:23917:12422 1:N:0:107
CATCCTGACCCTGAAGTACCCCATTGAGCATGGCATCGTCACCAACTGGGACGACATGGAGAAGATCTGGCACCACACCTTCTACAACGAGCTGCGCGTGGCCCCGGAGGAGCACCCAGTGCTGCTGACCGAGGCCCCCTGAACCCCAAGGCCAACAGAGAGAAGATGACTCAGGTGAGGCTCGGCCGACGCCCGTGCTCCTCCCGTCCTTTCCCCAGTCATTTTCTGCCCGGCTTGATTTCTGACATTAG
+
CBCCCFFFFFFFGGGGGGGGGGGHHHHHHHHHHGHHHGHHHGGHHGHHHHHHGGGGGHHHHHHHHHHHHHHHHGHHHGGHHHHHHHHGGGGGGHEGGGGGGGHHGGGGGGGGHHHHGGHGHHHHHHHGHHGGGGGGGGGGGHHHHGGGGEGHHHHGGHHGGGGGGGGGFFFGGGG0;CFGGEGGGFFFFFFCFFCBDDAFF0FFFDADF.FFFFFFFABFBFFFFFF0BFE.=@-@>ABFFFFFBF0FFF9
@M05620:45:000000000-G6HP7:1:1101:3605:12441 1:N:0:107
ATCTCTATCTCCTAAAAACCTGTTTAGATTTGGAGATAGACCTTCAGGTTTTTCATCATTTTCTGCATGAATTATACATTGACCACGTTCCAGCGTGGTCAGTTTGCAGCATTCTGTTATTTTGTTTGACAGAGTGTCTTGTTGAGAACATATGTAGGACATGATTTTTTCCTGCAACAGGGAAAATAAAGTATAAGTTTTAAAGATTTATTCTTTAATAAAGGATCTCAAAGCCAGCTTTAGAAAAAGGA
+
CCCCCFFFFFFFGGGGGGGGGGHHHHHHHHHHHHHHHHHHHHHHHHHHHHHGGHHHHHHHIHHHHHHHHHHHHHHHHHHHHHHHHHGHHHHHHHGGGGHHHHHHHHHHHHHHHHHHHHHHHHHHHHHHHHHHHHHHHHHHHHHHHHHHHHHHHHHHHHHHHHHHHHHHHGHHHHGHHHHHHGGHHHHHHHHHHHHHHHHHHHGHHHHHHHHHHHHHHHHHHHHHHHHHHHHHHFHHHGHHHHHEGHHHGGH
@M05620:45:000000000-G6HP7:1:1101:12548:12441 1:N:0:107
CATCCTGACCCTGAAGTACCCCATTGAGCATGGCATCGTCACCAACTGGGACGACATGGAGAAGATCTGGCACCACACCTTCTACAACGAGCTGCGCGTGGCCCCGGAGGAGCACCCAGTGCTGCTGACCGAGGCCCCCCTGAACCCCAAGGCCAACAGAGAGAAGATGACTCAGGTGAGGCTCGGCCGACGCCCGTGCTCCTCCCGTCCTTTCCCCAGTCATTTTCTGCCCGGCTTGATTTCTGACATTA
+
CCCCCFFFFFFFGGGGGGGGGGGHHHHHHHHHHHHHHGHHHGHHHGHHHHHHGGGGGHHGHGHHHHHHHHHHHGHHHGGHHHHHHHHHGGGGGHHGGGEGGGHHGGGGGGGGHHHHGGHHHHHHHHHHHHGGGGGGGGGGGGHHHHGGGGHGHHGGGGGGGGGGGGGGGGGGGGGGGGGGGGGGFFFFFFFFFFFFDFFFFFFFFFFFFFFFFFFFFFFFFFFFFFFFFFFFFFFFFFFFFFFFFBFFFF0
@M05620:45:000000000-G6HP7:1:1101:3615:12457 1:N:0:107
ATCTCTATCTCCTAAAAACCTGTTTAGATTTGGAGATAGACCTTCAGGTTTTTCATCATTTTCTGCATGAATTATACATTGACCACGTTCCAGCGTGGTCAGTTTGCAGCATTCTGTTATTTTGTTTGACAGAGTGTCTTGTTGAGAACATATGTAGGACATGATTTTTTCCTGCAACAGGGAAAATAAAGTATAAGTTTTAAAGATTTATTCTTTAATAAAGGATCTCAAAGCCAGCTTTAGAAAAAGTA
+
[truncated: 8,480,190 more chars]
