# Supplementary material for: Fast but not furious: a streamlined selection method for genome-edited cells
Source: Life Sci Alliance. 2021 Apr 26;4(6):e202101051. doi: 10.26508/lsa.202101051 (PMC8127327; doi:10.26508/lsa.202101051)
Supplement: Supplementary file 1 [file LSA-2021-01051_Supplemental_Data_1.zip › SANGER and Deep Sequencing/AFP/108_S108_L001_R1_001.fastq]

@M05620:45:000000000-G6HP7:1:1101:17851:2044 1:N:0:108
CATCCTGACCCTGAAGTACCCCATTGAGCATGGCATCGTCACCAACTGGGACGACATGGAGAAGATCTGGCACCACACCTTCTACAACGAGCTGCGCGTGGCCCCGGAGGAGCACCCAGTGCTGCTGACCGAGGCCCCCCTGAACCCCAAGGCCAACAGAGAGAAGATGACTCAGGTGAGGCTCGGCCGACGCCCGTGCTCCTCCCGTCCTTTCCCCAGTCATTTTCTGCCCGGCTTGATTTCTGACATTT
+
A1>>1BB1BF1FCGCGGFGGGGCHHFAEAGHHGHHHHGHHCEHDAEHHFHAGEEGGCGC1FGHF1DG21FHHHFGGFGGHFHGFGHHHECEGECCEEEEGCECEEEC/<BFGHHHEGFC?F1GHGFHFFG@CGCCGC@CCGEFHHHGG?ECCEEEGEEGGGBG.CFBFB009;:CFFFG.AEGF@@?A?-@-;>@@@BFA/BFFFE9;BFFFFBBBB-AFFFBFBFB9BBFE---9@@F/BFFFBB9FBB/
@M05620:45:000000000-G6HP7:1:1101:15791:2050 1:N:0:108
AGATTACTGCAACAGTTCCCCCTGGACCTGGAAAAGTTTCTTGCCTGGCTTACAGAAGCTGAAACAACTGCCAATGTCCTACAGGATGCTACCCGTAAGGAAAGGCTCCTAGAAGACTCCAAGGGAGTAAAAGAGCTGATGAAACAATGGCAAGTAAGTCAGGCATTTCCGCTTTAGCACTCTTGTGGATCCAATTGAACAATTCTCAGCATTTGTACTTGTAACTGACAAGCCAGGGACAAAACAAAGAC
+
BBABBFFFDFFFGGGGGGGGGGGGAGHHHFHHHHHHFGHHHHHHHHHHHHH3FHFHHHHHHHHHHHHHHHHHHHHHHHHHHHHHCFHHHHHHHHGFEEHHHHBGEFHHGHHHHHHHHHHHF3BFF/EEHFHHHGHHHHGHHFGHHHHHGHHGHGHHHHGHHHHHHHHHHHGGGGGHGHHHHHHHHGHGHHHHHHHHHHHFHHHHHHHHHHHHHHHHHHHHHHHHHHHGHHHGGGGFFGGGGFBFGGGGGGF
@M05620:45:000000000-G6HP7:1:1101:19295:2051 1:N:0:108
AGATTACTGCAACAGTTCCCCCTGGACCTGGAAAAGTTTCTTGCCTGGCTTACAGAAGCTGAAACAACTGCCAATGTCCTACAGGATGCTACCCGTAAGGAAAGGCTCCTAGAAGACTCCAAGGGAGTAAAAGAGCTGATGAAACAATGGCAAGTAAGTCAGGCATTTCCGCTTTAGCACTCTTGTGGATCCAATTGAACAATTCTCAGCATTTGTACTTGTAACTGACAAGCCAGGGACAAAACAAAGAT
+
3AAABB4FFFFFGGGFGGGGGGGFHGFHHHHFHHBFGFGFHHFHHHHHHHHHHHHFFHHHHGHHHHHHHHHHHFHHHHHHHGFFFGHHHHHHHHGGGGHHHHHGHHHAFFFHHHHGFHFHHHHFFEEFHGFHHGHHHHEHHHHGDCGGHFGFGGHEHEHFGH<FFHHHHHGGDGGGFGBGHHHHHHG.FCHFFFHGHGFGHGGGFHHFHHFHHHHHHCGHFGGGHHFGEGCACEBFEDEEAFFFAEGGGGG
@M05620:45:000000000-G6HP7:1:1101:17842:2058 1:N:0:108
CATCCTGACCCTGAAGTACCCCATTGAGCATGGCATCGTCACCAACTGGGACGACATGGAGAAGATCTGGCACCACACCTTCTACAACGAGCTGCGCGTGGCCCCGGAGGAGCACCCAGTGCTGCTGACCGAGGCCCCCCTGAACCCCAAGGCCAACAGAGAGAAGATGACTCAGGTGAGGCTCGGCCGACGCCCGTGCTCCTCCCGTCCTTTCCCCAGTCATTTTCTGCCCGGCTTGATTTCTGACATTA
+
CABCBFFFFFFFGGGGGGGGGGGHHHHHHHHHHHHHHGHHHGHHHGHHHGHHGGGGGHGHHHHHHHHHGHHHHGHHHGGHHHHHHHHHGGGGGHHGGGGGGGHHGGGGGGGGHHHHGGHHHHHHHHHHHHGGGGGGGFGGGGGHHHGGGGHGHHGGGGGGGGGGGGGGGGGGGGGGGGGGGGGGFFFFFFFFFFFF9ADFFFFFFFFEDFAFFFFFFFFFFFFFFFFFFFFFFFFFAFFFFFFFFFFFFF/
@M05620:45:000000000-G6HP7:1:1101:19291:2068 1:N:0:108
AGATTACTGCAACAGTTCCCCCTGGACCTGGAAAAGTTTCTTGCCTGGCTTACAGAAGCTGAAACAACTGCCAATGTCCTACAGGATGCTACCCGTAAGGAAAGGCTCCTAGAAGACTCCAAGGGAGTAAAAGAGCTGATGAAACAATGGCAAGTAAGTCAGGCATTTCCGCTTTAGCACTCTTGTGGATCCAATTGAACAATTCTCAGCATTTGTACTTGTAACTGACAAGCCAGGGACAAAACAAAGAT
+
ABAABFFFFFFFGGGGGGGGGGGGHHHHHHHHHHHHHHHHHHHHHHHHHHHHHHHHGHHHHHHHHHHHHHHHHHHHHHHHHHHHHHHHHHHHHHGGGGHHHHHHHHHHGHHHHHHGHHHHHHHGGGGGHHHHHGHHHHHHHHHHHHHHHHHHHGHHHHHHHHHHHHHHHHGGGGGGHHHHHHHHHHHGHHHHHHHHHHHGHHHHHHHHHHHHHHHHHHHHHHHGHHHHGHHHHGGGGGGGGGGGGGGGGGG
@M05620:45:000000000-G6HP7:1:1101:19293:2088 1:N:0:108
AGATTACTGCAACAGTTCCCCCTGGACCTGGAAAAGTTTCTTGCCTGGCTTACAGAAGCTGAAACAACTGCCAATGTCCTACAGGATGCTACCCGTAAGGAAAGGCTCCTAGAAGACTCCAAGGGAGTAAAAGAGCTGATGAAACAATGGCAAGTAAGTCAGGCATTTCCGCTTTAGCACTCTTGTGGATCCAATTGAACAATTCTCAGCATTTGTACTTGTAACTGACAAGCCAGGGACAAAACAAAGAT
+
AAAAABF3BBDDFF1BBGGGEEECFCGFFC00FFHFADGEGHHHHGGGFEFGHHHDGGFFHHBGHHHHHGGHHHFABFEFHFHEE0FCGHHGCEE/>E0FHH0B>FGGFFFFGHFHHGHHHFFG//??CDFBECCCGHBGHFFFFGHFH1FFHE1FHFHFGD<FFHHGFFFCCGF<GHHHHHFHHHHCGCGHH0<=DBDHHGHHHHGH</GHGHCHGHHHCG0CCGHHCCCCCF/.;A..EGFAFGGG9BF
@M05620:45:000000000-G6HP7:1:1101:15016:2101 1:N:0:108
CATCCTGACCCTGAAGTACCCCATTGAGCATGGCATCGTCACCAACTGGGACGACATGGAGAAGATCTGGCACCACACCTTCTACAACGAGCTGCGCGTGGCCCCGGAGGAGCACCCAGTGCTGCTGACCGAGGCCCCCCTGAACCCCAAGGCCAACAGAGAGAAGATGACTCAGGTGAGGCTCGGCCGACGCCCGTGCTCCTCCCGTCCTTTCCCCAGTCATTTTCTGCCCGGCTTGATTTCTGACATTT
+
AAABBFFFFFFFGGGGGGGGGGGHHHGHHHHHHHHHHGHHHGHHHGHHHHHHGGGGGHHHHHHHHHHHHGHHHGHHHGGHHHHHHHHHGGGGGHHGGGGGGGHHGGGGGGGGHHHHGGHHHHHHHHHHGHGGGGGGGGFGGGHHHHGGGGHGHHGEFGGGGGGGGGGGGGGGGGGGGGGGGGGFFFEDF-@DCFFFDFFFFFFFFFFFFD9FFFFFFFDFFFFFFFFFFBFF?FA@D;AFFFFFF/9;BB/
@M05620:45:000000000-G6HP7:1:1101:15005:2119 1:N:0:108
CATCCTGACCCTGAAGTACCCCATTGAGCATGGCATCGTCACCAACTGGGACGACATGGAGAAGATCTGGCACCACACCTTCTACAACGAGCTGCGCGTGGCCCCGGAGGAGCACCCAGTGCTGCTGACCGAGGCCCCCCTGAACCCCAAGGCCAACAGAGAGAAGATGACTCAGGTGAGGCTCGGCCGACGCCCGTGCTCCTCCCGTCCTTTCCCCAGTCATTTTCTGCCCGGCTTGATTTCTGACATTT
+
CCCCCFFFFFFFGGGGGGGGGGGHHHHHHHHHHHHHHGHHHGHHHGHHHHHHGGGGGHHHHHHHHHHHHHHHHGHHHGGHHHHHHHHHGGGGGHHGGGGGGGHHGGGGGGGGHHHHGGHGHHHHHHHHHHGGGGGGGGGGGGHHHHGGGGHGHHGGGGGGGGGGGGGGGGGGGGGGGGGGGGGGFFFFFFFFFFFFBFFFFFFFFFFEFFFFFFFFFFFFFFFFFFFFFFFFFFFFFF.FFFFFFEFFFF0
@M05620:45:000000000-G6HP7:1:1101:10791:2229 1:N:0:108
AGATTACTGCAACAGTTCCCCCTGGACCTGGAAAAGTTTCTTGCCTGGCTTACAGAAGCTGAAACAACTGCCAATGTCCTCAGGATGCTACCCGTAAGGAAAGGCTCCTAGAAGACTCCAAGGGAGTAAAAGAGCTGATGAAACAATGGCAAGTAAGTCAGGCATTTCCGCTTTAGCACTCTTGTGGATCCAATTGAACAATTCTCAGCATTTGTACTTGTAACTGACAAGCCAGGGACAAAACAAAGATC
+
3AABABFFFFFDFGGFGGGGGGGFGHHHHHHHFGGHBGGHHHHHHHHHHHHFHHGHFGHHHHFHHFFHHHFHHHHHHHHHHHFHGHHHHHHHHGEEFHHFHHHGHHFGHHHHHHHGHHHHHHGGHGGHHHHHGHHHHHHHHHHHHHHHGFHHGHHHHHHHHHHHHHHHHGGGGGHHHHHHHHHHHHGHHHHHHHHHHHGHHHHHHHHHHGHHHHHHFGGHCHHHHHHHHHHHGGGGGGGGGGGGGGFFGGG
@M05620:45:000000000-G6HP7:1:1101:18129:2236 1:N:0:108
TACCTGTACTGGGGAAGCGTGTAGCAATCGCCATTCCTACCCTAAAGATCGGAAGAGCACACGTCTGAACTCCAGTCACCGGCTATGATCTCGTATGCCGTCTTCTGCTTGAAAAAAAAAATATCTGAAGATATTGTGCCTCTGAGAACATGAGTAGGTCATAATTTTATGCGGCCACAACTATAATAAAATATAAGTCACAATTTTTTTTTATTTAACATATGATCACAACCCTTGCTATCCTAAAAGGC
+
ABBBBFFFFFFFGGGGGGCFGGGHHHHHHGGGGDHHGHHHHHHHHHHHHGHGGGGFHHHHHHGHHGEHHHHHHHHFHHHHFGGGGHHBFGEGHFFHHHEF?EHGHHGHFFGHHHGFGGG//02222>21111?<F1@?11111?1111>011111111<=><0000=000<0<@---.;.:/:0000<00009;0900900000;0C0;--9./:BF////99///9///;..;./9;F/////9/;//..
@M05620:45:000000000-G6HP7:1:1101:10731:2412 1:N:0:108
CCCCCCAAAGGTGCCTGCTGGAGGGTGTTAAAGATCGGAAGAGCACACGTCTGAACTCCAGTCACCGGCTATGATCTCGTATGCCGTCTTCTGCTTGAAAAAAAAAAAACATACAAGTACTTTTGATTACAGATTTTCTTGTTTAAAACAAATGTAGGACAGTAGTTTTTCCTTCAACATAGCAAATCACGTATAAGTCTTAACTTTTAAATCTTGACTAAATTATCTCACATCCAGCTTTAATAAAATAA
+
ABBBBBBBFBFDFGGGGGGBGFGEEAFAEGFGHHHHHGGGGAGGHGFHEHHHGBBGHHHFHHHEHHE?GGGHGFHBFFGGGHHHHGGGGEHBGGGGGGEDGFEECC<<//?111111?F111111.<1>111>111<11>100/00=<<...0=0==<0CC.;;0:000:/:0:0000:/00/;0:0009.:90/0000;000900000900;0C000;B////9/;/;////9/9///////////9///
@M05620:45:000000000-G6HP7:1:1101:21264:2559 1:N:0:108
CATCCTGACCCTGAAGTACCCCATTGAGCATGGCATCGTCACCAACTGGGACGACATGGAGAAGATCTGGCACCACACCTTCTACAACGAGCTGCGCGTGGCCCCGGAGGAGCACCCAGTGCTGCTGACCGAGGCCCCCCTGAACCCCAAGGCCAACAGAGAGAAGATGACTCAGGTGAGGCTCGGCCGACGCCCGTGCTCCTCCCGTCCTTTCCCCAGTCATTTTCTGCCCGGCTTGATTTCTGACATTT
+
DCDDDFFFFFFFGGGGGGGGGGGHHHHHHHHHHHHHHGHHHGHHHGHHHHHHGGGGGHHHHHGHGHHHHHHHHGHHHGGHHHHHHHHHGGGGGHHGGGGGGGHHGGGGGGGGHHHHGGHHHHHHHHHHHHGGGGGGGGGGGGGHHHGGGGHGHHGGGGGGGGGGGGFGGGGGGGGGHGGGGGGGFFFFFAFFFFFF@DFFFFFFFFFFFFFFFFFFFFFFFFFFFFFFFFFFFFFFFFAFFFFFFBFFFF0
@M05620:45:000000000-G6HP7:1:1101:20194:2564 1:N:0:108
TACCTGTACTGGGGAAGCGTGTAGCAATCGCCATTCCTACCCTAAAGATCGGAAGAGCACACGTCTGAACTCCAGTCACCGGCTATGATCTCGTATGCCGTCTTCTGCTTGAAAAAAAAAAAAAAAAAAGACGAGAAAACAAAATGCGGCATAAGATAGACGAAAAAAAAGGTAACCCTAGCAATTAATGTACAGCAACAAACCAATACACAACTGCTCGCATATGTAACCTTGTGTTAGCTACACAGACT
+
BBBBBFFFFFFFGGGGGGEEEEFHHHHHHGGFGGHHHHHGFHHGHHHGHHHGGGGHHGGHGHGGGHGHGHHHHHHGHHHHGGGGFHHFHEHGHFEHHGHGFGHGHGHHHHFHHHHGGGGDG>>/--<--../.--:.///....000.---;000000000.9-.-.-;9..9//9/....///;//9/9//////..........//////..//://.--..//////////;/.////////./././
@M05620:45:000000000-G6HP7:1:1101:21262:2577 1:N:0:108
CATCCTGACCCTGAAGTACCCCATTGAGCATGGCATCGTCACCAACTGGGACGACATGGAGAAGATCTGGCACCACACCTTCTACAACGAGCTGCGCGTGGCCCCGGAGGAGCACCCAGTGCTGCTGACCGAGGCCCCCCTGAACCCCAAGGCCAACAGAGAGAAGATGACTCAGGTGAGGCTCGGCCGACGCCCGTGCTCCTCCCGTCCTTTCCCCAGTCATTTTCTGCCCGGCTTGATTTCTGACATTA
+
AABBBFFFFFFFGGGGGFGGGGGHHHHHHHHHHHHHHGHHHGHHHGHHHHHHGGGGGHGHHHHGHHHHHHHHHGHHHGGHHHHHHHHHGGGGGHHGGGGGGGHHGGGGGGGGHHHHGGHHHHHHHHGHHHGGGGGGGFGGGGHHHHGGGGGEGHGGGGGGGGGGGGGGGGGGGGGGFGGGGGGGFFFFFFFFFFFA;;DFFFFFFFFFDFDFFFFFFFFFFFFFFFFFFFFF?DFFBAFFFFFF/;FFFF/
@M05620:45:000000000-G6HP7:1:1101:11881:2598 1:N:0:108
TACCTGTACTGGGGAAGCCATTCCACCCTAAAGATCGGAAGAGCACACGTCTGAACTCCAGTCACCGGCTATGATCTCGTATGCCGTCTTCTGCTTGAAAAAAAAAAAGAGCGACCACAGCTCTCGGAGGTTATTTTGCATCGGTGAGCCAGACAGAATGATCCGATGAGGGGTGCGAAACTATTTGAGGAAAGGAAGCACCTTTTTATTAAATTTACCTTTTAGCAATCGCCCTTCCTACCCTAAAGATC
+
BBBBBFFFFFFFGGGGGGGCGGBEGF4AA444BA3AGGEDE2FACEGHGFGGFHEEGGFF3D3FAF1AE??F@G5GF5F?1B?BFEG/??G4G4DDHH33GH@//>BD?F?C/BCGGHHHHHHHHGGGGGAG1GHHHHEBGFG?CF.C<<G.GGFB/CHCCCFFFDDGGFFEGE?EAA?--B0CCBFFF.;.FA.9B.;BFFFBFFFEFFFFFFFFFFFFFBFF/BB/BB.AD.;;9BFFF.;BF.;/:BB
@M05620:45:000000000-G6HP7:1:1101:13076:2620 1:N:0:108
CATCCTGACCTGAAGTACCCGGCTTGATTTCTGACATTAGATCGGAAGAGCACACGTCTGAACTCCAGTCACCGGCTATGATATCGTATGCCGTCTTCTGCTTGAAAAAAAAAACCACAGCACTCGGAGGTTATTTTGCATCGGTGAGCCAGACAGAATGATCCGATGAGGCTTGCGAAACTATTTGAGGAAACGAAGCACCTTCTTATTAAATTTACCTTTTAGCAATCCCCATTCCTACCCTAAAGATC
+
AAAA1FFDFFFFGGF3EGGGGGGEEEHHFGH2FHGFHHFHGHFHGGFEAGHHHHHGFGHGGGGDFEFCFGGHHEEGGAHEDG2BGFHA0>GFGE/CFHHHHFHFAGHH0></>C/???G0F0@CGF//<<<CFDHBGGF11>..>.>.CH/.<<//<<D00:CHF.AA00:../:;--9-909;FGFBAB099/...9:BFFFF/;/;/;FB/F/FFFFBBBBFB/:/BB-/A-9/99/;FAF/-99:9/9
@M05620:45:000000000-G6HP7:1:1101:12164:2628 1:N:0:108
AGATTACTGCAACAGTTCCCCCTGGACCTGGAAAAGTTTCTTGCCTGGCTTACAGAAGCTGAAACAACTGCCAATGTCCTACAGGATGCTACCCGTAAGGAAAGGCTCCTAGAAGACTCCAAGGGAGTAAAAGAGCTGATGAAACAATGGCAAGTAAGTCAGGCATTTCCGCTTTAGCACTCTTGTGGATCCAATTGAACAATTCTCAGCATTTGTACTTGTAACTGACAAGCCAGGGACAAAACAAAGAT
+
BBACCFFFFFFFGGGGGGGGGGGGHHHHHHHHHHHHHHHHHHHHHHHHHHHFHHHHHHHHHGHHHGGHHHHHHHHHHHHHHHHHHHHHHHHHHHGFGGHHGHHHHHHHGHHHHHHHHHHHHHHGGHGGHHHHHGHHHHGHHHHHHHHHHHHHHGHHHHHHHHHHHHHHHHGGGGGHHHHHHHHHHHHGHHHHGFHHHHHHHHHHHHHHHHHHHHHHHHHHHHHHHHHHGHGFHGGGGGGGGGFGGGGGGGG
@M05620:45:000000000-G6HP7:1:1101:12190:2634 1:N:0:108
AGATTACTGCAACAGTTCCCCCTGGACCTGGAAAAGTTTCTTGCCTGGCTTACAGAAGCTGAAACAACTGCCAATGTCCTACAGGATGCTACCCGTAAGGAAAGGCTCCTAGAAGACTCCAAGGGAGTAAAAGAGCTGATGAAACAATGGCAAGTAAGTCAGGCATTTCCGCTTTAGCACTCTTGTGGATCCAATTGAACAATTCTCAGCATTTGTACTTGTAACTGACAAGCCAGGGACAAAACAAAGAT
+
BCCCBFFFFFFFGGGGGGGGGGGGHHHHHHHHHHCHGHHHHHHHHHHHHHHHHHHHHHHHHHHGHHHHHHHHHHHHHHHHHHHHHGHHHHHHHHGGGGHHHHHHHHHHGHHHHHHHHHHHGHHGGHGGHGHHHGHHHHDGHHHHGHHHHHHHHGHHHHHHHHHHHHHHHHGGGGGHHHGHHHHHHGHGHHHHGHHHHHHGHHHHHHHHGHHHHHHHHFHHHHHHHHHHGFGHHGFGGGGGGGGFGGGGFGF
@M05620:45:000000000-G6HP7:1:1101:12169:2649 1:N:0:108
AGATTACTGCAACAGTTCCCCCTGGACCTGGAAAAGTTTCTTGCCTGGCTTACAGAAGCTGAAACAACTGCCAATGTCCTACAGGATGCTACCCGTAAGGAAAGGCTCCTAGAAGACTCCAAGGGAGTAAAAGAGCTGATGAAACAATGGCAAGTAAGTCAGGCATTTCCGCTTTAGCACTCTTGTGGATCCAATTGAACAATTCTCAGCATTTGTACTTGTAACTGACAAGCCAGGGACAAAACAAAGAT
+
CCCCCFFFFFFFGGGGGGGGGGGGHHHHHHHHHGHHGHHHHHHHHHHHHHHHHHHHHHHHHHHHHHHHHHHHHHHHHHHHHHHHHHHHHHHHHHGGGGHHHHHHHHHHGHHHHHHHHHHHHHHGGHGGHHHHHGHHHHHHHHHHHHHHHHHHHGHHHHHHHHHHHHHHHHGGGGGHHHHHHHHHHGHGHHHHHFHHHGHHHHHHHHHHHHHHHHHHHGHHHHHHHHHHGHHHHGGGGGGGGGGGGGGGGGG
@M05620:45:000000000-G6HP7:1:1101:11373:2652 1:N:0:108
CATCCTGACCCTGAAGTACCCCGGCTTGATTTCTGACATTAGATCGGAAGAGCACACGTCTGAACTCCAGTCACCGGCTATGATCTCGTATGCCGTCTTCTGCTTGAAAAAAAAAAAAAAAAAAAAGATTTATGAAGACCTGAGCACGAAGTATAATGATGATAATATACTGAGAAGAAAGTTAGGTATACGACTAAGCACCGACCAAACAATATTATTTAGAGCTATGTAACCACGATATCAGAAAGAGA
+
CCCCCFFFFFFFGGGGGGGGGGFGGGGGHHHHHHHHHHHHHHHHHGGGGGHHHHHHHGHHHGHGGHHHHGHHGHHEGEGGHHFGBFHFFEHHHHFEEHGGGGFHHHHHEGHGGCG<>>/<->----..0000000000//0//;00.-....00000009000;000900;00000/0//00900/00900..9.-00/0/.---9-.....00000000000000000000000.:-..-0000000///
@M05620:45:000000000-G6HP7:1:1101:11387:2670 1:N:0:108
CATCCTGACCCTGAAGTACCCCGGCTTGATTTCTGACATTAGATCGGAAGAGCACACGTCTGAACTCCAGTCACCGGCTATGATCTCGTATGCCGTCTTCTGCTTGAAAAAAAAAAAAATACAGAGGATCTATGCGCCCCTGAATGCGAAATACAAAAAAAAGAAGATACATCAAATTATGCACGACCGATAACGTGATCATTCACGACAGTTTTCTAGTAATAGTTAGTAAGGCATGCATTATGAGAAGA
+
CCCCCFFFFFFFGGGGGGGGGGGEGGGGHHHHHHHHHHHHHGHHHHGGGGHHHHHHHGHHHGHHHHHHHHHHHHHGGGGGHHHHGGHHGGHHHHGGGHGHHHHHHHHHHHHGGGG>>>/0<11110.00011111..<--../0000..--.00000:.9--;..//00009000000000000..9--9-9.9./..////////..---9/;////////://///;://///././/9/;///////9
@M05620:45:000000000-G6HP7:1:1101:13093:2726 1:N:0:108
CATCCTGACCCTGAAGTACCCCGGCTTGATTTCTGACATTAGATCGGAAGAGCACACGTCTGAACTCCAGTCACCGGCTATGATCTCGTATGCCGTCTTCTGCTTGAAAAAAAAAAAAAAAAAAGGAATAAGATAGGTATACGTTGTTATGAACACGGATATGGAAAGAGAGAGAGAGAGGAAGTGAATTGATAAGAAATGGTAATAGTGGGAGTGAAGAGACATGAATGAAGGAACAAGATGTATGAGGG
+
CBBCCFFFFFFFGGGGGFGGGGGGGGGGHHHHHHHHHHHHHHHHHHGGGGGHHHHHHGHHHGHHHHHHHHHHFHHGGGGGHHGH4FGHGDHHHHGFGHGHHHHHHHHFGGHEGCG@////<---..//00000000/;0000.:/...0<0;000/.-9..900000.///..9..........///////////////;//////////......////..../////;////./...../////////9
@M05620:45:000000000-G6HP7:1:1101:13848:3012 1:N:0:108
CATCCTGACCCTGAAGTACCCCATTGAGCATGGCATCGTCACCAACTGGGACGACATGGAGAAGATCTGGCACCACACCTTCTACAACGAGCTGCGCGTGGCCCCGGAGGAGCACCCAGTGCTGCTGACCGAGGCCCCCCTGAACCCCAAGGCCAACAGAGAGAAGATGACTCAGGTGAGGCTCGGCCGACGCCCGTGCTCCTCCCGTCCTTTCCCCAGTCATTTTCTGCCCGGCTTGATTTCTGACATTA
+
CCCDDFFFFFFFGGGGGGGGGGGHHHHHHHHHHHHHHGHHHGHHHGHHHHHHGGGGGHHHHHHHHHHHHHHHHGHHHGGHHHHHHHHHGGGGGHHGGGGGGGHHGGGGGGGGHHHHGGHHHHHHHHHHHHGGGGGGGGGGGGHHHHGGGGHGHHGGGGGGGGGGGGGGGGGGGGGGGGGGGGGGFFFFFFFFFFFA@DFFFFFFFFFFFFFFFFFFFFFFFFFFHFFFFFFFFFFFFFFFFFFFFBFFFF0
@M05620:45:000000000-G6HP7:1:1101:22288:3014 1:N:0:108
CATCCTGACCCTGAAGTACCCGGCTTGATTTCTGACATTAGATCGGAAGAGCACACGTCTGAACTCCAGTCACCGGCTATGATCTCGTATGCCGTCTTCTGCTTGAAAAAAAAAAAAAAACAAACAAAAAAAAAAGAAAAGATAAAAGAAAGAATAAGAAGGAATAAAAGGGGAAAGAGAAACACTATAAGAAACAAAGTGAATATATAAGATCTGATGCAGTTGCAGAAAATAAATGTAATGTCAACCAA
+
CCCCCFFFFFFFGGGGGGGGGGGGGGGHHHHHHHGHHHHHHHHHHGGGGHHHHHHHGHHHGHHHHHHHHHHHHHFGGGGHHGHEGHHFGHHHHGFGHGHHHHHHHHHHHHGGGGG/<//-...0.0.00.-----...///.000000..:0/.90000;/../000000..-....///00//.0/0000;0///../000090000000000000000000900000/0/0000000000000000...
@M05620:45:000000000-G6HP7:1:1101:13844:3030 1:N:0:108
CATCCTGACCCTGAAGTACCCCATTGAGCATGGCATCGTCACCAACTGGGACGACATGGAGAAGATCTGGCACCACACCTTCTACAACGAGCTGCGCGTGGCCCCGGAGGAGCACCCAGTGCTGCTGACCGAGGCCCCCCTGAACCCCAAGGCCAACAGAGAGAAGATGACTCAGGTGAGGCTCGGCCGACGCCCGTGCTCCTCCCGTCCTTTCCCCAGTCATTTTCTGCCCGGCTTGATTTCTGACATTA
+
AABCCFFFFFFFGGGGGGGGGGGHHHHHHHHHHHHHHGHHHGHHHGHHHHHHGGGGGGHHHHHHHHHGHHHHHGHHHGGHHHHHHHHHGGGGGHHGGGEEGGHHGGGGGGGGHGHHGGHGHHHHHHFHHHGGCDGGGGGGFGHHHHGGGGHGHHGGGFFGGGGGGFGFGGGGGGGGGGGGGGEGFFEFFFFF-@FB9ADFFFFFFFFFFFFFFFFFFF.BFFFFFFFFBFFFFFCCFF?FFFFB9/FFFF/
@M05620:45:000000000-G6HP7:1:1101:22284:3033 1:N:0:108
CATCCTGACCCTGAAGTACCCGGCTTGATTTCTGACATTAGATCGGAAGAGCACACGTCTGAACTCCAGTCACCGGCTATGATCTCGTATGCCGTCTTCTGCTTGAAAAAAAAAAAAAATTTAGAGTGACAGAGTGTCAAGTTGAGAAAAACAGTAGGAAATGATTATTTGATTCAAAAGTAAAAATACAGAATAAGTTATAAAAAGGTATCCACTAATACAAAATCACAAGCAGAGCTAAAATAAAAGTA
+
>AAAAF1DFFFFGFG1BBGGGGAFEEGBFGHHH2GHHHHHAGHHH?E/BF0FGHHGEBFGEBGHFHHHH2FGHHEEEGGHHGGGDFGFGHEGG>EEHGHHBGHHBGHGHGGGG/C///<011<<1><111<10011<>111<<<0/<0</.../0000;0/00;;:00;000;000;;0/000009.00000/0;09;00000000..9900;0/0//0/////-/9//9/---/9-9///9///99//;;
@M05620:45:000000000-G6HP7:1:1101:13109:3197 1:N:0:108
CATCCTGACCCTGAAGTACCCCGGCTTGATTTCTGACATTAGATCGGAAGAGCACACGTCTGAACTCCAGTCACCGGCTATGATCTCGTATGCCGTCTTCTGCTTGAAAAAAAAAAAAAACAACTAAAGATATACTCGAGATAAAATGAAATAAAGACATAAAAGAATAAATTAATATATGGATTTACAATGAGTGACGCAGAATATGAAGTGATCATGTAATATCCATAAAATAAACTAGACAGAAATTA
+
CCCCCFFFFFFFGGGGGFGGGGGGGCGGHHHHHHHHHGHHFFGHHHGGGGHHHGHGHGGHHGFHHHHHHHHHFHHGEGGGHHFFHHHHGGHFHHGGGHGHHHHHHHHGDHFGGGGC@////.<.1111111111110.....000000=0<;00000//:00000..;0;0000009000000000000000000009..---/00////9/9//9////////9//////////////:///////////
@M05620:45:000000000-G6HP7:1:1101:13090:3199 1:N:0:108
CATCCTGACCCTGAAGTACCCCGGCTTGATTTCTGACATTAGATCGGAAGAGCACACGTCTGAACTCCAGTCACCGGCTATGATCTCGTATGCCGTCTTCTGCTTGAAAAAAAAAAAAAAAAAACATATGTAGCGGGATGAAAGTAGAAAAAAATAAAGAAAGAAAAGAAAGAAGGAAAGAATAGAGAAATAATGAAGAAAAAATGAAGAACAGACACTAATTTGCAGGGAGAGCAGAGCCTTAGGAGAGA
+
BBABBFFFFFFFGGGGGGGGGGGGGGGGHHHHHHHHHHHHHHHHHHGGGGGHHHHHHGHHHGHHHHHHHHHHHHHGGGGGHHHHEGHHGGHGHHGGGHGHHHHHHHHHDGHGCGG/></<----..000<0000----../000000900/.9-.00000.//:.::/;9///./..//././/////://:////:////..-.//////.9//...////////9/.-.....///././//////...
@M05620:45:000000000-G6HP7:1:1101:8971:3233 1:N:0:108
CATCCTGACCCTGAAGTACCCCGGCTTGATTTCTGACATTAGATCGGAAGAGCACACGTCTGAACTCCAGTCACCGGCTATGATCTCGTATGCCGTCTTCTGCTTGAAGAAAAAAACAGTGCTGCTGACCGAGGCCCCTCTGAACGCCAAGGCCAACAGAGAGAAGATGACTCAGGTGAGGCTCGGCCGACGCCCGTGCTCCTCCCGTCCTTTCTTCAGTCATTTTCTGCCCGGCTTGATTTCTGACATTA
+
AAAAAFFFFFFFGGGGGGGGGGE0000E0DG222A2FAGDG11FGF/AAEGC0FGFAE0AFCH2BGH11FAFFGG>/E@/F12@B2F0?EH02@EEGFGBD1G11F0G11B0BFE//?FF11BDDFB10@//B/?//>/.0F1=B0<>C@G.C..<.<GFE/A./=/CG0FFCGG/<CCFFEAA9?.9---;--;-;9-;/9/;/---9;A/9///;//9/;///;/BF:/-;-=@@;-;FFFBBB/F;B/
@M05620:45:000000000-G6HP7:1:1101:9906:3260 1:N:0:108
TACCTGTACTGGGGAAGCGTGTAGCAATCGCCATTCCTACCCTAAAGATCGGAAGAGCACACGTCTGAACTCCAGTCACCGGCTATGATCTCGTATGCCGTCTTCTGCTTGAAAAAAAAAAAAACATAAATATATCTTTTTAAATCCTCCCAATTAAACTTAACAGCGCATCTTTACGCACCATTATTCTGCGACCTACCAACTCATGTAGTTTCCTAGCCTAGTGCAACCTCCACGGCAATATCACACCC
+
BBBBBFFFFFFFGGCFGGGGGFHHHHHHHGGGGGHHHHHHHHHHHHHHHHHGGGGHHHHHHHGHHHFHHHHHHHHHHHHHGGGGGHHEGBFHHGGHHHHGGGHGHHHHHHHGHHHHGGGCG////.11111>1=>111111.1000<00/./<<000=0<00000:.-;-.-90900...A-.909009000----.//://.9/;///;;////;///:///////9//./9..;.---;;/;/;/:/..
@M05620:45:000000000-G6HP7:1:1101:14971:3363 1:N:0:108
TACCTGTACTGGGGAAGCGTGTAGCAATCGCCATTCCTACCCTAAAGATCGGAAGAGCACACGTCTGAACTCCAGTCACCGGCTATGATCTCGTATGCCGTCTTCTGCTTGAAAAAAAAAACAGCTGACCGAGGCCCCCCTGAACCCCAAGGCCAACAGAGAGAAGATGACTCAGGTGAGGCTCGACAGACGCCCGTGCTCCTCCCGTCATTTCCCCAGTCATTTGCTGCCCGGCTGGATTTCTGACAGTA
+
BBBBBFFFFFFFGGGGGGGEEEHHHHHHHFGGGGGHHHGHHHFHHDGHHHHGGGGHHHHHHGFGHHFFHHHHHHGFGHHHGEFGFFHFF4FGHFGHHHHEEGFFHHHHHHHHFHHFGGCC///<@11DFG/</-<FE@GCCEBCCCC:CD.:C.CGEEBB//;.9/;0;0BBFF999/C.9E..--9.999-----;;9.///;;..9;.;99:B9.9./;FB///B9//:AA-;9-..99/9:////;;9
@M05620:45:000000000-G6HP7:1:1101:21051:3424 1:N:0:108
CATCCTGACCCTGAAGTACCCCATTGAGCATGGCATCGTCACCAACTGGGACGACATGGAGAAGATCTGGCACCACACCTTCTACAACGAGCTGCGCGTGGCCCCGGAGGAGCACCCAGTGCTGCTGACCGAGGCCCCCCTGAACCCCAAGGCCAACAGAGAGAAGATGACTCAGGTGAGGCTCGGCCGACGCCCGTGCTCCTCCCGTCCTTTCCCCAGTCATTTTCTGCCCGGCTTGATTTCTGACATTT
+
>AAABBFFFCFFGGFGGGGGGGGHHGHHHBAF4GHHHFGGHGHHFGHHHEHHGEGGGHHHGHFFHFHGHHHHHGHHHGEHHHHHHGHHGGGGGHHGGGGGGGHHGGGGGGGGHHHHGGHFGGHHHHHHHHGGGGGGGGGGGGHHHHGGGGGGHHEEGGGGGGGGFGGGGGGFFFGGFF9FGGFF?BFF-9@BBBBBBADAFFBFFEFFFBDBFBBFFFDFFFFFFFFFFFFEFB<>>-;;/BFFFFFBBB/
@M05620:45:000000000-G6HP7:1:1101:13102:3428 1:N:0:108
AGATTACTGCAACAGTTCCCCCTGGACCTGGAAAAGTTTCTTGCCTGGCTTACAGAAGCTGAAACAACTGCCAATGTCCTACAGGATGCTACCCGTAAGGAAAGGCTCCTAGAAGACTCCAAGGGAGTAAAAGAGCTGATGAAACAATGGCAAGTAAGTCAGGCATTTCCGCTTTAGCACTCTTGTGGATCCAATTGAACAATTCTCAGCATTTGTACTTGTAACTGACAAGCCAGGGACAAAACAAAGAT
+
BBBBBFFFBDFFFGGBFEGGGGGEHHHHHHHGGHFFHHHHFFHFHFHHHHHHHHHFHFFHHFGFGHHFGFGHFHHFFGFHHHHHFFFHFHGGHHGGGGHHHFGCGFGHFHGFFHHFGHHHGBGGGAE?GHHGHGHFHF2GFFBGDCGFFFFHHGHHFH2GHHHHHHHHHHGGGGGHFHGGHGHDF<FAGFCFGCGDGB<<DGHGF0DDD<<GCGGHHHHFFCGEHHGBGHHFGGGFG?..AABF.CEGGG0
@M05620:45:000000000-G6HP7:1:1101:21069:3437 1:N:0:108
CATCCTGACCCTGAAGTACCCCATTGAGCATGGCATCGTCACCAACTGGGACGACATGGAGAAGATCTGGCACCACACCTTCTACAACGAGCTGCGCGTGGCCCCGGAGGAGCACCCAGTGCTGCTGACCGAGGCCCCCCTGAACCCCAAGGCCAACAGAGAGAAGATGACTCAGGTGAGGCTCGGCCGACGCCCGTGCTCCTCCCGTCCTTTCCCCAGTCATTTTCTGCCCGGCTTGATTTCTGACATTA
+
AAAAAFFFFFFFGGGGGGGGGG?0FA1A11F100FFH0GG0EAB/ABCGE0F//AEAG01BGHF11F2GBGHHGA>GE/FGGHGFFG1E/EE/GCE//>/>EEC<E@CCCGCHHHHGGHFFHHHHHHHHHGGGGCEGGGCGGHHHHGGGGHGHHGGGGGGGGGGGGGGGGGGGFGGGGGGGGGG@@FF<?@@@@@@@ABABFFFFFFFFFFFFFFFFFFFFFFFFFFFFEFFF=-9@;-;BBFFBBBFFF/
@M05620:45:000000000-G6HP7:1:1101:16116:3518 1:N:0:108
CATCCTGACCCTGAAGTACCCCGGCTTGATTTCTGACATTAGATCGGAAGAGCACACGTCTGAAATCCAGTCACCGGCTATGATCTCGTATGCCGTCTTCTGCTTGAAAAAAAAACACAGCTCTCGGAGGTTATTTTGCATCGGTGAGCCAGACATAATGATCCGATGAGGGGTGCGAAACTATTTGAGGAAAGGACGCACCTTTTTATTAACTTTACCTTTTAGCAATCGCCATTCCTACCCTAAAGATC
+
1A>AAFDFF1CFGGGFGFF3AAF0EFAA01AAG2D21EGHHHFGGGEAAEHHFHHFFEGHFF1GHDHHBDFGGGHAECE/@BGFGHF0//>FDDE>@0FD>GBG1BGHEGA//B//?@C0GHGHH?FCGGEGGHGHG1F1<GC?<.<0>G<..CG0=GH<0GGG.CCCC0C.@AAB-9-@AGGG0BBF?/9/;..=.;>-?-FFFFFEFFB//:BFFFFFFFFB/;//9B-;;-;FFFFFFFFFF-BB9FB
@M05620:45:000000000-G6HP7:1:1101:13947:3572 1:N:0:108
CCCCCCAAAGGTGCCTGCTGGAGGGTGTTAAAGATCGGAAGAGCACACGTCTGAACTCCAGTCACCGGCTATGATCTCGTATGCCGTCTTCTGCTTGAAAAAAAAAAAAAAACACCACATCTCTCGGAACTAAGTCCTCCTCGACCACCCCTACAAAAGAAACAAAATAGTTCGTCAAAACCATTTCAGTCAACAAAGCACCTTGCTATAATATTTACCGATTATCAATCAAAACGTCGACTCTAACGATC
+
BBBBBBBBFFFFGGGGGGGGGFHGGEFGEHFHHHHHHGGGGHHHHHHHGHHHGHHHHHHHHHHHHHGGGGGHHHHFHHHGEHHHHGGGHGHHHHHHHHHHHHGGGGGC/</-.<<C...100=0<....-000/0000;/;:..:--9..-.:.B00./..:/;.9.;00;00....9//..99////9/;////../;/.;///////////////;/..9..9/9///////.-.9--9../9//:...
@M05620:45:000000000-G6HP7:1:1101:16934:3644 1:N:0:108
CATCCTGACCCTGAAGTACCCCGGCTTGATTTCTGACATTAGATCGGAAGAGCACACGTCTGAACTCCAGTCACCGGCTATGATCTCGTATGCCGTCTTCTGCTTGAAAAAAAAAAAAGAGCAGCTGAGCGGGTCCCTCCTTAACCCCCCCGCCCACCCAGAACAAAGCCCTTTGGCTCCACTTCGTCGGCGCCCATGCCTCTCTTTTCCGTCCCCTTCTCTTTTCCCTCACACCTTCACCTCTCCCCCTC
+
ABBBBFFFFFFFGGGGGGGGGGFFGEGGGHHHHCGFHHHGHHHHHHGGGGHFGHHHHGHHHGHHHHHHGHGFHHHEFGFFHDBFGEGGFGHHGHF>EGGFHHHFGHFHFHGGCGG///</?<1??0??01<----.<0<.<G00;0CE-:-99--.C...9.///../..9;///9///./9///...--9---99//;//99////;//./..::...///999////;..9/.;/;/99/999//..-.
@M05620:45:000000000-G6HP7:1:1101:23062:3661 1:N:0:108
CATCCTGACCCTGAAGTACCCGGCTTGATTTCTGACATTAGATCGGAAGAGCACACGTCTGAACTCCAGTCACCGGCTATGATCTCGTATGCCGTCTTCTGCTTGAAAAAAAAAAAAAAACATTAATCTGTTAATATGTAACAATGACTAAAAATATTCTATACCATAAATAGCTAGAAAGTAGTAATTGGCGTAAGTATGATAGTGTAAAGAAGGAGCACATAGAATTATAATTACTTATACAATATACA
+
CCCCCFFFFFFFGGGGGGGGGGGGGGGHHHHHHHHHHHHHHHHHHGGEGHHHHHHHGHHHGHHHHHHHHHHHHHGGGGGHHHHGHHHGGHHHHGGGHGHHHHHHHHHHHHGGGGG><//-..11111111111<1100000<000000000000<0000000;000:0000000;C00000000;000000/-.-..0000090000000900./;...../0;0900000000000000;0000000000
@M05620:45:000000000-G6HP7:1:1101:16258:3677 1:N:0:108
CCCCCCAAAGGTGCCTGCTGGAGGGTGTTAAAGATCGGAAGAGCACACGTCTGAACTCCAGTCACCGGCTATGATCTCGTATGCCGTCTTCTGCTTGAAAAAAAAAAACATTCTCCTATTTTGTTTGACTGAGTGTCTTGTTTACAACATCTCTATCACATGATTTTTTCCTTCAACAGGGCCACTCTATTATACGTTTTAACGCTTTCTTCTTTACTATCGTATCTCAAACCCCTCTTTTGACCACGTTA
+
AA1A>D1AFC1FFGGGGGCBG0F0EEEEEFFGHFBEFGGGGAFHHHGHGHHHFHFHHFBGHB@FGF?EGEEHFB2FF2FF?FGDHGG@0/FBF1EGHFFHEF//<<C///<?G11111@FGD1?0FF1?1111111>F11>>0=110<</0=00000000=<<0D00C:/:C0;:000;......9/00;0;09;.09/:0009-...0/;9BFF//;/;/;--/-;/9///----9;////-//;:A---
@M05620:45:000000000-G6HP7:1:1101:16829:3713 1:N:0:108
AGATTACTGCAACAGTTCCCCCTGGACCTGGAAAAGTTTCTTGCCTGGCTTACAGAAGCTGAAACAACTGCCAATGTCCTACAGGATGCTACCTGTAAGGAAAGGCTCCTAGAAGACTCCAAGGGAGTAAAAGAGCTGATGAAACAATGGCAAGTAAGTCAGGCATTTCCGCTTTAGCACTCTTGTGGATCCAATTGAACAATTCTCAGCATTTGTACTTGTAACTGACAAGCCAGGGACAAAACAAAGAT
+
BBABCFFFFFFFGGGGGGGGGGGGHHHHHHHHHHHHHHHHHHHHHHHHHHHHHHHHHHHHHHHHHHHHHHHHHHHHHHHHHHHHHHHHHHHHHBGHHHHHHHHHHHHHGHHHHHHHHHHHHHGGGHGGHHHHHGHHHHHHHGHHHHHHHHHHHGHHHHHGHHHHHHHHHHGGGGGGHHHHHHHHHHHGHHHHHHHHGHGHHHHHHHHHHHHHHHHHHHHHHHHHHHHHGHHHHGGHHGGGGGGGGGGGGGB
@M05620:45:000000000-G6HP7:1:1101:13434:3729 1:N:0:108
TACCTGTACTGGGGAAGCGTGTAGCAATCGCCATTCCTACCCTAAAGATCGGAAGAGCACACGTCTGAACTCCAGTCACCGGCTATGATCTCGTATGCCGTCTTCTGCTTGAAAAAAAAAAAAAAAAACAAGATAAGAGCGTAACGATATAAACAAACAAATAGAAATAACCATGCGCACTCAAAAAACACAGCTACGTGAACAGACGAGAATACGAGCACATATATAACAGGTGTGACAAACTATAGAAA
+
BBCCCFFFFFFFGGGGGGGGGGHHHHHHHGGGGGHHHHHHHHHHHHHHHHHGGGGHHHHHHHCHHHFHHHHHHHHHHHHHGGGGGHHHHFHHHGGHHHHGGGHGHHHHHHHHHGHGGGG@C?//->--..</<<00000/-....;..:-900;0......9000000000;0000..---/9000.-....:.000../..:0//;-;-..000...--./900000000::000.0900/.00000000
@M05620:45:000000000-G6HP7:1:1101:16815:3734 1:N:0:108
AGATTACTGCAACAGTTCCCCCTGGACCTGGAAAAGTTTCTTGCCTGGCTTACAGAAGCTGAAACAACTGCCAATGTCCTACAGGATGCTACCCGTAAGGAAAGGCTCCTAGAAGACTCCAAGGGAGTAAAAGAGCTGATGAAACAATGGCAAGTAAGTCAGGCATTTCCGCTTTAGCACTCTTGTGGATCCAATTGAACAATTCTCAGCATTTGTACTTGTAACTGACAAGCCAGGGACAAAACAAAGAT
+
CCCCCFFFFFFFGGGGGGGGGGGGHHHHHHHGHHHHHHHHHHHHHHHHHHHHHHHHHHHHHHHHHHHHHHHHGHHHHHHHHHHHHHHHHHHHHHGEGGHHHHHHHHHHGHHHHHHHHHHHHHHGGHGGHHHHHGHHHHGHHHHHHHHHHHHHHGGHHHHHHHHHHHHHHHGGGGGHHHHHHHHHHGHGHHHHHHHHHGHGGHHHHHHFGHFHHHHHHFFHHHHFHHHHHHHHFGGGGGGGGGGGGGGGGGB
@M05620:45:000000000-G6HP7:1:1101:16835:3736 1:N:0:108
AGATTACTGCAACAGTTCCCCCTGGACCTGGAAAAGTTTCTTGCCTGGCTTACAGAAGCTGAAACAACTGCCAATGTCCTACAGGATGCTACCCGTAAGGAAAGGCTCCTAGAAGACTCCAAGGGAGTAAAAGAGCTGATGAAACAATGGCAAGTAAGTCAGGCATTTCCGCTTTAGCACTCTTGTGGATCCAATTGAACAATTCTCAGCATTTGTACTTGTAACTGACAAGCCAGGGACAAAACAAAGAT
+
CCBBCFFFFFFFGGGGGGGGGGGGHHHHHHHHHHHHGHHHHHHHHHHHHHHHHHHHHHHHHHHHHHHHHHHHHHHHHHHHHHGHHHHHHHHHHHGGGGHHGHHGHHHHGHHHHHHHHHHHGHHGGHGGHHGHHGHHHHHHHHHHHHHHHHHGHGHHHHHHHHGHHHHHHHGGGGGHHHHHHHHGHFHGHHHHHHHHHHHHFHHHHHHHHHHHHHGHHHHHHHHGHHHGHHHGHGGGGGGGGGGGGGGGFGC
@M05620:45:000000000-G6HP7:1:1101:8690:3755 1:N:0:108
ATCCTGACCCTGAAGTACCCCGGCTTGATTTCTGACATTAGATCGGAAGAGCACACGTCTGAACTCCAGTCACCGGCTATGATCTCGTATGCCGTCTTCTGCTTGAAAAAAAAAAAAAGTACTGCTGACCGATACCCCTCGGAACACCAAGGCCAAAAGAGACAAGAGCACTCATTAGCTACGCGGCCCACAGCCGTGCACTACCCATCCGTTCCCTTGCCTTTTCTAGCCGTGCTTCTTTTCTTACCTTA
+
ABABBFFFFFFFGGGGGGGGGGGGGGGGHHHHHHHH3GHGGHHHHGGGGHHHHHHHGHHHGHHHHHHHHHHHHHGGGGEHHFHBEGHFGHFHHGEGHGGHHHHHHGHHHHGGGGC/<//11@111<<1<0----<0<...<..;-//..:....../././9///././/.;//0000/000.-9----....;9-;-A.////9./9/..:9.;///9///9/B///99/..-..////9;/;9/9//;/
@M05620:45:000000000-G6HP7:1:1101:15190:3797 1:N:0:108
AGATTGGAAGAGCACACGTCTGAACTCCAGTCACCGGCTATGATCTCGTATGCCGTCTTCTGCTTTAAAAAAAAAAAACACTTCCCATTTTCATGTCTATTACTATCCTCTCCGCCGAGGTTCGCTGCTGACATCTCTTTGGCTTCGCCCCCCGCTATTTGCAAAGAACATCTGTTCCCTAATCCATTATGTGTCTTTTCTTAGATTCTAGCCGCCATTACGATTTTCGCAGGTCATTCACTCATTTATAC
+
BAABBF?FF4C?FFGGGAAAFFHHHHHHHFGGHHHGGFGGH5AGDHHHGGHCHHEEGHGHHHHHH5DEGFHGCE/EE///0333BB3B344?444444?4444?4??F21100///<////01/</..11101<<=11111///./<...--:---:.0000000//./:;0000000900/0000////////9///////////9//;//9.---;///.....//9...99//////;;/////9//:
@M05620:45:000000000-G6HP7:1:1101:22915:3821 1:N:0:108
CCCCCCAAAGGTGCCTGCTGGAGGGTGTTAAAGATCGGAAGAGCACACGTCTGAACTCCAGTCACCGGCTATGATCTCGTATGCCGTCTTCTGCTTGAAAAAAAAAAAAAAAAAAAATAGTCATGATTTATTTCTGTTTTTGTGTTCTTAGACATACTTTAGACTGTGAAAGTATGTCAGGTACATTACATACTGGCTCTGTATTGTTACCTTGGACTCACGTTGTTTTGCAATGAGCTTTGCATGTCGTC
+
CCCCCCBCFFFFGGGGGGGGGGHGGBFGGHGHHHHHHGGGGHHHHHHHGHHHGHHHHHHHHHHHHHGGGGGHHHHHHHHGGHHHHGGGHGHHHHHHHHHEHHGGGGG><</<-----.000000000000000000000/.-;/9/00000000000000000:00900000;000:000/000000000000000./:/000000;00000000000900.;....//.000000900:00;000;0...
@M05620:45:000000000-G6HP7:1:1101:13133:3862 1:N:0:108
CATCCTGACCCTGAAGTACCCCGGCTTGATTTCTGACATTAGATCGGAAGAGCACACGTCTGAACTCCAGTCACCGGCTATGATCTCGTATGCCGTCTTCTGCTTGAAAAAAAAAACATTGCATCTGCCCGATCCCCCCCTGACCCCCCAGTCCAACATAGAAAAAAGGACTCATGTGAAACGCTGCCCCCGCCCCTGCTCCTCCCGTCCGTTCCCCCGCCCTCTTCTGCACGGCTTTCTCTCTCCCATTT
+
CCCCCFFFFFFFGGGGGGGGGGGGGGGGAGHHHGHGHHHFHHGGHHDGGGHGHHHHHGGHGGHHHHHHFGGFHFHEGGCEGD4FEFFEFFHF4GEEEHGGHHHDEGHHBGHGGG///<22222222221/////?>F<<C?.////.A-:./000;/.990;0;B.-../.::00090000:.-;.9...9--;:-..::////9...;.-://:;/;--;--.;:/:////.--9-//////////:///
@M05620:45:000000000-G6HP7:1:1101:20382:3878 1:N:0:108
CATCCTGACCCTGAAGTACCCCATTGAGCATGGCATCGTCACCAACTGGGACGACATGGAGAAGATCTGGCACCACACCTTCTACAACGAGCTGCGCGTGGCCCCGGAGGAGCACCCAGTGCTGCTGACCGAGGCCCCCCTGAACCCCAAGGCCAACAGAGAGAAGATGACTCAGGTGAGGCTCGGCCGACGCCCGTGCTCCTCCCGTCCTTTCCCCAGTCATTTTCTGCCCGGCTTGATTTCTGACATTT
+
BBBBBFFFFFFFGGGGGGGGGGGHHHGHHHGHGHHHHGHHHGHHHGHHHGHHGGGGGHHHHHHHHHHHHHHHHGGHHGGHHHHHHHHHGGGGGHHGGGGGGGHHGGGGGGGGHHHHGGHGHHHHHHHHFHGGGGGFGGGGGGHHHHGGFGHGHHGGGGGGGGGGGGFFGGGGGGGGGGFGGGGGFFFFFFFFCFFFDDFFFFFFFFFFDDDBFFFFFFFFFFFFF/;/FBFE.BABA;.9;FFFEBFBFB/
@M05620:45:000000000-G6HP7:1:1101:20357:3889 1:N:0:108
CATCCTGACCCTGAAGTACCCCATTGAGCATGGCATCGTCACCAACTGGGACGACATGGAGAAGATCTGGCACCACACCTTCTACAACGAGCTGCGCGTGGCCCCGGAGGAGCACCCAGTGCTGCTGACCGAGGCCCCCCTGAACCCCAAGGCCAACAGAGAGAAGATGACTCAGGTGAGGCTCGGCCGACGCCCGTGCTCCTCCCGTCCTTTCCCCAGTCATTTTCTGCCCGGCTTGATTTCTGACATTA
+
CCCCCFFFFFFFGGGGGGGGGGGHHHHHHHHHHHHHHGHHHGHHHGHGHHHHGGGGGHHHHHHHHHHHHHHHHGHHHGGHHHHHHHHHGGGGGHHGGGGGGGHHGGGGGGGGHHHHGGHHHHHHHHHHHHGGGGGGGGGGGGHHHHGGGGHGHHGGGGGGGGGGGGFFGGGGGGGGGGGGGGGGFFFFFFFFFFFF:ADFFFFFFFFFFFFFFFFFFFFFFFFFFFFFFFFFFFFFFFFFFFFFFFFFFF0
@M05620:45:000000000-G6HP7:1:1101:20377:3898 1:N:0:108
CATCCTGACCCTGAAGTACCCCATTGAGCATGGCATCGTCACCAACTGGGACGACATGGAGAAGATCTGGCACCACACCTTCTACAACGAGCTGCGCGTGGCCCCGGAGGAGCACCCAGTGCTGCTGACCGAGGCCCCCCTGAACCCCAAGGCCAACAGAGAGAAGATGACTCAGGTGAGGCTCGGCCGACGCCCGTGCTCCTCCCGTCCTTTCCCCAGTCATTTTCTGCCCGGCTTGATTTCTGACATTA
+
BCCDDFFFFFFFGGGGGGGGGGGHHHHHHHGHHHHHHGHHGGHHHGHHHHHHGGGGGHHHHHHHHHHHHHHHHGHHHGGHHHHHHHHHGGGGGHHGGGGGGGHHGGGGGGGGHHHHGGHHHHHHHHHHHHGGGGGGGGGGGGHHHHGGGGHGHHGGGGGGGGGGGGGFGGGGGGGGGGGGGGGGFFFFFFFFFFFFFFFFFFFFFFFFFFFFFFFFFFFFFFFFFFFFFFFFADFFF;?FFFFFFFFFFF0
@M05620:45:000000000-G6HP7:1:1101:10678:3945 1:N:0:108
CATCCTGACCCTGAAGTACCCCATTGAGCATGGCATCGTCACCAACTGGGACGACATGGAGAAGATCTGGCACCACACCTTCTACAACGAGCTGCGCGTGGCCCCGGAGGAGCACCCAGTGCTGCTGACCGAGGCCCCCCTGAACCCCAAGGCCAACAGAGAGAAGATGACTCAGGTGAGGCTCGGCCGACGCCCGTGCTCCTCCCGTCCTTTCCCCAGTCATTTTCTGCCCGGCTTGATTTCTGACATTT
+
BAABBFFFFFFFGGGGGGGGGGGHHHGHHHHHHHHHHGHHGGHHHGHHHHHHGGGGGHHHHHHHHHHGHHHGHGHHHGGHHHHHHHHHGGGGGHHGGGFGGGGHGGGGGGGGHGHHGGHFHHHHHHHHGHGGGGGGGGGGGGHHHHGGGFHGHHGGGGGGGGGGGGGBFGGGGGGGGGFFGFEGFFFFFCFFFFFFCFFFFFFFFFFFFFDBBFFFFFAFFFFFFFFFFFFFDFAFADFBFFFFFBFFFF/
@M05620:45:000000000-G6HP7:1:1101:10692:3957 1:N:0:108
CATCCTGACCCTGAAGTACCCCATTGAGCATGGCATCGTCACCAACTGGGACGACATGGAGAAGATCTGGCACCACACCTTCTACAACGAGCTGCGCGTGGCCCCGGAGGAGCACCCAGTGCTGCTGACCGAGGCCCCCCTGAACCCCAAGGCCAACAGAGAGAAGATGACTCAGGTGAGGCTCGGCCGACGCCCGTGCTCCTCCCGTCCTTTCCCCAGTCATTTTCTGCCCGGCTTGATTTCTGACATTA
+
DDDDDFFFFFFFGGGGGGGGGGGHHHHHHHHHHHHHHGHHHGHHHGHHHHHHGGGGGHHHHHHHHHHHHHHHHGHHHGGHHHHHHHHHGGGGGHHGGGGGGGHHGGGGGGGGHHHHGGHGHHHHHHHHHHGGGGGGGGGGGGHHHHGGGGHGHHGGGGGGGGGGGGGGGGGGGGGGGGGGGGGGFFFFFFFFFFFFFFFFFFFFFFFFFFFFFFFFFFFFFFFFFFFFFFFFFFFFFFFFFFFFFFFFFF0
@M05620:45:000000000-G6HP7:1:1101:7809:4067 1:N:0:108
CATCCTGACCCTGAAGTACCCCATTGAGCATGGCATCGTCACCAACTGGGACGACATGGAGAAGATCTGGCACCACACCTTCTACAACGAGCTGCGCGTGGCCCCGGAGGAGCACCCAGTGCTGCTGACCGAGGCCCCCCTGAACCCCAAGGCCAACAGAGAGAAGATGACTCAGGTGAGGCTCGGCCGACGCCCGTGCTCCTCCCGTCCTTTCCCCAGTCATTTTCTGCCCGGCTTGATTTCTGACATTA
+
CCCDDFFFFFFFGGGGGGGGGGGHHHHHHHHHHHHHHGHHHGHHHGHGHHHHGGGGGHHHHHHHHHHHHHHHHGHHHGGHHHHHHHHHGGGGGHHGGGGGGGHHGGGGGGGGGHHHGGHHHHHHHHHGHHGGGGGGGGGGGGHHHHGGGGHGHHGGGGGGGGGGGGGGGGGGGGGGGGGGGGGGFFFFFFFFFFFF9DFFFFFFFFFADFAFFFFFFFFFFFFFFFFFFFFFFFFFFFFFFFFFFBFFFF0
@M05620:45:000000000-G6HP7:1:1101:8344:4074 1:N:0:108
CATCCTGACCCTGAAGTACCCCATTGAGCATGGCATCGTCACCAACTGGGACGACATGGAGAAGATCTGGCACCACACCTTCTACAACGAGCTGCGCGTGGCCCCGGAGGAGCACCCAGTGCTGCTGACCGAGGCCCCCCTGAACCCCAAGGCCAACAGAGAGAAGATGACTCAGGTGAGGCTCGGCCGACGCCCGTGCTCCTCCCGTCCTTTCCCCAGTCATTTTCTGCCCGGCTTGATTTCTGACATTA
+
CBCCCFFFFFFFGGGGGGGGGGGHHHHHHHHHHHHHHGHHHGHHHGHHHHHHGGGGGHHHHGHHHHHHHHHHGGHHHGGHHHHHHHHHEGEGGHHFGGGGGGHHGGGGGGGGHHHHGGHHHHHHHHHHHHGGGGGGGGGGGGHHHHGGGGGGHHGGGGGGGGGGGGGGGGGGGGFGGGGGGGGGFFFFFFFFFFFF9ADFFFFFFFFADFDFFFFFFFFFFEFFFFFFFFFFFFFFFA.BFFFFB;FFFF0
@M05620:45:000000000-G6HP7:1:1101:15057:4151 1:N:0:108
CATCCTGACCCTGAAGTACCCCGGCTTGATTTCTGACATTAGATCGGAAGAGCACACGTCTGAACTCCAGTCACCGGCTATGATCTCGTATGCCGTCTTCTGCTTGAAAAAAAAAAACAGCTCTCGTATGATATTTTGCCTCGGTTAGCCAGACAGAATTATCATATGAAGGGTTCTCAACTATTTTATGAAATGAAACACCTTTTTAATAAATTTCCCTTTTAGCAATCACCATTACTACCGTAAAGATC
+
BBBBBFFFFFFFGGGGGGGGGGGGGGGGHHHHHFHFHHHHHHHHHHGGGGGHHHHFHEGHHGGHHHHHHGGHHHHGGGGGHHHHFHHHGGHHHHGEEHGHGHGHHHHHGHHGGGGBC<?201111<//0011?1<1>1<1=<...>..=<<.<<CG//=00=C00;;;00</.:.;:0CC/;C0;00000;0900;00999;FF009.0;09CFBB00;00;///////;//.//;:///;.-.9.A//B/
@M05620:45:000000000-G6HP7:1:1101:22718:4193 1:N:0:108
CATCCTGACCCTGAAGTACCCCGGCTTGATTTCTGACATTAGATCGGAAGAGCACACGTCTGAACTCCAGTCACCGGCTATGATCTCGTATGCCGTCTTCTGCTTGAAAAAAAAAAACCAAACTGATTACATATTTTCAGTTCCCAAGCCTCATCCTTACACCACTCTTTTCTTTAACAATCTATATAACATATAAGTACTAAATACATCAAACTTATTAATAATCTATAAACCCAGTTCCAAAAAAATTA
+
BBBBBFFFFFFFGGGGGGGGGGGGGGGGHHHHHHHHHHHHHHCHHHG2FEHHHHHHHGHHHGHHHHHHFHHHHHHGGGGFHHHH4EGHGCGHHHGEGGGHHHHHHHGHEGGEGC@BB//////1<111?11@11<11111111111<...10/0000=0/=0/<.//0;000:00000000/000:0;::0000000000;000000000000000000;C000000000090/.;.////;/:..--.:/
@M05620:45:000000000-G6HP7:1:1101:16493:4218 1:N:0:108
CATCCTGACCCTGAAGTACCCCATTGAGCATGGCATCGTCACCAACTGGGACGACATGGAGAAGATCTGGCACCACACCTTCTACAACGAGCTGCGCGTGGCCCCGGAGGAGCACCCAGTGCTGCTGACCGAGGCCCCCCTGAACCCCAAGGCCAACAGAGAGAAGATGACTCAGGTGAGGCTCGGCCGACGCCCGTGCTCCTCCCGTCCTTTCCCCAGTCATTTTCTGCCCGGCTTGATTTCTGACATTA
+
CCCCCFFFFFFFGGGGGGGGGGGHHHHHHHHHHHHHHGHHGGHHHGHHHHGHGGGGGHHHHHHHHHHHHHHHHGGHHGGHHHHHHHHHGGGGGHHGGGGGGGHHGGGGGGGGHHHHGGHGHHHHHHHHHHGGGGGGGGGGGGHHHHGGGGHGHHGGGGGGGGGGGGFFGGGGGGGGGGGGGGGGFFFFFFFFFFFFDFFFFFFFFFFEDFFFFFFFFFFFFFFFFFFFFFFFB=BFFFFFFFFFFFB0BF0
@M05620:45:000000000-G6HP7:1:1101:16802:4249 1:N:0:108
CCCCCCAAAGGTGCCTGCTGGAGGGTGTTAAAGATCGGAAGAGCACACGTCTGAACTCCAGTCACCGGCTATGATCTCGTATGCCGTCTTCTGCTTGAAAAAAAAAAAAAAAAAAGAAATAAATAAAAAGAAAGAAACAAAAAGAGAACAGAGAGAGGAAATCAAGTTGCACGGCATGAGTGAATATAAATGAAAGAGTTATCACAATAACTATTGAACAGAACATAGCAAAGACAGCGGAAGCAAAAGAA
+
CCCCCCBBFFFDGGGGGGGGGGHGGBFEEHGHHHHHHGGGGGHHHHFHGHHHGHHHHHHHHHHGHHGGGGGHHHH4FHGFGHHHHGFGHGHHHHHHHGHHHGGFGFD<<<>>---.../000000000;..:/0/.//;......//00/////.99..;;00000000000.----.000000000:09000000//0900000909000990000000/;0//0000:0;/////;----..0/099..
@M05620:45:000000000-G6HP7:1:1101:17232:4263 1:N:0:108
TACCTGTACTGGGGAAGAGTGTAGCAATCGCCATTCCTACCCTAAAGATCGGAAGAGCACACGTCTGAACTCCAGTCACCGGCTATGATCTCGTATGCCGTCTTCTGCTTGAAAAAAAAAAAAATAAGACAAAATAAATAAAAATTAAAAAAATTATACATATCATTAAACGAATCAAAGCAAAACTAAAGTATAGGTGAAATAAGTATCAAATCTCTAATAGTGCAAGTGTGGACTGATTATTATTGTGT
+
CBCCCFFFFFFFGGGGGGGGGGFHHHHHHGGGGGHHHHHHHHHHHHHHHHHGGGGHHHHHHHGHHHGHHHHHHGHHHHHHGGGGGHHHHEHHHFGHHHHGGGHGHHHHHHHHHHHHGGGGC/>/0111110000111111=111>1100=0--.00000000000000000.....0000/9/0/.0000;090000;0000;000;;000000000000:000:00000000.0;0.0000000000;0F
@M05620:45:000000000-G6HP7:1:1101:7965:4265 1:N:0:108
CATCCTGACCCTGAAGTACCCCATTGAGCATGGCATCGTCACCAACTGGGACGACATGGAGAAGATCTGGCACCACACCTTCTACAACGAGCTGCGCGTGGCCCCGGAGGAGCACCCAGTGCTGCTGACCGAGGCCCCCCTGAACCCCAAGGCCAACAGAGAGAAGATGACTCAGGTGAGGCTCGGCCGACGCCCGTGCTCCTCCCGTCCTTTCCCCAGTCATTTTCTGCCCGGCTTGATTTCTGACATTT
+
AABBAFFFFFFFFGGGGGGGGGGHHHHHHHHGHHHHFEHHEGHHHGGHGEFFEGGGGH2EHHHHHHHGFFHHHGHHGGG3FHHHGHHHEEFGGEGEGEEGGGHHGGFGCCGGHHHHGGE<GGHHGHHHHHGGG-@FGFGGGCGHHHGGCGHEGEGGGGFGGGGGFFGFFGGGGGFFGGGFGFEFB=ED9@D=FFF@9:DEFFFFFEAADFDFFFFFFB.BFEFBFFFFBFFF.@FFFFEFFFFFFBBFFF/
@M05620:45:000000000-G6HP7:1:1101:17057:4426 1:N:0:108
CATCCTGACCCTGAAGTACCCCGGCTTGATTTCTGACATTAGATCGGAAGAGCACACGTCTGAACTCCAGTCACCGGCTATGATCTCGTAGGCCGGCTTCTGCTTGAAAAAAAAACCAGTGCTGCTGACCGAGGCCCCCCTGAACCCCAAGGCCAACAGAGAGAAGATGACTCAGGTGAGGCTCGGCCGACGCCCGTGCTCCTCCCGTCCTTTCCCCAGTCATTTTCTGCCCGGCTTGATTTCTGACATTA
+
AAAAAFFFFFFFGGGGGGGGGG?A0A0E01DD22A2D1F2F112AA/AAEG00FHF0E0/AAD21FG11B21BF@//E//B122B220/?//11//>/E0B1F11B0B11B//B///??@CFFHHHFGHHCG@CGGGGGGCEHHHGGG.CGEEC.EGGGGGF.CFFGFGGGGGGFGGEG9A;9F@@EB;@@@@@@@--AEFF/BFFFFFFFFFFFFFF-/;FFFFFFFBEF?-@@@?;FFFBB///B/;B/
@M05620:45:000000000-G6HP7:1:1101:14082:4528 1:N:0:108
TACCTGTACTGGGGAAGCCATTCCTACCCTAAAGATCGGAAGAGCACACGTCTGAACTCCAGTCACCGGCTATGATCTCGTATGCCGTCTTCTGCTTGAAAAAAAAAAAAAAAAAGAAAAGTAAGTAGCCAAATATCCCTTTAGCCAACAAAAAAATAACATTAATATACCCTACAAAAGGTAAAACACAATACAAGACTAATATATACAATCTTCAACAAAAGTCCTAACAACAGGGTGTAGAAAAAGGA
+
BAABCFFFFFFFGGGGGGGGGGHHHHHHHHHHHGHHHHGGGGHHHHHHHGHHHGHGHHHHHHHHFHHGGGGGHHGF@GHHFGHHHHGFGHGHHHHHHHFHHGHGGGGG<<</</>..0000><11<10000/<00000<0=<D000;/:.....-:.0900090000009000/.09:;/.0;0090....::000;//0000000000000000:0000;../90:00;/009./.:/.-09090:.../
@M05620:45:000000000-G6HP7:1:1101:17926:4583 1:N:0:108
TACCTGTACTGGGGAAGCCATTCCTACCCTAAAGATCGGAAGAGCACACGTCTGAACTCCAGTCACCGGCTATGATCTCGTATGCCGTCTTCTGCTTGAAAAAAAAAAAAAAAAAAAAAAATAAAAAAAAAATTTGATAAAACAATTTGAAAAAAATCAAACATAACCGACTTATATATAAATTATAAACAAATTCGCCCACATCATCATTGATACGATTCACTAACATTACAATACGACAGTCACAATAT
+
BBBCCFFFFFFFGGGGGGGGGGHHHHHGHHHHHHHHHHGGGGHHHHHHHGHHHGHGHHHHHHHHHHHGGGGGHHHGDGHHGGHHHHGFGHGHHHHHHHHHHHHGGGGCC><>><--<<---.00000:9:-9.000;:00;;0..00000000.--.0000;:0:00:----.0000;000000000000:;.:00.......;0;00BF00:00:....;00:000000:000:0:...:-000000000
@M05620:45:000000000-G6HP7:1:1101:13945:4618 1:N:0:108
CATCCTGACCCTGAAGTACCCCATTGAGCATGGCATCGTCACCAACTGGGACGACATGGAGAAGATCTGGCACCACACCTTCTACAACGAGCTGCGCGTGGCCCCGGAGGAGCACCCAGTGCTGCTGACCGAGGCCCCCCTGAACCCCAAGGCCAACAGAGAGAAGATGACTCAGGTGAGGCTCGGCCGACGCCCGTGCTCCTCCCGTCCTTTCCCCAGTCATTTTCTGCCCGGCTTGATTTCTGACATTA
+
BBBCCFFFFFFFGGGGGGGGGGGHHHHHHHHHHHHHHGHHHGHHHGHHHHHHGGGGGHHHHHHHGHHHHHHHHGHHHGGHGHHHHHHHGGGGGHGGGGEGGGHHGGGGGGGGHHHHGGHGHHHHHHHGHHGGGGGGGGGGGGHHHHGGGGHGHHGGGGGGGGGGGGGGGGGGGGGGGFGGGGGGFFFFFFFFCFFFCDDFFFFFFFFADFFFFFFFFFFFFFFFFFFFFFFFDAC=ADFFFFFFF/BBFF/
@M05620:45:000000000-G6HP7:1:1101:13927:4624 1:N:0:108
CATCCTGACCCTGAAGTACCCCATTGAGCATGGCATCGTCACCAACTGGGACGACATGGAGAAGATCTGGCACCACACCTTCTACAACGAGCTGCGCGTGGCCCCGGAGGAGCACCCAGTGCTGCTGACCGAGGCCCCCCTGAACCCCAAGGCCAACAGAGAGAAGATGACTCAGGTGAGGCTCGGCCGACGCCCGTGCTCCTCCCGTCCTTTCCCCAGTCATTTTCTGCCCGGCTTGATTTCTGACATTA
+
BBBBBFFFFFFFGGGGGGGGGGEHFFBGHFGGEGBEGEHEHGHFAEGBGHHHEGGGDHHAABGFHHHEFGHGGFFEGEGHFGGHHHGHGGGGFFGGGGGE?EHFEGGGGCGDHHHHGGHHHHHHHHHHHHGGGGGGGGGGGGHHHHGGGGHGHHGGGGGGGFGGGGGGGGGGGGGGGGGGGGGGFFFFFFFFFFFF@ADFFFFFFFFFFFFFFFFFFFFFFFFFFFFFFFFFFFFFFFFFFFFFFBFFFF/
@M05620:45:000000000-G6HP7:1:1101:13943:4637 1:N:0:108
CATCCTGACCCTGAAGTACCCCATTGAGCATGGCATCGTCACCAACTGGGACGACATGGAGAAGATCTGGCACCACACCTTCTACAACGAGCTGCGCGTGGCCCCGGAGGAGCACCCAGTGCTGCTGACCGAGGCCCCCCTGAACCCCAAGGCCAACAGAGAGAAGATGACTCAGGTGAGGCTCGGCCGACGCCCGTGCTCCTCCCGTCCTTTCCCCAGTCATTTTCTGCCCGGCTTGATTTCTGACATTA
+
CBBCCFFFFFFFGGGGGGGGGGGHHHHHHHHHHHHHCGHHHGHHHGHHHHHHGGGGGHHHHHHHHHHHHHHHHGHHHGGHHHHHHHHHGGGGGHHGGGGGGGHHGGGGGGGGHHHHGGHHHHHHHHHHHHGGGGGGGGGGGGHHHHGGGGHGHHGGGGGGGGGGGGGGGGGGGGGGGGGGGGGGFFFFFFFFFFFF-;AEFFFFFFFEFFFFFFFFFFFFFFFFFFFFFFFFFFFFFFFFFFFFFFFFFF9
@M05620:45:000000000-G6HP7:1:1101:9134:4672 1:N:0:108
TACCTGTACTGGGGAAGCGTGTAGCAATCGCCATTCCTACCCTAAAGATCGGAAGAGCACACGTCTGAACTCCAGTCACCGGCTATGATCTCGTATGCCGTCTTCTGCTTGAAAAAAAAAAAAGAATAAAAATATCGTATAAAGAAAGTTCAAGGCGATCCTGTATTTCTGCTTTATCAGGCGTAATTGACCTTGTAATACCTACATATCTTGTTTCCGATCGCCTAACAATGCATGTTTAGAAATACGAC
+
AAABBFFFFFFFGGEFGGFFGGGFFGHHFGFEEFHHHHGHGHGHHHHFHHGGEFEBGGHHHHFGGHGHHHHHHGHHHHHHGGGGFHHBF4BGF?AGHHGEFFHGHGGFFHGGCFFFFCCCG<///0<111=10111.00011111.//000=0=<.---.:0000;0;000;000;:;000/-:-9.00000000;09000900//0;0;000/9;//...--...././;///:9////;///////9:.
@M05620:45:000000000-G6HP7:1:1101:24022:4727 1:N:0:108
CATCCTGACCCTGAAGTACCCCATTGAGCATGGCATCGTCACCAACTGGGACGACATGGAGAAGATCTGGCACCACACCTTCTACAACGAGCTGCGCGTGGCCCCGGAGGAGCACCCAGTGCTGCTGACCGAGGCCCCCCTGAACCCCAAGGCCAACAGAGAGAAGATGACTCAGGTGAGGCTCGGCCGACGCCCGTGCTCCTCCCGTCCTTTCCCCAGTCATTTTCTGCCCGGCTTGATTTCTGACATTA
+
CBCCCFFFFFFFGGGGGGGGGGGHHHHHHHHHHHHHHGHHHGHHHGHHHHHHGGGGGHHHHHHHHHHHHHHHHGHHHGGHHHHHHHHHGGGGGHHGGGEGGGHHGGGGGGGGHHHHGGHHHHHHHHHHHHGGGGGGGGGGGGHHHHGGGGHGHHGGGGGGGGGGGGGGGGGGGGGGGGGGGGGGFFFFFFFFFFFFCFFFFFFFFFDADFFFFFFFFFFFFFFFHHFHFFFFFFFFCFAFFFFFFEFFFF9
@M05620:45:000000000-G6HP7:1:1101:19013:4734 1:N:0:108
CATCCTGACCCTGAAGTACCCCATTGAGCATGGCATCGTCACCAACTGGGACGACATGGAGAAGATCTGGCACCACACCTTCTACAACGAGCTGCGCGTGGCCCCGGAGGAGCACCCAGTGCTGCTGACCGAGGCCCCCCTGAACCCCAAGGCCAACAGAGAGAAGATGACTCAGGTGAGGCTCGGCCGACGCCCGTGCTCCTCCCGTCCTTTCCCCAGTCATTTTCTGCCCGGCTTGATTTCTGACATTA
+
AAAAAF1DFFFFGGFGGGGGGGGHHHHCG1FGHHHHHGHHHGHHHGHHGHGHGGGGGGHGHGHHHHHHGFHHHGGHFGGHHHHHHHHHGGGGGGHGGGGGCEHHGGGGGGCGHHHHGGHGFFGHHHHHHHGCG?CFGGGGGEHHHHGGGGHGHHEAEGF9BFGGGGGGGGGFGGGGGFGEFEEG?@FF=-@@@@@--;BAFFFFFFB9ABFFFFFFFFBFFFFFFFFFFFFF--@@@--:;FFBB:BFFF/
@M05620:45:000000000-G6HP7:1:1101:19027:4746 1:N:0:108
CATCCTGACCCTGAAGTACCCCATTGAGCATGGCATCGTCACCAACTGGGACGACATGGAGAAGATCTGGCACCACACCTTCTACAACGAGCTGCGCGTGGCCCCGGAGGAGCACCCAGTGCTGCTGACCGAGGCCCCCCTGAACCCCAAGGCCAACAGAGAGAAGATGACTCAGGTGAGGCTCGGCCGACGCCCGTGCTCCTCCCGTCCTTTCCCCAGTCATTTTCTGCCCGGCTTGATTTCTGACATTA
+
DCDDDFFFFFFFGGGGGGGGGGGHHHHHHHHHHHHHHGHHHGHHHGHHHHHHGGGGGHHHHHHHHHHHHHHHHGHHHGGHHHHHHHHHGGGGGHHGGGFGGGHHGGGGGGGGHHHHGGHHHHHHHHHHHHGGGGGGGGGGGGHHHHGGGGHGHHGGGGGGGGGGGGGGGGGGGGGGGGGGGGGGFFFFFFFFFFFFDFFFFFFFFFFEFFFFFFFFFFFFFFFFHHHHFFFFFFFFFFFFFFFFFFFFFF0
@M05620:45:000000000-G6HP7:1:1101:19035:4762 1:N:0:108
CATCCTGACCCTGAAGTACCCCATTGAGCATGGCATCGTCACCAACTGGGACGACATGGAGAAGATCTGGCACCACACCTTCTACAACGAGCTGCGCGTGGCCCCGGAGGAGCACCCAGTGCTGCTGACCGAGGCCCCCCTGAACCCCAAGGCCAACAGAGAGAAGATGACTCAGGTGAGGCTCGGCCGACGCCCGTGCTCCTCCCGTCCTTTCTCCAGTCATTTTCTGCCCGGCTTGATTTCTGACATTA
+
>?AAAFF5F4FCFGGEFFGGFGEHHFFFFDHHHGGGHGHHHGFFGGHHGECGAEE0EFHBF3FEFFHHHGHGEFCGEFEHHHHHHHFGEGEGG3CEEGG@@@GC<E@DG/D<FFGFD/CGF1GHEHFFHHCCCG@E<A<<@GCFGEGDGGGAGGFGGGFFB/9E/C/FFFGF0B0/;9FGGGGGB??.@BB?BB?-9A.E/;BBBA.EDADFB9//9B//;FFFBFFF/BFFF9B=>-.;FBB/BFBFFF/
@M05620:45:000000000-G6HP7:1:1101:22665:4766 1:N:0:108
AGATTACTGCAACAGTTCCCCCTGGACCTGGAAAAGTTTCTTGCCTGGCTTACAGAAGCTGAAACAACTGCCAATGTCCTACAGGATGCTACCCGTAAGGAAAGGCTCCTAGAAGACTCCAAGGGAGTAAAAGAGCTGATGAAACAATGGCAAGTAAGTCAGGCATTTCCGCTTTAGCACTCTTGTGGATCCAATTGAACAATTCTCAGCATTTGTACTTGTAACTGACAAGCCAGGGACAAAACAAAGAT
+
CCCCCFFFFFFFGGGGGGGGGGGGHHHHHHHHHHHHFHHHHHHHHHHHHHHHHGHHHHHHHHHHHHHHHHHHHHHHHHHHHHHHHGHHHHFHHHGGGGHHHHHHHHHHGHHHHHHHHHHHHHHGGHGGHFHHHGHHHHGHHGHHHGHHHHHHHGHHHHHHGHHHHHHHHHGGGGGHGHHHHHHHHHHGHHHHGHHHHHHFFCGHHHHHHHHHHHHHHHHHHHHGHHHGHHGHHFFGGGGGGFFGGGGGGFF
@M05620:45:000000000-G6HP7:1:1101:22680:4782 1:N:0:108
AGATTACTGCAACAGTTCCCCCTGGACCTGGAAAAGTTTCTTGCCTGGCTTACAGAAGCTGAAACAACTGCCAATGTCCTACAGGATGCTACCCGTAAGGAAAGGCTCCTAGAAGACTCCAAGGGAGTAAAAGAGCTGATGAAACAATGGCAAGTAAGTCAGGCATTTCCGCTTTAGCACTCTTGTGGATCCAATTGAACAATTCTCAGCATTTGTACTTGTAACTGACAAGCCAGGGACAAAACAAAGAT
+
BBBABFFFFFFFGFGGGGGGGGGGHHHGGHHHHHHHFHHHHHHHHHHHGHHHHHGHHHHHHHHHHHHHHHHHGHHHHHHHHHHHHHHHHHHHHHGFGGHHHHHHHHHHGHHGHHHGHHHHHHHGGHGGHFHHHGGHHHGHHHHHHHHHHHHHHGHHHHHGHHHHHHHHHHGGGGGHHHGHHHHHHHHGHHHHHGHHHHHGFGHHHHHFGGHHHHHHHHHGHHHHHHHGHHFHHGGGGGGGGGGGGGGGGGF
@M05620:45:000000000-G6HP7:1:1101:22659:4786 1:N:0:108
AGATTACTGCAACAGTTCCCCCTGGACCTGGAAAAGTTTCTTGCCTGGCTTACAGAAGCTGAAACAACTGCCAATGTCCTACAGGATGCTACCCGTAAGGAAAGGCTCCTAGAAGACTCCAAGGGAGTAAAAGAGCTGATGAAACAATGGCAAGTAAGTCAGGCATTTCCGCTTTAGCACTCTTGTGGATCCAATTGAACAATTCTCAGCATTTGTACTTGTAACTGACAAGCCAGGGACAAAACAAAGAT
+
CCCCCFFFFFFFGGGGGGGGGGGGHHHHHHHHHHHHHHHHHHHHHHHHHHHHHHHHHHHHHHHHHHHHHHHHFHHHHHHHHHHHHHHHHHHHHHGGGGHHGHHHHHHHGHHHHGHGHHHHHHHGGHGGHFHHHGHHHHGHHHHHHHHHHHHHHGHHHHHHHHHHHHHHHHGGGGGHHHGHHHHHHHHGHHHHGFHHHGHGFHHHHHHFGGFHHHHHHHHHHHHGHHGHHHGHHGGGGGGGGGGGGGGGGGC
@M05620:45:000000000-G6HP7:1:1101:23397:4860 1:N:0:108
CATCCTGACCCTGAAGTACCCCATTGAGCATGGCATCGTCACCAACTGGGACGACATGGAGAAGATCTGGCACCACACCTTCTACAACGAGCTGCGCGTGGCCCCGGAGGAGCACCCAGTGCTGCTGACCGAGGCCCCCCTGAACCCCAAGGCCAACAGAGAGAAGATGACTCAGGTGAGGCTCGGCCGACGCCCGTGCTCCTCCCGTCCTTTCCCCAGTCATTTTCTGCCCGGCTTGATTTCGCCATTAG
+
3>3AAFFFFFFFGGGGGGGGGGGHHGHHHGHHHHGFHGHHHGHHEEHFGGHHGGGGGHHHHHHHFHHHGHGHHGHGGDEHHHHHFH3GGGFEEHGCGG>EECFHCGG@CDFGFHFGDFC?1FFHFFFFHF?CDCGGGCDC:EF0;GDGGDEEHHEEE.FFGBFEGG:BGGGGGGFBFFBFFGGGB?EFBBBBBBBBBDBA/FFFFEF?DADF/BBBFBAFFFFBFFFFF;F9D-9@@=?BFBBF.;9;BF/
@M05620:45:000000000-G6HP7:1:1101:23407:4877 1:N:0:108
CATCCTGACCCTGAAGTACCCCATTGAGCATGGCATCGTCACCAACTGGGACGACATGGAGAAGATCTGGCACCACACCTTCTACAACGAGCTGCGCGTGGCCCCGGAGGAGCACCCAGTGCTGCTGACCGAGGCCCCCCTGAACCCCAAGGCCAACAGAGAGAAGATGACTCAGGTGAGGCTCGGCCGACGCCCGTGCTCCTCCCGTCCTTTCCCCAGTCATTTTCTGCCCGGCTTGATTTCGACATTAG
+
CCCCCFFFFFFFGGGGGGGGGGGHHHHHHHHHHHHHHGHHHGHHHGHHHHHHGGGGGHHHHGHHHHHHHHHHHGHHHGGHHHHHHHHHGGGGGHHGGGGGGGHHGGGGGGGGHHHHGGHHHHHHHHHHHHGGGGGGGGGGGGHHHHGGGGHGHHGGGGGGGGGGGGGGGGGGGGGGGGGGGGGGFFFFFFFFFFFFFFFFFFFFFFFEFFDFFFFFFFFFFFFFFFFFFFFFFFFFFFFFFFFFFFFFFF9
@M05620:45:000000000-G6HP7:1:1101:19177:4930 1:N:0:108
TACCTGTACTGGGGAAGCGTGTAGCAATCGCCATTCCTACCCTAAAGATCGGAAGAGCACACGTCTGAACTCCAGTCACCGGCTATGATCTCGTATGCCGTCTTCTGCTTGAAAAAAAAAAAAATTTAAAATATTTTCTTGTATATAACCAATGTATGACATCCTGTTCTGCTTCATCACTTCAAATACATTAGAAGTTTTATATATTTATTCTTTAATATATACTCTCCAATCCATCTTTACAACCAGTC
+
BBCCDFFFFFFFGGGGGGGGGGFHHHHHHGGGGGHHHHHHHHHGHHHHHHHGGGGGHHHHHHGHHHGGFHHHHGHGHHHHGGGGGHHGHBGHHFEHHHHGFGHGHHHHHHHHGHHGGDGCC///011111111111>>F<1>1111000<0<0000000<0=0/0000000000<00<0000=0<0000:0000;0;00;0;0000;0;000;0;::00000;;0:;::;0:0:/00:F00000009.;:0
@M05620:45:000000000-G6HP7:1:1101:17554:4932 1:N:0:108
CATCCTGACCCTGAAGTACCCCGGCTTGATTTCTGACATTAGATCGGAAGAGCACACGTCTGAACTCCAGTCACCGGCTATGATCTCGTATGCCGTCTTCTGCTTGAAAAAAAAAACAGTGCTGCTGACCGAGGCCCCCCTGAACCCCAAGGCCAACAGAGAGCAGATGACTCAGGTGAGGCTCGGCCGACGCCCGTGCTCCTCCCGTCCTTTCCCCAGTCATTTTCTGCCCGGCTTGATTTCTTCCATTA
+
BBBBBFFFFFFFGGGGGGGGGGCEEEEEFGHHHFF5GFHFGFGHHHGGGGHFFGHHGGBFHGHFHHHGHHFGGHHECG@EHFBBEDFCFEGFBFEEGHGGHFH4?GFHFFHEFGC>/?22<@>>FC@<0FCCG?@F?@AGCEHFHGGGGGHEGHEGCEFF/9../9;B;CBBFF;B9:0..9AFFBEF>-@BBFFF-;A.9;BFFE..;;99FFFFF..9;/;999FFF/BA.999@DAFF/BF//9/;//
@M05620:45:000000000-G6HP7:1:1101:21404:4943 1:N:0:108
CATCCTGACCCTGAAGTACCCCATTGAGCATGGCATCGTCACCAACTGGGACGACATGGAGAAGATCTGGCACCACACCTTCTACAACGAGCTGCGCGTGGCCCCGGAGGAGCACCCAGTGCTGCTGACCGAGGCCCCCCTGAACCCCAAGGCCAACAGAGAGAAGATGACTCAGGTGAGGCTCGGCCGACGCCCGTGCTCCTCCCGTCCTTTCCCCAGTCATTTTCTGCCCGGCTTGATTTCTGACATTA
+
DDDDDFFFFFFFGGGGGGGGGGGHHHHHHHHHHHHHHGHHHGHHHGHHHHHHGGGGGHHHHHHHHHHHHHHHHGHHHGGHHHHHHHHHGGGGGHHGGGGGGGHHGGGGGGGGHHHHGGHHHHHHHHHHHHGGGGGGGGGGGGHHHHGGGGHGHHGGGGGGGGGGGGGGGGGGGGGGGGGGGGGGFFFFFFFFFFFFFFFFFFFFFFFAFFFFFFFFFFFFFFFFFFFFFFFFFFFFFFAFFFFFFFFFFF0
@M05620:45:000000000-G6HP7:1:1101:18143:4971 1:N:0:108
CATCCTGACCCTGAAGTACCCCATTGAGCATGGCATCGTCACCAACTGGGACGACATGGAGAAGATCTGGCACCACACCTTCTACAACGAGCTGCGCGTGGCCCCGGAGGAGCACCCAGTGCTGCTGACCGAGGCCCCCCTGAACCCCAAGGCCAACAGAGAGAAGATGACTCAGGTGAGGCTCGGCCGACGCCCGTGCTCCTCCCGTCCTTTCCCCAGTCATTTTCTGCCCGGCTTGATTTCTGACATTA
+
BABBBFFFFFFFGGGGGGGGGGGHHHHHHHHHHHHHHGHHHGHHHGHHHHHHGGGGGHHHHHHHHGHGHHHHHGHHHGGHHHHHHFHHGGGGGHHGGGGGGGHHGGGGGGGGHHHHGGHGGGHHHHHHHHGGGGGGGGGGGGHHHHGGGGHGHHGGGGGGFGGGGGGGGGGGGGFGFFGGGGGGFFEFFCFFFFFF9;DAFFFFFFFADDDFFFFFFFFFFFFFFFFBFFFFA>BB=@FBFFFFFBF/FF/
@M05620:45:000000000-G6HP7:1:1101:9291:5037 1:N:0:108
AGATTACTGCAACAGTTCCCCCTGGACCTGGAAAAGTTTCTTGCCTGGCTTACAGAAGCTGAAACAACTGCCAATGTCCTACAGGATGCTACCCGTAAGGAAAGGCTCCTAGAAGACTCCAAGGGAGTAAAAGAGCTGATGAAACAATGGCAAGTAAGTCAGGCATTTCCGCTTTAGCACTCTTGTGGATCCAATTGAACAATTCTCAGCATTTGTACTTGTAACTGACAAGCCAGGGACAAAACAAAGAT
+
BBAABFFFDFFFGGFGGGGGGGGGHGHHHHHCFFFHBGHGHHHHHHHHHHHGHHFHHHHGHHGHHEHHHHHHFFGHGHHHFGCGHFGGHFFHHHGFGDHHFFHHHHHHGHHHHHHFGHHHHHHGEHGEHDH4GEGHHGFGHFHHHHHHGFGHGGGHGHHHHHFHHHHHHHGGGGGHGHHHHHHHHFGGHHHHGFHHHFHGGHHHHHHFGGFHHFHGGHHHHHHGHHHGFFHHGGFGGGGGEGFGFGGGEF:
@M05620:45:000000000-G6HP7:1:1101:17751:5046 1:N:0:108
CATCCTGACCCTGAAGTACCCGGCTTGATTTCTGACATTAGATCGGAAGAGCACACGTCTGAACTCCAGTCACCGGCTATGATCTCGTATGCCGTCTTCTGCTTGAAAAAAAAAAAAAAAAAAAAAATCAAAAAAGGAAGAGAACCATACGATAGATGAAACTGACCAATAGAAAGACTAGCTACTATAGGGTATGAGTCAACAATGGATGAATATATTGGAAGAATATGCGGCCGAGCGGCTGGGAAGAG
+
BABBCFFFFFFFGGGGGFGGGGGGGGGHHHHHHGHHHHHHHGHHHGGGGGHHHHHHGHHHGHFHHGHHHGHFGGGGGGGHHGGFGHHFEGHHHGEGHGHHHHHHHHGGHHGGGFG>///-----<-;.00000.-..//.../00..0;/.....00;0:09;900/0.0000000//0009000000000:/:0900000000.0000000000000000;0/./00:00.;--99----;--.;.0...
@M05620:45:000000000-G6HP7:1:1101:11741:5069 1:N:0:108
CATCCTGACCCTGAAGTACCCGGCTTGATTTCTGACATTAGATCGGAAGAGCACACGTCTGAACTCCAGTCACCGGCTATGATCTCGTATGCCGTCTTCTGCTTGAAAAAAAAAAAAAGAACAGCGGGGGGACTTTCTTTGTGTACCCAACGAGAAACCTGAAAGAAGCATTTTTTAACCACGTCCTGCTTCGGCATTCATGAGTTATTAGCCGCCTTGCTTCCTCTCACAGACTCTCTCCTCTCATGCCA
+
CCCCCFFFFFFFGGGGGGGGGGGGFGGHHHHHHHGHHHHHHHHHHGGGGHHHHHHHGHHHGGHHHHHHHHHGHHGGGGGHHHHBGHHGGHHHHGGGHGHHHHHHHGHHHHCGGCG/<>//0??0?-----;-;A///;;///99///:/9.;..;.;/.9:FF//;.//;BBBBBB.:B//.;...:/:/;/-.;--9B///;////////;/:;@..B//B//;BBF/;/9/.:B/:////9////:///
@M05620:45:000000000-G6HP7:1:1101:15838:5093 1:N:0:108
CATCCTGACCCTGAAGTACCCCCGGCTTGATTTCTGACATTAGATCGGAAGAGCACACGTCTGAACTCCAGTCACCGGCTATGATCTCGTATGCCGTCTTCTGCTTGAAAAAAAAAAAAAAAAAATAAAGAGGATCCTTTTGGTTAACAATAACTATTAGAAAAAGAATACTAATATAGAAGAGTCGCATGAAACATTTATGTCATTACATTAGCCGTGGTCTTGATGGGAAACAATATTTAGTATGATCA
+
DCCDDFFFFFFFGGGGGFGGGGGGGGGGFHHHHHHHHHGHHGHHHHHGGGGHHHHHGGGGHHGHGHHHHHHGHFHHGGGGGHHGGEHHHFGHHHHGFGHGHHHHHHHGGHGHGGGCC<//-----.00<0;/..///00::0-::009090000;00990000/....0;000000;000000.:0---..0000/0000000:0000900000/0..--.00000;00./0.//.:000:09;0000000
@M05620:45:000000000-G6HP7:1:1101:18165:5117 1:N:0:108
CATCCTGACCCTGAAGTACCCCATTGAGCATGGCATCGTCACCAACTGGGACGACATGGAGAAGATCTGGCACCACACCTTCTACAACGAGCTGCGCGTGGCCCCGGAGGAGCACCCAGTGCTGCTGACCGAGGCCCCCCTGAACCCCAAGGCCAACAGAGAGAAGATGACTCAGGTGAGGCTCGGCCGACGCCCGTGCTCCTCCCGTCCTTTCCCCAGTCATTTTCTGCCCGGCTTGATTTCTGACATTA
+
CCCDDFFFFFFFGGGGGGGGGGGHHHHHHHHHHHHHHGHHHGHHHGHHHHHHGGGGGHHHHHHHHHHHHHHHHGHHHGGHHHHHHHHHGGGGGHHGGGGGGGHHGGGGGGGGHHHHGGHFHHHHHHHHHHGGGGGGGGGGGGHHHHGGGGHGHHFGGGGGGGGGGGGGGGGGGGGGGGGFGGGGFFFFF;FFFFFFCDFEFFFFFFFFDFFFFFFFFFFFFFFFFFFFFFFFFFFFFFFFFFFFFFFFFF0
@M05620:45:000000000-G6HP7:1:1101:18183:5133 1:N:0:108
CATCCTGACCCTGAAGTACCCCATTGAGCATGGCATCGTCACCAACTGGGACGACATGGAGAAGATCTGGCACCACACCTTCTACAACGAGCTGCGCGTGGCCCCGGAGGAGCACCCAGTGCTGCTGACCGAGGCCCCCCTGAACCCCAAGGCCAACAGAGAGAAGATGACTCAGGTGAGGCTCGGCCGACGCCCGTGCTCCTCCCGTCCTTTCCCCAGTCATTTTCTGCCCGGCTTGATTTCTGACATTA
+
>3>>AFF@CBFFGGGGGGGGGGGHHHHHHHHGHHHHHGHHHGHHHGHHGGHHGGGGGHHHHHHHHHHGHHHHHGFHHEGHHHHHHHHHGGGGGHHGGGGGFGHHGGGGGGGGHGHHGGHFGHHHH?FHHHGGGGGGGGGGFGEHFHGGCGHGHHGGGGGGGGGGGGGCFGGFFFFG;FGGGGFGFFFFF-DFFFFF-;AEFFFFFFF9ADDEFFFFFFFFFFFFFFFFFFFF.BBDBBFFFFBFBEFFFF/
@M05620:45:000000000-G6HP7:1:1101:17413:5138 1:N:0:108
CATCCTGACCCTGAAGTACCCCATTGAGCATGGCATCGTCACCAACTGGGACGACATGGAGAAGATCTGGCACCACACCTTCTACAACGAGCTGCGCGTGGCCCCGGAGGAGCACCCAGGGCTGCTGACCGAGGCCCCCCTGAACCCCAAGGCCAACAGAGAGAAGATGACTCAGGTGAGGCGCGGCCGAGGCCCGTGCTTCTCCCGTCCTTTCCCCAGTCCTTTCCCGCCCCCTTTGCTTTCTGACATTA
+
>A1AAFFFF11>BBFBAFGGBF?01EFBGA110BGHFGGFCA11/AGFFFCG/EE?EFC1AFE0G1G2D110F/BGA/>FEF@GHHH1E/E?/FFE@>EE@<FFE//BC?//FCGH/FE/??0?CGF1<0A-@CC.<C?-CEFBHH.EFG.C..:9.9//;FEAFFF0;F00099/0;F.9---;@-------;;-9--9//;///;--;AFBFFF--;////9;///--------///9/:9B//;///B
@M05620:45:000000000-G6HP7:1:1101:21645:5164 1:N:0:108
TACCTGTACTGGGGAAGCGTGTAGCAATCGCCATTCCTACCCTAAAGATCGGAAGAGCACACGTCTGAACTCCAGTCACCGGCTATGATCTCGTATGCCGTCTTCTGCTTGAAAAAAAAAAAAAAAAAAAAAAAAAATCACTAATCAGGACAATTATCCTACTGATCAAAAAAAATACCACCAGCAATGGACTGTGCACGTACAGAGAACAAATCATTATGTGATCACAACTCCCAATGCCAAGCCAAACT
+
CCCCCFFFFFFFGGGGGGGGGGHHHHHHHGGGGGHHHHHHHHHHHHHHHHHGGGGHHHHHHHGHHHGGHHHHHGHHHHHHGGGGGHHFHFHHHFEHHHHGGGHGHHHHHHHHHHHGGGGGG?//-------------.0000009:0;009/.000000009000090009.---.00090....//900000.000:0../..00//:0:/.000;0;90000000/00.000.///0000:...///.:
@M05620:45:000000000-G6HP7:1:1101:13121:5177 1:N:0:108
CCCCCCAAAGGTGCCTGCTGGAGGGTGTTAAAGATCGGAAGAGCACACGTCTGAACTCCAGTCACCGGCTATGATCTCGTATGCCGTCTTCTGCTTGAAAAAAAAAAACATTCTGTTCTTTTATTTTCCCTATTGTCTTTTTTCTACCCTCTTTATTCCATTCTTTTTTCCTTCCACCGTTCACCTCCATTATACGTTTTCCATCTTTCTTCTTTACTCTCTTCTCTCCAATCCCTCTTTATACCACTTAA
+
AABBAD2AFFFDGGGGGGGGGFHGGBEEEFFGHGHHGGGGGCHHHHCGGHHHGGHHHGHFHGGDGHGGGGGHGFFGG4FFFHGHHGGEGFHHGFHHHEHHGG?<C@D/?/22?<?F<11FFD1?@G11?<111<1>>DF1FF-/000=CD.<0000=0D00<0:<CGF-/;C0:/0<....;/9CFF./;;0999.0CFG0F0;9B0B00;9CBB/99B/////9B/B/9//;;BBFBFB////9/9////
@M05620:45:000000000-G6HP7:1:1101:10367:5199 1:N:0:108
TACCTGTACTGGGGAAGAGTGTAGCAATCGCCATTCCTACCCTAAAGATCGGAAGAGCACACGTCTGAACTCCAGTCACCGGCTATGATCTCGTATGCCGTCTTCTGCTTGAAAAAAAAAAAATGATTAACACATCTCTTTTTACCCCCCCCATTCTTCCCTTCTTTTTACCTACACCCGTCTACATCCACGCACTATTTTACACCCATCTTCTTTCATTCCAACTCACACCCCCCGCTCTCTCACACTTC
+
BABBBFFFFFFFGGGGGGGFGGHHHHHHHGGGEFHHHHGHHHHHHHHHHHHGGGFFHHHHHHGHHHGGHHHHHHHHHHHHGGGGGHHFHHGHHFDHHHHGEGHGHHHHHHGHHFHFGEDCF/<01111?11?1/11?11111<.11>.-----/000;00/00;00CF0.9FF0///;.-....00;9/0/..-:-//:////:/:.:/;/BB9/9;/://9//:9/////9.9;-----.////;/://9
@M05620:45:000000000-G6HP7:1:1101:23424:5224 1:N:0:108
CATCCTGACCCTGAAGTACCCCATTGAGCATGGCATCGTCACCAACTGGGACGACATGGAGAAGATCTGGCACCACACCTTCTACAACGAGCTGCGCGTGGCCCCGGAGGAGCACCCAGTGCTGCTGACCGAGGCCCCCCTGAACCCCAAGGCCAACAGAGAGAAGATGACTCAGGTGAGGCTCGGCCGACGCCCGTGCTCCTCCCGTCCTTTCCCCAGTCATTTTCTGCCCGGCTTGATTTCTGACATTA
+
DDDDDFFFFFFFGGGGGGGGGGGHHHHHHHHHHHHHHGHHHGHHHGHHHHHHGGGGGHHHHHHHHHHHHHHHHGHHHGGHHHHHHHHHGGGGGHHGGGGGGGHHGGGGGGGGHHHHGGHHHHHHHHHHHHGGGGGGGGGGGGHHHHGGGGHGHHGGGGGGGGGGGGGGGGGGGGGGGGGGGGGGFFFFFFFFFFFFCFFFFFFFFFFFFFFFFHFFFFFFFFFFFFFFFFFFFFFFFFFFFFFFFFFFFF0
@M05620:45:000000000-G6HP7:1:1101:23444:5226 1:N:0:108
CATCCTGACCCTGAAGTACCCCATTGAGCATGGCATCGTCACCAACTGGGACGACATGGAGAAGATCTGGCACCACACCTTCTACAACGAGCTGCGCGTGGCCCCGGAGGAGCACCCAGTGCTGCTGACCGAGGCCCCCCTGAACCCCAAGGCCAACAGAGAGAAGATGACTCAGGTGAGGCTCGGCCGACGCCCGTGCTCCTCCCGTCCTTTCCCCAGTCATTTTCTGCCCGGCTTGATTTCTGACATTT
+
CBBCCFFFFFFFGGGGGGGGGGGHHHHHHHHHHHHHHGHHHGHHHGHHHHHHGGGGGHHHHHHHHHHHHHHHHGHHHGGHHHHHHHHHGGGGGHHGGGGGGGHHGGGGGGGGHHHHGGHHHHHHHHHHHHGGGGGGGGGGGGHHHHGGGGHGHHGGGGGGGGGGGGGFGGGGGGGGGGGGGGGGFFFFF@FFFFFFFFFFFFFFFFFEFFFFFFFFFFFFFFFFFFFFFFFFFFFFFFAFFFFFFBFFFF/
@M05620:45:000000000-G6HP7:1:1101:23427:5243 1:N:0:108
CATCCTGACCCTGAAGTACCCCATTGAGCATGGCATCGTCACCAACTGGGACGACATGGAGAAGATCTGGCACCACACCTTCTACAACGAGCTGCGCGTGGCCCCGGAGGAGCACCCAGTGCTGCTGACCGAGGCCCCCCTGAACCCCAAGGCCAACAGAGAGAAGATGACTCAGGTGAGGCTCGGCCGACGCCCGTGCTCCTCCCGTCCTTTCCCCAGTCATTTTCTGCCCGGCTTGATTTCTGACATTA
+
AAABCFFFFFFFGGGGGGGGGGGHHHHHHHHHHHHHHGHHHGHHHGHHHHHHGGGGGHHHHHHHHHHHHGHHHGHHHGGHHHHHHHHHGGGGGHHGGGGGGGHHGGGGGGGGHHHHGGHHHHHHHHHHHHGGGGGGGGGGGGHHHHGGGGHGHHGGGGGGGGGGGGGGGGGGGGGGGGGGGGGGFFFFFFFFFFFFFFFFFFFFFFFFFFFFFFFFFFDFFFFFFFFFFFFFFF=@AAFFFFFFFFFFFF9
@M05620:45:000000000-G6HP7:1:1101:22789:5265 1:N:0:108
CCCCCCAAAGGTGCCTGCTGGAGGGTGTTAAAGATCGGAAGAGCACACGTCTGAACTCCAGTCACCGGCTATGATCTCGTATGCCGTCTTCTGCTTGAAAAAAAAAAAGAGTTCTGTCATTTTTTTTGACATAATGTCTTATTGATCACATATGTATGACATTATTTTTTCCTTCAACATGGTAAATAACGTATACTTTTAAAATTTTTATTCTTTAATAACTGATCTCACACCCATCTTTATCACACTGT
+
ABBBBBBBFFFBFGGFFGFGFCGGFBFEEGDGHHHHHGFGGHHHHHHHGHHHGHHFHHFHHHGFGHFGGGGHHHHFDBGFFGFHHEE/B?GHHHHHHGHFHHC/CG/B?/221<1?11111?11>->-<0DB=0D0DFGF0=000000/00:;0000000:00:;G0<0-/9B009000///00;0;00;./9;909000099;//;B/9F/9;99//9///:///;//////9../;9;99/99//////
@M05620:45:000000000-G6HP7:1:1101:6392:5272 1:N:0:108
CATCCTGACCCTGAAGTACCCCGGCTTGATTTCTGACATTAGATCGGCAGAGCACACGTCTGAACTCCAGTCACCGGCTATGATCTCGTATGCCGTCTTCTGCTTGAAAAAAAAAAAATCAAAAAAATATGCGAACGAAGCGATGATTATACGTGTTAGTGGCTCCAATATACATTCTCATAGAAGACTTAGTATTATGAGGTTAATGAGACGCCCCTAGTCGTACGAATTTAGAGAGATAGTGCTCTTAT
+
AAAAAFFFFFFFGFGGGFGEFGEEEEGEAGHHHHHHHHHGFGFHGGG2EEFGBEHHHEFGHFGHGHHHFFHGFDGEE>EAGGEGBFGB?1GHGDE//BF4FGBGGHAB3D?EG?DC?/0111<1/--01111.<---...--...000000;.0//.0900...0.//090000090000000000//00;0:///////////9/////9/.----;.///....-.:..//:///:.///9////////
@M05620:45:000000000-G6HP7:1:1101:22824:5339 1:N:0:108
ATCTCTATCTCCTAAAAAAGGAAGAAAGGGGAGGGAAGATCGGAAGAGCACACGTCTAAACTCCAGTCACCGGCTATGATCTCGTATGCCGTCTTCTGCTTGAAAAAAAAAAACAAAAATAATATAAGACATAGTTGCTAGATTATACCATATGTAGAACCTAACTATAGCCGGCCACAATTAAGGAATAGTCTAATTTTTACATCTTTATTCTTTATGCAATGATCGCCACGCCCACTTTAGCAAGCTTA
+
CCCCCFFFFFFFGGGGGGGGGGHHGHHHHGGGGGGGHGHHHHGGGGHHHFHHHGHHHHHHHHHHHHGHHHHGGGGGHHHHFFGHFGHHGHGFGHGHHHHHGHGFHHHGGGGG<///00?<11111111=10111111>11110000=00<000000000<./00/:0;00;0.-;--;..0090000/0000090000000.9000=0;00:090000:000;0;9B..:.A-..-.9.000009;;;B00
@M05620:45:000000000-G6HP7:1:1101:13078:5366 1:N:0:108
CATCCTGACCCTGAAGTACCCGGCTTGATTTCTGACATTAGATCGGAAGAGCACACGTCTGAACTCCAGTCACCGGCTATGATCTCGTATGCCGTCTTCTGCTTGAAAAAAAAAAAAAAAGCTTCTCCGCGTCCCTCCCCTGCCTCCCCCTCCCCCCCGATCACCCATACCTCCAGTTCAGATCTACCCCCTCCCATGCACCCCCCGCCCTTACCCTCGTCATCTTCTGCCCTTCTCTCTTCCGTCTGTTC
+
DDDDDFFFFFFFGGGGGGGGGGGGGGGHHHHHHHHHHHHHHHHHHGGGGHHHHHHHGHHHGHHHHHHGGHHHHHGGGGGHHHHGFHHFAGHHHGEGHGHHHHHHHHHHHHGGGFG/>//-.0111=11..----.</..</...:0::.<-.....9-----<//.<////:09/0<000000<00:0..<-.<./0/000/.-------</0::/0<-.<..000:0:00.0/:<000<000.0..900<
@M05620:45:000000000-G6HP7:1:1101:20040:5414 1:N:0:108
TACCTGTACTGGGGAAGCCATTCCTACCCTAAAGATCGGAAGAGCACACGTCTGAACTCCAGTCACCGGCTATGATCTCGTATGCCGTCTTCTGCTTGAAAAAAAAAAAAAAAAAAAAAAAAAAAAACAATAGACAAAAAGGAAAAAAAAATAAATAAAACACATAATAATTACGGGGAATGAAGGCAAGAGAAAACACATAACGACAGAGAAAGTAATAATCTAGAATGCTATGAGGATCCTAGTGCTGA
+
CCCDCFFFFFFFGGGGGGGGGGHHHHHGHHHHHHHHHHGGGGHHHHHHHGGHHGHHHHHHHHHHHHHGGGGGHHHH5FHHGGHHHHGFGHGHHHHHHHGGHHHGGGGG></<A/<<---:--:-9--9..00;000//.;.;////.----::00000000...0;00000000..---./0:000...././00//...0000..---//:00000000:0000000:00000000/0///;00000000
@M05620:45:000000000-G6HP7:1:1101:17547:5419 1:N:0:108
CATCCTGACCCTGAAGTACCCCCGGCTTGATTTCTGACATTAGATCGGAAGAGCACACGTCTGAACTCCAGTCACCGGCTATGATCTCGTATGCCGTCTTCTGCTTGAAAAAAAAAAAAAAAAACATACTAAAAAAAAAAGCGGTTTCGCACACCAAATAACCACATATAACAAGCTCACCTAATGAAGTCAACCAAGTAACTCACAATATAAAAGACGAAGTACCTATGTTTCATAATAACATGATGAGC
+
DDDDDFFFFFFFGGGGGGGGGGGGGGGGGHHHHHHHHHHHHHHHHHHGGGGHHHHHHHGGHHGHHHHHHHHHHHHHGGGGGHHHGFHHHFGHHHHGGGHGHHHHHHHHHHHHGGGDG><>-<--..000000<0:---9-...-.-.0.:.--;....:00090:.000000;0/:000:.0900009090000....00:00;000900;BB000;9.--.:0000000090009;900000;0900900
@M05620:45:000000000-G6HP7:1:1101:12198:5441 1:N:0:108
CATCCTGACCCTGAAGTACCCCGGCTTGATTTCTGACATTAGATCGGAAGAGCACACGTCTGAACTCCAGTCACCGGCTATGATCTCGTATGCCGTCTTCTGCTTGAAAAAAAAAAAAAACAATCGGAGATTATTCTGCATTGGTGATCCAGACAGAATGATCCGATGAGTGGAGCGAAACTATTTGAGGAAATGACGCAACTTTTAATTAAATTTACCTTTTAGCCATCGCCATTCCTACCCTACAGACC
+
AABCCFFFFFFFGGGGGGGGGGGGGGGGHHHHHHHHHHHHGHHHHHGGGGHHHHHHHGHHHGHHGHHHHHGHGHHGGGGGHHHHFHHHFGHHHHGEGHGGHHHHHHHG?GFGGGG@B/<//..11>.<--/0<0000=0<000<=.00=;FC0.;C//0000C0.=;9;BFB.0.;--;;-0;00B;0./9;///:/.9::;B/:////://9;/99://///:///9//.;.:9/9/9B/99/;.//9.;
@M05620:45:000000000-G6HP7:1:1101:16967:5441 1:N:0:108
CCCCCCAAAGGTGCCTGCTGGAGGGTGTTAAAGATCGGAAGAGCACACGTCTGAACTCCAGTCACCGGCTATGATCTCGTATGCCGTCTTCTGCTTGAAAAAAAAAAAAGAAAACCCAGTGCTGCTGACCAAGGCCCCCCTGAACCCCCAGACCCACAACAAGAAGATGACTCAGCTGAGGCTCGGCCTACTCCCGCGCTCCTCCCTTCCTTTCCCCAGTCATCTTCTGCCCGGCTTGATTTCCGCCATTC
+
BBBBBBBBFFFFGGFGGFGGGGFGGAFEEGFFHHHHHGGGGHGHHHFFGGHHGHHHHHHFHGGDGHEGGGGHHHGEHHFFGHHHHGEEHGHFHHHHHFFHGHGGGGDC//?000?//?/<>11111<F<<1.0...<-<C-./:::;.::.9C..C.;...;/C9//00000000;C/9.....--;.././/9A.-;;-../.9.:/;:////;:...;;/B//9B//99..-::--.;9///...-.//
@M05620:45:000000000-G6HP7:1:1101:16267:5456 1:N:0:108
CATCCTGACCCTGAAGTACCCCATTGAGCATGGCATCGTCACCAACTGGGACGACATGGAGAAGATCTGGCACCACACCTTCTACAACGAGCTGCGCGTGGCCCCGGAGGAGCACCCAGTGCTGCTGACCGAGGCCCCCCTGAACCCCAAGGCCAACAGAGAGAAGATGACTCAGGTGAGGCTCGGCCGACGCCCGTGCTCCTCCCGTCCTTTCCCCAGTCATTTTCTGCCCGGCTTGATTTCTGACATTA
+
CCCDDFFFFFFFGGGGGGGGGGGHHHHHHHHHHHHHHGHHHGHHHGHHGHHHGGGGGHHHHHHHHHHHHHHHHGHHHGGHHHHHHHGHGGGGGHHGGGGGGGHHGGGGGGGGHHHHGGHHHHHHHHHHHHGGGGGGGGGGGGHHHHGGGGHGHHGGGGGGGGGGGGGGGGGGGGGGHGGGGGGGFFFFFFFFFFFFDFFFFFFFFFFFFFFFFFFFFFFFFFHFFFFFFFFFFFFFFFFFFFFFFBFFFF0
@M05620:45:000000000-G6HP7:1:1101:16276:5473 1:N:0:108
CATCCTGACCCTGAAGTACCCCATTGAGCATGGCATCGTCACCAACTGGGACGACATGGAGAAGATCTGGCACCACACCTTCTACAACGAGCTGCGCGTGGCCCCGGAGGAGCACCCAGTGCTGCTGACCGAGGCCCCCCTGAACCCCAAGGCCAACAGAGAGAAGATGACTCAGGTGAGGCTCGGCCGACGCCCGTGCTCCTCCCGTCCTTTCCCCAGTCATTTTCTGCCCGGCTTGATTTCTGACATTA
+
AAABBBDFFCFFFGGGFFGGGGGHHHHHHHHHGHGGHGHHHGHHHGHGHGHHGGGGGFHHGHGHHHHHGHHHHGHHHFGHHHHFHHGHGGGGGHGGGGEGCEHHGGGGGGGGHGHGGGGGHHHHHHHGHHGGGGGGGGGGCGFHGHGGGGHGHHGGEEGGGGGFGGGFGGGGGFFGBBBFGFGGFFFFC;@D;DFF-AAFFFFEFFFFFFFFFFFFFFD;BFFFFFFFFFFFDFFCAFFFFF9B//9:BFB
@M05620:45:000000000-G6HP7:1:1101:16258:5478 1:N:0:108
CATCCTGACCCTGAAGTACCCCATTGAGCATGGCATCGTCACCAACTGGGACGACATGGAGAAGATCTGGCACCACACCTTCTACAACGAGCTGCGCGTGGCCCCGGAGGAGCACCCAGTGCTGCTGACCGAGGCCCCCCTGAACCCCAAGGCCAACAGAGAGAAGATGACTCAGGTGAGGCTCGGCCGACGCCCGTGCTCCTCCCGTCCTTTCCCCAGTCATTTTCTGCCCGGCTTGATTTCTGACATTA
+
AA3AAFFDFFFFGGGBGEGGGGGHHHHGGGHGHHHHHGHHHGHHHGHHHGHHGGGGGHHFHHHHGHHHHHHHHGHHHGGHHHHHHHHHGGEGGHHGGGFFGGHHGGGGGGBEHGHHGGHGGGHHHHFGHHGGGGGGGGGGGGHHHHGGGGHGHHGGGGFGGGDGGGGBFFFGGGGGGGGGFE?FFFFDFFFFAFFABDD9BFFFFFFFFFFFFFFFFFBFFFFFFBFFFFFFF;DFFFFFFBFFFB/BFF9
@M05620:45:000000000-G6HP7:1:1101:8364:5498 1:N:0:108
CATCCTGACCCTGAAGTACCCCCGGCTTGATTTCTGACATTAGATCGGAAGAGCACACGTCTGAACTCCAGTCACCGGCTATGATCTCGTATGCCGTCTTCTGCTTGAAAAAAAAAAAAAATATTGGAGAAAAATTGCAAGCATATAGAAGGTTAAAATATAAACATGATATCGAGATTTAAAGTTGTGTTTTGAAAAGATAAGTTGTTTAACAGCAACTAATGAGTGATAAAGTTGGTAACTTATAGTTT
+
>ABBAFFFFFFFGGGGGFGGGCEGCCGGFFHHHHGH5FGGHHGGEFHG?FDHHHHHHHCGFGGHHHGHHHHBGHFHGGCEFGHHHGF4FFDHHFHGGGHGGHHEHHHHFGFHECGCG<</-01111110101>../00000./0000000:.:0;:000:0CC000:/00000.....000000;000.///;..000/9000000/9../////....9////////9/////9/;/;B////////;//
@M05620:45:000000000-G6HP7:1:1101:6891:5513 1:N:0:108
CATCCTGACCCTGAAGTACCCCGGCTTGATTTCTGACATTAGATCGGAAGAGCACACGTCTGAACTCCAGTCACCGGCTATGATCTCGTATGCCGTCTTCTGCTTGAAAAAAAAAAAAGAACAAACTGGAGAGAAGAGAAGAAAATGTCTAAATAATATAAGATATAAGAACAAAGTGAAATGGGACAGAATATTAAATAAATAGTTAAGTGTGATAGGCTGTGTGCAGAAAGAATGATATGAGTTATACT
+
CCCCCFFFFFFFGGGGGGGGGGGGGGGGHHHHHHHHHHHHHHHHHHG2FFHHHHHHHGHHHGHHHHHHFGGHFHHEGGGGHHGHDGHHGGHHHHGGGHGHHHHHHHGHHHHGGGGC<<//=0000/110001..10100100<//00000=0000<00000000;00;000///.;000:0000./..;/0000900000000090000000000000/00.;/0.0000/00/.:90000000:000000
@M05620:45:000000000-G6HP7:1:1101:6898:5532 1:N:0:108
CATCCTGACCCTGAAGTACCCCGGCTTGATTTCTGACATTAGATCGGAAGAGCACACGTCTGAACTCCAGTCACCGGCTATGATCTCGTATGCCGTCTTCTGCTTGAAAAAAAAACAACCTCAACTATCCGAGCACCCCCGGAACCACAAGTACACCATCGATAATACTACTCAGCGAAAACACTACATACGCGAGAGTACCACCCGTCCCTTATGCATGCATTTCCAGTACTACTCTCTTCTATAAACTA
+
BABBBF4DFFFFGGGGGBBGGG22E22A25FG555BD3GH55DA52222AFGFGGG1AGHBCABCGHFF3DBEDG1>E>BGFD4B4@?FFHHHH??EAFHHFGD3B0C3BF/E///?///0011@212>0/<///?/.<----<-...<..0000;/:0/.:.:;0000900;0;/.;---9..C/9/000..-----/99///.;-..../9////;////9////9////////////9////9;////
@M05620:45:000000000-G6HP7:1:1101:25526:5583 1:N:0:108
CATCCTGACCCTGAAGTACCCCATTGAGCATGGCATCGTCACCAACTGGGACGACATGGAGAAGATCTGGCACCACACCTTCTACAACGAGCTGCGCGTGGCCCCGGAGGAGCACCCAGTGCTGCTGACCGAGGCCCCCCTGAACCCCAAGGCCAACAGAGAGAAGATGACTCAGGTGAGGCTCGGCCGACGCCCGTGCTCCTCCCGTCCTTTCCCCAGTCATTTTCTGCCCGGCTTGATTTCTGACATTA
+
ABABBFFFFFFFGGGGGGGGGGGFHHFHFGFGHFHHHGHHEGGFEEHGGGFHGCFGGHHEHFHGHHHGHHGHHGHHHGGHHHHHHHHHGEFGFGHGGGEEGGHHGGGGGGGDHHHHGGHHHHGHHHHHHGGFGGGFGGGGGGHHHHGGGGHGHGGGGEFGGGGGGGGFFGFGGFGGGFBFEGGFDFFDC;DFABFAB.:./9BFF9DFD;9/BFFFF.ABFBBFFFBBFFFFA>-@@-.//BFFF;/:;B/
@M05620:45:000000000-G6HP7:1:1101:17738:5631 1:N:0:108
CATCCTGACCCTGAAGTACCCGGCTTGATTTCTGACATTAGATCGGAAGAGCACACGTCTGAACTCCAGTCACCGGCTATGATCTCGTATGCCGTCTTCTGCTTGAAAAAAAAAAAAAATAAAATAAAAAACTAACAATATAAGATATCCACCGCCCGTACTACAAATCCAATCCATTTGACAATTTTACGTACGTTTCCTTTCCACTCAACGTACTCTACCTCTTTATGACACTCATCCTTGATGAAGTC
+
DCCDDFFFFFFFGGGGGGGGGGGGGGGHHHHHHHHHHHHHHHHHHGGGGHHHHHHHGHHHGHHHHHHHHHHHHHGGGGGHHHHFHHHGGHHHHGGGHGHHHHHHHHHHHHGGGFG>>//01111111111-.11<00<00000000000000<.-:<--<..0<000000000</000000000000000./09-///00000000<0B/:/.....0<<0::00:000000000//000<000000<000
@M05620:45:000000000-G6HP7:1:1101:18529:5642 1:N:0:108
AGATTACTGCAACAGTTCCCCCTGGACCTGGAAAAGTTTCTTGCCTGGCTTACAGAAGCTGAAACAACTGCCAATGTCCTACAGGATGCTACCCGTAAGGAAAGGCTCCTAGAAGACTCCAAGGGAGTAAAAGAGCTGATGAAACAATGGCAAGTAAGTCAGGCATTTCCGCTTTAGCACTCTTGTGGATCCAATTGAACAATTCTCAGCATTTGTACTTGTAACTGACAAGCCAGGGACAAAACAAAGAT
+
CCBCCFFFFFFFGGGGGGGGGGGGHHHHHHHHHHHHFGHHHHHHHHHHHHHHHHHHHHHHHHHHHHHHHHHHHHHHHHHHHHHHHHHHHHHHHHGGGGHHHHHHHHHHGHHHHHHHHHHHHHHGGHGGHHHHHGHHHHHHHHHHHHHHGHHHHGHHHHHHHHHHHHHHHHGGGGGHHHHHHHHHHHHGHHHHHHHHHHHHHHHHHHHHHHHHHHHHHHHHHHHHHHHHHHHHHGGGGGGGGGGGGGGGGGB
@M05620:45:000000000-G6HP7:1:1101:18549:5647 1:N:0:108
AGATTACTGCAACAGTTCCCCCTGGACCTGGAAAAGTTTCTTGCCTGGCTTACAGAAGCTGAAACAACTGCCAATGTCCTACAGGATGCTACCCGTAAGGAAAGGCTCCTAGAAGACTCCAAGGGAGTAAAAGAGCTGATGAAACAATGGCAAGTAAGTCAGGCATTTCCGCTTTAGCACTCTTGTGGATCCAATTGAACAATTCTCAGCATTTGTACTTGTAACTGACAAGCCAGGGACAAAACAAAGAT
+
ABABBFFFFFFFGGFFGGGGGGGGHGHHHHGHHHHHGHHHHHHHHHHHHHHHHHHGHHHHHHGHHHHHHHHHHHHHHHHHHHHHGGHHHHHHHHGEGGHHHHHHGHHHGHGHHHHHHHHHHHHGGHGGFFHHHGHHHHHHHHGHHHHHGHHHHGGGHHHHHHHHHGHHHHGGGGGHHHGHHHHHHHHGHHHHGHHHGGHGFGHHHHHHHGHHHHHHHHHHHHHHHHHHHHHHHGEGEGGGGGGGGGGGGGF
@M05620:45:000000000-G6HP7:1:1101:24881:5654 1:N:0:108
CATCCTGACCCTGAAGTACCCCGGCTTGATTTCTGACATTAGATCGGAAGAGCACACGTCTGAACTCCAGTCACCGGCTATGATCTCGTATGCCGTCTTCTGCTTGAAAAAAAAAAAAAACAAAACTAACAAAATCAATTTGAAAATCAAATATACAAACATCTAGAAAACATAGAAGACGGATTGCATAATCTAAAGTGTGTTCTCTCCAAAAATAAGTACTTTTATGATATTATATAACATAATAATAA
+
DDDDDFFFFFFFGGGGGGGGGGGGGGGGHHHHHHHHHHHHHHHHHHGGGGHHHHHHHGHHHGHHHHHHHHHHFHHGGGGGHHHHFHHHGEHHHHGEGHGHHHHHHHHHHHH/EBGDB</</..0001<111<0<000000000000=<<0<00000000..00000000/;:0000000/...../0::000:;0000;00:./00000/000;.:B000000000:00000:000000000000000::0
@M05620:45:000000000-G6HP7:1:1101:10939:5725 1:N:0:108
AGATTACTGCAACAGTTCCCCCTGGACCTGGAAAAGTTTCTTGCCTGGCTTACAGAAGCTGAAACAACTGCCAATGTCCTACAGGATGCTACCCGTAAGGAAAGGCTCCTAGAAGACTCCAAGGGAGTAAAAGAGCTGATGAAACAATGGCAAGTAAGTCAGGCATTTCCGCTTTAGCACTCTTGTGGATCCAATTGAACAATTCTCAGCATTTGTACTTGTAACTGACAAGCCAGGGACAAAACAAAGAC
+
A>3>AFFDDFFFGGFFGFGGGGCFHFEGCCHGFFHH3DGHFFFFFGFHFHFFFFBGBGGCFHHHFBBFHHHFHFGFEGHHGHEGFHFBGDFHGGGFGFHHFHFCEGHHGGHHHHFHHGHGHHHG?EEAGGGHHGFHFFFBDFGHHHGG?BBFGF>FDDH2FDGHHFFHHGDDDDGDGFHHHHHHHFCADFGGHHFFGDDGH/D<GDFB0<DGGGHCCCHHGFBCCHHHCGHAGGFFEFGGGFGGGGGGBFB
@M05620:45:000000000-G6HP7:1:1101:10929:5739 1:N:0:108
AGATTACTGCAACAGTTCCCCCTGGACCTGGAAAAGTTTCTTGCCTGGCTTACAGAAGCTGAAACAACTGCCAATGTCCTACAGGATGCTACCCGTAAGGAAAGGCTCCTAGAAGACTCCAAGGGAGTAAAAGAGCTGATGAAACAATGGCAAGTAAGTCAGGCATTTCCGCTTTAGCACTCTTGTGGATCCAATTGAACAATTCTCAGCATTTGTACTTGTAACTGACAAGCCAGGGACAAAACAAAGAC
+
CCBCCFFFFFFFGGGGGGGGGGGGHHHHHHHHFHHHFHHHHHHHHHHHHHHHHHHHHHHHHHHHHGHHHHHHHHHHHHHHHHFHHHHGHHHHHHGGGGHHHGHHHHHHGHHHHHHGHHHHHHHGGGGFHHHHHEGHHHFHHHHHHHHHGGHHHGGGGHHHHHHHHHHHHHGGGGGHHHHHHHHHHHFGGHHHGHHHHGHHHHHHHHHFGHHHHHHHHHHHHHHFHHHHHHGHGGGGGGGGGGFFGGGGFGF
@M05620:45:000000000-G6HP7:1:1101:20903:5776 1:N:0:108
CATCCTGACCCTGAAGTACCCCGGCTTGATTTCTGACATTAGATCGGAAGAGCACACGTCTGAACTCCAGTCACCGGCTATGATCTCGTATGCCGTCTTCTGCTTGAAAAAAAAAAAAGCGCTGCTGACCGAGGCCCCCCTGAACCCCAAGGCCAACAGAGAGACGATGACTCAGGTGAGGCTCTGCCGGCGCCCGTGCTCCTCCCGGCCCTTCCCCCGTCATTGTCTGCCCCGATTGACTTCCGACATTT
+
BBBBBFFFFFFFGGGGGGGGGGGEECEEC5GHHFGFHDHFHDFFGEFGGGHHHHHHFGBFGGHDGHHGGHEEGHFE@F@?G@@4BDDB1?3?EEE>EGGFHBH4FGAGFBGEEG?B/>/0//?>/>FFFH--@--E?@D-;./0:CA..A?.AAE.CA//:/../9-CE090B/B/FBBA..99/;/99--;B--;9.:9/BB.99.-9;-;;9/.99-.A..9/;;////9.9--..///9B/9.9-.;:
@M05620:45:000000000-G6HP7:1:1101:11284:5803 1:N:0:108
CATCCTGACCCTGAAGTACCCCATTGAGCATGGCATCGTCACCAACTGGGACGACATGGAGAAGATCTGGCACCACACCTTCTACAACGAGCTGCGCGTGGCCCCGGAGGAGCACCCAGTGCTGCTGACCGAGGCCCCCCTGAACCCCAAGGCCAACAGAGAGAAGATGACTCAGGTGAGGCTCGGCCGACGCCCGTGCTCCTCCCGTCCTTTCCCCAGTCATTTTCTGCCCGGCTTGATTTCTGACATTA
+
BBBCCFFFFFFFGGGGGGGGGGGHHHHHHHHHHHHHHGHHHGHHHGHHHHHHGGGGGHHHHHHHHHHHHHHHHGHHHGGHHHHHHHHHGGGGGHHGGGGGGGHHGGGGGGGGHHHHGGHHHHHHHHHHHHGGGGGGGGGGGGHHHHGGGGHGHHGGGGGGGGGGGGGGGGGGGGGGGGGGGGGGFFFFFFFFFFFFFFFFFFFFFFFFFFFFFFFFFFFFFFFFFFHFFFFFFFFFFFFFFFFFFBFFFF0
@M05620:45:000000000-G6HP7:1:1101:7617:5833 1:N:0:108
CATCCTGACCCTGAAGTACCCCATTGAGCATGGCATCGTCACCAACTGGGACGACATGGAGAAGATCTGGCACCACACCTTCTACAACGAGCTGCGCGTGGCCCCGGAGGAGCACCCAGTGCTGCTGACCGAGGCCCCCCTGAACCCCAAGGCCAACAGAGAGAAGATGACTCAGGTGAGGCTCGGCCGACGCCCGTGCTCCTCCCGTCCTTTCCCCAGTCATTTTCTGCCCGGCTTGATTCTGACATTAG
+
CCCCCFFFFFFFGGGGGGGGGGGHHHHHHHHHHHHHHGHHHGHHHGHHGHHHGGGGGHHHHHHHHHHHHHHHHGHHHGGHHHHHHHHHGGGGGHHGGGFGGGHHGGGGGGGGHGHHGGHHHHHHHHHHHHGGGGGGGGGGGGHHHHGGGGHGHHGGGGGGGGGGGGGGGGGGGGGGGGGGGGGGFFFFFFFFFFFF@DFFFFFFFFFEFFDFFFFFFFFFFFFFFFFFFEFFFFFFFFFFFFFFFFBFFF9
@M05620:45:000000000-G6HP7:1:1101:13479:5841 1:N:0:108
TACCTGTACTGGGGAAGAGTGTAGCAATCGCCATTCCTACCCTAAAGATCGGAAGAGCACACGTCTGAACTCCAGTCACCGGCTATGATCTCGTATGCCGTCTTCTGCTTGAAAAAAAAAAAAGTTTGCCAGAGTGTCTTGTTTATAACATATGTAGGAAATGATTTTTTCCTACAACAGGGAAAATAAAGTATAAGTTTTAAATATTTATTCTTTAATCAAGGAGCTCAAAGCCAGCTTTATAAACAGGA
+
ABBBBFFFFFFFGGGGGGGGGG6FHF5GGGGGGGHHHHCHHHHH2FHHHHHGGGGHGHHHHHGHHHGGHHHGGHHHHBFFGGGEGGHFHHGHHFEHHGHGGEHGGFGHHHFA3FGFEEG@////?11111?1?/<1>FG11>=01<1>>D1=1<=D00<0<0000=0=0-;:00:;0C./:..C./99009CF;0;0;900;;000;0B0;;;;;;;000;00/;.9.///;FBABFEFF/F/9/9//.;;
@M05620:45:000000000-G6HP7:1:1101:10251:5852 1:N:0:108
CATCCTGACCCTGAAGTACCCCATTGAGCATGGCATCGTCACCAACTGGGACGACATGGAGAAGATCTGGCACCACACCTTCTACAACGAGCTGCGCGTGGCCCCGGAGGAGCACCCAGTGCTGCTGACCGAGGCCCCCCTGAACCCCAAGGCCAACAGAGAGAAGATGACTCAGGTGAGGCTCGGCCGACGCCCGTGCTCCTCCCGTCCTTTCCCCAGTCATTTTCTGCCCGGCTTGATTTCTGACATTT
+
BBBBBFFBFFFFGFFGGGGGGGEHHH5GG4FHHHCHHGHHGGH32EGHGHEGGEFAFHH3FAGHHHHGHHH2FGAGEFGHHHHFHHHGGAGGFHHFGGFGGGHHGGG/CGDGHGHHGGHFGHHHGHHBHHGGGGGGGGGGGGCGHHGGGGGGHHEAFEG9FGGGGGGFGGGGGGGGGGGGGGGGFFFFFFFFFFFFFFFFFFFFFFDADFDFFFFFFFFFFFFFFFFFFFFFFFFFFF.9BFFFFFF/;F/
@M05620:45:000000000-G6HP7:1:1101:7630:5853 1:N:0:108
CATCCTGACCCTGAAGTACCCCATTGAGCATGGCATCGTCACCAACTGGGACGACATGGAGAAGATCTGGCACCACACCTTCTACAACGAGCTGCGCGTGGCCCCGGAGGAGCACCCAGTGCTGCTGACCGAGGCCCCCCTGAACCCCAAGGCCAACAGAGAGAAGATGACTCAGGTGAGGCTCGGCCGACGCCCGTGCTCCTCCCGTCCTTTCCCCAGTCATTTTCTGCCCGGCTTGCTTCTGACATTAG
+
BBBBBFFFFFFFGGGGGGGGGGEHHGHHGHHHHHBGHGHHCFHFHGHHHHGHGEGEGHHBGFGHHHHHHHHHHGFHHGGHHHHGHGHHGEGGGHHGGGFGGGHHGGGGGGDGHEGHGGHGHHHHHHHBGHGGGGGGGGGGGA/CHHGGGGHGHH9CE.FFFGGGGGGGGGGGGGFGGGGFFGGGFFFFF-BFFFFB9;AFFFFFFFD.AD9FFFFFFFDFFFFEFFFFFFFF?BFCCA.9FBF//BFBF//
@M05620:45:000000000-G6HP7:1:1101:13483:5861 1:N:0:108
TACCTGTACTGGGGAAGAGTGTAGCAATCGCCATTCCTACCCTAAAGATCGGAAGAGCACACTTCTGAACTCCAGTCACCGGCTCTGATCTCGTATGCCGTCTTCTGCTTGAAACCACAAATCTCGGCGGTTATTTTGCATCGGTGAGCCAGACAGCATGCTCCGATGCGGGGTGCGAAACTATTTGAGGCAAGGAAGCACCTTTTTATTAAATTTACCTTTTAGCAATCGCCATTCCTACCCTAACGATC
+
AAAAAFFFFFFFGGECG11G1F31F3BGH0FF001AEGFFHFHBF1FAFFAEEF/0FF1F0G01BD1DFGHHHHG2E1EF//>E/FB12B2DGFAB0GFG?EGGHBFHHGF>1B10??G/0BB2G0?//>>/A1GFGFG1?FFCF?AGHH000>0>.01>0=<FA-C?.@?C@-?B?.9;-BCFFGG0.;.;--;-9:EFFEFB;BFE:;FFFFFFFBFFFFF/9BF/99-AB-;BBFFBF-?F99;9-;A
@M05620:45:000000000-G6HP7:1:1101:24939:5863 1:N:0:108
CATCCTGACCCTGAAGTACCCGGCTTGATTTCTGACATTAGATCGGAAGAGCACACGTCTGAACTCCAGTCACCGGCTATGATCTCGTATGCCGTCTTCTGCTTGACAGAAAAATGTTATTTTGTTTGACAGAGTGTCTTGTTGAGAACATATGTAGGACATGATTTTTTCCTGCAACAGGGAAAATAAAGTATAAGTTTTACAGATTTATTCTTTAATAAAGTATCTCAAAGCCAGCTTTAGAAAAATGA
+
11>>AFB1F>F11BGBAFGGCE00F0EHHHHFDDFG1AGHD1GA/AAAA0001FGC/BAF/1ABBFE1GDFE1B/>EE/FGH2GBGHG/00@1/?@GG22>1FG101110B1000<2BBGGHHHFHHH1GGGHGHHHHHH1GHF2</GF0FFHFHH2F1FGGH11FGFGGHHH1<F1><CGE.<.<=<00==0=DBGHHGHG0;C0CGHHFHGBCGCGFG0000;CGFFFFGFBFF.CFCF0CFF0/..90
@M05620:45:000000000-G6HP7:1:1101:24957:5865 1:N:0:108
CATCCTGACCCTGAAGTACCCGGCTTGATTTCTGACATTAGATCGGAAGAGCACACGTCTGAACTCCAGTCACCGGCTATGATCTCGTATGCCGTCTTCTGCTTGAAAAAAAAAAAAACTGTTATATCACTCTATCTCTCTTTGTCATCCGTATTTGTTCACAACCCATCCCTACCCCTCTGACAACCACTTACCAACGTCTCCTTCCTCATCCATCATTAATGCTCTCCACGCCTGCCTTTATCACCAGC
+
BBBBCFFFFFFFGGGFGGGGGGGGGGGHHHHHHHFHHHHFHDGHHGGFGGHHHHFHGHHHGHHHHHHHHHHHHHGGGGEHHFGHGHHFGHHHHGGGHGFHHHHHHE?F3BEFC///<//111<11?1111111111==11<1>11111=0..../00=/0000<:...//:;00;...:./09000..../00;/00.;9.//0000/09//9/////////9////;;///.;...../;;//;////..
@M05620:45:000000000-G6HP7:1:1101:14742:5895 1:N:0:108
CATCCTGACCCTGAAGTACCCCATTGAGCATGGCATCGTCACCAACTGGGACGACATGGAGAAGATCTGGCACCACACCTTCTACAACGAGCTGCGCGTGGCCCCGGAGGAGCACCCAGTGCTGCTGACCGAGGCCCCCCTGAACCCCAAGGCCAACAGAGAGAAGATGACTCAGGTGAGGCTCGGCCGACGCCCGTGCTCCTCCCGTCCTTTCCCCAGTCATTTTCTGCCCGGCTTGATTTCTGACATTT
+
BBCCCFFFFFFFGGGGGGGGGGGHHHFHGFHHHHHHHGHHHGHHHGHHHHGHGGGGGHHFHHHHFHHHHHHHHGHHHGGHHHHHHHHHGGGGGHHGGGGGGGHHGGGGGGGGHHHHGEHGHGHHHHGHHHGGGGGGGGGGGGHHHHGGGDHGHHEGGGGGGGGGFGGGGGGGGGGGGGGGGEEGFFFFFFFFFFFF@ADEFFFFFFFADFDFFFFFFBAFFBFFFFFFFFFF.@AFC;AFFFFFB9B/BF/
@M05620:45:000000000-G6HP7:1:1101:11668:5939 1:N:0:108
CCCCCCAAAGGTGCCTGCTGGAGGGTGTTAAAGATCGGAAGAGCACACGTCTGAACTCCAGTCACCGGCTATGATCTCGTATGCCGTCTTCTGCTTGAAAAAAAAAAAACCACTCCTCTATACTCTTTTTTTCTTTCTTTTCTTTCTCCCATTTCTACCTTCTACCCCAATTGTATTACTCCACTGTTCATCATCCTTCCATTCATTCTCTCCTCATTAGTTTCTCTCGGCTCCTTTCCCCGTTACATCCC
+
CCCCCCBAFFFFGGGGGGGGGGHGEBFEEFGGHHHHHGDGGHHHHHHHGHHHGFFHHHHHHHHHHHGGGGFHHHHHHHHGEHHHHGFEHGHHHHHHGGCFFHE<DD<>>///?10?<C11<11111111><</=0<00=<<0000000C//0000<0000;C000;..../0000;00900;//9000;0000;0;0;C90900000//////;///////99////99.....///;///-....////;
@M05620:45:000000000-G6HP7:1:1101:16177:5975 1:N:0:108
CATCCTGACCCTGAAGTACCCCATTGAGCATGGCATCGTCACCAACTGGGACGACATGGAGAAGATCTGGCACCACACCTTCTACAACGAGCTGCGCGTGGCCCCGGAGGAGCACCCAGTGCTGCTGACCGAGGCCCCCCTGAACCCCAAGGCCAACAGAGAGAAGATGACTCAGGTGAGGCTCGGCCGACGCCCGTGCTCCTCCCGTCCTTTCCCCAGTCATTTTCTGCCCGGCTTGATTTCTGACATTA
+
BBBCBFFFFFFFGGGGGGGGGGGHHHHHHHHHHHHHHGHHHGHHHGHHHHGHGGGGGHHHHHHHGHHHHHHHHGHHHGGHHHHHHFEHGGGGGHHGGGGGGGHHGEGGGGGGHHHHGGHHGHHHHHHGGHGGGGFGGGGGGGGGHHGGDAHGHH?FGEGGGGGFFGFGGFGGGGGGGGGGGEFGFFFFFCFFFFFFCDFFFFFFFFFEFFFFFFFFFFDFFFFFFFFFFFFFDFFFFFFFFFFFFBFBFF/
@M05620:45:000000000-G6HP7:1:1101:16196:5978 1:N:0:108
CATCCTGACCCTGAAGTACCCCATTGAGCATGGCATCGTCACCAACTGGGACGACATGGAGAAGATCTGGCACCACACCTTCTACAACGAGCTGCGCGTGGCCCCGGAGGAGCACCCAGTGCTGCTGACCGAGGCCCCCCTGAACCCCAAGGCCAACAGAGAGAAGATGACTCAGGTGAGGCTCGGCCGACGCCCGTGCTCCTCCCGTCCTTTCCCCAGTCATTTTCTGCCCGGCTTGATTTCTGACATTC
+
CCDDCFFFFFFFGGGGGGGGGGGHHHHHHHHHHHHHHGHHHGHHHGHHHHHHGGGGGHHHHHHHHHHHFHHHHGHHHGGHHHHHHHHHGGFGGHHGGGGGGGHHGGGGGGGGHHHHGGGHHHHHGHHEHHGGGGGGGGDGGGHFHHGGA:GGHHGGGGFGGFGGBFGGGGGGGGGGGGBFFEEFFFFFF-DFFFFFBDFFFFFFFFFEFFFFFFFFFBDFF:FFFFFFFFFF?AAFCCFBFBFFB0B0;F0
@M05620:45:000000000-G6HP7:1:1101:16186:5999 1:N:0:108
CATCCTGACCCTGAAGTACCCCATTGAGCATGGCATCGTCACCAACTGGGACGACATGGAGAAGATCTGGCACCACACCTTCTACAACGAGCTGCGCGTGGCCCCGGAGGAGCACCCAGTGCTGCTGACCGAGGCCCCCCTGAACCCCAAGGCCAACAGAGAGAAGATGACTCAGGTGAGGCTCGGCCGACGCCCGTGCTCCTCCCGTCCTTTCCCCAGTCATTTTCTGCCCGGCTTGATTTCTGCCATTA
+
>ABBBFFFFFFFFGGGGGGGGGGHHF5BGFHHFHHHHGHHHGHGHGHHBGGHEEEGGHHGHFGBFGHHHEGHHEHH1EGHHHE4FDHHGCEEFGHEGGG?ECGHGEGGGGDFHEHHGG??1FGHGHGGHHF-@CDGGFGGGGHHHHGGDGGEHHEAEG//9CG?F//CCFFBBF0;FE0.9;9F=9EFD--9@FA-;.9A9FFFFFDFFFDBBBB9FFD;9/BFFFFF;/BE.-;;@-;BF9//;//99B/
@M05620:45:000000000-G6HP7:1:1101:15468:6014 1:N:0:108
AAACCAGAAGACATGAGGTCAGCTAGATCGGAAGAGCACACGTCTGAACTCCAGTCACCGGCTATGATCTCGTATGCCGTCTTCTGCTTGAAAAAAAAAAAAAAAAAAAAGAATAAACAGGTAAGTGTGGATAAGAATAATACAAAATGTAAAGATAGTGCGATGATGATTAGTAATGGAGTCTGTTGTGATACTAGAAATATGAGAGCAGTATTTGAGAGCAACAGATAAAAATGATCGAATGTTTGAGT
+
AAABBBBFFFFFGGCGGGGGFGHHFHHHHHGGGGHHHHHHHGHHHGHHHHHHHHHHHHHGGGGGHHHH5GHGFFHHHHGGGHGHHHGHHHGGGHHGGGEE>>>/>/</--.>.00000=/.<00<0000.0000:00000000000.:000;00;000000-...0000000000;0000///00000../////////////////9./////;/;/../.;/..9//////;.////..////////./
@M05620:45:000000000-G6HP7:1:1101:24489:6015 1:N:0:108
AGATTACTGCAACAGTTCCCCCTGGACCTGGAAAAGTTTCTTGCCTGGCTTACAGAAGCTGAAACAACTGCCAATGTCCTACAGGATGCTACCCGTAAGGAAAGGCTCCTAGAAGACTCCAAGGGAGTAAAAGAGCTGATGAAACAATGGCAAGTAAGTCAGGCATTTCCGCTTTAGCACTCTTGTGGATCCAATTGAACAATTCTCAGCATTTGTACTTGTAACTGACAAGCCAGGGACAAAACAAAGAT
+
BBBBCFFFFFFFGGGGGGGGGGGGHHHHHHHHHHHHEGHHHHHHHHHHHHHHHHHHHHHHHHHHHHHHHHHHHGHHHHHHHHHHHHHHHHHHHHGGGGHHHHHHHHHHGHHHHHHHHHHHHHHGGGGGHHHHHGHHHHFHHHHGHHGHHHHGHGHHHHGHHHGHHHHHHHGGGGGHGHHHHFHHHFGGGHHHGHHGHFHHHGHHHHHFGHGHHGGCGFHFHHGFHHHFHHHHGGFGEGGGGGGGGGGGGFF
@M05620:45:000000000-G6HP7:1:1101:24473:6025 1:N:0:108
AGATTACTGCAACAGTTCCCCCTGGACCTGGAAAAGTTTCTTGCCTGGCTTACAGAAGCTGAAACAACTGCCAATGTCCTACAGGATGCTACCCGTAAGGAAAGGCTCCTAGAAGACTCCAAGGGAGTAAAAGAGCTGATGAAACAATGGCAAGTAAGTCAGGCATTTCCGCTTTAGCACTCTTGTGGATCCAATTGAACAATTCTCAGCATTTGTACTTGTAACTGACAAGCCAGGGACAAAACAAAGAT
+
ABBABFFFFFFFGGGGGGGGGGGGHGHHHHHHGHHHGHHHHHHHHHHHHHHHHHHGHHHHHHHHHHGHHHHHHHHHHHHHHHHHHGHHHHHHHHGFGGHHHHGHHHHHGHHHHHHHHHHHHHHGGHGGFHHHHGHHHHGHHHGHHHHHHHHHHGHHHHHHGHGGHHHHHHGGGGGHFHHHHHHHHGHGHHHHGHHHHHFHHHHHHHHHHHHHHGHHHHHHHHHGHHHGHGHHHGGGGGGGGGGGGGGGGGF
@M05620:45:000000000-G6HP7:1:1101:24493:6033 1:N:0:108
AGATTACTGCAACAGTTCCCCCTGGACCTGGAAAAGTTTCTTGCCTGGCTTACAGAAGCTGAAACAACTGCCAATGTCCTACAGGATGCTACCCGTAAGGAAAGGCTCCTAGAAGACTCCAAGGGAGTAAAAGAGCTGATGAAACAATGGCAAGTAAGTCAGGCATTTCCGCTTTAGCACTCTTGTGGATCCAATTGAACAATTCTCAGCATTTGTACTTGTAACTGACAAGCCAGGGACAAAACAAAGAT
+
CCCCCFFFFFFFGGGGGGGGGGGGHHHHHHGHGHHHGHHHHHHHHHHHHHHHHHHHHHHHHHHHHHHHHHHHHHHHHHHHHHHHHHHHHHHHHHGGGGHHHHHHHHHHGHHHHHHHHHHHHGHGGHGGHHHHHGHHHHHHHHHHHHHHHHHHHGHHHHHHHHHHHHHHHHGGGGGHGHHHHHHHHHHGGHHHHHHHHGGHHHHHHHHHHHHHHHHHHGHHHHHHHHHHGHHHHGGGGGGGGGGGGGFGGGF
@M05620:45:000000000-G6HP7:1:1101:13580:6040 1:N:0:108
CATCCTGACCCTGAAGTACCCCATTGAGCATGGCATCGTCACCAACTGGGACGACATGGAGAAGATCTGGCACCACACCTTCTACAACGAGCTGCGCGTGGCCCCGGAGGAGCACCCAGTGCTGCTGACCGAGGCCCCCCTGAACCCCAAGGCCAACAGAGAGAAGATGACTCAGGTGAGGCTCGGCCGACGCCCGTGCTCCTCCCGTCCTTTCCCCAGTCATTTTCTGCCCGGCTTGATTTCTGACATTT
+
CCCDDFFFFFFFGGGGGGGGGGGHHHHHHHHHHHHHHGHHHGHHHGHHHHHHGGGGGHHHHHHHHHHHHHHHHGHHHGGHHHHHHHHHGGGGGHHGGGGGGGHHGGGGGGGGHHHHGGHHHHHHHHHGHHGGGGGGGGGGGGGHHHGGGGHGHHGGGGGGGGGGGGGGGGGGGGGGGGGGGGGGFFFFFFFFFFFF:DFFFFFFFFFADFDFFFFFFFDFFFFFFFFFFFFFFFFFFFFFFFFFE0FFFF0
@M05620:45:000000000-G6HP7:1:1101:24416:6122 1:N:0:108
TACCTGTACTGGGGAAGCGTGTAGCAATCGCCATTCCTACCCTAAAGATCGGAAGAGCACACGTCTGAACTCCAGTCACCGGCTATGATCTCGTATGCCGTCTTCTGCTTGAAAAAAAAAATTGTTTGACAGAGTGTCTTGTTGAGAACATATGTATGACATGATTTTTTCCTTCAACATGGAAAATAAAGTATAATTTTTAAAGATTTATTCTTTAATAAATTATCTCAAATCCAGCTTTCGAAAAATGA
+
AABBBFFFFFFFFFGGCGEAEEEFFGHFGGGGGGHHHHFHHHHGHHHGHHHGFGEEGGCCBFEHGFFEFHHHFCHFHHFFFCGGGGHEHHFFGFEHHHHEEFHGHHFHHFHFFFDAE/C//022@2@?GFF1?01??GFHHGF>FBFFGGHHHBGH11>GDH0D0D===@HHH0C0CFG/:GCC0CGFFHB;:GFGBBFFGEFF0FF;FFGGG0CFGEGFFF00;9CFFGGG0;FG0;BBF/.9:A-;.99
@M05620:45:000000000-G6HP7:1:1101:24844:6143 1:N:0:108
CATCCTGACCCTGAAGTACCCCATTGAGCATGGCATCGTCACCAACTGGGACGACATGGAGAAGATCTGGCACCACACCTTCTACAACGAGCTGCGCGTGGCCCCGGAGGAGCACCCAGTGCTGCTGACCGAGGCCCCCCTGAACCCCAAGGCCAACAGAGAGAAGATGACTCAGGTGAGGCTCGGCCGACGCCCGTGCTCCTCCCGTCCTTTCCCCAGTCATTTTCTGCCCGGCTTGATTTCTGACCTTT
+
BBBBBFFFFFFFGCGGGGGGGGGHHHHHHHHHHGHHHGHHGGHHEGHHHGHHGGGGGHHBGFHHHHHGHHHHHGHHHGGGHHHHHHHHGFGGGHHGGGGGGGHHGGGGGGGGHGHHGGHHHHHHHHHHHHGGGGGGGGGGGGHGHHGGGCHGHHGGGGGGGGFGFGFGGFGGGGGGGGGGFGGGFFFFFDFFFFFFBFFFFFFFFFFAFFDFFFFFFFFFFBFFFFFFFFFFBADFFAAFFFBFFFF/;F/
@M05620:45:000000000-G6HP7:1:1101:24824:6147 1:N:0:108
CATCCTGACCCTGAAGTACCCCATTGAGCATGGCATCGTCACCAACTGGGACGACATGGAGAAGATCTGGCACCACACCTTCTACAACGAGCTGCGCGTGGCCCCGGAGGAGCACCCAGTGCTGCTGACCGAGGCCCCCCTGAACCCCAAGGCCAACAGAGTGAAGATGACTCAGGTGAGGCTCGGCCGACGCCCGTGCTCCTCCCGTCCTTTCTCCAGTCATTTTCTGCCCGCCTTCTTTTCTGACATTA
+
1A1AAFDDF1CFFGGBGGGG1AAGGDGBFDGFFHGGBEHHGGFGHGHFGEFFEEG//10BGFAFF1GFGBGHGFGHGGCGFFEHHHB@?//EEEHGGGGGCGFCEE@CGCCAAGGHCE/GB1?1GHGHHFA@CC-..<C@CE/CC:CCCCEEFEEFGGFGB0;CFF0FFBFFBBBFFBFGFE?F@;-A@?@-9-@;9ABEFFFFBA-;9A-F////;9/;BFFBFFFFBFFF--9A-//;BBBF:FFFFF/
@M05620:45:000000000-G6HP7:1:1101:9236:6154 1:N:0:108
CATCCTGACCCTGAAGTACCCCATTGAGCATGGCATCGTCACCAACTGGGACGACATGGAGAAGATCTGGCACCACACCTTCTACAACGAGCTGCGCGTGGCCCCGGAGGAGCACCCAGTGCTGCTGACCGAGGCCCCCCTGAACCCCAAGGCCAACAGAGAGAAGATGACTCAGGTGAGGCTCGGCCGACGCCCGTGCTCCTCCCGTCCTTTCCCCAGTCATTTTCTGCCCGGCTTGATTTCTGACATTA
+
CCCCCFFFFFFFGGGGGGGGGGGHHHHHHHHHHHHHHGHHHGHHHGHHHHHHGGGGGHHHHHHHHHHHHHHHHGHHHGGHHHHHHHHHGGGGGHHGGGGGGGHHGGGGGGGGHHHHGGHGHHHHHHHHHHGGGGGGGGGGGGHHHHGGGGHGHHGGGGGGGGGGGGGGGGGGGGGGGGGGGGGGFFFFFFFFFFFFDFFFFFFFFFFEFFFFFFFFFFFFFFFFFFFFFFFFFFFFFF;FFFFFFEFBBF0
@M05620:45:000000000-G6HP7:1:1101:9424:6165 1:N:0:108
CATCCTGACCCTGAAGTACCCCGGCTTGATTTCTGACATTAGATCGGAAGAGCACACGTCTGAACTCCAGTCACCGGCTATGATCTCGTATGCCGTCTTCTGCTTGAAAAAAAAAAAACCAATGTATTACCACATCTCCTGCACCTCCTCCCCCCCCCTAATCCATTCCCCCTTTATCACTCTCTGTCCTCTTCTCACTCCATTCTCACCATTCGTTCTTTTCTCTTACCATCCCGTGCCCACCCATCTCT
+
BABBBFFFFFFFGGGGGGGGGGGGGGGGFHHHHHHHHHHHFHGHHHGGGGGHHHHHHGGGHGHHHGHHHHHHHHHGGGGGHHHH4FFHGFHHHHGGGHGHHHHHHGFHHHHCECDB//////111<1?11?11.1111111<0100.<//<<<.-----./0:900000;/9-;90;B;;;B9//////99//;///://///99////./9;//;/.9/;///;////////......9;/..;./;BB/
@M05620:45:000000000-G6HP7:1:1101:19294:6386 1:N:0:108
CATCCTGACCCTGAAGTACCCCGTCTTGATTTCTGACATTAGATCGGAAGAGCACACGTCTGAACTCCAGTCACCGGCTATGAACACGTATGCCGTCTTCTGCTCGAAAAAAAACCCAGTGCTGCTGACCGAGGCCCCCCTGAACCCCAAGGCCAACAGAGAGAAGATGACTCAGGTGAGGCTCGGCCGACGCCCGTGCTCCTCCCGTCCTTTCCCCAGTCATTTTCTGCCCGGCTTGATTTCTGACATTT
+
AAAAAFFFFFFFGGGGGGGGGG?A000B31FA3222D1F2F11AD0/A/BG00FGH0EAAFEF2BGH1AF2A1F1//>//B122B1B/0B@021//>0F221F11?/B//B//>/<??<BCGH>FGFBGH//>CCGGGGGGGEHHGGGA.<<CG.CFGHG//..:CGFFFGGGGGGGFEF.A?F???E@@@@<@@@9-9EFFFFFFA9;AAFFFFFFB-9B/FFFFFFFBBE?--;;=;BFFFF//B/FF/
@M05620:45:000000000-G6HP7:1:1101:18908:6487 1:N:0:108
AGATTACTGCAACAGTTCCCCCTGGACCTGGAAAAGTTTCTTGCCTGGCTTACAGAAGCTGAAACAACTGCCAATGTCCTACAGGATGCTACCCGTAAGGAAAGGCTCCTAGAAGACTCCAAGGGAGTAAAAGAGCTGATGAAACAATGGCAAGTAAGTCAGGCATTTCCGCTTTAGCACTCTTGTGGATCCAATTGAACAATTCTCAGCATTTGTACTTGTAACTGACAAGCCAGGGACAAAACAAAGAT
+
BABBBFFFFFDFGGFGGGGGGGGGGHHHHHGHHHHHHHHHHHHHHHHHHHHHHHHHHHHHHHHHHHHHHHHHHHHHHHHHHHHHHHHHHHGHHHGGGGHHHHHHHHHHGHHHHHHHHHHHHHHGGFFFHDGHHGHHHHGHH?FHHHHHHHHHHGHGHHHHHHHHHHHHHHGGGGGHGHHHHHHHHGHGHHHHHBGHHFHHHHHHHHHHHHGHHHHHHFHHHGHGHHHHGHHHGGGGGGGGGFFFGFGGFGF
@M05620:45:000000000-G6HP7:1:1101:22206:6529 1:N:0:108
CCCCCCAAAGGTGCCTGCTGGAGGGTGTTAAAGATCGGAAGAGCACACGTCTGAACTCCAGTCACCGGCTATGATCTCGTATGCCGTCTTCTGCTTGAAAAAAAAAAAAACACAACCATAAAAACAATAACACTATCTAAAGTTAATCACCAAAACCCCCCATCAGAGGAATATCCCACTTACCCCTCCCTCGACCTTCCAGCGACATACTACGACCTGCGGCTTGCCCCCACCACTTGACTCTCCCTTCC
+
DDDDDDCCFFFDGGGGGGGGGGHGGBFEFHHHHHHHHGGGGHHHHHGHGHHHGHHHHHHHHHHGHHGGGGGHHGGGHHHGEGHHHGEFHGHHHHHHHGHHHHEEGFC>//<?0=/..<111>G1...100<0<0/0000<=000000;:0/0...:.:.---//90;0../0000000..000/;.....//-.:-.00;00/:---;B0000...-./.--9---.00.--....000009B09///0//
@M05620:45:000000000-G6HP7:1:1101:15149:6596 1:N:0:108
TACCTGTACTGGGGAAGAGTGTAGCAATCGCCATTCCTACCCTAAGATCGGAAGAGCACACGTCTGAACTCCAGTCACCGGCTATGATCTCGTATGCCGTCTTCTGCTTGAAAAAAAAAAAAATAAAACACTCTTTAGAATAATCTCCACCCATACTTCACATCTTAAATGTTATCCCCATTCCCCTCCGTACTCCTATGTCCCTCAAACAGCTTTCCGCCCTTCACGCCCCTCCCTGCTACTCCCCCTTC
+
CCCCCFFFFFFFGGGGGGGGGGFHHHHHHGGGGGHHHHHGHHHHHHGHHHGGGGHHHGHFGGGHHGHGGHHHHHHHHHHGGGGGHHGG4FGHFGHHFHE?EHGHHHHHGHFEFFHEGFCDB<>011111/010111111111<111111/...///0000000000000000000000.//0:00:/.......00000000000/.000./.:0000...--//09...--..;./0.000000...-./
@M05620:45:000000000-G6HP7:1:1101:18852:6631 1:N:0:108
CATCCTGACCCTGAAGTACCCCATTGAGCATGGCATCGTCACCAACTGGGACGACATGGAGAAGATCTGGCACCACACCTTCTACAACGAGCTGCGCGTGGCCCCGGAGGAGCACCCAGTGCTGCTGACCGAGGCCCCCCTGAACCCCAAGGCCAACAGAGAGAAGATGACTCAGGTGAGGCTCGGCCGACGCCCGTGCTCCTCCCGTCCTTTCCCCAGTCATTTTCTGCCCGGCTTGATTTCTGACATTA
+
CCCCCFFFFFFFGGGGGGGGGGGHHHHHHHHHHHHHHGHHHGHHHGHHHHHHGGGGGHHHHHHHHHHHHHHHHGHHHGGHHHHHHHHHGGGGGHHGGGGGGGHHGGGGGGGGHHHHGGHGHHHHHHHHHHGGGGGGGGGGGGHHHHGGGGHGHHGGGGGGGGGGGGGGGGGGGGGGGGGGGGGGFFFFFFFFFFFFBFDFFFFFFFFEFFFFFFFFFFFFFFFFFFFFFEFFFFFFFAFFFFFFFBFFFF0
@M05620:45:000000000-G6HP7:1:1101:18834:6645 1:N:0:108
CATCCTGACCCTGAAGTACCCCATTGAGCATGGCATCGTCACCAACTGGGACGACATGGAGAAGATCTGGCACCACACCTTCTACAACGAGCTGCGCGTGGCCCCGGAGGAGCACCCAGTGCTGCTGACCGAGGCCCCCCTGAACCCCAAGGCCAACAGAGAGAAGATGACTCAGGTGAGGCTCGGCCGACGCCCGTGCTCCTCCCGTCCTTTCCCCAGTCATTTTCTGCCCGGCTTGATTTCTGACATTT
+
CDDDDFFFFFFFGGGGGGGGGGGHHHHHHHHHHHHHHGHHHGHHHGHHHHHHGGGGGHHHHHHHHHHHHHHHHGHHHGGHHHHHHHHHGGGGGHHGGGGGGGHHGGGGGGGGHHHHGGHHHHHHHHHHHHGGGGGGGGGGGGHHHHGGGGHGHHGGGGGGGGGGGGGGGGGGGGGGHGGGGGGGFFFFFFFFFFFFAFDFFFFFFFFFFFFFFFFFFFFFFFFFFFFFFFFFFFFFFFFFFFFFFFFFFF0
@M05620:45:000000000-G6HP7:1:1101:18852:6650 1:N:0:108
CATCCTGACCCTGAAGTACCCCATTGAGCATGGCATCGTCACCAACTGGGACGACATGGAGAAGATCTGGCACCACACCTTCTACAACGAGCTGCGCGTGGCCCCGGAGGAGCACCCAGTGCTGCTGACCGAGGCCCCCCTGAACCCCAAGGCCAACAGAGAGAAGATGACTCAGGTGAGGCTCGGCCGACGCCCGTGCTCCTCCCGTCCTTTCCCCAGTCATTTTCTGCCCGGCTTGATTTCTGACATTA
+
CCCCCFFFFFFFGGGGGGGGGGGHHHHHHHHHHHHHHGHHHGHHHGHHHHHHGGGGGHHHHHHHHHHHHHHHHGHHHGGHHHHHHHHHGGGGGHHGGGGGGGHHGGGGGGGGHGHHGGHHHHHHHHHHHHGGGGGGGGGGGGHHHHGGGGHGHHGGGGGGGGGGGGGGGGGGGGGGGGGGGGGGFFFFFFFFFFFFBFFFFFFFFFFFFFFFFFFFFFFFFFFFFFFFFFFFFFFFAFAFFFFFFFFFFF0
@M05620:45:000000000-G6HP7:1:1101:26375:6676 1:N:0:108
CATCCTGACCCTGAAGTACCCCCGGCTTGATTTCTGACATTAGATCGGAAGAGCACACGTCTGAACTCCAGTCACCGGCTATGATCTCGTATGCCGTCTTCTGCTTGAAAAAAAAAAAATAATGTTTACCAAATCATCTTTTTGCTAACTTATATACTACATGATTTTTTCTTTCAAAAGGCAACATCAATACTAATTTTTAACAATTCATTCTTTACTACAGACTCTGAAAGCCAGCTTTAGAAAACTCA
+
A@ABBFFFFFFFGGGGGGGGGGGGGGGGGGHHHHHHFHGGHHHHHHHGGEEHHHHHHHGHHHFGGHHHHHHHHHHHGFGGGHHHHGHHGFGGHHHGGGHGHHBDHHHGGHHFFGC?</>011<1?1111<=1.111=111>DG<0000<00<00000000/=00:0:0;@:000<0000/..;9.A;000909C00;009C99F009000;BFB00;0/9B///.9:9//;;/B...;;////;;;BB///
@M05620:45:000000000-G6HP7:1:1101:7222:6676 1:N:0:108
CCCCCCAAAGGTGCCTGCTGGAGGGTGTTAAAGATCGGAAGAGCACACGTCTGAACTCCAGTCACCGGCTATGATATCGTATGCCGTCTTCTGCTTGAAAAAAAAACAGCATTCTGTTATTTTGTTTGACAGCGTGTCTTGTTTATAACATATGTAGGACATGCTTTTTTCCTGCAACAGGGAAAATAAAGTATAAGTTTTAAAGATTTATTCTTTACTACAGCATCTCAACGCCAGCTTTAGAAAAAGGA
+
>AABBDDAFFF4FGGFGGGGGAH?FAFAEFFGHHFHHGCFEGHHHHHFGHEHGHHFBHCCGHHFFHFGGCGHGHH4BFFHFHFHH@>>F/FDGHFHHEBGHA<////?2?<<?F2>@@2F22@GGHH0<D?1//?AECGDG1G0<1>FDD1100=0D0<//D<0=DGHB@F0CG//:C./...;./;90000090;90CFBB0;BBB0CFF0CGGGBFGE0/:09BBFB/9..-9.9ABB9/9//:;9..9
@M05620:45:000000000-G6HP7:1:1101:16704:6681 1:N:0:108
AGATTACTGCAACAGTTCCCCCTGGACCTGGAAAAGTTTCTTGCCTGGCTTACAGAAGCTGAAACAACTGCCAATGTCCTACAGGATGCTACCCGTAAGGAAAGGCTCCTAGAAGACTCCAAGGGAGTAAAAGAGCTGATGAAACAATGGCAAGTAAGTCAGGCATTTCCGCTTTAGCACTCTTGTGGATCCAATTGAACAATTCTCAGCATTTGTACTTGTAACTGACAAGCCAGGGACAAAACAAAGAT
+
BABBBFFFFF@FGGGGGGGGGGGGHHHHHHHHHHHHGHHHHHHHHHHHHHHHHHHHHHHHHHHHHHHHHHHHHHHHHHHHHHHHHHHHHHHHHHGGGGHHHHHHHHHHGHHHHHHHHHHHHHFFEGGGHEGHHGHHHHGHHFGHHHHHHHHHHGHHHHHHHHHHHHHHHHGGGGGHHHHHHHHHHHHGHHHHGHHHHGHHHHHHHHHHHHHHHHHHHHHHHHHGHHHHHHGHHGGGGGGGGGFFFGGGGGG
@M05620:45:000000000-G6HP7:1:1101:25036:6710 1:N:0:108
CATCCTGACCCTGAAGTACCCCATTGAGCATGGCATCGTCACCAACTGGGACGACATGGAGAAGATCTGGCACCACACCTTCTACAACGAGCTGCGCGTGGCCCCGGAGGAGCACCCAGTGCTGCTGACCGAGGCCCCCTGAACCCCAAGGCCAACAGAGAGAAGATGACTCAGGTGAGGCTCGGCCGACGCCCGTGCTCCTCCCGTCCTTTCCCCAGTCATTTTCTGCCCGGCTTGATTTCTGACATTAG
+
CCCCCFFFFFFFGGGGGGGGGGGHHHHHHHHHHHHHHGHHHGHHHGHHHHHHGGGGGHHGHHHHHHHHHHHHHGHHHGGHHHHHHHHHGGGGGHHGGGGGGGHHGGGGGGGGHHHHGGHHHHHHHHHHHHGGGGGGGGGGGHHHHGG.ECGGHHHGGHHGGDGGGGGGGGGGGGGFFFFGGGGAGFF9>CD9=CBAFFFFFFFFFDEFDAFFEFFFFABFFFFFFFFFFFFFFAFFFFFFFFFFBF:BFB;
@M05620:45:000000000-G6HP7:1:1101:10593:6720 1:N:0:108
TACCTGTACTGGGGAAGCAATCGCCATTCCTACCCTAAAGATCGGAAGAGCACACGTCTGAACTCCAGTCACCGGCTATGATCTCGTATGCCGTCTTCTGCTTGAAAAAAAAAAAAAACAATTATTATACAGAATGTATTGTGGTTGGTGTGTGTAATCAATAACTGTAGACGGTGCCTAGGACAGTATAGTCAACGTGTACTAGGTTAATTTTATGCTCCAGGGTCTGACTTTCAGCTATTGAACATGTC
+
BBCCCFFFFFFFGGGGGGGGGGGGGGGHHHHHHHHHHHHHHHHHGGGGHHHHHHHGHHHGHHHHHHHHHHHHHGGGGGHHHHHHHHGGHHHHGEEHGHHHHHHH?GHHGFGEC/>/<///?11111111111111<11=11<1.<..-..<...;00000:0000<0;00:0....-/00//00:.00000000009:.;/0;;0/00000000000000000/.////000000000000000000009:
@M05620:45:000000000-G6HP7:1:1101:10608:6739 1:N:0:108
TACCTGTACTGGGGAAGCAATCGCCATTCCTACCCTAAAGATCGGAAGAGCACACGTCTGAACTCCAGTCACCGGCTATGATCTCGTTTGCCGTCTTCTGCTTGAAAAAAAAAACCACAGCCCTCGGGGGGTCTTTTTTATTGTTAACCCCGACAAACCGATCCGATGAGTTTTTTTCCTCCGTTTTGCTGACGCCATCCTGTTTTTTTTGCCTTTACTCTTTTTCTCCCACCCTTCCTACCCTCAATCCC
+
AAAAAFFFFFFFGGCEAFCBGG0FECFGFH3FGHFHHHFA1F1///A?F00EFGHEFFG/FDF1FHH1AA1BG/EEG?GGD21FF0B/?/B1EEEHFFF1FF110BEF0</<<>///??0//?0F////<-9AFFF/;--//::////;--9@-9--:-----;F--9/////;A--/;/B/-;//:;/99/------;-//9/;:A-@--;;B//////:BF//////;-9;-;/-;B/;-A:--;//-B
@M05620:45:000000000-G6HP7:1:1101:12806:6780 1:N:0:108
AAACCAGAAGACATGAGGTCAGCTAGATCGGAAGAGCACACGTCTGAACTCCAGTCACCGGCTATGATCTCGTATGCCGTCTTCTGCTTGAAAAAAAAAAAAAACAAAAAGATACCCCATAACTCAAATATTAATTGGCATAGAGAAGCCAGACAGAATGACCCAATGAGGGGTGCGAAACTATTGGAGGAAAGGAAGCACCTTTTTATTAAATTAACCTTTTAGCAATCGCAATTCCTACCCTACAGATC
+
AABCCBCFFFBCFGFFGGFGFGHHHHHHHGGGGGHHHHHGHGFHHGHHHHHCFGFGGHHGGGGGHHHFEGHGBEGGFGEBEHGHHHHHHHFGFFHG@E>/<>///?/00///11<F1//001?111<111<=11<=110<11<000//<.<<..<GGFG000:/.;:/<CC?-.;A:.-C@00B0000:;A//.A/:..//.//;//:/://////;/;//;/9////B/..9..;/////.9:9.////:
@M05620:45:000000000-G6HP7:1:1101:15070:6841 1:N:0:108
CATCCTGACCCTGAAGTACCCCATTGAGCATGGCATCGTCACCAACTGGGACGACATGGAGAAGATCTGGCACCACACCTTCTACAACGAGCTGCGCGTGGCCCCGGAGGAGCACCCAGTGCTGCTGACCGAGGCCCCCCTGAACCCCAAGGCCAACAGAGAGAAGATGACTCAGGTGAGGCTCGGCCGACGCCCGTGCTCCTCCCGTCCTTTCCCCAGTCATTTTCTGCCCGGCTTGATTTCTGACATTA
+
CCCDDFFFFFFFGGGGGGGGGGGHHHHHHHHHHHHHHGHHHGHHHGHHHHHHGGGGGHHHHGHHHHHHHHHHHGHHHGGHHHHHHHHHGGGGGHHGGGFGGGHHGGGGGGGGHHHHGGHGHHHHHHHHHHGGGGGGGGGGGGHHHHGGGGHGHHGGGGGGGGGGGGGGGGGGGGGGGGGGGGGGFFFFFFFFFFFF@DFFFFFFFFFFFFFFFFFFFFFFFFFHHHHFFFFFFFFFFFFFFFFFFFFFFF0
@M05620:45:000000000-G6HP7:1:1101:10558:6858 1:N:0:108
CATCCTGACCCTGAAGTACCCGGCTTGATTTCTGACATTAGATCGGAAGAGCACACGTCTGAACTCCAGTCACCGGCTATGATCTCGTATGCCGTCTTCTGCTTGAAAAAAAAAAAAAAAAATACTTTAAAACAATATGTGAAACAACCACAACTAACTTATCCAGTCCCCAGTGAAAAATCTTATTGATTCAATAGCACAATTCTCATCATTTTGACTTCAACCTCACAAGCTGGTGCCCTCCCCATGCT
+
CCCCCFFFFFFFGGGGGGGGGGGGGGGHHHHHHHHHHHHHHHHHHGGGGHHHHHHHGHHHGHHHHHHHHHHHHHGGGGGHHHHGHHGFGHHHHGFGHGGHHHHHHHHHHHGGGGC/>//<--01000000=0<..0000<0000:/........000000:00000900;./9000000..:;B00000;0000;00000//990:900;0;0000.;B00000.//9.:0;.00///09:09...///;0
@M05620:45:000000000-G6HP7:1:1101:20126:6892 1:N:0:108
TACCTGTACTGGGGAAGAGTGTAGCAATCTCCATTCCTACCCTAAAGATCGGAAGAGCACACGTCTGAACTCCAGTCACCGGCTATGATCTCGTATGCCGTCTTCTGCTTGAAAAAAAAAAAAAAAAAGAAAAAAAAAAACAGTTATGAGATACAGATCGTAAGACAAAAATAAAGCAGAAAGGGAGGGTTAGGTGAAGGCGGTATGAGGACGGAAGCACGTCAGGAGACGTATAGAACAAGAGGTTGACA
+
CABCCFFFFFFFGGGGGGGGGGHHHHHHHHHHHHHHHHHHHHHHHHHFHHHGGGGHHHFHGHGGHHGHHHHHHGHGHHHHGGGGGHHGHDGHHGGHHHHGGGHGHHHHHHHHHGHHGGGGFB</<->-...//.<-----../11<11111111<111<./...10///<..011110/:/00.<..--<..:/<01010.---..011/0.--....0/<:<<./0...9..101110<///..0//<01
@M05620:45:000000000-G6HP7:1:1101:6142:6936 1:N:0:108
TACCTGTACTGGGGAAGCGTGTAGCAATCGCCATTCCTACCCTAAAGATCGGAAGAGCACACGTCTGAACTCCAGTCACCGGCTATGATCTCGTATGCCGTCTTCTGCTTGAAAAAAAAAAAAAAAACCAAATACAAGACAATATTAGCTATGTCTGAAAACATATCATACACAAATGGACCTAAAATACCTCATTCGTCCAGCGAAACTAGTCGAAGTTAAAGAGCTCGCTTACTATCGTCGAATAATTG
+
BCCCCFFFFFFFGGGGGGGGGGHHHHHHHFGGGFHHHHHHHHHHHHHHHHHGGGGHFHGHHHGHHHEHHHHHHHHHHHHHGGGGGHHHHFHHHGGHGHHGGGHGHHHGHHGHHHHHGGGG@<//---.....000000////0;000:/000000000;00/.0000000090:..00000//0000000000000009...0/:-:--0;000.....000000:/00.-...00000./;-9.0.0000
@M05620:45:000000000-G6HP7:1:1101:10725:6939 1:N:0:108
CATCCTGACCCTGAAGTACCCCGGCTTGATTTCTGACATTAGATCGGAAGAGCACACGTCTGAACTCCAGTCACCGGCTATGATCTCGTATGCCGTCTTCTGCTTGAAAAAAAAAAAAAAATTGTGGGAATAGGTAAGTAGGGTATTGCAGGTGGGAGGAAACAAACAAATTGATATAAGACACAAGTAAGAGTAAGTATAAGAAAGGAACCTGGAAATCGACGGTAATAGAGTGTAGGAGAGTAGAGAAT
+
BAABBFFFFFFFGGGGGGGGGGGGGGGGFHHHHHGFHHHHGHGHHHGGGGHHHHHHHGHHHGHHHHHHFHHHHHHGGGGFHH4FGGGHGGHHHHGGGHGHHHHHHHHHHHHGGGCB<///-01111...1/000=0000000<//000000:./.-..-.////......;00000;00000///..00000090////////////../..9...////..---..9/////////////..;///////
@M05620:45:000000000-G6HP7:1:1101:10741:6946 1:N:0:108
CATCCTGACCCTGAAGTACCCCGGCTTGATTTCTGACATTAGATCGGAAGAGCACACGTCTGAACTCCAGTCACCGGCTATGATCTCGTATGCCGTCTTCTGCTTGAAAAAAAAAAAAAAAAAAAAAAAGAAATTAATATATGTAAGAAAAAAAGACACAGTACAAAAATAGAAGAACAAAATCAAACGATATGTACAAAACCATCACAGTCACAGCCTGTCTAAACGACAGAATCTGAGTATGACATCAA
+
CCCDDFFFFFFFGGGGGGGGGGGGGGGGHHHHHHHHHHHHHHHHHHGGGGHHHHHGHGHHHGHHHHHHHHHHHHHGGGGGHHHHFHHHGGHHHHGGGHGHHHHHHHHHFHHGGGGFB>//<<<--:-:-...900000000009;0900/9.--..////.:00000.:.00000::/9/.9000000....-0000009....000000000000../.0000000..---/000000000000000000
@M05620:45:000000000-G6HP7:1:1101:24687:6967 1:N:0:108
CATCCTGACCCTGAAGTACCCCATTGAGCATGGCATCGTCACCAACTGGGACGACATGGAGAAGATCTGGCACCACACCTTCTACAACGAGCTGCGCGTGGCCCCGGAGGAGCACCCAGTGCTGCTGACCGAGGCCCCCCTGAACCCCAAGGCCAACAGAGAGAAGATGACTCAGGTGAGGCTCGGCCGACGCCCGTGCTCCTCCCGTCCTTTCCCCAGTCATTTTCTGCCCGGCTTGATTTCTGACATTA
+
CCCCCFFFFFFFGGGGGGGGGGGHHHHHHHHHHHHHHGHHHGHHHGHHHHHHGGGGGHHHHHHHHHHHHHHHHGHHHGGHHHHHHHHHGGGGGHHGGGGGGGHHGGGGGGGGHGHHGGHHHHHHHHHHHHGGGGGGGGGGGGHHHHGGGGHGHHGGGGGGGGGGGGGGGGGGGGGGGGGGGGGGFFFFFFFFFFFF@DDFFFFFFFFFFFFFFFFFFFFFFFFFFFFFFFFFFFFFFFFFFFFFFFFFFF0
@M05620:45:000000000-G6HP7:1:1101:11187:7138 1:N:0:108
CCCCCCAAAGGTGCCTGCTGGAGGGTGTTAAAGATCGGAAGAGCACACGTCTGAACTCCAGTCACCGGCTATGATCTCGTATGCCGTCTTCTGCTTGAAAAAAAAAAAAAAAAAAAACAAAAAAATAGATAAAGAGAGAAGATATACGTGAAAGCAGAACAAAACTGAAAATGAAGATCAGAAGTTTAATGGCGTATGGCGATCGTACACAGATTTGCTATTTGTAACTTATGACATCAGTATCAACAAGT
+
DDDDDDBCFFFDGGGGGGGGGGHGGBFEGHGHHHHHHGGGGHHHHHHHGHHHGHHHHHHHHHHFHHGGGGGHHHHBHHGFGHHHHGFGHGHHHHHHHHHGHHFGGGG><</<----<......--.000000000//..0:00<000.0/9900/0//////...000000000000000000000000000/-.-.//.---.-/...00.00000000000<0000<00000:0000000<000/0./<
@M05620:45:000000000-G6HP7:1:1101:23983:7174 1:N:0:108
CATCCTGACCCTGAAGTACCCCGGCTTGATTTCTGACATTAGATCGGAAGAGCACACGTCTGAACTCCAGTCACCGGCTATGATCTCGTATGCCGTCTTCTGCTTGAAAAAAAAAAAAAAAAAAAAAAACAATGAAGAGATCTGGTCTTGTTCACGTGTGACGAACTAAACAGGGCGGTGGCCCGGCTGATGTCGACGAGACGTCGAACTATGTAGCACCGGTCAGGAGGGTGTCAGGACTGCGGTGCAAG
+
DCCDDFFFFFFFGGGGGFGGGGGGGGGGHHHHHHHHHHHHHHHHHHGGGGHHHHHHHGHHHGHHHHHHHHHHHHHGGGGGHHHHBHHHGGHHHHGGGHGHHHHHHHHHFHHEECDB>///>--------...000000./00000:000:00000.<./.00..--.00000/...----....-----.000:9.----.....--...::0000:00.----.//0..-..-000/0././.-.--000
@M05620:45:000000000-G6HP7:1:1101:25202:7182 1:N:0:108
AAACCAAGCAGACACTCACCGCTTGACTGGAGTTAAGACATGAGGTCAGCTAGATCGGAAGAGCACACGTCTGAACTCCAGTCACCGGCTATGATCTCGTATGCCGTCTTCTGCTTGAAAAAAAAAAAAAAAAAAAATACAAAATACATTTACATACAATCTAATTAAAAACAAAATATAGTGACAAAGAGGCCATGCATAGACATATAAACTAAAAACTAGATATCGTAAATGATCGATTCAGTAGGTAT
+
DCCDDCDFDFFFGGGGGGGGGGGGGHHHHHGHHHHHHHHHHHHHHHHHHHHHHHHHHGGGGHHHHHHHGHHHGHHHHHHHHHHHHHGGGGGHHHHFHHHGGHHHHGGGHGHHGHHHHGHHHGGGDGD>/-<<--:-:.;;000.00;000000000000:0000:000000...:.00000000:00////..../0000000000000:::000000.000000:0./.:.00000.9;:000000;:00
@M05620:45:000000000-G6HP7:1:1101:25188:7192 1:N:0:108
AAACCAAGCAGACACTCACCGCTTGACTGGAGTTAAGACATGAGGTCAGCTAGATCGGAAGAGCACACGTCTTAACTCCAGTCACCGGCTATGATCTCGTATGCCGTCTTCTGCTTGAAAAAAAAAAACCAAATAAATAAGACAAGTCAAAATTTCAGACATAAGTAATATTATGACCAAATTACGTAAACAAATTTTTATTTCTACTATTACTCGTATAATGATATACATGAATACACTACGAATTTGTA
+
A3A>ABBBACCFGGGFGGGG2EGGFGHE52BF3BBFAFGFFB333ABAAFHHGHEH1EEGGHCGHHAGEBGHCFFHHGHFHGGHHHE/>EEHHFG4FGHGEH3BFE?EF/BF4BGH3?E3D0@?/<////?//1?111111110>01>D1110/=0000</0000000<00000000//..00<0.;0..00..00000.00000;00;000000...//;0009000000///////////.....//99
@M05620:45:000000000-G6HP7:1:1101:22606:7215 1:N:0:108
CATCCTGACCCTGAAGTACCCCATTGAGCATGGCATCGTCACCAACTGGGACGACATGGAGAAGATCTGGCACCACACCTTCTACAACGAGCTGCGCGTGGCCCCGGAGGAGCACCCAGTGCTGCTGACCGAGGCCCCCCTGAACCCCAAGGCCAACAGAGAGAAGATGACTCAGGTGAGGCTCGGCCGACGCCCGTGCTCCTCCCGTCCTTTCCCCAGTCATTTTCTGCCCGGCTTGATTTCTGACATTA
+
CCCCCFFFFFFFGGGGGGGGGGGHHHHHHHHHHHHHHGHHHGHHHGHHHHHHGGGGGHHGHHHHHHHGHHHHHGHHHGGHHHHHHHHHGGGGGHHGGGGGGGHHGGGGGGGGHGHHGGHHHHHHHHHHHHGGGGGGGGGGGGHHHHGGGGHGHHGGGGGGGGGGGGGGGGGGGGGGGGGGGGGGFFFFDFFFFFFFDFFEFFFFFFFFFFFFFFFFFFFFFFFFFFFFFFFEDAC=D-ABFFFFEFFFFF0
@M05620:45:000000000-G6HP7:1:1101:23520:7238 1:N:0:108
CATCCTGACCCTGAAGTACCCCGGCTTGATTTCTGACTTAGATCGGAAGAGCACACGTCTGAACTCCAGTCACCGGCTATGATCTCGTATGCCGTCTTCTGCTTGAAAAAAAAAAAAACAAAAAATAAAAAGCATTAGTTCATTTATCACTAATAGTCCGACAAACAACATTTACTAAACGTACTGTATCTATGCCGACGCCACTCAGGATGCAGCGTACCGCTATTCGAAACTGTGCTCCCGTCACGCCC
+
CCCCCFFFFFFFGGGGGGGGGGGGGEGGHHHHHHHHHHHHHHGHHGGGGHHHHHHHGHHHGHHHHHHHHHHHHHGGGGGHHHHHHHHFFHGHHGGGHGHHHHHHHHHHHHGE@CD</></=00/-011111.0<0000000=00000<000=0000000..---/...../000009000;.;..0000000;900-9----.90//0/000/900:..-..---.00/0..-00000000..9.9....-
@M05620:45:000000000-G6HP7:1:1101:15606:7284 1:N:0:108
CATCCTGACCCTGAAGTACCCCGGCTTGATTTCTGACATTAGATCGGAAGAGCACACGTCTGAACTCCAGTCACCGGCTATGATCTCGTATGCCGTCTTCTGCTTGAAAAAAAAAAAAAAACGAAAAGAAAAAACGAAACAATAACGCTAGTAGTAGGCATGTAAAAATATATAAATAGGTCTAACAGCTGTAACTGCTGGTGCAATTAATGTAAAGGAGATCGATGGATTAATAGATGAGTGTTCGATCT
+
EEEEEFFFFFFFGGGGGGGGGGGGGGGGHHHHHHHHHHHHHHHHHHGGGGHHHHHHHGHHHGHHHHHHHHHHHHHGGGGGHHHHFHHHGGHHHHGFGHGHHHHHHHHHHHHEEDGC><//-.-...-/..//.-.-...-/.:10<.9...0111<<0000.111110.<1111:1110<11111000.0<1111110100//:<11011<111:110/../0...1.<1:0111111110<0111..<..
@M05620:45:000000000-G6HP7:1:1101:21937:7326 1:N:0:108
CATCCTGACCCTGAAGTACCCCGGCTTGATTTCGACATTAATCGAAGAGCACACGTCTGAACTCCAGTCACCGGCTATGATCTCGTATGCCGTCTTCTGCTTGAAAAAAAAAAAACCAAAATACCAGATCGAAGACCCCCGGAATCCCCATGCCAACAGAGATAAAAAGACAAAGATGAGGAGCGGCCGACTCCCACTCTCCTCACGTCACTTACCAAAACCGTTTCCACCCGGATCGTTTTCTCTCATAC
+
DDCCDFFFFFFFGGGGGGGGGGGGGGGGHHHHHHGGGGHHHHHGHHGGHHHHHHGHHHGHHHHHHHHHHHHHGGGGGHHHHFHHHFGHHHHGGGHGHHHHHHHFHHHHGGGF/><</?///111?11011.<0>.<0<.<---:.000.;//00::AA///;000000.://////:000/0..:-9-----::./..:;:/0:0:.....0000/00....-9.:0000:9-:-;-./;..0000:::00
@M05620:45:000000000-G6HP7:1:1101:21955:7326 1:N:0:108
CATCCTGACCCTGAAGTACCCCGGCTTGATTTCGACATTAATCGAAGAGCACACGTCTGAACTCCAGTCACCGGCTATGATCTCGTATGCCGTCTTCTGCTTGAAAAAAAAAAAACAAACACAAAGCATCACAGGCTGCGTGTGTACCAGAAATAAAAAAATAAAATAATAGAAGAGATGTAAATAGATAGAACCTAGCACACACGTTAGTGTGGAAAGCACAGCAAGGGCAACAGCTACTACAAAGTACA
+
CBCCCFFFFFFFGGGGGGGGGGGGGGGGFHHHHHGGGGHHHHHGHGEGHHFHHHGHHGFHHHHHHHGFHHHHGGGGGHHHFGHHGFFHHHHGGGGGHHHHHHHFFHHH/EFD//>///0/00/<00011<1111..00.-....<00000.//000000--.:000000000000/./0000000009;00;00./;0////9..-..9.:///.///./////.///.......9.///://////////
@M05620:45:000000000-G6HP7:1:1101:21235:7355 1:N:0:108
CCCCCCAAAGGTGCCTGCTGGAGGGTGTTAAAGATCGGAAGAGCACACGTCTGAACTCCAGTCACCGGCTATGATCTCGTATGCCGTCTTCTGCTTGAAAAAAAAAAAAAACAGAATACACACTCATTCGTACATCCTGCAACTCTCCCCCACCCCCCAATAATACATCTTATTATCGGTGCCCTCAGATCATCCTTTAACCCTTGTATATCCAGACCGCAGAGTCTCGAACCTCGCAATACTTTTCCTGC
+
DCDDDDBCFFFFGGGGGGGGGGHGEBBEFHHHHHHHHGGGGHHHHHHHGHHHGHHHHHHHHHHHHHGGGGGHHHHHHHHGGHHHHGGGHGHHHHHHHHHHHHGGGCB/////.0<111<11<.0<00=00</..00/000/00/0:://..-...----./00;000000:00000;.-..-//0..000:0000000000:9.//:000;:0000..-----.0:00/0;.-//.--;.0000::0;000
@M05620:45:000000000-G6HP7:1:1101:10171:7400 1:N:0:108
AGATTACTGCAACAGTTCCCCCTGGACCTGGAAAAGTTTCTTGCCTGGCTTACAGAAGCTGAAACAACTGCCAATGTCCTACAGGATGCTACCCGTAAGGAAAGGCTCCTAGAAGACTCCAAGGGAGTAAAAGAGCTGATGAAACAATGGCAAGTAAGTCAGGCATTTCCGCTTTAGCACTCTTGTGGATCCAATTGAACAATTCTCAGCATTTGTACTTGTAACTGACAAGCCAGGGACAAAACAAAGAT
+
BBCCCFFFFFDFGGGGGGGGGGGGHHHHHHFGHHHHHHHHHHHHHHHHHHHHHHHHHHHHHHHHHHHHHHHHHHHHHHHHHHHHHHHHHHFHHHGGGGHHHH3FHHHHGHHHHHBHHHHHHGHGGHGGHFHHHGHHHHHHHHHHHHHHHHHHHGHHHHHHHHHHHHHHHHGGGGGHHHHHHHHHHHHGHHHHH0DHHGHHFHHHHHHHHHHHHHHHGGHHHHHHHHHGHHHHHGFFFGGGEGGGGGGGGFF
@M05620:45:000000000-G6HP7:1:1101:11612:7415 1:N:0:108
TACCTGTACTGGGGAAGCGTGTAGCAATCGCCATTCCTACCCTAAAGATCGGAAGAGCACACGTCTGAACTCCAGTCACCGGCTATGATCTCGTATGCCGTCTTCTGCTTGAAAAAAAAAAAAAGACATAGAAGAAAGAAGGGATGTGGGACACGCATTCGGGACGACGGCGCAAGTAAAAAGTAGTTAAGTTGGATAGACTAGATGTAGTGGGGCGTATTGAAAGAATGGTAAGATAAAAGAGAAGGTGG
+
BABBBFF5FFFFGGFFGGGGGGGHHHHHHGGGGFGGHHHHHHHF2GEHHHHGGGGHHHHHHHGHHHGFHHHHHHHHHHHHEFGG>FFGHHHHHGGHFHHGGGHGHHFFHHGHGHFAFCGCD//</<00111111100100/.../.<00......--..00..-------------;/////./9//////////9////9///////////..-9-;-:///////.///;////;/////..;//.//.
@M05620:45:000000000-G6HP7:1:1101:10175:7418 1:N:0:108
AGATTACTGCAACAGTTCCCCCTGGACCTGGAAAAGTTTCTTGCCTGGCTTACAGAAGCTGAAACAACTGCCAATGTCCTACAGGATGCTACCCGTAAGGAAAGGCTCCTAGAAGACTCCAAGGGAGTAAAAGAGCTGATGAAACAATGGCAAGTAAGTCAGGCATTTCCGCTTTAGCACTCTTGTGGATCCAATTGAACAATTCTCAGCATTTGTACTTGTAACTGACAAGCCAGGGACAAAACAAAGAT
+
AAABBFFFFFFFGGEGGGGGGGGGHHHHHHFGHHHHHHHHHHHHHHHHHHHHHHFHHHHHHHHHHHHHHHHHHHHGHHHHHHHHHHHHHHBHHHGGGGHHHHGEGHHHGHHHHHDFHHHHHHGGCEGGHHHHHGHHHHHHHHHHHHHGHHHHHGHHHHHGHHHFHHHHHHGGGGGFFHHHHHHHHFHGGHHHHFGHHHHGHHHHHHHHHHHHHHGHHHHHHHGGHHHGHHHHHGGGGGGGACCFGGGGFFF
@M05620:45:000000000-G6HP7:1:1101:11616:7433 1:N:0:108
TACCTGTACTGGGGAAGCGTGTAGCAATCGCCATTCCTACCCTAAAGATCGGAAGAGCACACGTCTGAACTCCAGTCACCGGCTATGATCTCGTATGCCGTCTTCTGCTTGAAAAAAAAAAAAAAAAAAAAAAAAAAAACGTATAAATATGGTCAGAAAAAATAAAACTGACAAGTGGAACCACTGCCTGAGGTGACGAGGCAATTGATCATCATTCTACTTCAAGACTAAGAGTTGCTAAATGAATTATT
+
CCCDDFFFFFFFGGGGGGGGGGHHHHHHHGGGGGHHHHHHHHHHHHHHHHHGGGGHHHHHHHGHHHGHHHHHHHHHHHHHGGGGGHHHHFHHHGGHHHHGGGHGHHHHHHGHHHHHGGGGG@>>----<----------.-.:00:0000;0000/000/.-.00000000000.000:009..000/00//.:.00..--:..0000000000:000000000:00:0000::00;0:000:0;000000
@M05620:45:000000000-G6HP7:1:1101:24884:7442 1:N:0:108
CATCCTGACCCTGAAGTACCCCGGCTTGATTTCTGACATTAGATCGGAAGAGCACACGTCTGAACTCCAGTCACCGGCTATGATCTCGTATGCCGTCTTCTGCTTGAAAAAAAAAAAAAAACACACAACTTCACACTTCGTCCCTCAACGAACTTAATCCCCAACATACCTGTCACTCCCCTAAAATACTCACCATACCCCCTACACCCTGCGCTATGTATTCATCACCCCACATAGATATACAAACGCAC
+
DDCDDFFFFFFFGGGGGGGGGGGGGGGGHHHHHHHHHHHHHHHHHHGGGGHHHHHHHGHHHGHHHHHHHHHHHHHGGGGGHHHHBGHHGGHHHHGGGHGGHHHHHHHHFHHGGGGF>///-..0.....000=<00/0<./...0/.0/...<.<000000./.../0:<00:0000:/.././00000000:<000/<:.--<.0//9./.----.00000000000<<-...0<00<000000<..-9-
@M05620:45:000000000-G6HP7:1:1101:9067:7465 1:N:0:108
TACCTGTACTGGGGAAGCGTGTAGCAATCGCCATTCCTACCCTAAAGATCGGAAGAGCACACGTCTGAACTCCAGTCACCGGCTCTGATCTCGTATGCCGTCTTCTGCTTGAAAAAAAAAACATCTTCCCCCCGCCCCCCATACCCCCCCGCCCCCCCGAGAGCCGCATACCCCTGCTCCTCTCCCCCTCCGCCCCCACCCCGCCCGTCCTTTCCCCCGCCCTTTACTGCCCCGCCTCCCATCACCCCCTC
+
BB?AABDFFFFFFEGGCGAAAAB5G55FGEFEEBEAGH5GGHF223B5GHHGEG111BFGFHEGHHG5FHGHH3FDG3F@?/@E1?@4FHHGCF>G3FGGFGCEGFBFHF3?3330<<<<///1@<11?<?E--<<A@@:-//::/.@-99-;-99=------.9---..:/;....////./://..-9.;..;---9.:9-9-9--;9.;9///9.;----////////..9;-:....////..;-;.
@M05620:45:000000000-G6HP7:1:1101:16278:7467 1:N:0:108
CATCCTGACCCTGAAGTACCCCGGCTTGATTTCTGACATTAGATCGGAAGAGCACACGTCTGAACTCCAGTCACCGGCTATGATCTCGTATGCCGTCTTCTGCTTGAAAAAAAAAAAAAAAAAAAATCAAAAAGAGCAAGATGTAGAACACAAAGCAGACTGAACTGGCCACGCAATACGGAAGTTGAACAAATAATGTTAATAAACAAAAGGTTGAACAACAGACAGCAATATCATCTAGAAGACATATT
+
DCDDDFFFFFFFGGGGGGGGGGGGGGGGHHHHHHHHHHHHHHHHHHGGGGHHHHHGHGHHHGHHHHHHHHHHHHHGGGGGHHHHDHHHGGHHHHGGGHGHHHHHHHHHHHHEEDGC>/</<-----.000<0..<//0///0000000<//.<.//0//.0000000/..0<-.--900.....0000<00/.000000000000000.../.<::/000/<.//.//.//0000000000000</<000:
@M05620:45:000000000-G6HP7:1:1101:9088:7476 1:N:0:108
TACCTGTACTGGGGAAGCGTGTAGCAATCGCCATTCCTACCCTAAAGATCGGAAGAGCACACGTCTGAACTCCAGTCACCGGCTATGATCTCGTATGCCGTCTTCTGCTTGAAAAAAAAAATCTCGGAGGTTATTTTGCATCGGTGAGCCAGACAGAATGATCCGATGAGGGGTGCGACACTATTTGAGGCAAGGAAGCACCTTTTTATTAAATTTACCTTTTAGCAATCGCCATTCCTACCCTAAAGATC
+
BBBBBFFFFFFFGGGGGGGGGGBFG5GHH2FGEEE5BEACGEGFHGFHHFFGGG11GHBGHHAAFFCGHHHFHFF@BBFG1/EE?GF44B4BG?ECHH3E?E0FHBEGFFGHFHD0E@D//0@>@0//@/CCFGGHHFH1=BA.E<.CCG/G.CBC/<GGHHHHG::DHGF?CA?E-.--9C/C0FFF?/.9.9E.9;E/BEFFFFFEFFFBBFFF//BFFFFB9FFBFFAEAA9B;/;BF.AFF.;//;B
@M05620:45:000000000-G6HP7:1:1101:10264:7476 1:N:0:108
TACCTGTACTGGGGAAGCAATCGCCATTCCTACCCTAAAGATCGGAAGAGCACACGTCTGAACTCCAGTCACCGGCTATGATCTCGTATGCCGTCTTCTGCTTGAAAAAAAAAAAAAAAAATTGTACATATAAATAACACTATTTCTCTAACTATCAGAAACTAACTTACAAAAGAACGATTGCAAAAGACGAGATGTATAAAAGATACACTTCTAAATCAACCCGAAGTCACACACGACTGATCAACTCT
+
CDDDDFFFFFFFGGGGGGGGGGGGGGGHHHHHHHHHHHHHHHHHGGGGHHHHHHHGHHHGGGHHHHHHHHHHHGGGGGHHHHHHHHGGHHHHGFGHGHHHHHHHHHHHHGGGFB<></>--0111000000000000<000/000000<000000000000/<<0000:0000./9./.<...0000/:./.--..0:00000:0.0000:00000000000/..----<00000..---<.00000/000
@M05620:45:000000000-G6HP7:1:1101:24987:7489 1:N:0:108
CCCCCCAAAGGTGCCTGCTGGAGGGTGTTAAAGATCGGAAGAGCACACGTCTGAACTCCAGTCACCGGCTATGATCTCGTATGCCGTCTTCTGCTTGAAAAAAAAAAAAACAAAATTAAATATGGTTTACCTCATATCTTCTTTCTACAGTAATCATTACCCATCTTGTACCTTGTCCCGTAGCCCCCACGTGACCCTTTTCCCTCTACCTTCACTCGACGCCTCGCTCACCATACTGTTGATATACCATC
+
CCCCCCCCFFFDGGGGGGGGGGHGGBFEFHHHHHHHHGGGGHHHHHGHGHHHGHHHHHHHHHHHHHGGGGGHHHHHHHHGGHHHHGGGHGHHHHHHHGHHHHGGGGG>/<///00111>1>111111<11<1</000=0000000000000=0000;0;0:/0//0000::C0000000-.-..;B.--.-9...09///9;/://://999/9///..:-:-...-...:.///9//////;///:////
@M05620:45:000000000-G6HP7:1:1101:8548:7491 1:N:0:108
TACCTGTACTGGGGAAGCCATTCCTACCCTAAAGATCGGAAGAGCACACGTCTGAACTCCAGTCACCGGCTATGATCTCGTATGCCGTCTTCTGCTTGAAAAAAAAAAAAAAAACGACTACTTATAACATTGGGTGTCGGCTAAGTAGGAGATATTCAAATGGTAGTAGATAGTCCTGGGGCATAGGAATATACGAGATTCACACATGAGTATCGTACAAGGGACTCATACATGATGTGTGAGATGCAATG
+
CCCCBFFFFFFFCGGGGGGGGGHHHHHGGHGGGFAGHHGGGGGHHHHHHGHHHGHHHHHHHHHHHHHGGGGGHHGGEGHHGGHFFHGFGHGGHHHHHH1FGHGF//E<<///<<//.-.-0=11<11000000.<.-/.--..0000000/:/0000009000;00:000000090;0/.;9-/000000:09/.....//////.:///////./...//..9..//////////////:////////:/
@M05620:45:000000000-G6HP7:1:1101:8555:7513 1:N:0:108
TACCTGTACTGGGGAAGCCATTCCTACCCTAAAGATCGGAAGAGCACACGTCTGAACTCCAGTCACCGGCTATGATCTCGTATGCCGTCTTCTGCTTGAAAAAAAAAAAACAAAAACCGACTATGAACTCATCATCAAACATTAATACTCTTATTAAAAACAAACCAATATGAATGTCGATACCTATGTAATCATAACAACTGCACGAACTACGGCTGTACAAGACAGCGAGGTGTTTAACGTTAACGTGT
+
AABBCFFFFFFFGGFGEGGGGGHHHHHHHHHHHGHHHHGGGGHFGHHHHGHHHGHHHHHHHHHHHHHFGGGGHGHHEHGGGGHHHHGFGHGHHHHHHFGHHGHGGCGG>////<0//////</111111111>111111101110000000000=000<<.<:...../000000000....-0000000;000000/00.//;0/...-./;..---.///////9/:----.9:.////.///./.9.:
@M05620:45:000000000-G6HP7:1:1101:9672:7536 1:N:0:108
CATCCTGACCCTGAAGTACCCCATTGAGCATGGCATCGTCACCAACTGGGACGACATGGAGACGATCTGGCACCACCCCTTCTACAACGAGCTGCGCGTGGCCCCGGAGGAGCACCCAGTGCTGCTGACCGAGGCCCCCCTGAACCCCAAGGCCAACAGAGAGAAGATGACTCAGGTGAGGCTCGGCCGACGCCCGTGCTCCTCCCGTCCTTTCCCCAGCCCTTTTCTGCCCGTCTTGATTTCTGGAATTG
+
A>AAAF11C1CC1FG1ABGGFCAGHBA1B1FGHGCAE0FG0EBB/AFH0/0B//A//B0101//A/?GH110@>0?/?>FG0@2B11@>/EEE1@>//<///FG@@B/B/B///@<?//GG111<1FB<<---><C.--:-:C:C.:CF.C.=9..9.//;/..///00;C000;/9/;9-A-----------9---;AE///-/;9EB--9/;//9;--9--//9B///;-9----/;//////////:/
@M05620:45:000000000-G6HP7:1:1101:19352:7539 1:N:0:108
CATCCTGACCCTGAAGTACCCCATTGAGCATGGCATCGTCACCAACTGGGACGACATGGAGAAGATCTGGCACCACACCTTCTACAACGAGCTGCGCGTGGCCCCGGAGGAGCACCCAGTGCTGCTGACCGAGGCCCCCCTGAACCCCAAGGCCAACAGAGAGAAGATGACTCAGGTGAGGCTCGGCCGACGCCCGTGCTCCTCCCGTCCTTTCCCCAGTCATTTTCTGCCCGGCTTGATTTCTGACATTA
+
CCCCCFFFFFFFGGGGGGGGGGGHHHGHHHHHHHHHHGHHHGHHHGHHHHHHGGGGGHHGFHHHHHHHHHHHHGHHHGGHHHHHHHHHGGGGGHHGGGGGGGHHGGGGGGGGHHHHGGHHHHHHGHFHHHGCGGFFGGGGGGFGHHGGCGHGHHGGGGGGGFGGGGGGGGGGFGFFGFGGGGGGFFFFFFFFFFFFBDDFFFFFFFFEFFFFFFB/FFFFFFFFFFFFFFFFFADFC;.BFFFFFBFFFF/
@M05620:45:000000000-G6HP7:1:1101:9690:7541 1:N:0:108
CATCCTGACCCTGAAGTACCCCATTGAGCATGGCATCGTCACCAACTGGGACGACATGGAGAAGATCTGGCACCACACCTTCTACAACGAGCTGCGCGTGGCCCCGGAGGAGCACCCAGTGCTGCTGACCGAGGCCCCCCTGAACCCCAAGGCCAACAGAGAGAAGATGACTCAGGTGAGGCTCGGCCGACGCCCGTGCTCCTCCCGTCCTTTCCCCAGTCATTTTCTGCCCGGCTTGATTTCTGACATTT
+
CCCCCFFFFFFFGGGGGGGGGGGHHGHHHHHHHHHHHGHHHGHHHGHHHGHHGGGGGHHHHHHHHHHGHHHHHGHHHGGHHHHHHHHHGGGGGHHGGGGGGGHHGGGGGGGGHHHHGGHGHHHHHHHHHHGGGGGGGGGGGGHHHHGGGGHGHHGGGGGGGGGGGGGGGGGGGFGGGGGGGEGGFFFFAFFFFFFCDFFFFFFFFFFEDFFFFFFFFFDFFFFFFFFFFFFFADAFFA.FFFFFFBFFBF0
@M05620:45:000000000-G6HP7:1:1101:20608:7638 1:N:0:108
CATCCTGACCCTGAAGTACCCCGGCTTGATTTCTGACATTAGATCGGAAGAGCACACGTCTGAACTCCAGTCACCGGCTATGATCTCGTATGCCGTCTTCTGCTTGAAAAAAAAAAAAATACCTCTTTTTTTCTTTCTTTTTTTCCTCCCCTCTCCCCCTTCCCACCACCTTTTTTCCCTCCTTCCTACTTCTTCATTCCTTATTTTTTCTCCTCCTTTCTTCTTCTCCCCTCCTCTCTCCTCTCCTTCCC
+
CCCCCFFFFFFFGGGGGGGGGGGEGEGEHGHHHGHHHHHHGHHHHHGEGGHHHHHHHGHHHGHHHGHHGHHHHGHEFGGGHHGHHDGHGGHGHHGGGHGFHHHFFGEGHHFE<BF//>/01?111?11<1-</<<=G<DG00<-:00</;E/A////:DA.B/B09..;.;CCFF?B0F0.../;9B9:/9//;:/9/;/://::/::9:/:B/;FFF/;9BF//F/B/:A..9;B/9/BB/.:;B/9B/F
@M05620:45:000000000-G6HP7:1:1101:4566:7662 1:N:0:108
CATCCTGACCCTGAAGTACCCCCGGCTTGATTTCTGACATTAGATCGGAAGAGCACACGTCTGAACTCCAGTCACCGGCTATGATCTCGTATGCCGTCTTCTGCTTGAAAAAAAAAAATAAAAATAATCAACTTGAGTGTCACACACCTCCACTCTCCTTTGTTACAAGAGTAATTTGTCTTCACATTCGCGTACTAACCGCGCACAAATGCTCACTACATCTATGGCTTCTATGTTGGGCGTTGGACTCT
+
CCCCCFFFFFFFGGGGGGGGGGGGGGGGGGHGHHHHHHHHHHGHHHHDGFGHHHHHHHGHHHGHHHHHHHHHHHHHGGGGGHGGHHHHHGGHHGHGGGHGHHFGHGHGFHEGE@GBC<0??111011?1110111111>111111.../..//0/00/=0D00/00000/.<C000:0000000000000.;---.;00.-------/.9:09000;0/00000;00././00;0;00.-.:---.00;/;
@M05620:45:000000000-G6HP7:1:1101:4403:7692 1:N:0:108
TACCTGTACTGGGGAAGCGTGTAGCAATCGCCATTCCTACCCTAAAGATCGGAAGAGCACACGTCTGAACTCCAGTCACCGGCTATGATCTCGTATGCCGTCTTCTGCTTGAAAAAAAAAACAGCAGGGGGGCTTTCTTTGTGTTAGCACCGAGAAACCTGAAAGAAGCATTTTTTAACTAAGTCCTGCTGAGTCATTCAGGCGTGGTTCGCCGCCTTGCTTCTTCTCACCGACTCTTTACTCTGCTGCCC
+
ABBBBFFFFFBBAEGGGGEEGGHHGHHHHGGGGGHHHGHHHHHHHHHEGHEEGGAFFFHHHHAGGH1GHHGHHHHHHHHHGCEGEHEFHEGHFGGH?FHEEGFFHHGHHH3BFFGCCCC/B/?200<?//---B.9:9//9/.9/:////.9-9-.9;.9A/B///9////;BFFF.:/9B//////99///9////////9B-9--:./--.9--..:///9;/9////;9-9@./;//;/B//////;.
@M05620:45:000000000-G6HP7:1:1101:4155:7702 1:N:0:108
CCCCCCAAAGGTGCCTGCTGGAGGGTGTTAAAGATCGGAAGAGCACACGTCTGAACTCCAGTCACCGGCTATGATCTCGTATGCCGTCTTCTGCTTGAAAAAAAAAAAAAAAAGAGAGAATTAACGATATTGATAAAGTATAGTTAAAAAATATCAGAAGATCGCAGGTACGATCTAAACCAAATATAATAGGAGATGTATGATGAAAAAAAGAAAATCAGGTAGCAAAAATCTGATGCACACCATAAAGT
+
CCCCCCBBFFFDGFGGGGGGGGHGGBFEGHHHHHHHHGGGGGHHHHFHGHHHGHHHHHHHHHHGHHFEFGGHHFH4FGFFGHHHGFGEHGHHHHHHHHHHHHGGGGG//</>-.<0/..00000=....-00000000000000000000-.00000000000....-.00.....0000/...9000000000/./000:00000000.--...//000000000000/..0000000000...000000
@M05620:45:000000000-G6HP7:1:1101:21482:7741 1:N:0:108
CCCCCCAAAGGTGCCTGCTGGAGGGTGTTAAAGATCGGAAGAGCACACGTCTGAACTCCAGTCACCGGCTATGATCTCGTATGCCGTCTTCTGCTTGAAAAAAAAAAAAATAGACCACCGCACACGGACGTACTTTTTCATACATACGCCATACCTACTACACCAAAGAGGGCATCGTGACTCTTTGCGCCCTGGTAGCACCTTTGCCCTCAATTTCTCTCTTAGCAATCTCCATTCCAACCCTCCAGATC
+
BBBBBBBBFFFFGGGGGGGGGCHGGBFGFHHFHHFHHGGGGGHHHHHHGGHHGHFHHHHHHGGHHHFGGGGHHHEHHFGFFHHHHGGGHGHGHGGHHHHFHGEEDFC>//<11?110...----<-----;.:.:0;0;00000000..9..0//00/009///.../:/....//9../9///://:--.--.;/////:.///;///;..///;///;/;//9BB/://9//:://///..;...://:
@M05620:45:000000000-G6HP7:1:1101:18318:7821 1:N:0:108
CATCCTGACCCTGAAGTACCCCATTGAGCATGGCATCGTCACCAACTGGGACGACATGGAGAAGATCTGGCACCACACCTTCTACAACGAGCTGCGCGTGGCCCCGGAGGAGCACCCAGTGCTGCTGACCGAGGCCCCCCTGAACCCCAAGGCCAACAGAGAGAAGATGACTCAGGTGAGGCTCGGCCGACGCCCGTGCTCCTCCCGTCCTTTCCCCAGTCATTTTCTGCCCGGCTTGATTTCTGACATTA
+
DDDDDFFFFFFFGGGGGGGGGGGHHHHHHHHHHHHHHGHHHGHHHGHHHHHHGGGGGHHHHHHHHHHHHHHHHGHHHGGHHHHHHHHHGGGGGHHGGGGGGGHHGGGGGGGGHHHHGGHHHHHHHHHHHHGGGGGGGGGGGGHHHHGGGGHGHHGGGGGGGGGGGGGGGGGGGGGGHGGGGGGGFFFFFFFFFFFF@DFFFFFFFFFFFFFFFFFFFFFFFFFFFHHFFFFFFFFFFFFFFFFFFFFFFF0
@M05620:45:000000000-G6HP7:1:1101:25916:7865 1:N:0:108
CATCCTGACCCTGAAGTACCCCCGGCTTGATTTCTGACATTAGATCGGAAGAGCACACGTCTGAACTCCAGTCACCGGCTATGATCTCGTATGCCGTCTTCTGCTTGAAAAAAAAAAAAAGAAAATAACCCGAGTGATCATGTCTCCATCATGAATTCGAGAAACATATATAACACAAGGATGCAAAAGGTGCCAATGTACCAAGGAGTGCGAGAAGGACAACTGGCGGTTAGGTCTAGATTGCACTCCGA
+
CBBCCFFFFFFFGGGGFDGGGGGGGGGGGHHHHHHHGHGHHGHHHHHGGGGHHHHHHHGGHHGHFHHHHHHHHFHHGGGGGHHHHGHHGFGHHHHGGGHGHHGHHHHGHHGHGGGCC><<?<<0011111.-<-..111=11111101110<111111.1/.:0//:111111100.....<0/011//.000/:000111110..../.1-.--./.../..0//.----../1111<111<0100//.9
@M05620:45:000000000-G6HP7:1:1101:17510:7872 1:N:0:108
TACCTGTACTGGGGAAGCGTGTAGCAATCGCCATTCCTACCCTAAAGATCGGAAGAGCACACGTCTGAACTCCAGTCACCGGCTATGATCTCGTATGCCGTCTTCTGCTTGAAAAAAAAAAAAAATATCCCCAAAACACCTACCGCCCACACACACCAACACACCATAAAAACCCCTCCCTCCAAACCTTCTCCCATACGCCTACCAGCCATGTCCCTCCCCTATTCTGCCCTTCTTCTTTTCTACCCCAC
+
BBBBBFFFFFFFGGGGGGGEGGHGHHHHHDGGCFHHHHHHHHHHHHHGHHHGGGEHHHHHHHGHHHGHHHHHHGGGHHHHGGGGGHHHHHHHHFGHHHHGGGHGHHGGHHHGGGHHGGGG////-011111<0.<...<.///<--:@.C.....;9..9....;.000000:...9.....;.//..////;9/.//..:9....//:9.9//////......///://:9F/.///:9/9::///....
@M05620:45:000000000-G6HP7:1:1101:22912:7885 1:N:0:108
CCCCCCAAAGGTGCCTGCTGGAGGGTGTTAAAGATCGGAAGAGCACACGTCTGAACTCCAGTCACCGGCTATGATCTCGTATGCCGTCTTCTGCTTGAAAAAAAAAAACTAACTCACATATAGCCTCCCTAAGCACGTACATCTGACTGTGTCTCATCCACGTGATACTATCTTTCTTCCGACATACTATGTACTCCCGCATCAAAAGCACCTACACTTCTGACTGCTCTTTGTCATCACCGCATCTTCAT
+
CBCBCCCAFFBDGGGGGGGGGFFFEBFEGHHHHHHHHG?FGAGGHHHHGHHHGHGHHGHHHHHHHHGGGGGHHGHHHHHGGHHHHGGGHGHHGHFHHHFHHHFGGCB//22221<?11<11111110/.0100<10-00..<0000000<000=000000/...:/0000000000:000..-;.;0000090000/..-;.-9////.;/.///;//;////9///:///9/9//////:.--.-/////
@M05620:45:000000000-G6HP7:1:1101:14437:7924 1:N:0:108
CATCCTGACCCTGAAGTACCCCGGCTTGATTTCTGACATTAGATCGGAAGAGCACACGTCTGAACTCCAGTCACCGGCTATGATCTCGTATGCCGTCTTCTGCTTGAAAAAAAACCCAGTGCTGCTGACCGAGGCCCCCCTGAACCCCAAGGCCAACAGAGAGAAGATGACTCAGGTGAGGCTCGGCCGACGCCCGTGCTCCTCCCGTCCTTTCCCCAGTCATTTTCTGCCCGGCTTTATTTCTGACATTA
+
BBBBBFFFFFFFGGGGGGGGGGE22AEEEFGHFEF5FFGDHD5DDE2EFFHCGHHHFEBGGCHFHHHEFHBFGGG>?E@1G@4@F4@??E3?4B/>ECF4E4G43FBF?FGE/B//???1FFGGHH1BGHGGCCGGGGGGGGHHFGGGGGHGHHHGCEGBCFD.GBF0FGGGGFEGF/0AFE.FB-ADBB?B?BBB-;D.FFB;;EDFDFDFFFFFFFDBB//;;//BFFFEFBBB?//99;BFF/FFBF/
@M05620:45:000000000-G6HP7:1:1101:4161:7934 1:N:0:108
CATCCTGACCCTGAAGTACCCCATTGAGCATGGCATCGTCACCAACTGGGACGACATGGAGAAGATCTGGCACCACACCTTCTACAACGAGCTGCGCGTGGCCCCGGAGGAGCACCCAGTGCTGCTGACCGAGGCCCCCCTGAACCCCAAGGCCAACAGAGAGAAGATGACTCAGGTGAGGCTCGGCCGACGCCCGTGCTCCTCCCGTCCTTTCCCCAGTCATTTTCTGCCCGGCTTGATTTCTGACATTT
+
CBBCCFFFFFFFGGGGGGGGGGGHHHHHHHHHHHHHHGHHHGHHHGHHHHGHGGGGGHHHHHHHHHHHHHHHHGHHHGGHHHHHHHHHGGGGGHHGGGGGGGHHGGGGGGGGHHHHGGHHHHHHHHHGHHGGGGGGGGGGGGHHHHGGGGHGHHGGGGGGGGGGGGGGGGGGGGGGGGGGGGGGFFFFFFFFFFFFADFFFFFFFFFFFFDFFFFFFFFFFFFFFFFFFFFFFFFFFFEFFFFFFFFFFF/
@M05620:45:000000000-G6HP7:1:1101:14429:7941 1:N:0:108
CATCCTGACCCTGAAGTACCCCGGCTTGATTTCTGACATTAGATCGGAAGAGCACACGTCTGAACTCCAGTCACCGGCTATGATCTCGTATGCCGTCTTCTGCTTGAAAAAAAAAAAAAGACAGATAGGGGGCTTGCTTTGTGTAAGAAACGAGCAACCTGAAAGAAGCCTTTTTTAACAAAGTCCTGCTGAATCATAAAATAGATTTTAGCCTCCTTACTTCTACTCAAAGACTATCTACTATCATGCCA
+
CBBCCFFFFFFFGGGGGGGGGGGGGGGGHHHHHHHHHHHHFHFHHHGGGGGHHHHFHFGGHGHFGGHHFHGHHHHGGGGGHHFGEEGHGGHHHHGEEHGHHHHHHHHHGHGEE/CB<///<0?001110<.-<-.-<0000:C/0;000;/.A.--/9.F.:;009./:;/900;;.9;00.;0///:/:B//;//9//;//////:////////;/9/;//:///9/;///:B//:///:9///9/9///
@M05620:45:000000000-G6HP7:1:1101:4143:7946 1:N:0:108
CATCCTGACCCTGAAGTACCCCATTGAGCATGGCATCGTCACCAACTGGGACGACATGGAGAAGATCTGGCACCACACCTTCTACAACGAGCTGCGCGTGGCCCCGGAGGAGCACCCAGTGCTGCTGACCGAGGCCCCCCTGAACCCCAAGGCCAACAGAGAGAAGATGACTCAGGTGAGGCTCGGCCGACGCCCGTGCTCCTCCCGTCCTTTCCCCAGTCATTTTCTGCCCGGCTTGATTTCTGACATTA
+
CCCCCFFFFFFFGGGGGGGGGGGHHHHHHHHHHHHHHGHHHGHHHGHHHHHHGGGGGHHHHHHHHHHHHHHHHGHHHGGHHHHHHHHHGGGGGHHGGGGGGGHHGGGGGGGGHHHHGGGHHHHHHHHHHHGGGGGGGGGGGGFGHHGGGGHGHHGGGGGGGFGGGGGGGGGGGGGGGGGGGGGGFFFFFAFFFFFFFFFFFFFFFFFFFFFFFFFFFFFFFFFFFFFFFEFFFFFFCCAFFFFFFFFFFF/
@M05620:45:000000000-G6HP7:1:1101:4159:7960 1:N:0:108
CATCCTGACCCTGAAGTACCCCATTGAGCATGGCATCGTCACCAACTGGGACGACATGGAGAAGATCTGGCACCACACCTTCTACAACGAGCTGCGCGTGGCCCCGGAGGAGCACCCAGTGCTGCTGACCGAGGCCCCCCTGAACCCCAAGGCCAACAGAGAGAAGATGACTCAGGTGAGGCTCGGCCGACGCCCGTGCTCCTCCCGTCCTTTCCCCAGTCATTTTCTGCCCGGCTTGATTTCTGACATTT
+
BCCCCFFFFFFFGGGFGGGGGGGHHHHHHHHHHHHHHGHHHGHHHGHHHHHHGGGGGHHHHHHHHHHHHHHHHGHHHGGHHHHHHHHHGGGGGHHGGGGGGGHHGGGGGGGGHHHHGGHHHHHHHHHHHHGGGGGGGGGGGGHHHHGGGGHGHHGGGGGGGGGGGGGGGGGGGGGGGGGGFGGGFFFFFFFFFFFFFFFFFFFFFFFFFFFFFFFFFFDFFFFFFFFFFEFFDAFFFFAFFFFFF/BFFF/
@M05620:45:000000000-G6HP7:1:1101:4552:7985 1:N:0:108
AGATTACTGCAACAGTTCCCCCTGGACCTGGAAAAGTTTCTTGCCTGGCTTACAGAAGCTGAAACAACTGCCAATGTCCTACAGGATGCTACCCGTAAGGAAAGGCTCCTAGAAGACTCCAAGGGAGTAAAAGAGCTGATGAAACAATGGCAAGTAAGTCAGGCATTTCCGCTTTAGCACTCTTGTGGATCCAATTGAACAATTCTCAGCATTTGTACTTGTAACTGACAAGCCAGGGACAAAACAAAGAT
+
BCBCBFFFFFFFGGGGGGGGGGGGHHHHHHHHHHHHGHHHHHHHHHHHHHHHHHHHHHHHHHHHHHHHHHHHHHHHHHHHHHHHHHHFFGFHHHGGGGHHHHHHHHHHGHHHHGHHHHHHHHHGGGGGHGHHHGHHHHHHHHHHHGGHHHGHHGHHHHHHHHGHGHHHHGGGGGGHHHHHHHHHHHFGFGHHHHHHGGHHHHHHHHHHGHHHHHHHHCGHGFHHHHFFFHGHHGGGGGGGGFFFGGGGGGG
@M05620:45:000000000-G6HP7:1:1101:22643:8015 1:N:0:108
AAACCAGAAGACATGAGGTCAGCTAGATCGGAAGAGCACACGTCTGAACTCCAGTCACCGGCTATGATTTCGTATGCCGTCTTCTGCTTGAAAAAAAAAAACCCCAACTGCACACCCCTTTCTTCTTACCTCTTCCCCCCTCCCCCCCCCTACCCCCATCTCTCCGCTACCTCCTCTCCTTCTCATCCGCCTCCTCTCCTCCTCCCATCCTTTCCCCCTTCCTTTTCTCCCCTTCTTTCCTTCTCCCCTTT
+
BBABBBBFFFFFFFFDGFBGGGHHFHHHHHGGGEHHHGFHHEFGHFFFGHH33F53AG3AAA013A5D5AAF1?B3FFEE/??444@@331B3FGCFCEE<//////<2222?2<CG//02??<<<11??1111??FFDG?...<<-@---.;:..;-:90;0;/.:.-;FBF?.9B////:9:/;9/.....;..////9/9BBE./;./:BB//;A-.9BF//;9//9;...:///9/;99////9;A/
@M05620:45:000000000-G6HP7:1:1101:9024:8092 1:N:0:108
CCCCCCAAAGGTGCCTGCTGGAGGGTGTTAAAGATCGGAAGAGCACACGTCTGAACTCCAGTCACCGGCTATGATCTCGTATGCCGTCTTCTGCTTGAAAAAAAAAAAAAAAAAAAAACAAGAAAGAACTCATGAGAGCAAAAGATATTAGAGAATGAGAGAGTAGCAAAGAAAACTGTAGATCGTACTGAGTGGCAATAGACATCAGCGTGAGGGCGAGGGAGGAAGGGGGTAGTAAGATGGAAGGTATA
+
DDDDDCDB@FFBFGGGGGGGGGHGGBFEEHGHHGHHHGGGGHHHHHGHGHHHGGHHHHHHHHHFGHGGGGGHHHGBGHHFGHHHHGFGHGHHHHHHHGHFGGEGGGG</</<>-----...////0/./000000:00.0/0//.000:0;00000000;0.9;000000/:.///00:00000./.9.00000../000000000:00........--9--..-./.9.--:.:;0::0000/0:.0000
@M05620:45:000000000-G6HP7:1:1101:17555:8164 1:N:0:108
CATCCTGACCCTGAAGTACCCCATTGAGCATGGCATCGTCACCAACTGGGACGACATGGAGAAGATCTGGCACCACACCTTCTACAACGAGCTGCGCGTGGCCCCGGAGGAGCACCCAGTGCTGCTGACCGAGGCCCCCCTGAACCCCAAGGCCAACAGAGAGAAGATGACTCAGGTGAGGCTCGGCCGACGCCCGTGCTCCTCCCGTCCTTTCCCCAGTCATTTTCTGCCCGGCTTGATTTCTGACATTA
+
CCCCCFFFFFFFGGGGGGGGGGGHHHHHGHHHHHFHHGHHHGHHFGHHHHHHGGGGGHHHHHHHHHHHHHHHHGHHHGGHHHHHHHHHGGGGGHHGGGGGGGHHGGGGGGGGHHHHGGHHHHHHHHHHHHGGGGGGGGGGGGHHHHGGGDHGHHGGGGGGGGGGGGGGGGGGGGGEGGGGGGGGFFFFFFFFFFFA9:AFFFFFFFFEFFDFFBFFFFFFFFFFFFFB9BFE?FA>DF9BBFFFF:F/BF/
@M05620:45:000000000-G6HP7:1:1101:17571:8172 1:N:0:108
CATCCTGACCCTGAAGTACCCCATTGAGCATGGCATCGTCACCAACTGGGACGACATGGAGAAGATCTGGCACCACACCTTCTACAACGAGCTGCGCGTGGCCCCGGAGGAGCACCCAGTGCTGCTGACCGAGGCCCCCCTGAACCCCAAGGCCAACAGAGAGAAGATGACTCAGGTGAGGCTCGGCCGACGCCCGTGCTCCTCCCGTCCTTTCCCCAGTCATTTTCTGCCCGGCTTGATTTCTGACATTA
+
DDDDDFFFFFFFGGGGGGGGGGGHHHHHHHHHHHHHHGHHHGHHHGHHHHHHGGGGGHHHHHHHHHHHHHHHHGHHHGGHHHHHHHHHGGGGGHHGGGGGGGHHGGGGGGGGHHHHGGHHHHHHHHHHHHGGGGGGGGGGGGHHHHGGGGHGHHGGGGGGGGGGGGGGGGGGGGGGHGGGGGGGFFFFFFFFFFFF@DFFFFFFFFFFFFFFFFFFFFFFFFFFFFFHFFFFFFFFACFFFFFFFFFFFF0
@M05620:45:000000000-G6HP7:1:1101:22093:8182 1:N:0:108
CATCCTGACCCTGAAGTACCCCGGCTTGATTTCTGACATTAGATCGGAAGAGCACACGTCTGAACTCCAGTCACCGGCTATGATCTCGTATGCCGTCTTCTGCTTGAAAAAAAAAAAAAAAAAAAATAATAAAATGCTAATATACCACCCCTATCCCCCATCACATCTCCTATTATCCCATGTACCTACATGATCCGTCCTACTTTTTTCATCTCCTCTCGATGTCTCATCCCCATGCACCACCCCAACCC
+
CBBCCFFFFFFFGGGGGGGGGGGGGGGGHHHHHHHGHHHHGHGHHHGGGGGHHGHFHGHHHGHGHHHHHHHHHHHGGGGGHHHHGHHHGGGHHHGGGHGHHHHHHHHHHHGE>BD<>></-<--<-.0000000000:0000000;009.-..00/:..-/:0000:00:000000;0000/0000;0;0000000..:..0000000-/00:0000/0;.0/0:;000000.;://:00/.;..:..;:D
@M05620:45:000000000-G6HP7:1:1101:12750:8186 1:N:0:108
AGATTACTGCAACAGTTCCCCCTGGACCTGGAAAAGTTTCTTGCCTGGCTTACAGAAGCTGAAACAACTGCCAATGTCCTACAGGATGCTACCCGTAAGGAAAGGCTCCTAGAAGACTCCAAGGGAGTAAAAGAGCTGATGAAACAATGGCAAGTAAGTCAGGCATTTCCGCTTTAGCACTCTTGTGGATCCAATTGAACAATTCTCAGCATTTGTACTTGTAACTGACAAGCCAGGGACAAAACAAAGAT
+
AAABCFFFBBDDGGBBBFGGGGGGFGHHHHHHHHHHGHHHHHHHHHHHHHH3BBGHHHHHHHHHHHHHHHHHHHHHHHHHEGFHHGHHHHFHHHGF@EGGFHFFHGHHGHHHHHHHHHHHHHHGEFGEHFHHHGHHHHGHHHHHHHHHHHHHHGHHHHHHHHFGHHHHHHGGGGGHHHHHHHHHHGHGHGHHHHHHHFHGHGHHHHHHHHHHHHHHHGHHHFFHHHHHHHHHHGGGFGGGGGFFGGGGFF;
@M05620:45:000000000-G6HP7:1:1101:26549:8216 1:N:0:108
CATCCTGACCCTGAAGTACCCCATTGAGCATGGCATCGTCACCAACTGGGACGACATGGAGAAGATCTGGCACCACACCTTCTACAACGAGCTGCGCGTGGCCCCGGAGGAGCACCCAGTGCTGCTGACCGAGGCCCCCCTGAACCCCAAGGCCAACAGAGAGAAGATGACTCAGGTGAGGCTCGGCCGACGCCCGTGCTCCTCCCGTCCTTTCCCCAGTCATTTTCTGCCCGGCTTGATTTCTGACATTT
+
CBCCCFFFFFFFGGGGGGGGGGGHHHHHHHHHHHHHHGHHHGHHHGHHHHHHGGGGGHHHHHHHGHHHHHHHHGHHHGGHHHHHHHHHGGGGGHHGGGGGGGHHGGGGGGGGHHHHGGGHHHHHHHHHHHGGGGGGGGGGGGGHHHGGGGHGHHAEGEGGGGGGGGGGGGGGGGGGGGFGGGGGFFFFFFFFAFFF>ADEFFFFFFFFFF?FFFFFFFFFFBFFFFFFFFFFFAFFFF?BFFFFF;B0BF0
@M05620:45:000000000-G6HP7:1:1101:26527:8231 1:N:0:108
CATCCTGACCCTGAAGTACCCCATTGAGCATGGCATCGTCACCAACTGGGACGACATGGAGAAGATCTGGCACCACACCTTCTACAACGAGCTGCGCGTGGCCCCGGAGGAGCACCCAGTGCTGCTGACCGAGGCCCCCCTGAACCCCAAGGCCAACAGAGAGAAGATGACTCAGGTGAGGCTCGGCCGACGCCCGTGCTCCTCCCGTCCTTTCCCCAGTCATTTTCTGCCCGGCTTGATTTCTGACATTA
+
CBBCBFFFFFFFGGGGGGGGGGGGHHHGHHHHGHHHHGHHHGHHHGHHHHHHGGGGGHHHHHHHGFHHHHHHHGHHHGGHHHHHHHHHCGGGGHHGGGGGGEHHGGGGGGGGHHHHGGHHHHHHHHHHHHFFGCGGGGGGGGHHHHGGGGGCGHGGGGFGFGDEGGGF0FGGGGGGGFFFFFEF9@EF;CFFFFFD9.:EFFFFBEDEFDDFFFFFFFDBFEFFFBFFFEFFFFFFFFFFFFFFFFFFFF:
@M05620:45:000000000-G6HP7:1:1101:26551:8235 1:N:0:108
CATCCTGACCCTGAAGTACCCCATTGAGCATGGCATCGTCACCAACTGGGACGACATGGAGAAGATCTGGCACCACACCTTCTACAACGAGCTGCGCGTGGCCCCGGAGGAGCACCCAGTGCTGCTGACCGAGGCCCCCCTGAACCCCAAGGCCAACAGAGAGAAGATGACTCAGGTGAGGCTCGGCCGACGCCCGTGCTCCTCCCGTCCTTTCCCCAGTCATTTTCTGCCCGGCTTGATTTCTGACATTA
+
CCCCCFFFFFFFGGGGGGGGGGGHHHHHHHHHHHHHHGHHHGHHHGHHHHHHGGGGGHHGHHHHHHHHHHHHHGHHHGGHHHHHHHHHGGGGGHHGGGGGGGHHGGGGGGGGHHHHGGHHHHHHHHHHHHGGGGGGGGGGGGHHHHGGGGHGHHGGGGGGGGGGGGGGGGGGGGGGGGGGGGGGFFFFFFFFFFFFFFFFFFFFFFFADFDFFFFFFFFFFFFFFFFFFFFFFFFFFFFFFFFFFFFFFF0
@M05620:45:000000000-G6HP7:1:1101:13137:8236 1:N:0:108
CATCCTGACCCTGAAGTACCCCGGCTTGATTTCTGACATTAGATCGGAAGAGCACACGTCTGAACTCCAGTCACCGGCTATGATCTCGTATGCCGTCTTCTGCTTGAAAAAAAAAAAAAAACTTTCAACCCCTCTTCTTTTCCCCCCCTCACCTACTTCCCTACCATTCATCTACCTCCTTTCCTCTCCCTTCCCCTCCTCCCCTCCTACCGCTTTCCTCCCCCCTCCCCCCTCCTCCTTCCCCGCCCACC
+
CCCCCFFFFFFFGGGGGGGGGGGGGGGGHHHHHHHHHHHHHHGHHHGGGGHHHHHHHGHHHGHHHFHHHHHHHHHGGGGGHHHH4FGHGGHHHHGGGHGHHHHHHHHHFHGEGDGC></>-.11111110..../000000000/.---....0;/00;;/00..000000;000000./000///////////9:/..///.;/..///.-9-.9/////;..;;..:..--../9///////-9--..9
@M05620:45:000000000-G6HP7:1:1101:21469:8239 1:N:0:108
TACCTGTACTGGGGAAGCGTGTAGCAATCGCCATTCCTACCCTAAAGATCGGAAGAGCACACGTCTGAACTCCAGTCACCGGCTATGATCTCGTATGCCGTCTTCTGCTTGAAAAAAAAAAAAAACAACAAAAAAACAAAGAAACAATAAAGCAATTCTGAAAAATAAAGAATAAAAAAGTGACAAAAAAAGAATTCGGCATTAAAACAAAATATTAGGAAATGGAGCGAGTACGGCAAGTAGAAGAGTGA
+
CCCDCFFFFFFFGGGGGGGFGGHHHHHHHGGGGGHHHHHHHHHHHHHDGHHGGGGHHHHHHHGHHHGHHHHHHHHHHHHHGGGGGHHHHBHHHFGHHHHGGGHGHHHHHHHHHHHHGGGGG@/<-......00.<-.<C.//.///.0000000/000000000..00:0C.0;00:09.00000;/..--.;.000..---00;000....0:00;0000:0000:/----.0..---.:000000.000
@M05620:45:000000000-G6HP7:1:1101:23457:8294 1:N:0:108
CATCCTGACCCTGAAGTACCCCATTGAGCATGGCATCGTCACCAACTGGGACGACATGGAGAAGATCTGGCACCACACCTTCTACAACGAGCTGCGCGTGGCCCCGGAGGAGCACCCAGTGCTGCTGACCGAGGCCCCCCTGAACCCCAAGGCCAACAGAGAGAAGATGACTCAGGTGAGGCTCGGCCGACGCCCGTGCTCCTCCCGTCCTTTCCCCAGTCATTTTCTGCCCGGCTTGATTTCTGACATTT
+
BBBBBFFFFFFFGGFFGGGGGGGHHHHHHHHHHHHHHGHHHGHHHGHHHHHHGGGGGHHHHHHHHHHHFHHHHGHHGGGHHHHHHHHHGGGGGHHGGGFGGGHHGGGGGGGGHHHHGGHFHHHHHHHHGHGCGCFGGGGGGGGHHHGGG?HGHHGEGGGGGGGEFFGGGFGGGGGFGGGFGGGGFFFDA@FFFFFFBDFFFFFFFFFADDDFFFFFFFDFFBFFFFFFFEFFDFFFFA.BFFFF/:FFBF/
@M05620:45:000000000-G6HP7:1:1101:23448:8316 1:N:0:108
CATCCTGACCCTGAAGTACCCCATTGAGCATGGCATCGTCACCAACTGGGACGACATGGAGAAGATCTGGCACCACACCTTCTACAACGAGCTGCGCGTGGCCCCGGAGGAGCACCCAGTGCTGCTGACCGAGGCCCCCCTGAACCCCAAGGCCAACAGAGAGAAGATGACTCAGGTGAGGCTCGGCCGACGCCCGTGCTCCTCCCGTCCTTTCCCCAGTCATTTTCTGCCCGGCTTGATTTCTGACATTA
+
CCCCCFFFFFFFGGGGGGGGGGGHHHHHHHHHHHHHHGHHHGHHHGHHHHHHGGGGGHHHHHHHHHHHHHHHHGHHHGGHHHHHHHHHGGGGGHHGGGGGGGHHGGGGGGGGHHHHGGHHHHHHHHHHHHGGGGGGGGGGGGHHHHGGGGHGHHGGGGGGGGGGGGGGGGGGGGGGGGGGGGGGFFFFFFFFFFFFFFFFFFFFFFFFFFFFFFFFFFFFFFFFFFFFFEFFFFFFFFFFFFFFFFFFFF0
@M05620:45:000000000-G6HP7:1:1101:18682:8326 1:N:0:108
CATCCTGACCCTGAAGTACCCCATTGAGCATGGCATCGTCACCAACTGGGACGACATGGAGAAGATCTGGCACCACACCTTCTACAACGAGCTGCGCGTGGCCCCGGAGGAGCACCCAGTGCTGCTGACCGAGGCCCCCCTGAACCCCAAGGCCAACAGAGAGAAGATGACTCAGGTGAGGCTCGGCCGACGCCCGTGCTCCTCCCGTCCTTTCCCCAGTCATTTTCTGCCCGGCTTGATTTCTGACATTA
+
EEEEEFFFFFFFGGGGGGGGGGGHHHHHHHHHHHHHHGHHHGHHHGHHHHHHGGGGGHHHHHHHHHHHHHHHHGHHHGGHHHHHHHHHGGGGGHHGGGGGGGHHGGGGGGGGHHHHGGHHHHHHHHHHHHGGGGGGGGGGGGHHHHGGGGHGHHGGGGGGGGGGGGGGGGGGGGGGHGGGGGGGFFFFFFFFFFFFDFFFFFFFFFFFFFFFFFFFFFFFFFFFFFFFFFFFFFFFFFAFFFFFF<FFFF1
@M05620:45:000000000-G6HP7:1:1101:17817:8336 1:N:0:108
AGATTACTGCAACAGTTCCCCCTGGACCTGGAAAAGTTTCTTGCCTGGCTTACAGAAGCTGAAACAACTGCCAATGTCCTACAGGATGCTACCCGTAAGGAAAGGCTCCTAGAAGACTCCAAGGGAGTAAAAGAGCTGATGAAACAATGGCAAGTAAGTCAGGCATTTCCGCTTTAGCACTCTTGTGGATCCAATTGAACAATTCTCAGCATTTGTACTTGTAACTGACAAGCCAGGGACAAAACAAAGAT
+
BBBBBFFFFFDFGGCGGGGGGGGGHHHHHHHHHHHHHHHHHHHHHHHHHHHHHHHHHHHHHHHHHHHHHHHHHHHHHHHHHHHHHHHHHHFHHHGGFGHHHHHHHHHHGHHHHHHHHHHHGHBFAGGGHFHHHGHHHHHHHFHHHHHHHHHHHGHHHHHHHHHHHHHHHHGGGGGHHHGHHHHHHHHGHHHHGHHHHGHHHHHHHHHHHHHHHHHHHHHHHGHEHHHHHHGHHGGGGGGGGFCAFGGGGGG
@M05620:45:000000000-G6HP7:1:1101:18675:8347 1:N:0:108
CATCCTGACCCTGAAGTACCCCATTGAGCATGGCATCGTCACCAACTGGGACGACATGGAGAAGATCTGGCACCACACCTTCTACAACGAGCTGCGCGTGGCCCCGGAGGAGCACCCAGTGCTGCTGACCGAGGCCCCCCTGAACCCCAAGGCCAACAGAGAGAAGATGACTCAGGTGAGGCTCGGCCGACGCCCGTGCTCCTCCCGTCCTTTCCCCAGTCATTTTCTGCCCGGCTTGATTTCTGACATTA
+
BBAAAFFFFFFFGGGFGGGGGGGHHHF4FGHHGHHHHGHHHGHHHGHHHHGHGGGGGHGFHGHHHHHHHGHGHGHHHGGHHHHGHHHHGGGGGFHGGGFEGGHHGGGGGGGGHHHHGGHHEGHHHHHHHHF?DGGGFGGGGGHHFGGGGGHGHEGGGGGGGGGGGGGFGFGGGBGGFGGGGEEFFFFFDDFACDFF-9AABFBFFFFFFFFFFFFFFBFBFFFFFFFFEFFFFABFFFAFFBFFFFBFFB/
@M05620:45:000000000-G6HP7:1:1101:4861:8363 1:N:0:108
CATCCTGACCCTGAAGTACCCCGGCTTGATTTCTGACATTAGATCGGAAGAGCACACGTCTGAACTCCAGTCACCGGCTATGATCTCGTATGCCGTCTTCTGCTTGAAAAAAAAAAAAGTGCTGCTGACCGCGGCCCCCCTGAACCCCAAGGCCCACAGAGAGAAGATGACTCAGGTTCGGCTCGGCCGACGCCCGTGCTCCTCCCGTCCTTTCCCCAGTCATTTTCTGCCCGGCTTGCTTTCTGTCCTTT
+
BBBBBFFFFFFFGGGGGGGGGGEEAEEGHHHHHGGBHHHFGDDGHE?FGGHAGHHHGGGHHGHHHHHGHHFHHHHE>E@AH34BGFG1FFHFDF??EFGFHBHFDGFHEHHGFGC</<?<11FFHH<10?<---@DGAA-CCB0:..;.;E.CE.AE.F9/;9A:/CF00;B;0//9//;BFED-99AB=---9---.../;9F;E.9AA.BFF//B..9B//:/9///;/.9-;>=-.9//99B/;B/9/
@M05620:45:000000000-G6HP7:1:1101:4842:8366 1:N:0:108
CATCCTGACCCTGAAGTACCCCGGCTTGATTTCTGACATTAGATCGGAAGAGCACACGTCTGAACTCCAGTCACCGGCTATGATCTCGTATGCCGTCTTCTGCTTGAAAAAAAAAAAAAAAAAAGGATATATAATGTGGAAAGTGTGTGCAATATGTTCACTCGGCGTAATAGTTCAAGCATATGAACAGACTATTGATCGACAAGAGGGGCAAGTAGTGATGGGCAGGGTGATGACAAGGCGGCGCGCAC
+
BBBBBFFFFFFFGGGFGGGGGGEGGGGGHHHHHHHHHHHHGHGHHHGCGGGHHFHFGGHHHGHHHHHHBHHGHHHGGGGGHHGHGHHHGGHHHHGGGHGHHHHHHHGGHHFGE>D/<///>--<..<000000000000000.000;:.00;00000000090..9---..0000;0000///////////.///9////..-.-.....---..//:/9/:;/....--.;9//////...9;9---@--
@M05620:45:000000000-G6HP7:1:1101:13407:8403 1:N:0:108
CATCCTGACCCTGAAGTACCCCATTGAGCATTCTATCGTCACCAACTAAGACGACATGGCGAAGATCTAGCAACCCACCTTCTACAACGAGCTCCGCGTGTCCCCGGAGGAACACCCAGTGCTGCTGACCGAGGCCCCCCTGAACCCCAAGGCCAACAGAGAGAAGATGACTCAGGTGAGGCTCGGCCGACGCCCGTGCTCCTCCCGCCCTTTCCCCAGTCATTTTCTGCCCGGCTTGCTTTCTGACATTT
+
AAAAAFFFFFFFGGGGGGGGGG10111BA1B33333D0F0B0A100A11BF1/AEG/F00//A//DF21D111B0//B/0B112B111/B///1@?E/E//0B1<E<B//?00B@CGGFFGHGHFCCGHBCCC?GFGGGCC.CBGHGGGCHGHHHEEAFGFFBFGGGFGFGFGGGGCBFGFGGAA?FB=@@-@;@@;;-99BBFFFB-;-@FFFFFFFBBFEFBF9/BFFF?B<;=@@EFFBFFF9/9BF/
@M05620:45:000000000-G6HP7:1:1101:7979:8472 1:N:0:108
CATCCTGACCCTGAAGTACCCCATTGAGCATGGCATCGTCACCAACTGGGACGACATGGAGAAGATCTGGCACCACACCTTCTACAACGAGCTGCGCGTGGCCCCGGAGGAGCACCCAGTGCTGCTGACCGAGGCCCCCCTGAACCCCAAGGCCAACAGAGAGAAGATGACTCAGGTGAGGCTCGGCCGACGCCCGTGCTCCTCCCGTCCTTTCCCCAGTCATTTTCTGCCCGGCTTGATTTCTGACATTT
+
CCCCCFFFFFFFGGGGGGGGGGGHHHHHHHHHHHHHHGHHHGHHHGHHHHHHGGGGGHHGHHHHHHHHHHHHHGHHHGGHHHHHHHHHGGGGGHHGGGFGGGHHGGGGGGGGHHHHGGHHHHHHHHHHHHGGGGGGGGGGGGHHHHGGGGHGHHGGGGGGGGGGGGGGGGGGGGGGGGGGGGGGFFFFFFFFFFFA:AD.BF0FFFFFFFFFFFFFFFFBFFFFFFFFFEFED;B=D;?0BFFFB0BFFF0
@M05620:45:000000000-G6HP7:1:1101:8443:8498 1:N:0:108
CATCCTGACCCTGAAGTACCCCATTGAGCATGGCATCGTCACCAACTGGGACGACATGGAGAAGATCTGGCACCACACCTTCTACAACGAGCTGCGCGTGGCCCCGGAGGAGCACCCAGTGCTGCTGACCGAGGCCCCCCTGAACCCCAAGGCCAACAGAGAGAAGATGACTCAGGTGAGGCTCGGCCGACGCCCGTGCTCCTCCCGTCCTTTCCCCAGTCATTTTCTGCCCGGCTTGATTTCTGACATTA
+
CCBCCFFFFFFFGGGGGGGGGGGHHGHHGHHHHHHHHGHHHGHGHGHHHHGHGGGGGHHGHGHHHHHHHHHHHGGHHGGHHHHHHHHHGGGGGGHGGGGGGGHHGGGGGGGGHHHHGGHHHHHHHHHGHHGGGGGGGGGGGGHGHGGGGGHGHHGGGGGGGGGGGGGGGGGGGGGGFFFGGGGGFFEFBFFFFFFA;AAEEF/FFFFEFFFFFBBBFFFFFFFFFFFFFFFFFAB;B;?FFFFFFFFFFF/
@M05620:45:000000000-G6HP7:1:1101:10618:8527 1:N:0:108
CATCCTGACCCTGAAGTACCCCATTGAGCATGGCATCGTCACCAACTGGGACGACATGGAGAAGATCTGGCACCACACCTTCTACAACGAGCTGCGCGTGGCCCCGGAGGAGCACCCAGTGCTGCTGACCGAGGCCCCCCTGAACCCCAAGGCCAACAGAGAGAAGATGACTCAGGTGAGGCTCGGCCGACGCCCGTGCTCCTCCCGTCCTTTCCCCAGTCATTTTCTGCCCGGCTTGATTTCTGACATTT
+
BBBBBFFFFFFFGGGGGGGGGGGHHHHHHHGHHHHHHGHHHGHHHGHHHHHHGGGGGHHHHHHHHHHFHHHHHGHHHGGHHHHHHHHHGGGGGHHGGGGGGGHHGGGGGGGGHHHHGGGHHHFHHHHGHHGGGGGGGGGGGGHHHHGGGGHGHHGGGGGGGFDEFGFGGGGGGGGGFBGGGGGGFFFFBFFFFFFF@?FEFFFFFFFFFFFFFFFFFFFFFFFFFFF/FFFFFFCFFFAFBFFFFFFFFF/
@M05620:45:000000000-G6HP7:1:1101:15055:8581 1:N:0:108
CATCCTGACCCTGAAGTACCCCATTGAGCATGGCATCGTCACCAACTGGGACGACATGGAGAAGATCTGGCACCACACCTTCTACAACGAGCTGCGCGTGGCCCCGGAGGAGCACCCAGTGCTGCTGACCGAGGCCCCCCTGAACCCCAAGGCCAACAGAGAGAAGATGACTCAGGTGAGGCTCGGCCGACGCCCGTGCTCCTCCCGTCCTTTCCCCAGTCATTTTCTGCCCGGCTTGATTTCTGACATTA
+
EDDEEFFFFFFFGGGGGGGGGGGHHHHHHHHHHHHHHGHHHGHHHGHHHHHHGGGGGHHHHHHHHHHHHHHHHGHHHGGHHHHHHHHHGGGGGHHGGGGGGGHHGGGGGGGGHHHHGGHGHHHHHHHHHHGGGGGGGGGGGGHHHHGGGGHGHHGGGGGGGGGGGGGGGGGGGGGGHGGGGGGGFFFFFFFFFFFFFFFFFFFFFFFFFFFFFFFFFFFFFFFFHHFFFFFFFFFFFFAFFFFFFBFFFF1
@M05620:45:000000000-G6HP7:1:1101:9893:8666 1:N:0:108
CATCCTGACCCTGAAGTACCCCATTGAGCATGGCATCGTCACCAACTGGGACGACATGGAGAAGATCTGGCACCACACCTTCTACAACGAGCTGCGCGTGGCCCCGGAGGAGCACCCAGTGCTGCTGACCGAGGCCCCCCTGAACCCCAAGGCCAACAGAGAGAAGATGACTCAGGTGAGGCTCGGCCGACGCCCGTGCTCCTCCCGTCCTTTCCCCAGTCATTTTCTGCCCGGCTTGATTTCTGACATTA
+
DCDDCFFFFFFFGGGGGGGGGGGHHHHHHHHHHHHHHGHHHGHHHGHHHHHHGGGGGHHHHHHHHHHHHHHHHGHHGGGHHHHHHHHHGGGGGHHGGGGGGGHHGGGGGGGGHHHHGGHHHHHHHHHHHHGGGGGGGGGGGGHHHHGGGGHFHHGGGGGGGFGGGGGGGGGGGGGGGGBGGGEFFAFFFFFFFFFFAA?.BFBFFFFEFFFFFFFFFFF0FFFFFFFFFFFFFAAFBFFFFFFFFBF:BF0
@M05620:45:000000000-G6HP7:1:1101:14283:8715 1:N:0:108
AGATTACTGCAACAGTTCCCCCTGGACCTGGAAAAGTTTCTTGCCTGGCTTACAGAAGCTGAAACAACTGCCAATGTCCTACAGGATGCTACCCGTAAGGAAAGGCTCCTAGAAGACTCCAAGGGAGTAAAAGAGCTGATGAAACAATGGCAAGTAAGTCAGGCATTTCCGCTTTAGCACTCTTGTGGATCCAATTGAACAATTCTCAGCATTTGTACTTGTAACTGACAAGCCAGGGACAAAACAAAGAT
+
BBBBBFFFFFDFGGFGGGGGGGGGHHHHHHHHHHHHFHHHHHHHHHHHHHHHHHHHHHHHHHHHHHHHHHHHHHHHHHHHFHGHHHHHHHFHHHGFEFGGGHFGHHHHGHHHHHHHHHHHHHHGA?EEGFHHHGHHHHHHGFHHHHHHHHHHHGHHHHHHHHHHHHHHHHGGGGGHHGHHHHHHHHHGHHHHHGHHHGFFHHHHHHHGGHHHHHHHHHHHHHFFHHHHGHHHGGGGGGGGGGGGGGGGGGF
@M05620:45:000000000-G6HP7:1:1101:13161:8753 1:N:0:108
AGATTACTGCAACAGTTCCCCCTGGACCTGGAAAAGTTTCTTGCCTGGCTTACAGAAGCTGAAACAACTGCCAATGTCCTACAGGATGCTACCCGTAAGGAAAGGCTCCTAGAAGACTCCAAGGGAGTAAAAGAGCTGATGAAACAATGGCAAGTAAGTCAGGCATTTCCGCTTTAGCACTCTTGTGGATCCAATTGAACAATTCTCAGCATTTGTACTTGTAACTGACAAGCCAGGGACAAAACAAAGAT
+
AAAABFFF@DBDEGBBFGGGGGGGGGHHHHHHHHHHGHHHHHHHHHHHHHH3BBEFGHHHHHHHHHHHHHHHHHHGFGHHDGGGHFGHHHEGGHGE@EGGGHCGHHHHGHHHHHHHHHHHHFHGEEFFHFGHHGHHHHGHHFGHHHHGHHHHHGHHHHHHHHFGHHHHHHGGGGGHHHHHHHHGHFHGGHHHHHHHHGGGFGHHGHHDHFHHHHHHHHHGHCBCHHHFHHHHEGGGADFGFFFGGGGGGFC
@M05620:45:000000000-G6HP7:1:1101:25330:8760 1:N:0:108
TACCTGTACTGGGGAAGCGTGTAGCAATCGCCATTCCTACCCTAAAGATCGGAAGAGCACACGTCTGAACTCCAGTCACCGGCTATGATCTCGTATGCCGTCTTCTGCTTGAAAAAAAAAAAAAAAAAAAATACATAGTCAAAATCAGTTGTCTTGCATATATTAAGCATCAAACAAAAATACGTGAACACGACAGCGGTCATAAGTGAAGACTAGCGTGCACAAGATTTTGCCGATCTGAGTACTGAGAC
+
CCCCCFFFFFFFGGGGGGFEEFHHHHHHHGGGGGHHHHHHHHHHHHHHHHHGGGGHHHHHGHGHHHGHHHHHHHHHHHHHGGGGGHHHHHHHHGGHHHHGGGHGHHHGHHHHHHHHGGGGGC>/-<-<<--.00:00000;0;00000000000000000000009000000000....9.009:/.900/.----.;-9-.0000000000/00:/;....00/./9000000----.;00900000000
@M05620:45:000000000-G6HP7:1:1101:18297:8763 1:N:0:108
CCCCCCAAAGGTGCCTGCTGGAGGGTGTTAAAGATCGGAAGAGCACACGTCTGAACTCCAGTCACCGGCTATGATCTCGTATGCCGTCTTCTGCTTGAAAAAAAAAAAAAAACAACCACAAAAAACATACAAGATCTTCAAGCAACCGAACACTAAATGCAAACATATCATCATAATCACCCTTTACTAAGCCCTAGACCCCTTCACAGCCTTTTACCTGAGACAGTCCACTCGCGGACCCCCACCCGTCT
+
DDDDDDBAFFFBFGGGGGGGGGHGGBBAEHGGHHHHHGGGGGHHHHFGGGHHGFHHHHHFHGHFGHGGGGGHHHG4FGFFGHHHHEEEHGHHHHHHHGGFFHGGGGG@<//-........<...-..<0:::0/0000;0000//:.----:/0/09000900..000900000000000/9./0000:00/0;///000..../0000..::000;:009/00//9;9000;.------..--...-.:.
@M05620:45:000000000-G6HP7:1:1101:15176:8764 1:N:0:108
CATCCTGACCCTGAAGTACCCCGGCTTGATTTCTGACATTAGATCGGAAGAGCACACGTCTGAACTCCAGTCACCGGCTATGATCTCGTATGCCGTCTTCTGCTTGAAAAAAAAAAAAAAAACACTTCAAATCAACAAACGATAGTCTATCACAGACCCACGACTGCACATTTGACTCCCCCTAAGTCTTCTGTCCGTCCACATTGTGTCTCTGGACGGATCACTACCGTCTCGGTTTGCCCTGCTCTGAT
+
DCCDDFFFFFFFGGGGGGGGGGGGGGGGHHHHHHHHHHHHHHHHHHGGGGHHHHHGHGGHHGHHHHHHHHHHHGHGGGGGHHHHFHHHGGHHHHGFGHGHHHHHHHHHHHHEECGB<>//<-..00000<=0000/0........000000000:0.....---../;00000000000...-.//0000000000.....00:0:0:/000000;.--..-./00//-...;/.9.9.0000..000000
@M05620:45:000000000-G6HP7:1:1101:25319:8775 1:N:0:108
TACCTGTACTGGGGAAGCGTGTAGCAATCGCCATTCCTACCCTAAAGATCGGAAGAGCACACGTCTGAACTCCAGTCACCGGCTATGATCTCGTATGCCGTCTTCTGCTTGAAAAAAAAAAAAAAAACATAAGAGATGACTTAGCCCACCCACTCTCCGAAGACACTAGCGATAGACCGACGCAGAAATACGATATGCGCGATACACAATTGCAAAAATCAATACACGTTCCGCATGAAGCGACGCAAGGC
+
>AABBDFFFFFFCECEEGEEEEFGHHHGGGGGGGHHHHHHHHHHHHHHHHEFGGGGHHHHHHGGGG1FGHHHHGHHHEGHGEEEEGHHHFGGHFEGHHHGEGHGHHHHHHHHHHHHCDCCG<//---..000=<0/000000000//......./00/.-.-./9/0/0/-9...0;0-----;--///9:....-//..;9-A9///.///////...//9/////.......-.9////-.9---9-..
@M05620:45:000000000-G6HP7:1:1101:4628:8812 1:N:0:108
CATCCTGACCCTGAAGTACCCGGCTTGATTTCTGACATTAGATCGGAAGAGCACACGTCTGAACTCCAGTCACCGGCTATGATCTCGTATGCCGTCTTCTGCTTGAAAAAAAAAACACATTCCTTTTTATGTTGTTTTTTATTTCTTCCCCAGACAGACTGACCTCCTCCTTTTTTCCATCCTACCTTATGAAACAGTTCACCTTTTTATTTCTTTTTCCTTCTACTCACCTCCTTTCTTCCCTCATAGAT
+
BBBBBFFFFFFFGGGGGGGGGGGGGGGHHFFGGFFHHHHHFGHFHDGFGHHHHHHGGHHGFGHHHHHHHHHHHHGCEGCHHFF44FGGGHHGFGFGHGFHHHHHHFHHEHCEDC///0/@22222@@2/??111?/0?F?.>1111>1=<G0...<//<<0///00.<//;:00:-C0000;000;C99;00009//;;900:090;C9000;099;09;B9//9///9/./.:.9:F/9//./.9/////
@M05620:45:000000000-G6HP7:1:1101:9698:8856 1:N:0:108
TACCTGTACTGGGGAAGAGTGTAGCAATCGCCATTCCTACCCTAAAGATCGGAAGAGCACACGTCTGAACTCCAGTCACCGGCTATGATCTCGTATGCCGTCTTCTGCTTGAAAAAAAAAAAAAAAATACATATTCATTAGTTTATTGACTTTTTCTTAGTTAAGAAGACAAAATAAATGCAAGAATAAGTAGCGTGTATAACAGCTTGCATATCGAGAACTACAACAGTAATCTCGTTAGGCAAATGAGA
+
CCDDDFFFFFFFGGGGGGGGGGHHHHHHHGGGGGHHHHHHHHHHHHHHHHHGGGGHHHGHHHGHHHGHHHHHHGHHHHHHGGGGGHHHHHHHHFFHHHHGGGHGHHHHHHHHHHHHGGGGB>>>>--0111100000000000000000000<00/0;000000000/:////.000000;0;0//00000000-..:/0000;0.00/.00:00....:00:0000./:0;00;0....:/00..0090;
@M05620:45:000000000-G6HP7:1:1101:12563:8861 1:N:0:108
AGATTACTGCAACAGTTCCCCCTGGACCTGGAAAAGTTTCTTGCCTGGCTTACAGAAGCTGAAACAACTGCCAATGTCCTACAGGATGCTACCCGTAAGGAAAGGCTCCTAGAAGACTCCAAGGGAGTAAAAGAGCTGATGAAACAATGGCAAGTAAGTCAGGCATTTCCGCTTTAGCACTCTTGTGGATCCAATTGAACAATTCTCAGCATTTGTACTTGTAACTGACAAGCCAGGGACAAAACAAAGAT
+
AAAAAFFFBD4BFGFBBFGGGGGGGGHHHHHFHHHHBGHHHHHHHHHHHHH3BBGHHFHHHHHHHHHHHHHHHGHHGGHH5BEFHEHHHH5DBGGG>EFGFFFFGHGHGHHHHHHGHHHHHHHFDGF?GDFHHGHHHHHHHFGHHHHHGHHFHGGHGHHHHHGHHHHHHHGGGGGHHHHHHHHHHHHGHHHHHHHHHHHHHHHFGHFHHHHHHHHGHGHHHHFCGHGHFFGHHGFFEGGGEFF;FFGGGGC
@M05620:45:000000000-G6HP7:1:1101:12547:8874 1:N:0:108
AGATTACTGCAACAGTTCCCCCTGGACCTGGAAAAGTTTCTTGCCTGGCTTACAGAAGCTGAAACAACTGCCAATGTCCTACAGGATGCTACCCGTAAGGAAAGGCTCCTAGAAGACTCCAAGGGAGTAAAAGAGCTGATGAAACAATGGCAAGTAAGTCAGGCATTTCCGCTTTAGCACTCTTGTGGATCCAATTGAACAATTCTCAGCATTTGTACTTGTAACTGACAAGCCAGGGACAAAACAAAGAT
+
BBBBCFFFDFBDGGFBFGGGGGGGGHHHHHHHHHHHGHHHHHHHHHHHHHH3BBGHHHHHHHHHHHHHHHHHHHHHHHHHDFFHHGHHHHDGGHGGEEGGGHFFHHHHGHHHHHHHHHHHHGHGDFGEHFHHHGHHHHGHHHHHHHHHHHHHHGHHHHHHHHHHHHHHHHGGGGGHHHHHHHHHHHHGHHHHHHHHHGGGHGHHHHHHHHHHHHHHHFHHHHHHHHHHGHHHHGFGEGGGGFFFGGGGGGC
@M05620:45:000000000-G6HP7:1:1101:16110:8879 1:N:0:108
AGATTACTGCAACAGTTCCCCCTGGACCTGGAAAAGTTTCTTGCCTGGCTTACAGAAGCTGAAACAACTGCCAATGTCCTACAGGATGCTACCCGTAAGGAAAGGCTCCTAGAAGACTCCAAGGGAGTAAAAGAGCTGATGAAACAATGGCAAGTAAGTCAGGCATTTCCGCTTTAGCACTCTTGTGGATCCAATTGAACAATTCTCAGCATTTGTACTTGTAACTGACAAGCCAGGGACAAAACAAAGAT
+
BBBBBFFFFFDFGGGGGGGGGGGGHHHHHHHHGHHHHHHHHHHHHHHHHHHFHHHHHHHHHHHHHHHHHHHHHHHHHHHHHHHHHHHHHHFHHHGGEGHHHHEGHHHHGHHHHHHHHHHHHHHGEFFFHFHHHGHHHHHHHHHHHHHHHHHHHGHHHHHHHHHHHHHHHHGGGGGHHHHHHHHHHHHGHHHHHHHHHGHGHHHHHHHHHHHHHHHHHFHHHHHHHHHHHHHFHGGGGGGGGGFFGGGGGGF
@M05620:45:000000000-G6HP7:1:1101:12556:8891 1:N:0:108
AGATTACTGCAACAGTTCCCCCTGGACCTGGAAAAGTTTCTTGCCTGGCTTACAGAAGCTGAAACAACTGCCAATGTCCTACAGGATGCTACCCGTAAGGAAAGGCTCCTAGAAGACTCCAAGGGAGTAAAAGAGCTGATGAAACAATGGCAAGTAAGTCAGGCATTTCCGCTTTAGCACTCTTGTGGATCCAATTGAACAATTCTCAGCATTTGTACTTGTAACTGACAAGCCAGGGACAAAACAAAGAT
+
ABAAAFFBBB4DGGGGGGGGGGGGHHHHHHHHHHHHHFHHHHGFHHHGHHH3BBGHFHHHHHHHHHHHHHHHHHHHHHHHFGHHHHHHHHFHHHGEEBFFFHHHHHHHGHHHHHHHHHHHHHHGFGGGHFGHHGHHHHHHHHHHGHHHHHHHHGGHHHHHHHHHHGHHHHGGGGGHHHFHHHHHHGHGHHHHG0GFGFHFB<FHHHHHHFHHHHHHFFHGHHFHHHHHGHHHGGFGGGEFE9FAFFEFGGC
@M05620:45:000000000-G6HP7:1:1101:18307:8892 1:N:0:108
TACCTGTACTGGGGAAGCGTGTAGCAATCGCCATTCCTACCCTAAAGATCGGAAGAGCACACGTCTGAACTCCAGTCACCGGCTATGATCTCGTATGCCGTCTTCTGCTTGAAAAAAAAAAACTTCTGATGTTATTTTGCATCGTGTATCCATCCAGAATGATCCGCTGATTGGTGCGCACCTCTTTGCGGCACTAAAGCCCCTTTTTCTTCACTTTACCTTTTATCCCTCGCCCTTCCTCCCCTACATAT
+
BBBBBFFFFFFFGGGGGGFEGGFDHFHGHFGGGFFFGHFGHGHGHGFHHFEGGGEAHHBGHHGEHHFFHHHHHFFFGDFHAEGEGHHEFFFGF?EGFHFFEFHGHFHHHHGHFHHHGGGC//?11<1<1<<<G1<1?GFF1<1C>0.011>11><C0</0<0<GH...-.000.0.;-;:-;/.=BF00---:-/0;00;.;DFFFF//:;//9;///;///;B///B//.-;@D-BFF9//.;...;F/9
@M05620:45:000000000-G6HP7:1:1101:16104:8897 1:N:0:108
AGATTACTGCAACAGTTCCCCCTGGACCTGGAAAAGTTTCTTGCCTGGCTTACAGAAGCTGAAACAACTGCCAATGTCCTACAGGATGCTACCCGTAAGGAAAGGCTCCTAGAAGACTCCAAGGGAGTAAAAGAGCTGATGAAACAATGGCAAGTAAGTCAGGCATTTCCGCTTTAGCACTCTTGTGGATCCAATTGAACAATTCTCAGCATTTGTACTTGTAACTGACAAGCCAGGGACAAAACAAAGAT
+
BBBBBFFFFFDFGGGGGGGGGGGGHHHHHHHHHHHHHHHHHHHHHHHHHHHHHHHHHHHHHHHHHHHHHHHHHHHHHHHHGHHHHHHHHHHHHHGGGFGGHH3GHHHHGHHHHHHHHHHHHHHGEFFEHHHHHGHHHHHHHGHHHHHHHHHHHGHHHHHHHHHHHHHHHHGGGGGHHHHHHHHHHFGGGHHHHHHHHFFFHHHHHHHFHHHHHHHHHHHGHGHHHHHHHHHHHGGGGGGGGGGGGGGGGGC
@M05620:45:000000000-G6HP7:1:1101:18647:8950 1:N:0:108
CATCCTGACCCTGAAGTACCCCGGCTTGATTTCTGACATTAGATCGGAAGAGCACACGTCTGAACTCCAGTCACCGGCTATGATCTCGTATGCCGTCTTCTGCTTGAAAAAAAAAAAAAATACGCTAGATAACTATCATTGTTTCCGCCCCTCTTACGCTTCCAGCCTCCTTTTTACCCTCATTCCTTCTGCATCCTTCCTTCTTTTTTCGCCTCCTTTCGACTTCTCACCTGCTCTCTCCTCACTCACCC
+
AAACCFFFFFFFGGGGGEGGGGGGGGGGHHHHHHHGHHHHGHGHHHGGGGFHHHHFHGGHHGHHHHHHHHHHHHHGGGGGHGFG4FGHGGHHHHGFGHGHHHHHHHHGBGFEEBDC<<//0<1..<..11111>00<0<00=0<00..<:A.:/0;0.;C..000/.:/9/0900.0;/0..909C00B;000;B/000/;0900:0;;B-..:.9/000..:;.9BB00.0/.00:;B0/B/0:00/0.;
@M05620:45:000000000-G6HP7:1:1101:21292:8954 1:N:0:108
AGATTACTGCAACAGTTCCCCCTGGACCTGGAAAAGTTTCTTGCCTGGCTTACAGAAGCTGAAACAACTGCCAATGTCCTACAGGATGCTACCCGTAAGGAAAGGCTCCTAGAAGACTCCAAGGGAGTAAAAGAGCTGATGAAACAATGGCAAGTAAGTCAGGCATTTCCGCTTTAGCACTCTTGTGGATCCAATTGAACAATTCTCAGCATTTGTACTTGTAACTGACAAGCCAGGGACAAAACAAAGAT
+
CCCCCFFFFFFFGGGGGGGGGGGGHHHHHHGHHCHHHHHHHHHHHHHHHHHHHHGHHHHHHHHHHHHHHHHHHHHHHHHHHHHHHHHHHHHHHHGGCFHHHFHHHHHHGHHHHHHHHHHHHHGGGFGGHHHGHGHHHHHHHHHHHHHHHHHHHGHHHHHHHHHHHHHHHHGGGGGGEHHHHHHHHHHGHHHHHGGGFGFHHHHHHHHHFHHHHHHHHFHHHFHHHHHEHHHHHGGGGGGGEGGGGGGGGFG
@M05620:45:000000000-G6HP7:1:1101:21319:8970 1:N:0:108
AGATTACTGCAACAGTTCCCCCTGGACCTGGAAAAGTTTCTTGCCTGGCTTACAGAAGCTGAAACAACTGCCAATGTCCTACAGGATGCTACCCGTAAGGAAAGGCTCCTAGAAGACTCCAAGGGAGTAAAAGAGCTGATGAAACAATGGCAAGTAAGTCAGGCATTTCCGCTTTAGCACTCTTGTGGATCCAATTGAACAATTCTCAGCATTTGTACTTGTAACTGACAAGCCAGGGACCAAACAAAGAT
+
BBBABFFFFFFFGGGGGGGGGGGGHFHHHHHHHFHHHHHHHHHHHHHGHHHHHHHHHHHHHHHHHHHHHHHHHHHHHHHHBHHHHHHHHHHHHHGG?EHHHHHHHHHHGHHHHHHHHHHHHHHGGGGEHHHHHGHHHHHHHHHHHHHHHHHFHGHHHEHHGHHHHHHHHHFGEGGGHHGHHHHHHGHGHHHBGBDHHFGHHGHHHHHHHHHHHGHGHFHHHFHHHHGGEHHHEGGGGGGG.9AGGFFGGFF
@M05620:45:000000000-G6HP7:1:1101:21301:8972 1:N:0:108
AGATTACTGCAACAGTTCCCCCTGGACCTGGAAAAGTTTCTTGCCTGGCTTACAGAAGCTGAAACAACTGCCAATGTCCTACAGGATGCTACCCGTAAGGAAAGGCTCCTAGAAGACTCCAAGGGAGTAAAAGAGCTGATGAAACAATGGCAAGTAAGTCAGGCATTTCCGCTTTAGCACTCTTGTGGATCCAATTGAACAATTCTCAGCATTTGTACTTGTAACTGACAAGCCAGGGACAAAACAAAGAT
+
CCCCDFFFFFFFGGGGGGGGGGGGHHHHHHHHHHHHHHHHHHHHHHHHHHHHHHHHHHHHHHHHHHHHHHHHHHHHHHHHHHHHHHHHHHHHHHGGGGHHHHHHHHHHGHHHHHHHHHHHHHHGGHGGHHHHHGHHHHHHHHHHHHHHHHHHHGHHHHHHHHHHHHHHHHGGGGGHHHHHHHHHHHHGHHH0GCHHHGHHHHHHHHHHHHHHHHHHHHHGHHHGHHHHGHHHHGGGGGGGGGGGGGGGGGG
@M05620:45:000000000-G6HP7:1:1101:21286:8983 1:N:0:108
AGATTACTGCAACAGTTCCCCCTGGACCTGGAAAAGTTTCTTGCCTGGCTTACAGAAGCTGAAACAACTGCCAATGTCCTACAGGATGCTACCCGTAAGGAAAGGCTCCTAGAAGACTCCAAGGGAGTAAAAGAGCTGATGAAACAATGGCAAGTAAGTCAGGCATTTCCGCTTTAGCACTCTTGTGGATCCAATTGAACAATTCTCAGCATTTGTACTTGTAACTGACAAGCCAGGGACAAAACAAAGAT
+
BBBBBFFFFFFFGGGFGGGGGGGGHHHHHHHHHHHHHHHHHHHHHHHHHHHHHHFHGHHHHHHHHHHHHHHHHHHHHHHHEHHHHHHHHHHHHHGFGFHHHHHGAHHGGHHHGHGHHHHHHHGGGEGGHHFHHGHHHHGHHHHHHHHHHHHHHGHGGHHHHGBGHHHHHHGGGGGGFFHHHHHHHFGGHHH<GGHHFDGFHHHHHHHHHHHHHHHHHHHFHFHFFHH0CGHGHGGGGGGGEFGGGGGGEF;
@M05620:45:000000000-G6HP7:1:1101:23097:9055 1:N:0:108
CATCCTGACCCTGAAGTACCCCATTGAGCATGGCATCGTCACCAACTGGGACGACATGGAGAAGATCTGGCACCACACCTTCTACAACGAGCTGCGCGTGGCCCCGGAGGAGCACCCAGTGCTGCTGACCGAGGCCCCCCTGAACCCCACGGCCCACAGAGAGCAGATGACTCAGGTGAGGCTCGGCCGACGCCCGTGCTCCTCCCGTCCTTTCCCCACTCATTTTCTGCCCGCCTTGATTTCTTACATTC
+
ABBBBFFFFFFFGGCEGDFDFFFCB5FFG4B44BBGHGHHHFHEEGH33GHHG?FAF3C3AEGHHEHD5AEGGF?G1EF3@FEHHHFFE1>EFHH@E>EE?EGGG//CGCC?HGHHG/??1?11<1?GHHGC<C-<D<@D@.:0:CDD;.;-;B-.:A;CB/../9BFFBFFGGGGBFFF.9:F--.9--@9@B;B-;..BFB9B9AED.AF/F/9BB..;/;BBBFB//BE.--;A//;9////////B/
@M05620:45:000000000-G6HP7:1:1101:18321:9058 1:N:0:108
CATCCTGACCCTGAAGTACCCCGGCTTGATTTCTGACATTAGATCGGAAGAGCACACGTCTGAACTCCAGTCACCGGCTATGATCTCGTATGCCGTCTTCTGCTTGAAAAAAAAAAAACACCAAACAACCACACTCATCAACCCCCCTTAGCTTGCTTGCAATCCAAACATCATATACCCTCGTTACTGACCCCTACCACCCACCAGCTCCTACTACCTGTACCCTCCCTCAGCCATACCTCTCCCCCTCC
+
CABCCFFFFFFFGGGGGFGGGGGGGGGGHHHHHHHHHHHHGHGHHHGGGGHHHHHHHGHHHGHHHGHHHHHHHHHGGGGGHHHHBGHHGGHHHHGFGHGHHHHHHHGHFHHEEBF>>//?0////?0...<...00011=0<...---.:0:00/<00:<0000<000..0000<000000.-....0000//.<...00.......90<000000</000<00<0..9//<00/.0://0:0///..-..
@M05620:45:000000000-G6HP7:1:1101:11912:9063 1:N:0:108
CATCCTGACCCTGAAGTACCCCATTGAGCATGGCATCGTCACCAACTGGGACGACATGGAGAAGATCTGGCACCACACCTTCTACAACGAGCTGCGCGTGGCCCCGGAGGAGCACCCAGTGCTGCTGACCGAGGCCCCCCTGAACCCCAAGGCCAACAGAGAGAAGATGACTCAGGTGAGGCTCGGCCGACGCCCGTGCTCCTCCCGTCCTTTCCCCAGTCATTTTCTGCCCGGCTTGATTTCTGACATTA
+
DCCDDFFFFFFFGGGGGGGGGGGHHHHHHHHHHHHHHGHHHGHHHGHHHHHHGGGGGHHHHHHHHHHHHHHHHGHHHGGHHHHHHHHHGGGGGHHGGGGGGGHHGGGGGGGGHHHHGGHGHHHHFHHHHHGGGGGGGGGGGGHHHHGGGGHGHHGGGGGGGGGGGGGGGGGGGGGGHGGGGGGGFFFFFFFFFFFF@DDFFFFFFFFEDFDFFFFFFFFFFFFFFFHFFFFFFFFFFFFFFFFFFFFFFF0
@M05620:45:000000000-G6HP7:1:1101:7062:9069 1:N:0:108
AAACCAGAAGACATGAGGTCAGCTAGATCGGAAGAGCACACGTCTGAACTCCAGTCACCGGCTATGATCTCGTATGCCGTCTTCTGCTTGAAAAAAAAAAACCCCATAGGATCACCCAGTTCTTCTTACCGCGGCCCCCCTGAACCCCACGTCCCACAGACCGCAGATGCCTCAGGTAAGTCTCGTCCGACGCCCGTGCTCCCCCCTTCCTTTCCCCAGTCATTTTCTTCCCTGCTTTCTTTCTGACATTT
+
BBABB?AFFFFFBEFFGCAFGGHHFGHHHGGGG?HFHCFHHEFGHEBFFHHHHGBGEFGEGGEDFHHH5GGH?EG3GHEGE?FH4DF@GFFHBBFCEC///??/?/0011B1<@FFF//11@@>@F1@DC/</----<A@C./:;..C.:-.;;9;CA./.;--99:B00;BF/9//////:9;/.;A-.;-9@B--..99B.:.@-99///B///9..;B/:BF////;9B//.;9;///;BF//;/9;/
@M05620:45:000000000-G6HP7:1:1101:23088:9070 1:N:0:108
CATCCTGACCCTGAAGTACCCCATTGAGCATGGCATCGTCACCAACTGGGACGACATGGAGAAGATCTGGCACCACACCTTCTACAACGAGCTGCGCGTGGCCCCGGAGGAGCACCCAGTGCTGCTGACCGAGGCCCCCCTGAACCCCAAGGCCAACAGAGAGAAGATGACTCAGGTGAGGCTCGGCCGACGCCCGTGCTCCTCCCGTCCTTTCCCCAGTCATTTTCTGCCCGGCTTGATTTCTGACATTA
+
CCCCCFFFFFFFGGGGGGGGGGGHHHHHHHHHGHHHHGHHHGHHHGHHHHHHGGGGGHHHHHHHHHHHHHHHHGHHHGGHHHHHHHHHGGGGGHHGGGGGGGHHGGGGGGGGHHHHGGHGHHHHHHHHHHGGGGGGGGGGGGHHHHGGFGHGHHGGGGGGGFGGGGGGGGGGGGGGGGGGGGGGFFFFCFFFFFFF@.DFFFFFFFF9AFDFFFFFFFFBBFFFFFFFFEFF?FFFFF:FFFFBBBFFFF0
@M05620:45:000000000-G6HP7:1:1101:11622:9109 1:N:0:108
CATCCTGACCCTGAAGTACCCCATTGAGCATGGCATCGTCACCAACTGGGACGACATGGAGAAGATCTGGCACCACACCTTCTACAACGAGCTGCGCGTGGCCCCGGAGGAGCACCCAGTGCTGCTGACCGAGGCCCCCCTGAACCCCAAGGCCAACAGAGAGAAGATGACTCAGGTGAGGCTCGGCCGACGCCCGTGCTCCTCCCGTCCTTTCCCCAGTCATTTTCTGCCCGGCTTGATTTCTGACATTA
+
CCCCCFFFFFFFGGGGGGGGGGGHHHHHHHHHHHHHHGHHHGHHGGHHHHHHGGGGGHHHGHHHGGHHHHHHHGHHHGGHHHHHHHHHGGGGGHHGGGEFGGHHGGGGGGGGHHHHGGHGHHFHHHHHHHGGGGGGGGGGGGHHHHGGGGHGHHGGGGGGGGGGGGGGGGGGGGGGGGFGGGFGFFFFFFFFFFFC-AD.FFFFFFFEDDFFFFFFFFFBF0BFFFFFFFFEDAFFFF?FFFFFFFFFFF0
@M05620:45:000000000-G6HP7:1:1101:24408:9128 1:N:0:108
TACCTGTACTGGGGAAGCGTGTAGCAATCGCCATTCCTACCCTAAAGATCGGAAGAGCACACGTCTGAACTCCAGTCACCGGCTATGATCTCGTATGCCGTCTTCTGCTTGAAAAAAAAAAAAACTTTTTTTCTTTCTTTTTTTCATCCCCTCTCCCCCTTCCCTACACATTTTTTCCCTCCTTCCTTCTTATTCCTTCCTTCTTTTTTCTCCTCCTTTCTTCTTCTCCCCTCCTCTCTCCTCTCCTTCCC
+
ABBBBFFFFFFFGGGAEGGEEEEGHHHHHGGGGGHHHHHHEHHHHGHFHHHGGGGGHHFFFHGFHHGHGFHHHFHFGFGHGCFGGGFBH4GGFFFHHHHGGGFFHHHHHHFHHGHHGGGDG>//?11111-</0=0=D0G<0--;0CCGHG/.//;/CDFF///009/;0;BBBBA/9CB/.;9/FEBFF/9B;;/:/BB/9///BBB>F/;B/9FFF/;FFFFFFFF/9.9..;FF//9B/9/;9B/BB.
@M05620:45:000000000-G6HP7:1:1101:5278:9141 1:N:0:108
CATCCTGACCCTGAAGTACCCCATTGAGCATGGCATCGTCACCAACTGGGACGACATGGAGAAGATCTGGCACCACACCTTCTACAACGAGCTGCGCGTGGCCCCGGAGGAGCACCCAGTGCTGCTGACCGAGGCCCCCCTGAACCCCAAGGCCAACAGAGAGAAGATGACTCAGGTGAGGCTCGGCCGACGCCCGTGCTCCTCCCGTCCTTTCCCCAGTCATTTTCTGCCCGGCTTGATTTCTGACATTA
+
BBBCCFFFFFFFGGGGGGGGGGGHHHHHHHHHHHHHHGHHHGHHHGHHHHHHGGGGGHHHHGHGHHHGHHHHHGGHHGGHHHHHHHHHGGGGGHHGGGGGGGGHGGGGGGGGHGHHGGHGHHHHHHHHHHGGGGGGGGGGGGFHHHGGGGHGHHGGGGGGGGGGGGGFGGGGGGGGGFFGGEEGFFFDC;;B=FDCFFFFFFFFFEAFFFFFFFFFFFDFFFFFFF//BFFEAB;FF;AFFFFFBFFFFF/
@M05620:45:000000000-G6HP7:1:1101:25245:9147 1:N:0:108
AGATTACTGCAACAGTTCCCCCTGGACCTGGAAAAGTTTCTTGCCTGGCTTACAGAAGCTGAAACAACTGCCAATGTCCTACAGGATGCTACCCGTAAGGAAAGGCTCCTAGAAGACTCCAAGGGAGTAAAAGAGCTGATGAAACAATGGCAAGTAAGTCAGGCATTTCCGCTTTAGCACTCTTGTGGATCCAATTGAACAATTCTCAGCATTTGTACTTGTAACTGACAAGCCAGGGACAAAACAAAGAT
+
BBBCCFFFFFDFGGGGGGGGGGGGHHHHHHHHHHHHHHHHHHHHHHHHHHHHHHHHHHHHHHHHHHHHHHHHHHHHHHHHHHHHHHHHHHHHHHGGGGHHHHHHHHHHGHHHHHHHHHHHHGHGGHGGHHHHHGHHHHHHHHHHHHHHHHHHHGHHHHHHHHHHHHHHHHGGGGGH1GHHHHHHHGHGGHHHHHHHHGFFHHHHHHHGHHHHHHHHHHHHHFHHHHHGHHHGHGGGFGGGGGGGGGGGGGG
@M05620:45:000000000-G6HP7:1:1101:15107:9157 1:N:0:108
CATCCTGACCCTGAAGTACCCCATTGAGCATGGCATCGTCACCAACTGGGACGACATGGAGAAGATCTGGCACCACACCTTCTACAACGAGCTGCGCGTGGCCCCGGAGGAGCACCCAGTGCTGCTGACCGAGGCCCCCCTGAACCCCAAGGCCAACAGAGAGAAGATGACTCAGGTGAGGCTCGGCCGACGCCCGTGCTCCTCCCGTCCTTTCCCCAGTCATTTTCTGCCCGGCTTGATTTCTGACATTA
+
DDDDDFFFFFFFGGGGGGGGGGGHHHHHHHHHHHHHHGHHHGHHHGHHHHHHGGGGGHHHHHHHHHHHHHHHHGHHHGGHHHHHHHHHGGGGGHHGGGGGGGHHGGGGGGGGHHHHGGHGHHHHHHHHHHGGGGGGGGGGGGHHHHGGGGHGHHGGGGGGGGGGGGGGGGGGGGGGHGGGGGGGFFFFFFFFFFFFFFFFFFFFFFFFFFFFFFFFFFFFFFFFFFFFFFFFFFFFFFFFFFFFFFFFFF0
@M05620:45:000000000-G6HP7:1:1101:24610:9158 1:N:0:108
CCCCCCAAAGGTGCCTGCTGGAGGGTGTTAAAGATCGGAAGAGCACACGTCTGAACTCCAGTCACCGGCTATGATCTCGTATGCCGTCTTCTGCTTGAAAAAAAAAAATCTACACCAACTTCCTCTTTCCCTCTTTCCTTTTTTCTCCCCCTATACACCTGACCTACTCACCTTTTCCCTCTGCCCTCCTAACTCATTCCTCCCTTTTTCGCCTCCCCTCTTCTTCCCCCCCTCCCTCTACCTCCCCTCCC
+
BBBBBBBBFFFDGGGGGGGGGFHGGAFEEHHHHHHHHGGGGHHHHHGFGGHHGHHHHHHGHHHHHHGGGGGHHFHHHHHGGHHHHFEEHGHHHGHHHFHGGHGGGF@>0222220<///01111?111111<>C1111<=B<<-<00=<.<-.00:00;////::;/;G0/.00900;;0//00;EB.9/09/0;009;C00/./0:;:F-9A.99...;.///::/9;A;--;.9.;./:///;:.....
@M05620:45:000000000-G6HP7:1:1101:5455:9205 1:N:0:108
CATCCTGACCCTGAAGTACCCCCGGCTTGATTTCTGACATTAGATCGGAAGAGCACACGTCTGAACTCCAGTCACCGGCTATGATCTCGTATGCCGTCTTCTGCTTGAAAAAAAAAAAAAAAAGATATGAAGATTTCTTTGTATAATCACAGATAAAACTAAACGCAGACTTTTTAACCTAATTACTACTGATTCATTCATTATTTTTTAGACACCTTGCTTCTACACACAGCCTCTCTACACTCATTACA
+
CCBCCFFFFFFFGGGGGGGGGGGGGGGGGHHHHHHHHHHHHGHHHHHGGGGHHHHHHHGHHHGHHHHHHHHGHFHHGGGGGHHHHFHHHGGHHGHGGGHGHHHHHHHGFHHHGGGDD>//-><.<000=000000===<DF00;000:0:00/0000;00000/.----./00;B.0090;;0000;00;:;00//////;/////9/CE////:.///::BFF/9//;;....;//:///////9///;/
@M05620:45:000000000-G6HP7:1:1101:6257:9206 1:N:0:108
CCCCCCAAAGGTGCCTGCTGGAGGGTGTTAAAGATCGGAAGAGCACACGTCTGAACTCCAGTCACCGGCTATGATCTCGTATGCCGTCTTCTGCTTGAAAAAAAAAAAAACAAACTACCTAACTAAACTTTCTTGAAAAAACAATCTCCTACGTTCATCACTCTCACTAGGAGTACGCTACATGTTGTAGACTAGCAAGCGCGTCGCGACAGGCGAGGTGGCTGTGGACTTCCAACATGCTGTCTGCCAAT
+
DDDDDDCDFFFDGGGGGGGGGGHGGBFEEGGDGHFHHGEFEBGHHHHHGHHHGHGHHHHHHHHHHHGGGGGHHGHBGHHGGHGHFFGEHGHHHHHHFFGHEHGGG?B//</?/0/?F1011101111111110000000.-...00000000..//0000;0009:0000/0///;....-000000/0000000/00/..-9-9---9---..----.:..:.://000000000.:0000:00000000
@M05620:45:000000000-G6HP7:1:1101:10938:9235 1:N:0:108
CATCCTGACCCTGAAGTACCCCGGCTTGATTTCTGACATTAGATCGGAAGAGCACACGTCTGAACTCCAGTCACCGGCTATGATCTCGTATGCCGTCTTCTGCTTGAAAAAAAAAAAAAAAACAAAAAATAGACAAGAAATTACCTAACGAACGCTTAAGAGCCACCCACAATGAGTCAAGTAAGTGAAACGACGTATGGGTGTGATAGTTAGCCGTACAAAATAGAGGATATGCATTGCGTAAATGGTGA
+
DDDDDFFFFFFFGGGGGGGGGGGGGGGGHHHHHHHHHHHHHHHHHHGGGGHHHHHHHGHHHGHHHHHHHHHHHHHGGGGGHHHHHHHHGGHHHHGGGHGHHHHHHHHHFHHGGGCC>></<-....<.-.00000/.///00000000/...--....0000;.//......00;0000000000000000;.--;.0:/./.-.0000:00000.;...00.0:0:0/:/00;00000:.....000000
@M05620:45:000000000-G6HP7:1:1101:22630:9254 1:N:0:108
CATCCTGACCCTGAAGTACCCGGCTTGATTTCTGACATTAGATCGGAAGAGCACACGTCTGAACTCCAGTCACCGGCTATGATCTCGTATGCCGTCTTCTGCTTGAAAAAAAAAAAAACTAACAAAATCACTCTGTAGAATATATTCCTCACATACAATTCTCCGCATAATGATGCCACTCTCTCGTACGTACTCCTACACCCTTTTCTTAACGGGCCCTCCTCTTAATCCCCCCCTCTCACCGACCCTTC
+
CBBCDFFFFFFFGGGGGGGGGGGGGGGHHHHHHHHHGHHHHHHHHGGGGHHHHHHHGHHHGHHHHHHHHHHHHHGGGGGHHHHFGHHGGHHHEFEGHGHHHHHHHHHHHHGEBCD/><?1111110011111111111<1111<111000D.00<00000<000..-.:;0000000000/00009:;.-/0..0:00:0;/../00000000.-.-;9...:;00:00000.9---;:/00..----///
@M05620:45:000000000-G6HP7:1:1101:21215:9289 1:N:0:108
AGATTACTGCAACAGTTCCCCCTGGACCTGGAAAAGTTTCTTGCCTGGCTTACAGAAGCTGAAACAACTGCCAATGTCCTACAGGATGCTACCCGTAAGGAAAGGCTCCTAGAAGACTCCAAGGGAGTAAAAGAGCTGATGAAACAATGGCAAGTAAGTCAGGCATTTCCGCTTTAGCACTCTTGTGGATCCAATTGAACAATTCTCAGCATTTGTACTTGTAACTGACAAGCCAGGGACAAAACAAAGAT
+
CCCCDFFFFFFFGGGGGGGGGGGGHHHHHHHHHHHHHHHHHHHHHHHHHHHHHHHHHHHHHHHHHHHHHHHHHHHHHHHHHHHHHHHHHHHHHHGGGGHHHHHHHHHHGHHHHHHHHHHHHHHGGFGGHHHHHGHHHHHHHHHHHHHHHHHHHGHHHHHHHHHHHHHHHHGGGGGHGHHHHHHHHGHGHHHHHGHHHHHHHHHHHHHHHHHHHHHHHFHHHHHGHHHGHHHHHGGGGGGGEGGGGGGGGGF
@M05620:45:000000000-G6HP7:1:1101:16926:9296 1:N:0:108
CATCCTGACCCTGAAGTACCCCATTGAGCATGGCATCGTCACCAACTGGGACGACATGGAGAAGATCTGGCACCACACCTTCTACAACGAGCTGCGCGTGGCCCCGGAGGAGCACCCAGTGCTGCTGACCGAGGCCCCCCTGAACCCCAAGGCCAACAGAGAGAAGATGACTCAGGTGAGGCTCGGCCGACGCCCGTGCTCCTCCCGTCCTTTCCCCAGTCATTTTCTGCCCGGCTTGATTTCTGACATTA
+
DDDDDFFFFFFFGGGGGGGGGGGHHHHHHHHHHHHHHGHHHGHHHGHHHHHHGGGGGHHHHHHHHHHHHHHHHGHHHGGHHHHHHHHHGGGGGHHGGGGGGGHHGGGGGGGGHHHHGGHHHHHHHHHHHHGGGGGGGGGGGGHHHHGGGGHGHHGGGGGGGGGGGGGGGGGGGGGGHGGGGGGGFFFFFFFFFFFFBFFFFFFFFFFFFFFFFFFFFFFFFFFFHHHFFFFFFFFFFFFFFFFFFFFFFF0
@M05620:45:000000000-G6HP7:1:1101:16102:9307 1:N:0:108
AGATCGGAAGAGCACACGTCTGAACTCCAGTCACCGGCTATGATCTCGTATGCCGTCTTCTGCTTGAAAAAAAAAAGTGACTAACTTTCCCGTGAAGATGAAGTCAAAGAGCGACCACAGCTCTCGGAGGTTATTTTGCATCGGTGAGCCAGACAGAATGATCCGAGGAGGGGTGCGAAACTCTTTGAGGAAAGGAAGCACCTTTTTATTAAATATACTTTTTAGCAATCGCCATTCCTACCCTAAAGATC
+
?ABABAABBB4FGBGGFCFGGGFGHHHFHCFGHHHGGGGGHHFB5FEFFAEGHHCGEEFHBGFFFCGFHHE0EEG/13B44BBFF?4FBE?E/??FFHDB4GFFGF4FFC22////CCEAF<@D2DC?@@A>1>1><=>>11....<</CCG.CHGCC00000<::-:@.ABC.AE-.--900;;BFB.B/.9.99/9./BE/BB/B.FFFF/F//B:/;/;99FFFBF:9EAF.BFBFB/.9/..//;/B
@M05620:45:000000000-G6HP7:1:1101:21224:9307 1:N:0:108
AGATTACTGCAACAGTTCCCCCTGGACCTGGAAAAGTTTCTTGCCTGGCTTACAGAAGCTGAAACAACTGCCAATGTCCTACAGGATGCTACCCGTAAGGAAAGGCTCCTAGAAGACTCCAAGGGAGTAAAAGAGCTGATGAAACAATGGCAAGTAAGTCAGGCATTTCCGCTTTAGCACTCTTGTGGATCCAATTGAACAATTCTCAGCATTTGTACTTGTAACTGACAAGCCAGGGACAAAACAAAGAT
+
BBBABFFFFFFFGFFGGGGGGGGGHHHHHGGHHFBGGHHHGHHHHHHHHHHGHGFHHHHHHHHHFHHHHFFHHHHHHHFHHHHGGGBCGHHHHHGGFGHHHHHHGHHHGHHHG3EGFHHHHHHGGFGFGHHHHGHHHGFHFHGHHHHHHHHHHGHHFHFHHHGHHHFHGGGFGGGHGHHGHGHHHFGGEFHHHHHHHBGHHHHGHFGHHGGGHCHFFGHHHFG;CGHCGH0CHGGGGGGGE9/CF?AFG/C
@M05620:45:000000000-G6HP7:1:1101:16932:9314 1:N:0:108
CATCCTGACCCTGAAGTACCCCATTGAGCATGGCATCGTCACCAACTGGGACGACATGGAGAAGATCTGGCACCACACCTTCTACAACGAGCTGCGCGTGGCCCCGGAGGAGCACCCAGTGCTGCTGACCGAGGCCCCCCTGAACCCCAAGGCCAACAGAGAGAAGATGACTCAGGTGAGGCTCGGCCGACGCCCGTTCTCCTCCCGTCCTTTCCCCAGTCCTTTTCTGCCCGGCTTGATTTCTGACCTTA
+
BAABBFDFFFFFGGGBGGGGGGEGHHHGGHHHHHHHHGHHGGHFGGHH3GHHEGGGGHHHHHHHGHHHHGHFGEHHGGGHHHHHHHHHGFGGGHHGGGGGGGHHGGDGCGD?GGHHGAGHFHHGHHHHHHDGGGGGGGGGGGHHHHGGFGHGHHGGGGBBFEEGFFGGGGFGGGGGGGGGGG.CFFFFFFFFFFF-;.:ABFFFFFFFFFFFFFFFFBDFF/BFFFFFFFFFF;@ADF.BFF/BF/B/9F/
@M05620:45:000000000-G6HP7:1:1101:26199:9329 1:N:0:108
CATCCTGACCCTGAAGTACCCGGCTTGATTTCTGACATTAGATCGGAAGAGCACACGTCTGAACTCCAGTCACCGGCTATGATCTCGTATGCCGTCTTCTGCTTGAAAAAAAAAAAAACAAAAAGAGACCGAATATCATGTAATCAACCTGAAAAATAACGGAGCATAGATCATCACCGAATGACAGAACTACACATGTGACGCAAGGACAACAGATAGCCTATCTCACCCCACCTGTAAAGTAGTGCTAC
+
CCCCDFFFFFFFGGGGGGGGGGGGGGGHHHHHHHHGGHHHHHHHHGGGGHHHHHHHGHHHGHHHHHHHHHHHHHGGGGGHHHHFHHHGGHHHHGGGHGHHHHHHHHHHHHGGGGG><</?/00//.00>.---..0000000=0000/././000..0;0.-..;.000;0000000/.--.00000/0/0000/0000000.:-;-.../...:/00:0000000000..-..../000000000/00::
@M05620:45:000000000-G6HP7:1:1101:22630:9332 1:N:0:108
CATCCTGACCCTGAAGTACCCCATTGAGCATGGCATCGTCACCAACTGGGACGACATGGAGAAGATCTGGCACCACACCTTCTACAACGAGCTGCGCGTGGCCCCGGAGGAGCACCCAGTGCTGCTGACCGAGGCCCCCCTGAACCCCAAGGCCAACAGAGAGAAGATGACTCAGGTGAGGCTCGGCCGACGCCCGTGCTCCTCCCGTCCTTTCCCCAGTCATTTTCTGCCCGGCTTGATTTCTGACATTA
+
DDDDDFFFFFFFGGGGGGGGGGGHHHHHHHHHHHHHHGHHHGHHHGHHHHHHGGGGGHHHHHHHHHHHHHHHHGHHHGGHHHHHHHHHGGGGGHHGGGGGGGHHGGGGGGGGHHHHGGHHHHHHHHHHHHGGGGGGGGGGGGHHHHGGGGHGHHGGGGGGGGGGGGGGGGGGGGGGHGGGGGGGFFFFFFFFFFFFDFFFFFFFFFFEFFFFFFFFFFFFFFFFFFFFFEFFFFFFFFFFFFFFFFFFFF0
@M05620:45:000000000-G6HP7:1:1101:21209:9360 1:N:0:108
TACCTGTACTGGGGAAGAGTGTAGCAATCGCCATTCCTACCCTAAAGATCGGAAGAGCACACGTCTGAACTCCAGTCACCGGCTATGATCTCGTATGCCGTCTTCTGCTTGAAAAAAAAAAAAAAAAAATAAAAATAATAATGATACATCTTAATACTCTAAAAAACTAGAGAAAAAATGCGCGAGATGCGTAGAACATTGATCAATCGTACTGATAATACAAGGTAAGAGGTTATGACACTGTCAATATC
+
CCCCDFFFFFFFGGGGGGGGGGHHHHHHHGGGGGHHHHHHHHHHHHHFGHHGGGGHHHGHHHGHHHGHHHHHHHHHHHHHGGGGGHHHHFHHHGGHHHHGGGHGHHHHHHHHHHHHGGGGDB>>/---<.0000<.0000000000000000<000000000000-.0:;00;00;.-.00..----.00-..-.00/0;00000000...9.00:0000;00:.0000:0.0/0000000;00000:;00
@M05620:45:000000000-G6HP7:1:1101:19422:9373 1:N:0:108
GGATGTGAACTCATTTGCTGGAGGTCACCCAGGGCTCTTTCAAGATAGTAAAAAAAGTGACTTGTACAGCATAATGAAAAACCTAGGCATTGATTTTGAAGACATCAGACACAATGAAAAATTTTTCAGAAATGATTTTTCTGGTGAGGTTGACTTCAGAGACATTGACTTAACGGATGAAATCCTGACGTATGTCAAAGATTCTTTAAGTAAGTCTCCCTTCATACCTTCAGATTATCAACAGCAACAGT
+
BCCCCFFFFFFFGGGGGGGGGGHGGGHHHHGHGGGHHHHHHHHHHHHHHHHHHHGGGGHGHHHHHHHHHHHHHHHHHHHHHGGHHHHHHHHHHHHHHHGHHHHHHHFHHHHHHGHHHHHHGHHHHHHHHHHHHHHHHHHHHHHHHHHHGHHHHGHHHHHHHHHHHHHHHHHHHHGGGGGGHHHHHHHHHDFHHHHHHFFHHHHHHHHGGHHHFHHHHHHHHHHHHHHFHHHHHHHHHHHHGGGGGGGGGG;
@M05620:45:000000000-G6HP7:1:1101:19436:9387 1:N:0:108
GGATGTGAACTCATTTGCTGGAGGTCACCCAGGGCTCTTTCAAGATAGTAAAAAAAGTGACTTGTACAGCATAATGAAAAACCTAGGCATTGATTTTGAAGACATCAGACACAATGAAAAATTTTTCAGAAATGATTTTTCTGGTGAGGTTGACTTCAGAGACATTGACTTAACGGATGAAATCCTGACGTATGTCAAAGATTCTTTAAGTAAGTCTCCCTTCATACCTTCAGATTATCAACAGCAACAGT
+
BCCCCFFFFFFFGGGGGGGGGGHGGHHHHHGHGGGHHHHHHHHHHHHHHHHHHHGGGHHHHHHHHHHHHHHHHHHHHHHHHGGHHHHHHHHHHHHHHHGHHHHHHHHHHHHHHGHHHHHHHHHHHHHHHHHHHHHHHHHHHHHHHHHHHHHHHHHHHHHHHHHHHHHHHHHHHHGGFGGGHHHHHGHHGGGGHHHHHHHHHHHHHHHHHHHGEHHHHHHHHHHHHHGHHHHHHHGHHHHHGGGGGGGGGGF
@M05620:45:000000000-G6HP7:1:1101:5228:9451 1:N:0:108
CATCCTGACCCTGAAGTACCCCATTGAGCATGGCATCGTCACCAACTGGGACGACATGGAGAAGATCTGGCACCACACCTTCTACAACGAGCTGCGCGTGGCCCCGGAGGAGCACCCAGTGCTGCTGACCGAGGCCCCCCTGAACCCCAAGGCCAACAGAGAGAAGATGACTCAGGTGAGGCTCGGCCGACGCCCGTGCTCCTCCCGTCCTTTCCCCAGTCATTTTCTGCCCGGCTTGATTTCTGACATTA
+
AABBBFFFFFFFGGGGGGGGGGGHHHHHHHHHHHHHHGHHHGHHHGHHHHHHGGGGGHHHHHHHGHHHHHHHHGHHHGGHHHHHHHHHGGGGGHHGGGGGGGHHGGGGGGGGHHHGGGGHHGHHHHHGHHGGGGGGGGGGGGGHHHGGGGHGHHGGGGGGGGGGGGGGGGGGGGGGGGGGGGGGFFFFFFFFFFFFCFFFFFFFFFFEFFFFFFFFFFFFFBFFFFFFFFFFFDFFACFFFFFFFFFEFF/
@M05620:45:000000000-G6HP7:1:1101:8523:9464 1:N:0:108
CATCCTGACCCTGAAGTACCCCGGCTTGATTTCTGACATTAGATCGGAAGAGCACACGTCTGAACTCCAGTCACCGGCTATGATCTCGTATGCCGTCTTCTGCTTGAAAAAAAAAAAATAAAAATATCTCTCTGCTCTTGATTCACCCCACTTTTTACCCGACATTCAGCCTTCCCATTTTCCCCACCATTCTCCTATGTGCCACTATCTGCCAGCCTCCCCGCTGCGCCCTTCCTCTTCGTCCCCCTCCC
+
CBCCCFFFFFFFGGGGGFGGGGGGGGGGHHHHHHHHHHHHHHGHHHGGGGHHHHHHHGHHHGHHHHHHHHHHHHHGEGGGHHGHFHHHGGHHHHGGGHGHHHHHHHGHHHHGGGGC//0=111?011111111=1<>11111111110<...0000.00/.:@-.0:000//00/::0009900//...0;00900000000;000/000000009.//.;.----.:-.;-//900000./;..9.-.9.
@M05620:45:000000000-G6HP7:1:1101:5224:9470 1:N:0:108
CATCCTGACCCTGAAGTACCCCATTGAGCATGGCATCGTCACCAACTGGGACGACATGGAGAAGATCTGGCACCACACCTTCTACAACGAGCTGCGCGTGGCCCCGGAGGAGCACCCAGTGCTGCTGACCGAGGCCCCCCTGAACCCCAAGGCCAACAGAGAGAAGATGACTCAGGTGAGGCTCGGCCGACGCCCGGGCTCCTCCCGTCCTTTCCCCAGTCATTTTCTGCCCGGCTTGATTTCTGACATTA
+
AAAAAFDDFCFFEGGBGGGGCAEHHFA1GGHHHHFHHFAGHGFHEEFHC/BGEECEEC0AAAGCAGGHHHFGFGGFHEEHFHHHHHFGEFF??FEE@EGEC<FGEGCGGCGCHHHCAFGG1FHHHHF<FH?--AC.<A@@-CF:C.;AAEECG..E.9:FF/CEFFBGBFGGF0BFFBCGGACF@??A@>-@-999---;-EFF/A9EFFFFFB//:B-99/9FBFFFFFF-A9@>9@-BFB/:/;9F9B/
@M05620:45:000000000-G6HP7:1:1101:17948:9477 1:N:0:108
TACCTGTACTGGGGAAGAGTGTAGCAATCGCCATTCCTACCCTAAAGATCGGAAGAGCACACGTCTGAACTCCAGTCACCGGCTATGATCTCGTATGCCGTCTTCTGCTTGAAAAAAAAAAAAAAAATTCAACATCCACAACGTACCCCACCATACACCCAAACCAAACATCTTTTAACCAACTTTCTCTAACTTATTCCTGATTATTTACCCATCTTGCTGCCTCTCCACACCCCTACTCCCTCCGTCCC
+
CCCCCFFFFFFFGGGGGGGGGGHHHHHHHGGGEGHHHHHHHHHHHHHHHHHGGGDHHHGHHHGHHHGHHHHHHHHHHHHHGGGGGHHGHHHHHFGHHHHGGGHGHHHHHHHHFGHHGGGGB/>//-<0111100/0<0//..-<<..0.....00/:0/...........90;0000;000../0099090///////;///:////////:B///////://.9/://///...-...///.9/;..;.:
@M05620:45:000000000-G6HP7:1:1101:8096:9481 1:N:0:108
AAACCAGAAGACATGAGGTCAGCTAGATCGGAAGAGCACACGTCTGAACTCCAGTCACCGGCTATGATCTCGTATGCCGTCTTCTGCTTGAAAAAAAAAAAACAACAACAAAAACCCTCTCATGCAGAACTAATTCTTATTCAACAATCACAACAAAATAATCCATTTCCGCTTGAGCAATCTTAATAAGCCAATTTGCTCCTTCTCAGCATTTATACTATTCAATACCAACCCCTCCCACTCACACATCG
+
BBBBBBBFFFFFGGGGGGGGGGHHEHHHHHGGGGHHHHHHHGHHHGHHHHHHHHHHHHHGGGGGHHHGFHHHFGHFHHGGGHGHHHHHHHHHHHHGGGGEE>///////?/00?//?0/0?111111100111111>>111>11>FH1>><0<.<..<00000=<0;;00...:..0:;:0;0900;0000////0000009/;0:000/000000;B00;009////9/;.;....9;.;./;//::9/.
@M05620:45:000000000-G6HP7:1:1101:12984:9536 1:N:0:108
TACCTGTACTGGGGAAGCGTGTAGCAATCGCCATTCCTACCCTAAAGATCGGAAGAGCACACGTCTGAACTCCAGTCACCGGCTATGATCTCGTATGCCGTCTTCTGCTTGAAAAAAAAAAAAAGAACCAGACATGATAATGCTGTGCTTGTCATGAAAGTCTGGGAGAAGAAGTGTGGAAAGTACCGGTTGCGTCCGACGATGCTCAGTGTACACTGATCTTGTACAGAATATAGAGGAGCTTCTCACTT
+
AAAABFFFFFFFGGGGGGGFGGHHHFHGHGGGGGHHHHFHHHHHHHHFHHHGGGGHHHFHGHGGHHGGDBFFHFGFGEGHFGEGFHHEG4GHFFAGHHHGFEGGHHHHHHHHHHHGGGGGG><//.00.0.0.<11<10=000000/0000<0000<:0;0000//....////;00;.000.0000.-9.;.-.--9.---...//9////9////////9///9////;/;//////....////////
@M05620:45:000000000-G6HP7:1:1101:12965:9541 1:N:0:108
TACCTGTACTGGGGAAGCGTGTAGCAATCGCCATTCCTACCCTAAAGATCGGAAGAGCACACGTCTGAACTCCAGTCACCGGCTATGATCTCGTATGCCGTCTTCTGCTTGAAAAAAAAAAAAAAAAGAAAAAAGATCAGGCTGCATGGAGAGGTATCAAGAGAGAGAAGTACAGAGATACAGATAATGCGTGGGAATATAGATGAGACATTAGAGATGAGCAGCAAGAAGGTAAAGAGCAGCATAACATC
+
CBCCCFFFFFFFGGGGGGGGGGHHHHHHHGGGGGHHHHHHHHHHHHHHHHHGGGGHHHHHGHGHHHGHHHHHHGHHHHHHGGGGGHHHHHHHHGGHHHHGFGHGHHHHHHHGHHHHGGGGG///-<-.<.//.-..00000/.../00.0/0..:0000000./....0/000000//000000;00090...--.0/0:090000090/0000000000900//./////.;00000/90//.0000090
@M05620:45:000000000-G6HP7:1:1101:27040:9597 1:N:0:108
CATCCTGACCCTGAAGTACCCGGCTTGATTTCTGACATTAGATCGGAAGAGCACACGTCTGAACTCCAGTCACCGGCTATGATCTCGTATGCCGTCTTCTGCTTGAAAAAAAAAAAAAAACAAATCATATAACGTACTTTGTTTTTTTATCTAATTTAGATATATCAGGATTAAATTATGGACTACCCTGTGCATTTAATTTCAAAATAATGTCCTTACACCTCTAGTGTTGAGTTGTGCGGTGGTGTTAT
+
CCCCCFFFFFFFGGGGGGGGGGGGGGGHHHHHHHHHHHHHHHHHHGGGGHHHHHHHGHHHGHHHHHHHHHHHHHGGGGGHHHHGHHHGGHHHHGGGHGHHHHHHHHHHHHGEGGG<<//-...0111111111./.<.000=///.--.0000000000009000;000009;00000;00000///.9/00000000000000900000;0000090000//.:0009;0.090000.0.-:-...:;00
@M05620:45:000000000-G6HP7:1:1101:14562:9710 1:N:0:108
TACCTGTACTGGGGAAGCCATTCCTACCCTAAAGATCGGAAGAGCACACGTCTGAACTCCAGTCACCGGCTATGATCTCGTATGCCGTCTTCTGCTTGAAAAAAAAAAAAAAAAAAAGAAAAAGGAACCAAAGAGACTCCAAAATACAAAGAAAAACCAACAAACACAGATCAAAAGTACTCCAGAATATAGGAATCTAACGACAGAGAACAGAGAAAAGAAATAACGAAAAACAAATAGGATACTTAAAA
+
DCCDEFFFFFFFGGGGGGGGGGHHHHHHHHHHHHHHHHGGGGHHHHHHHGHHHGHFHHHHGHGHHHHGGGGGHHHGBGHHGGHHHHGEGHGHHHHHHHFFHHHGGGGG><</</---..</<.../<...../////00000<.000000//./:<............:010<000/011110000/111110010011109.---///00/////00//../1110....-..<..11000100111111
@M05620:45:000000000-G6HP7:1:1101:20006:9765 1:N:0:108
AGATTACTGCAACAGTTCCCCCTGGACCTGGAAAAGTTTCTTGCCTGGCTTACAGAAGCTGAAACAACTGCCAATGTCCTACAGGATGCTACCAGTAAGGAAAGGCTCCTAGAAGACTCCAAGGGAGTAAAAGAGCTGATGAAACAATGGCAAGTAAGTCAGGCATTTCCGCTTTAGCACTCTTGTGGATCCAATTGAACAATTCTCAGCATTTGTACTTGTAACTGACAAGCCAGGGACAAAACAAAGAT
+
CCCCCFFFFFFFGGGGGGGGGGGGGHHHHHHHHHHHHHHHHHHHHHHHHHHHHHHHHHHHHHHHHHHHHHHHHHHHHHHHHHHHHHHHHHHHHHHHHHHHHHHHGHHHGHHHHHHHHHHHHHHGGFGGHHHHHGHHHHHHHHHHHHHHHHHHHGHHHHHHHHHHHHHHHHGGGGGHGHHHHHHHHGHGHHHHGHHHHHFHHHHHHHHHHHHHHHHHHHHHHGHHHHHHHHHHGGHHHGGGEFGGGGGGGGG
@M05620:45:000000000-G6HP7:1:1101:25990:9795 1:N:0:108
CCCCCCAAAGGTGCCTGCTGGAGGGTGTTAAAGATCGGAAGAGCACACGTCTGAACTCCAGTCACCGGCTATGATCTCGTATGCCGTCTTCTGCTTGAAAAAAAAAAAGAAACACCCCATGCTGCTGACCGAGTCCCCCCTCAACCCCAAGGCCACCAGAAAGACAATCACTCAGTTTAGGCTCGGCCTACACCCATTCTCCTCCCTTCCTTTCCCCCCTCATATTCTGCCCGGCTTGCATTCTAACCTTT
+
BABBBB?AFFBDGFFGGGCFEGHFGAAAEGFFHHHHHGCFDFFHFHFFGHHHGHHHHHHGHGHDFE1@EGGHFHEFGHGGFCGHHG1EHGHFHFFHFFB3EGGGGGD<//0200<?///<0111>1>1FC--<./0<CAC@.:0CG.C.;...CE.99.9/9;/9//0/99;BFC0009009/A--.;9FB/:F..///9B/FF/E.9.9/99BBB..-;..;9;9B/;/999--;-9.////9/9/.///
@M05620:45:000000000-G6HP7:1:1101:21235:9864 1:N:0:108
CATCCTGACCCTGAAGTACCCGGCTTGATTTCTGACATTAGATCGGAAGAGCACACGTCTGAACTCCAGTCACCGGCTATGATCTCGTATGCCGTCTTCTGCTTGAAAAAAAAAAAAAAAACAATAAGCCACAGAAAATCTGCTACGCAATTCAAACTGATAAGAACAAAAAAAACCACCATGCAGTTGATTCCACAATTTCGAAGTTCACAGACCGAGAAACTCGTCACGATTCTTACTCTCTGCCGTCA
+
CCCCDFFFFFFFGGGGGGGGGGGGGGGHHHHHHHHHHHHHHHHHHGGEFHHHHHHHGHHHGHHHHHHHHHHHHHGGGGGHHHHBGHHFGHHHHGGGHGFHHGHHHGHGHHGGGGG>/</--...111100/<..00</=0111111.-.-.0111100101<101</:/...---......010:111::111:100.<111/....1111110..----.0<10.........1111111100100-.-.
@M05620:45:000000000-G6HP7:1:1101:17824:9865 1:N:0:108
CATCCTGACCCTGAAGTACCCCGGCTTGATTTCTGACATTAGATCGGAAGAGCACACGTCTGAACTCCAGTCACCGGCTATGATCTCGTATGCCGTCTTCTGCTTGAAAAAAAAAAAAAAAAAAAATTTCCCTCGTTACTTCACGTGATCATAAATCATACCGGCATAACTCCGGCTCCTGGGTAACGCCAGTCTATGTTTTATCGCTCTAGTCTTTCCTCTCGATCTTCCCCTCATTCAATGTAACTATT
+
DCCDDFFFFFFFGGGGGGGGGGGGGGGGHHHHHHHHHHHHHHHHHHGGGGHHHHHGHGHHHGHGHHHHHHHHHHHGGGGGHHHHEGHHGGHHHHGFGHGHHHHHHHHHGHHGEDFBB//<-----:.000000/-....00000.:../;00;00000;0;F.---;00:000.-:-..00:./0/;::-.-:0;;00;00/000..:..00000:000000/.:/..0:0///9.:0;00000:000000
@M05620:45:000000000-G6HP7:1:1101:13499:9913 1:N:0:108
CATCCTGACCCTGAAGTACCCCATTGAGCATGGCATCGTCACCAACTGGGACGACATGGAGAAGATCTGGCACCACACCTTCTACAACGAGCTGCGCGTGGCCCCGGAGGAGCACCCAGTGCTGCTGACCGAGGCCCCCCTGAACCCCAAGGCCAACAGAGAGAAGATGACTCAGGTGAGGCTCGGCCGACGCCCGTGCTCCTCCCGTCCTTTCCCCAGTCATTTTCTGCCCGGCTTGATTTCTGCCATTT
+
B@ABBFBFFFFFGGGGGGGGGGEHHHGHHHHGHGHHHGHHHGHFHGHHHHHFGGGGGHHHHHHHHHHHGGHHHGFHAFGHHHHHHHGHGGGGGHHGGGGGGEHHGGGGGGGGHHHHGGHGHHGHHHHHHHGGGGGGGGGGGEFFHHGGGDHGHHGAEAFEFFGFBFFGGFGGGFGGGGGGGGGGFFFFFAFFAFF>;DDFFFFFFFA9;D9FFFFFFB9BBBFFFFFF//BAD;A;9@?BFFFF9/:BFF/
@M05620:45:000000000-G6HP7:1:1101:13498:9934 1:N:0:108
CATCCTGACCCTGAAGTACCCCATTGAGCATGGCATCGTCACCAACTGGGACGACATGGAGAAGATCTGGCACCACACCTTCTACAACGAGCTGCGCGTGGCCCCGGAGGAGCACCCAGTGCTGCTGACCGAGGCCCCCCTGAACCCCAAGGCCAACAGAGAGAAGATGACTCAGGTGAGGCTCGGCCGACGCCCGTGCTCCTCCCGTCCTTTCCCCAGTCATTTTCTGCCCGGCTTGATTTCTGACATTA
+
DDDDDFFFFFFFGGGGGGGGGGGHHHHHHHHHHHHHHGHHHGHHHGHHHHHHGGGGGHHHHHHHHHHHHHHHHGHHHGGHHHHHHHHHGGGGGHHGGGFGGGHHGGGGGGGGHHHHGGHGHHHHHHHHHHGGGGGGGGGGGGHHHHGGGGHGHHGGGGGGGGGGGGGGGGGGGGGGHGGGGGGGFFFFFFFFFFFFDFFFFFFFFFFFFFFFFFFFFFFFFFFFFFFFFFFFDDFFFFFFFFFFFBFFFF0
@M05620:45:000000000-G6HP7:1:1101:7607:9937 1:N:0:108
CATCCTGACCCTGAAGTACCCCATTGAGCATGGCATCGTCACCAACTGGGACGACATGGAGAAGATCTGGCACCACACCTTCTACAACGAGCTGCGCGTGGCCCCGGAGGAGCACCCAGTGCTGCTGACCGAGGCCCCCCTGAACCCCAAGGCCAACAGAGAGAAGATGACTCAGGTGAGGCTCGGCCGACGCCCGTGCTCCTCCCGTCCTTTCCCCAGTCATTTTCTGCCCGGCTTGATTTCTGACATTA
+
CCCCCFFFFFFFGGGGGGGGGGGHHHHHHHHHHHHHHGHHHGHHHGHHHHHHGGGGGHHHHHGHHHHHHHHHHGHHHGGHHHHHHHHHGGGGGHHGGGGGGGHHGGGGGGGGHHHHGGHHHHHHHHHHHHGGGGGGGGGGGGHHHHGGGGHGHHGGGGGGGGGGGGGGGGGGGGGGGGGGGGGGFFFFFFFFFFFF>DFFFFFFFFFFFFFFFFFFFFFFFFFFFFFFFFFFFFFFFFFFFFFFFFFFFF:
@M05620:45:000000000-G6HP7:1:1101:11323:9941 1:N:0:108
CATCCTGACCCTGAAGTACCCCATTGAGCATGGCATCGTCACCAACTGGGACGACATGGAGAAGATCTGGCACCACACCTTCTACAACGAGCTGCGCGTGGCCCCGGAGGAGCACCCAGTGCTGCTGACCGAGGCCCCCCTGAACCCCAAGGCCAACAGAGAGAAGATGACTCAGGTGAGGCTCGGCCGACGCCCGTGCTCCTCCCGTCCTTTCCCCAGTCATTTTCTGCCCGGCTTGATTTCTGACATTA
+
DDDDDFFFFFFFGGGGGGGGGGGHHHHHHHHHHHHHHGHHHGHHHGHHHHHHGGGGGHHHHHHHHHHHHHHHHGHHHGGHHHHHHHHHGGGGGHHGGGGGGGHHGGGGGGGGHHHHGGHHHHHHHHHHHHGGGGGGGGGGGGHHHHGGGGHGHHGGGGGGGGGGGGGGGGGGGGGGHGGGGGGGFFFFFFFFFFFF>DFFFFFFFFFFFFDFFFFFFFFFFFFFFFHFFFFFFFFFFFFFFFFFFFFFFF0
@M05620:45:000000000-G6HP7:1:1101:7612:9954 1:N:0:108
CATCCTGACCCTGAAGTACCCCATTGAGCATGGCATCGTCACCAACTGGGACGACATGGAGAAGATCTGGCACCACACCTTCTACAACGAGCTGCGCGTGGCCCCGGAGGAGCACCCAGTGCTGCTGACCGAGGCCCCCCTGAACCCCAAGGCCAACAGAGAGAAGATGACTCAGGTGAGGCTCGGCCGACGCCCGTGCTCCTCCCGTCCTTTCCCCAGTCATTTTCTGCCCGGCTTGATTTCTGACATTT
+
3AABBFFFFFFFGGGGGFGGGGGHHHHGGHHHHFHHHGHHFGHGHGHGFHFHGEEGGHHGHGHGHHHHGHHGHGHHGGGHHHHHHHHGGGGGGEFEFGEFGGHHGCDGGGGGHGHHGGHHFDDGHHCFGHCC?CDGGGGGGGHFFHGGGDHEHHEGGGGGEGDEEFGFBFGGGFCFGBFGGG.CCCFFFFFFCFFFF.9EFFBFFFFFFFFFFFFFFBDBFFFFFFFFFFFFFFDDF;?BFFFFF/;FFF/
@M05620:45:000000000-G6HP7:1:1101:12961:9976 1:N:0:108
CCCCCCAAAGGTGCCTGCTGGAGGGTGTTAAAGATCGGAAGAGCACACGTCTGAACTCCAGTCACCGGCTATGATCTCGTATGCCGTCTTCTGCTTGAAAAAAAAAAAAAAAAAAAAATAAAGCGAAAGAGAGAGTAGAAAAAAGTACAGAGAAACAACAAGAGCGAAAGGAAAGCGATAAAGTGGAGTGAGGATGTGAGCTACATGACGACGAAAGGCCGGCAGGTCGTGGTAGGAGCGATCGCCGGTAG
+
CCCCCCBCFFFBFGGGGGGGGGHGEBBAFHHGHGHHHGGGGGGHHHHHGGHHGFHHHHHHHGHFGHFGGGGHHFF4GHGF>BGGGEEEHGHHHHHHHHFFFH@EDDD<</<>---<;-:0;000..--9///...000000/.-:00000;//00/9:..9//./---:..///./....9000:00.0.00.0/000000000900;0..----.....;-----.0--;..00:0/.-9.:-..-9--.
@M05620:45:000000000-G6HP7:1:1101:27679:10037 1:N:0:108
CATCCTGACCCTGAAGTACCCGGCTTGATTTCTGACATTAGATCGGAAGAGCACACGTCTGAACTCCAGTCACCGGCTATGATCTCGTATGCCGTCTTCTGCTTGAAAAAAAAAAAACTTCACTTCTTTTCTAGTTTCGAACATCTTTCGGACCTTATTTTTTCCCTCAACATTAAGCATCCCTTCTAAGTTTTACAGACTTCTTCTCTCATAAATACTCTCCAATCCATCTCTATAATCCGCACGCAATC
+
BBBBBFFFFFFFGGGFFGGGGGGGGGGHGHHHHHHHGHHGFAGGGGG2FGHHHHHGECFGGGHGHHHGHHFGGHGGGGEHHHDGFHGFFHGFHFEEHGFFHHHHFHHF3F@/>@///?21<1?11<11111111<?F1>>0<-1111><<-.<-/0=00000-::00/=0:;/0000=;0;/;0;/;00000000:;00./0090CF0C00990/9///9/;/;//9.9/9////;/9///9.-;9---:/
@M05620:45:000000000-G6HP7:1:1101:2966:10047 1:N:0:108
CATCCTGACCCTGAAGTACCCGGCTTGATTTCTGACATTAGATCGGAAGAGCACACGTCTGAACTCCAGTCACCGGCTATGATATCGTATGCCGTCTTCTGCTTGAAAAAAAAAACAAGTGCTGCTGACCGAGGCCCCCCTGAACCCCAAGGCCAAAAGAGAGAAGATGACTCAGGTGAGGCTCGGCCGACGCCCGTGCTCCTCCCGTCCTTTCCCCAGTCATTTTCTGCCCGGCTTGATTTCTGATATTA
+
BBBBBFFFFFFFGGGGGGGGG?22EE2ADDGEGDGGH5GG5FED2EA2E22FBBGAEA1AFHH3AAGEHEHHHHE00>EGDDG4441B1?FGFGA>??4@FH?D30?B3?E/<B//??F>FG2>1@F1@FC?CG-..--<AECF/..:AA;C::C./.:CC/9:/9/;F0:;09CB0BB.A99.;A.99--9-;-9-A..//;.9;:.:ADFB///:.:9/9/9B9//B//9.;-99B?BF////////9/
@M05620:45:000000000-G6HP7:1:1101:16609:10104 1:N:0:108
CATCCTGACCCTGAAGTACCCCATTGAGCATGGCATCGTCACCAACTGGGACGACATGGAGAAGATCTGGCACCACACCTTCTACAACGAGCTGCGCGTGGCCCCGGAGGAGCACCCAGTGCTGCTGACCGAGGCCCCCCTGAACCCCAAGGCCAACAGAGAGAAGATGACTCAGGTGAGGCTCGGCCGACGCCCGTGCTCCTCCCGTCCTTTCCCCAGTCATTTTCTGCCCGGCTTGATTTCTGACATTA
+
DCCDDFFFFFFFGGGGGGGGGGGHHHHHHHHHHHHHHGHHHGHHHGHHHHHHGGGGGHHHHHHHHHHHHHHHHGHHHGGHHHHHHHHHGGGGGHHGGGGGGGHHGGGGGGGGHHHHGGHHHHHHHHHHHHGGGGGGGGGGGGHHHHGGGGHGHHGGGGGGGGGGGGGGGGGGGGGGHGGGGGGGFFFFFFFFFFFF>DFFFFFFFFFFFFFFFFFFFFFFFFHHHHHFFFFFFFFFFFFFFFFFFFFFFF0
@M05620:45:000000000-G6HP7:1:1101:14125:10137 1:N:0:108
CATCCTGACCCTGAAGTACCCCATTGAGCATGGCATCGTCACCAACTGGGACGACATGGAGAAGATCTGGCACCACACCTTCTACAACGAGCTGCGCGTGGCCCCGGAGGAGCACCCAGTGCTGCTGACCGAGGCCCCCCTGAACCCCAAGGCCAACAGAGAGAAGATGACTCAGGTGAGGCTCGGCCGACGCCCGTGCTCCTCCCGTCCTTTCCCCAGTCATTTTCTGCCCGGCTTGATTTCTGACATTA
+
CCCCCFFFFFFFGGGGGGGGGGGHHHHHHHHHHHHHHGHHHGHHHGHHHHGHGGGGGHHHHHHHHHHHHHHHHGHHHGGHHHHHHHGHGGGGGHHGGGGGGFHHGGGGGGGGHGHHGGHGHHHHHHGFGHGGGGGGGGGGGGHHHHGGGDHGHHEGGGGGGGGGGGGGGGGGGGGGGGGGGFGGFFFFFFFFFFFFCDFEFFFFFFFEFFFFFFFFFFFFFFFFFFFFFFFEDFCFFFFFFFFFFEFFFF0
@M05620:45:000000000-G6HP7:1:1101:14143:10145 1:N:0:108
CATCCTGACCCTGAAGTACCCCATTGAGCATGGCATCGTCACCAACTGGGACGACATGGAGAAGATCTGGCACCACACCTTCTACAACGAGCTGCGCGTGGCCCCGGAGGAGCACCCAGTGCTGCTGACCGAGGCCCCCCTGAACCCCAAGGCCAACAGAGAGAAGATGACTCAGGTGAGGCTCGGCCGACGCCCGTGCTCCTCCCGTCCTTTCCCCAGTCATTTTCTGCCCGGCTTGATTTCTGACATTA
+
BBABBFFFFCFFGGGGGGGGGGGHHHFHHHHHHHHHHGHHHGHHHGHHHHHHGGGGGFHHHHHHHHHHFEHHGGHGHGGHHHFHHHHHGGGGGHHGCEFG?@FHGGGGGGGGHHHHGGHGHHHHHHHHHHGGGGGGGGGGGGHHHHGGGGHGHHGGGGGGGGGGGGGGGGGGGGGGGFGGGGGGFFFFFFAFFFFF@DFFFFFFFFFEFFFFFFFFFFF/FFFFEFFFFFFFFFFFFAFFFF/BBBFBFF/
@M05620:45:000000000-G6HP7:1:1101:17246:10180 1:N:0:108
CATCCTGACCCTGAAGTACCCCGGCTTGATTTCTGACATTAGATCGGAAGAGCACACGTCTGAACTCCAGTCACCGGCTATGATCTCGTATGCCGTCTTCTGCTTGAAAAAAAAAAAAATTCTGCTTAACAACTATTCTTATTTCCCCCCCACTTATTCCATCCTTTTTCCCTTCACCCTGCCTACTTATGTATCCGGTTTACCGATTTCTCTTTTATTACCGGTTCTCCCACCCCTCTACCTCCCCATCC
+
CCCCCFFFFFFFGGGGGGGGGGGGGGGGHHHHHHHGHHHHHHGHHHGGGGGHHHHGHGHHHGHGHHHHHHHHHHHGGGGGHHHGDGHHGGHHHHGGGHGHHHHHHHHHEHHEECDB>//011111?111111.11>1DFD1>11110<<A-:;.0000:00;0.:9000/0090/9:9A./..00/0000;0;;B0.--9:000..-;90FBB000:0;0099-99.0;9//.9:-.;F00000...///:
@M05620:45:000000000-G6HP7:1:1101:6092:10192 1:N:0:108
CATCCTGACCCTGAAGTACCCCGGCTTGATTTCTGACATTAGATCGGAAGAGCACACGTCTGAACTCCAGTCACCGGCTATGATCTCGTATGCCGTCTTCTGCTTGAAAAAAAAAAAAAAAAAAAGAATCAAAAAATAAATGAACACGCTGAGACGTCAAACTGAGCAACAAATAGTATACATCTAGTTCAAAACAAGAGACGAGTGGATGATAAGCAAGCAATAGACGTGTCTCACACATCAATACATAT
+
CBBCCFFFFFFFGGGGGFGGGGGGGGGGHHHHHHHGHHHHGHGHHHGGGGHHHFHFGGGHHGGFHHHHHHHHFHHGGGGGHHHH4GHHGEHHHHGGGHGHHHGHHHHGFHHEECGB><//-----...000000.-.:00000000:.-...:00.:...90090000/9:..900900000000:00000000...//.//.--...90000;0000;/.//00990..9//090000.:;000000000
@M05620:45:000000000-G6HP7:1:1101:9981:10222 1:N:0:108
TACCTGTACTGGGGAAGCGTGTAGCAATCGCCATTCCTACCCTAAAGATCGGAAGAGCACACGTCTGAACTCCAGTCACCGGCTATGATCTCGTATGCCGTCTTCTGCTTGAAAAAAAAAAAAAAAAACATCAAAGAACCTACCTCCCGCGTCCCACCACGTGACAGAACTACCACTTGACCGCGACTGATATCCATATTTTTCCCTTCATGTTCCTCTGCGTTTAAGTTTCTTATGTCTGTCTGTACGTA
+
CCCCCFFFFFFFGGGGGGGFGGHHHHHHHGGGGGHHHHGHHHHHHHHHHHHGGGGHHHFHFHGHHHGHGHHHHGHGHHHHGGGGGHHHHFHHHFGHHHHGGGHGHHHGHHHHHHHHGGGCD<//----..000000/././0/:00...---;-;0.:....:9.00:09000/0;000000-9----.0000000:000000:000;:00:90090000;:..9.000000000;0:;0090;;000.:0
@M05620:45:000000000-G6HP7:1:1101:22692:10231 1:N:0:108
CATCCTGACCCTGAAGTACCCCATTGAGCATGGCATCGTCACCAACTGGGACGACATGGAGAAGATCTGGCACCACACCTTCTACAACGAGCTGCGCGTGGCCCCGGAGGAGCACCCAGTGCTGCTGACCGAGGCCCCCCTGAACCCCAAGGCCAACAGAGAGAAGATGACTCAGGTGAGGCTCGGCCGACGCCCGTGCTCCTCCCGTCCTTTCCCCAGTCATTTTCTGCCCGGCTTGATTTCTGACATTT
+
BABBBFFFFFFFGGGGGGGGGGGHHHHHGHHHHHGHHGH2FFHGHGHHHHHHGGGGGHHBHHHHHHHHHGHHHGHHHGGHHHHHHHHHGGGGGHHGGGGGGGHHGGGGGGGGHHHHGGHHHGHHHGHHHHDGGGGGGGGGGGHHHHGGDGHGHHGFGGGGGFDGGGFFGGGGGGGGGGGGGGGGFFFFFAFFFFFFDFFFFFFFFFFEFFFFFFFFFFDFF/BBFFFFFFFFFAAFFFAFFFFFFFFFFF/
@M05620:45:000000000-G6HP7:1:1101:19904:10233 1:N:0:108
CATCCTGACCCTGAAGTACCCCATTGAGCATGGCATCGTCACCAACTGGGACGACATGGAGAAGATCTGGCACCACACCTTCTACAACGAGCTGCGCGTGGCCCCGGAGGAGCACCCAGTGCTGCTGACCGAGGCCCCCCTGAACCCCAAGGCCAACAGAGAGAAGATGACTCAGGTGAGGCTCGGCCGACGCCCGTGCTCCTCCCGTCCTTTCCCCAGTCATTTTCTGCCCGGCTTGATTTCTGACATTA
+
DCDDDFFFFFFFGGGGGGGGGGGHHHHHHHHHHHHHHGHHHGHHHGHHHHHHGGGGGHHHHHHHHHHHHHHHHGHHHGGHHHHHHHHHGGGGGHHGGGGGGGHHGGGGGGGGHHHHGGHGHHHHHHHHHHGGGGGGGGGGGGHHHHGGGGHGHHGGGGGGGGGGGGGGGGGGGGGGGGGGGGGGFFFFFFFFFFFFCFFFFFFFFFFEFFFFFFFFFFFFFFHFFFFFFFFFFFFFFFFFFFFBFBFFFF0
@M05620:45:000000000-G6HP7:1:1101:9776:10238 1:N:0:108
AGATTACTGCAACAGTTCCCCCTGGACCTGGAAAAGTTTCTTGCCTGGCTTACAGAAGCTGAAACAACTGCCAATGTCCTACAGGATGCTACCCGTAAGGAAAGGCTCCTAGAAGACTCCAAGGGAGTAAAAGAGCTGATGAAACAATGGCAAGTAAGTCAGGCATTTCCGCTTTAGCACTCTTGTGGATCCAATTGAACAATTCTCAGCATTTGTACTTGTAACTGACAAGCCAGGGACAAAACAAAGAT
+
BABBBFFFFFFFGGGGGGGGGGGFHHHHHHFHHHHHGHHHHHHHHHHHHHHHHHHHHHHHHHHHHHHHHHHHHHHHHHHHHHHHHHHHHHHHHHGGGGHHHHFHHHHHGHHHHHFHHHHHHHHGFHGGHHHHHGHHHHHHHGHHHHHHHHHHHGHHHHHHHHHHHHHHHHGGGGGHHHGHHHHHHFHGHHHHH0GHHFHGHHHHHHHHHHHHHHHHHHHGHHHGHHHFFGHHGGGGGGGGEFFFGGGGGGG
@M05620:45:000000000-G6HP7:1:1101:25241:10243 1:N:0:108
CATCCTGACCCTGAAGTACCCCATTGAGCATGGCATCGTCACCAACTGGGACGACATGGAGAAGATCTGGCACCACACCTTCTACAACGAGCTGCGCGTGGCCCCGGAGGAGCACCCAGTGCTGCTGACCGAGGCCCCCCTGAACCCCAAGGCCAACAGAGAGAAGATGACTCAGGTGAGGCTCGGCCGACGCCCGTGCTCCTCCCGTCCTTTCCCCAGTCATTTTCTGCCCGGCTTGATTTCTGACATTA
+
DDDDDFFFFFFFGGGGGGGGGGGHHHHHHHHHHHHHHGHHHGHHHGHHHHHHGGGGGHHHHHHHHHHHHHHHHGHHHGGHHHHHHHHHGGGGGHHGGGGGGGHHGGGGGGGGHHHHGGHHHHHHHHHHHHGGGGGGGGGGGGHHHHGGGGHGHHGGGGGGGGGGGGGGGGGGGGGGGGGGGGGGFFFFFFFFFFFFBFFFFFFFFFFEDFFFFFFFFFFFFFFFFFFFFFFFFFFFFFFFFFFFFFFFFF0
@M05620:45:000000000-G6HP7:1:1101:19896:10250 1:N:0:108
CATCCTGACCCTGAAGTACCCCATTGAGCATGGCATCGTCACCAACTGGGACGACATGGAGAAGATCTGGCACCACACCTTCTACAACGAGCTGCGCGTGGCCCCGGAGGAGCACCCAGTGCTGCTGACCGAGGCCCCCCTGAACCCCAAGGCCAACAGAGAGAAGATGACTCAGGTGAGGCTCGGCCGACGCCCGTGCTCCTCCCGTCCTTTCCCCAGTCATTTTCTGCCCGGCTTGATTTCTGACATTA
+
AAAABFFFFFFFGGGGGGGGGGGHHHHHHFFFHHHHHGHHHGHHFGHHHHHHGGGGGFHHFHGHHHHHHHHHHGHHHGGHHHHHHHHHGGGGGGHGGGE?EEHHGGGDGGGDHHHHGGHFFHHHHHHHGHGGGGGGGGGGGGHHGGGGGGGFEHFGGGGGFGGGGFGGFFGFFFGBGFFGFAAFFFEFFFFFFFF-9AAEFFFFFED.;A./;FFFFF?BFFF9BBFFFFFEDFCF@FF/BBFF/;BFFF/
@M05620:45:000000000-G6HP7:1:1101:22694:10251 1:N:0:108
CATCCTGACCCTGAAGTACCCCATTGAGCATGGCATCGTCACCAACTGGGACGACATGGAGAAGATCTGGCACCACACCTTCTACAACGAGCTGCGCGTGGCCCCGGAGGAGCACCCAGTGCTGCTGACCGAGGCCCCCCTGAACCCCAAGGCCAACAGAGAGAAGATGACTCAGGTGAGGCTCGGCCGACGCCCGTGCTCCTCCCGTCCTTTCCCCAGTCATTTTCTGCCCGGCTTGATTTCTGACATTA
+
CCCCCFFFFFFFGGGGGGGGGGGHHHFHHGHFFFHHHGHEHGHGCEHFFGHHGGGGGHHCGGHHGHHFFHHFHGHHGGGHHHHHHHHHGGCFFGHGGGGFFGHHGGCGGGGAHHHHGGHHHHHHHHHHHHGGGGGGGGGGGGHHHHGGGGHGHHGGGGGGGGGGGGGGGGGGGGGGGGGGGGGGFFFFFFFFFFFFDDFFFFFFFFFFDFFFFFFFFFFFFFFFFFFFFFFFFFFFFFFFFFFFFFFFFF/
@M05620:45:000000000-G6HP7:1:1101:9498:10256 1:N:0:108
ATCCTGACCCTGAAGTACCCCATTGAGCATGGCATCGTCACCAACTGGGACGACATGGAGAAGATCTGGCACCACACCTTCTACAACGAGCTGCGCGTGGCCCCGGAGGAGCACCCAGTGCTGCTGACCGAGGCCCCCCTGAACCCCAAGGCCAACAGAGAGAAGATGACTCAGGTGAGGCTCGGCCGACGCCCGTGCTCCTCCCGTCCTTTCCCCAGTCATTTTCTGCCCGGCTTGATTTCTGACATTAG
+
CCCCCFFFFFFFGGGGGGGGGGHHHHHHHHHHHHHHGHHHGHHHGHHGHHHGGGGGHHHHHHHHHHHHHHHHGHHHGGHHHHHHHHHGGGGGHHGGGGGGGHHGGGGGGGGHHHHGGHGHHHEGHGHHHGGGGGGGGGGGGHHHHGGDGGGHHGGGGGGFFDEGGGGGGGGGGGG;CFGGGEFFFFFFDFB=CFDFFDFFFFFFFD;DDABFFFFFFDFFBFFFFB9FFFED-@DFFFFFFFFF0BBFFB:
@M05620:45:000000000-G6HP7:1:1101:9509:10274 1:N:0:108
ATCCTGACCCTGAAGTACCCCATTGAGCATGGCATCGTCACCAACTGGGACGACATGGAGAAGATCTGGCACCACACCTTCTACAACGAGCTGCGCGTGGCCCCGGAGGAGCACCCAGTGCTGCTGACCGAGGCCCCCTTGACCCCAAAGCCAAAAAAGAGAAAGAGGCCTAGGTTAAGCCCGGCCCGCCGCCCCGCTCCTCCCCTTCCTTCCCCCGTTCTTTTTCTCCCGGCCTTGCTTCTTTCATTTCA
+
AAAAABFFFFFFGG1FF3GGGGHFEGFGDAB0FGDFAAFGEGEFEHHFCGEEFGGGGHBFFFCGBGB1GFCBFCCFEEHHHFDGHHHC/EEGEFE@E>EECFHG@CCCCAEHGFCGFA@GHF<?1F?CCC?C--<AC@-./00</A..:/::;:/:.-..99C////...////;09090/.-;9@------9-----9-9-;A---;/999BBFF---99;BFFB/:9B-;-9A///;9////9//9//;
@M05620:45:000000000-G6HP7:1:1101:5383:10280 1:N:0:108
CATCCTGACCCTGAAGTACCCCGGCTTGATTTCTGACATTAGATCGGAAGAGCACACGTCTGAACTCCAGTCACCGGCTATGATCTCGTATGCCGTCTTCTGCTTGAAAAAAAAAAAACAACATCAATAGTGCTTTCTTTTTTTTCGCCCCTATACACCTCAACGCCTCATTTTTTAATCACTTCCTTCTGAGTCATTCCTGCGTTTTTAGACTCCTTGCTTCCTCTCACCGCCTCGCTAGTCGCCTGCCC
+
BBBBBFFFFFFFGGGGGGGGGGGGGCGCFHFGHHHHHFGHDGFHFHGEGGFFGHHFHGHHHGHHHFHHHHHHHFGFGEGDHGFH@@GHGFHHHHGFEHGFHHHFHGHGFHFEE@DC////?//0<11111111>11<1FB11---/-..::..00;0:C/./99.--../0;;CF-.0000/09099/;///9;/B/;;/;//;.9-:.://:/;B//////;/;9/99/.A-BDD9DF..//.-99.9A.
@M05620:45:000000000-G6HP7:1:1101:16323:10286 1:N:0:108
CATCCTGACCCTGAAGTACCCCATTGAGCATGGCATCGTCACCAACTGGGACGACATGGAGAAGATCTGGCACCACACCTTCTACAACGAGCTGCGCGTGGCCCCGGAGGAGCACCCAGTGCTGCTGACCGAGGCCCCCCTGAACCCCAAGGCCAACAGAGAGAAGATGACTCAGGTGAGGCTCGGCCGACGCCCGTGCTCCTCCCGTCCTTTCCCCAGTCATTTTCTGCCCGGCTTGATTTCTGACATTA
+
DCCDDFFFFFFFGGGGGGGGGGGHHHHHHHHHHHHHHGHHHGHHHGHHHHHHGGGGGHHHHHHHHHHHHHHHHGHHHGGHHHHHHHHHGGGGGHHGGGFGFGHHGGGGGGGGHHHHGGEGHHHHHHHHHHGGFGGGGGGGGGGGHHGGGGHGHHGGGGGGFGGGFGGGGGGGGGGGGGGGGGGGFFFFFFFFFFFF@DFFFFFFFFFFFFFFFFFFFFFFFFFFFFFFFFFFFFF;B>AFFFFBF;FFFF0
@M05620:45:000000000-G6HP7:1:1101:5397:10293 1:N:0:108
CATCCTGACCCTGAAGTACCCCGGCTTGATTTCTGACATTAGATCGGAAGAGCACACGTCTGAACTCCAGTCACCGGCTATGATCTCGTATGCCGTCTTCTGCTTGAAAAAAAAAAAAAAAAAAAAAAAAAAAAAATAAAAAAGTGAGTTAACGGGATAGAAACACTCAGAGAAACGAGAATAGTAGACAAGTGATAGAGATAGGACAAGAAGTAGAGAAGAGGAAAAGATACGAGAAGGGCTGAGGTGAG
+
DCCCDFFFFFFFGGGGGFGGGGGGGGGGHHHHHHHHHHHHGHGHHHGGGGGHHGHGHGHHHGGGHHHHHHHHFHHGGGGGHHHH4GHHGGHHHHGGGHGHHHHHHHHGGHGGGGGC@<><<-----<-----<---.000<0-<0<00<0000.-<../0000//:0//0:0/00/.....0:0000000/<000000000000/00<..///00<0000/0...////.000.....:.9..<.<./.0.
@M05620:45:000000000-G6HP7:1:1101:26377:10296 1:N:0:108
CATCCTGACCCTGAAGTACCCCATTGAGCATGGCATCGTCACCAACTGGGACGACATGGAGAAGATCTGGCACCACACCTTCTACAACGAGCTGCGCGTGGCCCCGGAGGAGCACCCAGTGCTGCTGACCGAGGCCCCCCTGAACCCCAAGGCCAACAGAGAGAAGATGACTCAGGTGAGGCTCGGCCGACGCCCGTGCTCCTCCCGTCCTTTCCCCAGTCATTTTCTGCCCGGCTTGATTTCTGAAATTA
+
DDCDDFFFFFFFGGGGGGGGGGGHHHHHHHHHHHHHHGHHHGHHHGHHHHHHGGGGGHHHHHHHHHHHHHHHHGHHHGGHHHHHHHHHGGGGGHHGGGGGGGHHGGGGGGGGHHHHGGHGHHHHHHHHHHGGGGGGGGGGGGHHHHGGGGHGHHGGGGGGGGGGGGGGGGGGGGGGHGGGGGGGFFFFFFFFFFFFFFFFFFFFFFFFFFFFFHFFFFFFFFFFFHFFFFFFFFFFFFFFFFFFFFFFFF0
@M05620:45:000000000-G6HP7:1:1101:26391:10308 1:N:0:108
CATCCTGACCCTGAAGTACCCCATTGAGCATGGCATCGTCACCAACTGGGACGACATGGAGAAGATCTGGCACCACACCTTCTACAACGAGCTGCGCGTGGCCCCGGAGGAGCACCCAGTGCTGCTGACCGAGGCCCCCCTGAACCCCAAGGCCAACAGAGAGAAGATGACTCAGGTGAGGCTCGGCCGACGCCCGTGCTCCTCCCGTCCTTTCCCCAGTCATTTTCTGCCCGGCTTGATTTCTGAAATTA
+
BABBBFFFFFFFGGGGGGGGGGGHHHHHHHHHHHHHHGHHHGHHHGHHHHHHGGGGGHHHHHHHHHHHHHHHHGHHHGGHHHHHHHHHGGGGGHHGGGGGGGHHGGGGGGGGHHHHGGHGHHHHHHHHHHGGGGGGGGGGGGHHHHGGGGHGHHGGGGGGGGGGGGGGGGGGGGGGGGGGGGGGFFFFFFFFFFFFFFFFFFFFFFFEFFFFFFFFFFFFFFFFFFFFFFFFFFFFFFFFFFFFFFFFFF/
@M05620:45:000000000-G6HP7:1:1101:10687:10318 1:N:0:108
CATCCTGACCCTGAAGTACCCGGCTTGATTTCTGACATTAGATCGGAAGAGCACACGAACTCCAGTCACCGGCTATGATCTCGTATGCCGTCTTCTGCTTGAAAAAAAAAAACTACACTACCCTCTTTTTTTCCTTCTTTTTCTCCTCCCCCCTCCCCCCCCCCCCCTCCTTTTTCTCCTCCTTCCTTCTCCCCCTTTCCCCCTCTCTTCTCTTCCCCTCTTCTCCTCCCCTCCTCTCCCCCCTCCCCCCC
+
CCBCCFFFFFFFFGGGGGGGGGGGGCGHHHHHHGFHGGHHHHHHHGFFEHHHHHHHGGDEHHHHGGHHFHGGGGFGHHG4GGHGGHHHHGEEEFFGHHHHGGFHHHGGEF@C/222222200?1?01111--0111<11<00/0000//.<.--.....---99;:@-;A////;/////;9;:/B:/:B///..-./:://.-.9/////;/9/:///.//9///:B/A?/AAB////;A.:-.A...--
@M05620:45:000000000-G6HP7:1:1101:26695:10321 1:N:0:108
AGATTACTGCAACAGTTCCCCCTGGACCTGGAAAAGTTTCTTGCCTGGCTTACAGAAGCTGAAACAACTGCCAATGTCCTACAGGATGCTACCCGTAAGGAAAGGCTCCTAGAAGACTCCAAGGGAGTAAAAGAGCTGATGAAACAATGGCAAGTAAGTCAGGCATTTCCGCTTTAGCACTCTTGTGGATCCAATTGAACAATTCTCAGCATTTGTACTTGTAACTGACAAGCCAGGGACAAAACAAAGAT
+
BBBABFF@DFFFGGGGGGGGGGGGHFHBBGGHHGHHBGHHGHHHHHHFHHGHHHFGHHHEGHFHHGHHFHHHHHFGHHHGHFHHFEGGHHFHHHGG/?GHHHFGFGHHGHGFGHFHHHHH3BGGG?EEGHFHHGHHHHFGH3GHHHHHGGHFHGFDHGGHFHHHGHHHHHGGGGGHHGFGGHHHHFGGFGHHGGHHGHHHHHHHHHHGGBGHHGHHHHHHHHHGHHGHBFFHFGB9?DEGGGG.CEGFBF:
@M05620:45:000000000-G6HP7:1:1101:14019:10358 1:N:0:108
CCCCCCAAAGGTGCCTGCTGGAGGGTGTTAAAGATCGGAAGAGCACACGTCTGAACTCCAGTCACCGGCTATGATCTCGTATGCCGTCTTCTGCTTGAAAAAAAAAAAAAAACAAAAAAAAATGGAGTTGTTTTGTAGAGTGATGCTGAGGAAAATACTAGAAAGACAGAGTAAGTAAAATAACCGGTGTAGTTTGACACGACGCTACATGTCAACGCTTTGAATAGATCTTGATGTGTCATAGGCGGATA
+
DDDDDDCDFFFDGGGGGGGGGGHGGBFFGHHHHHHHHGGGGHHHHHHHGHHHGHHHHHHHHHHHHHGGGGGHHHGHHHHGEHHHHGGGHGHHHHHHHHGHHHFGGGD<///<...00.----.000/0/00.//./000;000000000990///0900000000//////00:00000000000---:.0000000000.---9..-00090000.-..90000090009000:00000000000--99.
@M05620:45:000000000-G6HP7:1:1101:2874:10361 1:N:0:108
CATCCTGACCCTGAAGTACCCCGGCTTGATTTCTGACATTAGATCGGAAGAGCACACGTCTGAACTCCAGTCACCGGCTATGATATCGTATGCCGTCTTCTGCTTGAAAAAAACAAATCTTTTGTTTGACATATTTTCTTGTTGAGAACATCTTTAGGACATAATTTTTTCCTTCAACAATGAAAATACATTATACGTTTTAAATATTTATTCTTTAATACATGATCTCACCGCCATCTTTATAACAATGA
+
A1A1AFFFF>FFGGFFBGGGFEEGEGGEFHHHHHHHEGHHHF1GHFGEEEAGBGCAGCHFHGGEF1F1GFG11BBE//E?GH@@@BDFHHHGFHEE>GGHFH1GHHGFBEG@////011>BF11BBF0D@12<@FF2@FD1@1011/?FC1111@F11?G0F11>>><DCHH00=<=0D.000<DFDGCC0000:0.;CCCBGGFFB0<:0;BFFF0;B9;0000;;F000;.---;;9CFE00099;/;/
@M05620:45:000000000-G6HP7:1:1101:6142:10362 1:N:0:108
CATCCTGACCCTGAAGTACCCGGCTTGATTTCTGACATTAGATCGGAAGAGCACACGTCTGAACTCCAGTCACCGGCTATGATCTCGTATGCCGTCTTCTGCTTGAAAAAAAAAAAAAAAAAAAAAAAAAAAATAAAAATACGGAAGCTAGTATATATAAGCATCAGAGAACAGAAATTCGAAGAAAATCTTGGAGTTTACATGGTAGTGATATAGGATATGAGTACTCATGTTAGATAAGTGTATCATGG
+
DDDDDFFFFFFFGGGGGGGGGGGGGGGHHHHHHHHHHHHHHHHHHGGGGHHHHHHHGHHHGHGHHHHHHHHHHHGGGGGHHHHGHHHGGHHHHGGGHGHHHHHHHHHHHHGGGGG</</---<------:---.00000.00......000000000000000000000/00///:0000.0..9///0000000:0/000000/0000/000:0000000000:0000000:000000000000000000
@M05620:45:000000000-G6HP7:1:1101:2887:10373 1:N:0:108
CATCCTGACCCTGAAGTACCCCGGCTTGATTTCTGACATTAGATCGGAAGAGCACACGTCTGAACTCCAGTCACCGGCTATGATCTCGTATGCCGTCTTCTGCTTGAAAAAAAAAAATCTTTATTTTTACAGAGTTTCTTGTTTTTCACCTCTTTCTTACCTTCTTTTTTCCTTCACAAGTTCAAATAACGTCTCAGTTTTAAAGTTTTTTTCTTTAATCCATGCTCTCCACTCCCGCTTTAGCACTACGC
+
ABBBBFFFFFFFFGGGFBGGGGGCEGGGHHHHHHHHHHHHHHFHHHGGGGFHHHHHHGHHHGHHHFHFHHHHFHHEEGGGHFHH4BG1FGGHHHGGGHGHHHHHHHHHFHG?ECC</0222@2111@1/11<1011?1<?1=F00<0=>110<DDD000=/<0<0<D0<;/;G0;0=00.00<;00;000.;.CB00;;;C;9;900;0.-;CFGF/9B9////;:BFBB/./;...;;..///99///.;
@M05620:45:000000000-G6HP7:1:1101:14744:10385 1:N:0:108
CATCCTGACCCTGAAGTACCCGGCTTGATTTCTGACATTAGATCGGAAGAGCACACGTCTGAACTCCAGTCACCGGCTATGATCTCGTATGCCGTCTTCTGCTTGAAAAAAAAAACCAGTGCTGCTTACCGCTGCCCCCCTGACCCCCAAGGCCAACAGAGAGACGATGACTCAGGTGCGGCTCGGCCGACGCCCGTCCTCCTCCCCTCCTTTCCCCCGTCCTTTTCTTCCCGGCTTGCTTTCTGCCCTTC
+
BBBBBFFFFFFFGGGGGGGGGFEAGEFHGGHHHGHFHHHHGHBHHEAFGGFHHHHHFGGFGHHHFFHGHHHHHHGGGEEHGEG4@FF??FHHGG?EFFDHHHDBCFFHFFG@/><<?</22@F2@22>?F<</<?FGEDGGEE/GGDFDD..CGH.E.:GEFEE/9A9ABFFGEF/CC0--;-C=AED--;9;;@-9.;.9BFFFA..;9.:FFBFFDAFF?99BFF9/9:B9---9-./::FF//B?FB.
@M05620:45:000000000-G6HP7:1:1101:20907:10399 1:N:0:108
CATCCTGACCCTGAAGTACCCCATTGAGCATGGCATCGTCACCAACTGGGACGACATGGAGAAGATCTGGCACCACACCTTCTACAACGAGCTGCGCGTGGCCCCGGAGGAGCACCCAGTGCTGCTGACCGAGGCCCCCCTGAACCCCAAGGCCAACAGAGAGAAGATGACTCAGGTGAGGCTCGGCCGACGCCCGTGCTCCTCCCGTCCTTTCCCCAGTCATTTTCTGCCCGGCTTGATTTCTGACATTA
+
CCCCCFFFFFFFGGGGGGGGGGGHHHHHHHHHHHHHHGHHHGHHHGHHHHHHGGGGGHHHHHHHHHHHHHHHHGHHHGGHHHHHHGHHGGGGGHHGGGGGGGGHGGGGGGGGHHHHGGHGHHHHHHHHHHGGGGGGGGGGGGHHHHGGGGHGHHGGGGGGGGGGGGGGGGGGGGGGGGGGGGGGFFFFFFFFFFFF@FFFFFFFFFF?DFFBFFFFFFDFFFFFFFFFFFFFFFFFFFFFEFFFF:;FFF/
@M05620:45:000000000-G6HP7:1:1101:14754:10401 1:N:0:108
CATCCTGACCCTGAAGTACCCGGCTTGATTTCTGACATTAGATCGGAAGAGCACACGTCTGAACTCCAGTCACCGGCTATGATCTCGTATGCCGTCTTCTGCTTGAAAAAAAAAAACTCCAAGTGAGTCACAGATCTGTTTAACCCCTCTCTATCTACCCTGCCCTTTCCGCTCTCCCGCTCTTGTGTCTCCTCTTGTACCCTTCTCCTCCTTTGTCCTTGTAACTGCCCCGCCAGCGTCAAACCAACGCC
+
AAA?>DFDFFFFEGGGGGGGGGEGGEEGHHHGGHHGFHHHGBGHHCFFGACHHHHHGHHHGHHH1GHHHFHHHHGGGGGHF22BFHFFEFCGHEE@GFFGHGHGH0FHFFE@CB<//11@11F<?1111?11<11?111@=1>>>..<.0>11100<00<0<...<C<0=.;A:.0:;.:AA.00;0/;BB00/90009090;CFFG00///;F//9/////9/://B/-9-9;-----9--/:9----9-
@M05620:45:000000000-G6HP7:1:1101:18414:10437 1:N:0:108
CATCCTGACCCTGAAGTACCCCATTGAGCATGGCATCGTCACCAACTGGGACGACATGGAGAAGATCTGGCACCACACCTTCTACAACGAGCTGCGCGTGGCCCCGGAGGAGCACCCAGTGCTGCTGACCGAGGCCCCCCTGAACCCCAAGGCCAACAGAGAGAAGATGACTCAGGTGAGGCTCGGCCGACGCCCGTGCTCCTCCCGTCCTTTCCCCAGTCATTTTCTGCCCGGCTTGATTTCTGACATTA
+
CCCCCFFFFFFFGGGGGGGGGGGHHHHHHHHHHHHHHGHHHGHHHGHHHHHHGGGGGHHHHHHHHHHHHHHHHGHHGGGHHHHHHHHHGGGGGHHGGGGGGGHHGGGGGGGGHHHHGGGGHHHHHHHHHHGGGGGGGGGGGGHHHHGGGGHGHHFGGGGGGGGGGGGGGGGGGGGGGGGGGGGGFFFFFFFCFFFC9ADEFFFFFFF.DFDFFFFFFFFFFFFFFFFEFFFFDADFFFFFFFFFFBFFFF9
@M05620:45:000000000-G6HP7:1:1101:18432:10442 1:N:0:108
CATCCTGACCCTGAAGTACCCCATTGAGCATGGCATCGTCACCAACTGGGACGACATGGAGAAGATCTGGCACCACACCTTCTACAACGAGCTGCGCGTGGCCCCGGAGGAGCACCCAGTGCTGCTGACCGAGGCCCCCCTGAACCCCAAGGCCAACAGAGAGAAGATGACTCAGGTGAGGCTCGGCCGACGCCCGTGCTCCTCCCGTCCTTTCCCCAGTCATTTTCTGCCCGGCTTGATTTCTGACATTA
+
BABCCFFFFFFFGGGGGGGGGGGHHHHHHHHHHHHHHGHHHGHHHGHHHHGHGGGGGHHHHHHHHHHHHHHHHGHHHGGHHHHHHHHHGGGGGGHGGGGGGGHHGGGGGGGGHHHHGGHGHHHHHHHHHHGGGGGGGGGGGGGHHHGGGGHGHHGGGGGGGGGGGGGGGGGGGGFGGGGGGGGGFFFF@CBFFFFF@DFFFFFFFFFFFFFFFFFFFFFFFEFFFFFFFFFFFFFFFAFFFFFFFFFFFF0
@M05620:45:000000000-G6HP7:1:1101:25843:10451 1:N:0:108
AGATTACTGCAACAGTTCCCCCTGGACCTGGAAAAGTTTCTTGCCTGGCTTACAGAAGCTGAAACAACTGCCAATGTCCTACAGGATGCTACCCGTAAGGAAAGGCTCCTAGAAGACTCCAAGGGAGTAAAAGAGCTGATGAAACAATGGCAAGTAAGTCAGGCATTTCCGCTTTAGCACTCTTGTGGATCCAATTGAACAATTCTCAGCATTTGTACTTGTAACTGACAAGCCAGGGACAAAACAAAGAT
+
AAABCFFFFFFFGGGGGGGGGGGGHHHHHHGHHHHHGHHHHHHHHHHHHHHHHHHHHHHHHHHHHHHHHHHHHHHHHHHHHHHHHHHHHHHHHHGGGGHHHHHHHHHHGHHHHHHHHHHHHGHGGHGGHHHHHGHHHHHHHHHHHHHHHHHGHGHHHHHHHHGGHHHHHHGGGGGHGHHHHHHHHGHGHHHHHHHHHHFHHHHHHHHHHHHHHHHHHFHHHHHHHHHHHHHHGGFGEGGGGGGGGGGGGGF
@M05620:45:000000000-G6HP7:1:1101:25829:10462 1:N:0:108
AGATTACTGCAACAGTTCCCCCTGGACCTGGAAAAGTTTCTTGCCTGGCTTACAGAAGCTGAAACAACTGCCAATGTCCTACAGGATGCTACCCGTAAGGAAAGGCTCCTAGAAGACTCCAAGGGAGTAAAAGAGCTGATGAAACAATGGCAAGTAAGTCAGGCATTTCCGCTTTAGCACTCTTGTGGATCCAATTGAACAATTCTCAGCATTTGTACTTGTAACTGACAAGCCAGGGACAAAACAAAGAT
+
BBAABFFFFFFFGGGGGGGGGGGGHHHHHHHHHHHHGFHHHHHHHHHHGHHHHHHHHHHHGHHHHHGHHHHCGHHHHHHHHGGHHGHHHHHHHHGFEFHGGHHHGHHHGHHHHHHHHHHHHGHGGGGEFHHHHGHHHHGHHHHHHHHHHHHGHGHHGHHHGHFGHHHHHHGGGGGHEHHHHHHHHHHGHHHHGHHHHHHGHHHHHHHFHHFHHCFGHGGHHHHHHHHGHHGHGGFGGGGGGGGFGGEGFF:
@M05620:45:000000000-G6HP7:1:1101:22483:10540 1:N:0:108
CATCCTGACCCTGAAGTACCCGGCTTGATTTCTGACATTAGATCGGAAGAGCACACGTCTGAACTCCAGTCACCGGCTATGATCTCGTATGCCGTCTTCTGCTTGAAAAAAAAAAAAAAAAAAAAAAGGAAAAAAAAAAAAAAAGAAAAAATGAGAAAAAAAAAAAAGAAAAAAAAGAAAAAAATGAGTGACAACACTAGAATAAAGATGAAATGAAAACATAAAAAAATTAGGATCAAGACAAATAGATA
+
BABCCFFFFFFFGGGGGFGGGGGGGGGHHHHHHHGHFHHHHHHHHGGGGHHHFGHHGHHHGGFHHHHHHHHHHHGGGGGHHGF4FGGFEGHHHGFGHGHHHHHHHHHGHHGEBCB><</----<--;..////.--9-------...//.-.000000/.--;----...//.--:...//.--.000:00000...0/00000000;00000000000/.0:0000--.00000;/.000////00:000
@M05620:45:000000000-G6HP7:1:1101:18606:10603 1:N:0:108
AGATTACTGCAACAGTTCCCCCTGGACCTGGAAAAGTTTCTTGCCTGGCTTACAGAAGCTGAAACAACTGCCAATGTCCTACAGGATGCTACCCGTAAGGAAAGGCTCCTAGAAGACTCCAAGGGAGTAAAAGAGCTGATGAAACAATGGCAAGTAAGTCAGGCATTTCCGCTTTAGCACTCTTGTGGATCCAATTGAACAATTCTCAGCATTTGTACTTGTAACTGACAAGCCAGGGACAAAACAAAGAT
+
BABBBFFFFF4DGGBGGGGGGGGGCHHHHHGHHHHHHHHHHHHHHHHHHHHHHHHHHHHHHHHHHHHHHHHHHHHHHHHHHHHHHHHHHHDGHHGE/EHHHHEHGGHHGHHHHHHHHHHHFHEFEGGFHDGHHGHHHHGHH?FHHHHHHHHHHGHHHHHHHHHHHHHHHHGGGGGHGHHHHHHHHHHGHHHHHFHHHHHFGHHHHHHHHHHHHFHHHHHHHGHHHHHHGHHHHGGGGGGGFF/FGGGGGGG
@M05620:45:000000000-G6HP7:1:1101:18589:10616 1:N:0:108
AGATTACTGCAACAGTTCCCCCTGGACCTGGAAAAGTTTCTTGCCTGGCTTACAGAAGCTGAAACAACTGCCAATGTCCTACAGGATGCTACCCGTAAGGAAAGGCTCCTAGAAGACTCCAAGGGAGTAAAAGAGCTGATGAAACAATGGCAAGTAAGTCAGGCATTTCCGCTTTAGCACTCTTGTGGATCCAATTGAACAATTCTCAGCATTTGTACTTGTAACTGACAAGCCAGGGACAAAACAAAGAT
+
A3AABFFFDF@FGGBGGGGGGGGGHHHHHHFHHHHHHHHHHHHGHGHHHHHHHHHHHHHHHHHHHHHHHHHHHHHHHHHHHHHGHHHHHH5GHHGE@EHHHG?GGHHHGHHHHHGHHHHEGHDFEEEEHFHHGFHHHHFHF2BGHHHHHHHHGGHGGHHHHGHHHHHHHHGGGGGHHHGHHHHHHGHGHHHGGHHFDDGHHHHHHHHHFHEHHGHHHFHHHFHHFGHFGHHHHGGGGGGGEA/9CEEGFFB
@M05620:45:000000000-G6HP7:1:1101:18604:10625 1:N:0:108
AGATTACTGCAACAGTTCCCCCTGGACCTGGAAAAGTTTCTTGCCTGGCTTACAGAAGCTGAAACAACTGCCAATGTCCTACAGGATGCTACCCGTAAGGAAAGGCTCCTAGAAGACTCCAAGGGAGTAAAAGAGCTGATGAAACAATGGCAAGTAAGTCAGGCATTTCCGCTTTAGCACTCTTGTGGATCCAATTGAACAATTCTCAGCATTTGTACTTGTAACTGACAAGCCAGGGACAAAACAAAGAT
+
BABABFFFDF4FGGFFGGGGGGGGHHHHHGGHHHHHHHHHHHHHHGHHHHHHHHFGHHHHFHHHHHHHHHHGHHHHHHHFHHFHFGFHGF5FHHGAEAGEHH3GGHHHGFF4FFD?GGH3F33?/?E?F?FFD?GHHFDDB?FGFHHFHHGGGFFFFHGDGHHHFHHHHHGGGGGHGHHHHHHHH1>DFGHHF0DGGFHHHFHHHHFFGHFHHCGFHFHHHCGHHGHGHGFGGEBGGDFGGACFAEGFBFC
@M05620:45:000000000-G6HP7:1:1101:6688:10667 1:N:0:108
AGATTACTGCAACAGTTCCCCCTGGACCTGGAAAAGTTTCTTGCCTGGCTTACAGAAGCTGAAACAACTGCCAATGTCCTACAGGATGCTACCCGTAAGGAAAGGCTCCTAGAAGACTCCAAGGGAGTAAAAGAGCTGATGAAACAATGGCAAGTAAGTCAGGCATTTCCGCTTTAGCACTCTTGTGGATCCAATTGAACAATTCTCAGCATTTGTACTTGTAACTGACAAGCCAGGGACAAAACAAAGAT
+
CCCCCFFFFFFFGGGGGGGGGGGGHHHHHHHHHHHHGHHHHHHHHHHHHHHHHHHHHHHHHHHHHHHHHHHHHHHHHHHHHHHHHHHHHHFHHHGF@GHHHHGHHHHHGHHHHHHHHHHHHHHGGGGGHHHHHGHHHHGHH3FHHHHHHHHHHGHHHHHHHHHHHHHHHHGGGGGHHHHHHHHHHGHGHHHHHHHHHHHHHHHHHHHHHHHHHHHHHGHHHHHHHHHGHGHHHGGGGGGGGFFGGGGGGGG
@M05620:45:000000000-G6HP7:1:1101:28011:10678 1:N:0:108
CATCCTGACCCTGAAGTACCCCATTGAGCATGGCATCGTCACCAACTGGGACGACATGGAGAAGATCTGGCACCACACCTTCTACAACGAGCTGCGCGTGGCCCCGGAGGAGCACCCAGTGCTGCTGACCGAGGCCCCCCTGAACCCCAAGGCCAACAGAGAGAAGATGACTCAGGTGAGGCTCGGCCGACGCCCGTGCTCCTCCCGTCCTTTCCCCAGTCATTTTCTGCCCGGCTTGATTTCTGACATTA
+
CBBBCFFFFFFFGGGGGGGGGGGHHHHHHHHHHFHHHGHHHGHHHGHHHGHHGGGGGHHGHHHHHHHHHHHHHGHHHGGHHHHHHHGHGGGGGHHGGGGGGGHHGGGGGGGGHHHHGGHHHHGHHHHHHHGGGGGGGGGGGGHGHHGGGGHGHHGGGGGFFFBGGGFFFFFGGGGGGGGGGGGGFFEFDD-CFFFFBDFFFFFFFFFEDDAFFFFFFFDFFFFFFFFFFFFFFFFFAFAFFFFFFFFBFF/
@M05620:45:000000000-G6HP7:1:1101:6680:10684 1:N:0:108
AGATTACTGCAACAGTTCCCCCTGGACCTGGAAAAGTTTCTTGCCTGGCTTACAGAAGCTGAAACAACTGCCAATGTCCTACAGGATGCTACCCGTAAGGAAGGGCTCCTAGAAGACTCCAAGGGAGTAAAAGAGCTGATGAAACAATGGCAAGTAAGTCAGGCATTTCCGCTTTAGCACTCTTGTGGATCCAATTGAACAATTCTCAGCATTTGTACTTGTAACTGACAAGCCAGGGACAAAACAAAGAT
+
BBBBBFFFFFDFGGGGGGGGGGGGHHHHHGHHHHHHHHHHHHHHHHHHHHHHHHHHHHHHHHHHHHHHHHHHFHHHHHHHHHHHHHHFHHHHHHGG/BGHHH1?EGHHGHHHHHHHHHHHFEGGGEGFHDHGHFHHHHHHH3FGHHHHHHHHFGHHHHHHHHHHHHHHHHGGGGGH1GHHHHHHHHHGHHHHH0GGHGGHDHHHHHHHHHHHHGHHGHHHHHBFHHHBGHHHFGGGGGGG.FBAFGEFGEF
@M05620:45:000000000-G6HP7:1:1101:27994:10693 1:N:0:108
CATCCTGACCCTGAAGTACCCCATTGAGCATGGCATCGTCACCAACTGGGACGACATGGAGAAGATCTGGCACCACACCTTCTACAACGAGCTGCGCGTGGCCCCGGAGGAGCACCCAGTGCTGCTGACCGAGGCCCCCCTGAACCCCAAGGCCAACAGAGAGAAGATGACTCAGGTGAGGCTCGGCCGACGCCCGTGCTCCTCCCGTCCTTTCCCCAGTCATTTTCTGCCCGGCTTGATTTCTGACATTA
+
DCCDDFFFFFFFGGGGGGGGGGGHHHHHHHHHHHHHHGHHHGHHHGHHHHHHGGGGGHHHHHHHHHHHHHHHHGHHHGGHHHHHHHHHGGGGGHHGGGGGGGHHGGGGGGGGHHHHGGHHHHHHHHHHHHGGGGGGGGGGGGHGHHGGGGHGHHGGGGGGGGGGGGGGGGGGGGGGGGGGGGGGFFFFFFFFFFFFFFFFFFFFFFFEFFFFFHFFFFFFFFHHHHHFFFFFFFFFFFFFFFFFFFFFFF0
@M05620:45:000000000-G6HP7:1:1101:21388:10700 1:N:0:108
CATCCTGACCCTGAAGTACCCCATTGAGCATGGCATCGTCACCAACTGGGACGACATGGAGAAGATCTGGCACCACACCTTCTACAACGAGCTGCGCGTGGCCCCGGAGGAGCACCCAGTGCTGCTGACCGAGGCCCCCCTGAACCCCAAGGCCAACAGAGAGAAGATGACTCAGGTGAGGCTCGGCCGACGCCCGTGCTCCTCCCGTCCTTTCCCCAGTCATTTTCTGCCCGGCTTGATTTCTGACATTA
+
DDDDDFFFFFFFGGGGGGGGGGGHHHHHHHHHHHHHHGHHHGHHHGHHHHHHGGGGGHHHHHHHHHHHHHHHHGHHHGGHHHHHHHHHGGGGGHHGGGGGGGHHGGGGGGGGHHHHGGHGHHHHHHHHGHGGGGGGGGGGGGHHHGGGGGHGHHGGGGGGGGGGGGGGGGGGGGGGGGGGGGGGFFFFAFFFFFFFDFFFFFFFFFFEFFDFFFFFFFFFFFFFFFFFFFFF?DDFFFAFFFFFFEFEFF0
@M05620:45:000000000-G6HP7:1:1101:12609:10709 1:N:0:108
TACCTGTACTGGGGAAGAGCACACGTCTGAACTCCAGTCACCGGCTATGATCTCGTATGCCGTCTTCTGCTTGAAAAAAAAAAAGATAAAAGAGAATAAACAGGAAGCAGCCAAGTAACGAATAACACCTCTCCATATAGTTCTTTCCACACATACTTGCCATCGAAGAAAAATGCCACTATCTGCACCCTGCACTTCAAGCCCTCACGCCACAAACCACCCTACAGTTCCCTCGCTGCACCTCACCCATC
+
AAAABFFFFFFFGGGGGGGGGGHHEBFGFHGHHHHHHDFFHHGGGGGHHGG5DGGFEHHHHEEFGGGHHGGHHHFGHHGGG>@>//344333?2233B33332/020/2B2?02/2222/////2211/001001111111111111111<..1111000/00/.//..///..00000//0000:0//.././/0/00000../.......:.....:..../.:////////;-.;.////./....//
@M05620:45:000000000-G6HP7:1:1101:28004:10710 1:N:0:108
CATCCTGACCCTGAAGTACCCCATTGAGCATGGCATCGTCACCAACTGGGACGACATGGAGAAGATCTGGCACCACACCTTCTACAACGAGCTGCGCGTGGCCCCGGAGGAGCACCCAGTGCTGCTGACCGAGGCCCCCCTGAACCCCAAGGCCAACAGAGAGAAGATGACTCAGGTGAGGCTCGGCCGACGCCCGTGCTCCTCCCGTCCTTTCCCCAGTCATTTTCTGCCCGGCTTGATTTCTGACATTA
+
>AABBFFFFFFFGGGGGGGGGGGHGHHHHHHHHHHHHGHHHGHHHGHHFHHHGGGGGHHFHHHHHHHHHHHHHGHHHGGHHHHHHHHHGGGGGHHGGGGGGGHHGGGGGGGGHHHHGGHHHHHHHHHHHHGGGGGGGGGGGGHHHHGGGGHGHHGGGGGGGGGGGGGGGGGGGGGGBFGGGGGGFFFFFFFFFFFFDFFFFFFFFFFFFFFFFFFFFFFFFFFFFFFFFEFFFFFFFFFFFFFF//9BFF/
@M05620:45:000000000-G6HP7:1:1101:18469:10775 1:N:0:108
CATCCTGACCCTGAAGTACCCCATTGAGCATGGCATCGTCACCAACTGGGACGACATGGAGAAGATCTGGCACCACACCTTCTACAACGAGCTGCGCGTGGCCCCGGAGGAGCACCCAGTGCTGCTGACCGAGGCCCCCCTGAACCCCAAGGCCAACAGAGAGAAGATGACTCAGGTGAGGCTCGGCCGACGCCCGTGCTCCTCCCGTCCTTTCCCCAGTCATTTTCTGCCCGGCTTGATTTCTGACATTA
+
DCDDDFFFFFFFGGGGGGGGGGGHHHHHHHHHHHHHHGHHHGHHHGHHHHHHGGGGGHHHHHHHHHHHHHHHHGHHHGGHHHHHHHHHGGGGGHHGGGGGGGHHGGGGGGGGHHHHGGHGHHHHHHHHHHGGGGGGGGGGGGHHHHGGGGHGHHGGGGGGGGGGGGGGGGGGGGGGGGGGGGGGFFFFFFFFFFFFBFFFFFFFFFFEDFFFFFFFFFFFFFFFFFFFFFFFFFFFFFFFFFFFFFFFFF0
@M05620:45:000000000-G6HP7:1:1101:16185:10845 1:N:0:108
CATCCTGACCCTGAAGTACCCCATTGAGCATGGCATCGTCACCAACTGGGACGACATGGAGAAGATCTGGCACCACACCTTCTACAACGAGCTGCGCGTGGCCCCGGAGGAGCACCCAGTGCTGCTGACCGAGGCCCCCCTGAACCCCAAGGCCAACAGAGAGAAGATGACTCAGGTGAGGCTCGGCCGACGCCCGTGCTCCTCCCGTCCTTTCCCCAGTCATTTTCTGACCGGCTTGATTTCTGACATTA
+
CBBCCFFFFFFFGGGGGGGGGGGHHHHHHHHHHHHHHGHHHGHHHGHHHHHHGGGGGHHHHHHHHHHHHHHHHGHHHGGHHHHHHHHHGGGGGHHGGGGGGGHHGGGGGGGGHHHHGGHFFHHHFGHHHHGGGGGGGGGGGGHHHHGGGGHGHHGGGGGGGGFEFGGGGGGGGGGGGGGGGGGGFFFFFFFFFFFFBFFEFFFFFFFADFDFFFFFFFFFFFFFFFFFF;FFFFFACC?BFFFFFFFFFF0
@M05620:45:000000000-G6HP7:1:1101:23858:10858 1:N:0:108
CATCCTGACCCTGAAGTACCCCATTGAGCATGGCATCGTCACCAACTGGGACGACATGGAGAAGATCTGGCACCACACCTTCTACAACGAGCTGCGCGTGGCCCCGGAGGAGCACCCAGTGCTGCTGACCGAGGCCCCCCTGAACCCCAAGGCCAACAGAGAGAAGATGACTCAGGTGAGGCTCGGCCGACGCCCGTGCTCCTCCCGTCCTTTCCCCAGTCATTTTCTGCCCGGCTTGTTTCTGACCTTTT
+
BBBBBFFFFFFFGGGGGGGGGGDHHHHHHHHHHGHHHGHHHGHFHGHHHHHHGGGGGHHHHHHHHHHHHHHGHGHHHGGHHHHHHHHHGGGGGHHGGGGGGGHHGGFGGGGGHHHHGGHGHHHHGGHHHHGGGGGGGGGGGEEHHHGGGAGGHHGGGGFFGGGGGGGGFFFGGGGGGFGFFFGGCAADFCFCFFFDBFFFFFFFFFFADDDFFFFFFF.FFBFFFFFFFFFF?BCF--:;FB/////:;//
@M05620:45:000000000-G6HP7:1:1101:16168:10858 1:N:0:108
CATCCTGACCCTGAAGTACCCCATTGAGCATGGCATCGTCACCAACTGGGACGACATGGAGAAGATCTGGCACCACACCTTCTACAACGAGCTGCGCGTGGCCCCGGAGGAGCACCCAGTGCTGCTGACCGAGGCCCCCCTGAACCCCAAGGCCAACAGAGAGAAGATGACTCAGGTGAGGCTCGGCCGACGCCCGTGCTCCTCCCGTCCTTTCCCCAGTCATTTTCTGACCGGCTTGATTTCTGACATTT
+
DDCDDFFFFFFFGGGGGGGGGGGHHHHHHHHHHHHHHGHHHGHHHGHHHHHHGGGGGHHGHHHHHHHHHHHHHGHHHGGHHHHHHHHHGGGGGHHGGGGGGGHHGGGGGGGGHHHHGGHHHHGHHHHHHHGGGGGGGGGGGGHHHHGGGGHGHHGGGGGGGGGGGGGGGGGGGGGGGGGGGGGGFFFFFFFFFFFA@DFFFFFFFFFADFDFFFFFFFFFFFFFFFFFF:BF=;BADA?FFFFFF0BBFF0
@M05620:45:000000000-G6HP7:1:1101:23855:10887 1:N:0:108
CATCCTGACCCTGAAGTACCCCATTGAGCATGGCATCGTCACCAACTGGGACGACATGGAGAAGATCTGGCACCACACCTTCTACAACGAGCTGCGCGTGGCCCCGGAGGAGCACCCAGTGCTGCTGACCGAGGCCCCCCTGAACCCCAAGGCCAACAGAGAGAAGATGACTCAGGTGAGGCTCGGCCGACGCCCGTGCTCCTCCCGTCCTTTCCCCAGTCATTTTCTGCCCGGCTGATTTCTGACATTAG
+
A?AAAFB5FCFFFGGFGFGGFGGHHFGHCFHHHHHHHGHHHGHEGGHHBACAEAGEGHECE3FFFFHHHHHGGGEHCEGHGHHBGGFGCCDEGGFGGGG@EEFEGG<CGGGGEFFHFCCHCGHHGHHFHHCCCGGGGGCGGEFFGHGGDGEEFHGGGGGBBBEAFFFGGGGGFFB/C9FGGGAFBBEDBB==BBBB9..EBFFFFF.EDFFFBFF/BFABBFBF/:FFFFFFF=B-B.;FFFFFFFBBF9/
@M05620:45:000000000-G6HP7:1:1101:26652:10905 1:N:0:108
CATCCTGACCCTGAAGTACCCCATTGAGCATGGCATCGTCACCAACTGGGACGACATGGAGAAGATCTGGCACCACACCTTCTACAACGAGCTGCGCGTGGCCCCGGAGGAGCACCCAGTGCTGCTGACCGAGGCCCCCCTGAACCCCAAGGCCAACAGAGAGAAGATGACTCAGGTGAGGCTCGGCCGACGCCCGTGCTCCTCCCGTCCTTTCCCCAGTCATTTTCTGCCCGGCTTGATTTCTGACATTA
+
AABCCFFFFFFFGGGGGFGGGGGHHGHHHHHHHHHHHGHHHGHHHGHHHHHHGGGGGHHHHHHHHHHHHHHHHGHHHGGHHHHHHHHHGGGGGHHGGGGGGGHHGGGGGGGGHHHHGGHGHHHHHHHHHHGGGGGGGGGGGGHHHHGGGGHGHHGGGGGGGGGGGGGFFGGFGGGGFGGGGGGGFFFFFFCFFFFFFFFFFFFFFFFFFFFFFFFFFFFFFFFFFFFFFFFFFFFFFFFFFFFFFFFFFF/
@M05620:45:000000000-G6HP7:1:1101:26670:10909 1:N:0:108
CATCCTGACCCTGAAGTACCCCATTGAGCATGGCATCGTCACCAACTGGGACGACATGGAGAAGATCTGGCACCACACCTTCTACAACGAGCTGCGCGTGGCCCCGGAGGAGCACCCAGTGCTGCTGACCGAGGCCCCCCTGAACCCCAAGGCCAACAGAGAGAAGATGACTCAGGTGAGGCTCGGCCGACGCCCGTGCTCCTCCCGTCCTTTCCCCAGTCATTTTCTGCCCGGCTTGATTTCTGACATTT
+
BBBBBFFFFFFFGGGGGGGGGGGHHHHHHHHHHHHHHGHHHGHHHGHHHHHHGGGGGHHHHHHHHHHFHHHHHGHHHGGHHHHHHHHHGGGGGHHGGGGGGGHHGGGGGGGGGHHHGGHHHHHHHHHHHHGGGGGGGGGGGGHGHHGGGGHGHH?EGGGGGGGGGGFFFGFGFGGGFGGFGGGGFFEFFCADFFFF>DDFFFFFFFFEDDFFFFFFFFFFFFFFFFFFFBBEFCFDC>.9FFFFF/;BFF/
@M05620:45:000000000-G6HP7:1:1101:26652:10924 1:N:0:108
CATCCTGACCCTGAAGTACCCCATTGAGCATGGCATCGTCACCAACTGGGACGACATGGAGAAGATCTGGCACCACACCTTCTACAACGAGCTGCGCGTGGCCCCGGAGGAGCACCCAGTGCTGCTGACCGAGGCCCCCCTGAACCCCAAGGCCAACAGAGAGAAGATGACTCAGGTGAGGCTCGGCCGACGCCCGTGCTCCTCCCGTCCTTTCCCCAGTCATTTTCTGCCCGGCTTGATTTCTGACATTA
+
DDDDDFFFFFFFGGGGGGGGGGGHHHHHHHHHHHHHHGHHHGHHHGHHHHHHGGGGGHHHHHHHHHHHHHHHHGHHHGGHHHHHHHHHGGGGGHHGGGGGGGHHGGGGGGGGHHHHGGHHHHHHHHHHHHGGGGGGGGGGGGHHHHGGGGHGHHGGGGGGGGGGGGGGGGGGGGGGGGGGGGGGFFFFFFFFFFFF@FFFFFFFFFFEFFDFFFFFFFFFFFFFFFFFHFFFFFFFFFFFFFFFFFFFFF0
@M05620:45:000000000-G6HP7:1:1101:4844:10937 1:N:0:108
CCCCCCATAGGTGCCTGCTGGAGGGTGTTAAAGATCGGAAGAGCACACGTCTGAACTCCAGTCACCGGCTATGATCTCGTATGCCGTCTTCTGCTTGAAAAAAAAAAAAAAAAAAATAAAAAAGATAAAATTAGAAATTAGAGTTGAATAATAAAAGTGCATAATTGAAGAAAGTATAAAAACAAATTAGATGTTGGGTGATGGGTAGTAGAGACGTACAATAAGTTGTAATATGAAATATCTTTTAATTG
+
CCCCCCBFFFFDFGGGGGGGGGHGGBFFGHHHHGHHHGGGGGHHHHHHGHHHGHHHHHHHHHHHHHGGGGGHHGH@GHGFFHHHHGFGHGHHHHHHHHHHHGGGGGG<<</<----.00000-..0000000000000000000000000000000000000;00000900//000000000....0000000000.-...000./:.000000/:...:0090:0000000000000000000000000:
@M05620:45:000000000-G6HP7:1:1101:22303:10942 1:N:0:108
CATCCTGACCCTGAAGTACCCCATTGAGCATGGCATCGTCACCAACTGGGACGACATGGAGAAGATCTGGCACCACACCTTCTACAACGAGCTGCGCGTGGCCCCGGAGGAGCACCCAGTGCTGCTGACCGAGGCCCCCCTGAACCCCAAGGCCAACAGAGAGAAGATGACTCAGGTGAGGCTCGGCCGACGCCCGTGCTCCTCCCGTCCTTTCCCCAGTCATTTTCTGCCCGGCTTGATTTCTGACATTA
+
CCCDDFFFFFFFGGGGGGGGGGGHHHHHHHHHHHHHHGHHHGHHHGHHHHHHGGGGGHHHHHHHHHHHHHHHHGHHHGGHHHHHHHHHGGGGGHHGGGGGGGHHGGGGGGGGHHHHGGHHHHHHHHHHHHGGGGGGGGGGGGHHHHGGGGHGHHGGGGGGGGGGGGGGGGGGGGGGGGGGGGGGFFFFFFFFFFFFFFFFFFFFFFFEDFFFFFFFFFFFFFFFFFFFFFFFFFFFFFFFFFFFFFFFFF0
@M05620:45:000000000-G6HP7:1:1101:2741:10964 1:N:0:108
ATCTCTATCTCCTAAAAACCTGTTTAGATTTGGAGATAGACCTTCAGGTTTTTCATCATTTTCTGCATGAATTATACATTGACCACGTTCCAGCGTGGTCAGTTTGCAGCATTCTGTTATTTTGTTTGACAGAGTGTCTTGTTGAGAACATATGTAGGACATGATTTTTTCCTGCAACAGGGAAAATAAAGTATAAGTTTTAAAGATTTATTCTTTAATAAAGGATCTCAAAGCCAGCTTTAGAAAAAGGA
+
AA>AAFFFFFFFGGGFDGGGBEAGHGGF5FGHH4FCCGHBGH3EFFGHGHHEGHHHFFHGHHHHGBHHH3EFGFFGHFAHH5AFHHGFGEF5GGEEEEGEGEB@BGBGHFGHFEDB@FGHHFHHCHHGDGFFFH?EFGDEGGHHHEGHGHHHFEFGFGFFHGHHFHHHHCHFFGCF@FGFHFCHEFGHGFFFG1FGGF=GHHFGDGHH1GGHGGFDFFHGHGDGCHHHDGHGHCGFFAGGHF;:0;:FGGC
@M05620:45:000000000-G6HP7:1:1101:20851:11035 1:N:0:108
CATCCTGACCCTGAAGTACCCCGGCTTGATTTCTGACATTAGATCGGAAGAGCACACGTCTGAACTCCAGTCACCGGCTATGATCTCGTATGCCGTCTTCTGCTTGAAAAAAAAAAAATTACTACTACCCGCTGCCCCCCTGAACCCCAATTCCACCAGATAGACGATGACTCATGTGCGGCTCGGCCTACGCCCGGTCTCCTCCCATCCTTTCCCCAGTCCTGTTCTCTCCGTCTTGATTTCTGACCTTT
+
CCCCCFFFFFFFGGGGGGGGGGGGGGGGHHHHHHHHHHHHHFHHHHGGGGHHHHHHHGGHHGHHHHHGHHGHHGHFGGFDHFDFFFGHGGHGEHEFGHGHHHHFHHFF3BGEEGC<//011?11111??F/---.<>F?DC</0::DG::/0<:;0;...;00909-..9;BB00090;.:;;C9;::.:B9@>F----::FFB/E//9A///:;B99::;///9////:9;..9..;///B/9//9////
@M05620:45:000000000-G6HP7:1:1101:18963:11054 1:N:0:108
ATCTCTATCTCCTAAAAAGGAAGAAAGGGGAGGGAAGATCGGAAGAGCACACGTCTGAACTCCAGTCACCGGCTATGATCTCGTATGCCGTCTTCTGCTTGAAAAAAAAAACAAAAACAAAGAAAAAACTTTCAAACACCAATGACACACATAACCTACATCTCAACAACAAAAAGTTAACAGTGAATGGACTGACAACCCACTAAACACACACGCACAGCGAATCACTGTTCACTACACCTCGCTACCTC
+
CCCCCFFFFFFFGGGGGGGGGGHGGHHHGGGGGGGHGHHHHGGGGHHHHHHHGHHHGHGHHHHHHHHHHHGGGGGHHHHDHHHGGHHHHGGGHGHHHHHHHHHHHHGG/>C/?/0@////?000000-.1111>11100..<000000/.<0000000:0000000/:...:....:000;000000090000.0000....../0000.9...-----/.----.0000:000000/0///9.9..-/00
@M05620:45:000000000-G6HP7:1:1101:28367:11079 1:N:0:108
TACCTGTACTGGGGAAGAGCACACGTCTGAACTCCAGTCACCGGCTATGATCTCGTATGCCGTCTTCTGCTTGAAAAAAAAACAAAACGCGATCCTCTTGGCATCGCAGCAGCCACTCATGCTGCTTACCAAAGACCCCCTGAACCAACAGACCTACAGACTGACGTTGCCCCACGTCCGGTCCGGCCGATGCCACTGTTCCACCCTTCCTTCTTTCATTCATTATCTCCCAGCCTTCATTATAACAATTC
+
?AAAAFFFFF3FGCGGGGAGFGH0E0AFFG2BGHFAFAAGHHGGGEABG2F1DGFEEHHEBE/AGFGGGF1FGHFHFF?//>/?/0B0/>//<//111B110110?/</<<00/00100111?11?111<11<?000<.<C.011<..<C//.<<C//<0:/://.;:..<0:..-...------9--9----///;//99///-;-/-9/B//9/;9//9BF//9;B///-/-;-///;/9///////B/
@M05620:45:000000000-G6HP7:1:1101:2896:11086 1:N:0:108
CATCCTGACCCTGAAGTACCCCCGGCTTGATTTCTGACATTAGATCGGAAGAGCACACGTCTGAACTCCAGTCACCGGCTATGATCTCGTATGCCGTCTTCTGCTTGAAAAAAAAAAAAATAATCTTAGTGGCTTTCTTTGTTTTAGCAACGAGCAACCTTAAAGAAGCATATTTCAACTAAGCCCTTCTGATTCATTCCTTAGTTTTTAGCAGCCTTGCTTCTTCTCACTTACTCTCTGCGTTCATGCCA
+
BAABBFFFFFFFGGGGGGGGGGGGGGGGGHHHHHHHHGFHHHHHHHHG?1EHHHHHHHGHHHCGHHGHHHHHGHHHGGGGGFHDB@GFHGFHHFGGGGHFFHFHGHHHGHH0><CDB>//?1111111111<.<><11==0<///0/=00.-..--/.;/00000;.///0000;0000;/0///.9//0;009CBFF;00000;;00;./://;9.///9///:;::////////////9-.9.//9///
@M05620:45:000000000-G6HP7:1:1101:4988:11102 1:N:0:108
TACCTGTACTGGGGAAGCGTGTAGCAATCGCCATTCCTACCCTAAAGATCGGAAGAGCACACGTCTGAACTCCAGTCACCGGCTATGATCTCGTATGCCGTCTTCTGCTTGAAAAAAAAAACAGCTGGGGGGCTTTCTTTGTGTAAGCACCGAGAAACCTGAACGAAGCCTTTTTTAACTAAGTCCTGCTGAGTCATTCATGAGTTTTTAGCCGCCTTGCTTCTTCTCACAGACTCTCTACTCTCCTCCCC
+
AAAAADDDFFFFCCF1AGEAEAADGHGEGAFE0FFDHFGG0FGFFDG1FHEAFF/AACFCCG/0FAFHHFDEGBG2@@FBE>/E/1@2F1FD0F?G>2G/EE0/BG1FH11FC<F0>B<</?G0@F?0<//--99BBFFFFFB:99/;/-;9--9-/;9B-//9---A@-;BBFF@-/99//;BBBF/9///-9;/BBFFF/;/:BBBFE/BF:@@F?/9/9BBFFFF/B///:FFFFB9B/FB9/9-;EA
@M05620:45:000000000-G6HP7:1:1101:4277:11119 1:N:0:108
CATCCTGACCCTGAAGTACCCCATTGAGCATGGCATCGTCACCAACTGGGACGACATGGAGAAGATCTGGCACCACACCTTCTACAACGAGCTGCGCGTGGCCCCGGAGGAGCACCCAGTGCTGCTGACCGAGGCCCCCCTGAACCCCAAGGCCAACAGAGAGAAGATGACTCAGGTGAGGCTCGGCCGACGCCCGTGCTCCTCCCGTCCTTTCCCCAGTCATTTTCTGCCCGGCTTGATTTCTGACATTA
+
DCCDDFFFFFFFGGGGGGGGGGGHHHHHHHHHHHHHHGHHHGHHHGHHHHHHGGGGGHHGHHHHHHHHHGHHHGHHHGGHHHHHHHHHGGGGGHHGGGGGGGHHGGGGGGGGHHHHGGHHHHHHHHHHHHGGGGGGGGGGGGHHHHGGGGHGHHGGGGGGGGGGGGGGGGGGGGGGHGGGGGGGFFFFFFFFFFFFFDFFFFFFFFFFFFDFFFFFFFFFFFFFFFFFFFFFFFFFFFFFFFFFF:FFFF0
@M05620:45:000000000-G6HP7:1:1101:3731:11133 1:N:0:108
CATCCTGACCCTGAAGTACCCCATTGAGCATGGCATCGTCACCAACTGGGACGACATGGAGAAGATCTGGCACCACACCTTCTACAACGAGCTGCGCGTGGCCCCGGAGGAGCACCCAGTGCTGCTGACCGAGGCCCCCCTGAACCCCAAGGCCAACAGAGAGAAGATGACTCAGGTGAGGCTCGGCCGACGCCCGTGCTCCTCCCGTCCTTTCCCCAGTCATTTTCTGCCCGGCTTGATTTCTGACATTA
+
BBCCCFFFFFFFGGGGGGGGGGGHHHFHHHHHHHHHHGHHHGHHHGHHHHHHGGGGGHHHHHHHHHHGHHHHHGHHHGGHHHHHHHHHFEGGGGHGGGEGGGHHGGGGGGGGHHHHGGHFHHHHHHHGHHGGGGGGGGGGGGHHHHGGGGHGHHGGGGGGGGGEFGGGGGGGGGGGGGGGGGGGFAEDFCADFFFFFFFFFFFFFFDEFFFFFFFFFBDBFFFFFFFFFFFFFAFFFAFBFFBBB/:BFF/
@M05620:45:000000000-G6HP7:1:1101:3862:11159 1:N:0:108
CATCCTGACCCTGAAGTACCCCATTGAGCATGGCATCGTCACCAACTGGGACGACATGGAGAAGATCTGGCACCACACCTTCTACAACGAGCTGCGCGTGGCCCCGGAGGAGCACCCAGTGCTGCTGACCGAGGCCCCCCTGAACCCCAAGGCCAACAGAGAGAAGATGACTCAGGTGAGGCTCGGCCGACGCCCGTGCTCCTCCCGTCCTTTCCCCAGTCATTTTCTGCCCGGCTTGATTTCTGACATTA
+
BBBBBFFFFFFFGGGGGGGGGGGHHHHHHHGGHHHHHGHHHGHHHGHHHEHHGGGGGHHHHHHHHHHGHGHHHGHHHGGHHHHHHHHHGGGGGHGGGGGGGGHHGGGGGGGGHHHHGGHHHHHHHHHHHHGGGGGGGGGGGGHHHHGGDGHGHHFGGGGGGGGGGGGGGGGFBFGGGGGGGGGGFFFF=ADFFFFFFDDEBFFFFFFFFFFB9FFFFFFBFEFFFFFBFFFFF;A>F;:FBFFFFBFFFF/
@M05620:45:000000000-G6HP7:1:1101:23649:11169 1:N:0:108
CCCCCCAAAGGTGCCTGCTGGAGGGTGTTAAAGATCGGAAGAGCACACGTCTGAACTCCAGTCACCGGCTATGATCTCGTATGCCGTCTTCTGCTTGAAAAAAAAAAAAAGCACACACAGCTCACATCTGTTATTTTTCATCTTTACTCGCTACCTACTTATCCCCTTATTATTTCTACACTATTTTTTTCAATACAAAACCATTTTCTTCGATATCCCTTTACGCACACGCCCTTCCTCCCCTCCATCAC
+
BBCCCCBBFFFDGGGGGGGGGGHGEBBEFHHHHHHHHGGGGHHHHHFHGHHHGHHHHHHHHHHHHHGGGGGHHHGFHHHFGHHHHGGGHGHHHHHHHGGFHHCECGG<///01<0?...0.1>1111<1000=00000<00000=000=.-..-;C0/000000/././0000;00000;/0/090;0--/;0//////..../9//////../.-;///////.;.--.-:;-:://9/9.:F..////;
@M05620:45:000000000-G6HP7:1:1101:27587:11182 1:N:0:108
CATCCTGACCCTGAAGTACCCGGCTTGATTTCTGACATTAGATCGGAAGAGCACACGTCTGAACTCCAGTCACCGGCTATGATCTCGTATGCCGTCTTCTGCTTGAAAAAAAAAAAAAAAAGAAAATATAAAAAAGGAGGAGTACTAAGTATCATTTAAATGAGTGCCACCAAGAATCTGTGCAAAACAATGTAATCTATGACAAAAGAGTGTCAACACACGTGCTAGAGTAGTGGGAGGTATAGCAAGGT
+
DDCDDFFFFFFFGGGGGGGGGGGGGGGHHHHHHHHHHHHHHHHHHGGGGHHHHHHHGHHHGHHHHHHHHHHHHHGGGGFHHHHHHHHGGHHHHGGGHGHHHHHHHHHHGHGGGDF><//-<.<00010000=00-../..../<00000000000000000000000000...../0000::00:0/...0000000000000<0/.:./00000000...-...<00<00:00/....-.0000000/.<
@M05620:45:000000000-G6HP7:1:1101:5201:11184 1:N:0:108
TACCTGTACTGGGGAAGAGTGTAGCAATCGCCATTCCTACCCTAAAGATCGGAAGAGCACACGTCTGAACTCCAGTCACCGGCTATGATCTCGTATGCCGTCTTCTGCTTGAAAAAAAAACTATAGTAGGCTATTTAACATCGGTGAGCCAGACATAAGGCTCCGATGAGTGGGGCGACACTAATGTAGGGATGGAAGCACCAATATCTTAAGTTTCCCGTTTATAAGTCGACATTCCTACGCTACAGATC
+
BBBBBFFFFFFFGGGGGGGGGGHHGHHHHFFGFFGFGHHGHHHGHHHHHHEGGGE1FGBGHHGFGHFHHEFGHHFDGFFHEGGGGHHBGFDGGFGFHHGGGGGGHHHHHHFFFHFFEEF?/B222>2222222222222111/////01?000.011111010..-..=00<..-;-----0//0000;0.//..909.//...9////////;/////;.:/.////;/..-..///://.-:9;/;/9;
@M05620:45:000000000-G6HP7:1:1101:2621:11187 1:N:0:108
AGATTACTGCAACAGTTCCCCCTGGACCTGGAAAAGTTTCTTGCCTGGCTTACAGAAGCTGAAACAACTGCCAATGTCCTACAGGATGCTACCCGTAAGGAAAGGCTCCTAGAAGACTCCAAGGGAGTAAAAGAGCTGATGAAACAATGGCAAGTAAGTCAGGCATTTCCGCTTTAGCACTCTTGTGGATCCAATTGAACAATTCTCAGCATTTGTACTTGTAACTGACAAGCCAGGGACAAAACAAAGAT
+
>AA3>BDF@54BF4BBBFFFGGGAFB4ABFFBFFFGBEGGGGABBFGGAGHFGBB5BGGHHFEB331FGHF33BFGEDFGEE3GGAGG2GHD?GEBEEBF3CEFF?B?FFGFGFFBBBFH?CGFDAD?BDFFHGHFHGBFFFGE?CAGFHGBBEGFFF@2@FHF/FFHF1?DDGGHHHFF1GFGF>>DDCB010<GGF0<FCGB<D00D<DGCBCCGGHHCCFBCGFG/0CF;99AEGE.99/..9;AFFF
@M05620:45:000000000-G6HP7:1:1101:2635:11199 1:N:0:108
AGATTACTGCAACAGTTCCCCCTGGACCTGGAAAAGTTTCTTGCCTGGCTTACAGAAGCTGAAACAACTGCCAATGTCCTACAGGATGCTACCCGTAAGGAAAGGCTCCTAGAAGACTCCAAGGGAGTAAAAGAGCTGATGAAACAATGGCAAGTAAGTCAGGCATTTCCGCTTTAGCACTCTTGTGGATCCAATTGAACAATTCTCAGCATTTGTACTTGTAACTGACAAGCCAGGGACAAAACAAAGAT
+
BCCBBFFFFFFFGGGFGGGGGGGGHHHHHHHHHHGHGHHHHHHHHHHHHHHHHHHHHHHHHHHHHHHHHHHHHHHHHHHHHHHHHHHHHHHHHHGFGGHHHHHHHHHHGHHHHHHHHHHHHHHGGHGGHFHHHGHHHHGHHHHHHHHHHHHHHGHHHHHHHHGHHHHHHHGGGGGHHHHHHHHHHGHGHHHHHHHHHHGHGHHHHHHHHHHHHGHHHHHHHHGHHHHFFHHHHGFGGGGGGGGGGGGGGGG
@M05620:45:000000000-G6HP7:1:1101:12261:11250 1:N:0:108
AAACCAAGCACACGTCTGAACTCCAGTCACCGGCTATGATCTCGTATGCCGTCTTCTGCTTGAAAAAAAAAAACCCATTCATCCCCTTCCCGTTCATCATCCTTCCCCTCTCTCACCCCTCTCTTCTTCTTTTCTTTTTCATCTTTTCTCACTCCCTCCTTCACCTCTTCTTTTTCCTCCCCTCTTTTCTTCCCCTCCTCCCCTTTATCTCACCTTTCCCTTTTCCCCCCCTCTCACCCACCTCTCCCTCT
+
CCCCCCBFCFFFGGGGGGGGGGHHHHHHFHHGGGGGHHHHHHHHGGHHHHEEGHGGHHGHHHGHHHHGGGGE>1?1/33B4B?GF/B0BB2</B23B?444?233BF22BB?222@0<///2@22111111111?1<<1011<1<11<1111110.00./000000=00000=00/000/::/./0000000;://9./;/9./.0900900;.00;009090090;B.---../:/..9.:..9//:.9.
@M05620:45:000000000-G6HP7:1:1101:25100:11256 1:N:0:108
CATCCTGACCCTGAAGTACCCCATTGAGCATGGCATCGTCACCAACTGGGACGACATGGAGAAGATCTGGCACCACACCTTCTACAACGAGCTGCGCGTGGCCCCGGAGGAGCACCCAGTGCTGCTGACCGAGGCCCCCCTGAACCCCAAGGCCAACAGAGAGAAGATGACTCAGGTGAGGCTCGGCCGACGCCCGTGCTCCTCCCGTCCTTTCCCCAGTCATTTTCTGCCCGGCTTGATTTCTGACATTA
+
DDDDDFFFFFFFGGGGGGGGGGGHHHHHHHHHHHHHHGHHHGHHHGHHHHHHGGGGGHHHHHHHHHHHHHHHHGHHHGGHHHHHHHHHGGGGGHHGGGGGGGHHGGGGGGGGHHHHGGHHHHHHHHHHHHGGGGGGGGGGGGHHHHGGGGHGHHGGGGGGGGGGGGGGGGGGGGGGHGGGGGGGFFFFFFFFFFFFFFFFFFFFFFFFFFFFFFFFFFFFFFFFFFFFFFFFFFFFFFFFFFFFF0FFFF0
@M05620:45:000000000-G6HP7:1:1101:28469:11282 1:N:0:108
AGATTACTGCAACAGTTCCCCCTGGACCTGGAAAAGTTTCTTGCCTGGCTTACAGAAGCTGAAACAACTGCCAATGTCCTACAGGATGCTACCCGTAAGGAAAGGCTCCTAGAAGACTCCAAGGGAGTAAAAGAGCTGATGAAACAATGGCAAGTAAGTCAGGCATTTCCGCTTTAGCACTCTTGTGGATCCAATTGAACAATTCTCAGCATTTGTACTTGTAACTGACAAGCCAGGGACAAAACAAAGAT
+
BBBBBFFF5F4BGGGGGGGGGGGGHHHHHHHHHHHHHHHHHHHHHHHHHHHFHHHHHHHHHHHHHHHHHHHHFHHHHHHHFHHHGHHHHH5FGHGG/EFGHHHHHHHHGHHHHHHHHHHHH3FFEFEEH4FGHFGHHHFGH3FGHHHHHHHHHGHHGHHHHHHHGHHHHHGGGGGHHHHHHHHHHGHGHHHHHGHHHGFHDHGGHHHHHHHHHHHHHHHHHFHHHHHHHHGHHGFCEGGG?C9FFGGGFGF
@M05620:45:000000000-G6HP7:1:1101:19978:11295 1:N:0:108
CATCCTGACCCTGAAGTACCCCATTGAGCATGGCATCGTCACCAACTGGGACGACATGGAGAAGATCTGGCACCACACCTTCTACAACGAGCTGCGCGTGGCCCCGGAGGAGCACCCAGTGCTGCTGACCGAGGCCCCCCTGAACCCCAAGGCCAACAGAGAGAAGATGACTCAGGTGAGGCTCGGCCGACGCCCGTGCTCCTCCCGTCCTTTCCCCAGTCATTTTCTGCCCGGCTTGATTTCTGACATTA
+
DDDCDFFFFFFFGGGGGGGGGGGHHHHHHHHHHHHHHGHHHGHHHGHHHHHHGGGGGHHHHHHHHHHHHHHHHGHHHGGHHHHHHHHHGGGGGHHGGGGGGGHHGGGGGGGGHHHHGGHHHHHHHHFHHHGGGGGGGGGGGGHHHHGGGGHGHHGGGGGGGGGGGGGGGGGGGGGGGGGGGGGGFFFFFFFFFFFF>ADFFFFFFFFEFFFFFFFFFFFFFFFFFFFFFFFFF;CFFAFFFFFFFBFFFF0
@M05620:45:000000000-G6HP7:1:1101:26412:11308 1:N:0:108
CATCCTGACCCTGAAGTACCCCATTGAGCATGGCATCGTCACCAACTGGGACGACATGGAGAAGATCTGGCACCACACCTTCTACAACGAGCTGCGCGTGGCCCCGGAGGAGCACCCAGTGCTGCTGACCGAGGCCCCCCTGAACCCCAAGGCCAACAGAGAGAAGATGACTCAGGTGAGGCTCGGCCGACGCCCGTGCTCCTCCCGTCCTTTCCCCAGTCATTTTCTGCCCGGCTTGATTTCTGACATTA
+
BBBBBFFFFFFFGGGGGGGGGGGHHHHHHHHHHHHHHGHHHGHHHGHHHHHHGGGGGHHGHHHHHHHHHGHGHGHHHGGHHHHHHHHHGGGGGHHGGGGGGGHHGGGGGGGGHHHHGGHHHHHHHHHHHHGGGGGGGGGGGGGFHHGGGGHGHHGGGGGGGGG?FGEFGGGGGGGGGGGGGGGGFFFFFFFFFFFFCFFFFFFFFFFFD?AFFFFFFFFBFFFFFFBBFEFFAFAFAF?BFFFFF/;/;B/
@M05620:45:000000000-G6HP7:1:1101:17605:11314 1:N:0:108
CCCCCCAAAGGTGCCTGCTGGAGGGTGTTAAAGATCGGAAGAGCACACGTCTGAACTCCAGTCACCGGCTATGATCTCGTATGCCGTCTTCTGCTTGAAAAAAAAAAAAAAAATAGATCTTTAAGATGATATCAGGTTTTGTGATACGTATTAAACTAACAGGATTTTTTCCTACAACTTGGAACCACAAGTCTCGTTTGTTACGATTCACTTTATTGTACCGCAACTTAAAGCGGGAGTGGTACACGTGA
+
CCCCCCCCFFFFGGGGGGGGGGHGFBFEFHHHHHHHHGGGGHHHHHHHGHHHGHHHHHHHHHHHHHGGGGGHHHHFHHHGGHHHHGGGHGHHHHHHGHFHHHGGGGFB<><-<01111>0000000<<==0=0000000;://0000:00;000;0000;;0.:00900-/0;0000;00;0000.99;;;0900/.:..//00..:900000:0:000:00.---9/000000.----:..0000099..
@M05620:45:000000000-G6HP7:1:1101:26397:11319 1:N:0:108
CATCCTGACCCTGAAGTACCCCATTGAGCATGGCATCGTCACCAACTGGGACGACATGGAGAAGATCTGGCACCACACCTTCTACAACGAGCTGCGCGTGGCCCCGGAGGAGCACCCAGTGCTGCTGACCGAGGCCCCCCTGAACCCCAAGGCCAACAGAGAGAAGATGACTCAGGTGAGGCTCGGCCGACGCCCGTGCTCCTCCCGTCCTTTCCCCAGTCATTTTCTGCCCGGCTTGATTTCTGACATTA
+
DDDDDFFFFFFFGGGGGGGGGGGHHHHHHHHHHHHHHGHHHGHHHGHHHHHHGGGGGHHHHHHHHHHHHHHHHGHHHGGHHHHHHHHHGGGGGHHGGGGGGGHHGGGGGGGGHHHHGGHHHHHHHHGHHHGGGGGGGGGGGGHHHHGGGGHGHHGGGGGGGGGGGGGGGGGGGGGGHGGGGGGGFFFFFFFFFFFFFFFFFFFFFFFEFFFFFFFFFFFFFFFFFFFFFFFFFFFFFAFFFFFFEFFFFF0
@M05620:45:000000000-G6HP7:1:1101:11922:11332 1:N:0:108
CATCCTGACCCTGAAGTACCCCATTGAGCATGGCATCGTCACCAACTGGGACGACATGGAGAAGATCTGGCACCACACCTTCTACAACGAGCTGCGCGTGGCCCCGGAGGAGCACCCAGTGCTGCTGACCGAGGCCCCCCTGAACCCCAAGGCCAACAGAGAGAAGATGACTCAGGTGAGGCTCGGCCGACGCCCGTGCTCCTCCCGTCCTTTCCCCAGTCATTTTCTGCCCGGCTTGATTTCTGACATTT
+
CCCCCFFFFFFFGGGGGGGGGGGHHGHHHHHHHHHHHGHHHGHGHGHHFHHHFGGGGHFHHHHHHHHHHHHHHGHHHGGHHHHHHHHHGGGGGHHGGGGGGGHHGGGGGGGGHHHHGGHHHHHHHHHHHHGGGGGGGGGGGGHHHHGGGGHGHHGGGGGGGGGGGGGGGGGGGGGGGFGGGGGGFFFFFFFFFFFFDDFFFFFFFFFFFFFFFFFFFFFFFFFFFFFFFEFFDFFFFFAFFFFFFBF/FF/
@M05620:45:000000000-G6HP7:1:1101:11940:11334 1:N:0:108
CATCCTGACCCTGAAGTACCCCATTGAGCATGGCATCGTCACCAACTGGGACGACATGGAGAAGATCTGGCACCACACCTTCTACAACGAGCTGCGCGTGGCCCCGGAGGAGCACCCAGTGCTGCTGACCGAGGCCCCCCTGAACCCCAAGGCCAACAGAGAGAAGATGACTCAGGTGAGGCTCGGCCGACGCCCGTGCTCCTCCCGTCCTTTCCCCAGTCATTTTCTGCCCGGCTTGATTTCTGACATTT
+
CCCCCFFFFFFFGGGGGGGGGGGHHHHHHHHHHHHHHGHHHGHHHGHHHHHHGGGGGHHHHHHHHHHHHHHHHGHHHGGHHHHHHHHHGGGGGHHGGGGGGGHHGGGGGGGGHHHHGGHHHHHHHHHHHHGGGGGGGGGGGGHHHHGGGGHGHHGGGGGGGGGGGGGGGGGGGGGGGGGGGGGGFFFFFFFFFFFFFFFFFFFFFFFFFFFFFFFFFFFFFFFFFFFFFFFFFFFFFFFFFFFFFEFFFF0
@M05620:45:000000000-G6HP7:1:1101:6217:11359 1:N:0:108
AAACCAGAAGACATGAGGTCAGCTAGATCGGAAGAGCACACGTCTGAACTCCAGTCACCGGCTATGATCTCGTATGCCGTCTTCTGCTTGAAAAAAAAAAAAAAAAAATACATTAGACGATGCTATAGTTGTTGTGACGGAGGTCGTGAAAGGAATTTAGGAATGAGGGTAAGAAGCGTGATACAGTACGTTGGCGAGGGTGCAGATGTTTGGCAGGTGAAGGTACATGTTTTAGTTATGTTTTTGGTTTC
+
CCCCCCCFFFFFGGGGGGGGGGHHGHHHHHGGGGHHHHHHHGHHHGHHHHHHHHHHHHHGGGGGHHHH5GHHFGHHHHGGGHGHHHHHHHGHHHHGGGGG<//>///<0111111>11.-..<0<0000==0../.00.-..::/:-./.0;.//00000:0;0000/..//000/0-.../00:0000.//..0--9:-.:.0000900:/.00.-:00000000000000/0/00000;00;.:-9..0
@M05620:45:000000000-G6HP7:1:1101:11901:11415 1:N:0:108
ATCTCTATCTCCTAAAAAGGAAGAAAGGGGAGGGAAGATCGGAAGAGCACACGTCTGAACTCCAGTCACCGGCTATGATCTCGTATGCCGTCTTCTGCTTGAAAAAAAAAAAACCTTTCTTTCATATTACATAGTGTCTTTTTACGTCCCTATTTATGCCATTCTTTTTTCCTTCACCCGCCACAATACATTATACGTTTTACATATGTCTTCTTTCATAACCGATCTCACAGCCGGCTTTCGCACCCGTC
+
CCCCCFFFFFFFGGGGGGGGGGHCGGHHGGGGGGGHGHHHHDDGGHHHHHHHGHHHFGFHHFHHHHHHHHGGGGGHHHHBHHHGGHHGHGFGHGHHHHHHHFHGHHGGGGG><//?1111111111?1111111>1>FFF1<1.<</.<<0000000000000000000-;:GC0:0:.----...;0/9000000.9//:0900//////:;/;B///////;--9.B:;//.:--:@-B/...--.;9:
@M05620:45:000000000-G6HP7:1:1101:6513:11489 1:N:0:108
CATCCTGACCCTGAAGTACCCCATTGAGCATGGCATCGTCACCAACTGGGACGACATGGAGAAGATCTGGCACCACACCTTCTACAACGAGCTGCGCGTGGCCCCGGAGGAGCACCCAGTGCTGCTGACCGAGGCCCCCCTGAACCCCAAGGCCAACAGAGAGAAGATGACTCAGGTGAGGCTCGGCCGACGCCCGTGCTCCTCCCGTCCTTTCCCCAGTCATTTTCTGCCCGGCTTGATTTCTGACATTT
+
CCCCCFFFFFFFGGGGGGGGGGGHHHHHHHHHHGHHHGHHHGHHHGHHHHHHGGGGGHHHHHHHHHHHHHHGHGHHHGGHHHHHHHHHGGGGGHHGGGEFGGFHGGGFGGDGHGHHGGHHHHHHHHHHGHGGGGGGGGGGGGHHHHGGGGHGHHGGGGGGGGGGGGGGGGGGFFGGGGGGGGGGFFFFFFFFFFFFDDFFFFFFFFFFFFFFFFFFFFFFF:FFFFFFFFFFDAFAAAAFFFF/:/BBFF/
@M05620:45:000000000-G6HP7:1:1101:18026:11497 1:N:0:108
CATCCTGACCCTGAAGTACCCCGGCTTGATTTCTGACATTAGATCGGAAGAGCACACGTCTGAACTCCAGTCACCGGCTATGATCTCGTATGCCGTCTTCTGCTTGAAAAAAAAAAACAAAACATAACTAATAACCACAATGTTCTTTCGATCCCCTATTACCGCTCCACCAGAAACCTATTAATTATGTAGTGTCGCATAATATACCACATACGTCCATAGTAGTATCAGATACTGTGTTCAATACATGT
+
CBCCCFFFFFFFGGGGGGGGGGGGGGGGHHHHHHHFHHHHHHHHHHGGGGHHHHHHGGHHHGHHHHHHHHHHHHHGGGGEHHHHHHHFGGHHHHGGGHGHHGHHHHHHHHHGGGCC>///000?11<11?1111111..<111111111>.0<././<00000.---.;/:..:/:/.//0000009000000/;0..-..000000000.;/:.;...;////;//9///9///////////////////
@M05620:45:000000000-G6HP7:1:1101:7346:11563 1:N:0:108
CATCCTGACCCTGAAGTACCCCATTGAGCATGGCATCGTCACCAACTGGGACGACATGGAGAAGATCTGGCACCACACCTTCTACAACGAGCTGCGCTTGGCCCCGGAGGAGCACCCAGTGCTGCTGACCGAGGCCCCCCTGAACCCCAAGGCCAACAGAGAGAAGATGACTCAGGTGAGGCTCGGCCGACGCCCGTGCTCCTCCCGTCCTTTCCCCAGTCATTTTCTGCCCGGCTTGATTTCTGCCATTT
+
AAABBFFFFFFFGGGGGGGGGGFHHHFHHHHHHGHHHGHHGGHHHGHHHHGHGGGGGHHBGFHHHFHHHHHHHGGHHGGHHHHHHHHFFEFGEHHGGGGGGHHHGGGGGGDFHHHHGGHFGHHHHHHGHHGCDGGFGGGCGEFCHHGGGGEEHHHHE.CGGFDEFFGFGGGGBBGGGFFGEGGFGGED=@BCFFDA@9AABFFFFFBEFFD/9FFFFFF/BBBFFBFBFBFFD9--;-.9BFFFB//:BF/
@M05620:45:000000000-G6HP7:1:1101:13760:11576 1:N:0:108
CCCCCCAAAGGTGCCTGCTGGAGGGTGTTAAAGATCGGAAGAGCACACGTCTGAACTCCAGTCACCGGCTATGATCTCGTATGCCGTCTTCTGCTTGAAAAAAAAAAAAAAAAAAAAAAAAAAAGAAAAAGAAGGGAGAAGACATATATAAAAAGAAAGATGAAGACTTAATTCATAAAGGTGAGGAGGAGGTAGATGACGTAATATACAATGGGGTTGGAGAGAGTGAAGGGTATAGGTAGAGGGTGGAG
+
DDDDDDCCFFFBGGGGGGGGGGHGGBFEGHHHHHHHHGGGGHHHHHHHGHHHGHHHHHHHHHHHHHGGGGGHHHHEHHHGGHHHHGGGHGHHHGHHHHHGHHGGGGG>/>/<>-<---------...//;.../....../0//0000000000...::/0:0000/000000:0000000000..0...:..0:0:0009..:.000:00000...---0/0...:0:000../0000;0:00/.;.-..
@M05620:45:000000000-G6HP7:1:1101:7326:11578 1:N:0:108
CATCCTGACCCTGAAGTACCCCATTGAGCATGGCATCGTCACCAACTGGGACGACATGGAGAAGATCTGGCACCACACCTTCTACAACGAGCTGCGCTTGGCCCCGGAGGAGCACCCAGTGCTGCTGACCGAGGCCCCCCTGAACCCCAAGGCCAACAGAGAGAAGATGACTCAGGTGAGGCTCGGCCGACGCCCGTGCTCCTCCCGTCCTTTCCCCAGTCATTTTCTGCCCGGCTTGATTTCTGACATTA
+
CCCCCFFFFFFFGGGGGGGGGGGHHHHHHHHGHHHHHGHHHGHHHGHHHHHHGGGGGHHHHHHHHHHHHHHHHGHHHGGHHHHHHHHHGGGGGHHGGGGGGHHHGGGGGGGGHHHHGGHHHHHHHHHHHHGGGGGGGGGGGGHHHHGGGGHGHHHHGGHHGGGGGGGGGGGGGGGGGGGGGGGGGGFFCCFFFFFCFFFFFFFFFFFFFFFBFFFFFFFFFFFFFFFFFFFFD-BCFA.FFFFFF9FFFF0
@M05620:45:000000000-G6HP7:1:1101:7343:11582 1:N:0:108
CATCCTGACCCTGAAGTACCCCATTGAGCATGGCATCGTCACCAACTGGGACGACATGGAGAAGATCTGGCACCACACCTTCTACAACGAGCTGCGCTTGGCCCCGGAGGAGCACCCAGTGCTGCTGACCGAGGCCCCCCTGAACCCCAAGGCCAACAGAGAGAAGATGACTCAGGTGAGGCTCGGCCGACGCCCGTGCTCCTCCCGTCCTTTCCCCAGTCATTTTCTGCCCGGCTTGATTTCTGACATTA
+
CCCCCFFFFFFFGGGGGGGGGGGHHHHHHHHHHFHHHGHHHGHHHGHHHHHHGGGGGHHHHHHHHHHHHHHHHGHHHGGHHHHHHHHHGGGGGHGGGGGGGGHHGGGGGGGGHHHHGGHHHHHHHHHHHHGGGGGGGGGGGGHHHHGGGGHGHHHHGGGHGGGGGGGGGGGGGGGGGGGGGGGGGGFFFFFFFFFF@DFFFFFFFFDEFFFFFFFFFFDFFBFFFFFFBFFFBDFFFFFFFFFFF0B0;F0
@M05620:45:000000000-G6HP7:1:1101:10154:11616 1:N:0:108
TACCTGTACTGGGGAAGCGTGTAGCAATCGCCATTCCTACCCTAAAGATCGGAAGAGCACACGTCTGAACTCCAGTCACCGGCTATGATCTCGTATGCCGTCTTCTGCTTGAAAAAAAAAAAAACTGGTGTGCTTTCTTTGTGTAAGCAACGCGAACCCTGAAAGAAGCATTTTTTACCTACGTCCTGCTGAGTCATTCATGAGTTTTTCGCCTCCTTTCTTCTTCTCACCGCCTCTCTACTCTCATGCCA
+
AABBBFFFFFFFGEGCFGAAEAAGHHGHHAFEGGHHHHHHEHHFGHGEGHHGGGABBBCFFGEGHFFFEGFGHFHFGGGFE@EEFFFBH4FGGFGHFHHGEEGFFHFFFFFHHFHHGG/B/<</?11010<.<1=<=G1G1=/<0=0D0/CC------9./B0009.CF/;FGBB?.0;0;/9CFF?/;;//;9;:BBF/B///;9BF./@DD.9AFF//99FFBBFF/;.9-9.:/;:;BF/9BBB/BB/
@M05620:45:000000000-G6HP7:1:1101:10137:11617 1:N:0:108
TACCTGTACTGGGGAAGCGTGTAGCAATCGCCATTCCTACCCTAAAGATCGGAAGAGCACACGTCTGAACTCCAGTCACCGGCTATGATCTCGTATGCCGTCTTCTGCTTGAAAAAAAAAAAAAAAAACAAAAAAAAGAATACATCTCGTGTTGTGATGACGTACTCATACAAACACCGGGGCCAGCAGACTACATTCTTGCATGTAGCTCTGAAAGGTGAAAAGCGTGGACTTAGATACAAGCACCAGTT
+
CCCCCFFFFFFFGGGGGGGFGGHHHHHHHFBEEGHHHHHHHHHHFHHHHHHGGGEBFHHHHHGHHHGHHHHHHHHHHHHHGGGGEHHGHGHHHGGHHHHGGGHGHHHGHHHHHHHGGGGCC/>>----.<<..<---...00000000....../;00;009...:0;00////..;.------.9./9/.:////9/////////////://////.;////:/..;;-./////9//////.//9..//
@M05620:45:000000000-G6HP7:1:1101:27030:11640 1:N:0:108
CATCCTGACCCTGAAGTACCCCATTGAGCATGGCATCGTCACCAACTGGGACGACATGGAGAAGATCTGGCACCACACCTTCTACAACGAGCTGCGCGTGGCCCCGGAGGAGCACCCAGTGCTGCTGACCGAGGCCCCCCTGAACCCCAAGGCCAACAGAGAGAAGATGACTCAGGTGAGGCTCGGCCGACGCCCGTGCTCCTCCCGTCCTTTCCCCAGTCATTTTCTGCCCGGCTTGATTTCTGACATTA
+
CCCCCFFFFFFFGGGGGGGGGGGHHHHHHHHHHHHHHGHHHGHHHGHHGHHHGGGGGHHHHHHHHHHHHHHHHGHHHGGHHHHHHHHHGGGGGHHGGGGGGGHHGGGGGGGGHHHHGGHHHHHHHHHHHHGGGGGGGGGGGGHHHHGGGGHGHHGGGGGGGGGGGGGGGGGGGGGGGGGGGGGGFFFFFFFFFFFFDFFFFFFFFFFFFFFFFFFFFFFBFFFFFFFFFFFFFFFFFFFFFFFF:9FFFF0
@M05620:45:000000000-G6HP7:1:1101:9353:11659 1:N:0:108
AGATTACTGCAACAGTTCCCCCTGGACCTGGAAAAGTTTCTTGCCTGGCTTACAGAAGCTGAAACAACTGCCAATGTCCTACAGGATGCTACCCGTAAGGAAAGGCTCCTAGAAGACTCCAAGGGAGTAAAAGAGCTGATGAAACAATGGCAAGTAAGTCAGGCATTTCCGCTTTAGCACTCTTGTGGATCCAATTGAACAATTCTCAGCATTTGTACTTGTAACTGACAAGCCAGGGACAAAACAAAGAT
+
AAABCFFFBB4BBGBBBBBGGGGGHHHHGBFBCGHHGHHHHHHHHHHHHHHHGHABBFGHHGHGHHHHHHHHHHHADDDGGGHHHGHHHHHHHHGGGGGFHHGHHHHHGHHHHHHGHHHHFBHFEEFEGFHHHEHGHFEGHHHHHGHHFFFFGGGHGHHHHHGHGHHHGHGGGGGHHHHHHHHHHGHGHHHHGGHHHBDB0<DGDHHGHHHHHHHHHFHHHFHGHHHFHHHHHGFGEGGGEFBCFGGGGGF
@M05620:45:000000000-G6HP7:1:1101:2983:11693 1:N:0:108
CATCCTGACCCTGAAGTACCCCGGCTTGATTTCTGACATTAGATCGGAAGAGCACACGTCTGAACTCCAGTCACCGGCTATGATCTCGTATGCCGTCTTCTGCTTGAAAAAAAAAAAAGAACAACTGGAGGACTTTCTTTGTGTAATCGACTAGAAACCTGAAAAAAGCATTTTTTAACTAAGTCCTGCTGAGTCATTCATGAGTTTTTAGCCGCCTTGCTTCTTCTCCCATACTCTCTACTCTCATACCA
+
BBABBFFFFFFFGGGGGFGGGGGGGGGEHHHHHHGFHHHHFGFHHHG2FEFHFHHFGEGHHGHGGHFHHGFFGFH?E@EEHGEGEFGFFAHHHFEEEHGFHHGFGHHHHHFEE?FC/>//00?0<1<00<..>0<11F1DFGF/0=0=..-.-<<00/././::0;-../;C0FB-9;B0;C/;0;FEB/0;.;CFF0FBBFB/////9./99.-9../;;;9/;B///99//://:/;/9BBBB///9//
@M05620:45:000000000-G6HP7:1:1101:2997:11707 1:N:0:108
CATCCTGACCCTGAAGTACCCCGGCTTGATTTCTGACATTAGATCGGAAGAGCACACGTCTGAACTCCAGTCACCGGCTATGATCTCGTATGCCGTCTTCTGCTTGAAAAACAAAAACATTCCGCTTGTGGTCTTTCTTTTTTTCAGCCACTCGCCACCTTACAGCCTCCTTTTTTTCCTTCTTCCTTCTTCGTCCTTCCTTATTTTTTCTCCACCTCTCTTCTTCTCCCAGCCTCTCTCCTCTCCTGCCC
+
AAAAAFFFFFFFFGB1FGGGGGA0EEFAHFFHGDFHGAFBDAFGH/A/A/0AFAGHHGHHHGGHHFHHFBGHHDFE/EEEHB2GHBF0FAH0FFEEEHGDGHHFG1BFFF>/F?E0///<1120////01/0@2>G22@F1@<AC111?0F10.-<.<FF00<000./C.GGGFBC-/:;0:0:0000000;.:99.BBBB000;;0;-;BBF09-:-/;:9//;B9/;/-/-AFF/;B/BF-/9;/:BF-
@M05620:45:000000000-G6HP7:1:1101:14281:11729 1:N:0:108
CATCCTGACCCTGAAGTACCCCATTGAGCATGGCATCGTCACCAACTGGGACGACATGGAGAAGATCTGGCACCACACCTTCTTCAACGAGCTGCGCGTGGCCCCGGAGGAGCACCCAGTGCTGCTGACCGAGGCCCCCCTGAACCCCAAGGCCAACAGAGAGAAGATGACTCAGGTGAGGCTCGGCCGACGCCCGTGCTCCTCCCGTCCTTTCCCCAGTCATTTTCTGCCCGGCTTGATTTCTGACATTT
+
CCCCCFFFFFFFGGGGGGGGGGGHHGHGGGHHGHHHHGHHGGHFFGHHGGHGGGGGGHHHHHHHHHHHHFGFHGHHFGGHHHHHHHHHGFGGGHHGGGGGGGHHGGC?FGGGHGHHGACGFGHGHHG1GHC@CFGGGGGGGGGHHHGGDDHGHHGGGGGFGFD.;FFFGFGGFGGGGGGGGEEGFFFFF=F;@DF-;DFFFFFFFFDEDDAFFFFFFFFFF/;BFFFFFEFED-@CCD.BFBFF//;/;F/
@M05620:45:000000000-G6HP7:1:1101:11780:11730 1:N:0:108
CATCCTGACCCTGAAGTACCCCATTGAGCATGGCATCGTCACCAACTGGGACGACATGGAGAAGATCTGGCACCACACCTTCTACAACGAGCTGCGCGTGGCCCCGGAGGAGCACCCAGTGCTGCTGACCGAGGCCCCCCTGAACCCCAAGGCCAACAGAGAGAAGATGACTCAGGTGAGGCTCGGCCGACGCCCGTGCTCCTCCCGTCCTTTCCCCAGTCATTTTCTGCCCGGCTTGATTTCTGACATTA
+
DDDDDFFFFFFFGGGGGGGGGGGHHHHHHHHHFHFFHGGHDFHHGEHHHHGHGEEEGHHFHHFHFGEHHFHFHGHHEGGHFGGFGHFGFAEEGFHEFCEG?EHHGGGCGGGGHHHHGFGHFDGFGHFGGHGGG@FGGGGGGGHHHHGGGDHEGGGEGGFGFBEFGGGGGFGGFGGGGFFGFE9:DAFFFFFFFFFF99AAFFBFFFD.<ADFFFFFFFD0<<FFFFFFFFFEFAAFF=FFFB0FF0BBBF0
@M05620:45:000000000-G6HP7:1:1101:16244:11733 1:N:0:108
CATCCTGACCCTGAAGTACCCCATTGAGCATGGCATCGTCACCAACTGGGACGACATGGAGAAGATCTGGCACCACACCTTCTACAACGAGCTGCGCGTGGCCCCGGAGGAGCACCCAGTGCTGCTGACCGAGGCCCCCCTGAACCCCAAGGCCAACAGAGAGAAGATGACTCAGGTGAGGCTCGGCCGACGCCCGTGCTCCTCCCGTCCTTTCCCCAGTCATTTTCTGCCCGGCTTGATTTCTGACATTA
+
EEEEEFFFFFFFGGGGGGGGGGGHHHHHHHHHHHHHHGHHHGHHHGHHHHHHGGGGGHHHHHHHHHHHHHHHHGHHHGGHHHHHHHHHGGGGGHHGGGGGGGHHGGGGGGGGHHHHGGHHHHHHHHHHHHGGGGGGGGGGGGHHHHGGGGHGHHGGGGGGGGGGGGGGGGGGGGGGHGGGGGGGFFFFFFFFCFFFDFFFFFFFFFFEDFDFFFFFFFFFFFFFFFFFFFFFFFFFFFFFFFFFFFFEFF1
@M05620:45:000000000-G6HP7:1:1101:12173:11735 1:N:0:108
CCCCCCAAAGGTGCCTGCTGGAGGGTGTTAAAGATCGGAAGAGCACACGTCTGAACTCCAGTCACCGGCTATGATCTCGTATGCCGTCTTCTGCTTGAAAAAAAAAAATAGAAACACCCCAACAGAAAAATTGAGATGAAAAAGGTATTTAATAAGAAGAAGCTCGGGACAAAAAAGTTACGATAAAAGGACGATTCATGGAGTAGCAAGACAAGAACAGGCAGCAGAGAGGTAATGAAATGTCAAGGTAG
+
CCCCCCDCFFFDGGGGGGGGGGHGGBFFFHHHHGHHHGGGGHHHHHHHGGHHGHHHHHHHHHHFHHGGGGGHHHH4FHGGFHHHHGEEHGHHHGHHHHHFHHGGGGC>022>220<0//////<><110001111>000=00<..0000000000000/:///::.-:--../..-.00;0.....009./.--.://////9;///9;/:///.//;//.......;./:.///;//////////9////
@M05620:45:000000000-G6HP7:1:1101:14294:11741 1:N:0:108
CATCCTGACCCTGAAGTACCCCATTGAGCATGGCATCGTCACCAACTGGGACGACATGGAGAAGATCTGGCACCACACCTTCTACAACGAGCTGCGCGTGGCCCCGGAGGAGCACCCAGTGCTGCTGACCGAGGCCCCCCTGAACCCCAAGGCCAACAGAGAGAAGATGACTCAGGTGAGGCTCGGCCGACGCCCGTGCTCCTCCCGTCCTTTCCCCAGTCATTTTCTGCCCGGCTTGATTTCTGACATTA
+
DDDDDFFFFFFFGGGGGGGGGGGHHHHHHHHHHHHHHGHHHGHHHGHHHHHHGGGGGHHHHHHHHHHHHHHHHGHHHGGHHHHDHHHHGGGGGHHGGGGGGGHHGGGGGGGGHHHHGGHHHHHHHHHHHHGGGGGGGGGGGGHHHHGGGGHGHHGGGGGGGGGGGGGGGGGGGGGGGGGGGGGGFFFFFAFFFFFFDFFFFFFFFFFEFFFFFFFFFFFFFFFFFFFFFFFFFFFFFFFFFFFFFBFFFF0
@M05620:45:000000000-G6HP7:1:1101:8236:11762 1:N:0:108
TACCTGTACTGGGGAAGAGTGTAGCAATCGCCATTCCTACCCTAAAGATCGGAAGAGCACACGTCTGAACTCCAGTCACCGGCTATGATCTCGTATGCCGTCTTCTGCTTGAAAAAAAAAATCTCGGAGGTTATTTTGCCTCGGTGAGCCAGCCAGAATGCTCCGATGAGGTGTGCGACACTCTTTGCTGCAAGGAAGCACCTTTTTATTAACTTTACCTTTTAGCACTCGCCCTTCCTACCCTAAAGATC
+
BBBBBFFFFFFFGGGGGFCGGGBDE5GHH2FGG2B5ADA322B2FDDBGAEEGGE1GHBGHF01BF1FGGEBGH35@B5G10>E1G344B4@GFEFHH3E>EFFHGFHFFG03F3BEEF//0@@G0//<CEHHFHGGFF1FCDCG?.<GG0..=.<.<H00=0<<@D?0::/;0EGA.-9BF/CFBF0000/0;EF/CE/:C/9CFFE/FF//;BF/;FFFFFBBFB/9B.9@.9B;BFFF.AB.9//9BB
@M05620:45:000000000-G6HP7:1:1101:26653:11778 1:N:0:108
CATCCTGACCCTGAAGTACCCCATTGAGCATGGCATCGTCACCAACTGGGACGACATGGAGAAGATCTGGCACCACACCTTCTACAACGAGCTGCGCGTGGCCCCGGAGGAGCACCCAGTGCTGCTGACCGAGGCCCCCCTGAACCCCAAGGCCAACAGAGAGAAGATGACTCAGGTGAGGCTCGGCCGACGCCCGTGCTCCTCCCGTCCTTTCCCCAGTCATTTTCTGCCCGGCTTGATTTCTGACATTA
+
BBBBBFFFFFFFGGGGGGGGGGGHHHHGHFHHCGHHHGHHHGHGHGHHGHFHGGGGGHHFHHHHGHHHHGHHHGFHHGGHHHHHHFHHGFGGGHHGGGGGGGHHGGGGGGGGHHHHGGHHHHHHHHCGHHCCFGFGGGGGGE/0GHGGD:G.GHEEGEBFFGGGBFFFGFGGGBFFGFFFGEEFFFFFFAFFAFFBDFFFFFFFFFFEADAFFFFFF.;:FBFFFFFFFFFFF;BFB-;BFFFF/9FBFF/
@M05620:45:000000000-G6HP7:1:1101:26637:11787 1:N:0:108
CATCCTGACCCTGAAGTACCCCATTGAGCATGGCATCGTCACCAACTGGGACGACATGGAGAAGATCTGGCACCACACCTTCTACAACGAGCTGCGCGTGGCCCCGGAGGAGCACCCAGTGCTGCTGACCGAGGCCCCCCTGAACCCCAAGGCCAACAGAGAGAAGATGACTCAGGTGAGGCTCGGCCGACGCCCGTGCTCCTCCCGTCCTTTCCCCAGTCATTTTCTGCCCGGCTTGATTTCTGACATTA
+
DDDDDFFFFFFFGGGGGGGGGGGHHHHHHHHHHHHHHGHHHGHHHGHHHHHHGGGGGHHHHHHHGHHHHHHHHGHHHGGHHHHHHHHHGGGGGHHGGGGGGGHHGGGGGGGGHHHHGGHHHHHHHHHHHHGGGGGGGGGGGGHHHHGGGGHGHHGGGGGGGGGGGGGGGGGGGGGGHGGGGGGGFFFFFFFFFFFFFFFFFFFFFFFFFFFFFHFFFFFFFFFFFFHHFFFFFFFFFFFFFFFFFFFFFF0
@M05620:45:000000000-G6HP7:1:1101:27696:11799 1:N:0:108
CATCCTGACCCTGAAGTACCCCGGCTTGATTTCTGACATTAGATCGGAAGAGCACACGTCTGAACTCCAGTCACCGGCTATGATCTCGTATGCCGTCTTCTGCTTGAAAAAAAAAAAAAAAAAAAACAGCAAAAAACAAATAGATAAATAAAAGTAAACAACAAATAAACAAAACACAAATCCACAAATCGCAACAACCACGAAACAAAAGGCAAGAAAGCACCAGCGGCGTAATAGATACCGAGAAAGCA
+
CBBCCFFFFFFFGGGGGGGGGGGGGGGGHHHHHGHHHHHHHHGHHHGGGGHHHHHGHGGHHGHGHHHHHHHHHHHGGGGGHHHHFGHHGGHHHHGFGHGHHHHHHHHHFHGFGDGB><><<-<--::././/;/.9....000000;00;;0000909009:...00000:.........000000..0:..9.-...9...-..-/.../.....///0/0/....----9-..0000000..--;00/;
@M05620:45:000000000-G6HP7:1:1101:12833:11815 1:N:0:108
AGATTACTGCAACAGTTCCCCCTGGACCTGGAAAAGTTTCTTGCCTGGCTTACAGAAGCTGAAACAACTGCCAATGTCCTACAGGATGCTACCCGTAAGGAAAGGCTCCTAGAAGACTCCAAGGGAGTAAAAGAGCTGATGAAACAATGGCAAGTAAGTCAGGCATTTCCGCTTTAGCACTCTTGTGGATCCAATTGAACAATTCTCAGCATTTGTACTTGTAACTGACAAGCCAGGGACAAAACAAAGAT
+
AAAABFFFBB4BBGBBBBFGGGGGHHHHHHHHHHHHGHHHHHHHHHHHHHHHHHHHHHHHHHHHHHHHHHHHHHHEDDGHHHGHGHHHHHHHHHGFGGGHFHHFHHHHGHHHHHHHHHHHHFHGDEFEGFHHHGHHHHGHHHHHHHHHHHHHHGHHHHHHHHHHHHHHHHGGGGGHHHGHHHHHHGGGHHHHHHHHHGFFHHHHHHHFHHGHHGGGHFHHHFHHHHHHHFHHGGFGGGGGEFFFFGGGGGF
@M05620:45:000000000-G6HP7:1:1101:12845:11831 1:N:0:108
AGATTACTGCAACAGTTCCCCCTGGACCTGGAAAAGTTTCTTGCCTGGCTTACAGAAGCTGAAACAACTGCCAATGTCCTACAGGATGCTACCCGTAAGGAAAGGCTCCTAGAAGACTCCAAGGGAGTAAAAGAGCTGATGAAACAATGGCAAGTAAGTCAGGCATTTCCGCTTTAGCACTCTTGTGGATCCAATTGAACAATTCTCAGCATTTGTACTTGTAACTGACAAGCCAGGGACAAAACAAAGAT
+
AAA>AFFFBDDDFGFBBFGGGGGGHHHHHFHHHHHGHHHHHHHHHHHHGHHHHHHHHHGHHHHHHHHGHHHHHHHGGGHHHGHGHHHCGHHHHHGFG?GHGFHGHHHHGHHGGHHFGHHGGGHEEGGGHFHHHGHHHHGHGHHHHHHHGHFHHGDHHHFHHHGHHHHHHHGGGGGH1GBHHHHHHGGGHGHHHFHEHGGFH/<==GHHHHGHHCGFCCHHCCGHHHGHHHHHHGFFFGGFF.9FFE../C:
@M05620:45:000000000-G6HP7:1:1101:8117:11863 1:N:0:108
CATCCTGACCCTGAAGTACCCCATTGAGCATGGCATCGTCACCAACTGGGACGACATGGAGAAGATCTGGCACCACACCTTCTACAACGAGCTGCGCGTGGCCCCGGAGGAGCACCCAGTGCTGCTGACCGAGGCCCCCCTGAACCCCAAGGCCAACAGAGAGAAGATGACTCAGGTGAGGCTCGGCCGACGCCCGTGCTCCTCCCGTCCTTTCCCCAGTCATTTTCTGCCCGGCTTGATTTCTGACATTA
+
DDDDDFFFFFFFGGGGGGGGGGGHHHHHHHHHHHHHHGHHHGHHHGHHHHHHGGGGGHHHHHHHHHHHHHHHHGHHHGGHHHHHHHHHGGGGGHHGGGGGGGHHGGGGGGGGHHHHGGHHHHHHHHHHHHGGGGGGGGGGGGHHHHGGGGHGHHGGGGGGGGGGGGGGGGGGGGGGHGGGGGGGFFFFFFFFFFFFFFFFFFFFFFFFFFFFFFFFFFFFFFFFFFFFFFFFDFFFFFAFFFFFFFFFFF0
@M05620:45:000000000-G6HP7:1:1101:12790:11896 1:N:0:108
CATCCTGACCCTGAAGTACCCGGCTTGATTTCTGACATTAGATCGGAAGAGCACACGTCTGAACTCCAGTCACCGGCTATGATCTCGTATGCCGTCTTCTGCTTGAAAAAAAAAAAAAAAAAAAAAAATAAAAAAAGAAAAAAATTATGTGATAATTAAAAGTGTGTAATAAAAGATTACGAAAAGTATACGATGTAGAGTGAGAAGAATAGGATGGGAGAGTGAGAGGGACGGAGATCGAGGAGGAATGT
+
CBBCCFFFFFFFGGGGGGGGGGGGGGGHHHHHHHHHHHHHHHHHHGGGGHHHHHHHGHHHGHHHHHHHHHHHHHG>>EEHHHG@GHHGFHHHHGFGHGHHHHHHHHHHHHGGGGG><</><----:-:.00000--...//.--990090:00009;000000000;0000:090.00009...-/009009....0;00000090:9/0000000../.9.000000....--..-/;;..--.../00;
@M05620:45:000000000-G6HP7:1:1101:7517:11907 1:N:0:108
CCCCCCAAAGGTGCCTGCTGGAGGGTGTTAAAGATCGGAAGAGCACACGTCTGAACTCCAGTCACCGGCTATGATCTCGTATGCCGTCTTCTGCTTGAAAAAAAAAAATAGCGACCACAGCTCTCGGAGGTTCTTTTGCATCGGTGAGCCAGCCAGACTGCTCCGATGAGGGGTGCGAAACTATTTTAGGACTGGCAGCACCTTTTTCTTACATTTACCTTTTATCCATCGCCCTTCCTCCCCTCCCGCTC
+
AABBAB?AFFFDGGGGGGGGGAHFEBEEEHHHFHHHHGGDGCHHFGGHGGHHGHHHHHHHFGGFGGEEGEGGEHBGHFGFEHGHHGG@E/GHHDGHHHBBGHGC@GGD0<22/><C//.0.1GHH?..<-<<0<=GH0DDHD.:CFE.:;/;.;.;9.;9/;FFG-;C00/.-;-;-:;-BF/;FF//9B///.9..;A?FEFFBFFFFF//:BFF9/BFFBB//;/99/;.D.;FFFFEFEDF.9..-;9
@M05620:45:000000000-G6HP7:1:1101:20716:11911 1:N:0:108
CATCCTGACCCTGAAGTACCCCGGCTTGATTTCTGACATTAGATCGGAAGAGCACACGTCTGAACTCCAGTCACCGGCTATGATCTCGTATGCCGTCTTCTGCTTGAAAAAAAAAAAAAAAAAAAAGAAGATAAAAAGAGAATAGGACGAAAAGACAAAAAAACACAAAAAAAAGAATAACACAAATAGAAAGAGAAAATGCAGTAAGGATCAAGAGGAGAGGTAGAGATGATGCAGAATGTAAATAAAAT
+
CBBCDFFFFFFFGGGGGGGGGGGGGGGGHHHHHHHHHHHHHHGHHHGGGGGHHHHGHGGHHGHGHHHHHHHHHHHGGGGGHHHH@GHHGGHHHHGGGHGHHHHHHHHHBGHGGGGF><<><-<---.:</00000<0..//0000000---.-/.///:..--...9....---.9.00:<0<...0000000///00/00000<0:00<0/.000.......000000000000000<0000000<000<
@M05620:45:000000000-G6HP7:1:1101:19847:11916 1:N:0:108
CATCCTGACCCTGAAGTACCCCATTGAGCATGGCATCGTCACCAACTGGGACGACATGGAGAAGATCTGGCACCACACCTTCTACAACGAGCTGCGCGTGGCCCCGGAGGAGCACCCAGTGCTGCTGACCGAGGCCCCCCTGAACCCCAAGGCCAACAGAGAGAAGATGACTCAGGTGAGGCTCGGCCGACGCCCGTGCTCCTCCCGTCCTTTCCCCAGTCATTTTCTGCCCGGCTTGATTTCTGACATAG
+
DDDDDFFFFFFFGGGGGGGGGGGHHHHHHHHHHHHHHGHHHGHHHGHHHHHHGGGGGHHHHHHHHHHHHHHHHGHHHGGHHHHHHHHHGGGGGHHGGGGGGGHHGGGGGGGGHHHHGGHHHHHHHHHHHHGGGGGGGGGGGGHHHHGGGGHGHHGGGGGGGGGGGGGGGGGGGGGGHGGGGGGGFFFFFFFFFFFFDFFFFFFFFFFFFFFFFFFFFFFFFFFFFFFFFFFFFFFFFFFFFFFFFEFFFB0
@M05620:45:000000000-G6HP7:1:1101:17855:11921 1:N:0:108
CATCCTGACCCTGAAGTACCCGGCTTGATTTCTGACATTAGATCGGAAGAGCACACGTCTGAACTCCAGTCACCGGCTATGATCTCGTATGCCGTCTTCTGCTTGAAAAAAAAAAAACAACCCTCTTCCTTTCTCCTCCCGTACCCCCCCCTCCACCCTCCGCCCTCTTACACAAATAACCCTTTTCCTCCTCCTACTCCCCTCCTTGCTTCCAGACCCTTATCTCCTGCCCCACTCCCCTCCTCACTCTC
+
CCCCCFFFFFFFGGGGGGGGGGGGGGGHHHHHHHHHHHHHHHHHHGGGGHHHHHHHGHHHGHHHHHHHHHHHHHGGGGGHHHHHGHHGGHHHHGGGHGHHHHHHHHHHGHGGGGC<//=////=?01?1111111<10>F..-<<0.-:;--;.//;.;.....9-./0;0000..;000;../000000;////000;;;D9../900000:000999;/0;990B000.;...;//../..//0.00:;
@M05620:45:000000000-G6HP7:1:1101:19840:11935 1:N:0:108
CATCCTGACCCTGAAGTACCCCATTGAGCATGGCATCGTCACCAACTGGGACGACATGGAGAAGATCTGGCACCACACCTTCTACAACGAGCTGCGCGTGGCCCCGGAGGAGCACCCAGTGCTGCTGACCGAGGCCCCCCTGAACCCCAAGGCCAACAGAGAGAAGATGACTCAGGTGAGGCTCGGCCGACGCCCGTGCTCCTCCCGTCCTTTCCCCAGTCATTTTCTGCCCGGCTTGATTTCTGACATAG
+
CCCCCFFFFFFFGGGGGGGGGGGHHHHHHHHHHHHHHGHHHGHHHGHHHHHHGGGGGHHHHHHHHHHHHHHHHGHHHGGHHHHHHHHHGGGGGHHGGGGGGGHHGGGGGGGGHHHHGGHHHHHHHHHHHHGGGGGGGGGGGGHHHHGGGGHGHHGGGGGGGGGGGGGGGGGGGGGGGGGGGGGGFFFFFFFFFFFF@DFFFFBFFFFEFFFEFFFFFFFFFFFFFFFFFFFFFFFFFFABFFB0FBFFFFB
@M05620:45:000000000-G6HP7:1:1101:25988:11944 1:N:0:108
CATCCTGACCCTGAAGTACCCCCGGCTTGATTTCTGACATTAGATCGGAAGAGCACACGTCTGAACTCCAGTCACCGGCTATGATCTCGTATGCCGTCTTCTGCTTGAAAAAAAAAAACACAATAAACCTCAACGGTTTTTTTTCCTCTTTTCTCCATTCCTCCTTCTCCTCTTCTTTTTTATCGAGTCTTTTCTTTCTTTGTGCCCCCTTTTCTTCCATTACCCTTTGCTCTCTCTCACTTCCTCCCCTC
+
CCCCCFFFFFFFGGGGGGGGGGGGGGGGEGHHHHHHGHHHHGHHHHHGGGGHHHHHHHGHHHGHHHHHHHHHHHHHGGGGGHHGFBGHGFFHHHHEFGHGHHHGHHHFFHHHGGGGF>//?/=11111?00110.>.<...---/000000;0:00000<0:0//0000;0/000000;0-.00...0900;;;000000000/00;.--.00990900:00;0/09000000090;00900;:0:/.9B.
@M05620:45:000000000-G6HP7:1:1101:22200:11990 1:N:0:108
CATCCTGACCCTGAAGTACCCCATTGAGCATGGCATCGTCACCAACTGGGACGACATGGAGAAGATCTGGCACCACACCTTCTACAACGAGCTGCGCGTGGCCCCGGAGGAGCACCCAGTGCTGCTGACCGAGGCCCCCCTGAACCCCAAGGCCAACAGAGAGAAGATGACTCAGGTGAGGCTCGGCCGACGCCCGTGCTCCTCCCGTCCTTTCCCCAGTCATTTTCTGCCCGGCTTGATTTCTGACATTA
+
DCCDDFFFFFFFGGGGGGGGGGGHHHHHHHHHHHHHHGHHHGHHHGHHHHHHGGGGGHHHHHHHHHHHHHHHHGGHHGGHHHHHHHHHGGGGGHHGGGFGGGHHGGGGGGGGHHHHGGHGHHHHHHHGHHGGGGGGGGGGGGHHHHGGGGHGHGGGGGGGGGGGGGGGGGGGGGGGGGGGGGGGFFFFFFFFFFFFBDFFFFFFFFFEFFFFFFFFFFFFFFFFFFFFFFFFFFFFFFFEFFFFFFFFFF0
@M05620:45:000000000-G6HP7:1:1101:6459:12010 1:N:0:108
CATCCTGACCCTGAAGTACCCCATTGAGCATGGCATCGTCACCAACTGGGACGACATGGAGAAGATCTGGCACCACACCTTCTACAACGAGCTGCGCGTGGCCCCGGAGGAGCACCCAGTGCTGCTGACCGAGGCCCCCCTGAACCCCAAGGCCAACAGAGAGAAGATGACTCAGGTGAGGCTCGGCCGACGCCCGTGCTCCTCCCGTCCTTTCCCCAGTCATTTTCTGCCCGGCTTGATTTCTGACATTA
+
DDDDDFFFFFFFGGGGGGGGGGGHHHHHHHHHHHHHHGHHHGHHHGHHHHHHGGGGGHHHHHHHHHHHHHHHHGHHHGGHHHHHHHHHGGGGGHHGGGGGGGHHGGGGGGGGHHHHGGHHHHHHHHHHHHGGGGGGGGGGGGHHHHGGGGHGHHGGGGGGGGGGGGGGGGGGGGGGGGGGGGGGFFFFFFFFFFFFBFFFFFFFFFFEFFFFFFFFFFFFFFFFFFFFHFFFDFFFFFFFFFFFFBFFFF0
@M05620:45:000000000-G6HP7:1:1101:16384:12043 1:N:0:108
CATCCTGACCCTGAAGTACCCCATTGAGCATGGCATCGTCACCAACTGGGACGACATGGAGAAGATCTGGCACCACACCTTCTACAACGAGCTGCGCGTGGCCCCGGAGGAGCACCCAGTGCTGCTGACCGAGGCCCCCCTGAACCCCAAGGCCAACAGAGAGAAGATGACTCAGGTGAGGCTCGGCCGACGCCCGTGCTCCTCCCGTCCTTTCCCCAGTCATTTTCTGCCCGGCTTGATTTCTGACATTA
+
CCCCDFFFFFFFGGGGGGGGGGGHHHHHHHHHHHHHHGHHHGHHHGHHHHHHGGGGGHHHHHHHHHHHHHHHHGHHHGGHHHHHHHHHGGGGGHHGGGGGGGHHGGGGGGGGHHHHGGHGHHHHHHHHHHGGGGGGGGGGGGHHHHGGGGHGHHGGGGGGGGGGGGGFGGGGGGGGHGGGGGGGFFFFFFFFFFFF>DDFFFFFFFFFDFFFFFFFFFFFFBFFFFFFFFFFDAFFAFFFFFFFF0FFFF0
@M05620:45:000000000-G6HP7:1:1101:2501:12068 1:N:0:108
CATCCTGACCCTGAAGTACCCCATTGAGCATGGCATCGTCACCAACTGGGACGACATGGAGAAGATCTGGCACCACACCTTCTACAACGAGCTGCGCGTGGCCCCGGAGGAGCACCCAGTGCTGCTGACCGAGGCCCCCCTGAACCCCAAGGCCAACAGAGAGAAGATGACTCAGGTGAGGCTCGGCCGACGCCCGTGCTCCTCCCGTTCTTTCCTCCGTCTTTTTCTGCCCGGCTTGATTTCTGACATTC
+
>>AA1BFFFFFFGGGFGFGEFE?BGFHHHHB10FHHCFHGG0AFEEFACGF0/EEEFFFEAGA0GBH2AFGFH/>GEEEFCE@GGFBC>//EEGFEE@EGC/0/>/@CCCCA/?GHGE/11<1?GGHG00A-<@-..-<@C./GB.:?...::GG?.9CB//../;/;0;0009;/BBF...9.99--;-;--;-;;:A-BFF-/-9--:-;B///9/9;--;/9///:BBE---;---///;9/;//9B/
@M05620:45:000000000-G6HP7:1:1101:2519:12070 1:N:0:108
CATCCTGACCCTGAAGTACCCCATTGAGCATGGCATCGTCACCAACTGGGACGACATGGAGAAGATCTGGCACCACACCTTCTACAACGAGCTGCGCGTGGCCCCGGAGGAGCACCCAGTGCTGCTGACCGAGGCCCCCCTGAACCCCAAGGCCAACAGAGAGAAGATGACTCAGGTGAGGCTCGGCCGACGCCCGTGCTCCTCCCGTCCTTTCCCCAGTCATTTTCTGCCCGGCTTGATTTCTGACATTA
+
DDDDDFFFFFFFGGGGGGGGGGGHHHHBGHHHHHHHHGHHHGHHHGHHHHHHGGGGGHHHHHHHHHHHHHHHHGHHHGGHHHHHHHHHGGGGGHHGGGGGGGHHGGGGGGGGHHHHGGHHHHHHHHHHGHGGGGGGGGGGGGHHHHGGGGHGHHGGGGGGGGGGGGGGGGGGGGGGHGGGGGGGFFFFFFFFFFFFFFFFFFFFFFFFFFFFFFFFFFDFFFFFFFFFFFFFFFFFFFFFFFFFF:FFFF0
@M05620:45:000000000-G6HP7:1:1101:25543:12072 1:N:0:108
CATCCTGACCCTGAAGTACCCCGGCTTGATTTCTGACATTAGATCGGAAGAGCACACGTCTGAACTCCAGTCACCGGCTATGATCTCGTATGCCGTCTTCTGCTTGAAAAAAAAAAAAAAAAAAAAATAAAATACAATGGAAAAAACACATTTTAAGGAATAAACTAACCAAAAAGAGTCTATCAAATAAGTGCAGTTGCATAATAGGCCGTCGAGGAAACAATAAGCAAATAGACATGTGAGATGAAGCA
+
DDCDDFFFFFFFGGGGGGGGGGGGGGGGHHHHHHHHHHHHHHGHHHGEGGHHHGHHHGGHHGHHHHHHHHHHHGHGGGGGHHGGEGHHGGHHHHGFGHGHHHHHHHHHGHGGGGGF></<--<<---:0::<0000000000<<.-....000<00000/0:000000:.0......<<00000:000000<0000000000<00:0000<-------////.000000/000000000000000000000
@M05620:45:000000000-G6HP7:1:1101:20876:12108 1:N:0:108
CATCCTGACCCTGAAGTACCCCATTGAGCATGGCATCGTCACCAACTGGGACGACATGGAGAAGATCTGGCACCACACCTTCTACAACGAGCTGCGCGTGGCCCCGGAGGAGCACCCAGTGCTGCTGACCGAGGCCCCCCTGAACCCCAAGGCCAACAGAGAGAAGATGACTCAGGTGAGGCTCGGCCGACGCCCGTGCTCCTCCCGTCCTTTCCCCAGTCATTTTCTGCCCGGCTTGTTTTCTGACATTA
+
AAAAAFFFFCFFGGGFGGGFAAAEFAGFGFDD4GHHFGHFHEEFAAFCGHHHGGGAEEBA2G1EGBGD553FGFHHEAEEEEDGHHE3E?>EAGHE?EGGCEHFGC?DGCG?GHHHGEA<1D?<GGHHBCC-@--..<DGGC/0:::E.::EGHGEEG/99/9.:F/0;0999FF/;9C?A...9-..;9-9>-@-;ADAFFFF/..;..99/9//9..B9/B;BB99/B/A.--;--./.:BF/999BF/
@M05620:45:000000000-G6HP7:1:1101:20893:12124 1:N:0:108
CATCCTGACCCTGAAGTACCCCATTGAGCATGGCATCGTCACCAACTGGGACGACATGGAGAAGATCTGGCACCACACCTTCTACAACGAGCTGCGCGTGGCCCCGGAGGAGCACCCAGTGCTGCTGACCGAGGCCCCCCTGAACCCCAAGGCCAACAGAGAGAAGATGACTCAGGTGAGGCTCGGCCGACGCCCGTGCTCCTCCCGTCCTTTCCCCAGTCATTTTCTGCCCGGCTTGATTTCTGACATTA
+
CCCCCFFFFFFFGGGGGGGGGGGHHHHHHHHHHHHHHGHHHGHHHGHHHHHHGGGGGHGHHHHHHHHHHHHHHGHHHGGHHHHHHHHHGGGGGHHGGGFGGGHHGGGGGGGGHHHHGGHGHHHHHHHHHHGGGGGGGGGGGGHHHHGGGGHGHHGGGGGGGGGGGGGGGGGGGGGGGGGGGGGGFFFFFFFFFFFFBDFEFFFFFFFADDFFFFFFFFFFFFFFFFFFFFFFFFFFFFAFFFFF90FFFF0
@M05620:45:000000000-G6HP7:1:1101:5320:12227 1:N:0:108
CATCCTGACCCTGAAGTACCCCGGCTTGATTTCTGACATTAGATCGGAAGAGCACACGTCTGAACTCCAGTCACCGGCTATGATCTCGTATGCCGTCTTCTGCTTGAAAAAAAAAAATCCACTAGATTAAACTAGCTTCTAACCCACTTTCCCTTCCTTCCGTCCTTTCCTCTTTCTCCCTCTCATTTCTCCCCTTTCCCACTTCTCCGCCTTTGTCCTACTCCCTTCCCCTCCATGGCCACACCCCCCCT
+
BBBBBFFFFFFFGGGGGFGGGGGGGGGEFHHHHHHGHFHHFHGHHHGGGGGHHHHHHGBGHFHHHHHHFHGHHHGGGGGDHFGH4FHHF?GHHHGGGHGHHHHHHHAFGFHFGGGD/<@2@21011111111111?1111<110>.<0><11<00</0=0<.0<..;0;00<C000000CGBC/00000090;.9.09009.:9:0;;;.:..00090;////9.;/./..:...///.//.9:..-----
@M05620:45:000000000-G6HP7:1:1101:12967:12242 1:N:0:108
CATCCTGACCCTGAAGTACCCCATTGAGCATGGCATCGTCACCAACTGGGACGACATGGAGAAGATCTGGCACCACACCTTCTACAACGAGCTGCGCGTGGCCCCGGAGGAGCACCCAGTGCTGCTGACCGAGGCCCCCCTGAACCCCAAGGCCAACAGAGAGAAGATGACTCAGGTGAGGCTCGGCCGACGCCCGTGCTCCTCCCGTCCTTTCCCCAGTCATTTTCTGCCCGGCTTGATTTCTGACATTA
+
BABBBFDFFFFFGGGGGGGGGGGHHGDHGEHHGHFHHGHHHGHDGGHHHEHGE0EEGHBFGBAEGHHHHHHCHGGHCFGHHHHHHFHHGFGGGHHGGGGGGFHHGGFCGGGGHHHHGGHHHGHHGH1GGHGG@FGGGGGGGGGBHHGGDDHGHHGGGEF/C/CEFFFGGFGGGGGGGGGGGEEGFFFFFCCFDFFFB.A9FFFFFF?EDFFFFFFFFF?FF9FFFFFFFFFFD;>FFA?FFFFFFBF/BF/
@M05620:45:000000000-G6HP7:1:1101:12985:12254 1:N:0:108
CATCCTGACCCTGAAGTACCCCATTGAGCATGGCATCGTCACCAACTGGGACGACATGGAGAAGATCTGGCACCACACCTTCTACAACGAGCTGCGCGTGGCCCCGGAGGAGCACCCAGTGCTGCTGACCGAGGCCCCCCTGAACCCCAAGGCCAACAGAGAGAAGATGACTCAGGTGAGGCTCGGCCGACGCCCGTGCTCCTCCCGTCCTTTCCCCAGTCATTTTCTGCCCGGCTTGATTTCTGACATTA
+
DDDDDFFFFFFFGGGGGGGGGGGHHHHHHHHHHHHHHGHHHGHHHGHHHHHHGGGGGHHHHHHHGHHHHHHHHGHHHGGHHHHHHHHHGGGGGHHGGGGGGGHHGGGGGGGGHHHHGGHHHHHHHHHHHHGGGGGGGGGGGGHHHHGGGGHGHHGGGGGGGGGGGGGGGGGGGGGGGGGGGGGGFFFFFFFFFFFFDDDFFFFFFFFEFFFFFFFFFFFFFFFFFFFFFFFFFFFFFFFFFFFFFFFFFF0
@M05620:45:000000000-G6HP7:1:1101:9234:12311 1:N:0:108
TACCTGTACTGGGGAAGCGTGTAGCAATCGCCATTCCTACCCTAAAGATCGGAAGAGCACACGTCTGAACTCCAGTCACCGGCTATAATCTCGTATGCCGTCTTCTGCTTGAAAAAAAAAAATTTTTTCCCTCTTTTCTTTTTTCTCCCCTCTTTCTTCCCTTCTTTTTTCCTTCCCCCTTTCCCCTCCCTTCTCCTTTTTCCCTCTTTCTTCTTTCCTCCCTTCTCTCCCCTCCCTCTTTCTCCCCCTTC
+
A@BABFFFFFFFGEGGGGEAFFFHHHGFFAAB2FGHGGFHHHHGHHHFHFHGGGA1BFCBBFEGGFFBFHHGFGH5GHGGGFGGGHDBGHFHHFAGHHHE?EHGDHGGHFFABGFC@/B///01111/?1?1G0<1<FFG1=D-=GDF/.CDFGFHBBCHFG0CCFHHFFGGF0FFGGG-.9BFFFFEBABB:FGF0;CB:C0FBBB/;BFFFFFFBBFFF9;/;FFFFEB?9AAE.;BFFB/BBBA?=.;
@M05620:45:000000000-G6HP7:1:1101:27504:12349 1:N:0:108
CATCCTGACCCTGAAGTACCCCGGCTTGATTTCTGACATTAGATCGGAAGAGCACACGTCTGAACTCCAGTCACCGGCTATGATCTCGTATGCCGTCTTCTGCTTGAAAAAAAAAAAAAGTCAGCTTGTGAGCTTTCTTTGTGTAAGCAACGAGAAACCTGAAAGAAGCATTTTTTAACTAAGTCCTGCTGAGTCATTCATGAGTTTTTAGCCGCCTTTCTTCTTCTCACAGACTCTCTACTCTCATGCCA
+
AAAABFFFFCFFGGGGEFGGGGGGGEGACGGGHGHFHHHGDEBHHHGGFDAGGHHFGEGGHGHHCABGFHHGHFHFGGGFHFEEGEGEG?GHHHGEEHGDGHH4FGFG3GAEE@C//<//??FFCG1>0111<1>BGFHFGF0CDH0<=FA-....::././CBC/:/:CGGGFB?EBF0BF/9CBB99BBB;FFFBFFFBC990;0/;9/;B.@BAA/;//;//FFFFBB/9ABB/FFBFFF/F/9/;//
@M05620:45:000000000-G6HP7:1:1101:11265:12351 1:N:0:108
CATCCTGACCCTGAAGTACCCCATTGAGCATGGCATCGTCACCAACTGGGACGACATGGAGAAGATCTGGCACCACACCTTCTACAACGAGCTGCGCGTGGCCCCGGAGGAGCACCCAGTGCTGCTGACCGAGGCCCCCCTGAACCCCAAGGCCAACAGAGAGAAGATGACTCAGGTGAGGCTCGGCCGACGCCCGTGCTCCTCCCGTCCTTTCCCCAGTCATTTTCTGCCCGGCTTGATTTCTGACATTT
+
BABBBFFFFFFFGGGGGGGGGGGHHHHHHHHHHHHHHGHHHGHHHGHHHHHHGGGGGHHHHHHHHHHHHHHHHGHHHGGHHHHHHHHHGGGGGHHGGGGGGGHHGGGGGGGGHHHHGGHHHHHHHHHHHHGGGGGGGGGGGGFHHHGGGGHGHHGGGGGGGGGGGGGGGGGGGGGGGGGGGGGGFFFFFFFFFFFFFFFEFFFFFFFFFFFFFFFFFFFFFFFFFFFFFFFFFAFFFAAFFFFFFBF/;F/
@M05620:45:000000000-G6HP7:1:1101:4265:12351 1:N:0:108
CATCCTGACCCTGAAGTACCCCGGCTTGATTTCTGACATTAGATCGGAAGAGCACACGTCTGAACTCCAGTCACCGGCTATGATCTCGTATGCCGTCTTCTGCTTGAAAAAAAAAAAAAAATCAAAAATATTATACAAAACAAATTCTCGATTCCTGATCATCTATGAATCCAGAATTATCTTAATCAAATGTATCTATGCTCCTCGCATGAGCGTACCTCCTCGAATTGGATGAAACGGAGGTGTCATTC
+
CCCCCFFFFFFFGGGGGGGGGGGGGGGGHHHHHHHHHHHHHHHHHHGGGGHHHHHHHGHHHGHHHHHHHHHHHHHGGGGGHHHHBHHHGGHHHHGGGHGHHHHHHHHHFHHEEFCB<<>>-01<111.0111=000000<..<.00000.0/:00000000000;000000;00:;00000000000;000;000;000000000/.--..0:0-..-.00.9/../0.0000:0000....9..099000
@M05620:45:000000000-G6HP7:1:1101:11302:12351 1:N:0:108
CATCCTGACCCTGAAGTACCCCATTGAGCATGGCATCGTCACCAACTGGGACGACATGGAGAAGATCTGGCACCACACCTTCTACAACGAGCTGCGCGTGGCCCCGGAGGAGCACCCAGTGCTGCTGACCGAGGCCCCCCTGAACCCCAAGGCCAACAGAGAGAAGATGACTCAGGTGAGGCTCGGCCGACGCCCGTGCTCCTCCCGTCCTTTCCCCAGTCATTTTCTGCCCGGCTTGATTTCTGACATTA
+
?A3AAFFFFF4CGGCGGFGGGGGHHHHGHHHHHHGHGGHHHGHGHGHHGHHGGFGGGHHHHGHHHHHHHHHHHGHHHGGHHHHGGFHFGGGGFHHGGG>EE@FFGGGCGGGGHHHGGGF?GHDGFHHGHBDCGCCFDGGGGGHH:GGGGGHGHHGE.EFFFGGEGBB0CFFFFGGGFGGGFEEGBB.;=9-;@BB?-A.ABBBFFE?ADF.FFFFFBBD/FF/:BBFFFBBEFBBB=BABF/BFFB9BFF/
@M05620:45:000000000-G6HP7:1:1101:11283:12355 1:N:0:108
CATCCTGACCCTGAAGTACCCCATTGAGCATGGCATCGTCACCAACTGGGACGACATGGAGAAGATCTGGCACCACACCTTCTACAACGAGCTGCGCGTGGCCCCGGAGGAGCACCCAGTGCTGCTGACCGAGGCCCCCCTGAACCCCAAGGCCAACAGAGAGAAGATGACTCAGGTGAGGCTCGGCCGACGCCCGTGCTCCTCCCGTCCTTTCCCCAGTCATTTTCTGCCCGGCTTGATTTCTGACATTT
+
CCCCCFFFFFFFGGGGGGGGGGGHHHHHHHHHHHHHHGHHHGHHHGHHHHHHGGGGGHHHHHHHHHHHHHHHHGHHHGGHHHHHHHHHGGGGGHHGGGGGGGHHGGGGGGGGHHHHGGHHHHHHHHHHHHGGGGGGGGGGGGHHHHGGGGHGHHGGGGGGGGGGGGGGGGGGGGGGGGGGGGGGFFFFFFFFFFFFCFFFFFFFFFFFFFFFFFFFFFFFFFFFFFFFFFFFFFFFFFFFFFFFFFFFFF0
@M05620:45:000000000-G6HP7:1:1101:12444:12370 1:N:0:108
CATCCTGACCCTGAAGTACCCCGGCTTGATTTCTGACATTAGATCGGAAGAGCACACGTCTGAACTCCAGTCACCGGCTATGATCTCGTATGCCGTCTTCTGCTTGAAAAAAAAAAAAAAAACAAAAAAAAAAAAAGAAGAAAGTCCATGACAAGACAAAAGGGACGACCCAGAAGCCGAGTACAGGAGAACAATGGAGTGATAGGTATGATGAGCAAATAGAGAGAGGACGCCTGATGTGTCGGCGGGAG
+
CBBCCFFFFFFFGGGGGGGGGGGGGGGGHHHHHHHHHHHHHHGHHHGGGGHHHHHFHGGHHGHHHHHHHHGHFHH>>>EEHHHH4GHHGGHHHHGFGHGHHHHHHHHGHHHGGGGDB<</>-.<....-<-:----9;./0//000000;0000.//;/:./....--9-9.../00.---..000/....0:/0000/:.0000/00000;00000/:000000......---../00;000.-------
@M05620:45:000000000-G6HP7:1:1101:4220:12389 1:N:0:108
CATCCTGACCCTGAAGTACCCCATTGAGCATGGCATCGTCACCAACTGGGACGACATGGAGAAGATCTGGCACCACACCTTCTACAACGAGCTGCGCGTGGCCCCGGAGGAGCACCCAGTGCTGCTGACCGAGGCCCCCCTGAACCCCAAGGCCAACAGAGAGAAGATGACTCAGGTGAGGCTCGGCCGACGCCCGTGCTCCTCCCGTCCTTTCCCCAGTCATTTTCTGCCCGGCTTGATTTCTGACATTA
+
DCCDDFFFFFFFGGGGGGGGGGGHHHHHHHHHHHHHHGHHHGHHHGHHHHHHGGGGGHHHHHHHHHHHHHHHHGHHHGGHHHHHHHHHGGGGGHHGGGGGGGHHGGGGGGGGHHHHGGHHHHHHHHHHHHGGGGGGGGGGGGHHHHGGGGHGHHGGGGGGGGGGGGGGGGGGGGGGHGGGGGGGFFFFFFFFFFFFDFFFFFFFFFFFFFFFFFFFFFFFFFFFFFFFFFFFFFFFFFFFFFFFFBBFFF0
@M05620:45:000000000-G6HP7:1:1101:4238:12389 1:N:0:108
CATCCTGACCCTGAAGTACCCCATTGAGCATGGCATCGTCACCAACTGGGACGACATGGAGAAGATCTGGCACCACACCTTCTACAACGAGCTGCGCGTGGCCCCGGAGGAGCACCCAGTGCTGCTGACCGAGGCCCCCCTGAACCCCAAGGCCAACAGAGAGAAGATGACTCAGGTGAGGCTCGGCCGACGCCCGTGCTCCTCCCGTCCTTTCCCCAGTCATTTTCTGCCCGGCTTGATTTCTGACATTA
+
BABBBFFFFFFFGGGGGGGGGGEHHGFHGHHHFHBGHGHHFGHGHGHGC2EGE0EEGFCGHHHEGHHHHHHHHGHHHGGHGHH4GHHHGGGGGHHGGGEFCEHHGGFGGGGFHHHHGGHHGGHHHHCGHH@FGGGGGGGGGFGHHGGGGGHGHHGGGGGGGGGGBFFGGGGGGGGFG/9FAEGFFFFFFACFFFFDBAAEFFFFFF.;ADFFFFFFFFDFBFFFFFFFFFFF?>DFFFFFFFFFFBFBFF/
@M05620:45:000000000-G6HP7:1:1101:4204:12404 1:N:0:108
CATCCTGACCCTGAAGTACCCCATTGAGCATGGCATCGTCACCAACTGGGACGACATGGAGAAGATCTGGCACCACACCTTCTACAACGAGCTGCGCGTGGCCCCGGAGGAGCACCCAGTGCTGCTGACCGAGGCCCCCCTGAACCCCAAGGCCAACAGAGAGAAGATGACTCAGGTGAGGCTCGGCCGACGCCCGTGCTCCTCCCGTCCTTTCCCCAGTCATTTTCTGCCCGGCTTGATTTCTGACATTT
+
BBBBBFFFFFFFGCGGGGGGGGGHHHHHHHHHHGHGHGHHHGHHHGHHHHHHGGGGGHHFGHHHHHHHHHHHHGHHHGGHHHHHHHHHGGGGGHHGGGGGGGHHGGGGGGGGHHHHGGHHHHHHHHHHHHGGGGGGGGGGGGCGHHGGDFHGHHGGGGGGGGGGGGBFFFFGFGGGGGGGGGGGFFFFFFFFFFFFFFFEFFFFFFFFFFFFFFFFFFDFFFFFFFFFFBFFDFFFFF;FFFBFF/;B;F/
@M05620:45:000000000-G6HP7:1:1101:4223:12407 1:N:0:108
CATCCTGACCCTGAAGTACCCCATTGAGCATGGCATCGTCACCAACTGGGACGACATGGAGAAGATCTGGCACCACACCTTCTACAACGAGCTGCGCGTGGCCCCGGAGGAGCACCCAGTGCTGCTGACCGAGGCCCCCCTGAACCCCAAGGCCAACAGAGAGAAGATGACTCAGGTGAGGCTCGGCCGACGCCCGTGCTCCTCCCGTCCTTTCCCCAGTCATTTTCTGCCCGGCTTGATTTCTGACATTT
+
DDDDDFFFFFFFGGGGGGGGGGGHHHHHHHHHHHHHHGHHHGHHHGHHHHHHGGGGGHHHHHHHHHHHHHHHHGHHHGGHHHHHHHHHGGGGGHHGGGGGGGHHGGGGGGGGHHHHGGHHHHHHHHHHHHGGGGGGGGGGGGHHHHGGGGHGHHGGGGGGGGGGGGGGGGGGGGGGHGGGGGGGFFFFFFFFFFFFFFFFFFFFFFFFFFFFFFFFFFFFFFFFFFFFFFFFFFFFF;AFFFFFB0BBBF0
@M05620:45:000000000-G6HP7:1:1101:7072:12422 1:N:0:108
AGATTACTGCAACAGTTCCCCCTGGACCTGGAAAAGTTTCTTGCCTGGCTTACAGAAGCTGAAACAACTGCCAATGTCCTACAGGATGCTACCCGTAAGGAAAGGCTCCTAGAAGACTCCAAGGGAGTAAAAGAGCTGATGAAACAATGGCAAGTAAGTCAGGCATTTCCGCTTTAGCACTCTTGTGGATCCAATTGAACAATTCTCAGCATTTGTACTTGTAACTGACAAGCCAGGGACAAAACAAAGAT
+
AAAAAFFFDFFFGGGGGGGGGGGGGHHHHHHHGHHHHHHHHHHHHHHHHHHHHHHHHHHHHHHHHHHHHHHHHHHHHHHHHHHHFFGHHHHHHHFEFGHHHHHHHHGHGHHHHHHGHHHHGFHGGGGGHHHHHGHHHHGHGFGHGHHHHFHHHGHHHHHHHHHHHHHHHHGGGGGHHHHHHHHHHGHGHHHHGHHHHHGGHHHHHHHHHHHHHHHHGFHHHGHGHHHEHGGHHGFGGGGGFGFGGGGGGGC
@M05620:45:000000000-G6HP7:1:1101:7055:12430 1:N:0:108
AGATTACTGCAACAGTTCCCCCTGGACCTGGAAAAGTTTCTTGCCTGGCTTACAGAAGCTGAAACAACTGCCAATGTCCTACAGGATGCTACCCGTAAGGAAAGGCTCCTAGAAGACTCCAAGGGAGTAAAAGAGCTGATGAAACAATGGCAAGTAAGTCAGGCATTTCCGCTTTAGCACTCTTGTGGATCCAATTGAACAATTCTCAGCATTTGTCCTTGTAACTGACAAGCCAGGGACAAAACAAAGAT
+
>A>AAFFFDF11BGFGGGGGGGGGHGHHBGF0F1ABAGGHHGHHHHHHHHHBGFGH1BGHHFHHHHFGHFHHECFFGHHH2GEBE0FGHGFHHHGGG/FGB0BGEHFHEHFFBGEFHHHHHHHGFEGE01BGFFFHHFGGHFBDHHHHGHHF1?FD2@FHFGHHHHGHGHFGFGG11FHHFGHFHFHCGGHGHBGFHGFF0<DDGHHFGHFGHGHH0CGFHFHEHGGBC0;GGGFGEBEE?AF.FGEFBFG
@M05620:45:000000000-G6HP7:1:1101:7077:12440 1:N:0:108
AGATTACTGCAACAGTTCCCCCTGGACCTGGAAAAGTTTCTTGCCTGGCTTACAGAAGCTGAAACAACTGCCAATGTCCTACAGGATGCTACCCGTAAGGAAAGGCTCCTAGAAGACTCCAAGGGAGTAAAAGAGCTGATGAAACAATGGCAAGTAAGTCAGGCATTTCCGCTTTAGCACTCTTGTGGATCCAATTGAACAATTCTCAGCATTTGTACTTGTAACTGACAAGCCAGGGACAAAACAAAGAT
+
CBBBCFFFDDFFGGGGGGGGGGGGHHHHHHHHFHHHFHHHHHHHHHHHHHHHHHHHHHHHHHHHHHHHHHHHHHHHHHHHHHHHGGHHHHHHHHGGGGHHHHHHHHHHGHHHHHHHHHHHGHHGGGGFHHHHHGHHHHGHHGHHHHHHGFHHHGHHHHHHHHHHHHHHHHGGGGGHHGHHHHHHHHHGHHHHHHHHHGHGHHHHHHHHHHHHHHHHHHHHHHHHHHHHGHHHGGFGGGGGGGGGGGGGGGC
@M05620:45:000000000-G6HP7:1:1101:7757:12457 1:N:0:108
CCCCCCAAAGGTGCCTGCTGGAGGGTGTTAAAGATCGGAAGAGCACACGTCTGAACTCCAGTCACCGGCTATGATCTCGTATGCCGTCTTCTGCTTGAAAAAAAAAAAAAAAAAAAAAAAAAAACAATATTACGATGATCTATATGATAAAGAACCGAAAAAGAAAAAAAGAAAAAATAGAAGATAAAGAAGGAGTGGTGGAGAAAGAAGTACAGAAAGGAATCATGTAAAGGTGGAGATATAGACGAGAG
+
CCCCCCBCFFFBGGGGGGGGGGHGEBBEEHGHHHHHHGGGGHHHHHHHGHHHGGHHHHHHHHHFGHGGGGGHHGGFGHHFGHHHHGGGHGHHHGHHHGHHGHGGGGF>/</<<-----------...09000;.;..000000090000000;9;.-----...9//.-9...//.-.000000000000./.../..0....0.00/9/000900000.//000;0:0000000..90/000000.-:.-
@M05620:45:000000000-G6HP7:1:1101:25984:12470 1:N:0:108
CATCCTGACCCTGAAGTACCCCATTGAGCATGGCATCGTCACCAACTGGGACGACATGGAGAAGATCTGGCACCACACCTTCTACAACGAGCTGCGCGTGGCCCCGGAGGAGCACCCAGTGCTGCTGACCGAGGCCCCCCTGAACCCCAAGGCCAACAGAGAGAAGATGACTCAGGTGAGGCTCGGCCGACGCCCGTGCTCCTCCCGTCCTTTCCCCAGTCATTTTCTGCCCGGCTTGATTTCTGACATTA
+
DCCDDFFFFFFFGGGGGGGGGGGHHHHHHHHHHHHHHGHHHGHHHGHHHHHHGGGGGHHHHHHHHHHHHHHHHGHHHGGHHHHHHHHHGGGGGHHGGGGGGGHHGGGGGGGGHHHHGGHGHHHHHHHHHHGGGGGGGGGGGGGHHHGGGGHGHHGGGGGGGGGGGGGGGGGGGGGGHGGGGGFGFFFFFFFFFFFFCFFFFFFFFFFEFFFFFFFFFFFFFFFFFFFFFFFFFFFAAAABFFFFF:BFBF0
@M05620:45:000000000-G6HP7:1:1101:20714:12512 1:N:0:108
CATCCTGACCCTGAAGTACCCCATTGAGCATGGCATCGTCACCAACTGGGACGACATGGAGAAGATCTGGCACCACACCTTCTACAACGAGCTGCGCGTGGCCCCGGAGGAGCACCCAGTGCTGCTGACCGAGGCCCCCCTGAACCCCAAGGCCAACAGAGAGAAGATGACTCAGGTGAGGCTCGGCCGACGCCCGTGCTCCTCCCGTCCTTTCCCCAGTCATTTTCTGCCCGGCTTGATTTCTGACATTA
+
DCDDDFFFFFFFGGGGGGGGGGGHHHHHHHHHHHHHHGHHHGHHHGHHHHHHGGGGGHHHHHHHHHHHHHHHHGHHHGGHHHHHHHHHGGGGGHHGGGGGGGHHGGGGGGGGHHHHGGHHHHHHHHHHHHGGGGGGGGGGGGHHHHGGGGHGHHGGGGGGGGGGGGGGGGGGGGGGGGGGGGGGFFFFFFFFFFFFBFDFFFFFFFFAFFFFFFFFFFFFFFFFFFFFFFFFFFFFFF?FFFFFFFFFFF0
@M05620:45:000000000-G6HP7:1:1101:16951:12562 1:N:0:108
CATCCTGACCCTGAAGTACCCCGTCTTGATTTCTGACATTAGATCGTAAGAGCACACGTCTGAACTCCAGTCCCCCGCTATGATCTCCTATCCCGTCTTCTCCTTGAAAAAACACCCAGTGCTGCTTACCGCGGCCCCCCTGAACCCCAAGGCCACCCGAGAGACGATGACTCAGGTGAGGCTCGGCCGCCGCCCTTGCTCCTCCCGTCCTTTCCCCCTTCATTTTCTGCCCGGCTTTCTTTCTTCCCTTT
+
AAAAAFFFFFFFGGGGGGGGGGA00B0G31FED2A2D1F2B11A1000AFG1BFGH0FFGGCF2GHH1AF2B1BE/>>//B122B2B1@BB10@/??>F2G1F11B1B11F>//<EE/?<BFG1FF12BF//>/<A@CGGC.01>FCFCA..<G..<.-:---./.:C90;CB00/C/0C.;CF--9A--9-;@@-/9;BFFFFFF?-;A-BFFBFF--;BB//9BB/;/:A--9=>///99F9//;-B//
@M05620:45:000000000-G6HP7:1:1101:17370:12562 1:N:0:108
CATCCTGACCCTGAAGTACCCCATTGAGCATGGCATCGTCACCAACTGGGACGACATGGAGAAGATCTGGCACCACACCTTCTACAACGAGCTGCGCGTGGCCCCGGAGGAGCACCCAGTGCTGCTGACCGAGGCCCCCCTGAACCCCAAGGCCAACAGAGAGAAGATGACTCAGGTGAGGCTCGGCCGACGCCCGTGCTCCTCCCGTCCTTTCCCCAGTCATTTTCTGCCCGGCTTGATTTCTGACATTT
+
CCCCCFFFFFFFGGGGGGGGGGGHHHHHHHHHHHHHHGHHHGHHHGHHHHHHGGGGGHHHHHHHHHHHHHHHHGHHHGGHHHHHHHHHGGGGGHHGGGGGGGHHGGGGGGGGHHHHGGHHHHHHHHGGHHGGGGGGGGGGGGHHHHGGGGHGHHGGGGGGGGGGGGGGGGGGGGGGGGGGGGGGFFFFFFFFFFFF9ADFFFFFFFFFFFFFFFFFFFFFFEFFFFFFFFFFDFFFFAAFFFFFEFFFFF0
@M05620:45:000000000-G6HP7:1:1101:8627:12588 1:N:0:108
CATCCTGACCCTGAAGTACCCCATTGAGCATGGCATCGTCACCAACTGGGACGACATGGAGAAGATCTGGCACCACACCTTCTACAACGAGCTGCGCGTGGCCCCGGAGGAGCACCCAGTGCTGCTGACCGAGGCCCCCCTGAACCCCAAGGCCAACAGAGAGAAGATGACTCAGGTGAGGCTCGGCCGACGCCCGTGCTCCTCCCGTCCTTTCCCCAGTCATTTTCTGCCCGGCTTGATTTCTGACATTT
+
CBBBCFFFFFFFGGGFGGGGGGGHHHHHHHHHHHHHHGHHHGHHHGHHHHHHGGGGGHHHHGHHGHHHHHHHHGGHHGGHHHHHHHHGGGGGGHHGGGGGGGHHGGGGGGGGHGHHGGHGHHHHHGHFHHGGGGGGGGGGFGHHHHGGGGHGHHGGGGGGGGGGGGGGGGGGEFGFGGGGGGGGFFFF;BFFFFFF-;:AFFFFFFFEFF.F/FFBFF?/FFF/FFFFFFFFDFFFAC9BBFB/BBF/;F/
@M05620:45:000000000-G6HP7:1:1101:27323:12602 1:N:0:108
CATCCTGACCCTGAAGTACCCCATTGAGCATGGCATCGTCACCAACTGGGACGACATGGAGAAGATCTGGCACCACACCTTCTACAACGAGCTGCGCGTGGCCCCGGAGGAGCACCCAGTGCTGCTGACCGAGGCCCCCCTGAACCCCAAGGCCAACAGAGAGAAGATGACTCAGGTGAGGCTCGGCCGACGCCCGTGCTCCTCCCGTCCTTTCCCCAGTCATTTTCTGCCCGGCTTGATTTCTGACATTA
+
CCCCCFFFFFFFGGGGGGGGGGGHHHHHHHHHHHHHHGHHHGHHHGHHHHHHGGGGGHHHHHHHHHHHHHHHHGHHHGGHHHHHHHHHGGGGGHHGGGGGGGHHGGGGGGGGHHHHGGHHHHHHHHHHHHGGGGGGGGGGGGHHHHGGGGHGHHGGGGGGGGGGGGGGGGGGGGGGGGGGGGGGFFFFFFFFFFFFDFFFFFFFFFFFFFFFFFFFFFFFFFFFFFFFFFFFFFFFFFFFFFFFFFFFFF0
@M05620:45:000000000-G6HP7:1:1101:28389:12604 1:N:0:108
CATCCTGACCCTGAAGTACCCCATTGAGCATGGCATCGTCACCAACTGGGACGACATGGAGAAGATCTGGCACCACACCTTCTACAACGAGCTGCGCGTGGCCCCGGAGGAGCACCCAGTGCTGCTGACCGAGGCCCCCCTGAACCCCAAGGCCAACAGAGAGAAGATGACTCAGGTGAGGCTCGGCCGACGCCCGTGCTCCTCCCGTCCTTTCCCCAGTCATTTTCTGCCCGGCTTGATTTCTGACATTA
+
>A>AAFFFFFFFGGGGGBGGGGGHHGHHHHHHHHHHHGHHHGHHHGHHHGFHEGGGGHHHHHHHGHHHHHHHHGGHHGGHHHHHHHHHGGGGGHHGGGGGGGHHGGGGGGGGHHHHGGHHHHHHHHHHHHDFDGGGGGGGGGGHHHGGGGGGHHGGGGGGGGGGGGGGGGGGGGGGGFFGGGGGFFFFF>DFBFFF@A:EFFBBBEAEFFFFFFFFFFDFFFFFFFFFFFFEDDABDAFFFFFF//FBFF/
@M05620:45:000000000-G6HP7:1:1101:28407:12605 1:N:0:108
CATCCTGACCCTGAAGTACCCCATTGAGCATGGCATCGTCACCAACTGGGACGACATGGAGAAGATCTGGCACCACACCTTCTACAACGAGCTGCGCGTGGCCCCGGAGGAGCACCCAGTGCTGCTGACCGAGGCCCCCCTGAACCCCAAGGCCAACAGAGAGAAGATGACTCAGGTGAGGCTCGGCCGACGCCCGTGCTCCTCCCGTCCTTTCCCCAGTCATTTTCTGCCCGGCTTGATTTCTGACATTA
+
DDDDDFFFFFFFGGGGGGGGGGGHHHHHHHHHHHHHHGHHHGHHHGHHHHHHGGGGGHHHHHHHHHHHHHHHHGHHHGGHHHHHHHHHGGGGGHHGGGGGGGHHGGGGGGGGHHHHGGHHHHHHHHHHHHGGGGGGGGGGGGHHHHGGGGHGHHGGGGGGGGGGGGGGGGGGGGGGGGGGGGGGFFFFFFFFFFFFDFFFFFFFFFFFFFFFFHFFFFFFFFFFFFFFFFFFFFFFFFFFFFFFFBFFFF0
@M05620:45:000000000-G6HP7:1:1101:8622:12606 1:N:0:108
CATCCTGACCCTGAAGTACCCCATTGAGCATGGCATCGTCACCAACTGGGACGACATGGAGAAGATCTGGCACCACACCTTCTACAACGAGCTGCGCGTGGCCCCGGAGGAGCACCCAGTGCTGCTGACCGAGGCCCCCCTGAACCCCAAGGCCAACAGAGAGAAGATGACTCAGGTGAGGCTCGGCCGACGCCCGTGCTCCTCCCGTCCTTTCCCCAGTCATTTTCTGCCCGGCTTGATTTCTGACATTA
+
DCCDDFFFFFFFGGGGGGGGGGGHHHHHHHHHHHHHHGHHHGHHHGHHHHHHGGGGGHHHHHHHHHHHHHHHHGHHHGGHHHHHHHHHGGGGGHHGGGGGGGHHGGGGGGGGHHHHGGHGHHHHHHHHHHGGGGGGGGGGGGHHHHGGGGHGHHGGGGGGGGGGGGGFGGGGGGGGGGGGGGGGFFFFFFFFFFFFDFFFFFFFFFFFFFFFFHFFFFFFFFFFFHHHHFFFFFFFFFFFFFFFFEFFFF0
@M05620:45:000000000-G6HP7:1:1101:8640:12611 1:N:0:108
CATCCTGACCCTGAAGTACCCCATTGAGCATGGCATCGTCACCAACTGGGACGACATGGAGAAGATCTGGCACCACACCTTCTACAACGAGCTGCGCGTGGCCCCGGAGGAGCACCCAGTGCTGCTGACCGAGGCCCCCCTGAACCCCAAGGCCAACAGAGAGAAGATGACTCAGGTGAGGCTCGGCCGACGCCCGTGCTCCTCCCGTCCTTTCCCCAGTCATTTTCTGCCCGGCTTGATTTCTGACATTA
+
BAAABFFFFFFFGGGGGFGGGGGHHHHHHHHHHHHHHGHHHGHGHGHHHHHHGGGGGHHHHHGHGHHHHHHHHGFGHGGHHHHHHHHHGGGGGHHGGGGGGGHHGGGGGGGGHEGHGGHGHHHHHHHGHHGGGGGGGGGGGGGHHHGGGGHGHHGGGGGGGGGFGGGGGGFGFGGGGGGGGGGGFFFFFFAFFFFF=DFFFFFFFFFFFFDFFFFFFFFFFFFFFFFFFFFFFFFFFFEFFF//:/BFFF/
@M05620:45:000000000-G6HP7:1:1101:28401:12624 1:N:0:108
CATCCTGACCCTGAAGTACCCCATTGAGCATGGCATCGTCACCAACTGGGACGACATGGAGAAGATCTGGCACCACACCTTCTACAACGAGCTGCGCGTGGCCCCGGAGGAGCACCCAGTGCTGCTGACCGAGGCCCCCCTGAACCCCAAGGCCAACAGAGAGAAGATGACTCAGGTGAGGCTCGGCCGACGCCCGTGCTCCTCCCGTCCTTTCCCCAGTCATTTTCTGCCCGGCTTGATTTCTGACATTA
+
BBBBBFDFFFFFEFGGGGGGGGGHHGHFGHHHHGHHHEHHHGHHGGHHFCHHEGGGGHGHHGHHHHHHHFHHHGHHHGGHHHHHHGHH@FFEGHHFGGGGGEHHGGCGGGGGHHHHGGHHFFHHHHHHHHGCGGGGGGGGGGFHHHGGDGHGHHGGGGGGGGGGFGGGGGGGGGGGGF9FFGGGDFFFFFFCDFFDBDDFFFFFFF.ADDFFFFFFFFFFF/FFFFFFFFFFF>BFFAAFFFFFBFBFFF/
@M05620:45:000000000-G6HP7:1:1101:20977:12626 1:N:0:108
CATCCTGACCCTGAAGTACCCCATTGAGCATGGCATCGTCACCAACTGGGACGACATGGAGAAGATCTGGCACCACACCTTCTACAACGAGCTGCGCGTGGCCCCGGAGGAGCACCCAGTGCTGCTGACCGAGGCCCCCCTGAACCCCAAGGCCAACAGAGAGAAGATGACTCAGGTGAGGCTCGGCCGACGCCCGTGCTCCTCCCGTCCTTTCCCCAGTCATTTTCTGCCCGGCTTGATTTCTGACATTA
+
CBBBCFFFFFFFGGGGGGGGGGGHHHFHHHHHHHHHHGHHHGHHHGHHGHHHGGGGGHHHHHHHHHHHHHHHHGHHHGGHHHHHHHHHGGGGGHHGGGEGGGHHGGGGGGGGHHHHGGHHHHHHHHHHHHGGGGGGGGGGGGHHHGGGGGHGHHGGGGGGGGGGGGGGGGGGGGGGGGGGGGGGFFFFFFAFFFFFBDDFFFFFFFFEFFFFFFFFFFF0FBFFFFFFFFFFFCFAFF?FFFBBBBFFFF0
@M05620:45:000000000-G6HP7:1:1101:18195:12685 1:N:0:108
AGATTACTGCAACAGTTCCCCCTGGACCTGGAAAAGTTTCTTGCCTGGCTTACAGAAGCTGAAACAACTGCCAATGTCCTACAGGATGCTACCCGTAAGGAAAGGCTCCTAGAAGACTCCAAGGGAGTAAAAGAGCTGATGAAACAATGGCAAGTAAGTCAGGCATTTCCGCTTTAGCACTCTTGTGGATCCAATTGAACAATTCTCAGCATTTGTACTTGTAACTGACAAGCCAGGGACAAAACAAAGAT
+
AAAABFFFBDFFGGFBGGGGGGGGHHHHHHHHHHHHHHHHGHHHHHHHHHGHHHHHHHHHHHHHHHHHHHHHGHHHHHHHHHHHHHHHHHHHGFFF/EHHHHHGHHHGGHHHHHHHHHHHHHHGGGGEHHHHHGHHHHGHHHHHHHHHHHHHHGGHHHHHHHGHHHHHHHGGGGGHHHHHHHHHHGHGGHHHHHHHHGHFFGHHHHHHHHHGHHGGHGHGHHHHGHHHHHHHGGFGGGGGECFFGGGGFGC
@M05620:45:000000000-G6HP7:1:1101:14151:12709 1:N:0:108
CCCCCCAAAGGTGCCTGCTGGAGGGTGTTAAAGATCGGAAGAGCACACGTCTGAACTCCAGTCACCGGCTATGATCTCGTATGCCGTCTTCTGCTTGAAAAAAAAAAAACTCCTCCACTTTCCTCTTTTTTTCTTTCTTTTTTTCCTCCCCTCTTCCCCTTCACTAAGCCTTTTTTCCCTCATTCCTTCTTCTTCCTTCCTTCTTTTTTCTCCTCCTTTCTTCTTCTCCCCTCCTCTCTCCTCTCCTTCCC
+
BBBBBBBBFFFBFGGGGGGFGGHGCBFEEHHHHHHHFGGGGHHHGHFGCBGFGHHHHHHHHHHHHHGGGGGHFFGGHHHG1FGHHEEEHGHHHFHHHGFEFF/>DCC<//1??1?G0<111?1=<G11<1--<DDGBGGHEH;-/:0=/..C./0;0;CG.;0;00/;C//;;BBBB09F/.//;9B;BF///B9/99;/;//9/;BBFF/FF/9BFF/BFFFF99:F/B.;:ABFFB;9FFFBFBB/9/F
@M05620:45:000000000-G6HP7:1:1101:18236:12723 1:N:0:108
CATCCTGACCCTGAAGTACCCCATTGAGCATGGCATCGTCACCAACTGGGACGACATGGAGAAGATCTGGCACCACACCTTCTACAACGAGCTGCGCGTGGCCCCGGAGGAGCACCCAGTGCTGCTGACCGAGGCCCCCCTGAACCCCAAGGCCAACAGAGAGAAGATGACTCAGGTGAGGCTCGGCCGACGCCCGTGCTCCTCCCGTCCTTTCCCCAGTCATTTTCTGCCCGGCTTGCTTTCTGACATTT
+
A1AAAFFFFFFFGGFGGGGGGG?HHHBFG1FGGFEHHFHHEEHFEEHHFHCGEEEEGGGEHHCGFHGHFFGFGGHH/EGHHHHFH@GHE/EEGEGEGGGEGEHHGGG?CGCCGHHHGFGGCFGGGHG1GHC@G-@FGGGGGE/CGGGG..:EGH?AEFFBF/CG/FFGGFGGGBBFGBBGGEFG@=AB=@@@@@@9-;;-FFFFFFAEBFBFFFFFFBBBBBFFFFFBBFFE9@@@?@-;FFFFF/B/BF/
@M05620:45:000000000-G6HP7:1:1101:18256:12734 1:N:0:108
CATCCTGACCCTGAAGTACCCCATTGAGCATGGCATCGTCACCAACTGGGACGACATGGAGAAGATCTGGCACCACACCTTCTACAACGAGCTGCGCGTGGCCCCGGAGGAGCACCCAGTGCTGCTGACCGAGGCCCCCCTGAACCCCAAGGCCAACAGAGAGAAGATGACTCAGGTGAGGCTCGGCCGACGCCCGTGCTCCTCCCGTCCTTTCCCCAGTCATTTTCTGCCCGGCTTGATTTCTGACATTA
+
DDDDDFFFFFFFGGGGGGGGGGGHHHHHHHHHHHHHHGHHHGHHHGHHHHHHGGGGGHHHHHHHHHHHHHHHHGHHHGGHHHHHHHHHGGGGGHHGGGGGGGHHGGGGGGGGHHHHGGHHHHHHHHHHHHGGGGGGGGGGGGHHHHGGGGHGHHGGGGGGGGGGGGGGGGGGGGGGHGGGGGGGFFFFFFFFFFFFFFFFFFFFFFFEFFFFFFFFFFFFFFFFFFFFFFFFFFFFFFFFFFFFFEFFFF0
@M05620:45:000000000-G6HP7:1:1101:18940:12774 1:N:0:108
CATCCTGACCCTGAAGTACCCCATTGAGCATGGCATCGTCACCAACTGGGACGACATGGAGAAGATCTGGCACCACACCTTCTACAACGAGCTGCGCGTGGCCCCGGAGGAGCACCCAGTGCTGCTGACCGAGGCCCCCCTGAACCCCAAGGCCAACAGAGAGAAGATGACTCAGGTGAGGCTCGGCCGACGCCCGTGCTCCTCCCGTCCTTTCCCCAGTCATTTTCTGCCCGGCTTGATTTCTGACATTA
+
CCCCCFFFFFFFGGGGGGGGGGGHHHHHHHHHHHHHHGHHHGHHHGHHHHHHGGGGGHHGHHHHHHHHHHHHHGHHHGGHHHHHHHHHGGGGGHGGGGGGGGHHGGGGGGGGHHHHGGHGHHHHHHHHHHGGGGGGGGGGGGHHHHGGGFHGHHGGGGGGGGGGGGGGGGGGGGGGGGGGGGGGFFFFFFFFFFFF>DFFFFBFFFFADFFFFFFFFFFFFFFFFFFFFFFFDFFFFCFFFFFFFFFBFF0
@M05620:45:000000000-G6HP7:1:1101:27181:12784 1:N:0:108
TACCTGTACTGGGGAAGCCATTCCTACCCTAAAGATCGGAAGAGCACACGTCTGAACTCCAGTCACCGGCTATGATCTCGTATGCCGTCTTCTGCTTGAAAAAAAAAAAAAACAAAAAAAGCATAGAATGGTTGTTGAGATGCATCTACTAGCAACTAGATTATGAAGTAACAAGCTAGTGTAGACTCTTTATTGGAGCACGACAGACTGGGACATTCATAGTCTATCGTCTTGTTAACTTGATTGTGTCC
+
DDCDDFFFFFFFGGGGGGGGGGHHHHHHHHHHHFGHHHGGGGHHHHHHHGHHHGHHHHHHHHHHHHHGGGGGHHHGFGHHFGHHHHGFGHGHHHHHHHGHHHHGGGGG/><////?0=/-.011111111011....10.1<<011111111/01./<00111111111<1110/.01001<111110011111100//..-.---/.00.....0111<1111<111./...1<1111:11011101<11
@M05620:45:000000000-G6HP7:1:1101:8157:12789 1:N:0:108
CATCCTGACCCTGAAGTACCCGGCTTGATTTCTGACATTAGATCGGAAGAGCACACGTCTGAACTCCAGTCACCGGCTATGATCTCGTATGCCGTCTTCTGCTTGAAAAAAAAAAAAAAAAAAAGCACGCTACAAACAACTACCTACCTCCGACACAATAACATACCACATTCAACATCAAAGCTTCCTTCAGATCAAGTCTTCACAAGTAAACCACACTCCATTGGCGTCTAGACAAGGCCTGCTCCTTC
+
DDDDDFFFFFFFGGGGGGGGGGGGGGGHHHHHHHHHHHHHHHHHHGGGGHHHHHHHGHHHGHHHHHHHHHHHHHGGGGGHHHHDGGHGEHHHHGGGHGHHHHHHHGHHHHGGGGG>></<<---..0<--.<@00<..:<0<0:00/.00<.<---/.00000000<00.:000000/<0000/00<0000<00:0000000<<0000.00000/....//<00000/-.-..0000<....0..00000<
@M05620:45:000000000-G6HP7:1:1101:21636:12792 1:N:0:108
CATCCTGACCCTGAAGTACCCCGGCTTGATTTCTGACATTAGATCGGAAGAGCACACGTCTGAACTCCAGTCACCGGCTATGATCTCGTATGCCGTCTTCTGCTTGAAAAAAAAAAAACAAAAAAAAACAGTCAATGAAATAATCTCCAGACAAACATCACAACAAACAAATAAACCTTAATCTGCACCCTACATCATAGAGTTTCTAACAAGCTACCAGCCACCACAACCCTCAGTATAAGTCGCTCAAC
+
DCCDDFFFFFFFGGGGGGGGGGGGGGGGHHHHHHHHHHHHHHHHHHGGGGHHHHHHHGGHHGHHHHGHHHHHHHHGGGGGHHHHFHHHFGHHHHGEGHGHHHHHHHHGHHHGGGGC>>/??=0/--<-<./00000000000;00000000.///..000:00..;;....00000//00000000;0/../.000;00000000000000:/.000/:0.../...:.......0000:0000.-...0/
@M05620:45:000000000-G6HP7:1:1101:17790:12860 1:N:0:108
TACCTGTACTGGGGAAGCGTGTAGCAATCGCCATTCCTACCCTAAAGATCGGAAGAGCACACGTCTGAACTCCAGTCACCGGCTATGATCTCGTATGCCGTCTTCTGCTTGAAAAAAAAAATCTCTAAGGTTATTTTGCATCGCTCCGCCAGACAGCATGATCCGATGAGGGGTGCTAAACTATTTGAGGAAACGAAGCACCTTTTTCTTCAATTTCCCTTATTGCACTCTCCATTCCTACCCTACATTTC
+
CCCCCFFFFFFFGGGGGGGGGGHHHHHHHFGGEFHGHHHHHHHHHHHHHHHGGGGFHHFHHHGFHGFHHHHHHHHFGHHHFGGGCHHEGHFHHGGHHHHGFGHGHHHHHGF?FFDCF@FC/022222??0<?1?1GD<F1<1C.<..<<D?-.<<<./D000=D...:C0/.-:9.090;CB0;0;0;.:0///.9..://./;;/;//;//9/:B////////9;/9:9//9:/:BBF//;./:9///9B
@M05620:45:000000000-G6HP7:1:1101:10394:12879 1:N:0:108
AGATTACTGCAACAGTTCCCCCTGGACCTGGAAAAGTTTCTTGCCTGGCTTACAGAAGCTGAAACAACTGCCAATGTCCTACAGGATGCTACCCGTAAGGAAAGGCTCCTAGAAGACTCCAAGGGAGTAAAAGAGCTGATGAAACAATGGCAAGTAAGTCAGGCATTTCCGCTTTAGCACTCTTGTGGATCCAATTGAACAATTCTCAGCATTTGTACTTGTAACTGACAAGCCAGGGACAAAACAAAGAT
+
AAAAAFFFB@4BBFBBBBFGGGGGHHHHFAFBCFGHFHHHHHHHHHHHHHHHHHBDBFHHHHHHHHHHHGHHHHHADDDGGFHHHGHGHHHHHGGEGGGGHHHFHHHHGHHHHHHHHHHHFFHFACEEGDHHHFHHHHFGHHHHHHHHFFFGGGHHHHHHHHHHHHHHHHGGGGGHGHHHHHHHHHHGHHHHGHHHHBFEF<GGGHHGHHHHHGHHHFGHHGHHHHHFCGHHGGFGGGGGGFFFGGGGGGF
@M05620:45:000000000-G6HP7:1:1101:2548:12896 1:N:0:108
TACCTGTACTGGGGAAGAGTGTAGCAATCGCCATTCCTACCCTAAAGATCGGAAGAGCACACGTCTGAACTCCAGTCACCGGCTATGATCTCGTATGCCGTCTTCTGCTTGAAAAAAAAAAAAAAACTTGTTAGAATAAAAATATTGTTCAGAAACTTGAGATCTTAGGTGGAGTATGATAAGGAGTATGATATCTGAAGAGTCTGGACGATGAAGGAGTTTATGTCGGCGTATCTGTTGTTCATTGTTTT
+
CCCCCFFFFFFFGGGGGGGGGGHHHHHHHGGGGGHHHHHHHHHHHHH5FHHGGGGGHHHHHHGHHHGHHHHHHGHHHHHHGGGGGHHGHHHHHGGHHHHGGGHGHHHHHHHGHHHGGGGGG<>//>.111111111100000.000000000<00/0:000.000000000...0/0000;0000.//;00;B00009000.0;00/0.--9;0009..9/000000.-----..00000/90000:00/;
@M05620:45:000000000-G6HP7:1:1101:29448:12905 1:N:0:108
TACCTGTACTGGGGAAGCGTGTAGCAATCGCCATTCCTACCCTAAAGATCGGAAGAGCACACGTCTGAACTCCAGTCACCGGCTATGATCTCGTATGCCGTCTTCTGCTTGAAAAAAAAAAAAGAATAACAAAGTCTCTTTAAAACACGATCAGAATTAAATAAATATTACCTTCAACAGAAACACTAAAGTGACAGACTTAACACTTTATTCTTTAATACAGTATCTTAACACCATCATTCTGACAATCA
+
BBBBBFFFFFFFGGGGGGGEAAGHHHHHHGGGGGHHHHHHHHHHHHHHHHHGGGGGHHHHHHGHHHGGHHHHHGHHHHHHGGGGGHHHHDHHHFGHHHHGFGHGHHHHHHHHHHFFEFGCG<///011<<1100111>11111111>..-...<0<00<0;000000000:0:;/0;0:///;//.0/900000000/./000;0/90000;0000000;09/////;//////;:///;/////9/////
@M05620:45:000000000-G6HP7:1:1101:4645:12927 1:N:0:108
CATCCTGACCCTGAAGTACCCCATTGAGCATGGCATCGTCACCAACTGGGACGACATGGAGAAGATCTGGCACCACACCTTCTACAACGAGCTGCGCGTGGCCCCGGAGGAGCACCCAGTGCTGCTGACCGAGGCCCCCCTGAACCCCAAGGCCAACAGAGAGAAGATGACTCAGGTGAGGCTCGGCCGACGCCCGTGCTCCTCCCGTCCTTTCCCCAGTCATTTTCTGCCCGGCTTGATTCTGACATTAG
+
DDDDDFFFFFFFGGGGGGGGGGGHHHHHHHHHHHHHHGHHHGHHHGHHHHHHGGGGGHHHHHHHHHHHHHHHHGHHHGGHHHHHHHHHGGGGGHHGGGGGGGHHGGGGGGGGHHHHGGHHHHHHHHHHHHGGGGGGGGGGGGHHHHGGGGHGHHGGGGGGGGGGGGGGGGGGGGGGHGGGGGGGFFFFFFFFFFFFBDFFFFFFFFF?DFDFFFFFFFFFFFFFFFFFFFFFFFFFFFFFFFFFFFBFFF<
@M05620:45:000000000-G6HP7:1:1101:20773:12930 1:N:0:108
TACCTGTACTGGGGAAGAGTGTAGCAATCGCCATTCCTACCCTAAAGATCGGAAGAGCACACGTCTGAACTCCAGTCACCGGCTATGATCTCGTATGCCGTCTTCTGCTTGAAAAAAAAAAAACAAATTTCTTTATTCTCCCCTCTTTTTTCCATTCATTTTTCCAACACCCTTTCCCCTCCCTTCTCCTTTTTCCATCTATCTTCTTTCTTACTTTCTCTCTACACCCACTTTCTAACACTACCTCAATT
+
CABCDFFFFFFFGGGGGGGGGGHHHHHHHGGGGGHHHHHHHHHHHHHHHHHGGGGGHHGHFGGHHHGGHHHHHHHHHHHHGGGGGHHGHGHHHFFHHHHFEGHGHHHHHHHHHGHHGGFDG<///?0111=1111?11111<.0.>>>11-/<000<00<000/<00;..:../0<:C//.:9/0/:0000;C0/0000;0;;00;0:;00:;:0000000:00;0//..;.0:0:00;000///00:000
@M05620:45:000000000-G6HP7:1:1101:4641:12944 1:N:0:108
CATCCTGACCCTGAAGTACCCCATTGAGCATGGCATCGTCACCAACTGGGACGACATGGAGAAGATCTGGCACCACACCTTCTACAACGAGCTGCGCGTGGCCCCGGAGGAGCACCCAGTGCTGCTGACCGAGGCCCCCCTGAACCCCAAGGCCAACAGAGAGAAGATGACTCAGGTGAGGCTCGGCCGAAGCCCGTGCTCCTCCCGTCCTTTCCCCAGTCATTTTCTGCCCCGCTTCTTTCTGACATTTC
+
1AAA1F1DF1CCGGGFGFG3BFEED1DBF1110BFGFGHCH0FGEEC0FGHFGGG?E1F10FACGFF211@0FFHHF/EFCCBGHGD1>>>>EHH@EEEG/EGFE//BC@?/?FGHC<C<1<F1FCGGC0/-<--.<<ACG.::G.C:...;CHGAEEBBB/..;BB;0;0BBBF/B9FF..9.-9-9;9-9;?A=9A;-FFFF/9-9-99///9/9--9//;BF//;/9BE---;--///;///:99://
@M05620:45:000000000-G6HP7:1:1101:2801:12975 1:N:0:108
TACCTGTACTGGGGAAGCATTCCTACCCTAAAGATCGGAAGAGCACACGTCTGAACTCCAGTCACCGGCTATGATCTCGTATGCCGTCTTCTGCTTGAAAAAAAAAAAGCTCCGACGAGGTCATCTGGGGGGCTTTCTTTGTGTAATCAACGAGAAACCTGAACGAAGCATTTTTTAACTAAGTCCTGCTTCTTCATTCATGATTTTTTATCCGCCTTTCTTCTTCTCACCTACTCTCTACTCTCATTCCA
+
>A1AADDFFFFFEEF11FFDGGGF3FBGHHCHDHHHAAEG?FHFBCCF/0/AAGFFEEF1GFHHHHC?EGEGD2DGHHHFECFFG/?/FF2F11FGC0F110E/E//>?BBF1/>B/><//??1?F1?0--;-@FFFFFF/9-B///;BFFBF--BFFFFF9F/-;-9@FFFFFF@AFFFFFFFFFF/;B///;9BB9F/FB9/:BFF@F/;F;:AFF/;BFFFFFFF/B-:/;9FFFFBFFFFF/B/:B/
@M05620:45:000000000-G6HP7:1:1101:20223:12979 1:N:0:108
CATCCTGACCCTGAAGTACCCCATTGAGCATGGCATCGTCACCAACTGGGACGACATGGAGAAGATCTGGCACCACACCTTCTACAACGAGCTGCGCGTGGCCCCGGAGGAGCACCCAGTGCTGCTGACCGAGGCCCCCCTGAACCCCAAGGCCAACAGAGAGAAGATGACTCAGGTGAGGCTCGGCCGACGCCCGTGCTCCTCCCGTCCTTTCCCCAGTCATTTTCTGCCCGGCTTGATTTCTGACATTT
+
DDDDDFFFFFFFGGGGGGGGGGGHHHHHHHHHHHHHHGHHGGHHHGHHHHHHGGGGGHHHHHHHHHHHHHHHHGHHHGGHHHHHHHHHGGGGGHHGGGGGGGHHGGGGGGGGHHHHGGHHHHHHHHHHHHGGGGGGGGGGGGHHHHGGGGHGHHGGGGGGGGGGGGGGGGGGGGGGGGGGGGGGFFFFFFFFFFFFDFFFFFFFFFFEFFDFFFFFFFFFFFFFFHHFHFFFFFFFFFFFFFFFFEFFFF0
@M05620:45:000000000-G6HP7:1:1101:6008:12980 1:N:0:108
CATCCTGACCCTGAAGTACCCCATTGAGCATGGCATCGTCACCAACTGGGACGACATGGAGAAGATCTGGCACCACACCTTCTACAACGAGCTGCGCGTGGCCCCGGAGGAGCACCCAGTGCTGCTGACCGAGGCCCCCCTGAACCCCAAGGCCAACAGAGAGAAGATGACTCAGGTGAGGCTCGGCCGACGCCCGTGCTCCTCCCGTCCTTTCCCCAGTCATTTTCTGCCCGGCTTGATTTCTGACATTA
+
DDDDDFFFFFFFGGGGGGGGGGGHHHHHHHHHHHHHHGHHHGHHHGHHHHHHGGGGGHHHHHHHHHHHHHHHHGHHHGGHHHHHHHHHGGGGGHHGGGGGGGHHGGGGGGGGHHHHGGHGHHHHHHHHHHGGGGGGGGGGGGHHHHGGGGHGHHGGGGGGGGGGGGGGGGGGGGGGHGGGGGGGFFFFFFFFFFFFBFFFFFFFFFFEFFFFFFFFFFFFFFFFFFFFFFFFFFBFFFFFFFFFF0BFFF0
@M05620:45:000000000-G6HP7:1:1101:20232:12994 1:N:0:108
CATCCTGACCCTGAAGTACCCCATTGAGCATGGCATCGTCACCAACTGGGACGACATGGAGAAGATCTGGCACCACACCTTCTACAACGAGCTGCGCGTGGCCCCGGAGGAGCACCCAGTGCTGCTGACCGAGGCCCCCCTGAACCCCAAGGCCAACAGAGAGAAGATGACTCAGGTGAGGCTCGGCCGACGCCCGTGCTCCTCCCGTCCTTTCCCCAGTCATTTTCTGCCCGGCTTGATTTCTGACATTA
+
DCCDDFFFFFFFGGGGGGGGGGGHHHHHHHHHHHHHHGHHHGHHHGHHHHHHGGGGGHHHHHHHHHHHHHHHHGHHHGGHHHHHHHHHGGGGGHHGGGGGGGHHGGGGGGGGHHHHGGHGHHHHHHHHHHGGGGGGGGGGGGHHHHGGGGHGHHGGGGGGGGGGGGGGGGGGGGGGHGGGGGGGFFFFFFFFFFFFAFDFFFFFFFFEFFFFFFFFFFFFFFFFFFFFFFFFFFFFFFFFFFFFFFFFFF0
@M05620:45:000000000-G6HP7:1:1101:13049:13016 1:N:0:108
TACCTGTACTGGGGAAGCGTGTAGCAATCGCCATTCCTACCCTAAAGATCGGAAGAGCACACGTCTGAACTCCAGTCACCGGCTATGATCTCGTATGCCGTCTTCTGCTTGAAAAAAAAAAAAAAAACAAACAAAAGAAAAACCTTCTTGCAAAGTATGTACCGAAAAAAAAAACGTCACACCGCGGGCTACCGCAGTAACCTTGAAGCGAGGAGGCGCGCTACGGAGTGGATTGCATAGCTCGCGCTCCC
+
CBCCCFFFFFFFGGGGGGGGGGHHHHHHHGGGGGHHHHHHHHHHHHHHHHHGGGGHHHGHHHGHHHGHGHHHHGHGHHHHGGGGGHHGHGHHHFGHHHGGGGHGHHHGHHHHHHHHGGGGFC<<---.....<<../..//.../:000000;0/00000000..---.-----.-;...00.-------.//----.00000000000-.---...-------....;..090/90000090.-:--9..
@M05620:45:000000000-G6HP7:1:1101:27057:13020 1:N:0:108
ATCTCTATCTCCTAAAAAAGGAAGAAAGGGGAGGGAAGATCGGAAGAGCACACGTCTGAACTCCAGTCACCGGCTATGATCTCGTATGCCGTCTTCTGCTTGAAAAAAAAAAAAAGAAAGTGAATGATACAGAATGTCGAATTTTGAATCTATTTATTACAGAGGGTTGTCAAACCTATATTTACATGTCAGAGAAGGGATTAATAGGTATGCGGTGGTAATTGAACTCTAAAATAGAAGTATATAAAGAA
+
DDDDDFFFFFFFGGGGGGGGGGHHFHHHHGGGGEFGHGHHHHGGGGHHHHHHHGGHHGHHHHHHHHHHHHHGGGGGHHHHFHHHGGHFHHGEEGGGHHHHHHFFHHHGGGBF<//..0011111111<1<11=0000<...0.0=0.;000::0<0000:000/..:.-.00000./0000000:000000000/0/...//000000;0000.-.-..000000000;000:00;0000:000000000.
@M05620:45:000000000-G6HP7:1:1101:27046:13035 1:N:0:108
ATCTCTATCTCCTAAAAAAGGAAGAAAGGGGAGGGAAGATCGGAAGAGCACACGTCTGAACTCCAGTCACCGGCTATGATCTCGTATGCCGTCTTCTGCTTGAAAAAAAAAAAAAAACGAACCAAGAATTCAGCAAGAAATGCAGCCCTTATATAGAAGATGTTATGAACAAAAGGCAGCCACGGGAGTGATGAGTAGGGGTGCAGAGACAGTGAGGCGTGAATGGGGGGGGTGATCGAGATGCTGTGAGG
+
BCCCBFFFFFFFGGGGGGGGGGHGGGHGHDFGGGGGHGHGHCEEGGHHHHHHH0FHGGHHHHHHHFHGHHHGGGGGGHHF4@BGFFHFGHEEEHGHHGHHHHHHHFHGGGDC///--.-..--..../0000000/////00000/..///00000000/;0000000900/../...;.../---.-..//////9//...-.///.////////..-.9..///..------;9/....;//////9/.
@M05620:45:000000000-G6HP7:1:1101:27898:13071 1:N:0:108
CATCCTGACCCTGAAGTACCCCGGCTTGATTTCTGACATTAGATCGGAAGAGCACACGTCTGAACTCCAGTCACCGGCTATGATCTCGTATGCCGTCTTCTGCTTGAAAAAAAAAAAAATACAGCTGACCTCGGCCCCCATCCACCCCCAGTCATCCCGAGATCATCTGCATCAAGTTCCTCTCTGTCTCCGCCCTTTCTCCTCCCGTCCTTTCCCCCATCCTTTTCTTTCCATCTTTCTTTCATACTTTC
+
CCCCC4DFFFFFGGGGGGGGGGGGGGGGHHHHHGGGHHHHHHHHHHGGGGHHHHHHHGHHHGHHHHHHHHHHHHBE0E/1B3BGFGHAFGHHHHGGGHGHHHHHHHHHFHHGEGG@<</01?111<1<<<11...><-<-//.0/..---:/:0000:..--.00000900;9F0:;0000;09000;000..;--/://9:/:/;..:99BBB/9B:-:9:BFF/9:B/////:9B//9/9//////:B/
@M05620:45:000000000-G6HP7:1:1101:23436:13074 1:N:0:108
AGATTACTGCAACAGTTCCCCCTGGACCTGGAAAAGTTTCTTGCCTGGCTTACAGAAGCTGAAACAACTGCCAATGTCCTACAGGATGCTACCCGTAAGGAAAGGCTCCTAGAAGACTCCAAGGGAGTAAAAGAGCTGATGAAACAATGGCAAGTAAGTCAGGCATTTCCGCTTTAGCACTCTTGTGGATCCAATTGAACAATTCTCAGCATTTGTACTTGTAACTGACAAGCCAGGGACAAAACAAAGAT
+
AAAABFFFD@FDGGGGGGGGGGGGHHHHHHHHHHHHHHHHHHHHHHHHHHHHHHHHHHHHHHHHHHHHHHHHHHHHHHHHHHHHHGHHHHHHHHGGGGHHHHFGGHHHGHHHHHHHHHHHHGHGGFGGHHHHHGHHHHGHHHHHHHHHHHHHHGHHHHHHHHHHHHHHHHGGGGGHHHHHHHHHHHHGHHHHHHHHHGGGHHHHHHHHHHHHHHHHHHHGHGFGHHHGHHHHHGFGGGGGGGGGGGGGGGF
@M05620:45:000000000-G6HP7:1:1101:23436:13091 1:N:0:108
AGATTACTGCAACAGTTCCCCCTGGACCTGGAAAAGTTTCTTGCCTGGCTTACAGAAGCTGAAACAACTGCCAATGTCCTACAGGATGCTACCCGTAAGGAAAGGCTCCTAGAAGACTCCAAGGGAGTAAAAGAGCTGATGAAACAATGGCAAGTAAGTCAGGCATTTCCGCTTTAGCACTCTTGTGGATCCAATTGAACAATTCTCAGCATTTGTACTTGTAACTGACAAGCCAGGGACAAAACAAAGAT
+
BBAAAFFFDDFDGGFEGGGGFGGGHHHHHGHHHHHHHHHHGGHGHHHHGHHHHHGHFGFGGFBGHFHHHHHHHGHGHHHHHHHHHEGHHGHHHHGG@EGHHHFHHHGHGHHHHFGFFGHGCCGFGAEEHHHHHGHHHGBHHGGFHHHGHFHGFGHHDHHHHHGHHHHHFHDEGGGG1GHGHGFFGGFGEGHFHHHHHGEBFGHHGHH0DGBGCGFHGHHGFGHHHHF0GHHCGGGGGD?AE.FGGGEFFFB
@M05620:45:000000000-G6HP7:1:1101:3183:13121 1:N:0:108
CATCCTGACCCTGAAGTACCCCATTGAGCATGGCATCGTCACCAACTGGGACGACATGGAGAAGATCTGGCACCACACCTTCTACAACGAGCTGCGCGTGGCCCCGGAGGAGCACCCAGTGCTGCTGACCGAGGCCCCCCTGAACCCCAAGGCCAACAGAGAGAAGATGACTCAGGTGAGGCTCGGCCGACGCCCGTGCTCCTCCCGTCCTTTCCCCAGTCATTTTCTGCCCGGCTTGATTTCTGACATTA
+
CCCDDFFFFFFFGGGGGGGGGGGHHHHHHHHHHHHHHGHHHGHHHGHHHGHHGGGGGHHHHHGHHHHHHHHHHGHHHGGHHHHHHHHHGGGGGHHGGGGGGGHHGGGGGGGGHGHHGGHGHHHHHHHHHHGGGGGGGGGGGGHHHHGGGGHGHHGGGGGGGGGGGGGGGGGGGGGGGGGGGGGGFFFFFFFFFFFFDFDFFFFFFFFEFFFFFHFFFFFFFFFFFFFFFFFFFFFFFFFFFFFFFFFFFF0
@M05620:45:000000000-G6HP7:1:1101:23509:13123 1:N:0:108
CATCCTGACCCTGAAGTACCCCATTGAGCATGGCATCGTCACCAACTGGGACGACATGGAGAAGATCTGGCACCACACCTTCTACAACGAGCTGCGCGTGGCCCCGGAGGAGCACCCAGTGCTGCTGACCGAGGCCCCCCTGAACCCCAAGGCCAACAGAGAGAAGATGACTCAGGTGAGGCTCGGCCGACGCCCGTGCTCCTCCCGTCCTTTCCCCAGTCATTTTCTGCCCGGCTTGATTTCTGACATTA
+
CCCCCFFFFFFFGGGGGGGGGGGHHHHGHHHHHHHHHGHHHGHHHGHHHHHHGGGGGHHHHHHHHHHHHHHHHGHHHGGHHHHHHHHHGGGGGHHGGGGGGGHHGCGGGGGGHHHHGGHHHHHHHHHHHHGGGGGGGGGGGGHHHHGGGGHGHHGGGGGGGGGGGGGGGGGGGGGGGGGGGGGGFFFFFFFFFFFFFFFFFFFFFFFFFFFFFFFFFFFFFFFFFFFFFFFFFFFFFAAFFFFFF9BBBF0
@M05620:45:000000000-G6HP7:1:1101:23491:13131 1:N:0:108
CATCCTGACCCTGAAGTACCCCATTGAGCATGGCATCGTCACCAACTGGGACGACATGGCGAAGATCTGGCACCACACCTTCTACAACGAGCTGCGCGTGGCCCCGGAGGAGCACCCAGTGCTGCTGACCGAGGCCCCCCTGAACCCCAAGGCCAACAGAGAGAAGATGACTCAGGTGAGGCTCGGCCGACGCCCGTGCTCCTCCCGTCCTTTCCCCAGTCATTTTCTGCCCGGCTTGATTTCTGACATTA
+
AAAAAFFFFFFFGGGGGGGGGG1F111B1AF100AAFAG0F0A1/AB00BGC/EFG/G00AAE//FG21F10BF0GHGA01BB@G1B1/F/>>>1>E/E<//G/<C<CC@E?GHHHGGHGHHHHGGHHHHGCGGGGGGGGGGHHHHGGGGGGGGGGGGGGGGGGGGGFGFGGFGGGGFFFFFFF@@FF?@@@@@@@@BFFFFFFFFFFFFBFFFFFFFFFFFFFFFFFFFFFF?@@@@FFEBFF9/BFFF/
@M05620:45:000000000-G6HP7:1:1101:23499:13149 1:N:0:108
CATCCTGACCCTGAAGTACCCCATTGAGCATGGCATCGTCACCAACTGGGACGACATGGAGAAGATCTGGCACCACCCCTTCTCCCACGAGCTGCGCGTGGCCCCAGAGGAGCACCCAGTGCTGCTGACCGAGGCCCCCCTGAACCCCAAGGCCAACAGAGAGAAGATGACTCAGGTGAGGCTCGGCCGACGCCCGTGCTCCTCCCGTCCTTTCCCCAGTCATTTTCTGCCCGGCTTGATTTCTGACATTA
+
AAABBFDFFCFFGFGDFFGGGGEGF554G4FBGAB3F2FG2FEB2AFGHGHH?0A0ABB3F31335BEG5GHFF1F1>E?GHF3@3B1//>EEGFE/E>/EE0/@/?FHEGDGCFFDGHHGFHHFH1?GG@>>@DGGDCCGEBCHEGG.A.EFHHHGGFBB/EFBFGGBBFFFFEFGFFFGG?FGBEDB<B?B?B-;..E/BFF9E.A?DFF9FB9FFD/9/FBFFF/;BFFDB@BB-.;BFEBBFFFFF/
@M05620:45:000000000-G6HP7:1:1101:7873:13151 1:N:0:108
CATCCTGACCCTGAAGTACCCCATTGAGCATGGCATCGTCACCAACTGGGACGACATGGAGAAGATCTGGCACCACACCTTCTACAACGAGCTGCGCGTGGCCCCGGAGGAGCACCCAGTGCTGCTGACCGAGGCCCCCCTGAACCCCAAGGCCAACAGAGAGAAGATGACTCAGGTGAGGCTCGGCCGACGCCCGTGCTCCTCCCGTCCTTTCCCCAGTCATTTTCTGCCCGGCTTGATTTCTGACATTA
+
BBBBBFFFFFFFGGFEGGGGFGGHHHHHHHHHHHHHHGHHGGHGHGHHFHHHGGGGGGHBHFHHHHHHHGHGHGHHHDGHHHHHHHHHGGGGGGHGGGGGCFHHEGGGGGGGHHHHGGHHHHHHHHHGHHCFGGGGGGGGGGFHHHGGDGHFFHGGEGGEGFDGGGFGGFGGGGFGF/FGFGGGFFFFFFFFFFFFDFDFBFFFFFDEFDFF/9BBF.AFFFF;FFFFFFFFD-DF--.BBFFFBBFFFB9
@M05620:45:000000000-G6HP7:1:1101:24819:13160 1:N:0:108
ATCTCTATCTCCTAAAAAAGGAAGAAAGGGGAGGGAAGATCGGAAGAGCACACGTCTGAACTCCAGTCACCGGCTATGATCTCGTATGCCGTCTTCTGCTTGAAAAAAAAAAACAACACTAATAATACTTAACTAAGTGGATTTAACATACTCACACCAACTAAACACTTATTTTAACCCAACAAATCACTCGTTCCATCGTACTATCTACCCGAACAGTAAACTACTAGAATCAAAGCCCATGTCCCGCT
+
CCCCCFFFFFFFGGGGGGGGGGHHBGHHHGGGGFGFHGHGHHGGGGHHGFHHHGHHHGGHHHHHHHHHGHHGGGGGHHGHHHFHFEHHHGGFGHGGHHHHHHAGHHHGGGGD@<?<///101111111111111111111<0000000000000<0/.:..//00/;.000000000;09......000/00..../;00..::.9B/9///..----////9//://///////////...//////-;-
@M05620:45:000000000-G6HP7:1:1101:7868:13173 1:N:0:108
CATCCTGACCCTGAAGTACCCCATTGAGCATGGCATCGTCACCAACTGGGACGACATGGAGAAGATCTGGCACCACACCTTCTACAACGAGCTGCGCGTGGCCCCGGAGGAGCACCCAGTGCTGCTGACCGAGGCCCCCCTGAACCCCAAGGCCAACAGAGAGAAGATGACTCAGGTGAGGCTCGGCCGACGCCCGTGCTCCTCCCGTCCTTTCCCCAGTCATTTTCTGCCCGGCTTGATTTCTGACATTA
+
DDDDDFFFFFFFGGGGGGGGGGGHHHHHHHHHHHHHHGHHHGHHHGHHHHHHGGGGGHHHHHHHHHHHHHHHHGHHHGGHHHHHHHHHGGGGGHHGGGGGGGHHGGGGGGGGHHHHGGHHHHHHHHHHHHGGGGGGGGGGGGHHHHGGGGHGHHGGGGGGGGGGGGGGGGGGGGGGHGGGGGGGFFFFFFFFFFFFFFFEFFFFFFDADFFFFFFFFFFFFFFFFFFFFEFFFFFFFFFFFFFFBFFEFF0
@M05620:45:000000000-G6HP7:1:1101:19177:13174 1:N:0:108
TACCTGTACTGGGGAAGAGTGTAGCAATCGCCATTCCTACCCTAAAGATCGGAAGAGCACACGTCTGAACTCCAGTCACCGGCTATGATCTCGTATGCCGTCTTCTGCTTGAAAAAAAAAAAAAAAAGCAGGCTTTCTTTGTTTTAGCTACTAGAAACTTGTACGAATAATATTTTAAATTAGTCCTGCTGAGGCATTCATGAGGTTGTAGCCGTGTTGCTTCGTCGCACAGACTCGCTACTCTCATGCCA
+
@AAAAFFBFFFCAEGEEGGAFBAFHHHHHCFGCFFGHDGGFHFHHHHGHHHGGGEHHGFFHHGCGHFHHHGHHFH@@FGHGGGCEHHFEGGFGFEHHFGGEG0FDGBGBEG0FBGAEE?@/<>/>--.01/<..//=00D0=///0/;0000;0000/0000;0;....000;0;00000000;0000/:C0;..90;0;0;BB//9--9/;B?-----//9/-:;---9-;/9/9:-AB@/:;F/;/://
@M05620:45:000000000-G6HP7:1:1101:12517:13209 1:N:0:108
CATCCTGACCCTGAAGTACCCCCGGCTTGATTTCTGACATTAGATCGGAAGAGCACACGTCTGAACTCCAGTCACCGGCTATGATATCGTATGCCGTCTTCTGCTTGAAAAAAAAAAAATGCTTCTGACCGAGGCCCCCCTGAACCCCAAGGCCAACAGAGAGAAGATGACTCAGGTGAGGCTCGGCCGACGCCCGTGCTCCTCCCGTCCTTTCCCTCGTCATTTTCTTCCCGGCTTGATTTCTGACCTTC
+
BABBBFFFFFFFGGGGGGGGGGGEGGEEFHHHHHHHHGGFGDGHGHHG?EEGHHHHHHGGHFEHGHHFGFHGHHHHGEEGGFDG44@FFBFBGFHGFCHFDG4FGBGGFFHHEGC/<</01111?11?GF-----<.A@@-.:CFE:AD?EE?.CEGGGBCB?.BFF;F0;0;;09;9FF.AEF@-.;=C=BFCFF-9..9;;B/A;9;A9;BFFF/.9.9.9////99/;9.-;-;99/9///9/9/9B/
@M05620:45:000000000-G6HP7:1:1101:12512:13228 1:N:0:108
CATCCTGACCCTGAAGTACCCCCGGCTTGATTTCTGACATTAGATCGGAAGAGCACACGTCTGAACTCCAGTCACCGGCTATGATCTCGTATGCCGTCTTCTGCTTGAAAAAAAAAAAAAAAAAAAATAATCATGAGTAAACTGTAAGGGAAATGGAGTGATATACGGAGTAAGAAGACAAGAGATAAATGCTATATCTCTAATATTAATTGAAGAAGGATTGAGCAAGAGGATGGCTGCGGTGACGTCGA
+
CCCCCFFFFFFFGGGGGGGGGGGGGGGGGHHHHHHHHHHHHHHHHHHGGGGHHHHHHHGHHHGHHHHHHHHHHHHHGGGGGHHGGGHHHGGHHHHGGGHGHHHFHHHHHHHHGGGGF<</>-<<---.00000000000000000000/....00009/.000000...../0:;//////././///////////////;////9////////////../;/9///://...//.//..--.-./;..--
@M05620:45:000000000-G6HP7:1:1101:17745:13235 1:N:0:108
CATCCTGACCCTGAAGTACCCCCGGCTTGATTTCTGACATTAGATCGGAAGAGCACACGTCTGAACTCCAGTCACCGGCTATGATCTCGTATGCCGTCTTCTGCTTGAAAAAAAAAAAAAAAAAAAAAAAAATATAAAATAAATGTCTTGATCATAATAAGAAAATAAGACACCTGAATACTCAAACTGAAGTAACTATCATGCGACACTGTTATCGATGCCAGGACCCAAACGAGTAATTAAGTTGACCT
+
DCDDDFFFFFFFGGGGGGGGGGGGGGGGGHHHHHHHHHHHHHHHHHHGGGGHHHHHHHGHHHGHHHHHHHHHHHHHGGGGGHHHGHHHHGGHHHHGGGHGHHHHHHHGHHHHGGGGC<<>><-<-<-<-<-B.0000<0000000<00000000000<<0000//000000//.///00000000000000<000000000000..---00<<000...0.000..<...........000000<000000
@M05620:45:000000000-G6HP7:1:1101:6401:13266 1:N:0:108
ATCTCTATCTCCTAAAAAAGGAAGAAAGGGGAGGGAAGATCGGAAGAGCACACGTCTGAACTCCAGTCACCGGCTATGATCTCGTATGCCGTCTTCTGCTTGAAAAAAAAAAAACCACATATCATCATATATTATATTGCCTTGTTGAGCCACACCGTATGATCCCATTAATAATGCGTAACTCTTTAACTCAATCAAGCACCTTTGTATCCACTTTCCCTTTGTGCATTCTCGAGATCTACTCTCAATAT
+
CCCCCFFFFFFFGGGGGGGGGGHHGHHHHGGFGGGGHGHHHHGGGGHHHGHHHGHHHGGHHHHHHHHHHHHGGGGGHHGHHHHHFFHHHHGFGHGGHHGHHHHFHHHGGGGG>>/?/?.11=<11111111=11<11<1=000<00<<00<//.;.;.:C/0:00/000000000009...:90;0;000000000;000//;:000:0B00000;0;0000000/0000000.:...00090:0000000
@M05620:45:000000000-G6HP7:1:1101:20742:13311 1:N:0:108
CATCCTGACCCTGAAGTACCCCATTGAGCATGGCATCGTCACCAACTGGGACGACATGGAGAAGATCTGGCACCACACCTTCTACAACGAGCTGCGCGTGGCCCCGGAGGAGCACCCAGTGCTGCTGACCGAGGCCCCCCTGAACCCCAAGGCCAACAGAGAGAAGATGACTCAGGTGAGGCTCGGCCGACGCCCGTGCTCCTCCCGTCCTTTCCCCAGTCATTTTCTGCCCGGCTTGATTTCTGACATTA
+
DDDDDFFFFFFFGGGGGGGGGGGHHHHHHHHHHHHHHGHHHGHHHGHHHHHHGGGGGHHHHHHHHHHHHHHHHGHHHGGHHHHHHHHHGGGGGHHGGGGGGGHHGGGGGGGGHHHHGGHHHHHHHHHHHHGGGGGGGGGGGGHHHHGGGGHGHHGGGGGGGGGGGGGGGGGGGGGGHGGGGGGGFFFFF-@FFFFFFFFFFFFFFFFFFFFFFFFFFFFFFFFFFFHFFFFFFCFFFFFFFFFFFBFFFF0
@M05620:45:000000000-G6HP7:1:1101:5753:13313 1:N:0:108
TACCTGTACTGGGGAAGCATCGCCATTCCTACCCTAAAGATCGGAAGAGCACACGTCTGAACTCCAGTCACCGGCTATGATCTCGTATGCCGTCTTCTGCTTGAAAAAAAAAAAAAAAAATGAAAGATTATCACAAAATGACTCTTAGTTACTTTTGTATTCTGGACAATTATTACCATTAAAATTATCTAACGGAACCATTCGGGTCATGGGAATTGTGATGCAAAGTTCTATGAAATCCGTACCAGCGA
+
CCCDDFFFFFFFGGGGGGGGGGGGFGHHHHHHHHHHGHHHHHHGGGGHHHHHHHGHHHGHHHHHHHHHHHHHGGGGGHHHGFHH1FGHHHHGGGHGHHHHHHHFHHHHGGGGF/>///->01<110/000000000..0000000000;0:000000:000;0000.0.00000000000:000000000000.9..-.:0:00...-.000./0:0:00000000;;0:00:0;000000.....00.--
@M05620:45:000000000-G6HP7:1:1101:4390:13324 1:N:0:108
CATCCTGACCCTGAAGTACCCCATTGAGCATGGCATCGTCACCAACTGGGACGACATGGAGAAGATCTGGCACCACACCTTCTACAACGAGCTGCGCGTGGCCCCGGAGGAGCACCCAGTGCTGCTGACCGAGGCCCCCCTGAACCCCAAGGCCAACAGAGAGAAGATGACTCAGGTGAGGCTCGGCCGACGCCCGTGCTCCTCCCGTCCTTTCCCCAGTCATTTTCTGCCCGGCTTGATTTCTGACATTA
+
DDDDDFFFFFFFGGGGGGGGGGGHHHHHHHHHHHHHHGHHHGHHHGHHHHHHGGGGGHHHHHHHHHHHHHHHHGHHHGGHHHHHHHHHGGGGGHHGGGGGGGHHGGGGGGGGHHHHGGHHHHHHHHHHHHGGGGGGGGGGGGHHHHGGFEHGHHGGGGGGGGGGGGGGGGGGGGGGGGGGGGGGFFFFFFFFFFFFCFFFFFFFFFFEFFFFFFFFFFFFFFFFFFHFFFFFFFFFFFFFFFFBF0FFFF0
@M05620:45:000000000-G6HP7:1:1101:19423:13348 1:N:0:108
CATCCTGACCCTGAAGTACCCCATTGAGCATGGCATCGTCACCAACTGGGACGACATGGAGAAGATCTGGCACCACACCTTCTACAACGAGCTGCGCGTGGCCCCGGAGGAGCACCCAGTGCTGCTGACCGAGGCCCCCCTGAACCCCAAGGCCAACAGAGAGAAGATGACTCAGGTGAGGCTCGGCCGACGCCCGTGCTCCTCCCGTCCTTTCCCCAGTCATTTTCTGCCCGGCTTGATTTCTGACATTT
+
BBBBBFFFFFFFGGGGGGGGGGGHHHHHHHHHHHHHHGHHHGHHHGHGHHHHGGGGGHGGHHHHHHHHFHHHHGHHHGGHHHHHHHHHGFGGGGHGGGGGFGHHGGGGGGGGHHHHGGHGHHFHHHHHHHGGGGGGGGGGGGHHFHGGA:GGHHGGGGGEFFCAFFGGGGGGGGGGGGGGEFFGFFFFFFFFFFFA@ADEFFFFFFBADDDFFFFBFF?FFFFFFFFFFFFF?=CFAAFFFFFFBFFFFF/
@M05620:45:000000000-G6HP7:1:1101:13441:13365 1:N:0:108
TACCTGTACTGGGGAAGCGTGTAGCAATCGCCATTCCTACCCTAAAGATCGGAAGAGCACACGTCTGAACTCCAGTCACCGGCTATGATCTCGTATGCCGTCTTCTGCTTGAAAAAAAAAAAAAAAAAAAAAGAAAAAAGAAAATCGTTGGAGTGGTTTATGAGCAAAGAAAAATGTTTATATTGCATACTGTATCAAAGATGATGGAACAGGAGGTGGGTGACTAGAGTTGATGTATACAGTGGTTGTAT
+
CCCCCFFFFFFFGGGGGGGGGGHHHHHHHGGGGGHHHHHHHHHHHHHGGHHGGGGHHHHHGHGHHHGHHHHHHHHHHHHHGGGGGHHHHFHHHGGHHHHGGGHGHHHGHHHHHGHHGGGGG@>>-><<<---...;/.9.;.//;0.../:0/0..0..000;000/://.9/9.0900;00000000000:0B000000/00;000/00//.......-;.;0;0009000000000000000;9;..00
@M05620:45:000000000-G6HP7:1:1101:28335:13403 1:N:0:108
TACCTGTACTGGGGAAGCGTGTAGCAATCGCCATTCCTACCCTAAAGATCGGAAGAGCACACGTCTGAACTCCAGTCACCGGCTATGATCTCGTATGCCGTCTTCTGCTTGAAAAAAAAAACATCTAACCTAACTCCCCCAGAACCCCAAAGCAACCTGAGATCAGACAACTCCTCTAATCACCCGACTCTCCCCATTCATGCAACTACCGTACCCCATACTATTACGGCCCTACTTATCATCTGCCTTAT
+
BBBBCFFFFFFFGGGGGGGEEEHHHHHHHGGGGBDFGHHHHHFHFBGHHHEEGGGEGFFFFHFFCGFFHHHHHGHGHHHHGFFGFHFHHEHGHGGHHHHGEGHFHHHHHHHHHHHFEGFCCC<2<2<<1?1110111//.-.<<<<.C...<<//<././/00000:///./000/00:000//.----900/;.//000000000//;9:;.;A/:.//9/////9..9-:./:/;//////9:///;//
@M05620:45:000000000-G6HP7:1:1101:27102:13435 1:N:0:108
CATCCTGACCCTGAAGTACCCCATTGAGCATGGCATCGTCACCAACTGGGACGACATGGAGAAGATCTGGCACCACACCTTCTACAACGAGCTGCGCGTGGCCCCGGAGGAGCACCCAGTGCTGCTGACCGAGGCCCCCCTGAACCCCAAGGCCAACAGAGAGAAGATGACTCAGGTGAGGCTCGGCCGACGCCCGTGCTCCTCCCGTCCTTTCCCCAGTCATTTTCTGCCCGGCTTGATTTCTGACATTA
+
DDDDDFFFFFFFGGGGGGGGGGGHHHHHHHHHHHHHHGHHHGHHHGHHHGHHGGGGGHHHHHHHHHHHHHHHHGHHHGGHHHHHHHHHGGGGGHHGGGGGGGHHGGGGGGGGHHHHGGHHHHHHHHGHHHGGGGGGGGGGGGHHHHGGGGHGHHGGGGGGGGGGGGGGGGGGGGGGGGGGGGGGFFFFFBFFFFFFDFFFFFFFFFFEDFFFFFFFFFFFF0FFFFFFFFFFFFAFCB<FFFFF0<FBFF0
@M05620:45:000000000-G6HP7:1:1101:15667:13477 1:N:0:108
CATCCTGACCCTGAAGTACCCGGCTTGATTTCTGACATTAGATCGGAAGAGCACACGTCTGAACTCCAGTCACCGGCTATGATCTCGTATGCCGTCTTCTGCTTGAAAAAAAAAAAACAACGAATCACATGTATTATATCACTTTATGTTATAAATAAATACATCACAACTCATATAAGCAACAAAATACTTAGTTTAAATGGATTTCGAGTAAAAGGACTTGCGCTGATATATATATCAATTATCTGACG
+
CCCCCFFFFFFFGGGGGGGGGGGGGGGHHHHHHHHHHHHHHHHHHGG2FHHHHHHHGHHHGHHHHHHHHHHHHHGGGGGHHGGGHHHGGHHHHGGGHGHHHHHHFHHHBHG/BCG<////?/=//?11111<1>1=11111=111111100=000000000000=000<.0;0:;0:0000/:....000000000000;;0000000/./0.0000././;00----.:00000:;00:;000000000.
@M05620:45:000000000-G6HP7:1:1101:18864:13517 1:N:0:108
TACCTGTACTGGGGAAGCGTGTAGCAATCGCCATTCCTACCCTAAAGATCGGAAGAGCACACGTCTGAACTCCAGTCACCGGCTATGATCTCGTATGCCGTCTTCTGCTTGAAAAAAAAAAAAAAAAACCACACAAATGAACCTGTGATACCTTGCTTCGATATCAAGACACGTACCTCACAGATATTCGGTGCACATTACCAATAAGTCTGAAAATAAACACGCATCGTTCAACTATCCCCGCACCCACA
+
CCCCCFFFFFFFGGGGGGGEGGHHHHHHHGGGGGHHHHHHHHHGHHHHHHHGGGGHHHFHGHGHHHGHGHHHHHHHHHHHGGGGGHHGHGHHHFGHHHHGFGHGHHHHHHHHHHHHGGGGG</>----....<....0000:./.000000000;0000-.0.-09;09///..:..000.00009000/:.:-00000000000000000000000000:0.9-9.-....0000000/0.-----....
@M05620:45:000000000-G6HP7:1:1101:20808:13521 1:N:0:108
AGATTACTGCAACAGTTCCCCCTGGACCTGGAAAAGTTTCTTGCCTGGCTTACAGAAGCTGAAACAACTGCCAATGTCCTACAGGATGCTACCCGTAAGGAAAGGCTCCTAGAAGACTCCAAGGGAGTAAAAGAGCTGATGAAACAATGGCAAGTAAGTCAGGCATTTCCGCTTTAGCACTCTTGTGGATCCAATTGAACAATTCTCAGCATTTGTACTTGTAACTGACAAGCCAGGGACAAAACAAAGAT
+
BBBBBFFFFFFFGGGGGGGGGGGGCHHHHHHHHHHHGHHHHHHHHHHHHHHHHHHHHHHHHHHHHHHHHHHHHHHHHHHHHHHHHHHHHHHHHHGEEFHHHHHGHHHHGHHHHHHHHHHHHHHGFHGGHHHHHGHHHHGHHHHGHHHHHHHHHGHHHHHHHHHHHHHHHHGGGGGHGHHHHHHHHHHGHHHHGHHHHHHFFGHHHHHHHHHHHHHHHFHHHHHGHHHFGHHHHGFGGGGGGGGGGGGGFGF
@M05620:45:000000000-G6HP7:1:1101:5596:13586 1:N:0:108
CATCCTGACCCTGAAGTACCCGGCTTGATTTCTGACATTAGATCGGAAGAGCACACGTCTGAACTCCAGTCACCGGCTATGATCTCGTATGCCGTCTTCTGCTTGAAAAAAAAAAAACCAAATAATTCCCCCCTTCCCATCTTCCCCCCCCATTCCCCCCCTCCCTCTCTCCTCCCTCCTTTCCCCCCTCACCCCCATCACCCACCTGCCTTCTCCCCTCCCTCCTCTCCCCTTCTACTTTCCCCCCCTCC
+
CCCCCFFFFFFFGGGGGGGGGGGGGGGHHHHGHHHHHHHHHHHHHGGGGHHHHHHHGHHHGGHHHHHHHHHHHHGGGGGHHHGHFHHFEFHHHGGCGGHGHHHHHGHHFHGFFDC<>/////111111110.--000<00<0000//<-;--/;000/.---.;.////:0/0//9/:9/00000/.--9..9.:--//00/...../..0;:0:0/;/.9.//;/:9///././000000000/.;@;..
@M05620:45:000000000-G6HP7:1:1101:10502:13638 1:N:0:108
CCCCCCAAAGGTGCCTGCTGGAGGGTGTTAAAGATCGGAAGAGCACACGTCTGAACTCCAGTCACCGGCTATGATCTCGTATGCCGTCTTCTGCTTGAAAAAAAAAAAACCAACCCCCCCTACTCACCCCCCCCCCCCCCACCCCCCCCCCCCCCCCCCCCCCCCTCTCCCCCCCCTCCCCCCCCCCCCCCTCCCCTTCCCCCCCCTCCCCCTCCCCCCCCCTTTCCCTCCCCCCTCTCCCCCCCCCCCCC
+
CCCCCCDBFFFBGGGGGGGGGGHGFBFEEHGHHHHHHGGGGHHHHHGHGHHHGHHHHGHHHHHFHHFGGGGHFH4F@GFFE?FHHE?EHEHGGHHHHFGGHHGGGG/<<////?<EDF-C-..0000<<--;--;;BD;9-.;DDCDF-@--;9CCFC-;-;-9C-9/;BF.D:---.9..:-;--@=--;-;AE?/.;99/9;@A-.9A..-;AEDA;-;@-.000:0;9A.;>9./:/9..---9--9;
@M05620:45:000000000-G6HP7:1:1101:14410:13660 1:N:0:108
CATCCTGACCCTGAAGTACCCCATTGAGCATGGCATCGTCACCAACTGGGACGACATGGAGAAGATCTGGCACCACACCTTCTACAACGAGCTGCGCGTGGCCCCGGAGGAGCACCCAGTGCTGCTGACCGAGGCCCCCCTGAACCCCAAGGCCAACAGAGAGAAGATGACTCAGGTGAGGCTCGGCCGACGCCCGTGCTCCTCCCGTCCTTTCCCCAGTCATTTTCTGCCCGGCTTGATTTCTGACATTA
+
CBBCCFFFFFFFGGGGGGGGGGGHHHHHHHHHHHHHHGHHHGHHHGHHHHHHGGGGGHHHHHHHHHHHHHHHHGHHHGGHHHHHHHHHGGGGGHHGGGGGGGHHGGGGGGGGHGHHGGHHHHHHHHHHHHGGGGGGGGGGGGHHHHGGGGHGHHGGGGGGGGGGGGGGFGGGFGGGFGGGGGGGFFFFFFFFFFFFCFFFFFFFFFFFFFDFFFFFFF?FFFFFFFFBFFFEDDFFC;AFFFFFFFFBBF0
@M05620:45:000000000-G6HP7:1:1101:17918:13714 1:N:0:108
CATCCTGACCCTGAAGTACCCCATTGAGCATGGCATCGTCACCAACTGGGACGACATGGAGAAGATCTGGCACCACACCTTCTACAACGAGCTGCGCGTGGCCCCGGAGGAGCACCCAGTGCTGCTGACCGAGGCCCCCCTGAACCCCAAGGCCAACAGAGAGAAGATGACTCAGGTGAGGCTCGGCCGACGCCCGTGCTCCTCCCGTCCTTTCCCCAGTCATTTTCTGCCCGGCTTGATTTCGACATTAG
+
CCCCCFFFFFFFGGGGGGGGGGGHGHHHHHHHHHHHHGHHHGHHHGHHHHHHGGGGGHHHHHHHHHHHHHHHHGHHHGGHHHHHHHHHGGGGGHHGGGGGGGHHGGGGGGGGHHHHGGGHHHHHHHHHHHGGGGGGGGGGGGHHHHGGGGHGHHGGGGGGGGGGGGGGGGGGGGGGGGGGGGGGFFFFFFFFFFFF>.AEFFFFFFFFFFFFFFFFFFFFFFFFFFFEFFFFBFFFFFFFFFFF?E..BB;
@M05620:45:000000000-G6HP7:1:1101:2602:13745 1:N:0:108
CATCCTGACCCTGAAGTACCCCATTGAGCATGGCATCGTCACCAACTGGGACGACATGGAGAAGATCTGGCACCACACCTTCTACAACGAGCTGCGCGTGGCCCCGGAGGAGCACCCAGTGCTGCTGACCGAGGCCCCCCTGAACCCCAAGGCCAACAGAGAGAAGATGACTCAGGTGAGGCTCGGCCGACGCCCGTGCTCCTCCCGTCCTTTCCCCAGTCATTTTCTGCCCGGCTTGATTTCTGACATTT
+
BBABADDDCF4CFGGGGGGGGGGHHHHFFFHGFFHHHGHHDEGHHEHHFHFHEGGGFHF3GHHGHFHFFHHHHGFGEGGHGHHFHHHH@CEGDEGEEEEGGGCFGECC<CGGEEGGGGE<<DHHHGHGHHGGGGGGDCGCGGHHHFGDDDEEEGEGEFGGGGG.CFFGFFFFB9BFGGGFGGGFBBEDB;B?;-@;@DF.BFFFFA.:;DAFFFBBFFDFFFFB9FFFFFFF.-;=BBFBFFFFFFFFFF/
@M05620:45:000000000-G6HP7:1:1101:2605:13762 1:N:0:108
CATCCTGACCCTGAAGTACCCCATTGAGCATGGCATCGTCACCAACTGGGACGACATGGAGAAGATCTGGCACCACACCTTCTACAACGAGCTGCGCGTGGCCCCGGAGGAGCACCCAGTGCTGCTGACCGAGGCCCCCCTGAACCCCAAGGCCAACAGAGAGAAGATGACTCAGGTGAGGCTCGGCCGACGCCCGTGCTCCTCCCGTCCTTTCCCCAGTCATTTTCTGCCCGGCTTGATTTCTGACATTA
+
CBCCCFFFFFFFGGGGGGGGGGGHHHHHHHHHHHHHHGHHHGHHHGHHGHHHGGGGGHHHHHHHGHHHHHHHHGHHHGGHHHHHHGHHGGGGGHHGGGGGGGHHGGGGGGGGHGHHGGHGHHHHHHHHHHGGGGGGGGGGGGHHHHGGGGHGHHGGGGGGGGGGGGGFGGGGGGGGGGGGGGGGFFFFFFFFFFFFDFFFFFFFFFFEFFFFFFFFFFFFFFFFHFFFFFFFFFFFFFAFFFFFFFFFFF0
@M05620:45:000000000-G6HP7:1:1101:16978:13792 1:N:0:108
CATCCTGACCCTGAAGTACCCCATTGAGCATGGCATCGTCACCAACTGGGACGACATGGAGAAGATCTGGCACCACACCTTCTACAACGAGCTGCGCGTGGCCCCGGAGGAGCACCCAGTGCTGCTGACCGAGGCCCCCCTGAACCCCAAGGCCAACAGAGAGAAGATGACTCAGGTGAGGCTCGGCCGACGCCCGTGCTCCTCCCGTCCTTTCCCCAGTCATTTTCTGCCCGGCTTGATTTCTGACATTT
+
AAABBFFFFFFFGGGFGGGGGGGHHHHHHHHHGHHHHGHHGGHHHGHHHHHHGGGGGHHGHHHHHHHHHHHHHGHHHGGHHHHHHHHHGGGGGHHGGGGGGGHHGGGGGGGGHHHHGGHHHHHGFHHHHHGGGGGGGGGGGGHHHHGGGGHGHHGFGFFFFFFGGGGGGGGGGGGGGGGGFFFGFFFFFFFFFFFC;.A.BBBFFFFFFFAFFFFFFFDFFFFFFFFFFFFF.BAFFFFFFFFFFFFBFB/
@M05620:45:000000000-G6HP7:1:1101:16961:13805 1:N:0:108
CATCCTGACCCTGAAGTACCCCATTGAGCATGGCATCGTCACCAACTGGGACGACATGGAGAAGATCTGGCACCACACCTTCTACAACGAGCTGCGCGTGGCCCCGGAGGAGCACCCAGTGCTGCTGACCGAGGCCCCCCTGAACCCCAAGGCCAACAGAGAGAAGATGACTCAGGTGAGGCTCGGCCGACGCCCGTGCTCCTCCCGTCCTTTCCCCAGTCATTTTCTGCCCGGCTTGATTTCTGACATTA
+
DDDDDFFFFFFFGGGGGGGGGGGHHHHHHHHHHHHHHGHHHGHHHGHHHHHHGGGGGHHFHHHHHHHHHHHHHGHHHGGHHHHHHHHHGGGGGHHGGGGGGGHHGGGGGGGGHHHHGGHHHHHHHHHHHHGGGGGGGGGGGGHHHHGGGGHGHHGGGGGGGGGGGGGGGGGGGGGGGGGGGGGGFFFFFFFFFFFFFFFFFFFFFFFFFFFFFFFFFFFFFFFFFFFFFFFFDFFFFF<FFFFFF0FEFF0
@M05620:45:000000000-G6HP7:1:1101:4215:13823 1:N:0:108
CCCCCCAAAGGTGCCTGCTGGAGGGTGTTAAAGATCGGAAGAGCACACGTCTGAACTCCAGTCACCGGCTATGATCTCGTATGCCGTCTTCTGCTTGAAAAAAAAAAAAAAAAAAAGTGATAAAAAAAAGAAGGAAGAAGGAATATATAAAAATAATATAACATCCAAGATAAGAGATGATAGAAAAGTAAGTAATGGTGTGACTACGAGTGGGGAATGGGAATGATGGATAGGTATGCGTTGCTGTGTCG
+
DDDDDCCDFFFFGGGGGGGGGGHG?BFEFHHHHHHHHGGGGHHHHHHHGHHHGHHHHHHHHHHHHHGGGGGHHHHDHHHGGHHHHGGGHGHHHHHHHHHHHHEGGGF>//<>>-A-.00;000000---.../../..//../0000000000.000;000:000/000.0000:0/0000:;000//:000:00000:0..0000/.......-../00:/0:00000/000/00:00.:.-.00:/00.
@M05620:45:000000000-G6HP7:1:1101:12924:13860 1:N:0:108
CATCCTGACCCTGAAGTACCCCATTGAGCATGGCATCGTCACCAACTGGGACGACATGGAGAAGATCTGGCACCACACCTTCTACAACGAGCTGCGCGTGGCCCCGGAGGAGCACCCAGTGCTGCTGACCGAGGCCCCCCTGAACCCCAAGGCCAACAGAGAGAAGATGACTCAGGTGAGGCTCGGCCGACGCCCGTGCTCCTCCCGTCCTTTCCCCAGTCATTTTCTGCCCGGCTTGATTTCTGACATTA
+
CCCCCFFFFFFFGGGGGGGGGGGHHHHHHHHHHHHHHGHHHGHHHGHHHHHHGGGGGHHHHHHHHHHHHHHHHGHHHGGHHHHHHHHHGGGGGHHGGGGGGGHHGGGGGGGGHHHHGGGHHHHHHHHHHHGGGGGGGGGGGGHHHHGGGGHGHHGGGGGGGGGGGGGGGGGGGGGGGGGGGGGGFFFFFFFFFFFF@FFFFFFFFFFFFFFFFFFFFFFFFFFFFFFFFFFFFAFFFFFFFFFFFFFFFF/
@M05620:45:000000000-G6HP7:1:1101:7398:13936 1:N:0:108
CATCCTGACCCTGAAGTACCCCATTGAGCATGGCATCGTCACCAACTGGGACGACATGGAGAAGATCTGGCACCACACCTTCTACAACGAGCTGCGCGTGGCCCCGGAGGAGCACCCAGTGCTGCTGACCGAGGCCCCCCTGAACCCCAAGGCCAACAGAGAGAAGATGACTCAGGTGAGGCTCGGCCGACGCCCGTGCTCCTCCCGTCCTTTCCCCAGTCATTTTCTGCCCGGCTTGATTTCTGACATTA
+
DCCDDFFFFFFFGGGGGGGGGGGHHHHHHHHHHHHHHGHHHGHHHGHHHHHHGGGGGHHHHHHHHHHHHHHHHGHHHGGHHHHHHHHHGGGGGHHGGGFGGGHHGGGGGGGGHHHHGGHHHHHHHHHHHHGGGGGGGGGGGGHHHHGGGGHGHHGGGGGGGGGGGGGGGGGGGGGGGGGGGGGGFFFFFFFFFFFFDFFFFFFFFFFFFFFFFFFFFFFFFFFFFFFEFFFFFFFFFFFFFFFFFFFFFF0
@M05620:45:000000000-G6HP7:1:1101:14211:13973 1:N:0:108
TACCTGTACTGGGGAAGCATTTGAATATCCCCCCATGGTGATGGGGACGGAGAACTGCTCCATAAACACAGGCAACGTGCCTAACTTTCCCGGGAAGATGAAGTCAAAGAGCGACCACAGCTCTCGGAGGTTATTTTGCATCGGTGAGCCAGACAGAATGATCCGATGAGGGGTGCGAAACTATTTGAGGAAAGGAAGCACCTTTTTATTAAATTTACCTTTTAGCAATCGCCATTCCTACCCTAAAGATC
+
CCCCCFFFFFFFGGGGGGGGGGHGFFHHHHHGGGGHHHFGGHHGHGGGGGGGGGHHHHHHHHHHHHHHHHHHGHHHGHHHHHHHHHHHHHHGGGGGGHHHFHHFHHHHHHHHGGGGGHHHHHHHHGGGGGCGHHHHHHHHHHGGGGGHFHHHHGHHHHHHGHHHHGGFHHHGGCEGGDFGGGGGGGGGEGFFFGGGGGGEFFFFFFFFFFFFFFFFFFFFFFFFFFFFFFFFFFFFFFFFFFFFFFFFFFF
@M05620:45:000000000-G6HP7:1:1101:3461:13986 1:N:0:108
CATCCTGACCCTGAAGTACCCCATTGAGCATGGCATCGTCACCAACTGGGACGACATGGAGAAGCTCTGGCACCACACCTTCTACAACGAGCTGCGCGTGGCCCCGGAGGAGCACCCAGTGCTGCTGACCGAGGCCCCCCTGAACCCCAAGGCCAACAGAGAGAAGATGACTCAGGTGAGGCTCGGCCGACGCCCGTGCTCCTCCCGTCCTTTCCCCAGTCATTTTCTGCCCGGCTTGATTTCTTACATTA
+
BBBBBFFFFFFFFGGGGGGGGGEGFD5GGFHHHGHHHGHGAEGG2BGGA2EGGGEGFH23FHHH3FFEF@GHHGHHHGFFHFHHHH3B/F1>EEEEECEE/<GHEGGCCDCGGHGHGGHFCHHHHGGHGHGGGGGGGGGGG.GHHHGG.EGGHGGGGGGGGEF?CF/0BFGGGGGGGFGGGGEFBBFFBBBBBBBB9.AFFFFFFF.9DD?FEFFFFFDBFFFFFFFFFFFF.BBBB=.BFFF///;;FF9
@M05620:45:000000000-G6HP7:1:1101:3459:14009 1:N:0:108
CATCCTGACCCTGAAGTACCCCATTGAGCATGGCATCGTCACCAACTGGGACGACATGGAGAAGATCTGGCACCACACCTTCTACAACGAGCTGCGCGTGGCCCCGGAGGAGCACCCAGTGCTGCTGACCGAGGCCCCCCTGAACCCCAAGGCCAACAGAGAGAAGATGACTCAGGTGAGGCTCGGCCGACGCCCGTGCTCCTCCCGTCCTTTCCCCAGTCATTTTCTGCCCGGCTTGATTTCTGACATTA
+
DCCDDFFFFFFFGGGGGGGGGGGHHHHHHHHHHHHHHGHHHGHHHGHHHHHHGGGGGHHHHHHHHHHHHHHHHGHHHGGHHHHHHHHHGGGGGHHGGGGGGGHHGGGGGGGGHGHHGGHHHHHHHHHHHHGGGGGGGGGGGGHHHHGGGGHGHHGGGGGGGGGGGGGGGGGGGGGGGGGGGGGGFFFFFFFFFFFFDFFFFFFFFFFFFFFFFHFFFFFFFFFFFHFFFFFFFFFFFFFFFFFFFFFFFF0
@M05620:45:000000000-G6HP7:1:1101:16357:14046 1:N:0:108
CATCCTGACCCTGAAGTACCCGGCTTGATTTCTGACATTAGATCGGAAGAGCACACGTCTGAACTCCAGTCACCGGCTATGATCTCGTATGCCGTCTTCTGCTTGAAAAAAAAAAAAAAAAAAAAAAATAAAGAGATAAAAAAATAAAAAACATAAAAAAAAAAATAAAAAGATACTAGAAGACAAACAGAACATGAAAAATATACATAGTGAAGATGAAACTAGGAAGTGAAAGCATAGATATCAGATAT
+
CBBCDFFFFFFFGGGGGFGGGGGGGGGHHHHHHHGHGHHHHFGHHGG2EFHHHHHHGHHHGHHHHHHHHHHHHHGGGGGHHHGFHHHGEGHHHGFGHGHHHHHHHHHGHHGGGGG>></<<-<<----.00000//0:000:-9.00000-.<000000-9----.00000..000<000000////..:/0//00000<.<0000<0B0000<0:000000000/00<000000/000000B000<0000
@M05620:45:000000000-G6HP7:1:1101:19853:14134 1:N:0:108
CATCCTGACCCTGAAGTACCCCATTGAGCATGGCATCGTCACCAACTGGGACGACATGGAGAAGATCTGGCACCACACCTTCTACAACGAGCTGCGCGTGGCCCCGGAGGAGCACCCAGTGCTGCTGACCGAGGCCCCCCTGAACCCCAAGGCCAACAGAGAGAAGATGACTCAGGTGAGGCTCGGCCGACGCCCGTGCTCCTCCCGTCCTTTCCCCAGTCATTTTCTGCCCGGCTTGATTTCTGACATTA
+
DDDDDFFFFFFFGGGGGGGGGGGHHHHHHHHHHHHHHGHHHGHHHGHHHHHHGGGGGHHHHHHHHHHHHHHHHGHHHGGHHHHHHHHHGGGGGHHGGGGGGGHHGGGGGGGGHHHHGGHHHHHHHHHHHHGGGGGGGGGGGGHHHHGGGGHGHHGGGGGGGGGGGGGGGGGGGGGGHGGGGGGGFFFFFFFFFFFFFFFFFFFFFFFEFFFFFFFFFFFFFFHFFFFFFFFFFFFFFFFFFFFFFFFFFF0
@M05620:45:000000000-G6HP7:1:1101:19856:14152 1:N:0:108
CATCCTGACCCTGAAGTACCCCATTGAGCATGGCATCGTCACCAACTGGGACGACATGGAGAAGATCTGGCACCACACCTTCTACAACGAGCTGCGCGTGGCCCCGGAGGAGCACCCAGTGCTGCTGACCGAGGCCCCCCTGAACCCCAAGGCCAACAGAGAGAAGATGACTCAGGTGAGGCTCGGCCGACGCCCGTGCTCCTCCCGTCCTTTCCCCAGTCATTTTCTGCCCGGCTTGATTTCTGACATTA
+
BBBBBFFFFFFFGGGFGGGGGGGHHHHHHHHHHHHHHGHHHGHHAEHHFHHHGGGGGHHHHGHHHHHHHHHGHGHHHGGHHHHHHHHHGCFGGHHGGGEGGGHHGGGGGGGGHHHHGFHHHHHHHHHHHHGDGGGGGGGGGGGHHHGGGDHGHHEGGGGGGGGGGGGGGFGGGGGGGGFGGGGGFFFFFFFFFFFA9;DEFFFFFFDADDDFFFFFFFDBFFFFFFFFFF/AD>CFCF.BFFFFFFFFFF/
@M05620:45:000000000-G6HP7:1:1101:15647:14165 1:N:0:108
CATCCTGACCCTGAAGTACCCCATTGAGCATGGCATCGTCACCAACTGGGACGACATGGAGAAGATCTGGCACCACACCTTCTACAACGAGCTGCGCGTGGCCCCGGAGGAGCACCCAGTGCTGCTGACCGAGGCCCCCCTGAACCCCAAGGCCAACAGAGAGAAGATGACTCAGGTGAGGCTCGGCCGACGCCCGTGCTCCTCCCGTCCTTTCCCCAGTCATTTTCTGCCCGGCTTGATTTCTGACATTA
+
CDCCDFFFFFFFGGGGGGGGGGGHHHHHHHHHHHHHHGHHHGHHHGHHHHHHGGGGGHHHHHHHHHHHHHHHHGHHHGGHHHHHHHHHGGGGGHGGGGGGGGHHGGGGGGGGHHHHGGHHHHHHHHHHHGGFGGGGGGGGGGFHHHGGGFHGHHGGGGGGGGGGGGGGGGGGGGGGGGGGGGGGFFFFFADFFFFFFDDFFFFFFFFFFFDFFFFFFFFFFFFFFFFFFFFFFFFFFD:FFFFFF<F0BB0
@M05620:45:000000000-G6HP7:1:1101:21301:14173 1:N:0:108
AGATTACTGCAACAGTTCCCCCTGGACCTGGAAAAGTTTCTTGCCTGGCTTACAGAAGCTGAAACAACTGCCAATGTCCTACAGGATGCTACCCGTAAGGAAAGGCTCCTAGAAGACTCCAAGGGAGTAAAAGAGCTGATGAAACAATGGCAAGTAAGTCAGGCATTTCCGCTTTAGCACTCTTGTGGATCCAATTGAACAATTCTCAGCATTTGTACTTGTAACTGACAAGCCAGGGACAAAACAAAGAT
+
BBBABFFFFFFFGGGGGGGGGGGGHHHHHHHHHHHHGHHHHHHHHHHHHHHHHHHHHHHHHHHHHHHHHHHHHHHHHHHHHHHHHGFHHHHHHHGGGGHHHHHHHHHHGHHHHHHHHHHHHHHGGHGFHGHHHGHHHHGHHHGHHHHHHHHGHGHHHHHHHHHHHHHHHHGGGGGHHHHHHHHHHGHGHHHHHHHHHGHGFHHHHHHHHHHHHCHHHFFHHHHHHGHGHHHHHGFFGGGGGFFGFGGGGGF
@M05620:45:000000000-G6HP7:1:1101:21287:14184 1:N:0:108
AGATTACTGCAACAGTTCCCCCTGGACCTGGAAAAGTTTCTTGCCTGGCTTACAGAAGCTGAAACAACTGCCAATGTCCTACAGGATGCTACCCGTAAGGAAAGGCTCCTAGAAGACTCCAAGGGAGTAAAAGAGCTGATGAAACAATGGCAAGTAAGTCAGGCATTTCCGCTTTAGCACTCTTGTGGATCCAATTGAACAATTCTCAGCATTTGTACTTGTAACTGACAAGCCAGGGACAAAACAAAGAT
+
BBBBBFFFFFFFGGFGGGGGGGGGAGHHHGHHHHCGHHHHHHHHHHHHHHHGHHHGHGHHGFGHHFHHHHHHHHHHGHHHGHHHH?FHHHGHHHGFFFHHGHHHHHHHGHHGHHHHHHHHHGFGFGGGHHHHHGHHHHEHHFGHHGFHGHHHHGHHHHHHHEHHHHHHHHGGGGGHDHHHHHHHHGHGHHHHGHHGHHGHFGFHGHHHGHHHHGHHHFHHFHHGGGGCGHFFGGGGGDGGGFGFGGGGGGF
@M05620:45:000000000-G6HP7:1:1101:21311:14190 1:N:0:108
AGATTACTGCAACAGTTCCCCCTGGACCTGGAAAAGTTTCTTGCCTGGCTTACAGAAGCTGAAACAACTGCCAATGTCCTACAGGATGCTACCCGTAAGGAAAGGCTCCTAGAAGACTCCAAGGGAGTAAAAGAGCTGATGAAACAATGGCAAGTAAGTCAGGCATTTCCGCTTTAGCACTCTTGTGGATCCAATTGAACAATTCTCAGCATTTGTACTTGTAACTGACAAGCCAGGGACAAAACAAAGAT
+
BBBBBFFFFFFFGGGGGGGGGGGGHHHHHHHHHHHHHHHHHHHHHHHHHHHHHHHHHHHHHHHHHHHHHHHHHHHHHHHHHHHHHHHHHHHHHHGFEFHHHHHHHHHHGHHHHHHHHHHHHHHGGHGGHHHHHGHHHHGHHGHHHHHHHHHHHGHHHHHHHHHHHHHHHHGGGGGHHHHHHHHHHHHGHHHHHHHHHHGGGHHHHHHHHHGHHHHHHHHHHHHGHHHGHHGHHGFGGGGGGGFFGGGGGGF
@M05620:45:000000000-G6HP7:1:1101:13063:14202 1:N:0:108
CATCCTGACCCTGAAGTACCCGGCTTGATTTCTGACATTAGATCGGAAGAGCACACGTCTGAACTCCAGTCACCGGCTATGATCTCGTATGCCGTCTTCTGCTTGAAAAAAAAAAAAAAAAAAAGAAAAATTAATGAGAATGAGTTGTAGCTTTAAAGAAAACAAAGAGAAAAAAATCAGGATCAATAAATAAACTGAGCTCTTGCTAATGCGACACAAGGCTGTAAGTATTTAGACTTTGTGCAAAACGA
+
CBACCFFFFFFFGGGGGGGGGGGGGGGHHHHHHHHHHHHHHHHHHGGGGGHHHHHHGHHHGGGHHHHHHGHHHHG@>EEHHFF4FGHFEHHHHGEGHGHHHHHHHHHGHHGGGGG><<<---<-...//..0000000000000000:00000000900.///...////00/.--9000000/.00000000000000:00000:000000..---/....0..00000000000000000/0000/.-.
@M05620:45:000000000-G6HP7:1:1101:3265:14224 1:N:0:108
AGATTACTGCAACAGTTCCCCCTGGACCTGGAAAAGTTTCTTGCCTGGCTTACAGAAGCTGAAACAACTGCCAATGTCCTACAGGATGCTACCCGTAAGGAAAGGCTCCTAGAAGACTCCAAGGGAGTAAAAGAGCTGATGAAACAATGGCAAGTAAGTCAGGCATTTCCGCTTTAGCACTCTTGTGGATCCAATTGAACAATTCTCAGCATTTGTACTTGTAACTGACAAGCCAGGGACAAAACAAAGAT
+
CCBCCFFFFFFFGGGFGGGGGGFFHHHHHHHHFHHFGFHHHGHHHHHHHHHHHHHGHCGHFFDDGHHHHGHHGHHHGHHHFHHHGGHHHHHHHHGFEEHFHHGHHHHHFGHHH3GHHHHHHGHGGHGGHFHHHGHHHHGHHHHHHHHHHHHHHGHHHHHHHHHHHHHHHHFGGGGHGHHHHHHHHHHGHHHHGHHHHHGGFGHHHHHHGHHHCHHGHGHHGFHHHHHFHFGGHGFGGDEGGGB9FGGGGG;
@M05620:45:000000000-G6HP7:1:1101:2643:14234 1:N:0:108
CATCCTGACCCTGAAGTACCCGGCTTGATTTCTGACATTATATCGGACGAGCACACGTCTGAACTCCAGTCACCGGCTATGATCTCGTATGCCGTCTTCTGCTTGAAACAACAAAAAAGCGTGGCGGTAGGGGGTGCAGTGGGGGGTTGAGGTGTGAGGAGAGACGTTGAGTTGGGTGAGGGTTGTTGGTAGCAAGGTGGTGGATGGTGTTGGGTTTGGAGTGGTTGCGACAGGATGGGGGGTGTCAGTAT
+
AAAAAF1DFFFFBC11FGGGGA0AEGCFFHHHH2FDBGHG2DGH////AA/AEEHH/BBGADDBFGHGGFGHHGEEEGGHEHHEHG0F/GCGH@?EHGFHBHHH101B10//?/FB///0/////<//?/..<---.000</.-----9/;-/-/-/;-/----9--99-9////;9A---;--9;9---/;///--;/-----//-//----9-----;99--;-;-----;--;/--------//////
@M05620:45:000000000-G6HP7:1:1101:3236:14242 1:N:0:108
AGATTACTGCAACAGTTCCCCCTGGACCTGGAAAAGTTTCTTGCCTGGCTTACAGAAGCTGAAACAACTGCCAATGTCCTACAGGATGCTACCCGTAAGGAAAGGCTCCTAGAAGACTCCAAGGGAGTAAAAGAGCTGATGAAACAATGGCAAGTAAGTCAGGCATTTCCGCTTTAGCACTCTTGTGGATCCAATTGAACAATTCTCAGCATTTGTACTTGTAACTGACAAGCCAGGGACAAAACAAAGAT
+
AAA3AFDD55BFFGABFAFGGCGFGFFFGHHFHHGHFHHHHHHGHHHHGHHGGHED3FFHHEGFGHHHHHFGCCGFFAFGFGHFFFGGFGF5GFEB/EFFEFCGHHHGAGHGHGHEBFGHCFGGGFGEGHGHHGGFHFBGGBDFGFFGGFBFFF@DDGFGHHHHEHHHGHDDGGGHFGHHHHHHHFGDGHHHFFGHHFFFFFFGFGGDGBGGHCCCGCGCHCCCCGHF;GFG.;FFED?.99/9.;EFFF0
@M05620:45:000000000-G6HP7:1:1101:3258:14243 1:N:0:108
AGATTACTGCAACAGTTCCCCCTGGACCTGGAAAAGTTTCTTGCCTGGCTTACAGAAGCTGAAACAACTGCCAATGTCCTACAGGATGCTACCCGTAAGGAAAGGCTCCTAGAAGACTCCAAGGGAGTAAAAGAGCTGATGAAACAATGGCAAGTAAGTCAGGCATTTCCGCTTTAGCACTCTTGTGGATCCAATTGAACAATTCTCAGCATTTGTACTTGTAACTGACAAGCCAGGGACAAAACAAAGAT
+
CCCCCFFFDFFFGGFFGGGGGGGGHHHHHHHGHHHHGHHHHHHHHHHHHHHHHHHHHHHHHHHHHHHHHHHHGHHHHHHHHHHHHHHHHHHHHHGGGGHHHGFHHHHHGHHHHHHGHHHHHGHGGHGGHHHHHGHHHHGHHHHHHHHHHGHHGGHHGHHHHHEGHHHHHHGGGGGHFHHHHHHHHGHGHHHHHGHHHGGGFGHHHHHFHHHHHGHHHFHHHFHHHHHHHHHHHGFGGGGGFGFGGGGGGGF
@M05620:45:000000000-G6HP7:1:1101:3278:14244 1:N:0:108
AGATTACTGCAACAGTTCCCCCTGGACCTGGAAAAGTTTCTTGCCTGGCTTACAGAAGCTGAAACAACTGCCAATGTCCTACAGGATGCTACCCGTAAGGAAAGGCTCCTAGAAGACTCCAAGGGAGTAAAAGAGCTGATGAAACAATGGCAAGTAAGTCAGGCATTTCCGCTTTAGCACTCTTGTTGATCCAATTGAACAATTCTCAGCATTTGTACTTGTAACTGACAAGCCAGGGACAAAACAAAGAT
+
??AAAFFFBFFFGFFBFGGGGGGGGHGFFA4FGHGFFHHGFF5FGBD2FCGCHFHFHHFH3BFGHHHHHHFHHGHHHFHGFHHCFFFHHHHHHHDGGAGBBCGFEGFHGHHBGGGFHHGHHGGFEHEGCGFH3FCGHHFHGFFHHHHHEBG2G/FBGHGHF22FAGHHHGDGGGGHFGHHHHGGFD1>FFGHGCDGD0<CD/GGHHHHDGGHFHFHE;GG;CGCHHHFHHCGCEFAE..EEFF.CEEFFF9
@M05620:45:000000000-G6HP7:1:1101:25728:14248 1:N:0:108
TACCTGTACTGGGGAAGCGTGTAGCAATCGCCATTCCTACCCTAAAGATCGGAAGAGCACACGTCTGAACTCCAGTCACCGGCTATGATCTCGTATGCCGTCTTCTGCTTGAAAAAAAAAAAAAAAAAAAAAAGCAAAGAGGGTATATATAGAAGGAAAAAATAAAAAACAAAAAATAAAAAAAAGAAAAGACAAAATGGGATAGAAGTAGGACAGAGAATAGGAACAAGAAATATAAGGGAAAAAAAATG
+
CCBCCFFFFFFFGGGGGGEEEFHHHHHHHGGGGGHHHHHHHHHHHHHHHHHGGGGHHHFHGHGHHHGGGHHHHGHGHHHFFGGGGHHGHDGHHGGHHHHGFGHGHHHHHHHHHGHGGGGCB<>/>-<---<--..0/0///.../0111111111..///.-.0111:-......-.01110---...///.////.000./</0111:1100</.///0:10001.//////11:1110..../.---.0
@M05620:45:000000000-G6HP7:1:1101:14445:14362 1:N:0:108
ATCTCTATCTCCTAAAAAAGGAAGAAAGGGGAGGGAAGATCGGAAGAGCACCCGTCTGAACTCCAGTCACCGGCTATGATCTCGTATTCCGTCTTCTGCTTGTAAAAAAAACTCTCTTATTTTGTTTGACATAGTGTCTTGTTGCTCACCTATGTAGGCCATGCTTTTTTCCTGCACCCCGGTATCTCCAGTCTCAGTTTTCCCTCTTTATTCTTTACTCACTTCTCTCCCCGCCATCTTTCGATCCCGGC
+
AAAAAFFFFFFFGGGGGG?EE0A00FGHF00EECGCEEFHHCE?FGGGFCF/A/A/FF1DFGHFF12BFHFGGGGGHH2FGFHC>EG1BF0BBEEGGH1FEG01BFBG/<B/11111212>@22@<@01<?111?1@1FD1F1011<1<01><111=111><1/=D0<D-/<<0</:;.-----.0;00;/;090;;9;09;B0B9;C00;9F;FF;99C0/;0/:;;B//-;9@--;;://--/------
@M05620:45:000000000-G6HP7:1:1101:14440:14381 1:N:0:108
ATCTCTATCTCCTAAAAAAGGAAGAAAGGGGAGGGAAGATCGGAAGAGCACCCGTCTGAACTCCAGTCACCGGCTATGATCTCGTATGCCGTCTTCTGCTTGGAAAAAAAACGACCACAGCTCTCGGAGGTTATTTTGCATCGGTGAGCCAGACAGAATGATCCGATGAGGGGTGCGAAACTATTTGAGGAAAGGAAGCACCTTTTTATTAAAGTTACCTTTTAGCAATCGCCATTCCTACCCTAAAGATC
+
ABBBBFFFFFFFGGGGGGGGGFGFHHHFC2A2AEE2BEEFGCG?FEHFBFH1A0AECEFHHFFGHFGGFGFE@E@>@@@@FGGGFEG3BGEE>EFFGGDGGF/BFGHH/B/</<>BGEECG<1?GFEDDCCGHHBF10DDFF?CCEGC/<;CCEHH/CGH0:0CF.:.FF/.-9;E-.9@BB;BC99/;B/B/FFFFFEFB?//BFF.;B/;B/:;;9/9//;9/B/9F/.A?.;BF9FBF9FF.;/9B/;
@M05620:45:000000000-G6HP7:1:1101:28133:14414 1:N:0:108
CATCCTGACCCTGAAGTACCCGGCTTGATTTCTGACATTAGATCGGAAGAGCACACGTCTGAACTCCAGTCACCGGCTATGATCTCGTATGCCGTCTTCTGCTTGAAAAAAAAAAAAAAAACAAAATAATAAAGATAAGATGATCGAATCAATTGAGAAAATTGTGTTATAAAAGACGAAGGAGAGAAACTGAATCGTGTGACAGGAAACTATGATACAAAGTGGACAGGTAGTCAGTTGGAGATCGATAC
+
DCCDEFFFFFFFGGGGGGGGGGGGGGGHHHHHHHHHGHHHHHHHHGGGGHHHHHHHGHHHGHGHHHHHHHHHHHGGGGGHHHGEGHHGFHHHHGFGHGHHHHHHHHHGGHGGGCD<<><--><.001011=111101=0111111<./0.1011010.10/<011://1111111./<--.......00/110011.9...11109.///:1111111100/1:0000..010::11<1100/0/0..9.-
@M05620:45:000000000-G6HP7:1:1101:24323:14449 1:N:0:108
TACCTGTACTGGGGAAGAGTGTAGCAATCGCCATTCCTACCCTAAAGATCGGAAGAGCACACGTCTGAACTCCAGTCACCGGCTATGATCTCGTATGCCGTCTTCTGCTTGAAAAAAAAAAAAAATACATAACTCGAAACAGTAACCACTGTCGCACCATACAAACAACAAATAAATCGCAACAAATCTCACGAACCTACTTAATATGCACCCACACAGACAACAACCGCACTCCACCGCCTCACCCTCAC
+
CCCCCFFFFFFFGGGGGGGFGFGHHHHHHGGGGGHHHHFHHHHHHHHHHHHGGGGHHHFHFHGGHHGHGHHHHHHFGFHHGGGGGHHGHFHGHGGHHHHGFGHGHHHGHGHHHHHHGGGFC><>>01111>1111..0.-//000000.0000..---.00/:00...:...0;0;00..9.9.::090000...--/0900000000000/..;...99;B/.....-----//0/..-9:.0.......
@M05620:45:000000000-G6HP7:1:1101:24346:14603 1:N:0:108
AGATTACTGCAACAGTTCCCCCTGGACCTGGAAAAGTTTCTTGCCTGGCTTACAGAAGCTGAAACAACTGCCAATGTCCTACAGGATGCTACCCGTAAGGAAAGGCTCCTAGAAGACTCCAAGGGAGTAAAAGAGCTGATGAAACAATGGCAAGTAAGTCAGGCATTTCCGCTTTAGCACTCTTGTGGATCCAATTGAACAATTCTCAGCATTTGTACTTGTAACTGACAAGCCAGGGACAAAACAAAGAT
+
BBBBBFFFDFFFGGFGGGGGGGGGHHHHHHHGHHHHHHHHHHHHHHHHHHHHHHHHHHHHHHHHHHHHHHHHHHHHHHHHHHHHGFHHHHHHHHGGGGHHHHHGHHHHGHHHHHHHHHHHHHHGGGGFHHHHHGHHHHHHHDGHHHHHHHHHHGHHHHHHHHHHHHHHHHGGGGGHHHHHHHHHHGHGHHHHHHHHHHHGHHHHHHHHGHGHHCHGHGHHHHHHHHHGHHHHHGGGGGGGGFGGGGGGGGB
@M05620:45:000000000-G6HP7:1:1101:24365:14603 1:N:0:108
AGATTACTGCAACAGTTCCCCCTGGACCTGGAAAAGTTTCTTGCCTGGCTTACAGAAGCTGAAACAACTGCCAATGTCCTACAGGATGCTACCCGTAAGGAAAGGCTCCTAGAAGACTCCAAGGGAGTAAAAGAGCTGATGAAACAATGGCAAGTAAGTCAGGCATTTCCGCTTTAGCACTCTTGTGGATCCAATTGAACAATTCTCAGCATTTGTACTTGTAACTGACAAGCCAGGGACAAAACAAAGAT
+
CCCCCFFFFFFFGGGGGGGGGGGGHHHHHHHHHHHHGHHHHHHHHHHHHHHHHHHHHHHHHHHHHHHHHHHHHHHHHHHHHHHHHHHHHHHHHHGFGGHHHHHHHHHHGHHHHHHHHHHHHHHGGGGFHHHHHGHHHHGHHGHHHHHHHHHHHGHHHHHHHHHHHHHHHHGGGGGHHHHHHHHHHHHGHHHHGHHHHHFHHHHHHHHHHHHHHHHHHHHHHHHHHHHHGHHHHGGGGGGGGGGGGGGGGGF
@M05620:45:000000000-G6HP7:1:1101:24357:14622 1:N:0:108
AGATTACTGCAACAGTTCCCCCTGGACCTGGAAAAGTTTCTTGCCTGGCTTACAGAAGCTGAAACAACTGCCAATGTCCTACAGGATGCTACCCGTAAGGAAAGGCTCCTAGAAGACTCCAAGGGAGTAAAAGAGCTGATGAAACAATGGCAAGTAAGTCAGGCATTTCCGCTTTAGCACTCTTGTGGATCCAATTGAACAATTCTCAGCATTTGTACTTGTAACTGACAAGCCAGGGACAAAACAAAGAT
+
BBBABFFFBF4FGGFGGGGGGGGGFHHHHF4FGHHHHHHHHHHHHHHHHHHHHHHHHHHHHHHHHHHHHHHHHGHHHHHHHHHHHHHFHHGHHHGGGFHHHGFAHHHHGHHHHHHHHHHHFHHGGGGGFHHGHEHHHHHHH2FGHHHHHHHHHGHHHHHHGHHHGHHHHHGGGGGH1GHHHHHHHHHGFHHHHHHHHGHGHFHGHHHHDHFHHHHHHGGFHFGHHHHBGHFHHGGGGGGGGGGGGGGGGGC
@M05620:45:000000000-G6HP7:1:1101:3317:14693 1:N:0:108
CATCCTGACCCTGAAGTACCCCATTGAGCATGGCATCGTCACCAACTGGGACGACATGGAGAAGATCTGGCACCACACCTTCTACAACGAGCTGCGCGTGGCCCCGGAGGAGCACCCAGTGCTGCTGACCGAGGCCCCCCTGAACCCCAAGGCCAACAGAGAGAAGATGACTCAGGTGAGGCTCGGCCGACGCCCGTGCTCCTCCCGTCCTTTCCCCAGTCATTTTCTGCCCGGCTTGATTTCTGACATTA
+
BBBCCFFFFFFFGGGGGGGGGGGHHHHHHHHHHHHHHGHHHGHHHGHHHHHHGGGGGHHHHHHHGHHHHHHHHGFHGFGHHHHHHHGGGGGGGHHGGGEFGGHHGGGDDGGGHFHHGFHFHHHHHHHHHHGGGGGGGGGGGGHHHHGGGGHGHHGGEEGGGFAEFGGFFGGGGFGGGGGGGGGGFFEFFFCFFFFFDDFFFFFFFFDAFFFFFFFFFFFFFFFFFFFFFBFFDFFFFFFFFFFFFEBFFF/
@M05620:45:000000000-G6HP7:1:1101:26705:14699 1:N:0:108
CATCCTGACCCTGAAGTACCCCATTGAGCATGGCATCGTCACCAACTGGGACGACATGGAGAAGATCTGGCACCACACCTTCTACAACGAGCTGCGCGTGGCCCCGGAGGAGCACCCAGTGCTGCTGACCGAGGCCCCCCTGAACCCCAAGGCCAACAGAGAGAAGATGACTCAGGTGAGGCTCGGCCGACGCCCGTGCTCCTCCCGTCCTTTCCCCAGTCATTTTCTGCCCGGCTTGATTTCTGACATTA
+
CCCDDFFFFFFFGGGGGGGGGGGHHHHHHHHHHHHHHGHHHGHHHGHHHHHHGGGGGHHHHHHHHHHHHHHHHGHHHGGHHHHHHHHHGGGGGHHGGGGGGGHHGGGGGGGGHHHHGGHGHHHHHHHHHHGGGGGGGGGGGGHHHHGGGGHGHHGGGGGGGGGGGGGGGGGGGGGGGGGGGGGGFFFFFFFFFFFFDFFFFFFFFFFEFFDFFFFFFFFFFFFFFFHFFFFFF;DCFFFFFFFFFFFFFF0
@M05620:45:000000000-G6HP7:1:1101:3333:14704 1:N:0:108
CATCCTGACCCTGAAGTACCCCATTGAGCATGGCATCGTCACCAACTGGGACGACATGGAGAAGATCTGGCACCACACCTTCTACAACGAGCTGCGCGTGGCCCCGGAGGAGCACCCAGTGCTGCTGACCGAGGCCCCCCTGAACCCCAAGGCCAACAGAGAGAAGATGACTCAGGTGAGGCTCGGCCGACGCCCGTGCTCCTCCCGTCCTTTCCCCAGTCATTTTCTGCCCGGCTTGATTTCTGACATTA
+
DDDDDFFFFFFFGGGGGGGGGGGHHHHHHHHHHHHHHGHHHGHHHGHHHHHHGGGGGHHHHHHHHHHHHHHHHGHHHGGHHHHHHHHHGGGGGHHGGGGGGGHHGGGGGGGGHHHHGGHGHHHHHHHHHHGGGGGGGGGGGGHHHHGGGGHGHHGGGGGGGGGGGGGGGGGGGGGGHGGGGGGGFFFFFFFFFFFFBDFFFFFFFFFFFFFFFFFFFFFFFFFFHHFFHFFFFFFFFFFFFFFFFFFFFF0
@M05620:45:000000000-G6HP7:1:1101:26722:14707 1:N:0:108
CATCCTGACCCTGAAGTACCCCATTGAGCATGGCATCGTCACCAACTGGGACGACATGGAGAAGATCTGGCACCACACCTTCTACAACGAGCTGCGCGTGGCCCCGGAGGAGCACCCAGTGCTGCTGACCGAGGCCCCCCTGAACCCCAAGGCCAACAGAGAGAAGATGACTCAGGTGAGGCTCGGCCGACGCCCGTGCTCCTCCCGTCCTTTCCCCCGTCATTTTCTGCCCGGCTTGATTTCTGACCTTT
+
BBBBBFFFFFFFGGFFGFGGGGEHHHFHHHGHCEGHHGGHHGHGHGGGHHHHGGGGGEHFHHHHFHGHFEGHHGHHHGGHHHHHHHGHGFGGGHGGGGGGGGHHGGGCDC/EHHHHGGHHHHHHHHFGHHGGGGGGGGGGGGFGHHGF..CAHHF?EEFFGGGGGFEFFFGFFFGGGF09ACEFFAEDA@DFBFF;@9AABFFFFFF9AADFFFFFFDAAAAFFFFFFFBFE.@>9B-.;BFB//9;/;F/
@M05620:45:000000000-G6HP7:1:1101:26696:14713 1:N:0:108
CATCCTGACCCTGAAGTACCCCATTGAGCATGGCATCGTCACCAACTGGGACGACATGGAGAAGATCTGGCACCACACCTTCTACAACGAGCTGCGCGTGGCCCCGGAGGAGCACCCAGTGCTGCTGACCGAGGCCCCCCTGAACCCCAAGGCCAACAGAGAGAAGATGACTCAGGTGAGGCTCGGCCGACGCCCGTGCTCCTCCCGTCCTTTCCCCAGTCATTTTCTGCCCGGCTTGATTTCTGACATTA
+
BBBCCFFFFFFFGGGGGGGGGGGHHHHHHHHHHHHHHGHHHGHHHGHGHHHHGGGGGHHGHHHHHHHHHHHHHGHHHGGHHHHHHHHHGGGGGHHGGGGGGGHHGGGGGGGGHHHHGGHHHHHHHHHHHHGGGGGGGGGGGGGGHHGGGGGGHHGGGGGGGGGGGGGGGGGGGGGGGGGGGGGGFFFFFFFFFFFF=FFFFFFFFFFFFFFFFFFFFFFFFFFFFFFFFFFFFBCFAFFFFFFFFFFFFF9
@M05620:45:000000000-G6HP7:1:1101:18724:14723 1:N:0:108
CCCCCCAAAGGTGCCTGCTGGAGGGTGTTAAAGATCGGAAGAGCACACGTCTGAACTCCAGTCACCGGCTATGATCTCGTATGCCGTCTTCTGCTTGAAAAAAAAAAAAAAAATAAGCTAACATAAATGATCTAGAAACCAACCTCTCCCATCAGCTCTCTCACCACAACAAGCATCATTAACTCTCTCTAACAGTAACAAGTTTTCCGTACACCACCACTGATGATATCCCCTATAAACCGTCGCCCTCC
+
CCCDDDDBFFFBFGGGGGGGGGHGGBFEGHHHHHHHHGGGGHHHGHHHGGHHGHHHHHHHHHHFGGGGGGGHHHEFFHGFFHHHHGFGHGHHHHHHHGHGGHGGGGG>/</<-01=11000/000<000000000000/..;;./;0////0/:0000000000.:...9.9/./000000900000000000:000;000/;00000.0...0/:..:.000000;00000./.00000/-..--..-..
@M05620:45:000000000-G6HP7:1:1101:18203:14723 1:N:0:108
TACCTGTACTGGGGAAGCGTGTAGCAATCGCCATTCCTACCCTAAAGATCGGAAGAGCACACGTCTGAACTCCAGTCACCGGCTATGATCTCGTATGCCGTCTTCTGCTTGAAAAAAAAAAAAAAAAATAATATGATAACAATTTTATTCCTCGCACCTTCTACTCTTCCAATCTTTCTCACAAAAATTTTCCTTCTACCTATTTTCTATCGCATTTATCTCTCTACCACCTCCTGGTACACCACCGTCTC
+
CCCDDFFFFFFFGGGGGGGEGGHHHHHHHGGGGGHHHHHHHHHHHHHHHHHGGGGHHHFHFHGFHHGHGHHHHHHGHHHHGGGGGHHGHFHHHGGHHHHGGGHGHHHGHHHHHHHHGGGGG></>---.0000000000<0000:0000000:.----/000000;00000;0/00000;0009...90000000000990000:00000:.:;.;00000009000090..:./0/00000/99.....;
@M05620:45:000000000-G6HP7:1:1101:3332:14724 1:N:0:108
CATCCTGACCCTGAAGTACCCCATTGAGCATGGCATCGTCACCAACTGGGACGACATGGAGAAGATCTGGCACCACACCTTCTACAACGAGCTGCGCGTGGCCCCGGAGGAGCACCCAGTGCTGCTGACCGAGGCCCCCCTGAACCCCAAGGCCAACAGAGAGAAGATGACTCAGGTGAGGCTCGGCCGACGCCCGTTCTCCTCCCGTCCTTTCCCCAGTCATTTTCTTCCCGCCTTGTTTTCTGACGTTT
+
A?1AAF1DFFFCFGBDGGGGGG?GHFHFFGFFAFGHHFEHFEGHHCHEF/AGCCEEAHHFHFHBGBFBHBFFGFGGEEGHHHHHHGHFE//>/1FEEG/>EEHHGECCG/AAGCCHGGHC1F1FFGGFHCC?---<C@<@@EF0G.;CAC.CGE?FGEBBFF..:;FG0B0F9009CB0..:C9-;-B>-999@@9;-B99FBFFE-EAA?/99BFB-99F/9BF/9//:99--99A///9;BF/9/-;9/
@M05620:45:000000000-G6HP7:1:1101:8255:14733 1:N:0:108
CATCCTGACCCTGAAGTACCCCATTGAGCATGGCATCGTCACCAACTGGGACGACATGGAGAAGATCTGGCACCACACCTTCTACAACGAGCTGCGCGTGGCCCCGGAGGAGCACCCAGTGCTGCTGACCGAGGCCCCCCTGAACCCCAAGGCCAACAGAGAGAAGATGACTCAGGTGAGGCTCGGCCGACGCCCGTGCTCCTCCCGTCCTTTCCCCAGTCATTTTCTGCCCGGCTTGATTTCTGACATTA
+
DCCDDFFFFFFFGGGGGGGGGGGHHHHHHHHHHHHHHGHHHGHHHGHHHHHHGGGGGHHHHHHHHHHHHHHHHGHHHGGHHHHHHHHHGGGGGHHGGGGGGGHHGGGGGGGGHHHHGGHHHHHHHHHHHHGGGGGGGGGGGGHHHHGGGGHGHHGGGGGGGGGGGGGGGGGGGGGGGGGGGGGGFFFFFFFFFFFFFFFFFFFFFFFFFFFFFFFFFFFFFFFFFHFFFFFFFFFFFAAFFFFFFFFFFF0
@M05620:45:000000000-G6HP7:1:1101:24555:14747 1:N:0:108
AGATTACTGCAACAGTTCCCCCTGGACCTGGAAAAGTTTCTTGCCTGGCTTACAGAAGCTGAAACAACTGCCAATGTCCTACAGGATGCTACCCGTAAGGAAAGGCTCCTAGAAGACTCCAAGGGAGTAAAAGAGCTGATGAAACAATGGCAAGTAAGTCAGGCATTTCCGCTTTAGCACTCTTGTGGATCCAATTGAACAATTCTCAGCATTTGTACTTGTAACTGACAAGCCAGGGACAAAACAAAGAT
+
AAAAAFFFDFDFGGCGGGGGGGGGHHHHHHHHHHHHGHHHHHHHHHHHHHHHHHHHHHHHHHHHHHHHHHHHHHHHHHHHHHHHGHHHHHHHHHGGGGHHGHFFHHHHGHHHHHHHHHHHHHHGGGGEHHHHHGHHHHGHHDGHHHHHHGHHGGGGHHGHHHCGHHHHHHGGGGGHFHHHHHHHHGHGGHHHGHHHHGDHHFHHHHHHHHHHHCGGHCGHHHHHHHHFHHHHHGGGGGGGEFGGGGGFFFF
@M05620:45:000000000-G6HP7:1:1101:24546:14762 1:N:0:108
AGATTACTGCAACAGTTCCCCCTGGACCTGGAAAAGTTTCTTGCCTGGCTTACAGAAGCTGAAACAACTGCCAATGTCCTACAGGATGCTACCCGTAAGGAAAGGCTCCTAGAAGACTCCAAGGGAGTAAAAGAGCTGATGAAACAATGGCAAGTAAGTCAGGCATTTCCGCTTTAGCACTCTTGTGGATCCAATTGAACAATTCTCAGCATTTGTACTTGTAACTGACAAGCCAGGGACAAAACAAAGAT
+
BABBBFFFFFFFGGGGGGGGGGGGHHHHHHHHHHHHHHHHHHHHHHHHHHHHHHHHHHHHHHHHHHHHHHHHHHHHHHHHHHHHHHHHHHHHHHGGGGHHHHGHHHHHGHHHHHHHHHHHHHHGGGGGHHHHHGHHHHHHHGHHHHHHHHHHHGHHHHHHHHHHHHHHHHGGGGGHHHHHHHHHHGHGHHHHHHHHHHGHHHHHHHHHHHHHHGHHHHHHHHHHHHHGHHHHGGGGGGGGGGGGGGGGGGF
@M05620:45:000000000-G6HP7:1:1101:8826:14767 1:N:0:108
CATCCTGACCCTGAAGTACCCCATTGAGCATGGCATCGTCACCAACTGGGACGACATGGAGAAGATCTGGCACCACACCTTCTACAACGAGCTGCGCGTGGCCCCGGAGGAGCACCCAGTGCTGCTGACCGAGGCCCCCCTGAACCCCAAGGCCAACAGAGAGAAGATGACTCAGGTGAGGCTCGGCCGACGCCCGTGCTCCTCCCGTCCTTTCCCCAGTCATTTTCTGCCCGGCTTGATTTCTGACATTA
+
BBBBBFFFFFFFGGGGGGGGGGGHHHHHHHHHHHHHHGHHHGHHHGHGHHHHGGGFGFHHHHHHHHHHHHHHHGHHHGGHHHHHHGHHGGGGGHHGGGEGGGGHGGGGGGGGHHHHGGHFGHHHHHHHHHGGGGDGGGGGGGGGGHGGGGHGHHGGGGGGGGGGGGGGGGGGGFGGGGGGGGGGFFFFFFFFFFFF@DFEFFFFFFF.DF.BFFFFFFFFFFFFFFFFFFFFF;BFABFBFFFFFFFFFF/
@M05620:45:000000000-G6HP7:1:1101:24543:14782 1:N:0:108
AGATTACTGCAACAGTTCCCCCTGGACCTGGAAAAGTTTCTTGCCTGGCTTACAGAAGCTGAAACAACTGCCAATGTCCTACAGGATGCTACCCGTAAGGAAAGGCTCCTAGAAGACTCCAAGGGAGTAAAAGAGCTGATGAAACAATGGCAAGTAAGTCAGGCATTTCCGCTTTAGCACTCTTGTGGATCCAATTGAACAATTCTCAGCATTTGTACTTGTAACTGACAAGCCAGGGACAAAACAAAGAT
+
BBBBBFFFFF4FGGBGGGGGGGGGHHHHHHHHHFHHGHHHHHHHHHHHHHHHHHHHHHHHHHHHHHHHHHHHHHHHHHHHHHHHGHHHHHHHHHGFGGHHHHHFGHHHGHHHHHHHHHHGHHHGGGGGHHHHHGHHHHHHHFHHGHHHHGHHHGHHHHHHHHHHHHHHHHCGGGGHHHHHHHHHHGHGHGHHHGHHHGHGHHHHHHHHHHHHHHHHHFHGHHHHHHHFHHHHGGGGGGFGEGGFGGFGGGF
@M05620:45:000000000-G6HP7:1:1101:13699:14803 1:N:0:108
CATCCTGACCCTGAAGTACCCCATTGAGCATGGCATCGTCACCAACTGGGACGACATGGAGAAGATCTGGCACCACACCTTCTACAACGAGCTGCGCGTGGCCCCGGAGGAGCACCCAGTGCTGCTGACCGAGGCCCCCCTGAACCCCAAGGCCAACAGAGAGAAGATGACTCAGGTGAGGCTCGGCCGACGCCCGTGCTCCTCCCGTCCTTTCCCCAGTCATTTTCTGCCCGGCTTGATTTCTGACATTA
+
CCCCCFFFFFFFGGGGGGGGGGGHHHHHHHHHHHHHHGHHHGHHHGHHHHHHGGGGGHHHHHHHHHHHHHHHHGHHHGGHHHHHHHHHGGGGGHHGGGGGGGHHGGGGGGGGHHHHGGHHHHHHHHHHHHGGGGGGGGGGGGHHHHGGGGHGHHGGGGGGGGGGGGGGGGGGGGGGGGGGGGGGFFFFFFFFFFFFFFFFFFFFFFFFFFDFFFFFFFFFFFFFFFFFFFFFDFFFFFFFFFFFFFFFFF0
@M05620:45:000000000-G6HP7:1:1101:5594:14873 1:N:0:108
CATCCTGACCCTGAAGTACCCCATTGAGCATGGCATCGTCACCAACTGGGACGACATGGAGAAGATCTGGCACCACACCTTCTACAACGAGCTGCGCGTGGCCCCGGAGGAGCACCCAGTGCTGCTGACCGAGGCCCCCCTGAACCCCAAGGCCAACAGAGAGAAGATGACTCAGGTGAGGCTCGGCCGACGCCCGTGCTCCTCCCGTCCTTTCCCCAGTCATTTTCTGCCCGGCTTGATTTCTGACATTA
+
EEDDEFFFFFFFGGGGGGGGGGGHHHHHHHHHHHHHHGHHHGHHHGHHHHHHGGGGGHHHHHHHHHHHHHHHHGHHHGGHHHHHHHHHGGGGGHHGGGGGGGHHGGGGGGGGHHHHGGHHHHHHHHHHHHGGGGGGGGGGGGHHHHGGGGHGHHGGGGGGGGGGGGGGGGGGGGGGHGGGGGGGFFFFFFFFFFFFCFDFFFFFFFF<DFFFFFFFFFFBFFFFFFFFFFFFDFFFFFFFFFFFFBFFFF1
@M05620:45:000000000-G6HP7:1:1101:29506:14879 1:N:0:108
AGATTACTGCAACAGTTCCCCCTGGACCTGGAAAAGTTTCTTGCCTGGCTTACAGAAGCTGAAACAACTGCCAATGTCCTACAGGATGCTACCCGTAAGGAAAGGCTCCTAGAAGACTCCAAGGGAGTAAAAGAGCTGATGAAACAATGGCAAGTAAGTCAGGCATTTCCGCTTTAGCACTCTTGTGGATCCAATTGAACAATTCTCAGCATTTGTACTTGTAACTGACAAGCCAGGGACAAAACAAAGAT
+
AAAABFFFB5@DGGFBBFGGGGGGHHHHHHHHHHHHBFHHHHHHHHHHHHHHHHHGHHHHHHGHHHHHHHHHHHHBDDDFDBGCFBGFFGFGHHGFEFFEGH3FFGFGGHHHHHHHHHHHHGHGDCFEGDGHHGHHHHGHHHGGHFHHFGGGHGGFFHHHHHCHEHHHHHGGGGGHFGHHHHHHHGCGGHHHGFHHHHGGF<GHHHHHGGHHHGHHHGHGHGFFGHFGCHHHEGFFAGGGFFFFGGEGBFF
@M05620:45:000000000-G6HP7:1:1101:2641:14879 1:N:0:108
CCCCCCAAAGGTGCCTGCTGGAGGGTGTTAAAGATCGGAAGAGCACACGTCTGAACTCCAGTCACCGGCTATGATCTCGTATGCCGTCTTCTGCTTGAAAAAAAAAAAAAAAAAACATATAAATTTTACCTGTGTGATGGTTTTTCAACTGAATACATTTATAATTGTGCGGCTGTTAGATGTCTATAAGTTTCATAAGTTACAAATTTATATATTGTTCTAGTATCAAAAATCAATCATATGTGATAGCT
+
CCCCCCCCFFFFGGGGGGGGGGHGFBFEFHHHHHHHHGGGGGHHHHHHGHHHGHHHHHHHHHHHHHEGGGGHHHHFGHHGEHHHHGGGHGHHHHHHHGHHHHFEGCB>///-<--..000000=<000000000:.000000.../000;/0;000000000000009;0.----.9000000;00:000:;000900000000000900000000000000000000000..000000000000000:00
@M05620:45:000000000-G6HP7:1:1101:13769:14920 1:N:0:108
CATCCTGACCCTGAAGTACCCCGGCTTGATTTCTGACATTAGATCGGAAGAGCACACGTCTGAACTCCAGTCACCGGCTATGATCTCGTATGCCGTCTTCTGCTTGAAAAAAAAAAAAAAAAAAAATTAAACAAAGAATTGCTGATAAGCTAAACCATAAATAGCCTATGAAATTAAACATACTCATTATGTATATGAACAAAAGATCTACAATAGTGTCAGAGGCAAAATATTAAAGTCACGCTGTGAAG
+
CCCCCFFFFFFFGGGGGGGGGGGGGGGGHHHHHHHHHHHHHHHHHHGEGGHHHHHHHGHHHGHHHHHHHHHHHHHEEEGGHHHHBHHHGGHGHHGGGHGHHHHHHHHHHHHGGGGD</</-----:./00000..//.0000000000000000//.;00000:000/000;090000000////;/9////////://///..:.////9/////////////.....//////////://....9/://
@M05620:45:000000000-G6HP7:1:1101:29166:14971 1:N:0:108
CATCCTGACCCTGAAGTACCCCCGGCTTGATTTCTGACATTAGATCGGAAGAGCACACGTCTGAACTCCAGTCACCGGCTATGATCTCGTATGCCGTCTTCTGCTTGAAAAAAAAAAAAAAAAAAAATTACACATTGCAAAAATATTCATGCAAAGAATATCACAAAAAAAACTTCAACAAATGAAATAATTCAACTGAGATATTATCTCACACAGCTACCCATAGCCATCTTTCCCCAAAGTCTCCCATC
+
CCCCCFFFFFFFGGGGGGGGGGGGGGGGABDFHHHHGHHHHFFGHHHGDFGHHHHHHHGHHHGHHHHHHHHGHHHHG?EF?BFFGFGHHGDGHHHGGGHGHHHHGHHE?GHGGCGCB<//-><--:-.0000000000000/9.00000000900//.000;0009...;--.00;0900.;00:;00000000000/;009;0009000;000...000/.;/:90090;000000/9..:00000/:0/
@M05620:45:000000000-G6HP7:1:1101:3262:14973 1:N:0:108
TACCTGTACTGGGGAAGCCATTCCTACCCTAAAGATCGGAAGAGCACACGTCTGAACTCCAGTCACCGGCTATGATCTCGTATGCCGTCTTCTGCTTGAAAAAAAAAAAAAAAAAAAAACTAAGAATGAAAGGGAGGAAAGAAATAATAAAAAAAGAAGAGAGATGTTAAGAGGTGAGAGTAATTGTGATGAGAGAGATTAAGTGGGAATTGTAATATTAGAGGTGATGGTGGTTGAATAGAGAAATGAGT
+
BAACCFFFFFFFGGEGGGGGGGHHHGGGHHHHGHHHHHGGGEFHHHH2GGHHHGHGHHHHHHHHFGHGGGGGHHGG5FGHFEHHHHGEGHGHHHHHHHFHGGFCFFGC>/><//<----.000/000:0000....-.9/././000000090--...//./../;/;/////.:././////////9////9//.../////9//:.///////:///9B////://////....///////////////
@M05620:45:000000000-G6HP7:1:1101:6562:15046 1:N:0:108
CATCCTGACCCTGAAGTACCCCATTGAGCATGGCATCGTCACCAACTGGGACGACATGGAGAAGATCTGGCACCACACCTTCTACAACGAGCTGCGCGTGGCCCCGGAGGAGCACCCAGTGCTGCTGACCGAGGCCCCCCTGAACCCCAAGGCCAACAGAGAGAAGATGACTCAGGTGAGGCTCGGCCGACGCCCGTGCTCCTCCCGTCCTTTCCCCAGTCATTTTCTGCCCGGCTTGATTTCTGACCTTA
+
BBBBBFFFFFFFGGGGGGGGGGGHHFGHHHHHHHHHHGHHHGHHEFGHHHHHGGGGGFFGHHHFHFEGHHHHHGHHHGGHHHHHHHHHGGGGGGHGGGGF?EHHGGGGGGGGHHHHGGHGHGHHHHHHHHCCCGGGGGGGGGHHHHFGGGHFHHGGGGGGGGGGGGGGGGGGGGGGGGGGGFFFDFFDFCDFFFF-;ADFFFFFFFFAFFDFFFFFFBDFBBFFFFFFFBBE.9=9B;.BFF/9//;/:B/
@M05620:45:000000000-G6HP7:1:1101:24029:15057 1:N:0:108
AGATTACTGCAACAGTTCCCCCTGGACCTGGAAAAGTTTCTTGCCTGGCTTACAGAAGCTGAAACAACTGCCAATGTCCTACAGGATGCTACCCGTAAGGAAAGGCTCCTAGAAGACTCCAAGGGAGTAAAAGAGCTGATGAAACAATGGCAAGTAAGTCAGGCATTTCCGCTTTAGCACTCTTGTGGATCCAATTGAACAATTCTCAGCATTTGTACTTGTAACTGACAAGCCAGGGACAAAACAAAGAT
+
BABBCFFFFFFFGGFGGGGGGGGGHHHHHHHHHHHHHHHHHHHHHHHHHHHHHHHHHHHHHHHHHHHHHHHHHHHHHHHHHHHHGGHGHHFHHHGGCEHHHHFFGHHHGHHHHHHHHHHHHHHGGGGGHHHHHGHHHHGHHGGHHHHHHHHHHGHHHHHHHHHHHHHHHHGGGGGHFHHHHHHHHGHGGHHHHHHHHBDGHHHHHHHHHHFHGGHHHCGFHFHHHHHEHHHHHGGGGGGGEFFGGGGGGG:
@M05620:45:000000000-G6HP7:1:1101:6550:15060 1:N:0:108
CATCCTGACCCTGAAGTACCCCATTGAGCATGGCATCGTCACCAACTGGGACGACATGGAGAAGATCTGGCACCACACCTTCTACAACGAGCTGCGCGTGGCCCCGGAGGAGCACCCAGTGCTGCTGACCGAGGCCCCCCTGAACCCCAAGGCCAACAGAGAGAAGATGACTCAGGTGAGGCTCGGCCGACGCCCGTGCTCCTCCCGTCCTTTCCCCAGTCATTTTCTGCCCGGCTTGATTTCTGACATTA
+
DCCDDFFFFFFFGGGGGGGGGGGHHHHHHHHHHHHHHGHHHGHHHGHHHHHHGGGGGHHHHHHHHHHHHHHHHGHHHGGHHHHHHHHHGGGGGHHGGGGGGGHHGGGGGGGGHHHHGGHGHHHHHHHHHHGGGGGGGGGGGGHHHHGGGGHGHHGGGGGGGGGGGGGGGGGGGGGGHGGGGGGGFFFFFFFFFFFFFFFFFFFFFFFADFFFFFFFFFFFFFFFFFFHHFFFFFFFFFFFFFFHFFFFFF:
@M05620:45:000000000-G6HP7:1:1101:24047:15062 1:N:0:108
AGATTACTGCAACAGTTCCCCCTGGACCTGGAAAAGTTTCTTGCCTGGCTTACAGAAGCTGAAACAACTGCCAATGTCCTACAGGATGCTACCCGTAAGGAAAGGCTCCTAGAAGACTCCAAGGGAGTAAAAGAGCTGATGAAACAATGGCAAGTAAGTCAGGCATTTCCGCTTTAGCACTCTTGTGGATCCAATTGAACAATTCTCAGCATTTGTACTTGTAACTGACAAGCCAGGGACAAAACAAAGAT
+
BBBBBFFFFF4FGGCGGGGGGGGGHHHHHHHHHHHHHHHHHHHHHHHHHHHHHHHHHHHHHHHHHHHHHHHHHHHHHHHHHHHHHHHHHHFHHHGGEGHHHHFHHHHHGHHHHHHHHHHHHHHGGGGGHHHHHGHHHHHHHFHHHHHHHHHHHGHHHHHHHHHHHHHHHHGGGGGHFHHHHHHHHGHGHHHHHFHHHHFFHHHHHHHHHHHHHGHHHHHHHHHHHHHFFHHHHGGGGGGGEGGGGGGGGGG
@M05620:45:000000000-G6HP7:1:1101:29607:15130 1:N:0:108
CATCCTGACCCTGAAGTACCCCATTGAGCATGGCATCGTCACCAACTGGGACGACATGGAGAAGATCTGGCACCACACCTTCTACAACGAGCTGCGCGTGGCCCCGGAGGAGCACCCAGTGCTGCTGACCGAGGCCCCCCTGAACCCCAAGGCCAACAGAGAGAAGATGACTCAGGTGAGGCTCGGCCGACGCCCGTGCTCCTCCCGTCCTTTCCCCAGTCATTTTCTGCCCGGCTTGATTTCTGACATTT
+
?A?ABFDFFFFFFGF4FGGGGGGHHFHHHHHHCHHHHGHHHGHHHGHHGGHHGGGGGHGFHGFHGHHHGHHHHGHHHGGHHHHHHHHHGFFGGGHGGGEEGGHHEEGFGCGFHHHHGFHFFGHHHHEHHHGGGGGGGGGGGGEHHHGGGDHGHHGGGEFGEF.;FGGGGGGGGGGEFGBFFE.CFFFDFFFFFFFAFDDFF/FFFFFFFF?FFFFFFFFFF/FFFFFFFFFF.-@DFFFBFFFFF//FFF/
@M05620:45:000000000-G6HP7:1:1101:29609:15148 1:N:0:108
CATCCTGACCCTGAAGTACCCCATTGAGCATGGCATCGTCACCAACTGGGACGACATGGAGAAGATCTGGCACCACACCTTCTACAACGAGCTGCGCGTGGCCCCGGAGGAGCACCCAGTGCTGCTGACCGAGGCCCCCCTGAACCCCAAGGCCAACAGAGAGAAGATGACTCAGGTGAGGCTCGGCCGACGCCCGTGCTCCTCCCGTCCTTTCCCCAGTCATTTTCTGCCCGGCTTGATTTCTGACATTA
+
CCCCCFFFFFFFGGGGGGGGGGGHHHHHHHHHHHHHHGHHHGHHHGHHHHHHGGGGGHHGHHHHHHHHHHHHHGHHHGGHGHHHHHHHGGGGGHHGGG@FGGHHGGGGGGGGHHHHGGHHHHGHHHHHHHGGGGGGGGGGGGHHHHGGGGHGHHGGGGGGGFDGFGGGGFGFGGGGGGGGGGEGFFFFFFFF=CFFFFFFFFFFFFFFDFDFFFFFFEFFFFFFFFFFFFFFFFFFFFFFFFFFFFFF:F0
@M05620:45:000000000-G6HP7:1:1101:20777:15163 1:N:0:108
CATCCTGACCCTGAAGTACCCCATTGAGCATGGCATCGTCACCAACTGGGACGACATGGAGAAGATCTGGCACCACACCTTCTACAACGAGCTGCGCGTGGCCCCGGAGGAGCACCCAGTGCTGCTGACCGAGGCCCCCCTGAACCCCAAGGCCAACAGAGAGAAGATGACTCAGGTGAGGCTCGGCCGACGCCCGTGCTCCTCCCGTCCTTTCCCCAGTCATTTTCTGCCCGGCTTGATTTCTGACATTA
+
DDDDDFFFFFFFGGGGGGGGGGGHHHHHHHHHHHHHHGHHHGHHHGHHHHHHGGGGGHHHHHHHHHHHHHHHHGHHHAFHHHHHHHHHGGGGGHHGGGGGGGHHGGGGGGGGHHHHGGHHHHHHHHHHHHGGGGGGGGGGGGHHHHGGGGHGHHGGGGGGGGGGGGGGGGGGGGGGHGGGGGGGFFFFFFFFFFFFDFFFFFFFFFFFFFFFFFFFFFFFFFFFFFHFHFFFFFFFFAFFFFFFFBFFFF0
@M05620:45:000000000-G6HP7:1:1101:20792:15172 1:N:0:108
CATCCTGACCCTGAAGTACCCCATTGAGCATGGCATCGTCACCAACTGGGACGACATGGAGAAGATCTGGCACCACACCTTCTACAACGAGCTGCGCGTGGCCCCGGAGGAGCACCCAGTGCTGCTGACCGAGGCCCCCCTGAACCCCAAGGCCAACAGAGAGAAGATGACTCAGGTGAGGCTCGGCCGACGCCCGTGCTCCTCCCGTCCTTTCCCCAGTCATTTTCTGCCCGGCTTGATTTCTGACATTT
+
BBBBBFFFFFFFGGGGGGGGGGGHHHHHHHGGHHGHHGHHHGGHHGGHHHHHGGGGGHHHHFHEHHFGDGHHHGHHHGGHHHHHHHHHGGGGGGFGGG?EGGHHGGGGGGGGHHHHGGHGHHHGHHHGHHGGGGGGGGGGGGEFHHGGDEHEGHGGGGGGGGDGGFFFGFGFGGGGGFGGFEGGFFFDBB;B-@FA9DFFFFFFFFF;ADDBFFFFFFFFFFFFFFFFFFEE.>->B;FFBFFFB/:BFF/
@M05620:45:000000000-G6HP7:1:1101:27807:15194 1:N:0:108
CATCCTGACCCTGAAGTACCCCGGCTTGATTTCTGACATTAGATCGGAAGAGCACACGTCTGAACTCCAGTCACCGGCTATGATCTCGTATGCCGTCTTCTGCTTGAAAAAAAAACACATCTCTCGGACCTTATTTTCCATCGGTGCGCCAGCCAGCATGATCCGATGAGCGGTGCTAAACCACTTGCGGCACCGAAGCACCTCTTTATTAAATTTACCTTTTAGCCTTCGCCATTCCTTCTCTAACGATC
+
>AABAFFFFFFFGGGGGGGGGGGCEGEEFGFGHFE5FFHGHHHHHHGGGGHHHHHGFEHHHGFHHGHGFFGH3GG1EEEDEDFBGGG1B?EGFFEEEHGDFFFF?FHHEHAE@D///@/1<11@F/////011?1111?1F1<...-->C.-.<C..<D<CF0C:...;:0--.;?000;9/9.9B00---:-.--9-;/9AF.//;//////////;/://;///9/;;;:;.9;/9//:/BF//;..AE
@M05620:45:000000000-G6HP7:1:1101:7506:15198 1:N:0:108
CATCCTGACCCTGAAGTACCCCATTGAGCATGGCATCGTCACCAACTGGGACGACATGGAGAAGATCTGGCACCACACCTTCTACAACGAGCTGCGCGTGGCCCCGGAGGAGCACCCAGTGCTGCTGACCGAGGCCCCCCTGAACCCCAAGGCCAACAGAGAGAAGATGACTCAGGTGAGGCTCGGCCGACGCCCGTGCTCCTCCCGTCCTTTCCCCAGTCATTTTCTGCCCGGCTTGATTTCTTACATTA
+
BABBBFFFFFFFGGFDFGFGGGGGHBHHHHHHGHHHHGEHHGHHHGHHHHHHGGGGGHEGHHHHHHGHGHGHHGHHHGGHHHHHHHDGGEGGGHHFGGEFFEGHGGGCCGGGHHHHGEHHHHGHHFFGHGCCCCCGGGGGGGHGHHGGGDHCHEGEFGGGEBEFGGE0FGFFFBCFBBFFFE9AC=EFC@ADFFFA-;;.BFFFBF9A.DDFFFFFFF./;/BFFFFB//;E.-@A=@.:FF/9/9BFFF/
@M05620:45:000000000-G6HP7:1:1101:23477:15206 1:N:0:108
ATCTCTATCTCCTAAAAAAGGAAGAAAGGGGAGGGAAGATCGGAAGAGCACACGTCTGAACTCCAGTCACCGGCTATGATCTCGTATGCCGTCTTCTGCTTGAAAAAAAAAAAAAAAAAAAACAAATAAACAAAAACATTCATAATCGATAAAAACAATAATTATAGAGTCCAGAATTCGGTAATGATACTAAAATATATAAATATGAAGGAAAGACGTCAATAGCACGATATACTTGAGAATAAATATTT
+
CCCCCFFFFFFFGGGGGGGGGGHHGHHHHGGGGGGGGGHHHHGGGGHHHHHHHGHHHGHHHHHHHHHHHHHGGGGGHHHHHHHHGGHHHHGGGHGHHHHHHHGHHHHGGGGC>><->-<---:...000:00.....;090000000.....000...09000000090000000/:00.9...00000000000000000000000:000.//.//....;000000-..;-9000000.0;00000000
@M05620:45:000000000-G6HP7:1:1101:7493:15218 1:N:0:108
CATCCTGACCCTGAAGTACCCCATTGAGCATGGCATCGTCACCAACTGGGACGACATGGAGAAGATCTGGCACCACACCTTCTACAACGAGCTGCGCGTGGCCCCGGAGGAGCACCCAGTGCTGCTGACCGAGGCCCCCCTGAACCCCAAGGCCAACAGAGAGAAGATGACTCAGGTGAGGCTCGGCCGACGCCCGTGCTCCTCCCGTCCTTTCCCCAGTCATTTTCTGCCCGGCTTGATTTCTGACATTA
+
DCDDDFFFFFFFGGGGGGGGGGGHHHHHHHHHHHHHHGHHHGHHHGHHHHHHGGGGGHHHHHHHHHHHHHHHHGHHHGGHHHHHHHHHGGGGGHHGGGGGGGHHGGGGGGGGHHHHGGHHHHHHHHHHHHGGGGGGGGGGGGHHHHGGGGHGHHGGGGGGGGGGGGGGGGGGGGGGHGGGGGGGFFFFFFFFFFFFDFFFFFFFFFFFFFFFFHFFFFFFFFFFFFHFFFFFFFFFFAFFFFFFFFFFFF0
@M05620:45:000000000-G6HP7:1:1101:12809:15227 1:N:0:108
CATCCTGACCCTGAAGTACCCCATTGAGCATGGCATCGTCACCAACTGGGACGACATGGAGAAGATCTGGCACCACACCTTCTACAACGAGCTGCGCGTGGCCCCGGAGGAGCACCCAGTGCTGCTGACCGAGGCCCCCCTGAACCCCAAGGCCAACAGAGAGAAGATGACTCAGGTGAGGCTCGGCCGACGCCCGTGCTCCTCCCGTCCTTTCCCCAGTCATTTTCTGCCCGGCTTGATTTCTGACATTA
+
DDCDDFFFFFFFGGGGGGGGGGGHHHHHHHHHHHHHHGGHHGHHHGHHHHHHGGGGGHHHHHHHHHHHHHHHHGHHHGGHHHHHHHHHGGGGGHHGGGEGGGHHGGGGGGGGHHHHGGHHHHHHHHHHHHGGGGGGGGGGGGHHHHGGGGHGHHGGGGGGGGGGGGGGGGGGGGGGGGGGGGGGFFFFFFFFFFFFCFFFFFFFFFFFFFFFFFFFFFFFFFFFFFFFFFFFFFFFFFFFFFFFFBFFFF0
@M05620:45:000000000-G6HP7:1:1101:18974:15236 1:N:0:108
CATCCTGACCCTGAAGTACCCCATTGAGCATGGCATCGTCACCAACTGTGACGACATGGAGAAGATCTGGCACCACCCCTTCTACAACGAGCTGCGCGTGGCCCCGGAGGAGCACCCAGTGCTGCTGACCGAGGCCCCCCTGAACCCCAAGGCCAACAGAGAGAAGATGACTCAGGTGAGGCTCGGCCGACGCCCGTGCTCCTCCCGTCCTTTCCCCAGTCATTTTCTGCCCGGCTTGATTTCTGACATTA
+
AAAAAF1DFFFFEF1GABDFGG1GA1FFGE1FGGGHHGHFAF1GCEF02DDG//EEEFHHGCG0F1BG11BBFF0G/?>F0F1FFD1F/>/>EC1>E>>>EEHHE?//</?A/CGHCGHFFGHFHHGHHHGCGGGGGCCGGGFGHHGGG..CGHAEFGGEFFBFGGGBFGFFFGGGGBCFGGGG@@FF?@@@@@@<9BBEFFFFFEFAAB-BFFFFFFBFFBFBFFBB/BFF??@@@@?FFFBBB/B999/
@M05620:45:000000000-G6HP7:1:1101:28921:15242 1:N:0:108
CCCCCCAAAGGTGCCTGCTGGAGGGTGTTAAAGATCGGAAGAGCACACGTCTGAACTCCAGTCACCGGCTATGATCTCGTATGCCGTCTTCTGCTTGAAAAAAAAAAAAAAAAAAAAAAAATATATAAACAGCGATTAGACGCATGTAAATAAATGAATCATAAGTATCAAAATTGGTAATGTATTCGAATTATTTAGTATCTCTATTCTGTCGCGCTTATCGTATATTCGTATGATAATCATCTACTCTA
+
DDDDDDDDFFFFGGGGGGGGGGHGGEFFFHHHHHHHHGGGGHHHHHHHGHHHGHHHHHHHHHHHHHGGGGGHHHHHHHHGGHHHHGGGHGHHHHHHHHHHHHEGGFG>/>/<----:--9-.0000<0000/.--.<<00B.--..0000000000<00000000::00000000000000:00000/0.0.00:00000:00000000000:.9@-9..00.<.<0:00/://<000000000000<0<0
@M05620:45:000000000-G6HP7:1:1101:3563:15253 1:N:0:108
TACCTGTACTGGGGAAGCGTGTAGCAATCGCCATTCCTACCCTAAAGATCGGAAGAGCACACGTCTGAACTCCAGTCACCGGCTATGATCTCGTATGCCGTCTTCTGCTTGAAAAAAAAAAAAAATATAGGAAGGATAAAGTGAAGTGGGAGTGATAATTGAATAAAATGATAATCGGGAAAAAGGGCGAGATGGACGACTAGATCAATTGAGTGGACAAGAAGGGACTGAGGTGAGGTCGAATAGACACA
+
CCCCCFFFFFFFGGGGGGGGGFHHHHHHHGGGGFHHHHHHHHHHHHHHHHHGGGGGHHHHHHGHHHGHHHHHHHHGHHHHGGGGGHHFHHHHHFGHHHHGGGHGHHHHHHHHHHHHGGGGF<</-0<1111110.000000=0000000<....000000000::000000000;09.---./...;.----900/0---.-00000000000:0.000..//;...9..00./.0..//--.0.0000//
@M05620:45:000000000-G6HP7:1:1101:8687:15262 1:N:0:108
CATCCTGACCCTGAAGTACCCGGCTTGATTTCTGACATTAGATCGGAAGCACGTCTGAACTCCAGTCACCGGCTATGATCTCGTATGCCGTCTTCTGCTTGAAAAAAAAAAAAAAAAGAAAAAAGAATTATGACGTAAGATTACAGTTGGAAAAAATTCTATGTTCAAAGGATTTTCATATAGTAGTACAAGTAGCAAGTCTAAGAGAGACAGTATGCGACGAAATGTATAGCCTGATCTGTACCATCCGT
+
CCCCCFFFFFFFGGGGGGGGGGGGGGGHHHHHHHHHHHHHHHHHHGGGGHHHGHHHGHHHHHHHHHHHHHGGGGGHHHHHHHHGGHHHHGGGHGHHHHHHHHFGHHGGGFGC></><.<0>00<...0000000<..:.000;000;00/000/.9./000000900000//09000000000000;0000000///://////////..9///////..-:--../////9/99;/:///9//////..:
@M05620:45:000000000-G6HP7:1:1101:22616:15287 1:N:0:108
CATCCTGACCCTGAAGTACCCCATTGAGCATGGCATCGTCACCAACTGGGACGACATGGAGAAGATCTGGCACCACACCTTCTACAACGAGCTGCGCGTGGCCCCGGAGGAGCACCCAGTGCTGCTGACCGAGGCCCCCCTGAACCCCAAGGCCAACAGAGAGAAGATGACTCAGGTGAGGCTCGGCCGACGCCCGTGCTCCTCCCGTCCTTTCCCCAGTCATTTTCTGCCCGGCTTATTTCTGACATTAG
+
DDDDDFFFFFFFGGGGGGGGGGGHHHHHHHHHHHHHHGHHHGHHHGHHHHHHGGGGGHHHHHHHHHHHHHHHHGHHHGGHHHHHHHHHGGGGGHHGGGGGGGHHGGGGGGGGHHHHGGHHHHHHHHHHHHGGGGGGGGGGGGHHHHGGGGHGHHGGGGGGGGGGGGGGGGGGGGGGGGGGGGGGFFFFFFFFFFFFDFFFFFFFFFFFFFFFFHFFFFFFFFFFFFFFFFFFFFFFFFFFHFFFFFFFFF<
@M05620:45:000000000-G6HP7:1:1101:7386:15304 1:N:0:108
AGATTACTGCAACAGTTCCCCCTGGACCTGGAAAAGTTTCTTGCCTGGCTTACAGAAGCTGAAACAACTGCCAATGTCCTACAGGATGCTACCCGTAAGGAAAGGCTCCTAGAAGACTCCAAGGGAGTAAAAGAGCTGATGAAACAATGGCAAGTAAGTCAGGCATTTCCGCTTTAGCACTCTTGTGGATCCAATTGAACAATTCTCAGCATTTGTACTTGTAACTGACAAGCCAGGGACAAAACAAAGAT
+
CBCCCFFFBFFFGGFGGGGGGGGGFHGHHHGHHHHHFGFHHHHHHHHHHHHHHHHGHHHHHHGGHHHHHHHHHGHHHHHHHHHHGFGHHHHHHHGEFGFHHHHGHFHHGHHHHHHHHHHGFHHGGEGFHHHHHGHEHHEHHFFGHHGFFGHHHGHHHHGHHHGHHHHHHHGGGGGGHGHHHHHHH<GGGGHHGHHHHEHHGHHHGHHFHHHHHGFCG0CGHHHGHHHEGHHHFGEFEDEGGFGFGGGGFGB
@M05620:45:000000000-G6HP7:1:1101:14078:15383 1:N:0:108
AGATTACTGCAACAGTTCCCCCTGGACCTGGAAAAGTTTCTTGCCTGGCTTCCAGAAGCTGAAACAACTGCCAATGTCCTCCAGGATGCTCCCCGTCAGGAACGGCTCCTAGAAGACTCCAAGGGAGTAAAAGAGCTGATGCAACAATGGCAAGTAAGTCAGGCATTTCCGCTTTAGCACTCTTGTGGATCCAATTGAACAATTCTCAGCATTTGTACTTGTAACTGACAAGCCAGGGACAAAACAAAATC
+
BABBBFFF5F4FGGEGGGGGGGGGCGHHHGHGHHHHHHHHHHHHHHHGHHH2GH5GHHHHHHHHHHHHHHHHBGHGHHHH5FHHFGG3FH5FFGGG1EEHHH1??EGGGHHHHHDGHHHH3B3FEFEFHDGHHGFHHHGHHBGHHHHHHFGHHGHHHHHHHHHGHHHHHHGGGGGHHHHHHHHHHHHGHHHHGGHHHHHHHHHHHHHHFHHHHHHHHFHHFHCGHHFGGGGGGGGFGGGGGGFFGGGGGGG
@M05620:45:000000000-G6HP7:1:1101:12721:15497 1:N:0:108
AGATTACTGCAACAGTTCCCCCTGGACCTGGAAAAGTTTCTTGCCTGGCTTACAGAAGCTGAAACAACTGCCAATGTCCTACAGGATGCTACCCGTAAGGAAAGGCTCCTAGAAGACTCCAAGGGAGTAAAAGAGCTGATGAAACAATGGCAAGTAAGTCAGGCATTTCCGCTTTAGCACTCTTGTGGATCCAATTGAACAATTCTCAGCATTTGTACTTGTAACTGACAAGCCAGGGACAAAACAAAGAT
+
BBBBCFFFDDBBFGBBBBGGGGGGHHHHHHHHHHHHHHHHHHHHHHHHHHHHHHHHHHHHHHHHHHHHHHHHHHHEDFGHHHHHHHHHHHHHHHGGGGGHHHHHHHHHGHHHHHHHHHHHHHHGEEGFHFHHHGHHHHGHHHHHHHHHHHHHHGHHHHHHHHHHHHHHHHGGGGGHHHHHHHHHHDGGHHHHGHHHHHHGHHHHHHHHHHHHHHHHHHHHHHHHHHHGHHHHHGGGGGGGGGGGGGGGGGF
@M05620:45:000000000-G6HP7:1:1101:3945:15505 1:N:0:108
CATCCTGACCCTGAAGTACCCCATTGAGCATGGCATCGTCACCAACTGGGACGACATGGAGAAGATCTGGCACCACACCTTCTACAACGAGCTGCGCGTGGCCCCGGAGGAGCACCCAGTGCTGCTGACCGAGGCCCCCCTGAACCCCAAGGCCAACAGAGAGAAGATGACTCAGGTGAGGCTCGGCCGACGCCCGTGCTCCTCCCGTCCTTTCCCCAGTCATTTTCTGCCCGGCTTGATTTCTGACATTT
+
BBBBAFFFFFFFGGGFGGGGGGGHHHHHFHHHHHHHHGHHHGHHHGHHHHGHGGGGGHHFHHHHHGHFGHHHHGHHHGGHHHHHHHHHGFGGGFFGGGFEFGHHGGGGGGGGHHHHGGGGHHHHHHHHHHGGGGCGGCGGGGHHHHGGGGHGHHGGGGGGGGGGGGGGGGFFFFFFGFGGFEGGFDADFFFFFFFAAFFFFFFFFFFEDDDFFFFBFFAFFEFFFFFFFFFFF;FFADFFFFFFFFFFFF/
@M05620:45:000000000-G6HP7:1:1101:26052:15514 1:N:0:108
CATCCTGACCCTGAAGTACCCGGCTTGATTTCTGACATTAGATCGGAAGAGCACACGTCTGAACTCCAGTCACCGGCTATGATCTCGTATGCCGTCTTCTGCTTGAAAAAAAAAAAAAAAAGAAAAAATTTGGCAAGAGAGAATTTTTCAATACATAAAACGGACGAGGAAAAAGCTGGGCCTTAGAATGTACGCAGTGACTACAAAACTAAAAAGTCACCGAAGCGGACTGCATCGGGTCTATACAGGTC
+
CCBCCFFFFFFFGGGGGGGGGGGGGGGHHHHHHHHHGHHHHGHHHGGGGHHHHHHHGHHHGHHHHHHHHHHHHHGGGGGHHHGEGHGFEGHHHGGGHGHHHHHHHHHGHHGGGGG>/><-<..0<00-.0000000./.:..000000/000<00000000-..--<--9///...<0/....00000000<0...-.0:<00:000..000000.00000.---------./000..-.-<000000/<0
@M05620:45:000000000-G6HP7:1:1101:4251:15515 1:N:0:108
CATCCTGACCCTGAAGTACCCCGGCTTGATTTCTGACATTAGATCGGAAGAGCACACGTCTGAACTCCAGTCACCGGCTATGATCTCGTATGCCGTCTTCTGCTTGAAAAAAAAAAAAAAAAAACAAAACTTGATAAAAATATATAAGAAATACAAAAAAACAATAATAAGTAAAAATAGGATAATGAGTAAACGAGTTACAGATACACAATGAGAAATAATGCGAATGAAGTAGTAAAAGTGCATAGTCT
+
DCDEEFFFFFFFGGGGGGGGGGGGGGGGHHHHHHHHHHHHHHHHHHGGGGHHHHHHHGHHHGHHHHHHHHHHHHHGGGGGHHHHEHHHGGHHHHGGGHGHHHHHHHHHHHHGGGGC>>//--<<..<...0110111110.011111<1:<11000<..9-..<0101::11111:0.0000100111111111.....11101<11100.0011110111111..--:011111111<1:01111101<1
@M05620:45:000000000-G6HP7:1:1101:9242:15517 1:N:0:108
CCCCCCAAAGGTGCCTGCTGGAGGGTGTTAAAGATCGGAAGAGCACACGTCTGAACTCCAGTCACCGGCTATGATCTCGTATGCCGTCTTCTGCTTGAAAAAAAAAAAAAAAAAAACCCCAACCAAACCACCCCCCACCCACCCACCACCCCACCCAACCCCCCCCGCCCCACCACCCGCCCCCCAACCCCACCACCACCACCCCCACCCCCCCACCCCCCCACCCCCCCCCCCACCCCCCCCCCCCCCCC
+
CCCCCCCCFFFBGGGGGGGGGGHGGBFEEHHHHHHHHGGGGHHHHHHHGHHHGHHHHHHHHGHFHHGGGGGHHHGBGHHFEGHHHEEEHFHHHHHHHHGGHHFEFGD<>//<<---.<.:............:--9-;...:9..99.9..-..9....9..-9------;.......-:------....9....;;..:....;@-...;----;:.-----9..---;;----;.9-----9-@C---:
@M05620:45:000000000-G6HP7:1:1101:25698:15589 1:N:0:108
CATCCTGACCCTGAAGTACCCCGGCTTGATTTCTGACATTAGATCGGAAGAGCACACGTCTGAACTCCAGTCACCGGCTATGATCTCGTATGCCGTCTTCTGCTTGAAAAAAAAAAAAAAAAATAAATCCCACAATACAATAATCTCCACACGTCCATTACATCAAAAATCTATCCCACCTTCCCCACGGTTCACCACAGACCCTCGTACGTACATCGCGCCTTCGGAGCCCTTGTTACTTCACCCCCATC
+
CDDDEFFFFFFFGGGGGGGGGGGGGGGGHHHHHHHHHHHHHHGHHHGGGGHHHGHHHGGHHGHGHHHHHHHHHGHGGGGGHHHHHHHHGGHHHHGGGHGHHHHHHHHHFHHGGGGC>>/<---.<1111000...01:<<110111101/0.-....11:<111000<..<1111/00...0<////.--.<.0100.9.0.../.-9..-/0..11..---..0.<.--..///111:111100.---//
@M05620:45:000000000-G6HP7:1:1101:4111:15616 1:N:0:108
TACCTGTACTGGGGAAGCGTGTAGCAATCGCCATTCCTACCCTAAAGATCGGAAGAGCACACGTCTGAACTCCAGTCACCGGCTATATCTCGTATGCCGTCTTCTGCTTGAAAAAAAAAAAAATAAAATTCCTAAAAAAGAGACGCTGCCACCTCCTTGACACGCCGAGGTAAACACGGACTGCCGCTACTTCGTCAGAGCTCCAGAGAGAGGCAACGAGGCGCAAGAGGCTCGGAATCGTGAGTGTCCAC
+
CCCDBFFFFFFFGGGGGGGGGGHHHHHHHGGGGGHHHHHHHHHHHHHHHHHGGGGHHHHHHHGHHHGHHHHHHGHHHHHHGGGGGHHHHHHHGGHHHHGFGHGHHHHHHHGGHHHGGGGG///01=11111111111<-..///.-....00....<000000.-.----.00:00..-<-9.//----90:0./...0</000<00./.9......-..-<-----/<....--...0<../.:000000
@M05620:45:000000000-G6HP7:1:1101:27323:15624 1:N:0:108
TACCTGTACTGGGGAAGCGTGTAGCAATCGCCATTCCTACCCTAAAGATCGGAAGAGCACACGTCTGAACTCCAGTCACCGGCTATGATCTCGTATGCCGTCTTCTGCTTGAAAAAAAAAACAGACGTCACCGCGCTTCTGCCCCCATTTCACTTACTTCCTTCATTTCCGCGTTCTCACTCTTTTGTCTCCCCTTTCCCCCTTCTCATCCTTTTTACTTGACACTGACCCTCCATGTATCACACCACGCT
+
AABBBFFFFFFFCECEEGEAAAAGHGHGFGGGEBFGFHDGAFHHHFGFHFHGGGGHHHHGFHGCGHGHGHHHHHHHHHHHDEGGGHHE44@GC?AGFHFGEEGGHFFHGHHFHGHHGCC@CE/00</??//?/>-><..=0=0<C--<D<G0=0;0:00;CC0;0;0<:C.:-;;AEFEF009C09;/0BB0/;9;;0;9F.99FFF/://BF///.::9//;/9B99B9./99.//////;9BF.9...;
@M05620:45:000000000-G6HP7:1:1101:18407:15670 1:N:0:108
AGATTACTGCAACAGTTCCCCCTGGACCTGGAAAAGTTTCTTGCCTGGCTTACAGAAGCTGAAACAACTGCCAATGTCCTACAGGATGCTACCCGTAAGGAAAGGCTCCTAGAAGACTCCAAGGGAGTAAAAGAGCTGATGAAACAATGGCAAGTAAGTCAGGCATTTCCGCTTTAGCACTCTTGTGGATCCAATTGAACAATTCTCAGCATTTGTACTTGTAACTGACAAGCCAGGGACAAAACAAAGAT
+
AA>ABFFFDFFFGGGBGGGGGGGGHHHHHHHGHHHHHHHHHHHHHHHHHHHHHHHHHHHHHHHHHHHHHHHHHHHHHHHHHHHHHGHHHHHHHHGGEGHHHHHHHHHHGHHHHHHHHHHHHHHGGGGGHHHHHGHHHHGHHHHHHHHHHHHHHGHHHHHHHHGHHHHHHHGGGGGHGHHHHHHHHGHGHHHHHHHHHHHGFCGHHHHHHHHHHHHHHFGHHHHHHHHHHHHHHGGGGGGGGFFGGGGGGGF
@M05620:45:000000000-G6HP7:1:1101:7987:15685 1:N:0:108
AGATTACTGCAACAGTTCCCCCTGGACCTGGAAAAGTTTCTTGCCTGGCTTACAGAAGCTGAAACAACTGCCAATGTCCTACAGGATGCTACCCGTAAGGAAAGGCTCCTAGAAGACTCCAAGGGAGTAAAAGAGCTGATGAAACAATGGCAAGTAAGTCAGGCATTTCCGCTTTAGCACTCTTGTGGATCCAATTGAACAATTCTCAGCATTTGTACTTGTAACTGACAAGCCAGGGACAAAACAAAGAT
+
AAAAAFFF5FBDFGGGGGGGGGGGHHHHFFHHFFHHAGHHFFFHHHHHHHHHHHFHGHHHHHHHHGHHHHHHCGFCGHHHHHFHBFGFHGHHGHEEGGHHHHHFCGHHGHHHFHFGHHHFGHHGDAFEG4FHHGFHFCHBGFGHHHHFGFHHGFFGGGHHHGHHHHGHHHGGDDGHHHHHHHHFHGGDFHHHHCGHHGHGHHHGHHHFGHFHH0GCHGHGFFGCGGFBCGHGHGGGEGGGGGF9FFEGGGF
@M05620:45:000000000-G6HP7:1:1101:20148:15715 1:N:0:108
AGATTACTGCAACAGTTCCCCCTGGACCTGGAAAAGTTTCTTGCCTGGCTTACAGAAGCTGAAACAACTGCCAATGTCCTACAGGATGCTACCCGTAAGGAAAGGCTCCTAGAAGACTCCAAGGGAGTAAAAGAGCTGATGAAACAATGGCAAGTAAGTCAGGCATTTCCGCTTTAGCACTCTTGTGGATCCAATTGAACAATTCTCAGCATTTGTACTTGTAACTGACAAGCCAGGGACAAAACAAAGAT
+
BBBBBFFFFFFFGGGGGGGGGGGGGHHHHHHHHHHHGHHHHHHHHHHHHHHHHHHHHHHHHHHFHHHHHHHHHHHHHHHHHHHHHHHHHHHHHHGFEEGGHHHHHHHHGHHHHHHHHHHHHHGGGHGGHHHHHGHHHHGHHFHHHHHHHHHHHGHHHHHHHHHHHHHHHHGGGGGGHHHHHHHHHHHGHHHHGHHHGHGFFCHHHFHHHHGHHHHHHHHGHGHGHHHHHHGHHGFGGGGGGGFGGGGGGGB
@M05620:45:000000000-G6HP7:1:1101:20162:15726 1:N:0:108
AGATTACTGCAACAGTTCCCCCTGGACCTGGAAAAGTTTCTTGCCTGGCTTACAGAAGCTGAAACAACTGCCAATGTCCTACAGGATGCTACCCGTAAGGAAAGGCTCCTAGAAGACTCCAAGGGAGTAAAAGAGCTGATGAAACAATGGCAAGTAAGTCAGGCATTTCCGCTTTAGCACTCTTGTGGATCCAATTGAACAATTCTCAGCATTTGTACTTGTAACTGACAAGCCAGGGACAAAACAAAGAT
+
BBBABFFFFFFFGGGGGGGGGGGGHHHHHHHHHHHHGHHHHHHHHHHHHHHHHHHHHHHHHHHHHHHHHHHHHHHHHHHHHHHHHHHHHHHHHHGGEFHHHHHHHHHHGHHHHHHHHHHHHHHGGHGEHHHHHGHHHHGHHGHHHHHHHHHHHGHHHHHHHHHHHHHHHHGGGGGHHHHHHHHHHHHGHHHHHHHHHHHGHCGGHHHHHHHHHHHHHHHHHHHHHHHGHHHHGGFGEGGGGGFFGEFGFGF
@M05620:45:000000000-G6HP7:1:1101:20144:15732 1:N:0:108
AGATTACTGCAACAGTTCCCCCTGGACCTGGAAAAGTTTCTTGCCTGGCTTACAGAAGCTGAAACAACTGCCAATGTCCTACAGGATGCTACCCGTAAGGAAAGGCTCCTAGAAGACTCCAAGGGAGTAAAAGAGCTGATGAAACAATGGCAAGTAAGTCAGGCATTTCCGCTTTAGCACTCTTGTGGATCCAATTGAACAATTCTCAGCATTTGTACTTGTAACTGACAAGCCAGGGACAAAACAAAGAT
+
CCCCCFFFFFFFGGGGGGGGGGGGHHHHHHHHHHHHGHHHHHHHHHHHHHHHHHHHHHHHHHHHHHHHHHHHHHHHHHHHHHHHHHHHHHHHHHGGEFHHHHHHHHHHGHHHHHHHHHHHHGGGGHGFHHHHHGHHHHGHHHHHHHHHHHHHHGHHHHHHHHHHHHHHHHGGGGGHGHGHHHHHHGHGHHHHHHHHHHHGGGHHHHHFHHHHHGHHHFGHHHHHHHHHHHHGHGGGGGGGGGGGGGGGGGF
@M05620:45:000000000-G6HP7:1:1101:18518:15736 1:N:0:108
CATCCTGACCCTGAAGTACCCCATTGAGCATGGCATCGTCACCAACTGGGACGACATGGAGAAGATCTGGCACCACACCTTCTACAACGAGCTGCGCGTGGCCCCGGAGGAGCACCCAGTGCTGCTGACCGAGGCCCCCCTGAACCCCAAGGCCAACAGAGAGAAGATGACTCAGGTGAGGCTCGGCCGACGCCCGTGCTCCTCCCGTCCTTTCCCCAGTCATTTTCTGCCCGGCTTGATTTCTGACATTA
+
DDDDDFFFFFFFGGGGGGGGGGGHHHHHHHHHHHHHHGHHHGHHHGHHHHHHGGGGGHHHHHHHHHHHHHHHHGHHHGGHHHHHHHHHGGGGGHHGGGGGGGHHGGGGGGGGHHHHGGHHHHHHHHHHHHGGGGGGGGGGGGHHHHGGGGHGHHGGGGGGGGGGGGGFGGGGGGGGGGGGGGGGFFFFFDFFFFFF@FFFFFFFFFFADFDFFFFFFFDFFFFFFFFFFFFFDFFFFFFFFBFFFFFFFF0
@M05620:45:000000000-G6HP7:1:1101:9335:15737 1:N:0:108
AGATTACTGCAACAGTTCCCCCTGGACCTGGAAAAGTTTCTTGCCTGGCTTACAGAAGCTGAAACAACTGCCAATGTCCTACAGGATGCTACCCGTAAGGAAAGGCTCCTAGAAGACTCCAAGGGAGTAAAAGAGCTGATGAAACAATGGCAAGTAAGTCAGGCATTTCCGCTTTAGCACTCTTGTGGATCCAATTGAACAATTCTCAGCATTTGTACTTGTAACTGACAAGCCAGGGACAAAACAAAGAT
+
AAAABFFFBB4BFGBBBBFFGGGGHHHHGAFBCGHHGHHHHHHHHHHHHHHGHHADBFGHHHHHHHHHHHHHHHHADDDGGHHHHGHFHHHHHHGEGGEGGHHFFHGHGHHHHHHHHHHHHGHFDGFEGFHHHGGHHHGHHHHHHHHHFFGGHGHHHHHHHGHHHHHHHHGGGGGHHHHHHHHHHDGGGHHHHHHHGFFFFCGHHHHHHHHHHGCCHHHGHFHHHHHHHHHHGGFGGGGGGFFGGGGGFGC
@M05620:45:000000000-G6HP7:1:1101:13830:15754 1:N:0:108
AAACCAGAAGACATGAGGTCAGCTAGATCGGAAGAGCACACGTCTGAACTCCAGTCACCGGCTATGATCTCGTATGCCGTCTTCTGCTTGCAAAAACAAAAAGTCAACGATCGCCCACAGCTCTTCGGCGTTTATTTTGCATCGCTGACCCAGACCGAATGCTCCTATTCTGGGTTCCACACTATTTGCGGTAAGGCAGCACCGTTTTATTACATTTACCTTTTAGCAATCGCCATTCCTACCCTCACGAC
+
CCCCCBBFFFFFGGGGGGGGFGHHHHHHHDGGFGHHHHHHHGHHHGH5GHHHHHHHHHHGGGGGHHHHHGHG?EHGFHGEEHGHFFGHHH1FFFHH1FABB?/34443??//<//EEC/???23BF/B/<////?<?1<DGGF?/<?A0<<..>..--<./=0=C/:;00000//::/00:.:/000;0;-..;9//.;..AA-;./.0/9;9BF/B//9;/;9/99;F/:....ABFFFF/.:;.:...-
@M05620:45:000000000-G6HP7:1:1101:18634:15757 1:N:0:108
CATCCTGACCCTGAAGTACCCCATTGAGCATTGCATCGTCACCAACTGGGACGACATGGAGAAGATCTGGCACCACACCTTCTACAACGAGCTGCGCGTGGCCCCGGAGGAGCACCCAGTGCTGCTGACCGAGGCCCCCCTGAACCCCAAGGCCAACAGAGAGAAGATGACTCAGGTGAGGCTCGGCCGACGCCCGTGCTCCTCCCGTCCTTTCCCCAGTCATTTTCTGCCCGGCTTGATTTCTGACATTA
+
3>>AAFFFFFFFGGGFGGGGGGEHHFDHHHDGHHHFHDHHFGBDAEHFFECGEGGGGHEFHHHHHHHEEBHHFGFHHGGHFHFHHHGHE1>E>GHGGGEE/EFHGGCGGGFGHHHHGGEGFGGGHHFHHHGGGGGGGGGGGGHHHHGGGGHGHHHGGGGGGGGGGGGFFGGGGGGGGFGFFGGGBBFFBBBBBBBBBFFFFFFFFFFFFFFFFFFFFFFFFEFFFFFFFFFFFBBBBBFFFFFFFFFFFF/
@M05620:45:000000000-G6HP7:1:1101:18650:15771 1:N:0:108
CATCCTGACCCTGAAGTACCCCATTGAGCATTGCATCGTCACCAACTGGGACGACATGGAGAAGATCTGGCACCACACCTTCTACAACGAGCTGCGCGTGGCCCCGGAGGAGCACCCAGTGCTGCTGACCGAGGCCCCCCTGAACCCCAAGGCCAACAGAGAGAAGATGACTCAGGTGAGGCTCGGCCGACGCCCGTGCTCCTCCCGTCCTTTCCCCAGTCATTTTCTGCCCGGCTTGATTTCTGACATTT
+
BBBBBFFFFFFFGGGGGGGGGGGHHHHHHHHHHHHHHGHHHGHHHGHHHHHHGGGGGHHHHHHHHHHHHHHHHGHHHGGHHHHHHHHHGGGGGHHGGGGGGGHHGGGGGGGGHEHHGGHHHHHHHHHHHHGGGGGGGGGGGGGHHHGGGGHGHHHFGGGGGGFGGGFCFGGGGGGGGGGGGGEGFFFFFFFFFFF@@AAAFFFFFFF.DFDFFFFFF..9FFFFFFFBFFFF.BFF>=.9FFFBFEFB9F/
@M05620:45:000000000-G6HP7:1:1101:18629:15774 1:N:0:108
CATCCTGACCCTGAAGTACCCCATTGAGCATTGCATCGTCACCAACTGGGACGACATGGAGAAGATCTGGCACCACACCTTCTACAACGAGCTGCGCGTGGCCCCGGAGGAGCACCCAGTGCTGCTGACCGAGGCCCCCCTGAACCCCAAGGCCAACAGAGAGAAGATGACTCAGGTGAGGCTCGGCCGACGCCCGTGCTCCTCCCGTCCTTTCCCCAGTCATTTTCTGCCCGGCTTGATTTCTGACATTA
+
DCDDDFFFFFFFGGGGGGGGGGGHHHHHHHHHHHHHHGHHHGHHHGHHHHHHGGGGGHHHHHHHHHHHHHHHHGHHHGGHHHHHHHHHGGGGGHHGGGGGGGHHGGGGGGGGHHHHGGHHHHHHHHHHHHGGGGGGGGGGGGHHHHGGGGHGHHHGGGGGGGGGGGGGGGGGGGGGHGGGGGGGFFFFFFFFFFFFBFFFFFFFFFFFFFFFFFFFFFFFFFFFFFFFFFFFFFFFFFFFFFFFFFFFFF0
@M05620:45:000000000-G6HP7:1:1101:5420:15820 1:N:0:108
CATCCTGACCCTGAAGTACCCCATTGAGCATGGCATCGTCACCAACTGGGACGACATGGAGAAGATCTGGCACCACACCTTCTACAACGAGCTGCGCGTGGCCCCGGAGGAGCACCCAGTGCTGCTGACCGAGGCCCCCCTGAACCCCAAGGCCAACAGAGAGAAGATGACTCAGGTGAGGCTCGGCCGACGCCCGTGCTCCTCCCGTCCTTTCCCCAGTCATTTTCTGCCCGGCTTGATTTCTGACATTA
+
ABABBFFDFFFFGGGGEEGGGGEFFFFFGHHHFGFHHDFHDGHGHGHHGHFHGEEEEGHBHFHFH5GEHHHHHGFHFFFHHHHGHHHGFEFGDHGGFE>EGGHHGGCGG@DDHFGHGGHFHHHHHHHGHHGGCGFFGGC@DGEFBGFGGGHGHHEGGGFFFGFGFFFFGGFG0BFGFFGGFGEGAC?A--9@=BDF>ADE/FFFFFDFFFF//BFFFFF/BFFFFFB//BFFD99-99.BFFFFBB:/BBB
@M05620:45:000000000-G6HP7:1:1101:17802:15844 1:N:0:108
CATCCTGACCCTGAAGTACCCCATTGAGCATGGCATCTTCACCAACTGGGACGACATGGAGAAGATCTGGCACCACACCTTCTACAACGGGCTGCGCGTGGCCCCGGAGGAGCACCCAGTGCTGCTGACCGAGGCCCCCCTGAACCCCAAGGCCAACAGAGAGAAGATGACTCAGGTGAGGCTCGGCCGACGCCCGTGCTCCTCCCGTCCTTTCCCCAGTCATTTTCTGCCCGGCTTGATTTCTGACATTA
+
CCCCCFFFFFFFGGGGGGGGGGGHHHHHHHHHHHHHHHHHHHHHHGHHHHHHGGGGGHHHHHHHHHHHHHHHHGHHHGGHHHHHHHHHG@FGGGGGGGGGGGHHGGGGGGGGHHHHGGHHHHHHHHHHHHGGGGGGGGGGGGHHHHGGGGHGHHGGGGGGGGGGGGGGGGGGGGGGGGGGGGGGFFFFFFFFFFFFFFFEFFFFFFFFDFFFFFFFFFFFFFFFFFFFFFFF?DFFAFFFFFFFFBFEFF0
@M05620:45:000000000-G6HP7:1:1101:17808:15863 1:N:0:108
CATCCTGACCCTGAAGTACCCCATTGAGCATGGCATCTTCACCAACTGGGACGACATGGAGAAGATCTGGCACCACACCTTCTACAACGAGCTGCGCGTGGCCCCGGAGGAGCACCCAGTGCTGCTGACCGAGGCCCCCCTGAACCCCAAGGCCAACAGAGAGAAGATGACTCAGGTGAGGCTCGGCCGACGCCCGTGCTCCTCCCGTCCTTTCCCCAGTCATTTTCTGCCCGGCTTGATTTCTGACATTT
+
CCCCCFFFFFFFGGGGGGGGGGGHHHHHHHHHHHHHHHHHHHHHHGHHHHHHGGGGGHHHHHHHHHHHHHHHHGHHHGGHHHHHHHHHGGGGGHHGGGGGGGHHGGGGGGGGHHHHGGHHHHHHHHHHHHGGGGGGGGGGGGHHHHGGGGHGHHHHGGGGGGGGGGGGGGGGGGGGGGGGGGGGFFFFFFFFFFFFCDFFFFFFFFFFFFFFFFFFFFFFFFFFFFB9BBFF?DFFFAAFFFFFFEFFFF/
@M05620:45:000000000-G6HP7:1:1101:21849:15909 1:N:0:108
TACCTGTACTGGGGAAGCGTGTAGCAATCGCCATTCCTACCCTAAAGATCGGAAGAGCACACGTCTGAACTCCAGTCACCGGCTATGATCTCGTATGCCGTCTTCTGCTTGAAAAAAAAAAAAATAAGCAATTATTTTTCATCGTGCGTCCAAACAGCATACTCCAATTCGTATAACTCCACTATATCAGGTCATTCCGCAACTTTTTCTTCTCGTTCCCTTTTATCTTTCGCCATTCCTACCCTCACGAT
+
CCCCCFFFFFFFGGGGGGGEGGHHHHHHHGGGGGHHHHHHHHHHHHHHHHHGGGGHHHGHHHGGHHGHHHHHHHHGHHHHGGGGGHHGGHHHHFGHHHHGGGHGHHHHHHHHHHHHGFGGG///0111110<1>1=1110>111<..-.--.00../.:00;0::00000.///00;000;;09B0;0000;00;0;9/9--;/9:90B9B000.;..BFF0:B09B0000.9..:B0;0:0.:0A.:..;
@M05620:45:000000000-G6HP7:1:1101:16941:15956 1:N:0:108
AGATTACTGCAACAGTTCCCCCTGGACCTGGAAAAGTTTCTTGCCTGGCTTACAGAAGCTGAAACAACTGCCAATGTCCTACAGGATGCTACCCGTAAGGAAAGGCTCCTAGAAGACTCCAAGGGAGTAAAAGAGCTGATGAAACAATGGCAAGTAAGTCAGGCATTTCCGCTTTAGCACTCTTGTGGATCCAATTGAACAATTCTCAGCATTTGTACTTGTAACTGACAAGCCAGGGACAAAACAAAGAT
+
ABAABFFFDFFFGGGBGGGGGGGGHHHHHHHHHHHHHHHHGHHHHHHHHHHHHHHHHHHHHHHHHHHHHHHHHHHHHHHHHHHHGHHFHHHHHHGGEEHHHHHHHHHHGHHHHHHGHHHHHHHGGGGGHHHHHGHHHHGHHHHHHHHHHHFHHGHHHHHHHHHHHHHHHHGGGGGHHHHHHHHGHFHGHHHHHHHHHFHFFCHHHHHHHHHHHHHHHHHGHGHGHHHHHHHHGGGGGGEF?9BFGGGGGGF
@M05620:45:000000000-G6HP7:1:1101:17388:15961 1:N:0:108
CATCCTGACCCTGAAGTACCCCATTGAGCATGGCATCGTCACCAACTGGGACGACATGGAGAAGATCTGGCACCACACCTTCTACAACGAGCTGCGCGTGGCCCCGGAGGAGCACCCAGTGCTGCTGACCGAGGCCCCCCTGAACCCCAAGGCCAACAGAGAGAAGATGACTCAGGTGAGGCTCGGCCGACGCCCGTGCTCCTCCCGTCCTTTCCCCAGTCATTTTCTGCCCGGCTTGATTTCTGACATTA
+
DDDDDFFFFFFFGGGGGGGGGGGHHHHHHHHHHHHHHGHHHGHHHGHHHHHHGGGGGHHHHHHHHHHHHHHHHGHHHGGHHHHHHHHHGGGGGHHGGGGGGGHHGGGGGGGGHHHHGGHHHHHHHHHHHHGGGGGGGGGGGGHHHHGGGFHGHHGGGGGGGGGGGGGGGGGGGGGGHGGGGGGGFFFFFFFFFFFFFFFFFFFFFFFFFFFFFHFFFFFFFFFFFFFFFFFFDFFFFFFFFFFFFFFFFF0
@M05620:45:000000000-G6HP7:1:1101:5264:15976 1:N:0:108
TACCTGTACTGGGGAAGCGTGTAGCAATCGCCATTCCTACCCTAAAGATCGGAAGAGCACACGTCTGAACTCCAGTCACCGGCTATGATCTCGTATGCCGTCTTCTGCTTGAAAAAAAAAAAATAAAACCCTCTATTAAACAGTCTCCTCACACACTTCACCACAACAACATTACCTCCACCTCCGACCCTCCACCTTCCCCCCACTTCCTCCCTTCCAGCCTTCGCCTCCCCCCCTCTCCCTCCCCCTTC
+
CCCCCFFFFFFFGGGGGGGEFGFHHHHHHGGGGGHHHHFHHHHGHHHHHHHGGGFFHHGHGHGGHHFFFHHHHGHFHHHHGGGGGHHGGFHHHGGHHHHGEGHGHHHGHHGHGHHHGGGCB>>01=11?/.0.0111111110111000/0.00<./000000:..:..:;:000000.//.....----/..//..90/;/.--.;0;000/./0//00/./00.........9--9//////....-./
@M05620:45:000000000-G6HP7:1:1101:26160:15981 1:N:0:108
CATCCTGACCCTGAAGTACCCCATTGAGCATGGCATCGTCACCAACTGGGACGACATGGAGAAGATCTGGCACCACACCTTCTACAACGAGCTGCGCGTGGCCCCGGAGGAGCACCCAGTGCTGCTGACCGAGGCCCCCCTGAACCCCAAGGCCAACAGAGAGAAGATGACTCAGGTGAGGCTCGGCCGACGCCCGTGCTCCTCCCGTCCTTTCCCCAGTCATTTTCTGCCCGGCTTGATTTCTGACATTA
+
DDDDDFFFFFFFGGGGGGGGGGGHHHHHHHHHHHHHHGHHHGHHHGHHHHHHGGGGGHHHHHHHHHHHHHHHHGHHHGGHHHHHHHHHGGGGGHHGGGGGGGHHGGGGGGGGHHHHGGHHHHHHHHHHHHGGGGGGGGGGGGHHHHGGGGHGHHGGGGGGGGGGGGGGGGGGGGGGHGGGGGGGFFFFFFFFFFFFDFFFFFFFFFFFFFFFFFFFFFFFFFFFFFFFFFFFFFFFFFFFFFFFFFFFFF0
@M05620:45:000000000-G6HP7:1:1101:26157:16003 1:N:0:108
CATCCTGACCCTGAAGTACCCCATTGAGCATGGCATCGTCACCAACTGGGACGACATGGCGAAGATCTGGCACCACACCTTCTACAACGCGCTGCGCGTGGCCCCGGAGGAGCACCCAGTGCTGCTGACCGAGGCCCCCCTGAACCCCCAGGCCAACAGAGAGAAGATGACTCAGGTGAGGCTCGGCCGACGCCCTCGCTCCTCCCTTCCTTTCCCCAGTCATTTTCTGCCCGGCTTGATTTCTCACATTT
+
1AAAAF1BF>FFGGFBG3F3FF1A11D1B1110B0GHGHGAEFGCEF00EFHEEFAEC00/EA>ABGDB1FGFFGGF>EFFFFDG1@F///>ECF?EGGCBBGGCB@BC//?FGHHGEFH1FHHHG11>F@C-AAFCCGGC9/FFGGG--;;AEAEGGBFE/;EFB/B99/BFFBFFFBF?A99--;B>-;--@@---;AE9/;BA-;FFB//;9FF--/99:/B/F9//;EA=@;---//BFF//BF/;/
@M05620:45:000000000-G6HP7:1:1101:8498:16076 1:N:0:108
AGATTACTGCAACAGTTCCCCCTGGACCTGGAAAAGTTTCTTGCCTGGCTTACAGAAGCTGAAACAACTGCCAATGTCCTACAGGATGCTACCCGTAAGGAAAGGCTCCTAGAAGACTCCAAGGGAGTAAAAGAGCTGATGAAACAATGGCAAGTAAGTCAGGCATTTCCGCTTTAGCACTCTTGTGGATCCAATTGAACAATTCTCAGCATTTGTACTTGTAACTGACAAGCCAGGGACAAAACAAAGAT
+
BBBABFDF@54BBFGBGGGGGGGGHHFGHHGHFFHHFFHHHHHHHHFGHHHFHFHHHHHHHGHGHHGHHHHGHHHADDDGFHHHFFGHHHFHHHGBEGHHGHHGHHHHGHHHHHHGHHHHFBGFGEGECGGGHGHHHHGHHHHGHGHHGFFGFGGHFHFHGHHHGHHHHHGGGGGGGHHHHHEHHHFFFGHHEGDGHGFFHHGEGHHDHHEGGHHHHHHGHFHGHGHHHBBFAE/FEDGGGGEFGEFFFG0
@M05620:45:000000000-G6HP7:1:1101:8472:16091 1:N:0:108
AGATTACTGCAACAGTTCCCCCTGGACCTGGAAAAGTTTCTTGCCTGGCTTACAGAAGCTGAAACAACTGCCAATGTCCTACAGGATGCTACCCGTACGGAAAGGCTCCTAGAAGACTCCAAGGGAGTAAAAGAGCTGATGAAACAATGGCAAGTAAGTCAGGCATTTCCGCTTTAGCACTCTTGTGGATCCAATTGAACAATTCTCAGCATTTGTACTTGTAACTGACAAGCCAGGGACAAAACAAAGAT
+
BBAAAFFF@@DBFFABBBFGGGGGHHHHGFBBBEGHFGHHHHHHHHHHHHH3FFBDBBFHGHFHHHHHHHHHHHHHGHHHHHFCHGHFHHFHHHGGG1>?EE/FGHHHGHHHHFHHHHHHHHHGDGFEGHHEFGHHHHHHHHFHHHHHHHHHHGHHHHHHHHGGHHHHHHGFGGGHGHHHHHHHHHHGHHHHH0DHHHHHHHHHHHHHHHFHGHHHFGHHHGGFHHHBGHGGGGGGEEEGE.BAFGG?FFF
@M05620:45:000000000-G6HP7:1:1101:8490:16094 1:N:0:108
AGATTACTGCAACAGTTCCCCCTGGACCTGGAAAAGTTTCTTGCCTGGCTTACAGAAGCTGAAACAACTGCCAATGTCCTACAGGATGCTACCCGTAAGGAAAGGCTCCTAGAAGACTCCAAGGGAGTAAAAGAGCTGATGAAACAATGGCAAGTAAGTCAGGCATTTCCGCTTTAGCACTCTTGTGGATCCAATTGAACAATTCTCAGCATTTGTACTTGTAACTGACAAGCCAGGGACAAAACAAAGAT
+
BBBCCFFF@B4BBGABBBBGGGGGHHHHHFFF3BBBBFHHHHHHHHHHHHHFHHBDBFGHHHHHHHHHHHHHFHHEDFGHHHHHGGHHHHHHHHGFFGFGGHHFHHHHGHHHHHHGHHHHHGHGEEFEHFHHHGHHHHGHHHHHHHHHHHHHHGHHHHHHHHHHHHHHHHGGGGGHHHHHHHHHHHHGHHHHHHHHHGHGHHHHHHHHHHHHHHHHHHHHHHHGHHHHGHHHHGGGGGGGGGGGGGGGGGB
@M05620:45:000000000-G6HP7:1:1101:29316:16117 1:N:0:108
AGATTACTGCAACAGTTCCCCCTGGACCTGGAAAAGTTTCTTGCCTGGCTTACAGAAGCTGAACCAACTGCCAATGTCCTACAGGCTGCTACCCGTAAGGAAAGGCTCCTAGAAGACTCCAAGGGAGTAAAAGAGCTGATGAAACAATGGCAAGTAAGTCAGGCATTTCCGCTTTAGCACTCTTGTGGATCCAATTGAACAATTCTCAGCATTTGTACTTGTAACTGACAAGCCAGGGACAAAACAAAGAT
+
AAB?>B@5B54DGGGFEGGGBEEGGHCHHBFFHHFHAFFGHFHHHHFGFGHABBFGF3FFFGHFHHGDHF3F3ABFFFHH5B@BBF1B?F5DFAEEEGF3BF3?1?BCFHFGHFDCFDGGFF3?EA?<B4BF?FGHF1FGHDFD?GAD1BGHHGDGHHHHHF0FFGGHHH<ADFGH1=FFFHHHBD1?<CGHF0=DDFFGECGH0=DF0CGHHGGC;GHF0;<00;GFBHH.9C/;9;AEAFB.;CAF990
@M05620:45:000000000-G6HP7:1:1101:9459:16125 1:N:0:108
TACCTGTACTGGGGAAGCGTGTAGCAATCGCCATTCCTACCCTAAAGATCGGAAGAGCACACGTCTGAACTCCAGTCACCGGCTATGATCTCGTATGCCGTCTTCTGCTTGAAAAAAAAAAAAAAAAACACAACGAACACGAACACACTCAGCCCCCAAACACACAAAAACACCACCCAAACACACCCCAAACAACACCCACACACCCACCCCCCCCACCCACCCGACGACCCCCCCGCCACACACCCTCC
+
DCDDDFFFFFFFGGGGGGGEFFHHHHHHHGGGGGHHHHHHHHHHHHHHHHHGGGGHHHHHGHGGHHGGGHHHHHHHHHHHGGGGGHHHHHHHHFGHHHHGFGHGHHHHHHHHHHHGGGGGG>>><-<-.<....-:.--/.-.9-:.:///00/..--.....:.............:.:A.......-.......:........;..:..9;---9-.9...99-------9.-------.:........
@M05620:45:000000000-G6HP7:1:1101:12061:16180 1:N:0:108
CATCCTGACCCTGAAGTACCCCGGCTTGATTTCTGACATTAGATCGGAAGAGCACACGTCTGAACTCCAGTCACCGGCTATGATCTCGTATGCCGTCTTCTGCTTGAAAAAAAAAAAAAACCCAACAAACACCCCACACAACCCCCCCTCACCCCGCAAACACACAACACCGCCCCCCCACCCCCCCCCGAACGCCACCACCCCAGCCCCCAGCACCCACACCCCCACCCACCACCACCCCCCCTCCCACC
+
CBABCFFFFFFFGGGGGFGGGGGGGGGGHHHHHHHGHHHHHHGHHHGGGGGHHHHFHGFHHGHGHHHHHGGHHHHGGGGFHGHHEFHHGGHHHHFEFHGHHHHHHHHHHHH/EFGCC>/<?..>...<0.0...-......:...;---:;:..A-;:-:....:9....;--:---::D..9----9------.;A...:..9..9..:--.;:.......9.9;:..:9:;.:A.:.;::-9-9;E/..
@M05620:45:000000000-G6HP7:1:1101:18013:16185 1:N:0:108
TACCTGTACTGGGGAAGCGTGTAGCAATCGCCATTCCTACCCTAAAGATCGGAAGAGCACACGTCTGAACTCCAGTCACCGGCTATGATCTCGTATGCCGTCTTCTGCTTGAAAAAAAAAAAAAAAAAAAAAAAAAAGAAAAAAGGATGTTTAATGAATAAAAAAAGAACAAAAAAGAAAGTAGAGAATAATAGTCAAAGACTAAACACGAATAAAGACAAGACGATGGTGTATGTATGGAAGAGCAATAG
+
DCCDDFFFFFFFGGGGGGGEFFHHHFHHHGGGGGHHHHFGGHHHHHHHHHHGGGGHHHFGFGGGHHGGGHHHHGHFGFHHGGGGGHHFGDFHGFFHHHHGEGHGHHHHHHHHHGHGGGGGC<</--<<--;------.../::-../0::00000000000000--.:.;//:;.-...;:;000000000000000:00//;00000..-..:0000///./;.-...00;0000;00/00/.:/0/:00
@M05620:45:000000000-G6HP7:1:1101:2699:16187 1:N:0:108
AAACCAAGCAGACACTCACCGCACGACGCTCTTCCGATCTAAACCAAGAAGACATGAGGTCAGCTAGATCGGAAGAGCACACGTCTGAACTCCAGTCATTCGCGCATCTCGTATGCCGTCTTCTGCTTGAAAAAAAAAAAATGTAATCAACTAGAGACCTGAAATACGCATTTTTTAACTAAGTCCTGCTTAGTCATTCATTAGTTTTTAGCCTCCTTTCTTCTTCTCACAGACTCTCTACTCTCATCCCA
+
BBBBBBBFBFFFGGGGGGGGGGCG2EAAEAEEDFHEEEEGBGFFEFAHCCGGFHHHHHHHHECGDGFHFFGGGAFGHEBGBGGHHFAB4?FDGBGGFDEHFHG?<E//FGG/?F2G2<?BHCFHDDHHH011?0/-<----;0:;;0<00:0;0000:;C/909000;C.CEFCFGEBFB00/;=FF0;F///99//9FBF/9/;FFBE9/;B/;AFB/;9:BB/FBFFF///:BF;BB/B/B/B/;//;/
@M05620:45:000000000-G6HP7:1:1101:16126:16199 1:N:0:108
CATCCTGACCCTGAAGTACCCCATTGAGCATGGCATCGTCACCAACTGGGACGACATGGAGAAGATCTGGCACCACACCTTCTACAACGAGCTGCGCGTGGCCCCGGAGGAGCACCCAGTGCTGCTGACCGAGGCCCCCCTGAACCCCAAGGCCAACAGAGAGAAGATGACTCAGGTGAGGCTCGGCCGACGCCCGTGCTCCTCCCGTCCTTTCCCCAGTCATTTTCTGCCCGGCTTGATTTCTGACATTA
+
DCCDDFFFFFFFGGGGGGGGGGGHHHHHHHHHHHHHHGHHHGHHHGHHHHHHGGGGGHHGHHHHGHHHHHHHHGGHHGGHHHHHHHHHGGGGGHHGGGGGGGHHGGGGGGGGHHHHGGHGHHHHHHHHHHGGGGGGGGGGGGHHHHGGGGHGHHGGGGGGGGGGGGGGGGGGGFGGGGGGGGGGFFFFCFFFFFFFBDFFFFFFFFFFFFFFFFFFFFF;FFFFFFFFFFFFF=FDFAFFFFFFF0FFFF0
@M05620:45:000000000-G6HP7:1:1101:9339:16209 1:N:0:108
CATCCTGACCCTGAAGTACCCCCGGCTTGATTTCTGACATTAGATCGGAAGAGCACACGTCTGAACTCCAGTCACCGGCTATGATCTCGTATGCCGTCTTCTGCTTGAAAAAAAAAAAAAAAAAACAACACAAAAAACAACCCACTAGCTAACCGACATAATAAAAACAGCGAGAAATAACCAGAGCCTAATACCCCCACCACTCCCACACCTATCACCCAAACGGAAGCGTCTACAGCCACGCTCGTGAC
+
CBBCCFFFFFFFGGGGGGGGGGGEGGFGGHHHHHHHGHHHHHHHHHHGGEGGHHHHHHGHHHGHGHHHHHHGHHHHFGGGDHHHG4GHGFGHHHHGFGHGHHHGHHHFFHHHGGGGG<>/>----.<..;.;....:.......9./0/000/.----.00000000../.----.0000000..././0;00000.-;...909/./;.../00000/....:......-....00:0../-...--./;
@M05620:45:000000000-G6HP7:1:1101:15078:16221 1:N:0:108
CATCCTGACCCTGAAGTACCCCGGCTTGATTTCTGACATTAGATCGGAAGAGCACACGTCTGAACTCCAGTCACCGGCTATGATCTCGTATGCCGTCTTCTGCTTGAAAAAAAAAAAAAAAATAACAAACAAGAAAAAGCAAAATCCGGTGTCAGCTAGAAGTCATTCTGCCAACGTCGCGCTCGACAGCAGAGGCACGCACGAAGGGACTGTATTGCATCCACATCGCTCCGGATGGCGAGTCGTACTGC
+
CBBCCFFFFFFFGGGGGFGGGGGGGGGGHHHHHHHHHHHHHHHHHHGGGGHHHHHHHGGHHGHHHHHHHHHHHHHGGGGGHHHHDGHHGGHHHHGGGHGHHHHHHHHHFHHGGGGDC///--0<11><...</<///...0/0:000.-;-.0000009;00;0;000;00090....-----.---.-././......--9-.........00;000000/09000.....;-..-.;----/-....0:
@M05620:45:000000000-G6HP7:1:1101:2790:16242 1:N:0:108
CATCCTGACCCTGAAGTACCCCATTGAGCATGGCATCGTCACCAACTGGGACGACATGGAGAAGATCTGGCACCACACCTTCTACAACGAGCTGCGCGTGGCCCCGGAGGAGCACCCAGTGCTGCTGACCTAGGCCCCCCTGAACCCCAAGGCCAACAGAGAGAAGATGACTCAGGTGAGGCTCGGCCGACGCCCGTGCTCCTCCCGTCCTTTCCCCATTCATTTTCTTCCCGTCTTGATTTCTGACATTT
+
AAAAAF1BFFFFFFG1FGGGGGCGHHHCGHHAABBGHFHH0EHHHGHHFEAGA/E/ECHGHEG0FHHHBEGHHGHHAEFHHHHHHHFHGEEEGGHEGGGGGGHHGGCGGGG/FGGHGGEGFHHHHGGHGH1?FGFHGGGGG.CCHHGGCCEECH.:CC:/CGAFBF/C0BFFGFCGGFGF?9;F--CE@=@-@=@-9-:AFFFFFFAABBBFFFFFFF-;FFF/BFFF/9BF--;F-/9BFFFF/;/9/F/
@M05620:45:000000000-G6HP7:1:1101:26744:16248 1:N:0:108
CCCCCCAAAGGTGCCTGCTGGAGGGTGTTAAAGATCGGAAGAGCACACGTCTGAACTCCAGTCACCGGCTATGATCTCGTATGCCGTCTTCTGCTTGAAAAAAAAAAAAAAACACCAATTTCCTCTTATCTTCTCACTTTTTTTCCTCCACTCTACCCATTCCACCCTCATTAATTCCCTCCTCACTTCTTCTCCATCCCCCACTCTCTCTCCACCTTACCACTTCTCCCCTCCCCTCTCCTCTTCCCCCC
+
DDDDDDBBFFFBFGGGGGGGGGHEFBFAEHHHHHHHGGGGGHHHFHFHGFHHGGHHHHHGHGHFHHGGGGGHHHGBGHGFEGHHHFFFHGHHHGHHHGGGGHGGGGF>/>/>..0.<.11==00<00000000000=0000:--/<00///:/0<:C.0/000<0....<0000000<<0/.//0.000000000<00....-<./00000<<0/<.00</0:000000/./<..././//0/:000:/<<
@M05620:45:000000000-G6HP7:1:1101:2773:16253 1:N:0:108
CATCCTGACCCTGAAGTACCCCATTGAGCATGGCATCGTCACCAACTGGGACGACATGGAGAAGATCTGGCACCACACCTTCTACAACGAGCTGCGCGTGGCCCCGGAGGAGCACCCAGTGCTGCTGACCGAGGCCCCCCTGAACCCCAAGGCCAACAGAGAGAAGATGACTCAGGTGAGGCTCGGCCGACGCCCGTGCTCCTCCCGTCCTTTCCCCAGTCATTTTCTGCCCGGCTTGATTTCTGACATTA
+
DDDDDFFFFFFFGGGGGGGGGGGHHHHHHHHHHHHHHGHHHGHHHGHHHHHHGGGGGHHHHHHHHHHHHHHHHGHHHGGHHHHHHHHHGGGGGHHGGGGGGGHHGGGGGGGGHHHHGGHHHHHHHHHHHHGGGGGGGGGGGGHHHHGGGGHGHHGGGGGGGGGGGGGGFGGGGGGGHGGGGGGGFFFFFFFFFFFFCFFFFFFFFFFEFFFFFFFFFFFFFFFFFHFFFFFFFFFFFFFFFFFFFFFFFF0
@M05620:45:000000000-G6HP7:1:1101:27949:16254 1:N:0:108
CATCCTGACCCTGAAGTACCCCATTGAGCATGGCATCGTCACCAACTGGGACGACATGGAGAAGATCTGGCACCACACCTTCTACAACGAGCTGCGCGTGGCCCCGGAGGAGCACCCAGTGCTGCTGACCGAGGCCCCCCTGAACCCCAAGGCCAACAGAGAGAAGATGACTCAGGTGAGGCTCGGCCGACGCCCGTGCTCCTCCCGTCCTTTCCCCAGTCATTTTCTGCCCGGCTTGATTTCTGACATTA
+
DCCDDFFFFFFFGGGGGGGGGGGHHHHHHHHHHHHHHGHHHGHHHGHHHHHHGGGGGHHHHHHHGHHHHHHHHGHHHGGHHHHHHHHHGGGGGHHGGGGGGGHHGGGGGGGGHHHHGGHGHHHHHHHHHHGGGGGGGGGGGGHHHHGGGGHGHHGGGGGGGGGGGGGGGGGGGGGGGGGGGGGGFFFFFFFFFFFF@FDFFFFFFFFEFFBFFFFFFFFFFFFFHHFFFFFFFFFFFFFFFFFFFFFFFF0
@M05620:45:000000000-G6HP7:1:1101:3454:16262 1:N:0:108
CATCCTGACCCTGAAGTACCCGGCTTGATTTCTGACATTAGATCGGAAGAGCACACGTCTGAACTCCAGTCACCGGCTATGATCTCGTATGCCGTCTTCTGCTTGAAAAAAAAAAAAGACGCAGACCTGATAAGAGTGAAGAAGTCGCTTAGTGTAGAGAACAATTCTGGCGATGAAAAGTCACTTAAGCAGTAAGTTAAAAAGAGGGTAAAAATAGTGAGAGAGAAGAAGATTCTAGTTCAGTGCAATAC
+
CCCCCFFFFFFFGGGGGGGGGGGFGGGHHHHHH5FGHHHH5FGHHGGGGHAGHHHHGHHHGHFHHHHHGGHHHHG@EGGHHGHHHHGGFHFHHGFGHGHHHHHHCHHHGHFGG@F>///0/////0.1001111111=11<0//00.-...0000<0000////0:00000:--90000/00000000000/90000000000.:/...//://./9/;////.../;//////////////;////////
@M05620:45:000000000-G6HP7:1:1101:24118:16264 1:N:0:108
CATCCTGACCCTGAAGTACCCCGGCTTGATTTCTGACATTAGATCGGAAGAGCACACGTCTGAACTCCAGTCACCGGCTATGATCTCGTATGCCGTCTTCTGCTTGAAAAAAAAAAAAATTCCTCTTTTTTTCTTTCTTTTTTTCATCCCCTCTCCCCCTTCCCCCCTCCTTTTTTTCCTCCTTCCTTCTCCCTCTTTCCTTCCTTTTTCCCCTCCCTTCTTCTTCTCCCCTCCTCTCCCCTCTCCTTCCC
+
BBABBFFDFFFFFGGGGGGGGGGGGFGEFGGHHFHFHHHGFHFHHHGGGGFFHHHFHGHHHGHHHFHHGHGHHHDEECEFH3@GGDGHGGHHHHGEEHFFFHHBGHHHFGAEGFG@///01?F1?11111--/000=000<0--;000CGE/C/:/:A.9:BF//.--=A/00;0--//9/:9/BB//9////.;.://;//:/::BFFF//...;.9/://;/BF/B/:...9.B/:/;DFAFFF9/:/;
@M05620:45:000000000-G6HP7:1:1101:3433:16268 1:N:0:108
CATCCTGACCCTGAAGTACCCGGCTTGATTTCTGACATTAGATCGGAAGAGCACACGTCTGAACTCCAGTCACCGGCTATGATCTCGTATGCCGTCTTCTGCTTGAAAAAAAAAAAAAGAAAAAAGAAGATAGAGGATGATGAATTAGAAAATGGAAGTAGAGAAAGAGAAGGAAGTAAATAGAAGAGAGATGAAGGGGAAGTGAGGTAGTAGAGTAAGTGAGAAGAACAATAGATGGAGAATCAGGGAAT
+
AABCCFFFFFFFGGFGFFGGGGFEGGGHHHHHHHGHGHHGHGHGFEFGFFHGGFHHEFGHGFFGHGHHGGGGGGEFEGGHHFG4FGGFGHGGGEEEHGHHGHHHHGGFHFEGGCC<////00=0-<.00111111/./000=000000000/00000/0000:0000///0/../.;00000000;0./..000009.-...0000.90:00;000000:;0000/0/9//0000:00//0.00090.../
@M05620:45:000000000-G6HP7:1:1101:27951:16271 1:N:0:108
CATCCTGACCCTGAAGTACCCCATTGAGCATGGCATCGTCACCAACTGGGACGACATGGAGAAGATCTGGCACCACACCTTCTACAACGAGCTGCGCGTGGCCCCGGAGGAGCACCCAGTGCTGCTGACCGAGGCCCCCCTGAACCCCAAGGCCAACAGAGAGAAGATGACTCAGGTGAGGCTCGGCCGACGCCCGTGCTCCTCCCGTCCTTTCCCCAGTCATTTTCTGCCCGGCTTGATTTCTGACATTT
+
CCBCCFFFFFFFGGGGGGGGGGGHHHHHHHHHHHHHHGHHHGHHHGHHHHHHGGGGGHHGHHHHHHHHHHHHHGHHHGGHHHHHHHHHGGGGGHHGGGGGGFHHGGGGGGGGHHHHGGHGHHHHHHHHHHGGGGGGGGGGGFFHHHGGD.GFHHEGGGGGGGGGFGFGGGGGGGGGGGGGGGGGFFFFFFFFFFFFBDDFFFFFFFFFFFFFFFFFFFFFFFFFFFFFFFFFDFFFF;ABFFFF/;BFFF/
@M05620:45:000000000-G6HP7:1:1101:21912:16275 1:N:0:108
CATCCTGACCCTGAAGTACCCCATTGAGCATGGCATCGTCACCAACTGGGACGACATGGAGAAGATCTGGCACCACACCTTCTACAACGAGCTGCGCGTGGCCCCGGAGGAGCACCCAGTGCTGCTGACCGAGGCCCCCCTGAACCCCAAGGCCAACAGAGAGAAGATGACTCAGGTGAGGCTCGGCCGACGCCCGTGCTCCTCCCGTCCTTTCCCCAGTCATTTTCTGCCCGGCTTGATTTCTGACATTT
+
CBCCCFFFFFBFGGFGGGGGGGGHHHHHHHHHHGGHHGHHHGHHHGGHHHHHGGGGFHGHHHHHHHFFGHHHHGHHHGGHHHHHHHHHGGGGGHGGGGGGGGHHGGGDGGGGHHGHGGHGHHEHHHHFHFGGGGGGGGGGGGHHHHGGGGHGGEGGGGGGGGGFFFFFGGGGGGFGBFFGGGGGFFFFFFAFFFFA;AF.FF/BFFFEFDBBFFFFFFFFFFFFFFFFEEBA.@CFACF/FFFFFBFEFF/
@M05620:45:000000000-G6HP7:1:1101:22400:16293 1:N:0:108
TACCTGTACTGGGGAAGCGTGTAGCAATCGCCATTCCTACCCTAAAGATCGGAAGAGCACACGTCTGAACTCCAGTCACCGGCTATGATCTCGTATGCCGTCTTCTGCTTGAAAAAAAAAAAAACAAACCGCGTCCCCCCTAACCCCCAGCTCCACCCTATATAAAATACCTCATTTGATACTCTTCCTCCGCCCGTGCACCTCACGTCCCGTCCCCCATCCATTCCGTCCCCTACATAACCATGACCTTC
+
BABBBFFFFFFFGGGGGGGEEEHHHHHHHGGGGGHHHHHHHHHHHHHHHHHGGGFHHGHHGHGGHHGHHHHHHHHHHHHHGGGGGHHHHGHHHFGHHHHGGGHGHHHHHHHHHHHHGGGGG>///.>0..------...--.//.;CB-..0/;//9../000;0;0000009/00;0900//////////...---.9.//;./...9..-....9.-././;/////......./9//////9/9///:
@M05620:45:000000000-G6HP7:1:1101:8242:16301 1:N:0:108
AAACCAGAAGACATGAGGTCAGCTAGATCGGAAGAGCACACGTCTGAACTCCAGTCACCGGCTATGATCTCGTATGCCGTCTTCTGCTTGAAAAAAAAAAGGACATCAACTCCGACGAGGTCAGCTGGGGGGCTTTCTTTGTGTAAGCAACGAGAAACCTGAAAGAAGCATTTTTTAACTAAGTCCTGCTGAGTCATTCATGAGTTTTTAGCCGCCTTGCTGCTTATCACCGTCTCTCTACTCAACTGCCA
+
AA?AAAAFFF4BB5B4BABF4CAG5GB5GA2A2AABBGFFAEBFGCFBGGDGGCGFFEGEGEAEDFG55DGFB>B?BBEB/1FEFFDGHH1@FB1///E///0BB1FG1B2B1<</>/<//?1?<1??/?@9BB./9//BF/;;FFFF/B;B.A..;/9BFFFBF/.;FF//BBF;.9//;//9/:/;FFE/ABBFF/////;/;9BBE?F/9D--.;BFB///;////9....;.99///////./99F/
@M05620:45:000000000-G6HP7:1:1101:3102:16346 1:N:0:108
ATCTCTATCTCCTAAAAACCTGTTTAGATTTGGAGATAGACCTTCAGGTTTTTCATCATTTTCTGCATGAATTATACATTGACCACGTTCCAGCGTGGTCAGTTTGCAGCATTCTGTTATTTTGTTTGACAGAGTGTCTTGTTGAGAACATATGTAGGACATGATTTTTTCCTGCAACAGGGAAAATAAAGTATAAGTTTTAAAGATTTATTCTTTAATAAAGGATCTCAAAGCCAGCTTTAGAAAAAGGA
+
BBBBBFFFFFFFGGGGGGGGGGFGHFHHHFHFHHHHHHHHHHHHHHHHHHHGGHHHHHHHHHGHHHHHBGHHHHHFHHHHHHHHGHGHHHHHHHGGGGHHFHHHHHHGHHHHHHHHHHHHHHHHHHHGHHHHHHHHHHHHHHHH4GHGHHHHHFHHHHHHGHHFHHHHHGHHHHHHGHHHHGAGGHHHHGFHHGHBG=FHHHHHHHHHHHHHHHHHGGHHGHF0/DCGGFGHFHFHHGFHHHGBFFFGGCG
@M05620:45:000000000-G6HP7:1:1101:23605:16445 1:N:0:108
CATCCTGACCCTGAAGTACCCCATTGAGCATGGCATCGTCACCAACTGGGACGACATGGAGAAGATCTGGCACCACACCTTCTACAACGAGCTGCGCGTGGCCCCGGAGGAGCACCCAGTGCTGCTGACCGAGGCCCCCCTGAACCCCAAGGCCAACAGAGAGAAGATGACTCAGGTGAGGCTCGGCCGACGCCCGTGCTCCTCCCGTCCTTTCCCCAGTCATTTTCTGCCCGGCTTGATTTCTGACATTA
+
CCCCCFFFFFFFGGGGGGGGGGGHHHHHHHHHHHHHHGHHHGHHHGHHHHHHGGGGGHHHHHHHHHHHHHGHHGHHHGGHHHHHHHHHGGGGGHHGGGGGGGHHGGGGGGGGHHHHGGHGHHHHHHHHHHGGGGGGGGGGGGHHHHGGGGHGHHGGGGGGGGGGGGGGGGGGGGGGGGGGGGGGFFFFFFFFFFFFBFFFFFFFFFFFFFFBFFFFFFFFFFFFFFFFFFFFFFFFFFFFFFFFFFFFFF0
@M05620:45:000000000-G6HP7:1:1101:27692:16461 1:N:0:108
CATCCTGACCCTGAAGTACCCCGGCTTGATTTCTGACATTAGATCGGAAGAGCACACGTCTGAACTCCAGTCACCGGCTATGATCTCGTATGCCGTCTTCTGCTTGAAAAAAAAAAAATAAAAAAAACGTCAGCGAAAACAAAATTCTGGACCAAGATGAGGAGGAAAGAATGAAGCACAATGGTGTGGTTACGTGAACGAGCACGAGAGGCAAAAGTGGCGAACAGAGCGTACAGAGACACTGGCCTCTC
+
CBBCCFFFFFFFGGGGGGGGGGGGGGGGHHHHHHHHHHHHHHHHHHGGGGHHHHHHHGGHHGHHHHHHHHGHHGHEEEEEHHFGFHHGFFHHHHGEGHGHHHHHHHHHHHHEGFGF>/=1??11<--<-<.<.0.---</<...0000000./.<..0000/0...:/./.0000000/:/00:00.../.00.//..0..<--.<.-.9.<...//000.-----/<//-..-.00///:/00/..:.0/
@M05620:45:000000000-G6HP7:1:1101:23599:16462 1:N:0:108
CATCCTGACCCTGAAGTACCCCATTGAGCATGGCATCGTCACCAACTGGGACGACATGGAGAAGATCTGGCACCACACCTTCTACAACGAGCTGCGCGTGGCCCCGGAGGAGCACCCAGTGCTGCTGACCGAGGCCCCCCTGAACCCCAAGGCCAACAGAGAGAAGATGACTCAGGTGAGGCTCGGCCGACGCCCGTGCTCCTCCCGTCCTTTCCCCAGTCATTTTCTGCCCGGCTTGATTTCTGACATTA
+
A@AAAFFFFFCFBGGGGGGGGGCHFGGHHHHHHGHHGGHHHGHHEFHHHHAGGGGGGGHGGFGHHHHHHHHHHGHHHGGHHHHHHGHHGGGGGHHGGGEGGGGHGGGGGGGGHHHHGGHGHHHHHGHHHHGGGGGGGGGGGEHHHHGGGGHGHHGGGGGGGGGGGGGGGGGGGGGGGGGGGGGGBBFFBBBBBBBBBFFFFFFFFFFEDDFFFFFFFFFFFFFEFFFFFFFFFBBBBBFFFFFFB9FFFF:
@M05620:45:000000000-G6HP7:1:1101:6987:16464 1:N:0:108
AGATTACTGCAACAGTTCCCCCTGGACCTGGAAAAGTTTCTTGCCTGGCTTACAGAAGCTGAAACAACTGCCAATGTCCTACAGGATGCTACCCGTAAGGAAAGGCTCCTAGAAGACTCCAAGGGAGTAAAAGAGCTGATGAAACAATGGCAAGTAAGTCAGGCATTTCCGCTTTAGCACTCTTGTGGATCCAATTGAACAATTCTCAGCATTTGTACTTGTAACTGACAAGCCAGGGACAAAACAAAGAT
+
AAAABFFFB@4BBFBBBBBGGGGGHHHHGEAA3BBBBFGHHHHHHHHHHHHHHHBDBBFGHHHHHHHHHHHHCGHGDFGHDFFGHFHHHHEGGHGF@>FFGG?GHGGHFHHHHHHFGHHHFFHFEAEEHDFHHGHHHHEHHFGHHGHHHFGHHGHHHHGHHHGHFHHHHHGGGGGHFHHHHHHHHGHGHHHHGGHGHHEB0<<DGHHFHHGHHGGGHHHGHFGFHHGBGHHHGGFFEGFGEF/;FGGGGGC
@M05620:45:000000000-G6HP7:1:1101:6984:16482 1:N:0:108
AGATTACTGCAACAGTTCCCCCTGGACCTGGAAAAGTTTCTTGCCTGGCTTACAGAAGCTGAAACAACTGCCAATGTCCTACAGGATGCTACCCGTAAGGAAAGGCTCCTAGAAGACTCCAAGGGAGTAAAAGAGCTGATGAAACAATGGCAAGTAAGTCAGGCATTTCCGCTTTAGCACTCTTGTGGATCCAATTGAACAATTCTCAGCATTTGTACTTGTAACTGACAAGCCAGGGACAAAACAAAGAT
+
AAAABFFFDD4BFGBBBBBGGGGGHGHHGEAB3BBBBFHHHHHHHHHHHHHHHHBDBBGHHHHHHHHHHHHHGHHGGGHHFGHHHGHHHHDGGHGGEEGGFHEFHHGHGHHHHHHHHHHHFFHFEEFEGDGHHGHHHHGHHFHHHHHHHHHHHGHHHHHHHHHHHHHHHHGGGGGHFHHHHHHHHGHGHHHHHHGHHHFFD=DGGHHHHHHHHGHHHFHHHHHHHHHGHHHHHGGGFGGGGGBCGGGGGGC
@M05620:45:000000000-G6HP7:1:1101:13960:16506 1:N:0:108
CATCCTGACCCTGAAGTACCCCATTGAGCATGGCATCGTCACCAACTGGGACGACATGGAGAAGATCTGGCACCACACCTTCTACAACGAGCTGCGCGTGGCCCCGGAGGAGCACCCAGTGCTGCTGACCGAGGCCCCCCTGAACCCCAAGGCCAACAGAGAGAAGATGACTCAGGTGAGGCTCGGCCGACGCCCGTGCTCCTCCCGTCCTTTCCCCAGTCATTTTCTGCCCGGCTTGATTTCTGACATTA
+
DCDDDFFFFFFFGGGGGGGGGGGHHHHHHHHHHHHHHGHHHGHHHGHHHHHHGGGGGHHHHHHHHHHHHHHHHGHHHGGHHHHHHHHHGGGGGHHGGGGGGGHHGGGGGGGGHHHHGGHGHHHHHHHHHHGGGGGGGGGGGGHHHHGGGGHGHHGGGGGGGGGGGGGGGGGGGGGGGGGGGGGGFFFFFFFFFFFFFFFFFFFFFFFFFFFFFFFFFFFFFFFFFHHFFFFFFFFFFFFFFFFFFFFFFF0
@M05620:45:000000000-G6HP7:1:1101:23950:16524 1:N:0:108
CATCCTGACCCTGAAGTACCCCATTGAGCATGGCATCGTCACCAACTGGGACGACATGGAGAAGATCTGGCACCACACCTTCTACAACGAGCTGCGCGTGGCCCCGGAGGAGCACCCAGTGCTGCTGACCGAGGCCCCCCTGAACCCCAAGGCCAACAGAGAGAAGATGACTCAGGTGAGGCTCGGCCGACGCCCGTGCTCCTCCCGTCCTTTCCCCAGTCATTTTCTGCCCGGCTTGATTTCTGACATTA
+
CCCCCFFFFFFFGGGGGGGGGGGHHHHHHHHHHHHHHGHHHGHHHGHHHHHHGGGGGHHHHHHHHHHHHHHHHGHHHGGHHHHHHHHHGGGGGHHGGGGGGGHHGGGGGGGGHHHHGGHHHHHHHHHHHHGGGGGGGGGGGGHHHHGGGGHGHHGGGGGGGGGGGGGGGGGGGGGGGGGGGGGGFFFFFFFFFFFFFFFFFFFFFFFFDFFFFFFFFFFFFFFFFFFFFFFFFFFFFFFFFFBFFBFFFF0
@M05620:45:000000000-G6HP7:1:1101:17538:16616 1:N:0:108
TACCTGTACTGGGGAAGCGTGTAGCAATCGCCATTCCTACCCTAAAGATCGGAAGAGCACACGTCTGAACTCCAGTCACCGGCTATGATCTCGTATGCCGTCTTCTGCTTGAAAAAAAAAAAAAGAAAAAAAAAGAAAATGAAATATTGTCAACTGATATAGACGTAAACGAAATCAATAATAACGATGAGAAGATTAATAATAAACTTAACAAGAAGGTAGTTAATCGAAGGTAGATGGGCATATTATGT
+
CCCCCFFFFFFFGGGGGGGEGEHHHHHHHGGGGGHHHHHHHHHHHHHHHHHGGGGHHHGHHHGHHHGHHHHHHHHHHHHHGGGGGHHHHHHHHGGHHHHGGGHGHHHHHHHGHHHHGGGGG?>//<<0<0--<-...//0000000000;00000/00000009....:;.....0000000000..../////////://///////://///////.;////////../.;///////..//////9//
@M05620:45:000000000-G6HP7:1:1101:25972:16650 1:N:0:108
CATCCTGACCCTGAAGTACCCCATTGAGCATGGCATCGTCACCAACTGGGACGACATGGAGAAGATCTGGCACCACACCTTCTACAACGAGCTGCGCGTGGCCCCGGAGGAGCACCCAGTGCTGCTGACCGAGGCCCCCCTGAACCCCAAGGCCAACAGAGAGAAGATGACTCAGGTGAGGCTCGGCCGACGCCCGTGCTCCTCCCGTCCTTTCCCCAGTCATTTTCTGCCCGGCTTGATTTCTGACATTT
+
CCCCCFFFFFFFGGGGGGGGGGGHHHHHHHFHGHHHHGHHHGHHHGHHHHHHGGGGGHHHHHHHHHHHHHHHHGHHHGGHHHHHHHHHGGGGGHHGFGEGGGHHGGGGGGGGHHHHGGHHHHHHHHHHHHGGGGGGGGGGGGHGHHGGGGHGHHGGGGGGGGGGGFGGGGGGGFGGGGGGGGFGFFFFFFFFFFFFDDAAFFFFFFFEDFDFFFFFFFFFFFFFFFFBFFFFFACFF;?BBFFFFBFFFF/
@M05620:45:000000000-G6HP7:1:1101:26198:16679 1:N:0:108
CATCCTGACCCTGAAGTACCCCATTGAGCATGGCATCGTCACCAACTGGGACGACATGGAGAAGATCTGGCACCACACCTTCTACAACGAGCTGCGCGTGGCCCCGGAGGAGCACCCAGTGCTGCTGACCGAGGCCCCCCTGAACCCCAAGGCCAACAGAGAGAAGATGACTCAGGTGAGGCTCGGCCGACGCCCGTGCTCCTCCCGTCCTTTCCCCAGTCATTTTCTGCCCGGCTTGATTTCTGACATTA
+
DCCDDFFFFFFFGGGGGGGGGGGHHHHHHHHHHHHHHGHHHGHHHGHHGHHHGGGGGHHHHHHHHHHHHHHHHGHHHGGHHHHHHHHHGGGGGHHGGGGGGGHHGGGGGGGGHGHHGGHFGHHHHHHHHHGGGGGGGGGGGGHHHHGGGGHGHHGGGGGGGGGGGGGGGGGGGGGGGGGGGGGGFFFFFDCFFFFFCFFFFFFFFFFADFFFFFFFFFFFFFFFFFFFFFFFFFFFFFFFFFFFFFFFFF0
@M05620:45:000000000-G6HP7:1:1101:3741:16706 1:N:0:108
CATCCTGACCCTGAAGTACCCCATTGAGCATGGCATCGTCACCAACTGGGACGACATGGAGAAGATCTGGCACCACACCTTCTACAACGAGCTGCGCGTGGCCCCGGAGGAGCACCCAGTGCTGCTGACCGAGGCCCCCCTGAACCCCAAGGCCAACAGAGAGAAGATGACTCAGGTGAGGCTCGGCCGACGCCCGTGCTCCTCCCGTCCTTTCCCCAGTCATTTTCTGCCCGGCTTGATTTCTGACATTA
+
CCCCCFFFFFFFGGGGGGGGGGGHHHHHHHHHHHHHHGHHHGHHHGHHHHGHGGGGGHHHHHHHGHHHHHHHHGHHHGGHHHHHHHHHGGGGGHHGGGGGFGHHGGGGGGGGHHHHGGHHHHHHHHHHHHGGGGGGGGGGGGGHHHGGGGHGHGGGGGGGGGGGGGGGGGGGGGGGGGGGGGGGFFFFFFFFFFFC@.DFFFBFFFFEDFFFFFFFFFFFFFFFFFFFFFFFFCFFFFFFFFEFF/FFFF/
@M05620:45:000000000-G6HP7:1:1101:26506:16724 1:N:0:108
AAACCAGAAGACATGAGGTCAGCTAGATCGGAAGAGCACACGTCTGAACTCCAGTCACCGGCTATGATCTCGTATGCCGTCTTCTGCTTGAAAAAAAAAAAATTTCCATCCTTCTTTTCTTTTTTTTTACCGCTTTTCTTTTTTATCCCATATTTATTACATTATTTTTTCCTTCAACCATTACCATCAAGTCTCCTTTTTCACTCTTTCTTCTTTCCTCACTTCTCTCAAATCCCTCTTTCTACACCTTC
+
A?AAAAAFFFFFFFFGFFFGGGHHFFFHHHGGGGHHHHHFHGHHGGHHHHHHHHGHHHHGGCEEHHHHHHHHGGHHHHGGGHGHHHGHHFBFFHFG?@EE>/0233333B022@22@D2@>2@<<<@-<>1.-<<.<000<00=.000;00/:0;00;00C;:0;:C;;AFFFBF009..00;000;/909;0;;:;BFFF//99/;BFF9BF9BF//9//.///BBFBB;/;9BFFFFFF//9/:9////
@M05620:45:000000000-G6HP7:1:1101:5118:16734 1:N:0:108
TACCTGTACTGGGGAAGCGTGTAGCAATCGCCATTCCTACCCTAAAGATCGGAAGAGCACACGTCTGAACTCCAGTCACCGGCTATGATCTCGTATGCCGTCTTCTGCTTGAAAAAAAAAAAAAATTTCCCTCTTTCATCATTTCCCCCCTCCTCCTCACTCTCGTCTCCCTTCTTCTCTTCTCCTTTCTCTCCCCTTCCCCCCTCTTCCTTCCCCTTTCCGCTCTCCCCCCCCTCTCTCTTCTCCCTTGC
+
BBBBBFFFFFFFGGFGGGGEEEFGHHHHHGGGGGHHHHHHHHHHHHHHHHHGGGGHHHGHFHGGHHGGHHHHHFHGHHHHGGGGGHHFHFHHHFGHHHHGGGHGHHHGHHHHHHHHGGGC//</-01111110011>0000000==0CCC-..//;//0.0000..9.90//0/00;090090:0000;00009;9..9/...9-.9//:B///;9../9/...-.///.;--;-.;;//////9//./.:
@M05620:45:000000000-G6HP7:1:1101:15931:16735 1:N:0:108
CATCCTGACCCTGAGTACCCCATTGAGCATGGCATCGTCACCAACTGGGACGACATGGAGAAGATCTGGCACCACACCTTCTACAACGAGCTGCGCGTGGCCCCGGAGGAGCACCCAGTGCTGCTGACCGAGGCCCCCCTGAACCCCAAGGCCAACAGAGAGAAGATGACTCAGGTGAGGCTCGGCCGACGCCCGTGCTCCTCCCGTCCTTTCCCCAGTCATTTTCTGCCCGGCTTGATTTCTGACATTAG
+
DDDDDFFFFFFFGGGGGGGGGGHHHHHHHHHHHHHHGHHHGHHHGHHHHHHGGGGGHHGHHHHHHHHHHHHHGHHHGGHHHHHHHHHGGGGGHHGGGGGGGHHGGGGGGGGHHHHGGHHHHHHHHHHHHGGGGGGGGGGGGHHHHGGGGCFHHGGGGGGBFEGGGGGGGGGGGGGCFGGGGGGFFFFFFFFFFFACFFFFFFFFFFEFDAFFFFFFFFFFBFFFFFF;BFEAFFDFFFFFFFFFFF0FFF;
@M05620:45:000000000-G6HP7:1:1101:15949:16749 1:N:0:108
CATCCTGACCCTGAGTACCCCATTGAGCATGGCATCGTCACCAACTGGGACGACATGGAGAAGATCTGGCACCACACCTTCTACAACGAGCTGCGCGTGGCCCCGGAGGAGCACCCAGTGCTGCTGACCGAGGCCCCCCTGAACCCCAAGGCCAACAGAGAGAAGATGACTCAGGTGAGGCTCGGCCGACGCCCGTGCTCCTCCCGTCCTTTCCCCAGTCATTTTCTGCCCGGCTTGATTTCTGACATTAG
+
B?ABBFFFFFFFGGGGGGGGGGHHHHHHHHHHHHHHGHHHGHGHGHHHHGHGGGGGHHHHHHHHGHHHHHHHGHHGGGHHHHHHHHHGGGGGHHEGGGFGGHHGGGGGGGGHHHHGGHHHHHHHHFHHHGGGGGCFGGGCFHHHHGGDF:EEHGGGEGFFGEGGGGGGGGGFGCF;C;FFGGGAAEF-@DA;FFD@A?EFF/FFF?.A:.;BBFFFF.;99/;BFFFFBBFA--;;9A//FFFF/9/9FB;
@M05620:45:000000000-G6HP7:1:1101:8242:16759 1:N:0:108
TACCTGTACTGGGGAAGCGTGTAGCAATCGCCATTCCTACCCTAAAGATCGGAAGAGCACACGTCTGAACTCCAGTCACCGGCTATGATCTCGTATGCCGTCTTCTGCTTGAAAAAAAAAAAAAAAAAAAAAAAAGAAATAAAAAGATGATAATTAAAGAAGAAAATAGAAAAAAATAAAGAGAAAAAGGATATACTATGACAATAAAGATAGAAATGGGTGACGTTAGGAAAGATAGTCAGTTTTGAGAG
+
BBCCCFFFFFFFGGGGGGGEFFHHHHHHGFBE2BDDDGHHHHHHHHHHHHHGGGABBFGHFHGHHHGHGHHHHGHHHHHHGGGGGHHGHHHHHGGHHHHGGGHGHHHHHHHHHHHHGGG@@<</<-<-<------...:0;0000..00000009;0090;/0//:000000/.--900000//00/.../000000000090;000090000000000./..0..././00/./:0000000000....0
@M05620:45:000000000-G6HP7:1:1101:7060:16809 1:N:0:108
AGATTACTGCAACAGTTCCCCCTGGACCTGGAAAAGTTTCTTGCCTGGCTTACAGAAGCTGAAACAACTGCCAATGTCCTACAGGATGCTACCCGTAAGGAAAGGCTCCTAGAAGACTCCAAGGGAGTAAAAGAGCTGATGAAACAATGGCAAGTAAGTCAGGCATTTCCGCTTTAGCACTCTTGTGGATCCAATTGAACAATTCTCAGCATTTGTACTTGTAACTGACAAGCCAGGGACAAAACAAAGAT
+
AAAACFFFDD4BFGBBBBFGGGGGHHHHHFAB3BBBBFHHHHHHHHHHHHHHHHBDBBGHHHHHHHHHHGHHGHHGFGHHFGHHHGHHHHDGGHGAEEEBBFBFHHHHGHHHHHHFHHHHFGHGEEFEHDHHHGHHHHGHHHHHHHHHHHHHHGHHHHHHHHHHHHHHHHGGGGGHFHHHHHHHHDHGGHHHHHHHHGFFB<GHHHHHHHHHHGHHHFHGHGHHHHHBFHHHGGGGGGGGGGBFGGGGGGF
@M05620:45:000000000-G6HP7:1:1101:22661:16811 1:N:0:108
TACCTGTACTGGGGAAGCGTGTAGCAATCGCCATTCCTACCCTAAAGATCGGAAGAGCACACGTCTGAACTCCAGTCACCGGCTATGATCTCGTATGCCGTCTTCTGCTTGAAAAAAAAAAAAACAATCCCTCATATCATATTCTCCACCTCTTCCTTACTGTCCTGTCCCCTTCACCCTTCCACATACCCTCCACGTCCTACATCTGTCTTCACAACTCCCCCCTCCCCCCGCCCTCTCTCTCACCCCCC
+
CCCCCFFFFFFFGGGGGGGEEEHHHHHHHGGGGGHHHHHHHHHHHHHHHHHGGGGHHHHHGHGHHHFHGHHHHHHHHHHHGGGGGHHGHHHHHFGHHFHGFGHGHHHHHHHHHHHHGGGGG?>//.<1101100111>>110000000<<<.0000000/000;000:/00::.::0<..///;0/900;/09.99.....99/;0009/;/:////9//;99.--;.;.;9---9-999/9////9;--9
@M05620:45:000000000-G6HP7:1:1101:24130:16821 1:N:0:108
CCCCCCAAAGGTGCCTGCTGGAGGGTGTTAAAGATCGGAAGAGCACACGTCTGAACTCCAGTCACCGGCTATGATCTCGTATGCCGTCTTCTGCTTGAAAAAAAAAAAAACAAAACACCAACATCAAAGATCTAGTAAACAAAATATCACATCAACAACACAATAACAACAGCATCTGGTAATCCCGCCCTACCCCTCAACTGCACAGCCAATCCACCAGCTTCTATAACCCACACAGCGGTCCGGCCTCC
+
DDEEEECCFFFDGGGGGGGGGGHGEBFAEHHHHHHHHGGGGHHHHHHHGGHHGHHHHHHHHGHFHHGGGGGHHHGGHHHFGHHHHGGGHGHHHHHHHGGHHHGGGGG><>??/000>0..>..01111=/01111111111...<0111101000/0..<...01:000.././101111111110.----/.......0/1<0001/.../0//00....0011111110.......<--.<-----...
@M05620:45:000000000-G6HP7:1:1101:22963:16824 1:N:0:108
AAACCAGAAGACATGAGGTCAGCTAGATCGGAAGAGCACACGTCTGAACTCCAGTCACCGGCTATGATCTCGTATGCCGTCTTCTGCTTGAAAAAAAAAAAAAAATCGACAAACAAGTCAAAGAGAACACCTCAGCTCATAAAATACCAATCGATCACCTCCACATATGTACTACTCCTTATCCAACACCTCCTGTTCACAAAATACGGAGCCAAACCAACAACACCTCGCCTCACACGGTCTCTCCATTC
+
BBCCCBCFFFBBGGBBBFFGGGHHBGHHHHGFGGHHHHHHHGHHHGHHHHHFHHGHHHHGGGGGHHHHEGHHFGHHHHGGGHGHHHHHHHHHGHHGEEEE>/</<02/?///0=0/0=111110001>00.0<000=000<00000<00:0;.....//0..//0000090;000009000000000..:/.:/00;00000..000....-.///:9..9.;..../..:-..0.00--;9.;00/000:
@M05620:45:000000000-G6HP7:1:1101:14836:16826 1:N:0:108
CATCCTGACCCTGAAGTACCCCCGGCTTGATTTCTGACATTAGATCGGAAGAGCACACGTCTGAACTCCAGTCACCGGCTATGATCTCGTATGCCGTCTTCTGCTTGAAAAAAAAAAAAAATAAATCACCTCACAAAATACCTTATTCTATCTTGCTTCATCATGTCAACTCTCACATCGCACTACATCATTCTATCCTGCCACAGACCGCCCCAGCGTGAAGCTCACTGTTAACACTTGCCGCGTCCTCC
+
DCDDDFFFFFFFGGGGGGGGGGGGGGGGGHHHHHHHGHHHHHHHHHHGGGG1GHHHHHGHHHGHHHHHHHHHHHHHGGGG1GHGHGHHHFGHHHHGGGHGHHGHHHHFFHGHGGGDF<<<->11=11110101.00<<00<0<0000000000000000:00<0000<000000:0000.<.--</00000000000/0:0.00..0..-----..:-...<00000000000000000000------.0:
@M05620:45:000000000-G6HP7:1:1101:25533:16846 1:N:0:108
CATCCTGACCCTGAAGTACCCCGGCTTGATTTCTGACATTAGATCGGAAGAGCACACGTCTGAACTCCAGTCACCGGCTATGATCTCGTATGCCGTCTTCTGCTTGAAAAAAAAAAAAAAAAAAAGTATAAAGAAATCAGAATACGAAGAGTCACTAGAACTCTACTAACCGAAAGTTGAGTACGACTTATGTAAAAGACATTCTCGACGAAATATAGCGAATACACGTGGCTAGTAATTGCTAAGAATTC
+
BBBBBFFFFFFFGGGGGGGGGGGGGGGFHHHHHHHFGHHHGHHHHHGGGGHHHHHHHGGHHGHHHHHHGHHHHHHGGGGGHHHHHHHHGGHHHHGGGHGHHHHHHHHHGHHGGGGB>>//----<.00000000./000000000.....990000000;000000000/9----.;//;////...../;///////..;/:://./-9--../9///----9///.9..-././/////9/////////
@M05620:45:000000000-G6HP7:1:1101:2234:16872 1:N:0:108
AGATTACTGCAACAGTTCCCCCTGGACCTGGAAAAGTTTCTTGCCTGGCTTACAGAAGCTGAAACAACTGCCAATGTCCTACAGGATGCTACCCGTAAGGAAAGGCTCCTAGAAGACTCCAAGGGAGTAAAAGAGCTGATGAAACAATGGCAAGTAAGTGAGGCATTTCCGCTTTAGCACTCTTGTGGATCCAATTGAACAATTCTCAGCATTTGTACTTGTAACTGACAAGCCAGGGACAAAACAAAGAT
+
?BAAAFDFFDDFAB4BFB5BG?EBA4ABBFHCBDCGFAGFHHF5BBBEBGAF35B5CGFGFFFBB31BFF3B3CGHADDGDBAFFAHFGGHFFGBB>EGFBFFHHEFBFFDGFFHE??B3?3GGG/EE3BBGGFF?F311BBDBB0/FGH00CF@2>@@2>FGF/FGH@??//CFDG111>GGHG<<A1<><00=DDF00</DGGDB0D<0;C:;;C;;GGFCF0GCB;00;../;.CA;../:;9.A//9
@M05620:45:000000000-G6HP7:1:1101:2256:16878 1:N:0:108
AGATTACTGCAACAGTTCCCCCTGGACCTGGAAAAGTTTCTTGCCTGGCTTACAGAAGCTGAAACAACTGCCAATGTCCTACAGGATGCTACCCGTAAGGAAAGGCTCCTAGAAGACTCCAAGGGAGTAAAAGAGCTGATGAAACAATGGCAAGTAAGTCAGGCATTTCCGCTTTAGCACTCTTGTGGATCCAATTGAACAATTCTCAGCATTTGTACTTGTAACTGACAAGCCAGGGACAAAACAAAGAT
+
AABBBFFF5DFFGGFGGGGGGGGGAGHHHHHHFHHHHHHHHHHHHHHHHHHHHHHHHHHHHHHHHGHHHHHHHHHFGHHHHHHHFFHHHHFHHHGG@FGHHHHFHHHHGHHHHHHHHHHHHHHGGAGGHHHHHCHHHGHHHBHHHHHHHHHHHGHHHHHHHHHHHHHHHHGGGGGHHHHHHHHHHHHGHHHHGHHHGHGHHHHHHHHHFFHHHGHHHHHHHFHHHHGFHHHHHGGGGGGGGGGGGGGGGGG
@M05620:45:000000000-G6HP7:1:1101:2318:16881 1:N:0:108
CATCCTGACCCTGAAGTACCCCGGCTTGATTTCTGACATTAGATCGGAAGAGCACACGTCTGAACTCCAGTCACCGGCTATGATCTCGTATGCCGTCTTCTGCTTGAAAAAAAAAAACAGCTCTCGTATGTTCTTTTGCATCTGTGAGCCCTACATACTTATCCTATTAATGGTGCGAAACTATTTGAGGAAATGCATCACTATTTTCTTCAATTTACCTTTTAGCAATCGCCATTCCTACTCTCAATCTC
+
BBBBBFFFFFFFGGGGGFGGGGG?EGGEHHHHHHCHHHHHHEGGHHG2BEFHHHHHHGHHHFFHHHHHBGHHHHH1EGGGG3FGFHHB?EGHHHGGGGGGHHFHHGHHHHHGEF//>//2@?FFD<</0?@F11>>G1111111==<110.//</0<0=0<=BG00=0=0000;00-:-:;G0;;909./0//0000090000;90;0;C;0;0;00;0;0C00//:/9/...9AFBBF/:/;///////:
@M05620:45:000000000-G6HP7:1:1101:23927:16910 1:N:0:108
CATCCTGACCCTGAAGTACCCCGGCTTGATTTCTGACATTAGATCGGAAGAGCACACGTCTGAACTCCAGTCACCGGCTATGATCTCGTATGCCGTCTTCTGCTTGAAAAAAAAAAAACAAACTTATTCCCCCCTGGCCCATCCTTCCTTCCTTTCCTCTTTATCCCTCTTTTATCTCCCCTTGAACCCTTCTCCGCCTTTTTACTCTTACCTACCCCTCCATGTCCCCCCCCCCGCTCGTACTCCCCCCC
+
CBBCBFFFFFFFFGGGGGGGGGGGGGFEFHHHHHHGHHHGFHGHHHGGGGGHHHHHHGFGHGHFHFDGHFGHHGHEEGEGHHFG4GHFFGHHHHE>/FFHFHHFHHFGHHHGGGGG/>?/?0<1111?111>AC<...<<.//.00=/0;<CCFG0;0:0GF;0;;/0C/00900;999:.:;;:00;A.CFGB0...;AB/B.;://///;://;..9:D/;///:/.:;;;@=--:---.:.//;..-;
@M05620:45:000000000-G6HP7:1:1101:13155:16965 1:N:0:108
TACCTGTACTGGGGAAGAGTGTAGCAATCGCCATTCCTACCCTAAAGATCGGAAGAGCACACGTCTGAACTCCAGTCACCGGCTATGATCTCGTATGCCGTCTTCTGCTTGAAAAAAAAAAAAAAAAACAGAGAAAAAATATTTGTCCGCATGTCATACACAACAAAAAGTGATGCCACTTACGCCAGCGAGCCCTTAGAAGCCTCAGTCAATAAACTACCCCACTAGGCGGTCGTAGAGGCACGCCGTCC
+
CCCDDFFFFFFFGGGGGGGGGGFHHHHHHCFGGGHHHHFHGHHHHHHHHHHGGGFHHHFHFHGGHHGGGHHHHHHGHHHHGGGGGHHGHDHHHGGHHHHGEGHGHHHGHHH?GFHHGGGG/<<>/-<-..////00/<-.00000000.--.9000:00000.....:..0000000000000<.-9-.--9--.//000000<0/00000000000000/....</0//------...0/..<.-.---.
@M05620:45:000000000-G6HP7:1:1101:15910:16982 1:N:0:108
AGATTACTGCAACAGTTCCCCCTGGACCTGGAAAAGTTTCTTGCCTGGCTTACAGAAGCTGAAACAACTGCCAATGTCCTACAGGATGCTACCCGTAAGGAAAGGCTCCTAGAAGACTCCAAGGGAGTAAAAGAGCTGATGAAACAATGGCAAGTAAGTCAGGCATTTCCGCTTTAGCACTCTTGTGGATCCAATTGAACAATTCTCAGCATTTGTACTTGTAACTGACAAGCCAGGGACAAAACAAAGAT
+
CCBCCFFFFFFFGGGGGGGGGGGGHHHHHHHHHHHHHHHHHHHHHHHHHHHHHHHHHHHHHHHHHHHHHHHHHHHHHHHHHHHHHHHHHHGHHHGGGGGHHHCGHHHHGHHHHHHHHHHHEGHGG?EFHHHHHGHHHHHHHHHHHHHHHFHHHGHHHHHHHHHHHHHHHHGGGGGHHHHHHHHHHGHGHHHHHHHHHHHGHHHHHHHHHHHHHHHHHHHGHHHHHHHFHHHHHGGGGGGGGGGGGGFGGGG
@M05620:45:000000000-G6HP7:1:1101:12513:16985 1:N:0:108
TACCTGTACTGGGGAAGAGTGTAGCAATCGCCATTCCTACCCTAAAGATCGGAAGAGCACACGTCTGAACTCCAGTCACCGGCTATGATCTCGTATGCCGTCTTCTGCTTGAAAAAAAAAAAAAAAAAAGATATTTAAGATGTGTTCGCTATAAAGTACGAAAGCAAAAGAAAAATTATGGAAAAATAGGAGTAGGACTGGGTCTCGGAGCGAGTATGGCCAGAGAAAGTGAGGGCGATGGGATAGGTCGT
+
CCCDDFFFFFFFGGGGGGGGGGHHHHHHHCFGGGHHHHHHHHHHHHHHHHHGGGEHHHFHGHGGHHGGHHHHHGHHHHHHGGGGGHHGHFHHHFGHHHHGGGHGHHHGHHH0FHHHFGGG/<>//----..00000000000;00:0.-:..0000000...../0/;//9.//..00000000/..0000///0000/...///0/..----9-:;0/./0...:0000000...--:.../;/0/00--
@M05620:45:000000000-G6HP7:1:1101:15924:17003 1:N:0:108
AGATTACTGCAACAGTTCCCCCTGGACCTGGAAAAGTTTCTTGCCTGGCTTACAGAAGCTGAAACAACTGCCACTGTCCTACAGGATGCTACCCGTAAGGAAAGGCTCCTAGAAGACTCCAAGGGAGTAAAAGAGCTGATGAAACAATGGCAAGTAGGTCAGGCATTTCCGCTTTATCACTCTTGTGGATCCAATTGAACAATTCTCAGCATTTGTACTTGTAACTGACAAGCCAGGGACACAACAAAGAT
+
BBBBBFFFFFFFGGGGGGGGGGGDGGHHHHHCHHFHGHHHHHHGHHHHHHHHHHHHCGHHHHHHHFHHHHHG33BAFA35ABF3B?F3FDGF2FEEFG1C3B31B?@FEHH4FGFGCEGFCCG///?<F4FEDFFGHFGFD3BDB2?G22B<C/GGB22@GF2F/GDH1?/CA//F1>=F1>1<>GC.D<<FH0DDH0DFB/0DDDGDGGFFB00;C:0C0:;GF:00CGG;.999.;.9A./.;9../;;
@M05620:45:000000000-G6HP7:1:1101:13750:17044 1:N:0:108
CATCCTGACCCTGAAGTACCCCGGCTTGATTTCTGACATTAGATCGGAAGAGCACACGTCTGAACTCCAGTCACCGGCTATGATCTCGTATGCCGTCTTCTGCTTGAAAAACAAAAAAAACTAAAGACAACAATGATAAACGACTTTGTTAAAAAGTAATAATAGATTAAGAATTAATTATAACAAATGCTGCGGAAAATTCATGCGAGATATAAGTTGTATGAGTAATAGCCAGTATGGAGTCATCTATA
+
DDDDDFFFFFFFGGGGGGGGGGGGGGGGHHHHHHHGHHHHHHHHHHGGGGHHHHHHHGHHHGHHHHHHHHHHHHHGGGGGHHHHGHHHGGHHHHGGGHGHHHHHHHHHHHH/EGHG?////22==2>222///11111111///<.11>0<111<.11<0000000000000<0000000000000.000000-----/0000000..--.00;00900;000009:000000;.0000/0/0/9000000
@M05620:45:000000000-G6HP7:1:1101:25276:17044 1:N:0:108
TACCTGTACTGGGGAAGAGTGTAGCAATCGCCATTCCTACCCTAAAGATCGGAAGAGCACACGTCTGAACTCCAGTCACCGGCTATGATCTCGTATGCCGTCTTCTGCTTGAAAAAAAAAAAAACAACATTCTCTCTGATAAAGTCATTTACTAGTCTATACGAATTAATACAAAATGAAGCACAAAACTAGAATAGTGCTACAGGCTCCAATATTGATGGATGCGGTTGTATTATGGTTTTCAAAGCGTC
+
BBBBBFFBFFFFGCGGGGGGFGHHHHHHHFGG2FHHHHHHHHHFGDF5FGHGEFGHGGFHHHGHHHGGFHHHHHHHHHHHGCGGEGFFGGHHHGGHHHGGGGHGHHHHHHHG3?F?E/<</////?///01>1<1111111111=111000=000000000<.....0000:000.:0000C////...:900000090000000/....//00090;000;//.--.--./;999////..///99.;..
@M05620:45:000000000-G6HP7:1:1101:13355:17044 1:N:0:108
CATCCTGACCCTGAAGTACCCCCGGCTTGATTTCTGACATTAGATCGGAAGAGCACACGTCTGAACTCCAGTCACCGGCTCTGATCTCGTATGCCGTCTTCTGCTTGAAAACAAAAAAAACACACATCTAAACACTATCCTCCATTCGCCCTATCTCCTTCGCTCCCAATATTGTCTCCACTCTTTAGTTCCTCGCCACCCGCTCTCCGTCCTTAGCACCTTCCCCGCACTCCCTGCCCCCCATCCCGCGC
+
CDDDDFFFFFFFGGGGGGGGGGGGCGGGGHHHHHHHHHHHHHHHHHHGGGG1FGHHHHGHHHGHHHHHHHHHHHHHGGGG1FGFBFGHHGAHHGHGGGHGHHHHHHHHHHH3FGHFH></?/0//?2=11111101011?1=00=111..<-011000000.<..<./:/000000;0:;;CGHF0000:00:0;-9.:.;----.0;.;.9.00000:./00//;-----;/./0...9-9-//.9.--9
@M05620:45:000000000-G6HP7:1:1101:25258:17046 1:N:0:108
TACCTGTACTGGGGAAGAGTGTAGCAATCGCCATTCCTACCCTAAAGATCGGAAGAGCACACGTCTGAACTCCAGTCACCGGCTATGATCTCGTATGCCGTCTTCTGCTTGAAAAAAAAAAAAAAAAAAAATAAAAAAACCGAATTTAGCGTGAGCAAAAAGTCAGTCAAAAAGGCTTTACTACTAACAATGCCTGACACATTTACAGACTAGATTCGATGATCAAGACAGCGACGCTGGGCAGTCCTATT
+
CCCDCFFFFFFFGGGGGGGGGGHHHHHHHGGGGGHHHHHHHHHHHHHHHHHGGGGHHHHHHHGHHHGHHHHHHHHHHHHHGGGGGHHHHFHHHGGHHHHGGGHGHHHGHHHHHHHHGGGGC>>//------.0<0<0--..--<<90000-....00/0:..00000000<0....:/<B00<0000000000000//00/000<0000.0000000.0000000000///.----<..-.././00000<
@M05620:45:000000000-G6HP7:1:1101:9536:17050 1:N:0:108
CATCCTGACCCTGAAGTACCCCGGCTTGATTTCTGACATTAGATCGGAAGAGCACACGTCTGAACTCCAGTCACCGGCTATGATCTCGTATGCCGTCTTCTGCTTGAAAAAAAAAAAACCAAAACATCTAACCGCAATATACTTAATTCACTCCGTCCTCCTACTCCACTTTATAATCCCCTCCAAACTTACCTCCCCCTCACAACACCCCCCAAACCGGCACATCCCCGTCCTCTCGTCCGTACCCCACC
+
DCCDDFFFFFFFGGGGGGGGGGGGGGGGHHHHHHHHHHHHHHHHHHGGGGHHHHHHHGHHHGHHHHHHHHHHHGHGGGGGHHHHFHHHGGHHHHGEGHGHHHHHHGHHFHHFGDGF><///???0/1111110----.=00000=000=000</<.;..0//000000/000000000009/../00.0000/00...:;...00....:----.:..----:/0;/..-9..90;/....-....:....
@M05620:45:000000000-G6HP7:1:1101:24683:17074 1:N:0:108
TACCTGTACTGGGGAAGCCATTCCTACCCTAAAGATCGGAAGAGCACACGTCTGAACTCCAGTCACCGGCTATGATCTCGTATGCCGTCTTCTGCTTGAAAAAAAAAAAAAACACCCCATTCTTCTTCCCCAGACCCCCCTACACCCCAAGAACAACATATATAACAATACTCATATTAGACTCTCCCAACTCCCGTTCTCCACCCTTCCTTTCCCCATCCATTCTCTGTCCTGCTTATTTCATCCCTTAC
+
CCCCCFFFFFFFGGGGGGGGGGHHHHHGHHHHHFHHHHGEGGHHHHHHHGHHHGGHHHGHHHHHHHHGGGGGHHHF5FHHGGHHHHGGGFGHHHHHHHFGHHHGFGGG//>/?/=CA/?01111>111=<0>..>><<-A-..0:/.A.C../;//.;/;000;00009C;00000090;0;0;0;;:/;A/09..:.B.0:0:;..;/;00090;;/;/.0;:0:9;000;00090000000000:0BB0
@M05620:45:000000000-G6HP7:1:1101:18639:17090 1:N:0:108
CATCCTGACCCTGAAGTACCCCCGGCTTGATTTCTGACATTAGATCGGAAGAGCACACGTCTGAACTCCAGTCACCGGCTATGATCTCGTATGCCGTCTTCTGCTTGAAAAAAAAAAAAAAAAACAATTATCCTGTCTTTTAATCATCCGCTATCCCCTTGCAAGAAGCATTTTTTTCCTCAGTCCGGCTTCGTCCTTCCATCGTTTTGCGCCGCCCTTCTTCTTCTCTCTTCCTCTCTCCTCTCCTGCCC
+
CCCCCFFFFFFFGGGGGGGGGGGGFGFFGHHHHHHHHHHHHHHHHHHGGGGHHHHHHHGHHHGHHHHHHHHGHHHHGGGG>BGFBFGHHF1FGFHGGGHGHHHHHHHGGHEFGGGDC<<<<><-...00000=00:0000;00<00000..:-.//0./.9=000;//00;09009-/90;00;;F.-::-/9/AA.90:000..9...:99A-;@-;//0BF0FFBF000009009:00/9/BF/0;999
@M05620:45:000000000-G6HP7:1:1101:7871:17183 1:N:0:108
CCCCCCAAAGGTGCCTGCTGGAGGGTGTTAAAGATCGGAAGAGCACACGTCTGAACTCCAGTCACCGGCTATGATCTCGTATGCCGTCTTCTGCTTGAAAAAAAAAAAAAAAACGTCAGCTAATGATCTTAACTGTCCTGATTCGACCTGCCATACTTCCCCACTTGTGACCCCCAACCGTACCCAACTCTCCTCTTTTCAACCCCTATCTTCACTTCAACCAACACTTAATCCCGACATACTCCCCCTTC
+
CBCBCCCCFFFDGGGGGGGGGGHGFABAEFFGFHHHHGGGGHHHHHHHGHHHGHHHHHHHHHHGHHGGGGGHHFHHHHHGEFGHHGFGHGHHHHHHCGHGFE<><>>////-->-0...0000000=000<00000;0000000.0;-./.:/009000;///..00099009.--.9.-9.../9:.//////:;///////.....9////;//9////......////////..--.://;/...-.9
@M05620:45:000000000-G6HP7:1:1101:10913:17186 1:N:0:108
CATCCTGACCCTGAAGTACCCCGGCTTGATTTCTGACATTAGATCGGAAGAGCACACGTCTGAACTCCAGTCACCGGCTATGATCTCGTATGCCGTCTTCTGCTTGAAAAAAAAAAAACAAACAAAGCCACTACCACTGCCTCTCCACCCAATTACATCAACCCCTCCCATCGCAGCCCCCCGCTGCCAGCCCGTAGGCCACCCCCCCTCCGCGCCCGCCACCATACCTCCCCCATCGAGTCTCAACGCTC
+
CCCCCFFFFFFFGGGGGGGGGGGGGGGGHHHHHHHHHHHHHHGHHHGGGGHHHHHHHGHHHGHHHHHHHHGHFHHGGGGGHHHGGFHHGGHHHHGFGHGHHHHHHHHHFHHGGGGG><//?0==/0000<01000111110100/<0/.<../00<000<0:....;..;0/....;...-9----.;00...-9-..00.9..-----...9--------...;0//00...9-//./.0/0000/.-..
@M05620:45:000000000-G6HP7:1:1101:27532:17212 1:N:0:108
CATCCTGACCCTGAAGTACCCCATTGAGCATGGCATCGTCACCAACTGGGACGACATGGAGAAGATCTGGCACCACACCTTCTACAACGAGCTGCGCGTGGCCCCGGAGGAGCACCCAGTGCTGCTGACCGAGGCCCCCCTGAACCCCAAGGCCAACAGAGAGAAGATGACTCAGGTGAGGCTCGGCCGACGCCCGTGCTCCTCCCGTCCTTTCCCCAGTCATTTTCTGCCCGGCTTGATTTCTGACATTA
+
CCCCCFFFFFFFGGGGGGGGGGGHHHHHHHHHHGHHHGHHHGHHHGHHHHHHGGGGGHHHHHHHHHHHHHHHHGHGHGGHHHHHHHHHGGGGGHHGGGGGGGHHGGGGGGGGHGHHGGHGHHHHHHHHHHGGGGGGGGGGGGHHHHGGGGHGHHGGGGGGGGGGGGGCFGGGGGGGGGFGGGGGFFFFFCFFFFFFDDDFFFFFFFFEFFDFFFFFFFFFFBFFFFFFFBFFFFADFF.FFFFFFBFFBF0
@M05620:45:000000000-G6HP7:1:1101:18601:17228 1:N:0:108
CATCCTGACCCTGAAGTACCCCGGCTTGATTTCTGACATTAGATCGGAAGAGCACACGTCTGAACTCCAGTCACCGGCTATGATCTCGTATGCCGTCTTCTGCTTGAAAAAAAAAAAAAAAAAAGATTAAATAAAAAAATAACTATATTGAATATAATTAACATTTCCCCTAACACTACCATTTTATGATTCTATCAATAAACAATACATCACATTATTTGTAATCGACAATACTCACCAACAACGTTCCC
+
CBBCDFFFFFFFGGGGGGGGGGGGGGGGHHHHHHHHHHHHHHGHHHGGGGHHHHHHHGHHHGHHHHHHHHHHFGHEEEFGHHHHGHHBBEGHHHGFEHGHHHHHHHHHGHGCGFGD>///>---.<0000<000000--.0:;;000;000000000000000;0000://.//000///000000000000000000000000.:000:00;0000000000000.:-.-0;0000;.;.9...-.///0
@M05620:45:000000000-G6HP7:1:1101:13861:17230 1:N:0:108
CATCCTGACCCTGAAGTACCCCGGCTTGATTCTGACATTAGATCGGAAGAGCACACGTCTGAACTCCAGTCACCGGCTATGATCTCGTATGCCGTCTTCTGCTTGAAAAAAAAAACAAATACTACTATCCTCTACCCCCCGTACCCGCCCCTCCACCCCTCAACGCATCCTTCTTCAACTGCTCCGCCCCCACTCTGTCACCCCTTTTTCTTCCCCCGTCTCCTTTCATCCGCCCCTCCCTTCTCCTTCCC
+
DDDDDFFFFFFFGGGGGGGGGGGGGGGGHHHHHGHHHHHHHHHHHGGGGHHHHHHHGHHHGHHHHHHHHHHHHHGGGGGHHGHFFHHGEHHHHGFGHGHHHHHHGHHHGHG@CG@<//022D22@2?1?11111?10?/--<<.<0.<--<.:.//.:-...0/.-<.-<0000<000<0/0<0:...----<.<0<0<00<.<..000<0:00</9-.9./<:B0000<<.<.--<<../0<00000</<
@M05620:45:000000000-G6HP7:1:1101:25670:17273 1:N:0:108
CATCCTGACCCTGAAGTACCCCCGGCTTGATTTCTGACATTAGATCGGAAGAGCACACGTCTGAACTCCAGTCACCGGCTATGATCTCGTATGCCGTCTTCTGCTTGAAAAAAAACACAGCTCTTCGGAGTTTATTTTGCATCGGTGCTCCAGACAGAATGATCCGATGATGGGTGCGCAACTATTTGAGGACAGGAAGCACCTTTTTATTAAATTTACCTTTTCGCCATCTCCATTCCTACCCTACAGAT
+
AAAAAFFFF1CFGFGGGGGDEAEEAEAEEHFDDGCHCHFHH1GFHHHC?AAFFFHCFHGCHFGHHH1GHHHFGHHHGGGEAGFH21F2B?/FGFFEGGHGGFHB1FFG1GEGEGC/?0/@?<1>DG/?/A/<<@<DGF?11?F.><.-11>111</C//<=0=DDC.<.00;0.;:.@---;C9BFF;0./0./;../.;9BEGGFB0.;F/;/;BB/9/;B/;/9---;9/;F/BBFFFBF9FF-99//:
@M05620:45:000000000-G6HP7:1:1101:28707:17275 1:N:0:108
CATCCTGACCCTGAAGTACCCCGGCTTGATTTCTGACATTAGATCGGAAGAGCACACGTCTGAACTCCAGTCACCGGCTATGATCTCGTATGCCGTCTTCTGCTTGAAAAAAAAAAAAAAAAGAAGAATCAGATACACTGTGTCTACTTAGACGATTTAATGAGCTGTCTACTTAATCAGCCGAGACAACTGGTTCGTTGTACACATACCATTGCAACGAAAGACATGCGTACCTAGCTATATGAGCAATA
+
CCCCCFFFFFFFGGGGGGGGGGGGGGGGHHHHHGGGHHHHHHHHHHGGGGHHHHGHHGHHHGHHHHHHHHHHHHHGGGGGHHGHFHHHFGHHHHGGGHGHHHHHHHGHHHHGGGGG<>//--.>0/0/0=00000000000000000;00:00.-..:0000090000000000;000000/----9//.;//90:-;//.00009000/00000000-..9.///000...-.00000000000000/00
@M05620:45:000000000-G6HP7:1:1101:17670:17326 1:N:0:108
CCCCCCAAAGGTGCCTGCTGGAGGGTGTTAAAGATCGGAAGAGCACACGTCTGAACTCCAGTCACCGGCTATGATCTCGTATGCCGTCTTCTGCTTGAAAAAAAAAAAAACAACAAAGAAAAAAGAGTAAACAACAGAAGGACTATAAGGAAAACGAACCCAATCAGTCCTAAGAAGTAAAAATATAAATGCGAACCAAGATATAAATAGACATTTAGTATATACAGTTAAAATATCCTAAATGAAATATT
+
DDDDDDCCFFFDGGGGGGGGGGHGEBBEFHHHHHHHHGGGGHHHHHHHGAGHGHHHHHHHHHHHHHGGGGGHHHHHHHHG>FGHHGGGHGHHHHHHHHHHHHEEGGC>/</////.>000<0<-../00000<...//00...;/000000///;-..--...//00;000;0/00/000000.00000900..---....00000000090000000;0;000000000000000000000000000000
@M05620:45:000000000-G6HP7:1:1101:28207:17419 1:N:0:108
AGATTACTGCAACAGTTCCCCCTGGACCTGGAAAAGTTTCTTGCCTGGCTTACAGAAGCTGAAACAACTGCCAATGTCCTACAGGATGCTACCCGTAAGGAAAGGCTCCTAGAAGACTCCAAGGGAGTAAAAGAGCTGATGAAACAATGGCAAGTAAGTCAGGCATTTCCGCTTTAGCACTCTTGTGGATCCAATTGAACAATTCTCAGCATTTGTACTTGTAACTGACAAGCCAGGGACAAAACAAAGAT
+
BBBBBFFFDFFFGGFGGGGGGGGFHHHHHGGHHHGHBFGHHHHHHHHHHHHHHHHHHHHHHGHHHHHHHHHHHGHEGGHHGHHHHGHHGHBGHHGFCEGHHFHFGGGHGHHHHHHHHHHHGHHGGHGGFHGHHGHHHHFHHGFFHHHHFGHHHGHHHHHHFHFHHHHHHHGGGGGHGGHHHHHHHFHGGHGHFHHHHEHHBCGHHHHFGGGHGCGGGFGFHHHFHHHHHHHHHGEFEGEGGGGGGGFGFGC
@M05620:45:000000000-G6HP7:1:1101:14381:17427 1:N:0:108
CATCCTGACCCTGAAGTACCCCGGCTTGATTTCTGACATTAGATCGGAAGAGCACACGTCTGAACTCCAGTCACCGGCTATGATCTCGTATGCCGTCTTCTGCTTGAAAAAAAAAACAGTGCTGCTTACCGAGTCCCCCCTGACCCCCCCGGCCAACCGAGCTACGCTTACTCCGGTGAGGCTCTGCCGCCGCCCGTTCTCCTCCCGTCCTTTCCCCCGTCCTTTTCTGCCCTGCTTGCTTTCTGACCTTT
+
BBBBBFFFFFFFGGGGGGGGGGGCEEFGHGHHHFFBHFHFHFHHHHGGGGHFGHHHFGGHHGHGHHHGHHDGHHHDCG/1GD4BGBGCFGFFDGE?EHGFHEH4?GCHBDHEEGC/<?22@@@2@@2<?G//</?FGHGGC.//<CEG--:-;B-.;.----.909-;9.;BF/.-;-.99;;F/;;B@AFCCFF99.;9BFFFFF..;A.;BBFFFD-;A.;/BFFF/BBE/.:;/:.99;B///;//9/
@M05620:45:000000000-G6HP7:1:1101:12404:17434 1:N:0:108
AGATTACTGCAACAGTTCCCCCTGGACCTGGAAAAGTTTCTTGCCTGGCTTCCAGAAGCTGAAACAACTGCCAATGTCCTCCAGGATGCTACCTGTAAGGAAAGGCTCCTAGAAGACTCCAAGGGAGTAAAAGAGCTGATGAAACAATGGCAAGTAAGTCAGGCATTTCCGCTTTAGCACTCTTGTGGATCCAATTGAACAATTCTCAGCATTTGTACTTGTAACTGACAAGCCAGGGACAAAACAAAGAT
+
BBBBBFFFFFFFGGFGGGGGGGGGFHHHHBHHHHHHHHHHHHHHHHHHHHH2GHFHHHHHHHHHHHHHHHHHHHHHHHHH5FGHFGHGHH5GHHHHFHHHHH3FHHHHGHHHHHHHHHHHFHHGGEGGHHHHHGHHHHGHHHHHHHHHHHHHHGHHHHHHHHHHHHHHHHGGGGGHHHHHHHHHHHHGHHHHHHHHHHHGHHHHHHHGHHHHHHHHHFHHHGHGHHHHHHHHHGHHHGGGGGGGGGGGGGG
@M05620:45:000000000-G6HP7:1:1101:26707:17464 1:N:0:108
CATCCTGACCCTGAAGTACCCCGGCTTGATTTCTGACATTAGATCGGAAGAGCACACGTCTGAACTCCAGTCACCGGCTATGATCTCGTATGCCGTCTTCTGCTTGAAAAAAAAAAAAAAAAAATAAATTAATAAAAAATTCTCGCTCTCGAGTACAAAAAACTCCCAGAACAGGACCTACCTGACGTCATTACGCAATCTCCCGAGGATCGGCCCGAACACCAGGCTCTCTTCACACATTAACGGATATA
+
DDDDCFFFFFFFGGGGGFGGGGGGGGGGHHHHHGHHHHHHGHHHHHGGGGHHHHHHHGGHHGHHHHHHHHHHHHHEFEFGHHHHBGHGFFHHHHGGGHGHHHHHHHHHHHHFGDGG><</----.<00000<0D<000-.0000.....0.0.0.00<0..-.00:./0.////..../0/<00//.....000...-.0<00/..--<//..-<------/......./000000<<.00000.-...00
@M05620:45:000000000-G6HP7:1:1101:17045:17483 1:N:0:108
CATCCTGACCCTGAAGTACCCCATTGAGCATGGCATCGTCACCACCTGGGACGACATGGCGAAGATCTGGCACCACACCTTCTACAACGAGCTGCGCGTGGCCCCGGAGGAGCACCCAGTGCTGCTGACCGAGGCCCCCCTGAACCCCAAGGCCAACAGAGAGAAGATGACTCAGGTGAGGCTCGGCCGACGCCCGTGCTCCTCCCGTCCTTTCCCCAGTCATTTTCTGCCCGGCTTGATTTCTGACATTA
+
BBBBBFFFFFFFGGGGGGGGGG2B555F44B4444AF2F2GA3322B32FG2AEEG1GB100A0>DG55F323B1?11?B3BBFHD33/?1//33>E/E///F?<C<C@<EB<GCGGFHHHHHHHHHHGHGGGGGGGGGGGGFHHHGGGDGGGGGGGGGGGGGGGGGGGGGGGGGGGFFFFFFFBBFFBBBBBBBBBFFFFFFFFFFFFFFFFFFFFFFFFBFFFFFFFEFFFBBBB;.BBBFFFFFFBF/
@M05620:45:000000000-G6HP7:1:1101:16402:17522 1:N:0:108
TACCTGTACTGGGGAAGCATCGCCATTCCTACCCTAAAGATCGGAAGAGCACACGTCTGAACTCCAGTCACCGGCTATGATCTCGTATGCCGTCTTCTGCTTGAAAAAAAAAAAAACACGAACAAAATCATTACATTTTCCACTTCTTATACAACCTCTATCAACTACCCTTACTTCAACGAACTTTTAATCCCTACCAAAACTTTGAATCCCCGAACGCACTCTTCTGTCACATGCACATTACGTACACC
+
CCCCCFFFFFFFGGGGGGGGGGGGEGHHHHHHHHHHHHHHHHHGGGGHHHHHHHGHHHGHGHHHHHHHHHHHGGGGGHHHHFHHGFFHHHHGGGHGHHGGHHHFHHHHGGG@F><///=/</<-000111111111110=00000000000=<00<//00;000/000/:0/0000000;;A.-.000000;0000..00.9.0000000000.-----.-9:/;0000000000000000000./0..0/
@M05620:45:000000000-G6HP7:1:1101:23880:17576 1:N:0:108
AGATTACTGCAACAGTTCCCCCTGGACCTGGAAAAGTTTCTTGCCTGGCTTACAGAAGCTGAAACAACTGCCAATGTCCTACAGGATGCTACCCGTAAGGAAAGGCTCCTAGAAGACTCCAAGGGAGTAAAAGAGCTGATGAAACAATGGCAAGTAAGTCAGGCATTTCCGCTTTAGCACTCTTGTGGATCCAATTGAACAATTCTCAGCATTTGTACTTGTAACTGACAAGCCAGGGACAAAACAAAGAT
+
AAABCFFFBBBBFGBBBFGGGGGGFFGHHHHHHHHHHHHHHHHHHHHHHHHFGHHHHHHHHHHHHHHHHHHHHHHHHHHHHHHHHHHHHHHHHHGGEFHHHHCGHHHHGHHHHHHHHHHHHGHGGGGGHHHHHGHHHHGHHFGHHHHHHHHHHGHHHHHHHHHHHHHHHHGGGGGHHHGHHHHHHHHGHHHHHHHHHHFGHHHHHHHHHHHHHHHHHHHHHHHGHHHGHHHHHGGGGGGGGGGGGGGGGGG
@M05620:45:000000000-G6HP7:1:1101:23863:17582 1:N:0:108
AGATTACTGCAACAGTTCCCCCTGGACCTGGAAAAGTTTCTTGCCTGGCTTACAGAAGCTGAAACAACTGCCAATGTCCTACAGGATGCTACCCGTAAGGAAAGGCTCCTAGAAGACTCCAAGGGAGTAAAAGAGCTGATGAAACAATGGCAAGTAAGTCAGGCATTTCCGCTTTAGCACTCTTGTGGATCCAATTGAACAATTCTCAGCATTTGTACTTGTAACTGACAAGCCAGGGACAAAACAAAGAT
+
AAAABFFFB5@BFGABBFGGGGGGAFGGGFFGHHHHHHHHHHHHHHGHHHHCFFFFHHHHGHHHHHHHHHHHBGFCFEGHHHHHHFHFHGHHHHGE/BGGHF3FCGGHGHHHHHHHHHHHFFGFFAFEFHFHHGHHHHGHHHHFGHHHHGHHHGGHHHHHHHHHHHHHHHGGGGGHHHHHHHHHHHHGFHHHFGHHHFHGHHHHGHHHFHHHHHHHHHHHHHHGHHGEFHFCGGFFGGEGAFFFGGGGFF9
@M05620:45:000000000-G6HP7:1:1101:23465:17642 1:N:0:108
CATCCTGACCCTGAAGTACCCCATTGAGCATGGCATCGTCACCAACTGGGACGACATGGAGAAGATCTGGCACCACACCTTCTACAACGAGCTGCGCGTGGCCCCGGAGGAGCACCCAGTGCTGCTGACCGAGGCCCCCCTGAACCCCAAGGCCAACAGAGAGAAGATGACTCAGGTGAGGCTCGGCCGACGCCCGTGCTCCTCCCGTCCTTTCCCCAGTCATTTTCTGCCCGGCTTGATTTCTGACATTA
+
DDDDDFFFFFFFGGGGGGGGGGGHHHHHHHHHHHHHHGHHHGHHHGHHHHHHGGGGGHHHHHHHHHHHHHHHHGHHHGGHHHHHHHHHGGGGGHHGGGGGGGHHGGGGGGGGHHHHGGHHHHHHHHHHHHGGGGGGGGGGGGHHHHGGGGHGHHGGGGGGGGGGGGGGGGGGGGGGHGGGGGGGFFFFFFFFFFFFDFFFFFFFFFFEFFFFFFFFFFFFFFFFFFFFHFFFFFFFFFFFFFFFFFFFFF0
@M05620:45:000000000-G6HP7:1:1101:24031:17646 1:N:0:108
CATCCTGACCCTGAAGTACCCCGGCTTGATTTCTGACATTAGATCGGAAGAGCACACGTCTGAACTCCAGTCACCGGCTATGATCTCGTATGCCGTCTTCTGCTTGAAAAAAAAAAAAAACCATAAATCCTCCCTAATCATCCTCTCCTCACCTACTTGTCTACCAACACTTTATCTACAATACTATTCGTACCGCCACACCGCTTAGCCAACTAACACCCCCACCTCGCCCTCTTCCCACCCGCCCTCTC
+
DDDDDFFFFFFFGGGGGGGGGGGGGGGGHHHHHFHHHHHHHHHHHHGGGGHHHHHHHGGHHGHHHHHHHHHHHGHGGGGGHHGHFHHHGGHHHHGFGHGHHHHHHHHHHHHGGGGGB>>//>.1111111110.00/0<=0=0000//0<0.:00/00000000000..:0000000000000000000///...---9...-:-..0000/.;000:0..--:.....--.-./000/0:.:-----.//
@M05620:45:000000000-G6HP7:1:1101:20013:17680 1:N:0:108
CATCCTGACCCTGAAGTACCCCGGCTTGATTTCTGACATTAGATCGGAAGAGCACACGTCTGAACTCCAGTCACCGGCTATGATCTCGTATGCCGTCTTCTGCTTGAAAAAAAAAAAACAAAGTAAAACGCAGCAAAAAATACTCTCCTCAGATATTACACACAAAAAAAAAAAACCTGAGCACCTGCCCCTCCCTAGAGACCCACACACATACAACCACCCTACACAGCCCGAGTAGTGGTTACAGCACC
+
BAABCFFFFFFFGGGGGGGGGGGGGGGGHHHHHHHGHHHHHHGHHHGGGGHHHFHFGGFHHGHGHHGHHHHHHHHGGGGEHHGHGHHGFGHHHHGFGHGHHHHHHHHHFHHEECGD@</?/=011111?/--<-<010.-.000000/0/0000000000<0.....:-----9-.9/./;00..//;....;../;900:/.9....:.9000000.:.;..:.0/0....---..00/.0.00000;.9
@M05620:45:000000000-G6HP7:1:1101:16797:17731 1:N:0:108
CATCCTGACCCTGAAGTACCCCATTGAGCATGGCATCGTCACCAACTGGGACGACATGGAGAAGATCTGGCACCACACCTTCTACAACGAGCTGCGCGTGGCCCCGGAGGAGCACCCAGTGCTGCTGACCGAGGCCCCCCTGAACCCCAAGGCCAACAGAGAGAAGATGACTCAGGTGAGGCTCGGCCGACGCCCGTGCTCCTCCCGTCCTTTCCCCAGTCATTTTCTGCCCGGCTTGATTTCTGACATTA
+
CABCCFFFFFFFGGGGGGGGGGGHHHHHHHHHHHHHHGHHHGHHHGHHHHHHGGGGGHHHHHHHHHHHHHHHHGHHHGGHHHHHHHHHGGGGGHHGGGGGGGHHGGGGGGGGHHHHGGHGHHHHHHHGHHGGGGGGGGGGGGHHHHGGGGHGHHGGGGGGGGGGGGGGGGGGGGGGGGGGGGGGFFFFFFFFFFFFCFFFFFFFFFFADFFFFFFFFFFFFFFFFFFFFFFFFFFFFFFFFFFFFFBFFF/
@M05620:45:000000000-G6HP7:1:1101:16814:17743 1:N:0:108
CATCCTGACCCTGAAGTACCCCATTGAGCATGGCATCGTCACCAACTGGGACGACATGGAGAAGATCTGGCACCACACCTTCTACAACGAGCTGCGCGTGGCCCCGGAGGAGCACCCAGTGCTGCTGACCGAGGCCCCCCTGAACCCCAAGGCCAACAGAGAGAAGATGACTCAGGTGAGGCTCGGCCGACGCCCGTGCTCCTCCCGTCCTTTCCCCAGTCATTTTCTGCCCGGCTTGATTTCTGACATTT
+
BAAABFFFFFBFGGGGGGGGGGGHHHHHHHHHHHHHHGHHHGHHHGHHHHHHGGGGGHHFHHHHHHHHHGHHHGHHHGGHGHHHHHHHGGGGGHHGGGEGGGHHGGGGGGGGHHHHGGHGHHHHHHGHHHGGGGFGGGGGGGHFHHGGG?HGHHGGGGGGGGGGGGGGGGGGGGGGGGGGGGGGFFFFFCCFCFF=BDD.9BFFFFFADFDFFFFFF.ABF/FFFFFBFEFFDAFFFAABFFFFBFF/BF/
@M05620:45:000000000-G6HP7:1:1101:16795:17749 1:N:0:108
CATCCTGACCCTGAAGTACCCCATTGAGCATGGCATCGTCACCAACTGGGACGACATGGAGAAGATCTGGCACCACACCTTCTACAACGAGCTGCGCGTGGCCCCGGAGGAGCACCCAGTGCTGCTGACCGAGGCCCCCCTGAACCCCAAGGCCAACAGAGAGAAGATGACTCAGGTGAGGCTCGGCCGACGCCCGTGCTCCTCCCGTCCTTTCCCCAGTCATTTTCTGCCCGGCTTGATTTCTGACATTA
+
BBBBBFFFFFFFGGGGGGGGGGGHHHHHHHHHGHGHHGHHHGHHHGHHHHHHGGGGGHGHHHHHHHHHHHHHHGHHHGGHHHHHHFHHGGGGGHHGGGGGGGHHGGGGGGGGHHHHGGHHHHHHHHHHHHGGGGGGGGGGGFHHHHGGGCGGHHFGGGGFGEGGGGGGGGGGGGGGGGGGGGGGFFEFFFFFFFFD-9AEFFFFFFFFFFFFFFFFFFDFFFFFFFFFFFFFAADFFAFFFFFFB9BBFF/
@M05620:45:000000000-G6HP7:1:1101:23676:17761 1:N:0:108
CATCCTGACCCTGAAGTACCCCATTGAGCATGGCATCGTCACCAACTGGGACGACATGGAGAAGATCTGGCACCACACCTTCTACAACGAGCTGCGCGTGGCCCCGGAGGAGCACCCAGTGCTGCTGACCGAGGCCCCCCTGAACCCCAAGGCCAACAGAGAGAAGATGACTCAGGTGAGGCTCGGCCGACGCCCGTGCTCCTCCCGTCCTTTCCCCAGTCATTTTCTGCCCGGCTTGATTTCTGACATTT
+
CCCCCFFFFFFFGGGGGGGGGGGHHHHHHGGHHGHHHGGHHGHHHGGHHHHHGGGGGHHHHHHGGHGHHHHHHGHHHGGHHHHHHHHHGGGGGHHGGGGGGGHHGGGGGGDGHHHHGGHGHHHHHHHHH0<@DGGGGGGGGGHHHHGGGGHGHHGGGGGGGGGGGGFFGGGGGGGGGGGGGGGGFFFFFFFFFFFF;DBEFFBFBEFEDFFFFFFFFFF9FBFFFFFFFEFEFFFFAD.;FFBFF0B:BF0
@M05620:45:000000000-G6HP7:1:1101:23649:17765 1:N:0:108
CATCCTGACCCTGAAGTACCCCATTGAGCATGGCATCGTCACCAACTGGGACGACATGGAGAAGATCTGGCACCACACCTTCTACAACGAGCTGCGCGTGGCCCCGGAGGAGCACCCAGTGCTGCTGACCGAGGCCCCCCTGAACCCCAAGGCCAACAGAGAGAAGATGACTCAGGTGAGGCTCGGCCGACGCCCGGGCTCCTCCCGTCCTTTCCCCAGTCATTTTCTGCCCGGCTTGATTTCTGACATTA
+
BABBAFFFFFBFGGGFGEGGGGGHGGFGHHHHHHGHHGHHHGHHHGHHGHHHGGGGFFHHHFHHHHHHHHHHHGHHGGGHHHHHHHGHEGGGGFHGGGGGGGHHGGGGGGGGGHHHGGGHFHHHHHHHHHGGGGGGGGGGGGGHHHGGGGAAGHGGGGGGEBDGFGGGGGGGGGEGFBFGGGEGFFFFFF;AAFFA-@DFEFFFFFDEDFFFFBFFFB.9BBFFFFFFFFFFFAFB;>.FFFBBBBFFFF/
@M05620:45:000000000-G6HP7:1:1101:27956:17769 1:N:0:108
CATCCTGACCCTGAAGTACCCCGGCTTGATTTCTGACATTAGATCGGAAGAGCACACGTCTGAACTCCAGTCACCGGCTATGATCTCGTATGCCGTCTTCTGCTTGAAAAAAAAAAAAAAAAAAAAAAACAAATAGAAATAAGATACATACTAAAAAAACAAAAAGAAAAAAAAGAAAAAACAACACAGATAACATGAGGCAAACAGACATGAAGAACATGGTAACCGAAACAAAAGTGGAAACTGATCAA
+
CCCCDFFFFFFFGGGGGFGGGGGFGFGGHHHHHGHHHHHHGHHHHHGGGGHHHHHHHGGHHGHGHHHHHHGHGHHEEEEFHHHH4GHGFGHHHHGGGHGHHHHHHHHGHHHGGFGC><<<><--<--<-<..<110:111<C1<111<<101<<0<09-...:<..<.//.9--...//.-9....9..01:10010<0/.....<<<:/100<11///10/:110<---9-/.../010000<1101110
@M05620:45:000000000-G6HP7:1:1101:21932:17784 1:N:0:108
AGATCGGAAGAGCACACGTCTGAACTCCAGTCACCGGCTATGATCTCGTATGCCGTCTTCTGCTTGAAAAAAAAAAAAAAACAACATTTGACTATGATGTGATTTTTCGCCTGCAAGAGGAGAATAGAACGTGATTCCAAAAAACGATCGGCATGCATGTCATGAGGTGTCCTTCCACCGAACACCGGGCAAGTGCGGAGTAGATGCATGATCAGCGATGCCTATGAGCCCCACACTCTTTGTCCCACATC
+
AAAAABCCCCFFGGGGGGGGGGHHHHHHFHHHHHHGGGGGHHHHFHHHGGHHHHGFGHGHHHHHHHGHHHHGGGGE>///</////2222222222222222222>22///?/001100/0..0111111..../000000..-.-...-.---.00000000;00/;.0/9000/09:.----/.-----..9//-:-;.///9///://;////.-...////9//9/......9:;/:////9/..//
@M05620:45:000000000-G6HP7:1:1101:21913:17786 1:N:0:108
AGATCGGAAGAGCACACGTCTGAACTCCAGTCACCGGCTATGATCTCGTATGCCGTCTTCTGCTTGAAAAAAAAAAAAAAACAGGCACATAACATGAACGAGAGGAGAAAGACGAAAACAAAGAGAAAAGAAGAAAGTAAAAGAAAGCATCGGCAACTCGTAACAAAGCCGTGATATATAAGTTAGAGGTACAGCTAACATCTTAGAAAGCGTGCCATTTAGCCGAGAGCGTAATCAAGACGTATCGTCAT
+
AAAABCCCBC4BFGGGGGGGGGGHHHHHFGFGEGHGGGGGHHGH5GGFFGHHHHEBEGFHHHHHHHGHHHFEEEEE///<<//2//?0222222222220/////0//011?0?->.<0<.>0///00//../0//0;00;00../0/000..---./0..9..00.//.-;-./0000000000000/000000000/00:009;0000/.9.;.00090;00.----.-9...00:00/...0..9;.9
@M05620:45:000000000-G6HP7:1:1101:19022:17807 1:N:0:108
ATCTCTATCTCCTAAAAACGGAAGAAAGGGGAGGGAAGATCGGAAGAGCACACGTCTGAACTCCAGTCACCGGCTATGATCTCGTATGCCGTCTTCTGCTTGAAAAAAAAAAAACCACAAATCTCGTTTTTTATTTTGCATCTCTTAGCCATCCCGAATGATCCCCTGACGGGCACTCAACTATTTTATGACAGACAACACCTTTTTATTACATTTACCTTTTAGCCATCGCCATTCCTCCCCAACACATC
+
AABBBFFFFFFFGGGGGGGGGCFEBEHHGGGDEEEDAGFHHHGGFGHGHBGABEBAFFDHHGHHHHEHHHHGGGGGHHGFDGHHGEHHHHG?EGFFHHGHGHABFHHGGGDG//??////01<1>0.....<.=DDD0D00=0000<:0/00:.;..:./0:;9/./;C/9----;////;;/9;0009/;////...;;..B/BB/.////B/BFFF/B/9F/////99..9AEFFBB9B......;./;
@M05620:45:000000000-G6HP7:1:1101:26077:17819 1:N:0:108
CATCCTGACCCTGAAGTACCCCATTGAGCATGGCATCGTCACCAACTGGGACGACATGGAGAAGATCTGGCACCACACCTTCTACAACGAGCTGCGCGTGGCCCCGGAGGAGCACCCAGTGCTGCTGACCGAGGCCCCCCTGAACCCCAAGGCCAACAGAGAGAAGATGACTCAGGTGAGGCTCGGCCGACGCCCGTGCTCCTCCCGTCCTTTCCCCAGTCATTTTCTGCCCGGCTTGATTTCTGACATTA
+
DDDDDFFFFFFFGGGGGGGGGGGHHHHHHHHHHHHHHGHHHGHHHGHHHHHHGGGGGHHHHHHHHHHHHHHHHGHHHGGHHHHHHHHHGGGGGHHGGGGGGGHHGGGGGGGGHHHHGGHHHHHHHHHHHHGGGGGGGGGGGGHHHHGGGGHGHHGGGGGGGGGGGGGGGGGGGGGGHGGGGGGGFFFFFFFFFFFFDFFFFFFFFFFFFFFFFFFFFFFFFFFFFFHFFFFFFFFFFFFFFFFFFFFFFF0
@M05620:45:000000000-G6HP7:1:1101:15749:17821 1:N:0:108
CATCCTGACCCTGAAGTACCCCATTGAGCATGGCATCGTCACCAACTGGGACGACATGGAGAAGATCTGGCACCACACCTTCTACAACGAGCTGCGCGTGGCCCCGGAGGAGCACCCAGTGCTGCTGACCGAGGCCCCCCTGAACCCCAAGGCCAACAGAGAGAAGATGACTCAGGTGAGGCTCGGCCGACGCCCGTGCTCCTCCCGTCCTTTCCCCAGTCATTTTCTGCCCGGCTTGATTTCTGACATTT
+
DDDDDFFFFFFFGGGGGGGGGGGHHHHHHHHHHHHHHGHHHGHHHGHHHHHHGGGGGHHHHHHHHHHHHHHHHGHHHGGHHHHHHHHHGGGGGHHGGGGGGGHHGGGGGGGGHHHHGGHGHHHHHHHHHHGGGGGGGGGGGGHHHHGGGGHGHHGGGGGGGGGGGGGGGGGGGGGGGGGGGGGGFFFFFFFFFFFFCDFFFFFFFFFEFFDFFFFFFEDFFFFFFFBFFEFFDFFFFFFFFFFFFBFFFF0
@M05620:45:000000000-G6HP7:1:1101:19019:17824 1:N:0:108
ATCTCTATCTCCTAAAAACGGAAGAAAGGGGAGGGAAGATCGGAAGAGCACACGTCTGAACTCCAGTCACCGGCTATGATCTCGTATGCCGTCTTCTGCTTGAAAAAAAAAAACCTCCCCAACATCACATATCCACATACTAAAATTTTCTATAGTTCTCACCTCGTTATAATATATCTCTCTATAACTACGCAGCCCATGCGAGCGCATCCCCGGCCCGCGTCATCCCGTCTGGTCATGGATATCCATGC
+
CCCCCFFFFFFFGGGGGGGGGGGFBFGHHGGGGGGGHGHHHHGGGGHHHFHFGGGHHGHHHHHHHHHGHHHGGGGGHHHH4GHHGGHHHHGGGGGHHHGHHHFHHEHGGGCG<//00?/?0//.0<>111111111111000=00<00<00=B0000<0000:0......000000000;000;00009;9.-.:-..;//0.9-;---::/..--------;-.990....../00000000;:000000
@M05620:45:000000000-G6HP7:1:1101:27636:17839 1:N:0:108
CATCCTGACCCTGAAGTACCCCATTGAGCATGGCATCGTCACCAACTGGGACGACATGGAGAAGATCTGGCACCACACCTTCTACAACGAGCTGCGCGTGGCCCCGGAGGAGCACCCAGTGCTGCTGACCGAGGCCCCCCTGAACCCCAAGGCCAACAGAGAGAAGATGACTCAGGTGAGGCTCGGCCGACGCCCGTGCTCCTCCCGTCCTTTCCCCAGTCATTTTCTGCCCGGCTTGATTTCTGACATTA
+
AAABAFFFFCFFGGGGGGGGFFEFHHHHHHHFFHHHHGHHHGFGGGHFHHHHGGGGGHHHFHFFGEHFFFGFHFHHHGGHHHFHHHGGFGGGGHHC/EEG?FCGGEFGGGGGGGHHGGGFGFFHHFHHFHGGCGCEDCFGGGGFCEDGGDGGHHGGGGGGFFDGGFFBFGGFGFGGGGGFFGEFCCEFF=@DCFFF@DDEFFFFFEF;DA;BFFF9B9AFFFFFFFFFFFFFAB>F;>.BBFFFFF/BFF/
@M05620:45:000000000-G6HP7:1:1101:15398:17843 1:N:0:108
AGATTACTGCAACAGTTCCCCCTGGACCTGGAAAAGTTTCTTGCCTGGCTTACAGAAGCTGAAACAACTGCCAATGTCCTACAGGATGCTACCCGTAAGGAAAGGCTCCTAGAAGACTCCAAGGGAGTAAAAGAGCTGATGAAACAATGGCAAGTAAGTCAGGCATTTCCGCTTTAGCACTCTTGTGGATCCAATTGAACAATTCTCAGCATTTGTACTTGTAACTGACAAGCCAGGGACAAAACAAAGAT
+
AAABCFFFFFFFGGGGGGGGGGGGHHHHHHHHHHHHHHHHHHHHHHHHHHH3FHGHHHHHHHHHHHHHHHHHHHHHGHHHEHHHHHHHHHHHHHGFGGHHGH3GHHHHGHHHHHHHHHHHFHHGGGFEHFHHHGHHHHHHHHHHHHHHHFHHHGHHHHHHHHFHHHHHHHGGGGGHHHHHHHHHHHHGHHHHGHHHHGHGGHHHHHHHHHHHHFHHHGHGHFHHHHHHHHGHHGFGGGGGEGGGGGGGGGF
@M05620:45:000000000-G6HP7:1:1101:21420:17855 1:N:0:108
AGATTACTGCAACAGTTCCCCCTGGACCTGGAAAAGTTTCTTGCCTGGCTTACAGAAGCTGAAACAACTGCCAATGTCCTACAGGATGCTACCCGTAAGGAAAGGCTCCTAGAAGACTCCAAGGGAGTAAAAGAGCTGATGAAACAATGGCAAGTAAGTCAGGCATTTCCGCTTTAGCACTCTTGTGGATCCAATTGAACAATTCTCAGCATTTGTACTTGTAACTGACAAGCCAGGGACAAAACAAAGAT
+
BBABBFFFFFFFGGGGGGGGGGGGHHHHHHHHHFHHHHHHHHHHHHHHHHHHHHHHHHHHHHHHHHHHHHHHFHHHHHHHHHHGHGHHHHHHHHGGGGHHHHHHHHHHGHHHHHHHHHHHHHHGGGGGHHHHHGHHHHHHHHHHHHHHHHHHHGHHHHHHHHHHHHHHHHGGGGGGHHHHHHHHHHHGFHHHHHHHHHHGHHHHHHHHHHHHHGHHHFHHHHHHHHHGGHHHGGGGGGGGGGGGGGGFGGG
@M05620:45:000000000-G6HP7:1:1101:23689:17857 1:N:0:108
ATCTCTATCTCCTAAAAAAGGAAGAAAGGGGAGGGAAATCGGAAGAGCACACGTCTGAACTCCAGTCACCGGCTATGATCTCGTATGCCGTCTTCTGCTTGAAAAAAAAAAAAAAAAAAAAAAAAAGGACGAATTGTAATAATAATTCAGATAAAATAAAAAATATGTAAAAGAAGAAAGGTATAATATTATAAACTAAAGATCATATATTATATAAAGATAAATAGTGAAAACAATAGTGTAAATATGTG
+
BBBBBFFFFFFFGGGGGGGEGGHGBFHHHGGGGGGGHHHHGGGGGHHHHHGGGHHHGHGHHHHHHHHHHHGGGGGHHHHDGHGFFHHHHGEGHGHHHHHHHH3BFHGGGGG><<-<<-----9---../;:--..//:///////////////////9////-./////////../////.////////9/////////////////://///////////////////////:..////://////////
@M05620:45:000000000-G6HP7:1:1101:15404:17862 1:N:0:108
AGATTACTGCAACAGTTCCCCCTGGACCTGGAAAAGTTTCTTGCCTGGCTTCCAGAAGCTGAAACAACTGCCAATGTCCTACAGGATGCTACCCGTAAGGAAAGGCTCCTAGAAGACTCCAAGGGAGTAAAAGAGCTGATGAAACAATGGCAAGTAAGTCAGGCATTTCCGCTTTAGCACTCTTGTGGATCCAATTGAACAATTCTCAGCATTTGTACTTGTAACTGACAAGCCAGGGACAAAACAAAGAT
+
CCCCCFFFFFFFGGGGGGGGGGGGHHHHHHHFHHHHGHHHHHHHHHHHHHH2FHDGHHHHHHHHHHHHHHHHHHHHGHHH5GHHHHHHHHHHHHGGGGHHHH3FHHHHGHHHHHHGHHHHFHHGGGGGHHHHHGHHHHHHHDHHHHHHHGHHHGHHHHHHHHGHHHHHHHGGGGGHHHHHHHHHHGHGHHHHHHHHHHHHHHHHHHHHHHHHHFHHHHHHHHHHHHGHHHHHHGGGGGGGG.:FGGGGGGF
@M05620:45:000000000-G6HP7:1:1101:13729:17865 1:N:0:108
CCCCCCAAAGGTGCCTGCTGGAGGGTGTTAAAGATCGGAAGAGCACACGTCTGAACTCCAGTCACCGGCTATGATCTCGTCTGCCGTCTTCTGCTTGAAAAAAAAAAAGAGCGACCACAGCTCTCGGAGGTTATTTTGCATCGGTGAGCCAGACAGAATGATCCGATGAGGGGTGCGAAACTATTTGAGGAAAGGAAGCACCTTTTCATTAAATTTCCCTTTTAGCAATCGCCATTCCTACCCTAAAGATC
+
A>AAAA1AFFFDGGGFGGFGGAG00BAFEGFGEBAAFEEEAAGECEFHGFFBEHGGHHFFFDFF@F?EGC>BBG2FB2F?/FEGHGG/>?G2G1FEGG11GH/</BCC/C?GCCGGGHHGHHHGH<<<C?<<GHHGHGHHHH?CGA.:CCHHHGFF/CFGBFGGF.E?FF99AE@B@A?@@F/BFFFFEFFFFAFFBA?BBEFB;B/;BBFBBBBF/BFFFFFFFFB//;AEAFFBFFFFFFEBFBF/99B
@M05620:45:000000000-G6HP7:1:1101:2051:17875 1:N:0:108
CATCCTGACCCTGAAGTACCCCATTGAGCATGGCATCGTCACCAACTGGGACGACATGGAGAAGATCTGGCACCACACCTTCTACAACGAGCTGCGCGTGGCCCCGGAGGAGCACCCAGTGCTGCTGACCGAGGCCCCCCTGAACCCCAAGGCCAACAGAGAGAAGATGACTCAGGTGAGGCTCGGCCGACGCCCGTGCTCCTCCCGTCCTTTCCCCAGTCATTTTCTGCCCGGCTTGATTTCTGACATTA
+
BBABBFFFFFFFGGGGGGGGGGGHHHHHHHHHHHGHHGHHHGFHHGHHFHHHGGGFGHHGHGHHHHHHHHGHHGHHHGGHHHHHHHHHEFGGGHHGGGGGGGHHGGGGGGGGHHHHGGHHFGHHHHGFFHGGGCCFGGGGGFHHHHGGGGHGHHGGGGGGGGGGGGGGGGGGGGGGGBFFFEFFDFFFFFFABFFFF?DEFFFFFFDFFFFFFFFFFFDFFFFFFFFFFFFFFFFFFA.BFFFFFFFFFF/
@M05620:45:000000000-G6HP7:1:1101:20913:17891 1:N:0:108
CATCCTGACCCTGAAGTACCCCATTGAGCATGGCATCGTCACCAACTGGGACGACATGGAGAAGATCTGGCACCACACCTTCTACAACGAGCTGCGCGTGGCCCCGGAGGAGCACCCAGTGCTGCTGACCGAGGCCCCCCTGAACCCCAAGGCCAACAGAGAGAAGATGACTCAGGTGAGGCTCGGCCGACGCCCGTGCTCCTCCCGTCCTTTCCCCAGTCATTTTCTGCCCGGCTTGATTTCTGACATTT
+
BABBBFFFFFFFGGFGGGGGGGGHHHHHHHHHHHHHHGHHHGHGHGHHHHGHGGGGGHHEHHGHHHHHHHHHHGHHHGGHHHHHHHHHGGGGGHGGGGEEFGHHGGGGGGGGFHHHGGHHHHHHHHHGHHGGGGGFGGGGGGHGFHGGGGHGHHGGEGFGGFGFFFF;FFGGFFGGGGG?FGGGDFEFFAAFFFF-;9;9/FFFFFB9DFF/BFFFFBDBFFFFFFFFBFEEA@;FFFAF/BB/9:;/BF/
@M05620:45:000000000-G6HP7:1:1101:13129:17924 1:N:0:108
CATCCTGACCCTGAAGTACCCCATTGAGCATGGCATCGTCACCAACTGGGACGACATGGAGAAGATCTGGCACCACACCTTCTACAACGAGCTGCGCGTGGCCCCGGAGGAGCACCCAGTGCTGCTGACCGAGGCCCCCCTGAACCCCAAGGCCAACAGAGAGAAGATGACTCAGCTGAGGCTCGGCCGACGCCCGTGCTCCTCCCGTCCTTTCCCCAGTCATTTTCTGCCCGGCTTGATTTCTGACATTA
+
DDDDDFFFFFFFGGGGGGGGGGGHHHHHHHHHHHHHHGHHHGHHHGHHHHHHGGGGGHHHHHHHHHHHHHHHHGHHHGGHHHHHHHHHGGGGGHHGGGGGFGHHGGGGGGGGHHHHGGHHHHHHHHHHHHGGGGGGGGGGGGHHHHGGGGHGHHGGGGGGGGGGFGGGGGGGGGGGFFFGGGGFFFFFFFFFFFFF>FFFFFFFFFFFDFDFFFFFFFFFFFFF0FFFFFFFFFFFCFBFFFFFFBF0BF0
@M05620:45:000000000-G6HP7:1:1101:13147:17925 1:N:0:108
CATCCTGACCCTGAAGTACCCCATTGAGCATGGCATCGTCACCAACTGGGACGACATGGAGAAGATCTGGCACCACACCTTCTACAACGAGCTGCGCGTGGCCCCGGAGGAGCACCCAGTGCTGCTGACCGAGGCCCCCCTGAACCCCAAGGCCAACAGAGAGAAGATGACTCAGGTGAGGCTCGGCCGACGCCCGTGCTCCTCCCGTCCTTTCCCCAGTCATTTTCTGCCCGGCTTGATTTCTGACATTA
+
DDDDDFFFFFFFGGGGGGGGGGGHHHHHHHHHHHHHHGHHHGHHHGHHHHHHGGGGGHHHHHHHHHHHHHHHHGHHHGGHHHHHHHHHGGGGGHHGGGGGGGHHGGGGGGGGHHHHGGHGHHHHHHHHHHGGGGGGGGGGGGHHHHGGGGHGHHGGGGGGGGGGGGGFGGGGGGGGFGGGGGGGFFFFDD9DFFFFBFFFFFFFFFFBFFFFFFFFFFFBFFFFFFFEFEFFFFFFFFFFFFFFFFFFFF0
@M05620:45:000000000-G6HP7:1:1101:21154:17945 1:N:0:108
CATCCTGACCCTGAAGTACCCGGCTTGATTTCTGACATTAGATCGGAAGAGCACACGTCTGAACTCCAGTCACCGGCTATGATCTCGTATGCCGTCTTCTGCTTGAAAAAAAAAAAAAAAAAAAAATATAGATAGAAGAAAAGCATAGGTCAAAGTAATGAGAGAAGAAAAAACAAGACTATAGATAGTGAGTGTGTCAAAGTGAGAGAAGAAGAGGTAATGAACATGAGGGATAGAGCGAGTGTAGCAGG
+
DCCCDFFFFFFFGGGGGGGGGGGGGGGHHHHHHHHHGHHHHHHHHGGGGHHHHHHHGHHHGGGHHHHHHHHHHHGGGGGHHHGBGHHFEHHHHGGGHGHHHHHHHHHGGHGGGCD<<</->---<-.000000000000//::.00000000000000000000;0/0;:/.-...///0000:000;0000;000.00000000;00.0/://:..000;000000000/..//0000--9-.0000:0.
@M05620:45:000000000-G6HP7:1:1101:23067:17955 1:N:0:108
ATCTCTATCTCCTAAAAAAGGAAGAAAGGGGAGGGAAGATCGGAAGAGCACACGTCTGAACTCCAGTCACCGGCTATGATCTCGTATGCCGTCTTCTGCTTGAAAAAAAAAAACACACTCAAATAATCATTCTCTATAACATCCAAAACCCTAACTAGTCACACCACACCATTCCACTCTTACATCAACCTTATATATAATTACCCTGCGAACAAATCTACGAGATCATCCATTTCATGTCTGCACACCAC
+
CCCCCFFFFFFFGGGGGGGGGGHF4FGHHGGEGGGGGGHHHHGGGGHHHFH2BABGHGHHHHHGHHHHHHHGGGGGHHGG4GHHGGHHGHGGGGGHHHHHHHEFHHGGFCD?>??0?/000?111111111111111111<10/000.....<//00000000/.......0000000/000000000/./00000009000000/0/.-----/.////9.....////////9/9//////:///...;
@M05620:45:000000000-G6HP7:1:1101:8777:17980 1:N:0:108
CATCCTGACCCTGAAGTACCCCGGCTTGATTTCTGACATTAGATCGGAAGAGCACACGTCTGAACTCCAGTCACCGGCTATGATCTCGTATGCCGTCTTCTGCTTGAAAAAAAAAAAAAAAGATAAAACACTCTTTCGAATGCATATGTCATATACAACATGCAACAAAATTAACCCTTATTTCTCACTCTACCCTTGACAGCTTCGACTGAACGACCAACGTTCAATGCCCTATTCTAGGTCCCGATAAC
+
AA?AABFFFBC111FGEAFGGGGGGE0AAGHHHG22FFA2DFGGGF/E/EFFH1FEH?BGAC1FGHHHHHGH1FFE?E@/1F2F1FHHG?EGHHGEEHGHHHHHHHHFFGGEECGCB<//<..111=11..0/000<...0/00=0000:;0000000/.//00:0....0/9000../900000000000000.9/:99;0.0//--;;-///-9---------////////-////;//9//------/
@M05620:45:000000000-G6HP7:1:1101:10154:18000 1:N:0:108
AGATTACTGCAACAGTTCCCCCTGGACCTGGAAAGGTTTCTTGCCTGGCTTACAGAAGCTGAAACAACTGCCAATGTCCTACAGGATGCTACCCGTAAGGAAAGGCTCCTAGAAGACTCCAAGGGAGTAAAAGAGCTGATGAAACAATGGCAAGTAAGTCAGGCATTTCCGCTTTAGCACTCTTGTGGATCCAATTGAACAATTCTCAGCATTTGTACTTGTAACTGACAAGCCAGGGACAAAACAAAGAT
+
AAA?AFFFB@4BBGEBFGGGGGGGHHHHHHHHHHFHFHHHHHHHHHFHHHH3GGGHHHHHHHGHHGHHHHHHGHHHHHHHFHGHHGHHHHHHHHGFFGFEFHHGHHGHGGHHHHHGGHHHFFHGGEGEGFGGHGHHHHFHHHHHHGHGGHHHGGFHFHHFGHHHHHHHGHGGGGGHHHGHHHHHHHHGHHHHFGHHHGFGHGHHHHGFHGHHHGHGHFHHHHHFHHHHFFFHHGBFGGGGGGEFGEFGFG;
@M05620:45:000000000-G6HP7:1:1101:10148:18017 1:N:0:108
AGATTACTGCAACAGTTCCCCCTGGACCTGGAAAAGTTTCTTGCCTGGCTTACAGAAGCTGAAACAACTGCCAATGTCCTACAGGATGCTACCCGTAAGGAAAGGCTCCTAGAAGACTCCAAGGGAGTAAAAGAGCTGATGAAACAATGGCAAGTAAGTCAGGCATTTCCGCTTTAGCACTCTTGTGGATCCAATTGAACAATTCTCAGCATTTGTACTTGTAACTGACAAGCCAGGGACAAAACAAAGAT
+
AAAABFFFBDFDGGBBFGGGGGGGHHHHHHHHHHHHHHHHHHHHHHHHHHHCHHHHHHHHHHHHHHHHHHHHHHHHHHHHBGHHHGHHHHFHHHGGGGGGGHHHHHHHGHHHHHHGHHHHGHHGGEGFHFHHHGHHHHGHHHHHHHHHGGHHHGHHHHHHHHGHHHHHHHGGGGGHHHHHHHHHHGHGHHHHHHGHHHGGGGHHHHHHHHHHHHHHHHHHHFHHHHHHHHHHGGGGGGGGGGFGGGGGGGG
@M05620:45:000000000-G6HP7:1:1101:18924:18018 1:N:0:108
CATCCTGACCCTGAAGTACCCGGCTTGATTTCTGACATTAGATCGGAAGAGCACACGTCTGAACTCCAGTCACCGGCTATGATCTCGTATGCCGTCTTCTGCTTGAAAAAAAAACCCAGTGCTGCTGACCGAGGCCCCCCTGAACCCCAAGGCCAACAGAGAGAAGATGACTCAGGTGAGGCTCGGCCGACGCCCGTGCTCCTCCCGTCCTTTCCCCAGTCATTTTCTGCCCGGCTTGATTTCTGACCTTT
+
BBBBBFFFFFFFGGGGGGGGGCC2FEEGDFGFFFHDGGHDDF5AEA2AEFFHHHHHEGHFGHHEFFGAGDGHHHGEG@EHG@G44FG1>BGH@E1>?F4FGHF33B?GBAE@BD//<?/<1@2@GBCBHHC@@?CFGGGGG./CGGGF..;EGH..;::CGBE?CFFFE0CFFFFGGBF;?AAFGGFGBBBB?BB-;.AAFB9FFF.;D..9BFFFFFDFF/F/BFFF//9A9-9---;//B9;9/:/;B/
@M05620:45:000000000-G6HP7:1:1101:19283:18033 1:N:0:108
CATCCTGACCCTGAAGTACCCCATTGAGCATGGCATCGTCACCAACTGGGACGACATGGAGAAGATCTGGCACCACACCTTCTACAACGAGCTGCGCGTGGCCCCGGAGGAGCACCCAGTGCTGCTGACCGAGGCCCCCCTGAACCCCAAGGCCAACAGAGAGAAGATGACTCAGGTGAGGCTCGGCCGACGCCCGTGCTCCTCCCGTCCTTTCCCCAGTCATTTTCTGCCCGGCTTGATTTCTGACATTA
+
DDDDDFFFFFFFGGGGGGGGGGGHHHHHHHHHHHHHHGHHHGHHHGHHHHHHGGGGGHHHHHHHHHHHHHHHHGHHHGGHHHHHHHHHGGGGGHHGGGGGGGHHGGGGGGGGHHHHGGHGHHHHHHHHHHGGGGGGGGGGGGHHHHGGGGHGHHGGGGGGGGGGGGGGGGGGGGGGGGGGGGGGFFFFFFFFFFFFCFFFFFFFFFFFFFFFFFFFFFFFFFFFFHFFFFFFFFFFFFFFFFFFFFFFFF0
@M05620:45:000000000-G6HP7:1:1101:4159:18102 1:N:0:108
AGATTACTGCAACAGTTCCCCCTGGACCTGGAAAAGTTTCTTGCCTGGCTTACAGAAGCTGAAACAACTGCCAATGTCCTACAGGATGCTACCCGTAAGGAAAGGCTCCTAGAAGACTCCAAGGGAGTAAAAGAGCTGATGAAACAATGGCAAGTAAGTCAGGCATTTCCGCTTTAGCACTCTTGTGGATCCAATTGAACAATTCTCAGCATTTGTACTTGTAACTGACAAGCCAGGGACAAAACAAAGAT
+
BBB@BFFFFFDFFGFEFGGGGGGGAFFHGHHHHHHHGGHHHHHHHHHHHHHHHGHHHHHHHHHHHHHHHHHHHHHGHHHHHHHHHGHHHH5FGHGE/EGHHHHHHHHHGHHHHFHHHGHHBEGFG?EEGFHHHGHHHGGHHHHHHHGHHHHHHGHHHGGHHHHHHHHHHGGFGGGHFHHHHHHHHGGDFHHFHFHGHGHFHHHHFHEHHHHHHCGHGHHHHFGEFFHFFFGHHGGFGGGGEGGFFEFFGGG
@M05620:45:000000000-G6HP7:1:1101:4176:18105 1:N:0:108
AGATTACTGCAACAGTTCCCCCTGGACCTGGAAAAGTTTCTTGCCTGGCTTACAGAAGCTGAAACAACTGCCAATGTCCTACAGGATGCTACCCGTAAGGAAAGGCTCCTAGAAGACTCCAAGGGAGTAAAAGAGCTGATGAAACAATGGCAAGTAAGTCAGGCATTTCCGCTTTAGCACTCTTGTGGATCCAATTGAACAATTCTCAGCATTTGTACTTGTAACTGACAAGCCAGGGACAAAACAAAGAT
+
CCCCCFFFFFFFGGGGGGGGGGGGHHHHHHHHHHHHHHHHHHHHHHHHHHHHHHHHHHHHHHHHHHHHHHHHHHHHHHHHHHHHHHHHHH5GHHGG/EHHHHHGHHHHGHHHHHGHHHHHGHHFGGGGHHHHGGHHHHHHHHHHHHHHHHHHHGHHHHHHHHHHHHHHHHGGGGGHHHGHHHHHHGHGHHHHHHHHHHHGHHHHHHHHHHHHHHHHHHHHHGGHHHHFHHHHHGGGGGGGGGGGGGGGGGF
@M05620:45:000000000-G6HP7:1:1101:20363:18142 1:N:0:108
CATCCTGACCCTGAAGTACCCGGCTTGATTTCTGACATTAGATCGGAAGAGCACACGTCTGAACTCCAGTCACCGGCTATGATCTCGTATGCCGTCTTCTGCTTGAAAAAAAAAAAATCTTTTTTTTTCCCTCTTTTCTTTTTTCTCCCCTCTTCCTTCCCTTCTTTTTTCCTTCCCCCTCTCCCCTCCCATCTCCTTTCTCCCTCTTTCTTCTTTCCTCCCTCCTCTCCCCTCCCTCTTTCTCCCCCCTC
+
B@AABFFFFCFFGGGFFGGGGGGGFGEHHHHHHFFHCFHHFHHCFEEFGEH2FHHHFAFGGEHFHHHGHAGDGHGCGCCHHG4FEGHG?BEFGEEEHGFEBFHHHHHHBHGE@B<//0@?1<11/-<-<0<BGBG0DD0000<-/<0GGG/./000000:;;0C00F00-:0900:/:A-./9//.;A...;;99B/9//9;/9999/:://BBBFFF9/:?F...;/:9/;.;...;:9;:9//BD.--9
@M05620:45:000000000-G6HP7:1:1101:24164:18171 1:N:0:108
AAACCAGAAGACATGAGGTCAGCTAGATCGGAAGAGCACACGTCTGAACTCCAGTCACCGGCTATGATCTCGTATGCCGTCTTCTGCTTGAAAAAAAAAAAAAAAAAAAAAAAAAGAGAGATAGTAAAAAATGAGAAGAAAGGATACTGTAAGAACGGGAGGAGATGGAGAGAAAATACAGGTAGAAGTAGAGAGTGAGTAGGAAAAAACAATGATGGAGAGTAGAGAGAGTGAGGCAGATAGATAGTGAT
+
A?AAAABFFFFFGGGGGGGGGGHGGHHHHHGEGGGHHHHFHGGHHGHHGHHHHFGGFGHGGGGGHHHBAGHGFFHFHHGGGHGHHGHHHHFHEFGEFCE<////////-------..//..000000000-.0;000/0//0.900000000000/.:.9-:.../00/:9..00/90000/000000909000.00;0000000/:.-...00000::/0.000000;..0000.....00000009000
@M05620:45:000000000-G6HP7:1:1101:22029:18180 1:N:0:108
CATCCTGACATTAGATCGGAAGAGCACACGTCTGAACTCCAGTCACCGGCTATGATCTCGTATGCCGTCTTCTGCTTGAAAAAAAAAAAAAAAAAAAAAAGAAAAAAAAAAAAAAAAAGAAAAAAAAATAAAAAAAAGAAAAGAGTGCAAAGGAGACAGATAAGGAGAAAAAAATCTAGCAAGTGCAGTCAAGATCAGAAGGTATTAAATGAACCACTAGTCAATATAGAAATAAGAAAAGTCTATGAAAC
+
BAABCFFFFFFFGGGGGGGGGGHHHHHCFEBGHGHGHHHHGHHHFHHEGGGABGGFAGHHFEHHHHEEEHGHHHHHHHGFGFFCFGGC>///<///A<<<..<0/.-----:------...//.----.00909---...///9/00000:///...///;00000.9:0/.--.000000;;000000000000000000900000900000;...0/9000000000000000000///0000000000
@M05620:45:000000000-G6HP7:1:1101:11110:18186 1:N:0:108
CATCCTGACCCTGAAGTACCCGGCTTGATTTCTGACATTAGATCGGAAGAGCACACGTCTGAACTCCAGTCACCGGCTATGATCTCGTATGCCGTCTTCTGCTTGAAAAAAAAAAAAATAAAAAAAAACATATACAACACTACCTACCACAGACCCCCGATAAACACTAACTCCAGTTTAACTCCTCCTCATACCGATAACCTCCCAACTATTCAACCCTCCTTTAGTTCTCATGTTACTGTCGCCTGTTT
+
DCDDDFFFFFFFGGGGGGGGGGGGGGGHHHHHHHHHHHHHHHHHHGGGGGHHHHHHGHHHGHHHHHHHHHHHHHGGGGGHHHHGHHHGEHHHHGFGHGHHHHHHHHGHFHGGGGGB>/0?1?11---<..0=000000<.0///0:/.0<..0.<.9---<-.000.0/000<000:00000000<////0000/..--.<00<9A:/9/0000000.<.../0<0000000000:0000000.....<00
@M05620:45:000000000-G6HP7:1:1101:24166:18193 1:N:0:108
AAACCAGAAGACATGAGGTCAGCTAGATCGGAAGAGCACACGTCTGAACTCCAGTCACCGGCTATGATCTCGTATGCCGTCTTCTGCTTGAAAAAAAAAAAAAAAAAAAAAAGCAACGAGAATGAAAAAATAATACAAACAACGGAAAAGAAATGGAATAATGTAAGAAGAAAGAATGGAGTAAGGAATACGACAGAGTGCATCAAGACACATAAGACGAAATGAGCAGTTGAAGTATGCACTAAGACGTG
+
AABBBBCFFFFFGGGGGGGGGGHHGHHHHHGGGGHHHHHHHGHHHGHHHHHHHHHHHHHGGGGGHHHHFHHHFGHHHHGGGHGHHHHHHHCGHHHGGGGE>////<</<---..0/.-..:.000000.-.00000000..9.--..-//.:/0000000000:0::0090//0/;0000/0/0900/0:09..-;//900000:900;///000000.--..000:0/00000000000000;0090...
@M05620:45:000000000-G6HP7:1:1101:28565:18234 1:N:0:108
CATCCTGACCCTGAAGTACCCCGGCTTGATTTCTGACATTAGATCGGAAGAGCACACGTCTGAACTCCAGTCACCGGCTATGATCTCGTATGCCGTCTTCTGCTTGAAAAAAAAAAAAAGTATTCTGACCAATACCACTCGTCAGCACTCTGCGCACAGAAAATATATAATTTCATAGATACGCAGCCTTATCCCTGTCGACACGCTGCATTTACTGATGCCTTTTCTATCTATCTTGTGATTATCAATAT
+
CCCCCFFFFFFFGFGGGGGGGGGGGGGFHHHFHFGHHHGHHHHHHHGGGGHHHHHHGGFGHGHHHHHHHHHHHHHGGG?EHHFGGFHFFGHHEFEEGHGHHHHFHHHHHFHGEDCD<///111111<1101.<1<>1<1<.<<..00<0/00<-::--/////0000000000000000009...-9./0000;/000;..-.-.-..9//://///;///9////;///9/://;9//////////////
@M05620:45:000000000-G6HP7:1:1101:7220:18315 1:N:0:108
AGATTACTGCAACAGTTCCCCCTGGACCTGGAAAAGTTTCTTGCCTGGCTTACAGAAGCTGAAACAACTGCCAATGTCCTACAGGATGCTACCCGTAAGGAAAGGCTCCTAGAAGACTCCAAGGGAGTAAAAGAGCTGATGAAACAATGGCAAGTAAGTCAGGCATTTCCGCTTTAGCACTCTTGTGGATCCAATTGAACAATTCTCAGCATTTGTACTTGTAACTGACAAGCCAGGGACAAAACAAAGAT
+
BBB?AFFFB@4BBFBBBBFGGGGGHHHHHGFB3BBBBFGHHHHHHHHHHHHHHHBDBFGHHHHHHHHHHHHHBGHGFFGH5FGGHHHHHH5FGHGFEBF@FGBFHHHHGHHHHHHGHHHHHGHGFHG<G?FFHGHHHHFHHEGHHHHHHGHGHGFGHF@GFFFHEHHHHHGGGGGHHHHHHHHHHHHGHGHHHFHHHHGGB<DDGHHHHHGHH0GGHCGGHFCCHHHHHGHHGGFGFGGGE?/;CEGGGF;
@M05620:45:000000000-G6HP7:1:1101:7882:18319 1:N:0:108
CATCCTGACCCTGAAGTACCCCGGCTTGATTTCTGACATTAGATCGGAAGAGCACACGTCTGAACTCCAGTCACCGGCTATGATCTCGTATGCCGTCTTCTGCTTGAAAAAAAAAAAAAAAAAAGAAATAAAAAGAAAAACAGATGTTTGATGAGTTAGATATGAAGAGATGAAGCTGTGATGCTGGTGTACGATCAAGGATTTAAAGAGAGAAGGTTGTGGTAGGGACTGTTTAGAGCAAGTGAGGTTAG
+
CBBCCFFFFFFFGGGGGGGGGGGGGGGGHHHHFDFGHHHHHHHHHHGGGGHHHHHHHGHHHGHHHHHHHHHHDGHEEFGGHHGHDGHHFGHHHHGFGHGHHHFHHHHHFHFEFDGG><><>--<.<.<000000...//...//00000/;0;;0090900;090000./000000009/00;90F///./9.....9//.//////////..;/.///;..///../.9.;//////////////.///.
@M05620:45:000000000-G6HP7:1:1101:7199:18321 1:N:0:108
AGATTACTGCAACAGTTCCCCCTGGACCTGGAAAAGTTTCTTGCCTGGCTTACAGAAGCTGAAACAACTGCCAATGTCCTACAGGATGCTACCCGTAAGGAAAGGCTCCTAGAAGACTCCAAGGGAGTAAAAGAGCTGATGAAACAATGGCAAGTAAGTCAGGCATTTCCGCTTTAGCACTCTTGTGGATCCAATTGAACAATTCTCAGCATTTGTACTTGTAACTGACAAGCCAGGGACAAAACAAAGAT
+
BBBBCFFFBB4BBGBBBBFGGGGGHHHHGEFB3BBBBGHHHHHHHHHHHHHHHHBDBBGHHHHHHHHHHHHHHHHGFGHHEGHHHGHHHHFGHHGFEEFGGHFGHHHHGHHHHHHHHHHHFHHGEEFEHFHHHGHHHHGHHFHHHHHHHHHHHGHHHHHHHHHHHHHHHHGGGGGHEHHHHHHHHHHGHHHHHHHHHHFFD<GGGHHHHHHHHGHHHFHGHHHHHHHGHHHHHGGGFGGGGGBCFGGGGFC
@M05620:45:000000000-G6HP7:1:1101:20364:18350 1:N:0:108
CATCCTGACCCTGAAGTACCCCATTGAGCATGGCATCGTCACCAACTGGGACGACATGGAGAAGATCTGGCACCACACCTTCTACAACGAGCTGCGCGTGGCCCCGGAGGAGCACCCAGTGCTGCTGACCGAGGCCCCCCTGAACCCCAAGGCCAACAGAGAGAAGATGACTCAGGTGAGGCTCGGCCGACGCCCGTGCTCCTCCCGTCCTTTCCCCAGTCATTTTCTGCCCGGCTTGATTTCTGACATTA
+
AABBBFFFFFFFGGGGGGGGGGGHHHHHHHHHHHHHHGHHHGHHHGHHHHHHGGGGGHHHHGHHHHHHHHGHHGHHHGGHHHHHHHGHGGGGGHHGGGGGGGHHGGGGGGGGHGHHGGHHHHHHHHHHHHGGGGGGGGGGGGHHHHGGGGFFHHAGGGGGGGGEGGGFGGGGGGGGGGGGGGGGFFFFFFFFFFFF@FDEFFFFFFFFFFFFFFFFFFFFFFFFFFFFFFFFFFFFFFEFFFFFFFFFFF/
@M05620:45:000000000-G6HP7:1:1101:6257:18352 1:N:0:108
CATCCTGACCCTGAAGTACCCCATTGAGCATGGCATCGTCACCAACTGGGACGACATGGAGAAGATCTGGCACCACACCTTCTACAACGAGCTGCGCGTGGCCCCGGAGGAGCACCCAGTGCTGCTGACCGAGGCCCCCCTGAACCCCAAGGCCAACAGAGAGAAGATGACTCAGGTGAGGCTCGGCCGACGCCCGTGCTCCTCCCGTCCTTTCCCCGGTCATTTTCTGCCCGGCTTGATTTCTGACATTA
+
BBBBBFFFFFFFGGGGGGGGGGGHHHHHHHHHGHHHHGHHHGHHHGHHHHHHGGGGGHHHHHHHHHHHHHHHHGHHHGGHHHHHHHHHGGGGGHHGGGGGGGHHGGGGGGGGHHHHGGHHFHHHHHHHHHGGGGGGGGGCGGHHHHGGFGHGHHGGGGGFFFGGGGGGGGGGGGGGGGGGGGGGFFFFFFFFFFFFFDDFFFFFFFDFFFFFFFFBFA=BDFFFFFFFFFFFF;BFFAAFFFBB9BFFFF/
@M05620:45:000000000-G6HP7:1:1101:15140:18364 1:N:0:108
CATCCTGACCCTGAAGTACCCCATTGAGCATGGCATCGTCACCAACTGGGACGACATGGAGAAGATCTGGCACCACACCTTCTACAACGAGCTGCGCGTGGCCCCGGAGGAGCACCCAGTGCTGCTGACCGAGGCCCCCCTGAACCCCAAGGCCAACAGAGAGAAGATGACTCAGGTGAGGCTCGGCCGACGCCCGTGCTCCTCCCGTCCTTTCCCCAGTCATTTTCTGCCCGGCTTGATTTCTGACATTA
+
CBCCCFFFFFFFGGGGGGGGGGGHHHHHHHHHHHHHHGHHHGHHHGHHHHHHGGGGGHHHHHHHGHHHHHHHHGHHHGGHHHHHHHHHGGGGGHGGGGGGGGHHGGGGGGGGHGHGGFGFGHHHHHHGHHGGGGGGGGGGGGHGHHGGGGHGHHGGGGGGGGGGGGGFGGGGGGGGFGGGGGGGFFFFDDAFDFF;;AAEFFFFFFFADFDFFFFFFFFBFFFFFFFFFFFFFBFAADFFFFBFFBFFFF/
@M05620:45:000000000-G6HP7:1:1101:20374:18366 1:N:0:108
CATCCTGACCCTGAAGTACCCCATTGAGCATGGCATCGTCACCAACTGGGACGACATGGAGAAGATCTGGCACCACACCTTCTACAACGAGCTGCGCGTGGCCCCGGAGGAGCACCCAGTGCTGCTGACCGAGGCCCCCCTGAACCCCAAGGCCAACAGAGAGAAGATGACTCAGGTGAGGCTCGGCCGACGCCCGTGCTCCTCCCGTCCTTTCCCCAGTCATTTTCTGCCCGGCTTGATTTCTGACATTA
+
DCDDDFFFFFFFGGGGGGGGGGGHHHHHHHHHHHHHHGHHHGHHHGHHHHHHGGGGGHHHHHHHHHHHHHHHHGHHHGGHHHHHHHHHGGGGGHHGGGGGGGHHGGGGGGGGHHHHGGHHHHHHHHHHHHGGGGGGGGGGGGHHHHGGGGHGHHGGGGGGGGGGGGGGGGGGGGGGHGGGGGGGFFFFFFFFFFFFBFFFFFFFFFFFFFFFFFFFFFFFFFFFFHFFFFFFFFFFFFFFFFFFFFFFFF0
@M05620:45:000000000-G6HP7:1:1101:7861:18375 1:N:0:108
TACCTGTACTGGGGAAGCATTCCTACCCTAAAGATCGGAAGAGCACACGTCTGAACTCCAGTCACCGGCTATGATCTCGTATGCCGTCTTCTGCTTGAAAAAAAAAAAAATCCACACCGAAAATGATTTTTTCTGTCTTTTATTCCTTCCCTATCCCCCTTCCCGCCACCTTTATTCTCTCCCTCCTTCTTCCTCCTTCCTTCTTTAGTCACCGTCTCTCCTACTCGCCCCTCCTGTCTCCTCCCCTGCAC
+
CBCCCFFFFFFFGGGGGGGGGGHHGHHHHHHHHHHHHGGGGGHHHHHHGHHHGHHHHHHHHHHHHHGGGGGHHGGGHHHG>BGGFFFGHGHHHHHHGFHFFHEEEE<//<<222@2///////11111<1>-011<=B<<000000000</0000//;.;./:C.;--:F.:F0000000C////:;000000009/0;;/:/;;///:///;..:./://///99.--.-...9//9:B/9//../.9//
@M05620:45:000000000-G6HP7:1:1101:15141:18385 1:N:0:108
CATCCTGACCCTGAAGTACCCCATTGAGCATGGCATCGTCACCAACTGGGACGACATGGAGAAGATCTGGCACCACACCTTCTACAACGAGCTGCGCGTGGCCCCGGAGGAGCACCCAGTGCTGCTGACCGAGGCCCCCCTGAACCCCAAGGCCAACAGAGAGAAGATGACTCAGGTGAGGCTCGGCCGACGCCCGTGCTCCTCCCGTCCTTTCCCCAGTCATTTTCTGCCCGGCTTGATTTCTGACATTT
+
DCCDDFFFFFFFGGGGGGGGGGGHHHHHHHHHHHHHHGHHHGHHHGHHHHHHGGGGGHHHHHHHHHHHHHHHHGHHHGGHHHHHHHHHGGGGGHGGGGGGGGHHGGGGGGGGHHHHGGHFGHHHHHHGHHGGGGGGGGGGGGHHHHGGGGHGHGGGGGGGGGGGGGGGGGGGGGGGGGGGGGGGFFFFFFFFFFFF=DFFFFFFFFBADFDFFFFFFFDFF0FFFFFFFFFFDCFFFFFFFFBBF:B:BF0
@M05620:45:000000000-G6HP7:1:1101:25335:18392 1:N:0:108
AGATTACTGCAACAGTTCCCCCTGGACCTGGAAAAGTTTCTTGCCTGGCTTACAGAAGCTGAAACAACTGCCAATGTCCTACAGGATGCTACCCGTAAGGAAAGGCTCCTAGAAGACTCCAAGGGAGTAAAAGAGCTGATGAAACAATGGCAAGTAAGTCAGGCATTTCCGCTTTAGCACTCTTGTGGATCCAATTGAACAATTCTCAGCATTTGTACTTGTAACTGACAAGCCAGGGGCAAAACAAAGAT
+
BBABBFFFFFBFGGGGGGGGGGGGHBFHHFAHFDGHHHHHHHHHHHHHHHHHHHHHHGHHGFFHHHHHHHHHEHHBGHHHEHFHHGFCHH5FGHGGGGHHEHHHHHHHGHGGHGHGHGHG33DFCHGGGDGHHGHHHHGHHHHHHHHHFFHFHEHHHFHHGGEGHHHHHHGGGGGFDHHHHHHHHHHGBGHGHHHGHHHHFHGHHGHHHGBGHGBGCGHHHFCFHGH0;CH.GEFF..99-CAFFEEFBBF
@M05620:45:000000000-G6HP7:1:1101:25318:18401 1:N:0:108
AGATTACTGCAACAGTTCCCCCTGGACCTGGAAAAGTTTCTTGCCTGGCTTACAGAAGCTGAAACAACTGCCAATGTCCTACAGGATGCTACCCGTAAGGAAAGGCTCCTAGAAGACTCCAAGGGAGTAAAAGAGCTGATGAAACAATGGCAAGTAAGTCAGGCATTTCCGCTTTAGCACTCTTGTGGATCCAATTGAACAATTCTCAGCATTTGTACTTGTAACTGACAAGCCAGGGACAAAACAAAGAT
+
CDCCDFFFFFFFGGGGGGGGGGGGHHHHHHHHHHHHGHHHHHHHHHHHHHHHHHHHHHHHHHHHHHHHHHHHHHHHHHHHHHHHHHHHHHHHHHGGGGHHHHHHHHHHGHHHHHHHHHHHHHHGGHGGHHHHHGHHHHHHHHHHHHHHHHHHHGHHHHHHHHHHHHHHHHGGGGGHHHHHHHHHHHHGHHHHHHHHHHHHHHHHHHHHHHHHHHHHHHHHHHHGHHHHHHHHHGGGGGGGGGGGGGGGGGF
@M05620:45:000000000-G6HP7:1:1101:25302:18409 1:N:0:108
AGATTACTGCAACAGTTCCCCCTGGACCTGGAAAAGTTTCTTGCCTGGCTTACAGAAGCTGAAACAACTGCCAATGTCCTACAGGATGCTACCCGTAAGGAAAGGCTCCTAGAAGACTCCAAGGGAGTAAAAGAGCTGATGAAACAATGGCAAGTAAGTCAGGCATTTCCGCTTTAGCACTCTTGTGGATCCAATTGAACAATTCTCAGCATTTGTACTTGTAACTGACAAGCCAGGGACAAAACAAAGAT
+
[truncated: 4,757,763 more chars]
