# Supplementary material for: Fast but not furious: a streamlined selection method for genome-edited cells
Source: Life Sci Alliance. 2021 Apr 26;4(6):e202101051. doi: 10.26508/lsa.202101051 (PMC8127327; doi:10.26508/lsa.202101051)
Supplement: Supplementary file 1 [file LSA-2021-01051_Supplemental_Data_1.zip › SANGER and Deep Sequencing/AFP/110_S110_L001_R1_001.fastq]

@M05620:45:000000000-G6HP7:1:1101:17917:1718 1:N:0:110
TACCTGTACTGGGGAAGCAATCGCCATTCCTACCCTAAAGATCGGAAGAGCACACGTCTGAACTCCAGTCACTCCGCGAAATCTCGTATGCCGTCTTCTGCTTGAAAAAAAAAATTTTTTTTTTTTTTTTTTTTTTTTTTTTTTTTTTTTTTTTTTTTTTTTTTTTTTTTTTTTTTTTTTTTTTTTTTTTTTCTCTTTTTTTTTTTTTTTTTTTTTTTTCTTTTTTTTTTCTTCTTTCTTTTTTTTTTTTT
+
>3>>AFFFFFFFGGAECGFFGGFFGGGHHHHHHHHHCCGHHHFCECFFAEEGHFHGHHHEDGGHHGFFHFHHHHFEGG?/EGFHHEG?F3GGEFGHGFHBFHHB?GFFHCCCC/01121</--<--;;-------99-99-9-----------------------99@----;9------9-9-9-;--9--/////9/99-----9@9-99-99>;-9///9//9-9--//;//9////://-----;;9
@M05620:45:000000000-G6HP7:1:1101:13399:1821 1:N:0:110
ATCTCTATCTCCTAAAAACCTGTTTAGATTTGGAGATAGACCTTCAGGTTTTTCATCATTTTCTGCATGAATTATACATTGACCACGTTCCAGCGTGGTCAGTTTGCAGCATTCTGTTATTTTGTTTGACAGAGTGTCTTGTTGAGAACATATGTAGGACATGATTTTTTCCTGCAACAGGGAAAATAAAGTATAAGTTTTAAAGATTTATTCTTTAATAAAGGATCTCAAAGCCAGCTTTAGAAAAAGGA
+
3AAABFFFFFFFGGGGGGGGGGHHHHHHHHHHHHHHHHHHHHHHHHHHHHHGGHHHHIIHHHHHIHHHHHHHHHHHHHHHHHHHHHGHHHHHHHGGGGHHHHHHHHHHHHHHHHHHHHHHHHHHHHHHHHHHHHHHHHHHHHHHHHHHHHHHHHHHHHHHHHHHHHHHHGHHHHHHHHGHHGGHHHHHHHHGHHHGGHHHHHHHHHHHHHHHHHHHHGHHHHHHHHHHHHHHHHHHHGHHHHHBCGHHGGH
@M05620:45:000000000-G6HP7:1:1101:18050:1842 1:N:0:110
ATCTCTATCTCCTAAAAACCTGTTTAGATTTGGAGATAGACCTTCAGGTTTTTCATCATTTTCTGCATGAATTATACATTGACCACGTTCCAGCGTGGTCAGTTTGCAGCATTCTGTTATTTTGTTTGACAGAGTGTCTTGTTGAGAACATATGTAGGACATGATTTTTTCCTGCAACAGGGAAAATAAAGTATAAGTTTTAAAGATTTATTCTTTAATAAAGGATCTCAAAGCCAGCTTTAGAAAAAGGA
+
3>AABFFFFFFFGGGGGGGGGGHHHHHHHHHHHGHGHHHHHHHHHHHHHHHGGHHHHHHHHHHHHHHHHHHHHHHHHHHHHHHHHHGHHHHHHHGGGGHHHHHHHHHHHHHHHHHHHHHHHHHHHHHHHHHHHHHHHHHHHHHHHHHHHHHHHHHHHHHHHGHHHHHHHGHHHHHGFHHHHGGHHHFGGFGHHHHHGGHHHHHGHGHHHHHHHHHHHHHGGFHGGHHHHHHHHHHHGGHHHHHGGHHHGGG
@M05620:45:000000000-G6HP7:1:1101:18051:1861 1:N:0:110
TTCTCTATCTCCTAAAAACCTGTTTAGATTTGGAGATAGACCTTCAGGTTTTTCATCATTTTCTGCATGAATTATACATTGACCACGTTCCAGCGTGGTCAGTTTGCAGCATTCTGTTATTTTGTTTGACAGAGTGTCTTGTTGAGAACATATGTAGGACATGATTTTTTCCTGCAACAGGGAAAATAAAGTATAAGTTTTAAAGATTTATTCTTTAATAAAGGATCTCAAAGCCAGCTTTAGAAAAAAGA
+
1>AA>DDFFFD1FEGGGGGAGC11DAFBFGHDD1A10FEFGAFDEEGBFGGEFFFF2GHFGHAFFGHFFHFEFHHFEAFEE1FGF//FGHHFHFEEFCHFHHFGFGHHHHFFGHHHHFHHHHHFCFGFF1GEHFHFHFHHHFGH2GHHHHHFGFEEGF1CGGGD2FGGGCBFDGFHFGHHA/F0<0?G11GGGHFGHDFGGHB=<1FGHHHHHHHHHHFD0=0<CGGFGHHFFH.:CEHGFGFBGHHF@.C
@M05620:45:000000000-G6HP7:1:1101:16699:1956 1:N:0:110
CATCCTGACCCTGAAGTACCCCGGCTTGATTTCTGACATTAGATCGGAAGAGCACACGTCTGAACTCCAGTCACTCCGCGAAATCTCGTATGCCGTCTTCTGCTTGAAAAAAAAAAAAAGAAAACACACGCAAAAGTAGAGTGGTGTGTCAGACAAGAGTAAGCAGAAAAAGAGGGGTGAAGTGAGGAGGAGGGGAGAAACATGGACACAAAAGGTGGGGGCAGTTAGCCGCGAGAGGCACACGCAGGATG
+
AABBBFFFFFFFGGGGGGGGGGGGGGGGHHHHHHHHHHHHHHHHHHGGGGHHHHHHHGHHHGHHHHHHHHGHGHHHHGGGGGGHHHHHGGHHHHGGGHGHHHHHHHHHHHHFGGGD@<<.>0<00.0..-<---//000;0;0.;....00<0://./.0;0000/////...9..-.-;//////./:....--.9..////////:.9.../.9/.----:.//:///.-----9...;/.-----.//
@M05620:45:000000000-G6HP7:1:1101:19183:1981 1:N:0:110
ATCTCTATCTCCTAAAAACCTGTTTAGATTTGGAGATAGACCTTCAGGTTTTTCATCATTTTCTGCATGAATTATACATTGACCACGTTCCAGCGTGGTCAGTTTGCAGCATTCTGTTATTTTGTTTGACAGAGTGTCTTGTTGAGAACATATGTAGGACATGATTTTTTCCTGCAACAGGGAAAATAAAGTATAAGTTTTAAAGATTTATTCTTTAATAAAGGATCTCAAAGCCAGCTTTAGAAAAAGGA
+
3AABAFFFFFFFGGGGGFGGGGHHHHHHHHHHHGHHHHHHGHHHHHHHHHHGGGHHHHGHHHHHGHHHHGHHHHHHHHHHHHHHHHGHHHHHHHGGGGHHFHHHHHEGHGGHHHHHHHHHHHHHHHHHFFHHHHHHHHHHHGHHGFHHHGHHHHHFHHBGHHHHHHHHHGHHHGGHHCCGEEEAGHGFDGFHHHHHHFGHHHHHGHGHHGHHHHHHGEHHGGHHHHHHHFFGHHHHHGHHHHHECCF.DFC
@M05620:45:000000000-G6HP7:1:1101:19180:2001 1:N:0:110
ATCTCTATCTCCTAAAAACCTGTTTAGATTTGGAGATAGACCTTCAGGTTTTTCATCATTTTCTGCATGAATTATACATTGACCACGTTCCAGCGTGGTCAGTTTGCAGCATTCTGTTATTTTGTTTGACAGAGTGTCTTGTTGAGAACATATGTAGGACATGATTTTTTCCTGCAACAGGGAAAATAAAGTATAAGTTTTAAAGATTTATTCTTTAATAAAGGATCTCAAAGCCAGCTTTAGAAAAAGGA
+
3>AAAFFFFFFFGGGGGFFGGGFGHEGHHHHFHCHFHHHGGHHHGHHHHHHGGHHHHHHHHGGFABHFFFHGHGHHHHHHHHHHGGFHHHHHHGGEGCHHHHHHHHHHHHHHHHGHHHHHHHGFFHHHHFHFHFHHHGHHHHGHFHGHHHGHHHHHGHEHHGC1FGHHHCGHHHHFDGFGE/F0?GFFHFGHFHFBGFGGFGFDFFH1GHHHHHHHHHGG=<<0GGFHBGHGGFCGFGHHHCFHBCB.:./
@M05620:45:000000000-G6HP7:1:1101:16876:2150 1:N:0:110
ATCTCTATCTCCTAAAAACCTGTTTAGATTTGGAGATAGACCTTCAGGTTTTTCATCATTTTCTGCATGAATTATACATTGACCACGTTCCAGCGTGGTCAGTTTGCAGCATTCTGTTATTTTGTTTGACAGAGTGTCTTGTTGAGAACATATGTAGGACATGATTTTTTCCTGCAACAGGGAAAATAAAGTATAAGTTTTAAAGATTTATTCTTTAATAAAGGATCTCAAAGCCAGCTTTAGAAAAAGGA
+
CCCBCFFFFFFFGGGGGGGGGGHHHGHHHHHHHCGGHHHHHHHHHHHHHHHGGHHGHHHHIIIHHHHHHHHHHHHHHHHHHHHHHHGHHHHHHHGEGGHHHHHHHHHHHHHHHHHHHHHHHHHHHHHHHHHH3GHHHHHHHHHHEGHHHHHHHHHHHHHHHHHHHHHHHGHHHHGHHHHHHGGHHHGGHHGHHHHGHFHHHHHHGGHHHHHHHHHHHDGDGHHHHHHHHHHHHHHHGGHHHHHHHHHGGGG
@M05620:45:000000000-G6HP7:1:1101:16865:2172 1:N:0:110
ATCTCTATCTCCTAAAAACCTGTTTAGATTTGGAGATAGACCTTCAGGTTTTTCATCATTTTCTGCATGAATTATACATTGACCACGTTCCAGCGTGGTCAGTTTGCAGCATTCTGTTATTTTGTTTGACAGAGTGTCTTGTTGAGAACATATGTAGGACATGATTTTTTCCTGCAACAGGGAAAATAAAGTATAAGTTTTAAAGATTTATTCTTTAATAAAGGATCTCAAAGCCAGCTTTAGAAAAAGGA
+
CCCCCFFFFFFFGGGGGGGGGGHHHHHHHHHHHHHHHHHHHHHHHHHHHHHGGHHHHIHHHHIIIHHHHHHHHHHHHHHHHHHHHHGHHHHHHHGGGGHHHHHHHHHHHHHHHHHHHHHHHHHHHHHHHHHHHHHHHHHHHHHHHHHHHHHHHHHHHHHHHHHHHHHHHGHHHHHHHHHHHGGHHHHHHHHHHHHHHGHHHHHHHHHHHHHHHHHHHHHHHHHHHHHHHGHHHHHHHGGHHHGFGFHHGGG
@M05620:45:000000000-G6HP7:1:1101:16892:2180 1:N:0:110
ATCTCTATCTCCTAAAAACCTGTTTAGATTTGGAGATAGACCTTCAGGTTTTTCATCATTTTCTGCATGAATTATACATTGACCACGTTCCAGCGTGGTCAGTTTGCAGCATTCTGTTATTTTGTTTGACAGAGTGTCTTGTTGAGAACATATGTAGGACATGATTTTTTCCTGCAACAGGGAAAATAAAGTATAAGTTTTAAAGATTTATTCTTTAATAAAGGATCTCAAAGCCAGCTTTAGAAAAAGGA
+
BBBBBFFFFFFFGFGBFGGGGGHHHHHHHHHFHGGHHHHHHHHHHHHGHHHGGHGHHHHHHHHHEGHHHHHHHHHHHHHHHHHHHHGHHHHHFHGGGGHHHHHHGGGHHHHHHHHHFHHHHHHHHHHHGHHHGHHHHHHHHHHGFHHHHHHHHHHHHHHHHHHHHHHHHGHHHHHHHHHHG/CGHHGHHHGHGHHHGHHHHHHHGHHHHHHHHHHHHHHHHHBGHHHHHHHHGHEHHFHHHHHHHHHFGDH
@M05620:45:000000000-G6HP7:1:1101:13204:2256 1:N:0:110
ATCTCTATCTCCTAAAAACCTGTTTAGATTTGGAGATAGACCTTCAGGTTTTTCATCATTTTCTGCATGAATTATACATTGACCACGTTCCAGCGTGGTCAGTTTGCAGCATTCTGTTATTTTGTTTGACAGAGTGTCTTGTTGAGAACATATGTAGGACATGATTTTTTCCTGCAACAGGGAAAATAAAGTATAAGTTTTAAAGATTTATTCTTTAATAAAGGATCTCAAAGCCAGCTTTAGAAAAAGGA
+
CCBCCFFFFFFFGGGGGGGGGGGHHHHHHHHHHHHHHHHHHHHHHHHHHHHGGHHHHHHHHHHHIHHHHHHHHHHHHHHHHGHHHHFGHHHHHHGEGGHHHHHHHHHHHHHHHHHHHHHHHHHHHHHHHHHHHHHHHHHHHHHHGGHFHHHHHHHGHHHHHHHFHHHHHGHHHHHHHHHHHGGHHHGHHGHFGHHGGFGHHHGHHHHHHHHHHHHHHGHHHFHHFHFHHHGGHCGHHGHHHFGGCGHHGGC
@M05620:45:000000000-G6HP7:1:1101:13200:2277 1:N:0:110
ATCTCTATCTCCTAAAAACCTGTTTAGATTTGGAGATAGACCTTCAGGTTTTTCATCATTTTCTGCATGAATTATACATTGACCACGTTCCAGCGTGGTCAGTTTGCAGCATTCTGTTATTTTGTTTGACAGAGTGTCTTGTTGAGAACATATGTAGGACATGATTTTTTCCTGCAACAGGGAAAATAAAGTATAAGTTTTAAAGATTTATTCTTTAATAAAGGATCTCAAAGCCAGCTTTAGAAAAAGGA
+
CCCCCFFFFFFFGGGGGGGGGGHHHHHHHHHHHHHFHHHHHHHHHHHHHHHGGHHHHIHHHHHHHHHHHHHHHHHHHHHHHHHHHHGGHHHHHHGGGGHHHHHHHHHHHHHHHHHHHHHHHHHHHHHHHHHHHHHHHHHHHHHHGHHHHFHHHHHHHHHHHHHHHHHHHGHHHHHHHHHHHGGHGHHHHGHHHHHHHFGHHHHHHHHHHHHHHHHHHHHHHGHHHHHHHHHGHHHHHGHHHHHFHHHHGGH
@M05620:45:000000000-G6HP7:1:1101:14576:2287 1:N:0:110
CATCCTGACCCTGAAGTACCCCGGCTTGATTTCTGACATTAGATCGGAAGAGCACACGTCTGAACTCCAGTCACTCCGCGAAATCTCGTATGCCGTCTTCTGCTTGAAAAAAAAAAAAGGTCAGCTGGGGGGCTTTCTTTGTGTAAGCAACGAGAAACCTGACAGAAGCATTTTTTAACTACGTCCTTCTGAGTCATTCATGAGTTTTTAGCCGCCTTGCTTCTTCTCACAGACTCTCTACTCTCATGCCA
+
AAAAAFFFFFCCFGGGGGGGCGG?FAFEGAFDG2F2GHFGEGEHFEFEEECCFHHBHEHGGFFGHBDGFHEGHD2GEFCGEE/EHFHFG/GEHFE>>BF2GGHE>FGHBFCB@?C/////?>C0FFCF.--;??EFFFFFBFFF9BFFFFF@F-A-BFFFFF/////BFFFFFFF@FEFF//9;AEA/////9BFBBFF/;//;BBFFE-BF/-9@9AFFFBFFFFBBFEB/BFBFFFB//BFFFFF/B/9
@M05620:45:000000000-G6HP7:1:1101:19520:2434 1:N:0:110
CATCCTGACCCTGAAGTACACGGCTTGATTTCTGACATTAGATCGGAAGAGCACACGTCTGAACTCCAGTCACTCCGCGAAATCTCGTATGCCGTCTTCTGCTTGAAAAAAAAAAAAAACAGAGAGAACTAGCGCTCCTACGTTAATGATATGCCATAGAGACTAAGGAGAAAAATTTATGTGCATTCGTATTGCGTTTGCGACTCATTGTGCACGAAGGTGTAGATCGATAGTTTTATACTTGTAGATTA
+
ABABCFFFFFFFGFGGGGGGGGGGGGGHHHHHGHFGHHHGHGHHHGEFGHHHHHHHGHHHGHGHHHHHHHHHHHHFEEEEFGH3GHHGGHHHHFEEHGHHHHHHHHHFHHEGGFG@//-..00>0..11000/--.../00:.//.00000000:0000000/900//09..9/../000000000000////;0...-./----./;///9///.:...//;///9/...../9///////////9////
@M05620:45:000000000-G6HP7:1:1101:19517:2453 1:N:0:110
CATCCTGACCCTGAAGTACACGGCTTGATTTCTGACATTAGATCGGAAGAGCACACGTCTGAACTCCAGTCACTCCGCGAAATCTCGTATGCCGTCTTCTGCTTGAAAAAAAAAAAAAAAAAAAAGAGTGAGAGTTCATGCGAGTTTCAATCGTACATGATTAAGAAATACACATAAAGGATAGCGCGTGTTATCTATGAACCAGTTAAATACTCACCGCTCTTTGATGATTTTATGCTACTTTTTCTGTT
+
CCCCCFFFFFFFGGGGGGGGGGGGGGGHHHHHHHHHHHHHHHHHHGGGGHHHHHHHGHHHGHHHHHHHHHHHHGHHGGGGGGHHHHHFGHHHHGGGHGHHHHHHHHHHHHGGGGD></<------:./00<0;00;00090..--.0000;0.....0000090000;090000000000/0000-9--9..0090090000...9000000000;0..---.000000000000:000000000;/0000
@M05620:45:000000000-G6HP7:1:1101:11562:2648 1:N:0:110
ATCTCTATCTCCTAAAAACCTGTTTAGATTTTGAGATAGACCTTCAGGTTTTTCATCATTTTCTGCATGAATTATACATTGACCACGTTCCAGCGTGGTCAGTTTGCAGCATTCTGTTATTTTGTTTGACAGAGTGTCTTGTTGAGAACATATGTAGGACATGATTTTTTCCTGCAACAGGGAAAATAAAGTATAAGTTTTAAAGATTTATTCTTTAATAAAGGATCTCAAAGCCAGCTTTAGAAAAAGGA
+
BBBCCFFFFFFFGGGGGGGGGGHHHHHHHHHHHGGHHHHHHHHHHHHHHHHGGHHHHHHHHHHHHHHHHGHHHHHHHHHHHHHHHHGHHHHHHHGEGGHHHHHHHHHHHHHHHHHHHHHHHHHHHHHHHHHHHHHHHHHHHHHHHHHHHHHHHHHHHHHHHHHHHHHHHGHHHHHHGHHGHGGHHHGGGHGGHHHHGGHHHHGHHHHHHHHHHHHHHHHHHHHHHHHHHGHHHFHHHGHHHHHHHHHHGGF
@M05620:45:000000000-G6HP7:1:1101:11553:2665 1:N:0:110
ATCTCTATCTCCTAAAAACCTGTTTAGATTTTGAGATAGACCTTCAGGTTTTTCATCATTTTCTGCATGAATTATACATTGACCACGTTCCAGCGTGGTCAGTTTGCAGCATTCTGTTATTTTGTTTGACAGAGTGTCTTGTTGAGAACATATGTAGGACATGATTTTTTCCTGCAACAGGGAAAATAAAGTATAAGTTTTAAAGATTTATTCTTTAATAAAGGATCTCAAAGCCAGCTTTAGAAAAAGGA
+
>11>AF3DFFFFDGGDEGGGBAAFHD31A3FFG0A0A11BDGCEBB1FFBEFAAADFABEEFABA1FGH112FFAAAAAGAAA1BA/A0B0@1>>?>EGDECFEGHDHHEHDFGGFGE@GEDHHBGFC1GDFEGFFFGGFFFFCFFCGGHGF2GFGFF1CFFHH2FGHFBHFHEC@1@GHHCCFE<FG<GF<FFG1F>FGHG<DDBDGGHHHHHHHHHHGGG00CGHHDGGGGFGGCECGHFB0:CGH:.;
@M05620:45:000000000-G6HP7:1:1101:11456:2668 1:N:0:110
TACCTGTACTGGGGAAGCAATCGCCATTCCTACCCTAAAGATCGGAAGAGCACACGTCTGAACTCCAGTCACTCCGCGAAATCTCGTATGCCGTCTTCTGCTTGAAAAAAAAAAACAAATGCTACAGAACTAAGACTCCCTGAAGCCTAAGTACAACACCAATAAGATAACTCAGCTGATGAACTGCTGACTACCATGCTCCACCTCACTTACTACTAGTACAATACTAAACGGCTTGAATTCTGACGCGA
+
BBBCBFFFFFFFGGGGGGGGGGGGGGGHHHHHHHHHHHHHHHHHGGGGFGHHHHHGHHHGHFHHHHHHGFHHFHGFFGEEGHHHHHFEHHHHGEEHGHHGGHHHHHHHAEFGGG///?011111?1111=1>1111111.F10<10.00</<0=000.....0000:000000000:0C0;900000000;09//0;000000/...9;000000;00000090;0;90000.::-;-.0:0000:0..-:
@M05620:45:000000000-G6HP7:1:1101:18492:2694 1:N:0:110
AGATTACTGCAACAGTTCCCCCTGGACCTGGAAAAGTTTCTTGCCTGGCTTACAGAAGCTGAAACAACTGCCAATGTCCTACAGGATGCTACCCGTAAGGAAAGGCTCCTAGAAGACTCCAAGGGAGTAAAAGAGCTGATGAAACAATGGCAAGTAAGTCAGGCATTTCCGCTTTAGCACTCTTGTGGATCCAATTGAACAATTCTCAGCATTTGTACTTGTAACTGACAAGCCAGGGACAAAACAAAGAT
+
BBBA@FFF5DBFGGCGGGGGGGGFEGFHHFGHBGHH3DFHHFHH3GHFHHHFGGGFHHFHHFGFHHEFHHHHHBHEHFGHHHBGFBFH2G@FGCEEEEGGBGF1CCFGFHBFGFFCHHCFGHHG>?EEFD?GGECGFG1GGFGFHHHFDFHCFGFFHGD>FDGHEHFHHHFFGGGFHHHGGEGGHFGGHHHHGFDGHEBGD<GHHHGFHHHGGFF:;CHGHHCC0CGHGHHHFG/AADEFG.BAFEEGBF;
@M05620:45:000000000-G6HP7:1:1101:18477:2705 1:N:0:110
AGATTACTGCAACAGTTCCCCCTGGACCTGGAAAAGTTTCTTGCCTGGCTTACAGAAGCTGAAACAACTGCCAATGTCCTACAGGATGCTACCCGTAAGGAAAGGCTCCTAGAAGACTCCAAGGGAGTAAAAGAGCTGATGAAACAATGGCAAGTAAGTCAGGCATTTCCGCTTTAGCACTCTTGTGGATCCAATTGAACAATTCTCAGCATTTGTACTTGTAACTGACAAGCCAGGGACAAAACAAAGAT
+
CCBCCFFFFFFFGGFFGGGGGGGGHHHHGHHHHHHHFHHHHHHHHHHHHHHHHHHHHHHHHHHHHHHHHHHHHHHHHHHHHHHHHHHHHHHHHHGGGGHHHHHHHHHHGHHHHHHHHHHHHHHGGHGGHHHHHGHHHHHHHHHGHHHHFHHHHGHHHHHHGHHHHHHHHHGGGGGHHHHHHHHHHGHGHHHHGHHHHGHGGHHHHHHGHHHHHHHHHHHHHGHGHHHHHHHHHGFGGGGGGGFFGGGGGGF
@M05620:45:000000000-G6HP7:1:1101:11900:2737 1:N:0:110
TACCTGTACTGGGGAAGAGCACACGTCTGAACTCCAGTCACTCCGCGAAATCTCGTATGCCGTCTTCTGCTTGAAAAAAAAAATATGCCTACCCCCTACACGATAATATATTTTACTCTCATATTGTAACCACATACGAAGATGTTTTTAAGACCTGGACAGATGCTAAAAGTTTCGCTAATGTAAGACTTAGTATGTTAGGCCGAATAACTGCTTACCCTACGATTACCACAATATCTGCTCATAGTCAG
+
3ABBBFFFFFFFGGGGGGGGGGHHGGGHGHHHHHHHHHHHHHHHGGGGFGHHHHFGGGHHHGGGHGHHFHHGHHHHGHGGGGF03444343200?///022/////32222222222222222221111<11//1110/...<1=110..1110/0/./.0.<=000000000000.;...;0;00000000000000000/9/---..000000;90///.......////..//;/9////////////
@M05620:45:000000000-G6HP7:1:1101:20306:2764 1:N:0:110
ATCTCTATCTCCTAAAAACCTGTTTAGATTTGGAGATAGACCTTCAGGTTTTTCATCATTTTCTGCATGAATTATACATTGACCACGTTCCAGCGTGGTCAGTTTGCAGCATTCTGTTATTTTGTTTGACAGAGTGTCTTGTTGAGAACATATGTAGGACATGATTTTTTCCTGCAACAGGGAAAATAAAGTATAAGTTTTAAAGATTTATTCTTTAATAAAGGATCTCAAAGCCAGCTTTAGAAAAAGGA
+
DDDDDFFFFFFFGGGGGGGGGGHHHHHHHHHHHHHHHHHHHHHHHHHHHHHGGHHHHHHHHHHIIHHHHHHHHHHHHHHHHGHHHHGHHHHHHHGGGGHHHHHHHHHHHHHHHHHHHHHHHHHHHHHHHHHHHHHHHHHHHHHHHHHHHHHHHHHHHHHHHHHHHHHHHGHHHHHHHHHHHGGHHHHHHHHHHHHHHHHHHHHHHHHHHHHHHHHHHHHHHHHHHHHHHHHHGHHHHGHHHHHGHHHHGGH
@M05620:45:000000000-G6HP7:1:1101:20308:2788 1:N:0:110
ATCTCTATCTCCTAAAAACCTGTTTAGATTTGGAGATAGACCTTCAGGTTTTTCATCATTTTCTGCATGAATTATACATTGACCACGTTCCAGCGTGGTCAGTTTGCAGCATTCTGTTATTTTGTTTGACAGAGTGTCTTGTTGAGAACATATGTAGGACATGATTTTTTCCTGCAACAGGGAAAATAAAGTATAAGTTTTAAAGATTTATTCTTTAATAAAGGATCTCAAAGCCAGCTTTAGAAAAAGGA
+
BBBBBFFFFFFFGGGGGGGGGFFHFHHHFHHGHHHHGHFHFHHHHHHHHHHGGHHFHHHHHHHHGHHFHEGHFFHHHHHHHEHFHHGHHGHHEHGEEGHGHHHHHHHHHHH3GHHHHHFHHHHHHHHHHHHHHHHHHFHHHGHHHHHHFGHFFGEGHHHHHHHGHHHHHGHHHHHHBHHHHGAFHHHFHGHFHGHFHHHHFHFHHHHGHHGHHHHHHFHFDG=GHHHHHHGGEGFHHGHHHFHGCCG.DDG
@M05620:45:000000000-G6HP7:1:1101:20901:2793 1:N:0:110
ATCTCTATCTCCTAAAAACCTGTTTAGATTTGGAGATAGACCTTCAGGTTTTTCATCATTTTCTGCATGAATTATACATTGACCACGTTCCAGCGTGGTCAGTTTGCAGCATTCTGTTATTTTGTTTGACAGAGTGTCTTGTTGAGAACATATGTAGGACATGATTTTTTCCTGCAACAGGGAAAATAAAGTATAAGTTTTAAAGATTTATTCTTTAATAAAGGATCTCAAAGCCAGCTTTAGAAAAAGGA
+
BCABCFFFFFFFGGGGGGGGGGHHHHHHHHHHHGHHHHHHGHHHHHGHHHHGGHHHHHHHHHHHGHHHHHHHHHHHHHHHHHGHHHGHHHHHHHGGGGHHHHHHHHHGHHHHHHHHHHHHHHHHHHHHGFHHFHGHHHHHHHHHHHGHHHHHHHHHHHHHHHHHHHHHHGHHHHHHHHHGHGGHHHHHGHHHHHHGHFGHHHHHHHHHHHHHHHHHHHHHHGHHHHGHDGGFHGFHHGGHHHHFFHFHGGF
@M05620:45:000000000-G6HP7:1:1101:20884:2795 1:N:0:110
ATCTCTATCTCCTAAAAACCTGTTTAGATTTGGAGATAGACCTTCAGGTTTTTCATCATTTTCTGCATGAATTATACATTGACCACGTTCCAGCGTGGTCAGTTTGCAGCATTCTGTTATTTTGTTTGACAGAGTGTCTTGTTGAGAACATATGTAGGACATGATTTTTTCCTGCAACAGGGAAAATAAAGTATAAGTTTTAAAGATTTATTCTTTAATAAAGGATCTCAAAGCCAGCTTTAGAAAAAGGA
+
CCCCCFFFFFFFGGGGGGGGGGHHHHHHHHHHHHHHHHHHHHHHHHHHHHHGGHHHHIIHIIIIHHHHHHHHHHHHHHHHHHHHHHGHHHHHHHGGGGHHHHHHHHHHHHHHHHHHHHHHHHHHHHHHHHHHHHHHHHHHHHHHHHHHHHHHHHHHHHHHHHHHHHHHHGHHHHHHHHHHHGGHHHHHHHHHHHHHHHHHHHGHHHHHHHHHHHHHHHHHHHHHHHGHHHHHHHHHHGHHHHHFGHHHGGH
@M05620:45:000000000-G6HP7:1:1101:11445:2828 1:N:0:110
ATCTCTATCTCCTAAAAACCTGTTTAGATTTGGAGATAGACCTTCAGGTTTTTCATCATTTTCTGCATGAATTATACATTGACCACGTTCCAGCGTGGTCAGTTTGCAGCATTCTGTTATTTTGTTTGACAGAGTGTCTTGTTGAGAACATATGTAGGACATGATTTTTTCCTGCAACAGGGAAAATAAAGTATAAGTTTTAAAGATTTATTCTTTAATAAAGGATCTCAAAGCCAGCTTTAGAAAAAGGA
+
ABAABFFFFFDFGGGGGGGGFCGHHHHHHGHHGHHHHGFHFFHHHGHHHHHFFHHHGFFHHHHHHFHGHHHGHHHHHFFHHFHHHHGHFGHHGHGEFGHHHHHHHHHHHFHFGHGHGGHHHHHHGHHHHGHHHHGGHHHHHHHHHHHGHHHHHHHHHHHHHHHFHHHHG@FHHHFHHHHHHGEFHFGFHFGFGHHGGFGGHHFGGDDFHHHHHHHHHHHHHFHHHHHHHHHGGHHHHGHHHHHGHHHHGGC
@M05620:45:000000000-G6HP7:1:1101:13554:2866 1:N:0:110
AAACCAAGCAGACACTCACCGCTCCCTCGCCACAGGCCAATAGTTTGTCCTCACTGAGTTGGCAACAAGTGGCTGCTGTGGCTGCCATTTTTCTGGTGATGGCCATCAGCTCCGACGAGGTCAGCTGGGGGGCTTTCTTTGTGTAAGCAACGAGAAACCTGAAAGAAGCATTTTTTAACTAAGTCCTGCTGAGTCATTCATGAGTTTTTAGCCGCCTTGCTTCTTCTCACAGACTCTCTACTCTCATGCCA
+
AAAAA?AFAFCFAGGGFGGGCAAE0AGHGEEG?GCHGGHCGHFAGHHHHGEHFHHEFHFGFFHHHFG/F1@DFHEGEHFGBHHFFHF@FFFGHHBHHF@FBGHHCG>DG11>GGGGEGGGCGGGHHHHGGGG@GEFGFGGGFFFFFFFFFF@EFFFFFFFFFFFFFFFFFFFFFF@EFFFFFFFBFBFFFFFFFFFFFFFFFFFFFFFEEFFBB@@FFFFFFFFFFFFFFFFFABFFFFBFFFFFFFFBFF
@M05620:45:000000000-G6HP7:1:1101:13554:2885 1:N:0:110
AAACCAAGCAGACACTCACCGCTCCCTCGCCACAGGCCAATAGTTTGTCCTCACTGAGTTGGCAACAAGTGGCTGCTGTGGCTGCCATTTTTCTGGTGATGGCCATCAGCTCCGACGAGGTCAGCTGGGGGGCTTTCTTTGTGTAAGCAACGAGAAACCTGAAAGAAGCATTTTTTAACTAAGTCCTGCTGAGTCATTCATGAGTTTTTAGCCGCCTTGCTTCTTCTCACAGACTCTCTACTCTCATGCCA
+
DCDDDCCFCFFFGGGGGGGGGGGGGGHHGGGGGHHHGGHHHHHHHHHHHHHHHHHHHHHHHHHHHHHHHHHHGHGGHHHHHHHGGHHHHHHHHHHHHHHHHHHHHHHHHHHHHGGGGGGGGHHHHHHHGGGGGGGGGGGGGGGGGGFFFFFFFFFFFFFFFFFFFFFFFFFFFFHFFFFHFFFFFHHFFFFHFFFFFFHHFFFFFFFFFFFFFFFFFFFFHHHFHHFFHHFFFFFFFFFHHFFFFFFFFFB
@M05620:45:000000000-G6HP7:1:1101:18495:2924 1:N:0:110
CATCCTGACCCTGAAGTACCCCGGCTTGATTTCTGACATTAGATCGGAAGAGCACACGTCTGAACTCCAGTCACTCCGCGAAATCTCGTATGCCGTCTTCTGCTTGAAAAAAAAACGAGGTCAGCTGGGGAGCTTTCTTTGTGTAAGCAACGAGAAACCTGAAAGAAGCATTTTTTAACTAAGTCCTGCTGAGTCATTCATGAGTTTTTAGCCGCCTTGCTTCTTCTCACAGACTCTCTCCTCTCATGCCA
+
AAAAABFFF1>BAFEGFGGGFGGAGCGABD22GAGDG1DA1BBGAFFA/A0BAAFF0EGAFFEGHFGFFGFGGD@G0EAF>/>?G21BF/GGH1E?>FE2FGH1><<GDD0<//B//<?/EBGHHFFBFC.>>G1GFFHHH=CGDGFHFGFCEGGGHH.GFHH0:/C:GF0FFGG@CFFFGFGBFGGFFFBBFFF0BFFGFF0B9BFFFF//B9;@F-;F//:FFFFE9FFBBFFFFFF/BBFBF/;;BF/
@M05620:45:000000000-G6HP7:1:1101:17330:2945 1:N:0:110
CATCCTGACCCTGAAGTACCCGGCTTGATTTCTGACATTAGATCGGAAGAGCACACGTCTGAACTCCAGTCACTCCGCGAAATCTCGTATGCCGTCTTCTGCTTGAAAAAAAAAAAAAAACAAGTATAAAGAGATACATCAGATCGTATTCATACAATTATAATCAAACATCATTATCGATTCAATTTGATAAATAATTCAAGATCTTAGTAAAATAAGTTATTCATACGCTTATTATATAATTCTAATTA
+
CCCCCFFFFFFFGGGGGGGGGAEGGGGHHHHHHGHHHHHHHGHHHGGGGHHHHHHHGHHHGHHHHHHHHHHHHHHHGGGGGGHGHHHGGHHHHGEGHGHHHHHHHHHHHHGGGGG>><<-...000000000//000000<0000././0;0000:00000000000;0.00009000.9.00000000000;0000000000000000090000000090;;000000..9..900;0009090;00000
@M05620:45:000000000-G6HP7:1:1101:13241:3065 1:N:0:110
CATCCTGACCCTGAAGTACCCCATTGAGCATGGCATCGTCACCAACTGGGACGACATGGAGAAGATCTGGCACCACACCTTCTACAACGAGCTGCGCGTGGCCCCGGAGGAGCACCCAGTGCTGCTGACCGAGGCCCCCCTGAACCCCAAGGCCAACAGAGAGAAGATGACTCAGGTGAGGCTCGGCCGACGCCCGTGCTCCTCCCGTCCTTTCCCCAGTCATTTTCTGCCCGGCTTGATTTCTGACATTA
+
CBCCDFFFFFFFGGGGGGGGGGGHHHHHHHHHHHHHHGHHHGHHHGHHHHHHGGGGGHHHHHHHHHHHHHHHHGHHHGGHHHHHHHHHGGGGGHHGGGGGGGHHGGGGGGGGHGHHGGHGHHHHHHHHHHGGGGGGGGGGGGHHHHGGGGHGHHGGGGGGGGGGGGGGGGGGGGGGGGGGGGGGFFFFFFFFFFFFAFFFFFFFFFFFFFFFFFFFFFFFFFFFHFFFFFFFFFFFFFFFFFFFFBBBFF0
@M05620:45:000000000-G6HP7:1:1101:13252:3081 1:N:0:110
CATCCTGACCCTGAAGTACCCCATTGAGCATGGCATCGTCACCAACTGGGACGACATGGAGAAGATCTGGCACCACACCTTCTACAACGAGCTGCGCGTGGCCCCGGAGGAGCACCCAGTGCTGCTGACCGAGGCCCCCCTGAACCCCAAGGCCAACAGAGAGAAGATGACTCAGGTGAGGCTCGGCCGACGCCCGTGCTCCTCCCGTCCTTTCCCCAGTCATTTTCTGCCCGGCTTGATTTCTGACATTA
+
AAABBFFDFFFFGGGFGGGGGGGHHFHHHHHHGHHHHGHHHGHHHGHGHH2GEGGGGHHGHHHEFHHHHHHHHGHHHGGHHHHHHHHHGGGGGHHGG?EGGGHHGGFGFGGGHHHHGGHHHHHHHGHHHHGGGGGGGGGGGGHHHHGGFGEGHHGGGGFFFGGGFFFGGGGGGGFFBFGG?CFGFCAAFC=DFFFBDDAFFFFFFF.9ADA/FFFFFFD/BFFFFF9//BFE.@=F;=AFFFFF/;B/BF/
@M05620:45:000000000-G6HP7:1:1101:15543:3085 1:N:0:110
ATCTCTATCTCCTAAAAACCTGTTTAGATTTGGAGATAGACCTTCAGGTTTTTCATCATTTTCTGCATGAATTATACATTGACCACGTTCCAGCGTGGTCAGTTTGCAGCATTCTGTTATTTTGTTTGACAGAGTGTCTTGTTGAGAACATATGTAGGACATGATTTTTTCCTGCAACAGGGAAAATAAAGTATAAGTTTTAAAGATTTATTCTTTAATAAAGGATCTCAAAGCCAGCTTTAGAAAAAGGA
+
CBCCCFFFFFFFGGGGGGGGGGHHHHHHHHHHHHHHHHHHHHHHHHHHHHHGGHHHHHHHHIHIHHHHHHHHHHHHHHHHHHHHHHGGHHHHHHGFGGHHHHHHHHHHHHHHHHHHHHHHHHHHHHHHHHHHHHHHHHHHHHHHHHHHHHHHHHHHHHHHHHHHHHHHHGHHHHHFDGHGHGGHHHGHFHHHHHHHHGHHHHHHHHHHHHHHHHHHHGHHHEHHHHHHHHHHHHHHHGHHHHHFHGHHGGG
@M05620:45:000000000-G6HP7:1:1101:15536:3108 1:N:0:110
ATCTCTATCTCCTAAAAACCTGTTTAGATTTGGAGATAGACCTTCAGGTTTTTCATCATTTTCTGCATGAATTATACATTGACCACGTTCCAGCGTGGTCAGTTTGCAGCATTCTGTTATTTTGTTTGACAGAGTGTCTTGTTGAGAACATATGTAGGACATGATTTTTTCCTGCAACAGGGAAAATAAAGTATAAGTTTTAAAGATTTATTCTTTAATAAAGGATCTCAAAGCCAGCTTTAGAAAAAGGA
+
CCCCCFFFFFFFGGGGGGGGGGHHHHHHHHHHHHHHHHHHHHHHHHHHHHHGGHHHHHHHHHIIIHHHHHHHHHHHHHHHHHHHHHGGHHHHHHGGGGHHHHHHHHHHHHHHHHHHHHHHHHHHHHHHGHHHHHHHHHHHHHHHHHGHHHHHHHHHHHHHHHHHGHHHHGHHHHHHHHHHHGGHHHHHFFHGHHHGHGHHHHHHHHHHFFHHHHHHH0GHHEGHHHHHDGHFHHHHHGHHHGHHGFHEDEG
@M05620:45:000000000-G6HP7:1:1101:15554:3108 1:N:0:110
ATCTCTATCTCCTAAAAACCTGTTTAGATTTGGAGATAGACCTTCAGGTTTTTCATCATTTTCTGCATGAATTATACATTGACCACGTTCCAGCGTGGTCAGTTTGCAGCATTCTGTTATTTTGTTTGACAGAGTGTCTTGTTGAGAACATATGTAGGACATGATTTTTTCCTGCAACAGGGAAAATAAAGTATAAGTTTTAAAGATTTATTCTTTAATAAAGGATCTCAAAGCCAGCTTTAGAAAAAGGA
+
CBBCCFFFFFFFGGGGGGGGGGGHHHHHHHHHHHHHHHHHHHHHHHHHHHHGGHHHHIIHIHIHHHHGHHHHHHHHHHHHHHHHGHGHHHHHHHGFGGHHHHHHHHHHHHHHHHHHHHHHHHHHHHHHGGHHHHHHHHHHHHHHHHHHHHHHHHHHHHHHHHHHHHHHHGHHHHHHHHHHHGGHHHHHHHHHHHHHHHHHHHHHHHHHHGHHHHHHHFHHHBGHHHHHHHHHHHHHHGHHHHHGGGHHGGH
@M05620:45:000000000-G6HP7:1:1101:20173:3145 1:N:0:110
CATCCTGACCCTGAAGTACCCCATTGAGCATGGCATCGTCACCAACTGGGACGACATGGAGAAGATCTGGCACCACACCTTCTACAACGAGCTGCGCGTGGCCCCGGAGGAGCACCCAGTGCTGCTGACCGAGGCCCCCCTGAACCCCAAGGCCAACAGAGAGAAGATGACTCAGGTGAGGCTCGGCCGACGCCCGTGCTCCTCCCGTCATTTCCCCAGTCATTTTCTGCCCGGCTTGATTTCTGACATTA
+
CCCCCFFFFFFFGGGGGGGGGGGHHHHHHHHHHHHHHGHHHGHHHGHHHHHHGGGGGHHHHHHHHHHHHHHHHGHHHGGHHHHHHHHHGGGGGHHGGGGGGGHHGGGGGGGGHHHHGGHGHHHHHHHHHHGGGGGGGGGGGGHHHHGGGGHGHHGGGGGGGGGGFGGGGGGGGGGGGGGGGGGGFFFFFFFFFFFF-DDEFFFFFFFEFDFFFFFFFFDFFFFFFFFFFFFFFFFFFF:BFFFFF0;BFF0
@M05620:45:000000000-G6HP7:1:1101:20744:3201 1:N:0:110
CATCCTGACCCTGAAGTACCCCGGCTTGATTTCTGACATTAGATCGGAAGAGCACACGTCTGAACTCCAGTCACTCCGCGAAATCTCGTATGCCGTCTTCTGCTTGAAAAAAAAAACAGTGCTGCTGACCGAGGCCCCCCTGAACCCCAAGGCCAACAGAGAGAAGATGACTCAGGTGAGGCTCGGCCGACGCCCCTGCTCCTCCCGTCCTTTCCCCAGTCATTTTCTGCCCCGCTTCATTTCTGACATTC
+
CCCCCFFFFFFFGGGGGGGGGGGGGCEFEEGHHBG5FEGFGFFGEF?EEEHCFHHHFGGGHFHHFHHHHGFFGHFHGAEF///?GBF??FHHFF@?EHGEHDG43FBGBFGC/B///??11?11??11?F/-@-<CECFGGC/CGADEDD..:AE.9./:/9.EBB/00;BFGGGG0B0..9:A-9EF-=-@-CF-..:9B:9F/EDEDFD/;FFFBB;;B//9B/;///:..---;.///;BF//;/9:/
@M05620:45:000000000-G6HP7:1:1101:20845:3214 1:N:0:110
ATCTCTATCTCCTAAAAACCTGTTTAGATTTGGAGATAGACCTTCAGGTTTTTCATCATTTTCTGCATGAATTATACATTGACCACGTTCCAGCGTGGTCAGTTTGCAGCATTCTGTTATTTTGTTTGACAGAGTGTCTTGTTGAGAACATATGTAGGACATGATTTTTTCCTGCAACAGGGAAAATAAAGTATAAGTTTTAAAGATTTATTCTTTAATAAAGGATCTCAAAGCCAGCTTTAGAAAAAGGA
+
CCABCFFFFFFFGGGGGGGGGGGHHHHHHHHHHGHHHHHHHHHHHHHHHHHGGHHHHHHHHHHHHHHHHGHHHHHHHHHHHHHHHHGHHHHHHHGGGGHHHHHHHHHHHHHHHHHHHHHHHHHHHHHHHHHHHHGHHHHHHHHHHHHHHHHHHHHHHHHHHHHHHHHHHGHHHHHHHHHHHGGHHHGHGHHGHHGGHGHHHHGHHHHHHHHHHHHHHHHHHHHHHHHHHHHHHGHHHGHHHHHHFHHHGGH
@M05620:45:000000000-G6HP7:1:1101:15437:3216 1:N:0:110
ATCTCTATCTCCTAAAAACCTGTTTAGATTTGGAGATAGACCTTCAGGTTTTTCATCATTTTCTGCATGAATTATACATTGACCACGTTCCAGCGTGGTCAGTTTGCAGCATTCTGTTATTTTGTTTGACAGAGTGTCTTGTTGAGAACATATGTAGGACATGATTTTTTCCTGCAACAGGGAAAATAAAGTATAAGTTTTAAAGATTTATTCTTTAATAAAGGATCTCAAAGCCAGCTTTAGAAAAAGGA
+
BBBBBFFFFFFFGGGGGGGGGGHHHGHHHHHHHBGHHHHHHHHHHHHHHHHGGHHHHHHHHHHHHHHHHHHHHHHHHHHHHHHHHHGHHHHHHHGGGGHHHHHHHHHHHHHHHHHHHHHHHHHHHHHHHHHHHHHHHHHHHHHHHHHHHHHHHHHHHHHHHHHHHHHHHGHHHHHHHHHHHGGHHHHHHGHHHHHHHHHHHHHHHHHHHHHHHHHHHHHHHHHHHHHHHGHHHHHHHGHHHHHFHHHHGGH
@M05620:45:000000000-G6HP7:1:1101:15419:3217 1:N:0:110
ATCTCTATCTCCTAAAAACCTGTTTAGATTTGGAGATAGACCTTCAGGTTTTTCATCATTTTCTGCATGAATTATACATTGACCACGTTCCAGCGTGGTCAGTTTGCAGCATTCTGTTATTTTGTTTGACAGAGTGTCTTGTTGAGAACATATGTAGGACATGATTTTTTCCTGCAACAGGGAAAATAAAGTATAAGTTTTAAAGATTTATTCTTTAATAAAGGATCTCAAAGCCAGCTTTAGAAAAAGGA
+
CCCCDFFFFFFFGGGGGGGGGGHHHHHHHHHHHHHHHHHHHHHHHHHHHHHGGHHHHIHHIIHIIHHHHHHHHHHHHHHHHHHHHHGHHHHHHHGGGGHHHHHHHHHHHHHHHHHHHHHHHHHHHHHHGHHHHHHHHHHHHHHHFHHHHHHHHHHHHHHHHHHHHHHHHGHHHHHHHHHHHGGHHHHHHHHHHHHHHHHHHHHHHHHHHHHHHHHHHHHHHHHHHHHHHGHGHHHHHGHHHHHGHGHHGGG
@M05620:45:000000000-G6HP7:1:1101:20846:3233 1:N:0:110
ATCTCTATCTCCTAAAAACCTGTTTAGATTTGGAGATAGACCTTCAGGTTTTTCATCATTTTCTGCATGAATTATACATTGACCACGTTCCAGCGTGGTCAGTTTGCAGCATTCTGTTATTTTGTTTGACAGAGTGTCTTGTTGAGAACATATGTAGGACATGATTTTTTCCTGCAACAGGGAAAATAAAGTATAAGTTTTAAAGATTTATTCTTTAATAAAGGATCTCAAAGCCAGCTTTAGAAAAAGGA
+
CCCCCFFFFFFFGGGGGGGGGGHHHHHHHHHHHHHHHHHHGHHHHHHHHHHGGHHHHHHHHHHHHHHHHHHHHHHHHHHHHHHHHHGHHHHGHHGGFGHHHHHHHHHHHHHHHHHHHHHHHHHHHHHHGHHHGHHHHHHHHHHHHHHHHHHHHHHHHHHHHHHHHHHHHGHHHHHHHHHHHGGHHGHHHHHFGHHGHGGHHHHHHHHHHHHHHHHHHHHHHHHGHHGHHHHHHHHHHGHHHHHHGHHHGGH
@M05620:45:000000000-G6HP7:1:1101:19908:3233 1:N:0:110
CATCCTGACCCTGAAGTACCCCATTGAGCATGGCATCGTCACCAACTGGGACGACATGGAGAAGATCTGGCACCACACCTTCTACAACGAGCTGCGCGTGGCCCCGGAGGAGCACCCAGTGCTGCTGACCGAGGCCCCCCTGAACCCCAAGGCCACCAGAGAGAAGATGACTCAGGTGAGGCTCGGCCGACGCCCGTGCTCCTCCCGTCCTTTCCCCAGTCATTTTCTGCCCGGCTTGATTTCTGACATTT
+
BBABBFF5CFFFGGBGGGGGGGGHHFBDG4FGHHHHHGHHHGHHHGHHHHHHGEGGGHHGHHFGGHHHHEHHHG1GEGGHHHHHHHHHGGGGGHHGGEGGCGHHGGGCDGGGHHHHGGHHHHHHHHHHHHCGGCCFGGGGGGHHGHGGGDFEAGG.CEGEEFDE/BCFFFGGGGGGGGGGEEEFBBEF?B?BBBBBBFFFFFFFF.9;;DFFFFFFF.ABF/9FFFBFF/:A??;BB?.BBFBB//;/;B/
@M05620:45:000000000-G6HP7:1:1101:15424:3236 1:N:0:110
ATCTCTATCTCCTAAAAACCTGTTTAGATTTGGAGATAGACCTTCAGGTTTTTCATCATTTTCTGCATGAATTATACATTGACCACGTTCCAGCGTGGTCAGTTTGCAGCATTCTGTTATTTTGTTTGACAGAGTGTCTTGTTGAGAACATATGTAGGACATGATTTTTTCCTGCAACAGGGAAAATAAAGTATAAGTTTTAAAGATTTATTCTTTAATAAAGGATCTCAAAGCCAGCTTTAGAAAAAGGA
+
CCDCCFFFFFFFGGGGGGGGGGHHHHHHHHHHHHHHHHHHHHHHHHHHHHHGGHHHHHIHHIHIIHHHHHHHHHHHHHHHHHHHHHGHHHHHHHGFGGHHHHHHHHHHHHHHHHHHHHHHHHHHHHHHHHHHHHHHHHHHHHHHHHHHHHHHHHHHHHHHHHHHHHHHHGHHHHHHHHHHHGGHHHHHHHHHHHHGHHHHHHHHHHHHHHHHHHHHHHHHHGHHHHHHHGHHHHHHHGHHHHGGHHHHGGH
@M05620:45:000000000-G6HP7:1:1101:19909:3251 1:N:0:110
CATCCTGACCCTGAAGTACCCCATTGAGCATGGCATCGTCACCAACTGGGACGACATGGAGAAGATCTGGCACCACACCTTCTACAACGAGCTGCGCGTGGCCCCGGAGGAGCACCCAGTGCTGCTGACCGAGGCCCCCCTGAACCCCAAGGCCAACAGAGAGAAGATGACTCAGGTGAGGCTCGGCCGACGCCCGTGCTCCTCCCGTCCTTTCCCCAGTCATTTTCTGCCCGGCTTGATTTCTGACATTT
+
CCCCDFFFFFFFGGGGGGGGGGGHHHHHHHHHHHHHHGHHHGHHHGHHHHHHGGGGGHHHHHHHHHHHHHHHHGHHHGGHHHHHHHHHGGGGGHHGGGGGGGHHGGGGGGGGHHHHGGHGHHHHHHHHHHGGGGGGGGGGGGHHHHGGGGHGHHGGGGGGGGGGGGGGGGGGGGGGHGGGGGGGFFFFFFFFFFFF@DFFFFFFFFFFFFFFFFFFFFFFFFFFFFFFFFFFFFFFFFBFFFFFFBFFFF0
@M05620:45:000000000-G6HP7:1:1101:19898:3268 1:N:0:110
CATCCTGACCCTGAAGTACCCCATTGAGCATGGCATCGTCACCAACTGGGACGACATGGAGAAGATCTGGCACCACACCTTCTACAACGAGCTGCGCGTGGCCCCGGAGGAGCACCCAGTGCTGCTGACCGAGGCCCCCCTGAACCCCAAGGCCAACAGAGAGAAGATGACTCAGGTGAGGCTCGGCCGACGCCCGTGCTCCTCCCGTCCTTTCCCCAGTCATTTTCTGCCCGGCTTGATTTCTGACATTA
+
ACCCCFFFFFFFGGGGGGGGGGGHHHHHGGHHHHHHHGHHHGHHHGHHHHHHGGGGGHHHHHHHGHHHHHHHHGHHHGGHHHHHHHHHGGGGGHHGGGGGGGHHGGGGGGGGHHHHGGHHHHHHHHHHHHGGGGGGGGGGGGHHHHGGGGHGHHGGGGGGGGFGGGGGGGGGGGGGGGGGGGGGFFFFFFFFFFFFBFFFFFFFFFFFFFFFFFFFFFDFFFFFFFFFFFFFFFFFFFFFFFFF/BFFFF/
@M05620:45:000000000-G6HP7:1:1101:19923:3269 1:N:0:110
CATCCTGACCCTGAAGTACCCCATTGAGCATGGCATCGTCACCAACTGGGACGACATGGAGAAGATCTGGCACCACACCTTCTACAACGAGCTGCGCGTGGCCCCGGAGGAGCACCCAGTGCTGCTGACCGAGGCCCCCCTGAACCCCAAGGCCAACAGAGAGAAGATGACTCAGGGGAGGCTCGGCCGACGCCCGTGCTCCTCCCGTCCTTTCCCCAGTCATTTTCTGCCCGGCTTGATTTCTGCCATTT
+
CCCCCFFFFFFFGGGGGGGGGGGHHFBGHFHFA4FGHGHFHEHHHGHFFFHHGGGGGHHEGBGHHHHDGHEFHGHHHFGHHHHFHHHHEGGGEGHEGGGGCGHFEGGGFGGGHHHHDFH<?DDD11<?GC@<@@FGGGGCC:CCGHGGG.GEGCEEFECB9/.C090090:CB0;B.-.@;AAFD-;:>-9;DDF;-;.9BBBFFEFAA9AFFFFFFFD0B9FFF;09FFF.AB-@;B.;FFBB0000;B0
@M05620:45:000000000-G6HP7:1:1101:19155:3274 1:N:0:110
ATCTCTATCTCCTAAAAACCTGTTTAGATTTGGATATAGACCTTCAGGTTTTTCATCATTTTCTGCATGAATTATACATTGACCACGTTCCAGCGTGGTCAGTTTGCAGCATTCTGTTATTTTGTTTGACAGAGTGTCTTGTTGAGAACATATGTAGGACATGATTTTTTCCTGCAACAGGGAAAATAAAGTATAAGTTTTAAAGATTTATTCTTTAATAAAGGATCTCAAAGCCAGCTTTAGAAAAAGGA
+
CCCCCFFFFFFFGGGGGGGGGGHHHHHHHHGHHGHHHHHHHHHHHHHHHHHGGHHHHHIHHHHIHHHHHHHHHHHHHHHHHHHHHHGHHHHHHHGGGGHHHHHHHHHHHHHHHHHHHHHHHHHHHHHHHHHHHHHHHHHHHHHHHHHHHHHHHHHHHHHHHHHHHHHHHGHHHHHHHHHHHGGHHHHHGHHHHHHHHGHHHHHHHHHHHHHHHHHHHHHHHGHHHHGHHHGHHHHHHGHHHHHFFFHHGGH
@M05620:45:000000000-G6HP7:1:1101:12321:3411 1:N:0:110
ATCTCTATCTCCTAAAAACCTGTTTAGATTTGGAGATAGACCTTCAGGTTTTTCATCATTTTCTGCATGAATTATACATTGACCACGTTCCAGCGTGGTCAGTTTGCAGCATTCTGTTATTTTGTTTGACAGAGTGTCTTGTTGAGAACATATGTAGGACATGATTTTTTCCTGCAACAGGGAAAATAAAGTATAAGTTTTAAAGATTTATTCTTTAATAAAGGATCTCAAAGCCAGCTTTAGAAAAAGGA
+
CDCDDFFFFFFFGGGGGGGGGGHHHHHHHHHHHHHHHHHHHHHHHHHHHHHGGHHHHIHHHHHHHHHHHGHHHHHHHHHHHHHHHHGHHHHHHHGGGGHHHHHHHHHHHHHHHHHHHHHHHHHHHHHHHHHHHHHHHHHHHHHHHHHHHHHHHHHHHHHHHHHHHHHHHGHHHHHHHHHHHGGHHHHHHHHHHHHHHHHHHHHHHHHHHHHHHHHHHHHHHHHHHHHHHHHGHHHHHGHHHHHGHHGHGGH
@M05620:45:000000000-G6HP7:1:1101:11165:3411 1:N:0:110
AAACCAAGCAGACACTCACCGCTCCCTCGCCACAGGCCAATAGTTTGTCCTCACTGAGTTGGCAACAAGTGGCTGCTGTGGCTGCCATTTTTCTGGTGATGGCCATCAGCTCCGACGAGGTCAGCTGGGGGGCTTTCTTTGTGTAAGCAACGAGAAACCTGAAAGAAGCATTTTTTAACTAAGTCCTGCTGAGTCATTCATGAGTTTTTAGCCGCCTTGCTTCTTCTCACAGACTCTCTACTCTCATGCCA
+
CCCCCAAFCFFFGGGGGGGGGGGGGGHHGGGGGHHHGGHHGHHHHHHHHHHHHHHHHHHHHHHHHHHHHHHHGHGGHHHHHHHGGHHHHHHHHHHHHHHHHHHHHHHHHHHHHGGGGGGGGHHHHHHHGGGGGGGGGGGGGGGGGFFFFFFFFFFFFFFFFFFFFFFFFFFFFFFFFFFFFFFFFFFFFFFFFFFFFFFFFFFFFFFFFFFFFFFFFFFFFFFFFFFFFFFFFFFFFFFFFFFFFFFFFFF
@M05620:45:000000000-G6HP7:1:1101:11177:3425 1:N:0:110
AAACCAAGCAGACACTCACCGCTCCCTCGCCACAGGCCAATAGTTTGTCCTCACTGAGTTGGCAACAAGTGGCTGCTGTGGCTGCCATTTTTCTGGTGATGGCCATCAGCTCCGACGAGGTCAGCTGGGGGGCTTTCTTTGTGTAAGCAACGAGAAACCTGAAAGAAGCATTTTTTAACTAAGTCCTGCTGAGTCATTCATGAGTTTTTAGCCGCCTTGCTTCTTCTCACAGACTCTCTACTCTCATGCCA
+
CBCCCAAFCFFFGGGGGGGGEFGGGGHHGGGGGHHHGGHHHHHHHHHHHHHHHHHHHHHHHHHHHHHHHGHHGHGGHHHHHHHGGHHHHHHHHHHHHHHHHHHHHHHHHHHHHGGGGGGGGHHHHHHHGGGGGGGGGGGGGGGGGGFFFFFFFFFFFFFFFFFFFFFFFFFFFFFFFFFFFFFFFFFFFFFFFFFFFFFFFFFFFFFFFFFFFDFFFFFFFFFFFFFFFFFFFFFFFFFFFFFFFFFFFFB
@M05620:45:000000000-G6HP7:1:1101:12313:3428 1:N:0:110
ATCTCTATCTCCTAAAAACCTGTTTAGATTTGGAGATAGACCTTCAGGTTTTTCATCATTTTCTGCATGAATTATACATTGACCACGTTCCAGCGTGGTCAGTTTGCAGCATTCTGTTATTTTGTTTGACAGAGTGTCTTGTTGAGAACATATGTAGGACATGATTTTTTCCTGCAACAGGGAAAATAAAGTATAAGTTTTAAAGATTTATTCTTTAATAAAGGATCTCAAAGCCAGCTTTAGAAAAAGGA
+
AABBBFFFFFFFGGGGGGGGGGHFGHHHHHGGFGFHHHHGHHHHHHHHHHHGGHHHHHHHHHHHGHHGFHHHHHHHHHHHHFHHHGGHHHHGHHGEFGHHHHHHGHHHHHHHHHHHHHHHHHHHFGHHHHFFHHHHHHHHHHHHHHHGHHFHHHHHHHGHHHHGHHHHHGHHHHHFHHHHHGGGHHHHHGHGGGGHHFFHHHEFGHHHHHHHHHHHHHHHHB=DGGHGGHHHHHHFGGHHHGFCGHHHDDC
@M05620:45:000000000-G6HP7:1:1101:9298:3449 1:N:0:110
AAACCAAGCAGACACTCACCGCTCCCTCGCCACAGGCCAATAGTTTGTCCTCACTGAGTTGGCAACAAGTGGCTGCTGTGGCTGCCATTTTTCTGGTGATGGCCATCAGCTCCGACGAGGTCAGCTGGGGGGCTTTCTTTGTGTAAGCAACGAGAAACCTGAAAGAAGCATTTTTTAACTAAGTCCTGCTGAGTCATTCATGAGTTTTTAGCCGCCTTGCTTCTTCTCACAGACTCTCTACTCTCATGCCA
+
CCCCDABFCFFFGGGGGGGGGGGGGGHHGGGGGHHHGGHHHHHHHHHHHHHHHHHHHHHHHHHHHHHHHHHHGHGGHHHHHHHGGHHHHHHHHHHHHHHHHHHHHHHHHHHHHGGGGGGGDHHHHHHHGGGGGGGGGGGGGGGGGGFFFFFFFFFFFFFFFFFFFFFFFFFFFFFFFFFFFFFFFFFFFFFFFFFFFFFFHFFFFFHFFFFHFFFFFFFFHFHFHFFFFFFFFFFFFFFHHFFFFFFFFFB
@M05620:45:000000000-G6HP7:1:1101:19468:3474 1:N:0:110
AAACCAAGCAGACACTCACCGCTCCCTCGCCACAGGCCAATAGTTTGTCCTCACTGAGTTGGCAACAAGTGGCTGCTGTGGCTGCCATTTTTCTGGTGATGGCCATCAGCTCCGACGAGGTCAGCTGGGGGGCTTTCTTTGTGTAAGCAACGAGAAACCTGAAAGAAGCATTTTTTAACTAAGTCCTGCTGAGTCATTCATGAGTTTTTAGCCGCCTTGCTTCTTCTCACAGACTCTCTACTCTCATGCCA
+
BBBBBBBFBFFFGGGGGGGGGGGGGFHHGGGFGCHGGGFFGBGHHHHHHHHHHHFHHHHFHHHHHHCHHFGHGHGGHFHGHGGGGHHHHHHHHHHHHGGHGHHHEHFHHHHHHGGGCEDGGHCGHHHHGGGGGGGGGGGGGGGGGGFFFFFFFFFFFFFFFFFFFFFFFFFFFFFFFFFFFFFFFFFFFFFFFFFFFFFFFFFFFFFFFFFFFFFFFFFFFFFFFFFFFFFFEFFFFFFFFFFFFFFFFFB
@M05620:45:000000000-G6HP7:1:1101:22046:3510 1:N:0:110
ATCTCTATCTCCTAAAAACCTGTTTAGATTTGGAGATAGACCTTCAGGTTTTTCATCATTTTCTGCATGAATTATACATTGACCACGTTCCAGCGTGGTCAGTTTGCAGCGTTCTGTTATTTTGTTTGACAGAGTGTCTTGTTGAGAACATATGTAGGACATGATTTTTTCCTGCAACAGGGAAAATAAAGTATAAGTTTTAAAGATTTATTCTTTAATAAAGGATCTCAAAGCCAGCTTTAGAAAAAGGA
+
BCBBCFFFFFFFGGGGGGGGGGHHHHHHHHHHHHHHHHHHHHHHHHHHHHHGGHHHHIHHHHIIHHHHHHHHHHHHHHHHHHHHHHGHHHHHHHGGGGHHHHHHHHHHHH/EFGGHHHHHHHHHHHHHHHHHHHGHHHHHHHHHFHHHHHHHHHHHHHHHHHHHHHHHHGHHHHHHHHHHHGGHHHHHGHHGHHHHHFGHHHHHHHHHHHHHHHHHHHHHHGHHHHHHHGHHGGHHHGHHHHHHGHHGGGF
@M05620:45:000000000-G6HP7:1:1101:14598:3515 1:N:0:110
AAACCAAGCAGACACTCACCGCTCCCTCGCCACAGGCCAATAGTTTGTCCTCACTGAGTTGGCAACAAGTGGCTGCTGTGGCTGCCATTTTTCTGGTGATGGCCATCAGCTCCGACGAGGTCAGCTGGGGGGCTTTCTTTGTGTAAGCAACGAGAAACCTGAAAGAAGCATTTTTTAACTAAGTCCTGCTGAGTCATTCATGAGTTTTTAGCCGCCTTGCTTCTTCTCACAGACTCTCTACTCTCATGCCA
+
@BBBBAAFBBFFGFGFGGGGEEGEFFHHEGGGGFFHDGDFHFHGHHGGHHHHHHHGHFGFEFCHHHHHFDHHGFFGHHHCGFFFGFGHHGFHHHHGHHEHHFGHFHHHHHGHGGEGC@@G/CFGHHHHGGGGGGGGFGFFGBFFFFFFFFFFFFFFFFFFFBBFFFFFFFFFFFFFEFFFFFFFFFFFFFFFFBFFFFFFFFBFFFFFFFFFFFA=DDBBFFBFFFFFFFFFFFFFFFFFFFFFFFFFFF/
@M05620:45:000000000-G6HP7:1:1101:10232:3626 1:N:0:110
AAACCAAGCAGACACTCACCGCTCCCTCGCCACAGGCCAATAGTTTGTCCTCACTGAGTTGGCAACAAGTGGCTGCTGTGGCTGCCATTTTTCTGGTGATGGCCATCAGCTCCGACGAGGTCAGCTGGGGGGCTTTCTTTGTGTAAGCAACGAGAAACCTGAAAGAAGCATTTTTTAACTAAGTCCTGCTGAGTCATTCATGAGTTTTTAGCCGCCTTGCTTCTTCTCACAGACTCTCTACTCTCATGCCA
+
CCBCCCDFCFFFGGGGGGGGGGGGGGHHGGGGGHHHGGHHHHHHHHHHHHHHHHHHHHHHHHHHHHHHHHHHGHGGHHHHHHHGGHHHHHHHHHHHHHHHHHHHHHHHHHHHHGGGGGGGGHHHHHHHGGGGGGGGGGGGGGGGGGFFFFFFFFFFFFFFFFFFFFFFFFFFFFHFEFFFFFFFFHHFFFFFFFFFFFFFFFFFFFFFFFFHFFFFFFFFFFHFHHHFFFFFFFFFFFFHFFFFFFFFFF0
@M05620:45:000000000-G6HP7:1:1101:10232:3644 1:N:0:110
AAACCAAGCAGACACTCACCGCTCCCTCGCCACAGGCCAATAGTTTGTCCTCACTGAGTTGGCAACAAGTGGCTGCTGTGGCTGCCATTTTTCTGGTGATGGCCATCAGCTCCGACGAGGTCAGCTGGGGGGCTTTCTTTGTGTAAGCAACGAGAAACCTGAAAGAAGCATTTTTTAACTAAGTCCTGCTGAGTCATTCATGAGTTTTTAGCCGCCTTGCTTCTTCTCACAGACTCTCTACTCTCATGCCA
+
BBBBBAAFBFFFGGGGGGGGGGGGGGHHGGGGGHHHGGHHHHHHHHHHHHHHHHHHHHGHHHHHHHHHHHHHGHGGHHHHHHHGGHHHHHHHHHHHHHHHHGHHHHHHHHHHHGGGGGGGDGHHFGHHGGGGGGGGGGGGGGGGGGFFFFFFFFFFFFFFFFFFFFFFFFFFFFFFFFFFFFFFFFFFFFFFFFFFFFFFFFFFFFFFFFFFFFFFFFFFFFFFFFFFFFFFFFFFFFFFFFFFFFFBFF/
@M05620:45:000000000-G6HP7:1:1101:22199:3729 1:N:0:110
CATCCTGACCCTGAAGTACCCGGCTTGATTTCTGACATTAGATCGGAAGAGCACACGTCTGAACTCCAGTCACTCCGCGAAATCTCGTATGCCGTCTTCTGCTTGAAAAAAAAAAAAAGTTCTTCTGACCAAAGCCCCCCTGAACCCCAAGGCCAACAGAACTAAGATGACTCAGAATAGGCACGACCGACTCCCATACTCATCCCGTCCTTTCCCAATACATTTTCTGCCCGGCTTGATTACTACCATTA
+
BBBBBFFFFFFFGGGGGGGGGGGEGGGHHHHHHGHHGGHFHGHHHGD2EGHHHHGHGHHGGHHHHHHFHHHHHFHHGGG/>EHBDGGFEHHHGGFGHGGHHHHHHGGHFHGGGC@//</1111111=1<<1..0<<EA@CC./</..CD...;9C.EE/9//0;;/9900;0;0000090;90...------9/A.:/.///9:/A.;ADA/9:9///./;B/;9;FB///.999---.///9///.////
@M05620:45:000000000-G6HP7:1:1101:9412:3735 1:N:0:110
ATCTCTATCTCCTAAAAACCTGTTTAGATTTGGAGATAGACCTTCAGGTTTTTCATCATTTTCTGCATGAATTATACATTGACCACGTTCCAGCGTGGTCAGTTTGCAGCATTCTGTTATTTTGTTTGACAGAGTGTCTTGTTGAGAACATATGTAGGACATGATTTTTTCCTGCAACAGGGAAAATAAAGTATAAGTTTTAAAGATTTATTCTTTAATAAAGGATCTCAAAGCCAGCTTTAGAAAAAGGA
+
CCBCCFFFFFFFGGGGGGGGGGHHHHHHHHHHHHHHHHHHHHHHHHHHHHHGGHHHHHHHHIIHHHHHHFHHHHHHHHHHHHHHHHGHHHHHHHGGGGHHHHHHHHGHHHHHHHHHHHHHHHHHHHHHHHHHHHHHHHHHHHHHFGHHHHHHHHHHHHHHHHHGHHHHHGHHHHHHFHHHHGGGHHGGGFHHHHHHGFGHHHHHHHHHHHHHHHHHHHHHHHHHHHHHHHGGHGHHHGHHHGHGCHGHGGG
@M05620:45:000000000-G6HP7:1:1101:17379:3806 1:N:0:110
ATCTCTATCTCCTAAAAACCTGTTTAGATTTGGAGATAGACCTTCAGGTTTTTCATCATTTTCTGCATGAATTATACATTGACTACGTTCCAGCGTGGTCAGTTTGCAGCATTCTGTTATTTTGTTTGACAGAGTGTCTTGTTGAGAACATATGTAGGACATGATTTTTTCCTGCAACAGGGAAAATAAAGTATAAGTTTTAAAGATTTATTCTTTAATAAAGGATCTCAAAGCCAGCTTTAGAAAAAGGA
+
BBBBBFF@FDFFGGGGGGGGFG5BGBFBDFGFBFCFHBDD3BFBFBGGHH5FGHFFGFHFHBGHDHHHGB5EGBA5DFGF5GH5DA1FBGHHHHG1AEGBGEFGHGHHGGGHHHHBFHHHGHHEGHG3DGF3CGGFGHHHHHHA43CDGF3FGHHGHHECCFGF?GFHHGHHHFHC1@FCGEGHGFFHHHHHBG<1GGG1GF1GGFHGHBGHHHHHBGH00D0<CGGHEGGHFHHEFEEGHHGHB:CG.:C
@M05620:45:000000000-G6HP7:1:1101:15281:3810 1:N:0:110
CATCCTGACCCTGAAGTACCCCATTGAGCATGGCATCGTCACCAACTGGGACGACATGGAGAAGATCTGGCACCACACCTTCTACAACGAGCTGCGCGTGGCCCCGGAGGAGCACCCAGTGCTGCTGACCGAGGCCCCCCTGAACCCCAAGGCCAACAGAGAGAAGATGACTCAGGTGAGGCTCGGCCGACGCCCGTGCTCCTCCCGTCCTTTCCCCAGTCATTTTCTGCCCGGCTTGTTTTCTGACATTA
+
AAAABFFFF>FFGGGFGGGGFEGHHHHHHHHHHHHHHGHHHGFGEGHHFHFGAGGCEFCFHBG3FEHGHHHFFGFHHGGHGHGHHHHHGFDGGFHGGGGFCGHEFGBGGCGFEHHHGGHHFDGHHHGGHHCCCFGEDDGGGGBFHEDGFGHGGHGGGGGEB/999FBFFFGGGGFFGFGGGGEFFFEFFFFFAAFABAAEBFFFFEDFADFFF///;F?BFFFFF9FFBFFFFA;B;-.9BB9F;BFFFF/
@M05620:45:000000000-G6HP7:1:1101:20527:3822 1:N:0:110
TACCTGTACTGGGGAAGCATCGCCATTCCTACCCTAAAGATCGGAAGAGCACACGTCTGAACTCCAGTCACTCCGCGAAATCTCGTATGCCGTCTTCTGCTTGAAAAAAAAAAAAAGAAAAAATCTGGAAGGTACGCGCTTCTGACACCAAAAAAAACCGAGCACAAGGAGGCCGATACAAGTGCCGGCGGTGGAATTAAGAAGTATTAAGCTGTGTTGATCTTACTTACAGACTCTGCACGCACAAGATA
+
BCBCBFFFFFFFGGFEGGGGGGGGGGHHHHHHHHHHHHHHHHHGGGGHHHHHGHGHHHGHHHHHHHHHHHHHHHGGGEFEHHHHHFGHHHHGGGHGHHHHHHHGGHHGCCG@F/>//<00<0-011111//.<00..---..000000.;..:.--9..---:-.//.......-:9--//////;---9--:.;/://////////////;//////.///////9//;///9:/B////.9---/.///
@M05620:45:000000000-G6HP7:1:1101:17372:3825 1:N:0:110
ATCTCTATCTCCTAAAAACCTGTTTAGATTTGGAGATAGACCTTCAGGTTTTTCATCATTTTCTGCATGAATTATACATTGACCACGTTCCAGCGTGGTCAGTTTGCAGCATTCTGTTATTTTGTTTGACAGAGTGTCTTGTTGAGAACATATGTAGGACATGATTTTTTCCTGCAACAGGGAAAATAAAGTATAAGTTTTAAAGATTTATTCTTTAATAAAGGATCTCAAAGCCAGCTTTAGAAAAAGGA
+
CCCCCFFFFFFFGGGGGGGGGGHHHHHHHHHHHHHHHHHHHHHHHHHHHHHGGHHHHHHHHIHHIHHHHGHHHHHHHHHHHHHHHHGHHHHHHHGFGGHHHHHHHHHHHHHHHHHHHHHHHHHHHHHHGHHHHHHHHHHHHHHHHHHHHHHHHHHHHGHHHHHHHHHHHGHHHHGHHHHHHGGHHHGHHGHHHHHHHHHHHHHHHHHHHHHHHHHHHHHHGGHGHHHHHHHHHHHFGGHHHHFHHHHHGGH
@M05620:45:000000000-G6HP7:1:1101:20518:3840 1:N:0:110
TACCTGTACTGGGGAAGCATCGCCATTCCTACCCTAAAGATCGGAAGAGCACACGTCTGAACTCCAGTCACTCCGCGAAATCTCGTATGCCGTCTTCTGCTTGAAAAAAAAAAGACAAGGTCAGCTGGGGGGCTTTCTTTGTGTCAGCAACGAGAAACCTGAAAGAAGCATTTTTTAACTCATTCCTGCTTATTCATTCATGAGTTTTTAGCCGCCTTGCTTCTTCTCCCAGACTCTCTACTCTCATGCCA
+
1A1AAFFFFFFFEEFAAGGDGEEF0BFHGGCGHHHHGHHGHHH?AFE0BFCHHH/BGFF1DGFGHH1BAFG2FBEG//EEHHHHF>EG02B/>>GFEGB1FG10B1BG//////?<0@0?1?10?FC0//--9;;BBFFF/;FF///;BBF=E9BA//-B?BFFF/-/99;FFFF@-BF//9/;B/;FFF//;/;/9;F/9/;//;FFE-9B/;=@ABBFB;BFFFFF//-/-;;BFFF/;B/B/;/;9F/
@M05620:45:000000000-G6HP7:1:1101:17361:3844 1:N:0:110
ATCTCTATCTCCTAAAAACCTGTTTAGATTTGGAGATAGACCTTCAGGTTTTTCATCATTTTCTGCATGAATTATACATTGACCACGTTCCAGCGTGGTCAGTTTGCAGCATTCTGTTATTTTGTTTGACAGAGTGTCTTGTTGAGAACATATGTAGGACATGATTTTTTCCTGCAACAGGGAAAATAAAGTATAAGTTTTAAAGATTTATTCTTTAATAAAGGATCTCAAAGCTAGCTTTAGAAAAAGGA
+
A>1>ADFFF3B11B11BGGGG1GEA3A1ADA11FGAA11F11AFCDGF11DA/F2BA2FH22GDAGGFHDF2AAED22FBHF11FF/GH0B21>E?/E/12E@@2BGGHHF1222B2B2BGD2FBFBGDD1G00B>B>FHHHE<G1/11B112B2F2<<10BCD>2>F1/<1F110F100///</?F111?11F1@1>D<F1F1<1FGHGF=G11000<00000/0<<DFG00C000;G00000;;/...;
@M05620:45:000000000-G6HP7:1:1101:14593:3911 1:N:0:110
CATCCTGACCCTGAAGTACCCCGGCTTGATTTCTGACATTAGATCGGAAGAGCACACGTCTGAACTCCAGTCACTCCGCGAAATCTCGTATGCCGTCTTCTGCTTGAAAAAAAAAAACAGCTCTCTAAGTTGATTTTGCATCTGTAAGCCAGACATAATTATCCTCAGAGTTGAGCTCAACTAGTGTAGAAAGTGAATCACCTTTTTAATAAATTTCCCTTTTAGCAATCTCCATTCCTACCCTAGCTGTC
+
BABBBFFFFFFFGFGGGGGGGGGGGGGGHHHHHHHGHHHHHHHHHHGGGGHHHHHGHGHHHGGHHHHHHGHHHHHHHGGG@EEHFHHHGGHHHHGGEHGHHHFHHHHHHHGGGGGFG<?0?111?11><1111=>F11>1=F1111=00<<.C./00=0<=0D0000:00:000::00:CCCC0;000;09;/090000;:/900:CC09C00;0B;0;09900/;B/BB///:BBBFB//.;/;.9///9
@M05620:45:000000000-G6HP7:1:1101:10628:3941 1:N:0:110
ATCTCTATCTCCTAAAAACCTGTTTAGATTTGGAGATAGACCTTCAGGTTTTTCATCATTTTCTGCATGAATTATACATTGACCACGTTCCAGCGTGGTCAGTTTGCAGCATTCTGTTATTTTGTTTGACAGAGTGTCTTGTTGAGAACATATGTAGGACATGATTTTTTCCTGCAACAGGGAAAATAAAGTATAAGTTTTAAAGATTTATTCTTTAATAAAGGATCTCAAAGCCAGCTTTAGAAAAAGGA
+
CCCCCFFFFFFFGGGGGGGGGGHHHHHHHHHHHHHHHHHHHHHHHHHHHHHGGHHHHHHHHHHIIHHHHHHHHHHHHHHHHHHHHHGHHHHHHHGGGGHHHHHHHHHHHHHHHHHHHHHHHHHHHHHHHHGHHHHHHHHHHHHHHHHHHHHHHHHHHHHHHHHHHHHHHGHHHHHHHHHHHGGHHHHHHHHGHHHHHGHHHHHHHHHHHHHHHHHHHHHHHHHHHHHHHGHHHHHHHGHHHHHGHGHHGGH
@M05620:45:000000000-G6HP7:1:1101:23172:3980 1:N:0:110
ATCTCTATCTCCTAAAAACCTGTTTAGATTTGGAGATAGACCTTCAGGTTTTTCATCATTTTCTGCATGAATTATACATTGACCACGTTCCAGCGTGGTCAGTTTGCAGCATTCTGTTATTTTGTTTGACAGAGTGTCTTGTTGAGAACATATGTAGGACATGATTTTTTCCTGCAACAGGGAAAATAAAGTATAAGTTTTAAAGATTTATTCTTTAATAAAGGATCTCAAAGCCAGCTTTAGAAAAAGGA
+
CCDCCFFFFFFFGGGGGGGGGGHHHHHHHHHHHHHHHHHHHHHHHHHHHHHGGHHHHIHHHIIHIHHHHHHHHHHHHHHHHGHHHHGHHHHHHHGGGGHHHHHHHHHHHHHHHHHHHHHHHHHHHHHHHHHHHHHHHHHHHHHHHHHHHHHHHHHHHHHHHHHHHHHHHGHHHHHHHHHHHGGHHHHHHHHHHHHGHHHHHHHHHHHHHHHHHHHHHGHHHGHHHHHHHHHHGHHHHGHHHHHGHHHHGGH
@M05620:45:000000000-G6HP7:1:1101:23188:3989 1:N:0:110
ATCTCTATCTCCTAAAAACCTGTTTAGATTTGGAGATAGACCTTCAGGTTTTTCATCATTTTCTGCATGAATTATACATTGACCACGTTCCAGCGTGGTCAGTTTGCAGCATTCTGTTATTTTGTTTGACAGAGTGTCTTGTTGAGAACATATGTAGGACATGATTTTTTCCTGCAACAGGGAAAATAAAGTATAAGTTTTAAAGATTTATTCTTTAATAAAGGATCTCAAAGCCAGCTTTAGAAAAAGGA
+
CCCCCFFFFFFFGGGGGGGGGGHHHHHHHHHHHHHHHHHHHHHHHHHHHHHGGHGHHHHHHHHIHHHHHHHHHHHHHHHHHHHHHHGHHHHHHHGGGGHHHHHHHHHHHHHHHHHHHHHHHHHHHHHHHHHHHHGHHHHHHHHHHHGHHHHHHHHHHHHHHHHHHHHHHGHHHHHHHHHHHGGGHFHHHFHHHHHHHGGHHHHHHHHHHHHHHHHHHHHHHHHHHHHHHHHGHHHHHGHHHHHHHHHHGGG
@M05620:45:000000000-G6HP7:1:1101:23166:3998 1:N:0:110
ATCTCTATCTCCTAAAAACCTGTTTAGATTTGGAGATAGACCTTCAGGTTTTTCATCATTTTCTGCATGAATTATACATTGACCACGTTCCAGCGTGGTCAGTTTGCAGCATTCTGTTATTTTGTTTGACAGAGTGTCTTGTTGAGAACATATGTAGGACATGATTTTTTCCTGCAACAGGGAAAATAAAGTATAAGTTTTAAAGATTTATTCTTTAATAAAGGATCTCAAAGCCAGCTTTAGAAAAAGGA
+
CCCCCFFFFFFFGGGGGGGGGGHHHHHHHHHHHHHHHHHHHHHHHHHHHHHGGHGHHHHHHHHHHHHHHHHHHHHHHHHHHGHHHHGHHHHGGHGGGGHHHHHHHHHHHHHHHHHHHHHHHHHHHHHHHHFFHHHHHHHHHHHHHHHFHHHHHHHHHHHHHHGHHHHHHGHHHHHHHHHFHGGGHHHHHHHHHGFHHGHHHHHGGHHHHGHHHHHHHFHHHFGHHHHHHHHGHHHHHGHHHHHHGHGHGGH
@M05620:45:000000000-G6HP7:1:1101:10219:4015 1:N:0:110
CATCCTGACCCTGAAGTACCCCGGCTTGATTTCTGACATTAGATCGGAAGAGCACACGTCTGAACTCCAGTCACTCCGCGAAATCTCGTATGCCGTCTTCTGCTTGAAAAAAAAAAAAAAAGAAGGATGATGCAGGAGAAGAGTCTTTCTATAACGAAATTTATGATGTGTAAGTCTTGTACTTCAAAATACAACATTAGTTTAGTGTATATAATTTCTTAATGGTTTTTAAGATCTGAAACATGAAGATT
+
CCCCCFFFFFFFGGGGGGGGGGFEEGGGGGGHGHHGHHGGGHHHHHFEGFGHHHHHHGHHHGFHHHHHFGHHFF@GGGGGFGCHFGGF?EHHHHGFCGGGGHFHHHHFHHFGCBGC//--<.<./..0//00000..:..//.00000000000:...:.00000900009000;;;000000;0000000:00/.9///;///;////9////////////;////....://9:////://9/////9/
@M05620:45:000000000-G6HP7:1:1101:10237:4023 1:N:0:110
CATCCTGACCCTGAAGTACCCCGGCTTGATTTCTGACATTAGATCGGAAGAGCACACGTCTGAACTCCAGTCACTCCGCGAAATCTCGTATGCCGTCTTCTGCTTGAAAAAAAAAAACAGTAATCAACAATCTATCTGATTGCCTTTACAGGACACCATCTCCCCACTTTGTGATTCGCAGCTCTTCCTGTTCCATAATTCTTCCCTGCTCGCATCCCGACGATCACAACTCTTCACATTTACTCACTCAC
+
BBBBBFFFFFFFGGGGGGGGGGGGGGGGFGHHHHHHHHHHHHHHHHGGFGHHHHHHHGFGGG5GHHHH3FGGFHGHHGGGG/EGFGHEFEHHHHGGGHGFHHHGHGAGEGADG/DB/</01111?1101.111>1111111111100000<<<./...</:;;/:/.:0000/000;....-//0000000;0000000000000:;0./0.--.-/...-9-...///.://////9////////;////
@M05620:45:000000000-G6HP7:1:1101:10233:4043 1:N:0:110
CATCCTGACCCTGAAGTACCCCGGCTTGATTTCTGACATTAGATCGGAAGAGCACACGTCTGAACTCCAGTCACTCCGCGAAATCTCGTATGCCGTCTTCTGCTTGAAAAAAAAAAAAACAAAAAATTAACGTAGAATTAAATCTGTCGCTGATGTACTTGCATTTTACCACTTTCTTTATCATAAGAATTATAGTCCAAACGTTAAAATTACATATTTCCCCAGAGTAGCGCATCCATATGGCGTATCGC
+
CCCCCFFFFFFFGGGGGGGGGGGGGGGGHHGHHHHGHHHHHDHHHHGGAEHHHGHHHGHHHGHHHHHHFHHGHHHHHGGGGGGHGHHHGGHHHHGGGHGHHHHHHHGHEHFGGGGG>/-...<0.-.<000./...000000:000<0.....:0;0000000000900000/000000000000;000000000000000...//.///////:////;////...////---:-///9///.-.-....
@M05620:45:000000000-G6HP7:1:1101:9562:4086 1:N:0:110
CATCCTGACCCTGAAGTACCCGGCTTGATTTCTGACATTAGATCGGAAGAGCACACGTCTGAACTCCAGTCACTCCGCGAAATCTCGTATGCCGTCTTCTGCTTGAAAAAAAAAAAAAGTACTTCTGACAGAGACCCCTCTGAATACCAAGGCCAACAGAGAGAAGATGACTCAGGTGAGGCTCGGCAGACGACCGAGCGCCTCTCGTCATTTACGCAGTCATTCTCTGCTCGGTGTGGTTTCTGACTTTT
+
CCCCCFFFFFFFGGGGGGGGGFGGGGGHHHHHHHHH3GGHFHHHHGDFGGFGHHGHGHHFGHHHHHHHHHHHHHHHGGGGGEH3@GFFGGHHGGEGHGFFHFHFFHHHHGGCGDD<///<1<1<<1<1111<00<....<CC0B<0<C00:.;.:.:.////:::/FB0900;009;00.C?..--.--..--;;>-;----.90/;.A.:0000...-;009000009900.-..;../.;0090000:0
@M05620:45:000000000-G6HP7:1:1101:23584:4101 1:N:0:110
AAACCAAGCAGACACTCACCGCTCCCTCGCCACAGGCCAATAGTTTGTCCTCACTGAGTTGGCAACAAGTGGCTGCTGTGGCTGCCATTTTTCTGGTGATGGCCATCAGCTCCGACGAGGTCAGCTGGGGGGCTTTCTTTGTGTAAGCAACGAGAAACCTGAAAGAAGCATTTTTTAACTAAGTCCTGCTGAGTCATTCATGAGTTTTTAGCCGCCTTGCTTCTTCTCACAGACTCTCTACTCTCATGCCA
+
DDDDDCCFD4FFGGGGGGGGGGGGGGHHGGGGGHHHGGHHHHHHHHGHHHHHHHHHHHHHHHHHHHHHHHHHGHGGHHHHHHHGGHHHHHHHHHHHHHHHHHHHHHHHHHHHHGGGGGGGGHHHHHHHGGGGGGGGGGGGGGGGGGFFFFFFFFFFFFFFFFFFFFFFFFFFFFHFFFFFFFFFHHHFFFFFFFFFFFFFFFHFFFFFFFFFFFFFFFFFHHHFFFHFHFFFFFFFFFFFFFFFFFFFFFF
@M05620:45:000000000-G6HP7:1:1101:9022:4107 1:N:0:110
AAACCAAGCAGACACTCACCGCTCCCTCGCCACAGGCCAATAGTTTGTCCTCACTGAGTTGGCAACAAGTGGCTGCTGTGGCTGCCATTTTTCTGGTGATGGCCATCAGCTCCGACGAGGTCAGCTGGGGGGCTTTCTTTGTGTAAGCAACGAGAAACCTGAAAGAAGCATTTTTTAACTAAGTCCTGCTGAGTCATTCATGAGTTTTTAGCCGCCTTGCTTCTTCTCACAGACTCTCTACTCTCATGCCA
+
BAAABBAFAFFFGGGGGGGGGGGGGGHHGGGGGHHHGGHHHHGGHHHHHHHHHHHHHHHHHHHHHHHHHHHHGHGGHHHGHHHGGHHHHHHHHHHHHHGHHHHHHHHHHHHHHGGGGFGGFHHHHHHHGGGGGGGGGGGGGGGGGGFFFFFFFFFFFFFFFFFFFFFFFFFFFFFFFFFFFFFFFFFFFFFFFFFFFFFFFFFFFFFFFFFFFFFFFFFFFFFFFFFFFFFFFFFFFFFFFFFFFFFFFFB
@M05620:45:000000000-G6HP7:1:1101:18121:4122 1:N:0:110
CATCCTGACATTAGATCGGAAGAGCACACGTCTGAACTCCAGTCACTCCGCGAAATCTCGTATGCCGTCTTCTGCTTGAAAAAAAAAAAACGAAAGTCTGCTGTAAAAGCCCCACCGAATCTATCATCGGATCATTCACTTCCATTCACCTCAGCCCCTGCCCCTCTAGCCCTCTTGACGCTCTTTTTGTCACATACTCACCCTTTTTATTATTCTCTCACTTTTCACACCCCATTCCACCATCCACATAC
+
BBBBBFFFFFFFGGGGGFCEFGFGHHHHHGGHFDHGHHHHHHHHHHHHHGGGFGGHFHGHFFHFHHCEEHGHGGHHHHEGEDGEEEC/</////?/22?2222>>222200???/?////.11111111..>-.0000=000000=00<00.///:..;....;::/00;///.90000..;9.00;0-/0000;0BFF//9.;;;B/./9//9///////////;////.;-../////;.//.///9//
@M05620:45:000000000-G6HP7:1:1101:9013:4125 1:N:0:110
AAACCAAGCAGACACTCACCGCTCCCTCGCCACAGGCCAATAGTTTGTCCTCACTGAGTTGGCAACAAGTGGCTGCTGTGGCTGCCATTTTTCTGGTGATGGCCATCAGCTCCGACGAGGTCAGCTGGGGGGCTTTCTTTGTGTAAGCAACGAGAAACCTGAAAGAAGCATTTTTTAACTAAGTCCTGCTGAGTCATTCATGAGTTTTTAGCCGCCTTGCTTCTTCTCACAGACTCTCTACTCTCATGCCA
+
BBBBBBBFBFFFGGGGGGGGGGGGGGHHGGGGGHHHGGHHHHGHHHHHHHHHHHHHHHFGHHHGHHHHHGHHGHGGHHFHHHHGGHHHHHHHHHHHHHHHHHHHHHHHHHHHHGGGGGGGAGHHHHHHGGGGGGGGGGGGGGGGGGFFFFFFFFFFFFFFFFFFFFFFFFFFFFFFFFFFFFFFFFFFFFFFFBFFFFFFFFFFFFFFFFFFFFFFFFFFFFFFFFFFFFFFFFFFFFFFFFFFFFFFFF/
@M05620:45:000000000-G6HP7:1:1101:21387:4172 1:N:0:110
ATCTCTATCTCCTAAAAACCTGTTTAGATTTGGAGATAGACCTTCAGGTTTTTCATCATTTTCTGCATGAATTATACATTGACCACGTTCCAGCGTTGTCAGTTTGCAGCATTCTGTTATTTTGTTTGACAGAGTGTCTTGTTGAGAACATATGTAGGACATGATTTTTTCCTGCAACAGGGAAAATAAAGTATAAGTTTTAAAGATTTATTCTTTAATAAAGGATCTCAAAGCCAGCTTTAGAAAAAGGA
+
DDDDDFFFFFFFGGGGGGGGGGHHHHHHHHHHHFHHHHHHHHHHHHHHHHHGGHHHHHHHHHIHIHHHHHHHHHHHHHHHHHHHHHGHHHHHHHGGGGGHHHHHHHHHHHHHHHHHHHHHHHHHHHHHGHHHHHHHHHHHHHHHHHHHHHHHHHHHHHHHHHHHHHHHHGHHHHHHHHHHHGGHHHHHHHHHHHHHHHHHHHHHHHHHHHHHHHHHHHHHHHHHHHHHHHHHHHHHHGHHHHGFHHHHGGH
@M05620:45:000000000-G6HP7:1:1101:16885:4182 1:N:0:110
ATCTCTATCTCCTAAAAACCTGTTTAGATTTGGAGATAGACCTTCAGGTTTTTCATCATTTTCTGCATGAATTATACATTGACCACGTTCCAGCGTGGTCAGTTTGCAGCATTCTGTTATTTTGTTTGACAGAGTGTCTTGTTGAGAACATATGTAGGACATGATTTTTTCCTGCAACAGGGAAAATAAAGTATAAGTTTTAAAGATTTATTCTTTAATAAAGGATCTCAAAGCCAGCTTTAGAAAAAGGA
+
CCCCCFFFFFFFGGGGGGGGGGHHHHHHHHHHHHHHHHHHHHHHHHHHHHHGGHHHHHHHHIIHHHHHHHHHHHHHHHHHHHHHHHGHHHHHHHGGGGHHHHHHHHHHHHHHHHHHHHHHHHHHHHHHHHHHHHHHHHHHHHHHHHGHHGHHHHHHHHHHHHHHHHHHHGHHHHHHHHHHHGGHHHHHHHHHHHHHHGHHHGHHHHHHHHHHHHHHHGHHHGHHHHHHHHHGHHHHHGHHHHHHHGHGGGH
@M05620:45:000000000-G6HP7:1:1101:23449:4267 1:N:0:110
CATCCTGACCCTGAAGTACCCGGCTTGATTTCTGACATTAGATCGGAAGAGCACACGTCTGAACTCCAGTCACTCCGCGAAATCTCGTATGCCGTCTTCTGCTTGAAAAAAAAAAAAAAAGAAGAGGTAAAGAAATCGAGGTAGAATCAAAAAAAAAAAAAAAAAAAGGAGAGTGGTGTGATTCAGATGAAGATGGTGCACGAATTGATATACAGATATATCATGTTAACGAGTAGTAGTAGTTATAATAT
+
DCCCDFFFFFFFGGGGGGGGGGGGGGGHHHHHHHHHHHHHHHHHHGG2EGHHHHHHGHHHGHGHHHHHHHHHHHHHGGGEFGHGHHHGGHHHHGFGHGHHHHHHHHGHHHGGGFG><<<<..</0<.000000./00..:-.000000:000.--9-----------../...;090:.9000000000000000000000.....000000000;00090;B:;00000.....0000000000;00:00
@M05620:45:000000000-G6HP7:1:1101:17737:4268 1:N:0:110
CATCCTGACCCTGAAGTACCCCATTGAGCATGGCATCGTCACCAACTGGGACGACATGGAGAAGATCTGGCACCACACCTTCTACAACGAGCTGCGCGTGGCCCCGGAGGAGCACCCAGTGCTGCTGACCGAGGCCCCCCTGAACCCCAAGGCCAACAGAGAGAAGATGACTCAGGTGAGGCTCGGCCGACGCCCGTGCTCCTCCCGTCCTTTCCCCAGTCATTTTCTGCCCGGCTTGATTTCTGACATTT
+
BBBBBFFFFFFFGFGGGGGGGGGHHGFHHHHHHHHHHGHHHGHGHGHHHHGHGGGGGHGHHHHHHHHHHHHHHGHHHGGHHHHHHHFHGGGGGHHGGGGGCEHHGGGCGGDGHHHHGGHHHHHHHHHHHHGGGCGGGGGGGEFHHHGGDAGFHHEAEEGGGGGGBGFFGGGGGGGGGGGFGFGGFAFFFBFFFFFFBDFFFFFFFFF;DDDFFFFFFFDFFBBBFFFFBEFFFFFADFF/FFFFF;FBBF/
@M05620:45:000000000-G6HP7:1:1101:13088:4276 1:N:0:110
AAACCAAGCAGACACTCACCGCTCCCTCGCCACAGGCCAATAGTTTGTCCTCACTGAGTTGGCAACAAGTGGCTGCTGTGGCTGCCATTTTTCTGGTGATGGCCATCAGCTCCGACGAGGTCAGCTGGGGGGCTTTCTTTGTGTAAGCAACGAGAAACCTGAAAGAAGCATTTTTTAACTAAGTCCTGCTGAGTCATTCATGAGTTTTTAGCCGCCTTGCTTCTTCTCACAGACTCTCTACTCTCATGCCA
+
BBBBBBBFBFFFGGGGGGGGGGGGGGHHGGGGGFHHGGFFGHHHHHHHHHHHHHHHHHHFHHHHHHHHHHHHGHGGHGGHHHHGGHFHHHHHHHHHHHHHHHHHGHHHHHHHHGGGGGGGFHHHHHHHGGGGGGGGGGGGGGGGGGFFFFFFFFFFFFFFFFFFFFFFFFFFFFFFFFFFFFFFFFFFFFFFFBFFFFFFFFFFFFFFFFFFFFFFFFFFFFFFFFFFFFFFFFFFFFFFFFFFFFFFFFF
@M05620:45:000000000-G6HP7:1:1101:17752:4279 1:N:0:110
CATCCTGACCCTGAAGTACCCCATTGAGCATGGCATCGTCACCAACTGGGACGACATGGAGAAGATCTGGCACCACACCTTCTACAACGAGCTGCGCGTGGCCCCGGAGGAGCACCCAGTGCTGCTGACCGAGGCCCCCCTGAACCCCAAGGCCAACAGAGAGAAGATGACTCAGGTGAGGCTCGGCCGACGCCCGTGCTCCTCCCGTCCTTTCCCCAGTCATTTTCTGCCCGGCTTGATTTCTGACATTA
+
CCCCCFFFFFFFGGGGGGGGGGGHHHHHHHHHHHHHHGHHHGHHHGHGHHHHGGGGGHHHHHHHHHHHHHHHHGHHHGGHHHHHHHHHGGGGGHHGGGEGGGHHGGGGDGGGHHHHGGHHHHHHHHHHHHGGGGGGGGGGGGFHHHGGDEGGHHGGGGGGGGGGGGFFGGGGGGGGGGGGGGGGFFFFFCFFFFFFFFFFFFFFFFFFFDFFFFFFFFFFFFFFFFFFFFFFFFFFFFAFFFFFFBFFFF0
@M05620:45:000000000-G6HP7:1:1101:17725:4281 1:N:0:110
CATCCTGACCCTGAAGTACCCCATTGAGCATGGCATCGTCACCAACTGGGACGACATGGAGAAGATCTGGCACCACACCTTCTACAACGAGCTGCGCGTGGCCCCGGAGGAGCACCCAGTGCTGCTGACCGAGGCCCCCCTGAACCCCAAGGCCAACAGAGAGAAGATGACTCAGGTGAGGCTCGGCCGACGCCCGTGCTCCTCCCGTCCTTTCCCCAGTCATTTTCTGCCCGGCTTGATTTCTGACATTA
+
CBBCCFFFFFFFGGGGGGGGGGGHHHHHHHHHHHHHHGHHHGHHHGHHHHHHGGGGGHHHHHGHHHHHHHHHHGHHHGGHHHHHHHHHGGGGGHHGGGGGGGHHGGGGGGGGHGHHGGHHHHHHHHHHHHGGGGGGGGGGGGHHHHGGGGHGHHGGGGGGGGGGGGFFGGGGGGGGGGGGGGGGFFFFFFFFFFFFFFFFFFFFFFFFFFFFFFFFFFFFFFFFFFFFFFFFFFFFFFFFFFFFFFFFFF0
@M05620:45:000000000-G6HP7:1:1101:13106:4283 1:N:0:110
AAACCAAGCAGACACTCACCGCTCCCTCGCCACAGGCCAATAGTTTGTCCTCACTGAGTTGGCAACAAGTGGCTGCTGTGGCTGCCATTTTTCTGGTGATGGCCATCAGCTCCGACGAGGTCAGCTGGGGGGCTTTCTTTGTGTAAGCAACGAGAAACCTGAAAGAAGCATTTTTTAACTAAGTCCTGCTGAGTCATTCATGAGTTTTTAGCCGCCTTGCTTCTTCTCACAGACTCTCTACTCTCATGCCA
+
CCCCCABFDFFFGGGGGGGGGGGGGGHHGGGGGHHHGGHHHHHHHHHHHHHHHHHHHHHHHHHHHHHHHHHHGHGGHHHHHHHGGHHHHHHHHHHHHHHHHHHHHHHHHHHHHGGGGGGGGHHHHHHHGGGGGGGGGGGGGGGGGGFFFFFFFFFFFFFFFFFFFFFFFFFFFFHFFFFHHFFFFHHFFFFFFFFFFFFFFFFFFFFFFFFFFFFFFFFFHHHFHFHFHFFFFFFFFFFHFFFHFFFFFFF
@M05620:45:000000000-G6HP7:1:1101:17738:4298 1:N:0:110
CATCCTGACCCTGAAGTACCCCATTGAGCATGGCATCGTCACCAACTGGGACGACATGGAGAAGATCTGGCACCACACCTTCTACAACGAGCTGCGCGTGGCCCCGGAGGAGCACCCAGTGCTGCTGACCGAGGCCCCCCTGAACCCCAAGGCCAACAGAGAGAAGATGACTCAGGTGAGGCTCGGCCGACGCCCGTGCTCCTCCCGTCCTTTCCCCAGTCATTTTCTGCCCGGCTTGATTTCTGACATTA
+
CCCCCFFFFFFFGGGGGFGGGGGHHHHHHHHGHHHHHGHHHGHHHGHHHHHHGGGGGHHHHHGHHHHGHHHHHGHHHGGHHHHHHHHHGGGGGHHGGGGGGGHHGGGGGGGGHHHHGGHGHHHHHHHGHHGGGGGGGGGGGGHHHHGGGGHGHHGGGGGGGGGGGGGGGGGGGGGGFGGGGGGGFFFF=CFFFFFF@DFFFFEFFFFFDFFFFFFFFFFFFFFFFFFFFFFFFCFFFFFFFFFFFBFBFF0
@M05620:45:000000000-G6HP7:1:1101:13109:4301 1:N:0:110
AAACCAAGCAGACACTCACCGCTCCCTCGCCACAGGCCAATAGTTTGTCCTCACTGAGGTGGCAACAAGTGGCTGCTGTGGCTGCCATTTTTCTGGTGATGGCCATCAGCTCCGACGAGGTCAGCTGGGGGGCTTTCTTTGTGTAAGCAACGAGAAACCTGAAAGAAGCATTTTTTAACTAAGTCCTGCTGAGCCATTCATGAGTTTTTAGCCGCCTTGCTTCTTCTCACAGACTCTCTACTCTCATGCCA
+
?A1AA111AFB11F111FGG0E0A0AA000AA/F0/B///1A1222ABAAAF1AA11F/BF/A0FE0>G@11B>/F@@1>0BG/F>G1@2@@>@2G@FB2F1GGC01FGC1>F/<E/BC//B<GHHHB<<C?--.9FB0000/99;/;FF-@-9AFB99/;FFFB/ABBFFFBBB--99B99B9/9:99BBFA/;/BBF9/;//9/:B-;///-;@AAFF9B9FFB/9/BB/99BBFBFB9BFFBF///9B
@M05620:45:000000000-G6HP7:1:1101:9984:4345 1:N:0:110
CATCCTGACCCTGAAGTACCCCATTGAGCATGGCATCGTCACCAACTGGGACGACATGGAGAAGATCTGGCACCACACCTTCTACAACGAGCTGCGCGTGGCCCCGGAGGAGCACCCAGTGCTGCTGACCGAGGCCCCCCTGAACCCCAAGGCCAACAGAGAGAAGATGACTCAGGTGAGGCTCGGCCGACGCCCGTGCTCCTCCCGTCCTTTCCCCAGTCATTTTCTGCCCGGCTTGATTTCTGACATTT
+
DDDDDFFFFFFFGGGGGGGGGGGHHHHHHHHHHHHHHGHHHGHHHGHHHHHHGGGGGHHHHHHHHHHHHHHHHGHHHGGHHHHHHHHHGGGGGHHGGGGGGGHHGGGGGGGGHHHHGGHGHHHHHHHHHHGGGGGGGGGGGGHHHHGGGGHGHHGGGGGGGGGGGGGGGGGGGGGGGGGGGGGGFFFFFFFFFFFFFFFFFFFFFFFFFFDFFFFFFFDFFFFFFFFFFFFFBCFBFFFFFFFFFBFFFF0
@M05620:45:000000000-G6HP7:1:1101:22744:4375 1:N:0:110
CATCCTGACCCTGAAGTACCCCATTGAGCATGGCATCGTCACCAACTGGGACGACATTGAGAAGATCTGGCACCACACCTTCTACAACGAGCTGCGCGTGGCCCCGGAGGAGCACCCAGTGCTGCTGACCGAGGCCCCCCTGAACCCCAAGGCCAACAGAGAGAAGATGACTCAGGTGAGGCTCGGCCGACGCCCGTGCTCCTCCCGTCCTTTCCCCAGTCATTTTCTGCCCGGCTTGATTTCTGACATTA
+
CBCDDFFFFFFFGGGGGGGGGGGHHHHHHGHHHHHHHGHHHGHHHGHHHHHHGGGGGHHHHHHHHHHHHHHHHGHHHGGHHHHHHHHHGGGGGHHGGGGGGGHHGGGGGGGGHHHHGGHHHHHHHHHHHHGGGGGGGGGGGGHHHHGGGGHGHHGGGGGGGGGGGGGGGGGGGGGGGGGGGGGGFFFFFFFFFFFFFFFFFFFFFFFFFFFFFFFFFFFFFFFFFFFFFFFFFFFFFFFFFFFFFFFFFF0
@M05620:45:000000000-G6HP7:1:1101:17424:4386 1:N:0:110
ATCTCTATCTCCTAAAAACCTGTTTAGATTTGGAGATAGACCTTCAGGTTTTTCATCATTTTCTGCATGAATTATACATTGACCACGTTCCAGCGTGGTCAGTTTGCAGCATTCTGTTATTTTGTTTGACAGAGTGTCTTGTTGAGAACATATGTAGGACATGATTTTTTCCTGCAACAGGGAAAATAAAGTATAAGTTTTAAAGATTTATTCTTTAATAAAGGATCTCAAAGCCAGCTTTAGAAAAAGGA
+
BABBBFFFFFFFGGGGFGGGFGHHHHHHHHHHFCHHHHGGFHHHHHHHHGHGGHEHHHHGHHHHGHFFHGHHFHHHHHHHHGHHGHGHHHHHHHGGEGHHHHHHHHHHHHHHHHHGHHHHHHHHHHHHHHHHGHGHHHHHHHHHGHHEHHHHHHHHGHHHHHHHHGHHHGGHHHGHFFHHHGGFGHHH<GHHHHEHHGGHHHHHGHHHHGHHHHHHGHHH0=DHFHGFGGH0GHHHHEGHHHGFHHHHGGH
@M05620:45:000000000-G6HP7:1:1101:17866:4387 1:N:0:110
ATCTCTATCTCCTAAAAACCTGTTTAGATTTGGAGATAGACCTTCAGGTTTTTCATCATTTTCTGCATGAATTATACATTGACCACGTTCCAGCGTGGTCAGTTTGCAGCATTCTGTTATTTTGTTTGACAGAGTGTCTTGTTGAGAACATATGTAGGACATGATTTTTTCCTGCAACAGGGAAAATAAAGTATAAGTTTTAAAGATTTATTCTTTAATAAAGGATCTCAAAGCCAGCTTTAGAAAAAGGA
+
BBAABFFFFFFFGGGGGGGGGGFGHHHHFHHHHGHHHHHFHHHHHHHHHHHGGHHHHHGHFHHHHHHGHHHGHHHHHHHHHGHHHHGHHHHHHHGGGGHHGHHHHHHHHHGHHHHHHHHHHHHHHHHHHHHHHHHHHHHHHHHHHHHHHHHHHHHHHHHHHHHHHHHHHGHHHHHHHHHHHGGHHFGHHHHHHHHHHGHHHHHHHHHHHHHHHHHHGHHHHHHHHHHHHGHHHHHHHGHHHHHEFHHHGGH
@M05620:45:000000000-G6HP7:1:1101:17398:4391 1:N:0:110
ATCTCTATCTCCTAAAAACCTGTTTAGATTTGGAGATAGACCTTCAGGTTTTTCATCATTTTCTGCATGAATTATACATTGACCACGTTCCAGCGTGGTCAGTTTGCAGCATTCTGTTATTTTGTTTGACAGAGTGTCTTGTTGAGAACATATGTAGGACATGATTTTTTCCTGCAACAGGGAAAATAAAGTATAAGTTTTAAAGATTTATTCTTTAATAAAGGATCTCAAAGCCAGCTTTAGAAAAAGGA
+
B?AAAFFFFFDFGGGGGFEEGGFFFFFFH6AAEFFHFHHGHFHHHGGFGHHGCGGGFHHHFHH5AFHDFFEDEFGHFFHHGFFFFEGHHHHEHGG?EGHHHHFGHHFHHFF@GFFGFGHHHHGHEHGHBDFHHHHHHGHHHHHHHHHHHHFFEGBGEEGFGHHHHFHHDDFFHHGFHCHFHGGFHFGHDDG<@GHHGGFDGGFFHFGDHGHHHHHHHHHHF0=DGHGGFHHGHFGFHFHFFG0CGHGGDGF
@M05620:45:000000000-G6HP7:1:1101:22744:4396 1:N:0:110
CATCCTGACCCTGAAGTACCCCATTGAGCATGGCATCGTCACCAACTGGGACGACATTGAGAAGATCTGGCACCACACCTTCTACAACGAGCTGCGCGTGGCCCCGGAGGAGCACCCAGTGCTGCTGACCGAGGCCCCCCTGAACCCCAAGGCCAACAGAGAGAAGATGACTCAGGTGAGGCTCGGCCGACGCCCGTGCTCCTCCCGTCCTTTCCCCAGTCATTTTCTGCCCGGCTTGATTTCTGACATTA
+
CCCCCFFFFFFFGGGGGGGGGGGHHHHHHHHHHHHHHGHHHGHHHGHHHHGHGGGGGGHHHHHHHHHHHGHHHGHHHGGHHHHHHHHHGGFGGHHGGGGGGGHHGGGGGGGGHHHHGGHHHHHHHHHHHHGGGGGGGGGGGGHHHHGGGGHGHHGGGGGGGGGGGGGGGGGGGGGGGGGGGGGGFFFFAFFFFFFFFDDFFFFFFFFFFFFFFFFFFFFFFFFFFFFFFFFFFFFFFFFFFFFFFFFFFF/
@M05620:45:000000000-G6HP7:1:1101:17858:4408 1:N:0:110
ATCTCTATCTCCTAAAAACCTGTTTAGATTTGGAGATAGACCTTCAGGTTTTTCATCATTTTCTGCATGAATTATACATTGACCACGTTCCAGCGTGGTCAGTTTGCAGCATTCTGTTATTTTGTTTGACAGAGTGTCTTGTTGAGAACATATGTAGGACATGATTTTTTCCTGCAACAGGGAAAATAAAGTATAAGTTTTAAAGATTTATTCTTTAATAAAGGATCTCAAAGCCAGCTTTAGAAAAAGGA
+
CCDDDFFFFFFFGGGGGGGGGGGHHHHHHHHHHHHHHHHHHHHHHHHHHHHGGHHHHHHHHIIHHHHHHHHHHHHGHHHHHHHHHHGHHHHHHHGFGGHHHHGHHHHGHHGHHHHHHHHHHHHHHHHHGHGHHHGHHHHHHHHHHHGHHHHHHHGHHHHHGHHGHHHHHGHHHHHGHHHHHGGGHHHGGHHHHHHHHHHHHGGGHHHHHGHHHHHHHGHGHFHHHHHHHGGHHHHHHGHHHHHGGFFFGGF
@M05620:45:000000000-G6HP7:1:1101:8768:4452 1:N:0:110
AAACCAAGCAGACACTCACCGCTCCCTCGCCACAGGCCAATAGTTTGTCCTCACTGAGTTGGCAACAAGTGGCTGCTGTGGCTGCCATTTTTCTGGTGATGGCCATCAGCTCCGACGAGGTCAGCTGGGGGGCTTTCTTTGTGTAAGCAACGAGAAACCTGAAAGAAGCATTTTTTAACTAAGTCCTGCTGAGTCATTCATGAGTTTTTAGCCGCCTTGCTTCTTCTCACAGACTCTCTACTCTCATGCCA
+
BBABAAAFBFFFGGGGGGGGGGGGGGHHGGGGGHHHGGHHGHHGHHHHFHHHHHGFHHGGHFHFHHHHGGGHGHGFHHFGHHHGGHHHHHHHHHHHHHGHHHHHHHGFHHHHHGGEGEGGFHHHFHHHGGGGGGGGGGGGGGGGGFFFFFFFFFFFFFFFFFFFFFFFFFFFFFFFFFFFFFFFFFFFFFFFFBFFFFFFFFFFFFFFFFFFFFFFFFFFFFFFFFFFFFFFFFFFFFFFFFFFFFFFFFF
@M05620:45:000000000-G6HP7:1:1101:8520:4464 1:N:0:110
AAACCAAGCAGACACTCACCGCTCCCTCGCCACAGGCCAATAGTTTGTCCTCACTGAGTTGGCAACAAGTGGCTGCTGTGGCTGCCATTTTTCTGGTGATGGCCATCAGCTCCGACGAGGTCAGCTGGGGGGCTTTCTTTGTGTAAGCAACGAGAAACCTGAAAGAAGCATTTTTTAACTAAGTCCTGCTGAGTCATTCATGAGTTTTTAGCCGCCTTGCTTCTTCTCACAGACTCTCTACTCTCATGCCA
+
BBBBBABFBFFFGGGGGGGGGGGGGGHHGGGGGHHHGGHHHBFGHGHHHHHGHHHHHHHGFFHHHHHHHGHHGHGGHHFHHHHGGHHHHGHHGHHHHHGHHHHHGHHHHGGHHGGGGGGGDHHHHHHHGGGCDDGGBFGGGBFFGFFFFFFFFFFFFFFBFFFFFFFFFFFFFFFFFFFFFFFFFBFFFFFFFBFBFFFFFFFEFFFFFFFFFFFFFFFBFFBFFFFF/FFFEFFFFFFFFFFFFFFFFF/
@M05620:45:000000000-G6HP7:1:1101:8543:4466 1:N:0:110
AAACCAAGCAGACACTCACCGCTCCCTCGCCACAGGCCAATAGTTTGTCCTCACTGAGTTGGCAACAAGTGGCTGCTGTGGCTGCCATTTTTCTGGTGATGGCCATCAGCTCCGACGAGGTCAGCTGGGGGGCTTTCTTTGTGTAAGCAACGAGAAACCTGAAAGAAGCATTTTTTAACTAAGTCCTGCTGAGTCATTCATGAGTTTTTAGCCGCCTTGCTTCTTCTCACAGACTCTCTACTCTCATGCCA
+
BA?ABBBFBFFFGGGGGGGGGGFFGGHHGGGGGHHHGGHGHHHGFGFHHHHHHHHGEHFFGHHHHHHHHFGHGGGGHGFHHHHGGHHHHHHHBHFHHHFHHHHHHHHHHHHHHGGGGGGGEFGHHHHHGGGGGGGGGGGGGFGFGGFFFFFFFFFFFFFFFFFFFFFFFFFFFFFFFFFFFFFFFFFFFFFFFFFFFFFFFFFFFFFFFFFFFFFFFFFFFFFFFFFFFFFFFFFFFFFFFFFFFFFFFFF
@M05620:45:000000000-G6HP7:1:1101:17086:4498 1:N:0:110
AAACCAAGCAGACACTCACCGCTCCCTCGCCACAGGCCAATAGTTTGTCCTCACTGAGTTGGCAACAAGTGGCTGCTGTGGCTGCCATTTTTCTGGTGATGGCCATCAGCTCCGACGAGGTCAGCTGGGGGGCTTTCTTTGTGTAAGCAACGAGAAACCTGAAAGAAGCATTTTTTAACTAAGTCCTGCTGAGTCATTCATGAGTTTTTAGCCGCCTTGCTTCTTCTCACAGACTCTCTACTCTCATGCCA
+
BBBBBAAFBFFFGGGGGGGGGGEFGGHHGGFGDFGHGGEFFGHHHFFGGHHHHHGFHHGFHHHGHHHEHFGFGFGGHFGGHHHFGHHGHGHFFHHHHHFGHHHHHHHHHHGHHGGGGGGGEHGHHHHGGCGGGGGGGBFFFGGFFGFFFFFFFFFFFFFFFFFFFFFFFFFFFFFFFFFFFFFFFFFFFFFFFFFFFFFFFFFFFFFFFFFBF?CFFFFFFFFFFBB9FFFFFFFFFFFFFFFFFFFFFFB
@M05620:45:000000000-G6HP7:1:1101:21386:4576 1:N:0:110
ATCTCTATCTCCTAAAAACCTGTTTAGATTTGGAGATAGACCTTCAGGTTTTTCATCATTTTCTGCATGAATTATACATTGACCACGTTCCAGCGTGGTCAGTTTGCAGCATTCTGTTATTTTGTTTGACAGAGTGTCTTGTTGAGAACATATGTAGGACATGATTTTTTCCTGCAACAGGGAAAATAAAGTATAAGTTTTAAAGATTTATTCTTTAATAAAGGATCTCAAAGCCAGCTTTAGAAAAAGGA
+
BBBBBFFFFFFFGGCGGGGGGGGHHBHHHHHHHGFGFEHHHHGHHEBEHHHGGGFHHHHHGHHGFGFHFGFHHHFGHBFHGFHHHHGHHHHHFHGGGGHHHHHHHHEHHHHHHHHBHHHHHHHGHHHHHHHH3FGHHHHHHHHHBHA?GFHHHHHHHGHHHHHHHHHHHGHHGHHHHHHHHGGGEBGHHGHHHHGDGHHHHHHEGHHHHHHHHHHHG0DHHFHFBHGHHHHFHHHFHEHHHCH0;CC.C.;
@M05620:45:000000000-G6HP7:1:1101:15443:4590 1:N:0:110
AAACCAAGCAGACACTCACCGCTCCCTCGCCACAGGCCAATAGTTTGTCCTCACTGAGTTGGCAACAAGTGGCTGCTGTGGCTGCCATTTTTCTGGTGATGGCCATCAGCTCCGACGAGGTCAGCTGGGGGGCTTTCTTTGTGTAAGCAACGAGAAACCTGAAAGAAGCATTTTTTAACTAAGTCCTGCTGAGTCATTCATGAGTTTTTAGCCGCCTTGCTTCTTCTCACAGACTCTCTACTCTCATGCCA
+
BBBBBBBFBFFFGGGGGGGGGGGFGGHHGGGGGHHHGGHHHHHGHHHHHHHHHHHHGHHHHHHHHHHEHHHHGHGGHHHHHHHGGHHHHHHHHHHHHGHHHGHHHHHHHHHHHGGGGFGGGHHHHHHHGGGGGGGGGGGGGGGGGGFFFFFFFFFFFFFFFFFFFBFFFFFFFFFFAFFFFFFFFFFFFFFFFFFFFFFFFFFFFFFFFFFFFFFFFFFFFFFFFFFFFFFFFFFFFFFFFFFFFFFFFF/
@M05620:45:000000000-G6HP7:1:1101:15465:4607 1:N:0:110
AAACCAAGCAGACACTCACCGCTCCCTCGCCACAGGCCAATAGTTTGTCCTCACTGAGTTGGCAACAAGTGGCTGCTGTGGCTGCCATTTTTCTGGTGATGGCCATCAGCTCCGACGAGGTCAGCTGGGGGGCTTTCTTTGTGTAAGCAACGAGAAACCTGAAAGAAGCATTTTTTAACTAAGTCCTGCTGAGTCATTCATGAGTTTTTAGCCGCCTTGCTTCTTCTCACAGACTCTCTACTCTCATGCCA
+
CCCCCBBFCFFFGGGGGGGGGGGGGGHHGGGGGHHHGGHHHHHHHHHHHHHHHHHHHHGHHHHHHHHHHHHHGHGGHHHHHHHGGHHHHHHHHHHHHHHHHHHHHHHHHHHHHGGGGGGGGHHHHHHHGGGGGGGGGGGGGGGGGGFFFFFFFFFFFFFFFFFFFFFFFFFFFFFFFFFFFFFFFFFFFFFFFFFFFFFFFFFFFFFFEFFFFFFFFFFFFFFFFFFFFFFFFFFFFFFFFFFFFFFFFFF
@M05620:45:000000000-G6HP7:1:1101:15442:4615 1:N:0:110
AAACCAAGCAGACACTCACCGCTCCCTCGCCACAGGCCAATAGTTTGTCCTCACTGAGTTGGCAACAAGTGGCTGCTGTGGCTGCCATTTTTCTGGTGATGGCCATCAGCTCCGACGAGGTCAGCTGGGGGGCTTTCTTTGTGTAAGCAACGAGAAACCTGAAAGAAGCATTTTTTAACTAAGTCCTGCTGAGTCATTCATGAGTTTTTAGCCGCCTTGCTTCTTCTCACAGACTCTCTACTCTCATGCCA
+
CBBCCABFCFFFGGGGGGGGGGGGGGHHGGGGGHHHGGHHHHHHHHHHHHHHHHHHHHHHHHHHHHHHHGGHGHGGHHHHHHHGGHHHHHHHHHHGHHHHHHHHHHHHHHHHHGGGGGGGGHHHHHHHGGGGGGGGGGGGGGGGGGFFFFFFFFFFFFFFFFFFFFFFFFFFFFFFFFFFFFFFFFFFFFFFFFFFFFFFFFFFFFFFFFFFFFFFFFFFFFFFFFFFFFFFFFFFFFFFFFFFFFFFFFB
@M05620:45:000000000-G6HP7:1:1101:15453:4629 1:N:0:110
AAACCAAGCAGACACTCACCGCTCCCTCGCCACAGGCCAATAGTTTGTCCTCACTGAGTTGGCAACAAGTGGCTGCTGTGGCTGCCATTTTTCTGGTGATGGCCATCAGCTCCGACGAGGTCAGCTGGGGGGCTTTCTTTGTGTAAGCAACGAGAAACCTGAAAGAAGCATTTTTTAACTAAGTCCTGCTGAGTCATTCATGAGTTTTTAGCCGCCTTGCTTCTTCTCACAGACTCTCTACTCTCATGCCA
+
BAABBB?CAFFFGGCGGFGGGGEGGGHHGEGGGGHHGGHHHFHHHHFHGHHGHHHHHHDGHGHFFGHHHF5@FFCFHHBGHHHGGGHHHHHHHHHHHHHHHGHHHHHHHGHHHGGGGGGCEHFHFHGFDFGGFGGGFGGGGB/CFFFFFFFFFDBDFFFFFFFFFFFFFFFFFFF-EFF/9FFBFFBFFFFFF/BFFFFFFFFBBBFF;EFFFAFCFFFFFFFFFFFFFFFFFAFFFBFFFFFFFFF/BF/
@M05620:45:000000000-G6HP7:1:1101:21803:4715 1:N:0:110
TACCTGTACTGGGGAAGCAATCGCCATTCCTACCCTAAAGATCGGAAGAGCACACGTCTGAACTCCAGTCACTCCGCGAAATCTCGTATGCCGCCTTCTGCTTGAAAAAAAAAAGAATCCAATGGAGTAAAAGATCTGATGAAACAATGGCAAGTAAGTCAGGCATTTCCGCTTTATCACTCTTGTTGATCCAACTGAACAATTCTCAGCATTTTTACTTGTAACTGACAAACCAGGGACAAAACAAAGAT
+
1>1>ADFDDDDB11CAEGFEEGFGGGE1AFGGFEEGHFG1EHFCECCF00AGHHHE0A0AAGGDGFG1GHFHBF0E?E?/>/1BFFG?C0FH///EE1FH1F1FB<B1<<B@C?/?0?1?FG111F0??DGG1<1>F<1FGFFBHFF>0<CCG<=DF00=D=<CCGFG0G.;CCEH0;;0:G9B0009;000B0//90B/9F90;9;F0=990C0;;CF0//;;/B//:BB-;;9;---9-----;E-;:9
@M05620:45:000000000-G6HP7:1:1101:6942:4786 1:N:0:110
TACCTGTACTGGGGAAGAGCACACGTCTGAACTCCAGTCACTCCGCGAAATCTCGTATGCCGTCTTCTGCTTGAAAAAAAAAAGAATGCTACCCGTAAGGAAATTCTCCTAGAATACTCCAATGGAGTACAAGAGCTGATGAAACAATGGCACGTAAGTCATGCATTTCCGCTTTAGCACTCTTGTGAATCCAATTGAACAATTCTCATCATTTTTACTTGTAACTGACAAGCCATGGACAAAACAAAGAT
+
>1>>AFB@DFFFGEACEG1FFGBCABFBFFFGHFHFHHCHHHFHECF///F1AFGFEHE2DE>>>>22D1@11F1BDF//>>E//B1<B221<FEECC0<B00111B2BD1FF12@FGF@@111110??1?FBFF0F11>F1=1DFHF>1>>1<<C..DGF00<0<GFFDCCE.:0;CGHCGG:0000;0;CFFF00C09;CFBB0BB0;;CCF0;9FGF000;0C00BBB-9--/9////-;9-;?F9B/
@M05620:45:000000000-G6HP7:1:1101:8140:4798 1:N:0:110
CATCCTGACCCTGAAGTACCCCGGCTTGATTTCTGACATTAGATCGGAAGAGCACACGTCTGAACTCCAGTCACTCCGCGAAATCTCGTATGCCGTCTTCTGCTTGAAAAAAAAAAAAATCCAACCTAGTAGACTTCTCCGTTTAACCCACGACAAAACTCACAGAAGCATTTTTCAACACAATCTTGCAGATTCGCTAATGACTATTTAGCCGCCCCGCTTCCTCCCCCAGACTTCCTCCCCTCACTCCC
+
BBBBBFFFFFFFGGGGGGGGGGGFGGGGHHHHHFGFHHHGGHHHHHF2AEGGGHHGHGGHGFHHHFHHFGHHHGHHHGDE@EEHGHHHFGHHHHGEEFFFHHFHGHGHGHH@GBGB</<01<11>.01111110=<0<00.<0/.000..;----:/9.090/00:/9//00;00900;0...0;0;0000;0//999.9//9/9/9////9;.-------..;///...-...9//:;/B.9..9.;9..
@M05620:45:000000000-G6HP7:1:1101:18006:4804 1:N:0:110
ATCTCTATCTCCTAAAAACCTGTTTAGATTTGGAGATAGACCTTCAGGTTTTTCATCATTTTCTGCATGAATTATACATTGACCACGTTCCAGCGTGGTCAGTTTGCAGCATTCTGTTATTTTGTTTGACAGAGTGTCTTGTTGAGAACATATGTAGGACATGATTTTTTCCTGCAACAGGGAAAATAAAGTATAAGTTTTAAAGATTTATTCTTTAATAAAGGATCTCAAAGCCAGCTTTAGAAAAAGGA
+
BCBCCFFFFFFFGGGGGGGGGGHHHHHHHHHHHHHHHHHHHHHHHHHHHHHGGHHHHHHHHIIHIHHHHHHHHHHGHHHHHHHHHHGGHHHHHHGFGGHHHHGHHHHGHHHHHHHHHHHHHHHHHHHHGHGHHHGHHHHHHHHHHHGHHHHHHHHHHHHHGHHHHHHHHGHHHHHHHHHHHGGGHHHGHHHHGHHHHHHHHGGHHHHHHHHHHHHHHGHHHHHHHHHHHFHGHHHHHGHHHHHHHGHHGGH
@M05620:45:000000000-G6HP7:1:1101:8065:4856 1:N:0:110
AAACCAAGCAGACACTCACCGCTCCCTCGCCACAGGCCAATAGTTTGTCCTCACTGAGTTGGCAACAAGTGGCTGCTGTGGCTGCCATTTTTCTGGTGATGGCCATCAGCTCCGACGAGGTCAGCTGGGGGGCTTTCTTTGTGTAAGCAACGAGAAACCTGAAAGAAGCATTTTTTAACTAAGTCCTGCTGAGTCATTCATGAGTTTTTAGCCGCCTTGCTTCTTCTCACAGACTCTCTACTCTCATGCCA
+
BBABBBBFBFFFGGGGGGGGGGGGGGHHGGGGGHHHGGHHHGGGFHHHGHHHHHHHHHGHHHHGHHHHHGHHGHGGHHHHHHHGGHHHHHHHHHHHHHHHHHHHHHFHHFGGHGGGGGGGBGHHHHHHGGGGCGGGGGGGGFFGGGFFFFFFFFFFFFFFFFFFFEFFFFFFFFFFEFFFFFFFFFFFFFFFFFFFFFFFFFFFFFFFFFFFFFFFFFFFFFFFFFFFFFFFFFFFFFFFFFFFFFFFFFF
@M05620:45:000000000-G6HP7:1:1101:16053:4878 1:N:0:110
CATCCTGACCCTGAAGTACCCCATTGAGCATGGCATCGTCACCAACTGGGACGACATGGAGAAGATCTGGCACCACACCTTCTACAACGAGCTGCGCGTGGCCCCGGAGGAGCACCCAGTGCTGCTGACCGAGGCCCCCCTGAACCCCAAGGCCAACAGAGAGAAGATGACTCAGGTGAGGCTCGGCCGACGCCCGTGCTCCTCCCGTCCTTTCCCCAGTCATTTTCTGCCCGGCTTGATTTCTGACATTT
+
CBCCDFFFFFFFGGGGGGGGGGGHHHHHHHHHHHHHHGHHHGHHHGHHHHHHGGGGGHHHHGHHHHHHHHHHHGHHHGGHHHHHHHHHGGGGGHHGGGGGGGHHGGGGGGGGHHHHGGHHHHHHHHHHHHGGGGGGGGGGGGHHHHGGGGHGHHGGGGGGGGGGGGGFGGGGGGGGGGGGGGGGFFFFFFFFFFFFDFFFFFFFFFFFFFFFFFFFFFFFFFFFFFFFFEFFDFFFFF.BFFFFFFFFFF0
@M05620:45:000000000-G6HP7:1:1101:6842:4878 1:N:0:110
ATCTCTATCTCCTAAAAACCTGTTTAGATTTGGAGATAGACCTTCAGGTTTTTCATCATTTTCTGCATGAATTATACATTGACCACGTTCCAGCGTGGTCAGTTTGCAGCATTCTGTTATTTTGTTTGACAGAGTGTCTTGTTGAGAACATATGTAGGACATGATTTTTTCCTGCAACAGGGAAAATAAAGTATAAGTTTTAAAGATTTATTCTTTAATAAAGGATCTCAAAGCCAGCTTTAGAAAAAGGA
+
BBBBBFFFFFFFGGGGGGGGFGGHHHHHHHHHHHHHHGHHHFHHHHHHGHHGGHHHHGHHHHFHGHHGHGHHHHHHHHHHHGHHHHGGGHHFHHGGGGHHHHFHHHHHGFFGGHHHFHHHHHHHHHHHHHHHGHHGHHHHHHHHHHHFHHHHHHHHHHFHHHHHHHHHHGHHHHGHHHHHHEEFEFGHGFHGGHHGG<FHHHCGHHHHHHHHHHHHHHHGGFFHHHHGHFHHFGHFCEHHHHHHHHHHGGC
@M05620:45:000000000-G6HP7:1:1101:8073:4878 1:N:0:110
AAACCAAGCAGACACTCACCGCTCCCTCGCCACAGGCCAATAGTTTGTCCTCACTGAGTTGGCAACAAGTGGCTGCTGTGGCTGCCATTTTTCTGGTGATGGCCATCAGCTCCGACGAGGTCAGCTGGGGGGCTTTCTTTGTGTAAGCAACGAGAAACCTGAAAGAAGCATTTTTTAACTAAGTCCTGCTGAGTCATTCATGAGTTTTTAGCCGCCTTGCTTCTTCTCACAGACTCTCTACTCTCATGCCA
+
BBABBBBFBFFFGGGGGGGGGGGGGGHHGGGGGHHHGGHHHHHHHHHHHHHHHHHHHHGGHHHHHHHHHGHHGHGGHHHHHHHGGHHHHHHHHHHHHHHHHHHHHHHHHHHHHGGGGGGGGHHHHHHHGGGGGGGGGGGGGGGGGGFFFFFFFFFFFFFFFFFFFFFFFFFFFFFFFFFFFFFFFFFFFFFFFFFFFFFFFFFFFFFFFFFFFDFFFFFFFFFFFFFFFFFFFFFFFFFFFFFFFFF9FFB
@M05620:45:000000000-G6HP7:1:1101:22497:4880 1:N:0:110
AAACCAAGCAGACACTCACCGCTCCCTCGCCACAGGCCAATAGTTTGTCCTCACTGAGTTGGCAACAAGTGGCTGCTGTGGCTGCCATTTTTCTGGTGATGGCCATCAGCTCCGACGAGGTCAGCTGGGGGGCTTTCTTTGTGTAAGCAACGAGAAACCTGAAAGAAGCATTTTTTAACTAAGTCCTGCTGAGTCATTCATGAGTTTTTAGCCGCCTTGCTTCTTCTCACAGACTCTCTACTCTCATGCCA
+
BBBBBBBFBFFFGGGGGGGGGGGGGGHHGGGGGHHGGGHHHHHHHHHHGHHHHHHHHGHHHHHGHHHHHGHHGHGGGHHHHHHGGHHHHHHHHHHHHHHHHHHHHHHHHHHHHGGGGGGGGHHHHHHHGGGGGGGGGGGGGGGGGGFFFFFFFFFFFFFFFFFFFFFFFFFFFFFFFFFFFFFFFFFFFFFFF/FFFFFFFFFFFFFFFFFFFFFFFFFFFFFFFFFFFFFFFFFFFFFFFFFFFFFFFFB
@M05620:45:000000000-G6HP7:1:1101:22485:4895 1:N:0:110
AAACCAAGCAGACACTCACCGCTCCCTCGCCACAGGCCAATAGTTTGTCCTCACTGAGTTGGCAACAAGTGGCTGCTGTGGCTGCCATTTTTCTGGTGATGGCCATCAGCTCCGACGAGGTCAGCTGGGGGGCTTTCTTTGTGTAAGCAACGAGAAACCTGAAAGAAGCATTTTTTAACTAAGTCCTGCTGAGTCATTCATGAGTTTTTAGCCGCCTTGCTTCTTCTCACAGACTCTCTACTCTCATGCCA
+
ABABAAAFBFFFGGGGGGGGGGGGGGHHGGGGGGHHGGHHHGHHHHHHHHHHHHHHHHGHGHHGHGHHGFHHGHFGHHGHHHHGGHHHHHHHHGHHGHHHHHHHHHHHHHGHHGGGGGGGEHHHHHHHGGGGGGGGGGGGGGGFFFFFFFFFFFFFFFFFFFFFFFFFFFFFFFFFFFFFFFFFFFFFFFFFFFFFFFFFFFFF;BFFFFFFFFFFFFFFFFFFFFFFFFFFFFFFFFFFFFFFFFFFFFF
@M05620:45:000000000-G6HP7:1:1101:7608:4905 1:N:0:110
AAACCAAGCACACGTCTGAACTCCAGTCACTCCGCGAAATCTCGTATGCCGTCTTCTGCTTGAAAAAAAAAAAAACAAATTAGCCAATGAGACGAGAGTGGCGACGGAGGAGCAACAAATGATGCTTACGGGATCTGCAATGATCACCCAGGCCAAAAGAGAGTAGCAACAAAAGGTGGTGCATGGTTCAGCACGCGGCGTTTAGTGTATCGTTCAACGTTATTACTGACATGGTATCTAGATTAAGCTTA
+
AABABB?FBFFFGEGGGGGGGGFGHGGFHHHHGGGFAEEH5FHFBEHGFFEBEGFHHHHHHHGGGFHFCGGGC>>?//03?333322222D22/////22//////-..-.<../.<<.0<=000=000..-..:00:0000000;//.....:9.;;/;C/./00000.....9.;/...////.://////9---------.///9///....///....99/////////./;:/9////:///////
@M05620:45:000000000-G6HP7:1:1101:7608:4922 1:N:0:110
AAACCAAGCACACGTCTGAACTCCAGTCACTCCGCGAAATCTCGTATGCCGTCTTCTGCTTGAAAAAAAAAAAAACTATACACTATATAACACAGATGAATTTAAACTAAATAAAATCCAACATACATACGTTATATAGAACCTAAATAACAAGCACAAATCAAACAGCCAGAACTACTTAAATCAAAAGTATTTATTTAAAAATATTCAATAGTACTCTTCTATCTTACATGCCAACCAAACTATCGTCA
+
CBBCCCCFCFFFGGGGGFFGGGHHHHHHHHHHHGGG2AFHHHHHGGHHHHGEGHGHHHHHHHHHHHHGCGGE>></3?44?43??44422222/0222222222?222>2222222222111=01111110?00.1111111.01111>0000/.///<.000000./.....//00:00000000000/90090000090000.0000000;00000;000000000000000000..9...0000.;:.
@M05620:45:000000000-G6HP7:1:1101:16645:4932 1:N:0:110
AAACCAAGCAGACACTCACCGCTCCCTCGCCACAGGCCAATAGTTTGTCCTCACTGAGTTGGCAACAAGTGGCTGCTGTGGCTGCCATTTTTCTGGTGATGGCCATCAGCTCCGACGAGGTCAGCTGGGGGGCTTTCTTTGTGTAAGCAACGAGAAACCTGAAAGAAGCATTTTTTAACTAAGTCCTGCTGAGTCATTCATGAGTTTTTAGCCGCCTTGCTTCTTCTCACAGACTCTCTACTCTCATGCCA
+
CCCCCBCFCFFFGGGGGGGGGGGGGGHHGGGGGHGHGGHHHHHHHHHHHHHHHHHHHHHGHHHHHHHHHGHHGHFGHHGHHHHGGHHHHHHHHHHHHHHHHHHHHHHHHHHHHGGGGGGGFHHHHHHHGGGGGGGGGGGGGGGGGGFFFFFFFFFFFFFFFFFFFFFFFFFFFFFFFFFFFFFFFFFFFFFFFFFFFFFFFFFFFFFFFFFFFFFFFFFFFFFFFFFFFFFFFFFFFFFFFFFFFFFFFFF
@M05620:45:000000000-G6HP7:1:1101:16662:4936 1:N:0:110
AAACCAAGCAGACACTCACCGCTCCCTCGCCACAGGCCAATAGTTTGTCCTCACTGAGTTGGCAACAAGTGGCTGCTGTGGCTGCCATTTTTCTGGTGATGGCCATCAGCTCCGACGAGGTCAGCTGGGGGGCTTTCTTTGTGTAAGCAACGAGAAACCTGAAAGAAGCATTTTTTAACTAAGTCCTGCTGAGTCATTCATGAGTTTTTAGCCGCCTTGCTTCTTCTCACAGACTCTCTACTCTCATGCCA
+
BBABBAAFBFFFGGGGGGGGGGEGGGHHFGGGGHHHGGGHHHGGHHHHHHHHHHHHHHDFGGHHHHCGGFHHGHEGHFFGHHHGGHHGHHHGHHGGBGFHHHHHHHHHHHHHHGGGGGGGGHFHHHHHGFGGGGGGGGGGGGGFGGFFFFFFFFFFFFFFFFFFFFFFFFFFFFFFFFFFFFFFFFFFFFFFFFFBFBFFFFFFFFFFFFFFFFFFFFFFFFFFFFFFFFFFFFFFFFFFFFFFFFBBFFF
@M05620:45:000000000-G6HP7:1:1101:6685:4985 1:N:0:110
ATCTCTATCTCCTAAAAACCTGTTTAGATTTGGAGATAGACCTTCAGGTTTTTCATCATTTTCTGCATGAATTATACATTGACCACGTTCCAGCGTGGTCAGTTTGCAGCATTCTGTTATTTTGTTTGACAGAGTGTCTTGTTGAGAACATATGTAGGACATGATTTTTTCCTGCAACAGGGAAAATAAAGTATAAGTTTTAAAGATTTATTCTTTAATAAAGGATCTCAAAGCCAGCTTTAGAAAAAGGA
+
CCCCCFFFFFFFGGGGGGGGGGGHHHHHHHHHHHHHHHHHHHHHGHHHHHHGGHHHHHHHHHIGHHHHHHHHHHHHHHHHHHHHHHGHHHHHHHGGGGHHHHHHHHHHHHHHHHHHHHHHHHHHHHHHHHHHHHHHHHHHHHHHHHHHHHHHHHHHHHHHHHHHHHHHHGHHHHHHHHHHHGGHHGHHHHHHHHHHFFGHHHHHHHHHHHHHHHHHHHHHHFGHHHHGGHGHHHHHHGHHHHHHHHHHGGG
@M05620:45:000000000-G6HP7:1:1101:15094:5006 1:N:0:110
CATCCTGACCCTGAAGTACCCCATTGAGCATGGCATCGTCACCAACTGGGACGACATGGAGAAGATCTGGCACCACACCTTCTACAACGAGCTGCGCGTGGCCCCGGAGGAGCACCCAGTGCTGCTGACCGAGGCCCCCCTGAACCCCAAGGCCAACAGAGAGAAGATGACTCAGGTGAGGCTCGGCCGACGCCCGTGCTCCTCCCGTCCTTTCCCCAGTCATTTTCTGCCCGGCTTGATTTCTGACATTA
+
ABBBAFFFFFFFGGGGGFGFGGEGHHHHGGFEFGFHHGHGHDHHHGGFHHHHGGGGGGHHHHFHHHHGFHHGHGHHHGGHFHHHHFHHCFFEGHHGGGGGEGHHGGGGGGGGHHHHGGHGGFGFDFHHHHGCGCGFGCDGGGHGFHGGG:GGHHGFEGGGGGG.CFFGGGGGFGGGBFFFGGGGBBFFBBBBB?BB9AAEBFFFFFFEA9A/FFBFFF.;BBFFFFFFFEFEA-9BB?.BFBBB/99/BF/
@M05620:45:000000000-G6HP7:1:1101:15087:5024 1:N:0:110
CATCCTGACCCTGAAGTACCCCATTGAGCATGGCATCGTCACCAACTGGGACGACATGGAGAAGATCTGGCACCACACCTTCTACAACGAGCTGCGCGTGGCCCCGGAGGAGCACCCAGTGCTGCTGACCGAGGCCCCCCTGAACCCCAAGGCCAACAGAGAGAAGATGACTCAGGTGAGGCTCGGCCGACGCCCGTGCTCCTCCCGTCCTCTCCCCAGTCATTTTCTGCCCGGCTTGATTTCTGAAATTA
+
AAABBDFFFFFFFGGFAGGFFGEHHHHFFFGHHGHHHGGHHEGGHAFGFA2FEEEEAGFCEGCGCAFGFGFHHEGHHGGHHHHHHFHH@FGGEHHGGGE@EEHEE@@@<</BGAFGGGHHCDDGFHHHHHGGGC-FFGCCGCCGCC.EGGGGEHGEAFFFFB..9CBGGFGGF099;/0CF?.:-9AA?-@9-99@@9.A///99.AE..A/;///9../;/;/B9//9/9..-----.;BB:B9F//9BB
@M05620:45:000000000-G6HP7:1:1101:15111:5025 1:N:0:110
CATCCTGACCCTGAAGTACCCCATTGAGCATGGCATCGTCACCAACTGGGACGACATGGAGAAGATCTGGCACCACACCTTCTACAACGAGCTGCGCGTGGCCCCGGAGGAGCACCCAGTGCTGCTGACCGAGGCCCCCCTGAACCCCAAGGCCAACAGAGAGAAGATGACTCAGGTGAGGCTCGGCCGACGCCCGTGCTCCTCCCGTCCTTTCCCCAGTCATTTTCTGCCCGGCTTGATTTCTGACATTA
+
CBCCCFFFFFFFGGGGGFGGGGGHHHHHHHHHHHHHHGHHGGHHHGHHHHGHGGGGGHHGHHHHHHHHHHHHHGGHHGGHHHHHHHHHGGGGGHHGGGGGGGHHGGGGGGGGHHHHGGHHHHHHHHHHHHGGGGGGGGGGGGHHHHGGGGHGHHGGGGGGGGGGGGGGGGGGGGGGGGGGGGGGFFFFFFFFFFFC:ADEFFFFFFFEFDDFFFFFFFF9BFFFFFFFFFFFFFAFFDAFFFFFFFFFFF0
@M05620:45:000000000-G6HP7:1:1101:21057:5055 1:N:0:110
ATCTCTATCTCCTAAAAACCTGTTTAGATTTGGAGATAGACCTTCAGGTTTTTCATCATTTTCTGCATGAATTATACATTGACCACGTTCCAGCGTGGTCAGTTTGCAGCATTCTGTTATTTTGTTTGACAGAGTGTCTTGTTGAGAACATATGTAGGACATGATTTTTTCCTGCAACAGGGAAAATAAAGTATAAGTTTTAAAGATTTATTCTTTAATAAAGGATCTCAAAGCCAGCTTTAGAAAAAGGA
+
DEDDDFFFFFFFGGGGGGGGGGHHHHHHHHHHHHHHHHHHHHHHHHHHHHHGGHHHHHHHIIIIHHHHHHHHHHHHHHHHHHHHHHGHHHHHHHGGGGHHHHHHHHHHHHHHHHHHHHHHHHHHHHHHHHHHHHGHHHHHHHHHHHHHHHHHHHHHHHHHHHHHHHHHHGHHHHHHHHHHHGGHHHHHHHHHHHHHHHHHHHHHHHHHHHHHHHHHHHHHHHHHHHHHHGHHHHHHHGHHHHHHHHHGGGH
@M05620:45:000000000-G6HP7:1:1101:6250:5064 1:N:0:110
ATCTCTATCTCCTAAAAACCTGTTTAGATTTGGAGATAGACCTTCAGGTTTTTCATCATTTTCTGCATGAATTATACATTGACCACGTTCCAGCGTGGTCAGTTTGCAGCATTCTGTTATTTTGTTTGACAGAGTGTCTTGTTGAGAACATATGTAGGACATGATTTTTTCCTGCAACAGGGAAAATAAAGTATAAGTTTTAAAGATTTATTCTTTAATAAAGGATCTCAAAGCCAGCTTTAGAAAAAGGA
+
CCCCCFFFFFFFGGGGGGGGGGHHHHHHHHHHHHHHHHHHHHHHHHHHHHHGGHHHHHHHHHHIIHHHHGHHHHHHHHHHHGHHHHGHHHHHHHGGGGHHHHHHHHHHHHHHHHHHHHHHHHHHHHHHGHHHHHHHHHHHHHHHHHHHHHHHHHHHHHHHHHHHHHHHHGHHHHHHHHFHHGGHHHHHHHHGHHHHHFHHHHHHHHHHHHHHHHHHHHHHHHHHGHHFHGHHHHHHHGHHHHHGHHHHGGG
@M05620:45:000000000-G6HP7:1:1101:20422:5081 1:N:0:110
AAACCAAGCAGACACTCACCGCTCCCTCGCCACAGGCCAATAGTTTGTCCTCACTGAGTTGGCAACAAGTGGCTGCTGTGGCTGCCATTTTTCTGGTGATGGCCATCAGCTCCGACGAGGTCAGCTGGGGGGCTTTCTTTGTGTAAGCAACGAGAAACCTGAAAGAAGCATTTTTTAACTAAGTCCTGCTGAGTCATTCATGAGTTTTTAGCCGCCTTGCTTTTTCTCACAGCCTCTCTACTCTCATGCCA
+
1A1A1111A1CCA1B11AB100A00000AEE0EE0//A//11FDFEEAADAAFE11A1F21A1BGCEG01FGG0/F1BD00/0/F01F@22@0@E@BB1@@1>>10>BGC>GF?>E///B/01<B1GFGGGGG@GG0C0BFFF9BBFBFFF@FBFFFF?BAB99BBFF/F/9/FF?FFF/B//B//;FFBFFA99B//BF////BFFFF?BB/9-9A-9/FF/;BFB/:FFF-AF-;FFFF9FF/F/BFB/
@M05620:45:000000000-G6HP7:1:1101:6252:5085 1:N:0:110
ATCTCTATCTCCTAAAAACCTGTTTAGATTTGGAGATAGACCTTCAGGTTTTTCATCATTTTCTGCATGAATTATACATTGACCACGTTCCAGCGTGGTCAGTTTGCAGCATTCTGTTATTTTGTTTGACAGAGTGTCTTGTTGAGAACATATGTAGGACATGATTTTTTCCTGCAACAGGGAAAATAAAGTATAAGTTTTAAAGATTTATTCTTTAATAAAGGATCTCAAAGCCAGCTTTAGAAAAAGGA
+
CDDDDFFFFFFFGGGGGGGGGGHHHHHHHHHHHHHHHHHHHHHHHHHHHHHGGHHHHHHHHHIIIHHHHHHHHHHHHHHHHHHHHHGHHHHHHHGGGGHHHHHHHHHHHHHHHHHHHHHHHHHHHHHHHHHHHHHHHHHHHHHHHCHHHHHHHHHHHHHHHHHHHHHHHGHHHHHHHHHHHGGHHHHHHHHHHHHHHFHHHHHHHHHHHHHHHHHHHHHHHHHHHHHHHHHHHHHHHGHHHHHGHHHHGGH
@M05620:45:000000000-G6HP7:1:1101:6178:5089 1:N:0:110
CATCCTGACCCTGAAGTACCCCATTGAGCATGGCATCGTCACCAACTGGGACGACATGGAGAAGATCTGGCACCACACCTTCTACAACGAGCTGCGCGTGGCCCCGGAGGAGCACCCAGTGCTGCTGACCGAGGCCCCCCTGAACCCCAAGGCCAACAGAGAGAAGATGACTCAGGTGAGGCTCGGCCGACGCCCGTGCTCCTCCCGTCCTTTCCCCAGTCATTTTCTGCCCGGCTTGATTTCTGACATTA
+
AAAAAFFFFFFFGGGGGGGGGC10FEAB1BGBABG1GEHE0E11AA00GAAGAAE//BA1FGHF11F2GFHHH/0G//?BFGGHHHHFE/EEAHE@/>>>EGGEEGCGGGGG/?FF?FGFGHHHHHHHHGGGGGGGGGGGGGHHHHGGGGHGHGGGGGGGGGGGGGGFGGGGGGGGGGGGGGGG@@FF@?=@@@@?-;BEFFFFFFFFFFFFFFFFFFFFFFFFFFFFFFFEF@;@?@99FFFFFBF9FF/
@M05620:45:000000000-G6HP7:1:1101:19585:5091 1:N:0:110
ATCTCTATCTCCTAAAAACCTGTTTAGATTTGGAGATAGACCTTCAGGTTTTTCATCATTTTCTGCATGAATTATACATTGACCACGTTCCAGCGTGGTCAGTTTGCAGCATTCTGTTATTTTGTTTGACAGAGTGTCTTGTTGAGAACATATGTAGGACATGATTTTTTCCTGCAACAGGGAAAATAAAGTATAAGTTTTAAAGATTTATTCTTTAATAAAGGATCTCAAAGCCAGCTTTAGAAAAAGGA
+
AAAAAFFFFFFFGGGG11EGGGHHHHFHHHHGHGHGHFHHGHHHHHHHHGHGGHHHHHHHHHHHHHHHHHHHHHHHHEHGGFHHFGGHGHHHEHGEFFHHHHHHHHHHHHGHHHHHHHHHHHHGHHHHGHHHHHFFGGHHHGHHHHHHHHHHHHGFHHGHHHHHHHHHHGHGGGHGHFHHHGEGGBFGGFFFGFGGHGHHHFH1GHHHHHHHHHHHHHHHHGGGGHHHHHGHHEFHHGHHHHGFGFGFGGF
@M05620:45:000000000-G6HP7:1:1101:19602:5097 1:N:0:110
ATCTCTATCTCCTAAAAACCTGTTTAGATTTGGAGATAGACCTTCAGGTTTTTCATCATTTTCTGCATGAATTATACATTGACCACGTTCCAGCGTGGTCAGTTTGCAGCATTCTGTTATTTTGTTTGACAGAGTGTCTTGTTGAGAACATATGTAGGACATGATTTTTTCCTGCAACAGGGAAAATAAAGTATAAGTTTTAAAGATTTATTCTTTAATAAAGGATCTCAAAGCCAGCTTTAGAAAAAGGA
+
CCCCDFFFFFFFGGGGGGGGGGHHHHHHHHHHHHHHHHHGHHHHHHHHHHHGGHHHHHHHHHHIIHHHHHHHHHHHHHHHHHHHHHGHHHHHHHGGGGHHGHHHHHHGHHHHHHHHHHHHHHHHHHHHHHHHHHHHHHHHHHHHHHHHHHHHHHHFHHHHHHHHHHHHHGHHHHHHHHHHHGGGHHHHHHHHHHHHHHHHHGGHHHHHHHHHHHHHHHHHHHHHHHHHHGHHHHHHHGHHHHHHGHGHGGH
@M05620:45:000000000-G6HP7:1:1101:6191:5104 1:N:0:110
CATCCTGACCCTGAAGTACCCCATTGAGCATGGCATCGTCACCAACTGGGACGACATGGAGAAGATCTGGCACCACACCTTCTACAACGAGCTGCGCGTGGCCCCGGAGGAGCACCCAGTGCTGCTGACCGAGGCCCCCCTGAACCCCAAGGCCAACAGAGAGAAGATGACTCAGGTGAGGCTCGGCCGACGCCCGTGCTCCTCCCGTCCTTTCCCCAGTCATTTTCTGCCCGGCTTGATTTCTGACATTA
+
CCCCCFFFFFFFGGGGGGGGGGGHHHHHGHHHHHHHHGHHHGHHHGHHHHHHGGGGGHHHHHHHHHHHHHHHHGHHHGGHHHHHHHHHGGGGGHHGGGGGGEHHGGGGGGGGHHHHGGHHHHHHHHHHHHGGGGGGGGGGGGHHHHGGGGHGHHGGGGGGGGGGGGGGGGGGGGGGGGGGGGGGFFFFFFFFFFFF>DFFFFFFFFFFDFDFFFFFFFBFFFFFFFFFFFFFFFFFFC;FFFFFFFFBFF/
@M05620:45:000000000-G6HP7:1:1101:17152:5124 1:N:0:110
AAACCAAGCAGACACTCACCGCTCCCTCGCCACAGGCCAATAGTTTGTCCTCACTGAGTTGGCAACAAGTGGCTGCTGTGGCTGCCATTTTTCTGGTGATGGCCATCAGCTCCGACGAGGTCAGCTGGGGGGCTTTCTTTGTGTAAGCAACGAGAAACCTGAAAGAAGCATTTTTTAACTAAGTCCTGCTGAGTCATTCATGAGTTTTTAGCCGCCTTGCTTCTTCTCACAGACTCTCTACTCTCATGCCA
+
CBCCCCCFCFFFGGGGGGGGGGGGGGHHGGGGGHHHGGHHHHHHHHHHHHHHHHHHHHGHHHHHHHHHHHHHGHGGHHHHHHHGGHHHHHHHHHHHHHHHHHHHHHHHHHHHHGGGGGGGGHHHHHHHGGGGGGGGGGGGGGGGGGFFFFFFFFFFFFFFFFFFFFFFFFFFFFFFFFFFFFFFFFFFFFFFFFFFFFFFFFFFFFFFFFFFFFFFFFFFFFFFFFFFFFFFFFFFFFFFFFFFFFFFFFB
@M05620:45:000000000-G6HP7:1:1101:17171:5125 1:N:0:110
AAACCAAGCAGACACTCACCGCTCCCTCGCCACAGGCCAATAGTTTGTCCTCACTGAGTTGGCAACAAGTGGCTGCTGTGGCTGCCATTTTTCTGGTGATGGCCATCAGCTCCGACGAGGTCAGCTGGGGGGCTTTCTTTGTGTAAGCAACGAGAAACCTGAAAGAAGCACTTTTTAACTAAGTCCTGCTGAGTCATTCATGAGTTTTTAGCCGCCTTGCTTCTTCTCACAGACTCTCTACTCTCATGCCA
+
CCBBCBCFCFFFGGGGGGGGGGGGGGHHGGGGGHHHGGHHHHHHHHHHHHHHHHHHHHHHHHHHHHHHHHFHGHGGHHHHHHHGGHHHHHHHHHHHHHHHHHHHHHHHHHHHHGGGGGGGGHHHHHHHGGGGGGGGGGGGGGGGGGFFFFFFFFFFFFFFFFFFFFFFFFBFFFFF?FFFFFFFFFFFFFFFFFFFFFFFFFEFFFFFFFFFFFFFFFFFFFFFFFFFFFBFFFFFFFFFFFFFFFFFFFF
@M05620:45:000000000-G6HP7:1:1101:13356:5143 1:N:0:110
TACCTGTACTGGGGAAGCATTCCTACCCTAAAGATCGGAAGAGCACACGTCTGAACTCCAGTCACTCCGCGAAATCTCGTATGCCGTCTTCTGCTTGAAAAAAAAAACAACAATAACATTGCAACGCTACACATTCTTGTAGTGTGTACAAACGACTTGGCCACAAGATCGCGTTAAACGACAAATTATGGTTGAGTTTGTTAATTTTACTTCCCCTAAAGCTTATCGCCATGACATTGCCATTATATTAT
+
CCCCCFFFFFFFGGFGGGGGGGHHFHHHHGFGHHHHHGGGGGHHHHHHGHHHGHHHHHHHHHHHHHHHGGGGGGHHHHHGGHHHHGGGHGHHHHHHHHHHHHGGGGC////</222222222221/////101111<11=1110=1<11100...-..00/0;.:../0;..---..00;.---/00000/;0.//000////////;////:9///./////////.....////;/////9//;//9//
@M05620:45:000000000-G6HP7:1:1101:14635:5185 1:N:0:110
AAACCAAGCAGACACTCACCGCTCCCTCGCCACAGGCCAATAGTTTGTCCTCACTGAGTTGGCAACAAGTGGCTGCTGTGGCTGCCATTTTTCTGGTGATGGCCATCAGCTCCGACGAGGTCAGCTGGGGGGCTTTCTTTGTGTAAGCAACGAGAAACCTGAAAGAAGCATTTTTTAACTAAGTCCTGCTGAGTCATTCATGAGTTTTTAGCCGCCTTGCTTCTTCTCACAGACTCTCTACTCTCATGCCA
+
BBCCCABFCFFFGGGGGGGGGGGGGGHHGGGGGHHHGGHHHHHHHHHHHHHHHHHHHHHHHHHHHHHHHGHHGHGGHHHHHHHGGHHHHHHHHHHHHHHHHHHHHHHHHHHHHGGGGGGGGHHHHHHFGGGGGGGGGGGGGGGGGGFFFFFFFFFFFFFFFFFFFFFFFFFFFFHFFFFFFFFFFFFFFFFFFFFFFFFFHFFFFFFFFFFFFFFFFFFFHFHFFFHFHFFFFFFFFFFHHHFHFFFFFFF
@M05620:45:000000000-G6HP7:1:1101:14656:5201 1:N:0:110
AAACCAAGCAGACACTCACCGCTCCCTCGCCACAGGCCAATAGTCTGTCCTCACTGAGTTGGCAACAAGTGGCTGCTGTGGCTGCCATTTTTCTGGTGATGGCCATCAGCTCCGACGAGGTCAGCTGGGGGGCTTTCTTTGTGTAAGCAACGAGAAACCTGAAAGAAGCATTTTTTAACTAAGTCCTGCTGAGTCATTCATGAGTTTTTAGCCGCCTTGCTTCTTCTCACAGACTCTCTACTCTCATGCCA
+
BBBBBBAFBFBFGGGGGGGGGGFF?F22EEEEFHCGGFHGGCDG5DBFGGDHFEHFH35A5BBGHHHHHBGDAGECHF@FGGHGGFHGFHFDG4FG@BE4FGEGGHFFFGFFF/EFEE?CBFGCFGHHDGFGGGGGGGGGGGGFGFFFFFFFFFFFFFFFF/FFBFAFFFBFFFFDEFFFFFFFFFFFFFFFF9FBF/:FFFEF9BBFFFFFFFAFFFFFFFEFFFFFFFFBFFBFFFBBFFFFFF;9FFB
@M05620:45:000000000-G6HP7:1:1101:15396:5298 1:N:0:110
CATCCTGACCCTGAAGTACCCGGCTTGATTTCTGACATTAGATCGGAAGAGCACACGTCTGAACTCCAGTCACTCCGCGAAATCTCGTATGCCGTCTTCTGCTTGAAAAAAAAAAAAAAGACAACTAAGAGACATTCTTTGTATAAGCCACGATACACCTGAAATACGCATTTTTTAACTAATTCCTTGTTAGTTATTCATTAATTGTAAGCCTCCTTTCTTCTTCTCACATACTCACTACTCTCATTGCA
+
BCCCCFFFFFFFGGGGGGGGGGGGGGGHHHHHHGGHHHHHHGHHHGGGGHHHHHHHGHHHGGGHHHHHHHHHHHHHGGGGGGHFFGGGGHHHHGFGHGHHHHHHHHHGHHGGGFG/<<-..0<0.11</00/</==<=D00=000<00/;;--..-;::://90;;0...:90C0-.:;00009;0000;:/9//////9;///9:/://;9//9AFFF//;////:99://///://;/9///;//////
@M05620:45:000000000-G6HP7:1:1101:17873:5351 1:N:0:110
ATCTCTATCTCCTAAAACCTGTTTAGATTTGGAGATAGACCTTCAGGTTTTTCATTATTTTCTGCATGAATTATACATTGACCACGTTCCAGCGTGGTCAGTTTGCAGCATTCTGTTATTTTGTTTGACAGAGTGTCTTGTTGAGAACATATGTAGGACATGATTTTTTCCTGCAACAGGGAAAATAAAGTATAAGTTTTAAAGATTTATTCTTTAATAAAGGATCTCAAAGCCAGCTTTAGAAAAAGGAA
+
CCCCCFFFFFDFGGGGGGGGGGHHGHFHHHHHBGCHHHHHHHHHHHHHHHGGHHHHHHHHHHHHHHHH3GHHHHHHHHHHHHHHHGHHHHHHHGFGGHHHEHHHHHHHHHHHHHHHHHHHHHHHHHHHHHHHHGGHFHHHHHHHBGHHHFGFHBGFH3GHHHGHHHHHGHHHGHHHHHHHGGGCGGFFHHDBHHFGFHHHHHHHHHHHBHHHHHHH1DGG0D</GHHGFHHHHHHGGGHHHGHBGHFDFHC
@M05620:45:000000000-G6HP7:1:1101:20097:5365 1:N:0:110
ATCTCTATCTCCTAAAAACCTGTTTAGATTTGGAGATAGACCTTCAGGTTTTTCATCATTTTCTGCATGCATTATACATTGACCACGTTCCAGCGTGGTCAGTTTGCCGCATTCTGTTATTTTGTTTGACAGAGTGTCTTGTTGAGAACATATGTAGGACATGATTTTTTCCTGCAACAGTGAAAATAAAGTATAAGTTTTAAAGATTTATTCTTTAATAAAGGCTCTCAAAGCCAGCTTTAGAAAAAGGA
+
AAAAAF3BFFFFGCFGGDEGGFGGHF3GHHHG1F01B1FFGHHHHHHBHGHGFHFGHFHHHHHHBHEHB11FG1GEG2FG1DFG1FAFFHHFFHGEFCHHEFHHHHHB/EEGGHHEHHHHHHHHHHH01FHGBCGFHHHHHHHH21<GH0FDHHHHGB<FCG1<FGFHGGHHHHH01?FG111FFDFD1<1FFHB1F<GHHFG1DDGFHHHHHHHHHHGD0DD0.<FFH0CC0/CG.;CHHGFHG0;:.9/
@M05620:45:000000000-G6HP7:1:1101:16317:5366 1:N:0:110
AAACCAAGCAGACACTCACCGCTCCCTCGCCACAGGCCAATAGTTTGTCCTCACTGAGTTGGCAACAAGTGGCTGCTGTGGCTGCCATTTTTCTGGTGATGGCCATCAGCTCCGACGAGGTCAGCTGGGGGGCTTTCTTTGTGTAAGCAACGAGAAACCTGAAAGAAGCATTTTTTAACTAAGTCCTGCTGAGTCATTCATGAGTTTTTAGCCGCCTTGCTTCTTCTCACAGACTCTCTACTCTCATGCCA
+
CCBCCBBFCFFFGGGGGGGGGGGGGGHHGGGGGHHHGGGHHHHHHHHHHHHHHHHHHHHHHHHHHHHHHHHHGHGGHHHHHHHGGHHHHHHHHGHHHHHHHHHHHHHHHHHHHGGGGGGGGHHHHHHHGGGGGGGGGGGGGGGGGGFFFFFFFFFFFFFFFFFFFFFFFFFFFFFFFFFFFFFFFFFFFFFHFFFFFFFFFFFFFFFFFFFFFFFFFFFFFFHFHFFFHFFFFFFFFFFFFFFFFFFFFFB
@M05620:45:000000000-G6HP7:1:1101:17877:5371 1:N:0:110
ATCTCTATCTCCTAAAACCTGTTTAGATTTGGAGATAGACCTTCAGGTTTTTCATCATTTTCTGCATGAATTATACATTGACCACGTTCCAGCGTGGTCAGTTTGCAGCATTCTGTTATTTTGTTTGACAGAGTGTCTTGTTGAGAACATATGTAGGACATGATTTTTTCCTGCAACAGGGAAAATAAAGTATAAGTTTTAAAGATTTATTCTTTAATAAAGGATCTCAAAGCCAGCTTTAGAAAAAGGAA
+
CDCCDFFFFFFFGGGGGGGGGGHHFHHHHHHHHHHHHHHHHHHHHHHHHHGGHHHHHHHHIIIHHHHHHHHHHHHHHHHHHHHHHGHHHHHHHGFGGHHGHHHHHHHHHHHHHHHHHHHHHHHHHHHHHGHHHGHHHHHHHHHHHHHH3FHHHHHHHHHHHHHHHHHHGHHHHHGHHHHHGGGGHHHGHHHHHHHHHHHHGHHHHHHHHHHHHHHGFGHHGGGGHHHHHHHHGHFHGHHHHHHHHHHGGHH
@M05620:45:000000000-G6HP7:1:1101:21576:5377 1:N:0:110
AAACCAAGCAGACACTCACCGCTCCCTCGCCACAGGCCAATAGTTTGTCCTCACTGAGTTGGCAACAAGTGGCTGCTGTGGCTGCCATTTTTCTGGTGATGGCCATCAGCTCCGACGAGGTCAGCTGGGGGGCTTTCTTTGTGTAAGCAACGAGAAACCTGAAAGAAGCATTTTTTAACTAAGTCCTGCTGAGTCATTCATGAGTTTTTAGCCGCCTTGCTTCTTCTCACAGACTCTCTACTCTCATGCCA
+
AABBBBAFBFFFGGGFGGGGGGGGGGHGGGGGGHHGGGHGGFHHHHHGHHHHHHHHHGHHFGFGHHHHFFHHGHGGHGGHHFHGGHFHHHHHHHHHHHHHGHHHFHHHHHHHHGGGG?FGFHCFGFHHGGGGGGGGGGGGGFGGGFFFFFFFFFDFFFFFFFFFFFFFFFFFFFFFFFFFFFFFFFFFFFFFF/FFFFFFFFFFFFFFFFFFFFFFFFFFFFFFFFFFFFFF/FFFFFFFFFFFFFFFBB9
@M05620:45:000000000-G6HP7:1:1101:21552:5379 1:N:0:110
AAACCAAGCAGACACTCACCGCTCCCTCGCCACAGGCCAATAGTTTGTCCTCACTGAGTTGGCAACAAGTGGCTGCTGTGGCTGCCATTTTTCTGGTGATGGCCATCAGCTCCGACGAGGTCAGCTGGGGGGCTTTCTTTGTGTAAGCAACGAGAAACCTGAAAGAAGCATTTTTTAACTAAGTCCTGCTGAGTCATTCATGAGTTTTTAGCCGCCTTGCTTCTTCTCACAGACTCTCTACTCTCATGCCA
+
BB3ABAAFBFBCFGFGGGGGEFEGGGHGEGGAEHHFGGCFGGGHFHHHHHHHFHHF3GFFGHHGGFHEFF@311F1FGEEGHFFGG3FHGHHHFHEFE3FFHHGHHHHGHHHHGGEGGGGGHHGHHHHGGGGGGGGGGGGGGGGFFFFFFFBFFDFFFFFFFFFFFFFFFFFFFFBFFFFFFFFFFFFFFFFF:FFFFFFFFFF/FFFFFEFFFBBFFFFFFFFFFFFFFFFFFFFFFFFFFFFFFB/FFB
@M05620:45:000000000-G6HP7:1:1101:20083:5380 1:N:0:110
ATCTCTATCTCCTAAAAACCTGTTTAGATTTGGAGATAGACCTTCAGGTTTTTCATCATTTTCTGCATGAATTATACATTGACCACGTTCCAGCGTGGTCAGTTTGCAGCATTCTGTTATTTTGTTTGACAGAGTGTCTTGTTGAGAACATATGTAGGACATGATTTTTTCCTGCAACAGGGAAAATAAAGTATAAGTTTTAAAGATTTATTCTTTAATAAAGGATCTCAAAGCCAGCTTTAGAAAAAGGA
+
DDDDDFFFFFFFGGGGGGGGGGHHHHHHHHHHHHHHHHHHHHHHHHHHHHHGGHHHHIHHHHHIIHHHHHHHHHHHHHHHHHHHHHGHHHHHHHGGGGHHHHHHHHHHHHHHHHHHHHHHHHHHHHHHGHHHHHHHHHHHHHHHHHHHHHHHHHHHHHHHHHHHHHHHHGHHHHHHHHHHHGGHHHHHHHHHHHHHHHHHHHHHHHHHHHHHHHHHHHHHHHHHHHHHHHHHGHHHHGHHHHHHHHHHGGH
@M05620:45:000000000-G6HP7:1:1101:17864:5386 1:N:0:110
ATCTCTATCTCCTAAAACCTGTTTAGATTTGGAGATAGACCTTCAGGTTTTTCATCATTTTCTGCATGAATTATACATTGACCACGTTCCAGCGTGGTCAGTTTGCAGCATTCTGTTATTTTGTTTGACAGAGTGTCTTGTTGAGAACTTATGTAGGACATGATTTTTTCCTGCAACAGGGAAAATAAAGTATAAGTTTTAAAGATTTATTCTTTAATAAAGGATCTCAAAGCCAGCTTTAGAAAAAGGAA
+
AAAABFFFFFFFGGFFGGGGGGHHGHHHHHHHHHHHHHFHHHHHGFHHHHGGHHHFHHHHHHHHHHHHFHHHFHHHHHHHHHHHHGHHHHHHHGGGGHGHHGHHHHGHHHHHHGHEHFHHHHHHHHHHHFGFHGHHHHHHHGHGFHFH3BGFHFFHHHHGEHHGHHHHGHHHGHHHHGHHGGFFHHHEGHFGHGGHFHHHGGGHGHHHFHHHHHHGDGGF0D0<DGHFHFFHFHFHGHGHGGHFFFEFDFB
@M05620:45:000000000-G6HP7:1:1101:11360:5386 1:N:0:110
AAACCAAGCAGACACTCACCGCTCCCTCGCCACAGGCCAATAGTTTGTCCTCACTGAGTTGGCAACAAGTGGCTGCTGTGGCTGCCATTTTTCTGGTGATGGCCATCAGCTCCGACGAGGTCAGCTGGGGGGCTTTCTTTGTGTAAGCAACGAGAAACCTGAAAGAAGCATTTTTTAACTAAGTCCTGCTGAGTCATTCATGAGTTTTTAGCCGCCTTGCTTCTTCTCACAGACTCTCTACTCTCATGCCA
+
BBBBAAAFBFFFGGGGGGGGGGGGGGHHGGGGGFFHGGHHHHHHHHHHHHHHHHHHHHHGHHHHHGHHHFHHGFGGGGGFGHHGGHHHHHHHGHHHGFFHHHHHHHHHHGHHHGFGGEDGDHFHHHHHGGGGFGGGFGFGGFFFFFFFFFADFFFDFFFFFFFFFFFFFFFFFFFFFFFFFFFFFFFFFFFFFFFFFFFFFFBFFFFFFFFFEDAFFFFFFFFFFFFFFFFFFFFFFFFFFFFFEFFFFF/
@M05620:45:000000000-G6HP7:1:1101:21563:5393 1:N:0:110
AAACCAAGCAGACACTCACCGCTCCCTCGCCACAGGCCAATAGTTTGTCCTCACTGAGTTGGCAACAAGTGGCTGCTGTGGCTGCCATTTTTCTGGTGATGGCCATCAGCTCCGACGAGGTCAGCTGGGGGGCTTTCTTTGTGTAAGCAACGAGAAACCTGAAAGAAGCATTTTTTAACTAAGTCCTGCTGAGTCATTCATGAGTTTTTAGCCGCCTTGCTTCTTCTCACAGACTCTCTACTCTCATGCCA
+
ABBBAAAFBFFFGFGGGGGGGEGEEGHHGGGGGHFFFGHHHHHFHHHGHHHHHHHHHHHFEFEFHGHHHGHHGHGGHGHHFEHFGHGHGHHHHHHHHGHHHHHHHFGHHGEGHGGGG@DGBGGHH3GHGGGGGGGGGGGGGGGGGFFBFFFFFFFDFFFFFFFFFFFFFFFFFFFFFFFFFFFFFFFFFFFFF/;BFFFFFFFFFFFFFFFFFFFFFFFFFFFFFFFFFFFFEFFFFFFFFFFFFFBFFF/
@M05620:45:000000000-G6HP7:1:1101:20087:5403 1:N:0:110
ATCTCTATCTCCTAAAAACCTGTTTAGATTTGGAGATAGACCTTCAGGTTTTTCATCATTTTCTGCATGAATTATACATTGACCACGTTCCAGCGTGGTCAGTTTGCAGCATTCTGTTATTTTGTTTGACAGAGTGTCTTGTTGAGAACATATGTAGGACATGATTTTTTCCTGCAACAGGGAAAATAAAGTATAAGTTTTAAAGATTTATTCTTTAATAAAGGATCTCAAAGCCAGCTTTAGAAAAAGGA
+
CCBCCFFFFFFFGGGGGGGGGGGHHHHHHHHHHGHHHHHHHHHHHHHHHHHGGHHHHHHHHHHHHHHHHHGHHHHHHGHHHHHHHHGHHHHHHHGFGGHHHHHHHHHHHHHHHHHHHHHHHHHHHHHHGHGHHHHHHHHHHHHHHHHFHHGHHHHHHHHHHHHHHHHHHGHHHHHHHHHHHGGGHHHHGHHHHHHHHHHHHHHHHHHHHHHHHHHHHGHGHHHHHHHHHGGGHHHHHGHHHHHHGFHGGGG
@M05620:45:000000000-G6HP7:1:1101:11362:5404 1:N:0:110
AAACCAAGCAGACACTCACCGCTCCCTCGCCACAGGCCAATAGTTTGTCCTCACTGAGTTGGCAACAAGTGGCTGCTGTGGCTGCCATTTTTCTGGTGATGGCCATCAGCTCCGACGAGGTCAGCTGGGGGGCTTTCTTTGTGTAAGCAACGAGAAACCTGAAAGAAGCATTTTTTAACTAAGTCCTGCTGAGTCATTCATGAGTTTTTAGCCGCCTTGCTTCTTCTCACAGACTCTCTACTCTCATGCCA
+
BB@BB@ACAFCFFGGGGGGGAEAEEFFGEEE2EG22FEAGFHFEDGBFFFEGFGFFBGFFHBGBGGHFHBDFFEFGG3@B2FG?FCGEFFFHFF4FFGB@GFHHHFCGHF4EGFEGEEGCBGHHHHHHABGB@B?BFBBBFCFFFGFFFFFBFFFFFFFFFFFFBBFFFFFFFFFB?FFFFFFFFBBFFFBFA:BBFBFFBFFBBFFFEFBB99BBF.FFFFFFFFFFFFFFFFBFFFFFFFFFFF9;/BB
@M05620:45:000000000-G6HP7:1:1101:6347:5436 1:N:0:110
CATCCTGACCCTGAAGTACCCCATTGAGCATGGCATCGTCACCAACTGGGACGACATGGAGAAGATCTGGCACCACACCTTCTACAACGAGCTGCGCGTGGCCCCGGAGGAGCACCCAGTGCTGCTGACCGAGGCCCCCCTGAACCCCAAGGCCAACAGAGAGAAGATGACTCAGGTGAGGCTCGGCCGACGCCCGTGCTCCTCCCGTCCTTTCCCCAGTCATTTTCTGCCCGGCTTGATTTCTGACATTT
+
BCCCDFFFFFFFGGGGGGGGGGGHHHHHHHHHHHHHHGHHHGHHHGHGGHHHGGGGGHHHHHHHHHHHHHHHHGHHHGGHHHHHHHHHGGGGGHHGGGGGGGHHGGGGGGGGHHHHGGHGHHHHHHHHHHGGGGGGGGGGGGHHHHGGGGHGHHGGGGGGGGGGGGGFGGGGGGGGGGFGGGGGFFFFFFFFFFFA@ADEFFFFFFFFFFFFFFFFFFFFFFFFFFFFFFFFFFFFFF.FFFFFFBFFFF0
@M05620:45:000000000-G6HP7:1:1101:24533:5524 1:N:0:110
CATCCTGACCCTGAAGTACCCCGGCTTGATTTCTGACATTAGATCGGAAGAGCACACGTCTGAACTCCAGTCACTCCGCGAAATCTCGTATGCCGTCTTCTGCTTGAAAAAAAAAAAAAACCTAACACAAACATACTACCATCCTCCTCCGAGTCGCCGAACTGCTCTTCCGCAACTGTAGTAAAACTACCGACATGCGTATGCCAGACGCATCTTAGTACGTGTACTGAGCGACACATGTGGTATGCATC
+
BCBBCFFFFFFFGGGEGGGGGGGGGGGGHHHHHGGGHHHHHHHHHHGGGGHHHGHHHGHHHGHHHHHHHHHHFHHHHGGGGGGHGHHHFFHHHHGEGHGHHHHHHHHGGHH<CCFFA/--..01100<.....000000<00:.00////.--./--.----;0C90000;..---//000000000000/-.:-.00.:../0;;0..---.-009000;.////000000--9-;/00000/00000;0
@M05620:45:000000000-G6HP7:1:1101:8015:5532 1:N:0:110
CATCCTGACCCTGAAGTACCCGGCTTGATTTCTGACATTAGATCGGACGAGCACACGTCTGAACTCCAGTCACTCCGCGAAATCTCGTATGCCGTCTTCTGCTTGAAAAAAAAAAAATATTTTGTCTGACAAATTGTCTCTCTGCGAACCTTCCCACGCTCTGATTTCTTCCTCCCCCAAGGTCCCCCAAGCATCAGCTTCAAAGATTCATAGTTTCACAAAGGATCTGAAAGGCAGCGTTTGAAAAAGGA
+
CCCCCFFFFFFFGGGGGGGGGGGGGGGHHHHHHHHH3FGGHEGGHGG2AEFGFHHHGHHHGFHHHHHHHHHHHHHHGGG?/EGEFHHGGHHHFGGGHGGHHFHHFHHHEHGF@B@/->111>1101<11111/000<=000<<00-----/0///0.-...9090;900000;0/..9-.:.000..:9...///99//;//////9/::;//;:B/////./9/://////:.;:;.-:.-./9/:.../
@M05620:45:000000000-G6HP7:1:1101:24523:5543 1:N:0:110
CATCCTGACCCTGAAGTACCCCGGCTTGATTTCTGACATTAGATCGGAAGAGCACACGTCTGAACTCCAGTCACTCCGCGAAATCTCGTATGCCGTCTTCTGCTTGAAAAAAAAAAACTAACATAGATATAAAGCGAACGTGTTTTTATATACCCCGAGATTTATGTAGAACAAGCGTTGCGTATACATCATTGAGGTGAATCACAGTTTAAACTAGATAGAGAGACGGTAAGTATGAGTTCGATCACATT
+
AAAAAFFFFFFF1GFGEGGGGG00AEEGHHHHHHHHHHHHHBGHHFGGGCHFGHHHHAFHHEHHHHHHHBGGGHHHHEEEEE/FGHHAFEGBGH@?EHGHHFGHHGAGFGF/BB@>>/111111111111>1111..---.././/..000000/::;;-.00000000090/9/....-.-9../00;00009/:-/-////9/////////////////;//---:;---//9////9//--9--////
@M05620:45:000000000-G6HP7:1:1101:23570:5564 1:N:0:110
CATCCTGACCCTGAAGTACCCCATTGAGCATGGCATCGTCACCAACTGGGACGACATGGAGAAGATCTGGCACCACACCTTCTACAACGAGCTGCGCGTGGCCCCGGAGGAGCACCCAGTGCTGCTGACCGAGGCCCCCCTGAACCCCAAGGCCAACAGAGAGAAGATGACTCAGGTGAGGCTCGGCCGACGCCCGTGCTCCTCCCGTCCTTTCCCCAGTCATTTTCTGCCCGGCTTGATTTCTGACATTT
+
CCCCCFFFFFFFGGGGGGGGGGGHHHHHHHHHGHHHHGHHHGHHHGHHHHHHGGGGGHHHHHHHHHHHHHHHHGHHHGGHHHHHHHHHGGGGGHHGGGEGGGHHGGGGGGGGHHHHGGHHHHHHHHHHHHGGGGGGGGGGGGHHHHGGGGHGHHGGGGGGGGGGGGGGGGGGGGGGGGGGGGGGFFFFFFFFFFFFFFFEFFFFFFFFFFFFFHFFFFFFFFFFFFFFFFFFFFFFFF?FFFFFF;BFFF0
@M05620:45:000000000-G6HP7:1:1101:14056:5574 1:N:0:110
ATCTCTATCTCCTAAAAACCTGTTTAGATTTGGAGATAGACCTTCAGGTTTTTCATCATTTTCTGCATGAATTATACATTGACCACGTTCCAGCGTGGTCAGTTTGCAGCATTCTGTTATTTTGTTTGACAGAGTGTCTTGTTGAGAACATATGTAGGACATGATTTTTTCCTGCAACAGGGAAAATAAAGTATAAGTTTTAAAGATTTATTCTTTAATAAAGGATCTCAAAGCCAGCTTTAGAAAAAGGA
+
CDCCCFFFFFFFGGGGGGGGGGHHHHHHHHHHHHHHHHHHHHHHHHHHHHHGGHHHHIHHHHHIIHHHHHHHHHHHHHHHHGHHHHGFHHHHHHGGGGHHHHHHHHHHHHHHHHHHHHHHHHHHHHHHHHHHHHGHHHGHHHHHHHGHHHHHHHHHHHHHHHHHHHHHHGHHHHHHHHHHHGGHHHHHHHHHHHHHHGHHHHHHHHHHHHHHHHHHHGHHHGHHHGHHHHHHHHHHHGHHHHHGHHHHGGH
@M05620:45:000000000-G6HP7:1:1101:23571:5585 1:N:0:110
CATCCTGACCCTGAAGTACCCCATTGAGCATGGCATCGTCACCAACTGGGACGACATGGAGAAGATCTGGCACCACACCTTCTACAACGAGCTGCGCGTGGCCCCGGAGGAGCACCCAGTGCTGCTGACCGAGGCCCCCCTGAACCCCAAGGCCAACAGAGAGAAGATGACTCAGGTGAGGCTCGGCCGACGCCCGTGCTCCTCCCGTCCTTTCCCCAGTCATTTTCTGCCCGGCTTGATTTCTGACATTA
+
CCCCCFFFFFFFGGGGGGGGGGGHHHHHHHHHHHHHHGHHGGHHHGHHFHHHGGGGGHHHHHHHHHHHHHHHHGHHHGGHHHHHHHHHGGGGGHHGGG>EGGHHGGGGGGGGGHHHGGHHHHHHHHHHHHGGGGGGGGGGGGHHHHGGGGHGHHGGGGGGGGGGGGGGGGGGGGGGGGGGGGGGFFFFFDFFFFFF=DDFFFFFFEFFFDFFFFFFFFFFFFFFFFFFFFFFFFFFFFFFFFFFFBFFFB/
@M05620:45:000000000-G6HP7:1:1101:13645:5587 1:N:0:110
ATCTCTATCTCCTAAAAACCTGTTTAGATTTGGAGATAGACCTTCAGGTTTTTCATCATTTTCTGCATGAATTATACATTGACCACGTTCCAGCGTGGTCAGTTTGCAGCATTCTGTTATTTTGTTTGACAGAGTGTCTTGTTGAGAACATATGTAGGACATGATTTTTTCCTGCAACAGGGAAAATAAAGTATAAGTTTTAAAGATTTATTCTTTAATAAAGGATCTCAAAGCCAGCTTTAGAAAAAGGA
+
AAAAAFFFFFFFGAGGG1EEFFGGH3GHHHHFHBHCGFH1FFGHHGFGHHHGGHBFGBHHHHFHHHHHFHHHHHGHHHHHFGHHHHGHHHHHHHEEEGHHFHHHGHHHHHFGHHHHHGHHHHHFHHHHGHHHHHHHHHHHFGGHBGFHH0GFHGHFBBGHFFFBGHHHHGHHHHHFGGHHHGGHEGFGDGHHHHHBFFFGHDFBGGHHHFHHHHHHHHHFHHDGFHGHHGHHGFHHHGHHH000;;;CCCG
@M05620:45:000000000-G6HP7:1:1101:13653:5612 1:N:0:110
ATCTCTATCTCCTAAAAACCTGTTTAGATTTGGAGATAGACCTTCAGGTTTTTCATCATTTTCTGCATGAATTATACATTGACCACGTTCCAGCGTGGTCAGTTTGCAGCATTCTGTTATTTTGTTTGACAGAGTGTCTTGTTGAGAACATATGTAGGACATGATTTTTTCCTGCAACAGGGAAAATAAAGTATAAGTTTTAAAGATTTATTCTTTAATAAAGGATCTCAAAGCCAGCTTTAGAAAAAGGA
+
AAAAADFFFFFFGGGGFGGGGGHHEFBFGGGGDHHFFEFHDGHHHHHFFBGFCGGGFDHHHGHD5GHEHFHFFGFHHHHEHHGHHHEHHHHGFFEEEGGHEGGGGFHHHHHD4FGHHHFGHHHHBGGHFFBHFGHHHGHHHHE?G3CEBGEEDGBGGGDCCFFHFFDGF@@DH11CHE<FEC<0<0F<F1F<<GBGFG=1GBGDGBGHHHHDGGHFD0DGD<<0C<CD<GGBDHGFHEHFFCGBHHCCAAH
@M05620:45:000000000-G6HP7:1:1101:20649:5612 1:N:0:110
ATCTCTATCTCCTAAAAACCTGTTTAGATTTGGAGATAGACCTTCAGGTTTTTCATCATTTTCTTCATGAATTATACATTGACCACGGTCCAGCGTGGTCAGTTTGCAGCATTCTGTTATTTTGTTTGACAGAGTGTCTTGTTGAGAACATATGTAGGACATGATTTTTTCCTGCAACAGGGAAAATAAAGTATAAGTTTTAAAGATTTATTCTTTAATAAAGGATCTCAAAGCCAGCTTTAGAAAAAGGA
+
>>1>>D3@D3DFFGGGGG?G1E1BGBDE3GGEH1CFCA111B1BFFBFGHHGG022222AGH2E1DGF22BDG1GE2FDGFB1BG/A/B/EHGFEF>EGE2FHHHFFBGF>1@@E2BF2FGHHG>GHF1GGF>>BFFFHHH>F<2B/GFG11B>GD21<B<F11FFHHHG0DF11<<100FG/FEHH1DFB1=F1=11>GF11FB1<=FBDG0GHHDGF0=D0</0<<D<DGG/:/.CGHF0000;CC.;/
@M05620:45:000000000-G6HP7:1:1101:15384:5647 1:N:0:110
TACCTGTACTGGGGACACTCTTTCCCTACACGACGCCATTCCTACCCTAAAGATCGGAAGAGCACACGTCTGAACTCCAGTCACTCCGCGAAATCTCGTATGCCGTCTTCTGCTTGAAAAAAAAAAAAACACATCCCCGCACCAACCCACCACCCCCACTACCAACCTTCCCCATATACATAACAACCCCCAACCATACATCCACCTACACTTACTCCACCCCTCTCCCCCCTCTTTTCACTACCTCCTTC
+
AABCCFFFFFFFGGGGGGGGGGHHHHHHHHHGGGGGGGGHHHHHHHHHHHHHHGHHGGGGGHHHHHHGHHHGHHHGHHHHHHHHFHHDGGGGGHGGHHGGHHHHGGGHGHGHHHHHHHHHF?FGF/<>-<<..00/<.--:;-...99....;..:--..///00.:////9/////////9////....--.9..////////9../;/:///9/::/99.-../;//..--.///////9////;.///
@M05620:45:000000000-G6HP7:1:1101:22221:5740 1:N:0:110
ATCTCTATCTCCTAAAAACCTGTTTAGATTTGGAGATAGACCTTCAGGTTTTTCATCATTTTCTGCATGAATTATACATTGACCACGTTCCAGCGTGGTCAGTTTGCAGCATTCTGTTATTTTGTTTGACAGAGTGTCTTGTTGAGAACATATGTAGGACATGATTTTTTCCTGCAACAGGGAAAATAAAGTATAAGTTTTAAAGATTTATTCTTTAATAAAGGATCTCAAAGCCAGCTTTAGAAAAAGGA
+
CCBCCFFFFFFFGGGGGGGGGGHHHHHHHHHHHHHHHHHHHHHHHHHHHHHGGHHHHHHHHHIHHHHHHHHHHHHHHHHHHHHHHHGHHHHHHHGGGGHHHHHHHHHHHHHHHHHHHHHHHHHHHHHHHHHHHHHHHHHHHHHHHHHHHHHHHHHHHHHHHHHHHHHHHGHHHHHHHHHHHGGHHHHHHHHHHHHHHGGHHHGHHHHHHHHHHHHHHHHHHHHHHHHHHGHHHHHHHGHHHHHHHGHHGGH
@M05620:45:000000000-G6HP7:1:1101:9832:5780 1:N:0:110
ATCTCTATCTCCTAAAAACCTGTTTAGATTTGGAGATAGACCTTCAGGTTTTTCATCATTTTCTGCATGAATTATACATTGACCACGTTCCAGCGTGGTCAGTTTGCAGCATTCTGTTATTTTGTTTGACAGAGTGTCTTGTTGAGAACATATGTAGGACATGATTTTTTCCTGCAACAGGGAAAATAAAGTATAAGTTTTAAAGATTTATTCTTTAATAAAGGATCTCAAAGCCAGCTTTAGAAAAAGGA
+
CCCCCFFFFFFFGGGGGGGGGGHHHHHHHHHHHHHHHHHHHHHHHHHHHHHGGHHHHHHHHIIHHHHHHHHHHHHHHHHHHHHHHHGHHHHHHHGGGGHHHHHHHHHHHHHHHHHHHHHHHHHHHHHHHHHHHHHHHHHHHHHHHHHHHHHHHHHHHHHHHHHHHHHHHGHHHHHHHHHHHGGHHHHHHHHHHHHHHGHHHHHHHHHHHHHHHHHHHHHHGHHHHHHHGGHHGHHHHGHHHHHGGHHHGGH
@M05620:45:000000000-G6HP7:1:1101:9837:5807 1:N:0:110
ATCTCTATCTCCTAAAAACCTGTTTAGATTTGGAGATAGACCTTCAGGTTTTTCATCATTTTCTGCATGAATTATACATTGACCACGTTCCAGCGTGGTCAGTTTGCAGCATTCTGTTATTTTGTTTGACAGAGTGTCTTGTTGAGAACATATGTAGGACATGATTTTTTCCTGCAACAGGGAAAATAAAGTATAAGTTTTAAAGATTTATTCTTTAATAAAGGATCTCAAAGCCAGCTTTAGAAAAAGGA
+
BBBBBFFFFFFFGGGGFFGGGGHHHGHHHHHHGHHGHHHHHHHHHHHHHHHGGHHHHHHHHHHHHHHHHGHHHHHHHFHHHHHHHHGEGHHHHHGGGGHHGHHHHFHHHHFFFHFHHHHHHHHHHHHGFFHFFGG3FGFHGHHFHGFHGHHHHHBGGHHHHHHHGHHHHGHHHBGHHHFGE/FGHHHHFGHGHHHHHHHHHGHHHHHHHHGHHHHHHHHFDGD0GHHGHHHHBFHHFEHGHHHGFHGH..C
@M05620:45:000000000-G6HP7:1:1101:25802:5818 1:N:0:110
ATCTCTATCTCCTAAAAACCTGTTTAGATTTGGAGATAGACCTTCAGGTTTTTCATCATTTTCTGCATGAATTATACATTGACCCCGTTCCAGCGTGGTCAGTTTGCAGCATTCTGTTATTTTGTTTGACAGAGTGTCTTGTTGAGAACATATGTAGGACATGATTTTTTCCTGCAACAGGGAAAATAAAGTATAAGTTTTAAAGATTTATTCTTTAATAAAGGATCTCAAAGCCAGCTTTAGAAAGAGGA
+
AA3ABFDFFFFFGFBGGGGGGGHGHAGHGHHHH4CFGFHFGHHHGGHHHHHGGHBGHHHHHHHHHEDFGGHHHHHGFHHHBFHH2EEEGFEHHHGEEEGHHHHHHHHHHHGHGHHHHHHHHHHHGHHHHHFHHGGGHHHHHHHHFGGFHHGHHHFDGHHHHHHHHHHHHGHHHHGBHFHFFGA0?<?FHFGHHHHHH<FHHB1D>FGHHHHHHHHHHGGFGHHFHHHHFFHHHGGHHGGHHHHGEFHHFEC
@M05620:45:000000000-G6HP7:1:1101:25782:5820 1:N:0:110
ATCTCTATCTCCTAAAAACCTGTTTAGATTTGGAGATAGACCTTCAGGTTTTTCATCATTTTCTGCATGAATTATACATTGACCACGTTCCAGCGTGGTCAGTTTGCAGCATTCTGTTATTTTGTTTGACAGAGTGTCTTGTTGAGAACATATGTAGGACATGATTTTTTCCTGCAACAGGGAAAATAAAGTATAAGTTTTAAAGATTTATTCTTTAATAAAGGATCTCAAAGCCAGCTTTAGAAAAAGGA
+
CCCCDFFFFFFFGGGGGGGGGGHHHHHHHHHHHHHHHHHHHHHHHHHHHHHGGHHHHHIHHHIHHHHHHHHHHHHHHHHHHHHHHHGHHHHHHHGFGGHHHHHHHHHHHHHHHHHHHHHHHHHHHHHHHHHHHHHHHHHHHHHHHHHHHHHHHHHHHHHHHHHHHHHHHGHHHHHHHHHHHGGHHHHHHHHHHHHHHHHHHHHHHHHHHHHHHHHHHHHHHHHHHHHHHGHHHHHHHGHHHHGHHG/CGGH
@M05620:45:000000000-G6HP7:1:1101:25766:5826 1:N:0:110
ATCTCTATCTCCTAAAAACCTGTTTAGATTTGGAGATAGACCTTCAGGTTTTTCATCATTTTCTGCATGAATTATACATTGACCACGTTCCAGCGTGGTCAGTTTGCAGCATTCTGTTATTTTGTTTGACAGAGTGTCTTGTTGAGAACATATGTAGGACATGATTTTTTCCTGCAACAGGGAAAATAAAGTATAAGTTTTAAAGATTTATTCTTTAATAAAGGATCTCAAAGCCAGCTTTAGAAAAAGGA
+
A3AABFFFFFFFGGGGGGGGGGHHHFFFGHFGHHFFGFHGHHHHHFHHFGHGGHHHHHHHGGFGGFHHHHGGHHHHHGHHFBGHHEGHHHHFHHE?EGHHHHHHHHFHHHFFBGHHGHHHFHHHHHHHFFFHGHHHGHHFHBGHHHHHHHBGGHGHHHHHHHHHHHHHGFHHHFHHHHHHHGFFHHHFGHH<FGFEF1>GHGFFHHGHDDGHHHHHHEHFHHHFFHHHHHHGHEHGFEHHHFGFHEHADGF
@M05620:45:000000000-G6HP7:1:1101:20540:5858 1:N:0:110
ATCTCTATCTCCTAAAAACCTGTTTAGATTTGGAGATAGACCTTCAGGTTTTTCATCATTTTCTGCATGAATTATACATTGACCACGTTCCAGCGTGGTCAGTTTGCAGCATTCTGTTATTTTGTTTGACAGAGTGTCTTGTTGAGAACATATGTAGGACATGATTTTTTCCTGCAACAGGGAAAATAAAGTATAAGTTTTAAAGATTTATTCTTTAATAAAGGATCTCAAAGCCAGCTTTAGAAAAAGGA
+
BBBBBFFFFFFFGGFGGFGGGGHHHFHHHHHHHFGGHDHFHHHHHGHHHHHGGHBGHHHHHHHHHHHHHHFHHHHHHGHHGHGHFHGHHHHHHHGGGGHHHHHHHHHHHHHHHHHHHHHHHHHHHHHHHHHHHHHHHHHHHHHHBGHHHHHHHHHHHHHHHHHHHHHHHGHHHHHHHHHHHGGHHHHH1FGHHHHGHFHHHHGHHHHHHHHHHHHHHHHG0<DGHHHHHHHHHHHHHGHHHGHGHGGAGGC
@M05620:45:000000000-G6HP7:1:1101:11327:5872 1:N:0:110
AAACCAAGCAGACACTCACCGCTCCCTCGCCACAGGCCAATAGTTTGTCCTCACTGAGTTGGCAACAAGTGGCTGCTGTGGCTGCCATTTTTCTGGTGATGGCCATCAGCTCCGACGAGGTCAGCTGGGGGGCTTTCTTTGTGTAAGCAACGAGAAACCTGAAAGAAGCATTTTTTAACTAAGTCCTGCTGAGTCATTCATGAGTTTTTAGCCGCCTTGCTTCTTCTCACAGACTCTCTACTCTCATGCCC
+
BBBBBBAFBFFFGFGGGGGGEFGGGGHHGGGEGFGHGGCAFFGHHHHHHHHHDHHHFHHHHHHHGHHHHHHHGHGGHFHHHHHGGH3GHHHHHHHGHH@GHHHHGHHFHHHHHGGGG?DGGHFHHHHHGGGGGGGGGGGGGGGGFGFFFFFFEFDDFFFFFBFFFBAFFBFFFFFF.BFFBBFFFFFFFFFBFFFFFFFFFF/FFFFFFFFFFFFFFFFFFFFFFFFFBF9FBFFFFFFEFFFFFFFBFF/
@M05620:45:000000000-G6HP7:1:1101:11330:5889 1:N:0:110
AAACCAAGCAGACACTCACCGCTCCCTCGCCACAGGCCAATAGTTTGTCCTCACTGAGTTGGCAACAAGTGGCTGCTGTGGCTGCCATTTTTCTGGTGATGGCCATCAGCTCCGACGAGGTCAGCTGGGGGGCTTTCTTTGTGTAAGCAACGAGAAACCTGAAAGAAGCATTTTTTAACTAAGTCCTGCTGAGTCATTCATGAGTTTTTAGCCGCCTTGCTTCTTCTCACAGACTCTCTACTCTCATGCCA
+
AAAABBBFBFBFGGGGGGGGGGGGGGHHGGGEGGGHGGFFGGGHHHHHHHHHHHHHHHHHHHGHFHHFHHHGFHGGHHHHHHHGGHFHHHHHHHFHHHHHHHHHHHHFHHHHHGEGE?DGGGFGGHHFGGGGGGGGGGGGGGGGFFFFFFFF?FAFFFFFF9BFFFFFFBFFFFFF.9FFE9FFFFFFFFFEFFFFFFFFFF/BFFFFFFFFFDFFFFFFFFFFFFFFFFBBBFFFFFFFFFFFFFFBFF/
@M05620:45:000000000-G6HP7:1:1101:18152:5902 1:N:0:110
AGATTACTGCAACAGTTCCCCCTGGACCTGGAAAAGTTTCTTGCCTGGCTTACAGAAGCTGAAACAACTGCCAATGTCCTACAGGATGCTACCCGTAAGGAAAGGCTCCTAGAAGACTCCAAGGGAGTAAAAGAGCTGATGAAACAATGGCAAGTAAGTCAGGCATTTCCGCTTTAGCACTCTTGTGGATCCAATTGAACAATTCTCAGCATTTGTACTTGTAACTGACAAGCCAGGGACAAAACAAAGAT
+
A>AAAFFFDF1BFGBGGGGGGGGGGHHHHFEG1BFHGHHHHHHHHHHHHHHCGGFGHHHHHHHGHHHHHHHHCFHFHHHHGHHHHHHHHH@GHHGGEEHHHHCGFGHHGHGHDGHFHHHHC>BFE/?EH1FFHAGHHHBGH2BDHFEGHHHHFGHHFHHHHHHHEHHHHHGGGGGFBHHHHHHHHGHFHHHHH0DGHG<G0CGHHHHHHHHHHHHHHGHHFHGHHHGCGHHGHGGGGGGG.F/FFEEAFBF
@M05620:45:000000000-G6HP7:1:1101:19483:5948 1:N:0:110
TACCTGTACTGGGGACACTCTTTCCCTACACGACGCCATTCCTACCCTAAAGATCGGAAGAGCACACGTCTGAACTCCAGTCACTCCGCGAAATCTCGTATGCCGTCTTCTGCTTGAAAAAAAAATAACCTCTTCCCCCCTTAACCCCCCGTCCCCCAGAGAGAAGCTGCCTCAGGTGATGCTCGTCCTACTACCGTGCTCCTCCCGTCCTTTCCCCCCTCCTTTTCTTCCCTTCTTTCTTTCTGACCTTT
+
AAAAA1FFFFFCGEGGEGBGFGHHGHHHHHHGGGGEGEFEHHFGHHGH00FDHHGG/EFFHHHHHBGEGHGG12F@GH1FGHBH2GH/EEE/>FGGHHGGHFHH/ECGGFEHHHD101B1B//>/011??<01=>>GFECC./0=GCC-:-:;C.C9-.../../;/00/=9F/9/;/;;00;B--;9AFB/;9B---9AFFFB9A-9-9A;/B/9B--9;AFF/BF////:9/99F//;9;;B//9//;:
@M05620:45:000000000-G6HP7:1:1101:17506:5966 1:N:0:110
ATCTCTATCTCCTAAAAACCTGTTTAGATTTGGAGATAGACCTTCAGGTTTTTCATCATTTTCTGCATGAATTATACATTGACCACGTTCCAGCGTGGTCAGTTTGCAGCATTCTGTTATTTTGTTTGACAGAGTGTCTTGTTGAGAACATATGTAGGACATGATTTTTTCCTGCAACAGGGAAAATAAAGTATAAGTTTTAAAGATTTATTCTTTAATAAAGGATCTCAAAGCCAGCTTTAGAAAAAGGA
+
BBBBBFFFFFFFGFFFFDFGGGHHHCGGHHHHGCGFH5GGHHHHHHHFHGHGGHHHHHHHHHHHHHHHHFFHHHHHHHHHHGHHGHGHHHHHHHGGDFHHEHHHHHHHHHHHHHHHHHGHHHHHHHHHFFHHHHHHHHHHHHHHBGHHH3GFHHHGHHFGCGHFHHHHHGHHHHH2<FGHHGEHEFFG<FGHHHHHHGGHHGGFHHHHHHHHHHHHHGGDDGHHEHHHHHFHHHHHHGHHHHHHFHHHFGC
@M05620:45:000000000-G6HP7:1:1101:6109:5979 1:N:0:110
CAACCAAGCAGACACTCACCGCTCCCTCGCCACAGGCCAATAGTTTGTCCTCACTGAGTTGGCAACAAGTGGCTGCTGTGGCTGCCATTTTTCTGGTGATGGCCATCAGCTCCGACGAGGTCAGCTGGGGGGCTTTCTTTGTGTAAGCAACGAGAAACCTGAAAGAAGCATTTTTTAACTAAGTCCTGCTGAGTCATTCATGAGTTTTTAGCCGCCTTGCTTCTTCTCACAGACTCTCTACTCTCATGCCA
+
CBCCCBBFCFFFGGGGGGGGGGGGGGHHGGGGGHHHGGHHHGHHHHHHHHHHHHHHHHHHHHHHHHHHHHHHGHGGHHHHHHHGGHHHHHHHHHHHHGHHHHHHHHHHHHHHHGGGGGGGGHHHHHHHGGGGGGGGGGGGGGGGGGFFFFFFEFADFFFFFFFFFFFFFEFFFFFFFFFFFFFFFFFFFFFFFFFFFFFFFFFFFFFFFFFFFFFFFFFFFFFFFFFFFFFFFFFFFFFFFFFFFFFFFF0
@M05620:45:000000000-G6HP7:1:1101:17528:5979 1:N:0:110
ATCTCTATCTCCTAAAAACCTGTTTAGATTTGGAGATAGACCTTCAGGTTTTTCATCATTTTCTGCATGAATTATACATTGACCACGTTCCAGCGTGGTCAGTTTGCAGCATTCTGTTATTTTGTTTGACAGAGTGTCTTGTTGAGAACATATGTAGGACATGATTTTTTCCTGCAACAGGGAAAATAAAGTATAAGTTTTAAAGATTTATTCTTTAATAAAGGATCTCAAAGCCAGCTTTAGAAAAAGGA
+
CCBCCFFFFFFFGGGGGGGGGGHHHHHHHHHHHHHHHHHHHHHHHHHHHHHGGHHHHHHHHHIHHHFHHHHHHHHHHHHHHHHHHHGHHHHHHHGGGGHHHHHHHHHHHHHHHHHHHHHHHHHHHHHHHHHHGHHHHHHHHHHHHHHHHHHHHHHHGHHHHHHHHHHHHGHHHHHFHHHHHGGHHFGHHHHHHGHHHHHHHHHHHHHHHHHHHHHHHHHHHHHHHHHHHHHHGHHHHGGHHHGBGFHGGGG
@M05620:45:000000000-G6HP7:1:1101:9744:6006 1:N:0:110
ATCTCTATCTCCTAAAAACCTGTTTAGATTTGGAGATAGACCTTCAGGTTTTTCATCATTTTCTGCATGAATTATACATTGACCACGTTCCAGCGTGGTCAGTTTGCAGCATTCTGTTATTTTGTTTGACAGAGTGTCTTGTTGAGAACATATGTAGGACATGATTTTTTCCTGCAACAGGGAAAATAAAGTATAAGTTTTAAAGATTTATTCTTTAATAAAGGATCTCAAAGCCAGCTTTAGAAAAAGGA
+
BCBBCFFFFFFFGGGGGGGGGGHHHHHHHHHHHHHHHHHHHHHHHHHHHHHGGHHHHIIHHHHHHHHHHHHHHHHHHHHHHGHHHHGHHHHHHHGGGGHHHHHHHHHHHHHHHHHHHHHHHHHHHHHHHHHHHHHHHHHHHHHHHHGHHHHHHHHHHHHHHHHHHHHHHGHHHHHHHHHHHGGHHHHHHHHGHHHGHHHHHHHHHHHHHHHHHHHHHHHGHHHHHHHHHHHHHHHHHGHHHHHEFGHHGGH
@M05620:45:000000000-G6HP7:1:1101:9725:6021 1:N:0:110
ATCTCTATCTCCTAAAAACCTGTTTAGATTTGGAGATAGACCTTCAGGTTTTTCATCATTTTCTGCATGAATTATACATTGACCACGTTCCAGCGTGGTCAGTTTGCAGCATTCTGTTATTTTGTTTGACAGAGTGTCTTGTTGAGAACATATGTAGGACATGATTTTTTCCTGCAACAGGGAAAATAAAGTATAAGTTTTAAAGATTTATTCTTTAATAAAGGATCTCAAAGCCAGCTTTAGAAAAAGGA
+
BCABBFFFFFFFGGGGGGGGGGHHHFDGGHHHHGFHHHHHHHHHHHHFHHHGGHHHHHHHHHHIGFHHHHGHHHHGHHHHHHHFFHGGHHHHHGGGGGHHGHHHHHHHHHHHHHHHHHGHHHHHHHHHHHHHGHHHHHHHHHHHHHHHHFHHHHHHHHHHHHHHHHHHHGHHHHHFHHHHHGGHCCFGFHFHHGHHHHHHHHGHHHGHHHHHHHHHGFHHHHHFHGHHHHHHHHHHHGHHHHEHCFHFDGH
@M05620:45:000000000-G6HP7:1:1101:9743:6023 1:N:0:110
ATCTCTATCTCCTAAAAACCTGTTTAGATTTGGAGATAGACCTTCAGGTTTTTCATCATTTTCTGCATGAATTATACATTGACCACGTTCCAGCGTGGTCAGTTTGCAGCATTCTGTTATTTTGTTTGACAGAGTGTCTTGTTGAGAACATATGTAGGACATGATTTTTTCCTGCAACAGGGAAAATAAAGTATAAGTTTTAAAGATTTATTCTTTAATAAAGGATCTCAAAGCCAGCTTTAGAAAAAGGA
+
BCCCCFFFFFFFGGGGGGGGGGHHHHHHHHHHHGHHHHHHHHHHHHHHHHHGGHHHHHHHHIIIHHHHHHHHHHHHHHHHHHHHHHGHHHHHHHGGGGHHHHHHHHHHHHHHHHHHHHHHHHHHHHHHHHHHHHHHHHHHHHHHHHHGHHHHHHHHHHHHHHHHHHHHHGHHHHHHHHHHHGGHHHHHGHHHHHHHHHHHHHHHHHHHHHHHHHHHHHHHHHHHHHHHHGHHHHHHHGHHHHHFHFHHGGH
@M05620:45:000000000-G6HP7:1:1101:18987:6025 1:N:0:110
ATCTCTATCTCCTAAAAACCTGTTTAGATTTGGAGATAGACCTTCAGGTTTTTCATCATTTTCTGCATGAATTATACATTGACCACGTTCCAGCGTGGTCAGTTTGCAGCATTCTGTTATTTTGTTTGACAGAGTGTCTTGTTGAGAACATATGTAGGACATGATTTTTTCCTGCAACAGGGAAAATAAAGTATAAGTTTTAAAGATTTATTCTTTAATAAAGGATCTCAAAGCCAGCTTTAGAAAAAGGA
+
CCBCCFFFFFFFGGGGGGGGGGHHHHHHHHHHHGHHHHHHHHHHHHHHHHHGGHHHHIHHHHIHHHHHHHHHHHHHHHHHHHHHHHGHHHHHHHGGGGHHHHHHHHHHHHHHHHHHHHHHHHHHHHHHHHHHHHHHHHHHHHHHHHHHHHHHHHHHHHHHHHHHHHHHHGHHHHHHHHHHHGGHHHGHHHHHHHHHHHHHHHHHHHHHHHHHHHHHHHHHGGHHHHHHHHHHHGHHHGGHHHHHHFHHGGH
@M05620:45:000000000-G6HP7:1:1101:22029:6026 1:N:0:110
CATCCTGACCCTGAAGTACCCCGGCTTGATTTCTGACATTAGATCGGAAGAGCACACGTCTGAACTCCAGTCACTCCGCGAAATCTCGTATGCCGTCTTCTGCTTGAAAAAAAAAAAAAAAAAAGAAAAGACAAGAGGACAGCAACTTTGAGGTAGAAAGAGAAGAAGACGAGGTGATACACTTAGGATGTGTGGAAGAGAAGGTAGAATGACAAAAGAGCGCAGAAGAATGGAACATCGGGAGTGGAACT
+
CCCDDFFFFFFFGGGGGGGGGGGGGGGGHHHHHHHHHHHHHHHHHHGGGGHHHHHHHGHHHGHHHHHHHHHHHHHHHGGGGGGHHHHHGGHHHHGFGHGHHHHHHHHHHHHBBCDB<<---<<<...///.///./..../9.//:/00<0.//000000<//0/0//0/.---..000000000000:0000..00/../0/.00000000000/./.</--<<-/00/000000:0<..<-<<..0:00
@M05620:45:000000000-G6HP7:1:1101:11156:6031 1:N:0:110
ATCTCTATCTCCTAAAAACCTGTTTAGATTTGGAGATAGACCTTCAGGTTTTTCATCATTTTCTGCATGAATTATACATTGACCACGTTCCAGCGTGGTCAGTTTGCAGCATTCTGTTATTTTGTTTGACAGAGTGTCTTGTTGAGAACATATGTAGGACATGATTTTTTCCTGCAACAGGGAAAATAAAGTATAAGTTTTAAAGATTTATTCTTTAATAAAGGATCTCAAAGCCAGCTTTAGAAAAAGGA
+
CCCCDFFFFFFFGGGGGGGGGGHHHHHHHHHHHHHHHHHHHHHHHHHHHHHGGHHHHIHHHHHHIHHHHHHHHHHHHHHHHHHHHHGHHHHHHHGGGGHHHHHHHHHHHHHHHHHHHHHHHHHHHHHHHHHHHHHHHHHHHHHHHHHHHHHHHHHHHHHHHHHHHHHHHGHHHHHHHHHHHGGHHHGHHHHHHHHHHHHHHHHHHHHHHHHHHHHHHHHHHHHHHHHHHHHHHHHHHGHHHHGHHHHHGGH
@M05620:45:000000000-G6HP7:1:1101:19001:6036 1:N:0:110
ATCTCTATCTCCTAAAAACCTGTTTAGATTTGGAGATAGACCTTCAGGTTTTTCATCATTTTCTGCATGAATTATACATTGACCACGTTCCAGCGTGGTCAGTTTGCAGCATTCTGTTATTTTGTTTGACAGAGTGTCTTGTTGAGAACATATGTAGGACATGATTTTTTCCTGCAACAGGGAAAATAAAGTATAAGTTTTAAAGATTTATTCTTTAATAAAGGATCTCAAAGCCAGCTTTAGAAAAAGGA
+
CCBCCFFFFFFFGGGGGGGGGGHHHHHHHHHHHHHHHHHHHHHHHHHHHHHGGHHHHFHHIHIHHHHHHGHHHHHHHHHHHHHHHHGHHHHHHHGGGGHHHHHHHHHHHHHHHHHHHHHHHHHHHHHHHHGHHHGHHHHHHHHHFHHHHHHHHHHHHHHHHHHHHHHHHGHHHHHHHHHHHGGHHHHHHGHHHHHHHHHHHHGFHHHHHHHHHHHHHHHHHHHHHHHHHGHHHHHHHGHHHHHGGHHHGGH
@M05620:45:000000000-G6HP7:1:1101:18970:6036 1:N:0:110
ATCTCTATCTCCTAAAAACCTGTTTAGATTTGGAGATAGACCTTCAGGTTTTTCATCATTTTCTGCATGAATTATACATTGACCACGTTCCAGCGTGGTCAGTTTGCAGCATTCTGTTATTTTGTTTGACAGAGTGTCTTGTTGAGAACATATGTAGGACATGATTTTTTCCTGCAACAGGGAAAATAAAGTATAAGTTTTAAAGATTTATTCTTTAATAAAGGATCTCAAAGCCAGCTTTAGAAAAAGGA
+
AAABBFFFFFFFGGGGGGGGGGGHHHHHHHHHHGHHHHHHHHHHHHHHHHHGGHHHHHHHHHHHHGHHHHFHHHHHHHHHHHHHHHGHHHHHHHGFGGHHGHGHHHHHHHHHHHHHGHHHHHHHGHHHHHHHHHGHHHHHHHHHHHHHHHHHHHHHHHHHGHHHHHHHFFHHHHHGFHHHHGEHGFHHDGHGHFHHH>GHHHGHHHHHHHHHHHHHHHHHHHHHHHHHHGHHHFFHHGHHHHHFCGFHGGH
@M05620:45:000000000-G6HP7:1:1101:18986:6045 1:N:0:110
ATCTCTATCTCCTAAAAACCTGTTTAGATTTGGAGATAGACCTTCAGGTTTTTCATCATTTTCTGCATGAATTATACATTGACCACGTTCCAGCGTGGTCAGTTTGCAGCATTCTGTTATTTTGTTTGACAGAGTGTCTTGTTGAGAACATATGTAGGACATGATTTTTTCCTGCAACAGGGAAAATAAAGTATAAGTTTTAAAGATTTATTCTTTAATAAAGGATCTCAAAGCCAGCTTTAGAAAAAGGA
+
CCCCDFFFFFFFGGGGGGGGGGHHHHHHHHHHHHHHHHHHHHHHHHHHHHHGGHHHHHIHHHHIIHHHHHHHHHHHHHHHHHHHHHGHHHHHHHGFGGHHHHHHHHHGHHHHHHHHHHHHHHHHHHHHGHHHHHHHHHHHHHHHHHHHHHHHHHHHHHHHHHHHHHHHHGHHHHHHHHHHHGGHHHHHGHHHHHHHHHHHHHHHHHHHHHHHHHHHHHHHHHHHHHHHHGHHHHHHHGHHHHHGHGHHGGH
@M05620:45:000000000-G6HP7:1:1101:25948:6067 1:N:0:110
ATCTCTATCTCCTAAAAACCTGTTTAGATTTGGAGATAGACCTTCAGGTTTTTCATCATTTTCTGCATGAATTATACATTGACCACGTTCCAGCGTGGTCAGTTTGCAGCATTCTGTTATTTTGTTTGACAGAGTGTCTTGTTGAGAACATATGTAGGACATGATTTTTTCCTGCAACAGGGAAAATAAAGTATAAGTTTTAAAGATTTATTCTTTAATAAAGGATCTCAAAGCCAGCTTTAGAAAAAGGA
+
CCBCCFFFFFFFGGGGGGGGGGHHHHHHHHHHHHHHHHHHHHHHHHHHHHHGGHHHHHIHIIIIIHHHHHHHHHHHHHHHHHHHHHGHHHHHHHGGGGHHHHHHHHHHHHHHHHHHHHHHHHHHHHHHHHHHHHHHHHHHHHHHHHHHHHHHHHHHHHHHHHHHHHHHHGHHHHHHHHHHHGGHHHHHHHHHHHHHHHHHHGHHHHHHHHHHHHHHHHHHHHHHHHHHHHHHHHHHHGHHHHHHHHHHGGH
@M05620:45:000000000-G6HP7:1:1101:24854:6171 1:N:0:110
CATCCTGACCCTGAAGTACCCCATTGAGCATGGCATCGTCACCAACTGGGACGACATGGAGAAGATCTGGCACCACACCTTCTACAACGAGCTGCGCGTGGCCCCGGAGGAGCACCCAGTGCTGCTGACCGAGGCCCCCCTGAACCCCAAGGCCAACAGAGAGAAGATGACTCAGGTGAGGCTCGGCCGACGCCCGTGCTCCTCCCGTCCTTTCCCCAGTCATTTTCTGCCCGGCTTGATTTCTGACATTA
+
BBBBBFFFFFFFGGGGGGGGGGGHHHHHHHHHFHHHHGHHHGHHHGHGHHHHGGGGGHHHHHHHHHHHHGHHHGHHHGGHHHHHHHHHGGGGGHHGGGGGGGHHGGGGGGGGHHHHGGHGHHHHHHHHHHGGGGGGGGGGGGHHHHGGGGHGHHGGGGGGGGGGGGGGGGGGGGGGGGGGGGGGFFFFFFFFFFFFFDFFFFFFFFFFFFFFFFFFFFFFFFFFFFFFFFFFFFFFFFFFFFFFFEFFFF/
@M05620:45:000000000-G6HP7:1:1101:5314:6221 1:N:0:110
AACCTGTACTGGGGACACTCTTTCCCTACACGACGCCATTCCTACCCTAAAGATCGGAAGAGCACACGTCTGAACTCCAGTCACTCCGCGAAATCTCGTATGCCGTCTTCTGCTTGAAAAAAAAAAAACAGACGCCCCCCTGAACCCCAACGCCCCCCCAGAGAAAATGACTCATGTCAGCCTCCACCTACGCCCGTTCTCACCCCGTCCTCCTCCTAGCCTCTTTCCACCCCGTCTCTCTTCTCACATTC
+
3>>AACBFFFFFGCCAFEAGDEGDGGHEFH4EAFCEGGGFDHFGFH1FFFFDEFHHG?CE1FBBGFHEGCGFHHFDGHGHHHBD4FC?E>/E>FFGFFF?GFGHE?<BFDDGGFBFFF1?0CB?//--><</.<--<--:;.:0G99CG...@--9A--;...9//.9/B//////;/99/:......./9.-;>--.;./9/:A--.:;9//.;;.///;/./////;/;;--.9:.///;/////////
@M05620:45:000000000-G6HP7:1:1101:15501:6252 1:N:0:110
ATCTCTATCTCCTAAAAACCTGTTTAGATTTGGAGATAGACCTTCAGGTTTTTCATCATTTTCTGCATGAATTATACATTGACCACGTTCCAGCGTGGTCAGTTTGCAGCATTCTGTTATTTTGTTTGACAGAGTGTCTTGTTGAGAACATATGTAGGACATGATTTTTTCCTGCAACAGGGAAAATAAAGTATAAGTTTTAAAGATTTATTCTTTAATAAAGGATCTCAAAGCCAGCTTTAGAAAAAGGA
+
CCBCCFFFFFFFGGGGGGGGGGHHHHHHHHHHHGHHHHHHHHHHHHHHHHHGGHHHHHHHHHIIHHHHHHHHHHHHHHHHHHHHHHGHHHHHHHGFGGHHHHHHHHHHHHHHHHHHHHHHHHHHHHHHGHHHHHHHHHHHHHHHHHHHHHHHHHHHHHHHHHHHHHHHHGHHHHHHHHHHHGGHHHGHGGHHHHHHHHGHHHGGFHHHHHHHHHHHHHHHHHHHHHHHHHHHHHHHHGHHHHHFHHHHGGH
@M05620:45:000000000-G6HP7:1:1101:7884:6255 1:N:0:110
CATCCTGACCCTGAAGTACCCGGCTTGATTTCGACATTAGATCGGAAGAGCACACGTCTGAACTCCAGTCACTCCGCGAAATCTCGTATGCCGTCTTCTGCTTGAAAAAAAAAAAAAGTAAATCTTTTAAGATTTCTTTCTGTTCGTCTATACACCCCTGTACGCCGTGCTTTTTTCCACGGTCCGGCTCTGTCGTACTGGTGTTTTTACTCGCCGTGCCTCTTATATCCTTCGTATTACGTCCTCTCTCG
+
CCCCCFFFFFFFGGGGGGGGGGGGGGGHHHHHHGGGGHHHHHHHGGGGHHHHHHHGHHHGHHHHHHHHHHHHHHHGGGGGGHHHHHGGHHHHGGGGGHHHHHHHHHHHHGGGGC</-.11111>=11111111000000000000.....;:000:.-..00;..----..9;0;-/000.-..:;---./00;....9000/..//:9000.-;-9-..00;;090000000:///900./..;09/;0.
@M05620:45:000000000-G6HP7:1:1101:14163:6271 1:N:0:110
TACCTGTACTGGGGAAGCATCGCCATTCCTACCCTAAAGATCGGAAGAGCACACGTCTAAACTCCAGTCACTCCGCGAAATCTCGTATGCCGTCTTCTGCTTGAAAAAAAAAAACCCATTTCTTCTTCCCTCTGCCCCCCTTCCCCCCCCTTCCCCCCTCACTCCTCTTCCTCCTCTTCTTCTCTCCCTCCTCCCTGTCTCCTCCCTTCCTTTCCTCCTCCCTTCTCTCCCCCTCTTTCTTCCTCACATTC
+
ABAAAFFFFFFFGGGGGGGFGGGF2FHHHHFGGGHHHHHHGHHGGGGFHGHHHHGHHHEHFHFHHHFHGHHFHHGGGEE@HHHHF?EGHHHGGGFGHHHFHHFFGHHHGGG@///?//011<?11?11?C1001<>.><<C<<<<CEGCG-./9/:9?-.9:00/9.B9/9//9..9///;:/;///;.:99BBA.///9///;/9B/:99FB///9;B.B.FF.;B9//;A.-;.9//;//////9/BF/
@M05620:45:000000000-G6HP7:1:1101:15502:6273 1:N:0:110
ATCTCTATCTCCTAAAAACCTGTTTAGATTTGGAGATAGACCTTCAGGTTTTTCATCATTTTCTGCATGAATTATACATTGACCACGTTCCAGCGTGGTCAGTTTGCAGCATTCTGTTATTTTGTTTGACAGAGTGTCTTGTTGAGAACATATGTAGGACATGATTTTTTCCTGCAACAGGGAAAATAAAGTATAAGTTTTAAAGATTTATTCTTTAATAAAGGATCTCAAAGCCAGCTTTAGAAAAAGGA
+
BCBBCFFFFFFFGGGGGGGGGGHHHHHHHHHHHHHHHHHHHHHHHHHHHHHGGHHHHHHHHHHHHHHHHHHHHHHHHHHHHHHHHHGHHHHHHHGFGGHHHHHHHHHHHHHGHHHHHHHHHHHHHHHHHHGHHHHHHHHHHHHHHHGHHHHHHHHHHHHHGHHHHHHHHGHHHHHHHHHHHGGHHHGHHGHGFHFFHFDHHGHHHHHGHHHHHHHHHGHHHHGEHHGHHHGHGGHFHGHHHHHFFBCG?FE
@M05620:45:000000000-G6HP7:1:1101:9680:6286 1:N:0:110
AAACCAAGCAGACACTCACCGCTCCCTCGCCACAGGCCAATAGTTTGTCCTCACTGAGTTGGCAACAAGTGGCTGCTGTGGCTGCCATTTTTCTGGTGATGGCCATCAGCTCCGACGAGGTCAGCTGGGGGGCTTTCTTTGTGTAAGCAACGAGAAACCTGAAAGAAGCATTTTTTAACTAAGTCCTGCTGAGTCATTCATGAGTTTTTAGCCGCCTTGCTTCTTCTCACAGACTCTCTACTCTCATGCCA
+
CCCCCCCFCFFFGGGGGGGGGGGGGGHHGGGGGHHHGGHHHHHHHHHHHHHHHHHHHHHHHHHHHHHHHHHHGHGGHHHHHHHGGHHHHHHHHHHHHHHHHHHHHHHHHHGHHGGGGGGGGHHHHHHHGGGGGGGGGGGGGGGGGGFFFFFFFFFFFFFFFFFFFFFFFFFFFFFFFFFFFFFFFFFFFFFFFFFFFFFFFFFFFFFFFFFFFFFFFFFFFFFFFFFFFFFFFFFFFFFFFFFFFFFFFFF
@M05620:45:000000000-G6HP7:1:1101:14546:6288 1:N:0:110
ATCTCTATCTCCTAAAAACCTGTTTAGATTTGGAGATAGACCTTCAGGTTTTTCATCATTTTCTGCATGAATTATACATTGACCACGTTCCAGCGTGGTCAGTTTGCAGCATTCTGTTATTTTGTTTGACAGAGTGTCTTGTTGAGAACATATGTAGGACATGATTTTTTCCTGCAACAGGGAAAATAAAGTATAAGTTTTAAAGATTTATTCTTTAATAAAGGATCTCAAAGCCAGCTTTAGAAAAAGGA
+
DDDDDFFFFFFFGGGGGGGGGGHHHHHHHHHHHHHHHHHHHHHHHHHHHHHGGHHHHHHHHHIHIHHHHHHHHHHHHHHHHHHHHHGHHHHHHHGGGGHHHHHHHHHHHHHHHHHHHHHHHHHHHHHHHHHHHHHHHHHHHHHHHHHHHHHHHHHHHHHHHHHHHHHHHGHHHHHHHHHHHGGGHHHHHHHGHHHHHHHHHHHHHHHHHHHHHHHHHHHHHHHHHHHHHHHHHHHHHGHHHHHFHHHHGGH
@M05620:45:000000000-G6HP7:1:1101:7793:6350 1:N:0:110
ATCTCTATCTCCTAAAAACCTGTTTAGATTTGGAGATAGACCTTCAGGTTTTTCATCATTTTCTGCATGAATTATACATTGACCACGTTCCAGCGTGGTCAGTTTGCAGCATTCTGTTATTTTGTTTGACAGAGTGTCTTGTTGAGAACATATGTAGGACATGATTTTTTCCTGCAACAGGGAAAATAAAGTATAAGTTTTAAAGATTTATTCTTTAATAAAGGATCTCAAAGCCAGCTTTAGAAAAAGGA
+
BCCCCFFFFFFFGGGGGGGGGGHHHHHHHHHHHHHHHHHHHHHHHHHHHHHGGHHHHHHHHHHHHHHHHHHHHHHHHHHHHHHHHHGHHHHHHHGGGGHHHHHHHHHHHHHHHHHHHHHHHHHHHHHHHHGHHHHHHHHHHHHHHHHHHHHHHHGHHHHHHHHHHHHHHGHHHHHHHHHHHGGHHHHHHHHHHHHHHHHHHHHHHHHHHHHHHHHHHGHHHHHHHHHHHHHHHHHHHGHHHHHFFHHHGGH
@M05620:45:000000000-G6HP7:1:1101:17282:6355 1:N:0:110
CATCCTGACCCTGAAGTACCCCGGCTTGATTTCTGACATTAGATCGGAAGAGCACACGTCTGAACTCCAGTCACTCCGCGAAATCTCGTATGCCGTCTTCTGCTTGAAAAAAAAAAAAAACCTCACGACTTAATCTGATCTGCCTCAGTCATAGTCAATAACTAATTACAAAAATATATATCCAAACGCATTCCGAATTTCGTCGTTACAAAATGAACAGCGTAGGATGAATCATTGATATATATAATCGT
+
BBBBBFFFFFFFGGGGGGGGGGGGGGGGGHHHHHHHHHHHHHHHHHGGGGHHHHHHHGHHHGHHHHHHHHHHHHHHHGGGEEGHHHHHGGHHHHGGGHGHHHHHHHHHFHHDBDD/</--..00<<..<..0000000000000:0//00:;C0::00000000000000009..000;0009000..--..009....//...--...///.///////.-;.-./:////////////////9////..
@M05620:45:000000000-G6HP7:1:1101:13868:6473 1:N:0:110
AAACCAAGCAGACACTCACCGCTCCCTCGCCACAGGCCAATAGTTTGTCCTCACTGAGTTGGCAACAAGTGGCTGCTGTGGCTGCCATTTTTCTGGTGATGGCCATCAGCTCCGACGAGGTCAGCTGGGGGGCTTTCTTTGTGTAAGCAACGAGAAACCTGAAAGAAGCATTTTTTAACTAAGTCCTGCTGAGTCATTCATGAGTTTTTAGCCGCCTTGCTTCTTCTCACAGACTCTCTACTCTCATGCCA
+
CCCCCCCFCFFFGGGGGGGGGGGGGGHHGGGGGHHHGGHHHGHHHHHHHHHHHHHHHHHHHHHHHHHHHHHHGHGGHHHHHHHGGHHHHHHHHHHHHHHHHHHHHHHHHHHHHGGGGGGGGHHHHHHHGGGGGGGGGGGGGGGGGGFFFFFFFFFFFFFFFFFFFFFFFFFFFFFFFFFFFFFFFFFFFFFFFFFFFFFFFFFFFFFFFFFFFFFFFFFFFFFFFFFFFFFFFFFFFFFFFFFFFFFFFF0
@M05620:45:000000000-G6HP7:1:1101:14858:6522 1:N:0:110
AAACCAAGCAGACACTCACCGCTCCCTCGCCACAGGCCAATAGTTTGTCCTCACTGAGTTGGCAACAAGTGGCTGCTGTGGCTGCCATTTTTCTGGTGATGGCCATCAGCTCCGACGAGGTCAGCTGGGGGGCTTTCTTTGTGTAAGCAACGAGAAACCTGAAAGAAGCATTTTTTAACTAAGTCCTGCTGAGTCATTCATGAGTTTTTAGCCGCCTTGCTTCTTCTCACAGACTCTCTACTCTAATGCCA
+
CCCCCCCFCFFFGGGGGGGGGGGGGGHHGGGGGHHHGGHHHHHHHHHHHHHHHHHHHHHHHHHHHHHHHHHHGHGGHGHHHHHGGHHHHHHHHHHHHHHHHHHHHHHHHHHHHGGGGGGGGHHHHHHHGGGGGGGGGGGGGGGGGGFFFFFFFFFFFFFFFFFFFFFFFFFFFFFFEFFFFFFFFFFFFFFFFFFFFFFFFFFFFFFFFFFFFFFFFFFFFFFFFFFFFFFFFFFFFFFFFFFFFFFFFF0
@M05620:45:000000000-G6HP7:1:1101:14878:6525 1:N:0:110
AAACCAAGCAGACACTCACCGCTCCCTCGCCACAGGCCAATAGTTTGTCCTCACTGAGTTGGCAACAAGTGGCTGCTGTGGCTGCCATTTTTCTGGTGATGGCCATCAGCTCCGACGAGGTCAGCTGGGGGGCTTTCTTTGTGTAAGCAACGAGAAACCTGAAAGAAGCATTTTTTAACTAAGTCCTGCTGAGTCATTCATGAGTTTTTAGCCGCCTTGCTTCTTCTCACAGACTCTCTACTCTAATGCCA
+
BBBCCBBFCFFFGGGGGGGGGGGGGGHHGGGGGHHHGGHHHHHHHHHHHHHHHHHHHHGHHHHHHHHHHGHHGHGGHHHHHHHGGHHHHHHHFHHHHHFHHHHHHHHHHHHHHGGGGGGGDFHHHHHHGGGGGGGGFGGGGFGGGGFFFFFDFFFFFFFFFFFFFFFFFFFFFFFFFFFFFFFFFFFFFFFFFFFFFFFFFFFFFFFFFFFFFFFFFFFFFFFFFFFFFFFFFFFFFFFFFFFFFFFFFF9
@M05620:45:000000000-G6HP7:1:1101:6975:6574 1:N:0:110
CATCCTGACCCTGAAGTACCCCATTGAGCATGGCATCGTCACCAACTGGGACGACATGGAGAAGATCTGGCACCACACCTTCTACAACGAGCTGCGCGTGGCCCCGGAGGAGCACCCAGTGCTGCTGACCGAGGCCCCCCTGAACCCCAAGGCCAACAGAGAGAAGATGACTCAGGTGAGGCTCGGCCGACGCCCGTGCTCCTCCCGTCCTTTCCCCAGTCATTTTCTGCCCGGCTTGATTTCTGACATTA
+
BBBBBFFFFFFFGGGGGGGGGGGHHGFFHGFHHHHHHGHHGGHHHGHHGHGHGGGGGHHFHHHHHHHHHHHHHGHHHGGHHHHHHHHHGGGGGHHGGGEGGGHHGGGCGGGGHHHHGGHFHHHHHHHHHHGGCGGFGCFFGGHGHHFGGGGGHHGGGGGGGGGGGGBFGGFGFGGGGGFGGGGGFBEF>=FFFFFFFFFFEFFFFFFFFFF/9BFFFFF/BFBFFFFFFBFEF;;@-99;/BBF/99BBF/
@M05620:45:000000000-G6HP7:1:1101:26197:6580 1:N:0:110
AAACCAAGCAGACACTCACCGCTCCCTCGCCACAGGCCAATAGTTTGTCCTCACTGAGTTGGCAACAAGTGGCTGCTGTGGCTGCCATTTTTCTGGTGATGGCCATCAGCTCCGACGAGGTCAGCTGGGGGGCTTTCTTTGTGTAAGCAACGAGAAACCTGAAAGAAGCATTTTTTAACTAAGTCCTGCTGAGTCATTCATGAGTTTTTAGCCGCCTTGCTTCTTCTCACAGACTCTCTACTCTCATGCCA
+
BAABBAAFBFFFGGGGGGGGGGGGGGFHGGGFGHHGGGEDGGHHGHHHHHHHFHHGHHDGHHHHHHHFHHHGGHGGHGFHHHHGGHHHHHHHHFHGGHHHHHGHHGHHGHFGFFGEECBC<FGHHHHHGGGGGGGGFGGGGFFFFGFFFFFFFFFFFFFFFFFFFFFFFFFFFFFFFFFFFFFFFFFFFFFFF;BFFFFFFFFFBFFFFFFFFFFFFDFFFFFFFFFFFFFFFFFFFFFFFFFFFFFFFFF
@M05620:45:000000000-G6HP7:1:1101:4809:6592 1:N:0:110
TACCTGTACTGGGGACACTCTTTCCCTACACGACGCCATTCCTACCCTAAAGATCGGAAGAGCACACGTCTGAACTCCAGTCACTCCGCGAAATCTCGTATGCCGTCTTCTGCTTGAAAAAAAAAAAAACAATGAAAGGAGTAGTTGGAAACGAAGTAAAGATAGTAGATAAACGAAGTGAAAGTGTAGGAAGGGGATTGGGAATGGATTGAGGAGTAGAGCGGGGATGATATACGTAGAGTGAGGGGATA
+
BBBBBDFFFFFFGGCFGGGGGGHHHHHHHHHGGGGGGGGHHHHHHGHGGHHHHHHHFEFEGGGFHGHFHHHGFHHHHHGGGGFHHHHGGFEGGH3GHFFEHHFFE?>GGFHHGHHHEGFHFCGGGC<<-...000=00./.;/0;000000/....:00000009900000000....;0000000000000.;.-..//...0/00000/0::09;/0000----:..000000.00..09000..-../
@M05620:45:000000000-G6HP7:1:1101:6984:6593 1:N:0:110
CATCCTGACCCTGAAGTACCCCATTGAGCATGGCATCGTCACCAACTGGGACGACATGGAGAAGATCTGGCACCACACCTTCTACAACGAGCTGCGCGTGGCCCCGGAGGAGCACCCAGTGCTGCTGACCGAGGCCCCCCTGAACCCCAAGGCCAACAGAGAGAAGATGACTCAGGTGAGGCTCGGCCGACGCCCGTGCTCCTCCCGTCCTTTCCCCAGTCATTTTCTGCCCGGCTTGATTTCTGACATTT
+
CCCCCFFFFFFFGGGGGGGGGGGHHHHHHHHHHHHHHGHHHGHHHGHHHHHHGGGGGHHHHHHHHHHHHHHHHGHHHGGHHHHHHHHHGGGGGHHGGGGGGGHHGGGGGGGGHHHHGGHGHHHHHHHHHHGGGGGGGGGGGGHHHHGGGGHGHHGGGGGGGGGGGGGGGGGGGGGGGGGGGGGGFFFFFFFFFFFFCFFFFFEFFFFFFFFFFFFFFFFFFFFFFFFFFFFFFFFFFFAFFFFFFBFFFF0
@M05620:45:000000000-G6HP7:1:1101:26090:6602 1:N:0:110
CATCCTGACCCTGAAGTACCCGGCTTGATTTCTGACATTAGATCGGAAGAGCACACGTCTGAACTCCAGTCACTCCGCGAAATCTCGTATGCCGTCTTCTGCTTGAAAAAAAAAAAAACAAAAACTGCCCCACTGTCCATTGTTCTCCCCTCCTAACTCCAAACTTATTACAATTACCCTTTGCACCACCTTCTCCTCTGCCAACCCGTCTTCTTCACACCCTTCTCACCCCTCCCTCGTTGTCTACCTTC
+
CCCCCFFFFFFFGGGGGGGGGGGGGGGHHHHHFHHHHHHGFDGFGGEGGGFGHG2GFHHGGHHHGHGHHHHHHHHHGGGGE>GFHHHGGHHHHGEFHGHHHHHHHFHGBHEGGGF////..0>..1110>><D.00<<00000000==/./../00/0;0//0.00000000000;0090/00009/..9.0/0;;0/000///...-.:..;///////;..//////:.-.:.A/B-.;/.9///////
@M05620:45:000000000-G6HP7:1:1101:6301:6610 1:N:0:110
ATCTCTATCTCCTAAAAACCTGTTTAGATTTGGAGATAGACCTTCAGGTTTTTCATCATTTTCTGCATGAATTATACATTGACCACGTTCCAGCGTGGTCAGTTTGCAGCATTCTGTTATTTTGTTTGACAGAGTGTCTTGTTGAGAACATATGTAGGACATGATTTTTTCCTGCAACAGGGAAAATAAAGTATAAGTTTTAAAGATTTATTCTTTAATAAAGGATCTCAAAGCCAGCTTTAGAAAAAGGA
+
CCCCCFFFFFFFGGGGGGGGGGHHHGHHHHHHHFHHHHHHHHHHHHHHHHHGGHHHHHIHHHIIIHHHHHHHHHHHHHHHHHHHHHGHHHHHHHGGGGHHHHHHHHHHHHHHHHHHHHHHHHHHHHHHHHHHHHHHHHHHHHHHHHHHHHHHHHHHHHHHHHHHHHHHHGHHHHHHHHHHHGGHHHHHHHHHHHHHHHHHHHHHHHHHHHHHHHHHHGHHHHHHHHHHHHHHHHHHHGHHHHGHHHHHGGH
@M05620:45:000000000-G6HP7:1:1101:4827:6611 1:N:0:110
TACCTGTACTGGGGACACTCTTTCCCTACACGACGCCATTCCTACCCTAAAGATCGGAAGAGCACACGTCTGAACTCCAGTCACTCCGCGAAATCTCGTATGCCGTCTTCTGCTTGAAAAAAAAAAAAACAAATAAATCAATCATCTTTCTAACACGCCATTACTTAAACAACTCGAGATTTTAAATGAATGATGATTTAGACAGCACTTGAAGTTAACACTGATTAGTGTCGGTGTTATTTTTAATTCAC
+
AAABBFFFFFFFACGGGGGGGGHHHHHGGHHFCGEGGGGHHHHHHHHHHHHHHHHHGGGGHGHHHHHGHHHGHHHHHHHHHHHHGHH>EEGGGHHFHGFGHHHHFGGHGHHFHHH2GHHHHGGGFD->-....0<0000000:000000:0000//.-.9.0009000000../9.....00009000000000//////////..../9////////9///;/////////.;-...//////.//////
@M05620:45:000000000-G6HP7:1:1101:26077:6615 1:N:0:110
CATCCTGACCCTGAAGTACCCGGCTTGATTTCTGACATTAGATCGGAAGAGCACACGTCTGAACTCCAGTCACTCCGCGAAATCTCGTATGCCGTCTTCTGCTTGAAAAAAAAAAAAACGACATCAACCGTACTTTCTCTTTCTCACCCCCTCTCCACCTCAACGAAGCATTTTTTTACTAACTCCTTCTCATCCTTTCAACCTTTATTCACCGCCTTCCTTTTTCTCACCCCCTCTCCACTCTCCTCCCC
+
CCBCCFFFFFFFGGGGGGGGGGGGGGGHHHHGGHHHHHHHHHHGHGGGGHHHHHHHGHHHGHHHGHHHHHHHHHHHGGGGGGHHGHHGEHHHHGGGHGHHHHHHHEHHFHGGGDG/</<->-<.1>10.<<...00==000000000..-:-./:/09...90;.9..-/0;009--.///////:://9////9///;///;/////////;.:-..99////;//9//..--:./:///////////99
@M05620:45:000000000-G6HP7:1:1101:18453:6615 1:N:0:110
AAACCAAGCAGACACTCACCGCTCCCTCGCCACAGGCCAATAGTTTGTCCTCACTGAGTTGGCAACAAGTGGCTGCTGTGGCTGCCATTTTTCTGGTGATGGCCATCAGCTCCGACGAGGTCAGCTGGGGGGCTTTCTTTGTGTAAGCAACGAGAAACCTGAAAGAAGCATTTTTTAACTAAGTCCTGCTGAGTCATTCATGAGTTTTTAGCCGCCTTGCTTCTTCTCACAGACTCTCTACTCTCATGCCA
+
DCCDDDDFCFFFGGGGGGGGGGGGGGHHGGGGGHHHGGHHHHHHHHHHHHHHHHHHHHHHHHHHHHHHHHHHGHGGHHHHHHHGGHHHHHHHHHHHHHHHHHHHHHHHHHHHHGGGGGGGGHHHHHHHGGGGGGGGGGGGGGGGGGFFFFFFFFFFFFFFFFFFFFFFFFFFFFHFFFFFFFFHHHFFFFFFFFFFFFHFFFFFFFFFFFFFFFFFFFFFFFHFFFHFFFFFFFFFFFFFFFFFFFFFFF0
@M05620:45:000000000-G6HP7:1:1101:7070:6621 1:N:0:110
ATCTCTATCTCCTAAAAACCTGTTTAGATTTGGAGATAGACCTTCAGGTTTTTCATCATTTTCTGCATGAATTATACATTGACCACGTTCCAGCGTGGTCAGTTTGCAGCATTCTGTTATTTTGTTTGACAGAGTGTCTTGTTGAGAACATATGTAGGACATGATTTTTTCCTGCAACAGGGAAAATAAAGTATAAGTTTTAAAGATTTATTCTTTAATAAAGGATCTCAAAGCCAGCTTTAGAAAAAGGA
+
CDCCDFFFFFFFGGGGGGGGGGHHHHHHHHHHHHHHHHHHHHHHHHHHHHHGGHHHHHHHHHIHIHHHHHHHHHHHHHHHHHHHHHGHHHHHHHGGGGHHHHHHHHHHHHHHHHHHHHHHHHHHHHHHHHGHHHGHHHHHHHHHHHHHHHHHHHHHHHHHHHHHHHHHHGHHHHHHHHHHHFGHHGHHGGHHHHHHHHHHHHHHHHHHHHHHHHHHHHHHHGHHHHHHGHHGHHHHHGHHHGHGHHHHGGH
@M05620:45:000000000-G6HP7:1:1101:7090:6630 1:N:0:110
ATCTCTATCTCCTAAAAACCTGTTTAGATTTGGAGATAGACCTTCAGGTTTTTCATCATTTTCTGCATGAATTATACATTGACCACGTTCCAGCGTGGTCAGTTTGCAGCATTCTGTTATTTTGTTTGACAGAGTGTCTTGTTGAGAACATATGTAGGACATGATTTTTTCCTGCAACAGGGAAAATAAAGTATAAGTTTTAAAGATTTATTCTTTAATAAAGGATCTCAAAGCCAGCTTTAGAAAAAGGA
+
A>AAAFFFFFFFGGGFGGGGGGDGGGFGHGHHF4CCHGGCHHHHHHHFHHHGGHHGHHFGFHGHBEBBEHFHHHHGHHHH5FFHHHCGGHHGHHGGEEHGEGHHHHHHFHHHHHHEHHHHHHHHHHHHHHHHGHHHHHHHHHHGFHHHHHHHHDHHHHHHHHEGFHHHGGHHHHHHHHHHH//FGCFFF1F@FGGHHGHHHGGHHHHHHHHHHHHHHFGHBGHGHHHDHEGGHHFFFFFGHHFHHHHHGFH
@M05620:45:000000000-G6HP7:1:1101:11696:6631 1:N:0:110
CATCCTGACCCTGAAGTACCCCATTGAGCATGGCATCGTCACCAACTGGGACGACATGGAGAAGATCTGGCACCACACCTTCTACAACGAGCTGCGCGTGGCCCCGGAGGAGCACCCAGTGCTGCTGACCGAGGCCCCCCTGAACCCCAAGGCCAACAGAGAGAAGATGACTCAGGTGAGGCTCGGCCGACGCCCGTGCTCCTCCCGTCCTTTCCCCAGTCATTTTCTGCCCGGCTTGATTTCTGACATTA
+
BBBBBFFFFFFFGGGGGGGGGGGHHHHHGHHHHHHHHGHHHGHHHGHHHHHHGGGGGHHHHHHHHHHHHHHHHGHHHGGHHHHHHHHHGGGGGHHGGGGGGGHHGGGGGGGGHHHHGGHHHHHHHHHHHHGGGGGGGGGGGGHHHHGGGGHGHHGGGGGGGGGGGGGGGGGGGGGGGGGGGGGGFFFFFFFFFFFFAFFFFFFFFFFFFFFFFFFFFFFFFFFFFFFFFFFFFFFFFFFFFFFFF/FFFF/
@M05620:45:000000000-G6HP7:1:1101:18448:6633 1:N:0:110
AAACCAAGCAGACACTCACCGCTCCCTCGCCACAGGCCAATAGTTTGTCCTCACTGAGTTGGCAACAAGTGGCTGCTGTGGCTGCCATTTTTCTGGTGATGGCCATCAGCTCCGACGAGGTCAGCTGGGGGGCTTTCTTTGTGTAAGCAACGAGAAACCTGAAAGAAGCATTTTTTAACTAAGTCCTGCTGAGTCATTCATGAGTTTTTAGCCGCCTTGCTTCTTCTCACAGACTCTCTACTCTCATGCCA
+
CBCCCBCFCFFFGGGGGGGGGGGGGGHHGGGGGHHHGGHHHHHHHHHHHHHHHHHHHHGHHHHHHHHHHGHHGHGGHHHHHHHGGHHHHHHHHHHHHHGHHHHHHHHHHHHHHGGGGGGGGHHHHHHHGGGGGGGGGGGGGFGFGGFFFFFFFFFFFFFFFFFFFFFFFFFFFFFFFFFFFFFFFFFFFFFFFFFFFFFFFFFFFFFFFFFFFFFFFFFFFFFFFFFFFFFFFFFFFFFFFFFFFFFFFFF
@M05620:45:000000000-G6HP7:1:1101:11684:6645 1:N:0:110
CATCCTGACCCTGAAGTACCCCATTGAGCATGGCATCGTCACCAACTGGGACGACATGGAGAAGATCTGGCACCACACCTTCTACAACGAGCTGCGCGTGGCCCCGGAGGAGCACCCAGTGCTGCTGACCGAGGCCCCCCTGAACCCCAAGGCCAACAGAGAGAAGATGACTCAGGTGAGGCTCGGCCGACGCCCGTGCTCCTCCCGTCCTTTCCCCAGTCATTTTCTGCCCGGCTTGATTTCTGACATTA
+
BBBBBFFFFFFFGGGGGGGGGGGHHHGHHHHHHHHHHGHHHGHHHGHHHHHHGGGGGHHFHHHHHHHGHHHHHGHGEGGHGHHBHHHHGGGGGHHGGGGGGGHHGGGGGGGGHHHHGGHHHHHHHHHHHHGGGGGGGGGGGGHHHHGGGGHGHHGGGGGGGGGGGGGGGGGGGGGGGGGGGGGGFFFFFFFFFFFFCFFFFFFFFFFFFFFFFFFFFFDFFFFFFFFFFFFFFFFFFF.BFFFFFFBBFF/
@M05620:45:000000000-G6HP7:1:1101:16268:6705 1:N:0:110
ATCTCTATCTCCTAAAAACCTGTTTAGATTTGGAGATAGACCTTCAGGTTTTTCATCATTTTCTGCATGAATTATACATTGACCACGTTCCAGCGTGGTCAGTTTGCAGCATTCTGTTATTTTGTTTGACAGAGTGTCTTGTTGAGAACATATGTAGGACATGATTTTTTCCTGCAACAGGGAAAATAAAGTATAAGTTTTAAAGATTTATTCTTTAATAAAGGATCTCAAAGCCAGCTTTAGAAAAAGGA
+
CDCCDFFFFFFFGGGGGGGGGGHHHHHHHHHHHHHHHHHHHHHHHHHHHHHGGHHHHIHHHIIHHHHHHHHHHHHHHHHHHHHHHHGHHHHHHHGGGGHHHHHHHHHHHHHHHHHHHHHHHHHHHHHHHHHHHHHHHHHHHHHHHHHHHHHHHHHHHHHHHHHHHHHHHGHHHHHHHHHHHGGHHHHHHHHHHHHHHHHHHHHHHHHHHHHHHHHHHHHHFHHHGHHHHHHHHHHHHGHHHHHHHHHHGGH
@M05620:45:000000000-G6HP7:1:1101:16280:6720 1:N:0:110
ATCTCTATCTCCTAAAAACCTGTTTAGATTTGGAGATAGACCTTCAGGTTTTTCATCATTTTCTGCATGAATTATACATTGACCACGTTCCAGCGTGGTCAGTTTGCAGCATTCTGTTATTTTGTTTGACAGAGTGTCTTGTTGAGAACATATGTAGGACATGATTTTTTCCTGCAACAGGGAAAATAAAGTATAAGTTTTAAAGATTTATTCTTTAATAAAGGATCTCAAAGCCAGCTTTAGAAAAAGGA
+
AA1>AFFBFFFDGGGGFGGGBAABGFDF3AGHH1C10AFAGG1BFBAGGHG/FGFEADHFHGHHG1AGHFDFAFBEE2AGA1AF1AAABF0A1B>E/FHGFEB22FDGHHHF2G2B@BEGFFHH0GHGEHEFFH1BBFE>FHHGD<GDHHHHBDFGEGFGHHHHFHFGBBGB>DGF1FGHHEAFGFDHDHHGHFGEHFGHGHBDD=DHGHHHHHFFHHHFBGB<GGHHGHHBGHHFHGFHHFG0BGHHC.C
@M05620:45:000000000-G6HP7:1:1101:14893:6732 1:N:0:110
ATCTCTATCTCCTAAAAACCTGTTTAGATTTGGAGATAGACCTTCAGGTTTTTCATCATTTTCTGCATGAATTATACATTGACCAGCGTGGTCAGTTTGCAGCATTCTGTTATTTTGTTTGACAGAGTGTCTTGTTGAGAACATATGTAGGACATGATTTTTTCCTGCAACAGGGAAAATAAAGTATAAGTTTTAAAGATTTATTCTTTAATAAAGGATCTCAAAGCCAGCTTTAGAAAAAGGAAGAAAGG
+
BBBBBFFFFFFFGFGGGGGGGGHHHHHHGHHHHHHHHHHGHHGHHGHHHHHGGHFHHGHHHHHGHHGHHHHHHHHHHHHHHHHHGHHGEEFHHHHHHHHHGHHHHHHHHHHHEHHHGHHHHHGFGFGGHHHHHHHHHHHHHHFHHHEHHFHFHHHHHHHGHHGHHHHHFHHHHGGEHHHHFHHHHHHHHHGHHHHHHHHHHHHHHHHHHHHHGFGHHEHHHHEDGHHFBGFHHHHHFFHHHGC/CGGHHFH
@M05620:45:000000000-G6HP7:1:1101:14884:6753 1:N:0:110
ATCTCTATCTCCTAAAAACCTGTTTAGATTTGGAGATAGACCTTCAGGTTTTTCATCATTTTCTGCATGAATTATACATTGACCAGCGTGGTCAGTTTGCAGCATTCTGTTATTTTGTTTGACAGAGTGTCTTGTTGAGAACATATGTAGGACATGATTTTTTCCTGCAACAGGGAAAATAAAGTATAAGTTTTAAAGATTTATTCTTTAATAAAGGATCTCAAAGCCAGCTTTAGAAAAAGGAAGAAAGG
+
CDCDEFFFFFFFGGGGGGGGGGHHHHHHHHHHHHHHHHHHHHHHHHHHHHHGGHHHHIIHIHIIHHHHHHHHHHHHHHHHHHHHHHHGGGGHHHHHHHHHHHHHHHHHHHHHHHHHHHHHHHHHGFGGHHHHHHHHHHHHGGHHHHHHHGHGHGHHHHHHHHGHHHHHHHHHHHGGHHHHHHHHFHHHHHHHHHHHHHHHHHHHHHHHHHHHHHHHHHHHHHFGGHHHHHGHHHHHGHHHHGGGGHHHHHH
@M05620:45:000000000-G6HP7:1:1101:15404:6753 1:N:0:110
AAACCAAGCAGACACTCACCGCTCCCTCGCCACAGGCCAATAGTTTGTCCTCACTGAGTTGGCAACAAGTGGCTGCTGTGGCTGCCATTTTTCTGGTGATGGCCATCAGCTCCGACGAGGTCAGCTGGGGGGCTTTCTTTGTGTAAGCAACGAGAAACCTGAAAGAAGCATTTTTTAACTAAGTCCTGCTGAGTCATTCATGAGTTTTTAGCCGCCTTGCTTCTTCTCACAGACTCTCTACTCTCATGCCA
+
BBBBBBBFBFFFGGGGGGGGGGGGGGHHGGGGGHHHGGHHHHHGHHHHHHHHHHHGHHGHHHHHHHHHHHHHGHGGHHGHHHHGGHHHHHHHHHHHHHFHHHHHHHHHHHHHHGGGGGGGEGHHFHHHGGGGGGGGGGGGGFGGGGFFFFFCFFFFFFFFFFFFFFFFFFFFFFFFEFFFFFFFFFFFFFFFFBFFFFFFFFFFFFFFFFFFFFFFFFFFFFFFFFFFFFFFFFFFFFFFFFFFFFFFFFB
@M05620:45:000000000-G6HP7:1:1101:26003:6765 1:N:0:110
CATCCTGACCCTGAAGTACCCCGGCTTGATTTCTGACATTAGATCGGAAGAGCACACGTCTGAACTCCAGTCACTCCGCGAAATCTCGTATGCCGTCTTCTGCTTGAAAAAAAAAAAAAAAAAACATAATATCATTCTTTGAATCATCCCCACTCCCCCATCCATCCTCCTATTTCCCCGGCTTCCTACCTCATCCATTCTTATTATCTCTCCACCTGTCGTCTTCTCCCCTCCTCTCTCCTCGCTCATCC
+
DCCDDFFFFFFFGGGGGGGGGGGGGGGGHHHHHHHHHHHHHHHHHHGGGGHHHHHHHGHHHGHHHHHHHHHHHHHHHGGGGGGHHHHHFGHHHHGGGHGHHHHHHHHHFHHGGGGF</--<<--..000000;0;000;;00;0<:000.;/../;..9-//.909.00//0;00099:--9--9;B00.;:090000990000000000;0/0/../0;:.;.;;000/./..9:0B90:0/.9...900
@M05620:45:000000000-G6HP7:1:1101:15967:6765 1:N:0:110
CATCCTGACCCTGAAGTACCCCATTGAGCATGGCATCGTCACCAACTGGGACGACATGGAGAAGATCTGGCACCACACCTTCTACAACGAGCTGCGCGTGGCCCCGGAGGAGCACCCAGTGCTGCTGACCGAGGCCCCCCTGAACCCCAAGGCCAACAGAGAGAAGATGACTCAGGTGAGGCTCGGCCGACGCCCGTGCTCCTCCCGTCCTTTCCCCAGTCATTTTCTGCCCGGCTTGATTTCTGACATTT
+
DDDDDFFFFFFFGGGGGGGGGGGHHHHHHHHHHHHHHGHHHGHHHGHHHHHHGGGGGHHHHHHHHHHHHHHHHGHHHGGHHHHHHHHHGGGGGHHGGGGGGGHHGGGGGGGGHHHHGGHGHHHHHHHHHHGGGGGGGGGGGGHHHHGGGGHGHHGGGGGGGGGGGGGGGGGGGGGGHGGGGGGGFFFFFBFFFFFFDFFFFFFFFFFFFFFFFFFFFFBFFFFFFFFFFFFFDFFFFFBFFFFFF0F<BF0
@M05620:45:000000000-G6HP7:1:1101:14882:6771 1:N:0:110
ATCTCTATCTCCTAAAAACCTGTTTAGATTTGGAGATAGACCTTCAGGTTTTTCATCATTTTCTGCATGAATTATACATTGACCAGCGTGGTCAGTTTGCAGCATTCTGTTATTTTGTTTGACAGAGTGTCTTGTTGAGAACATATGTAGGACATGATTTTTTCCTGCAACAGGGAAAATAAAGTATAAGTTTTAAAGATTTATTCTTTAATAAAGGATCTCAAAGCCGGCTTTAGAAAAAGGAAGAAAGG
+
BCBBCFFFFFFFGGGGGGGGGGHHHHHHHHHHHHHHHHHHHHHHHHHHHHHGGHHHHHIHIIIHIHHHHHHHHHHHHHHHHHHHHHHGGGGHHHHHHHGDFHHGHHHGHHHGHHHHHHHHGHHHFFGFHHHHHHHHHGGHF?EGHHHHFHHGHGHHGHHHHHGHHHHGHHHHGHGGHHGHHHHH1GGHHHHHHHHGGHGHHFHHHHHHHHGHFHGHFHHHHHHGHHHG-<@CGHHHGHGGHGDGB?FFFGG
@M05620:45:000000000-G6HP7:1:1101:15969:6783 1:N:0:110
CATCCTGACCCTGAAGTACCCCATTGAGCATGGCATCGTCACCAACTGGGACGACATGGAGAAGATCTGGCACCACACCTTCTACAACGAGCTGCGCGTGGCCCCGGAGGAGCACCCAGTGCTGCTGACCGAGGCCCCCCTGAACCCCAAGGCCAACAGAGAGAAGATGACTCAGGTGAGGCTCGGCCGACGCCCGTGCTCCTCCCGTCCTTTCCCCAGTCATTTTCTGCCCGGCTTGATTTCTGACATTA
+
AAAABFFFFFFFGFGGGGGGGGGHHHHHHHHHHHHHHGHHHGHHHGHHHHHHGGGGGHHGHGHHHHHHHHHHHGGHHGGHHHHHHHHHGGGGGHHGGGGEFGHHGGGGGGGGHHHHGGHGGHHHHHHHHHGGGGGGGGGGGGHHHHGGGGHGHHGFGGGGGGGGGGGGGGGGGGGGCFFGGG?FFFFFFFFFFFFF@DFFFFFFFFFEFFFFFFBFFFFFFFFFFFFFFFFFFFFFFF?FFFFFFFFFFF:
@M05620:45:000000000-G6HP7:1:1101:12326:6797 1:N:0:110
CATCCTGACCCTGAAGTACCCCGGCTTGATTTCTGACATTAGATCGGAAGAGCACACGTCTGAACTCCAGTCACTCCGCGAAATCTCGTATGCCGTCTTCTGCTTGAAAAAAAAAAAAAAAAGAGAAAAAAAAAAGAAAAAATATGATTGATTTGTGAAGTAGCATGAAGTAAACCCGAGTGTGTAATGCAGACACGAACAAGTTTAAAGTGATGTAATTATTTAGTAGTCAGAGGGAATTGAGCTGATAG
+
DCCDDFFFFFFFGGGGGFGGGGGGGGGGHHHHHHHHHHHHHHGHHHGGGGHHHGHGHGGHHGGGHHHHHHHHGHHHHGGGCEFHFHHHGGGHHHGFEHGHHHFHHHHGFHHCGCFD><-<--..//<<<.:----...//.:.0;0000;000;00/000000000000099000/.---:.0:.00000:009//.-.--/900000:000000000000000:0000000000..../00000000;00
@M05620:45:000000000-G6HP7:1:1101:5641:6805 1:N:0:110
AAACCAAGCAGACACTCACCGCTCCCTCGCCACAGGCCAATAGTTTGTCCTCACTGAGTTGGCAACAAGTGGCTGCTGTGGCTGCCATTTTTCTGGTGATGGCCATCAGCTCCGACGAGGTCAGCTGGGGGGCTTTCTTTGTGTAAGCAACGAGAAACCTGAAAGAAGCATTTTTTAACTAAGTCCTGCTGAGTCATTCATGAGTTTTTAGCCGCCTTGCTTCTTCTCACAGACTCTCTACTCTCATGCCA
+
CCCCDDDFDFFFGGGGGGGGGGGGGGHHGGGGGHHHGGHHHHHHHHHHHHHHHHHHHHHHHHHGHHHHHHHHGHGGHHHHHHHGGHHHHHHHHHHHHHHHHHHHHHHHHHHHHGGGGGGGGHHHHHHHGGGGGGGGGGGGGGGGGGFFFFFFFFFFFFFFFFFFFFFFFFFFFFFFFFFFHFFFHHHFFFFFFFFFFFFFFFFFFFFFFFFFFFFFFFFFFFHFHFFFFFFFFFFFFFFHHFFFFFFFHFB
@M05620:45:000000000-G6HP7:1:1101:5666:6822 1:N:0:110
AAACCAAGCAGACACTCACCGCTCCCTCGCCACAGGCCAATAGTTTGTCCTCACTGAGTTGGCAACAAGTGGCTGCTGTGGCTGCCATTTTTCTGGTGATGGCCATCAGCTCCGACGAGGTCAGCTGGGGGGCTTTCTTTGTGTAAGCAACGAGAAACCTGAAAGAAGCATTTTTTAACTAAGTCCTGCTGAGTCATTCATGAGTTTTTAGCCGCCTTGCTTCTTCTCACAGACTCTCTACTCTCATGCCA
+
AAABAAAFAF4FGGGGGFGCECEGGEGGCEG?GHFCFGHGFFFHHHGHHHHHHHH5GCGGBBEGHHHHHFFHFHGGHHGE2?BFFHHHFGGHFHHFHHGHGHHHHHHHGHHHHGEGEE?C?FGHFGFCFGC?BBFGFGGGGG/CFFFFFFFBFF.AFFFFFFFFEFFFFFFFFFFB?FFFFF/BBFFBBFBBABFFFFFFFFB/BFFFF.BBF.9=DD/BFFFFFFFFFFEBFFFFFFFBFFFFBFFBFF/
@M05620:45:000000000-G6HP7:1:1101:14514:6896 1:N:0:110
CATCCTGACCCTGAAGTACCCGGCTTGATTTCTGACATTAGATCGGAAGAGCACACGTCTGAACTCCAGTCACTCCGCGAAATCTCGTATGCCGTCTTCTGCTTGAAAAAAAAAACCAGTTCAGCTTTCTGACTTTCTTCTTATCCCCAACGCCCCCCCTGACACTATCATTTTTTACCTCCGTCCTCCTCCGCCCTTCCTCAGTTTTCCTCCCCCCTGCTTCTTCTCACCGACTCTCTCCTCTCACTACC
+
ABBBBFFFFFFFGGGGFGGGGCFE?AEHHHHHGHFGHHHHHHHCGGDAEHHHHHHHGHHGGHHHFHHHHGHHHFHHGGGC?EGF@GFF?GHBEG/?FCFHHGB?E0BGB?<B/<B/??/11@11?D?111<11?11FB111<111=1<>.<.<-<--:@-9C/900/;00090999.0;00...9;./:..9..9--;FB//////;//////.;A--AE;/9BFF///;..99-;BBB/FFFFE/////.
@M05620:45:000000000-G6HP7:1:1101:7652:6907 1:N:0:110
ATCTCTATCTCCTAAAAACCTGTTTAGATTTGGAGATAGACCTTCAGGTTTTTCATCATTTTCTGCATGAATTATACATTGACCACGTTCCAGCGTGGTCAGTTTGCAGCATTCTGTTATTTTGTTTGACAGAGTGTCTTGTTGAGAACATATGTAGGACATGATTTTTTCCTGCAACAGGGAAAATAAAGTATAAGTTTTAAAGATTTATTCTTTAATAAAGGATCTCAAAGCCAGCTTTAGAAAAAGGA
+
CCBCCFFFFFFFGGGGGGGGGGHHHHHHHHHHHHHHHHHHHHHHHHHHHHHGGHHHHHHHHHHHHHHHHHHHHHHHHHHHHHHHHHGHHHHHHHGFGGGHGHHHHHHHHHHHHHHHHHHHHHHHHHHHGHHHHHHHHHHHHHHHHHGHHHHFGHHHHHHHHHHHHHHHHGHHHHHHGHHHHGGHHGFGHGHHHHHHHHHHHHHGHHHHHHHHHHHHHHHHHFHHHHHHHHHGHHGFGGHHHGGFGHHHGGF
@M05620:45:000000000-G6HP7:1:1101:19779:6912 1:N:0:110
CATCCTGACCCTGAAGTACCCCATTGAGCATGGCATCGTCACCAACTGGGACGACATGGAGAAGATCTGGCACCACACCTTCTACAACGAGCTGCGCGTGGCCCCGGAGGAGCACCCAGTGCTGCTGACCGAGGCCCCCCTGAACCCCAAGGCCAACAGAGAGAAGATGACTCAGGTGAGGCTCGGCCGACGCCCGTGCTCCTCCCGTCCTTTCCCCAGTCATTTTCTGCCCGGCTTGATTTCTGACATTC
+
BBBBBFFFFFFFGGGGGGGGGGGHHHHHHHGHHGEGHGGHHGHHHGHCHHHHG?ECGGHHHHHHHHHHFHHHHGFHHGGHHHHHHHFHGGGGGHHGGFGGGEHHGCFGGGGGHGHHGGHHHHHHHHHEHHGGGGGGGGGGGGHHHHGGGGHEHH?.C?FGGGGGGFFFGBFGFGGGGGFGGGGFFFFFD-;@DFFFAFFEFFFFFFFFDDDFFFFFFFFBF/FFFFFFFFFF.>BFFAAFBBBF/;B/BF/
@M05620:45:000000000-G6HP7:1:1101:19763:6922 1:N:0:110
CATCCTGACCCTGAAGTACCCCATTGAGCATGGCATCGTCACCAACTGGGACGACATGGAGAAGATCTGGCACCACACCTTCTACAACGAGCTGCGCGTGGCCCCGGAGGAGCACCCAGTGCTGCTGACCGAGGCCCCCCTGAACCCCAAGGCCAACAGAGAGAAGATGACTCAGGTGAGGCTCGGCCGACGCCCGTGCTCCTCCCGTCCTTTCCCCAGTCATTTTCTGCCCGGCTTGATTTCTGACATTA
+
DDDDDFFFFFFFGGGGGGGGGGGHHHHHHHHHHHHHHGHHHGHHHGHHHHHHGGGGGHHHHHHHHHHGHHHHHGHHHGGHHHHHHHHHGGGGGHHGGGGGGGHHGGGGGGGGHHHHGGHHHHHHHHHHHHGGGGGGGGGGGGHHHHGGGGHGHHGGGGGGGGGGGGGGGGGGGGGGGGGGGGGGFFFFBBDFFFFFDFFFFFFFFFFEFFFFFFFFFFFFFFFFFFFFFFFFFFFFFFFFFFFFF0FFFF0
@M05620:45:000000000-G6HP7:1:1101:7655:6928 1:N:0:110
ATCTCTATCTCCTAAAAACCTGTTTAGATTTGGAGATAGACCTTCAGGTTTTTCATCATTTTCTGCATGAATTATACATTGACCACGTTCCAGCGTGGTCAGTTTGCAGCATTCTGTTATTTTGTTTGACAGAGTGTCTTGTTGAGAACATATGTAGGACATGATTTTTTCCTGCAACAGGGAAAATAAAGTATAAGTTTTAAAGATTTATTCTTTAATAAAGGATCTCAAAGCCAGCTTTAGAAAAAGGA
+
CDCCCFFFFFFFGGGGGGGGGGHHHHHHHHHHHHHHHHHHHHHHHHHHHHHGGHHHHIIHIIIHIHHHHHHHHHHHHHHHHHHHHHGHHHHHHHGGGGHHHHHHHHHHHHHHHHHHHHHHHHHHHHHHHHHHHHHHHHHHHHHHHHHHHHHHHHHHHHHHHHHHHHHHHGHHHHHHHHHHHGGGHHHHHHHHHHHHHHHHHGHHHHHHHHHHHHHHHHHHHGHHHHHHHHHHHHHHHGHHHHHHGGHHGGH
@M05620:45:000000000-G6HP7:1:1101:4618:6938 1:N:0:110
ATCTCTATCTCCTAAAAACCTGTTTAGATTTGGAGATAGACCTTCAGGTTTTTCATCATTTTCTGCATGAATTATACATTGACCACGTTCCAGCGTGGTCAGTTTGCAGCATTCTGTTATTTTGTTTGACAGAGTGTCTTGTTGAGAACATATGTAGGACATGATTTTTTCCTGCAACAGGGAAAATAAAGTATAAGTTTTAAAGATTTATTCTTTAATAAAGGATCTCAAAGCCAGCTTTAGAAAAAGGA
+
>A>AA5DFFFFFGGGFGGGGGGGGGHGHHFHHHGHGHHHCFHHHHHHHHHHGGGHHHGHHHHGGHFFHHFHHHHHGHFHHHGGHEGEGHHHHHFGBEGFGFFGHHHGHGGHHHHHHHHHHGHGGHGHHGHGHHHHHGGHHGGHHDFGHHHHGHHGFGHGGFHHHHHHHHGHHHHGFB@0@GGFHHHF?BDGGFHHF=>FGHGEHHGHHHGHHHHHHFFGHFFFHHHFHGFDBGCCCGEHHHHG0<::CDGC
@M05620:45:000000000-G6HP7:1:1101:15601:6942 1:N:0:110
CATCCTGACCCTGAAGAGCACACGTCTGAACTCCAGTCACTCCGCGAAATCTCGTATGCCGTCTTCTGCTTGAAAAAAAAAACCACATTCCCTCTTTTGCCTTTTGCCTCCTTCTTTTCTTTTGTTTGACATCTTGTCTTTTTGTTCCCCTAATTCGGCCCTGCTTTTTACCTGCCCCCCTGACACTACTGTCTCCGTTTTCACGCTTTCTTCTTTCCTACCTTCTCTCCCCGCCCTCTTTCTCACCCTCC
+
BBBBBFFFFFFFGGGGGGGGGGHGHHHGHHHHHHHHHHGHHHHGGGGGGHGHHHFGHHFGGGGHGHHHHHHHGHFHHGGEG//////34B?BEB2B4B33?22B23B2?B/B3G2@2@2>FGEF2FF22@1<11<1<1?111?/0>F1<00.0<11.0-.-<..<<=D<.<C;:A.:;A--./;0B;/C0;;0C00..;/:090..;:.:;/;F/B////;.//;B:FBB/:;-:--;./9;///;..9.;
@M05620:45:000000000-G6HP7:1:1101:4622:6956 1:N:0:110
ATCTCTATCTCCTAAAAACCTGTTTAGATTTGGAGATAGACCTTCAGGTTTTTCATCATTTTCTGCATGAATTATACATTGACCACGTTCCAGCGTGGTCAGTTTGCAGCATTCTGTTATTTTGTTTGACAGAGTGTCTTGTTGAGAACATATGTAGGACATGATTTTTTCCTGCAACAGGGAAAATAAAGTATAAGTTTTAAAGATTTATTCTTTAATAAAGGATCTCAAAGCCAGCTTTAGAAAAAGGA
+
CCCCDFFFFFFFGGGGGGGGGGHHHHHHHHHHHFHHHHHHHHHHHHHHHHHGGHHHHHHHHHIHIHHHHHHHHHHHHHHHHGHHHHGHHHHHHHGGGGHHHHHHHHHHHHHHHHHHHHHHHHHHHHHHGHHHHHHHHHHHHHHHHHHHHHHHHHHHHGHHHHHHHHHHHGHHHHHHHHHHHGGHHHHHHHHHHHHHHHHHHHHHHHHHHHHHHHHHHHHGHGHHGHHHHGHHHHHHHGGHHHHHHHHHGGH
@M05620:45:000000000-G6HP7:1:1101:9021:7008 1:N:0:110
CATCCTGACCCTGAAGTACCCGGCTTGATTTCTGACATTAGATCGGAAGAGCACACGTCTGAACTCCAGTCACTCCGCGAAATCTCGTATGCCGTCTTCTGCTTGAAAAAAAAAAAAACTAGCATATACCCAAGAGTGTGTGATCTACTTGCTTTCTTCCATGCTTTTTGTCTTACTTCTCTCCTGCAGATGCGCCATTGGCGCGCAGGCCTGTTTGCTGCAGCCTCGCGCCCACCCCTTTCTTGCCCTTC
+
CBCCDFFFFFFFGGGGGGGGGGGGGGGHHHHHHHHHHHHHHGHHHGGGGHHHHHHHGHHHGHHHHHHFHHHHHHHHGGGGGGHHHHHGGHHHHGGGHGGHHHHHGHHHFHGCDB<</<<111011111>111..0.=000..0=0000000000000<00000000000-/0000000000::/0:0/00000-9...000/-.-;---..:.000/000:/00./;.-----...9-..00000000::/
@M05620:45:000000000-G6HP7:1:1101:22906:7045 1:N:0:110
CATCCTGACCCTGAAGTACCCCATTGAGCATGGCATCGTCACCAACTGGGACGACATGGAGAAGATCTGGCACCACACCTTCTACAACGAGCTGCGCGTGGCCCCGGAGGAGCACCCAGTGCTGCTGACCGAGGCCCCCCTGAACCCCAAGGCCAACAGAGAGAAGATGACTCAGGTGAGGCTCGGCCGACGCCCGTGCTCCTCCCGTCCTTTCCCCAGTCATTTTCTGCCCGGCTTGATTTCTGACATTT
+
CCCCCFFFFFFFGGGGGGGGGGGHHHHHHHHHHHHHHGHHHGHHHGHHHHHHGGGGGHHHHHHHHHHHHHHHHGHHHGGHHHHHHHHHGGGGGHHGGGGGGGHHGGGGGGGGHHHHGGHHHHHHHHHHHHGGGGGGGGGGGGHHHHGGGGHGHHGGGGGGGGGGGGGGGGGGGGGGGGGGGGGGFFFFFDFFFFFFFFFFFFFFFFFFFFFFFFFFFFFFFFFFFFFFFEFFFFFFFFFFFFFFEBFFBF0
@M05620:45:000000000-G6HP7:1:1101:6227:7052 1:N:0:110
ATCTCTATCTCCTAAAAACCTGTTTAGATTTGGAGATAGACCTTCAGGTTTTTCATCATTTTCTGCATGAATTATACATTGACCACGTTCCAGCGTGGTCAGTTTGCAGCATTCTGTTATTTTGTTTGACAGAGTGTCTTGTTGAGAACATATGTAGGACATGATTTTTTCCTGCAACAGGGAAAATAAAGTATAAGTTTTAAAGATTTATTCTTTAATAAAGGATCTCAAAGCCAGCTTTAGAAAAAGGA
+
AA1>A3FFFFFDAGF1BFGGG1FGEADAGDAFAGHGC1BG11GH1AF1FFGFEHEHBFGHHHHFDHHFH1FGD1GG2DFGHF1BBFCHHFFF10E/?EEB2FB@FGHHHHAE@FDBBFFGHF@G>FGHBBDG0BGHE>GGHHHGHHFH1G11BFBEG1<10BBGHFDGD@<1FG10@1@@C/?0<0?111?1<GFHDG11F1C>F1FGHHHFGHB000=G00<0/<<DDGHFGH./.;GC:000:C/:..C
@M05620:45:000000000-G6HP7:1:1101:22900:7062 1:N:0:110
CATCCTGACCCTGAAGTACCCCATTGAGCATGGCATCGTCACCAACTGGGACGACATGGAGAAGATCTGGCACCACACCTTCTACAACGAGCTGCGCGTGGCCCCGGAGGAGCACCCAGTGCTGCTGACCGAGGCCCCCCTGAACCCCAAGGCCAACAGAGAGAAGATGACTCAGGTGAGGCTCGGCCGACGCCCGTGCTCCTCCCGTCCTTTCCCCAGTCATTTTCTGCCCGGCTTGATTTCTGACATTA
+
BBCCCFFFFFFFGGGGGGGGGGGHHHHHHGHHHHHHHGHHHGHHHGHHFFHHGGGGGHHFHHHHHGHGHHHHHGHHHGGHHHHHHHHHGGGGGHHGGGFGGGHHGGGGGGGGHHHHGGHHHHHHHHHHHHGGGGGGGGGGGGHHHHGGGGHGHHGGGGGGGGGGGGGGGGGGGGGGGGGGGGGGFFFFFFFFFFFFFFFFFFFFFFFFFFFFFFFFFFFFFFFFFFFFFFFFFFFFFF.BFFFFFFFFFF/
@M05620:45:000000000-G6HP7:1:1101:6238:7070 1:N:0:110
ATCTCTATCTCCTAAAAACCTGTTTAGATTTGGAGATAGACCTTCAGGTTTTTCATCATTTTCTGCATGAATTATACATTGACCACGTTCCAGCGTGGTCAGTTTGCAGCATTCTGTTATTTTGTTTGACAGAGTGTCTTGTTGAGAACATATGTAGGACATGATTTTTTCCTGCAACAGGGAAAATAAAGTATAAGTTTTAAAGATTTATTCTTTAATAAAGGATCTCAAAGCCAGCTTTAGAAAAAGGA
+
BCBCCFFFFFFFGGGGGGGGGGHHHHHHHHHHHHHHHHHHHHHHHHHHHHHGGHHHHHHHHHIHIHHHHHHHHHHHHHHHHHHHHHGHHHHHHHGGGGHHHHHHHHHHHHHHHHHHHHHHHHHHHHHHHHHHHHGHHHHHHHHHHHHHHHHHHHHHHHHHHHHHHHHHHGHHHHHHHHHHHGGHHHHHGHHHHHHHHHHHHHHHHHHHHHHHHHHHHHHHHHHHHHHHHGHHGHHHHGHHHHHHHGHHGGF
@M05620:45:000000000-G6HP7:1:1101:6228:7087 1:N:0:110
ATCTCTATCTCCTAAAAACCTGTTTAGATTTGGAGATAGACCTTCAGGTTTTTCATCATTTTCTGCATGAATTATACATTGACCACGTTCCAGCGTGGTCAGTTTGCAGCATTCTGTTATTTTGTTTGACAGAGTGTCTTGTTGAGAACATATGTAGGACATGATTTTTTCCTGCAACAGGGAAAATAAAGTATAAGTTTTAAAGATTTATTCTTTAATAAAGGATCTCAAAGCCAGCTTTAGAAAAAGGA
+
BB@BBFFFFFFFGGGBGGGGGGHHHHDEGHHHF4GCFDHHHHHHGHHFHHHGGHHHHHHHHHHHHHHGHHGHHHHHHBGHHFFHHHGHHHHHGHGGAFHHHHHHHHHHHHHHHHHHHHHHHHHHHHHHHGHHHHHHHGHHHHHEGHHDHHHHHHHHGGHHGHHHHHHHHGHHHHFGHHHGHGGHGHHHHFHHHHGGHHHHHHHHHHHHHGHHHHHHHFHHFHHEBGHHHHFFHFHHFFHHHHEGGGGH.AG
@M05620:45:000000000-G6HP7:1:1101:6720:7133 1:N:0:110
AAACCAAGCAGACACTCACCGCTCCCTCGCCACAGGCCAATAGTTTGTCCTCACTGAGTTGGCAACAAGTGGCTGCTGTGGCTGCCATTTTTCTGGTGATGGCCATCAGCTCCGACGAGGTCAGCTGGGGGGCTTTCTTTGTGTAAGCAACGAGAAACCTGAAAGAAGCATTTTTTAACTAAGTCCTGCTGAGTCATTCATGAGTTTTTAGCCGCCTTGCTTCTTCTCACAGACTCTCTACTCTCATGCCA
+
CABCCCCFCFFFGGGGGGGGGGGGGGHHGGGGGHHHGGHHHHHHHHHHHHHHHHHHHHHHHHHHHHHHHHHHGHGGHHHHHHHGGHHHHHHHHHHHHHHHHHHHHHHHHHHHHGGGGGGGFHHHHHHHGGGGGGGGGGGGGGGGGGFFFFFFFFFFFFFFFFFFFFFFFFFFFFFFFFFFFFFFFFFFFFFFFFFFFFFFFFFFFFFFFFFFFFFFFFFFFFFFFFFFFFFFFFFFFFFFFFFFFFFFFFF
@M05620:45:000000000-G6HP7:1:1101:6697:7136 1:N:0:110
AAACCAAGCAGACACTCACCGCTCCCTCGCCACAGGCCAATAGTTTGTCCTCACTGAGTTGGCAACAAGTGGCTGCTGTGGCTGCCATTTTTCTGGTGATGGCCATCAGCTCCGACGAGGTCAGCTGGGGGGCTTTCTTTGTGTAAGCAACGAGAAACCTGAAAGAAGCATTTTTTAACTAAGTCCTGCTGAGTCATTCATGAGTTTTTAGCCGCCTTGCTTCTTCTCACAGACTCTCTACTCTCATGCCA
+
AAAA3A?FBFFFFGGGGGGGGGGGGGHHGGGGGFHHGEGCHHGHHHHHGGGHHHHHGGHHHHHHHHHHHHHHGHGGHHHHHHHEFHHHHHHHHHHHHHFHHHGHFHHHGGHFHGEGGGGGEHEGHHHHGGGGAGGGFGGGGGGG9BFFFFFFFFFBFFFFFFFBBBFFFFFFFFFFAFFFFFFFFFFFFFFFFBFFFFF/FFBFFFFFFFFFFDFFFDFFFFFFFFFFFFFFFFFFFFFFFFFFFFFFFFF
@M05620:45:000000000-G6HP7:1:1101:22192:7146 1:N:0:110
TACCTGTACTGGGGAAGCATCGCCATTCCTACCCTAAAGATCGGAAGAGCACACGTCTGAACTCCAGTCACTCCGCGAAATCTCGTATGCCGTCTTCTGCTTGAAAAAAAAAAAATAGAAAAAAAAAAAAAAAAGAGAAAAATAGCAAATAAGAATAACAAGGTATCAAGAGAGAGTGAGCACGAAAATATGAGACACAGGACTACACTACAGAAAAAGAAGGACAGGGGCTGTGACGGGTAACTGAGGTT
+
BABCCFFFFFFFGGGGGGFGGGGGGGHHHHGHHHHHGHHGGHHGGGGHHHHHHHGHHHGGGHHHHHHHHHHHHHGGGGGGFHHHG?FHHHFGGGHGGHHHHHFCHHHGGGG@>><011?1?00>------<---..//00/..00000000<000000000/.<00:0000./<..:00000.-...-<0<<0<00://....///0/0//00:00<..../.../...---<</00.----/00<00.<B
@M05620:45:000000000-G6HP7:1:1101:6712:7151 1:N:0:110
AAACCAAGCAGACACTCACCGCTCCCTCGCCACAGGCCAATAGTTTGTCCTCACTGAGTTGGCAACAAGTGGCTGCTGTGGCTGCCATTTTTCTGGTGATGGCCATCAGCTCCGACGAGGTCAGCTGGGGGGCTTTCTTTGTGTAAGCAACGAGAAACCTGAAAGAAGCATTTTTTAACTAAGTCCTGCTGAGTCATTCATGAGTTTTTAGCCGCCTTGCTTCTTCTCACAGACTCTCTACTCTCATGCCA
+
CCCCCCCFCFFFGGGGGGGGGGGGGGHHGGGGGHHHGGHHHHHHHHHHHHHHHHHHHHHHHHHGHHHHHHHHGHGGHHHHHHHGGHHHHHHHHHHHHHHHHHHHHHHHHHHHHGGGGGGGGHHHHHHHGGGGGGGGGGGGGGGGGGFFFFFFFFFFFFFFFFFFFFFFFFFFFFFFFFFFFFFFFFFFFFFFFFFFFFFFFFFFFFFFFFFFFFFFFFFFFFFFFFFFFFFFFFFFFFFFFFFFFFFFFFF
@M05620:45:000000000-G6HP7:1:1101:22200:7163 1:N:0:110
TACCTGTACTGGGGAAGCATCGCCCTTCCTACCCTAAAGATCGGAAGAGCACACGTCTGAACTCCAGTCACTCCGCGAAATCTCGTATGCCGTCTTCTGCTTGAAAAAAAAAAACCCAATACCCCTCTTATATTTTATTTAAGTACTCCCCTACCCCCCTGACATACACCATTTTCCACCAATTCTACTTGCACCCTTGAAAATTTTTTTGCACTCTTCATGTATGTCACTCACTCCTCCACTACGTCTAC
+
AAABBFFFFFDCGGEFAFGGGGGG2AGGHHGHHHHHHHHHHHFDGGGHFFGGHHAGHH1AGGHHH3BFHGHHHH?E>EGEEGHHHFGHEGF?EEHGHHHGHHGFFBGHE/BB<//////01?11...01111111>1>1<11<<000=/<</.<...---./:C00000/.000000;0...900900000000/.9//0//////:/9--////;//9///;////;/9//;///.;./9./99.....:
@M05620:45:000000000-G6HP7:1:1101:4423:7169 1:N:0:110
ATCTCTATCTCCTAAAAACCTGTTTAGATTTGGAGATAGACCTTCAGGTTTTTCATCATTTTCTGCATGAATTATACATTGACCACGTTCCAGCGTGGTCAGTTTGCAGCATTCTGTTATTTTGTTTGACAGAGTGTCTTGTTGAGAACATATGTAGGACATGATTTTTTCCTGCAACAGGGAAAATAAAGTATAAGTTTTAAAGATTTATTCTTTAATAAAGGATCTCAAAGCCAGCTTTAGAAAAAGGA
+
AAABAFBFFFFFGGGGGGFGFGFHHHHHHHHGGCHHHGHFHGGHHGHHHHHGGHHHHGHHHHHHHHGHHFHHHHHGHHHHHHHFFHGHHHHHGFGBEGHHFHHHHHFFHCHHGHHHHHHHHHHHHHHHGHGHHGGHHGHHHHHHHHGHHHHHHHHGHHHHHHHHHHHHHDHHHHFHHHHGHGGHFHHHHGGFGHHHF>GHHHGHGFHFHHHHHHHHHHHGGBGHGHHHGFFGHCGHGGFHHHHFHGFHDGF
@M05620:45:000000000-G6HP7:1:1101:12935:7177 1:N:0:110
CATCCTGACCCTGAAGTACCCGGCTTGATTTCTGACATTAGATCGGAAGAGCACACGTCTGAACTCCAGTCACTCCGCGAAATCTCGTATGCCGTCTTCTGCTTGAAAAAAAAAAAAAAAAAAGGACGAAAAAGGCACAGTATAGAAGGGGAAGTATACGATAGAGTGTAATCATGGAGAAGTGCGCGAGTGTGTAATGGAAAGCGGACATGTGGAAGCTTGGTCTAAGATGTGTGGCGTACAAAGAAACG
+
CCCCCFFFFFFFGGGGGGGGGGGGGGGHHHHHHHHHHHHHHHHHHGGGGHHGHHGHGHHHGHHHHHHGHHHHHHHHGGGGEFGHHHHGGHHHHGGGHGHHHHHHHFGGFHECCD@<</---<-..;.---.-......//00;00000..-...00000....9////////////////.//:/------.//.////////./.-:--////////.://.////9//:////...-.--.//;/.//.
@M05620:45:000000000-G6HP7:1:1101:4411:7186 1:N:0:110
ATCTCTATCTCCTAAAAACCTGTTTAGATTTGGAGATAGACCTTCAGGTTTTTCATCATTTTCTGCATGAATTATACATTGACCACGTTCCAGCGTGGTCAGTTTGCAGCATTCTGTTATTTTGTTTGACAGAGTGTCTTGTTGAGAACATATGTAGGACATGATTTTTTCCTGCAACAGGGAAAATAAAGTATAAGTTTTAAAGATTTATTCTTTAATAAAGGATCTCAAAGCCAGCTTTAGAAAAAGGA
+
AAAABFFFFFFFGGGGGGGGGGHGHHHHHHHHHFHHHHHCHHHHHHHHHHHGGHHHHFHHHHHHHHHHGFGHFDFFHDHHHGHHHHGHHHHHHHGGGGHHHHHHHHHHHGHGHHHHHHGHHHHHHHHHGHHHHHHHHHHHHFHHHHHHHHHHHHHFHHHHHHHFHHHHHGHHHGHHHHHHHGGHHHHHFFHHGHHHGHHHHHHHHHHHHHHHHHHHHEHGHHGHFHHHHHGHHFFHHGHHHHHHHHHHGGC
@M05620:45:000000000-G6HP7:1:1101:4432:7188 1:N:0:110
ATCTCTATCTCCTAAAAACCTGTTTAGATTTGGAGATAGACCTTCAGGTTTTTCATCATTTTCTGCATGAATTATACATTGACCACGTTCCAGCGTGGTCAGTTTGCAGCATTCTGTTATTTTGTTTGACAGAGTGTCTTGTTGAGAACATATGTAGGACATGATTTTTTCCTGCAACAGGGAAAATAAAGTATAAGTTTTAAAGATTTATTCTTTAATAAAGGATCTCAAAGCCAGCTTTAGAAAAAGGA
+
BCCCDFFFFFFFGGGGGGGGGGHHHHHHHHHHHHHHHHHHHHHHHHHHHHHGGHHHHIHHHHHHIHHHHHHHHHHHHHHHHHHHHHGHHHHHHHGGGGHHHHHHHHHHHHHHHHHHHHHHHHHHHHHHGHHHHHHHHHHHHHHHHHHHHHHHHHHHHHHHHHHHHHHHHGHHHHHHHHHHHGGHHHHHHHHHHHHHHHHHHHHHHHHHHHHHHHHHHHHHHHHHHHHHHHHHHHHHHGHHHHHHHHHHGGH
@M05620:45:000000000-G6HP7:1:1101:12939:7197 1:N:0:110
CATCCTGACCCTGAAGTACCCGGCTTGATTTCTGACATTAGATCGGAAGAGCACACGTCTGAACTCCAGTCACTCCGCGAAATCTCGTATGCCGTCTTCTGCTTGAAAAAAAAAAAAAACAGCCGAGTTAAACAATTCTGAAGTGAATATATTGAAGGTCACGATAGAAGTGATTTTGAGCAGAGAACTTTACGTGCGAAGTAACTCACAGTGCGAGTAAAATACTCGCAAAAGGAAATGAGTGGAATTTT
+
BBBBBFFFFFFFGGGGGGGGGGGGGGGHHHHHHBEGHHHHFHHHH?EFEHGGHHEHGHHHGGHHHHHHHHHHHHHHAFGGEEGDGHHGGHEHHGGGHGGHHHHHHEGHHHGGGGC<//-..0<<---..000<<.00<00000000000000;;000/;0//.....00000000000..00:/.///09000.9..-.--9////////////-.-9.;//9////.--.-./..////////.//9//;
@M05620:45:000000000-G6HP7:1:1101:19324:7213 1:N:0:110
TACCTGTACTGGGGAAGCAATCGCCATTCCTACCCTAAAGATCGGAAGAGCACACGTCTGAACTCCAGTCACTCCGCGAAATCTCGTATGCCGTCTTCTGCTTGAAAAAAAAAAAGTTATTTTGTTTGACAGAGTGTCTTGTTGAGAACATCTGTAGGACATGATTTTTTCCTGCAACAGGGAACATAAAGTATAAGTTTTAAAGATTTATTCTTTAATAAAGGATCTCAAAGCCATCTTTAGACAAATGA
+
AABBBFFFFFFFGGGGGGGGGGGGGGGHHHHHHHHHGHGFHFFGGGAGAGEGFHHEAFHGBEHHHHHHHHHFGHFDGE@@E1G@FC?>G3GGG?@GGFHDGHHBEG3F?/B<////<<?1FGDF?<FFFGF1F0<>G>GHH1FF11<1</00=DG00D0CGDCFFHHHF-;CGBGF:;./;9AF9/;9;BFBBFBBB;;CF0:F0CBCBBF0FFGGBFF0F//:9FFFFFB9/BAF/BFFFFB//99.///
@M05620:45:000000000-G6HP7:1:1101:6988:7214 1:N:0:110
ATCTCTATCTCCTAAAAACCTGTTTAGATTTGGAGATAGACCTTCAGGTTATTCATCATTTTCTGCATGAATTATACATTGACCACGTTCCAGCGTTGTCAGTTTGCAGCATTCTTTTATTTTGTTTTACAGAGTTTCTTGTTTAGAACATATTTAGGACATTATTTTTTCCTGCAACAGGTAAAATAAAGTATACGTTTTAAAGATTTATTCTTTAATAAAGGATCTCAAAGCCAGCTTTAGAAAAAGGA
+
BAB?BFBFFFFFGGGGCGGGGGGHHCAFGHHD544BFBFBGHHHHFBEGGBGHHBGHBHHHHHHAGHHFGFHHGHFHHHHDFGH3GEHHHHBBF0E1>?B55FGH4BG3@1@FFD4FF4BGHHDGGG2BF4@4FF43BFG3FG244?43B3F4444B3GFBF3BDGHHHGFHG2F<GF0@C222@2?1?<1GFF110<?GG1FD1FFGFBGHFFGH>111FD00CGGGBBGF0<G/.;0CG0:0;GHH..;
@M05620:45:000000000-G6HP7:1:1101:8501:7262 1:N:0:110
CATCCTGACCCTGAAGTACCCCGGCTTGATTTCTGACATTAGATCGGAAGAGCACACGTCTGAACTCCAGTCACTCCGCGAAATCTCGTATGCCGTCTTCTGCTTGAAAAAAAAAAAACACCCACAACAAATCGAGGTGCACATCTCTCTCCGGCTGTGATATTCGCTCATCATACTGCCCACCAATCAACTGACCCTACCCACGGTGAGCCCAAACACGAAGCTCCCTCACACCACACCCCTACTCTCCC
+
BCCCCFFFFFFFGGGGGGGGGGGGGGGGHHHHHHHHHHHHHHHHHHGGGGHHHHHHHGGHHGHHHHHHHHHHHHHHHGGGGGEHHHHHGGHHHHGEGHGHHHFHHHHHFGHGGFGD/<</0..<......000...-.<000000000000/;----./000;;0/....00000000;/.0..;.0/09:9/00////..;0:--....09....9...-:.-0009/:..00.......;9..0000//
@M05620:45:000000000-G6HP7:1:1101:22995:7289 1:N:0:110
ATCTCTATCTCCTAAAAACCTGTTTAGATTTGGAGATAGACCTTCAGGTTTTTCATCATTTTCTGCATGAATTATACATTGACCACGTTCCAGCGTGGTCAGTTTGCAGCATTCTGTTATTTTGTTTGACAGAGTGTCTTGTTGAGAACATATGTAGGACATGATTTTTTCCTGCAACAGGGAAAATAAAGTATAAGTTTTAAAGATTTATTCTTTAATAAAGGATCTCAAACCAGGCTTTGGAAAAAGGA
+
CCCCCFFFFFFFGGGGGGGGGGHHHHHHHHHHHHHHHHHHHHHHHHHHHHHGGHGHHHHHHHHHIHHHHHHHHHHHHHHHHGHHHHGHHHHHHHGGGGHHHHHHHHHHHHHHHHHHHHHHHHHHHHHHHHHHGHHHHHHHHHHHHHHHHHHHHHHHHHHHHHHHHHHHHGHHHHHHHHHHHGGHHHGHHHHHHHHHHGGHHHHHHHHHHHHHHHHHHHHHHHFHHHFHHHH00;....;C/0/CGHH.E.C
@M05620:45:000000000-G6HP7:1:1101:23014:7293 1:N:0:110
ATCTCTATCTCCTAAAAACCTGTTTAGATTTGGAGATAGACCTTCAGGTTTTTCATCATTTTCTGCATGAATTATACATTGACCACGTTCCAGCGTGGTCAGTTTGCAGCATTCTGTTATTTTGTTTGACAGAGTGTCTTGTTGAGAACATATGTAGGACATGATTTTTTCCTGCAACAGGGAAAATAAAGTATAAGTTTTAAAGATTTATTCTTTAATAAAGGATCTCAAAGCCAGCTTTAGAAAAAGGA
+
CCBCCFFFFFFFGGGGGGGGGGHHHHHHHHHHHHHHHHHHHHHHHHHGHHHGGHHHHHHHHHIIHHHHHHHHHHHHHFHHHHHHHHGHHHHHHHGGGGHHHHHHHHHHHHHHHHHGHHHHHHHHHHHHHHHHHHHHHHHHHHHHHHHGHHHHHHHHHHHHHHHHHHHHHGHHHHHHHHGHHGGHHFGHHGHHHHHHHHHHHHHHHHHHHHHHHHHHHHHFHHHGHHGHHHHHGHGGHGHHHHGHHHHFDDH
@M05620:45:000000000-G6HP7:1:1101:13715:7297 1:N:0:110
CATCCTGACCCTGAAGTACCCCATTGAGCATGGCATCGTCACCAACTGGGACGACATGGAGAAGATCTGGCACCACACCTTCTACAACGAGCTGCGCGTGGCCCCGGAGGAGCACCCAGTGCTGCTGACCGAGGCCCCCCTGAACCCCAAGGCCAACAGAGAGAAGATGACTCAGGTGAGGCTCGGCCGACGCCCGTGCTCCTCCCGTCCTTTCCCCAGTCATTTTCTGCCCGGCTTGATTTCTGACATTA
+
BBCCCFFFFFFFGGGGGGGGGGGHHHHHHHHHHHHHHGHHHGHHHGHHHHHHGGGGGHHHHHHHHHHHHHHHHGHHHGGHHHHHHHHHGGGGGHHGGGFGGGHHGGGGGGGGHHHHGGHHHHHHHHHHHHGGGGGGGGGGGGHHHHGGGGHGHHGGGGGGGGGGGGGGGGGGGGGGGGGGGGGGFFFFFFFFFFFA>DFFFFFFFFFFDFFFFFFFFFDFFFFFFFFFFFFFFFFFCF9FFFFFFFFFFF/
@M05620:45:000000000-G6HP7:1:1101:22996:7312 1:N:0:110
ATCTCTATCTCCTAAAAACCTGTTTAGATTTGGAGATAGACCTTCAGGTTTTTCATCATTTTCTGCATGAATTATACATTGACCACGTTCCAGCGTGGTCAGTTTGCAGCATTCTGTTATTTTGTTTGACAGAGTGTCTTGTTGAGAACATATGTAGGACATGATTTTTTCCTGCAACAGGGAAAATAAAGTATAAGTTTTAAAGATTTATTCTTTAATAAAGGATCTCAAAGCCAGCTTTAGAAAAAGGA
+
BBBBBFFFFFFFGGGGGGGGGGHHHHHHHHHHFFHFHHHHHHHHHHHHHHHGGHHHHGHHHHHHHHHGHGHHHHHHHHHHHGHHFHGHHHHHGGGFGGHHHHHHHHHHHHHHGHHHHHHHHHHHHHHHGHHHHHHHHHHHHHHHHHHHHHHHHHHHHHHHHHHHHHHHHGHHHHHGHHHGHGEFHHGFFHHGHHHHHGGGHGHHHHHHHHHHHHHHHHHHHDGGHHHHHGHGHHHHHGHHHGFFGGFGGDG
@M05620:45:000000000-G6HP7:1:1101:18181:7320 1:N:0:110
CATCCTGACCCTGAAGTACCCGGCTTGATTTCTGACATTAGATCGGAAGAGCACACGTCTGAACTCCAGTCACTCCGCGAAATCTCGTATGCCGTCTTCTGCTTGAAAAAAAAAACAAATTCTGCTTCCCGCGGCCCCCCTTAACCCCCCGTCCCACAGAGCGAAGATTACTCAGCTGAGGCTCGGCCTACTCCCGTGCTCCTCCCGTCCTTTCCCCATCCATTTTCTTCCCTGCTTTCTTTCTTCATTAG
+
CCCCCFFFFFFFGGGGGGGGGGGGGGGHHHHHHHHHHHHHHGFHHGFGGGGHHHFHEHGGGHHGHHHGHHHHHHHHGGGGEEHFDHHFEHHHHGEGHGFHHHHHBGHHBGGF/>///=0=1?111G11??//--<<CCCCC.0000..:-:.:C.;9E;0//;9;@DF00;B00000909..9;--...;/0909.9..;0;0/;A..;..0;:0099//:00:00:B0:0/00:090;BBF0F0000;00
@M05620:45:000000000-G6HP7:1:1101:11357:7332 1:N:0:110
CATCCTGACCCTGAGTACCCCATTGAGCATGGCATCGTCACCAACTGGGACGACATGGAGAAGATCTGGCACCACACCTTCTACAACGAGCTGCGCGTGGCCCCGGAGGAGCACCCAGTGCTGCTGACCGAGGCCCCCCTGAACCCCAAGGCCAACAGAGAGAAGATGACTCAGGTGAGGCTCGGCCGACGCCCGTGCTCCTCCCGTCCTTTCCCCAGTCATTTTCTGCCCGGCTTGATTTCTGACATTAG
+
DCDDDFFFFFFFGGGFGGGGGGHHGGGHHHHHHHHHGHHHGHHHGHHHHHHGGGGGHHHHHHHHHHHHHHHHGHHHGGHHHHHHHHHGGGGGHHGGGGEEGHHGGFGGGGGHHHHGGHHHHHHHHHHHHGGGGGGGGGGGGHHHHGGDFHGHHGGGGGGGGGGGGGGGGGGGGGGCFFGGGGGFFFFFFFFFFFFFFFFFFFFFFFEFFFFFFFFFFFFF<FFFFFFFFFFDFFFFFFFFFFFFBFBFFF<
@M05620:45:000000000-G6HP7:1:1101:11538:7349 1:N:0:110
CATCCTGACCCTGAAGTACCCCATTGAGCATGGCATCGTCACCAACTGGGACGACATGGAGAAGATCTGGCACCACACCTTCTACAACGAGCTGCGCGTGGCCCCGGAGGAGCACCCAGTGCTGCTGACCGAGGCCCCCCTGAACCCCAAGGCCAACAGAGAGAAGATGACTCAGGTGAGGCTCGGCCGACGCCCGTGCTCCTCCCGTCCTTTCCCCAGTCATTTTCTGCCCGGCTTGATTTCTGACATTT
+
DDDDDFFFFFFFGGGGGGGGGGGHHHHHHHHHHHHHHGHHHGHHHGHHGHHHGGGGGHHHHHHGHHHHHHHHHGHHHGGHHHHHHHHHGGGGGHHGGGGGGGHHGGGGGGGGHHHHGGHHHHHHHHHHHHGGGGGGGGGGGGHHHHGGGGHGHHEGGGGGGGGGGGGGGGGGGGGGGGGGGGGGFFFFFFFFFFFFDFFFFFFFFFFFFFFFFFFFFFDFFFFFFFFFEFFFFFFFFAAFFFFFF0BFFF0
@M05620:45:000000000-G6HP7:1:1101:11516:7352 1:N:0:110
CATCCTGACCCTGAAGTACCCCATTGAGCATGGCATCGTCACCAACTGGGACGACATGGAGAAGATCTGGCACCACACCTTCTACAACGAGCTGCGCGTGGCCCCGGAGGAGCACCCAGTGCTGCTGACCGAGGCCCCCCTGAACCCCAAGGCCAACAGAGAGAAGATGACTCAGGTGAGGCTCGGCCGACGCCCGTGCTCCTCCCGTCCTTTCCCCAGTCCTTTTCTGCCCGGCTTGATTTCTGACATTA
+
AAABBFFFFFFFGGGGGGGGGG?GHHFHHFHGHHFGHGHGDEHHEEHHFHHHGGGEGHHGHHGHHHHHGHHHHGHHHGGHHHHHHHFHEGCFGHHGGGEGGGGHGGGGGGCGHHHHGGHGFHHHHHHHHHGCGGGGGGGGGG/CGHGGG.GFHHEGGGGBFFGGGGFGGGGGGGGGGGGGGGGGFFFFFAFFFFFB@?AFFFFFFFFAFFDFFFFFFFABF/;FFFFFFEFFDBBFFAAFFFFFB;BBFF/
@M05620:45:000000000-G6HP7:1:1101:15330:7382 1:N:0:110
CATCCTGACCCTGAAGTACCCGGCTTGATTTCTGACATTAGATCGGAAGAGCACACGTCTGAACTCCAGTCACTCCGCGAAATCTCGTATGCCGTCTTCTGCTTGAAAAAAAAAAAGAAAAACAACCGTGACACATCATTAATGTCTTTCTTATTGTCCTTCTCTTTTACTTTCCTAACATTATCTTTCTTCTCATGATTCATACTGCTCGCCGTTATCACTCGGTCGACGAGCGCTCTATACATCTTCCC
+
BBBBBFFFFFFFGGGGGGGGGGGFEG?HHHHHHHHHHHHHFHHHGGGGGHAHHHHHGHEGGHHHHHHHHHHHHHHHCGGGGGHHHGHGFHGHHGGEHGHHHHHHHGHHFFEC@BB///0000/<//.-<...<10100=0000000<000000<000:0000000000;:;00000;;//0000000000000000000;000000000;.----.../////..9.---------;;://////9//;/.
@M05620:45:000000000-G6HP7:1:1101:7449:7402 1:N:0:110
ATCTCTATCTCCTAAAAACCTGTTTAGATTTGGAGATAGACCTTCAGGTTTTTCATCATTTTCTGCATGAATTATACATTGACCACGTTCCAGCGTGGTCAGTTTGCAGCATTCTGTTATTTTGTTTGACAGAGTGTCTTGTTGAGAACATATGTAGGACATGATTTTTTCCTGCAACAGGGAAAATAAAGTATAAGTTTTAAAGATTTATTCTTTAATAAAGGATCTCAAAGCCAGCTTTAGAAAAAGGA
+
BCABBFFFFFFFGGGGGGGGGGGHHHHHHHHHHGHFHHHHHHHHHHHHHHHGGHHHHHHHHHIIIHHHHHGHHHHGHGHHHHHHHHGHHHHHHHGGGGHHGHHHHHHGHHHHHHHHHHHHHHHHHHHHHHHHHHHHHHHHHHHHHHHHHHHHHHHHHHHHHHHGHHHHHGHHHHHHHHHHHGGHHHHHFGHGHHHHHGHHHHHHHGHHHHHHHHHHHHHGHFHHFGHHHHHHHHHHGGGHHHHFF0FFGGC
@M05620:45:000000000-G6HP7:1:1101:12512:7407 1:N:0:110
AAACCAAGCAGACACTCACCGCTCCCTCGCCACAGGCCAATAGTTTGTCCTCACTGAGTTGGCAACAAGTGGCTGCTGTGGCTGCCATTTTTCTGGTGATGGCCATCAGCTCCGACGAGGTCAGCTGGGGGGCTTTCTTTGTGTAAGCAACGAGAAACCTGAAAGAAGCATTTTTTAACTAAGTCCTGCTGAGTCATTCATGAGTTTTTAGCCGCCTTGCTTCTTCTCACAGACTCTCTACTCTCATGCCA
+
DCCCDCCFDFFFGGGGGGGGGGGGGGHHGGGGGGHHGGHHHHHHHHHHHHHHHHHHHHHHHHHHHHHHHHHHGHGGHHHHHHHGGHHHHHHHHHHHHHHHGHHHHHHHHHHHHGGGGGGGGHHHHHHHGGGGGGGGGGGGGGGGGGFFFFFFFFFFFFFFFFFFFFFFFFFFFFHFFFFFFFFHFFFFFFFFFFFFFFFFFFFFFFFFFFFFFFFFFFFFFFFFFFHFFFFFFFFFFFFFFFFFFFFFFFB
@M05620:45:000000000-G6HP7:1:1101:7457:7419 1:N:0:110
ATCTCTATCTCCTAAAAACCTGTTTAGATTTGGAGATAGACCTTCAGGTTTTTCATCATTTTCTGCATGAATTATACATTGACCACGTTCCAGCGTGGTCAGTTTGCAGCATTCTGTTATTTTGTTTGACAGAGTGTCTTGTTGAGAACATATGTAGGACATGATTTTTTCCTGCAACAGGGAAAATAAAGTATAAGTTTTAAAGATTTATTCTTTAATAAAGGATCTCAAAGCCAGCTTTAGAAAAAGGA
+
EEEEEFFFFFFFGGGGGGGGGGHHHHHHHHHHHHHHHHHHHHHHHHHHHHHGGHHHHIHHHHIHIHHHHHHHHHHHHHHHHHHHHHGHHHHHHHGGGGHHHHHHHHHHHHHHHHHHHHHHHHHHHHHHHHHHHHHHHHHHHHHHHHHHHHHHHHHHHHHHHHHHHHHHHGHHHHHHHHHHHGGHHHHHHHHHHHHHHHHHHHHHHHHHHHHHHHHHHHHHHHHHHHHHHGHHHHHHHGHHHHHHHGHHGGH
@M05620:45:000000000-G6HP7:1:1101:7439:7421 1:N:0:110
ATCTCTATCTCCTAAAAACCTGTTTAGATTTGGAGATAGACCTTCAGGTTTTTCATCATTTTCTGCATGAATTATACATTGACCACGTTCCAGCGTGGTCAGTTTGCAGCATTCTGTTATTTTGTTTGACAGAGTGTCTTGTTGAGAACATATGTAGGACATGATTTTTTCCTGCAACAGGGAAAATAAAGTATAAGTTTTAAAGATTTATTCTTTAATAAAGGATCTCAAAGCCAGCTTTAGAAAAAGGA
+
AA>ABF5DFFFFGGGGGGGGGGHHHGGHHHHHH4CGHGHHHHHHHHHHHHHGGHHGHHHHHHHHHGHHHGHHHHHHHFHHHHHHHHGHHHHHHHGEGGHHHHHHHHHHHHHHHHHHHHHHHHHHHHHHFHHHHHHHHHHHHHHHFGEHHHHHHHHHHHHHHGG2FHHHHGHHHHHGGHFFHGGHAGGH1<GHHHFFGFGHHHHFHHHHHBFGHHHHDBHDGHHGFHHHHHHHFCGHHGFHHHFHGFFHFFF
@M05620:45:000000000-G6HP7:1:1101:14253:7452 1:N:0:110
ATCTCTATCTCCTAAAAACCTGTTTAGATTTGGAGATAGACCTTCAGGTTTTTCATCATTTTCTGCATGAATTATACATTGACCACGTTCCAGCGTGGTCAGTTTGCAGCATTCTGTTATTTTGTTTGACAGAGTGTCTTGTTGAGAACATATGTAGGACATGATTTTTTCCTGCAACAGGGAAAATAAAGTATAAGTTTTAAAGATTTATTCTTTAATAAAGGATCTCAAAGCCAGCTTTAGAAAAAGGA
+
DCDDDFFFFFFFGGGGGGGGGGHHHHHHHHHHHHHHHHHHHHHHHHHHHHHGGHHHHIHIHIHIHHHHHHHHHHHHHHHHHHHHHHGHHHHHHHGGGGHHHHHHHHHHHHHHHHHHHHHHHHHHHHHHGHHHHHHHHHHHHHHHHHHHHHHHHHHHHHHHHHHHHHHHHGHHHHHHHHHHHGGHHGHHHHHHHHHHHHHHHHHHHHHHHGHHHHHHHHHHHHHHHHHHHHHHHHHHHGHHHHHHHHHHGGH
@M05620:45:000000000-G6HP7:1:1101:16227:7466 1:N:0:110
ATCTCTATCTCCTAAAAACCTGTTTAGATTTGGAGATAGACCTTCAGGTTTTTCATCATTTTCTGCATGAATTATACATTGACCACGTTCCAGCGTGGTCAGTTTGCAGCATTCTGTTATTTTGTTTGACAGAGTGTCTTGTTGAGAACATATGTAGGACATGATTTTTTCCTGCAACAGGGAAAATAAAGTATAAGTTTTAAAGATTTATTCTTTAATAAAGGATCTCAAAGCCAGCTTTAGAAAAAGGA
+
AAAABFFFFFFFGGGGBGGGFFGGHEGCFGHHHFFFFDF5GGFHHFFHGHHFGHDGFHHHHHHHHFGFHGDHHFHHHFGHEAFHCGGGHHHGEHGEGFHHHHHHHHGGHGHHHHHFGHHHHGHHGHHHHHHHHHGEGGFHHHHH4FGDHFHHHHHGHHHHHHHEGGHHFFHHHHGG2GHEHAAFA??G1FFFGDDGHGGHHBF1=<FGHGHHHHHHGHHHFHFECGHHHFHHHGHGHGHHHHHEGHFFF?C
@M05620:45:000000000-G6HP7:1:1101:12990:7467 1:N:0:110
TACCTGTACTGGGGAAGCATCGCCATTCCTACCCTAAAGATCGGAAGAGCACACGTCTGAACTCCAGTCACTCCGCGAAATCTCGTATGCCGTCTTCTGCTTGAAAAAAAAAAAAAACAAAAGGGAAACAGAGAAATTACGATGTCAGCGGGATCTGCGCGTGACGCTACTGTCGGCCATACAGGACACGAGAAGAGAGGTGGCGCACACAAGCAACACACGAAAACAGTCGAACAGCGATGACGCGACGG
+
AAABBFFFFFFFGGGGGGGGGGGGFGHHHHFHGHHHGHHGHHHGGGGHHHH1GHGGHHGHGHHHHHHHHGHHHHGGGGGGEGHHHFFHHHHGFGHGHHGGHHHFHHHHGGGGG></-.<.000.<...///<////00<0..:..0000.---..000-----......-////.--.-//9///..;..:-..;:./../...-.---.:.../:....:-;..-/9///....-/.--9.//..-----
@M05620:45:000000000-G6HP7:1:1101:16243:7475 1:N:0:110
ATCTCTATCTCCTAAAAACCTGTTTAGATTTGGAGATAGACCTTCAGGTTTTTCATCATTTTCTGCATGAATTATACATTGACCACGTTCCAGCGTGGTCAGTTTGCAGCATTCTGTTATTTTGTTTGACAGAGTGTCTTGTTGAGAACATATGTAGGACATGATTTTTTCCTGCAACAGGGAAAATAAAGTATAAGTTTTAAAGATTTATTCTTTAATAAAGGATCTCAAAGCCAGCTTTAGAAAAAGGA
+
EEEEEFFFFFFFGGGGGGGGGGHHHHHHHHHHHHHHHHHHHHHHHHHHHHHGGHHHHHHIHHIIIHHHHHHHHHHHHHHHHHHHHHGHHHHHHHGGGGHHHHHHHHHHHHHHHHHHHHHHHHHHHHHHHHHHHHHHHHHHHHHHHHHHHHHHHHHHHHHHHHHHHHHHHGHHHHHHHHHHHGGHHHHHHHHHHHHHHHHHHHHHHHHHHHHHHHHHHHHHHHGHHHHHHHHHHHHGHGHHHHHHHHHHGGH
@M05620:45:000000000-G6HP7:1:1101:16261:7480 1:N:0:110
ATCTCTATCTCCTAAAAACCTGTTTAGATTTGGAGATAGACCTTCAGGTTTTTCATCATTTTCTGCATGAATTATACATTGACCACGTTCCAGCGTGGTCAGTTTGCAGCATTCTGTTATTTTGTTTGACAGAGTGTCTTGTTGAGAACATATGTAGGACATGATTTTTTCCTGCAACAGGGAAAATAAAGTATAAGTTTTAAAGATTTATTCTTTAATAAAGGATCTCAAAGCCAGCTTTAGAAAAAGGA
+
BBBBBFFFFFFFGGGGDGGGGGHHHHHFHFGFAGHHFHFFFGHHFBGFFFHCFHHHHHHHHHHHHHHFHFHHFFHFFGHHG5DGCGGHHFFBGFGF?E?FEHHHFHHHHHEGFGGFHFEHHFGH2GHHE3EGHHHHHHHHHHHHHGEHHHHHHHHGHHGHCFHHGHBGFCFFGHEFGHHHHFAGEGHHHDG<DGDGHHHHHGHGHGHHHHHHHHHHFFHHFBBDHGHHHHHHGH.GHFHHHGHCFHEFACG
@M05620:45:000000000-G6HP7:1:1101:23675:7496 1:N:0:110
ATCTCTATCTCCTAAAAACCTGTTTAGATTTGGAGATAGACCTTCAGGTTTTTCATCATTTTCTGCATGAATTATACATTGACCACGTTCCAGCGTGGTCAGTTTGCAGCATTCTGTTATTTTGTTTGACAGAGTGTCTTGTTGAGAACATATGTAGGACATGATTTTTTCCTGCAACAGGGAAAATAAAGTATAAGTTTTAAAGATTTATTCTTTAATAAAGGATCTCAAAGCCAGCTTTAGAAAAAGGA
+
DDDCDFFFFFFFGGGGGGGGGGHHHHHHHHHHHHHHHHHHHHHHHHHHHHHGGHHHHHHHHHHHHHHHHHHHHHHHHHHHHHHHHHGHHHHHHHGGGGHHHHHHHHHHHHHHHHHHHHHHHHHHHHHHHHHHHHHHHHHHHHHHHHHHHHHHHHHHHHHHHHHHHHHHHGHHHHHHHHHHHGGHHHHHHHHHHHHHHHHHHHHHHHHHHHHHHHHHHHHHHHGHGHHHHHHHHHHGHGHHHHHHHHHHGGH
@M05620:45:000000000-G6HP7:1:1101:23673:7518 1:N:0:110
ATCTCTATCTCCTAAAAACCTGTTTAGATTTGGAGATAGACCTTCAGGTTTTTCATCATTTTCTGCATGAATTATACATTGACCACGTTCCAGCGTGGTCAGTTTGCAGCATTCTGTTATTTTGTTTGACAGAGTGTCTTGTTGAGAACATATGTAGGACATGATTTTTTCCTGCAACAGGGAAAATAAAGTATAAGTTTTAAAGATTTATTCTTTAATAAAGGATCTCAAAGCCAGCTTTAGAAAAAGGA
+
BBBBBFFFFFFFGGGGGGGGGGHHHFHHHHHHCHHHHHHHHHHHHHHHHHHGGHHHHFHHHHHHHHHHHHHHHHHHHHHHHHHHHHGHHHHHHHGGGGHHHHHHHHHHHHHHHHHHHHHHHHHHHHHHHHHHHHHHHHHHHHHHHHHHHHHHHHHHHHHHHHHHHHHHHGHHHHHHHHHHHGGHHHHHHGHHHHHHHHHHHHHFHHHHHHHHHHHHHDGHGHHGHHHHHHHHGHHHHGHHHHGFHHHHGGH
@M05620:45:000000000-G6HP7:1:1101:8680:7604 1:N:0:110
CATCCTGACCCTGAAGTACCCGGCTTGATTTCTGACATTAGATCGGAAGAGCACACGTCTGAACTCCAGTCACTCCGCGAAATCTCGTATGCCGTCTTCTGCTTGAAAAAAAAAAAAGAAAAATAAGACCGTCCCTACGGCGAACACCCAGGGTACCTCACAACAGGGAAACATCATCCACCATTGACTGCGCACCTTACGCCTTCTGACGATCATCGACGCTTTATCTTTCAACTTTAAACTTTGCCTTG
+
CCCCCFFFFFFFGGGGGGGGGGGGGGGHHHHHHHHHHHHGHGHHGGGGGHHHHHHHGHHHGHFHHHHHHHHHHHHHGGGGGGHHHHHFEHHHGGGGHGHHHHHHHGHHFHGGGDC<///00000111<10-....00<..<-----/.:....//00000.00.:/.....//00000000..0000090/.----/000..-..00000.....000/---...900000000000000:0000:00000
@M05620:45:000000000-G6HP7:1:1101:25186:7604 1:N:0:110
AACCCAAGCAGACACTCACCGCTCCCTCGCCACAGGCCAATAGTTTGTCCTCACTGAGTTGGCAACAAGTGGCTGCTGTGGCTGCCATTTTTCTGGTGATGGCCATCAGCTCCGACGAGGTCAGCTGGGGGGCTTTCTTTGTGTAAGCAACGAGAAACCTGAAAGAAGCATTTTTTAAATAAGTCCTGCTGAGTCATTCATGAGTTTTTAGCCGCCTTGCTTCTTCTCACAGACTCTCTACTCTCATGCCC
+
AA1>AAA?A1B>AF11FGGGEEGCCFBHAEE0B0BFAFFGF1FHFGGGFFFEGHED1BGGE1BFGFA/G1DDF0/FFFGBHHA/FHGGH2BFFFFBBF1F21CC10GHHGDGFC?E////EC1FFHFBC@CG-9EF0BFGFFFBF0/9/99@EB?FF/9FF///;/A/B/BFFFF?9B/;/;/999;/9FFB-FFFFFFEFFFFFFFFFF//B--@--/9B/9/F9///;99/AFFFFFFB9BF/9///;/
@M05620:45:000000000-G6HP7:1:1101:25176:7619 1:N:0:110
AAACCAAGCAGACACTCACCGCTCCCTCGCCACAGGCCAATAGTTTGTCCTCACTGAGTTGGCAACAAGTGGCTGCTGTGGCTGCCATTTTTCTGGTGATGGCCATCAGCTCCGACGAGGTCAGCTGGGGGGCTTTCTTTGTGTAAGCAACGAGAAACCTGAAAGAAGCATTTTTTAACTAAGTCCTGCTGAGTCATTCATGAGTTTTTAGCCGCCTTGCTTCTTCTCACAGACTCTCTACTCTCATGCCA
+
ABBBAAAFBFFFGGGGGGGGGGGGGGHGGGGGGHHHGGHHHHHHHHHHHHHHHHHHHHHHHHHHHHHHHHHHGHGGHHHHHHHGGHHHHHHHHHHGHHHHHHHHHHHHHHHHHGGGGGGGDHHHHHHHGGGGGGGGGGGGGGGGGGFFFFFFFFFFFFFFFFFFFFFFFFFFFFFFFFFFFFFFFFFFFFFFFFFFFFFFFFFFFFFFFFFFFFFFFFFFFFFFFFFFFFFFFFFFFFFFFFFFFFFFFFB
@M05620:45:000000000-G6HP7:1:1101:6842:7626 1:N:0:110
CATCCTGACCCTGAAGTACCCCGGCTTGATTTCTGACATTAGATCGGAAGAGCACACGTCTGAACTCCAGTCACTCCGCGAAATCTCGTATGCCGTCTTCTGCTTGAAAAAAAAAAAAAAATAATATCATCGTTTAAAAACTCTGCTCGTCTTATTATACTCAGCAGATTGTACACAATCAGATATATACGATAACGCGAGTATGGAGCGGGCGTCGTAGCGGATGCGATAGGTGAGCTGAGTGCGGTGGT
+
CBCBBFFFFFFFGGGGGGGGGGGGGGGGHHHHHHHHHHHHHHHHHHGGGGHHHHHHHGHHHGHHHHHHHHHHHHHHHGGGGGEHBGHHGGHHHHGGGHGGHHHHHHHHGHHGFBCC//-<-0<=00000000....0000;0000000.-...0;:0900000000.:000000000.00;000000009.....0.-----.00/0//------;--:..---;-/-..../000.0000.000--.-..
@M05620:45:000000000-G6HP7:1:1101:23185:7673 1:N:0:110
AAACCAAGCAGACACTCACCGCTCCCTCGCCACAGGCCAATAGTTTGTCCTCACTGAGTTGGCAACAAGTGGCTGCTGTGGCTGCCATTTTTCTGGTGATGGCCATCAGCTCCGACGAGGTCAGCTGGGGGGCTTTCTTTGTGTAAGCAACGAGAAACCTGAAAGAAGCATTTTTTAACTAAGTCCTGCTGAGTCATTCATGAGTTTTTAGCCGCCTTGCTTCTTCTCACAGACTCTCTACTCTCATGCCA
+
DDDCDCBFCFFFGGGGGGGGGGGGGGHHGGGGGHHHGGHHHHHHHHHHHHHHHHHHHHHHHHHHHHHHHHHHGHGGHHHHHHHGGHHHHHHHHHHHHHHHHHHHHHHHHHHHHGGGGGGGGHHHHHHHGGGGGGGGGGGGGGGGGGFFFFFFFFFFFFFFFFFFFFFFFFFFFFHFFFFFFFFFHHHFFFFFFFFFFFFFFHFFFFFFFFFFFFFFFFFFFFFFFFFFFFFFFFFFFFFFFFFHFFFFFFB
@M05620:45:000000000-G6HP7:1:1101:20704:7680 1:N:0:110
TACCTGTACTGGGGAAGAGCACACGTCTGAACTCCAGTCACTCCGCGAAATCTCGTATGCCGTCTTCTGCTTGAAAAAAAAAAACAAAGATCAGTATAAGGTAAGTAGTGCGCGGTAACATAAAGAAACTCACAGTGCAATAATCTTCCTGCATCCTAGGCACCAAGAGAAATAACGGCCACCCCCACTCTTCCCGTGAGGCGCACGAGCGGTAGACTACGCAATCTAACCGTGCCTTGTGGTCCTTCTTC
+
ABCCCFFFFFFFGGGGGGGGGGHHGFHHGHHHHHHHHHHHHHHHDGG0EEHFHHFGGHHHHGGGHGHHHGHHGGHHHHGGGGG>/?/033333322222222232?33323///////11111<1100>1111<111111111000<00=00/00/000</0......./000000.9--:...-99..90000/.......-9---.-:--:..0000/.-.-.00000.-....00090./00000000
@M05620:45:000000000-G6HP7:1:1101:23014:7691 1:N:0:110
CATCCTGACCCTGAAGTACCCGGCTTGATTTCTGACATTAGATCGGAAGAGCACACGTCTGAACTCCAGTCACTCCGCGAAATCTCGTATGCCGTCTTCTGCTTGAAAAAAAAAAAAAAAAACAGAACTATCATTTCTTACACCTAAGTGATGTCCTCTGTCACATGACCAAGTTTATTCTACATAGATCTCTTGTCAATTAAAAGATATGGAGTATCTGGTCATAAGCTAGTATGGTTCACTATATCACA
+
DCDDDFFFFFFFGGGGGGGGGGGGGGGHHHHHHHHHHHHHHHHHHGGGGHHHHHHHGHHHGHHHHHHHHHHHHHHHGGGGGGHHHHHGGHHHHGGGHGHHHHHHHGHHHHGB>BB>>/-><-../<0/000000000000000//00/00000000000000000000000..00000000000000000000000<000000000.:00:00/0/00000<00000000000000/00000000000000
@M05620:45:000000000-G6HP7:1:1101:19668:7693 1:N:0:110
ATCTCTATCTCCTAAAAACCTGTTTAGATTTGGAGATAGACCTTCAGGTTTTTCATCATTTTCTGCATGAATTATACATTGACCACGTTCCAGCGTGGTCAGTTTGCAGCATTCTGTTATTTTGTTTGACAGAGTGTCTTGTTGAGAACATATGTAGGACATGATTTTTTCCTGCAACAGGGAAAATAAAGTATAAGTTTTAAAGATTTATTCTTTAATAAAGGATCTCAAAGCCAGCTTTAGAAAAAGGA
+
CCCCCFFFFFFFGGGGGGGGGGHHHHHHHHHHHHHHHHHHHHHHHHHHHHHGGHHHHHHIHHHHIHHHHHHHHHHHHHHHHHHHHHGHHHHHHHGGGGHHHHHHHHHHHHHHHHHHHHHHHHHHHHHHHHHHHHHHHHHHHHHHHHHHHHHHHHHHHHHHHHHHHHHHHGHHHHHHHHHHHGGHHHHHHHHHHHHHHGGHHHHHHHHHHHHHHHHHHHHHGFHHFHHHHHHHHHHHHGHHHHHHHHHHGGH
@M05620:45:000000000-G6HP7:1:1101:21143:7706 1:N:0:110
CATCCTGACCCTGAAGTACCCGGCTTGATTTCTGACATTAGATCGGAAGAGCACACGTCTGAACTCCAGTCACTCCGCGAAATCTCGTATGCCGTCTTCTGCTTGAAAAAAAAAAAACCCAACAGAACTACAACGTATAGAACCTTGATTACGACCTTCTTCATCACACCAAGCATGAGCTACAAGCTCCTGCATTAAAGATCGAGACGTGCGAGATGGGGCCCGAGCAGTTCAGGATGGGTCGTGTGCAG
+
CCCCCFFFFFFFGGGGGGGGGGGGGGGHHHHHHHHHHHHGHHHHHGG2EHHHHHHHGHHHGHHHHHHHHHHHHHHHFGGGEEHHHHGGGHGHHGGGHGHHHHHHHAGHGHC?FDG//<////<.001<111111-..</0000.C0000000...-.0/000000009/..9.;:09000000000./0/////000000///.........-.--.//...-------/;////9///..;/:-.../9/
@M05620:45:000000000-G6HP7:1:1101:19650:7709 1:N:0:110
AAACCAAGCAGACACTCACCGCTCCCTCGCCACAGGCCAATAGTTTGTCCTCACTGAGTTGGCAACAAGTGGCTGCTGTGGCTGCCATTTTTCTGGTGATGGCCATCAGCTCCGACGAGGTCAGCTGGGGGGCTTTCTTTGTGTAAGCAACGAGAAACCTGAAAGAAGCATTTTTTAACTAAGTCCTGCTGAGTCATTCATGAGTTTTTAGCCGCCTTGCTTCTTCTCACAGACTCTCTACTCTCATGCCA
+
DDDDDCDFCFFFGGGGGGGGGGGGGGHHGGGGGHHHGGHHHHHHHHHHHHHHHHHHHHHHHHHHHHHHHHHHGHGGHHHHHHHGGHHHHHHHHHHHHHHHHHHHHHHHHHHHHGGGGGGGGHHHHHHHGGGGGGGGGGGGGGGGGGFFFFFFFFFFFFFFFFFFFFFFFFFFFFHFFFFFFFFFFFFFFFFFFFFFFFHHFFFFFFFFFFFFFFFFFFFFHHHFFFFFFFFFFFFFFFFFFFFFFFFFFFF
@M05620:45:000000000-G6HP7:1:1101:20627:7715 1:N:0:110
AAACCAAGCAGACACTCACCGCTCCCTCGCCACAGGCCAATAGTTTGTCCTCACTGAGTTGGCAACAAGTGGCTGCTGTGGCTGCCATTTTTCTGGTGATGGCCATCAGCTCCGACGAGGTCAGCTGGGGGGCTTTCTTTGTGTAAGCAACGAGAAACCTGAAAGAAGCATTTTTTAACTAAGTCCTGCTGAGTCATTCATGAGTTTTTAGCCGCCTTGCTTCTTCTCACAGACTCTCTACTCTCATGCCA
+
CCCCCCCFCFFFGGGGGGGGGGGGGGHHGGGGGHHHGGHHHHHHHHHHHHHHHHHHHHHHHHHHHHHHHHHHGHGGHHHHHHHGGHHHHHHHHHHHHHHHHHHHHHHHHHHHHGGGGGGGGHHHHHHHGGGGGGGGGGGGGGGGGGFFFFFFFFFFFFFFFFFFFFFFFFFFFFFFFFFFFFFFFFFFFFFFFFFFFFFFFFFFFFFFFFFFFFFFFFFFFFFFFFFFFFFFFFFFFFFFFFFFFFFFFFB
@M05620:45:000000000-G6HP7:1:1101:20610:7719 1:N:0:110
AAACCAAGCAGACACTCACCGCTCCCTCGCCACAGGCCAATAGTTTGTCCTCACTGAGTTGGCAACAAGTGGCTGCTGTGGCTGCCATTTTTCTGGTGATGGCCATCAGCTCCGACGAGGTCAGCTGGGGGGCTTTCTTTGTGTAAGCAACGAGAAACCTGAAAGAAGCATTTTTTAACTAAGTCCTGCTGAGTCATTCATGAGTTTTTAGCCGCCTTGCTTCTTCTCACAGACTCTCTACTCTCATGCCA
+
BBBBBBBFBFFFGGGGGGGGGGGGGGHHGGFGGHHHGGHHHHHGHHHHHHHHHHHHHHHHHHHHHHHHHHHHGHGGHHGHHHHGGHHHHHHHHHHHHHGHHGHHHHHHHHHHHGGGGEGGGHHHHHHHGGGGGGGGGGGGGGGGGGFFFFFFFFFFFFFFFFFFFFFFFFFFFFFFFFFFFFFFFFFFFFFFFFFFFFFFFFFFBFFFFFFFFFFFFFFFFFFFFFFFFFFFFFFFFFFFFFFFFF/9FFB
@M05620:45:000000000-G6HP7:1:1101:5489:7722 1:N:0:110
TACCTGTACTGGGGAAGCAATCGCCATTCCTACCCTAAAGATCGGAAGAGCACACGTCTGAACTCCAGTCACTCCGCGAAATCTCGTATGCCGTCTTCTGCTTGAAAAAAAAAAAAATATAAAAAAACAAATATTTAATTGAATTTACAAAAAGAATTAACTATTGTTCATGATTAAATTACGAACAGAGACACATTCTCTAAACTTTACTTTGTTTAACTAATTCTTATTTTTTTTGTACATCAGATTGT
+
CCCCCFFFFFFFGGGGGGGGGGGGGGGHHHHHHHHHHHHHHHHHGGGGHHHHHHHGHHHGHHHHHHHHHHHHHHHGGGGGGHGHHHGGHHHHGGGHGHHHHHHHHHHHHGGGG<>/<0111?111-<....000==00=000000;00;00..:..00;00000000000000;00000000...:-//;/////000000000000B000000://90900000000;00000---9900B000000000
@M05620:45:000000000-G6HP7:1:1101:26251:7732 1:N:0:110
CATCCTGACCCTGAAGTACCCGGCTTGATTTCTGACATTAGATCGGAAGAGCACACGTCTGAACTCCAGTCACTCCGCGAAATCTCGTATGCCGTCTTCTGCTTGAAAAAAAAAAAAAAAAAATCAAATATTCCTTCTACCACACCTCTCGTCAACCTGATGCCACCACCTACAACCGATACTCCTCTCTTCTTACTACCCTGTCTCCACAGCCACGCTCTTATTCAACCCTCCACACACAACACCTTCCC
+
DDDDDFFFFFFFGGGGGGGGGGGGGGGHHHHHHHHHHHHHHHHHHGGGGHHHHHHHGHHHGHHHHHHHHHHHHHHHGGGGGGHHHHHGGHHHHGGGHGHHHHHHHFHHGHGGGGG>><-><--.00000000<:00:0000:0.../<0/.....<:/./000<0::.<.:0/00<.----90000/0:<000<0000:/.:/:00000/0..../-..9<00000000...99//0........./00//
@M05620:45:000000000-G6HP7:1:1101:11099:7817 1:N:0:110
ATCTCTATCTCCTAAAAACCTGTTTAGATTTGGAGATAGACCTTCAGGTTTTTCATCATTTTCTGCATGAATTATACATTGACCACGTTCCAGCGTGGTCAGTTTGCAGCATTCTGTTATTTTGTTTGACAGAGTGTCTTGTTGAGAACATATGTAGGACATGATTTTTTCCTGCAACAGGGAAAATAAAGTATAAGTTTTAAAGATTTATTCTTTAATAAAGGATCTCAAAGCCAGCTTTAGAAAAAGGA
+
EEEEEFFFFFFFGGGGGGGGGGHHHHHHHHHHHHHHHHHHHHHHHHHHHHHGGHHHHIHIHHHHHHHHHHHHHHHHHHHHHHHHHHGHHHHHHHGGGGHHHHHHHHHHHHHHHHHHHHHHHHHHHHHHHHHHHHHHHHHHHHHHHHHHHHHHHHHHHHHHHHHHHHHHHGHHHHHHHHHHHGGHHHHHHHHHHHHHHHHHHHHHHHHHHHHHHHHHHHHHHHHHHHGHHGGHHHHHHGHHHHGHHHHHGGH
@M05620:45:000000000-G6HP7:1:1101:8177:7901 1:N:0:110
CATCCTGACCCTGAAGTACCCCATTGAGCATGGCATCGTCACCAACTGGGACGACATGGAGAAGATCTGGCACCACACCTTCTACAACGAGCTGCGCGTGGCCCCGGAGGAGCACCCAGTGCTGCTGACCGAGGCCCCCCTGAACCCCAAGGCCAACAGAGAGAAGATGACTCAGGTGAGGCTCGGCCGACGCCCGTGCTCCTCCCGTCCTTTCCCCAGTCATTTTCTGCCCGGCTTGATTTCTGACATTA
+
DDEEDFFFFFFFGGGGGGGGGGGHHHHHHHHHHHHHHGHHHGHHHGHHHHHHGGGGGHHHHHHHHHHHHHHHHGHHHGGHHHHHHHHHGGGGGHHGGGGGGGHHGGGGGGGGHHHHGGHHHHHHHHHHHHGGGGGGGGGGGGHHHHGGGGHGHHGGGGGGGGGGGGGGGGGGGGGGHGGGGGGGFFFFFFFFFFFFDDFEFFFFFFFEFFFFFFFFFFFFFFFFFFFFFFFFFFFFFFAFFFFFFBF0FF1
@M05620:45:000000000-G6HP7:1:1101:19651:7926 1:N:0:110
AAACCAAGCAGACACTCACCGCTCCCTCGCCACAGGCCAATAGTTTGTCCTCACTGAGTTGGCAACAAGTGGCTGCTGTGGCTGCCATTTTTCTGGTGATGGCCATCAGCTCCGACGAGGTCAGCTGGGGGGCTTTCTTTGTGTAAGCAACGAGAAACCTGAAAGAAGCATTTTTTAACTAAGTCCTGCTGAGTCATTCATGAGTTTTTAGCCGCCTTGCTTCTTCTCACAGACTCTCTACTCTCATGCCA
+
BBBBBBACAFFFGGGGG4GGAEGGDFGH2EEFGHGHGDE2FAGGGHHHHFHFFHHHHHFGHBGH3GH1FGGBFFE?G@DEFGFG?G3FDHFGHFHDG1FHGGFHHFE3B?DCG?E@E//<AFBGCGHHC@@-@@FFBFGGGGFF0=/9//ABFFAAFFF/99///9AFFFFBFFF<.9BFF//BBBFFFFFB.;/9:BB9FF/:BFFBE.BB/;9@A99/9FBBFFFF/;BFBFFFFFFBF/BFFFF/BF/
@M05620:45:000000000-G6HP7:1:1101:26454:7933 1:N:0:110
ATCTCTATCTCCTAAAAACCTGTTTAGATTTGGAGATAGACCTTCAGGTTTTTCATCATTTTCTGCATGAATTATACATTGACCACGTTCCAGCGTGGTCAGTTTGCAGCATTCTGTTATTTTGTTTGACAGAGTGTCTTGTTGAGAACATATGTAGGACATGATTTTTTCCTGCAACAGGGAAAATAAAGTATAAGTTTTAAAGATTTATTCTTTAATAAAGGATCTCAAAGCCAGCTTTAGAAAAAGGA
+
CCBBCFFFFFFFGGGGGGGGGGHHHHHHHHHHHHHHHHHHHHHHHHHHHHHGGHHHHHHIIIIIIHHHHHHHHHHHHHHHHHHHHHGHHHHHHHGGGGHHGHHHHHHGHHHHHHHHHHHHHHHHHHHHGHHHHHHHHHHHHHHHHHHHHHHHHHHHHHHHGHHHHHHHHGHHHHHHHHHHHGGHHHHHGGHHHHHHHGHHHGHHHHHHHHHHHHHHHGHHHHHHHHHHHGGGHHHHHGGHHHHHHGHHGGH
@M05620:45:000000000-G6HP7:1:1101:21489:7943 1:N:0:110
ATCTCTATCTCCTAAAAACCTGTTTAGATTTGGAGATAGACCTTCAGGTTTTTCATCATTTTCTGCATGAATTATACATTGACCACGTTCCAGCGTGGTCAGTTTGCAGCATTCTGTTATTTTGTTTGACAGAGTGTCTTGTTGAGAACATATGTAGGACATGATTTTTTCCTGCAACAGGGAAAATAAAGTATAAGTTTTAAAGATTTATTCTTTAATAAAGGATCTCAAAGCCAGCTTTAGAAAAAGGA
+
DDDDDFFFFFFFGGGGGGGGGGHHHHHHHHHHHHHHHHHGHHHHHHHHHHHGGHHHHIHHHHIIIHHHHHHHHHHHHHHHHHHHHHGHHHHHHHGGGGHHHHHHHHHHHHHHHHHHHHHHHHHHHHHHHHHHHHHHHHHHHHHHHHHHHHHHHHHHHHHHHHHHHHHHHGHHHHHHHHHHHGGHHHHHHHHHHHHHHHHHHHHHHHHHHHHHHHHHHHHHHHHHHHHHHHHHHHHHHGHHHHHHHHHHGGH
@M05620:45:000000000-G6HP7:1:1101:17858:7943 1:N:0:110
CATCCTGACCCTGAAGTACCCCGGCTTGATTTCTGACATTAGATCGGAAGAGCCACACGTCTGAACTCCAGTCACTCCGCGAAATCTCGTATGCCGTCTTCTGCTTGAAAAAAAAAATATTTTGTTTGACAGAGTGTCTTGTTGCGAACATATGTAGGACATGATTTTTTCCTGCAACCGGGAACATAAAGTATAAGTTTTCAAGATTTATTCTTTCCTAACTGATCTCAAAGCCAGCTTTAGACACAGGA
+
BAABBFFFFFFCGGGGGGGGFGGCEGGGFHHHHHHGFHHHHHCHHHGGGGEHEHHFHGGHFHGFFHHHHHHHHFGEHHGGGGEE?GHGHFECGHFGGGHEHHHBGHHGEDHCB<BB/011@D11?FG?1FH1FGFHFFHHH>F01<--<-==FFGDBH0;GC0:;C0<C-CGEGGGBC?--99:./=BF00FFFFFFFFFF////9BFF/B/;BFF//;BB./9/BFFBB/B/.9B.ABBFBBFF/.....
@M05620:45:000000000-G6HP7:1:1101:19654:7948 1:N:0:110
AAACCAAGCAGACACTCACCGCTCCCTCGCCACAGGCCAATAGTTTGTCCTCACTGAGTTGGCAACAAGTGGCTGCTGTGGCTGCCATTTTTCTGGTGATGGCCATCAGCTCCGACGAGGTCAGCTGGGGGGCTTTCTTTGTGTAAGCAACGAGAAACCTGAAAGAAGCATTTTTTAACTAAGTCCTGCTGAGTCATTCATGAGTTTTTAGCCGCCTTGCTTCTTCTCACAGACTCTCTACTCTCATGCCA
+
CCCCCCCFCFFFGGGGGGGGGGGGGGHHGGGGGHHHGGHHHHHHHHHHHHHHHHHHHHHHHHHHHHHHHHHHGFGGHHHHHHHGGHHHHHHHHHHHHHHHHHHHHHHHHHHHHGGGGGGGGHHHHHHHGGGGGGGGGGGGGGGGGGFFFFFFFFFFFFFFFFFFFFFFFFFFFFFFFFFFFFFFFFFFFFFFFFFFFFFFFFFFFFFFFFFFFFFFFFFFFFFFFFFFFFFFFFFFFFFFFFFFFFFFFFB
@M05620:45:000000000-G6HP7:1:1101:14055:7953 1:N:0:110
CATCCTGACCCTGAAGTACCCCGGCTTGATTTCTGACATTAGATCGGAAGAGCACACGTCTGAACTCCAGTCACTCCGCGAAATCTCGTATGCCGTCTTCTGCTTGAAAAAAAAAAAAAAAACCGCATCATAACACCAACAATACCAGGAATACTACAGAACCCACCAACGAACGCACAACCTAGAGAGCTGACGTGAATCAGACCACCCCGCACGAGTATGTAGAAGGGCTTGCCACACGAAAGAGTGGT
+
DDDDDFFFFFFFGGGGGGGGGGGGGGGGHHHHHHHHHHHHHHHHHHGGGGHHHHHHHGHHHGHHHHHHHHHHHHHHHFGGGEFHHHHHGGHHHHGGGHGHHHHHHHHHHHHDGDGC<<<<-<..-<<.-00;:000......000000../0:;00090;0/...........--.---/.;/0000;.:000;.....90000:./...------.-..00;000:0.....-.000.;9-.9.//00.0
@M05620:45:000000000-G6HP7:1:1101:21494:7962 1:N:0:110
ATCTCTATCTCCTAAAAACCTGTTTAGATTTGGAGATAGACCTTCAGGTTTTTCATCATTTTCTGCATGAATTATACATTGACCACGTTCCAGCGTGGTCAGTTTGCAGCATTCTGTTATTTTGTTTGACAGAGTGTCTTGTTGAGAACATATGTAGGACATGATTTTTTCCTGCAACAGGGAAAATAAAGTATAAGTTTTAAAGATTTATTCTTTAATAAAGGATCTCAAAGCCAGCTTTAGAAAAAGGA
+
BCBBCFFFFFFFGGGGGGGGGFFGFHGHHHHHHGHGHHHGGHGHHHHHHHHGGHHHHHHHHHHIHHHHHHHHHHHGHHHHHHGHHHGHHHHHHGGFGGHGGHHHGHHHHHHHHHHHHHHHHHHHHHHHHHGHHHFGHHHHHHHHHHHHHHHHHHHHHHHHHHHHHHHHHGHHHHHHHHHHHGFGHHHGHHHHHHHHHGHGHGGHHHHHHHHHHHHHHHHHHHHHHHHHHGHHHHHHHGHHHHHHHGHHGGH
@M05620:45:000000000-G6HP7:1:1101:16664:7971 1:N:0:110
ATCTCTATCTCCTAAAAACCTGTTTAGATTTGGAGATAGACCTTCAGGTTTTTCATCATTTTCTGCATGAATTATACATTGACCACGTTCCAGCGTGGTCAGTTTGCAGCATTCTGTTATTTTGTTTGACAGAGTGTCTTGTTGAGAACATATGTAGGACATGATTTTTTCCTGCAACAGGGAAAATAAAGTATAAGTTTTAAAGATTTATTCTTTAATAAAGGATCTCAAAGCCAGCTTTAGAAAAAGGA
+
DDDDDFFFFFFFGGGGGGGGGGHHHHHHHHHHHHHHHHHHHHHHHHHHHHHGGHHHHHHHHHHHIHHHHHHHHHHHHHHHHHHHHHGHHHHHHHGFGGHHHHHHHHHHHHHHHHHHHHHHHHHHHHHHGHHHHHHHHHHHHHHHHHGHHHHHHHHHHHHHHHHHHHHHHGHHHHHHHHHHHGGHHHHHHGHHHHHHHGHHHHGHHHHHHHHHHHHHHHHHHHHHHHHHHHGGHGHHHGHHHHHFHGHHGGH
@M05620:45:000000000-G6HP7:1:1101:6021:8003 1:N:0:110
ATCTCTATCTCCTAAAAACCTGTTTAGATTTGGAGATAGACCTTCAGGTTTTTCATCATTTTCTGCATGAATTATACATTGACCACGTTCCAGCGTGGTCAGTTTGCAGCATTCTGTTATTTTGTTTGACAGAGTGTCTTGTTGAGAACATATGTAGGACATGATTTTTTCCTGCAACAGGGAAAATAAAGTATAAGTTTTAAAGATTTATTCTTTAATAAAGGATCTCAAAGCCAGCTTTAGAAAAAGGA
+
BCBBCFFFFFFFGGGGGGGGGGFHHHHHHHHHHFHHHHHHHHHHBHFGGFHGGHHHHHHHHHHHHHHGHHFHHHGHHHHHGHHHHHGHHHHHHHGFGGGHFHHHHHHHHHHHHHHHHHHHHHHHHHHHFHHHHHGHGHHHHHHHFHGHHHHHHHHFHHHHGHHFHHHHHGHHHHFHHHGHHGGGHGHHHGHGHHGHGGHHHHGHHHHHHGHHHHHHHGHHHGGHHHHHHFHGHCFHGEHHHHHFFGFHGGG
@M05620:45:000000000-G6HP7:1:1101:3886:8004 1:N:0:110
ATCTCTATCTCCTAAAAACCTGTTTAGATTTGGAGATAGACCTTCAGGTTTTTCATCATTTTCTGCATGAATTATACATTGACCACGTTCCAGCGTGGTCAGTTTGCAGCATTCTGTTATTTTGTTTGACAGAGTGTCTTGTTGAGAACATATGTAGGACATGATTTTTTCCTGCAACAGGGAAAATAAAGTATAAGTTTTAAAGATTTATTCTTTAATAAAGGATCTCAAAGCCAGCTTTAGAAAAAGGA
+
BCCBCFFFFFFFGGGGGGGGGGHHHHHHHHHHHHH4GHHHHHHHHHHHHHHGGHHHHIHHHHHHIHHHHHHHHHHHHHHHHHHHHHGHHHHHHHGGGGHHHHHHHHHHHHHHHHHHHHHHHHHHHHHHHHHHHHHHHHHHHHHHHHHHHHGHHHHHHHHHHHHHHHHHHGHHHHHHHHHHHGGGHHGHGHGFHHHHHGGHHHHHHHHHHHHHHHHHHHHHHHHHHHHHHHHHHGHHHGHHHHHHHHHHGGC
@M05620:45:000000000-G6HP7:1:1101:3903:8007 1:N:0:110
ATCTCTATCTCCTAAAAACCTGTTTAGATTTGGAGATAGACCTTCAGGTTTTTCATCATTTTCTGCATGAATTATACATTGACCACGTTCCAGCGTGGTCAGTTTGCAGCATTCTGTTATTTTGTTTGACAGAGTGTCTTGTTGAGAACATATGTAGGACATGATTTTTTCCTGCAACAGGGAAAATAAAGTATAAGTTTTAAAGATTTATTCTTTAATAAAGGATCTCAAAGCCAGCTTTAGAAAAAGGA
+
BCCCCFFFFFFFGGGGGGGGGGHHHHHHHHHHHGHHHHHHHHHHHHHHHHHGGHHHHIHHHIHHHHHHHHHHHHHHHHHHHHHHHHGHHHHHHHGGGGHHHHHHHHHHHHHHHHHHHHHHHHHHHHHHHHHHHHHHHHHHHHHHHHHHHHHHHHHHHHHHHHHHHHHHHGHHHHHHHHHHHGGHHHHHHHHHHHHHHGGHHHHHHHHHHHHHHHHHHHHHHHHHHHHHHHHHHHHHHGHHHHGHHHHHGGH
@M05620:45:000000000-G6HP7:1:1101:16307:8024 1:N:0:110
ATCTCTATCTCCTAAAAACCTGTTTAGATTTGGAGATAGACCTTCAGGTTTTTCATCATTTTCTGCATGAATTATACATTGACCACGTTCCAGCGTGGTCAGTTTGCAGCATTCTGTTATTTTGTTTGACAGAGTGTCTTGTTGAGAACATATGTAGGACATGATTTTTTCCTGCAACAGGGAAAATAAAGTATAAGTTTTAAAGATTTATTCTTTAATAAAGGATCTCAAAGCCAGCTTTAGAAAAAGGA
+
BBBBBFFFFFFFGGGGGGGGGGHHHGHHHHHHHHHGHFHHHHHHHGHHHHHGGHFHHHHHHHHHGHHHHHHHHHHHHFHHHHHHHHGHHHHHHHGGGGHHHHHHHHHHHHHHHHHHHHHHHHHHHHHGGHHHHHHHHHHHHHHHFHHHHHGGHHHGHHHHHHEGHHHHHGHHHHHH2FGFGFEHHHFG1?DGHHHHHHHHHHHFGFGHHHHHHHHHHFHG0DGHEGHHHHHFFHHHHGHHHHGBGFHGDGF
@M05620:45:000000000-G6HP7:1:1101:7522:8027 1:N:0:110
ATCTCTATCTCCTAAAAACCTGTTTAGATTTGGAGATAGACCTTCAGGTTTTTCATCATTTTCTGCATGAATTATACATTGACCACGTTCCAGCGTGGTCAGTTTGCAGCATTCTGTTATTTTGTTTGACAGAGTGTCTTGTTGAGAACATATGTAGGACATGATTTTTTCCTGCAACAGGGAAAATAAAGTATAAGTTTTAAAGATTTATTCTTTAATAAAGGATCTCAAAGCCAGCTTTAGAAAAAGGA
+
DDCDDFFFFFFFGGGGGGGGGGHHHHHHHHHHHHHHHHHHHHHHHHHHHHHGGHHHHHHHHHHIIHHHHHHHHHHHHHHHHHHHHHGHHHHHHHGGGGHHHHHHHHHHHHHHHHHHHHHHHHHHHHHHHHHHHHHHHHHHHHHHHHHHHHHHHHHHHHHHHHHHHHHHHGHHHHHHHHHHHGGHHHHHHHHHHHHHHGHHHHHHHHHHHHHHHHHHHHHHHHHHHHHHHGHGHHHHHGHHHHHGHGHHGGH
@M05620:45:000000000-G6HP7:1:1101:16294:8040 1:N:0:110
ATCTCTATCTCCTAAAAACCTGTTTAGATTTGGAGATAGACCTTCAGGTTTTTCATCATTTTCTGCATGAATTATACATTGACCACGTTCCAGCGTGGTCAGTTTGCAGCATTCTGTTATTTTGTTTGACAGAGTGTCTTGTTGAGAACATATGTAGGACATGATTTTTTCCTGCAACAGGGAAAATAAAGTATAAGTTTTAAAGATTTATTCTTTAATAAAGGATCTCAAAGCCAGCTTTAGAAAAAGGA
+
CCCDDFFFFFFFGGGGGGGGGGHHHHHHHHHHHHHHHHHHHHHHHHHHHHHGGHHHHIHHHHHIHHHHHHHHHHHHHHHHHHHHHHGHHHHHHHGGGGHHHHHHHHHHHHHHHHHHHHHHHHHHHHHHHHHHHHHHHHHHHHHHHHHHHHHHHHHHHHHHHHHHHHHHHGHHHHHHHHHHHGGHHHHHHHHHHHHHHHHHHHHGHHHHHHHHHHHHHHHHHHHHGHHHHHHHHHHHHGHHHHHHHHHGGGH
@M05620:45:000000000-G6HP7:1:1101:7525:8053 1:N:0:110
ATCTCTATCTCCTAAAAACCTGTTTAGATTTGGAGATAGACCTTCAGGTTTTTCATCATTTTCTGCATGAATTATACATTGACCACGTTCCAGCGTGGTCAGTTTGCAGCATTCTGTTATTTTGTTTGACAGAGTGTCTTGTTGAGAACATATGTAGGACATGATTTTTTCCTGCAACAGGGAAAATAAAGTATAAGTTTTAAAGATTTATTCTTTAATAAAGGATCTCAAAGCCAGCTTTAGAAAAAGGA
+
CCCCCFFFFFFFGGGGGGGGGGHHHHHHHHHHHGHHHHHHHHHHHHHHHHHGGHHHHHHHHHIHIHHHHGHHHHHHHHHHHHHHHHGHHHHHHHGGGGHHHHHHHHHHHHHHHHHHHHHHHHHHHHHHGHHHHHHHHHHHHHHHHHHHHHHHHHFHHHHHHHHGHHHHHGHHHHHHHHHHHGGHHHHHGHHHHHHHHHHHHHHHHHHHHHHHHHHHHHHGHHHGHHHHHHHHHHHHHGHHHHGHHFHFGGH
@M05620:45:000000000-G6HP7:1:1101:5998:8054 1:N:0:110
CATCCTGACCCTGAAGTACCCCATTGAGCATGGCATCGTCACCAACTGGGACGACATGGAGAAGATCTGGCACCACACCTTCTACAACGAGCTGCGCGTGGCCCCGGAGGAGCACCCAGTGCTGCTGACCGAGGCCCCCCTGAACCCCAAGGCCAACAGAGAGAAGATGACTCAGGTGAGGCTCGGCCGACGCCCGTGCTCCTCCCGTCCTTTCCCCAGTCATTTTCTGCCCGGCTTGATTTCTGACATTT
+
CCCCCFFFFFFFGGGGGGGGGGGHHHHHHHHHHHHHHGHHHGHHHGHHHHHHGGGGGHHHHHHHHHHHHHHHHGHHHGGHHHHHHHHHGGGGGHHGGGGGGGHHGGGGGGGGHHHHGGHHHHHHHHHHHHGGGGGGGGGGGGHHHHGGGGHGHHGGGGGGGGGGGGGGGGGGGGGGGGGGGGGGFFFFFFFFFFFFFFFFFFFFFFFFFFDFFFFFFFFFFFFFFFFFFFFFDFFFFFFFFFFFFBFFFF0
@M05620:45:000000000-G6HP7:1:1101:25364:8066 1:N:0:110
AAACCAAGCAGACACTCACCGCTCCCTCGCCACAGGCCAATAGTTTGTCCTCACTGAGTTGGCAACAAGTGGCTGCTGTGGCTGCCATTTTTCTGGTGATGGCCATCAGCTCCGACGAGGTCAGCTGGGGGGCTTTCTTTGTGTAAGCAACGAGAAACCTGAAAGAAGCATTTTTTAACTAAGTCCTGCTGAGTCATTCATGAGTTTTTAGCCGCCTTGCTTCTTCTCACAGACTCTCTACTCTCATGCCA
+
CCCCCCAFCFFFGGGGGGGGGGGGGGHHGGGGGHHHGGD2FAGHHHHHHHHHHHHHFHHHHHHHHHFFHHHHGHGGHGHHHHHFGHHHHHHHHHHHHHHHHHHHHHHHHHHHHGGGG?DGFHGHGHHHGGGGGGGGGGGGGGGGFBFFFFFFEDFFEFFFFFFFFFFFFBFFFFFF.9FFFFFFFFFFFFFFFFFFFFFFFFBFFFFFFEFFFFFFFFFFFFFFFFFFFF/9:AFFFFFFFFFFFFFFFF/
@M05620:45:000000000-G6HP7:1:1101:19683:8070 1:N:0:110
CATCCTGACCCTGAAGTACCCGGCTTGATTTCTGACATTAGATCGGAAGAGCACACGTCTGAACTCCAGTCACTCCGCGAAATCTCGTATGCCGTCTTCTGCTTGAAAAAAAAAAAATTAAAAAAGAATTATAAGGTAAATGTGGGTGCCGTCCTCGTAAACCTTGCTACCTGGAGCCACTGAATTAATGCGATGCGGACCTTAGACGCGTGGTGTAGTGGTTGAGCAGTGATGGGATAGCACACGAATGG
+
CCCCCFFFFFFFGGGGGFGGGGGGGGGHHHHHHHGHGHHGHGHHHGGEGGHHFHHHGHHHGGGHHHHHHHHHHHHHGGGGGGGDGHGFEHHHHGGGHGGHHHHHHHHGHHGGGGG</01=111=-..<11111110000000000<.../-.-..0....:0//000000/00./././/00000000000..9.:-----/00000.-----...000/.;../000/000000./0/0000/.--..00
@M05620:45:000000000-G6HP7:1:1101:6010:8072 1:N:0:110
CATCCTGACCCTGAAGTACCCCATTGAGCATGGCATCGTCACCAACTGGGACGACATGGAGAAGATCTGGCACCACACCTTCTACAACGAGCTGCGCGTGGCCCCGGAGGAGCACCCAGTGCTGCTGACCGAGGCCCCCCTGAACCCCAAGGCCAACAGAGAGAAGATGACTCAGGTGAGGCTCGGCCGACGCCCGTGCTCCTCCCGTCCTTTCCCCAGTCATTTTCTTCCCGGCTTGATTTCTGACATTT
+
BBBBBBFFFFFFGGGGGGGGGGGGG5FGHHHHCFGHGEHGHGHHHGH3F2GGGGGGGHHHGHFFHHHHHHHHHGHHHGGGHHHHHHHHEGAEGHHEGEFCEGFHGGFGGFGGHGHHGGHHHHHHHHHGHGGGGFCGGGGGG:CGHHGGG..CGG?EEFEFGGGEGGGEGGGGFFFEGGBFFEEFA;?DFCFAAFF=B..9F9BFFFFAA9A9BBFFBBABF/FFBFBB/9BB9=>FF-.;:BFFB/9BFF/
@M05620:45:000000000-G6HP7:1:1101:25242:8072 1:N:0:110
CATCCTGACCCTGAAGTACCCCGGCTTGATTTCTGACATTAGATCGGAAGAGCACACGTCTGAACTCCAGTCACTCCGCGAAATCTCGTATGCCGTCTTCTGCTTGAAAAAAAAAAAAATAAAACTATACTTCAAGCCATTCTAACCCAAATCAAACTGCAAACAAAAAAATCTACAAACAAATATTTCACTACCAGGTACTATCCATCATTCTCCAATCTACAACCTAAAAACGCACTCCTCACGTACGC
+
CCCCCFFFFFFFGGGGGGGGGGGGGGGGHHHHHHHHHHHHHHHHHHGGGGHHHHHHHGHHHGHHHHHHHHHHHHHHHGGGGGGHHGHHGGHHHHGGGHGHHHHHHHHHHHHGGGGD>/<01<1111111>111110<</00000=<...<.000000000000......9-.0090;0;..9.0000009000//00.0000000:090:00:099000/090900./00000;---;-//0/0...;.-;
@M05620:45:000000000-G6HP7:1:1101:25344:8073 1:N:0:110
AAACCAAGCAGACACTCACCGCTCCCTCGCCACAGGCCAATAGTTTGTCCTCACTGAGTTGGCAACAAGTGGCTGCTGTGGCTGCCATTTTTCTGGTGATGGCCATCAGCTCCGACGAGGTCAGCTGGGGGGCTTTCTTTGTGTAAGCAACGAGAAACCTGAAAGAAGCATTTTTTAACTAAGTCCTGCTGAGTCATTCATGAGTTTTTAGCCGCCTTGCTTCTTCTCACAGACTCTCTACTCTCATGCCA
+
CCCCDABFCFFFGGGGGGGGGGGGGGHHGGGGGHHHGGHHHHHHHHHHHHHHHHHHHHHHHHHHHHHHHGHHGHGGHHHHHHHGGHHHHHHHHHHHHHHHHHHHHHHHHHHHHGGGGGGGGHHHHHHHGGGGGGGGGGGGGGGGGGFFFFFFFFFFFFFFFFFFFFFFFFFFFFHFFFFHHFFFFFFFFFFFFFFFFFHFFFFFFFFFFFFFFFFFFFFFHHHFFFFFFFFFFFFFFFFFFFFFFFFFFFF
@M05620:45:000000000-G6HP7:1:1101:12291:8094 1:N:0:110
AAACCAAGCAGACACTCACCGCTCCCTCGCCACAGGCCAATAGTTTGTCCTCACTGAGTTGGCAACAAGTGGCTGCTGTGGCTGCCATTTTTCTGGTGATGGCCATCAGCTCCGACGAGGTCAGCTGGGGGGCTTTCTTTGTGTAAGCAACGAGAAACCTGAAAGAAGCATTTTTTAACTAAGTCCTGCTGAGTCATTCATGAGTTTTTAGCCGCCTTGCTTCTTCTCACAGACTCTCTACTCTCATGCCA
+
BBCCBABFCFFFGGGGGGGGGGGGGGHHGGGGGHHHGGGHHGHHHHHHHHH5GHHHHHGHHHHHHHHHHHHHGHGGHHHHHHHGGHHHHHHHHHHHHHFHHHHHHHHHHHHHHFGGGGGGFHHHFHHHGGGGGGGGGGGGGGGGGGFFFFFFFFFFFFFFFFFFFFFFFFFFFFFFFFFFFFFFFFFFFFFFFFFFFFFFFFFFFFFFFFFFFFFFFFFFFFFFFFFFFFFFFFFFFFFFFFFFFFFFFFF
@M05620:45:000000000-G6HP7:1:1101:11544:8221 1:N:0:110
CATCCTGACCCTGAAGTACCCGGCTTGATTTCTGACATTAGATCGGAAGAGCACACGTCTGAACTCCAGTCACTCCGCGAAATCTCGTATGCCGTCTTCTGCTTGAAAAAAAAAAAATATTTTGTTTGACAGAGTGTCTTGTTGAGAACACATGTAGGACATGATTTTGTCCTGCAACAGGGCACATAACGTATAAGTTTTAAAGATTTATTCTTTAATACATGATCTCAAAGCCAGCTTTAGAGAAAGGA
+
BAABBFFFFFFFGGGGGGGGGGGGGGGHHHHHHHGHFHHHHHHHHGGCFEH2EGHHGHHHGEHHHHHGHGHGHHHHDGGFCEFGHHHFEGHGGGEEHGHFGFHHHFHHBGGFCB///011111<000><11CFC1=F11=<1=C0<.<<</<<00==00;/:<C000;0:=:CC:/;C./...:.;00;/:/.C/0;;0BBF000;9F090;C00;/////////9//////BFF.A.;/;/B//;;/;AB
@M05620:45:000000000-G6HP7:1:1101:18007:8248 1:N:0:110
ATCTCTATCTCCTAAAAACCTGTTTAGATTTGGAGATAGACCTTCAGGTTTTTCATCATTTTCTGCATGAATTATACATTGACCACGTTCCAGCGTGGTCAGTTTGCAGCATTCTGTTATTTTGTTTGACAGAGTGTCTTGTTGAGAACATATGTAGGACATGATTTTTTCCTGCAACAGGGAAAATAAAGTATAAGTTTTAAAGATTTATTCTTTAATAAAGGATCTCAAAGCCAGCTTTAGAAAAAGGA
+
DDDDDFFFFFFFGGGGGGGGGGHHHHHHHHHHHHHHHHHHHHHHHHHHHHHGGHHHHHIHHHHIHHHHHHHHHHHHHHHHHHHHHHGHHHHHHHGGGGHHHHHHHHHHHHHHHHHHHHHHHHHHHHHHHHHHHHHHHHHHHHHHHHHHHHHHHHHHHHHHHHHHHHHHHGHHHHHHHHHHHGGHHHHHHHHHHHHHHHHHHHGHHHHHHHHHHHHHHHHHHHHHHHHHHHHHHHHHHGHHHHHHHHHHGGH
@M05620:45:000000000-G6HP7:1:1101:17995:8262 1:N:0:110
ATCTCTATCTCCTAAAAACCTGTTTAGATTTGGAGATAGACCTTCAGGTTTTTCATCATTTTCTGCATGAATTATACATTGACCACGTTCCAGCGTGGTCAGTTTGCAGCATTCTGTTATTTTGTTTGACAGAGTGTCTTGTTGAGAACATATGTAGGACATGATTTTTTCCTGCAACAGGGAAAATAAAGTATAAGTTTTAAAGATTTATTCTTTAATAAAGGATCTCAAAGCCAGCTTTAGAAAAAGGA
+
CDDDDFFFFFFFGGGGGGGGGGGHHHHHHHHHHHHHHHHHHHHHHHHHHHHGGHHHHHIHHHIHHHHHHHHHHHHHHHHHHHHHHHGHHHHHHHGGGGHHHHHHHHHGHHHHHHHHHHHHHHHHHHHHGHGHHHGHHHHHHHHHHHGHHHHHHHHHHHHHHHHHHHHHHGHHHHHHHHHHHGGGHHHHGGHHFHHHHHHHHHGHHGHHHHHHHHHHHGHHGHHHHHHHHGGFGBGHHGHHHHHFGFHGGGH
@M05620:45:000000000-G6HP7:1:1101:4944:8265 1:N:0:110
CATCCTGACCCTGAAGTACCCCGGCTTGATTTCTGACATTAGATCGGAAGAGCACACGTCTGAACTCCAGTCACTCCGCGAAATCTCGTATGCCGTCTTCTGCTTGAAAAAAAAAAAAAGCTTGAAAAAAAAAAAGAAATAATAAGACACAAAGTATTGAAAGAAGAAAGATAGGTGTAAGGTTATTGCAGCATCACGGCTCTGAAAACACAAGGTTGTCCCTAGCACGGGCGCTTGTATTCAGTGCCTCT
+
CCCCCFFFFFFFGGGGGGGGGGGGGGGGHHHHHHHHHHHHHHHHHHGGGGHHHHHGHGHHHGHHHHHHHHHHHHHHHGGGGGGHFFHHGGHHHHGGGHGHHHHHHHHHFHHGGFGB<>-.0110>1>10-----:.../009000000///;./00;;90000/./09/0/000/00000;99000000000.0009..--./:00009.....;0;/.90000/000-:-----..9900000;000000
@M05620:45:000000000-G6HP7:1:1101:16243:8309 1:N:0:110
TACCTGTACTGGGGACACTCTTTCCCTACACGACGCCATTCCTACCCTAAAGATCGGAAGAGCACACGTCTGAACTCCAGTCACTCCGCGAAATCTCGTATGCCGTCTTCTGCTTGAAAAAAAAAAAAAAAAAAAAAAACAAAAAAACATAAACAGCAAACGACATAGAACAAATGTAACTACTCGAAAGACAATAATAATGTAACAAACAGCCAGACGCGACATAAGATACTTGAGAAATAACAATACGT
+
CBBCDFFFFFFFGGGGGGGGGGHHHHHHHHHGGGGGGGGHHHHHHHHHHHHHHHHHGGGGGHHGHHHGHHHGHHHHHHHHHHGHHHHGGGGGGGGHHGFEHHHHGGGHGHHHHHHHGGGHGGGGGC><-<-:-:-----..;;:A--9.000000:.//0..;--.00::0/:.00;:0:00000.9/;.////0000000000:000.../......--9---.000;00000000.0000:00:000.;
@M05620:45:000000000-G6HP7:1:1101:18961:8332 1:N:0:110
ATCTCTATCTCCTAAAAACCTGTTTAGATTTGGAGATAGACCTTCAGGTTTTTCATCATTTTCTGCATGAATTATACATTGACCACGTTCCAGCGTGGTCAGTTTGCAGCATTCTGTTATTTTGTTTGACAGAGTGTCTTGTTGAGAACATATGTAGGACATGATTTTTTCCTGCAACAGGGAAAATAAAGTATAAGTTTTAAAGATTTATTCTTTAATAAAGGATCTCAAAGCCAGCTTTAGAAAAAGGA
+
CCCCCFFFFFFFGGGGGGGGGGHHHHHHHHHHHHHHHHHHHHHHHHHHHHHGGHHHHIHIHHHIHHHHHHHHHHHGHHHHHHHHHHGHHHHHHHGGGFHGHHGHHHHHHHHHHHHHHHHHHHHHHHHHHHHHHHGHHHHHHHHHHHHHHHHHHHHHHHHHHHHHHHHHHGHHHHHHHHHHHGGGHHHHGHHHHHHHHFGHHHGHHHGHHHHHHHHHHHHHHHGHHHHHHGHHHHHHHGHHHHHHGGHHGGG
@M05620:45:000000000-G6HP7:1:1101:22602:8359 1:N:0:110
CATCCTGACCCTGAAGTACCCCGGCTTGATTTCTGACATTAGATCGGAAGAGCACACGTCTGAACTCCAGTCACTCCGCGAAATCTCGTATGCCGTCTTCTGCTTGAAAAAAAAAAAAAAATAAAAACAAAGAAGAAAGGAATCAGTACCATAATCACCGTCACCACGTCAGCTTACACTAAAAAAATTCTAAGTAGTTGGAACTATATCAATAGGGTCATCGCGAAATAAGATCGTTCCAACACGCTCTC
+
BBBBBFFFFFFFGGGGGGGGGGG?EGCFCHHFDDFHHFHHFGBFFGFGFEAGCHFHHGFFGGHHFEGHHHGHHFHHGFGGGGG134BFE>FGHGGEEGCBGG4FEGHHHHH@B>B>>/--<0100=0....//<///:/./;000000000000000//.....90....;.00000000//000--.//////////://////////////://.//.///.----.//////.....///...-.9./
@M05620:45:000000000-G6HP7:1:1101:23236:8363 1:N:0:110
ATCTCTATCTCCTAAAAACCTGTTTAGATTTGGAGATAGACCTTCAGGTTTTTCATCATTTTCTGCATGAATTATACATTGACCAGCGTGGTCAGTTTGCAGCATTCTGTTATTTTGTTTGACAGAGTGTCTTGTTGAGAACATATGTAGGACATGATTTTTTCCTGCAACAGGGAAAATAAAGTATAAGTTTTAAAGATTTATTCTTTAATAAAGGATCTCAAAGCCAGCTTTAGAAAAAGGAAGAAAGG
+
AAAABFFFFFFFDG54AGGGGGHFGFFFFDAEEHHGGGFHFHHHGFHFFEGFEHFHHHHHHHHGFHHFHDFHF5GHFFHHHHFHGEGEGGCHHDGGGHFBFHHHHHHHHBFHBGGFHGHHHHHHFEHGGGFHFGHHF4C/FECHHFHDGHHFHEHGGGFHHHGHHGGHHHC<GEE/GHGHHHGH1FGFFFFGHHHH<GHFHHHGHHHHHHEFHHHHHCGHHGHF0</CHFFHFFCG0;0GGDA/;GACFCG
@M05620:45:000000000-G6HP7:1:1101:23229:8386 1:N:0:110
ATCTCTATCTCCTAAAAACCTGTTTAGATTTGGAGATAGACCTTCAGGTTTTTCATCATTTTCTGCATGAATTATACATTGACCAGCGTGGTCAGTTTGCAGCATTCTGTTATTTTGTTTGACAGAGTGTCTTGTTGAGAACATATGTAGGACATGATTTTTTCCTGCAACAGGGAAAATAAAGTATAAGTTTTAAAGATTTATTCTTTAATAAAGGATCTCAAAGCCAGCTTTAGAAAAAGGAAGAAAGG
+
CCCCCFFFFFFFGGGGGGGGGGHHHHHHHHHHFHHHHHHHGHHHGHHGHFHGFHHHHHHHHIHHHHHHHGHHHHHHHHHHHHHHHHGGGGCHHFHDGHHHFHGGHHHHGFHHFHHHHHHHHFHHGGHGHHGHHHHHHGHEEGHHHHHHHDGFHFHHFHHHHHGHHHGHFHHHHHGGHHHHHHEHFHHGGGGHHGHHEHHHHHHHHHHHGHFHHHHHECDHHHHDBGFHFHGHHHFHFGHHHGGHHHGHGGH
@M05620:45:000000000-G6HP7:1:1101:21769:8386 1:N:0:110
AAACCAAGCAGACACTCACCGCTCCCTCGCCACAGGCCAATAGTTTGTCCTCACTGAGTTGGCAACAAGTGGCTGCTGTGGCTGCCATTTTTCTGGTGATGGCCATCAGCTCCGACGAGGTCAGCTGGGGGGCTTTCTTTGTGTAAGCAACGAGAAACCTGAAAGAAGCATTTTTTAACTAAGTCCTGCTGAGTCATTCATGAGTTTTTAGCCGCCTTGCTTCTTCTCACAGACTCTCTACTCTCATGCCA
+
CCBCCCCFBFFFGGGGGGGGGGGGGGHHGGGGGHHHGGHHGHHFHHHHHHHHHHHHHHGHHHHHHHHHHGHHGGGGHHGHHHHGGHHGHHHHHHHHHHHHHHHHHHHHHHHHHGGGGGGGEGHHHHHHGGGGGGGGGGGGGGGGGGFFFFFFFFFFFFFFFFFFFFFFFFFFFFFFFFFFFFFFFFFFFFFFFFFFFFFFFFFFBFFFFFFFFFFFFFFFFFFFFFFFFFFFFFFFFFFFFFFFFFFFFFF
@M05620:45:000000000-G6HP7:1:1101:17604:8393 1:N:0:110
AAACCAAGCAGACACTCACCGCTCCCTCGCCACAGGCCAATAGTTTGTCCTCACTGAGTTGGCAACAAGTGGCTGCTGTGGCTGCCATTTTTCTGGTGGTGGCCATCAGCTCCGACGAGGTCAGCTGGGGGGCTTTCTTTGTGTAAGCAACGAGAAACCTGAAAGAAGCATTTTTTAACTAAGTCCTGCTGAGTCATTCATGAGTTTTTAGCCGCCTTGCTTCTTCTCACAGACTCTCTACTCTCATGCCA
+
DDDDDCDFCFFFGGGGGGGGGGGGGGHHGGGGGHHHGGHHHHHHHHHHHHHHHHHGHHHHHHHHHHHHHHHHGHGGHHHHHHHGGHHHHHHHHHHHHHGGGGHHHHHHHHGHHGGGGGGGGHHHHHHHGGGGGGGGGGGGGGFFFFFFFFFFFFFFFFFFFFFFFFFFFFFFFFHFFFFHFFFFFHHFFFFFFFFFFFHFFFFFFFFFFFFFFFFFFFFFHHHFHHHFFFFFFFFFFFFFFFFFFFFFFFB
@M05620:45:000000000-G6HP7:1:1101:20232:8477 1:N:0:110
CATCCTGACCCTGAAGTACCCCATTGAGCATGGCATCGTCACCAACTGGGACGACATGGAGAAGATCTGGCACCACACCTTCTACAACGAGCTGCGCGTGGCCCCGGAGGAGCACCCAGTGCTGCTGACCGAGGCCCCCCTGAACCCCAAGGCCAACAGAGAGAAGATGACTCAGGTGAGGCTCGGCCGACGCCCGTGCTCCTCCCGTCCTTTCCCCAGTCATTTTCTGCCCGGCTTGATTTCTGACATTA
+
DDCDDFFFFFFFGGGGGGGGGGGHHHHHHHHHHHHHHGHHHGHHHGHHHHHHGGGGGHHHHHHHHHHHHHHHHGHHHGGHHHHHHHHHGGGGGHHGGGGGGGHHGGGGGGGGHGHHGGHHHHHHHHHHHHGGGGGGGGGGGGHHHHGGGGHGHHGGGGGGGGGGGGGGGGGGGGGGGGGGGGGGFFFFFFFFFFFFDFFFFFFFFFFFFFFFFFFFFFFFFFFFFFFFFFFFFFFFFFFFFFFFFBFFFF0
@M05620:45:000000000-G6HP7:1:1101:12159:8489 1:N:0:110
AAACCAAGCAGACACTCACCGCTCCCTCGCCACAGGCCAATAGTTTGTCCTCACTGAGTTGGCAACAAGTGGCTGCTGTGGCTGCCATTTTTCTGGTGTTGGCCATCAGCTCCGACGAGGTCAGCTGGGGGGCTTTCTTTGTGTAAGCAACGAGAAACCTGAAAGAAGCATTTTTTAACTAAGTCCTGCTGAGTCATTCATGAGTTTTTAGCCGCCTTGCTTCTTCTCACAGACTCTCTACTCTCATGCCA
+
CCCCCCBFAFFFGGGGGGGGGGGGGGHHGGGGGGHHGGFGHHHHHHHHHHHHHHHHFHHFHHHHHHHEHHHHGHGGHHHHGHHFFHFHHHHHHHHHHHCFEHHHHHHGHHHHHGGGGGGGGHGHHHHHGGGGGGGGGGGGGGGFFFFFFFFFFFFFFFFFFFFFFFFFFFFFFFFFEFFFFFFFFFFFFFFFFBFFFFFFFFFFFFFFFFFFFFFFFFFFFFFFFFFFFFFFFFFFFFFFFFFFFFFFFF/
@M05620:45:000000000-G6HP7:1:1101:13664:8491 1:N:0:110
ATCTCTATCTCCTAAAAACCTGTTTAGATTTGGAGATAGACCTTCAGGTTTTTCATCATTTTCTGCATGAATTATACATTGACCACGTTCCAGCGTGGTCAGTTTGCAGCATTCTGTTATTTTGTTTGACAGAGTGTCTTGTTGAGAACATATGTAGGACATGATTTTTTCCTGCAACAGGGAAAATAAAGTATAAGTTTTAAAGATTTATTCTTTAATAAAGGATCTCAAAGCCAGCTTTAGAAAAAGGA
+
CCCCCFFFFFFFGGGGFGGGGGHHHHHHHHHHGFHHHHHHHHHHHHHHHHHGGHGHHHHHHHHHHHHHHHHHHHHHHHHHGFHHHHGHHHHHHHGGGGHHHHHHHHHHHHHHHHHHHHHHHHHHHHHHHHHHHHHHHHHHHHHHFHHGHHHHHHHHHGEHHHHHHHHHHGHHHHHHHHHHHGGGHHHHGGHHHHGHHHHHHHHGHHHHHGHHHHHHHHHHHHGGFHHGHHHHHHHGHGHHHHHFFHHFGCG
@M05620:45:000000000-G6HP7:1:1101:18791:8504 1:N:0:110
CATCCTGACCCTGAAGTACCCCATTGAGCATGGCATCGTCACCAACTGGGACGACATGGAGAAGATCTGGCACCACACCTTCTACAACGAGCTGCGCGTGGCCCCGGAGGAGCACCCAGTGCTGCTGACCGAGGCCCCCCTGAACCCCAAGGCCAACAGAGAGAAGATGACTCAGGTGAGGCTCGGCCGACGCCCGTGCTCCTCCCGTCCTTTCCCCAGTCATTTTCTGCCCGGCTTGATTTCTGACATTA
+
DDDDDFFFFFFFGGGGGGGGGGGHHHHHHHHHHHHHHGHHHGHHHGHHHHHHGGGGGHHHHHHHHHHHHHHHHGHHHGGHHHHHHHHHGGGGGHHGGGGGGGHHGGGGGGGGHHHHGGHHHHHHHHHHHHGGGGGGGGGGGGHHHHGGGGHGHHGGGGGGGGGGGGGGGGGGGGGGGGGGGGGGFFFFFFFFFFFF@FFEFFFFFFFEFFFFFFFFFFFFFFFFFFFFFFFFFFFDFFBFFFFFFBFFFF0
@M05620:45:000000000-G6HP7:1:1101:13653:8504 1:N:0:110
ATCTCTATCTCCTAAAAACCTGTTTAGATTTGGAGATAGACCTTCAGGTTTTTCATCATTTTCTGCATGAATTATACATTGACCACGTTCCAGCGTGGTCAGTTTGCAGCATTCTGTTATTTTGTTTGACAGAGTGTCTTGTTGAGAACATATGTAGGACATGATTTTTTCCTGCAACAGGGAAAATAAAGTATAAGTTTTAAAGATTTATTCTTTAATAAAGGATCTCAAAGCCAGCTTTAGAAAAAGGA
+
CCCBCFFFFFFFGGGGGGGGGGHHHHHHHHHHHGHHHHHHHHHHHHHGHHHGGHHHHHHHHHHHHHHHHHHHHHHHHHHHHHHHHHGHHHHHHHGGEGHHHHHHHHHHHHHHHHHHHHHHHHHHGHHHHHHHHHHHHHHHHHHHHHHHHHHHHHHHHHHHHHHHHHHHHGHHHHHHHHHHHGGHGHGHHHHGGFHHHGHHHHHHHHHHHHHHHHHHHGHHHHEHHHHHHHGHHHHHHGHHHHGFHHHGD?G
@M05620:45:000000000-G6HP7:1:1101:12158:8513 1:N:0:110
AAACCAAGCAGACACTCACCGCTCCCTCGCCACAGGCCAATAGTTTGTCCTCACTGAGTTGGCAACAAGTGGCTGCTGTGGCTGCCATTTTTCTGGTGATGGCCATCAGCTCCGACGAGGTCAGCTGGGGGGCTTTCTTTGTGTAAGCAACGAGAAACCTGAAAGAAGCATTTTTTAACTAAGTCCTGCTGAGTCATTCATGAGTTTTTAGCCGCCTTGCTTCTTCTCACAGACTCTCTACTCTCATGCCA
+
CCCCCCCFCFFFGGGGGGGGGGGGGGHHGGGGGHHGGGHHHHHHHHHHHHHHHHHHHHHHHHHHHHHHHHHHGHGGHHHHHHHGGHHHHHHHHHHHHHHHHHHHHHHHHHHHHGGGGGGGGHHHHHHHGGGGGGGGGGGGGGGGGGFFFFFFFFFFFFFFFFFFFFFFFFFFFFFFFFFFFFFFFFFFFFFFFBFFFFFFFFFFFFFFFFFFFFFFFFFFFFFFFFFFFFFFFFFFFFFFFFFFFFFFFFB
@M05620:45:000000000-G6HP7:1:1101:26952:8516 1:N:0:110
CATCCTGACCCTGAAGTACCCCGGCTTGATTTCTGACATTAGATCGGAAGAGCACACGTCTGAACTCCAGTCACTCCGCGAAATCTCGTATGCCGTCTTCTGCTTGAAAAAAAAAAACAATAATATATCCCTCATTACATATATAACCACACCTAACCAACCCACAATCACCTTCCCACTCACACCACCATATCCCTTACACCCTCTTTCTTCAGCATCCCTTTCCTACCCTTCTCTCCTCCTGCTCCTTC
+
DDDDDFFFFFFFGGGGGGGGGGGGGGGGHHHHHHHHHHHHHHGHHHGDFFHHHHHHHGHHHGHHHHHHHHHHHHHHHGGGGGGHHHHHGGHHHHGGGHGHHHHHHHHHFHH?FGGC@///11111==11=>10011111111=1110<0..../00/.0.......;00::;000/;0..//0;09.:;.0000000000;:;..:/00:;000000::/.000::00;.;0//0;0;/0;//00000000
@M05620:45:000000000-G6HP7:1:1101:8852:8534 1:N:0:110
ATCTCTATCTCCTAAAAACCTGTTTAGATTTGGAGATAGACCTTCAGGTTTTTCATCATTTTCTGCATGAATTATACATTGACCACGTTCCAGCGTGGTCAGTTTGCAGCATTCTGTTATTTTGTTTGACAGAGTGTCTTGTTGAGAACATATGTAGGACATGATTTTTTCCTGCAACAGGGAAAATAAAGTATAAGTTTTAAAGATTTATTCTTTAATAAAGGATCTCAAAGCCAGCTTTAGAAAAAGGA
+
ABABCFFFFFFFGGGGGGGGGGHHGGHHHHHHHHHHHHHHHHHHHHHHHHHGGHHHHHHHHHHHHHHHHHHHHHHHHHHHHGHHHHGHHHHHHHGEFGGHFHGHHHHGHHGHHHHHGHHHHHHHHHHHGGHHHHHHHHHHHHHHFHEHHHHFHHHGHHGHFHHGHHHHGGHHHHGHGHGHHGGGGGHGGFHGFHHGH<FFHGFGHGHHHGHHHHHHGHHGHFHHHHFHHGFGHFGHGEHHHFFFHGFFGGG
@M05620:45:000000000-G6HP7:1:1101:20763:8548 1:N:0:110
ATCTCTATCTCCTAAAAACCTGTTTAGATTTGGAGATAGACCTTCAGGTTTTTCATCATTTTCTGCATGAATTATACATTGACCACGTTCCAGCGTGGTCAGTTTGCAGCATTCTGTTATTTTGTTTGACAGAGTGTCTTGTTGAGAACATATGTAGGACATGATTTTTTCCTGCAACAGGGAAAATAAAGTATAAGTTTTAAAGATTTATTCTTTAATAAAGGATCTCAAAGCCAGCTTTAGAAAAAGGA
+
CCCCCFFFFFFFGGGGGGGGGGHHHHHHHGHHHHHHHHHHHHHHHHHHHHHGGHHHHHHHHHHHHHHHHGHHHHHHHHHHHHHHHHFHHHHHHGGGGGHHHHHHHHHGHHHHHHHHHHHHHHHHHHHHGHHHHHHHHHHHHHHHHHGHHHHHHHHHHHHHFHHHGHHHHGHHHHHHHHHHHGGGHHHHHGHHGHHHHFHHHGHGHHHHHHHHHHHHHHHHHHHHGHHHHGHGHEHHHGHHHHHHFHGHGGH
@M05620:45:000000000-G6HP7:1:1101:9339:8550 1:N:0:110
CATCCTGACCCTGAAGTACCCCGGCTTGATTTCTGACATTAGATCGGAAGAGCACACGTCTGAACTCCAGTCACTCCGCGAAATCTCGTATGCCGTCTTCTGCTTGAAAAAAAAAATTATTTTTTTTGACCGCGTGTCTTTTTTATAACCTCTGTCTTCCATTATTTTTTCCTTCCACAGTGACACTACCGTATCAGTTTTAACGCTTTATTCTTTACTCCATGCTCTCACCTCCCGCTTTATCACACTTC
+
A3>>AFFBF>FCGGGGBFGGFGGCEEGCFHHHHHHHFHHGHFBHHGGDEFAGBGHBGCHEHGHBF5GECFFF3GHHHF?EEGGEF4BGGGCCDGGGEHGHFH4GHHHHBEG/<>//011?@FD1<@C-.F1<--<-<CGHCFH-.000</C/C0;000;C0;09;FGGFGGGG0;/0:/.000;00;//.-;.A./9BBFF///.-;AA/FFFFFF/;B/:;//9;BFF9/.9.A?.;9AFF/://;////
@M05620:45:000000000-G6HP7:1:1101:8852:8553 1:N:0:110
ATCTCTATCTCCTAAAAACCTGTTTAGATTTGGAGATAGACCTTCAGGTTTTTCATCATTTTCTGCATGAATTATACATTGACCACGTTCCAGCGTGGTCAGTTTGCAGCATTCTGTTATTTTGTTTGACAGAGTGTCTTGTTGAGAACATATGTAGGACATGATTTTTTCCTGCAACAGGGAAAATAAAGTATAAGTTTTAAAGATTTATTCTTTAATAAAGGATCTCAAAGCCAGCTTTAGAAAAAGGA
+
BBABBFFFFFFFGGGGGFGGGGGHHGGGBGHHHGGFGHFFGHFHHFHHGHHGGHHGHHHHHHHHHFHHHFFGGHGHHHFHHGFHHHFFGHHFHFEB?FGFFFBFFGHHHHHGFHFGBGFHGHHHFHHHHHHHGHBGGHHHHHHHHHHFHHFD?FFGGGGHFHHHHFHH3CHDGGHGHHHHHFEHHHGFBGFFHG1FGFHHHHGGHHHHHHHHHHHHHHHHHHHEFHHHHGHHHGHHHGHHHFCBCFCGG.C
@M05620:45:000000000-G6HP7:1:1101:12058:8569 1:N:0:110
ATCTCTATCTCCTAAAAACCTGTTTAGATTTGGAGATAGACCTTCAGGTTTTTCATCATTTTCTGCATGAATTATACATTGACCACGTTCCAGCGTGGTCAGTTTGCAGCATTCTGTTATTTTGTTTGACAGAGTGTCTTGTTGAGAACATATGTAGGACATGATTTTTTCCTGCAACAGGGAAAATAAAGTATAAGTTTTAAAGATTTATTCTTTAATAAAGGATCTCAAAGCCAGCTTTAGAAAAAGGA
+
ABBBBFFFFFFFGGGGGFGGGGHFBGFHHHHHCHFFHGHFFHHHHHHHHHGGGGHHHGHHHHGGFHHHHGHHHHHHHHHHHHHHHHGHHHHFHHGGGGHFFGHHHHFGCHGGHGHHHHDGHHHFHGHEFHHHEHHHHHHHHHHHHFHHFFHGHHHFHFFHGHHFHHHHHGHHHHEFHHGHGGGGH0FD1?GHHHBGGHGGHHFFGHHHHHHHHHHHHHHHHHFGFHHHHHHHHEFFHGHHHFHBCGHF??C
@M05620:45:000000000-G6HP7:1:1101:12068:8585 1:N:0:110
ATCTCTATCTCCTAAAAACCTGTTTAGATTTGGAGATAGACCTTCAGGTTTTTCATCATTTTCTGCATGAATTATACATTGACCACGTTCCAGCGTGGTCAGTTTGCAGCATTCTGTTATTTTGTTTGACAGAGTGTCTTGTTGAGAACATATGTAGGACATGATTTTTTCCTGCAACAGGGAAAATAAAGTATAAGTTTTAAAGATTTATTCTTTAATAAAGGATCTCAAAGCCAGCTTTAGAAAAAGGA
+
AA1AAFFFFFFBGGGGGGGGCCBGHHFHFFGHHHGC0DGGHHFHHGHHHHHAFHHHGFHHHHHHHFHHHFHHHHHHHHFHGBAGHHGAGHHFHHGGGGHHFFFFBGHHHHHHFHFHGGFHHFHH>GGHHHGHGHFFFGGDHGHGHHHHHHHHEFFGGHGHFGHHHHHHHCHFGGFHBGHHHECGHHHHFHGHHFHHGFDHHHEHHHHHHHHHHHHHHHHFFHFGFHHHHHHHHHHHHGGHHHHBCGHHGCG
@M05620:45:000000000-G6HP7:1:1101:12032:8589 1:N:0:110
ATCTCTATCTCCTAAAAACCTGTTTAGATTTGGAGATAGACCTTCAGGTTTTTCATCATTTTCTGCATGAATTATACATTGACCACGTTCCAGCGTGGTCAGTTTGCAGCATTCTGTTATTTTGTTTGACAGAGTGTCTTGTTGAGAACATATGTAGGACATGATTTTTTCCTGCAACAGGGAAAATAAAGTATAAGTTTTAAAGATTTATTCTTTAATAAAGGATCTCAAAGCCAGCTTTAGAAAAAGGA
+
BBBBBFBFFFFFGGGGGGFGGGHHHHFHFHHGFHGHHHFBGHHHHHHHHHHGGHBGHHHHHHHHEHHHHG5HHBG5F5FHHGHHBHGHHHHBGHGGGGHHHHHHHFHHHHGFHHHHHHHHHHHHHHH3FGHHHHHFHGHHHHHHGFGGHHHHHHHHHHHHHHHBHHHHHFHHHHHFFHHEGEGFHGGDFGGGHG1DGFFGHHHBBGFGHGHHHHHHHHHFGH0B/DGFHHHHEHHHHGHHHGHFE0/C:.;
@M05620:45:000000000-G6HP7:1:1101:12051:8592 1:N:0:110
ATCTCTATCTCCTAAAAACCTGTTTAGATTTGGAGATAGACCTTCAGGTTTTTCATCATTTTCTGCATGAATTATACATTGACCACGTTCCAGCGTGGTCAGTTTGCAGCATTCTGTTATTTTGTTTGACAGAGTGTCTTGTTGAGAACATATGTAGGACATGATTTTTTCCTGCAACAGGGAAAATAAAGTATAAGTTTTAAAGATTTATTCTTTAATAAAGGATCTCAAAGCCAGCTTTAGAAAAAGGA
+
DDDCDFFFFFFFGGGGGGGGGGHHHHHHHHHHHHHHHHHHHHHHHHHHHHHGGHHHHIHHHIHHIHHHHHHHHHHHHHHHHHHHHHGHHHHHHHGGGGHHHHHHHHHHHHHHHHHHHHHHHHHHHHHHHHHHHHHHHHHHHHHHHHHHHHHHHHHHHHHHHHHHHHHHHGHHHHHHHHHHHGGHHHHHHHHHHHHHHGHHHHHHHHHHHHHHHHHHHHHHHHGHHHHHHGHHHHHHHGHHHHHHHHGHGGH
@M05620:45:000000000-G6HP7:1:1101:12058:8609 1:N:0:110
ATCTCTATCTCCTAAAAACCTGTTTAGATTTGGAGATAGACCTTCAGGTTTTTCATCATTTTCTGCATGAATTATACATTGACCACGTTCCAGCGTGGTCAGTTTGCAGCATTCTGTTATTTTGTTTGACAGAGTGTCTTGTTGAGAACATATGTAGGACATGATTTTTTCCTGCAACAGGGAAAATAAAGTATAAGTTTTAAAGATTTATTCTTTAATAAAGGATCTCAAAGCCAGCTTTAGAAAAAGGA
+
AAAABFFFFFDFGGGGGGGGGGHHHHHHHHHHHGHHHHHGHHHHHHHHHHHFGHHHHHHHHHHHHHHHHHHHHHHHHHHHHHHHHHGHHHGHHHGFGGGHHHFHGHHFHFFHFHHHHHHHHHHHFHHHEGHHHHHHHHHHGGHHHHFGFGHHHHGHHHHHHHHHHHHHHGHHHHHHHHFHHGGGHHHGHHGGHHHGHFGHGGGGHGHHHGHHHGHHGGHHHHGHGHGHHGGHHHHHHGHHGHHHGHGFDDF
@M05620:45:000000000-G6HP7:1:1101:26798:8630 1:N:0:110
ATCTCTATCTCCTAAAAACCTGTTTAGATTTGGAGATAGACCTTCAGGTTTTTCATCATTTTCTGCATGAATTATACATTGACCACGTTCCAGCGTGGTCAGTTTGCAGCATTCTGTTATTTTGTTTGACAGAGTGTCTTGTTGAGAACATATGTAGGACATGATTTTTTCCTGCAACAGGGAAAATAAAGTATAAGTTTTAAAGATTTATTCTTTAATAAAGGATCTCAAAGCCAGCTTTAGAAAAAGGA
+
DDDDDFFFFFFFGGGGGGGGGGHHHHHHHHHHHHHHHHHHHHHHHHHHHHHGGHHHHHHHIHHHHHHHHHHHHHHHHHHHHHHHHHGHHHHHHHGGGGHHHHHHHHHHHHHHHHHHHHHHHHHHHHHHGHGHHHHHHHHHHHHHHHHHHHHHHHHHHHHHHHHHHHHHHGHHHHHHHHHHHGGHHHHHGGHHHHHHHHHHHHHHHHHHHHHHHHHHHHHHHGHHHHHHHGHHHHHHHGHHHHHFHGHHGGH
@M05620:45:000000000-G6HP7:1:1101:27381:8666 1:N:0:110
AAACCAAGCAGACACTCACCGCTCCCTCGCCACAGGCCAATAGTTTGTCCTCACTGAGTTGGCAACAAGTGGCTGCTGTGGCTGCCATTTTTCTGGTGATGGCCATCAGCTCCGACGAGGTCAGCTGGGGGGCTTTCTTTGTGTAAGCAACGAGAAACCTGAAAGAAGCATTTTTTAACTAAGTCCTGCTGAGTCATTCATGAGTTTTTAGCCGCCTTGCTTCTTCTCACAGACTCTCTACTCTCATGCCA
+
DCDDDCDFCFFFGGGGGGGGGGGGGGHHGGGGGHHHGGHHHHHHHHHHHHHHHHHHHHHHHHHHHHHHHHHHGHGGHHHHHHHGGHHHHHHHHHHHHHHHHHHHHHHHHHHHHGGGGGGGGHHHHHHHGGGGGGGGGGGGGGGGGGFFFFFFFFFFFFFFFFFFFFFFFFFFFFFFFFFHHFFHHHHFFFFFFFFFFFFHHFFFFFFFFFFFFFFFFFFFHFFFFFFFFFFFFFFFFFFFFFFFFFFFFFB
@M05620:45:000000000-G6HP7:1:1101:13518:8673 1:N:0:110
AAACCAAGCAGACACTCACCGCTCCCTCGCCACAGGCCAATAGTTTGTCCTCACTGAGTTGGCAACAAGTGGCTGCTGTGGCTGCCATTTTTCTGGTGATGGCCATCAGCTCCGACGAGGTCAGCTGGGGGGCTTTCTTTGTGTAAGCAACGAGAAACCTGAAAGAAGCATTTTTTAACTAAGTCCTGCTGAGTCATTCATGAGTTTTTAGCCGCCTTGCTTCTTCTCACAGACTCTCTACTCTCATGCCA
+
DDDDDCDFDFFFGGGGGGGGGGGGGGHHGGGGGHHHGGHHHHHHHHHHHHHHHHHHHHHHHHHHHHHHHHHHGHGGHHHHHHHGGHHHHHHHHHHHHHHHHHHHHHHHHHHHHGGGGGGGGHHHHHHHGGGGGGGGGGGGGGGGGGFFFFFFFFFFFFFFFFFFFFFFFFFFFFHFFFHHHFFFHHHFFFFFFBFFFFFFFFFFFFFFFFFFFFFFFFFFHHHFHFHFFFFFFFFFFFFHHFFFFFFFFFF
@M05620:45:000000000-G6HP7:1:1101:27381:8685 1:N:0:110
AAACCAAGCAGACACTCACCGCTCCCTCGCCACAGGCCAATAGTTTGTCCTCACTGAGTTGGCAACAAGTGGCTGCTGTGGCTGCCATTTTTCTGGTGATGGCCATCAGCTCCGACGAGGTCAGCTGGGGGGCTTTCTTTGTGTAAGCAACGAGAAACCTGAAAGAAGCATTTTTTAACTAAGTCCTGCTGAGTCATTCATGAGTTTTTAGCCGCCTTGCTTCTTCTCACAGACTCTCTACTCTCATGCCA
+
BBBBBBAFBFFBGGGGGGGGFGGGGGHHGGGGGHGHGGHHH3GGHHHHHHHHHHHHHHHGHFGHHHHHGGHHGHGGHHFHHHHGGH3GHHHHHHHHHHHHHHHHGHHHHHHHHGGGCEGGGHBGHHHHGGGGGGGGGGGGGGGGGGFFFFFFFFFFFFFFFF/;F/.BFFFFFFFFFFFFB//BFFFFFFFBFFFFFFFFFFFEBFFFFFFFFABDFFFFFFFFFFFFBFFFFFFFFFF/FFFFFFFBFF/
@M05620:45:000000000-G6HP7:1:1101:16294:8685 1:N:0:110
ATCTCTATCTCCTAAAAACCTGTTTAGATTTGGAGATAGACCTTCAGGTTTTTCATCATTTTCTGCATGAATTATACATTGACCACGTTCCAGCGTGGTCAGTTTGCAGCATTCTGTTATTTTGTTTGACAGAGTGTCTTGTTGAGAACATATGTAGGACATGATTTTTTCCTGCAACAGGGAAAATAAAGTATAAGTTTTAAAGATTTATTCTTTAATAAAGGATCTCAAAGCCAGCTTTAGAAAAAGGA
+
CDDDEFFFFFFFGGGGGGGGGGHHHHHHHHHHHHHHHHHHHHHHHHHHHHHGGHHHHHIHHHHIHHHHHHHHHHHHHHHHHHHHHHGHHHHHHHGGGGHHHHHHHHHHHHHHHHHHHHHHHHHHHHHHHHHHHHHHHHHHHHHHHHHHHHHHHHHHHHHHHHHHHHHHHGHHHHHHHHHHHGGHHHHHHHHGHHHHHHHHHHGHHHHHHHHHHHHHHHHHHHGHGHHHHGHHHHHHHGHHHHHHGHHHGGG
@M05620:45:000000000-G6HP7:1:1101:12062:8734 1:N:0:110
TACCTGTACTGGGGACACTCTTTCCCTACACGACGCCATTCCTACCCTAAAGATCGGAAGAGCACACGTCTGAACTCCAGTCACTCCGCGAAATCTCGTATGCCGTCTTCTGCTTGAAAAAAAAAAAAAAAAAAAAAAAAAAAATCCAAAGTAAGTAAAACGAAGAAAAAAAAAAAAATAAAAAAAATAAAATAGCAGAAAACTACAGATAAGAATAGAAAAAATAAATGTAGAAGTAGAAGATAGGAAAA
+
CCDDDFFFFFFFGGGGGGGGGGHHHHHHHHHGGGGGGGGHHHHHHHHHHHHGHHHHGGGGHHHHHHHGHHHGHHHHHHHHHHHHGHHGGGGFGHHHHGFGHHGHEEEHGHHHHHHHHHHHFFFGGG>><<<-:------9----:00000/0000000000-....:;/.9-------.00000--:.0000000000//0//000000:00000000000/.-.000000000000000000000/00//
@M05620:45:000000000-G6HP7:1:1101:20890:8766 1:N:0:110
ATCTCTATCTCCTAAAAACCTGTTTAGATTTGGAGATAGACCTTCAGGTTTTTCATCATTTTCTGCATGAATTATACATTGACCACGTTCCAGCGTGGTCAGTTTGCAGCATTCTGTTATTTTGTTTGACAGAGTGTCTTGTTGAGAACATATGTAGGACATGATTTTTTCCTGCAACAGGGAAAATAAAGTATAAGTTTTAAAGATTTATTCTTTAATAAAGGATCTCAAAGCCAGCTTTAGAAAAAGGA
+
CDCCDFFFFFFFGGGGGGGGGGHHHHHHHHHHHHHHHHHHHHHHHHHHHHHGGHHHHHHHHHIHHHHHHHHHHHHHHHHHHHHHHHGHHHHHHHGGGGHHHHHHHHHHHHHHHHHHHHHHHHHHHHHHHHHHHHHHHHHHHHHHHHHHHHHHHHHHHHHHHHHHHHHHHGHHHHHHHHHHHGGHHHHHHHHHHHHHHGHHHHHGHHHHHHHHHHHHHHHHGHHHHHHHHGHHHHHHHGHHHHHHHHHHGGH
@M05620:45:000000000-G6HP7:1:1101:20888:8789 1:N:0:110
ATCTCTATCTCCTAAAAACCTGTTTAGATTTGGAGATAGACCTTCAGGTTTTTCATCATTTTCTGCATGAATTATACATTGACCACGTTCCAGCGTGGTCAGTTTGCAGCATTCTGTTATTTTGTTTGACAGAGTGTCTTGTTGAGAACATATGTAGGACATGATTTTTTCCTGCAACAGGGAAAATAAAGTATAAGTTTTAAAGATTTATTCTTTAATAAAGGATCTCAAAGCCAGCTTTAGAAAAAGGA
+
CCCCCFFFFFFFGGGGGGGGGGHHHHHHHHHHHHHHHHHHHHHHHHHHHHHGGHHHHHHIIIHIIHHHHHHHHHHGHHHHHHHHHHGHHHHHHHGFGGHHGHHHHHHHHHHHHHHHHHHHHHHHHHHHGHHHHHHGGHHHHHHHHHHHHHHHHHHHHHHHHHHHHHHHHGHHHHHHHHHHHGGHHHHHHHHHHHHHHHHHHHGHHHHHHHHHHGHHHGHHHHHHHHHHHHHHHHHHHGGHHHHHHGHHGGH
@M05620:45:000000000-G6HP7:1:1101:16458:8794 1:N:0:110
ATCTCTATCTCCTAAAAACCTGTTTAGATTTGGAGATAGACCTTCAGGTTTTTCATCATTTTCTGCATGAATTATACATTGACCACGTTCCAGCGTGGTCAGTTTGCAGCATTCTGTTATTTTGTTTGACAGAGTGTCTTGTTGAGAACATATGTAGGACATGATTTTTTCCTGCAACAGGGAAAATAAAGTATAAGTTTTAAAGATTTATTCTTTAATAAAGGATCTCAAAGCCAGCTTTAGAAAAAGGA
+
CCCDDFFFFFFFGGGGGGGGGGHHHHHHHHHHHHHHHHHHHHHHHHHHHHHGGHHHHHHHHHIIHHHHHHHHHHHHHHHHHHHHHHGHHHHHHHGGGGHHGHHHHHHHHHHHHHHHHHHHHHHHHHHHHGHHHHHHHHHHHHHHHHHHHHHHHHHHHHHHHHHHHHHHHGHHHHHHHHGHHGGHHHHHGHHHHHHHHGHHHHFHHHHHHHHHHHHHHHHHHGHHHHHHHGGHHGHHHGHHHHGHGGGHGGH
@M05620:45:000000000-G6HP7:1:1101:15829:8809 1:N:0:110
ATCTCTATCTCCTAAAAACCTGTTTAGATTTGGAGATAGACCTTCAGGTTTTTCATCATTTTCTGCATGAATTATACATTGACCACGTTCCAGCGTGGTCAGTTTGCAGCATTCTGTTATTTTGTTTGACAGAGTGTCTTGTTGAGAACATATGTAGGACATGATTTTTTCCTGCAACAGGGAAAATAAAGTATAAGTTTTAAAGATTTATTCTTTAATAAAGGATCTCAAAGCCAGCTTTAGAAAAAGGA
+
AABBBFFFFFFFGGGFGGFGGGHHHBEFGHHG5BGBGHHFGHFHHFEBGHHGGHFGHEHHHHHHHHHHHHFHHHHHHHHHBFGHHHGHHHHFFHGGDGHHHHHHHHHGHHAFHHHHHHFHHHHHGHHHGHFFBGGHHHHHHHHG4FF4FGHHHHHEHEFHHHHFHGHHHGHHHGHHGGGFHEFH/??1?FGHHHDBFFGHHGH<FGGHHBGHHHHHBDGG000DBDGHHFHGFFHGFGHHHEB0;CG...;
@M05620:45:000000000-G6HP7:1:1101:15841:8824 1:N:0:110
ATCTCTATCTCCTAAAAACCTGTTTAGATTTGGAGATAGACCTTCAGGTTTTTCATCATTTTCTGCATGAATTATACATTGACCACGTTCCAGCGTGGTCAGTTTGCAGCATTCTGTTATTTTGTTTGACAGAGTGTCTTGTTGAGAACATATGTAGGACATGATTTTTTCCTGCAACAGGGAAAATAAAGTATAAGTTTTAAAGATTTATTCTTTAATAAAGGATCTCAAAGCCAGCTTTAGAAAAAGGA
+
DDCDDFFFFFFFGGGGGGGGGGHHHHHHHHHHHHHHHHHHHHHHHHHHHHHGGHHHHIHHHHIHIHHHHHHHHHHHHHHHHHHHHHGHHHHHHHGGGGHHHHHHHHHHHHHHHHHHHHHHHHHHHHHHHHHHHHHHHHHHHHHHHHHHHHHHHHHHHHHHHHHHHHHHHGHHHHHHHHHHHGGHHHHHGHHHHHHHHHHHHHHHHHHHHHHHHHHHHHHHHHHHHHHHHHHHHHHHHGHHHHHHHHHHGGH
@M05620:45:000000000-G6HP7:1:1101:16926:8844 1:N:0:110
AAACCAAGCAGACACTCACCGCTCCCTCGCCACAGGCCAATAGTTTGTCCTCACTGAGTTGGCAACAAGTGGCTGCTGTGGCTGCCATTTTTCTGGTGATGGCCATCAGCTCCGACGAGGTCAGCTGGGGGGCTTTCTTTGTGTAAGCAACGAGAAACCTGAAAGAAGCATTTTTTAACTAAGTCCTGCTGAGTCATTCATGAGTTTTTAGCCGCCTTGCTTCTTCTCACAGACTCTCTACTCTCATGCCA
+
CCCCDCDFCFFFGGGGGGGGGGGGGGHHGGGGGHHHGGHHHHHHHHHHHHHHHHHHHHHHHHHHHHHHHHHHGHGGHGHHHHHGGHHHHHHHHHHHHHHHHHHHHHHHHHHHHGGGGGGGGHHHHHHHGGGGGGGGGGGGGGGGGGFFFFFFFFFFFFFFFFFFFFFFFFFFFFHFFFFHFFFHHHHFFFFFFFFFFFFFFFFFFFFFFFFFFFFFFFFFFFFFFFHFFFFFFFFFFFFHHHFHFFFFFFB
@M05620:45:000000000-G6HP7:1:1101:17189:8879 1:N:0:110
ATCTCTATCTCCTAAAAACCTGTTTAGATTTGGAGATAGACCTTCAGGTTTTTCATCATTTTCTGCATGAATTATACATTGACCACGTTCCAGCGTGGTCAGTTTGCAGCATTCTGTTATTTTGTTTGACAGAGTGTCTTGTTGAGAACATATGTAGGACATGATTTTTTCCTGCAACAGGGAAAATAAAGTATAAGTTTTAAAGATTTATTCTTTAATAAAGGATCTCAAAGCCAGCTTTAGAAAAAGGA
+
CCCCCFFFFFFFGGGGGGGGGGGHHHHHHHHHHGHHHHHHHHHHHHHGHHHGGHHHHHHHHIHHHHHHHHHHHHHGHHHHHGHHHHGHHHHHHHGGGGHHHHHHHHHHHHHHHHHHHHHHHGHHHHHHGHHHHHHHHHHHHHHHHHGHHHHHHGHHHHHHHHFFHHHHHGHHHHHHHHGHHGGHHHHHGGHHHHHHHGHHHHFHGHHHGHHHHHHHHHHHHHEHFHHGHFFGHHHHHGHHHHHHHGHHDGF
@M05620:45:000000000-G6HP7:1:1101:17164:8882 1:N:0:110
ATCTCTATCTCCTAAAAACCTGTTTAGATTTGGAGATAGACCTTCAGGTTTTTCATCATTTTCTGCATGAATTATACATTGACCACGTTCCAGCGTGGTCAGTTTGCAGCATTCTGTTATTTTGTTTGACAGAGTGTCTTGTTGAGAACATATGTAGGACATGATTTTTTCCTGCAACAGGGAAAATAAAGTATAAGTTTTAAAGATTTATTCTTTAATAAAGGATCTCAAAGCCAGCTTTAGAAAAAGGA
+
DDDEEFFFFFFFGGGGGGGGGGHHHHHHHHHHHHHHHHHHHHHHHHHHHHHGGHHHHIIHHHHHIHHHHHHHHHHHHHHHHHHHHHGHHHHHHHGGGGHHHHHHHHHHHHHHHHHHHHHHHHHHHHHHHHHHHHHHHHHHHHHHHHHHHHHHHHHHHHHHHHHHHHHHHGHHHHHHHHHHHGGHHHHHHHHHHHHHHHHHHHGHHHHHHHHHHHHHHHHHHHHHHHHHHHHHHHHHHGHHHHHFHHHHGGH
@M05620:45:000000000-G6HP7:1:1101:14525:8943 1:N:0:110
AAACCAAGCAGACACTCACCGCTCCCTCGCCACAGGCCAATAGTTTGTCCTCACTGAGTTGGCAACAAGTGGCTGCTGTGGCTGCCATTTTTCTGGTGATGGCCATCAGCTCCGACGAGGTCAGCTGGGGGGCTTTCTTTGTGTAAGCAACGAGAAACCTGAAAGAAGCATTTTTTAACTAAGTCCTGCTGGGTCATTCATGAGTTTTTAGCCGCCTTGCTTCTTCTCACAGACTCTCTACTCTCATGCCA
+
BABBBBBFBFFFGGGGGGGGGGGGGGHHGGGGGHGHGGFHHHHGHHHHHHHHHHHHHHFHHHHHHHHHHGGHGHGGHHHHHHHGGHHHHHHHHHHHHHGFHHHHHHHHHHGHGGGGGGGGBHFHFGHHGGGGGGEFFGGGGGGGGFFFFFFFFFFFFFFFFFFFFFFFFFFFFFFFFFFFFFFFFFFFFFFFFBFFFFFFFFFFFFFFFFFFFFFFFFFFFFFFFFFFFFFFFFFFFFFFFFFFFFFFFFB
@M05620:45:000000000-G6HP7:1:1101:12660:8945 1:N:0:110
ATCTTATCTCCTAAAAACCTGTTTAGATTTGGAGATAGACCTTCAGGTTTTTCATCATTTTCTGCATGAATTATACATTGACCACGTTCCAGCGTGGTCAGTTTGCAGCATTCTGTTATTTTGTTTGACAGAGTGTCTTGTTGAGAACATATGTAGGACATGATTTTTTCCTGCAACAGGGAAAATAAAGTATAAGTTTTAAAGATTTATTCTTTAATAAAGGATCTCAAAGCCAGCTTTAGAAAAAGGAA
+
CCCCCFFFFFFFGGGGGGGGGGHH5FFHHHHHHHHHHHHHHHHHHHHHHHGGHHHHHHHHHHIHHHHHHHHHHHHHHHHHFHHHHGHHHHFGHGGGGHHHHHHHHHHHHHHHHHHHHHHHHHHHHHHHHGHHHHHHHHHHHHHHHHGHHHHHHHHHHHHHHHHHHHHHGHHHHHHHHHHHGGHHFGHHHGGFHFHGFGHHHHHHGHHHHHHHHHHHGGGHFGFHHHHGHHHHHHFHGFHHFFFHGHHGEHG
@M05620:45:000000000-G6HP7:1:1101:12643:8953 1:N:0:110
ATCTTATCTCCTAAAAACCTGTTTAGATTTGGAGATAGACCTTCAGGTTTTTCATCATTTTCTGCATGAATTATACATTGACCACGTTCCAGCGTGGTCAGTTTGCAGCATTCTGTTATTTTGTTTGACAGAGTGTCTTGTTGAGAACATATGTAGGACATGATTTTTTCCTGCAACAGGGAAAATAAAGTATAAGTTTTAAAGATTTATTCTTTAATAAAGGATCTCAAAGCCAGCTTTAGAAAAAGGAA
+
CCCCCFFFFFFFGGGGGGGGGGHH5FEGHHHHHHHHHHHHHHHHHHHHHHGGHHHHHHHHHHHHHHHHHHHHHHHHHHHHFHHHHGHHHHHHHGGGGHHHHHHHHHHHHHHHHHHHHHHHHHHHHHHHHFGFHHGGHHHHHHHHHHFHHHHHHHHHHHHHHHHHHHHHGHHHHHHHHHHGGGHHHHHHFGGHHGFHGHHHHHHHHHHHHHHHHHHGHFGGGH0GHHHHHHGHHHGHGHHHHHFGHHHGAHF
@M05620:45:000000000-G6HP7:1:1101:12675:8957 1:N:0:110
ATCTTATCTCCTAAAAACCTGTTTAGATTTGGAGATAGACCTTCAGGTTTTTCATCATTTTCTGCATGAATTATACATTGACCACGTTCCAGCGTGGTCAGTTTGCAGCATTCTGTTATTTTGTTTGACAGAGTGTCTTGTTGAGAACATATGTAGGACATGATTTTTTCCTGCAACAGGGAAAATAAAGTATAAGTTTTAAAGATTTATTCTTTAATAAAGGATCTCAAAGCCAGCTTTAGAAAAAGGAA
+
AABBBFFFFFFFFGGGGGGGGGHH5GHHHHFHHHHHGHGHHHHHHHHHHHGGHHHHGHHHHHHHHHHHGHHHHHHHGHHHDDFFHGHHHHDGHGBEEHHFHGHHFGHHGHHHHHHGHHHHHHHHHHHGHEHFHHHHHHHHHHHGHGHHGHHHHFFHHGHHHHHHHHHHGHHGHHEHHFHHGGGHFHGHHHGHHHHGGGHFFGFHHHHHHHHHHHHGFDGFDGFHHHGHHGGHGHBHGHHHFFGFFHGGEFF
@M05620:45:000000000-G6HP7:1:1101:22619:8984 1:N:0:110
ATCTCTATCTCCTAAAAACCTGTTTAGATTTGGAGATAGACCTTCAGGTTTTTCATCATTTTCTGCATGAATTATACATTGACCACGTTCCAGCGTGGTCAGTTTGCAGCATTCTGTTATTTTGTTTGACAGAGTGTCTTGTTGAGAACATATGTAGGACATGATTTTTTCCTGCAACAGGGAAAATAAAGTATAAGTTTTAAAGATTTATTCTTTAATAAAGGATCTCAAAGCCAGCTTTAGAAAAAGGA
+
CCCBCFFFFFFFGGGGGGGGGGHHHHHHHHHHHHHHHHHHHHHHHHHHHHHGGHHHHIIHIIHIHHHHHHHHHHHHHGHHHHHHHHGHHHHHHHGGGGHHHHHHHHHHHHHHHHHHHHHHHHHHHHHHHHHHHHHHHHHHHHHHHHHHHHHHHHHHHHHHHHHHHHHHHGHHHHHHHHHHHGGHHHHHHHHGHHHHHGHHHHGHHHHHHHHHHHHHHHHHFFGHHHHHHHHHHHHHHGHHHHHHGHGHGGH
@M05620:45:000000000-G6HP7:1:1101:19392:8996 1:N:0:110
ATCTCTATCTCCTAAAAACCTGTTTAGATTTGGAGATAGACCTTCAGGTTTTTCATCATTTTCTGCATGAATTATACATTGACCAGCGTGGTCAGTTTGCAGCATTCTGTTATTTTGTTTGACAGAGTGTCTTGTTGAGAACATATGTAGGACATGATTTTTTCCTGCAACAGGGAAAATAAAGTATAAGTTTTAAAGATTTATTCTTTAATAAAGGATCTCAAAGCCAGCTTTAGAAAAAGGAAGAAAGG
+
DEDEEFFFFFFFGGGGGGGGGGHHHHHHHHHHHHHHHHHHHHHHHHHHHHHGGHHHHIIHHIHIIHHHHHHHHHHHHHHHHHHHHHHGGGGHHHHHHHHHHHHHHHHHHHHGHHHHHHHHHHHHHHHHHHHHHHHHHHHHHHHHHHHHHHHGHGHHHHHHHHGHHHHHHHHHHHGGGHHHHHHHDHHHHHHHHHHHGHHHHHHHHHGHHHHHHHGHHHHHHHGHHHHHHHGHHHHHHHHHHGGFHHHHHHH
@M05620:45:000000000-G6HP7:1:1101:19372:8999 1:N:0:110
ATCTCTATCTCCTAAAAACCTGTTTAGATTTGGAGATAGACCTTCAGGTTTTTCATCATTTTCTGCATGAATTATACATTGACCAGCGTGGTCAGTTTGCAGCATTCTGTTATTTTGTTTGACAGAGTGTCTTGTTGAGAACATATGTAGGACATGATTTTTTCCTGCAACAGGGAAAATAAAGTATAAGTTTTAAAGATTTATTCTTTAATAAAGGATCTCAAAGCCAGCTTTAGAAAAAGGAAGAAAGG
+
CCCCCFFFFFFFGGGGGGGGGGHHHHHHHHHGHHHHHHHHHHHHHHHHHHHGGHHHHHHIHIHHGHHHHHHHHFHHHHHHGHHHHHHCGGGHHHHHGHGHHHHEHHHHHHHFHHHHFHHHHHHHHFFHGHHHHHHHHGHHFGHHHHHHHHFHHFHHFHHHHHGHHHHHHHHHGHGGHHHHHHHH?FGHHHGHHHHHBHHHHHHHHHHHHHDG1<FG1FGHHGHFGHGGHHGHHHHHG:;C.AEHFHHH/CH
@M05620:45:000000000-G6HP7:1:1101:22629:9001 1:N:0:110
ATCTCTATCTCCTAAAAACCTGTTTAGATTTGGAGATAGACCTTCAGGTTTTTCATCATTTTCTGCATGAATTATACATTGACCACGTTCCAGCGTGGTCAGTTTGCAGCATTCTGTTATTTTGTTTGACAGAGTGTCTTGTTGAGAACATATGTAGGACATGATTTTTTCCTGCAACAGGGAAAATAAAGTATAAGTTTTAAAGATTTATTCTTTAATAAAGGATCTCAAAGCCAGCTTTAGAAAAAGGA
+
DDDDDFFFFFFFGGGGGGGGGGHHHHHHHHHHHHHHHHHHHHHHHHHHHHHGGHHHHIIHIHIIIHHHHHHHHHHHHHHHHHHHHHGHHHHHHHGGGGHHHHHHHHHHHHHHHHHHHHHHHHHHHHHHHHHHHHHHHHHHHHHHHHHHHHHHHHHHHHHHHHHHHHHHHGHHHHHHHHHHHGGHHHHHHHHHHHHHHHHHHHHHHHHHHHHHHHHHHHHHHHHHHHHHHHHHHHHHHGHHHHHHHHHHGGH
@M05620:45:000000000-G6HP7:1:1101:19395:9014 1:N:0:110
ATCTCTATCTCCTAAAAACCTGTTTAGATTTGGAGATAGACCTTCAGGTTTTTCATCATTTTCTGCATGAATTATACATTGACCAGCGTGGTCAGTTTGCAGCATTCTGTTATTTTGTTTGACAGAGTGTCTTGTTGAGAACATATGTAGGACATGATTTTTTCCTGCAACAGGGAAAATAAAGTATAAGTTTTAAAGATTTATTCTTTAATAAAGGATCTCAAAGCCAGCTTTAGAAAAAGGAAGAAAGG
+
BBBBBFBFFFFFGGGGGGGGGGHHHHHHHHHHHHHHHHHHHHHHHHHHHHHGGHHHHHHHHHHHHHHHHHHHHHHHHHHHHHHHHHHGGGGHHHHHHHHHGHHHHHHHHHHBHHHHHHHHHHHHHFHHHHGHHHHHHGHHHEGHHHHHHHHGHGHHHHHHHHGHHHHHHHFHHHGGHGHHGGHHGHHHHFGHHHHHHHHHHHHHHHHHHGHGDGFHFFFGGHHGHHHHHHGHHHHHHHHHHDFHGGCGHHH
@M05620:45:000000000-G6HP7:1:1101:22634:9020 1:N:0:110
ATCTCTATCTCCTAAAAACCTGTTTAGATTTGGAGATAGACCTTCAGGTTTTTCATCATTTTCTGCATGAATTATACATTGACCACGTTCCAGCGTGGTCAGTTTGCAGCATTCTGTTATTTTGTTTGACAGAGTGTCTTGTTGAGAACATATGTAGGACATGATTTTTTCCTGCAACAGGGAAAATAAAGTATAAGTTTTAAAGATTTATTCTTTAATAAAGGATCTCAAAGCCAGCTTTAGAAAAAGGA
+
BBAABFFFFFFFGGGGGGGGGGHHHHHHHHHHHHHHHFHHHHHHHHHHHHHGGHHHHHHHHHHHHHHHHEHHHHHHHHHHHHHHHHGHHHHHHHGFGGHHFHHHHHHHHHGHHHHHHHHHHHHHHHHHHHHHHHHHHHHHHHHHGHHHHHHHHHHHHHHHHHHHHHHHHGHHHHHHHHHHHGGGHGHHGGHHHHGHHGHHHHGHHHHHHHHHHHHHHHHHHHBGHHHHFHHHHHHHHGHHHHHHGHFGGGH
@M05620:45:000000000-G6HP7:1:1101:5644:9064 1:N:0:110
CATCCTGACCCTGAAGTACCCGGCTTGATTTCTGACATTAGATCGGAAGAGCACACGTCTGAACTCCAGTCACTCCGCGAAATCTCGTATGCCGTCTTCTGCTTGAAAAAAAAAAAAAATATAATGTGCCCGCGTGACTTTTTTTTTCAATCTAACGGAAGTAATACAAACTAACGTACTGTGGCATTGAGTCTCATTTATACCGATGTATGCTTTCCGCCCTGACCTGCCCACCCGCTTTGGTATCCTCC
+
CBBCCFFFFFFFGGGGGFGGGGGGGGGHHHHHHHHHGHHHHHHHHGGGGHHHHHHHGHHHGHHHHHHHHHHHHHHHGGGGGGHHGHHGGHHHHGGGHGHHHGHHHHHHGHGGGBD<//<01>1<1111110.-<--..:;00:-:--/00000009;-.9.090000000.0000;/...000/./00:0;00000090000;0..-..000000000...--;///99...0...---..0/.000009/
@M05620:45:000000000-G6HP7:1:1101:10432:9078 1:N:0:110
ATCTCTATCTCCTAAAAACCTGTTTAGATTTGGAGATAGACCTTCAGGTTTTTCATCATTTTCTGCATGAATTATACATTGACCACGTTCCAGCGTGGTCAGTTTGCAGCATTCTGTTATTTTGTTTGACAGAGTGTCTTGTTGAGAACATATGTAGGACATGATTTTTTCCTGCAACAGGGAAAATAAAGTATAAGTTTTAAAGATTTATTCTTTAATAAAGGATCTCAAAGCCAGCTTTAGAAAAAGGA
+
BBABBFFFFFFFGGGGGGGGGGHHHHHHHHHHHFHHHHHGHHHHHHHHHHHGGHHHHHHHHHHHHHHHHHHHHHHHHHHHHHHHHHGHHHHHHHGGGGHHHHHHHHHHHHHHHHHHHHHHHHHHHHHHHGHHHHHHHHHHHHHHFGHHHHHHHHHHHHHHHHHHHHHHHGHHHHHHGHHHGGGHHHHHHHHHHHHHHHHHHHHFHHHHHHHHHHHHHHHHFHHHHHHHHHHHHHGHHGHHHHHEGHHEGGG
@M05620:45:000000000-G6HP7:1:1101:14442:9083 1:N:0:110
ATCTCTATCTCCTAAAAACCTGTTTAGATTTGGAGATAGACCTTCAGGTTTTTCATCATTTTCTGCATGAATTATACATTGACCACGTTCCAGCGTGGTCAGTTTGCAGCATTCTGTTATTTTGTTTGACAGAGTGTCTTGTTGAGAACATATGTAGGACATGATTTTTTCCTGCAACAGGGAAAATAAAGTATAAGTTTTAAAGATTTATTCTTTAATAAAGGATCTCAAAGCCAGCTTTAGAAAAAGGA
+
CCCCCFFFFFFFGGGGGGGGGGHHHHHHGHHHHHHHHHHHHHHHHHHHHHHGGHHHHIHHHHIHHHHHHHHHHHHHHHHHHHHHHHGHHHHHHHGGGGHHHHHHHHHHHHHHHHHHHHHHHHHHHHHHGHHHHHHHHHHHHHHHHHHHHHHHHHHHGHHHHHHGHHHHHGHHHHHHHHHHHGGHHHHHHHHHHHHHHHHHHHGHHHHHHHHHHHHHHHHHHHHHHHHHHHHHHHHHHGGHHHHHHHHHGGG
@M05620:45:000000000-G6HP7:1:1101:14461:9093 1:N:0:110
ATCTCTATCTCCTAAAAACCTGTTTAGATTTGGAGATAGACCTTCAGGTTTTTCATCATTTTCTGCATGAATTATACATTGACCACGTTCCAGCGTGGTCAGTTTGCAGCATTCTGTTATTTTGTTTGACAGAGTGTCTTGTTGAGAACATATGTAGGACATGATTTTTTCCTGCAACAGGGAAAATAAAGTATAAGTTTTAAAGATTTATTCTTTAATAAAGGATCTCAAAGCCAGCTTTAGAAAAAGGA
+
BABABFFFFFFFFGGFGGGGGFHEEFGHHBADAGHFEEGHFHHHHHHHFDGAFGGHHHHHHHHGGHHGHEHHFDHHDFHHHFDGBGGHHF2D@3EEGGGDDH@4EFHHHHGF@GGFFGHHHFHH?FGHGHEHHHHHFDGHHHHHHHGGHHDDFGFGHF3FBGHHHHHHDCC@GG10GFFGHFEFGCGFF1F@DG1GGGFGHGHHHFHHHHGDHHGFF0GHFDFB/<GFHHHGHH.GFEHFFFF0;CBCD?G
@M05620:45:000000000-G6HP7:1:1101:10427:9099 1:N:0:110
ATCTCTATCTCCTAAAAACCTGTTTAGATTTGGAGATAGACCTTCAGGTTTTTCATCATTTTCTGCATGAATTATACATTGACCACGTTCCAGCGTGGTCAGTTTGCAGCATTCTGTTATTTTGTTTGACAGAGTGTCTTGTTGAGAACATATGTAGGACATGATTTTTTCCTGCAACAGGGAAAATAAAGTATAAGTTTTAAAGATTTATTCTTTAATAAAGGATCTCAAAGCCAGCTTTAGAAAAAGGA
+
DDCDDFFFFFFFGGGGGGGGGGHHHHHHHHHHHHHHHHHHHHHHHHHHHHHGGHHHHIHHHIHHIHHHHHHHHHHHHHHHHHHHHHGHHHHHHHGFGGHHHHHHHHHHHHHHHHHHHHHHHHHHHHHHHHHHHHHHHHHHHHHHHHHHHHHHHHHHHHHHHHHHHHHHHGHHHHHHHHHHHGGHHHGGGHHHHHHHHHHHHHHHHHHHHHHHHHHHHHHHHHHHHHHHHHHHHHGHHGHHHHHHHHHHGGH
@M05620:45:000000000-G6HP7:1:1101:10559:9100 1:N:0:110
AGATTACTGCAACAGTTCCCCCTGGACCTGGAAAAGTTTCTTGCCTGGCTTACAGAAGCTGAAACAACTGCCAATGTCCTACAGGATGCTACCCGTAAGGAAAGGCTCCTAGAAGACTCCAAGGGAGTAAAAGAGCTGATGGAACAATGGCAAGTAAGTCAGGCATTTCCGCTTTAGCACTCTTGTGGATCCAATTGAACAATTCTCAGCATTTGTACTTGTAACTGACAAGCCAGGGACAAAACAAAGAT
+
CABCCFFFFFFFGGGGGGGGGGGGHHHHHHHHHHHHGHHHHHHHHHHHHHHHHHHHHHHHHHHHHHHHHHHHHHHHHHHHHHGHHGHHHHGHHHGFGGHHHHGHHHHHGHHHHHFHHHHHHHHGEEGGHHHHHGHHHHHHHHHHHHHHHHHHHGHHHHHHHHHHHHHHHHGGGGGHHHHHHHHHHGHGHHHHGCHHHGHHHHHHHHHHHHHHHHHHHFHHHHHHHHHHHHGHHGGGGGGGEABFFGGGGGF
@M05620:45:000000000-G6HP7:1:1101:10441:9112 1:N:0:110
ATCTCTATCTCCTAAAAACCTGTTTAGATTTGGAGATAGACCTTCAGGTTTTTCATCATTTTCTGCATGAATTATACATTGACCACGTTCCAGCGTGGTCAGTTTGCAGCATTCTGTTATTTTGTTTGACAGAGTGTCTTGTTGAGAACATATGTAGGACATGATTTTTTCCTGCAACAGGGAAAATAAAGTATAAGTTTTAAAGATTTATTCTTTAATAAAGGATCTCAAAGCCAGCTTTAGAAAAAGGA
+
ABBAAFFFFFFFGGGGGGGGFFEGHGFHGFHHHHFGCGHHHHHHHFGHHHGFFHDGFHHHHHHHGHFHHGFHGHFGHFFHHGFHBGGGHHHHHHGGGGHHHHFEGHHHHHHHHHHFGFGHHHHHFHHHHGEHHHGHGGHHHHHHBGFEHHHGFHGHFHHHHHHGHHHHFDHHHGHHHHHHGEEHEHF?FGFFFD<DHGHGHHHFG<GHHFHHHHHHHHHF0DHGHHFHFGHFFHGGHGHHHFHFFGFHD.G
@M05620:45:000000000-G6HP7:1:1101:18095:9123 1:N:0:110
CATCCTGACCCTGAAGTACCCGGCTTGATTTCTGACATTAGATCGGAAGAGCACACGTCTGAACTCCAGTCACTCCGCGAAATCTCGTATGCCGTCTTCTGCTTGAAAAAAAAAAAAAAACAAAACAAAAAGAAAAAAAAAGAATGCAGAGATATGGGTAAGATATGAAAAGAACGGTGGGTGTGAAAAAAGTAACAGAACAGTGTGGCGTTACAGAAGAGCAGATACGAAGAAGATAGCGAAGGGAAACG
+
DCDDDFFFFFFFGGGGGGGGGGGGGGGHHHHHHHHHHHHHHHHHHGGGGHHHHHHHGHHHGHHHHHHHHHHHHHHHGGGG?GHHHHHGGHHHHGGGHGHHHHHHFHHHFHGDCCB<>/--..<0...<<.....//;-:--...:00000./:0000.:0:0000000000/../.....-;9-.0000.9.000000/0///00:0..-.-..000000./0//;00.....//00:00----...../.
@M05620:45:000000000-G6HP7:1:1101:18115:9132 1:N:0:110
CATCCTGACCCTGAAGTACCCGGCTTGATTTCTGACATTAGATCGGAAGAGCACACGTCTGAACTCCAGTCACTCCGCGAAATCTCGTATGCCGTCTTCTGCTTGAAAAAAAAAAAAACATAATTTTGCCTTCTTGTATTTCGTTTACCCACCCCCTTCCCTCCCATCTCCCTCACTCGCTACCCCGACCTTCGCTATTCTCCCTCTGACAACTATACTCCGTTCATCCCCGTCGACTCTCGTTACCCCTC
+
CBCBCFFFFFFFGGGGGGGGGGGGGGGHHHHHHHHHHHHHHHHHHGGGGHHHHHHHGHHHGHHHHHHHHHHHHHHHGGGGGGGHGGHFEGHHHGFGHGHHHHHHFHHHFFEB>B>>/</.11>111111>111111<<<000/./..<0/0<..---.///;/;./09000///.:00.-..-/..;---.:0..;..00:00////00000;00;00000..0900909.-..---..00..:.99;;..
@M05620:45:000000000-G6HP7:1:1101:18868:9151 1:N:0:110
AAACCAAGCAGACACTCACCGCTCCCTCGCCACAGGCCAATAGTTTGTCCTCACTGAGTTGGCAACAAGTGGCTGCTGTGGCTGCCATTTTTCTGGTGATGGCCATCAGCTCCGACGAGGTCAGCTGGGGGGCTTTCTTTGTGTAAGCAACGAGAAACCTGAAAGAAGCATTTTTTAACTAAGTCCTGCTGAGTCATTCATGAGTTTTTAGCCGCCTTGCTTCTTCTCACAGACTCTCTACTCTCATGCCA
+
CCCCCCCFCFFFGGGGGGGGGGGGGGHHGGGGGHHHGGHHHHHHFHHHHHHHHGHHHHGHHHHHHHHHHHHHGHGGGGGHHHHGGHHHHHHHHHHHHHGFHHGHHHHHHHHHHGGGGGFGGHHHHHHGGGGGGGGGGGGGGFFFGGFFFFFFFFDFFFFFFFBFFFFFFFFFFFFFFFFFFFFFFFFFFFFFFFFFFFFFFFFFFFFFFFFFFFF;AFFFFFFFFFFFFFFFFFFFFFFFFFFFFFFBFF0
@M05620:45:000000000-G6HP7:1:1101:8356:9156 1:N:0:110
TACCTGTACTGGGGACACTCTTTCCCTACACGACGCCATTCCTACCCTAAAGATCGGAAGAGCACACGTCTGAACTCCAGTCACTCCGCGAAATCTCGTATGCCGTCTTCTGCTTGAAAAAAAAAAAAACAAATACACCAACTAAGATCATAACCCTCACATTTCACGTTAACAACTACATATCTGTAGACTCGTAATAACCATTGACTTAAGACACCCTACTAAAGCTTTACTAGCATCCCGAAGCCGGC
+
CCCCCFFFFFFFGGGGGGGGGGHHHHHGHHHGGGGGGGGHHHHHHHHHHHHHHHHHGGGGHHHHHHHGHHHGHHHHHHHHHHHHHHHGGGGGGFHGHHGGHHHHGFGHGHHHHHHHHHHHHGGGGC--<..<.00000/<../0::0::00000:.....0;0000;...:900;.;09C000;00000;000.9...0099:000000000000//:..9::00000000000009000;9..--;.---
@M05620:45:000000000-G6HP7:1:1101:23604:9176 1:N:0:110
ATCTCTATCTCCTAAAAACCTGTTTAGATTTGGAGATAGACCTTCAGGTTTTTCATCATTTTCTGCATGAATTATACATTGACCACGTTCCAGCGTGGTCAGTTTGCAGCATTCTGTTATTTTGTTTGACAGAGTGTCTTGTTGAGAACATATGTAGGACATGATTTTTTCCTGCAACAGGGAAAATAAAGTATAAGTTTTAAAGATTTATTCTTTAATAAAGGATCTCAAAGCCAGCTTTAGAAAAAGGA
+
CCCCCFFFFFFFGGGGGGGGGGHHHHHHHHHHHHHHHHHFHHHHHHHHHHHGGHHHHHHHHHHHIHHHHHHHHHHHHHHHHHHHHHGHHHHHGHGGGGHHHHHHHHHHHHHHHHHHHHHHHHHHHHHHHHHHHHHHHHHHHHHHHHHHHHHHHHHHHHHHHHHHHHHHHGHHHHHHHHHHHGGHGHHHHHHHHHHHHHHHHHHHHHHHHHHHHHHHHHHHHHHHHHHHHHHHHHHHHGHHHHGHHHHHGGH
@M05620:45:000000000-G6HP7:1:1101:10167:9216 1:N:0:110
CATCCTGACCCTGAAGTACCCCGGCTTGATTTCTGACATTAGATCGGAAGAGCACACGTCTGAACTCCAGTCACTCCGCGAAATCTCGTATGCCGTCTTCTGCTTGAAAAAAAAAAAAAAAAAATAGAGCAAAATATAAAGATTATAACATGTACTCATGATAGATAAAAAGATAGAGTTAATATCAATGTACTGTGAAGCAAACATACATGTACGTCTATAACAGATGATCATCAACACTTTTAGAAAGT
+
DDDDDFFFFFFFGGGGGGGGGGGGGGGGHHHHHHHHHHHHHHHHHHGGGGHHHHHHHGHHHGHHHHHHHHHHHHHHHGGGFGGHHHHHGGHHHHGGGHGHHHHHHHHHGHHFDFGD>>>--<--.000000/0/00000000000000000000000:00;0000;00000..00000;000;0000000:00:00000000/0..;:0::0000././.000000/:;00000000/0.00000/00:00
@M05620:45:000000000-G6HP7:1:1101:11450:9228 1:N:0:110
AAACCAAGCAGACACTCACCGCTCCCTCGCCACAGGCCAATAGTTTGTCCTCACTGAGTTGGCAACAAGTGGCTGCTGTGGCTGCCATTTTTCTGGTGATGGCCATCAGCTCCGACGAGGTCAGCTGGGGGGCTTTCTTTGTGTAAGCAACGAGAAACCTGAAAGAAGCATTTTTTAACTAAGTCCTGCTGAGTCATTCATGAGTTTTTAGCCGCCTTGCTTCTTCTCACAGACTCTCTACTCTCATGCCA
+
BBBBBAAFBFBFGGGGGGGGGGGGGGHGGGGGGGHHGGHHHGHHHHHHHHHDHHHHHHHHHHHHHHHHHFHHGHGGHHGGHHGGGHHHHHHHHHHHHHHHHHHHHHHHHHHHHGGGGGGGFHFHHHHHGGGGGGGGGGGGGFGGGGFFFFFFFFFFFFFFABFFFFFFFFFFFFFFFFFFFFFFFFFFFFFFFBFFFFFFFFFFFFFFFFFFFFFFFFFFFFFFFFFFFFFFFFFFFFFFFFFFFFFFFFF
@M05620:45:000000000-G6HP7:1:1101:11430:9234 1:N:0:110
AAACCAAGCAGACACTCACCGCTCCCTCGCCACAGGCCAATAGTTTGTCCTCACTGAGTTGGCAACAAGTGGCTGCTGTGGCTGCCATTTTTCTGGTGATGGCCATCAGCTCCGACGAGGTCAGCTGGGGGGCTTTCTTTGTGTAAGCAACGAGAAACCTGAAAGAAGCATTTTTTAACTAAGTCCTGCTGAGTCATTCATGAGTTTTTAGCCGCCTTGCTTCTTCTCACAGACTCTCTACTCTCATGCCA
+
CCCCCCCFCFFFGGGGGGGGGGGGGGHHGGGGGHHHGGHHHHHHHHHHHHHHHHHHHHHHHHHHHHHHHHHHGHGGHHHHHHHGGHHHHHHHHHHHHHHHHHHHHHHHHHHHHGGGGGGGGHHHHHHHGGGGGGGGGGGGGGGGGGFFFFFFFFFFFFFFFFFFFFFFFFFFFFFFFFFFFFFFFFFFFFFFFFFFFFFFFFFFFFFFFFFFFFFFFFFFFFFFFFFFFFFFFFFFFFFFFFFFFFFFFF0
@M05620:45:000000000-G6HP7:1:1101:21984:9296 1:N:0:110
AAACCAAGCAGACACTCACCGCTCCCTCGCCACAGGCCAATAGTTTGTCCTCACTGAGTTGGCAACAAGTGGCTGCTGTGGCTGCCATTTTTCTGGTGATGGCCATCAGCTCCGACGAGGTCAGCTGGGGGGCTTTCTTTGTGTAAGCAACGAGAAACCTGAAAGAAGCATTTTTTAACTAAGTCCTGCTGAGTCATTCATGAGTTTTTAGCCGCCTTGCTTCTTCTCACAGACTCTCTACTCTCATGCCA
+
DDDDDDDFCFFFGGGGGGGGGGGGGGHHGGGGGHHHGGHHHHHHHHHHHHHHHHHHHHHHHHHHHHHHHHHHGHGGHHHHHHHGGHHHHHHHHHHHHHHHHHHHHHHHHHHHHGGGGGGGFHHHHHHHGGGGGGGGGGGGGGGGGGFFFFFFFFFFFFFFFFFFFFFFFFFFFFHFFFFFFFFHHHHFFFFFFFFFFFFHHFFFFFFFFFFHFFFFFFFFFFFFFFFFFFFFFFFFFFFFFFFHFFFFFFB
@M05620:45:000000000-G6HP7:1:1101:3419:9304 1:N:0:110
CATCCTGACCCTGAAGTACCCCATTGAGCATGGCATCGTCACCAACTGGGACGACATGGAGAAGATCTGGCACCACACCTTCTACAACGAGCTGCGCGTGGCCCCGGAGGAGCACCCAGTGCTGCTGACCGAGGCCCCCCTGAACCCCAAGGCCAACAGAGAGAAGATGACTCAGGTGAGGCTCGGCCGACGCCCGTGCTCCTCCCGTCCTTTCCCCAGTCATTTTCTGCCCGGCTTGATTTCTGACATTA
+
BBBCCFFFFFFFGGGGGGGGGGGHHHHHHHHHHHHHHGHHHGHHHGHHHHHHGGGGGHHGHHHHHHHGHHHHHGHHHGGHHHHHHHHHGGGGGHHGGGGGGGHHGGGGGGGGHHHHGGGGHHHHGHHHHHGGGGGGGGGGGGHHHHGGGGGGHHGGGGGGGGDGGGGGGGGGGGGGGGGGGGGGFFFFFFFFFFFA@DDFFFFFFFFFFFDFFFFFFFDFFFFFFFFBFFFEDBCFCC;BBFF0B;9BFF0
@M05620:45:000000000-G6HP7:1:1101:3436:9315 1:N:0:110
CATCCTGACCCTGAAGTACCCCATTGAGCATGGCATCGTCACCAACTGGGACGACATGGAGAAGATCTGGCACCACACCTTCTACAACGAGCTGCGCGTGGCCCCGGAGGAGCACCCAGTGCTGCTGACCGAGGCCCCCCTGAACCCCAAGGCCAACAGAGAGAAGATGACTCAGGTGAGGCTCGGCCGACGCCCGTGCTCCTCCCGTCCTTTCCCCAGTCATTTTCTGCCCGGCTTGATTTCTGACATTA
+
AAAABFFFFFFC4GG4FAFGGGGHHHHHHHFHFHGHHAGEHDFGHGHHBGHG0ECGGHHHHBGHHFHFFHGHGFHHHGGHGHHFFHHFEE1EFGHGEG@?/@GHGECGGGGDGGFHGGHHCFG?DC1FGGD@-<CGGCCCC./GHHGGGG.:CCFEFG/F/F.9/BFFFGEBCF0/;99F.E.=B-AA=B;B?BB-999999/9FFDAAFDFBFFFBF9:BB/B/9B/;/FEFB9BBB.F/BFB///;/9/
@M05620:45:000000000-G6HP7:1:1101:3858:9324 1:N:0:110
CATCCTGACCCTGAAGTACCCCATTGAGCATGGCATCGTCACCAACTGGGACGACATGGAGAAGATCTGGCACCACACCTTCTACAACGAGCTGCGCGTGGCCCCGGAGGAGCACCCAGTGCTGCTGACCGAGGCCCCCCTGAACCCCAAGGCCAACAGAGAGAAGATGACTCAGGTGAGGCTCGGCCGACGCCCGTGCTCCTCCCGTCCTTTCCCCAGTCATTTTCTGCCCGGCTTGATTTCTGACATTT
+
DDDDDFFFFFFFGGGGGGGGGGGHHHHHHHHHHHHHHGHHHGHHHGHHHHHHGGGGGHHHHHHHHHHHHHHHHGHHHGGHHHHHHHHHGGGGGHHGGGGGGGHHGGGGGGGGHHHHGGHHHHHHHHHHHHGGGGGGGGGGGGHHHHGGGGHGHHGGGGGGGGGGGGGGGGGGGGGGGGGGGGGGFFFFFFFFFFF;@?DFFFFFFFFFFFFFFFFFFFFFFFFFFFFFFFFFFAFFFF;FFFFF;;BFFF0
@M05620:45:000000000-G6HP7:1:1101:27725:9381 1:N:0:110
TACCTGTACTGGGGAAGCAATCGCCATTCCTACCCTAAAGATCGGAAGAGCACACGTCTGAACTCCAGTCACTCCGCGAAATCTCGTATGCCGTCTTCTGCTTGAAAAAAAAAAAAAACACACCGTACTTAACACCTAATCTATATCACCCAGACAGCAATAACAGATCATACCTCTGTCGCCACGTCTACTCTAGTCTCAGAAGGCGAACTCACATGGACAGCTTGCAATGATACTCTCGATAGTCACAT
+
CCCCCFFFFFFFGGFGGGGGGGGGGGGHHHHHHHHHHHHHHHHHGGGGHHHHHHHGHHHGHHHHHHHHGHHHHHHGGGGGGHHHHHFGHHHHGGGHGHHHHHHHHHHHHGG@GD>>>>..0...-0.<.0=0000./0<=<000000:0/.....//.//0;0000:000000/0000009;...-../.00:000:0:0000:0..----.0:00:0/:0:..00/.000000000;00.0/.;00:000
@M05620:45:000000000-G6HP7:1:1101:22456:9400 1:N:0:110
CATCCTGACCCTGAAGTACCCGGCTTGATTTCTGACATTAGATCGGAAGAGCACACGTCTGAACTCCAGTCACTCCGCGAAATCTCGTATGCCGTCTTCTGCTTGAAAAAAAAAAAAAAAAAATCCATAAACATAACCACGACTTCTCTCATGTATACTCAGTCCACCACCACCCTCCTCTTGCATCACCCGTGTAATACTCATGTGACCATAACCCCTGCATACTATCAACGCATCTCATCTCTCCCAAC
+
CCCCCFFFFFFFGGGGGGGGGGGGGGGHHHHHHHHHHHHHHHHHHGGGGHHHHHHHGHHHGHHHHHHHHHHHHHHHEGGGCEGGHHGFEHHHHGEEHGHHHHHHHFHHGHGDBCC/>/-<<<<.</0000000000/:0..-:..900000000000000000000;.:.........//9/////:/:/.-...9///////////9///9//:/...:;///////////.--:-/////////////;
@M05620:45:000000000-G6HP7:1:1101:17015:9406 1:N:0:110
AAACCAAGCAGACACTCACCGCTCCCTCGCCACAGGCCAATAGTTTGTCCTCACTGAGTTGGCAACAAGTGGCTGCTGTGGCTGCCATTTTTCTGGTGATGGCCATCAGCTCCGACGAGGTCAGCTGGGGGGCTTTCTTTGTGTAAGCAACGAGAAACCTGAAAGAAGCATTTTTTAACTAAGTCCTGCTGAGTCATTCATGAGTTTTTAGCCGCCTTGCTTCTTCTCACAGACTCTCTACTCTCATGCCA
+
CCCCCCCFCFFFGGGGGGGGGGGGGGHHGGGGGHHGGGHHHGHHHGHHHHHHHHHHHHHHHHHHHHHHHHHHGGGGHHHHHHHGGHHHHHHHHHHHHHHHHHHHHHHHHHHHHGGGGGCGGHHHHHHHGGGGGGGGGGGGGGGGGGFFFFFFFFFFFFFFFFFFFFFFFFFFFFFFFFFFFFFFFFFFFFFFFFFFFFFFFFFFFFFFFFFFFFFFFFFFFFFFFFFFFFFFFFFFFFFFFFFFFFFBFF9
@M05620:45:000000000-G6HP7:1:1101:20163:9420 1:N:0:110
ATCTCTATCTCCTAAAAACCTGTTTAGATTTGGAGATAGACCTTCAGGTTTTTCATCATTTTCTGCATGAATTATACATTGACCACGTTCCAGCGTGGTCAGTTTGCAGCATTCTGTTATTTTGTTTGACAGAGTGTCTTGTTGAGAACATATGTAGGACATGATTTTTTCCTGCAACAGGGAAAATAAAGTATAAGTTTTAAAGATTTATTCTTTAATAAAGGATCTCAAAGCCAGCTTTAGAAAAAGGA
+
CCCCCFFFFFFFGGGGGGGGGGHHHGHHHHHHHHHHHHHHHHHHHHHHHHHGGHHHHHHHHHHHHHHHHHHHHHHHHHHHHHHHHHGHHHHHHHGGGGHHHHHHHHHHHHHHHHHHHHHHHHHHHHHHHHHHHHHHHHHHHHHHHHHHHHHHHHHHHHHHHHHHHHHHHGHHHHHHHHHHHGGHHHHHHHHHHHHHHHHHHHHHHHHHHHHHHHHHHHHHFFGGGHHHHHHHHHHHHGHHHHHHHHHGGCG
@M05620:45:000000000-G6HP7:1:1101:17325:9427 1:N:0:110
AAACCAAGCAGACACTCACCGCTCCCTCGCCACAGGCCAATAGTTTGTCCTCACTGAGTTGGCAACAAGTGGCTGCTGTGGCTGCCATTTTTCTGGTGATGGCCATCAGCTCCGACGAGGTCAGCTGGGGGGCTTTCTTTGTGTAAGCAACGAGAAACCTGAAAGAAGCATTTTTTAACTAAGTCCTGCTGAGTCATTCATGAGTTTTTAGCCGCCTTGCTTCTTCTCACAGACTCTCTACTCTCATTCCA
+
AAABBBBFBFFFGGGGGGGGGGGGGGHHCGGGEFGHFGCEGAGHGHHHHHHHHGHB3GHHHHHHFHGCHHHGFHFGH3GHHHHCFHCGHHHHHHGHHGEGBGHHCHHHGHHHHAEGEEFGGHBHHHC2DGCGGGGGGGGGFF/CBFFFFFFFFFFFFFFFFF/BFFFFFFFFFFFFFBFFBBFFFFFFBF9B.BFFFFFEFFBBFFFFFEBFF.@DFFFFFFFFFFFF/BFB/;FFFFF/9FFFFFF/9B/
@M05620:45:000000000-G6HP7:1:1101:20138:9433 1:N:0:110
ATCTCTATCTCCTAAAAACCTGTTTAGATTTGGAGATAGACCTTCAGGTTTTTCATCATTTTCTGCATGAATTATACATTGACCACGTTCCAGCGTGGTCAGTTTGCAGCATTCTGTTATTTTGTTTGACAGAGTGTCTTGTTGAGAACATATGTAGGACATGATTTTTTCCTGCAACAGGGAAAATAAAGTATAAGTTTTAAAGATTTATTCTTTAATAAAGGATCTCAAAGCCAGCTTTAGAAAAAGGA
+
CCCCCFFFFFFFGGGGGGGGGGHHHHHHHHHHHHHHHHHHHHHHHHHHHHHGGHHHHIHHIHIHIHHHHHHHHHHHHHHHHHHHHHGHHHHHHHGEGGHHHHHHHHHHHHHHHHHHHHHHHHHHHHHHHHHHHHHHHHHHHHHHHHHHHHHHHHHHHHHHHHHHHHHHGGHHHHHHHHHHHGGHHHHHHHHGHHHGHGHHHHHHHHHHHHHHHHHHHHHHHGGHGHHHHHHHHHHHHGHHHHHGGFHHGGH
@M05620:45:000000000-G6HP7:1:1101:18729:9439 1:N:0:110
ATCTCTATCTCCTAAAAACCTGTTTAGATTTGGAGATAGACCTTCAGGTTTTTCATCATTTTCTGCATGAATTATACATTGACCACGTTCCAGCGTGGTCAGTTTGCAGCATTCTGTTATTTTGTTTGACAGAGTGTCTTGTTGAGAACATATGTAGGACATGATTTTTTCCTGCAACAGGGAAAATAAAGTATAAGTTTTAAAGATTTATTCTTTAATAAAGGATCTCAAAGCCAGCTTTAGAAAAAGGA
+
BBCCCFFFFFFFGGGGGGGGGGHHHHHHHHHHGHHHHHHHHHHHHHHHHHHGGHHHHHHHHHHHHHHHHHHHHHHHHHHHHHHHHHGHHHHHHHGFGGHHHHHHHHHHHHHHHHHHHHHHHHHHHHHHHGHHHHHHHHHHHHHHHHHHHHHHHHHHHHHHHHHHHHHHHGHHHHHHHHHHHGGHHHHHHHHHHHHHHGHHHHGHHHHHHHHHHHHHHHHHHHHHHHHHHGHHHHHHHGHHHHGHHHHHGGH
@M05620:45:000000000-G6HP7:1:1101:20163:9441 1:N:0:110
ATCTCTATCTCCTAAAAACCTGTTTAGATTTGGAGATAGACCTTCAGGTTTTTCATCATTTTCTGCATGAATTATACATTGACCACGTTCCAGCGTGGTCAGTTTGCAGCATTCTGTTATTTTGTTTGACAGAGTGTCTTGTTGAGAACATATGTAGGACATGATTTTTTCCTGCAACAGGGAAAATAAAGTATAAGTTTTAAAGATTTATTCTTTAATAAAGGATCTCAAAGCCAGCTTTAGAAAAAGGA
+
CCCCCFFFFFFFGGGGGGGGGGHHHHHHHHHHGGHHHHHHHHHHHHHHHHHGGHHHHHIHIHHHIHHHHHHHHHHHHHHHHHHHHHGHHHHHHHGGGGHHGHHHHHHHHHHHHHHHHHHHHHHHHHHHHHHHHHHHHHHHHHHHHHHHHHHHHHHHHHHHHHHHHHHHHGHHHHHHHHHHHGGHHHHHHHHHHHHHHHHHHHHHHHHHHHHHHHHHHHHHHHHHHHHHHHHHHHHHHGHHHHHHHHHHGGH
@M05620:45:000000000-G6HP7:1:1101:17327:9452 1:N:0:110
AAACCAAGCAGACACTCACCGCTCCCTCGCCACAGGCCAATAGTTTGTCCTCACTGAGTTGGCAACAAGTGGCTGCTGTGGCTGCCATTTTTCTGGTGATGGCCATCAGCTCCGACGAGGTCAGCTGGGGGGCTTTCTTTGTGTAAGCAACGAGAAACCTGAAAGAAGCATTTTTTAACTAAGTCCTGCTGAGTCATTCATGAGTTTTTAGCCGCCTTGCTTCTTCTCACAGACTCTCTACTCTCATGCCA
+
CCCCCCCFCFFFGGGGGGGGGGGGGGHHGGGGGHHHGGHHHHHHHHHHHHHHHHHHHHHHHHHHHHHHHHHHGHGGHHHHHHHGGHHHHHHHHHHHHHHHHHHHHHHHHHHHHGGGGGGGGHHHHHHHGGGGGGGGGGGGGGGGGGFFFFFFFFFFFFFFFFFFFFFFFFFFFFFFFFFFFFFFFFFFFFFFFFFFFFFFFFFFFFFFFFFFFFFFFFFFFFFFFFFFFFFFFFFFFFFFFFFFFFFFFFB
@M05620:45:000000000-G6HP7:1:1101:18718:9458 1:N:0:110
ATCTCTATCTCCTAAAAACCTGTTTAGATTTGGAGATAGACCTTCAGGTTTTTCATCATTTTCTGCATGAATTATACATTGACCACGTTCCAGCGTGGTCAGTTTGCAGCATTCTGTTATTTTGTTTGACAGAGTGTCTTGTTGAGAACATATGTAGGACATGATTTTTTCCTGCAACAGGGAAAATAAAGTATAAGTTTTAAAGACTTATTCTTTAATAAAGGATCTCAAAGCCAGCTTTAGAAAAAGGA
+
CCCCCFFFFFFFGGGGGGGGGGHHHHGHHHHHHHHHHHHHHHHHHHHHHHHGGHHHHIHHHIHHHHHHHHHHHHHHHHHHHGHHHHGHHHHHHHGFGGHHHHHHHHHHHHHHHHHHHHHHHHHHHHHHHHHHHHHHHHHHHHHHHHHHHHHHHHHHHHHHHHHHHHHHHGHHHHGHHHHHHGGHHHHBHHFDGHDHG<FGHDHHF10>GFHHHHHHGHHFHH0G/<CGDGGHH:GFCE:GHCG:GGHHDG/
@M05620:45:000000000-G6HP7:1:1101:5289:9488 1:N:0:110
ATCTCTATCTCCTAAAAACCTGTTTAGATTTGGAGATAGACCTTCAGGTTTTTCATCATTTTCTGCATGAATTATACATTGACCACGTTCCAGCGTGGTCAGTTTGCAGCATTCTGTTATTTTGTTTGACAGAGTGTCTTGTTGAGAACATATGTAGGACATGATTTTTTCCTGCAACAGGGAAAATAAAGTATAAGTTTTAAAGATTTATTCTTTAATAAAGGATCTCAAAGCCAGCTTTAGAAAAAGGA
+
BCBCBFFFFFFFGGGGGGGGGGGHHHHHHHHHHFHHHGHHHHHHHHHGHHHGGHHHHIHHHHHHIHHHHGHHHHHGHHHHHGHHGHGHHHHHHHGGGGHHHHHHHHHGHHHGGHHHHHHHHHHHHHHHGHHHHHGGHHHHHHHHHHHHHHHHHHHHHHHGHHHHHHHHHGHHHHHHHHHHHGGHHHHHEGHGGHHHGFGHHHHHHHHHHHHHHHHHHHHHHHHHHHHHHFFGHGHHHGHHHHHHHHHHCGG
@M05620:45:000000000-G6HP7:1:1101:19856:9493 1:N:0:110
CATCCTGACCCTGAAGTACCCGGCTTGATTTCTGACATTAGATCGGAAGAGCACACGTCTGAACTCCAGTCACTCCGCGAAATCTCGTATGCCGTCTTCTGCTTGAAAAAAAAAAACACATCTTCTTCCCCCCTCCACCCTTTCCCCCAATTCCCCCCTCCAAACGATCCCTCCTTTCTCTCTCAACCTACGCCCTGTCCCCTCCCTCCCCCTCCCCAGTCATTTTCCGTCCTCCCGTCCTTCTCCCCCTC
+
DDDDDFFFFFFFGGGGGGGGGGGGGGGHHHHHHHHHHHHHHHGGHGGFGHHHHHHHGHHHGHHHHHHHHHHHHFHHEGGFEGHHHHHFGHHHGGEEHGHHHGHHBBFHHHGGCDG<?/0/1111?111100.--.<//..</00=0<.:./0:00/:--../00.;..../0/;/00000000000/./0:.----.000:./..;//;9..-.;.:/.:00:00:00.0...0;...:..0;000/..;;
@M05620:45:000000000-G6HP7:1:1101:5298:9503 1:N:0:110
ATCTCTATCTCCTAAAAACCTGTTTAGATTTGGAGATAGACCTTCAGGTTTTTCATCATTTTCTGCATGAATTATACATTGACCACGTTCCAGCGTGGTCAGTTTGCAGCATTCTGTTATTTTGTTTGACAGAGTGTCTTGTTGAGAACATATGTAGGACATGATTTTTTCCTGCAACAGGGAAAATAAAGTATAAGTTTTAAAGATTTATTCTTTAATAAAGGATCTCAAAGCCAGCTTTAGAAAAAGGA
+
CCCCCFFFFFFFGGGGGGGGGGHHHHHHHHHHHHHHHHHHHHHHHHHHHHHGGHHHHHHHIHIHHHHHHHHHHHHHHHHHHHHHHHGHHHHHHHGGGGHHHHHHHHHHHHHHHHHHHHHHHHHHHHHHGHHHHHHHHHHHHHHHHHHHHHHHHHHHHHHHHHHHHHHHHGHHHHHHHHHHHGGHHHHHHHHGGHHHHHHHHHHHHHHHHHHHHHHHHHHHHHHHHHHHHHHHHHHHHGHHHHGFHHGGGGH
@M05620:45:000000000-G6HP7:1:1101:28374:9566 1:N:0:110
ATCTCTATCTCCTAAAAACCTGTTTAGATTTGGAGATAGACCTTCAGGTTTTTCATCATTTTCTGCATGAATTATACATTGACCACGTTCCAGCGTGGTCAGTTTGCAGCATTCTGTTATTTTGTTTGACAGAGTGTCTTGTTGAGAACATATGTAGGACATGATTTTTTCCTGCAACAGGGAAAATAAAGTATAAGTTTTAAAGATTTATTCTTTAATAAAGGATCTCAAAGCCAGCTTTAGAAAAAGGA
+
CCCCCFFFFFFFGGGGGGGGGGHHHHHHHHHHHHHHHHHGHHHHHHHHHHHGGHHHHGHHGIHHHHHHHHHHHHHHHHHHHHHHHHGHHHHHHHGGGGHHHHHHHHHHHHHHHHHHHHHHHHHHHHHHHHHHHHHHHHHHHHHHHHHHHHHHHHHHHHHHHHHHHHHHHGHHHHGHHHGHHGGHHHHHHHHHHHHHHGHHHHGFHHHHHHHHHHHHHHHHHHHHHHHHHGHHHHHHHGHHHHHHHHHHGGC
@M05620:45:000000000-G6HP7:1:1101:28356:9579 1:N:0:110
ATCTCTATCTCCTAAAAACCTGTTTAGATTTGGAGATAGACCTTCAGGTTTTTCATCATTTTCTGCATGAATTATACATTGACCACGTTCCAGCGTGGTCAGTTTGCAGCATTCTGTTATTTTGTTTGACAGAGTGTCTTGTTGAGAACATATGTAGGACATGATTTTTTCCTGCAACAGGGAAAATAAAGTATAAGTTTTAAAGATTTATTCTTTAATAAAGGATCTCAAAGCCAGCTTTAGAAAAAGGA
+
BBBBBFFFFFFFGGGFGGGGGGGGHHHHHGHFHFHHHHHHHHHHHGFGHHHGGHHFHHHGGHHHHHHHHHHHHHGGHHHHFFHHHHGHHHHHHHGEGGHHHHHHHHHHHHHHHHHHHHHHHHHHHHHHGHHHHHHGHHHHHHHHGFHHHGHHHHHHFGHHHHGHHHHHHGHHHHHHFHHHGGEFHHHHGGHHHHHHHFFHHHGHHHGHHHHHHHHHHHHHGHFFHHGHHGGHHGHHHGHHHHHHG;GHFGC
@M05620:45:000000000-G6HP7:1:1101:2930:9657 1:N:0:110
CATCCTGACCCTGAAGTACCCCATTGAGCATGGCATCGTCACCAACTGGGACGACATGGAGAAGATCTGGCACCACACCTTCTACAACGAGCTGCGCGTGGCCCCGGAGGAGCACCCAGTGCTGCTGACCGAGGCCCCCCTGAACCCCAAGGCCAACAGAGAGAAGATGACTCAGGTGAGGCTCGGCCGACGCCCGTGCTCCTCCCGTCCTTTCCCCAGTCATTTTCTGCCCGGCTTGATTTCTGATATTA
+
>>AAAFFBF1BCEGGFAFGGGGFHGFFGFH1G0GCHHEBGCGFHEEGG0/BFEG?AAGHFHBGGFDBDGHBHHEFH/?EGHHHHHHHBE/>E/EBEEE@EGGHH?ECGG@?BGAGH<FHFHH1FGHHDFCGCCC-.E--<@E;CFECEEGEGHAGGGGB/CB9E/BGGGG0F00;/099A?.EF>@-A9-99-@=-@BB?///-;-;E--;/9/:F--A////;B9//9B/AA---@--//B/B9;/9///
@M05620:45:000000000-G6HP7:1:1101:2938:9676 1:N:0:110
CATCCTGACCCTGAAGTACCCCATTGAGCATGGCATCGTCACCAACTGGGACGACATGGAGAAGATCTGGCACCACACCTTCTACAACGAGCTGCGCGTGGCCCCGGAGGAGCACCCAGTGCTGCTGACCGAGGCCCCCCTGAACCCCAAGGCCAACAGAGAGAAGATGACTCAGGTGAGGCTCGGCCGACGCCCGTGCTCCTCCCGTCCTTTCCCCAGTCATTTTCTGCCCGGCTTGATTTCTGACATTA
+
DDDDDFFFFFFFGGGGGGGGGGGHHHHHHHHHHHHHHGHHHGHHHGHHHHHHGGGGGHHHHHHHHHHHHHHHHGHHHGGHHHHHHHHHGGGGGHHGGGGGGGHHGGGGGGGGHHHHGGHHHHHHHHHHHHGGGGGGGGGGGGHHHHGGGGHGHHGGGGGGGGFGGGGGGGGGGGGGGGGGGGGGFFFFFFFFFFFFCFFFFFFFFFFFFFDFFFFFFFFFFFFFFFFFFFFFFFAFFFAFFFFFF;0;:F0
@M05620:45:000000000-G6HP7:1:1101:2953:9690 1:N:0:110
CATCCTGACCCTGAAGTACCCCATTGAGCATGGCATCGTCACCAACTGGGACGACATGGAGAAGATCTGGCACCACACCTTCTACAACGAGCTGCGCGTGGCCCCGGAGGAGCACCCAGTGCTGCTGACCGAGGCCCCCCTGAACCCCAAGGCCAACAGAGAGAAGATGACTCAGGTGAGGCTCGGCCGACGCCCGTGCTCCTCCCGTCCTTTCCCCAGTCATTTTCTGCCCGGCTTGATTTCTGACATTA
+
BBABBFFFFFFFGGGGGGGGGGGHHGFHGEGG4BFHHGHHHGHHHGHHBFGGGGGGGHEGHGHHHHHGFFGHHGGHHGGHHHHHHHGHEF?EGGGEE@E>EEHHGCCGGGGCGHHHGGGHHGG?GGGHHFDCCGGGGGGGGCCGHHGGGGHGGH.EGGBFBF.9CFGGGFGGGGF/FFGA.;EF-@EDFDFC>FF@@99:FBBFFFAADDDFFFFFFF.;B//FFBFF/BFEAB-BD-9;FFFF/;//BF/
@M05620:45:000000000-G6HP7:1:1101:20343:9755 1:N:0:110
ATCTCTATCTCCTAAAAACCTGTTTAGATTTGGAGATAGACCTTCAGGTTTTTCATCATTTTCTGCATGAATTATACATTGACCACGTTCCAGCGTGGTCAGTTTGCAGCATTCTGTTATTTTGTTTGACAGAGTGTCTTGTTGAGAACATATGTAGGACATGATTTTTTCCTGCAACAGGGAAAATAAAGTATAAGTTTTAAAGATTTATTCTTTAATAAAGGATCTCAAAGCCAGCTTTAGAAAAAGGA
+
EEEEEFFFFFFFGGGGGGGGGGHHHHHHHHHHHHHHHHHHHHHHHHHHHHHGGHHHHIHIHHHHIHHHHHHHHHHHHHHHHHHHHHGHHHHHHHGFGGHHHHHHHHHHHHHHHHHHHHHHHHHHHHHHGHHHHHHHHHHHHHHHHHGHHHHHHHHHHHHHHHHHHHHHHGHHHHHHHHHHHGGHHHHHGHHHHHHHHHHHHHHHHHHHHHHHHHHHHHHHHHHHHHHHHHHHHHHHHGHHHHHHHHGHGGH
@M05620:45:000000000-G6HP7:1:1101:12873:9763 1:N:0:110
AAACCAAGCAGACACTCACCGCTCCCTCGCCACAGGCCAATAGTTTGTCCTCACTGAGTTGGCAACAAGTGGCTGCTGTGGCTGCCATTTTTCTGGTGATGGCCATCAGCTCCGACGAGGTCAGCTGGGGGGCTTTCTTTGTGTAAGCAACGAGAAACCTGAAAGAAGCATTTTTTAACTAAGTCCTGCTGAGTCATTCATGAGTTTTTAGCCGCCTTGCTTCTTCTCACAGACTCTCTACTCTCATGCCA
+
CCCCCCCFCFFFGGGGGGGGGGGGGGHHGGGGGHHHGGHHHHHHHHHHHHHHHHHHHHHHHHHHHHHHHHHHGHGGHHHHHHHGGHHHHHHHHHHHHHHHHHHHHHHHHHHHHGGGGGGGGHHHHHHHGGGGGGGGGGGGGGGGGGFFFFFFFFFFFFFFFFFFFFFFFFFFFFFFFFFFFFFFFFFFFFFFFFFFFFFFFFFFFFFFFFFFFFFFFFFFFFFFFFFFFFFFFFFFFFFFFFFFFFFFFF0
@M05620:45:000000000-G6HP7:1:1101:20354:9769 1:N:0:110
ATCTCTATCTCCTAAAAACCTGTTTAGATTTGGAGATAGACCTTCAGGTTTTTCATCATTTTCTGCATGAATTATACATTGACCACGTTCCAGCGTGGTCAGTTTGCAGCATTCTGTTATTTTGTTTGACAGAGTGTCTTGTTGAGAACATATGTAGGACATGATTTTTTCCTGCAACAGGGAAAATAAAGTATAAGTTTTAAAGATTTATTCTTTAATAAAGGATCTCAAAGCCAGCTTTAGAAAAAGGA
+
BABBBFFFFFFFGFFFDGGGGGHHHFHHHHHGHGHGHHHHHHHHHFGHHHHGGHHHHHHHHHHHGHFHHGFHHHHHHHHHHHHHHHGHHHHHHHGGGGHHHFHHHHHHHHHHHHHHHHFHHHHHHHHHGHFG3GHHHHHHHHHHHHHHHHHHGHHHHHHHHHH1FGHHHGHHHHGHBHHFHEFHHGHHFDGF1FHGHFGHHHGHFFFHHHHHHHHHHGHH0D0GGHFHHGG0DGHHHGFHHHGEC0:CDF/
@M05620:45:000000000-G6HP7:1:1101:5985:9770 1:N:0:110
ATCTCTATCTCCTAAAAACCTGTTTAGATTTGGAGATAGACCTTCAGGTTTTTCATCATTTTCTGCATGAATTATACATTGACCACGTTCCAGCGTGGTCAGTTTGCAGCATTCTGTTATTTTGTTTGACAGAGTGTCTTGTTGAGAACATATGTAGGACATGATTTTTTCCTGCAACAGGGAAAATAAAGTATAAGTTTTAAAGATTTATTCTTTAATAAAGGATCTCAAAGCCAGCTTTAGAAAAAGGA
+
CCBCCFFFFFFFGGGGGGGGGGHHHHHHHHHHHGHHHHHHHHHHHHHHHHHGGHHHHHHHHIIIHHHHHHHHHHHGHHHHHGHHGHGGHHHHHHGGGGHHGHHHHHHGHHHGHHHHHHHHHHHHHHHHGHHHHHHHHHHHHHHHGHGHHHGHHHHHHHHHFHHHHHHHHGHHHHHGHGHHHGGHHHHGHHHGHHHHHFGHHGFHHGHHHFFHHHHHGHHGHFHHHHHHHFGHHFHHHGHHHGHBGHFHGGH
@M05620:45:000000000-G6HP7:1:1101:5971:9783 1:N:0:110
ATCTCTATCTCCTAAAAACCTGTTTAGATTTGGAGATAGACCTTCAGGTTTTTCATCATTTTCTGCATGAATTATACATTGACCACGTTCCAGCGTGGTCAGTTTGCAGCATTCTGTTATTTTGTTTGACAGAGTGTCTTGTTGAGAACATATGTAGGACATGATTTTTTCCTGCAACAGGGAAAATAAAGTATAAGTTTTAAAGATTTATTCTTTAATAAAGGATCTCAAAGCCAGCTTTAGAAAAAGGA
+
BCABCFFFFFFFGGGGGGGGGGHHHHHHHHHHHHHHHHHHHHHHHHHHHHHGGHHHHHHHHHIHIHHHHHHHHHHHHHHHHHHHHHGHHHHHHHGGGGHHHHHHHHHHHHHHHHHHHHHHHHHHHHHHHHHHHHHHHHHHHHHHHHGHHHHHHHHHHHHHHHHFHHHH?EHHHHHHHGHHHGGHHHHHHEHGFHHGGGGHHHGHHHHHHHHHHHHHHGHHHHHHEHHHHHGHHHHHHGHHHHHHHCHHGGG
@M05620:45:000000000-G6HP7:1:1101:12274:9839 1:N:0:110
CATCCTGACCCTGAAGTACCCCGGCTTGATTTCTGACATTAGATCGGAAGAGCACACGTCTGAACTCCAGTCACTCCGCGAAATCTCGTATGCCGTCTTCTGCTTGAAAAAAAAAAAAAAAAAAAAAGGAAGTTAGTAATAAGCTATTTCAGATCCGAAGACTCCATAACTGGCATCTACATTGTTGTACGAGATCGCGTATAAATGGAACTAAATCGTACAAAGTATTATGACAGTACAATATCCTGAAT
+
DCCCDFFFFFFFGGGGGGGGGGGGGGGGHHHHHHHHHHHHHHHHHHGGGGHGHHHHHGHHHGHGHHHHHHHHHHHHHGGGEFEHGGHHGGHHHHGFGHGHHHHHHHHHFHHGGGFC<><><----<-..//.0000<0000000000000000000...-.B000000<:00/./0/000000000./00.....0..---.00:<0000000000<.....00/::0000<00000<0<00000000000
@M05620:45:000000000-G6HP7:1:1101:14528:9843 1:N:0:110
AAACCAAGCAGACACTCACCGCTCCCTCGCCACAGGCCACTAGTTTGTCCTCACTGAGCTGGAAACAAGTGGCTGCTGTGGCTGCCATTTTTCTGGTGATGGCCATCAGCTCCGACGAGGTCAGCTGGGGGGCTTTCTTTGTGTAAGCAACGAGAAACCTGAAAGAAGCATTTTTTAACTAAGTCCTGCTGAGTCATTCATGAGTTTTTAGCCGCCTTGCTTCTTCTCACAGACTCTCTACTCTCATGCCC
+
BBBBBABFBFFFGGGGGGFGACEED2222A22BAA22BF2B3AD5DAG5FEG315533353213BB3FE55@?FF1334B2?F11B3@FG44FBFG3BBGBFHFHHH3GHHHHGGGGCGDDGCFFHFBDCGG?@CFFFGGBFFFFBFFFFFBE?ADFFFFFBFFBFFFFFFFFFFB.FFFBFFFFFFFFFFBFFFFFFFEFBFFBBFFFFFFFDBBFFBBFFFFFFFF/F/BFFFFFFFFFFFFFFFFFF/
@M05620:45:000000000-G6HP7:1:1101:14534:9860 1:N:0:110
AAACCAAGCAGACACTCACCGCTCCCTCGCCACAGGCCAATAGTTTGTCCTCACTGAGTTGGCAACAAGTGGCTGCTGTGGCTGCCATTTTTCTGGTGATGGCCATCAGCTCCGACGAGGTCAGCTGGGGGGCTTTCTTTGTGTAAGCAACGAGAAACCTGAAAGAAGCATTTTTTAACTAAGTCCTGCTGAGTCATTCATGAGTTTTTAGCCGCCTTGCTTCTTCTCACAGACTCTCTACTCTCATGCCA
+
DCCCDCCFCFFFGGGGGGGGGGGGGGHHGGGGGHHHGGHHHHHHHHHHHHHHHHHHHHGHHHHHHHHHHHHHGHGGHHHHHHHGGHHHHHHHHHHHHHHHHHHHHHHHHHHHHGGGGGGGGHHHFHHHGGGGGGGGGGGGGGGGGGFFFFFFFFFFFFFFFFFFFFFFFFFFFFFFFFFFFFFFFHHFFFFHFFFFFFFHFFFFFFFFFFFFFFFFFFFFHHHFFFFFFFFFFFFFFFFFHFFFFFFFFFF
@M05620:45:000000000-G6HP7:1:1101:17139:9860 1:N:0:110
CATCCTGACCCTGAAGTACCCCATTGAGCATGGCATCGTCACCAACTGGGACGACATGGAGAAGATCTGGCACCACACCTTCTACAACGAGCTGCGCGTGGCCCCGGAGGAGCACCCAGTGCTGCTGACCGAGGCCCCCCTGAACCCCAAGGCCAACAGAGAGAAGATGACTCAGGTGAGGCTCGGCCGACGCCCGTGCTCCTCCCGTCCTTTCCCCAGTCATTTTCTGCCCGGCTTGATTTCTGACATTA
+
CCCCCFFFFFFFGGGGGGGGGGGHHHHHHHHHHHHHHGHHHGHHHGHHHHHHGGGGGHHHHHHHHHHHHHHHHGHHHGGHHHHHHHHHGGGGGHHGGGGGGGHHGGGGGGGGHHHHGGHHHHHHHHHHHHGGGGGGGGGGGGHHHHGGGGHGHHGGGGGGGGGGGGGGGGGGGGGGGGGGGGGGFFFFFFFFFFFFBFFFFFFFFFFFFFFFFFFFFFFFFFFFFFFFFFFFFCFFAFAFFFFFFBFBFF0
@M05620:45:000000000-G6HP7:1:1101:17142:9877 1:N:0:110
CATCCTGACCCTGAAGTACCCCATTGAGCATGGCATCGTCACCAACTGGGACGACATGGAGAAGATCTGGCACCACACCTTCTACAACGAGCTGCGCGTGGCCCCGGAGGAGCACCCAGTGCTGCTGACCGAGGCCCCCCTGAACCCCAAGGCCAACAGAGAGAAGATGACTCAGGTGAGGCTCGGCCGACGCCCGTGCTCCTCCCGTCCTTTCCCCAGTCATTTTCTGCCCGGCTTGATTTCTGACATTA
+
CCCCCFFFFFFFGGGGGGGGGGGHHHHHHHHHHHHHHGHHHGHHHGHHHHHHGGGGGHHHHHHHHHHHHHHHHGHHHGGHHHHHHHHHGGGGGHHGGGGGGGHHGGGGGGGGHHHHGGHHHHHHHHHHHHGGGGGGGGGGGGHHHHGGGGHGHHGGGGGGGGGGGGGGGGGGGGGGGGGGGGGGFFFFFFFFFFFFCFFFFFFFFFFFFFFFFFFFFFFFFFFFFFFFFFFFFFFFFFAFFFFFFFFFFF0
@M05620:45:000000000-G6HP7:1:1101:11644:9954 1:N:0:110
CATCCTGACCCTGAAGTACCCCATTGAGCATGGCATCGTCACCAACTGGGACGACATGGAGAAGATCTGGCACCACACCTTCTACAACGAGCTGCGCGTGGCCCCGGAGGAGCACCCAGTGCTGCTGACCGAGGCCCCCCTGAACCCCAAGGCCAACAGAGAGAAGATGACTCAGGTGAGGCTCGGCCGACGCCCGTGCTCCTCCCGTCCTTTCCCCAGTCATTTTCTGCCCGGCTTGATTTCTGACATTT
+
CCCCCFFFFFFFGGGGGGGGGGGGHHHHHHHHHHHHHGHHHGHFHGHHHHHGGGGGGHHHHHHHHHHFHHHHHGHHHGGHHHHHHHHHGGGGGHHGGGEGGGHHGGGGGGGGHHHHGGHGHHHHHHHHHHGGGGGGGGGGGGHHHHGGGGHGHHGGGGGGGGGGGGGGGGGGGGGGGGGGGGGGFFFFFFFFFFFF@AA.FFFFFFFEFFFBFFFFFFFFFFBFFFFFFFFFFFFFFF?FFFFF0:FBFF0
@M05620:45:000000000-G6HP7:1:1101:14495:9975 1:N:0:110
CATCCTGACCCTGAAGTACCCCATTGAGCATGGCATCGTCACCAACTGGGACGACATGGAGAAGATCTGGCACCACACCTTCTACAACGAGCTGCGCGTGGCCCCGGAGGAGCACCCAGTGCTGCTGACCGAGGCCCCCCTGAACCCCAAGGCCAACAGAGAGAAGATGACTCAGGTGAGGCTCGGCCGACGCCCGTGCTCCTCCCGTCCTTTCCCCAGTCATTTTCTGCCCGGCTTGATTTCTGACATTA
+
DDDDDFFFFFFFGGGGGGGGGGGHHHHHHHHHHHHHHGHHHGHHHGHHHHHHGGGGGHHHHHHHHHHHHHHHHGHHHGGHHHHHHHHHGGGGGHHGGGGGGGHHGGGGGGGGHHHHGGHGHHHHHHHHHHGGGGGGGGGGGGHHHHGGGGHGHHGGGGGGGGGGGGGGGGGGGGGGHGGGGGGGFFFFFFFFFFFFFFFFFFFFFFFFFFFFFFFFFFFFFFFFFFFFHFFFFFFFFFFFFFFFFEFFFF0
@M05620:45:000000000-G6HP7:1:1101:12285:9976 1:N:0:110
ATCTCTATCTCCTAAAAACCTGTTTAGATTTGGAGATAGACCTTCAGGTTTTTCATCATTTTCTGCATGAATTATACATTGACCACGTTCCAGCGTGGTCAGTTTGCAGCATTCTGTTATTTTGTTTGACAGAGTGTCTTGTTGAGAACATATGTAGGACATGATTTTTTCCTGCAACAGGGAAAATAAAGTATAAGTTTTAAAGATTTATTCTTTAATAAAGGATCTCAAAGCCAGCTTTAGAAAAAGGA
+
CCABCFFFFFFFGGGGGGGGGGHGHHHHHHGHHFHHHHHGHHHHHHHFHHHGGHHHHHHHHHHHHHHHHHHHHHHHHHHHHHGHGHGHHHHHHHGGGGHHHHHHHHHHHHHHHHHHHHHHHHHHHHHHGHGGHHHHHHHHHHHHHHHHHHHHGHHHHHHHHHHHHHHHHGHHHHGHHHHHHGGHFHHHGHHHHHHHHHHHHHHHHHHHHHHHHHHHHGHHGHHGGHHHGHHHHGHGHGHHHHGGHHHHCGH
@M05620:45:000000000-G6HP7:1:1101:14513:9979 1:N:0:110
CATCCTGACCCTGAAGTACCCCATTGAGCATGGCATCGTCACCAACTGGGACGACATGGAGAAGATCTGGCACCACACCTTCTACAACGAGCTGCGCGTGGCCCCGGAGGAGCACCCAGTGCTGCTGACCGAGGCCCCCCTGAACCCCAAGGCCAACAGAGAGAAGATGACTCAGGTGAGGCTCGGCCGACGCCCGTGCTCCTCCCGTCCTTTCCCCAGTCATTTTCTGCCCGGCTTGATTTCTGACATTA
+
DCCCDFFFFFFFGGGGGGGGGGGHHHHHHHHHHHHHHGHHHGHHHGHHHHHHGGGGGHHHHHHHHHHHHHHHHGHHHGGHHHHHHHHHGGGGGHHGGGEFGGHHGGGGGGGGHGHHGGHHHHHHHHHHHHGGGGGGGGGGGGHHHHGGGGHGHHGGGGGGGGGGGGGFGGGGGGGGGGGGGGGGFFFFFFFFFFFFFFFFFFFFFFFEFFFFFFFFFFFFFFHHHHHHFFFFFFFFFFFFFFFFFFFFFF0
@M05620:45:000000000-G6HP7:1:1101:12286:9997 1:N:0:110
ATCTCTATCTCCTAAAAACCTGTTTAGATTTGGAGATAGACCTTCAGGTTTTTCATCATTTTCTGCATGAATTATACATTGACCACGTTCCAGCGTGGTCAGTTTGCAGCATTCTGTTATTTTGTTTGACAGAGTGTCTTGTTGAGAACATATGTAGGACATGATTTTTTCCTGCAACAGGGAAAATAAAGTATAAGTTTTAAAGATTTATTCTTTAATAAAGGATCTCAAAGCCAGCTTTAGAAAAAGGA
+
ABAAAFFFFFFFGGGGGGGGFFFGHHHGEFGHHFHBEGGFHHCGHGFHHHHGGHDGFGHHHHHHHFHHHGFGFHFHHFEHFDEGFHGAGHGDGFEEEEHHFFBFFHHHHHHFFGFG@FGHHGHHBGHHHHGHHHBFFGGFHGHFFGHFHHHGEGFGGFGFFHHHHHHHFCGGFHGHFHHHHFEHFHGHFHHGHFHHHHHHHHFHGHHHHHHHHHHHHHHGFGEDGHHHGHHHHGHHHGHHHHHEFHHHGDH
@M05620:45:000000000-G6HP7:1:1101:24080:10012 1:N:0:110
CATCCTGACCCTGAAGTACCCGGCTTGATTTCTGACATTAGATCGGAAGAGCACACGTCTGAACTCCAGTCACTCCGCGAAATCTCGTATGCCGTCTTCTGCTTGAAAAAAAAAAAAAAAAAAAAAGAAACAGAGAAAAAGAATTAACTAAAATAAAAAAAAAATAAAAAGAATACTATAAAAGATGAACAATAGACAAAAAGCTTAACAAAAGTAAGACATTAGGAGGAGTGAGTATGAACAAAAACATA
+
DCDDDFFFFFFFGGGGGFGGGGGGGGGHHHHHHHHHHHHHHHHHHGGGGGHHHHHHGHHHGHHHHHHHHHHHHHHHGGGGGGHFHHHFEHHHHGGGHGHHHHHHHHHHHHGGGGG<><<-<-<---...//:////00/..<.0000000000000000-----.000:0...000000:0000.0<0000<000000:/....00:0000<./:00000/00000</.../.0000000000/.....<<
@M05620:45:000000000-G6HP7:1:1101:4164:10017 1:N:0:110
CATCCTGACCCTGAAGTACCCGGCTTGATTTCTGACATTAGATCGGAAGAGCACACGTCTGAACTCCAGTCACTCCGCGAAAATCTCGTATGCCGTCTTCTGCTTGAAAAAAAAAAAACCCTAGCTGAGAGTCTCATGTATCAATGGCCAGGACAAAATGAACAAGAGAACGTAGCGCCACCACGTCCGACCAGGCGGCGCCTCTCGTTCAGTTTTCCCTTCTCGCCCGTTACCGTCGGTCCTTAACGTTT
+
CCCCCFFFFFFFGGGGGGGGGGGGGGGHHHHHHGHHHHHHHHHHHGGEGHHHHHHHGHHGGHHHHHHHHHHHHHHHGGGGGGGHGHHAEFHHHHGGGHGGHHHHGHHHFHHGGGG@>////000>1110<<1111110000000<0//<<...</:/::00000///.///.9...;--..;9..;..-.-9-.99:---;:A9//....//////////////.:-.;-.../..9---.://///./;/
@M05620:45:000000000-G6HP7:1:1101:24072:10029 1:N:0:110
CATCCTGACCCTGAAGTACCCGGCTTGATTTCTGACATTAGATCGGAAGAGCACACGTCTGAACTCCAGTCACTCCGCGAAATCTCGTATGCCGTCTTCTGCTTGAAAAAAAAAACACAGCTCTCGGATGTTATTTTGCATCGGTGAGCCAGACAGACTGATCCGATGAGGGGTGCTAAACTATTTGAGGCAAGTAAGCACCTTTTTATTAAATTTCCCTTTTAGCCATCGCCATTCCTCCCCTCAAGATC
+
>A1A1D1DF1C>FBGFAFGAAAEE?ECA1BAF22FA1AGBD1FFHGGEGFGCFGHEEBAAAG2FFGGHBABEG2FHF?EE///12@BF?00@@E?>F>2>>EFH1GGHFH?//>/??</0?<CFF////><>DGEGGGH1FFE.<..<CC/.GGGFB.;0:;GG.::ECCG?@.-A00C09C0;BFB0./.9..;0;;9/BEFFFFB-:B///BFF/BFFFFF//;/;BB-9A--BFFF//;BF-:///;9
@M05620:45:000000000-G6HP7:1:1101:12066:10090 1:N:0:110
CATCCTGACCCTGAAGTACCCGGCTTGATTTCTGACATTAGATCGGAAGAGCACACGTCTGAACTCCAGTCACTCCGCGAAATCTCGTATGCCGTCTTCTGCTTGAAAAAAAAAAAACCAAGAAACAACACTCCTCATAATCCCTCCGTTACCTACCTACGCATCACAGATCAAAGTCCTATAATCTTCACATCGCACGGCCACTTGCACGAAAAACTGTCCCCTCACCTCCTGCACTCACGCGATCGCCC
+
DDDDDFFFFFFFGGGGGGGGGGGGGGGHHHHHHHHHHHHHHHHHHGGGGHHHHHHHGHHHGHHHHHHHHHHHHHHHGGGGGEFEGHHFFHHHHGGGHGHHHHHHGGHHHHGGGCD>>///?000000<...1001/000000000/...0:.000/<00/.-..<00000000000000000000<00000:00..99-----.0000<0....-<.00<<0:./....0..:00/00//0..---.-.9.
@M05620:45:000000000-G6HP7:1:1101:21928:10094 1:N:0:110
ATCTCTATCTCCTAAAAACCTGTTTAGATTTGGAGATAGACCTTCAGGTTTTTCATCATTTTCTGCATGAATTATACATTGACCACGTTCCAGCGTGGTCAGTTTGCAGCATTCTGTTATTTTGTTTGACAGAGTGTCTTGTTGAGAACATATGTAGGACATGATTTTTTCCTGCAACAGGGAAAATAAAGTATAAGTTTTAAAGATTTATTCTTTAATAAAGGATCTCAAAGCCAGCTTTAGAAAAAGGA
+
CDCDDFFFFFFFGGGGGGGGGGHHHHHHHHHHHHHHHHHHHHHHHHHHHHHGGHHHHHHHIIIIHHHHHHHHHHHHHHHHHHHHHHGHHHHHHHGGGGHHHHHHHHHHHHHHHHHHHHHHHHHHHHHHHHHHHHHHHHHHHHHHHHHHHHHHHHHHHHHHHHHHHHHHHGHHHHHHHHHHHGGHHHHHHHHHHHHHHHHHHHHHHHHHHHHHHHHHHHHHHGHHHHHHHGHGHHHHHGHHHHHHGHHHGGH
@M05620:45:000000000-G6HP7:1:1101:21906:10096 1:N:0:110
ATCTCTATCTCCTAAAAACCTGTTTAGATTTGGAGATAGACCTTCAGGTTTTTCATCATTTTCTGCATGAATTATACATTGACCACGTTCCAGCGTGGTCAGTTTGCAGCATTCTGTTATTTTGTTTGACAGAGTGTCTTGTTGAGAACATATGTAGGACATGATTTTTTCCTGCAACAGGGAAAATAAAGTATAAGTTTTAAAGATTTATTCTTTAATAAAGGATCTCAAAGCCAGCTTTAGAAAAAGGA
+
BBBBBFFFFFFFGGBGGGGGGGGHHFHHHHHHHHHHHGHGHHHHHHHHHHHGGHHHHHHHHHHHHHHHHHHHHFHFHGHHHGHHHHGHFHHFHHGEGGGHHHHHHHHHHHHFHHGHHHHHFHHHGHHHHHGHHHHHHHHHHHHHHHHHHHHHGHHHHHHHHHHHHHHHHGHHHHHGHHHHGGGHHHHFGGHGGHHEHGFHGHHGHHHHGHHHHGHHHGHHHHHHHHHGHGHGHHHGHGHHHHHHEFGFFDH
@M05620:45:000000000-G6HP7:1:1101:7131:10109 1:N:0:110
ATCTCTATCTCCTAAAAACCTGTTTAGATTTGGAGATAGACCTTCAGGTTTTTCATCATTTTCTGCATGAATTATACATTGACCACGTTCCAGCGTGGTCAGTTTGCAGCATTCTGTTATTTTGTTTGACAGAGTGTCTTGTTGAGAACATATGTAGGACATGATTTTTTCCTGCAACAGGGAAAATAAAGTATAAGTTTTAAAGATTTATTCTTTAATAAAGGATCTCAAAGCCAGCTTTAGAAAAAGGA
+
BBABBFFFFFFFGGGGGGGGGGFHHHFHHHHHHGHGFHHGHHHHHHHHHHHFGHHHGFHHHHHHHHHHHGGHHHHHHHHHHHGHHHGGHHHHHHGEFEHFHGFGHHHHHHHHGHHHGHGHHHHHGHHHHHHHHHFGGHHGHHHHHHHHHHGHEGFHGHHFHHHHHHHHGGHHHHGHFHHFHGEHHHHHHHFFGHHGHGHHHHFHHGGHHHHHGHHHHGHGHHHHGHHHFGHGHHHGHGHHHHHFFGGHGGG
@M05620:45:000000000-G6HP7:1:1101:26914:10113 1:N:0:110
AAACCAAGCAGACACTCACCGCTCCCTCGCCACAGGCCAATAGTTTGTCCTCACTGAGTTGGCAACAAGTGGCTGCTGTGGCTGCCATTTTTCTGGTGATGGCCATCAGCTCCGACGAGGTCAGCTGGGGGGCTTTCTTTGTGTAAGCAACGAGAAACCTGAAAGAAGCATTTTTTAACTAAGTCCTGCTGAGTCATTCATGAGTTTTTAGCCGCCTTGCTTCTTCTCACAGACTCTCTACTCTCATGCCA
+
CCCCCCCFCFFFGGGGGGGGGGGGGGHHGGGGGHHHGGHHHHHHHHHHHHHHHHHHHHFGHHHHHHHHHHHHGHGGHHHHGHHGGHHHHHHHHHHHHHHHHHHHHHHHHHHHHGGGGGGGGHHHHHHHGGGGGGGGGGGGGGGGGGFFFFFFFFFFFFFFFFFFFFFFFFFFFFFFFFFFFFFFFFFFFFFFFFFFFFFFFFFFFFFFFFFFFFFFFFFFFFFFFFFFFFFFFFFFFFFFFFFFFFFFFFF
@M05620:45:000000000-G6HP7:1:1101:23056:10123 1:N:0:110
CATCCTGACCCTGAAGTACCCGGCTTGATTTCTGACATTAGATCGGAAGAGCACACGTCTGAACTCCAGTCACTCCGCGAAATCTCGTATGCCGTCTTCTGCTTGAAAAAAAAAAAAAAACCTAACAACACCACTATTCTTTCCTCCATTACCTACCTTCCTTCCTACAATGTAACAACCTCACTATTCAGCCCATGCCTTCAACACCTGCACTTTCATTATCCCTAAACCTACCTACTCCACCTCACCCC
+
CBCCCFFFFFFFGGGGGGGGGGGGGGGHHHHHHHHHGHHHHHHHHGGGGGHHHHHHGHHHGHHHHHHHHHHHHHHHGGGGGGHHGHHGGHHHHGFGHGHHHHHHHHHHHHGDBCC/><-<>>0<0<00<.<...0/00:0000;00/;00;0000/.00;900;;00000000009009://9.00000000/9.//;:00000:09.//./000000000000909/00:/0;900/0000/...0...-
@M05620:45:000000000-G6HP7:1:1101:26899:10124 1:N:0:110
AAACCAAGCAGACACTCACCGCTCCCTCGCCACAGGCCAATAGTTTGTCCTCACTGAGTTGGCAACAAGTGGCTGCTGTGGCTGCCATTTTTCTGGTGATGGCCATCAGCTCCGACGAGGTCAGCTGGGGGGCTTTCTTTGTGTAAGCAACGAGAAACCTGAAAGAAGCATTTTTTAACTAAGTCCTGCTGAGTCATTCATGAGTTTTTAGCCGCCTTGCTTCTTCTCACAGACTCTCTACTCTCATGCCA
+
BABBBBAFBFFFGCGGGGGFEGGGGGHHGGGGGHFGGGHGHHHHHHHFHHHHHHHHHGHHHHFHHHHHGDGHGGFGHHHHFHFGGHGHHHHHHHHHHHFHHHHHHHHHHHHHHGGGGGGGAGFHFBHHGGGGGGGGFGGGGGGFFGFFFFFFFFFFFFFFFFFFFFFFFFFFFFFFFFFFFFFFFFFFFFFFFFFFFFFFFFFFFFFFF.BFFDBFFFFFFFFFFFFFFFFFFFFBFFFFFFFFFFFBFFF
@M05620:45:000000000-G6HP7:1:1101:26930:10129 1:N:0:110
AAACCAAGCAGACACTCACCGCTCCCTCGCCACAGGCCAATAGTTTGTCCTCACTGAGTTGGCAACAAGTGGCTGCTGTGGCTGCCATTTTTCTGGTGATGGCCATCAGCTCCGACGAGGTCAGCTGGGGGGCTTTCTTTGTGTAAGCAACGAGAAACCTGAAAGAAGCATTTTTTAACTAAGTCCTGCTGAGTCATTCATGAGTTTTTAGCCGCCTTGCTTCTTCTCACAGACTCTCTACTCTCATGCCA
+
A?AABBBFBFFFGGGGGGGGGGGGGGHHGGGGGHHGEGFEHFHHHHHHHHHHHHHHHHHHHHHHHHHHHHHHGHGGHBGHHHHGGHHHHHHHHHGHHHHHHGHHHHHHHHHHHGGGGGGGGHHHHHGHGGGGGGGGGGGGGGGGGGFFFFFFAFDFFFFFFFFFFFFFFEFFFFFFEFFFFFFFFFFFFFFFFFFFFFFFFFFFFFFFFFFFFDFFFFFFFFFFFFFFFFFFFFFFFFFFFFFFFBFFFFB
@M05620:45:000000000-G6HP7:1:1101:26914:10138 1:N:0:110
AAACCAAGCAGACACTCACCGCTCCCTCGCCACAGGCCAATAGTTTGTCCTCACTGAGTTGGCAACAAGTGGCTGCTGTGGCTGCCATTTTTCTGGTGATGGCCATCAGCTCCGACGAGGTCAGCTGGGGGGCTTTCTTTGTGTAAGCAACGAGAAACCTGAAAGAAGCATTTTTTAACTAAGTCCTGCTGAGTCATTCATGAGTTTTTAGCCGCCTTGCTTCTTCTCACAGACTCTCTACTCTCATGCCA
+
AABBBBBFBFFFGGGGGGGGGGGGGGHHGGGGGHHHGGHHHGHHHHHHHHHHHHHHHHHHHGHHHHHHHHHHGHGGHHHHHHHGGHHHHHHHHHHHHHHHHHHHHHHHHHHHHGGGGGGGGHHHHHHHGGGGGGGGGGGGGGGGGGFFFFFFFFFFFFFFFFFFFFFFFFFFFFFFFFFFFFBFFFFFFFFFFFFFFFFFFFFB9FFFFFBFFACFFFEFFFFFFFFFFFFFFFFFFFFFFFFFEFFFFF/
@M05620:45:000000000-G6HP7:1:1101:18926:10173 1:N:0:110
CATCCTGACCCTGAAGTACCCCATTGAGCATGGCATCGTCACCAACTGGGACGACATGGAGAAGATCTGGCACCACACCTTCTACAACGAGCTGCGCGTGGCCCCGGAGGAGCACCCAGTGCTGCTGACCGAGGCCCCCCTGAACCCCAAGGCCAACAGAGAGAAGATGACTCAGGTGAGGCTCGGCCGACGCCCGTGCTCCTCCCGTCCTTTCCCCAGTCATTTTCTGCCCGGCTTGATTTCTGACATTA
+
CCCCCFFFFFFFGGGGGGGGGGGHHHHHHHGHHHHHHGHHHGHHHGHHHHGHGGGGGHHHHHHHHHHHHHHHHGHHHGGHHHHHHHHHGGGGGHHGGGGGGGHHGGGGGGGGHHHHGGHHHHHHHHHHHHGGGGGGGGGGGGHHHHGGGGHGHHGGGGGGGGGGGGGGGGGGGFGGGGGGGGGGFFFFFFFFFFFF>DFFFFFFFFFFFFFFFFFFFEF9FFFFFFFFFFFFFFFFFF:FBFFFFFFFFF0
@M05620:45:000000000-G6HP7:1:1101:22411:10180 1:N:0:110
TACCTGTACTGGGGAAGCAATCGCCATTCCTACCCTAAAGATCGGAAGAGCACACGTCTGAACTCCAGTCACTCCGCGAAATCTCGTATGCCGTCTTCTGCTTGAAAAAAAAAAAAAAAAAAAAGACAAAGACAACAGAAAAGTGGACAAAAAAAAAGAAACAAAGGAAAATGAGATATGCAACAGAAACAGAACAAAAAAGAAAAAGAAAAGAAGAAATAAACGAAAAGGACAAAAAGCGTATAAAAGTA
+
CBBCCFFFFFFFGGGGGGGGGGGGGGGHHHHHHHHHGHHHGHHHGGGGHHHHGHHGHHHGHHHHHHHFGHHHGHHGGGGGGGFHHHFGHHHHGEGHGHHHHHHHHHHHHGGC>@><>--><---.://///:///../<00//00000:./..9---..://:.://////00000<0000000.</00////:///...<...//....///../<//000009...-/</././........0<00000
@M05620:45:000000000-G6HP7:1:1101:8033:10185 1:N:0:110
AAACCAAGCAGACACTCACCGCTCCCTCGCCACAGGCCAATAGTTTGTCCTCACTGAGTTGGCAACAAGTGGCTGCTGTGGCTGCCATTTTTCTGGTGATGGCCATCAGCTCCGACGAGGTCAGCTGGGGGGCTTTCTTTGTGTAAGCAACGAGAAACCTGAAAGAAGCATTTTTTAACTAAGTCCTGCTGAGTCATTCATGAGTTTTTAGCCGCCTTGCTTCTTCTCACAGACTCTCTACTCTCATGCCA
+
CCCCDCCFDFFFGGGGGGGGGGGGGGHHGGGGGHHHGGHHHHHHHHHHHHHHHHHHHHGHHHHHHHHHHHHHGHGGHHHHHHHGGHHHHHHHHHHHHHHHHHHHHHHHHHHHHGGGGGGGGHHHHHHHGGGGGGGGGGGGGGGGGGFFFFFFFFFFFFFFFFFFFFFFFFFFFFFFFFFFHFFFFFFFFFFFFFFFFFHHHHHFFFFFFFFFFFFFFFFFHHFFFFFFHFFFFFFFFFFFHFFFFFFFFFF
@M05620:45:000000000-G6HP7:1:1101:3902:10203 1:N:0:110
ATCTCTATCTCCTAAAAACCTGTTTAGATTTGGAGATAGACCTTCAGGTTTTTCATCATTTTCTGCATGAATTATACATTGACCACGTTCCAGCGTGGTCAGTTTGCAGCATTCTGTTATTTTGTTTGACAGAGTGTCTTGTTGAGAACATATGTAGGACATGATTTTTTCCTGCAACAGGGAAAATAAAGTATAAGTTTTAAAGATTTATTCTTTAATAAAGGATCTCAAAGCCAGCTTTAGAAAAAGGA
+
CCCCCFFFFFFFGGGGGGGGGGHHHHHHHHHHHHHHHHHHHHHHHHHHHHHGGHHHHHHHHHHHIHHHHHHHHHHHHHHHHGHHHHGHHHHHHHGGGGHHHHFHHHHHHHHHHHHHHHHHHHHHHHHHGHGHHHHHHHHHHHHHHHHHHHHHHHHGHHHHHHHHHHHHHGHHHHHHHHHHHGGHHHHHHHHHGHHGHGGHHHHHHHHHHGHHHHHHHGHHHGHHGHHHHGHGHEHHHGHHHHHHHGHHGGG
@M05620:45:000000000-G6HP7:1:1101:3844:10242 1:N:0:110
AAACCAAGCAGACACTCACCGCTCCCTCGCCACAGGCCAATAGTTTGTCCTCACTGAGTTGGCAACAAGTGGCTGCTGTGGCTGCCATTTTTCTGGTGATGGCCATCAGCTCCGACGAGGTCAGCTGGGGGGCTTTCTTTGTGTAAGCAACGAGAAACCTGAAAGAAGCATTTTTTAACTAAGTCCTGCTGAGTCATTCATGAGTTTTTAGTCGCCTTGCTTCTTCTCACAGACTCTCTACTCTCATGCCA
+
CCCCDCCFDFFFGGGGGGGGGGGGGGHHGGGGGHHHGGHHHHHHHHHHHHHHHHHHHHHHHHHHHHHHHHHHGHGGHHHHHHHGGHHHHHHHHHHHHHHHHHHHHHHHHHHHHGGGGGGGGHHHHHHHGGGGGGGGGGGGGGGGGGFFFFFFFFFFFFFFFFFFFFFFFFFFFFHFFFFHHFFFHFFFFFFFFFFFFFFFFHFFFFFFFFFFFFFFFFFFFFHFHHHFFFFFFFFFFFFHHHFHFFFFFFB
@M05620:45:000000000-G6HP7:1:1101:3868:10244 1:N:0:110
AAACCAAGCAGACACTCACCGCTCCCTCGCCACAGGCCAATAGTTTGTCCTCACTGAGTTGGCAACAAGTGGCTGCTGTGGCTGCCATTTTTCTGGTGATGGCCATCAGCTCCGACGAGGTCAGCTGGGGGGCTTTCTTTGTGTAAGCAACGAGAAACCTGAAAGAAGCATTTTTTAACTAAGTCCTGCTGAGTCATTCATGAGTTTTTAGTCGCCTTGCTTCTTCTCACAGACTCTCTACTCTCATGCCA
+
BBBBBABFBFFFGGGGGGGGGGGGGGHHCFGGGFBGGGHHHHGHHHHHHHHHHHHGGFGHHGGHGHHHHHFHGHGGHHGHHHHGGHHHHHHHHHGFHGFHHGHHHHHHHHHGHGGGGGGGGGHGHHHEGFFGBGGGGGGGGGFGGGFFFFFFFFFFFFFFFFFFFFFFFFFFFFFFFFFFFFFFFFFFFF//AFFFFFFFFFFBFFFFFFFFFDFFFFFFFFFFFFFFFFFFBFFFFFFBFFFFFFFFFFB
@M05620:45:000000000-G6HP7:1:1101:4739:10249 1:N:0:110
CATCCTGACCCTGAAGTACCCCATTGAGCATGGCATCGTCACCAACTGGGACGACATGGAGAAGATCTGGCACCACACCTTCTACAACGAGCTGCGCGTGGCCCCGGAGGAGCACCCAGTGCTGCTGACCGAGGCCCCCCTGAACCCCAAGGCCAACAGAGAGAAGATGACTCAGGTGAGGCTCGGCCGACGCCCGTGCTCCTCCCGTCCTTTCCCCAGTCATTTTCTGCCCGGCTTGATTTCTGACATTA
+
CABCCFFFFFFFGGGGGGGGGGGHHHHHHHHHHHHHHGHHHGHHHGHHHHHHGGGGGHHHHGHHGHHHHHHHHGGHHGGHHHHHHHHHGGGGGHHGGGGGGGHHGGGGGGGGHHHHGGHHHHHHHHHHHHGGGGGGGGGGGGHHHHGGGGHGHHGGGGGGGGGGGGGGGGGGGGGGGGGGGGGGFFFFFFFFFFFFFFFFFFFFFFFEFFFFFFFFFFFFFFFFFFFFFFFFDFFFFFAFFFFFFFFFFF0
@M05620:45:000000000-G6HP7:1:1101:13546:10288 1:N:0:110
ATCTCTATCTCCTAAAAACCTGTTTAGATTTGGAGATAGACCTTCAGGTTTTTCATCATTTTCTGCATGAATTATACATTGACCACGTTCCAGCGTGGTCAGTTTGCAGCATTCTGTTATTTTGTTTGACAGAGTGTCTTGTTGAGAACATATGTAGGACATGATTTTTTCCTGCAACAGGGAAAATAAAGTATAAGTTTTAAAGATTTATTCTTTAATAAAGGATCTCAAAGCCAGCTTTAGAAAAAGGA
+
DDDCDFFFFFFFGGGGGGGGGGHHHHHHHHHHHHHHHHHHHHHHHHHHHHHGGHHHHIHGIIHHHHHHHHHHHHHHHHHHHHHHHHGHHHHHHHGGGGHHHHHHHHHHHHHHHHHHHHHHHHHHHHHHHHHHHHHHHHHHHHHHHHHHHHHHHHHHHHHHHHHHHHHHHGHHHHHHHHHHHGGHHHHHHHHHHHHHHGHHHHHHHHHHHHHHHHHHHHHHHHHHHHGHHHHHHGHHHGHHHHHHGHHGGGH
@M05620:45:000000000-G6HP7:1:1101:13567:10289 1:N:0:110
ATCTCTATCTCCTAAAAACCTGTTTAGATTTGGAGATAGACCTTCAGGTTTTTCATCATCTTCTGCATGAATTATACATTGACCACGTTCCAGCGTGGTCAGTTTGCAGCATTCTGTTATTTTGTTTGACAGAGTGTCTTGTTGAGAACATATGTAGGACATGATTTTTTCCTGCAACAGGGAAAATAAAGTATAAGTTTTAAAGATTTATTCTTTAATAAAGGATCTCAAAGCCAGCTTTAGAAAAAGGA
+
AAAA?D3BD@F1DGGGGFGEGGHHHHGBGHHHHCHFFHHBGAGGHGH1GHHGCHBEGBH2HAAFFGEHHHFHGFFBH2GGE1FC1GEHFGFEGFGEGCEGFHHH21FB1G0G2BBFHFBGHHFDHHHHFFDGCGGEFFGHHHHHBHHFH0B1BFB2GHBG0GFBGHHHH/F<GDGF<CCGHEFHH0FGH1FF11F1GGGHGHHDG1FGD1G<=GHHH0=GD0DGH<C<<GHFBG./:CGHGGHGHGHAG:B
@M05620:45:000000000-G6HP7:1:1101:12019:10301 1:N:0:110
CATCCTGACCCTGAAGTACCCCGGTTTGATTTCTGACATTAGATCGGAAGAGCACACGTCTGAACTCCAGTCACTCCGCGAAATCTCGTATGCCGTCTTCTGCTTGAAAAAAAAAAAAAAAAAATAAGACCCTCTAAATACACGTTTATTTCCAACGACTCCCACATGACAGATCCAATAAAAGACTAATTACGACTCCTTAAACATCCACACTAGTGTACATCCACCCATCCATCCCCGCCTCACTCCTT
+
CCCCDFFFFFFFGGGGGGGGGGGGEFGGHHHHHHHHHHHHHHHHHHGGGGHHHHHGHGHHHGHHHHHHHHHHGGHHHGGGEEEHGHHHGGHHHHGGGHGHHHHHHHHHFHHFGDCC></<<---.00000:././00000000.../.00000000..-.90./.9:0:000/000::000000./:0000:0....900:0;00000/000.:/0;00;000;/;0...//.000...---..0.;0:00
@M05620:45:000000000-G6HP7:1:1101:17880:10305 1:N:0:110
AAACCAAGCAGACACTCACCGCTCCCTCGCCACAGGCCAATAGTTTGTCCTCACTGAGTTGGCAACAAGTGGCTGCTGTGGCTGCCATTTTTCTGGTGATGGCCATCAGCTCCGACGAGGTCAGCTGGGGGGCTTTCTTTGTGTAAGCAACGAGAAACCTGAAAGAAGCATTTTTTAACTAAGTCCTGCTGAGTCATTCATGAGTTTTTAGCCGCCTTGCTTCTTCTCACAGACTCTCTACTCTCATGCCA
+
CCCCCCCFCFFFGGGGGGGGGGGGGGHHGGGGGHHHGGHHHHHHHHHHHHHHHHHHHHHHHHHHHHHHHHHHGHGGHHHHHHHGGHHHHHHHHHHHHHGHHHHHHHHHHHHHHGGGGGGGGHGHHHHHGGGGGGGGGGGGGGGGGGFFFFFFFFFFFFFFFFFFFFFFFFFFFFFFFFFFFFFFFFFFFFFFFFFFFFFFFFFFFFFFFFFFFDFFFFFFFFFFFFFFFFFFFFFFFFFFFFFFFFFFFFB
@M05620:45:000000000-G6HP7:1:1101:10846:10328 1:N:0:110
ATCTCTATCTCCTAAAAACCTGTTTAGATTTGGAGATAGACCTTCAGGTTTTTCATCATTTTCTGCATGAATTATACATTGACCACGTTCCAGCGTGGTCAGTTTGCAGCATTCTGTTATTTTGTTTGACAGAGTGTCTTGTTGAGAACATATGTAGGACATGATTTTTTCCTGCAACAGGGAAAATAAAGTATAAGTTTTAAAGATTTATTCTTTAATAAAGGATCTCAAAGCCAGCTTTAGAAAAAGGA
+
AB?ABFFFFFFFGFGGGGEECGGGHHGHFHHHHCHFCGHGHHHHHHHHDGHGGFHHHHFHHHFHHGHHGEHHHGGF5HFHHEHHHHGBGHHHHHGEGEGGHHGHHHFHFHHBHFGHHHGFHHHHHHHHEHHFFFBGFGHHHHHHFHFHHHFGGHGDGHFCGHHFHHHHHGFHHHGHHGHHHGFFHHHGGHH?FFGFG1FGHFFHHF1GHFGHGHHHFHHHHFBGF0GHFFFHHCHGFEGFHFHEFFGF?EC
@M05620:45:000000000-G6HP7:1:1101:10824:10334 1:N:0:110
ATCTCTATCTCCTAAAAACCTGTTTAGATTTGGAGATAGACCTTCAGGTTTTTCATCATTTTCTGCATGAATTATACATTGACCACGTTCCAGCGTGGTCAGTTTGCAGCATTCTGTTATTTTGTTTGACAGAGTGTCTTGTTGAGAACATATGTAGGACATGATTTTTTCCTGCAACAGGGAAAATAAAGTATAAGTTTTAAAGATTTATTCTTTAATAAAGGATCTCAAAGCCAGCTTTAGAAAAAGGA
+
DDDDDFFFFFFFGGGGGGGGGGHHHHHHHHHHHGHHHHHHHHHHHHHHHHHGGHHHHIHHHHHIHHHHHHHHHHHHHHHHHHHHHHGHHHHHHHGFGGHHHHHHHHHHHHHHHHHHHHHHHHHHHHHHHHHHHHHHHHHHHHHHHHHHHHHHHHHHHHHHHHHHHHHHHGHHHHHHHHHHHGGHHHGHHHHHHHHHHGHHHHHHHHHHHHHHHHHHHHHHHHHHHHHHHGHHHHHHHGHHHHHFGHHHGCG
@M05620:45:000000000-G6HP7:1:1101:4232:10346 1:N:0:110
ATCTCTATCTCCTAAAAACCTGTTTAGATTTGGAGATAGACCTTCAGGTTTTTCATCATTTTCTGCATGAATTATACATTGACCACGTTCCAGCGTGGTCGGTTTGCAGCATTCTGTTATTTTGTTTGACAGAGTGTCTTGTTGAGAACATATGTAGGACATGATTTTTTCCTGCAACAGGGAAAATAAAGTATAAGTTTTAAAGATTTATTCTTTAATAAAGGATCTCAAAGCCAGCTTTAGAAAAAGGA
+
BBBCAFFFFFFFGGGGGGGGGGHHHHHHGHHHHFHHHHHGHHGHHHHHHHHGGHHGHHHHGHHHHHFHHHHHHHHHFHHHHEHHFHFGHHHHHHGGGGFH/EFGGGGHHHHHHHHHHHHHHHHHHHHHGHGHHHGGHFHHHHHHHHFHGHHHHH3DDHHHGHHHHHHHHGHHHHHHGGHHHGEGHHHHGHHGFHGHG>GHHHHGGFHHHHHHHHHHHGHHHHHHGHHHHGFHHGHHGFFHHHHHFGGFGGC
@M05620:45:000000000-G6HP7:1:1101:14910:10350 1:N:0:110
CATCCTGACCCTGAAGTACCCCATTGAGCATGGCATCGTCACCAACTGGGACGACATGGAGAAGATCTGGCACCACACCTTCTACAACGAGCTGCGCGTGGCCCCGGAGGAGCACCCAGTGCTGCTGACCGAGGCCCCCCTGAACCCCAAGGCCAACAGAGAGAAGATGACTCAGGTGAGGCTCGGCCGACGCCCGTGCTCCTCCCGTCCTTTCCCCAGTCATTTTCTGCCCGGCTTGATTTCTGACATTA
+
CCCCCFFFFFFFGGGGGGGGGGGHHHHHGHHHHHHHHGHHHGHGHGHHEGHHGGGGGHHHHHHHHHHHHHHHHGGHHGGHHHHHHHHHGGGGGHHGGGGGGGHHGGGGGGGGHHHHGGHGHHHHHHHGHHG@GGGGGGGGGGHHHHGGGGHGHHGGGGGGGGGEBFFFGGGGGGGGGGGGGGEGFFFFFFFFFFFFBFDFFFFFFFFADDAFFFFFFFFFFBFFFFFFFFFF?FFFFFABFFFFB;B0BF0
@M05620:45:000000000-G6HP7:1:1101:10834:10351 1:N:0:110
ATCTCTATCTCCTAAAAACCTGTTTAGATTTGGAGATAGACCTTCAGGTTTTTCATCATTTTCTGCATGAATTATACATTGACCACGTTCCAGCGTGGTCAGTTTGCAGCATTCTGTTATTTTGTTTGACAGAGTGTCTTGTTGAGAACATATGTAGGACATGATTTTTTCCTGCAACAGGGAAAATAAAGTATAAGTTTTAAAGATTTATTCTTTAATAAAGGATCTCAAAGCCAGCTTTAGAAAAAGGA
+
CCBCCFFFFFFFGGGGGGGGGGHHHHHHHHHHHGHHHHHHHHHHHHHHHHHGGHHHHHHHHHHHHHHHHHHHHHHHHHHHHHHHHHGGHHHHHHGEGGHHHHGHHHHHHHHHHHHHHHGHHHHHHHHHHHGHHHGHHHHHHHHHHHGHHHHHHHHHHHHHHHHHHHHHHGHHHHHHHHHHHGGHHHHHHGHGGFHGHGHHHHHHHHHHHGHHHHHHHGHHHHHGHHHHHHGGHGHHHGHHHHHGGHHGGGH
@M05620:45:000000000-G6HP7:1:1101:13934:10359 1:N:0:110
CATCCTGACCCTGAAGTACCCGGCTTGATTTCTGACATTAGATCGGAAGAGCACACGTCTGAACTCCAGTCACTCCGCGAAATCTCGTATGCCGTCTTCTGCTTGAAAAAAAAAAAAAAAAAACGAAGCACCCACCCTCTGACTCCTCTTCTTTTTTCTCTACTCTCTTCTTCCCTTCCTCCACTTTTTCTACACTTTCCCTTTTTACACGCTCCCTTCCACACATCCCTAGCTTCCCCACCTCCTTCTTC
+
CCCCCFFFFFFFGGGGGGGGGGGGGGGHHHHHHHHHGHHHHHHHHGGGGGHHHHHHGHHHGHGHHHHHGHHHHHHHGGGGGGEGHHHGGHHHHGGGHGHHHHHHHHHHHHGCCCB<<<--<-<.-...-0/;..:;:../0000;99/BB000900-/09000;;000000000/00//0:///90:B0:990090:090:;0000.:0:.-.;.99;9/000..00/.00/;000;///:..../00009
@M05620:45:000000000-G6HP7:1:1101:22627:10364 1:N:0:110
ATCTCTATCTCCTAAAAACCTGTTTAGATTTGGAGATAGACCTTCAGGTTTTTCATCATTTTCTGCATGAATTATACATTGACCACGTTCCAGCGTGGTCAGTTTGCAGCATTCTGTTATTTTGTTTGACAGAGTGTCTTGTTGAGAACATATGTAGGACATGATTTTTTCCTGCAACAGGGAAAATAAAGTATAAGTTTTAAAGATTTATTCTTTAATAAAGGATCTCAAAGCCAGCTTTAGAAAAAGGA
+
BBBBBFFFFFFFFGGFGGGGGFHHHHFFHHHCGHHGHHHFFHHFHHHHHHHFFHHHHHFHHHHHGHHHFHGFGHHHHGHHHFFHHHGHHHBGHGGFGGHFFGHHHHHHHHHHHHHHHHHHHHHHGHHHGHHHHHGHHHFHHHHHHHHHHHHHHHHGHHFHHFHHHGHHF@HHHHHFFGFHHEFHHHHHDGHFFHHDGFFGGHHHGHHHHHHHHHHHHHHHHHBFBFFHHHHHHHGHHGHHHHHFHGGHDGH
@M05620:45:000000000-G6HP7:1:1101:4240:10365 1:N:0:110
ATCTCTATCTCCTAAAAACCTGTTTAGATTTGGAGATAGACCTTCAGGTTTTTCATCATTTTCTGCATGAATTATACATTGACCACGTTCCAGCGTGGTCAGTTTGCAGCATTCTGTTATTTTGTTTGACAGAGTGTCTTGTTGAGAACATATGTAGGACATGATTTTTTCCTGCAACAGGGAAAATAAAGTATAAGTTTTAAAGATTTATTCTTTAATAAAGGATCTCAAAGCCAGCTTTAGAAAAAGGA
+
CCCCDFFFFFFFGGGGGGGGGGHHHHHHHHHHHHHHHHHHHHHHHHHHHHHGGHHHHHHHHHHHIHHHHHHHHHHHHBHHHHHHHHGHHHHHHHGGGGHHHHHHHHHHHHHHHHHHHHHHHHHHHHHHHHHHHHHHHHHHHHHHHHHHHHHHHHHHHHHHHHHHHHHHHGHHHHHHHHHHHGGHHHHHHHHHHHHHHHHHHHHHHHHHHHHHHHHHHHHHFHHHHHHHHHHHHHHHHGHHHHHHHHHHGGH
@M05620:45:000000000-G6HP7:1:1101:14922:10366 1:N:0:110
CATCCTGACCCTGAAGTACCCCATTGAGCATGGCATCGTCACCAACTGGGACGACATGGAGAAGATCTGGCACCACACCTTCTACAACGAGCTGCGCGTGGCCCCGGAGGAGCACCCAGTGCTGCTGACCGAGGCCCCCCTGAACCCCAAGGCCAACAGAGAGAAGATGACTCAGGTGAGGCTCGGCCGACGCCCGTGCTCCTCCCGTCCTTTCCCCAGTCATTTTCTGCCCGGCTTGATTTCTGACATTT
+
DDDDDFFFFFFFGGGGGGGGGGGHHHHHHHHHHHHHHGHHHGHHHGHHHHHHGGGGGHHHHHHHHHHHHHHHHGHHHGGHHHHHHHHHGGGGGHHGGGGGGGHHGGGGGGGGHHHHGGHHHHHHHHHHHHGGGGGGGGGGGGHHHHGGGGHGHHGGGGGGGGGGGGGGGGGGGGGGGGGGGGGGFFFFFFFFFFFFFFDFFFFFFFFEFFFFFFFFFFFFFFFFFFFFFFFFDFFFFFAFFFFFF<FFFF0
@M05620:45:000000000-G6HP7:1:1101:22623:10385 1:N:0:110
ATCTCTATCTCCTAAAAACCTGTTTAGATTTGGAGATAGACCTTCAGGTTTTTCATCATTTTCTGCATGAATTATACATTGACCACGTTCCAGCGTGGTCAGTTTGCAGCATTCTGTTATTTTGTTTGACAGAGTGTCTTGTTGAGAACATATGTAGGACATGATTTTTTCCTGCAACAGGGAAAATAAAGTATAAGTTTTAAAGATTTATTCTTTAATAAAGGATCTCAAAGCCAGCTTTAGAAAAAGGA
+
CCCCDFFFFFFFGGGGGGGGGGHHHHHHHHHHHHHHHHHHHHHHHHHHHHHGGHHHHHHHHIHHHHHHHHHHHHHHHHHHHHHHHHGHHHHHHHGGGGHHHHHHHHHHHHHHHHHHHHHHHHHHHHHHGHHHHHGHHHHHHHHHHHHHHHHHHHHHHHHHHHHHHHHHHGHHHHHHHHHHHGGHHHHGGHHGHHHHHGHHHHHHHHHHHHHHHHHHHHHHHHHHHHGHHGHHHHHHHGHHHHGHHHHHGGH
@M05620:45:000000000-G6HP7:1:1101:5651:10387 1:N:0:110
ATCTCTATCTCTAAAAACCTGTTTAGATTTGGAGATAGACCTTCAGGTTTTTCATCATTTTCTGCATGAATTATACATTGACCACGTTCCAGCGTGGTCAGTTTGCAGCATTCTGTTATTTTGTTTGACAGAGTGTCTTGTTGAGAACATATGTAGGACATGATTTTTTCCTGCAACAGGGAAAATAAAGTATAAGTTTTAAAGATTTATTCTTTAATAAAGGATCTCAAAGCCAGCTTTAGAAAAAGGAA
+
CBBBCFFFFFFFGGGGGGGGGGHHHHHHHHHHHHHGHHHHHHHHHHHHHHGGHGHHHHIIHHIHHHHHHHHHHHHHHHHHGHHHHFHHHHHHHGEGGHHGHHHHHHHHHHHHHHHHHHHHHHHHHHHHHHHHHHHHHHHHHHHGHGFHHHHHHGHHHHHGHHHHHHHHGHHHHHGGHGHHGGGHHHHHHGFGHHHHGHHHHGHHHHHHHHHHHHHGGGHGGHHHHHHHHGGHHHHHGHHHHGFGFFCEEHH
@M05620:45:000000000-G6HP7:1:1101:5666:10395 1:N:0:110
ATCTCTATCTCTAAAAACCTGTTTAGATTTGGAGATAGACCTTCAGGTTTTTCATCATTTTCTGCATGAATTATACATTGACCACGTTCCAGCGTGGTCAGTTTGCAGCATTCTGTTATTTTGTTTGACAGAGTGTCTTGTTGAGAACATATGTAGGACATGATTTTTTCCTGCAACAGGGAAAATAAAGTATAAGTTTTAAAGATTTATTCTTTAATAAAGGATCTCAAAGCCAGCTTTAGAAAAAGGAA
+
ABBBCFFFFFFFGGGGGGGGGGHHHCGHHHHGHGHHHHHHHHHHGHHHHHGGHGHHHHHHHHHHHHHHHHHHHHHHHHHHHHHHHGHHHHHHHGGGGHHHHHHHHHHHHHHGHHHHHHHHHHHHGHHGHGHHHHHHHHHHGHHGHFFGFHHHHHHHHHHGHHHHHHHHGHHHHHGHHGHHGEHHHHGFFHDHHHHHHHHHHGGHGHHHHHHHHHHGFGGEGFDGFHHHHGGHHHEHGHHHHHFHHHGGGHH
@M05620:45:000000000-G6HP7:1:1101:16671:10397 1:N:0:110
TACCTGTACTGGGGAAGAGCACACGTCTGAACTCCAGTCACTCCGCGAAATCTCGTATGCCGTCTTCTGCTTGAAAAAAAAAAACAACACACTGCCCATAACCCCGGAGGCACCCCCCTTTCTGCTTACCGCAGCCCCCCTTAACCCCAAATCCACCCACGATCCACTTCCGCCCTTTCATCTCTACATACGCCCCTTCTCCTCCCTTCCTATCCCCAGTCCTTTACTGCCCTTCAGTTTTCTTCTCTTCA
+
AAAABFFFFFFFGGGGGGGGGGHHGGHHFHFHHHHFFFGHHFHHGGGGFFGGHHHGEHHHHGEEHGHHHHGGGHHHHHGCEE/E/////?//22B2?2B22BB?<///////</<-A--.0=<0=00<0<.--:;.:C@DAAB9;09A.:.0;;0/C..;-;..99/9///.:.--:////;////;9///..-;-...////;/;./B/F/:9//.9./:;F/9/9BFB/A/99//:////:B/////9/
@M05620:45:000000000-G6HP7:1:1101:8297:10409 1:N:0:110
AAACCAAGCAGACACTCACCGCTCCCTCGCCACAGGCCAATAGTTTGTCCTCACTGAGTTGGCAACAAGTGGCTGCTGTGGCTGCCATTTTTCTGGTGATGGCCATCAGCTCCGACGAGGTCAGCTGGGGGGCTTTCTTTGTGTAAGCAACGAGAAACCTGAAAGAAGCATTTTTTAACTAAGTCCTGCTGAGTCATTCATGAGTTTTTAGCCGCCTTGCTTCTTCTCACAGACTCTCTACTCTCATGCCA
+
DCCCDBCFDFFFGGGGGGGGGGGGGGHHGGGGGHHHGGGHHHHHHHHHHHHHHHHHHHHHHHHHHHHHHHHHGHGGHHHHHHHGGHHHHHHHHHHHHHHHHHHHHHHHHHHHHGGGGGGGGHHHHHHHGGGGGGGGGGGGGGGGGGFFFFFFFFFFFFFFFFFFFFFFFFFFFFHFFFFFFFFFFHHFFFFFFFFFFFFHFHHFFFFFFFFFFFFFFFFFFFFFFFHFFFFFFFFFFFFFHFFFFFFFFFB
@M05620:45:000000000-G6HP7:1:1101:8315:10414 1:N:0:110
AAACCAAGCAGACACTCACCGCTCCCTCGCCACAGGCCAATAGTTTGTCCTCACTGAGTTGGCAACAAGTGGCTGCTGTGGCTGCCATTTTTCTGGTGATGGCCATCAGCTCCGACGAGGTCAGCTGGGGGGCTTTCTTTGTGTAAGCAACGAGAAACCTGAAAGAAGCATTTTTTAACTAAGTCCTGCTGAGTCATTCATGAGTTTTTAGCCGCCTTGCTTCTTCTCACAGACTCTCTACTCTCATGCCA
+
BBBBBBBFCFFFGGGGGFGGGGGGGGHHGGGGGGGHGGGHHHHHHHHHHHHHHHHHGHGHHHHHHHHHHEGHGHGGHHHHHHHGGHHHHHHGHHHHHHHHHHHHHHHHHHHHHGGGGGGG?GHHHHHHGGGGGGGGGGGGGGGGGGFFFFFFFFFFFFFFFFFFFFFFFFFFFFFFEFFFFFFFFFFFFFFFFFFFFFFFFFFFFFFFFFFFFFFFFFFFFFFFFFFFFFFFEFFFFFFFFFFEFEBBFFF
@M05620:45:000000000-G6HP7:1:1101:6179:10444 1:N:0:110
ATCTCTATCTCCTAAAAACCTGTTTAGATTTGGAGATAGACCTTCAGGTTTTTCATCATTTTCTGCATGAATTATACATTGACCACGTTCCAGCGTGGTCAGTTTGCAGCATTCTGTTATTTTGTTTGACAGAGTGTCTTGTTGAGAACATATGTAGGACATGATTTTTTCCTGCAACAGGGAAAATAAAGTATAAGTTTTAAAGATTTATTCTTTAATAAAGGATCTCAAAGCCAGCTTTAGAAAAAGGA
+
CDCCCFFFFFFFGGGGGGGGGGHHHFHHHHHHHGHHHHHHHHHHHHHHHHHGGHHHHHIHHHHIHHHHHHHHHHHHHHHHHHGHHHGHHHHHHHGFGGHHHHHHHHHHHHHHHHHHHHHHHHHHHHHHGHHHHHFHGHHHHHHHHHHHHHHHHHHHHHHHHHHHHHHHHGHHHHHHHHHHHGGHHHHHHHHHHHHHHHHHHHHGHHHHHHHHHHHHHGHHHHHHHHHHHGHHHHHHHGHHHHHHHGHHGGH
@M05620:45:000000000-G6HP7:1:1101:28076:10461 1:N:0:110
AAACCAAGCAGACACTCACCGCTCCCTCGCCACAGGCCAATAGTTTGTCCTCACTGAGTTGGCAACAAGTGGCTGCTGTGGCTGCCATTTTTCTGGTGATGGCCATCAGCTCCGACGAGGTCAGCTGGGGGGCTTTCTTTGTGTAAGCAACGAGAAACCTGAAAGAAGCATTTTTTAACTAAGTCCTGCTGAGTCATTCATGAGTTTTTAGCCGCCTTGCTTCTTCTCACAGACTCTCTACTCTCATGCCA
+
CCCCCCCFCFFFGGGGGGGGGGGGGGHHGGGGGHHHGGHHHHHHHHHHHHHHHHHHHHGHHHHHHHHHHGHHGHGGHHHHHHHGGHHHHHHHHHHHHHHHHHHHHHHHHHHHHGGGGGGGFHHHHHHHGGGGGGGGGGGGGGGGGGFFFFFFFFFFFFFFFFFFFFFFFFFFFFFFFFFFFFFFFFFFFFFFFFFFFFFFFFFFFFFFFFFFFFFFFFFFFFFFFFFFFFFFFFFFFFFFFFFFFFFFFFF
@M05620:45:000000000-G6HP7:1:1101:6183:10463 1:N:0:110
ATCTCTATCTCCTAAAAACCTGTTTAGATTTGGAGATAGACCTTCAGGTTTTTCATCATTTTCTGCATGAATTATACATTGACCACGTTCCAGCGTGGTCAGTTTGCAGCATTCTGTTATTTTGTTTGACAGAGTGTCTTGTTGAGAACATATGTAGGACATGATTTTTTCCTGCAACAGGGAAAATAAAGTATAAGTTTTAAAGATTTATTCTTTAATAAAGGATCTCAAAGCCAGCTTTAGAAAAAGGA
+
BBBBBFFFFFFFGGGGGGGGGFHHHHHGHHHHHHHHHHHDFGHHHHHHHHHGFHHHHHHHHHHHHHHHHGHFHHHHHFGHFEHHHHGHHHFFHHGGGGHHHHHHHHHHHGHHHHHHGHGHHHHHHHHHHHHHHHHGHHHHHHHHBGHHHGFHHHHHHHHHHHHHHHHHHFHHHHGHHHHHHEEHHHGHHHFGHHGHHGGHHHGHHHFHGHHHHHHHHHHHHHHHHHHHHHHGGHHHHGHHHHHHHHHHGGF
@M05620:45:000000000-G6HP7:1:1101:28055:10473 1:N:0:110
AAACCAAGCAGACACTCACCGCTCCCTCGCCACAGGCCAATAGTTTGTCCTCACTGAGTTGGCAACAAGTGGCTGCTGTGGCTGCCATTTTTCTGGTGATGGCCATCAGCTCCGACGAGGTCAGCTGGGGGGCTTTCTTTGTGTAAGCAACGAGAAACCTGAAAGAAGCATTTTTTAACTAAGTCCTGCTGAGTCATTCATGAGTTTTTAGCCGCCTTGCTTCTTCTCACAGACTCTCTACTCTCATGCCA
+
AAA>A>ACAFBCGFGGFFGGGGGGGGGFGGGFGAFFFGGGHHHGHHHHHHHHHHHFGHGGFHGFFHFHFFBFGHEEHGHHBFH1FGHFHHGHHHHFHHHHHFHHGFHGHHHHHGGC@?CGGHFHHHHHDGGGGGGGGGGGGGGGFFFFFFF@EDADFFFFFEFFFFF/BFFFFFFCFFFFFF/BBFFFFFFFFFFB/BFFFFFF/BFFFA:BFDCFFFFFFFFFFFEFFFFBBFFFFFFFFFFEFFB/BFF
@M05620:45:000000000-G6HP7:1:1101:15866:10497 1:N:0:110
ATCTCTATCTCCTAAAAACCTGTTTAGATTTGGAGATAGACCTTCAGGTTTTTCATCATTTTCTGCATGAATTATACATTGACCACGTTCCAGCGTGGTCAGTTTGCAGCATTCTGTTATTTTGTTTGACAGAGTGTCTTGTTGAGAACATATGTAGGACATGATTTTTTCCTGCAACAGGGAAAATAAAGTATAAGTTTTAAAGATTTATTCTTTAATAAAGGATCTCAAAGCCAGCTTTAGAAAAAGGA
+
DDDDDFFFFFFFGGGGGGGGGGHHHHHHHHHHHHHHHHHHHHHHHHHHHHHGGHHHHIIHHHHIHHHHHHHHHHHHHHHHHHHHHHGHHHHHHHGGGGHHHHHHHHHHHHHHHHHHHHHHHHHHHHHHHHHHHHHHHHHHHHHHHHHHHHHHHHHHHHHHHHHHHHHHHGHHHHHHHHHHHGGHHHHHHGHGHHHHHHHHHHGHHHHHHHHHHHHHHHHHHHHHHHHHHGHHHHHHHGHHHHHHHHHHGGH
@M05620:45:000000000-G6HP7:1:1101:27996:10497 1:N:0:110
CATCCTGACCCTGAAGTACCCCGGCTTGATTTCTGACATTAGATCGGAAGAGCACACGTCTGAACTCCAGTCACTCCGCGAAATCTCGTATGCCGTCTTCTGCTTGAAAAAAAAAAAAAACAAATCATCAATAATTACTTTATTCTTCCCTCAATCTTCCCATCCCAAAACCTTCCCCACTTCTCCTACCTCATGCAGTATCCCATCATAATCTCTCATCCCTTCTCTTCCCTCCATCTCTCCCCACCTTC
+
AABCCFFFFFFFGGGGGFGGGGGGGGGGGHHHGHHHHGHHFHCHHGGAFEFHHHHHHGGHHFHHFFHHHHGHHGHHHGGGEGFGDEGHGEGGHHGEEGGFHHFHHHHHGHH@DGGFC><-...011000000<0000000000000000/0:.0000000/00:::0/..;A/0://;/..0:090000.00/000000//:////;9////////:B//;;///9///////;;/////////::...//
@M05620:45:000000000-G6HP7:1:1101:15852:10507 1:N:0:110
ATCTCTATCTCCTAAAAACCTGTTTAGATTTGGAGATAGACCTTCAGGTTTTTCATCATTTTCTGCATGAATTATACATTGACCACGTTCCAGCGTGGTCAGTTTGCAGCATTCTGTTATTTTGTTTGACAGAGTGTCTTGTTGAGAACATATGTAGGACATGATTTTTTCCTGCAACAGGGAAAATAAAGTATAAGTTTTAAAGATTTATTCTTTAATAAAGGATCTCAAAGCCAGCTTTAGAAAAAGGA
+
BBABBFFFFFFFGGGGGGGGGGGGHHHGHHHHHCHHHHHHHHHHHHHHHHHGGHHHHHHHHHHHHHHHHHHHHHHHHFHHHHHHHHGGHHHHHHGGGGHHHHHHHHHHHHHGHHHHHHGHHHHHFHHHFHGHGHGGHHHHHHHHHHHHHHEHHHHHHHHHHHHHHHHHHGHHHHHHHHHHHGGHHHHHGHHGGBHHHFGHHHHHHHHHHHHHHHHHHHHHHHHHHHHHHHHHHHHGHGHHHHHGGFHGGGG
@M05620:45:000000000-G6HP7:1:1101:6163:10522 1:N:0:110
ATCTCTATCTCCTAAAAACCTGTTTAGATTTGGAGATAGACCTTCAGGTTTTTCATCATTTTCTGCATGAATTATACATTGACCACGTTCCAGCGTGGTCAGTTTGCAGCATTCTGTTATTTTGTTTGACAGAGTGTCTTGTTGAGAACATATGTAGGACATGATTTTTTCCTGCAACAGGGAAAATAAAGTATAAGTTTTAAAGATTTATTCTTTAATAAAGGATCTCAAAGCCAGCTTTAGAAAAAGGA
+
CCCCCFFFFFFFGGGGGGGGGGHHHHGHHHGHGHGHHHHHGHHHHHHFHHHGGHHGHHHHIHHHHHHGHFHHHHHHHHHHHHGHHHGHHHHHHHGFGGFFHHHHHHHHHHHHFFHHHHHHHHHHGHHHHGHHGHHHHHHHHHGHHHGHHHHHHHHHHHHHHHHHGHHHHGHHHHGHHHHHHGGHHHHGHFHGGHHHHHHGHFFGHGHHHHHHHHHHHHHHHFGHHHHHHHHGHHGHHGHHFHFFHHHHGDG
@M05620:45:000000000-G6HP7:1:1101:6179:10530 1:N:0:110
ATCTCTATCTCCTAAAAACCTGTTTAGATTTGGAGATAGACCTTCAGGTTTTTCATCATTTTCTGCATGAATTATACATTGACCACGTTCCAGCGTGGTCAGTTTGCAGCATTCTGTTATTTTGTTTGACAGAGTGTCTTGTTGAGAACATATGTAGGACATGATTTTTTCCTGCAACAGGGAAAATAATGTATAAGTTTTAAAGATTTATTCTTTAATAAAGGATCTCAAAGCCAGCTTTAGACAAAGGA
+
A>1AA3@DFBF@1FB111AEF1GBBGFBHB3EFGF1FBAF1B11B1FG1BGA/FDGF2AFGDGD2FH1A1G22FHGBGGHHFHBFGEGGACG1BEFEEGFHHGHHFBGECG12GFD2F@DGGFGGGGHFHGGEHGFHFGHHGHAB1FGGF1B>FGHHHGHHDHHHGHH1<0FGF1GFHHBF//0/??1F1???FDGGF<DGFF1G1<FBGGHFHHHHFGG0<00CGFFHHH0FHAFHGHFFFHB0;;GC//
@M05620:45:000000000-G6HP7:1:1101:27956:10545 1:N:0:110
CATCCTGACCCTGAAGTACCCCGGCTTGATTTCTGACATTAGATCGGAAGAGCACACGTCTGAACTCCAGTCACTCCGCGAAATCTCGTATGCCGTCTTCTGCTTGAAAAAAAAAAAACACATTTCTGAAAAACTCTTATTCTCCAATTTCAATTACTTCCTTCCTTTCCTCTTTCTCCCTCTTTTTAATTCAAATTAACCCTTCTCCTCATTTTTCCTTTAAACTCCCAATCCACTTACCACACCAATAT
+
BAAAAFFFFFFFGGFGGGGGGGGGGGGEFHHHHHHFHFHHFHFHHHGEGGFHHHHHHGFGHFHHHGHHHHGHHHHHHFGGGGGH3FHHFEHFHHGFGHGHHHHHHHGHDFH/BCFDC///<<111111>1110.1<F00<000==0/000==00<0=00<000</<GHFF0<C;;00CB/CF/0000.000;0;00000;0..//9F00/0;090;/://////9///../.;;9/////9B/.A...///
@M05620:45:000000000-G6HP7:1:1101:22203:10548 1:N:0:110
CATCCTGACCCTGAAGTACCCCGGCTTGATTTCTGACATTAGATCGGAAGAGCACACGTCTGAACTCCAGTCACTCCGCGAAATCTCGTATGCCGTCTTCTGCTTGAAAAAAAAAAAAAAAAAAAAATCATGTACTACTCACCCCTCACGTATTCCGCACAAATCACTTCTTCTCTATCATCCAAACGTCTGTTGCTTAGTCCAAAACGCTCCACACTTACCATTGCACACAACAATCCCTCTACCTCTGC
+
DDDDDFFFFFFFGGGGGGGGGGGGGGGGHHHHHHHHHHHHHHHHHHGGGGHHHHHHHGHHHGHHHHHHHHHHHHFHHGGGGGGHHHHHGGHHHHGGGHGHHHHHHGHHHHHB>BBB><->-------.0:000000000000.:;..;.../0000/.---/.0000000000000000000000:..../.00:00000000:00.;-;A.90/0./00:/000000:0......00/00//;000;;0:
@M05620:45:000000000-G6HP7:1:1101:22194:10563 1:N:0:110
CATCCTGACCCTGAAGTACCCCGGCTTGATTTCTGACATTAGATCGGAAGAGCACACGTCTGAACTCCAGTCACTCCGCGAAATCTCGTATGCCGTCTTCTGCTTGAAAAAAAAAAAAAAAAAAGAACAAACAATAAAATGTTTATTTCAAAAGAAACATAGAATAGAGTTATGTCTACACTCATAACTCACGTAAATACTAGAATACGAAGAGATACTCTAGCAAGCTTACACTCACAGACAGTAAGAGG
+
BABBCFFFFFFFGGGGGGGGGGGGGGGGHHHHHHHGHFHHHHFHHHGEFGHHHFHGHGHHHGHGHHHHHHHHHHHHHGGGCCEGDGHHGGHHHHGEEHGHHHHHHHHHHHG@BBD>>/->>--<.:.///;.:.000<000009009000000/..//90;000000;00000;000090;0//00000000../.:0000000000:....../00000000000/.00009;0//:000.//000000.
@M05620:45:000000000-G6HP7:1:1101:21132:10631 1:N:0:110
ATCTCTATCTCCTAAAAACCTGTTTAGATTTGGAGATAGACCTTCAGGTTTTTCATCATTTTCTGCATGAATTATACATTGACCACGTTCCAGCGTGGTCAGTTTGCAGCATTCTGTTATTTTGTTTGACAGAGTGTCTTGTTGAGAACATATGTAGGACATGATTTTTTCCTGCAACAGGGAAAATAAAGTATAAGTTTTAAAGATTTATTCTTTAATAAAGGATCTCAAAGCCAGCTTTAGAAAAAGGA
+
DDDDDFFFFFFFGGGGGGGGGGHHHHHHHHHHHHHHHHHHHHHHHHHHHHHGGHHHHHHHHHHHHHHHHHHHHHHHHHHHHHHHHHGHHHHHHHGFGGHHHHHHHHHHHHHHHHHHHHHHHHHHHHHHHHHHHHHHHHHHHHHHHHHHHHHHHHHHHHHHHHHHHHHHHGHHHHHHHHHHHGGHHHHHHHHHHHHHHHHHHHHHHHHHHHHHHHHHHHHHHHHHHHHHHHHHHHHHHGHHHHHGHHHHGGH
@M05620:45:000000000-G6HP7:1:1101:21107:10632 1:N:0:110
ATCTCTATCTCCTAAAAACCTGTTTAGATTTGGAGATAGACCTTCAGGTTTTTCATCATTTTCTGCATGAATTATACATTGACCACGTTCCAGCGTGGTCAGTTTGCAGCATTCTGTTATTTTGTTTGACAGAGTGTCTTGTTGAGAACATATGTAGGACATGATTTTTTCCTGCAACAGGGAAAATAAAGTATAAGTTTTAAAGATTTATTCTTTAATAAAGGATCTCAAAGCCAGCTTTAGAAAAAGGA
+
CCCCCFFFFFFFGGGGGGGGGGHHHHGHHHHHHHHHHHHHHHHHHHHHHHHGGHHHHHHHIIHIHHHHHHHHHHHHHGHHHHHHHHGHHHHHHHGGGGHHHHHHHHHHHHHHHHHHHHHHHHHHHHHHHHHHHHHHHHHHHHHHGHHHHHHHHHHHHHHHHHHHHHHHHGHHHHHHHHHHHGGHHHHHHHHHHHHHHGHHHHHHHHHHHHHHHHHHHHHHHHHHHHHHHHHHHHHHHGHHHHHHHGHHGGF
@M05620:45:000000000-G6HP7:1:1101:19099:10637 1:N:0:110
CATCCTGACCCTGAAGTACCCCGGCTTGATTTCTGACATTAGATCGGAAGAGCACACGTCTGAACTCCAGTCACTCCGCGAAATCTCGTATGCCGTCTTCTGCTTGAAAAAAAAAAAAAAAGAACGAAGAAAGAAGGACAAGACGAGGACGAAGCACGGTTCCAGATAGGAGACGATAGATTGGTTATGTAACACACGCAGCGTTGTAGTCGTCCGTAACGGAACAGGATGTATATATGAGAAGACGGATT
+
CCCCCFFFFFFFGGGGGGGGGGGGGGGGHHHHHHHHHHHHHHHHHHG2FEHHHHHHHGHHHGHHHHHHGHHHHHHHHGGGGGGHHHHHGGHHHHGEGHGHHHHHHHHGHHHGGGGD/<---.../...<.//0/:/.../..//.----.---.-0/--..90000000/0/.9.-;..0009.0.;00090000..------..-.0000...:-.....-..-/9..0000;0000:0000/0/....9
@M05620:45:000000000-G6HP7:1:1101:25854:10678 1:N:0:110
CATCCTGACCCTGAAGTACCCCATTGAGCATGGCATCGTCACCAACTGGGACGACATGGAGAAGATCTGGCACCACACCTTCTACAACGAGCTGCGCGTGGCCCCGGAGGAGCACCCAGTGCTGCTGACCGAGGCCCCCCTGAACCCCAAGGCCAACAGAGAGAAGATGACTCAGGTGAGGCTCGGCCGACGCCCGTGCTCCTCCCGTCCTTTCCCCAGTCATTTTCTGCCCGGCTTGATTTCTGACCTTT
+
BBBBBFFFFFFFGGGFGGGGGGGHHHHHHHHHFHHHHGHHHGHHHGHHHHHHGGGGGFHHHHHHHHHHHHHHHGHHHGGHHHHHHHFHGGGGGHHGGGEGGGHHGGGG/CDFHHHHGGGGHHHHHHHHHHGGGGGGGGGGGGHEHHGGGGHGHHFGGFGGGGGGFGGGGGGGGGGGGGGGGFEGFFFFF-@BDFFFDDDFFFFFFFFEFFFFFFFFFEFBB/FFFFFFFEFFBFCFFDFFFFFFF/B/;F/
@M05620:45:000000000-G6HP7:1:1101:25835:10697 1:N:0:110
CATCCTGACCCTGAAGTACCCCATTGAGCATGGCATCGTCACCAACTGGGACGACATGGAGAAGATCTGGCACCACACCTTCTACAACGAGCTGCGCGTGGCCCCGGAGGAGCACCCAGTGCTGCTGACCGAGGCCCCCCTGAACCCCAAGGCCAACAGAGAGAAGATGACTCAGGTGAGGCTCGGCCGACGCCCGTGCTCCTCCCGTCCTTTCCCCAGTCATTTTCTGCCCGGCTTGATTTCTGACATTA
+
CCCCCFFFFFFFGGGGGEGGGGGHHHHHHHHHHHHHHGHHHGHHHGHHHHGHGGGGGHHHHHHHGHHHHHHHHGHHHGGHHHHHHHHHGGGGGHHGGGEGGGHHGGGGGGGGHGHHGGHGHHHHHHHGHHGGGGGGGGGGGGHGHHGGGGHGHHGGGGGGGGGGGGGGGGGGGGGGGGGGGGGGFFFFFFFFFFFFFFFFFFFFFFFFFFFFFFFFFFFFFFFFFFFFFFFFFFFFFFFFFFFFFFFFFF0
@M05620:45:000000000-G6HP7:1:1101:25855:10701 1:N:0:110
CATCCTGACCCTGAAGTACCCCATTGAGCATGGCATCGTCACCAACTGGGACGACATGGAGAAGATCTGGCACCACACCTTCTACAACGAGCTGCGCGTGGCCCCGGAGGAGCACCCAGTGCTGCTGACCGAGGCCCCCCTGAACCCCAAGGCCAACAGAGAGAAGATGACTCAGGTGAGGCTCGGCCGACGCCCGTGCTCCTCCCGTCCTTTCCCCAGTCATTTTCTGCCCGGCTTGATTTCTGACATTA
+
ABABBFFFFFFFGGGFGGGGGGGHHHHHHHHHGHHHHGHHHGHHHGHHHHGHGGGCGHHEFHHHHHHGHHHHHGHHHGGGHHHHHHHHGEEGGHHGGGGGGGHHGFGGGGGGHHHHGGHHHHHHHHH1GFDCGGFGGGGGGGEGHHGGFGHGHHGGGGGGGGGGFFGFGFFGGGFGGGGGGGGGFFFFFAFFFFFA@DFFFFFFFFDEFFFFFFFFFEAFF/BFFBFFFFFF?-BFC;.BFFFFFFF/BB/
@M05620:45:000000000-G6HP7:1:1101:4952:10704 1:N:0:110
AAACCAAGCAGACACTCACCGCTCCCTCGCCACAGGCCAATAGTTTGTCCTCACTGAGTTGGCAACAAGTGGCTGCTGTGGCTGCCATTTTTCTGGTGATGGCCATCAGCTCCGACGAGGTCAGCTGGGGGGCTTTCTTTGTGTAAGCAACGAGAAACCTGAAAGAAGCATTTTTTAACTAAGTCCTGCTGAGTCATTCATGAGTTTTTAGCCGCCTTGCTTCTTCTCACAGACTCTCTACTCTCATGCCA
+
CCBCCCCFCFFFGGGGGGGGGGGGGGG2EEAAEC2AAFHFFHFDEGGHDGEGHHHHHHFFFGHFFHFHFFDGGHEGHFGGHHHGGHHBGHHHHHHGHHHHGHHHHHHGHHGHHGGGFGFGEGHHHHHHGGGGGGGGGGGGGGGGGGFFFFFFFFFFFFFFFFFFFFFFFFFFFFFFFFFFFFFFFFFFFFFFFFFFFFFFFFFFFFFFFFFFFFFFFFFFFFFFFFFFFFFFBFFFFFFFFFFFFFFFFFB
@M05620:45:000000000-G6HP7:1:1101:20307:10707 1:N:0:110
CATCCTGACCCTGAAGTACCCGGCTTGATTTCTGACATTAGATCGGAAGAGCACACGTCTGAACTCCAGTCACTCCGCGAAATCTCGTATGCCGTCTTCTGCTTGAAAAAAAAAAAAAGGTCCGCTTGGTGGCTTTCTTTTTTTCCGCCCCCATAACCCTTCCAACCTCATTTTTTCCCTCCATCCTTCTAAGTAATTCCTGCTTTTTTCGCCGCCTTTCTTCTTCTCACCGCCCCTCTACTCCCATGCCC
+
BBBBBFFFFFFFGGGGGGGGGCGGGGGHHHHHGHGHHHHHHGHFHGGAEGHHHHHHGHHHGHHHGHHHHHHHHHHHGGGGGGHF@GFFAHHHHGEGHGHHHHHHHHHHHHCFGGG//</.1>1-<.<<.0<..<</D0DD00:-/:.:;BG--/C09BE./9:00/:/F/90BBB-//;:.9./;9;/9:///;///9;/;/;/9;BB-/-;A-99AD;;///BBBBF/;;.;B--99:/FFB/;BF//;/
@M05620:45:000000000-G6HP7:1:1101:14483:10761 1:N:0:110
ATCTCTATCTCCTAAAAACCTGTTTAGATTTGGAGATAGACCTTCAGGTTTTTCATCATTTTCTGCATGAATTATACATTGACCACGTTCCAGCGTGGTCAGTTTGCAGCATTCTGTTATTTTGTTTGACAGAGTGTCTTGTTGAGAACATATGTAGGACATGATTTTTTCCTGCAACAGGGAAAATAAAGTATAAGTTTTAAAGATTTATTCTTTAATAAAGGATCTCAAAGCCAGCTTTAGAAAAAGGA
+
CDCCDFFFFFFFGGGGGGGGGGHHHHHHHHHHHHHHHHHHHHHHHHHHHHHGGHHHHIIIIHIIIHHHHHHHHHHHHHHHHHHHHHGHHHHHHHGGGGHHHHHHHHHHHHHHHHHHHHHHHHHHHHHHHHHHHHHHHHHHHHHHHHHHHHHHHHHHHHHHHHHHHHHHHGHHHHHHHHHHHGGHHHHHHHHHHHHHHHHHHHHHHHHHHHHHHHHHHHHHHHHHHHHHHGHHHHHHHGHHHHHHHHHHGGH
@M05620:45:000000000-G6HP7:1:1101:14503:10776 1:N:0:110
ATCTCTATCTCCTAAAAACCTGTTTAGATTTGGAGATAGACCTTCAGGTTTTTCATCATTTTCTGCATGAATTATACATTGACCACGTTCCAGCGTGGTCAGTTTGCAGCATTCTGTTATTTTGTTTGACAGAGTGTCTTGTTGAGAACATATGTAGGACATGATTTTTTCCTGCAACAGGGAAAATAAAGTATAAGTTTTAAAGATTTATTCTTTAATAAAGGATCTCAAAGCCAGCTTTAGAAAAAGGA
+
BBACCFFFFFFFGGGGGGGGGGHHHHHHHHHHHHHHHHHHHHHHHHHHHHHGGHHHHGHHHHIHHHHHHGHHHHHHHHHHHHHHHHGGHHHHHHGBEGFGFHFHHHHHHHHHHHHHHHHHHHHHHHHHHHGHHHGHHHHHHHHHHHHHHHHFHHHFHHHGFHHHHHHHHGHHHHHHHHHHHGGHGHHHGHHGHHHGHGHHHGGHHHHHHHHHHHHHHHHHHFHHGHHHHGHHHHHHGGGHHHHHFGGHGGH
@M05620:45:000000000-G6HP7:1:1101:7002:10810 1:N:0:110
ATCTCTATCTCCTAAAAACCTGTTTAGATTTGGAGATAGACCTTCAGGTTTTTCATCATTTTCTGCATGAATTATACATTGACCACGTTCCAGCGTGGTCAGTTTGCAGCATTCTGTTATTTTGTTTGACAGAGTGTCTTGTTGAGAACATATGTAGGACATGATTTTTTCCTGCAACAGGGAAAATAAAGTATAAGTTTTAAAGATTTATTCTTTAATAAAGGATCTCAAAGCCAGCTTTAGAAAAAGGA
+
CCCCCFFFFFFFGGGGGGGGGGGHHHHHHHHHHGHHHHHHHHHHHHHHHHHGGHHHHHHHHHHHHHHHHHHHHHHHHHHHHHHHHHGGHHGHHHGGGGHHGHHHHHHHHHHHHHHHHHHHHHHHHHHHHHGHHHGGGHHHHHHHHHHHHHHHHHGHHHHHHHHHHHHHHGHHHHHHHHHHHGGHHHHHGHHHHHHHHGHHHGGHHHHHHHHHHHHHHGHHHHHHHHHHHGHGHHHHHGHHHHHHGHGHGGH
@M05620:45:000000000-G6HP7:1:1101:23166:10812 1:N:0:110
AAACCAAGCAGACACTCACCGCTCCCTCGCCACAGGCCAATAGTTTGTCCTCACTGAGTTGGCAACAAGTGGCTGCTGTGGCTGCCATTTTTCTGGTGATGGCCATCAGCTCCGACGAGGTCAGCTGGGGGGCTTTCTTTGTGTAAGCAACGAGAAACCTGAAAGAAGCATTTTTTAACTAAGTCCTGCTGAGTCATTCATGAGTTTTTAGCCGCCTTGCTTCTTCTCACAGACTCTCTACTCTCATGCCA
+
CCCCCCCFBFFFGGGGGGGGGGGGGGHHGGGGGHHHGGHHHHHHHHHHHHHHHHHHHHHHHHHHHHHHHHHHGHGGHHHHHHHGGHHHHHHHHHHHHHHHHHHHHHHHHHHHHGGGGGGGGHHHHHHHGGGGGGGGGGGGGGGGGGFFFFFFFFFFFFFFFFFFFFFFFFFFFFFFFFFFFFFFFFFFFFFFFFFFFFFFFFFFFFFFFFFFFFFFFFFFFFFFFFFFFFFFEFFFFFFFFFFFFFFFFF9
@M05620:45:000000000-G6HP7:1:1101:23147:10815 1:N:0:110
AAACCAAGCAGACACTCACCGCTTCCTCGCCACAGGCCAATAGTTTGTCCTCACTGAGTTGGCAACAAGTGGCTGCTGTGGCTGCCATTTTTCTGGTGATGGCCATCAGCTCCGACGAGGTCAGCTGGGGGGCTTTCTTTGTGTAAGCAACGAGAAACCTGAAAGAAGCATTTTTTAACTAAGTCCTGCTGAGTCATTCATGAGTTTTTAGCCGCCTTGCTTCTTCTCACAGACTCTCTACTCTCATGCCA
+
BBBBBBBFBFFFGGGGGGGGGGG2EHHHGGGGGGHHGGHHHGHHHHHHGHHHHHHHHHGHHHHHHHHHHGHHGHGGHHHHHHHGGHHHHHHHHHHHHHHHHHHHHHHHHHHHHGGGGGGGGHHHHHHHGGGGGGGGGGGGGGGGGGGGGFFFFFFFFFFFFFFFFFFFFFFFFFFFFFFFFFFFFFFFFFFFFFFFFFFFFFFFBFFFFFFFFDFFFFFFFFFFFFFFFFFFFFFFFFFFFFFFFFFFFFF
@M05620:45:000000000-G6HP7:1:1101:7341:10855 1:N:0:110
CATCCTGACCCTGAAGTACCCCGGCTTGATTTCTGACATTAGATCGGAAGAGCACACGTCTGAACTCCAGTCACTCCGCGAAATCTCGTATGCCGTCTTCTGCTTGAAAAAAAAAAAAAAAGAAAAAAAAAAAAAAAGAAACAAGTAACTAAGAAAGAGAAACAAACAACGAAAACTGACGCTGCAATGAAGTAGTAAGGAACAAGAGATAGGAAAAAATATAAAGGAGATAGGAGAGAGGGAGTGAAGAG
+
CBCCDFFFFFFFGGGGGFGGGGGGGGGGHHHHHHHHHHHHHHHHHHGGGGHHHGHHHGHHHGHGHHHHHHHHHHHHHGGGGGGHFGHHGGHHHHGFGHGHHHHHHHHGGHGGGGGF><<--.<.//.----------.<<///./:1111100<1/://<:0//......-...</0100...../01011:111111100/.////./1<1/01//.-.0111110/9./1</0/.9........1111.
@M05620:45:000000000-G6HP7:1:1101:3685:10859 1:N:0:110
ATCTCTATCTCCTAAAAACCTGTTTAGATTTGGAGATAGACCTTCAGGTTTTTCATCATTTTCTGCATGAATTATACATTGACCACGTTCCAGCGTGGTCAGTTTGCAGCATTCTGTTATTTTGTTTGACAGAGTGTCTTGTTGAGAACATATGTAGGACATGATTTTTTCCTGCAACAGGGAAAATAAAGTATAAGTTTTAAAGATTTATTCTTTAATAAAGGATCTCAAAGCCAGCTTTAGAAAAAGGA
+
ABAAAFFFFFFFGGGGGGGGCEAGHGHHFHHHHHHGGFHFHHFHFHHHHHHGGHGHHHHGHHHHHGHHHGHHHHHHHHHHHGFHHHGFHHHFHHGGFGHHFGFFFHGFHHHHFHHHGHGHHGHHFHHHHHHHHHFFFGFFHHHHGFGHHHHHHHHHHHHHGHHHHHHHHGHFHHHGFHHHHEAGFHGHFHGGHGHHGGHHHHBGHHHHHHHHHHHHHHHGGHHHGHHHGFGHHHHHHGHHHHHFCGHHGGH
@M05620:45:000000000-G6HP7:1:1101:25947:10869 1:N:0:110
AAACCAGAAGACATGAGGTCAGCTAGATCGGAAGAGCACACGTCTGAACTCCAGTCACTCCGCGAAATCTCGTATGCCGTCTTCTGCTTGAAAAAAAAAAAAAAAAAAAAAAAAAAAAAGAAAAAAAAAAAGAAGTAACATAAGAAATAGGAGGAAGATAATAATAAAGAAGAAGAGGACGAAGGAGATAAGGAAGAATGGGGTGGAAATATGCAGAGCAGACGAGAGGAAAGGAGGAAATAGTGACCAAG
+
AABBCABFFFFFGGGFGGFGGGHHHGHHHHGEFGGHHGHHHGHHHGGHHHHHHHGHHHHHHGGGFCGGDGHGFEHHHHGFGHGHHHHHHHGHGGHGGGED<</</>-----------:;...//9------..9/00009090000/00:00/../..000000000000.:0//0....---9....900000/../000...--.0000000:00./0//.---9-..//../...//000;00090;.
@M05620:45:000000000-G6HP7:1:1101:8714:10884 1:N:0:110
TACCTGTACTGGGGAAGCAATCGCCATTCCTACCCTAAAGATCGGAAGAGCACACGTCTGAACTCCAGTCACTCCGCGAAATCTCGTATGCCGTCTTCTGCTTGAAAAAAAAAAACCCATTCTTCTTCCCAAGTCCCCCCTGCCCCCCCCATCCCACCTATCACACCTTACTCCTATGCTACTCGACCTCCTTCCCTTCACCTCCCTTCCTGTCCCCCGTCACTTTATTCCTTTCTTTCTGTCTCTCCTTT
+
BBABBFFFFFFFGGGGGGGGGGGGGGGHHHHGHHHHHHGHHHHHGGGGHHH3GHHGHHHFFFHHHHHHHHHHFHHGGCGC/?DHHHFGHGHHGEGHGHHHHHFHHFHHEGFGFB/////0<<11?F?1?F10.<1<<.A<-<CC..-:-A-/9;E0A../000;;/./0099;:0/9////;//..::./99////////;;/.;9BB:////://..-;9..///////////:;///:9/9;//;/:B/
@M05620:45:000000000-G6HP7:1:1101:25052:10890 1:N:0:110
CATCCTGACCCTGAAGTACCCGGCTTGATTTCTGACATTAGATCGGAAGAGCACACGTCTGAACTCCAGTCACTCCGCGAAATCTCGTATGCCGTCTTCTGCTTGAAAAAAAAAAAAGCAAACTAAAATACTCTTTTTAACAGTTTATCGGTGATCTTCTTGACTCGACGTATTCCACGATTCTCCAACTAATAGTTAACTAAATGAAGGAGCTTTGGACCGCGCCAGCCCGCACGACGAACTCACGTCCC
+
AAAAAFFFFFFFG1BGGGGGGGGGGGGHHHHHGHEHGHHEHHHHHGEFG0FHGHFHGHHHGEGHGHHHHHHHHHHGEGGE/EGHHFGFEGHHHEGGHGHHHHHHH0G11B/BC@////01010111111111<11111.1=00=00000.-...000000000000:.---.0/;900.-..90000/9;/0;0000000;00009///9----/9//99--------9-9------------///----9
@M05620:45:000000000-G6HP7:1:1101:10619:10914 1:N:0:110
ATCTCTATCTCCTAAAAACCTGTTTAGATTTGGAGATAGACCTTCAGGTTTTTCATCATTTTCTGCATGAATTATACATTGACCACGTTCCAGCGTGGTCAGTTTGCAGCATTCTGTTATTTTGTTTGACAGAGTGTCTTGTTGAGAACATATGTAGGACATGATTTTTTCCTGCAACAGGGAAAATAAAGTATAAGTTTTAAAGATTTATTCTTTAATAAAGGATCTCAAAGCCAGCTTTAGAAAAAGGA
+
DDDDDFFFFFFFGGGGGGGGGGHHHHHHHHHHHHHHHHHHHHHHHHHHHHHGGHHHHIHHHIHIIHHHHGHHHHHHHHHHHHHHHHGHHHHHHHGGGGHHHHHHHHHHHHHHHHHHHHHHHHHHHHHHGHHHHHHHHHHHHHHHHHGHHHHHHHHHHHHHHHHHHHHHHGHHHHHHHHHHHGGHHHHHGHHHHHHHHHHHHHHHHHHHHHHHHHHHHHHHHHHHHHHHHGHHHHHHHGHHHHHHHGHHGGG
@M05620:45:000000000-G6HP7:1:1101:17755:10937 1:N:0:110
ATCTTATCTCCTAAAAACCTGTTTAGATTTGGAGATAGACCTTCAGGTTTTTCATCATTTTCTGCATGAATTATACATTGACCACGTTCCAGCGTGGTCAGTTTGCAGCATTCTGTTATTTTGTTTGACAGAGTGTCTTGTTGAGAACATATGTAGGACATGATTTTTTCCTGCAACAGGGAAAATAAAGTATAAGTTTTAAAGATTTATTCTTTAATAAAGGATCTCAAAGCCAGCTTTAGAAAAAGGAA
+
CCCCCFFFFFFFGGGGGGGGGGHHFGHHHHHHCHHHHHHHHHHHHHHHHHGGHHHHHHHHHIHIHHHHHHHHHHHHHHHHHHHHHGHHHH5FGGGGGHHHHHHHHHHHHHHHHHHHHHHHHH@GHHHHHFHHHHHHHHHHHHHHHHGHHHHHHHHHHHHHHHHHHHHHGHHHHHHHHHHHGGHGHHHGHHHHHHHHHHHHDGHGHHHHHHHHHHHHFGHFGHGHFHHHHHHHHHHEFFHHBF:CGHGGGHG
@M05620:45:000000000-G6HP7:1:1101:27668:10952 1:N:0:110
AAACCAAGCAGACACTCACCGCTCCCTCGCCACAGGCCAATAGTTTGTCCTCACTGAGTTGGCAACAAGTGGCTGCTGTGGCTGCCATTTTTCTGGTGATGGCCATCAGCTCCGACGAGGTCAGCTGGGGGGCTTTCTTTGTGTAAGCAACGAGAAACCTGAAAGAAGCATTTTTTAACTAAGTCCTGCTGAGTCATTCATGAGTTTTTAGCCGCCTTGCTTCTTCTCACAGACTCTCTACTCTCATGCCA
+
BBBBBBBFBFFFGGGGGGGGGGGGGGHHGGGGGHHHGGHHHHHHHHHHHHHHHHHHHGGHHHHHGHHHHHHHGHGGHHHHHHHGGHHHHHHHHHHHHHGHHHHHHHHHHHGHHGGGGGGGGHHHHHHHGGGGGGGGGGGGGGGGGGFFFFFFFFFFFFFFFFFFFFFFFFFFFFFFFFFFFFFFFFFFFFFFFFFFFFFFFFFFFFFFFFFFFFFFFFFFFFFFFFFFFFFFFFFFFFFFFFFFFFFFFFF
@M05620:45:000000000-G6HP7:1:1101:11298:10981 1:N:0:110
ATCTCTATCTCCTAAAAACCTGTTTAGATTTGGAGATAGACCTTCAGGTTTTTCATCATTTTCTGCATGAATTATACATTGACCACGTTCCAGCGTGGTCAGTTTGCAGCATTCTGTTATTTTGTTTGACAGAGTGTCTTGTTGAGAACATATGTAGGACATGATTTTTTCCTGCAACAGGGAAAATAAAGTATAAGTTTTAAAGATTTATTCTTTAATAAAGGATCTCAAAGCCAGCTTTAGAAAAAGGA
+
CCCCCFFFFFFFGGGGGGGGGGHHHHGHHHHHHHHHHHHFHHHHHHHHHHHGGHHHHHHHHHHHHHHHHHHHHHHHHHHHHHHHHHGHHHHHHHGGGGHHHHHHHHHHHHHHHHHHHHHHHHHHHHHHGHHHHHGHHHHHHHHHHHHHHHHHHHHGHHHHHHHHHHHHHGHHHHGHHHHHHGGHGHGGHGGHHHGGHGHHHHHHHHHHHHHHHHHHHHHHHHHHHHHHHHHHHHHHHGHHHHHHHHHFGGH
@M05620:45:000000000-G6HP7:1:1101:24927:11001 1:N:0:110
TACCTGTACTGGGGAAGCACACGTCTGAACTCCAGTCACTCCGCGAAATCTCGTATGCCGTCTTCTGCTTGAAAAAAAAAAACAACAAACACAACCACAAGCAAATCCACTAAGATTTTAGAAAGAACATAACGACACGTAGAAAAGTACCACTGCTGATCGAGTGAATAATAGTGTCTCAAGAACATTATTCTTGTAGCATGATGGTCATCTAAACGTAGACTCTCGGGCGTCAGTTCGGCACACTCTCT
+
CBCCCFFFFFFFGGGGGGGGGGGHHHGHGHHHHHHHHHHHHHGGGGGEHHHHHGGHHHHGGGHGHHHHHHHHHHHHGGGGE>/?///?B/00?///////0/2?22222222222111110111100001111..---<./..00/<00000000000000...0.000;0000009;000009///00000000;009000000000000000000.....00000..-----..;00.9---/./9;00
@M05620:45:000000000-G6HP7:1:1101:28234:11009 1:N:0:110
ATCTCTATCTCCTAAAAACCTGTTTAGATTTGGAGATAGACCTTCAGGTTTTTCATCATTTTCTGCATGAATTATACATTGACCACGTTCCAGCGTGGTCAGTTTGCAGCATTCTGTTATTTTGTTTGACAGAGTGTCTTGTTGAGAACATATGTAGGACATGATTTTTTCCTGCAACAGGGAAAATAAAGTATAAGTTTTAAAGATTTATTCTTTAATAAAGGATCTCAAAGCCAGCTTTAGAAAAAGGA
+
ABCCCFFFFFFFGGGGGGGGGGHHHHHHGHHHHEGHHHGHHHHHHHHHHHHGGHHHHFHGHHIHIHFHHHHHHHHHHHHHHHGHHHGHHHHHHHGGGGHHHHHHHHHFFHHHHHHHHHHHHHHHFHHHHHHHHHGHHHHHHHHHHHGHHHHHHHHHHHHHHGHGHHHHHGHHHHHHGHFHHGGHHHHHFGGHHHHEGFGHHHHHHHHHHHGHHHHHHGHHHHGHHHGHHHHHFHHHHGHHHHGEGCC.CD:
@M05620:45:000000000-G6HP7:1:1101:20472:11027 1:N:0:110
ATCTCTATCTCCTAAAAACCTGTTTAGATTTGGAGATAGACCTTCAGGTTTTTCATCATTTTCTGCATGAATTATACATTGACCAGCGTGGTCAGTTTGCAGCATTCTGTTATTTTGTTTGACAGAGTGTCTTGTTGAGAACATATGTAGGACATGATTTTTTCCTGCAACAGGGAAAATAAAGTATAAGTTTTAAAGATTTATTCTTTAATAAAGGATCTCAAAGCCAGCTTTAGAAAAAGGAAGAAAGG
+
CDDDDFFFFFFFGGGGGGGGGGHHHHHHHHHHHHHHHHHHHHHHHHHHHHHGGHHHHHHIHHHHHHHHHHHHHHHHHHHHHHHHHHHGGGGHHHHHHHHHHHHHHHHHHHHFHHHHFHHHHHHHHGHGHHHHHHHHHHHHGHHHHHHHHHHHHGHHHHHHHHGHHHHHHHHHHHGGHHHHHHHHDHHHHHHHHHHHHHHHHHHHHHHHHHHHHHHHGGHHHHHHHHHHHHGHHHHHHHHHHGGGGHHHHHH
@M05620:45:000000000-G6HP7:1:1101:8743:11031 1:N:0:110
ATCTCTATCTCCTAAAAACCTGTTTAGATTTGGAGATAGACCTTCAGGTTTTTCATCATTTTCTGCATGAATTATACATTGACCACGTTCCAGCGTGGTCAGTTTGCAGCATTCTGTTATTTTGTTTGACAGAGTGTCTTGTTGAGAACATATGTAGGACATGATTTTTTCCTGCAACAGGGAAAATAAAGTATAAGTTTTAAAGATTTATTCTTTAATAAAGGATCTCAAAGCCAGCTTTAGAAAAAGGA
+
CCCCCFFFFFFFGGGGGGGGGGHHHHHHHHHHHHGHHHHHHHHHHHHHHHHGGHHHHGHHHHHHHHHHHHHHHHHHHHHHHHGHHHGHHHHHHHGGGGHHHGHHHHHHHHHHHHHHHHHHHHHHHHHHHHHHGHHHHHHHHHHHHHHHHHHHHHHHHHHHHHHHHHHHHGHHHHGHGHHHHGGHHHGGGHHHHHHHHHHHHHHHHHHHHHHHHHHHHHHHHHGHHHHHHHHHHHHHHGHHHHHFHHHHGGH
@M05620:45:000000000-G6HP7:1:1101:7949:11034 1:N:0:110
CATCCTGACCCTGAAGTACCCCGGCTTGATTTCTGACATTAGATCGGAAGAGCACACGTCTGAACTCCAGTCACTCCGCGAAATCTCGTATGCCGTCTTCTGCTTGAAAAAAAAAAACTTCACTCTTCCTTTCTTATCCCTCCTTTCCCCCTCCCTCCTTCTCCTCCTGCGGCATTTTCCTCCCTGACTACCCCCCCTCCCTACCACTACCCCTTCCCTATTCGCCCCTCTCACTCCTACCCTTCCCTCCC
+
CCCCCFFFFFFFGGGGGGGGGGGGGGGGHHHHHHHFHHHHHHHHHHGGGGHHHHHHHGHHHGHHHHHHHHHHHHGHHGGG?EEHHHHHGGHHHHGGGHGHHHHHHHHHEHHGCFC@</11?111111?11<1>=11<1<F1<.010000/.-.<C</./0000;0:////-----0000:;0/.:0//00//..-;--.../9../////;....///;//://...-..//////////..///9///:9
@M05620:45:000000000-G6HP7:1:1101:13762:11058 1:N:0:110
ATCTCTATCTCCTAAAAACCTGTTTAGATTTGGAGATAGACCTTCAGGTTTTTCATCATTTTCTGCATGAATTATACATTGACCACGTTCCAGCGTGGTCAGTTTGCAGCATTCTGTTATTTTGTTTGACAGAGTGTCTTGTTGAGAACATATGTAGGACATGATTTTTTCCTGCAACAGGGAAAATAAAGTATAAGTTTTAAAGATTTATTCTTTAATAAAGGATCTCAAAGCCAGCTTTAGAAAAAGGA
+
BBBBBFFFFFFFGGFGGDEGGGHHHHHHHHHHHCGGHHHCGHHHHHHHHHHGGHGHHGHHHHHHHHFHHFEGHHH5G5FHHBGHGHFHHHHDGGGGGGHHHHHHHHHGGHHHHHHGHHFHHHHHHHHHFHHHHHHHHHHHHHHHHHHHHHHGHHHGHHHHHHH1GGHHHGHHHHGBDGHHHGGHHHHHGFHHHHHEHHHHHHHHHHFHHHHHHHHHHBGDGHFF/DGHHHGHHHGHHEHHHHHHFFHHF?;
@M05620:45:000000000-G6HP7:1:1101:13784:11062 1:N:0:110
ATCTCTATCTCCTAAAAACCTGTTTAGATTTGGAGATAGACCTTCAGGTTTTTCATCATTTTCTGCATGAATTATACATTGACCACGTTCCAGCGTGGTCAGTTTGCAGCATTCTGTTATTTTGTTTGACAGAGTGTCTTGTTGAGAACATATGTAGGACATGATTTTTTCCTGCAACAGGGAAAATAAAGTATAAGTTTTAAAGATTTATTCTTTAATAAAGGATCTCAAAGCCAGCTTTAGAAAAAGGA
+
BBBCCFFFFFFFGGGGGGGGGGHHHHHHHHHHHHHFHHHHHHHHHHHHHHHGGHHHHHHHHHHHHHHHHFHHHHHHHHHHHHHHGHGHHHHHHGGGGGHHHHHHHHHHHHHHHHHHHHHHHHHHGGHHHGGHHHFHHHFHHHHHEHHHHHGHHHGHHHHHGHHHHHHHHGHHHHGHHHHHHGEHHHGHHHGGHHBGHGHHHHF<GGHHHFHHHHHHHEHGHHHGHHGHHHHHHFHHHGHGHHHFCGBGAEG
@M05620:45:000000000-G6HP7:1:1101:15977:11100 1:N:0:110
CATCCTGACCCTGAAGTACACGGCTTGATTTCTGACATTAGATCGGACGAGCACACGTCTGAACTCCAGTCACTCCGCGAAATCTCGTATGCCGTCTTCTGCTTGAAAAAAAAAAAAATACAACAAAACGTTCAATAAGAACAAAATGATACAAACTCTACATTAAGCAAGAAAACTTTAAACCTGACCTAACACTTGAAACTCTTGGTTGCAGACGCACTTTACATAGTCCATGTTGGGATTCTCTGTTC
+
DDCCDFFFFFFFGGGGGGGGGGGGGGGHHHHHHHHHHHHHHFHHHGG2EFGGGHHHGHHHGHHHHHHHHHHHHHHHGGGG?EHHHHHGEHHHHGGGHGHHHHHHHHHHFHG/DGG/>>0111>1.....-.//0<0<00=0///..000000<00.0000000000000;//////0;00000//.://00;/0000000000:00000...000:9----;0000;00000000000.-.0/00000:00
@M05620:45:000000000-G6HP7:1:1101:16396:11101 1:N:0:110
AAACCAAGCAGACACTCACCGCTCCCTCGCCACAGGCCAATAGTTTGTCCTCACTGAGTTGGCAACAAGTGGCTGCTGTGGCTGCCATTTTTCTGGTGATGGCCATCAGCTCCGACGAGGTCAGCTGGGGGGCTTTCTTTGTGTAAGCAACGAGAAACCTGAAAGAAGCATTTTTTAACTAAGTCCTGCTGAGTCATTCATGAGTTTTTAGCCGCCTTGCTTCTTCTCACAGACTCTCTACTCTCATGCCA
+
CBCCCBCFCFFFGGGGGGGGGGGGGGHHGGGGGHHHGGHHHHHHHHHHHHHHHHHGHHHHHHHHHHHHHGHHGHGGHHHHHHHGGHGHHHHHHHHHHHHHHHHHHHHHHHHHHGGGGGGGGHHHHHHHGGGGGGGGGGGGGGGGGGFFFFFFFFFFFFFFFFFFFFFFFFFFFFFFFFFFFFFFFFFFFFFFFFFFFFFFFFFFFFFFFFFFFDFFFFFFFFFFFFFFFFFFEFFFFFFFFFFFFFFFFFB
@M05620:45:000000000-G6HP7:1:1101:27624:11111 1:N:0:110
ATCTCTATCTCCTAAAAACCTGTTTAGATTTGGAGATAGACCTTCAGGTTTTTCATCATTTTCTGCATGAATTATACATTGACCAGCGTGGTCAGTTTGCAGCATTCTGTTATTTTGTTTGACAGAGTGTCTTGTTGAGAACATATGTAGGACATGATTTTTTCCTGCAACAGGGAAAATAAAGTATAAGTTTTAAAGATTTATTCTTTAATAAAGGATCTCAAAGCCAGCTTTAGAAAAAGGAAGAAAGG
+
DDCDEFFFFFFFGGGGGGGGGGHHHHHHHHHHHHHHHHHHHHHHHHHHHHHGGHHHHIHHHHIHIHHHHHHHHHHHHHHHHHHHHHHGGEGHHHHHHHHHHHHHHHHHHHHHHHHHHHHHHFHHHHHHHHHHHHHHHHHHHHHHHHHHHHHGHGHHHHHHHHGHHHHHGHHHHHGGHHHHHHHHDHHHHHHHHHHHHHEHHHHHHHHHHHHHHHGHHHHGHHHHHHHGHHGHHHGHHHHHFCFHGHHHHHH
@M05620:45:000000000-G6HP7:1:1101:27609:11120 1:N:0:110
ATCTCTATCTCCTAAAAACCTGTTTAGATTTGGAGATAGACCTTCAGGTTTTTCATCATTTTCTGCATGAATTATACATTGACCAGCGTGGTCAGTTTGCAGCATTCTGTTATTTTGTTTGACAGAGTGTCTTGTTGAGAACATATGTAGGACATGATTTTTTCCTGCAACAGGGAAAATAAAGTATAAGTTTTAAAGATTTATTCTTTAATAAAGGATCTCAAAGCCAGCTTTAGAAAAAGGAAGAAAGG
+
BBABBFFFFFFFGGGGGGGGGGGHHHHHHHHHHGGHHHHHHHHHHHHHHHHGGHHHHHHHHHHHHHHHHHHHHHHHHHHHHHHHHHHEFFGFGFGFGHHGHHHHGHHHHHHHHHHHHHHHHHHFBGHHHGHHHHGHHHHGGHGHHHHFH?FFHGHHHHHHHHGHHHHGGHHHGHGGHHHHHHHHGGHGHHHHHHGGGHBGHHHHHHHHHHGHFGHHFGHHHHHGFHHGHHGHHHFHEGFFGGEFFHFHFHG
@M05620:45:000000000-G6HP7:1:1101:7454:11130 1:N:0:110
ATCTCTATCTCCTAAAAACCTGTTTAGATTTGGAGATAGACCTTCAGGTTTTTCATCATTTTCTGCATGAATTATACATTGACCACGTTCCAGCGTGGTCAGTTTGCAGCATTCTGTTATTTTGTTTGACAGAGTGTCTTGTTGAGAACATATGTAGGACATGATTTTTTCCTGCAACAGGGAAAATAAAGTATAAGTTTTAAAGATTTATTCTTTAATAAAGGATCTCAAAGCCAGCTTTAGAAAAAGGA
+
BBBBBFFFFFFFGGGGG4EGFGHHHHHHHHHGHHHHHHHGFCHHHFHHFGHGGHHHHHHHHGHHHHHFFGHHHHHHHHGHHHHHHHGHHGHHHHGGGGHHHHHHHHGHGGHHHHHHHHGHHHHHHHHHHHGHHHHHHHHHHHHHGHHHHHHHHHHHHHHHHHHGHHHHHDFHHHGHHHHHHGEGHHGHHFGFGGHFGFGHHHFGHBGHHHHHHHHHHFHHHFHHHHHHHHHHGHHHHGHHHHHHFHHHGGH
@M05620:45:000000000-G6HP7:1:1101:28548:11146 1:N:0:110
ATCTCTATCTCCTAAAAACCTGTTTAGATTTGGAGATAGACCTTCAGGTTTTTCATCATTTTCTGCATGAATTATACATTGACCACGTTCCAGCGTGGTCAGTTTGCAGCATTCTGTTATTTTGTTTGACAGAGTGTCTTGTTGAGAACATATGTAGGACATGATTTTTTCCTGCAACAGGGAAAATAAAGTATAAGTTTTAAAGATTTATTCTTTAATAAAGGATCTCAAAGCCAGCTTTAGAAAAAGGA
+
CBCCCFFFFFFFGGGGGGGGGGHHHHHHHHHHHCHHHHHHHHHHHHHHHHHGGHHHHHHHHIHHHHHHHHHHHHHHHHHHHHHHHHGHHHHHHHGFGGHHHHGHHHGGHHHHHHHHHHHHHHHHHHHHHHHHHHHGHHHHHHHHHHHHHHHHHHHHHHHHHHHHHHHHHGHHHHHHHHHHHFGGHHGFFGHGHHHHHGHHHHHHHGHHHHHHHGHHGGHHHHHHHHHHHHHHHGHHHGHHHHGEGHGHGGG
@M05620:45:000000000-G6HP7:1:1101:19379:11148 1:N:0:110
AAACCAAGCAGACACTCACCGCTCCCTCGCCACAGGCCAATAGTTTGTCCTCACTGAGTTGGCAACAAGTGGCTGCTGTGGCTGCCATTTTTCTGGTGATGGCCATCAGCTCCGACGAGGTCAGCTGGGGGGCTTTCTTTGTGTAAGCAACGAGAAACCTGAAAGAAGCATTTTTTAACTAAGTCCTGCTGAGTCATTCATGAGTTTTTAGCCGCCTTGCTTCTTCTCACAGACTCTCTACTCTCATGCCA
+
CCCCCCCFCFFFGGGGGGGGGGGGGGHHGGGGGHHHGGHHHHHHHHHHHHHHHHHHHHHHHHHHHHHHHHHHGHGGHHHHHHHGGHHHHHHHHHHHHHHHHHHHHHHHHHHHHGGGGGGGGHHHHHHHGGGGGGGGGGGGGGGGGGFFFFFFFFFFFFFFFFFFFFFFFFFFFFFFFFFFFFFFFFFFFFFFFFFFFFFFFFFFFFFFFFFFFFFFFFFFFFFFFFFFFFFFFFFFFFFFFFFFFFFFFFB
@M05620:45:000000000-G6HP7:1:1101:7473:11151 1:N:0:110
ATCTCTATCTCCTAAAAACCTGTTTAGATTTGGAGATAGACCTTCAGGTTTTTCATCATTTTCTGCATGAATTATACATTGACCACGTTCCAGCGTGGTCAGTTTGCAGCATTCTGTTATTTTGTTTGACGGAGTGTCTTGTTGAGAACATATGTAGGACATGATTTTTTCCTGCAACAGGGAAAATAAAGTATAAGTTTTAAAGATTTATTCTTTAATAAAGGATCTCAAAGCCAGCTTTAGAAAAAGGA
+
BBBBBFFFFFFFGGGGGGGGGGHHHHHHHHHHHHGFGGHHHHHHHHHHHHHGGHHHHGHHHHHHHHHHHGHHHHHFHHHHHGFHGHGHHHHGHHGGGGHHHHHHHHHHHHHHHHHHHHHHHHHHHHHHHH/EGGGHHHHHHHHHHHHHHHHHHHHHHHHHHHHHHHHHHGHHHHHHHHHHHGGHEGGGHHHHHHFHHHHHHHHHHHHHHHHHHHHHHFHHHFHGHHHHHHHHHHHHHGHHHHHHHHHGGGG
@M05620:45:000000000-G6HP7:1:1101:24733:11155 1:N:0:110
AGATTACTGCAACAGTTCCCCCTGGACCTGGAAAAGTTTCTTGCCTGGCTTACAGAAGCTGAAACAACTGCCAATGTCCTACAGGATGCTACCCGTAAGGAAAGGCTCCTAGAAGACTCCAAGGGAGTAAAAGAGCTGATGAAACAATGGCAAGTAAGTCAGGCATTTCCGCTTTAGCACTCTTGTGGATCCAATTGAACAATTCTCAGCATTTGTACTTGTAACTGACAAGCCAGGGACAAAACAAAGAT
+
B@BBBFFFFFFFGGCGGGGGGGGGGHHHHHHHHHHFFGHHGHHHHHHHHHHHHHHHHHHHHHHHHHHHHHHHHHHHHHHHHHHGHGHHHHHHHHGGGGHHHHFHHHHHGHHHHHHHHHHHHHHGGHGGHHHHHGHHHHGHHFHHHHHHHHHHHGHHHHHHHHHHHHHHHHGGGGGHGHHHHHHHHFHGHHHHHHHHHHGFHHHHHHHHHHHHHHHHHFHGHHHHHHHFHHHHGGGGGGGGGGGGGGGGGGF
@M05620:45:000000000-G6HP7:1:1101:28550:11166 1:N:0:110
ATCTCTATCTCCTAAAAACCTGTTTAGATTTGGAGATAGACCTTCAGGTTTTTCATCATTTTCTGCATGAATTATACATTGACCACGTTCCAGCGTGGTCAGTTTGCAGCATTCTGTTATTTTGTTTGACAGAGTGTCTTGTTGAGAACATATGTAGGACATGATTTTTTCCTGCAACAGGGAAAATAAAGTATAAGTTTTAAAGATTTATTCTTTAATAAAGGATCTCAAAGCCAGCTTTAGAAAAAGGA
+
DDDCDFFFFFFFGGGGGGGGGGHHHHHHHHHHHHHHHHHHHHHHHHHHHHHGGHHHHIHHIIHIHHHHHHHHHHHHHHHHHHHHHHGHHHHHHHGGGGHHHHHHHHHHHHHHHHHHHHHHHHHHHHHHHHHHHHHHHHHHHHHHHHHHHHHHHHHHHHHHHHHHHHHHHGHHHHHHHHHHHGGHHHHHGHHHHHHHHHHHHHHHHHHHHHHHHHHHHHHHHHHHHHHHHHHHHHHHHGHHHHHHHHHHGGG
@M05620:45:000000000-G6HP7:1:1101:25852:11185 1:N:0:110
ATCTCTATCTCCTAAAAACCTGTTTAGATTTGGAGATAGACCTTCAGGTTTTTCATCATTTTCTGCATGAATTATACATTGACCACGTTCCAGCGTGGTCAGTTTGCAGCATTCTGTTATTTTGTTTGACAGAGTGTCTTGTTGAGAACATATGTAGGACATGATTTTTTCCTGCAACAGGGAAAATAAAGTATAAGTTTTAAAGATTTATTCTTTAATAAAGGATCTCAAAGCCAGCTTTAGAAAAAGGA
+
CDCCCFFFFFFFGGGGGGGGGGHHHHHHHHHHHHHHHHHHHHHHHHHHHHHGGHHHHGHHHHHHIHHHHHHHHHHHHHHHHHHHHHGHHHHHHHGGGGHHHHHHHHHHHHHHHHHHHHHHHHHHHHHHFHHHHHHHHHHHHHHHHHHHHHHHHHHHHHHHHHHHHHHHHGHHHHHHHHHHHGGHHHHHHHHHHHHHHFHHHHHHHHHHHHHHHHHHHHHHHHHHGHHHHGHHHGHHHGHHHHHHHHHHGGH
@M05620:45:000000000-G6HP7:1:1101:6983:11228 1:N:0:110
CATCCTGACCCTGAAGTACCCGGCTTGATTTCTGACATTAGATCGGAAGAGCACACGTCTGAACTCCAGTCACTCCGCGAAATCTCGTATGCCGTCTTCTGCTTGAAAAAAAAAAAAATAACCCAATTTTCTTTTTTCTCCCCTCTTCCTCCCCTCCTTTTTTCCTGCCCCTTTTCCCCTACCTCCTCCTTTTTCCCGTTTTCTTCTTTCCTCCCTCCTCTCCTCACCACCTTTCTTTCCCTTCCTCCTTT
+
CCBCCFFFFFFFGGGGFGGGGGGGGGGHHHHHHHHHHHHHHHHHHGGGGGHHHHHHGHHHGGHHGHHHHHHHHHHHGGGGGGHHFHHGEHHHHGGGHGHHHHHHHFHHHHGGGFG/</01111...>111<=D1=0-<000/.<.:00<00/;.:../0C0;-/;00;..9..;000:/9...90;:C//0;FFF00...9.;0000:B0000/99/./9;B/0/09.0..90BB00090000//00//:9
@M05620:45:000000000-G6HP7:1:1101:13930:11235 1:N:0:110
AAACCAAGCAGACACTCACCGCTCCCTCGCCACAGGCCAATAGTTTGTCCTCACTGAGTTGGCAACAAGTGGCTGCTGTGGCTGCCATTTTTCTGGTGATGGCCATCAGCTCCGACGAGGTCAGCTGGGGGGCTTTCTTTGTGTAAGCAACGAGAAACCTGAAAGAAGCATTTTTTAACTAAGTCCTGCTGAGTCATTCATGAGTTTTTAGCCGCCTTGCTTCTTCTCACAGACTCTCTACTCTCATGCCA
+
BABCCCCFCFFFGGGGGGGGGGGGGGHHGGGGGHHHGGHHHHHHHHHHHHHHHHHHHHHHHHHHHHHHHHHHGHGGHHHHHHHGGHHHHHHHHHHHHHGHHHHHHHHHHHHHHGGGGEGGGHHHHHHHGGGGGGGGGGGGGGGGGGFFFFFFFFFFFFFFFFFFFFFFFFFFFFFFAFFFFFFFFFFFFFFFFBFEFFFFFFFFFFFFFFFFFFFFFFFFFFFFFFFFFFFFFFFFFFFFFFFFFFFFFF/
@M05620:45:000000000-G6HP7:1:1101:25839:11240 1:N:0:110
ATCTCTATCTCCTAAAAACCTGTTTAGATTTGGAGATAGACCTTCAGGTTTTTCATCATTTTCTGCATGAATTATACATTGACCACGTTCCAGCGTGGTCAGTTTGCAGCATTCTGTTATTTTGTTTGACAGAGTGTCTTGTTGAGAACATATGTAGGACATGATTTTTTCCTGCAACAGGGAAAATAAAGTATAAGTTTTAAAGATTTATTCTTTAATAAAGGATCTCAAAGCCAGCTTTAGAAAAAGGA
+
AAAAAFFFFBD@GFGGFGGGGGHFFFHGGDAEAGHGHHFHHGHHHHGFHHHGGHEGGDGGHHHHGHHEHGGHDGHFFHHHHEHHFFEHHHHGHFGEGGGGHHHHFHHHHHGEHHFEGGFHHHGH?GHHEFFGF3GFHFHHHHGHHFEHHHFHGHFGHGBFHHGHGFGHD@CFGGFGHBAGHEGA/0?1<DFDGHGHHHGGGDCDDDFHHGGGHHHHHBGFD<0GFDGFBGHGHHCFGFHFBGB0:GHCDDG
@M05620:45:000000000-G6HP7:1:1101:25832:11257 1:N:0:110
ATCTCTATCTCCTAAAAACCTGTTTAGATTTGGAGATAGACCTTCAGGTTTTTCATCATTTTCTGCATGAATTATACATTGACCACGTTCCAGCGTGGTCAGTTTGCAGCATTCTGTTATTTTGTTTGACAGAGTGTCTTGTTGAGAACATATGTAGGACATGATTTTTTCCTGCAACAGGGAAAATAAAGTATAAGTTTTAAAGATTTATTCTTTAATAAAGGATCTCAAAGCCAGCTTTAGAAAAAGGA
+
BCBBCFFFFFFFGGGGGGGGGGHHHHHHHHHHHGHHHHHHHHHHHHHHHHHGGHHHHIIHIHIIHHHHHGHHHHHGHHHHHHHHHHGHHHHHHHGFGGHHHHHHHHHHHHHHHHHHHHHHHHHHHHHHHHHHHHGHHHHHHHHHHHGHHHHHHHHHHHHHHHHGHHHHHGHHHHHHHHHHHGGHHHHHHHHHHHHHHGGHHHGHGHHHHHHHHHHHHHHHHHGHHHHHHGHHGHHHHGGHHHHHFFGHGGG
@M05620:45:000000000-G6HP7:1:1101:12519:11279 1:N:0:110
ATCTCTATCTCCTAAAAACCTGTTTAGATTTGGAGATAGACCTTCAGGTTTTTCATCATTTTCTGCATGAATTATACATTGACCACGTTCCAGCGTGGTCAGTTTGCAGCATTCTGTTATTTTGTTTGACAGAGTGTCTTGTTGAGAACATATGTAGGACATGATTTTTTCCTGCAACAGGGAAAATAAAGTATAAGTTTTAAAGATTTATTCTTTAATAAAGGATCTCAAAGCCAGCTTTAGAAAAAGGA
+
DDDDDFFFFFFFGGGGGGGGGGHHHHHHHHHHHHHHHHHHHHHHHHHHHHHGGHHHHHHIHHHHIHHHHHHHHHHHHHHHHHHHHHGHHHHHHHGGGGHHHHHHHHHHHHHHHHHHHHHHHHHHHHHHHHHHHHHHHHHHHHHHHHHHHHHHHHHHHHHHHHHHHHHHHGHHHHHHHHHHHGGHHHHHHHHHHHHHHHHHHHHHHHHHHHHHHHHHHHHHHHHHHHHHHHHHHHHHHGHHHHHHHHHHGGG
@M05620:45:000000000-G6HP7:1:1101:22491:11285 1:N:0:110
ATCTCTATCTCCTAAAAACCTGTTTAGATTTGGAGATAGACCTTCAGGTTTTTCATCATTTTCTGCATGAATTATACATTGACCACGTTCCAGCGTGGTCAGTTTGCAGCATTCTGTTATTTTGTTTGACAGAGTGTCTTGTTGAGAACATATGTAGGACATGATTTTTTCCTGCAACAGGGAAAATAAAGTATAAGTTTTAAAGATTTATTCTTTAATAAAGGATCTCAAAGCCAGCTTTAGAAAAAGGA
+
ABAABFFFFFFFGGGGGGGGFGAGHFHFAGHHHEC4FGHGHHFHHGHHHHGFGHGGHHHHHHHGGEHHHGFGFFH5GGEHHDAFFHGAEHHHGGGEEEHHFEFGGHHHHHHHHHGHGHFHHFHHFHHHDHGGHHDG?GHFGHHFHGHHHHHGBG?GFGHHGFHHHHHHGCHGHHHHGHHHHGEHGFFHGGGFGGHHHFHHHHGHHGHH1GHHHHHGHHHHHGHFFHHHBGHGHHH:GGHHHHFBGHHHDGH
@M05620:45:000000000-G6HP7:1:1101:12541:11288 1:N:0:110
ATCTCTATCTCCTAAAAACCTGTTTAGATTTGGAGATAGACCTTCAGGTTTTTCATCATTTTCTGCATGAATTATACATTGACCACGTTCCAGCGTGGTCAGTTTGCAGCATTCTGTTATTTTGTTTGACAGAGTGTCTTGTTGAGAACATATGTAGGACATGATTTTTTCCTGCAACAGGGAAAATAAAGTATAAGTTTTAAAGATTTATTCTTTAATAAAGGATCTCAAAGCCAGCTTTAGAAAAAGGA
+
BBBBBFFFFFDFGGFGGGGGGGHFHHFHHHHHHHFHFHGGGHHHGHHHHHHGGHGHHHHHHHHHHHHGHHHHHHHFFHHHHHHHGHGGHHHHHGGEGGHHFHHHHHFFHFAFHHHHHHGHHGHGBFGHFGFHFHBGFHHHGGGGFHFFGHHFGHEGGHFHFGGFGHHHGFHHHHGHGFCGHGFFHGHFFHHGHGGFH=GHHEFEHGHHHEGHGHGHGHHGGFHHFHHHDDGFHCCGHGGHHFHGFGEADGE
@M05620:45:000000000-G6HP7:1:1101:22506:11294 1:N:0:110
ATCTCTATCTCCTAAAAACCTGTTTAGATTTGGAGATAGACCTTCAGGTTTTTCATCATTTTCTGCATGAATTATACATTGACCACGTTCCAGCGTGGTCAGTTTGCAGCATTCTGTTATTTTGTTTGACAGAGTGTCTTGTTGAGAACATATGTAGGACATGATTTTTTCCTGCAACAGGGAAAATAAAGTATAAGTTTTAAAGATTTATTCTTTAATAAAGGATCTCAAAGCCAGCTTTAGAAAAAGGA
+
DDDDDFFFFFFFGGGGGGGGGGHHHHHHHHHHHHHHHHHHHHHHHHHHHHHGGHHHHIHHHIHHIHHHHHHHHHHHHHHHHHHHHHGHHHHHHHGGGGHHHHHHHHHHHHHHHHHHHHHHHHHHHHHHHHHHHHHHHHHHHHH0HHHHHHHHHHHHHHHHHHHHHHHHHGHHHHHHHHHHHGGHHHHHHHHHHHHHHGHHHHHHHHHHHHHHHHHHHHHHHHHHHHHHHHHHHHHHHGHHHHHGHHHHGGH
@M05620:45:000000000-G6HP7:1:1101:6204:11321 1:N:0:110
AAACCAAGCAGACACTCACCGCTCCCTCGCCACAGGCCAATAGTTTGTCCTCACTGAGTTGGCAACAAGTGGCTGCTGTGGCTGCCATTTTTCTGGTGATGGCCATCAGCTCCGACGAGGTCAGCTGGGGGGCTTTCTTTGTGTAAGCAACGAGAAACCTGAAAGAAGCATTTTTTAACTAAGTCCTGCTGAGTCATTCATGAGTTTTTAGCCGCCTTGCTTCTTCTCACAGACTCTCTACTCTCATGCCA
+
CBCCCCCFCFFFGGGGGGGGGGGGGGHHGGGGGHHHGGHHHFHHHHHHHHHHHHHHHHHHHHHHHHHHHFHHGHGGHHHHHHHGGHHHHHHHHHHHHHHHHHHHHHHHHHHHHGGGGGGGGHHHHHHHGGGGGGGGGGGGGGGGGGFFFFFFFFFFFFFFFFFFFFFFFFFFFFFFFFFFFFFFFFFFFFFFFFFFFFFFFFFFFFFFFFFFFFFFFFFFFFFFFFFFFFFFFFFFFFFFFFFFFFFEFF/
@M05620:45:000000000-G6HP7:1:1101:24549:11338 1:N:0:110
AAACCAAGCAGACACTCACCGCTCCCTCGCCACAGGCCAATAGTTTGTCCTCACTGAGTTGGCAACAAGTGGCTGCTGTGGCTGCCATTTTTCTGGTGATGGCCATCAGCTCCGACGAGGTCAGCTGGGGGGCTTTCTTTGTGTAAGCAACGAGAAACCTGAAAGAAGCATTTTTTAACTAAGTCCTGCTGAGTCATTCATGAGTTTTTAGCCGCCTTGCTTCTTCTCACAGACTCTCTACTCTCATGCCA
+
BABABBBFBFCFGGGGGGGGGGGGGGHGGGGGGHHHGGHHHHHHGHHHBFGHHGHHHFHHHHHHHHHFHDFFFHGGFFHHHHFGGHHFH4FGHFHHHHFDGHHHHHHHHHHHHGGGGCFGGFFHHHHHGCCGGGGGFBFGGFFBFGFFFFFFFFFFFFFFFFFFFFFFFFFFFFFFFFFFFFFFFFFFFFFFFFFFFFFFFFFBFBFFFFFFFFAFFDFFFFFFFFFFFFFFFFFFFFFFFFFFFFFBFFB
@M05620:45:000000000-G6HP7:1:1101:23137:11340 1:N:0:110
ATCTCTATCTCCTAAAAAGGAAGAAAGGGGAGGGAAGATCGGAAGAGCACACGTCTGAACTCCAGTCACTCCGCGAAATCTCGTATGCCGTCTTCTGCTTGAAAAAAAAAAAAAAAAAACAAATAATGAAAACAGAATAAGATATTAGTAGTATACAGGAATCAATGCGATGTGTAATATACAATGATTAGGTGAGCAGGTGACACGCAAGGCAAATCGATAAGAGACGAGAATACTATCATTAGTGTTAT
+
CCDDDFFFFFFFGGGGGGFGGGHHHHHHGGGGGGGHGHHHHGGGGHHHHHHHGHHHGHHHHHHHHHHHHHHHGGGGGGHHHHHGGHHHHGFGHGHHHHHHHHFHFHGGGGF<>---<--...:0000000:0/.//0000000090000090000000/./0000000....:0000;00000090000000000.00/;.:0900.----.....99...:.09;//.--..;00000000000;0;000
@M05620:45:000000000-G6HP7:1:1101:10385:11354 1:N:0:110
ATCTCTATCTCCTAAAAACCTGTTTAGATTTGGAGATAGACCTTCAGGTTTTTCATTATTTTCTGCATGAATTATACATTGACCACGTTCCAGCGTGGTCAGTTTGCAGCATTCTGTTATTTTGTTTGACAGAGTGTCTTGTTGAGAACATATGTAGGACATGATTTTTTCCTGCAACAGGGAAAATAAAGTATAAGTTTTAAAGATTTATTCTTTAATAAAGGATCTCAAAGCCAGCTTTAGAAAAAGGA
+
ABBBBFFFFFFFGGGGGGGGGGHHHHHHHHHHHFHBGHHHHHHHHHHHHHHGGHHHHHHHHHHHHHHHHHHHHHHHHHHHHHHHHHGHHHHHHHGGGGHHHHHHHHHHHHHHHHHHHHHHHHHHHHHHFHHHHHHHHHHHHHHHHHHHHHHHHHHGHGHHHHHHHHHHHGHHHHHHBGHHHGGHHHGHFHHHHHHHHGHHHHHHHHHHHHHHHHHHHHHHHHHHHHHHHHFGFHHHHGHHHHHEFHHGGGC
@M05620:45:000000000-G6HP7:1:1101:23132:11356 1:N:0:110
ATCTCTATCTCCTAAAAAGGAAGAAAGGGGAGGGAAGATCGGAAGAGCACACGTCTGAACTCCAGTCACTCCGCGAAATCTCGTATGCCGTCTTCTGCTTGAAAAAAAAAAAAAACATTATGCGAATTAAATAGGTTTATTAGTTACGTACATTTAAGTACACAGATTACAGCCATCATGAATTAATAGATGTAGAGCAAAGCAGATTTATAAAATTATATAAATTATCTGGATCTAACGGTGCTGAGTCT
+
CCCCCFFFFFFFGGGGGGGGGGHGFGHHGGGGGGGHGHHHHGGGGHHHHHHHGHHHGHGHHHHHHHHHHHHHGGGGGGHFHHHGGGHHHGGGHGHHHHHHHHGHHHGGCGG//--.<111110..--.000000000:/0000:00::/0..000000000000.9090:0009.0/000000900000000;000/////;////////:/://///;//////////9/////////.-:.-///.//9
@M05620:45:000000000-G6HP7:1:1101:10378:11372 1:N:0:110
ATCTCTATCTCCTAAAAACCTGTTTAGATTTGGAGATAGACCTTCAGGTTTTTCATCATTTTCTGCATGAATTATACATTGACCACGTTCCAGCGTGGTCAGTTTGCAGCATTCTGTTATTTTGTTTGACAGAGTGTCTTGTTGAGAACATATGTAGGACATGATTTTTTCCTGCAACAGGGAAAATAAAGTATAAGTTTTAAAGATTTATTCTTTAATAAAGGATCTCAAAGCCAGCTTTAGAAAAAGGA
+
BBBBBFFFFFFFGGGGGGGGGGHHHFHHHHHHHHHGHHHGHHHHHHHHHHHGGHHHEHHHHHHHHHHHHHHHHHHHHHHHHHHHHHGHHHHHHHGGGGHHHHHHHHHHHHHHHHHHHHHHHHHHHHHHHHHHHHHHHHHHHHHHHHHHHHHHHHHHHHHHHHHHHHHHHGHHHHHFFHHHHGGHHHGGGHHHHHHHHHGHHHHFHHGHHHHHHHHHHHHFGHHHHHHHHHHHGHHHHGHHHHGHGHHHAGG
@M05620:45:000000000-G6HP7:1:1101:10399:11372 1:N:0:110
ATCTCTATCTCCTAAAAACCTGTTTAGATTTGGAGATAGACCTTCAGGTTTTTCATCATTTTCTGCATGAATTATACATTGACCACGTTCCAGCGTGGTCAGTTTGCAGCATTCTGTTATTTTGTTTGACAGAGTGTCTTGTTGAGAACATATGTAGGACATGATTTTTTCCTGCAACAGGGAAAATAAAGTATAAGTTTTAAAGATTTATTCTTTAATAAAGGATCTCAAAGCCAGCTTTAGAAAAAGGA
+
CCCCCFFFFFFFGGGGGGGGGGHHHHHHHHHHHHHHHHHHHHHHHHHHHHHGGHHHHIHHHIIIIHHHHGHHHHHHHHHHHHHHHHGHHHHHHHGGGGHHHHHHHHHHHHHHHHHHHHHHHHHHHHHHHHGHHHHHHHHHHHHHHHGHHHHHHHHHHHHHHHHHHHHHHGHHHHGHHHHHHGGHHHHHGHHHGHHGHGHHHHHHHHHHHHHHHHHHHHHHHGHHHHHHHGHHHHEHHGGHHHHFGFHHGGF
@M05620:45:000000000-G6HP7:1:1101:27330:11427 1:N:0:110
ATCTCTATCTCCTAAAAACCTGTTTAGATTTGGAGATAGACCTTCAGGTTTTTCATCATTTTCTGCATGAATTATACATTGACCACGTTCCAGCGTGGTCAGTTTGCAGCATTCTGTTATTTTGTTTGACAGAGTGTCTTGTTGAGAACATATGTAGGACATGATTTTTTCCTGCAACAGGGAAAATAAAGTATAAGTTTTAAAGATTTATTCTTTAATAAAGGATCTCAAAGCCAGCTTTAGAAAAAGGA
+
CCDDEFFFFFFFGGGGGGGGGGHHHHHHHHHHHGHHHHHHHHHHHHHHHHHGGHHHHIHHHHHIHHHHHHHHHHHHHHHHHHHHHHGHHHHHHHGGGGHHHHHHHHHHHHHHHHHHHHHHHHHHHHHHHHHHHHHHHHHHHHHHHHHHHHHHHHHHHHHHHHHGHHHHHGHHHHHHDHHHHGGHHHGHHHHHHHHHHHHHHHHHHHHHHHHHHHHHHHHHHHHHHHHHHHHHHHHHHGHHCHFFGGHGGGH
@M05620:45:000000000-G6HP7:1:1101:27315:11437 1:N:0:110
ATCTCTATCTCCTAAAAACCTGTTTAGATTTGGAGATAGACCTTCAGGTTTTTCATCATTTTCTGCATGAATTATACATTGACCACGTTCCAGCGTGGTCAGTTTGCAGCATTCTGTTATTTTGTTTGACAGAGTGTCTTGTTGAGAACATATGTAGGACATGATTTTTTCCTGCAACAGGGAAAATAAAGTATAAGTTTTAAAGATTTATTCTTTAATAAAGGATCTCAAAGCCAGCTTTAGAAAAAGGA
+
BAABBFFFFFFFGGGGGGGGFGDGGGFHFGFFGBFFHHHFHHHHHHHEGHHGGHHHHHHHHHHFHHHHHGFHHHHFGFHHFFGHHGGHHHHHHHGFGEHHFFHHHHDDHHHFFHHHHHFHHHHHHHFHEFHHGHHHHHHHHHHHHHHHGHGHGHFGFHFHHHHHHHHHFDHHHHHHHHGHHGGHHGGHEGHFFGHHHFFHHGBFHFHHHFGHHHHHFHHFFFFGHHHFHFFFHBHCCEH00;0FGGFH??C
@M05620:45:000000000-G6HP7:1:1101:7414:11455 1:N:0:110
ATCTCTATCTCCTAAAAACCTGTTTAGATTTGGAGATAGACCTTCAGGTTTTTCATCATTTTCTGCATGAATTATACATTGACCACGTTCCAGCGTGGTCAGTTTGCAGCATTCTGTTATTTTGTTTGACAGAGTGTCTTGTTGAGAACATATGTAGGACATGATTTTTTCCTGCAACAGGGAAAATAAAGTATAAGTTTTAAAGATTTATTCTTTAATAAAGGATCTCAAAGCCAGCTTTAGAAAAAGGA
+
CBCCCFFFFFFFGGGGGGGGGGHHHHHHHHHHHBGFHHHHHHHHHHHHHHHGGHHHHHHHGHHHHHHHHHHHHHHHHHHHHHHHHHGHHHHHHHGFGGHHHHHHHHHHHHHHHHHHHHHHHHHHHHHHHHHHHHHHHHHHHHHHFHHHHHHFHHHHHHHHHHHHHHHHHGHHHHHHGHHHHGGHHHGHGGHHHHHGHFGHHHGGHHHHHHHHHHHHHGHHHHHHHHHGHHHHHHHHHGHHHHHGGHGHGGH
@M05620:45:000000000-G6HP7:1:1101:7426:11471 1:N:0:110
ATCTCTATCTCCTAAAAACCTGTTTAGATTTGGAGATAGACCTTCAGGTTTTTCATCATTTTCTGCATGAATTATACATTGACCACGTTCCAGCGTGGTCAGTTTGCAGCATTCTGTTATTTTGTTTGACAGAGTGTCTTGTTGAGAACATATGTAGGACATGATTTTTTCCTGCAACAGGGAAAATAAAGTATAAGTTTTAAAGATTTATTCTTTAATAAAGGATCTCAAAGCCAGCTTTAGAAAAAGGA
+
CDCCDFFFFFFFGGGGGGGGGGHHHHHHHHHHHHHHHHHHHHHHHHHHHHHGGHHHHIHHHIHHIHHHHHHHHHHHHHHHHHHHHHGHHHHHHHGFGGHHHHHHHHHHHHHHHHHHHHHHHHHHHHHHHHHHHHHHHHHHHHHHHHHHHHHHHHHHHHHHHHHHHHHHHGHHHHGHHHHHHGGHHGHHHHHHHHHHHHHHHHHHHHHHHHHHHHHHHHHHHHHHHHHHHHHHHGHHHGHHHHHHHHHHGGH
@M05620:45:000000000-G6HP7:1:1101:6887:11483 1:N:0:110
AAACCAAGCAGACACTCACCGCTCCCTCGCCACAGGCCAATAGTTTGTCCTCACTGAGTTGGCAACAAGTGGCTGCTGTGGCTGCCATTTTTCTGGTGATGGCCATCAGCTCCGACGAGGTCAGCTGGGGGGCTTTCTTTGTGTAAGCAACGAGAAACCTGAAAGAAGCATTTTTTAACTAAGTCCTGCTGAGTCATTCATGAGTTTTTAGCCGCCTTGCTTCTTCTCACAGACTCTCTACTCTCATGCCA
+
CBCCCCCFCFFFGGGGGGGGGGGGGGHHGGGGGGHHGGHHHGHHHHHHHHHHHHHHHHHHHHHGHHHHHHHHGHGGHHHHHHHGGHHHHHHHHHHHHHHHHHHHHHHHHHHHHGGGGGGGGHHHHHHHGGGGGGGGGGGGGGGGGGFFFFFFFFFFFFFFFFFFFFFFFFFFFFFFFFFFFFFFFFFFFFFFFFFFFFFFFFFFFFFFFFFFFFFFFFFFFFFFFFFFFFFFFFFFFFFFFFFFFFFFFFB
@M05620:45:000000000-G6HP7:1:1101:6902:11494 1:N:0:110
AAACCAAGCAGACACTCACCGCTCCCTCGCCACAGGCCAATAGTTTGTCCTCACTGAGTTGGCAACAAGTGGCTGCTGTGGCTGCCATTTTTCTGGTGATGGCCATCAGCTCCGACGAGGTCAGCTGGGGGGCTTTCTTTGTGTAAGCAACGAGAAACCTGAAAGAAGCATTTTTTAACTAAGTCCTGCTGAGTCATTCATGAGTTTTTAGCCGCCTTGCTTCTTCTCACAGACTCTCTACTCTCATGCCA
+
DDDDDCCFDFFFGGGGGGGGGGGGGGHHGGGGGHHHGGHHHHHHHHHHHHHHHHHHHHHHHHHHHHHHHHHHGHGGHHHHHHHGGHHHHHHHHHHHHHHHHHHHHHHHHHHHHGGGGGGGGHHHHHHHGGGGGGGGGGGGGGGGGGFFFFFFFFFFFFFFFFFFFFFFFFFFFFHFFFHHHFFHHHFFFFFFFFFFFFHHHHFFFFFFFFFFFFFFFFFFHHHFHFHFFFFFFFFFFFFFHFFFFFFFFFF
@M05620:45:000000000-G6HP7:1:1101:26102:11530 1:N:0:110
ATCTCTATCTCCTAAAAACCTGTTTAGATTTGGAGATAGACCTTCAGGTTTTTCATCATTTTCTGCATGAATTATACATTGACCACGTTCCAGCGTGGTCAGTTTGCAGCATTCTGTTATTTTGTTTGACAGAGTGTCTTGTTGAGAACATATGTAGGACATGATTTTTTCCTGCAACAGGGAAAATAAAGTATAAGTTTTAAAGATTTATTCTTTAATAAAGGATCTCAAAGCCAGCTTTAGAAAAAGGA
+
CCCCDFFFFFFFGGGGGGGGGGHHHHHHHHHHHHHHHHHGHHHHHHHHHHHGGHHHHHHHHHHHIHHHHGHHHHHHHHHHHHHHHHGHHHHHHHGGGGHHHHHHHHHHHHHHHHHHHHHHHHHHHHHHHHHHHHHHHHHHHHHHHHHHHHHHHHHHHHHHHHHHHHHHHGHHHHHHHHHHHGGHHHHHHHHHHHHHHHHHHHHHHHHHHHHHHHHHHHHHHHHHHHHHHHHHHHHHHGHHHHHHHHHHGGH
@M05620:45:000000000-G6HP7:1:1101:5050:11545 1:N:0:110
ATCTCTATCTCCTAAAAACCTGTTTAGATTTGGAGATAGACCTTCAGGTTTTTCATCATTTTCTGCATGAATTATACATTGACCACGTTCCAGCGTGGTCAGTTTGCAGCATTCTGTTATTTTGTTTGACAGAGTGTCTTGTTGAGAACATATGTAGGACATGATTTTTTCCTGCAACAGGGAAAATAAAGTATAAGTTTTAAAGATTTATTCTTTAATAAAGGATCTCAAAGCCAGCTTTAGAAAAAGGA
+
DDCDDFFFFFFFGGGGGGGGGGHHHHHHHHHHHFHHHHHHHHHHHHHHHHHGGHHHHHHHHHHHIHHHHHHHHHHHHHHHHGHHHHGHHHHHHHGGGGHHHHHHHHHHHHHHHHHHHHHHHHHHHHHHHHHHHHHHHHHHHHHHHHHHHHHHHHHHHHHHHHHHHHHHHGHHHHHHHHHHHGGHHHHHHGHHHHHHHHHHHHGHHHHHHHHHHHHHHHHHHHHHHHHHHHHHHHHHHGHHHHHHHHHHGGH
@M05620:45:000000000-G6HP7:1:1101:22802:11545 1:N:0:110
ATCTCTATCTCCTAAAAACCTGTTTAGATTTGGAGATAGACCTTCAGGTTTTTCATCATTTTCTGCATGAATTATACATTGACCACGTTCCAGCGTGGTCAGTTTGCAGCATTCTGTTATTTTGTTTGACAGAGTGTCTTGTTGAGAACATATGTAGGACATGATTTTTTCCTGCAACAGGGAAAATAAAGTATAAGTTTTAAAGATTTATTCTTTAATAAAGGATCTCAAAGCCAGCTTTAGAAAAAGGA
+
CCCCCFFFFFFFGGGGGGGGGGHHHFFHHHHHHHHHHFHGHHHHHHHGHHHGGHHHHHHHHHHHFHGHHHHHHHHHHGHHHHHHEGGHHHHHHHGGGGHHHHHHHHHHFHHHHHHHHHGHHHHHHHHHBHHHGHHHHHHHHHHHHHHHHHHHHHHHHHHHFHHHHHHHHGHHHGHHFHHHHGEHHFFFBGHHHHHHHGGHHGBGGBFHGHHGHHHHHDG0DHHFFHHHHGHFHHGHHGHHHHFHHHHHGCG
@M05620:45:000000000-G6HP7:1:1101:22784:11557 1:N:0:110
ATCTCTATCTCCTAAAAACCTGTTTAGATTTGGAGATAGACCTTCAGGTTTTTCATCATTTTCTGCATGAATTATACATTGACCACGTTCCAGCGTGGTCAGTTTGCAGCATTCTGTTATTTTGTTTGACAGAGTGTCTTGTTGAGAACATATGTAGGACATGATTTTTTCCTGCAACAGGGAAAATAAAGTATAAGTTTTAAAGATTTATTCTTTAATAAAGGATCTCAAAGCCAGCTTTAGAAAAAGGA
+
DDDDDFFFFFFFGGGGGGGGGGHHHHHHHHHHHHHHHHHHHHHHHHHHHHHGGHHHHHIHIHHHIHHHHHHHHHHHHHHHHHHHHHGHHHHHHHGGGGHHHHHHHHHHHHHHHHHHHHHHHHHHHHHHHHHHHHHHHHHHHHHHHHHHHHHHHHHHHHHHHHHHHHHHHGHHHHHHHHHHHGGHHHHHGHHHHHHHHDHHHHHHHHHHHHHHHHHHHHHHHHHGHHHHHHGHHHHHHGHHHHHHHHGHGGF
@M05620:45:000000000-G6HP7:1:1101:5063:11560 1:N:0:110
ATCTCTATCTCCTAAAAACCTGTTTAGATTTGGAGATAGACCTTCAGGTTTTTCATCATTTTCTGCATGAATTATACATTGACCACGTTCCAGCGTGGTCAGTTTGCAGCATTCTGTTATTTTGTTTGACAGAGTGTCTTGTTGAGAACATATGTAGGACATGATTTTTTCCTGCAACAGGGAAAATAAAGTATAAGTTTTAAAGATTTATTCTTTAATAAAGGATCTCAAAGCCAGCTTTAGAAAAAGGA
+
CBCBCFFFFFFFGGGGGGGGGGHHHHHHHHGHGGGFHHHHHHHHHHGGHHHGGHHHHHHHHHHHFHHHHGHHHEHHHGHHGGHHHHGHHHHHHHGGGCFFGFHHGHHHHHHHFHHFHHHHHHHHHHHFHHFFFHFHHHHHHGHHFFHHHHHHGHHHGHHHHHHHHHHHHGGHHGHHHHFHHGEHHGGGGFHHGDFHGHHHHGH1GFHFHHHHHHHHHHHHEHEHGHHHHGHGEHGFHEHHHBHGFHFH.CG
@M05620:45:000000000-G6HP7:1:1101:6169:11566 1:N:0:110
TACCTGTACTGGGGAAGCATTCCTACCCTAAAGATCGGAAGAGCACACGTCTGAACTCCAGTCACTCCGCGAAATCTCGTATGCCGTCTTCTGCTTGAAAAAAAAAAAAAAAAAAATAGAAAACATAAATGTTGTACTTTGAATTCAAAAGTAAACCTATTATATTACCAATTTCCACAAACTGCGATCTATGGACTTTCGTCCTCTTTATCTACTTTTCTGATATTATCCGTTATTGGAACCTCTATCTC
+
CDDDDFFFFFFFGGGGGGGGGGHHHHHHHHHHHHHHHGGGGHHHHHHHGHHHGHHHHHHHHHHHHHHHGGGGGGHHHHHGGHHHHGGGHGHHHHHHHHHHHHGGGGD/////>--<.00000//.000000000/000000000000000/:0000//0000000000<000000<000...000.-...0<00:00000....900<000:000<0000:0<<00:0:00.<0..000000<//00<00<
@M05620:45:000000000-G6HP7:1:1101:5205:11591 1:N:0:110
CATCCTGACCCTGAAGTACCCCGGCTTGATTTCTGACATTAGATCGGAAGAGCACACGTCTGAACTCCAGTCACTCCGCGAAATCTCGTATGCCGTCTTCTGCTTGAAAAAAAAAAAAAAAAAAAAAAAAAAAAAAACAAAAGGATTATAGAGAAAAGAAAAAAGAATAAATATAAAAGGATCAAGATGTGAATTAATAAGTATCAAGTGTGGTACTGGGTGAATGATGTAAATGAGAGAACTGAAAGAGA
+
DCCCDFFFFFFFGGGGGGGGGGGGGGGGHHHHHHHHHHHHHHGHHHGGGGHHHGHGHGHHHGHHHHHHHHHHHHHHHGGGGGGHFHHHGGHHHHGFGHGHHHHHHHHGGHHFGFGC><-<--<-:-------;-:--....:/./00000000:00//..//.-...00:00;:00000./0/.00000000000:0000000000000000./00000./..000000000000:000.000:0000///
@M05620:45:000000000-G6HP7:1:1101:5987:11647 1:N:0:110
TACCTGTACTGGGGAAGAGCACACGTCTGAACTCCAGTCACTCCGCGAAATCTCGTATGCCGTCTTCTGCTTGAAAAAAAAAAAAAAAAGAAAAATGAAGATAATATGTACATACATGCAAAAAAAAGAAACAAGAAGAAGGACGGTTCAAAGTGTGAAATGAAAGTTGACAGTAGGGTTGTTAGGTAAGGTTATATTTTAATAAAAGACATGAGACGTTATAAGACGCATATAGAGTGCGAGGATAAGAG
+
BBBBBFFFFFFFGGGGGGGGGGHHEHHHGHGHHHHHHHHHHHHHGGGGGGHHHHFGGHHHHGFGHGHHHHHHHHHHHHGGGGE><//////022001<11?<11111<11?111111111110.---.<.::/.////://...-9...000;09;0000000000;0000000900:/.;.9//;///////://;//////////9..///9///9...://///.--..////////-.---//////
@M05620:45:000000000-G6HP7:1:1101:13904:11662 1:N:0:110
AAACCAAGCAGACACTCACCGCTCCCTCGCCACAGGCCAATAGTTTGTCCTCACTGAGTTGGCAACAAGTGGCTGCTGTGGCTGCCATTTTTCTGGTGATGGCCATCAGCTCCGACGAGGTCAGCTGGGGGGCTTTCTTTGTGTAAGCAACGAGAAACCTGAAAGAAGCATTTTTTAACTAAGTCCTGCTGAGTCATTCATGAGTTTTTAGCCGCCTTGCTTCTTCTCACAGACTCTCTACTCTCATGCCA
+
DDDDDCDFCFFFGGGGGGGGGGGGGGHHGGGGGHHHGGHHHHHHHHHHHHHHHHHHHHHHHHHHHHHHHHHHGHGGHHHHHHHGGHHHHHHHHHHHHHHHHHHHHHHHHHHHHGGGGGGGFHHHHHHHGGGGGGGGGGGGGGGGGGFFFFFFFFFFFFFFFFFFFFFFFFFFFFHFFFFFFFFFFFFFFFFFFBFFFFFHFFFFFFFFFFFFFFFFFFFFFFHFHFFFFFFFFFFFFFFFFFFHFFFFFF0
@M05620:45:000000000-G6HP7:1:1101:17337:11676 1:N:0:110
ATCTCTATCTCCTAAAAACCTGTTTAGATTTGGAGATAGACCTTCAGGTTTTTCATCATTTTCTGCATGAATTATACATTGACCACGTTCCAGCGTGGTCAGTTTGCAGCATTCTGTTATTTTGTTTGACAGAGTGTCTTGTTGAGAACATATGTAGGACATGATTTTTTCCTGCAACAGGGAAAATAAAGTATAAGTTTTAAAGATTTATTCTTTAATAAAGGATCTCAAAGCCAGCTTTAGAAAAAGGA
+
BBBBBFFFFFFFGGGGGGGGGGHHHHHHHHHHGHGHHGHHHHHHHHHHHHHGGHHHHHHHHHHHHHHGHHHHHHHHHHHHHGHHHHGHHHHHHHGGGGHHHHHHHHHHHHHHHHHHHHHHHHHHHHHHHHHHHHHHHHHHHHHHHHHHHHHHHHHHHHHHHHHHHHHHHGHHHHFHHHHGHGGFHGGHHFHHHHHHHFHHHHHFHGHHHHHHHHHHHHHHHHHHGHHHHHHHGHHHHGHHHHHGGHHGGGH
@M05620:45:000000000-G6HP7:1:1101:6317:11700 1:N:0:110
ATCTCTATCTCCTAAAAACCTGTTTAGATTTGGAGATAGACCTTCAGGTTTTTCATCATTTTCTGCATGAATTATACATTGACCACGTTCCAGCGTGGTCAGTTTGCAGCATTCTGTTATTTTGTTTGACAGAGTGTCTTGTTGAGAACATATGTAGGACATGATTTTTTCCTGCAACAGGGAAAATAAAGTATAAGTTTTAAAGATTTATTCTTTAATAAAGGATCTCAAAGCCAGCTTTAGAAAAAGGA
+
CCCCCFFFFFFFGGGGGGGGGGHHHHHHHHHHHFHHHGHFHHHHHHHHHHHGGHHHHHHHHHHHIHHHHHHHHHHHHHHHHHHHHHGHHHHHHHGGGGHHHHHHHHHHHHHHHHHHHHHHHHHHHHHHHHHHHHHHHHHHHHHHFHHHHFHHHHHHHHHHHHHHHHHHHGHHHHHHDGHHHGGHEGF=FGHHHHGHHGHHHGGDGDGHHHHHHHHHDGHDDGFHHHHHHFHHHHHHHGHHHGHFGHHHFGG
@M05620:45:000000000-G6HP7:1:1101:6337:11705 1:N:0:110
ATCTCTATCTCCTAAAAACCTGTTTAGATTTGGAGATAGACCTTCAGGTTTTTCATCATTTTCTGCATGAATTATACATTGACCACGTTCCAGCGTGGTCAGTTTGCAGCATTCTGTTATTTTGTTTGACAGAGTGTCTTGTTGAGAACATATGTAGGACATGATTTTTTCCTGCAACAGGGAAAATAAAGTATAAGTTTTAAAGATTTATTCTTTAATAAAGGATCTCAAAGCCAGCTTTAGAAAAAGGA
+
DDDDDFFFFFFFGGGGGGGGGGHHHHHHHHHHHHHHHHHHHHHHHHHHHHHGGHHHHIHHHHHHIHHHHHHHHHHHHHHHHHHHHHGHHHHHHHGGGGHHHHHHHHHHHHHHHHHHHHHHHHHHHHHHHHHHHHHHHHHHHHHHHHHHHHHHHHHHHHHHHHHHHHHHHGHHHHHHHHHHHGGHHHHHHHHHHHHHHHHHHHHHHHHHHHHHHHHHHHHHHHHHHHHHHHHHHHHHHGHHHHHHHHHHGGH
@M05620:45:000000000-G6HP7:1:1101:9911:11717 1:N:0:110
AAACCAAGCAGACACTCACCGCTCCCTCGCCACAGGCCAATAGTTTGTCCTCACTGAGTTGGCAACAAGTGGCTGCTGTGGCTGCCATTTTTCTGGTGATGGCCATCAGCTCCGACGAGGTCAGCTGGGGGGCTTTCTTTGTGTAAGCAACGAGAAACCTGAAAGAAGCATTTTTTAACTAAGTCCTGCTGAGTCATTCATGAGTTTTTAGCCGCCTTGCTTCTTCTCACAGACTCTCTACTCTCATGCCA
+
CCCCCCCFCFFFGGGGGGGGGGGGGGHHGGGGGHHHGGHHHHHHHHHHHHHHHHGHHHHHHHHHHHHHHGHHGHGGHHHHHHHGGHHHHHHHHHHHHHGHHHHHHHHHHHHHHGGGGGGGGHGHHHHHGGGGGGGGGGGGGGGGGGFFFFFFFFFFFFFFFFFFFFFFFFFFFFFFFFFFFFFFFFFFFFFFFFFFFFFFFFFFFFFFFFFFFFFFFFFFFFFFFFFFFFFFFFFFFFFFFFFFFFFFFFF
@M05620:45:000000000-G6HP7:1:1101:3375:11721 1:N:0:110
ATCTCTATCTCCTAAAAACCTGTTTAGATTTGGAGATAGACCTTCAGGTTTTTCATCATTTTCTGCATGAATTATACATTGACCACGTTCCAGCGTGGTCAGTTTGCAGCATTCTGTTATTTTGTTTGACAGAGTGTCTTGTTGAGAACATATGTAGGACATGATTTTTTCCTGCAACAGGGAAAATAAAGTATAAGTTTTAAAGATTTATTCTTTAATAAAGGATCTCAAAGCCAGCTTTAGAAAAAGGA
+
CCCCCFFFFFFFGGGGFGGGGGFGHHHHHHHHHEGGHHHGHHHHHHHHHHHGGHHHHHHHHHHHHHHHGBGHHHHHHHHHHHHHHHFFHHHHHHGEFGHHGGGHHHHHHGHHHHHHHHHHHHHHHHHGHHGHHHGGGHHHHHHHHHFHGHHHHHFHHHHHHGHFHHHHHGHHHHHHHHHGHGFGHHHH1DGHHGHHGGHHHHHGGGGHHHHHHHHHHFHHHFFFHHHHBGHHHHHHHGGHHHGCCGCGEGC
@M05620:45:000000000-G6HP7:1:1101:6329:11723 1:N:0:110
ATCTCTATCTCCTAAAAACCTGTTTAGATTTGGAGATAGACCTTCAGGTTTTTCATCATTTTCTGCATGAATTATACATTGACCACGTTCCAGCGTGGTCAGTTTGCAGCATTCTGTTATTTTGTTTGACAGAGTGTCTTGTTGAGAACATATGTAGGACATGATTTTTTCCTGCAACAGGGAAAATAAAGTATAAGTTTTAAAGATTTATTCTTTAATAAAGGATCTCAAAGCCAGCTTTAGAAAAAGGA
+
>A1>AF3DFFFDFGGFDGEG1B1BGDAB3BFHH1B10B11BGEFH1AFDFFEEF2AADGFGFHHH12GHBEHEFFDGABHD11B1BEACGEB1BE>/EGDFEFFFGGHHFHH2G2EFFFGGDGH>GGF1F1BBG>1BFGFDFGH2B<1BGFGEGBFEDGHHHHGHHGHD<G1FGGG1FGHHAC0?0?11FDFDF1?DFFGH1C1=1>G<<FHHGHH0GH00=00/<GHD0D0DFH/.CGGH0C0;CCG..;
@M05620:45:000000000-G6HP7:1:1101:10753:11725 1:N:0:110
CATCCTGACCCTGAAGTACCCCATTGAGCATGGCATCGTCACCAACTGGGACGACATGGAGAAGATCTGGCACCACACCTTCTACAACGAGCTGCGCGTGGCCCCGGAGGAGCACCCAGTGCTGCTGACCGAGGCCCCCCTGAACCCCAAGGCCAACAGAGAGAAGATGACTCAGGTGAGGCTCGGCCGACGCCCGTGCTCCTCCCGTCCTTTCCCCAGTCATTTTCTGCCCGGCTTGATTTCTGACATTT
+
CCCCCFFFFFFFGGGGGGGGGGGHHHHHHHHHHHHHHGHHHGHHHGHHHHHHGGGGGHHHHHHHHHHHHHHHHGHHHGGHHHHHHHHHGGGGGHHGGGEGGGHHGGGGGGGGHHHHGGHHHHHHHHHHHHGGGGGGGGGGGGHHHHGGGGHGHHGGGGGGGFGGGGGGGGGGGGGGGGGGGGGGFFFFFDFFFFFF>DDEFFFFFFFEFFDFFFFFFFFFFFFFFFFFFFFFDCFFFFAFFFFFF;FFFF0
@M05620:45:000000000-G6HP7:1:1101:3409:11743 1:N:0:110
ATCTCTATCTCCTAAAAACCTGTTTAGATTTGGAGATAGACCTTCAGGTTTTTCATCATTTTCTGCATGAATTATACATTGACCACGTTCCAGCGTGGTCAGTTTGCAGCATTCTGTTATTTTGTTTGACAGAGTGTCTTGTTGAGAACATATGTAGGACATGATTTTTTCCTGCAACAGGGAAAATAGAGTATAAGTTTTAAAGATTTATTCTTTAATAAAGGATCTCAAAGCCAGCTTTAGAAAAAGGA
+
A1>1AF33DFF1AGG1BGGGFC1FG3313AFGH101A11BAFF11BBF1ADF/022B22A2221212FHGG2AD2D2EFGFDEA1//A0BAA10>BEFHDEGFG2F1FHFF1BF@@BD2F2FGH>FFEGHDFBGFDGGEFD1E02FGFHH1<BB>FF111BFHHBFGHD/GDGB1011@GHAFFA0?D1??1<GGDG=FGGD1=GB1FFHHHHFHHGHGF0D00<DGHDGDDGFGCCEFHH:C00GCFC.B
@M05620:45:000000000-G6HP7:1:1101:4360:11749 1:N:0:110
ATTCTATCTCCTAAAAACCTGTTTAGATTTGGAGATAGACCTTCAGGTTTTTCATCATTTTCTGCATGAATTATACATTGACCACGTTCCAGCGTGGTCAGTTTGCAGCATTCTGTTATTTTGTTTGACAGAGTGTCTTGTTGAGAACATATGTAGGACATGATTTTTTCCTGCAACAGGGAAAATAAAGTATAAGTTTTAAAGATTTATTCTTTAATAAAGGATCTCAAAGCCAGCTTTAGAAAAAGGAA
+
BBBBBFFFFFFFGGGGGGGGGGFHAFFBGHGHGGBHBGGHHHGHHHHHHHGGHHHHGHHHHHHHHFFHGFGGGGHHHHGHFHGHHFHFGHGGBFEGGHHGHHHHGHHHHHHHHHHHHHHHHHHGGHHHHHHHHGHHHHHHHHHHHEFHHHGHGGHHHHHHHHHHHHHHGHHHFHGHHFHHGEFHHHHHGHHHHHGG>GHH<FFHHHHHGHHHHHHGBDBDFHHFGGHHHGHHHHHHGHHHCGFHCGFGGGG
@M05620:45:000000000-G6HP7:1:1101:27787:11756 1:N:0:110
CATCCTGACCCTGAAGTACCCGGCTTGATTTCTGACATTAGATCGGAAGAGCACACGTCTGAACTCCAGTCACTCCGCGAAATCTCGTATGCCGTCTTCTGCTTGAAAAAAAAAAAAACAAAAATAGACAGAGTATGAAATCATTTTGACAGATAAATTACATGAACGAACTATCCCCGATTCGTCACCCTGCTGCTTAGTCCTTCGAATACACGGCCACTCTTCGAGACCTTCTGATTGGTTCACTTATT
+
CCCCDFFFFFFFGGGGGFGGGGGGGGGHHHHHHHHHGHHHHGHHHGGGGGHHHHHHGHHHGHHHHHHHHHHHHHHHGGGGGGHHHHHGEHHHHGFGHGHHHHHHHHHGGHGGGGG>>//.>00.01<11=000000000000000000.000/0:00000000000:...-.000/09---.0./...0../.:000000<00000...<.000.----.0/000../...<00000000.:.0000<000
@M05620:45:000000000-G6HP7:1:1101:4361:11768 1:N:0:110
ATTCTATCTCCTAAAAACCTGTTTAGATTTGGAGATAGACCTTCAGGTTTTTCATCATTTTCTGCATGAATTATACATTGACCACGTTCCAGCGTGGTCAGTTTGCAGCATTCTGTTATTTTGTTTGACAGAGTGTCTTGTTGAGAACATATGTAGGACATGATTTTTTCCTGCAACAGGGAAAATAAAGTATAAGTTTTAAAGATTTATTCTTTAATAAAGGATCTCAAAGCCAGCTTTAGAAAAAGGAA
+
DDDDDFFFFFFFGGGGGGGGGGHHFHHHHHHHHHHHHHHHHHHHHHHHHHGGHHHHHHHHHHIIHHHHHHHHHHHHHHHHHHHHHGHHHHHHHGGGGHHHHHHHHHHHHHHHHHHHHHHHHHHHHHHHHHHHHHHHHHHHHHHGHHHHHHHHHHHHHHHHHHHHHHHHGHHHFHHHHHHHGGHHHHHHHHHHHHHHHHHHHHHHHHHHHHHHHHHGHGGHHHHGHHHHHHHHHHHHGHHHFHHHHHHGGHG
@M05620:45:000000000-G6HP7:1:1101:6289:11799 1:N:0:110
CATCCTGACCCTGAAGTACCCGGCTTGATTTCTGACATTAGATCGGAAGAGCACACGTCTGAACTCCAGTCACTCCGCGAAATCTCGTATGCCGTCTTCTGCTTGAAAAAAAAAAACCGTTCTTCTTACCTCTGCCCCCCTGAACCCCAAGGCCCACAGATCTCATATGACTCATGTGCGTCTCGTCCTACTCCCGTTCTCCTCCCTTCCTTTCCCCATTCCTTTTCCGCTCTTCTTGGTTTTTGCCATTC
+
BBBBBFFFFFFFGGGGGGGGGGGCFGGHFHHHHHHFFHHDGEFHHE2FEGFHHHCHGHHGGHHGHFGFHHHHHHHHGGGE@EHGDGFFAGHHFGE@GFEHHHHHHFFHEHGG/B/////</0/1<1><1F11111>..@@@./0<C?E..:::.;.:C./;/00000;0BBCBB0;;00.;-CF/..:9CFFFB.A...:/B/.9A.;BF/BB/B:;..9;///B///:..;.//;B//9:9..-/9//B9
@M05620:45:000000000-G6HP7:1:1101:9437:11821 1:N:0:110
ATCTCTATCTCCTAAAAACCTGTTTAGATTTGGAGATAGACCTTCAGGTTTTTCATCATTTTCTGCATGAATTATACATTGACCACGTTCCAGCGTGGTCAGTTTGCAGCATTCTGTTATTTTGTTTGACAGAGTGTCTTGTTGAGAACATATGTAGGACATGATTTTTTCCTGCAACAGGGAAAATAAAGTATAAGTTTTAAAGATTTATTCTTTAATAAAGGATCTCAAAGCCAGCTTTAGAAAAAGGA
+
AABBBFFFFFFFGGGGGGGGGGGHHGHHHGHFHBGFHHHCHHHHHHHGHHHGGHHHHHHHHHHHHHHHHHHHHHHHHHHHGHHHGHGHHHHHHHGGGGHHHGHHHHHGHHHHHHHHHHHHHHHHHHHHGHHHHHHHHHHHHHHHGHGEGGHHHHHHHHFHHHHHHHHHHGHHHHEHDGHGHGGHHHGFGDGHHHFHGDGHHHFHHHGHHHHHHHHHGFGGFHHHGHHHHHHFHHHHHGHHHHHFGHGHDGH
@M05620:45:000000000-G6HP7:1:1101:9462:11825 1:N:0:110
ATCTCTATCTCCTAAAAACCTGTTTAGATTTGGAGATAGACCTTCAGGTTTTTCATCATTTTCTGCATGAATTATACATTGACCACGTTCCAGCGTGGTCAGTTTGCAGCATTCTGTTATTTTGTTTGACAGAGTGTCTTGTTGAGAACATATGTAGGACATGATTTTTTCCTGCAACAGGGAAAATAAAGTATAAGTTTTAAAGATTTATTCTTTAATAAAGGATCTCAAAGCCAGCTTTAGAAAAAGGA
+
CCCCCFFFFFFFGGGGGGGGGGHHHHHHHHHHHHHHHHHHHHHHHHHHHHHGGHHHHHIHHHIIIHHHHGHHHHHHHHHHHGHHHHGHHHHHHHGGGGHHGHHHHHHGHHHHHHHHHHHHHHHHHHHHHHHHHHHHHHHHHHHHHHHHHGHHHHHHHHHHGHHHHHHHHGHHHHHHHHHHHGGHHHHHGHHHHHHHHGHHHHGHHHHHHHHHHHHHHHHHHHHHHHHHHGGHHHHHHGHHHHHHGFHHGGF
@M05620:45:000000000-G6HP7:1:1101:23709:11839 1:N:0:110
ATCTCTATCTCCTAAAAACCTGTTTAGATTTGGAGATAGACCTTCAGGTTTTTCATCATTTTCTGCATGAATTATACATTGACCACGTTCCAGCGTGGTCAGTTTGCAGCATTCTGTTATTTTGTTTGACAGAGTGTCTTGTTGAGAACATATGTAGGACATGATTTTTTCCTGCAACAGGGAAAATAAAGTATAAGTTTTAAAGATTTATTCTTTAATAAAGGATCTCAAAGCCAGCTTTAGAAAAAGGA
+
DDDDDFFFFFFFGGGGGGGGGGHHHHHHHHHHHHHHHHHHHHHHHHHHHHHGGHHHHHHHHHHIHHHHHHHHHHHHHHHHHHHHHHGHHHHHHHGGGGHHHHHHHHHHHHHHHHHHHHHHHHHHHHHHHHHHHHHHHHHHHHHHHHHHHHHHHHHHHHHHHHHHHHHHHGHHHHHHHHHHHGGHHHGHHHHHHHHHHFHHHHHHHHHHHHHHHHHHHHHHHHHHHHHHHHGHHGHHHGHHHHHHHGHHGGH
@M05620:45:000000000-G6HP7:1:1101:10661:11839 1:N:0:110
AAACCAAGCAGACACTCACCGCTCCCTCGCCACAGGCCAATAGTTTGTCCTCACTGAGTTGGCAACAAGTGGCTGCTGTGGCTGCCATTTTTCTGGTGATGGCCATCAGCTCCGACGAGGTCAGCTGGGGGGCTTTCTTTGTGTAAGCAACGAGAAACCTGAAAGAAGCATTTTTTAACTAAGTCCTGCTGAGTCATTCATGAGTTTTTAGCCGCCTTGCTTCTTCTCACAGACTCTCTACTCTCATGCCA
+
BBBBBAAFAFBFGGFGGGGGGGGGGGHHGGGGGGGCFFGHFGFFGFHHHHGHHHFHHHHHHGHHHHHAGGHHGFGEFFG3GHHGEHHHHHHHHHHHHHGFDFHHCFHHHHEHHGCGGFDC?GGG?GHHGGGGGGGGGGGGGFFFFFFFFFFFFFFFFFFFFFBFFFFFFFFFFFFCEFFFEFBFFFFFFFFFFBBFFFFFFFF/BFFFFFFFFDFCFBFEFFFFFFFFFFFFFFFFFFFFEFFFFFBFFFF
@M05620:45:000000000-G6HP7:1:1101:23692:11847 1:N:0:110
ATCTCTATCTCCTAAAAACCTGTTTAGATTTGGAGATAGACCTTCAGGTTTTTCATCATTTTCTGCATGAATTATACATTGACCACGTTCCAGCGTGGTCAGTTTGCAGCATTCTGTTATTTTGTTTGACAGAGTGTCTTGTTGAGAACATATGTAGGACATGATTTTTTCCTGCAACAGGGAAAATAAAGTATAAGTTTTAAAGATTTATTCTTTAATAAAGGATCTCAAAGCCAGCTTTAGAAAAAGGA
+
ABBBBFFFFFFFGFFFGFEGGGHHFHHHHHHGHFHHHHHHHHHHHHHGGHHGGHHHHGHHHHHHHHFHHHHHHHHHHHHHHHHHFHGGHHHHHHGEEGHHGHFHHHHGHGFGHHHHHHGHHGHHGHHHGHGHHHHHHHHHHEGHGHFHHFHHHHHHHHHHGHHGHHGHHGHHHHGHGHHHHGGEHGHFFHHHHGGHHGGHGHFGHGHHHHHHHHHHHGHGHHHHHHGHHFGGHCGGHGHHGHHHGGFFFGH
@M05620:45:000000000-G6HP7:1:1101:26665:11854 1:N:0:110
ATCTCTATCTCCTAAAAACCTGTTTAGATTTGGAGATAGACCTTCAGGTTTTTCATCATTTTCTGCATGAATTATACATTGACCACGTTCCAGCGTGGTCAGTTTGCAGCATTCTGTTATTTTGTTTGACAGAGTGTCTTGTTGAGAACATATGTAGGACATGATTTTTTCCTGCAACAGGGAAAATAAAGTATAAGTTTTAAAGATTTATTCTTTAATAAAGGATCTCAAAGCCAGCTTTAGAAAAAGGA
+
BBBBBFFFFFFFGGGGFGGGGGHHHHHHHHGHGFHHHHFHHHHHHHHHHHHGGHHHHHHHHHHHHHHGHGHHHHHHHGHHHGGHHHGHHHHHGGGEEFGHHHGFHHHHHHGHHHHHHHGHHGHHHHHHGGHHFHHHFGHHHHHGHHFHHHHHHHGHHHHHHHHHHHHHFGHFHHFGHHHHHGGHHHHHHGHFGHHHHHGHHGHHGGHHHHGHHGFHHFFHHFFDFHHHHHHGHHFHHGHHHHEFHHHFDAH
@M05620:45:000000000-G6HP7:1:1101:23717:11855 1:N:0:110
ATCTCTATCTCCTAAAAACCTGTTTAGATTTGGAGATAGACCTTCAGGTTTTTCATCATTTTCTGCATGAATTATACATTGACCACGTTCCAGCGTGGTCAGTTTGCAGCATTCTGTTATTTTGTTTGACAGAGTGTCTTGTTGAGAACATATGTAGGACATGATTTTTTCCTGCAACAGGGAAAATAAAGTATAAGTTTTAAAGATTTATTCTTTAATAAAGGATCTCAAAGCCAGCTTTAGAAAAAGGA
+
CCCBCFFFFFFFGGGGGGGGGGHHHHHHHHHHHHHHHHHGHHHHHHHHHHHGGHHHHIHHHHHIIHHHHHHHHHHHHHHHHHHHHHGHHHHHHHGGGGHHHHHHHHHGHHHHHHHHHHHHHHHHHHHHHHHHHHHHHHHHHHHHHHHHHHHHHHHHHHHHHHHHGHHHHGHHHHHHHHHHHGGHHGHHGHGHHHGHHHHHHHGHHHHHHHHHHHHHHFHHHFFHHHHHHHHHHGHHHGHHHHHHHHHHGGG
@M05620:45:000000000-G6HP7:1:1101:10666:11860 1:N:0:110
AAACCAAGCAGACACTCACCGCTCCCTCGCCACAGGCCAATAGTTTGTCCTCACTGAGTTGGCAACAAGTGGCTGCTGTGGCTGCCATTTTTCTGGTGATGGCCATCAGCTCCGACGAGGTCAGCTGGGGGGCTTTCTTTGTGTAAGCAACGAGAAACCTGAAAGAAGCATTTTTTAACTAAGTCCTGCTGAGTCATTCATGAGTTTTTAGCCGCCTTGCTTCTTCTCACAGACTCTCTACTCTCATGCCA
+
CCCCCCCFCFFFGGGGGGGGGGGGGGHHGGGGGHHHGGHHHHHHHHHHHHHHHHHHHHHHHHHHHHHHHHHHGHGGHHHHHHHGGHHHHHHHHHHHHHGHHHHHHHHHHHHHHGGGGGGGDHHHHHHHGGGGGGGGGGGGGGGGGGFFFFFFFFFFFFFFFFFFFFFFFFFFFFFFFFFFFFFFFFFFFFFFFFFFFFFFFFFFFFFFFFFFFFFFFFFFFFFFFFFFFFFFFFFFFFFFFFFFFFFFFFF
@M05620:45:000000000-G6HP7:1:1101:28411:11862 1:N:0:110
ATCTTATCTCCTAAAAACCTGTTTAGATTTGGAGATAGACCTTCAGGTTTTTCATCATTTTCTGCATGAATTATACATTGACCACGTTCCAGCGTGGTCAGTTTGCAGCATTCTGTTATTTTGTTTGACAGAGTGTCTTGTTGAGAACATATGTAGGACATGATTTTTTCCTGCAACAGGGAAAATAAAGTATAAGTTTTAAAGATTTATTCTTTAATAAAGGATCTCAAAGCCAGCTTTAGAAAAAGGAA
+
BBBBBFFFFFFFGGGGGGGGGGHHFGHHHHGHHFGHHHHHHHHHHHHHHHGGHHHHHHHHHHHHHHHHHHHHHHHHHHHHHHHHHGHHHH5GHGGGGHHHHHHHHHHHHHHHHHGHHHHHHHDGHHHHHFHHHHHHHHHHHHHGHGGHHHHHHHHHHGHHHHHHHHHHGHHHHHHHHHHHGGHGHHHHHHHHHGHHHHHHGFHHHHHHHHHHHHHGGFFHHHHHHGHHHHGHGHHHGHHHBG0CFGHGGHG
@M05620:45:000000000-G6HP7:1:1101:26683:11865 1:N:0:110
ATCTCTATCTCCTAAAAACCTGTTTAGATTTGGAGATAGACCTTCAGGTTTTTCATCATTTTCTGCATGAATTATACATTGACCACGTTCCAGCGTGGTCAGTTTGCAGCATTCTGTTATTTTGTTTGACAGAGTGTCTTGTTGAGAACATATGTAGGACATGATTTTTTCCTGCAACAGGGAAAATAAAGTATAAGTTTTAAAGATTTATTCTTTAATAAAGGATCTCAAAGCCAGCTTTAGAAAAAGGA
+
CDCCDFFFFFFFGGGGGGGGGGHHHHHHHHHHHHHHHHHHHHHHHHHHHHHGGHHHHIHIHHIIIHHHHHHHHHHHHHHHHHHHHHGHHHHHHHGGGGHHHHHHHHHHHHHHHHHHHHHHHHHHHHHHHHHHHHHHHHHHHHHHHHHHHHHHHHHHHHHHHHHHHHHHHGHHHHHHHHHHHGGHHHHHHHHHHHHHHHHHHHHHHHHHHHHHHHHHHHHHHHHHHHHHHHHGHHHHHGHHHHHHHGHHGGH
@M05620:45:000000000-G6HP7:1:1101:6628:11870 1:N:0:110
CATCCTGACCCTGAAGTACCCGGCTTGATTTCTGACATTAGATCGGAAGAGCACACGTCTGAACTCCAGTCACTCCGCGAAATCTCGTATGCCGTCTTCTGCTTGAAAAAAAAAAAAACAAAATAAACCTCTCTGTAGATTCATCTCCCCACATACTTCACATCATGGATACATTCCTCTTTCCTCTCCCAACTCCTCGAACCCTCCATCGCCAGGCCACCGTCCCCACCCCTGGCTCAACCTCCCCCCTC
+
CCCCCFFFFFFFGGGGGGGGGGGGGGGHHHHHHHHHHHHHHGHHHGGGGHGGHHHHGHHHGHHHGHHHHHHHHHHHGGGGGGHHHHHGEHHHHGEGHGHHHHHHG?GGGHGGGGG/>>/..001<111<0010000000=00000000/./..00000000000000:0;00000000000000000/////./000/../.-..../0:...9-...;..:.;.../...-..../00:/.//....;-.
@M05620:45:000000000-G6HP7:1:1101:24386:11871 1:N:0:110
AAACCAAGCAGACACTCACCGCTCCCTCGCCACAGGCCAATAGTTTGTCCTCACTGAGTTGGCAACAAGTGGCTGCTGTGGCTGCCATTTTTCTGGTGATGGCCATCAGCTCCGACGAGGTCAGCTGGGGGCTTTCTTTGTGTAAGCAACGAGAAACCTGAAAGAAGCATTTTTTAACTAAGTCCTGCTGAGTCATTCATGAGTTTTTAGCCGCCTTGCTTCTTCTCACAGACTCTCTACTCTCATGCCAG
+
CCBBCBBFBBCFGGGGGGGGGGGGGGHHGGGGGHHHGGHHHGHHHHHHHHHHHHHHHHGHHGHHHHHHHGHHGHFGHHHGHHHGGHHHHHHHHHHHHHGHHHHHHHHHHHHHHFGEGGGGFHHHHHHHGGGGCHHFBGHHHHHEHHGHCFEEDDFHHHFGEHHGFHFGFDGHHHGAGCGHHHHEGEGGBFEFFFFFGFFFGECFFGGGEFCFADGADFBBF0FF0BBFFFFEFFBFFFFFBB99BB:BFF0
@M05620:45:000000000-G6HP7:1:1101:26666:11877 1:N:0:110
ATCTCTATCTCCTAAAAACCTGTTTAGATTTGGAGATAGACCTTCAGGTTTTTCATCATTTTCTGCATGAATTATACATTGACCACGTTCCAGCGTGGTCAGTTTGCAGCATTCTGTTATTTTGTTTGACAGAGTGTCTTGTTGAGAACATATGTAGGACATGATTTTTTCCTGCAACAGGGAAAATAAAGTATAAGTTTTAAAGATTTATTCTTTAATAAAGGATCTCAAAGCCAGCTTTAGAAAAAGGA
+
CCCCCFFFFFFFGGGGGGGGGGHHHHHHHHHGHFHHHHHHHHHHHHHGHHHGGHHHHHHHHHHHHHHHHHHHHHHHHHHHHHHHHHGHHHHHHHGGGGHHHHHHHHHHHHHHHHHHHHFHHHHHHHHHHHHHHHHHHHHHHHHHHHHHHHHHHHHHHHHHHH2GHHHHHGHHHHHHGHHHHGGHHHHHHHHHHHHHHHHHHHHHGHHHHGHHHHHHHHHHHHHHHHHHHGHHGHHHHGHHHHGHHHHFGGH
@M05620:45:000000000-G6HP7:1:1101:24402:11887 1:N:0:110
AAACCAAGCAGACACTCACCGCTCCCTCGCCACAGGCCAATAGTTTGTCCTCACTGAGTTGGCAACAAGTGGCTGCTGTGGCTGCCATTTTTCTGGTGATGGCCATCAGCTCCGACGAGGTCAGCTGGGGGGCTTTCTTTGTGTAAGCAACGAGAAACCTGAAAGAAGCATTTTTTAACTAAGTCCTGCTGAGTCATTCATGAGTTTTTAGCCGCCTTGCTTCTTCTCACAGACTCTCTACTCTCATGCCA
+
CCCCCCCFCFFFGGGGGGGGGGGGGGHHGGGGGHHHGGHHHHHHHHHHHHHHHHHHHHHHHHHHHHHHHGHHGHGGHHHHHHHGGHHHHHHHHHHHHHGHHHHHHHHHHHHHHGGGGGGGGHHHHHHHGGGGAGGGBFGGFCFFGFFFFFABADFFFFFFFFFFFFFFFFFFFFFFFFFFFFFBFFFFBFFFF9BBFFFFFFFFFFFFFFFFFDFFFFFFFFBFFFFFFFFFFFFBBFFFFFFFFBFBFFF
@M05620:45:000000000-G6HP7:1:1101:10798:11889 1:N:0:110
CATCCTGACCCTGAAGTACCCCATTGAGCATGGCATCGTCACCAACTGGGACGACATGGAGAAGATCTGGCACCACACCTTCTACAACGAGCTGCGCGTGGCCCCGGAGGAGCACCCAGTGCTGCTGACCGAGGCCCCCCTGAACCCCAAGGCCAACAGAGAGAAGATGACTCAGGTGAGGCTCGGCCGACGCCCGTGCTCCTCCCGTCCTTTCCCCAGTCATTTTCTGCCCGGCTTGATTTCTGACATTT
+
BBBBBFFFFFBFGGFGGGGGGGGHHHHHHHHHHHGHHGHHHGHFGGHHHHHHGGGGGHHHHHHHHHHHHHHHHGHHHGGHHHHHHHHHGGGGGHHGGGEFFEHHGGGGGGGGHHHHGGHHHHHHFHHFHHGGGGGGGGGGGGHHHHGGFGHGHHGGGGGGGGGEGGGGGGGGGGGGGGGGGGGGFFFFFFFFFFFFFFFFFFFFFFFFFFFFFFFFFFFFFBFFFFFFFFFFFFFFF;9FFFF/B/BBFF/
@M05620:45:000000000-G6HP7:1:1101:10827:11904 1:N:0:110
CATCCTGACCCTGAAGTACCCCATTGAGCATGGCATCGTCACCAACTGGGACGACATGGAGAAGATCTGGCACCACACCTTCTACAACGAGCTGCGCGTGGCCCCGGAGGAGCACCCAGTGCTGCTGACCGAGGCCCCCCTGAACCCCAAGGCCAACAGAGAGAAGATGACTCAGGTGAGGCTCGGCCGACGCCCGTGCTCCTCCCGTCCTTTCCCCAGTCATTTTCTGCCCGGCTTGATTTCTGACATTA
+
1A>A?FFFF11FGGFFGGGF1A?FFGHHHGDAAGHHHGHHHGGFFGGBHHHHGGGCEFEBCGAEHFHFFFGHHGHHHCGFHFFHHFBFE?EEGHHGGGEGCGHHGGGGGGGGGGHHGGGCGFGHGHHHHHGCGG?<ACGGGGEFGHGGGGHGHHGGGGGGGE.EGGBBFFFGGBFFCFFEFGG?@@FF@??@@@@@;BF-BFF-999;AA-FF///BBBFFFFFFFFFFFFFA>-@>--9/9:FFBFFFF/
@M05620:45:000000000-G6HP7:1:1101:10807:11904 1:N:0:110
CATCCTGACCCTGAAGTACCCCATTGAGCATGGCATCGTCACCAACTGGGACGACATGGAGAAGATCTGGCACCACACCTTCTACAACGAGCTGCGCGTGGCCCCGGAGGAGCACCCAGTGCTGCTGACCGAGGCCCCCCTGAACCCCAAGGCCAACAGAGAGAAGATGACTCAGGTGAGGCTCGGCCGACGCCCGTGCTCCTCCCGTCCTTTCCCCAGTCATTTTCTGCCCGGCTTGATTTCTGACATTT
+
DDDDDFFFFFFFGGGGGGGGGGGHHHHHHHHHHHHHHGHHHGHHHGHHHHHHGGGGGHHHHHHHHHHHHHHHHGHHHGGHHHHHHHHHGGGGGHHGGGGGGGHHGGGGGGGGHHHHGGHHHHHHHHHHHHGGGGGGGGGGGGHHHHGGGGHGHHGGGGGGGGGGGGGGGGGGGGGGGGGGGGGGFFFFFFFFFFFFFFFFFFFFFFFEFFFFFFFFFFFFFFFFFFFFFFFFFFFFFFFFFFFFFFFFFF0
@M05620:45:000000000-G6HP7:1:1101:11548:11950 1:N:0:110
ATCTCTATCTCCTAAAAACCTGTTTAGATTTGGAGATAGACCTTCAGGTTTTTCATCATTTTCTGCATGAATTATACATTGACCACGTTCCAGCGTGGTCAGTTTGCAGCATTCTGTTATTTTGTTTGACAGAGTGTCTTGTTGAGAACATATGTAGGACATGATTTTTTCCTGCAACAGGGAAAATAAAGTATAAGTTTTAAAGATTTATTCTTTAATAAAGGATCTCAAAGCCAGCTTTAGAAAAAGGA
+
BBBBBFFFFFFFGGFGGGGGGGHHHHHHHHHHHHHHHBGHHHHHHHHHHHHGGHHHHHHHHHHHHHHHHGHHHHHHHHHHHHHHHHGHHHHHHHGGGGHHHHHHHHHHHHHHHHHHHHHHHHHHHHHHHHHHHHHHHHHHHHHHHHHHHGHHHHHHHHHHHHHHHHHHHGHHHHHHHHHHHGEGHHHGHGHHHHHHHGGHHHFGHHHHHHHHHHHHHDDGHHHGHHGHHGHHHHGHHGHHHHHGFHHHGGG
@M05620:45:000000000-G6HP7:1:1101:3153:11968 1:N:0:110
AAACCAAGCAGACACTCACCGCTCCCTCGCCACAGGCCAATAGTTTGTCCTCACTGAGTTGGCAACAAGTGGCTGCTGTGGCTGCCATTTTTCTGGTGATGGCCATCAGCTCCGACGAGGTCAGCTGGGGGGCTTTCTTTGTGTAAGCAACGAGAAACCTGAAAGAAGCATTTTTTAACTAAGTCCTGCTGAGTCATTCATGAGTTTTTAGCCGCCTTGCTTCTTCTCACAGACTCTCTACTCTCATGCCA
+
?AAAA4AFB4CFCCGFCGGGFCGGGFFCEGEGGHGHAFAEECGHHHHEBEG5GHGHHBHGFHFFHHHHF@FGFFFGHHHGGA11FFBGG44F3FGHHH3FFG2?FFHHHHHHC/EEGC@C/2FGGHHHGGGGGGGG0;CFGBBFF0BBFFFFFDDDFFAFF/FFFF?FFBFFFFFAEFFFFBFFB/BBBFFFFFFFFFFFFFFFFFFFFEFBFF--9AFBFFBFFF/BFFFFFFFEBFFFBFFFFFFFFFF
@M05620:45:000000000-G6HP7:1:1101:11544:11969 1:N:0:110
ATCTCTATCTCCTAAAAACCTGTTTAGATTTGGAGATAGACCTTCAGGTTTTTCATCATTTTCTGCATGAATTATACATTGACCACGTTCCAGCGTGGTCAGTTTGCAGCATTCTGTTATTTTGTTTGACAGAGTGTCTTGTTGAGAACATATGTAGGACATGATTTTTTCCTGCAACAGGGAAAATAAAGTATAAGTTTTAAAGATTTATTCTTTAATAAAGGATCTCAAAGCCAGCTTTAGAAAAAGGA
+
BBBBBFFFFFDFGGFGGGGGGGHHHHHHHHGHHHGHHHHHHHHHHHHHHHHGGHHHHHHHHHHHHHHGHHHHHHHHHHHHHHHHHHGHHHHHHHGGGGHHHHHHHHHHHHHHHHHHHHHHHHHHHHHHHHHHHHHHHHHHHHHHHHHHHHHHHHHHHHHHHHHHHHHHHGHHHHHHHHHHHGGHHHHHHHHHHHHHHGHHHHHHHHHHHHHHHHHHHHHHHHHHHHHHHHHHHHHHHGHHHHHHHHHHGGH
@M05620:45:000000000-G6HP7:1:1101:16302:11994 1:N:0:110
CATCCTGACCCTGAAGTACCCGGCTTGATTTCTGACATTAGATCGGAAGAGCACACGTCTGAACTCCAGTCACTCCGCGAAATCTCGTATGCCGTCTTCTGCTTGAAAAAAAAAAAAAAACAAAACACGTACGCCCAATGCCTATGAGTCAAACAAGAATCAAACACGAAAAGACATAACCGCAAACCGCCAGCGTATTTCGAAATCATTGAAGCACCCCAGACAAGTATCCCATTGCGAAAGGCGATCTC
+
DCCDDFFFFFFFGGGGGGGGGGGGGGGHHHHHHHHHHHHHHFGHHGG2EGHHHHHHGHHHGHHHHHHHHHHHHHHHGGGGEGHHHHHGEHHHHGGGHGHHHHHHHHHHDGF<CCG><<--..>0....../.-.--../00000;000000000..///000000...-.;9/.//00000----;..-----.-...000/....0000000000/..-;...//.00;0000000;.-9-...---..0
@M05620:45:000000000-G6HP7:1:1101:13104:11996 1:N:0:110
AAACCAAGCAGACACTCACCGCTCCCTCGCCACAGGCCAATAGTTTGTCCTCACTGAGTTGGCAACAAGTGGCTGCTGTGGCTGCCATTTTTCTGGTGATGGCCATCAGCTCCGACGAGGTCAGCTGGGGGGCTTTCTTTGTGTAAGCAACGAGAAACCTGAAAGAAGCATTTTTTAACTAAGTCCTGCTGAGTCATTCATGAGTTTTTAGCCGCCTTGCTTCTTCTCACAGACTCTCTACTCTCATGCCA
+
CBBCCBBFCFFFGFGGGGGGGGGGGGHHGGGGGHHHGGHHHHHHHHHHHHHHHHHHHHHHHHHHHHHHHGHHGHGGHHHHHHHGGHHHHHHHHHHHHHGHHHHHHHHHHHHHHGGGGGGGFHHHGHHHGGGGGGGGGGGGGGGGGGFFFFFFFFFFFFFFFFFFFFFFFFFFFFFFFFFFFFFFFFFFFFFFFFFFFFFFFFFFFFFFFFFFFFFFFFFFFFFFFFFFFFFFFFFFFFFFFFFFFFFFFFF
@M05620:45:000000000-G6HP7:1:1101:18472:12013 1:N:0:110
CATCCTGACCCTGAAGTACCCGGCTTGATTTCTGACATTAGATCGGAAGAGCACACGTCTGAACTCCAGTCACTCCGCGAAATCTCGTATGCCGTCTTCTGCTTGAAAAAAAAAAAAAATACCTCATTGTTTCTTTCTATTTTTCCTCCCCTCTACCCCTTCCCTCCAACTTTTTTCCCTCCGCCCTTCTTCAACCTTCCTTCTATTCTCTCCTCCTTTCGTCATCTCCCCTCCTCTCTCCTCTCCTTCAC
+
CCCCCFFFFFFFGGGGGGGGGGGGGGGHHHHHHHGHGHHHHHHHHGGGGHHHHHHHGHHHGGHHHHHHHHHHHHHHGGGFGGHBGHGGEHHHHGFGHGHHHHHGHHHHFHGGGFG<//-0><111111111/00=000000000/<0=/.:/:/<00:...;GC0/./09/9;00-/;:;C....--//009000./0;/0000090;090;/0;9/009.;;.;B0;B/?/..;F0:90/0:09B00B0;
@M05620:45:000000000-G6HP7:1:1101:16962:12022 1:N:0:110
CATCCTGACCCTGAAGTACCCGGCTTGATTTCTGACATTAGATCGGAAGAGCACACGTCTGAACTCCAGTCACTCCGCGAAATCTCGTATGCCGTCTTCTGCTTGAAAAAAAAAAAAAAAAAAAAAAGAAAAAAGAAAAGTAGTCTGGAAAGAAAAAAGAAAAAAAAGAAAGAAAAAGAATAATACATAGAGAAAGGTAAAAGAAGAGCAGGAGAATTGACGAGATGAGCAATAAATAGTATAGCAGTAGA
+
CBCCDFFFFFFFGGGGGFGGGGGGGGGHHHHHHHGHGHHHHHHHHGGGGHHHHHHHGHHHGHHHHHHHHHHHHHHHGGGGGGHFHHHGEHHHHGFGHGHHHHHHHHHGHHGGGGG></--<<-----...//.9..:///0111111/100</.//.-.../<.---.../0:<//:...01111101<111100:.011111../<./0/9....01011..-..01<00:0101110<11111101111
@M05620:45:000000000-G6HP7:1:1101:3017:12094 1:N:0:110
AAACCAAGCAGACACTCACCGCTCCCTCGCCACAGGCCAATAGTTTGTCCTCACTGAGTTGGCAACAAGTGGCTGCTGTGGCTGCCATTTTTCTGGTGATGGCCATCAGCTCCGACGAGGTCAGCTGGGGGGCTTTCTTTGTGTAAGCAACGAGAAACCTGAAAGAAGCATTTTTTAACTAAGTCCTGCTGAGTCATTCATGAGTTTTTAGCCGCCTTGCTTCTTCTCACAGACTCTCTACTCTCATGCCA
+
AABAAABFBFFFGGFGGGGGGGGGGGHHGGGGGHHHGGHHHGHGHHHHHHHHHHHHHHDGHHHHHHHHHGHHGHGEHHGHFHHGFHHHHHHHHHHHHHFGHHFFFHHFGGHHFEF@EFGGDHFHCGHHGGGGGGGGFGGGGFGFGFFFFFFFFFDFFFFFFFFFFFFFFFFFFFFFFFFFFFFFFFFFFFFFFBFEFFFFFFBFBFFFFFFEFFFFFFFFFFFFFFFFFFFFFFFFFFFFFFFFFFFFFFF
@M05620:45:000000000-G6HP7:1:1101:3032:12103 1:N:0:110
AAACCAAGCAGACACTCACCGCTCCCTCGCCACAGGCCAATAGTTTGTCCTCACTGAGTTGGCAACAAGTGGCTGCTGTGGCTGCCATTTTTCTGGTGATGGCCATCAGCTCCGACGAGGTCAGCTGGGGGGCTTTCTTTGTGTAAGCAACGAGAAACCTGAAAGAAGCATTTTTTAACTAAGTCCTGCTGAGTCATTCATGAGTTTTTAGCCGCCTTGCTTCTTCTCACAGACTCTCTACTCTCATGCCA
+
BBBBBBBFBFCFGGGGGGGGGGGGGGGHGGGGGHGHGGHHHHHHHHHHHHHHHHHHHHGHHHHHHHHHHHHHFHGGHHHHHHHGGHHHHHHHHHHHHHHHHHHHHHHHHHHHHGGGEFFGGGGGHHHGGCGGGGGGGGGGGGGGGGFFFFFFFFFFFFFFFFFFFFFFFFFFFFFFFFFFFFFFFFFFFFFEFFFFFFFFFFFFFFFFFFEFFDCFFFFFFFFFFFFFFFBFFFFFFFFFFFFFFFFBFF/
@M05620:45:000000000-G6HP7:1:1101:25156:12107 1:N:0:110
ATTCTATCTCCTAAAAAGGAAGAAAGGGGAGGGAAGATCGGAAGAGCACACGTCTGAACTCCAGTCACTCCGCGAAATCTCGTATGCCGTCTTCTGCTTGAAAAAAAAAAAATCCTCTCTTTTTTTTCCCCTCTTTTCTTTTTTCTCCCCACTTACTCCCCTTCTTCTTACCTACCCCCTCTCCCCTCTCTTCTCCCGTTTCCCTCTTTCTCCTTTCCCCCCTTCTCTCTCCTCCTTCTTTCTCCCCCTTC
+
CCCCCFFFFFFFFGGGGEGGFGHGFFHGFEGGGGHGHHHHGGGGHHFHHFHGHHHGHHHHHGHHHHHHHHHGGGGGGHFHHGFGGGHHGEFHGHHHHHHHHHHHHGGGD?</0?111101>111-<-/<0</./000<:::0:-:0;09C/;900000;CCB./000900;;;0;...:-.:9:/A/A/B/BBBB//..:/9/;//9///B/:/:/9///9-99//:99/////;//;///;////..-./
@M05620:45:000000000-G6HP7:1:1101:2820:12115 1:N:0:110
ATCTCTATCTCCTAAAAACCTGTTTAGATTTGGAGATAGACCTTCAGGTTTTTCATCATTTTCTGCATGAATTATACATTGACCACGTTCCAGCGTGGTCAGTTTGCAGCATTCTGTTATTTTGTTTGACAGAGTGTCTTGTTGAGAACATATGTAGGACATGATTTTTTCCTGCAACAGGGAAAATAAAGTATAAGTTTTAAAGATTTATTCTTTAATAAAGGATCTCAAAGCCAGCTTTAGAAAAAGGA
+
CCBCCFFFFFFFGGGGGGGGGGHHHHHHHHHHHHHHHHHHHHHHHHHHHHHGGHHHHHHHHHIIHHGHHHHHHHHHHHHHHHHHHHGHHHHHHHGGGGHHHHHHHHHHHHHHHHHHHHHHHHHHHHHHHHHHHHHHHHHHHHHHHHGHHHHHHHHHHHHHHHHHHHHHHGHHHHHHHHHHHGGHHHHHHGHHHHHHHDGHHHHHGHHHHHHHHHHHHGHHHGHHHHHHFGHGHHHHHGHHHHHHGHHFGGH
@M05620:45:000000000-G6HP7:1:1101:3026:12121 1:N:0:110
AAACCAAGCAGACACTCACCGCTCCCTCGCCACAGGCCAATAGTTTGTCCTCACTGAGTTGGCAACAAGTGGCTGCTGTGGCTGCCATTTTTCTGGTGATGGCCATCAGCTCCGACGAGGTCAGCTGGGGGGCTTTCTTTGTGTAAGCAACGAGAAACCTGAAAGAAGCATTTTTTAACTAAGTCCTGCTGAGTCATTCATGAGTTTTTAGCCGCCTTGCTTCTTCTCACAGACTCTCTACTCTCATGCCA
+
CCCCCBAFCFFFGGGGGGGGGGGGGGHHGGGGGHHHGGHHHGHHHHHHHHHHHHHHHHHHHHHHHHHHHHHHGHGGHHHHHHHGGHHHHHHHHHHHHHGHHHHHHHHHHHHHHGGGGGGGFHHHHHHHGGGGGGGGGGGGGGGGGGFFFFFFFFFFFFFFFFFFFFFFFFFFFFFFFFFFFFFFFFFFFFFFFFFFFFFFFFEFFFFFFFFFFFFFFFFFFFFFFFFFFFFFFFFFFFFFFFFFFFFFFFF
@M05620:45:000000000-G6HP7:1:1101:3008:12123 1:N:0:110
AAACCAAGCAGACACTCACCGCTCCCTCGCCACAGGCCAATAGTTTGTCCTCACTGAGTTGGCAACAAGTGGCTGCTGTGGCTGCCATTTTTCTGGTGATGGCCATCAGCTCCGACGAGGTCAGCTGGGGGGCTTTCTTTGTGTAAGCAACGAGAAACCTGAAAGAAGCATTTTTTAACTAAGTCCTGCTGAGTCATTCATGAGTTTTTAGCCGCCTTGCTTCTTCTCACAGACTCTCTACTCTCATGCCA
+
ABBAAAAFCFFFGGFGGFGGGGGGGGHHGGGGGHHHGGHHHHHHHHHHHHHHHHHHHHGHHHHGHHHHHGHHGHGGHHGGHHHGGHHHHHHHHHHHHHFHHHFHHHGHHGHHHGGGGGGG<GHHHHHHGGGGGGGGGGGGGFFFFFFFFFFFFFFFFFFFFFFFFFFFFFFFFFFFFFFFFFFFFFFFFFFFFFFFFFFFFFFFFFFFFFFFFFDFFFFFFFFFFFFFFFFFFFFFFFFFFFFFFFFFFFF
@M05620:45:000000000-G6HP7:1:1101:2805:12128 1:N:0:110
ATCTCTATCTCCTAAAAACCTGTTTAGATTTGGAGATAGACCTTCAGGTTTTTCATCATTTTCTGCATGAATTATACATTGACCACGTTCCAGCGTGGTCAGTTTGCAGCATTCTGTTATTTTGTTTGACAGAGTGTCTTGTTGAGAACATATGTAGGACATGATTTTTTCCTGCAACAGGGAAAATAAAGTATAAGTTTTAAAGATTTATTCTTTAATAAAGGATCTCAAAGCCAGCTTTAGAAAAAGGA
+
CCBBBFFFFFFFGGGGGGGGGGGHHHHHHHHGHGHGHHHHHHHHHHHHHHHGGHHHHHHHHHHHIHHHHFHHHGHHFGHHHGGGFHEFGHHFHHFEFGGHGFFHHHGFGBGHHHFFGHHHHHHHHHHHHHGHHHGGHHHHHHHHHHEHHHHHHHHGHHHGHGHFHHHHHGHHHH<GGHHGHGEHHHHHHEFGGHHGHFGHHHGHGGHHHHHHHHHHHFHHHFHHHHHHGHFEHCCGCEFHHHHGFFGGGGC
@M05620:45:000000000-G6HP7:1:1101:2823:12137 1:N:0:110
ATCTCTATCTCCTAAAAACCTGTTTAGATTTGGAGATAGACCTTCAGGTTTTTCATCATTTTCTGCATGAATTATACATTGACCACGTTCCAGCGTGGTCAGTTTGCAGCATTCTGTTATTTTGTTTGACAGAGTGTCTTGTTGAGAACATATGTAGGACATGATTTTTTCCTGCAACAGGGAAAATAAAGTATAAGTTTTAAAGATTTATTCTTTAATAAAGGATCTCAAAGCCAGCTTTAGAAAAAGGA
+
CCCCCFFFFFFFGGGGGGGGGGHHHHHHHHHHHHHHHHHHHHHHHHHHHHHGGHHHHHHHHIHHHHHHHHHHHHHHHHHHHHHHHHGHHHHHGHGGGGHHHHHHHHHHHHHHHHHHHHHHHHHHHHHHHHHHHHHHHHHHHHHHHHHHHHHHHHHHHHHHBGHHHHHHHGHHHHHHGHHHGGGHHHHHGHHHHHHHHGGHHHGHHHHHHHHHHHHHHHHHHHHHHHHHHHHHHHHHHGHHHHHGHHHHGCG
@M05620:45:000000000-G6HP7:1:1101:4081:12198 1:N:0:110
ATCTCTATCTCCTAAAAACCTGTTTAGATTTGGAGATAGACCTTCAGGTTTTTCATCATTTTCTGCATGAATTATACATTGACCACGTTCCAGCGTGGTCAGTTTGCAGCATTCTGTTATTTTGTTTGACAGAGTGTCTTGTTGAGAACATATGTAGGACATGATTTTTTCCTGCAACAGGGAAAATAAAGTATAAGTTTTAAAGATTTATTCTTTAATAAAGGATCTCAAAGCCAGCTTTAGAAAAAGGA
+
CCCCCFFFFFFFGGGGGGGGGGHHHHHHHHHHHHHHHHHHHHHHHHHHHHHGGHHHHHHHHHHHIHHHHHHHHHHHHHHHHGHHHHGHHHHHHHGGGGHHHHHHHHHHHHHHHHHHHHHHHHHHHHHHHHHHHHHHHHHHHHHHHHHHHHHHHHHHHHHHHHHHHHHHHGHHHHHHHHHHHGGHHHHHHGHHHHHHHHHHHHHHHGHHHHHHHHHHHHHHHHHHEHHHHHHHHHHHHGHHHHHBCFGHGGB
@M05620:45:000000000-G6HP7:1:1101:20298:12215 1:N:0:110
CATCCTGACCCTGAAGTACCCGGCTTGATTTCTGACATTAGATCGGAAGAGCACACGTCTGAACTCCAGTCACTCCGCGAAATCTCGTATGCCGTCTTCTGCTTGAAAAAAAAAAAATCTTTTTTTTTCCCTCTTTTCTTTTTTCTCCCCTCTTTCTGCCCTTCTTTTTTCCTTCCCCCTGTACCCTCCCTTCTCCTTTTTCCCTCTTTCTTCTTTCCTCCCTGCTCTCCCCGCCCTCTTTCTCCTCCTTC
+
A?AABFFFFCFCGGGGFGGGFGGFGGGHHHHHHHFHFFHHFHHFGFEFGAHFCGHFEFFGGEHFHHHFHFHFEDGHDEGCEF1FFHHG13FGD>E>GGF4FFHHHGHHBGGD?B///<1<11?1-><-<<D<C/<DF<0F0:C-/0:=G;GFGBBB00;C.;/;F0;FFFGGG0;;99C9.;/;9/BEAA.9BBFF99FBFFFFFBFFFBFFFBBFFFFFFAF9.BFFFBBD-9BB-::;BF/;B/999/B
@M05620:45:000000000-G6HP7:1:1101:7101:12216 1:N:0:110
ATCTCTATCTCCTAAAAACCTGTTTAGATTTGGAGATAGACCTTCAGGTTTTTCATCATTTTCTGCATGAATTATACATTGACCACGTTCCAGCGTGGTCAGTTTGCAGCATTCTGTTATTTTGTTTGACAGAGTGTCTTGTTGAGAACATATGTAGGACATGATTTTTTCCTGTAACAGGGAAAATAAAGTATAAGTTTTAAAGATTTATTCTTTAATAAAGGATCTCAAAGCCAGCTTTAGAAAAAGGA
+
A11>A@FFFB3@1FA1BGGGF1G13DD1A3311BGB0B1G1BAG11DDA1D/AF2DB2GHGGHEBHH1H1BB21BF22GDHE1ABF?HH00210>>?E>12F22@BGHHH012B2BBGBHFFGFGHHHB11FEFHHH2FGHGHHHHHHHHBGFG>FD<<1FFFHHFHGDC01@11>@G1FEGAGFCGHH1F?1<GFGFFHHGFBF1FHDGG1GDDG11DD<DDDFGHFHHGGFFFFFEC:GGHEHHBG..C
@M05620:45:000000000-G6HP7:1:1101:4087:12217 1:N:0:110
ATCTCTATCTCCTAAAAACCTGTTTAGATTTGGAGATAGACCTTCAGGTTTTTCATCATTTTCTGCATGAATTATACATTGACCACGTTCCAGCGTGGTCAGTTTGCAGCATTCTGTTATTTTGTTTGACAGAGTGTCTTGTTGAGAACATATGTAGGACATGATTTTTTCCTGCAACAGGGAAAATAAAGTATAAGTTTTAAAGATTTATTCTTTAATAAAGGATCTCAAAGCCAGCTTTAGAAAAAGGA
+
CCCCCFFFFFFFGGGGGGGGGGHHHHHHHHHHHFGHHFHHHHHHHHHHHHHGGHHHHHHHHHHHHHHHHEHHHHHHHHHHHHHHGHGHHHHHHHGGGGHHHHHHHHHHHHHHHHHHHHHHHHHHHHHHHHHHHHGHHHHHHHHHHHHHHHHHHHHHHHHHHHHGHHHHGFHHHHHHHHHHHGGHHHHHFDGHHHHHHGGHHHHHHHHHHHHHHHHHHHHFHHHHHHHHHHHHHHHHHGHHHHHGHGHHGGF
@M05620:45:000000000-G6HP7:1:1101:2760:12232 1:N:0:110
ATCTCTATCTCCTAAAAACCTGTTTAGATTTGGAGATAGACCTTCAGGTTTTTCATCATTTTCTGCATGAATTATACATTGACCACGTTCCAGCGTGGTCAGTTTGCAGCATTCTGTTATTTTGTTTGACAGAGTGTCTTGTTGAGAACATATGTAGGACATGATTTTTTCCTGCAACAGGGAAAATAAAGTATAAGTTTTAAAGATTTATTCTTTAATAAAGGATCTCAAAGCCAGCTTTAGAAAAAGGA
+
DDDDDFFFFFFFGGGGGGGGGGHHHHHHHHHHHHHHHHHHHHHHHHHHHHHGGHHHHHHHHHHHIHHHHHHHHHHHHHHHHHHHHHGHHHHHHHGGGGHHHHHHHHHHHHHHHHHHHHHHHHHHHHHHHHHHHHHHHHHHHHHHHHHHHHHHHHHHHHHHHHHHHHHHHGHHHHHHHHHHHGGHHHHHHHHHHHHHHHHHHHHHHHHHHHHHHHHHHHHHHGHHHHHHHHHGHHHHHGHHHHHHHHHHGGH
@M05620:45:000000000-G6HP7:1:1101:7099:12235 1:N:0:110
ATCTCTATCTCCTAAAAACCTGTTTAGATTTGGAGATAGACCTTCAGGTTTTTCATCATTTTCTGCATGAATTATACATTGACCACGTTCCAGCGTGGTCAGTTTGCAGCATTCTGTTATTTTGTTTGACAGAGTGTCTTGTTGAGAACATATGTAGGACATGATTTTTTCCTGCAACAGGGAAAATAAAGTATAAGTTTTAAAGATTTATTCTTTAATAAAGGATCTCAAAGCCAGCTTTAGAAAAAGGA
+
DCCCDFFFFFFFGGGGGGGGGGHHHHHHHHHGHGHHHHHHHHHHHHHHHHHGGHHHHHHHGHHHHHHHHHHHHHHHHHHHHHHHHHGHHHHHHHGGGGHHHHHHHHHHHHHHHHHHHHHHHHHHHHHHGHHHHHGHHHHHHHHHHHHHHHHHHHHHHHHHHHHHHHHHHGHHHHHHHHHHHGGHHHHHHHHHHHHHHGHHHHHGHHHHHHHHHHHHHHHHHHHHHHHHHHHHHHHHHGHHHHHHHFHHGGG
@M05620:45:000000000-G6HP7:1:1101:2774:12251 1:N:0:110
ATCTCTATCTCCTAAAAACCTGTTTAGATTTGGAGATAGACCTTCAGGTTTTTCATCATTTTCTGCATGAATTATACATTGACCACGTTCCAGCGTGGTCAGTTTGCAGCATTCTGTTATTTTGTTTGACAGAGTGTCTTGTTGAGAACATATGTAGGACATGATTTTTTCCTGCAACAGGGAAAATAAAGTATAAGTTTTAAAGATTTATTCTTTAATAAAGGATCTCAAAGCCAGCTTTAGAAAAAGGA
+
CCCCCFFFFFFFGGGGGGGGGGHHHHHHHHHHHHGHHHHHHHHHHHGHHHHGGHHHHHIHHHIIIHHHHHHHHHHHHHHHHHHHHHGHHHHHFGGGFGHHHHHHHHHHHHHHHHHHHHHHHHHHHHHHGHHHHHHHHHHHHHHGHHHHHHHHHHHHHHHGHHHHHHHHGGHHHHGHHHHHHGGHHHHHGHGHHHHHGHHHHHHHHHHHHHHHHHHHHFHHHHHHFHHHHHHGHHHHHGHHHHHGHHHGGCH
@M05620:45:000000000-G6HP7:1:1101:2747:12251 1:N:0:110
ATCTCTATCTCCTAAAAACCTGTTTAGATTTGGAGATAGACCTTCAGGTTTTTCATCATTTTCTGCATGAATTATACATTGACCACGTTCCAGCGTGGTCAGTTTGCAGCATTCTGTTATTTTGTTTGACAGAGTGTCTTGTTGAGAACATATGTAGGACATGATTTTTTCCTGCAACAGGGAAAATAAAGTATAAGTTTTAAAGATTTATTCTTTAATAAAGGATCTCAAAGCCAGCTTTAGAAAAAGGA
+
BB@ABFFFFFFFGGGGGGGGGGGHHFHHHHHHHGGHHHGFGHHHHHHHHHHGGHHHHHHHHHHHHHFHHGHHHHHHHHHHHGHHHGEFGHHHHHGFGGHHHGGHHHGHHGGHHHHHHHHHHHHHHHHHGGFHHHFGGGHHHGHHGHGFHHHGHHGFHHGFHHHGHHHHHGHHGHCGGHHGHGFGHCFGFDFFFHGHG=FHHG1DGGGHHHHHHHHHHBHHHHGHHHHHHHHGHGHHGGHHHBFGGFGFFGG
@M05620:45:000000000-G6HP7:1:1101:23825:12251 1:N:0:110
ATCTCTATCTCCTAAAAACCTGTTTAGATTTGGAGATAGACCTTCAGGTTTTTCATCATTTTCTGCATGAATTATACATTGACCACGTTCCAGCGTGGTCAGTTTGCAGCATTCTGTTATTTTGTTTGACAGAGTGTCTTGTTGAGAACATATGTAGGACATGATTTTTTCCTGCAACAGGGAAAATAAAGTATAAGTTTTAAAGATTTATTCTTTAATAAAGGATCTCAAAGCCAGCTTTAGAAAAAGGA
+
DDDDDFFFFFFFGGGGGGGGGGHHHHHHHHHHHHHHHHHHHHHHHHHHHHHGGHHHHIHHIIHIHHHHHHHHHHHHHHHHHHHHHHGHHHHHHHGGGGHHHHHHHHHHHHHHHHHHHHHHHHHHHHHHHHHHHHHHHHHHHHHHHHHHHHHHHHHHHHHHHHHHHHHHHGHHHHHHHHHHHGGHHHGHHHHHHHHHHGHHHHHHGHHHHHHHHHHHHHHHHHGHHHHHHHHHGHHHHGHHHHHEHHHHGGH
@M05620:45:000000000-G6HP7:1:1101:23833:12269 1:N:0:110
ATCTCTATCTCCTAAAAACCTGTTTAGATTTGGAGATAGACCTTCAGGTTTTTCATCATTTTCTGCATGAATTATACATTGACCACGTTCCAGCGTGGTCAGTTTGCAGCATTCTGTTATTTTGTTTGACAGAGTGTCTTGTTGAGAACATATGTAGGACATGATTTTTTCCTGCAACAGGGAAAATAAAGTATAAGTTTTAAAGATTTATTCTTTAATAAAGGATCTCAAAGCCAGCTTTAGAAAAAGGA
+
CCCCCFFFFFFFGGGGGGGGGGHHGHHGHHHHHHHHHHHHHHHHHHHHHHHGGHHHHHIHHHHHHHHHHHHHHHHHHHHHHHHHHHGHHHHHHHGFGGHHHHHHHHGHHHHHHHHHHHHHHHHHHHHHHHHHHHHHHHHHHHHHHHHHHHHHHHHHHHHHHHHHHHHHHGHHHHGHHHHHHGGHHGHHGGHHHHHHHGHHHHHHHHHHHHHHHHHHHHHHHFHHHHHHHHHHHFHHHGHHHHHHHHHHGGH
@M05620:45:000000000-G6HP7:1:1101:3380:12284 1:N:0:110
CATCCTGACCCTGAAGTACCCCGGCTTGATTTCTGACATTAGATCGGAAGAGCACACGTCTGAACTCCAGTCACTCCGCGAAATCTCGTATGCCGTCTTCTGCTTGAAAAAAAAAAACACAACTCAATTATTAAAACAACAATCCTCTCCCTCCCCCCATTTCCTCCTCCTCAATCCCACCCATTTATCTCCTATCCTCCATATGTCGTCCCCACCTATTCATCAGCACACACCTCACGCTGTGCGCTCGC
+
CCCCCFFFFFFFGGGGGFGGGGEEEFGEGHHHHHHHHGGHGHFHHFE2BEFGHGGFGGHHGFFGGHHHHHHHFFHHHGGFGGGHFHHF?EGHGGEEEFGFFHFGFGGF3FFFGCDC<?/0///1111111111>1>1.....0//000/////....--/000000/////:0000/009...:000090000:;;/0//://////....../...;///;:/9//9./..../;/......//.--.--
@M05620:45:000000000-G6HP7:1:1101:3888:12291 1:N:0:110
ATCTCTATCTCCTAAAAACCTGTTTAGATTTGGAGATAGACCTTCAGGTTTTTCATCATTTTCTGCATGAATTATACATTGACCACGTTCCAGCGTGGTCAGTTTGCAGCATTCTGTTATTTTGTTTGACAGAGTGTCTTGTTGAGAACATATGTAGGACATGATTTTTTCCTGCAACAGGGAAAATAAAGTATAAGTTTTAAAGATTTATTCTTTAATAAAGGATCTCAAAGCCAGCTTTAGAAAAAGGA
+
BBABBFFFFFFFGGGGGGGGGGHHHHHHHHHHHHHHHHHHHHHHHHHHHHHGGHHHHHHHHHHHHHHHHHHHHHHHHHHHHHHHGHGHHHHHHHGGGGHHHHHHHHHHHHHHHHHHHHHHHHHHHHHHHHHHHHHHHHHHHHHHHHHHHHHHHHHHHHHHHHHHHHHHHGHHHHHHHHHHHGGHHHGGHHHHHHHHHHHHHHHHHHHHHHHHHHHHHHHHHHHHHHHHHHHHHHHGHGHHHHHEHHHHGGG
@M05620:45:000000000-G6HP7:1:1101:3392:12298 1:N:0:110
CATCCTGACCCTGAAGTACCCCGGCTTGATTTCTGACATTAGATCGGAAGAGCACACGTCTGAACTCCAGTCACTCCGCGAAATCTCGTATGCCGTCTTCTGCTTGAAAAAAAAAACAGTGCTGCTGACCGAGGCCCCCCTGAACCCCAAGGCCAACAGAGAGAAGATGACTCAGGTGAGGCTCGGCCGACGCCCGGGCTCCTCCCGTCCTTTCCCCAGTCATTTTCTGCCCGGCTTGATTTCTGACATTT
+
BBBBBFFFFFFFGGGGGGGGGGF2A2EEABGG5ADAFAGEG5FFEF222BGC2GHHCFBEAEG5FHHC3GDFGG5G2>E@/>/1B4B??EB343>>>FF4F?G4?F0F33F/>D/</?F?<1@FGFGFHHFGC-CEEGGGG.CBHGGG.:GECGAFAABFFF?FFG/0CBFBFGGG0FFAFEEFCFFFFFFFFAFD-9;9EEFFFFF;AAAFFFFFFF./;9B/B/FFF/9EDAAF-@.FFFFB/////;/
@M05620:45:000000000-G6HP7:1:1101:12301:12308 1:N:0:110
ATCTCTATCTCCTAAAAACCTGTTTAGATTTGGAGATAGACCTTCAGGTTTTTCATCATTTTCTGCATGAATTATACATTGACCAGCGTGGTCAGTTTGCAGCATTCTGTTATTTTGTTTGACAGAGTGTCTTGTTGAGAACATATGTAGGACATGATTTTTTCCTGCAACAGGGAAAATAAAGTATAAGTTTTAAAGATTTATTCTTTAATAAAGGATCTCAAAGCCAGCTTTAGAAAAAGGAAGAAAGG
+
CCCCCFFFFFFFGGGGGGGGGGHHHHHHHHHHHHHHHHHHHHHHHHHHHHHGGHHHHHHHHHIHHHHHHGHHHHHHHHHHHHHHHHHGGGGGHHHHHHHHHHGHHHHHHHHHHHHHHHHHHFHFGFGFHHHHHHHHHHHGDGHHGHHHHHHGHHHHHHHHHHGHHHHHHHHHHHGGHHHHHHHHDHHHHHHHHHHHHHGHHHHHHHHHHHGHHHGHHHHHHHGHHHHFGHGHHHHHHHHHHGGHHHHHHHH
@M05620:45:000000000-G6HP7:1:1101:12047:12312 1:N:0:110
CATCCTGACCCTGAAGTACCCGGCTTGATTTCTGACATTAGATCGGAAGAGCACACGTCTGAACTCCAGTCACTCCGCGAAATCTCGTATGCCGTCTTCTGCTTGAAAAAAAAAAAAAGAAAAAAAGAACCAGAGTACAAATAACTCCCCACGTGCAAAGAAAAATATGAACTAAAAACTTAACTCTCAATGCACGTATTTCCCTCAAGCATCTTGCCTCCCAAGCGTGTCCTCCCGCTTTCATGTCCATC
+
BAAACFFFFFFFGGGGGGGGGGGGGGGHHHHHHFFHGHHGHHHHHGFFGFHHHHHHGHHHGGGFHHHHHGHFHBGGFGGGEEF@FHHFAFGHHEEEHGGHFGHHHHHGGHGGGGG////.<000--.../.....00;00000000;0../.-....00//.//:.00000900000;.0000000/////////../////:9//.;///;///;;///..//...9../////..--../////////:
@M05620:45:000000000-G6HP7:1:1101:12303:12326 1:N:0:110
ATCTCTATCTCCTAAAAACCTGTTTAGATTTGGAGATAGACCTTCAGGTTTTTCATCATTTTCTGCATGAATTATACATTGACCAGCGTGGTCAGTTTGCAGCATTCTGTTATTTTGTTTGACAGAGTGTCTTGTTGAGAACATATGTAGGACATGATTTTTTCCTGCAACAGGGAAAATAAAGTATAAGTTTTAAAGATTTATTCTTTAATAAAGGATCTCAAAGCCAGCTTTAGAAAAAGGAAGAAAGG
+
CCCCCFFFFFFFGGGGGGGGGGHHHHHHHHHHHHHHHHHHHHHHHHHHHHHGGHHHHIHHHHIIHHHHHHHHHHHHHHHHHHHHHHHGGGGHHHHHHHHHHHHHHHHHHHHHHHHHGHHHHGHHGFGFHHHHHHHHHHHHDFGHHHHHHHHGHGHHHHHHHHGHHHHHHHHHHHGGHHHHHHHHFHHHHHHHHHHHHHHHHHHHHHHHHHHHGHGHHHHHHHHHHHHGHHGHHHHHHHGHFGGHGHHHHHH
@M05620:45:000000000-G6HP7:1:1101:4895:12367 1:N:0:110
AAACCAAGCAGACACTCACCGCTCCCTCGCCACAGGCCAATAGTTTGTCCTCACTGAGTTGGCAACAAGTGGCTGCTGTGGCTGCCATTTTTCTGGTGATGGCCATCAGCTCCGACGAGGTCAGCTGGGGGGCTTTCTTTGTGTAAGCAACGAGAAACCTGAAAGAAGCATTTTTTAACTAAGTCCTGCTGAGTCATTCATGAGTTTTTAGCCGCCTTGCTTCTTCTCACAGACTCTCTACTCTCATGCCA
+
CCCCCCCFCFFFGGGGGGGGGGGGGGHHGGGGGHHHGGHHHHHHHHHHHHHHHHHHHHHHHHHHHHHHHHHHGHGGHHHHHHHGGHHHHHHHHHHHHHHHHHHHHHHHHHHHHGGGGGGGGHHHHHHHGGGFAFGGFGGBB;/CFBBFFF.-.:DDFFA/9FF0BF.99BFFFFFCFFBBFFFFFFFF0FB099B9FFBBBB09BFFFF?BFB9CBFDBFFFBFFFFF0BFBBABBFFB9:FFFB0B0BF0
@M05620:45:000000000-G6HP7:1:1101:3518:12375 1:N:0:110
ATCTCTATCTCCTAAAAACCTGTTTAGATTTGGAGATAGACCTTCAGGTTTTTCATCATTTTCTGCATGAATTATACATTGACCACGTTCCAGCGTGGTCAGTTTGCAGCATTCTGTTATTTTGTTTGACAGAGTGTCTTGTTGAGAACATATGTAGGACATGATTTTTTCCTGCAACAGGGAAAATAAAGTATAAGTTTTAAAGATTTATTCTTTAATAAAGGATCTCAAAGCCAGCTTTAGAAAAAGGA
+
ABABCFFFFFFFGGGGGGGGGGHHHGHHHHHHHGHHHHHGHHHHHHHHHHHGGHGHHFHHHHHHIHGHHGGHHFHFHGHHHGHHFHGFHHHHHHGEFGGHFHGHHHHGHHFHHHHHGHGHHHHHGHHHGHFHHHFGGHHHHHHHHHGFGFHFHHGFHHGHFHHGHHHHHGHHHHGHHHFHHGGGHGHGGGHGGHHFHFGHHFGGHGHHHGHHHHHHGGHHHFHFFGGH0<DBGG.:C.GHFFHFFFFEGDG
@M05620:45:000000000-G6HP7:1:1101:25795:12398 1:N:0:110
TACCTGTACTGGGGAAGAGCACACGTCTGAACTCCAGTCACTCCGCGAAATCTCGTATGCCGTCTTCTGCTTGAAAAAAAAAAACATCACCCTCTCTTTCCCTTCCCCCATACCCCCACTTAAACCTCCCATCTTTACTCTCGTCACCCCACATCTCTACCAACATATACTTTTAACCCACTCGCCTCACATCACCTTAACCCCTATAACCACATGCCACCCTTCACCGCACTCCCTCATCCTCCCCCCTC
+
CCCCCFFFFFFFGGGGGGGGGGHHGHHHGGHHHHHHHHHFHHHHGGG0EFHHHGHGGGHHHGGGGGHHHHHHH1F3F1>E///</?33?320//222222?223B222//22?<2///?01?11100>..0101<1111111..<.<0.-<..000000;:00::C00000000900;....:.:9../.00009/00000/.9..9/9///;.///9/9...///:/.--9-;/./9:/9//;9.99--.
@M05620:45:000000000-G6HP7:1:1101:22410:12422 1:N:0:110
CATCCTGACCCTGAAGTACCCCATTGAGCATGGCATCGTCACCAACTGGGACGACATGGAGAAGATCTGGCACCACACCTTCTACAACGAGCTGCGCGTGGCCCCGGAGGAGCACCCAGTGCTGCTGACCGAGGCCCCCCTGAACCCCAAGGCCAACAGAGAGAAGATGACTCAGGTGAGGCTCGGCCGACGCCCGTGCTCCTCCCGTCCTTTCCCCAGTCATTTTCTGCCCGGCTTGATTTCTGACATTA
+
DCCDDFFFFFFFGGGGGGGGGGGHHHHHHHHHHHHHHGHHHGHHHGHHHHHHGGGGGHHHHHHHHHHHHHHHHGHHHGGHHHHHHHHHGGGGGHHGGGGGGGHHGGFGGGGGHHHHGGHGHHHHHGHHHHGGGGGGGGGGGGHHHHGGFCHGHHGGGGGGGGGGGGFGGGGGGGGGGGFGGGGGFFFFF;BDFFFD<DDFFFFFFFDBDFFFFFFFFFFFFBFFFFFFFFFFDFAFFC<FFFFFFFFBBF0
@M05620:45:000000000-G6HP7:1:1101:28141:12445 1:N:0:110
AAACCAAGCAGACACTCACCGCTCCCTCGCCACAGGCCAATAGTTTGTCCTCACTGAGTTGGCAACAAGTGGCTGCTGTGGCTGCCATTTTTCTGGTGATGGCCATCAGCTCCGACGAGGTCAGCTGGGGGGCTTTCTTTGTGTAAGCAACGAGAAACCTGAAAGAAGCATTTTTTAACTAAGTCCTGCTGAGTCATTCATGAGTTTTTAGCCGCCTTGCTTCTTCTCACAGACTCTCTACTCTCATGCCA
+
BBCCCCCFCFFFGGGGGGGGGGGGGGHGFGGGGHHHGGHHHHHHHHHHHHHHHHHHHHHHHHHGHHHHHGHHGHGGHHHHHHHGGHHHHHHHHHHHHHHHHHHHHHHHHHHHHFGEGGGGGHHHHHHHGGGGGGGGGGGGGGGGGGFFFFFFFFDFFFFFFFFFFFFFFFFFFFFFFFFFFFFFFFFFFFFFFFFFFFFFFFFFFFFFFFFFFFFFFFFFFFFFFFFFFFFFFFFFFFFFFFFFFFFFFFF
@M05620:45:000000000-G6HP7:1:1101:5180:12459 1:N:0:110
ATCTCTATCTCCTAAAAACCTGTTTAGATTTGGAGATAGACCTTCAGGTTTTTCATCATTTTCTGCATGAATTATACATTGACCACGTTCCAGCGTGGTCAGTTTGCAGCATTCTGTTATTTTGTTTGACAGAGTGTCTTGTTGAGAACATATGTAGGACATGATTTTTTCCTGCAACAGGGAAAATAAAGTATAAGTTTTAAAGATTTATTCTTTAATAAAGGATCTCAAAGCCAGCTTTAGAAAAAGGA
+
BCABCFFFFFFFGGGGGGGGGGFGHHHHHHHHHHHHGHHHHHHHHHHHGHHGGHHHHHHHHHHHHHHHHGHHHHHHHHHHHHGHHHGHHHHHHHGFGGHHHHHHHHHHHHHHHHGHHHHHHHHHHHHHHHHHHHGHHHHHHHHHHHHHHHHHHHHHHHHHHHHHHHHHHCHHHHGHGHHHHGGHHHHHHHHHHHHHHGHHHHGHHHHHHHHHHHHHHHHHHHHHHHHHHHHHHGGHHGHHHGHBCGHHGGC
@M05620:45:000000000-G6HP7:1:1101:5195:12474 1:N:0:110
ATCTCTATCTCCTAAAAACCTGTTTAGATTTGGAGATAGACCTTCAGGTTTTTCATCATTTTCTGCATGAATTATACATTGACCACGTTCCAGCGTGGTCAGTTTGCAGCATTCTGTTATTTTGTTTGACAGAGTGTCTTGTTGAGAACATATGTAGGACATGATTTTTTCCTGCAACAGGGAAAATAAAGTATAAGTTTTAAAGATTTATTCTTTAATAAAGGATCTCAAAGCCAGCTTTAGAAAAAGGA
+
CDCCDFFFFFFFGGGGGGGGGGHHHHHHHHHHHFHHHHHHGHHHHHHHHHHGGHHHHHHIHHHHHHHHHHHGHHHHHHHHHGHHHHGHHHHHHHGFGGHGHHHHHHHHHHHHHHHHHHHHHHHHHHHHGHHHHHHHHHHHHHHHHHHHHHHHHHHHHHHHGHHHGHHHHGHHHHGGHHHHHGGGHHHGHHHGHHHGHGHHHGGHHGHHHHHHHHHHHHHHHHHHHHHHHGHGHHHHHGHHHHHGGHGGGGC
@M05620:45:000000000-G6HP7:1:1101:5170:12481 1:N:0:110
ATCTCTATCTCCTAAAAACCTGTTTAGATTTGGAGATAGACCTTCAGGTTTTTCATCATTTTCTGCATGAATTATACATTGACCACGTTCCAGCGTGGTCAGTTTGCAGCATTCTGTTATTTTGTTTGACAGAGTGTCTTGTTGAGAACATATGTAGGACATGATTTTTTCCTGCAACAGGGAAAATAAAGTATAAGTTTTAAAGATTTATTCTTTAATAAAGGATCTCAAAGCCAGCTTTAGAAAAAGGA
+
BBBBBFBFFFFFGGGGGGGGGGHHHHGHHHHHHGHGHFHHHHHHHHHHHHHGGHHHHHHHHHHHHHHHHFFHHHHHHHHHHHHHHHGHHHHHHHGGGGHHGHHHHHHEGHHHHHHHHHHHHHHHHHHGHHHHHHHHHHHHGHHHGFHHHHHHHHHHEGGHHGHDGHHHHGHHHHHH2FCGHGGHEHGHFHEHHHHFHGGHHHH1G1GGHHHHHHHHFHH0DGFHBGHHH0DHFGCGHGHHHBGFCG/CCG/
@M05620:45:000000000-G6HP7:1:1101:29236:12491 1:N:0:110
ATCTCTATCTCCTAAAAACCTGTTTAGATTTGGAGATAGACCTTCAGGTTTTTCATCATTTTCTGCATGAATTATACATTGACCACGTTCCAGCGTGGTCAGTTTGCAGCATTCTGTTATTTTGTTTGACAGAGTGTCTTGTTGAGAACATATGTAGGACATGATTTTTTCCTGCAACAGGGAAAATAAAGTATAAGTTTTAAAGATTTATTCTTTAATAAAGGATCTCAAAGCCAGCTTTAGAAAAAGGA
+
CCCCCFFFFFFFGGGGGGGGGGHHHHHHHHHHHHHHHHHGHHHHHHHHHHHGGHHHHHIHHIHIIHHHHGHHHHHHHHHHGHHHHHGAGH2FHHGGGGHGHHHHHHHHHHGHHGHHFHHHHHHHGHHHHGHHHHGHHHHHHGHHHHGHHGFHHHHHHHHHHHHHHHHHHGHHHHHHHHHHHGGHHHHHHHHHFFHHHGHHHGHHHHHHHHHHHHHHHFHHHHHHHHHHHHHHHHH/CFHHHHHHHHGHGGG
@M05620:45:000000000-G6HP7:1:1101:29281:12507 1:N:0:110
AAACCAAGCAGACACTCACCGCTCCCTCGCCACAGGCCAATAGTTTGTCCTCACTGAGTTGGCAACAAGTGGCTGCTGTGGCTGCCATTTTTCTGGTGATGGCCATCAGCTCCGACGAGGTCAGCTGGGGGGCTTTCTTTGTGTAAGCAACGAGAAACCTGAAAGAAGCATTTTTTAACTAAGTCCTGCTGAGTCATTCATGAGTTTTTAGCCGCCTTGCTTCTTCTCACAGACTCTCTACTCTCATGCCA
+
CCCCCBBBACCFGGGGGGGGEGGGGGHHAAEEFHHHGGHHGFGGHHHHHHHHHHHHHHHHHHHHHHHHHGHHGHGFHCDFHHHEBFGHHHHHHHHHHHFHHHHHFHHHHHHHHEGEE>BDCGCGBGHHGGGGGGGGGGGGGFFGGFFFFFFFFFFFFFFFFFBBFFFFFFFFFFFFAFFFFFFFFFFFFFFFA;;BFFFFFFFFBFFFFFB9BFFFFAFBFFFFFFFFFFFFFFFFFFFFFFFFFFFFFFF
@M05620:45:000000000-G6HP7:1:1101:29261:12514 1:N:0:110
AAACCAAGCAGACACTCACCGCTCCCTCGCCACAGGCCAATAGTTTGTCCTCACTGAGTTGGCAACAAGTGGCTGCTGTGGCTGCCATTTTTCTGGTGATGGCCATCAGCTCCGACGAGGTCAGCTGGGGGGCTTTCTTTGTGTAAGCAACGAGAAACCTGAAAGAAGCATTTTTTAACTAAGTCCTGCTGAGTCATTCATGAGTTTTTAGCCGCCTTGCTTCTTCTCACAGACTCTCTACTCTCATGCCA
+
3ABB?A>CB4CCFBGGGGGGGCGEEFBEAEEGGHGHEFFAG3GAFGGHFGGHHHHHGFGGFGFGHHHHGFHHGHGFHHF?FCF?FFFGGHHFGFHHFH3BFGCGGHHHHGHHHGGGC>BD?FBBG1FFGGG@GGGGBFFGGFFFFBFFFFFBFDD.FF?BF/99FFEFFFFFFFFB9BF9F/BFBB/BFFFFF/;FFBFFFF/BFFFFFFFFFD=@FDF/BFBB/BFFFFFFBAFFBFFFFFFFFFFFFF/
@M05620:45:000000000-G6HP7:1:1101:9797:12556 1:N:0:110
ATCTCTATCTCCTAAAAACCTGTTTAGATTTGGAGATAGACCTTCAGGTTTTTCATCATTTTCTGCATGAATTATACATTGACCACGTTCCAGCGTGGTCAGTTTGCAGCATTCTGTTATTTTGTTTGACAGAGTGTCTTGTTGAGAACATATGTAGGACATGATTTTTTCCTGCAACAGGGAAAATAAAGTATAAGTTTTAAAGATTTATTCTTTAATAAAGGATCTCAAAGCCAGCTTTAGAAAAAGGA
+
CCCCCFFFFFFFGGGGGGGGGGHHHHHHHHHHHHHHHHHHHHHHHHHHHHHGGHHHHHHHIHHHHHHHHHHHHHHHHHHHHHHHHHGHHHHHHHGGGGHHHHHHHHHHHHGHHHHHHHHHHHHHHHHHHHHHHHHHHHHHHHHHHHGHHHHHHHHHHHHHHHHHHHHHHGHHHHHHHHHHHGGHHHHHHGHHHHHGHGHHHHHHHHHHHHHHHHHHHGHHHHHHHHHHHHHHHHFHHGHHHHHHHGHGGGH
@M05620:45:000000000-G6HP7:1:1101:7087:12584 1:N:0:110
CATCCTGACCCTGAAGTACCCGGCTTGATTTCTGACATTAGATCGGAAGAGCACACGTCTGAACTCCAGTCACTCCGCGAAATCTCGTATGCCGTCTTCTGCTTGAAAAAAAAAAAAAAAAAAAAAAGAATGGAAATAAGAAGGTAGTACGGCAATAAAGTGAGGAAAAAATAAAAAAAAACGGTAAGAATGCGCTGACAGTACGCAGAAAGTAGATGATAGAGGAATACTGCGAGAGCATGCGATGGTAA
+
CBBCCFFFFFFFGGGGGGGGGGGGGGGHHHHHHHHHHHHHHHHHHGGGGHHHHHHHGHHHGHGHHHHHHHHHHHHHGGGGGGHHHHHGEHHHHGFGHGHHHHHHHGHGGHGGGGG><<--<--;---...00:;00000000/.000:00..---0000000:0.0///:-.00000----.-.:..000000..--./00000...--/00000::B0B00:0/./:00000.---;.0000....9000
@M05620:45:000000000-G6HP7:1:1101:28577:12585 1:N:0:110
ATCTCTATCTCCTAAAAACCTGTTTAGATTTGGAGATAGACCTTCAGGTTTTTCATCATTTTCTGCATGAATTATACATTGACCACGTTCCAGCGTGGTCAGTTTGCAGCATTCTGTTATTTTGTTTGACAGAGTGTCTTGTTGAGAACATATGTAGGACATGATTTTTTCCTGCAACAGGGAAAATAAAGTATAAGTTTTAAAGATTTATTCTTTAATAAAGGATCTCAAAGCCAGCTTTAGAAAAAGGA
+
CCCCCFFFFFFFGGGGGGGGGGHHHHHHHHHHHHHHHHHHHHHHHHHHHHHGGHHHHHHHHIHHIHHHHHHHHHHHHHHHHHHHHHGHHHHHHHGGGGHHHHHHHHHHHHHHHHHHHHHHHHHHHHHHHGHHHHFHHHHHHHHHHHHHHHHHHHHHHHHHHHHHHHHHHGHHHHHHHHHHHGGHHHHHHHHHHHGHHHHHHGHHHHHHHHHHHHHHHHHHHFHHHHHHHHHGHFHHHGHHHHEHFHHGGGH
@M05620:45:000000000-G6HP7:1:1101:28586:12600 1:N:0:110
ATCTCTATCTCCTAAAAACCTGTTTAGATTTGGAGATAGACCTTCAGGTTTTTCATCATTTTCTGCATGAATTATACATTGACCACGTTCCAGCGTGGTCAGTTTGCAGCATTCTGTTATTTTGTTTGACAGAGTGTCTTGTTGAGAACATATGTAGGACATGATTTTTTCCTGCAACAGGGAAAATAAAGTATAAGTTTTAAAGATTTATTCTTTAATAAAGGATCTCAAAGCCAGCTTTAGAAAAAGGA
+
BBABBFFFFFFFGGGGGGGGGGHHHHHHHHHHHGHHHHHHHHHHHHHHHHHGGHHHHGHHHHHHHHHHHHHHHHHHHHHHHGHHHHGGHHHHHHGGGGHHHHHHHHHHHHHHHHHHHHHHHHHHGHHHHHHHGHFHHHHHHHHHHHHHHHHHHHHHHHHHHHHHHHHHHGHHHHHHHHHHHGGHHHHHHHHHHHHHHGHHHHGHHHHHHHHHHHHHHHHHHHHHHHHHHHHHHFHHHGHHHHGFGGHHGGH
@M05620:45:000000000-G6HP7:1:1101:16563:12617 1:N:0:110
AAACCAAGCAGACACTCACCGCTCCCTCGCCACAGGCCAATAGTTTGTCCTCACTGAGTTGGCAACAAGTGGCTGCTGTGGCTGCCATTTTTCTGGTGATGGCCATCAGCTCCGACGAGGTCAGCTGGGGGGCTTTCTTTGTGTAAGCAACGAGAAACCTGAAAGAAGCATTTTTTAACTAAGTCCTGCTGAGTCATTCATGAGTTTTTAGCCGCCTTGCTTCTTCTCACAGACTCTCTACTCTCATGCCA
+
CCCCCCCFCFFFGGGGGGGGGGGGGGHHGGGGGHHHGGGFHHHHHHHHHHHHHHHHHHGHHHHHHHHHHGHHGHGGHHHHHHHGGHHHHHHHHHHHHHHHHHHHHHHHHHHHHGGGGGGGFHHHHHHHGGGGGGGGGGGGGGGGGGFFFFFFFFFFFFFFFFFFFFFFFFFFFFFFFFFFFFFFFFFFFFFFFFFFFFFFFFFFFFFFFFFFFFFFFFFFFFFFFFFFFFBFBFFFFFFFFFFFFFFEFE0
@M05620:45:000000000-G6HP7:1:1101:16539:12617 1:N:0:110
AAACCAAGCAGACACTCACCGCTCCCTCGCCACAGGCCAATAGTTTGTCCTCACTGAGTTGGCAACAAGTGGCTGCTGTGGCTGCCATTTTTCTGGTGATGGCCATCAGCTCCGACGAGGTCAGCTGGGGGGCTTTCTTTGTGTAAGCAACGAGAAACCTGAAAGAAGCATTTTTTAACTAAGTCCTGCTGAGTCATTCATGAGTTTTTAGCCGCCTTGCTTCTTCTCACAGACTCTCTACTCTCATGCCA
+
CCCCCCCFCFFFGGGGGGGGGGGGGGHHGGGGGHHHGGFHHHHHHHHHHHHHHHHHHHHHHHHHHHHHHHHHGHGGHHHHHHHGGHHHHHHHHHHHHHHHHHHHHHHHHHHHHGGGGGGGGHHHHHHHGGGGGGGGGGGGGGGGGGFFFFFFFFFFFFFFFFFFFFFFFFFFFFFFFFFFFFFFFFFFFFFFFFFFFFFFFFFFFFFFFFFFFFFFFFFFFFFFFFFFFFFFBFFFFFFFFFFFFFFFFF0
@M05620:45:000000000-G6HP7:1:1101:24618:12627 1:N:0:110
CATCCTGACCCTGAAGTACCCCGGCTTGATTTCTGACATTAGATCGGAAGAGCACACGTCTGAACTCCAGTCACTCCGCGAAATCTCGTATGCCGTCTTCTGCTTGAAAAAAAAAAAAAAAAAAAAAACCATCAACGATCACCTCCCCTTCCCCCATAAATCGTCATCTATTATCTCATCTACTTACCCTCCCTACACACCACCTCCTCGACCCACCACCTGTCTTTCCGCATCTCACCACACCGCTTTCT
+
DCCDDFFFFFFFGGGGGGGGGGGGGGGGHHHHHHHGHHHHHHGHHHGEGGHHHHHHHGHHHGHGHHHHHHHHHHHHHGGFEGGHFHHHGGHHGHGEGHGHHHHHHHHHGHGGGGGG><>---<<-:--9.<0000/...../:0...././/:/.-//0000..9..00000000000000000000//0.../0.0/<...9..../<..--<......./000000<..-.-0000.:....---..<0
@M05620:45:000000000-G6HP7:1:1101:25386:12656 1:N:0:110
CATCCTGACCCTGAAGTACCCCATTGAGCATGGCATCGTCACCAACTGGGACGACATGGAGAAGATCTGGCACCACACCTTCTACAACGAGCTGCGCGTGGCCCCGGAGGAGCACCCAGTGCTGCTGACCGAGGCCCCCCTGAACCCCAAGGCCAACAGAGAGAAGATGACTCAGGTGAGGCTCGGCCGACGCCCGTGCTCCTCCCGTCCTTTCCCCAGTCATTTTCTGCCCGGCTTGATTTCTGACATTT
+
DDDDDFFFFFFFGGGGGGGGGGGHHHHHHHHHHHHHHGHHHGHHHGHHHHHHGGGGGHHHHHHHHHHHHHHHHGHHHGGHHHHHHHHHGGGGGHHGGGGGGGHHGGGGGGGGHHHHGGHGHHHHHHHHHHGGGGGGGGGGGGHHHHGGGGHGHHGGGGGGGGGGGGGGGGGGGGGGHGGGGGGGFFFFFDFFFFFFFFFFFFFFFFFFFFFFFFFFFFFFFFFFFFFFFFFFFFFFFFAFFFFFFBFFFF0
@M05620:45:000000000-G6HP7:1:1101:20200:12664 1:N:0:110
AAACCAAGCAGACACTCACCGCTCCCTCGCCACAGGCCAATAGTTTGTCCTCACTGAGTTGGCAACAAGTGGCTGCTGTGGCTGCCATTTTTCTGGTGATGGCCATCAGCTCCGACGAGGTCAGCTGGGGGGCTTTCTTTGTGTAAGCAACGAGAAACCTGAAAGAAGCATTTTTTAACTAAGTCCTGCTGAGTCATTCATGAGTTTTTAGCCGCCTTGCTTCTTCTCACAGACTCTCTACTCTCATGCCA
+
DCCDDDCFCFFFGGGGGGGGGGGGGGHHGGGGGHHHGGHHHHHHHHHHHHHHHHHHHHHHHHHHHHHHHHHHGHGGHHHHHHHGGHHHHHHHHHHHHHHHHHHHHHHHHHHHHGGGGGGGGHHHHHHHGGGGGGGGGGGGGGGGGGFFFFFFFFFFFFFFFFFFFFFFFFFFFFHFFFFFHFFFHHFFFFFFFFFFFFFHHHHFFFFFFFFFFFFFFFFFFHFFFFFFFFFFFFFFFFFFHFFHF0BFFFB
@M05620:45:000000000-G6HP7:1:1101:20183:12671 1:N:0:110
AAACCAAGCAGACACTCACCGCTCCCTCGCCACAGGCCAATAGTTTGTCCTCACTGAGTTGGCAACAAGTGGCTGCTGTGGCTGCCATTTTTCTGGTGATGGCCATCAGCTCCGACGAGGTCAGCTGGGGGGCTTTCTTTGTGTAAGCAACGAGAAACCTGAAAGAAGCATTTTTTAACTAAGTCCTGCTGAGTCATTCATGAGTTTTTAGCCGCCTTGCTTCTTCTCACAGACTCTCTACTCTCATGCCA
+
CCCCCCCFCFFFGGGGGGGGGGGGGGHHGGGGGHHHGGHHHHHHHHHHHHHHHHHHHHHHHHHHHHHHHGHHGHGGHHHHHHHGGHHHHHHHHHHHHHHHHHHHHHHHHHHHHGGGGGGGGHHHHHHHGGGGGGGGGGGGGGGGGGFFFFFFFFFFFFFFFFFFFFFFFFFFFFFFFFFFFFFFFFFFFFFFFFFFFFFFFFFFFFFFFFFFFFFFFFFFFFFFFFFFFFFFFFFFFFFFFFFFFFFFFFB
@M05620:45:000000000-G6HP7:1:1101:16201:12712 1:N:0:110
ATCTCTATCTCCTAAAAACCTGTTTAGATTTGGAGATAGACCTTCAGGTTTTTCATCATTTTCTGCATGAATTATACATTGACCACGTTCCAGCGTGGTCAGTTTGCAGCATTCTGTTATTTTGTTTGACAGAGTGTCTTGTTGAGAACATATGTAGGACATGATTTTTTCCTGCAACAGGGAAAATAAAGTATAAGTTTTAAAGATTTATTCTTTAATAAAGGATCTCAAAGCCAGCTTTAGAAAAAGGA
+
DDDDDFFFFFFFGGGGGGGGGGHHHHHHHHHHHHHHHHHHHHHHHHHHHHHGGHHHHHHHIIIIHHHHHHHHHHHHHHHHHHHHHHGHHHHHHHGGGGHHHHHHHHHHHHHHHHHHHHHHHHHHHHHHHHHHHHHHHHHHHHHHHHHHHHHHHHHHHHHHHHHHHHHHHGHHHHHHHHHHHGGHHHHHHHHHHHHHHHHHHHHHHHHHHHHHHHHHHHHHHHHHHHHHHHHHHHHHHGHHHHHHHHHHGGH
@M05620:45:000000000-G6HP7:1:1101:16183:12713 1:N:0:110
ATCTCTATCTCCTAAAAACCTGTTTAGATTTGGAGATAGACCTTCAGGTTTTTCATCATTTTCTGCATGAATTATACATTGACCACGTTCCAGCGTGGTCAGTTTGCAGCATTCTGTTATTTTGTTTGACAGAGTGTCTTGTTGAGAACATATGTAGGACATGATTTTTTCCTGCAACAGGGAAAATAAAGTATAAGTTTTAAAGATTTATTCTTTAATAAAGGATCTCAAAGCCAGCTTTAGAAAAAGGA
+
CCCCCFFFFFFFGGGGGGGGGGHHHGHHHHHHHHHHHHHHHHHHHHHHHHHGGHHHHHHHHHHHHHHHHHHHHHHFHHHHHGHHFHGHHHHHHHGGGGHHHHHHHHHHHHHHHHHHHHHHHHHHHHHHHGHHHHHHHHHHHHHHHHHHHGHHHHHHHHHHHHHHHHHHHGHHHHHHHHGHHGGGEGGDGHHHGHFHHGHHHHHHHHHHHHHHHHHHHHHFHHGHHHHHHHHHGHHHHGHHHHEFGHHFDGH
@M05620:45:000000000-G6HP7:1:1101:16194:12731 1:N:0:110
ATCTCTATCTCCTAAAAACCTGTTTAGATTTGGAGATAGACCTTCAGGTTTTTCATCATTTTCTGCATGAATTATACATTGACCACGTTCCAGCGTGGTCAGTTTGCAGCATTCTGTTATTTTGTTTGACAGAGTGTCTTGTTGAGAACATATGTAGGACATGATTTTTTCCTACAACAGGGAAAATAAAGTATAAGTTTTAAAGATTTATTCTTTAATAAAGGATCTCAAAGCCAGCTTTAGAAAAAGGA
+
BBABBFFFFFFFGGGGGGGGGFGHHHHGHHHHGFHFHHHHHHHHHHHHHHHGGHHHHHHHHHHHHHHHHFHHHHHHHHHHHHHHHHGHHHHHHHGGGGHHHHHHHHHHHHHHHHHHHHHHHHHHHHHHFHHHHHHHHHHHHHHHHHHHHHHHHHHHHGHHHHHFHHHHGCHHHDGHFHHHHEFGHHHHDHGGHHGHHHHHHHHFHGHHHHHHHHHHHGHHHHHHGFGFHFHGBGHHHGGHHGHHHFFHDGH
@M05620:45:000000000-G6HP7:1:1101:27316:12738 1:N:0:110
ATCTCTATCTCTAAAAACCTGTTTAGATTTGGAGATAGACCTTCAGGTTTTTCATCATTTTCTGCATGAATTATACATTGACCACGTTCCAGCGTGGTCAGTTTGCAGCATTCTGTTATTTTGTTTGACAGAGTGTCTTGTTGAGAACATATGTAGGACATGATTTTTTCCTGCAACAGGGAAAATAAAGTATAAGTTTTAAAGATTTATTCTTTAATAAAGGATCTCAAAGCCAGCTTTAGAAAAAGGAA
+
CCCCCFFFFFFFGGGGGGGGGGHHGHHHHHHHFBGHHHHHHHHHHHHHHHGGHHHHHHHIHHIIHIHHHHHHHHHHHHHHHHHHHGHHHH5FHGGGGHHHHHHHHHHHHHHHHHHHHHHHHHHHHHHHHFHHHHHHHHHHHHHHHGFHHHHHHHHHHHHHHHHHHHHHGHHHHGHHHHHHGGHHHHHHGHHHHGHHHHHHHHHHHHHHHHHHHHHGFFGGFGDHHHHGHHHHGHHHGHHHCG0CGGFEDHH
@M05620:45:000000000-G6HP7:1:1101:7427:12758 1:N:0:110
ATCTCTATCTCCTAAAAACCTGTTTAGATTTGGAGATAGACCTTCAGGTTTTTCATCATTTTCTGCATGAATTATACATTGACCACGTTCCAGCGTGGTCAGTTTGCAGCATTCTGTTATTTTGTTTGACAGAGTGTCTTGTTGAGAACATATGTAGGACATGATTTTTTCCTGCAACAGGGAAAATAAAGTATAAGTTTTAAAGATTTATTCTTTAATAAAGGATCTCAAAGCCAGCTTTAGAAAAAGGA
+
CCCCCFFFFFFFGGGGGGGGGGHHHHHHHHHHHHHHHHHHHHHHHHHHHHHGGHHHHHHHHHIHHHHHHGHHHGHHHHHHHHHHHHGHHHHHHHGGGGHHHHHHHHHHHHGHHHHHHHGHHHHHHHHHGHGHHHHHHHHHHHHHHHGHHHHHHHHHHHHHHHHHHHHHHGHHHHHHHHHHHGGFHHHGHGHHFHHHHGHHHHHGHGHHHHHHHHHHHGHHGGHHHHHHHGHGHHHHHGHHHGHFHFFFGGH
@M05620:45:000000000-G6HP7:1:1101:21557:12765 1:N:0:110
CATCCTGACCCTGAAGTACCCCATTGAGCATGGCATCGTCACCAACTGGGACGACATGGAGAAGATCTGGCACCACACCTTCTACAACGAGCTGCGCGTGGCCCCGGAGGAGCACCCAGTGCTGCTGACCGAGGCCCCCCTGAACCCCAAGGCCAACAGAGAGAAGATGACTCAGGTGAGGCTCGGCCGACGCCCGTGCTCCTCCCGTCCTTTCCCCAGTCATTTTCTGCCCGGCTTGATTTCTGACCTTA
+
DDCDDFFFFFFFGGGGGGGGGGGHHFHGHHHHHHHHHGHHHGHHHGHHGHHHGGGGGHHEHHHHHHHHHHHHHGHHHGGHHHHHHHHHGGGGGHHGGGGGGGHHGGGGGGGGHHHHGGHHHHHHHHHHHHGGGGGGGGGGGGHHHHGGGDHGHHGGGEGGGGGGBFGGGGGGGGGGHGGGGGGGFFFFFAFFFFFFBFFFFFFFFFFFFFFFFFFFFFDFF0FFFFFFFFFFDFFFFFFFFFFFFBF/BF0
@M05620:45:000000000-G6HP7:1:1101:21577:12766 1:N:0:110
CATCCTGACCCTGAAGTACCCCATTGAGCATGGCATCGTCACCAACTGGGACGACATGGAGAAGATCTGGCACCACACCTTCTACAACGAGCTGCGCGTGGCCCCGGAGGAGCACCCAGTGCTGCTGACCGAGGCCCCCCTGAACCCCAAGGCCAACAGAGAGAAGATGACTCAGGTGAGGCTCGGCCGACGCCCGTGCTCCTCCCGTCCTTTCCCCAGTCATTTTCTGCCCGGCTTGATTTCTGACATTT
+
DDDDDFFFFFFFGGGGGGGGGGGHHHHHHHHHHHHHHGHHHGHHHGHHHHHHGGGGGHHHHHHHHHHHHHHHHGHHHGGHHHHHHHHHGGGGGHHGGGGGGGHHGGGGGGGGHHHHGGHHHHGHHHHHHHGGGGGGGGGGGGGHHHGGGGHGHHGGGGGGGGGGGGGGGGGGGGGGGGGGGGGGFFFFFFFFFFFFBFFFFFFFFFFEDFFFFFFFFFFFFFFFFFFFFFFE?BCFFAFBFFFFF;FFFF0
@M05620:45:000000000-G6HP7:1:1101:3848:12790 1:N:0:110
CATCCTGACCCTGAAGTACCCGGCTTGATTTCTGACATTAGATCGGAAGAGCACACGTCTGAACTCCAGTCACTCCGCGAAATCTCGTATGCCGTCTTCTGCTTGAAAAAAAAAAAATCAGCTAACTTAACATCTCTAATTCATCCATATGCCATCCGTCCTACATTACAGCTTTATCACTCTGTTATATGCCATGGTAGTATCCTCACCCTTTTTGCTTCTGCCTTACACGACAAGTTCGAGTCCATGCC
+
CBCCCFFFFFFFGGGGGGGGGGGGGGEHHHHHHHGHGHHHGGHHHGEGGGHGHHHHGHHHGHHHHHHHHHHHHHHHGGGCGGHGGHHGGHHHHGFGHGFHHHHHHHHHHHGGGGG</011111110111<1=1111>111111100<=00<00000.<.<..00;:00;000;0:0:00;;090000000;00;90/00090;00;:0...;9B9B-0;000009:;0900.-;--.;00..:0/000000
@M05620:45:000000000-G6HP7:1:1101:3866:12795 1:N:0:110
CATCCTGACCCTGAAGTACCCGGCTTGATTTCTGACATTAGATCGGAAGAGCACACGTCTGAACTCCAGTCACTCCGCGAAATCTCGTATGCCGTCTTCTGCTTGAAAAAAAAAAAAAGATAATACGAGTATATCATGTTTTGTTAGTAGGTGCCTCAGTGATTCAAGAGAACTGCTACGATACTAAGTCTACATCAGCATTAAATGCATGAGAGGTGGTAATTGATGATAAGTGTCAGTCTTAGAGTTTT
+
BBBBBFFFFFFFFFGEGGGGGE?FGGGGFHHHH5FGHHHGBGGHFGGGGH2GHHHH0GGHGHHHHHHHHHHHHHHHFGGGGGHHHHHFGHHHHGEEHGHHGHHHHHHHGHGGGDG/<//.111111....01100000<00<.//00<000000/00/:0:00000000.///000;00..:.-0099000000000;0000;000009/9//9/.;.;999/////////9/9:9//////9////////
@M05620:45:000000000-G6HP7:1:1101:29099:12813 1:N:0:110
AAACCAAGCAGACACTCACCGCTCCCTCGCCACAGGCCAATAGTTTGTCCTCACTGAGTTGGCAACAAGTGGCTGCTGTGGCTGCCATTTTTCTGGTGATGGCCATCAGCTCCGACGAGGTCAGCTGGGGGGCTTTCTTTGTGTAAGCAACGAGAAACCTGAAAGAAGCATTTTTTAACTAAGTCCTGCTGAGTCATTCATGAGTTTTTAGCCGCCTTGCTTCTTCTCACAGACTCTCTACTCTCATGCCA
+
CCCCCCCFCFFFGGGGGGGGGGGGGGHHGGGGGHHHGGHHGGHHHHHHHHHHHHHHFHHHHHHHHHHHHHHHGHGGHHHHHHHGGHHHHHHHHHHHHHHGHHHHHHHHHHHHHGGGGGGGGHHHHHHHGGGGGGGGGGGGGGGGGGFFFFFFFFFFFFFFFFFFFFFFFFFFFFFFABFFFFFFFFFFFFFFABFFFFFFFFFBBFFFFFFFFFFFFDBFFFFFFFFFFFFFFFFFFFFEFFFFFFFFFF/
@M05620:45:000000000-G6HP7:1:1101:4998:12831 1:N:0:110
AAACCAAGCAGACACTCACCGCTCCCTCGCCACAGGCCAATAGTTTGTCCTCACTGAGTTGGCAACAAGTGGCTGCTGTGGCTGCCATTTTTCTGGTGATGGCCATCAGCTCCGACGAGGTCAGCTGGGGGGCTTTCTTTGTGTAAGCAACGAGAAACCTGAAAGAAGCATTTTTTAACTAAGTCCTGCTGAGTCATTCATGAGTTTTTAGCCGCCTTGCTTCTTCTCACAGACTCTCTACTCTCATGCCA
+
CCCCCCCFCFFFGGGGGGGGGGGGGGHHGGGGGHHHGGHHHHHHHHHHHHHHHHHHHHGHHHHHHHHHHHHHGHGGHHHHHHGGGHHHHHHHHHHHHHHHHHHHHHHHHHHHHGGGGGGGFHHHHHHHGGGGGGGGGGGGGGGGGGFFFFFFFFFFFFFFFFFFFFFFFFFFFFFFFFFFFFFFFFFFFFFFFFFFFFFFFFFFFFFFFFFFFFFFFFFFFFFFFFFFFFFFFFFFFFFFFFFFFFFFFFF
@M05620:45:000000000-G6HP7:1:1101:14266:12839 1:N:0:110
CATCCTGACCCTGAAGTACCCCATTGAGCATGGCATCGTCACCAACTGGGACGACATGGAGAAGATCTGGCACCACACCTTCTACAACGAGCTGCGCGTGGCCCCGGAGGAGCACCCAGTGCTGCTGACCGAGGCCCCCCTGAACCCCAAGGCCAACAGAGAGAAGATGACTCAGGTGAGGCTCGGCCGACGCCCGTGCTCCTCCCGTCCTTTCCCCAGTCATTTTCTGCCCGGCTTGATTTCTGACATTA
+
CBCCCFFFFFFFGGGGGGGGGGGHHHHHHHHHHHHHHGHHHGHHHGHHHHHHGGGGGHHHHHHHGHHHHHHHHGHHHGGHHHHHHHHHGGGGGHHGGGGGGGHHGGGGGGGGHHHHGGHGHHHHHHCGHHGGGGGGGGGGGGHHHHGGGGHGHHGGGGGGGGGGGGGFGGGGFGGGGGGGGGGGFFFFFFDFFFFFFFFFFFFFFFFFFFFFFFFFFFFFFFFFFFFFFFFFFFFFFFFFFFFFFFFFFF0
@M05620:45:000000000-G6HP7:1:1101:19025:12845 1:N:0:110
ATCTCTATCTCCTAAAAACCTGTTTAGATTTGGAGATAGACCTTCAGGTTTTTCATCATTTTCTGCATGAATTATACATTGACCACGTTCCAGCGTGGTCAGTTTGCAGCATTCTGTTATTTTGTTTGACAGAGTGTCTTGTTGAGAACATATGTAGGACATGATTTTTTCCTGCAACAGGGAAAATAAAGTATAAGTTTTAAAGATTTATTCTTTAATAAAGGATCTCAAAGCCAGCTTTAGAAAAAGGA
+
CCCCCFFFFFFFGGGGGGGGGGGHHHHHHHHHHHHHHHHHHHHHHHHHHHHGGHHHHIHHHHHHHHHHHHHHHHHHHHHHHHHHHHGHHHHHHHGGGGHHHHHHHHHHHHHHHHHHHHHHHHHHHHHHHHHHHHGHHHHHHHHHHHHHHHHHHHHHHHHHHHHHHHHHHGHHHHHHGHHHHGGHHHHHHHHHHHHHHFHHHHHHHHHHHHHHHHHHHHHHHHHGHHHHHGHHHHHHHGHHHHHHGGHHGGH
@M05620:45:000000000-G6HP7:1:1101:14252:12851 1:N:0:110
CATCCTGACCCTGAAGTACCCCATTGAGCATGGCATCGTCACCAACTGGGACGACATGGAGAAGATCTGGCACCACACCTTCTACAACGAGCTGCGCGTGGCCCCGGAGGAGCACCCAGTGCTGCTGACCGAGGCCCCCCTGAACCCCAAGGCCAACAGAGAGAAGATGACTCAGGTGAGGCTCGGCCGACGCCCGTGCTCCTCCCGTCCTTTCCCCAGTCATTTTCTGCCCGGCTTGATTTCTGACATTT
+
BBBBBFFFFFFFGGGGGGGGGG2BA55FCAG4444AF2F2FA33223A3BG20EFGAG2323B33DG55D32BF1?1B13F3@BGD3@/F1/>@3>E>EE?/FC/E/CB/CDEHCHDFHHHHHHHHHHHHGDGGGGGGGGGGHHHHGGGFHGHHGGGGGGGGGGGFGFFGGGFGGGFFGGGGGGBBFFBBBB;BBBBFFFFFFFFFDEFFDFFFFFFFDFFFFFFFFFFFFFFBBBBBFFFFFFFEBBBF/
@M05620:45:000000000-G6HP7:1:1101:21769:12853 1:N:0:110
TACCTGTACTGGGGAAGCAATCGCCATTCCTACCCTAAAGATCGGAAGAGCACACGTCTGAACTCCAGTCACTCCGCGAAATCTCGTATGCCGTCTTCTGCTTGAAAAAAAAAAAAAAGAAAAAAAAAAAAAGAAAAAAGAAATAATGTGGTAAGAAAAAAAAAAGACAAAACAAATATAAATGGGTGCAAGGAATGCAGAGCAACGCACAGTGAGGAGGGGATTGGCGTTTGAAGAAGGGCGATGGAGAG
+
CBBCCFFFFFFFGGGGGGGGGGGGGGGHHHHHHHHHHHHHGHHHGGGGHHHHHGHGHHHGGGHHHHHHHHHHHHHGGGGGGHHHHHFGHHHHGFGHGHHHHHHHGHHGHGGGGC></-..00<0-<<-::-<...//.-...<00<00<0:/00000//.-----.<////.<...000000000./..000../<000:09/0:.-----/00:0.0..--..//./-.--.0000//...--<..//:.
@M05620:45:000000000-G6HP7:1:1101:19037:12862 1:N:0:110
ATCTCTATCTCCTAAAAACCTGTTTAGATTTGGAGATAGACCTTCAGGTTTTTCATCATTTTCTGCATGAATTATACATTGACCACGTTCCAGCGTGGTCAGTTTGCAGCATTCTGTTATTTTGTTTGACAGAGTGTCTTGTTGAGAACATATGTAGGACATGATTTTTTCCTGCAACAGGGAAAATAAAGTATAAGTTTTAAAGATTTATTCTTTAATAAAGGATCTCAAAGCCAGCTTTAGAAAAAGGA
+
CCCCCFFFFFFFGGGGGGGGGGHHHHHHHHHHHHHGHHHHHHHHHHHHHHHGGHHHHIHIHHHIIHHHHHHHHHHHHHHHHGHHHHGHHHHHHHGGGGHHHHHHHHHHHHHHHHHHHHHHHHHHHHHHHHHHHHGGHHHHHHHHHHHHGHHHHHHHHHHHHHHHHHHHHGHHHHHHHHHHHGGHHHGHGHHHHHHHHFGHHHHHHHHHHGHHHHHHHHHHHHHHHHHHHHGHHHHHHGHHHGHHHHHHGGG
@M05620:45:000000000-G6HP7:1:1101:10647:12882 1:N:0:110
ATCTCTATCTCCTAAAAACCTGTTTAGATTTGGAGATAGACCTTCAGGTTTTTCATCATTTTCTGCATGAATTATACATTGACCACGTTCCAGCGTGGTCAGTTTGCAGCATTCTGTTATTTTGTTTGACAGAGTGTCTTGTTGAGAACATATGTAGGACATGATTTTTTCCTGCAACAGGGAAAATAAAGTATAAGTTTTAAAGATTTATTCTTTAATAAAGGATCTCAAAGCCAGCTTTAGAAAAAGGA
+
CDDCDFFFFFFFGGGGGGGGGGHHHHHHHHHHHHHHHHHHHHHHHHHHHHHGGHHHHIHHHHHHIHHHHHHHHHHGHHHHHHHHHHGGHHHHHHGGGGHHHHHHHHHHHHHHHGHHHHHHHHHHHHHHHHHHHHGHHHHHHHHHHHHHHHHHHHHHHHHHHHHHHHHHHGHHHHHHHHHHHGGHHHHFHHHGHGGHHFHHHGHHHGHHHHHHHHHHHHHGHHFHFGHHHHHHHHHHGGHHHHFGHHGHGGF
@M05620:45:000000000-G6HP7:1:1101:17614:12892 1:N:0:110
ATCTCTATCTCCTAAAAACCTGTTTAGATTTGGAGATAGACCTTCAGGTTTTTCATCATTTTCTGCATGAATTATACATTGACCACGTTCCAGCGTGGTCAGTTTGCAGCATTCTGTTATTTTGTTTGACAGAGTGTCTTGTTGAGAACATATGTAGGACATGATTTTTTCCTGCAACAGGGAAAATAAAGTATAAGTTTTAAAGATTTATTCTTTAATAAAGGATCTCAAAGCCAGCTTTAGAAAAAGGA
+
CCCCCFFFFFFFGGGGGGGGGGHHHHHHHHHHHHHHHHHHHHHHHHHHHHHGGHHHHHHHHIIIHHHHHHHHHHHHHHHHHHHHHHGHHHHHHHGGGGHHHHHHHHHHHHHHHHHHHHHHHHHHHHHHHHHHHHHHHHHHHHHHHHHHHHHHHHHHHHHHHHHHHHHHHGHHHHHHHHHHHGGHHHHHHHHHHHHHHGHHHHHHGHHHHHHHHHHHHHHHHHHHHHHHHHHHHHHHHGHHHHHHHHHHGGH
@M05620:45:000000000-G6HP7:1:1101:10633:12898 1:N:0:110
ATCTCTATCTCCTAAAAACCTGTTTAGATTTGGAGATAGACCTTCAGGTTTTTCATCATTTTCTGCATGAATTATACATTGACCACGTTCCAGCGTGGTCAGTTTGCAGCATTCTGTTATTTTGTTTGACAGAGTGTCTTGTTGAGAACATATGTAGGACATGATTTTTTCCTGCAACAGGGAAAATAAAGTATAAGTTTTAAAGATTTATTCTTTAATAAAGGATCTCAAAGCCAGCTTTAGAAAAAGGA
+
CCCCCFFFFFFFGGGGGGGGGGHHHHHHHHHHHHHHHHHHHHHHHHHHHHHGGHHHHHHHHHHHHHHHHHHHHHHHHHHHHHHHHHGHHHHHHHGGGGHHHHHHHHHHHHHHHHHHHHHHHHHHHHHHGHHHHHHHHHHHHHHHHHHHHHHHHHHHHHHHHHHHHHHHHGHHHHHHHHHHHGGHHHHHHHHHHHHHHGHHHHHHHHHHHHHHHHHHHHHHHHHHHHHHHHHHHHHHHGHHHHHFHGHHGGH
@M05620:45:000000000-G6HP7:1:1101:25165:12913 1:N:0:110
ATCTCTATCTCCTAAAAACCTGTTTAGATTTGGAGATAGACCTTCAGGTTTTTCATCATTTTCTGCATGAATTATACATTGACCACGTTCCAGCGTGGTCAGTTTGCAGCATTCTGTTATTTTGTTTGACAGAGTGTCTTGTTGAGAACATATGTAGGACATGATTTTTTCCTGCAACAGGGAAAATAAAGTATAAGTTTTAAAGATTTATTCTTTAATAAAGGATCTCAAAGCCAGCTTTAGAAAAAGAA
+
CCCCCFFFFFFFGGGGGGGGGGHHHHHHHHHHHHHHHHHHHHHHHHHHHHHGGHHHHHHHIHHIHHHHHHHHHHHHHHHHHHHHHHGHHHHHHHGGGGHHHHHHHHHGHHHHHHHHHHHHHHHHHHHHHHHHHHHHHHHHHHHHHHHHHHHHHHHHHHHHHHHHHHHHHGHHHHHHHHHHHGGHHHHHHHHFGHHHHFHHHHHHHHHHHHHHHHHHHHHHHHFHHHHHHHHHHHHHHGHHHHHFHHGHGGH
@M05620:45:000000000-G6HP7:1:1101:25184:12925 1:N:0:110
ATCTCTATCTCCTAAAAACCTGTTTAGATTTGGAGATAGACCTTCAGGTTTTTCATCATTTTCTGCATGAATTATACATTGACCACGTTCCAGCGTGGTCAGTTTGCAGCATTCTGTTATTTTGTTTGACAGAGTGTCTTGTTGAGAACATATGTAGGACATGATTTTTTCCTGCAACAGGGAAAATAAAGTATAAGTTTTAAAGATTTATTCTTTAATAAAGGATCTCAAAGCCAGCTTTAGAAAAAGAA
+
CCCCCFFFFFFFGGGGGGGGGGHHHHHHHHHHHGHHHHHHHHHHHHHHHHHGGHHHHHHHHHHHHHHHHHHHHHHHHHHHHHHHHHGHHHHHHHGGGGHHHHHHHHHHHHHHHHHHHHHHHHHHHHHHHHHHGHHHHHHHHHHHHHHHHHHHHHHHHHHHHHHHHHHHHGHHHHHHHHHHHFGHHHGFHHHHHHGHHHHHHHHHHHGHHHHHHHHHHFHHHHHHHHHHHHHHFHHHHGHHHHHHHHHFGGH
@M05620:45:000000000-G6HP7:1:1101:25168:12933 1:N:0:110
ATCTCTATCTCCTAAAAACCTGTTTAGATTTGGAGATAGACCTTCAGGTTTTTCATCATTTTCTGCATGAATTATACATTGACCACGTTCCAGCGTGGTCAGTTTGCAGCATTCTGTTATTTTGTTTGACAGAGTGTCTTGTTGAGAACATATGTAGGACATGATTTTTTCCTGCAACAGGGAAAATAAAGTATAAGTTTTAAAGATTTATTCTTTAATAAAGGATCTCAAAGCCAGCTTTAGAAAAAGAA
+
CCCCCFFFFFFFGGGGGGGGGGHHHHHHHHHHHHHGHHHHHHHHHHHHHHHGGHHHHHIHHIHIHHHHHHHHHHHHHHHHHFHHHHGHHHHHHHGGGGHHHHHHHHHHHHHHHHHHHHHHHHHHHHHHGHHHHHHHHHHHHHHHGHHHGHHHHHHFHHHHHHHGHHHHHGHHHHHHHGHHHGEHGHHHHHHHHHHHHGHHHHGHHHHHHHHHHHHHHHHHHHHHHHGHHEHHHHHHHGFHHHHHHHHHGGG
@M05620:45:000000000-G6HP7:1:1101:27522:12936 1:N:0:110
CATCCTGACCCTGAAGTACCCGGCTTGATTTCTGACATTAGATCGGAAGAGCACACGTCTGAACTCCAGTCACTCCGCGAAATCTCGTATGCCGTCTTCTGCTTGAAAAAAAAAAAAACAAGATAATTACTTTATTATGATTATCTACCCATATACTTAACATAATAAAAGCTTGCCCAACACCGCACCGATCACCTTGACCATTCTGCATTCTGTACGCCTTTAGCCTCGGCATCTCTTAGTCCAGTTAG
+
DCCCDFFFFFFFGGGGGGGGGGGGGGGHHHHHHHHHGHHHHHHHHGGGGHHHHHHHGHHHGHHHHHHHHHHHHHHHGGGGGGHGHHHGGHHHHGGGHGHHHHHHHHHHGHGGGFG<<//.<0>1==111=111=11100000000<000.<//00<000000000000:00.00/.000..9.9-9-;;--;-.:/0;00000000;00000000:00..-..0:0000/...--/000:00000000000
@M05620:45:000000000-G6HP7:1:1101:12984:12950 1:N:0:110
ATCTCTATCTCCTAAAAACCTGTTTAGATTTGGAGATAGACCTTCAGGTTTTTCATCATTTTCTGCATGAATTATACATTGACCACGTTCCAGCGTGGTCAGTTTGCAGCATTCTGTTATTTTGTTTGACAGAGTGTCTTGTTGAGAACATATGTAGGACATGATTTTTTCCTGCAACAGGGAAAATAAAGTATAAGTTTTAAAGATTTATTCTTTAATAAAGGATCTCAAAGCCAGCTTTAGAAAAAGGA
+
BBBBBFFFFFFFGGCFFGGGFFHHHHGHHHHHGHGGHFHHFFHHHHHHGHHGEHGHHGFHHHHHHHHFHFHHHHHGHHHHHHHHGHGHGGHHFHGGGGGHHHHHHFDHGCHHHHHHGHHHHHHHFGHHHHHGFHFFHHHHHHHHHHHFFEGHHHHHHHGHHHHHHHHHFDHHHHGHFHHHHEACGGHFHEG@GHFEG>FFGHEFGFFGHHHHHHHHHHHHGFFGHHHHHGHFHHFFHGHHHHHHHHHFDEC
@M05620:45:000000000-G6HP7:1:1101:6197:12956 1:N:0:110
ATCTCTATCTCCTAAAAACCTGTTTAGATTTGGAGATAGACCTTCAGGTTTTTCATCATTTTCTGCATGAATTATACATTGACCACGTTCCAGCGTGGTCAGTTTGCAGCATTCTGTTATTTTGTTTGACAGAGTGTCTTGTTGAGAACATATGTAGGACATGATTTTTTCCTGCAACAGGGAAAATAAAGTATAAGTTTTAAAGATTTATTCTTTAATAAAGGATCTCAAAGCCAGCTTTAGAAAAAGGA
+
CCCCCFFFFFFFGGGGGGGGGGHHHHHHHHHHHHHHHHHFHHHHHHHHHHHGGHHHHIHHHHHHHHHHHHHHHHHHHHHHHHHHHHGHHHHHHHGGGGHHHHHHHHHHHHHHHHHHHHHHHHHHHHHHHHHHHHHHHHHHHHHHHHHHHHHHHHHHHHHHHHHGHHHHHGHHHHHHHHHHHGGGHHHHHHHHHHHHHHHHHHGHHHHHHHHHHHHHHHHHHHHHHHHHHGHHHHHHHGHHHHHGHHHHGGH
@M05620:45:000000000-G6HP7:1:1101:12966:12957 1:N:0:110
ATCTCTATCTCCTAAAAACCTGTTTAGATTTGGAGATAGACCTTCAGGTTTTTCATCATTTTCTGCATGAATTATACATTGACCACGTTCCAGCGTGGTCAGTTTGCAGCATTCTGTTATTTTGTTTGACAGAGTGTCTTGTTGAGAACATATGTAGGACATGATTTTTTCCTGCAACAGGGAAAATAAAGTATAAGTTTTAAAGATTTATTCTTTAATAAAGGATCTCAAAGCCAGCTTTAGAAAAAGGA
+
DDDDDFFFFFFFGGGGGGGGGGHHHHHHHHHHHHHHHHHHHHHHHHHHHHHGGHHHHHIHHHHIIHHHHHHHHHHHHHHHHHHHHHGHHHHHHHGGGGHHHHHHHHHHHHHHHHHHHHHHHHHHHHHHHHHHHHHHHHHHHHHHHHGHHHHHHHHHHHHHHHHHHHHHHGHHHHHHHHHHHGGHHHHHHHHHHHHHHHHHHHHHHHHHHHHHHHHHHHHHHHHHHHHHHHHHHHHHHGHHHHHHHHHHGGF
@M05620:45:000000000-G6HP7:1:1101:6177:12969 1:N:0:110
ATCTCTATCTCCTAAAAACCTGTTTAGATTTGGAGATAGACCTTCAGGTTTTTCATCATTTTCTGCATGAATTATACATTGACCACGTTCCAGCGTGGTCAGTTTGCAGCATTCTGTTATTTTGTTTGACAGAGTGTCTTGTTGAGAACATATGTAGGACATGATTTTTTCCTGCAACAGGGAAAATAAAGTATAAGTTTTAAAGATTTATTCTTTAATAAAGGATCTCAAAGCCAGCTTTAGAAAAAGGA
+
ABCCCFFFFFFFGGGGGGGGGGHHHGHHHHHHHCGHHHHHHHHHHHHHHHHGGHHHHHHHHHHHHHHHHGHHHHHHHHHHHHGHFHGHHHHHHHGGGGHHHHHHHHHHHHHHHHHHHHHHHHHHGHHHGHHHHHHHHHHHHHHHHHHGHGHHHHHHHHHHHHHHHHHHHGHHHHHHFHFGHGGHEGFGFGGHHHHGHHHHHHHHHGHHHHHHHHHHHGHHHHHHHHHHHHHHHHHHHGHHHHGGHHHHGGH
@M05620:45:000000000-G6HP7:1:1101:6199:12976 1:N:0:110
ATCTCTATCTCCTAAAAACCTGTTTAGATTTGGAGATAGACCTTCAGGTTTTTCATCATTTTCTGCATGAATTATACATTGACCACGTTCCAGCGTGGTCAGTTTGCAGCATTCTGTTATTTTGTTTGACAGAGTGTCTTGTTGAGAACATATGTAGGACATGATTTTTTCCTGCAACAGGGAAAATAAAGTATAAGTTTTAAAGATTTATTCTTTAATAAAGGATCTCAAAGCCAGCTTTAGAAAAAGGA
+
CCCCCFFFFFFFGGGGGGGGGGHHHHHHHHHGHGHHHHHHHHHHHHHHHHHGGHHHHHHHHHHHHHHHHHHHHHHHHHHHHHHHHHGHHHHHHHGGGGHHHHHHHGHGHHHHHHHHHHHHHHHHHHHHHHHHGHHHHHHHHHHHHHGHHHHHHHHHHHHHHHHHHHHHHGHHHHHHHHHHHGGHGHGHHFFHHHHHHHHHHHHHHHHHHHHHHHHHHHHHDGHHHHHHHHHGHHHFHGHHHHGFHHHHGGH
@M05620:45:000000000-G6HP7:1:1101:18055:13092 1:N:0:110
CATCCTGACCCTGAAGTACCCGGCTTGATTTCTGACATTAGATCGGAAGAGCACACGTCTGAACTCCAGTCACTCCGCGAAATCTCGTATGCCGTCTTCTGCTTGAAAAAAAAAAAAAAAATAAAAGAAATATAGAAAAAGAATAGTGAACTAGATAAAATATAAAACAAAAGAAAAATACAATAAAGAAGGAAGTTATTGACTTTGATAATACGATAGTGAACACTAGCAACGCTAATAGAATTTGAACA
+
CBCCDFFFFFFFGGGGGGGGGGGGGGGHHHHHHHHHGHHHHHHHHGGGGHHHHHHHGHHHGHHHHHHHHHHHHHHHGGGGGGHFHHHGFHHHHGGGHGHHHHHHHHHHHHGGGGG<><->-.<0000../00000000/<...000:0000000000<000000000<..../..//..0000000000./../.<000000<00000000<00<....000000<</0/00.--...000000<000000
@M05620:45:000000000-G6HP7:1:1101:15221:13122 1:N:0:110
ATCTCTATCTCCTAAAAACCTGTTTAGATTTGGAGATAGACCTTCAGGTTTTTCATCATTTTCTGCATGAATTATACATTGACCACGTTCCAGCGTGGTCAGTTTGCAGCATTCTGTTATTTTGTTTGACAGAGTGTCTTGTTGAGAACATATGTAGGACATGATTTTTTCCTGCAACAGGGAAAATAAAGTATAAGTTTTAAAGATTTATTCTTTAATAAAGGATCTCAAAGCCAGCTTTAGAAAAAGGA
+
BBABBFFFFFFFGGGGGGGGGGHHHHHHGFHHHFGHHHHHHHHHHHHHHHHGGHHHHHHHHHHHHHHHHHHHHHHHHHHHHHHHHHGHHHHFHHGFGGHHHHHHHHHHHHHHHHHHHHHHHHHHHHHHHHGHHHHHHHHHHHHHHHHHHHHHHHHHHHHHHHHHHHHHHGHHHHHHHHHHHGGHHHHHHHHHHHHFHGHHHHHHHHHHHHHHHHHHHHHHHHEHHHHHHHHHGHHHHGHHHHGHHHGHGGG
@M05620:45:000000000-G6HP7:1:1101:24747:13130 1:N:0:110
ATCTCTATCTCCTAAAAACCTGTTTAGATTTGGAGATAGACCTTCAGGTTTTTCATCATTTTCTGCATGAATTATACATTGACCACGTTCCAGCGTGGTCAGTTTGCAGCATTCTGTTATTTTGTTTGACAGAGTGTCTTGTTGAGAACATATGTAGGACATGATTTTTTCCTGCAACAGGGAAAATAAAGTATAAGTTTTAAAGATTTATTCTTTAATAAAGGATCTCAAAGCCAGCTTTAGAAAAAGGA
+
CCCCCFFFFFFFGGGGGGGGGGGHHHHHHHHHHHHHHHHHHHHHHHHHHHHGGHHHHHHHHIHHHHHHHGHHHHHHHHHHHHHHHHGHHHHHHHGFGGHHHHHHHHHHHHHHHHHHHHHHHHHHHHHHHHHHHHHHHHHHHGHHHHHHHHGHHHHHHHHHHHHHHHHHHGHHHHHHHHHHHGGHHHHHHHHFGHHHHGHHHHHHHGHHHHHHHHHHHGHHHHHHHHHHHHHHHHHHHGHHHHHHHGHHGGH
@M05620:45:000000000-G6HP7:1:1101:29487:13146 1:N:0:110
ATCTCTATCTCCTAAAAACCTGTTTAGATTTGGAGATAGACCTTCAGGTTTTTCATCATTTTCTGCATGAATTATACATTGACCACGTTCCAGCGTGGTCAGTTTGCAGCATTCTGTTATTTTGTTTGACAGAGTGTCTTGTTGAGAACATATGTAGGACATGATTTTTTCCTGCAACAGGGAAAATAAAGTATAAGTTTTAAAGATTTATTCTTTAATAAAGGATCTCAAAGCCAGCTTTAGAAAAAGGA
+
CCCCCFFFFFFFGGGGGGGGGGHHHHHHHHHHHHHHHHHHHHHHHHHHHHHGGHHHHHHHHHHHHHHHHHHHHHHHHHHHHHHHHHGGHHHHHHGGGGHHHHHHHHHHHHHHHHHHHHHHHHGHHHHHHHHHHHHHHHHHHHHHHGGHHHHHHHHHHHHHHHHHHHHHHGHHHHGHHHHHHGGHHHHHFHHHHHHHHGHHGHHHHHHHHHHHHHHHHHHHHHHGFHHHFHHHDCGHHGHHHHHHHHHHGGG
@M05620:45:000000000-G6HP7:1:1101:24746:13149 1:N:0:110
ATCTCTATCTCCTAAAAACCTGTTTAGATTTGGAGATAGACCTTCAGGTTTTTCATCATTTTCTGCATGAATTATACATTGACCACGTTCCACCGTGTTCAGTTTGCAGCATTCTTTTATTTTGTTTGACAGAGTGTCTTGTTGAGAACATATGTAGGTCATGCTTTTTTCCTGCAACAGGGAAAATAAAGTATAAGTTTTAATGATTTATTCTTTAATAAAAGATCTCAAAGCCAGCTTTAGAAAAAGGA
+
BBBBBFFFFFFFGGGGCGFGGGHHHHHGHHHGHHGHHHBEGGHHHHHFHHHGGHHHHGHHHHHHGHHGHHEHHHHHHHHHHHHHGG11B2B531EG111DFH5@G4B4B3?3F4F44B4FD4@42223B@@33BGBFG4B3330?3?4B33B4?F4433?3B433B??2/BDGHBGHBG2//?0FFFDH1<@<GGEG<1@G1F111>FGHFGE=1==1F11000<<D0D<000/</.:0000CFC0CA?./
@M05620:45:000000000-G6HP7:1:1101:27234:13151 1:N:0:110
CATCCTGACCCTGAAGTACCCGGCTTGATTTCTGACATTCGATCGGAAGAGCACACGTCTGAACTCCAGTCACTCCGCGAAATCTCGTATGCCGTCTTCTGCTTGAAAAAAACAACCAGTGCTGCTGACCGAGGCCCCCCTGAACCCCAAGGCCAACAGAGAGAAGATGACTCAGGTGAGGCTCGGCCGACGCCCGTGCTCCTCCCGTCCTTTCCCCAGTCATCTTCTGCCCGGCTTGATTTCTGACATTA
+
BBBBBFFFFFFFGGGGGGGGG?A2EGEGEDGFHBGD3FG5BA5BAA2AEGEGFG2FEHHFFHHEFEG3GGHHHFGHDG??//?34B??>CGHDE/>?E4FGG??3B?F?0E@/F/?<?/@@FDDFHFGHH@C>?-FGCDGCEHEFHGEGGC:CHGHG.:GGBCAB/FBC0BFFEFFF/CFFG.;--:DBBBB?B?-99A.BFBF/9..;AD/9FBFFB;//9F/;/BF:/BAA;@;--./BFF///:9BFF
@M05620:45:000000000-G6HP7:1:1101:24766:13151 1:N:0:110
ATCTCTATCTCCTAAAAACCTGTTTAGATTTGGAGATAGACCTTCAGGTTTTTCATCATTTTCTGCATGAATTATACATTGACCACGTTCCAGCGTGGTCAGTTTGCAGCATTCTGTTATTTTGTTTGACAGAGTGTCTTGTTGAGAACATATGTAGGACATGATTTTTTCCTGCAACAGGGAAAATAAAGTATAAGTTTTAAAGATTTATTCTTTAATAAAGGATCTCAAAGCCAGCTTTAGAAAAAGGA
+
BBBBBFFFFFFFGGGGGGGGGGHHHGHGHHHGHHGHHFHGHHHHHHHHHHHGGGHHHGHHHHHHGHHHHHGHHHH5GFGHHHGHHHGHHHHGHHGFGGHHHHHHHHHHHHHHHHHHHHHHHHHHHHHHGHHHHHHHHHHHHHHHHHHHHHHHHHHHHGHHHHHHHHHHHGHHHHHHHHHHHGGHHHHHHHHHHHHHHHHHHHHHHHHHHHHHHHHHHHHHHHHHGHHHHHHHHHHHHGHHHHHGHHHEAFG
@M05620:45:000000000-G6HP7:1:1101:4219:13151 1:N:0:110
AAACCAAGCAGACACTCACCGCTCCCTCGCCACAGGCCAATAGTTTGTCCTCACTGAGTTGGCAACAAGTGGCTGCTGTGGCTGCCATTTTTCTGGTGATGGCCATCAGCTCCGACGAGGTCAGCTGGGGGGCTTTCTTTGTGTAAGCAACGAGAAACCTGAAAGAAGCATTTTTTAACTAAGTCCTGCTGAGTCATTCATGAGTTTTTAGCCGCCTTGCTTCTTCTCACAGACTCTCTACTCTCATGCCA
+
CCCCCCCFBFFFGGGGGGGGGGGGGGHHGGGGGHHHGGHHHHHHHHHHHHHHHHHHHHGHHHHHHHHHHHHHGHGGHHHHHHHGGHHHHHHHHHHHHHHHHHHHHHHHHHHHHGGGGGGGGHHHHHHHGGGGGGGGGGGGGGGGGGFFFFFFFFFFFFFFFFFFFFFFFFFFFFFFFFFFFFFFFFFFFFFFFFFFFFFFFFFFFFFFFFFFFFFFFFFFFFFFFFFFFFFFFFFFFFFFFFFFFFFFFF9
@M05620:45:000000000-G6HP7:1:1101:27220:13171 1:N:0:110
CATCCTGACCCTGAAGTACCCGGCTTGATTTCTTACATTAGATCGGAAGAGCACACGTCTGAACTCCAGTCACTCCGCGAAATCTCGTATGCCGTCTTCTGCTTGAAAAAAAAAAAACCAAGAAACCGAGATCTTTGAGAATTGAGATACATGTGTAGAGATAGCTGGTCATTGCAATTCATTGAATGACAATAAACCTGTGAGGAAATAAGCATAGGTCGCGTGACGCAACTTGCGATCAAAATTGGAGG
+
BAAABFFFFFFF4FGGGGGGGG?EGGEGHHHHG5AFGGHFHFHHHFEFEFFHGGHHEHHHFGGGFHHHHHHHHHGHEG0ECEFGHDHGGGGHG?EGHGHF4FFHBG33?FEDC<@//////00>000>---.0<0000..<00000.000000:<;00;00000000//0000000000000000000000000000//.9990.0;/0///;///////-----....--;////--...///9/////.
@M05620:45:000000000-G6HP7:1:1101:27395:13200 1:N:0:110
ATCTCTATCTCCTAAAAACCTGTTTAGATTTGGAGATAGACCTTCAGGTTTTTCATCATTTTCTGCATGAATTATACATTGACCACGTTCCAGCGTGGTCAGTTTGCAGCATTCTGTTATTTTGTTTGACAGAGTGTCTTGTTGAGAACATATGTAGGACATGATTTTTTCCTGCAACAGGGAAAATAAAGTATAAGTTTTAAAGATTTATTCTTTAATAAAGGATCTCAAAGCCAGCTTTAGAAAAAGGA
+
BBBBCFFFFFFFGGGGGGGGGGHHHHHHHHHHHHHHHHHHHHHHHHHHHHHGGHHHHHHHHHIHHHHHHHHHHHHHHHHHHHHHHHGHHHHHHHGFGGHHHHHHHHHHHHHHHHHHHHHHHHHHHHHHGGHHHHHHHHHHHHHHHHFHGHHHHHHHHHHHHHHHHHHHHGHHHHHHFGHHHGGHHHGHGGGHHHHHHFGHHHHHHHHHHHHHHHHHHHHFGHHHHHHHHHHHHFHHHGHHHGFFGHGGGGH
@M05620:45:000000000-G6HP7:1:1101:4861:13225 1:N:0:110
TACCTGTACTGGGGAAGAGCACAGCAATCGCCATTCCTACCCTAAAGATCGGAAGAGCACACGTCTGAACTCCAGTCACTCCGCGAAATCTCGTATGCCGTCTTCTGCTTGAAAAAAAAACACACAGAGAGGTAGCTCACGCGCCACGTCGTTGCTAAAAAGGTCTAGCATCACTCTTCGCGAGGCCTACGTGCTCATAAGTGGTGTGCGCGGTTTCATCGCTCATATTAGTAGTTGCCGCTTTACTCTAT
+
BBBABFFFFFFFGGGGGGGGGGHHHGHHHFGGEBFFHHHFGHGHHFGHHHHGGG1GHEGHHHGFHHEEEGHHH3FFG3FGHHGG?FGGHHHHEFDHFFHEFEFGHHHHHHGHGHHFGGGC//0///0100//11111111.0---..-..--./.:00000..0000000;:00900;0..-----.//9../../99//////:.../.-9-.-./////....9//////9/9////---..///////
@M05620:45:000000000-G6HP7:1:1101:18901:13227 1:N:0:110
TACCTGTACTGGGGAAGCAATCGCCATTCCTACCCTAAAGATCGGAAGAGCACACGTCTGAACTCCAGTCACTCCGCGAAATCTCGTATGCCGTCTTCTGCTTGAAAAAAAAAAAAAAAAAAAACACCAAAAAAGCTAACATCATGACCTGTACTGCTACATACATCTTCCGACACTACACATCGTCCTACGACCATGTCCTTCCCTGAGTTACTGCCTTACAATTGAGTCCGACATACTTGTGATAATTC
+
CCCCDFFFFFFFGGGGGGGGGGGGGGGHHHHHHHHHHHHHHHHHGGGGHHHHHHHGHHHGHHHHHHHHHHHHHHHGGGGGGHHHHHGGHGHHGFGHGHHHHHHHHHHHHGGGGG//<---<---;....::..-..000:9000000000/0000000090;009000090..--99//0/000;.:..009.9--009000:0/900//:000;09/;00000:0000:0:..;-.00:0:000000000
@M05620:45:000000000-G6HP7:1:1101:18261:13235 1:N:0:110
ATCTCTATCTCCTAAAAACCTGTTTGGATTTGGAGATAGACCTTCAGGTTTTTCATCATTTTCTGCATGAATTATACATTGACCACGTTCCAGCGTGGTCAGTTTGCAGCATTCTGTTATTTTGTTTGACAGAGTGTCTTGTTGAGAACATATGTAGGACATGATTTTTTCCTGCAACAGGGAAAATAAAGTATAAGTTTTAAAGATTTATTCTTTAATAAAGGATCTCAAAGCCAGCTTTAGAAAAAGGA
+
DDDDDFFFFFFFGGGGGGGGGGHHHHGHHHHHHHHHHHHHHHHHHHHHHHHGGHHHHHHHHHHHHHHHHHHHHHHHHHHHHHHHHHGHHHHHHHGGGGHHHHHHHHHHHHHHHHHHHHHHHHHHHHHHHHHHHHHHHHHHHHHHHHHHHHHHHHHHHHHHHHHHHHHHHGHHHHHHHHHHHGGHHHHHHHGHHHHHHGHHHHHHHHHHHHHHHHHHHHHHHHHHGHHHHHHHHGHHHGHHHHHHHHHHGGG
@M05620:45:000000000-G6HP7:1:1101:18245:13246 1:N:0:110
ATCTCTATCTCCTAAAAACCTGTTTGGATTTGGAGATAGACCTTCAGGTTTTTCATCATTTTCTGCATGAATTATACATTGACCACGTTCCAGCGTGGTCAGTTTGCAGCATTCTGTTATTTTGTTTGACAGAGTGTCTTGTTGAGAACATATGTAGGACATGATTTTTTCCTGCAACAGGGAAAATAAAGTATAAGTTTTAAAGATTTATTCTTTAATAAAGGATCTCAAAGCCAGCTTTAGAAAAAGGA
+
BBBBBFFFFFFFGGGGFGFGGGHHHHGHHHHHHHHGHGHHHHHHHHHHHHHGGHHHHHHHHHHHHHHHHHHHHHHHHHHHHGHHHHGHHHHHHGGGGGHHHHHHHHHHHHHHHHHHHHHHHHHHHHHHGHHHHHHHHHHHHHHHHHGHHHHHHHHHHHHHHHHGHHHHGGHHHHGHFHHHHGEHHHGHBGGHHHHGGHHHHHHHHHGHHHHHHHHHHHHHHHHHHHHHHHHHHHHHHGHHHHHGHHGGGDF
@M05620:45:000000000-G6HP7:1:1101:13981:13289 1:N:0:110
ATCTCTATCTCCTAAAAACCTGTTTAGATTTGGAGATAGACCTTCAGGTTTTTCATCATTTTCTGCATGAATTATACATTGACCACGTTCCAGCGTGGTCAGTTTGCAGCATTCTGTTATTTTGTTTGACAGAGTGTCTTGTTGAGAACATATGTAGGACATGATTTTTTCCTGCAACAGGGAAAATAAAGTATAAGTTTTAAAGATTTATTCTTTAATAAAGGATCTCAAAGCCAGCTTTAGAAAAAGGA
+
DEEDEFFFFFFFGGGGGGGGGGHHHHHHHHHHHHHHHHHHHHHHHHHHHHHGGHHHHHHHHHHHIHHHHHHHHHHHHHHHHHHHHHGHHHHHHHGGGGHHHHHHHHHHHHHHHHHHHHHHHHHHHHHHHGHHHHHHHHHHHHHHHHHHHHHHHHHHHHHHHHHHHHHHHGHHHHHHHHHHHGGHHHGHHHGHHHHHHHHHHHHHHHHHHHHHHHHHHHHGHHHHHHHHHHHHGHHHHGHHHHHHHHHHGGG
@M05620:45:000000000-G6HP7:1:1101:13965:13299 1:N:0:110
ATCTCTATCTCCTAAAAACCTGTTTAGATTTGGAGATAGACCTTCAGGTTTTTCATCATTTTCTGCATGAATTATACATTGACCACGTTCCAGCGTGGTCAGTTTGCAGCATTCTGTTATTTTGTTTGACAGAGTGTCTTGTTGAGAACATATGTAGGACATGATTTTTTCCTGCAACAGGGAAAATAAAGTATAAGTTTTAAAGATTTATTCTTTAATAAAGGATCTCAAAGCCAGCTTTAGAAAAAGGA
+
BBBBBFFFFFFFGFFFGGGGGGHHHFGHHHHHGAEBHFHFHHHHHHHHHHHGGHGHHHHHHHHHHHFHHFFHHFH5G5GHH5FH3GDFGHHGFHGGFGHHHHHHHHHGHHHHHHHGHHHHHHHHHHHHEFFGHHHHHHHHHHHHHGHGHHHFHHHHHHHHHHGHHHHHHGHHHHHEGGHHHGAHEFGGFFGHGHHGHHHHHGHGGHHHHHHHHHHHHHHHFFFFHGHHHHHHGFHFHGHHHEEFB;CFDDG
@M05620:45:000000000-G6HP7:1:1101:28955:13318 1:N:0:110
AAACCAAGCAGACACTCACCGCTCCCTCGCCACAGGCCAATAGTTTGTCCTCACTGAGTTGGCAACAAGTGGCTGCTGTGGCTGCCATTTTTCTGGTGATGGCCATCAGCTCCGACGAGGTCAGCTGGGGGGCTTTCTTTGTGTAAGCAACGAGAAACCTGACAGAAGCATTTTTTAACTAAGTCCTGCTGAGTCATTCATGAGTTTTTAGCCGCCTTGCTTCTTCTCACAGACTCTCTACTCTCATGCCA
+
AABBBAAFBFFFGGGGGGGGGGGGGGHHEFGGGFHHGGCFFGHHHGGHHHHHHHHHHGGFHGHHHHHHHHHHGHGGFBDFHHHGFHFHHHHHHHHHHHHGHGHHGH3BFFGGHGGGGCDGEGGHHHHFGGGFBDGGGGGGGGGG0BBFFFFFFFFFFFFFFF/;FFFFFFFFFFFFABFF/FFFFFFFFFFFFFFFFFFFFB/9BFFFFFFFFFFFFFFFFFFFFFFFFFFFFFFFFFFFFFFFFFFFBF9
@M05620:45:000000000-G6HP7:1:1101:15750:13324 1:N:0:110
ATCTCTATCTCCTAAAAACCTGTTTAGATTTGGAGATAGACCTTCAGGTTTTTCATCATTTTCTGCATGAATTATACATTGACCACGTTCCAGCGTGGTCAGTTTGCAGCATTCTGTTATTTTGTTTGACAGAGTGTCTTGTTGAGAACATATGTAGGACATGATTTTTTCCTGCAACAGGGAAAATAAAGTATAAGTTTTAAAGATTTATTCTTTAATAAAGGATCTCAAAGCCAGCTTTAGAAAAAGGA
+
CCDCDFFFFFFFGGGGGGGGGGHHHHHHHHHHHHHHHHHHHHHHHHHHHHHGGHHHHHHHHHIIHHHHHHHHHHHHHHHHHHHHHHGHHHHHHHGGGGHHHHHHHHHHHHHHHHHHHHHHHHHHHHHHHHHHHHHHHHHHHHHHHHHHHHHHHHHHHHHHHHHHHHHHHGHHHHHHHHHHHGGHHHGHHHHHHHHHHHHHHHHHHHHHHHHHHHHHHHHHHHGHHHHHHHHHHHHHHGHHHHHGHHHHGGH
@M05620:45:000000000-G6HP7:1:1101:15730:13325 1:N:0:110
ATCTCTATCTCCTAAAAACCTGTTTAGATTTGGAGATAGACCTTCAGGTTTTTCATCATTTTCTGCATGAATTATACATTGACCACGTTCCAGCGTGGTCAGTTTGCAGCATTCTGTTATTTTGTTTGACAGAGTGTCTTGTTGAGAACATATGTAGGACATGATTTTTTCCTGCAACAGGGAAAATAAAGTATAAGTTTTAAAGATTTATTCTTTAATAAAGGATCTCAAAGCCAGCTTTAGAAAAAGGA
+
BBBBBFFFFFFFGGFGGGGGGGHHHHHHHHHHGHFHHFHHHHHHHHHGHHHGGHHHHGHHHHHHHHHHHGFHHHHHHHHHHHHHHHGHHGHHHHGFGGHHHHHHHHHGHHHHHHHHHHHHHHHHHHHGHGFFFHHHHHHHHHHHHHHGHHHHGHHHHGHHHHHHHHHHHGGHHHHGHHAGHEGHHHGHGGGHHHDGHHHHHHHHGFGHHHHHHHHHHHH0DHFH/<CDHHFGFFHFFCGGHFGHHFB.A?C
@M05620:45:000000000-G6HP7:1:1101:28947:13334 1:N:0:110
AAACCAAGCAGACACTCACCGCTCCCTCGCCACAGGCCAATAGTTTGTCCTCACTGAGTTGGCAACAAGTGGCTGCTGTGGCTGCCATTTTTCTGGTGATGGCCATCAGCTCCGACGAGGTCAGCTGGGGGGCTTTCTTTGTGTAAGCAACGAGAAACCTGAAAGAAGCATTTTTTAACTAAGTCCTGCTGAGTCATTCATGAGTTTTTAGCCGCCTTGCTTCTTCTCACAGACTCTCTACTCTCATGCCA
+
DDDDDCCFCFFFGGGGGGGGGGGGGGHHGGGGGHHHGGHHHHHHHHHHHHHHHHHHHHHHHHHHHHHHHHHHGHGGHHHHHHHGGHHHHHHHHHHHHHHHHHHHHHHHHHHHHGGGGGGGGHHHHHHHGGGGGGGGGGGGGGGGGGFFFFFFFFFFFFFFFFFFFFFFFFFFFFHFFFFFFFFFHHFFFFFFFFFFFHFFFFFFFFFFFFFFFFFFFFFFHFFFFFFFFFFFFFFFFFFFFFFHFFFFFFB
@M05620:45:000000000-G6HP7:1:1101:27752:13365 1:N:0:110
AAACCAAGCAGACACTCACCGCTCCCTCGCCACAGGCCAATAGTTTGTCCTCACTGAGTTGGCAACAAGTGGCTGCTGTGGCTGCCATTTTTCTGGTGATGGCCATCAGCTCCGACGAGGTCAGCTGGGGGGCTTTCTTTGTGTAAGCAACGAGAAACCTGAAAGAAGCATTTTTTAACTAAGTCCTGCTGAGTCATTCATGAGTTTTTAGCCGCCTTGCTTCTTCTCACAGACTCTCTACTCTCATGCCA
+
DDCDDCCFCFFFGGGGGGGGGGGGGGHHGGGGGHHHGGHHHHHHHHHHHHHHHHHHHHHHHHHHHHHHHHHHGHGGHHHHHHHGGHHHHHHHHHHHHHHHHHHHHHHHHHHHHGGGGGGGGHHHHHHHGGGGGGGGGGGGGGGGGGFFFFFFFFFFFFFFFFFFFFFFFFFFFFHFFFFFFFFFFFFFFFFFFFFFFFFFFFFFFFFFFFFFFFFFFFFFHFFFFFFFFFFFFFFFFFFFFFFFFFFFFFF
@M05620:45:000000000-G6HP7:1:1101:26442:13370 1:N:0:110
ATCTCTATCTCCTAAAAACCTGTTTAGATTTGGAGATAGACCTTCAGGTTTTTCATCATTTTCTGCATGAATTATACATTGACCACGTTCCAGCGTGGTCAGTTTGCAGCATTCTGTTATTTTGTTTGACAGAGTGTCTTGTTGAGAACATATGTAGGACATGATTTTTTCCTGCAACAGGGAAAATAAAGTATAAGTTTTAAAGATTTATTCTTTAATAAAGGATCTCAAAGCCAGCTTTAGAAAAAGGA
+
DCCDDFFFFFFFGGGGGGGGGGHHHHHHHHHHHHHHHHHHHHHHHHHHHHHGGHHHHHHHHIHIIHHHHHHHHHHHHHHHHHHHHHGHHHHHHHGGGGHHHHHHHHHHHHHHHHHHHHHHHHHHHHHHHHHHHHHHHHHHHHHHHHHHHHHHHHHHHHHHHHHHHHHHHGHHHHHHHHHHHGGHHHGGHHHHHHHHHHHHHHHHHHHHHHHHHHHHHGHHHHHHHHHHHHHHHHHHHGHHHHHHHHHHGGG
@M05620:45:000000000-G6HP7:1:1101:28563:13374 1:N:0:110
AAACCAAGCAGACACTCACCGCTCCCTCGCCACAGGCCAATAGTTTGTCCTCACTGAGTTGGCAACAAGTGGCTGCTGTGGCTGCCATTTTTCTGGTGATGGCCATCAGCTCCGACGAGGTCAGCTGGGGGGCTTTCTTTGTGTAAGCAACGAGAAACCTGAAAGAAGCATTTTTTAACTAAGTCCTGCTGAGTCATTCATGAGTTTTTAGCCGCCTTGCTTCTTCTCACAGACTCTCTACTCTCATGCCA
+
CCDCDCDFCFFFGGGGGGGGGGGGGGHHGGGGGHHHGGHHHHHHHHHHHHHHHHHHHHHHHHHHHHHHHHHHGHGGHHHHHHHGGHHHHHHHHHHHHHHHHHHHHHHHHHHHHGGGGGGGGHHHHHHHGGGGGGGGGGGGGGGGGGFFFFFFFFFFFFFFFFFFFFFFFFFFFFHFFFFHFFFFHHFFFFFFFFFFFHFHFFFFFFFFFFFFFFFFFFFFHHHFFFFFFFFFFFFFFFFFFFFFFFFFFFB
@M05620:45:000000000-G6HP7:1:1101:28552:13391 1:N:0:110
AAACCAAGCAGACACTCACCGCTCCCTCGCCACAGGCCAATAGTTTGTCCTCACTGAGTTGGCAACAAGTGGCTGCTGTGGCTGCCATTTTTCTGGTGATGGCCATCAGCTCCGACGAGGTCAGCTGGGGGGCTTTCTTTGTGTAAGCAACGAGAAACCTGAAAGAAGCATTTTTTAACTAAGTCCTGCTGAGTCATTCATGAGTTTTTAGCCGCCTTGCTTCTTCTCACAGACTCTCTACTCTCATGCCA
+
AAAABBBFBFFFGGGGGGGGGGGGGGHHGGGGGHHHGGHHHHHHHHHHHHHHHHHHHHHHHFHHHHHHHHHHGHGGHGHHHHHGGHHHHHHHHHHHHHHHHFHHHHHGHHHHHGGGGFGGGHHHHHHHGGGGGGGGGGGGGGGGGGFFFFFFFFFFFFFFFEFFFFFFFFFFFFFFFFFFFFFFFFFFFFFFFFFFFFFFFFFFFFFFFFFFFFFFFFFFFFFFFFFFFFFFFFFFFFFFFFFFFFFFFF/
@M05620:45:000000000-G6HP7:1:1101:5746:13397 1:N:0:110
CATCCTGACCCTGAAGTACCCGGCTTGATTTCTGACATTAGATCGGAAGAGCACACGTCTGAACTCCAGTCACTCCGAGAATCTCGTATGCCGTCTTCTGCTTTTAAAAAAAAATGTTATTTTGTTTGACAGAGTGTCTTGTTGAGAACATATGTAGGACATGATTTTTTCCTGCAACAGGGAAAATAAAGTATAAGTTTTAAAGATTTATTCTTTAATACAGGATCTCAAAGCCAGCTTTAGAAAAAGGA
+
>1>>AFB1F>F1AGGFBGGGCEC0AAEHHHHDGHCHEFGHFEG1/////0B0AGHCAB/FA1D1DGG1GFFFB2@F/E?//1F2@0?/B0F1E//FE2F1@1G112>F11>///0BB>2FGFHGFHHBDGFFHF>DGGGFFGH0<?/1FGFFHHHHHHHFHHHHGHHHFGHHGHGHBBGHGGGFEFCBFC0G0C0=CGGHHFF000;FFBFGGGGFB0CF000/AFFGGFB00BFFAEFFG9//BF---:-
@M05620:45:000000000-G6HP7:1:1101:16665:13411 1:N:0:110
AAACCAAGCAGACACTCACCGCTCCCTCGCCACAGGCCAATAGTTTGTCCTCACTGAGTTGGCAACAAGTGGCTGCTGTGGCTGCCATTTTTCTGGTGATGGCCATCAGCTCCGACGAGGTCAGCTGGGGGGCTTTCTTTGTGTAAGCAACGAGAAACCTGAAAGAAGCATTTTTTAACTAAGTCCTGCTGAGTCATTCATGAGTTTTTAGCCGCCTTGCTTCTTCTCACAGACTCTCTACTCTCATGCCA
+
DDDDDDDFBFFFGGGGGGGGGGGGGGHHGGGGGHHHGGHHHHHHHHHHHHHHHHHGHHHHHHHHHHHHHGHHGHGGHHHHHHHGGHHHHHHHHHHHHHHHHHHHHHHHHHHHHGGGGGGGGHHHHHHHGGGGGGGGGGGGGGGGGGFFFFFFFFFFFFFFFFFFFFFFFFFFFFHFFFFHFFFHHHFFFFFHFFFFFFFHFFFFFFFFFFFFFFFFFFFFHHHFFFHFFFFFFFFFFFFFHFFHFFFFFFB
@M05620:45:000000000-G6HP7:1:1101:24994:13417 1:N:0:110
CATCCTGACCCTGAAGTACCCCATTGAGCATGGCATCGTCACCAACTGGGACGACATGGAGAAGATCTGGCACCACACCTTCTACAACGAGCTGCGCGTGGCCCCGGAGGAGCACCCAGTGCTGCTGACCGAGGCCCCCCTGAACCCCAAGGCCAACAGAGAGAAGATGACTCAGGTGAGGCTCGGCCGACGCCCGTGCTCCTCCCGTCCTTTCCCCAGTCATTTTCTGCCCGGCTTGATTTCTGACATTA
+
DDDDDFFFFFFFGGGGGGGGGGGHHHHHHHHHHHHHHGHHHGHHHGHHHHHHGGGGGHHHHHHHHHHHHHHHHGHHHGGHHHHHHHHHGGGGGHHGGGGGGGHHGGGGGGGGHHHHGGHHHHHHHHHHHHGGGGGGGGGGGGHHHHGGGGHGHHGGGGGGGGGGGGGGGGGGGGGGHGGGGGGGFFFFFFFFFFFFFFFFFFFFFFFFFFFFFFFFFFFFFFFFFHHHFFFFFFFFFFFFFFFFF0FFFF0
@M05620:45:000000000-G6HP7:1:1101:16675:13425 1:N:0:110
AAACCAAGCAGACACTCACCGCTCCCTCGCCACAGGCCAATAGTTTGTCCTCACTGAGTTGGCAACAAGTGGCTGCTGTGGCTGCCATTTTTCTGGTGATGGCCATCAGCTCCGACGAGGTCAGCTGGGGGGCTTTCTTTGTGTAAGCAACGAGAAACCTGAAAGAAGCATTTTTTAACTAAGTCCTGCTGAGTCATTCATGAGTTTTTAGCCGCCTTGCTTCTTCTCACAGACTCTCTACTCTCATGCCA
+
BBBCCCBFBFFFGGGGGGGGGGGGGGHHGGGGGHHHGGHHHHHHHHHHHHHHHHHHHHHHHHHHHHHHHGHHGHGGHHHHHHHGGHHHHHHHHHHHHHFHHHHHHHHHHHHHHGGGGGGGGGHHHHHHGGGGGGGGGGGGGGGGGGFFFFFFFFFFFFFFFFFFFFFFFFFFFFFFFFFFFFFFFFFFFFFFFFFFFFFFFFFFFFFFFFFFFFFFFFFFFFFFFFFFFFFFFFFFFFFFFFFFFFFFFFB
@M05620:45:000000000-G6HP7:1:1101:8635:13466 1:N:0:110
ATCTCTATCTCCTAAAAACCTGTTTAGATTTGGAGATAGACCTTCAGGTTTTTCATCATTTTCTGCATGAATTATACATTGACCACGTTCCAGCGTGGTCAGTTTGCAGCATTCTGTTATTTTGTTTGACAGAGTGTCTTGTTGAGAACATATGTAGGACATGATTTTTTCCTGCAACAGGGAAAATAAAGTATAAGTTTTAAAGATTTATTCTTTAATAAAGGATCTCAAAGCCAGCTTTAGAAAAAGGA
+
CCCDDFFFFFFFGGGGGGGGGGHHHHHHHHHHHHHHHHHHHHHHHHHHHHHGGHHHHHHHHIIHHHHHHHHHHHHHHHHHHHHHGHGHHHHHHHGGGGHHGHHHHHHGHHHHHHHHHHHHHHHHHHHHGHHHHHHHHHHHHHHHHHGHHGHHHHHHHHHHHHHHHHHHHGHHHHHHHHGHHGGGHHHGGGHHHDFGHGHHHGGHHHHHHGHHHHHHGGHHGHHHHHHHHHGGHHHHHGHHHGHHGGGGGGF
@M05620:45:000000000-G6HP7:1:1101:23318:13473 1:N:0:110
TACCTGTACTGGGGAAGCAATCGCCATTCCTACCCTAAAGATCGGAAGAGCACACGTCTGAACTCCAGTCACTCCGCGAAATCTCGTATGCCGTCTTCTGCTTGAAAAAAAAAAAAAAAAAAACAAACTCCTCTGTACAATAAATTATACCCATACTTCACAACAAAAAACACTACCCCACACCCCACGCACCACCTAGAACTCATCGATCACAAACACTCCTACAAGTCCCAAAGTGAAACAGACTACTC
+
CDDDCFFFFFFFGGFGGGGGGGGGGGGHHHHHHHHHHHHHHHHHGGGGHHHHHHHGHHHGHHHHHHHHHHHHHHHGGGGGGHHHHHGGHHHHGGGHGHHHHGHHFGHHFGGGGF///---<--.....0000/00000000000000000000///0000000.....:-...0///9.......9..-.---..:.0000;0;0000/.../00..9.0:B90000000000/./0;0090///.09/00
@M05620:45:000000000-G6HP7:1:1101:8498:13506 1:N:0:110
ATCTCTATCTCCTAAAAACCTGTTTAGATTTGGAGATAGACCTTCAGGTTTTTCATCATTTTCTGCATGAATTATACATTGACCACGTTCCAGCGTGGTCAGTTTGCAGCATTCTGTTATTTTGTTTGACAGAGTGTCTTGTTGAGAACATATGTAGGACATGATTTTTTCCTGCAACAGGGAAAATAAAGTATAAGTTTTAAAGATTTATTCTTTAATAAAGGATCTCAAAGCCAGCTTTAGAAAAAGGA
+
DDCCDFFFFFFFGGGGGGGGGGHHHHHHHHHHHHHHHHHHHHHHHHHHHHHGGHHHHHHHHHHHHHHHHHHHHHHHHHHHHHHHHHGHHHHHHHGGGGHHHHHHHHHHHHHHHHHHHHHHHHHHHHHHHHHHHHGHHHHHHHHHHHHHHHHHHHFHHHHHHHHHHHHHHGHHHHHHHHHHHGGHHHHHHHHHHHGHHHHHHHHHHHHHHHHHHHHHHHHHHHHHHHHHHHGHHHHHHGHHHHHHHHGHGGH
@M05620:45:000000000-G6HP7:1:1101:28608:13507 1:N:0:110
AAACCAAGCAGACACTCACCGCTCCCTCGCCACAGGCCAATAGTTTGTCCTCACTGAGTTGGCAACAAGTGGCTGCTGTGGCTGCCATTTTTCTGGTGATGGCCATCAGCTCCGACGAGGTCAGCTGGGGGGCTTTCTTTGTGTAAGCAACGAGAAACCTGAAAGAAGCATTTTTTAACTAAGTCCTGCTGAGTCATTCATGAGTTTTTAGCCGCCTTGCTTCTTCTCACAGACTCTCTACTCTCATGCCA
+
CBCCDCCFDFFFGGGGGGGGGGGGGGHHGGGGGHHHGGHHHHHHHHHHHHHHHHHHHHHHHHHHHHHHHHHHGHGGHHHHHHHGGHHHHHHHHHHHHHHHHHHHHHHHHHHHHGGGGGGGGHHHHHHHGGGGGGGGGGGGGGGGGGFFFFFFFFFFFFFFFFFFFFFFFFFFFFHFFFFFFFFFFFFFFFFFFFFFFFFFFFFFFFFFFFFFFFFFFFFFHHFFFFFFFFFFFFFFFFFHFFFFFFFFFFF
@M05620:45:000000000-G6HP7:1:1101:28598:13523 1:N:0:110
AAACCAAGCAGACACTCACCGCTCCCTCGCCACAGGCCAATAGTTTGTCCTCACTGAGTTGGCAACAAGTGGCTGCTGTGGCTGCCATTTTTCTGGTGATGGCCATCAGCTCCGACGAGGTCAGCTGGGGGGCTTTCTTTGTGTAAGCAACGAGAAACCTGAAAGAAGCATTTTTTAACTAAGTCCTGCTGAGTCATTCATGAGTTTTTAGCCGCCTTGCTTCTTCTCACAGACTCTCTACTCTCATGCCA
+
AACBBBBFBFFFGGGGGGGGGGGGGGGHGGGGGHHGGGHHHHHHHHHHHHHHHHFHHHHHHEHHHHHHHGHHGHGGHHHHHHHGGHHHHHHFHHHGHFFHBGFHHHHHHHHHHGGGGGGGGHGHHHHHDGGGGGGGGGGGGGGGGGEFFFFFFFFFFFFFFFFFFFFFFFFFFFFFFFFFFFFFFFFFFFFFFFFFFFFFFFFB/BFFFFFFFFFFFF/BFFFFFFFFFFFEBFFFFFFFFFFFFFFFFFF
@M05620:45:000000000-G6HP7:1:1101:28441:13551 1:N:0:110
CATCCTGACCCTGAAGTACCCGGCTTGATTTCTGACATTAGATCGGAAGAGCACACATCTGAACTCCAGTCACTCCGCGAAATCTCGTATGCCGTCTTCTGCTTGAAAAAAAAAAAAACTACAATATACCCTCTCTACACTCACTACCCCACCTTCAACAGATAATAGGAATCTCGTCCATTACCGTCGCTGCTCCCTTGTCCCACTTGCATCCATCCTGCCTTGTCACCCCTCCCTCTATCACCACCATC
+
DDDDDFFFFFFFGGGGGGGGGGGGGGGHHHHHHHHHHHHHHHHHHGGGGHHHHHHHGHHHHHHHHHHHHHHHHHHHGGGGGGHHHHHGGHHHHGGGHGHHHHHHHHHHGHGGFDG/<//1111111111111.001110<0/<000//.<....000000/<00000000:0000.<...0000:..<--.<.000./0/000:0..0000<0:<00.000<000<0000.-.9..///00000/0..<00
@M05620:45:000000000-G6HP7:1:1101:28424:13557 1:N:0:110
CATCCTGACCCTGAAGTACCCGGCTTGATTTCTGACATTAGATCGGAAGAGCACACATCTGAACTCCAGTCACTCCGCGAAATCTCGTATGCCGTCTTCTGCTTGAAAAAAAAAAACAATTCATCTAACCCTCTCCCCCAGGCACACCACCGCTCCTAATTATCAAATACCTCAGCTTTATCTCAGCCTACACCCGTTCGCCTATCGTCAGCGCCACGATCCTCTCATACACATCTTTAATCCCTTCCTTT
+
BBABBF4DFFFCFGG4BBFGGEAFEEEBEGGGH5FGHFHG5DFHGG?FAEBGHHHHGGHHHHHHHHHHHGHHHEGH>E@CEGGH4FFFEHGGGGGGHGHHFHHHGHHFFGGGG@D//?/11?11<@1?<0/0.0000<.-...../......---:/0000;00000000000///;000000000///////;;-../.-..;//..;..9.-;..-99..9/;//9////;/////////////.////
@M05620:45:000000000-G6HP7:1:1101:10634:13569 1:N:0:110
ATCTCTATCTCCTAAAAACCTGTTTAGATTTGGAGATAGACCTTCAGGTTTTTCATCATTTTCTGCATGAATTATACATTGACCACGTTCCAGCGTGGTCAGTTTGCAGCATTCTGTTATTTTGTTTGACAGAGTGTCTTGTTGAGAACATATGTAGGACATGATTTTTTCCTGCAACAGGGAAAATAAAGTATAAGTTTTAAAGATTTATTCTTTAATAAAGGATCTCAAAGCCAGCTTTAGAAAAAGGA
+
CCCCCFFFFFFFGGGGGGGGGGHHHHHHHHHHHHHGHHHHHHHHHHHHHHHGGHHHHHHHHHHHHHHHHHHHHHHHHHHHHHHHHHGHHHHHHHGFGGHHHHHHHHHHHHHHHHHHHHHHHHHHHHHHHHHHHHHHHHHHHHHHHHHHHHHHHHHHHHHHHHHHHHHHHGHHHHHHHHHHHGGHHHHHHHHHHHHHHGHHHHHHHHHHHHHHHHHHHHHHHHHHHHHHHHHHHHHHHGHHHHHGHHHHGGG
@M05620:45:000000000-G6HP7:1:1101:21712:13575 1:N:0:110
CATCCTGACCCTGAAGTACCCGGCTTGATTTCTGACATTAGATCGGAAGAGCACACGTCTGAACTCCAGTCACTCCGCGAAATCTCGTATGCCGTCTTCTGCTTGAAAAAAAAAAAATACAAATGACTCAACGCACTAATCCCCCAATTTCACATACATCCTTCACTTCCTCTTACTCACTCTTCTTTCTCCACTTTAACCCTTCTCAGCATTCTTCCGTTGAACTGACCATCCAGTGACACCACCACTAT
+
>A1AAFBBFFFFAGCGFGGGGCGGG?EHHHHHCFEFFAF1GHHFAEEEGEFHFGHCEAGBFFHHHHHHHHHHHHHGGGEEEEHBFGHFEHHHHCEECFHHHHHHGGGHDHGGGGG</01??111?111>>1<.>-><0<0000.C-</00;0<00:00;0;00;;0000:0;900;CFB/;CBB990090;00/;9B0BCF.AFFFG0///9B///;/-;9--/99///;//9;//;///:/--:-;-//9
@M05620:45:000000000-G6HP7:1:1101:4292:13584 1:N:0:110
AAACCAAGCAGACACTCACCGCTCCCTCGCCACAGGCCAATAGTTTGTCCTCACTGAGTTGGCAACAAGTGGCTGCTGTGGCTGCCATTTTTCTGGTGATGGCCATCAGCTCCGACGAGGTCAGCTGGGGGGCTTTCTTTGTGTAAGCAACGAGAAACCTGAAAGAAACATTTTTTAACTAAGTCCTGCTGAGTCATTCATGAGTTTTTAGCCGCCTTGCTTCTTCTCACAGACTCTCTACTCTCATGCCA
+
CCCCCCCFCFFFGGGGGGGGGGGGGGHHGGGGGHHHGGHHHHHHHHHHHHHHHHHHHHHHHHHHHHHHHHHHGHGGHHHHHHHGGHHHHHHHHHHHHHHHHHHHHHHHHHHHHGGGGGGGGHHHHHHHGGGGGGGGGGGGGGGGGGFFFFFFFFFFFFFFFFFFFFFFFFFFFFFFFFFFFFFFFFFFFFFFFFFFFFFFFFFFFFFFFFFFFFFFFFFFFFFFFFFFFFFFFFFFFFFFFFFFFFFFFFB
@M05620:45:000000000-G6HP7:1:1101:4273:13586 1:N:0:110
AAACCAAGCAGACACTCACCGCTCCCTCGCCACAGGCCAATAGTTTGTCCTCACTGAGTTGGCAACAAGTGGCTGCTGTGGCTGCCATTTTTCTGGTGATGGCCATCAGCTCCGACGAGGTCAGCTGGGGGGCTTTCTTTGTGTAAGCAACGAGAAACCTGAAAGAAACATTTTTTAACTAAGTCCTGCTGAGTCATTCATGAGTTTTTAGCCGCCTTGCTTCTTCTCACAGACTCTCTACTCTCATGCCA
+
AAAABBBFBFFFGGGGGGGGGGGGGGHHGGGGGHGFGGEHHHHHHHHHHHHHHHHHHHHHHHHGHHHHHHHHGHFFHHHHHHGGGHHHHHHHHHHHHHGEHHHHHHHHHHHHHGGGGGGGGHHHHHHHGGGGGGGGGGGGGGGGGFEFFFF@ADDFFFFFFFFFFFFFFFFFFFFFFFFFFFFFFFFFFFFFFFFFFFFFFFFFBFFFFFFFFFFFFDFFFFFFFFFFFFFFFFFFFFFFFFFFFFFFFFB
@M05620:45:000000000-G6HP7:1:1101:4309:13591 1:N:0:110
AAACCAAGCAGACACTCACCGCTCCCTCGCCACAGGCCAATAGTTTGTCCTCACTGAGTTGGCAACAAGTGGCTGCTGTGGCTGCCATTTTTCTGGTGATGGCCATCAGCTCCGACGAGGTCAGCTGGGGGGCTTTCTTTGTGTAAGCAACGAGAAACCTGAAAGAAACATTTTTTAACTAAGTCCTGCTGAGTCATTCATGAGTTTTTAGCCGCCTTGCTTCTTCTCACAGACTCTCTACTCTCATGCCA
+
CCCCCCCFCFFFGGGGGGGGEGGGGGHHGGGGGHHHGGHHGHHHHHHHHHHHHHHHHHHGGHHHHHGHHHHHGHGGHHHHHHHGGHHHHHHHHHHHHHHHHHHHHHHHHHHHHGGGGGGGFFHHHHHHGGGGGGGGGGGGGGGGGGFFFFFFFFFFFFFFFFFFFFFFFFFFFFFFFFFFFFFFFFFFFFFFFFFFFFFFFFFFFFFFFFFFFDCFFFFFFFFFFFFFFFFFFFFFFFFFFFFFFFF:BFB
@M05620:45:000000000-G6HP7:1:1101:6421:13596 1:N:0:110
ATCTCTATCTCCTAAAAACCTGTTTAGATTTGGAGATAGACCTTCAGGTTTTTCATCATTTTCTGCATGAATTATACATTGACCACGTTCCAGCGTGGTCAGTTTGCAGCATTCTGTTATTTTGTTTGACAGAGTGTCTTGTTGAGAACATATGTAGGACATGATTTTTTCCTGCAACAGGGAAAATAAAGTATAAGTTTTAAAGATTTATTCTTTAATAAAGGATCTCAAAGCCAGCTTTAGAAAAAGGA
+
DDDDDFFFFFFFGGGGGGGGGGHHHHHHHHHHHHHHHHHHHHHHHHHHHHHGGHHHHHHHHIIIHHHHHHHHHHHHHHHHHHHHHHGHHHHHHHGGGGHHHHHHHHHHHHHHHHHHHHHHHHHHHHHHHHHHHHHHHHHHHHHHHHHHHHHHHHHHHHHHHHHHHHHHHGHHHHHHHHHHHGGHHHHHHHHHHHHHHHHHHHHHHHHHHHHHHHHHHHHHGHHHHHHHHHHHHHHHHGHHHHHGHHHHGGH
@M05620:45:000000000-G6HP7:1:1101:4288:13601 1:N:0:110
AAACCAAGCAGACACTCACCGCTCCCTCGCCACAGGCCAATAGTTTGTCCTCACTGAGTTGGCAACAAGTGGCTGCTGTGGCTGCCATTTTTCTGGTGATGGCCATCAGCTCCGACGAGGTCAGCTGGGGGGCTTTCTTTGTGTAAGCAACGAGAAACCTGAAAGAAACATTTTTTAACTAAGTCCTGCTGAGTCATTCATGAGTTTTTAGCCGCCTTGCTTCTTCTCACAGACTCTCTACTCTCATGCCA
+
CCCCCCCFCFFFGGGGGGGGGGGGGGHHGGGGGFHHGGHGGHHHHHHHHHHHHHHHHHGGHHHHHHHHHHHHGHGGHHHHHHHGGHHHHHHHHHHHHHHHHGHHHHHHGHHHHGGGGGGGGGHHHHHHGGGGGGGGGGGGGFGGGGFFFFFFFFFFFFFFFFFFFFFFFFFFFFFFFFFFFFFFFFFFFFFFFBFFFFFFFFFFFFFFFFFFFFFFFFFFFFFFFFFFFFFFFFFFFFFFFFFFFFFFFF0
@M05620:45:000000000-G6HP7:1:1101:6415:13613 1:N:0:110
ATCTCTATCTCCTAAAAACCTGTTTAGATTTGGAGATAGACCTTCAGGTTTTTCATCATTTTCTGCATGAATTATACATTGACCACGTTCCAGCGTGGTCAGTTTGCAGCATTCTGTTATTTTGTTTGACAGAGTGTCTTGTTGAGAACATATGTAGGACATGATTTTTTCCTGCAACAGGGAAAATAAAGTATAAGTTTTAAAGATTTATTCTTTAATAAAGGATCTCAAAGCCAGCTTTAGAAAAAGGA
+
BBBBBFFFFFFFGGGGGFGGGGHHHFHHHHHHHFHHHHH5FGHHHHGHHHHGGHGHHHHHHHHHGHHHGHGHHHFGHHHHHGHHHHGGHHHHHGGGGGHHGHHHHHHGHHHHHHHHHHHHHHHHHHHHGHGHHHHHHHHHHHHHBGEHHEHHHHHHGHHHHHFHHHHHHGHHHHHFDGHHHEEFH0FFDHHHHHGHHGHHHFH1GDGHHGHHHHHHFHHHHHHHGHHHHGHGHHHHHGHHHFGFGHHHFFG
@M05620:45:000000000-G6HP7:1:1101:28254:13654 1:N:0:110
ATCTCTATCTCCTAAAAACCTGTTTAGATTTGGAGATAGACCTTCAGGTTTTTCATCATTTTCTGCATGAATTATACATTGACCACGTTCCAGCGTGGTCAGTTTGCAGCATTCTGTTATTTTGTTTGACAGAGTGTCTTGTTGAGAACATATGTAGGACATGATTTTTTCCTGCAACAGGGAAAATAAAGTATAAGTTTTAAAGATTTATTCTTTAATAAAGGATCTCAAAGCCAGCTTTAGAAAAAGGA
+
CCCCCFFFFFFFGGGGGGGGGGHHHHGHHHHHH4GGHHHHHHHHHHHHHHHGGHHHHHHHHHHHHHHHHHHHHHHHHHHHHHHHHHGHHHHHHHGGGGHHHHHHHHHHHHHHHHHHHHHHHHHHHHHHHGHHHHHHHHHHHHHHHHHHHHHHHHHHHHHHHHHHHHHHHGHHHHHHHHHHHGGHHHHHHHHHHHHHHHHHHHHHHHHHHHHHHHHHHHHHHHHHHHHHHHHHHHHHHGHHHHGFHGHHGGF
@M05620:45:000000000-G6HP7:1:1101:7301:13663 1:N:0:110
AAACCAAGCAGACACTCACCGCTCCCTCGCCACAGGCCAATAGTTTGTCCTCACTGAGTTGGCAACAAGTGGCTGCTGTGGCTGCCATTTTTCTGGTGATGGCCATCAGCTCCGACGAGGTCAGCTGGGGGGCTTTCTTTGTGTAAGCAACGAGAAACCTGAAAGAAGCATTTTTTAACTAAGTCCTGCTGAGTCATTCATGAGTTTTTAGCCGCCTTGCTTCTTCTCACAGACTCTCTACTCTCATGCCA
+
CCCCCABFCFFFGGGGGGGGGGGGGGHHGGGGGHHHGGGGHHHHHHHHHHHHHHHHHHHHHHHGHHHHHGHHGHGGHHGHHHHGGHHHHHHHHHHHHHHHHHHHHHHHHHHHHGGGGGGGDHHHHHHHGGGGGGGGGGGGGGGGGGFFFFFFFFFFFFFFFFFFFFFFFFFFFFFFFFFFFFFFFFFFFFFFFFFFFFFFFFFFBFFFFFFFFFFFFFFFFFFFFFFFFFFFFFFFFFFFFFFFFFFFFFF
@M05620:45:000000000-G6HP7:1:1101:11712:13725 1:N:0:110
ATCTCTATCTCCTAAAAACCTGTTTAGATTTGGAGATAGACCTTCAGGTTTTTCATCATTTTCTGCATGAATTATACATTGACCACGTTCCAGCGTGGTCAGTTTGCAGCATTCTGTTATTTTGTTTGACAGAGTGTCTTGTTGAGAACATATGTAGGACATGATTTTTTCCTGCAACAGGGAAAATAAAGTATAAGTTTTAAAGATTTATTCTTTAATAAAGGATCTCAAAGCCAGCTTTAGAAAAAGGA
+
DDDDDFFFFFFFGGGGGGGGGGHHHHHHHHHHHHHHHHHHHHHHHHHHHHHGGHHHHIHHHHIHHHHHHHHHHHHHHHHHHHHHHHGHHHHHHHGEGGHHHHHHHHHHHHHHHHHHHHHHHHHHHHHHHHHHHHGHHHHHHHHHHHHHHHHHHHHHHHHHHHHHHHHHHGHHHHHHHHHHHGGHHHHHHHHHHHHHHHHHHHHHHHHHHHHHHHHHHHHHHHHHHHHHHHHHHHHHHGHHHHHHHHHHGGH
@M05620:45:000000000-G6HP7:1:1101:19943:13736 1:N:0:110
CATCCTGACCCTGAAGTACCCGGCTTGATTTCTGACATTAGATCGGAAGAGCACACGTCTGAACTCCAGTCACTCCGCGAAATCTCGTATGCCGTCTTCTGCTTGAAAAAAAAAAAAAAAAACACAACTATATAATATACACCTTAGCTGCTAACTACTACAAGAGAACAAACTTCTTCACACCTCATCTCCTCTGTGGCGGCTATCAGCACAGAACGATTTTATCTCTCTGTGTCTGAACCTGCGTTCTT
+
CCCCDFFFFFFFGGGGGGGGGGGGGGGHHHHHHHHHHHHHHHHHHGGGGHHHHHHHGHHHGHHHHHHHHHHHHHHHGGGGGGHHHHHFEHHHHGEGHGHHHHHHHHHH3FECFGG/</--<-...<<.00<<C000000<00//:0:0000000/<00000000<./<0//..00<00000<0./.:00<0:0/0000/.----.<B0000.//00/.....0<:0000000000000000./..-....0
@M05620:45:000000000-G6HP7:1:1101:4544:13754 1:N:0:110
ATCTCTATCTCCTAAAAACCTGTTTAGATTTGGAGATAGACCTTCAGGTTTTTCATCATTTTCTGCATGAATTATACATTGACCACGTTCCAGCGTGGTCAGTTTGCAGCATTCTGTTATTTTGTTTGACAGAGTGTCTTGTTGAGAACATATGTAGGACATGATTTTTTCCTGCAACAGGGAAAATAAAGTATAAGTTTTAAAGATTTATTCTTTAATAAAGGATCTCAAAGCCAGCTTTAGAAAAAGGA
+
BCCCCFFBFFFFGGGGGGGGGGGHHHHHHHHHHGHHHHHHHHHHHHHHHHHGGHHHHHHHGHHHHHHHHHHHHHHHHHHHHHHHHHGHHHHHHGGGGGHHHHHHHHHHHHHHHHHHHHHHHHHHHHHHHHHHHHGHHHHHHHHHHHHHHHHHHHHHHHHHHHHHHHHHHGHHHHFHHHHHHGGGHHHHHHHHHHHHHGHHHHGHHHHHHHHHHHHHHHHHHHHHHHHHHGHHHFHHHGHHHHHGHHGHGGH
@M05620:45:000000000-G6HP7:1:1101:22318:13764 1:N:0:110
AAACCAAGCAGACACTCACCGCTCCCTCGCCACAGGCCAATAGTTTGTCCTCACTGAGTTGGCAACAAGTGGCTGCTGTGGCTGCCATTTTTCTGGTGATGGCCATCAGCTCCGACGAGGTCAGCTGGGGGGCTTTCTTTGTGTAAGCAACGAGAAACCTGAAAGAAGCATTTTTTAACTAAGTCCTGCTGAGTCATTCATGAGTTTTTAGCCGCCTTGCTTCTTCTCACAGACTCTCTACTCTCATGCCA
+
BBBBBBBFBFFFGGGGGGGGGGGGGGHHGGGGGHHHGGHHHHHHHHGHGHHHHHGHHHHHHHHHHHHHHEGHGFFGHHHHHGFFGHFHHGHHHHHHHHGHFHHHHHHHHHHHHEGGGGFGDGHHHHHGGGGGGGGGFGGGGGGGGFFFFFFFFFFFFFFFFFFFFFFFFFFFFFFFFFFFFFFFFFFFFFFFFFFFFFFFFFFFFFFFFFFFFFFFFDFFFFFFFFFFFFFFEFFFFFFFFFFFFFF/FF/
@M05620:45:000000000-G6HP7:1:1101:14630:13779 1:N:0:110
CATCCTGACCCTGAAGTACCCCATTGAGCATGGCATCGTCACCAACTGGGACGACATGGAGAAGATCTGGCACCACACCTTCTACAACGAGCTGCGCGTGGCCCCGGAGGAGCACCCAGTGCTGCTGACCGAGGCCCCCCTGAACCCCAAGGCCAACAGAGAGAAGATGACTCAGGTGAGGCTCGGCCGACGCCCGTGCTCCTCCCGTCCTTTCCCCAGTCATTTTCTGCCCGGCTTGATTTCTGACATTA
+
CCCCCFFFFFFFGGGGGGGGGGGHHHHHHHHHHHHHHGHHHGHHHGHHHHHHGGGGGHHHHHHHHHHHHHHHHGHHHGGHHHHHHHHHGGGGGHHGGGGGGGHHGGGGGGGGHHHHGGHGHHHHHHHHHHGGGGGGGGGGGGHHHHGGGGHGHHGGGGGGGGGGGGGFGGGGGGGGGGGGGGGGFFFFDFDFFFFFDFFFFFFFFFFEFFFFFFFFFFFFFFFFFFFFFFFFFFFFFFFFFFFFFFFFFF0
@M05620:45:000000000-G6HP7:1:1101:6679:13830 1:N:0:110
AAACCAAGCAGACACTCACCGCTCCCTCGCCACAGGCCAATAGTTTGTCCTCACTGAGTTGGCAACAAGTGGCTGCTGTGGCTGCCATTTTTCTGGTGATGGCCATCAGCTCCGACGAGGTCAGCTGGGGGGCTTTCTTTGTGTAAGCAACGAGAAACCTGAAAGAAGCATTTTTTAACTAAGTCCTGCTGAGTCATTCATGAGTTTTTAGCCGCCTTGCTTCTTCTCACAGACTCTCTACTCTCATGCCA
+
CBBCCCCFCFFFGGGGGGGGGGGGGGHHGGGGGHHHGGGHHHHHHHHHHHHHHHGHHHGHHHHGHHHHHHHHGHGGHHHHHHHGGHHHHHHHHHHHHHHHHHHHHHHHHHHHHGGGGGFGFHHHHHHHGGGFGGGFGGGGGGGGGGFFFFFFFFFFFFFFFFFFFFFFFFFFFFFFFFFFFFFFFFFFFFFFF;FFFFFFFFFFFFFFFFFFFFFFFFFFFFFFFFFFFFFFFFFFFFFFFFFFFFFBFFF
@M05620:45:000000000-G6HP7:1:1101:9612:13881 1:N:0:110
TACCTGTACTGGGGAAGCAATCGCCATTCCTACCCTAAAGATCGGAAGAGCACACGTCTGAACTCCAGTCACTCCGCGAAATCTCGTATGCCGTCTTCTGCTTGAAAAAAAAAAAAACCCAACCACACCACCCCCCCTCCCCCCCCCTCCCCCCCCCCCCCCCCCCCCCCCACCCCCACCCCCCCCCTCCCCCACCCCCACCCGCCCCCTCCACCCCCCCCCCCCCACACCCCCGCCACCCCACCCCCCCC
+
CBBCCFFFFFFFGGFFGGGGGGGGGGGHHHHHHHHHHHHHHHHHGGGGHHHHHHHFFGFFGHHHHHHGHHHHHHHEBEEEG1BEFGFEHHHHGFGFGHFHHHHFFCGHHGDDF>//</?........<<.<.<---;;.:..;-----....9-:--9--9:--;-:--;--:..:>-...---9---.....-...---...-----;-..//..--------9--.....------...-....----:
@M05620:45:000000000-G6HP7:1:1101:27694:13886 1:N:0:110
CATCCTGACCCTGAAGTACCCGGCTTGATTTCTGACATTAGATCGGAAGAGCACACGTCTGAACTCCAGTCACTCCGCGACATCTCGTATGCCGTCTTCTGCTTGAAAAAAAAAAAAAAAACAACAAAGCAGATTGTAGATTAATGGTAAAGATACGAAACAGAAGAGGCGAAAATTATCGAAAAATGATAGTTACGATGTAATTTGAAGGAAGCTTTAGTGTAGCAGATGAGATAAACAGTTGATTACTG
+
CCCCCFFFFFFFGGGGGGGGGGGGGGFHHHHHHFGHHHHHHHHHHGCGGFHHHHHHGHHHGGHHHHHHHHHHHHHHGGGE/>FBGHHGGHHHHGGGHGHHHGHHHHHGDHEFGDF<<<---.......//0//:0000000000;00;0:0;0000....-///000.9.-:---000009./.-..000000000.....0000000000./..0000000;00000/0:00:000000/0000000000
@M05620:45:000000000-G6HP7:1:1101:24239:13889 1:N:0:110
ATCTCTATCTCCTAAAAACCTGTTTAGATTTGGAGATAGACCTTCAGGTTTTTCATCATTTTCTGCATGAATTATACATTGACCACGTTCCAGCGTGGTCAGTTTGCAGCATTCTGTTATTTTGTTTGACAGAGTGTCTTGTTGAGAACATATGTAGGACATGATTTTTTCCTGCAACAGGGAAAATAAAGTATAAGTTTTAAAGATTTATTCTTTAATAAAGGATCTCAAAGCCAGCTTTAGAAAAAGGA
+
DDDDDFFFFFFFGGGGGGGGGGHHHHHHHHHHHHHHHHHHHHHHHHHHHHHGGHHHHIHHHIIIIHHHHHHHHHHHHHHHHHHHHHGHHHHHHHGGGGHHHHHHHHHHHHHHHHHHHHHHHHHHHHHHHHHHHHHHHHHHHHHHHHHHHHHHHHHHHHHHHHHHHHHHHGHHHHHHHHHHHGGHHHHHHHHHHHHHHHHHHHHHHHHHHHHHHHHHHHHHHHHHHHHHHHHHHHHHHGHHHHHGHGHHGGH
@M05620:45:000000000-G6HP7:1:1101:24222:13900 1:N:0:110
ATCTCTATCTCCTAAAAACCTGTTTAGATTTGGAGATAGACCTTCAGGTTTTTCATCATTTTCTGCATGAATTATACATTGACCACGTTCCAGCGTGGTCAGTTTGCAGCATTCTGTTATTTTGTTTGACAGAGTGTCTTGTTGAGAACATATGTAGGACATGATTTTTTCCTGCAACAGGGAAAATAAAGTATAAGTTTTAAAGATTTATTCTTTAATAAAGGATCTCAAAGCCAGCTTTAGAAAAAGGA
+
AAAABFFFFFFFGGGGGGGGGGHHHHHHHHHHHHHHHHHGHHHHHHHHHHHGGHHHHHHIHIHHHHHHHHHHHHHHHHHHHHHHFHGGHHHHHHGEFGGHFHHHHHHGHHGGHHHHHHHHHHHHHHHHGHHHHHHHHHHGHGHHGHGGGFHHHHHHHHHHHHHHHHHHHGHHHHHHGHHHHGGFHHHGFGGGFHGHHGHHHGGHHGHHHHHHHGHHGFHHHGHHGHGHGGGGHHHGHGHHHHHHH:FFGGG
@M05620:45:000000000-G6HP7:1:1101:27701:13904 1:N:0:110
CATCCTGACCCTGAAGTACCCGGCTTGATTTCTGACATTAGATCGGAAGAGCACACGTCTGAACTCCAGTCACTCCGCGAAATCTCGTATGCCGTCTTCTGCTTGAAAAAAAAAAAACTTTGTTTGGCTGTCATCTATGCTTTGGGTATCCTTTCGACACTACTTCTGTGTTTCTCTACACTGTCTCGTCTTTCGCTAAGTCGAAGTTTTTCGCTTATAAGTCTGTTATTCTCTTCTCTGACGTCGTGCGC
+
A>AABFFBFFFFGFGGG5GGGGGGGGGGHHHHGHFG3GH5FBGHHGEAEHFGHHHHGHHHGHHHHHHEHHHHHHGHGGGEEEHHHHEGDHHHHGGGHGGHBGHHH0E3GHGG/><//<1111?00<.11.<111111<110000/.<00000000...:-0//0000000://0000000/000000/....00.....0;0.....///./-..9.9///;////////////////////A..--.9--
@M05620:45:000000000-G6HP7:1:1101:24243:13906 1:N:0:110
ATCTCTATCTCCTAAAAACCTGTTTAGATTTGGAGATAGACCTTCAGGTTTTTCATCATTTTCTGCATGAATTATACATTGACCACGTTCCAGCGTGGTCAGTTTGCAGCATTCTGTTATTTTGTTTGACAGAGTGTCTTGTTGAGAACATATGTAGGACATGATTTTTTCCTGCAACAGGGAAAATAAAGTATAAGTTTTAAAGATTTATTCTTTAATAAAGGATCTCAAAGCCAGCTTTAGAAAAAGGA
+
CCCCCFFFFFFFGGGGGGGGGGHHHFHHHHHHHFHGHGHFGHHHHHHHHHHGGHDGHHHHHHHHHHGHHHHHHHHHHHHHHHHHGHDHHHHHHHGGGGHHHHHHHHHGHHHHHHHHHHBHHHHHHHHHGHHH3GGHHHHHHHHHGHHFHHHHHHHHGHHHHHGHHHHHHGHHHHHHGHFGHGGAHGG1?GHHHHBGGGHHHGH1DDGHHGHHHHHHH0DGDGHHGHHHHHGBGHHFFEFHHHHGHFH.E.C
@M05620:45:000000000-G6HP7:1:1101:29295:13981 1:N:0:110
AAACCAAGCAGACACTCACCGCTCCCTCGCCACAGGCCAATAGTTTGTCCTCACTGAGTTGGCAACAAGTGGCTGCTGTGGCTGCCATTTTTCTGGTGATGGCCATCAGCTCCGACGAGGTCAGCTGGGGGGCTTTCTTTGTGTAAGCAACGAGAAACCTGAAAGAAGCATTTTTTAACTAAGTCCTGCTGAGTCATTCATGAGTTTTTAGCCGCCTTGCTTCTTCTCACAGACTCTCTACTCTCATGCCA
+
AAAABABF@CCFGGGGFGGGGGGGGGHHEEEFGHHHGGHHHBFBFHHHHHHHHHHGHGFHHHHHHHHHHHHHGHGGHHHGHHH?FGHHHHHHHGHHHGBGGG?GCGGHHHHHHEGEE>BDCG?F?BGHDGGGGGFGGGGGGGGGGFFFFFFFFFFFFFFFFF/;BFFFFFFFFFFFEFFFFFFBFFFFFFFFF;FFFFFFFFBFBFFFFFFFFFFFFDFFFEFFFFFFFFFFBAFFFFFFFFFFFFFFFFF
@M05620:45:000000000-G6HP7:1:1101:22461:13990 1:N:0:110
ATCTCTATCTCCTAAAAACCTGTTTAGATTTGGAGATAGACCTTCAGGTTTTTCATCATTTTCTGCATGAATTATACATTGACCACGTTCCAGCGTGGTCAGTTTGCAGCATTCTGTTATTTTGTTTGACAGAGTGTCTTGTTGAGAACATATGTAGGACATGATTTTTTCCTGCAACAGGGAAAATAAAGTATAAGTTTTAAAGATTTATTCTTTAATAAAGGATCTCAAAGCCAGCTTTAGAAAAAGGA
+
DDDDDFFFFFFFGGGGGGGGGGHHHHHHHHHHHHHHHHHHHHHHHHHHHHHGGHHHHIIHHHHIIHHHHHHHHHHHHHHHHHHHHHGHHHHHHHGGGGHHHHHHHHHHHHHHHHHHHHHHHHHHHHHHHHHHHHHHHHHHHHHHHHHHHHHHHHHHHHHHHHHHHHHHHGHHHHHHHHHHHGGHHHHHHHHHHHHHHHHHHHHHHHHHHHHHHHHHHHHHHHHHHHHHHGHHHHHHHGHHHHHGHHHHGGH
@M05620:45:000000000-G6HP7:1:1101:19581:13995 1:N:0:110
AAACCAAGCAGACACTCACCGCTCCCTCGCCACAGGCCAATAGTTTGTCCTCACTGAGTTGGCAACAAGTGGCTGCTGTGGCTGCCATTTTTCTGGTGATGGCCATCAGCTCCGACGAGGTCAGCTGGGGGGCTTTCTTTGTGTAAGCAACGAGAAACCTGAAAGAAGCATTTTTTAACTAAGTCCTGCTGAGTCATTCATGAGTTTTTAGCCGCCTTGCTTCTTCTCACAGACTCTCTACTCTCATGCCA
+
DDDDDDDFCFFFGGGGGGGGGGGGGGHHGGGGGHHHGGHHHHHHHHHHHHHHHHHHHHHHHHHHHHHHHGHHGHGGHHHHHHHGGHHHHHHHHHHHHHHHHHHHHHHHHHHHHGGGGGGGGHHHHHHHGGGGGGGGGGGGGGGGGGFFFFFFFFFFFFFFFFFFFFFFFFFFFFHFFFHFFFFHHHFFFFFFFFFFFFHFFFFFFFFFFFFFFDFFFFFFFHHFHFFFFFFFFFFFFFFFHHFHFFFFFFF
@M05620:45:000000000-G6HP7:1:1101:2506:14000 1:N:0:110
TACCTGTACTGGGGAAGAGCACAGCAATCGCCATTCCTACCCTAAAGATCGGAAGAGCACACGTCTGAACTCCAGTCACTCCGCGAAATCTCGTATGCCGTCTTCTGCTTGAAAAAAAAAAAAAAATATACAAGAAATAAAATTAATCGATCAGACGTAAAAAAAGAAGAAAAAACAAAAAAAAAGTTAATCAAAGGTATACAGGAATTATGCAATTCAGAAAGAAGTAATAATGAATTGAAGAGCGAGGT
+
BBACCFFFFFFFGGFGGGGGGGHHHHHHHGGGGGHHHHHHHHHHHHHAGHHGGGGGHHHHHHGHHHGHHHHHHGHHHHHHHHGGGFGEGFGHGFDHHHGGGGHGHHHHHHHHHGHFFGGCG<>---.000=0<0///00000000000..:..000-...:00--..:/0///.-.....:----.0:00:00000/00;0000/./000000000;00000;9/./000000000000:0000./--9-.
@M05620:45:000000000-G6HP7:1:1101:19600:14001 1:N:0:110
AAACCAAGCAGACACTCACCGCTCCCTCGCCACAGGCCAATAGTTTGTCCTCACTGAGTTGGCAACAAGTGGCTGCTGTGGCTGCCATTTTTCTGGTGATGGCCATCAGCTCCGACGAGGTCAGCTGGGGGGCTTTCTTTGTGTAAGCAACGAGAAACCTGAAAGAAGCATTTTTTAACTAAGTCCTGCTGAGTCATTCATGAGTTTTTAGCCGCCTTGCTTCTTCTCACAGACTCTCTACTCTCATGCCA
+
DCDDDCDFCFFFGGGGGGGGGGGGGGHHGGGGGHHHGGHHHHHHHHHHHHHHHHHHHHHHHHHHHHHHHHHHGHGGHHHHHHHGGHHHHHHHHHHHHHHHHHHHHHHHHHHHHGGGGGGGGHHHHHHHGGGGGGGGGGGGGGGGGGFFFFFFFFFFFFFFFFFFFFFFFFFFFFHFFFFHFFFHHHFFFFFHFFFEFFFFFHFFFFFFFFFFFFFFFFFFFFHFFFFFFFFFFFFFFFFFFFFFFFFFFFF
@M05620:45:000000000-G6HP7:1:1101:19576:14012 1:N:0:110
AAACCAAGCAGACACTCACCGCTCCCTCGCCACAGGCCAATAGTTTGTCCTCACTGAGTTGGCAACAAGTGGCTGCTGTGGCTGCCATTTTTCTGGTGATGGCCATCAGCTCCGACGAGGTCAGCTGGGGGGCTTTCTTTGTGTAAGCAACGAGAAACCTGAAAGAAGCATTTTTTAACTAAGTCCTGCTGAGTCATTCATGAGTTTTTAGCCGCCTTGCTTCTTCTCACAGACTCTCTACTCTCATGCCA
+
BABBBBBFBFFFGGGGGGGG2EEGGGGHGGGGFHHHGGCHHHHHHHHHHHHHHHHHGFFGHHHHHHHHHGHHGHGGHHHHHHHGGHHHHHHHHHHHHHHHGHHHHHHHGHGHHGGGGCDGAHFGHHHHGGGGGGGGGGGGGFGFGGFFFFFFFFFFFFFFFFBFFFFFFFFFFFFFFFFFFFFFFFFFFFFFFFFFFFFFFFEFFFFFFFFFFFFFFDFFFFFFFFFFFFEFFFFFFFF/BFBFFFB:BFF
@M05620:45:000000000-G6HP7:1:1101:28881:14020 1:N:0:110
AAACCAAGCAGACACTCACCGCTCCCTCGCCACAGGCCAATAGTTTGTCCTCACTGAGTTGGCAACAAGTGGCTGCTGTGGCTGCCATTTTTCTGGTGATGGCCATCAGCTCCGACGAGGTCAGCTGGGGGGCTTTCTTTGTGTAAGCAACGAGAAACCTGAAAGAAGCATTTTTTAACTAAGTCCTGCTGAGTCATTCATGAGTTTTTAGCCGCCTTGCTTCTTCTCACAGACTCTCTACTCTCATGCCA
+
CCCCDCDFCFFFGGGGGGGGGGGGGGHHGGGGGHHHGGHHHHHHHHHHHHHHHHHHHHHHHHHHHHHHHHHHGHGGHHHHHHHGGHHHHHHHHHHHHHHHHHHHHHHHHHHHHGGGGGGGGHHHHHHHGGGGGGGGGGGGGGGGGGFFFFFFFFFFFFFFFFFFFFFFFFFFFFHFFFFFFFFFFHFFFFFFFFFFFFFHFFEFFFFFFFFFFFFFFFFFHHFFFFHFFFFFFFFFFFFFFFFHFFHFFFF
@M05620:45:000000000-G6HP7:1:1101:6588:14049 1:N:0:110
AAACCAAGCAGACACTCACCGCTCCCTCGCCACAGGCCAATAGTTTGTCCTCACTGAGTTGGCAACAAGTGGCTGCTGTGGCTGCCATTTTTCTGGTGATGGCCATCAGCTCCGACGAGGTCAGCTGGGGGGCTTTCTTTGTGTAAGCAACGAGAAACCTGAAAGAAGCATTTTTTAACTAAGTCCTGCTGAGTCATTCATGAGTTTTTAGCCGCCTTGCTTCTTCTCACAGACTCTCTACTCTCATGCCA
+
AABBCAAFCFFFGGGGGGGGGGG2EGHHGGGGGHHHGGHHHHHFGHHHHHHHHHHHHHHHHHHHHHHGHGHHGHGGHHHHHHHGGHEHHHHHHHHHHHHHHHHHHHHHHHHHHGGGGGGGFHGHHHHGGGGGGGGGGGGGGGGGGGFFFFFFFFFFFFFFFFFFFFFFFFFFFFFFFFFFFFFFFFFFFFFFFBFFFFFFFFFFFFFFFFFFFFFFFFFFFFFFFFFFFFFFFFFFFFFFFFFFFFFFFFF
@M05620:45:000000000-G6HP7:1:1101:8371:14074 1:N:0:110
CATCCTGACCCTGAAGTACCCCATTGAGCATGGCATCGTCACCAACTGGGACGACATGGAGAAGATCTGGCACCACACCTTCTACAACGAGCTGCGCGTGGCCCCGGAGGAGCACCCAGTGCTGCTGACCGAGGCCCCCCTGAACCCCAAGGCCAACAGAGAGAAGATGACTCAGGTGAGGCTCGGCCGACGCCCGTGCTCCTCCCGTCCTTTCCCCAGTCATTTTCTGCCCGGCTTGATTTCTGACATTA
+
DDDDDFFFFFFFGGGGGGGGGGGHHHHHHHHHHHHHHGHHHGHHHGHHHHHHGGGGGHHHHHHHHHHHHHHHHGHHHGGHHHHHHHHHGGGGGHHGGGGFGGHHGGGGGGGGHHHHGGHHHHHHHHHHHHGGGGGGGGGGGGHHHHGGGGHGHHGGGGGGGGGGGGGGGGGGGGGGGGGGGGGGFFFFFFFFFFFFCFFFFFFFFFFFFFFFFFFFFFFFFFFFFHHFFFFFDFFFFFFEFFFFF:FFFF0
@M05620:45:000000000-G6HP7:1:1101:29371:14075 1:N:0:110
CATCCTGACCCTGAAGTACCCCGGCTTGATTTCTGACATTAGATCGGAAGAGCACACGTCTGAACTCCAGTCACTCCGCGAAATCTCGTATGCCGTCTTCTGCTTGAAAAAAAAAAAAAAAAAGGAAGAAAAGCAAAAATAATAAAGATGCCTAGAGTACACATATATGCTATAACACTGAAGACGTTAAGGTAAATCTCAAACAACTGATGGCGACTAAGACGAGGCGGAAGCCATCATTAAATACATGT
+
CCCCCFFFFFFFGGGGGEGGGGGGGGGGHHHHHHHHHHHHGHHHHHGGGGGHHHHHHGHHHGHGHHHHHHHHFGHHHAEE?>EEEGH??>FFGHGGGHGHHHFHEGFHHHGGGDC@//>--<-..//.;/://.0/0/..000:0;09000;00/000;000000000000;0000;0000009/...:.00:00090000000...0/0;009-----:0;0.-:------.../000900000000000
@M05620:45:000000000-G6HP7:1:1101:8349:14082 1:N:0:110
CATCCTGACCCTGAAGTACCCCATTGAGCATGGCATCGTCACCAACTGGGACGACATGGAGAAGATCTGGCACCACACCTTCTACAACGAGCTGCGCGTGGCCCCGGAGGAGCACCCCGTGCTGCTGACCGAGGCCCCCCTGAACCCCAAGGCCAACAGAGAGAAGATGACTCAGGTGAGGCTCGGCCGACGCCCGTGCTCCTCCCGTCCTTTCCCCAGTCCTTTTCTGCCCGGCTTGATTTCTGACCTTT
+
BBBBBFF@CFFFGGGGGGGGGGCGHHFFG4FAGFHHHGHHAEGG2EHGBGHHGGEEGHF3FH1GFHHFFEHBGFFHFGEHHHHGHGHHC1EEGHH?EEFCEEHHGGG/BFDGGAFFG/AEGEGHHHFFGHC-ADGGGGGGGGCGHHGG..CEGGEGGGGGGBDEFGFGGGGGGGGGGE0FFEEFBDFDF;D>-DFD;A9AFFFFFFFEDFFFFFFFFFABB/:BFBFFFFFF?=@B@=.BFB/F/9B9BF/
@M05620:45:000000000-G6HP7:1:1101:25472:14088 1:N:0:110
CATCCTGACCCTGAAGTACCCCGGCTTGATTTCTGACATTAGATCGGAAGAGCACACGTCTGAACTCCAGTCACTCCGCGAAATCTCGTATGCCGTCTTCTGCTTGAAAAAAAAAAACAAAACAGAAAATATAAAGTAAACCTCCTAACCAACACACTAGATCCCCCAGCAGAACATCAATGTAGAAAAGAGTGGTAGACGCCTGGAAACAAAAATAGTCGAGAATAGGACCCGAGGTGTAAACACAACTC
+
DCDDDFFFFFFFGGGGGGGGGGGGGGGGHHHHHHHHHHHHHHHHHHGFGGHHHHHHHGGHHGHHHHHHHHHHHHHHHGGGGGGHHHHHGGHHHHGGGGGHGHHHHHHHHHHGGGGG///=0=0/001101111111111110//./00/.0......//00000/..-.././://0000000:000</<./00.<0000.--.../00//.....0000..-..0<0000..-<--..000000:.<.00
@M05620:45:000000000-G6HP7:1:1101:3751:14100 1:N:0:110
CATCCTGACCCTGAAGTACCCCGGCTTGATTTCTGACATTAGATCGGAAGAGCACACGTCTGAACTCCAGTCACTCCGCGAAATCTCGTATGCCGTCTTCTGCTTGAAAAAAAAAAAAATAGCACAATTATACTATCGAATCTTCCTGCCGTCTCCCCCTTGCCACCAACCTTGTACACATCTACGATATTTTACCAGTCAACCAGTGGCACAAGATGATACGGATGCCACACATTTCTCCTGACCGGTAC
+
CBCCCFFFFFFFGGFGGFGGGGGGGGGFHHHHHHHHHHHHGHGHHHGGGGHHHGHGHGHHHGHGHHHHGHHHHHHHHGGGEEGHHHHHGGHHHHGGGHGHHHHHHHHGFHHFDFD<</-011>11001111<11000../0.0000000.-.-./0/..-./0000.....:0000000009000....-0009090090000...00/./0//./900900....-/000...0000000000//-::-.
@M05620:45:000000000-G6HP7:1:1101:5299:14106 1:N:0:110
CATCCTGACCCTGAAGTACCCGGCTTGATTTCTGACATTAGATCGGAAGAGCACACGTCTGAACTCCAGTCACTCCGCGAAATCTCGTATGCCGTCTTCTGCTTGAAAAAAAAAAAAAAAAAATAAGACAGACAAAGAAGTAAACTCCAGAGATACGTGACAATAGAAAAAAGCTTTGGTAAGGGCACACAGCACGATGAGTGCAGCATCAGGAGGGCACCCATCATGGCCCTAGTAGGGGCAGCGCTTGG
+
BAABCFFFFFFFGGGGGDGGGEGGGGGHHHHHHHGHGHHGHGHHHGGGGGHHHHHHGHHHGGHHHHHHHHHGHHHHGGGGGGHDGHHFAGHHHGGGHGHHHHHHHHHGEHFGGCF<</----<.00000/::./////./00000000000./000.0/..00000000/.-..0000/.000;..../:.../.-...0000:0:0.00000:..-......//0000./../:0000..-9..;-....
@M05620:45:000000000-G6HP7:1:1101:13977:14129 1:N:0:110
ATCTCTATCTCCTAAAAACCTGTTTAGATTTGGAGATAGACCTTCAGGTTTTTCATCATTTTCTGCATGAATTATACATTGACCACGTTCCAGCGTGGTCAGTTTGCAGCATTCTGTTATTTTGTTTGACAGAGTGTCTTGTTGAGAACATATGTAGGACATGATTTTTTCCTGCAACAGGGAAAATAAAGTATAAGTTTTAAAGATTTATTCTTTAATAAAGGATCTCAAAGCCAGCTTTAGAAAAAGGA
+
EEDEDFFFFFFFGGGGGGGGGGHHHHHHHHHHHHHHHHHHHHHHHHHHHHHGGHHHHIHHHHHIIHHHHHHHHHHHHHHHHHHHHHGHHHHHHHGGGGHHHHHHHHHHHHHHHHHHHHHHHHHHHHHHHHHHHHHHHHHHHHHHHHHHHHHHHHHHHHHHHHHHHHHHHGHHHHHHHHHHHGGHHHHHGHHHHHHHHHHHHHGHHHHHHHHHHHHHHHHHHHHHHHHHHGHHHHHHHGHHHHHHHGHHGGH
@M05620:45:000000000-G6HP7:1:1101:7692:14156 1:N:0:110
AAACCAAGCAGACACTCACCGCTCCCTCGCCACAGGCCAATAGTTTGTCCTCACTGAGTTGGCAACAAGTGGCTGCTGTGGCTGCCATTTTTCTGGTGATGGCCATCAGCTCCGACGAGGTCAGCTGGGGGGCTTTCTTTGTGTAAGCAACGAGAAACCTGAAAGAAGCATTTTTTAACTAAGTCCTGCTGAGTCATTCATGAGTTTTTAGCCGCCTTGCTTCTTCTCACAGACTCTCTACTCTCATGCCA
+
BACCCCCFCFFFGGGGGGGGGGGGGGHHGGGGGHHHGGHHHHHHHHHHHHHHHHHHHHHHHHHHHHHHHHHHGHGGHHHHHHHGGHHHHHHHHHHHHHHHHHHHHHHHHHHHHGGGGGGGGHHHHHHHGGGGGGGGGGGGGGGGGGFFFFFFFFFFFFFFFFFFFFFFFFFFFFFFFFFFFFFFFFFFFFFFFFFFFFFFFFFFFFFFFFFFFFFFFFFFFFFFFFFFFFFFFFFFFFFFFFFFFFFFFFF
@M05620:45:000000000-G6HP7:1:1101:17873:14210 1:N:0:110
AAACCAAGCAGACACTCACCGCTCCCTCGCCACAGGCCAATAGTTTGTCCTCACTGAGTTGGCAACAAGTGGCTGCTGTGGCTGCCATTTTTCTGGTGATGGCCATCAGCTCCGACGAGGTCAGCTGGGGGGCTTTCTTTGTGTAAGCAACGAGAAACCTGAAAGAAGCATTTTTTAACTAAGTCCTGCTGAGTCATTCATGAGTTTTTAGCCGCCTTGCTTCTTCTCACAGACTCTCTACTCTCATGCCA
+
[truncated: 6,858,883 more chars]
