# Supplementary material for: Fast but not furious: a streamlined selection method for genome-edited cells
Source: Life Sci Alliance. 2021 Apr 26;4(6):e202101051. doi: 10.26508/lsa.202101051 (PMC8127327; doi:10.26508/lsa.202101051)
Supplement: Supplementary file 1 [file LSA-2021-01051_Supplemental_Data_1.zip › SANGER and Deep Sequencing/AFP/112_S112_L001_R1_001.fastq]

@M05620:45:000000000-G6HP7:1:1101:17086:1675 1:N:0:112
CATCCTGACCCTGAAGTACCCCGGCTTGATTTCTGACATTAGATCGGAAGAGCACACGTCTGAACTCCAGTCACTCCGCGAAATCTCGTATGCCGTCTTCTGCTTGAAAAAAAAACCTTTTTTTTTTTCTTTTTCTCCTTTTTTTTCCTTTTCCTCCTTTTTTTTTTTTTCTTTTTTTTTTCTTTTTTTTTTCTCTTTTTTCTTCTTTCTTTTTTTTTTTCTTTTTCTTTCTTTTTTTTTTTCTTTTTTTT
+
1>>>>FDBFFFFFBBDGFGFFGE0AEGG0FGHFDE2D1FE111FGA?A/A00CCGBCEHEHGBFEFGA1AFGBFFHCAE////?EDF0FAH02B/EEGGBGBDEFE0<DF0C/////01<11/>-<<-/0000</00000;:0---/000090000//00009----9--/9//9/;----/:/9//-----///9;;/9-/9////9//9/9/----99//BBFF/9///////9;--99-/9////;;9
@M05620:45:000000000-G6HP7:1:1101:13392:1856 1:N:0:112
AAACCAAGCAGACACTCACCGCTCCCTCGCCACAGGCCAATAGTTTGTCCTCACTGAGTTGGCAACAAGTGGCTGCTGTGGCTGCCATTTTTCTGGTGATGGCCATCAGCTCCGACGAGGTCAGCTGGGGGGCTTTCTTTGTGTAAGCAACGAGAAACCTGAAAGAAGCATTTTTTAACTAAGTCCTGCTGAGTCATTCATGAGTTTTTAGCCGCCTTGCTTCTTCTCACAGACTCTCTACTCTCATGCCA
+
3>AABABFBFFFGGGGGGGGGGGGGGGHGGGGGHHHGGHHHHHHHHHHHHHHHHHHHHHHHHHHHHHHHGHHGHGGHGHHHHGGGHHHHHHHHHHHHHFHGHHHHHHHHHHHHGGGGGDGGHHHHHHHGGGGGGGGGGGGGGGGGFFFFFFFFFFFFFFFFFFFFFFFFFFFFFFFFFFFFFFFFFFFFFFFFFFFFFFFFFFFFFFFFFFFFFFCFFFFFFFFFFFFFFFFFFFFFFFFFFFFFFFFFFF
@M05620:45:000000000-G6HP7:1:1101:14096:1865 1:N:0:112
ATCTCTATCTCCTAAAAACCTGTTTAGATTTGGAGATAGACCTTCAGGTTTTTCATCATTTTCTGCATGAATTATACATTGACCACGTTCCAGCGTGGTCAGTTTGCAGCATTCTGTTATTTTGTTTGACAGAGTGTCTTGTTGAGAACATATGTAGGACATGATTTTTTCCTGCAACAGGGAAAATAAAGTATAAGTTTTAAAGATTTATTCTTTAATAAAGGATCTCAAAGCCAGCTTTAGAAAAAGGA
+
3>AABFFFFFFFGGGGGGGGGGHHHFHHHHHHHHHGGGHHHHHHHHHHHHHGGHHHHHHHHHHHHHHHHGHHHHHHHHHHHGGHHHFHHHHHHHGFGGHHHHHHHHHHHHHHHHHHHHHHHHHHHHHHHGHHHHHHHHHHHHHHFHGHHHHHHHHHHHHHHHHHGHHHHGHHHHFHFHHHHGGHHHGHFBGFHHHHHGHHHHHDHEHHHHHHHHHHHFHHHFHHFHHHFHHHHHHHHGHHHGGBGGHHGGH
@M05620:45:000000000-G6HP7:1:1101:19574:1885 1:N:0:112
CATCCTGACCCTGAAGTACCCCGGCTTGATTTCTGACATTAGATCGGAAGAGCACACGTCTGAACTCCAGTCACTCCGCGAAATCTCGTATGCCGTCTTCTGCTTGAAAAAAAAAAAAACAAACACACTAACTCCCATCACGACTACGTCGTCCGGCAGATAAGCGGACCAAAAGCGATCCCAGGGGAGGTACGGGCCATGTGTAGCCGTCGTTAGTGCGCGCAGGGGTGGTCAGTCCACGGACGCGACAG
+
3>>ABFFFFFFFGGGGGGGGGGGGGGGGHHHHHHHHHHHHHHHHHGGGGGHHHHHHHGHHHGHHHHHHGHHHHHHHHGGGGGGHHHHHGGHHHHGGGHGHHHHHHHHHGHHGG@CC/<-<..0.00.<0/000=0.<0/00..-.-/...-;..---;-.00000-----...9/....../00..-.--.00..---.;00090000.9---...090-99-9----.--.::/00000.-----9----
@M05620:45:000000000-G6HP7:1:1101:19802:1943 1:N:0:112
AAACCAAGCAGACACTCACCGCTCCCTCGCCACAGGCCAATAGTTTGTCCTCACTGAGTTGGCAACAAGTGGCTGCTGTGGCTGCCATTTTTCTGGTGATGGCCATCAGCTCCGACGAGGTCAGCTGGGGGGCTTTCTTTGTGTAAGCAACGAGAAACCTGAAAGAAGCATTTTTTAACTAAGTCCTGCTGAGTCATTCATGAGTTTTTAGCCGCCTTGCTTCTTCTCACAGACTCTCTACTCTCATGCCA
+
?ABCCCCFCFFFGGGGGGGGGGGGGGHHGGGGGHHHGGHHHHHHHHHHHHHHHHHHHHHHHHHHHHHHHHHHGHGGHHHHHHHGGHHHHHHHHHHHHHHHHHHHHHHHHHHHHGGGGGGGGHFHHHHHGGGGGGGGGGGGGGGGGGFFFFFFFFFFFFFFFFFFFFFFFFFFFFFFFFFFFFFFFFFFFFFFFFFFFFFFFFFFFFFFFFFFFFFFFFFFFFFFFFFFFFFFFFFFFFFFFFFFFFFFFF0
@M05620:45:000000000-G6HP7:1:1101:14021:2055 1:N:0:112
ATCTCTATCTCCTAAAAACCTGTTTAGATTTGGAGATAGACCTTCAGGTTTTTCATCATTTTCTGCATGAATTATACATTGACCACGTTCCAGCGTGGTCAGTTTGCAGCATTCTGTTATTTTGTTTGACAGAGTGTCTTGTTGAGAACATATGTAGGACATGATTTTTTCCTGCAACAGGGAAAATAAAGTATAAGTTTTAAAGATTTATTCTTTAATAAAGGATCTCAAAGCCAGCTTTAGAAAAAGGA
+
ABBBBFFFFFFFGGGGGGGGGGHHHGFFHHHHHCGFHGHDGEGHHHGHHHHGGHHHHHHFFHGHHGHFHHHHHHHHHHHHHFHGFEEHHHHHHGGEGGHGHHGGFHHHHHGHHHFGFGHHHHGHEHHHGFFHHHHHHHFHHHHHGGHHHHHHGHGHGHGGHGH2GHHHHGFHHHFHFFHGGGGFEFGHFDGGGHHHG>>GHGCGGFGGHGHHHHHHHGGFGEDGGGHHGGHHHGHHCGHHHFG:GGFHGG;
@M05620:45:000000000-G6HP7:1:1101:13611:2080 1:N:0:112
ATCTCTATCTCCTAAAAACCTGTTTAGATTTGGAGATAGACCTTCAGGTTTTTCATCATTTTCTGCATGAATTATACATTGACCACGTTCCAGCGTGGTCAGTTTGCAGCATTCTGTTATTTTGTTTGACAGAGTGTCTTGTTGAGAACATATGTAGGACATGATTTTTTCCTGCAACAGGGAAAATAAAGTATAAGTTTTAAAGATTTATTCTTTAATAAAGGATCTCAAAGCCAGCTTTAGAAAAAGGA
+
AABAAFFFFFDFGGGGF4EEGGHGGHGCEFEFEFFCGHHFHBGHGFGFHHHGFGFGGFHHHHFFFGHFGHDGHGHHHFHFFDGHHEEHHHHFHFEEFGHHHHHHHHFHHHFFGGHFGGHHHHHHEGHHBF?GHHHHHFHHHGHHEGGHHHFFGGFFFG3FGGG?FGHHFCBGHHHHFGFGHGGFGGFH<?FFGGHHHGDGHFCFGDGHHGHHHHHHHBDGD0GHFGFHGHHH</:CCEHFHCC0<GHGDF:
@M05620:45:000000000-G6HP7:1:1101:12420:2110 1:N:0:112
AAACCAAGCAGACACTCACCGCTCCCTCGCCACAGGCCAATAGTTTGTCCTCACTGAGTTGGCAACAAGTGGCTGCTGTGGCTGCCATTTTTCTGGTGATGGCCATCAGCTCCGACGAGGTCAGCTGGGGGGCTTTCTTTGTGTAAGCAACGAGAAACCTGAAAGAAGCATTTTTTAACTAAGTCCTGCTGAGTCATTCATGAGTTTTTAGCCGCCTTGCTTCTTCTCACAGACTCTCTACTCTCATGCCA
+
AA1AA1>CAC1C1GFGFGGG0EEEEFFFCE00/BF/FGA/EA1FFFHFEFGHEHFHFGHHHGHEGFHCGDDBFFEGGHFCFHGEGHHEHFHGEGFF1F1@GGHHBEGHGFBCGCCEEEC?EHFGHHHHC/BA@AEFF9CFGFFFFFBFFFF@EBFFF/FFFB9FE/ABBFFFFFF?AFBB99/BFBBFFFFF-9B/BFF99FFFBBFFAA/B/--@FABFFFFFFFFFFFFFBFF/B9F9BBFFFFFFEFF
@M05620:45:000000000-G6HP7:1:1101:11227:2164 1:N:0:112
CATCCTGACCCTGAAGTACCCCGGCTTGATTTCTGACATTAGATCGGAAGAGCACACGTCTGAACTCCAGTCACTCCGCGAAATCTCGTATGCCGTCTTCTGCTTGAAAAAAAAAAATATATTGTATGACAGAATGTCTTGTTGCAAACGCATGTAATACATGAATTTTTCCGGCAACAGGCAAGATAAAGCATAAGTTCAAAAGTTATCATCTTTAATACAGGCTCTCAAAGCAAGCTTTAGACAAAGGA
+
BABBBFFFFFFFGGGGGGGGGGGGGGGGHHHHHGHHHHHHHHGHHHGFEEFHHHHFHGHHHGHGHHHHHGGHFHHHHGGGGFGG@DGFFFHHHHGFEHGHHHFHHHGHHHHGGDDC>011111<?1?1@11101=1111><D1011=>..-<.<DD000=<C000;;0;:::.----.:99..9./;000;0/00;00000009;000;//9/99BBFF////9.::/:BF/99//.9///;///9../..
@M05620:45:000000000-G6HP7:1:1101:11455:2188 1:N:0:112
AGATTACTGCAACAGTTCCCCCTGGACCTGGAAAAGTTTCTTGCCTGGCTTACAGAAGCTGAAACAACTGCCAATGTCTTACAGGATGCTACCCGTAAGGAAAGGCTCCTAGAAGACTCCAAGGGAGTAAAAGAGCTGATGAAACAATGGCAAGTAAGTCAGGCATTTCCGCTTTAGCACTCTTGTGGATCCAATTGAACAATTCTCAGCATTTGTACTTGTAACTGACAAGCCAGGGACAAAACAAAGAT
+
AAABCFFFFFFFGGGFGGGGGGGGHGHHHHHHHHHHHHHHHHHHHHHHHHHHHHHHHHHHHGGGHHHHHHHHHHHHHHFHHHHHHGHHHHHHHHGEFGHGGHHHHHHHGHHHHHHGFGGHHGGGGGGEHHHHHGHHHHFGHHHHHHHHHHHGHGHHHHHFHHHHHHHHHHEGGGGHHHHHHHHHHGGEHHHHGHHHHGHGHHGHGHHHHHFHHHHHHHHGHHFHHHHHHFCFHGFFGGFFGFFFGGFGGGG
@M05620:45:000000000-G6HP7:1:1101:16914:2195 1:N:0:112
ATCTCTATCTCCTAAAAACCTGTTTAGATTTGGAGATAGACCTTCAGGTTTTTCATCATTTTCTGCATGAACTATACATTGACCACGTTCCAGCGTGGTCAGTTTGCAGCATTCTGTTATTTTGTTTGACAGAGTGTCTTGTTGAGAACATATGTAGGACATGATTTTTTCCTGCAACAGGGAAAATAAAGTATAAGTTTTAAAGATTTATTCTTTAATAAAGGATCTCAAAGCCAGCTTTAGAAAAAGGA
+
AABBBFFFFFFBGGGGGGGGGGHHHBHHHHHHHHHHFFGBGHHHHHHFHHHGGHFHGHHHHHHGHGHHHGFFGFHDHHHHHFFHFGGFGGHHHHGGGGFGBFHHHHDHHHFHHGFHHHFHHHHHHHHHBGFGFHHHHHHHHHHHGGGHHHHHHHGFHHFFGGHFHHGHF@FGHGFHHHHHHGCGFGF?1??GHHHFGHHHF=F=F1GFHHHHHHHHHHGBGFGHFGFHGFHFGCAFGEHHHGHF;GHHDFB
@M05620:45:000000000-G6HP7:1:1101:12385:2209 1:N:0:112
TACCTGTACTGGGGAAGCATTTGAATATCCCCCCATGGTGATGGGGACGGAGAACTGCTCCATAAACACAGGCAACGTGCCTAACTTTCCCGGGAAGATGAAGTCAAAGAGCGACCACAGCTCTCGGAGGTTATTTTGCATCGGTGAGCCAGACAGAATGATCCGATGAGGGGTGCGAAACTATTTGAGGGAAGGAAGCACCTTTTTATTAAATTTACCTTTTAGCAATCGCCATTCCTACCCTAAAGATC
+
A1AAA@@3DFD11AFFAFAAFFDGEFDG3ABAAE0ABEAB1BA1AABEA//A/BAFABGD11A2@@F@BGC//F0?>?//>@E@B@@G1GHEGE/EECGDH1<GD>>FGC00<<</<<F0/FFFD///<//?GDH1GD11<=.CCEF<GGFG..<<//==GG0<..;:0C/.:.-;-.;--9C0;CBFEB..;..;/../--9999B9FB///;FFFB//9/:/;/9/99---9-//BF9/--9BFFB999
@M05620:45:000000000-G6HP7:1:1101:16926:2210 1:N:0:112
ATCTCTATCTCCTAAAAACCTGTTTAGATTTGGAGATAGACCTTCAGGTTTTTCATCATTTTCTGCATGAACTATACATTGACCACGTTCCAGCGTGGTCAGTTTGCAGCATTCTGTTATTTTGTTTGACAGAGTGTCTTGTTGAGAACATATGTAGGACATGATTTTTTCCTGCAACAGGGAAAATAAAGTATAAGTTTTAAAGATTTATTCTTTAATAAAGGATCTCAAAGCCAGCTTTAGAAAAAGGA
+
CCCCCFFFFFFFGGGGGGGGGGHHHHHHHHHHHHHHHHHHHHHHHHHHHHHGGHHHHHIHIIHHHHHHHHHFGHHHHHHHHHHHHHGHHHHHHHGEGGHHHHHHHHHHHHHHHHHHHHHHHHHHHHHHGGGHHHHHHHHHHHHHHHGHHHHHHHHHHHHHGHHHHHHHHGHHHHHHHHHHHGGGHHGHGFHFGHHHHGHHHHHHHHHHHHHHHHHHHHHHHFGHHHHHHHHGHHHHHGHHHHHEGHHHGGF
@M05620:45:000000000-G6HP7:1:1101:11454:2219 1:N:0:112
AGATTACTGCAACAGTTCCCCCTGGACCTGGAAAAGTTTCTTGCCTGGCTTACAGAAGCTGAAACAACTGCCAATGTCTTACAGGATGCTACCCGTAAGGAAAGGCTCCTAGAAGACTCCAAGGGAGTAAAAGAGCTGATGAAACAATGGCAAGTAAGTCAGGCATTTCCGCTTTAGCACTCTTGTGGATCCAATTGAACAATTCTCAGCATTTGTACTTGTAACTGACAAGCCAGGGACAAAACAAAGAT
+
ABBBAFFFFFFFGGCGGGGGGGFECHHHHBGHHGHHHHHHHHHHHHHEHHHHHHFGHHHHHHHHHHHHHGHHHHHGHHFHHHHHHFHHHHHHHHGGGGGHHHHCHGHHGHHEHHGFHHHHGHDFEHGGHGHHHGFHHHFHHHFHHHHHHHHHGGHGHGHHHHHHHHHHHHGGGGGH1GHHHHHHHGHGHHHHGHHHHGHFHHHHHHHFDGGHHHHHHHHHCGFBHHFHFHFHCEFGED?EF?FFGFGFGGF
@M05620:45:000000000-G6HP7:1:1101:20346:2229 1:N:0:112
AAACCAAGCAGACACTCACCGCTCCCTCGCCACAGGCCAATAGTTTGTCCTCACTGAGTTGGCAACAAGTGGCTGCTGTGGCTGCCATTTTTCTGGTGATGGCCATCAGCTCCGACGAGGTCAGCTGGGGGGCTTTCTTTGTGTAAGCAACGAGAAACCTGAAAGAAGCATTTTTTAACTAAGTCCTGCTGAGTCATTCATGAGTTTTTAGCCGCCTTGCTTCTTCTCACAGACTCTCTACTCTCATGCCA
+
BBBBBBAFBFFFGGGGGFGGGGGGGGHHGGGGGHGHGGG2BAFGGHHHHHHHFHHHGHGHHGHGGHH1FFFFGHGGHHHHHHHGGHHHHHHHHHHHHH@GGCGHHHGBGFHHHGC?E@BDGHFGHHHHGGGGGGGGGGGGGGGGGGFFFFFB.DDFFFFFFF/FF/AFFFFFFFFBFFFFF/BFFFFFFFFBFFFFFFFFFFFFFFFFFFFFFFBBFFFFFFFFFFFFFFFBFFFFFFFFFFFFFFFFFFB
@M05620:45:000000000-G6HP7:1:1101:20328:2243 1:N:0:112
AAACCAAGCAGACACTCACCGCTCCCTCGCCACAGGCCAATAGTTTGTCCTCACTGAGTTGGCAACAAGTGGCTGCTGTGGCTGCCATTTTTCTGGTGATGGCCATCAGCTCCGACGAGGTCAGCTGGGGGGCTTTCTTTGTGTAAGCAACGAGAAACCTGAAAGAAGCATTTTTTAACTAAGTCCTGCTGAGTCATTCATGAGTTTTTAGCCGCCTTGCTTCTTCTCACAGACTCTCTACTCTCATGCCA
+
A?>>AAAFACCCAGGFGGGG0EGAEGHHGGEEGHHHGGHHFBHHHHHHHGGGFHHFFFHHHHHFGHHEHDEFFCFGHHHFHHGFFHHHHFFHFFGFGH1FEHHGHBGHHHDCF>EE@@<?EHEHEHGH?@CG@@EGBBFGGGFBFBFFBFF@EFBFFFFBF//BFBAFFFFFFFF@FFFFFFFFFFFEFFFFFFFFFFFFFFFFBBFFFFB/F9-=AB/FFFFFFFFFFFFFFFFFFFFFBFFBFFBFFFB
@M05620:45:000000000-G6HP7:1:1101:20350:2247 1:N:0:112
AAACCAAGCAGACACTCACCGCTCCCTCGCCACAGGCCAATAGTTTGTCCTCACTGAGTTGGCAACAAGTGGCTGCTGTGGCTGCCATTTTTCTGGTGATGGCCATCAGCTCCGACGAGGTCAGCTGGGGGGCTTTCTTTGTGTAAGCAACGAGAAACCTGAAAGAAGCATTTTTTAACTAAGTCCTGCTGAGTCATTCATGAGTTTTTAGCCGCCTTGCTTCTTCTCACAGACTCTCTACTCTCATGCCA
+
AAAAAABFBFFFGGGGGGGGEGGFGGGGGGGGGHHHEGHHGFHHFHHHHDGHFHHFHHHHHHHFHHHHHGHGGHGGHHHHHHHGGHHHHHHHHHHHHHHHHHFFHHHFHHFGHGGGGCGGGFHHHHHHGGGGGGGGGGGGGGGGGGFFFFEFFFDFFFFFFFFFFFFFFFFFFFFFFFFFFFFFFFFFFFFFFFFFFFFFFFFFFFFFFFFFBA;BFFFFFFFFFFFFFFFFFFFFFFFFFFFFFFFFFFF
@M05620:45:000000000-G6HP7:1:1101:10497:2343 1:N:0:112
AAACCAAGCAGACACTCACCGCTCCCTCGCCACAGGCCAATAGTTTGTCCTCACTGAGTTGGCAACAAGTGGCTGCTGTGGCTGCCATTTTTCTGGTGATGGCCATCAGCTCCGACGAGGTCAGCTGGGGGGCTTTCTTTGTGTAAGCAACGAGAAACCTGAAAGAAGCATTTTTTAACTAAGTCCTGCTGAGTCATTCATGAGTTTTTAGCCGCCTTGCTTCTTCTCACAGACTCTCTACTCTCATGCCC
+
BBBBBBBFBFFFGGGGGGGGGFGGGGHHFGGGGHAFFGHHHGGHHHHHHHHHFHHHHHHHHHHHHHHHHHHHGHGGHHHHHHHGGHHHHHHHHHHHHHHHFHHHHHGHHHHHHGGGGEGGDGHHGHFFGGGGGGGGGGGGGGGGFGFFFFFFFFFFFFFFFEFFFFFFFEFFFFFFEFFFFFFFFFFFFFBFFFFFFFFFFBF/FFFFFFFFFDFFFFFFFFFFFFFFFFF/FFFFFFFFFFFFFFFFFF/
@M05620:45:000000000-G6HP7:1:1101:16168:2356 1:N:0:112
TACCTGTACTGGGGAAGCATTTGAATATCCCCCCATGGTGATGGGGACGGAGAACTGCTCCATAAACACAGGCAACGTGCCTAACTTTCCCGGGAAGATGAAGTCAAAGAGCGACCACAGCTCTCGGAGGTTATTTTGCATCGGTGAGCCAGACAGAATGATCCGATGAGGGGTGCGAAACTATTTGAGGAAAGGAAGCACCTTTTTATTAAATTTACCTTTTAGCAATCGCCATTCCTACCCTAAAGATC
+
BBBCCFFFFFFFGGGGGGGGGGHHHHHHHHHGGGGHHHGHHHHHHGGGGGGGGHHHHHHHHHHHHHHHHHHHGGHHGHHHHHHHHHHHHHHGGGFGGHHHHHHHHHHHHHHHGGGGGHHHHHHHHGGGGGGHGHHHHHHHHHGGGGGHHHHHHGHHFHHHHHHHHGGGHHHGGCEGGDDFGGGGGGGGGG0CBGGGGGGGGFFFFFFFFFFFFFFFFFFFFFFFFFFFFFFFFFFFFFFFFFFFFFFFFFF
@M05620:45:000000000-G6HP7:1:1101:16158:2379 1:N:0:112
TACCTGTACTGGGGAAGCATTTGAATATCCCCCCATGGTGATGGGGACGGAGAACTGCTCCATAAACACAGGCAACGTGCCTAACTTTCCCGGGAAGATGAAGTCAAAGAGCGACCACAGCTCTCGGAGGTTATTTTGCATCGGTGAGCCAGACAGAATGATCCGATGAGGGGTGCGAAACTATTTGAGGAAAGGAAGCACCTTTTTATTAAATTTACCTTTTAGCAATCGCCATTCCTACCCTAAAGATC
+
AABBBFFDFFFFGGGGEGGGGGHHHFHHHHHGGGGHHHHHHHHHHGGGGGGGGHHHHHHHHHHHHGHHHHHHGHGGFHHGHHHGHGHHHHHGGGGGGHHHHHHHHHHHHHHHGCGGGHHGHHHHHFGGGGEHHHHHHHHHHHGGEGGAGHHHHGHHGGHHDHHHHGGGHFHGGDDGGGGGGGGGGGGBGGFFF.AFGFEFGFFFFFFFFFFFFFFFFFFFFFFFBFFFFFFFFFFFFFFFFFFFFFFFFFF
@M05620:45:000000000-G6HP7:1:1101:20433:2470 1:N:0:112
AAACCAAGCAGACACTCACCGCTCCCTCGCCACAGGCCAATAGTTTGTCCTCACTGAGTTGGCAACAAGTGGCTGCTGTGGCTGCCATTTTTCTGGTGATGGCCATCAGCTCCGACGAGGTCAGCTGGGGGGCTTTCTTTGTGTAAGCAACGAGAAACCTGAAAGAAGCATTTTTTAACTAAGTCCTGCTGAGTCATTCATGAGTTTTTAGCCGCCTTGCTTCTTCTCACAGACTCTCTACTCTCATGCCA
+
ABAAA@AFAFFFFGGGGGGGCFGGGGFF2EEEECCAFFEGF3FGHHHFFFFHHHBDFFF5GFHHHHCFGDGHGEEGGFFCFHFEGGHGHFGHCGDGGH3FGFHH3FGHHFFGHGEG@EDGAGBGHHHHGGGGGGGGFF0BFBFFGGFFFFFFEAFFFFAFFFFFFFFFFFFFFFFCAFFFFFFFFFEFFFFFFB9FFFFFBB//BFFFEEFB/.9@DAB/FF/BFFFF9FF//ABBFFFFFFFFBFBFF//
@M05620:45:000000000-G6HP7:1:1101:11810:2523 1:N:0:112
AGATTACTGCAACAGTTCCCCCTGGACCTGGAAAAGTTTCTTGCCTGGCTTACAGAAGCTGAAACAACTGCCAATGTCCTACAGGATGCTACCCGTAAGGAAAGGCTCCTAGAAGACTCCAAGGGAGTAAAAGAGCTGATGAAACAATGGCAAGTAAGTCAGGCATTTCCGCTTTAGCACTCTTGTGGATCCAATTGAACAATTCTCAGCATTTGTACTTGTAACTGACAAGCCAGGGACAAAACAAAGAT
+
ABBCCFFFFFFFGGGGGGGGGGGGHHHHHHHHHHHHGHHHHHHHGHHHHHHHHHHHHHHHHHHHHHHHHHHHHHHHHHHHHHHHHGHHHHHHHHGFGGHHHHHHHHHHGHHHHHHGHHHHHHHGGGGGHGHHHGHHHHGHHGHHHHHHHHHHHGHHGHHHHHHHHHHHHHGGGGGHHGHHHHHHHHHGEHHHGHHHHEHHHHHHGHHHHHHHHHHHHHHHHGHHHHHHHGHHGEGGGGGGGGGGGGGGGGG
@M05620:45:000000000-G6HP7:1:1101:11819:2544 1:N:0:112
AGATTACTGCAACAGTTCCCCCTGGACCTGGAAAAGTTTCTTGCCTGGCTTACAGAAGCTGAAACAACTGCCAATGTCCTACAGGATGCTACCCGTAAGGAAAGGCTCCTAGAAGACTCCAAGGGAGTAAAAGAGCTGATGAAACAATGGCAAGTAAGTCAGGCATTTCCGCTTTAGCACTCTTGTGGATCCAATTGAACAATTCTCAGCATTTGTACTTGTAACTGACAAGCCAGGGACAAAACAAAGAT
+
BABBBFFFFFFFGGGGGGGGGGGGHHHHHHHHHHHHHHHHHHHHHHHHHHHGHHEHHHHHHHFHHHHHHGHHHHHHHHHHHHHGHHHHHHHHHHGGGGHHHHHGHHHHGHHHHEHHHHHHHFHFGHGGHHHGHGHHHHHHHEHHHGHGGFHHHGFHFHHHHHGFHHHHGHGGGGGHFHHHHHHHFHHGDGHHFHHHHHHGHHHHHHHFBGFHFHHHHHHHCGHGHHHHHFGGFGGGFGGGGGFFGFGG9BB
@M05620:45:000000000-G6HP7:1:1101:18852:2562 1:N:0:112
ATCTCTATCTCCTAAAAACCTGTTTAGATTTGGAGATAGACCTTCAGGTTTTTCATCATTTTCTGCATGAATTATACATTGACCACGTTCCAGCGTGGTCAGTTTGCAGCATTCTGTTATTTTGTTTGACAGAGTGTCTTGTTGAGAACATATGTAGGACATGATTTTTTCCTGCAACAGGGAAAATAAAGTATAAGTTTTAAAGATTTATTCTTTAATAAAGGATCTCAAAGCCAGCTTTAGAAAAAGGA
+
BBCCCFFFFFFFGGGGGGGGGGHHHHHFGHHHHHHHHGHHHHHHHHHHHHHGGHHHHHHHHHHHHHHGHFHHHHHHHHHHHGHHHHGGHHGHHGGFGGHHHHHHGHHHHHHHHHHHHFHHHHHHHHHHHHHHHHHHHHHHHHHHHHHHHHHHHHHHHHFGHHHFGHHHHGHHHHGHHFFHHGGHHHHGFGGGHHHHGFGHHHHHHHHHHHHHHHHHHHHHHHHHHHHHGHHHHHHHHGHHHHHFCHHGGGF
@M05620:45:000000000-G6HP7:1:1101:17351:2615 1:N:0:112
CATCCTGACCCTGAAGTACCCCGGCTTGATTTCTGACATTAGATCGGAAGAGCACACGTCTGAACTCCAGTCACTCCGCGAAATCTCGTATGCCGTCTTCTGCTTGAAAAAAAAAAAAAAAAAACATATAAGAAAGAATGGTAGTGATCGTATGTTAGAAAATAATATGAAATAGATTAAGATAAAGCAAGAACTAAGATTAATAAGAGACGTTTTAATTGTAAACATGAAGAGCAACAGTAGACAAACAA
+
CCCCCFFFFFFFGGGGGGGGGGGGGGGGHHHHHHHHHHHHHHHHHHGGGGHHHHHGHGHHHGHHHHHHHHHHGHHHHGGGGGGHFHHHFGHHHHGGGHGHHHHHHHHHHHHGGGGC><-->-<-..00000000/0/:0:CC000/000././/;000000/0000000000;000;000000000900/////0000000900:0000//.../.00000000000000000./0/9./000000//...
@M05620:45:000000000-G6HP7:1:1101:16093:2628 1:N:0:112
ATCTTTCTCCTAAAAACCTGTTTAGATTTGGAGATAGACCTTCAGGTTTTTCATCATTTTCTGCATGAATTATACATTGACCACGTTCCAGCGTGGTCAGTTTGCAGCATTCTGTTATTTTGTTTGACAGAGTGTCTTGTTGAGAACATATGTAGGACATGATTTTTTCCTGCAACAGGGAAAATAAAGTATAAGTTTTAAAGATTTATTCTTTAATAAAGGATCTCAAAGCCAGCTTTAGAAAAAGGAAG
+
BCCCCFFFFFFFGGGGGGGGGGHEGHHHHHHHHHHHHHHHHHHHHHHHHGGHHHHHHHIHHHIHHHHHHHHHHHHHHHHHHHGHGHHHHGHHGGGGHHHHHHHHHHHHHHHHHHHHHHHHHHHHHHHHGHHHHHHHHHHHHHGHHHHHHHHHGHHHHHHHHHHHHHHGHHHHHHHHHHHGGGHHHHHHHGHHHHHGHHHHHHHHHHHHHHHHHHHHHHHHHHHHHGHGHGHHHHHGHHHHHHHHGHGGGHF
@M05620:45:000000000-G6HP7:1:1101:18910:2640 1:N:0:112
AAACCAAGCAGACACTCACCGCTCCCTCGCCACAGGCCAATAGTTTGTCCTCACTGAGTTGGCAACAAGTGGCTGCTGTGGCTGCCATTTTTCTGGTGATGGCCATCAGCTCCGACGAGGTCAGCTGGGGGGCTTTCTTTGTGTAAGCAACGAGAAACCTGAAAGAAGCATTTTTTAACTAAGTCCTGCTGAGTCATTCATGAGTTTTTAGCCGCCTTGCTTCTTCTCACAGACTCTCTACTCTCATGCCA
+
@ABBA?AFAFFFGGGGGGGGEEEEFFHHGGGGGGHCFGHEHCDGHHHHHHHHHHGFHGGGFFHHHCGEHDBGGHGGHHFHEGGAFHHHHHHHHHHHFHFFHHGHFFGHGHHHGGGGCCGGGHHHHHFHCCGGGGGGGGGGGB/FGFBFFFFBFFDAFFFFFFFFFFFFFFEFFFF?FFFFFFBBFFFFFFFFFFFFFFFFFBF9;BFFEEBFFABBFDFFFFFFFFFFFFFFFFFFFFFBFFFFFFFFFFF
@M05620:45:000000000-G6HP7:1:1101:18748:2684 1:N:0:112
CATCCTGACCCTGAAGTACCCCGGCTTGATTTCTGACATTAGATCGGAAGAGCACACGTCTGAACTCCAGTCACTCCGCGAAATCTCGTATGCCGTCTTCTGCTTGAAAAAAAAAAAAAAAAAAAAGAAACATAAGATCGGAGAGTGTGAGTGGGTTTTAGAAGATAGGTCCGCGATAAAGCGGTTTGGTGGTGATAATTGGATATACGAGGTACTAAAGCGAATGTATGTATGCGGGAGGACAGTAAACG
+
BBBBBFFFFFFFGGGGGGGGGGGGGGGGFHHHHHHHHHHHHHHHHHGGGGHHHHHHHGHHHGHHHHHHHHHHGHHHHGGGFEGHBGHGFEHHHHGFGHGHHHGHHHHHHHHGGGDC</---<<---...//:9000000;..--./0000000......//////;//////-;:--..///.-.-.....99./;////////////...-.////////..--/;//////9/.-:-:-....9////.
@M05620:45:000000000-G6HP7:1:1101:15504:2687 1:N:0:112
ATCTCTATCTCCTAAAAAGGAAGAAAGGGGAGGGAAGTCGGAAGAGCACACGTCTGAACTCCAGTCACTCCGCGAAATCTCGTATGCCGTCTTCTGCTTGAAAAAAAAAAAATCAGTTCTTTTGTTTGTCACAGGGTCTTTCTGAGAACAGATGTAGGACATGCTTTTTTCCTGCAAAAGGGAAAATAAAGTCAAACTTTTAAATATTTCTTCTTTAATACAGCATCTCAAAGCCCGCTTTAGAAAAAGGA
+
BBBBBFFFFFFFGGGGGGFEBFGABFGFGGEGGGEHGGHEEAFFHHHHHGGGHHHGFHGHFEHHHHHHGDHEEE>EEFGHGGFGFHFHE?EGGHHHFFHHFBF?EC@DC/>/0?111111>>GDGGH00<1>1=.</<<=00==D==0/:/::CC00:C/C00000;00-/0;;/FG0/9CA...9000;B;000;0;0///////;/;/;:B/BBB///B9//;9;B9///:BA.-9;9;///BBB...;
@M05620:45:000000000-G6HP7:1:1101:18255:2693 1:N:0:112
CATCCTGACCCTGAAGTACCCCGGCTTGATTTCTGACATTAGATCGGAAGAGCACACGTCTGAACTCCAGTCACTCCGCGAAATCTCGTATGCCGTCTTCTGCTTGAAAAAAAAAAAACCACAAGAGAAACAGACCCTATGAACACATGGAAATAAAGCAAGGCCTTTCCACTTTATCATTCTTGGGGATTCAAGTGCACATTGCTCCCGCTTTGTATTTGTCCCTAACAAGCCTAGGACAAAAAAAGAAC
+
AAAAAFFFFFFFFGFGGGGGGGGGFGGGHHHHHHHFHHHHGHHHHHGEEEGHHHHHHGHHHGHHHHHHGGFHHHHHHDGGGEEH3EFG1?C?GFGECGFFFBFHDGHGHHHGGGG@////<...00<0<10<00<..//<000=0<<<0/00<00;:00/;/.;://;;B00;0:00000009;;0.-../9000000;090;09://..--.;/////;9//////;.//9../////99:..;--..;.
@M05620:45:000000000-G6HP7:1:1101:18741:2705 1:N:0:112
CATCCTGACCCTGAAGTACCCCGGCTTGATTTCTGACATTAGATCGGAAGAGCACACGTCTGAACTCCAGTCACTCCGCGAAATCTCGTATGCCGTCTTCTGCTTGAAAAAAAAAAAAAAAAAAAAGAAAGAAAGCGATAAGTAATGAGAAAAATATATAACAGAAAACATAAAAGCTAAGAATGACAGTGAGACTGGTAAAACGAGTCAGTATAATAGAATAATATAAACAATGGTTGGAGTATTGATAT
+
BABCCFFFFFFFGGGGGGGGGGGGGGGGHHHHHHHGHHHHHHHHHHGGGGHHHHHFHGHHHGHGHHHHHHHHFHHHHGGGGGGHGHHHGGHFHHGGGHGHHHHHHHHHHHHGGGGC>/---<----...:0/./0/.:...0;0009000009..000000000900//.00:000.0000:00:000000;00000.000000-.../0000000000000000;009000.00000.-0/9/9000;00
@M05620:45:000000000-G6HP7:1:1101:15151:2714 1:N:0:112
CATCCTGACCCTGAAGTACCCGGCTTGATTTCTGACATTAGATCGGAAGAGCACACGTCTGAACTCCAGTCACTCCGCGAAATCTCGTATGCCGTCTTCTGCTTGAAAAAAAAAAAATATCTTGTTTAACAGCGTTTCTTTCTGTGAACCTATCTACGACATCATTTTTTCCTGCATCAGCACTTTTAACTTATAAATTTTCTCGATTTATTCTTTCCTAATTAACCTCAAAGCTCGCTTTAGTAAAAGTA
+
BBBBBFFFFFFFGGGGGGGGGGGGGGGHHHHHHGGHHHHHHHHHHGGGGHHHHHHHGHHHGGHHHHHHHHHGHHHHGGGEEEFGEGGFGHHHGEEFHGFHHHHHHHHHFHGGGGC><01?1@111?<111>10->>@10000==00==D.//00000...:.0C:0;;0-99F9//099000.0/;;00;00000C099000009/;9AB///;BF////9///9//9:;///.//99A.9////9////;
@M05620:45:000000000-G6HP7:1:1101:10701:2850 1:N:0:112
TACCTGTACTGGGGAAGCATTTGAATATCCCCCCATGGTGATGGGGACGGAGAACTGCTCCATAAACACAGGCAACGTGCCTAACTTTCCCGGGAAGATGAAGTCAAAGAGCGACCACAGCTCTCGGAGGTTATTTTGCATCGGTGAGCCAGACAGAATGATCCGATGAGGGGTGCGAAACTATTTGAGGAAAGGAAGCACCTTTTTATTAAATTTACCTTTTAGCAATCGCCATTCCTACCCTAAAGATC
+
BAABCFFFFFFFGGGGGGGGGGHHHHHHHHHGGGGHHHGHGGHHHGGGGGGGEHHHHHHHHHHHHHHHHHHHGGHHGHHHHHFGHHHHHGHEGGGGGGHHGFHFHHHHHHHHGGGGGHHHHHHHHGGFGGEHHHHHHHGFHHGGGGGHHFHHHGGHHHHHHHHHHFGGHHHGG:@9?.;ADGFGGGGFFG99F.C/B.::9EFFFFFFBBFBFFFFBFFFFFFFFFFBB9..A?AFBFFF/AFFFFFFFF9
@M05620:45:000000000-G6HP7:1:1101:17974:2874 1:N:0:112
TACCTGTACTGGGGAAGCATTTGAATATCCCCCCATGGTGATGGGGACGGAGAACTGCTCCATAAACACAGGCAACGTGCCTAACTTTCCCGGGAAGATGAAGTCAAAGAGCGACCACAGCTCTCGGAGGTTATTTTGCATCGGTGAGCCAGACAGAATGATCCGATGAGGGGTGCGAAACTATTTGAGGAAAGGAAGCACCTTTTTATTAAATTTACCTTTTAGCAATCGCCATTCCTACCCTAAAGATC
+
DCDDDFFFFFFFGGGGGGGGGGHHHHHHHHHGGGGHHHHHGHHHHGGGGGGGGHHHHHHHHHHHHHHHHHHHGHHHGHHHHHHHHHHHHHHGGGGGGHHHHHHHHHHHHHHHGGGGGHHHHHHHHGGGGGCHHHHHHHHHHHGGGGGHHHHHHGHHHHHHHHHHHGGGHHHGGEEGGGGGGHGHHHHGGGFFGGGGGGGGGFFFFFFFFFHFFFFHHFFFHFFHFFFFFFFFFFFFFFFHFFFFFFFFFFF
@M05620:45:000000000-G6HP7:1:1101:17990:2890 1:N:0:112
TACCTGTACTGGGGAAGCATTTGAATATCCCCCCATGGTGATGGGGACGGAGAACTGCTCCATAAACACAGGCAACGTGCCTAACTTTCCCGGGAAGATGAAGTCAAAGAGCGACCACAGCTCTCGGAGGTTATTTTGCATCGGTGAGCCAGACAGAATGATCCGATGAGGGGTGCGAAACTATTTGAGGAAAGGAAGCACCTTTTTATTAAATTTACCTTTTAGCAATCGCCATTCCTACCCTAAAGATC
+
CCCCCFFFFFFFGGFGGGGGGGHHHHHHHHHGGGGHHHGHGHHHHGGGFGGGGHHGHHHHHHHHHHHHHHHHGHHHGHHHHHHEHHGHHHHGGGGGGGHHGHHHHHHHHHHHFGGGGHHHHHHHHGGGGGGHHHHHHHHGHHGGCGGCGHHHFFHHHGHHGHHHHGGGFHHGG.;EGGGCFGGGFGGGGGCFGAFGGGGGGFFFFFFFFFFFFFFFFFFFFFFFFFFFFFAEFFFFFFFFFFFFFFFFFFF
@M05620:45:000000000-G6HP7:1:1101:17971:2892 1:N:0:112
TACCTGTACTGGGGAAGCATTTGAATATCCCCCCATGGTGATGGGGACGGAGAACTGCTCCATAAACACAGGCAACGTGCCTAACTTTCCCGGGAAGATGAAGTCAAAGAGCGACCACAGCTCTCGGAGGTTATTTTGCATCGGTGAGCCAGACAGAATGATCCGATGAGGGGTGCGAAACTATTTGAGGAAAGGAAGCACCTTTTTATTAAATTTACCTTTTAGCAATCGCCATTCCTACCCTAAAGATC
+
A?ABBFFFFFFFGGGGGGGGGGHHHHHHHHHGGGGHHHGHFHHHHGGGGGGGGHHHHHHHHHHHHHHHHHHHGHHHGHHHHHHHHHHHHHHGGGGGGHHHHHHHHHHHGHHHGGGGGHHHHHHHHGGGGGEGHHHHHHHHHHGGEGGFGHHHHGHHHHHGGHHHHGGGGHHGGADGGFGGGGGGGGGGGG9FFFGGGFGGFFFFFFFFFFFFFFFFFFFFFFFFFFFFFFEFFFFFFFFFFFFFFFFFFFF
@M05620:45:000000000-G6HP7:1:1101:20806:2917 1:N:0:112
TACCTGTACTGGGGAAGCATTTGAATATCCCCCCATGGTGATGGGGACGGAGAACTGCTCCATAAACACAGGCAACGTGCCTAACTTTCCCGGGAAGATGAAGTCAAAGAGCGACCACAGCTCTCGGAGGTTATTTTGCATCGGTGAGCCAGACAGAATGATCCGATGAGGGGTGCGAAACTATTTGAGGAAAGGAAGCACCTTTTTATTAAATTTACCTTTTAGCAATCGCTATTCCTACCCTAAAGATC
+
A>AABFFFFFFFGGFGGGGGGGHHHHGHHHHGGGGHHGEGBHHHHGGGGGEEGHHHHGHGHHHHFHHFHHHHEHHHGHHHHGHHHHHHHGHGGGGGGGHHFGGHHHH4GGHGFCG@DHEFHCGHHDFDGGCGGGHHHHHHHHGGGGGHGHCGAEGGGGHHHHHHF?DDHHGGCEDFG.ADGGFGGGGBEG09FAFFGGEFGFFFFFFFFFFBFFFFEFFFFFFFFEFFFFEF.;AFBBFFFFFFB.BBBF;
@M05620:45:000000000-G6HP7:1:1101:20806:2935 1:N:0:112
TACCTGTACTGGGGAAGCATTTGAATATCCCCCCATGGTGATGGGGACGGAGAACTGCTCCATAAACACAGGCAACGTGCCTAACTTTCCCGGGAAGATGAAGTCAAAGAGCGACCACAGCTCTCGGAGGTTATTTTGCATCGGTGAGCCAGACAGAATGATCCGATGAGGGGTGCGAAACTATTTGAGGAAAGGAAGCACCTTTTTATTAAATTTACCTTTTAGCAATCGCCATTCCTACCCTAAAGATC
+
CBCCCFFFFFFFGGFGGGGGGGHHHHHHHHHGGGGHHHGHGHHHHGGGGGGGGHHHHHHHHHHHHHHHHHHHGHHHGHHHHHHHHHHHHHHGGGGGGHHHHHHHHHHHHHHHGGGGGHHHHHHHHGGGGGCHHHHHHHHFHHGGGGGHGHHHHGHGGHHHHHHHHDGGHHGGGEEGGFGGGGGGGGGGGGFGGGGEFGGGGFFFFFFFFFFFFFFFFFFFFFFFFFFFFFFFFFEFFFFFFFFFF:FFFFF
@M05620:45:000000000-G6HP7:1:1101:21614:2936 1:N:0:112
TACCTGTACTGGGGAAGCATTTGAATATCCCCCCATGGTGATGGGGACGGAGAACTGCTCCATAAACACAGGCAACGTGCCTAACTTTCCCGGGAAGATGAAGTCAAAGAGCGACCACAGCTCTCGGAGGTTATTTTGCATCGGTGAGCCAGACAGAATGATCGATGAGGGGTGCGAAACTATTTGAGGAAAGGAAGCACCTTTTTATTAAATTTACCTTTTAGCAATCGCCATTCCTACCCTAAAGATCG
+
AAAABFFFFFFFGGFEGGGGGGHHGHHHHHHGGGGHHHGGFHHHHGGGGGFGFHHHHHHHHHHHHHHHHGHHGHHHGHHHHHHHHHHHHHHFGGGGGHHHGHHHHHHHHHHGGFGGGHHGGHHHHBF?ADCGDGHHHHHHHHGGGGGF<<FHHGHC<<GHGHHGAHHGGCCC.;;C.:AFGGFGGGFFGFFGFA;:FEFFEGFFFFFFFBFFFFFFFFFFFFFFFFFFFFEDFEFFFFFFFFFFBFFFF0.
@M05620:45:000000000-G6HP7:1:1101:20806:2955 1:N:0:112
TACCTGTACTGGGGAAGCATTTGAATATCCCCCCATGGTGATGTGGACGGTGAACTGCTCCATAAACACAGGCAACGTGCCTAACTTTCCCGGGAAGATGAAGTCCAAGAGCGACCACAGCTCTCGGAGGTTATTTTGCATCTGTGAGCCAGACAGAATGATCCTATGAGGGGTGCGAAACTATTTGAGGAAAGGAAGCACCTTTTTATTAAATTTACCTTTTAGCAAGCGCCATTCCTACCCTAAAGATC
+
>1A111B3BF311AFEAC11FFEA13ADA3BA0E0AA01AA2A211A1/////BAF1BG111121BF1BGCACG0?/>//?@1@B1BGBFG/>E///01B11BFB111>000</</<</B/<11<CC///?G1FH1DGDHBD11@G111<F0F<<C01F<1FHH000<=0<CC.-;-;-;:C0C0FFFGB0//9.;/..//.=F0CF.900;FFBBF0CF//:BFFFF-;---;9//BBFB-A9FFF////
@M05620:45:000000000-G6HP7:1:1101:21604:2955 1:N:0:112
TACCTGTACTGGGGAAGCATTTGAATATCCCCCCATGGTGATGGGGACGGAGAACTGCTCCATAAACACAGGCAACGTGCCTAACTTTCCCGGGAAGATGAAGTCAAAGAGCGACCACAGCTCTCGGAGGTTATTTTGCATCGGTGAGCCAGACAGAATGATCGATGAGGGGTGCGAAACTATTTGAGGAAAGGAAGCACCTTTTTATTAAATTTACCTTTTAGCAATCGCCATTCCTACCCTAAAGATCG
+
DCCCDFFFFFFFGGGGGGGGGGHHHHHHHHHGGGGHHHGHHHHHHGGGGGGGGHHHHHHHHHHHHHHHHHHHGHHHGHHHHHHHHHHHHHHGGGGGGHHHHHHHHHHHHHHHGGGGGHHHHHHHHDFCFGEHHHHHHHHGHHGGGGGGGGHHHGHHGGHHHHHGGHHHHGEC;AEGEGGGGGGGGGGGGGGGGGGGGGGGGGFFFFFFFFFFFFFFFFFFFFFFHFFFFFFFFFFFFFFFFFFFFFFFFFE
@M05620:45:000000000-G6HP7:1:1101:19240:2993 1:N:0:112
AGATTACTGCAACAGTTCCCCCTGGACCTGGAAAAGTTTCTTGCCTGGCTTACAGAAGCTGAAACAACTGCCAATGTCCTACAGGATGCTACCCGTAAGGAAAGGCTCCTAGAAGACTCCAAGGGAGTAAAAGAGCTGATGAAACAATGGCAAGTAAGTCAGGCATTTCCGCTTTAGCACTCTTGTGGATCCAATTGAACAATTCTCAGCATTTGTACTTGTAACTGACAAGCCAGGGACAAAACAAAGAT
+
AAAABFFFFFFFGGGGGGGGGGGGHGHHHHHHHGHHHHHHHHHHHHHHHHHHHHHHHHHHHHHHHHHHHHHHHHHHHHHHHHGHHHHHHHHHHHGGGGHHHHHHHHHHGHHHHGHHHHHHHHHGGGFGHHHHHGHHHHHHHHHHHHHHHHHGHGHGHHHHHHHHHHHHHHFGGGGHHHHHHHHHHHHGHHHHHHHHHGHGHHHHHHHHHHGHHHHHGHHHHHHGHHHFFHGHHGGGGGGGGGGGGGGGGGG
@M05620:45:000000000-G6HP7:1:1101:19239:3014 1:N:0:112
AGATTACTGCAACAGTTCCCCCTGGACCTGGAAAAGTTTCTTGCCTGGCTTACAGAAGCTGAAACAACTGCCAATGTCCTACAGGATGCTACCCGTAAGGAAAGGCTCCTAGAAGACTCCAAGGGAGTAAAAGAGCTGATGAAACAATGGCAAGTAAGTCAGGCATTTCCGCTTTAGCACTCTTGTGGATCCAATTGAACAATTCTCAGCATTTGTACTTGTAACTGACAAGCCAGGGACAAAACAAAGAT
+
BCBCCFFFFFFFGGGGGGGGGGGGHHHHHHHHHHHHHHHHHHHHHHHHHHHHHHHHHHHHHHHHHHHHHHHHHHHHHHHHHHHHHHHHHHHHHHGGGGHHHHHHHHHHGHHHHHHGHHHHHHHGGGGGHHHHHGHHHHHHHHHHHHHHGHHHHGHHHHHHHHHHHHHHHHGGGGGHHHHHHHHHHHHGHHHHGHHHHGHGHHHHHHHFGHHHHHHHHHHHHHHGHHHHHHGHHGGGGGGGGGGGGGGGGGG
@M05620:45:000000000-G6HP7:1:1101:16901:3070 1:N:0:112
AAACCAAGCAGACACTCACCGCTCCCTCGCCACAGGCCAATAGTTTGTCCTCACTGAGTTGGCAACAAGTGGCTGCTGTGGCTGCCATTTTTCTGGTGATGGCCATCAGCTCCGACGAGGTCAGCTGGGGGGCTTTCTTTGTGTAAGCAACGAGAAACCTGAAAGAAGCATTTTTTAACTAAGTCCTGCTGAGTCATTCATGAGTTTTTAGCCGCCTTGCTTCTTCTCACAGACTCTCTACTCTCATGCCA
+
BBBBBBBFBFFFGGGGGGGGGGGGGGHHGGGGGHHHGGHHHHHHGHHHHHHHHHHHHHGHHHHGHHHHHHHHGHGGHHHHHHHGGHHHHHHHGHHHFHHHHHHHHHHHHHHHHGGGGGGGDHHHHHHHGCGGGGGGGGGGGGGGGGFFFFFFFFFFFFFFFFFFFFFFFFFFFFFFFFFFFFFFFFFFFFFFFFFFFFFFFFFFFFFFFFFFFFFFFFFFFFFFFFFFFFFFFFFFFFFFFFFFFFFFFFF
@M05620:45:000000000-G6HP7:1:1101:9235:3072 1:N:0:112
ATCTCTATCTCCTAAAAACCTGTTTAGATTTGGAGATAGACCTTCAGGTTTTTCATCATTTTCTGCATGAATTATACATTGACCACGTTCCAGCGTGGTCAGTTTGCAGCATTCTGTTATTTTGTTTGACAGAGTGTCTTGTTGAGAACATATGTAGGACATGATTTTTTCCTGCAACAGGGAAAATAAAGTATAAGTTTTAAAGATTTATTCTTTAATAAAGGATCTCAAAGCCAGCTTTAGAAAAAGGA
+
BCCCCFFFFFFFGGGGGGGGGGHHHHHHHHHHHHHHHHHHHHHHHHHHHHHGGHHHHHIHHIHIIHHHHHHHHHHHHHHHHHHHHHGGHHHBGGFEFGGHHHHHHHHHHGHHHGHHHHHHHHHHHHHHFHHHHFFGHGHHHHHHFGEHEHHHFHHHGHGHHHHGHHHHHGFHHHFHHHHHGGEHHHHFHDG1=1FFGFHHHFHGHFHHHFHHFHHHGGHFHHHFFHHHHHHGHFFFGEHHHGGFHHHGGGC
@M05620:45:000000000-G6HP7:1:1101:16916:3079 1:N:0:112
AAACCAAGCAGACACTCACCGCTCCCTCGCCACAGGCCAATAGTTTGTCCTCACTGAGTTGGCAACAAGTGGCTGCTGTGGCTGCCATTTTTCTGGTGATGGCCATCAGCTCCGACGAGGTCAGCTGGGGGGCTTTCTTTGTGTAAGCAACGAGAAACCTGAAAGAAGCATTTTTTAACTAAGTCCTGCTGAGTCATTCATGAGTTTTTAGCCGCCTTGCTTCTTCTCACAGACTCTCTACTCTCATGCCA
+
BABCCBCFCFFFGGGGGGGGGGGGGGHHGGGGGHHHGGHHHGHHHHHHHHHHHHHHHHGGHHHHHHHGHGHHGHGGHGGHHHHGGHHHHHHHHHHHHHGHHHHHHHHHHHHHHGGGGGGGEHHHHHHHGGGGGGGGGGGGGGGGGGFFFFFFFFFFFFFFFFFFFFFFFFFFFFFFFFFFFFFFFFFFFFFFFFFFFFFFFFFFBFFFFFFFFFFFFFFFFFFFFFFFFFFFFFFFFFFFFFFFFFFFFFF
@M05620:45:000000000-G6HP7:1:1101:9256:3085 1:N:0:112
ATCTCTATCTCCTAAAAACCTGTTTAGATTTGGAGATAGACCTTCAGGTTTTTCATCATTTTCTGCATGAATTATACATTGACCACGTTCCAGCGTGGTCAGTTTGCAGCATTCTGTTATTTTGTTTGACAGAGTGTCTTGTTGAGAACATATGTAGGACATGATTTTTTCCTGCAACAGGGAAAATAAAGTATAAGTTTTAAAGATTTATTCTTTAATAAAGGATCTCAAAGCCAGCTTTAGAAAAAGGA
+
A?ABAFFFFFFFGGGGFGGGGGHHHHHHHHHHHHHHGHGHHHHHHGHHHHHGGHHHHHHHHHHHHHHHHGHHHHHGHHHHGFHHHHGHHHHFHHGGGGHHHHHHHHHHHHGHHHHHHHHHHHHHHHHHHHHHHHHHHHHHHHHHHHHHHHHHHHHHHHHHHHHHHHHHHGHHHHHHHHHHHGGGHHHHFHHHHGHHHBGHHHHHHHHHHHHHHHHHGHHHDGDGFHHGHHHGHHHFHFHHHHHEGHHGGGH
@M05620:45:000000000-G6HP7:1:1101:22243:3088 1:N:0:112
AAACCAAGCAGACACTCACCGCTCCCTCGCCACAGGCCAATAGTTTGTCCTCACTGAGTTGGCAACAAGTGGCTGCTGTGGCTGCCATTTTTCTGGTGATGGCCATCAGCTCCGACGAGGTCAGCTGGGGGGCTTTCTTTGTGTAAGCAACGAGAAACCTGAAAGAAGCATTTTTTAACTAAGTCCTGCTGAGTCATTCATGAGTTTTTAGCCGCCTTGCTTCTTCTCACAGACTCTCTACTCTCATGCCA
+
BBCCCBBFCFFFGGGGGGGGGGGGGGHHGGGGGHHHGGHHHHHHHHHHHHHHHHHHHHHHHHHHHHHHGGHHGGGGHHHHHHHGGHHHHHHHHHHHHHHHHHHHHHHHHHHHHGGGGGGGGHHHHHHHGGGGGGGGGGGGGGGGGFFFFFFFFFFDFFFFFEFFFFFFFFFFFFFFFFFFFFFFFFFFFFFFFBFFFFFFFFFFFFFFFEFFFFFFFFFFFFFFFFBFFFFFFFFFFFFFFFFFFFFFFFB
@M05620:45:000000000-G6HP7:1:1101:10546:3109 1:N:0:112
ATCTCTATCTCCTAAAAACCTGTTTAGATTTGGAGATAGACCTTCAGGTTTTTCATCATTTTCTGCATGAATTATACATTGACCACGTTCCAGCGTGGTCAGTTTGCAGCATTCTGTTATTTTGTTTGACAGAGTGTCTTGTTGAGAACATATGTAGGACATGATTTTTTCCTGCAACAGGGAAAATAAAGTATAAGTTTTAAAGATTTATTCTTTAATAAAGGATCTCAAAGCCAGCTTTAGAAAAAGGA
+
ABBBCFFFFFFFGGGGGGGGGGHHHHHHHHHHHHHHHHHCHHHHHHHHHHHGGHHHHHHHHHHHHGHHHHHHHHHGHHHHHHHHHHGHHHHHHHGFGGHHHHHHHHGHHHHHHHHHHHHHHHHHHHHHHHHHHHHHHHHHHHHHHHHHHHHHHHHHHHHHHHHHHHHHHGHHHHHHHHHHHGGHHHGHHHHHHHHHHGHHHHGHHHHHHHHHHHHHHHHHHHHHHHHHHHHHHGHHHGHHHHHGHHHHGGH
@M05620:45:000000000-G6HP7:1:1101:18126:3124 1:N:0:112
TACCTGTACTGGGGAAGCATTTGAATATCCCCCCATGGTGATGGGGACGGAGAACTGCTCCATAAACACAGGCAACGTGCCTAACTTTCCCGGGAAGATGAAGTCAAAGAGCGACCACAGCTCTCGGAGGTTATTTTGCATCGGTGAGCCAGACAGAATGATCCGATGAGGGGTGCGAAACTATTTGAGGAAAGGAAGCACCTTTTTACTAAATTTACCTTTTAGCAATCGCCATTCCTACCCTAAAGATC
+
BBBBBFFFFFFFGFCEEGGGGGHHHHHHHHHGGGGHGGFGHHHHHGGGGGGGGFHHHHHHHHHHHHHHHHHHGHHHGHHHHHHHHHHHHHHGGGGGGHHHHHHEEGHHHHHHGGGGGHHHHHHHHGGGGGEHHHHHHHFGHHGGGGGFHHHHHGHHHFHFFGHHHGGGCGHGGGGGGGGFGGGGGGGGAG;FFGGGGGGGGFFFFFFFFFFFFFFFFFFFFFFFFFFFFFEFFDEFFFFFFFFFFFFFFFF
@M05620:45:000000000-G6HP7:1:1101:9275:3126 1:N:0:112
AAACCAAGCAGACACTCACCGCTCCCTCGCCACAGGCCAATAGTTTGTCCTCACTGAGTTGGCAACAAGTGGCTGCTGTGGCTGCCATTTTTCTGGTGATGGCCATCAGCTCCGACGAGGTCAGCTGGGGGGCTTTCTTTGTGTAAGCAACGAGAAACCTGAAAGAAGCATTTTTTAACTAAGTCCTGCTGAGTCATTCATGAGTTTTTAGCCGCCTTGCTTCTTCTCACAGACTCTCTACTCTCATGCCA
+
BABBBBAFBFFFGGGGGGGGGGGGGGHHGGGGGHHHGGHHHHHGHHHHHHHHHHHHHHGHHHHHHHHHHHHHGHGGHHGHHGHGGHHHHHHHHHHHHHHHHHHHHHHHHHHHHGGGGGGGFGHHHHHHGGGGGGGGGGGGGGGGGGFFFFFFFFFFFFFFFFFBFFFFFFFFFFFFEFFFFFFFFFFFFFFFFBFFFFFFFFFFFFFFFFFFFFFFFFFFFFFFFFFFFFFFFFFFFFFFFFFFFFFFFF/
@M05620:45:000000000-G6HP7:1:1101:18112:3142 1:N:0:112
TACCTGTACTGGGGAAGCATTTGAATATCCCCCCATGGTGATGGGGACGGAGAACTGCTCCATAAACACAGGCAACGTGCCTAACTTTCCCGGGAAGATGAAGTCAAAGAGCGACCACAGCTCTCGGAGGTTATTTTGCATCGGTGAGCCAGACAGAATGATCCGATGAGGGGTGCGAAACTATTTGAGGAAAGGAAGCACCTTTTTACTAAATTTACCTTTTAGCAATCGCCATTCCTACCCTAAAGATC
+
>1AA1FFFFFFCGEGFAGCEGFFFFGFHHHFFEGCFGFBFGAG1/ECEGG?AAGFHFFHHHFEDDDGGGHCHEFFGEGEEFFHHHFFG1GHGGC@EECGHHB1GGFGHHCGH@CCCGHFFFHHHF/C/@C/<FFHHGF111>EFAEF<FGGGCEGFGGF0<DG0CCGCFC:.?::E?.A??FFFFFB;AF09C.9C/.9/9-9FBFF-99//9BFFFFFFFFFB;////:-;A-AFBBFB9;AFFFFFFFF
@M05620:45:000000000-G6HP7:1:1101:18134:3145 1:N:0:112
TACCTGTACTGGGGAAGCATTTGAATATCCCCCCATGGTGATGGGGACGGAGAACTGCTCCATAAACACAGGCAACGTGCCTAACTTTCCCGGGAAGATGAAGTCAAAGAGCGACCACAGCTCTCGGAGGTTATTTTGCATCGGTGAGCCAGACAGAATGATCCGATGAGGGGTGCGAAACTATTTGAGGAAAGGAAGCACCTTTTTATTAAATTTACCTTTTAGCAATCGCCATTCCTACCCTAAAGATC
+
AABABF5@FDDFEEEECGGEDAEGH5FGDGHGFGGHHGHHCHHCCEGGEA1EAGHFHH5BFGHGFHGGHFFCEGFGEFFCGFHFGFHHHGGGE//EDGGGHHFBFFGFDHFGCDGGGEFCGGHHHGGGCC/?FGHDHHEF1GA.<AFACGFFFEFFFFH<DGFHAAEDGBG.@EGDGAB??9BGGGGFEE0/;..CB..9/.BBFFFFBBF/9FFFFFFFFFFF//999/.;A.;FBBFFF.ABFFFFFFB
@M05620:45:000000000-G6HP7:1:1101:22534:3182 1:N:0:112
CATCCTGACCCTGAAGTACCCCGGCTTGATTTCTGACATTAGATCGGAAGAGCACACGTCTGAACTCCAGTCACTCCGCGAAATCTCGTATGCCGTCTTCTGCTTGAAAAAAAAAAAAAAAAATAGATCACACAATAGAATGAATTTCTGCCATGCTTGACATCAGAAAATAATCCCAGTTCTCGCCGTGTGTGGCTGTGACGTCAGACGAATGGAGGACCGTCCACCACCCTACCTGCGACACTCGCATC
+
CCCCCFFFFFFFGGGGGGGGGGFGGGGGHHHHHHHHHHHHGHHHHHGAFEHHHHHHHFHHHGHHHHHHGHGHFGHHHGGGGGGHHHGGFFHHHHGFFHGHHHHHHHHHHHHGGCGFC/--<<-.000000/00..000000000;0:0:;000000000.090000000/00000000;00000..----........./009....00---.000:....-....0....../..00.-----0/.--.-
@M05620:45:000000000-G6HP7:1:1101:13079:3216 1:N:0:112
CATCCTGACCCTGAAGTACCCCGGCTTGATTTCTGACATTAGATCGGAAGAGCACACGTCTGAACTCCAGTCACTCCGCGAAATCTCGTATGCCGTCTTCTGCTTGAAAAAAAAAAACAGCTCTCGTAGGCTATTTTGCATCGTTGAGAAAGACAGAATGATCCGAATAGTGTTGCGAAACTATTTGAGTAAAGTAATAACCTTTTTATTAAATTTACCTTTTAGCACTCACAATTCCTACCATAAATATC
+
>AAAAFFFFCFFGGGGGGGFCFECEGGGHHFFHGHHGHHHHCGHHHGGGGHHHHHGHEHHHGFHHHHHFGGHHHHHHGGGGEGEHHHHFFHHHGGEEFGGHHHHHHHHGGA@DGC/>/?00?11<..>..1<1<GGFEE1D0C.</</.=//<<;/;:00::00:...:C0009C0---;-00;90F0.0;00;0CB00;090;9B/EF////9/://9/;BB/9BB/9;/9/99//BFFF./:///////
@M05620:45:000000000-G6HP7:1:1101:9816:3228 1:N:0:112
AGATTACTGCAACAGTTCCCCCTGGACCTGGAAAAGTTTCTTGCCTGGCTTACAGAAGCTGAAACAACTGCCAATGTCCTACAGGATGCTACCCGTAAGGAAAGGCTCCTAGAAGACTCCAAGGGAGTAAAAGAGCTGATGAAACAATGGCAAGTAAGTCAGGCATTTCCGCTTTAGCACTCTTGTGGATCCAATTGAACAATTCTCAGCATTTGTACTTGTAACTGACAAGCCAGGGACAAAACAAAGAT
+
>>>AAFFFDDFFGGBBGFGFGGGBFABBGGFFFHHHEDGGHHHFGHHGHHH3GHBFGGHGHGBGFFGHHHGHFGHHGHHHHFBGHFHGHHHHHHGFGDFHFGHHFHHHGHGHHFHEBFGHFHHGEFFEFHHHHCGGGEDGHHHGGFEHFGFFGGHHGHHGHGHHHHHHHHEGGGGHHGFHHHHHHHHGHHHCGCHHGFFFHHGHHHH0GGFFHHG<CGHHHHHEHHHFCFCFHE/FFGEAAFF?FEEFGGE
@M05620:45:000000000-G6HP7:1:1101:9820:3246 1:N:0:112
AGATTACTGCAACAGTTCCCCCTGGACCTGGAAAAGTTTCTTGCCTGGCTTACAGAAGCTGAAACAACTGCCAATGTCCTACAGGATGCTACCCGTAAGGAAAGGCTCCTAGAAGACTCCAAGGGAGTAAAAGAGCTGATGAAACAATGGCAAGTAAGTCAGGCATTTCCGCTTTAGCACTCTTGTGGATCCAATTGAACAATTCTCAGCATTTGTACTTGTAACTGACAAGCCAGGGACAAAACAAAGAT
+
AAABCFFFFFFFGGGGGGGGGGGGHGHHHHHHFHHHGHHHHHHHHHHHHHHHHGGHHHHHHHHHHGHHHHHHHHHHHHHHHHGHHGHFHHHHHHGFGGHHHHHHHHHHGHHHHHHGHHHHHHHGGHGFHGHHHGHHHHGHHHHHHHHHGFGGHGHHHHHHHHHHHHHHHHGGGGGHHHHHHHHHHHFGHHHHHHHHHGHGHHGHHHHFFHHHHHHHHFHHHHHGHHHHHGHHHGFGGGGGGFGGGGGGGGG
@M05620:45:000000000-G6HP7:1:1101:20571:3256 1:N:0:112
CATCCTGACCCTGAAGTACCCGGCTTGATTTCTGACATTAGATCGGAAGAGCACACGTCTGAACTCCAGTCACTCCGCGAAATCTCGTATGCCGTCTTCTGCTTGAAAAAAAAACAACTAACAAGAATCATTAGCGCCGGTATGCTCACCACAAACATACACGATCGTACAGGGTCCGCATCTGCACTCATGCAGTATGCGTAAGAAAAGATGTCCACTGGAGAAGAGCCCATCAGTCTCGCAAGTCTTGA
+
ABBBCFFFFFFFGGGFGGGGGGGGGGGHHHHHHHGHHHHGGFFHHGEGGHFGHHGHEHHHGHHHHHFHHHHHHHHHGGG@FFH3BFGFGHHGHGFFHGFHFHHHG0G3BGCFC<////2@<22200011111110/------.<00000<0<.....00000.-..-/...0/.9/.---.-0000/0//0000//////...../////./////9/////./:/:./9../////////.-.-//////
@M05620:45:000000000-G6HP7:1:1101:20556:3269 1:N:0:112
CATCCTGACCCTGAAGTACCCGGCTTGATTTCTGACATTAGATCGGAAGAGCACACGTCTGAACTCCAGTCACTCCGCGAAATCTCGTATGCCGTCTTCTGCTTGAAAAAAAAAAAAAAAATAAGAACACATAAAGAAGAAACGTTATGAAAGAGTGAGAATATAATATGGCGACACTAGCCACAAGAGCAAACATGTAGATGTGACAGTAAATGAAACAGCAAGTAGTTGAGGAGGGAGTAGAGACATAC
+
CCCCCFFFFFFFGGGGGGGGGGGGGGGHHHHHHHHHHHHHHHHHHGGGGGHHHGHHGHHHGHGHHHHHHHHHHHHHGGGGGGHHHHHFGHHHHGFGHGHHHHHHHHHGHHGGG@C///---.00=00///<00=<00./0///.://.00000//0;0:9000000;9000.--?--:/0//09..././0/0..009000000000000900000000//./9/00000000/;:.-.../0900//000
@M05620:45:000000000-G6HP7:1:1101:18958:3336 1:N:0:112
ATCTCTATCTCCTAAAAACCTGTTTAGATTTGGAGATAGACCTTCAGGTTTTTCATCATTTTCTGCATGAATTATACATTGACCACGTTCCAGCGTGGTCAGTTTGCAGCATTCTGTTATTTTGTTTGACAGAGTGTCTTGTTGAGAACATATGTAGGACATGATTTTTTCCTGCAACAGGGAAAATAAAGTATAAGTTTTAAAGATTTATTCTTTAATAAAGGATCTCAAAGCCAGCTTTAGAAAAAGGA
+
BCCCCFFFFFFFGGGGGGGGGGHHHHHHHHHHHHHHHHHHHHHHHHHHHHHGGHHHHHHHHHIHHHHHHHHHHHHHHHHHHHHHHHGHHHHHHHGGGGHHHHHHHHHHHHHHHHHHHHHHHHHHHHHHHHHHHHFHHHHHHHHHHHHHHHHHHHHHHHHHHHHHHHHHHGHHHHHHHHHHHGGHHHHHHHHHHHHHHGHHHHGHHHHHHHHHHHHHHHHHHHHHHHHHHGHHHHHHHGHHHGHFGGHHGGH
@M05620:45:000000000-G6HP7:1:1101:18940:3340 1:N:0:112
ATCTCTATCTCCTAAAAACCTGTTTAGATTTGGAGATAGACCTTCAGGTTTTTCATCATTTTCTGCATGAATTATACATTGACCACGTTCCAGCGGGGTCAGTTTGCAGCATTCTGTTATTTTGGTTGACAGGAGGGCTTGGTGAGAACATATGGAGGGCATTGTTTTTTCCTTCAACAGGGAAAATAAAGGATTAGGTTTAAAGGTTTATTCTTTAATTAAAGATCTTAAAGGCAGCTTTAGAAAAAGGA
+
BCCCCFFFFFFFGGGGGGGGGGHHHHHHHHHHHHHHHHHHHHHHHHHHHHHGGHHHHIIHHHHIHHHHHHHHHHHHHHHHHHHHHHGHH2G553000>/1?24DG434?303D4444D44DHH4/?G/3?43/0////0?//D/202D2<1111110?//.011<>FHGG/G0000=00/<E.CHHF0<G00/00<00<GH/CG009CF/0;09CF0C90CB0;009909;FB0:.9./;F000;BFF.A/
@M05620:45:000000000-G6HP7:1:1101:11953:3347 1:N:0:112
AAACCAAGCAGACACTCACCGCTCCCTCGCCACAGGCCAATAGTTTGTCCTCACTGAGTTGGCAACAAGTGGCTGCTGTGGCTGCCATTTTTCTGGTGATGGCCATCAGCTCCGACGAGGTCAGCTGGGGGGCTTTCTTTGTGTAAGCAACGAGAAACCTGAAAGAAGCATTTTTTAACTAAGTCCTGCTGAGTCATTCATGAGTTTTTAGCCGCCTTGCTTCTTCTCACAGACTCTCTACTCTCATGCCA
+
CBCCCCCFCFFFGGGGGGGGGGGGGGHHGGGGGHHHGGHGHHHHHHHHHHHHHHHHHHHHHHHHHHHHHHHHGHGGHHHGHHHGGHHHHHHHHHHHHHHHHHHHHHHHHHHHHGGGGGGGFHFHHHHHGGGGGGGGGGGGGGGGFGFFFFFFFFFFFFFFFFFFFFFFFFFFFFFFFFFFFFFFFFFFFFFFFFFFFFFFFFFFFFFFFFFFFFFFFFFFFFFFFFFFFFFFFFFFFFFFFFFFFFFFFF/
@M05620:45:000000000-G6HP7:1:1101:18950:3355 1:N:0:112
ATCTCTATCTCCTAAAAACCTGTTTAGATTTGGAGATAGACCTTCAGGTTTTTCATCATTTTCTGCATGAATTATACATTGACCACGTTCCAGCGTGGTCAGGTTGCAGCATTCTGTTATTTTGTTTGACAGAGTGTCTTGTTGAGAACATATGTAGGACATGATTTTTTCCTGCAACAGGGAAAATAAAGGATAAGTTTTAAAGATTTATTCTTTAATAAAGGATCTCAAAGCCAGCTTTAGAAAAAGGA
+
ACCCCFFFFFFFGGGGGGGGGGHHHHHHHHHHHGHGHHHHHHHHHHHHHHHGGHHHHHHHHHHHHHHHHHHHHHHHHHHHHGHHHHGHHHHHH3>1?EBDG?2BGFCGGFA3GB4B@FDGHHHDEGHF3FB3334?B??FG?GE43AGCF334BB44F22FB??BGHHHGEGE22@F<C2?FCGHHH1<DF1?<1F<1>GHDFHB1FFHB1GBGHHFHH0DF0D/0<D0DCGC/CCG:CGH0;0CFHH.E/
@M05620:45:000000000-G6HP7:1:1101:11959:3364 1:N:0:112
AAACCAAGCAGACACTCACCGCTCCCTCGCCACAGGCCAATAGTTTGTCCTCACTGAGTTGGCAACAAGTGGCTGCTGTGGCTGCCATTTTTCTGGTGATGGCCATCAGCTCCGACGAGGTCAGCTGGGGGGCTTTCTTTGTGTAAGCAACGAGAAACCTGAAAGAAGCATTTTTTAACTAAGTCCTGCTGAGTCATTCATGAGTTTTTAGCCGCCTTGCTTCTTCTCACAGACTCTCTACTCTCATGCCA
+
BBCCCCCFCFFFGGGGGGGGGGGGGGHHGGGGGHHHGGHHHHHHHHHHHHHHHHHHHHHHHHHHHHHHHHHHGHGGHHHHHHHGGHHHHHHHHHHHHHHHHHHHHHHHHHHHHGGGGGGGGHHHHHHHGGGGGGGGGGGGGGGGGGFFFFFFFFFFFFFFFFFFFFFFFFFFFFHFFFFFFFFHHHHFFFFFFFFFFFFFFFFFFFFFFFFFFFFFFFFFHFFFFFFFHFFFFFFFFFFFHFFHFFFFFFB
@M05620:45:000000000-G6HP7:1:1101:11944:3373 1:N:0:112
AAACCAAGCAGACACTCACCGCTCCCTCGCCACAGGCCAATAGTTTGTCCTCACTGAGTTGGCAACAAGTGGCTGCTGTGGCTGCCATTTTTCTGGTGATGGCCATCAGCTCCGACGAGGTCAGCTGGGGGGCTTTCTTTGTGTAAGCAACGAGAAACCTGAAAGAAGCATTTTTTAACTAAGTCCTGCTGAGTCATTCATGAGTTTTTAGCCGCCTTGCTTCTTCTCACAGACTCTCTACTCTCATGCCA
+
CCCCCCBFCFFFGGGGGGGGGGGGGGHHGGGGGGHHGGHHHHHHHHHHHHHHHHHHHHHHHHHGHHHHHHHHGHGGHHGHHHHGGHHHHHHHHHHHHHHHHHHHHHHHGHHHHGGGFGGGGHHGHHHHGGGGGGGGGGGGGFGGGGFFFFFFFFFFFFFFFFFFFFFFFFFFFFFFFFFFFFFFFFFFFFFFFFFFFFFFFFFFBFFFFFFFFDCFFFFFFFFFFFFFFFFFFFFFFFFFFFFFFFFFFF9
@M05620:45:000000000-G6HP7:1:1101:12767:3425 1:N:0:112
AAACCAAGCAGACACTCACCGCTCCCTCGCCACAGGCCAATAGTTTGTCCTCACTGAGTTGGCAACAAGTGGCTGCTGTGGCTGCCATTTTTCTGGTGATGGCCATCAGCTCCGACGAGGTCAGCTGGGGGGCTTTCTTTGTGTAAGCAACGAGAAACCTGAAAGAAGCATTTTTTAACTAAGTCCTGCTGAGTCATTCATGAGTTTTTAGCCGCCTTGCTTCTTCTCACAGACTCTCTACTCTCATGCCA
+
CCCCCDCFDFFFGGGGGGGGGGGGGGHHGGGGGHHHGGHHHHHHHHHHHHHHHHHHHHHHHHHHHHHHHHHHGHGGHHHHHHHGGHHHHHHHHHHHHHHHGHHHHHHHHHHHHGGGGGGGGHHHHHHHGGGGGGGGGGGGGGGGGGFFFFFFFFFFFFFFFFFFFFFFFFFFFFHFFFFFHFFFFFHFFFFFFFFFFFFFHHFFFFFHFFFHFFFFFFFFHHHFFFHFFFFFFFFFFFFHHFFHFFFFFFB
@M05620:45:000000000-G6HP7:1:1101:12780:3442 1:N:0:112
AAACCAAGCAGACACTCACCGCTCCCTCGCCACAGGCCAATAGTTTGTCCTCACTGAGTTGGCAACAAGTGGCTGCTGTGGCTGCCATTTTTCTGGTGATGGCCATCAGCTCCGACGAGGTCAGCTGGGGGGCTTTCTTTGTGTAAGCAACGAGAAACCTGAAAGAAGCATTTTTTAACTAAGTCCTGCTGAGTCATTCATGAGTTTTTAGCCGCCTTGCTTCTTCTCACAGACTCTCTACTCTCATGCCA
+
CBCCCBBFCFFFGGGGGGGGGGGGGGHHGGGGGHHHGGHHGHHHHHHHHHHHHHHHHHFGHHHHHHHHHFHHGHGGHHGGHHHGGHHHHHHHHHHHHHHHHHHHHHHHHHHHHGGGGGGGFFHHHHHHGGGGGGGGGGGGGGGGGGFFFFFFFFFFFFFFFFFFFFFFFFFFFFFFFFFFFFFFFFFFFFFFFBFFFFFFFFFFFFFFFEFFFFFFFFFFFFFFFFFFFFFFFFFFFFFFFFFFFFFFFFF
@M05620:45:000000000-G6HP7:1:1101:11954:3470 1:N:0:112
CATCCTGACCCTGAAGTACCCGGCTTGATTTCTGACATTAGATCGGAAGAGCACACGTCTGAACTCCAGTCACTCCGCGAAATCTCGTATGCCGTCTTCTGCTTGAAAAAAAAAAAAATACCTAACGATCTGTACATTCATCTGTACGATGTCTTGTAGAAAGATTAAACTTTTGACTGAGGTGACTCGAGTACTGATGTCCACATCGTAAGTTTTTTGTCTTGCTCCCCTCGCGGCCTACACTAACCTAC
+
ABBBBFFFFFFFGGGGGGGGGGGGGGGHHHHHHHGHGHHGGGHHHGGCGHHHGHFHGHHHGHHHHHGHHHHHHHHHGGGEEGHHHHHFGHHHHGGGGGGHGGHHHGGH3A/@C<B///01111110....<1<1000==0=0=0<=0.....000000;000//0;000:00000.009/0.9.0000...9;000000;090;/00.....;//;.--.///////9.9.9-----9./././///.;//
@M05620:45:000000000-G6HP7:1:1101:11955:3492 1:N:0:112
CATCCTGACCCTGAAGTACCCGGCTTGATTTCTGACATTAGATCGGAAGAGCACACGTCTGAACTCCAGTCACTCCGCGAAATCTCGTATGCCGTCTTCTGCTTGAAAAAAAAAAAAAAAAAAATAGTAACATATATCAAAGTCTAATACATAAAAAACACAACTATAGATTGAAAATTCTTACTGTGCTTGTCCTGTATCACATAGTACTATATTCTACCTCTTGCTGTAGAAATAATATTACTGTAGAA
+
CCCCCFFFFFFFGGGGGGGGGGGGGGGHHHHHHHFHHHHHFFHHHGGGGHEHHHHHGHHGGFGHHHHGGGHHHHHHEGFEGGFHGHGFEGFHHGEEHGFGGGHHGGHHFHGGGGG>><-<--<-.00:00;000;:000;000;000;000000000-....9.00900000090;0009000000:00000.000000;00000;0:0000000000000:0000;09:0000:0000009000000009
@M05620:45:000000000-G6HP7:1:1101:13637:3527 1:N:0:112
AAACCAAGCAGACACTCACCGCTCCCTCGCCACAGGCCAATAGTTTGTCCTCACTGAGTTGGCAACAAGTGGCTGCTGTGGCTGCCATTTTTCTGGTGATGGCCATCAGCTCCGACGAGGTCAGCTGGGGGGCTTTCTTTGTGTAAGCAACGAGAAACCTGAAAGAAGCATTTTTTAACTAAGTCCTGCTGAGTCATTCATGAGTTTTTAGCCGCCTTGCTTCTTCTCACAGACTCTCTACTCTCATGCCA
+
BCCCCCCFCFFFGGGGGGGGGGGGGGHHGGGGGHHHGGHGHHHHHHHHHHHHHHHHHHHHHHHHHHHHHHHHGHGGHHHHHHHGGHGHHHHHHHHHHHHHHHHHHHHHHHHHHGGGFFGGGHHHHHHHGGGGGGGGGGGGGGGGGGFFFFFFFFFFFFFFFFFFFFFFFFFFFFFFFFFFFFFFFFFFFFFFFFFFFFFFFFFFFFFFFFFFFFFFFFFFFFFFFFFFFFFFFFFFFFFFFFFFFFFFFFF
@M05620:45:000000000-G6HP7:1:1101:22658:3555 1:N:0:112
ATCTCTATCTCCTAAAAACCTGTTTAGATTTGGAGATAGACCTTCAGGTTTTTCATCATTTTCTGCATGAATTATACATTGACCACGTTCCAGCGTGGTCAGTTTGCAGCATTCTGTTATTTTGTTTGACAGAGTGTCTTGTTGAGAACATATGTAGGACATGATTTTTTCCTGCAACAGGGAAAATAAAGTATAAGTTTTAAAGATTTATTCTTTAATAAAGGATCTCAAAGCCAGCTTTAGAAAAAGGA
+
BCCCDFFFFFFFGGGGGGGGGGHHHHHHHHHHHHHHHHHHHHHHHHHHHHHGGHHHHIHHHHHHIHHHHHHHHHHHHHHHHGHHHHGHHHHHHHGGGGHHHHHHHHHHHHHHHHHHHHHHHHHHHHHHHHHHHHHHHHHHHHHHHHHHHHHHHHHHHHHHHHHHHHHHHGHHHHHHHHHHHGGHHHHHHHHHHHHHHGHHHHHHHHHHHHHHHHHHHHHHHHHHHHHHHHHHHGHHHGHHHHHHHHHHGGH
@M05620:45:000000000-G6HP7:1:1101:9873:3575 1:N:0:112
CATCCTGACCCTGAAGTACCCCGGCTTGATTTCTGACATTAGATCGGAAGAGCACACGTCTGAACTCCAGTCACTCCGCGAAATCTCGTATGCCGTCTTCTGCTTGAAAAAAAAAAAAAAAAAGGAGGCAAACACGCTAATACATTGCGACTAGCCGGCAAGAAATACGAGATATAGTATGCGTGGCTAGTATAGCTTACATCTGATATAGTGATTTCGTATAGGCTGTAGGACGTGGCCTCGACATCGAA
+
BBCCCFFFFFFFGGGGGGGGGGGGGGGGHHHHHHHHHHHHFGHHHHGGGGHHHHHHHGHHHGHHHHHHFHHHHHHHHGGGGGGHHHHHFGHHHHGGGHGHHHHHHGHG3GHGGGGF>/-----.</..........-:.900009000.-9--///.----9//////:....:;/////9/:..--././///////////////////:9//99/;/9///////.;/////-;;.-./...-.././/
@M05620:45:000000000-G6HP7:1:1101:18803:3581 1:N:0:112
ATCTCTATCTCCTAAAAACCTGTTTAGATTTGGAGATAGACCTTCAGGTTTTTCATCATTTTCTGCATGAATTATACATTGACCACGTTCCAGCGTGGTCAGTTTGCAGCATTCTGTTATTTTGTTTGACAGAGTGTCTTGTTGAGAACATATGTAGGACATGATTTTTTCCTGCAACAGGGAAAATAAAGTATAAGTTTTAAAGATTTATTCTTTAATAAAGGATCTCAAAGCCAGCTTTAGAAAAAGGA
+
AAA>AFFFFFFFGGGGCGGGFGBGHFFB5AEFH4BC4FFHHHBHHHHHHHHGGH5FGHHFFFHHFBGHFGGFEGFAHBBGGBEGAEEFGHHHHG@EEGHFHFGGDGHHHHHHGH4@BFFGHHHH?FGFBGFGEH4BBB4?DFFFF3/GHHHHD?FFGFFFHHHHHGHHHGHG1<FHBGFHAEEHHBDHGHFGH111FFGHHHHHFGGHFHFHGHHHFGHFHF0G/<GHFHHHHHGBGFHHH0:CCGGH.A;
@M05620:45:000000000-G6HP7:1:1101:13320:3583 1:N:0:112
AAACCAAGCAGACACTCACCGCTCCCTCGCCACAGGCCAATAGTTTGTCCTCACTGAGTTGGCAACAAGTGGCTGCTGTGGCTGCCATTTTTCTGGTGATGGCCATCAGCTCCGACGAGGTCAGCTGGGGGGCTTTCTTTGTGTAAGCAACGAGAAACCTGAAAGAAGCATTTTTTAACTAAGTCCTGCTGAGTCATTCATGAGTTTTTAGCCGCCTTGCTTCTTCTCACAGACTCTCTACTCTCATGCCA
+
?BBBAAAFAFFFGGGGGGGCEEGEGFHFEGGFGGFHFGGGHFHHHHGHHGHHHHHGHHHHFFFHHHHHFFHHGHGGHFGFGEFGGFHHHFHHFHHHGHFHHHHFHHHHHHHHHGGGGECG?FFGHHHGGGGGAGGGFGGGGFGFFEFFFFFFFFFFFFFFFBFBFFFFFFFFFFFFFFFFFFFFFFFFFFFFFBFFFFFFFFBFFFFFFEFFFFFFFDFBFFFFFFFFFFFFFFFFFFFFFFFFFFFFFFE
@M05620:45:000000000-G6HP7:1:1101:18820:3588 1:N:0:112
ATCTCTATCTCCTAAAAACCTGTTTAGATTTGGAGATAGACCTTCAGGTTTTTCATCATTTTCTGCATGAATTATACATTGACCACGTTCCAGCGTGGTCAGTTTGCAGCATTCTGTTATTTTGTTTGACAGAGTGTCTTGTTGAGAACATATGTAGGACATGATTTTTTCCTGCAACAGGGAAAATAAAGTATAAGTTTTAAAGATTTATTCTTTAATAAAGGATCTCAAAGCCAGCTTTAGAAAAAGGA
+
BBAABFFFFFFFGGGGGGGGGGFGHFHFGHHHHGFFGHHHHHFHHHHHGHHGGHHHHHHHHHHHHFHHHGHHHHHHHHHHHHHHHHGHHHHHHHGFGGHHGHHHFHHHHHHHHHGHGHHHHHHHGHHHHHHHHHFGGGHHHHHHHHHHHHHHFHHHHHHHHHHHGHHHGGHHHHHHHHHHHGEHHHHHHHHGHHHHGFGHHHHHHHHHFHHHHHHHHHHHHHHHGHHHHHHHHHHHHGHHHHHHHHHHGGH
@M05620:45:000000000-G6HP7:1:1101:16174:3593 1:N:0:112
ATCTCTATCTCCTAAAAACCTGTTTAGATTTGGAGATAGACCTTCAGGTTTTTCATCATTTTCTGCATGAATTATACATTGACCACGTTCCAGCGTGGTCAGTTTGCAGCATTCTGTTATTTTGTTTGACAGAGTGTCTTGTTGAGAACATATGTAGGACATGATTTTTTCCTGCAACAGGGAAAATAAAGTATAAGTTTTAAAGATTTATTCTTTAATAAAGGATCTCAAAGCCAGCTTTAGAAAAAGGA
+
AAABBFFFFFFFGGGFGGGGGGHHHFHBFHHFGHHHHGHGFFHFHHHHHFHGGHGGHFFHGHHGGHHGHHHHHHHHHHHHHHHFGH?GGFHHFHGEFGHHHHHHHHGHGFHGHFHHHH4GGHHHHGHFFHGHGHHHHHHHHHHHGFHHHHFHHHHHHHFGGHFHFGHHGGFHHHBFGGAGGGGFHHGFE1GGHHGHGFGGHHHGHGHHGHHHHHHHHHFGFDDGHHHHGHGGHGHHHGHHHHHHHHHFFGB
@M05620:45:000000000-G6HP7:1:1101:19167:3706 1:N:0:112
CATCCTGACCCTGAAGTACCCGGCTTGATTTCTGACATTAGATCGGAAGAGCACACGTCTGAACTCCAGTCACTCCGCGAAATCTCGTATGCCGTCTTCTGCTTGAAAAAAAAAAAAACCAAAATCAGTATGAATTATTTATGGTTGAACTATTAATAGATATGTTTGATACGTCATTATTTACAGATCGGACAATGATGATCATGTACGATACGAATGTATGTTTGTCTTTTCTGTACACTAGTCTTTAA
+
CCCDDFFFFFFFGGGGGGGGGGGGGGGHHHHHHHHHHHHHHHHHHGGGGHHHHHHHGHHHGHHHHHHHHHHHHHHHGGGGGGHHHHHGGHHHHGGGHGHHHHHHHHHHHHGGGCD<<</.>.<.11111111111000000000=0./0000000000000000:00/0000.:..;0000:0000;00;.9--.:00000000:0;00....-....:0000:00//000000;000000:/00000000
@M05620:45:000000000-G6HP7:1:1101:16521:3727 1:N:0:112
CATCCTGACCCTGAAGTACCCCGGCTTGATTTCTGACATTAGATCGGAAGAGCACACGTCTGAACTCCAGTCACTCCGCGAAATCTCGTATGCCGTCTTCTGCTTGAAAAAAAAAACTCTATGTTTGTCAAAGAGCTGTTTTCACAATGGCAATTAAGCCCGGCATTTCCGCTTTACCACTCATGTGGATCCAATTTTATACTTCTCTGCATTTTTACTTGTAACTTCCCAGCCAGCGACATAACCCATAT
+
A111>D11>BF11GCGGGGGGGEEEEEA0DFGHFDBDBG2111AFGG?//00FGFHFGB/BFFHHBEGCFDFGFHFFEE/E/>FFF1B//0>FGEGEFEGHFEG>10B1BF/CC/</1?1111<11<01111?000111<=0==<11111//0<0==00/.----;GH0;..C..00;9FFB/00;0:9B0900090000;0000;000000;;/9-////;//////9-/;9A-;------////--/;/
@M05620:45:000000000-G6HP7:1:1101:13082:3795 1:N:0:112
AAACCAAGCAGACACTCACCGCTCCCTCGCCACAGGCCAATAGTTTGTCCTCACTGAGTTGGCAACAAGTGGCTGCTGTGGCTGCCATTTTTCTGGTGATGGCCATCAGCTCCGACGAGGTCAGCTGGGGGGCTTTCTTTGTGTAAGCAACGAGAAACCTGAAAGAAGCATTTTTTAACTAAGTCCTGCTGAGTCATTCATGAGTTTTTAGCCGCCTTGCTTCTTCTCACAGACTCTCTACTCTCATGCCA
+
CCCCCCCFCFFFGGGGGGGGGGGGGGHHGGGGGHHHGGHHHHHHHHHHHHHHHHHHHHGHHHHHHHHHHHHHGHGGHHHGHHHGGHHHHHHHHHHHHHHHHHHHHHHHHHHHHGGGGGGGFHHHHHHHGGGGGGGGGGGGGGGGGGFFFFFFFFFFFFFFFFFFFFFFFFFFFFFFFFFFFFFFFFFFFFFFFFFFFFFFFFFFFFFFFFFFFFFFFFFFFFFFFFFFFFFFFFFFFFFFFFFFFFFFFFF
@M05620:45:000000000-G6HP7:1:1101:15228:3805 1:N:0:112
CATCCTGACCCTGAAGTACCCCGGCTTGATTTCTGACATTAGATCGGAAGAGCACACGTCTGAACTCCAGTCACTCCGCGAAATCTCGTATGCCGTCTTCTGCTTGAAAAAAAAAAAAAATCCATAAAACTAACTCCTACATCCACCACTCATTACTCAACCTCATCTACCCTTACCCACTCAAATAACTCACTCGCGCCGACACGTCACTCTATTTATACTGCTCCATACACTCAGCAATGCTAGTAGCC
+
CDDDCFFFFFFFGGGGGGGGGGGGGGGGHHHHHHHHHHHHHHHHHHGGGGHHHHHHHGHHHGHHHHHHHHHHHHHHHGGGEFGHFHHHGGHHHHGEGHGHHHHHHHHHHHHGGGGD>/<-01<111<100000000000<000/00..:0/<00000<:0/./:00<0000.0/:</:0.<//000<0<000000<------<--..<..0000000000<000000<00:000//000/00<00000000
@M05620:45:000000000-G6HP7:1:1101:13074:3816 1:N:0:112
AAACCAAGCAGACACTCACCGCTCCCTCGCCACAGGCCAATAGTTTGTCCTCACTGAGTTGGCAACAAGTGGCTGCTGTGGCTGCCATTTTTCTGGTGATGGCCATCAGCTCCGACGAGGTCAGCTGGGGGGCTTTCTTTGTGTAAGCAACGAGAAACCTGAAAGAAGCATTTTTTAACTAAGTCCTGCTGAGTCATTCATGAGTTTTTAGCCGCCTTGCTTCTTCTCACAGACTCTCTACTCTCATGCCA
+
BBBCCCCFCFFFGGGGGGGGGGGGGGHHGGGGGHHHGGHGHGHHFHHHHHHHHHHHHHHHHHHHHHHHHHHHGHGGHHHHHHHGGHHHHHHHHHHHHHHHHGHHHHHHHHHHHGGGGGGGGHHHHHHHGGGGGGGGGGGGGGGGGGFFFFFFFFFFFFFFFFFFFFFFFFFFFFFFFFFFFFFFFFFFFFFFFFFFFFFFFFFFFFFFFFFFFFFFFFFFFFFFFFFFFFFFFFFFFFFFFFFFFFFFFF/
@M05620:45:000000000-G6HP7:1:1101:18579:3844 1:N:0:112
AAACCAAGCAGACACTCACCGCTCCCTCGCCACAGGCCAATAGTTTGTCCTCACTGAGTTGGCAACAAGTGGCTGCTGTGGCTGCCATTTTTCTGGTGATGGCCATCAGCTCCGACGAGGTCAGCTGGGGGGCTTTCTTTGTGTAAGCAACGAGAAACCTGAAAGAAGCATTTTTTAACTAAGTCCTGCTGAGTCATTCATGAGTTTTTAGCCGCCTTGCTTCTTCTCACAGACTCTCTACTCTCATGCCA
+
CCCCCCCFCFFFGGGGGGGGGGGGGGHHGGGGGHHHGGHHHHHHHHHHHHHHHHHHHHHHHHHHHHHHHHHHGHGGHHHHHHHGGHHHHHHHHHHHHHHHHHHHHHHHHHHHHGGGGGGGGHHHHHHHGGGGGGGGGGGGGGGGGGFFFFFFFFFFFFFFFFFFFFFFFFFFFFFFFFFFFFFFFFFFFFFFFFFFFFFFFFFFFFFFFFFFFFFFFFFFFFFFFFFFFFFFFFFFFFFFFFFFFFFFFFB
@M05620:45:000000000-G6HP7:1:1101:11169:3846 1:N:0:112
CATCCTGACCCTGAAGTACCCCGGCTTGATTTCTGACATTAGATCGGAAGAGCACACGTCTGAACTCCAGTCACTCCGCGAAATCTCGTATGCCGTCTTCTGCTTGAAAAAAAAAAAAAAAAATGAGATAGAGAGAGGATGCGTCAGAGGAAACAGCAGAAAACAAATACATTGTCTACTTCATGGTGTTCCGTGCGCTACGATCATCGAATTTGTCTCTGTATCATAGCTCACATGGCCCACAATAACTT
+
CBCCCFFFFFFFGGGGGGGGGGGGGGGGHHHHHHHHHHHHHHHHHHGGGGHHHHHHHGHHHGHHHHHHFHHHFHHHHGGGGGCHGHHGFFHHHHGGGHGHHHHHHHHHHHFGGCGGA/<----.00=000000;.....///-.-..00..//;9/././////...00000009//;////////99..//./..-:---...9.9/////.;/9;9///;///;/;/////;:://.:....:////:/
@M05620:45:000000000-G6HP7:1:1101:11044:3860 1:N:0:112
CATCCTGACCCTGAAGTACCCCGGCTTGATTTCTGACATTAGATCGGAAGAGCACACGTCTGAACTCCAGTCACTCCGCGAAATCTCGTATGCCGTCTTCTGCTTGAAAAAAAAAAAAAGACAGCTGGTGGTCTTTCTTTGTGTAAGCAACGAGAAACCTTAAAGAAGCATTTTTTAACTAATTCCTGCTGATTCATTCATGAGTTTTTAGCCGCCTTGCTTCTTCTCACCTCCTCTCTAATCTCATGCCA
+
CCCCCFFFFFFFGGGGGGGGGGGGGGGGHHHHHGHGHHHHFGFHHHGGFFFHHHHGHGHHHGHHHGHHHHHHHGHHHGGGGFCHHGHHGFHHHHGFFHGHHHHFHFHHHHHGGCGD<>-..0<<.<1<00..<=DGEFFFFG<<0D000CH-:...:;G/0;B009./;BCFGFF-.:090000BF;9/:B00/://:9/;/9/;/B/.9//;.:B.A/:/;9///9://./..;:9BB//:B99/9/;:/
@M05620:45:000000000-G6HP7:1:1101:18574:3863 1:N:0:112
AAACCAAGCAGACACTCACCGCTCCCTCGCCACAGGCCAATAGTTTGTCCTCACTGAGTTGGCAACAAGTGGCTGCTGTGGCTGCCATTTTTCTGGTGATGGCCATCAGCTCCGACGAGGGCAGCTGGGGGGCTTTCTTTGTGTAAGCAACGAGAAACCTGAAAGAAGCATTTTTTAACTAAGTCCTGCTGAGTCATTCATGAGTTTTTAGCCGCCTTGCTTCTTCTCACAGACTCTCTACTCTCATGCCA
+
AA1AA?>>AFF1AGFCFGGGAFAAAAF00AAAAGFAFCCFBG1ADBFBFAAGDCFDAG1AGBC1GAG/G@1@F>>FF@@B>GH/FFHDDB@1>B@GBGBBGCHHHF1GH1BBG>>E<EGC/?<EGHHHA@C?9?9BFF99B9;:FFFFFFF@E?BFFFFBFFFFB/F/BFBFFFF=99BBBFB9/9BFBB/9A/;/FBFFFF/B:99FAF/9/-@@BBFFFFFFFFBBBFFBBAFFFFF/9BFFFF9BBBB
@M05620:45:000000000-G6HP7:1:1101:20159:3919 1:N:0:112
ATCTCTATCTCCTAAAAACCTGTTTAGATTTGGAGATAGACCTTCAGGTTTTTCATCATTTTCTGCATGAATTATACATTGACCACGTTCCAGCGTGGTCAGTTTGCAGCATTCTGTTATTTTGTTTGACAGAGTGTCTTGTTGAGAACATATGTAGGACATGATTTTTTCCTGCAACAGGGAAAATAAAGTATAAGTTTTAAAGATTTATTCTTTAATAAAGGATCTCAAAGCCAGCTTTAGAAAAAGGA
+
BCCCCFFFFFFFGGGGGGGGGGHHHHHHHHHHHHHHHHHHHHHHHHHHHHHGGHHHHIHHHIHHHHHHHHHHHHHHHHHHHHHHHHGHHHHHHHGGGGHHHHHHHHHGHHHHHHHHHHHHHHHHHHHHHHHHHHHHHHHHHHHHHHHHHHHHHHHHHHHHHHHHHHHHHGHHHHHHHHHHHGGHHHHHHHHHHHHHHHHHHHHHHHHHHHHHHHHHHHHHHHHHHHGHHGHHHHHHHGHHHHHGHHHHGGH
@M05620:45:000000000-G6HP7:1:1101:20157:3944 1:N:0:112
ATCTCTATCTCCTAAAAACCTGTTTAGATTTGGAGATAGACCTTCAGGTTTTTCATCATTTTCTGCATGAATTATACATTGACCACGTTCCAGCGTGGTCAGTTTGCAGCATTCTGTTATTTTGTTTGACAGAGTGTCTTGTTGAGAACATATGTAGGACATGATTTTTTCCTGCAACAGGGAAAATAAAGTATAAGTTTTAAAGATTTATTCTTTAATAAAGGATCTCAAAGCCAGCTTTAGAAAAAGGA
+
BCCCCFBFFFFFGGGGGGGGGGGGHDDGHHHHGHGHHHHHHHHHHHFHHHHGGHHHHHHHHHHGGHFHGHFHHHHHHHHHHHHHHHGHHHGHGHGGEGHHFFGHHHHHHHHHHHHGHHHHHHHHHHHGFFFHHHHHHHHHHHHHEHHHHHHGHGHGFHHHHHHGHHHHHGHHHFHHHHGFHGGHHFHHHGHHHHGHHHHHHHHHHHGHHHHHHHHHHHHHHGH0GHHHHHHGHHHHGFHHHGFHHFHH?AH
@M05620:45:000000000-G6HP7:1:1101:8786:3966 1:N:0:112
TACCTGTACTGGGGAAGCATTTGAATATCCCCCCATGGTGATGGGGACGGAGAACTGCTCCATAAACACAGGCAACGTGCCTAACTTTCCCGGGAAGATGAAGTCAAAGAGCGACCACAGCTCTCGGAGGTTATTTTGCATCGGTGAGCCAGACAGAATGATCCGATGAGGGGTGCGAAACTATTTGAGGAAAGGAAGCACCTTTTTATTAAATTTACCTTTTAGCAATCGCCATTCCTACCCTAAAGATC
+
CBACCFFFFFFFGGGGGGGGGGHHHHHHHHHGGGGHHHHHHHHHHGGGGGGGEHHHFHHHHHHHHHHHHHHEGHHHGHHHHHHHHHHFHHHGGGFGGHHHHGHHHHHHHHHHGGGGGHHHHHHHHGGGGGEHHHHHHHHHHHGGGGGHHHHHHGHHHHHHGHHHHGGGHHHGGEGGGGGGGGGGGGGGGGFGGGGGGGGGGFFFFFFFFFFFFFFFFFFFFFFFFFFFFFEFFFEFFFFFFFFFFFFFFFF
@M05620:45:000000000-G6HP7:1:1101:12584:3966 1:N:0:112
TACCTGTACTGGGGAAGCATTTGAATATCCCCCCATGGTGATGGGGACGGAGAACTGCTCCATAAACACAGGCAACGTGCCTAACTTTCCCGGGAAGATGAAGTCAAAGAGCGACCACAGCTCTCGGAGGTTATTTTGCATCGGTGAGCCAGACAGAATGATCCGATGAGGGGTGCGAAACTATTTGAGGAAAGGAAGCACCTTTTTATTAAATTTACCTTTTAGCAATCGCCATTCCTACCCTAAAGATC
+
CBCCCFFFFFFFGGGGGGGGGGGGHHHHHHHGGGGHHHGFGHHHHGGGGGGGGHHHHHHHHHHHGHHHHHHHGGHHGHGHHHHGHHHHHHHGGGGGGHHHHGFHHHHHHHHHGGGGGHHHHHHHHGGGGGCGHHHHHHHGHHGGGGGHHHGHHGHHHHHHHHHHHGGGHFHGGGGGGGGGGGGGGGGGGGBFGGGGGGGFGFFFFFFFFFFFFFFFFFFFFFFFFFFFFFEFFFFFFFFFFFFFFFFFFFF
@M05620:45:000000000-G6HP7:1:1101:8765:3969 1:N:0:112
TACCTGTACTGGGGAAGCATTTGAATATCCCCCCATGGTGATGGGGACGGAGAACTGCTCCATAAACACAGGCAACGTGCCTAACTTTCCCGGGAAGATGAAGTCAAAGAGCGACCACAGCTCTCGGAGGTTATTTTGCATCGGTGAGCCAGACAGAATGATCCGATGAGGGGTGCGAAACTATTTGAGGAAAGGAAGCACCTTTTTATTAAATTTACCTTTTAGCAATCGCCATTCCTACCCTAAAGATC
+
CBBCCFFFFFFFGGGGGGGGGGHHHHHHHHHGGGGHHHHHHHHHHGGGGGGGGHHHHHHHHHHHHGHHHHHHGHHHGHHHHHHHHHHHHHHGGGGGGHHHGHHHHHHHHHHHGGGGGHHHHHHHHGGGGGGHHHHHHHHHHHGGGGGHGHHHHGHHHHHHHHHHHGGGHHHGGGGGGDFGGGGGGGGBEGFGGGGGGGGGGFFFFFFFFFFFFFFFFFFFFFFFFFFFFFEFFFFFFFFFFFFFFFFFFFB
@M05620:45:000000000-G6HP7:1:1101:17248:3973 1:N:0:112
CATCCTGACCCTGAAGTACCCCGGCTTGATTTCTGACATTAGATCGGAAGAGCACACGTCTGAACTCCAGTCACTCCGCGAAATCTCGTATGCCGTCTTCTGCTTGAAAAAAAAAAAAAGATAAAAAAGGAACTTTTAACTCTATGCTTACGCTTTCAGTCATGAGATATAGTATCGTAAAACTAGTTAAAACGGATGCTATAATTGCCTCTATTTGACGTTTAGTACTACGCCGTGCCCCACATCACTCT
+
DCCDDFFFFFFFGGGGGGGGGGGGGGGGHHHHHHHHHHHHHHHHHHGGGGHHHHHGHGHHHGHHHHHHHHHHHGHHHGGGGGGHHHHHGGHHHHGGGHGHHHHHHHHHHHHGGGGD><-..1<11=1<..//.000=00000;0000000;.....000;00000:0;000;900099...09000;000000-9..:/00:009:90;;000;0;000...;.00000:0.---;-../....0000000
@M05620:45:000000000-G6HP7:1:1101:15174:4004 1:N:0:112
CATCCTGACCCTGAAGTACCCCGGCTTGATTTCTGACATTAGATCGGAAGAGCACACGTCTGAACTCCAGTCACTCCGCGAAATCTCGTATGCCGTCTTCTGCTTGAAAAAAAAAAAAAATTAAACAAATAAAAGCAACTGTGAGGCACACAAGACGACGACAAAATTGAAAGTTGCATGTAAAAAGAAACTGGAGGGACTAATAACAGATGTTTTAGTATTACATATAAAATCACCTGATACAGCACGTC
+
CBBCCFFFFFFFGGGGGFGGGGGGGGGGHHHHHHHGHHHHGHHHHHGGGGHHHHHGHGHHHGHHHHHHHHHHHHHHHGGGGGGHGHHHGGHHHHGGGHGHHHHHHHHGHHFGGGGC>/--01>1111..000000.0/.//==00...:/....//.-9-----/.0000000;0;0000:00000...//00//..-.../0000000/000;0/0/000000000000000000:0:/000000/.-:.
@M05620:45:000000000-G6HP7:1:1101:17853:4023 1:N:0:112
AGATTACTGCAACAGTTCCCCCTGGACCTGGAAAAGTTTCTTGCCTGGCTTACAGAAGCTGAAACAACTGCCAATGTCCTACAGGATGCTACCCGTAAGGAAAGGCTCCTAGAAGACTCCAAGGGAGTAAAAGAGCTGATGAAACAATGGCAAGTAAGTCAGGCATTTCCGCTTTAGCACTCTTGTGGATCCAATTGAACAATTCTCAGCATTTGTACTTGTAACTGACAAGCCAGGGACAAAACAAAGAT
+
BBBCCFFFFFFFGGGGGGGGGGGGHHHHHHHHHHHHGHHHHHHHHHHHHHHHHHHHHHHHHHHHHHHHHHHHHHHHHHHHHHHHHHHHHHHHHHGGGGHHHHHHHHHHGHHHHHHHHHHHHHHGGHGGHHHHHGHHHHHHHHHHHHHHHHHHHGHHHHHHHHHHHHHHHHGGGGGHHHHHHHHHHHHGHHHHGHHHHHHGHHHHHHHHHHHHHHHHHHHHHHHHHHHHHHHHHGGGGGGGGGBFGGGGGGG
@M05620:45:000000000-G6HP7:1:1101:17873:4027 1:N:0:112
AGATTACTGCAACAGTTCCCCCTGGACCTGGAAAAGTTTCTTGCCTGGCTTACAGAAGCTGAAACAACTGCCAATGTCCTACAGGATGCTACCCGTAAGGAAAGGCTCCTAGAAGACTCCAAGGGAGTAAAAGAGCTGATGAAACAATGGCAAGTAAGTCAGGCATTTCCGCTTTAGCACTCTTGTGGATCCAATTGAACAATTCTCAGCATTTGTACTTGTAACTGACAAGCCAGGGACAAAACAAAGAT
+
3A>ABFFFFBFFGGFFGGGGGGGGHHHHHHHGHGHHFGHHHHHHHHHHHHHHHHHHHHHHGHHHHHHHHHHHHHHHHGHHHHHHGFHHHHHHHHGGGGHHGHHHHHHHGHHHHHHHHHHHCHHGGHGFHHHHHGHHHHHHHHGHHEHHFGHHHGHHHHFHHHGHGHHHHHGGGGGHGFHHHHHHHHHGHHHHHHHFHGEHHGHHHHHHFHHHHHGGGGGHHHHHHHHHGGGHHGFFEGGGGGFGFGGGGFC
@M05620:45:000000000-G6HP7:1:1101:10170:4042 1:N:0:112
TACCTGTACTGGGGAAGCATTTGAATATCCCCCCATGGTGATGGGGACGGAGAACTGCTCCATAAACACAGGCAACGTGCCTAACTTTCCCGGGAAGATGAAGTCAAAGAGCGACCACAGCTCTCGGAGGTTATTTTGCATCGGTGAGCCAGACAGAATGATCCGATGAGGGGTGCGAAACTATTTGAGGAAAGGAAGCACCTTTTTATTAAATTTACCTTTTAGCAATCGCCATTCCTACCCTAAAGATC
+
CCCCCFFFFFFFGGGGGGGGGGHHHHHHHHHGGGGHHHHHHHHHHGGGGGGGGHHHHHHHHHHHHGHHHHHHGHHHGHHHHHGGHHHHHHHGGGGGGHHHHFHHHHHHHHHHGGGGGHHHHHHHHGGGGGFHHHHHHHHHHHGGGGGHHHHHHGHHHHHHHHHHHGGGHHHGGEGGGDGGGGGGGGGFGGCFFFGFGFGGGFFFFFFFFFFFFFFFFFFFFFFFFFFFFFEFFDEFFFFFBFFFFFFFFFF
@M05620:45:000000000-G6HP7:1:1101:16064:4074 1:N:0:112
AAACCAAGCAGACACTCACCGCTCCCTCGCCACAGGCCAATAGTTTGTCCTCACTGAGTTGGCAACAAGTGGCTGCTGTGGCTGCCATTTTTCTGGTGATGGCCATCAGCTCCGACGAGGTCAGCTGGGGGGCTTTCTTTGTGTAAGCAACGAGAAACCTGAAAGAAGCATTTTTTAACTAAGTCCTGCTGAGTCATTCATGAGTTTTTAGCCGCCTTGCTTCTTCTCACAGACTCTCTACTCTCATGCCA
+
ABBBAAAFAFFFGGGGGBGEAEEEDFGHEGGGG2E2EFGGGHHHHHFEGFGGHHGHHHHFEFFGHHFHHDHHGHGGHHHHHGFEGHFGDFGHGHHHHHFHFCGGEHHHHHHHHGCGG@CG/CCGHHHGGGG@GGGGFGFGFFGGGEFFFFFBFDF.FFFFFBBBFFFFFFFFFFFBEFFFFFFFFFFFFFFFFFFFFFFFFFEFFFFFFFFFFF?BFDFFFFFFFFFFFFFFFFFFFFFFFFFFBBBFFB/
@M05620:45:000000000-G6HP7:1:1101:16079:4086 1:N:0:112
AAACCAAGCAGACACTCACCGCTCCCTCGCCACAGGCCAATAGTTTGTCCTCACTGAGTTGGCAACAAGTGGCTGCTGTGGCTGCCATTTTTCTGGTGATGGCCATCAGCTCCGACGAGGTCAGCTGGGGGGCTTTCTTTGTGTAAGCAACGAGAAACCTGAAAGAAGCATTTTTTAACTAAGTCCTGCTGAGTCATTCATGAGTTTTTAGCCGCCTTGCTTCTTCTCACAGACTCTCTACTCTCATGCCA
+
CCCCCABFCFFFGGGGGGGGGGGGGGHHGGGGGHHHGGHHHHHHHHHHHHHHHHHHHHHHHHHHHHHHHHHHGHGGHHHHHHHGGHHHHHHHHHHHHHGHHHHHHHHHHHHHHGGGGGGGGHHHHHHHGGGGGGGGGGGGGGGGGGFFFFFFFFFFFFFFFFFFFFFFFFFFFFFFFFFFFFFFFFFFFFFFFFFFFFFFFFFFFFFFEEFFFFFFFFFFFFFFFFFFFFFFFFFFFFFFFFFFFFFFFFB
@M05620:45:000000000-G6HP7:1:1101:16058:4092 1:N:0:112
AAACCAAGCAGACACTCACCGCTCCCTCGCCACAGGCCAATAGTTTGTCCTCACTGAGTTGGCAACAAGTGGCTGCTGTGGCTGCCATTTTTCTGGTGATGGCCATCAGCTCCGACGAGGTCAGCTGGGGGGCTTTCTTTGTGTAAGCAACGAGAAACCTGAAAGAAGCATTTTTTAACTAAGTCCTGCTGAGTCATTCATGAGTTTTTAGCCGCCTTGCTTCTTCTCACAGACTCTCTACTCTCATGCCA
+
ABBBBABFBBFFGFGGGGGFGGGGGGHHGGGGGHHCFGHDHHHHHHGHHHHHHHHHHHGFGHHHGHHHH@DGFEFFHHHHHHHGGHHHHHHHHHFHGHFGFHHHHFHBGHHHHGGGGEGGGFHFHHHHGGGGGGGGGGGGGGGGGEEFFFFFEDDDFFFFF/FFFFFFFFFFFFFF?FFFFFFFFFFFFFFFEFFBBFFFFFFFBBFF?EFFFFFFDFFFFFFFFFFFFFFBFFFFFFFFFFFFFB/;BFF
@M05620:45:000000000-G6HP7:1:1101:15033:4115 1:N:0:112
CATCCTGACCCTGAAGTACCCCGGCTTGATTTTGACATTAGATCGGAAGAGCACACGTCTGAACTCCAGTCACTCCGCGAAATCTCGTATGCCGTCTTCTGCTTGAAAAAAAAAAAACAACAAAGGAAATAAAAGAGTATCGCGTAGAACACTAAGTGAACAAATATGGAGGAAAGTCTGATAGATAAGATAAGTGAATTGTGAATAGATGTCACAGAGCACATGCGGAGTGATGCGACACGGATGGAACA
+
CBCCDFFFFFFFGGGGGGGGGGGGGGGGHHHHHHGHHHHGHGHHHGGGGHHHHHHHGHHHGGHHHHHHHHHHHHHHGGGGEFHFGHHFFHHHHGFGHGHHHHHHGHHGHHGGGGG>>/=/..<0000001<1110./=000..----.;0//0/00:00:00/.:00:00/..:/:;00;0;0000000000000000;0000000;00000:00000//0./;00.--:;.0000-.---.--.9./0:/
@M05620:45:000000000-G6HP7:1:1101:20739:4121 1:N:0:112
AAACCAAGCAGACACTCACCGCTCCCTCGCCACAGGCCAATAGTTTGTCCTCACTGAGTTGGCAACAAGTGGCTGCTGTGGCTGCCATTTTTCTGGTGATGGCCATCAGCTCCGACGAGGTCAGCTGGGGGGCTTTCTTTGTGTAAGCAACGAGAAACCTGAAAGAAGCATTTTTTAACTAAGTCCTGCTGAGTCATTCATGAGTTTTTAGCCGCCTTGCTTCTTCTCACAGACTCTCTACTCTCATGCCA
+
CCCCCCCFCFFFGGGGGGGGGGGGGGHHGGGGGHHHGGHHHHHHHHHHHHHHHHHHHHGHHHHHHHHHHHHHGHGGHHHHHHHGGHHHHHHHHHHHHHHHHHHHHHHGHHHHHGGGGGGGEHHHHHHHGGGGGGGGGGGGGGGGGGFFFFFFFFFFFFFFFFFFFFFFFFFFFFFFFFFFFFFFFFFFFFFFFFFFFFFFFFFFFFFFFFFFFFFFFFFFFFFFFFFFFFFFFFFFFFFFFFFFFFFFFFF
@M05620:45:000000000-G6HP7:1:1101:20714:4132 1:N:0:112
AAACCAAGCAGACACTCACCGCTCCCTCGCCACAGGCCAATAGTTTGTCCTCACTGAGTTGGCAACAAGTGGCTGCTGTGGCTGCCATTTTTCTGGTGATGGCCATCAGCTCCGACGAGGTCAGCTGGGGGGCTTTCTTTGTGTAAGCAACGAGAAACCTGAAAGAAGCATTTTTTAACTAAGTCCTGCTGAGTCATTCATGAGTTTTTAGCCGCCTTGCTTCTTCTCACAGACTCTCTACTCTCATGCCA
+
A11>1AA1AFFFGGGGGGGG?EGEEFCG0EAFGHGHGE/FGFHA2FHFGHHHHHBFHH1FGHHFFGHHHF1@>CFEHE@0>FCFFHHFDGFFG1GDFGEHGFGHHGHHFFEGCAEGEC@/?FGHGHHHGCC@G@EB9BFGGCF:FFBFFFF@FF?BFFF/ABFFFBABFF//BFF@EFFFFE/FFFFFFFBFF9;//;9FBFBF/;BF-AFB/A@@FFFFBFFFFB/FFFFFFFFFFFFFBFFBFF;;FFF
@M05620:45:000000000-G6HP7:1:1101:20732:4142 1:N:0:112
AAACCAAGCAGACACTCACCGCTCCCTCGCCACAGGCCAATAGTTTGTCCTCACTGAGTTGGCAACAAGTGGCTGCTGTGGCTGCCATTTTTCTGGTGATGGCCATCAGCTCCGACGAGGTCAGCTGGGGGGCTTTCTTTGTGTAAGCAACGAGAAACCTGAAAGAAGCATTTTTTAACTAAGTCCTGCTGAGTCATTCATGAGTTTTTAGCCGCCTTGCTTCTTCTCACAGACTCTCTACTCTCATGCCA
+
BABBBBBFBFFFGGGGGGGGGGGGGGHHGGGGGHHHGGHHHHHHHHHHHHHHHHHHHHHHHHHHHHHHHGHHGHGGHHHHHHHGGHHHHHHHHHHHHHHHHHHHHHHHHHHHHGGGGGGGGHGHHHHHGGGGGGGGGGGGGGGGGFFFFFFFFFFFFFFFFFFFFFFFFFFFFFFFFFFFFFFFFFFFFFFFFFFFFFFFFFFFFFFFFFFFFFFFFFFFFFFFFFFFFFFFFFFFFFFFFFFFFFFFFFF
@M05620:45:000000000-G6HP7:1:1101:7760:4231 1:N:0:112
AGATTACTGCAACAGTTCCCCCTGGACCTGGAAAAGTTTCTTGCCTGGCTTACAGAAGCTGAAACAACTGCCAATGTCCTACAGGATGCTACCCGTAAGGAAAGGCTCCTAGAAGACTCCAAGGGAGTAAAAGAGCTGATGAAACAATGGCAAGTAAGTCAGGCATTTCCGCTTTAGCACTCTTGTGGATCCAATTGAACAATTCTCAGCATTTGTACTTGTAACTGACAAGCCAGGGACAAAACAAAGAT
+
ABABAFFFFFFFGGGGGGGGGGGFGHHHHHHHHHHHHHHHHHHHHHHHHHHHHHHHHHHHHHHHHGHHHHHHHHHHHHHHHHHHHGHHHHEHHHGGGGHHHGGHHHHHFHHHHHHGHHHHHGHGGHGFHHHHHGHHHHHHHGHHHHHHHHHHHGHHHHHHHHHHHHHHHHGGGGGHHHGHHHHHHHHGGHHHGHHHGHHGHHHHHHHHHGHHHHHHHHHHHHHHHHHGBGGHHGFFEGGGGGGGGGGGGGF
@M05620:45:000000000-G6HP7:1:1101:9747:4235 1:N:0:112
CATCCTGACCCTGAAGTACCCGGCTTGATTTCTGACATTAGATCGGAAGAGCACACGTCTGAACTCCAGTCACTCCGCGAAATCTCGTATGCCGTCTTCTGCTTGAAAAAAAAAAAAAAAAAAAGAAACAGATCAATGAAAAAGAAGTGGAAAAGGAAACAATATTAATGGAATAAGAGACTGATAGTACGCTATCACTCATATTTCAATAGATGTATATACAAGATGTTAATGAGAAAGTAAACTTAGAT
+
CCCDDFFFFFFFGGGGGGGGGGGGGGGHHHHHHHGHHHHHFFHHHGGGGHHHHHHHGHHHGHGHHHHHHHHHHHHHGGGGGGHHHHHFGHHHHGGGHGHHHHHHHHHHHHGGGDG<//<<<-<:.../////0000000000.9..:0:0000//.//://.0000000000000000://000:0000:...../0000/00000:000000000000000000/00:00000000000;000:000000
@M05620:45:000000000-G6HP7:1:1101:7751:4248 1:N:0:112
AGATTACTGCAACAGTTCCCCCTGGACCTGGAAAAGTTTCTTGCCTGGCTTACAGAAGCTGAAACAACTGCCAATGTCCTACAGGATGCTACCCGTAAGGAAAGGCTCCTAGAAGACTCCAAGGGAGTAAAAGAGCTGATGAAACAATGGCAAGTAAGTCAGGCATTTCCGCTTTAGCACTCTTGTGGATCCAATTGAACAATTCTCAGCATTTGTACTTGTAACTGACAAGCCAGGGACAAAACAAAGAT
+
ABBBBFFFFFFFGGGGGGGGGGGGEHHHHHHHHHHHHHHHHHHHHHHHHHHHHHHHHHHHHHHHHHHHHHHHHHHGHHHHHHHHHHHHHHBGHHGGGGHHHGHGFGHHGHHHHHGFHHHHHBGGGHGGHHHHHGHHHHHHHFHHHHHHHHHHHGHHHHHHHHHHHHHHHHGGGGGHHHHHHHHHHHHGHHHHHHHHHHHHHHHHHHHHHHHHHHHHHHHHGHHHHHHHGHHHHGG.EGGGGGGGGGGGGGG
@M05620:45:000000000-G6HP7:1:1101:7766:4261 1:N:0:112
AGATTACTGCAACAGTTCCCCCTGGACCTGGAAAAGTTTCTTGCCTGGCTTACAGAAGCTGAAACAACTGCCAATGTCCTACAGGATGCTACCCGTAAGGAAAGGCTCCTAGAAGACTCCAAGGGAGTAAAAGAGCTGATGAAACAATGGCAAGTAAGTCAGGCATTTCCGCTTTAGCACTCTTGTGGATCCAATTGAACAATTCTCAGCATTTGTACTTGTAACTGACAAGCCAGGGACAAAACAAAGAT
+
ABBBBFFFFFFFGGGGGGGGGGGG4GHHHG4FGHHHHHHHHHHHHHHHHHHHHHHHHHHHHHHHHHHHHHHHHHHAGHHHHHHHHGHHGHEHHHGGGGHHHHHBEFGHGHHHHHFFHHHHHHHGG?FGHHHHHGHHHHGHHFHHHHHHHHHHHGHHHHHHHHHHHHHHHHGGGGGHGHHHHHHHHHHGGHHHGHHHHGHGHHHHHHHHDGHHHGGHHHHH;CHGHHFFFHHHHGG.9AFGGGGGGGGGGGF
@M05620:45:000000000-G6HP7:1:1101:19758:4313 1:N:0:112
AGATTACTGCAACAGTTCCCCCTGGACCTGGAAAAGTTTCTTGCCTGGCTTACAGAAGCTGAAACAACTGCCAATGTCCTACAGGATGCTACCCGTAAGGAAAGGCTCCTAGAAGACTCCAAGGGAGTAAAAGAGCTGATGAAACAATGGCAAGTAAGTCAGGCATTTCCGCTTTAGCACTCTTGTGGATCCAATTGAACAATTCTCAGCATTTGTACTTGTAACTGACAAGCCAGGGACAAAACAAAGAT
+
AAABBFFFFFFFGGGGGGGGGGGGHHHHHHHHHHHHGHHHHHHHHHHHHHHHHHHHHHHHHHHHHHHHHHHHHHHHHHHHHHGHHHHHHHHHHHGGGGHHHHHHHHHHGHHHHHHHHHHHHHHGGHGGHHHHHGHHHHGHHHHHHHHHHHHHHGHHHHHHHHGHHHHHHHGGGGGHHHHHHHHHHGHGHHHHHHHHHGHGHHHHHHHHHHHHHHHHHHHHHHHGHHHHGGHHHGGGGGGGGGGGGGGGGGG
@M05620:45:000000000-G6HP7:1:1101:8580:4316 1:N:0:112
AAACCAAGCAGACACTCACCGCTCCCTCGCCACAGGCCAATAGTTTGTCCTCACTGAGTTGGCAACAAGTGGCTGCTGTGGCTGCCATTTTTCTGGTGATGGCCATCAGCTCCGACGAGGTCAGCTGGGGGGCTTTCTTTGTGTAAGCAACGAGAAACCTGAAAGAAGCATTTTTTAACTAAGTCCTGCTGAGTCATTCATGAGTTTTTAGCCGCCTTGCTTCTTCTCACAGACTCTCTACTCTCATGCCA
+
CBBCCCCFCFFFGGGGGGGGGGGGGGHHGGGGGHHHGGHHHGHHHHHHHHHHHHHHHHHHHHHHHHHHHGHHGHGGHHHHHHHGGHHHHHHHHHHHHHHHHHHHHHHHHHHHHGGEGFDGGHHHHHHHGGGGGGGGGGGGGGGGGGFFFFFFFFFFFFFFFFFFFFFFFFFFFFFFFFFFFFFFFFFFFFFFFFFFFFFFFFFFFFFFFFFFFFFFFFFFFFFFFFFFFFFFFFFFFFFFFFFFFFFBFF0
@M05620:45:000000000-G6HP7:1:1101:8707:4355 1:N:0:112
ATCTCTATCTCCTAAAAACCTGTTTAGATTTGGAGATAGACCTTCAGGTTTTTCATCATTTTCTGCATGAATTATACATTGACCACGTTCCAGCGTGGTCAGTTTGCAGCATTCTGTTATTTTGTTTGACAGAGTGTCTTGTTGAGAACATATGTAGGACATGATTTTTTCCTGCAACAGGGAAAATAAAGTATAAGTTTTAAAGATTTATTCTTTAATAAAGGATCTCAAAGCCAGCTTTAGAAAAAGGA
+
BBBBBFFFFFFFFGFDFGGGGGHGFHFFHFFGFFHGEEGGDHHHHGHHFFGCFHHFHFHHHGHGHHHGHDGHHGHHHHHHHHDGGHFHHCEEGBEEEFFDFGFGFHHHHHGGDEGGFFGHHHFGBGHHFFFGCGHHHGHHHHHHGHEHGHFBFGGHHGHECGHHGGHGGDFFHFBBDHFGHGCCCCFD11FFGHFGGGFHHGHHGFHHHHHHHHHFGEGHGHGHHHHHHHHGHGCHGGHHHFGBCGFFDDG
@M05620:45:000000000-G6HP7:1:1101:8708:4373 1:N:0:112
ATCTCTATCTCCTAAAAACCTGTTTAGATTTGGAGATAGACCTTCAGGTTTTTCATCATTTTCTGCATGAATTATACATTGACCACGTTCCAGCGTGGTCAGTTTGCAGCATTCTGTTATTTTGTTTGACAGAGTGTCTTGTTGAGAACATATGTAGGACATGATTTTTTCCTGCAACAGGGAAAATAAAGTATAAGTTTTAAAGATTTATTCTTTAATAAAGGATCTCAAAGCCAGCTTTAGAAAAAGGA
+
CCCCCFFFFFFFGGGGGGGGGGHHHHHHHHHHHHHHHHHHHHHHHHHHHHHGGHHHHHHHHHHIHHHHHHHHHHHHHHHHHHHHHHGFHHHHHHGGGGHHHHHHHHHHHHHHHHHHHHHHHHHHHHHHHGHHHHHHHHHHHHHHHHHHHHHHHHHHHHHHHHHHHHHHHGHHHHHHHHHHHGGHHGHHHHHHHHHHHGHHHHHHHHHHHHHHHHHHHHHHHGHHHHHHHHHHGHHHHGHHHHHHHGHHGGH
@M05620:45:000000000-G6HP7:1:1101:14287:4380 1:N:0:112
AAACCAAGCAGACACTCACCGCTCCCTCGCCACAGGCCAATAGTTTGTCCTCACTGAGTTGGCAACAAGTGGCTGCTGTGGCTGCCATTTTTCTGGTGATGGCCATCAGCTCCGACGAGGTCAGCTGGGGGGCTTTCTTTGTGTAAGCAACGAGAAACCTGAAAGAAGCATTTTTTAACTAAGTCCTGCTGAGTCATTCATGAGTTTTTAGCCGCCTTGCTTCTTCTCACAGACTCTCTACTCTCATGCCA
+
CCCCDCBFCFFFGGGGGGGGGGGGGGHHGGGGGHHGGGHHHHHHHHHHHHHHHHHHHHGHHHHHHHHHHHHHGHGGHHHHHHHGGHHHHHHHHHHHHHH4FHHHHHHHHHHHHGGGGGGGGHHHHHHHGGGGGGGGGGGGGGGGGGFFFFFFFFFFFFFFFFFFFFFFFFFFFFFFFFFFFFFFFHHFFFFFFFFFFFFFFFFFFFFFFFFFFFFFFFFFHFFFHFFFHHFFFFFFFFFFHFFFFFFFFF0
@M05620:45:000000000-G6HP7:1:1101:23860:4386 1:N:0:112
ATCTCTATCTCCTAAAAACCTGTTTAGATTTGGAGATAGACCTTCAGGTTTTTCATCATTTTCTGCATGAATTATACATTGACCACGTTCCAGCGTGGTCAGTTTGCAGCATTCTGTTATTTTGTTTGACAGAGTGTCTTGTTGAGAACATATGTAGGACATGATTTTTTCCTGCAACAGGGAAAATAAAGTATAAGTTTTAAAGATTTATTCTTTAATAAAGGATCTCAAAGCCAGCTTTAGAAAAAGGA
+
BCCCCFFFFFFFGGGGGGGGGGHHHHHHHHHHHFHHHHHHHHHHHHHHHHHGGHHHHHIHHHHHHHHHHHHHHHHHHHHHHGHHHHGHHHHHHHGFGGHHHHHHHHHHHHHHHHHHHHHHHHHHHHHHHHHHHHGHHHHHHHHHHHHHHHHHHHHHHHHHHHHGHHHHHGHHHHHHHHHHHGGHHHGHFFHHHHHHHFHHHHHHHHHHHHHHHHHHHHHHHHHHHHHHHHHGHCGHGGHHHHHFGGHHGGG
@M05620:45:000000000-G6HP7:1:1101:23873:4398 1:N:0:112
ATCTCTATCTCCTAAAAACCTGTTTAGATTTGGAGATAGACCTTCAGGTTTTTCATCATTTTCTGCATGAATTATACATTGACCACGTTCCAGCGTGGTCAGTTTGCAGCATTCTGTTATTTTGTTTGACAGAGTGTCTTGTTGAGAACATATGTAGGACATGATTTTTTCCTGCAACAGGGAAAATAAAGTATAAGTTTTAAAGATTTATTCTTTAATAAAGGATCTCAAAGCCAGCTTTAGAAAAAGGA
+
ABABBFFFFFFFGGGGGGGGGGFEGGGFHHHHGFGHFHH5FFGHHEGHHHHFGHHHHHHHHHHHHGHHHGGHGHHHHFHHHFHHHFGGHHHHHHGGGGHHHHHHHHHHHHHHHHHHHHHHHHHHHHHHHHHHHHGHHHHHHHHHGHHHHHHHHHHHHHHHHHHHHHHHHGHHHHHHHHHHHGGHGHHHHHHHHGHHGFGHHHHHHHHGHHHHHHHHHHHHHHHHHHHHHHHHHGHGHGHHHHHFFFFGGGH
@M05620:45:000000000-G6HP7:1:1101:23845:4412 1:N:0:112
ATCTCTATCTCCTAAAAACCTGTTTAGATTTGGAGATAGACCTTCAGGTTTTTCATCATTTTCTGCATGAATTATACATTGACCACGTTCCAGCGTGGTCAGTTTGCAGCATTCTGTTATTTTGTTTGACAGAGTGTCTTGTTGAGAACATATGTAGGACATGATTTTTTCCTGCAACAGGGAAAATAAAGTATAAGTTTTAAAGATTTATTCTTTAATAAAGGATCTCAAAGCCAGCTTTAGAAAAAGGA
+
AABBBFFFFFFFGGGGGGGGGGHHHHFHHHHHHGHHHHHFHHHHHGHHHHHGGHHHHGHHHHHHGHHHHHGHFHHHHGHGHGHHHHGGHHHGHHGEGGHHGHGHHHGFHHHHGHGHHHHHHHHHHGHHGHHHGHHHHHHHHHHHHHGGHGHHHHHHHHHHHHHHHHHHHGHHHHHHHHHHHGGGHHHGGGHHHHGHHGHHHGGHHGHHHHHHHHHHGGHGFHHHHHGHHFFEHGHFHGGHHHHHHFFHGGF
@M05620:45:000000000-G6HP7:1:1101:17855:4444 1:N:0:112
CATCCTGACCCTGAAGTACCCGGCTTGATTTCTGACATTAGATCGGAAGAGCACACGTCTGAACTCCAGTCACTCCGCGAAATCTCGTATGCCGTCTTCTGCTTGAAAAAAAAAAAAAGAATAGATAGCGAAAGTGATTTGTGAAGTTGGTCTAAGAAGAATATAAAAGTGGTATTGTTGGAGTGTCAGTGACTGGGATGATAAGATATATGACACAGCTGGGTTATAGTTTGTGCTGGGTCATGGAGTGT
+
AAABBFFFFFFFGFGGGFFGGGGGGGGHHHHHHGGHHHHHHGHHHGGGGHHGHHHHGHHHGHFHHGHGHGHHHHHHGGFFGFHGHHGFGGHHHGGGHGHHHHHHHFFFHFEDFCD/<//.01111111><---<00=00000/00=<00/.0000000/;/00000000000;000;00..0//.0000000000.;././0000/9/////////.../9../..///////9.////./..////.9./
@M05620:45:000000000-G6HP7:1:1101:15033:4467 1:N:0:112
AGATTACTGCAACAGTTCCCCCTGGACCTGGAAAAGTTTCTTGCCTGGCTTACAGAAGCTGAAACAACTGCCAATGTCCTACAGGATGCTACCCGTAAGGAAAGGCTCCTAGAAGACTCCAAGGGAGTAAAAGAGCTGATGAAACAATGGCAAGTAAGTCAGGCATTTCCGCTTTAGCACTCTTGTGGATCCAATTGAACAATTCTCAGCATTTGTACTTGTAACTGACAAGCCAGGGACAAAACAAAGAT
+
BBBBBFFF@DFFGGFGGGGGGGGGDBGGGFEH3GHHAFGHHHHHFGHEHCGCFGFGHHHHHHEHFHHHHHHHHFHGHHHHHHHH?EGHHHHFHFGEGGHHHFCGFHGHFHHFHHHGHHHHF3FFA/E?CFFHFEGFHHFHHDFHGHHHFGHGHGHHHH>2FDFHHHHHHHGGGGGHGBGGGHHHHGHGEHHHFCDGFF0GFGDGGHHGHEFCFHFGGFHEGFCCGHGHFFHHEE/CECEGGF/AFG?FBC;
@M05620:45:000000000-G6HP7:1:1101:15015:4476 1:N:0:112
AGATTACTGCAACAGTTCCCCCTGGACCTGGAAAAGTTTCTTGCCTGGCTTACAGAAGCTGAAACAACTGCCAATGTCCTACAGGATGCTACCCGTAAGGAAAGGCTCCTAGAAGACTCCAAGGGAGTAAAAGAGCTGATGAAACAATGGCAAGTAAGTCAGGCATTTCCGCTTTAGCACTCTTGTGGATCCAATTGAACAATTCTCAGCATTTGTACTTGTAACTGACAAGCCAGGGACAAAACAAAGAT
+
BBCCCFFFFFFFGGGGGGGGGGGGHHHHHHHHHHHHHHHHHHHHHHHHHHHHHGHHHHHHHHHHHHHHHHHHHHHHHHHHHHHGGGHHHHHHHHGGEGHHHHHGHHHHGHHHHHHHHHHHHHHGGGGGHHHHHGHHHHHHHFHHHHHHHHHHHGHHHHHHHHHHHHHHHHGGGGGHHHHHHHHHHHHGHHHHGHHHHHHFHHHHHHHFHHGGHHHHHHHHHHHGHHGHHGHHGGFGGGGGGGGGGGGGGGF
@M05620:45:000000000-G6HP7:1:1101:12570:4487 1:N:0:112
CATCCTGACCCTGAAGTACCCCGGCTGATTTCTGACATAGATCGGAAGAGCACACGTCTGAACTCCAGCCACTCCGCGAAATCTCGTATGCCGTCTTCTGCTTGAAAAAAAAAAAAGACTCAAGACGGCTAACAAGATCTGCTCACGTCCAACTTACGATCACCATCACATCTACCTCTCTAGCGATTCTTGCCTCTTCGTCGACACGTCCTCGATCAGAACACTTGCGCCCACGATGCCCGGCGCTACAC
+
BABBBFFFFFFFGGGGGAFGGGGGGGGHHHHHHHFHFHGFFHHHGGGGHHHHHHHGGHHGHHHHHHHH3BGGGHHGGGGGGHFHHHGGHGHHGGGHGHHFGFHGFHHHHFFGG<>///01111110..--.0//0//000000000.....0:/00:....;//00/00000000;000/0000--..00000//////...---.-...../../..9//././///--.-..--...//.-------/.
@M05620:45:000000000-G6HP7:1:1101:15028:4489 1:N:0:112
AGATTACTGCAACAGTTCCCCCTGGACCTGGAAAAGTTTCTTGCCTGGCTTACAGAAGCTGAAACAACTGCCAATGTCCTACAGGATGCTACCCGTAAGGAAAGGCTCCTAGAAGACTCCAAGGGAGTAAAAGAGCTGATGAAACAATGGCAAGTAAGTCAGGCATTTCCGCTTTAGCACTCTTGTGGATCCAATTGAACAATTCTCAGCATTTGTACTTGTAACTGACAAGCCAGGGACAAAACAAAGAT
+
AABBBFFFDFFFGGGGGGGGGGGGHGHHHHGHHHHHBGHHHGHHHHHHHHHHHHHGHHHHHGGHHHHHHHHHHHHHHHHHHHGHGFHHHHHHHHGFGGHHHGGGHHHHGHHHHHHHHHHHHHHGGGGGFHHHHGHHHHHHHHFFGFFHGHHGHGHGHHGHGHHHHHHHHHGGGGGHHHFHHHHHHGHGHHHHGHHHHGHHGHHHHHHFHHHHHHHHHHHHHHHGHHHHHGFHHGFGGGGGGGGFGGGGGGB
@M05620:45:000000000-G6HP7:1:1101:11997:4489 1:N:0:112
AAACCAAGCAGACACTCACCGCTCCCTCGCCACAGGCCAATAGTTTGTCCTCACTGAGTTGGCAACAAGTGGCTGCTGTGGCTGCCATTTTTCTGGTGATGGCCATCAGCTCCGACGAGGTCAGCTGGGGGGCTTTCTTTGTGTAAGCAACGAGAAACCTGAAAGAAGCATTTTTTAACTAAGTCCTGCTGAGTCATTCATGAGTTTTTAGCCGCCTTGCTTCTTCTCACAGACTCTCTACTCTCATGCCA
+
CBCCCBCFCFFFGGGGGGGGGGGGGGHHGGGG2GHHGGHHHHHHHHHHHHHHHHHHHHHHHHHFHHHHHGHHGHGGHHHHHHHGGHHHHHHHHHHHHHGHHHHHHHHHHHHHHGGGGFGGGHHHHHHHGFGGGGGGGGGGGGGGGGFFFFFFFFFFFFFFFBFFFFFFFFFFFFFFFFFFFFFFFFFFFFFFFFFFFFFFFFFFFFFFFFFFFFFFFFFFFFFFFFFFFFFFFFFFFFFFFFFFFFFFFFF
@M05620:45:000000000-G6HP7:1:1101:15052:4496 1:N:0:112
CATCCTGACCCTGAAGTACCCGGCTTGATTTCTGACATTAGATCGGAAGAGCACACGTCTGAACTCCAGTCACTCCGCGAAATCTCGTATGCCGTCTTCTGCTTGAAAAAAAAAAAAAAGTTAAATTAAAGAAGAGATTTCGTCAAGGTACCCAACAAACAAAGCACGGATAGAGTCCTTACGATATATAAATAATATGATGTGTATTAAGAGATGGTAGATGCTCAGATCCTTTTATTACGTGCTATTCA
+
BBBBBFFFFFFFGGGGFGGGGGGGGGGGHHHHHGHHHHHHHHHHHGGGGHHHHHHHGHHGGGGHHHHHHHHGHHHHGGGGGGF@FGGFGHHHHGFGHGHHHHHHHHHGHHGGGGG>//-.1111111<1111<</.<0000/<...0/000000.........:///---../0000000;/....900///99//9////////////////./////////////////:////;////::.../////
@M05620:45:000000000-G6HP7:1:1101:22002:4594 1:N:0:112
AAACCAAGCAGACACTCACCGCTCCCTCGCCACAGGCCAATAGTTTGTCCTCACTGAGTTGGCAACAAGTGGCTGCTGTGGCTGCCATTTTTCTGGTGATGGCCATCAGCTCCGACGAGGTCAGCTGGGGGGCTTTCTTTGTGTAAGCAACGAGAAACCTGAAAGAAGCATTTTTTAACTAAGTCCTGCTGAGTCATTCATGAGTTTTTAGCCGCCTTGCTTCTTCTCACAGACTCTCTACTCTCATGCCA
+
ABBAB@AFAFFFGGGGGGGGGGGGGGHHGGGGGHHHGGGHHBHHHHHHGHHHHHHGHHHHGHHGHHGHHGHHGHGGGGHHHHHFGHCGHHHHFFHGHHHHHHHHHHHHHHHGHDEGGE@DGHGHGHHHGGGGGGGGGBFGGGGGGFFFFFFFFFDFFFFFFFFFFFFFFFFFFFFFFFFFFEFFFFFFFFFFEBFBFFFFFFFFFFFFFEFBFDFFFFFFFFFFFFFFFFFEBFBFFFFBBFFFFFFFBFF
@M05620:45:000000000-G6HP7:1:1101:13359:4601 1:N:0:112
CATCCTGACCCTGAAGTACCCCGGCTTGATTTCTGACATTAGATCGGAAGAGCACACGTCTGAACTCCAGTCACTCCGCGAAATCTCGTATGCCGTCTTCTGCTTGAAAAAAAAACACAGCTCTTCGGCGGTTATTTTTCATCGGTGCGCCAGACAGAATGATCCGATGAGGGGTGCGAAACTATTTGATGAAAGTAATCACCCTTTTATTAAATTTACCTTTTATCAATCGCCCTTCCTACCCTACATAT
+
ABBBAFFFFCFFGGGFGGGGFFEEEGEFEEADG5D5EFHHHHHHFGDEFEHHBGHFFEGHFEDGGFHFCFFGHHFHFFGEGEFEHHGHCEFHHGG>EFFEFHFH3BGHFGFCCG//?@C0/1?F<1///<--@.D00D0<==<C;..--;EG-;CB;9F0B0;FGGBGF0BB.-;?.-;BA@/99/99B////9/////9/BB../99B/BB9/9BFFF////;;/;///9..9.-;9FFFBA.BBF//;/
@M05620:45:000000000-G6HP7:1:1101:15858:4652 1:N:0:112
AAACCAAGCAGACACTCACCGCTCCCTCGCCACAGGCCAATAGTTTGTCCTCACTGAGTTGGCAACAAGTGGCTGCTGTGGCTGCCATTTTTCTGGTGATGGCCATCAGCTCCGACGAGGTCAGCTGGGGGGCTTTCTTTGTGTAAGCAACGAGAAACCTGAAAGAAGCATTTTTTAACTAAGTCCTGCTGAGTCATTCATGAGTTTTTAGCCGCCTTGCTTCTTCTCACAGACTCTCTACTCTCATGCCA
+
BCBCCCCFCFFFGGGGGGGGGGGGGGHHGGGGGHHHGGHHHHHHHHHHHHHHHHHHHHHHHHHHHHHHHGHHGHFGHHHHHHHGGHHHHHHHHHHHHHHHHHHHHHHHHHHHHGGGGGGGGHHHHHHHGGGGGGGGGGGGGGGGGGFFFFFFFFFFFFFFFFFFFFFFFFFFFFFFFFFFFFFFFFFFFFFFFFFFFFFFFFFFFFFFFFFFFFFFFFFFFFFFFFFFFFFFFFFFFFFFFFFFFFFFFFF
@M05620:45:000000000-G6HP7:1:1101:9886:4664 1:N:0:112
CATCCTGACCCTGAAGTACCCCGGCTTGATTTCTGACATTAGATCGGAAGAGCACACGTCTGAACTCCAGTCACTCCGCGAAATCTCGTATGCCGTCTTCTGCTTGAAAAAAAAAAAACACACAATTCAAGATAGGGTACAAACTTGAGCGTCAAACTAACCCAACGAGAACAACCCCGGCCTGAGCCAGCTAACGAACTCGCTTCGAACTTTATGCTGCGTGCTTCTACCTGCATGCTCTAATTATTAGA
+
CCCCCFFFFFFFGGGGGGGGGGGEEFGGHHHHHHHHHHHHGHHHHHGGGGHHHHHHHGHHHFGHHHHHGGHHFGHHHGGGGGGHFHHB??GHHHGGEHGFGHHHHGGEDGHGGCGC>///0....111111<111/.//<000.000000-....<00:00:.........0//....----..//0//..000/...-.0.;...-....00;0;0000-....0000:000./9000000009000000
@M05620:45:000000000-G6HP7:1:1101:15876:4668 1:N:0:112
AAACCAAGCAGACACTCACCGCTCCCTCGCCACAGGCCAATAGTTTGTCCTCACTGAGTTGGCAACAAGTGGCTGCTGTGGCTGCCATTTTTCTGGTGATGGCCATCAGCTCCGACGAGGTCAGCTGGGGGGCTTTCTTTGTGTAAGCAACGAGAAACCTGAAAGAAGCATTTTTTAACTAAGTCCTGCTGAGTCATTCATGAGTTTTTAGCCGCCTTGCTTCTTCTCACAGACTCTCTACTCTCATGCCA
+
BCCCCBBFCFFFGGGGGGGGGGGGGGHHGGGGGHHHGGHHHHHHHHHHHHHHHHHHHHGHHHHHHHHHHFHHGHGGHHHHHHHGGHHHHHHHHHHHHHHHHHHHHHHHHHHHHGGGGGGGGHHHHHHHGGGGGGGGGGGGGGGGGGFFFFFFFFFFFFFFFFFFFFFFFFFFFFFFFFFFFFFFFFFFFFFFFFFFFFFFFFFFFFFFFFFFFFFFFFFFFFFFFFFFFFFFFFFFFFFFFFFFFFFFFFB
@M05620:45:000000000-G6HP7:1:1101:15855:4671 1:N:0:112
AAACCAAGCAGACACTCACCGCTCCCTCGCCACAGGCCAATAGTTTGTCCTCACTGAGTTGGCAACAAGTGGCTGCTGTGGCTGCCATTTTTCTGGTGATGGCCATCAGCTCCGACGAGGTCAGCTGGGGGGCTTTCTTTGTGTAAGCAACGAGAAACCTGAAAGAAGCATTTTTTAACTAAGTCCTGCTGAGTCATTCATGAGTTTTTAGCCGCCTTGCTTCTTCTCACAGACTCTCTACTCTCATGCCA
+
@@AABAAFCFFFGFGGGGGGGGGGGGHHGGGGGGGHGGGHHFHHHHHHEHHHHHHHHHAFGHHBFGFHHGHHGHGGHHHHHHHGGHHHHHHHHHHHHHHHHHHHHHHGHHHHHGFGGGGGGHFHGHHHGGGGGGGGGGGGGFGGGFFFEFFFFFDFFFFFFFFFFFFFFFFFFFFFFFFFFFFBFFFFFFFFFBFFFFFFFFEF9;FFFFFFFFFFFFFFFFFFFFFFFFFFBFFFFFFFFEFFFB;:FFF
@M05620:45:000000000-G6HP7:1:1101:14174:4679 1:N:0:112
ATCTCTATCTCCTAAAAACCTGTTTAGATTTGGAGATAGACCTTCAGGTTTTTCATCATTTTCTGCATGAATTATACATTGACCACGTTCCAGCGTGGTCAGTTTGCAGCATTCTGTTATTTTGTTTGACAGAGTGTCTTGTTGAGAACATATGTAGGACATGATTTTTTCCTGCAACAGGGAAAATAAAGTATAAGTTTTAAAGATTTATTCTTTAATAAAGGATCTCAAAGCCAGCTTTAGAAAAAGGA
+
CCCCDFFFFFFFGGGGGGGGGGHHHHHHHHHHHHHHHHHHHHHHHHHHHHHGGHHHHIIHHIIHIHHHHHHHHHHGHHHHHHHHGHGGHHHHHHGGGGHHGHHHHHHHHHHHHHHHHHHHHHHHHHHHGHHHHHHHHHHHHHHHHHHHHHHHHHHHHHHHHHHHHHHHHGHHHHHHHHHHHGGHHHHHHHHHGHHHHHHHHHHGHHHHHHHHHHHHHGHHHFHHHHHHHGHHHHHHHGGHHHHEFHGHGGH
@M05620:45:000000000-G6HP7:1:1101:9898:4679 1:N:0:112
CATCCTGACCCTGAAGTACCCCGGCTTGATTTCTGACATTAGATCGGAAGAGCACACGTCTGAACTCCAGTCACTCCGCGAAATCTCGTATGCCGTCTTCTGCTTGAAAAAAAAAAAAAAAAAACAACTAAATAACTAATAATATCCTTGGTATTACTGTCAAAAGACCAAATGCATGTTTAGCACATCTGATCTTCAAGGGCACACTAACGCGACTAACCAACTGCTGGCGTGCATTGCATCGGCACTCA
+
CBCCCFFFFFFFGGGGGGGGGGGGGGGGHHHHHHHHHHHHGHHHHHGGGGHHHHHHHGHHHGHHHHHHHHHHFHHHHGGGGGGHHHHHGFHHHHGGGHGHHHHHHHHHHHGGGGGG>>--<-<-.:..00:00000<0000000000:0000;000;0000000;/.;//..00000000000000/000000:0:000;0...9/://00.------00::..//0000.-.-;.0000000..--9///
@M05620:45:000000000-G6HP7:1:1101:14176:4697 1:N:0:112
ATCTCTATCTCCTAAAAACCTGTTTAGATTTGGAGATAGACCTTCAGGTTTTTCATCATTTTCTGCATGAATTATACATTGACCACGTTCCAGCGTGGTCAGTTTGCAGCATTCTGTTATTTTGTTTGACAGAGTGTCTTGTTGAGAACATATGTAGGACATGATTTTTTCCTGCAACAGGGAAAATAAAGTATAAGTTTTAAAGATTTATTCTTTAATAAAGGATCTCAAAGCCAGCTTTAGAAAAAGGA
+
ABBCCFFFFFFFGGGGGGGGGGGHHHHHHHHHHHHHHHHHHHHHHHHHHHHGGHHHHHHHIIIHHHGHHGHHHGHHHHHHHGHHGHGFHHHHHHGFGGHHGHGHHHHHHHGHHHHHHHHHHHHHHHHHGHGHHHGHHHHHHHHHHHGGHHHHHHHHHHHHHHHHHHHHHGHHHHHHHHHHHGGGHHHGHGHHHHHHHHHHHGGGHHHHHFHHHHHHGGHHHFHHHHHHHGHGHHHHHGHHHHHHGFFHGGH
@M05620:45:000000000-G6HP7:1:1101:22159:4709 1:N:0:112
ATCTCTATCTCCTAAAAACCTGTTTAGATTTGGAGATAGACCTTCAGGTTTTTCATCATTTTCTGCATGAATTATACATTGACCACGTTCCAGCGTGGTCAGTTTGTAGCATTCTGTTATTTTGTTTGACAGAGTGTCTTGTTGAGAACATATGTAGGACATGATTTTTTCCTGCAACAGGGAAAATAAAGTATAAGTTTTAAAGATTTATTCTTTAATAAAGGATCTCAAAGCCAGCTTTAGAAAAAGGA
+
AAAAAFFFFFFFGFGGG1EFFABFEFGHDFGHHEGFFFH1GHCGHDGHHHHGGHHHHHHHHGHHHFFHHFGHFFH2G2BFGBEGHHGAGGHB@FEE?EHHGHGF2GHHHHHGFHGGFFGHHHHHGHHHHHHHHHGBGGGF>GHFGBGHHHHHHHHHHFHHFHHHHHHHHGHGHHGHGHHHHGGHHBFFB1GGHHFHH>FHHHFGHFFHFHHHHHHHHHHGDGHHBGGHGFGHFGHHHGHHHHGFHHHHGCH
@M05620:45:000000000-G6HP7:1:1101:22139:4709 1:N:0:112
ATCTCTATCTCCTAAAAACCTGTTTAGATTTGGAGATAGACCTTCAGGTTTTTCATCATTTTCTGCATGAATTATACATTGACCACGTTCCAGCGTGGTCAGTTTGTAGCATTCTGTTATTTTGTTTGACAGAGTGTCTTGTTGAGAACATATGTAGGACATGATTTTTTCCTGCAACAGGGAAAATAAAGTATAAGTTTTAAAGATTTATTCTTTAATAAAGGATCTCAAAGCCAGCTTTAGAAAAAGGA
+
BCCCDFFFFFFFGGGGGGGGGGHHHHHHHHHHHHHHHHHHHHHHHHHHHHHGGHHHHIHHHHHHIHHHHHHHHHHHHHHHHGHHHHGHHHHHHHGFGGHHHHHHHHHHHHHHHHHHHHHHHHHHHHHHGHHHHHHHHHHHHHHHHHGHHHHHHHHHHHHHHHHHHHHHHGHHHHHHHHHHHGGGHHHHGHHHHGHHHGHHHGHHHHHHHHHHHHHHHGHHHHHHHHHHHGHGHHHHHGHHHHHHHGHGGGH
@M05620:45:000000000-G6HP7:1:1101:17487:4723 1:N:0:112
ATCTCTATCTCCTAAAAACCTGTTTAGATTTGGAGATAGACCTTCAGGTTTTTCATCATTTTCTGCATGAATTATACATTGACCACGTTCCAGCGTGGTCAGTTTGCAGCATTCTGTTATTTTGTTTGACAGAGTGTCTTGTTGAGAACATATGTAGGACATGATTTTTTCCTGCAACAGGGAAAATAAAGTATAAGTTTTAAAGATTTATTCTTTAATAAAGGATCTCAAAGCCAGCTTTAGAAAAAGGA
+
BABBCFFFFFFFGGGGGGGGGGHHHHGHHHHHHHFHHHHHHHGHHHHHHHHGGHHHHHHHHHHHHHHHHHHHHHHHHGHHHHHHHHGHHHHHHHGFFGHHHHHHHHHHHHHHHHHHHHHHHHHHHHHHHHHHCHGHHHHHHHHHHHHHHHHHHHHHHHHHGHHHHHHHHGHHHHHHHHHHHGGHHHGHHHGHHHHFHGHHHHGHHHHHHHHHHHHHHHHHHHHHGHHHGGHHHHGHHGHHHHGHCGHHGGH
@M05620:45:000000000-G6HP7:1:1101:17243:4724 1:N:0:112
CATCCTGACCCTGAAGTACCCCGGCTTGATTTCTGACATTAGATCGGAAGAGCACACGTCTGAACTCCAGTCACTCCGCGAAATCTCGTATGCCGTCTTCTGCTTGAAAAAAAAAATTATTTTGTTTGACAGAGTGTCTTGTTGAGAACATATGTAGGACATGATTTTTTCCTGCAACAGGGAAAATAAAGTATAAGTTTTAAAGATTTATTCTTTAATACAGGATCTCAAAGCCAGCTTTAGAAAAAGGA
+
A?>>AFFDF>F>GGGGFFGG1AEE0EEA0GHHGBGHDGHGFDBGHGGCCE0F0GE0GCHCHFHBE1BAEAA11DF1G?/E@EE>12BFGGC>@GGEEFGH2G1FHHEG1FH?/<//01<@FGFGFGHGHHHB0FFFHHHHHHHG1FF1>FHHHHGFFEHHHHEDGFHHHGHHHHHHHHFBGEGFGECFFBFFGGE0;FFGGFG00CFGGGGGGGFGF0CF0C09AFFFFFB/FFFFAAFFFFFFFFFF9-B
@M05620:45:000000000-G6HP7:1:1101:17474:4740 1:N:0:112
ATCTCTATCTCCTAAAAACCTGTTTAGATTTGGAGATAGACCTTCAGGTTTTTCATCATTTTCTGCATGAATTATACATTGACCACGTTCCAGCGTGGTCAGTTTGCAGCATTCTGTTATTTTGTTTGACAGAGTGTCTTGTTGAGAACATATGTAGGACATGATTTTTTCCTGCAACAGGGAAAATAAAGTATAAGTTTTAAAGATTTATTCTTTAATAAAGGATCTCAAAGCCAGCTTTAGAAAAAGGA
+
ABCCCFFFFFFFGGGGGGGGGGHHHHHHHHHHHHHHHHHHHHHHHHHHHHHGGHHHHHIHHIIHHHHHHHHHHHHHHHHHHHHHHHGHHHHHHHGFGGHHHHHHHHHHHHHHHHHHHHHHHHHHHHHHHHHHHHHHHHHHHHHHHHHHHHHHHHHHHHHHHHHHHHHHHGHHHHHHHHHHHGGGHHHHHHHHHHHHHHHHHGHHHHHHHHHHHHHHHHHHHHHHHHHHHHHGHHHHHGHHHHHHGHHHGGH
@M05620:45:000000000-G6HP7:1:1101:20191:4769 1:N:0:112
ATCTCTATCTCCTAAAAACCTGTTTAGATTTGGAGATAGACCTTCAGGTTTTTCATCATTTTCTGCATGAATTATACATTGACCACGTTCCAGCGTGGTCAGTTTGCAGCATTCTGTTATTTTGTTTGACAGAGTGTCTTGTTGAGAACATATGTAGGACATGATTTTTTCCTGCAACAGGGAAAATAAAGTATAAGTTTTAAAGATTTATTCTTTAATAAAGGATCTCAAAGCCAGCTTTAGAAAAAGGA
+
CCCCDFFFFFFFGGGGGGGGGGHHHHHHHHHHHHHHHHHHHHHHHHHHHHHGGHHHHIIHHHIHHHHHHHHHHHHHHHHHHGHHHHGHHHHHHHGFGGHHHHHHHHHGHHHHHHHHHHHHHHHHHHHHGHGHHHHHHHHHHHHHHHGHHHHHHHHGHHHHHHHHHHHHHGHHHHHHHHGHHGGHHHHHGHHHHHHHH=HHHHHHHHHHHHHHHHHHHHHHHGHHHHHHHGGHHGGHHGGHHHHFFFHGGGG
@M05620:45:000000000-G6HP7:1:1101:20187:4786 1:N:0:112
ATCTCTATCTCCTAAAAACCTGTTTAGATTTGGAGATAGACCTTCAGGTTTTTCATCATTTTCTGCATGAATTATACATTGACCACGTTCCAGCGTGGTCAGTTTGCAGCATTCTGTTATTTTGTTTGACAGAGTGTCTTGTTGAGAACATATGTAGGACATGATTTTTTCCTGCAACAGGGAAAATAAAGTATAAGTTTTAAAGATTTATTCTTTAATAAAGGATCTCAAAGCCAGCTTTAGAAAAAGGA
+
@AACCFFFFFFFGGGGGGGGGGGHHHHHHHHHHHHHHHHGHHHHHHHHHHHGGHHHHHIHIHIIHHHHHHHHHHHGHHHHHHHHGHGHHHHHHHGFGGHHFHHHHHHGHHHHHHHHHHHHHHHHHHHHGHHHHHGHHHHHHGHHHHHHHHHHHHHHHHHHFHHHHHHHHGHHHHHHHHHHHGFHHHHHGGHFGHHHHFGHHGGGHGHHHGHHHHHHHHHGHHHHGHHHHGGGHHHHHGFHHGGHGGFHGGH
@M05620:45:000000000-G6HP7:1:1101:19658:4809 1:N:0:112
TACCTGTACTGGGGAAGCATTTGAATATCCCCCCATGGTGATGGGGACGGAGAACTGCTCCATAAACACAGGCAACGTGCCTAACTTTCCCGGGAAGATGAAGTCAAAGAGCGACCACAGCTCTCGGAGGTTATTTTGCATCGGTGAGCCAGACAGAATGATCCGATGAGGGGTGCGAAACTATTTGAGGAAAGGAAGCACCTTTTTATTAAATTTACCTTTTAGCAATCGCCATTCCTACCCTAAAGATC
+
CCCCCFFFFFFFGGGGGGGGGGHHHHHHHHHGGGGHHHGGGHHHHGGGGGGGGHHHHHHHHHHHHHHHHHHHGGHHGHHHHHHHHHHHHHHGGGGGGHHHHHHHHHHHHHHHGGGGGHHHHHHHHGGGGGEHFHHHHHHGHHGGGGGHHHHHHGHHHHHHHHHHHGGGHHHGGFGGGGGGGGGGGGGGFGFGGGGFFGGGGFFFFFFFFFFFFFFFFFFFFFFFFFFFFFFFFFFFFFFFFFFFFFFFFFF
@M05620:45:000000000-G6HP7:1:1101:6469:4823 1:N:0:112
TACCTGTACTGGGGAAGCATTTGAATATCCCCCCATGGTGATGGGGACGGAGAACTGCTCCATAAACACAGGCAACGTGCCTAACTTTCCCGGGAAGATGAAGTCAAAGAGCGACCACAGCTCTCGGAGGTTATTTTGCATCGGTGAGCCAGACAGAATGATCCGATGAGGGGTGCGAAACTATTTGAGGAAAGGAAGCACCTTTTTATTAAATTTACCTTTTAGCAATCGCCATTCCTACCCTAAAGATC
+
CCCCCFFFFFFFGGGGGGGGGGHHGHHHHHHGGGGHHHGHHHHHHGGGGGGGGHHHHHHHHHHHHHHHHHHHGHHHGHHHHHHHHHHHHHHGGGGGGHHHHHHHHHHHHHHHGGGGGHHHHHHHHGGGGGDHHHHHHHHHHHGGGGGHHHHHHGHHHHHHHHHHHGGGHHHGGEEGGGGGGGGGGHHGGGFGGGFFGGGFGFFFFFFFFFFFFFFHHFFFFFFFFFFEFFFFFFFFFFFFFFFFFFFFFFF
@M05620:45:000000000-G6HP7:1:1101:11431:4824 1:N:0:112
ATCTCTATCTCCTAAAAACCTGTTTAGATTTGGAGATAGACCTTCAGGTTTTTCATCATTTTCTGCATGAATTATACATTGACCACGTTCCAGCGTGGTCAGTTTGCAGCATTCTGTTATTTTGTTTGACAGAGTGTCTTGTTGAGAACATATGTAGGACATGATTTTTTCCTGCAACAGGGAAAATAAAGTATAAGTTTTAAAGATTTATTCTTTAATAAAGGATCTCAAAGCCAGCTTTAGAAAAAGGA
+
CCCBCFFFFFFFGGGGGGGGGGHHHHHHHHHHHHHGHHHHHHHHHHHHHHHGGHHHHIHHHHHHHHHHHHHHHHHHHHHHHGHHHHGHHHHHHHGFGGHHHHHHHHHHHHHHHHHHHHHHHHHHHHHHHHHHHHHHHHHHHHHHHHGHHHHHHHHHHHHHHHHHHHHHHGHHHHHHHHHHHGGGHHHHHHHGHHHHHGHHHHGHHHHHHGHHHHHHGHHHHFHHHHHHHHHHHHHHHGHHHHHHGGFHGGH
@M05620:45:000000000-G6HP7:1:1101:11412:4824 1:N:0:112
ATCTCTATCTCCTAAAAACCTGTTTAGATTTGGAGATAGACCTTCAGGTTTTTCATCATTTTCTGCATGAATTATACATTGACCACGTTCCAGCGTGGTCAGTTTGCAGCATTCTGTTATTTTGTTTGACAGAGTGTCTTGTTGAGAACATATGTAGGACATGATTTTTTCCTGCAACAGGGAAAATAAAGTATAAGTTTTAAAGATTTATTCTTTAATAAAGGATCTCAAAGCCAGCTTTAGAAAAAGGA
+
BBAABFFFFFFFGGGGGGGGFCFGHHGHDGHHGGFFFGFFHHHHHHHHHHHGGGHGHDHFHHHHHEHHHGFFGHGHHHHHHGFFHHGAGHHGHHGEEEGFGHGGHHHHHHHHHGGHHHGHHGHHFHHHFHGHHHGEGHDGHHGF4EGHHHHGHHHHHHHHHHHHGHHHFDHFHHHHHHHHHEEHEGGHFHFDGGHHHGFGHHFGEHHHHHHHGHHHHGHHHHHGHHGHGHHHHHHHHGHHHHHBCGHHGGH
@M05620:45:000000000-G6HP7:1:1101:19646:4827 1:N:0:112
TACCTGTACTGGGGAAGCATTTGAATATCCCCCCATGGTGATGGGGACGGAGAACTGCTCCATAAACACAGGCAACGTGCCTAACTTTCCCGGGAAGATGAAGTCAAAGAGCGACCACAGCTCTCGGAGGTTATTTTGCATCGGTGAGCCAGACAGAATGATCCGATGAGGGGTGCGAAACTATTTGAGGAAAGGAAGCACCTTTTTATTAAATTTACCTTTTAGCAATCGCCATTCCTACCCTAAAGATC
+
BBBBBFFFFFFFGGGGFGGFGGHHHFHHHHFGGGGHHGFGGHHHHGGGGGGGGHHHGHHHHHHHGHHGHHHHGFFHGHHGGHHHHHHHFHHGGGGCGHHHHGGHHHHHHHGGGGGGGHHHHHHHGGGGGF?GHHHHHGFBGHGGDGGGHHGHHEHFCGHGHHHHHGGGHHGCGA@GGGGGGGGGGFGGGGBFGFFFFFF/CEFFFFFFFFFBFFFFFFFFFFFFFFFBBFFFFFFFFFFFFAFFFFFFFFF
@M05620:45:000000000-G6HP7:1:1101:13676:4832 1:N:0:112
TACCTGTACTGGGGAAGCATTTGAATATCCCCCCATGGTGATGGGGACGGAGAACTGCTCCATAAACACAGGCAACGTGCCTAACTTTCCCGGGAAGATGAAGTCAAAGAGCGACCACAGCTCTCGGAGGTTATTTTGCATCGGTGAGCCAGACAGAATGATCCGATGAGGGGTGCGAAACTATTTGAGGAAAGGAAGCACCTTTTTATTAAATTTACCTTTTAGCAATCGCCATTCCTACCCTAAAGATC
+
CCCCCFFFFFFFGGGGGGGGGGHHHHHHHHHGGGGHHHHHHHHHHGGGGGGGGHHHHHHHHHHHHHHHHHHHGHHHGHHHHHHHHHHHHHHGGGGGGHHHHHHHHHHHHHHHGGGGGHHHHHHHHGGGGGEHHHHHHHHHHHGGGGGHHHHHHGHHHHHHHHHHHGGGHHHGG.EGGBCDGGGGGGGGGGFGGGGGGGGFGFFFFFFFFFFFFFFFFFFFFFFFFFFFFFEFFFFFFFFFFFFFFFFFFFF
@M05620:45:000000000-G6HP7:1:1101:11442:4839 1:N:0:112
ATCTCTATCTCCTAAAAACCTGTTTAGATTTGGAGATAGACCTTCAGGTTTTTCATCATTTTCTGCATGAATTATACATTGACCACGTTCCAGCGTGGTCAGTTTGCAGCATTCTGTTATTTTGTTTGACAGAGTGTCTTGTTGAGAACATATGTAGGACATGATTTTTTCCTGCAACAGGGAAAATAAAGTATAAGTTTTAAAGATTTATTCTTTAATAAAGGATCTCAAAGCCAGCTTTAGAAAAAGGA
+
BBCCCFFFFFFFGGGGGGGGGGHHHGHHHHHHHHHHHHHHHHHHHHHHHHHGGHHHHHIIIIIIHHHHHGHHHGHGGFHHHGHHHHGGHHHHHHGEFGGHFHGHHHHGHHGHHHHHHHHHHHHHHHHHGHHHHHHHHHHHHHHHHHGHHHHHHHHHHHHHGHHHHHHHHGHHHHGHGHHHHGGHHHHHGHHGFHHHHFGHHHFGHHHHHHHHHGHHGHHHHHHHFHHHHGHGHGHHHGEGHHHGGEFHGDF
@M05620:45:000000000-G6HP7:1:1101:11424:4841 1:N:0:112
ATCTCTATCTCCTAAAAACCTGTTTAGATTTGGAGATAGACCTTCAGGTTTTTCATCATTTTCTGCATGAATTATACATTGACCACGTTCCAGCGTGGTCAGTTTGCAGCATTCTGTTATTTTGTTTGACAGAGTGTCTTGTTGAGAACATATGTAGGACATGATTTTTTCCTGCAACAGGGAAAATAAAGTATAAGTTTTAAAGATTTATTCTTTAATAAAGGATCTCAAAGCCAGCTTTAGAAAAAGGA
+
CCCCCFFFFFFFGGGGGGGGGGHHHHHHHHHHHHHHHHHHHHHHHHHHHHHGGHHHHHHHHIHHIHHHHHHHHHHGHHHHHHHHHHGHHHHHHHGFGGHHHHHHHHHHHHHHHHHHHHHHHHHHHHHHHHGHHHHHHHHHHHHHHHHGHHHHHHHHHHHHHHHHHHHHHGHHHHHHHHHHHGGHHHHGHHHHHHHHHGHHHGGHHHHHHHHHHHHHHGHHHHHHHHHHHGGGHHHHHGHHHHHHHHGHGGH
@M05620:45:000000000-G6HP7:1:1101:13657:4843 1:N:0:112
TACCTGTACTGGGGAAGCATTTGAATATCCCCCCATGGTGATGGGGACGGAGAACTGCTCCATAAACACAGGCAACGTGCCTAACTTTCCCGGGAAGATGAAGTCAAAGAGCGACCACAGCTCTCGGAGGTTATTTTGCATCGGTGAGCCAGACAGAATGATCCGATGAGGGGTGCGAAACTATTTGAGGAAAGGAAGCACCTTTTTATTAAATTTACCTTTTAGCAATCGCCATTCCTACCCTAAAGATC
+
BABBBFFFFFFFGGGGGGGGGGHHHHHHHHHGGGGHHHGHHHHHHGGGGGGGGHHHHHHHHHHHHHHHHHHHGHHHGHHHHHHHHHHHHHHGGGGGGHHHHHHHHHHHHHHHGGGGGHHHHHHHHGGGGGEHHHHHHHHHHHGGGGGHHHHHHGHHHHHHGHHHHGGGHHHGGGGGGFGGGGGGGGGGGGFGGGGGGGGFGFFFFFFFFFFFFFFFFFFFFFFFFFFFFFFFFFFFFFFFFFFFFFFFFFF
@M05620:45:000000000-G6HP7:1:1101:13674:4849 1:N:0:112
TACCTGTACTGGGGAAGCATTTGAATATCCCCCCATGGTGATGGGGACGGAGAACTGCTCCATAAACACAGGCAACGTGCCTAACTTTCCCGGGAAGATGAAGTCAAAGAGCGACCACAGCTCTCGGAGGTTATTTTGCATCGGTGAGCCAGACAGAATGATCCGATGAGGGGTGCGAAACTATTTGAGGAAAGGAAGCACCTTTTTATTAAATTTACCTTTTAGCAATCGCCATTCCTACCCTAAAGATC
+
DCDDDFFFFFFFGGGGGGGGGGHHHHHHHHHGGGGHHHGHHHHHHGGGGGGGGHHHHHHHHHHHHHHHHHHHGGHHGHHHHHHHHHHHHHHGGGGGGHHHHHHHHHHHHHHHGGGGGHHHHHHHHGGGGGGHHHHHHHHGHHGGGGGHHHHHHGHHGHHHHGHHHGGGHHHGGGGGGGGGGGGGHGGGGGGGGGGGGGGBFFFFFFFFFFFFFFFHFFFHHFFFFFFFFFEFFFFFFFFFFFFFFFFFFFF
@M05620:45:000000000-G6HP7:1:1101:20854:4860 1:N:0:112
AAACCAAGCAGACACTCACCGCTCCCTCGCCACAGGCCAATAGTTTGTCCTCACTGAGTTGGCAACAAGTGGCTGCTGTGGCTGCCATTTTTCTGGTGATGGCCATCAGCTCCGACGAGGTCAGCTGGGGGGCTTTCTTTGTGTAAGCAACGAGAAACCTGAAAGAAGCATTTTTTAACTAAGTCCTGCTGAGTCATTCATGAGTTTTTAGCCGCCTTGCTTCTTCTCACAGACTCTCTACTCTCATGCCA
+
CCBCCBCFCFFFGGGGGGGGGGGGGGHHGGGGGHHHGGHHHHHHHHHHHHHHHHHHHHGHHHHHHHHHHGHHGHGGHHHHHHHGGHHHHHHHHHHHHHHHHHHHHHHHHHHHHGGGGGGGGHHHHHHHGGGGGGGGGGGGGGGFGGFFFFFFFFFFFFFFFFFFFFFFFFFFFFFFFFFFFFFFFFFFFFFFFFFFFFFFFFFFFFFFFFFFFFFFFFFFFFFFFFFFFFFFFFFFFFFFFFFFFFFFFFF
@M05620:45:000000000-G6HP7:1:1101:16214:4911 1:N:0:112
TACCTGTACTGGGGAAGCATTTGAATATCCCCCCATGGTGATGGGGACGGAGAACTGCTCCATAAACACAGGCAACGTGCCTAACTTTCCCGGGAAGATGAAGTCAAAGAGCGACCACAGCTCTCGGAGGTTATTTTGCATCGGTGAGCCAGACAGAATGATCCGATGAGGGGTGCGAAACTATTTGAGGAAAGGAAGCACCTTTTTATTAAATTTACCTTTTAGCAATCGCCATTCCTACCCTAAAGATC
+
CBBCCFFFFFFFGFGGGGGGGGHHHHHHHHHGGGGHHHGGHHHHHGGGGGGGGHHHHHHHHHHHHHHHHHHHGGHHGHHHHHGHHHHHHHHGGGGFGFHHGFHHHHHHHHGHGGGGGHHHHHHHHGGGGGAGHHHHHHHGHHGGGGGHHHHHHGHGHHFHGHHHHGGGHHHGG;AFGGFGGGGGGGGFFGFF/FGGGGGFFFFFFFFFFFFFFFFFFFFFFFFFFFFFFFFFFBEFFFFFFFFFFFFFFFF
@M05620:45:000000000-G6HP7:1:1101:16195:4915 1:N:0:112
TACCTGTACTGGGGAAGCATTTGAATATCCCCCCATGGTGATGGGGACGGAGAACTGCTCCATAAACACAGGCAACGTGCCTAACTTTCCCGGGAAGATGAAGTCAAAGAGCGACCACAGCTCTCGGAGGTTATTTTGCATCGGTGAGCCAGACAGAATGATCCGATGAGGGGTGCGAAACTATTTGAGGAAAGGAAGCACCTTTTTATTAAATTTACCTTTTAGCAATCGCCATTCCTACCCTAAAGATC
+
CCDCDFFFFFFFGGGGGGGGGGHHHHHHHHHGGGGHHHGHHHHHHGGGGGGGGHHHHHHHHHHHHHHHHHHHGGHHGHHHHHHHHHHHHHHGGGGGGHHHHHHHHHHHHHHHGGGGGHHHHHHHHGGGGGEHHHHHHHHHHHGGGGGHHHHHHGHHHHHHGHHHHGGGHHHGGEFGGGGGGHGGHGHGGGFGGGGGGGGGGFFFFFFFFFFFFFFFFFFFFFFFFFHFFFFFFFFFFFFFFFFFFFFFFFF
@M05620:45:000000000-G6HP7:1:1101:16201:4931 1:N:0:112
TACCTGTACTGGGGAAGCATTTGAATATCCCCCCATGGTGATGGGGACGGAGAACTGCTCCATAAACACAGGCAACGTGCCTAACTTTCCCGGGAAGATGAAGTCAAAGAGCGACCACAGCTCTCGGAGGTTATTTTGCATCGGTGAGCCAGACAGAATGATCCGATGAGGGGTGCGAAACTATTTGAGGAAAGGAAGCACCTTTTTATTAAATTTACCTTTTAGCAATCGCCATTCCTACCCTAAAGATC
+
AAACCFFFFFFFGGGEGGGGGGHHHHHHHHHGGGGHHHBGHHHHHGGGGGGGGHHHHHHHHHHHGHHHHHHHGEHGEGHHHHHHHHHHHHHGGGGGGGGHGFHHHHHGHHGHGGGCGHHHHHHHHGGGGG/FGHHHHHHGHHFFDDCGHHHHHGHHHHEBGHFHHGGGFHFEGDGGADAFGGGGGBFFEBBFFFFGGGGEFEFFFFFFFFFFFFFFFFFFFFFFB9FBBFAEDFFFFFFFFFFFFFFBFFB
@M05620:45:000000000-G6HP7:1:1101:6702:4933 1:N:0:112
ATCTCTATCTCCTAAAAACCTGTTTAGATTTGGAGATAGACCTTCAGGTTTTTCATCATTTTCTGCATGAATTATACATTGACCACGTTCCAGCGTGGTCAGTTTGCAGCATTCTGTTATTTTGTTTGACAGAGTGTCTTGTTGAGAACATATGTAGGACATGATTTTTTCCTGCAACAGGGAAAATAAAGTATAAGTTTTAAAGATTTATTCTTTAATAAAGGATCTCAAAGCCAGCTTTAGAAAAAGGA
+
AAA>AFFDF3FBGGFGGGGEA1FGF3313DD1A1010111BBA1B1D1FGFEA02AADDDFB21A12FADBFHFFEA22FD1AC1//B0FH210/>B/GG2BFGGG1@@@EGD@F2GBDGHHHGGHFBBG1B0B11BBG21FE<B<F>EEBF22B>F1B1BDG1GHHHH?G11<FG1C<GH/?GH0?FD1<1<1F1>GGHEHF1<1<G11F>1GHFHDGHH0<0/<CDFHHFBGGB..GGHE:GHHHAC.C
@M05620:45:000000000-G6HP7:1:1101:14314:4951 1:N:0:112
AAACCCAGAAACATGAGGTCAGCTAGATCGGAAGAGCACACGTCTGAACTCCAGTCACTCCGCGAAATCTCGTATGCCGTCTTCTGCTTGAAAAAAAAAAAGCTTGAAAAAAAAACACAGTGAGAGAACTAAGACCAGGAAAAAAAATAACAAAACGAGTATAAATGTGAATGAACATCGGAAAATAAAAGACTGACTGATAAAGCGGAAATTGAGAAGAGGAGATCGGAACAGTAAGTACAACGCACTAA
+
AAAAAAAAAF1BAGGFGFBFCFHH1GFHHFC?0EGHHHGFHGGHGGHHGHHHHFBEGHHHHGGEE>EC1DFGFEHGFHEEEFFFBFGHHG01B10E/<<<</B1B?CFB1FB//AA.0.0111111.//00</00//...//:.--;.09000...-...900000000000000000/------//////--/////////////-----/////-://-----//------/9/////////-----//
@M05620:45:000000000-G6HP7:1:1101:14330:4958 1:N:0:112
AAACCCAGAAACATGAGGTCAGCTAGATCGGAAGAGCACACGTCTGAACTCCAGTCACTCCGCGAAATCTCGTATGCCGTCTTCTGCTTGAAAAAAAAAAAAAAAACATCCAAATAAAGAGCATGTACAAGAGACATAACAGAAGAGAAAGAAAAAATAAAAGTGAACACACTATGAAAGAAGAAAAAATGTGAATGAATATAAGATGCGCAGCGAGGAACGAAAGATAGCAAACAACTGAGGAGAAATAA
+
?A?AAB?ABFFFGGGGGGBFGGHHHHHHHHGGGGHHHGHGHGGHHGFGHGHHHGHHGGFHHFGGGCC?@FHGFAFGHHEEEHGHHHGHHHHHFGHCFGGD@/<//<//110<1<1111110<1<0000000/.///000/00////.:/:/:.//:-.00000900000;..//000000/.//9:/.-./////;/9///////////-;--;----;/.....:B///////....////./.9.////
@M05620:45:000000000-G6HP7:1:1101:21727:5009 1:N:0:112
CATCCTGACCCTGAAGTACCCCGGCTTGATTTCTGACATTAGATCGGAAGAGCACACGTCTGAACTCCAGTCACTCCGCGAAATCTCGTATGCCGTCTTCTGCTTGAAAAAAAAAAAAAAAAAGCAGAAGGACGTTCCTTGTTTAAGCAAAGATACACCTGAAAGAAGCATTTTTTAACTACAACCTGCGGACTCACTCCTGATTTTTTATAATCCTTGCGTCGTCTCTCACACTCTCTTATCTCAGGCCC
+
BBBBBFFFFFFFFGGGGGGGGGGEGGGGHHHHHFHFHHHGFHHHHHG?FEFGHHHFHGGHHGHFHHHHHHHHGHHHHGGGGGGHGFHHFEHHHHGGGHGHHHHHHHHHHHGGGGGC@<-----..<///::.:-:.//;00;0/00;00///9;0990/:;/BC0/9//9;00;0-./;//////;B9F--9-;99//;.//9///9/-.////99B999-9@--:.:/;///9/;9///;//9/9///..
@M05620:45:000000000-G6HP7:1:1101:17479:5074 1:N:0:112
AAACCAGCAGACACTCACCGCTCCCTCGCCACAGGCCAATAGTTTGTCCTCACTGAGTTGGCAACAAGTGGCTGCTGTGGCTGCCATTTTTCTGGTGATGGCCATCAGCTCCGACGAGGTCAGCTGGGGGGCTTTCTTTGTGTAAGCAACGAGAAACCTGAAAGAAGCATTTTTTAACTAAGTCCTGCTGAGTCATTCATGAGTTTTTAGCCGCCTTGCTTCTTCTCACAGACTCTCTACTCTCATGCCAG
+
BBBBBBAAFFFFGGGGGGGGGGGGGHHEEGGGGHHGGHHGHHFHHFHGHHHHHHHGHHHHHHHHHHHHGHHGHFGHHHHHHHGGHHHHHHHHHHFGHHHHHHHFHHHHHHHHGGGGGGGFGHHHHHHGGGGGGGGGGGGGGGGGFGGBFFFEFFFFFFFFFBFFFFFFFFFFFFFF/FFBFFFFFFFFFF/FFFFFFFFFFFFFFFFFEFFFFFFFFFFFFFFFFFFFFFFFFFFFFFFFFFFFBF9BFF;
@M05620:45:000000000-G6HP7:1:1101:17503:5085 1:N:0:112
AAACCAGCAGACACTCACCGCTCCCTCGCCACAGGCCAATAGTTTGTCCTCACTGAGTTGGCAACAAGTGGCTGCTGTGGCTGCCATTTTTCTGGTGATGGCCATCAGCTCCGACGAGGTCAGCTGGGGGGCTTTCTTTGTGTAAGCAACGAGAAACCTGAAAGAAGCATTTTTTAACTAAGTCCTGCTGAGTCATTCATGAGTTTTTAGCCGCCTTGCTTCTTCTCACAGACTCTCTACTCTCATGCCAG
+
BBBBBBBBFFFFGGGGGGGGGGGGGHHGGGGGGFEGGHHHHHHHHGHGHHHHHHHHHHHHHHHGHHGHGHHGHGGHHHHHGHGGHHHHHHHHHHFGHHHHHHHHHHHHHFHHGGGGGGGFHHHHHHHGGGGGGGGGGGGGGGGGGGGFFFFFFFFFFFFFFFFFFFFFFFFFFFFFFFFFFFFFFFFFFFFFFFFFFFFFFFFBFFFFFFFFFFFFFBFFFFFFFFFFFF;FAFFFFFFFFFFFFFFFFF9
@M05620:45:000000000-G6HP7:1:1101:17468:5092 1:N:0:112
AAACCAGCAGACACTCACCGCTCCCTCGCCACAGGCCAATAGTTTGTCCTCACTGAGTTGGCAACAAGTGGCTGCTGTGGCTGCCATTTTTCTGGTGATGGCCATCAGCTCCGACGAGGTCAGCTGGGGGGCTTTCTTTGTGTAAGCAACGAGAAACCTGAAAGAAGCATTTTTTAACTAAGTCCTGCTGAGTCATTCATGAGTTTTTAGCCGCCTTGCTTCTTCTCACAGACTCTCTACTCTCATGCCAG
+
AABBBBBBFFFFGGGGGGGGGGGGGHHGGGGGCHHGGHFHGHHHHHHHHHHHHHHHHHHHHHHHHHHHGHHGHGGHHHHHHHGGHFHHHHHHHHGHFGHHHHHHHHHHHGHHGGGGEGGFHGHHHHHGGGGGGGGGGGGGGGGGGGGFFFFFFFFFFFFFFEFFFFFFFFFFFFFFBFFFFFFFF/BFFFBFFFFFFFFFFFFFFFFFFFFFFFFFFFFFBFFFFFFFFFFFFFFFFFFFFFFFFF/BFF/
@M05620:45:000000000-G6HP7:1:1101:17487:5094 1:N:0:112
AAACCAGCAGACACTCACCGCTCCCTCGCCACAGGCCAATAGTTTGTCCTCACTGAGTTGGCAACAAGTGGCTGCTGTGGCTGCCATTTTTCTGGTGATGGCCATCAGCTCCGACGAGGTCAGCTGGGGGGCTTTCTTTGTGTAAGCAACGAGAAACCTGAAAGAAGCATTTTTTAACTAAGTCCTGCTGAGTCATTCATGAGTTTTTAGCCGCCTTGCTTCTTCTCACAGACTCTCTACTCTCATGCCAG
+
CCCCCBCCFFFFGGGGGGGGGGGGGHHGGGGGHGHGGHHHHHHHHHHHHHHHHHHGHGHHHGHFHHHHHHHGHGGHHHHHHHGGHHHHHHHHHHHHHHHHGGHHHHHHHHHHGGGGGGGFHFGHHHHGGGGGGGGGGGGFGGGGGGGFFFFFFFFFFFFFFFFFFFFFFFFFFFFFFFFFFFFFFFFFFFFFFFFFFFFFFFFBFFFFFFFFFCDFFFFFFFFFFFFFFFBFFFFFFFFFFFFFFF;BFF/
@M05620:45:000000000-G6HP7:1:1101:10548:5125 1:N:0:112
ATCTCTATCTCCTAAAAACCTGTTTAGATTTGGAGATAGACCTTCAGGTTTTTCATCATTTTCTGCATGAATTATACATTGACCACGTTCCAGCGTGGTCAGTTTGCAGCATTCTGTTATTTTGTTTGACAGAGTGTCTTGTTGAGAACATATGTAGGACATGATTTTTTCCTGCAACAGGGAAAATAAAGTATAAGTTTTAAAGATTTATTCTTTAATAAAGGATCTCAAAGCCAGCTTTAGAAAAAGGA
+
BCCCCFFFFFFFGGGGGGGGGGHHHHHHHHHHHHHHHHHHHHHHHHHHHHHGGHHHHIHHHHHHIHHHHHHHHHHHHHHHHHHHHHGHHHHHHHGFGGHHHHHHHHHHHHHHHHHHHHHHHHHHHHHHHHGHHHHHHHHHHHHHHHGHHHHHHHHHHHHHHHHHHHHHHGHHHHHHHHHHHGGHHHGHHGHHHHHHHHHHHHGHHHHHHHHHHHHHHGHHHHHHHHHHHHHHHHHHHGHHHHHHHHHHGGH
@M05620:45:000000000-G6HP7:1:1101:6532:5140 1:N:0:112
ATCTCTATCTCCTAAAAACCTGTTTAGATTTGGAGATAGACCTTCAGGTTTTTCATCATTTTCTGCATGAATTATACATTGACCACGTTCCAGCGTGGTCAGTTTGCAGCATTCTGTTATTTTGTTTGACAGAGTGTCTTGTTGAGAACATATGTAGGACATGATTTTTTCCTGCAACAGGGAAAATAAAGTATAAGTTTTAAAGATTTATTCTTTAATAAAGGATCTCAAAGCCAGCTTTAGAAAAAGGA
+
AABBBFFFFFFFFGGGGGGGGGHFHHHHGHGFGHHGHHHHGGHHHHHHHGHGGHHHHHHHHHHHHHHGHHHHHGHHHHHHHHHHHHGHHHHHHHGFGGHHHHGGGHHHHHGFHHHHGHHHHHHHHHHHHHFHHHHHHGHHHHHHHHGHHHFHHHHHHHHHFHHHHHHHHGHHHHFFHHHHHGGGHHGFGGGFGHHHHFHHHHHHHGHHHHHHHHHHGHHHHBDHHHHHHHHGHHHHGGHHHHGCGHFHFGG
@M05620:45:000000000-G6HP7:1:1101:24241:5141 1:N:0:112
TACCTGTACTGGGGAAGCATTTGAATATCCCCCCATGGTGATGGGGACGGAGAACTGCTCCATAAACACAGGCAACGTGCCTAACTTTCCCGGGAAGATGAAGTCAAAGAGCGACCACAGCTCTCGGAGGTTATTTTGCATCGGTGAGCCAGACAGAATGATCCGATGAGGGGTGCGAAACTATTTGAGGAAAGGAAGCACCTTTTTATTAAATTTACCTTTTAGCAATCGCCATTCCTACCCTAAAGATC
+
CCCCCFFFFFFFGGGGGGGGGGHGFGHHHHHGGGGHHHHHHHHHHGGGGGGGGHHHHHHHHHHHHHHHHHHHGHHHGHHHHHHHHHHHHHHGGGGGGHHHHHHHHHHHHHHHGGGGGHHHHHHHHGGGGGEHHHHHHHHHHHGGGGGHHHHHHGHHHHHHHHHHHGGGHHHGGEGGGGGGGGGGHGGGGGFGGGGGGGGGGFFFFFFFFFHFFFFFHFFFFFFFFFFFFFFFFFFFFFFFFFFFFFFFFFF
@M05620:45:000000000-G6HP7:1:1101:10560:5150 1:N:0:112
ATCTCTATCTCCTAAAAACCTGTTTAGATTTGGAGATAGACCTTCAGGTTTTTCATCATTTTCTGCATGAATTATACATTGACCACGTTCCAGCGTGGTCAGTTTGCAGCATTCTGTTATTTTGTTTGACAGAGTGTCTTGTTGAGAACATATGTAGGACATGATTTTTTCCTGCAACAGGGAAAATAAAGTATAAGTTTTAAAGATTTATTCTTTAATAAAGGATCTCAAAGCCAGCTTTAGAAAAAGGA
+
BBCCCFFFFFFFGGGGGGGGGGHHGHHHHHHHGHHHHHHHHHHHHHHHHHHGGHHHHHIHIHGHIHGHHHHHHGHHGHHGFFHHHHGFHHHHHHGGGGHHHHHHHHHHHGFGHHHHHHHHHHGHHHHHHGFHHHHHHHHHHHHHHGEHHHGHFHGGHFHHHHFGHHHHHGHHHHGHHHGHHGGFHGHHGHHGGBHEHGHHGHHHHHHHHGHHHGHHHFGHHHG0CGHHHHHFHHHGHGHHHFHHGFFAE?F
@M05620:45:000000000-G6HP7:1:1101:24247:5158 1:N:0:112
TACCTGTACTGGGGAAGCATTTGAATATCCCCCCATGGTGATGGGGACGGAGAACTGCTCCATAAACACAGGCAACGTGCCTAACTTTCCCGGGAAGATGAAGTCAAAGAGCGACCACAGCTCTCGGAGGTTATTTTGCATCGGTGAGCCAGACAGAATGATCCGATGAGGGGTGCGAAACTATTTGAGGAAAGGAAGCACCTTTTTATTAAATTTACCTTTTAGCAATCGCCATTCCTACCCTAAAGATC
+
>ABABFFFFFFBGGCE2FFGFGFFHGHFGGFGGGGHFCHHFHHBGGGGGGFEGHHGFHHFHHDGHHHHHHGGFHHHCGGEHFHHHHHHHFH?EEEGGFHHFFGHGGHHGGBGEGGGGGHHHHHHHGGGGGEGHHHGHHHHHHGDFGG0GHHHHGHGHHHHGHHHHFGGGHHDGDCDBF@?BGGGFGGGE/CFFGFFCFEGGFFFFFFFFFF/9FFFFFFFFFFFFBF9FFEFFFFFFFFFFFFFFFFFFFF
@M05620:45:000000000-G6HP7:1:1101:6547:5159 1:N:0:112
ATCTCTATCTCCTAAAAACCTGTTTAGATTTGGAGATAGACCTTCAGGTTTTTCATCATTTTCTGCATGAATTATACATTGACCACGTTCCAGCGTGGTCAGTTTGCAGCATTCTGTTATTTTGTTTGACAGAGTGTCTTGTTGAGAACATATGTAGGACATGATTTTTTCCTGCAACAGGGAAAATAAAGTATAAGTTTTAAAGATTTATTCTTTAATAAAGGATCTCAAAGCCAGCTTTAGAAAAAGGA
+
B@BCCFFFFFFFGGGGGGGGGGGHHHGHHHHHHHHHGHHHHHHHHHHHHHHGFHHHHHHHHHHHHHHHHHHHHHHGHHHHHHHHHHGHHHHHHHGGGGHHHHHHHHHHGHHHHHHHHHHHHHHHHHHHGHHHHHHHHHHHHHHHHHHHHHHHHHHHHHHHHHHHHHHHHGHHHHHHHHHHHGGGHHHGHHHHHHHHHGHHHHHHHHHHHHHHHHHHGHHHHHFGHHHHHHHHFHHHHGHHHHHGGHGHGGH
@M05620:45:000000000-G6HP7:1:1101:15661:5216 1:N:0:112
AGATTACTGCAACAGTTCCCCCTGGACCTGGAAAAGTTTCTTGCCTGGCTTACAGAAGCTGAAACAACTGCCAATGTCCTACAGGATGCTACCCGTAAGGAAAGGCTCCTAGAAGACTCCAAGGGAGTAAAAGAGCTGATGAAACAATGGCAAGTAAGTCAGGCATTTCCGCTTTAGCACTCTTGTGGATCCAATTGAACAATTCTCAGCATTTGTACTTGTAACTGACAAGCCAGGGACAAAACAAAGAT
+
@ABCCFFFFFFFGGGGGGGGGGGGHGHHHHHGHHHHGHHHHHHHHHHHHHHHHHHHHHHHHHGHHHHHHHHHHHHHHHHHHHHHHHHHHHHHHHGEGGHHGHHFHHHHGHHHHHHHHHHHHHHGGFGFHHHGHGHHHHHHHHHHHHHHGHHHHGGHHHGHHHHGHHHHHHGGGGGHHHGHHHHHHHHGGHHHFHHFHHHGHGHHHHHHFHHHHHHHHGHHHHHHHHHHGGGHEFF9EGGGGGGGGGGGGFC
@M05620:45:000000000-G6HP7:1:1101:16640:5271 1:N:0:112
CATCCTGACCCTGAAGTACCCCGGCTTGATTTCTGACATTAGATCGGAAGAGCACACGTCTGAACTCCAGTCACTCCGCGAAATCTCGTATGCCGTCTTCTGCTTGAAAAAAAAAAAAAAAAAGATTTACAGAGGGTCTTGATAATAAGATATGTAGGAAATGACTTTTTCCTGCAACAGAGAAAATAAATAATAAGAATTAAAGAGCCAGTCTTTAATAAAGGATCGCAAATGAAGGCTTAGCGAAAGGA
+
CABCCFFFFFFFGGGGGDGGGGGGGGGFHHHHHHHFHGHHHHGHHHGGGGHHHGHFHGGHHGHHHHHHHGGHFHHHHGGGGGGH3FGGFEHHHHGFGHGHHHHHHHHHGHHGGDG@>/<----..000;;;00/...;:;0000:00:000009000000;00000090:;0000/90.////;B/0:00000000;00:;0;00B//.9:90:0000;00B00/0;...:=000000.0/0;0--;:../
@M05620:45:000000000-G6HP7:1:1101:10857:5283 1:N:0:112
TACCTGTACTGGGGAAGCATTTGAATATCCCCCCATGGTGATGGGGACGGAGAACTGCTCCATAAACACAGGCAACGTGCCTAACTTTCCCGGGAAGATGAAGTCAAAGAGCGACCACAGCTCTCGGAGGTTATTTTGCATCGGTGAGCCAGACAGAATGATCCGATGAGGGGTGCGAAACTATTTGAGGAAAGGAAGCACCTTTTTATTAAATTTACCTTTTAGCAATCGCCATTCCTACCCTAAAGATC
+
BABCCFFFFFFFGGFGGGGGGGHHHHFHHHHGGGGHHHGGGHHHHGGGGGGGGHGHHHHHHHHHHFGHHHHHGHHHGHHHHHGHHHHHHGHGGGGGGHHHHHHHHHHFHHHHGGGGDHHHHHHHHGGGGGGHHHHHHHHHHHGGGGGHHHHHHGHHHHHHGHHHHFGGFHHGGGGGGDDDGGBFGGGBAG0C/CFFFGGGGFFFFFFFFFFFFFFFFFFFBFFFFFFFFFEEFFEFFFFFFFFFB/;BFFF
@M05620:45:000000000-G6HP7:1:1101:10879:5288 1:N:0:112
TACCTGTACTGGGGAAGCATTTGAATATCCCCCCATGGTGATGGGGACGGAGAACTGCTCCATAAACACAGGCAACGTGCCTAACTTTCCCGGGAAGATGAAGTCAAAGAGCGACCACAGCTCTCGGAGGTTATTTTGCATCGGTGAGCCAGACAGAATGATCCGATGAGGGGTGCGAAACTATTTGAGGAAAGGAAGCACCTTTTTATTAAATTTACCTTTTAGCAATCGCCATTCCTACCCTAAAGATC
+
AAABBFFFFFFFGGCGGGGGFGHDDDFDGFBFGGGHGHBFGHHGHGCEGGGGGHHFHHHHHHEHGFHHHFHGGHHGGHEHHHFGGFHHHHH?EEEEFFGGGFHBGGGHHGFHGGGFGHHHHGHHFGGGGGCGHDFHHFFGGFGGGGFHGHHHHGHHGHGFHDGHFEGEHHFFG.AEC?DGGGGGGGFFGGGFFAFFF.CFFFFFFFF9;FFFBBFFFFFF/BFBFFFEF;AEFFFFFFFFB;FFFFFFFFF
@M05620:45:000000000-G6HP7:1:1101:10864:5299 1:N:0:112
TACCTGTACTGGGGAAGCATTTGAATATCCCCCCATGGTGATGGGGACGGAGAACTGCTCCATAAACACAGGCAACGTGCCTAACTTTCCCGGGAAGATGAAGTCAAAGAGCGACCACAGCTCTCGGAGGTTATTTTGCATCGGTGAGCCAGACAGAATGATCCGATGAGGGGTGCGAAACTATTTGAGGAAAGGAAGCACCTTTTTATTAAATTTACCTTTTAGCAATCGCCATTCCTACCCTAAAGATC
+
DCDDDFFFFFFFGGGGGGGGGGHHHGHHHHHGGGGHHHGHHHHHHGGGGGGGGGHHHHHHHHHHHHHHHHHHGGHHGHHHHHGHHHHHHHHGGGGGGHHHHFHGHHHHHHHHGGGGGHHGHHHHHGGGGGGHHHHHHHHHHHGGGGGHHHHHHGHHHHHHHHHHHGGGHHHGGFGGGGFDGGGGHHGGGGFGGGGGGGGFGFFFFFFEFFFFFFFFFFFFFFFFFFFFFFEFFFFFFFFFFFFFFFFFFFF
@M05620:45:000000000-G6HP7:1:1101:15041:5315 1:N:0:112
CATCCTGACCCTGAAGTACCCGGCTTGATTTCTGACATTAGATCGGAAGAGCACACGTCTGAACTCCAGTCACTCCGCGAAATCTCGTATGCCGTCTTCTGCTTGAAAAAAAAAAAAAATATATATATACTGATTTCTTTATTAATCCAACCAACATCCAGACAAATAAACATTTTACCTACCACACTCTTCGCCATTCACCCATCTTCATCTGCCCGCCCCTCTCTCCCCTCCCTTCTACTATCTCACTA
+
CCBCCFFFFFFFGGGGGGGGGGGGGGGHHHHHHHHHHHHHHGHHHGGGGHHHHHHHGHHHGHGHHHHHHGHFHHHHGGGGGGHFFHGGGHHHHGFGHGHHHHHHHHHGHHGGGGG/</-011>1>1111>111100=000<=00000=<0<...../:/000.//;000000000000000/.0:..//000.9;..0;000..///;/;/;/;/;..-9--../9/;//./9../////9//////////
@M05620:45:000000000-G6HP7:1:1101:14556:5325 1:N:0:112
TACCTGTACTGGGGAAGCATTTGAATATCCCCCCATGGTGATGGGGACGGAGAACTGCTCCATAAACACAGGCAACGTGCCTAACTTTCCCGGGAAGATGAAGTCAAAGAGCGACCACAGCTCTCGGAGGTTATTTTGCATCGGTGAGCCAGACAGAATGATCCGATGAGGGGTGCGAAACTATTTGAGGAAAGGAAGCACCTTTTTATTAAATTTACCTTTTAGCAATCGCCATTCCTACCCTAAAGATC
+
DDCDDFFFFFFFGGGGGGGGGGHHHHHHHHHGGGGHHHGHHHHHHGGGGGGGGHHHHHHHHHHHHHHHHHHHGHHHGHHHHHHHHHHHHHHGGGGGGHHHHHHHHHHHHHHHGGGGGHHHHHHHHGGGGGGHHHHHHHHGHHGGGGGHHHHHHGHHHHHHHHHHHGGGHEHGGEGGGGGGGGGGGHHGGGFGGGGGGGGGGFFFFFFFHHHFFFFHHFFFFFFFFHHFFFFFFFFFFFFFFFFFFFFFFFF
@M05620:45:000000000-G6HP7:1:1101:10963:5327 1:N:0:112
AGATTACTGCAACAGTTCCCCCTGGACCTGGAAAAGTTTCTTGCCTGGCTTACAGAAGCTGAAACAACTGCCAATGTCCTACAGGATGCTACCCGTAAGGAAAGGCTCCTAGAAGACTCCAAGGGAGTAAAAGAGCTGATGAAACAATGGCAAGTAAGTCAGGCATTTCCGCTTTAGCACTCTTGTGGATCCAATTGAACAATTCTCAGCATTTGTACTTGTAACTGACAAGCCAGGGACAAAACAAAGAT
+
ABABBFFFDFFFGGGBGGGGGGGFFFFHHHHHFGHHGHHHHHHHHHHHHHHHHHDFGGHHHHHHHHHHHHHHFGGHGHHHFHFGGGHHHHHHHHGFFFHHHCCGHHHHGHHHHHHGGHHHHGHGEEG?GHHHHEHHHEDGHHHGHHHHDFFGFGDHBGHGHHHHHHHGHHEGGGGHFGHHHHHGHDFDHHHHGGHHGFHGHHHHHHHDGHFGHHHCGHHGGFHHHHHGHGHHHGGGGGGGFGBFGGEGFF;
@M05620:45:000000000-G6HP7:1:1101:12461:5331 1:N:0:112
TACCTGTACTGGGGAAGCATTTGAATATCCCCCCATGGTGATGGGGACGGAGAACTGCTCCATAAACACAGGCAACGTGCCTAACTTTCCCGGGAAGATGAAGTCAAAGAGCGACCACAGCTCTCGGAGGTTATTTTGCATCGGTGAGCCAGACAGAATGATCCGATGAGGGGTGCGAAACTATTTGAGGAAAGGAAGCACCTTTTTATTAAATTTACCTTTTAGCAATCGCCATTCCTACCCTAAAGATC
+
33>AAFFDFFFFCACEGGGGGGHHH5GFHHHGGGGHHHBBFFHHHGGGGGGGGHHHHHHHGHHHHGHFHGHHGGGGEGHHHHFFHHHHHHGGGGGGGGHHHGGFGHHGHHHHGGGGGHHGHHHHHGGGGGCFHHHHHHGGGGGGGGEHHHHHHGHHFGHHHHHHFGGGHHHGG.AGGDBBGGGGGFFFGBFF9FGGGGGGGEFFFFFFFFF:FFFFFFFFFFFFFFFFFFFFFDFFFFFFF.AFFFBBFFF
@M05620:45:000000000-G6HP7:1:1101:14554:5343 1:N:0:112
TACCTGTACTGGGGAAGCATTTGAATATCCCCCCATGGTGATGGGGACGGAGAACTGCTCCATAAACACAGGCAACGTGCCTAACTTTCCCGGGAAGATGAAGTCAAAGAGCGACCACAGCTCTCGGAGGTTATTTTGCATCGGTGAGCCAGACAGAATGATCCGATGAGGGGTGCGAAACTATTTGAGGAAAGGAAGCACCTTTTTATTAAATTTACCTTTTAGCAATCGCCATTCCTACCCTAAAGATC
+
CBCCDFFFFFFFGGGGGGGGGGHHHHHHHHHGGGGHHHGHHHHHHGGGGGGGGHHHHHHHHHHHHHHHHHHHGGHHGHHHHHHHHHHHHHHGGGGGGHHHHGHHHHHGHHHHGGGGGHHHHHHHHGGGGGCHHHHHHHHHHHGGGGGHHHHHHGHHHHHHHHHHHGGGHHHGGEEGGFGGGGGGGHGGGGGGGGGGGGGFGFFFFFFFFFFFFFFFFFFFFFFFFFFFFFFFFFFFFFFHFFFFFFFFFFF
@M05620:45:000000000-G6HP7:1:1101:14572:5347 1:N:0:112
TACCTGTACTGGGGAAGCATTTGAATATCCCCCCATGGTGATGGGGACGGAGAACTGCTCCATAAACACAGGCAACGTGCCTAACTTTCCCGGGAAGATGAAGTCAAAGAGCGACCACAGCTCTCGGAGGTTATTTTGCATCGGTGAGCCAGACAGAATGATCCGATGAGGGGTGCGAAACTATTTGAGGAAAGGAAGCACCTTTTTATTAAATTTACCTTTTAGCAATCGCCATTCCTACCCTAAAGATC
+
1AAAAFFFFFD1GCGGGGGF3FGEDFHGHFEFFGGHFHHDHFEBAACEGGGCEHHGHHHHHHHFHFHGHEECFHHHGG//FFEGHFGDGHHEGGGGAGHHFHF>GHHHHGFH?CGGGHHHHBGHHGGGC@?FFHHBFFG1GFCF><FCHHHHGGHHHHHFHHHHGGGGHHFC@;;EAFGGGFFFGFFFEC0;B.CFFGGFGFFFFFFEBBF/BFFFFFFFFFFFFEFBFFAEFFFFFFFFF-;FFFFFFFF
@M05620:45:000000000-G6HP7:1:1101:6538:5373 1:N:0:112
AGATTACTGCAACAGTTCCCCCTGGACCTGGAAAAGTTTCTTGCCTGGCTTACAGAAGCTGAAACAACTGCCAATGTCCTACAGGATGCTACCCGTAAGGAAAGGCTCCTAGAAGACTCCAAGGGAGTAAAAGAGCTGATGAAACAATGGCAAGTAAGTCAGGCATTTCCGCTTTAGCACTCTTGTGGATCCAATTGAACAATTCTCAGCATTTGTACTTGTAACTGACAAGCCAGGGACAAAACAAAGAT
+
>AAAAFFFFFFFGGGGGGGGGGGFGGFGHHHHHHHHFGHHHHHHHHHHHHHHHHHHHHHHHHGHHHHHHHHHGHHHHHHHHHGHHHHHHHFHHHGFGGHHHHHHHHHHGHHHHHHGHHHHHHHGGGGFHHHHHGHHHHHHHGHHHHHHHHHHHGHHHHHHHHHHHHHHHHEGGGGHHHGHHHHHHHHGHHHHGGHHGHFHHHHHHHHHHHHHHHHHHFHHHHHHHHHGFFFHGGFAFGGGGGGGGGGGGGG
@M05620:45:000000000-G6HP7:1:1101:20866:5381 1:N:0:112
AAACCAAGCAGACACTCACCGCTCCCTCGCCACAGGCCAATAGTTTGTCCTCACTGAGTTGGCAACAAGTGGCTGCTGTGGCTGCCATTTTTCTGGTGATGGCCATCAGCTCCGACGAGGTCAGCTGGGGGGCTTTCTTTGTGTAAGCAACGAGAAACCTGAAAGAAGCATTTTTTAACTAAGTCCTGCTGAGTCATTCATGAGTTTTTAGCCGCCTTGCTTCTTCTCACAGACTCTCTACTCTCATGCCA
+
BCCCCCCFCFFFGGGGGGGGGGGGGGHHGGGGGHHHGGHHHGHHHHHHHHGHHHHHHHHHHHHHHHHHHHHHGHGGHHHHHHHGGHHHHHHHHHHHHHHHHHHHHHHHHHHHHGGGGGGGGHHHHHHHGGGGGGGGGGGGGGGGGGFFFFFFFFFFFFFFFFFFFFFFFFFFFFFFFFFFFFFFFFFFFFFFFFFFFFFFFFFFFFFFFFFFFFFFFFFFFFFFFFFFFFFFFFFFFFFFFFFFFFFFFFF
@M05620:45:000000000-G6HP7:1:1101:22965:5404 1:N:0:112
ATCTCTATCTCCTAAAAACCTGTTTAGATTTGGAGATAGACCTTCAGGTTTTTCATCATTTTCTGCATGAATTATACATTGACCACGTTCCAGCGTGGTCAGTTTGCAGCATTCTGTTATTTTGTTTGACAGAGTGTCTTGTTGAGAACATATGTAGGACATGATTTTTTCCTGCAACAGGGAAAATAAAGTATAAGTTTTAAAGATTTATTCTTTAATAAAGGATCTCAAAGCCAGCTTTAGAAAAAGGA
+
CCCCDFFFFFFFGGGGGGGGGGHHHGHHHHHHHHHHHHHHHHHHHHHHHHHGGHHHHIHHHHIIIHHHHHHHHHHHHHFHHHHHHHGHHHHHGHGGGGHHHHHHHHHHHHHHHHHHHHHHHHHHHHHHHHHHHHHHHHHHHHHHHHHHHHHHHHHHHHHHHHHHHHHHHGHHHHHHHHHHHGGHHHHHHHHHHHHHHHHHHHHHHHHHHHHHHHHHHHHHHHHHHHHHHHHHHHHHHGHHHHHHHHHHGGH
@M05620:45:000000000-G6HP7:1:1101:8728:5406 1:N:0:112
AAACCAAGCAGACACTCACCGCTCCCTCGCCACAGGCCAATAGTTTGTCCTCACTGAGTTGGCAACAAGTGGCTGCTGTGGCTGCCATTTTTCTGGTGATGGCCATCAGCTCCGACGAGGTCAGCTGGGGGGCTTTCTTTGTGTAAGCAACGAGAAACCTGAAAGAAGCATTTTTTAACTAAGTCCTGCTGAGTCATTCATGAGTTTTTAGCCGCCTTGCTTCTTCTCACAGACTCTCTACTCTCATGCCA
+
CCCCCCCFCFFFGGGGGGGGGGGGGGHHGGGGGHHHGGHHHGHHHHHHHHHHHHHHHHHHHHHHHHHHHHHHGHGGHHHHHHHGGHHHHHHHHHHHHHGHHHHHHHHHHHHHHGGGGGGGCGHHHHHHGGGGGGGGGGGGGGGGGFFFFFFFFFFFFFFFFFFFFFFFFFFFFFFFEFFFFFFFFFFFFFFFFFFFFFFFFFFFFFFFFFFFFFFFFFFFFFFFFFFFFFFFFFFFFFFFFFFFFFFFFFF
@M05620:45:000000000-G6HP7:1:1101:22953:5428 1:N:0:112
ATCTCTATCTCCTAAAAACCTGTTTAGATTTGGAGATAGACCTTCAGGTTTTTCATCATTTTCTGCATGAATTATACATTGACCACGTTCCAGCGTGGTCAGTTTGCAGCATTCTGTTATTTTGTTTGACAGAGTGTCTTGTTGAGAACATATGTAGGACATGATTTTTTCCTGCAACAGGGAAAATAAAGTATAAGTTTTAAAGATTTATTCTTTAATACAGGATCTCAAAGCCAGCTTTAGAAAAAGGA
+
CCCCCFFFFFFFGGGGGGGGGGHHHHHHHHHHHHHHHHHHHHHHHHHHHHHGGHHHHHHHHHHIHHHHHHHHHHHHHHHHHGHHHHGHHHHHHEEFAF?FFGDGH4@4FFGHHGHHHHFF@DBGE?GHFHGHBCHH?E?4BBF04B/G3BBB4BDFFF3CFGB2FFF3B/CDGHFHHG02//?=F0=GF11GD1FHH1FHGFF1F1GHBDG1=1FGG0D00<=<.<C0=<D0</.CHEHFFFHG;GFHGG/
@M05620:45:000000000-G6HP7:1:1101:16614:5443 1:N:0:112
ATCTCTATCTCCTAAAAACCTGTTTAGATTTGGAGATAGACCTTCAGGTTTTCATCATTTTCTTCCTGAATTATACCTTTACCCCGTTCCAGCGTGGTCAGTTTGCAGCATTCTGTTATTTTGTTTGACAGAGTGTCTTGTTGAGAACATATGTAGGACATGATTTTTTCCTTCAACAGGGAAAATAAAGTATAAGTTTTAAAGATTTATTCTTTAATAAAGGATCTCAAAGCCAGCTTTAGTAACAGGAA
+
AAAAAF@FFFFFGFEA1FFGGGHHHDFAFHHH11FAGHHCHHHHHHGBGHHG22A222DGH2112111BF2H122D21D11DG0BAEG0G210/?>>G12BFFGBF2FF01FE22BF2@GHHGGGH01B1>CGHFH22F1FG02B/FG01<2>B2B11FB11<2DGHHG0G12<11@10GGGAG0F1FDGGG111?>FGH1>F>FBFG1<FD1FH0=00=0=G/DC0=0<<DBC/:C:GH0:00:;GG.C/
@M05620:45:000000000-G6HP7:1:1101:17187:5445 1:N:0:112
CATCCTGACCCTGAAGTACCCCGGCTTGATTTCTGACATTAGATCGGAAGAGCACACGTCTGAACTCCAGTCACTCCGCGAAATCTCGTATGCCGTCTTCTGCTTGAAAAAAAAAAAATAATAAACAATTGAAGGATTATGTAAGTACAGGATGCATAGATCATAGAGAAGTTAACTTGTTTATGATACCGAATTCTACATAACCTCTGAATATTCTATACTTACTCACACCGACATGTACTGTTCATGTC
+
AAAABFFFFCFFGGGGGGGGGGGGGGGGGGHHHHGHHGHHFHHHHHGGGGHHHGHHGGHHHGHHHHHHGGGHFHHHHGGGGGGGHHHHFGHHHHGGGHGHHHHGHHGGHHEGGFF@@<01111?111.11111110<11000<0000=00/.0</000000:0:00000:/;000:000:0/09000009..-..00000;;0/:0/;000000900/9///////:////.----9/9:/;/9/:////:
@M05620:45:000000000-G6HP7:1:1101:7047:5447 1:N:0:112
AAACCAAGCAGACACTCACCGCTCCCTCGCCACAGGCCAATAGTTTGTCCTCACTGAGTTGGCAACAAGTGGCTGCTGTGGCTGCCATTTTTCTGGTGATGGCCATCAGCTCCGACGAGGTCAGCTGGGGGGCTTTCTTTGTGTAAGCAACGAGAAACCTGAAAGAAGCATTTTTTAACTAAGTCCTGCTGAGTCATTCATGAGTTTTTAGCCGCCTTGCTTCTTCTCACAGACTCTCTACTCTCATGCCA
+
>AAA>1>CA1FF1CGCGGFG0EEEGAG0EEAEEGA/FCGCF1BFGDEGGFAFGG1FD1GHHHH1FHHEH@@@>GEFGHGHFECCFHFGGGD@0GFBHF1B@G0BGGFHFFDHHEEEECCGEFHHFHHHGGGGAGGGBFGGGFGFGFFFFFF@FFBFFFFFFFFFFFFFFFFFFFF@FFFFFFFFFFFFFFFFFFFFFFFBFFFFBFFFFFFFFF@@FFFFFFFFFFFBFFFFFFFFFFFFFFFFBFBFFFF
@M05620:45:000000000-G6HP7:1:1101:17169:5450 1:N:0:112
CATCCTGACCCTGAAGTACCCCGGCTTGATTTCTGACATTAGATCGGAAGAGCACACGTCTGAACTCCAGTCACTCCGCGAAATCTCGTATGCCGTCTTCTGCTTGAAAAAAAAAAAAATAAAACTGAACAGGAAGAAGATATATGCAAGCAATTAAAGAATTCAAATGATGAACAAACACATCAAAGCATAACCAGAGGTCCTCACATCACTTACTCAGATCTCAATGGTCAACTAGATAAGCGCCACAA
+
DCDDDFFFFFFFGGGGGGGGGGGGGGGGHHHHHHHHHHHHHHGHHHGGGGHHHHHHHGHHHGHHHHHHHHHHHHHHHGGGGGGHGHHHGGHHHHGGGHGHHHHHHHHHHHGDGFGC><-0>1<111111110../../<<0000000000.//0<0:000.00000;000000000:...9.00000090000000....0/0000.9000000900000900000000000000000000000---....
@M05620:45:000000000-G6HP7:1:1101:16621:5462 1:N:0:112
ATCTCTATCTCCTAAAAACCTGTTTAGATTTGGAGATAGACCTTCAGGTTTTTCATCATTTTCTGCATGAATTATACATTGACCACGTTCCAGCGTGGTCAGTTTGCAGCATTCTGTTATTTTGTTTGACAGAGTGTCTTGTTGAGAACATATGTAGGACATGATTTTTTCCTGCAACAGGGAAAATAAAGTATAAGTTTTAAAGATTTATTCTTTAATAAAGGATCTCAAAGCCAGCTTTAGAAAAAGGA
+
CCDCDFFFFFFFGGGGGGGGGGHHHHHHHHHHHHHHHHHHHHHHHHHHHHHGGHHHFGHHHHHHHFHHHHHHHGFHHHHHHHHHHHGHHHHHHHGFGGHHGHHHGHHFHFGHHHHHHHFHHHHHHHHHHHFHHHGHGHHHHHHHHGHHHHGGHHGHHGG?FFGFHHHHHCHHHGEHGFHHHEFHHFGHHDHFDFHFHHHHFHHFGFHHFFHGHHHHHDGHHFHFFHHGDGHFHH:CCEHHHHHHHHHGG?G
@M05620:45:000000000-G6HP7:1:1101:23571:5516 1:N:0:112
AAACCAAGCAGACACTCACCGCTCCCTCGCCACAGGCCAATAGTTTGTCCTCACTGAGTTGGCAACAAGTGGCTGCTGTGGCTGCCATTTTTCTGGTGATGGCCATCAGCTCCGACGAGGTCAGCTGGGGGGCTTTCTTTGTGTAAGCAACGAGAAACCTGAAAGAAGCATTTTTTAACTAAGTCCTGCTGAGTCATTCATGAGTTTTTAGCCGCCTTGCTTCTTCTCACAGACTCTCTACTCTCATGCCA
+
CCCCCCCFCFFFGGGGGGGGGGGGGGHHGGGGGHHHGGHHHHHHHHHHHHHHHHHHHHHHHHHHHHHHHHHHGHGGHHHHHHHGGHGHHHHHHHHHHHHHHHHHHHHHHHHHHGGGGGGGGHHHHHHHGGGGGGGGGGGGGGGGGGFFFFFFFFFFFFFFFFFFFFFFFFFFFFFFFFFFFFFFFFFFFFFFF0FBFFFFFFFFFFFFFFFFFFFFFFFFFFFFFFFFFFFFFFFFFFFFFFFFFFFFFFF
@M05620:45:000000000-G6HP7:1:1101:23587:5531 1:N:0:112
AAACCAAGCAGACACTCACCGCTCCCTCGCCACAGGCCAATAGTTTGTCCTCACTGAGTTGGCAACAAGTGGCTGCTGTGGCTGCCATTTTTCTGGTGATGGCCATCAGCTCCGACGAGGTCAGCTGGGGGGCTTTCTTTGTGTAAGCAACGAGAAACCTGAAAGAAGCATTTTTTAACTAAGTCCTGCTGAGTCATTCATGAGTTTTTAGCCGCCTTGCTTCTTCTCACAGACTCTCTACTCTCATGCCA
+
BABBBBBFBFFFGGGGGGGGGGGGGGHHGGGGGHHHGGHHHHHHHHHHHHHHHHHHHHGHHHHHHHHHHHHGGHGGHHHHHHHGGHHHHHHHHHHHHHHHHHHHHHHHHHHHHGGGGGGGGHHHHHHHGGGGGGGGGGFGGGGGGGFFFFFFFFFFFFFFFFFFFFFFFFFFFFFFFFFFFFFFFFFFFFFFFFFFFFFFFFFFFFFFFFFFFFFFFFFFFFFFFFFFFFFFFFFFFFFFFFEFFFFFFFB
@M05620:45:000000000-G6HP7:1:1101:15146:5566 1:N:0:112
CATCCTGACCCTGAAGTACCCCGGCTTGATTTCTGACATTAGATCGGAAGAGCACACGTCTGAACTCCAGTCACTCCGCGAAATCTCGTATGCCGTCTTCTGCTTGAAAAAAAAAAAAATGCTGCTAACCAAGGCCCCCCTGAACCCCAAGGCCAACAGATAGCAGATGACTCAGGTGAGGCTCGGCCGACGCCCGTGCTCCTCCCGTCCTTTCCCCCGTCCTTTTCTGCCCGCATTTATTTCTGACCCTC
+
CBCCCFFFFFFFGGGGGGGGGGGGGGGGFHHHHGHFHHHHHHHHHHGGGGHHHHHHHGGHHGHGHHHHHHHHHHHHHGGGCFCGGFHGGFHHHHGFGHGHHHHFHHHHHHHGGGGC//-01<1=BC1=FG1.0.<CE?AD@CF0;;ADGC....;CEE/F0000CF/09F0CFFBFF0;C...F=;E.:--9-;---.;999BBBFDAAD.;;FFFB.999:990BB090:..--9.0;00:B00;B//;.
@M05620:45:000000000-G6HP7:1:1101:19257:5584 1:N:0:112
AGATTACTGCAACAGTTCCCCCTGGACCTGGAAAAGTTTCTTGCCTGGCTTACAGAAGCTGAAACAACTGCCAATGTCCTACAGGATGCTACCCGTAAGGAAAGGCTCCTAGAAGACTCCAAGGGAGTAAAAGAGCTGATGAAACAATGGCAAGTAAGTCAGGCATTTCCGCTTTAGCACTCTTGTGGATCCAATTGAACAATTCTCAGCATTTGTACTTGTAACTGACAAGCCAGGGACAAAACAAAGAT
+
BBACCFFFFFFFGGGGGGGGGGGGHHHHHHHHHHHHHHHHHHHHHHHHHHHHHHHHHHHHHHHHHHHHHHHHHHHHHHHHHHHHHHHHHHHHHHGGGGHHHHHHHHHHGHHHHHHGHHHHHHHGGHGGHHHHHGHHHHHHHHHHHHHHHHHHHGHHHHHHHHHHHHHHHHGGGGGHHHGHHHHHHFHGHHHHHFHHHGHGGGHHHHHFHHHHHHHHHFHHHGHHHHHHGHHHHGGGGGGGGGGGGGGGGGG
@M05620:45:000000000-G6HP7:1:1101:19277:5589 1:N:0:112
AGATTACTGCAACAGTTCCCCCTGGACCTGGAAAAGTTTCTTGCCTGGCTTACAGAAGCTGAAACAACTGCCAATGTCCTACAGGATGCTACCCGTAAGGAAAGGCTCCTAGAAGACTCCAAGGGAGTAAAAGAGCTGATGAAACAATGGCAAGTAAGTCAGGCATTTCCGCTTTAGCACTCTTGTGGATCCAATTGAACAATTCTCAGCATTTGTACTTGTAACTGACAAGCCAGGGACAAAACAAAGAT
+
ABBCCFFFFFFFGGGGGGGGGGGGHHHHHHHHGHHHHHHHHHHHHHHHHHHHHHHHHHHHHHHHHHHHHHHHHHHHHHHHHHHHGHHHHHHHHHGFGGHHHHHHHHHHGHHHHHHHHHHHGHHGEGGGHHHHHGHHHHHHHHHHHHHHHHHHHGGHHHHGHHHHHHHHHHGGGGGHHHHHHHHHHHHGHHHHGHHHHGHGHHHHHHHGHHHHHHHHHHHHHHHGHHHHGHGFHGGGGGGGGGGGGGGGGGG
@M05620:45:000000000-G6HP7:1:1101:19251:5605 1:N:0:112
AGATTACTGCAACAGTTCCCCCTGGACCTGGAAAAGTTTCTTGCCTGGCTTACAGAAGCTGAAACAACTGCCAATGTCCTACAGGATGCTACCCGTAAGGAAAGGCTCCTAGAAGACTCCAAGGGAGTAAAAGAGCTGATGAAACAATGGCAAGTAAGTCAGGCATTTCCGCTTTAGCACTCTTGTGGATCCAATTGAACAATTCTCAGCATTTGTACTTGTAACTGACAAGCCAGGGACAAAACAAAGAT
+
BBBBBFFFFFFFGFBFGGGGGGGGGHHHHHCHFFHFFHHHFHHHHHHHHHHHHHHGHGHHGHHHHHFHHFHHGHHGHHHHFHHHFHHHHHHHHHGEEEHHFFEHGHGHFHHHHFHFHHHHFGHGDGGFCDGGHGHHHFBHHHGHHGFEH2FFFGFFFH@GFFFHEHHHHHGGGGGHFHGHHHBDF<GGDGHHFHHHGHGFHGH=DFHFDGFFGFFHHHHFHFHFHHHHHHHGHGG?EGGGAFGGGFGFFEB
@M05620:45:000000000-G6HP7:1:1101:19268:5606 1:N:0:112
AGATTACTGCAACAGTTCCCCCTGGACCTGGAAAAGTTTCTTGCCTGGCTTACAGAAGCTGAAACAACTGCCAATGTCCTACAGGATGCTACCCGTAAGGAAAGGCTCCTAGAAGACTCCAAGGGAGTAAAAGAGCTGATGAAACAATGGCAAGTAAGTCAGGCATTTCCGCTTTAGCACTCTTGTGGATCCAATTGAACAATTCTCAGCATTTGTACTTGTAACTGACAAGCCAGGGACAAAACAAAGAT
+
ABBBBFFFFFFFGGGGGGGGGGGGHHHHHHHHHHHHFGHHHHHHHHHHHHHHHHHHHHHHHHHHHHHHHHHHHHHHHHHHHHHHGHHHHHHHHHGGGGHHHGHHHHHHGHHHHFHGHHHHHHHGDGFGFHHHHGHHHHHHHHHHHHHHHHHHHGHHHHHHHHHHHHHHHHGGGGGHHHHHHHHHHHHGHHHHHHHHHGHGHHHHHHHHFHHHHHHHHHGHHFHHHHHHFFHGHGGGGGGGGGGFFGGGGGG
@M05620:45:000000000-G6HP7:1:1101:11184:5613 1:N:0:112
ATCTCTATCTCCTAAAAACCTGTTTAGATTTGGAGATAGACCTTCAGGTTTTTCATCATTTTCTGCATGAATTATACATTGACCACGTTCCAGCGTGGTCAGTTTGCAGCATTCTGTTATTTTGTTTGACAGAGTGTCTTGTTGAGAACATATGTAGGACATGATTTTTTCCTGCAACAGGGAAAATAAAGTATAAGTTTTAAAGATTTATTCTTTAATAAAGGATCTCAAAGCCAGCTTTAGAAAAAGGA
+
CCCCCFFFFFFFGGGGGGGGGGHHHHHHHHHHHHHHHHHHHHHHHHHHHHHGGHHHHIIHHHIIIHHHHHHHHHHHHHHHHHHHHHGHHHHHHHGFGGHHHHHHHHHHHHHHHHHHHHHHHHHHHHHHHHHHHHHHHHHHHHHHHHGHHHHHHHHHHHHHHHHHHHHHHGHHHHHHHHHHHGGHHHHHHGHHHGHHHHHHHGHHHHHHHGHHHHHHHGHHHGHHHHHHHGHHHHGHHGHHHGHHHHGGGGH
@M05620:45:000000000-G6HP7:1:1101:11201:5619 1:N:0:112
ATCTCTATCTCCTAAAAACCTGTTTAGATTTGGAGATAGACCTTCAGGTTTTTCATCATTTTCTGCATGAATTATACATTGACCACGTTCCAGCGTGGTCAGTTTGCAGCATTCTGTTATTTTGTTTGACAGAGTGTCTTGTTGAGAACATATGTAGGACATGATTTTTTCCTGCAACAGGGAAAATAAAGTATAAGTTTTAAAGATTTATTCTTTAATAAAGGATCTCAAAGCCAGCTTTAGAAAAAGGA
+
A3AABFDFFFFFGGGGGGEGGGFGDGHHGGHHHGHHHHHGHHHGHGHHHHHGGHHHHHHHHHHHHHHHHBGHHBFDGFHHHFGHHHGFAGFGHHGEFGEGGHFGHHFFHHHH4GFFGHHHGHHHGFHHFHFFHGGHHHHHHHBGHHGHHHBGFHGFHHHHGHHGGHHHHGHHHHHHHHHHHGGFHGHFGFG?F1DDG1FGFHHHHHHHHDGGFHHHGHHHHGGFB<GGFDDGHH.CCEFCGHHGEEFFDEF
@M05620:45:000000000-G6HP7:1:1101:11185:5631 1:N:0:112
ATCTCTATCTCCTAAAAACCTGTTTAGATTTGGAGATAGACCTTCAGGTTTTTCATCATTTTCTGCATGAATTATACATTGACCACGTTCCAGCGTGGTCAGTTTGCAGCATTCTGTTATTTTGTTTGACAGAGTGTCTTGTTGAGAACATATGTAGGACATGATTTTTTCCTGCAACAGGGAAAATAAAGTATAAGTTTTAAAGATTTATTCTTTAATAAAGGATCTCAAAGCCAGCTTTAGAAAAAGGA
+
BBCCCFFFFFFFGGGGGGGGGGHHHHHHHHHHHHHHHHHHHHHHHHHHHHHGGHHHHHHIHHHHHHHHHHHHHHHHHHHHHHHHHHGHHHHHHHGFGGHHHHHHHHHHHHHHHHHHHHHHHHHHHHHHGHGHHHHHHHHHHHHHHGGHHHHHHHHHGHHHHHHHHHHHHGHHHHHHHHHHHGGHEGHHGGHHHGHHHHHHHHHHHHHHHHHHHHHHHFHHHHHGHHHHHHGHGHHHHGHHHGHGGFGFDGG
@M05620:45:000000000-G6HP7:1:1101:16683:5665 1:N:0:112
CATCCTGACCCTGAAGTACCCCGGCTTGATTTCTGACATTAGATCGGAAGAGCACACGTCTGAACTCCAGTCACTCCGCGAAATCTCGTATGCCGTCTTCTGCTTGAAAAAAAAAAAAAAAAAAAAGTCCAAAAGTTCCTTTTTCTGCACGCAAACAAGTCTACTTTATTACTTGCCCCCCTCCTCTGCCTACTCATAGTACCTTCCTATAGATATCCGTCATACTGTGCCCTCACTGGAACACTACATTA
+
CCCCCFFFFFFFGGGGGGGGGGGGGGGGHHHHHHHHHHHHHHHHHHGGGGGHHHHHHGHHHGHHHHHHHHHHFHHHHGGGGGGHHHHHGDHHHHGGGHGHHHHHHHHHHHHGGGGD@>->------.000<00:/009000000900900.----.../0900000000000000;909---:9//;00000:0:0000;0:0000/00000000000.9...0000000:/09..00//00//0/90000
@M05620:45:000000000-G6HP7:1:1101:10015:5697 1:N:0:112
AGATTACTGCAACAGTTCCCCCTGGACCTGGAAAAGTTTCTTGCCTGGCTTACAGAAGCTGAAACAACTGCCAATGTCCTACAGGATGCTACCCGTAAGGAAAGGCTCCTAGACGACTCCAAGGGAGTAAAAGAGCTGATGAAACAATGGCAAGTAAGTCAGGCATTTCCGCTTTAGCACTCTTGTGGATCCAATTGAACAATTCTCAGCATTTGTACTTGTAACTGACAAGCCAGGGACAAAACAAAGAT
+
AA1AADDFDDB11ABAFBGGBEEFHHGFHHHFFHF0GBFGFDBGHFHHHHHHHHAAA1FGBBFDDGHFHBBGFHHGFDGGHF1E0>BGHFFFFHGEGCGEHFHHGCG0?BGFH1?/EEAGGFBFEEGAFFHFF<FCHFDHHF1>FFHFECFHGGHHBG>GGDG0FGHHHFCCG?<G1FFB<C1<<<><GG<CDHHBGHFFFH000:C:CGFGCGHHHEHB0C0:0C0:BFGA.EBFG.;C.F/F?CEGBB0
@M05620:45:000000000-G6HP7:1:1101:25371:5702 1:N:0:112
AAACCAAGCAGACACTCACCGCTCCCTCGCCACAGGCCAATAGTTTGTCCTCACTGAGTTGGCAACAAGTGGCTGCTGTGGCTGCCATTTTTCTGGTGATGGCCATCAGCTCCGACGAGGTCAGCTGGGGGGCTTTCTTTGTGTAAGCAACGAGAAACCTGAAAGAAGCATTTTTTAACTAAGTCCTGCTGAGTCATTCATGAGTTTTTAGCCGCCTTGCTTCTTCTCACAGACTCTCTACTCTCATGCCA
+
DDDDDCCFCFFFGGGGGGGGGGGGGGHHGGGGGHHHGGHHHHHHHHHHHHHHHHHHHHHHHHHHHHHHHGHHGHGGHHHHHHHGGHHHHHHHHHHHHHHHHHHHHHHHHHHHHGGGGGGGGGHHHHHHGGGGGGGGGGGGGGGGGGFFFFFFFFFFFFFFFFFFFFFFFFFFFFHFFFFFFFFFFFFFFFFFFFFFFFFFFFFFBFFFFFFFFFFFFFFFHFFFFFFFFFFFFFFFFFFFFFFFFFFFFFB
@M05620:45:000000000-G6HP7:1:1101:25388:5711 1:N:0:112
AAACCAAGCAGACACTCACCGCTCCCTCGCCACAGGCCAATAGTTTGTCCTCACTGAGTTGGCAACAAGTGGCTGCTGTGGCTGCCATTTTTCTGGTGATGGCCATCAGCTCCGACGAGGTCAGCTGGGGGGCTTTCTTTGTGTAAGCAACGAGAAACCTGAAAGAAGCATTTTTTAACTAAGTCCTGCTGAGTCATTCATGAGTTTTTAGCCGCCTTGCTTCTTCTCACAGACTCTCTACTCTCATGCCA
+
AABBBBAFBFFFGGGGGGGGGGGGGGHHGFGGGHHHGGHCHCGHHHHHHHHHHHHHHHFGHHHHHHHHHHHHGHGGHHHHHHHGGHHHHHHHHHHHHHHHHHHHFHHHHHHHHGGGGGGGGHHHHHHHGGGGGGGGGGGGGFFGGGFFFFFFFFFFFFFFFFFFFFFFFFFFFFFFFFFFFFFFFFFFEFFFFFFFFFFFFFBFFFFFFFFFFDFFFFFFFFFFFFFFFEFBFFFFFFFFFFFFFFFFFFB
@M05620:45:000000000-G6HP7:1:1101:10029:5713 1:N:0:112
AGATTACTGCAACAGTTCCCCCTGGACCTGGAAAAGTTTCTTGCCTGGCTTACAGAAGCTGAAACAACTGCCAATGTCCTACAGGATGCTACCCGTAAGGAAAGGCTCCTAGAAGACTCCAAGGGAGTAAAAGAGCTGATGAAACAATGGCAAGTAAGTCAGGCATTTCCGCTTTAGCACTCTTGTGGATCCAATTGAACAATTCTCAGCATTTGTACTTGTAACTGACAAGCCAGGGACAAAACAAAGAT
+
AAABCFFFFFFFGGGFGGGGGGGGHHHHHHHHFHHHGHHHHHHHHHHHHHHHHHGHHHHHHHHHHGHHHHHHGHHHHHHHHHGHHHHHHHHHHHGGGGHHHHHHHHHHGHHHHGHGHHHHHHHGFHGFHFHHHFHHHHHHHHHHHHHHHHHGHGHHHHHHHHHHHHHHHHGGGGGHHHHHHHHHHHHGHHHHHHHHHGHHHHHHHHHHGHHHHHHHHFHHHHHHHHHHGGHHHGGFGGGGGGGGGGGGGGF
@M05620:45:000000000-G6HP7:1:1101:9912:5723 1:N:0:112
TACCTGTACTGGGGAAGCATTTGAATATCCCCCCATGGTGATGGGGACGGAGAACTGCTCCATAAACACAGGCAACGTGCCTAACTTTCCCGGGAAGATGAAGTCAAAGAGCGACCACAGCTCTCGGAGGTTATTTTGCATCGGTGAGCCAGACAGAATGATCCGATGAGGGGTGCGAAACTATTTGAGGAAAGGAAGCACCTTTTTATTAAATTTACCTTTTAGCAATCGCCATTCCTACCCTAAAGATC
+
BBBBBFFFFFFFGGGGGGGGGFHHHGDHHHFCFGGHGFAGHHFHHDGFFGDAAGHHHHHGHHFFFHFHGEFFFGHHGHHHHHHGHHHHHFHFGGGG?GHHDFHGHHHHHHHGGGGGGHHHHHHHHGGGGGGHHHHHHHHHHHGGGGGHHHHHHGGHHHHHHHHHHGGGHHHGGGGGGDBGGGGGGGGFFGFGGGGFGGGGGFFFFFFFFFFFFFFFFFFFFFFFFFFFFFEFDFEFFFFFFFFFFBBFFFF
@M05620:45:000000000-G6HP7:1:1101:19129:5728 1:N:0:112
ATCTCTATCTCCTAAAAACCTGTTTAGATTTGGAGATAGACCTTCAGGTTTTTCATCATTTTCTGCATGAATTATACATTGACCACGTTCCAGCGTGGTCAGTTTGCAGCATTCTGTTATTTTGTTTGACAGAGTGTCTTGTTGAGAACATATGTAGGACATGATTTTTTCCTGCAACAGGGAAACTAAAGTATAAGTTTTAAAGCTTTATTCTTTAATAACGGATCTCAAAGCCAGCTTTCGAAAAAGTA
+
AABBBFFFFFFFGGGCGBEFGEGHH5AFFHHFFGFGGHG5FGHHHHFHHHHGGHDGHBGHGHHHEHBGGHHHHFH5HHHH5GHHHHCHHHH5BG>EE0GG4FGHHDHGFHAFHHHGHHFGHHHEHHHHHGGBHHHHHHHHHHHF4BFBGFGHHGHHF3GHHHFGHHHHGDHHHGHEFGFH/CA0/0?1FGGHHH1<1FHHH1<1<1>FG1FGHHHHHBGGH0.-.CCHHHHGFCGHHGHHF0..:;-C.0=
@M05620:45:000000000-G6HP7:1:1101:24832:5734 1:N:0:112
ATCTCTATCTCCTAAAAACCTGTTTAGATTTGGAGATAGACCTTCAGGTTTTTCATCATTTTCTGCATGAATTATACATTGACCACGTTCCAGCGTGGTCAGTTTGCAGCATTCTGTTATTTTGTTTGACAGAGTGTCTTGTTGAGAACATATGTAGGACATGATTTTTTCCTGCAACAGGGAAAATAAAGTATAAGTTTTAAAGATTTATTCTTTAATAAAGGATCTCAAAGCCAGCTTTAGAAAAAGGA
+
CCCCCFFFFFFFGGGGGGGGGGHHHHHHHHHHHGHHHHHGHHGHHHGHHHHGGHHHHIHHIHHIHHHHHGHHHHHHHHHHHHGHHHGHHHHHHHGFGGHHHHHHHHHHHHHHHHHHHHHHHHHHHHHHGHHHHHFHHHHGHHHHHHHHHHHHGHHHHHHGHHHHHHHHHGHHHHHGHHHHHGEHHHGGFHHHHHFGHFHHHHHHHFHHHHHHHHHHHHHHHHHHHHHHFHHHHHHHHGHHHHGHGGHGGGG
@M05620:45:000000000-G6HP7:1:1101:24738:5741 1:N:0:112
ATCTCTATCTCCTAAAAACCTGTTTAGATTTGGAGATAGACCTTCAGGTTTTTCATCATTTTCTGCATGAATTATACATTGACCACGTTCCAGCGTGGTCAGTTTGCAGCATTCTGTTATTTTGTTTGACAGAGTGTCTTGTTGAGAACATATGTAGGACATGATTTTTTCCTGCAACAGGGAAAATAAAGTATAAGTTTTAAAGATTTATTCTTTAATAAAGGATCTCAAAGCCAGCTTTAGAAAAAGGA
+
A>1>AFDFFFFFGGGFFGGGFCFGGGGGFHHHH1GB0GFBFGBGHHGHHHHCFFHHHGHHHHHHHHHFHEBGAAGGHGGHDAAG1GEBGFFFEFEEEEHFFGF@FHHHHHGFDGFEFEFHHFHH>GHHHGFHHHEGFGHHHHHHFFEGFHHHFHFHHHHGGHHHHHGHHGHDGHFHHHHGHFEGHHFGGHHGHHGHHHGHHHHHGFHHGHHHHHHFHHHHGFGFEHHHGHHHHHHHFGHHHHF0CGGHGGH
@M05620:45:000000000-G6HP7:1:1101:19124:5750 1:N:0:112
ATCTCTATCTCCTAAAAACCTGTTTAGATTTGGAGATAGACCTTCAGGTTTTTCATCATTTTCTGCATGAATTATACATTGACCACGTTCCAGCGTGGTCAGTTTGCAGCATTCTGTTATTTTGTTTGACAGAGTGTCTTGTTGAGAACATATGTAGGACATGATTTTTTCCTGCAACAGGGAAAATAAAGTATAAGTTTTAAAGATTTATTCTTTAATAAAGGATCTCAAAGCCAGCTTTAGAAAAAGGA
+
CCDDCFFFFFFFGGGGGGGGGGHHHHHHHHHHHHHHHHHHHHHHHHHHHHHGGHHHHIHHHHIIHHHHHHHHHHHHHHHHHHHHHHGGHHHHHHGFGGHHHHHHHHHGHHHHHHHHHHHHHHHHHHHHGHHHHHHHHHHHHHHHHHHHHHHHHHHHHHHHGHHHHHHHHGHHHHHHHHHHHGGGHHHHHHHHHHHHHGHHHHHHHHHHHHHHHHHHHHHHGHHHHHHHHGHGGFHHHGHHHHHHHGHHGGE
@M05620:45:000000000-G6HP7:1:1101:9727:5751 1:N:0:112
ATCTCTATCTCCTAAAAACCTGTTTAGATTTGGCGATAGACCTTCAGGTTTTTCCTCATTTTCTGCATGAATTATACATTGACCACGTTCCAGCGTGGTCAGTTTGAAGCATTCTGTTATTTTGTTTGACAGAGTGTCTTGTTGAGAACCTATGTAGGACATGATTTTTTCCTGCAACAGGGAAAATAAAGTATAAGTTTTCAAGATTTATTCTTTAATAAAGGATCTCAAAGCCAGCTTTAGAAAAAGGA
+
A1AAAFD@DFFFGFGGF1AAGEGFF3FGGHE1D100A00AF1BFHGGFDGFECE1FG1FFD2D1AFFD2FBGFGHHHGH211DA1A/B0EHFGF@>EEG1G>GHFF1BG1B@22BF22FGHH>D>GC01BDBG0FGG2BFF>BGFFGFG/<1FF>FFBDGHGB1>GHHBCBDGFH011?F/FECGG=FF1F1<F1>1=DBG1>1>1D0=DDDDGHGDG<==DG0C0/0;0;0;;GCGGH0G0::CFGF.;/
@M05620:45:000000000-G6HP7:1:1101:9743:5768 1:N:0:112
ATCTCTATCTCCTAAAAACCTGTTTAGATTTGGAGATAGACCTTCAGGTTTTTCATCATTTTCTGCATGAATTATACATTGACCACGTTCCAGCGTGGTCAGTTTGCAGCATTCTGTTATTTTGTTTGACAGAGTGTCTTGTTGAGAACATATGTAGGACATGATTTTTTCCTGCAACAGGGAAAATAAAGTATAAGTTTTAAAGATTTATTCTTTAATAAAGGATCTCAAAGCCAGCTTTAGAAAAAGGA
+
BCCCCFFFFFFFGGGGGGGGGGHHHHHHHHHHHHHHHHHHHHHHHHHHHHHGGHHHHHHHHIIIIHHHHHHHHHHHHHHHHHHHHHGHHHHHHHGGGGHHHHHHHHHHHHHHHHHHHHHHHHHHHHHHHHHHHHHHHHHHHHHHHHHHHHHHHHHHHHHHHHHHHHHHHGHHHHGHHHGHHGGHHHHHHGHHHGHHHHHHHHHHHHHHHHHHHHHHHGHHHHHGHHHHHGHFHHHFHGHHHHHHHHHFGGH
@M05620:45:000000000-G6HP7:1:1101:21932:5777 1:N:0:112
TACCTGTACTGGGGAAGCATTTGAATATCCCCCCATGGTGATGGGGACGGAGAACTGCTCCATAAACACAGGCAACGTGCCTAACTTTCCCGGGAAGATGAAGTCAAAGAGCGACCACAGCTCTCGGAGGTTATTTTGCATCGGTGAGCCAGACAGAATGATCCGATGAGGGGTGCGAAACTATTTGAGGAAAGGAAGCACCTTTTTATTAAATTTACCTTTTAGCAATCGCCATTCCTACCCTAAAGATC
+
BABBBFFFFFFFGGCEGGGGGGHHHHHHHHHGGGGHHHHGFHHHHGGGGGGGGHHHHHHHHHHHHHHHHHHHGHHHGHHHHHHHHHHHHHHGGGGGGHHHHHHHHHHGHHHHGGGGGHHHHHHHHGFAFGEHHHHHHHHHHHGGGGGFFFHHHGHGCGHHHHHHHCGFHGHGG;CFACABGGBFGGGFGGBGGFGFFFGGGFFFFFFFFFFFFFFFFFFFFFFFFFFFFFE?ADFFFFFFFFFFFFFFFF9
@M05620:45:000000000-G6HP7:1:1101:12722:5787 1:N:0:112
AAACCAAGCAGACACTCACCGCTCCCTCGCCACAGGCCAATAGTTTGTCCTCACTGAGTTGGCAACAAGTGGCTGCTGTGGCTGCCATTTTTCTGGTGATGGCCATCAGCTCCGACGAGGTCAGCTGGGGGGCTTTCTTTGTGTAAGCAACGAGAAACCTGAAAGAAGCATTTTTTAACTAAGTCCTGCTGAGTCATTCATGAGTTTTTAGCCGCCTTGCTTCTTCTCACAGACTCTCTACTCTCATGCCA
+
CCCCCDDFDFFFGGGGGGGGGGGGGGHHGGGGGHHHGGHHHHHHHHHHHHHHHHHHHHHHHHHHHHHHHHHHGHGGHGHHHHHGGHHHHHHHHHHHHHHHHHHHHHHHHHHHHGGGGGGGGHHHHHHHGGGGGGGGGGGGGGGGGGFFFFFFFFFFFFFFFFFFFFFFFFFFFFFFFFHFHFFFHHHFFFFHFFFFFFFHFFFFFFFFFFFFFFFFFFFFFHHFFFHFHFFFFFFFFFFFFFFHFFFFFFF
@M05620:45:000000000-G6HP7:1:1101:9742:5788 1:N:0:112
ATCTCTATCTCCTAAAAACCTGTTTAGATTTGGAGATAGACCTTCAGGTTTTTCATCATTTTCTGCATGAATTATACATTGACCACGTTCCAGCGTGGTCAGTTTGCAGCATTCTGTTATTTTGTTTGACAGAGTGTCTTGTTGAGAACATATGTAGGACATGATTTTTTCCTGCAACAGGGAAAATAAAGTATAAGTTTTAAAGATTTATTCTTTAATAAAGAATCTCAAAGCCAGCTTTAGAAAAAGGA
+
AAABAFFFFFFFGGGGGGGGGGHHHHFHFHHHFFHGHHGHHHHHHHFHHHHGGHGHHGHHHHHHGHHHHBGHGHHGHFHHHHHHHHGEGHHHDFEFAEGHFHGHHHHHHHHHFFHHFHHHHHHHHHHHGHHHHHHHGGHHHHHHHEEHHHGHHHHHFHEHHHHGHHHHHCHFG22G220@F/??G0FD?1?1<?F11FFH1DG1>1FDF1FD=DHFF0=D=0G0.0==0=D0=C./..CHFBCCC0C...C
@M05620:45:000000000-G6HP7:1:1101:10721:5790 1:N:0:112
AAACCAAGCAGACACTCACCGCTCCCTCGCCACAGGCCAATAGTTTGTCCTCACTGAGTTGGCAACAAGTGGCTGCTGTGGCTGCCATTTTTCTGGTGATGGCCATCAGCTCCGACGAGGTCAGCTGGGGGGCTTTCTTTGTGTAAGCAACGAGAAACCTGAAAGAAGCATTTTTTAACTAAGTCCTGCTGAGTCATTCATGAGTTTTTAGCCGCCTTGCTTCTTCTCACAGACTCTCTACTCTCATGCCA
+
CCCCCBBFCFFFGGGGGGGGGGGGGGHHGGGGGHHHGGHHHHHHHHHHHHHHHHHHHHHHHGHHHHHHHHHHGHGGHHHHHHHGGHHHHHHHHHHHHHGHHHHHHHHHHHHHHGGGGGGGCGHHHHHHGGGGGGGGGGGGGGGGGGFFFFFFFFFFFFFFFFFFFFFFFFFFFFFFFFFFFFFFFFFFFFFFFBFFFFFFFFFFFFFFFFFFFFFFFFFFFFFFFFFFFFFFFFFFFFFFFFFFFFFFFF:
@M05620:45:000000000-G6HP7:1:1101:23168:5790 1:N:0:112
AAACCAAGCAGACACTCACCGCTCCCTCGCCACAGGCCAATAGTTTGTCCTCACTGAGTTGGCAACAAGTGGCTGCTGTGGCTGCCATTTTTCTGGTGATGGCCATCAGCTCCGACGAGGTCAGCTGGGGGGCTTTCTTTGTGTAAGCAACGAGAAACCTGAAAGAAGCATTTTTTAACTAAGTCCTGCTGAGTCATTCATGAGTTTTTAGCCGCCTTGCTTCTTCTCACAGACTCTCTACTCTCATGCCA
+
BBABBBBFBFFFFGGGGGGGGGGGGFHGGGGGGHHHGGHHHGFHHHHHGHHHHHFHHHHGHHHHHHHHHHHEEHEGHHHHHHFFGHHHHHGHHHHHHHFGHFGFHHHHHHGHHGGGGGGGGHHHHHHHGGGGGGGGFFGGGGGGGGFFFFFFFFFFFFFFFFFFFFFFFFFFFFFFFFFFFFFFFFFFFFFFFFFFFFFFFFFFFFFFFFFFFFFFFDFFFFFFFFFFFFFFFFFFFFFFFFFFFFFFFFB
@M05620:45:000000000-G6HP7:1:1101:14541:5791 1:N:0:112
AAACCAAGCAGACACTCACCGCTCCCTCGCCACAGGCCAATAGTTTGTCCTCACTGAGTTGGCAACAAGTGGCTGCTGTGGCTGCCATTTTTCTGGTGATGGCCATCAGCTCCGACGAGGTCAGCTGGGGGGCTTTCTTTGTGTAAGCAACGAGAAACCTGAAAGAAGCATTTTTTAACTAAGTCCTGCTGAGTCATTCATGAGTTTTTAGCCGCCTTGCTTCTTCTCACAGACTCTCTACTCTCATGCCA
+
CCCCCBCFCFFFGGGGGGGGGGGGGGHHGGGGGHHHGGHHHHHHHHHHHHHHHHHHHHHHHHHHHHHHHHHHGHGGHHHHHHHGGHHHHHHHHHHHHHHHHHHHHHHHHHHHHGGGGGGGGHHHHHHHGGGGGGGGGGGGGGGGGGFFFFFFFFFFFFFFFFFFFFFFFFFFFFHFFFFFHFFFFHFFFFFHFFFFFFFFHHHFFFFHFFFFFFFFFFFFHFFFFFFFFFFFFFFFFFFHHHFFFFFFFFB
@M05620:45:000000000-G6HP7:1:1101:10740:5793 1:N:0:112
AAACCAAGCAGACACTCACCGCTCCCTCGCCACAGGCCAATAGTTTGTCCTCACTGAGTTGGCAACAAGTGGCTGCTGTGGCTGCCATTTTTCTGGTGATGGCCATCAGCTCCGACGAGGTCAGCTGGGGGGCTTTCTTTGTGTAAGCAACGAGAAACCTGAAAGAAGCATTTTTTAACTAAGTCCTGCTGAGTCATTCATGAGTTTTTAGCCGCCTTGCTTCTTCTCACAGACTCTCTACTCTCATGCCA
+
?3>AA?AFBFFBGFGGGGGGGFFCEFBBEGGGGHFHGGCDGFHDDGGEGFFDEHDHFFFDEB3GHHGHFBFHGHGGHHDFFGFGGHHHHHHFFHHH3FBFHFGHHHFGGGDGHGGECGCG/BFGBBFHDFGGC:EGFG;0BFFFGFFFBFFAFFFFFFFFFFFFFFFFFFFBBFFFFBBBFFFFFFFFFFFFF/9/;BFFBFFFFFFFF.BB/9>DF?BFFFEFFFFFFFFFFFFBFFFFFFFFFFFFFFF
@M05620:45:000000000-G6HP7:1:1101:21916:5797 1:N:0:112
TACCTGTACTGGGGAAGCATTTGAATATCCCCCCATGGTGATGGGGACGGAGAACTGCTCCATAAACACAGGCAACGTGCCTAACTTTCCCGGGAAGATGAAGTCAAAGAGCGACCACAGCTCTCGGAGGTTATTTTGCATCGGTGAGCCAGACAGAATGATCCGATGAGGGGTGCGAAACTATTTGAGGAAAGGAAGCACCTTTTTATTAAATTTACCTTTTAGCAATCGCCATTCCTACCCTAAAGATC
+
BABBBFFFFFFBGGGGGGGGGGHFGGHHHHHGGGGHHHGHHHHGGGGGGGGGGHHHHHHHHHHHHHGHHHHHGHGHGHHHHHHHHHHHGHHGGGGGGHHHHHHHHHHHHHHHGGGGGHHHHHHHHGFGGGGHHHFHHHGFHGGGGGFHHHHHHGHGGFHHHHHHHGGGGHFFCEGFGGGGGGGGGGGFGGFFFGFFF.EFF?FFFFBFFFFFFFFFFFFFBFBFFBB999:EFDEFFFFFFFFFFFB/FFB
@M05620:45:000000000-G6HP7:1:1101:14527:5805 1:N:0:112
AAACCAAGCAGACACTCACCGCTCCCTCGCCACAGGCCAATAGTTTGTCCTCACTGAGTTGGCAACAAGTGGCTGCTGTGGCTGCCATTTTTCTGGTGATGGCCATCAGCTCCGACGAGGTCAGCTGGGGGGCTTTCTTTGTGTAAGCAACGAGAAACCTGAAAGAAGCATTTTTTAACTAAGTCCTGCTGAGTCATTCATGAGTTTTTAGCCGCCTTGCTTCTTCTCACAGACTCTCTACTCTCATGCCA
+
BBBCCBBFCFFFGGGGGGGGGGGGGGHHGGGGGHHHGGHHHHHHHHHHHHHHHHHHHHGHHHHHHHHHHGHHGHGGHHHHHHHGGHHHHHHHHHHHHHHHHHHHHHGHHHHHHGGGGGGGFHHHHHHHGGGGGGGGGGGGGGGGGGFFFFFFFFFFFFFFFFFFFFFFFFFFFFFFFFFFFFFFFFFFFFFFFFFFFFFFFFFFFFFFFFFFFFFFFFFFFFFFFFFFFFFFFFFFFFFFFFFFFFFFFFF
@M05620:45:000000000-G6HP7:1:1101:12723:5806 1:N:0:112
AAACCAAGCAGACACTCACCGCTCCCTCGCCACAGGCCAATAGTTTGTCCTCACTGAGTTGGCAACAAGTGGCTGCTGTGGCTGCCATTTTTCTGGTGATGGCCATCAGCTCCGACGAGGTCAGCTGGGGGGCTTTCTTTGTGTAAGCAACGAGAAACCTGAAAGAAGCATTTTTTAACTAAGTCCTGCTGAGTCATTCATGAGTTTTTAGCCGCCTTGCTTCTTCTCACAGACTCTCTACTCTCATGCCA
+
ABABCBBFCFFFGGGGGGGGGGGGGGHHGGGGGHHHGGHHHGHGHHHHHHHHHHHHHHFGGHHHHHHHGGHHGHGGHHGFHHHGGHHHHHHHHHHHHHHHHHHHHHHHHHHHHGGGGGGGEHHHHHHHGGGGGGGGGGGGGGGGGGFFFFFFFFFFFFFFFFFFFFFFFFFFFFFFFFFFFFFFFFFFFFFFFFFFFFFFFFFFFFFFFFFFFFFFFFFFFFFFFFFFFFFFFFFFFFFFFFFFFFFFFFF
@M05620:45:000000000-G6HP7:1:1101:10717:5810 1:N:0:112
AAACCAAGCAGACACTCACCGCTCCCTCGCCACAGGCCAATAGTTTGTCCTCACTGAGTTGGCAACAAGTGGCTGCTGTGGCTGCCATTTTTCTGGTGATGGCCATCAGCTCCGACGAGGTCAGCTGGGGGGCTTTCTTTGTGTAAGCAACGAGAAACCTGAAAGAAGCATTTTTTAACTAAGTCCTGCTGAGTCATTCATGAGTTTTTAGCCGCCTTGCTTCTTCTCACAGACTCTCTACTCTCATGCCA
+
CABBCBCFCFFFGGGGGGGGGGGGGGHHGGGGGHHHGGHHHGHHHHHHHHHHHHGHHHFGHHHGHHFHHHHHGHGGHHHHHHHGGHHHHHHHHHHHHHGHHHHHHHHGHHHHHGGGGGGGDGHHFHHHGGGGGGGGGGGGGFGGGFFFFFFFFFFFFFFFFFFFFFFFFFFFFFFFEFFFFFFFFFFFFFFFF;BFFFFFFFFFFFFFFFFFFFFFFFFFFFFFFFFFFFFFFFFFFFFFFFFFFFFFFFF
@M05620:45:000000000-G6HP7:1:1101:16224:5814 1:N:0:112
ATCTCTATCTCCTAAAAAGGAAGAAAGGGGAGGGAAGATCGGAAGAGCACACGTCTGAACTCCAGTCACTCCGCGAAATCTCGTATGCCGTCTTCTGCTTGAAAAAAAAAAAAACCACAGCTCTCGGAGGTTATTTTGCATCTGTGATCCAGACAGAATGATCCGATGAGTGGTGCGAAACTATTTGAGGAAAATAAGCACCTTTTTATTACATTTAACTTTTAGCAATCTACATTCCTACCCTAAAGATC
+
BBBBBFFFFFFFGGGGGGGGFGHHHHHHGGGEGCGFGHHHHGGGGHHHGHHHGGHHGHFHHHHGFFHGHGHHFGEEFFGHFHGFGHHGHGEEHGHHHHHHHGGFHHGG@G@//>.<><F0GF11<...--</=0CFH000:C0;;000;;GBGEC//;0090009.;AF0;0;B.09;=?-FFFFB/;../././///:9BE//BB/9/B/BFBFFF////;///;/;/9//;BBBFFBBFAFFFBB////
@M05620:45:000000000-G6HP7:1:1101:15949:5829 1:N:0:112
AGATTACTGCAACAGTTCCCCCTGGACCTGGAAAAGTTTCTTGCCTGGCTTACAGAAGCTGAAACAACTGCCAATGTCCTACAGGATGCTACCCGTAAGGAAAGGCTCCTAGAAGACTCCAAGGGAGTAAAAGAGCTGATGAAACAATGGCAAGTAAGTCAGGCATTTCCGCTTTAGCACTCTTGTGGATCCAATTGAACAATTCTCAGCATTTGTACTTGTAACTGACAAGCCAGGGACAAAACAAAGAT
+
AAABAFFFFFDFGGFGGGGGGGGGGHHHHHGGHGHHFGGHHHGGHHHEGHHCHFFFFFFFHHHHHFHEFHGGHHHHHHHHHHGHFAGGHHHHGHGGGGHHGGBFGHHHGHHHHHHHHHHHFHHGGGEFFHHHHGHHHHHHHHHGGHGHHHHHHGHHGHGHGHHHHHHHHHGGGGGHHHFHHHHHHGHDHHHHGHHHGGHHGHHHGHHHHHHHHGHCGGHHHHHHHHHGHFFHHGFGGGGGGGGGGGGGEF=
@M05620:45:000000000-G6HP7:1:1101:15737:5832 1:N:0:112
CATCCTGACCCTGAAGTACCCCGGCTTGATTTCTGACATTAGATCGGAAGAGCACACGTCTGAACTCCAGTCACTCCGCGAAATCTCGTATGCCGTCTTCTGCTTGAAAAAAAAAAAAATTCATCTTTGTAGCTTTCTTTTTTTCATCCCCATGCCCCCTTCCATCAGCCTTTTTTTCCTCACTCCTCCTTATTCCTTCCTTCTTTTTTATCCTCCTTTCTTCTTCTCACATCCTCTCTACACTCCTTCCC
+
CCCCCFFFFFFFGGGGGGGGGGGGGGGGHHHHHEHHHHHHGHHHHHGGGGGHHHHHHGHHHGHHHHHHHHHHHHHHHGGGEG@HHFGFGGHGHHGFGHGHHHHHHHHHHHHG/<D@</-01>=<FF111><D1==FG0==00-;/0;CC.C///0;/.:9A//90;0:9//0:CG--/:009.90F:///0009:00:9900000990:E00;99//:00B:0:99:B09000/909:90;:/9//000:;
@M05620:45:000000000-G6HP7:1:1101:16023:5839 1:N:0:112
TACCTGTACTGGGGAAGCATTTGAATATCCCCCCATGGTGATGGGGACGGAGAACTGCTCCATAAACACAGGCAACGTGCCTAACTTTCCCGGGAAGATGAAGTCAAAGAGCGACCACAGCTCTCGGAGGTTATTTTGCATCGGTGAGCCAGACAGAATGATCCGATGAGGGGTGCGAAACTATTTGAGGAAAGGAAGCACCTTTTTATTAAATTTACCTTTTAGCAATCGCCATTCCTACCCTAAAGATC
+
BBBBBFFFFFFFGGGGGGGGGGHDEGGHHHHGGGGHHHGHHHHHHGGGGGGGGHHHHHHHHHHHHHHHHHHHGGHHGHHHHHHFHHHHHHHGGGGGGHHHHHHHHHHFHHHHGGGGGHHHHHHHHGGGGGEHHHHHHHHHHHGGGGGHHHHHHGHHHHHHHHHHHGGGHHHGGEDGGGGGGGGGGGGGGGFGGGGGGGGGGFFFFFFFFFFFFFFFFFFFFFFFFFFFFFFFFFFFFFFFFFFFFFFFFFF
@M05620:45:000000000-G6HP7:1:1101:15933:5840 1:N:0:112
AGATTACTGCAACAGTTCCCCCTGGACCTGGAAAAGTTTCTTGCCTGGCTTACAGAAGCTGAAACAACTGCCAATGTCCTACAGGATGCTACCCGTAAGGAAAGGCTCCTAGAAGACTCCAAGGGAGTAAAAGAGCTGATGAAACAATGGCAAGTAAGTCAGGCATTTCCGCTTTAGCACTCTTGTGGATCCAATTGAACAATTCTCAGCATTTGTACTTGTAACTGACAAGCCAGGGACAAAACAAAGAT
+
AAAAABFFBF1@FFFGGGGGGGGGAGGHHFHHHHHHFHHHHHHHHHHHHHHHHHBGHHHHHHHFHHGHHHHHHFHHHHHHHHHH0FGGGHFHHHGEGGHGHG>FGGHHGHHHBGGHHHHHECGFFEEEFGHHGGHHHHHHHHHHFFHGGGHHHGHGHGFGFFFHHHHHHHGGGGGH<GGHHHHHHGHGHHHHFGHGHHHHFFGHHHHHHHHHHHHHHHHHBGGHHHGHHGHHHGGAEGGGGGGGGGGGFF;
@M05620:45:000000000-G6HP7:1:1101:9590:5865 1:N:0:112
ATCTCTATCTCCTAAAAACCTGTTTAGATTTGGAGATAGACCTTCAGGTTTTTCATCATTTTCTGCATGAATTATACATTGACCACGTTCCAGCGTGGTCAGTTTGCAGCATTCTGTTATTTTGTTTGACAGAGTGTCTTGTTGAGAACATATGTAGGACATGATTTTTTCCTGCAACAGGGAAAATAAAGTATAAGTTTTAAAGATTTATTCTTTAATAAAGGATCTCAAAGCCAGCTTTAGAAAAAGGA
+
BBBBBFBFFFFFGGGGDGGGGGHHHFHCGHHHHGHFHFGBGHHHHHHHHHHGGHHHHHHHHHHHHHHHHHHHHHHEHFHHHHHHHHGGHHHHHHGGGGHHFGHHHHHHHHHHHHHHHHGHHHHHHHHHFHHHFHHHHHHHHHHHDGEEGFHGHHHGHHFHFHHHHHHHHGHHHHHF<FGHHGGG/<?FDFGHHHBFHGHHHHC1F<GHHGHHHHHHHFH<=DHHCGHHHHHHHHHFGGHHHHHHHHFCGGC
@M05620:45:000000000-G6HP7:1:1101:22048:5868 1:N:0:112
TACCTGTACTGGGGAAGCATTTGAATATCCCCCCATGGTGATGGGGACGGAGAACTGCTCCATAAACACAGGCAACGTGCCTAACTTTCCCGGGAAGATGAAGTCAAAGAGCGACCACAGCTCTCGGAGGTTATTTTGCATCGGTGAGCCAGACCGAATGATCCGGTGAGGGGGGCGGAACTATTTGAGGGAAGGAAACACCTTTTTATTAAATTTACCTTTTTGCAATCCCCCTTCCTACCCTAAAGATC
+
BBBBBFFFFFFFGGGGGGGGGGGFHHFHHHHGGGGHHHHHGHHHHGEEGGFGGHHHHHHHHHHHHHHHHHHHGHHHGHHHHHFFHHHHHHHGGGFGGHHHHGHHHDGFGEHHGGGGGHHHHHHH2/F/<A/?1<FGH111?1.C<<.<1>0..<.<-<:/0:0<.-::::GAA--9--9B-//9BFF/.B.9AAD.B//;.A/FFFF./;/9BBFF/9F9FFF/-/:B//./;.-A.B///;FB.FB////
@M05620:45:000000000-G6HP7:1:1101:18854:5873 1:N:0:112
AAACCAAGCAGACACTCACCGCTCCCTCGCCCCCGGCCAATCGTTTGTCCTCACTGAGTTGGCAACAAGTGGCTGCTGTGGCTGCCATTTTTCTGGTGATGGCCATCAGCTCCGACGAGGTCAGCTGGGGGGCTTTCTTTGTGTAAGCAACGAGAAACCTGAAAGAAGCATTTTTTAACTAAGTCCTGCTGAGTCATTCATGAGTTTTTAGCCGCCTTGCTTCTTCTCACAGACTCTCTACTCTCATGCCC
+
AAAAAAA?ABFFGGGFG1GGAAEEFEFGEEE0E/E/EE/AB0BGEFCGFHHHBGH1B1GDEGFDGHHHHEGHFGEGHCGFGGHFGHCGHHFHHHHGHH1FHHHHCGHHHHHHHC<CG/BGFF1FGHHHGGGG@@FFFFFBFFFFFBFFEBF@FF-AFFFFFE/BFBFFFFFFFFF@-BFF//;BFFFFFFFFFFFFFFFFFF//BFFFFFFFFF@@FFFFFFFFFFFFBB/B/AFFFFFBFFFFFFFBFF/
@M05620:45:000000000-G6HP7:1:1101:23878:5877 1:N:0:112
ATCTCTATCTCCTAAAAACCTGTTTAGATTTGGAGATAGACCTTCAGGTTTTTCATCATTTTCTGCATGAATTATACATTGACCACGTTCCAGCGTGGTCAGTTTGCAGCATTCTGTTATTTTGTTTGACAGAGTGTCTTGTTGAGAACATATGTAGGACATGATTTTTTCCTGCAACAGGGAAAATAAAGTATAAGTTTTTAAGATTTATTCTTTAATAAAGGATCTCAAAGCCAGCTTTAGAAAAAGGA
+
AABBBFFFFFFFGGBGGGGGGGHHHGHHHHHHHGGGHFHGHHHHHHHHHHHGGHHHHHHHHHHHHHHHHHHHHHHHHHHHHHHHGHGHHHHHHHGGGGHHHHHHHHHHHHHHHHHHHHHHHHHHHHHHHHHHHHHHHHHHHHHHHHHHHHHGHHHHHGHHHHHGHHHHHGHHHHHHDGGHHGGHHHGH1FHHHHHGGFGHH.FCGFGHHHHHHHHHHHHHHEHHHHHHHHHHHHHHHGHHHHEHGHHHGGG
@M05620:45:000000000-G6HP7:1:1101:23905:5878 1:N:0:112
ATCTCTATCTCCTAAAAACCTGTTTAGATTTGGAGATAGACCTTCAGGTTTTTCATCATTTTCTGCATGAATTATACATTGACCACGTTCCAGCGTGGTCAGTTTGCAGCATTCTGTTATTTTGTTTGACAGAGTGTCTTGTTGAGAACATATGTAGGACATGATTTTTTCCTGCAACAGGGAAAATAAAGTATAAGTTTTAAAGATTTATTCTTTAATAAAGGATCTCAAAGCCAGCTTTAGAAAAAGGA
+
BBBBBFFFFFFFGGGFGGGGGGHHHFHFHHHHHFHGHFHHHHHHHHHHHHHGGHFHHDHHHHHHHHHHHHHHHHHFHHHHHHHHFHGHHHHHHHGGGGHHHHHHHHHHHHHHHHHHHHGHHHHHHHHHGHFHGHHHHHHHHHHHBGFFHGHHHHHHHHHHHHHGHHHHHGHHHHHHFHFGHGEFGCFFFFGHHHGFF>FHHFG<GFGHHHHHHHHHGHHG0DGHFHHHHHFFHHHFHGHHHFGFGHHFGGC
@M05620:45:000000000-G6HP7:1:1101:19698:5889 1:N:0:112
AAACCAAGCAGACACTCACCGCTCCCTCGCCACAGGCCAATAGTTTGTCCTCACTGAGTTGGCAACAAGTGGCTGCTGTGGCTGCCATTTTTCTGGTGATGGCCATCAGCTCCGACGAGGTCAGCTGGGGGGCTTTCTTTGTGTAAGCAACGAGAAACCTGAAAGAAGCATTTTTTAACTAAGTCCTGCTGAGTCATTCATGAGTTTTTAGCCGCCTTGCTTCTTCTCACAGACTCTCTACTCTCATGCCA
+
A>AAAB?FBFFFGGGGGGGGEEGEGGHHGGGEGFHHGGD2GGHHHHHHHHHHHHHHHHHGHHHHHHHEHGFHFHGGHFHHHHHFGHCGHHHHHHHHHHHHHHHHHHHFHHHHHGGGGCDGGHHHHHHHGGGGGGGGGGGGGGGGGGFFFFFBFFFFFFFEF/FFFFFFFFFFFFFBEBFFBFFFFFFFFFFBFFBFFFFFFFFFFFFFFFFFFABBFFFFFFFFFFFFFFFFFFFFFFFFFFFFFFF/FF/
@M05620:45:000000000-G6HP7:1:1101:18843:5890 1:N:0:112
AAACCAAGCAGACACTCACCGCTCCCTCGCCACAGGCCAATAGTTTGTCCTCACTGAGTTGGCAACAAGTGGCTGCTGTGGCTGCCATTTTTCTGGTGATGGCCATCAGCTCCGACGAGGTCAGCTGGGGGGCTTTCTTTGTGTAAGCAACGAGAAACCTGAAAGAAGCATTTTTTAACTAAGTCCTGCTGAGTCATTCATGAGTTTTTAGCCGCCTTGCTTCTTCTCACAGACTCTCTACTCTCATGCCA
+
BAABBBAFABFFGGGGGGGGGGGGGGHHFGGEEHHHGGHHHGHHHHHHHHHHHHHHHHHHHHHHHHHGHHFHFHGGHHHHHHHGGHCHHHHHHHHHHHHHHHHHHHHHHHHHHGGGGEGGGHFHHHHHGGGGGGGGGGGGGGGGGGFFFFFFFFFFFFFFFF/FFFFFFFFFFFFFFFFFBFFFFFFFFFFFFFFFFFFFFFFFFFFFFFFFFAFFFFFFFFFFFFFFBFFFFFFFFFFFFFFFFFFFFF/
@M05620:45:000000000-G6HP7:1:1101:7546:5901 1:N:0:112
ATCTTATCTCCTAAAAACCTGTTTAGATTTGGAGATAGACCTTCAGGTTTTTCATCATTTTCTGCATGAATTATACATTGACCACGTTCCAGCGTGGTCAGTTTGCAGCATTCTGTTATTTTGTTTGACAGAGTGTCTTGTTGAGAACATATGTAGGACATGATTTTTTCCTGCAACAGGGAAAATAAAGTATAAGTTTTCAAGATTTATTCTTTAATAAAGGATCTCAAAGCCAGCTTTAGAAAAAGGAA
+
ABBBAFFFFFFFGGGGBFFF4BGH5DBGGHHHGCFHGHBFHHHHHFFHGHGFHHHHFHHHHHGHHFFFFHGGFGFHFHF5AGHGHGHHHHH5FEEGEHGHHHHGHHGHGFFHHHGHG4GGHGFHHHHFH4GHHGHGHHH3GHHFBFFGHG3FGHHHHHHFHHHHGHHHGHHH1FFGHGHHGACEGFFFHB?FF11?>FGH1>DFBFGHBGGHHHH10D0<000/DGHHFFFHHHFHGHHG0;0;CHAC?CF
@M05620:45:000000000-G6HP7:1:1101:19720:5902 1:N:0:112
AAACCAAGCAGACACTCACCGCTCCCTCGCCACAGGCCAATAGTTTGTCCTCACTGAGTTGGCAACAAGTGGCTGCTGTGGCTGCCATTTTTCTGGTGATGGCCATCAGCTCCGACGAGGTCAGCTGGGGGGCTTTCTTTGTGTAAGCAACGAGAAACCTGAAAGAAGCATTTTTTAACTAAGTCCTGCTGAGTCATTCATGAGTTTTTAGCCGCCTTGCTTCTTCTCACAGACTCTCTACTCTCATGCCA
+
A>AABBBFBFFFGFGGGFGGFGGGGGHHGGGGGHHHGGCFHCGHHHHHHHHHHHHHFHHHHHHHGHHGHGGHGHGGHGHHHHHGGHEHHHHHHHHHHHHHHHHHHHHHHHHHHGGGGEGGGHHHHHHHGGGGGGGGGGGGGGGGFGFFFFFBEFAFFFFFFFFFFFFFFFFFFFFBFFFFFFFFFFFFFFFFFFFFFFFFFFBFFFFFFFFFFFBBFFFFFFFFFFFFFFFFFFFFFFFFFFFFFFFFFFB
@M05620:45:000000000-G6HP7:1:1101:16843:5916 1:N:0:112
CATCCTGACCCTGAAGTACCCGGCTTGATTTCTGACATTAGATCGGAAGAGCACACGTCTGAACTCCAGTCACTCCGCGAAATCTCGTATGCCGTCTTCTGCTTGAAAAAAAAAAACCAACACACCCCATGTCTTTCTCCTCCTTTCTTTCTCCCTTCCTCACCCCTACCTACCTCTTTCTCGTTTTCTTCGCACGCACCCCTTTTACCGCCTTCTCACTGTTCTGCCTCTCATTTCTCCCTCGTCCTTTA
+
CCCCCFFFFFFFGGGGGGGGGGGGGGGHHHHHHHHHHHHHHHHHHGGGGHHHHHHHGHHHGHHHHHHHHHHHHHHHGGGG/EHHHHHGGHHHHGGGHGHHGHHHFGHHHHGD</</////?///<>.-.001<111110=0<//0000000=0<</0//00:...-....;0/.00000000..;..0000...------.-.;/////.--.;////9:99///////9////;////:/9/-....///
@M05620:45:000000000-G6HP7:1:1101:16547:5917 1:N:0:112
ATCTCTATCTCCTAAAAACCTGTTTAGATTTGGAGATAGACCTTCAGGTTTTTCATCATTTTCTGCATGAATTATACATTGACCACGTTCCAGCGTGGTCAGTTTGCAGCATTCTGTTATTTTGTTTGACAGAGTGTCTTGTTGAGAACATATGTAGGACATGATTTTTTCCTGCAACAGGGAAAATAAAGTATAAGTTTTAAAGATTTATTCTTTAATAAAGGATCTCAAAGCCAGCTTTAGAAAAAGGA
+
BBBBBFFFFFFFGGGGGGGGGGHHHHHHHHHHHGHGHGHGHHHHHHHHHHHGGHHHHHHHHHHHHHHHHHHHHHHHHHHHHHHHHHGHHHHHHHGGGGHHHHHHHHHHHHHHHHHHHHHHHHHHHHHHEGHHHHHHHHHHHHHHGHGHHGHGHHHHHHFHHHHFHHHHHGHHHHHHDGHHHGGHHHGHHHHHHHHHHHHHHHHHHHHHHHHHHHHHHHHHHHHHGHHHHHHHGHHHHGHHHHHEGHHHGGH
@M05620:45:000000000-G6HP7:1:1101:16566:5929 1:N:0:112
ATCTCTATCTCCTAAAAACCTGTTTAGATTTGGAGATAGACCTTCAGGTTTTTCATCATTTTCTGCATGAATTATACATTGACCACGTTCCAGCGTGGTCAGTTTGCAGCATTCTGTTATTTTGTTTGACAGAGTGTCTTGTTGAGAACATATGTAGGACATGATTTTTTCCTGCAACAGGGAAAATAAAGTATAAGTTTTAAAGATTTATTCTTTAATAAAGGATCTCAAAGCCAGCTTTAGAAAAAGGA
+
AABCCFFFFFFFGGGGGGGGGGHHHHHHHHHHHHHGHHHHHHHHHHHHHHHGGHHHHHIIHHHHHHHHHGHHHHHHHHHHHHHHHHGHHHHHHHGGGGHHHHHHHHHHHHHHHHHHHHHHHHHHHHHHHGHHHHGHHHHHHHHHHHHHHHHHHHHHHHHHHHHHHHHHHGHHHHHHHHHHHGGHHHHHHHHHEHHHHGHHHHHHHHHHHHHHHHHHHHHHGHHGHHHHHHHHHHGFHGHHHHFHGGHHGGG
@M05620:45:000000000-G6HP7:1:1101:9920:5929 1:N:0:112
AGATTACTGCAACAGTTCCCCCTGGACCTGGAAAAGTTTCTTGCCTGGCTTACAGAAGCTGAAACAACTGCCAATGTCCTACAGGATGCTACCCGTAAGGAAAGGCTCCTAGAAGACTCCAAGGGCGTAAAAGCGCTGATGAAACAATGGCAAGTAAGTCAGGCATTTCCGCTTTAGCACTCTTGTGGATCCACTTGAACAATTCTCAGCATTTGTACTTGTAACTGACAAGCCAGGGACAAAACAAAGAT
+
AAAAADFFBD1BBA1GGGGGGGGGHFHHHGE01B0GHHGHHHHHHHHHHHHBGGGDBGGHHDGGH0FGHHHH11F1GHHHDHFGGGGGGH2FGHGG//FGFG0BGFHHGHFHFF1FGHHH11BF>/>EE/?2G0?BFCAHHF1@GBGHDFGFGGHFGHHHGHHHAGHHHHGGGGGD<GFHHHHHHHHGGHHHH/GHH0CG0/CHHHHGHH0GHHHHECGHGF09FGF0FFFFEG/AEBEE.;/;FE9.C/B
@M05620:45:000000000-G6HP7:1:1101:17290:5933 1:N:0:112
AAACCAAGCAGACACTCACCGCTCCCTCGCCACAGGCCAATAGTTTGTCCTCACTGAGTTGGCAACAAGTGGCTGCTGTGGCTGCCATTTTTCTGGTGATGGCCATCAGCTCCGACGAGGTCAGCTGGGGGGCTTTCTTTGTGTAAGCAACGAGAAACCTGACAGAAGCATTTTTTAACTAAGTCCTGCTGAGTCATTCATGAGTTTTTAGCCGCCTTGCTTCTTCTCACAGACTCTCTACTCTCATGCCA
+
AAAABBBFBCFCGGGGGGGGGGGGGGHHGGGGGFHHGGEEGFGHHHHHHHHHHHHHFHHHHGHHHHHEHHHHGHGGHHHHHHHGGH3GHHHHHHHHHH3GHHHHFHHHHHHHHGGGGEGGGGFHHHHGGGGGGGGGGGGGGGGGGBFFFFFBEFF?BFFFFF/;FFFFFBFFFFFBEBFF/BFFFFFFFFFFFFFFFFFFFFFFFFFFFFFFF?BBFFFFFFFFFFFFFFFFBFFFFFFFFFFFFFFBFF/
@M05620:45:000000000-G6HP7:1:1101:17270:5939 1:N:0:112
AAACCAAGCAGACACTCACCGCTCCCTCGCCACAGGCCAATAGTTTGTCCTCACTGAGTTGGCAACAAGTGGCTGCTGTGGCTGCCATTTTTCTGGTGATGGCCATCAGCTCCGACGAGGTCAGCTGGGGGGCTTTCTTTGTGTAAGCAACGAGAAACCTGAAAGAAGCATTTTTTAACTAAGTCCTGCTGAGTCATTCATGAGTTTTTAGCCGCCTTGCTTCTTCTCACAGACTCTCTACTCTCATGCCA
+
AAABBABFBFFFGGGGGGGGEFGGGGHHCGGFGGHHGGGGHEHHHHHHHHHHHHHHHHGHHHHHHHHHHHHHGHGGHHHHHHHFGHHHHHHHHHHHHHGHHHHHHHHHHHHHHGFGGGGGGHFHHHHHGGGGGGGGGGGGGGGGGGFFFFFFFFFFFFFFFFFFFFFFFFFFFFFFFFFFBFFFFFFFFFFFFFFFFFFFFFFFFFFFFFFFFFFFFFFFFFFFFFFFFFFFFFFFFFFFFFFFFFFFFF/
@M05620:45:000000000-G6HP7:1:1101:7071:5989 1:N:0:112
ATCTCTATCTCCTAAAAACCTGTTTAGATTTGGAGATAGACCTTCAGGTTTTTCATCATTTTCTGCATGAATTATACATTGACCACGTTCCAGCGTGGTCAGTTTGCAGCATTCTGTTATTTTGTTTGACAGAGTGTCTTGTTGAGAACATATGTAGGACATGATTTTTTCCTGCAACAGGGAAAATAAAGTATAAGTTTTAAAGATTTATTCTTTAATAAAGGATCTCAAAGCCAGCTTTAGAAAAAGGA
+
AABCAFFFFFFFGGGGGGGGGGGHHFHGHHHHHHHFHHHFGHHHHHHHHHHGGHHHHGHHHHHHHHHHHHGHHHHHHGGHHFHGHFAHHHHHHGE1BEHHGHHHHHFHFHHHHHHHHHFGHHHHHHHFGHGHECHHHHHHHHGH4EG4FCHHGFHGFFFBFFG?GGHHHFHHHHHHDGGFHCFEGE?1D?FHHHF1>FGHHFG<F<FHH1FGHHHHD==DG0DGHHHHHHHHGHHGGEHHHFH0;C/:EF:
@M05620:45:000000000-G6HP7:1:1101:7090:5992 1:N:0:112
ATCTCTATCTCCTAAAAACCTGTTTAGATTTGGAGATAGACCTTCAGGTTTTTCATCATTTTCTGCATGAATTATACATTGACCACGTTCCAGCGTGGTCAGTTTGCAGCATTCTGTTATTTTGTTTGACAGAGTGTCTTGTTGAGAACATATGTAGGACATGATTTTTTCCTGCAACAGGGAAAATAAAGTATAAGTTTTAAAGATTTATTCTTTAATAAAGGATCTCAAAGCCAGCTTTAGAAAAAGGA
+
ABBBBFFFFFFFGGGGGGGGGGGHHHHHHHHHHGHHHHHHHHHHHHHHHHHGGHHHHGGHHHHHHH5GHFHHHHHHHHHHHHHHHHEHHHFHHHGFGGHHHFHHHHHGHHHHHHHHHHDHHHHHHHHHHHHHEGHHHHHHHHHFFHHHHFHHHGHHFEHHGGFGHHHHHGHHHHHHFHHGAFEFEBFFFGGHHHHHGGGHHHHHHGHHHHHHHHHHHDDGDGHGGHGGHFBGGHFFHGHHHHHBCCGFFDC
@M05620:45:000000000-G6HP7:1:1101:7086:6010 1:N:0:112
ATCTCTATCTCCTAAAAACCTGTTTAGATTTGGAGATAGACCTTCAGGTTTTTCATCATTTTCTGCATGAATTATACATTGACCACGTTCCAGCGTGGTCAGTTTGCAGCATTCTGTTATTTTGTTTGACAGAGTGTCTTGTTGAGAACATATGTAGGACATGATTTTTTCCTGCAACAGGGAAAATAAAGTATAAGTTTTAAAGATTTATTCTTTAATAAAGGATCTCAAAGCCAGCTTTAGAAAAAGGA
+
CCBCDFFFFFFFGGGGGGGGGGHHHHHHHHHHHHHHHHHHHHHHHHHHHHHGGHHHHHIHHHHIIHHHHHHHHHHHHHHHHHHHHHGHHHHHHHGGGGHHGHHHHHHHHHHHHHHHHHHHHHHHHHHHHHHHHHHHHHHHHHHHHHHHHHHHHHHHHHHHHHHGHHHHHGHHHHHHHHHHHGGHHHHHHHHHHHHHFHHHHHHHHHHHHHHHHHHHHGHHHHHHHHHHGHHGHHHHHGHHHHHGGGFHGGH
@M05620:45:000000000-G6HP7:1:1101:7071:6020 1:N:0:112
ATCTCTATCTCCTAAAAACCTGTTTAGATTTGGAGATAGACCTTCAGGTTTTTCATCATTTTCTGCATGAATTATACATTGACCACGTTCCAGCGTGGTCAGTTTGCAGCATTCTGTTATTTTGTTTGACAGAGTGTCTTGTTGAGAACATATGTAGGACATGATTTTTTCCTGCAACAGGGAAAATAAAGTATAAGTTTTAAAGATTTATTCTTTAATAAAGGATCTCAAAGCCAGCTTTAGAAAAAGGA
+
BBABBFFFFFFFGGGGGGGGGFHHHB5FGHHFH4EAGGHHHHHHHHFBGHHGGHHHHHHHHHHHEFEFFFFGH5FDGGHHH5GHBGEHHHHH5GEG?EHFFHGHHHHHHHHHHHHHHHHHHHHGHHHHFFHEHHHHHHHHHHHHHHEHHFHHHHHHHHHHHHHBGHHHHGGHHHHHGHHGHGGHHHHH1FGHGHHHBGFHHHHHHHHHHHHHHHHHHFHFHHBBFGHHFFHFGGHGAEHHH0;GCCGC.:;
@M05620:45:000000000-G6HP7:1:1101:7097:6027 1:N:0:112
ATCTCTATCTCCTAAAAACCTGTTTAGATTTGGAGATAGACCTTCAGGTTTTTCATCATTTTCTGCATGAATTATACATTGACCACGTTCTAGCGTGGTCAGTTTGCAGCATTCTGTTATTTTGTTTGACAGAGTGTCTTGTTGAGAACATATGTAGGACATGATTTTTTCCTGCAACAGGGAAAATAAAGTATAAGTTTTAAAGATTTATTCTTTAATAAAGGATCTCAAAGCCAGCTTTAGAAAAAGGA
+
ABBABFFFFFFFGBFFFGGGGGHHHHHHHHHHHHHHHHHGHHHHHHHFHGHGGHHHHHHHHHHHFHHHHHHHHHHHHHHHHHGHHHGHHH1FGFGGGGHHHHHHHHHGHHHHHHHHHHHHHHHHHHHHHHHHGHHHHHHHHHHFHHHHHHHGHHHHHHHHHHHHHHHHHGHHHHHHHHHHHGEHHHGHHDGGFHHHGHHHHGHHHHHHHHHHHGHHHBGHDGHBGHHHHHHHHHHHHEFHHHBCH0GHDDG
@M05620:45:000000000-G6HP7:1:1101:8257:6035 1:N:0:112
CATCCTGACCCTGAAGTACCCCGGCTTGATTTCTGACATTAGATCGGAAGAGCACACGTCTGAACTCCAGTCACTCCGCGAAATCTCGTATGCCGTCTTCTGCTTGAAAAAAAAAAAAAATATTAAAGAACTATAGTGTAGGCTACTAATTGTATCTGTATGTACGCTTCTACTTATGCATTACGAACATGTGAGTAGTCGCAATATTCACTAACCGCAATCATTTGTAATATCTAGTCATGTCTTGTGTT
+
CCCCCFFFFFFFGGGGGFGGGGGFGGGGHHHHHHHHHHHHHHGHHHGGGGHHHHHHHGHHHGHHHHHHHHHHHHGHHGGGGGGHHHHGGGHFHHGGGHGHHGHHHHHGGHHGCCG<</--011111111./0000000=000000/000000:000;000:0;00..;..00;00000090009...--09;000;9;00.--..9/////////.----.9;/:////////://////9/;////;/./
@M05620:45:000000000-G6HP7:1:1101:24160:6041 1:N:0:112
TACTGTACTGGGGAAGCATTTGAATATCCCCCCATGGTGATGGGGACGGAGAACTGCTCCATAAACACAGGCAACGTGCCTAACTTTCCCGGGAAGATGAAGTCAAAGAGCGACCACAGCTCTCGGAGGTTATTTTGCATCGGTGAGCCAGACAGAATGATCCGATGAGGGGTGCGAAACTATTTGAGGAAAGGAAGCACCTTTTTATTAAATTTACCTTTTAGCAATCGCCATTCCTACCCTAAAGATCG
+
CCCCBFFFFFFCGGGGGGGGGGEGHHHHHHGGGGGHHFGHHHHHGGGGGGGGHHHHHHHHHHHHHHHHGHHGHHHGHHHHHHHHHHHHHHGGGGGGHHHHHHHHHHHHHHHGGGGGHHHHHHHHDFDFGCGHHHHHHHGHHGGGGGHHHHHHGHHHHHHHHHHHGGGHHHGGCFGGEDCGGGGGGGGGGGGGGFFGGGFGGFFFFFFFFFFFFFFFFFFFFFFFFFBFFFFFFFFFFFFFFFFFFFFFFF.
@M05620:45:000000000-G6HP7:1:1101:25382:6043 1:N:0:112
ATCTCTATCTCCTAAAAAGGAAGAAAGGGGAGGGAAGATCGGAAGAGCACACGTCTGAACTCCAGTCACTCCGCGAAATCTCGTATGCCGTCTTCTGCTTGAAAAAAAAAAAAAACAAATAAAGGAATAGACTGATAACATATGAAAATAATAATAAGGAAACTTTAGGAATATGTTAAGGTATGACAATGTGTCTTTGTGATCATTGTCATGTAATGGCAGAGCTGTTAACGGCGTCGTGACATGAACTC
+
BBBBBFFFFFFFGGGGGGEGGGHCFGHHGGGGGGGHGHHHHGGGGHHHHHHHGHHHGGHHHHHHHHHHHHHHGGGGGGHHHHHGGHHHHGGGHGHHHHHHHHHHHHGGFF@//->...01=0000</0000<=0/00000;0000<00;<000000000:;//000000000000000000000/00000000000000;909//////////99/9//;/...///9////.-------././///////
@M05620:45:000000000-G6HP7:1:1101:25697:6044 1:N:0:112
TACCTGTACTGGGGAAGCATTTGAATATCCCCCCATGGTGATGGGGACGGAGAACTGCTCCATAAACACAGGCAACGTGCCTAACTTTCCCGGGAAGATGAAGTCAAAGAGCGACCACAGCTCTCGGAGGTTATTTTGCATCGGTGAGCCAGACAGAATGATCCGATGAGGGGTGCGAAACTATTTGAGGAAAGGAAGCACCTTTTTATTAAATTTACCTTTTAGCAATCGCCATTCCTACCCTAAAGATC
+
A3>ABFFFFFFFGGFFGGGGGGGGFHGHHHHGGGGHHHFGFGFHHF2EGGFGGHHHHGHHHHGHHHFHHGHHGHHHGHHHHHHHHHHHHHGGGGEEFAGH4GHGHHFHHHHGGFGG?HHHHHHHHGGGGGGFGHHHHHHHHHGGGGEGHHHHFGHHBGHHHHHHHGGGFHHGG;C??ADA@GFFGGGFE/0;BCF/BCEGGFFFFFF?FFB/9FFFFFFFFFFFFFBBFFF?DAEFFBFBFFFFB999/BB
@M05620:45:000000000-G6HP7:1:1101:25678:6052 1:N:0:112
TACCTGTACTGGGGAAGCATTTGAATATCCCCCCATGGTGATGGGGACGGAGAACTGCTCCATAAACACAGGCAACGTGCCTAACTTTCCCGGGAAGATGAAGTCAAAGAGCGACCACAGCTCTCGGAGGTTATTTTGCATCGGTGAGCCAGACAGAATGATCCGATGAGGGGTGCGAAACTATTTGAGGAAAGGAAGCACCTTTTTATTAAATTTACCTTTTAGCAATCGCCATTCCTACCCTAAAGATC
+
BBBBBFFFFFFFFGGFGGFGGFFHHHHHHHHGGGGHGHFHHHHHGGGGGGFGGHHHHHHHHHHHHHHHHHHHGFHHEGHGHHHHHHHHFEGEEGEEGGHHGFFFGHHHHHHHGGGGGHHHHHHHHGGFGGGHHHHHHHFDGHGGGGGHHHGHHGHHHHHHHHHHHGGGGHFA@GFFGGGGGGGGGGGFEB9CFFFFFFGGGFFFFFFFFFFFFFFFFFFFFFFFBFFFFFFFFDEFFFFFF?FFFFBFFFF
@M05620:45:000000000-G6HP7:1:1101:21768:6064 1:N:0:112
TACCTGTACTGGGGAAGCATTTGAATATCCCCCCATGGTGATGGGGACGGAGAACTGCTCCATAAACACAGGCAACGTGCCTAACTTTCCCGGGAAGATGAAGTCAAAGAGCGACCACAGCTCTCGGAGGTTATTTTGCATCGGTGAGCCAGACAGAATGATCCGATGAGGGGTGCGAAACTATTTGAGGAAAGGAAGCACCTTTTTATTAAATTTACCTTTTAGCACTCGCCATTCCTACCCTAAAGATC
+
A3ABBFFFFFFFGGE?EFBGGFHDBFGGHHHGGEGHHHFHFGFFF2FEGG?EEHGGFFHFHFFHGHHHHEHHGGHHCHHHHGHFGHHHHFH1>@>E/?FG4BFGHFF4F3FGCCGGGHHGHFHFHEGCGGGHEHHHGEFHHHG.CCFHHGFC.CCB/CDG<<0GFGGGBGEG?CCABGBGBF0CFGG0EF;/CFFFB.EFGFFFFFFEFFBFBFFFFBFFFFFFFFF/;F;?B.AF:FFBBFFF9./;/FB
@M05620:45:000000000-G6HP7:1:1101:21771:6083 1:N:0:112
TACCTGTACTGGGGAAGCATTTGAATATCCCCCCATGGTGATGGGGACGGAGAACTGCTCCATAAACACAGGCAACGTGCCTAACTTTCCCGGGAAGATGAAGTCAAAGAGCGACCACAGCTCTCGGAGGTTATTTTGCATCGGTGAGCCAGACAGAATGATCCGATGAGGGGTGCGAAACTATTTGAGGAAAGGAAGCACCTTTTTATTAAATTTACCTTTTAGCAATCGCCATTCCTACCCTAAAGATC
+
BABCCFFFFFFFGGGGGGGGGGHHHHHHHHHGGGGHHHHHHHHHHGGGGGGGGHHHHHHHHHHHHHHHHHHHGHHHGHHHHHHHHHHHHHHGGGGGGHHHHHHHHHHHHHHHGGGGGHHHHHHHHGGGGGEHHHHHHHHGHHGGGGGHHHHHHGHHGHHHHHHHHGGGHHGGGCFGGFFGGGGGGGGGGGFFGGGGGGGGGFFFFFFFFFFFFFFFFFFFFFFFFFFFFFFFFFFFFFFFFFFFFFFFFFF
@M05620:45:000000000-G6HP7:1:1101:7779:6090 1:N:0:112
ATCTCTATCTCCTAAAAACCTGTTTAGATTTGGAGATAGACCTTCAGGTTTTTCATCATTTTCTGCATGAATTATACATTGACCACGTTCCAGCGTGGTCAGTTTGCAGCATTCTGTTATTTTGTTTGACAGAGTGTCTTGTTGAGAACATATGTAGGACATGATTTTTTCCTGCAACAGGGAAAATAAAGTATAAGTTTTAAAGATTTATTCTTTAATAAAGGATCTCAAAGCCAGCTTTAGAAAAAGGA
+
CCCCDFFFFFFFGGGGGGGGGGHHHHHHHHHHHHHHHHHHHHHHHHHHHHHGGHHHHIHIHIHHIHHHHHHHHHHHHHHHHGHHHHGHHHHHHHGGGGHHHHHHHHHHHHHHHHHHHHHHHHHHHHHHHHHHHHHHHHHHHHHHHHHHHHHHHHHHHHHHHHHHHHHHHGHHHHGHHHGHHGGGHHHHHHHHHHHHHHHHHHHHHHHHHHHHHHHHHFGHHGHHHHHHHHHGHHHHHGHHHHHHHHHHGGH
@M05620:45:000000000-G6HP7:1:1101:23779:6096 1:N:0:112
AAACCAAGCAGACACTCACCGCTCCCTCGCCACAGGCCAATAGTTTGTCCTCACTGAGTTGGCAACAAGTGGCTGCTGTGGCTGCCATTTTTCTGGTGATGGCCATCAGCTCCGACGAGGTCAGCTGGGGGGCTTTCTTTGTGTAAGCAACGAGAAACCTGAAAGAAGCATTTTTTAACTAAGTCCTGCTGAGTCATTCATGAGTTTTTAGCCGCCTTGCTTCTTCTCACAGACTCTCTACTCTCATGCCA
+
CBCCCCCFCFFFGGGGGGGGGGGGGGHHGGGGGHHHGGHHHHHHHHHHHHHHHHHHHHHHHHHHHHHHHHHHGHGGHHHHHHHGGHHHHHHHHHHHHHHHHHHHHHHHHHHHHGGGGGGGGHHHHHHHGGGGGGGGGGGGGGGGGGFFFFFFFFFFFFFFFFFFFFFFFFFFFFHFFFFFFFFFFFHFFFFFFFFFFFFHHHFFFFFFFFFFFFFFFFFFHHHFHFHFHFFFFFFFFFFFFFFHFFFFFFF
@M05620:45:000000000-G6HP7:1:1101:23763:6104 1:N:0:112
AAACCAAGCAGACACTCACCGCTCCCTCGCCACAGGCCAATAGTTTGTCCTCACTGAGTTGGCAACAAGTGGCTGCTGTGGCTGCCATTTTTCTGGTGATGGCCATCAGCTCCGACGAGGTCAGCTGGGGGGCTTTCTTTGTGTAAGCAACGAGAAACCTGAAAGAAGCATTTTTTAACTAAGTCCTGCTGAGTCATTCATGAGTTTTTAGCCGCCTTGCTTCTTCTCACAGACTCTCTACTCTCATGCCA
+
B@AAB@BFBFFFGGGGGGGGGGGGGGHHGGGGGHHHGGHHHFHGHHHHFEGHHHHHFGHHGFHHHHFHGGGHFFFGHHHHGHGFEHGFGHHHHHHHHHHHFHFGHGHHHHHHHGGFF?DCGGHHGHHHGGGGGGGGFGGGGGGGGGFFEFAFEFDDFFFFFFFBFFAFFFFFFFF9EBFFFFFFBFFFFFFFFFFBFFFFFFFFFFFFFEFBBACFFFFFFFFFFFFFFFFFFFFFFFFFFFFFFFFFFFF
@M05620:45:000000000-G6HP7:1:1101:7785:6108 1:N:0:112
ATCTCTATCTCCTAAAAACCTGTTTAGATTTGGAGATAGACCTTCAGGTTTTTCATCATTTTCTGCATGAATTATACATTGACCACGTTCCAGCGTGGTCAGTTTGCAGCATTCTGTTATTTTGTTTGACAGAGTGTCTTGTTGAGAACATATGTAGGACATGATTTTTTCCTGCAACAGGGAAAATAAAGTATAAGTTTTAAAGATTTATTCTTTAATAAAGGATCTCAAAGCCAGCTTTAGAAAAAGGA
+
ABBCCFFFFFFFGGGGGGGGGGHHHHHHHHHHHGHHHHHHHHHHHHHEHHHGGHHHHHIHHIHHHHHHHHHHHHHHHHHHHHHHHHGHHHHHHHGGGGHHHHHHHHHHHHGHHHHHHHHHHHHHHHHHHHHHHHHHHHHHHHHHHHHHHHHHHHHHHHHHHHHHHHHHHGHHHHHHGHHGHGGFHHHHHHHHHHHHHGHHHGHHHHHHHHHHHHHHHFHHHHHHHHHHHHHHHHHHHGHHHHGHHHHHGGH
@M05620:45:000000000-G6HP7:1:1101:23788:6113 1:N:0:112
AAACCAAGCAGACACTCACCGCTCCCTCGCCACAGGCCAATAGTTTGTCCTCACTGAGTTGGCAACAAGTGGCTGCTGTGGCTGCCATTTTTCTGGTGATGGCCATCAGCTCCGACGAGGTCAGCTGGGGGGCTTTCTTTGTGTAAGCAACGAGAAACCTGAAAGAAGCATTTTTTAACTAAGTCCTGCTGAGTCATTCATGAGTTTTTAGCCGCCTTGCTTCTTCTCACAGACTCTCTACTCTCATGCCA
+
ABBBBCCFCFFFGGGGGGGGGGGGGGHHGGGEFHHEGGHHHCHGHHFHHGHHHHHHHHGHHHHHHHHHHGHHGHGGHGHHGHHGGHHHHHHHHHHFG?GGGHGHHHHHHHHHHGEGCECGGHHHHHHHCCGGGGEGFBFFGGB90CFBFFFFEFFDFFFF?/BBB:ABBBFBFFFFEFFFBFFFFFFFFFFFFBBFFFF/B/FF/;FFFEFBFDAFDF//:FFFFB;//BBBFFBFFFFBBFBBFFF/9B/
@M05620:45:000000000-G6HP7:1:1101:20206:6155 1:N:0:112
AAACCAAGCAGACACTCACCGCTCCCTCGCCACAGGCCAATAGTTTGTCCTCACTGAGTTGGCAACAAGTGGCTGCTGTGGCTGCCATTTTTCTGGTGATGGCCATCAGCTCCGACGAGGTCAGCTGGGGGGCTTTCTTTGTGTAAGCAACGAGAAACCTGAAAGAAGCATTTTTTAACTAAGTCCTGCTGAGTCATTCATGAGTTTTTAGCCGCCTTGCTTCTTCTCACAGACTCTCTACTCTCATGCCA
+
CCCCCCCFCFFFGGGGGGGGGGGGGGHHGGGGGHHHGGHHHHHHHHHHHHHHHHHHHHHHHHHHHHHHHHHHGHGGHHHHHHHGGHHHHHHHHHHHHHHHHHHHHHHHHHHHHGGGGGGGGHHHHHHHGGGGGGGGGGGGGGGGGGFFFFFFFFFFFFFFFFFFFFFFFFFFFFFFFFFFFFFFFFFFFFFFFFFFFFFFFFFFFFFFFFFFFFFFFFFFFFFFFFFFFFFFFFFFFFFFFFFFFFFFFFF
@M05620:45:000000000-G6HP7:1:1101:21707:6223 1:N:0:112
TACCTGTACTGGGGAAGCAATCGCCATTCCTACCCTAAAGATCGGAAGAGCACACGTCTGAACTCCAGTCACTCCGCGAAATCTCGTATGCCGTCTTCTGCTTGAAAAAAAAAAAAAATAAAAACAGAGATATAGAGTGATAGAGAGGTGGTAAATAAGAAAACAGAGACGAGAGTTAGTGAATGAAGGTTAGATGAGAGGGGTAGACATAAAGAATGAGGTAAAGAGATATATAGTAAAGGAGGTACAAC
+
BABCCFFFFFFFGGGGGGGGGGGGGGGHHHHHHHHHGHHHGHHHGGGGHHHHHHHGHHHGHGHHHHHHHHHHHHHGGGGGGHGHHHGGHHHHGFGHGHHHHHHHGHHHHGGD<B</<<011>11..0>00=<00000000000<=0..:;.:000<0;000///.///:/.--9-0000000000;000000.00000;0..-..:000000000.00:0/;:0000//0000000000000/...00000
@M05620:45:000000000-G6HP7:1:1101:19502:6223 1:N:0:112
TACCTGTACTGGGGAAGCATTTGAATATCCCCCCATGGTGATGGGGACGGAGAACTGCTCCATAAACACAGGCAACGTGCCTAACTTTCCCGGGAAGATGAAGTCAAAGAGCGACCACAGCTCTCGGAGGTTATTTTGCATCGGTGAGCCAGACAGAATGATCCGATGAGGGGTGCGAAACTATTTGAGGAAAGGAAGCACCTTTTTATTAAATTTACCTTTTAGCAATCGCCATTCCTACCCTAAAGATC
+
BBBBBFFFFFFFGGGGGGGGGGHHHHHHHHHGGGGHHHHHHHHHGGGGGGGGGHHHHHHHHHHHHHHHHHHHGHHHGHHHHHHHHHHHHHHGGGGGGHHHHHHHHHHHHHGHGGGGGHHHHHHHHGGGGGGHHHHHHHHHHHGGGGGHHHHHHGHHHHHHHHHHHGGGHHHGGGGGGGGGGGGGGGGGGFFGGGFGGGGGGFFFFFFFFFFFFFFFFFFFFFFFFFFFFFFFFFFFFFFFFFFFFFFFFFF
@M05620:45:000000000-G6HP7:1:1101:19519:6224 1:N:0:112
TACCTGTACTGGGGAAGCATTTGAACATCCCCCCATGGCGATGCGGACGGAGAACTACTCCATAAACACAGGCAACGTGCCTCTCTTTCCCCGGAAGATGAAGTCAAAGAGCGACCACAGCTCTCGGAGGTTATTTTGCATCGGTGAGCCAGACAGAATGATCCGATGAGGGGTGCGAAACTATTTGAGGAAAGGAAGCACCTTTTTATTAAATTTACCTTTTAGCAATCGCCATTCCTACCCTAAAGATC
+
AAAAAFFFFFFFGGGGGGFGGGD3F1111B0BEGA0000AE/E//////////0BF11@@@1121B1BF>0/?F0>/>//?111B>2F>F>0>/E//0>BG11FF22F100BC@C//?/FHH11?A/E@C.CHHHHHHHHHHGGGGGHHHHH.ECGF/GHGHHHGCCGFGGBGEAG@A@?GGFGGGGFFFFFFFFFFFFFFFFFFFFFFFBFFFFFFFFFFFFFFFFFFFEFFFFFFFFFFFFFFFFFFFF
@M05620:45:000000000-G6HP7:1:1101:24995:6304 1:N:0:112
TACCTGTACTGGGGAAGCATTTGAATATCCCCCCATGGTGATGGGGACGGAGACCTGCTCCATAACCACAGGCAACGTGCCTACCTTTCCCGGGAAGATGAAGTCAAAGAGCGACCACAGCTCTCGGAGGTTATTTTGCATCGGTGAGCCAGACAGAATGATCCGATGAGGGGTGCGAAACTATTTGAGGAAAGGAAGCACCTTTTTATTAAATTTACCTTTTAGCAATCGCCCTTCCTACCCTAAAGATC
+
AAAAAFFFFF@1GAFG?G1BAF3A1FG3FFFFAEC0A0G11DA1FEAEG/A/E//AFA1A111B11BBFGF/FE0B>>/FE1100BFGG1B//E///0BBFF1B1>GH1BF0//></FF<GFHEHGF/CCGEDFGHHFH1<FECF?CCFHGHGGHHGFFDFDHFFEGFFHGGCE?AAAA-@B;FGGGCEBBFB?FB99.BFEFFFFFEFFFFFFFB/;9FBFF////9FB-A--;FFFF9FF?FFFBFF/B
@M05620:45:000000000-G6HP7:1:1101:18634:6349 1:N:0:112
CATCCTGACCCTGAAGTACCCCGGCTTGATTTCTGACATTAGATCGGAAGAGCACACGTCTGAACTCCAGTCACTCCGCGAAATCTCGTATGCCGTCTTCTGCTTGAAAAAAAAAAACCCAAAAATGATCACATAATACACCAAACTGCGACCCATGTAACAATAAAGAACCATTCAGCGACACCCCCTAGCACAACTCAGAGATCAACCACTATCGCATAGCTGCCGCTTCAGCCTATGTATAACAGTGC
+
CCCCCFFFFFFFGGGGGGGGGGGGGGGGHHHHHHHHHHHHHHHHHHGGGGHHHHHHHGHHHGHHHHHHHHHHFHHHHGGGGGGHHHHHGGHHHHGGGHGHHHHHHHHHFGGCBBCB</////0/.01111=011<111111<....000.----.//0:0::0:00:0;.;..00;000.:---..---.//////.////////////9..////.....///9/.---../9/////////////////
@M05620:45:000000000-G6HP7:1:1101:8902:6411 1:N:0:112
ATCTCTATCTCCTAAAAACCTGTTTAGATTTGGAGATAGACCTTCAGGTTTTTCATCATTTTCTGCATGAATTATACATTGACCACGTTCCAGCGTGGTCAGTTTGCAGCATTCTGTTATTTTGTTTGTCAGAGTGTCTTGTTGAGAACATATGTAGGACATGATTTTTTCCTGCAACAGGGAAAATAAAGTATAAGTTTTAAAGATTTATTCTTTAATAAAGGATCTCAAAGCCAGCTTTAGAAAAAGGA
+
ACCCCFFFFFFFGGGGGGGGGGHHHHHHHHHHHHHHHHHHHHHHHHHHHHHGGHHHHHHHHHHHHHHHHGHHHGHHHHHHHHHHHHGHHHHHHHGGGGHHGHHHHHHHHHHGHHHHHHHHHHHHHHHGHHHHHHHHHHHHHHHHHHHHHHHHHHHHHHHHHHHHHHHHHGHHHHHHHHHHHGGHHHHGGGHHHHGHHFHHHHGHHGHHHGHHHHHHHHHHGHGHHHGHHGFHHHHHGGEHHFHFFHGHGGH
@M05620:45:000000000-G6HP7:1:1101:13717:6412 1:N:0:112
CATCCTGACCCTGAAGTACCCCGGCTTGATTTCTGACATTAGATCGGAAGAGCACACGTCTGAACTCCAGTCACTCCGCGAAATCTCGTATGCCGTCTTCTGCTTGAAAAAAAAAAATATTTTGTTTGCAATATGGTCTTGTTGTGACCTTATGTAGGACAGAATTTTTTCTGTCAACGTGGAACTTAAGGAATAATTTTACCCGTTTTCTCCTTTATTACCTGATCTCAAAGCCGGCTTTAGAAAAGGTA
+
BAAAAFFBFFFFGGGGGGGGFGGCFGGGFHHHGHHHHHHHGHCHHHGFEGFFGHHFHGHHHGFDFFGFFGGHDHHHHGDGCFEFB@FGGGHHGHGG>GGHHH?GHHCGBFGCDB//<<??1?@1??001==11111=<GG1F10>.=DD000<000000//.//0<CCC;/00:0000.:...9/90;000;/;00000;000/9../90;///9///:////999FFBF///;99----9///9;././/
@M05620:45:000000000-G6HP7:1:1101:8876:6417 1:N:0:112
ATCTCTATCTCCTAAAAACCTGTTTAGATTTGGAGATAGACCTTCAGGTTTTTCATCATTTTCTGCATGAATTATACATTGACCACGTTCCAGCGTGGTCAGTTTGCAGCATTCTGTTATTTTGTTTGTCAGAGTGTCTTGTTGAGAACATATGTAGGACATGATTTTTTCCTGCAACAGGGAAAATAAAGTATAAGTTTTAAAGATTTATTCTTTAATAAAGGATCTCAAAGCCAGCTTTAGAAAAAGGA
+
BBBBCFFFFFFFGGGGGGGGGGHHHHHHHHHHHFGHHHHGHHHHHHHHHHHGGGHHHHHHHHHHHHHHHHHHHHHHHHHHHHHHHHGHHHHHHHGFGGHHHHHHHHHHHHHHHHHHHHHHHHHHHHHHHHHHHHHHHHHHHHHHGHHHHHHHHHHHHHHHHHHHHHHHHGHHHHHFHHHHHGGHGFFGFFHHHHHHHGGHHHHHHHHHHHHHHHHHGFGGFHHHHHHHHHGGHCHHHGHHHHHFGGHHDFF
@M05620:45:000000000-G6HP7:1:1101:8892:6427 1:N:0:112
ATCTCTATCTCCTAAAAACCTGTTTAGATTTGGAGATAGACCTTCAGGTTTTTCATCATTTTCTGCATGAATTATACATTGACCACGTTCCAGCGTGGTCAGTTTGCAGCATTCTGTTATTTTGTTTGTCAGAGTGTCTTGTTGAGAACATATGTAGGACATGATTTTTTCCTGCAACAGGGAAAATAAAGTATAAGTTTTAAAGATTTATTCTTTAATAAAGGATCTCAAAGCCAGCTTTAGAAAAAGGA
+
CCCDCFFFFFFFGGGGGGGGGGHHHHHHHHHHHFHHHHHHHHHHHHHHHHHGGHHHHHHHIIIHHHHHHHHHHHHHHHHHHHHHHHGHHHHHHHGGGGHHHHHHHHHHHHHHHHHHHHHHHHHHHHHHHHHHHHHHHHHHHHHHHHHHHHHHHHHHHHHHHHHHHHHHHGHHHHHHHHHHHGGHHHHGHHHHHHHHHGHHHHHHHHHHHHHHHHHHHHHHHHHHHHHHHHHHHHHHHGHHHHHHHHGHGGH
@M05620:45:000000000-G6HP7:1:1101:8907:6435 1:N:0:112
ATCTCTATCTCCTAAAAACCTGTTTAGATTTGGAGATAGACCTTCAGGTTTTTCATCATTTTCTGCATGAATTATACATTGACCACGTTCCAGCGTGGTCAGTTTGCAGCATTCTGTTATTTTGTTTGTCAGAGTGTCTTGTTGAGAACATATGTAGGACATGATTTTTTCCTGCAACAGGGAAAATAAAGTATAAGTTTTAAAGATTTATTCTTTAATAAAGGATCTCAAAGCCAGCTTTAGAAAAAGGA
+
ABBBBFFFFFFFGGGGGGGGGGHHHHHHHHHHHHHHHHHHHHHHHHHHHHHGGHHHHHHHHHHHHHHHHGHHHHHHHHHHHHGHHHGHHHHHHHGEFGHHGHHHHHHFHHGHHHHHHHHHHHHHHHHHHHHHHHHHHHHHHHHHHHHHHHHHHHHHHHHHHHHHHHHHHGHHHHHHHHHHHGGHHHHHGGHGHHHHHHHHHGGHHHHHHHHHHHHHHHHHHHHHHHHHHGHHHHHHHGHHHHGFFHHHGGH
@M05620:45:000000000-G6HP7:1:1101:20102:6445 1:N:0:112
ATCTCTATCTCCTAAAAACCTGTTTAGATTTGGAGATAGACCTTCAGGTTTTTCATCATTTTCTGCATGAATTATACATTGACCACGTTCCAGCGTGGTCAGTTTGCAGCATTCTGTTATTTTGTTTGACAGAGTGTCTTGTTGAGAACATATGTAGGACATGATTTTTTCCTGCAACAGGGAAAATAAAGTATAAGTTTTAAAGATTTATTCTTTAATAAAGGATCTCAAAGCCAGCTTTAGAAAAAGGA
+
CCCCCFFFFFFFGGGGGGGGGGHHHHHHHHHHHGHHHHHHHHHHHHHHHHHGGHHHHHHHHHHHHHHHHHHHHHHHHHHHHGHHHHGHHHHHHGGGGGHHFHHHHHHHHHHHHHHHHHHHHHHHHHHHGHHHHHHHHHHHHHHHHHHHHHHHHHHHHHHHHHHHHHHHHGHHHHHHHHHHHGGGHHHHGHHHHHHHHGHHHGHHHHHHHHHHHHHHGHHHHGHHHHGHHGHHHHHHHGHHHHHGGHHHGGH
@M05620:45:000000000-G6HP7:1:1101:12771:6545 1:N:0:112
ATCTCTATCTCCTAAAAACCTGTTTAGATTTGGAGATAGACCTTCAGGTTTTTCATCATTTTCTGCATGAATTATACATTGACCACGTTCCAGCGTGGTCAGTTTGCAGCATTCTGTTATTTTGTTTGACAGAGTGTCTTGTTGAGAACATATGTAGGACATGATTTTTTCCTGCAACAGGGAAAATAAAGTATAAGTTTTAAAGATTTATTCTTTAATAAAGGATCTCAAAGCCAGCTTTAGAAAAAGGA
+
AABBBFFFFFFFGGGGGGGGGGHHHHHHHHGGHHHHHHHHGHHHHHHHHHHGGHHHHHHHHHHHHHHHHGHHHFHHHHHHHGHHHHGHHHFHHFGEGGHHFHGHHHHHHHGHHHHHHHHHHHHHGHHHGHGHHHHHHHHHHHHHHHGHHHHGHHHHHHHHHHHHHHHHHDGGHHGHHHHHHGGFGGGHGFGGGHHHHHHHHHHHHHHHHHHHHHHHGFHGGDHEHHHHHHHHHHGHGGHHHHFBGHFHGDH
@M05620:45:000000000-G6HP7:1:1101:6634:6556 1:N:0:112
TACCTGTACTGGGGAAGCATTTGAATATCCCCCCATGGTGATGGGGACGGAGAACTGCTCCATAAACACAGGCAACGTGCCTAACTTTCCCGGGAAGATGAAGTCAAAGAGCGACCACAGCTCTTCGGAGGTTATTTTGCATCGGTGAGCCAGACAGAATGATCCGATGAGGTGTGCGAAACTATTTGATGAAAGGAAGCACCTTTTTATTACATTTACCTTTTAGCAATCGCCATTCCTACCCTAAAGAT
+
AAAAA1FFFFFCA1CEEF1EGF3A1FBGHHHGGGGGCGG11FG1//FE?EFGEAGHAFGGFCGEG1GFHHGGGHFH/?/?GGGHGGHHGGH//////BFGHFFFGG2GH00FECCC?G/GHHHHF1?CCCGCH1?GHH1<1FFA.>A.0<FFC.CG<<<GHGHHHHGCCHE//.;AEC?-@AG0FFFBF0;FBB09/9.;/99FGGGGEGG000;BFFBFFFFFFB9BFBFEEB-AFFB9//99BFB/9/9
@M05620:45:000000000-G6HP7:1:1101:24486:6608 1:N:0:112
ATCTCTATCTCCTAAAACCTGTTTAGATTTGGAGATAGACCTTCAGGTTTTTCATCATTTTCTGCATGAATTATACATTGACCACGTTCCAGCGTGGTCAGTTTGCAGCATTCTGTTATTTTGTTTGACAGAGTGTCTTGTTGAGAACATATGTAGGACATGATTTTTTCCTGCAACAGGGAAAATAAAGTATAAGTTTTAAAGATTTATTCTTTAATAAAGGATCTCAAAGCCAGCTTTAGAAAAAGGAA
+
CCCCCFFFFFFFGGGGGGGGGGHHAGHHHHHHHHHHHHHHHHHHHHHHHHGGHHHHHHHHIHHHHHHHHHHHHHHHHHHHHHHHHGHHHHHHHGGGGHHHHHHHHHHHHHHHHHHHHHHHHHHHHHHHHHHHHGHHHHHHHHHGHGFHGHHHHHHHHHHHHHHHHHHHGHHHHHGHHHHHGGHHHHHHHHGGHHHGDHHHHGHHGHHHHHHHHHHGGDGGHGDGHGHHHHHHGHFHGHHHHHFGGHFFGHH
@M05620:45:000000000-G6HP7:1:1101:12299:6622 1:N:0:112
AAACCAAGCAGACACTCACCGCTCCCTCGCCACAGGCCAATAGTTTGTCCTCACTGAGTTGGCAACAAGTGGCTGCTGTGGCTGCCATTTTTCTGGTGATGGCCATCAGCTCCGACGAGGTCAGCTGGGGGGCTTTCTTTGTGTAAGCAACGAGAAACCTGAAAGAAGCATTTTTTAACTAAGTCCTGCTGAGTCATTCATGAGTTTTTAGCCGCCTTGCTTCTTCTCACAGACTCTCTACTCTCATGCCA
+
BBCCBBBFCFFFGGGGGGGGGGGGGGHHGGGGGHHHGGHHHGHHHHGHHHHDHHHHHHHHHHHHHHHHHGHHGHGGHHHHHHHGGHHHHHHHHHHHHHGHHHHHHHHHHHHHHGGGGGGGCGHHHHHHGGGGGGGGGGGGGGGGGGFFFFFFFFFFFFFFFFFFFFFFFFFFFFFFFFFFFFFFFFFFFFFFFBFFFFFFFFFFFFFFFEFFFFFFFFFFFFFFFFFFFFFFFFFFFFFFFFFFFFFFFFF
@M05620:45:000000000-G6HP7:1:1101:24474:6625 1:N:0:112
ATCTCTATCTCCTAAAACCTGTTTAGATTTGGAGATAGACCTTCAGGTTTTTCATCATTTTCTGCATGAATTATACATTGACCACGTTCCAGCGTGGTCAGTTTGCAGCATTCTGTTATTTTGTTTGACAGAGTGTCTTGTTGAGAACATATGTAGGACATGATTTTTTCCTGCAACAGGGAAAATAAAGTATAAGTTTTAAAGATTTATTCTTTAATAAAGGATCTCAAAGCCAGCTTTAGAAAAAGGAA
+
BBCCCFFFFFFFGGGGGGGGGGHHDGHGHHGHHHHHHHHHHHHHGFHHHHGGHFHHGHHHHHHHHGHHHHHHHHHHHHHHGGHGHGHHHHHHGGFGGHHGHHHHHHHHHHHHHHHHHHHHHHHHHHHGHGHHHGHHHHHHHHHGHGFHFHHHHHHHHHHFHGHHHHHHGHHHHHFHHFGHGGFGHHHGFFGFGHHGFHHHHGHHHHHHHHHHHHHGEDFFFHFHHGHGGGFHGGCHGGHHHGHGGGFGGHH
@M05620:45:000000000-G6HP7:1:1101:17466:6635 1:N:0:112
TACCTGTACTGGGGAAGCATTTGAATATCCCCCCATGGTGATGGGGACGGAGAACTGCTCCATAAACACAGGCAACGTGCCTAACTTTCCCGGGAAGATGAAGTCAAAGAGCGACCACAGCTCTCGGAGGTTATTTTGCATCGGTGAGCCAGACAGAATGATCCGATGAGGGGTGCGAAACTATTTGAGGAAAGGAAGCACCTTTTTATTAAATTTACCTTTTAGCAATCGCCATTCCTACCCTAAAGATC
+
CCCCCFFFFFFFGGGGGGGGGGHHHHHHHHHGGGGHHHHHHHHHHGGGGGGGGHHHHHHHHHHHFHHHHHHHGHHHGHHHHHHHHHHHHHHGGGEGGHHHHHHHHHHHHHHHGGGGGHHHHHHHHGGGGGCHHHHHHHHHHHGGGGGHHHHHHGHHHHHHHHHHHGGGHHGGGEGGGGFGGGGGGGGGGGFGGGGGGGGFGFFFFFFFFFFFFFFFFFFFFFFFFFFFFFFFFFFFFFFFFFFFFFFFFFF
@M05620:45:000000000-G6HP7:1:1101:13124:6654 1:N:0:112
AAACCAAGCAGACACTCACCGCTCCCTCGCCACAGGCCAATAGTTTGTCCTCACTGAGTTGGCAACAAGTGGCTGCTGTGGCTGCCATTTTTCTGGTGATGGCCATCAGCTCCGACGAGGTCAGCTGGGGGGCTTTCTTTGTGTAAGCAACGAGAAACCTGAAAGAAGCATTTTTTAACTAAGTCCTGCTGAGTCATTCATGAGTTTTTAGCCGCCTTGCTTCTTCTCACAGACTCTCTACTCTCATGCCA
+
CCCCCAAFCFFFGGGGGGGGGGGGGGHHGGGGGHHHGGGHHGHHHHHHHHHFHHHHHHHHHHHHHHHHHHHHGHGGHHHFHHHGGHHHHHHHHHHHHHGHHHHHHHHHHHHHHGGGGGGGFHHHHHHHGGGGGGGGGGGGGGGGGGFFFFFFFFFFFFFFFFFFFFFFFFFFFFFFFFFFFFFFFFFFFFFFFBFFFFFFFFFFFFFFFFFFFFFFFFFFFFFFFFFFFFFFFFFFFFFFFFFFFFFFFFF
@M05620:45:000000000-G6HP7:1:1101:13111:6670 1:N:0:112
AAACCAAGCAGACACTCACCGCTCCCTCGCCACAGGCCAATAGTTTGTCCTCACTGAGTTGGCAACAAGTGGCTGCTGTGGCTGCCATTTTTCTGGTGATGGCCATCAGCTCCGACGAGGTCAGCTGGGGGGCTTTCTTTGTGTAAGCAACGAGAAACCTGAAAGAAGCATTTTTTAACTAAGTCCTGCTGAGTCATTCATGAGTTTTTAGCCGCCTTGCTTCTTCTCACAGACTCTCTACTCTCATGCCA
+
CCCCCCCFCFFFGGGGGGGGGGGGGGHHGGGGGHHHGGHHHHHHHHHHHHHHHHHHHHHHHHHGHHHHHHFHGHGGHHHHHHHGGHHHHHHHHHHHHHHHHHHHHHHHHHHHHGGGGGGGGHHHGHHGGGGGGGGGGGGGGGGGGGFFFFFFFFFFFFFFFFFFFFFFFFFFFFFFFFFFFFFFFFFFFFFFFFFFFFFFFFFFFFFFFFFFFFFFFFFFFFFFFFFFFFFFFFFFFFFFFFFFFFFFFFF
@M05620:45:000000000-G6HP7:1:1101:9004:6683 1:N:0:112
CATCCTGACCCTGAAGTACCCCGGCTTGATTTCGACATTAGATCGGAAGAGCACACGTCTGAACTCCAGTCACTCCGCGAAATCTCGTATGCCGTCTTCTGCTTGAAAAAAAAAAAAACACAAAATTCAATACAGTGTAGGATTATCTACAGCACTACGACGAGTCGTCATTAGGCTCTCTCATGATCCACCGTTGCTGCAGGATTGCGTGTCTTGTCCTTTTCTACGTCGCCCGTGTTACGCCAACCTGC
+
CCCCDFFFFFFFGGGGGGGGGGGGGGGGHHHHHHGGGGHGHHHHHGGGGGHHHHHHGHHHGHHHHHHHHHHHHHHHGGGGGGHHHHHFEHHHHGGGHGHHHHHHGHHHEHGGGDF>/-<<0..001000000000000000000000000000/.00/...---./-.9..000000./:000;00:0000...9..000/0..00/0..../:00::00:0:0000...--9.-:...;;..-.-../.:
@M05620:45:000000000-G6HP7:1:1101:5866:6727 1:N:0:112
AAACCAAGCAGACACTCACCGCTCCCTCGCCACAGGCCAATAGTTTGTCCTCACTGAGTTGGCAACAAGTGGCTGCTGTGGCTGCCATTTTTCTGGTGATGGCCATCAGCTCCGACGAGGTCAGCTGGGGGGCTTTCTTTGTGTAAGCAACGAGAAACCTGAAAGAAGCATTTTTTAACTAAGTCCTGCTGAGTCATTCATGAGTTTTTAGCCGCCTTGCTTCTTCTCACAGACTCTCTACTCTCATGCCA
+
CCCCCCCFCFFFGGGGGGGGGGGGGGHHGGGGGHHHGGHHHHHHHHHHHHHHHHHHDGGHHHHHHHHHHHHHGHGGHHHHHHHGGHHHHHHHHHHHHHHHHHHHHHHHHHHHHGGFGGGGGHHHHHHHGGGGGGGGGGGGGGGGGGFFFFFFFFFFFFFFFFFFFFFFFFFFFFFFFFFFFFFFFFFFFFFFFFFFFFFFFFFFFFFFFFFFFFFFFFFFFFFFFFFFFFFFFFFFFFFFFFFFFFFFFFB
@M05620:45:000000000-G6HP7:1:1101:22406:6728 1:N:0:112
CATCCTGACCCTGAAGTACCCGGCTTGATTTCTGACATTAGATCGGAAGAGCACACGTCTGAACTCCAGTCACTCCGCGAAATCTCGTATGCCGTCTTCTGCTTGAAAAAAAAAAACAATGCTACTGACCGAGGCCCCCCTGAACCCCAAGGCCAACACAAAGCAGATGCCTCAGGTGAGGCTCGGCCGACGCCCTTGCTCCTCCCGTCCTTTCCCTCGTCCTGTTCTGCCCCGCTTTTTTTCTTACCTTC
+
BBBBBFFFFFFFGGGGGGGGGGGGGGGHFHHHHHHHHHHHGHHHHGDFGGHHHHHHGHHGGHHHHFHHHHHHHFHHGGGECEHF4GFFEGHHFGEEFGDHHHHHHGHHHHGC<CB////11111?1?1?0---<<CDGGGC.;0:CEG....;;.9A?.9.;9/9//90009;B/;;/;:AEAFFF9.--;-;---/9999:BF:E:9.:A/:BBFB.-.;:A/;/;:B/9..--;../;:-B://;/9//
@M05620:45:000000000-G6HP7:1:1101:13488:6738 1:N:0:112
CATCCTGACCCTGAAGTACCCCGGCTTGATTTCTGACATTAGATCGGAAGAGCACACGTCTGAACTCCAGTCACTCCGCGAAATCTCGTATGCCGTCTTCTGCTTGAAAAAAAAAAAAAAAAGAGTTTGAAAAAATTATATCTTTTTTGTGTGTTTAAAGAGACATAGATAATATAATGATTGTTAGTTGTGGAATGAGTGAATCCTACCGTGCTTCCTTCGACGTGTAGGAGTTAGGTCGCATTGGACTG
+
CACCCFFFFFFFGGGGGGGGGGGGGGGGHHHHHHHHHHHHHHHHHHGGGGHHHHHHHGHHHGHHHHHHHHHHGHHHHGGGEEEGGHHHGGHHHHGGEHGHHHFHHHHHGHFCFDFD><-><<..<00000000:-.00000000000-:///9.::00000///99009;0009900;000:99000000:..00000909;0000:0;.-:.9.000000...--./9000/:/09/;0-9-..00000.
@M05620:45:000000000-G6HP7:1:1101:13491:6758 1:N:0:112
CATCCTGACCCTGAAGTACCCCGGCTTGATTTCTGACATTAGATCGGAAGAGCACACGTCTGAACTCCAGTCACTCCGCGAAATCTCGTATGCCGTCTTCTGCTTGAAAAAAAAAAAAAAAACAGAAAACAACTATATATGATAATAGGTGGTAAGATAAAAATGATGGAGCGGTTATTAGTAATAAGATATGACATAATAGTAGATAATAGTACTAAGAAAAAATATTCTGTAATGTCTTTATTTAATGA
+
CCCCCFFFFFFFGGGGGFGGGGGGGGGGHHHHHHHHHHHHHHHHHHGGGGHEHHHHHGHHHGHHHHHHHHHHHHHHHGGGCEEHFHHHGGGHHHGFGHGHHHHHHHHHFHHGGGGD><->--..//00//...00000000<000000000..0000000000.0000099/--:-.00000000000000000:00000009900000009900000000//.-.090:0;0000000000000000000
@M05620:45:000000000-G6HP7:1:1101:7194:6771 1:N:0:112
CATCCTGACCCTGAAGTACCCCGGCTTGATTTCTGACATTAGATCGGAAGAGCACACGTCTGAACTCCAGTCACTCCGCGAAATCTCGTATGCCGTCTTCTGCTTGAAAAAAAAAAACATCCCTCATCTTATCTTTTTTCTCTTTTCCCCCTCCCCCCCTCCCCTTCTCCTTTTTCTCCCCCCTTCTTCTTCCTCACTCCCCCTTTTTTATCCTCTCCCCGCTGTCCCTCCCCCTTTCTCCCCTCCCACCC
+
CCCCCFFFFFFFGGGGGGGGGGGFGGGGHHHHHHHGHHHHHHGHHHGGGGHHHHHHHGHHHGHHHGHHHHHHHGHHHGGGGGGHGHHHGGHHHHGEGHGHHHHHHHHHFHHGGGG@///110/1?0111<11=1><11-/000000000<<-:...::--.9.;/.;09000009/00;/..--./00;0000009.00/...:A0:0-.900000/;/.:---.0;00/....-.09000/9/99./..:
@M05620:45:000000000-G6HP7:1:1101:16862:6783 1:N:0:112
ATCTCTATCTCCTAAAAAGGAAGAAAGGGGAGGGAAGATCGGAAGAGCACACGTCTGAACTCCAGTCACTCCGCGAAATCTCGTATGCCGTCTTCTGCTTGAAAAAAAAAACCACCCCAGCCCTCTGGGTGTCTTTCTTTTTGTAGTCCCCGCCAACCCTGTCCGCATCATTTTTTACCTCTCTCTTACTTAGTCCTTCATCATTTTTTTACCTCCTTCCTTTTTCTCTCCTCCTCTCTCCTCTCATGCCC
+
AAAAAFFFFFFFGGGFGG?A1BG00BGAF0A000B0EHHHHGCCECGEHHHHCAGHGH2FGHHHE2FGHGGG/EEE??GGFGHFGHH2BEEECFGHHHHHHEGHHHCG////?//?////0<.0>F1<00.<<DHH0000D0-<00=0;::-----...990;9.--.;0;0;BB-.0;9//;;//;//////;B//9B///;BFFF/@--;9F/--//;BF/;BB/B/;//99F-/;F/9;FFF//;BBF
@M05620:45:000000000-G6HP7:1:1101:12849:6795 1:N:0:112
CATCCTGACCCTGAAGTACCCGGCTTGATTTCTGACATTAGATCGGAAGAGCACACGTCTGAACTCCAGTCACTCCGCGAAATCTCGTATGCCGTCTTCTGCTTGAAAAAAAAAAAAAAAAAAAGAGAGAGAAAGAGGAAGAGAAAAGGAAGAACCAATGAATACAAGAATGAATATGAAACTCATTAAAGGACGAAATAGGATGAGACACATACAGTGACATTATTGAGAAGGAGTGAATGTTAAATATG
+
CABCCFFFFFFFGGGGGFGGGGGGGGGHHHHHHHGHGHHGHFGHHGGGGFHBGHHHGHHHGGGHHHHHHHHFHHHHGGGG?>BBFHHFEGHHHGEGHGHHHHHHFGGFFHGGGFD<</------..//.:.://///../.../9///9//..//.../90000000////////////;/9///////////.---../////////////////////////://///./9..././////////////
@M05620:45:000000000-G6HP7:1:1101:21196:6831 1:N:0:112
TACCTGTACTGGGGAACCATTTGAATATCCCCCCATGGTGATGGGGACGGAGAACTGCTCCATAAACACAGGCAACGTGCCTAACTTTCCCGGGAAGATGAAGTCAAAGAGCGACCACAGCTCTCGGAGGTTATTTTGCATCGGTGAGCCAGACAGAATGATCCGATGAGGGGTGCGAAACTATTTGAGGAAAGGAAGCACCTTTTTATTAAATTTACCTTTTAGCAATCGCCATTCCTACCCTAAAGATC
+
BBBBBFFFFFFFGGGG2FEGGGHHHHHHHHHGGGGHHHGHHHHGHGGGGGGGGHHHHHHHHHHHGHHHHHHHGGGHGHHHHHHHHHHHHH3EGGEFGHHHHHHHHGHHHHHHGGGGGHGHHHHHHGGGGGEHHHHHHHHHHHGGGGGHHHHHHGHHHHHHHFHHHGGGHHHGGEDGGGGGGGGGGGGGGGGGGGGGGGGGGFFFFFFFFFFFFFFFFFFFFFFFFFFFFFFFFFFFFFFFFFFFFFFFFFF
@M05620:45:000000000-G6HP7:1:1101:9127:6853 1:N:0:112
ATCTCTATCTCCTAAAAACCTGTTTAGATTTGGAGATAGACCTTCAGGTTTTTCATCATTTTCTGCATGAATTATACATTGACCACGTTCCAGCGTGGTCAGTTTGCAGCATTCTGTTATTTTGTTTGACAGAGTGTCTTGTTGAGAACATATGTAGGACATGATTTTTTCCTGCAACAGGGAAAATAAAGTATAAGTTTTAAAGATTTATTCTTTAATAAAGGATCTCAAAGCCAGCTTTAGAAAAAGGA
+
CCCCDFFFFFFFGGGGGGGGGGHHHHHHHHHHHHHHHHHHHHHHHHHHHHHGGHHHHHIHIHHIIHHHHHHHHHHHHHHHHHHHHHGHHHHHHHGFGGHHHHHHHHHGHHHHHHHHHHHHHHHHHHHHHHHHHHHHHHHHHHHHHHHHHHHHHHHHHHHHHHHHHHHHHGHHHHHHHHHHHGGHHHHHGHHHHHHHHHHHHHHHHHHHHHHHHHHHHHHHHHHHHHHHHGHHHHHHHGHHHHHGGHGHGGH
@M05620:45:000000000-G6HP7:1:1101:21759:6864 1:N:0:112
AAACCAAGCAGACACTCACCGCTCCCTCGCCACAGGCCAATAGTTTGTCCTCACTGAGTTGGCAACAAGTGGCTGCTGTGGCTGCCATTTTTCTGGTGATGGCCATCAGCTCCGACGAGGTCAGCTGGGGGGCTTTCTTTGTGTAAGCAACGAGAAACCTGAAAGAAGCATTTTTTAACTAAGTCCTGCTGAGTCATTCATGAGTTTTTAGCCGCCTTGCTTCTTCTCACAGACTCTCTACTCTCATGCCA
+
CCCCCCBFCFFFGGGGGGGGGGGGGGHHGGGGGHHHGGHHHHHHHHHHHHHHHHHHHHHHHHHGHHHHHGHHGHGGHHHHHHHGGHHHHHHHHHHHHHHHHHHHHHHHHHHHHGGGGGGGGHHHHHHHGGGGGGGGGGGGGGGGGGFFFFFFFFFFFFFFFFFFFFFFFFFFFFFFFFFFFFFFFFFFFFFFFFFFFFFFFFFFFFFFFFFFFFFFFFFFFFFFFFFFFFFFFFFFFFFFFFFFFFFEFFB
@M05620:45:000000000-G6HP7:1:1101:14959:6877 1:N:0:112
ATCTCTATCTCCTAAAAACCTGTTTAGATTTGGAGATAGACCTTCAGGTTTTTCATCATTTTCTGCATGAATTATACATTGACCACGTTCCAGCGTGGTCAGTTTGCAGCATTCTGTTATTTTGTTTGACAGAGTGTCTTGTTGAGAACATATGTAGGACATGATTTTTTCCTGCAACAGGCAAAATAAAGTATAAGTTTTAAAGATTTATTCTTTAATAAAGGATCTCAAAGCCAGCTTTAGAAAAAGGA
+
CCCCCFFFFFFFGGGGGGGGGGHHHHHHHHHHHHHHHHHHHHHHHHHHHHHGGHHHHIHHIHIHHHHHHHHHHHHHHHHHHHHHHHGHHHHHHHGGGGGHHHHHHHHHHHHHHHHHHHHHHHHHHHHHHHGHHHHHHHHHHHHHHHHHHHHHHHHHHHHHHHHHHHHHHGHHHHHHHHHHGFHHHHGGHHHHHHFHHGHHHHHFHHHHHHHHHHHHHHHHHHGHGHHHHHHHHHHHHGHHHGHCGHHHGGF
@M05620:45:000000000-G6HP7:1:1101:14943:6886 1:N:0:112
ATCTCTATCTCCTAAAAACCTGTTTAGATTTGGAGATAGACCTTCAGGTTTTTCATCATTTTCTGCATGAATTATACATTGACCACGTTCCAGCGTGGTCAGTTTGCAGCATTCTGTTATTTTGTTTGACAGAGTGTCTTGTTGAGAACATATGTAGGACATGATTTTTTCCTGCAACAGGCAAAATAAAGTATAAGTTTTAAAGATTTATTCTTTAATAAAGGATCTCAAAGCCAGCTTTAGAAAAAGGA
+
CCCCCFFFFFFFGGGGGGGGGGHHHHHHHHHHHHHHHHHHHHHHHHHHHHHGGHHHHHHHHHHHIHHHHHHHHHHHHHHHHHHHHHGHHHHHHHGGGGHHHHHHHHHHHHHHHHHHHHHHHHHHHHHHHHHHHHHHHHHHHHHHHHHHHHHHHHHHHHHHHHHHHHHHHGHHHHHHHHHHHGHHHHHHHHHHHHHHHHHHHHHHHHHHHHHHHHHHHHHHHHHHHHHHHHHHHHHHHGHHHHHHHHHHGGH
@M05620:45:000000000-G6HP7:1:1101:14958:6896 1:N:0:112
ATCTCTATCTCCTAAAAACCTGTTTAGATTTGGAGATAGACCTTCAGGTTTTTCATCATTTTCTGCATGAATTATACATTGACCACGTTCCAGCGTGGTCAGTTTGCAGCATTCTGTTATTTTGTTTGACAGAGTGTCTTGTTGAGAACATATGTAGGACATGATTTTTTCCTGCAACAGGCAAAATAAAGTATAAGTTTTAAAGATTTATTCTTTAATAAAGGATCTCAAAGCCAGCTTTAGAAAAAGGA
+
CCCCCFFFFFFFGGGGGGGGGGHHHHHHHHHHHHHHHHHHHHHHHHHHHHHGGHHHHHHHHHIHHHHHHHHHHHHHHHHHHHHHHHGGHHHHHHGFGGGHHHGHHHHHHHHHHHHHHHHHHHHHGHHHGHHHHHGHHHHHHGHHHHHHHHHHHHHHHHHHHHHHHHHHHGHHHHHHGHHHHGGHHHHHHHHGHHHHHFGHHHGHHHHHHHHHHHHHHHHGHGHHHHHHHGGHHHHHHGGHHHHHHHHHGGH
@M05620:45:000000000-G6HP7:1:1101:7254:6907 1:N:0:112
ATCTCTATCTCCTAAAAACCTGTTTAGATTTGGAGATAGACCTTCAGGTTTTTCATCATTTTCTGCATGAATTATACATTGACCACGTTCCAGCGTGGTCAGTTTGCAGCATTCTGTTATTTTGTTTGACAGAGTGTCTTGTTGAGAACATATGTAGGACATGATTTTTTCCTGCAACAGGGAAAATAAAGTATAAGTTTTAAAGATTTATTCTTTAATAAAGGATCTCAAAGCCAGCTTTAGAAAAAGGA
+
BCCBCFFFFFFFGGGGGGGGGGHHHGHHHHHHHFHFHHHHHHHHHHHHHHHGGGHHHHHHHHHIHHHHHHHHHHGHHHHHHHHHHHGHHHHHHHGEFGHHHHHHHHGGHHHHHHHHHHGHHHHHHHHHHHGHGHHHHHHHHHHHGHHHHHHHHHHHHHHGFHHFHHHHHGHHHGFHHHHHHGGHHHHHGFHHDHHGHHHHHHHFGHHHHHHHHHHHHFHHHGHHFHHHHHHFFHHHGEHHHHHHGFHGGGC
@M05620:45:000000000-G6HP7:1:1101:7237:6913 1:N:0:112
ATCTCTATCTCCTAAAAACCTGTTTAGATTTGGAGATAGACCTTCAGGTTTTTCATCATTTTCTGCATGAATTATACATTGACCACGTTCCAGCGTGGTCAGTTTGCAGCATTCTGTTATTTTGTTTGACAGAGTGTCTTGTTGAGAACATATGTAGGACATGATTTTTTCCTGCAACAGGGAAAATAAAGTATAAGTTTTAAAGATTTATTCTTTAATAAAGGATCTCAAAGCCAGCTTTAGAAAAAGGA
+
BCCBCFFFFFFFGGGGGGGGGGGHHHHHHHHHHAGFHHHFHHHHHHHHHHHGGHHHHIIHHHHHHHHHHGGHHHHHHHHHHHHHHHGHHHHHHHGFGGHHHHHHHHHHHHHHHHHHHHHHHHHHHHHHHGHHHHGHHHHHHHHHFHHHHHHHHHHHHHHHHGHHHHHHHGHHHHHHFHHHHGFHHHHHGGHHHHHHGFGHHHHHHGHHHGHHHHHHHHHHHGGHHHGHHHHHHGHHHGFHHHHHGGHHGGC
@M05620:45:000000000-G6HP7:1:1101:7257:6926 1:N:0:112
ATCTCTATCTCCTAAAAACCTGTTTAGATTTGGAGATAGACCTTCAGGTTTTTCATCATTTTCTGCATGAATTATACATTGACCACGTTCCAGCGTGGTCAGTTTGCAGCATTCTGTTATTTTGTTTGACAGAGTGTCTTGTTGAGAACATATGTAGGACATGATTTTTTCCTGCAACAGGGAAAATAAAGTATAAGTTTTAAAGATTTATTCTTTAATAAAGGATCTCAAAGCCAGCTTTAGAAAAAGGA
+
CCCCCFFFFFFFGGGGGGGGGGHHHHHHHHHHGFHHHHHHHHHHHHHHHHHGGHHHHIHHHHIHHHHHHHHHHHHHHHHHHHHHHHGHHHHHHHGGGGHHHHHHHHHHHHHHHHHHHHHHHHHHHHHHHHHHHHHHHHHHHHHHHHHHHHHHHHHHHHHHHHHHHHHHHGHHHHHHHHHHHGGGHHHHHFHHHHHHHHHHHHGHHHHHHHHHHHHHHHHHHHHHHHHHHHHHHHHHHGHHHHGHHHHHGGH
@M05620:45:000000000-G6HP7:1:1101:25543:6968 1:N:0:112
AAACCAAGCAGACACTCACCGCTCCCTCGCCACAGGCCAATAGTTTGTCCTCACTGAGTTGGCAACAAGTGGCTGCTGTGGCTGCCATTTTTCTGGTGATGGCCATCAGCTCCGACGAGGTCAGCTGGGGGGCTTTCTTTGTGTAAGCAACGAGAAACCTGAAAGAAGCATTTTTTAACTAAGTCCTGCTGAGTCATTCATGAGTTTTTAGCCGCCTTGCTTCTTCTCACAGACTCTCTACTCTCATGCCA
+
CCCCCCCFCFFFGGGGGGGGGGGGGGHHGGGGGHHHGGHGGHHHHHHHHHHHHHHHHHHHHHHHHHHHHHHHGHGGHHHHHHHGGHHHHHHHHHHHHHHHHHHHHHHGHHHHHGGGGGGGGHHHHHHHGGGGGGGGGGGGGGGGGGFFFFFFFFFFFFFFFFFFFFFFFFFFFFFFEFFFFFFFFFFFFFFFFFFFFFFFFFFFFFFFFFFFFFFFFFFFFFFFFFFFFFFFFFFFFFFFFFFFFFFFFFB
@M05620:45:000000000-G6HP7:1:1101:13207:7032 1:N:0:112
TACCTGTACTGGGGAAGCATTTGAATATCCCCCCATGGTGATGGGGACGGAGAACTGCTCCATAAACACAGGCAACGTGCCTAACTTTCCCGGGAAGATGAAGTCAAAGAGCGACCACAGCTCTCGGAGGTTATTTTGCATCGGTGAGCCAGACAGAATGATCCGATGAGGGGTGCGAAACTATTTGAGGAAAGGAAGCACCTTTTTATTAAATTTACCTTTTAGCAATCGCCATTCCTACCCTAAAGATC
+
AABBAFFFFFDFGGGGGGFFGGHFHGHHHHCFGGGHHHHHHEGHGGGGGGGGGHHHHHHHGGFFHHHFHHHHGHHHEFHEHGHGHFHHGHHGGGEGGGHHHHHHHHHHHHHGGGGGGHHHHHGHHGGGGCCHHHHHHFGGHHGGGGGFHHHHHGHHHHHGFHGHHFGGGHGFGCAGGGGGGGGGGGGEEGCFGGGGGGG/FFFFFFFFFFFBFFFFFFFFFFFFFBFFFFFFFFFFFFFF/FFFFFFFFFF
@M05620:45:000000000-G6HP7:1:1101:14957:7051 1:N:0:112
CATCCTGACCCTGAAGTACCCCGGCTTGATTTCTGACATTAGATCGGAAGAGCACACGTCTGAACTCCAGTCACTCCGCGAAATCTCGTATGCCGTCTTCTGCTTGAAAAAAAAAAAAAAACAGATAGAAGACTGTCTATGGGTAAGCGAATAGAAACATAAAAGGAGCAGTTGTTCAATAATTCCGGCTGGATCATGCCTGAGTGTTTAGCCCCCTTTCATCTTCGTGCCGACTATCGACTCTGCTACCC
+
CCCDDFFFFFFFGGGGGGGGGGGGGGGGHHHHHHHHHHHHGHGHHHGGGGGHHHHGHGHHHGHGHHHHGGHHHHHHHGGGGGGHHHHHGGHHHHGFGHGHHHHHHHHHHHHBB@FB>>---.<//0000000/0<<=00000./0;0:-.--.;0;0//000;:0./.9:/0:0;.0;00000;00/;---..0;;00:000:/0000/000:/.--.0:00000;./.;9-----0;..-:.000;00/:
@M05620:45:000000000-G6HP7:1:1101:21711:7092 1:N:0:112
AAACCAAGCAGACACTCACCGCTCCCTCGCCACAGGCCAATAGTTTGTCCTCACTGAGTTGGCAACAAGTGGCTGCTGTGGCTGCCATTTTTCTGGTGATGGCCATCAGCTCCGACGAGGTCAGCTGGGGGGCTTTCTTTGTGTAAGCAACGAGAAACCTGAAAGAAGCATTTTTTAACTAAGTCCTGCTGAGTCATTCATGAGTTTTTAGCCGCCTTGCTTCTTCTCACAGACTCTCTACTCTCATGCCA
+
A?1>A>AFAC>1AFFA1GGG0EEEEEBFEEAEEHHACCAGC1AGFDGGFDGGGHFF1AGHFCGGGHHEHFGFCECFFEHFHGC?FHFHHFGEFDHHGH1B@GC>10HHHHEGCA@EE/@/EC<GFHFHFC?G@@GGB;FGGGFFGFFBFF?@EBBFBB-BA//BFBFBFFBBFFF@EFFFFFFB9/BFFFFFFFFFFFFFFBFFFBFFFFFBF--=99BFFFFFFFF///FBBFFFFFFBBBBBBFF/BFB
@M05620:45:000000000-G6HP7:1:1101:21631:7119 1:N:0:112
ATCTCTATCTCCTAAAAACCTGTTTAGATTTGGAGATAGACCTTCAGGTTTTTCATCATTTTCTGCATGAATTATACATTGACCACGTTCCAGCGTGGTCAGTTTGCAGCATTCTGTTATTTTGTTTGACAGAGTGTCTTGTTGAGAACATATGTAGGACATGATTTTTTCCTGCAACAGGGAAAATAAAGTATAAGTTTTAAAGATTTATTCTTTAATAAAGGATCTCAAAGCCAGCTTTAGAAAAAGGA
+
AABBBFFFFFFFGGGGGGGGGGHHHFHHHHHHHHHHHFHGHHHHHHHGHHHGGHHHHHHHHHHHGHHHHHHHHHHHHHHHGGHHHHGHHHHHHHGGGGHHHHHHHHHHHHHHHHHHHHHHHHHHHHHHHHHGHHGGHHHHHHHHFGHHHHHHHHHHHHHHHHHHHHHHHGHHHHHHHHHFHGGHHGGGHHHHHHGHHGHHHGHHGGHHHHHHHHHHHHHHHFBGHHHHHHHHHHHGHGHHHHHGGHHFGGG
@M05620:45:000000000-G6HP7:1:1101:7483:7128 1:N:0:112
TACCTGTACTGGGGAAGCATTTGAATATCCCCCCATGGTGATGGGGACGGAGAACTGCTCCATAAACACAGGCAACGTGCCTAACTTTCCCGGGAAGATGAAGTCAAAGAGCGACCACAGCTCTCGGAGGTTATTTTGCATCGGTGAGCCAGACAGAATGATCCGATGAGGGGTGCGAAACTATTTGAGGAAAGGAAGCACCTTTTTATTAAATTTACCTTTTAGCAATCGCCATTCCTACCCTAAAGATC
+
BABCCFFFFFFFGFFFGGGGGGHHHGHHGHHGGGGHHHFHFHHGHGGGGGFFGGHHHHHHHHHHHHGGHHHHGHHHGHHHGHHHHHHHGHHGGGGGGHHH4FHHFFHGHHHHGGGGGHHGGHHGHGGGGGDHHHHHHHHFGHGGGGGHGFFHHGHFGHHHHHHHH?ADGHGGGCCEGC-ADFFFGEGBCB0CCGEGGFFGFFFEFFF?FFFFFFFFFFBFFFFFFFFFFFFFFFFFFFFFFFFFFF/BFFB
@M05620:45:000000000-G6HP7:1:1101:21644:7131 1:N:0:112
ATCTCTATCTCCTAAAAACCTGTTTAGATTTGGAGATAGACCTTCAGGTTTTTCATCATTTTCTGCATGAATTATACATTGACCACGTTCCAGCGTGGTCAGTTTGCAGCATTCTGTTATTTTGTTTGACAGAGTGTCTTGTTGAGAACATATGTAGGACATGATTTTTTCCTGCAACAGGGAAAATAAAGTATAAGTTTTAAAGATTTATTCTTTAATAAAGGATCTCAAAGCCAGCTTTAGAAAAAGGA
+
BCCCCFFFFFFFGGGGGGGGGGHHHHHHHHHHHHHHHHHGHHHHHHHHHHHGGHHHHIHHHHIHHHHHHHHHHHHHHHHHHHHHHHGHHHHHHHGGGGHHHHHHHHHHHHHHHHHHHHHHHHHHHHHHHHHHHHHHHHHHHHHHHHHHHHHHHHHHHHHHHHHHHHHHHGHHHHHHHHHHHGGHHHHHHHHHHHHHHHHHHHHHHHHHHHHHHHHHHHHHHHHHHHHHHHHHHHHHHGHHHHGHHHHHGGH
@M05620:45:000000000-G6HP7:1:1101:21663:7133 1:N:0:112
ATCTCTATCTCCTAAAAACCTGTTTAGATTTGGAGATAGACCTTCAGGTTTTTCATCATTTTCTGCATGAATTATACATTGACCACGTTCCAGCGTGGTCAGTTTGCAGCATTCTGTTATTTTGTTTGACAGAGTGTCTTGTTGAGAACATATGTAGGACATGATTTTTTCCTGCAACAGGGAAAATAAAGTATAAGTTTTAAAGATTTATTCTTTAATAAAGGATCTCAAAGCCAGCTTTAGAAAAAGGA
+
ABBCCFFFFFFFGGGGGGGGGGHHHHHHHHHHHHHFHFHHHGHHHEHHHHHGGHHHHHHHHHHIHHHHHGHHHHHHHHHHHHHHHHGHHHHGHHGGGGHHHHHHHHGGFHHHHHHHHHHHHHHHHHHGFHHHGHGHHHHHHHHHHHHFHHHHHHHHHHHHHHHHHHHHGCHHHGFGFGFHGEFGHHGFFGGHHHEHHFFGFHFHHHHHGHHHHHHHHHHHHHHHGHFHHHGHBGAFHGFHHHHHHHHFDAC
@M05620:45:000000000-G6HP7:1:1101:21626:7142 1:N:0:112
ATCTCTATCTCCTAAAAACCTGTTTAGATTTGGAGATAGACCTTCAGGTTTTTCATCATTTTCTGCATGAATTATACATTGACCACGTTCCAGCGTGGTCAGTTTGCAGCATTCTGTTATTTTGTTTGACAGAGTGTCTTGTTGAGAACATATGTAGGACATGATTTTTTCCTGCAACAGGGAAAATAAAGTATAAGTTTTAAAGATTTATTCTTTAATAAAGGATCTCAAAGCCAGCTTTAGAAAAAGGA
+
BBBBBFFFFFFFGFGGFGFGGGHHHHHHHHHHHHHHHHHHHHHHHHHHHHHGGHHHHHHHHHHHHHHHHHHHHFHGHHHHHHHHHHGHHHHHHGGGGGHHHHHHHHHHHHHHHHHHGHHHHHHHHHHHGHHHHGFGHHHHHHHHHHHHHHGHHHHHHHHGHHHHHHHHHGHHHHHHHHHHHGGHHHHHHHHHGHHHH=FHHHGHHHHGHHHHHGHHGHHHHHGHHHHHHEHHHHHHHGGGHFHGHFHHGGH
@M05620:45:000000000-G6HP7:1:1101:7495:7142 1:N:0:112
TACCTGTACTGGGGAAGCATTTGAATATCCCCCCATGGTGATGGGGACGGAGAACTGCTCCATAAACACAGGCAACGTGCCTAACTTTCCCGGGAAGATGAAGTCAAAGAGCGACCACAGCTCTCGGAGGTTATTTTGCATCGGTGAGCCAGACAGAATGATCCGATGAGGGGTGCGAAACTATTTGAGGAAAGGAAGCACCTTTTTATTAAATTTACCTTTTAGCAATCGCCATTCCTACCCTAAAGATC
+
CCCCCFFFFFFFGGGGGGGGGGHHHHHHHHHGGGGHHHHGGHHHHGGGGGGGGHHHHHHHHHHHHHHHHHHHGHHHGHHHHHHHHHHHHHHGGGGGGHHHHHHHHHHHHHHHGGGGGHHHHHHHHGGGGGEHHHHHHHHHHHGGGGGHHGGHHGHHHHHHHHHHHGGDFHHGGEDGGGGGGGGGGGGGGF:FGGGGGGGGGFFFFFFFFFFBFFFFFFFFFFFFFFFFFFEFFFFFFFFFFFFFFFFFFFF
@M05620:45:000000000-G6HP7:1:1101:21645:7151 1:N:0:112
ATCTCTATCTCCTAAAAACCTGTTTAGATTTGGAGATAGACCTTCAGGTTTTTCATCATTTTCTGCATGAATTATACATTGACCACGTTCCAGCGTGGTCAGTTTGCAGCATTCTGTTATTTTGTTTGACAGAGTGTCTTGTTGAGAACATATGTAGGACATGATTTTTTCCTGCAACAGGGAAAATAAAGTATAAGTTTTAAAGATTTATTCTTTAATAAAGGATCTCAAAGCCAGCTTTAGAAAAAGGA
+
BBBBBFFFFFFFGGGGGGGGGGHHHHHHHHHHHHHHHHHHHHHHHHHHHHHGGHHHHHHHHHHHHHHHHHHHHHHHHHHHHGHHHHGHHHHHGHGGGGHHHHHHHHHGHHHHHHHHHHHHHHHHHHHHHHHHHHFGHHHHHHHHHHGHGHHHHHHHHHHHHHHHHHHHHGHHHHHHHHGHHGGHHHHGHFGGHHHGHGGHHHHHHHHHGHHHHHHHGHHHHHHGGHHHHHHHHEHHHGGHHHHHHGGG.EC
@M05620:45:000000000-G6HP7:1:1101:14036:7236 1:N:0:112
CATCCTGACCCTGAAGTACCCCGGCTTGATTTCTGACATTAGATCGGAAGAGCACACGTCTGAACTCCAGTCACTCCGCGAAATCTCGTATGCCGTCTTCTGCTTGAAAAAAAAAAAAACAAAAAAAACCACTCTAAAAGACAAACCCATGTATCCATAACAATCAAAACAAAAACTTTCTCGAATTCTTGTACCCCTATCCACCACCTACTGCAGCCTGCACTTGTTACCTCCGTTTATCGTTGCCTTCG
+
CCCDDFFFFFFFGGGGGGGGGGGGGGGGHHHHHHHHHHHHHHHHHHGGGGHHHHHHHGHHHGHHHHHHHHHHHHHHHGGGGFGHFHHHGGHHHHGGGHGHHHHHHHHHHHHBBCDB>><<>.00.---<...0/0000<0.///:....//0000000:000<00000:...:..<000000<0/0.000000000...<0/00:....0/<000009/../<0000000000<<.0<.:0B/./.00<:.
@M05620:45:000000000-G6HP7:1:1101:14128:7241 1:N:0:112
ATCTCTATCTCCTAAAAACCTGTTTAGATTTGGAGATAGACCTTCAGGTTTTTCATCATTTTCTGCATGAATTATACATTGACCACGTTCCAGCGTGGTCAGTTTGCAGCATTCTGTTATTTTGTTTGACAGAGTGTCTTGTTGAGAACATATGTAGGACATGATTTTTTCCTGCAACAGGGAAAATAAAGTATAAGTTTTAAAGATTTATTCTTTAATAAAGGATCTCAAAGCCAGCTTTAGAAAAAGGA
+
CDDDCFFFFFFFGGGGGGGGGGHHHHHHHHHHHHHHHHHHHHHHHHHHHHHGGHHHHIHHHHIHIHHHHHHHHHHHHHHHHHHHHHGHHHHHHHGGGGHHHHHHHHHHHHHHHHHHHHHHHHHHHHHHHHHHHHHHHHHHHHHHHHHHHHHHHHHHHHHHHHHHHHHHHGHHHHHHHHHHHGGHHHHHHHHHGHHHHHHHHHGHHHHHHHHHHHHHHHHHHHHHHHHHHGHHHHHHHGHHHHHGHGHHGGH
@M05620:45:000000000-G6HP7:1:1101:26370:7256 1:N:0:112
CATCCTGACCCTGAAGTACCCCGGCTTGATTTCTGACATTAGATCGGAAGAGCACACGTCTGAACTCCAGTCACTCCGCGAAATCTCGTATGCCGTCTTCTGCTTGAAAAAAAAAAAAGAAAAACAAATCCAGAATAGATAAATCGTCGTGTACACAACAACATGACTAAAACAGGTGTATAGCCCACACTCGTCTTCTAGTCCTCAAACACTAAACCAGCCTTCATCAGTTTAATATATATTGCCTTATT
+
CBBCDFFFFFFFGGGGGGGGGGGGGGGGHHHHHHHHHHHHHHGHHHGGGGHHHHHHHGHHHGHHHHHHHHHHHGHHHGGGFGGHHHHHGGHHHHGGGHGHHHHHHHGHHHHGGGGF><//?0>0.<.0111<1<<000000<000...--../0000....../00000000:./.;00;00000/....//.....::000000000:0..0/000/..../000;000:000000;0000000000000
@M05620:45:000000000-G6HP7:1:1101:11393:7299 1:N:0:112
ATCTCTATCTCCTAAAAACCTGTTTAGATTTGGAGATAGACCTTCAGGTTTTTCATCATTTTCTGCATGAATTATACATTGACCACGTTCCAGCGTGGTCAGTTTGCAGCATTCTGTTATTTTGTTTGACAGAGTGTCTTGTTGAGAACATATGTAGGACATGATTTTTTCCTGCAACAGGGAAAATAAAGTATAAGTTTTAAAGATTTATTCTTTAATAAAGGATCTCAAAGCCAGCTTTAGAAAAAGGA
+
AABBBFFFFFFFGGGGGGGGGGGHHHHHHHHHGGHHHHHGGHHHHHHGHHHGGHHHHHHHHHHHHHHHHGHHHFHGHHHHHGHHHHGFHHHHHHGGGGEHGHHHHHHGHHHHHHHHHHHHHGHHFHHHHHGHHHFGHHHHHHHHGHHHHGHHHHHFHHHHFHHHHHHHHFHHHHHHHHHHHGGHHHHGHFGGHGHHGFFHFHFHHHHHHFHGHHHHGHHGHHGHHHHHHFGHHHGBGGHHHHHHGHFHGGG
@M05620:45:000000000-G6HP7:1:1101:7105:7303 1:N:0:112
AAACCAAGCAGACACTCACCGCTCCCTCGCCACAGGCCAATAGTTTGTCCTCACTGAGTTGGCAACAAGTGGCTGCTGTGGCTGCCATTTTTCTGGTGATGGCCATCAGCTCCGACGAGGTCAGCTGGGGGGCTTTCTTTGTGTAAGCAACGAGAAACCTGAAAGAAGCATTTTTTAACTAAGTCCTGCTGAGTCATTCATGAGTTTTTAGCCGCCTTGCTTCTTCTCACAGACTCTCTACTCTCATGCCA
+
CCCCCBCFCFFFGGGGGGGGGGGGGGHHGGGGGGHHGGHHHHHHHHHHHHHHHHHHHHHHHHHHHHHHHHHHGHGGHHHHHHHGGHHHHHHHHHHHHHGHHHHHHHHHHHHHHGGGGGGGGHHHHHHGGGGGGGGGGGGGGGGGGGFFFFFFFFFFFFFFFFFFFFFFFFFFFFFFFFFFFFFFFFFFFFFFFFFFFFFFFFFFFFFFFFFFFFFFFFFFFFFFFFFFFFFFFFFFFFFFFFFFFFFBFFF
@M05620:45:000000000-G6HP7:1:1101:11371:7306 1:N:0:112
ATCTCTATCTCCTAAAAACCTGTTTAGATTTGGAGATAGACCTTCAGGTTTTTCATCATTTTCTGCATGAATTATACATTGACCACGTTCCAGCGTGGTCAGTTTGCAGCATTCTGTTATTTTGTTTGACAGAGTGTCTTGTTGAGAACATATGTAGGACATGATTTTTTCCTGCAACAGGGAAAATAAAGTATAAGTTTTAAAGATTTATTCTTTAATAAAGGATCTCAAAGCCAGCTTTAGAAAAAGGA
+
CCCCCFFFFFFFGGGGGGGGGGHHHHHHHHHHHHHHHHHHHHHHHHHHHHHGGHHHHHHHHHHIHHHHHHHHHHHHHHHHHGHHHHGHHHHHHHGGGGHHHHHHHHHHHHHHHHHHHHHHHHHHHHHHHHHHHHHHHHHHHHHHHHHHHHHHHHHHHHHHHHHHHHHHHGHHHHGHHHHHHGGHHHHHHHHHHHGHHHHHHHHHHHHHHHHHHHHHHHHHHHHHHHHHHHHHHHGFGGHHHHHHHHHHGGH
@M05620:45:000000000-G6HP7:1:1101:5329:7355 1:N:0:112
CATCCTGACCCTGAAGTACCCCGGCTTGATTTCTGACATTAGATCGGAAGAGCACACGTCTGAACTCCAGTCACTCCGCGAAATCTCGTATGCCGTCTTCTGCTTGAAAAAAAAAAAAACAAAACGTATGAACTAAAAAATCACATCACTATAAAGTAATATTGGAAGAGTTAAATTGTAATAAAAATTAAATCGCTCTATGCAAATCCACAGATTGTCATCGCTGCGGGTATATCCGAAGCGTCGCTATC
+
DCDDDFFFFFFFGGGGGGGGGGGGGGGGHHHHHHHHHHHHHHHHHHGEGGHHHHHHHGHHHGHHHHHHHHHHHHHHHGGGGGGHEHHHGGHHHHGGGHGHHHHHHHHGGHHGGFGF<<-...0>0-001/000000000-.0000000:000;00000000000090/..0000;000900009090.000;00.:...0;0000:00000:.0000000000....----900000...---..--..9/
@M05620:45:000000000-G6HP7:1:1101:18932:7361 1:N:0:112
TACCTGTACTGGGGAAGCATTTGAATATCCCCCCATGGTGATGGGGACGGAGAACTGCTCCATAAACACAGGCAACGTGCCTAACTTTCCCGGGAAGATGAAGTCAAAGAGCGACCACAGCTCTCGGAGGTTATTTTGCATCGGTGAGCCAGACAGAATGATCCGATGAGGGGTGCGAAACTATTTGAGGAAAGGAAGCACCTTTTTATTAAATTTACCTTTTAGCAATCGCCATTCCTACCCTAAAGATC
+
CCCCCFFFFFFFGGGGGGGGGGHHHHHHHHHGGGGHHHGHHHHHGGGGGGGGGHHHHHHHHHHHHHHHHHHHGHHHGHHHHHHHHHHHHHHGGGGGGHHHHHHHHHHHHHHHGGGGGHHHHHHHHGGGGGEHHHHHHHHGHHGGGGGHHHHHHGHHGHHHHHHHHGGGHHGGGEFGGGGGGGGGGGGGGGFGGGFGGGGGGFFFFFFFFFFFFFFFFFFFFFFFFFFFFFFFFFFFFFFFFFFFFFFFFFF
@M05620:45:000000000-G6HP7:1:1101:5340:7371 1:N:0:112
CATCCTGACCCTGAAGTACCCCGGCTTGATTTCTGACATTAGATCGGAAGAGCACACGTCTGAACTCCAGTCACTCCGCGAAATCTCGTATGCCGTCTTCTGCTTGAAAAAAAAAACTCCACGGGAGTAAACGATCTGATGCAACACTGGCAAGTAAGTCAGGCATTTCCGCTTTAGCACTCATGTGGATCCACTTGCACAATTCTCAGCCTTTGTACTTGTCACTGACCAGCACGGGACAAAACACAGAT
+
AAAAAF1@CFFFFGGAGGGGGG0EEEGCF1FFHHGDFEGHE1BGH/EE/A0BFGHHHGFGHEHGHFHHHGFGHHHGH/E>EFGFFGBF??FGGHGGGHGFFFGHD1<1FGHCCG@C/11?F0</<?@.0FG1.<.FAD0=D0<G0.<<0/.<0;CCF0000://;CFFC0C.CCE0;0090;/;99B000990;;FB900;/;BFF//;F/9B/B9/BBFFB//BFF//:/9----9----;-:-----//
@M05620:45:000000000-G6HP7:1:1101:16123:7409 1:N:0:112
CATCCTGACCCTGAAGTACCCCGGCTTGATTTCTGACATTAGATCGGAAGAGCACACGTCTGAACTCCAGTCACTCCGCGAAATCTCGTATGCCGTCTTCTGCTTGAAAAAAAAAAAAATTTTTTTTACAATATATTCTTTTTACAACATACTGCCTTCCATATTTTTTCCCACACCATTTACAATACTAACTCATTTTTACGCCTTTCCTCTTTTACTACGATTCTCTCACCCATCTTTAATCCCACTAC
+
BBBBBFFFFFFFGGGGGGGGGGG?EGGGHHHHHHHHHHHHHHGHHHGGGGHHHHHHHGHHHGHGHHHHHHHHHHGHHGGGGFGHHGHHGGHHHHGGGHGHHHFHHHHHHHH@B<B</>-011=1-<-<<00000<000000;0.000;.:0:000:00:/09;BBFB0-9=009.;C.900000;00//////://9;9B./..-..///9/;//////9/....;/9//;/9:.9;/9B//////;..//
@M05620:45:000000000-G6HP7:1:1101:20318:7409 1:N:0:112
ATCTCTATCTCCTAAAAACCTGTTTAGATTTGGAGATAGACCTTCAGGTTTTTCATCATTTTCTGCATGAATTATACATTGACCACGTTCCAGCGTGGTCAGTTTGCAGCATTCTGTTATTTTGTTTGACAGAGTGTCTTGTTGAGAACATATGTAGGACATGATTTTTTCCTGCAACAGGGAAAATAAAGTATAAGTTTTAAAGATTTATTCTTTAATAAAGGATCTCAAAGCCAGCTTTAGAAAAAGGA
+
CCCDDFFFFFFFGGGGGGGGGGHHHHHHHHHHHHHHHHHHHHHHHHHHHHHGGHHHHHHHHIHHIHHHHHHHHHHHHHHHHHHHHHGHHHHHHHGGGGHHHHHHHHHHHHHHHHHHHHHHHHHHHHHHHHHHHHHHHHHHHHHHHHHHHHHHHHHHHHHHHHHHHHHHHGHHHHGHHHHHHGGHHGHHGHHHHHHHHHHHHHHHHHHHHHHHHHHHHHHHHHHHHHHHHGHHHGHHHGHHHHHHHGHHGGH
@M05620:45:000000000-G6HP7:1:1101:25594:7431 1:N:0:112
CATCCTGACCCTGAAGTACCCCGGCTTGATTTCTGACATTAGATCGGAAGAGCACACGTCTGAACTCCAGTCACTCCGCGAAATCTCGTATGCCGTCTTCTGCTTGAAAAAAAAAAATATTTTTTTTTCCATCGTCTCTTTTTCCTACCCTATCTACTCCATGATTTTTTCCTTCAACATGTACAATCACTTCTCAGTTTTACCGCTTTCTTCTTTCCTACCGTATCTCACCGCCCGCTTTATCAAACTTC
+
AAAAAFF5FFFFFGGGGGGGFGGGCGGG2GHHGFGHGFHF5D5GHGGEAEFGF3GBGGHHHCDFGDGBFEDGFHHHHGDE>EE1E4FGFAFGBGCGGHGHGH4GHHEG330////</011<1<?-<@-/<00<....<00;;0/0000;.</:00;000:/0090;;9B?FB0;90;;CB;00;;00;0/0;099//9/B////.-;../9/;//:B/B//.-..;ABB//..----9;.9///;//////
@M05620:45:000000000-G6HP7:1:1101:9513:7452 1:N:0:112
TACCTGTACTGGGGAAGCATTTGAATATCCCCCCATGGTGATGGGGACGGAGAACTGCTCCATAAACACAGGCAACGTGCCTAACTTTCCCGGGACGCTGAAGTCAAAGAGCGACCACAGCTCTCGGAGGTTATTTTGCATCGGTGAGCCAGACAGAATGATCCGATGAGGGGTGCGAAACTATTTGAGGAAAGGAAGCACCTTTTTATTAAATTTACCTTTTAGCAATCGCCATTCCTACCCTACAGATC
+
A1>AAFFFFFFFGGFGGGGGGGFFAG3GHHHFGGCHGFGHGHHFGGAEEGEEECGF1GHFFFF@11G1GHHHGHFHGHHHHH1EGGHHHHHGGGE/>/?E/1BFGGHHHHHHGGGGCFHHHHHHHFFA@CEGFGHHHHHFGBA?CCGHGGCF.CCC//;GFCFHA.;C:GG??;AF?.@?AFFGGGGEFB9F/FFFFFE/BFFFFFFEFF/BBBFFFFFFFFFFFFFBFBAEBFAFFFF/FFFB--9;BF;
@M05620:45:000000000-G6HP7:1:1101:21172:7455 1:N:0:112
ATCTCTATCTCCTAAAAACCTGTTTAGATTTGGAGATAGACCTTCAGGTTTTTCATCATTTTCTGCATGAATTATACATTGACCACGTTCCAGCGTGGTCAGTTTGCAGCATTCTGTTATTTTGTTTGACAGAGTGTCTTGTTGAGAACATATGTAGGACATGATTTTTTCCTGCAACAGGGAAAATAAAGTATAAGTTTTAAAGATTTATTCTTTAATAAAGGATCTCAAAGCCAGCTTTAGAAAAAGGA
+
ABBBCFFFFFFFGGGGGGGGGGHHHHHHHHHHHFHHHHHHHHHHHHHHHHHGGHHHHHHHHHHHHHHHHHHHHHHHHHHHHHHHHHGHHHHHHHGGGGHHHHHHHHHHHHHHHHHHHHHHHHHHHHHHHHHHHHHHHHHHHHHHHHHHHHHHHHHHHHHHHHHHHHHHHGHHHHHHHHHHHGGHHHHHGHHHHHHHHHHHHHHHHHHHHHHHHHHHHHHHHHFHHHHHHHHHHHHHHGHHHHGFHHHHGGG
@M05620:45:000000000-G6HP7:1:1101:9532:7457 1:N:0:112
TACCTGTACTGGGGAAGCATTTGAATATCCCCCCATGGTGATGGGGACGGAGAACTGCTCCATAAACACAGGCAACGTGCCTAACTTTCCCGGGAAGATGAAGTCAAAGAGCGACCACAGCTCTCGGAGGTTATTTTGCATCGGTGAGCCAGACAGAATGATCCGATGAGGGGTGCGAAACTATTTGAGGAAAGGAAGCACCTTTTTATTAAATTTACCTTTTAGCAATCGCCATTCCTACCCTAAAGATC
+
CCCCCFFFFFFFGGGGGGGGGGHHHHHHHHHGGGGHHHGHHHHHHGGGGGGGGHHHHHHHHHHHHHHHHHHHGHHHGHHHHHHHHHHHHHHGGGGGGHHHHHHHHHHHHHHHGGGGGHHHHHHHHGGGGGGHHHHHHHHHHHGGGGGHHHHHHGHHHHHHHHHHHGGGHHHGGEFGGEGGGGGGGGGGGGCGGGGGGGGGGFFFFFFFFFFFFFFFFFFFFFFFFFFFFFFFFFFFFFFFFFFFFFFFFFF
@M05620:45:000000000-G6HP7:1:1101:21149:7457 1:N:0:112
ATCTCTATCTCCTAAAAACCTGTTTAGATTTGGAGATAGACCTTCAGGTTTTTCATCATTTTCTGCATGAATTATACATTGACCACGTTCCAGCGTGGTCAGTTTGCAGCATTCTGTTATTTTGTTTGACAGAGTGTCTTGTTGAGAACATATGTAGGACATGATTTTTTCCTGCAACAGGGAAAATAAAGTATAAGTTTTAAAGATTTATTCTTTAATAAAGGATCTCAAAGCCAGCTTTAGAAAAAGGA
+
11>>AF@BF@FFDGGBFGGGFCFFFDF13FHB11BGCG11AAAFHBHEABBFEC2BGDHDHHDDE1BAD112AEA2HBAFD1GEGAEGHHCGFGEEEEHHBGBGHHHGHGHHHHHHHGHHHHHHHHHHFGHHHHHHHHHHHHHHHGHHHGHHHHGHHHHHHHHHHHHHHGHHHHGGHHHHHGGGHHHHDFGFFHHHHFGHHGGFHHHHHHHGHGHHHHHHHHHHHHHGHGFFFFGGHGHHGHHHHGFGGGE
@M05620:45:000000000-G6HP7:1:1101:20919:7465 1:N:0:112
ATCTCTATCTCCTAAAAACCTGTTTAGATTTGGAGATAGACCTTCAGGTTTTTCATCATTTTCTGCATGAATTATACATTGACCACGTTCCAGCGTGGTCAGTTTGCAGCATTCTGTTATTTTGTTTGACAGAGTGTCTTGTTGAGAACATATGTAGGACATGATTTTTTCCTGCAACAGGGAAAATAAAGTATAAGTTTTAAAGATTTATTCTTTAATAAAGGATCTCAAAGCCAGCTTTAGAAAAAGGA
+
CCCCCFFFFFFFGGGGGGGGGGHHHHHHHHHHHHHHHHHHHHHHHHHHHHHGGHHHHHIHHHIIHHHHHHHHHHHHHHHHHHHHHHGHHHHHHHGGGGHHHHHHHHHHHHHHHHHHHHHHHHHHHHHHHHHHHHHHHHHHHHHHHHHHHHHHHHHHHHHHHHHHHHHHHGHHHHHHHHHHHGGHHHHHGHHHHHHHHHHHHHHHHHHHHHHHHHHHHHHHHHHHGHHHHHHHHHHHHGHHHHHHHHHHGGG
@M05620:45:000000000-G6HP7:1:1101:9526:7474 1:N:0:112
TACCTGTACTGGGGAAGCATTTGAATATCCCCCCATGGTGATGGGGACGGAGAACTGCTCCATAAACACAGGCAACGTGCCTAACTTTCCCGGGAAGATGAAGTCAAAGAGCGACCACAGCTCTCGGAGGTTATTTTGCATCGGTGAGCCAGACAGAATGATCCGATGAGGGGTGCGAAACTATTTGAGGAAAGGAAGCACCTTTTTATTAAATTTACCTTTTAGCAATCGCCATTCCTACCCTAAAGATC
+
CCCCCFFFFFFFGGGGGGGGGGHHHHHHHHHGGGGHHHHHHHHHHGGGGGGGGHHHHHHHHHHHHHHHHHHHGHHHGHHHHHHHHHHHHHHGGGGGGHHHHHHHHHHHHHHHGGGGGHHHHHHHHGGGGGGHHHHHHHHHHHGGGGGHHHHHHGHHHHHHHHHHHGGGHHHGGGGGGFGGGGGGGGGGGG9FGGGGGGGGGFFFFFFFFFFFFFFFFFFFFFFFFFFFFFFFFFFFFFFFFFFFFFFFFFF
@M05620:45:000000000-G6HP7:1:1101:14438:7479 1:N:0:112
CATCCTGACCCTGAAGTACCCCGGCTTGATTTCTGACATTAGATCGGAAGAGCACACGTCTGAACTCCGTCACTCCGCGAAATCTCGTATGCCGTCTTCTGCTTGAAAAAAAAAAAAAACAATAGGCCTCCCAGCAAGCTCATTCGATAAATCGTCCAGAAGGAGCAGAGACAATATTGTGATGAAGATCAGTCCATGATGTAGAAGCTACGTGAGAGGAGCTGAATGGAGATGCTATGACGATGGGTTGG
+
CCCCCFFFFFFFGGGGGGGGGGGGGGGGHHHHHHHHHHHHHHHHHHGGGGGHHHHHHGHHHGHHHHHHGHHGGHHHGGGGGFHHHHGGGHHHHGGGHGHHHHHHHFFHHHGB<><<>--..<1000000...<0.///.;00;00000..000.:...;0/0.....//.////00000;00000000;00000000900000000::000.;/..009....;90;900/B:00000000......:.--
@M05620:45:000000000-G6HP7:1:1101:10253:7491 1:N:0:112
CATCCTGACCCTGAAGTACCCCGGCTTGATTTCGACATTAGATCGGAAGAGCACACGTCTGAACTCCAGTCACTCCGCGAAATCTCGTATGCCGTCTTCTGCTTGAAAAAAAAAAAAAAAAAGGGAGTATAAGGGCGAAGGGAACCAAGGTAAGTATGCCAGGGAGATGCGATAAGACAATCATGGCGACCCTATTGAGCCAAATACCGCATTAGCATGTGAACTTACGAAACCAAGGTAAAAATATATGA
+
BBBBBFFFFFFFGGGGGGGGGGGGGGGGHHHHHHGGGGHHHHHHHGGGGHGHHHHHGHHHGHHGHHHHHHHGHHHHGGGGGGGHFGHFGHHHHGGGHGFHHHHHGHHHFHGGFDC><-----...:.;:000;0..----.....9....00090000000/.....:/:-....//9/.;/////.----:/;////////..////.--..///////////////....-9....//////.///9/:
@M05620:45:000000000-G6HP7:1:1101:14439:7498 1:N:0:112
CATCCTGACCCTGAAGTACCCCGGCTTGATTTCTGACATTAGATCGGAAGAGCACACGTCTGAACTCCGTCACTCCGCGAAATCTCGTATGCCGTCTTCTGCTTGAAAAAAAAAAACATCAACAGATATACTCCGGTTATGACAAATCTTCACCACAGAAAGTGATGTACTCAAGAACTCGGATATTATATCACATTCCTTCTATGTACATCTCAGCATTAAAATGACCTTACACGGTCACTAAGCACACT
+
BCCCCFFFFFFFGGGGGFGGGGGGGGFGHHHHHHHHHHHHHHHHHHGGGGHHHHHHHGHHHGHHHHHHGHHGGHHHGGGGGGHFHHHGGHHHHGGGHGHHHHHHHFHHHHGGGDG//?111<010011111111.-<..000000/000000000...//::00000;0;000900//00.....0000009000000000000000;0;/////////////;:////://///.-;..9//://;...9
@M05620:45:000000000-G6HP7:1:1101:5423:7524 1:N:0:112
AAACCAAGCAGACACTCACCGCTCCCTCGCCACAGGCCAATAGTTTGTCCTCACTGAGTTGGCAACAAGTGGCTGCTGTGGCTGCCATTTTTCTGGTGATGGCCATCAGCTCCGACGAGGTCAGCTGGGGGGCTTTCTTTGTGTAAGCAACGAGAAACCTGAAAGAAGCATTTTTTAACTAAGTCCTGCTGAGTCATTCATGAGTTTTTAGCCGCCTTGCTTCTTCTCACAGACTCTCTACTCTCATGCCA
+
CCCCCCBFCFFFGGGGGGGGGGGGGGHHGGGGGHHHGGHHHHHHHHHHHHHHHHHHHHHHHHHHHHHHHHHHGHGGHHHHHHHGGHHHHHHHHHHHHHHHHHHHHHHHHHHHHGGGGGGGGHHHHHHHGGGGGGGGGGGGGGGGGGFFFFFFFFFFFFFFFFFFFFFFFFFFFFFFFFFFFFFFFFFFFFFFFBFFFFFFFFFFFFFFFFFFFFFFFFFFFFFFFFFFFFFFFFFFFFFFFFFFFFFFFF0
@M05620:45:000000000-G6HP7:1:1101:20708:7531 1:N:0:112
TACCTGTACTGGGGAAGCATTTGAATATCCCCCCATGGTGATGGGGACGGAGAACTGCTCCATAAACACAGGCAACGTGCCTAACTTTCCCGGGAAGATGAAGTCAAAGAGCGACCACAGCTCTCGGAGGTTATTTTGCATCGGTGAGCCAGACAGAATGATCCGATGAGGGGTGCGAAACTATTTGAGGAAAGGAAGCACCTTTTTATTAAATTTACCTTTTAGCAATCGCCATTCCTACCCTAAAGATC
+
CCCCCFFFFFFFGGGGGGGGGGHHHHHHHHHGGGGHHHHHHHHHHGGGGGGGGHHHHHHHHHHHHHHHHHHHGHHHGHHHHHHHHHHHHHHGGGCGGHHHHHHHHHHHHHGHGGGGCHHHHHHHHGGGGGGHHHHHHHHHHHGGGGGHHHHHHGHHHHHHHHHHHFGGHHHGGCCGGGGGGGGGGGGGFGFGGGFFGGGGGFFFFFFFFFFFFFFFFFFFFFFFFFFFFFFFFFFFFFFFFFFFFFFFFFF
@M05620:45:000000000-G6HP7:1:1101:20688:7534 1:N:0:112
TACCTGTACTGGGGAAGCATTTGAATATCCCCCCATGGTGATGGGGACGGAGAACTGCTCCATAAACACAGGCAACGTGCCTAACTTTCCCGGGAAGATGAAGTCAAAGAGCGACCACAGCTCTCGGAGGTTATTTTGCATCGGTGAGCCAGACAGAATGATCCGATGAGGGGTGCGAAACTATTTGAGGAAAGGAAGCACCTTTTTATTAAATTTACCTTTTAGCAATCGCCATTCCTACCCTAAAGATC
+
CCCCCFFFFFFFGGGGEGGGGGHHHHHHHHHGGGGHHHGHHHHHHGGGGGGGGHHHHHHHHHHHHHHHHHHHGHHHGHHHHHHHHHHHHHHGGGGGGHHHHHHHHHHHHHHHGGGGGHHHHHHHHGGGGGEHHHHHHHHHHHGGGGGHHHHHHGHHHHHHHHHHHGGGHHHGGEDGGGGGGGGGGGGGGGGGGGGGGGGGGFFFFFFFFFFFEFFFFFFFFFFFFFFFFFFFFFFFFFFFFFFFFFFFFFF
@M05620:45:000000000-G6HP7:1:1101:4556:7537 1:N:0:112
AGATTACTGCAACAGTTCCCCCTGGACCTGGAAAAGTTTCTTGCCTGGCTTACAGAAGCTGAAACAACTGCCAATGTCCTACAGGATGCTACCCGTAAGGAAAGGCTCCTAGAAGACTCCAAGGGAGTAAAAGAGCTGATGAAACAATGGCAAGTAAGTCAGGCATTTCCGCTTTAGCACTCTTGTGGATCCAATTGAACAATTCTCAGCATTTGTACTTGTAACTGACAAGCCAGGGACAAAACAAAGAT
+
AAAAAFFFDFD4AGGGGGGGFGGGHHHFHHHHHHHHHHHHHGHHHHHHHHHHFDGEFGEGEDDFFCHHHHHHFHHGEGEGHHHHG1F3BDDGFHGGGGHFHHFGHH3FFFHHHFGFGGHFFFFGEAEEHGHHHFFFGGBGHHDGFFHHFHFHFGHHFHHHHDHHEGHHHFDGGGGHGHHHHGHHHDGFHHGHFCGFHBDBDHGHGDFDDCGGFHGHHHHGGFGFFHF0GHHFHGGGGA.;.CBFAFGGGGF
@M05620:45:000000000-G6HP7:1:1101:12160:7548 1:N:0:112
TACCTGTACTGGGGAAGCATTTGAATATCCCCCCATGGTGATGGGGACGGAGAACTGCTCCATAAACACAGGCAACGTGCCTAACTTTCCCGGGAAGATGAAGTCAAAGAGCGACCACAGCTCTCGGAGGTTATTTTGCATCGGTGAGCCAGACAGAATGATCCGATGAGGGGTGCGAAACTATTTGAGGAAAGGAAGCACCTTTTTATTAAATTTACCTTTTAGCAATCGCCATTCCTACCCTAAAGATC
+
BBBBBFFFFFFFGGGFCGGGGGHHGHHHHHHGGGGHHHGHHHHHHGGGGGGGGHHHHHHHHHHHHHHHHHHHGHHHGHHHHHHHHHHHHHHGGGGGGHHHHHHGHHHHHHHHGGGGGHHHHHGHFGGDGGAHHHHHHHHHHHGGGGGHHHHHHGHHHHHHHHGHHGGGHHHGGFGGAGGGGGGGGGGGGGFGGGGGGGGGGFFFFFFFFFFFFFFFFFFFFFFFFFFFFFFFFFFFFFFFFFFFFFFFFFF
@M05620:45:000000000-G6HP7:1:1101:20714:7553 1:N:0:112
TACCTGTACTGGGGAAGCATTTGAATATCCCCCCATGGTGATGGGGACGGAGAACTGCTCCATAAACACAGGCAACGTGCCTAACTTTCCCGGGAAGATGAAGTCAAAGAGCGACCACAGCTCTCGGAGGTTATTTTGCATCGGTGAGCCAGACAGAATGATCCGATGAGGGGTGCGAAACTATTTGAGGAAAGGAAGCACCTTTTTATTAAATTTACCTTTTAGCAATCGCCATTCCTACCCTAAAGATC
+
BABBBFFFFFFBGGGGGGGGGGHFHHHHHHHGGGGHHHGGHHHHEGGGGGGGGHHHGHHHHHHHHHHHHHHHGHHHGHHHHHHHHHHHGHHGGGGGGHHHGHHHHGHHHHHHGGGGGHHHHHHHHGGGGGCGHHHHHHHHHHGGGGGHHGHHHGHHHHHHHHHHHGGGHHHDGEDGGDFGGGGGGGGGGGGGGGFGGGGGFFFFFFFFFFFBFFFFFFFFFFFFFFFFFFFFDFFFFFFFFFFFFFFFFFB
@M05620:45:000000000-G6HP7:1:1101:20696:7556 1:N:0:112
TACCTGTACTGGGGAAGCATTTGAATATCCCCCCATGGTGATGGGGACGGAGAACTGCTCCATAAACACAGGCAACGTGCCTAACTTTCCCGGGAAGATGAAGTCAAAGAGCGACCACAGCTCTCGGAGGTTATTTTGCATCGGTGAGCCAGACAGAATGATCCGATGAGGGGTGCGAAACTATTTGAGGAAAGGAAGCACCTTTTTATTAAATTTACCTTTTAGCAATCGCCATTCCTACCCTAAAGATC
+
AAABBFFFFFFCFCGEEG4GGGFFFGHHHHHGGGEHHHHHHHH3FEFGEGGGGHHHFGHHHFHHHGHGHHHEFHFHGHHHHHHHHHHHHGHEFG/EGHHHGFHHHHFHH3CG<CGG@HEHHHHHHGGGFGGHGHHHHHHHGHGGGGGHHHHHHGHHEHHHHHHHHGGGHHHCCDGGGGGFGGGGGGGFE9BFGG.FFFFGGFFFFFFFFFFB/BFFFFBFFFFFFBFFFFFFFFFFFFFBBFFFF.;FFFF
@M05620:45:000000000-G6HP7:1:1101:18714:7558 1:N:0:112
CATCCTGACCCTGAAGTACCCCGGCTTGATTTCTGACATTAGATCGGAAGAGCACACGTCTGAACTCCAGTCACTCCGCGAAATCTCGTATGCCGTCTTCTGCTTGAAAAAAAAAAATCTATTTTTTTCCCGCGTGTCGTGTTGAGCACCTCTGTCGTACCTGCTTTTTTCCTACCCCCGGGCCAATCCATTCTCTGTTTTAAAGATTTATTCTTTAATACAGGCTCTCCCCGCCCGCTTTATGACAATGC
+
BAAABFFFFFFFGGGGGGGGGGG?FGGGGHHHHHHHHHHHHHGHHHGGFFGHHHHGHGHHHGHFHHHGHGHHFHHHHGGGGGGHFFHHGGHHHHGGGHGHGHFHHHHHEGHC@B<//01111?1<<<-0>><@-<-C/.:.;;.0/00:./.<0B0.:9C.;F./;9909/CF09.;.-9--9-;EF/./9/9/9//:9/;/9/9BFFB;BBF/BFB/99B///.:F///;A->--9;@.A////9/////
@M05620:45:000000000-G6HP7:1:1101:6839:7597 1:N:0:112
CATCCTGACCCTGAAGTACCCCGGCTTGATTTCTGACATTAGATCGGAAGAGCACACGTCTGAACTCCAGTCACTCCGCGAAATCTCGTATGCCGTCTTCTGCTTGAAAAAAAAAAAAGTTTTGCTGCGCTGGGCCCCCCTGAATCCCAAGTCCAACAGAGCGAAACTGTTTTAGGTAAGGCTCCGCCTTTGTCTGCGCTTTACCTGTTCTTCCTCGCGATATCTTCTCTCCGGCTCGTTTTCTTACACTT
+
CCCCCFFFFFFFGGGGGGGGGGGGGGGGFHHHHFFDHHHHHHHHHHGGEGHHHHHHGGHHGGHHHHHHHHHHHHGHHGGGGGGHHHHFGFFHEFEFGHGFHHHHFHCHEGHGGGC>/</?11@FF111-----<CG?-<A-CF000000/;900;;:.F///;A?--C000;/9;F000;///...;9../:/:///--;../BF//:///////;.----.-/;/B///;B.-9A.@-...////:;B/;
@M05620:45:000000000-G6HP7:1:1101:4492:7610 1:N:0:112
ATCTCTATCTCCTAAAAACCTGTTTAGATTTGGAGATAGACCTTCAGGTTTTTCATCATTTTCTGCATGAATTATACATTGACCACGTTCCAGCGTGGTCAGTTTGCAGCATTCTGTTATTTTGTTTGACAGAGTGTCTTGTTGAGAACATATGTAGGACATGATTTTTTCCTGCAACAGGGAAAATAAAGTATAAGTTTTAAAGATTTATTCTTTAATAAAGGATCTCAAAGCCAGCTTTAGAAAAAGGA
+
CCCCDFFFFFFFGGGGGGGGGGGHHHHHHHHHHGHHHHHHHHHHHHHHHHHGGHHHHHHHHHHHIHHHHHHHHHHHHHHHHHHHHHGHHHHHHHGGGGHHHHHHHHHHHHHHHHHHHHHHHHHHHHHHHHHHHHHHHHHHHHHHHHHHHHHHHHHHHHHHHHHHHHHHHGHHHHHHHHHHHGGHHHHHHHHHHHHHHHHHHHHHHHHHHHHHHHHHHGHHHHHHHHHHHHGHHHHHHGHHHHHFHHHHGGH
@M05620:45:000000000-G6HP7:1:1101:13564:7610 1:N:0:112
TACCTGTACTGGGGAAGCATTTGAATATCCCCCCATGGTGATGGGGACGGAGAACTGCTCCATAAACACAGGCAACGTGCCTAACTTTCCCGGGAAGATGAAGTCAAAGAGCGACCACAGCTCTCGGAGGTTATTTTGCATCGGTGAGCCAGACAGAATGATCCGATGAGGGGTGCGAAACTATTTGAGGAAAGGAAGCACCTTTTTATTAAATTTACCTTTTAGCAATCGCCATTCCTACCCTAAAGATC
+
CCDDCFFFFFFFGGGGGGGGGGHHHHHHHHHGGGGHHHGHHHHHHGGGGGGGGHHHHHHHHHHHHHHHHHHHGHHHGHHHHHHHHHHHHHHGGGGGGHHHHHHHHHHHHHHHGGGGGHHHHHHHHGGGGGGHHHHHHHHHHHGGGGGHHHHHHGHHHHHHHHHHHGGGHHHGGFGGGGGGGGGGGHHGGGFFGGGGGEGGGFFFFFFFHFFFFFFHFFFFFFFFFFFFFFFFFFFFFFFFFFFFFFFFFFF
@M05620:45:000000000-G6HP7:1:1101:13580:7617 1:N:0:112
TACCTGTACTGGGGAAGCATTTGAATATCCCCCCATGGTGATGGGGACGGAGAACTGCTCCATAAACACAGGCAACGTGCCTAACTTTCCCGGGAAGATGAAGTCAAAGAGCGACCACAGCTCTCGGAGGTTATTTTGCATCGGTGAGCCAGACAGAATGATCCGATGAGGGGTGCGAAACTATTTGAGGAAAGGAAGCACCTTTTTATTAAATTTACCTTTTAGCAATCGCCATTCCTACCCTAAAGATC
+
BBBBBFFFFFFFGGGEGGGGGGHHHHHHHHHGGGGHHHGGGHHGHGGGGGGGGHHHHHHHHHHHGHHHHGHHGGHHGHHHHHGHHHHHHHHGGGGGGHHHHGHFGHHHHHHHGGGGGHHGHHHHHGGGGGEHHHHHHHHHHHGGGGGHGHHHHGHHHHHHHHHHHGGGHHHGGGGGGGCGGGGGGGGGGGFGGGGGGGGFFFF;BFFFFFFFFFFFFFFFFFFFFFFFBFFFFFFFFFFFBFFFFFFFFFF
@M05620:45:000000000-G6HP7:1:1101:12037:7617 1:N:0:112
CATCCTGACCCTGAAGTACCCGGCTTGATTTCTGACATTAGATCGGAAGAGCACACGTCTGAACTCCAGTCACTCCGCGAAATCTCGTATGCCGTCTTCTGCTTGAAAAAAAAAAAAGACAGGCTAGGTTTAGCGACCGATTAGCAGGGTCCGGTATCTGGATTCTAGTGAGTAAGATTGCGCATGTTGGTTAGATAGTGGTAGTTAGCTACATGATGACATTATAAAGACTGCTCGCTTGCGCATTCTAT
+
A?ABBF4DFFFFFGCGGGGGGFEEEGGHHHHHH55DGHGFGGHHHGGG2FGHFHFHAGHHGGHGGHHBFHHHHHHFEGGCEEGHHH1FEHFFHCEEHGGH4BGGFCBDG0>B></<///000/>0100111111-------..0/00.://.----.0;0;00000009090;00090000.--;9/9/.../;//////.///9:///////9//;////9//;/9/9/.////9.-.9..-;9;?/9/9
@M05620:45:000000000-G6HP7:1:1101:13550:7622 1:N:0:112
TACCTGTACTGGGGAAGCATTTGAATATCCCCCCATGGTGATGGGGACGGAGAACTGCTCCATAAACACAGGCAACGTGCCTAACTTTCCCGGGAAGATGAAGTCAAAGAGCGACCACAGCTCTCGGAGGTTATTTTGCATCGGTGAGCCAGACAGAATGATCCGATGAGGGGTGCGAAACTATTTGAGGAAAGGAAGCACCTTTTTATTAAATTTACCTTTTAGCAATCGCCATTCCTACCCTAAAGATC
+
@BBBBFFFFFFFGGGGEGGGGGHHHHHHHHHGGGGHHHHHHHHFGGEGGGG?FHHHHHHHHHHHHHHHHGHHGHHHGHHHHHHHHHHHHHHGGGEEFHHHHHHHHHHHHHHHGGGGGHHHHHHHHGGGGGGHHHHHHHHHHHGGGGGHGHHHHGFHHGHHHHHHHGFGHHHGGFGGGEDFGGGGGGGFAF9FFGFBFEEGGFFFFFFFFFFFFFFFFFFFFFFFFFFFFFFFFFFFFFFFFFFFB.FFFFF
@M05620:45:000000000-G6HP7:1:1101:13569:7631 1:N:0:112
TACCTGTACTGGGGAAGCATTTGAATATCCCCCCATGGTGATGGGGACGGAGAACTGCTCCATAAACACAGGCAACGTGCCTAACTTTCCCGGGAAGATGAAGTCAAAGAGCGACCACAGCTCTCGGAGGTTATTTTGCATCGGTGAGCCAGACAGAATGATCCGATGAGGGGTGCGAAACTATTTGAGGAAAGGAAGCACCTTTTTATTAAATTTACCTTTTAGCAATCGCCATTCCTACCCTAAAGATC
+
BBBBBFFFFFFBGGGGGGGGGGHHHHHHHHHGGGGHHHHHHHHHHGGGGGGFGHHHHHHHHHHHHHHHHHHHGHHHGHHHGHHHHHHHHHHGGGGGGHHHHHGBFHHHHHHHGGGGGHHHHHHHHGGGGGEHHHHHHHHHHHGGGGGHHHHHHGHGHHHHHHHHHGGGGHHGGCCGGGGGGGGGGGGGGGBFFFGGFAGEFEFFFFFFFFFFFFFFFFFFFFFFFFFFFFFFFFFFFFFFFFFFFFFFFFF
@M05620:45:000000000-G6HP7:1:1101:21463:7632 1:N:0:112
AAACCAAGCAGACACTCACCGCTCCCTCGCCACAGGCCAATAGTTTGTCCTCACTGAGTTGGCAACAAGTGGCTGCTGTGGCTGCCATTTTTCTGGTGATGGCCATCAGCTCCGACGAGGTCAGCTGGGGGGCTTTCTTTGTGTAAGCAACGAGAAACCTGAAAGAAGCATTTTTTAACTAAGTCCTGCTGAGTCATTCATGAGTTTTTAGCCGCCTTGCTTCTTCTCACAGACTCTCTACTCTCATGCCA
+
CCCCCCCFBFFFGGGGGGGGGGGGGGHHGGGGGHHHGGHFGGHHHHHHHHHHHHHHHHHHHHHHHHHHHGHGGHGGHHHHHHHGGHHHHHHHHHHHHHHHHHHHHHHGHHHHHGGGGGGGGHHHHHHHGGGGGGGGGGGGGGGGGGFFFFFFFFFFFFFFFFFFFFFFFFFFFFFFFFFFFFFFFFFFFFFFFFFFFFFFFFFFFFFFFFFFFFFFFFFFFFFFFFFFFFFFFFFFFFFFFFFFFFFFFF/
@M05620:45:000000000-G6HP7:1:1101:12034:7635 1:N:0:112
CATCCTGACCCTGAAGTACCCGGCTTGATTTCTGACATTAGATCGGAAGAGCACACGTCTGAACTCCAGTCACTCCGCGAAATCTCGTATGCCGTCTTCTGCTTGAAAAAAAAAAAAAAAAAACGAAAAAGTTATGATAAGATGAAATTTCTATGTAAAAACAAAGATATATTAGGTGATAACTTACGTGCAAACGATGGTAGATAAGTTGTCAGAAGCTGTTGTCTGCAGAGAACAGTGAGATAGTAGAT
+
DCDDDFFFFFFFGGGGGGGGGGGGGGGHHHHHHHHHHHHHHHHHHGGGGHHFHHHHGHHHGHHHHHHHHHHHHHHHGGGGGFGGHHHGGHHHHGGGHGHHHHHHHHHHHHGGGGC>>/-<-<-.-:..-..00:000000000000000000000;900;0...;;/000000000;0000000000.//.;00......;0009000:;0000000;90;000/0000000./00//0090000009000
@M05620:45:000000000-G6HP7:1:1101:24173:7649 1:N:0:112
ATCTCTATCTCCTAAAAACCTGTTTAGATTTGGAGATAGACCTTCAGGTTTTTCATCATTTTCTGCATGAATTATACATTGACCACGTTCCAGCGTGGTCAGTTTGCAGCATTCTGTTATTTTGTTTGACAGAGTGTCTTGTTGAGAACATATGTAGGACATGATTTTTTCCTGCAACAGGGAAAATAAAGTATAAGTTTTAAAGATTTATTCTTTAATAAAGGATCTCAAAGCCAGCTTTAGAAAAAGGA
+
CCCCCFFFFFFFGGGGGGGGGGHHHHHHHHHHHHHHHHHHHHHHHHHHHHHGGHHHHHHIHHIHIHHHHHHHHHHHHHHHHHHHHHGHHHHHHHGGGGHHHHHHHHHHHHHHHHHHHHHHHHHHHHHHHHHHHHHHHHHHHHHHHHHHHHHHHHHHHHHHHHHHHHHHHGHHHHHHHHHHHGGHHHHHHHHHHHHHHHHHHHHHHHHHHHHHHHHHHHHHHHHHHHHHHHHHHHHHHGHHHHHGHFHHGGH
@M05620:45:000000000-G6HP7:1:1101:24157:7659 1:N:0:112
ATCTCTATCTCCTAAAAACCTGTTTAGATTTGGAGATAGACCTTCAGGTTTTTCATCATTTTCTGCATGAATTATACATTGACCACGTTCCAGCGTGGTCAGTTTGCAGCATTCTGTTATTTTGTTTGACAGAGTGTCTTGTTGAGAACATATGTAGGACATGATTTTTTCCTGCAACAGGGAAAATAAAGTATAAGTTTTAAAGATTTATTCTTTAATAAAGGATCTCAAAGCCAGCTTTAGAAAAAGGA
+
AAAAAFFFFFFFDGGFFGGGCCBFHBEC5BGHHGC4BAFGDGFGCGDGBAGFCFFFEDAFGFEFGBFHHFGDFHGHHHFH5FDFGEEFBGCG5EE?EEH3DCFGFHEGHBHBGGDGFFFHBFHHFGFCGHFF?GBFBFFFG3FFGGHHHH3EFGFGGFFFCHHHFDGG1>GGGBFCDFFHHGAHECFH1GG?FGHFGFGHFHFBFHFHFGHHFFHHHHHGHHBGCGHHDGHHHFHFGECHHFHFBGHHA.C
@M05620:45:000000000-G6HP7:1:1101:14901:7712 1:N:0:112
ATCTCTATCTCCTAAAAACCTGTTTAGATTTGGAGATAGACCTTCAGGTTTTTCATCATTTTCTGCATGAATTATACATTGACCACGTTCCAGCGTGGTCAGTTTGCAGCATTCTGTTATTTTGTTTGACAGAGTGTCTTGTTGAGAACATATGTAGGACATGATTTTTTCCTGCAACAGGGAAAATAAAGTATAAGTTTTAAAGATTTATTCTTTAATAAAGGATCTCAAAGCCAGCTTTAGAAAAAGGA
+
BBBBBFFFFFFFFGGFDGGGFFHHHHHFHHHFHHHGHGHF3BGHHHGHEGHFAGHHHHFGHHHHHGHFHEHFFHHGFHFHHHHFHHEBFECHGHGFAE?GGHFGGGDHGCGFFHGGGGHFGFHHFGHHHHHGGHGHHHHHHGHFGHHFHF3FFGGFHHFHHFHHHHHHFBGHHH2GFHFFEA/<GCGGHBG?F<D1F=FFGHCBF1D<GHHHHHHHHFHFD0DDGHHHHGHFHH.CGGGHHHGHHFHHGCB
@M05620:45:000000000-G6HP7:1:1101:14886:7722 1:N:0:112
ATCTCTATCTCCTAAAAACCTGTTTAGATTTGGAGATAGACCTTCAGGTTTTTCATCATTTTCTGCATGAATTATACATTGACCACGTTCCAGCGTGGTCAGTTTGCAGCATTCTGTTATTTTGTTTGACAGAGTGTCTTGTTGAGAACATATGTAGGACATGATTTTTTCCTGCAACAGGGAAAATAAAGTATAAGTTTTAAAGATTTATTCTTTAATAAAGGATCTCAAAGCCAGCTTTAGAAAAAGGA
+
CCCCCFFFFFFFGGGGGGGGGGHHHHHHHHHHHHHHHHHHHHHHHHHHHHHGGHHHHHHHIHHIIHHHHHHHHHHHHHHHHHHHHHGHHHHHHHGFGGHHHHGHHHHHHHHHHHHHHHHHHHHHHHHHHHGHHHHHHHHHHHHHHHHHHHHHGHHHHHHHHHHHGHHHHGHHHHHHHHHHHGGGHHHHHHHHHGHGHGHHHHHHHHHHHHHHHHHHHGHHHHHHHHGHHHHHHGHHHGHHHHGHGHHHGGH
@M05620:45:000000000-G6HP7:1:1101:7746:7739 1:N:0:112
ATCTCTATCTCCTAAAAACCTGTTTAGATTTGGAGATAGACCTTCAGGTTTTTCATCATTTTCTGCATGAATTATACATTGACCACGTTCCAGCGTGGTCAGTTTGCAGCATTCTGTTATTTTGTTTGACAGAGTGTCTTGTTGAGAACATATGTAGGACATGATTTTTTCCTGCAACAGGGAAAATAAAGTATAAGTTTTAAAGATTTATTCTTTAATAAAGGATCTCAAAGCCAGCTTTAGAAAAAGGA
+
CCCCCFFFFFFFGGGGGGGGGGHHHHHHHHHHHHHHHHHHHHHHHHHHHHHGGHHHHGHHHHHHHHHHHHHHHHHHHHHHHGHHHHGHHHHFHHGGGGHHHHHHHHHHHHHHHHHHHHHHHHHHHHHHGHGHHHHHHHHHHHHHBGGHHHHHHGHEHHHHHHHHHHHHHGHHHHGHHHHHHGGHHHGHGFHHHHHGHFDHGGFHHHHHHHHHHHHHHDGHDDBGHHHHHFHHHHH/GFFHHHGFHHHEFGH
@M05620:45:000000000-G6HP7:1:1101:7766:7748 1:N:0:112
ATCTCTATCTCCTAAAAACCTGTTTAGATTTGGAGATAGACCTTCAGGTTTTTCATCATTTTCTGCATGAATTATACATTGACCACGTTCCAGCGTGGTCAGTTTGCAGCATTCTGTTATTTTGTTTGACAGAGTGTCTTGTTGAGAACATATGTAGGACATGATTTTTTCCTGCAACAGGGAAAATAAAGTATAAGTTTTAAAGATTTATTCTTTAATAAAGGATCTCAAAGCCAGCTTTAGAAAAAGGA
+
BCCCCFFFFFFFGGGGGGGGGGHHHHHHHHHHHGHHHHHHHHHHHFHHHHHGGHHHHHHHHHHHHHHHHGHHHHHHHHHHHHHHHHGHHHHHHHGGGGHHHHHHHHHHHHHHHHHHHHHHHHHHHHHHGHHHHHGHHHHHHHHHHHHHHHHHHHHHHHHHHGHHHHHHHGHHHHGHHHGHHGGHHHHHGGHHHHHGHHHHHHGHHHHHHHHHHHHHHHHHHHHHHHHHHGHHHHHHHGHHHHHHHHHGGGG
@M05620:45:000000000-G6HP7:1:1101:7745:7757 1:N:0:112
ATCTCTATCTCCTAAAAACCTGTTTAGATTTGGAGATAGACCTTCAGGTTTTTCATCATTTTCTGCATGAATTATACATTGACCACGTTCCAGCGTGGTCAGTTTGCAGCATTCTGTTATTTTGTTTGACAGAGTGTCTTGTTGAGAACATATGTAGGACATGATTTTTTCCTGCAACAGGGAAAATAAAGTATAAGTTTTAAAGATTTATTCTTTAATAAAGGATCTCAAAGCCAGCTTTAGAAAAAGGA
+
CCCCCFFFFFFFGGGGGGGGGGHHHHHHHHHHHHHHHHHHHHHHHHHHHHHGGHHHHIHHHHIHIHHHHHHHHHHHHHHHHHHHHHGHHHHHHHGFGGHHHHHHHHHHHHHHHHHHHHHHHHHHHHHHHHHHHHHHHHHHHHHHHHHHHHHHHHHHHHHHHHHHHHHHHGHHHHHHHHHHHGGHHHHHHHHHHHHHHHHHHHHHHHHHHHHHHHHHHHHHHHHHHHHHHHHHHHHHHGHHHHGHHHHHGGH
@M05620:45:000000000-G6HP7:1:1101:7761:7769 1:N:0:112
ATCTCTATCTCCTAAAAACCTGTTTAGATTTGGAGATAGACCTTCAGGTTTTTCATCATTTTCTGCATGAATTATACATTGACCACGTTCCAGCGTGGTCAGTTTGCAGCATTCTGTTATTTTGTTTGACAGAGTGTCTTGTTGAGAACATATGTAGGACATGATTTTTTCCTGCAACAGGGAAAATAAAGTATAAGTTTTAAAGATTTATTCTTTAATAAAGGATCTCAAAGCCAGCTTTAGAAAAAGGA
+
CCCCCFFFFFFFGGGGGGGGGGHHHHHHHHHHHHGHHHHHHHHHHHHHHHHGGHHHHHHHHHHHHHHHHHHHHHHHHHHHHHHHHHGHHHHHHHGGGGHHHHHHHHHHHHHHHHHHHHHHHHHHHHHHHHHHHHHHHHHHHHHHHHGHHHHHHHHHHHHHHHHHHHHHHGHHHHHHHHHHHGGHHGHHHHHHHHHHHHHHHHHHHHHHHHHHHHHHHHHHHHHHHHHHHHHHHHHHHGHHHHHHHHHHGGH
@M05620:45:000000000-G6HP7:1:1101:21710:7782 1:N:0:112
AAACCAAGCAGACACTCACCGCTCCCTCGCCACAGGCCAATAGTTTGTCCTCACTGAGTTGGCAACAAGTGGCTGCTGTGGCTGCCATTTTTCTGGTGATGGCCATCAGCTCCGACGAGGTCAGCTGGGGGGCTTTCTTTGTGTAAGCAACGAGAAACCTGAAAGAAGCATTTTTTAACTAAGTCCTGCTGAGTCATTCATGAGTTTTTAGCCGCCTTGCTTCTTCTCACAGACTCTCTACTCTCATGCCA
+
CCCCCCAFCFFFGGGGGGGGGGGGGGHHGGGGGHHHGGHHHHHHHHHHHHHHHHHHHHHHHHHHHHHHHHHHGHGGHHHHHHHGGHHHHHHHHHHHHHHHHHHHHHHHHHHHHGGGGGGGGHHHGHHHGGGGGGGGGGGGGGGGGGFFFFFFFFFFFFFFFFFFFFFFFFFFFFHFFFFFFFFHHHFFFFFFFFFFFFFFHHFFFFFFFFFFFFFFFFFFFHHFFFFFFFFFFFFFFFFFFFFFFFFFFFF
@M05620:45:000000000-G6HP7:1:1101:7079:7809 1:N:0:112
TACCTGTACTGGGGAAGCATTTGAATATCCCCCCATGGTGATGGGGACGGAGAACTGCTCCATAAACACAGGCAACGTGCCTAACTTTCCCGGGAAGATGAAGTCAAAGAGCGACCACAGCTCTCGGAGGTTATTTTGCATCGGTGAGCCAGACAGAATGATCCGATGAGGGGTGCGAAACTATTTGAGGAAAGGAAGCACCTTTTTATTAAATTTACCTTTTAGCAATCGCCATTCCTACCCTAAAGATC
+
BBBBBFFFFFFFGGGGGGGGGGHHHHHHHHHGGGGHHHHHHGHHHGGGGGGGGHHHHGHHHHHHHHHGHHHHGHHHGHGHHHHFHHHHHHHGGGGGGHHHHHHHHHHHHHGHGGGGCHHHHHHHHDGGGGEHHHHHHHHFHHGGGGGHHHHHHGHHHHHHHHHHHGGGHEHGGDCGGGGGGGGGGGGGE99CBGGGGGGGGFFFFFFFFFFFFFFFFFBBFFFFFFFFFFEEFFFFFFFFFFFFFFFFFFF
@M05620:45:000000000-G6HP7:1:1101:7058:7820 1:N:0:112
TACCTGTACTGGGGAAGCATTTGAATATCCCCCCATGGTGATGGGGACGGAGAACTGCTCCATAAACACAGGCAACGTGCCTAACTTTCCCGGGAAGATGAAGTCAAAGAGCGACCACAGCTCTCGGAGGTTATTTTGCATCGGTGAGCCAGACAGAATGATCCGATGAGGGGTGCGAAACTATTTGAGGAAAGGAAGCACCTTTTTATTAAATTTACCTTTTAGCAATCGCCATTCCTACCCTAAAGATC
+
BBBBBFFFFFFFGGGG?GFGGGHFHHHHHHGGGGGHHHHHHHHHHGEGGGGGGHHHGHHHHHHHHHHHHHHHGHHHGHEHHHHHHHHHHHHGGGEEGFGHHFHHHHHHHHHHGGGGCHHHHHHHHGGDGGEHHHHHHHH1GHGGEGGHHHFHFGHHGFHHFHHHHGGGHHHGGCCG-;9?DGGGGGGGGE09CFGGGGGGGFFFFFFFFFFFBBFFFFFFFFFFFFFFFFEFFFEFFFFFFFFFFFBFFFF
@M05620:45:000000000-G6HP7:1:1101:4586:7836 1:N:0:112
AAACCAAGCAGACACTCACCGCTCCCTCGCCACAGGCCAATAGTTTGTCCTCACTGAGTTGGCAACAAGTGGCTGCTGTGGCTGCCATTTTTCTGGTGATGGCCATCAGCTCCGACGAGGTCAGCTGGGGGGCTTTCTTTGTGTAAGCAACGAGAAACCTGAAAGAAGCATTTTTTAACTAAGTCCTGCTGAGTCATTCATGAGTTTTTAGCCGCCTTGCTTCTTCTCACAGACTCTCTACTCTCATGCCA
+
BCCCCBBFBFFFGGGGGGGGGGGGGGHHGGGGGHHHGGHHHHHHHHHHHHHHHHHHHHHHHGHHHHHHHHHHGHGGHFHHHGHGGHHHHHHHHHHHHHHHHHHHHHHHHHHHHGGGGGGGGHHHHHHGGGGGGGGGGGGGGGGGGGFFFFFFFFFFFFFFFFFFFFFFFFFFFFFFEFFFFFFFFFFFFFFFFBFEFFFFFFFFFFFFFFFFFFFFFFFFFFFFFFFFFFFFBFFFFFFFFFFFFFFFFF/
@M05620:45:000000000-G6HP7:1:1101:4587:7861 1:N:0:112
AAACCAAGCAGACACTCACCGCTCCCTCGCCACAGGCCAATAGTTTGTCCTCACTGAGTTGGCAACAAGTGGCTGCTGTGGCTGCCATTTTTCTGGTGATGGCCATCAGCTCCGACGAGGTCAGCTGGGGGGCTTTCTTTGTGTAAGCAACGAGAAACCTGAAAGAAGCATTTTTTAACTAAGTCCTGCTGAGTCATTCATGAGTTTTTAGCCGCCTTGCTTCTTCTCACAGACTCTCTACTCTCATGCCA
+
ABABAA?FAFFFFFGGGGGGEGGGGGHHGGGGFHCCFFEFGHBGHHGHFGGHHHGGHHGHHGGFGFHHHHFHGHFGFFFHGHHFGHHHHHHGGHHFF23FDEFHHHFDHFHFHGGGEFG?BFGHHHHHGFG?DCEFGGGGFBBFGGEFFFFF?999BFFFFFFFFFFFFFFFFFFFEFFFFFFFFFFEFFBF.;;BFFFFFFF/BFFFFFBFF.BFFFFFFFFFFFFFFFFBBFFFFFFFFFFFFFFBFFF
@M05620:45:000000000-G6HP7:1:1101:18627:7878 1:N:0:112
ATCTCTATCTCCTAAAAACCTGTTTAGATTTGGAGATAGACCTTCAGGTTTTTCATCATTTTCTGCATGAATTATACATTGACCACGTTCCAGCGTGGTCAGTTTGCAGCATTCTGTTATTTTGTTTGACAGAGTGTCTTGTTGAGAACATATGTAGGACATGATTTTTTCCTGCAACAGGGAAAATAAAGTATAAGTTTTAAAGATTTATTCTTTAATAAAGGATCTCAAAGCCAGCTTTAGAAAAAGGA
+
CDDDDFFFFFFFGGGGGGGGGGHHHHHHHHHHHHHHHHHHHHHHHHHHHHHGGHHHHHIHHHIIHHHHHHHHHHHHHHHHHHHHHHGHHHHHHHGGGGHHHHHHHHHHHHHHHHHHHHHHHHHHHHHHHHHHHHHHHHHHHHHHHHHHHHHHHHHHHHHHHHHHHHHHHGHHHHHHHHHHHGGHHHHHGHHHHHHHHHHHHHGHHHHHHHHHHHHHHHHHHHHHHHHHHHHHHHHHHGHHHHHHHHHHGGH
@M05620:45:000000000-G6HP7:1:1101:8179:7878 1:N:0:112
TACCTGTACTGGGGAAGCATTTGAATATCCCCCCATGGTGATGGGGACGGAGAACTGCTCCATAAACACAGGCAACGTGCCTAACTTTCCCGGGAAGATGAAGTCAAAGAGCGACCACAGCTCTCGGAGGTTATTTTGCATCGGTGAGCCAGACAGAATGATCCGATGAGGGGTGCGAAACTATTTGAGGAAAGGAAGCACCTTTTTATTAAATTTACCTTTTAGCAATCGCCATTCCTACCCTAAAGATC
+
BBBBBFFFFFFFGGGGFGEFGDGHHHHHHHFGGGGHHHHHHHGHHGFGGGGGGHHGHHHHHHHHHHHHHHHGGHHHGGCEF@GHHGHHHGHEGGCGEHHHHGGGGHHHHHHHGGGG?GHHGFHHHDGGCC?CHHHFHHHHHHGGADGGHHFGHGHHHHHHHHHHHFGGHHFDGGGGFEGGGBFFFGGGEB0CFFFGGGGGGFFFFFFFFFFFFFFFFFBFFFFFFFFFFFAEFDEFFFFFFFFFFFBFFFB
@M05620:45:000000000-G6HP7:1:1101:18607:7879 1:N:0:112
ATCTCTATCTCCTAAAAACCTGTTTAGATTTGGAGATAGACCTTCAGGTTTTTCATCATTTTCTGCATGAATTATACATTGACCACGTTCCAGCGTGGTCAGTTTGCAGCATTCTGTTATTTTGTTTGACAGAGTGTCTTGTTGAGAACATATGTAGGACATGATTTTTTCCTGCAACAGGGAAAATAAAGTATAAGTTTTAAAGATTTATTCTTTAATAAAGGATCTCAAAGCCAGCTTTAGAAAAAGGA
+
ABCCCFFFFFFFGGGGGGGGGGHHHHHHHHHHHGHHHHHHHHHHHHHHHHHGGHHHHIHHHIHIHHHHHHHHHGHHHHHHHHHHHHGGHHHHHHGFGGHHHHHHHHHHHHHHHHHHHHHHHHHHHHHHHHHHHHHHHHHHHHHHFHHHHHHHGHHHHHHHHHHHHHHHH@HGDGFH2@CGGEGGH0FFG1GFGHHDGFGHHHHFF<GH1>GGGHHHHEGHHGHFBGHHGHHBDGHBGEHHHEHHHFGAFFG
@M05620:45:000000000-G6HP7:1:1101:24664:7885 1:N:0:112
ATCTCTATCTCCTAAAAACCTGTTTAGATTTGGAGATAGACCTTCAGGTTTTTAATCATTTTCTGCATGAATTATACATTGACCACGTTCCAGCGTGGTCAGTTTGCAGCATTCTGTTATTTTGTTTGACAGAGTGTCTTGTTGAGAACATATGTAGGACATGATTTTTTCCTGCAACAGGGAAAATAAAGTATAAGTTTTAAAGATTTATTCTTTAATAAAGGATCTCAAAGCCAGCTTTAGAAAAAGGA
+
A1>AADFFF3D@GGFE1BEGGFHGBGF1GFGD1GHFC11GA1BGFHGHFEGFC/BG2FGHHHHFEHHGHF1H2EHFHFHHHBEFFHEGGFGGDFEEEEBFFGFFFGHGHHGHGHDG@GFHHGEHFHHHFFHHFHHFGGHHHHHHHGFHBEEGGGFHHHHGFHFHFFDGF/FDHGFHH1FFE/<F/FGF?1F?GHHFHGH1GFFDGEHHHHGGHFGHFGHHDFGHHHHHBGHG0G:/CEHGHFFGFHBFAAF
@M05620:45:000000000-G6HP7:1:1101:18643:7887 1:N:0:112
ATCTCTATCTCCTAAAAACCTGTTTAGATTTGGAGATAGACCTTCAGGTTTTTCATCATTTTCTGCATGAATTATACATTGACCACGTTCCAGCGTGGTCAGTTTGCAGCATTCTGTTATTTTGTTTGACAGAGTGTCTTGTTGAGAACATATGTAGGACATGATTTTTTCCTGCAACAGGGAAAATAAAGTATAAGTTTTAAAGATTTATTCTTTAATAAAGGATCTCAAAGCCAGCTTTAGAAAAAGGA
+
ABBBBFFFFFFFGGGGGGGGGGHHHHHHHHHHHFHHHHHHHHHHHHHHHHHGGHHHHHHHHHHHHHHHHHHHHHHHHHHHHHHHHHGHHHHHHHGGGGHHHHHHHHHHHHHGHHHHHHHHHHHHHHHHGHHHHHGHHHHHHHHHHHHHHHHHHHHHHHHHHHHHHHHHHGHHHHHHFHHGHGGHHHHGGHHHHHHHHHHHHHHHHGHHHHHHHHHHHHHHDGHHHHHHHHHHFHHHHGHHHHEFGFHFFGH
@M05620:45:000000000-G6HP7:1:1101:18619:7894 1:N:0:112
ATCTCTATCTCCTAAAAACCTGTTTAGATTTGGAGATAGACCTTCAGGTTTTTCATCATTTTCTGCATGAATTATACATTGACCACGTTCCAGCGTGGTCAGTTTGCAGCATTCTGTTATTTTGTTTGACAGAGTGTCTTGTTGAGAACATATGTAGGACATGATTTTTTCCTGCAACAGGGAAAATAAAGTATAAGTTTTAAAGATTTATTCTTTAATAAAGGATCTCAAAGCCAGCTTTAGAAAAAGGA
+
CCCCDFFFFFFFGGGGGGGGGGHHHHHHHHHHHHHHHHHGHHHHHHHHHHHGGHHHHIIHIIHIHHHHHHHHHHHGHHHHHHHHHHGHHHHHHHGGGGHHHHHHHHHHHHHHHHHHHHHHHHHHHHHHGGHHHHFHHHHHHHHHHHHHHHHHHHHHHHHHHHHHHHHHHGHHHHHHHHHHHGGHHHHHGHHHHHHHHHHHHHGHHHHHHHHHHHHHHHHGHHHHHHHHHFHHHGHHHGGHHHHFFFGHGGH
@M05620:45:000000000-G6HP7:1:1101:22631:7913 1:N:0:112
CATCCTGACCCTGAAGTACCCCGGCTTGATTTCTGACATTAGATCGGAAGAGCACACGTCTGAACTCCAGTCACTCCGCGAAATCTCGTATGCCGTCTTCTGCTTGAAAAAAAAAAAAAAAAAAAATTACAACAAATAAAAATTTTGCCGACAATCTAATAGCTACATAAACAAAACAACACCACATAAAAGTTCCACAACACCGCTGAAAGTATGCCAATATACTAGGCATTACTTGTGTGTAGCCTAAA
+
CBABCFFFFFFFGGGGGGGGGGGGGGGGHHHHHHHHHHHHHHGHHHGGGGGHHHHHHGHHHGHHHHHHHHHHHHHHHGGGGGGHFGHHGGHHHHGFGHGHHHGHHHHHHHH<>BCB>>-<>-<<-:.000000;:.000000.000000---9-0C000000;0000000;00.9......A..;.0000000900000;..9.-9--.0000000000900000000//000;000000/..00000000
@M05620:45:000000000-G6HP7:1:1101:9426:7930 1:N:0:112
ATCTCTATCTCCTAAAAACCTGTTTAGATTTGGAGATAGACCTTCAGGTTTTTCATCATTTTCTGCATGAATTATACATTGACCACGTTCCAGCGTGGTCAGTTTGCAGCATTCTGTTATTTTGTTTGACAGAGTGTCTTGTTGAGAACATATGTAGGACATGATTTTTTCCTGCAACAGGGAAAATAAAGTATAAGTTTTAAAGATTTATTCTTTAATAAAGGATCTCAAAGCCAGCTTTAGAAAAAGGA
+
CCDDEFFFFFFFGGGGGGGGGGHHHHHHHHHHHHHHHHHHHHHHHHHHHHHGGHHHHIHHHIHIHHHHHHHHHHHHHHHHHHHHHHGHHHHHHHGGGGHHHHHHHHHHHHHHHHHHHHHHHHHHHHHHHHHHHHHHHHHHHHHHHHHHHHHHHHHHHHHHHHHHHHHHHGHHHHHHHHHHHGGHHHHHHHHHHHHHHHHHHHHHHHHHHHHHHHHHHHHHHHHHHHHHHGHHHHHHHGHHHHGHHGHHGGH
@M05620:45:000000000-G6HP7:1:1101:9404:7934 1:N:0:112
ATCTCTATCTCCTAAAAACCTGTTTAGATTTGGAGATAGACCTTCAGGTTTTTCATCATTTTCTGCATGAATTATACATTGACCACGTTCCAGCGTGGTCAGTTTGCAGCATTCTGTTATTTTGTTTGACAGAGTGTCTTGTTGAGAACATATGTAGGACATGATTTTTTCCTGCAACAGGGAAAATAAAGTATAAGTTTTAAAGATTTATTCTTTAATAAAGGATCTCAAAGCCAGCTTTAGAAAAAGGA
+
CCCCCFFFFFFFGGGGGGGGGGHHHHHHHHHHHHHHHHHHHHHHHHHHHHHGGHHHHIHHIHHIIHHHHHHHHHHHHHHHHHHHHHGHHHHHHHGGGGHHHHHHHHHHHHHHHHHHHHHHHHHHHHHHHHHHHHHHHHHHHHHHHHHHHHHHHHHHHHHHHHHHHHHHHGHHHHHHHHHHHGGHHHGHHHHHHHHHHGHHHHHHHHHHHHHHHHHHHHHHHHHHHHGHHHHHHHHHHGHHHHGHHHHHGGH
@M05620:45:000000000-G6HP7:1:1101:13619:7935 1:N:0:112
TACCTGTACTGGGGAAGCATTTGAATATCCCCCCATGGTGATGGGGACGGAGAACTGCTCCATAAACACAGGCAACGTGCCTAACTTTCCCGGGAAGATGAAGTCAAAGAGCGACCACAGCTCTCGGAGGTTATTTTGCATCGGTGAGCCAGACAGAATGATCCGATGAGGGGTGCGAAACTATTTGAGGAAAGGAAGCACCTTTTTATTAAATTTACCTTTTAGCAATCGCCATTCCTACCCTAAAGATC
+
BBBBBFFFFFFFGGGGGGGGGGHHHHHHHHHGGGGHHHHHHHHHHGGGGGGDGHHHHHHHHHHHHHHHHHHHGHHHGHHHHHHHHHHHHHHGGGGGGHHHHHGFGHHHHHHHGGGGGHHHHHHHHGGGGGEHHHHHHHHHHHGGGGGHGHHHHGHHHHHHHHHHHGGGHHHGGEGGGFAGGGGGGGGGGGBGGGGGGFGGGFFFFFFFFFFFFFFFFFFFFFFFFFFFFFFFFFFFFFFFFFFFFFFFFFF
@M05620:45:000000000-G6HP7:1:1101:26271:7936 1:N:0:112
ATCTCTATCTCCTAAAAACCTGTTTAGATTTGGAGATAGACCTTCAGGTTTTTCATCATTTTCTGCATGAATTATACATTGACCACGTTCCAGCGTGGTCAGTTTGCAGCATTCTGTTATTTTGTTTGACAGAGTGTCTTGTTGAGAACATATGTAGGACATGATTTTTTCCTGCAACAGGGAAAATAAAGTATAAGTTTTAAAGACTTATTCTTTAATAAAGGATCTCAAAGCCAGCTTTAGAAAAAGGA
+
CCCCDFFFFFFFGGGGGGGGGGHHHHHHHHHHHHHHHHHHHHHHHHHHHHHGGHHHHIHIHHHIHHHHHHHHHHHGHHHHHHHHGHGHHHHHHHGGGGHHHHHHHHHHHHHHHHHHHHHHHHHHHHHHHHHHHHHHHHHHHHHHHHGHHHHHHHHHHHHHHHHHHHHHHGHHHHHHHHHHHGGHHHHHHHHHHHHHHHHHHHHHHGHHHHHHHHHHHHHHHHHHHHHHHGHHHHHHHGHHHHHHGGHHGGG
@M05620:45:000000000-G6HP7:1:1101:15233:7944 1:N:0:112
AAACCAAGCAGACACTCACCGCTCCCTCGCCACAGGCCAATAGTTTGTCCTCACTGAGTTGGCAACAAGTGGCTGCTGTGGCTGCCATTTTTCTGGTGATGGCCATCAGCTCCGACGAGGTCAGCTGGGGGGCTTTCTTTGTGTAAGCAACGAGAAACCTGAAAGAAGCATTTTTTAACTAAGTCCTGCTGAGTCATTCATGAGTTTTTAGCCGCCTTGCTTCTTCTCACAGACTCTCTACTCTCATGCCA
+
BCCCCCCFCFFFGGGGGGGGGGGGGGHHGGGGGHHHGGHHHHHHHHHHHHHHHHHHHHHHHHHHHHHHHHHHGHGGHHHHHHHGGHHHHHHHHHHHHHHHHHHHHHHHHHHHHGGGGGGGGHHHGHHHGGGGGGGGGGGGGGGGGGFFFFFFFFFFFFFFFFFFFFFFFFFFFFHFFFFHHFFFHHFFFFFFFFFFFFFHHFFFFFFHFFFHFFFFFFFFHHHFHFHFFFFFFFFFFFFHHFFHFFFFFFB
@M05620:45:000000000-G6HP7:1:1101:14719:7949 1:N:0:112
TACCTGTACTGGGGAAGCATTTGAATATCCCCCCATGGTGATGGGGACGGAGAACTGCTCCATAAACACAGGCAACGTGCCTAACTTTCCCGGGAAGATGAAGTCAAAGAGCGACCACAGCTCTCGGAGGTTATTTTGCATCGGTGAGCCAGACAGAATGATCCGATGAGGGGTGCGAAACTATTTGAGGAAAGGAAGCACCTTTTTATTAAATTTACCTTTTAGCAATCGCCATTCCTACCCTAAAGATC
+
CCCCCFFFFFFFGGGGGGGGGGHHHHHHHHHGGGGHHHGHHHHHHGGGGGGGGHHHHHHHHHHHGHHGHHHHGHHHGHHHHHHHHHHHHHHGGGGGGHHHHHHHHGHHHGHHGGGGGHHHHHHHHGGDGGGHHHHHHHHHHHGGGGGHHHHHHGHHHHHHHHHHHGGGHHGDGFEGGEGCBGGGGGG0C/;FFGFFGGGEFFFFFFFFFFF0BFFFBFFFFFFFFFFFFFFFFFFFFFFFFFFFFFBFFFF
@M05620:45:000000000-G6HP7:1:1101:18334:7949 1:N:0:112
ATCTCTATCTCCTAAAAACCTGTTTAGATTTGGAGATAGACCTTCAGGTTTTTCATCATTTTCTGCATGAATTATACATTGACCACGTTCCAGCGTGGTCAGTTTGCAGCATTCTGTTATTTTGTTTGACAGAGTGTCTTGTTGAGAACATATGTAGGACATGATTTTTTCCTGCAACAGGGAAAATAAAGTATAAGTTTTAAAGATTTATTCTTTAATAAAGGATCTCAAAGCCAGCTTTAGAAAAAGGA
+
ABBBBFFFFFFFGGGGGGGGGGHHHDHHHHHHFHHHHHGGHHHHHHHHHHHGGHHHHHHHHHHFHHHHHHHHHHHFHHHHHHHHHHGHHHHGHHGEEGGHGHHHGHHGHHHHHHHHHHHHHHHHHHHHHGGHFGHHHHHHHHHHHFH?GHFHHHHHHGFGFGGHHGHHHGHHHHGHHHGHGFFHC0FDGFGFGHDGHHHFHHHFHEHHHHHHHHHHGFGHHHHHFHHHHHHGHHHFHGHGHGBC0<CGGGH
@M05620:45:000000000-G6HP7:1:1101:23514:7955 1:N:0:112
TACCTGTACTGGGGAAGCATTTGAATATCCCCCCATGGTGATGGGGACGGAGAACTGCTCCATAAACACAGGCAACGTGCCTAACTTTCCCGGGAAGATGAAGTCAAAGAGCGACCACAGCTCTCGGAGGTTATTTTGCATCGGTGAGCCAGACAGAATGATCCGATGAGGGGTGCGAAACTATTTGAGGAAAGGAAGCACCTTTTTATTAAATTTACCTTTTAGCAATCGCCATTCCTACCCTAAAGATC
+
ABABADFFFFFCGGGG?CEAEBFBFFGHHDEAEEGHFHHFH5FCAA2EGGGFEHHEFFHHFHFFHGHFFEFFFAGHCB11FDBGHFGEEGGA/E/>EEGHE3EBBGFHHHHHEGGG@GGHHCCGGDGGC<??DGFDDDHGHHFDDA.<<CGH.CHF/GHFDDGFCADDHFBDC:AG?A@@BFFBFGFBEF0CBA9BFGGEGFFFB9BEB9FBBBFFFFFF9FFFF/F/FF9ED?EFFFFF/.AFFFBFFF9
@M05620:45:000000000-G6HP7:1:1101:14733:7959 1:N:0:112
TACCTGTACTGGGGAAGCATTTGAATATCCCCCCATGGTGATGGGGACGGAGAACTGCTCCATAAACACAGGCAACGTGCCTAACTTTCCCGGGAAGATGAAGTCAAAGAGCGACCACAGCTCTCGGAGGTTATTTTGCATCGGTGAGCCAGACAGAATGATCCGATGAGGGGTGCGAAACTATTTGAGGAAAGGAAGCACCTTTTTATTAAATTTACCTTTTAGCAATCGCCATTCCTACCCTAAAGATC
+
DCCCDFFFFFFFGGGGGGGGGGHHHHHHHHHGGGGHHHFHHHHHHGGGGGGGGHHHHHHHHHHHHHHHHHHHGHHHGHHHHHHHHHHHHHHGGGGGGHHHHHHHHHHHHHHHGGGGGHHHHHHHHGGGGGGHHHHHHHHHHHGGGGGHHHHHHGHHGHHHHHHHHGGGHHHGGEEGGGGGGGGGGGGFEFFGGGGGGGGGGFFFFFFFFFFFFFFHFFFFFFFFFFFFFFFFFFFFFFFFFAFFFFFFFFF
@M05620:45:000000000-G6HP7:1:1101:26644:7961 1:N:0:112
AAACCAAGCAGACACTCACCGCTCCCTCGCCACAGGCCAATAGTTTGTCCTCACTGAGTTGGCAACAAGTGGCTGCTGTGGCTGCCATTTTTCTGGTGATGGCCATCAGCTCCGACGAGGTCAGCTGGGGGGCTTTCTTTGTGTAAGCAACGAGAAACCTGAAAGAAGCATTTTTTAACTAAGTCCTGCTGAGTCATTCATGAGTTTTTAGCCGCCTTGCTTCTTCTCACAGACTCTCTACTCTCATGCCA
+
CCDDDCDFCFFFGGGGGGGGGGGGGGHHGGGGGHHHGGHHHHHHHHHHHHHHHHHHHHHHHHHHHHHHHHHHGHGGHHHHHHHGGHHHHHHHHHHHHHHHHHHHHHHHHHHHHGGGGGGGGHHHHHHHGGGGGGGGGGGGGGGGGGFFFFFFFFFFFFFFFFFFFFFFFFFFFFHFFFHFHFFFHHHFFFFHFFFFFFHHHHFFFFFFFFFFFFFFFFFFHFHFFFFFFFFFFFFFFFFFHHFFFFFFFFF
@M05620:45:000000000-G6HP7:1:1101:18334:7967 1:N:0:112
ATCTCTATCTCCTAAAAACCTGTTTAGATTTGGAGATAGACCTTCAGGTTTTTCATCATTTTCTGCATGAATTATACATTGACCACGTTCCAGCGTGGTCAGTTTGCAGCATTCTGTTATTTTGTTTGACAGAGTGTCTTGTTGAGAACATATGTAGGACATGATTTTTTCCTGCAACAGGGAAAATAAAGTATAAGTTTTAAAGATTTATTCTTTAATAAAGGATCTCAAAGCCAGCTTTAGAAAAAGGA
+
BBCCCFFFFFFFGGGGGGGGGGHHHHHHHHHHHAFBAFG5FBGDEAFBGHHGE3EEAAGHHFDF5AA55G5GGGDFG5GFGFGCG1AGFHHFD3EBE??@F?GHFFB4ECEHGDDGHFDHHHHHHHHEFHFHCFBFGFHFGHHH4FEGG3334BF?FE3FCFC2FHHHH/GGGD2G2=0GHEGHH0=GH1F?=GG1GHHHGHHFDDGH1<GDGHHHH0=GHBHDCFFHHHHEBGFBCAGHG0GGHGHFGFH
@M05620:45:000000000-G6HP7:1:1101:14718:7969 1:N:0:112
TACCTGTACTGGGGAAGCATTTGAATATCCCCCCATGGTGATGGGGACGGAGAACTGCTCCATAAACACAGGCAACGTGCCTAACTTTCCCGGGAAGATGAAGTCAAAGAGCGACCACAGCTCTCGGAGGTTATTTTGCATCGGTGAGCCAGACAGAATGATCCGATGAGGGGTGCGAAACTATTTGAGGAAAGGAAGCACCTTTTTATTAAATTTACCTTTTAGCAATCGCCATTCCTACCCTAAAGATC
+
DCCDDFFFFFFFGGGGGGGGGGHHHHHHHHHGGGGHHHHHHHHHHGGGGGGGGHHHHHHHHHHHHHHHHHHHGHHHGHHHHHHHHHHHHHHGGGGGFGHHHHHHHHHHHHHHGGGGGHHGHHHHHGGGGGGHHHHHHHHHHHGGGGGHHHHHHGHHHHHHHHHHHGGGHHHGGEEGGGFGGGGGHGGGGGGFGGGGGGGFGFFFFFFFFFFFFFFFFFFFFFFFFFFFFFFFFFFFFFFFFFFFFFFFFFF
@M05620:45:000000000-G6HP7:1:1101:23517:7974 1:N:0:112
TACCTGTACTGGGGAAGCATTTGAATATCCCCCCATGGTGATGGGGACGGAGAACTGCTCCATAAACACAGGCAACGTGCCTAACTTTCCCGGGAAGATGAAGTCAAAGAGCGACCACAGCTCTCGGAGGTTATTTTGCATCGGTGAGCCAGACAGAATGATCCGATGAGGGGTGCGAAACTATTTGAGGAAAGGAAGCACCTTTTTATTAAATTTACCTTTTAGCAATCGCCATTCCTACCCTAAAGATC
+
DCCDDFFFFFFFGGGGGGGGGGHHHGHHHHHGGGGHHHGHHHHHHGGGGGGGGHHHHHHHHHHHHHHHHHHHGHHHGHHHHHHHHHHHHHHGGGGFGHHHHHHHHHHHHHHHGGGGGHHHHHHHHGGGGGEHHHHHHHHGHHGGGGGHHHHHHGHHGHHHHHHHHGGGHHHGGCEGGGGGGGGHHGHGEGFGGGGGGFGGGFFFFFFFFFHFFFFFHFFFFFFFFFFBFFFFFFFFFFFFFFFFFFFFFFF
@M05620:45:000000000-G6HP7:1:1101:26617:7975 1:N:0:112
AAACCAAGCAGACACTCACCGCTCCCTCGCCACAGGCCAATAGTTTGTCCTCACTGAGTTGGCAACAAGTGGCTGCTGTGGCTGCCATTTTTCTGGTGATGGCCATCAGCTCCGACGAGGTCAGCTGGGGGGCTTTCTTTGTGTAAGCAACGAGAAACCTGAAAGAAGCATTTTTTAACTAAGTCCTGCTGAGTCATTCATGAGTTTTTAGCCGCCTTGCTTCTTCTCACAGACTCTCTACTCTCATGCCA
+
BCCCCCCFCFFFGGGGGGGGGGGGGGHHGGGGGCGFGGHHHHHHHHHHHHHHHHHHHHHHHHHHHHHHHHGHGHGGHHHHHHHGGHFHHGHHHHHHHHHHHHHHHHHHHHHHHGGGGGGGEGHHHHHHGGGGGGGGGGGGGGGGGGFFFFFFFFFFFFFFFFFFFFFFFFFFFFFFFFFFFFFFFFFFFFFFFFFFFFFFFFFFBFFFFEFFFFFFFFFFFFFFFFFFFFFFFFFFFF/:FFFFBFFFFFF
@M05620:45:000000000-G6HP7:1:1101:9068:7985 1:N:0:112
AAACCAAGCAGACACTCACCGCTCCCTCGCCACAGGCCAATAGTTTGTCCTCACTGAGTTGGCAACAAGTGGCTGCTGTGGCTGCCATTTTTCTGGTGATGGCCATCAGCTCCGACGAGGTCAGCTGGGGGGCTTTCTTTGTGTAAGCAACGAGAAACCTGAAAGAAGCATTTTTTAACTAAGTCCTGCTGAGTCATTCATGAGTTTTTAGCCGCCTTGCTTCTTCTCACAGACTCTCTACTCTCATGCCA
+
ABAABAAFBFFFGGGGGGGGGGGGGGHHGGEEEAGGGGE2GCFHHHHHHHHHHHHHEGHGEHHGHGHGFGGFGEFFFGEGHEHEGHHHHHHHHGHHHHFFHHHHGHHHFHHHHGGGGGGGGHHHHHHHGGGGGGGGGGGGGGGGGGFFFFFBFFFFFFFFFFFFFFFFFFFFFFFBFFFFFFFFFFFFFFFFFFFFFFFFFFFFFFFFFFFFFFBBFFFFFFFFFFFFFFFFFFFFFFFFFFFFFFFFFFB
@M05620:45:000000000-G6HP7:1:1101:9090:7986 1:N:0:112
AAACCAAGCAGACACTCACCGCTCCCTCGCCACAGGCCAATAGTTTGTCCTCACTGAGTTGGCAACAAGTGGCTGCTGTGGCTGCCATTTTTCTGGTGATGGCCATCAGCTCCGACGAGGTCAGCTGGGGGGCTTTCTTTGTGTAAGCAACGAGAAACCTGAAAGAAGCATTTTTTAACTAAGTCCTGCTGAGTCATTCATGAGTTTTTAGCCGCCTTGCTTCTTCTCACAGACTCTCTACTCTCATGCCA
+
CCCCCBBFCFFFGGGGGGGGGGGGGGHHGGGGGHHHGGHHHHHHHHHHHHHHHHHHHHHHHHHHHHHHHGHHGGGGHHHHHHHGGHHHHHHHHHHHHHFHHHHHHHHHHHHHHGGGGGGGGHHHHHHHGGGGGGGGGGGGGGGGGGFFFFFFFFFFFFFFFFFFFFFFFFFFFFFFFFFFFFFFFFFFFFFFFBFFFFFFFFFFFFFFFFFFFFFFFFFFFFFFFFFFFFFFFFFFFFFFFFFFFFFFFFF
@M05620:45:000000000-G6HP7:1:1101:26625:7996 1:N:0:112
AAACCAAGCAGACACTCACCGCTCCCTCGCCACAGGCCAATAGTTTGTCCTCACTGAGTTGGCAACAAGTGGCTGCTGTGGCTGCCATTTTTCTGGTGATGGCCATCAGCTCCGACGAGGTCAGCTGGGGGGCTTTCTTTGTGTAAGCAACGAGAAACCTGAAAGAAGCATTTTTTAACTAAGTCCTGCTGAGTCATTCATGAGTTTTTAGCCGCCTTGCTTCTTCTCACAGACTCTCTACTCTCATGCCA
+
BBBBBBBFBFFFGGGGGGGGGGGGGGHHGGGGGHHHGGHHHCGGHHHHHHHHHHHHHHGHHGHHHHHHHHHHGHGGHHHHHHHGGHHHHHHHHHHHHHHHHHHHHHHHHHHHHGGGGGGGGHHHHHHHGGGGGGGGGGGGGGGGGGFFFFFFFFFFFFFFFFFFFFFFFFFFFFFFFFFFFFFFFFFFFFFFFFFFFFFFFFFFFFFFFFFFFFFFFFFFFFFFFFFFFFFFFFFFFFFFFFFFFFFFFFB
@M05620:45:000000000-G6HP7:1:1101:25312:8017 1:N:0:112
ATCTCTATCTCCTAAAAACCTGTTTAGATTTGGAGATAGACCTTCAGGTTTTTCATCATTTTCTGCATGAATTATACATTGACCACGTTCCAGCGTGGTCAGTTTGCAGCATTCTGTTATTTTGTTTGACAGAGTGTCTTGTTGAGAACATATGTAGGACATGATTTTTTCCTGCAACAGGGAAAATAAAGTATAAGTTTTAAAGATTTATTCTTTAATAAAGGATCTCAAAGCCAGCTTTAGAAAAAGGA
+
@ABBCFFFFFFFGGGGGGGGGGHHHGHHHHHHHGHHHFHFHHHHHHHHHHHGGHHHHHHHHHHHHHHHHHHHHHHHHHHHHHHHHHGHHHHHHHGGGGHHGHHHHHHHHHHHHHHHHHHHHHHHHHHHGHHHHHHHHHHHHHHHFHHHHHHHHHHGHHHHHHHHHHHHHGHHHHHHFHHHHGGHHHHHFFHHHHGHHHHHHHHHHGHHHHHHHHHHHHHFGHHHFGHHHHHHHHHHHGHHHCHFGHHHCGH
@M05620:45:000000000-G6HP7:1:1101:21510:8027 1:N:0:112
TACCTGTACTGGGGAAGCATTTGAATATCCCCCCATGGTGATGGGGACGGAGAACTGCTCCATAAACACAGGCAACGTGCCTAACTTTCCCGGGAAGATGAAGTCAAAGAGCGACCACAGCTCTCGGAGGTTATTTTGCATCGGTGAGCCAGACAGAATGATCCGATGAGGGGTGCGAAACTATTTGAGGAAAGGAAGCACCTTTTTATTAAATTTACCTTTTAGCAATCGCCATTCCTACCCTAAAGATC
+
CCCCCFFFFFFFGGGGGGGGGGGHHGHHHHHGGGGHHHFGHHHHHGGGGGGGGHHHHHHHHHHHHHHHHHHHGHHHGHHHHHHHHGHHHHHGGGGGGHHHHHHHHHHHHHHHGGGGGHHHHHHHHGGGGGEHHHHHHHHHHHGGGGGHHHHHHGHHGHHHHHHHHGGGHHHGGCFGGGGGGGGGGGGGGGGGGGGGGGGFGFFFFFFFFFFFFFFFFFFFFFFFFFFFFFFFFFFFFFFFFFFFFFFFFFF
@M05620:45:000000000-G6HP7:1:1101:25312:8035 1:N:0:112
ATCTCTATCTCCTAAAAACCTGTTTAGATTTGGAGATAGACCTTCAGGTTTTTCATCATTTTCTGCATGAATTATACATTGACCACGTTCCAGCGTGGTCAGTTTGCAGCATTCTGTTATTTTGTTTGACAGAGTGTCTTGTTGAGAACATATGTAGGACATGATTTTTTCCTGCAACAGGGAAAATAAAGTATAAGTTTTAAAGATTTATTCTTTAATAAAGGATCTCAAAGCCAGCTTTAGAAAAAGGA
+
CDDDDFFFFFFFGGGGGGGGGGHHHHHHHHHHHHHHHHHHHHHHHHHHHHHGGHHHHIHHIHHIIHHHHHHHHHHHHHHHHHHHHHGHHHHHHHGGGGHHHHHHHHHHHHHHHHHHHHHHHHHHHHHHHHHHHHHHHHHHHHHHHHHHHHHHHHHHHHHHHHHHHHHHHGHHHHGHHHHHHGGHHHHHHHHHHHHHHGHHHHHHHHHHHHHHHHHHHHHHHHHHHHHHHGHHHHHHHGHHHHHGHGHHGGH
@M05620:45:000000000-G6HP7:1:1101:6429:8038 1:N:0:112
ATCTCTATCTCCTAAAAACCTGTTTAGATTTGGAGATAGACCTTCAGGTTTTTCATCATTTTCTGCATGAATTATACATTGACCACGTTCCAGCGTGGTCAGTTTGCAGCATTCTGTTATTTTGTTTGACAGAGTGTCTTGTTGAGAACATATGTAGGACATGATTTTTTCCTGCAACAGGGAAAATAAAGTATAAGTTTTAAAGATTTATTCTTTAATAAAGGATCTCAAAGCCAGCTTTAGAAAAAGGA
+
CCCCCFFFFFFFGGGGGGGGGGHHHHHHHHHHHHHHHHHHHHHHHHHHHHHGGHHHHIHHIIIHHHHHHHHHHHHHHHHHHHHHHHGHHHHHHHGGGGHHHHHHHHHHHHHHHHHHHHHHHHHHHHHHGHHHHHHHHHHHHHHHHHHHHHHHHHHHHHHHHHHHHHHHHGHHHHHHHHHHHGGHHHHHGHHGHHHHHGHHHHHHHHHHHHHHHHHHHGHHHHHHHHHHHGHGHHHHHGHHHHHFGFHHGGH
@M05620:45:000000000-G6HP7:1:1101:6408:8041 1:N:0:112
ATCTCTATCTCCTAAAAACCTGTTTAGATTTGGAGATAGACCTTCAGGTTTTTCATCATTTTCTGCATGAATTATACATTGACCACGTTCCAGCGTGGTCAGTTTGCAGCATTCTGTTATTTTGTTTGACAGAGTGTCTTGTTGAGAACATATGTAGGACATGATTTTTTCCTGCAACAGGGAAAATAAAGTATAAGTTTTAAAGATTTATTCTTTAATAAAGGATCTCAAAGCCAGCTTTAGAAAAAGGA
+
BBBBBFFFFFDFGGGGGGGGGGGHHFFFHHEGHBGGGDFBFHHHGHHGHFHGGHGHHHHHHHHHHHHGHFFGGHHBHHHHFFFGGHDHHFGFHBEFEGHHGHHHHHHHFHHHHHHGHHFHHFGHFHHHFFGGGHHHGGHHHHHHGGF4FFGFHHHFHHGGGFHBGGGHFCFBGGBG<G0FGFFEHFGH11?FGH<FGHHHHHHHGGGHHHHHHHHHG0G0=D=DCGHHDDGHGHFFGFHHHGC00:::;AC
@M05620:45:000000000-G6HP7:1:1101:25303:8050 1:N:0:112
ATCTCTATCTCCTAAAAACCTGTTTAGATTTGGAGATAGACCTTCAGGTTTTTCATCATTTTCTGCATGAATTATACATTGACCACGTTCCAGCGTGGTCAGTTTGCAGCATTCTGTTATTTTGTTTGACAGAGTGTCTTGTTGAGAACATATGTAGGACATGATTTTTTCCTGCAACAGGGAAAATAAAGTATAAGTTTTAAAGATTTATTCTTTAATAAAGGATCTCAAAGCCAGCTTTAGAAAAAGGA
+
BABBBFFFFFFFGGFGGGGGGGHHHHHHHHHHGHHHHHHHHHHHHHHHHHHGGHGHHGHHHHHHHHHHHHHHHGHHHHHGHHHHGHGHHHHHHHGEGGGHDGHHHHHHHHHHHHHHHHHHHHHHHHHHHHHHHHHHFGHHHHHHGHGGGHHHGHEGHHHHHHHHHHHHHGHHHHHHHHHHHGGFHHHFHFHGHHHGGGHHHGHGHHHHHHGHHFHHGFHHHGFHHGHHHFFFFHHHHGGHHGHHGGGCEGF
@M05620:45:000000000-G6HP7:1:1101:13339:8061 1:N:0:112
ATCTCTATCTCCTAAAAACCTGTTTAGATTTGGAGATAGACCTTCAGGTTTTTCATCATTTTCTGCATGAATTATACATTGACCACGTTCCAGCGTGGTCAGTTTGCAGCATTCTGTTATTTTGTTTGACAGAGTGTCTTGTTGAGAACATATGTAGGACATGATTTTTTCCTGCAACAGGGAAAATAAAGTATAAGTTTTAAAGATTTATTCTTTAATAAAGGATCTCAAAGCCAGCTTTAGAAAAAGGA
+
CCCCDFFFFFFFGGGGGGGGGGHHHHHHHHHHHHHHHHHHHHHHHHHHHHHGGHHHHHHHHHIHIHHHHHHHHHHHHHHHHHHHHHGHHHHHHHGFGGHHHHHHHHHHHHHHHHHHHHHHHHHHHHHHHHHHHHHHHHHHHHHHHHHHHHHHHHHHHHHHHHHHHHHHHGHHHHHHHHHHHGGHHHHHHHHHHHHHHGHHHHHHHHHHHHHHHHHHHHHHHHHHHHHHHHHHHGHHHGHHHHHHHHHGGGH
@M05620:45:000000000-G6HP7:1:1101:6452:8061 1:N:0:112
TACTGTACTGGGGAAGCATTTGAATATCCCCCCATGGTGATGGGGACGGAGAACTGCTCCATAAACACAGGCAACGTGCCTAACTTTCCCGGGAAGATGAAGTCAAAGAGCGACCACAGCTCTCGGAGGTTATTTTGCATCGGTGAGCCAGACAGAATGATCCGATGAGGGGTGCGAAACTATTTGAGGAAAGGAAGCACCTTTTTATTAAATTTACCTTTTAGCAATCGCCATTCCTACCCTAAAGATCG
+
CBCCCFFFFFFDGGGGGGGGGGFHHHHHHHGGGGHHHGHHHHHHGGGGGGGGHHHHHHHHHHHHHHHHHHHGHHHGHHGHHHHHHHHHHHGGGGGGGGHHHHHHHHHHHGHGGGGGHHHGHHHHGEDCGCGHHHHHHHGHHGGEGGHHHHHHGGHHHHHGHHHHDGGGHCEGEEGGEDGGGGGGGGFGGE:FFFGGFEFGGFFFFFFFFFFBFFFFFFFFFFFFFE0FFFFFFFFFFFFFFFFFFFFFFFA
@M05620:45:000000000-G6HP7:1:1101:6441:8076 1:N:0:112
TACTGTACTGGGGAAGCATTTGAATATCCCCCCATGGTGATGGGGACGGAGAACTGCTCCATAAACACAGGCAACGTGCCTAACTTTCCCGGGAAGATGAAGTCAAAGAGCGACCACAGCTCTCGGAGGTTATTTTGCATCGGTGAGCCAGACAGAATGATCCGATGAGGGGTGCGAAACTATTTGAGGAAAGGAAGCACCTTTTTATTAAATTTACCTTTTAGCAATCGCCATTCCTACCCTAAAGATCG
+
CCCCBFFFFFF@FGGGGGGGGGEGHHHHHHGGGGHHGGGHHHCEGFEGGEGGHHHHGHHHFHHHGHHHGHHGHHHCHGEHGHHHHHHHDHGGGGGFAGGHHHGHHHHHFHHGGGG@HHHEGHHHG/?BFEHFHHHHHHDHHGDAGGHHHHHHGFHHHHHHHHHHGGGEH/CDEDGGADGCGGGGFFFFGF/FF.FFGGGFFFFFFFFFFF/:BFFFFFFFFFFFFF/BFAFFBFFFFFFFFFFFFFFFFFA
@M05620:45:000000000-G6HP7:1:1101:27453:8102 1:N:0:112
TACCTGTACTGGGGAAGCATTTGAATATCCCCCCATGGTGATGGGGACGGAGAACTGCTCCATAAACACAGGCAACGTGCCTAACTTTCCCGGGAAGATGAAGTCAAAGAGCGACCACAGCTCTCGGAGGTTATTTTGCATCGGTGAGCCAGACAGAATGATCCGATGAGGGGTGCGAAACTATTTGAGGAAAGGAAGCACCTTTTTATTAAATTTACCTTTTAGCAATCGCCATTCCTACCCTAAAGATC
+
CCCCCFFFFFFFGGFGGGGGGGHGHGHHHHHGGGGHHHGGGHHHHGGGGGGGGHHHHHHHHHHHHHHHHHHHGHHHGHHHHHHHHHHHHHHGGGGGGHHHHHHHHHHHHHHHGGGGGHHHHHHHHGGGGGGHHHHHHHHGHHGGGGGHHHHHHGHHHHHHHHHHHGGGHHHGGCFGGDFFGGGGGGGGEGFFGGGGGGGGGFFFFFFFFFFFFFFFFFFFFFFFFFFFFFFFFFFFFFFFFFFFFFFFFFF
@M05620:45:000000000-G6HP7:1:1101:3923:8115 1:N:0:112
AAACCAAGCAGACACTCACCGCTCCCTCGCCACAGGCCAATAGTTTGTCCTCACTGAGTTGGCAACAAGTGGCTGCTGTGGCTGCCATTTTTCTGGTGATGGCCATCAGCTCCGACGAGGTCAGCTGGGGGGCTTTCTTTGTGTAAGCAACGAGAAACCTGAAAGAAGCATTTTTTAACTAAGTCCTGCTGAGTCATTCATGAGTTTTTAGCCGCCTTGCTTCTTCTCACAGACTCTCTACTCTCATGCCA
+
BBCBCCCFCFFFGGGGGGGGGGGGGGHHGGGGGHHHGGHHHHHHHHHHHHHHHHHHHHHHHHHHHHHHHHHHGHGGHHHHHHHGGHHHHHHHHHHHHHHHHHHHHHHHHHHHHGGGGGGGGHHHHHHHGGGGGGGGGGGGGGGGGGFFFFFFFFFFFFFFFFFFFFFFFFFFFFFFFFFFFFFFFFFFFFFFFFFFFFFFFFFFFFFFFFFFFFFFFFFFFFFFFFFFFFFFFFFFFFFFFFFFFFFFFFB
@M05620:45:000000000-G6HP7:1:1101:3941:8123 1:N:0:112
AAACCAAGCAGACACTCACCGCTCCCTCGCCACAGGCCAATAGTTTGTCCTCACTGAGTTGGCAACAAGTGGCTGCTGTGGCTGCCATTTTTCTGGTGATGGCCATCAGCTCCGACGAGGTCAGCTGGGGGGCTTTCTTTGTGTAAGCAACGAGAAACCTGAAAGAAGCATTTTTTAACTAAGTCCTGCTGAGTCATTCATGAGTTTTTAGCCGCCTTGCTTCTTCTCACAGACTCTCTACTCTCATGCCA
+
BCCCCBAFBFFFGGGGGGGGGGGGGGHHGGGGGHHHGGHHHGHHHHHHHHHHHHHGHHHHHGHHHHHHHFGHGHGGHHHHGGHGGHHHHHHHHHHGHHHHHGHHHHHHHHHHHGGGGGGGGHHHHHHHGGGGGGGGGGGGGGGGGGFFFFFFFFFFFFFFFFFFFFFFFFFFFFFFEFFFFFFFFFFFFFFFFFFFFFFFFFFFFFFFFFFFFFFFFFFFFFFFFFFFFFFFFFFFFFFFFFFFFFFBFF9
@M05620:45:000000000-G6HP7:1:1101:7266:8126 1:N:0:112
AGATTACTGCAACAGTTCCCCCTGGACCTGGAAAAGTTTCTTGCCTGGCTTACAGAAGCTGAAACAACTGCCAATGTCCTACAGGATGCTACCCGTAAGGAAAGGCTCCTAGAAGACTCCAAGGGAGTAAAAGAGCTGATGAAACAATGGCAAGTAAGTCAGGCATTTCCGCTTTAGCACTCTTGTGGATCCAATTGAACAATTCTCAGCATTTGTACTTGTAACTGACAAGCCAGGGACAAAACAAAGAT
+
BBACCFFFFFFFGGGGGGGGGGGGHHHHHHHHHHHHHHHHHHHHHHHHHHHHHHHHHHHHHHHHHHHHHHHHHHHHHHHHHHHHHHHHHHHHHHGGGGHHHHGGHHHHGHHHHHHHHHHHHHHGGFGFHHHHHGHHHHHHH3GHHHHHHHHHHGHHHHGHHHHHHHHHHHGGGGGHHHHHHHHHHFGGHHHHHHHHGDFGGHHHHHHHHHHHHHHHHHHHHGHHHHHHFHHHHGGGGGGGEFFFFGGGGGG
@M05620:45:000000000-G6HP7:1:1101:7283:8139 1:N:0:112
AGATTACTGCAACAGTTCCCCCTGGACCTGGAAAAGTTTCTTGCCTGGCTTACAGAAGCTGAAACAACTGCCAATGTCCTACAGGATGCTACCCGTAAGGAAAGGCTCCTAGAAGACTCCAAGGGAGTAAAAGAGCTGATGAAACAATGGCAAGTAAGTCAGGCATTTCCGCTTTAGCACTCTTGTGGATCCAATTGAACAATTCTCAGCATTTGTACTTGTAACTGACAAGCCAGGGACAAAACAAAGAT
+
BCCCCFFFFFFFGGGGGGGGGGGGHHHHHHHHHHHHGHHHHHHHHHHHHHHHHHHHHHHHHHGHHHGHHHHHHHHHHHHHHHHHHGHHHHHHHHGGGGHHGHHHHHHHGHHHHHHHHHHHHHHGGGGFHHHHHGHHHHGHHFGHHHHHHHGFHGGGHHGHHHHHHHHHHHGGGGGHBHHGHHHHHGHGHHHHGGHHHGDHHHHHHHHHHGFHHHHHHHHFHFHHHHHGHHHHHGGGGGGG?ACAFGGGFGF
@M05620:45:000000000-G6HP7:1:1101:13359:8154 1:N:0:112
ATCTCTATCTCCTAAAAACCTGTTTAGATTTGGAGATAGACCTTCAGGTTTTTCATCATTTTCTGCATGAATTATACATTGACCACGTTCCAGCGTGGTCAGTTTGCAGCATTCTGTTATTTTGTTTGACAGAGTGTCTTGTTGAGAACATATGTAGGACATGATTTTTTCCTGCAACAGGGAAAATAAAGTATAAGTTTTAAAGATTTATTCTTTAATAAAGGATCTCAAAGCCAGCTTTAGAAAAAGGA
+
CDDDDFFFFFFFGGGGGGGGGGHHHHHHHHHHHHHHHHHHHHHHHHHHHHHGGHHHHIHHHIIHIHHHHHHHHHHHHHHHHHHHHHGHHHHHHHGGGGHHHHHHHHHHHHHHHHHHHHHHHHHHHHHHHHHHHHHHHHHHHHHHHHHHHHHHHHHHHHHHHHHHHHHHHGHHHHHHHHHHHGGHHHHHHHHHHHHHHGHHHHHHHHHHHHHHHHHHHHHHHHGHGHHHHHHHHHHHHGHHHHHHHHHHGGH
@M05620:45:000000000-G6HP7:1:1101:13342:8166 1:N:0:112
ATCTCTATCTCCTAAAAACCTGTTTAGATTTGGAGATAGACCTTCAGGTTTTTCATCATTTTCTGCATGAATTATACATTGACCACGTTCCAGCGTGGTCAGTTTGCAGCATTCTGTTATTTTGTTTGACAGAGTGTCTTGTTGAGAACATATGTAGGACATGATTTTTTCCTGCAACAGGGAAAATAAAGTATAAGTTTTAAAGATTTATTCTTTAATAAAGGATCTCAAAGCCAGCTTTAGAAAAAGGA
+
1>A>1@3BFFDFGGGFD1A1FBG1B331A3B1A1A1AAGBF1BBCAA1DBEAAGDGFFH22AA1FDAAAG1BEHE2B2DAB1DF1/AG0GHDGB@>A>GFHF@GFD@GHGH1@@2B@@FGDGBF0BBGEBE1F0GFHFDF>BFG2GHDGF<FBBBBFF1<FFG1>GHHD/<DGFF0<FGFF/F0/0?F11?<@1?GG1<FGD11=1FDG1=DFGHHH0=0=000/</<0=0<0/./.CGFF000CGHEE.:
@M05620:45:000000000-G6HP7:1:1101:23198:8169 1:N:0:112
CTCTCTATCTCTAAAAACCTGTTTAGATTTGGAGATAGACCTTCAGGTTTTTCATCATTTTCTGCATGAATTATACATTGACCACGTTCCAGCGTGGTCAGTTTGCAGCATTCTGTTATTTTGTTTGACAGAGTGTCTTGTTGAGAACATATGTAGGACATGATTTTTTCCTGCAACAGGGAAAATAAAGTATACGTTTTAAAGATTTATTCTTTAATAAAGGATCTCAAAGCCAGCTTTAGAAAAAGGAA
+
3>AAAFFFFFFFFGFGBEFGFGGHGHFHFHHHFGFHHHFHGGGHHHFDFFGGHFHHGFHHHHHHHHHH3AGHBGGHFHHGHHGHHGGGHHHFGCEGEGHHHHHHHGHGFHHGHHGHHHHHHHHGHHHGHHFHFGGHHHHHHHGHEHHHHHHHHFE43EGHHH2GHHHHGHFHBHHBFFFH//??0?11?FFFHF1<1FGGHB=BGHHH1FFFHHHH0=D0=<0<GGHHHBHHGFHHFEHGCF0::C.;:9F
@M05620:45:000000000-G6HP7:1:1101:13364:8172 1:N:0:112
ATCTCTATCTCCTAAAAACCTGTTTAGATTTGGAGATAGACCTTCAGGTTTTTCATCATTTTCTGCATGAATTATACATTGACCACGTTCCAGCGTGGTCAGTTTGCAGCATTCTGTTATTTTGTTTGACAGAGTGTCTTGTTGAGAACATATGTAGGACATGATTTTTTCCTGCAACAGGGAAAATAAAGTATAAGTTTTAAAGATTTATTCTTTAATAAAGGATCTCAAAGCCAGCTTTAGAAAAAGGA
+
CCCCCFFFFFFFGGGGGGGGGGHHHHHHHHHHHHHHHHHHHHHHHHHHHHHGGHHHHHIHHIIHHHHHHHHHHHHHHHHHHHHHHHGHHHHHHHGGGGGHHHGHHHHHHHHHHHHHHHHHHHHHHHHHHHHHHHHHHHHHHHHHHHHHHHHHHHHHHHHHHHHHHHHHHGHHHHHHHHHHHGGHHHHHHHHHHHHHHGHHHHHHHHHHHHHHHHHHGHHHHGHHHHHHHHHHHHHHHGHHHHHHHHHHGGH
@M05620:45:000000000-G6HP7:1:1101:23176:8180 1:N:0:112
ATCTCTATCTCTAAAAACCTGTTTAGATTTGGAGATAGACCTTCAGGTTTTTCATCATTTTCTGCATGAATTATACATTGACCACGTTCCAGCGTGGTCAGTTTGCAGCATTCTGTTATTTTGTTTGACAGAGTGTCTTGTTGAGAACATATGTAGGACATGATTTTTTCCTGCAACAGGGAAAATAAAGTATAAGTTTTAAAGATTTATTCTTTAATAAAGGATCTCAAAGCCAGCTTTAGAAAAAGGAA
+
CDCDDFFFFFFFGGGGGGGGGGHHHHHHHHHHHHHHHHHHHHHHHHHHHHGGHHHHHHHIHIIIHHHHHHHHHHHHHHHHFHHHHGHHHHGHHGGGGHHHHHHHHHHHHHHHHHHHHHHHHHHHHHHHHHHHHHHHHHHHHHHHHHEHHHHHHHHHHHHHHHHHHHHHGHHHHHHHHHHHGGHHHHHHHHHHHHHHGHHHHHHHHHHHHHHHHHHHFGHHGHGHHHHHHHHHHHFHGHHHHHEHHGGGGHH
@M05620:45:000000000-G6HP7:1:1101:16534:8181 1:N:0:112
ATCTCTATCTCCTAAAAACCTGTTTAGATTTGGAGATAGACCTTCAGGTTTTTCATCATTTTCTGCATGAATTATACATTGACCACGTTCCAGCGTGGTCAGTTTGCAGCATTCTGTTATTTTGTTTGACAGAGTGTCTTGTTGAGAACATATGTAGGACATGATTTTTTCCTGCAACAGGGAAAATAAAGTATAAGTTTTAAAGATTTATTCTTTAATAAAGGATCTCAAAGCCAGCTTTAGAAAAAGGA
+
CCCCDFFFFFFFGGGGGGGGGGHHHHHHHHHHHHHHHHHHHHHHHHHHHHHGGHHHHGIHIHHIHHHHHHHHHHHHHHHHHGHHHHGHHHHHHHGFGGHHHHHHHHHHHHHHHHHHHHHHHHHHHHHHHHGHHHGGHHHHHHHHHHHGHHHHHHHFHHHHHHHHHHHHHGHHHHHHHHHHHGGGHHHHHGHHHHHHHGHHHHGHHHHHHHHHHHHHHGHHGHHHHHHHHHGFHGHHHGHHHHHFGFGHGGF
@M05620:45:000000000-G6HP7:1:1101:18767:8191 1:N:0:112
ATCTCTATCTCCTAAAAACCTGTTTAGATTTGGAGATAGACCTTCAGGTTTTTCATCATTTTCTGCATGAATTATACATTGACCACGTTCCAGCGTGGTCAGTTTGCAGCATTCTGTTATTTTGTTTGACAGAGTGTCTTGTTGAGAACATATGTAGGACATGATTTTTTCCTGCAACAGGGAAAATAAAGTATAAGTTTTAAAGATTTATTCTTTAATAAAGGATCTCAAAGCCAGCTTTAGAAAAAGGA
+
BABAAFFFFFFFGGGFDGGGGFGFFDGHGEEGBHHHEGHHHHHHHFHFGGGCFHFHHHHHHHHHHHHGHFHHAGHGGHHHHFDGFHDHHHFFFCFFFGGFFHBBDEHHHHHGDGFD@EGHHFFH?GHHGFFHGHHHGFGHHHHHHHHFHHFGFHGHHHGHFHHHHHGHFDGGHH2FGHGHHGGGEGFFG<GFGF1GHHFFHGHHHHHHHGHGHHHDFFHHBDGFFGHHHHHHHHFEGGHHGGC0;GGGG?C
@M05620:45:000000000-G6HP7:1:1101:8009:8196 1:N:0:112
TACCTGTACTGGGGAAGCATTTGAATATCCCCCCATGGTGATGGGGACGGAGAACTGCTCCATAAACACAGGCAACGTGCCTAACTTTCCCGGGAAGATGAAGTCAAAGAGCGACCACAGCTCTCGGAGGTTATTTTGCATCGGTGAGCCAGACAGAATGATCCGATGAGGGGTGCGAAACTATTTGAGGAAAGGAAGCACCTTTTTATTAAATTTACCTTTTAGCAATTCGCCATTCCTACCCTAAAGAT
+
AAAAADDFFFDBFEGGGG1FGGHGHHHHHHFGGGGGHHHHHFHGHGGGGGGEGHHHFHHHFHFHHHHGHHHHGHGHCGFEHGHHHFHHHHHGGGEEGGGHHHFHHGHHHHGHGGGGGHHGEHHHH?FCGCCGHHHHHGFDGHCGGGGHHGHHGEHHHGHGHHHHHFGGHFFA?:@E?9AGGGGGGGGGGF;BF?FGFG?BBEFFFFFFFFF//;FFFFFFFFFFFFB9FBBEFF?AFF9F/FAFFFFFFFB
@M05620:45:000000000-G6HP7:1:1101:23182:8203 1:N:0:112
ATCTCTATCTCTAAAAACCTGTTTAGATTTGGAGATAGACCTTCAGGTTTTTCATCATTTTCTGCATGAATTATACATTGACCACGTTCCAGCGTGGTCAGTTTGCAGCATTCTGTTATTTTGTTTGACAGAGTGTCTTGTTGAGAACATATGTAGGACATGATTTTTTCCTGCAACAGGGAAAATAAAGTATAAGTTTTAAAGATTTATTCTTTAATAAAGGATCTCAAAGCCAGCTTTAGAAAAAGGAA
+
CCCCCFFFFFFFGGGGGGGGGGHHGHHHHHHHHHGHHHGHHHHHHHHHHHGGHHHHHHHHIHHHHHHHHHHHHHHHHHHHGHHGHGHHHHFHHGEGGHHHHHHHHHHHHHHHHHHHHHHHHHHHHHHHHHHHHHHHHHHHHHHHHHHHHHHHHHHHHGHHHHHHHHHHGHHHHHHHHHHHGFHGHHHHGHFHHHHHGHHHHHHHHHHHHHHHHHHHFGGHHFFHHHGHHHGHGHFHFFHHHHHHGHHDGHH
@M05620:45:000000000-G6HP7:1:1101:8028:8211 1:N:0:112
TACCTGTACTGGGGAAGCATTTGAATATCCCCCCATGGTGATGGGGACGGAGAACTGCTCCATAAACACAGGCAACGTGCCTAACTTTCCCGGGAAGATGAAGTCAAAGAGCGACCACAGCTCTCGGAGGTTATTTTGCATCGGTGAGCCAGACAGAATGATCCGATGAGGGGTGCGAAACTATTTGAGGAAAGGAAGCACCTTTTTATTAAATTTACCTTTTAGCAATTCGCCATTCCTACCCTAAAGAT
+
BBBBBFFFFFF4CEFEEGCEGGHHHHHHHFFGGGGHHFGHHFG3FEEGGGGGGHHHFHHGFCEFFFHHHHHHGHFHEHEEGHGHHGFHHHHGGGEEEFHFGFGHHGHHHHGHGGGGGHHHFHFHH/?BC@?FGHHHHB11FGDGEEGHHHHHGGFHFFHHHHHHH?FGFC/:@;AFB.AGGGGGGGGGGGCFFFEF/A./9EF/FFFEFF//9BFFFFBFFFFFFB//BFFFBD?EFFFF9F.9FFBFFFF
@M05620:45:000000000-G6HP7:1:1101:15853:8244 1:N:0:112
AAACCAAGCAGACACTCACCGCTCCCTCGCCACAGGCCAATAGTTTGTCCTCACTGAGTTGGCAACAAGTGGCTGCTGTGGCTGCCATTTTTCTGGTGATGGCCATCAGCTCCGACGAGGTCAGCTGGGGGGCTTTCTTTGTGTAAGCAACGAGAAACCTGAAAGAAGCATTTTTTAACTAAGTCCTGCTGAGTCATTCATGAGTTTTTAGCCGCCTTGCTTCTTCTCACAGACTCTCTACTCTCATGCCA
+
CCCDDCCFCFFFGGGGGGGGGGGGGGHHGGGGGHHHGGHHHHHHHHHHHHHHHHHHHHHHHHHHHHHHHHHHGHGGHHHHHHHGGHHHHHHHHHHHHHHHHHHHHHHHHHHHHGGGGGGGGHHHHHHHGGGGGGGGGGGGGGGGGGFFFFFFFFFFFFFFFFFFFFFFFFFFFFHFFFFHFFFFFHHFFFFFFFFFFFHHHHHFFFFFFFFFFFFFFFFFHHHFFFHFFHFFFFFFFFFHHFFHFFFFFF0
@M05620:45:000000000-G6HP7:1:1101:22568:8245 1:N:0:112
CATCCTGACCCTGAAGTACCCGGCTTGATTTCTGACATTAGATCGGAAGAGCACACGTCTGAACTCCAGTCACTCCGCGAAATCTCGTATGCCGTCTTCTGCTTGAAAAAAAAAAAAAAAAATAAATTATAACGAATGTACACTTCTCAATGACACACTAATGAATCAACCTTCAATTCCTGACGGCAGTTACCTACTTACAACCATGCAACCCACCCTAAAGACTGCCAAAGACCATTACAGTCCCCACC
+
CCCCDFFFFFFFGGGGGFGGGGGGGGGHHHHHHHGHGHHHHHHHHGGGGGHHHHHHGHHHGHHHHHHHHHHHHHHHGGGGFFGGHHHFEGHHGGGGHGHHHHHHHGHGHHGC@BC//<---<.000000000=..:.0000:000<0000000000/9/<000000000/./0000:000000/.----/000000/00:0000..000000..<....:/<00/00//00//////0000000000./..
@M05620:45:000000000-G6HP7:1:1101:15837:8255 1:N:0:112
AAACCAAGCAGACACTCACCGCTCCCTCGCCACAGGCCAATAGTTTGTCCTCACTGAGTTGGCAACAAGTGGCTGCTGTGGCTGCCATTTTTCTGGTGATGGCCATCAGCTCCGACGAGGTCAGCTGGGGGGCTTTCTTTGTGTAAGCAACGAGAAACCTGAGAGAAGCATTTTTTAACTAAGTCCTGCTGAGTCATTCATGAGTTTTTAGCCGCCTTGCTTCTTCTCACAGACTCTCTACTCTCATGCCA
+
AAAAA@AFAF>4FFGFGGGGEGEEGDHHGCCEE2GGFFC2B3DDG5FGHGFHFHHFBGFGHGGFHHHHHFDGFGGGHF@FBGHAFFHFFGHFHHFHGHFGHFHHEGHHHFF3FE>E/ED@/FBGGHHH?/DBBGEBFFFFBBFBB0/BFFFBEDFFFFFFFF.BFAFFFFFFFFF?.9BF9BF9BFFFFFFFF/;BF/FFFFFBBFFFFFBB/.@BDFFFEFFFFFFF9BB/F?FFFFFEFFFFFE/9/B9
@M05620:45:000000000-G6HP7:1:1101:14056:8305 1:N:0:112
AAACCAAGCAGACACTCACCGCTCCCTCGCCACAGGCCAATAGTTTGTCCTCACTGAGTTGGCAACAAGTGGCTGCTGTGGCTGCCATTTTTCTGGTGATGGCCATCAGCTCCGACGAGGTCAGCTGGGGGGCTTTCTTTGTGTAAGCAACGAGAAACCTGAAAGAAGCATTTTTTAACTAAGTCCTGCTGAGTCATTCATGAGTTTTTAGCCGCCTTGCTTCTTCTCACAGACTCTCTACTCTCATGCCA
+
BBBCCCCFCFFFGGGGGGGGGGGGGGHHGGGGGHHHGGHHHHHHHHHHHHHHHHHHHHGHHHHGHHHHHHHHGHGGHHHHHHHGGHHHHHHHHHHHHHHHHHHHHHHHHHHHHGGGGGGGGHHHHHHHGGGGGGGGGGGGGGGGGGFFFFFFFFFFFFFFFFFFFFFFFFFFFFFFFFFFFFFFFFFFFFFFFFFFFFFFFFFFFFFFFFFFFFFFFFFFFFFFFFFFFFFFFFFFFFFFFFFFFFFFFFF
@M05620:45:000000000-G6HP7:1:1101:18984:8311 1:N:0:112
TACCTGTACTGGGGAAGCATTTGAATATCCCCCCATGGTGATGGGGACGGAGAACTGCTCCATAAACACAGGCAACGTGCCTAACTTTCCCGGGAAGATGAAGTCAAAGAGCGACCACAGCTCTCGGAGGTTATTTTGCATCGGTGAGCCAGACAGAATGATCCGATGAGGGGTGCGAAACTATTTGAGGAAAGGAAGCACCTTTTTATTAAATTTACCTTTTAGCAATCGCCATTCCTACCCTAAAGATC
+
CCCCCFFFFFFFGGGGGGGGGGHHHGHHHHHGGGGHHHGHHHHHFGGGGGGGGHHHHHHHHHFHHHHHHHHHGHHHGHHHHHHHHGHHHHHGGGGGGHHHGHHHHHHHHHHHGGGGGHHHHHHHHGGGGGCGHHHHHHHHHHGGFGGHHHHHHGHHHHHHHHHHHGGGHHHGGEFGGGGGGGGGGGGGGFGGGGFGGGGGGFFFFFFFFFFFFFFFFFFFFFFFFFFFFFFFFFFFFFFFFFFFFFFFFFF
@M05620:45:000000000-G6HP7:1:1101:23614:8340 1:N:0:112
ATCTCTATCTCCTAAAAACCTGTTTAGATTTGGAGATAGACCTTCAGGTTTTTCATCATTTTCTGCATGAATTATACATTGACCACGTTCCAGCGTGGTCAGTTTGCAGCATTCTGTTATTTTGTTTGACAGAGTGTCTTGTTGAGAACATATGTAGGACATGATTTTTTCCTGCAACAGGGAAAATAAAGTATAAGTTTTAAAGATTTATTCTTTAATAAAGGATCTCAAAGCCAGCTTTAGAAAAAGGA
+
CCCCCFFFFFFFGGGGGGGGGGHHHHHHHHHHHHHHHHHHHHHHHHHHHHHGGHHHHHHHHHIHHHHHHHHHHHHHHHHHHHHHHHGHHHHHHHGEGGHHGHHHHHHHHHHHHHHHHHHHHHHHHHHHHHGHHHGGGHHHHHHHHHGGHHHHHHHFHHHHHHHHHHHHHGHHHHHHHHHHHGGGHHHGGHHGHHHGHFFHHGGHHHHHHGHHHHHHGGHHHGHHGHHHGFGGHGGHHGGHHHHHGHGGGGH
@M05620:45:000000000-G6HP7:1:1101:25655:8347 1:N:0:112
ATCTCTATCTCCTAAAAACCTGTTTAGATTTGGAGATAGACCTTCAGGTTTTTCATCATTTTCTGCATGAATTATACATTGACCACGTTCCAGCGTGGTCAGTTTGCAGCATTCTGTTATTTTGTTTGACAGAGTGTCTTGTTGAGAACATATGTAGGACATGATTTTTTCCTGCAACAGGGAAAATAAAGTATAAGTTTTAAAGATTTATTCTTTAATAAAGGATCTCAAAGCCAGCTTTAGAAAAAGGA
+
>3AAAFFFFFFFGGGGGGGGFGHHHHGHHHHHH4GGFHHBHHHHHGHHHHHGGHHHHGHHHHHHHEHFHGHHFHHGHFHHHGHFHHGHHHHHGHGGGGHHHHHHHHHHHHHHHHHHHHHHHHHHHHHHHHHHHHGHHHHHHHHHHHGHHHHHHHFGHHHHHHHGHHHHHGHHHHHHHHHHHGGGEHHHGFHHFFHHHGGHHHHHHHHHHHHHHHHHHGHHGHHHHHHHHHGGHHFHHGHHHHHHHFGFGGG
@M05620:45:000000000-G6HP7:1:1101:25667:8365 1:N:0:112
ATCTCTATCTCCTAAAAACCTGTTTAGATTTGGAGATAGACCTTCAGGTTTTTCATCATTTTCTGCATGAATTATACATTGACCACGTTCCAGCGTGGTCAGTTTGCAGCATTCTGTTATTTTGTTTGACAGAGTGTCTTGTTGAGAACATATGTAGGACATGATTTTTTCCTGCAACAGGGAAAATAAAGTATAAGTTTTAAAGATTTATTCTTTAATAAAGGATCTCAAAGCCAGCTTTAGAAAAAGGA
+
CDDDDFFFFFFFGGGGGGGGGGHHHHHHHHHHHHHHHHHHHHHHHHHHHHHGGHHHHHHHHHIHIHHHHHHHHHHHHHHHHHHHHHGHHHHHHHGGGGHHHHHHHHHHHHHHHHHHHHHHHHHHHHHHGHHHHHHHHHHHHHHHHHHHHHHHHHHHHHHHHHHHHHHHHGHHHHHHHHHHHGGHHHHHGHHHHHHHHHHHHHHHHHHHHHHHHHHHHHHHHHHHHHHHHGHHHHHHHGHHHHHGHHHHGGH
@M05620:45:000000000-G6HP7:1:1101:17193:8409 1:N:0:112
ATCTCTATCTCCTAAAAACCTGTTTAGATTTGGAGATAGACCTTCAGGTTTTTCATCATTTTCTGCATGAATTATACATTGACCACGTTCCAGCGTGGTCAGTTTGCAGCATTCTGTTATTTTGTTTGACAGAGTGTCTTGTTGAGAACATATGTAGGACATGATTTTTTCCTGCAACAGGGAAAATAAAGTATAAGTTTTAAAGATTTATTCTTTAATAAAGGATCTCAAAGCCAGCTTTAGAAAAAGGA
+
DDDDDFFFFFFFGGGGGGGGGGHHHHHHHHHHHHHHHHHHHHHHHHHHHHHGGHHHHHHHHIHHHHHHHHHHHHHHHHHHHHHHHHGHHHHHHHGGGGHHHHHHHHHHHHHHHHHHHHHHHHHHHHHHHHHHHHHHHHHHHHHHHHHHHHHHHHHHHHHHHHHHHHHHHGHHHHHHHHHHHGGHHHHHHGHHHHHHHHHHHHGHHHHHHHHHHHHHHHHHHHHHHHHHHGGGHHHHHGHHHHHHHHHHGGH
@M05620:45:000000000-G6HP7:1:1101:17212:8422 1:N:0:112
ATCTCTATCTCCTAAAAACCTGTTTAGATTTGGAGATAGACCTTCAGGTTTTTCATCATTTTCTGCATGAATTATACATTGACCACGTTCCAGCGTGGTCAGTTTGCAGCATTCTGTTATTTTGTTTGACAGAGTGTCTTGTTGAGAACATATGTAGGACATGATTTTTTCCTGCAACAGGGAAAATAAAGTATAAGTTTTAAAGATTTATTCTTTAATAAAGGATCTCAAAGCCAGCTTTAGAAAAAGGA
+
ABBBBFFFFFFFGGGGGGGGGGHHHHHHHHHHHGHHHHHFHHHHHHHGHHHGGHHHHHHHHHHHHHHHHHHHHHHHHHHHHHHHHHGHHHHHHHGGGGHHHHHHHHHHHHHHHHHHHHHHHHHHHHHHHHHHHHGHHHHHHHHHHHHHHHHHHHHHHHHHHHHHHHHHHGHHHHHHFHHHHGGHHHHHHHHHHHHHHGHHHGHHHHHHHHHHHHHHHHHHHHHHHHHHHHHHGGFHHGHHHHGHHGHFGGH
@M05620:45:000000000-G6HP7:1:1101:26584:8441 1:N:0:112
AAACCAAGCAGACACTCACCGCTCCCTCGCCACAGGCCAATAGTTTGTCCTCACTGAGTTGGCAACAAGTGGCTGCTGTGGCTGCCATTTTTCTGGTGATGGCCATCAGCTCCGACGAGGTCAGCTGGGGGGCTTTCTTTGTGTAAGCAACGAGAAACCTGAAAGAAGCATTTTTTAACTAAGTCCTGCTGAGTCATTCATGAGTTTTTAGCCGCCTTGCTTCTTCTCACAGACTCTCTACTCTCATGCCA
+
CDDCCCCFDFFFGGGGGGGGGGGGGGHHGGGGGHHHGGHHHHHHHHHHHHHHHHHHHHGHHHHHHHHHHHHHGHGGHHHHHHHGGHHHHHHHHHHHHHHHHHHHHHHHHHHHHGGGGGGGGHHHHHHHGGGGGGGGGGGGGGGGGGFFFFFFFFFFFFFFFFFFFFFFFFFFFFHFFFFFHFFFHHHFFFFHFFFFFHHHHFFFFFFFFFFFFFFFFFFFHHFFFFFFFFFFFFFFFFFFFFFHFFFFFFB
@M05620:45:000000000-G6HP7:1:1101:20703:8445 1:N:0:112
AAACCAAGCAGACACTCACCGCTCCCTCGCCACAGGCCAATAGTTTGTCCTCACTGAGTTGGCAACAAGTGGCTGCTGTGGCTGCCATTTTTCTGGTGATGGCCATCAGCTCCGACGAGGTCAGCTGGGGGGCTTTCTTTGTGTAAGCAACGAGAAACCTGAAAGAAGCATTTTTTAACTAAGTCCTGCTGAGTCATTCATGAGTTTTTAGCCGCCTTGCTTCTTCTCACAGACTCTCTACTCTCATGCCA
+
CCCCCCCFCFFFGGGGGGGGGGGGGGHHGGGGGHHHGGHHHHHHHHHHHHHHHHHHHHHHHHHHHHHHHHHHGHGGHHHHHHHGGHHHHHHHHHHHHHHHHHHHHHHHHHHHHGGGGGGGGHHHHHHHGGGGGGGGGGGGGGGGGGFFFFFFFFFFFFFFFFFFFFFFFFFFFFFFFFFFFFFFFFFFFFFFFFFFFFFFFFFFFFFFFFFFFFFFFFFFFFFFFFFFFFFFFFFFFFFFFFFFFFFBFF0
@M05620:45:000000000-G6HP7:1:1101:17556:8453 1:N:0:112
AAACCAAGCAGACACTCACCGCTCCCTCGCCACAGGCCAATAGTTTGTCCTCACTGAGTTGGCAACAAGTGGCTGCTGTGGCTGCCATTTTTCTGGTGATGGCCATCAGCTCCGACGAGGTCAGCTGGGGGGCTTTCTTTGTGTAAGCAACGAGAAACCTGAAAGAAGCATTTTTTAACTAAGTCCTGCTGAGTCATTCATGAGTTTTTAGCCGCCTTGCTTCTTCTCACAGACTCTCTACTCTCATGCCA
+
CCCCCCCFCFFFGGGGGGGGGGGGGGHHGGGGGHHHGGHHHHHHHHHHHHHHHHHHHHHHHHHHHHHHHHHHGHGGHHHHHHHGGHHHHHHHHHHHHHHHHHHHHHHHHHHHHGGGGGGGGHHHHHHHGGGGGGGGGGGGGGGGGGFFFFFFFFFFFFFFFFFFFFFFFFFFFFFFFFFFFFFFFFFFFFFFFFFFFFFFFFFFFFFFFFFFFFFFFFFFFFFFFFFFFFFFFFFFFFFFFFFFFFFFFFB
@M05620:45:000000000-G6HP7:1:1101:26594:8456 1:N:0:112
AAACCAAGCAGACACTCACCGCTCCCTCGCCACAGGCCAATAGTTTGTCCTCACTGAGTTGGCAACAAGTGGCTGCTGTGGCTGCCATTTTTCTGGTGATGGCCATCAGCTCCGACGAGGTCAGCTGGGGGGCTTTCTTTGTGTAAGCAACGAGAAACCTGAAAGAAGCATTTTTTAACTAAGTCCTGCTGAGTCATTCATGAGTTTTTAGCCGCCTTGCTTCTTCTCACAGACTCTCTACTCTCATGCCA
+
ABCCBCCFCFFFGGGGGGGGGGGGGGHHGGGGGHHHGGCFGGHHHHHHHHHHHHHHHHHHHHHGHHFHHHHHGHGGHHHHHHHGGHHHHHHHHHHHHHGHHHHHHHHHHHHHHGGGGFGGGHGHHHHGGGGGGGGGGGGGGGGGGGFFFFFFFFFFFFFFFFFFFFFFFFFFFFFFFFFFFFFFFFFFFFFFFFFFFFFFFFFFFFFFFFFFFFFFFFFFFFFFFFFFFFFFFFFFFFFFFFFFFFFFFF0
@M05620:45:000000000-G6HP7:1:1101:20713:8461 1:N:0:112
AAACCAAGCAGACACTCACCGCTCCCTCGCCACAGGCCAATAGTTTGTCCTCACTGAGTTGGCAACAAGTGGCTGCTGTGGCTGCCATTTTTCTGGTGATGGCCATCAGCTCCGACGAGGTCAGCTGGGGGGCTTTCTTTGTGTAAGCAACGAGAAACCTGAAAGAAGCATTTTTTAACTAAGTCCTGCTGAGTCATTCATGAGTTTTTAGCCGCCTTGCTTCTTCTCACAGACTCTCTACTCTCATGCCA
+
BBCCCCCFCFFFGGGGGGGGGGGGGGHHGGGGGHHHGGHHHHHHHHHHHHHHHHHHHHGHHHHHHHHHHHHHGHGGHHHHHHHGGHHHHHHHHHHHHHGHHHHHHHHHHHHHHGGGGGGG?FHHHHHHGGGGGGGGGGGGGGGGGGFFFFFFFFFFFFFFFFFFFFFFFFFFFFFFFFFFFFFFFFFFFFFFF;FFFFFFFFFFFFFFFFFFFFFFFFFFFFFFFFFFFFFFFFFFFFFFFFFFFFFBFFB
@M05620:45:000000000-G6HP7:1:1101:16355:8537 1:N:0:112
ATCTCTATCTCCTAAAAACCTGTTTAGATTTGGAGATAGACCTTCAGGTTTTTCATCATTTTCTGCATGAATTATACATTGACCACGTTCCAGCGTGGTCAGTTTGCAGCATTCTGTTATTTTGTTTGACAGAGTGTCTTGTTGAGAACATATGTAGGACATGATTTTTTCCTGCAACAGGGAAAATAAAGTATAAGTTTTAAAGATTTATTCTTTAATAAAGGATCTCAAAGCCAGCTTTAGAAAAAGGA
+
ABBBBFFFFFFFGGGGGGGGGGGHHHHHFHHHHFHFFHHFHHFHHHHHHHHGGHGHHHHGHHHHHHHHHHHHGHHHHHHHHGFHFHGGHHHHHHGEFGHHHFGGFHHHHHHHHHHGEGGHHHHHFHHHHHGHGHFGGHHHHHHHFHHHHHHHHHGHHHHHHHHHHHHHHGHHHHHGHHHHHGEHGHHHGGHHHFHHHFGHHHFHHHHHHHHHHHHHHHHHHHHHHHHHHHHHHGHFHGHHHGHBCGHHGGG
@M05620:45:000000000-G6HP7:1:1101:25837:8543 1:N:0:112
ATCTCTATCTCCTAAAAACCTGTTTAGATTTGGAGATAGACCTTCAGGTTTTTCATCATTTTCTGCATGAATTATACATTGACCACGTTCCAGCGTGGTCAGTTTGCAGCATTCTGTTATTTTGTTTGACAGAGTGTCTTGTTGAGAACATATGTAGGACATGATTTTTTCCTGCAACAGGGAAAATAAAGTATAAGTTTTAAAGATTTATTCTTTAATAAAGGATCTCAAAGCCAGCTTTAGAAAAAGGA
+
CCCCCFFFFFFFGGGGGGGGGGHHHHHHHHHHHHHHHHHHHHHHHHHHHHHGGHHHHHHHHHIHIHHHHHHHHHHHHHHHHHHHHHGHHHHHHHGGGGHHHHHHHHHHHHHHHHHHHHHHHHHHHHHHHHHHHHHHHHHHHHHHHHHHHHHHHHHHHHHHHHHGHHHHHGHHHHGHHHHHHGGHHHHHHHHHHHHHHHHHHHGHHHHHHHHHHHHHHHHHHGHHHHHHHHHHHHHHHGHHHHHFHHHHGGH
@M05620:45:000000000-G6HP7:1:1101:16661:8558 1:N:0:112
AAACCAAGCAGACACTCACCGCTCCCTCGCCACAGGCCAATAGTTTGTCCTCACTGAGTTGGCAACAAGTGGCTGCTGTGGCTGCCATTTTTCTGGTGATGGCCATCAGCTCCGACGAGGTCAGCTGGGGGGCTTTCTTTGTGTAAGCAACGAGAAACCTGAAAGAAGCATTTTTTAACTAAGTCCTGCTGAGTCATTCATGAGTTTTTAGCCGCCTTGCTTCTTCTCACAGACTCTCTACTCTCATGCCA
+
CDDDDCCFCFFFGGGGGGGGGGGGGGHHGGGGGHHHGGHHHHHHHHHHHHHHHHHHHHHHHHHHHHHHHHHHGHGGHHHHHHHGGHHHHHHHHHHHHHHHHHHHHHHHHHHHHGGGGGGGGHHHHHHHGGGGGGGGGGGGGGGGGGFFFFFFFFFFFFFFFFFFFFFFFFFFFFHFFFHHFFFHHHHFFFFFFFFFFFFFFHHFFFFFFFFFFFFFFFFFHHHFHFHFFFFFFFFFFFFHHFFHFFFFFFB
@M05620:45:000000000-G6HP7:1:1101:16669:8576 1:N:0:112
AAACCAAGCAGACACTCACCGCTCCCTCGCCACAGGCCAATAGTTTGTCCTCACTGAGTTGGCAACAAGTGGCTGCTGTGGCTGCCATTTTTCTGGTGATGGCCATCAGCTCCGACGAGGTCAGCTGGGGGGCTTTCTTTGTGTAAGCAACGAGAAACCTGAAAGAAGCATTTTTTAACTAAGTCCTGCTGAGTCATTCATGAGTTTTTAGCCGCCTTGCTTCTTCTCACAGACTCTCTACTCTCATGCCA
+
ABCCCCCFDFFFGGGGGGGGGGGGGGHHGGGGGHHHGGHHHHHHHHHHHHHHHHHHHHGHHHHHHHHHHGHHGHGGHHHHHHHGGHHHHHHHHHHHHHHHHHHHHHHHHHHHHGGGGGGGGHHHHHHHGGGGGGGGGGGGGGGGGGFFFFFFFFFFFFFFFFFFFFFFFFFFFFHFFFFFHFFFFFFFFFFFFFFFFFFFFFFFBFFFFFFFFFFFFFFFHHHFFFFFFFFFFFFFFFFFFFFHFFFFFFB
@M05620:45:000000000-G6HP7:1:1101:9223:8582 1:N:0:112
ATCTTATCTCCTAAAAACCTGTTTAGATTTGGAGATAGACCTTCAGGTTTTTCATCATTTTCTGCATGAATTATACATTGACCACGTTCCAGCGTGGTCAGTTTGCAGCATTCTGTTATTTTGTTTGACAGAGTGTCTTGTTGAGAACATATGTAGGACATGATTTTTTCCTGCAACAGGGAAAATAAAGTATAAGTTTTAAAGATTTATTCTTTAATAAAGGATCTCAAAGCCAGCTTTAGAAAAAGGAA
+
CCCCCFFFFFFFGGGGGGGGGGHHFGHHHHHHHHHHGHHHHHHHHHHHHHGGHHHHHHHHHHIHHHHHHHHHGHGHHHHHHHHHHGHHHHFHHFFGGHHHHHHHHHHHHHHHHHFHHHHHHHHHHHHGHHHFHHHHHHHHHHHGHGGHHHHHHHGHHGHHHHHHHHHHGHHHHHHHHHHHGGHHHHHHHHGHHGHHHHHHHHHHGHHHHHHHHHHFGFFHHHGHHHHHHHHHGHHHGHHHGHFHHHGGDHG
@M05620:45:000000000-G6HP7:1:1101:15405:8602 1:N:0:112
AGATTACTGCAACAGTTCCCCCTGGACCTGGAAAAGTTTCTTGCCTGGCTTACAGAAGCTGAAACAACTGCCAATGTCCTACAGGATGCTACCCGTAAGGAAAGGCTCCTAGAAGACTCCAAGGGAGTAAAAGAGCTGATGAAACAATGGCAAGTAAGTCAGGCATTTCCGCTTTAGCACTCTTGTGGATCCAATTGAACAATTCTCAGCATTTGTACTTGTAACTGACAAGCCAGGGACAAAACAAAGAT
+
BBBBBFFFFFDFGGGGFGGGGGGGHHHHHHHHHHHHHHHHHHHHHHHHHHHHHHHGHHHHHGHFHHHHHHHHHHHHHHHHFHHHHHHHHHHHHHGGEEGGHHFGHHHHGHHHHHHHHHHHHHHGF?EEHHHHHGHHHHFHHGGHHHHHHHHHHGHHHHGHHHHHHHHHHHGGGGGHGHHHHHHHHGHGHHHHHHHHHGDFGHHHHHHFHHGHHHHHHFHGHFFGHHHFHHHHGGGGGDEGGGFGGGGGFGF
@M05620:45:000000000-G6HP7:1:1101:15437:8611 1:N:0:112
CATCCTGACCCTGAAGTACCCGGCTTGATTTCTGACATTAGATCGGAAGAGCACACGTCTGAACTCCAGTCACTCCGCGAAATCTCGTATGCCGTCTTCTGCTTGAAAAAAAAAAAAACAAAGTCTGACACACTGTCTTGTTGTGTCCCTACATACTTCCTGACTTATAACTGCACCCCTAACCCTACCGTACACCTCTTGCCCTTGTACTCCTACCCACCCTTTCGACCCCCCCCCCTGTCTCCCCCCTC
+
CCBCCFFFFFFFGGGGGGGGGGGGGGGHHHHHHHHHGHHHHHHHHGGGGGHHHHHHGHHHGHGHHHGHHHHHHFHGGGGGFEFEFGHGFHHGGGEEHGGHHHHHHHHGHHG@B>B/>//<.00111111110./00000000././000<0.00;00000000/000000;00;0;/.-..//...9..-.:..9//.0000000//;;0000000..0..../00:..--.--9----.00000/..--9
@M05620:45:000000000-G6HP7:1:1101:6757:8655 1:N:0:112
ATCTCTATCTCCTAAAAACCTGTTTAGATTTGGAGATAGACCTTCAGGTTTTTCATCATTTTCTGCATGAATTATACATTGACCACGTTCCAGCGTGGTCAGTTTGCAGCATTCTGTTATTTTGTTTGACAGAGTGTCTTGTTGAGAACATATGTAGGACATGATTTTTTCCTGCAACAGGGAAAATAAAGTATAAGTTTTAAAGATTTATTCTTTAATAAAGGATCTCAAAGCCAGCTTTAGAAAAAGGA
+
CCCCCFFFFFFFGGGGGGGGGFGHHHHHHHHHHHHHHHHGHHHHHHHHHHHGGHHHHHHHHHIHHHHHHHHHHHHHHHHHHGHHHHGHHHHHHGGEGGHGHHHHHHFHHHHHHHHHHHHHHHHHHHHHHHHHHHGFGHHHHHHHGHGHHHHHHHFHHHGHHHHHHHHHHGHHHHBHHHHHHGGHHHHHHHGHHHHGGFGHHHGFG1>GGHHHHHHHHGHHHGFGHHHHHGHGHFHHHGHHHHHHGHHHGGC
@M05620:45:000000000-G6HP7:1:1101:19412:8655 1:N:0:112
ATCTCTATCTCCTAAAAACCTGTTTAGATTTGGAGATAGACCTTCAGGTTTTTCATCATTTTCTGCATGAATTATACATTGACCACGTTCCAGCGTGGTCAGTTTGCAGCATTCTGTTATTTTGTTTGACAGAGTGTCTTGTTGAGAACATATGTAGGACATGATTTTTTCCTGCAACAGGGAAAATAAAGTATAAGTTTTAAAGATTTATTCTTTAATAAAGGATCTCAAAGCCAGCTTTAGAAAAAGGA
+
BCCCCFFFFFFFGGGGGGGGGGHHHHHHHHHHHHHHHHHHHHHHHHHHHHHGGHHHHHHHHHHHIHHHHHHHHHHHHHHHHHHHHHGHHHHHHHGGGGHHHHHHHHHHHHHHHHHHHHHHHHHHHHHHHFHHHHHHHHHHHHHHHHHHHHHHHHHHHHHHHHHHHHHHHGHHHHHHHHHHHGGHHHHHHHHHHHHHHGHHHHHHHHHHHHHHHHHHHHHHHHHHHHHHHHHHHFHHHGHHHHHHHHHHGGH
@M05620:45:000000000-G6HP7:1:1101:19425:8669 1:N:0:112
ATCTCTATCTCCTAAAAACCTGTTTAGATTTGGAGATAGACCTTCAGGTTTTTCATCATTTTCTGCATGAATTATACATTGACCACGTTCCAGCGTGGTCAGTTTGCAGCATTCTGTTATTTTGTTTGACAGAGTGTCTTGTTGAGAACATATGTAGGACATGATTTTTTCCTGCAACAGGGAAAATAAAGTATAAGTTTTAAAGATTTATTCTTTAATAAAGGATCTCAAAGCCAGCTTTAGAAAAAGGA
+
ABBBBFFFFFFFGGGGGGGGGGFFHHGHFHHHHFHFGHHHHHHHHGHHHHHGGHHHHHHGHHHHHGHHHHGHHHHHHHHHHHHHGHGHHHHHHHGFFGHHFHGGHHHHHHHHHHHHHHHHHHHHHHHGGHGHHHGGHHHHHHHHHHHHHHHHHHHHHHHHHHHHHHHHHGHHHHGGHHHHHGGHHHHHGHFHHEHHHGHHHHHHHHHHGHHHHHHHHHHHBGFHGHGHHGHHHGHHHGHHHHHFFHHHGGG
@M05620:45:000000000-G6HP7:1:1101:21283:8682 1:N:0:112
ATCTCTATCTCCTAAAAACCTGTTTAGATTTGGAGATAGACCTTCAGGTTTTTCATCATTTTCTGCATGAATTATACATTGACCACGTTCCAGCGTGGTCAGTTTGCAGCATTCTGTTATTTTGTTTGACAGAGTGTCTTGTTGAGAACATATGTAGGACATGATTTTTTCCTGCAACAGGGAAAATAAAGTATAAGTTTTAAAGATTTATTCTTTAATAAAGGATCTCAAAGCCAGCTTTAGAAAAAGGA
+
CDDCDFFFFFFFGGGGGGGGGGHHHHHHHHHHHHHHHHHHHHHHHHHHHHHGGHHHHIHHHHHHIHHHHHHHHHHHHHHHHHHHHHGHHHHHHHGGGGHHHHHHHHHHHHHHHHHHHHHHHHHHHHHHHHHHHHHHHHHHHHHHHHHHHHHHHHHHHHHHHHHHHHHHHGHHHHHHHHHHHGGHHHHHHHHHHHHHHHHHHHHHHHHHHHHHHHHHHHHHHHHHHHHHHHHHHHHHHGHHHHHHHHHHGGH
@M05620:45:000000000-G6HP7:1:1101:9861:8688 1:N:0:112
ATCTCTATCTCCTAAAAACCTGTTTAGATTTGGAGATAGACCTTCAGGTTTTTCATCATTTTCTGCATGAATTATACATTGACCACGTTCCAGCGTGGTCAGTTTGCAGCATTCTGTTATTTTGTTTGACAGAGTGTCTTGTTGAGAACATATGTAGGACATGATTTTTTCCTGCAACAGGGAAAATAAAGTATAAGTTTTAAAGATTTATTCTTTAATAAAGGATCTCAAAGCCAGCTTTAGAAAAAGGA
+
CDDEDFFFFFFFGGGGGGGGGGHHHHHHHHHHHHHHHHHHHHHHHHHHHHHGGHHHHHHHHHHHHHHHHHHHHHHHHHHHHHHHHHGHHHHHHHGGGGHHHHHHHHHHHHHHHHHHHHHHHHHHHHHHHHHHHHHHHHHHHHHHHHHHHHHHHHHHHHHHHHHHHHHHHGHHHHHHHHHHHGGHHHHHHHHHHHHHHHHHHHHHHHHHHHHHHHHHHHHHHHHHHHHHHHHHHHHHHGHHHHGHHHHHGGH
@M05620:45:000000000-G6HP7:1:1101:21266:8689 1:N:0:112
ATCTCTATCTCCTAAAAACCTGTTTAGATTTGGAGATAGACCTTCAGGTTTTTCATCATTTTCTGCATGAATTATACATTGACCACGTTCCAGCGTGGTCAGTTTGCAGCATTCTGTTATTTTGTTTGACAGAGTGTCTTGTTGAGAACATATGTAGGACATGATTTTTTCCTGCAACAGGGAAAATAAAGTATAAGTTTTAAAGATTTATTCTTTAATAAAGGATCTCAAAGCCAGCTTTAGAAAAAGGA
+
BCCCCFFFFFFFGGGGGGGGGGHHHHHHHHHHHFGHHHHHHHHHHHHHHHHGGHHHHIHHHHHHIHHHHGHHHHHHHHHHHHHHHHGHHHHHHHGGGGHHHHHHHHHHHHHHHHHHHHHHHHHHHHHHHHHHHHHHHHHHHHHHHHGHHHHHHHHHHHHHHHHHHHHHHGHHHHHHHHHHHGGHHHHHHHHGHHHGHGHHHHHHHHHHHHHHHHHHHHHHHGHHHHHHHGHHHHHHHGHHHHHHHGHHGGG
@M05620:45:000000000-G6HP7:1:1101:9854:8706 1:N:0:112
ATCTCTATCTCCTAAAAACCTGTTTAGATTTGGAGATAGACCTTCAGGTTTTTCATCATTTTCTGCATGAATTATACATTGACCACGTTCCAGCGTGGTCAGTTTGCAGCATTCTGTTATTTTGTTTGACAGAGTGTCTTGTTGAGAACATATGTAGGACATGATTTTTTCCTGCAACAGGGAAAATAAAGTATAAGTTTTAAAGATTTATTCTTTAATAAAGGATCTCAAAGCCAGCTTTAGAAAAAGGA
+
CCCCCFFFFFFFGGGGGGGGGGHHHHHHHHHHHHHHHHHHHHHHHHHHHHHGGHHHHHHHHHHHHHHHHHHHHHHHHHHHHHHHHHGHHHHHHHGGGGHHHHHHHHHHHHHHHHHHHHHHHHHHHHHHHHHHHHHHHHHHHHHHHHHHHHHHHHHHHHHHHHHHHHHHHGHHHHHHHHHHHGGHHHGHHHHHHHHHHGHHHHHHHHHHHHHHHHHHHHHHHHHHHHHHHHHHHHHHHGHHHHHGHHHHGGG
@M05620:45:000000000-G6HP7:1:1101:13416:8713 1:N:0:112
ATCTCTATCTCCTAAAAACCTGTTTAGATTTGGAGATAGACCTTCAGGTTTTTCATCATTTTCTGCATGAATTATACATTGACCACGTTCCAGCGTGGTCAGTTTGCAGCATTCTGTTATTTTGTTTGACAGAGTGTCTTGTTGAGAACATATGTAGGACATGATTTTTTCCTGCAACAGGGAAAATAAAGTATAAGTTTTAAAGATTTATTCTTTAATAAAGGATCTCAAAGCCAGCTTTAGAAAAAGGA
+
AABBBFFFFFFFGGGGGGGGGGHHHHHHHHHHHGHFHGHHHHHHHHHHHHHGGHGHHFHHHHHHHHDGHHGHHHHHHHHHGGHHHHGHHHHFHHGGGGHHHHHHHHHGHHHHHHHGHHGHHHHHHHHHHHHHHHHHHHHHHHHHFHHGHHHFHHHHHHEGHHHEHHHHHGHHHHHHFHHFHGGHHHGGGGGGHHHHHFHHHHHGHHHHHHHHHHHHHFGG<GFHFHFHHHGFHGHHHGFHHHFFHFHHGCG
@M05620:45:000000000-G6HP7:1:1101:13421:8730 1:N:0:112
ATCTCTATCTCCTAAAAACCTGTTTAGATTTGGAGATAGACCTTCAGGTTTTTCATCATTTTCTGCATGAATTATACATTGACCACGTTCCAGCGTGGTCAGTTTGCAGCATTCTGTTATTTTGTTTGACAGAGTGTCTTGTTGAGAACATATGTAGGACATGATTTTTTCCTGCAACAGGGAAAATAAAGTATAAGTTTTAAAGATTTATTCTTTAATAAAGGATCTCAAAGCCAGCTTTAGAAAAAGGA
+
CCDDDFFFFFFFGGGGGGGGGGHHHHHHHHHHHHHHHHHHHHHHHHHHHHHGGHHHHIHHHHHIIHHHHHHHHHHHHHHHHHHHHHGHHHHHHHGGGGHHHHHHHHHHHHHHHHHHHHHHHHHHHHHHHHHHHHHHHHHHHHHHHHHHHHHHHHHHHHHHHHHHHHHHHGHHHHHHHHHHHGGHHHHHHHHHHHHHHHHHHHHHHHHHHHHHHHHHHHHHHHGHHHHHHHHHHGHHHGHHHHHGHHHHGGH
@M05620:45:000000000-G6HP7:1:1101:13440:8730 1:N:0:112
ATCTCTATCTCCTAAAAACCTGTTTAGATTTGGAGATAGACCTTCAGGTTTTTCATCATTTTCTGCATGAATTATACATTGACCACGTTCCAGCGTGGTCAGTTTGCAGCATTCTGTTATTTTGTTTGACAGAGTGTCTTGTTGAGAACATATGTAGGACATGATTTTTTCCTGCAACAGGGAAAATAAAGTATAAGTTTTAAAGATTTATTCTTTAATAAAGGATCTCAAAGCCAGCTTTAGAAAAAGGA
+
A3>ABFFFFFFFGGGGGGGGGGFHHHHHHHHHHGHHHHHGHHHHHHHHHHHGGHHHHHHHGHHHHHHHHGHHHGHGHHHHGHHHHHGHHHHHHHGGGGHHHHHHGHHHHHGHGHHHHHHHHHHGBFHHGHFHHHGHHHHHHHHHHHHGHHHHHHHHHHHHHHHHHHHHHGHHHHHHHHHHHGGHHHHHHHH1F1DFGFGHHHHHFGHHGFHHHHHHHGHHHGGGFHGHBDGGHFHGHGHHHHHGFGGEEDG
@M05620:45:000000000-G6HP7:1:1101:13403:8732 1:N:0:112
ATCTCTATCTCCTAAAAACCTGTTTAGATTTGGAGATAGACCTTCAGGTTTTTCATCATTTTCTGCATGAATTATACATTGACCACGTTCCAGCGTGGTCAGTTTGCAGCATTCTGTTATTTTGTTTGACAGAGTGTCTTGTTGAGAACATATGTAGGACATGATTTTTTCCTGCAACAGGGAAAATAAAGTATAAGTTTTAAAGATTTATTCTTTAATAAAGGATCTCAAAGCCAGCTTTAGAAAAAGGA
+
AABBBFFFFFFFGGGGGGGGGGHHHHHHHHHHHHHHHHHHHHHHHHHGHHHGGHHHHHHHHHHHHHHHHHHHHHHHHHHHHFHHHHGHHHHHHHGGGGHHHHHHHHHHHHHHHHHHHHHHHHHHHHHHHHHHHHHHHHHHHHHHHGHHHHHHHHHHHHGHHHHHHHHHHGHHHHHHHHHHHGGHGHHHHGHHHHHHHHHHHHGHHHHHHHHHHHHHHHHHHHGECGFHHHHGHGHHHGHHHHFFGHHHG?G
@M05620:45:000000000-G6HP7:1:1101:9147:8744 1:N:0:112
AAACCAAGCAGACACTCACCGCTCCCTCGCCACAGGCCAATAGTTTGTCCTCACTGAGTTGGCAACAAGTGGCTGCTGTGGCTGCCATTTTTCTGGTGATGGCCATCAGCTCCGACGAGGTCAGCTGGGGGGCTTTCTTTGTGTAAGCAACGAGAAACCTGAAAGAAGCATTTTTTAACTAAGTCCTGCTGAGTCATTCATGAGTTTTTAGCCGCCTTGCTTCTTCTCACAGACTCTCTACTCTCATGCCA
+
CCCCCCCFBFFFGGGGGGGGGGGGGGHHGGGGGHHHGGHHHHHHHHHHHHHHHHHHHHHHHHHHHHHHHGHHGHGGHHHHHHHGGHHHHHHHHHHHHHHHHHHHHHHHHHHHHGGGGGGGGHHHHHHHGGGGGGGGGGGGGGGGGGFFFFFFFFFFFFFFFFFFFFFFFFFFFFFFFFFFFFFFFFFFFFFFFBFFFFFFFFFFFFFFFFFFFDFFFFFFFFFFFFFFFFFFFFFFFFFFFFFFFFFFFFB
@M05620:45:000000000-G6HP7:1:1101:13417:8749 1:N:0:112
ATCTCTATCTCCTAAAAACCTGTTTAGATTTGGAGATAGACCTTCAGGTTTTTCATCATTTTCTGCATGAATTATACATTGACCACGTTCCAGCGTGGTCAGTTTGCAGCATTCTGTTATTTTGTTTGACAGAGTGTCTTGTTGAGAACATATGTAGGACATGATTTTTTCCTGCAACAGGGAAAATAAAGTATAAGTTTTAAAGATTTATTCTTTAATAAAGGATCTCAAAGCCAGCTTTAGAAAAAGGA
+
BBBBBFFFFFFFGGGGGGGGGGHHHHHHHHHHHHHHHHHHHHHHHHHHHHHGGHHHHHHHHHHHHHHHHHHHHHHHHHHHHGHHHHGGHHHHHHGGGGHHHHHHHHHHHHHHHHHHHHHHHHHHHHHHHHHHHHHHHHHHHHHHHHHHHHHHHHHHHHHHHHHHGHHHHGHHHHHHHHHHHGGHHHHGGHGGHHHGHGHHHHHHHHHHHHHHHHHHHHHHGFHHHHHHHHHHHHHHHGHHHHHGGHHHGGG
@M05620:45:000000000-G6HP7:1:1101:9154:8761 1:N:0:112
AAACCAAGCAGACACTCACCGCTCCCTCGCCACAGGCCAATAGTTTGTCCTCACTGAGTTGGCAACAAGTGGCTGCTGTGGCTGCCATTTTTCTGGTGATGGCCATCAGCTCCGACGAGGTCAGCTGGGGGGCTTTCTTTGTGTAAGCAACGAGAAACCTGAAAGAAGCATTTTTTAACTAAGTCCTGCTGAGTCATTCATGAGTTTTTAGCCGCCTTGCTTCTTCTCACAGACTCTCTACTCTCATGCCA
+
ABBBBAAFBFFFGGGGGGGGCGGGGGHHGGGGGHHHGGHHHHHHHHHHHHHHHHHHHHGHHHHHHHHHHGHHGHGGHHHHHHHGGHHHHHHHHHHHHHHHHHHHHHHHHHHHHGGGGGGGEFHHHHHHGGGGGGGGGGGGGGGGGGFFFFFFFFFFFFFFFFFFFFFFFFFFFFFFFFFFFFFFFFFFFFFFFFFFFFFFFFFFFFFFFFFFFFFFFFFFFFFFFFFFFFFFFFFFFFFFFFFFFFFFFFB
@M05620:45:000000000-G6HP7:1:1101:17708:8776 1:N:0:112
AAACCAAGCAGACACTCACCGCTCCCTCGCCACAGGCCAATAGTTTGTCCTCACTGAGTTGGCAACAAGTGGCTGCTGTGGCTGCCATTTTTCTGGTGATGGCCATCAGCTCCGACGAGGTCAGCTGGGGGGCTTTCTTTGTGTAAGCAACGAGAAACCTGAAAGAAGCATTTTTTAACTAAGTCCTGCTGAGTCATTCATGAGTTTTTAGCCGCCTTGCTTCTTCTCACAGACTCTCTACTCTCATGCCA
+
CCDCDCDFCFFFGGGGGGGGGGGGGGHHGGGGGHHHGGHHHHHHHHHHHHHHHHHHHHHHHHHHHHHHHHHHGHGGHHHHHHHGGHHHHHHHHHHHHHHHHHHHHHHHHHHHHGGGGGGGGHHHHHHHGGGGGGGGGGGGGGGGGGFFFFFFFFFFFFFFFFFFFFFFFFFFFFHFFFFHFFFFHHHFFFFHFFFFFFFFFFFFFFFFFFFHFFFFFFFFHFFFFFHFFFFFFFFFFFFFHHFHFFFFFFF
@M05620:45:000000000-G6HP7:1:1101:6209:8807 1:N:0:112
CATCCTGACCCTGAAGTACCCCGGCTTGATTTCTGACATTAGATCGGAAGAGCACACGTCTGAACTCCAGACACTCCGCGAAATCTCGTATGCCGTCTTCTGCTTGAAAAAAAAAAAAAGTCAGCTGGGTGGCTTTGTTTGTGTAATCCACGAGAAACCTGACAAAAGCACTTGTTACCTAAGTCCTTATGAGTCATTCCTTAGTTTTTAGCGTCCTTCCTCCTTCTCAAAGAGTCTCTACATAAACTCTT
+
CCCCCFFFFFFFGGGGGGGGGGGGGGGGHHHHHHHHHHHHHHHHHHGGGGHHHHHHHGHHHGGHHHHHHHGGHHHHHGGGFGGHGHHHGGHHHHGGGHGHHHHHHHHHGHHGCFG@>/-.11<1>110.0.<.<.<0<//<//;000;000.--;.0;./;//00/;/9:/0:0;00;0000/00;;00;00009;090090;0;B00;./0-;.-.00/00//:00:0000//900B0000;00000000
@M05620:45:000000000-G6HP7:1:1101:6230:8818 1:N:0:112
CATCCTGACCCTGAAGTACCCCGGCTTGATTTCTGACATTAGATCGGAAGAGCACACGTCTGAACTCCAGACACTCCGCGAAATCTCGTATGCCGTCTTCTGCTTGAAAAAAAAAAAAATAAATTATTGAAAGTGGTGGTTGTGCGTACCTTAAACGCATACTATGCAGAACGACATCGTTCTTAAAAGCACTAACGTCTAACTTGATAATTTCACACGCATAGATACAAAACTCCTTATTAGCCTAAGCA
+
BBBBBFFFFFFFGGGFGGGGGGAFGGGGHHHHHHGGHHHHGEGHHGGGGGGHHHHHHGHHHGHHHHHGHHHGGHGHHGGGGEGHHHGGGGHEHHGGGHGHHEHHHHHHFFFCGCGC<<<011111111111110000...<...0:..-.;0000<.--;.000900000//..-9.0..;..0/////././///.9...//99//9/////////:---;./////;//;.//////////////////
@M05620:45:000000000-G6HP7:1:1101:22326:8876 1:N:0:112
ATCTCTATCTCCTAAAAACCTGTTTAGATTTGGAGATAGACCTTCAGGTTTTTCATCATTTTCTGCATGAATTATACATTGACCACGTTCCAGCGTGGTCAGTTTGCAGCATTCTGTTATTTTGTTTGACAGAGTGTCTTGTTGAGAACATATGTAGGACATGATTTTTTCCTGCAACAGGGAAAATAAAGTATAAGTTTTAAAGATTTATTCTTTAATAAAGGATCTCAAAGCCAGCTTTAGAAAAAGGA
+
BCCCDFFFFFFFGGGGGGGGGGHHHHHHHHHHHGHHHHHHHHHHHHHHHHHGGHHHHHHIHHHIHHHHHHHHHHHHHHHHHHHHHHGHHHHHHHGGGGHHHHHHHHHHHHHHHHHHHHHHHHHHHHHHHHHHHHGHHHHHHHHHHHHHGHHHHHHHHHHHHHHHHHHHHGHHHHHHHHHHHGGHHHHHHHHHHHHHHFHHHHHHHHHHHHHHHHHHHHHHHHHHHHGHHGHHHGHHHGHHHHHHHHGHGGG
@M05620:45:000000000-G6HP7:1:1101:22314:8890 1:N:0:112
ATCTCTATCTCCTAAAAACCTGTTTAGATTTGGAGATAGACCTTCAGGTTTTTCATCATTTTCTGCATGAATTATACATTGACCACGTTCCAGCGTGGTCAGTTTGCAGCATTCTGTTATTTTGTTTGACAGAGTGTCTTGTTGAGAACATATGTAGGACATGATTTTTTCCTGCAACAGGGAAAATAAAGTATAAGTTTTAAAGATTTATTCTTTAATAAAGGATCTCAAAGCCAGCTTTAGAAAAAGGA
+
BCCCCFFFFFFFGGGGGGGGGGGHHHHHHHHHHHHHHHHGHHHHHHHHHHHGGHHHHHIIIHIHIHGHHHHHHGHGHHHHHHHHHHGHHHHHHHGFGGHHHHHHHHHHHHHGHHHHHHHHHHHHHHHHHHGHHHHHHHHHHHHHHHGFHHHHHHHHHHHHHHHHHHHHHGHHHHHHHHGHHGGGHHHGHHHHHHGGHFGHHGHHHHHHHHHHHHHHHHHHHHHHHHHHHGHGHHHGHGGHHHHHGGHFGGF
@M05620:45:000000000-G6HP7:1:1101:22338:8897 1:N:0:112
ATCTCTATCTCCTAAAAACCTGTTTAGATTTGGAGATAGACCTTCAGGTTTTTCATCATTTTCTGCATGAATTATACATTGACCACGTTCCAGCGTGGTCAGTTTGCAGCATTCTGTTATTTTGTTTGACAGAGTGTCTTGTTGAGAACATATGTAGGACATGATTTTTTCCTGCAACAGGGAAAATAAAGTATAAGTTTTAAAGATTTATTCTTTAATAAAGGATCTCAAAGCCAGCTTTAGAAAAAGGA
+
AAAAAFFFFBDFGGGFFGGGGGHGFGFFHFGGFHHHFFGHFHHHHFGHHFHFFHEHHHHHHHHGHHHGHDEHFFHFHFHHHFFHHHGHHHHHEBF?EFGHFHGGGHHHHHHHFHHGGHHHHHHHBGHHGHGHBGGHHFHHHHHHHHGGHHGGHHFHGFFFFHHHFFHHHGHGHGFHHHHHHGGFHHHHHHGGGHBGHFGHHGGGHGHHGHHHHHHHHHHHHHHGHHHHHHHHHFHFHGHGHHECGFGHGGH
@M05620:45:000000000-G6HP7:1:1101:3859:8917 1:N:0:112
AAACCAAGCAGACACTCACCGCTCCCTCGCCACAGGCCAATAGTTTGTCCTCACTGAGTTGGCAACAAGTGGCTGCTGTGGCTGCCATTTTTCTGGTGATGGCCATCAGCTCCGACGAGGTCAGCTGGGGGGCTTTCTTTGTGTAAGCAACGAGAAACCTGAAAGAAGCATTTTTTAACTAAGTCCTGCTGAGTCATTCATGAGTTTTTAGCCGCCTTGCTTCTTCTCACAGACTCTCTACTCTCATGCCA
+
CBCBCBCFCFFFGGGGGGGGGGGGGGHHGGGGGHHHGGHHHHHHHHHHHHHHHHHHHHHHHHHHHHHHHHHHGHGGHHHHHHHGGHHHHHHHHHHHHHHHHHHHHHHHHHHHHGGGGGGGGHHHHHHHGGGGGGGGGGGGGGGGGGFFFFFFFFFFFFFFFFFFFFFFFFFFFFFFFFFFFFFFFFFFFFFFFFFFFFFFFFFFFFFFFFFFFFFFFFFFFFFFFFFFFFFFFFFFFFFFFFFFFFFFFFF
@M05620:45:000000000-G6HP7:1:1101:3871:8933 1:N:0:112
AAACCAAGCAGACACTCACCGCTCCCTCGCCACAGGCCAATAGTTTGTCCTCACTGAGTTGGCAACAAGTGGCTGCTGTGGCTGCCATTTTTCTGGTGATGGCCATCAGCTCCGACGAGGTCAGCTGGGGGGCTTTCTTTGTGTAAGCAACGAGAAACCTGAAAGAAGCATTTTTTAACTAAGTCCTGCTGAGTCATTCATGAGTTTTTAGCCGCCTTGCTTCTTCTCACAGACTCTCTACTCTCATGCCA
+
@ABBBBBFAFFFGGGGGGGGGFGGGGHHGGGGGHHHGGHHHHHHHHHHHHHHHHHHHHHHHHHHHHHHHHHHGHGGHHHHHFHGGHHHHHHHHHHBGHHHHHHHHHHHGHHHHGGGGGGGGHHHHHHEFGGGGGGGGGGGGGGGGGFFFFFFFFFFFFFFFFFFFFFFFFFFFFFFEFFFFFFFFFFFFFFFFBFFFFFFFFFFFFFFFFFFFFFFFFFFFFFFFFFFFFFFFFFFFFFFFFFFFFFBFFB
@M05620:45:000000000-G6HP7:1:1101:4922:8945 1:N:0:112
AAACCAAGCAGACACTCACCGCTCCCTCGCCACAGGCCAATAGTTTGTCCTCACTGAGTTGGCAACAAGTGGCTGCTGTGGCTGCCATTTTTCTGGTGATGGCCATCAGCTCCGACGAGGTCAGCTGGGGGGCTTTCTTTGTGTAAGCAACGAGAAACCTGAAAGAAGCATTTTTTAACTAAGTCCTGCTGAGTCATTCATGAGTTTTTAGCCGCCTTGCTTCTTCTCACAGACTCTCTACTCTCATGCCA
+
CCCCCCCFCFFFGGGGGGGGGGGGGGHHGGGGGHHHGGHHHGHHHHHHHHHHHHHHHHHHHHHGHHHHHGHHGHGGHHHHHHHGGHHHHHHHHHHHHHHHHHHHHHHHHHHHHGGGGGGGGHHHHHHHGGGGGGGGGGGGGGGGGGFFFFFFFFFFFFFFFFFFFFFFFFFFFFFFFFFFFFFFFFFFFFFFFFFFFFFFFFFFFFFFFFFFFFFFFFFFFFFFFFFFFFFFFFFFFFFFFFFFFFFFFFB
@M05620:45:000000000-G6HP7:1:1101:6828:8945 1:N:0:112
ATCTCTATCTCCTAAAAACCTGTTTAGATTTGGAGATAGACCTTCAGGTTTTTCATCATTTTCTGCATGAATTATACATTGACCACGTTCCAGCGTGGTCAGTTTGCAGCATTCTGTTATTTTGTTTGACAGAGTGTCTTGTTGAGAACATATGTAGGACATGATTTTTTCCTGCAACAGGGAAAATAAAGTATAAGTTTTAAAGATTTATTCTTTAATAAAGGATCTCAAAGCCAGCTTTAGAAAAAGGA
+
AAAAAFFFFFFFGGGGGGGGFFGHHHHGFGHHHBGFEGHFHHFHHHHHHHHGGHHHHFHHHHHHHFHHHFHHHHHHHHHHGHFHHHGGHHHHHHGFEFHHGHGGFHGHHGHHGHFHGHFHHHHHGHHHHHGGGHFEGHHFHHHGGHHHHHHGFHGGGGHHHHHHHHHHHGHHHHHGHHHHHGEHHHHHGHGGHFHFHGHHHHHHHHHHFHHHHHHHHGHGHHHHFHHHGHHHHGHHHGHHHFHFCGHHGGG
@M05620:45:000000000-G6HP7:1:1101:4540:8950 1:N:0:112
ATCTCTATCTCCTAAAAACCTGTTTAGATTTGGAGATAGACCTTCAGGTTTTTCATCATTTTCTGCATGAATTATACATTGACCACGTTCCAGCGTGGTCAGTTTGCAGCATTCTGTTATTTTGTTTGACAGAGTGTCTTGTTGAGAACATATGTAGGACATGATTTTTTCCTGCAACAGGGAAAATAAAGTATAAGTTTTAAAGATTTATTCTTTAATAAAGGATCTCAAAGCCAGCTTTAGAAAAAGGA
+
BCCCCFFFFFFFGGGGGGGGGGHHHHHHHHHHHGHHHHHHHHHHHHHHHHHGGHHHHIHHHHHHIHHHHGHHHHHGHGHHHGHHGHGHHHHHHHGGGGHHHHHHHHHGHHHHHHHHHHHHHHHHHHHHGHHHHHHHHHHHHHHHFHHHHHHGHHHHHHGHHHHHGHHHHGHHHHHHHHHHHGGHHHHHGHGGHHHHHGHHHHHHHHHHHHHHHHHHHGGGGGHHHHHHGGHHHGHGGGHHHHHGHGHFEGF
@M05620:45:000000000-G6HP7:1:1101:4665:8966 1:N:0:112
CATCCTGACCCTGAAGTACCCGGCTTGATTTCTGACATTAGATCGGAAGAGCACACGTCTGAACTCCAGTCACTCCGCGAAATCTCGTATGCCGTCTTCTGCTTGAAAAAAAAAAAAAGAAAAACTTCTTGCCAGCATACAATATTCTTTCTCTCTCCGTCAGTTCCACAATCATTTGCCTAGCGGAGTTCCCACTCACCGGTAACGCATCCGCAGCTCGTGCCTAGCGTTGTCGCTGGCCTACCGTTCTT
+
CCCCCFFFFFFFGGGGGGGGGGGGGGGHHHHHHHHHHHHHHGGGHGGGGHHHHHHHGHHHGHHHHHHHHHHHHHHHGGGGGGHHHHHFGHHHHGGGHGHHHGHHHHHGFHEDGCF<></.0<00.1111111100./0000000000000000:000/...:.0000000900000000000/0----./0000:.//0..---.0.--;-9..---/0:-...00/0-..-.0....-..;//.-../.0
@M05620:45:000000000-G6HP7:1:1101:4551:8967 1:N:0:112
ATCTCTATCTCCTAAAAACCTGTTTAGATTTGGAGATAGACCTTCAGGTTTTTCATCATTTTCTGCATGAATTATACATTGACCACGTTCCAGCGTGGTCAGTTTGCAGCATTCTGTTATTTTGTTTGACAGAGTGTCTTGTTGAGAACATATGTAGGACATGATTTTTTCCTGCAACAGGGAAAATAAAGTATAAGTTTTAAAGATTTATTCTTTAATAAAGGATCTCAAAGCCAGCTTTAGAAAAAGGA
+
BCDCDFFFFFFFGGGGGGGGGGHHHHHHHHHHHHHHHHHHHHHHHHHHHHHGGHHHHHIHHHHIHHHHHHHHHHHHHHHHHHHHHHGHHHHHHHGGEGHHHHHHHHHHHHHHHHHHHHHHHHHHHHHHGHHHHHHHHHHHHHHHHHHHHHHHHHHHHHHHHHHHGHHHHGHHHHHHHHHHHGGHHHHHHHHHHHHHHHHHHHHHHHHHHHHHHHHHGHHHHHGHHHHHHHHHHHHHHGHHHHGHHHHHGGH
@M05620:45:000000000-G6HP7:1:1101:4945:8971 1:N:0:112
ATCTCTATCTCCTAAAAACCTGTTTAGATTTGGAGATAGACCTTCAGGTTTTTCATCATTTTCTGCATGAATTATACATTGACCACGTTCCAGCGTGGTCAGTTTGCAGCATTCTGTTATTTTGTTTGACAGAGTGTCTTGTTGAGAACATATGTAGGACATGATTTTTTCCTGCAACAGGGAAAATAAAGTATAAGTTTTAAAGATTTATTCTTTAATAAAGGATCTCAAAGCCAGCTTTAGAAAAAGGA
+
BCCCCFFFFFFFGGGGGGGGGGHHHHHHHHHHHGHHHHHHHHHHHHHHHHHGGHHHHHIHIIIHHHHHHHHHHGHHHHHHHHHHGHGHHHHHHHGGEGHHFHHHHHHHHHGHHHHHHHHHHHHHHHHHGHHHHHHHHHHHHHHHHHHHHHHHHHHHHHHHFHHHHHHHHGHHHHGGHHHHHGEHHHHHHHHHHHHHHHHHHGHHHHHHHHHHHGHHGHHHHHHHHHHHHGHHHHHHHGHHHHHFHHHHGGH
@M05620:45:000000000-G6HP7:1:1101:4926:8976 1:N:0:112
ATCTCTATCTCCTAAAAACCTGTTTAGATTTGGAGATAGACCTTCAGGTTTTTCATCATTTTCTGCATGAATTATACATTGACCACGTTCCAGCGTGGTCAGTTTGCAGCATTCTGTTATTTTGTTTGACAGAGTGTCTTGTTGAGAACATATGTAGGACATGATTTTTTCCTGCAACAGGGAAAATAAAGTATAAGTTTTAAAGATTTATTCTTTAATAAAGGATCTCAAAGCCAGCTTTAGAAAAAGGA
+
BCCCCFFFFFFFGGGGGGGGGGGHHHHHHHHHHFHHHHHHHHHHHHHHHHHGGHHHHHHHHHHHIHHHHHHHHGHHHHHHHHHHHHGGHHHHHHGGGGHHHHHHHHHHHHHHHHHHHHHHHHHHHHHHHHHHHHHHHHHHHHHHHHGHHHHHHHHHHHHHHHHHHHHHHGHHHHHHHHHHHGGHHHHHGGHHHHHHHHHHHHHHHHHHHHHHHHHHHGHHHGHHHHGHHHHHHHHHHGHHHHHHGGHHGGG
@M05620:45:000000000-G6HP7:1:1101:22727:8979 1:N:0:112
AAACCAAGCAGACACTCACCGCTCCCTCGCCACAGGCCAATAGTTTGTCCTCACTGAGTTGGCAACAAGTGGCTGCTGTGGCTGCCATTTTTCTGGTGATGGCCATCAGCTCCGACGAGGTCAGCTGGGGGGCTTTCTTTGTGTAAGCAACGAGAAACCTGAAAGAAGCATTTTTTAACTAAGTCCTGCTGAGTCATTCATGAGTTTTTAGCCGCCTTGCTTCTTCTCACGGACTCTCTACTCTCATGCCA
+
CCCCCBCFCFFFGGGGGGGGGGGGGGHHGGGGGHHHGGHHHHHHHHHHHHHHHHHHHHHHHHHHHHHHHHHHGHGGHHHHHHHGGHHHHHHHHHHHHHHHHHHHHHHHHHHHHGGGGGGGGHHHHHHHGGGGGGGGGGGGGGGGGGFFFFFFFFFFFFFFFFFFFFFFFFFFFFFFFFFFFFFFFFFFFFFFFFFFFFFFFFFFFFFFFFFFFFFFFFFFFFFFFFFFFF.DFFFFFFFFFFFFFFFFFFB
@M05620:45:000000000-G6HP7:1:1101:20476:8981 1:N:0:112
CATCCTGACCCTGAAGTACCCCGGCTTGATTTCTGACATTAGATCGGAAGAGCACACGTCTGAACTCCAGTCACTCCGCGAAATCTCGTATGCCGTCTTCTGCTTGAAAAAAAAAAAAAAAAAAAAAAGAGACAAAATAACTCATATCTCACATATAACACAACAAGAAAGAAAACGATATGCACGATGCCAGAGCACAAAGGATGACATGATAGACGACCTTGCGGATTTCATGCATCAGTACCGGGACT
+
CCCDEFFFFFFFGGGGGGGGGGGGGGGGHHHHHHHHHHHHHHHHHHGEGGHHHGHGHGHHHGHHHHHHHHHHHHHHHGGGFGGHHHHHGGHHHHGFGHGHHHHHHHHGHHHGGGGD>>-<<-------../////:.0:1011011111111010111100.....////0/:://-...-1110<9..900<../0.//.///000<:10011110.---.010-<--.01<111:11001:11.--<<<
@M05620:45:000000000-G6HP7:1:1101:11720:9012 1:N:0:112
ATTCTATCTCCTAAAAACCTGTTTCGATTTGGAGATAGACCTTCAGGTTTTTCATCATTTTCTGCATGAATTATACATTGACCACGTTCCAGCGTGGTCAGTTTGCAGCATTCTGTTATTTTGTTTGACAGAGTGTCTTGTTGAGAACATATGTAGGACATGATTTTTTCCTGCAACAGGGAAAATAAAGTATAAGTTTTAAAGATTTATTCTTTAATAAAGGATCTCAAAGCCAGCTTTAGAAAAAGTAA
+
>1AAA3DFFFFFGF1ADEEGGFHH3E0DEFH1A01BFE1FGHHHGG1GGHGGH2FHFHHHHHHFHGGFGFGHHHBGFHHFFFHFGGHHHHFDGEEE/>GF0FGHFGG1GGHHHHHHHBFGHHHHCGHFHGGBCFGHHHHGFHHEHEGGGHHHFFGD1DFFGFDGHHHHGHHGHEGH<0G/?/</F?1<1?11F<1=DGFGHCBBBGHHHHHGHHHG0DD=0=0<DFHE0<<<CGHHGHFFHGBC0:.C00;
@M05620:45:000000000-G6HP7:1:1101:11722:9030 1:N:0:112
ATTCTATCTCCTAAAAACCTGTTTAGATTTGGAGATAGACCTTCAGGTTTTTCATCATTTTCTGCATGAATTATACATTGACCACGTTCCAGCGTGGTCAGTTTGCAGCATTCTGTTATTTTGTTTGACAGAGTGTCTTGTTGAGAACATATGTAGGACATGATTTTTTCCTGCAACAGGGAAAATAAAGTATAAGTTTTAAAGATTTATTCTTTAATAAAGGATCTCAAAGCCAGCTTTAGAAAAAGGAA
+
BCCCCFFFFFFFGGGGGGGGGGHHFHHHHHHHGHHHHHHHHHHHHHHHHHGGHHGHHHHHHIHIHHHHHHHHHHHHHHHHFFGHHGHHHHFDFGEGGHHHHHHHHHHHHHHHHHHHHHHHHHHHHHHGHGHGHFHHHHHHHHHHHHHHGHHHHFHGHHHHHHHHHHHHGHHHHHGHHHHHGGHHHGHGHHFHHHFGDHHHHHHHHHHHHHHHHHHGFDGGGF0GHHHHHHHHFHFHGHHHHEGGGHHFECC
@M05620:45:000000000-G6HP7:1:1101:12721:9046 1:N:0:112
ATCTCTATCTCCTAAAAACCTGTTTAGATTTGGAGATAGACCTTCAGGTTTTTCATCATTTTCTGCATGAATTATACATTGACCACGTTCCAGCGTGGTCAGTTTGCAGCATTCTGTTATTTTGTTTGACAGAGTGTCTTGTTGAGAACATATGTAGGACATGATTTTTTCCTGCAACAGGGAAAATAAAGTATAAGTTTTAAAGATTTATTCTTTAATAAAGGATCTCAAAGCCAGCTTTAGAAAAAGGA
+
CCCCCFFFFFFFGGGGGGGGGGHHHHHHHHHHHHHHHHHHHHHHHHHHHHHGGHHHHHHHHHHHIHHHHHHHHHHHHHHHHHHHHHGHHHHHHHGGGGHHHHHHHHHHHHHHHHHHHHHHHHHHHHHHHHHHHHHHHHHHHHHHHHHGHHHHHHHHHHHHHHHHHHHHHGHHHHHHHHHHGGGHHHGHHGHHHHGHHGHHHHHHGHHHHHHHHHHHHHHHHHHGHHHHHHHHHHHHHGHHHHHGHHHHGGH
@M05620:45:000000000-G6HP7:1:1101:23600:9048 1:N:0:112
TACCTGTACTGGGGAAGAGTGTAGCAATCGCCATTCCTACCCTAAAGATCGGAAGAGCACACGTCTGAACTCCAGTCACTCCGCGAAATCTCGTATGCCGTCTTCTGCTTGAAAAAAAAAAAATCAACACTCTACCTCCATCCCCTTCCCCTCTACACATTCTGATAGAACCTGTCAACCTATACTCGTCCCACCTGATCACACCATTCCGGTGTACGCACACGTCCATCCATCGTCCTGCACAACCGAGT
+
BBBBBFFFFFFFGGGGGCGGGGHHHFHHHGGGGGHHHHFHHHHHHHHGHHHGGGGHHHHHHHGHHHGGHHHHHFHHHHHHHHGGGEEEHHHHHGGHHHHGGGHGHGHHHHHH3B?0B@<BC//01?101.101111<>.C11<../.<////./000/00000000;00:0./.0/:00.//00000.....0...//000/0/..0//:/---;//...--.:.;;.//.///...:.//9//...---.
@M05620:45:000000000-G6HP7:1:1101:12217:9049 1:N:0:112
TACCTGTACTGGGGAAGCATTTGAATATCCCCCCATGGTGATGGGGACGGAGAACTGCTCCATAAACACAGGCAACGTGCCTAACTTTCCCGGGAAGATGAAGTCAAAGAGCGACCACAGCTCTCGGAGGTTATTTTGCATCGGTGAGCCAGACAGAATGATCCGATGAGGGGTGCGAAACTATTTGAGGAAAGGAAGCACCTTTTTATTAAATTTACCTTTTAGCAATCGCCATTCCTACCCTAAAGATC
+
CBBCCFFFFFFFGGGGGGGGGGHHHHHHHHHGGGGHHHHHHHHHHGGGGGGGGHHHHHHHHHHHHHHHHHHHGHHHGHHHHHHHHHHHHHHGGGGGGHHHHHHHHHHHHHHHGGGGGHHHHHHHHGGGGGGHHHHHHHHHHHGGGGGHHHHHHGHHHHHHHHHHHGGGHHHGGEFGGGGGGGGGGGGGGGGGGGGGGGGFFFFFFFFFFFFFFFFFFFFFFFFFFFFFFFFFFFFFFFFFFFFFFFFFFFF
@M05620:45:000000000-G6HP7:1:1101:12199:9059 1:N:0:112
TACCTGTACTGGGGAAGCATTTGAATATCCCCCCATGGTGATGGGGACGGAGAACTGCTCCATAAACACAGGCAACGTGCCTAACTTTCCCGGGAAGATGAAGTCAAAGAGCGACCACAGCTCTCGGAGGTTATTTTGCATCGGTGAGCCAGACAGAATGATCCGATGAGGGGTGCGAAACTATTTGAGGAAAGGAAGCACCTTTTTATTAAATTTACCTTTTAGCAATCGCCATTCCTACCCTAAAGATC
+
BBBBBFFFFFFFGGGEGGGGGGHHHHHHHHHGGGGHHHHHHHHHHGGGGGGCGHHHHHHHHHHHHHHHHHHHGHHHGHHHHHHHHHHHHHHGGGGGGHHHHHHHHHHHHHHHGGGGGHHHHHHHHGGGGGGHHHHHHHHHHHGGGGGHHHHHHGHHHHHHHHHHHGGGHHHGGGGGGGGGGGGGGGGGGGFFGGGGGGGGGFFFFFFFFFFFFFFFFFFFFFFFFFFFFFFFFFFFFFFFFFFFFFFFFFF
@M05620:45:000000000-G6HP7:1:1101:12732:9063 1:N:0:112
ATCTCTATCTCCTAAAAACCTGTTTAGATTTGGAGATAGACCTTCAGGTTTTTCATCATTTTCTGCATGAATTATACATTGACCACGTTCCAGCGTGGTCAGTTTGCAGCATTCTGTTATTTTGTTTGACAGAGTGTCTTGTTGAGAACATATGTAGGACATGATTTTTTCCTGCAACAGGGAAAATAAAGTATAAGTTTTAAAGATTTATTCTTTAATAAAGGATCTCAAAGCCAGCTTTAGAAAAAGGA
+
BBBCCFFFFFFFGGGGGGGGGGHHHHHHHHHHHHHHHHHHHHHHHHHHHHHGGHHHHHHHHIIHHHHHHHHHHHHHHHHHHHHHHHGHHHHHHHGGGGHHHHHHHHHHHHHHHHHHHHHHHHHHHHHHHHHHHHHHHHHHHHHHHHHHHHHHHHHHHHHHHHHHHHHHHGHHHHHHHHHHHGGHHHHHHHHGHHHHHGHHHHHHHHHHHHHHHHHHHHHHHHHGHHEHHHHHHHHHHGHHHHHFHHHHGGH
@M05620:45:000000000-G6HP7:1:1101:12714:9067 1:N:0:112
ATCTCTATCTCCTAAAAACCTGTTTAGATTTGGAGATAGACCTTCAGGTTTTTCATCATTTTCTGCATGAATTATACATTGACCACGTTCCAGCGTGGTCAGTTTGCAGCATTCTGTTATTTTGTTTGACAGAGTGTCTTGTTGAGAACATATGTAGGACATGATTTTTTCCTGCAACAGGGAAAATAAAGTATAAGTTTTAAAGATTTATTCTTTAATAAAGGATCTCAAAGCCAGCTTTAGAAAAAGGA
+
AABBBFFFFFFFGGGGGGGGGGHHHHHHHHHHHHHHHHHHHGHHHHHHHHHGGHHHHHHHHHHHGHHHHHHHHHHHHHHHHHHHHHGHHHHHHHGGGGHHHHHHHHHHHHHHHHHHHHHHHHHHHHHHHHHHHHHHHHHHHHHHHHHHHHHHHHHHHHHHHHHHHHHHHGHHHHHHHHHHHGGHHHHHHHHHHHHHHGHHHHHHHHHHHHHHHHHHHHHHHHGHHHHHHHHHHEHHHGHHHHHHHGHHDGH
@M05620:45:000000000-G6HP7:1:1101:12217:9067 1:N:0:112
TACCTGTACTGGGGAAGCATTTGAATATCCCCCCATGGTGATGGGGACGGAGAACTGCTCCATAAACACAGGCAACGTGCCTAACTTTCCCGGGAAGATGAAGTCAAAGAGCGACCACAGCTCTCGGAGGTTATTTTGCATCGGTGAGCCAGACAGAATGATCCGATGAGGGGTGCGAAACTATTTGAGGAAAGGAAGCACCTTTTTATTAAATTTACCTTTTAGCAATCGCCATTCCTACCCTAAAGATC
+
BBBBBFFFFFFFGGGGGGGGGGHHHHHHHHHGGGGHHGGFGHHHHGAEGGG1EHHHHHHHHHHHGHHHHHHHGHHHGHGHHHHFHHHHHHHGGGGEEG3FFEGEFHFGHHHHGGFG@GHFHHHHFGGFGGCHHHHHHHGFFHGFEGEGGCFHGEGHHGHHFGHHHGDFHHHGG;DD-9?BGGGGGGGEGGFGFGGGFFGBFFFFFFFFFFFFFFFFFFFFFFFBBFFFFFFFFFEFFFFFFFABF.9//B;
@M05620:45:000000000-G6HP7:1:1101:5669:9085 1:N:0:112
AGATTACTGCAACAGTTCCCCCTGGACCTGGAAAAGTTTCTTGCCTGGCTTACAGAAGCTGAAACAACTGCCAATGTCCTACAGGATGCTACCCGTAAGGAAAGGCTCCTAGAAGACTCCAAGGGAGTAAAAGAGCTGATGAAACAATGGCAAGTAAGTCAGGCATTTCCGCTTTAGCACTCTTGTGGATCCAATTGAACAATTCTCAGCATTTGTACTTGTAACTGACAAGCCAGGGACAAAACAAAGAT
+
AAAABB@FDDFFG4GFEBFGGG?FHGHHGFH4CEHHBGDHHGHGEGGEFHHGFBHHHHHHGFHHFFHHHHHFH3FGFGEGFCFHHEHFHFHHHHG>EEFGGHGFHGHHGHHHHHHHFHHHHFHGGAFEHHHGHEGHHHHFHHGGHHGGHHGHHFFFGHHHHHFCGHHHHHGGGGGHHHHHHHHHGGCDHFHGFFHFGGGHEFFHFHHHGHHHHHHGFFHGHHFFHHHGGHGFEGFFGBFGGFFFGGGGFGF
@M05620:45:000000000-G6HP7:1:1101:23545:9098 1:N:0:112
ATCTCTATCTCCTAAAAACCTGTTTAGATTTGGAGATAGACCTTCAGGTTTTTCATCATTTTCTGCATGAATTATACATTGACCACGTTCCAGCGTGGTCAGTTTGCAGCATTCTGTTATTTTGTTTGACAGAGTGTCTTGTTGAGAACATATGTAGGACATGATTTTTTCCTGCAACAGGGAAAATAAAGTATAAGTTTTAAAGATTTATTCTTTAATAAAGGATCTCAAAGCCAGCTTTAGAAAAAGGA
+
CCCCDFFFFFFFGGGGGGGGGGHHHHHHHHHHHHHHHHHHHHHHHHHHHHHGGHHHHIHIHHHIIHHHHHHHHHHHHHHHHHHHHHGHHHHHHHGGGGHHHHHHHHHHHHHHHHHHHHHHHHHHHHHHHHHHHHHHHHHHHHHHHHHHHHHHHHHHHHHHHHHHHHHHHGHHHHHHHHHHHGGHHHHHHHHHHHHHHFHHHHHHHHHHHHHHHHHHHHHHHHHHHHHHHHHHHHHHHGHHHHHHHHHHGGH
@M05620:45:000000000-G6HP7:1:1101:5677:9102 1:N:0:112
AGATTACTGCAACAGTTCCCCCTGGACCTGGAAAAGTTTCTTGCCTGGCTTACAGAAGCTGAAACAACTGCCAATGTCCTACAGGATGCTACCCGTAAGGAAAGGCTCCTAGAAGACTCCAAGGGAGTAAAAGAGCTGATGAAACAATGGCAAGTAAGTCAGGCATTTCCGCTTTAGCACTCTTGTGGATCCAATTGAACAATTCTCAGCATTTGTACTTGTAACTGACAAGCCAGGGACAAAACAAAGAT
+
ABACCFFFFFFFGGGGGGGGGGGGHHHHHHGHHHHHGHHHHHHHHHHHHHHHHHHHHHHHHHHHHHHHHHHHHHHHHHHHHHHHHHHHHHHHHHGGGGHHHHHHHHHHGHHHHHHHHHHHHHHGGHGGHHHHHGHHHHHHHHHHHHHHHHHHHGHHHHHHHHHHHHHHHHGGGGGHHHHHHHHHHHHGHHHHGHHHHHHHHHHHHHGHHHHHHHHHHHHHHHHGHHHHHHHHGGGGGGGGGGGGGGFGGGG
@M05620:45:000000000-G6HP7:1:1101:23528:9106 1:N:0:112
ATCTCTATCTCCTAAAAACCTGTTTAGATTTGGAGATAGACCTTCAGGTTTTTCATCATTTTCTGCATGAATTATACATTGACCACGTTCCAGCGTGGTCAGTTTGCAGCATTCTGTTATTTTGTTTGACAGAGTGTCTTGTTGAGAACATATGTAGGACATGATTTTTTCCTGCAACAGGGAAAATAAAGTATAAGTTTTAAAGATTTATTCTTTAATAAAGGATCTCAAAGCCAGCTTTAGAAAAAGGA
+
@ABBBFFFFFFFGGGGGGGGGGHHHHHHHHHHHFGFHHHHHHHHHHHHHHHGGHHHHHHHHHHHHHHHHGHGHHHHHGGHHGHHHHGGGHHH5GGFGGHGFHGHHHHGHHHGHHHHHHHHHHHHHHHHHHHHHHFGHHHHHHHHGHEHHGHHHHGFGHHHHHHDGHHHHGHHHHHHHHHHHGGAGGHHGGGFGHBFHFHHHGHHHGHHHGHHHFHHHGHHHGGHGHHHHHGFHHFGHGHHHGGHHGHHDDF
@M05620:45:000000000-G6HP7:1:1101:5697:9110 1:N:0:112
AGATTACTGCAACAGTTCCCCCTGGACCTGGAAAAGTTTCTTGCCTGGCTTACAGAAGCTGAAACAACTGCCAATGTCCTACAGGATGCTACCCGTAAGGAAAGGCTCCTAGAAGACTCCAAGGGAGTAAAAGAGCTGATGAAACAATGGCAAGTAAGTCAGGCATTTCCGCTTTAGCACTCTTGTGGATCCAATTGAACAATTCTCAGCATTTGTACTTGTAACTGACAAGCCAGGGACAAAACAAAGAT
+
BBBBBFFFFFFFGGGGGGGGGGGGHHHHHHGHFGHHFFFHHHHHHHHGHHHHHHHHHHHHHGGHHGHHHGHHHGHFHHHHHHGHHHHHHHHHHHGGGGHHHHGHHGHHGHHHHHHGHHHHGHHGGFGFGHHHHGHHHHEHHHHGHFHHHHHHHGHFGHHHHHHGHHHHHHGGGGGHDFHHHHHHGGGDHHFHHGGHHHFHHHHFBGHGGHHHHHHHGFHHGHFGHHGHHHHHGGFGGGGGGGFFGGGFFFC
@M05620:45:000000000-G6HP7:1:1101:17278:9110 1:N:0:112
ATCTCTATCTCCTAAAAACCTGTTTAGATTTGGAGATAGACCTTCAGGTTTTTCATCATTTTCTGCATGAATTATACATTGACCACGTTCCAGCGTGGTCAGTTTGCAGCATTCTGTTATTTTGTTTGACAGAGTGTCTTGTTGAGAACATATGTAGGACATGATTTTTTCCTGCAACAGGGAAAATAAAGTATAAGTTTTAAAGATTTATTCTTTAATAAAGGATCTCAAAGCCAGCTTTAGAAAAAGGA
+
AABCCFFFFFFFGGGGGGGGGGHHHHHHHHHHHGHHHHHHHHHHHHHGHHHGGHHHHHHHHIHHHHHHHHHHHHHHHHHHHHHHHHGHHHHHHHGGGGHHHHHHHHHHHHHHHHHHHHHHHHHHHHHHHGHGHHHHHHHHHHHHHHHHHHHHHHHHHHHHHHHHHHHHHGHHHHHHHHHHHGGHHHHHHHHHHHHHHHHHHHHHHHHHHHHHHHHHHHHHHHHGGHHHHGHHHGGHHGHHHHHFHHHHGGH
@M05620:45:000000000-G6HP7:1:1101:23547:9121 1:N:0:112
ATCTCTATCTCCTAAAAACCTGTTTAGATTTGGAGATAGACCTTCAGGTTTTTCATCATTTTCTGCATGAATTATACATTGACCACGTTCCAGCGTGGTCAGTTTGCAGCATTCTGTTATTTTGTTTGACAGAGTGTCTTGTTGAGAACATATGTAGGACATGATTTTTTCCTGCAACAGGGAAAATAAAGTATAAGTTTTAAAGATTTATTCTTTAATAAAGGATCTCAAAGCCAGCTTTAGAAAAAGGA
+
CCCCCFFFFFFFGGGGGGGGGGHHHHHHHHHHHHHHHHHHHHHHHHHFHHHGGHHHHIHHHIHHIHHHHHHHHHHHHHHHHHHHHHGHHHHHHHGEGGHHHHHHHHGHHHHHHHHHHHHHHHHHHHHHHHGHHHHHHHHHHHHHHHHGHHHHHHHHHHHHHHHHHHHHHGHHHHHHHHHHHGGHHHHHHHHHHHHFHGHHHHHHHHHHHHHHHHHHHGHHHGHHHHHHHHGGHFFGHGHHHHHHHHHGGGH
@M05620:45:000000000-G6HP7:1:1101:17271:9135 1:N:0:112
ATCTCTATCTCCTAAAAACCTGTTTAGATTTGGAGATAGACCTTCAGGTTTTTCATCATTTTCTGCATGAATTATACATTGACCACGTTCCAGCGTGGTCAGTTTGCAGCATTCTGTTATTTTGTTTGACAGAGTGTCTTGTTGAGAACATATGTAGGACATGATTTTTTCCTGCAACAGGGAAAATAAAGTATAAGTTTTAAAGATTTATTCTTTAATAAAGGATCTCAAAGCCAGCTTTAGAAAAAGGA
+
ABBCCFFFFFFFGGGGGGGGGGHHHHHHHHHHHHHHHHHHHHHHHHHHHHHGGHHHHHHHHIHHIHHHHHHHHHHGHHHHHHHHHHGHHHHHHHGFGGHHHHHHHHHHHHHHHHHHHHHHHHHHHHHHHHHHHHHHHHHHHHHHHHHHHHHHHHHHHHGHHHHHHHHHHGHHHHHHHHHHHGGHHHHHHHHHHHHHHHHHHHHHHHHHHHHHHHHHHHHHHHHHGHHHHGHHHHHHHGHHHHHHHHHHDGG
@M05620:45:000000000-G6HP7:1:1101:27521:9180 1:N:0:112
AAACCAAGCAGACACTCACCGCTCCCTCGCCACAGGCCAATAGTTTGTCCTCACTGAGTTGGCAACAAGTGGCTGCTGTGGCTGCCATTTTTCTGGTGATGGCCATCAGCTCCGACGAGGTCAGCTGGGGGGCTTTCTTTGTGTAAGCAACGAGAAACCTGAAAGAAGCATTTTTTAACTAAGTCCTGCTGAGTCATTCATGAGTTTTTAGCCGCCTTGCTTCTTCTCACAGACTCTCTACTCTCATGCCA
+
CCCCCCCFCFFFGGGGGGGGGGGGGGHHGGGGGHHHGGDHGFFHHHHHHHHHHHHHHHGHHHHHHHHHHHHHGHGGHHHHHHHGGHHGHHHHHHHHHHHHHHHHHHHHHHHHHGGGGGGGDHFHHHHHGGGGGGGGGGGGGGGGGGFFFFFFFFFFFFFFFFFFFFFFFFFFFFFFFFFFFFFFFFFFFFFFFFFFFFFFFFFFFFFFFFFFFFFFFFFFFFFFFFFFFFFFFFFFFFFFFFFFFFFFFFF
@M05620:45:000000000-G6HP7:1:1101:14329:9294 1:N:0:112
AAACCAAGCAGACACTCACCGCTCCCTCGCCACAGGCCAATAGTTTGTCCTCACTGAGTTGGCAACAAGTGGCTGCTGTGGCTGCCATTTTTCTGGTGATGGCCATCAGCTCCGACGAGGTCAGCTGGGGGGCTTTCTTTGTGTAAGCAACGAGAAACCTGAAAGAAGCATTTTTTAACTAAGTCCTGCTGAGTCATTCATGAGTTTTTAGCCGCCTTGCTTCTTCTCACAGACTCTCTACTCTCATGCCA
+
CCDCCCCFCFFFGGGGGGGGGGGGGGHHGGGGGHHHGGHHHHHHHHHHHHHHHHHHHHHHHHHHHHHHHGHHGHGGHHHHHHHGGHHHHHHHHHHHHHHHHHHHHHHHHHHHHGGGGGGGFHHHHHHHGGGGGGGGGGGGGGGGGGFFFFFFFFFFFFFFFFFFFFFFFFFFFFHFFFHHHFFHHHHFFFFHFFFFFFFFFFFFFFFFFFFHFFFFFFFFHFFFFFHFFFFFFFFFFFFFFFFFFFFFFFB
@M05620:45:000000000-G6HP7:1:1101:20805:9308 1:N:0:112
AGATTACTGCAACAGTTCCCCCTGGACCTGGAAAAGTTTCTTGCCTGGCTTACAGAAGCTGAAACAACTGCCAATGTCCTACAGGATGCTACCCGAAAGGAAAGCCTCCTAGAAACCTCAAAGGGGGTAAAAGAGCGGAGAAAACAATGGCAATAAAGTAAGCCATTTCCGCTTTAGCACTCTTGGGGATCCAATTGAACATTTCTCAGCATTTGTCCTGGTACCTACCAACCAGGGAACAAACAAAAAAT
+
>AACCFFFFFFFGGGGGGGGGGGGHFHHHHHFHHHHGHHHHHHHHHHGHHHHHHFHHGHHHHHHHHHHHHHHHHHHHHHHGHHHB1B3255DF11/>/B1BE3B313B1234B34303B3B3BG////?FG33/22/////?F00?/1?<0?111>11111>11<>G1>1.<CG.00<000/=000C-..;:C0<:0;00;0;000000/0=C00900;0//;0900/:=0.;..9D.../;F..;F..-.
@M05620:45:000000000-G6HP7:1:1101:14321:9311 1:N:0:112
AAACCAAGCAGACACTCACCGCTCCCTCGCCACAGGCCAATAGTTTGTCCTCACTGAGTTGGCAACAAGTGGCTGCTGTGGCTGCCATTTTTCTGGTGATGGCCATCAGCTCCGACGAGGTCAGCTGGGGGGCTTTCTTTGTGTAAGCAACGAGAAACCTGAAAGAAGCATTTTTTAACTAAGTCCTGCTGAGTCATTCATGAGTTTTTAGCCGCCTTGCTTCTTCTCACAGACTCTCTACTCTCATGCCA
+
BABBABBFBFFFGGGGGGGGGGGGGGHHGGGGGHHHGGHHHHHHHGHHHHHHHHHHHHFGHHHGHHHHHHHHGHGGHHHHHHHGGHHHHHHHHHHHHHGHHHHHHHHDGHFGHGGGGGDDEGHHHHHHGGGGGGGGGGGGGGGGFFFFFFFFFFFDFFFFFFFFFFFFFFFFFFFFEFFFFFFFFFFFFFBFFFFFFFFFFF/BFBBFFFFFFDFFDFFFFFFFFFFFFFFFBFFFFFFFFFFFFFFFEF/
@M05620:45:000000000-G6HP7:1:1101:8408:9327 1:N:0:112
AAACCAAGCAGACACTCACCGCTCCCTCGCCACAGGCCAATAGTTTGTCCTCACTGAGTTGGCAACAAGTGGCTGCTGTGGCTGCCATTTTTCTGGTGATGGCCATCAGCTCCGACGAGGTCAGCTGGGGGGCTTTCTTTGTGTAAGCAACGAGAAACCTGAAAGAAGCATTTTTTAACTAAGTCCTGCTGAGTCATTCATGAGTTTTTAGCCGCCTTGCTTCTTCTCACAGACTCTCTACTCTCATGCCA
+
CCCCCBBFCFFFGGGGGGGGGGGGGGHHGGGGGHHHGGHHHHHHHHHHHHHHHHHHHHHHHHHGHHHHHHHHGHGGHHHHHHHGGHHHHHHHHHHHHHGHHHHHHHHHHHHHHGGGGGGGGHHHHHHHGGGGGGGGGGGGGGGGGGFFFFFFFFFFFFFFFFFFFFFFFFFFFFFFFFFFFFFFFFFFFFFFFFFFFFFFFFFFFFFFFFFFFFFFFFFFFFFFFFFFFFFFFFFFFFFFFFFFFFFFFFF
@M05620:45:000000000-G6HP7:1:1101:20799:9330 1:N:0:112
AGATTACTGCAACAGTTCCCCCTGGACCTGGAAAAGTTTCTTGCCTGGCTTACAGAAGCTGAAACAACTGCCAATGTCCTACAGGATGCTACCCGTAAGGAAAGGCTCCTAGAAGACTCCAAGGGAGTAAAAGAGCTGATGAAACAATGGCAAGTAAGTCAGGCATTTCCGCTTTAGCACTCTTGTGGATCCAATTGAACAATTCTCAGCATTTGTACTTGTAACTGACAAGCCAGGGACAAAACAAAGAT
+
BABCCFFFFFFFGGGGGGGGGGGGHHHHHHHHHHHHGHHHHHHGHHHHHHHHHHGHHHHHHHHHHHHHHHHHHHHHHHHHHHHHHHHHHHHHHHGFGGHHGHHHHHHHGHHHHHHHHHHGHHHGGGGEHHHGHGHHHHHHHHHHHHHGHHHHHGHHHHHHHHHFHHHHHHGGGGGHHHHHHHHHHGHGHHHHHFGHHHHHHHHHHHGHHHHHHHHHHFHHHGHHHHHFGHHHGGGGGGGGEGGGGGGGGFF
@M05620:45:000000000-G6HP7:1:1101:8409:9347 1:N:0:112
AAACCAAGCAGACACTCACCGCTCCCTCGCCACAGGCCAATAGTTTGTCCTCACTGAGTTGGCAACAAGTGGCTGCTGTGGCTGCCATTTTTCTGGTGATGGCCATCAGCTCCGACGAGGTCAGCTGGGGGGCTTTCTTTGTGTAAGCAACGAGAAACCTGAAAGAAGCATTTTTTAACTAAGTCCTGCTGAGTCATTCATGAGTTTTTAGCCGCCTTGCTTCTTCTCACAGACTCTCTACTCTCATGCCA
+
CCCCCCCFCFFFGGGGGGGGGGGGGGHHGGGGGHHHGGHHHHHHHHHHHHHHHHHHHHGHHGHHHHHHHHHHFHGGHHHHHHHGGHHHHHHHHHHHHHHHHHHHHHHHHHHHHGGGGGGGGGHHHHHHGGGGGGGGGGGGGGGGGGFFFFFFFFFFFFFFFFFFFFFFFFFFFFFBFF9BFF/:B:B99FF99:;/FFFFFFBFFFFFFE/FF:CAFDFFF/FFFFBFBFFFB9BFFBFF9FFFFB//BF/
@M05620:45:000000000-G6HP7:1:1101:26081:9371 1:N:0:112
ATCTCTATCTCCTAAAAACCTGTTTAGATTTGGAGATAGACCTTCAGGTTTTTCATCATTTTCTGCATGAATTATACATTGACCACGTTCCAGCGTGGTCAGTTTGCAGCATTCTGTTATTTTGTTTGACAGAGTGTCTTGTTGAGAACATATGTAGGACATGATTTTTTCCTGCAACAGGGAAAATAAAGTATAAGTTTTAAAGATTTATTCTTTAATAAAGGATCTCAAAGCCAGCTTTAGAAAAAGGA
+
BCCCCFFFFFFFGGGGGGGGGGHHHGHHHHHHHHHHHHHHHHHHHHHHHHHGGHHHHHHIHIIHHHHHHHHHHHHHHHHHHHHHHHGHHHHHHHGGGGHHHHHHHHHHHHHHHHHHHHHHHHHHHHHHHHHHHHHHHHHHHHHHHHHHHHHHHHHHHHHHHHHHHHHHHGHHHHHHHHHHHGGHHHHHHHHHHHHHHHHHHHHHHHHHHHHHHHHHHHHHHHHHHHHHHHHHHHHHHGHHHHHGHHHHGGH
@M05620:45:000000000-G6HP7:1:1101:26943:9372 1:N:0:112
AAACCAAGCAGACACTCACCGCTCCCTCGCCACAGGCCAATAGTTTGTCCTCACTGAGTTGGCAACAAGTGGCTGCTGTGGCTGCCATTTTTCTGGTGATGGCCATCAGCTCCGACGAGGTCAGCTGGGGGGCTTTCTTTGTGTAAGCAACGAGAAACCTGAAAGAAGCATTTTTTAACTAAGTCCTGCTGAGTCATTCATGAGTTTTTAGCCGCCTTGCTTCTTCTCACAGACTCTCTACTCTCATGCCA
+
CCCCCCCFCFFFGGGGGGGGGGGGGGHHGGG?FHHHGGHHHFHHHHHHHHHHHHHHHHHHHHHHHHHHHHHHGHGGHHHHHHHGGHHHHHHHHHHHHHHHHHHHHHHHHHHHHGGGGGGGGHHHHHHHGGGGGGGGGGGGGGGGGGFFFFFFFFFFFFFFFFFFFFFFFFFFFFFFFFFFFFFFFFFFFFFFFFFFFFFFFFFFFFFFFFFFFFFFFFFFFFFFFFFFFFFFFFFFFFFFFFFFFFFFFF/
@M05620:45:000000000-G6HP7:1:1101:21538:9378 1:N:0:112
AAACCAAGCAGACACTCACCGCTCCCTCGCCACAGGCCAATAGTTTGTCCTCACTGAGTTGGCAACAAGTGGCTGCTGTGGCTGCCATTTTTCTGGTGATGGCCATCAGCTCCGACGAGGTCAGCTGGGGGGCTTTCTTTGTGTAAGCAACGAGAAACCTGAAAGAAGCATTTTTTAACTAAGTCCTGCTGAGTCATTCATGAGTTTTTAGCCGCCTTGCTTCTTCTCACAGACTCTCTACTCTCATGCCA
+
CCCCCCCFCFFFGGGGGGGGGGGGGGHHGGGGGHHHGGHHHHHHHHHHHHHHHHHHHHHHHHHHHHHHHHHHGHGGHHHHHHHGGHHHHHHHHHHHHHHHHHHHHHHHHHHHHGGGGGGGGHHHHHHHGGGGGGGGGGGGGGGGGGFFFFFFFFFFFFFFFFFFFFFFFFFFFFFFFFFFFFFFFFFFFFFFFFFFFFFFFFFFFFFFFFFFFFFFFFFFFFFFFFFFFFFFEFFFFFFFFFFFFFFFFFB
@M05620:45:000000000-G6HP7:1:1101:26926:9380 1:N:0:112
AAACCAAGCAGACACTCACCGCTCCCTCGCCACAGGCCAATAGTTTGTCCTCACTGAGTTGGCAACAAGTGGCTGCTGTGGCTGCCATTTTTCTGGTGATGGCCATCAGCTCCGACGAGGTCAGCTGGGGGGCTTTCTTTGTGTAAGCAACGAGAAACCTGAAAGAAGCATTTTTTAACTAAGTCCTGCTGAGTCATTCATGAGTTTTTAGCCGCCTTGCTTCTTCTCACAGACTCTCTACTCTCATGCCA
+
ABCBCCCFCFFFGGGGGGGGGGGGGGHHGGGGGGHHGGHHHHHHHHHHHHHHHHHHHHHHHHHGHHHHHHHHGHGGHHHHHHHGGHHHHHHHHHHHHHHHHHHHHHHGHHHHHGGGGGGGGHHHHHHHGGGGGGGGGGGGGGGGGGFFFFFFFFFFFFFFFFFFFFFFFFFFFFFFFFFFFFFFFFFFFFFFFFFFFFFFFFFFBFFFFFFFFFFFFFFFFFFFFFFFFFFFFFFFFFFFFFFFFFFFFFF
@M05620:45:000000000-G6HP7:1:1101:24211:9399 1:N:0:112
TACCTGTACTGGGGAAGCATTTGAATATCCCCCCATGGTGATGGGGACGGAGAACTGCTCCATAAACACAGGCAACGTGCCTAACTTTCCCGGGAAGATGAAGTCAAAGAGCGACCACAGCTCTCGGAGGTTATTTTGCATCGGTGAGCCAGACAGAATGATCCGATGAGGGGTGCGAAACTATTTGAGGAAAGGAAGCACCTTTTTATTAAATTTACCTTTTAGCAATCGCCATTCCTACCCTAAAGATC
+
CCCDCFFFFFFFGGGGGGGGGGHHHHHHHHHGGGGHHHHHHHHHHGGGGGGGGHHHHHHHHHHHHHHHHHHHGHHHGHHHHHHHHHHHHHHGGGGGGHHHHHHHHHHHHHHHGGGGGHHHHHHHHGGGGGEHHHHHHHHHHHGGGGGHHHHHHGHHHHHHHHHHHGGGHHHGGGGGGGGGGGGGHGGGGGCGGGGGGGGGGFFFFFFFHHFFFFFFHFFFFFFFFFFFFFFFFFFFFFFFFFFFFFFFFFF
@M05620:45:000000000-G6HP7:1:1101:21527:9401 1:N:0:112
AAACCAAGCAGACACTCACCGCTCCCTCGCCACAGGCCAATAGTTTGTCCTCACTGAGTTGGCAACAAGTGGCTGCTGTGGCTGCCATTTTTCTGGTGATGGCCATCAGCTCCGACGAGGTCAGCTGGGGGGCTTTCTTTGTGTAAGCAACGAGAAACCTGAAAGAAGCATTTTTTAACTAAGTCCTGCTGAGTCATTCATGAGTTTTTAGCCGCCTTGCTTCTTCTCACAGACTCTCTACTCTCATGCCA
+
AABABBB?AFFFGGGGGGGGGGGGGGHHGGGGGHHGGGHHHHHHHHHHFHHHHHHHGGFGHFHHHHHHHGHGGHGGHHHHHHHGGHHHHHHHHHHHHHHHGGHHHHHHHHHHHGGGGEGGGHHHHHHHGGGGGGGGGGGGGGGGGGFFFFFFFFDFFFFEFFFFFFFFFFFFFFFFEFFFFFFFFFFFFFFFFFFBFFFFFFFFFFFFFFFFFFFFFFFFFFFFFFFFFFFFFFFFFFFFFFFFEFFFEF/
@M05620:45:000000000-G6HP7:1:1101:26880:9425 1:N:0:112
TACCTGTACTGGGGAAGCATTTGAATATCCCCCCATGGTGATGGGGACGGAGAACTGCTCCATAAACACAGGCAACGTGCCTAACTTTCCCGGGAAGATGAAGTCAAAGAGCGACCACAGCTCTCGGAGGTTATTTTGCATCGGTGAGCCAGACAGAATGATCCGATGAGGGGTGCGAAACTATTTGAGGAAAGGAAGCACCTTTTTATTAAATTTACCTTTTAGCAATCGCCATTCCTACCCTAAAGATC
+
CCCCCFFFFFFFGGGGGGGGGGHHHGHHHHHGGGGHHHGHHHHHHGGGGGGGGHHHHHHHHHHHHHHHHHHHGHHHGHHHHHHHHHHHHHHGGGGGGHHHHHHHHHHHHHHHGGGGGHHHHHHHHGGGGGGHHHHHHHHGHHGGGGGHHHHHHGHHHHHHHHHHHGGGHHHGGEGGGECDGGGGGGGGGGFGGGGEGGGGGFFFFFFFFFFFFFFFFFFFFFFFFFFFFFFFFFEFFFFFFFFFFFFFFFF
@M05620:45:000000000-G6HP7:1:1101:20180:9447 1:N:0:112
AAACCAAGCAGACACTCACCGCTCCCTCGCCACAGGCCAATAGTTTGTCCTCACTGAGTTGGCAACAAGTGGCTGCTGTGGCTGCCATTTTTCTGGTGATGGCCATCAGCTCCGACGAGGTCAGCTGGGGGGCTTTCTTTGTGTAAGCAACGAGAAACCTGAAAGAAGCATTTTTTAACTAAGTCCTGCTGAGTCATTCATGAGTTTTTAGCCGCCTTGCTTCTTCTCACAGACTCTCTACTCTCATGCCA
+
ACCCBCCFCFFFGGGGGGGGGGGGGGHHGGGGGHHHGGHGHHHHHHHHHHHHHHHHHHHHHHHHHHHHHHHHGHGGHHGHGHHGGHHHHHHHGHHHHHHHGHHHHHHHHHHHHGGGGGGGGHHHHHHHGGGGGGGGGGGGGGGGGGFFFFFFFFFFFFFFFFFFFFFFFFFFFFFFEFFFFFFFFFFFFFFFFFFFFFFFFFFFFFFFFFFFFFFFFFFFFFFFFFFFFFFFFFFFFFFFFFFFFFFFFF9
@M05620:45:000000000-G6HP7:1:1101:15777:9448 1:N:0:112
CATCCTGACCCTGAAGTACCCCGGCTTGATTTCTGACATTAGATCGGAAGAGCACACGTCTGAACTCCAGTCACTCCGCGAAATCTCGTATGCCGTCTTCTGCTTGAAAAAAAAAAAATCAACTCAAACTCACAGGGAGGCGAACCCCCTCGCTAATCGAGCACACGAAATGGTAGTCCACTACCGGCACTGCGCCTCACGTCTATCATCACCAAGCCAGCGCTTATACTGCTGGCCCACGCTCCCGCCAC
+
BBCCCFFFFFFFGGGGGGGGGGG?EGGGHHHHHHHHHHHHHHHHHHGGGGHHHHHHHGGHHGHHHHHHHHHHHGHHHGGGGGGHHHHHGGGGHHGFFGGHHHHHHEGGFHFB<BB///011101<11111<<<11....-.-----..--9--...00....-./.--...////9:/9/////9-----///.:.../...././////9/;/..../9.--...///::B9//.....-......---.
@M05620:45:000000000-G6HP7:1:1101:12087:9454 1:N:0:112
AAACCAAGCAGACACTCACCGCTCCCTCGCCACAGGCCAATAGTTTGTCCTCACTGAGTTGGCAACAAGTGGCTGCTGTGGCTGCCATTTTTCTGGTGATGGCCATCAGCTCCGACGAGGTCAGCTGGGGGGCTTTCTTTGTGTAAGCAACGAGAAACCTGAAAGAAGCATTTTTTAACTAAGTCCTGCTGAGTCATTCATGAGTTTTTAGCCGCCTTGCTTCTTCTCACAGACTCTCTACTCTCATGCCA
+
BABBCAAFBFFFFGGGGGGGGGGGGGHHGGGGGHHHGGHHHHHHHHHHHHHGHHHHHHHHHGHHHHHHHFHHGHGGHHHHHHHGGHHHHHHHHGHGHHHHHHHHHHHHHHHHHGGGGGGGGHHHHHHHGGGGGGGGGGGGGGGGGGFFFFFFFFFFFFFFFFFFFFFFFFFFFFFFFFFFFFFFFFFFFFFFFFFFFFFFFFFFFFFFFFFFFFFFFFFFFFFFFFFFFFFFFFFFFFFFFFFFFFFFEFF
@M05620:45:000000000-G6HP7:1:1101:28422:9462 1:N:0:112
AAACCAAGCAGACACTCACCGCTCCCTCGCCACAGGCCAATAGTTTGTCCTCACTGAGTTGGCAACAAGTGGCTGCTGTGGCTGCCATTTTTCTGGTGATGGCCATCAGCTCCGACGAGGTCAGCTGGGGGGCTTTCTTTGTGTAAGCAACGAGAAACCTGAAAGAAGCATTTTTTAACTAAGTCCCGCTGAGTCATTCATGAGTTTTTAGCCGCCTTGCTTCTTCTCACAGACTCTCTACTCTCATGCCA
+
CCCCCCCFCFFFGGGGGGGGGGGGGGHHGGGGGHHHGGHGGGHHHHHHHHHHHHHHHHHHHHHHHHHHHHHHGHGGHHHHHHHGGHGHHHHHHHHHHHHHHHHHHHHHHHHHHGGGGGGGGHHHHHHHGGGGGGGGGGGGGGGGGGFFFFFFFFFFFFFFFFFFFFFFFFFFFFFFFFFFFFFFFFFFFFFFFFFFFFFFFFFFFFFFFFFFFFFFFFFFFFFFFFFFFFFFFFFFFFFFFFFFFFFFFFB
@M05620:45:000000000-G6HP7:1:1101:12071:9466 1:N:0:112
AAACCAAGCAGACACTCACCGCTCCCTCGCCACAGGCCAATAGTTTGTCCTCACTGAGTTGGCAACAAGTGGCTGCTGTGGCTGCCATTTTTCTGGTGATGGCCATCAGCTCCGACGAGGTCAGCTGGGGGGCTTTCTTTGTGTAAGCAACGAGAAACCTGAAAGAAGCATTTTTTAACTAAGTCCTGCTGAGTCATTCATGAGTTTTTAGCCGCCTTGCTTCTTCTCACAGACTCTCTACTCTCATGCCC
+
B?AABBAFAFFFGGFGGGGGGGGGGGHHCGGGGHGGGGHHHHHHHHHHHHHGGHHHHGHHHHGHHHHHHHFGGGGGHFGHEEHGEHGHHHHHHHHHHHHHGHHHHHHGHHHHHGGGGGCGGHGFCHHHGGG@BGEGGGGGGGFGGEFFFFFBEFFFFFFFFFFFFFFFFFFFFFFBEFFFFF/BFFFFFFF/9;BBFFFFFFFFFFFFFEFFFDBBFFFFFFFFFFFFFF9B/FFFFFF/FFFFFBBB/B/
@M05620:45:000000000-G6HP7:1:1101:10104:9514 1:N:0:112
CATCCTGACCCTGAAGTACCCGGCTTGATTTCTGACATTAGATCGGAAGAGCACACGTCTGAACTCCAGTCACTCCGCGAAATCTCGTATGCCGTCTTCTGCTTGAAAAAAAAAAAATATTTTGTTTGACAGAGTTTCTTGTTCATCACATATGAAGGACATGATTTTATCCTGCAACAGGTAACATAACGTATAATTTTTAACGATTTATTCTTTAATACCGTATCTGAAATCCAGCTTTATCACATGTA
+
CCCCCFFFFFFFGGGGGGGGGGGGGGGHHHHHHHHHHHHHHHHHHGGGGHHHHHHHGHHHGHHFHHHHHHHHHHHHGGGGCGHHFHHGGHHGGGGGHGGHHHHHFGFHFGGGC<C</01??@1100<0<<<100=1<1>1G1<0=00<DG0D0=0=00.<C0:C;00:00<CF0GCGH.GH00;00C000.9.00;009B0:B0..9;CFF09BFBFF0:00.9.;AF00:000B00900:0000090000
@M05620:45:000000000-G6HP7:1:1101:15548:9518 1:N:0:112
ATCTCTATCTCCTAAAAACCTGTTTAGATTTGGAGATAGACCTTCAGGTTTTTCATCATTTTCTGCATGAATTATACATTGACCACGTTCCAGCGTGGTCAGTTTGCAGCATTCTGTTATTTTGTTTGACAGAGTGTCTTGTTGAGAACATATGTAGGACATGATTTTTTCCTGCAACAGGGAAAATAAAGTATAAGTTTTAAAGATTTATTCTTTAATAAAGGATCTCAAAGCCAGCTTTAGAAAAAGGA
+
CCDCDFFFFFFFGGGGGGGGGGHHHHHHHHHHHHHHHHHGHHHHHHHHHHHGGHHHHHHHHIIHHHHHHHHHHHHHHHHHHHHHHHGHHHHHHHGGGGHHHHHHHHHHHHHHHHHHHHHHHHHHHHHHHHHHHHHHHHHHHHHHHHHHHHHHHHHHHHHHHHHHHHHHHGHHHHHHHHHHHGGHHHHHHHHHHHHHHHHHHHHHHHHHHHHHHHHHHHHHHHHHGHHHHHHHHHHHHGHHHHHHHHHHGGH
@M05620:45:000000000-G6HP7:1:1101:15566:9526 1:N:0:112
ATCTCTATCTCCTAAAAACCTGTTTAGATTTGGAGATAGACCTTCAGATTTTTCATCATTTTCTGCATGAATTATACATTGACCACGTTCCAGCGTGGTCAGTTTGCAGCATTCTGTTATTTTGTTTGACAGAGTGTCTTGTTGAGAACATATGTAGGACATGATTTTTTCCTGCAACAGGGAAAATAAAGTATAAGTTTTAAAGATTTATTCTTTAATAAAGGATCTCAAAGCCAGCTTTAGAAAAAGGA
+
ABBBCFFFFFFFGGGGGGGGGGHHHHHHHHHHHHHHHHHHHHHHHHHGGHHHHHHHHHIHIIIIIHIHHHHHHHHHHHHHGFHHHHGHHHHHHHGGGGHHGHHHHHHHHHHHHHHHHHHHHHHHGHHHHHHHHHGHHHHHHHHHHHHHHHHHHHHHHHHHHHHHHHHHHGHHHHHHHHGHHGGHHHHGHHHGHHHHHGHHHGHHHHHHHHHHHHHHHHHHGHGHHHHGHHHHGHFFHGHHHGHHHHGHGGH
@M05620:45:000000000-G6HP7:1:1101:15544:9538 1:N:0:112
ATCTCTATCTCCTAAAAACCTGTTTAGATTTGGAGATAGACCTTCAGGTTTTTCATCATTTTCTGCATGAATTATACATTGACCACGTTCCAGCGTGGTCAGTTTGCAGCATTCTGTTATTTTGTTTGACAGAGTGTCTTGTTGAGAACATATGTAGGACATGATTTTTTCCTGCAACAGGGAAAATAAAGTATAAGTTTTAAAGATTTATTCTTTAATAAAGGATCTCAAAGCCAGCTTTAGAAAAAGGA
+
AABBBFFFFFFFGGGGGGGGGGHHHHHHHHHHHHHHHGHHHHHHHHHHHHHGGHHHHHHHHHHHHHGHHBGHHHHHH5GHH5GHFGGHHHHHHHGGGGHHHHHHHHHHHHHHHHHHHHFHHHHHHHHGHHHHHHHHHHHHHHHHGHHHHGGFHGHHHHFHHHHHHHHHHGHHHHHGHHHHHGEHHHHHDGFGHHHHHHHHHHHGHHHHHHHHHGHHHHHH0DHGHHHHGHGHHHHHHGHHHGHHB0:.EDB
@M05620:45:000000000-G6HP7:1:1101:17234:9548 1:N:0:112
AAACCAAGCAGACACTCACCGCTCCCTCGCCACAGGCCAATAGTTTGTCCTCACTGAGTTGGCAACAAGTGGCTGCTGTGGCTGCCATTTTTCTGGTGATGGCCATCAGCTCCGACGAGGTCAGCTGGGGGGCTTTCTTTGTGTAAGCAACGAGAAACCTGAAAGAAGCATTTTTTAACTAAGTCCTGCTGAGTCATTCATGAGTTTTTAGCCGCCTTGCTTCTTCTCACAGACTCTCTACTCTCATGCCA
+
CBCCBCCFCFFFGGGGGGGGGGGGGGHHGGGGGHHHGGHHHGHHHHHHHHHHHHHHHHHHHHHHHHHHHHHHGGGGHHHHHHHGGHHHHHHHHHHHHHHHHHHHHHHHHHFHHGGGGGGGFHHHHHHHGGGGGGGGGGGGGGGFGGFFFFFFFFFFFFF/;BFFFFFFFFFFFFFFFFFFFFFFFFFFFFFFFFFFFFFFFFFFFFFFFFFFFFFFFFFFFFFFFFFFFFFFFFFFFFFFFFFFFFFBFF/
@M05620:45:000000000-G6HP7:1:1101:8309:9565 1:N:0:112
ATCTCTATCTCCTAAAAACCTGTTTAGATTTGGAGATAGACCTTCAGGTTTTTCATCATTTTCTGCATGAATTATACATTGACCACGTTCCAGCGTGGTCAGTTTGCAGCATTCTGTTATTTTGTTTGACAGAGTGTCTTGTTGAGAACATATGTAGGACATGATTTTTTCCTGCAACAGGGAAAATAAAGTATAAGTTTTAAAGATTTATTCTTTAATAAAGGATCTCAAAGCCAGCTTTAGAAAAAGGA
+
CCCCCFFFFFFFGGGGGGGGGGGGHHHHHHHHHHHHHHHHHHHHHHHHHHHGGHHHHHHHHHHHHHHHHGHHHHHHHHHHHGHHHHGHHHHHHHGGGGHHHHHHHHHHHGHHHHHHHHHHHHHHHHHHGHGHHHHHHHHHHHHHHHHHHHHHHHHHHHHHHHHHHHHHHGHHHHHHGGHHHGGGHHHHHGHHHHHHHGHHHHHHHHHHHHHHHHHHHHHHHHHHHHHHHHHHHHHHHGHHHHHGHHHGGGH
@M05620:45:000000000-G6HP7:1:1101:15162:9588 1:N:0:112
AAACCAAGCAGACACTCACCGCTCCCTCGCCACAGGCCAATAGTTTGTCCTCACTGAGTTGGCAACAAGTGGCTGCTGTGGCTGCCATTTTTCTGGTGATGGCCATCAGCTCCGACGAGGTCAGCTGGGGGGCTTTCTTTGTGTAAGCAACGAGAAACCTGAAAGAAGCATTTTTTAACTAAGTCCTGCTGAGTCATTCATGAGTTTTTAGCCGCCTTGCTTCTTCTCACAGACTCTCTACTCTCATGCCA
+
ABBBABAFBFFFGGGGGGGGGGGGGGHHGGGGGHHHGGHGHHHHHHHHHHHHHHHHHGGGFHHHHHHHGFHHGHFGHHHHHHHGGHHHHHHHHHHHHHGHHHHHHHHHHHHHHGGGGGGGCGGHGHHHGGGGGGGGGGGGGFGGGGFFFFFFFFFDFFFFFFFFFFFFFFFFFFFFFFFFEFFFFFFFFFFFFFFFFFFFFFFFFFFFFFFFFFFFFFFFFFFFFFFFFFFFFFFFFFFFFFFFFFFFFFB
@M05620:45:000000000-G6HP7:1:1101:5612:9598 1:N:0:112
AAACCAAGCAGACACTCACCGCTCCCTCGCCACAGGCCAATAGTTTGTCCTCACTGAGTTGGCAACAAGTGGCTGCTGTGGCTGCCATTTTTCTGGTGATGGCCATCAGCTCCGACGAGGTCAGCTGGGGGGCTTTCTTTGTGTAAGCAACGAGAAACCTGAAAGAAGCATTTTTTAACTAAGTCCTGCTGAGTCATTCATGAGTTTTTAGCCGCCTTGCTTCTTCTCACAGACTCTCTACTCTCATGCCA
+
DDDDDCDFDFFFGGGGGGGGGGGGGGHHGGGGGHHHGGHHHHHHHHHHHHHHHHHHHHHHHHHGHHHHHHHHGHGGHHHHHHHGGHHHHHHHHHHHHHHHHHHHHHHHHHHHHGGGGGGGGHHHHHHHGGGGGGGGGGGGGGGGGGFFFFFFFFFFFFFFFFFFFFFFFFFFFFFFFFFFFFFFHHHFFFFFFFFFFFFFFHFFFFFFFFFFFFFFFFFFFFFFFFHFFFFFFFFFFFFFFFFFFFFFFFF
@M05620:45:000000000-G6HP7:1:1101:5629:9605 1:N:0:112
AAACCAAGCAGACACTCACCGCTCCCTCGCCACAGGCCAATAGTTTGTCCTCACTGAGTTGGCAACAAGTGGCTGCTGTGGCTGCCATTTTTCTGGTGATGGCCATCAGCTCCGACGAGGTCAGCTGGGGGGCTTTCTTTGTGTAAGCAACGAGAAACCTGAAAGAAGCATTTTTTAACTAAGTCCTGCTGAGTCATTCATGAGTTTTTAGCCGCCTTGCTTCTTCTCACAGACTCTCTACTCTCATGCCA
+
BBBCCCCFCFFFGGGGGGGGGGGGGGHHGGGGGHGGGGHHHHHHHHHHHHHHHHHHHHHHHHHHHHHHHHHHGHGGHHHHHHHGGHHHHHHHHHHHHHHHHGHHHHHHHHHHHGGEFGGGFHHHHHHHGGGGGGGGGGGGGGGGGGFFFFFFFFFFFFFFFFFFFFFFFFFFFFFFFFFFFFFFFFFFFFFFF:BBFFFFFFFFBFFFFFFFFFFFFFFFFFFFFFFFFFFFFFFFFFFFFFFFFFFFFFB
@M05620:45:000000000-G6HP7:1:1101:12070:9623 1:N:0:112
AAACCAAGCAGACACTCACCGCTCCCTCGCCACAGGCCAATAGTTTGTCCTCACTGAGTTGGCAACAAGTGGCTGCTGTGGCTGCCATTTTTCTGGTGATGGCCATCAGCTCCGACGAGGTCAGCTGGGGGGCTTTCTTTGTGTAAGCAACGAGAAACCTGAAAGAAGCATTTTTTAACTAAGTCCTGCTGAGTCATTCATGAGTTTTTAGCCGCCTTGCTTCTTCTCACAGACTCTCTACTCTCATGCCA
+
DCDDDDDFCFFFGGGGGGGGGGGGGGHHGGGGGHHHGGHHHHHHHHHHHHHFHHHHHHHHHHHHHHHHHHHHGHGGHHHHHHHGGHHHHHHHHHHHHHHHHHHHHHHHHHHHHGGGGGGGGHGHHHHHGGGGGGGGGGGGGGGGGGFFFFFFFFFFFFFFFFFFFFFFFFFFFFFFFFFFFFFHFFFFFFFFFBFFFFFHFFFFFFFHFFFFFFFFFFFFFFHFHHHFFFFFFFFFFFFFFFFFFFFFFF0
@M05620:45:000000000-G6HP7:1:1101:11453:9641 1:N:0:112
TACCTGTACTGGGGAAGCATTTGAATATCCCCCCATGGTGATGGGGACGGAGAACTGCTCCATAAACACAGGCAACGTGCCTAACTTTCCCGGGAAGATGAAGTCAAAGAGCGACCACAGCTCTCGGAGGTTATTTTGCATCGGTGAGCCAGACAGAATGATCCGATGAGGGGTGCGAAACTATTTGAGGAAAGGAAGCACCTTTTTATTAAATTTACCTTTTAGCAATCGCCATTCCTACCCTAAAGATC
+
BBBBBFFFFFFFGGGGGGGGGGHHHHGHHHHGGGGHHHHHHHHHHGGGGGGGGHHHHHHHHHHHHHHHHHHHGHHHGHHHGHGBHHHHHHHGGGGGFHHHHHHHHHHHHHHHGCFGGHHHHHHHHGGFGGCHHHHHHHGHHHGGGGGHHHHHHGHHHFGHHHHHHGGGHHHGGGGG?CBDGGGGGGGGAFFCGGG/BFGGGFFFFFFEFFFBFFFFFFFFFFFFFFFFFFFFFFFFFFFFFFFFF.BBFFF
@M05620:45:000000000-G6HP7:1:1101:11436:9657 1:N:0:112
TACCTGTACTGGGGAAGCATTTGAATATCCCCCCATGGTGATGGGGACGGAGAACTGCTCCATAAACACAGGCAACGTGCCTAACTTTCCCGGGAAGATGAAGTCAAAGAGCGACCACAGCTCTCGGAGGTTATTTTGCATCGGTGAGCCAGACAGAATGATCCGATGAGGGGTGCGAAACTATTTGAGGAAAGGAAGCACCTTTTTATTAAATTTACCTTTTAGCAATCGCCATTCCTACCCTAAAGATC
+
CBBCCFFFFFFFGGGGGGGGGGHHHHFHHHHGGGGHHHGHHHHHHGGGGGGGGHHHHHHHHHHHHHHHHHHHGHHHGHHHHHHFHHHHHHHGGGGGGGHHHGFHHHHHHHHHGGGGGHHHHHHHHGGGGGGHHHHHHHHHHHGGGGGHHHHHHGHHHHHHHHHHHGGGHHHGGEDGGEGGGGEGGGGFEGFFGGFGGGGGGFFFFFFFFFFFFFFFFFFFFFFFFFFFFFFFFFFFFFFFFFFFFFFFFFF
@M05620:45:000000000-G6HP7:1:1101:11457:9658 1:N:0:112
TACCTGTACTGGGGAAGCATTTGAATATCCCCCCATGGTGATGGGGACGGAGAACTGCTCCATAAACACAGGCAACGTGCCTAACTTTCCCGGGAAGATGAAGTCAAAGAGCGACCACAGCTCTCGGAGGTTATTTTGCATCGGTGAGCCAGACAGAATGATCCGATGAGGGGTGCGAAACTATTTGAGGAAAGGAAGCACCTTTTTATTAAATTTACCTTTTAGCAATCGCCATTCCTACCCTAAAGATC
+
CCCCCFFFFFFFGGGGGGGGGGHHHHHHHHHGGGGHHHGHHHHHHGGGGGGGGHHHHHHHHHHHHHHHHHHHGHHHGHHHHHHHHHHHHHHGGGGGGHHHHHHGHHHHHHHHGGGGGHHHHHHHHGGGGGGHHHHHHHHHHHGGGGGHHHHHHGHHHHHHHHHHHGGGHHHGGEFGGGGGGGGGGGGGGGGGGGGGGGGFFFFFFFFFFFFFFFFFFFFFFFFFFFFFFFFFFFFFFFFFFFFFFFFFFFF
@M05620:45:000000000-G6HP7:1:1101:27986:9713 1:N:0:112
ATCTCTATCTCCTAAAACCTGTTTAGATTTGGAGATAGACCTTCAGGTTTTTCATCATTTTCTGCATGAATTATACATTGACCACGTTCCAGCGTGGTCAGTTTGCAGCATTCTGTTATTTTGTTTGACAGAGTGTCTTGTTGAGAACATATGTAGGACATGATTTTTTCCTGCAACAGGGAAAATAAAGTATAAGTTTTAAAGATTTATTCTTTAATAAAGGATCTCAAAGCCAGCTTTAGAAAAAGGAA
+
BCDDCFFFFFFFGGGGGGGGGGHHHHHHHHHHGHHHHHHHHHHHHHHHHHGGHHHHHHHHHHIHHHHHHHHHHHHHHHHHHHHHHGHHHHHHHGGGGHHHHHHHHHHHHHHHHHHHHHHHHHHHHHHGHHHHHHHHHHHHHHHHHGGGHHHHHHHHHGHHHHHHHHHHGHHHHHHHHHHHGGHHHHHHHHFHHGHHHHHHHHHHGHHHHHHHHHHGHFHFHGHHHHHHHHGHHHFHGHHHHHGGGHGGEFH
@M05620:45:000000000-G6HP7:1:1101:15651:9751 1:N:0:112
ATCTCTATCTCCTAAAAACCTGTTTAGATTTGGAGATAGACCTTCAGGTTTTTCATCATTTTCTGCATGAATTATACATTGACCACGTTCCAGCGTGGTCAGTTTGCAGCATTCTGTTATTTTGTTTGACAGAGTGTCTTGTTGAGAACATATGTAGGACATGATTTTTTCCTGCAACAGGGAAAATAAAGTATAAGTTTTAAAGATTTATTCTTTAATAAAGGATCTCAAAGCCAGCTTTAGAAAAAGGA
+
BCCDDFFFFFFFGGGGGGGGGGHHHHHHHHHHHHHHHHHHHHHHHHHHHHHGGHHHHIIHHHIIIHHHHHHHHHHHHHHHHHHHHHGHHHHHHHGGGGHHHHHHHHHHHHHHHHHHHHHHHHHHHHHHHHHHHHHHHHHHHHHHHHHHHHHHHHHHHHHHHHHHHHHHHGHHHHHHHHHHHGGHHHHHHHHHHHHHHHHHHHHHHHHHHHHHHHHHHHHHHHHHHHHHHHHHHHHHHGHHHHHHHHHHGGH
@M05620:45:000000000-G6HP7:1:1101:9633:9799 1:N:0:112
TACCTGTACTGGGGAAGCATTTGAATATCCCCCCATGGTGATGGGGACGGAGAACTGCTCCATAAACACAGGCAACGTGCCTAACTTTCCCGGGAAGATGAAGTCAAAGAGCGACCACAGCTCTCGGAGGTTATTTTGCATCGGTGAGCCAGACAGAATGATCCGATGAGGGGTGCGAAACTATTTGAGGAAAGGAAGCACCTTTTTATTAAATTTACCTTTTAGCAATCGCCATTCCTACCCTAAAGATC
+
EDCDEFFFFFFFGGGGGGGGGGHHHHHHHHHGGGGHHHGHHHHHHGGGGGGGGHHHHHHHHHHHHHHHHHHHGHHHGHHHHHHHHHHHHHHGGGGGGHHH4GHHHHHHHHHGGGGGGHHHHHHHHGGGGGEHHHHHHHHHHHGGGGGHHHHHHGHGHHHHHHHHHGGGHHHGGCEGGFGGGGGGHHHGGGFFGGGGGGGGGFFFFFFFFFFFFFFHHFFFFFFFFHFFFFFFFFFFFFFFFFFFFFFFFFF
@M05620:45:000000000-G6HP7:1:1101:8555:9801 1:N:0:112
CATCCTGACCCTGAAGTACCCGGCTTGATTTCTGACATTAGATCGGAAGAGCACACGTCTGAACTCCAGTCACTCCGCGAAATCTCGTATGCCGTCTTCTGCTTGAAAAAAAAAAAAACAAAAAAAGAGATACAGATAATAGGCGTGCATGCAAACATGATAACAGAAGAGAGAAGTACAAAGTCGTGGTTACACCTAACTGCTTTGGCGACTGTAGTTGCCTTCAGTGCCCACTCTGCGCTACGCGCTAC
+
CABCCFFFFFFFGGGGGFGGGGGGGGGHHHHHHHGHGHHHHGHHHGGGGGHHHHHHGHHHGHGHHHHHHHHHHHHHGGGGGGHHHHHFEHHHHGFGHGHHHHHHHGHHFHGGGFD<<//..<<>--.<//111<1111111100-.-..11001:..0:0111000/00:./.90/111110/11..9...<010//0:/1:01110/0----.0<1<111011:011111/:../110--9--.------
@M05620:45:000000000-G6HP7:1:1101:9643:9814 1:N:0:112
TACCTGTACTGGGGAAGCATTTGAATATCCCCCCATGGTGATGGGGACGGAGAACTGCTCCATAAACACAGGCAACGTGCCTAACTTTCCCGGGAAGATGTAGTCAAAGAGCGACCACAGCTCTCGGAGGTTATTTTGCATCGGTGAGCCAGACAGAATGATCCGATGAGGGGTGCGAAACTATTTGAGGAAAGGAAGCACCTTTTTATTAAATTTACCTTTTAGCAATCGCCATTCCTACCCTAAAGATC
+
BABBCFFFFFFFGGGGGGGGGGHHHHHHHHHGGGGHHHGHFHHGHGGGGGGGGGHHHHHHHHHHHHGHHHHHGGHHGHHHHHHHHHHHHHHGGGGGGHHH4GHHHHHHHGHHGGGGGHHHHHHGHGGGGGDHHHHHHHHHHHGGGGGHGHHHHGGGGFHHHHHHHGGFHHHGG;CEFDBCGGGGGFFGEEBFGGGGGGGFGFFFFFFEFFF0BFFFFFFFFFFFFFFFFFEFFFFFFFFFFFFFFFFFFFF
@M05620:45:000000000-G6HP7:1:1101:5860:9817 1:N:0:112
CATCCTGACCCTGAAGTACCCCGGCTTGATTTCTGACATTAGATCGGAAGAGCACACGTCTGAACTCCAGTCACTCCGCGAAATCTCGTATGCCGTCTTCTGCTTGAAAAAAAAAAAAGGTCAGCTGGGGTGCTTTCTTTGTGTAAGCACAGATAACCCTGAAAGAAGCATTTATTAATTAATTACTGCTGCGTCTTTCATGCTTTTTTAGCCGCCTTACTTCTTCTAACCTACTCTCTACTCTCCTGCCA
+
CCCCCFFFFFFFGGGGGGGGGGGGGGGGHHHHHHHHHHHHHHGHHHGGGGGHHHHGHGHHHGHHHHHHHHHHHHHHHGGGGGGHHGHHGGHHHHGGGHGFHHHHHHHHFHHGCCGB<</<1>F01110.-.-<D=G0DHF<<C/0<00;;//0000:GAF//C0:/.:BB:C00;:0:000:000;C0:0B0-99..B000:0000;0-./0:.:BDD0:;0B0BBF00:.00::B0:B0FFF00/:0BF0
@M05620:45:000000000-G6HP7:1:1101:16928:9821 1:N:0:112
ATCTCTATCTCCTAAAAACCTGTTTAGATTTGGAGATAGACCTTCAGGTTTTTCATCATTTTCTGCATGAATTATACATTGACCACGTTCCAGCGTGGTCAGTTTGCAGCATTCTGTTATTTTGTTTGACAGAGTGTCTTGTTGAGAACATATGTAGGACATGATTTTTTCCTGCAACAGGGAAAATAAAGTATAAGTTTTAAAGATTTATTCTTTAATAAAGGATCTCAAAGCCAGCTTTAGAAAAAGGA
+
CCCCCFFFFFFFGGGGGGGGGGHHHHHHHHHHHHHHHHHHHHHHHHHHHHHGGHHHHHIHIHIIHHHHHHHHHHHHHHHHHHHHHHGHHHHHHHGGGGHHHHHHHHHHHHHHHHHHHHHHHHHHHHHHHHHHHHGHHHHHHHHHHHHHHHHHHHHHHHHHHHHHHHHHHGHHHHHHHHHHHGGHHHHHHHHHHHHHHGHHHHFHHHHHHHHHHHHHHHHHHHHHHHHHHGHGGHHHHGHHHHHHHHHGGGH
@M05620:45:000000000-G6HP7:1:1101:7872:9866 1:N:0:112
TACCTGTACTGGGGAAGAGCACACGTCTGAACTCCAGTCACTCCGCGAAATCTCGTATGCCGTCTTCTGCTTGAAAAAAAAAAAACAAACGGAAATGCAGATGTAAGTTCGCGTATAAGTTGAATTTGTAATCGATAATGTGTGATGATATCCTATTCAGGTGTTGTGAGGACGGTATTTCTGGCACCGGGTCTGGCTCTTCACGATCTATAGAGCGCGAACGTCGCTGTCAGACTCCTGTGAGGCATCGA
+
BCBCCFFFFFFFGGGGGGGGGGHHGGHHGHHHHHHHHHHHHHHHGGGGGGHHHFHGGHHGHGEEHGFHHHGHHFGGHHGGGF//>//?0//////2B2>2222222222>/>////11?11111111111111<0...000<0.00=000000000:0;0;000../.00.0.--..9000000:90:---.-///0/0/0000.....0000000:------:.--...0000000900;000...0/./
@M05620:45:000000000-G6HP7:1:1101:6017:9883 1:N:0:112
AAACCAAGCAGACACTCACCGCTCCCTCGCCACAGGCCAATAGTTTGTCCTCACTGAGTTGGCAACAAGTGGCTGCTGTGGCTGCCATTTTTCTGGTGATGGCCATCAGCTCCGACGAGGTCAGCTGGGGGGCTTTCTTTGTGTAAGCAACGAGAAACCTGAAAGAAGCATTTTTTAACTAAGTCCTGCTGAGTCATTCATGAGTTTTTAGCCGCCTTGCTTCTTCTCACAGACTCTCTACTCTCATGCCA
+
CCCCCCCFCFFFGGGGGGGGGGGGGGHHGGGGGHHHGGDHHHHHHHHHHHHHHHHHHHHHHHHHHHHHHHHHGHGGHHHHHHHGGHHHHHHHHHHHHHHHHHHHHHHHHHHHHGGGGGGGGHHHHHHHGGGGGGGGGGGGGGGGGGFFFFFFFFFFFFFFFFFFFFFFFFFFFFFFFFFFFFFFFFFFFFFFFFFFFFFFFFFFFFFFFFFFFFFFFFFFFFFFFFFFFFFFFFFFFFFFFFFFFFFFFFB
@M05620:45:000000000-G6HP7:1:1101:16857:9910 1:N:0:112
TACCTGTACTGGGGAAGCATTTGAATATCCCCCCATGGTGATGGGGACGGAGAACTGCTCCATAAACACAGGCAACGTGCCTAACTTTCCCGGGAAGATGAAGTCAAAGAGCGACCACAGCTCTCGGAGGTTATTTTGCATCGGTGAGCCAGACAGAATGATCCGATGAGGGGTGCGAAACTATTTGAGGAAAGGAAGCACCTTTTTATTAAATTTACCTTTTAGCAATCGCCATTCCTACCCTAAAGATC
+
BBBBBFFFFFFFGGGGGGGGGGHHHHDHGHHGGGGFHHFHGHHHHGFGFGGGGFGHHHHHHHHGGHHHHHEGFHHHGHHHHGFHHHHHHHHEEGGG?HHHHHHHGHHEFFHHGGGGGHHHHHHGHGGGGGGHHHHHHHHHHHGGGGGHHHHGHGHGFHHGHHHHH<EGHHHGGDDGB.;BFGGGGGGF?FB;FFFFFFFEFFFFFFFFFFFFFFFFFFFFFFFFEFFFFFEFFF.FFFFFFFFFF.;BFFF
@M05620:45:000000000-G6HP7:1:1101:6016:9915 1:N:0:112
AAACCAAGCAGACACTCACCGCTCCCTCGCCACAGGCCAATAGTTTGTCCTCACTGAGTTGGCAACAAGTGGCTGCTGTGGCTGCCATTTTTCTGGTGATGGCCATCAGCTCCGACGAGGTCAGCTGGGGGGCTTTCTTTGTGTAAGCAACGAGAAACCTGAAAGAAGCATTTTTTAACTAAGTCCTGCTGAGTCATTCATGAGTTTTTAGCCGCCTTGCTTCTTCTCACAGACTCTCTACTCTCATGCCA
+
CCCCCCCFCFFFGGGGGGGGGGGGGGHHGGGGGHHGGGHHHGHHHHHHHHHHHHHHHHHHHHHHHHHHHHHHGHGGHHGHHHHGGHHHHHHHHHDHHHHHHHHHHHHHHHHHHGGGGGGGGHHHHHHHGGGGGGGGGGGGGGGGGGFFFFFFFFFFFFFFFFFFFFFFFFFFFFFFFFFFFFFFFFFFFFFFFBFFFFFFFFFFFFFFFEFFFFFFFFFFFFFFFFFFFFFFFFFFFFFFFFFFF/BFFFB
@M05620:45:000000000-G6HP7:1:1101:16872:9921 1:N:0:112
TACCTGTACTGGGGAAGCATTTGAATATCCCCCCATGGTGATGGGGACGGAGAACTGCTCCATAAACACAGGCAACGTGCCTAACTTTCCCGGGAAGATGAAGTCAAAGAGCGACCACAGCTCTCGGAGGTTATTTTGCATCGGTGAGCCAGACAGAATGATCCGATGAGGGGTGCGAAACTATTTGAGGAAAGGAAGCACCTTTTTATTAAATTTACCTTTTAGCAATCGCCATTCCTACCCTAAAGATC
+
DDDDDFFFFFFFGGGGGGGGGGHHHHHHHHHGGGGHHHGHHHHHHGGGGGGGGHHHHHHHHHHHHHHHHHHHGHHHGHHHHHHHHHHHHHHGGGGGGHHHHHHHHHHHHHHHGGGGGHHHHHHHHGGGGGGHHHHHHHHHHHGGGGGHHHHHHGHHHHHHHHHHHGGGHHHGGCEGGGGGGGGHHGGGGGFGGGGGGGGGGFFFFFFFHFFFFFHHHFFFFFFFFFFFFFFFFFFFFFFFFFFFFFFFFFF
@M05620:45:000000000-G6HP7:1:1101:16881:9938 1:N:0:112
TACCTGTACTGGGGAAGCATTTGAATATCCCCCCATGGTGATGGGGACGGAGAACTGCTCCATAAACACAGGCAACGTGCCTAACTTTCCCGGGAAGATGAAGTCAAAGAGCGACCACAGCTCTCGGAGGTTATTTTGCATCGGTGAGCCAGACAGAATGATCCGATGAGGGGTGCGAAACTATTTGAGGAAAGGAAGCACCTTTTTATTAAATTTACCTTTTAGCAATCGCCATTCCTACCCTAAAGATC
+
CBABCFFFFFFFGGGGGGGGGGHHHHHHHHHGGGGHHHGHFHHHHGGGGGGGGHHHHHHHHHHHHHHHHHHHGHHHGHHHHHHHHHHHHHHGGGEEGGGHGHHHHHGHHHFHGGGGGHHHHHHHHGGGGGGHHHHHHHGHHHGG>CFHHHFHHGHHCHHHHHHHHGGGHHHGGACGGDAGGGGGGGGGEFFFGGGGGGGFFFFFFFFFFFFFFFFFFFFFFFFFFFFFFFFFFDFFBFFFFFFFF.BFFFB
@M05620:45:000000000-G6HP7:1:1101:7542:9946 1:N:0:112
AGATTACTGCAACAGTTCCCCCTGGACCTGGAAAAGTTTCTTGCCTGGCTTACAGAAGCTGAAACAACTGCCAATGTCCTACAGGATGCTACCCGTAAGGAAAGGCTCCTAGAAGACTCCAAGGGAGTAAAAGAGCTGATGAAACAATGGCAAGTAAGTCAGGCATTTCCGCTTTAGCACTCTTGTGGATCCAATTGAACAATTCTCAGCATTTGTACTTGTAACTGACAAGCCAGGGACAAAACAAAGAT
+
BBBBBFFFFFFFGGGGGGGGGGGGHHHHHHHGHHHHGHHHHHHHHHHHHHHHHGHHHHHHHHHFHHHHHHHHHHHHHHHHFHHHHFHHHHFHHHGFGGHHGHHHHHHHGHHHHHHHHHHHHHHGGEGEFGHHHGHHHHHHHFGHHHHHHHHHHGHHGHFHDGHHHHHHHHGGGGGHHHGHHHHHHGHGHGHHFHHHHGFFHHHHHHHHHHHHHHHCHGHHHHHHHHHHHFFGHGGGGGGGGFFGGGFGGGB
@M05620:45:000000000-G6HP7:1:1101:18974:9952 1:N:0:112
CATCCTGACCCTGAAGTACCCGGCTTGATTTCTGACATTAGATCGGAAGAGCACACGTCTGAACTCCAGTCACTCCGCGAAATCTCGTATGCCGTCTTCTGCTTGAAAAAAAAAACAAGGTCAGCTGTTGTTCTTTCTTTTTTTCCGCAACTATACACCTTCAAGCATCATTTTTTCACTCATTCCTGCTTCTTCATTCATTCGTTTTTCTCCGCCTTGCTTCTTCTCCCCTCCTCTCTACTCTCATGCCC
+
BBBBBFFFFFFFGGGGGGGGGFGGGFGHHHHHHHFHHHHHHHHGHGGFEHHHHHHHGHHHGGHHHHHHHHHHHHHHGGGGGGHFDGFGFHGFHGGGHGHHHHHHHFHHGHCCFCG///2/1<10?F11<10?<FDFHD<D1>--/<.<--;/:0:00:GH0/0;00/0;0;BFFB?BBFG0/CFFGG0BF0009;0B0BBF00;:BE.E//;/;DDDF/;:FFFFFFF9FD..:FFFFFBBFFEF///;9/
@M05620:45:000000000-G6HP7:1:1101:21034:9957 1:N:0:112
ATCTCTATCTCCTAAAAACCTGTTTAGATTTGGAGATAGACCTTCAGGTTTTTCATCATTTTCTGCATGAATTATACATTGACCACGTTCCAGCGTGGTCAGTTTGCAGCATTCTGTTATTTTGTTTGACAGAGTGTCTTGTTGAGAACATATGTAGGACATGATTTTTTCCTGCAACAGGGAAAATAAAGTATAAGTTTTAAAGATTTATTCTTTAATAAAGGATCTCAAAGCCAGCTTTAGAAAAAGGA
+
DDDDDFFFFFFFGGGGGGGGGGHHHHHHHHHHHHHHHHHHHHHHHHHHHHHGGHHHHIHHHIIIHHHHHHHHHHHHHHHHHHHHHHGHHHHHHHGGGGHHGHHHHHHHHHHHHHHHHHHHHHHHHHHHHHHHHHHHHHHHHHHHHHHHHHHHHHHHHHHHHHHHHHHHHGHHHHGHHHHHHGGHHHHHHHHHHHHHHHHHHHHHHHHHHHHHHHHHHHHHHFHHHHHHHGHHHHHHHGHHHHHHHHHHGGH
@M05620:45:000000000-G6HP7:1:1101:19747:9957 1:N:0:112
CATCCTGACCCTGAAGTACCCCGGCTTGATTTCTGACATTAGATCGGAAGAGCACACGTCTGAACTCCAGTCACTCCGCGAAATCTCGTATGCCGTCTTCTGCTTGAAAAAAAAAAAAGAAAAAAGAACAACCAAAAAAAAAATACTCATCAAACCAATACAACAAAGACAAATACTTACTAGTACCACGACGCCTTAACCATCCTCAACCATACACCACACATCAACGTCTCTGTATCGCGCTCCCACCC
+
DDDEEFFFFFFFGGGGGGGGGGGGGGGGHHHHHHHHHHHHHHHHHHGAGGHHHGHHHGHHHGHHHHHHHHHHHHHHHGGGGGGHHHHHGGHHHHGFGHGHHHHHHHHHHHHGGGGD>>/?=><0-..00</.......--:<-.001:1<1100<...0<0000...//////110:111111111110.9----<.01100<0.0000/..00<00:....<0:00/...:/1<1111..9-<..</...
@M05620:45:000000000-G6HP7:1:1101:7555:9959 1:N:0:112
AGATTACTGCAACAGTTCCCCCTGGACCTGGAAAAGTTTCTTGCCTGGCTTACAGAAGCTGAAACAACTGCCAATGTCCTACAGGATGCTACCCGTAAGGAAAGGCTCCTAGAAGACTCCAAGGGAGTAAAAGAGCTGATGAAACAATGGCAAGTAAGTCAGGCATTTCCGCTTTAGCACTCTTGTGGATCCAATTGAACAATTCTCAGCATTTGTACTTGTAACTGACAAGCCAGGGACAAAACAAAGAT
+
BCBBCFFFFFFFGGGGGGGGGGGGHHHHHHHHHHHHGHHHHHHHHHHHHHHHHHHHHHHHHHHHHHHHHHHHHHHHHHHHFHGHHGHHHHGHHHGGFDHHFHGHHHHHGHFHHHHHHHHHHHHGGEGFFHHHHGHHHHGHHGFHGHHHHHHFHGHFGHGHDGHHHHHHHHGGGGGHHHFHGHHHHGHGHHHHFHHFHFGHHFHHHEHFHGHHHHHHFHHHHHHHHHHFFCGGHGFFEGGGGFFFGGGGFGB
@M05620:45:000000000-G6HP7:1:1101:7535:9971 1:N:0:112
AGATTACTGCAACAGTTCCCCCTGGACCTGGAAAAGTTTCTTGCCTGGCTTACAGAAGCTGAAACAACTGCCAATGTCCTACAGGATGCTACCCGTAAGGAAAGGCTCCTAGAAGACTCCAAGGGAGTAAAAGAGCTGATGAAACAATGGCAAGTAAGTCAGGCATTTCCGCTTTAGCACTCTTGTGGATCCAATTGAACAATTCTCAGCATTTGTACTTGTAACTGACAAGCCAGGGACAAAACAAAGAT
+
CCCCCFFFFFFFGGGGGGGGGGGGHHHHHHHHHHHHGHHHHHHHHHHHHHHHHHHHHHHHHHHFHHHHHHHHHHHHHHHHHHHHHHHHHHHHHHGFGGHHHHHHHHHHGHHHHHHHHHHHHHHGGEGFHHFHHFHHHHHHH3FGHHHHHHHHHGHHHHHHHHHHHHHHHHGGGGGHHHHHHHHHHGHGHHHHGGHHHGFGGHHHHHHFHHGHHHHHHHHHHGHFHHHGHHHHHGGGGGGGAFGGGFFGGGG
@M05620:45:000000000-G6HP7:1:1101:21020:9972 1:N:0:112
ATCTCTATCTCCTAAAAACCTGTTTAGATTTGGAGATAGACCTTCAGGTTTTTCATCATTTTCTGCATGAATTATACATTGACCACGTTCCAGCGTGGTCAGTTTGCAGCATTCTGTTATTTTGTTTGACAGAGTGTCTTGTTGAGAACATATGTAGGACATGATTTTTTCCTGCAACAGGGAAAATAAAGTATAAGTTTTAAAGATTTATTCTTTAATAAAGGATCTCAAAGCCAGCTTTAGAAAAAGGA
+
CCCCCFFFFFFFGGGGGGGGGGHHHHHHHHHHHHHHHHHHHHHHHHHHHHHGGHHHHHIHIHHIIHHHHHHHHHHHHHHHHHHHHHGHHHHHHHGFGGHHHHHHHHHHHHHHHHHHHHHHHHHHHHHHHGHHHHHHHHHHHHHHHHHHHHHHHHHHHHHHHHHHHHHHHGHHHHHHHHHHHGGHHHHHHHHHHHHHHGHHHHHHHHHHHHHHHHHHHHHHHHHHEHHHHHHHHHHHHGHHHHGGGHHHGGH
@M05620:45:000000000-G6HP7:1:1101:5038:10015 1:N:0:112
AGATTACTGCAACAGTTCCCCCTGGACCTGGAAAAGTTTCTTGCCTGGCTTACAGAAGCTGAAACAACTGCCAATGTCCTACAGGATGCTACCCGTAAGGAAAGGCTCCTAGAAGACTCCAAGGGAGTAAAAGAGCTGATGAAACAATGGCAAGTAAGTCAGGCATTTCCGCTTTAGCACTCTTGTGGATCCAATTGAACAATTCTCAGCATTTGTACTTGTAACTGACAAGCCAGGGACAAAACAAAGAT
+
BCBCCFFFFFFFGGFFGGGGGGGGHHHHHHHHGHHHFHHHHHHHHHFGHHHHHHHGHHHHHHGHHHHHHHHHGHHHHHHHHHGHHFHHHHHHHHGGGGHHHHFHHHHHGHGHHGHGHHHHHGHGGEGEFFHHHGHHHHHGHHGFGHFHHHHHHGHGGHHHHHFHHHHHHHGGGGGHGHGHHHHGHHHGHHHHFHHHHFFHHHHHHHHDDGFHFHHHFHHHHHHEHHHHGFFCGGEFGGGGGFGGGGGGGGF
@M05620:45:000000000-G6HP7:1:1101:5502:10024 1:N:0:112
CATCCTGACCCTGAAGTACCCCGGCTTGATTTCTGACATTAGATCGGAAGAGCACACGTCTGAACTCCAGTCACTCCGCGAAATCTCGTATGCCGTCTTCTGCTTGAAAAAAAAAAAAAAAAAAAGAAAAAAAGAAAAAAAAAGAAGCTAAAAAGAGAAGAACAACAAAAAAGAATAGAGCAAATAAACAAGTGAAAAGACTAAGATAATAAATGGAGCAGTGCACTAACTACTGTGATAACTAAAAGACT
+
CBBCCFFFFFFFGGFGGFGGGGGGGGGGHHHHHHHHHHHHGHGHHHGGGGGHHGHHHGGHHGHGHHHHHHHHGHHHHGGGGGGHFHHHGGHHHHGEFHGHHHHHHHHGFHHGFDGC<<<--<<--..;:/.--...//.9---.../000000;..//0/0////......-...000000:/0000000./0000:0/./0000000000:00000//./00000000:000000000000000000./0
@M05620:45:000000000-G6HP7:1:1101:26052:10040 1:N:0:112
CATCCTGACCCTGAAGTACCCCGGCTTGATTTCTGACATTAGATCGGAAGAGCACACGTCTGAACTCCAGTCACTCCGCGAAATCTCGTATGCCGTCTTCTGCTTGAAAAAAAAAAACACAAACAACCCCCCCTCTCCTCTTACACCCTTTCAATGCCTATCATCCGATAGTCATATTTCCCCATAGCAATTCTCATCCTCACTACTCGTCCCACTCCTACTTCATCTCACCACACAATCGTACCAACACC
+
CCCCCFFFFFFFGGGGGGGGGGGGGGGGHHHHHHFHHHHHHHHHHHGGGGHHHHHHHGHHHGHHHHHHGHHHHHHHHGGGE@EGEFHHGGHHHHGGGHGHHHHHHHHHEHHGFFGC>//?//=/?.<..>-<--.///0/000;:0/;./000000000;0000;0...-.0000;000000////00000000;0000000.00/09..9.:09.//00:00;00;0;0F.0.....009....0:....
@M05620:45:000000000-G6HP7:1:1101:21331:10041 1:N:0:112
AAACCAAGCAGACACTCACCGCTCCCTCGCCACAGGCCAATAGTTTGTCCTCACTGAGTTGGCAACAAGTGGCTGCTGTGGCTGCCATTTTTCTGGTGATGGCCATCAGCTCCGACGAGGTCAGCTGGGGGGCTTTCTTTGTGTAAGCAACGAGAAACCTGAAAGAAGCATTTTTTAACTAAGTCCTGCTGAGTCATTCATGAGTTTTTAGCCGCCTTGCTTCTTCTCACAGACTCTCTACTCTCATGCCA
+
CCCCCCCFCFFFGGGGGGGGGGGGGGHHGGGGGHHHGGHHHHHHHHHHHHHHHHHHHHHHHHHHHHHHHHHHGHGGHHHHHHHGGHHHHHHHHHHHHHHHHHHHHHHHHHHHHGGGGGGGGHHHHHHHGGGGGGGGGGGGGGGGGGFFFFFFFFFFFFFFFFFFFFFFFFFFFFFFFFFFFFFFFFFFFFFFFFFFFFFFFFFFFFFFFFFFFFFFFFFFFFFFFFFFFFFFFFFFFFFFFFFFFFFFFFB
@M05620:45:000000000-G6HP7:1:1101:21313:10046 1:N:0:112
AAACCAAGCAGACACTCACCGCTCCCTCGCCACAGGCCAATAGTTTGTCCTCACTGAGTTGGCAACAAGTGGCTGCTGTGGCTGCCATTTTTCTGGTGATGGCCATCAGCTCCGACGAGGTCAGCTGGGGGGCTTTCTTTGTGTAAGCAACGAGAAACCTGAAAGAAGCATTTTTTAACTAAGTCCTGCTGAGTCATTCATGAGTTTTTAGCCGCCTTGCTTCTTCTCACAGACTCTCTACTCTCATGCCA
+
@?AABAB@AFFFGFFGGFGGGGGGGGHHGGGGGHHHGGGHHHHHHGHHHHHHHHHHHGFGHHHFHHGHHGGHGGGGHHHHHHHGGHGHHHHHHHHEHGHHEHHHHHHHHHHHHGGGCCCGGGGHHHHHGGGGGGGGGGGGGFB;FFFFFFFFFFFFFFFFFFFFFFFFFFFFFFFFFFFFFFFFFFFFFFFFFFFFFFFFFFFFBFFFFFFFEFFFFDFEFFFFFFFFFFFFBAFFFFFBFFFFFFFFFFF
@M05620:45:000000000-G6HP7:1:1101:26036:10054 1:N:0:112
CATCCTGACCCTGAAGTACCCCGGCTTGATTTCTGACATTAGATCGGAAGAGCACACGTCTGAACTCCAGTCACTCCGCGAAATCTCGTATGCCGTCTTCTGCTTGAAAAAAAAAAAAAAAAAAAAATGACACACTCAAGAACCTATCATCCCCTCTCTACCATCCAAAACAATGTCAGCCACTCCATACTCGACTAACAACCGTCAACTCCTGAATGCGCTATCCTCACGTATTGATCCCCCCCCGTCTT
+
AAAABFFFFFFFGGGGGDGGGGGGGGGGGHHHHHHFHGHHFHGHHHGGGGGHHGHGHGGHHGGHHHHHHHHHFFHHHGGGGGGH3FGGFGHHHHGGFHGGHHHHHHGGHHGGGCGC>/--<---:-:.;0000/.///:00//./:000000.././:00;0000:00:....00:0000/./0//0:;/00..-.-0000..:....00000000000..-;.//000.../:00000;/..--9-.:..
@M05620:45:000000000-G6HP7:1:1101:21342:10055 1:N:0:112
AAACCAAGCAGACACTCACCGCTCCCTCGCCACAGGCCAATAGTTTGTCCTCACTGAGTTGGCAACAAGTGGCTGCTGTGGCTGCCATTTTTCTGGTGATGGCCATCAGCTCCGACGAGGTCAGCTGGGGGGCTTTCTTTGTGTAAGCAACGAGAAACCTGAAAGAAGCATTTTTTAACTAAGTCCTGCTGAGTCATTCATGAGTTTTTAGCCGCCTTGCTTCTTCTCACAGACTCTCTACTCTCATGCCA
+
BBBBBBBFCFFFGGGGGGGGGGGGGGHHGGGGGHHHGGHHGFHHHHHHHHHHHHHHHHHHHHHHHHHGHHHHGHGGHHHHHHHGGHHHHHHHHHHHHHHHHHGHHHHHHHHHHGGGGGGGGHHHHHHHGGGGGGGGGGGGGGGGGGFFFFFFFFFFFFFFFFFFFFFFFFFFFFFFEFFFFFFFFFFFFFFFFFFFFFFFFFFFFFFFFFFFFFFFFFFFFFFFFFFFFFFFFFFFFFFFFFFFFFFFFF/
@M05620:45:000000000-G6HP7:1:1101:12856:10070 1:N:0:112
AAACCAAGCAGACACTCACCGCTCCCTCGCCACAGGCCAATAGTTTGTCCTCACTGAGTTGGCAACAAGTGGCTGCTGTGGCTGCCATTTTTCTGGTGATGGCCATCAGCTCCGACGAGGTCAGCTGGGGGGCTTTCTTTGTGTAAGCAACGAGAAACCTGAAAGAAGCATTTTTTAACTAAGTCCTGCTGAGTCATTCATGAGTTTTTAGCCGCCTTGCTTCTTCTCACAGACTCTCTACTCTCATGCCA
+
CCCCCCCFCFFFGGGGGGGGGGGGGGHHGGGGGHHHGGHHHHHHHHHHHHHHHHHHHHHHHHHHHHHGHHHHGHGGGHHHHHHGGHHHHHHHHHHHHHHHHHHHHHHHHHHHHGGGGGFGFHHHFHHHGGGGGGGGGGGGGGGGGGFFFFFFFFFFFFFFFFFFFFFFFFFFFFFFFFFFFFFFFFFFFFFFFFFFFFFFFFFFFFFFFFFFFFFFFFFFFFFFFFFFFFFFFFFFFFFFFFFFFFFFFF/
@M05620:45:000000000-G6HP7:1:1101:12875:10071 1:N:0:112
AAACCAAGCAGACACTCACCGCTCCCTCGCCACAGGCCAATAGTTTGTCCTCACTGAGTTGGCAACAAGTGGCTGCTGTGGCTGCCATTTTTCTGGTGATGGCCATCAGCTCCGACGAGGTCAGCTGGGGGGCTTTCTTTGTGTAAGCAACGAGAAACCTGAAAGAAGCATTTTTTAACTAAGTCCTGCTGAGTCATTCATGAGTTTTTAGCCGCCTTGCTTCTTCTCACAGACTCTCTACTCTCATGCCA
+
BBBBBBBFBFFFGGGGGGGGFGGGGGHHGGGGGHHHGGGHHHHHHHHHHHHHHHHHHHGHHHHGHHHHHHHHGHGGHF@GFHHGGHHGHHHHHHHHGHFHHGHHHHHHHHHHHGEGGGGGFHHHGHHHGGGGGGGGGFGGGFGFGGFFFFFFFFFFFFFEFFFFFFFFFFFFFFFFFFFFFFFFFFFFFFFFF/BFFFFFFFFFFFFFFFFFFFFFFFFFFFFFFFFFFFFFFFFFFFFFFFFFFFFFFF/
@M05620:45:000000000-G6HP7:1:1101:9042:10084 1:N:0:112
AGATTACTGCAACAGTTCCCCCTGGACCTGGAAAAGTTTCTTGCCTGGCTTACAGAAGCTGAAACAACTGCCAATGTCCTACAGGATGCTACCCGTAAGGAAAGGCTCCTAGAAGACTCCAAGGGAGTAAAAGAGCTGATGAAACAATGGCAAGTAAGTCAGGCATTTCCGCTTTAGCACTCTTGTGGATCCAATTGAACAATTCTCAGCATTTGTACTTGTAACTGACAAGCCAGGGACAAAACAAAGAT
+
BBCCCFFFFFFFGGGGGGGGGGGGHHHHHHHHHHHHHHHHHHHHHHHHHHHHHHHHHHHHHHHHHHHHHHHHHHHHHHHHHHHHHHHHHHHHHHGFGGHHHHGHHHHHGHHHHHGGHHHHHHHGFEGGHHHHHGHHHHGHHGGHHHHHHHHHHGHHHHHHGHHHHHHHHHGGGGGHHHGHHHHHHFHGHHHHFCHHHHGHHHHHHHHGHHHHHHHHHHHHHHHGHHHHGHHHHGGGGGGGGFFFGGGGGGF
@M05620:45:000000000-G6HP7:1:1101:24846:10086 1:N:0:112
ATCTCTATCTCCTAAAAACCTGTTTAGATTTGGAGATAGACCTTCAGGTTTTTCATCATTTTCTGCATGAATTATACATTGACCACGTTCCAGCGTGGTCAGTTTGCAGCATTCTGTTATTTTGTTTGACAGAGTGTCTTGTTGAGAACATATGTAGGACATGATTTTTTCCTGCAACAGGGAAAATAAAGTATAAGTTTTAAAGATTTATTCTTTAATAAAGGATCTCAAAGCCAGCTTTAGAAAAAGGA
+
CCDDDFFFFFFFGGGGGGGGGGHHHHHHHHHHHHHHHHHHHHHHHHHHHHHGGHHHHHHHHHIHIHHHHHHHHHHHHHHHHHHHHHGHHHHHHHGGGGHHHHHHHHHHHHHHHHHHHHHHHHHHHHHHHHHHHHHHHHHHHHHHHHHHHHHHHHHHHHHHHHHHHHHHHGHHHHHHHHHHHGGHHHHHGHHHHHHHHHHHHHHHHHHHHHHHHHHHHHHHHHHHHHHHHHHGHHHHHGHHHHHHHGHGGGG
@M05620:45:000000000-G6HP7:1:1101:26779:10089 1:N:0:112
CATCCTGACCCTAAGTACCCGGCTTGATTTCTGACATTAGATCGGAAGAGCACACGTCTGAACTCCAGTCACTCCGCGAAATCTCGTATGCCGTCTTCTGCTTGAAAAAAAAAAAGTTATTTTTTTTTACAGATTGTCTTGTTTAGAACATATCTATGACATTATTTTTTCCTTCATCATTTAAAATATAATCTAACTTTTAAATATTTATACTTTAATACATGATCTCATCTCCAGCTTTAGAACATCGA
+
ABAABFFFFFFFFGGGGGGGGGGGGGHHHHHHHHHHHHHHHGHHGGGGGHHHHHHGFHHGHFHHHHHHHHHHHHHDGGCEFFHDGGFAGFHGGEEGGHHHHHHHHHHHGGG/<///11??1?D1<>C<<<D0=0=0<G000<=/:00;G/0CB0;:00;CCG00;00CBABCF;CF0;0000;;0BFF0;090;;0009;;000/9B/FF//;/BFF/;//;BBFFF://///;9////9/://;;///9/
@M05620:45:000000000-G6HP7:1:1101:12867:10091 1:N:0:112
AAACCAAGCAGACACTCACCGCTCCCTCGCCACAGGCCAATAGTTTGTCCTCACTGAGTTGGCAACAAGTGGCTGCTGTGGCTGCCATTTTTCTGGTGATGGCCATCAGCTCCGACGAGGTCAGCTGGGGGGCTTTCTTTGTGTAAGCAACGAGAAACCTGAAAGAAGCATTTTTTAACTAAGTCCTGCTGAGTCATTCATGAGTTTTTAGCCGCCTTGCTTCTTCTCACAGACTCTCTACTCTCATGCCA
+
BABBBBBFBFBFGGGGGGGGGGGEGGHHGGGDGHHHGGHHGGHHHHHHHHHFHHHHHGHGHHHHHHHHHHHHGHGGHHHHHHHGGHFHHHHHHHHHHHHHHHHHHHHHHHHHHGGGGGGGFHHHHHHHGGGGGGGGGGGGGFGGGGFFFFFFEFDDFFFFFFFFFFFFFBFFFFFF?FFFFFFFFFFFFFFFFFFFFFFFFFBFFFFFFFFFFFFFFFFFFFFFFFFFFFFFFFFFFFFFFFFFFFFFFFB
@M05620:45:000000000-G6HP7:1:1101:24866:10091 1:N:0:112
ATCTCTATCTCCTAAAAACCTGTTTAGATTTGGAGATAGACCTTCAGGTTTTTCATCCTTTTCTGCATGAATTATACATTGACCACGTTCCAGCGTGGTCAGTTTGCAGCATTCTGTTATTTTGTTTGACAGAGTGTCTTGTTGCGAACATATGTAGGACATGATTTTTTCCTGCAACAGGGAAAATAAAGTATAAGTTTTAACGATTTATTCTTTAATAACGGATCTCACAGCCAGCTTTAGAAACAGGA
+
1>AAAFFFFFFFGGF1FGFGGAFGHBFBFHHF11BBGFF1BGHHHBFGHHHGGH2FG1FHGFHH2G2FFF1FF1FFH2FG1AFGCG?GGHHBGHCFEEHHBFHHHHHHGH0@GHHHHH2GHHHGHHHG1GDF0BGGGGHH1GHH1<<EB<GHHHH2B11B0FC1FGHHGCHHH1GG1FFHH/F0C0><1FFHFHH1FGGHHFG0<.<GE0DHHHHH00DG00;-:CCHHB00;CE9FEFGGB0CCB/9/9.
@M05620:45:000000000-G6HP7:1:1101:8922:10096 1:N:0:112
CATCCTGACCCTGAAGTACCCGGCTTGATTTCTGACATTAGATCGGAAGAGCACACGTCTGAACTCCAGTCACTCCGCGAAATCTCGTATGCCGTCTTCTGCTTGAAAAAAAAAAAAAAAAAAAAAAGAAAAAAAAAAAATAGGTGAGCAAAGTATGAGGAGGGCGTAATGAAAGATCAGGGCAATAGTGAGCGTTGGTGAAGAGGTGAAATGAGAAAGAGCGAGAGATAGACATGAGTTGTAAACGAGTT
+
BABCCFFFFFFFGGGGGGGGGGGGGGGHHHHHHHGHGHHGHHHHHGGGGGHHHHHHGHHHGHGHHHHHHGHHHHHHGGGGGGGFHHHFEHHHHGFGHGHHHHHHHHHGFHGCDCB/>/<-<------.:.//.-------.000;00.00/0:000:00/0.9-.--:..00000:00000....00000000-..-...0;:0..0.000000:00:0///-----.000000000000:00000.....
@M05620:45:000000000-G6HP7:1:1101:9044:10102 1:N:0:112
AGATTACTGCAACAGTTCCCCCTGGACCTGGAAAAGTTTCTTGCCTGGCTTACAGAAGCTGAAACAACTGCCAATGTCCTACAGGATGCTACCCGTAAGGAAAGGCTCCTAGAAGACTCCAAGGGAGTAAAAGAGCTGATGAAACAATGGCAAGTAAGTCAGGCATTTCCGCTTTAGCACTCTTGTGGATCCAATTGAACAATTCTCAGCATTTGTACTTGTAACTGACAAGCCAGGGACAAAACAAAGAT
+
BABBBFFFFFDFGGFGGGGGGGGGCHHHHHHHHHHHHHHHHHHHHHHHHHHHHHHHHHHHHHHHHHHHHHHHHHHHHHHHGHHHHHHHHHBHHHGGGGHHHHBGHHHHGHHHHHHHHHHHHHHGFHGGHEGHGFHHHHHHHGHHHHHHHHHHHGHFGGHHHHGHHHHHHHGGGGGHHHHHHHHHHFHGHHHHF0DGHFHHHHHHHHHHHGHHHHHHHFHGHHHGHHHEFHHHHGGGGGGE9AFFGGGGGFF
@M05620:45:000000000-G6HP7:1:1101:24831:10107 1:N:0:112
ATCTCTATCTCCTAAAAACCTGTTTAGATTTGGAGATAGACCTTCAGGTTTTTCATCATTTTCTGCATGAATTATACATTGACCACGTTCCAGCGTGGTCAGTTTGCAGCATTCTGTTATTTTGTTTGACAGAGTGTCTTGTTGAGAACATATGTAGGACATGATTTTTTCCTGCAACAGGGAAAATAAAGTATAAGTTTTAAAGATTTATTCTTTAATAAAGGATCTCAAAGCCAGCTTTAGAAAAAGGA
+
AABBCFFFFFFFGGGGGGGGGGHHHHHHHHHHHGHHHHHHHHHHHHHHHHHGGHHHHHIHIHIIHHHHHHHHHHHGHHHHHHHHGHGHHHHHHHGFGGHHHHHHHHHHHHHHHHHHHHHHHHHHHHHHGHHHHHHHHHHHHHHHHHHHHGHHHHHHHHHHGHHHHHHHHGHHHHHGHHHHHGGGHHHGHHHGHHHGHGHHHGGGHHHHHHHHHHHHHHHHHHHHHGHHHGHHHHHHHGHHHHHHFGFFGGG
@M05620:45:000000000-G6HP7:1:1101:14814:10108 1:N:0:112
ATCTCTATCTCCTAAAAACCTGTTTAGATTTGGAGATAGACCTTCAGGTTTTTCATCATTTTCTGCATGAATTATACATTGACCACGTTCCAGCGTGGTCAGTTTGCAGCATTCTGTTATTTTGTTTGACAGAGTGTCTTGTTGAGAACATATGTAGGACATGATTTTTTCCTGCAACAGGGAAAATAAAGTATAAGTTTTAAAGATTTATTCTTTAATAAAGGATCTCAAAGCCAGCTTTAGAAAAAGGA
+
BABABFFFFFFFGGGGGGGGGFHHHGFHFHHHHGHGHHFHHHHHHHHHHHHFGHHFHHHFHHHHHHHGHHHFHHGHHHHHHHFGHHGFGHGHHGGEEGHHFHFGHHHFHHHFFHHHGGHHHHHHGHHHHHGHHHGHHHHHHHHHHHHHHHHFGHHFHHHHHHHHHHHHHGHHHHGHHHGHHGGHHHHHGHHGFGHHHGHHHGGHHHHHHHHHHHHHHHHGHHHHHHHHHGHHHHHHHGHHHHHFFGHHGGH
@M05620:45:000000000-G6HP7:1:1101:24854:10110 1:N:0:112
ATCTCTATCTCCTAAAAACCTGTTTAGATTTGGAGATAGACCTTCAGGTTTTTCATCATTTTCTGCATGAATTATACATTGACCACGTTCCAGCGTGGTCAGTTTGCAGCATTCTGTTATTTTGTTTGACAGAGTGTCTTGTTGAGAACATATGTAGGACATGATTTTTTCCTGCAACAGGGAAAATAAAGTATAAGTTTTAAAGATTTATTCTTTAATAAAGGATCTCAAAGCCAGCTTTAGAAAAAGGA
+
CBCCCFFFFFFFGGGGGGGGGGHHHFHHHHHHH4GHHGHCGHHHHHHHHHHGGHHHHHHIHHHHHHHHHFGHHHHHHHHHHHHHHHCHHHHGHHGGGGHHHHHHHHHHHHHHHHHHHHGHHHHHHHHHGHHHHHHHHHHHHHHHHHHHHGHHHHHHHGHHHHHHHHHHHGHHHHHFDGHHHGGHHHHHHHHHHHHHHHHHHHHDHHGHHGHHHHHHHHHFGFHGFHHHHGHHHHHHHGHHHHGFHGGHGGH
@M05620:45:000000000-G6HP7:1:1101:21753:10110 1:N:0:112
ATCTCTATCTCCTAAAAAGGAAGAAAGGGGAGGGAAGATCGGAAGAGCACACGTCTGAACTCCAGTCACTCCGCGAAATCTCGTATGCCGTCTTCTGCTTGAAAAAAAAAAAAAATAACAAAATAAATCCCTCTATATGACTTCTATCTCACATACACCCCATCGAGAAGTATCTCCTCATACTCTACCCATCATCTGAATCCTATACACAACAATCCTCCCTACAATACGCAAACCATATCTGACTGCAC
+
DDDDDFFFFFFFGGGGGGGGGGHGHHHHGGGGGGGHGHHHHGGGGHHGHHHHGHHHGHGHHHHHHHHHHHHHGGGGGGHFHHGFGHHHHGEGHGHHHHHHHGFFHHGGGGCF>->0111>F0.0000000<0</0000000000<00000<0000000/.-.//.:..</00000<00/0000000000.0//00:00:0<<000000000....00/00/./0.0<000...--.<.0000000000/00
@M05620:45:000000000-G6HP7:1:1101:8930:10113 1:N:0:112
CATCCTGACCCTGAAGTACCCGGCTTGATTTCTGACATTAGATCGGAAGAGCACACGTCTGAACTCCAGTCACTCCGCGAAATCTCGTATGCCGTCTTCTGCTTGAAAAAAAAAAAAAAAAAAAAATATATATAAGTGAGTATATTATAGTGAGAAAGAAAGGATCAAAGAGAGACAGAGGTCTAACAAAATACAAATGAGCGTGATGTTCAGAAGTCGATCTAAAATCGTACTCAGTGGATAAGCATTAA
+
BAABCFFFFFFFGGGGGGGGGGGGGGGHHHHHHHHHGHHHHHHHHGGGGGHHHHHHGHHHGHFHHHHHHHHHHHHHGGGGGGHEGHHGEHHHHGGGHGHHHHHHHHHGFHGGGGC/>/--------.00000000:;000000000:000000:0000/./0:/0/.000///..;////;:/000000..000000000:0-.../00000000000....:000000.....00;00/00000000000
@M05620:45:000000000-G6HP7:1:1101:18347:10119 1:N:0:112
CATCCTGACCCTGAAGTACCCGGCTTGATTTCTGACATTAGATCGGAAGAGCACACGTCTGAACTCCAGTCACTCCGCGAAATCTCGTATGCCGTCTTCTGCTTGAAAAAAAAAAAAACATTAATTTACACTCTATTCTTTTTTCTCCCCACATACTTCCCGTCTGTATACATTCCCCCTTTCCCCCCCCTCCGCCTGTTTCCCTCAGACGCTGTTCCACCCATCGACGCCCCCCCTGCATGTCCCCCTTC
+
BAABCFFFFFFFGGGGGGGGGGGGGGGHHHHHHHGHFFHHHHHHHGGGGGHHHHHHGHHHGGHHHHGHHHHHHGHHGGGGFGGFGHHGEFHHHGFGHGGHHFHHGHHHDHF@BBB<>//.11111<111>11<1>1100000<-/000<./..0000000/.....0000;000000;.:.000:/.---99.9...90900000/.0009-..900000...//./------;:--..:000090..-./
@M05620:45:000000000-G6HP7:1:1101:8376:10123 1:N:0:112
TACCTGTACTGGGGAAGCAATCGCCATTCCTACCCTAAAGATCGGAAGAGCACACGTCTGAACTCCAGTCACTCCGCGAAATCTCGTATGCCGTCTTCTGCTTGAAAAAAAAAAAAACAAAAAAAAAAAAAGTTCAGAAAGCTCGGAGATGAATCATCATACACAACATCAGAGTAAATATAGAAATACTACACGCACGGGGGGAATCGACGGAAGAGAGTCAGACAAAAGAATGAATGAGGAGTGTCAGT
+
ECCDEFFFFFFFGGGGGGGGGGGGGGGHHHHHHHHHGHHHGHHHGGGGHHHGHGHGHHHGGGHHHHHHHHGHHHHGGGGGGHHHHHFFHHHHGGGHGHHHHHHHHHHHFGGGGB>></?<00.--<A----.01<111100/00.-.--/011111111:11000.../0000011111111111<11:1110/.--<-------./0..<-9...../.0<<1:0//:./..010:1101/0./.11111
@M05620:45:000000000-G6HP7:1:1101:3990:10165 1:N:0:112
AAACCAAGCAGACACTCACCGCTCCATCTCGACAGGGCACTAGTCTGTCCTCACGTAATTCCCAACAAGTTGCTGCTGTGTCTGCCGTTTTTCTGGTGATGGCCATCAGCTCCGACGAGGTCAGCTGGGGGGCTTTCTTTGTGTAAGCAACGAGAAACCTGAAAGAAGCATTTTTTAACTAAGTCCTGCTGAGTCATTCATGAGTTTTTAGCCGCCTTGCTTCTTCTCACAGACTCTCTACTCTCATGCCA
+
BABABBBFAFFFGGCGFBFGEEC?A4555523AEEA2BF22AGA5DDF5BF5A11AB11D553B31AF255@5@53335B5DD53F/>?G11B443313B@3133B33FCDGHEE?E/>//GFGBFG0EC/-9?EGBFFGGGGGGBFGGFFBEBDFFFFFFBFBBBAFFFFFFFF?.BFFFFFFFFFFFFFBFFFFFFFFFEB/BFFFAFFBF.==DA/BBFFFFFFFFFFFBFFFFFFFFFFFFFFBFF/
@M05620:45:000000000-G6HP7:1:1101:10393:10178 1:N:0:112
CATCCTGACCCTGAAGTACCCGGCTTGATTTCTGACATTAGATCGGAAGAGCACACGTCTGAACTCCAGTCACTCCGCGAAATCTCGTATGCCGTCTTCTGCTTGAAAAAAAAAAAAAAAAACTAAAAAAAAAATAATACAACTCTTACTTTCACCTCAAACCCACGACAACTAAACCGGCCATGGAAAGTCTGCGGTACATCTGGTTCCTGATAGATTCCTATACAGCCCTCTTCAGTGCAGACCGATCC
+
CCCCDFFFFFFFGGGGGGGGGGGGGGGHHHHHHHGHGHHGHHHHHGGGGGHHHHHHGHHHGGGHHHHHHHHHHHHHGGGGGGHFGHHFFHHHHGEGHGHHHHHHHHHHFHGGGCC></---<.000<00---<-:0<00000000000000000000.0:00....----9<00<00/----9/:/0<0.00000--...000000:0000:000000000<0:00000.././0000<00:00..----<
@M05620:45:000000000-G6HP7:1:1101:14908:10195 1:N:0:112
CATCCTGACCCTGAAGTACCCCGGCTTGATTTCTGACATTAGATCGGAAGAGCACACGTCTGAACTCCAGTCACTCCGCGAAATCTCGTATGCCGTCTTCTGCTTGAAAAAAAAAAAAAAAAAAGAACAAAAAAAAAGAAAAGCTCGGATATACACAGAGACATGAGAATAAAGTCTTGTTAAGCGATCATATGTTAAAGCTGACGGGAGAGTAGCGTGAGGAACAACTGTTCAGGGGAACGACATGTCCT
+
CCCDDFFFFFFFGGGGGGGGGGGGGGGGHHHHHHHHHHHHGHHHHHGGGGHHHHHHHGHHHGHHHHHHHHHHGHHHHGGGGGGHGHHHFEHHHHGFFHGHHHHHHHHGHHG@CBDB>>-----<.<.///...----.../</.00.-.<<00:000.0//:/00<0<0000<00<00<00:00<-....00000000:00000/.--.-..0000-.....0/.//.0<000000.-.....--.0<000
@M05620:45:000000000-G6HP7:1:1101:12103:10238 1:N:0:112
AAACCAAGCAGACACTCACCGCTCCCTCGCCACAGGCCAATAGTTTGTCCTCACTGAGTTGGCAACAAGTGGCTGCTGTGGCTGCCATTTTTCTGGTGATGGCCATCAGCTCCGACGAGGTCAGCTGGGGGGCTTTCTTTGTGTAAGCAACGAGAAACCTGAAAGAAGCATTTTTTAACTAAGTCCTGCTGAGTCATTCATGAGTTTTTAGCCGCCTTGCTTCTTCTCACAGACTCTCTACTCTCATGCCA
+
BBBBBBAFBFFFGGGGGGGGGGGGGGHHGGGGGHGHGGDHFFGFGGHHHHHHHHHHHHGFHFHGHHHGHHFHGGFGHHFGHHHFGHHFHHHFFHHHHHGHHHHHHHHHHHHHHGEGEGGGFHHHHHHHGGGGGGGGGGGGGGGGGGFFFFFFFFFFFFFFFFFFFFFFFFFFFFFFFFFFFFFFFFFFFFFFF9BFFFFFFFFFFFFFFFFFFFFFFFFFFFFFFFFFFFFFFFFFFFFFFFFFFFFFFF/
@M05620:45:000000000-G6HP7:1:1101:5878:10244 1:N:0:112
AAACCAAGCAGACACTCACCGCTCCCTCGCCACAGGCCAATAGTTTGTCCTCACTGAGTTGGCAACAAGTGGCTGCTGTGGCTGCCATTTTTCTGGTGATGGCCATCAGCTCCGACGAGGTCAGCTGGGGGGCTTTCTTTGTGTAAGCAACGAGAAACCTGAAAGAAGCATTTTTTAACCAAGTCCTGCTGAGTCATTCATGAGTTTTTAGCCGCCTTGCTTCTTCTCACAGACTCTCTACTCTCATGCCA
+
?AABAAAFBBFFGGGGGGGFGGCEGGHFGGGGGHFGFGHGFFHFGHHAFGE5GGHFHFGGFFBGHHHHGDGHGA?FHFGFFAB?FHFHFGFHGHHEHBBG4GGCG?FFGHHHHGGGFF/B?CGHF3FHFGGG?-EGBFGGGGGFF0FFFFFAEDFFFFFFFFFFFFFFBFFFFFFFFFFFFFFFFFFFBFFBA;F/BB9FFFFFFFFF?ABFFFF;DF/FFFFFFFFFFBBBBFB/BFFBFFBFBB/9BF/
@M05620:45:000000000-G6HP7:1:1101:12089:10256 1:N:0:112
AAACCAAGCAGACACTCACCGCTCCCTCGCCACAGGCCAATAGTTTGTCCTCACTGAGTTGGCAACAAGTGGCTGCTGTGGCTGCCATTTTTCTGGTGATGGCCATCAGCTCCGACGAGGTCAGCTGGGGGGCTTTCTTTGTGTAAGCAACGAGAAACCTGAAAGAAGCATTTTTTAACTAAGTCCTGCTGAGTCATTCATGAGTTTTTAGCCGCCTTGCTTCTTCTCACAGACTCTCTACTCTCATGCCA
+
A3AABBBFBFBFGGGGGFGGEGEGGGHHGGGDEGHHGGGAGFHHHHHHHHGHGEHHGHHGGGHHHHHHHHEHGHGGHGHHHHHGGHGHHHHHHHHHHHEHFHHHHHHFGHHHHGGGG?DGEHHHHHHHGGGGGGGGGGGGGGGFGGFFFFFBFFFFFFFFFFFFFFFFFFFFFFFBFFFFFFFFFFFFFFFFFFFFFFFFFFFFFFFFFFFFFFBBFFFFFFFFFFFFBFFFFFFFFFFFFFFFFFFFFF/
@M05620:45:000000000-G6HP7:1:1101:19735:10265 1:N:0:112
AAACCAAGCAGACACTCACCGCTCCCTCGCCACAGGCCAATAGTTTGTCCTCACTGAGTTGGCAACAAGTGGCTGCTGTGGCTGCCATTTTTCTGGTGATGGCCATCAGCTCCGACGAGGTCAGCTGGGGGGCTTTCTTTGTGTAAGCAACGAGAAACCTGAAAGAAGCATTTTTTAACTAAGTCCTGCTGAGTCATTCATGAGTTTTTAGCCGCCTTGCTTCTTCTCACAGACTCTCTACTCTCATGCCA
+
CCCDDCDFCFFFGGGGGGGGGGGGGGHHGGGGGHHHGGHHHHHHHHHHHHHHHHHHHHHHHHHHHHHHHHHHGHGGHHHHHHHGGHHHHHHHHHHHHHHHHHHHHHHHHHHHHGGGGGGGGHHHHHHHGGGGGGGGGGGGGGGGGGFFFFFFFFFFFFFFFFFFFFFFFFFFFFHFFFFFHFFFFHHFFFFFFFFFFFFFHHFFFFFFFFFFFFFFFFFFHHHFFFHFHFFFFFFFFFFFHHFHFFFFFF:
@M05620:45:000000000-G6HP7:1:1101:12825:10268 1:N:0:112
CATCCTGACCCTGAAGTACCCCGGCTTGATTTCTGACATTAGATCGGAAGAGCACACGTCTGAACTCCAGTCACTCCGCGAAATCTCGTATGCCGTCTTCTGCTTGAAAAAAAAAAAATAAATAGATAGCCCACTTTTCATTTATCACACCTCATGCATCCCATCATGAATACAGCCACCTTACAGCGCCCCACACCTATGTCCATCTTTCTTCTTTCCACTCTTCAATCCCCTCCCGCTTGCAGCCCCTT
+
AAABBFFFFFFFGGGFFGGGGGGGGGGGHHHHHHHHHHHHGHHHHHGGGGHGHHHGHGHHHGHGHHGHHHHHHHHHHGGGCEEHGHHHGGGHHHGGFFGGHFGHFGHHHHHGGGG@</01111111=11=10..011110<00000000/.<C/00000:/.00;:000000:000:./;900/00;-----.....//99/9//////;9B;///:///9/////:///./.....;-;;..///9....
@M05620:45:000000000-G6HP7:1:1101:19721:10275 1:N:0:112
AAACCAAGCAGACACTCACCGCTCCCTCGCCACAGGCCAATAGTTTGTCCTCACTGAGTTGGCAACAAGTGGCTGCTGTGGCTGCCATTTTTCTGGTGATGGCCATCAGCTCCGACGAGGTCAGCTGGGGGGCTTTCTTTGTGTAAGCAACGAGAAACCTGAAAGAAGCATTTTTTAACTAAGTCCTGCTGAGTCATTCATGAGTTTTTAGCCGCCTTGCTTCTTCTCACAGACTCTCTACTCTCATGCCA
+
BABBBBBFBFFFGGGGGGGGGGGGGGHHGGGGGHHHGGHHHHHHHHHHHHHHHHHHHHHHHHHHHHHHHGHHGHGGHHHHHHHGGHHHHHHHHHHHHHGHHHHHHHHHHHHHHGGGGFGGGHHHHHHHGGGGGGGGGGGGGGGGGGFFFFFFFFFFFFFFFFFFFFFFFFFFFFFFFFFFFFFFFFFFFFFEFFFFFFFFFFFFFFFFFFFFFFFFFFFFFFFFFFFFFFFFFFFFFFFFFFFFFFFFFF/
@M05620:45:000000000-G6HP7:1:1101:22349:10279 1:N:0:112
ATCTCTATCTCCTAAAAACCTGTTTAGATTTGGAGATAGACCTTCAGGTTTTTCATCATTTTCTGCATGAATTATACATTGACCACGTTCCAGCGTGGTCAGTTTGCAGCATTCTGTTATTTTGTTTGACAGAGTGTCTTGTTGAGAACATATGTAGGACATGATTTTTTCCTGCAACAGGGAAAATAAAGTATAAGTTTTAAAGATTTATTCTTTAATAAAGGATCTCAAAGCCAGCTTTAGAAAAAGGA
+
CCCCCFFFFFFFGGGGGGGGGGGHHHHHHGHHHHHHHHHHHHHHHHHHHHHGGHHHHHHHHHHHHHHHHHHHHHHHHHHHHGHHHHGHHHHHHHGGGGHHHHHHHHHHHHHHHHHHHHHHHHHHHHHHGHGHHHGHHHH4FGHHHHGHHHHHHHHHHHHHHHHHGHHHHGHHHHGHHHHHHGGHHHHHGHHGGHHGHFHHHHHHHHHHHHHHHHHHHHHHHGHHHHHHHGGGHHHHHGHHHHHHHGHHGGH
@M05620:45:000000000-G6HP7:1:1101:12818:10286 1:N:0:112
CATCCTGACCCTGAAGTACCCCGGCTTGATTTCTGACATTAGATCGGAAGAGCACACGTCTGAACTCCAGTCACTCCGCGAAATCTCGTATGCCGTCTTCTGCTTGAAAAAAAAAAAAAAAAAGGAAAAAAAATAGAAACAAAAAGAAGAAATAAAATGAGGGAGAGAGTGAGAAGATAACAATATTACAAGAAGGGAAAGAAGGAGCAGGAAGACAACGTCAAGACAGTAGAAATGTAAAAGCAGTAATT
+
CABCCFFFFFFFGGGGGFGGGGGGGGGGHHHHHHHGHHHHGHGHHHGGGGGGHGHHHFGHHGHFGHHHHHHHFHHHHGGGCEEGFGHHGGHHHHGGGHGHHHHHHHHGFHGGGGGC>><---<..////.---;00000//....9..:///00000000;/.......////;/////////////////////.....././..:../../..///.-:...//;////;///:///////.///////
@M05620:45:000000000-G6HP7:1:1101:10709:10320 1:N:0:112
AAACCAAGCAGACACTCACCGCTCCCTCGCCACAGGCCAATAGTTTGTCCTCACTGAGTTGGCAACAAGTGGCTGCTGTGGCTGCCATTTTTCTGGTGATGGCCATCAGCTCCGACGAGGTCAGCTGGGGGGCTTTCTTTGTGTAAGCAACGAGAAACCTGAAAGAAGCATTTTTTAACTAAGTCCTGCTGAGTCATTCATGAGTTTTTAGCCGCCTTGCTTCTTCTCACAGACTCTCTACTCTCATGCCA
+
BBABBBBFBFFFGGGFGGGGGGGGGGHHGGGFGHHEFGHHFGHHHHHHHHHHHGFHHADGHHHGHHHHHGHHGHGGHHHHHHHGGHHHHHHGHHHHHHHHGHHHHHHHHHHHHGGGGGFGGHHHHHHHGGGGGGGGGGGGGGGGGFFFFFFFFFFFFFFFFFFFFFFFFFFFFFFFFFFFFFFFFFFFFFFFFFFFFFFFFFFFFFFFFFFFFFFFFFFFFFFFFFFFFFFFFFFFFFFFFFFFFFFFFFF
@M05620:45:000000000-G6HP7:1:1101:9324:10325 1:N:0:112
AGATTACTGCAACAGTTCCCCCTGGACCTGGAAAAGTTTCTTGCCTGGCTTACAGAAGCTGAAACAACTGCCAATGTCCTACAGGATGCTACCCGTAAGGAAAGGCTCCTAGAAGACTCCAAGGGAGTAAAAGAGCTGATGAAACAATGGCAAGTAAGTCAGGCATTTCCGCTTTAGCACTCTTGTGGATCCAATTGAACAATTCTCAGCATTTGTACTTGTAACTGACAAGCCAGGGACAAAACAAAGAT
+
BAABADFFBDDFEGCFEGGGGGGFHHHHHHFFFHFFGDHHFEGFHHHHHHHGHHFBGGCGHEHDFHHHHGHHFHHFFGFHHHHFFGHHHFFHHHGGGFHFHFBGFHFHGFGHHHBBCHHBEFHFEAEFHFHFHEHHHFBGHEFBGFHGDFFHFGHHGHFHHHHHGHHHGGDGGGGHBGHHHHHFH<FAHGHGGCDGDBDF0GFFGFH0DHEHBGHHHHHFGFFFHHFCFHHFEGFGE.AC.FBFGGGGGGF
@M05620:45:000000000-G6HP7:1:1101:17575:10355 1:N:0:112
ATCTCTATCTCCTAAAAACCTGTTTAGATTTGGAGATAGACCTTCAGGTTTTTCATCATTTTCTGCATGAATTATACATTGACCACGTTCCAGCGTGGTCAGTTTGCAGCATTCTGTTATTTTGTTTGACAGAGTGTCTTGTTGAGAACATATGTAGGACATGATTTTTTCCTGCAACAGGGAAAATAAAGTATAAGTTTTAAAGATTTATTCTTTAATAAAGGATCTCAAAGCCAGCTTTAGAAAAAGGA
+
3AACCFFFFFFFGGGGGGGGGGHHHHHHHHHHFFHFHHHHHHHGHHHGHHHGGHHHHHGHGHHHHHHGHEFHHHHHHHHHHHHHHHFHHHHHHGGFGGHHGGHHHHHHHGHHHHHHHHHHHHHHHHHHHHHHHHHHHHHHHHHHHHHHHHHHHHHHHHHHHHHHHHHHHGHHHHHHHHHHHGGGHHHHHHHHHHHHHFGHHHHHHHHHHHHHHHHHHHHHFEHHHHHHHGHHGHHHHGHHHHHHHHHHGGH
@M05620:45:000000000-G6HP7:1:1101:17560:10364 1:N:0:112
ATCTCTATCTCCTAAAAACCTGTTTAGATTTGGAGATAGACCTTCAGGTTTTTCATCATTTTCTGCATGAATTATACATTGACCACGTTCCAGCGTGGTCAGTTTGCAGCATTCTGTTATTTTGTTTGACAGAGTGTCTTGTTGAGAACATATGTAGGACATGATTTTTTCCTGCAACAGGGAAAATAAAGTATAAGTTTTAAAGATTTATTCTTTAATAAAGGATCTCAAAGCCAGCTTTAGAAAAAGGA
+
DDDDDFFFFFFFGGGGGGGGGGHHHHHHHHHHHHHHHHHHHHHHHHHHHHHGGHHHHIIHHIHIHHHHHHHHHHHHHHHHHHHHHHGHHHHHHHGGGGHHHHHHHHHHHHHHHHHHHHHHHHHHHHHHHGHHHHHHHHHHHHHHHHHHHHHHHHHHHHHHHHHHHHHHHGHHHHHHHHHHHGGHHHHHHHHHHHHHHHHHHHHHHHHHHHHHHHHHHHHHHGHHHHHHHHHHHHHHHGHHHHGHHHHHGGH
@M05620:45:000000000-G6HP7:1:1101:17544:10375 1:N:0:112
ATCTCTATCTCCTAAAAACCTGTTTAGATTTGGAGATAGACCTTCAGGTTTTTCATCATTTTCTGCATGAATTATACATTGACCACGTTCCAGCGTGGTCAGTTTGCAGCATTCTGTTATTTTGTTTGACAGAGTGTCTTGTTGAGAACATATGTAGGACATGATTTTTTCCTGCAACAGGGAAAATAAAGTATAAGTTTTAAAGATTTATTCTTTAATAAAGGATCTCAAAGCCAGCTTTAGAAAAAGGA
+
CCDDDFFFFFFFGGGGGGGGGGHHHHHHHHHHHHHHHHHHHHHHHHHHHHHGGHHHHHIHHIHIIHHHHHHHHHHHHHHHHHHHHHGHHHHHHHGFGGHHHHHHHHHHHHHHHHHHHHHHHHHHHHHHHGHHHHHHHHHHHHHHHHHHHHHHHHHHHHHHHHHHHHHHHGHHHHHHHHHHHGGHHHHHHHHHHGHHHHHHHHGHHHHHHHHHHHHHHHHHHHHHHHHHHHHHHGHHHGHHHHGBGCGHGGH
@M05620:45:000000000-G6HP7:1:1101:7108:10383 1:N:0:112
TACCTGTACTGGGGAAGCATTTGAATATCCCCCCATGGTGATGGGGACGGAGAACTGCTCCATAAACACAGGCAACGTGCCTAACTTTCCCGGGAAGATGAAGTCAAAGAGCGACCACAGCTCTCGGAGGTTATTTTGCATCGGTGAGCCAGACAGAATGATCCGATGAGGGGTGCGAAACTATTTGAGGAAAGGAAGCACCTTTTTATTAAATTTACCTTTTAGCAATCGCCATTCCTACCCTAAAGATC
+
A?AAAFFFFFFFGGGGGGGGGGHHHHHHHHHGGGGHHHGHGHHHGGGGGGFGGHHHHHHHHGHFGHHFHHHHGGGHFHHHHHHHHHHHHHHGGGGGGGHHHGHHHHHHGFHHGGGGGHHHHHHHHCFGGGCGHHHHHHGGHHGGEGGHHHHHHGGHHHHHHHHHHGGGHHFACC@DGGCGGGGGFFGGGFBFGFGGGGGBBEFFFFFFFFFBBFFFFFBBFBFFFFFBFFEFFFEFFFFFF;FFFFFFFFF
@M05620:45:000000000-G6HP7:1:1101:16585:10392 1:N:0:112
TACCTGTACTGGGGAAGCATTTGAATATCCCCCCATGGTGATGGGGACGGAGAACTGCTCCATAAACACAGGCAACGTGCCTAACTTTCCCGGGAAGATGAAGTCAAAGAGCGACCACAGCTCTCGGAGGTTATTTTGCATCGGTGAGCCAGACAGAATGATCCGATGAGGGGTGCGAAACTATTTGAGGAAAGGAAGCACCTTTTTATTAAATTTACCTTTTAGCAATCGCCATTCCTACCCTAAAGATC
+
CCCCCFFFFFFFGGGGGGGGGGGHHGHHHHHGGGGHHHBGGHHHHGGGGGGGGHHHHHHHHHHHHHHHHHHGGHHHGHHHHHHHHHHHHGHGGGGGGHHHHHHHHHHHHHHHGGGGGHHHHHHHHGGGGGDHHHHHHHHHHHGGGGGHHHHHHGHHHHHHHHHHHGGGHHHGGCDGGGGGGGGGGGGGGGFGGGGGGGGFFFFFFFFFFFFFFFFFFFFFFFFFFFFFFFFFFFFFFFFFFFFFFFFFFFF
@M05620:45:000000000-G6HP7:1:1101:17414:10411 1:N:0:112
TACCTGTACTGGGGAAGCATTTGAATATCCCCCCATGGTGATGGGGACGGAGAACTGCTCCATAAACACAGGCAACGTGCCTAACTTTCCCGGGAAGATGAAGTCAAAGAGCGACCACAGCTCTCGGAGGTTATTTTGCATCGGTGAGCCAGACAGAATGATCCGATGAGGGGTGCGAAACTATTTGAGGAAAGGAAGCACCTTTTTATTAAATTTACCTTTTAGCAATCGCCATTCCTACCCTAAAGATC
+
BBBBBFFFFFFFGGGGGGFGGGHHHHHHHHHGGGGHHHGHHHHHGGGGGGGGGHHHHHHHHHHHHHHHHHHHGHHHGHHHHHHGHHHHHHHGGGGGGHHHHHHHHHHHHHHHGGGGGHHHHHHHHGGGGGGHHHHHHHHHHHGGGGGHHHHGHGHHGHHHHHHHHGGGHHHGGCGDGGGGGGGGGGGGGGGGGGGGGGGGGFFFFFFFFFFFFFFFFFFFFFFFFFFFFFFFFFFFFFFFFFFFFFFFFFF
@M05620:45:000000000-G6HP7:1:1101:4533:10419 1:N:0:112
TACCTGTACTGGGGAAGCATTTGAATATCCCCCCATGGTGATGGGGACGGAGAACTGCTCCATAAACACAGGCAACGTGCCTAACTTTCCCGGGAAGATGAAGTCAAAGAGCGACCACAGCTCTCGGAGGTTATTTTGCATCGGTGAGCCAGACAGAATGATCCGATGAGGGGTGCGAAACTATTTGAGGAAAGGAAGCACCTTTTTATTAAATTTACCTTTTAGCAATCGCCATTCCTACCCTAAAGATC
+
CCCCCFFFFFFFGGFEGGGGGGHHGHHHHHHGGGGHHHFGHHHHHGGGGGGGGHHHHHHHHHHHHHHHHHHHGHHHGHHHHHHHHHHHHHHGGGGGGHHHHHHHHHHHHHHGGGGGGHHHGHHHHGGGGGGHHHHHHHHFHHGGGGGHHHHHHGHGGHHHHHHHHGGGHHHGGEGGGGGFGGGGGGGGGGFGGGGGGGGGGFFFFFFFFFFFFFFFFFFFFFFFFFFFFFFFFFFFFFFFFFFFFFFFFFF
@M05620:45:000000000-G6HP7:1:1101:17431:10424 1:N:0:112
TACCTGTACTGGGGAAGCATTTGAATATCCCCCCATGGTGATGGGGACGGAGAACTGCTCCATAAACACAGGCAACGTGCCTAACTTTCCCGGGAAGATGAAGTCAAAGAGCGACCACAGCTCTCGGAGGTTATTTTGCATCGGTGAGCCAGACAGAATGATCCGATGAGGGGTGCGAAACTATTTGAGGAAAGGAAGCACCTTTTTATTAAATTTACCTTTTAGCAATCGCCATTCCTACCCTAAAGATC
+
CCCCCFFFFFFFGGGGGGGGGGHHHHHHHHHGGGGHHHGHHHHHHGGGGGGGGHHHHHHHHHHHHHHHHHHHGHHHGHHHHHHHHHHHHHHGGGGGGHHHHHHHHHHHHHHHGGGGGHHHHHHHHGGGGGGHHHHHHHHHHHGGGGGHHHHHHGHHHHHHHHHHHAFGHHHGGEGGGDFGGGGGGGGGGFFGGGGGGGGGGFFFFFFFFFFFFFFFFFFFFFFFFFFFFFFFFFFFFFFFFAFFFFFFFFF
@M05620:45:000000000-G6HP7:1:1101:4549:10425 1:N:0:112
TACCTGTACTGGGGAAGCATTTGAATATCCCCCCATGGTGATGGGGACGGAGAACTGCTCCATAAACACAGGCAACGTGCCTAACTTTCCCGGGAAGATGAAGTCAAAGAGCGACCACAGCTCTCGGAGGTTATTTTGCATCGGTGAGCCAGACAGAATGATCCGATGAGGGGTGCGAAACTATTTGAGGAAAGGAAGCACCTTTTTATTAAATTTACCTTTTAGCAATCGCCATTCCTACCCTAAAGATC
+
CBCCCFFFFFFFGGGGGGGGGGHGHHHHHHHGGGGHHHGHHHHHHGGGGGGGGHHHHHHHHHHHHHHGHHHHGHHHGHHHHHHHHHHHHHHGGGGGGHHHHHHHHHHHHHGHGGGGGHHHHHHHHGFGGGGHHHHHHHHGHHGGGGGHHHHHHGHHGFHHHHHHHDGGHHHGGEGFGGGDGGGGGGGGGGGGGGGGGGGFGFFFFFFFFFFFFFFFFFFFFFFFFFFFFFFFFFFFFFFFFFFFFFFFFFF
@M05620:45:000000000-G6HP7:1:1101:13144:10427 1:N:0:112
CATCCTGACCCTGAAGTACCCCGGCTTGATTTCTGACATTAGATCGGAAGAGCACACGTCTGAACTCCAGTCACTCCGCGAAATCTCGTATGCCGTCTTCTGCTTGAAAAAAAAAACATTGCTTCTGACCGAGGCCCCCCTGCACCCCCCGGCCCCCAGAGACCAGATGACTCAGGTGCGTCTCGGCCGCCGCCCCTGCTCCTCCCGTCCTTTCCCCACTCCTTTTCTGCCCCTCTTTCTTTCTTCCCTTT
+
BBBBBFFFFFFFGGGGGGGGGGCC?AAEGAGFFAA5F3G5GDGEFAAAAFHEHGHH1EBEGAGEFHHCFH5@FG5FF1FE///?F4F1?E334?/?EGGEF4F43B0GFBHC<D///?111<?1?<<1?F/--->CEGFG?A.::GDC-;--;A-;:-......9;.9B/B/B/:99/;-.;9B/.99--9--=D-.../;B/FFFA9:..9;FFFB...:9B//;F9///9..9;////;;////9.;F/
@M05620:45:000000000-G6HP7:1:1101:17417:10436 1:N:0:112
TACCTGTACTGGGGAAGCATTTGAATATCCCCCCATGGTGATGGGGACGGAGAACTGCTCCATAAACACAGGCAACGTGCCTAACTTTCCCGGGAAGATGAAGTCAAAGAGCGACCACAGCTCTCGGAGGTTATTTTGCATCGGTGAGCCAGACAGAATGATCCGATGAGGGGTGCGAAACTATTTGAGGAAAGGAAGCACCTTTTTATTAAATTTACCTTTTAGCAATCGCCATTCCTACCCTAAAGATC
+
DDCDDFFFFFFFGGGGGGGGGGHHHHHHHHHGGGGHHHGHHHHHHGGGGGGGGHHHHHHHHHHHHHHHHHHHGHHHGHHHHHHHHHHHHHHGGGEGGHHHHHHHHHHHHHHHGGGGGHHHHHHHHGGGGGFHHHHHHHHHHHGGGGGHHHHHGGHHHHHHHHHHHGGGHHHGGEEGGGGGGGGGHGGGGGGGGGGGGGGGGFFFFFFFHFFFFFFFFFFFFFFFFFFFFFFFFFFFFFFFFFFFFFFFFFF
@M05620:45:000000000-G6HP7:1:1101:6476:10470 1:N:0:112
ATCTCTATCTCCTAAAAACCTGTTTAGATTTGGAGATAGACCTTCAGGTTTTTCATCATTTTCTGCATGAATTATACATTGACCACGTTCCAGCGTGGTCAGTTTGCAGCATTCTGTTATTTTGTTTGACAGAGTGTCTTGTTGAGAACATATGTAGGACATGATTTTTTCCTGCAACAGGGAAAATAAAGTATAAGTTTTAAAGATTTATTCTTTAATAAAGGATCTCAAAGCCAGCTTTAGAAAAAGGA
+
CCDDDFFFFFFFGGGGGGGGGGHHHHHHHHHHHGHHHHHHHHHHHHHHHHHGGHHHHIIHIHIHHHHHHHHHHHHHHHHHHHHHHHGHHHHHGHGFGGHHGHHHHHHGHHGHHHHHHHHHHHHHHHHHHHHHHHHHHHHHHHHHGHHHHHHHHHHHHHHHHHHGHHHHHGHHHHHHHHGHHGGGHHHHHHHHHHHHHHHHHGHHHGHHHHHHHHHHHGHHHHHHGHHHHGHGHHHHHGHHHGHHHHGGGGH
@M05620:45:000000000-G6HP7:1:1101:6443:10474 1:N:0:112
ATCTCTATCTCCTAAAACCCTGTTTAGATTTGGAGATAGACCTTCAGGTTTTTCATCATTTTCTGCATGAATTATACATTGACCACGTTCCAGCGTGGTCAGTTTGCAGCATTCTGTTATTTTGTTTGACAGAGTGTCTTGTTGAGAACATATGTAGGACATGATTTTTTCCTGCAACAGGGAAAATAAAGTATAAGTTTTAAAGATTTATTCTTTAATAAAGGATCTCAAAGCCAGCTTTAGAAAAAGGA
+
ABBBBFFFFFFFGFGGG4EGGGGHHHHHHHHHHFGFHHHGHHHHHHHGHGHGGHHGHHHHGHHGHHHHH3FFHHHHHBGHHFGHHH?GHHHHHGGEGGHHFHHHHHHGHFFGHGHHHHHHHHHHHHHEGHHHGHHHHHHHHHHG4FFHG3G3GHH4FBDFFGHGGHHHHCHHHHH2@GGFHGEGCGGGFFGHHHHGHGGGHGGGHGHHHHHHHHHHHFHHHHGHFGHHHFHHHFHHHGHHHHHH0;GHFGC
@M05620:45:000000000-G6HP7:1:1101:6461:10479 1:N:0:112
ATCTCTATCTCCTAAAAACCTGTTTAGATTTGGAGATAGACCTTCAGGTTTTTCATCATTTTCTGCATGAATTATACATTGACCACGTTCCAGCGTGGTCAGTTTGCAGCATTCTGTTATTTTGTTTGACAGAGTGTCTTGTTGAGAACATATGTAGGACATGATTTTTTCCTGCAACAGGGAAAATAAAGTATAAGTTTTAAAGATTTATTCTTTAATAAAGGATCTCAAAGCCAGCTTTAGAAAAAGGA
+
CDDDEFFFFFFFGGGGGGGGGGHHHHHHHHHHHHHHHHHHHHHHHHHHHHHGGHHHHHHHHHHIIHHHHHHHHHHHHHHHHHHHHHGHHHHHHHGGGGHHHHHHHHHHHHHHHHHHHHHHHHHHHHHHHHHHHHHHHHHHHHHHHHHHHHHHHHHHHHHHHHHHHHHHHGHHHHHHHHHHHGGHHHHHHHHHHHHHHHHHHHHHHHHHHHHHHHHHHHHHHHHHHHHHHGHGHHHHHGHHHHGGHGHHGGH
@M05620:45:000000000-G6HP7:1:1101:24447:10500 1:N:0:112
CATCCTGACCCTGAAGTACCCCGGCTTGATTTCTGACATTAGATCGGAAGAGCACACGTCTGAACTCCAGTCACTCCGCGACTTCTCGTATGCCGTCTTCTGCTCGAAAAAACAACCCACTCTACATACCTATTCCCCCCTTACCCCCCCTTCCCACCTCTATCCTCTTACTCCTATTCTTCTCTCCCGCCTCCCTTGCTCCTCCCGACCATTCCCCCGTCCTCTTCTTCCCTGCTCTCTTGCTTCCCTTC
+
AAAAAFFFFFFFG1F1G3FGGG?EEG?E01FHF222DFG2DA1BBAAAFEF0FCGFAFHHH/1FGHGAABAF1D2FG/E/////B2B/??F02B/?EGAEH1F11?<B?<<C/<//C///0@<1@112@?11?<??GHGG-01>CGHCCG-./;:0;E:::000/0;00;;BC/000000000;00:;.--..9.-/-:;9/9BB---9;-//;9:9--;A-9/9/////;;/9-//:///9/9///-//;
@M05620:45:000000000-G6HP7:1:1101:14620:10502 1:N:0:112
CATCCTGACCCTGAAGTACCCCGTCTTGATTTCTGACATTAGATCGGAAGAGCACACGTCTGAACTCCAGCCACTCCGCGACATCACGTATCCCGTCTTCTGCTCGAAAAAACACCCAGTGCTGCTGACCGAGGCCCCCCTGAACCCCAAGGCCAACAGAGAGAAGATGACTCAGGTGAGGCTCGGCCGACGCCCGTGCTCCTCCCGTCCTTTCCCCAGTCATTTTCTGCCCGGCTTGATTTCTGACATTC
+
AAAAAFFFFFFFGGGGGGGGGG?0000F31DE3222D1G2F112A0//ABG00BGH0EAAA/G21FG11G0A0B1BA/B/////B1B/>B1021/>?>F2>1B11?/B//B//?0/?F?B<FHGFHFDGHCGGCCGGGGGGGGHHHGGGFHGHHHAECCGGBCC/CFFFGGGGGFGGFFFFCEGGGGGG@@@@@@@@-;AFFFFFFB9ABBFFFFFF--:BFFFFFFFFFFFA<@@@?FFFFFFB:B/FB/
@M05620:45:000000000-G6HP7:1:1101:6326:10523 1:N:0:112
CATCCTGACCCTGAAGTACCCCGGCTTGATTTCTGACATTAGATCGGAAGAGCACACGTCTGAACTCCAGTCACTCCGCGAAATCTCGTATGCCGTCTTCTGCTTGAAAAAAAAAAACAAAAAAAAACTCACTTACAATTAACCTTCTTCTTTTTAGTACTCATTCCATCACACTATTCTAACAACTTTCCTTCTATCACATCCTACCAGACGAGACGTCACATCAGCGTAATTAAGTCCAATGTTCACAT
+
CCCCCFFFFFFFGGGGGGGGGGGGGGGGHHHHHGHHHHHHHHHHHHGGGGHHHHHHHGHHHGGHHHHHHHHHHGHHHGGGGGGHHHGHGGHGHHGGGHGHHHHHHHHGHHHGGGGD>?//0?=----.000<00000000<00000000000000.:000000000;0000000//00000;00:.00000000000000000/000.00..9--...9...;00000.....000000000000000009
@M05620:45:000000000-G6HP7:1:1101:20134:10569 1:N:0:112
AGATTACTGCAACAGTTCCCCCTGGACCTGGAGAAGTTTCTTGCCTGGCTTACAGAAGCTGAAACAACTGCCAATGTCCTACAGGATGCTACCCGTAAGGAAAGGCTCCTAGAAGACTCCAAGGGAGTAAAAGAGCTGATGAAACAATGGCAAGTAAGTCAGGCATTTCCGCTTTAGCACTCTTGTGGATCCAATTGAACAATTCTCAGCATTTGTACTTGTAACTGACAAGCCAGGGACAAAACAAAGAT
+
AAABCFFFFFFFGGGGGGGGGGGGGFGGHHHHHHHHFGHHHHHHHHHHHHHHHHHHHHGHHHHHHHHHHHHHGHHHHHHHHGHHHGHHGHHHHHGGEGHHHHHFHHHHGHHHHGHHHHHHBHHGGAFEHHHHHGHHHHHHHHHHHHHHHHGHHGGHHHHHHGHFHHHHHHGGGGGHFHHHHHHHHFFGHHHHHEHHHGHHFGFHHHHHHHGHH<C;C:CGHGHHHHHHGHHGHGGGFGEA?FGGFEEGFBF
@M05620:45:000000000-G6HP7:1:1101:20116:10573 1:N:0:112
AGATTACTGCAACAGTTCCCCCTGGACCTGGAGAAGTTTCTTGCCTGGCTTACAGAAGCTGAAACAACTGCCAATGTCCTACAGGATGCTACCCGTAAGGAAAGGCTCCTAGAAGACTCCAAGGGAGTAAAAGAGCTGATGAAACAATGGCAAGTAAGTCAGGCATTTCCGCTTTAGCACTCTTGTGGATCCAATTGAACAATTCTCAGCATTTGTACTTGTAACTGACAAGCCAGGGACAAAACAAAGAT
+
CCCCDFFFFFFFGGGGGGGGGGGGGHHHHHHHHHHHHHHHHHHHHHHHHHHHHHHGHHHHHHHHHHHHHHHHHHHHHHHHHHHHHHHHHHHHHHGGGGHHHHHFHHHHGHHHHHHHHHHHHHHGGEGFHHHHHGHHHHGHHHHHHHHHHHHGHGHHGHGHHHHHHHHHHHGGGGGHHHHHHHHHHGHGHHHHGHHHHGFFHHHHHHHFHHHHHGHHHHHHHHHGHHHHGGGHHGGGGGGGEFFFGGGGGGF
@M05620:45:000000000-G6HP7:1:1101:23751:10575 1:N:0:112
TACCTGTACTGGGGAAGCATTTGAATATCCCCCCATGGTGATGGGGACGGAGAACTGCTCCATAAACACAGGCAACGTGCCTAACTTTCCCGGGAAGATGAAGTCAAAGAGCGACCACAGCTCTCGGAGGTTATTTTGCATCGGTGAGCCAGACAGAATGATCCGATGAGGGGTGCGAAACTATTTGAGGAAAGGAAGCACCTTTTTATTAAATTTACCTTTTAGCAATCGCCATTCCTACCCTAAAGATC
+
CBCCDFFFFFFFGGGGGGGGGGHHGGHHHHHGGGGHHHGGHHHHHGGGGGGGGHHHHHHHHHHHHHHHHHHHGHHHGHHHHHHHHHHHHHHGGGGGGHHHHHHHHHHHHHHHGGGGGHHHHHHHHGGGGGEHHHHHHHHHHHGGGGGHHHHHHGHHGHHHHHHHHGGGHHHGGCEGGGGGGGGGGGGGGGFFGGGGGGGGGFFFFFFFFFFFFFFHHFFFHFFFFFFFFFFFFFFFFFFFFFFFFFFFFFF
@M05620:45:000000000-G6HP7:1:1101:8046:10575 1:N:0:112
CATCCTGACCCTGAAGTACCCCGGCTTGATTTCTGACATTAGATCGGAAGAGCACACGTCTGAACTCCAGTCACTCCGCGAAATCTCGTATGCCGTCTTCTGCTTGAAAAAAAAAAAAAAGCAACACCGGAGATCGTATTGGCGTTATATCGATACACGAAATATGAAGAATCATAGGAAATATAGTATAAGTATTGCACAATTGTATCTTAGTGGAAGACGTACATAGCTAGCAAGTAATCCATCTACTG
+
CCCCCFFFFFFFGGGGGGGGGGGGGGGGHHHHHHHHHHHHHHHHHHGGGGHHHHHHHGHHHGGGHHHHHHHHHHHHHGGGGGGHHHHHGGHHHHGGGHGHGHHHHHGHFHHGGGGG>/<-.0>000..-----/0.:./000;-.:.;B00....-00.-..90000000;000000900/000009090090000:0000/0090000000000.00/./.....0090900000;00000000000000
@M05620:45:000000000-G6HP7:1:1101:23731:10578 1:N:0:112
TACCTGTACTGGGGAAGCATTTGAATATCCCCCCATGGTGATGGGGACGGAGAACTGCTCCATAAACACAGGCAACGTGCCTAACTTTCCCGGGAAGATGAAGTCAAAGAGCGACCACAGCTCTCGGAGGTTATTTTGCATCGGTGAGCCAGACAGAATGATCCGATGAGGGGTGCGAAACTATTTGAGGAAAGGAAGCACCTTTTTATTAAATTTACCTTTTAGCAATCGCCATTCCTACCCTAAAGATC
+
CABCCFFFFFFFGGGGGGGGGGHHFFHHHHHGGGGHHHGHHHHHHGGGGGGGGHHHHHHHHHHHHHHHHHHHGHHHGHHHHHHHHHHHHHHGGGGGGHHHHHGHHHHHHHHHGGGGGHGHHHHHHGGGGGCGHHHHHHFFHHGGGGGHHHHHHGHHGHHHHHHHHGGGHHHGGEFGGGGGGGGGGGGGGGEFGGGGGGEFFFFFFFFFFFFFFFFFFFFFFFFFFFFBFFFEFFFFFFFFFFFFFFFFFFF
@M05620:45:000000000-G6HP7:1:1101:24196:10592 1:N:0:112
CATCCTGACCCTGAAGTACCCCGGCTTGATTTCTGACATTAGATCGGAAGAGCACACGTCTGAACTCCAGTCACTCCGCGAAATCTCGTATGCCGTCTTCTGCTTGAAAAAAAAAAAAAAAGAAACAACGACACCAGAAATGCCAGTATAGCCTACTAAAGATACAAAAATACAAATGTAAAAAAAATCCAACCCGTTGAGAACCGTCACTACAAGTAGCAGCCTACTGTCAATCCTAGTCGCGGCTTCCC
+
BABBCFFFFFFFGGGGGDGGGGGGGGGEHHHHHHHHHGHHGHGHHHGGGGGHHGHGHGHHHGHGHHHHHHGHFHHHHGGFEGGHBGHGFDGHHHGEFHGHHHHHHHGGGHGFGCG@<<---.<.<//<.-.---..../0000000000:;0000/00000:00:000...000:00;;0:000::-.00000.:-..:.0.00.-....00/000000000/./0/;00000:0/0:000;-:----/0/
@M05620:45:000000000-G6HP7:1:1101:23740:10594 1:N:0:112
TACCTGTACTGGGGAAGCATTTGAATATCCCCCCATGGTGATGGGGACGGAGAACTGCTCCATAAACACAGGCAACGTGCCTAACTTTCCCGGGAAGATGAAGTCAAAGAGCGACCACAGCTCTCGGAGGTTATTTTGCATCGGTGAGCCAGACAGAATGATCCGATGAGGGGTGCGAAACTATTTGAGGAAAGGAAGCACCTTTTTATTAAATTTACCTTTTAGCAATCGCCATTCCTACCCTAAAGATC
+
CCCCCFFFFFFFGGGGGGGGGGHHFFGFHHHGGGGHHHHHGHHHHGGGGGGGGHHHHHHHHHHHHHHHHHHHGHHHGHHHHHHHHHHHHHHGGGGFGHHHGGHHHHHHHHHHGGGGGHHHHHHHHGGGGGEHHHHHHHHFHHGGGGGHHHHHHGHHGHHHHHHHHGGGHHHGG:AGGDGFGGGGGGGGGGFFFGGGFFGFGFFFFFFFFFFFFFFFFFFFFFFFFFFFFFFFFFFFFFFFFFFFFFFFFFF
@M05620:45:000000000-G6HP7:1:1101:25329:10603 1:N:0:112
ATCTCTATCTCCTAAAAACCTGTTTAGATTTGGAGATAGACCTTCAGGTTTTTCATCATTTTCTGCATGAATTATACATTGACCACGTTCCAGCGTGGTCAGTTTGCAGCATTCTGTTATTTTGTTTGACAGAGTGTCTTGTTGAGAACATATGTAGGACATGATTTTTTCCTGCAACAGGGAAAATAAAGTATAAGTTTTAAAGATTTATTCTTTAATAAAGGATCTCAAAGCCAGCTTTAGAAAAAGGA
+
BCCCCFFFFFFFGGGGGGGGGGHHHHCHHHHHHHHGHHGGHHHHHHHHHHHGGHGHHHHHHHIHHHHHHHHHHHHHHHHHHHHHHHGHHHHHHHGFGGHGHHHHHHHHHHHHHHHGHHHHHHHHHHHHGHHHHHHHHHHHHHHHHHHHHHHHHHHHHHHHHHHHHHHHHGHHHHHHHHHHHGGHHHHHHHHHHHHFHGHHHHHHGHHHHHHHHHHHHHHHHHHHHHHHHHHHHGHHHGHHHHFFHHHHGGH
@M05620:45:000000000-G6HP7:1:1101:13761:10629 1:N:0:112
AGATTACTGCAACAGTTCCCCCTGGACCTGGAAAAGTTTCTTGCCTGGCTTACAGAAGCTGAAACAACTGCCAATGTCCTACAGGATGCTACCCGTAAGGAAAGGCTCCTAGAAGACTCCAAGGGAGTAAAAGAGCTGATGAAACAATGGCAAGTAAGTCAGGCATTTCCGCTTTAGCACTCTTGTGGATCCAATTGAACAATTCTCAGCATTTGTACTTGTAACTGACAAGCCAGGGACAAAACAAAGAT
+
AAABCFFF@DDFGGABBFGGGGGGHHHHHGHHHHHHHHHHHHHHHHHHHHHHHHHHHHHHHHHHHHHHHHHHHHHHHHHHHHHHHHHHHHHHHHGGGGHGGHHGHHHHGHHHHHHHHHHHHHHGEEGEHGHHHGHHHHHHHHHHHHHHHHHHHGHHGHHHHHHHHHHHHHGGGGGHHHHHHHHHHGHGHHHHHHHHHFHGHHHHHHHHHHHHHGHHHFHHHHHHHHHHHHHHGGGGEGGGGGGFGGGFFFC
@M05620:45:000000000-G6HP7:1:1101:16772:10638 1:N:0:112
ATCTCTATCTCCTAAAAACCTGTTTAGATTTGGAGATAGACCTTCAGGTTTTTCATCATTTTCTGCATGAATTATACATTGACCACGTTCCAGCGTGGTCAGTTTGCAGCATTCTGTTATTTTGTTTGACAGAGTGTCTTGTTGAGAACATATGTAGGACATGATTTTTTCCTGCAACAGGGAAAATAAAGTATAAGTTTTAAAGATTTATTCTTTAATAAAGGATCTCAAAGCCAGCTTTAGAAAAAGGA
+
BCCCCFFFFFFFGGGGGGGGGGHHHHHHHHHHHGHHHHHHGHHHHHHHHHHGGHHHHHHHHIIHHHHHHHHHHHHHHHHHHGHHGHGHHHHHHHGGGGHHHHHHHHHGHHHHGHHGHHHHHHHHHHHHGHHHHHHHHHHHHHHHHHHHHHHHGHHHHHHHHHHHHHHHHGHHHHHHGGHHHGGHHHHHHHHHHHHHHGHGHGFHHHHHHGHHHGHHHHHHHHHHHHHHHGGHGHHHHGHHHHHHHFFGDGH
@M05620:45:000000000-G6HP7:1:1101:13750:10643 1:N:0:112
AGATTACTGCAACAGTTCCCCCTGGACCTGGAAAAGTTTCTTGCCTGGCTTACAGAAGCTGAAACAACTGCCAATGTCCTACAGGATGCTACCCGTAAGGAAAGGCTCCTAGAAGACTCCAAGGGAGTAAAAGAGCTGATGAAACAATGGCAAGTAAGTCAGGCATTTCCGCTTTAGCACTCTTGTGGATCCAATTGAACAATTCTCAGCATTTGTACTTGTAACTGACAAGCCAGGGACAAAACAAAGAT
+
AAAAADFF@5BBFGEBFGGFFFGFCHHHHCGGCFFG3BFGGHGGHHGHHHHHHHHHHFHHGHDFHEHHHBGHHHHHHHBHHFHFHEGGGHHHGHFGEEGGGHHGFGGHGHHHHHHHHHHHHHHGGFGGHHHHHGHHHHGHHHHHHHHHHHHHHGHHGHHHHHHHHHHHHHGGGGGHFHHHHHHHHHHGFHHHGGHHHGHFHHHHHHHHHHHHHCGHFGHHGHHHHHHEHHHHHGGGGGGGGFFFGGGFGGF
@M05620:45:000000000-G6HP7:1:1101:16758:10648 1:N:0:112
ATCTCTATCTCCTAAAAACCTGTTTAGATTTGGAGATAGACCTTCAGGTTTTTCATCATTTTCTGCATGAATTATACATTGACCACGTTCCAGCGTGGTCAGTTTGCAGCATTCTGTTATTTTGTTTGACAGAGTGTCTTGTTGAGAACATATGTAGGACATGATTTTTTCCTGCAACAGGGAAAATAAAGTATAAGTTTTAAAGATTTATTCTTTAATAAAGGATCTCAAAGCCAGCTTTAGAAAAAGGA
+
CDDEEFFFFFFFGGGGGGGGGGHHHHHHHHHHHHHHHHHHHHHHHHHHHHHGGHHHHIIIHHIIIHHHHHHHHHHHHHHHHHHHHHGHHHHHHHGGGGHHHHHHHHHHHHHHHHHHHHHHHHHHHHHHHHHHHHHHHHHHHHHHHHHHHHHHHHHHHHHHHHHHHHHHHGHHHHHHHHHHHGGHHHHHHHHHHHHHHHHHHHGHHHHHHHHHHHHHHHHHHHHHHHHHHHHHHHHHHGHHHHHHHHHHGGH
@M05620:45:000000000-G6HP7:1:1101:24617:10651 1:N:0:112
TACCTGTACTGGGGAAGCATTTGAATATCCCCCCATGGTGATGGGGACGGAGAACTGCTCCATAAACACAGGCAACGTGCCTAACTTTCCCGGGAAGATGAAGTCAAAGAGCGACCACAGCTCTCGGAGGTTATTTTGCATCGGTGAGCCAGACAGAATGATCCGATGAGGGGTGCGAAACTATTTGAGGAAAGGAAGCACCTTTTTATTGAATTTACCTTTTAGCAATCGCCATTCCTACCCTAAAGATC
+
CCCCCFFFFFFFGGGGGGGGGGHHHHHHHHHGGGGHHHHHHHHHHGGGGGGGGHHHHHHHHHHHHHHHHHHHGHHHGHHHHHHHHHHHHHHGGGGGGHHHHHHHHHHHHHHHGGGGGHHHHHHHHGGGGGDHHHHHHHHHHHGGGGGHHHHHHGHHHHHHHHHHHGGGHHHGGGGGGGGGGGGGGGGGFGFGGGGGGGGFGFFFFFFFFFFFFFFFFFFFFFFFFFFFFFFFFFFFFFFFFFFFFFFFFFF
@M05620:45:000000000-G6HP7:1:1101:13770:10651 1:N:0:112
AGATTACTGCAACAGTTCCCCCTGGACCTGGAAAAGTTTCTTGCCTGGCTTACAGAAGCTGAAACAACTGCCAATGTCCTACAGGATGCTACCCGTAAGGAAAGGCTCCTAGAAGACTCCAAGGGAGTAAAAGAGCTGATGAAACAATGGCAAGTAAGTCAGGCATTTCCGCTTTAGCACTCTTGTGGATCCAATTGAACAATTCTCAGCATTTGTACTTGTAACTGACAAGCCAGGGACAAAACAAAGAT
+
AAAAAFFF@BBDFGCBBGGGGGGFHHHHHHGHHHHHBFGHHHHHHHHHHHHHHHHHHHHHHHGHHHHHHHHHHHHHGHHHHGHHHFHHHHHHHHGGGGFGHHHHGGHHGHHHHHHHHHHHHGHGGEF?G4EFHGHHHHGHHHHHHHHFFGGFHGGHHHHHHGGHHHHHHHGGGGGHHHHHHHHHHHGFGHHHFHFHHBGGGGHHHHHFGHFGG:CGHFGHHGHFHHHHGHFHHGFGEGGGEFGFGFGFGF;
@M05620:45:000000000-G6HP7:1:1101:24614:10668 1:N:0:112
TACCTGTACTGGGGAAGCATTTGAATATCCCCCCATGGTGATGGGGACGGAGAACTGCTCCATAAACACAGGCAACGTGCCTAACTTTCCCGGGAAGATGAAGTCAAAGAGCGACCACAGCTCTCGGAGGTTATTTTGCATCGGTGAGCCAGACAGAATGATCCGATGAGGGGTGCGAAACTATTTGAGGAAAGGAAGCACCTTTTTATTGAATTTACCTTTTAGCAATCGCCATTCCTACCCTAAAGATC
+
AAAABFFFFFFFGGGEFGGGGGGHHHHHGHHGGGGHHHGHHHHHHGGGGGGGGHHHHHHHHHHHHGHHHHHHGHHHGHHHHHHHHHHHHHHGGG@FGHHHFHHHGHHHHHHHCGGGGHHHHHHHHGGGGGEHHHHHHHHHHHGGGGGHHHHHHGHHGHHHHHHHGGGGGGFGGACGGFADGGGGGGGGFGFFGFGGFFGFFFFFFFFFFFFBBFFFFFBFFFFFFFFFFFFFFBFFFFFFFFFFFFFFFFF
@M05620:45:000000000-G6HP7:1:1101:7168:10674 1:N:0:112
TACCTGTACTGGGGAAGCATTTGAATATCCCCCCATGGTGATGGGGACGGAGAACTGCTCCATAAACACAGGCAACGTGCCTAACTTTCCCGGGAAGATGAAGTCAAAGAGCGACCACAGCTCTCGGAGGTTATTTTGCATCGGTGAGCCAGACAGAATGATCCGATGAGGGGTGCGAAACTATTTGAGGAAAGGAAGCACCTTTTTATTAAATTTACCTTTTAGCAATCGCCATTCCTACCCTAAAGATC
+
ABCCCFFFFFFFGGGGGGGGGGHHHHHHHHHGGGGHHHGGHHHHHGGGGGGGGHHHHHHHHHHHHHHHGHHHGGHHGHHHHHHHHHHHHHHGGGGGGGHHHHHHHHHHHHHHGGGGGHHHHHHGHGGGGGEGHHHHHHHHGHGGGGGGGGHHHGHHHHHHHHHHHGGGHHHGGGDGGEGGGGGGGGGGGGBFGGGGGGGGGFFFFFFFFFFFFFFFFFFFFFFFFFFFFFEFFFFFFFFFFFFFFFFFFFF
@M05620:45:000000000-G6HP7:1:1101:28585:10674 1:N:0:112
AAACCAAGCAGACACTCACCGCTCCCTCGCCACAGGCCAATAGTTTGTCCTCACTGAGTTGGCAACAAGTGGCTGCTGTGGCTGCCATTTTTCTGGTGATGGCCATCAGCTCCGACGAGGTCAGCTGGGGGGCTTTCTTTGTGTAAGCAACGAGAAACCTGAAAGAAGCATTTTTTAACTAAGTCCTGCTGAGTCATTCATGAGTTTTTAGCCGCCTTGCTTCTTCTCACAGACTCTCTACTCTCATGCCA
+
CCCCCCCFCFFFGGGGGGGGGGGGGGHHGGGGGHHHGGHHHHHHHHHHHHHHHHHHHHHHHHHHHHHHHHHHGHGGHHHHHHHGGHHHHHHHHHHHHHHHHHHHHHHHHHHHHGGGGGGGGHHHHHHHGGGGGGGGGGGGGGGGGGFFFFFFFFFFFFFFFFFFFFFFFFFFFFFFFFFFFFFFFFFFFFFFFFFFFFFFFFFFFFFFFFFFFDFFFFFFFFFFFFFFFFFFFFFFFFFFFFFFFFFFFFF
@M05620:45:000000000-G6HP7:1:1101:10206:10716 1:N:0:112
ATCTCTATCTCCTAAAAACCTGTTTAGATTTGGAGATAGACCTTCAGGTTTTTCATCATTTTCTGCATGAATTATACATTGACCACGTTCCAGCGTGGTCAGTTTGCAGCATTCTGTTATTTTGTTTGACAGAGTGTCTTGTTGAGAACATATGTAGGACATGATTTTTTCCTGCAACAGGGAAAATAAAGTATAAGTTTTAAAGATTTATTCTTTAATAAAGGATCTCAAAGCCAGCTTTAGAAAAAGGA
+
ABBBBFFFFFFFGGDGGGGGGGHHHHHHHHHHHHHHHGHHHHHHHHHHHHHGGHHHHHHHHHHHHHHHHHFHHHHHHHHHHHHHHHGHHHHHHHGGGGHHHHHHHHHGHHHHHHHHHHHFHHHHHHHGHGHHHHHHHHHHHHHHBEHHHHHHHHHHHHHHHHGDHHHHHGHHHHHHFHHHHGGHHHGGDGHHHHHHHGHHHHHHHGHHHHHHHHHHHHHGHHHHEHHHHHHHGHHHHGHHHHGHHHHHGGH
@M05620:45:000000000-G6HP7:1:1101:10216:10731 1:N:0:112
ATCTCTATCTCCTAAAAACCTGTTTAGATTTGGAGATAGACCTTCAGGTTTTTCATCATTTTCTGCATGAATTATACATTGACCACGTTCCAGCGTGGTCAGTTTGCAGCATTCTGTTATTTTGTTTGACAGAGTGTCTTGTTGAGAACATATGTAGGACATGATTTTTTCCTGCAACAGGGAAAATAAAGTATAAGTTTTAAAGATTTATTCTTTAATAAAGGATCTCAAAGCCAGCTTTAGAAAAAGGA
+
CEEEDFFFFFFFGGGGGGGGGGHHHHHHHHHHHHHHHHHHHHHHHHHHHHHGGHHHHIHHHHHHIHHHHHHHHHHHHHHHHHHHHHGHHHHHHHGGGGHHHHHHHHHHHHHHHHHHHHHHHHHHHHHHHHGHHHHHHHHHHHHHHHHHHHHHHHHHHHHHHHHHHHHHHGHHHHGHGHHHHGGHHGHHHGHFHHHGHHHHHHHHHHHHHGHHHHHHHFHHHGHFHHHHHHHHGHHHHGHHHGHHHHHGGGH
@M05620:45:000000000-G6HP7:1:1101:10237:10732 1:N:0:112
ATCTCTATCTCCTAAAAACCTGTTTAGATTTGGAGATAGACCTTCAGGTTTTTCATCATTTTCTGCATGAATTATACATTGACCACGTTCCAGCGTGGTCAGTTTGCAGCATTCTGTTATTTTGTTTGACAGAGTGTCTTGTTGAGAACATATGTAGGACATGATTTTTTCCTGCAACAGGGAAAATAAAGTATAAGTTTTAAAGATTTATTCTTTAATAAAGGATCTCAAAGCCAGCTTTAGAAAAAGGA
+
?AABCFFFFFFFGGGGGGFGGGHHHHHHHHHHHGHGHHHFHHHHHHHHGHHGGHHHHHHHHHHHHHHHHHGHHGHHHHHHHGHHHHGHHHHHHHGGGGHHHHHHHHHHHHFGGHHHHHHHHHHHHHHHGGFHHHGHHHHHHHHHHHGFHHHHHHHHHHHHFHHHHHHHHGHHHHHFHHHHHGGFHHHGHGHGGHHEH>GFHFHHHHHHHHHHHGHHGHHHHHGHHHHGHDGFHHHFHGHHHHHGFFFFGFF
@M05620:45:000000000-G6HP7:1:1101:10198:10738 1:N:0:112
ATCTCTATCTCCTAAAAACCTGTTTAGATTTGGAGATAGACCTTCAGGTTTTTCATCATTTTCTGCATGAATTATACATTGACCACGTTCCAGCGTGGTCAGTTTGCAGCATTCTGTTATTTTGTTTGACAGAGTGTCTTGTTGAGAACATATGTAGGACATGATTTTTTCCTGCAACAGGGAAAATACAGTATAAGTTTTAAAGATTTATTCTTTAATAAAGGATCTCAAAGCCAGCTTTAGAAAAAGGA
+
AAAAAFFFFFFFGBGFAGEGGGHHH3BAFGHFH1FAFDBFGHHHHGFEHHGGGHBHHFFGHHHHFHHHH1AFHGG2H2FHFBGHAGGHGHHF1GGGG?HHHHHHHHHHGHFGHHHGHHFGHHHHHHHF1FBFHHHHHGHHHHHHBCE>GGHHHHGHHHFHGHH1FGHHHCHFGFH01@0FEFEH/FFHFDDGFGH1=FFGHGHGGHFGGGGHGHHHFDGDGB00CDGHHGGDDECG.EHHGCFFGBG..;;
@M05620:45:000000000-G6HP7:1:1101:3176:10745 1:N:0:112
CATCCTGACCCTGAAGTACCCCGGCTTGATTTCTGACATTAGATCGGAAGAGCACACGTCTGAACTCCAGTCACTCCGCGAAATCTCGTATGCCGTCTTCTGCTTGAAAAAAAAAAAAGGTAAAAGAAGGACTTAAATCATGGTTTGCAAGGATATTAAATACGAAGAGAGTGTAGTAGAAAATCGACTGAAGGGATCATCGGCTGGAAGCAGGAACAGGTGCTGATGACTTAATGCTAGAGTAGGCTCGA
+
3ABABFFFFFFFGGFGGFFFGCEECGGGAGHHFFGDGDGHGGFHHGFE2EEGAECFGGHEGFFFGHFGHHHHFGFGBEGE//ECBFGHF1GHGGE/>?EFHHFHHHFFEF0C@/D<//?/11<111.0<<0001<1000<0000<..0000..0000;00000..:.:::9/0;0;000000/9/..-../00/..9..909.-.-..//.9/..9.././;//9//9//////////9999//////.--
@M05620:45:000000000-G6HP7:1:1101:4883:10748 1:N:0:112
AAACCAAGCAGACACTCACCGCTCCCTCGCCACAGGCCAATAGTTTGTCCTCACTGAGTTGGCAACAAGTGGCTGCTGTGGCTGCCATTTTTCTGGTGATGGCCATCAGCTCCGACGAGGTCAGCTGGGGGGCTTTCTTTGTGTAAGCAACGAGAAACCTGAAAGAAGCATTTTTTAACTAAGTCCTGCTGAGTCATTCATGAGTTTTTAGCCGCCTTGCTTCTTCTCACAGACTCTCTACTCTCATGCCA
+
BBBBBAAFBFFFGGGGGGGGGGGGGGHHGGGGGHHHGGGHHHHHHFHHHHHHHHHHHHHHHHHGHHHHHFGHGFGGHCFGHHHGGHHHHGHHFFGHHHGHHHHHHHHHHHFHHGGGGGGGGHHHHHHHDFGGGGGGGGGGGGGGGFFFFFF=FFDFFFFFAFFFFFFFFFFFFFFFFFFFFFFFFFFFFFFF?;FFFFFFFFFFFFFFFFFFFFFFFFFFEFFFFFFFFFFFFFFFFFFFFFFFFFFF/F/
@M05620:45:000000000-G6HP7:1:1101:8718:10749 1:N:0:112
AGATTACTGCAACAGTTCCCCCTGGACCTGGAAAAGTTTCTTGCCTGGCTTACAGAAGCTGAAACAACTGCCAATGTCCTACAGGATGCTACCCGTAAGGAAAGGCTCCTAGAAGACTCCAAGGGAGTAAAAGAGCTGATGAAACAATGGCAAGTAAGTCAGGCATTTCCGCTTTAGCACTCTTGTGGATCCAATTGAACAATTCTCAGCATTTGTACTTGTAACTGACAAGCCAGGGACAAAACAAAGAT
+
CCCCCFFFFFFFGGGGGGGGGGGGGHHHHFHHHHHHGHHHHHHHHHHHHHH3FGHHHHHHHHHHHHHHHHHHHHHHHHHHDHGHHGHHHH5GHHGFEEHHHG3FGHHHGHHHHHFFHHHHHHHGGGGFFHHHHGHHHHGHHHHGHHHHHHHGHGHFHHGHHHHHHHHHHHGGGGGHHHGHHHHHHHHGHHHHGHHHHGHHHHHHHHHHHHGHHHHHHFHHHHHGHHHHHGGHHGGGFGGGFFFFFFGGGGB
@M05620:45:000000000-G6HP7:1:1101:3187:10762 1:N:0:112
CATCCTGACCCTGAAGTACCCCGGCTTGATTTCTGACATTAGATCGGAAGAGCACACGTCTGAACTCCAGTCACTCCGCGAAATCTCGTATGCCGTCTTCTGCTTGAAAAAAAAAAAACACGAAACAAGGGACAAACACATCGTGATCATCGATAGATTGCAATACCGAGTACAATGAGTACTGCGGGGTAGGGGTAAGAAGCGAGAGACGAAAACTCAGTTAAGCTAGTCCAATCAAAGATCTATTTACG
+
CCCCDFFFFFFFGGGGGGGGGGGGGGGGHHHHHHHHHHHHHHFHHHGEFGHHHGHHHGHHHFGHHHHHHHHHGHHHHGGGEFGHFHHHGDHHHHGGGHGHHHHHHHGHHHFCDGG/<<//0.>>>-0<>.<..../....0<...//00000/.:.00:000;0000..-..00000000;0:00.-:-;9.:..../000/0-.-9-./.;-.-/00;000000000000000:/0000/00000:0:0.
@M05620:45:000000000-G6HP7:1:1101:23751:10834 1:N:0:112
AAACCAAGCAGACACTCACCGCTCCCTCGCCACAGGCCAATAGTTTGTCCTCACTGAGTTGGCAACAAGTGGCTGCTGTGGCTGCCATTTTTCTGGTGATGGCCATCAGCTCCGACGAGGTCAGCTGGGGGGCTTTCTTTGTGTAAGCAACGAGAAACCTGAAAGAAGCATTTTTTAACTAAGTCCTGCTGAGTCATTCATGAGTTTTTAGCCGCCTTGCTTCTTCTCACAGACTCTCTACTCTCATGCCA
+
CCCCCCCFCFFFGGGGGGGGGGGGGGHHGGGGGHHHGGHHHHHHHHHHHHHHHHHHHHHHHHHHHHHHHGHHGHGGHHHHHHGGGHHHHHHHHHHHHHHHHHHHHHHHHHHHHGGGGGGGFHHHHHHHGGGGGGGGGGGGGGGGGGFFFFFFFFFFFFFFFFFFFFFFFFFFFFFFFFFFFFFFFFFFFFFFFFFFFFFFFFFFFFFFFFFFFFFFFFFFFFFFFFFFFFFFFFFFFFFFFFFFFFFFFFF
@M05620:45:000000000-G6HP7:1:1101:19262:10847 1:N:0:112
ATCTCTATCTCCTAAAAACCTGTTTAGATTTGGAGATAGACCTTCAGGTTTTTCATCATTTTCTGCATGAATTATACATTGACCACGTTCCAGCGTGGTCAGTTTGCAGCATTCTGTTATTTTGTTTGACAGAGTGTCTTGTTGAGAACATATGTAGGACATGATTTTTTCCTGCAACAGGGAAAATAAAGTATAAGTTTTAAAGATTTATTCTTTAATAAAGGATCTCAAAGTCAGCTTTAGAAAAAGGA
+
CDCDDFFFFFFFGGGGGGGGGGHHHHHHHHHHHHHHHHHHHHHHHHHHHHHGGHHHHIIIIHIIHHHHHHHHHHHHHHHHHHHHHHGHHHHHHHGFGGHHHHHHHHHHHHHHHHHHHHHHHHHHHHHHHHHHHHHHHHHHHHHHHHHHHHHHHHHHHHHHHHHHHHHHHGHHHHHHHHHHHGGHHHHHHHHHHHHHHGHHHHHHHHHHHHHHHHHHHHHHHHHHHHHHHGHHHHHHHHGHHHHHHHHHGGH
@M05620:45:000000000-G6HP7:1:1101:17792:10895 1:N:0:112
CATCCTGACCCTGAAGTACCCCGGCTTGATTTCTGACATTAGATCGGAAGAGCACACGTCTGAACTCCAGTCACTCCGCGAAATCTCGTATGCCGTCTTCTGCTTGAAAAAAAAAAAATACAAAAAAACATATTACTAGGTACAGTCCACGTAAGCAAGAGACTAACGAAAGGAGCCGTTATGCTCACCTAGTACGCGGAGCCCTGGACGCAGTAACGACTTATTCTGTCGCTTGCAGAAAGACGTCTATC
+
BCCCDFFFFFFFGGGGGGGGGGGGGGGGHHHHHHHHHHHHHHHHHHGGGGHHHHHHHGHHHGHHHHHHGHHHHGHHHGGGGGGHHHHHGGHHHHGGGHGHHHHHHHHHFHHCDCGC</0111?10.--..000000000/0000000000../..00///:;/;000.;..../...-....;00000.::00:0:.:----../.;/.----.0009.-..00000000...;..00:/00//9../.00
@M05620:45:000000000-G6HP7:1:1101:22751:10896 1:N:0:112
AAACCAAGCAGACACTCACCGCTCCCTCGCCACAGGCCAATAGTTTGTCCTCACTGAGTTGGCAACAAGTGGCTGCTGTGGCTGCCATTTTTCTGGTGATGGCCATCAGCTCCGACGAGGTCAGCTGGGGGGCTTTCTTTGTGTAAGCAACGAGAAACCTGAAAGAAGCATTTTTTAACTAAGTCCTGCTGAGTCATTCATGAGTTTTTAGCCGCCTTGCTTCTTCTCACAGACTCTCTACTCTCATGCCA
+
CDDDDDCFCFFFGGGGGGGGGGGGGGHHGGGGGHHHGGHHHHHHHHHHHHHHHHHHHHHHHHHHHHHHHHHHGHGGHHHHHHHGGHHHHHHHHHHHHHHHHHHHHHHHHHHHHGGGGGGGGHHHHHHHGGGGGGGGGGGGGGGGGGFFFFFFFFFFFFFFFFFFFFFFFFFFFFHFFFFFHFFFHHHFFFFHFFFFFFFHHHHFFFHFFFFHFFFFFFFFHHHFHHHFFFFFFFFFFFFFHHFHFFFFFFF
@M05620:45:000000000-G6HP7:1:1101:28611:10897 1:N:0:112
TACCTGTACTGGGGAAGCATTTGAATATCCCCCCATGGTGATGGGGACGGAGAACTGCTCCATAAACACAGGCAACGTGCCTAACTTTCCCGGGAAGATGAAGTCAAAGAGCGACCACAGCTCTCGGAGGTTATTTTGCATCGGTGAGCCAGACAGAATGATCCGATGAGGGGTGCGAAACTATTTGAGGAAAGGAAGCACCTTTTTATTAAATTTACCTTTTAGCAATCGCCATTCCTACCCTAAAGATC
+
BABBBFFFFFFFGGGGGGGFGGHHFGHHHHHGFGGFGHFGFGHHEGAEGGFGGHFHHHHHHHGHHFHHHGHHGHHHGHHGHGGHHFHHHHHGGGGGGHHHFGHHHHHHHHHFF?D/BHHHHHHHHGGGGGFHHHHHHHHGHHGGGGGHHHHHHGHHCGHHHHHHHGGGHHHGFCCDC.@DGGFFGGGGGGFFFGF/BFEEFFFFFFFFFFFFFFFFFFFFFFFFFBFBFFFFFFAFBFFFFFFBFFFFFFB
@M05620:45:000000000-G6HP7:1:1101:13960:10909 1:N:0:112
AAACCAAGCAGACACTCACCGCTCCCTCGCCACAGGCCAATAGTTTGTCCTCACTGAGTTGGCAACAAGTGGCTGCTGTGGCTGCCATTTTTCTGGTGATGGCCATCAGCTCCGACGAGGTCAGCTGGGGGGCTTTCTTTGTGTAAGCAACGAGAAACCTGAAAGAAGCATTTTTTAACTAAGTCCTGCTGAGTCATTCATGAGTTTTTAGCCGCCTTGCTTCTTCTCACAGACTCTCTACTCTCATGCCA
+
?ABABAA?AFFFGCGFG4FGCEECGDHH?EGGGHAFGGHHGFG5DHFHHHHHEFHGGHFFGHEGEHHEHFFBFHGGE3GHEHH1BB3FGHGHHGGGHHBGFGHHFFHHHGFHH?EGG/@DDH1BGHHGGGC@B@GGGGGGGGGFFFFFFFF?EFDDFFFFFFBBFFFFFFFFFFF??FFF//;FFFFFFFE9FFFFFFFFFEBFFFFFFFFFFFBBFF/BFFFFEFFFFFFFFFFFFFFFFFFFFFFFFF9
@M05620:45:000000000-G6HP7:1:1101:28596:10915 1:N:0:112
TACCTGTACTGGGGAAGCATTTGAATATCCCCCCATGGTGATGGGGACGGAGAACTGCTCCATAAACACAGGCAACGTGCCTAACTTTCCCGGGAAGATGAAGTCAAAGAGCGACCACAGCTCTCGGAGGTTATTTTGCATCGGTGAGCCAGACAGAATGATCCGATGAGGGGTGCGAAACTATTTGAGGAAAGGAAGCACCTTTTTATTAAATTTACCTTTTAGCAATCGCCATTCCTACCCTAAAGATC
+
CCCCCFFFFFFFGGGGGGGGGGHHFGHHHHHGGGGHHHGHHHHHHGGGGGGGGHHHHHHHHHHHHHHHHHHHGHHHGHHHHHHHHHHHHHHGGGGGGHHHHHHHHHHHHHHHGGGGGHHHHHHHHGGGGGEHHHHHHHHGHHGGGGGHHHHHHGHHHHHHHHHHHGGGHHHGGCEDGDGGGGGGGGGGGGFFGGGFGGGGGFFFFFFFFFFFFFFFFFFFFFFFFFFFFFFFFFFFFFFFFFFFFFFFFFF
@M05620:45:000000000-G6HP7:1:1101:16349:10920 1:N:0:112
CATCCTGACCCTGAAGTACCCGGCTTGATTTCTGACATTAGATCGGAAGAGCACACGTCTGAACTCCAGTCACTCCGCGAAATCTCGTATGCCGTCTTCTGCTTGAAAAAAAAAAATATAACCACTTTTAGTCATTCTTTAGTTCCTCACCTCGCACCCTGCCCTCATCCTTTTTTCCCTAAGTCCTTCTTCGTCCTTCCTTCATTATTCTCCCCCTTTCTTCTTCTCACATACACTCTCCTCTCTTTCCT
+
CCCCCFFFFFFFGGGGGFGGGGGGGGGHHHHHHGFHHHHHHHHGHGGGGHHHHHGHGHHHGGHHHHHHHHHHHHHHGGGG?EGFGHFFAGHHHGFGHGHHHGHHHFHHGHGCDCD/0=111111/1111101=1=>11<F111<=11<1.<0..--<<../;.:0..00;000:0-/00;0//;90090000.99.9BF/90;0;900;0090/..;A00:0;09B090000900::/00/:/0/0;00;0
@M05620:45:000000000-G6HP7:1:1101:13957:10933 1:N:0:112
AAACCAAGCAGACACTCACCGCTCCCTCGCCACAGGCCAATAGTTTGTCCTCACTGAGTTGGCAACAAGTGGCTGCTGTGGCTGCCATTTTTCTGGTGATGGCCATCAGCTCCGACGAGGTCAGCTGGGGGGCTTTCTTTGTGTAAGCAACGAGAAACCTGAAAGAAGCATTTTTTAACTAAGTCCTGCTGAGTCATTCATGAGTTTTTAGCCGCCTTGCTTCTTCTCACAGACTCTCTACTCTCATGCCA
+
CCDDCCCFCFFFGGGGGGGGGGGGGGHHGGGGGHHHGGHHHHHHHHHHHHHHHHHHHHHHHHHHHHHHHHHHGHGGHHHHHHHGGHHHHHHHHHHHHHHHHHHHHHHHHHHHHGGGGGGGGHHHHHHHGGGGGGGGGGGGGGGGGGFFFFFFFFFFFFFFFFFFFFFFFFFFFFHFFFFHFFFHHHFFFFFFFFFFFFFHFFFFFFFFFFFHFFFFFFFFFFHFFFFFHHFFFFFFFFFHHFFHFFFFFFF
@M05620:45:000000000-G6HP7:1:1101:8314:10933 1:N:0:112
AAACCAAGCAGACACTCACCGCTCCCTCGCCACAGGCCAATAGTTTGTCCTCACTGAGTTGGCAACAAGTGGCTGCTGTGGCTGCCATTTTTCTGGTGATGGCCATCAGCTCCGACGAGGTCAGCTGGGGGGCTTTCTTTGTGTAAGCAACGAGAAACCTGAAAGAAGCATTTTTTAACTAAGTCCTGCTGAGTCATTCATGAGTTTTTAGCCGCCTTGCTTCTTCTCACAGACTCTCTACTCTCATGCCA
+
ABBBBBBFBFFFGGGGGGGGGGGGGGHHGGGGGGCHGGHHHFHHHHHHHHHHHHHHHGHHHHHHHHHHHHHHGHGGHGGHHHHGGHHHHHHHHHGHHHHHEHHHHHHHHHFHHGGGGFGGFHHHHHHGGGGGGGGGGGGGGGGGFFFFFFFFFFDFFFFFFFFFFFFFFFFFFFFFFFFFFFFFFFFFFFFFFFFFFFFFFFFFFFFFFFFFFFFFFFFFFFFFFFFFFFFFEFFFFFFFFFFFFFFBFFF
@M05620:45:000000000-G6HP7:1:1101:16600:10946 1:N:0:112
AAACCAAGCAGACACTCACCGCTCCCTCGCCACAGGCCAATAGTTTGTCCTCACTGAGTTGGCAACAAGTGGCTGCTGTGGCTGCCATTTTTCTGGTGATGGCCATCAGCTCCGACGAGGTCAGCTGGGGGGCTTTCTTTGTGTAAGCAACGAGAAACCTGAAAGAAGCATTTTTTAACTAAGTCCTGCTGAGTCATTCATGAGTTTTTAGCCGCCTTGCTTCTTCTCACAGACTCTCTACTCTCATGCCA
+
AAAAAAA?A1CFGGGGCGGGEGGEECEG?EEEGHAHFFCFGCHGFHHFHFHGGGHFHHAFHFFHHHHHH@FEFCFFEEBFGEBFFFCFGFFHGDGE1BBGFGHFFFEGHFE1B?EEGECGCCGFGGFFCCGGGGGFB9FFGFFCBB/9BFF@EBBBBBA9ABFFFBAFBBBFFFF@-9B9FF99:FFFF9FFFFFEBFFFFFFB/9:BEEB/9F@@BFFFFFFFFFFFFBB9/FFFFFFFFFFFFFB/9B/
@M05620:45:000000000-G6HP7:1:1101:9887:10966 1:N:0:112
CATCCTGACCCTGAAGTACCCCGGCTTGATTTCTGACATTAGATCGGAAGAGCACACGTCTGAACTCCAGTCACTCCGCGAAATCTCGTATGCCGTCTTCTGCTTGAAAAAAAAAAAACAACAATAAACACTCTCTGCATTAACCTTCATGCAAAGTACACATCAACAACAAATCGCTCTTATCCCACCCATCCCCTCTAACCCTCAACCAATAATCCTCCTTTCCATCCCCTTTCTTACGCTCTCCCTTC
+
CCDDDFFFFFFFGGGGGGGGGGGGGGGGHHHHHHHHHHHHHHHHHHGGGGHHHHHHHGHHHGHHHHHHHHHHHHHHHGGGGEGHHHHHGGHHHHGGGHGHHHHHHHHGDHGGGGGCA>///...1111110101110000000000000000000/00000000:0/0.....00.....0000000....//..././000.....0:...00000000//0000:00.../.0000:0.....0///0/
@M05620:45:000000000-G6HP7:1:1101:9679:10988 1:N:0:112
AAACCAAGCAGACACTCACCGCTCCCTCGCCACAGGCCAATAGTTTGTCCTCACTGAGTTGGCAACAAGTGGCTGCTGTGGCTGCCATTTTTCTGGTGATGGCCATCAGCTCCGACGAGGTCAGCTGGGGGGCTTTCTTTGTGTAAGCAACGAGAAACCTGAAAGAAGCATTTTTTAACTAAGTCCTGCTGAGTCATTCATGAGTTTTTAGCCGCCTTGCTTCTTCTCACAGACTCTCTACTCTCATGCCA
+
BBBBBBBFAFFFGGGGGGGGGGGGGGHHGGGGGGHHGGFGGHHHHHHHHHHHHHHHHHHHHHHHHHHHHHHHGHGGHHHHHHHGGHGHHHHHHHHHHHHHHHHHHHHHHHHHHGGGGFGGGHGHHHHHGGGGGGGGGGGGGGGGGGFFFFFFFFFFFFFFFFFFFFFFFFFFFFFFEFFFFFFFFFFFFFFFFFFFFFFFFFFFFFFFFFFFFDFFFFFFFFFFFFFFFFFFFFFFFFFFFFFFFFFBFF/
@M05620:45:000000000-G6HP7:1:1101:14431:10989 1:N:0:112
CATCCTGACCCTGAAGTACCCCGGCTTGATTTCTGACATTAGATCGGAAGAGCACACGTCTGAACTCCAGTCACTCCGCGCAATCTCGTATGCCGTCTTCTGCTTGAAAAAAAAAAAAACCCACACACGTAAAACAGATAACAGATACTAAGAAAGATAAAAATAATAAGTATAGTAAGAAGAATAGCGAACGCGTAGTACGACGAGTGGTTGCAAAGTCACATAACATAGAGTACTACTAATCAATTACG
+
CBCCDFFFFFFFGGGGGGGGGGGFGGGGHHHHHHHHHHHHHHHHHHG2AEHHHHHHHGHHHGHHHHHHHHHHHHHHHGGG/EFGHHHEGGHHHHGGGHGHHHHHHHHH3FG/BFG<</<.>><.<...-./..00./<000<00/000000000:0/000000.00000900000000000/0/090;-----.----.00.;:---...;...000/:000090000000000000;000000000000.
@M05620:45:000000000-G6HP7:1:1101:4656:10993 1:N:0:112
TACCTGTACTGGGGAAGCATTTGAATATCCCCCCATGGTGATGGGGACGGAGAACTGCTCCATAAACACAGGCAACGTGCCTAACTTTCCCGGGAAGATGAAGTCAAAGAGCGACCACAGCTCTCGGAGGTTATTTTGCATCGGTGAGCCAGACAGAATGATCCGATGAGGGGTGCGAAACTATTTGAGGAAAGGAAGCACCTTTTTATTAAATTTACCTTTTAGCAATCGCCATTCCTACCCTAAAGATC
+
BABBBFFFFFFFFGFEGGFGGGHFHGHHHHHGGGGFHHHGHGHHHGAFGGGGGHHHHHHHHHHHHHHHHHHGGHHHGHHHHH3FHHHHHHHGGGC@EFGHBEHHHHHHHHGHGGGGCGHHHHHHHGGDGGDHGGHHHFDDGHGGGGGGGHHHEGHH/GGHHHHHH?EGHHHGGGDGGA@@BGBFCFGBEFFFGGGB9C.BFFFFFFFEFFF//BFF/FFFFFFBF/9/9;9EDFAFFFFBFF?F9B/:BF9
@M05620:45:000000000-G6HP7:1:1101:4674:10993 1:N:0:112
TACCTGTACTGGGGAAGCATTTGAATATCCCCCCATGGTGATGGGGACGGAGAACTGCTCCATAAACACAGGCAACGTGCCTAACTTTCCCGGGAAGATGAAGTCAAAGAGCGACCACAGCTCTCGGAGGTTATTTTGCATCGGTGAGCCAGACAGAATGATCCGATGAGGGGTGCGAAACTATTTGAGGAAAGGAAGCACCTTTTTATTAAATTTACCTTTTAGCAATCGCCATTCCTACCCTAAAGATC
+
BBBBBFFFFFFFGGGGGGCGGGGHHHHHHHHGGGGHHHHGHHHHHGGFEGGGGHHHHHHHHHHHHHHHHGHHGHHHGHHHHHHGHHHHHHHGGGE@FGHHHGFHHHHHHHHHGGGGGHHHHHHHHGGGGGGHFHHHHHHFHHGGGGGHHHHHFGHHHHHHHHHHHDFGHHHGFGFGCEFAFGFGGGGEE/BFFGGGGGGGGFFFFFFEFFFF9FFFFFFFFFFFFFFFFFEFFFEFFFFFFFFFFFBFFFF
@M05620:45:000000000-G6HP7:1:1101:9697:10996 1:N:0:112
AAACCAAGCAGACACTCACCGCTCCCTCGCCACAGGCCAATAGTTTGTCCTCACTGAGTTGGCAACAAGTGGCTGCTGTGGCTGCCATTTTTCTGGTGATGGCCATCAGCTCCGACGAGGTCAGCTGGGGGGCTTTCTTTGTGTAAGCAACGAGAAACCTGAAAGAAGCATTTTTTAACTAAGTCCTGCTGAGTCATTCATGAGTTTTTAGCCGCCTTGCTTCTTCTCACAGACTCTCTACTCTCATGCCA
+
AAAABBBFBFFFGGFGGGGGGGGGGGFHGGGGGHGHGGHHHHHHHHHHHGFHHHFHHFGGHFHHHHHHHGHHGHGFHHHHHHHGGHFHHHHHHGHGHHBGHHHHHHHHHHHHHGGGGGFGGHHHHHHHGGGGGGGGGGGGGGGFGGFFFFFFFFFFFFFFFFFFFFFFFEFFFFFFFFFFFFFFFFFFFFFFFFFFFFFFFFFFFFFFFFFFFFFFFFFFFFFFFFFFFFFFFFFFFFFFFFFFFFFBFF/
@M05620:45:000000000-G6HP7:1:1101:16487:10996 1:N:0:112
TACCTGTACTGGGGAAGCATTTGAATATCCCCCCATGGTGATGGGGACGGAGAACTGCTCCATAAACACAGGCAACGTGCCTAACTTTCCCGGGAAGATGAAGTCAAAGAGCGACCACAGCTCTCGGAGGTTATTTTGCATCGGTGAGCCAGACAGAATGATCCGATGAGGGGTGCGAAACTATTTGAGGAAAGGAAGCACCTTTTTATTAAATTTACCTTTTAGCAATCGCCATTCCTACCCTAAAGATC
+
AAAAABFFFFFFEGAECG1FGGGGFHGHHHHGGGEHHFGHCGHHFCFEAE?FGFHHHHHHHHHHHHHHHHHHGHHHEHGHHHHGHHHHHHHGGGEEAGGHGHFHHFFFHEFGEBCGCHEHHHHHHGGCCGCHFGHHHHGHFHGGGGG0FHHFFGHGC<GGFHHHHCGGFHFGGGGFAF?AGGFFGGGE?BCFGEFE/FEGGFFFFFFFFFF//BFFFBFFFFFFFFF9FFEFFFFFFFFFFFFFFF99FFF
@M05620:45:000000000-G6HP7:1:1101:6918:11011 1:N:0:112
AAACCAAGCAGACACTCACCGCTCCCTCGCCACAGGCCAATAGTTTGTCCTCACTGAGTTGGCAACAAGTGGCTGCTGTGGCTGCCATTTTTCTGGTGATGGCCATCAGCTCCGACGAGGTCAGCTGGGGGGCTTTCTTTGTGTAAGCAACGAGAAACCTGAAAGAAGCATTTTTTAACTAAGTCCTGCTGAGTCATTCATGAGTTTTTAGCCGCCTTGCTTCTTCTCACAGACTCTCTACTCTCATGCCA
+
CCCCCCCFCFFFGGGGGGGGGGGGGGHHGGGGGHHHGGHHHHHHHHHHHHHHHHHHHHHHHHHHHHHHHHHHGHGGHHHHHHHGGHHHHHHHHHHHHHHHHHHHHHHHHHHHHGGGGGGGGHHHHHHHGGGGGGGGGGGGGGGGGGFFFFFFFFFFFFFFFFFFFFFFFFFFFFFFFFFFFFFFFFFFFFFFFFFFFFFFFFFFFFFFFFFFFFFFFFFFFFFFFFFFFFFFFFFFFFFFFFFFFFFFFF9
@M05620:45:000000000-G6HP7:1:1101:5877:11013 1:N:0:112
AAACCAAGCAGACACTCACCGCTCCCTCGCCACAGGCCAATAGTTTGTCCTCACTGAGTTGGCAACAAGTGGCTGCTGTGGCTGCCATTTTTCTGGTGATGGCCATCAGCTCCGACGAGGTCAGCTGGGGGGCTTTCTTTGTGTAAGCAACGAGAAACCTGAAAGAAGCATTTTTTAACTAAGTCCTGCTGAGTCATTCATGAGTTTTTAGCCGCCTTGCTTCTTCTCACAGACTCTCTACTCTCATGCCA
+
BBBBBBAFBFFFGGGGGGGGGGFGGGHHGGGGGHGHGGFEFFGHHHHHHHHHHHHHHHHHHHHHHHHFHHFHFGGGHHGHHGHGGHFGHHHHHHFHHHGGHHHHFHHHHHHHHGFGEGGGDGGHHHHH?CGGGGGGGGGGGGGGGFFFFFFFFFFFFFFFFFFFFFFFFFFFFFFFEFFFFFFFFFFFFFBFE;BFFFFFFFEBFFFFFFFFFDFFFFFFFFFFFFFFFFBFEFFFFFFBFFFFFFF/BF/
@M05620:45:000000000-G6HP7:1:1101:27653:11021 1:N:0:112
TACCTGTACTGGGGAAGCACACGTCTGAACTCCAGTCACTCCGCGAAATCTCGTATGCCGTCTTCTGCTTGAAAAAAAAAAAAAGAAAACAGCAAACAAAAATTAAAGTGTGACAGTGACGGCTAAAGTATTAATAAAGAGATGATATTCCTAACGGCTTGGATGAGGAAAAGTTGAAGCGACGGAGAAGGGTATGACGAAGATAGAGATGCTGAATGAAATGGTATCATGTGTTTAGGGTCGAGATCCCG
+
CCCCCFFFFFFFGGGGGGGGGGGHHHGHGHHHHGHHHHHHHHGGGGGGHGHHHGGHHHHGFGHGHHHHHHHHGHGGGGGGE><///B222/2022200/00/022?222?1111111<1<//--.111111111<10000//000000000000/.----;.00000/0///;90;0000-.---..-.:..:/0000..-.900;000000:00000000000:00009000;//000.//---..00/.
@M05620:45:000000000-G6HP7:1:1101:14570:11035 1:N:0:112
TACCTGTACTGGGGAAGCATTTGAATATCCCCCCATGGTGATGGGGACGGAGAACTGCTCCATAAACACAGGCAACGTGCCTAACTTTCCCGGGAAGATGAAGTCAAAGAGCGACCACAGCTCTCGGAGGTTATTTTGCATCGGTGAGCCAGACAGAATGATCCGATGAGGGGTGCGAAACTATTTGAGGAAAGGAAGCACCTTTTTATTAAATTTACCTTTTAGCAATCGCCATTCCTACCCTAAAGATC
+
CCCCCFFFFFFFGGGGGGGGGGHHHGHHHHHGGGGHHHGHHHHHHGGGGGGFGHHHHHHHHHHHHHHHHHHHGHHHGHHHHHHHHHHHHHHGGGGGGHHHHHHHHHHHHHHHGGGGGHHHHHHHHGGDGGEHHHHHHHHHHHGGGGGHHHHHHGHHHHHHHHHHHGGGHHHGGEGGGGGGGGGGGGGGGGFGGGGGGGGGGFFFFFFFFFFFFFFFFFFFFFFFFFFFFFFFFFFFFFFFFFFFFFFFFFF
@M05620:45:000000000-G6HP7:1:1101:12929:11043 1:N:0:112
ATCTCTATCTCCTAAAAACCTGTTTAGATTTGGAGATAGACCTTCAGGTTTTTCATCATTTTCTGCATGAATTATACATTGACCACGTTCCAGCGTGGTCAGTTTGCAGCATTCTGTTATTTTGTTTGACAGAGTGTCTTGTTGAGAACATATGTAGGACATGATTTTTTCCTGCAACAGGGAAAATAAAGTATAAGTTTTAAAGATTTATTCTTTAATAAAGGATCTCAAAGCCAGCTTTAGAAAAAGGA
+
CCCCCFFFFFFFGGGGGGGGGGHHHHHHHHHHHHHHHHHHHHHHHHHHHHHGGHHHHIIHHHIHIHHHHHHHHHHHHHHHHHHHHHGHHHHHHHGGGGHHHHHHHHHHHHHHHHHHHHHHHHHHHHHHHHHHHHHHHHHHHHHHFHHHHHHHHHHHHHHHHHHHHHHHHGHHHHHHHHHHHGGHHHHHHHHHHHHHHHHHHHHHHHHHHHHHHHHHHHHHHHHHHHHHHHHHHHHHHGHHHHHHHHHHGGH
@M05620:45:000000000-G6HP7:1:1101:19944:11044 1:N:0:112
CATCCTGACCCTGAAGTACCCCGGCTTGATTTCTGACATTAGATCGGAAGAGCACACGTCTGAACTCCAGTCACTCCGCGAAATCTCGTATGCCGTCTTCTGCTTGAAAAAAAAAAAACTAAAACAACCTTACGCTATACCCTTTTCTCCCCTCCCTCGCATACTCTACCTTTATCTCTCTGCTAAACCTCTCTTCCTCCCTGTAATCCCGCCCCTCTCTCGCCTTTCTCTCCCCTACACTGAACGCCTCC
+
CCCCDFFFFFFFGGGGGGGGGGGGGGGGHHHHHHHHHHHHHHHHHHGGGGHHHHHHHGHHHGHHHHHHHHHHHHHHHGGGEGGHHHHHGGHHHHGFGHGHHHHHHHFH3FG<CCGD<//11?1<1....011>...<.0<000/0000==/./...//:--..000000000000009000009;000///0/000000/:/;0090;00.----..//00..-..000::0:/./..0/00000..-...
@M05620:45:000000000-G6HP7:1:1101:12924:11061 1:N:0:112
ATCTCTATCTCCTAAAAACCTGTTTAGATTTGGAGATAGACCTTCAGGTTTTTCATCATTTTCTGCATGAATTATACATTGACCACGTTCCAGCGTGGTCAGTTTGCAGCATTCTGTTATTTTGTTTGACAGAGTGTCTTGTTGAGAACATATGTAGGACATGATTTTTTCCTGCAACAGGGAAAATAAAGTATAAGTTTTAAAGATTTATTCTTTAATAAAGGATCTCAAAGCCAGCTTTCGAAAAAGGA
+
@ABBBFDFFFFFGGBFGGGGGGHHHGFCHHHGFBGGHGHGHHHHHHGFHHHGGHHHHHHHHHHHHHHHH3FHH5F5GDHHHGHH3GGHHHHHHHGGGGHHFHHHHHHFGHHHHHHHHHHHHHHHHGHHFHHHHHGHHHHHHHHGDGEGFFGHHHHHHHGHFGHFHHHHHGHHHHHHFGCGHGAGC<F?GFGHHHBDDFGHHD1=G<FGHGGHHHHHGHH0G0GB<DHHHHHHFHHHHGHHH0;E.:-;99B
@M05620:45:000000000-G6HP7:1:1101:18880:11079 1:N:0:112
TACCTGTACTGGGGAAGCATTTGAATATCCCCCCATGGTGATGGGGACGGAGAACTGCTCCATAAACACAGGCAACGTGCCTAACTTTCCCGGGAAGATGAAGTCAAAGAGCGACCACAGCTCTCGGAGGTTATTTTGCATCGGTGAGCCAGACAGAATGATCCGATGAGGGGTGCGAAACTATTTGAGGAAAGGAAGCACCTTTTTATTAAATTTACCTTTTAGCAATCGCCATTCCTACCCTAAAGATC
+
CCCCCFFFFFFFGGGGGGGGGGHHHHHHHHHGGGGHHHHHHHHHHGGGGGGGGHHHHHHHHHHHHHHHHHHHGHHHGHHHHHHHHHHHHHHGGGEGGHHHHHHHHHHHHHHHGGGGGHHHHHHHHGGGGGGHHHHHHHHHHHGGGGGHHHHHHGHHGHHHFHHHHDGGHHHGGEGGGEGGGGGGGGGGGGFGGGGGGGGGGFFFFFFFFFFFFFFFFFFFFFFFFFFFFFFFFFFFFFFFFFFFFFFFFFF
@M05620:45:000000000-G6HP7:1:1101:5134:11102 1:N:0:112
TACCTGTACTGGGGAAGAGTGTAGCAATCGCCATTCCTACCCTAAAGATCGGAAGAGCACACGTCTGAACTCCAGTCACTCCGCGAAATCTCGTATGCCGTCTTCTGCTTGAAAAAAAAAAAAACTAAGCTCCTCCGCCTATTCCTCCCATTACCCACTATCTCCTCTTACCCCTTTGCTTCTCGGCCTCCTGCCTTTCACATCCCGGCCTTACGCACGCTGTTTTCTGCTCTTCTTCCTTACGTACCTTT
+
BBBBBFFFFFFFGGGGGGGFGFGHHHHHHFFGAFHHHHHHHHHHHHGHHHHGGGDHHHHHHHGHHHGGHHHHHHHHHHHHHHGG/EE@GHHHFGGHGHHGGGHFHHHHHHHHHGF0<B/<///-.1111>1111>0.<...<0000=/./:00;0/0:C/000000/:009//9..00000000..9...;///;009;/////9..--;A9/:...;--..:/9./////////9///;://.9/99///
@M05620:45:000000000-G6HP7:1:1101:19718:11111 1:N:0:112
AAACCAAGCAGACACTCACCGCTCCCTCGCCACAGGCCAATAGTTTGTCCTCACTGAGTTGGCAACAAGTGGCTGCTGTGGCTGCCATTTTTCTGGTGATGGCCATCAGCTCCGACGAGGTCAGCTGGGGGGCTTTCTTTGTGTAAGCAACGAGAAACCTGAAAGAAGCATTTTTTAACTAAGTCCTGCTGAGTCATTCATGAGTTTTTAGCCGCCTTGCTTCTTCTCACAGACTCTCTACTCTCATGCCA
+
CCCCCCCFCFFFGGGGGGGGGGGGGGHHGGGGGHHHGGHHHHHHHHHHHHHHHHHGHHHHHHHHHHHHHHHHGHGGHHHHHHHGGHHHHHHHHHHHHHHHHHHHHHHHHHHHHGGGGGGGGHHHHHHHGGGGGGGGGGGGGGGGGGFFFFFFFFFFFFFFFFFFFFFFFFFFFFFFFFFFFFFFFFFFFFFFFFFFFFFFFFFFFFFFFFFFFFFFFFFFFFFFFFFFFFFFFFFFFFFFFFFFFFFFFFF
@M05620:45:000000000-G6HP7:1:1101:25303:11140 1:N:0:112
AAACCAAGCAGACACTCACCGCTCCCTCGCCACAGGCCAATAGTTTGTCCTCACTGAGTTGGCAACAAGTGGCTGCTGTGGCTGCCATTTTTCTGGTGATGGCCATCAGCTCCGACGAGGTCAGCTGGGGGGCTTTCTTTGTGTAAGCAACGAGAAACCTGAAAGAAGCATTTTTTAACTAAGTCCTGCTGAGTCATTCATGAGTTTTTAGCCGCCTTGCTTCTTCTCACAGACTCTCTACTCTCATGCCA
+
CCCCCDDFCFFFGGGGGGGGGGGGGGHHGGGGGHHHGGHHHHHHHHHHHHHHHHHHHHHHHHHHHHHHHHHHGHGGHHHHHHHGGHHHHHHHHHHHHHHHHHHHHHHHHHHHHGGGGGGGGHHHHHHHGGGGGGGGGGGGGGGGGGFFFFFFFFFFFFFFFFFFFFFFFFFFFFFFFFFFFFFFFHFFFFFFFFFFFFHHFFFFFFFFFFFFFFFFFFFFFHFFFFHFFFFFFFFFFFFFFFFFFFFFFF0
@M05620:45:000000000-G6HP7:1:1101:15526:11141 1:N:0:112
ATCTCTATCTCCTAAAAACCTGTTTAGATTTGGAGATAGACCTTCAGGTTTTTCATCATTTTCTGCATGAATTATACATTGACCACGTTCCAGCGTGGTCAGTTTGCAGCATTCTGTTATTTTGTTTGACAGAGTGTCTTGTTGAGAACATATGTAGGACATGATTTTTTCCTGCAACAGGGAAAATAAAGTATAAGTTTTAAAGATTTATTCTTTAATAAAGGATCTCAAAGCCAGCTTTAGAAAAAGGA
+
ABBBBFFFFFFFGGGGFGGGGGHHHFHGHHHHHHHHHHHHHHHHHHHHHHHGGHHHHFHHHHHHHHHHHHHHHHHHHGHHHHGHHHGHHHHHHHGGGGHHHHHHHHHHHHHHHHHGHHHHHHHHHHHHGHHHHHHHHHHHHHHHHHHHHHHHHGHHHGFHHHGHHHHHHGHHHHHHFHHHHGGHHHGGE?FHHHHHHHHHHHHGHGHHGHHHHGHHHFHHFHHGHGHHHHFHFHHGHGHHHHGGFHHHGGG
@M05620:45:000000000-G6HP7:1:1101:15513:11161 1:N:0:112
ATCTCTATCTCCTAAAAACCTGTTTAGATTTGGAGATAGACCTTCAGGTTTTTCATCATTTTCTGCATGAATTATACATTGACCACGTTCCAGCGTGGTCAGTTTGCAGCATTCTGTTATTTTGTTTGACAGAGTGTCTTGTTGAGAACATATGTAGGACATGATTTTTTCCTGCAACAGGGAAAATAAAGTATAAGTTTTAAAGATTTATTCTTTAATAAAGGATCTCAAAGCCAGCTTTAGAAAAAGGA
+
CCCCCFFFFFFFGGGGGGGGGGHHHHHHHHHHHHHHHHHHHHHHHHHHHHHGGHHHHHHHHHHIHHHHHHHHHHHHHFHHHFHHGHGHHHHHHHGGGGHHHHHHHHHHHHHHHHHHHHHHHHHHHHHHHGHHHHHHHHHHHHHHHHHHHHHHHHHHHHHHHHGHHHHHHGHHHHHGHHHHHGGHHHGHGHHHHHHHHHHHHHHHHHHHHHHHHHHHHHHHHHHHGHHHHHHHHHHHHGHHHHGFCHHHGGH
@M05620:45:000000000-G6HP7:1:1101:15530:11175 1:N:0:112
ATCTCTATCTCCTAAAAACCTGTTTAGATTTGGAGATAGACCTTCAGGTTTTTCATCATTTTCTGCATGAATTATACATTGACCACGTTCCAGCGTGGTCAGTTTGCAGCATTCTGTTATTTTGTTTGACAGAGTGTCTTGTTGAGAACATATGTAGGACATGATTTTTTCCTGCAACAGGGAAAATAAAGTATAAGTTTTAAAGATTTATTCTTTAATAAAGGATCTCAAAGCCAGCTTTAGAAAAAGGA
+
BCCCCFFFFFFFGGGGGGGGGGHHHHHHHHHHHHHHHHHHHHHHHHHHHHHGGHHHHIHHHHHIIHHHHHHHHHHHHHHHHHHHHHGHHHHHHHGFGGHHHHHHHHHHHHHHHHHHHHHHHHHHHHHHHHHHHHHHHHHHHHHHHHHHHHHHHHHHHHHHHHHHHHHHHGHHHHHHHHHHHGGHHHHHHHHHHHHHHHHHHHHHHHHHHHHHHGHHHFHHHHHHHHHHFHHHHHHHHGHHHHHFHHHHGGG
@M05620:45:000000000-G6HP7:1:1101:16163:11179 1:N:0:112
CATCCTGACATTAGATCGGAAGAGCACACGTCTGAACTCCAGTCACTCCGCGAAATCTCGTATGCCGTCTTCTGCTTGAAAAAAAAAAAAAAACAAAAGGAAATACAACAAGAAAAATCCCCAGTCGTCACAGCGCTGAGACAACCATGGCAAGGAAGTCAGACCATTCCGCATTAGCACTCTTGGGGATCCACTTTCCCCAGTCTCAGCATTAGGACTTGTAACTGACACGCCATGGACAAAACAAATAT
+
DDDDDFFFFFFFGGGGGGGGGGHHHHHHHGHHHGHHHHHHHHHHHHHHHGGGGGGHHHHHFGHHHHGGGHGHHHHHHHHGHHHGEGGC</>/<///0=2/0=011?111//?=00000111.0><1.<...=0.--.-..00;:.:;00/A/;.../.;00000./0000;A-9.00/0=BFBFF0.-.:.:0:B0:000::.:0:B00000:000;0/:0;00:0000009-.9.0/::0;;..;..000
@M05620:45:000000000-G6HP7:1:1101:3819:11209 1:N:0:112
TACCTGTACTGGGGAAGCATTTGAATATCCCCCCATGGTGATGGGGACGGAGAACTGCTCCATAAACACAGGCAACGTGCCTAACTTTCCCGGGAAGATGAAGTCAAAGAGCGACCACAGCTCTCGGAGGTTATTTTGCATCGGTGAGCCAGACAGAATGATCCGATGAGGGGTGCGAAACTATTTGAGGAAAGGAAGCACCTTTTTATTAAATTTACCTTTTAGCAATCGCCATTCCTACCCTAAAGATC
+
CCCCDFFFFFFFGGGGGGGGGGHHHHHHHHHGGGGHHHHHHHHHHGGGGGGGGHHHHHHHHHHHHHHHHHHHGHHHGHHHHHHHHHHHHHHGGGGGGHHHHHHHHHHHHHHHGGGGGHHHHHHHHGGFDGEHHHHHHHHHHHGGGGGHHHHHHGHHHHHHHHHHHGGGHHHGGGGGGGGGGGGGGHHGGFFGGGGGGGGGGFFFFFFFFFFFFFFFHFFFFFFFFFFFFFFFFFFFFFFHFFFFFFFFFFF
@M05620:45:000000000-G6HP7:1:1101:8849:11227 1:N:0:112
AAACCAAGCAGACACTCACCGCTCCCTCGCCACAGGCCAATAGTTTGTCCTCACTGAGTTGGCAACAAGTGGCTGCTGTGGCTGCCATTTTTCTGGTGATGGCCATCAGCTCCGACGAGGTCAGCTGGGGGGCTTTCTTTGTGTAAGCAACGAGAAACCTGAAAGAAGCATTTTTTAACTAAGTCCTGCTGAGTCATTCATGAGTTTTTAGCCGCCTTGCTTCTTCTCACAGACTCTCTACTCTCATGCCA
+
CCCCCCCFCFFFGGGGGGGGGGGGGGHHGGGGGHHHGGHHHHHHHHHHHHHHHHHHHHHHHHHHHHHHHHHHGHGGHHHHHHHGGHHHHHHHHHHHHHHHHHHHHHHHHHHHHGGGGGGGGHHHGHHHGGGGGGGGGGGGGGGGGGFFFFFFFFFFFFFFFFFFFFFFFFFFFFFFFFFFFFFFFFFFFFFFFFFFFFFFFFFFFFFFFFFFFFFFFFFFFFFFFFFFFFFFFFFFFFFFFFFFFFFBFF0
@M05620:45:000000000-G6HP7:1:1101:10513:11242 1:N:0:112
ATCTCTATCTCCTAAAAACCTGTTTAGATTTGGAGATAGACCTTCAGGTTTTTCATCATTTTCTGCATGAATTATACATTGACCACGTTCCAGCGTGGTCAGTTTGCAGCATTCTGTTATTTTGTTTGACAGAGTGTCTTGTTGAGAACATATGTAGGACATGATTTTTTCCTGCAACAGGGAAAATAAAGTATAAGTTTTAAAGATTTATTCTTTAATAAAGGATCTCAAAGCCAGCTTTAGAAAAAGGA
+
CCCCCFFFFFFFGGGGGGGGGGHHHHHHHHHHHHHHHHHHHHHHHHHHHHHGGHHHHIHHHIHHHHHHHHHHHHHHHHHHHHHHHHGHHHHHHHGGGGHHHHHHHHHHHHHHHHHHHHHHHHHHHHHHGHHHHHHHHHHHHHHHHHGHHHHHHHHHHHHHHHHHHHHHHGHHHHHHHHHHHGGHHHHHHHHHHHHHHFHHHHHHHHHHHHHHHHHHHHHHHHHHHHHHHHHHHHHHHGHHHHHHHHHHGGG
@M05620:45:000000000-G6HP7:1:1101:27044:11250 1:N:0:112
CATCCTGACCCTGAAGTACCCGGCTTGATTTCTGACATTAGATCGGAAGAGCACACGTCTGAACTCCAGTCACTCCGCGAAATCTCGTATGCCGTCTTCTGCTTGAAAAAAAAAAAAAAAACAACACAGCCAACACACCTATCCTCAATCACTTAACATATCATAGAAGATCACACGCCATAGTGTTTCCTACCATTTCTCCACACACCAGCTGAACCGTCATATAGCTCTCCTCTCTCACATCCTCTTAT
+
DCDEEFFFFFFFGGGGGGGGGGGGGGGHHHHHHHHHHHHHHHHHHGGGGHHHHHHHGHHHGHHHHHHHHHHHHHHHGGGGGGHHHHHGGHHHHGGGHGHHHHHHHGHHHHGGDDG/>/->-.........../....<:/:10/<000110011111111<111111110110/00-9...0011<1/<1110.:<1111111/0....9..000009-....1:1:111:0/1/</0001010/<<11:1
@M05620:45:000000000-G6HP7:1:1101:20993:11256 1:N:0:112
ATCTCTATCTCCTAAAAACCTGTTTAGATTTGGAGATAGACCTTCAGGTTTTTCATCATTTTCTGCATGAATTATACATTGACCACGTTCCAGCGTGGTCAGTTTGCAGCATTCTGTTATTTTGTTTGACAGAGTGTCTTGTTGAGAACATATGTAGGACATGATTTTTTCCTGCAACAGGGAAAATAAAGTATAAGTTTTAAAGATTTATTCTTTAATAAAGGATCTCAAAGCCAGCTTTAGAAAAAGGA
+
CCCDDFFFFFFFGGGGGGGGGGHHHHHHHHHHHHHHHHHHHHHHHHHGHHHGGHHHHHHHHIHHHHHHHHHHHHHHHHHHHHHHHHGHHHHHHHGGGGHHHHHHHHHHHHHHHHHHHHHHHHHHHHHHGHHHHHHHHHHHHHHHHHHHHHHHHHHHHHHHHHHHHHHHHGHHHHGHHHHHHGGHHHHHHHHHHHHHHGHHHHHHHHHHHHHHHHHHHHHHHHHHHHHHHHHHHHHHHGHHHHHHHHHHGGG
@M05620:45:000000000-G6HP7:1:1101:7080:11258 1:N:0:112
AAACCAAGCAGACACTCACCGCTCCCTCGCCACAGGCCAATAGTTTGTCCTCACTGAGTTGGCAACAAGTGGCTGCTGTGGCTGCCATTTTTCTGGTGATGGCCATCAGCTCCGACGAGGTCAGCTGGGGGGCTTTCTTTGTGTAAGCAACGAGAAACCTGAAAGAAGCATTTTTTAACTAAGTCCTGCTGAGTCATTCATGAGTTTTTAGCCGCCTTGCTTCTTCTCACAGACTCTCTACTCTCATGCCA
+
DDDDDCCFCFFFGGGGGGGGGGGGGGHHGGGGGHHHGGHHHHHHHHHHHHHHHHHHHHHHHHHHHHHHHHHHGHGGHHHHHHHGGHHHHHHHHHHHHHHHHHHHHHHHHHHHHGGGGGGGGHHHHHHHGGGGGGGGGGGGGGGGGGFFFFFFFFFFFFFFFFFFFFFFFFFFFFFFFFFFHFFHHHHFFFFFFFFFFFFFFFFFFFFFFFFHFFFFFFFFHFFFFFFFFFFFFFFFFFFFFFFFFFFFFFB
@M05620:45:000000000-G6HP7:1:1101:24326:11261 1:N:0:112
ATCTCTATCTCCTAAAAACCTGTTTAGATTTGGAGATAGACCTTCAGGTTTTTCATCATTTTCTGCATGAATTATACATTGACCACGTTCCAGCGTGGTCAGTTTGCAGCATTCTGTTATTTTGTTTGACAGAGTGTCTTGTTGAGAACATATGTAGGACATGATTTTTTCCTGCAACAGGGAAAATAAAGTATAAGTTTTAAAGATTTATTCTTTAATAAAGGATCTCAAAGCCAGCTTTAGAAAAAGGA
+
CDDDCFFFFFFFGGGGGGGGGGHHHHHHHHHHHHHHHHHHHHHHHHHHHHHGGHHHHIIHHIHIIHHHHHHHHHHHHHHHHHHHHHGHHHHHHHGGGGHHHHHHHHHHHHHHHHHHHHHHHHHHHHHHHHHHHHHHHHHHHHHHHHHHHHHHHHHHHHHHHHHHHHHHHGHHHHHHHHHHHGGHHHHHHHHHHHHHHHHHHHHHHHHHHHHHHHHHHHHHHHHHHHHHHHHHHHHHHGHHHHHGHHHHGGH
@M05620:45:000000000-G6HP7:1:1101:13481:11263 1:N:0:112
CATCCTGACCCTGAAGTACCCCGGCTTGATTTCTGACATTAGATCGGAAGAGCACACGTCTGAACTCCAGTCACTCCGCTAAATCTCGTATGCCGTCTTCTGCTTGAAAAAAAAAAATTATTTTGTTTGACAGAGTGTCTTGTTGAGCACATATGTAGGACATTATTTTTTCCTGCACCATGTCAAATAAAGTCTCAGTTTTAAATATTTCTTCTTTAATACATGCTCTCACATCCCGCTTTAGATCCCGG
+
AA3AAFFDFFFFEGGGGGGGGGGGGEGGHHHHHHHHHHHGHFFGHHGEGGAGHFHFHGHHHFDDFEGFHHHHBGF5GED1E?GHHDBGGDGFHHGEEHGHGHGHHHFGHHHGC@@//0@2@2@F>0FG01?11?F1GDGHHFHG0111<><DHHGGFHEFHHHFBDDFHFCB000;/:::0;00<G0<0;0090C000;;;CFF;09;0;0CFFFBGB0C9090000;F00090;9..;@.;/:////.9-
@M05620:45:000000000-G6HP7:1:1101:14196:11266 1:N:0:112
ATCTCTATCTCCTAAAAACCTGTTTAGATTTGGAGATAGACCTTCAGGTTTTTCATCATTTTCTGCATGAATTATACATTGACCACGTTCCAGCGTGGTCAGTTTGCAGCATTCTGTTATTTTGTTTGACAGAGTGTCTTGTTGAGAACATATGTAGGACATGATTTTTTCCTGCAACAGGGAAAATAAAGTATAAGTTTTAAAGATTTATTCTTTAATAAAGGATCTCAAAGCCAGCTTTAGAAAAAGGA
+
CDDDDFFFFFFFGGGGGGGGGGHHHHHHHHHHHHHHHHHHHHHHHHHHHHHGGHHHHIHIHHHIHHHHHHHHHHHHHHHHHHHHHHGHHHHHHHGGGGHHHHHHHHHHHHHHHHHHHHHHHHHHHHHHHHHHHHGHHHHHHHHHHHHHHHHHHHHHHHHHHHHHHHHHHGHHHHHHHHHHHGGHHHHHHHHHHHHHHHHHHHGHHHHHHHHHHHHHHHHHHHHHHHHHHHHHHHHHHGHHHHGHHHGHGGH
@M05620:45:000000000-G6HP7:1:1101:24781:11276 1:N:0:112
TACCTGTACTGGGGAAGCATTTGAATATCCCCCCATGGTGATGGGGACGGAGAACTGCTCCATAAACACAGGCAACGTGCCTAACTTTCCCGGGAAGATGAAGTCAAAGAGCGACCACAGCTCTCGGAGGTTATTTTGCATCGGTGAGCCAGACAGAATGATCCGATGAGGGGTGCGAAACTATTTGAGGAAAGGAAGCACCTTTTTATTAAATTTACCTTTTAGCAATCGCCATTCCTACCCTAAAGATC
+
A@BBBFFDFFFFGCCEEFFGGGHHHHHHHHHGGGGHHHGFHGGFHDGGGGGGGHHHHHGGFGHHHHHHHHHHGGGHGHGHHHGGHGHHHHHDFGCGGHHHHGHHHHHGHHHHGGGGGGGHGHHHHGG?DGEGHHHHHHHEGHGGDDEFFGHHGEHFHHHHHGHGHGGGHH/CCGGFGGGGGGFFGGGEEFEFBFGGFFGFFFFFFFFFFFFFFFFFFFFFFFFFFFFBFFEFBDFFFFFFFAFFFEBFFF9
@M05620:45:000000000-G6HP7:1:1101:23649:11278 1:N:0:112
ATCTCTATCTCCTAAAAACCTGTTTAGATTTGGAGATAGACCTTCAGGTTTTTCATCATTTTCTGCATGAATTATACATTGACCACGTTCCAGCGTGGTCAGTTTGCAGCATTCTGTTATTTTGTTTGACAGAGTGTCTTGTTGAGAACATATGTAGGACATGATTTTTTCCTGCAACAGGGAAAATAAAGTATAAGTTTTAAAGATTTATTCTTTAATAAAGGATCTCAAAGCCAGCTTTAGAAAAAGGA
+
CCDDDFFFFFFFGGGGGGGGGGHHHHHHHHHHHHHHHHHHHHHHHHHHHHHGGHHHHHHHHHHHIHHHHHHHHHHHHHHHHHHHHHGHHHHHHHGGGGHHHHHHHHHHHHHHHHHHHHHHHHHHHHHHHHHHHHHHHHHHHHHHHHHHHHHHHHHHHHHHHHHHHHHHHGHHHHHHHHHHHGGHHHGHHHHHHHHHHGGHHHHHHHHHHHHHHHHHHHHHHHHHGHGHHHHHHHHHHGHHHFHHHHHHGGH
@M05620:45:000000000-G6HP7:1:1101:11985:11280 1:N:0:112
TACCTGTACTGGGGAAGCATTTGAATATCCCCCCATGGTGATGGGGACGGAGAACTGCTCCATAAACACAGGCAACGTGCCTAACTTTCCCGGGAAGATGAAGTCAAAGAGCGACCACAGCTCTCGGAGGTTATTTTGCATCGGTGAGCCAGACAGAATGATCCGATGAGGGGTGCGAAACTATTTGAGGAAAGGAAGCACCTTTTTATTAAATTTACCTTTTAGCAATCGCCATTCCTACCCTAAAGATC
+
CCCCCFFFFFFFGGGGGGGGGGHHHHHHHHHGGGGHHHGHHHHHHGGGGGGGGHHHHHHHHHHHHHGHHHHHGHHHGHGHHHHHHHHHHHHGGGGEGHHHHHHHHHHHHHHGGGGGGHGHGHHHHGGGCGDFHHHHHHGHHHGGGGGHHHHGHGHHGHHHHHHHHGGGHHHGGCCFDDCBGGGGGGGGGGFGGFGGGGEFGFFFFFFFFFFBFFFFFFFFFFFFFFFFFFEFFFFFFFFFFFFFFFFFFFF
@M05620:45:000000000-G6HP7:1:1101:24799:11290 1:N:0:112
TACCTGTACTGGGGAAGCATTTGAATATCCCCCCATGGTGATGGGGACGGAGAACTGCTCCATAAACACAGGCAACGTGCCTAACTTTCCCGGGAAGATGAAGTCAAAGAGCGACCACAGCTCTCGGAGGTTATTTTGCATCGGTGAGCCAGACAGAATGATCCGATGAGGGGTGCGAAACTATTTGAGGAAAGGAAGCACCTTTTTATTAAATTTACCTTTTAGCAATCGCCATTCCTACCCTAAAGATC
+
CCCCCFFFFFFFGGGGGGGGGGHHHHHHHHHGGGGHHHHHHHHHHGGGGGGGGHHHHHHHHHHHHHHHHHHHGHHHGHHHHHHHHHHHHHHGGGGGGHHHHHHHHHHHHHHHGGGGGHHHHHHHHGGGGGGHHHHHHHHHHHGGGGGHHHHHHGHHHHHHHHHHHGGGHHHGGEGGGGGGGGGGGGGGGGGGGGGGGGGGGFFFFFFFFFFFFFFFFFFFFFFFFFFFFFFFFFFFFFFFFFFFFFFFFFF
@M05620:45:000000000-G6HP7:1:1101:4342:11292 1:N:0:112
ATCTCTATCTCCTAAAAACCTGTTTAGATTTGGAGATAGACCTTCAGGTTTTTCATCATTTTCTGCATGAATTATACATTGACCACGTTCCAGCGTGGTCAGTTTGCAGCATTCTGTTATTTTGTTTGACAGAGTGTCTTGTTGAGAACATATGTAGGACATGATTTTTTCCTGCAACAGGGAAAATAAAGTATAAGTTTTAAAGATTTATTCTTTAATAAAGGATCTCAAAGCCAGCTTTAGAAAAAGGA
+
BCCCCFFFFFFFGGGGGGGGGGHHHHHHHHHHHFHGHHHHHHHHHHHHHHHGGHHHHHHHHHHIHHHHHHHHHHHHHHHHHHHHHHGHHHHHHHGFGGHHHHHHHHHHHHHHHHHHHHHHHHHHHHHHHHHHHHHHHHHHHHHHHHHHHHGHHHHHHHHHHHHHHHHHHGHHHHHHGHFHHGGHHHHHHHHHHHHHHFFGHHHHHHHHHHHHHHHHHHHHHHHHHHHHHHHHHHHHHGGHHHHHFCGGGGC
@M05620:45:000000000-G6HP7:1:1101:6709:11297 1:N:0:112
CATCCTGACCCTGAAGTACCCGGCTTGATTTCTGACATTAGATCGGAAGAGCACACGTCTGAACTCCAGTCACTCCGCGAAATCTCGTATGCCGTCTTCTGCTTGAAAAAAAAAAAAACAAACTGACTCCCTCTCAAATTTATTCCTCACACATTCTTCGCGACACCTTCTCCTACCTCTTACCCCCCCCTTCTCCTTTTGCTCTCTGCCACTGCCCTGCCCATCCTCCCTCTTCCCTAGTCTGCCCCTCC
+
CBCCDFFFFFFFGGGGGGGGGGGGGGGGHHHHHHHHHHHHHHHHHGFGGHHHHHHHGHHHGHHHHHGHHHHHHHHHGGGGGGHGHHHGFHHHGGGGHGHHGHHHHFGHHHGGGGG</</<.>.111111<<00//0000000000000<.00.000000..-----./00000000.000090//.-----9/09000000000000000009009.0...;0//.00/.///:00/00/009000.....
@M05620:45:000000000-G6HP7:1:1101:9110:11300 1:N:0:112
ATCTCTATCTCCTAAAAACCTGTTTAGATTTGGAGATAGACCTTCAGGTTTTTCATCATTTTCTGCATGAATTATACATTGACCACGTTCCAGCGTGGTCAGTTTGCAGCATTCTGTTATTTTGTTTGACAGAGTGTCTTGTTGAGAACATATGTAGGACATGATTTTTTCCTGCAACAGGGAAAATAAAGTATAAGTTTTAAAGATTTATTCTTTAATAAAGGATCTCAAAGCCAGCTTTAGAAAAAGGA
+
3AABBFBFFFFFGGGGGGGGGGHHHGHHHHHHHHGGHFHGHHHHHHGFHHHGGHHHHHHHHHHHHGHHHFGHHHGFHHHHGHFHHHGHHHHHHHGGGGHHHHHHHHHHHHHHHHHHHHGHHHHHHHHHGFHHHHHHHHHHHHHHHHFHHHHHHHHHHHHHGGHGHHHHHGHHHHHHFHHFHGGHHFGFDGHHHHGGGGGHHHHDGGHHHHHHHHHHGGHGDHHGFGHHHGHHFHHFFGHHHFFHCGFA.CC
@M05620:45:000000000-G6HP7:1:1101:9131:11300 1:N:0:112
ATCTCTATCTCCTAAAAACCTGTTTAGATTTGGAGATAGACCTTCAGGTTTTTCATCATTTTCTGCATGAATTATACATTGACCACGTTCCAGCGTGGTCAGTTTGCAGCATTCTGTTATTTTGTTTGACAGAGTGTCTTGTTGAGAACATATGTAGGACATGATTTTTTCCTGCAACAGGGAAAATAAAGTATAAGTTTTAAAGATTTATTCTTTAATAAAGGATCTCAAAGCCAGCTTTAGAAAAAGGA
+
CCCCCFFFFFFFGGGGGGGGGGGHHHHHHHHHHHHHHHHHHHHHHHHHHHHGGHHHHHHHIHIIHHHHHGHHHHHGHHHHHHHHHHGHHHHHHHGGGGHHGHHHHHHHHHHHHHHHHHHHHHHHHHHHHHGHHHHHHHHHHHHHHHHHHGHHHHHHHHHHHHHHHHHHHGHHHHHGHHHHHGGHHHHHHHHHHHHGHFGHHHGHHHHHHHGHHGHHHHHHHHHHHHHHHFGHHHFHHGGHHHHHGGHHGGF
@M05620:45:000000000-G6HP7:1:1101:24787:11305 1:N:0:112
TACCTGTACTGGGGAAGCATTTGAATATCCCCCCATGGTGATGGGGACGGAGAACTGCTCCATAAACACAGGCAACGTGCCTAACTTTCCCGGGAAGATGAAGTCAAAGAGCGACCACAGCTCTCGGAGGTTATTTTGCATCGGTGAGCCAGACAGAATGATCCGATGAGTGGTGCGAAACTATTTGAGGAAAGGAAGCACCTTTTTATTAAATTTACCTTTTATCAATCGCCATTCCTACCCTAAAGATC
+
AAAAADFFFDDF1ECE1FGGGGFD1FDHFHHGGGGGHHHGHHHCEGFEA?EEEEGHBGHHHFHFHFFFHHHHGHHHEEEGHHHBGHHHHHHFGGGGGHHFFFEHHH2FGCEGE/<C@GGHGHGHHGG/CCEGBHGHHHGFHHGCCG.0GGHCHGHHGCGFGFGHG.CEHG0;:;CC-:-AGGEGGGBFEF0CF.CBFFEFFGGGGGC.;C0//;FF/;/;FFFB////;BAEFBEFFFFBF--FFFBF/FF
@M05620:45:000000000-G6HP7:1:1101:4354:11306 1:N:0:112
ATCTCTATCTCCTAAAAACCTGTTTAGATTTGGAGATAGACCTTCAGGTTTTTCATCATTTTCTGCATGAATTATACATTGACCACGTTCCAGCGTGGTCAGTTTGCAGCATTCTGTTATTTTGTTTGACAGAGTGTCTTGTTGAGAACATATGTAGGACATGATTTTTTCCTGCAACAGGGAAAATAAAGTATAAGTTTTAAAGATTTATTCTTTAATAAAGGATCTCAAAGCCAGCTTTAGAAAAAGGA
+
ABCCCFFFFFFFGGGGGGGGGGHHHHHHHHHGHHHGHHHHHHHHHGHHHHHGGHHHHHHHHHHHHHHGHHHHHHHHHGHHHGHHHHGHHHHHHHGGGGHHHHHHHHHHHHHHHHHHHHHHHHHHHHHHHGHGHHHHHHHHHHHHGHHHHHHHHHHHHHHHHHHGHHHHHGHHHHHHHHHHHGGHHHHHHGFHHHGHHHHHHHHHHHHHHHHHHHHHHHHHGFFHFHHHHHHHHHHHHGHHHHHBGHHHCDG
@M05620:45:000000000-G6HP7:1:1101:9129:11318 1:N:0:112
ATCTCTATCTCCTAAAAACCTGTTTAGATTTGGAGATAGACCTTCAGGTTTTTCATCATTTTCTGCATGAATTATACATTGACCACGTTCCAGCGTGGTCAGTTTGCAGCATTCTGTTATTTTGTTTGACAGAGTGTCTTGTTGAGAACATATGTAGGACATGATTTTTTCCTGCAACAGGGAAAATAAAGTATAAGTTTTAAAGATTTATTCTTTAATAAAGGATCTCAAAGCCAGCTTTAGAAAAAGGA
+
BBBBBFFFFFFFGGGGGGGGGGHHHHHGHHHHHHHHHHHHHHHHHHGFHHHGGHBHHHHHHHHHFHHHHGHHHHHGHHHHHHHHHHGGGHGHHHGGGGHHHHHHHGHGHHHGHHHHHHHHHHHHHHHHHHHHHHHHHHHHHHHHHHHHHHHHGHHHHHHHHHHHHHHHHGHHHHHHHHHHHGGHHHGGG1FGGHHGHBGHHHFHHHHHGHHHHHHHHGHHGHBFHHHHGHHFHHHHHGHHHHHGGHHHGGG
@M05620:45:000000000-G6HP7:1:1101:13185:11337 1:N:0:112
TACCTGTACTGGGGAAGCATTTGAATATCCCCCCATGGTGATGGGGACGGAGAACTGCTCCATAAACACAGGCAACGTGCCTAACTTTCCCGGGAAGATGAAGTCAAAGAGCGACCACAGCTCTCGGAGGTTATTTTGCATCGGTGAGCCAGACAGAATGATCCGATGAGGGGTGCGAAACTATTTGAGGAAAGGAAGCACCTTTTTATTAAATTTACCTTTTAGCAATCGCCATTCCTACCCTAAAGATC
+
DCCCDFFFFFFFGGGGGGGGGGHHHHHHHHHGGGGHHHGHHHHHHGGGGGGGGHHHHHHHHHHHHHHHHHHHGHHHGHHHHHHHHHHHHHHGGGGGGHHHHHHHHHHHHHHHGGGGGHHHHHHHHGGGGGGHHHHHHHHHHHGGGGGHHHHHHGHHHHHHHHHHHGGGHHHGGEEGGEGGGGGGGHGGEFCFGGGGGGGGGFFFFFFFHHFFFFFFHFFFFFFFFFFFFFFFFFFFFFFFFFFFFFFFFFF
@M05620:45:000000000-G6HP7:1:1101:9633:11343 1:N:0:112
ATCTCTATCTCCTAAAAACCTGTTTAGATTTGGAGATAGACCTTCAGGTTTTTCATCATTTTCTGCATGAATTATACATTGACCACGTTCCAGCGTGGTCAGTTTGCAGCATTCTGTTATTTTGTTTGACAGAGTGTCTTGTTGAGAACATATGTAGGACATGATTTTTTCCTGCAACAGGGAAAATAAAGTATAAGTTTTAAAGATTTATTCTTTAATAAAGGATCTCAAAGCCAGCTTTAGAAAAAGGA
+
CCCCCFFFFFFFGGGGGGGGGGHHHHHHHHHHHHHHHHHHHHHHHHHHHHHGGHHHHIHHIIHIIHHHHHHHHHHHHHHHHHHHHHGHHHHHHHGGGGHHHHHHHHHHHHHHHHHHHHHHHHHHHHHHHHHHHHHHHHHHHHHHHHHHHHHHHHHHHHHHHHHHHHHHHGHHHHHHHHHHHGGHHHGHHHHHHHHHHGHHHHHHHHHHHHHHHHHHHHHHHHHHHHHHHHHHHHHHHGHHHHHHHHHHGGH
@M05620:45:000000000-G6HP7:1:1101:25360:11381 1:N:0:112
ATCTCTATCTCCTAAAAACCTGTTTAGATTTGGAGATAGACCTTCAGGTTTTTCATCATTTTCTGCATGAATTATACATTGACCACGTTCCAGCGTGGTCAGTTTGCAGCATTCTGTTATTTTGTTTGACAGAGTGTCTTGTTGAGAACATATGTAGGACATGATTTTTTCCTGCAACAGGGAAAATAAAGTATAAGTTTTAAAGATTTATTCTTTAATAAAGGATCTCAAAGCCAGCTTTAGAAAAAGGA
+
CCCCCFFFFFFFGGGGGGGGGGHHHHHHHHHHHHHHHHHHHHHHHHHHHHHGGHHHHHHHHIHHIHHHHHHHHHHHHHHHHHHHHHGHHHHHHHGGGGHHHHHHHHHHHHHHHHHHHHHHHHHHHHHHHHHHHHHHHHHHHHHHHHHHHHHHHHHHHHHHHHHHHHHHHGHHHHHHHHHHHGGHHHGGHHHHHHHHHHHHHHHHHHHHHHHHHHHHHFHHHHHHHHHHHHHHHHHHHGHHHHHGFHHHGGH
@M05620:45:000000000-G6HP7:1:1101:10533:11388 1:N:0:112
CATCCTGACCCTGAAGTACCCGGCTTGATTTCTGACATTAGATCGGAAGAGCACACGTCTGAACTCCAGTCACTCCGCGAAATCTCGTATGCCGTCTTCTGCTTGAAAAAAAAAACGAGGTCAGCTTGGGGGCTTTCTTTGTGTAAGCCACTCGCCCCCTTCACCAAGCCTTTTTTAACTACGTCCTGCTGAGTCATTCATTAGTTTTTAGCCGCCTTTCTTCTTCTCACATACTCTCTCCTCTCATGCCC
+
BBBBBFFFFFFFEGFFFGGGGACGCEEHHCFHDGDGHFHHHHHGGEGAEFHHHHFFGHEGGEGHHHHHHHHFHHGHGDGC@EHGFGHGAGF4GGEEGGGHHBEFG0?GBG/@C<B/////?010?F10.<--<@GHFHHHBF//00=://;//.--.:;B./0009..99CBFFFA.0;9C/.;AAA/;B9/.;BBF9F/B/9/;FB/A;/BF9;BFD/BFFFFFFFF/B//9;FFBBF/BFFFF///9B/
@M05620:45:000000000-G6HP7:1:1101:12776:11390 1:N:0:112
CATCCTGACCCTGAAGTACCCCGGCTTGATTTCTGACATTAGATCGGAAGAGCACACGTCTGAACTCCAGTCACTCCGCGAAATCTCGTATGCCGTCTTCTGCTTGAAAAAAAAAAAAAAAAAATAACTAAGAAAATAACATCTATTTTCTATTATGACATCGCTACAAGATGCTATAATAACTAACATATATGAACACAGATAGGATAACGCTAACCACATAAGCTAACTACTGGACGCGCGACGCACAC
+
CBCCCFFFFFFFGGGGGGGGGGGGGGGGHHHHHHHHHHHHHHGHHHGFGGHHHHHHHGHHHGHHHHHHHHHHHHHHHGGGGGGHHHHHGGHHHHGFGHGHHHHHHHHHHHGGGGGG>/----<<.:00000/00//:00000:0000000000000000000.;..-000/00000000000/////////;///////../////////:.-.../;/..///////:////////:---;--9-----.
@M05620:45:000000000-G6HP7:1:1101:25345:11395 1:N:0:112
ATCTCTATCTCCTAAAAACCTGTTTAGATTTGGAGATAGACCTTCAGGTTTTTCATCATTTTCTGCATGAATTATACATTGACCACGTTCCAGCGTGGTCAGTTTGCAGCATTCTGTTATTTTGTTTGACAGAGTGTCTTGTTGAGAACATATGTAGGACATGATTTTTTCCTGCAACAGGGAAAATAAAGTATAAGTTTTAAAGATTTATTCTTTAATAAAGGATCTCAAAGCCAGCTTTAGAAAAAGGA
+
CCCCCFFFFFFFGGGGGGGGGGHHHHHHHHHHHHHHHHHHHHHHHHHHHHHGGHHHHHIHHIHHIHHHHHHH5FHHHHHHHHHHHHGHHHHHHHGFGGHHHHHHHHHHHHHHHHHHHHHHHHHHHHHHHHHHHHHHHHHHHHHHHHHHHHHHHHHHHHHHHHHHHHHHHGHHHHHHHHHHHGGHHHHHHHHHHHHHHHHHHHHHHHHHHHHHHHHHHHHHHGHHHHHHHGHHHHHHHGHHHHHGHHGFGGH
@M05620:45:000000000-G6HP7:1:1101:2913:11400 1:N:0:112
CATCCTGACCCTGAAGTACCCCGGCTTGATTTCTGACATTAGATCGGAAGAGCACACGTCTGAACTCCAGTCACTCCGCGAAATCTCGTATGCCGTCTTCTGCTTGAAAAAAAAAAAATAAAATGAGCCAGTGAGTAATATAGTCTTCTCGTAAACTATTCGATAATGACGTGTTCTTCTTATCCTCTCTTACCCCTTATAGCCTCATACAGTCGGTTACCTATCATGACTGTTGTTTCGCCTACTCGTTC
+
CCDDDFFFFFFFGGGGGGGGGGGGGGGGHHHHHHHHHHHHHHHHHHG2BEHHHHHHHGGHHGHHHHHHFHHHHHHHHGGGGGGHHHHHGGHHHHGGGHGHHHHHHHHHGHHCGCGD//0==??1111100011111111100000000=0....<0000<0/00<.0000.../.000000000000</0000//...0000000/000000:0.--..0000000<000<00<</./0...../00....
@M05620:45:000000000-G6HP7:1:1101:24654:11406 1:N:0:112
ATCTCTATCTCCTAAAAACCTGTTTAGATTTGGAGATAGCCCTTCAGGTTTTTCATCATTTTCTGCCTGAATTATACATTGACCACGTTCCAGCGTGGTCAGTTTGCAGCATTCTGTTATTTTGTTTGACAGAGTGTCTTGTTGAGAACATATGTAGGACATGATTTTTTCCTGCAACAGGGAAAATAAAGTATAAGTTTTAAAGCTTTATTCTTTAATAAAGGATCTCAAAGCCATCTTTAGAAAAAGGA
+
AAAAAF3BFFFFGB1A1DEFF1DBG331BDFD1101B1E1FGCFH1B1FGHFGH2FHBHGGFHH2B1BBF1AG1D2D2BFE1DG1F/BGGG2FG?FC/FGB0FEGGH2110GHFGEFGBFHHHFFHH01B1BFFB1FFGGGHF0>1/1FCHGFDG2E1BFBGF1BFGGGCGGD1101@0FE/?0<0?11?1F1F11<GHHHG1111>FG1FGHGFG00D00000/<CGG0=0CFG/0;GHHG00C0/.../
@M05620:45:000000000-G6HP7:1:1101:24625:11410 1:N:0:112
ATCTCTATCTCCTAAAAACCTGTTTAGATTTGGAGATAGACCTTCAGGTTTTTCATCATTTTCTGCATGAATTATACATTGACCACGTTCCAGCGTGGTCAGTTTGCAGCATTCTGTTATTTTGTTTGACAGAGTGTCTTGTTGAGAACATATGTAGGACATGATTTTTTCCTGCAACAGGGAAAATAAAGTATAAGTTTTAAAGATTTATTCTTTAATAAAGGATCTCAAAGCCAGCTTTAGAAAAAGGA
+
BBAABFFBDFFFGGFGGGGGGGHHHHHFBGHHHGHHHHHGGFGFHGHHHHHGGFFHHHHHHHHHHHHHHGGFHFHFHGHHFFHHHGGEHHHGHFGEEGGGHHGHGHHHHGHHHHGHFDFHHHHHHHHHFHGEGHHHGHHHHHHHHGHHHGFGFHGFHHGGHHFFGHHHHGHHHHHGHFHHHGGHHHHHFFGHGHHGHGHHHGFHHGHHBFHHHHHHHHHHHGDFFHHHHFHGHHFBGGHGHHHHGFFFEDF
@M05620:45:000000000-G6HP7:1:1101:24643:11421 1:N:0:112
ATCTCTATCTCCTAAAAACCTGTTTAGATTTGGAGATAGACCTTCAGGTTTTTCATCATTTTCTGCATGAATTATACATTGACCACGTTCCAGCGTGGTCAGTTTGCAGCATTCTGTTATTTTGTTTGACAGAGTGTCTTGTTGAGAACATATGTAGGACATGATTTTTTCCTGCAACAGGGAAAATAAAGTATAAGTTTTAAAGATTTATTCTTTAATAAAGGATCTCAAAGCCAGCTTTAGAAAAAGGA
+
CCDDDFFFFFFFGGGGGGGGGGHHHHHHHHHHHHHHHHHHHHHHHHHHHHHGGHHHHHHHHHHHIHHHHHHHHHHHHHHHHHHHHHGHHHHHHHGGGGHHHHHHHHHHHHHHHHHHHHHHHHHHHHHHHHHHHHHHHHHHHHHHHHHHHHHHHHHHHHHHHHHHHHHHHGHHHHHHHHHHHGGHHHHHHHHHHHHHHHHHHHHHHHHHHHHHHHHHHHHHHHHHGHHHHHHHHHHHHGHHHHHHHHHHGGH
@M05620:45:000000000-G6HP7:1:1101:4193:11429 1:N:0:112
ATCTCTATCTCCTAAAAACCTGTTTAGATTTGGAGATAGACCTTCAGGTTTTTCATCATTTTCTGCATGAATTATACATTGACCACGTTCCAGCGTGGTCAGTTTGCAGCATTCTGTTATTTTGTTTGACAGAGTGTCTTGTTGAGAACATATGTAGGACATGATTTTTTCCTGCAACAGGGAAAATAAAGTATAAGTTTTAAAGATTTATTCTTTAATAAAGGATCTCAAAGCCAGCTTTAGAAAAAGGA
+
ABCCCFFFFFFFGGGGGGGGGGGHHGHHHHHHHGHHHHHHHHHHHHHHHHHGGHHHHHHHHIHIHHHHHHHHHHHHHHHHHHGHHHGHHHHHHHGGGGHHHHHHHHHHHHHHHHHHHHHHHHHHHHHHHHHHHHGHHHHHHHHHHHHHHHHHHHHHHHHHHHHHHHHHHGHHHHHHGHHHHGGHHHGGGGGHHHHHHHHHHHHHHHHHHHHHHHHHHHHHFHHHHHHHHGHHHHHHHGHHHHHFFGHFGGG
@M05620:45:000000000-G6HP7:1:1101:26133:11434 1:N:0:112
AGATTACTGCAACAGTTCCCCCTGGACCTGGAAAAGTTTCTTGCCTGGCTTACAGAAGCTGAAACAACTGCCAATGTCCTACAGGATGCTACCCGTAAGGAAAGGCTCCTAGAAGACTCCAAGGGAGTAAAAGAGCTGATGAAACAATGGCAAGTAAGTCAGGCATTTCCGCTTTAGCACTCTTGTGGATCCAATTGAACAATTCTCAGCATTTGTACTTGTAACTGACAAGCCAGGGACAAAACAAAGAT
+
BBBBBFFFFFFFGGGGGGGGGGGGHHHHHHHHHHHHGHHHHHHHHHHHHHHHHHHHHHHHHHHHHHHHHHHHHHHHHHHHHHHHHHHHHHHHHHGGGGHHHHGHHHHHGHHHHHHHHHHHHHHGGHGGHHHHHGHHHHHHHFHHHHHHHHHHHGHHHHHHHHHHHHHHHHGGGGGHGHHHHHHHHHHGHHHHHHHHHFGHHHHHHHHHHHHHHHHHHFHGHHHHHHHHHHHHGGGGGGGGGGGGGGGGGGG
@M05620:45:000000000-G6HP7:1:1101:26118:11452 1:N:0:112
AGATTACTGCAACAGTTCCCCCTGGACCTGGAAAAGTTTCTTGCCTGGCTTACAGAAGCTGAAACAACTGCCAATGTCCTACAGGATGCTACCCGTAAGGAAAGGCTCCTAGAAGACTCCAAGGGAGTAAAAGAGCTGATGAAACAATGGCAAGTAAGTCAGGCATTTCCGCTTTAGCACTCTTGTGGATCCAATTGAACAATTCTCAGCATTTGTACTTGTAACTGACAAGCCAGGGACAAAACAAAGAT
+
?ABBBFFFDD4DGGFGGGGGGGGGGHHHHHHBGHHHHHHHHHHHHHHHHHHHHHHGHGHHHHHHHHHHHHHHHHHHHHHHHHHHHHHGHHHHHHGGGGHHFHFFHHHHGHHHHGHHHHHHHHHGGHGGHGHGHGHHHHHHHDGHHGHHFHHHHGHHHHHHGHHHHHHHHHGGGGGHFGHHHHHHHHHGHHHHHHHHHHHGHHHHHHHHHHHHHHHHHHHHHHHHHHHBGHHHHGGGGGGGFGGGGGGGGGF
@M05620:45:000000000-G6HP7:1:1101:18710:11459 1:N:0:112
AAACCAAGCAGACACTCACCGCTCCCTCGCCACAGGCCAATAGTTTGTCCTCACTGAGTTGGCAACAAGTAGCTGCTGTGGCTGCCATTTTTCTGGTGATGGCCATCAGCTCCGACGAGGTCAGCTGGGGGGCTTTCTTTGTGTAAGCAACGAGAAACCTGAAAGAAGCATTTTTTAACTAAGTCCTGCTGAGTCATTCATGAGTTTTTAGCCGCCTTGCTTCTTCTCACAGACTCTCTACTCTCATGCCA
+
?3AABBBFBFFFGGGGGFGGGGGGGGHHGGGGGHHHGGHHHHHHHHHHHHHHHHHHHHGHHGHHHHHHHG@GHHHHHGGHHHHGGHHHHHGHHHHHHHHHHHHHHHHHHHHHHGGGGGGGGHHHHHHHGGGGGGGGGGGGGGGGGGGGGFFFFFFFFFFFFFFFFFFFFFFFFFFFFFFFFFFFFFFFFFFFFFFFFFFFFFFFFFFFFFFFFDFFFFFFFFFFFFFFFFFFFFFFFFFFFFFFFFFFFFB
@M05620:45:000000000-G6HP7:1:1101:18728:11461 1:N:0:112
AAACCAAGCAGACACTCACCGCTCCCTCGCCACAGGCCAATAGTTTGTCCTCACTGAGTTGGCAACAAGTGGCTGCTGTGGCTGCCATTTTTCTGGTGATGGCCATCAGCTCCGACGAGGTCAGCTGGGGGGCTTTCTTTGTGTAAGCAACGAGAAACCTGAAAGAAGCATTTTTTAACTAAGTCCTGCTGAGTCATTCATGAGTTTTTAGCCGCCTTGCTTCTTCTCACAGACTCTCTACTCTCATGCCA
+
BCCCCCCFCFFFGGGGGGGGGGGGGGHHGGGGGHHHGGHHHHHHHHHHHHHHHHHHHHHHHHHHHHHHHGHHGHGGHHHHHHHGGHHHHHHHHHHHHHHHHHHHHHHHHHHHHGGGGGGGGHHHHHHHGGGGGGGGGGGGGGGGGGFFFFFFFFFFFFFFFFFFFFFFFFFFFFFFFFFFFFFFFFFFFFFFFFFFFFFFFFFFFFFFFFFFFFFFFFFFFFFFFFFFFFFFFFFFFFFFFFFFFFFFFF0
@M05620:45:000000000-G6HP7:1:1101:22432:11485 1:N:0:112
TACCTGTACTGGGGAAGCATTTGAATATCCCCCCATGGTGATGGGGACGGAGAACTGCTCCATAAACACAGGCAACGTGCCTAACTTTCCCGGGAAGATGAAGTCAAAGAGCGACCACAGCTCTCGGAGGTTATTTTGCATCGGTGAGCCAGACAGAATGATCCGATGAGGGGTGCGAAACTATTTGAGGAAAGGAAGCACCTTTTTATTAAATTTACCTTTTAGCAATCGCCATTCCTACCCTAAAGATC
+
DDDDDFFFFFFFGGGGGGGGGGHHHFHHHHHGGGGHHHHHHHHHHGGGGGGGGHHHHHHHHHHHHHHHHHHHGHHHGHHHHHHHHHHHHHHGGGGGGHHHHHHHHHHHHHHHGGGGGHHHHHHHHGGEGGEHHHHHHHHGHHGGGGGHHHHHHGHHGHHHHHHHHGGGHHHGGEGGGGGGGGGGGGGGGGF:FFGGGGGGGFFFFFFFHHFFFFFFFFFFFFFFFFFFFFFFFFFFFFFFFFFFFFFFFFF
@M05620:45:000000000-G6HP7:1:1101:13241:11487 1:N:0:112
ATCTCTATCTCCTAAAAACCTGTTTAGATTTGGAGATAGACCTTCAGGTTTTTCATCATTTTCTGCATGAATTATACATTGACCACGTTCCAGCGTGGTCAGTTTGCAGCATTCTGTTATTTTGTTTGACAGAGTGTCTTGTTGGGAACATATGTAGGACATGATTTTTTCCTGCAACAGGGAAAATAAAGTATAAGTTTTAAAGATTTATTCTTTAATAAAGGATCTCAAAGCCAGCTTTAGAAAAAGGA
+
3ABBBFFFFFFFGGGGGFGGGGHHHFFHHHHHGHHHHHHFHHHHHHHHHHHGGHHHHHHHHHHHHHHHFHHHHHHFHHHHGHHHHHGHHHHHHHGGGGHHFGHHHHHHHHHHHHHHHHHHHHGGHHHHHHHGHHHHHHHHHHHHHGHHGHHHHHHHHHHHHHHHHHHHHGHHHHGHFGHHHGEHG0?FGHHHHHFGHGGHHHH1=<GHHGHHHHHHGFG0GFHGFHHHHHHHGHHHGGHHH0:C0CCCADF
@M05620:45:000000000-G6HP7:1:1101:26167:11497 1:N:0:112
ATCTCTATCTCCTAAAAACCTGTTTAGATTTGGAGATAGACCTTCAGGTTTTTCATCATTTTCTGCATGAATTATACATTGACCACGTTCCAGCGTGGTCAGTTTGCAGCATTCTGTTATTTTGTTTGACAGAGTGTCTTGTTGAGAACATATGTAGGACATGATTTTTTCCTGCAACAGGGAAAATAAAGTATAAGTTTTAAAGATTTATTCTTTAATAAAGGATCTCAAAGCCAGCTTTAGAAAAAGGA
+
>AAAAFFFFFFFGGGGFGGGFFDFGFFGEGGHH4FGEGDAGHFHHFGHHHGFGHFHGHHGHHHHHGDGHFAGEEFDHDEHGDFHAGGFGHHHEGFFAEHHHFFFFHGHHHHHHHFGFGGHHFHHEGHHFGGHHH?FFGEFGHHHEFGHHHHHDGGHHHHHHHHHGHHHHGHHGHHH2GGHHAACGGFF1GGGGFDGHGHHFFC1F1FHFFHHHGHHGHHG0DFGHHHHGGGFGGHFGGHHHHFBCGHH..C
@M05620:45:000000000-G6HP7:1:1101:13253:11501 1:N:0:112
ATCTCTATCTCCTAAAAACCTGTTTAGATTTGGAGATAGACCTTCAGGTTTTTCATCATTTTCTGCATGAATTATACATTGACCACGTTCCAGCGTGGTCAGTTTGCAGCATTCTGTTATTTTGTTTGACAGAGTGTCTTGTTGGGAACATATGTAGGACATGATTTTTTCCTGCAACAGGGAAAATAAAGTATAAGTTTTAAAGATTTATTCTTTAATAAAGGATCTCAAAGCCAGCTTTAGAAAAAGGA
+
BCCCCFFFFFFFGGGGGGGGGGHHHHHHHHHHHHHHHHHHHHHHHHHHHHHGGHHHHHHHHIIHIHHHHHHHHHHHHHHHHHHHHHGHHHHHHHGGGGEHFFGHHGFFHHHHHHHHHHGHHHHHGHHHFHFHGHHHHHHHHHHHGGFHGGHHHHHHHGFFFHHHHHHHHGHHHHHHHHCHHGGFHGHHHFHHHHHHH>GHHHFFGFHHGHHHHHHHHGHHFHFFFHHHGHFGHHCHGGGHHHHFFHHGGGF
@M05620:45:000000000-G6HP7:1:1101:13234:11509 1:N:0:112
ATCTCTATCTCCTAAAAACCTGTTTAGATTTGGAGATAGACCTTCAGGTTTTTCATCATTTTCTGCATGAATTATACATTGACCACGTTCCAGCGTGGTCAGTTTGCAGCATTCTGTTATTTTGTTTGACAGAGTGTCTTGTTGGGAACATATGTAGGACATGATTTTTTCCTGCAACAGGGAAAATAAAGTATAAGTTTTAAAGATTTATTCTTTAATAAAGGATCTCAAAGCCAGCTTTAGAAAAAGGA
+
CCCCCFFFFFFFGGGGGGGGGGHHHHHHHHHHHHHHHHHHHHHHHHHHHHHGGHHHHIHIHIIHHHHHHHHHHHHHHHHHHHHHHHGHHHHHHHGGGGHHHHHHHHHHHHHHHHHHHHHHHHHHHHHHHHHHGHGHHHHHHHHHHGHHGGHHHHHHHHHHHHHHHHHHHGHHHHHHHHHHHGGHHHGHFHHHHHHHHHHHHHHHHHHHHGHHHHHHHHHGHHHHGHHHHHHHHHFHHGHHHHGGHHHHDFF
@M05620:45:000000000-G6HP7:1:1101:26171:11514 1:N:0:112
ATCTCTATCTCCTAAAAACCTGTTTAGATTTGGAGATAGACCTTCAGGTTTTTCATCATTTTCTGCATGAATTATACATTGACCACGTTCCAGCGTGGTCAGTTTGCAGCATTCTGTTATTTTGTTTGACAGAGTGTCTTGTTGAGAACATATGTAGGACATGATTTTTTCCTGCAACAGGGAAAATAAAGTATAAGTTTTAAAGATTTATTCTTTAATAAAGGATCTCAAAGCCAGCTTTAGAAAAAGGA
+
BCCCCFFFFFFFGGGGGGGGGGHHHHHHHHHHHGHFHGHFHHHHHHHHHHHGGHHHHHHHHHHHHHHHHHHHHHHHHHHHHHHHHHGHHHHHHHGGGGHHHHHHHHHHHHHHHHHHHHHHHHHHHHHHHHHHHHHHHHHHHHHHHHHHHHHHHHHHHGHHHHHHHHHHHGHHHHHHGHHHHGGHHHHGHFGGHHHHHHHHHHHHHHHHHHHHHHHHHHHFHHHGHHHHHHHHHHHHHGHHHHHHGHHHGGH
@M05620:45:000000000-G6HP7:1:1101:16849:11529 1:N:0:112
AAACCAAGCAGACACTCACCGCTCCCTCGCCACAGGCCAATAGTTTGTCCTCACTGAGTTGGCAACAAGTGGCTGCTGTGGCTGCCATTTTTCTGGTGATGGCCATCAGCTCCGACGAGGTCAGCTGGGGGGCTTTCTTTGTGTAAGCAACGAGAAACCTGAAAGAAGCATTTTTTAACTAAGTCCTGCTGAGTCATTCATGAGTTTTTAGCCGCCTTGCTTCTTCTCACAGACTCTCTACTCTCATGCCA
+
CCDDDCCFDFFFGGGGGGGGGGGGGGHHGGGGGHHHGGHHHHHHHHHHHHHHHHHHHHHHHHHHHHHHHGHHGHGGHHHHHHHGGHHHHHHHHHHHHHHHHHHHHHHHHHHHHGGGGGGGGHHHHHHHGGGGGGGGGGGGGGGGGGFFFFFFFFFFFFFFFFFFFFFFFFFFFFHFFFFFFFFFHHFFFFFFEFFFFFFFFFFFFFFFFFFFFFFFFFFFHFHFHFFFFFFFFFFFFFFHHFFHFFFFFF:
@M05620:45:000000000-G6HP7:1:1101:17573:11546 1:N:0:112
AAACCAAGCAGACACTCACCGCTCCCTCGCCACAGGCCAATAGTTTGTCCTCACTGAGTTGGCAACAAGTGGCTGCTGTGGCTGCCATTTTTCTGGTGATGGCCATCAGCTCCGACGAGGTCAGCTGGGGGGCTTTCTTTGTGTAAGCAACGAGAAACCTGAAAGAAGCATTTTTTAACTAAGTCCTGCTGAGTCATTCATGAGTTTTTAGCCGCCTTGCTTCTTCTCACAGACTCTCTACTCTCATGCCA
+
CCCCCCCFBFFFGGGGGGGGGGGGGGHHGGGGGHHHGGHGHHHHHHHHHHHHHHHHHHHHHHHHHHHHHHHHGHGGHHHHHHHGGHHHHHHHHHHHHHHHHHHHHHHHHHHHHGGGGGGGGHHHHHHHGGGGGGGGGGGGGGGGGGFFFFFFFFFFFFFFFFFFFFFFFFFFFFFFEFFFFFFFFFFFFFFFFFFFFFFFFFFFFFFFFFEFFFFFFFFFFFFFFFFFFFFFFFFFFFFFFFFFFFFFFFB
@M05620:45:000000000-G6HP7:1:1101:17553:11548 1:N:0:112
AAACCAAGCAGACACTCACCGCTCCCTCGCCACAGGCCAATAGTTTGTCCTCACTGAGTTGGCAACAAGTGGCTGCTGTGGCTGCCATTTTTCTGGTGATGGCCATCAGCTCCGACGAGGTCAGCTGGGGGGCTTTCTTTGTGTAAGCAACGAGAAACCTGAAAGAAGCATTTTTTAACTAAGTCCTGCTGAGTCATTCATGAGTTTTTAGCCGCCTTGCTTCTTCTCACAGACTCTCTACTCTCATGCCA
+
BAABBBBFBFFFGGGGGGGGEGGGGGHHGGGGGHHHGGHHHHHHHHHHHHHHHHHHHHHGHHHHHHHHHGHHGHGGHHHHHHHGGHHHHHHHHHHHHHFHHHHHHHHHHHHHHGGGGGGGGHHHHHHHGGGGGGGGGGGGGGGGGGFFFFFFFFFFFFFFFFFFFFFFFFFFFFFFFFFFFFFFFFFFFFFFFFFFFFFFFFFFFFFFFFFFFDFFFFFFFFFFFFFFFFFFFFFFFFFFFFFFFFFFFF/
@M05620:45:000000000-G6HP7:1:1101:7306:11554 1:N:0:112
AAACCAAGCAGACACTCACCGCTCCCTCGCCACAGGCCAATAGTTTGTCCTCACTGAGTTGGCAACAAGTGGCTGCTGTGGCTGCCATTTTTCTGGTGATGGCCATCAGCTCCGACGAGGTCAGCTGGGGGGCTTTCTTTGTGTAAGCAACGAGAAACCTGAAAGAAGCATTTTTTAACTAAGTCCTGCTGAGTCATTCATGAGTTTTTAGCCGCCTTGCTTCTTCTCACAGACTCTCTACTCTCATGCCA
+
AA?ABBBFBFFFGGGGFGGGGGGGGGHHGGGGGHHHGGGHHHHHHHHHHHHHHHHHFHHHGHHHHHHHHFHHGHGGGHHHHHHFGHFHHHHHHGHHHHHHHHHHHHFFGFHHHGGGGEFGGHEHHHHHGGGGGGGGGGGGGGGFGGFFFFF;EFDFFFFFFFFFFFFFFFFFFFFFFFFFFFFFFEFFFFFFFFFFFFFFFFFFFFFFFFFFFFFFFFEFFFFFFFFFFFFFFFFFFFFFFFFFFFFFFFB
@M05620:45:000000000-G6HP7:1:1101:7323:11559 1:N:0:112
AAACCAAGCAGACACTCACCGCTCCCTCGCCACAGGCCAATAGTTTGTCCTCACTGAGTTGGCAACAAGTGGCTGCTGTGGCTGCCATTTTTCTGGTGATGGCCATCAGCTCCGACGAGGTCAGCTGGGGGGCTTTCTTTGTGTAAGCAACGAGAAACCTGAAAGAAGCATTTTTTAACTAAGTCCTGCTGAGTCATTCATGAGTTTTTAGCCGCCTTGCTTCTTCTCACAGACTCTCTACTCTCATGCCA
+
BBBBBBBFBFFFGGGGGGGGGGGGGGHHGGGGGHHHGGHHHHHHHHHHHHHHHHHHHHHHHHHGHHHHHHHHGHGGHHGHHHHGGHHHHHHHHHHHHHGHHHHHHHHHHHHHHGGGGGGGGHHHHHHHGGGGGGGGGGGGGGGGGGFFFFFFFFFFFFFFFFFFFFFFFFFFFFFFFFFFFFFFFFFFFFFFFFFFFFFFFFFFFFFFFFFFFFFFFFFFFFFFFFFFFFFFFFFFFFFFFFFFFFFFFF/
@M05620:45:000000000-G6HP7:1:1101:26323:11564 1:N:0:112
AAACCAAGCAGACACTCACCGCTCCCTCGCCACAGGCCAATAGTTTGTCCTCACTGAGTTGGCAACAAGTGGCTGCTGTGGCTGCCATTTTTCTGGTGATGGCCATCAGCTCCGACGAGGTCAGCTGGGGGGCTTTCTTTGTGTAAGCAACGAGAAACCTGAAAGAAGCATTTTTTAACAAATTCTGCTGAGTCCTTTATGAGTTTTTAGCCGCCCTGCCTCTTTTCACAGAATTTCCTCTTCCATTCCAA
+
BCCCCBBFCFFFGGGGGGGGGGGGGGHHGGGGGHGHGGHHHHHHHHHHHHHHHHHHHHHHHHHHHHHHHGHHGHGGHHHHHHHGGHHHHHHHHHHHHHGHHHHHHHHHHHHHHGGGGGGGFHHHHHHHGGGGGGGGGGGGGFFGGGFFFFFFFFFFFFFFFFFFFFFFFFFFFFF-AB00;.00;000000.0000;0000000;FFF./0;.-;-;...;09;90000000000000000000000:;00
@M05620:45:000000000-G6HP7:1:1101:26342:11576 1:N:0:112
AAACCAAGCAGACACTCACCGCTCCCTCGCCACAGGCCAATAGTTTGTCCTCACTGAGTTGGCAACAAGTGGCTGCTGTGGCTGCCATTTTTCTGGTGATGGCCATCAGCTCCGACGAGGTCAGCTGGGGGGCTTTCTTTGTGTAAGCAACGAGAAACCTGAAAGAAGCATTTTTTAACTAAGTCCTGCTGAGTCATTCATGAGTTTTTAGCCGCCTTGCTTCTTCTCACAGACTCTCTACTCTCATGCCA
+
CCCCCCCFCFFFGGGGGGGGGGGGGGHHGGGGGHHHGGHHHHHHHHHHHHHHHHHHHHHHHHHHHHHHHHHHGHGGHHHHHHHGGHHHHHHHHHHHHHHHHHHHHHHHHHHHHGGGGGGGGHHHHHHHGGGGGGGGGGGGGGGGGGFFFFFFFFFFFFFFFFFFFFFFFFFFFFFFEFF0FFFFFFFFFFFFFFFFFFFFFFFFFFFFFFFFFFFFFFFFFFFFFFFFFFFFFFFFFFFFFFFFBFFFFF0
@M05620:45:000000000-G6HP7:1:1101:5892:11580 1:N:0:112
TACCTGTACTGGGGAAGCATTTGAATATCCCCCCATGGTGATGGGGACGGAGAACTGCTCCATAAACACAGGCAACGTGCCTAACTTTCCCGGGAAGATGAAGTCAAAGAGCGACCACAGCTCTCGGAGGTTATTTTGCATCGGTGAGCCAGACAGAATGATCCGATGAGGGGTGCGAAACTATTTGAGGAAAGGAAGCACCTTTTTATTAAATTTACCTTTTAGCAATCGCCATTCCTACCCTAAAGATC
+
BBBBBFFFFFFFGGGF?GFGFGHHHGGHHHFGGEGHFHGBGHHHGEFGGGGGGHHGHHGHHHHGHFHGHHHGGHHHGHEGHHHHHGHHHHHDGGGGGHHHFHGHHGHHHHFHGGGGGHHHHHHHHGGGGGAGHHHHHHHHHHGGGGGHGHFHHGFHGHHHHHFHHGGGHHHGGECGGG@GGGGGGGGGGGFFFGGGGGGGGFFFFFFFFFFFFFFFFF9FFFFFFFFFFFFFFFFFFFFFFFFFFFFFFFF
@M05620:45:000000000-G6HP7:1:1101:3952:11581 1:N:0:112
CATCCTGACCCTGAAGTACCCCGGCTTGATTTCTGACATTAGATCGGAAGAGCACACGTCTGAACTCCAGTCACTCCGCGAAATCTCGTATGCCGTCTTCTGCTTGAAAAAAAAAAAAATGCTACGGCCATAGACCCCACTCACCCTCCCGTCCACACGAGAGTCGCAGGCGCCGCGTGATCTCGGGCGCTGTCTCTGCGGCTTCAGGCGGTTCGCGCGGCATCTACTTCTTCGGTCGCTTTATTAGCATT
+
CCCCCFFFFFFFGGGGGGGGGGGGGGGGHHHHHHHGHHHHHHHHHHGGGGHHHHHHHGHHHGHHHHHHHHHHHGGHHFGGCGFHGHHHGGHHGHGGGHGHHFHHHHHHHHHDFGG//<<0111=1.<---<000<0<....//:.:.........0:;---.-;;---.-.------;-./090..------9000000---;-9000/----.---------/;00000000..:.--9..000;:/000
@M05620:45:000000000-G6HP7:1:1101:28764:11596 1:N:0:112
AAACCAAGCAGACACTCACCGCTCCCTCGCCACAGGCCAATAGTTTGTCCTCACTGAGTTGGCAACAAGTGGCTGCTGTGGCTGCCATTTTTCTGGTGATGGCCATCAGCTCCGACGAGGTCAGCTGGGGGGCTTTCTTTGTGTAAGCAACGAGAAACCTGAAAGAAGCATTTTTTAACTAAGTCCTGCTGAGTCATTCATGAGTTTTTAGCCGCCTTGCTTCTTCTCACAGACTCTCTACTCTCATGCCA
+
CCCCCCCFCFFFGGGGGGGGGGGGGGHHGGGGGFHHGGHHHHHHHHHHHHHHHHHHHHHHHHHHHHHHHFHHGHGGHHHHHHHGGHHHHHHHHHHHHHHHHHHHHHHHHHHHHGGGGGGGGHHHHHHHGGGGGGGGGGGGGGGGGGFFFFFFFFFFFFFFFFFFFFFFFFFFFFFFFFFFFFFFFFFFFFFFFFFFFFFFFFFFFFFFFFFFFFFFFFFFFFFFFFFFFFFFFFFFFFFFFFFFFFFFFFB
@M05620:45:000000000-G6HP7:1:1101:18580:11635 1:N:0:112
AAACCAAGCAGACACTCACCGCTCCCTCGCCACAGGCCAATAGTTTGTCCTCACTGAGTTGGCAACAAGTGGCTGCTGTGGCTGCCATTTTTCTGGTGATGGCCATCAGCTCCGACGAGGTCAGCTGGGGGGCTTTCTTTGTGTAAGCAACGAGAAACCTGAAAGAAGCATTTTTTAACTAAGTCCTGCTGAGTCATTCATGAGTTTTTAGCCGCCTTGCTTCTTCTCACAGACTCTCTACTCTCATGCCA
+
BBCCCCCFCFFFGGGGGGGGGGGGGGHHGGGGGHHHGGHHHHHHHHHHHHHHHHHHHHGHHHHHHHHHHGHHGHGGHHHHHHHGGHHHHHHHHHHHHHHHHHHHHHHHHHHHHGGGGGGGGHHHHHHHGGGGGGGGGGGGGGGGGGFFFFFFFFFFFFFFFFFFFFFFFFFFFFFFFFFFFFFFFFFFFFFFFFFFFFFFFFFFFFFFFFFFFFFFFFFFFFFFFFFFFFFFFFFFFFFFFFFFFFFFFFF
@M05620:45:000000000-G6HP7:1:1101:19457:11640 1:N:0:112
AAACCAAGCAGACACTCACCGCTCCCTCGCCACAGGCCAATAGTTTGTCCTCACTGAGTTGGCAACAAGTGGCTGCTGTGGCTGCCATTTTTCTGGTGATGGCCATCAGCTCCGACGAGGTCAGCTGGGGGGCTTTCTTTGTGTAAGCAACGAGAAACCTGAAAGAAGCATTTTTTAACTAAGTCCTGCTGAGTCATTCATGAGTTTTTAGCCGCCTTGCTTCTTCTCACAGACTCTCTACTCTCATGCCA
+
BCCCCCCFBFFFGGGGGGGGGGGGGGHHGGGGGHHHGGHHHHHHHHHHHHHHHHHHHHHHHHHHHHHHHHHHGHGGHHGHHHHGGHHHHHHHHHHHHHHHHHHHGHHHHHHHHGGGGGGGGHHHHHHHGGGGGGGGGGGGGGGGGGFFFFFFFFFFFFFFFFFFFFFFFFFFFFFFFFFFFFFFFFFFFFFFFFFFFFFFFFFFFFFFFFFFFFFFFFFFFFFFFFFFFFFFFFFFFFFFFFFFFFFFFFF
@M05620:45:000000000-G6HP7:1:1101:29116:11647 1:N:0:112
ATCTCTATCTCCTAAAAACCTGTTTAGATTTGGAGATAGACCTTCAGGTTTTTCATCATTTTCTGCATGAATTATACATTGACCACGTTCCAGCGTGGTCAGTTTGCAGCATTCTGTTATTTTGTTTGACAGAGTGTCTTGTTGAGAACATATGTAGGACATGATTTTTTCCTGCAACAGGGAAAATAAAGTATAAGTTTTAAAGATTTATTCTTTAATAAAGGATCTCAAAGCCAGCTTTAGAAAAAGGA
+
BBBBBFFFFFFFGGFGFGGGGGHHHHHHHHHHHGHGHHHHHHHHHHHHHHHGGHHHHHHHHHHHHHHHHFGHHHHHHHHHHHHHHHGHHHHHHHGGGGHHHHHHHHHHHHHHHHHHHHHHHHHHHHHHEHHHGHHHHHHHHHHHFHHHHGHHHHHHHHHHHHHHHHHHHGHHHHHHHHFHHGGHHHHHDGGHHHHHHHHHHHHHHHHHHHHHHHHHHFHHFHFHHHHHHHHGFHHHHGHHHHFFGHCFGGG
@M05620:45:000000000-G6HP7:1:1101:5346:11685 1:N:0:112
AAACCAAGCAGACACTCACCGCTCCCTCGCCACAGGCCAATAGTTTGTCCTCACTGAGTTGGCAACAAGTGGCTGCTGTGGCTGCCATTTTTCTGGTGATGGCCATCAGCTCCGACGAGGTCAGCTGGGGGGCTTTCTTTGTGTAAGCAACGAGAAACCTGAAAGAAGCATTTTTTAACTAAGTCCTGCTGAGTCATTCATGAGTTTTTAGCCGCCTTGCTTCTTCTCACAGACTCTCTACTCTCATGCCA
+
CDDDCCCFDFFFGGGGGGGGGGGGGGHHGGGGGHHHGGHHHHHHHHHHHHHHHHHHHHGHHHHHHHHHHHHHGHGGHHHHHHHGGHHGHHHHHHHHHHHHHHHHHHHHHHHHHGGGGGGGFHHHHHHHGGGGGGGGGGGGGGGGGGFFFFFFFFFFFFFFFFFFFFFFFFFFFFHFFFHHHFFFFFFFFFFHFFFFFFFFFFFFFFFFFFFFFFFFFFFFFFHFFFHFFFFFFFFFFFFHHFFFFFFFFFF
@M05620:45:000000000-G6HP7:1:1101:5364:11693 1:N:0:112
AAACCAAGCAGACACTCACCGCTCCCTCGCCACAGGCCAATAGTTTGTCCTCACTGAGTTGGCAACAAGTGGCTGCTGTGGCTGCCATTTTTCTGGTGATGGCCATCAGCTCCGACGAGGTCAGCTGGGGGGCTTTCTTTGTGTAAGCAACGAGAAACCTGAAAGAAGCATTTTTTAACTAAGTCCTGCTGAGTCATTCATGAGTTTTTAGCCGCCTTGCTTCTTCTCACAGACTCTCTACTCTCATGCCA
+
BBABBBAFBFFFGGGGGGGGGGGGGGHHGGGGGHHHGGHHHHHHHHHHHHHHHHHHHHHHHHHHHHHHHHHHGGGGHHHHHHHGGHHHHHHHHHHHHHHHHHHHHHHHHHHHHGGGGGGGGHHHHHHHGGGGGGGGGGGGGGGGGGFFFFFFFFFFFFFFFFFFFFFFFFFFFFFFFFFFFFFFFFFFFFFFFFFFFFFFFFFFFFFFFFFFFDFFFFFFFFFFFFFFFFFFFFFFFFFFFFFFFFFFFF/
@M05620:45:000000000-G6HP7:1:1101:5342:11705 1:N:0:112
AAACCAAGCAGACACTCACCGCTCCCTCGCCACAGGCCAATAGTTTGTCCTCACTGAGTTGGCAACAAGTGGCTGCTGTGGCTGCCATTTTTCTGGTGATGGCCATCAGCTCCGACGAGGTCAGCTGGGGGGCTTTCTTTGTGTAAGCAACGAGAAACCTGAAAGAAGCATTTTTTAACTAAGTCCTGCTGAGTCATTCATGAGTTTTTAGCCGCCTTGCTTCTTCTCACAGACTCTCTACTCTCATGCCA
+
BCCCCCCFCFFFGGGGGGGGGGGGGGHHGGGGGHHHGGHHHHHHHHHHHHHHHHHHHHGHHHHHHHHHHHHHGHGGHHHHHHHGGHHHHHHHHHHHHHHHHHHHHHHHHHHHHGGGGGGGGGHHHHHHGGGGGGGGGGGGGGGGGGFFFFFFFFFFFFFFFFFFFFFFFFFFFFFFFFFFFFFFFFFFFFFFFFFFFFFFFFFFFFFFFFFFFFFFFFFFFFFFFFFFFFFFFFFFFFFFFFFFFFFFFF0
@M05620:45:000000000-G6HP7:1:1101:12168:11716 1:N:0:112
TACCTGTACTGGGGAAGAGTGTAGCAATCGCCATTCCTACCCTAAAGATCGGAAGAGCACACGTCTGAACTCCAGTCACTCCGCGAAATCTCGTATGCCGTCTTCTGCTTGAAAAAAAAAAAAAAAAAAAAAAATAAAAGAACATGAATGGTTACAGTGAAAGATTATAAATTCAGTGTGTTTAAGATATGATACTGTGGAAATGTAGAATGGCATGAGAATTCTCATGTATCTCGTAACAAGATGAATTG
+
CCCCCFFFFFFFGGGGGGGGGGHHHHHHHGGGGGHHHHHHHHHHHHHHHHHGGGGHHHFHHHGHHHGHGHHHHHHHHHHHHHGGGFGGHHHHHGGHHHHGEGHGHHHHHHHHHHHHGGGGGC<-------;;--.:;0009.//0000000000000000900/00;000000000:090.;/0:00000000000000/000000000000;//0.09000;000:;000:090.9...00//0000000
@M05620:45:000000000-G6HP7:1:1101:7221:11719 1:N:0:112
ATCTCTATCTCCTAAAAACCTGTTTAGATTTGGAGATAGACCTTCAGGTTTTTCATCATTTTCTGCATGAATTATACATTGACCACGTTCCAGCGTGGTCAGTTTGCAGCATTCTGTTATTTTGTTTGACAGAGTGTCTTGTTGAGAACATATGTAGGACATGATTTTTTCCTGCAACAGGGAAAATAAAGTATAAGTTTTAAAGATTTATTCTTTAATAAAGGATCTCAAAGCCAGCTTTAGAAAAAGGA
+
CDDDDFFFFFFFGGGGGGGGGGHHHHHHHHHHHHHHHHHHHHHHHHHHHHHGGHHHHHHHHIHIIHHHHHHHHHFHHHHHHHHHHHGHHHHHHHGGGGHHHHHHHHHHHHHHHHHHHHHHHHHHHHHHHHHHHHHHHHHHHHHHHHHHHHHHHHHHHHHHHHHHHHHHHGHHHHHHHHHHHGGHHHHHHHHHHHHHHGHHHHGHHHHHHHHHHHHHHHHHHHHHHHHHHHHHHHHHHGHHHHHHHHHHGGH
@M05620:45:000000000-G6HP7:1:1101:6136:11724 1:N:0:112
ATCTCTATCTCCTAAAAACCTGTTTAGATTTGGAGATAGACCTTCAGGTTTTTCATCATTTTCTGCATGAATTATACATTGACCACGTTCCAGCGTGGTCAGTTTGCAGCATTCTGTTATTTTGTTTGACAGAGTGTCTTGTTGAGAACATATGTAGGACATGATTTTTTCCTGCAACAGGGAAAATAAAGTATAAGTTTTAAAGATTTATTCTTTAATAAAGGATCTCAAAGCCAGCTTTAGAAAAAGGA
+
CDDDDFFFFFFFGGGGGGGGGGHHHHHHHHHHHGHHHHHHHHHHHHHHHHHGGHHHHIHHHHHHHHHHHHHHHHHHHHHHHHHHHHGHHHHHHHGGGGHHHHHHHHHHHHHHHHHHHHHHHHHHHHHHHHHHHHHHHHHHHHHHHHHHHHHHHHHHHHHHHHHHHHHHHGHHHHHHHHHHHGGHHHGHHHHHHHHHHHHHHHHHHHHHHHHHHHHHHHHHHHHHHHHHHHHHHGHHHGHHHHHHHHHHGGG
@M05620:45:000000000-G6HP7:1:1101:7207:11733 1:N:0:112
ATCTCTATCTCCTAAAAACCTGTTTAGATTTGGAGATAGACCTTCAGGTTTTTCATCATTTTCTGCATGAATTATACATTGACCACGTTCCAGCGTGGTCAGTTTGCAGCATTCTGTTATTTTGTTTGACAGAGTGTCTTGTTGAGAACATATGTAGGACATGATTTTTTCCTGCAACAGGGAAAATAAAGTATAAGTTTTAAAGATTTATTCTTTAATAAAGGATCTCAAAGCCAGCTTTAGAAAAAGGA
+
ABBBBFBFFFFFGGGGGGGGGGHHHDFFGHHHHGHBGDGFHHHHHHHHHHHGGHFHHFHHHHHHHHHHHHHHHHHHHHHHHHHHHHGHHHHHHHGFGGHGGHHHHHHHHHFHHHHHHHHHHHHHHHHHBGGHHHGGHHHHHHHHDGHHHGHHHHHHHHFHHHHFHHHHHGHHHHHH2GHHHGACEFFGFHGHHHHFGHHHHDCFGGFHHGHGHHHHDDGGHHGHHHHHHGHHHHHHHGHHHHHBGFHFFGG
@M05620:45:000000000-G6HP7:1:1101:7233:11738 1:N:0:112
ATCTCTATCTCCTAAAAACCTGTTTAGATTTGGAGATAGACCTTCAGGTTTTTCATCATTTTCTGCATGAATTATACATTGACCACGTTCCAGCGTGGTCAGTTTGCAGCATTCTGTTATTTTGTTTGACAGAGTGTCTTGTTGAGAACATATGTAGGACATGATTTTTTCCTGCAACAGGGAAAATAAAGTATAAGTTTTAAAGATTTATTCTTTAATAAAGGATCTCAAAGCCAGCTTTAGAAAAAGGA
+
CCCCCFFFFFFFGGGGGGGGGGHHHHHHHHHHHHHHHHHHHHHHHHHHHHHGGHHHHHIHIHHHIHHHHHHHHHHHHHHHHHHHHHGHHHHHHHGGGGHHHHHHHHHHHHHHHHHHHHHHHHHHHHHHHHHHHHGHHHHHHHHHHHHHHHHHHHHHHHHHHHHHHHHHHGHHHHHHHHHHHGGHHHHHHHHHHHHHHHHHHHGHHHHHHHHHHHHHHHHHHHGHHHHHHGHHHHHHHGHHHHHHGHHHGGH
@M05620:45:000000000-G6HP7:1:1101:25199:11741 1:N:0:112
AGATTACTGCAACAGTTCCCCCTGGACCTGGAAAAGTTTCTTGCCTGGCTTACAGAAGCTGAAACAACTGCCAATGTCCTACAGGATGCTACCCGTAAGGAAAGGCTCCTAGAAGACTCCAAGGGAGTAAAAGAGCTGATGAAACAATGGCAAGTAAGTCAGGCATTTCCGCTTTAGCACTCTTGTGGATCCAATTGAACAATTCTCAGCATTTGTACTTGTAACTGACAAGCCAGGGACAAAACAAAGAT
+
BBBBBFFFFF4FGGGGGGGGGGGGHHHHHHHHHHGHHHHHHHHHHHHHHHHHHHHHHHHHHHHHHHHHHHHHHHHHHHHHHHHHHHHHHHHHHHGGGGHHHHFHHHHHGHHHHHHHHHHHHHHGGGGGHHHHHGHHHHHHHDHHHHHHHHHFHGHHHHHHHHHHHHHHHHGGGGGHGHHHHHHHHGHGHHHHHHHHHHHGHHHHHHHHHHHHHGHHHFHHHHHHHHHFHHHHHGGGGGGGGGGGGGGGGGG
@M05620:45:000000000-G6HP7:1:1101:17542:11747 1:N:0:112
TACCTGTACTGGGGAAGCATTTGAATATCCCCCCATGGTGATGGGGACGGAGAACTGCTCCATAAACACAGGCAACGTGCCTAACTTTCCCGGGAAGATGAAGTCAAAGAGCGACCACAGCTCTCGGAGGTTATTTTGCATCGGTGAGCCAGACAGAATGATCCGATGAGGGGTGCGAAACTATTTGAGGAAAGGAAGCACCTTTTTATTAAATTTACCTTTTAGCAATCGCCATTCCTACCCTAAAGATC
+
CBCCDFFFFFFFGGGGGGGGGGHHHHHHHHHGGGGHHHHHHHHHHGGGGGGGGHHHHHHHHHHHHHHHHHHHGHHHGHHHHHHHHHHHHHHGGGGGGHHHHHHHHHHHHHHHGGGGGHHHHHHGHGGGGGFHHHHHHHHHHHGGGGGHHHHHHGHHGHHHHHHHHGGGHHHGGGGGGGGGGGGGGHHGGGFGGGGGGFGGGFFFFFFFFFFFFFFHHFFFFFFFFFFFFFFFFFFFFFFHFFFFFFFFFFF
@M05620:45:000000000-G6HP7:1:1101:25197:11770 1:N:0:112
ATCTCTATCTCCTAAAAACCTGTTTAGATTTGGAGATAGACCTTCAGGTTTTTCATCATTTTCTGCATGAATTATACATTGACCACGTTCCAGCGTGGTCAGTTTGCAGCATTCTGTTATTTTGTTTGACAGAGTGTCTTGTTGAGAACATATGTAGGACATGATTTTTTCCTGCAACAGGGAAAATAAAGTATAAGTTTTAAAGATTTATTCTTTAATAAAGGATCTCAAAGCCAGCTTTAGAAAAAGGA
+
CCCCCFFFFFFFGGGGGGGGGGHHHHHGHHHHHFHHHHHHHHHHHHHHHHHGGHHHHHHHHHIHHHHHHHHHHHHHHHHHHHHHHHGHHHHHHHGGGGHHHHHHHHHHHHHHHHHHHHHHHHHHHHHHHHHHHHHHHHHHHHHHHHHHHHHHHHHHHHHHHHHHHHHHHGHHHHHHHHHHHGGHHHGGHHHHHHHHHHHHHHHHHHHHHHHHHHHHHFHHHHGHHHHHHHHHHHHHHGHHHHHGHHHHGGH
@M05620:45:000000000-G6HP7:1:1101:14105:11772 1:N:0:112
TACCTGTACTGGGGAAGCATTTGAATATCCCCCCATGGTGATGGGGACGGAGAACTGCTCCATAAACACAGGCAACGTGCCTAACTTTCCCGGGAAGATGAAGTCAAAGAGCGACCACAGCTCTCGGAGGTTATTTTGCATCGGTGAGCCAGACAGAATGATCCGATGAGGGGTGCGAAACTATTTGAGGAAAGGAAGCACCTTTTTATTAAATTTACCTTTTAGCAATCGCCATTCCTACCCTAAAGATC
+
DDDDDFFFFFFFGGGGGGGGGGHHGFHHHHHGGGGHHHHHHHHHHGGGGGGGGHHHHHHHHHHHHHHHHHHHGHHHGHHHHHHHHHHHHHHGGGGGGHHHHHHHHHHHHHHHGGGGGHHHHHHHHGGGGGEHHHHHHHHGHHGGGGGHHHHHHGHHHHHHHHHHHGGGHHHGGCEGGFGGGGGGHHHGEGFGGGGFGGGFFFFFFFFFFFFFFFFFHFFFFFFFFFFFFFFFDFFFFFFHFFFFFFFFFFF
@M05620:45:000000000-G6HP7:1:1101:14085:11779 1:N:0:112
TACCTGTACTGGGGAAGCATTTGAATATCCCCCCATGGTGATGGGGACGGAGAACTGCTCCATAAACACAGGCAACGTGCCTAACTTTCCCGGGAAGATGAAGTCAAAGAGCGACCACAGCTCTCGGAGGTTATTTTGCATCGGTGAGCCAGACAGAATGATCCGATGAGGGGTGCGAAACTATTTGAGGAAAGGAAGCACCTTTTTATTAAATTTACCTTTTAGCAATCGCCATTCCTACCCTAAAGATC
+
BBBBBFFFFFFFGGGGGGGGGGFGHGHHHHHGGGGHHGEGGHHHHGGGGGGGGHHHHHHHHHHHHHHHHHHHGHHHGHHHHHHHHHHHHHHGGGGGGHHHFHHGHHHHHHHHGGGGGHHHHHHHHGGFFGAHFHHHHHHHHHGGGGGGHHHHHGHHHHHHFHHHHGGGHHCDGGGGGFGGGGFGGGGFEFFGFGFFFGGGGFFFFFFFFFFFFFFFFBFFFFFFFFFFFFFFFFFFFFFFFFFFFFBFFFF
@M05620:45:000000000-G6HP7:1:1101:25195:11792 1:N:0:112
ATCTCTATCTCCTAAAAACCTGTTTAGATTTGGAGATAGACCTTCAGGTTTTTCATCATTTTCTGCATGAATTATACATTGACCACGTTCCAGCGTGGTCAGTTTGCAGCATTCTGTTATTTTGTTTGACAGAGTGTCTTGTTGAGAACATATGTAGGACATGATTTTTTCCTGCAACAGGGAAAATAAAGTATAAGTTTTAAAGATTTATTCTTTAATAAAGGATCTCAAAGCCAGCTTTAGAAAAAGGA
+
AAAAAFFFFFFFGGGB1AEGCFGGHGGFHFHFHHFCHB1ABAGGHHHH1GHFFHHGHHHHHHHHDHHDGB1BDHHHFGGHFFHHHHCGEEHF1GGGFGHGHHFHHGFHFFHHHHFH@GFGHHHHHHHEGHHGHHHGHHHHHHHHEHHFHHFHFHHHGHGHHHHFHHHHHCGHHHEHHHHHHC/CGCGGHFGFGFDDGFHGHHCFGGDFGGHHHHHHH0GGHDGFBGGHHHHHHHHHHGHGHGHHFHHHGGC
@M05620:45:000000000-G6HP7:1:1101:6957:11799 1:N:0:112
AAACCAAGCAGACACTCACCGCTCCCTCGCCACAGGCCAATAGTTTGTCCTCACTGAGTTGGCAACAAGTGGCTGCTGTGGCTGCCATTTTTCTGGTGATGGCCATCAGCTCCGACGAGGTCAGCTGGGGGGCTTTCTTTGTGTAAGCAACGAGAAACCTGAAAGAAGCATTTTTTAACTAAGTCCTGCTGAGTCATTCATGAGTTTTTAGCCGCCTTGCTTCTTCTCACAGACTCTCTACTCTCATGCCA
+
BABCCBBFCFFFGGGGGGGGGGGGGGHHGGGGGGHHGGGHHHHHHHHHHHHHHHHHHHHHHHHHHHHHHHHHGHGGHHHHHHHGGHHHHHHHHHHHHHHHHHHHHHHHHHHHHGGGGGGGGHHHHHHHGGGGGGGGGGGGGGGGGGFFFFFFFFFFFFFFFFFFFFFFFFFFFFFFFFFFFFFFFFFFFFFFFFFFFFFFFFFFFFFFFFFFFFFFFFFFFFFFFFFFFFFFFFFFFFFFFFFFFFFFFFF
@M05620:45:000000000-G6HP7:1:1101:6936:11800 1:N:0:112
AAACCAAGCAGACACTCACCGCTCCCTCGCCACAGGCCAATAGTTTGTCCTCACTGAGTTGGCAACAAGTGGCTGCTGTGGCTGCCATTTTTCTGGTGATGGCCATCAGCTCCGACGAGGTCAGCTGGGGGGCTTTCTTTGTGTAAGCAACGAGAAACCTGAAAGAAGCATTTTTTAACTAAGTCCTGCTGAGTCATTCATGAGTTTTTAGCCGCCTTGCTTCTTCTCACAGACTCTCTACTCTCATGCCA
+
CDDDDCCFDFFFGGGGGGGGGGGGGGHHGGGGGHHHGGHHHHHHHHHHHHHHHHHHHHHHHHHHHHHHHHHHGHGGHHHHHHHGGHHHHHHHHHHHHHHHHHHHHHHHHHHHHGGGGGGGGHHHHHHHGGGGGGGGGGGGGGGGGGFFFFFFFFFFFFFFFFFFFFFFFFFFFFHFFFFFFFFFHHFFFFFFFFFFFFHHHHFFFFFFFFFFFFFFFFFFHHHFHFHFFFFFFFFFFFFFFFFFFFFFFFF
@M05620:45:000000000-G6HP7:1:1101:9065:11805 1:N:0:112
ATCTCTATCTCCTAAAAACCTGTTTAGATTTGGAGATAGACCTTCAGGTTTTTCATCATTTTCTGCATGAATTATACATTGACCACGTTCCAGCGTGGTCAGTTTGCAGCATTCTGTTATTTTGTTTGACAGAGTGTCTTGTTGAGAACATATGTAGGACATGATTTTTTCCTGCAACAGGGAAAATAAAGTATAAGTTTTAAAGATTTATTCTTTAATAAAGGATCTCAAAGCCAGCTTTAGAAAAAGGA
+
BABBBFFFFFFFGGGGGGGGGGHHHHHHHHHHHHHHHHHHHHHHHHHHHHHGGHHHHHHHHHHHHHHHHHHHHHHHHHHHHHHHGHGGHHHHHHGGGGHHHHHHGHHHHHHHHHHHHHHHHHHHHHHHHHHHHHGHHHHHHHHHHHHBGHHHHHHHHHHHHHHHHHHHHGHHHHHHHHHHHGEFHGGHHGHGGHHGHGHHHHFHHGHHHHHHHHHHHHHHHGHHHHHHHGHHHHHHHGHGHHGHHHHHGGF
@M05620:45:000000000-G6HP7:1:1101:19824:11808 1:N:0:112
AAACCAAGCAGACACTCACCGCTCCCTCGCCACAGGCCAATAGTTTGTCCTCACTGAGTTGGCAACAAGTGGCTGCTGTGGCTGCCATTTTTCTGGTGATGGCCATCAGCTCCGACGAGGTCAGCTGGGGGGCTTTCTTTGTGTAAGCAACGAGAAACCTGAAAGAAGCATTTTTTAACTAAGTCCTGCTGAGTCATTCATGAGTTTTTAGCCGCCTTGCTTCTTCTCACAGACTCTCTACTCTCATGCCA
+
BBCCCCCFCFFFGGGGGGGGGGGGGGHHGGGGGHHHGGHHHHHHHHHHHHHHHHHHHHHHHGHGHHHHHHHHGHGGHFHHHHHGGHHHHHHHHHHHHHHHHHHHHHHHHHHHHGGGGGGGGHHHHHHHGGGGGGGGGGGGGGGGGGFFFFFFFFFFFFFFFFFFFFFFFFFFFFFFFFFFFFBFFFFFFFFFFFFFFFFFFFFFFFFFFFEFFDFFFFFFFFFFFFFFFFFEBFFFFFFFFFFFFFFFFFB
@M05620:45:000000000-G6HP7:1:1101:7616:11817 1:N:0:112
AAACCAAGCAGACACTCACCGCTCCCTCGCCACAGGCCAATAGTTTGTCCTCACTGAGTTGGCAACAAGTGGCTGCTGTGGCTGCCATTTTTCTGGTGATGGCCATCAGCTCCGACGAGGTCAGCTGGGGGGCTTTCTTTGTGTAAGCAACGAGAAACCTGAAAGAAGCATTTTTTAACTAAGTCCTGCTGAGTCATTCATGAGTTTTTAGCCGCCTTGCTTCTTCTCACAGACTCTCTACTCTCATGCCA
+
CCCCCCBFCFFFGGGGGGGGGGGGGGHHGGGGGHHHGGHHHHHHHHHHHHHHHHHHHGHHHHHGHHHHHGHHGFFGHHHHHGHGGHHHHFHHHHHHHHGHHHHHHHHHHHHHHGGGGGGGFHHHHHHHGGGGGGGGGGGGGGGGGGFFFFFFFFFFFFFFFFFFFFFFFFFFFFFFFFFFFFFFFFFFFFFFFBFFFFFFFFFFFFFFFFFFFFFFFFFFFFFFFFFFFFFFFFFFFFFFFFFFFFFFFFF
@M05620:45:000000000-G6HP7:1:1101:19804:11821 1:N:0:112
AAACCAAGCAGACACTCACCGCTCCCTCGCCACAGGCCAATAGTTTGTCCTCACTGAGTTGGCAACAAGTGGCTGCTGTGGCTGCCATTTTTCTGGTGATGGCCATCAGCTCCGACGAGGTCAGCTGGGGGGCTTTCTTTGTGTAAGCAACGAGAAACCTGAAAGAAGCATTTTTTAACTAAGTCCTGCTGAGTCATTCATGAGTTTTTAGCCGCCTTGCTTCTTCTCACAGACTCTCTACTCTCATGCCA
+
CCCCCBCFCFFFGGGGGGGGGGGGGGGHGGGGGHHHGGHHHHHHHHHHHHHHHHHHHHGHHHHGHHHHHGHHGHGGHHHHHHHGGHHHHHHHHHHHHHGHHHHHHHHHHHHHHGGGGGGGGHHHGHHHGGGGGGGGGGGGGGGGGGFFFFFFFFFFFFFFFFFFFFFFFFFFFFFFFFFFFFFFFFFFFFFFFFFFFFFFFFFFFFFFFFFFFFFFFFFFFF/BFFFFFFFFFFFFFFFFFFFFFFFFFFF
@M05620:45:000000000-G6HP7:1:1101:19831:11829 1:N:0:112
AAACCAAGCAGACACTCACCGCTCCCTCGCCACAGGCCAATAGTTTGTCCTCACTGAGTTGGCAACAAGTGGCTGCTGTGGCTGCCATTTTTCTGGTGATGGCCATCAGCTCCGACGAGGTCAGCTGGGGGGCTTTCTTTGTGTAAGCAACGAGAAACCTGAAAGAAGCATTTTTTAACTAAGTCCTGCTGAGTCATTCATGAGTTTTTAGCCGCCTTGCTTCTTCTCACAGACTCTCTACTCTCATGCCA
+
AAAAAAAFBFFFGGGGGGGGGGGGGGHHGGGGGHHHGGGGHHHHGHHHHHHHHHHHHHHHHGHHHHHHHGGHGHGGHHHHHHHGGHHHHHHHHHHHHHHHHHHHGHHHHHGHHGGGGGGGDHHHHHHHGGGGGGGGFGGGGGGGGGFFFFFFFFDFFFFFFFFFFFFFFFFFFFFFEFFFFFFFFFFFFFFFFFFBFFFFFFFFBFFFFFFFFFFFFFFFFFFFFFFFFFFFFFFFFFFFFFFFFFFFFFF
@M05620:45:000000000-G6HP7:1:1101:4181:11832 1:N:0:112
AGATTACTGCAACAGTTCCCCCTGGACCTGGAAAAGTTTCTTGCCTGGCTTACAGAAGCTGAAACAACTGCCAATGTCCTACAGGATGCTACCCGTAAGGAAAGGCTCCTAGAAGACTCCAAGGGAGTAAAAGAGCTGATGAAACAATGGCAAGTAAGTCAGGCATTTCCGCTTTAGCACTCTTGTGGATCCAATTGAACAATTCTCAGCATTTGTACTTGTAACTGACAAGCCAGGGACAAAACAAAGAT
+
ABBABFFFFFFFGGGGGGGGGGGGAGHHHHHHHHGHGHHHHHHHHHHHHHHHHHHGHHHHHHHHHHHHHHHHHHHHHHHHHHHHBGHHHHHHHHGGGGHHHHBGFHHHGHHHHHHHHHHHHHHGGHGGHHHHHGHHHHGHHHHHHHHHHHHHHGHHHHHHHHHHHHHHHHGGGGGHHHGHHHHHHHHGHHHHHHHHHDGHHHHHHHHHHHHHHHHHHFHHHFHHHHHHGHHHGGGGGGGGGGGGGGGGGFG
@M05620:45:000000000-G6HP7:1:1101:17988:11839 1:N:0:112
AAACCAAGCAGACACTCACCGCTCCCTCGCCACAGGCCAATAGTTTGTCCTCACTGAGTTGGCAACAAGTGGCTGCTGTGGCTGCCATTTTTCTGGTGATGGCCATCAGCTCCGACGAGGTCAGCTGGGGGGCTTTCTTTGTGTAAGCAACGAGAAACCTGAAAGAAGCATTTTTTAACTAAGTCCTGCTGAGTCATTCATGAGTTTTTAGCCGCCTTGCTTCTTCTCACAGACTCTCTACTCTCATGCCA
+
CCCDDCCFCFFFGGGGGGGGGGGGGGHHGGGGGHHHGGHHHHHHHHHHHHHHHHHHHHGHHHHHHHHHHHHHGHGGHHHHHHHGGHHHHHHHHHHHHHHHHHHHHHHHHHHHHGGGGGGGGHHHHHHHGGGGGGGGGGGGGGGGGGFFFFFFFFFFFFFFFFFFFFFFFFFFFFHFFFFFHFFHHHFFFFFHFFFFFFFHFHFFFFFFFFFFFFFFFFFFHHHFFFHFFFFFFFFFFFFHHFFFFFFFFFF
[truncated: 9,619,659 more chars]
