# Supplementary material for: Fast but not furious: a streamlined selection method for genome-edited cells
Source: Life Sci Alliance. 2021 Apr 26;4(6):e202101051. doi: 10.26508/lsa.202101051 (PMC8127327; doi:10.26508/lsa.202101051)
Supplement: Supplementary file 1 [file LSA-2021-01051_Supplemental_Data_1.zip › SANGER and Deep Sequencing/AFP/114_S114_L001_R1_001.fastq]

@M05620:45:000000000-G6HP7:1:1101:16826:1775 1:N:0:114
TACCTGTACTGGGGAAGCATTTGAATATCCCCCCATGGTGATGGGGACGGAGAACTGCTCCATAAACACAGGCAACGTGCCTAACTTTCCCGGGAAGATGAAGTCAAAGAGCGACCACAGCTCTCGGAGGTTATTTTGCATCGGTGAGCCAGACAGAATGATCCGATGAGGGGTGCGAAACTATTTGAGGCAAGGAAGCACCTTTTTATTAAATTTACCTTTTAGCAATCGCCATTCCTACCCTAAAGATC
+
>>>>AFFFFFFFGGF11F1FEFGHHHBGFGFFGGGHHGHGDGHFHCFGGC/ECHGGHGFDFHHHBGH1FGGGFHCFGHHFHGHHHFHHHFHGECEEGFHHFHGHHHGEGFFHGGGGGFAGGFHHHGG?CCCGGGHFHHGBHHGGGGG0CGBGHGHHHHHBGHHHH?EC0CGCCGGGGA@-9;;CFGGBEF.;FEE?BFEFFFFFFFFFFFFBBFFFFFFFFFFFB/;BFF-AB-AFFFFFB?FB-BFFFF9
@M05620:45:000000000-G6HP7:1:1101:18425:2027 1:N:0:114
TACCTGTACTGGGGAAGCATTTGAATATCCCCCCATGGTGATGGGGACGGAGAACTGCTCCATAAACACAGGCAACGTGCCTAACTTTCCCGGGAAGATGAAGTCAAAGAGCGACCACAGCTCTCGGAGGTTATTTTGCATCGGTGAGCCAGACAGAATGATCCGATGCGGGGTGCGAAACTATTTGAGGAAAGGAAGCACCTTTTTATTAAATTTACCTTTTAGCAATCGCCATTCCTACCCTAAAGATC
+
AA1AAFFFFDFF1A1AEAEAGDGE1D3DEHHEGGEHFC1F1BFFE?FGEA/EEG1GFFHAFCDGHEHFHHHHGEGHEHHGHE@1GFFH@@@>EEE@AFGHBFD>BDGHHEGHECCGGHGHHGFHHGGCCG<G1FGHFF11FGEF>ECAFF0=CCGGCC=<<GFHHAAE.:C?@GG?@9--@BCBF///9F/999-B/FFFB9BBFFFFFFFBBFFFBBBBFFFBBFB/BFAEB-;F9FFFF-FF-9/;/9:
@M05620:45:000000000-G6HP7:1:1101:18436:2049 1:N:0:114
TACCTGTACTGGGGAAGCATTTGAATATCCCCCCATGGTGATGGGGACGGAGAACTGCTCCATAAACACAGGCAACGTGCCTAACTTTCCCGGGAAGATGAAGTCAAAGAGCGACCACAGCTCTCGGAGGTTATTTTGCATCGGTGAGCCAGACAGAATGATCCGATGAGGGGTGCGAAACTATTTGAGGAAAGGAAGCACCTTTTTATTAAATTTACCTTTTAGCAATCGCCATTCCTACCCTAAAGATC
+
CCCCCFFFFFFFGGGGGGGGGGHHHHHHHHHGGGGHHHHHHHHHHGGGGGGGGHHHHHHHHHHHHHHHHHHHGHHHGHHHHHHHHHHHHHHGGGGGGHHHHHHHHHHHHHHHGGGGGHHHHHHHHGGGGGEHHHHHHHHHHHGGGGGHHHHHHGHHHHHHHHHHHGGGHHHGGAEGGGGGGGGGGGGGGGFGGGGGGGGGGFFFFFFFFFFFFFFFFFFFFFFFBFFFFFEFFFFFFFFFFFFFFFFFFFF
@M05620:45:000000000-G6HP7:1:1101:18432:2068 1:N:0:114
TACCTGTACTGGGGAAGCATTTGAATATCCCCCCATGGTGATGGGGACGGAGAACTGCTCCATAAACACAGGCAACGTGCCTAACTTTCCCGGGAAGATGAAGTCAAAGAGCGACCACAGCTCTCGGAGGTTATTTTGCATCGGTGAGCCAGACAGAATGATCCGATGAGGGGTGCGAAACTATTTGAGGAAATGAAGCACCTTTTTATTAAATTTACCTTTTATCAATCGCCATTCCTACCCTAAAGATC
+
AAAAA1DFFFF1FEFEEGGGGGDE1GDHHGHGGGGHGFEFGHH1/EFE//EEGHHGHHHHHHHHFHHHHGHEFGHH@HGHHHHCGHHHHHGG/E//EAGHF1DFFGFDGFFFEGGGGHHGHHHGHAFGGCCFDHHHHHHBGHCCEGG0<GHHGGBFCGHBFGHHEGGGH0CCGFGB-;@-AFGGGGGEFGFGG09FBFFFGGGFFFFEFFFBBFFFFFFFFEFF/;/BFF-AF-;FFFFFFFFFF-:/BFB
@M05620:45:000000000-G6HP7:1:1101:11415:2120 1:N:0:114
CATCCTGACCCTGAAGTACCCGGCTTGATTTCTGACATTAGATCGGAAGAGCACACGTCTGAACTCCAGTCACTCCGCGAAATCTCGTATGCCGTCTTCTGCTTGAAAGAAAAACCCAGTGCTGCTGACCGAGGCCCCCCTGAACCCCAAGGCCAACAGAGAGAAGATGACTCAGGTGAGGCTCGGCCGACGCCCGTGCTCCTCCCGTCCTTTCCCCAGTCATTTTCTGCCCGGCTTGATTTCTGACATTT
+
BBBBBFFFFFFFGGGGGGGGGCA2F2ECE5GAFDGFAAFABFEAAA22B22FAFFGABAAFHHCEAG3GBGHHFGHEGC/>>F34@??1?FGDE?/B/B4FGEE303B33B30B//<FEBGFHGHFFHHFGCCCGFGGGGGGGHHEDGGGHGGHHHAGFHHFGEFGHHHHFGHFGEGGCAFGEFGGGBB?BBBB?B9ADEFFFFBADAFF.FFFFFFBABF/FBFFBFF;/AAB?<BBAFFFFFF/;/9F/
@M05620:45:000000000-G6HP7:1:1101:11586:2239 1:N:0:114
CATCCTGACCCTGAAGTACCCCGGCTTGATTTCTGACATTAGATCGGAAGAGCACACGTCTGAACTCCAGTCACTCCGCGAAATCTCGTATGCCGTCTTCTGCTTGAAAAAAAAAAAAAATACAGTGATAAATTTTTATTTATTATATAAGAATTAATAATACGACTATATCTATGTTTATTCCGTCAAATGTACAATACACAAACTTACATCCTACTAATTTTATTTCAAAATTCTCTCGTATATCTGTT
+
CCCCCFFFFFFFGGGGGGGGGGGGGGGGHHHHHHHHHHHHHHHHHHGEFFHHHHHHHGHHHGHHHHHHGHHHHHHHHGGGEGGHFHHHGGHHHHGFGHGHHHHHHHHHBHHGGGG@/><-0>11<11110000000<.0000<000000000:0000000000...::0009000000090000/0...000;0000000000...0000009/000000000:00000000000000;0.9.:0090009
@M05620:45:000000000-G6HP7:1:1101:13968:2411 1:N:0:114
CATCCTGACCCTGAAGTACCCCGGCTTGATTTCTGACATTAGATCGGAAGAGCACACGTCTGAACTCCAGTCACTCCGCGAAATCTCGTATGCCGTCTTCTGCTTGAAAAAAAAAAACAATCAGCTACATGAATCCCTATTCTTAAAAATGATTATAATAGACAAGAGAACACATAGAAATCCAATGTAATACAAGACACTATATCACACAACAGCGGCTCAATTAGAGTGAAAATTGAGCACTAAAGTCG
+
CCCDDFFFFFFFGGGGGGGGGGGGGGGGHHHHHHHHHHHHHHHHHHGGGGHHHHHHHGHHHGHHHHHHHHHHHHHHHGGG?EGGHHHHGGHHHHGFGHGHHHHHHHHGHHHGGGGD@///1111?=11<1111111<1111<11<000<.000000=00<0<00:.;./00//.0000000000000000000000////0/00000000..../.----.:0000000000000000:;00.0:000:;.
@M05620:45:000000000-G6HP7:1:1101:16606:2611 1:N:0:114
CATCCTGACCCTGAAGTACCCCGGCTTGATTTCTGACATTAGATCGGAAGAGCACACGTCTGAACTCCAGTCACTCCGCGAAATCTCGTATGCCGTCTTCTGCTTGAAAAAAAAAAAAATGTTGCTGGACGAAGCCTCCCATCGACAAGACACCCAGAAAGATACGATGACGCACGAGAGGCTATTTCAAGGACCAGACTACAATTTTCTTTCCTTCACTAATTATCACTCAGCATTCCTTTCTTAAAGTT
+
1AAAAFFFFCFFGGGFFGGGCGG?AEEE0FFDF2A2DDHDG1GFHHGC/EFHGHHFFEHGEEFF1DHFEADFFGFHGCFE>/@/BD10EE002B>?EAFE2>FE1BGG1BGC@C////-0111111=100---.-./<.</;/.:-.-.;/:/..;..://9000;.C9F0..----9---9-/;//99///:------//://///;//;///;//;////99//;////////9;9/B//9//;/9/:/
@M05620:45:000000000-G6HP7:1:1101:13830:2647 1:N:0:114
TACCTGTACTGGGGAAGCATTTGAATATCCCCCCATGGTGATGGGGACGGAGAACTGCTCCATAAACACAGGCAACGTGCCTAACTTTCCCGGGAAGATGAAGTCAAAGAGCGACCACAGCCCTCGGAGGTTATTTTGCATCGGTGAGCCAGACAGAATGATCCGATGAGGGGTGCGAAACTATTTGAGGAAAGGAAGCACCTTTTTATTAAATTTACCTTTTAGCAATCGCCATTCCTACCCAAAGATCG
+
AB3AAFFFFFFFGGGGGGGGGGHHFGHGHHGFGGGHGHFGHHGHHGGGGGGGGHHHHHHHHHHHHHHHHHHHGHHHGHHHHHHHHHHHHHHEGGEGEHHHBGHHHHGHHHHH@CGGGHHHHHGHHGGGGGCGFHHHGHHFHGGGFGGHFHHGGFHHHHGHFHHHGDGGCGHGG:AEG?AAFGGGGGGGEF99BFGGGGGFFFFFFFFFFFFFFFFFFFFFFFFFFFFFFFFFDDAFFBFFFFFFFFFFFFE
@M05620:45:000000000-G6HP7:1:1101:13813:2655 1:N:0:114
TACCTGTACTGGGGAAGCATTTGAATATCCCCCCATGGTGATGGGGACGGAGAACTGCTCCATAAACACAGGCAACGTGCCTAACTTTCCCGGGAAGATGAAGTCAAAGAGCGACCACAGCTCTCGGAGGTTATTTTGCATCGGTGAGCCAGACAGAATGATCCGATGAGGGGTGCGAAACTATTTGAGGAAAGGAAGCACCTTTTTATTAAATTTACCTTTTAGCAATCGCCATTCCTACCCAAAGATCG
+
CCCCCFFFFFFFGGGGGGGGGGHHHHHHHHHGGGGHHHHHHHHHHGGGGGGGGHHHHHHHHHHHHHHHHHHHGHHHGHHHHHHHHHHHHHHGGGFGGFHHHHHHHHHHHHGHGGGGGHHHHHHHHGGGGGDHHHHHHHHGHHGGEGGHHHHHHGHHHHHHHHHHHGGGHHHGGEEDGDFGGGGGGGGGGG0BFFGGGGGGGFFFFFFFFFFFFFFFFFFFFFFFFFFFFFFFFFEFFFFHFFFFFFFFFFE
@M05620:45:000000000-G6HP7:1:1101:19995:2663 1:N:0:114
TACCTGTACTGGGGAAGAGTGTAGCAATCGCCATTCCTACCCTAAAGATCGGAAGAGCACACGTCTGAACTCCAGTCACTCCGCGAAATCTCGTATGCCGTCTTCTGCTTGAAAAAAAAAAAAACAGCAAGAGACACAGTGGTCCCCTCGGACAAAGCGCCAAAATGTACCTAAGTGGCGGATAGGCGCACGCCGATGTACATGGCGGACATTAATGTGGCCTTGTGAGCCCGGCTGCGAGGCTAAGGCGT
+
AAAABFFFFFFFGGGGGGGGGGFGHHHHHFGGGGHHHHHHHHHHHHHHHHHGGGGGHHHHGHGHHHGGHHHHHHHGHHHHHHFGGGGGHHHHHFGHHHHGFGHGHHHHHHHHHHHHGGCBC<<-..00000000</</.00/0<0..<.-..:-.///.--;-/9:0;00009//000.----.///------.---..//9///.:----////////;..//9;///:/.---9-.9----9/////-.
@M05620:45:000000000-G6HP7:1:1101:13824:2670 1:N:0:114
TACCTGTACTGGGGAAGCATTTGAATATCCCCCCATGGTGATGGGGACGGAGAACTGCTCCATAAACACAGGCAACGTGCCTAACTTTCCCGGGAAGATGAAGTCAAAGAGCGACCACAGCTCTCGGAGGTTATTTTGCATCGGTGAGCCAGACAGAATGATCCGATGAGGGGTGCGAAACTATTTGAGGAAAGGAAGCACCTTTTTATTAAATTTACCTTTTAGCAATCGCCATTCCTACCCAAAGATCG
+
CCCCCFFFFFFFGGGGGGGGGGHHHHHHHHHGGGGHHHGHHHHHHGGGGGGGGHHHHHHHHHHHHHHHHHHHGHHHGHHHHHHHHHHHHHHGGGGGGGHHHHHHHHHHHHHHGGGGGHHHHHHHHGGGGGEHHHHHHHHHHHGGGGGHHHHHHGHHHHHHHHHHHGGGHHHGGEGGFDGGGGGHHGGGGGFGGGGGGGGGGFFFFFFFHHHFFFFHHFFFFFFFFFFFFFFFFFEFFFFFFFFFFFFFFFE
@M05620:45:000000000-G6HP7:1:1101:10194:2737 1:N:0:114
TACCTGTACTGGGGAAGAGTGTAGCAATCGCCATTCCTACCCTAAAGATCGGAAGAGCACACGTCTGAACTCCAGTCACTCCGCGAAATCTCGTATGCCGTCTTCTGCTTGAAAAAAAAAACTGCTGACCGAGACCCCCCTGAACCCCAAGGCCAACAGAGAGAAGATGACTCATGTGAGGCTCGGCCTACGCCCCTGCTCCTCCCGTCCTTTCCCCAGTCATTTTCTTCCCGGCTTGATTTCTGACATTT
+
AAAAAFFFFFDFGGGGAG1AB3DFFGHHHFCEC0FGGHFHHHFHH1EGHGHEEGAGCCFGFG/FGG/A2BDFHHFFDDGHFH?A/EE>F1FGFFEH0DDE/E>/FGHHHHFF1F<F<B///<11?<1?00/<<->FGCGG?ECCFEAACGC.:...C.CFFFA?//C0;;09BF;9CB0;;;AF--;9-/;99-@-9--/;/;B/AA9BAB/B/FF-;-9://;B9;//99B:@?-9-9//:B///9/BF/
@M05620:45:000000000-G6HP7:1:1101:14380:2739 1:N:0:114
TACCTGTACTGGGGAAGCATTTGAATATCCCCCCATGGTGATGGGGACGGAGAACTGCTCCATAAACACAGGCAACGTGCCTAACTTTCCCGGGAAGATGAAGTCAAAGAGCGACCACAGCTCTCGGAGGTTATTTTGCATCGGTGAGCCAGACAGAATGATCCGATGAGGGGTGCGAAACTATTTGAGGAAAGGAAGCACCTTTTTATTAAATTTACCTTTTAGCAATCGCCATTCCTACCCTAAAGATC
+
CCCCCFFFFFFFGGGGGGGGGGHHHHHHHHHGGGGHHHGGHHHHHGGGGGGGGHHHHHHHHHHHHHHHHHHHGGHHGHHHHHHHHHHHHHHGGGGGGHHHHHHHHHHHHHHHGGGGGHHHHHHHHGGEGGEHHHHHHHHHHHGGGGGHHHHHHGHHHHHHHHHHHGGGHHHGGFFGGGGGGGGGGGHGGG9FFGGGGGGGGFFFFFFFHHHFFFFFFFFFFFFHFHFFFFFFFFFFFFFFFFFFFFFFFFF
@M05620:45:000000000-G6HP7:1:1101:15755:2834 1:N:0:114
CATCCTGACCCTGAAGTACCCGGCTTGATTCTGACATTAGATCGGAAGAGCACACGTCTGAACTCCAGTCACTCCGCGAAATCTCGTATGCCGTCTTCTGCTTGAAAAAAAAAAAAAAAACTATATATTGTGCGTTCAGGACTTAAACAAACACAAAAACTAAACCTCTAATAGAAAATCAAAACCACTGTAATCGATTATCTCTGTTCCTTCTCAGGTATAATAGAACGAAAATCTGTACTGTCTATTTT
+
BBABBFFFFFFFGGBGGFGGGGGGGGGHHHHHHFGFGGHFHHHEGAGG2FH3GGHFGHHG5GHHHHHHHHFHFHHGGGFF@GFGGGFEGHHHGEGHGHGHFGHHGCHHFGGGGG@>/<<-.000=<000000=.<../00:./00000:;...:.9....0000////00;000000/0/0900;...//9////.../;////9//////9///////9/;//;///9...9-;////////9//////9
@M05620:45:000000000-G6HP7:1:1101:15745:2852 1:N:0:114
CATCCTGACCCTGAAGTACCCGGCTTGATTCTGACATTAGATCGGAAGAGCACACGTCTGAACTCCAGTCACTCCGCGAAATCTCGTATGCCGTCTTCTGCTTGAAAAAAAAAAAAAAAGTCAGCTTGTGGACTTTCTTTTTGTTAGCAACGCGCCAACTGTCCACATCCATTTTTCCCTACTTCCTGCTTAATCATTCATGCACTTTCCGCCGCCTTGCTTCTTCACACCTACTCTCTACTCTCCCTCCA
+
ABABBFFFFFFFGGGGGGGGGGGGGEGHHHHHHHHGGHHGGHHHGGGGFHHCGHHGFHHGHFHHHHHGHHHHHHGEGGEGGHFHHHGEHHHHGGGHGHHHHHGCGHHHGGGGGCB//--.><111<0/.0<0/<CF00<0DG-//0;;00.;:;--.-C//00000;09/00;;;09900B.//9//;;9///9;///////9///99B/9.99-@;9//;FF/:///99.//;///;9///;/9//..:9
@M05620:45:000000000-G6HP7:1:1101:13521:2880 1:N:0:114
TACCTGTACTGGGGAAGCATTTGAATATCCCCCCATGGTGATGGGGACGGAGAACTGCTCCATAAACACAGGCAACGTGCCTAACTTTCCCGGGAAGATGAAGTCAAAGAGCGACCACAGCTCTCGGAGGTTATTTTGCATCGGTGAGCCAGACAGAATGATCCGATGAGGGGTGCGAAACTATTTGAGGAAAGGAAGCACCTTTTTATTAAATTTACCTTTTAGCAATCGCCATTCCTACCCTAAAGATC
+
CBCBBFFFFFFFGGGGGGGGGGHHHHHHHHHGGGGGHHGGHHHHHGGGGGGGGHHHHHHHHHHHHHHHHHHHGHHHGHHHHHHHHHHHHHHGGGGGGGHHHHHHHGHHHHHHGGGGGHGHHHHHHGGDGGGHHHHHHHHHHHGGGGGHHGHHHGHGGHHHHHHHHGFGHHGGG;@DGEBFGGGGGGGGGGFFGGGFFGGGGFFFFFFFFFFFFFFFFFFFFFFFFFFFFFFEADFFFFFFBFFFFBFFFFF
@M05620:45:000000000-G6HP7:1:1101:13532:2898 1:N:0:114
TACCTGTACTGGGGAAGCATTTGAATATCCCCCCATGGTGATGGGGACGGAGAACTGCTCCATAAACACAGGCAACGTGCCTAACTTTCCCGGGAAGATGAAGTCAAAGAGCGACCACAGCTCTCGGAGGTTATTTTGCATCGGTGAGCCAGACAGAATGATCCGATGAGGGGTGCGAAACTATTTGAGGAAAGGAAGCACCTTTTTATTAAATTTACCTTTTAGCAATCGCCATTCCTACCCTAAAGATC
+
A1A>AFF3FFB1FAFGEGGGGGFFHDHHGHCFFAEHGHBFGGGCEEFE///AEHEEGBGECEGEFHD1GH>/C/GHEH/GGDGHHGHHHHFGEG/EFFFEBE1F1FHF1G0FE@<B@GCFGH1GGCGGGC<<1F<GGFFBHDFCCFFGHFHFHEHHFHFGFDFFCACAFCF.C:;A@G-9:FGGFGFGGGBF9AF9F.;/C9BBFFFFBFB/BFFFF/BFF/BF/FFBBBAEBBFFFFFFF-AFFFFFFF9
@M05620:45:000000000-G6HP7:1:1101:9943:2965 1:N:0:114
TACCTGTACTGGGGAAGCATTTGAATATCCCCCCATGGTGATGGGGACGGAGAACTGCTCCATAAACACAGGCAACGTGCCTAACTTTCCCGGGAAGATGAAGTCAAAGAGCGACCACAGCTCTCGGAGGTTATTTTGCATCGGTGAGCCAGACAGAATGATCCGATGAGGGGTGCGAAACTATTTGAGGAAAGGAAGCACCTTTTTATTAAATTTACCTTTTAGCAATCGCCATTCCTACCCTAAAGATC
+
AAAABFFFFFFFGFFFGGGGGGHHGHHHHDHGGGGHGHGHGHHHHGAFGGGGGHHHHHHHHHHGHEHHHGGHGHHHGHGGHHHHHHGHHGHEEGEEGHFH?GHGHHHHHHHHGGGGGHHHGHHHHGGDGGGHFHHHHHHGHHGGGGGH1FHHHGHH/<GHFHHHH?EDCHHDGCDGGD@CGGGGGGFCEG9:;FFCFAFFFFFFFFFFBFFFBFFFB:BFFFFFFFFFFFEFFBAFBBFFFAFFBB9;BFF
@M05620:45:000000000-G6HP7:1:1101:9960:2971 1:N:0:114
TACCTGTACTGGGGAAGCATTTGAATATCCCCCCATGGTGATGGGGACGGAGAACTGCTCCATAAACACAGGCAACGTGCCTAACTTTCCCGGGAAGATGAAGTCAAAGAGCGACCACAGCTCTCGGAGGTTATTTTGCATCGGTGAGCCAGACAGAATGATCCGATGAGGGGTGCGAAACTATTTGAGGAAAGGAAGCACCTTTTTATTAAATTTACCTTTTAGCAATCGCCATTCCTACCCTAAAGATC
+
CCCCCFFFFFFFGGGGGGGGGGHHHHHHHHHGGGGHHHGHGHHHHGGGGGGGGHHHHHHHHHHHHHHHHHHHGHHHGHHHHHGHHHHHHHHGGGGGGHHHHHHHHHHHHHHHGGGGGHHHHHHHHGGGGGEHHHHHHHHHHHGFGGGHHHHHHGHHHHHHHHHHHGGGHHHGGGGGGFGGGGGGGHGFFGCFGGGGGGGGGFFFFFFFFFFFFFFFFFFFFFFFFFFFFFEFFFFFFFFFFFFFFFFFFFF
@M05620:45:000000000-G6HP7:1:1101:17699:3052 1:N:0:114
TACCTGTACTGGGGAAGCATTTGAATATCCCCCCATGGTGATGGGGACGGAGAACTGCTCCATAAACACAGGCAACGTGCCTAACTTTCCCGGGAAGATGAAGTCAAAGAGCGACCACAGCTCTCGGAGGTTATTTTGCATCGGTGAGCCAGACAGAATGATCCGATGAGGGGTGCGAAACTATTTGAGGAAAGGAAGCACCTTTTTATTAAATTTACCTTTTAGCAATCGCCATTCCTACCCTAAAGATC
+
DCDDCFFFFFFFGGGGGGGGGGHHHHHHHHHGGGGHHHHHHHHHHGGGGGGGGHHHHHHHHHHHHHHHHHHHGHHHGHHHHHHHHHHHHHHGGGGGGHHHHHHHHHHHHHHHGGGGGHHHHHHHHGGGGGEHHHHHHHHHHHGGGGGHHHGHHGHHHHHHHHHHHGGGHHHGGEFGGGGGGGGGHHHGGGCFGGGGGGGGGFFFFFFFFFFFFFFHHFFFFFFFFFFFFFFFFFFFFFFFFFFFFFFFFFF
@M05620:45:000000000-G6HP7:1:1101:17707:3068 1:N:0:114
TACCTGTACTGGGGAAGCATTTGAATATCCCCCCATGGTGATGGGGACGGAGAACTGCTCCATAAACACAGGCAACGTGCCTAACTTTCCCGGGAAGATGAAGTCAAAGACCGACCACATTTCTCAGCGGTTATTTTGCATCGGTGATCCGGAGAGAATGATCCGACGAGTTGTGCGAAACTATTTGAGGTTAGTAAGCATCACTTTTTTAAATTTACCTTTTATCCATCACCATTCCTAACCTAAAGATC
+
CCCCCFFFFFFFGGGGGGGGGGHHHHHHHHHGGGGHHHHHHHHHHGGGEFGGGHHHHHHHHHHHHHHHHHHHGHHHGHHHHHHHHHHHHHHGGGGGGHHHHHHHHHHH3322>B//</?22D22D222?AE@ED111@1111..CEG1FH0-.-<C.000000:.C--:-..;0;09;A--0;90000.///0.00;00000000;F0B-.0;0F00BF0FF0000090000/00;B09B0/:00:00090
@M05620:45:000000000-G6HP7:1:1101:17286:3135 1:N:0:114
ATCTCTATCTCCTAAAAACCTGTTTAGATTTGGAGATAGACCTTCAGGTTTTTCATCATTTTCTGCATGAATTATACATTGACCACGTTCCAGCGTGGTCAGTTTGCAGCATTCTGTTATTTTGTTTGACAGAGTGTCTTGTTGAGAACATATGTAGGACATGATTTTTTCCTGCAACAGGGAAAATAAAGTATAAGTTTTAAAGATTTATTCTTTAATAAAGGATCTCAAAGCCAGCTTTAGAAAAAGGA
+
AABBBFFFFFFFG4AGGFGGGGHHHFHHHHHHH4B4GFFGHHHHHHHGHHHGGHBGHHHHHHHHFHFHHGHHHHHHHHHHHHGHFEEFHHHHHHGEGGHHHHHHHHGHHHHHHHHHHHHHHHHHHHHHFHFHFHHHHHHHHHHHGHHGHBGHHHHFGH3F2FG2GGGHHGHHHGH22F0GHFCFH0?F?DGFHHHEGGHHHFG1F<GHGGHHHHHHDGH0DFFHHHHHFHGFHHHHHGHHHGHB<CCHDDG
@M05620:45:000000000-G6HP7:1:1101:17295:3154 1:N:0:114
ATCTCTATCTCCTAAAAACCTGTTTAGATTTGGAGATAGACCTTCAGGTTTTTCATCATTTTCTGCATGAATTATACATTGACCACGTTCCAGCGTGGTCAGTTTGCAGCATTCTGTTATTTTGTTTGACAGAGTGTCTTGTTGAGAACATATGTAGGACATGATTTTTTCCTGCAACAGGGAAAATAAAGTATAAGTTTTAAAGATTTATTCTTTAATAAAGGATCTCAAAGCCAGCTTTAGAAAAAGGA
+
BCDCCFFFFFFFGGGGGGGGGGHHHHHHHHHHHGHGHHHHHHHHHHHGHHHGGHHHHHIHHIIHIHHHHHHHHHHHHHHHHHHHHHGHHHHHHHGFGGHHHHHHHHHGHHHHHHHHHHHHHHHHHHHHHHGHHHHHHHHHHHHHHHHHHHHHHHHHHHHHHHHHHHHHHGHHHHHHHHHHHGGGHHHHHHHGGHHHHHHHHHHHHHHHHGHHHHHHHFHHHGHGHHHHHGHGHHGHHGHHHHHFHHHGGGH
@M05620:45:000000000-G6HP7:1:1101:22236:3163 1:N:0:114
AGATTACTGCAACAGTTCCCCCTGGACCTGGAAAAGTTTCTTGCCTGGCTTACAGAAGCTGAAACAACTGCCAATGTCCTACAGGATGCTACCCGTAAGGAAAGGCTCCTAGAAGACTCCAAGGGAGTAAAAGAGCTGATGAAACAATGGCAAGTAAGTCAGGCATTTCCGCTTTAGCACTCTTGTGGATCCAATTGAACAATTCTCAGCATTTGTACTTGTAACTGACAAGCCAGGGACAAAACAAAGAT
+
AAABBFFFFFFFFFGGGGGFGGGFHHHHHHGGHHHHFGHHHHHHHHHHHHHHHHGGHHGHHHHHHGHHHHHHGHHHHHHHHHGHHGHHGHFHHHGGGGHHGHFHHHHHGHHHHHHHHHHHHHHGG?EEHHHHHGHHHGGGHHGHHHHHHHGFHGHHGHHHHHHHHHHHHHFGGGGHGGGHHHHHGHGGFFHHHGHHHHGFD<GFHHHHHHHHHHHHHHHHHHHFHHHHHHCGHFGGGGEGGFGGFGGGEGF
@M05620:45:000000000-G6HP7:1:1101:22217:3164 1:N:0:114
AGATTACTGCAACAGTTCCCCCTGGACCTGGAAAAGTTTCTTGCCTGGCTTACAGAAGCTGAAACAACTGCCAATGTCCTACAGGATGCTACCCGTAAGGAAAGGCTCCTAGAAGACTCCAAGGGAGTAAAAGAGCTGATGAAACAATGGCAAGTAAGTCAGGCATTTCCGCTTTAGCACTCTTGTGGATCCAATTGAACAATTCTCAGCATTTGTACTTGTAACTGACAAGCCAGGGACAAAACAAAGAT
+
ACBCCFFFFFFFGGGGGGGGGGGGHHHHHHHHHHHHGHHHHHHHHHHHHHHHHHHHHHHHHHHHHHHHHHHHGHHHHHHHHHHHHHHHHHHHHHGFGGHHHHHHHHHHGHHHHHHGHHHHHHHGGFGGHFHHHGHHHHGHHHHHHHHHHHHHHGHHHHHHHHHHHHHHHHGGGGGHHHGHHHHHHHHGHHHHGHHHHGHGFFHHHHHHHHHHHHHHHHHHHHHHHHHHHHHHHGFFGGGGGGGGGGGGGGG
@M05620:45:000000000-G6HP7:1:1101:22215:3182 1:N:0:114
AGATTACTGCAACAGTTCCCCCTGGACCTGGAAAAGTTTCTTGCCTGGCTTACAGAAGCTGAAACAACTGCCAATGTCCTACAGGATGCTACCCGTAAGGAAAGGCTCCTAGAAGACTCCAAGGGAGTAAAAGAGCTGATGAAACAATGGCAAGTAAGTCAGGCATTTCCGCTTTAGCACTCTTGTGGATCCAATTGAACAATTCTCAGCATTTGTACTTGTAACTGACAAGCCAGGGACAAAACAAAGAT
+
BBBBBFFFFFFFGGGGGGGGGGGGHHHHHHHGHHHHGHHHHHHHHHHHHHHHHHGHHHHHHHHHHHHHHHHHHHHHHHHHHHHHGHHHHHHHHHGFGGHHHHHHHHHHGHHHHFHHHHHHHHHGGHGGHHHHGFHHHHHHHHHHHHHHHHHHHGHHHHHHHHHHHHHHHHGGGGGHHHHHHHHHHGHGHHHHHGHHHHHGFHHHHHHHHHHHHHHHHHHHHHHHHHHGHHHHHGGGGGGGGGGGGGGGGGF
@M05620:45:000000000-G6HP7:1:1101:20245:3274 1:N:0:114
CATCCTGACCCTGAAGTACCCGGCTTGATTTCTGACATTAGATCGGAAGAGCACACGTCTGAACTCCAGTCACTCCGCGAAATCTCGTATGCCGTCTTCTGCTTGAAAAAAAAAAAACCCACCACGTCATATCTCTCTTTTATTATTCCCCTCTCCTCACACCCACCCCCCCTTCCTCCACCTATTGACTACTTCATACAGTTTATTTTCACCTCCTCTCTTCTACACCACTCCTCTCTTTCTACTCCCCC
+
BCBCCFFFFFFFGGGGGGGGGGGGGGGHHHHHHHGHHHHHHHHHHGGGGHHHHHHHGHHHGHHHHHHHHHHHHHHHGDGEGFHFHHFGGHHHHGGGHGHHHHHHHHHHHHGGGCG</?/</<..<....011110000=00000000000//<///0/:.0/.:....-----.//00;/:..////////////////://////9//;////..//9//////////.9//////://////////99.
@M05620:45:000000000-G6HP7:1:1101:11935:3501 1:N:0:114
CATCCTGACCCTGAAGTACCCCGGCTTGATTTCTGACATTAGATCGGAAGAGCACACGTCTGAACTCCAGTCACTCCGCGAAATCTCGTATGCCGTCTTCTGCTTGAAAAAAAAACCAGCGCTGCTGACCGAGGCCCCCCGGAACCCCAAGGCCAACAGAGAGAAGATGACTCATTGGAGGCGCGGCCGACGCCCGTGCTCCTCCCTCTCTTTCCCCAGTCATTTTCTGCCCGGCTTGATTTCTGACTTTA
+
BBABBFFFFFFFGGGGGGGGGGC2EEEG2AFGHBGFGBGGHFEGFEE?FEGFFHHHFGHEGFHHFHHGBFGGFGGHFEGG/E/FGD41?EHCFG@EEFGFHFHFBGEG3BGC/<///?//><///C1<F0-@---.<@-;--;AGG.99..A?EEEEE9C/;..;9B/;99/B//////;.9---->-9=-----;=;9AB/B./....9//;:9/.:./;/;/://////.:->>-;.9/;9BB/////9
@M05620:45:000000000-G6HP7:1:1101:17178:3512 1:N:0:114
TACCTGTACTGGGGAAGCATTTGAATATCCCCCCATGGTGATGGGGACGGAGAACTGCTCCATAAACACAGGCAACGTGCCTAACTTTCCCGGGAAGATGAAGTCAAAGAGCGACCACAGCTCTCGGAGGTTATTTTGCATCGGTGAGCCAGACAGAATGATCCGATGAGGGGTGCGAAACTATTTGAGGAAAGGAAGCACCTTTTTATTAAATTTACCTTTTAGCAATCGCCATTCCTACCCTAAAGATC
+
>AAAAFFFFFDBGEGF11ABB3DBGCHFG3AEEEEHFHH1F22BA/CCGGG?EGHFDBDDAGEGHBGFFGGEFFHH?>>CG@@CHBFDFBG//E/>/BFHE112BFGHHHEH@CGG@F?GG<CGGAFGCC?FHG<<DFF1FGCAA.<0>G0G.CGC<CF00=GGGGFGHB:.-.;E@.AA@BFBFGG0;/0;9..:FFEFFFFBBBFFB/FFB9B99FFFBFFF/B/BBF9AB-AFFFFFF;;FFBBBBF9
@M05620:45:000000000-G6HP7:1:1101:21642:3578 1:N:0:114
TACCTGTACTGGGGAAGCATTTGAATATCCCCCCATGGTGATGGGGACGGAGAACTGCTCCATAAACACAGGCAACGTGCCTAACTTTCCCGGGAAGATGAAGTCAAAGAGCGACCACAGCTCTCGGAGGTTATTTTGCATCGGTGAGCCAGACAGAATGATCCGATGAGGGGTGCGAAACTATTTGAGGAAAGGAAGCACCTTTTTATTAAATTTACCTTTTAGCAATCGCCATTCCTACCCTAAAGATC
+
BBBBCFFFFFFFGGGGGGGGGGHHHHHHHHHGGGGHHHGGGHHHHGGGGGGGGHHHHHHHHHHHHHHHHHHHGHHHGHHHHHHHHHHHHHHGGGGGGHHHHHHHHHHHHHHHGGGGGHHHHHHHHDF?CGDHHHHHHHHFHHGGGGGGGGGHHGHGCGHHHHHHHEGGHHGFGEGGGCCDGGFGGGGGGG0BFFGFFGGGGFFFFFFFFFFFFFFFFFFFFFFFFFFFFFFFFFFFFFFFFFFFFFBFFFF
@M05620:45:000000000-G6HP7:1:1101:16575:3616 1:N:0:114
TACCTGTACTGGGGAAGCATTTGAATATCCCCCCATGGTGATGGGGACGGAGAACTGCTCCATAAACACAGGCAACGTGCCTAACTTTCCCGGGAAGATGAAGTCAAAGAGCGACCACAGCTCTCGGAGGTTATTTTGCATCGGTGAGCCAGACAGAATGATCCGATGAGGGGTGCGAAACTATTTGAGGAAAGGAAGCACCTTTTTATTAAATTTACCTTTTAGCAATCGCCATTCCTACCCTAAAGATC
+
BBBBBFFFFFFFGGGGGGGGGGHHHHHHHHHGGGGHHHGHHHHHHGGGGGGGGHHHHHHHHHHHHHHHHHHHGHHHGHHHHHHHHHHHHHHGGGGGGHGHGHHHHHHHHHHHGGGGGHHHHHHHHGGGGGEHHHHHHHHHHHGGGGGHGHHHHGHHHGHGHHHHHGGGGGHGGEFGGGAFGGGGGGGFEG9FFFGGFGGGGFFFFFFFFFFFFFFFFFFFFFFFFFFFFFEEFBEFFFFFFFFF.FBFFFF
@M05620:45:000000000-G6HP7:1:1101:14717:3625 1:N:0:114
TACCTGTACTGGGGAAGCATTTGAATATCCCCCCATGGTGATGGGGACGGAGAACTGCTCCATAAACACAGGCAACGTGCCTAACTTTCCCGGGAAGATGAAGTCAAAGAGCGACCACAGCTCTCGGAGGTTATTTTGCATCGGTGAGCCAGACAGAATGATCCGATGAGGGGTGCGAAACTATTTGAGGAAAGGAAGCACCTTTTTATTAAATTTACCTTTTAGCAATCGCCATTCCTACCCTAAAGATC
+
BBBBBFFFFFFFGGAE?GGGGGHHHHHHHHHGGGGHHHGHHHHHHGGGGGGGGHHHHHHHHHHFHGHHHHHHGHHGGHHHHHHHHHHHHHHGGGFGGHHHHHHHHHHHHHHHGGGGGHHHHHHHHGGGGGAHGHHHHHHHFHGGDFGHHHFHHGHHHHHHHHHHHGGGHHHGGGGGAEDGGGGGGGGGGG0/CFGGGGGFGFFFFFFFFFFFFFFFFFFFFFFFFFFFFFFFFFFFFFFFFFFFFFFFFFB
@M05620:45:000000000-G6HP7:1:1101:16584:3635 1:N:0:114
TACCTGTACTGGGGAAGCATTTGAATATCCCCCCATGGTGATGGGGACGGAGAACTGCTCCATAAACACAGGCAACGTGCCTAACTTTCCCGGGAAGATGAAGTCAAAGAGCGACCACAGCTCTCGGAGGTTATTTTGCATCGGTGAGCCAGACAGAATGATCCGATGAGGGGTGCGAAACTATTTGAGGAAAGGAAGCACCTTTTTATTAAATTTACCTTTTAGCAATCGCCATTCCTACCCTAAAGATC
+
ABBBBFFFFFFFGGGFGGFFGGHHHGHFHHHGGGGHHHFHFHHHGGGGGEEFGHHHHHHHHHHHHHHHHHHHGHGHGGHHHGHHHHHHHHHGGGEEGGHHGHHBEGHHHHHHGGGGGHHHHHHHHGGGGG?GFHHHHHHHHHGGEGFABGHHHFHHHHHD<GHFHGGGHGHGGGGGGGGGGGBFFGGGGGCFFAFFFFGGF?FFFFFFFFFFFFFFFFFFFFFFBFBFFFAEDDFFFFFFF9FFFFFFFFF
@M05620:45:000000000-G6HP7:1:1101:17499:3657 1:N:0:114
CATCCTGACCCTGAAGTACCCGGCTTGATTTCTGACATTAGATCGGAAGAGCACACGTCTGAACTCCAGTCACTCCGCGAAATCTCGTATGCCGTCTTCTGCTTGAAAAAAAAAAAAAACAAAACAAGAAAATCAGTTTGGCTGATACTGTAATAAATTTGAAAAATGACAACCAATATCTAAATAGGCTAAAACTACGTACGTGTAAAATTTGTTATGCACAAGTCTATAGATTACACATCGAAAATCAA
+
DDCDDFFFFFFFGGGGGGGGGGGGGGGHHHHHHHHHHHHHHHHHHGGGGHHHHHHHGHHHGHHHHHHHHHHHHHHHGGGGGGHHHHHGGHHHHGGGHGHHHHHHHHHHHHGGGGG><>-..<000<.///</00000000.00.:000;00000;0000:000;0..00000.;..0;00000000000:000:000;;.0.-;/::0:0000:0/0000000:.00000:00::0000000.//.-0000
@M05620:45:000000000-G6HP7:1:1101:19408:3776 1:N:0:114
CATCCTGACCCTGAAGTACCCCGGCTTGATTTCTGACATTAGATCGGAAGAGCACACGTCTGAACTCCAGTCACTCCTCGAAATCTCGTATGCCGTCTTCTGCTTGAAAAAAAAAAAAATAAATAAAAAGAACAACAATTTATTTTGTCATATAGTACACAACACAATAATATACTATAAATCATTAAAACGAATGCTTGATTTATAGAAGTGATATCTAAATGTGTAGTACTATCGTCGCATCTGAGACT
+
ACBBCFFFFFFFGGGGGGGGGGGGGGGGHHHHHHHHHHHHFHHHHHGEGGHHHHHHHGHHHGHHHHHHHHHHHHHB?3?1>2BGHHHHGGHHHHGGGHGHHHHHHHHHHHHGGGCD<>/0=?1=1111?/.000<><.1<1111100<0000000=00000......0:000000000000000000090:-...09000.0;00;00000000009000090090909:000000.;.---.-00000;0
@M05620:45:000000000-G6HP7:1:1101:19409:3794 1:N:0:114
CATCCTGACCCTGAAGTACCCCGGCTTGATTTCTGACATTAGATCGGAAGAGCACACGTCTGAACTCCAGTCACTCCGCGAAATCTCGTATGCCGTCTTCTGCTTGAAAAAAAAAAAAAAAATTATTCAAAAAATGTTTTCTATATACATCGAGTGGAAAGACAAGAGAAACGTAATAGAAAATTGGTACGGAGTAGATACTTTTAGTAATAACATAAGGATTCGATATAATGTGTAGTAGCAACAAGATC
+
CCCCCFFFFFFFGGGGGGGGGGGGGGGGHHHHHHHHHHHHHHHHHHGGGGHHHHHHHGHHHGHHHHHHHHHHHHHHHGGGGGGHHHHHGGHHHHGGGHGHHHHHHHHHHHHGGGGG><----.000=00000<-.0000/0;000:00:00./.0..000.////./9/00/.....00000/:090000.....90000000;00/00:0000:000000000.00.-009;00000000900:..//00
@M05620:45:000000000-G6HP7:1:1101:9154:3905 1:N:0:114
TACCTGTACTGGGGAAGCATTTGAATATCCCCCCATGGTGATGGGGACGGAGAACTGCTCCATAAACACAGGCAACGTGCCTAACTTTCCCGGGAAGATGAAGTCAAAGAGCGACCACAGCTCTCGGAGGTTATTTTGCATCGGTGAGCCAGACAGAATGATCCGATGAGGGGTGCGAAACTATTTGAGGAAAGGAAGCACCTTTTTATTAAATTTACCTTTTAGCAATCGCCATTCCTACCCTAAAGATC
+
CCBCCFFFFFFFGGGGGGGGGGHHHHHHHHHGGGGGHHGGGHHHHGGGGGGGGHHHHHHHHHHHHHHHHGHHGHHHGHHHHHHGHHHHHHHGGGGGFGHHHHHHHHHHHHHHGGGGGHHHHHHHHGGGGGGHHHHHHHHHHHGGGGGHHHHHHGHHHHHGHHHHHGGGHHHGGFGGGGDFGGGGGGGGFGFGGGGGGGGGGFFFFFFFFFFFFFFFFFFFFFFFFFFFFFEFFFEFFFFFFFFFFFBFFFF
@M05620:45:000000000-G6HP7:1:1101:11103:3915 1:N:0:114
ATCTCTATCTCCTAAAAACCTGTTTAGATTTGGAGATAGACCTTCAGGTTTTTCATCATTTTCTGCATGAATTATACATTGACCACGTTCCAGCGTGGTCAGTTTGCAGCATTCTGTTATTTTGTTTGACAGAGTGTCTTGTTGAGAACATATGTAGGACATGATTTTTTCCTGCAACAGGGCAAATAAAGTATAAGTTTTAAAGATTTATTCTTTAATAAAGGATCTCAAAGCCAGCTTTAGAAAAAGGA
+
AAAAAFFF5DFDGGGDDGGGFGHFFGHFHFHHHHHFHDB5EAGHHFGHGGHGGHBFHHHHHHFHFGHFFBADFGHFGDEFHHHHBFEABFGFGHGEEEHGFFHHHHHHHHFHHHFFHHFHHHGGFGGBBGHHEBGFHHFHHHHF4BCHHBFFHGHGH3ECCGFFGDGHF@HFDDGH1@00A//?F0?DD<?1<11@>=FGDG>=F1FGEBGFGHHHHBDDD0<0/<BDDGDGHB./;EHEHBB0::CH..;
@M05620:45:000000000-G6HP7:1:1101:11106:3934 1:N:0:114
ATCTCTATCTCCTAAAAACCTGTTTAGATTTGGAGATAGACCTTCAGGTTTTTCATCATTTTCTGCATGAATTATACATTGACCACGTTCCAGCGTGGTCAGTTTGCAGCATTCTGTTATTTTGTTTGACAGAGTGTCTTGTTGAGAACATATGTAGGACATGATTTTTTCCTGCAACAGGGAAAATAAAGTATAAGTTTTAAAGATTTATTCTTTAATAAAGGATCTCAAAGCCAGCTTTAGAAAAAGGA
+
BCCCCFFFFFFFGGGGGGGGGGHHHHHHHHHHHHHHHHHHHHHHHHHHHHHGGHHHHHHHHHIIIHHHHHHHHHHHHHHHHHHHHHGHHHHHHHGGGGHHHHHHHHHHHHHHHHHHHHHHHHHHHHHHHHHHHHHHHHHHHHHHHHGHHHHHHHHHHHHHHHHHHHHHHGHHHHHHHHHHHGGHHHHHHHHGHHHHHGHHHHHHHHHHHHHHHHHHHHHHHHHGHHHHHHHHHHGHHGHHHHHHHHHHGGH
@M05620:45:000000000-G6HP7:1:1101:15847:3949 1:N:0:114
CATCCTGACCCTGAAGTACCCCATTGAGCATGGCATCGTCACCAACTGGGACGACATGGAGAAGATCTGGCACCACACCTTCTACAACGAGCTGCGCGTGGCCCCGGAGGAGCACCCAGTGCTGCTGACCGAGGCCCCCCTGAACCCCAAGGCCAACAGAGAGAAGATGACTCAGGTGAGGCTCGGCCGACGCCCGTGCTCCTCCCGTCCTTTCCCCAGTCATTTTCTGCCCGGCTTGATTTCTGACATTA
+
CCCCDFFFFFFFGGGGGFGGGGGHHHHHHHHHHHHHHGHHHGHHHGHHHHHHGGGGGHHHHHHHHHHHHHHHHGHHHGGHHHHHHHHHGGGGGHHGGGGGGGHHGGGGGGGGHHHHGGHHHHHHHHHHHHGGGGGGGGGGGGHHHHGGGGHGHHGGGGGGGGGGGGGGGGGGGGGGGGGGGGGGFFFFFFFFFFFF9DDFFFFFFFFFFFFFFFFFFFFFFFFFFHFFFFFFFFFFFFAFFFFFF:FFFF0
@M05620:45:000000000-G6HP7:1:1101:11103:3954 1:N:0:114
ATCTCTATCTCCTAAAAACCTGTTTAGATTTGGAGATAGACCTTCAGGTTTTTCATCATTTTCTGCATGAATTATACATTGACCACGTTCCAGCGTGGTCAGTTTGCAGCATTCTGTTATTTTGTTTGACAGAGTGTCTTGTTGAGAACATATGTAGGACATGATTTTTTCCTGCAACAGGGAAAATAAAGTATAAGTTTTAAAGATTTATTCTTTAATAAAGGATCTCAAAGCCAGCTTTAGAAAAAGGA
+
BBBBBFFFFFFFGGGGGGGGGGHHHHHHHHHGHHHHHHHHHHHHHHHHHHHGGHHHHHHHHHHHFHHHHGHHGHHHHHHHGHHHHHGHHHHFHHGGGGHHHHHHHHHHHHHHHHHHHHHHHHHHHHHHHHHHHHHHHHHHHHHHHGHHHHHHHHHHHHHHHHHHHHHHHGHHHGHHHHHHHGGHHHHHHGHHHHHHHHHHHHHHHHHHHHHHHHHHHGHHHHHGHHHHHHHHHHHHHGHHHHHGHHHHFGH
@M05620:45:000000000-G6HP7:1:1101:21542:4076 1:N:0:114
TACCTGTACTGGGGAAGAGTGTAGCAATCGCCATTCCTACCCTAAAGATCGGAAGAGCACACGTCTGAACTCCAGTCACTCCGCGAAATCTCGTATGCCGTCTTCTGCTTGAAAAAAAAAACTGCTGAACAAGACCCCACGAAACCACAACAACAAAAGCAAGCATTTCACTCTTAGCACTCTCGGCCAACCACCTGAACACTCCCCACCTTTTCCACTTCAATCTCTCAAGCCCTTGATTTAACAAATTA
+
AAAAAFFFFFFFGAFEGG13BAFFEHHGHGCGGCDDGHHHAGGHGFGBFFAEEFEHHFGHHGEGHGFEFHFHGHHGFFGHHHGGCGG?G1GGF>EHFHFEEEFFHFHHGHC<EGHHCGG/>/1?1111111?<00<F...--<<A..<...<....../.:/;.;00<;;00000;09;00;BFB...-.9.;.9:B/0/0-:/;----;-B////////B9///FB//////:9B/-;/////9;/A///
@M05620:45:000000000-G6HP7:1:1101:11999:4113 1:N:0:114
CATCCTGACCCTGAAGTACCCCGGCTTGATTTCTGACATTAGATCGGAAGAGCACACGTCTGAACTCCAGTCACTCCGCGACATCTCGTATGCCGTCTTCTGCTTGAAAAAAAAAAAAAGTAAGCAAGTCGGGGGCACCCTGAATAACTCGGAGTACCGAGAGTAGACGGCGGAGGCGTGTCAGCGGAGTGGGACAATATGTAATAGACATTTACTGTAGAGTGCTATGCTTAGTATGTTGTATGAGGATA
+
AAAAAF1DFFFFBCGGGGGGGGGGGGGGEHHGHHGFGFHGHGHHHHCFEGFHHHHHHGHHHGHEHGHHEHHHHHHF0//>///>BFGGFEHFEGEEEHGFHFHFHHHHGGF<B<B<</-.11111100<1.------....9/0000990.;.-9/00..9--//9//--------------/9/-----------9/////////;////9////;/////9////9//9//9//9////-;////////
@M05620:45:000000000-G6HP7:1:1101:11709:4124 1:N:0:114
CATCCTGACCCTGAAGTACCCCGGCTTGATTTCTGACATTAGATCGGAAGAGCACACGTCTGAACTCCAGTCACTCCGCGAAATCTCGTATGCCGTCTTCTGCTTGAAAAAAAAAAAAAAAAAAGACCACTAATGCATGATCATCACACAGTAAAACACAAAATAAAAGAAGAATACACTACAACACAACCACCAATGCTATACTAGGTGCACAACAAAACATCGATAAGCACAGCAGGCACACGTTACAA
+
CCCCCFFFFFFFGGGGGGGGGGGGGGGGHHHHHHHHHHHHHHHHHHGGGGHHHHHHHGHHHGHHHHHHHHHHHHHHHGGGGGGHHHGHGFHHHHGGGHGHHHHHHHHH3GHGGGG@A><><<-<..///.0:000000000000009009.000000..;...0000009./0/000000/;000.....9..:;.00000;00000/0;0000/...;...0;;;...000///9/.....9.-../900
@M05620:45:000000000-G6HP7:1:1101:16184:4125 1:N:0:114
TACCTGTACTGGGGAAGCATTTGAATATCCCCCCATGGTGATGGGGACGGAGAACTGCTCCATAAACACAGGCAACGTGCCTAACTTTCCCGGGAAGATGAAGTCAAAGCGCGACCACAGCTCTCGGAGGTTATTTTGCATCGGTGAGCCAGACAGAATGATCCGATGATGGGTGCGAAACTATTTGAGGAAAGGAAGCACCTTTTTATTAAATTTACCTTTTAGCAATCGCCCTTCCTACCCTAAAGATC
+
AAAAA1DFFDDB11A1EC1BFBAF133FGHHAF0EB0B1F1DGBAEFE/A//AG1GEGGFG1DFGHEHGHFHGHHHGBFGGGG1GGDFFGFEE?//?0BFF1<B>G2FH0/><BCC/FGHHFHGHCG/CC.FGHHHHFF<1GECA.<<CGFCG.C/<<CB0;0:G?AC00;0:;CC9.9A?B9CFFGBE/9//CA9/;CFF-9/:BF-/:B//;B//9B9FFFFFF/9BF9-A-;BFFFFB-9BBF////9
@M05620:45:000000000-G6HP7:1:1101:12008:4134 1:N:0:114
CATCCTGACCCTGAAGTACCCCGGCTTGATTTCTGACATTAGATCGGAAGAGCACACGTCTGAACTCCAGTCACTCCGCGAAATCTCGTATGCCGTCTTCTGCTTGAAAAAAAAAAAAAAAAATATGTAACATCTGAATAGATATATCTGAATATTAAATGACAAATTAAAGAATAAAGAGTCAGTGTAAAATAGTTTATTTAAAAGAGCCTAGACAACAATGAGTATGGAATACTACTATAATGAAAGTA
+
CCCCCFFFFFFFGGGGGFGGGGGGGGGGHHHHHHHHHHHHHHHHHHGGGGHHHHHHHGHHHGHHHHHHHHHHHHHHHGGGGGGHGHHHGFHHHHGGGHGHHHHHHHHHFHHGGGGC>>---<-.0000000000000000000000<000000000000000000/0000000.000009900009090000000000000000009.//./0/000/...:000:000/00:00000000000:000000
@M05620:45:000000000-G6HP7:1:1101:22752:4137 1:N:0:114
ATCTCTATCTCCTAAAAACCTGTTTAGATTTGGAGATAGACCTTCAGGTTTTTCATCATTTTCTGCATGAATTATACATTGACCACGTTCCAGCGTGGTCAGTTTGCAGCATTCTGTTATTTTGTTTGACAGAGTGTCTTGTTGAGAACATATGTAGGACATGATTTTTTCCTGCAACAGGGAAAATAAAGTATAAGTTTTAAAGATTTATTCTTTAATAAAGGATCTCAAAGCCAGCTTTAGAAAAAGGA
+
BBBBBFFFFFFFGGGGFGGGGFDGHBBFGHFFFGG4FGFFHGHHGFGFHHHGGHHHHHHHHHHHHHFHDGFHHHH5GHGFHHHHFGGHHHHGHFGEEGHHFHHHHHHHHHHHHHHHHHHHHHHHHHHGHHHHEHHHHHHGGHHH4EGFGHFHHGFGFF3CCGHGHEFHFFHHHHHHFH02FEEACCFG1DFGGHFGFFDHHHH1F=GHHEHHHHGFHGH0=<F0/<GHHHFFHHHFHFHFG0:C0<GA.:C
@M05620:45:000000000-G6HP7:1:1101:22775:4147 1:N:0:114
ATCTCTATCTCCTAAAAACCTGTTTAGATTTGGAGATAGACCTTCAGGTTTTTCATCATTTTCTGCATGAATTATACATTGACCACGTTCCAGCGTGGTCAGTTTGCAGCATTCTGTTATTTTGTTTGACAGAGTGTCTTGTTGAGAACATATGTAGGACATGATTTTTTCCTGCAACAGGGAAAATAAAGTATAAGTTTTAACGATTTATTCTTTAATCAAGGATCTCAAAGCCAGCTTTAGAAAAAGGA
+
33AABFFFFFFFGFGGGGGGGGHHHHHGHHGHGHHHHHHGHHHHHFHFHHHGGHHHHEHHHHHGHGGHHGHHHHHHHGHHHHHHHHGHHHHHFHGGGGHHHHHHHHHFHHFHHHHHHHGHHHHHHHHHHHHHHHHHHHHHHHFHFHHHHHHHHHHHGHFHFHHHHHHHHGGGHHGFGHHHHGGHHC??F1GGHE1?F<FHHHH1C>GHGBGHHHHHHHG0=CF/GGFHHGGHHHH/GGHHHFF0CF:C?A/
@M05620:45:000000000-G6HP7:1:1101:22758:4160 1:N:0:114
ATCTCTATCTCCTAAAAACCTGTTTAGATTTGGAGATAGACCTTCAGGTTTTTCATCATTTTCTGCATGAATTATACATTGACCACGTTCCAGCGTGGTCAGTTTGCAGCATTCTGTTATTTTGTTTGACAGAGTGTCTTGTTGAGAACATATGTAGGACATGATTTTTTCCTGCAACAGGGAAAATAAAGTATAAGTTTTAAAGATTTATTCTTTAATAAAGGATCTCAAAGCCAGCTTTAGAAAAAGGA
+
CCCCDFFFFFFFGGGGGGGGGGHHHHHHHHHHHHHHHHHHHHHHHHHHHHHGGHHHHHIHHHHIHHHHHHHHHHHHHHHHHHHHHHGHHHHHHHGEGGHHHHHHHHHGHHHHHHHHHHHHHHHHHHHHHHHHHHHHHHHHHHHHHHHHHHHHHHHHHHHHHHHHHHHHHGHHHHHHHHHHHGGHHHHHGFHGHHHHHGHHHHHHHHHHHGHHHHHHHGHHHGHHHHHHHFHGFHHHHGHHHHHGHGGGGGH
@M05620:45:000000000-G6HP7:1:1101:22637:4162 1:N:0:114
TACCTGTACTGGGGAAGCATTTGAATATCCCCCCATGGTGATGGGGACGGAGAACTGCTCCATAAACACAGGCAACGTGCCTAACTTTCCCGGGAAGATGAAGTCAAAGAGCGACCACAGCTCTCGGAGGTTATTTTGCATCGGTGAGCCAGACAGAATGATCCGATGAGGGGTGCGAAACTATTTGAGGAAAGGAAGCACCTTTTTATTAAATTTACCTTTTAGCAATCGCCATTCCTACCCTAAAGATC
+
BBBCCFFFFFFFGGGGGGGGGGHHHHHHHHHGGGGHHHGHHHHHHGGGGGGGGHHHHHHHHHHHHHHHHHHHGHHHGHHHHHHHHHHHHHHGGGGGGHHHHHHHHHHHHHHHGGGGGHHHHHHHHDFCFGCHHHHHHHHGHHGGGGGGFFHHHGHGCCHHHHHHHGGGHHGGGCEGGFFDGGGGHHGGGGFFGFGFGGGEGFFFFFFFFFFFFHHHHFFFFFFFFFFBFFFFFFFFFFFHFFFFFFFFFFF
@M05620:45:000000000-G6HP7:1:1101:22740:4162 1:N:0:114
ATCTCTATCTCCTAAAAACCTGTTTAGATTTGGAGATAGACCTTCAGGTTTTTCATCATTTTCTGCATGAATTATACATTGACCACGTTCCAGCGTGGTCAGTTTGCAGCATTCTGTTATTTTGTTTGACAGAGTGTCTTGTTGAGAACATATGTAGGACATGATTTTTTCCTGCAACAGGGAAAATAAAGTATAAGTTTTAAAGATTTATTCTTTAATAAAGGATCTCAAAGCCAGCTTTAGAAAAAGGA
+
AABCCFFFFFFFGGGGGGGGGGHHHHHHHHHHHHHHHHHHHHHHHGHHGHHGGHHHHHHHHHHHHHGGHGHHGHHHHHHHHHHHGHGHHHHGFHGFGGHHFHGHHHHHHHHHHHHHGHHHHHHHHHHHGHHHHHHHHHHHHHHHHHGHHHHHHHHHHHHHHHHHHHHHHGHHHHFFHHHHHGGGHHHGGFHGFHHHHFGHHGHGHGGHHHHHHHHHGFFHHFFHHHHHHHHGHFFHHGHHHHGFGFFGDFH
@M05620:45:000000000-G6HP7:1:1101:13929:4164 1:N:0:114
CATCCTGACCCTGAAGTACCCCGGCTTGATTTCTGACATTAGATGGAAGAGCACACGTCTGAACTCCAGTCACTCCGCGAAATCTCGTATGCCGTCTTCTGCTTGAAAAAAAAAAAAAAGCCCGCTGGGGATATTTCTTTATGTGATCACAGAGTCAATTAGCTGCAACAACTTTTTCCGCGTACGTGTTGATACTTTCGCGAGTGTTTCTCTGGCAACTTCCAGTTTCTCTCGTCTTTTCTCTGACGCCA
+
BBABBFFFFFFFGGGFGFGGGGEEEGGGHHHHHDGHHHHHFHGHHHHHHHFHGHHHGEGHGHHHHHHHHHHHHHHHGGEFFGFFGHFGGHFFHGGGHEHHHHHHGFHGFHCFGCG///-.00.-----.-../0=:CG0:000;00000/00:/;0:C0900/90//00:../;00;/9..----9../..///9/;;9..----.9/.///////././:////:///////.9...9//;/;///..;.
@M05620:45:000000000-G6HP7:1:1101:19299:4167 1:N:0:114
TACCTGTACTGGGGAAGCATTTGAATATCCCCCCATGGTGATGGGGACGGAGAACTGCTCCATAAACACAGGCAACGTGCCTAACTTTCCCGGGAAGATGAAGTCAAAGAGCGACCACAGCTCTCGGAGGTTATTTTGCATCGGTGAGCCAGACAGAATGATCCGATGAGGGGTGCGAAACTATTTGAGGAAAGGAAGCACCTTTTTATTAAATTTACCTTTTAGCAATCGCCATTCCTACCCTAAAGATC
+
CCCCCFFFFFFFGGGGGGGGGGHHHHHHHHHGGGGHHHGHHHHHHGGGGGGGGHHHHHHHHHHHHHHHHHHHGHHHGHHHHHHHHHHHHHHGGGGGGHHHHHHHHHHHHHHHGGGGGHHHHHHHHGGGGGEHHHHHHHHHHHGGGGGHHHHHHGHHGHHHHHHHHGGGHHHGGEFGGGGGGGGGGGGGGGCFGGGFGGGEGFFFFFFFFFFFFFFFFFFFFFFFFFFFFFFFFFFFFFFFFFFFFFFFFFF
@M05620:45:000000000-G6HP7:1:1101:7306:4212 1:N:0:114
ATCTCTATCTCCTAAAAACCTGTTTAGATTTGGAGATAGACCTTCAGGTTTTTCATCATTTTCTGCATGAATTATACATTGACCACGTTCCAGCGTGGTCAGTTTGCAGCATTCTGTTATTTTGTTTGACAGAGTGTCTTGTTGAGAACATATGTAGGACATGATTTTTTCCTGCAACAGGGAAAATAAAGTATAAGTTTTAAAGATTTATTCTTTAATAAAGGATCTCAAAGCCAGCTTTAGAAAAAGGA
+
AAAAAFFFFFFFGGGGGGGG4FAFHHFG5AFGH4E44DBFGG3FHBGHHHGAFG5GDHHEHFFGDF5FGFDGFGF5F5AFGE5F3EEAFHHDGFCBEEHHGF@@@GGHHHHHHH4FBFHHHBHHCGHHHGFGFGFGFH44FGFF4B?FGHGHFGFFFGGFFFHHFHGHG@HFGFFFFCGGHAAG/F??D<FFGFDG==FHHFC1><GFFGHGGGHFGHHF0=GHHHHFDD0DFGHBCEHHHHG0:<GFFD:
@M05620:45:000000000-G6HP7:1:1101:7296:4237 1:N:0:114
ATCTCTATCTCCTAAAAACCTGTTTAGATTTGGAGATAGACCTTCAGGTTTTTCATCATTTTCTGCATGAATTATACATTGACCACGTTCCAGCGTGGTCAGTTTGCAGCATTCTGTTATTTTGTTTGACAGAGTGTCTTGTTGAGAACATATGTAGGACATGATTTTTTCCTGCAACAGGGAAAATAAAGTATAAGTTTTAAAGATTTATTCTTTAATAAAGGATCTCAAAGCCAGCTTTAGAAAAAGGA
+
BCBBCFFFFFFFGGGGGGGGGGHHHHHHHHHHHGHHHHHHHHHHHHHHHHHGGHHHHHHHHHHHHHHHHHHHHHHHHHHHHHHHHHGHHHHHHGGGGGHHHHHHHHHHHHHHHHHHHHHHHHHHHHHHHHGHHHGHHHHHHHHHHHHHHHHHHHHHHHHHHHHHHHHHHGHHHHHHHHHHHGGHHHHHGHHHHHHHHFGHHHHHHHHHHHHHHHHHHHHHHGBHHHHHHHHHHHHHHGHHHHHEHHHHGGF
@M05620:45:000000000-G6HP7:1:1101:9204:4258 1:N:0:114
CATCCTGACCCTGAAGTACCCCGGCTTGATTTCTGACATTAGATCGGAAGAGCACACGTCTGAACTCCAGTCACTCCGCGAAATCTCGTATGCCGTCTTCTGCTTGAAAAAAAAAAAAGAACAACAGACTGAGACCCGCCTGAACCCCAAGGCAACAAGAGAAACGACGAGTCATGTGCAACTCGGCCCCAGCACTAGCACCTCCGGACCCATCCCTCATCATTTCTAGCCCCTGTTGACATTTGGTATTT
+
CCCDDFFFFFFFGGGGGGGGGGGGGGGGHHHHHHHGHHHHFGHHHHGGGGHHHGHHGGFHHFHHHHHHFHHHHGHHHGGGGEEHHHHHFEHHGHGEGHGGHHHGHHGHHFHGGGGG<>//0<00.>0001<F111..-<-../00.........:.../:9/;0/..--;-./00;;00000;0.;A.--.../;000/0;./9..-.--..//.90/.009000;0000;/..9009:0000000.0000
@M05620:45:000000000-G6HP7:1:1101:13539:4342 1:N:0:114
CATCCTGACCCTGAAGTACCCCGGCTTGATTTCTGACATTAGATCGGAAGAGCACACGTCTGAACTCCAGTCACTCCGCAAAATCTCGTATGCCGTCTTCTGCTTGAAAAAAAAAAAAAAAACTCTTATAAAAATTAGTTGTTGAATCCACTCGTAACCTAAAAAACAGCTAGATGAGCCACTACCAGCTTATACACTCTCGCTAATTAATCTTCCTTACTACTACTTACATTCTGTCGCCTCTATATCCA
+
CCCDDFFFFFFFGGGGGFGGGGGGGGGGHHHHHHHHHHHHHHHHHHGGGGGHHHHHHGHHHGHHHHHHGHHHHHHHHGGGGGGHEHHHGDHHHHGGGHGHHHHHHHHHFHHGGGGCB>/<-><1<1100000=0.0<0=00<..0:0<:C00;.....:00;000-../.000000000///0:/;00.0000:;000:00..;..0;000:00;B0000;0;;0000:0:000;0:;..A..:000:000
@M05620:45:000000000-G6HP7:1:1101:21210:4360 1:N:0:114
ATCTCTATCTCCTAAAAACCTGTTTAGATTTGGAGATAGACCTTCAGGTTTTTCATCATTTTCTGCATGAATTATACATTGACCACGTTCCAGCGTGGTCAGTTTGCAGCATTCTGTTATTTTGTTTGACAGAGTGTCTTGTTGAGAACATATGTAGGACATGATTTTTTCCTGCAACAGGGAAAATAAAGTATAAGTTTTAAAGATTTATTCTTTAATAAAGGATCTCAAAGCCAGCTTTAGAAAAAGGA
+
ABBBBFFFFFFFGGGGGGGGGGHHHHHHHHHHHHHHHHHHHHHHFHHHHHHGGHHHHHHHHHHHHHHHHHHHHHHHHHHHHHHHHHGHHHHHGHGGGGHHHHHHHHHHHHHHHHHHHHHHHHHHGHHHHHHHHHHHHHHHHHHHFHHHHHHHHHHGHHHHCGHHHHHHHGHHHHGHHHHHHGGHHHGHFGHHHHHHHHHHHHHHHHHHHHHHHHHHHHHGFHHHHHHHHHHHHHGHGGHHHHHHHFHADGG
@M05620:45:000000000-G6HP7:1:1101:21204:4378 1:N:0:114
ATCTCTATCTCCTAAAAACCTGTTTAGATTTGGAGATAGACCTTCAGGTTTTTCATCATTTTCTGCATGAATTATACATTGACCACGTTCCAGCGTGGTCAGTTTGCAGCATTCTGTTATTTTGTTTGACAGAGTGTCTTGTTGAGAACATATGTAGGACATGATTTTTTCCTGCAACAGGGAAAATAAAGTATAAGTTTTAAAGATTTATTCTTTAATAAAGGATCTCAAAGCCAGCTTTAGAAAAAGGA
+
CCCCCFFFFFFFGGGGGGGGGGGHHHHHHHHHHHHHHHHHHHHHHHHHHHHGGHHHHHIHHHIIHHHHHHHHHHHHHHHHHHHHHHGHHHHHHHGGGGHHHHHHHHHHHHHHHHHHHHHHHHHHHHHHHHHHHHGHHHHHHHHHHHHHHHHHHHHHHHHHHHHGGHHHHGHHHHHHHHHHHGGHHHHHGHHHHHHHHGHHHHHHHHHHHHHHHHHHHHHHHHHHHHHHHGGFHHHHHGHHHHHHHHGHGGG
@M05620:45:000000000-G6HP7:1:1101:7313:4476 1:N:0:114
AGATTACTGCAACAGTTCCCCCTGGACCTGGAAAAGTTTCTTGCCTGGCTTACAGAAGCTGAAACAACTGCCAATGTCCTACAGGATGCTACCCGTAAGGAAAGGCTCCTAGAAGACTCCAAGGGAGTAAAAGAGCTGATGAAACAATGGCAAGTAAGTCAGGCATTTCCGCTTTAGCACTCTTGTGGATCCAATTGAACAATTCTCAGCATTTGTACTTGTAACTGACAAGCCAGGGACAAAACAAAGAT
+
A11A>1DF311B1FFBFGGBCEEGACEFGAGCGHHH1FEHFGFHFFHGEGHFHHEHHGFHFHDDHGEFFFFFFCF1DBBGHHHG00GGGBBFFCEEEAGF@>B0>F1FFCGFHFHB0EC>E1GE//E?BGEGHEHFFH1FFDFGDHHFFCCCCEFFFGF2@GFFHHHHFHCAACFH<<DFGFGEHHEGHGFCBGGGHB<0DGHFDGF=0/=;GHCFHCCCCGFHFFFHHHHHHGG?.A.9A9FGFGGFGG:
@M05620:45:000000000-G6HP7:1:1101:15685:4479 1:N:0:114
CATCCTGACCCTGAAGTACCCGGCTTGATTTCTGACATTAGATCGGAAGAGCACACGTCTGAACTCCAGTCACTCCGCGAAATCTCGTATGCCGTCTTCTGCTTGAAAAAAAAAACATATCCATCTTCGAGTAACTCGTTGTCTCCACAACTATCAACCAAACACGCGCATTTATGAACTAAGTTCTACACAGTAAGTCCTGAAATTGTATCACTCTATACTTGTCTCACAGAGACAATCCCCCGTACGCA
+
CCCCCFFFFFFFGGGGGGGGFGGGGGGHGHHHFHGHHHHHHHHHHGGGGGHGHHHHGHHHGHHHHHHHHHHHHHHHGGGEEEHHFGHGGHHHHGGGHGHHHHHHHHHGHHFG?@D//222111111?1//0?01111.<.0.<1=<10>.</<=<0</<.......----..;00C0000;0;;000000/0.0009;000000000/;/////////;///:/;/9;/:///;////:9//..-.-.-..
@M05620:45:000000000-G6HP7:1:1101:11439:4581 1:N:0:114
CATCCTGACCCTGAAGTACCCGGCTTGATTTCTGACATTAGATCGGAAGAGCACACGTCTGAACTCCAGTCACTCCGCGAAATCTCGTATGCCGTCTTCTGCTTGAAAAAAAAAAAAAAAAAAACTTTCAAAAGTGCTCTTTAATTCCCACACACACCGAAGATCACGCAAATTTGTACACTAGTTCGTCAGACAGTTCACATACCGACATTACTCACCGTCATTCACATCCCACACCCCTGCTTGCCACC
+
CBCCCFFFFFFFGGGGGGGGGGGGGGGHHHHHHHHHHHHHHGHHHGGGGHHHHHHHGHHHGHGHHHHHHHHHHHHHGGGGGGFHHHHFGHHHHGGGHGHHHHHHHHHGGHGGGGG>>>---<-:.0000:000/0000000000000000....:...----9000/..---000::0;0;0/0:00.9.:.00//:00000;00;..9-.00000:0:.....00:0000/.0.....-...:00.000.
@M05620:45:000000000-G6HP7:1:1101:10242:4605 1:N:0:114
TACCTGTACTGGGGAAGCATTTGAATATCCCCCCATGGTGATGGGGACGGAGAACTGCTCCATAAACACAGGCAACGTGCCTAACTTTCCCGGGAAGATGAAGTCAAAGAGCGACCACAGCTCTCGGAGGTTATTTTGCATCGGTGAGCCAGACAGAATGATCCGATGAGGGGTGCGAAACTATTTGAGGAAAGGAAGCACCTTTTTATTAAATTTACCTTTTAGCAATCGCCATTCCTACCCTAAAGATC
+
CCBCCFFFFFFFGGGGGGGGGGHHHHHHHHHGGGGHHHGHHHHHHGGGGGGGGHHHHHHHHHHHHHHHHHHHGHHHGHHHHHGHHHHHHHHGGGGGGHHHHGHHHHHHHHHHGGGGGHHHHHHHHGGGGGGHHHHHHHHHHHGGGGGHHHHHHGHHHHHHHHHHHGGGHHHGGGGGGGFGGGGGHGGGGGFGGGGGGGGGGFFFFFFFFFFFFFFHHFFFFFFFFFFFFFEFFFFFFFFFFFFFFFFFFFF
@M05620:45:000000000-G6HP7:1:1101:17337:4649 1:N:0:114
AGATTACTGCAACAGTTCCCCCTGGACCTGGAAAAGTTTCTTGCCTGGCTTACAGAAGCTGAAACAACTGCCAATGTCCTACAGGATGCTACCCGTAAGGAAAGGCTCCTAGAAGACTCCAAGGGAGTAAAAGAGCTGATGAAACAATGGCAAGTAAGTCAGGCATTTCCGCTTTAGCACTCTTGTGGATCCAATTGAACAATTCTCAGCATTTGTACTTGTAACTGACAAGCCAGGGACAAAACAAAGAT
+
ACCCCFFFFFFFGGGFGGGGGGGFHGHHGHHHHHHHHHHHHHHHHHHGHHHHHHHGHHHHHHGHHHHHHHHHHHHHHHHHHHHHHGHHHHHHHHGFGGHHHHHHHHHHGHHHHHHHHHHHHGHGGHGFFGGHHGHHHHHHHHHHHHHHGHHGHGHFHHHHHHHHHHHHHHGGGGGHHHHHHHHHHHHGHHHHHHHHHGHGGHHHHHHHHFHHHHHHHHHHHHHHHHHHFHGHHGFGGGFGGGGGGGGGGGC
@M05620:45:000000000-G6HP7:1:1101:8397:4655 1:N:0:114
AAACCCAGAAGACATGAGGTCAGCTAGATCGGAAGAGCACACGTCTGAACTCCAGTCACTCCGCGAAATCTCGTATGCCGTCTTCTGCTTGAAAAAAAAAAAAAAAAAGAGTTTAAGATCACATAGTAATAGAATTAAACGGTATGAAGCATAGTGGATAAACTTGATGACCGAGAGAGAGTTGAGGCGATAGACGTGTAGACACTTGCTGGGCGTGCACACGACTGAGCTAGTTGCACATGGATACTATG
+
AAAABCABCFFFGGGGGGGGGGGHHHHHHHHGEFEHGGHHHHGHHHF5FGHHHGHHHHHHHHGEFEEGHFHHGFEHHFGEFEHGFHHFHHHFGHBFEGEEC?</<<<-..01111111<00/0000=0000000000000:....0000:000000.0000000000000099----....00000/.--9..00...//0000/0000000..-:-..00.---..090000000000000/00000000
@M05620:45:000000000-G6HP7:1:1101:8407:4675 1:N:0:114
AAACCCAGAAGACATGAGGTCAGCTAGATCGGAAGAGCACACGTCTGAACTCCAGTCACTCCGCGAAATCTCGTATGCCGTCTTCTGCTTGAAAAAAAAAAAAAACAACAAAAAAAAAGATAGGTAACTCAATCTCACACAAAAACTAAAGACGGATTAATATAAAATGATACAACTCACGCTCAACTTACACATGACGTGAACAAGACATCTCGCACAACAGCTTTTCTAATTTAACATTTGCTTCATGA
+
ABAAABAABFFFGGGGG4FGGGHFHHHGGHFEGGGFHHHHHHEHHHG5GHHHHHHGHFGGHHEFEGGGHFHGGFFHHHHGGGHGHHHHHHGHHHFHGGGGD<//<//<//<00/----..000/00:000:/0000000/:..;..000000/.....00000000000000090//0//..9..//9////////9;:..../9///////;/..---:.././////////9//////////////9//
@M05620:45:000000000-G6HP7:1:1101:7761:4742 1:N:0:114
CATCCTGACCCTGAAGTACCCGGCTTGATTTCTGACATTAGATCGGACGAGCACACGTCTGAACTCCAGTCACTCCGCGAAATCTCGTATGCCGTCTTCTGCTTGAAAAAAAAAAAAAACACGTCTGAGGATGACCTGATGCGACACCGCGGCCAAAAGAAAGAATTGCAGTCTGCGGAATCATTTGGGGCGACGTTGCACCTTTTGATCAATTTCACGTTATATTAAGCACACCTTTATCCCTGAAGTTT
+
BBBBBFFFFFFFGGGEGGGGG2AEGGEHHHHHHBGH3FGH5FHHGGE2AE0EEGHHGHGHGHGHGHHHHFHHHHHHGGG??EGFGFHGEHHHHGEGHGHFHHFHCGHHFFD?BDG><--.....</.00.0///0/0//0:;-.---.-9---9-././.9///9://;///////;---.////;;/9-:---;-..://;/B/9/9//////9//:.9...///9////....////9:////:/;//B
@M05620:45:000000000-G6HP7:1:1101:14242:4907 1:N:0:114
TACCTGTACTGGGGAAGCATTTGAATATCCCCCCATGGTGATGGGGACGGAGAACTGCTCCATAAACACAGGCAACGTGCCTAACTTTCCCGGGAAGATGAAGTCAAAGAGCGACCACAGCTCTCGGAGGTTATTTTGCATCGGTGAGCCAGACAGAATGATCCGATGAGGGGTGCGAAACTATTTGAGGAAAGGAAGCACCTTTTTATTAAATTTACCTTTTAGCAATCGCCATTCCTACCCTAAAGATC
+
AABBAFFFFFFFFGGGGGGGGGHHHGHHHHHGGGGHHHBFGHHHHGGGGGFGGHHHHHHHHHHHHHHHHHHHGEHHGHHHHFHGHHHHHHHGGGCEGGFGFGHHHHHHGHHHFCGGGHHHHHHHHGGGGG?GGHHHHHHGHGEGAECGFHHHHGHHFHHHFHHHHGGGHHHGGCDGGDACGGGGGGGGGGFGEFGGFGGFF?BBFFFFFFFBFFFFFFFBFFFFFFFFBFEEFFEFFFFFFAFFFFFFFF/
@M05620:45:000000000-G6HP7:1:1101:6442:5014 1:N:0:114
TACCTGTACTGGGGAAGAGTGTAGCAATCGCCATTCCTACCCTAAAGATCGGAAGAGCACACGTCTGAACTCCAGTCACTCCGCGAAATCTCGTATGCCGTCTTCTGCTTGAAAAAAAAAACAACATAACACTAAGACCCACCGCACCAACTACCGGCAGAAGTAGACATCTCAGTATCTACACTTACTCCTCCCTAATTCCACCGATCATTTCTGCATTCGTATGCTATACAACTGACTTCTTATCTTAT
+
AAAAADFFFFFFGGFAEFGGGGHGDEFHHGFEFGHGHHHHHHHHHHH5GGGEEFGGHCGHHHFGGHFBHHHHHFGGFGHHHHEEEEFGGHHHGFAFHHGEFGHGHHHFHHFFGFHE?BBCC/=/?/011111101111>...<.----.../0</-----.:00000;00;00000000;00;/0009;09099;/B/009900..---.:000000::000/://;000090000/00;00;0000000:
@M05620:45:000000000-G6HP7:1:1101:20352:5028 1:N:0:114
ATCTCTATCTCCTAAAAACCTGTTTAGATTTGGAGATAGACCTTCAGGTTTTTCATCATTTTCTGCATGAATTATACATTGACCACGTTCCAGCGTGGTCAGTTTGCAGCATTCTGTTATTTTGTTTGACAGAGTGTCTTGTTGAGAACATATGTAGGACATGATTTTTTCCTGCAACAGGGAAAATAAAGTATAAGTTTTAAAGATTTATTCTTTAATAAAGGATCTCAAAGCCAGCTTTAGAAAAAGGA
+
ABCBCFFFFFFFGGGGGGGGGGHHHHHHHHHHHHHHHHHHHHHHHHHHHHHGGHHHHIHHHIHHIHHHHHHHHHHHHHHHHGHHHHGHHHHHHHGGGGHHHHHHHHHHHHHHHHHHHHHHHHHHHHHHGHHHHHHHHHHHHHHHHHHHHHHHHHHHHHHHHHHHHHHHHGHHHHHHHHHHHGGHHGGHHHHHHHHHHHHHHHHHHHHHHHHHGHHHHHHHHHHHHHHHHHGHHHHHHGHHHHHFHGHHGGH
@M05620:45:000000000-G6HP7:1:1101:6454:5029 1:N:0:114
TACCTGTACTGGGGAAGAGTGTAGCAATCGCCATTCCTACCCTAAAGATCGGAAGAGCACACGTCTGAACTCCAGTCACTCCGCGAAATCTCGTATGCCGTCTTCTGCTTGAAAAAAAAAAAAAAAACTGACAAAAACAAAATTTAACTCTCCCTCCCTGCTCTGTTCACCGTCTCGTTTTAATCCGCTTGTGTCAGATACATCTAAACGAAGTGCAACATCCTACTGTCACTTCAGTCGGATATCTCTCC
+
CCCCCFFFFFFFGGGGGGGGGGHHHHHHHGGGGGHHHHHHHHHHHHH5GHHGGGGHHHHHFHCHHHGHHHHHHHHHHHHHHHGGGGGGHHHHHGEHGHHGGGHGHHHHHHHGFGHGGBD@C/>-<--.00<00=/.......0:00000000////../:.:0:00;0000....//....00000.;....0:00000000000000:.....00:0:./0/0000:00000000000.--9.000000/
@M05620:45:000000000-G6HP7:1:1101:7299:5043 1:N:0:114
CATCCTGACCCTGAAGTACCCGGCTTGATTTCTGACATTAGATCGGAAGAGCACACGTCTGAACTCCAGTCACTCCGCGAAATCTCGTATGCCGTCTTCTGCTTGAAAAAAAAAAAAAAAAAAGAAGGAAACAAGAGAATACGTTTGAGTACAGACGAGAAAATGAAGTAACATTCAAAAAAATAGAAGAATGAAGGAAAAGATAAAAATAAAAACAGTGACAGTAGAAGACAAAAAGCAAGTGATAGAGT
+
AABBCFFFFFFFGGFGGGGGGFGFGGGHHHHHHHGHGGHGHHHHGGF2EFGGGGHHGHHHGHHHHHHFHGHHHHHHEFEEECHFHHHGGHHHHEEEHGGHHGHHHHHHHFFGGCD<//-<<-<..:/..:///://./000:.;/:.0.:00000.9--..0/00000000000000000;--.000000/000000.////.000000.000009./000:00:000000////....0//00:000000
@M05620:45:000000000-G6HP7:1:1101:21770:5056 1:N:0:114
CATCCTGACCCTGAAGTACCCGGCTTGATTTCTGACATTAGATCGGAAGAGCACACGTCTGAACTCCAGTCACTCCGCGAAATCTCGTATGCCGTCTTCTGCTTGAAAAAAAAAAAAAAAAATAAAAAAAAACACACAAATTGAAAAGATTTATAAAAAATGAACTAGAGTCATATGTGCATAAATGTTAAATACTAATGATAAGTTAATAAGTTAACGTAAATTCATATGTATGATTATACATTTATGAT
+
CCCCCFFFFFFFGGGGGGGGGGGGGGGGHHHHHHGHHHHFHGHHHGGFGFHHHHHHGHHGGGHHHHHHGHHHHFHHGGGEGCFDGGGFEHHHHGEGHGHHHHHHHGHHHHGGGDG<<>--<-.0=00<--:-.;......0000000/.0000000000-.00000000000000:0000000:0000000000000000000090000000000000./...0090000000:0000000000000:000
@M05620:45:000000000-G6HP7:1:1101:16623:5059 1:N:0:114
AGATTACTGCAACAGTTCCCCCTGGACCTGGAAAAGTTTCTTGCCTGGCTTACAGAAGCTGAAACAACTGCCAATGTCCTACAGGATGCTACCCGTAAGGAAAGGCTCCTAGAAGACTCCAAGGGAGTAAAAGAGCTGATGAAACAATGGCAAGTAAGTCAGGCATTTCCGCTTTAGCACTCTTGTGGATCCAATTGAACAATTCTCAGCATTTGTACTTGTAACTGACAAGCCAGGGACAAAACAAAGAT
+
BBBCCFFFFFFFGGGFGGGGGGGGHHHHHHHHHHHHFHHHHHHHHHGHHHHHHHHHHHHHHHGHHHGHHHHHFHHHHHHHHHGHHHHHHHHHHHGFGGHHHGGHHHHHGHHHHHHGHHHHHGHGGHGFFGHGHGHHHHGHHHGHGHHHGHHGGGGHFHGHFHGHHHHHHHGGGGGHHHHHHHHHHGHGHHHHGHHHHGGGFHHHHHHGHHGHHHHHFGHHHHHHHHHHHFHHGGFGGGGGFGGFFGGGGGF
@M05620:45:000000000-G6HP7:1:1101:9855:5108 1:N:0:114
AAACCAAGCAGACACTCGCCAGAAGACATGAGGTCAGCTAGATCGGAAGAGCACACGTCTGAACTCCAGTCACTCCGCGAAATCTCGTATGCCGTCTTCTGCTTGAAAAAAAAAAAAAAGAAATGGGAGGATCTATTGCATAGGTAAGACACACACAATGATCAGATGAGGGGTGCGAAAAAAATTGAGGAAGAGACGCACTTTTTTATTAACGATACCTTCTAGCAATATCCATTCCTACACTAGAGATC
+
BBCCCABFCFFFGGGGGFGFGGHHFFHHHHHHHGHHHHHHHGHHHGGGGHHHHHHHGHHHGHFHHHHHHHHHHHHHGGGEGGEEGHHFGHHHHGEEHGHHHHHHHHHGHFBFCCDC<--.<0>111./.-.//00=00000000;00000;/:.....000;0;0000;:/:-.-.-9--:.9-:9B/BEB/...//.;9--/;/9-.B/://....9;///;:;/////9//;/;///:9///9/9////
@M05620:45:000000000-G6HP7:1:1101:9533:5120 1:N:0:114
TACCTGTACTGGGGAAGCATTTGAATATCCCCCCATGGTGATGGGGACGGAGAACTGCTCCATAAACACAGGCAACGTGCCTAACTTTCCCGGGAAGATGAAGTCAAAGAGCGACCACAGCTCTCGGAGGTTATTTTGCATCGGTGAGCCAGACAGAATGATCCGATGAGGGGTGCGAAACTATTTGAGGAAAGGAAGCACCTTTTTATTAAATTTACCTTTTAGCAATCGCCATTCCTACCCTAAAGATC
+
CCBCCFFFFFFFGGGGGGGGGGHHHHHHHHHGGGGHHHGHHHHHHGGGGGGGGHHHHHHHHHHHHGHHHHHHGHHHGHHHHHGHHHHHHHHGGGGGGHHHHHHGHHHHHHHHGGGGGHHHHHHHHGGGGGGHHHHHHHGHHHGGGGGHHHHHHGHHHHHHHHHHHGGGHHHGGGGGGGFGGGGGGGGFGGFGGGGGGGGFGFFFFFFFFFFFFFFFFFFFFFFFFFFFFFFFFFFFFFFFFFFFFFFFFFF
@M05620:45:000000000-G6HP7:1:1101:8867:5120 1:N:0:114
TACCTGTACTGGGGAAGCATTTGAATATCCCCCCATGGTGATGGGGACGGAGAACTGCTCCATAAACACAGGCAACGTGCCTAACTTTCCCGGGAAGATGAAGTCAAAGAGCGACCACAGCTCTCGGAGGTTATTTTGCATCGGTGAGCCAGACAGAATGATCCGATGAGGGGTGCGAAACTATTTGAGGAAAGGAAGCACCTTTTTATTAAATTTACCTTTTAGCAATCGCCATTCCTACCCTAAAGATC
+
CCCCCFFFFFFFGGGGGGGGGGHGGGHHHHHGGGGHHHGGFHHHHGGGGGGGGHHHHHHHHHHHHGGHHHHHGHHHGHHHHHHHHHHHHHHGGGGGGHHHHGHHHHHHHHHHGGGGGHHHHHHHHGGGGGGHHHHHHHHGHHGGGGGHHHHHHGHHGHHHHHHHHGGGHHHGGGGGGGDFGGGGGGGFGGFGGGGGFGGGGFFFFFFFFFFFFFFFFFFFFFFFFFFFFFEFFFFFFFFFFFFFFFFFFFF
@M05620:45:000000000-G6HP7:1:1101:22315:5129 1:N:0:114
TACCTGTACTGGGGAAGCATTTGAATATCCCCCCATGGTGATGGGGACGGAGAACTGCTCCATAAACACAGGCAACGTGCCTAACTTTCCCGGGAAGATGAAGTCAAAGAGCGACCACAGCTCTCGGAGGTTATTTTGCATCGGTGAGCCAGACAGAATGATCCGATGAGGGGTGCGAAACTATTTGAGGAAAGGAAGCACCTTTTTATTAAATTTACCTTTTAGCAATCGCCATTCCTACCCTAAAGATC
+
AAAABFFFFFFFGGGGGGGGGGHGHHHHHHHGGGGHHHGGGHHHGGGGGGGGGHHHHHAGHGHHHHHHHHHHGHHHGHHHHHHHHHHHHHHGGGGGGGHHGFHHHHHHHHHHGGGGGHHHHHHHH???CGCGHHHHHHHFHHGGGGGF>>GHHGGCCCGHHHHHHGGGHHHDFAEEGCCFGGGGGGGGGF:CFCFFFFEFGFFFFFFFFFFEFFFFFFFFFFFFFFFFFBEEFFFFFFFFBFFFFFFFFFF
@M05620:45:000000000-G6HP7:1:1101:9840:5139 1:N:0:114
AGATTACTGCAACAGTTCCCCCTGGACCTGGAAAAGTTTCTTGCCTGGCTTACAGAAGCTGAAACAACTGCCAATGTCCTACAGGATGCTACCCGTAAGGAAAGGCTCCTAGAAGACTCCAAGGGAGTAAAAGAGCTGATGAAACAATGGCAAGTAAGTCAGGCATTTCCGCTTTAGCACTCTTGTGGATCCAATTGAACAATTCTCAGCATTTGTACTTGTAACTGACAAGCCAGGGACAAAACAAAGAT
+
AABCCFFFFFFFGGGGGGGGGGGFHHHHHHHHHHHHGHHHHHHHHHHHHHHHHHHHHHHHHHHHHGHHHHHHGHHHHHHHHHGHHHHGHHHHHHGGGGHHHFHHHHHHGHHHHHHGHHHHHHHGEHGFHGHHHFHHHHGHHHHHHHHHFFHGHGHHHHHHHHHHHHHHHHGGGGGHGHHHHHHHHGFGHHHHGHHHHHHHGHHHHHHFGHFHHHHGHFHHHHHHHHHHHHHHHGGGGGGGGGGGGGGGGGF
@M05620:45:000000000-G6HP7:1:1101:22304:5144 1:N:0:114
TACCTGTACTGGGGAAGCATTTGAATATCCCCCCATGGTGATGGGGACGGAGAACTGCTCCATAAACACAGGCAACGTGCCTAACTTTCCCGGGAAGATGAAGTCAAAGAGCGACCACAGCTCTCGGAGGTTATTTTGCATCGGTGAGCCAGACAGAATGATCCGATGAGGGGTGCGAAACTATTTGAGGAAAGGAAGCACCTTTTTATTAAATTTACCTTTTAGCAATCGCCATTCCTACCCTAAAGATC
+
CCBCCFFFFFFFGGGGGGGGGGHGHHHHHHHGGGGHHHGGFHHHHGGGGGGGGGHHHHHHHHHHHGHHHHHHGHHHGHHHHHHHHHHHHHHGGGGGGHHHHHHHHHHHHHHHGGGGGHHHHHHHHAFCFGCHHHHHHHHGHHGGGGGGGGHHHGHGGGHHHHHHHGGGHHHGG<EGGGFDGGGGHHGGGGFFGFGGGGGGFFFFFFFFFFFFFFFFFFFFFFFFFFFFFFFFFFFFHFFFFFFFFFFFFFF
@M05620:45:000000000-G6HP7:1:1101:9854:5153 1:N:0:114
AGATTACTGCAACAGTTCCCCCTGGACCTGGAAAAGTTTCTTGCCTGGCTTACAGAAGCTGAAACAACTGCCAATGTCCTACAGGATGCTACCCGTAAGGAAAGGCTCCTAGAAGACTCCAAGGGAGTAAAAGAGCTGATGAAACAATGGCAAGTAAGTCAGGCATTTCCGCTTTAGCACTCTTGTGGATCCAATTGAACAATTCTCAGCATTTGTACTTGTAACTGACAAGCCAGGGACAAAACAAAGAT
+
>>AAAFFFFFFFGGGGGGGGGGGGHHHHHGHHHHHHGHHHHHHHHHHGGHHHHHHHHHHHHHFHHHHHHHHHHHHHHHHHGFFGFFHHHHGHHHGGGGHGFGHGGHHHFHHHHGHHHGHHHHGFFHGDHFGGHCFGGGFFGFGHHGFHGHHHHFFHFGHHHHHHGHHGHHGGEFGHHGHGGHGHHHFGGHHHHHHGHHGHHFHHHHHHGFHGHGH;0;<GGGFHFHHHFHGHGFFACFGGGGFFGEEGCFB
@M05620:45:000000000-G6HP7:1:1101:18631:5209 1:N:0:114
AAACCCAGAAGACATGAGGTCAGCTAGATCGGAAGAGCACACGTCTGAACTCCAGTCACTCCGCGAAATCTCGTATGCCGTCTTCTGCTTGAAAAAAAAAAAAAAAAAAAAAGGAAAAATATAAGTAGAAATATTGAGTAAATGAAGAGAGAAGTGGAGTAGAAAAAAGACTAAAATCAAGAACAAAAGAGGATTGAGATTGAGTATTGCATGTGAGTACAGGGTGGGGATATCGAGATAAGTGCAGGGAC
+
AAAAABBCCFFFGGGGGGGGGGHHHHHHHHHGGGGGHHHHHHGHHHGHHHHHHGHHHFHHHHGGGGGGGFHHHFEHHHHGEGHGFHHHHHHGGHGHGGGGG>//<>/<<---..////..00:0000000000000000000000000./..0:9000.0;0000/.-:.900000:0000:////.././../;/00.00000:00000000000000000/.;.---../90.....00000000.-..
@M05620:45:000000000-G6HP7:1:1101:24353:5216 1:N:0:114
AAACCAAGCAGACACTCACCAGAAGACATGAGGTCAGCTAGATCGGAAGAGCACACGTCTGAACTCCAGTCACTCCGCGAAATCTCGTATGCCGTCTTCTGCTTGAAAAAACAACCACAGCTCTCGGAGGTTATTTTGCATCGGTGAGCCAGACAGAATGATCCGATGAGGGGTGCGAAACTATTTGAGGAAATGAAGCACATTTTTATTAAATTTACCTTTTAGCAATCGCCATTCCTACCCTAAAGATC
+
AAAAA?1CABFFGGGFFGG1BFFHC1F01B11ABFAGFHGD1FGGGGGGEFFHHFGGBECCGBFDFHHEEFAG2BGGAE>///12@BFGC0B@E/>EE2F>FFH1GHHBH?/<G//???0FFHGGC/A@/?<1FHHHGF1GH?/CFG0FGHFGFHF/GH=<DGEGFA.D0/.;:@C-:A9@FGGEG0FABFFG00;0;;FGGGGGGGGGGGBBBFFFFFFBFFB/;BFFF-9B--FFFFFFFFFFFF9BFF
@M05620:45:000000000-G6HP7:1:1101:7322:5224 1:N:0:114
ATCTCTATCTCCTAAAAACCTGTTTAGATTTGGAGATAGACCTTCAGGTTTTTCATCATTTTCTGCATGAATTATACATTGACCACGTTCCAGCGTGGTCAGTTTGCAGCATTCTGTTATTTTGTTTGACAGAGTGTCTTGTTGAGAACATATGTAGGACATGATTTTTTCCTGCAACAGGGAAAATAAAGTATAAGTTTTAAAGATTTATTCTTTAATAAAGGATCTCAAAGCCAGCTTTAGAAAAAGGA
+
CCCCDFFFFFFFGGGGGGGGGGHHHHHHHHHHHHHHHHHHHHHHHHHHHHHGGHHHHHHHHHHIIHHHHHHHHHHHHHHHHHHHHHGHHHHHHHGGGGHHHHHHHHHHHHHHHHHHHHHHHHHHHHHHHHHHHHHHHHHHHHHHHHHHHHHHHHHHHHHHHHHHHHHHHGHHHHHHHHHHHGGHHHHHHHHHHHHHHHHHHHHHHHHHHHHHHHHHHHHHHHGHHHHHHGHHHHHHHGHHHHHGGGHHGGH
@M05620:45:000000000-G6HP7:1:1101:18645:5226 1:N:0:114
AAACCCAGAAGACATGAGGTCAGCTAGATCGGAAGAGCACACGTCTGAACTCCAGTCACTCCGCGAAATCTCGTATGCCGTCTTCTGCTTGAAAAAAAAAAAAAAGGCGAAGAACGAAAAACAGAAGACTGCAGGATCCGAAGAAAAAAAAACGAATGGTAATAAAAAGATGACAGAAAAAAAAAGTAGTACTATGGACAACAGCGCACTGAGAAGAGAATCGCTGCATAGTATGTACAGAAAGTGCCTGT
+
?AAAAAAABFFFGF5GF4BBBG4GGHHHHGHGGFEHHHFHFHGAGHGGHHGHHHHHHFHHHHEGGGGGEDHHGEEFFHHGEEHGHHGGHHGHGHHHGGGC?<<///////--.00...<-.../<////00/0/..;//...-.///.----;-...///////////../////////;.----;////9////////;.....--9-;///9///9.///...;9/9//9///;B//////////;///
@M05620:45:000000000-G6HP7:1:1101:7338:5242 1:N:0:114
ATCTCTATCTCCTAAAAACCTGTTTAGATTTGGAGATAGACCTTCAGGTTTTTCATCATTTTCTGCATGAATTATACATTGACCACGTTCCAGCGTGGTCAGTTTGCAGCATTCTGTTATTTTGTTTGACAGAGTGTCTTGTTGAGAACATATGTAGGACATGATTTTTTCCTGCAACAGGGAAAATAAAGTATAAGTTTTAAAGATTTATTCTTTAATAAAGGATCTCAAAGCCAGCTTTAGAAAAAGGA
+
CCCCCFFFFFFFGGGGGGGGGGHHHHHHHHHHHHHHHHHHHHHHHHHHHHHGGHHHHIIHHIHHHHHHHHHHHHHHHHHHHHHHHHGHHHHHHHGGGGHHHHHHHHHHHHHHHHHHHHHHHHHHHHHHHHHHHHHHHHHHHHHHHHHHHHHHHHHHHHHHHHHHHHHHHGHHHHHHHHHHHGGHHHHHGHHHHHHHHGGHHHHHHGHHHGHHHHHHHHHGHHFHHHHHHFGFHHHGHGHHHHHGHHGHGGH
@M05620:45:000000000-G6HP7:1:1101:20420:5256 1:N:0:114
TACCTGTACTGGGGAAGCATTTGAATATCCCCCCATGGTGATGGGGACGGAGAACTGCTCCATAAACACAGGCAACGTGCCTAACTTTCCCGGGAAGATGAAGTCAAAGAGCGACCACAGCTCTCGGAGGTTATTTTGCATCGGTGAGCCAGACAGAATGATCCGATGAGGGGTGCGAAACTATTTGAGGAAAGGAAGCACCTTTTTATTAAATTTACCTTTTAGCAATCGCCATTCCTACCCTAAAGATC
+
CCCCCFFFFFFFGGGGGGGGGGHHHHHHHHHGGGFHHHFHHHHHHGGGGGGGGHHHHHHHHHHHHHHHHHHHGHHHGHHHHHHHHHHHHHHGGGGGGHHHHHHHHHHHHHHHGGGGGHHHHHHHE?FC@F/F11FGHFF1FF.ED..F<G0<<</<<CFF00<D..::;0CFG:A.-.;A@00;FGG9:F0CF.F;F.A0/;BFFFFE0;9FFBFFBFFBFFF0:B:FB0..;.:B0;9:0:F9/BBFFB0
@M05620:45:000000000-G6HP7:1:1101:20414:5277 1:N:0:114
TACCTGTACTGGGGAAGCATTTGAATATCCCCCCATGGTGATGGGGACGGAGAACTGCTCCATAAACACAGGCAACGTGCCTAACTTTCCCGGGAAGATGAAGTCAAAGAGCGACCACAGCTCTCGGAGGTTATTTTGCATCGGTGAGCCAGACAGAATGATCCGATGAGGGGTGCGAAACTATTTGAGGAAAGGAAGCACCTTTTTATTAAATTTACCTTTTAGCAATCGCCATTCCTACCCTAAAGATC
+
BBCCCFFFFFFFGGGGGGGGGGHGHGHHHHHGGGGHHHGHHHHHHGGGGGGGGHHHHHHHHHHHHHHGHHHHGHHHGHHHHGHHHHHHHHHGGGGGGHHHHHHHHHHHHHHHGGGGGHHHHHHHHGGGGGAGHHHHHHHHHHGGGGGHHHHHHGHHFHGHHHHHHGGGHHHGGDDGGGGGGGGGGGGGGGFGGGGGGGGFFFFFFFFFFFFFFFFFFFFFFFFFFFFFFFFFFFFFFFFFFFFFFFFFFFF
@M05620:45:000000000-G6HP7:1:1101:6380:5299 1:N:0:114
TACCTGTACTGGGGAAGCATTTGAATATCCCCCCATGGTGATGGGGACGGAGAACTGCTCCATAAACACAGGCAACGTGCCTAACTTTCCCGGGAAGATGAAGTCAAAGAGCGACCACAGCTCTCGGAGGTTATTTTGCATCGGTGAGCCAGACAGAATGATCCGATGAGGGGTGCGAAACTATTTGAGGAAAGGAAGCACCTTTTTATTAAATTTACCTTTTAGCAATCGCCATTCCTACCCTAAAGATC
+
AA>>AFFFFFFFCEEGEGFGGGHFBDGGGGHGGGGHHHFGGHHHGGEEGGFGGHHHHBGAGEHGHGFGHHHH1CFHGHHHHHHHHHHFHHHFGGFGGHHFGGHFGHHGGHHHGCGCDHEHHHHHHDGBGG?GBGHHHHBGHHGGGGGHHFGHHGGHGFHHHHHHGDGGGHHGG;@AD??DGGGGGGGFGFFFFGFBBF:FFFFFFFFEFFFFFFFFFFB9BFB/;BFEF/EFDFAFB/;BFFAFFFBFFF9
@M05620:45:000000000-G6HP7:1:1101:6393:5314 1:N:0:114
TACCTGTACTGGGGAAGCATTTGAATATCCCCCCATGGTGATGGGGACGGAGAACTGCTCCATAAACACAGGCAACGTGCCTAACTTTCCCGGGAAGATGAAGTCAAAGAGCGACCACAGCTCTCGGAGGTTATTTTGCATCGGTGAGCCAGACAGAATGATCCGATGAGGGGTGCGAAACTATTTGAGGAAAGGAAGCACCTTTTTATTAAATTTACCTTTTAGCAATCGCCATTCCTACCCTAAAGATC
+
BBBCBFFFFFFFGGGGGGGGGGHHGHHHHHHGGGGHHHHHHHHGHGGGGGGGGHHHHHHHHHHHHHHHHHHHGHHHGHHHHHHHHHHHHHHGGGGGGHHHHHHHHHHHHHHHGGGGGHHHHHHHHGGGGGGHHHHHHHHHHHGGGGGHHHHHHGHHGHHHHHHHHGGGHHHGGEFGGDGDGGGGGGGGGGGGFGFBFFGFGFFFFFFFFFFFFFFFFFFFFFFFFFFFFFEFFFFFFFFFFFFFFFFFFFF
@M05620:45:000000000-G6HP7:1:1101:10373:5322 1:N:0:114
TACCTGTACTGGGGAAGCAATCGCCATTCCTACCCTAAAGATCGGAAGAGCACACGTCTGAACTCCAGTCACTCCGCGAAATCTCGTATGCCGTCTTCTGCTTGAAAAAAAAAAACGAGGTCAGCTTGTTGGCTTTCTTTGTTTAAGCAACGAGAACCCTGAAAGAAGCATTTTTTCACTACGTCCTACTGTGTCCTTCATAAGTTTTTAGCCGCCTTGCTTCTTCTCACCGACTCTCTACTCTCCTTCCC
+
AAABADDFFFFFGGGCCGGGGGGGGGGHFHFEGGHGFHHHFFGHGFEFFFFHHHHGCGHGFFHHHHHGGFFHDGFEGGEEE13FGC??G3@E>EEHGFGEFHFCHFGHHGGDG<C//?//??10<<1>010.1<G0G1FG0=/<=0000<C<.AA.GAAC;/C0:/.;B/000;0-/00C;/....:0;000;;000909B///9:BFF?//:9;B?.////BFFFFFBB.;-;-:BFB/;FFBFFB/;FB
@M05620:45:000000000-G6HP7:1:1101:11713:5334 1:N:0:114
CATCCTGACCCTGAAGTACCCCGGCTTGATTTCTGACATTAGATCGGAAGAGCACACGTCTGAACTCCAGTCACTCCGCGAAATCTCGTATGCCGTCTTCTGCTTGAAAAAAAAAAATCCAAGTTAGTAAAAGAGCTGATGCAACAATAGCAAGTAAGTCAGGCATTTCCGCTTTATCACTCTTGTGTCTCGACTTGAACAATTCTCAGCATTTGTACTTGTCACTGACAATCCAGTGACAACACACAGAT
+
AAAAAFFFFFFFCFFGGGGGGGGGGGFFCHHGHGHHHFGGDGGHHHGGCFFHHHHHHGAGHFHHHFHHBHGHHHHGGEFGGGGHFF@F?1BEGHGGGFGFFFHHHF0333BDGGDB<0<1FF11111<?DGB1F>>FGH111<=GFGH0<=00<00<0=DD0/::C0<GH.EADCG0CHGEGFG090:000/9-;A0CCF0/;=0C0C9;FGGBB;/:;;/;//BF//9/B//./////;//..9..:./;
@M05620:45:000000000-G6HP7:1:1101:21056:5347 1:N:0:114
AAACCAAGCAGACACTCACCAGAAGACATGAGGTCAGCTAGATCGGAAGAGCACACGTCTGAACTCCAGTCACTCCGCGAAATCTCGTATGCCGTCTTCTGCTTGAAAAAAAAAAAAAAAAAACAGGATAAATAATATCCTCAATACCGTAGCCAAAATATATCGGCGAATGTTCCTTCATTGCCCACGTTCTCAGAAGATCGCATAACTAGTATGCAATGTCAGGGCTTGTTATCTTGCATCTACGTCTA
+
CCCCCBBFCFFFGGGGGGGGGGHGGGHHHHHHHGHHHHHHHHHHHGGGGHHHHHHHGHHHGHGHHHHHHHHHHHHHGGGGGGHFHHHFFHHHHGFGHGHHHHHHHHHHHHGGGFCB</---<-../..0000000000:000:00000.....0;//.000000.------00000000:0000000.:../.000;00000.....00000;90000;090000/....-.00000000000090:;./.
@M05620:45:000000000-G6HP7:1:1101:21477:5387 1:N:0:114
AAACCCAGAAGACATGAGGTCAGCTAGATCGGAAGAGCACACGTCTGAACTCCAGTCACTCCGCGAAATCTCGTATGCCGTCTTCTGCTTGAAAAAAAAAAAAACAAACATCAAAAACAGCTCTTCAGATTTCATTTTACATAATAGAGCCAGACAAAATGATCCAATAGGTGGTGCGACACTTTTAAACGACAGACATCAACTTTGTATCAAAGTTAACCTTTAGCAATCGCCATTCCAACCCTCAAGCT
+
BCCCBCABCFFFGGGGGGGGGGHHHHHHHHGGGFGHHHHHHHGHHHGHHHHHHHHHHHHHHHGGGGGGHFHHHGGHHHHGFGHGHHHHHHHGHHHHGGGEGC/</=/?/?11?F11?/=0<<<1>F1111111=>11=1<0<00=000<0./.<C//=.0000;00<000000.;.0-.---00090000..---/.90000;:00000000000;:00000:00;09:0;:EF?E0990:0:..9.:0B0
@M05620:45:000000000-G6HP7:1:1101:9607:5405 1:N:0:114
TACCTGTACTGGGGAAGCATTTGAATATCCCCCCATGGTGATGGGGACGGAGAACTGCTCCATAAACACAGGCAACGTGCCTAACTTTCCCGGGAAGATGAAGTCAAAGAGCGACCACAGCTCTCGGAGGTTATTTTGCATCGGTGAGCCAGACAGAATGATCCGATGAGGGGTGCGAAACTATTTGAGGAAAGGAAGCACCTTTTTATTAAATTTACCTTTTAGCAATCGCCATTCCTACCCTAAAGATC
+
CCCDDFFFFFFFGGGGGGGGGGHHHHHHHHHGGGGHHHHHHHHHHGGGGGGGGHHHHHHHHHHHHGHHHHHHGHHHGHHHHHHHHHHHHHHGGGGGGHHHHHHHHHHHHHHHGGGGGHHHHHHHHGGGGGEHHHHHHHHHHHGGGGGHHHHHHGHHHHHHHHHHHGGGHHHGGGGGGGGGGGGGGHGGGGFGGGGGGGGGGFFFFFFFFFFFFFFFHFFFFFFFFFFFFFEFFFFFFFFFFFFFFFFFFFF
@M05620:45:000000000-G6HP7:1:1101:21476:5406 1:N:0:114
AAACCCAGAAGACATGAGGTCAGCTAGATCGGAAGAGCACACGTCTGAACTCCAGTCACTCCGCGAAATCTCGTATGCCGTCTTCTGCTTGAAAAAAAAAAAACGACACAGCCTCACTGCCAAACGGATTGTTCGTCTCACAAATCATTTGTAAATCCTTTACTCCGAAGTTGTTCTACTATTTTGCTCTCATGTACACACGCTTGCACTACAGCAGTCCGTTAGCACTCGTCGTGATACAGTCCATGTAC
+
3AAAAABABF4CGGGCF44BFGGGGBGFAFEA2FEHGGCE2BEFGFFFDHBFGG3FFHHHFHDEAAFEHHHEAF?HCHGCEEGADHFFGFBFHFHFEGCE/>///?<//00//001/1110110.....<<0<0....<0000.:000000000:00/0000000/.-.-9000.0000000;000000000000000009--....////////..///../.;;/9//...--.://////////////
@M05620:45:000000000-G6HP7:1:1101:19210:5422 1:N:0:114
AGATTACTGCAACAGTTCCCCCTGGACCTGGAAAAGTTTCTTGCCTGGCTTACAGAAGCTGAAACAACTGCCAATGTCCTACAGGATGCTACCCGTAAGGAAAGGCTCCTAGAAGACTCCAAGGGAGTAAAAGAGCTGATGAAACAATGGCAAGTAAGTCAGGCATTTCCGCTTTAGCACTCTTGTGGATCCAATTGAACAATTCTCAGCATTTGTACTTGTAACTGACAAGCCAGGGACAAAACAAAGAT
+
AABBCFFFFFFFGGGGGGGGGGGGHGHHHHHHHHHHGHHHHHHHHHHHHHHHHHHHHHHHHHHHHHHHHHHHHHHHHHHHHHGHHHHHHHHHHHGGGGHHHHHHHHHHGHHHHHHGHHHHHHHGGGGGHHHHHGHHHHGHHHHHHHHHHHHHHGHGHGHHHHHHHHHHHHGGGGGHHHHHHHHGHFHGHHHHHHHHHGHGHHHHHHHHHHHHHHHHHHHHHHHHHHHHGHHHHGGGGGGGGGGGGGGGGFF
@M05620:45:000000000-G6HP7:1:1101:7141:5427 1:N:0:114
CATCCTGACCCTGAAGTACCCGGCTTGATTTCTGACATTAGATCGGAAGAGCACACGTCTGAACTCCAGTCACTCCGCGAAATCTCGTATGCCGTCTTCTGCTTGAAAAAAAAAAAAAAGGCAGCTGGTGTGCTTTCTTTGTGTTAGCAACTAGAAACCTGAAAGAATCCTTTTTTAAGTAATTCCTGCTGAGTCATTCATTCGTTTTTAGCCGACTAGCTTCATCGCACAGACTCCATACTCGCATGCCA
+
AAABBFFFFFFFGGGGGGGGGGGGGGGHHHHHHGGH3FGHHHHHHGG2ECGHHHHHGGHHGGHHHHHHHHHFHHHHGGGFEGHEHHHGGHHHHGEFHGGHHHGHHGHHFHECG@F>//-<..><<0F//<.<=0=<=D0D=GBC/0:000.//0:;0/.;.:000/900000;9F:.0000;0;00;0;/0;900///://///;;;.:9///:-;--/9:;9/;:/;9@-:/:9//:9/;F/.-;.99//
@M05620:45:000000000-G6HP7:1:1101:18647:5428 1:N:0:114
TACCTGTACTGGGGAAGAGTGTAGCAATCGCCATTCCTACCCTAAAGATCGGAAGAGCACACGTCTGAACTCCAGTCACTCCGCGAAATCTCGTATGCCGTCTTCTGCTTGAAAAAAAAAAAAAAAAAAACACAAAAAACAAAAGAACTCAGAACTATTTAGAGAAGAAAAAGAGTGACAAAGTAGGTCGAGGACTCGGAGCGGTGAGAGGAAAGAGCACGTAATAAGTGTCCAATAACAAGTGGTGGAAG
+
BBBCCFFFFFFFGGGGGGGGGGGHHHHHHGGGGGHHHHHHHHHHHHHHHHHGGGGHHHHHHHGHHHGHHHHHHGHHHHHHHHGGGGGGGDHHHFGHHHHGFGHGHHHHHHHHHGHGGGGGC>>>--<<--..<:.<..-...../<./110001/1<1<1110010/0///.../111111//<110<1--9--.//...----.-..10.<//.///0.-./..111<:11111100000/1101...0/
@M05620:45:000000000-G6HP7:1:1101:19193:5430 1:N:0:114
AGATTACTGCAACAGTTCCCCCTGGACCTGGAAAAGTTTCTTGCCTGGCTTACAGAAGCTGAAACAACTGCCAATGTCCTACAGGATGCTACCCGTAAGGAAAGGCTCCTAGAAGACTCCAAGGGAGTAAAAGAGCTGATGAAACAATGGCAAGTAAGTCAGGCATTTCCGCTTTAGCACTCTTGTGGATCCAATTGAACAATTCTCAGCATTTGTACTTGTAACTGACAAGCCAGGGACAAAACAAAGAT
+
BCBCCFFFFFFFGGFGGGGGGGGGHHHHHHHHHHHHHHHHHHHHHHHHHHHHHHHHHHHHHHHHHHHHHHHHHHHHHHHHHHHHHHHHHHHHHHGGGGHHHHHHHHHHGHHHHGHGHHHHHHHGGHGGHHHHHGHHHHHHHHHHHHHHHHHHHGHHHHHHHHHHHHHHHHGGGGGHHHHHHHHHHGHGHHHHFGHHHGHHGHHHHHHFGHHHHHHHHHHHHHHGHHHHHHGHHGGGGGGGGGGGGGGGGGG
@M05620:45:000000000-G6HP7:1:1101:19189:5455 1:N:0:114
AGATTACTGCAACAGTTCCCCCTGGACCTGGAAAAGTTTCTTGCCTGGCTTACAGAAGCTGAAACAACTGCCAATGTCCTACAGGATGCTACCCGTAAGGAAAGGCTCCTAGAAGACTCCAAGGGAGTAAAAGAGCTGATGAAACAATGGCAAGTAAGTCAGGCATTTCCGCTTTAGCACTCTTGTGGATCCAATTGAACAATTCTCAGCATTTGTACTTGTAACTGACAAGCCAGGGACAAAACAAAGAT
+
1AAAAFFFFFDFGG1BGGGFGGECGGGFFFGFCFHGHHHHHGFHFHHHHHFGHHHHHHGHGHGHHGHHGFHHBCE1FHHHHHHF0EFGGGHHHHG/EEFHGHGH>GHHFHHHHHHHHHHHHGHG/?E<FFFFHABFHHHFHHHHHHEH1<FCHFDGHHHHHGHHHHGHFHGGGGGHGHHHFGGHGHHFGFHHHHHHGHFGHHHHHHHH0<FHGHCGGCGH;GFHHCCBBGCCGEBFGBEEGGGFFGEAB/;
@M05620:45:000000000-G6HP7:1:1101:24862:5486 1:N:0:114
TACCTGTACTGGGGAAGCATTTGAATATCCCCCCATGGTGATGGGGACGGAGAACTGCTCCATAAACACAGGCAACGTGCCTAACTTTCCCGGGAAGATGAAGTCAAAGAGCGACCACAGCTCTCGGAGGTTATTTTGCATCGGTGAGCCAGACAGAATGATCCGATGAGGGGTGCGAAACTATTTGAGGAAAGGAAGCACCTTTTTATTAAATTTACCTTTTAGCAATCGCCATTCCTACCCTAAAGATC
+
CDCDDFFFFFFFGGGGGGGGGGHHHHHHHHHGGGGHHHGHHHHHHGGGGGGGGHHHHHHHHHHHHHHHHHHHGHHHGHHHHHHHHHHHHHHGGGGGGHHHHHHHHHHHHHHHGGGGGHHHHHHHHGGFGGGHHHHHHHHHHHGGGGGHHHHHHGHHHHHHHHHHHGGGHHHGGCEGGDCGGGGGGGGGFGFFFGGGGGGFGFFFFFFFFFFFFFFFFFFFFFFFFFFFFFFFFFFFFFFFFFFFFFFFFFF
@M05620:45:000000000-G6HP7:1:1101:24858:5509 1:N:0:114
TACCTGTACTGGGGAAGCATTTGAATATCCCCCCATGGTGATGGGGACGGAGAACTGCTCCATAAACACAGGCAACGTGCCTAACTTTCCCGGGAAGATGAAGTCAAAGAGCGACCACAGCTCTCGGAGGTTATTTTGCATCGGTGAGCCAGACAGAATGATCCGATGAGGGGTGCGAAACTATTTGAGGAAAGGAAGCACCTTTTTATTAAATTTACCTTTTAGCAATCGCCATTCCTACCCTAAAGATC
+
ABBBBFFFFFFFF2FEAGCGGGFGHFHHHHHGGGGHGHHHHHH3EEEEGGGGGHHHHHHHHHHHHHHHHHHEFHHHGHHHHHHFHHHHHHHGGGGGGFHHHGHHHHHHGHHHGGGGGHHHHHHHHGGGGGGHHHHHHHHHHHGGGGGHHHHHCEHHHHHGHHHHHGGGGGHGGFGE?E@BGGGGGGGGEGGGGGGGEGEBFFFFFFFFFFFFFFFFFFFFFFFFFFFFFFEFFFFFFFFFFFFFFBFBFFF
@M05620:45:000000000-G6HP7:1:1101:16239:5525 1:N:0:114
TACCTGTACTGGGGAAGCATTTGAATATCCCCCCATGGTGATGGGGACGGAGAACTGCTCCATAAACACAGGCAACGTGCCTAACTTTCCCGGGAAGATGAAGTCAAAGAGCGACCACAGCTCTCGGAGGTTATTTTGCATCGGTGAGCCAGACAGAATGATCCGATGAGGGGTGCGAAACTATTTGAGGAAAGGAAGCACCTTTTTATTAAATTTACCTTTTAGCAATCGCCATTCCTACCCTAAAGATC
+
AA>>AFFFFBFFG?CEEGFGGGHGGGHFGHHGGGGHHHAFBGHGHGGGGGDGEFGFHHHHHHHHHGHHHHHHGGHHGHHHHHHGHFHHHHHGGGGGGHHHFHGGGHHHHHGHGGGGGHFHHHHGHFGGGG<FGGHFHHHHHHGFGGCHCGHHHGHHHHEGGDFGFGGGHHH?CCCGGF@GGGGFGGGFGGFFFFGGGGGBC.:BFFFFEEFFFFFF/FBBFFFFFFE/9B9EFFFFFFFFF.AFFFFFFF/
@M05620:45:000000000-G6HP7:1:1101:16221:5533 1:N:0:114
TACCTGTACTGGGGAAGCATTTGAATATCCCCCCATGGTGATGGGGACGGAGAACTGCTCCATAAACACAGGCAACGTGCCTAACTTTCCCGGGAAGATGAAGTCAAAGAGCGACCACAGCTCTCGGAGGTTATTTTGCATCGGTGAGCCAGACAGAATGATCCGATGAGGGGTGCGAAACTATTTGAGGAAAGGAAGCACCTTTTTATTAAATTTACCTTTTAGCAATCGCCATTCCTACCCTAAAGATC
+
DDDDDFFFFFFFGGGGGGGGGGHHHHHHHHHGGGGHHHHHHHHHHGGGGGGGGHHHHHHHHHHHHHHHHHHHGGHHGHHHHHHHHHHHHHHGGGGGGHHHHHHHHHHHHHHHGGGGGHHHHHHHHGGGGGEHHHHHHHHHHHGGGGGHHHHHHGHHHHHHHHHHHGGGHHHGGEEGGGGGGGGGGHHGGGFGGGGGGGGGGFFFFFFFHHFFFFFFHFFFFFFHFHHFFFFFFFFFFFFFFFFFFFFFFFF
@M05620:45:000000000-G6HP7:1:1101:16216:5552 1:N:0:114
TACCTGTACTGGGGAAGCATTTGAATATCCCCCCATGGTGATGGGGACGGAGAACTGCTCCATAAACACAGGCAACGTGCCTAACTTTCCCGGGAAGATGAAGTCAAAGAGCGACCACAGCTCTCGGAGGTTATTTTGCATCGGTGAGCCAGACAGAATGATCCGATGAGGGGTGCGAAACTATTTGAGGAAAGGAAGCACCTTTTTATTAAATTTACCTTTTAGCAATCGCCATTCCTACCCTAAAGATC
+
AA>AAFFFFFF4ECFEAGGFGGGGGGHGHHHGEEGHFGFGHFEGEEGGGGGDGHHHFHHHHHHGHHHHGHHGGHGHEH1GGFGHHFHHHHHGGGGGEGHHHHH?FGHHHHHHGGGGCHHHHGHHHGGGGCCGHHFHHHHDHHGGDDGHHHHHHGHHHHHDGHHHHGEDFFCAC;CF9AB@?FGGGGGGGE0BB.;BFFFGGFFFFFFEFFFFFFFFFFFFFFFFBF/BFF9AADEFFFFFFFAFFFFFFFF
@M05620:45:000000000-G6HP7:1:1101:8736:5560 1:N:0:114
TACCTTTACTGGGGAAGCATTTGAATATCCCCCCATGGTGATGGGGACGGAGAACTGCTCCATAAACACAGGCAACGTGCCTAACTTTCCCGGGAAGATGAAGTCAAAGAGCGACCACAGCTCTCGGAGGTTATTTTGCATCGGTGAGCCAGACAGAATGATCCGATGAGGGGTGCGAAACTATTTGAGGAAAGGAAGCACCTTTTTATTAAATTTACCTTTTAGCAATCGCCATTCCTACCCTAAAGATC
+
BCABBFFFFFFFGGGGGGGGGGHFFGHHHHHGGGGHHHGFHHHHHGGGGGGGGHHGHHHHHHHGHFHHHHHHGHHHGHGHHHGHHHHHHHHEGGGGGHHHGHHFHHHHHHHHGGGGGHGHHHHHHGGGGGCHHHHHHGHHHHGGGGGHGFHHHGHHHHHHHHHHHFGGHHGGGADFGDFFGGGGGGFFEFBBFGGFFGGGGFFFFFFFBFFBFFFFFFFFFFFFFFFEFFEFFFFFFFFFFAFFFFFFFFB
@M05620:45:000000000-G6HP7:1:1101:8747:5573 1:N:0:114
TACCTTTACTGGGGAAGCATTTGAATATCCCCCCATGGTGATGGGGACGGAGAACTGCTCCATAAACACAGGCAACGTGCCTAACTTTCCCGGGAAGATGAAGTCAAAGAGCGACCACAGCTCTCGGAGGTTATTTTGCATCGGTGAGCCAGACAGAATGATCCGATGAGGGGTGCGAAACTATTTGAGGAAAGGAAGCACCTTTTTATTAAATTTACCTTTTAGCAATCGCCATTCCTACCCTAAAGATC
+
DDDDCFFFFFFFGGGGGGGGGGHGHHHHHHHGGGGHHHHHHHHHHGGGGGGGGHHHHHHHHHHHHHHHHHHHGHHHGHHHHHHHHHHHHHHGGGGGGHHHHFHHHHHHHHHHGGGGGHHHHHHHHGGGGGGHHHHHHHHGHHGGGGGHHHHHHGHHHHHHHHHHHGGGHHHGGGGGGGGFGGGGGHGGGGFGGGGGGGGGGFFFFFFFFFFFFFFFFFFFFFFFFFFFFFEFFFFFFFFFFFFFFFFFFFF
@M05620:45:000000000-G6HP7:1:1101:24046:5623 1:N:0:114
TACCTGTACTGGGGAAGCATTTGAATATCCCCCCATGGTGATGGGGACGGAGAACTGCTCCATAAACACAGGCAACGTGCCTAACTTTCCCGGGAAGATGAAGTCAAAGAGCGACCACAGCTCTCGGAGGTTATTTTGCATCGGTGAGCCAGACAGAATGATCCGATGAGGGGTGCGAAACTATTTGAGGAAAGGAAGCACCTTTTTATTAAATTTACCTTTTAGCAATCGCCATTCCTACCCTAAAGATC
+
ABAAAFFFFFFFGFGFGGFGFEDGHHHHHEGFFGGHHHHHHHHBCECEGGGGGHHFHHHFGHHFHHHGGHHEGFHHEHHGHGHHHHHFFFGGGGGGFFGHG3FFGFHHHHFHGGGGFFGHGFHHHGGGGGGHFHGHFGHGHG?.EDFHFGGH.CHF/CDD0DD=..CDBFGGD.;AB9@??FFFFGGEEF9/9AFFFFGGGFFFFFFEFFFFFBFFFFFFFFFBFFFFFFFFDFEBFBFFFAFFBFBBBF9
@M05620:45:000000000-G6HP7:1:1101:24055:5643 1:N:0:114
TACCTGTACTGGGGAAGCATTTGAATATCCCCCCATGGTGATGGGGACGGAGAACTGCTCCATAAACACAGGCAACGTGCCTAACTTTCCCGGGAAGATGAAGTCAAAGAGCGACCACAGCTCTCGGAGGTTATTTTGCATCGGTGAGCCAGACAGAATGATCCGATGAGGGGTGCGAAACTATTTGAGGAAAGGAAGCACCTTTTTATTAAATTTACCTTTTAGCAATCGCCATTCCTACCCTAAAGATC
+
AAAAAFFFFFFFGGGGGGFGFGHFFGHHHGFFGEGHHHHHHHHHHDFGGGGGGHHFHHHHHHHHHHHHHHGHGHHHGHHFHFHHHGHHHHHDCGGGGGHHHHFGHHHHHHGHGGGGGHHHHHHHHGGGGCCGHHHHHGHEGHGGGGGHHHGHHGHHFHHFHHHHHFGGHHHGG:@GGFGAGGGGGGGGEGBFFGGGGGGGGFFFFFFFFFFFFBFFFFFFFFF9FBFBFFFFFFFFFFFF/FFFFFFFFFF
@M05620:45:000000000-G6HP7:1:1101:24034:5645 1:N:0:114
TACCTGTACTGGGGAAGCATTTGAATATCCCCCCATGGTGATGGGGACGGAGAACTGCTCCATAAACACAGGCAACGTGCCTAACTTTCCCGGGAAGATGAAGTCAAAGAGCGACCACAGCTCTCGGAGGTTATTTTGCATCGGTGAGCCAGACAGAATGATCCGATGAGGGGTGCGAAACTATTTGAGGAAAGGAAGCACCTTTTTATTAAATTTACCTTTTAGCAATCGCCATTCCTACCCTAAAGATC
+
BBBBBFFFFFFFGGGEEGGGGGFDGDGHHHHGGGGHHHHHGHHHHGGGGGGGGHHHHHHHHHHFHHHHHHHHGHHHGHHHHHHHHHHHHHHGGGGGGHHHHHHHHHHHHHHHGGGGGHGHHHHHHGGGGGGHHHHHHHHHHHGGGGGHHHHHHGHHHHHFGHHHHGGGHHHGGGGGAFFGGGGGGGGGGGGFFFGGGGGFFFFFFFFFFFFFFFFFFFFFFFFFFFFFFFFFFFFFFFFFFFFFFFFFFFF
@M05620:45:000000000-G6HP7:1:1101:9659:5652 1:N:0:114
CATCCTGACCCTGAAGTACCCCATTGAGCATGGCATCGTCACCAACTGGGACGACATGGAGAAGATCTGGCACCACACCTTCTACAACGAGCTGCGCGTGGCCCCGGAGGAGCACCCAGTGCTGCTGACCGAGGCCCCCCTGAACCCCAAGGCCAACAGAGAGAAGATGACTCAGGTGAGGCTCGGCCGACGCCCGTGCTCCTCCCGTCCTTTCCCCAGTCCTTTTCTGCCCGGCTTGATTTCTGACATTA
+
@ABBBBDFFFFFGGGBGGGGGGDHHFH4FHGGAFGHHEHGDGHGEGHHHHHHEEGGGHFHGHCGGGHGG5BEGGHHHGGGHHHHHHGH/FAEGHHCG?EEGGHHGE/B//DGCEHHGGGGFGG1???GHH/CD->FECCF@CCCGGGGD?EEGH.CGGCFGFDECFG0CBF0CFBBFGFAFC;.@AADAAD--@B;9.;.BFB9BEDAFF9/;FFFFF.BB/;FFBBB/BB9.->BF-.BFFFB//BFFF/
@M05620:45:000000000-G6HP7:1:1101:16987:5726 1:N:0:114
CATCCTGACCCTGAAGTACCCCGGCTTGATTTCTGACATTAGATCGGAAGAGCACACGTCTGAACTCCAGTCACTCCGCGAAATCTCGTATGCCGTCTTCTGCTTGAAAAAAAAAAAAAAAAAAAAAAAAAAAAAAAAAAAAAATTGAAGAATTATTAAAAGTAATGAGCACAAGGTAAAACAAATGCAGAGACAGGAACAACAAAACCTCAAATAAAAAAAAGAGCAGTTAGAGTAAGGACTAGGAAGTT
+
CCDDDFFFFFFFGGGGGFGGGGGGGGGGHHHHHHHHHHHHHHHHHHGGGGHHHGHHHGHHHGGHHHHHHHHHFHHHHGGGGGGHHHHHFEHHHHGGGHGHHHHHHHHHHHHGGGGD>><>-------::9--------------.000000/0000000;0000:000000.//..:00000...000000.:;//.././:.......;/000;0;0:0---..//0/000;00000000.//0/00.00
@M05620:45:000000000-G6HP7:1:1101:11045:5731 1:N:0:114
CATCCTGACCCTGAAGTACCCGGCTTGATTTCTGACATTAGATCGGAAGAGCACACGTCTGAACTCCAGTCACTCCGCGAAATCTCGTATGCCGTCTTCTGCTTGAAAAAAAAAAAAAAAAAAAACAAAAGAAACATAACCGAACATTGGAGAAAGAAAAAAAAAAAAGATGAGTGATATATAGTGGTAGAATAGTAGCAAGCATATGGTCAAGAGGGGATTATGCAATGAGTGTAGAGGATACTAGTACG
+
AABCCFFFFFFFGGGGGFGGGGGGGGGHHHHHHHHHHHHHHFGHHGGGGHHHHHHHGHHHGHFHHHHHHHHHHHHHGGGGGGGGHHHGGHHHHGEGHGHHHHHHHHHGHFEGGCGB><-<<-<;-::..:/../9/00;;0-----00000/0.00/.//.-;-----..0000900000;000:0.00000000000000/./00000909000.9.-../000000;00000:0000/:/00000;09.
@M05620:45:000000000-G6HP7:1:1101:11027:5733 1:N:0:114
CATCCTGACCCTGAAGTACCCGGCTTGATTTCTGACCTTAGATCGGAAGAGCACACGTCTGAACTCCAGTCACTCCGCGAAATCTCGTATGCCGTCTTCTGCTTGAAAAAAAAAAAAACGGATAGCAGCTAGTCACATATGGTGGATAAGAAGATTGGGTGGATAGCATTGAGTAGCCTGGAGTCGTGATTTTCAACTGCTGACGGGTACTTGGCATAGATGCGAGTGGTAGAGGTTACTATGAGGGAGAG
+
AB?AAFFFFFFFGGGGGGGGGGGEEFFGHHHHHGDG3FGHHHHHGGGEGEHHHHFHGHGHGHHGHHHHHHHHHHGGEGGGGF?GHFG?FHFHHGGGHGGHGHHHGAFFFGEDC/><<//-....111<>0000000000<0000..<00:0;//000....-.00/00000000;0000..9./9-..9/000000///////9.;-9-/9////////9///-.-;9./9///././/////;B/.....
@M05620:45:000000000-G6HP7:1:1101:14623:5769 1:N:0:114
AGATTACTGCAACAGTTCCCCCTGGACCTGGAAAAGTTTCTTGCCTGGCTTACAGAAGCTGAAACAACTGCCAATGTCCTACAGGATGCTACCCGTAAGGAAAGGCTCCTAGAAGACTCCAAGGGAGTAAAAGAGCTGATGAAACAATGGCAAGTAAGTCAGGCATTTCCGCTTTAGCACTCTTGTGGATCCAATTGAACAATTCTCAGCATTTGTACTTGTAACTGACAAGCCAGGGACAAAACAAAGAT
+
>1AAAFFD3@DFGFFFGGGGFEGGGFGHFGEGGHHHBGHHGHHGFHHCGHGHHHGFFFFFFHBGFHHGGGHHHHGGFFGGFGGFB0GEHGHHHHGEEEHHHHGG0CFGFHFGHHHHHHHF11BFA>E?0BFBGCGFHHDGHD1GFGGHEFHFHFFGHFHGGD0GHHHHHHGGGGGGHHGHHHHHHHHGGHFHHFHFHFHHHHHHFGHGG/GGFHHHHHHGHHFHHHFH/GGFHGBFEB.:EFB.:AEE/90
@M05620:45:000000000-G6HP7:1:1101:14609:5785 1:N:0:114
AGATTACTGCAACAGTTCCCCCTGGACCTGGAAAAGTTTCTTGCCTGGCTTACAGAAGCTGAAACAACTGCCAATGTCCTACAGGATGCTACCCGTAAGGAAAGGCTCCTAGAAGACTCCATGGGAGTAAAAGAGCTGATGAAACAATGGCAAGTAAGTCAGGCATTTCCGCTTTAGCACTCTTGTGGATCCAATTGAACAATTCTCAGCATTTGTACTTGTAACTGACAAGCCAGGGACAAAACAAAGAT
+
BAABBFFFFFFFGGGGGGGGGGGGCHHHHHHHHHHHGHHHHHHHHHHHHHHHHHGHHHHHHHHHHHHHHHHHHHHHHHHHHHHHFGHHHHHHHHGFGGHHGHHHHHGHGHHHHHHHHHHHHBHFHGGFFHHHHGHHHHHHHHHHHHHHHHHHHGHFGH@GGGHHHHHHHHGGGGGHHHHHHHHHHFGGHHHHGHHHHGHHGHGHHHHHGHHGHHHHHFHGHHHHHHHGHHHHHGGGGGGGGFFGGGGGFG;
@M05620:45:000000000-G6HP7:1:1101:10811:5799 1:N:0:114
TACCTGTACTGGGGAAGCATTTGAATATCCCCCCATGGTGATGGGGACGGAGAACTGCTCCATAAACACAGGCAACGTGCCTAACTTTCCCGGGAAGATGAAGTCAAAGAGCGACCACAGCTCTCGGAGGTTATTTTGCATCGGTGAGCCAGACAGAATGATCCGATGAGGGGTGCGAAACTATTTGAGGAAAGGAAGCACCTTTTTATTAAATTTACCTTTTAGCAATCGCCATTCCTACCCTAAAGATC
+
AAACCFFFFFFFFEFGGGGGGFHHHHHHHHHGGGGHHHGHHHHHHGGGGGGGGGHHHHHHHHHHHGHHHHHHGHHHGHGHHHHHHHGHHHHGGGGGGHHHHHHHHHHHHHHHGGGGGHHGHHHHHGG?CGEHHGHHHHHHHHGGGGGHFFHHHGHHHHHHGHHHHCGGHHHGGDGGGGBBGGGGGGGFEGBFGGF/;FGGGFFFFFFFFFFFFFFFFFFFFFFFFFFFFFEFFFEFFFFFFFFFBBBFFFF
@M05620:45:000000000-G6HP7:1:1101:5856:5807 1:N:0:114
ATCTCTATCTCCGAAAAAGGAAGAAAGGGGAGGGAAGATCGGAAGAGCACACGTCTGAACTCCAGTCACTCCGCGAAATCTCGTATGCCGTCTTCTGCTTGAAAAAAAAAAAAAAAAAATATAGTAAGCGATCATTTCTACGTGATGATCAGAGTTGTATATAAATTAAAAATCTCGATGAGTATAATGCTTATATTTGTTCAATTCTACACGTTTATATGATGAACGATAAGTATTAATGTTTATCATAT
+
BBCCCFFFFFFFGEEGGGGGGGHECGHHGGGGGGFHGHHHHGGGGHHHHHHHGHHHGHHHHHHHHHHHHHHHGGGGGGHHHHHGGHHHHGGGHGHHHHHHHGHHHHGGGGG/<------.000000000-....0000000.9/./00000000000000000000000///.///.//////////////////////9////////////..././/9///////.....///////////////////
@M05620:45:000000000-G6HP7:1:1101:21058:5809 1:N:0:114
TCCTGTACTGGGGAAGCATTTGAATATCCCCCCATGGTGATGGGGACGGAGAACTGCTCCATAAACACAGGCAACGTGCCTAACTTTCCCGGGAAGATGAAGTCAAAGAGCGACCACAGCTCTCGGAGGTTATTTTGCATCGGTGAGCCAGACAGAATGATCCGATGAGGGGTGCGAAACTATTTGAGGAAAGGAAGCACCTTTTTATTAAATTTACCTTTTAGCAATCGCCATTCCTACCCTAAAGATCG
+
AAABBFDFFFFAFCEGGGGGGGFHHHHHHHGGFGGHHFGHHHHHGGGGGGGGHHHHGGHGHHHHHHGHHHHGHHHGHGHHHHHHHHHHHHGGGFGGHHHHHHHHHHHHGHHGFGGGHGHHHGHHGFACFCHHHHHHGHHHHGGGGGHHHHHGGHHHGHHHHHHHFGGFHHGG:CFF9;@FGGGGGGGGFBFGGF9BFGFFGFFFFFFFFFFFFFFFFFFFFFFFFFFFFEFFFFFFFFFFFFFFFBFFBB9
@M05620:45:000000000-G6HP7:1:1101:10821:5813 1:N:0:114
TACCTGTACTGGGGAAGCATTTGAATATCCCCCCATGGTGATGGGGACGGAGAACTGCTCCATAAACACAGGCAACGTGCCTAACTTTCCCGGGAAGATGAAGTCAAAGAGCGACCACAGCTCTCGGAGGTTATTTTGCATCGGTGAGCCAGACAGAATGATCCGATGAGGGGTGCGAAACTATTTGAGGAAAGGAAGCACCTTTTTATTAAATTTACCTTTTAGCAATCGCCATTCCTACCCTAAAGATC
+
BBABBFFFFFFFCGFEEGGGGFHHHGGGHHHGGGGHGHBGFGHHHGEGEEEEGHGHHHHHHHHHHHHHHHHHGFGHGHHHHHBFGFHHHDGFEFCEFFGHEDFBFGHHHHHHGGGGGHHHHFHHHGGGGGCHHGHHFHFFHHGGGFFHFHHHHGHHHHHFFGHHHGGFHGHGGGFF?DBBCFFGGGGEAF;FFFFGFFGGFEFFFFFFFFFFFFFFBBFFFFFFFFFFFFAEDFFFFFFFF.FFFFBFFFF
@M05620:45:000000000-G6HP7:1:1101:10802:5820 1:N:0:114
TACCTGTACTGGGGAAGCATTTGAATATCCCCCCATGGTGATGGGGACGGAGAACTGCTCCATAAACACAGGCAACGTGCCTAACTTTCCCGGGAAGATGAAGTCAAAGAGCGACCACAGCTCTCGGAGGTTATTTTGCATCGGTGAGCCAGACAGAATGATCCGATGAGGGGTGCGAAACTATTTGAGGAAAGGAAGCACCTTTTTATTAAATTTACCTTTTAGCAATCGCCATTCCTACCCTAAAGATC
+
AA3AAFFFFDFFCEG2AGGFGDFGHA6DEHHGGGCHFG5F5FFFCCGEA01EFHHEHHHDF3FFHH@GHGHHGHHHCHEFHDEFHHGHG3FDE?C@>EGFHHF?FFHHHHHHGCGGGHEGEFGHH?FCCGFHHHHHFF11GFG?E..<GF0CGFHHHHG0DDGGFC.C0CF?CE-DAE?@BGFFBCFE?/9C/.;FB.EFFFFFFFF?FFFFFFFFB/;FFFFBBFBFFFAEFFEFBFFBF?FFBBBBFFF
@M05620:45:000000000-G6HP7:1:1101:14703:5856 1:N:0:114
CATCCTGACCCTGAAGTACCCCGGCTTGATTTCTGACATTAGATCGGAAGAGCACACGTCTGAACTCCAGTCACTCCGCGAAATCTCGTATGCCGTCTTCTGCTTGAAAAAAAAAAAAAAATCAAAACCAAAAACACCCACTGGATATAAGCTATGCGAGAAAAAAAAGAAACAGGCAAAGAGAGGATTGATGGAAGGATCGAAGATTCATGTGTTATGAGGATAAATGAAGGTCAGGTAGTGTTAACGTT
+
BABCCFFFFFFFGGGGGGGGGGGGGGGGHHHHHHHHHHHHHHHHHHGGGGHHHHHHHGHHHGGFGHHHHHHHHHHHHFGGGGGHHHHHGGHHHHGFGHGHHHHHHHGHHHHBBCB<A>---0>0000.<.........;...0//:00000000000..--.0/:---...////....9////.../0/0000:0/..0/9./..000009900:00000/0/000009000900//0000/90000.//
@M05620:45:000000000-G6HP7:1:1101:6404:5873 1:N:0:114
TACCTGTACTGGGGAAGCATTTGAATATCCCCCCATGGTGATGGGGACGGAGAACTGCTCCATAAACACAGGCAACGTGCCTAACTTTCCCGGGAAGATGAAGTCAAAGAGCGACCACAGCTCTCGGAGGTTATTTTGCATCGGTGAGCCAGACAGAATGATCCGATGAGGGGTGCGAAACTATTTGAGGAAAGGAAGCACCTTTTTATTAAATTTACCTTTTAGCAATCGCCATTCCTACCCTAAAGATC
+
AAAAAFFFFFFFGGEFGGCFGGG31GEHHHHGGGEHGHHFGGHFHGEFEGEG?GGHHHHHHFGDFGHHHEGHGHEHEHHHHHFFGHHHHHHGGGE/E0FHGFGHH2EGHFHHECCG@GCGHHHHHCFBCGGHFGHHHHH<GHGGGGGHHHCGHGHHGHGGGHHHH<EFCCGC@CCG?;@;AGBGGGFFEF9BFG?BCAEGFFFFFFF-FFF//;FFFFFFFFF/BFBFFF-EBAEFFFFFFFFFFFBFBBB
@M05620:45:000000000-G6HP7:1:1101:25646:5959 1:N:0:114
TACCTGTACTGGGGAAGCATTTGAATATCCCCCCATGGTGATGGGGACGGAGAACTGCTCCATAAACACAGGCAACGTGCCTAACTTTCCCGGGCAGATGAAGTCAAAGAGCGACCACAGCTCTCGGAGGTTATTTTGCATCGGTGAGCCAGACAGAATGATCCGATGAGGGGTGCGAAACTATTTGAGGAAAGGAAGCACCTTTTTATTAAATTTACCTTTTAGCAATCGCCATTCCTACCCTAAAGATC
+
ABBBBBFFFFFFGCEEAF4FGGGHFHHHHHHGGGGHHHGFHHF3E22EEEAEEGHHGGHHHHHHGBGHHEHGGGFH/G?FHHHHHHHHHHHFGG///?FGHH3FGHFHHFGH?FGGCHHGHHHHHDFGGGDHHHHHHHH1GHGDGGGHHGEGFGGHHHHEHHHHFDGGEGHDGGGD-CDBDGFGGGGGEFFFG.FGEFEGGFFFFFFFFFF/9FFFFFFFFFFF/FBFFF?EDAEFFFFFFFFFFFFFFFF
@M05620:45:000000000-G6HP7:1:1101:15146:5988 1:N:0:114
ATCTCTATCTCCTAAAAACCTGTTTAGATTTGGAGATAGACCTTCAGGTTTTTCATCATTTTCTGCATGAATTATACATTGACCACGTTCCAGCGTGGTCAGTTTGCAGCATTCTGTTATTTTGTTTGACAGAGTGTCTTGTTGAGAACATATGTAGGACATGATTTTTTCCTGCAACAGGGAAAATAAAGTATAAGTTTTAAAGATTTATTCTTTAATAAAGGATCTCAAAGCCAGCTTTAGAAAAAGGA
+
BBCCCFFFFFFFGGGGGGGGGGHHHHHHHHHHHGHHHHHHHHHHHHHHHHHGGHHHHHHHHHHHFHHHHGHHHHHHHHHHGHHHHHGHHHHHHHGGGGHHHGHHHHHHHHHHHHHHHH4HHHHHHHHHHHHHEGHHHHHHHHHHHGE?GGHHHHHHHHHHHHHFHHHHHGHHHHHHHHEHGGFA<0??FFGHHH1?GGGHHGC<FDFHHFHHHHHHGDGDDD0GGGGHHHGHHHHFGGHHHGHCCCFHDDG
@M05620:45:000000000-G6HP7:1:1101:15870:6011 1:N:0:114
CATCCTGACCCTGAAGTACCCCGGCTTGATTTCTGACATTAGATCGGAAGAGCACACGTCTGAACTCCAGTCACTCCGCGAAATCTCGTATGCCGTCTTCTGCTTGAAAAAAAAAAACACATATTTTACACTCTTTTTACACATTTCGTCGATGCCTTATTCTTCCATGTTAGTTGTTCCTATATGCTTAATCTTTACTCCACTTTTGCGTACCATCATTTATATGTTGTTACCGTTCTTAGCCATCATTT
+
A>AAAF1FFFFFGFFGGGGGGGG0EGGE0GGHHHHHHFGH1FFHHHGAFFAHHHHGFEGGFGFGHHGHHEHHHFFHHAEEEEEHFHHFFGHHGHGEEHGHHHFHHEE1FFGB/>/</?/0/11111111=1<0=1111.1111>000/..<-C0.00000000000000000000:;:00000000000009000000;0///00:C0;-9.-:/9//////9//:/9/--///--9--/9//////////
@M05620:45:000000000-G6HP7:1:1101:15888:6017 1:N:0:114
CATCCTGACCCTGAAGTACCCCGGCTTGATTTCTGACATTAGATCGGAAGAGCACACGTCTGAACTCCAGTCACTCCGCGAAATCTCGTATGCCGTCTTCTGCTTGAAAAAAAAAAAACAAACTCAACGTAACCTTTATCTCATATCTCACTTACTACGAAACGTCTTCATTTATTTCCCCCCTCCTCATCCCTTCTTCCCTGCTCACTTGCCTTTCTAGTTTCTATCTAAACCTGTGTCCTCTCGCCCTT
+
DDDDDFFFFFFFGGGGGGGGGGGGGGGGHHHHHHHHHHHHHHHHHHGGGGHHHHHHHGHHHGHHHHHHHHHHHHHHHGGGGGGHHHHHGGHGHHGGGHGHHHHHHHHHHHHBBBC</>///0<11110..00.000=0000000000000=0000;00.::.-.../.00000000:000/.--..//0000.00/0;:0/00.000:000000000000000000000;00://.0:00:000;..-.-/
@M05620:45:000000000-G6HP7:1:1101:18765:6028 1:N:0:114
ATCTCTATCTCCTAAAAACCTGTTTAGATTTGGAGATAGACCTTCAGGTTTTTCATCATTTTCTGCATGAATTATACATTGACCACGTTCCAGCGTGGTCAGTTTGCAGCATTCTGTTATTTTGTTTGACAGAGTGTCTTGTTGAGAACATATGTAGGACATGATTTTTTCCTGCAACAGGGAAAATAAAGTATAAGTTTTAAAGATTTATTCTTTAATAAAGGATCTCAAAGCCAGCTTTAGAAAAAGGA
+
CBCBCFFFFFFFGGGGGGGGGGHHHHHHHHHHHHHHHHHGHHHHHHHHHHHGGHHHHHIHHIIHHHHHHHHHHHHHHHHHHGGHHHGHHHHHHHGGGGHHGHHHHHHHHHHHHHHHHHHHHHHHHHHHHGHHHHHHHHHHHHHHFHFHHHHHHHHHHHHHHHHHHHHHHGHHHHHHHHHHHGGHHHGGGHHHHHHHHHHHHHHGGHHHFGGHHHHHHHHHHHHHGHHHHHHHGHHHGGHHHFHFGHHHGGH
@M05620:45:000000000-G6HP7:1:1101:18748:6038 1:N:0:114
ATCTCTATCTCCTAAAAACCTGTTTAGATTTGGAGATAGACCTTCAGGTTTTTCATCATTTTCTGCATGAATTATACATTGACCACGTTCCAGCGTGGTCAGTTTGCAGCATTCTGTTATTTTGTTTGACAGAGTGTCTTGTTGAGAACATATGTAGGACATGATTTTTTCCTGCAACAGGGAAAATAAAGTATAAGTTTTAAAGATTTATTCTTTAATAAAGGATCTCAAAGCCAGCTTTAGAAAAAGGA
+
DDDCDFFFFFFFGGGGGGGGGGHHHHHHHHHHHHHHHHHHHHHHHHHHHHHGGHHHHIIHHHHHIHHHHHHHHHHHHHHHHHHHHHGHHHHHHHGGGGHHHHHHHHHHHHHHHHHHHHHHHHHHHHHHHHHHHHHHHHHHHHHHHHHHHHHHHHHHHHHHHHHHHHHHHGHHHHHHHHHHHGGHHHHHHHHHHHHHHHHHHHHHHHHHHHHHHHHHHHHHHGHHHHHHHHHHHHHHHGHHHHHHHGHHGGH
@M05620:45:000000000-G6HP7:1:1101:21981:6169 1:N:0:114
ATCTCTATCTCCTAAAAACCTGTTTAGATTTGGAGATAGACCTTCAGGTTTTTCATCATTTTCTGCATGAATTATACATTGAACACGTTCCAGCGTGGTCAGTTTGCAGCATTCTGTTATTTTGTTTGACAGAGTGTCTTGTTGAGAACATATGTAGGACATGATTTTTTCCTGCAACAGGGAAAATAAAGTATAAGTTTTAAAGATTTATTCTTTAATAAAGGATCTCAAAGCCAGCTTTAGAAAAAGGA
+
CCDCDFFFFFFFGGGGGGGGGGHHHHHHHHHHHHHHHHHHHHHHHHHHHHHGGHHHHHHHHHHIIHHHHHHHHHHHHHHHHHHHHHGHHHHHHHGGGGHHHHHHHHHHHHHHHHHHHHHHHHHHHHHHHHHHHHHHHHHHHHHHHHHHHHHHHHHHHHHHHHHHHHHHHGHHHHHHHHHHHGGHHHHHHHHHHHHGHHHHHHHHHHHHHHHHHHHHHHHHHHHHHHHHHGHHHHHHHGHHHHHHHGHHGGH
@M05620:45:000000000-G6HP7:1:1101:12842:6184 1:N:0:114
AAACCAAGCAGACACTCACCAGAAGACATGAGGTCAGCTAGATCGGAAGAGCACACGTCTGAACTCCAGTCACTCCGCGAAATCTCGTATGCCGTCTTCTGCTTGAAAAAAAAAAAAAAAAAGAGAGGAATGAGGAGAAGAGGGAGAGGAATGAATGGAGGAGAAAAAATTAAGGGAAAGGAAAGGGAGGAGGAGTGAGGAGCGAGATAACAGAAAATTGAAGCGAAGAGGAGGGAGGGAGACTTGAACGA
+
CCCCCCCFCFFFGGGGGGGGGGHHBBFGHHGHHHHHHHHHHHHHHGGGGHHGHHHHGHHHGHHHHHHHHHHHHHHHGGGGEEFFGHHGDHFHHGGGHGGHHHHHGFFGFHGGGBB<//----..//.../0000/0:../0.:......./0;00090:/.....0/.-.00000......///.9.:.-....9/.00.0.9----.00000/00/0000000;.--......-..--9;..000000..
@M05620:45:000000000-G6HP7:1:1101:21966:6186 1:N:0:114
ATCTCTATCTCCTAAAAACCTGTTTAGATTTGGAGATAGACCTTCAGGTTTTTCATCATTTTCTGCATGAATTATACATTGAACACGTTCCAGCGTGGTCAGTTTGCAGCATTCTGTTATTTTGTTTGACAGAGTGTCTTGTTGAGAACATATGTAGGACATGATTTTTTCCTGCAACAGGGAAAATAAAGTATAAGTTTTAAAGATTTATTCTTTAATAAAGGATCTCAAAGCCAGCTTTAGAAAAAGGA
+
3AABBFFFFFFFGGGGGGGGGGGFHHGFFFHFHHHFHHHHGHHHHHHHHHHGGHHHHGHHHHHHHHHHHFHHHHHHHHHHHHHHGFGHHHHHHHGEGGHHHHHHHHHGHHHHHHHHFGGHHHHGGHHHGHGGHHHHHHHHGHHHGHGHHHHHFHHGHFHHHHHHHHHHHGHHGHHGHHHHH/CCGHHHFFGFGHHHHFGHHGFGFHHHHHHHHHHHHHHHH0DFGHFHHGHHHEGHGAGHHHHHHFGHGDC
@M05620:45:000000000-G6HP7:1:1101:12846:6207 1:N:0:114
AAACCAAGCAGACACTCACCAGAAGACATGAGGTCAGCTAGATCGGAAGAGCACACGTCTGAACTCCAGTCACTCCGCGAAATCTCGTATGCCGTCTTCTGCTTGAAAAAAAAAAAAAAAAAAAGGGGTACAAATATTAGGTGAGATTGAGGTTAAAAGAAAAAAGAGGGGGAGGACAAGGTGATGAAGAGGTGGGGAAAAACAAACGTAACTTGAATGAAGAGGATGAGGGTGATGGGAGAGTAAGGACT
+
BBBBBBBFBFFFGGGGGGGGGGHGGHHHHFHHHHHHHHHH3EGHH?EFGHACGHHHCHHHGHHHHHHHHHHHHHHHEGGGG>GFFHHGGHHHHGGGGGHHHHHHGHHHFGGGGG?>/>--<---...-../000;000000;00.0000009//00000.;//.-.....-----.....;/////////../..--...............///////////.../////....///.....//////./
@M05620:45:000000000-G6HP7:1:1101:9342:6208 1:N:0:114
ATCTCTATCTCCTAAAAACCTGTTTAGATTTGGAGATAGACCTTCAGGTTTTTCATCATTTTCTGCATGAATTATACATTGACCACGTTCCAGCGTGGTCAGTTTGCAGCATTCTGTTATTTTGTTAGACAGAGTGTCTTGTTGAGAACATATGTAGGACATGATTTTTTCCTGCAACAGGGAAAATAAAGTATAAGTTTTAAAGATTTATTCTTTAATAAAGGATCTCAAAGCCAGCTTTAGAAAAAGGA
+
BCCCDFFFFFFFGGGGGGGGGGHHHHHHHHHHHHHHHHHHHHHHHHHHHHHGGHHHHHHHHHHHHHHHHHHHHHHHHHHHHGHHHHGHHHHHHHGFGGHHHHHHHHHHHHHHHHHHHHHHHHHHHHHHHHHHHHHHHHHHHHHHHHGHHHHHHHHHHHHHHHHHHHHHHGHHHHHHHHHHHGGHHHHHHHHHHHHHHHHHHHHHHHHHHHHHHHHHHHHHHHHHHHHHHHHHHHHHHGHHHHHHHHHGGGH
@M05620:45:000000000-G6HP7:1:1101:26126:6232 1:N:0:114
TACCTGTACTGGGGAAGAGTGTAGCAATCGCCATTCCTACCCTAAAGATGGAAGAGCACACGTCTGAACTCCAGTCACTCCGCGAAATCTCGTATGCCGTCTTCTGCTTGAAAAAAAAAAAAAAGAAAACAAGAGAAAAGTATGAAATGGGTGAACTAGACAAGAGAAGAAAGTTGGGTTGAGGCGTTGAAGGATTTCGTGTTCAAAGAGTAGGCGGTAGGGAGTATAAGTTCTGTAGAGAGAACTATTGA
+
BBBCCFFFFFFFGGGGGGGFGFHHHHHHHGGGGGHHHHHHHHHHHHHHHHHGHHEGGHHHHGHHHGGHHHHHHGGHHHHHHGGGEFGHHHHHGGHHHHFEFHGHHHGHHHFHHHHGGGFBB<<-.>000<..</./00//0000000000./..00000000/:/./0/://00000-..;/0/;-.;-.0:0.:0:0/.;..000:0;/00000---..../.;/000000000;00000..00000000
@M05620:45:000000000-G6HP7:1:1101:18762:6377 1:N:0:114
TACCTGTACTGGGGAAGCATTTGAATATCCCCCCATGGTGATGGGGACGGAGAACTGCTCCATAAACACAGGCAACGTGCCTAACTTTCCCGGGAAGATGAAGTCAAAGAGCGACCACAGCTCTCGGAGGTTATTTTGCATCGGTGAGCCAGACAGAATGATCCGATGAGGGGTGCGAAACTATTTGAGGAAAGGAAGCACCTTTTTATTAAATTTACCTTTTAGCAATCGCCATTCCTACCCTAAAGATC
+
BBBBBFFFFFFFGGGGGGGGGGHHHHHHHHHGGGGHHHFGGHHHHGGGGGGGGGHHHGHHHHHHHHHHHGHHGHHHGHHHHHHFHHHHHHHGGGGGGGHHHHHHHHHFFHHHGGGGGHHHHHHHHGGGDGGHHHHHHHHHHHGGEGGHHHHHHGHHHHHGHHHHH?ADHHHGG;CGGGGGCGGGFFFBCFCFGGFFBFGGGFFFFFFFFFFFFFFFFFFFFFFFFFFFFFFFFFFFFBFFFFFFFFFFFFF
@M05620:45:000000000-G6HP7:1:1101:5621:6396 1:N:0:114
TACCTGTACTGGGGAAGCATTTGAATATCCCCCCATGGTGATGGGGACGGAGAACTGCTCCATAAACACAGGCAACGTGCCTAACTTTCCCGGGAAGATGAAGTCAAAGAGCGACCACAGCTCTCGGAGGTTATTTTGCATCGGTGAGCCAGACAGAATGATCCGATGAGGGGTGCGAAACTATTTGAGGAAAGGAAGCACCTTTTTATTAAATTTACCTTTTAGCAATCGCCATTCCTACCCTAAAGATC
+
BABBBFFFFFFFGGGGGGGGGGHFFGGHHHFGGGGHHHFFGHHHHGGGGGGGGHHHHHHHHHHHHHHGHHHHGHHGGHHHHHHHHHHHHHHGGGGGGGHHHHHHHHHHHHHGGGGGGHHHHHHHHGFDDGEFHHHHHHFBGHGGGGGHHHHHHGHGCGHHHHHHHGGGHHHGGCDGGGGFGGGGGGGGGGEGGGGGFGGFFFFFFFFFFFFFFFFFFFFFFFFFFFFFFFFFFF?FFFFFFFFFFFFFFFF
@M05620:45:000000000-G6HP7:1:1101:5641:6398 1:N:0:114
TACCTGTACTGGGGAAGCATTTGAATATCCCCCCATGGTGATGGGGACGGAGAACTGCTCCATAAACACAGGCAACGTGCCTAACTTTCCCGGGAAGATGAAGTCAAAGAGCGACCACAGCTCTCGGAGGTTATTTTGCATCGGTGAGCCAGACAGAATGATCCGATGAGGGGTGCGAAACTATTTGAGGAAAGGAAGCACCTTTTTATTAAATTTACCTTTTAGCAATCGCCATTCCTACCCTAAAGATC
+
BBBABFFFFFDFEGGAEFGGGGFGHHHHHHHGGGCHHGHHGGFCHGFGGE?A?GHHHHHHHHHGHGHGHHHEFHHHEFGGHHHFHHHHHHHGGGGF/GHHHHEHHHHGFGHGGGGGGHHHHHHHHGG?FGEGGHHHHHGFFHGFGGGHHHHHHGHFGGHFHHHHFGGGGFFGCGGEFGGBGGFGGGGGGGFFF?FGGFEGGFFFFFFEFFFFFFFFFFBFFFFFFFFBFF.ADAFFFFFFFFFFFFFEFFF
@M05620:45:000000000-G6HP7:1:1101:21630:6504 1:N:0:114
TACCTGTACTGGGGAAGCATTTGAATATCCCCCCATGGTGATGGGGACGGAGAACTGCTCCATAAACACAGGCAACGTGCCTAACTTTCCCGGGAAGATGAAGTCAAAGAGCGACCACAGCTCTCGGAGGTTATTTTGCATCGGTGAGCCAGACAGAATGATCCGATGAGGGGTGCGAAACTATTTGAGGAAAGGAAGCACCTTTTTATTAAATTTACCTTTTAGCAATCGCCATTCCTACCCTAAAGATC
+
CCCDDFFFFFFFGGGGGGGGGGHHHHHHHHHGGGGHHHHHHHHHHGGGGGGGGHHHHHHHHHHHHHHHHHHHGHHHGHHHHHHHHHHHHHHGGGGGGHHHHHHHHHHHHHHHGGGGGHHHHHHHHGGGGGFHHHHHHHHHHHGGGGGHHHHHHGHHFHHHHHHHHGGGHHHGGAEGGGGGGGGGGGGGGGFFGGGFGGGGGFFFFFFFFFFFFFFHHFFFFFFFFFFBFFFFFFFFFFFFFFFFFFFFFFF
@M05620:45:000000000-G6HP7:1:1101:15402:6511 1:N:0:114
CATCCTGACCCTGAAGTACCCCGGCTTGATTTCTGACATTAGATCGGAAGAGCACACGTCTGAACTCCAGTCACTCCGCGAAATCTCGTATGCCGTCTTCTGCTTGAAAAAAAAAAAACCTCAACTAGCCCTTCTTCTCTACGTCCCCATACCTCCCACACTACGAAAACTTGAATACGTAACTCCACCTAACCCGTTCACCCCTTTCTCTACACCCTGCTCCCTGTCCCGTATCTTTTACCCTATCGCCA
+
CCCCCFFFFFFFGGGGGGGGGGGGGGGGHHHHHHHHHHHHHHHHHHGGGGHHHHHHHGHHHGHHHHHHHHHHHHHHHGGGGFGHGHHHGGHHHHGGGHGHHHHHHHHHHHGB>BC>><//0>110<110<00001=000<00......//:/;00:./...///..9.-/00000000.::;.;9C0/..9:/.9-../000.-.9000000;0;/../.000./0000;-.-..000009090:00....
@M05620:45:000000000-G6HP7:1:1101:23950:6515 1:N:0:114
AGATTACTGCAACAGTTCCCCCTGGACCTGGAAAAGTTTCTTGCCTGGCTTACAGAAGCTGAAACAACTGCCAATGTCCTACAGGATGCTACCCGTAAGGAAAGGCTCCTAGAAGACTCCAAGGGAGTAAAAGAGCTGATGAAACAATGGCAAGTAAGTCAGGCATTTCCGCTTTAGCACTCTTGTGGATCCAATTGAACAATTCTCAGCATTTGTACTTGTAACTGACAAGCCAGGGACAAAACAAAGAT
+
BBACCFFFFFFFGGFFGGGGGGGGHHHHHHHHHHHHGHHHHHHHHHHHHHHHHHHHHHHHHHHHHHHHHHHHHHHHHHHHFHHHHHHHHHFHHHGGGGHHHHGHHHHHGHHHHHHHHHHHHHHGGHGGHHHHHEHHHHGHHHHHHHHHHHHHHGHHHHHHHHHHHHHHHHGGGGGHGHHHHHHHHFHGHHHHHHHHHHHGHHHHHHHHHHHHHHHHHHHHHHHHHHHHHHHHGGGGGGGGGGFGGGGGGGG
@M05620:45:000000000-G6HP7:1:1101:21615:6521 1:N:0:114
TACCTGTACTGGGGAAGCATTTGAATATCCCCCCATGGTGATGGGGACGGAGAACTGCTCCATAAACACAGGCAACGTGCCTAACTTTCCCGGGAAGATGAAGTCAAAGAGCGACCACAGCTCTCGGAGGTTATTTTGCATCGGTGAGCCAGACAGAATGATCCGATGAGGGGTGCGAAACTATTTGAGGAAAGGAAGCACCTTTTTATTAAATTTACCTTTTAGCAATCGCCATTCCTACCCTAAAGATC
+
AAAAAFFFFFBFC?1A1AFFGFFGHDGFGHHGGGCHHCFFHHHGHGGGGGGGGGHHGHHHHHHHHHGHGHHHGGHHCHGHGHHGHHHHFHHGGGEEFHHGGGHBFHHHHHHHGGGGGHHHHHHHHGGCGGGGHHHHHHHFHHGGGCEFHGHCHGHGHGHHHHFGGGCGGFCGGCCGGB@GGGBGGGGG?FFBBFFGEFEFFFFFFFFFFFFFFFFFFFFFFFFFFFFFFF?EBBFFFFFFFFFFFFFFFFF
@M05620:45:000000000-G6HP7:1:1101:12608:6529 1:N:0:114
ATCTCTATCTCCTAAAGACCTGTTTAGATTTGGAGATAGACCTTCAGGTTTTTCATCATTTTCTGCATGAATTATACATTGACCACGTTCCAGCGTGGTCAGTTTGCAGCATTCTGTTATTTTGTTTGACAGAGTGTCTTGTTGAGAACATATGTAGGACATGATTTTTTCCTGCAACAGGGAAAATAAAGTATAAGTTTTAAAGATTTATTCTTTAATAAAGGATCTCAAAGCCAGCTTTAGAAAAAGGA
+
CCCCCFFFFFFFGGGGFGGGGGHHHHHHHHHHHHHHHHHHHHHHHHHHHHHGGHHHHIHHHHHHIIIHHHHHHHHHHHHHHHHHHHGHHHGHHHGGGGHHHHHHHHHHHHHHHHHHHHHHHHHHHHHHHHHHHHHHHHHHHHHHHHHHHHHHHHHHHHHHHHHHHHHHHGHHHHHHHHHHHGGHHHHHHHHGHHHGGFHHHHHHHHHHHHHHHHHHHHHHHHHHGHHHHHHHHHHHHGHHHHHGHHHHGGH
@M05620:45:000000000-G6HP7:1:1101:15718:6567 1:N:0:114
CATCCTGACCCTGAAGTACCCCGGCTTGATTTCTGACATTAGATCGGAAGAGCACACGTCTGAACTCCAGTCACTCCGCGAAATCTCGTATGCCGTCTTCTGCTTGAAAAAAAAAAAAAAAACATGGTAAAAATAAATAATAAATATGACATAAATTTTAGAATAGTGAAAAGAGCAGTAATCTTGGTCATGTCGGACAGACACTGTACGAAGACATCAGCTAGGAGAGGGTAAGATAAATATAGCGTAGT
+
DDDDDFFFFFFFGGGGGGGGGGGGGGGGHHHHHHHHHHHHHHHHHHGGGGHHHHHHHGHHHGHHHHHHHHHHHHHHHGGGGGGHGHHHGGHHHHGGGHGHHHHHHHHHHHHBCDFD>>--<<..00/<00000.0000000000000000;:00000000:00::0000000/.//0/000000;;000000:0.::--././/:0;00...:.//00000:00.0;....;//00000:000000-9.-.
@M05620:45:000000000-G6HP7:1:1101:22242:6614 1:N:0:114
TACCTGTACTGGGGAAGCATTTGAATATCCCCCCATGGTGATGGGGACGGAGAACTGCTCCATAAACACAGGCAACGTGCCTAACTTTCCCGGGAAGATGAAGTCAAAGAGCGACCACAGCTCTCGGAGGTTATTTTGCATCGGTGAGCCAGACAGAATGATCCGATGAGGGGTGCGAAACTATTTGAGGAAAGGAAGCACCTTTTTATTAAATTTACCTTTTAGCAATCGCCATTCCTACCCTAAAGATC
+
CCCCCFFFFFFFFGGEGFGGGGGHHGHHHHHGGGGHHHGHHHHHHGGGGGGGGHHHHHHHHHHHGHHHHHHHGGHHGHHHHHHHHFHHHHGGGGGFGHHHHHHFHHHHHHHHGGGGGHHHHHHHHGGGGGEHHHHHHHHBGHGGGGGHHHHHHGHGFGHHHHHHHGGGHHHGGCEGGGDGGGGGGGGGGGFFGGGGFGGFGFFFFFFFFFFFFFFFFFFFFFFFFFFBFBFFFFFFFFFFFFFFFFFFFFF
@M05620:45:000000000-G6HP7:1:1101:18071:6660 1:N:0:114
TACCTGTACTGGGGAAGCATTTGAATATCCCCCCATGGTGATGGGGACGGAGAACTGCTCCATAAACACAGGCAACGTGCCTAACTTTCCCGGGAAGATGAAGTCAAAGAGCGACCACAGCTCTCGGAGGTTATTTTGCATCGGTGAGCCAGACAGAATGATCCGATGAGGGGTGCGAAACTATTTGAGGAAAGGAAGCACCTTTTTATTAAATTTACCTTTTAGCAATCGCCATTCCTACCCTAAAGATC
+
CCCCCFFFFFFFGGGGGGGGGGHHHHHHHHHGGGGHHHFGHHHHHGGGGGGGGHHHHHHHHHHHHHHHHHHHGGHHGHHHHHHHHHHHHHHGGGEGGGHHHHHHHHHHHHHHGGGGGHHHHHHHHGGGGGEHHHHHHHHHHHGGGGGHHHHHHGHHHHHHHHHHHGGGHHHGGAEGGFGGGGGGGGGGGGFGGGGGGGGGGFFFFFFFFFFFFFFFFFFFFFFFFFFFFFFFDFFFFFFFFFFFFFFFFFB
@M05620:45:000000000-G6HP7:1:1101:12879:6666 1:N:0:114
ATCTCTATCTCCTAAAAACCTGTTTAGATTTGGAGATAGACCTTCAGGTTTTTCATCATTTTCTGCATGAATTATACATTGACCACGTTCCAGCGTGGTCAGTTTGCAGCATTCTGTTATTTTGTTTGACAGAGTGTCTTGTTGAGAACATATGTAGGACATGATTTTTTCCTGCAACAGGGAAAATAAAGTATAAGTTTTAAAGATTTATTCTTTAATAAAGGATCTCAAAGCCAGCTTTAGAAAAAGGA
+
CCCCCFFFFFFFGGGGGGGGGGHHHHHHHHHHHHHHHHHHHHHHHHHHHHHGGHHHHHHHIHIIHHHHHHHHHHHHHHHHHHHHHHGHHHHHHHGEGGHHGHHHHHHHHHHHHHHHFHHHHHHHHHHHHHGHHHHHHHHHHHHHHHHHHHHHHHHHHHHHHHHHHHHHHGHHHHHHHHHHHGGHHHHHGHHGHHHHHFGHHHHHHHHHHHHHHHHHHHHHHHGHHHHHHHHHHHHHHGHHHHHHHHHHGGH
@M05620:45:000000000-G6HP7:1:1101:14984:6670 1:N:0:114
GGATGTGAACTCATTTGCTGGAGGTCACCCAGGGCTCTTTCAAGATAGTAAAAACAGTGACTTGTACAGCATAATGAAAAACCTAGGCATTTATTTTGAAGACATCAGACAAATGAAAAATTTTTCAGAAATGATTTTTCTGGTGAGGTTTACTTCATAGACATTGACTTAACGGATGAAATCCTGACGTATGTCCAAGATTCTTTAAGTAAGTCTCCCTTCATACCTTCAGATTATCAACAGCAACAGTC
+
BBBBBFFFFFFFGGGGGGGGGGHGGGHGHHGHGGGHHHHHHHHHHGHHHHHHHHGHHHHHHHHHGHHHHHHHHHHHHHHHFEGHHHFHHHHHHHHHHHFFHHHHHHHHHHHFFGFHHHHHHHHHHHHHHFHFHHHHHHHHHHHHHHHHGHHHHHHHHHHHGHHHHHHHHHHFHGGGECGHGHHHHHHHGFHHHGHGHHHHHHHHHHHHHHHHHFHHHHHHFHFHHHGHHHHHGHHFHHHHHHGHHHHHHHH
@M05620:45:000000000-G6HP7:1:1101:6879:6724 1:N:0:114
AGATTACTGCAACAGTTCCCCCTGGACCTGGAAAAGTTTCTTGCCTGGCTTACAGAAGCTGAAACAACTGCCAATGTCCTACAGGATGCTACCCGTAAGGAAAGGCTCCTAGAAGACTCCAAGGGAGTAAAAGAGCTGATGAAACAATGGCAAGTAAGTCAGGCATTTCCGCTTTAGCACTCTTGTGGATCCAATTGAACAATTCTCAGCATTTGTACTTGTAACTGACAAGCCAGGGACAAAACAAAGAT
+
AA1>ADBD3D1DCGGFGGGGGGGGHFHHABGGFDGGFHHHFHHGHHHHFHHHHHFHFHFFHHHHHGHHGHHHHHFFFGHHHHFFEGHBHFHHFGEEEGHHHH0F0GGHGHHGHHFFHEH11FFFE/EEGFBGF/FGHCFFH>FGHHHDBGFHHFGHFHGDGGFHHHHHFFEGGGG111FFHHHHF1>CD1F<G<D0DDFH0/D=0=00<<0CGFC;0<GGFBG0CG00;CG.;./.CBGGFA/FFEGFFFB
@M05620:45:000000000-G6HP7:1:1101:6883:6743 1:N:0:114
AGATTACTGCAACAGTTCCCCCTGGACCTGGAAAAGTTTCTTGCCTGGCTTACAGAAGCTGAAACAACTGCCAATGTCCTACAGGATGCTACCCGTAAGGAAAGGCTCCTAGAAGACTCCAAGGGAGTAAAAGAGCTGATGAAACAATGGCAAGTAAGTCAGGCATTTCCGCTTTAGCACTCTTGTGGATCCAATTGAACAATTCTCAGCATTTGTACTTGTAACTGACAAGCCAGGGACAAAACAAAGAT
+
BBBBBFFFFFFFGGGGGGGGGGGGHHHHHHHHHHHHGHHHHHHHHHHHHHHHHHHHHHHHHHHFHHHHHHHHHHHHHHHHHHHHHGHHHHHHHHGFEFHHGHGHHHHHGHHHHHHHHHHHHHHGGEGEFFHHHFHHHGHHHFGHHHHHFHHGHGHHHHHHHHHHHHHHHHGGGGGD1FGGHHHGH<FEB<GFF<GHHGHHHFHD<D00DC0CHFGFGBGFGBGF:CF0CCG:GEFFGDGEEAFGFEFGGEF
@M05620:45:000000000-G6HP7:1:1101:16178:6746 1:N:0:114
CATCCTGACCCTGAAGTACCCGGCTTGATTTCTGACATTAGATCGGAAGAGCACACGTCTGAACTCCAGTCACTCCGCGAAATCTCGTATGCCGTCTTCTGCTTGAAAAAAAAAAAACATCTCTCTTAGGTTATTTTTCCTCGTTTATCTAGCCACACTGATCCAATGAGGTTTGCCCACCTATTTCCTTACACCCAGCACCTTTTTCTTCCCTTTCCCTTTTCTCCCTCTCCCTTCCTCCCCTACCTATC
+
ABAAAFFFFCFFGFGGGGGGFEGGGGGHHHHHGFHFFHHHHHHHHGGGGGHHHHHFGFGFFHGHGHHHHHHHHGHHGGGGGGHFDGGGGFHHGGEGHGFHHHHHHHHHEHGDCD/////1?1GFH11111>>1>>FD10<GH..<..00000<<0/:.;0:CCG00;/0:///0.<099.C9/;0;0;000990/;..:99A999CF/99/B./9B/9BF//99/9/9.;9;9BBFFFB//.;9.;;;/;9
@M05620:45:000000000-G6HP7:1:1101:22862:6797 1:N:0:114
TACCTGTACTGGGGAAGCATTTGAATATCCCCCCATGGTGATGGGGACGGAGAACTGCTCCATAAACACAGGCAACGTGCCTAACTTTCCCGGGAAGATGAAGTCAAAGAGCGACCACAGCTCTCGGAGGTTATTTTGCATCGGTGAGCCAGACAGAATGATCCGATGAGGGGTGCGAAACTATTTGAGGAAAGGAAGCACCTTTTTATTAAATTTACCTTTTAGCAATCGCCATTCCTACCCTAAAGATC
+
DDDDDFFFFFFFGGGGGGGGGGHHHGHHHHHGGGGHHHGGHHHHHGGGGGGGGHHHHHHHHHHHHHHHHHHHGGHHGHHHHHHHHHHHHHHGGGGGGHHHHHHHHHHHHHHHGGGGGHHHGHHGHGGGGGGHHHHHHHHGHHGGGGGHHGHHHGHHGHHHHHHHHGGGHHHGGCFGGGGGGGGGHHGGGGFGGGGEGGGGGFFFFFFFFFFFFFFHHFFFFFFFFFFFFFFFFFFFFFFHFFFFFFFFFFF
@M05620:45:000000000-G6HP7:1:1101:6850:6832 1:N:0:114
TACCTGTACTGGGGAAGCATTTGAATATCCCCCCATGGTGATGGGGACGGAGAACTGCTCCATAAACACAGGCAACGTGCCTAACTTTCCCGGGAAGATGAAGTCAAAGAGCGACCACAGCTCTCGGAGGTTATTTTGCATCGGTGAGCCAGACAGAATGATCCGATGAGGGGTGCGAAACTATTTGAGGAAAGGAAGCACCTTTTTATTAAATTTACCTTTTAGCAATCGCCATTCCTACCTAAGATCGG
+
CCCCCFFFFFFFGGGGGGGGGGHHHHHHHHHGGGGHHHGHHHHHHGGGGGGGGHHHHHHHHHHHHHHHHHHHGGHHGHHHHHHHHHHHHHHGGGFGGHHHHHHHHHHHHHHHGGGGGHHHHHHHHGGGGGEHHHHHHHHHHHGGGGGHHHHHHGHGHHHHHHHHHGGGHHHFGEEGGGGGGGGHHGGGEF<FGGGGGGGFGFFFFFFFHHFFFFFFHFFFFFFFFFFFFFFFFFFFFFFFFFFFFFFFFFF
@M05620:45:000000000-G6HP7:1:1101:6856:6855 1:N:0:114
TACCTGTACTGGGGAAGCATTTGAATATCCCCCCATGGTGATGGGGACGGAGAACTGCTCCATAAACACAGGCAACGTGCCTAACTTTCCCGGGAAGATGAAGTCAAAGAGCGACCACAGCTCTCGGAGGTTATTTTGCATCGGTGAGCCAGACAGAATGATCCGATGAGGGGTGCGAAACTATTTGAGGAAAGGAAGCACCTTTTTATTACATTTACCTTTTAGCAATCGCCATTCCTACCTAAGATCGG
+
BBABBFFFFFFCG2EA?GEGGGHHHFHHHHHGGGGHGGFGHHHBHCGGGGGGCHHH3GGHHGFFHHHHHHHHGHHG@HHHHHHHHHGHGHG?EGCEGHHHHHHHBGHGHHFHGGDG@HGGHHHHH?FCGGGHHHHHGHGGFFF.>AFFGFEGCFBFHFFGFGH=..;;:0G.;.AE-CBG@BBFB0CBC/0C/FFGBFABFEFFFFF.BFF/9FFF/BBFFFFB/;/9BB.9D.ABFBFFFFFF//9:FA.
@M05620:45:000000000-G6HP7:1:1101:17392:6911 1:N:0:114
TACCTGTACTGGGGAAGAGTGTAGCAATCGCCATTCCTACCCTAAAGATCGGAAGAGCACACGTCTGAACTCCAGTCACTCCGCGAAATCTCGTATGCCGTCTTCTGCTTGAAAAAAAAAACAACTGTTCGCCTTTCTTTTTTTACTCAACTCGCCCCCTTACCACCTCCTTTTTTAACTACGTCCTTCTTCGCCATTCTTTCCTTTTTCGTCTCCTTTCTTCTTTTCCCCTCCTTTCTCCTCTCCATCCC
+
BBBBBFFFFFFFGGGEEGFBGFGFHHHHHAFGAFGHHHHHHHHHHGHFHHHGGGGGHHFGFHEGHFFHFGHHHHHBGHHHHHGGCEGCHGHFGGGHFHHGEG0?GHFHHFHHFFHGGGG?////<?0111///..<=1111<<-.00=0/<D0.--.:::;//;00....90F0;-.09;0/..;A.0;9//..;.9BB/9///9/;B//-.;.:99//9///;B///99..;9.//:;///.9////;:.
@M05620:45:000000000-G6HP7:1:1101:13166:6927 1:N:0:114
CATCCTGACCCTGAAGTACCCCGGCTTGATTTCTGACATTAGATCGGAAGAGCACACGTCTGAACTCCAGTCACTCCGCGAAATCTCGTATGCCGTCTTCTGCTTGAAAAAAAAAAAAAAAAGAGAAAGAATCAGAAATATACGTAGCACAGTGATGGGAATATTAGAGGACTTATAAATATAGTATTTGTGTGCTAGTTATCTAGTAGAGCCATTATGCTTCAGGACATTTGAATGTTTATGACATCGCT
+
BBBCCFFFFFFFGGGFGFGGGGGGGGGGHHHHHHHGHGHHGHHHHHGGGGGFHHHGHGHHHGHHHHHHHHHHHHHHHGGGEEEGGHGHGGGHHHGFCHGHHHHHHHHGHHGGGGGC<<----.</<////.000<00/;0000.00..00;/090000./9/000;009/../000000000000909000//;//////9/////9/////.//////////////;////////////////////...
@M05620:45:000000000-G6HP7:1:1101:6010:7014 1:N:0:114
AGATTACTGCAACAGTTCCCCCTGGACCTGGAAAAGTTTCTTGCCTGGCTTACAGAAGCTGAAACAACTGCCAATGTCCTACAGGATGCTACCCGTAAGGAAAGGCTCCTAGAAGACTCCAAGGGAGTAAAAGAGCTGATGAAACAATGGCAAGTAAGTCAGGCATTTACGCTTTAGCACTCTTGTGGATCCAATTGAACAATTCTCAGCATTTGTATTTGTAACTGACAAGCCAGGGACAAAACAAAGAC
+
AA?A11BB3@111FFAFEGGCAEC0FB0FGFA1DCGFFHH2111B1FH0FGF1FD11B1FE1F1BAGEAFG0FCGF2FDGBGF1CGHGCGFGE0EE//B@10FGHHHECGHFG1FBEF1>B1BF?/E?012BF/FFBGH1>GFH1C/BFGBBGFFG>FH2210F<C1<1@C?FGAFHH1<<FGHHHEC1FC011=0<=00=GGHHH000C0=::GGH00<0:CC0:CB/:0..;;CABG?AAFF.EEFGG/
@M05620:45:000000000-G6HP7:1:1101:6028:7024 1:N:0:114
AGATTACTGCAACAGTTCCCCCTGGACCTGGAAAAGTTTCTTGCCTGGCTTACAGAAGCTGAAACAACTGCCAATGTCCTACAGGATGCTACCCGTAAGGAAAGGCTCCTAGAAGACTCCAAGGGAGTAAAAGAGCTGATGAAACAATGGCAAGTAAGTCAGGCATTTCCGCTTTAGCACTCTTGTGGATCCAATTGAACAATTCTCAGCATTTGTACTTGTAACTGACAAGCCAGGGACAAAACAAAGAC
+
BBBBBFFFFFFFGGGGGGGGGGGGHHHHHHHHHHHHHHHHHHHHHHHHHHHHHHHHHHHHHHHHHHHHHHHHGHHGHHHHHHHHHGHGHHHHHHGGGGHHHHHHHHHHGHHHHHHGHHHHHHHGGEGGFHFHGGHHHHHFGHHHHHHHHHHHHGHHGHHHHHHHHHHHHHGGGGGHHHGHHHHHHHGGHHHHFHHHHHGGHHHHHHHGHHHHHHHHHFGHHFHFHHHHGHHHEGGGGGGGGFFFFGGGGGE
@M05620:45:000000000-G6HP7:1:1101:17523:7032 1:N:0:114
TACCTGTACTGGGGAAGCATTTGAATATCCCCCCATGGTGATGGGGACGGAGAACTGCTCCATAAACACAGGCAACGTGCCTAACTTTCCCGGGAAGATGAAGTCAAAGAGCGACCACAGCTCTCGGAGGTTATTTTGCATCGGTGAGCCAGACAGAATGATCCGATGAGGGGTGCGAAACTATTTGAGGAAAGGAAGCACCTTTTTATTAAATTTACCTTTTAGCAATCGCCATTCCTACCCTAAAGATC
+
BBBBBFFFFFFFGGGGGGGGGGHHHHHHHHHGGGGHHHGHHHHHHGGGGGGGGHHHHHHHHHHHHHHHHHHHGHHHGHHHHHHHHHHHHHHGGGEFGHHHHHHHHHFHHHHHGGGGGHHHHHHHHGGGGGEHHHHHHHHHHHGGGGGHHHHHGGHHHHHHHHHHHGGGHHHGGGGGGGGGGGGGGGGGGFFGGGGGGGGEFEFFFFFEFFFFFFFFFFFFFFFFF/BBFFFFFFFFFFFFFFFFFFFFFFF
@M05620:45:000000000-G6HP7:1:1101:17534:7054 1:N:0:114
TACCTGTACTGGGGAAGCATTTGAATATCCCCCCATGGTGATGGGGACGGAGAACTGCTCCATAAACACAGGCAACGTGCCTAACTTTCCCGGGAAGATGAAGTCAAAGAGCGACCACAGCTCTCGGAGGTTATTTTGCATCGGTGAGCCAGACAGAATGATCCGATGAGGGGTGCGAAACTATTTGAGGAAAGGAAGCACCTTTTTATTAAATTTACCTTTTAGCAATCGCCATTCCTACCCTAAAGATC
+
CCBCCFFFFFFFGCGEGGGGGGHHHHHHHHHGGGGHHHBGGHHHHGGGGGGGGHHHHHHHHHHHHHHHHHHHGHHHGHHHHHHHHHGHHHHGGGEGGGHHHHHHHHHHHHHHGGGGGHHHHHHHHGGGGGEHHHHHHHHHHHGGGGGHHHHHHGHGGHHHHHHHHGGGHHGGG;EGGGGGGGGGGGGGGGFGGGGGGGGEGFFFFFFFFFFFFFFFFFFFFFFFFFFFFFFFDFFFFFFFFFFFFFFFFFF
@M05620:45:000000000-G6HP7:1:1101:20454:7098 1:N:0:114
ATCTCTATCTCCTAAAAACCTGTTTAGATTTGGAGATAGACCTTCAGGTTTTTCATCATTTTCTGCATGAATTATACATTGACCACGTTCCAGCGTGGTCAGTTTGCAGCATTCTGTTATTTTGTTTGACAGAGTGTCTTGTTGAGAACATATGTAGGACATGATTTTTTCCTGCAACAGGGAAAATAAAGTATAAGTTTTAAAGATTTATTCTTTAATAAAGGATCTCAAAGCCAGCTTTAGAAAAAGGA
+
CCDCDFFFFFFFGGGGGGGGGGHHHHHHHHHHHHHHHHHHHHHHHHHHHHHGGHHHHIIHHHHIIHHHHHHHHHHHHHHHHHHHHHGHHHHHHHGGGGHHHHHHHHHHHHHHHHHHHHHHHHHHHHHHHHHHHHHHHHHHHHHHHHHHHHHHHHHHHHHHHHHHHHHHHGHHHHHHHHHHHGGHHHHHGHHHHHHHHHHHHHHHHHHHHHHHHHHHHHHHHHHHHHHHHGHHHHHHHGHHHHHHHHHHGGH
@M05620:45:000000000-G6HP7:1:1101:20462:7114 1:N:0:114
ATCTCTATCTCCTAAAAACCTGTTTAGATTTGGAGATAGACCTTCAGGTTTTTCATCATTTTCTGCATGAATTATACATTGACCACGTTCCAGCGTGGTCAGTTTGCAGCATTCTGTTATTTTGTTTGACAGAGTGTCTTGTTGAGAACATATGTAGGACATGATTTTTTCCTGCAACAGGGAAAATAAAGTATAAGTTTTAAAGATTTATTCTTTAATAAAGGATCTCAAAGCCAGCTTTAGAAAAAGGA
+
BBCCCFFFFFFFGGGGGGGGGGHHHHHHHHHHHHHHHHHHHHHHHHHHHHHGGHHHHHIHHHIIHHHHHHHHHHHHHHHHHHHHHHGHHHHHHHGGGGHHHHHHHHHHHHHGHHHHHHHHHHHHHHHHHHHHHHHHHHHHHHHHHHHHHHHHHHHHHHHHHHHHHHHHHGHHHHHHHHHHHGGHHHHHGHHGHHHHHFGHHHHHHHHHHHHHHHHHHHHHHHHHHHHHHGHHHHHHHGGHHHHFHFFGGGG
@M05620:45:000000000-G6HP7:1:1101:9745:7192 1:N:0:114
TACCTGTACTGGGGAAGCATTTGAATATCCCCCCATGGTGATGGGGACGGAGAACTGCTCCATAAACACAGGCAACGTGCCTAACTTTCCCGGGAAGATGAAGTCAAAGAGCGACCACAGCTCTCGGAGGTTATTTTGCATCGGTGAGCCAGACAGAATGATCCGATGAGGGGTGCGAAACTATTTGAGGAAAGGAAGCACCTTTTTATTAAATTTACCTTTTAGCAATCGCCATTCCTACCCTAAAGATC
+
CCCCCFFFFFFFGGGGGGGGGGHHHHHHHHHGGGGHHHGHHHHHHGGGGGGGGHHHHHHHHHHHHHHHHHHHGHHHGHHHHHHHHHHHHHHGGGGGGHHHGHHHHHHHHHHHGGGGGHHHHHHHHGGGGGGHHHHHHHHHHHGGGGGHHHHHHGHHHHHHHHHHHGGGHHHGG;CGGDGGGGGGGGGGGGCGGGGGGGGGGFFFFFFFFFFFFFFFFFBFFFFFFFFFFFFFFFFFFFFFFFFFFFFFFFF
@M05620:45:000000000-G6HP7:1:1101:24076:7196 1:N:0:114
TACCTGTACTGGGGAAGCATTTGAATATCCCCCCATGGTGATGGGGACGGAGAACTGCTCCATAAACACAGGCAACGTGCCTAACTTTCCCGGGAAGATGAAGTCAAAGAGCGACCACAGCTCTCGGAGGTTATTTTGCATCGGTGAGCCAGACAGAATGATCCGATGAGGGGTGCGAAACTATTTGAGGAAAGGAAGCACCTTTTTATTAAATTTACCTTTTAGCAATCGCCATTCCTACCCTAAAGATC
+
CCCCCFFFFFFFGGGGGGGGGGHHHHHHHHHGGGGHHHGHHHHHHGGGGGGGGHHHHHHHHHHHHHHHHHHHGHHHGHHHHHHHHHHHHHHGGGGGGHHHHHHHHHHHHHHHGGGGGHHHHHHHHGGGGGEHHHHHHHHHHHGGGGGHHHHHHGHHHHHHHHHHHGGGHHHGGGGGGGGGGGGGGGGGGGCGGGGGGGGGGFFFFFFFFFFFFFFFFFFFFFFFFFFFFFFFFFFFFFFFFFFFFFFFFFF
@M05620:45:000000000-G6HP7:1:1101:9726:7197 1:N:0:114
TACCTGTACTGGGGAAGCATTTGAATATCCCCCCATGGTGATGGGGACGGAGAACTGCTCCATAAACACAGGCAACGTGCCTAACTTTCCCGGGAAGATGAAGTCAAAGAGCGACCACAGCTCTCGGAGGTTATTTTGCATCGGTGAGCCAGACAGAATGATCCGATGAGGGGTGCGAAACTATTTGAGGAAAGGAAGCACCTTTTTATTAAATTTACCTTTTAGCAATCGCCATTCCTACCCTAAAGATC
+
CCCDCFFFFFFFGGGGGGGGGGHHHHHHHHHGGGGHHHHHHHHHHGGGGGGGGHHHHHHHHHHHHHHHHHHHGHHHGHHHHHGHHHHHHHHGGGGGGGHHFHHHHHHHHHHHGGGGGHHHHHHHHGGGGGGHHHHHHHHFHHGGGGGHHHFHGGHHHHHHHHHHHGGGHHHGGEFGCEGGGGGGGHHGGGCGGGGGGGGGGFFFFFFFFFFFFFFFFFFFFFFFFFFFFFFFFFFFFFFFFFFFFFFFFFF
@M05620:45:000000000-G6HP7:1:1101:20039:7205 1:N:0:114
CATCCTGACCCTGAAGTACCCCGGCTTGATTTCTGACATTAGATCGGAAGAGCACACGTCTGAACTCAGTCACTCCGCGAAATCTCGTATGCCGTCTTCTGCTTGAAAAAAAAAAAAAAAAAAAAAAAAAACAAAAAAAACACATACATAATCAACGTCACATACTGATATAAAATATGTGATGAGTAGTCGTCAATCTTGCACAACAAGTAAGTCGTAAAACGAGTCGCTTGTAGTTCTCGAGTTAATGT
+
CCDDDFFFFFFFGGGGGGGGGGGGGGGGHHHHHHHHHHHHHHHHHHGEGGHHHHHHHGHHHGHGHHHHHHHHHHHHGGGGGGHHHHHGGHHHHGGGHGHHHHHHHHHGHHGGGGG><<-<---:---9---......---....00000000000/.....000:0000000<000:<000:00<0:0000.....000000000/9../:00000.9...:0-..9/--..9.000:00<.0.<.00<00
@M05620:45:000000000-G6HP7:1:1101:24052:7207 1:N:0:114
TACCTGTACTGGGGAAGCATTTGAATATCCCCCCATGGTGATGGGGACGGAGAACTGCTCCATAAACACAGGCAACGTGCCTAACTTTCCCGGGAAGATGAAGTCAAAGAGCGACCACAGCTCTCGGAGGTTATTTTGCATCGGTGAGCCAGACAGAATGATCCGATGAGGGGTGCGAAACTATTTGAGGAAAGGAAGCACCTTTTTATTAAATTTACCTTTTAGCAATCGCCATTCCTACCCTAAAGATC
+
BBBBBFFFFFFFF2FEAGGGGGGGHGHHHHHGGGGHHGGHHHHHHGGGGGGGGHHHHHHHHHHHFHHHHHHHGGGHEHAHHHHHHHHHHHHGGGCEGGHHFFGGHHGHHHFHGGGGGHHHHHHGHGGGGG?GGHHHHHHHHHGGGGEHHHHHGEF/CCGDGHGHHCGGHFGFGGGGGD?DFGFFFFGFGEBFFCAFGGGBFFFFFFFABFFF/BFFFFFFFFFFFFBB/BAEFBEBFBBF/AFFFFFFFFF
@M05620:45:000000000-G6HP7:1:1101:21217:7224 1:N:0:114
CATCCTGACCCTGAAGTACCCCGGCTTGATTTCTGACATTAGATCGGAAGAGCACACGTCTGAACTCCAGTCACTCCGCGAAATCTCGTATGCCGTCTTCTGCTTGAAAAAAAAAAACTCTTATGGATCCAATTTCACACTTCTCAGCATTTATACTTCTAACCTACAAACCACTCACCACACAAATATCTAACGTTCACACTCCTGAACCCCATTCATCTTACTCCTGCCCCGCGGCCATCTTCCGCTCC
+
BBBBBFFFFFFFGGGGGGGGGGGGGGEAHHHGHGHFHGGFGHHHHHGEEFHHHHHHHGHFHGHHHHHHHHHHHHHHHFGG/E@GHGHHFGHFFHGGE0FEGHHHHF0BF30BDGG/>/11<1?11<111>>11111<FGGCDB1100<000=0<=D<000000.=/;/C0.::.////;0..9.:;000;9000.//;/;0///;0/00;.;:..9://////99B//:/.;.----9--;;//9/.;.-:
@M05620:45:000000000-G6HP7:1:1101:15121:7251 1:N:0:114
CATCCTGACCCTGAAGTACCCCGGCTTGATTTCTGACATTAGATCGGAAGAGCACACGTCTGAACTCCAGTCACTCCGCGAAATCTCGTATGCCGTCTTCTGCTTGAAAAAAAAAAAAACAAAAAAATATAAATAGTAAGAAATTTACAAACAATAAAAATACAGAGAATATATGTGAATGAATAAGCTATATAGGATGATTTGTAGACAATCTATATACAAAAGAATGTAGTCTTAGGTGTAAGATAGTT
+
CCCDDFFFFFFFGGGGGFGGGGGGGGGGHHHHHHHHHHHHHHHHHHGGGGGHHGHGHGHHHGHHHHHHHHHHHHHHHGGGGGGHHHHHGGHHHHGFGHGHHHHHHHHHHHHBBCGC>><.<.00<--.0000=000<00:00/0;000000.:.000000.00000//0000000000000000000090000009000000:00000;0/00:00;00:000./..900000000000000000000090
@M05620:45:000000000-G6HP7:1:1101:22435:7295 1:N:0:114
CATCCTGACCCTGAAGTACCCCATTGAGCATGGCATCGTCACCAACTGGGACGACATGGAGAAGATCTGGCACCACACCTTCTACAACGAGCTGCGCGTGGCCCCGGAGGAGCACCCAGTGCTGCTGACCGAGGCCCCCCTGAACCCCAAGGCCAACAGAGAGAAGATGACTCAGGTGAGGCTCGGCCGACGCCCGTGCTCCTCCCGTCCTTTCCCCAGTCATTTTCTGCCCGGCTTGATTTCTGACATTA
+
CCCCCFFFFFFFGGGGGGGGGGGHHHHHHHHHHHHHHGHHHGHHHGHHHHHHGGGGGHHHHHHHHHHHHHHGHGHHHGGHHHHHHHHHGGGGGHHGGGEGGGHHGGGGGGGGHHHHGGHGHHHHHHHHHHGGGGGGGGGGGGHHHHGGGGHGHHGGGGGGGGGGGFFGFFGGGGGGGGGGGGGGFFFFFFFFFFFFAFFFFFFFFFFEDFFFFFFFFFFFFFFFFFFFFEFFFFFFFFABFFFFFFFFFF0
@M05620:45:000000000-G6HP7:1:1101:9728:7326 1:N:0:114
TACCTGTACTGGGGAAGCATTTGAATATCCCCCCATGGTGATGGGGACGGAGAACTGCTCCATAAACACAGGCAACGTGCCTAACTTTCCCGGGAAGATGAAGTCAAAGAGCGACCACAGCTCTCGGAGGTTATTTTGCATCGGTGAGCCAGACAGAATGATCCGATGAGGGGTGCGAAACTATTTGAGGAAAGGAAGCACCTTTTTATTAAATTTACCTTTTAGCAATCGCCATTCCTACCCTAAAGATC
+
CCCCDFFFFFFFGGGGGGGGGGHHHHHHHHHGGGGHHHHHHHHHHGGGGGGGGHHHHHHHHGHHHHHHHHHHGHHHGHHHHHHHHHHHHHHGGGGGGHHHHHHHHHHHHHHHGGGGGHHHHHHHHGGGGGGHHHHHHHHHHHGGGGGHHHHHHGHHHHHHHHHHHEGGHHHGGFGGGEGGGGGGGGGFFGBFGGGGGGGGGFFFFFFFFFFFFFFFFFFFHFFFFFFFFFFFFFFFFFFFFFFFFFFFFFF
@M05620:45:000000000-G6HP7:1:1101:24216:7334 1:N:0:114
ATCTCTATCTCCTAAAAACCTGTTTAGATTTGGAGATAGACCTTCAGGTTTTTCATCATTTTCTGCATGAATTATACATTGACCACGTTCCAGCGTGGTCAGTTTGCAGCATTCTGTTATTTTGTTTGACAGAGTGTCTTGTTGAGAACATATGTAGGACATGATTTTTTCCTGCAACAGGGAAAATAAAGTATAAGTTTTAAAGATTTATTCTTTAATAAAGGATCTCAAAGCCAGCTTTAGAAAAAGGA
+
BBBBBFFFFFFFGGGGGGGGGGHHHHHHHHHHHHHHHHHFFGHHHHHHGHHGGHHHHHHHHHHHHHHHHGHHHHHHHHHHHHHHHHGHHHHHGHGGGGHHHHHHHHGHHHHHHHHHHHHHHHHHHHHHHHHHHHHHHHHHHHHHHHHHHHGHHHHHHHHHHHHHHHHHHDHHHHFHHHHHHGFFHHHHHFGGHHHHHGGHHHFHHGHHHHHHHHHHHHHHHGGHHHHHHHHHHHHHHGHHHHHHHHHHGGH
@M05620:45:000000000-G6HP7:1:1101:24224:7351 1:N:0:114
ATCTCTATCTCCTAAAAACCTGTTTAGATTTGGAGATAGACCTTCAGGTTTTTCATCATTTTCTGCATGAATTATACATTGACCACGTTCCAGCGTGGTCAGTTTGCAGCATTCTGTTATTTTGTTTGACAGAGTGTCTTGTTGAGAACATATGTAGGACATGATTTTTTCCTGCAACAGGGAAAATAAAGTATAAGTTTTAAAGATTTATTCTTTAATAAAGGATCTCAAAGCCAGCTTTAGAAAAAGGA
+
ABBBBFFFFFFFGGFG4FEFGGFHFGFFFHHCGAFCEGHHHHGHHHEHHGHGGHHHHGHHHHHHFHHHHFHHHHHHHHHHHHHHHHGHHHHHHHGGDGHHHHHHHHHHHHHHHHHHHHHHHHHHHHHHHHHHHHHHHHHHHHHHHHHHHHHHHHHHHHHHFHHHHHHHHGHHHHHHFHHHHGGHHHHHFHHHHHHHHGHHHHHHHHHHHHHHHHHHHHHHFHHHFHHHHHGHHHHGFGHHHHHHGHHHDDH
@M05620:45:000000000-G6HP7:1:1101:11338:7351 1:N:0:114
AAACCAAGCAGACACTCACCAGAAGACATGAGGTCAGCTAGATCGGAAGAGCACACGTCTGAACTCCAGTCACTCCGCGAAATCTCGTATGCCGTCTTCTGCTTGAAAAAAAAAAAAAAAAGACCACACAGTCCTCACACGCCATCCCCATTACAACAATCTCCACATCACCCTTTTCCCACACACCCCTTCCCCGCATCCGACCCTCCCAACCGCCTCCCAACACACCACTCTCGTTACACTACGCATTT
+
CCCCDCCFCFFFGGGGGGGGGGHHBFGHHHHHHHHHHHHHHHHHHGGGGHHFHHHHGHHHGHGHHHHHHHHHHHHHGGGGCEFGHHHGGHHHHGGGHGHHHHHHHGHHFHGGGDC></-->..///<....0000;0;00--...0:.9//000000..000;009000009;./000000.....:A-..//;/---:;/..;--/..;/:..--:...;//...9.;..0/00...;.0;9;:.-9..0
@M05620:45:000000000-G6HP7:1:1101:21935:7368 1:N:0:114
TACCTGTACTGGGGAAGCATTTGAATATCCCCCCATGGTGATGGGGACGGAGAACTGCTCCATAAACACAGGCAACGTGCCTAACTTTCCCGGGAAGATGAAGTCAAAGAGCGACCACAGCTCTCGGAGGTTATTTTGCATCGGTGAGCCAGACAGAATGATCCGATGAGGGGTGCGAAACTATTTGAGGAAAGGAAGCACCTTTTTATTAAATTTACCTTTTAGCAATCGCCATTCCTACCCTAAAGATC
+
BBBBBFFFFFFFGGGGGGGGGGHHHHHHHHHGGGGHHHHHHHHHHGGGGGGGGHHHHHHHHHHHHHHGHHHHGHHHGHHHHHHHHHHHHHHGGGGGGHHHHHGHHHHFHHHHGGGGGHHHHHHHHGGGGGGHHHHHHHHHHHGGGGGHHHHHHGHHGHHHHHHHHDGGHHHGGGGGGADGGGGGGGGFGGBGGGGGGGGGGFFFFFFFFFFFFFFFFFFFFFFFFFFFFFFFFDFFFFFFFFFFFBBFFFF
@M05620:45:000000000-G6HP7:1:1101:21771:7370 1:N:0:114
ATCTTATCTCTAAAAACCTGTTTAGATTTGGAGATAGACCTTCAGGTTTTTCATCATTTTCTGCATGAATTATACATTGACCACGTTCCAGCGTGGTCAGTTTGCAGCATTCTGTTATTTTGTTTGACAGAGTGTCTTGTTGAGAACATATGTAGGACATGATTTTTTCCTGCAACAGGGAAAATAAAGTATAAGTTTTAAAGATTTATTCTTTAATAAAGGATCTCACAGCCTGCTTTAGAAAAAGGAAG
+
?AAAAFDFFFF3AAGFGGFGGGH3FFGFHFH1FBG1FGFHFGHBGHHHHGGHBGHBGFHHFHFFGGH1FGHFHHFFHHFBGHHHGHHFFGHHGEGCHHDFHHHHHHEHCGHHHGHHFGHHHHHHHHBFHFHHHHHGHHDHHFDGEGH0BBGFHHHHHFHFHEHHHHHGGGH1<FFGFBAG/CG0F1?1FDDFG1GDGHH=11=1>GHHHHHHDG=1=00<GHHHHHHF0<<CE/:CFFH;CFCFGHG.GFF
@M05620:45:000000000-G6HP7:1:1101:21946:7384 1:N:0:114
TACCTGTACTGGGGAAGCATTTGAATATCCCCCCATGGTGATGGGGACGGAGAACTGCTCCATAAACACAGGCAACGTGCCTAACTTTCCCGGGAAGATGAAGTCAAAGAGCGACCACAGCTCTCGGAGGTTATTTTGCATCGGTGAGCCAGACAGAATGATCCGATGAGGGGTGCGAAACTATTTGAGGAAAGGAAGCACCTTTTTATTAAATTTACCTTTTAGCAATCGCCATTCCTACCCTAAAGATC
+
BBBBBFFFFFFFFGGGGGGGGGHHFFHHHHHGGGGHHHGHHHHHHGGGGGGGGHHHHHHHHHHHHHHHHHHHGHHHGHHHHHHHHHHHHHHGGGGFGHHHHHHHHHHHHHHGGGGGGHHHGHHHHGGGGGEHHHHHHHFFHHGGGGGHHHHHHGHHGHHHHHHHHGGGHHHGGEDGGGGGGGGGGGGGGGFGGGGGGGGFGFFFFFFFFFFFFFFFFFFFFFFFFFFBFFFFFFFFFFFFFFFFFFFFFFF
@M05620:45:000000000-G6HP7:1:1101:21766:7390 1:N:0:114
ATCTTATCTCTAAAAACCTGTTTAGATTTGGAGATAGACCTTCAGGTTTTTCATCATTTTCTGCATGAATTATACATTGACCACGTTCCAGCGTGGTCAGTTTGCAGCATTCTGTTATTTTGTTTGACAGAGTGTCTTGTTGAGAACATATGTAGGACATGATTTTTTCCTGCAACAGGGAAAATAAAGTATAAGTTTTAAAGATTTATTCTTTAATAAAGGATCTCAAAGCCAGCTTTAGAAAAAGGAAG
+
CCCCCFFFFFFFGGGGGGGGGGHFGGHHHHHHHHHHHHHHHHHHHHHHHGGHHHHHHHIIIHHHIHHHHHHHHHHHHHHHHHHHGHHHHHHHGGGGHHHHHHHHHHHHHHHHHHHHHHHHHHHHHHHHHHHHHHHHHHHHHGHHHGHFHHHHHHHHHHHHHHHHHHHGHHHHHHHHHHHGGHHHHFHHGFHHHHHGHHHHHHHGHHHHHHHHHHHHHHHGHHHHHHHHHHHHHHHGHHHHHHHGHHGGHHF
@M05620:45:000000000-G6HP7:1:1101:21784:7394 1:N:0:114
ATCTTATCTCTAAAAACCTGTTTAGATTTGGAGATAGACCTTCAGGTTTTTCATCATTTTCTGCATGAATTATACATTGACCACGTTCCAGCGTGGTCAGTTTGCAGCATTCTGTTATTTTGTTTGACAGAGTGTCTTGTTGAGAACATATGTAGGACATGATTTTTTCCTGCAACAGGGAAAATAAAGTATAAGTTTTAAAGATTTATTCTTTAATAAAGGATCTCAAAGCCAGCTTTAGAAAAAGGAAG
+
ABBBBFFFFFFFGGGGGGGGGGHBFGHHHHHHHFHHGHHHHHHCHHHHHGGHHHHHHHHHHHHHHHHFHHHHHHHHHHHGGHHHGHHHHHHHGGGGHHHHHHHHHHGHGHHHHHHHHHHHHHHHHHHHHHHHHHHHHHHHHHHHHHHHHHHHFHHHHHHHHGHHHHHGHHHHHGHHHHHGGHHHHHHHGGHHHHHFHHHHHHHFHHHGHHHHHHHHHHHHHHHHHHHGHHHHGHHGHHHHHHHGHHGGHHE
@M05620:45:000000000-G6HP7:1:1101:21754:7403 1:N:0:114
ATCTTATCTCTAAAAACCTGTTTAGATTTGGAGATAGACCTTCAGGTTTTTCATCATTTTCTGCATGAATTATACATTGACCACGTTCCAGCGTGGTCAGTTTGCAGCATTCTGTTATTTTGTTTGACAGAGTGTCTTGTTGAGAACATATGTAGGACATGATTTTTTCCTGCAACAGGGAAAATAAAGTATAAGTTTTAAAGATTTATTCTTTAATAAAGGATCTCAAAGCCAGCTTTAGAAAAAGGAAG
+
AABBBFFFFFFFFGGGGGGGGGHHHGHHHFHGHHHHHHHHGHHHEHHHHGGEHHHHHHHHFHHHHHHGHHHHHHHHHHFFHHHHGGHFHFHHGEFCHHGFHGHHHHGHHFHHHHHHHHHHHHHHHHHHHHHHHHHHHHHHHEFHHFGGHHHHHFFHFHHHHEHHHHHGFFHBCGHHHHHGGHHHHHGHG@GHHHHHHHHFFFBGFHHHGHHHHHGDHHHHH0CGHHHHHHGHHGHGHFHG0C0C:G?DGHC
@M05620:45:000000000-G6HP7:1:1101:14278:7452 1:N:0:114
TACCTGTACTGGGGAAGCATTTGAATATCCCCCCATGGTGATGGGGACGGAGAACTGCTCCATAAACACAGGCAACGTGCCTAACTTTCCCGGGAAGATGAAGTCAAAGAGCGACCACAGCTCTCGGAGGTTATTTTGCATCGGTGAGCCAGACAGAATGATCCGATGAGGGGTGCGAAACTATTTGAGGAAAGGAAGCACCTTTTTATTAAATTTACCTTTTAGCAATCGCCATTCCTACCCTAAAGATC
+
CCCCCFFFFFFFGGGGGGGGGGHHHHHHHHHGGGGHHHHHHHHHHGGGGGGGGHHHHHHHHHHHHHHHHHHHGHHHGHHHHGHHHHHHHHHGGGEGGHHHHHHHHHHHHHHGGGGGGHHGGHHHHGGGGGDHHHHHHHHHHHGGGGGHGHHHHGHHHHHHHHHHHGGGHHHGGGFGGGGGGGGGGGGGGGGFGGFGGGGGGFFFFFFFFFFFFFFFFFFFFFFFFFFFFFFFFFFFFFFFFFFFFFFFFFF
@M05620:45:000000000-G6HP7:1:1101:23240:7554 1:N:0:114
ATCTCTATCTCCTAAAAACCTGTTTAGATTTGGAGATAGACCTTCAGGTTTTTCATCATTTTCTGCATGAATTATACATTGACCACGTTCCAGCGTGGTCAGTTTGCAGCATTCTGTTATTTTGTTTGACAGAGTGTCTTGTTGAGAACATATGTAGGACATGATTTTTTCCTGCAACAGGGAAAATAAAGTATAAGTTTTAAAGATTTATTCTTTAATAAAGGATCTCAAAGCCAGCTTTAGAAAAAGGA
+
CCCCCFFFFFFFGGGGGGGGGGHHHHHHHHHHHHHHHHHHHHHHHHHHHHHGGHHHHHHHHHHIHHHHHHHHHHHHHHHHHHHHHHGHHHHHHHGGGGHHHHHHHHHHHHHHHHHHHHHHHHHHHHHHHHHHHHHHHHHHHHHHHHHHHHHHHHHGHHHHHHHHHHHHHGHHHHHHHHHHHGGHHHHHGGHHHHHHHHHHHHHFHHHHHHHHHHHHHHHHFHHHHHHHHHHHHHHHHGHHHHGHHHHHGGH
@M05620:45:000000000-G6HP7:1:1101:23244:7576 1:N:0:114
ATCTCTATCTCCTAAAAACCTGTTTAGATTTGGAGATAGACCTTCAGGTTTTTCATCATTTTCTGCATGAATTATACATTGACCACGTTCCAGCGTGGTCAGTTTGCAGCATTCTGTTATTTTGTTTGACAGAGTGTCTTGTTGAGAACATATGTAGGACATGATTTTTTCCTGCAACAGGGAAAATAAAGTATAAGTTTTAAAGATTTATTCTTTAATAAAGGATCTCAAAGCCAGCTTTAGAAAAAGGA
+
ABCCCFFFFFFFGGGGGGGGGGHHHHHHHHHHCHHHHHHGHHHHHHHHHHHGGHHHHFHHHHHHHHHHHHHHHHHHHHHHHHHHHHGHHHHHHHGGGGHHHHHHHHHHGHHHHHHHHHHHHHHHHHHHHHHHHHHHHHHHHHHHHHHGHHHHHHHHHGHHHHHHHHHHHGHHHHHHGHGHGGGHHGHFHGHHGHBDGHHHHHHBGFHHHHHHHHHHHBGHHHHEFHHHHHHHHHHGHEHHHHGEHHHEGGB
@M05620:45:000000000-G6HP7:1:1101:19677:7579 1:N:0:114
CATCCTGACCCTGAAGTACCCGGCTTGATTTCTGACATTAGATCGGAAGAGCACACGTCTGAACTCCAGTCACTCCGCGAAATCTCGTATGCCGTCTTCTGCTTGAAAAAAAAAAAAAAAAACCTATCAATCAATTAGAAAATTATCTTTTATACTTTTCACAGCATCAGAAACAATTTCTTAGATAAATTTAGTAGCAGTGGTGACACACGGTGGACTGCAACGAAGTAGTTATACCACCAGGATACCTG
+
BCCCCFFFFFFFGGGGGGGGGGGGGGGHHHHHHHHHHHHGHHHHFGG2EHHHHHGHGHHHGHHHHHHHHHHHHHHHDGGGFGHHHHHGGHHHHGGGHGHHHHHHHAEHFFF@CBD///----..//000000:000000:0/0/0000000000090;000000./000000///900;00;00000000000//;////99//./;///.--.:..//.///;-..9./////9/////;...;///:/:
@M05620:45:000000000-G6HP7:1:1101:4721:7598 1:N:0:114
TACCTGTACTGGGGAAGCATTTGAATATCCCCCCATGGTGATGGGGACGGAGAACTGCTCCATAAACACAGGCAACGTGCCTAACTTTCCCGGGAAGATGAAGTCAAAGAGCGACCACAGCTCTCGGAGGTTATTTTGCATCGGTGAGCCAGACAGAATGATCCGATGAGGGGTGCGAAACTATTTGAGGAAAGGAAGCACCTTTTTATTAAATTTACCTTTTAGCAATCGCCATTCCTACCCTAAAGATC
+
AAAAAFFDFDDCAEAAEGGFFEGFBFHDFGFFFGGHHHHG5GHFHFFGEE?EEHFEFFAAFHHHDHGGFGGGFHFG@HEHFFGHFHGHFHFEEE>EEHGHBGFFGGGFDFF?EC@@DHE<GHFHHEF/CCCGHHHHFFDDHGDDDDFG1<CCHFHGGHHHHFGHCEGGFFCFCFG?@?-ABG0FGGGFEG09CAF/9CABFEFFFFF?BF9FFFFFFFFFFFFFFFEBBFFE?D:FBBFFFFFFFFFFFF;
@M05620:45:000000000-G6HP7:1:1101:4727:7614 1:N:0:114
TACCTGTACTGGGGAAGCATTTGAATATCCCCCCATGGTGATGGGGACGGAGAACTGCTCCATAAACACAGGCAACGTGCCTAACTTTCCCGGGAAGATGAAGTCAAAGAGCGACCACAGCTCTCGGAGGTTATTTTGCATCGGTGAGCCAGACAGAATGATCCGATGAGGGGTGCGAAACTATTTGAGGAAAGGAAGCACCTTTTTATTAAATTTACCTTTTAGCAATCGCCATTCCTACCCTAAAGATC
+
CCCCCFFFFFFFGGGGGGGGGGHHHHHHHHHGGGGHHHGHHHHHHGGGGGGGGHHHHHHHHHHHHHHHHHHHGHHHGHHHHHHHHHHHHHHGGGGGGHHHHHGHHHHHGHHHGGGGGHHHHHHHHGFDGGGHHHHHHHHHHHGGGGGHHHHGHGHHHHHHHHHHHEGGHHHGGGGGGGDDGGGGGGGGFFFGGGGBFFGGGFFFFFFFFFFFFFFFFFFFFFFFFFFFFFEEFFFFFFFFFFFFFFBBFFF
@M05620:45:000000000-G6HP7:1:1101:20272:7680 1:N:0:114
ATCTCTATCTCCTAAAAACCTGTTTAGATTTGGAGATAGACCTTCAGGTTTTTCATCATTTTCTGCATGAATTATACATTGACCACGTTCCAGCGTGGTCAGTTTGCAGCATTCTGTTATTTTGTTTGACAGAGTGTCTTGTTGAGAACATATGTAGGACATGATTTTTTCCTGCAACAGGGAAAATAAAGTATAAGTTTTAAAGATTTATTCTTTAATAAAGGATCTCAAAGCCAGCTTTAGAAAAAGGA
+
1AAAAFBFFFFFGGCGFDEGGGHHHFFHHHHHBFGGHHF1GHHHHFHBGHHGGHBHHDGHHHHHFHFGEGHHHHHHHBHHHGFHFH?GHHHFHHGGGGHHHHHHHHHHFHHHHHHFHHBGHHHHHHHFGHGHBGHGHHHHBHHCBG/1FHHGHFHFFFHHHG1FGHHHHGHHHHHFDGAG//FCHG?1?1?HGHB1FHHHHFGDB=FGHHHHHHHHGFDD0=00CDHHHH00DHHBHFHHHHHFGFH...:
@M05620:45:000000000-G6HP7:1:1101:20263:7701 1:N:0:114
ATCTCTATCTCCTAAAAACCTGTTTAGATTTGGAGATAGACCTTCAGGTTTTTCATCATTTTCTGCATGAATTATACATTGACCACGTTCCAGCGTGGTCAGTTTGCAGCATTCTGTTATTTTGTTTGACAGAGTGTCTTGTTGAGAACATATGTAGGACATGATTTTTTCCTGCAACAGGGAAAATAAAGTATAAGTTTTAAAGATTTATTCTTTAATAAAGGATCTCAAAGCCAGCTTTAGAAAAAGGA
+
CCDCDFFFFFFFGGGGGGGGGGHHHHHHHHHHHHHHHHHHHHHHHHHHHHHGGHHHHHIHIHIIHHHHHHHHHHHHHHHHHHHHHHGHHHHHHHGFGGHHHHHHHHHHHHHHHHHHHHHHHHHHHHHHHHHHHHHHHHHHHHHHHHHHHHHHHHHHHHHHHHHHHHHHHGHHHHHHHHHHHGGGHHHHHHHHHHHHHHHHHHHHHHHHHHHHHHHHHGHHHHHHHHHHHHHHHHHHHGHHHHHHHGHHGGH
@M05620:45:000000000-G6HP7:1:1101:6408:7730 1:N:0:114
TACCTGTACTGGGGAAGCATTTGAATATCCCCCCATGGTGATGGGGACGGAGAACTGCTCCATAAACACAGGCAACGTGCCTAACTTTCCCGGGAAGATGAAGTCAAAGAGCGACCACAGCTCTCGGAGGTTATTTTGCATCGGTGAGCCAGACAGAATGATCCGATGAGGGGTGCGAAACTATTTGAGGAAAGGAAGCACCTTTTTATTAAATTTACCTTTTAGCAATCGCCATTCCTACCTAAAGATCG
+
CCCCCFFFFFFFGGGGGGGGGGHHHHHHHHHGGGGHHHHHHHHHHGGGGGGGGHHHHHHHHHHHHHHHHHHHGHHHGHHHHHHHHHHHHHHGGGEGGHHHHHHHHHHHHHHHGGGGFHHHHHHHHFGGGGEHHHHHHHHGHHGGGGGHHHHHHGHHHHHHHHHHHDGGHHHGGGGGAADGGGGGGGGGGB0CFGGGGGGGGFFFFFFFFFFFFFFFFFFFFFFFFFFFFFEFFFFFFFFFFFFFFFFFFF?
@M05620:45:000000000-G6HP7:1:1101:6398:7749 1:N:0:114
TACCTGTACTGGGGAAGCATTTGAATATCCCCCCATGGTGATGGGGACGGAGAACTGCTCCATAAACACAGGCAACGTGCCTAACTTTCCCGGGAAGATGAAGTCAAAGAGCGACCACAGCTCTCGGAGGTTATTTTGCCTCGGTGAGCCAGACAGAATGATCCGATGAGGGGTGCGAAACTATTTGAGGAAAGGAAGCACCTTTTTATTAAATTTACCTTTTAGCAATCGCCATTCCTACCTAAAGATCG
+
BBBBBFFFFFFBGGFGGGGGGGFDDGHHHHHGGEGHHHGHHHHGHGEFEGGGGHHHGHHHHHHHHHHHGHHHGHHHGHGHHHHGHHHHHHHGGGC>EHFHHFHHHHHGHHGHGGGGGHHHHHHHH?EDGGGHHHHHHHH1FHGGGGGHHHHHCEHHCGHGDHHHHGGGFHHCGGCGAC@?BFFFGGGGEGCBFFGGEGGGFFFFFFFEFFFF/BFFFFFFFFFFBFFFFF.EDDAFFFFFFFFFFFFFFF?
@M05620:45:000000000-G6HP7:1:1101:14465:7771 1:N:0:114
CATCCTGACCCTGAAGTACCCCGGCTTGATTTCTGACATTAGATCGGAAGAGCACACGTCTGAACTCCAGTCACTCCGCGAAATCTCGTATGCCGTCTTCTGCTTGAAAAAAAAAAAAAAACCTGAAAAAACTAGCAAACAATCTCTTCCATGTTGGAAAACCAACTAATGAAGACTTTCCCAGAGACACTGCCTTAGACCAGACACAGCTAATGAAAAACAGACTCTCACACACTCACCGATGACATGAT
+
BBBCCFFFFFFFGGGGGGGGGGGGGGGGHHHHHHHHHHHHHHGHHHGGGGHHHGHHHGHHHGHGHHHHHGHHHHHHHGGGGGGHHHHHGFHHHHGGGHGHHHHHHHGHHHHBCCC><<-<>.././000<-.000/00/...0/000000000000.00://:...//0000;00/90000000../////;///;//////.../9/../////////..;//.////////../9//..--.////://
@M05620:45:000000000-G6HP7:1:1101:20086:7775 1:N:0:114
ATCTCTATCTCCTAAAAACCTGTTTAGATTTGGAGATAGACCTTCAGGTTTTTCATCATTTTCTGCATGAATTATACATTGACCACGTTCCAGCGTGGTCAGTTTGCAGCATTCTGTTATTTTGTTTGACAGAGTGTCTTGTTGAGAACATATGTAGGACATGATTTTTTCCTGCAACAGGGAAAATAAAGTATAAGTTTTAAAGATTTATTCTTTAATAAAGGATCTCAAAGCCAGCTTTAGAAAAAGGA
+
BBCCCFFFFFFFGGGGGGGGGGHHHGHHHHHHHHHHHHHHHHHHHHHHHHHGGHHHHHHHHHIHIHHHHHHHHHHHHHHHHHHHHHGHHHHHHHGFGGHHHHHHHHHHHHHHHHHHHHHHHHHHHHHHGHHHHHHHHHHHHHHHHHHHHHHHHHHHHHHHHHHHHHHHHGHHHHHHHHHHHGGHHHHHHHHHHGHHHHHHHHHHHGHHHHHHHHHHHGHHHHHHHHHHHHHHHHHFHGHHHHHHHHHHGGH
@M05620:45:000000000-G6HP7:1:1101:20105:7777 1:N:0:114
ATCTCTATCTCCTAAAAACCTGTTTAGATTTGGAGATAGACCTTCAGGTTTTTCATCATTTTCTGCATGAATTATACATTGACCACGTTCCAGCGTGGTCAGTTTGCAGCATTCTGTTATTTTGTTTGACAGAGTGTCTTGTTGAGAACATATGTAGGACATGATTTTTTCCTGCAACAGGGAAAATAAAGTATAAGTTTTAAAGATTTATTCTTTAATAAAGGATCTCAAAGCCAGCTTTAGAAAAAGGA
+
BBBBBFFFFFFFGGGGGGGGGGHHHHHHHHGHHFHHHHC5GHHHHHHHHGHFGHFHHHGHHHHHHHFFHHDGGFHFHFHHHFFHHHGHHHHFHHGGGGHHHHHHHHHHHHHHHHHHHHHHHHHHHHHHHHHHHHHHHHHHHHHHDHFHHHHHHHHHHHHHHHHHHHHHHGHHHHGHHHHHHGGHHHGHGHHHHHHHHGHHHHFGHHGHHHHHHHHHHHHHDGGHHHHHHHGHGGHHHGHHHGHHHHFGGGH
@M05620:45:000000000-G6HP7:1:1101:20095:7792 1:N:0:114
ATCTCTATCTCCTAAAAACCTGTTTAGATTTGGAGATAGACCTTCAGGTTTTTCATCATTTTCTGCATGAATTATACATTGACCACGTTCCAGCGTGGTCAGTTTGCAGCATTCTGTTATTTTGTTTGACAGAGTGTCTTGTTGAGAACATATGTAGGACATGATTTTTTCCTGCAACAGGGAAAATAAAGTATAAGTTTTAAAGATTTATTCTTTAATAAAGGATCTCAAAGCCAGCTTTAGAAAAAGGA
+
CDDCDFFFFFFFGGGGGGGGGGHHHHHHHHHHHHHHHHHHHHHHHHHHHHHGGHHHHHHIHHHIIHHHHHHHHHHHHHHHHHHHHHGHHHHHHHGGGGHHHHHHHHHHHHHHHHHHHHHHHHHHHHHHHHHHHHHHHHHHHHHHGHHHHHHHHHHHHHHHHHHHHHHHHGHHHHHHHHHHHGGHHHHHHHHHHHHHHGGHHHHHHHHHHHHHHHHHHHHHHHHHHHHHHHHHHHHHHGHHHHHHHGHHGGH
@M05620:45:000000000-G6HP7:1:1101:19132:7826 1:N:0:114
CATCCTGACCCTGAAGTACCCCGGCTTGATTTCTGACATTAGATCGGAAGAGCACACGTCTGAACTCCAGTCACTCCGCGAAATCTCGTATGCCGTCTTCTGCTTGAAAAAAAAAAAAAATCAAAAAATAGGATAAGTTCTAGTGTTCTGAATACGTTTAAGAAGAAATATAAGTGTACTAATACATATTAGCTATTTTAAGAATCGTAAGACGAGTGGTTTTGACGAAGTCAAGTTAGTTGATAGTGTTG
+
DDDDDFFFFFFFGGGGGGGGGGGGGGGGHHHHHHHHHHHHHHHHHHGEGGHHHHHHHGHHHGHHHHHHHHHHHHHHHGGGEGGHGHHHGGHGHHGGGHGHHHHHHHHHHHHGGGGC</--0111<1.-.000<=00000<00<0000;000;;00.0//.0000/;//000000:0:000000000000000/0:000000:00;0.;:..00.--...0.....0..-..00000:00000000000;:.
@M05620:45:000000000-G6HP7:1:1101:19112:7833 1:N:0:114
CATCCTGACCCTGAAGTACCCCGGCTTGATTTCTGACATTAGATCGGAAGAGCACACGTCTGAACTCCAGTCACTCCGCGAAATCTCGTATGCCGTCTTCTGCTTGAAAAAAAAAAATAAATAAAGCAATACTAAATATATTCCGAAGAGCACTTAACAAGATAGTAGAGATGAAACGGTACATTGAAGTACTTTTAGGATGTTCTACACAATACGATAATCAAGTACTAAGAATCACATTCTGAGTCAGA
+
AAAABFFFFFFFGGFGFBFGGGGEEGGGHHHHHHHGHHHHGHGHHHG2FEFGHFHGHGHHHGHFHGHHHHHHHHHHHGGGGGGHFHHHGGHHHHGGFHGHHHHHHHHGHHGGGGGC<01?1111111101111111111111110..-..//.0/00000//000;00:000:000:...9.00000000000;000/000//000;00/0.00/.....///9///://///////////////99////
@M05620:45:000000000-G6HP7:1:1101:13098:7964 1:N:0:114
ATCTCTATCTCCTAAAAACCTGTTTAGATTTGGAGATAGACCTTCAGGTTTTTCATCATTTTCTGCATGAATTATACATTGACCACGTTCCAGCGTGGTCAGTTTGCAGCATTCTGTTATTTTGTTTGACAGAGTGTCTTGTTGAGAACATATGTAGGACATGATTTTTTCCTGCAACAGGGAAAATAAAGTATAAGTTTTAAAGATTTATTCTTTAATAAAGGATCTCAAAGCCAGCTTTAGAAAAAGGA
+
CCDCCFFFFFFFGGGGGGGGGGHHHHHHHHHHHHHHHHHHHHHHHHHHHHHGGHHHHHHHHHHHIHHHHHHHHHHHHHHHHHHHHHGHHHHHHHGGGGHHHHHHHHHHHHHHHHHHHHHHHHHHHHHHHHHHHHHHHHHHHHHHHHHHHHHHHHHHHHHHHHHHHHHHHGHHHHHHHHHHHGGHHHHHHHHHHHHHHHHHHHHHHHHHHHHHHHHHHHHHHHHHHHHHHHHHHHHHHGHHHHHHHHHHGGH
@M05620:45:000000000-G6HP7:1:1101:8452:8124 1:N:0:114
ATCTCTATCTCCTAAAAACCTGTTTAGATTTGGAGATAGACCTTCAGGTTTTTCATCATTTTCTGCATGAATTATACATTGACCACGTTCCAGCGTGGTCAGTTTGCAGCATTCTGTTATTTTGTTTGACAGAGTGTCTTGTTGAGAACATATGTAGGACATGATTTTTTCCTGCAACAGGGAAAATAAAGTATAAGTTTTAAAGATTTATTCTTTAATAAAGGATCTCAAAGCCAGCTTTAGAAAAAGGA
+
CCBCCFFFFFFFGGGGGGGGGGHHHHHHHHHHHFHHHHHFHHHHHHHHHHHGGHHHHHHHHHHIHHGHHHHHHHHHHHHHHHHHHHGHHHFHGHGFGGGHGHHHHHHHHHGHHHHHHHHHHHHHHHHHGHGHHHHHHFHHHHHHHHHHHHHHHHHHHHFHHHHHHHHHHCHGHHHHFHHHHGGHHHHHHHHHHHHHHHHHHHHHHGHHHHHHHHHHHEHHHGHHFHHHHHHHFHHHHFHHHHHHHHHHGGH
@M05620:45:000000000-G6HP7:1:1101:8472:8129 1:N:0:114
ATCTCTATCTCCTAAAAACCTGTTTAGATTTGGAGATAGACCTTCAGGTTTTTCATCATTTTCTGCATGAATTATACATTGACCACGTTCCAGCGTGGTCAGTTTGCAGCATTCTGTTATTTTGTTTGACAGAGTGTCTTGTTGAGAACATATGTAGGACATGATTTTTTCCTGCAACAGGGAAAATAAAGTATAAGTTTTAAAGATTTATTCTTTAATAAAGGATCTCAAAGCCAGCTTTAGAAAAAGGA
+
AAAABFFFFFFFGGGGGGGGFGEGHFHFDGHHHFHBAGHFHHFHHGHHGHGEFHHFHHHHHHHGHGHHHGHHHHHHHHFHHHFHGHGFGHHHFHGGEGHHHHFFGHGHHGHHGHHHGHHHHHHHGHHHHHHHHHDGGGFGHHHHGGHHHHGHFHGHHHHHHHHHHHGHGFHHHHGHDHHHHGEHHGGGFGGGHFGHHGGHHHHHHHHHHHHHHHHHHHHHGHHGHHHHGHGHHHHHHGHHHFFFFGHHGGF
@M05620:45:000000000-G6HP7:1:1101:24535:8208 1:N:0:114
CATCCTGACCCTGAAGTACCCCGGCTTGATTTCTGACATTAGATCGGAAGAGCACACGTCTGAACTCCAGTCACTCCGCGAAATCTCGTATGCCGTCTTCTGCTTGAAAAAAAACACAGTTCTGCTGACCGAAGCCCCCCTGAACCCCAAGGCCAACAGAGAGAAGATGACTCAGCTCAGGCTCGTCCGTCTCCCGTGCTCCTCCCTTCCTTTCCCCACTCATTTTCTTCCCTGCTTGTCTTCTGACATTC
+
BBBBBFFFFFFFGGGGGGGGGGEFEGEF2AGHF5D5FFGFHF5GGF?2FEHGHHHHFFHHHGHGHHHFFHF@3F5GGEEE//>1GBDFFFHF4D@EFHGDD?GD3FBF3BGF?D//0/0@2222@D@BF<////-<<.AGG./</<C.A...;G.CE./;//.99B/C00C0;00/=/;///C9--.;-.;.;:/.9.;.BFFFBAFBB/://9//99.;9/B/F/B9//9;//.;//.//9;F//9/;F/
@M05620:45:000000000-G6HP7:1:1101:12814:8262 1:N:0:114
TACCTGTACTGGGGAAGCATTTGAATATCCCCCCATGGTGATGGGGACGGAGAACTGCTCCATAAACACAGGCAACGTGCCTAACTTTCCCGGGAAGATGAAGTCAAAGAGCGACCACAGCTCTCGGAGGTTATTTTGCATCGGTGAGCCAGACAGAATGATCCGATGAGGGGTGCGAAACTATTTGAGGAAAGGAAGCACCTTTTTATTAAATTTACCTTTTAGCAATCGCCATTCCTACCCTAAAGATC
+
BBBBBFFFFFFFECGGGGGGGGHHHHHHHHHGGGGHHHEGHHHHHGGGGGGGGHHHHHHHHHHHHHHHHHFHGEHHGHHHHHHHHHHHHHHGGGEGGHHHGHHFHHHHHHHHGGGGGHHHHHHHHGGGGGEGHHHHHHEFHHGGGGGGGHHGHGHGHHHHHHHHHGGGHGHGGGGGGGGGGGGGGGGGGGFGGGGFGFGFGFFFFFFFFFFFFFFFFEFFFFFFFFFFFFFFFFFFFFFFFFFFFFFFFFF
@M05620:45:000000000-G6HP7:1:1101:12818:8283 1:N:0:114
TACCTGTACTGGGGAAGCATTTGAATATCCCCCCATGGTGATGGGGACGGAGAACTGCTCCATAAACACAGGCAACGTGCCTAACTTTCCCGGGAAGATGAAGTCAAAGAGCGACCACAGCTCTCGGAGGTTATTTTGCATCGGTGAGCCAGACAGAATGATCCGATGAGGGGTGCGAAACTATTTGAGGAAAGGAAGCACCTTTTTATTAAATTTACCTTTTAGCAATCGCCATTCCTACCCTAAAGATC
+
BBBBBFFFFFFFCGGCEGGGGFHHHFFFGHHGGGGHGGBFBGHHHGGGGCDEGHFHHGHHHFFHHHHHHHHHGGFHGHHHHHGHHHGHHFHEEGEGGFHHGGGBFFGHHHGHFCGGGHGHHFHHHGGGGGCHHHHHHHFFHHGDFGEGFHHHHGHHHHGHFGFHHGEDHFHGGEFGGGA@FGFGFGGFCFBFEF?FFEGGGFFFFFFFFFFFFFFFFBFFFFFFFFBBFFFEFFFFFFFFF?FFFFBFFFF
@M05620:45:000000000-G6HP7:1:1101:6821:8442 1:N:0:114
CATCCTGACCCTGAAGTACCCCGGCTTGATTTCTGACATTAGATCGGAAGAGCACACGTCTGAACTCCAGTCACTCCGCGAAATCTCGTATGCCGTCTTCTGCTTGAAAAAAAAAAAACAATCATATACACACACATCACACAACTCCCCATCTCGCGGACACGATCATTCACGACTCGATCCCCCCCTGTTCACGAAGTCCCCCCAGCCAGTCATCGCCGCTGCCAGGCCCGACGAGGTGCAGCCCCTGT
+
BBCCCFFFFFFFGGGGGGGGGGGGGGGGHHHHHHHHHGHHHHHHHHGGGGHHHGHHHGHHHGGHHHHHHHHHHHHHHGGGGGGHHHHHGEHHGHGGGHGHHHHHHHHHFHHGGGGF<<///1111>111111>>..000<00...0<0..///00..--9--..-...;0;0;..-..../../..-:-.00000.....000..--.:...;00;00..----..00....--9----..0000...9.0
@M05620:45:000000000-G6HP7:1:1101:11866:8645 1:N:0:114
AGATTACTGCAACAGTTCCCCCTGGACCTGGAAAAGTTTCTTGCCTGGCTTACAGAAGCTGAAACAACTGCCAATGTCCTACAGGATGCTACCCGTAAGGAAAGGCTCCTAGAAGACTCCAAGGGAGTAAAAGAGCTGATGAAACAATGGCAAGTAAGTCAGGCATTTCCGCTTTAGCACTCTTGTGGATCCAATTGAACAATTCTCAGCATTTGTACTTGTAACTGACAAGCCAGGGACAAAACAAAGAT
+
BCBCCFFFDFDDGGFBGGGGGGGGHHHHHHHHHHHHHHHHHHHHHHHHHHHAFFGHHHHHHHHHHHHHHHHHHHHHHHHHFHHHHHHHHHFHHHGGFEFFFHFFHHHHGHHHHHHHHHHHHHHGGGGFHFHHHGHHHHGHHGHHHHHHHHHHHGHHHHHHHHHHHHHHHHGGGGGHHGHHHHHHHHHGHHHHHHHHHGHGHHHHHHHHHHHHHHHHHFHHHFGHHHHGHHHHHGGGGGGGGGGGGGGGGGF
@M05620:45:000000000-G6HP7:1:1101:13141:8645 1:N:0:114
ATCTCTATCTCCTAAAAACCTGTTTAGATTTGGAGATAGACCTTCAGGTTTTTCATCATTTTCTGCATGAATTATACATTGACCACGTTCCAGCGTGGTCAGTTTGCAGCATTCTGTTATTTTGTTTGACAGAGTGTCTTGTTGAGAACATATGTAGGACATGATTTTTTCCTGCAACAGGGAAAATAAAGTATAAGTTTTAAAGATTTATTCTTTAATAAAGGATCTCAAAGCCAGCTTTAGAAAAAGGA
+
ABBBBFFFFFFFGGGGGGGGGGHHHHHGHHHHHFHHHGHHHFHHHGHHHHHGGHHHHHHHHHHHHHHHHHHHFHHHHHHHHHHHHHGHHHHHHHGGGGHHHHHHHHHHHHHHHHHHHHHHHHHHHHHHHHHHHHHHHHHHHHHHHHHHHHHHHHHHGHHHHHHHHHHHHGHHHHHHFGHHHGGGHHHHGHHGHHHFHGHHHHFGHHHHHHHHHHHHHHHFGGBHFHHHHHHHHHGHHGHHHHHHFHHHGGH
@M05620:45:000000000-G6HP7:1:1101:11084:8666 1:N:0:114
CATCCTGACCCTGAAGTACCCCGGCTTGATTTCTGACATTAGATCGGAAGAGCACACGTCTGAACTCCAGTCACTCCGCGAAATCTCGTATGCCGTCTTCTGCTTGAAAAAAAAAAAAAACCAGTCATCCCTAAACTTATGCCCCCCGGCCAATCTCTCCAGCCCATCCCTCTGTCGCCACCAACTGGTCTCCCATGTCACCAGTCCCTACTATGAACCCGTCCACACTCAGCCCGGATAACGAAACCGCA
+
CCCCCFFFFFFFGGGGGGGGGGGGGGGGHHHHHHHHHHHHHHGHHHGGGGHHHHHHHGHHHGHHHHHHHHHHHHHHHGGGEGGHHHHHGGHHHHGGGHGHHHHHHGGHHHGCCBDB><--....11000<.00/00000000</.:----:-.0/0000/0:/.9.:/..;//0:0.........///00000//0/0;0000.900000.00:0000..9..;.00:///90B.---.90:..9.-.---
@M05620:45:000000000-G6HP7:1:1101:13147:8667 1:N:0:114
ATCTCTATCTCCTAAAAACCTGTTTAGATTTGGAGATAGACCTTCAGGTTTTTCATCATTTTCTGCATGAATTATACATTGACCACGTTCCAGCGTGGTCAGTTTGCAGCATTCTGTTATTTTGTTTGACAGAGTGTCTTGTTGAGAACATATGTAGGACATGATTTTTTCCTGCAACAGGGAAAATAAAGTATAAGTTTTAAAGATTTATTCTTTAATAAAGGATCTCAAAGCCAGCTTTAGAAAAAGGA
+
AAAAAFFFFFFFGGGCGGGGGCGHFHDHHGGH5AGHCFHFFFHHHFHHFGHECGGHFFHHHGHGFHHEHEFFFHHHHGHHHHHGHHEHHH2FEFGEGGHHBHBFHHHHHHHFFHHGGHGHHHHHGHHHFHFHHHHHHHHHHHHHHHGHFHHHHHGGHGHHFHGHGGFHGGFHHHGHHFHHHGEGHHHGHGGFFHHHHGHFHGGGHGHHHGHHHHHHFHHHHFHGHHHHHHGHHHFHHGHHHHHEHHEGDGH
@M05620:45:000000000-G6HP7:1:1101:21451:8684 1:N:0:114
TACCTGTACTGGGGAAGCATTTGAATATCCCCCCATGGTGATGGGGACGGAGAACTGCTCCATAAACACAGGCAACGTGCCTAACTTTCCCGGGAAGATGAAGTCAAAGAGCGACCACAGCTCTCGGAGGGTATTTTGCATCGGTGAGCCAGACAGGATGATCCGATGAGGGGGGCGGAACTATTTGAGGAAAGGAAGCACCTTTTTATTAAATTTACCTTTTTGCAATCCCCATTCCTACCCTAAAGATC
+
CCCCCFFFFFFFGGGGGGGGGGHHHHHHHHHGGGGHHHHHHHHHHGGGGGGGGHHHHHHHHHHHHHHHHHHHGHHHGHHHHHHHHHHHHHHGGGGGGHHHHHHHHGHHHHHHGGGGGHHHHHHH2/?//>/C01FHH111<1.><..<1</..<//.<0//00=....00;EG?=---;@-///;F//.;/;F?F/FF.BBE/FFFF./;/:FBFF//B/BFF/-//;////;/:;/B9/9AF//BF/99/
@M05620:45:000000000-G6HP7:1:1101:21473:8691 1:N:0:114
TACCTGTACTGGGGAAGCATTTGAATATCCCCCCATGGTGATGGGGACGGAGAACTGCTCCATAAACACAGGCAACGTGCCTAACTTTCCCGGGAAGATGAAGTCAAAGAGCGACCACAGCTCTCGGAGGTTATTTTGCATCGGTGAGCCAGACAGAATGATCCGATGAGGGGTGCGAAACTATTTGAGGAAAGGAAGCACCTTTTTATTAAATTTACCTTTTAGCAATCGCCATTCCTACCCTAAAGATC
+
BBBBBFFFFFFFGGGGGGGGGGHHHHHHHHHGGGGHHHHHHHHGHGGGGGGGGHHHHHHHHHHHHGHHHHHHFHHHGHHHHHHHHHHHHHHGGG/EGHHHHHHHHHGHHHHHGGGGGHHHHHHHHGGGGGGHHHHHHHHHHHGGGGGHHHHHHGHHHHHHHHHHHDGGHHHGGGGGGGGGGGGGGGGGGGFGGGGGGFGGGFFFFFFFFFFFFFFFFFFFFFFFFFFFFFFFFFFFFFFFFFFFFFFFFFF
@M05620:45:000000000-G6HP7:1:1101:24272:8699 1:N:0:114
CATCCTGACCCTGAAGTACCCGGCTTGATTTCTGACATTAGATCGGAAGAGCACACGTCTGAACTCCAGTCACTCCGCGAAATCTCGTATGCCGTCTTCTGCTTGAAAAAAAAAAAATATCTCTCTTACCCTATTTTCTTTCTTTTACCCTCACTAAATTATCCTTTTTTCTTTCCTCACCTATTTTACTTTATCCTTTTCCTCTTTTTTTTCTTTCCTTCTTATTCTCCCCCCTCCCTTTCCTCCACTTC
+
AA>AAFFFFCFFGGGGGGGGFGGGGGGHHHHHHEFHCGHHGGHFGGEGGFHFGHHFGEFFFGHHHHHHGFHDGFHHGGGGGGED@FHGE3?GFEEEHGBEFHHHHHHHFHGGCDC//01@1<1<11?1100>0<FFG111>1F10<00<C0...00<0000;:;F0CG0-/0:0:C000..;/000=000009;000;000;00;0;0;---BBFF/B////;///;//;/;.;-..;B//B////.;/;:
@M05620:45:000000000-G6HP7:1:1101:9238:8741 1:N:0:114
ATCTCTATCTCCTAAAAACCTGTTTAGATTTGGAGATAGACCTTCAGGTTTTTCATCATTTTCTGCATGAATTATACATTGACCACGTTCCAGCGTGGTCAGTTTGCAGCATTCTGTTATTTTGTTTGACAGAGTGTCTTGTTGAGAACATATGTAGGACATGATTTTTTCCTGCAACAGGGAAAATAAAGTATAAGTTTTAAAGATTTATTCTTTAATAAAGGATCTCAAAGCCAGCTTTAGAAAAAGGA
+
ACCCCFFFFFFFGGGGGGGGGGHHHHHHHHHHHGHHHHHGHHHHHHHHHHHGGHHHHHHHHIHHIHGHHHHHHHHHHHHHHHHHHHGHHHHHHHGGGGHHHHHHHHHGHHHHHHHHHHHHHHHHHHHHFHHHHHHHHHHHGHHHHHHHGHHHHHHHHHHHHHHHGHHHHGHHHHGHHHHHHEGHAHHHHHHHHHHHHFGHHGHHHHHHHHHHHHHHHHHHHGHHHHHHHGGHHGHHHGHHHHHHHHHHGGH
@M05620:45:000000000-G6HP7:1:1101:13714:8746 1:N:0:114
TACCTGTACTGGGGAAGCATTTGAATATCCCCCCATGGTGATGGGGACGGAGAACTGCTCCATAAACACAGGCAACGTGCCTAACTTTCCCGGGAAGATGAAGTCAAAGAGCGACCACAGCTCTCGGAGGTTATTTTGCATCGGTGAGCCAGACAGAATGATCCGATGAGGGGTGCGAAACTATTTGAGGAAAGGAAGCACCTTTTTATTAAATTTACCTTTTAGCAATCGCCATTCCTACCCTAAAGATC
+
CCCCCFFFFFFFGGGGGGGGGGHHHHHHHHHGGGGHHHHHHHHHHGGGGGGGGHHHHHHHHHHHHHHHHHHHGHHHGHHHHHHHHHHHHHHGGGGGGHHHHHHGHHHHHHHHGGGGGHHHHHHHHGGGGGGHHHHHHHHHHHGGGGGHHHHHHGHHHHHHHHHHHGGGHHHGGCEGGGGGGGGGGGGGGGFFGGGGGGGGGFFFFFFFFFFFFFFFFFFFFFFFFFFBFFFFFFFFFFFFFFFFFFFFFFF
@M05620:45:000000000-G6HP7:1:1101:13695:8753 1:N:0:114
TACCTGTACTGGGGAAGCATTTGAATATCCCCCCATGGTGATGGGGACGGAGAACTGCTCCATAAACACAGGCAACGTGCCTAACTTTCCCGGGAAGATGAAGTCAAAGAGCGACCACAGCTCTCGGAGGTTATTTTGCATCGGTGAGCCAGACAGAATGATCCGATGAGGGGTGCGAAACTATTTGAGGAAAGGAAGCACCTTTTTATTAAATTTACCTTTTAGCAATCGCCATTCCTACCCTAAAGATC
+
BBBBBFFFFFFFGGGGGGGGGGHHHHHHHHHGGGGHHHGHHHHHHGGGGGGGGHHHHHHHHHHHHHHHHHHHGHHHGHHHHHHFHHHHHHHGGGGGGGHHHHHHHHHHHHHHGGGGGHHHHHHHHGGGGGGHHHHHHHHHHHGGGGGHHHHHHGHHHGHHHHHHHGGGGHHGGGGGGDDFGGGGGGGFGGFGGFGEGGGGGFFFFFFFFFFFFFFFFFFFFFFFFFFFFFFFFFFFFFFFFFFFFFFFFFF
@M05620:45:000000000-G6HP7:1:1101:26273:8911 1:N:0:114
ATCTCTATCTCCGAAAAAGGAAGAAAGGGGAGGGAAGATCGGAAGAGCACACGTCTGAACTCCAGTCACTCCGCGAAATCTCGTATGCCGTCTTCTGCTTGAAAAAAAAAAAAAAAATACAGACGAATAAAGACAAGTTGGTTGATATCCTTATCTATACCCAGTCTACCAAACTATTCTCAAGAATTAAGTATAACAAAGAGAAACGCAAGGAAATGTATTCAACAAAATATTAAACGCACTATCTTCCC
+
BBBBBFFFFFFFGGGGGGGGGGHAABGHGGGGGGGHGHHHHGGGGHHHHHHHGHHHGHHHHHHHHHHHHHHHGGGEGGHGHHHGGHHHHGGGHGHHHHHHHHHGHHGGGC?A-----.00000.-;-..0000://.;;0/.../9000000000000000/0.999BB900../9//////////;///9////////.//..///.;-9-../////////////...//////9/;----;//////.
@M05620:45:000000000-G6HP7:1:1101:8491:8944 1:N:0:114
ATCTCTATCTCCTAAAAAGGAAGAAAGGGGAGGGAAGATCGGAAGAGCACACGTCTGAACTCCAGTCACTCCGCGAAATCTCGTATGCCGTCTTCTGCTTGAAAAAAAAAAAACCAATAACTCTCATCGGCTATTTTTCTTCTCTTATCCCTACATATTTCTTCCCTTATAATTTCAACACTCACTTCCTCCCTTCAACAACCTTCTCTCCAATTTCCTCTTTCGCCATCCCCCTACCTAGCCTCCCCATC
+
BBBBBFFFFFFFGGGGGGGGCGHF4FGHGGGGGGGHGHHHHGFGGHHGGHHHGHHHGHFHHHHHHGHHHHHHGGGGGGHHHHGGGHHGHGEGHGHHHGHHHGHGHHGGGFC@<///.111111111>11.-<.0=0<0<000=00000:;/0<.;;0000000:0/;:/00000000000.09//000000/./;/;000...////;//9//99/;B////:/..:9.9..;.;.;.B///9/..9..::
@M05620:45:000000000-G6HP7:1:1101:4517:8965 1:N:0:114
CATCCTGACCCTGAAGTACCCCGGCTTGATTTCTGACATTAGATCGGAAGAGCACACGTCTGAACTCCAGTCACTCCGCGAAATCTCGTATGCCGTCTTCTGCTTGAAAAAAAAAAATATTATGTGTGCACACGTGTCTTGATGCGACCACAAGTAGGTCATGCTTTTTCCCTGTCGCCGGGTTGGTGACGCATTTGTTTTACTGTTCTCTTTTTTACTTGTGGCTGTCAAGGCCGGGTTTAGACAACGGC
+
BBBABFFFFFFFGGGGGGGGGGGGGGGGFHHHHHHHHHHHGHBGGHGGFDEHGHHGHGHGHGHHHFHHHHGHHHHHHFDGGGGHEFGCFEHHHFGGGHGFHHFHFHHHHHHGGDGC/0?1111?@11?11110-<.>01=F1111-<---..;.<C000;/;0;00;C0/0:<0;/.9.-9-..9-9.;;..9..///.;9:////////9//9BD.9/////..9../////;.---;..9///99.---
@M05620:45:000000000-G6HP7:1:1101:14880:8984 1:N:0:114
TACCTGTACTGGGGAAGCATTTGAATATCCCCCCATGGTGATGGGGACGGAGAACTGCTCCATAAACACAGGCAACGTGCCTAACTTTCCCGGGAAGATGAAGTCAAAGAGCGACCACAGCTCTCGGAGGTTATTTTGCATCGGTGAGCCAGACAGAATGATCCGATGAGGGGTGCGAAACTATTTGAGGAAAGGAAGCACCTTTTTATTAAATTTACCTTTTAGCAATCGCCATTCCTACCCTAAAGATC
+
CCCCCFFFFFFFGGGGGGGGGGHHHHHHHHHGGGGHHHGHHHHHHGGGGGGGGHHHHHHHHHHHHHHGHHHHGHHHGHHHHHHHHHHHHHHGGGGGGHHHHHHHHHHHHHHHGGGGGHHHHHHHHGGGGGEHHHHHHHHHHHGGGGGHHHHHHGHHHHHHHHHHHGGGHHHGGEEGGGGGGGGGGGGGGGGGGGGGGGGGGFFFFFFFFFFFFFFFFFFFFFFFFFFFFFFFFFFFFFFFFFFFFFFFFFF
@M05620:45:000000000-G6HP7:1:1101:16746:9029 1:N:0:114
AAACCCAGAAGACATGAGGTCAGCTAGATCGGAAGAGCACACGTCTGAACTCCAGTCACTCCGCGAAATCTCGTATGCCGTCTTCTGCTTGAAAAAAAAAAATTAACATCCATCTGTTATTTATTATCACAGCTTTTCTTGTTTTTAACGTCTTTATGACATACTTTGTTCCTCCAACTATGACACTAATGTATATGTTTTAAAGATTTCATCTGTTATACCGGAGCTCATATCCAGCTATATCTACCTCA
+
AABABBBABFFFGGGGGGGGGGHHHHHHHHGGEFGHHHHHHHGHHHGHHHHHHHHHHHHHHHGGGGGGHBHHHFGHHHHGGGHGHHHGHHHHGHGFFGGGG/02232222222222>222221111111111/111111111100..11.0.0.00000=<00<0==00/0000/;////00<0000::0000;000000/00;C00000000000000000.---9./9/;9////;/////9///9///
@M05620:45:000000000-G6HP7:1:1101:25220:9046 1:N:0:114
TACCTGTACTGGGGAAGCATTTGAATATCCCCCCATGGTGATGGGGACGGAGAACTGCTCCATAAACACAGGCAACGTGCCTAACTTTCCCGGGAAGATGAAGTCAAAGAGCGACCACAGCTCTCGGAGGTTATTTTGCATCGGTGAGCCAGACAGAATGATCCGATGAGGGGTGCGAAACTATTTGAGGAAAGGAAGCACCTTTTTATTAAATTTACCTTTTAGCAATCGCCATTCCTACCCTAAAGATC
+
AAAABFFFFFDFGGGCGGBGGGHHBFHFHHFGGGGHGHHFGG5GGGGGCGGGGHHHGGHHHGHHHHHGHEHHGFHHGHHHHHFHHHHHHHHGGGE/EGGHF3FHHHHHGHHHGGGGGGGFHHHHHGGGGGGHHGHHGHGFHHGGGCEHGGHHCECH<GGHFHHGHDGGFHHGGGGGG???DGFCFGGBAB0;F?FFFFGFFFFFFFFFFFBBFFFFFFFFFFFFBFFFFFEFFFAFFBFFFFFFF.;9FF:
@M05620:45:000000000-G6HP7:1:1101:19899:9047 1:N:0:114
TACCTGTACTGGGGAAGCATTTGAATATCCCCCCATGGTGATGGGGACGGAGAACTGCTCCATAAACACAGGCAACGTGCCTAACTTTCCCGGGAAGATGAAGTCAAAGAGCGACCACAGCTCTCGGAGGTTATTTTGCATCGGTGAGCCAGACAGAATGATCCGATGAGGGGTGCGAAACTATTTGAGGAAAGGAAGCACCTTTTTATTAAATTTACCTTTTAGCAATCGCCATTCCTACCCTAAAGATC
+
CDDDDFFFFFFFGGGGGGGGGGHHHHHHHHHGGGGHHHHHHHHGHGGGGGGGGHHHHHHHGHHHHHHHHHHHGHHHGHHHHHHHHHHHHHHGGGEGGHHHHHHHHHHHHHHHGGGGGHHHHHHHHGGGGGDHHHHHHHHHHHGGGGGHHHHHHGHHHHHHHHHHHGGGHHHGGFFGGGGGGHGGHHHGGGGGGGGGGGGGGFFFFFFFHHHFFFFFFFFFFFFFFFFFFFFFFFFFFFFHFFFFFFFFFFF
@M05620:45:000000000-G6HP7:1:1101:25203:9055 1:N:0:114
TACCTGTACTGGGGAAGCATTTGAATATCCCCCCATGGTGATGGGGACGGAGAACTGCTCCATAAACACAGGCAACGTGCCTAACTTTCCCGGGAAGATGAAGTCAAAGAGCGACCACAGCTCTCGGAGGTTATTTTGCATCGGTGAGCCAGACAGAATGATCCGATGAGGGGTGCGAAACTATTTGAGGAAAGGAAGCACCTTTTTATTAAATTTACCTTTTAGCAATCGCCATTCCTACCCTAAAGATC
+
CCCCCFFFFFFFGGGGGGGGGGHHHHHHHHHGGGGHHHHHHHHHGGGGGGGGGHHHHHHHHHHHHHHHHHHHGHHHGHHHHHHHHHHHHHHGGGGGGHHHHHHHHHHHHHHHGGGGGHHHHHHHHGGGGGGHHHHHHHHHHHGGGGGHHHHHHGHHHHHHHHHHHGGGHGHGGEGGGGGGGGGGGGGGGGFGGGGGGGGGGFFFFFFFFFFFFFFFFFFFFFFFFFFFFFFFFFFFFFFFFFFFFFFFFFF
@M05620:45:000000000-G6HP7:1:1101:13624:9179 1:N:0:114
AAACCAAGCAGACACTCACCAGAAGACATGAGGTCAGCTAGATCGGAAGAGCACACGTCTGAACTCCAGTCACTCCGCGAAATCTCGTATGCCGTCTTCTGCTTGAAAAAAAAAAAAATAAACTCAAATATTTAAAAAAATACACCTCTTATACCCAACATCCTACCAAAAGATATTCCACCTATGCCTGACTAGCTAACATTACCAAACAAGCACGCATTGTCGCAACTGTCGACCGACACAGCGCTAAT
+
CCDDDCCFCFFFGGGGGGGGGGHHBBFHHHHHHHHHHHHHHHHHHGGGGHHGHHHHGHHHGHHHHHHHHHHHHHHHGGGGEEFBGHHGGHHHHGGGHGHHHHHHHGHHHHFFGD<<</01??F111<11111>11111--.0000//.000000000.../0/000::0../.0000000:;.00000;0//000/00;/00000000...././/--;..000..-.-//0;..-;-----/..--.9.0
@M05620:45:000000000-G6HP7:1:1101:10996:9183 1:N:0:114
CATCCTGACCCTGAAGTACCCCGGCTTGATTTCTGACATTAGATCGGAAGAGCACACGTCTGAACTCCAGTCACTCCGCGAAATCTCGTATGCCGTCTTCTGCTTGAAAAAAAAAAAAAAAAAATAAAAGAAAAAAAATAAAAATCAAAACGAGTGAAAAAAAAAAAAAAGAAGAGAACATAAGAGAAGAAGATTTGGGAGAAAGAAACGAGAGGAGAGTGAGTGAATGTGAAGATGAGACAGAAAAATGC
+
CCCDDFFFFFFFGGGGGGGGGGGGGGGGHHHHHHHHHHHHHHGHHHGGGGHHHHHHHGHHHGHHHHHHHHHHHHHHHGGGGGGHFHHHGGHHHHGFGHGHHHHHHHHHGHHFGGGF><----<<.000;0..//.---.00000:00000.99...0000.---------.../0./00/000000/0/0/;0:0000.....00;.:/....-.:...:0000000:0000000000;00//:00/..0:
@M05620:45:000000000-G6HP7:1:1101:10895:9208 1:N:0:114
TACCTGTACTGGGGAAGAGTGTAGCAATCGCCATTCCTACCCTAAAGATCGGAAGAGCACACGTCTGAACTCCAGTCACTCCGCGAAATCTCGTATGCCGTCTTCTGCTTGAAAAAAAAAAAAAAGAACCACACAAACCACGCCAGCGCCTCGTAGGTAGTGAACAAAATTGAGAGATGACGAAAACAAGTACGAACCGTCGTAGAGCAGTGAATGCAAGACGCGAACGTTCGTCTATAGTGTGTCCCGCC
+
DCCDEFFFFFFFGGGGGGGGGGHHHHHHHGGGGGHHHHHHHHHHHHHHHHHGGGGHHHFHGHGHHHGHHHHHHGHHHHHHHHGGGGGGHHHHHFEHHHHGGGHGHHHGHHHHHHHGGGGG<<>--..00<..<............-.<--.......11:0/<1<1/..001<0.0.1010.<-A-/<./111..9--<..--...1:0/1011111110//.---9--<</.....<111111.110---
@M05620:45:000000000-G6HP7:1:1101:21979:9227 1:N:0:114
ATCTCTATCTCCTAAAAACCTGTTTAGATTTGGAGATAGACCTTCAGGTTTTTCATCATTTTCTGCATGAATTATACATTGACCACGTTCCAGCGTGGTCAGTTTGCAGCATTCTGTTATTTTGTTTGACAGAGTGTCTTGTTGAGAACATATGTAGGACATGATTTTTTCCTGCAACAGGGAAAATAAAGTATAAGTTTTAAAGATTTATTCTTTAATAAAGGATCTCAAAGCCAGCTTTAGAAAAAGGA
+
CCCCCFFFFFFFGGGGGGGGGGHHHHHHHHHHHHHHHHHHHHHHHHHHHHHGGHHHHHHIHIIHHHHHHHHHHHHHHHHHHHHHHHGHHHHHHHGGGGHHHHHHHHHHHHHHHHHHHHHHHHHHHHHHHHHHHHHHHHHHHHHHHHHHHHHHHHHHHHHHHHHHHHHHHGHHHHHHHHHHHGGHHHHHHHHHHHHHHGHHHHGHHHHHHHHHHHHHHHHHHGHHHHHHHHHHHHHHHGHHHHGHHHHHGGH
@M05620:45:000000000-G6HP7:1:1101:16660:9236 1:N:0:114
AGATTACTGCAACAGTTCCCCCTGGACCTGGAAAAGTTTCTTGCCTGGCTTACAGAAGCTGAAACAACTGCCAATGTCCTACAGGATGCTACCCGTAAGGAAAGGCTCCTAGAAGACTCCAAGGGAGTAAAAGAGCTGATGAAACAATGGCAAGTAAGTCAGGCATTTCCGCTTTAGCACTCTTGTGGATCCAATTGAACAATTCTCAGCATTTGTACTTGTAACTGACAAGCCAGGGACAAAACAAAGAT
+
AAABBFFFBF4DGGFGGGGGGGGDDHHHHH4GHHHHHHHHHHHHHHHHHHHHHHHFHHHHHHHHHHHHHHHHHHHHHHHHHHHHGGHHHHFHHHGGGGHHHHGGEHHHGHHHHHHHHHHEFH3?/?EFH4GHHGHHHGFHH2DGHHHHHHHHHGHHHHHHHGHHGHHHHHGGGGGHHHHHHHHHHFHGHHHHHBGGHFGFBHHGHHHFGHGHFHHHHHHGHFHGHHHBFHHHHGGGGGEGEFCFFGGGGGF
@M05620:45:000000000-G6HP7:1:1101:13247:9240 1:N:0:114
TACCTGTACTGGGGAAGAGTGTAGCAATCGCCATTCCTACCCTAAAGATCGGAAGAGCACACGTCTGAACTCCAGTCACTCCGCGAAATCTCGTATGCCGTCTTCTGCTTGAAAAAAAAAAAAACAAAGAAAAAAACATCACACCACTTAGACGTTAAAGAAAGAAACCATAAAGCCTGCTTTACAGTCGGAACTCTGCGATGATAAACTCTCTAATAACGCTGTGGCAAGGCCTGCTTGATGCTCGGATC
+
CCDDDFFFFFFFGGGGGGGGGGHHHHHHHGGGGGHHHHHHHHHHHHHHHHHGGGGHHHHHHHGHHHGHFHHHHHHHHHHHHHGGGEEGHGHHHGGHHHHGGGHGHHHHHHHHHHHHGGGGG@/<..>0000>0<--..000000..<011110.../.<11./0<<//.<000111.<..0111110:0.--.-01110--..<<<:10101:01:1110.-...//./0....0.<::0.11111.-.9-
@M05620:45:000000000-G6HP7:1:1101:6049:9276 1:N:0:114
AAACCAAGCAGACACTCACCGCTCCCTCGCCACAGGCCAATAGTTTGTCCTCACTGAGTTGGCAACAAGTGGCTGCTGTGGCTGCCATTTTTCTGGTGATGGCCATCAGCTCCGACGAGGTCAGCTGGGGGGCTTTCTTTGTGTAAGCAACGAGAAACCTGAAAGAAGCATTTTTTAACTAAGTCCTGCTGAGTCATTCATGAGTTTTTAGCCGCCTTGCTTCTTCTCACAGACTCTCTACTCTCATGCCA
+
CCCCCCCFCFFFGGGGGGGGGGGGGGHHGGGGGHHHGGHHHHHHHHHHHHHHHHHHHHGGHHHHHHHHHHHHGHGGHHGHHHHGGHHHHHHHHHHHHHHHHHHHHHHHHHHHHGGGGGGGGHHHHHHHGGGGGGGGGGGGGGGGGGFFFFFFFFFFFFFFFFFFFFFFFFFFFFFFEFFFFFFFFFFFFFFFFFFFFFFFFFFFFFFFFFFFFFFFFFFFFFFFFFFFFFFFFFFFFFFFFFFFFFFFFFB
@M05620:45:000000000-G6HP7:1:1101:19947:9280 1:N:0:114
AAACCAAGCAGACACTCACCAGAAGACATGAGGTCAGCTAGATCGGAAGAGCACACGTCTGAACTCCAGTCACTCCGCGAAATCTCGTATGCCGTCTTCTGCTTGAAAAAAAAAAAAATCCACTGTAACCCACTATCTAATACCCCCCACGCCCATACTCCATTCCTTACCTCTTTCTCACTCCTACTTCTACCCTTGCACCCTTCTCCCTCTATTCTCTTTTCACTGCCCCTCCTTTGCCTCCACCCCTC
+
CCCCCBCFCFFFGGGGGGGGGGHHGGHHHHHHHFGFHHHHHHHHHGGEFGHHHHHHGHHHGHHHHHHHHHHHHHHHGGGGGGHFHHGGFHHHHGEGHGHHHHHGHHHHHHGGGGF</<0111111111<1..>0011<00000<<.@@-.-.:-.///;0;000000;90;;F000;000;0;/0000000000AB/:;0;B99/;000//9/0;0000000000009;/9..../0900;009/:..-9;
@M05620:45:000000000-G6HP7:1:1101:27613:9325 1:N:0:114
TACCTGTACTGGGGAAGCATTTGAATATCCCCCCATGGTGATGGGGACGGAGAACTGCTCCATAAACACAGGCAACGTGCCTAACTTTCCCGGGAAGATGAAGTCAAAGAGCGACCACAGCTCTCGGAGGTTATTTTGCATCGGTGAGCCAGACAGAATGATCCGATGAGGGGTGCGAAACTATTTGAGGAAAGGAAGCACCTTTTTATTAAATTTACCTTTTAGCAATCGCCATTCCTACCCTAAAGATC
+
CCCCCFFFFFFFGGCGGGGGGGHFFDGHHHHGGGGHHHFGHHHHHGGGGGGGGGHHHHHHHGHHGHHHHHGHGHHHGHHHHHHHHHHHHHHGGGGGGHHHGGHHHHHHHHHHGGGGGHGHHHHHHGGGGGEHHHHHHHHEGHGGGGGGHHHHHGHHHHHHHHHHHGGGHHHGGCDGGGADGGGGGGGGGGBFFGFFFGGBCEFFFFFFFFFFFFFFFFFFFFFFFFFFFFEFFFFFFFFFFFFFFFFFFFF
@M05620:45:000000000-G6HP7:1:1101:27635:9326 1:N:0:114
TACCTGTACTGGGGAAGCATTTGAATATCCCCCCATGGTGATGGGGACGGAGAACTGCTCCATAAACACAGGCAACGTGCCTAACTTTCCCGGGAAGATGAAGTCAAAGAGCGACCACAGCTCTCGGAGGTTATTTTGCATCGGTGAGCCAGACAGAATGATCCGATGAGGGGTGCGAAACTATTTGAGGAAAGGAAGCACCTTTTTATTAAATTTACCTTTTAGCAATCGCCATTCCTACCCTAAAGATC
+
CCCCDFFFFFFFGGGGGGGGGGHHHHHHHHHGGGGHHHFHGHHHHGGGGGGGGHHHHHHHHHHHHHHHHHHHGHHHGHHHHHHHHHHHHHHGGGGGGHHHHHHHHHHHHHHHGGGGGHHHHHHHHGGEGGGHHHHHHHHGHHGGGGGHHHHHHGHHHHHHHHHHHGGGHHHGGCEGGCCFGGGGGGGGFGFGGGG/FGGGGFFFFFFFHFFFFFFFFFFFFFFFFFFFFFFFFFFFFFFFFFFFFFFFFFF
@M05620:45:000000000-G6HP7:1:1101:11837:9331 1:N:0:114
CATCCTGACCCTGAAGTACCCCGGCTTGATTTCTGACATTAGATCGGAAGAGCACACGTCTGAACTCCAGTCACTCCGCGAAATCTCGTATGCCGTCTTCTGCTTGAAAAAAAAAAATATTTTGTTTGACAGAGTGTCTTGTTGAGAACATATGTAGGACATGATTTTTTCCTGCAACAGGGAAAATAAAGTATAAGTTTTAAAGATTTATTCTTTAATAAAGGATCTCAAAGCCAGCTTTAGAAAAAGGA
+
BAAAAFFFFFFFFGGGGGGGFGFEEEGGFHHHGGHHGHHGFHFHHHGGFEA1FGHCGEHHHFBDGAGFFFGGFHHHHFEGCFEF3@@GGDFGDGGGEGFHFHEHHHCG3?FCB/<//<??FF@?GFH0FDGGHF<FGGHHGHHFF/CDCG==DGGFHFFB/G0:BCC;GFHHGGFHB:GG?.;AGBFGFBBFFGBBFBFEFBFB0BFGFGGGFGGGGEFFFFFFEFFFFBBB/B.9A./;/9B/;BF...B
@M05620:45:000000000-G6HP7:1:1101:22280:9343 1:N:0:114
CATCCTGACCCTGAAGTACCCCGGCTTGATTTCTGACATTAGATCGGAAGAGCACACGTCTGAACTCCAGTCACTCCGCGAAATCTCGTATGCCGTCTTCTGCTTGAAAAAAAAAAAAAAAAAAACAATAAAAATGAAATATTTAATCTGTGAAAGTAAAATACATAAAGAAGTGTTAGTGATAACATCGGATTATACAGATGAGTCAAGAAATACGACAGGAGCTCTGATTGGCTGTCGAACACCAGATC
+
BCCCCFFFFFFFGGGGGGGGGGGGGGGGHHHHHHHHHHHHHHHHHHGGGGHHHHHHHGHHHGHHHHHHHHHHHHHHHGGGGFGHHHHHGGHHHHGGGHGHHHHHHHHHHHHGDDGB<<>->-<--...000000.00000000000000090;000900000900000000./0000000000000000.;...000000:00009000009/;00...--.....0000090./0..0...9-/....:0
@M05620:45:000000000-G6HP7:1:1101:22270:9360 1:N:0:114
CATCCTGACCCTGAAGTACCCCGGCTTGATTTCTGACATTAGATCGGAAGAGCACACGTCTGAACTCCAGTCACTCCGCGAAATCTCGTATGCCGTCTTCTGCTTGAAAAAAAAAAAAAAAAAAGTAGTGAGAGAATGAAAATATGTAAAAGAAAAAATGAAACTATATAAAATAATAAATACATGACATCATCACATACTAAATCCCACTCGATAGTAACACGGTATTTCAGCTTAGTTGTGATGACAGT
+
AAAABFDFFFFFGFGGFAFGGGGGGGEEHHHHHGGHHHHHHHHHHHGGGGGGHHHGHGHHHGGFHHHHGHHHFHHHHGGGCFGGBGHHGGHHHHGEGHGHHHHHHHHFGHFCDCF<</------.0000/000/./000000000000;000:.:/.-.00000;0000000000;00////////://////////////////////../..:..//////.-.../////////////;./9//////
@M05620:45:000000000-G6HP7:1:1101:9783:9495 1:N:0:114
TACCTGTACTGGGGAAGCATTTGAATATCCCCCCATGGTGATGGGGACGGAGAACTGCTCCATAAACACAGGCAACGTGCCTAACTTTCCCGGGAAGATGAAGTCAAAGAGCGACCACAGCTCTCGGAGGTTATTTTGCATCGGTGAGCCAGACAGAATGATCCGATGAGGGGTGCGAAACTATTTGAGGAAAGGAAGCACCTTTTTATTAAATTTACCTTTTAGCAATCGCCATTCCTACCCTAAAGATC
+
CCCCCFFFFFFFGGGGGGGGGGHHHHHHHHHGGGGHHHGHHHHHHGGGGGGGGHHHHHHHHHHHHHHHHHHHGHHHGHHHHHHHHHHHHHHGGGGGGGHHHHHHHHHHHHHHGGGGGHHHHHHHHGGGGGGHHHHHHHHHHHGGGGGHHHHHHGHHHGHHHHHHHGGGHHGGG;ADGDCGGGGGGGGGGGBFFGGGGGGGGFFFFFFFFFFFFFFFFFFFFFFFFFFFFFFFDFFFFFFFFFFFFFFFFFF
@M05620:45:000000000-G6HP7:1:1101:9763:9496 1:N:0:114
TACCTGTACTGGGGAAGCATTTGAATATCCCCCCATGGTGATGGGGACGGAGAACTGCTCCATAAACACAGGCAACGTGCCTAACTTTCCCGGGAAGATGAAGTCAAAGAGCGACCACAGCTCTCGGAGGTTATTTTGCATCGGTGAGCCAGACAGAATGATCCGATGAGGGGTGCGAAACTATTTGAGGAAAGGAAGCACCTTTTTATTAAATTTACCTTTTAGCAATCGCCATTCCTACCCTAAAGATC
+
CCCCCFFFFFFFGGGGGGGGGGHHHHHHHHHGGGGHHHHHHHHHHGGGGGGGGHHHHHHHHHHHHHHHHHHHGHHHGHHHHHHHHHHHHHHGGGGGGHHHGHHHHHHHHHHHGGGGGHHHHHHHHGGGGGGHHHHHHHHHHHGGGGGHHHHHHGHHHHHHHHHHHGGGHHHGGGGGGGGGGGGGGGGGGGFGGGGGGGGGGFFFFFFFFFFFFFFFFFFFFFFFFFFFFFFFFFFFFFFFFFFFFBFFFFF
@M05620:45:000000000-G6HP7:1:1101:13225:9533 1:N:0:114
TACCTGTACTGGGGAAGAGTGTAGCAATCGCCATTCCTACCCTAAAGATCGGAAGAGCACACGTCTGAACTCCAGTCACTCCGCGAAATCTCGTATGCCGTCTTCTGCTTGAAAAAAAAAAAAAAAAACACGGAGAATAACAACCATCTGAAGAGCTGGAGCATCGAAACACACAGGTGCTGTGGCATATCTGAAGCAGAGACCCGGTGGCAGCGCGCGTGGAATGGTAGGGATGGAGAGAGGGTCGTATA
+
CCCCCFFFFFFFGGFGGGGGFGHHHHHHHGGGGGHHHHHHHHHHHGFFHGGGGGGHHHFHHHGGGHFFHGHHHGHHHHEHGHGGGCGGGGFGHFFGBHFGEGHGHHHGHHHHHGHGGGFGF@<>-><-....-:.-.000:00..90/0000:0./0//../.00.//.-/9...../9//////./://///////:/:.//..--;-../..--------.///////..//..///....../--.//
@M05620:45:000000000-G6HP7:1:1101:2971:9602 1:N:0:114
ATCTCTATCTCCTAAAAACCTGTTTAGATTTGGAGATAGACCTTCAGGTTTTTCATCATTTTCTGCATGAATTATACATTGACCACGTTCCAGCGTGGTCAGTTTGCAGCATTCTGTTATTTTGTTTGACAGAGTGTCTTGTTGAGAACATATGTAGGACATGATTTTTTCCTGCAACAGGGAAAATAAAGTATAAGTTTTAAAGATTTATTCTTTAATAAAGGATCTCAAAGCCAGCTTTAGAAAAAGGA
+
BBABCFFFFFFFGGGGGGGGGGHHHCHHHHHHHGHHHHHHHHHHHHHHHHHGGHHHHHHHHIHHHHHHHGHHHHHHHGHHHHHHHHGHHHHHHHGGGGHHHHHHHHHHHHHHHHHHHHHHHHHHHHHHGGHHGHHHHHHHHHHHHHGHHHHHHHHHHHHHHHFHHHHHHGHHHHHHHHHHHGGHHHHHHGHGHHHHHHHHHGHGHGHHHGHHHHHHGGHHHHHHHHHHHGHFGHHHHGHHHHHFFGFGGGG
@M05620:45:000000000-G6HP7:1:1101:27282:9607 1:N:0:114
TACCTGTACTGGGGAAGAGTGTAGCAATCGCCATTCCTACCCTAAAGATCGGAAGAGCACACGTCTGAACTCCAGTCACTCCGCGAAATCTCGTATGCCGTCTTCTGCTTGAAAAAAAAACAAACCTACCTATGCCCCCCTCACCCCCCCGTCCCACCTCAAGACAATACTGCCTATGACGCTCGGCCTACTCCCTTGCCTCCCACTACCTTTCCCCCTCCTATGTCTTCCCGCTTTTATTTCTTATATAT
+
CCBCCFFFFFFFGGGFGGGGGGHHHHHHHGGGGFHHHHHHHHHHHHHGHHHGGGGHHHHHHHGHHHGGHHHHHHHGHHHHHHGGGEFEHHHHHGGHHHHGGGHGHHHHHHH0FGHHGGGD///@//0???1111110?DF-.0<..<-;--.;:.9....::00//900/000:00;909...;--.:././9/.././//9...::/;./:/;B/:.-:..///:///:/..--..//:////;//:///
@M05620:45:000000000-G6HP7:1:1101:2995:9615 1:N:0:114
ATCTCTATCTCCTAAAAACCTGTTTAGATTTGGAGATAGACCTTCAGGTTTTTCATCATTTTCTGCATGAATTATACATTGACCACGTTCCAGCGTGGTCAGTTTGCAGCATTCTGTTATTTTGTTTGACAGAGTGTCTTGTTGAGAACATATGTAGGACATGATTTTTTCCTGCAACAGGGAAAATAAAGTATAAGTTTTAAAGATTTATTCTTTAATAAAGGATCTCAAAGCCAGCTTTAGAAAAAGGA
+
AAABBFFFFFFFGGG4GGGGGGFHHFHHFGHFBCBGHHHHHHHGHHH3GFDGFFGEHGHHGHGHFHHHFFBGHGEFHFHHBGHHHG?GGHHGGFCEG?GGGHHHHHBGGHHHHFHHFF4GHHHEGHHFFFDGBFGGHHHHHHH0FGHHHHHHHHGFFFHGHHGHFGHHHGHHHGFGFHGCEEFHHHHHH1GG1GFFFGGHHEHF1DHHHGHHHHHHFGHHHBGHCDGHHHHGFHHFHEHHHHEHHC:.:AC
@M05620:45:000000000-G6HP7:1:1101:27268:9620 1:N:0:114
TACCTGTACTGGGGAAGAGTGTAGCAATCGCCATTCCTACCCTAAAGATCGGAAGAGCACACGTCTGAACTCCAGTCACTCCGCGAAATCTCGTATGCCGTCTTCTGCTTGAAAAAAAAAAACAAGACAAATTAATATTAAACAAAAATTTCATCTGTACCGTTCACTACTCGCTACTCACCTAATAGATAAAAGACTTCAAACATCAGTAAATATAGTAATAAACACAAGATAAGTATACATAACAGAGT
+
BBBBBFFFFFFFCEFEGGGGGGDHHHHHHGGGEGHGHHHHGHHHGHHFHF2EEGGHHHHHGHGHHHEHHHHHHFFDGFHGGHFEGFGCEHFHFFDFHHHGEGHGHHHGHHGAGHHGC>CC/////0000001111111111111.00.</00<=0<00000...//000/00.-..-000/.0/:00;0;00000./0000000900;000000000////9///9/;....///////9////9//////
@M05620:45:000000000-G6HP7:1:1101:2979:9620 1:N:0:114
ATCTCTATCTCCTAAAAACCTGTTTAGATTTGGAGATAGACCTTCAGGTTTTTCATCATTTTCTGCATGAATTATACATTGACCACGTTCCAGCGTGGTCAGTTTGCAGCATTCTGTTATTTTGTTTGACAGAGTGTCTTGTTGAGAACATATGTAGGACATGATTTTTTCCTGCAACAGGGAAAATAAAGTATAAGTTTTAAAGATTTATTCTTTAATAAAGGATCTCAAAGCCAGCTTTAGAAAAAGGA
+
ABBBBFBFFFFFGGGGGGGGGGHHHBECGHHHCFFHHBGHHHHHHHHFHHHGGHHHHHHHHHHHEHHHHEHHHGHHHHHHHHHHHHEGHHHGFHEFGGHHHHHGHDHHCHHHHHHGHHHGHHHHHHH3BEGHHGHFHHHHHHHFF3CGHHHHHHHHHHHHHHEHHHHHHGHHHHFHGHHHE/FGFBFGFFBGGGDGGHHHHHFHHHHHHHHHHHHHGEHHHBD0CGHHHHHF0CCHCEHHHHBBC;/:AEF
@M05620:45:000000000-G6HP7:1:1101:28287:9624 1:N:0:114
CATCCTGACCCTGAAGTACCCCGGCTTGATTTCTGACATTAGATCGGAAGAGCACACGTCTGAACTCCAGTCACTCCGCGAAATCTCGTATGCCGTCTTCTGCTTGAAAAAAAAAAAAAACAACATAAGAAAAAAGATTAGTGGTAATAAAGACATAAAAATAATAGTTAAATAAATAAGACATGTAATAAAATGTAGATATATAAAGATGAAAGCTGGAAATTACATAACTCTAATATAAATACTACTTA
+
DDCDDFFFFFFFGGGGGGGGGGGGGGGGHHHHHHHGHHHHHHHHHHGEFGHHHHHHHGHHHGHHHHHHHHHHHHHHHGGGGGGHHGHGGGHHHHGFGHGHHHHHHHHHHHH<CDGD><<-.<...0<0000//.-..000000.;000000;0//00000;.00000000000000;00000/000000000000;0000090000000000000/00/.00000000000:0000000000000000000
@M05620:45:000000000-G6HP7:1:1101:10247:9628 1:N:0:114
TACCTGTACTGGGGAAGCATTTGAATATCCCCCCATGGTGATGGGGACGGAGAACTGCTCCATAAACACAGGCAACGTGCCTAACTTTCCCGGGAAGATGAAGTCAAAGAGCGACCACAGCTCTCGGAGGTTATTTTGCATCGGTGAGCCAGACAGAATGATCCGATGAGGGGTGCGAAACTATTTGAGGAAAGGAAGCACCTTTTTATTAAATTTACCTTTTAGCAATCGCCATTCCTACCCTAAAGATC
+
CCCCCFFFFFFFGGGGGFGGGGHHHHHHHHHGGGGHHGGHGHHHHGGGGGGGGHHHHHHHHHHHHHHHGHHGGHHHGHHHHHHHHHHHHHHGGGGGGGHHHHHHHHHHHHHHGGGGGHHHHHHGHGGFFGGHHHHHHHHHHHGGGGGHHHHHHGHHHHHHHHHHHFGGHHHGGEGGGGGGGGGGGGGGGGBFGGGGGGGGGFFFFFFFFFFFFFFFFFFFFFFFFFFFFFFFFFFFFFFFFFFFFFFFFFF
@M05620:45:000000000-G6HP7:1:1101:8384:9646 1:N:0:114
CATCCTGACCCTGAAGTACCCCGGCTTGATTTCTGACATTAGATCGGAAGAGCACACGTCTGAACTCCAGTCACTCCGCGAAATCTCGTATGCCGTCTTCTGCTTGAAAAAAAAAAAATATAAATATTAAAATACGAATTATATTTCTACTATGTTTTACCTTATCTAATAATCTGCTCTTGGCACTTACTTCAACGTTGTACAGCATATGTCAGTGTAGCAGCCTCTTCCTTTGGGTAGTGTCTCGACAC
+
CCCCCFFFFFFFGGGGGGGGGGGGGGGGHHHHHHHHHHHHHHGHHHGGGGHHHHHHHGHHHGHHHHHHHHHHGHHHHGGGGGGHHHHHGGHHHHGGGHGHHHHHHHHHHHHGGFGC</01111111111111111.....00000<0000=0=0000/000;0000;000:000000000:00/;0/000900000;./.90;090/0000000000000000/.//00000000/..0.0/;000/0-.-
@M05620:45:000000000-G6HP7:1:1101:27969:9647 1:N:0:114
TACCTGTACTGGGGAAGCATTTGAATATCCCCCCATGGTGATGGGGACGGAGAACTGCTCCATAAACACAGGCAACGTGCCTAACTTTCCCGGGAAGATGAAGTCAAAGAGCGACCACAGCTCTCGGAGGTTATTTTGCATCGGTGAGCCAGACAGAATGATCCGATGAGGGGGGCGAAACTATTTGAGGAAAGGAAGCACCTTTTTATTAAATTTACCTTTTAGCAATCGCCATTCCTATCCTAAAGATC
+
A1A>A@D@FFDB1AFEAGGFGG331DBDDB1AAECFHFBEGFFBFAAEE//A/FGGFGHFE1A2BGH@FHCA/F0F>>//FFHFHEFHDGHCGE/>ECHFHEFHEDGHHHF0EC@@BCG0<GCF1EA?@@<0F1FFHD11<<.C>EGCGG0..<<</C<<GHDFC.C.00/.--9@=9@-99FBFF/FEE/9B9AF/;-/9-BB/9BEFFB/BFFFFF/99/;/B/B//9;A-:ABBFFB/9/9FFFFBB;
@M05620:45:000000000-G6HP7:1:1101:27985:9654 1:N:0:114
TACCTGTACTGGGGAAGCATTTGAATATCCCCCCATGGTGATGGGGACGGAGAACTGCTCCATAAACACAGGCAACGTGCCTAACTTTCCCGGGAAGATGAAGTCAAAGAGCGACCACAGCTCTCGGAGGTTATTTTGCATCGGTGAGCCAGACAGAATGATCCGATGAGGGGTGCGAAACTATTTGAGGAAAGGAAGCACCTTTTTATTAAATTTACCTTTTAGCAATCGCCATTCCTACCCTAAAGATC
+
CBCCCFFFFFFFGGGGGGGGGGHHHHHHHHHGGGGHHHFGGHHHHGGGGGGGGHHHHHHHHHHHHHHHHHHHGHHHGHHHHHHHHHHHHHHGGGGGGGHHHHHHHHHHHHHHGGGGGHHHHHHHHGGADGFHFHHHHHHFHHGGGGGHHHHHHGHGGGHHHHHHHGGGHHHGGEGGFCBDGGGGGGGBEGFBFFGFFGGGGFFFFFFFFFFFFFFFFFBFFFFFFFFFFFEFDA;FFFFBFFFFFFFFFFF
@M05620:45:000000000-G6HP7:1:1101:26371:9707 1:N:0:114
CATCCTGACCCTGAAGTACCCGGCTTGATTTCTGACATTAGATCGGAAGAGCACACGTCTGAACTCCAGTCACTCCGCGAAATCTCGTATGCCGTCTTCTGCTTGAAAAAAAAAAAACAAAAATTATCTTACTAATATGGCACCTGAATTATGGCGGTATTGCGCTCATGTGAGTTACTTCTGATAGTACGATATTGCATCGCAGAAAGGAAGTTACTCTAGGCAAAGTATTATAAGTCAGCTACTCTGAC
+
CCCCCFFFFFFFGGGGGGGGGGGGGGGHHHHHGHHHHHHHHHHHHGGGGHHHHHHHGHHHGHHHHHHHHHHHHHHHGGGGGGHHHHGFFFHHHGGGHGHHHHHHHFHGFHGGGCF<////00/01<1111111=111<11./0.///0000000.:--.:000.--.90000000000;00900000000....-000000....-/00.//.000:900000/09./0090000000000000:009000
@M05620:45:000000000-G6HP7:1:1101:12442:9747 1:N:0:114
CATCCTGACCCTGAAGTACCCCGGCTTGATTTCTGACATTAGATCGGAAGAGCACACGTCTGAACTCCAGTCACTCCGCGAAATCTCGTATGCCGTCTTCTGCCTGAAAAAAAAAACAGTTATGCTGACCGAGACCCCCCTTAACCCCAAGGCCAACAGATAGCAGCTTACTCCGGTGAGTCTCGGCCGACGCCCGTACTCCTCCCGTCCTTTCCCCATTCATTTTCTGCCCGGCTTGCTTTCCGCAATTT
+
BBBBBFFFFFFFGCGGGFGGGGFECAEEGBGHFFF5FGHFHDBFFEE?CFHFFHHHAEAGCFHFGHGCFGBBGHFHH?EE/>/?FBF?FEBC4F>?EGFBF4H33B?FDGH@@DC///0?11?11<?1?G/>C->FHEFCC.:0CGHF?.C.;G..../900;900//00:999.AA;.A090C9.;;;>=--@--;9;AF/BF/9.9AD.//FF/FF./;/B/9/FF///9ADCF--./://9..--;//
@M05620:45:000000000-G6HP7:1:1101:20309:9755 1:N:0:114
TACCTGTACTGGGGAAGCATTTGAATATCCCCCCATGGTGATGGGGACGGAGAACTGCTCCATAAACACAGGCAACGTGCCTAACTTTCCCGGGAAGATGAAGTCAAAGAGCGACCACAGCTCTCGGAGGTTATTTTGCATCGGTGAGCCAGACAGAATGATCCGATGAGGGGTGCGAAACTATTTGAGGAAAGGAAGCACCTTTTTATTAAATTTACCTTTTAGCAATCGCCATTCCTACCCTAAAGATC
+
BCBCCFFFFFFFGGGGGGGGGGHHHHHHHHHGGGGHHHHHHHHHEGGGGGGGGHHHHHHHHHHHHHHHHHHHGHHGGHHHHHHHHHHHHHHGGGGGGGHHHHHHHEHHHHGGGGGGCHHGHHHGHGGGGGDGHFHGHHHHHGGGGGGHHHHGHGHHHHHHHHHHHDGFHHGGGDDGADBBGGGGGGGFEGFGGGEGGGGGGFFFFFFFFFFFFFFFFFBFFFFFFFFFFFFEDFFFFFFFFFFFFFFFFFB
@M05620:45:000000000-G6HP7:1:1101:13951:9762 1:N:0:114
CATCCTGACCCTGAAGTACCCGGCTTGATTTCTGACATTAGATCGGAAGAGCACACGTCTGAACTCCAGTCACTCCGCGAAATCTCGTATGCCGTCTTCTGCTTGAAAAAAAAAAAAAAAAAAGACAAAATAAGAAGTACATCATGGAAAGTGTATGCAAGAGAAGAAGAATAAAGAATTGCGAAGAGTACGTCACGGTAGGAATCGGAATGACAATTAAGAGTAGATAGGTAAGGTATATCGTATAGATA
+
CBCCCFFFFFFFGGGGGGGGGGGGGGGHHHHHHHHHHHHHHHHHHGGGGHHHHHHHGHHHGHHHHHHHHHHHHHHHGGGGFFGHHHHGEHHHHGGGHGHHHHHHHHHHHHGDCBC></----<.<////.000000/000:000000000;0090000000/./0/;/99/009;00;0000.---..990./.........9000.9...0000000000:0;000;00/00000000000././009;0
@M05620:45:000000000-G6HP7:1:1101:5193:9771 1:N:0:114
CATCCTGACCCTGAAGTACCCCGGCTTGATTTCTGACATTAGATCGGAAGAGCACACGTCTGAACTCCAGTCACTCCGCGAAATCTCGTATGCCGTCTTCTGCTTGAAAAAAAAAAAAAAAAAAAAAAATAATGAAAAAAGAAATGTGTCAAGCAGAAAGAGAAGAAAAATGACAGTAGTAAATACGTGTAGTAGTAGAAAGAGCAGAATAAGCCGTAGGCTGATGAGTGTGATGTTGCGAGGCGTGTTGG
+
CCCCCFFFFFFFGFFGGFGGGGGGGGGGHHHHHHHGHHHHHHHHHHGGFGHHHFHHHGHHHGHHHHHHHHHHHHHHHGGGGGCHDHGFGFHHHHGGGHGHHHHHHHHHGHHGFCGC>>>-<-<<-----.0009;900.-.../000;://///:/://///9///9//..////://////////;9//////9////////:///://;9///-9..://..9////////:///:/---9--.::.9.
@M05620:45:000000000-G6HP7:1:1101:24965:9781 1:N:0:114
AAACCAAGCAGACACTCACCAGAAGACATGAGGTCAGCTAGATCGGAAGAGCACACGTCTGAACTCCAGTCACTCCGCGAAATCTCGTATGCCGTCTTCTGCTTGAAAAAAAAAAAAAAAACTAACTACCGCACTAAATCATCGTTTATCTGCTATCAATCTATTAAGTGTCTAGCTTACAACGAAAACTAGCCACAGTCCCCACATTCAGCCATTAGAGACCGTCACGCAAGTTACATATCCATTCAGCA
+
CCCCDCCFCFFFGGGGGGGGGGHGGHHHHHHHHGHHHHHHHHHHHGGGGHHHHHHHGHHHGHHHHHHHHHHHHHHHGGGGGGHFHHHGGHHHHGGGHGHHHHHHHHHHHHGGGGG///-<-<0000000/--<--000:0:000.:;.0000000;/000:000000000000;0;000:000-...-/0;0//0/..;000.:..000000/.0000000/9-......;--0000;:0000000000;0
@M05620:45:000000000-G6HP7:1:1101:5893:9850 1:N:0:114
CATCCTGACCCTGAAGTACCCCGGCTTGATTTCTGACATTAGATCGGAAGAGCACAAGTCTGAACTCCAGTCACTCCGCGAAATCTCGTATGCCGTCTTCTGCTTGAAAAAAAAAAATATTTTTGTTTACATATTTTCTTGTTTAGACCCTCTGTCTGCCCTACTTGTTTCCTGCCACAGCTAACCTCATATATAATTTTTCCCTCTTTCTACTTTAATCACTTCTCTCAAATCCAACGTTCTACACATAT
+
ABBBBFFFFCFBFGGFFGGGFGEFEGGGGHHHHGHGFHHHFGBHHHGCFGEHFHHFFHHFGHGFGGHHHHHHFHHHHGGGEG/EDFGHGGHHHHGGEHFHGHFGHHHHFHHE@BD@/0?11111/?<<1?F<111=1>D11<1<1111<.<./0=00<0<.</.:C0<0/<CFG/;::...00;;9;//00;0;0000;00/990;9;0000000;00000:;009////:///:9/;..;F./9/.;F//
@M05620:45:000000000-G6HP7:1:1101:13579:9860 1:N:0:114
CATCCTGACCCTGAAGTACCCGGCTTGATTTCTGACATTAGATCGGAAGAGCACACGTCTGAACTCCAGTCACTCCGCGAAATCTCGTATGCCGTCTTCTGCTTGAAAAAAAAAAAAACAAAACATCCTAATCCGAATAGCATTATCTTTCATTTTGCATACAATCTTTCTATCTTTTCTCACTCATTTTGTCTACCTGCATATAATCTTCCCAGATCAACCTCACCCTCTTTCTACCTCCCAGCCGTCGC
+
DDDCDFFFFFFFGGGGGGGGGGGGGGGHHHHHHHHHGHHHHGHHHGGGGGHGHHHHGHHHGHHHHHHHHHHHHHHHGGGGCEBFHHHGGHHHHGGGHGHHHHHHHGHHFHGGGCB<>>/..000.110111110....<00000000000000<0000<000000000000000000000:00:0/00000/0000000./000000:0000/00.0000/./:0...../<000000:0../0..-.<--
@M05620:45:000000000-G6HP7:1:1101:5910:9861 1:N:0:114
CATCCTGACCCTGAAGTACCCCGGCTTGATTTCTGACATTAGATCGGAAGAGCACAAGTCTGAACTCCAGTCACTCCGCGAAATCTCGTATGCCGTCTTCTGCTTGAAAAAAAAAAAAAAAAATAACTGACTCTATACTTACGTTTCCTCCGATCATTCGCTTCGTCTATGCATTCTCCATTCACCTCTTTTATCCATTCATCCTCTGTCTATAATTTCCTCCTCCTCTCTGTTCCTTCTTCTACGCCGAT
+
CCCCDFFFFFFFGGGGGGGGGGGGGGGGHHHHHHHHHHHHHHHHHHGGGGHHHHHHHHHHHHHHHHHHHHHHHGHHHGGGGGGHHHHHGGHHHHGGGHGHHHHHHHHHFHHGGDGC</<-<--.0000<00000000<;:00.///0;00/.-.-.0000....-/...0000000;C0000000;0.000:000000:000;0000000:000000:0000//:/:/0/00000;000000;00.----;
@M05620:45:000000000-G6HP7:1:1101:5859:9883 1:N:0:114
TACCTGTACTGGGGAAGCATTTGAATATCCCCCCATGGTGATGGGGACGGAGAACTGCTCCATAAACACAGGCAACGTGCCTAACTTTCCCGGGAAGATGAAGTCAAAGAGCGACCACAGCTCTCGGAGGTTATTTTGCATCGGTGAGCCAGACAGAATGATCCGATGAGGGGTGCGAAACTATTTGAGGAAAGGAAGCACCTTTTTATTAAATTTACCTTTTAGCAATCGCCATTCCTACCCTAAAGATC
+
CCCCDFFFFFFFGGGGGGGGGGHHHHHHHHHGGGGHHHGGHHHHHGGGGGGGGHHHHHHHHHHHHHHHHHHHGGHHGHHHHHHHHHHHHHHGGGGGGHHHHGHHHHHHHHHGGGGGGHHHHHHHHGGGGGGHHHHHHHHFHHGGGGGHHHHHHGHHGHHHHHHHHGGGHHHGGCEGGGGDGGGGHHHGGGGGGGGFGGGFFFFFFFFFFFFFFFFFFFFFFFFFFFFFFFFFFFFFFFFFFFFFFFFFFFF
@M05620:45:000000000-G6HP7:1:1101:27698:9884 1:N:0:114
TACCTGTACTGGGGAAGCATTTGAATATCCCCCCATGGTGATGGGGACGGAGAACTGCTCCATAAACACAGGCAACGTGCCTAACTTTCCCGGGAAGATGAAGTCAAAGAGCGACCACAGCTCTCGGAGGTTATTTTGCATCGGTGAGCCAGACAGAATGATCCGATGAGGGGTGCGAAACTATTTGAGGAAAGGAAGCACCTTTTTATTAAATTTACCTTTTAGCAATCGCCATTCCTACCCTAAAGATC
+
A?AABFFFFFFFGGCEEGGGGGFA5DGGHHHGGGGHHHGGHHHHHGGGGGGGGHHHHHHHHHHGGHHGHGGHGEFFEGHHHHFHHHHHHHHGGGCCGFGFHGHGFFGHHHHHGGGFCHGGEHHHHGGFGGCGFHHHHHHFHF?FEGEGHHHHGGFHHGHHFHHHHGGGHHGGG:AEAECDGGFGGBFFEFBBFGGFFFFGGFFFFFFFFFFFFFFFFFBFFFFFFFBBBBAEFFFFFFFFFFFFBBBFFFF
@M05620:45:000000000-G6HP7:1:1101:27715:9889 1:N:0:114
TACCTGTACTGGGGAAGCATTTGAATATCCCCCCATGGTGATGGGGACGGAGAACTGCTCCATAAACACAGGCAACGTGCCTAACTTTCCCGGGAAGATGAAGTCAAAGAGCGACCACAGCTCTCGGAGGTTATTTTGCATCGGTGAGCCAGACAGAATGATCCGATGAGGGGTGCGAAACTATTTGAGGAAAGGAAGCACCTTTTTATTAAATTTACCTTTTAGCAATCGCCATTCCTACCCTAAAGATC
+
CCCDDFFFFFFFGGGGGGGGGGHHHHHHHHHGGGGHHHFGHHHHHGGGGGGGGHHHHHHHHHHHHHHHHHHHGHHHGHHHHHHHHHHHHHHGGGGGGHHHHHHHHHHHHHHHGGGGGHHHHHHHHGGGGGGHHHHHHHHGHHGGGGGHHHHHHGHHGHHHHHHHHGGGHHHGGEEGGDFGGGGHHHGGGGFFGGGGGGGGGFFFFFFFFFFFFFFFHFFFFFFFFFFFFFFFFFFFFFFFFFFFFFFFFFF
@M05620:45:000000000-G6HP7:1:1101:27734:9892 1:N:0:114
TACCTGTACTGGGGAAGCATTTGAATATCCCCCCATGGTGATGGGGACGGAGAACTGCTCCATAACCACAGGCAACGTGCCTAACTTTCCCGGGAAGATGAAGTCAAAGAGCGACCACAGCTCTCGGAGGTTATTTTGCATCGGTGAGCCAGACAGAATGATCCGATGAGGGGTGCGAAACTATTTGAGGAAAGGAAGCACCTTTTTATTAAATTTCCCTTTTAGCAATCGCCATTCCTACCCTAAAGATC
+
ABABBFFFFFFFAE2EEGGFGGGHFHHFHHHGGGEHFGFG5FHGGGGGGGAEEFHHGHHHFHFHH3BDFGHHGGHHGHHHHGFFHFHHFFFEEGCGGFHHGHHDFFGHH3GGGDGGGHFFHGHHHGG/ACEH1?GHGGF1DFDDA.><GFFHHGHGHFGHGFHHHGDGHHGGCECGBA--BF;CBFG0CFBFBAFGFFGGFEBFFFF?FF/:FFFF/:BFFFFBFFF/9BAE?.;FFFFFFFFFBF;BBFB
@M05620:45:000000000-G6HP7:1:1101:11787:9901 1:N:0:114
TACCTGTACTGGGGAAGCATTTGAATATCCCCCCATGGTGATGGGGACGGAGAACTGCTCCATAAACACAGGCAACGTGCCTAACTTTCCCGGGAAGATGAAGTCAAAGAGCGACCACAGCTCTCGGAGGTTATTTTGCATCGGTGAGCCAGACAGAATGATCCGATGAGGGGTGCGAAACTATTTGAGGAAAGGAAGCACCTTTTTATTAAATTTACCTTTTAGCAATCGCCATTCCTACCCTAAAGATC
+
CCDDCFFFFFFFGGGGGGGGGGHHHHHHHHHGGGGHHHGHHHHHHGGGGGGGGHHHHHHHHHHHHHHHHHHHGHHHGHHHHHHHHHHHHHHGGGGGGHHHHHHHHHHHHHHHGGGGGHHHHHHHHGGGGGGHHHHHHHHHHHGGGGGHHHHHHGHHHHHHHHHHHGGGHHHGGEGGGGGGGGGGHHGGGGFGGGGGGGGFGFFFFFFFFFFFFFFHHFFFFFFFFFFFFFFFFFFFFFFFFFFFFFFFFFF
@M05620:45:000000000-G6HP7:1:1101:6271:9978 1:N:0:114
AAACCAAGCAGACACTCACCAGAAGACATGAGGTCAGCTAGATCGGAAGAGCACACGTCTGAACTCCAGTCACTCCGCGAAATCTCGTATGCCGTCTTCTGCTTGAAAAAAAAAAAAAAAAAATCAAAACAAAAGTAGATGCTAGCCCTTCAATTAAGGAACAACTCTGAATGGAATGAGTTACTAGTTGTGGTACTAGCTTTAGAGTGATTAGCGTCGAGTTTTCGAGATTGTAGGGAGTGCATGAGTCT
+
CCCCCBBFCFFFGGGGGGGGGGHGGHHHHHHHHHHHHHHHHHHHHGGGGHHHHHHHGHHHGHHHHHHHHHHHHHHHGGGGGGHHHHHGFHHHHGGGHGHHHHHHHHHHHHGGGGGB>/<-<-<.<000:...../:0;00000000/////000000000/.//.00000;;0:000000;000000:90:.;/00000/0000:00:009000/-..---0.0:0-.9..000000./...000009090
@M05620:45:000000000-G6HP7:1:1101:22471:10060 1:N:0:114
CATCCTGACCCTGAAGTACCCGGCTTGATTTCTGACATTAGATCGGAAGAGCACACGTCTGAACTCCAGTCACTCCGCGAAATCTCGTATGCCGTCTTCTGCTTGAAAAAAAAAAAAAAAAAAAAATAAAAAGAAACAAAAAATGAAAAGTAACAAACTCAGAAAGCGAAAAATTGTTAGGAACTAGACTAAACGAATAGAGAAGATCAGAGAAGAGACAAAGTAGATGTAAGAATTTCAAAAAGAATAGG
+
CBBCCFFFFFFFGGGGGGGGGGGGGGGHHHHHHHHHGHHHHHHHHGGGGHHHHHHHGHHHGHGHHHHHHHHHHHHHGGGGFEGEGHHFEHHHHGFGHGHHHHHHHHHHHHGDBCD>><->------.00:00.../:/.:..-.00000/000000..00000000/..---..00:000/0:.0000:000;0..9.9000;0/0000000/0/0:///;//000:00;0000000000000.;..00:0
@M05620:45:000000000-G6HP7:1:1101:15827:10066 1:N:0:114
TACCTGTACTGGGGAAGAGTGTAGCAATCGCCATTCCTACCCTAAAGATCGGAAGAGCACACGTCTGAACTCCAGTCACTCCGCGAAATCTCGTATGCCGTCTTCTGCTTGAAAAAAAAAAAAAGTAACTTGAGAAATTGGGAAACATAAATATAAGCAGTAACATAAGAGATGTTTGAGAAATGTCATACATGCGAGTAGTTTTGTTTATTCGCATTGGATGTACGCGGATATGCTTGAGAATACTGAGT
+
BBAABFFFFFFFGGGCGGGGGGGGHHHHHFGGGFHHHHHHHHHGHGHHHHHGGGGHGHHHGHGHHHGHHHHHHHHGHFGHHHFGGGGE1FGFHFAHHHFGDEHGHHHHHHHFFGHFCCCFC>/<.111<11111.111<0/.././/<<00<0<0000:/;000000:;0:/0000:/0..0/00000;000;;0:.-9.90000.////;//9..9.///9////.:----.//////././////////
@M05620:45:000000000-G6HP7:1:1101:14655:10068 1:N:0:114
CATCCTGACCCTGAAGTACCCGGCTTGATTTCTGACATTAGATCGAAGAGCACACGTCTGAACTCCAGTCACTCCGCGAAATCTCGTATGCCGTCTTCTGCTTGAAAAAAAAAAAAAAAAAAAAAAAAAAAAAAAATACACATACAATCCATACATAAAATCCTACCAACCGAAGACCTAGCTAAGAAAGAAACGGAATCCAGTGTAAACTGAATAAAATAAGAGTGTGTTATAGAATGAGGAGAAGTATT
+
CBCCDFFFFFFFGGGGGFGGGGGGGGGHHHHHHHHHGHHHHHHHHGHGGHHHHGHGHHHGGGHHHHHHHHHHHHHGGGGGGGGHHHFGHHHHGFGHGHHHHHHHHHHHHGGCDB>>>-<<<--:<-<---------.00<000:0<000/<0<<0000:0000000.00..-<--.//000<000000/0/.//.....000000000<0000000000000<0000<0./00000<0000/0.../0000
@M05620:45:000000000-G6HP7:1:1101:15808:10068 1:N:0:114
TACCTGTACTGGGGAAGAGTGTAGCAATCGCCATTCCTACCCTAAAGATCGGAAGAGCACACGTCTGAACTCCAGTCACTCCGCGAAATCTCGTATGCCGTCTTCTGCTTGAAAAAAAAAAAAAAAAAAAAAAGTAAAAAAGAATATCACATATACACCAAACATACACACTTAAACCATCATTAATGCTAATACATCCATTAGGTGTACACATCCTTTTTATGTCATCTACACACTCGCATAGCGTACAC
+
DCCDDFFFFFFFGGGGGGGGGGHHHHHHHGGGGGHHHHHHHHHHHHHHHHHGGGGHHHGHHHGHHHGHFHHHHHHHHHHHHHGGGGGGHHHHHGGHHHHGGGHGHHHHHHHHHHHHGGGGG//---<<-:---.0000;0-...00000000000000/.....000;00./00:0;/.0090000000000000000/0000000000:0090;/0000:.:0;;000;00090.//.--:.009..-;;
@M05620:45:000000000-G6HP7:1:1101:11035:10158 1:N:0:114
CATCCTGACCCTGAAGTACCCCGGCTTGATTTCTGACATTAGATCGGAAGAGCACACGTCTGAACTCCAGTCACTCCGCGAAATCTCGTATGCCGTCTTCTGCTTGAAAAAAAAAAAATAAAAAAAACAACACAGACAAAAAAACTCTATGAGACATAGATCCAAGAGAAAAAAACTGCCTCCCCGACACACGATCAGAGCCCCCCACAGCGTCAACGATCGAATCTAGGCTAGGCAGGGAGTGGCCCATG
+
CCCCCFFFFFFFGGGGGGGGGGGGGGGGHHHHHHHHHHHHHHHHHHGGGGHHHHHHHGHHHGHHHHHHHHHHGHHHHGGGGGGHHHHHGGHHHHGGGHGHHHHHHHHHFHHDFCGD>/011111<--....<...0.///.:--.0000000000/000:000000..<00/.--.:00/00...-----/.--9..000/...-9-.9.<-....0....9./0.0:<B/00../0.--.9.......//
@M05620:45:000000000-G6HP7:1:1101:11036:10176 1:N:0:114
CATCCTGACCCTGAAGTACCCCGGCTTGATTTCTGACATTAGATCGGAAGAGCACACGTCTGAACTCCAGTCACTCCGCGAAATCTCGTATGCCGTCTTCTGCTTGAAAAAAAAAAACAGCTCTCGGAGGTTATTTTGCATCGGTGAGCCAGACATAATGATCCGATGAGGGGTGCGAAACTATTTGAGGAAAGGAAGCACCTTTTTATTAAATTTACCTTTTAGCAATCGCCATTCCTACCCTAAAGATC
+
ABBBAFDFFFFFGFGFFGGGGCFA?FEGHFGGHFGDGEHHHHFHGHFGFGHHHHHFGAGHEEBGGFHHFFFGHHFGFEEE/>E?GHDF?ECGE?E?EFFDGHFHDEGHEHCDCG//A/<<01??FDEGFGEF1FDBGBGHHBA.<.EHHHHGGGE0;GH:GCGGADFDBFF?@A-AF?ADFFGFFFFFFFFF/9FBF?./FEFFFFF?BFBFBFFFFFFBBFFFFBF/FFFFFFFFFBFFFFFFFFFFFFF
@M05620:45:000000000-G6HP7:1:1101:14028:10215 1:N:0:114
CATCCTGACCCTGAAGTACCCCGGCTTGATTTCTGACATTAGATCGGAAGAGCACACGTCTGAACTCCAGTCACTCCGCGAAATCTCGTATGCCGTCTTCTGCTTGAAAAAAAAAAAAAAATAAAGAACCCTTGAAGATAAGGCTTCGAAGCCAACGTCGTAAACCGCAAATAAATTTGAGAGGCACATGAGGCCGTCCAGCACGAACTTGGAAACTGGAAACCGGTGGGTTGTGTAACGGTTGTGCCACC
+
CCCDDFFFFFFFGGGGGGGGGGGGGGGGHHHHHHHHHHHHHHHHHHGGGGHHHHHHHGHHHGHHHHHHHHHHHGHHHGGGGGGHGHHHGGHHHHGFGHGHHHHHHHHHGHHCBCD></---010000</..<//000000000/0//-...-./9....--...0/-----009000000..0..9./0000/..---..0//.-..-.000000/00//00/.----.-..9;;9000.-..-;.0000.
@M05620:45:000000000-G6HP7:1:1101:18244:10281 1:N:0:114
AGATTACTGCAACAGTTCCCCCTGGACCTGGAAAAGTTTCTTGCCTGGCTTACAGAAGCTGAAACAACTGCCAATGTCCTACAGGATGCTACCCGTAAGGAAAGGCTCCTAGAAGACTCCAAGGGAGTAAAAGAGCTGATGAAACAATGGCAAGTAAGTCAGGCATTTCCGCTTTAGCACTCTTGTGGATCCAATTGAACAATTCTCAGCATTTGTACTTGTAACTGACAAGCCAGGGACAAAACAAAGAT
+
A33AAFFFDF4DGFBFGGGGGGGDDHHGHHGFHHHHBGHHHHHHHHHHHHHHHGHHHHHHHHHHHHHHHHHHHHHHHHHHHHGHHHHHHHHHHHGFEEHHGHFFHHGHGHHHHHHHHHHGHG3FEFEEG4FGHGGHHFHHHGGHHHHHH1GGHGGGHFGGGHHHHHHHHHGGGGGHHHHHHHHHHFGGHHHHHFHHHFHGEGHHHHFGHHGHHHHGHHFHGFHFHHHFFHHHHGGGGGGGGAFFFEEGGGB
@M05620:45:000000000-G6HP7:1:1101:18224:10287 1:N:0:114
AGATTACTGCAACAGTTCCCCCTGGACCTGGAAAAGTTTCTTGCCTGGCTTACAGAAGCTGAAACAACTGCCAATGTCCTACAGGATGCTACCCGTAAGGAAAGGCTCCTAGAAGACTCCAAGGGAGTAAAAGAGCTGATGAAACAATGGCAAGTAAGTCAGGCATTTCCGCTTTAGCACTCTTGTGGATCCAATTGAACAATTCTCAGCATTTGTACTTGTAACTGACAAGCCAGGGACAAAACAAAGAT
+
AA1AAFFFFF1FGGFGGGGGGGGGGHHHHHFHHHHHGHHHHHHHHHHHHHHHHHHHHHHHHHHGHHHHHHHHHHHHHHHHHHHHGHHHHHEHHHGGGGHHHHHHGHHHGHHHHHHHHHHGHH>F?CEFHFGHHGHHHHGHH2FHHHHHHHHGHGGHHHHHHHHHHHHHHHGGGGGHHHHHHHHHHGHGHHHHGGHHHFHHHHHHHHHFGHGHHHHHHHHHHHHFHHHHHHHHHGGGGGGGGFBAFGGGGGF
@M05620:45:000000000-G6HP7:1:1101:27079:10322 1:N:0:114
TACCTGTACTGGGGAAGCATTTGAATATCCCCCCATGGTGATGGGGACGGAGAACTGCTCCATAAACACAGGCAACGTGCCTAACTTTCCCGGGAAGATGAAGTCAAAGAGCGACCACAGCTCTCGGAGGTTATTTTGCATCGGTGAGCCAGACAGAATGATCCGATGAGGGGTGCGAAACTATTTGAGGAAAGGAAGCACCTTTTTATTAAATTTACCTTTTAGCAATCGCCATTCCTACCCTAAAGATC
+
CCCDCFFFFFFFGGGGGGGGGGHHHGHHHHHGGGGHHHFGGHHHHGGGGGGGGHHHHHHHHHHHHHHHHHHHGHHHGHHHHHHHHHHHHHHGGGGGGHHHHHHHHHHHHHHHGGGGGHHHHHHGHGGGGGEHHHHHHHHGHHGGGGGHHHHHHGHHHHHHHHHHHGGGHHHGGCEGGDGDGGGGHHGGGGFGGGGFGGGFGFFFFFFFFFFFFFFFFFFFFFFFFFFFFFFFFFFFFFFHFFFFFFFFFFF
@M05620:45:000000000-G6HP7:1:1101:16723:10345 1:N:0:114
TACCTGTACTGGGGAAGCATTTGAATATCCCCCCATGGTGATGGGGACGGAGAACTGCTCCATAAACACAGGCAACGTGCCTAACTTTCCCGGGAAGATGAAGTCAAAGAGCGACCACAGCTCTCGGAGGTTATTTTGCATCGGTGAGCCAGACAGAATGATCCGATGAGGGGTGCGAAACTATTTGAGGAAAGGAAGCACCTTTTTATTAAATTTACCTTTTAGCAATCGCCATTCCTACCCTAAAGATC
+
DCDDDFFFFFFFGGGGGGGGGGHHHHHHHHHGGGGHHHFGHHHHHGGGGGGGGHHHHHHHHHHHHHHHHHHHGGHHGHHHHHHHHHHHHHHGGGGGGHHHHHHHHHHHHHHHGGGGGHHHHHHHHGGGGGGHHHHHHHHHHHGGGGGHHHHHHGHHHHHHHHHHHGGGHHHGGCEGGEAGGGGGHHHGGGGGGGGGGGGGGFFFFFFFFHFFFFFFFFFFFFFFFFFFFFFFFFFFFFFFFFFFFFFFFFF
@M05620:45:000000000-G6HP7:1:1101:16697:10346 1:N:0:114
TACCTGTACTGGGGAAGCATTTGAATATCCCCCCATGGTGATGGGGACGGAGAACTGCTCCATAAACACAGGCAACGTGCCTAACTTTCCCGGGAAGATGAAGTCAAAGAGCGACCACAGCTCTCGGAGGTTATTTTGCATCGGTGAGCCAGACAGAATGATCCGATGAGGGGTGCGAAACTATTTGAGGAAAGGAAGCACCTTTTTATTAAATTTACCTTTTAGCAATCGCCATTCCTACCCTAAAGATC
+
DDDDCFFFFFFFGGGGGGGGGGHHHHHHHHHGGGGHHHGHHHHHHGGGGGGGGHHHHHHHHHHHHHHHHHHHGHHHGHHHHHHHHHHHHHHGGGGGGHHHHHHHHHHHHHHHGGGGGHHHHHHHHGGGGGGHHHHHHHHHHHGGGGGHHHHHHGHHHHHHHHHHHGGGHHHGGCFGGEGGGGGHHHHHGGGGGGGGGGGGGFFFFFFFFFFHHFHFHFFFHFFFFFFFFFFFFFFFFFFFFFFFFFFFFFF
@M05620:45:000000000-G6HP7:1:1101:28272:10347 1:N:0:114
TACCTGTCTGGGGAAGCATTTGAATATCCCCCCATGGTGATGGGGACGGAGAACTGCTCCATAAACACAGGCAACGTGCCTAACTTTCCCGGGAAGATGAAGTCAAAGAGCGACCACAGCTCTCGGAGGTTATTTTGCATCGGTGAGCCAGACAGAATGATCCGATGAGGGGTGCGAAACTATTTGAGGAAAGGAAGCACCTTTTTATTAAATTTACCTTTTAGCAATCGCCATTCCTACCCTAAAGATCG
+
AAABCFFFFFFFGGGGGGGGGGGHHHHHHHGGGGHHHFGGHHHHGGGGGGGEHHHHHHHHHHHHHHHHHHHGHHHGHHHHHHHHHHHHHHGGGEGF0BGHHHGHHHHHFHHGGGGGGHHHHHHHGECDGCHHHHHHHHFGHGGGGGHHHHHHGGGCGHHHHHHGCDGHHHGG;ACD:;@BGBFGGGFGGFFGGG=CFEGGFFFFFFFFFFFFFFFFFFFFFFFFFFFFFFEFFFFFFFFFFFFFFFFFFFF
@M05620:45:000000000-G6HP7:1:1101:28247:10353 1:N:0:114
TACCTGTCTGGGGAAGCATTTGAATATCCCCCCATGGTGATGGGGACGGAGAACTGCTCCATAAACACAGGCAACGTGCCTAACTTTCCCGGGAAGATGAAGTCAAAGAGCGACCACAGCTCTCGGAGGTTATTTTGCATCGGTGAGCCAGACAGAATGATCCGATGAGGGGTGCGAAACTATTTGAGGAAAGGAAGCACCTTTTTATTAAATTTACCTTTTAGCAATCGCCATTCCTACCCTAAAGATCG
+
AAAAADFFF11>11A1AGBFA3FDGHFHHHGGGGGHFBDGFDEA?FEEEFAAFGFBEHHHFHHHHHHHHFFFFHHCB/FEGHFHDGFHGGEEECEG0FGFFG2BGGHBCGGECGGGHHHEHHHH/FEG//FGGHGF1?1DGA.<A>CGHGACEHCBCFDHHHHCAE.:0::@;@B@B@AGGEFFFBFE/FBBA.CFFFFFFFFFBBEFFFFBFB9FFFFFBFFFE/FFB-ABBFFFFFFFFABFFF;BFF-
@M05620:45:000000000-G6HP7:1:1101:5887:10354 1:N:0:114
AGATTACTGCAACAGTTCCCCCTGGACCTGGAAAAGTTTCTTGCCTGGCTTACAGAAGCTGAAACAACTGCCAATGTCCTACAGGATGCTACCCGTAAGGAAAGGCTCCTAGAAGACTCCAAGGGAGTAAAAGAGCTGATGAAACAATGGCAAGTAAGTCAGGCATTTCCGCTTTAGCACTCTTGTGGATCCAATTGAACAATTCTCAGCATTTGTACTTGTAACTGACAAGCCAGGGACAAAACAAAGAT
+
ABBCDFFFFFFFGGGGGGGGGGGGHHHHHFHHHHHHGHHHHHHHHHHHHHHHHHHHHHHHHHHHHGHHHHHHHHHHHHHHHHGHHGHHHHHHHHGGGGHHHHHHHHHHGHHHHHHGHHHHHHHGGHGGHHHHHGHHHHHHHHHHHHHGHHHHHGHHHHHHHHGHHHHHHHGGGGGHHHHHHHHHHHGGHHHHGHHHHHHHHHHGHHGGHHHHHHHGHFHGHFHGHHHHFHHHFGGGGGGGGGGGGGGGGGF
@M05620:45:000000000-G6HP7:1:1101:23033:10359 1:N:0:114
CATCCTGACCCTGAAGTACCCCGGCTTGATTTCTGACATTAGATCGGAAGAGCACACGTCTGAACTCCAGTCACTCCGCGAAATCTCGTATGCCGTCTTCTGCTTGAAAAAAAAAAAAAAAAATCCCCCCCCATCCCCCCATCACCCCCCTTCCCCCCACTCATCACTACCTCTTTATCTGTCCTTCACACACCAAAACACAACCCTTACTATCCCAATACCTGTACTTACCAACGTCCTTACATCCATAC
+
CCCCCFFFFFFFGGGGGGGGGGGGGGGGHHHHHHHGHHHHHHHHHHGGGGHHHHHHHGHHHGHHHHHHHHHHHHFHHGGGGGGHHGHHFGHHHHGGGHGHHHHHHHHHHHHCBCD/>/----<.<0<<.:---//..;.--//099.--;-.9/;;.;-;.:/0:0000//0:000:09000;000000:0..;......;..;9..:0:0000/00//0;00090;0000/00.;....000000/;00/
@M05620:45:000000000-G6HP7:1:1101:22942:10362 1:N:0:114
CATCCTGACCCTGAAGTACCCGGCTTGATTTCTGACATTAGATCGGAAGAGCACACGTCTGAACTCCAGTCACTCCGCGAAATCTCGTATGCCGTCTTCTGCTTGAAAAAAAAAAAAAAAACATAATCATCCTACTAGTCTACCTAGTCAAACCTACGAACCATTTAGTCCTTAGACTACGACAATAATCAAGCTAATGCTACCTCTACTACGAATCACTACTCCGATACTCTTTGATCTCTCGAACTCAC
+
CBBCDFFFFFFFGGGGGGGGGGGGGGGHHHHHHHHHGHHHHHHHHGGGGHHHHHHHGHHHGHHHHHHHHHHHHHHHGGGGEEFEGHHFGHHHHGGGHGHHHHHHHHHGHHGFCBB/>/<<<.<0000000=0<0000000000000:000000./0/...--.0000000000009000/...-;000000000000000000:00000000.....0000/000.-.--0000000000;09.0:.;0:9
@M05620:45:000000000-G6HP7:1:1101:28266:10364 1:N:0:114
TACCTGTCTGGGGAAGCATTTGAATATCCCCCCATGGTGATGGGGACGGAGAACTGCTCCATAAACACAGGCAACGTGCCTAACTTTCCCGGGAAGATGAAGTCAAAGAGCGACCACAGCTCTCGGAGGTTATTTTGCATCGGTGAGCCAGACAGAATGATCCGATGAGGGGTGCGAAACTATTTGAGGAAAGGAAGCACCTTTTTATTAAATTTACCTTTTAGCAATCGCCATTCCTACCCTAAAGATCG
+
CBBCCFFFFFFFGGGGGGGGGGHHHHHHHHGGGGHHHBGGHHHHGGGGGGGGHHHHHHHHHHHHHHHHHHHGHHHGHHHHHHHHHHHHHHGGGFGG?FHHHHGHHHHHHHHGGGGGHHHHHHHHGGGGGEHHHHHHHHHHHGGGGGHHHHHGGGHHHHHHHHHHGGGHHHGG:EEGDDGGGGGGGGGGGGGGGGGGGGGGFFFFFFFFFFFFFFFFFFFFFFFFFFFFFFFFFFFFFFFFFFFFFFFFFFE
@M05620:45:000000000-G6HP7:1:1101:5901:10367 1:N:0:114
AGATTACTGCAACAGTTCCCCCTGGACCTGGAAAAGTTTCTTGCCTGGCTTACAGAAGCTGAAACAACTGCCAATGTCCTACAGGATGCTACCCGTAAGGAAAGGCTCCTAGAAGACTCCAAGGGAGTAAAAGAGCTGATGAAACAATGGCAAGTAAGTCAGGCATTTCCGCTTTAGCACTCTTGTGGATCCAATTGAACAATTCTCAGCATTTGTACTTGTAACTGACAAGCCAGGGACAAAACAAAGAT
+
BCCCCFFFFFFFGGGGGGGGGGGGHHHHHHHHHHHHGHHHHHHHHHHHHHHHHHHHHHHHHHHHHHHHHHHHHHHHHHHHHHGHHHHHHHHHHHGGGGHHHHHHHHHHGHHHHHHGHHHHHHHGGHGGHHHHHGHHHHHHHHHHHHHHHHHHHGHHHHHHHHHHHHHHHHGGGGGHHHGHHHHHHHHGHHHHGHHHHHHHHHHHHHHHHHHHHHHHHGHGHHHGHHHHGHGHHGGGGGGGGGGFGGGGGGF
@M05620:45:000000000-G6HP7:1:1101:14729:10405 1:N:0:114
AGATTACTGCAACAGTTCCCCCTGGACCTGGAAAAGTTTCTTGCCTGGCTTACAGAAGCTGAAACAACTGCCAATGTCCTACAGGATGCTACCCGTAAGGAAAGGCTCCTAGAAGACTCCAAGGGAGTAAAAGAGCTGATGAAACAATGGCAAGTAAGTCAGGCATTTCCGCTTTAGCACTCTTGTGGATCCAATTGAACAATTCTCAGCATTTGTACTTGTAACTGACAAGCCAGGGACAAAACAAAGAT
+
CCCCCFFFFFFFGGFGGGGGGGGGHHHHHHHHHHHHGHHHHHHHHHHHHHHHHHHHHHHHHHHHHHHHHHHHHHHHHHHHFGHHHHHHHHFHHHGFEGGGHHGGHHHHGHHHHHHHHHHHHHHGEFFEHFHHHGHHHHGHHHHHHHHHHHHHHGHHHHHHHHHHHHHHHHGGGGGHHHGHHHHHHHHGHHHHHGHHHHFFHHHHHHHFHHHHHHHHHFHHHHHHHHHHHHHHGGFGGGGGGGGGGGGGGGF
@M05620:45:000000000-G6HP7:1:1101:14744:10415 1:N:0:114
AGATTACTGCAACAGTTCCCCCTGGACCTGGAAAAGTTTCTTGCCTGGCTTACAGAAGCTGAAACAACTGCCAATGTCCTACAGGATGCTACCCGTAAGGAAAGGCTCCTAGAAGACTCCAAGGGAGTAAAAGAGCTGATGAAACAATGGCAAGTAAGTCAGGCATTTCCGCTTTAGCACTCTTGTGGATCCAATTGAACAATTCTCAGCATTTGTACTTGTAACTGACAAGCCAGGGACAAAACAAAGAT
+
ABBBBFFFFFDFGG4GGGGGGGGGHHHHHHHHHGHHFHHHHHHHHHHGHHHGHHFHHHHHHHHHHHHHHHHHHHHHHHHHHHHHHHHHHHHHHHGGEEGGHHBGHHHHGHHHGHHHHHHHHHHGE?EEHHFHHGHHHHHHHHHHHHHHHHHHHGHHHHHHHHHHHHHHHHGGGGGHHHHHHHHHHGHGHHHHH0GHHHGHHHHHHHGHFHHHHHHHHFHHHFHHHHHGHHHHHGGGGGGGGGGGGGFGGGG
@M05620:45:000000000-G6HP7:1:1101:28677:10422 1:N:0:114
CATCCTGACATTAGATCGGAAGAGCACACGTCTGAACTCCAGTCACTCCGCGAAATCTCGTATGCCGTCTTCTGCTTGAAAAAAAAAAATTTCTTATTATGTCCATCATCTCCGACGAGGTCAGCTGTGGGGCTTTCTTTGTGTAAGCAACGATAAACCTGACAGAAGCATTTTTTAACTAAGTCCTGCTGAGTCATTCATGAGTTTTTAGCCGCCTTGCTTCTTCTCACAGACTCTCTACTCTCATTCCC
+
ABBBBFFFFFFFGGGGGGGGGFFGHHHHHCBGFGHFHHHHGFGHFHHGHGGEGGGHFHHHFEEFFHFEFHFFDFH4GHAFGHF?EEG//03BBB44?22BF2BG3?F?3?BFG/<</<<CDG10?FF<F0.A?CFFFHHH0DFC0=0DGGH-..;:00//.G/0:CGHBFC;FFFF.0B900/9;0;09/00.0;CFFGEGFB/B:B;;AFFB;@DF?/BBFFFFB/B/9///;BFFFF/;FFFF///;B/
@M05620:45:000000000-G6HP7:1:1101:17046:10481 1:N:0:114
ATCTCTATCTCCTAAAAACCTGTTTAGATTTGGAGATAGACCTTCAGGTTTTTCATCATTTTCTGCATGAATTATACATTGACCACGTTCCAGCGTGGTCAGTTTGCAGCATTCTGTTATTTTGTTTGACAGAGTGTCTTGTTGAGAACATATGTAGGACATGATTTTTTCCTGCAACAGGGAAAATAAAGTATAAGTTTTAAAGATTTATTCTTTAATAAAGGATCTCAAAGCCAGCTTTAGAAAAAGGA
+
CCCCDFFFFFFFGGGGGGGGGGHHHHHHHHHHHHHHHHHHHHHHHHHHHHHGGHHHHIHIHIHIHHHHHHHHHHHHHHHHHHHHHHGHHHHHHHGGGGHHHHHHHHHHHHHHHHHHHHHHHHHHHHHHHHHHHHHHHHHHHHHHHHHHHHHHHHHHHHHHHHHHHHHHHGHHHHHHHHHHHGGHHHHHHHHHHHHHHHHHHHGHHHHHHHHHHHHHHHHHHHHHHHHHHHHHHHHHHGHHHHGHHHHHGGH
@M05620:45:000000000-G6HP7:1:1101:13937:10486 1:N:0:114
CATCCTGACCCTGAAGTACCCGGCTTGATTTCTGACATTAGATCGGAAGAGCACACGTCTGAACTCCAGTCACTCCGCGAAATCTCGTATGCCGTCTTCTGCTTGAAAAAAAAAAAAAAAAACAAAACAAAACCAAAAACAAATTCCTTGCTGAAACTGAGAATAAAAAATAAAAGCTCCATTAGGATAACGCATTTTGCATGAGCGCAGTCTCGAGTGCAGCCCAGCGTAGATACATGCGGACTGTTTAA
+
DCDDDFFFFFFFGGGGGGGGGGGGGGGHHHHHHHGHGHHHHHHHHGGGGHHHHHHHGHHHGHHHHHHHHHHHHHHHGGGGGGHHHHHGEHHHHGGGHGHHHHHHHHHHHHGCDBD>>/----...<...<:............0000000000000000000<<00000-.00000.000<00000:0000.--..00:0:00000----.0<0/0.<.0000.....-..-.00:0000.----.00000
@M05620:45:000000000-G6HP7:1:1101:17060:10492 1:N:0:114
ATCTCTATCTCCTAAAAACCTGTTTAGATTTGGAGATAGACCTTCAGGTTTTTCATCATTTTCTGCATGAATTATACATTGACCACGTTCCAGCGTGGTCAGTTTGCAGCATTCTGTTATTTTGTTTGACAGAGTGTCTTGTTGAGAACATATGTAGGACATGATTTTTTCCTGCAACAGGGAAAATAAAGTATAAGTTTTAAAGATTTATTCTTTAATAAAGGATCTCAAAGCCAGCTTTAGAAAAAGGA
+
CCCCDFFFFFFFGGGGGGGGGGHHHHHHHHHHHHHHHHHHHHHHHHHHHHHGGHHHHIHHHHHIHHHHHHHHHHHHHHHHHGHHHHGHHHHHHHGGGGHHHHHHHHHHHHHHHHHHHHHHHHHHHHHHHHHHHHHHHHHHHHHHHHHHHHHHHHHHHHHHHHHHHHHHHGHHHHHHHHHHHGGHHHHHGHHHHHHHHHHHHHGHHHHHHHHHHHHHHHHHHHHHHHHHHHHHHFHHHGHHHHHHGGHHGGH
@M05620:45:000000000-G6HP7:1:1101:5115:10523 1:N:0:114
ATCTCTATCTCCTAAAAACCTGTTTAGATTTGGAGATAGACCTTCAGGTTTTTCATCATTTTCTGCATGAATTATACATTGACCACGTTCCAGCGTGGTCAGTTTGCAGCATTCTGTTATTTTGTTTGACAGAGTGTCTTGTTGAGAACATATGTAGGACATGATTTTTTCCTGCAACAGGGAAAATAAAGTATAAGTTTTAAAGATTTATTCTTTAATAAAGGATCTCAAAGCCAGCTTTAGAAAAAGGA
+
ABAACFFFFFFFGGGGGGGGGGFGHHHHHHHHHFHHHHHHHHHHHHHHHHHGGHHHHGHHHHHHHHHHHHHHHGHHHHHHHGHHGHGHHHHHHHGEEGGHHHHHHHHHHHGHHHHHHHHHHHHHHHHHHHGHHHGGHFHHHHHHHHGGHHHHHHHHHHHHHHHHHHHHHGHHHHHHHHHHHGGGHHHHHHHGGHHHF>GGHGGHHHHHHHHFHHHHGGHHHFHHHHGHHGGHGFGHGFFHHHHHHGHGGGH
@M05620:45:000000000-G6HP7:1:1101:5132:10537 1:N:0:114
ATCTCTATCTCCTAAAAACCTGTTTAGATTTGGAGATAGACCTTCAGGTTTTTCATCATTTTCTGCATGAATTATACATTGACCACGTTCCAGCGTGGTCAGTTTGCAGCATTCTGTTATTTTGTTTGACAGAGTGTCTTGTTGAGAACATATGTAGGACATGATTTTTTCCTGCAACAGGGAAAATAAAGTATAAGTTTTAAAGATTTATTCTTTAATAAAGGATCTCAAAGCCAGCTTTAGAAAAAGGA
+
BCCCCFFFFFFFGGGGGGGGGGHHHHHHHHHHHGHHHHHHHHGHHHHHHHHGGHHHHHHIGHHHIHHHHHHHHHHGHHHHHFHHGHGHHHHHHHGGGGHHHHHHGHHHHHHHHHHHHHHHHHHHHHHHHHHHHHGHHHHHHHHHHHGHGHHHHHHHHHHHHHHHHHHHHGHHHHHHHHHHHGGGHHHHHHHHHHHHH>GHHHHHHHHHHHHHHHHHHHHHHHHHHHGHHGHHHHHHHGHHHHHHGGHHGGH
@M05620:45:000000000-G6HP7:1:1101:5111:10543 1:N:0:114
ATCTCTATCTCCTAAAAACCTGTTTAGATTTGGAGATAGACCTTCAGGTTTTTCATCATTTTCTGCATGAATTATACATTGACCACGTTCCAGCGTGGTCAGTTTGCAGCATTCTGTTATTTTGTTTGACAGAGTGTCTTGTTGAGAACATATGTAGGACATGATTTTTTCCTGCAACAGGGAAAATAAAGTATAAGTTTTAAAGATTTATTCTTTAATAAAGGATCTCAAAGCCAGCTTTAGAAAAAGGA
+
CCCCDFFFFFFFGGGGGGGGGGHHHHHHHHHHHHHHHHHHHHHHHHHHHHHGGHHHHHHHHHIHIHHHHHHHHHHHHHHHHHHHHHGHHHHHHHGGGGHHHHHHHHHHHHHHHHHHHHHHHHHHHHHHGHHHHHHHHHHHHHHHHHHHHHHHHHHHHHHHHHHHHHHHHGHHHHHHHHHHHGGHHHHHHGHHHHHHHGHHHHHHHHHHHHHHHHHHHHHHHHHHGHHHHHHHHHHHHGHHHHHGHHHHGGH
@M05620:45:000000000-G6HP7:1:1101:22747:10545 1:N:0:114
AAACCAGAAGACATGAGGTCAGCTAGATCGGAAGAGCACACGTCTGAACTCCAGTCACTCCGCGAAATCTCGTATGCCGTCTTCTGCTTGAAAAAAAAAAAAAAAAACAAGAAAATGCTATAAAAATCTTTCATAATAAAAACCATGACCATAACGGTTCACACCACTACACACTACTTATTAAATATTGTATAATAATAAAGCGGTTAAAAGATTATTAGTAAAGACATTATATGATTAGCAAACATATC
+
AABBCAAFFFFFFGGGGGGGFGHHHHHHHHGGGGHHHHHGHGHHHGGFGHHHHHHHGHHHHGGGGGGG5GHGFDHHHHGFFHGHHHHHHHFFFFFCCEED>/////-...00000<1100000000.000000000000000...0000000:00:-...9000...0//0/0.///0090;00000;00000000000;0000.-.-.0090.00000;0000000:/000000090000/0:0..9000
@M05620:45:000000000-G6HP7:1:1101:13392:10578 1:N:0:114
ATCTCTATCTCCTAAAAACCTGTTTAGATTTGGAGATAGACCTTCAGGTTTTTCATCATTTTCTGCATGAATTATACATTGACCACGTTCCAGCGTGGTCAGTTTGCAGCATTCTGTTATTTTGTTTGACAGAGTGTCTTGTTGAGAACATATGTAGGACATGATTTTTTCCTGCAACAGGGAAAATAAAGTATAAGTTTTAAAGATTTATTCTTTAATAAAGGATCTCAAAGCCAGCTTTAGAAAAAGGA
+
>ABBBFFFFFFFGGGGGFGGGGHHHHGHHHHHHGFCHHHHHHHHHHHHHHHGGHHHHHHHHHHHGHHHHHHHHHHHHHHHHGHHHHGHHHHHHHGGGGHHHGHHHHHGHHHHHHHHHHHHHHHHHHHHHHHHHGHHHHGHHHHHF3GHFHHHHHHHEHHHHHGHHHHHHGHHHHGHHHGFHGGHHBFGFGHGDGHEBFFGHFFGHHHHHHHHHHHHHHHHHBHFHHHGHHGHHGHHHGHHHE0C00GGG?F
@M05620:45:000000000-G6HP7:1:1101:22014:10584 1:N:0:114
AAACCCAGAAGACATGAGGTCAGCTAGATCGGAAGAGCACACGTCTGAACTCCAGTCACTCCGCGAAATCTCGTATGCCGTCTTCTGCTTGAAAAAAAAAAAAAAAAAAAAAGAAAAAAAATGTGAATATTGATTAGAAAAATTATTTCCAAAACGTGATATACTATTATACTGTACCTCATCGCCTAACTAATCAATTAATGCTACTAGATATTTGCTCACCACGACCTGGTAGCATGTGCACCTCGGAC
+
BBABBAAABFFFECGGGEFBBGHHFGFFGHEGDGEHHHHFFGEFFHEFHGH5FCGFFDHHHHGGFCC@?55DB???GFGGEFHGHHHHHHHGGHGGGGGGD</////----<...//.:;9.000000000000000000/;9/000000000..-.;./9///;//99//;////////////...././///////////////;///9///////////./..---.9./////////;//9/....9
@M05620:45:000000000-G6HP7:1:1101:5769:10587 1:N:0:114
TACCTGTACTGGGGAAGCATTTGAATATCCCCCCATGGTGATGGGGACGGAGAACTGCTCCATAAACACAGGCAACGTGCCTAACTTTCCCGGGAAGATGAAGTCAAAGAGCGACCACAGCTCTCGGAGGTTATTTTGCATCGGTGAGCCAGACAGAATGATCCGATGAGGGGTGCGAAACTATTTGAGGAAAGGAAGCACCTTTTTATTAAATTTACCTTTTAGCAATCGCCATTCCTACCCTAAAGATC
+
CCCCCFFFFFFFGGGGGGGGGGHHGHHHHHHGGGGHHHGGGHHHHGGGGGGGGHHHHHHHHHHHHHHHHGHHGHHHGHHHHHHHHHHHHHHGGGGGGHHHHGHGHHHHHHHHGGGGGHHHHHHHHGGDGGEHHHHHHHHEHHGGGGGHHHHHHGHHHHHHHHHHHGGGHHHGGCFGGFGFGGGHHGHGGGFGGGGFGGGFGFFFFFFFFFFFFFFFFFFFFFFFFFFFFFFFFFFFFFFFFFFFFFFFFFF
@M05620:45:000000000-G6HP7:1:1101:13409:10593 1:N:0:114
ATCTCTATCTCCTAAAAACCTGTTTAGATTTGGAGATAGACCTTCAGGTTTTTCATCATTTTCTGCATGAATTATACATTGACCACGTTCCAGCGTGGTCAGTTTGCAGCATTCTGTTATTTTGTTTGACAGAGTGTCTTGTTGAGAACATATGTAGGACATGATTTTTTCCTGCAACAGGGAAAATAAAGTATAAGTTTTAAAGATTTATTCTTTAATAAAGGATCTCAAAGCCAGCTTTAGAAAAAGGA
+
ABBBBFFFFF@FGFGGGGGGGGHHGHFHHHHHHHHHHHHHHHHHHHHHHHHGGHHHHHHHHHHHFHHHHHHHHHHHHHHHHFHHHHGHHHHHHHGFGGHGHHHHHHHHHHHHHHHHHHHHHHHHHHHHGFGHHHGHHHHHHHGHFHGHBGHHHHHHHHGHGBHHGHHHHFHHHHHHHGFGHGGHHHHHHGHGGFFGGFGHHHGGHHHHHFHHHHHHGFHHHGHHHHHHHFGFHG.GHGHHHGHGHHGFGGG
@M05620:45:000000000-G6HP7:1:1101:13390:10597 1:N:0:114
ATCTCTATCTCCTAAAAACCTGTTTAGATTTGGAGATAGACCTTCAGGTTTTTCATCATTTTCTGCATGAATTATACATTGACCACGTTCCAGCGTGGTCAGTTTGCAGCATTCTGTTATTTTGTTTGACAGAGTGTCTTGTTGAGAACATATGTAGGACATGATTTTTTCCTGCAACAGGGAAAATAAAGTATAAGTTTTAAAGATTTATTCTTTAATAAAGGATCTCAAAGCCAGCTTTAGAAAAAGGA
+
CCDDDFFFFFFFGGGGGGGGGGHHHHHHHHHHHHHHHHHHHHHHHHHHHHHGGHHHHHHHHIIIHHHHHHHHHHHHHHHHHHHHHHGHHHHHHHGGGGHHHHHHHHHHHHHHHHHHHHHHHHHHHHHHHHHHHHHHHHHHHHHHHHHHHHHHHHHHHHHHHHHHHHHHHGHHHHHHHHHHHGGHHHHHHHHHHHHHHHHHHHHHHHHHHHHHHHHHHHHHHHHHHHHHHHHHHHHHHGHHHHHHHHHHGGH
@M05620:45:000000000-G6HP7:1:1101:5781:10602 1:N:0:114
TACCTGTACTGGGGAAGCATTTGAATATCCCCCCATGGTGATGGGGACGGAGAACTGCTCCATAAACACAGGCAACGTGCCTAACTTTCCCGGGAAGATGAAGTCAAAGAGCGACCACAGCTCTCGGAGGTTATTTTGCATCGGTGAGCCAGACAGAATGATCCGATGAGGGGTGCGAAACTATTTGAGGAAAGGAAGCACCTTTTTATTAAATTTACCTTTTAGCAATCGCCATTCCTACCCTAAAGATC
+
CCBCCFFFFFFFGGGGGGGGGGHHHHHHHHHGGGGHHHGHHHHHHGGGGGGGGHHHHHHHHHHHHHHHHHHHGFGHGHHHHHHHHHHHHHHGGGGGGHHHHHHHHHHHHHHHGGGGGHHHHHHHHGGGGGCHHHHHHHHGHHGGGGGHHHHHHGHHHHHHHHHHHGGGHHHGGEGGGGGGGGGGHHHGGGFFGGGFGGGBFEFFFFFFFFFFFFFFFFFFFFFFFFFFFFFFFFFFFFBFFFFFFFB0FFB
@M05620:45:000000000-G6HP7:1:1101:7761:10603 1:N:0:114
TACCTGTACTGGGGAAGAGTGTAGCAATCGCCATTCCTACCCTAAAGATCGGAAGAGCACACGTCTGAACTCCAGTCACTCCGCGAAATCTCGTATGCCGTCTTCTGCTTGAAAAAAAAAAATATATGACAGAGTGTCTTGTTGAGCCCATATGTATTACATGATTTTGTCCTACCCCGGGGACAATCACTTCTCAGTTTTCCAGATTTATTCTTTCCTACAGGATCTCACCGCCAGCTTTATCAAACTGC
+
BBBBBFFFFFFFFGGGGGGGGGHHHHHHHGGFGFGHHHHHHHHHFHHHHHHGGGGHGHFHFHEHGHFFHHHHGHHHHHHHHHGGGEEGHHHHHFGHHGGGGGHGFHHHHHHFFHGFC@D?</?111<1<<11?0FD111<1<1>1110..//00=<<00=0<00=0DG0/;:;0;...-;---9..9/0;0;99009;9FG000000;0/:;B:/B9/9/////.;BF/9/..;;-99BFF/;//////;/
@M05620:45:000000000-G6HP7:1:1101:5764:10611 1:N:0:114
TACCTGTACTGGGGAAGCATTTGAATATCCCCCCATGGTGATGGGGACGGAGAACTGCTCCATAAACACAGGCAACGTGCCTAACTTTCCCGGGAAGATGAAGTCAAAGAGCGACCACAGCTCTCGGAGGTTATTTTGCATCGGTGAGCCAGACAGAATGATCCGATGAGGGGTGCGAAACTATTTGAGGAAAGGAAGCACCTTTTTATTAAATTTACCTTTTAGCAATCGCCATTCCTACCCTAAAGATC
+
BCCCCFFFFFFFGGGGGGGGGGHHHHHHHHHGGGGHHHGHHHHHHGGGGGGGGGHHHHHHHGHHHHHHHHHHGHHHGHHHHHHHHHHHHHHGGGGGGHHHHHHHHHGHGHHHGGGGGHGHHHHHHGGGGGGHHHHHHHHGHHGGGGGHHHHHHGHHHHHHHHHHHGGGHHHGGFGGGGGGGGGGGGGGFGFFFGGGGFGGGFFFFFFFFFFFFFFFFFFFFFFFFFFFFFFFFFFFFFFFFFFFFFFFFFB
@M05620:45:000000000-G6HP7:1:1101:5872:10614 1:N:0:114
CATCCTGACCCTGAAGTACCCGGCTTGATTTCTGACATTAGATCGGAAGAGCACACGTCTGAACTCCAGTCACTCCGCGAAATCTCGTATGCCGTCTTCTGCTTGAAAAAAAAAAAAAAAAAAAAGAAAATAGAAAAAAATAAATTCTACATCAATTAAAAGACAGGAAAAGAAACTTTACTTGTGATGCATCATGAGAGAAGCAAGGACAATAAGAGCGCGTAGAGAGAGTCAGTATGCACAGTGATAAC
+
CCCCDFFFFFFFGGGGGGGGGGGGGGGHHHHHHHGHGHHHHGHHHGGEGHHHHHHHGHHHGHGHHHHHHHHHHHHHGGGGGGHFHHHFFHHHHGGGHGHHHHHHGHGHHHGGGDG<>/>><-<--.:.//0:0;00/.-:.00:;000000000:0000000./;/..//:/.;//000;00:00000;000:00::000.0/00//.;.:.000:00/--9---.00:..0000;:000000/0000:00
@M05620:45:000000000-G6HP7:1:1101:7768:10622 1:N:0:114
TACCTGTACTGGGGAAGAGTGTAGCAATCGCCATTCCTACCCTAAAGATCGGAAGAGCACACGTCTGAACTCCAGTCACTCCGCGAAATCTCGTATGCCGTCTTCTGCTTGAAAAAAAAAAAAAAAAGAATAATGAAGATGCTCGGAAATGACAAAAAGAAGAAGAGGGATTATGTGTTGTGAGGATAGAGGTCACGGTAAACGAATGAAGATACAAAGTAGAGCACAGGTGGTGTGTACGTACATGCAAA
+
BAACCFFFFFFFGGGGGGGGGGGHHHHHHFGGEFHHHHHHHHHHHHHHHHHGGGGHHHHHHHGHHHGHHHHHHGHHHHHGHHGGGGFGGGHHHGGHHHHGEGHGHHHHHHGHHHHFGGGG<>/-<--...00000000<00000.-..-000000/;..../9/9/..;./:000000/./;0/.///////////.....//..;.///////;////9//////.//./;.;.;..//.9/..////9/
@M05620:45:000000000-G6HP7:1:1101:10016:10622 1:N:0:114
AGATTACTGCAACAGTTCCCCCTGGACCTGGAAAAGTTTCTTGCCTGGCTTACAGAAGCTGAAACAACTGCCAATGTCCTACAGGATGCTACCCGTAAGGAAAGGCTCCTAGAAGACTCCAAGGGAGTAAAAGAGCTGATGAAACAATGGCAAGTAAGTCAGGCATTTCCGCTTTAGCACTCTTGTGGATCCAATTGAACAATTCTCAGCATTTGTACTTGTAACTGACAAGCCAGGGACAAAACAAAGAT
+
B@BBBFFFFFFFGGCGGGGGGGGGCHHHHGHHHHHHGHHHHHHHHHHHHHH3FGBGHHHHHHHHHHHHHHHHHHHHHGHHBGHHHHHHHH5FGHGF/EGHHH3BGHHHGHHHHHGHHHHHHHHGGHGGHHHHHGHHHHGHHHHHHHHHHHHHHGHHHHHHHHHHHHHHHHGGGGGHHHHHHHHHHHHGHHHHHHHHHHGHHHHHHHHHHHGHHHHHHFHHHHHHHHHHGHHHHGGGGGGGGGFGGGGGGGC
@M05620:45:000000000-G6HP7:1:1101:26628:10632 1:N:0:114
AAACCAAGCACACGTCTGAACTCCAGTCACTCCGCGAAATCTCGTATGCCGTCTTCTGCTTGAAAAAAAAAACCGCTCCTTCTACCATTCTTCTCGCGATTCCCATCAGCCCCGACCAGTTCAGCTTGCCGGCTTTCTCTTTGTCCCCAACCACAAACCTGACACAAGCATTTTTTACCTACATCCTACTGACTCATTCATGCCTTTTTCGCCCCCTTGCTTCTTCCCACCCACTCTCTACTCTCACCCCC
+
CCCCCCCFCFFFGGGGGEGGGGHHHHHHHHGHHGGGEEGFFFHGFGHHHHGAEFFHHHFHHHHHHHHGEEFEA1///>/33B?4?3F4?4B4443//////2??22<FGH2/?//<<>011<111<10.1-<---/=000;:0;0:0;/.A.:.:..:././/90/..9B000;9A.0;0;C///B/////9//;BB/B///////9///-.;.-@-./;////9////9:.:A./9//9/::////..;-
@M05620:45:000000000-G6HP7:1:1101:7097:10668 1:N:0:114
AGATTACTGCAACAGTTCCCCCTGGACCTGGAAAAGTTTCTTGCCTGGCTTACAGAAGCTGAAACAACTGCCAATGTCCTACAGGATGCTACCCGTAAGGAAAGGCTCCTAGAAGACTCCAAGGGAGTAAAAGAGCTGATGAAACAATGGCAAGTAAGTCAGGCATTTCCGCTTTAGCACTCTTGTGGATCCAATTGAACAATTCTCAGCATTTGTACTTGTAACTGACAAGCCAGGGACAAAACAAAGAT
+
@AABBFFFFFFFGGGGGGGGGGGGHHHHHGHFFFGHFGHHHHHHHHHHHHHHHHHHGHGHHHGFHGGHHHHHHHGHHHHHHHHHHHHHFHEGGHGE?EHHHHFHGEHHGHHHHHHHHHHHHHHGGAFEEGHHHGHHHHGGH3FGGHFGHHHFHGGHFHGHGHGHHHHHHHGGGCGHGFHHHGHHHFHGFCGHFGHGHHFGHBGGGHHFHGGHHHHHFFHGHFHGHHHHFFGGCFFFGGGGGFFFGGGGFGC
@M05620:45:000000000-G6HP7:1:1101:20364:10669 1:N:0:114
CATCCTGACCCTGAAGTACCCCGGCTTGATTTCTGACATAATCGGAAGAGCACACGTCTGAACTCCAGTCACTCCGCGAAATCTCGTATGCCGTCTTCTGCTTGAAAAAAAAAAAAAACAAAAACAAACCAACTAACCTTTGATCTGCCCCCCTCGTCCACAACATATTTCTTTCCCCCTCCTCCCCCCCAACCCCTGAACCCGTCGGTCAGCCTACCGCCCTCCTACTCCCACTCCTCCACTCCCCCTTC
+
BBBCDFFFFFFFGGGGGGGGGGGGGGGFHHHHHHHHHHHHGHHGGGGGHHHHHHHGHHHGGFHHHHHGHHHHHHHGGGGGGGHHHHGGHHHHGGGHGHHHHHHHHHHHHGGGGGD//>...0>...<.<...</<00.000000;0000..---.-...900.../00000000000:9-:9///...---;....../00..-..---../0//0/.-----../00009./..//0///90/:...-./
@M05620:45:000000000-G6HP7:1:1101:7080:10674 1:N:0:114
AGATTACTGCAACAGTTCCCCCTGGACCTGGAAAAGTTTCTTGCCTGGCTTACAGAAGCTGAAACAACTGCCAATGTCCTACAGGATGCTACCCGTAAGGAAAGGCTCCTAGAAGACTCCAAGGGAGTAAAAGAGCTGATGAAACAATGGCAAGTAAGTCAGGCATTTCCGCTTTAGCACTCTTGTGGATCCAATTGAACAATTCTCAGCATTTGTACTTGTAACTGACAAGCCAGGGACAAAACAAAGAT
+
CCCCCFFFFFFFGGGGGGGGGGGGHHHHHHHHHHHHHHHHHHHHHHHHHHHHHHHHHHHHHHHGHHHHHHHHHHHHHHHHHHHHHHHHHHFHHHGGEEHHGHHHHHHHGHHHHHHGHHHHHHHGGEGFFHHHHFGHHHGHH3BGGHHHHHHHHGHHGHHHGHHHHHHHHHGGGGGHHHGHHHHHHGHGGHHHFHHHHGFGHHHHHHHFHHGHHFHHHFHHHFHFHHHGHHGHEGGGGGGGGGGFGGGGGGF
@M05620:45:000000000-G6HP7:1:1101:20775:10711 1:N:0:114
ATCTCTATCTCCTAAAAACCTGTTTAGATTTGGAGATAGACCTTCAGGTTTTTCATCATTTTCTGCATGAATTATACATTGACCACGTTCCAGCGTGGTCAGTTTGCAGCATTCTGTTATTTTGTTTGACAGAGTGTCTTGTTGAGAACATATGTAGGACATGATTTTTTCCTGCAACAGGGAAAATAAAGTATAAGTTTTAAAGATTTATTCTTTAATAAAGGATCTCAAAGCCAGCTTTAGAAAAAGGA
+
BCCCDFFFFFFFGGGGGGGGGGHHHHHHHHHHHHHHHHHHHHHHHHHHHHHGGHHHHIHHIHIHIHHHHHHHHHHHHHHHHHHHHHGHHHHHHHGGGGHHHHHHHHHHHHHHHHHHHHHHHHHHHHHHHHHHHHHHHHHHHHHHHHHHHHHHHHHHHHHHHHHHHHHHHGHHHHHHHHHHHGGHHHHHHHHHHHHHHHHHHHHHHHHHHHHHHHHHHHHHHHHHHHHHHGHHHGHHHGHHHHHHHHHHGGH
@M05620:45:000000000-G6HP7:1:1101:8599:10714 1:N:0:114
CATCCTGACCCTGAAGTACCCCGGCTTGATTTCTGACATTAGATCGGAAGAGCACACGTCTGAACTCCAGTCACTCCGCGAAATCTCGTATGCCGTCTTCTGCTTGAAAAAAAAAAAAAAAAAAAAACACAAGAAAGAAAATAATAGAATAGCAAAAAGATATGAAAAAAAAAAAAATACGTCACAAAAACACGAGACCGCACGATCAAAGATAAGACGTTAAGATAGGACGGACAAACGACAGAAAAGTA
+
CDDDDFFFFFFFGGGGGGGGGGGGGGGGHHHHHHHHHHHHHHHHHHGGGGHHHHHHHGHHHGHHHHHHHHGHHHHHHGGG?EGHHHHHGFHHHHGFGHGHHHHHHHHGGHHGGGGD>><--<-----......///0/.//000000000000000/.::00000;00.--------.00.0:..00.......--...-----..:.000/:0:000.9./.000:0/00--.--./...---/00//00
@M05620:45:000000000-G6HP7:1:1101:8588:10728 1:N:0:114
CATCCTGACCCTGAAGTACCCCGGCTTGATTTCTGACATTAGATCGGAAGAGCACACGTCTGAACTCCAGTCACTCCGCGAAATCTCGTATGCCGTCTTCTGCTTGAAAAAAAAAAAAAGAACAAACAGACACGCCGAGGACGTAACCAAGACAAAAAAAGCATACAAGCTGCCTGTCTATGACTGAGACAGAGACTTGACCACTAGACAGTCAGACCCCCGATTGCAGACGTGACGTCAGATTCCGATCG
+
BBABBFFFFFFFGGGGGFGGGGGGGGGGFHHHHHHGHHHHHHHHHHGGGGHHHHHHHGHHHGEHHHHHHHHHFGHHHGGG/EEHFHGHGGHHHHGGGHGHHGHHHFHFGHHG/DG/>/>..0000<.000.//.-.-----.-....00...////:.--..///////.///.////////////////.;//..///////:///;//.//////...---;..////.-.........///9//..--
@M05620:45:000000000-G6HP7:1:1101:13531:10776 1:N:0:114
TACCTGTACTGGGGAAGAGTGTAGCAATCGCCATTCCTACCCTAAAGATCGGGAGAGCACACGTCTGAACTCCAGTCACTCCGCGAAATCTCGTATGCCGTCTTCTGCTTGAAAAAAAAAAAAAAAAACACAGACACACCTAACTCCCGCATCTCCCCGATCCCCACAGAGTCCTGGTGAACGCTTCTGCGGGCTGAGGACCTTACGGAGCAGCGCCCATCCTATATATCCTGTGTTGCGATCTGCCTCAC
+
CCCCCFFFFFFFGGGGGGGGGGHHHHHHHGGGGGHHHHHHHHHHHHHHHHHGGGGGGGHHGHGGHHGHHHHHHHHHHHHHHHGGGFGGHHHHHGGHHHHGGGHGHHHGHHGHHHHHGGGGG@/<----....;:.//:../00/000..--.-000/.----9/./...0/00;00/0/000.....900-----....0../00:....-./9----.;/.00;00000000090/.0--...000000.
@M05620:45:000000000-G6HP7:1:1101:8288:10807 1:N:0:114
TACCTGTACTGGGGAAGCATTTGAATATCCCCCCATGGTGATGGGGACGGAGAACTGCTCCATAAACACAGGCAACGTGCCTAACTTTCCCGGGAAGATGAAGTCAAAGAGCGACCACAGCTCTCGGAGGTTATTTTGCATCGGTGAGCCAGACAGAATGATCCGATGAGGGGTGCGAAACTATTTGAGGAAAGGAAGCACCTTTTTATTAAATTTACCTTTTAGCAATCGCCATTCCTACCCTAAAGATC
+
BBABBFFFFFFFGGGEEFGGGGHHHHHHHHHGGGGHHHHHHHHHHGGGGGGGGHHHHHHHHHHHHHHHHHHHGHHHGHHHHHHHHHHHHGHGGGGGGHHHFHHHHHHHHHHHGGGGGHHHHHHGHGGGGGEHHHHHHHHHHHGGGGGHHHHHHGHGHHHHHHHHHGGGGHHGGDGGGDCGGGGGGGGGGFFGGGGGGGGGGFFFFFFFFFFFFFFFFB9BFBFFFFFFFFFFDFFFFFFFFFFFFBFFFFF
@M05620:45:000000000-G6HP7:1:1101:8294:10825 1:N:0:114
TACCTGTACTGGGGAAGCATTTGAATATCCCCCCATGGTGATGGGGACGGAGAACTGCTCCATAAACACAGGCAACGTGCCTAACTTTCCCGGGAAGATGAAGTCAAAGAGCGACCACAGCTCTCGGAGGTTATTTTGCATCGGTGAGCCAGACAGAATGATCCGATGAGGGGTGCGAAACTATTTGAGGAAAGGAAGCACCTTTTTATTAAATTTACCTTTTAGCAATCGCCATTCCTACCCTAAAGATC
+
DDDDDFFFFFFFGGGGGGGGGGHHHHHHHHHGGGGHHHGHHHHHHGGGGGGGGHHHHHHHHHHHHHHHHHHHGHHHGHHHHHHHHHHHHHHGGGGGGHHHHHHHHHHHHHHHGGGGGHHHHHHHHGGGGGGHHHHHHHHHHHGGGGGHHHHHHGHHHHHHHHHHHGGGHHHGGAAGGDGGGGGGGGGGGFCFGGGGGGGFGFFFFFFFHFFFFFFFFFFFFFFFFFFFFFEFFFFFFFFFFFFFFFFFFFF
@M05620:45:000000000-G6HP7:1:1101:10182:10834 1:N:0:114
CATCCTGACCCTGAAGTACCCGGCTTGATTTCTGACATTAGATCGGAAGAGCACACGTCTGAACTCCAGTCACTCCGCGAAATCTCGTATGCCGTCTTCTGCTTGAAAAAAAAAAAAAAAATATAAAAAAAAAGATATGGATAGTGAATAAGAAAAAAAAAAAAAAAAAAACAGAATGAAAGTAAAGATGAGAGATGGATTGAAGATTCACAAAGCGAAGCATTTAGCGTCTGTATAGAGAAGAGAAGACG
+
CCCDDFFFFFFFGGGGGGGGGGGGGGGHHHHHHHHHHHHHHHHHHGGGGHHHHHHHGHHHGFHHHHHHHHHHHHHHGGGG/EGFHHHGGHHHHGGGHGHHHHHHHHHHGHGGGGD>><<--.000=000-:--..000000;F000000;;000//.-----9--------..//0000009000000000000.000/00/09000000000.:/..-9-000;000-9..:000009000/0:/0/0/.
@M05620:45:000000000-G6HP7:1:1101:8279:10840 1:N:0:114
TACCTGTACTGGGGAAGCATTTGAATATCCCCCCATGGTGATGGGGACGGAGAACTGCTCCATAAACACAGGCAACGTGCCTAACTTTCCCGGGAAGATGAAGTCAAAGAGCGACCACAGCTCTCGGAGGTTATTTTGCATCGGTGAGCCAGACAGAATGATCCGATGAGGGGTGCGAAACTATTTGAGGAAAGGAAGCACCTTTTTATTAAATTTACCTTTTAGCAATCGCCATTCCTACCCTAAAGATC
+
BBAABFFFFFFFGFGEEGFGGGHHHHGHHHHGGGGHHHHHHHHHHGGEEGGGGHHHHHHHHHHHHHHHHGHHGHHHGHHHHHHHHHHHHHGGGGGGGFHHHFHHGHHGHHFHGGGG@GHHHHHHH?FGGGFHHHHHHHHFHHGGGGGGHHGGGGHHHHHGHHHHHGGGGFHFGECDC9D-AFGFFGGGGB0CFF.CFGEFCEFFFFFFFFFB9FFFFFFFFFFFEFFBFFAEF?EFFFFFFFFFFFFFFFF
@M05620:45:000000000-G6HP7:1:1101:17929:10840 1:N:0:114
TACCTGTACTGGGGAAGAGTGTAGCAATCGCCATTCCTACCCTAAAGATCGGAAGAGCACACGTCTGAACTCCAGTCACTCCGCGAAATCTCGTATGCCGTCTTCTGCTTGAAAAAAAAAAATTTTTACCCTCTTTTCTTTTTTCTCCCCTCTTTCTTCCCTCCTTTTTTCCTTCCCCCTTTACCCTCCCTTCTCCTTTTTCCCTCTTTCTTCTTTCCTCCCTTCTCTCCCCTCCCCCTTTCTCCACCTTC
+
BABBBFFFFFFFGGGGGGGBGGHHHHHHHGEGGFHHHHFHHHHFHHHHHHHGGGGAFHFHFFEHHHFFHHHHHHHGHHHHGHEGGECEHHBHHFEHHFFE?EHGFHFHHHF?FGGGGCC?//011<?/1?01<0>GHH1111<<BGF=CD<./0<=00<;/:/:/;GBGCHHH0;/9BD-.00009:C.A/0;BFF0;009;90;.BF9B99/BBFFFF/BA./.9;99BFA.;...9-.///BB/.9F/B
@M05620:45:000000000-G6HP7:1:1101:19288:10873 1:N:0:114
ATCTCTATCTCCTAAAAAGGAAGAAAGGGGAGGGAAGATCGGAAGAGCACACGTCTGAACTCCAGTCACTCCGCGAAATCTCGTATGCCGTCTTCTGCTTGAAAAAAAAAAAAAAAACAAAACAAAATAAAAGACCAGAAAAAACTATGGATCAGGCTAAACGTAGCATTGAAAGATGTATCCTATGTGGATAATGACACACCTACGACCTATAAAGGACTAATGTAGTTCTTCGTCGTGTGCGTTGTATT
+
CCCCCFFFFFFFGGGGGGGGGGHFFGHHGGGGGGGHGHHHHGGGGHHHHHHHGHHHGHHHHHHHHHHHHHHHGGGGGGHFHHHGGGHHHGEGHGHHHHHHHHHGHHGGGGGA<--<-..........000000.///../0;.-.00000000.00/.;000.:...90000000/00;0:0000000:00000000000/../0/...-.0:00000/.//:00900000;00./.--...0.9:-.009
@M05620:45:000000000-G6HP7:1:1101:18204:10907 1:N:0:114
TACCTGTACTGGGGAAGAGTGTAGCAATCGCCATTCCTACCCTAAAGATCGGAAGAGCACACGTCTGAACTCCAGTCACTCCGCGAAATCTCGTATGCCGTCTTCTGCTTGAAAAAAAAAAAAAATACTCATCTTATGCCGCTATCTGCCCGCCCGCCTCCTCCCATTCTTACTTCTCCCCTCTTTCCCTACCTTCCTCCCCTATTTCTTCCCCGGCCCTTCTCTCCCCCTCCCGTCCTCCCCTCCCCTTC
+
DDDDDFFFFFFFGGGGGGGGGGHHHHHHHGGGGGHHHHGHHHHHHHHHHHHGGGGHHHFHHHGHHHGHHHHHHHHHHHHBDCA1///EGHHHHGGHHHHGGGHGHHHHHHHGHHHHGGGF/>/--011111<=F<0=0=0-<--./00;;..-:----.;:9/C.;000009090;900;DB./0000000..00;;00/../.9090B00;9/---:-://:0;0/B.;-;.....9.0;;./...:/9;
@M05620:45:000000000-G6HP7:1:1101:24396:10931 1:N:0:114
CATCCTGACCCTGAAGTACCCGGCTTGATTTCTGACATTAGATCGGAAGAGCACACGTCTGAACTCCAGTCACTCCGCGAAATCTCGTATGCCGTCTTCTGCTTGAAAAAAAAAAAAACTATATATTTACCGCTTTTCTTATTTCTCCCCTATTTCTTCCCTACTTTTTTCCTTCCCCCGTTCACCTCCATTCTCCTTTTTCCCTCTTTCTTCTTTCCTCCCTTCTCTCCCCTCCCTCTTTATCCCCATAC
+
BAABCFFFFFFFGGGGGGGGGGGGGGGHHHHHHHGHGHHHHGHGHGGGGGHHHHHHGHHHGGHHHHHHHHHHHHHHGGGGGGHFFHHGAGHHHFEFHGHHHHHHGFGGGHGGGGF////111=11111111.--<.0<=00=000<=0/.:.::0;0000/00.0;0;:-;090;9FFD-..;/099AE/0;;FF0//;/9/::BFFBFBF9FE9/9/B/:A///9://9/./;:./;/9B/////./;/:
@M05620:45:000000000-G6HP7:1:1101:7686:10935 1:N:0:114
CATCCTGACCCTGAAGTACCCCGGCTTGATTTCTGACATTAGATCGGAAGAGCACACGTCTGAACTCCAGTCACTCCGCGAAATCTCGTATGCCGTCTTCTGCTTGAAAAAAAAAAAAAAAAAAAAAAAGAAAGAGAACGACTAAGAACTTAAAATAGAAAAATGTATGACCAAAATGAGTAAAGAATTATATGAAGGAAGAAAGTAAAGACGAGTGTGGATGCTGCAGAAGATCGATAAAAGCGTAGGTA
+
DDDDDFFFFFFFGGGGGGGGGGGGGGGGHHHHHHHGHHHHHHGHHHGGGGHHHHHHHGHHHGHGHHHHHHHHHHHHHGGGGGGHHHHHGEHHHHGGGHGHHHHHHHHHGHHGGGGD>/><---<:-:-;.../0///00..-.-0000/000;00000000/..0;00;0000...000:000000.000000000:0./..//0:00:00/.--..00::00/000/00/0000..99.000....-.00
@M05620:45:000000000-G6HP7:1:1101:6504:10994 1:N:0:114
TACCTGTACTGGGGAAGCATTTGAATATCCCCCCATGGTGATGGGGACGGAGAACTGCTCCATAAACACAGGCAACGTGCCTAACTTTCCCGGGAAGATGAAGTCAAAGAGCGACCACAGCTCTCGGAGGTTATTTTGCATCGGTGAGCCAGACAGAATGATCCGATGAGGGGTGCGAAACTATTTGAGGAAAGGAAGCACCTTTTTATTAAATTTACCTTTTAGCAATCGCCATTCCTACCCTAAAGATC
+
BBBBBFFFFFFFGGGGGGFGGGFGHHHHHHHGGGGHHHHHHHHHHGGGGGGGGHHHHHHHHHHHHHHHHHHHGHHHGHHHHHFGHHHHHHHGGGFGGGHHGGHHHHHHHHHHGGGGGHHHHHHHHGGDGGGHHHHHHHHBGHGGGGGHHH0GFGHHGGHHHHHHHGGGHHHGGGGGGDGGGGGGGGGGGG9FGGGGGGGGGFFFFFFFFFFFFFFFFFFFFFFFFFFFFFFFFFFFFFFFFFFFFFBFFFF
@M05620:45:000000000-G6HP7:1:1101:21903:10995 1:N:0:114
TACCTGTACTGGGGAAGCATTTGAATATCCCCCCATGGTGATGGGGACGGAGAACTGCTCCATAAACACAGGCAACGTGCCTAACTTTCCCGGGAAGATGAAGTCAAAGAGCGACCACAGCTCTCGGAGGTTATTTTGCATCGGTGAGCCAGACAGAATGATCCGATGAGGGGTGCGAAACTATTTGAGGAAAGGAAGCACCTTTTTATTAAATTTACCTTTTAGCAATCGCCATTCCTACCCTAAAGATC
+
CCCCCFFFFFFFGGGGGGGGGGHHHHHHHHHGGGGHHHHHHHHHHGGGGGGGGHHHHHHHHHHHHHHHHHHHGHHHGHHHHHHHHHHHHHHGGGGGGHHHHHHHHHHHHHHHGGGGGHHHHHHHHGFEGGGHHHHHHHHHHHGGGGGHHHHHHGHHGHHHHHHHHGGGHHHGGEGGGFGGGGFFGGGFEGFGGGGGGGGGGFFFFFFFFFFFFFFFFFFFFFFFFFFBFFFFFFFFFFFFFFFFFFFFFFF
@M05620:45:000000000-G6HP7:1:1101:21884:10995 1:N:0:114
TACCTGTACTGGGGAAGCATTTGAATATCCCCCCATGGTGATGGGGACGGAGAACTGCTCCATAAACACAGGCAACGTGCCTAACTTTCCCGGGAAGATGAAGTCAAAGAGCGACCACAGCTCTCGGAGGTTATTTTGCATCGGTGAGCCAGACAGAATGATCCGATGAGGGGTGCGAAACTATTTGAGGAAAGGAAGCACCTTTTTATTAAATTTACCTTTTAGCAATCGCCATTCCTACCCTAAAGATC
+
BBBBBFFFFFFFCFGGGGGGGGGHHHFHHHHGGGGHHHFHHHHHHGGGFGGGGHHHHHHHHHHHHHHHHGHHGHHHGHHHHHHHHHHHHHHGGGGGGHHHGGHHHHHHHHHHGGGGGHHHHHHHHDFEGGEHHHHHHHHHHHGGGGGHHHFHHGGHCHHHHHHHHGGGHHHGGEGDGEGGGGGGGGGGGGFGGGGGGEGFGFFFFFFFFFFFFFFFFFFFFFFFFFFFFFFFFFFFFFFFFFFFFFFFFFF
@M05620:45:000000000-G6HP7:1:1101:4463:10996 1:N:0:114
TACCTGTACTGGGGAAGCATTTGAATATCCCCCCATGGTGATGGGGACGGAGAACTGCTCCATAAACACAGGCAACGTGCCTAACTTTCCCGGGAAGATGAAGTCAAAGAGCGACCACAGCTCTCGGAGGTTATTTTGCATCGGTGAGCCAGACAGAATGATCCGATGAGGGGTGCGAAACTATTTGAGGAAAGGAAGCACCTTTTTATTAAATTTACCTTTTAGCAATCGCCATTCCTACCCTAAAGATC
+
AABABFFFFFFFGGGGGGGGGGHHHHHHHHHGGGGHHHGFFHHHHGFFGG1EGHHHHHHHHHHHHHHHFHHHGHGHGHHGHHBFHHHHHHHGGGE>E?FHFGGGHFHEGHHEGGGGGHHGHHHHHGGFGGEGBGHHHHGFHHGGGGGHHHHGHGFGGGHHFGHHEEEFHHHGC;CGGDG@DGFGFGGFE/BFBF.CFGGFFFFFFFFFFFFBFFFFFFFFFFFFFFF/FFFEADEFBBFFFFFB.9/BFF9
@M05620:45:000000000-G6HP7:1:1101:18495:10997 1:N:0:114
CATCCTGACCCTGAAGTACCCCGGCTTGATTTCTGACATTAGATCGGAAGAGCACACGTCTGAACTCCAGTCACTCCGCGAAATCTCGTATGCCGTCTTCTGCTTGAAAAAAAAAAAACACTATATTGCACATAGTGCATCATAAACCCTCACTTATATCCTCATATATTCCTCCCACAACTCACCTGACTAGTCTTGATAACTACTTAATACATTCTTGCCTATTCGCCAGTACATGTGAATCCCTATTA
+
BBBBBFFFFFFFGGGGGGGGGGGGGGGGHHHHHHHHHHHHHHHHHHGEAFHHHGHHHGHHHGHHHHHHFHHHFGHHHGGGGGGHHHHEGGHHGHGEEHGHHHHHHHGFHHHGGGG?<<//0101111111111111111100=0<00/<...<000000:0000000000;:00/;/..../00/.0///0090000000000009000;00000//9///////9:.;9.-//////9/://////////
@M05620:45:000000000-G6HP7:1:1101:21908:11012 1:N:0:114
TACCTGTACTGGGGAAGCATTTGAATATCCCCCCATGGTGATGGGGACGGAGAACTGCTCCATAAACACAGGCAACGTGCCTAACTTTCCCGGGAAGATGAAGTCAAAGAGCGACCACAGCTCTCGGAGGTTATTTTGCATCGGTGAGCCAGACAGAATGATCCGATGAGGGGTGCGAAACTATTTGAGGAAAGGAAGCACCTTTTTATTAAATTTACCTTTTAGCAATCGCCATTCCTACCCTAAAGATC
+
AA1AAFFFFFDCGEGEAGFGEAGFGHHHHHFFGGGHFHHFHGAFFACEGGGGGHHGFHHHHHGHHFHBHHFEFFGHE?>FG@FFHFFDGHHE@G/E>FGHG1B>FGHHHHHHEGGG/GHFHGGHHGGGC@CFHHDDDDHGHHGGCCAFGGHH.EFF<CHGHHHHFEGGHGCCC:CGGBGGGFFFGGGBEF0CFAFBFFGFFFFFBFFFBBFFF/BBBFFFFFFBFFF/FFFFFFFFFFFFFFFFF-BB9FF
@M05620:45:000000000-G6HP7:1:1101:4475:11014 1:N:0:114
TACCTGTACTGGGGAAGCATTTGAATATCCCCCCATGGTGATGGGGACGGAGAACTGCTCCATAAACACAGGCAACGTGCCTAACTTTCCCGGGAAGATGAAGTCAAAGAGCGACCACAGCTCTCGGAGGTTATTTTGCATCGGTGAGCCAGACAGAATGATCCGATGAGGGGTGCGAAACTATTTGAGGAAAGGAAGCACCTTTTTATTAAATTTACCTTTTAGCAATCGCCATTCCTACCCTAAAGATC
+
BABBBFFFFFFFGGGGGGGGGGHGGHHHHHHGGGEHHHHHHHHHHGEFEFFGGHHHHHHHHHHHHHHHHEHHGHHHGHHHHHFFHHHHHHHGGGEEFFGHGGHHHHHHHHHHGGGGGHHHHHHHHGGGGGGHGHHHHHHHHHGGGGGHHHHHEGHHGHHHHHHHHAEGHHHGGGGGDDFBDGFGGGGEEBFFGGGGBGGGGFFFFFF?FFF//BFFFFFFFFFFFFFFFFEEFFFFFFFFFFFFFBBFFFF
@M05620:45:000000000-G6HP7:1:1101:6517:11015 1:N:0:114
TACCTGTACTGGGGAAGCATTTGAATATCCCCCCATGGTGATGGGGACGGAGAACTGCTCCATAAACACAGGCAACGTGCCTAACTTTCCCGGGAAGATGAAGTCAAAGAGCGACCACAGCTCTCGGAGGTTATTTTGCATCGGTGAGCCAGACAGAATGATCCGATGAGGGGTGCGAAACTATTTGAGGAAAGGAAGCACCTTTTTATTAAATTTACCTTTTAGCAATCGCCATTCCTACCCTAAAGATC
+
BBBBBFFFFFFFGFGGGGGGGGFGHHHHHHHGGGGHHFHHHHHGHGGGGGGGGHHHGHHHHHHHHHHHHGHHGHHHGHHHHHFFGHHHHHHGGGEEGHHHFHHHGGHHGGGHFGGG?HGHHHHHHGGGGGGHFHHHHHGBHHGGGGGHHHFHAEHHFHHGHHHHHDFGHFHGGGGGDCBDGGFGGGGGFFCGFGGGGGGGGFFFFFFEFFFBFFFFFFFFFFFFFFBBFFEFF?EFFFFFFFFFFFBFFFF
@M05620:45:000000000-G6HP7:1:1101:15715:11018 1:N:0:114
AGATTACTGCAACAGTTCCCCCTGGACCTGGAAAAGTTTCTTGCCTGGCTTCCAGAAGCTGAAACAACTGCCAATGTCCTCCAGGATGCTCCCCGTCAGGAACGGCTCCTAGAAGACTCCAAGGGAGTAAAAGAGCTGATGCAACAATGGCAAGTAAGTCAGGCATTTCCGCTTTAGCACTCTTGTGGATCCAATTGAACAATTCTCAGCATTTGTACTTGTAACTGACAAGCCAGGGACAAAACAAAGAT
+
A?AAAFFFBD1DGGCGGGGGGGGF0FGHHGHHFHHHHHHHHHHHHHHHHHHCHHDHHHHHHGHHHHHHHHHH1GGGHHHH1FGHCGG@GH1GGGGG/EEHHH0EEEGGGHHHFHB>GHHH11BF<?EGHFHHHEGGHHBGH1GHHHHHHFGHFGHHHHHHHHHHHHHHHHGGGGGHFHHHHHHHHFHGHHHHHFHHHGFFFHHHHHHHHHHHH:GHHFHHGH0CHHFFGGGGGGGAGGGGEG/CFGGGGFF
@M05620:45:000000000-G6HP7:1:1101:4493:11022 1:N:0:114
TACCTGTACTGGGGAAGCATTTGAATATCCCCCCATGGTGATGGGGACGGAGAACTGCTCCATAAACACAGGCAACGTGCCTAACTTTCCCGGGAAGATGAAGTCAAAGAGCGACCACAGCTCTCGGAGGTTATTTTGCATCGGTGAGCCAGACAGAATGATCCGATGAGGGGTGCGAAACTATTTGAGTAAAGGAAGCACCTTTTTATTAAATTTACCTTTTAGCAATCGCCATTCCTACCCTAAAGATC
+
AAAAAFFFFFD1AACEEGCGGGFHFHHHHHHGGGEHGGHGHHHF/A/EEECEAFGHDHHHHFHHBFGHGFEGFHHHEHCFHHFHHHHHHHHGGCE?/FGHHGGHGGDHH<FGECCG@G/@GHHHHGG?CGGHDGHHHHHGHHAAGACGHHHHHGHFCCD=DHGHG?CGGBG.-ECC9;-@AFFGGGGBE0=9CBF//FCFFGGFFFF-FFB/:BFFBFFFFFF99BB9FF-ABAEFFFFFFFFFFF9FFFF
@M05620:45:000000000-G6HP7:1:1101:16194:11028 1:N:0:114
AGATTACTGCAACAGTTCCCCCTGGACCTGGAAAAGTTTCTTGCCTGGCTTACAGAAGCTGAAACAACTGCCAATGTCCTACAGGATGCTACCCGTAAGGAACGGCTCCTAGAAGACTCCAAGGGAGTAAAAGAGCTGATGCAACAATGGCAAGTAAGTCAGGCATTTCCGCTTTAGCACTCTTGTGGATCCAATTGAACAATTCTCAGCATTTGTACTTGTAACTGACAAGCCAGGGACAAAACAAAGAT
+
AAABBFFF5D4FGGGGGGGGGGGGGHHHHHHHGHHHHHHHHHHHHHHHHHHHHHHHHHHHHHHHHHHHHHHH3GHGHHHHHHHHEHH3GH5GHHGG/EFHHH1>EEGGGHHHHHDFHHHH3?3F<?EEH4GHHEHHHH1GH1FGHHHHHEGHHGHHHHHHHHHHHHHHHHGGGGGHHHHHHHHHHGHGHHHHHBGHHHHHHHHHHHHHHHHHHCGHHFHHGHCHHHHHGGGGGGG?EGGGGGFFGGGGGGG
@M05620:45:000000000-G6HP7:1:1101:7840:11098 1:N:0:114
CATCCTGACCCTGAAGTACCCCGGCTTGATTTCTGACATTAGATCGGAAGAGCACACGTCTGAACTCCAGTCACTCCGCGAAATCTCGTATGCCGTCTTCTGCTTGAAAAAAAAAAACAAAAAATAACGTAGTATGTTTTGTGGTGTTCCTATATCGTACTTCGCACCATAAGGAACTCCTAAGTATGACATTGTCGAAATTCGGGTGTATCGATAATTCGCACGCTGAGGGTAGCGATCCGTCTTATGAG
+
DDDDDFFFFFFFGGGGGGGGGGGGGGGGHHHHHHHHHHHHHHGHHHGGGGHHHHHHHGHHHGHHHHHHHHHHHHHHHGGGGGGHHHHHGGHHHHGGGHGHHHHHHHGHHHHGGGGG@//?00/<0111.<<0.10<000/.//./...00000000./:..00;..--.000000/;000000/000000000000.....00....-:000...:.000...---...:...;.:--9.......0:000
@M05620:45:000000000-G6HP7:1:1101:4208:11132 1:N:0:114
CATCCTGACCCTGAAGTACCCCGGCTTGATTTCTGACATTAGATCGGAAGAGCACACGTCTGAACTCCAGTCACTCCGCGAAATCTCGTATGCCGTCTTCTGCTTGAAAAAAAAAAAACAACAAATCTCTCTCCATCTATAGATAATCACCTCTACCTGCTAACTAAACAATATTACACTAATCCCTCCATATCCGCGCAGTCCTCAGCTAATCACTGACTCCTTCTCACTCATACTTAACGTTCTCGCCT
+
CCCCCFFFFFFFGGGGGGGGGGGGGGGGHHHHHGHGHHHHGGGHHHGGFGFHHHHHHGHHHFGHHHHHFHHHHGHHHGGGEGGHGHHHGGHHHHGF?HGHHHHHHHHHHHGDFDG?<<<//.<.01111111101100<0000000<<00/<.00000:.000/0000;0.000;00;00/9000:0/9/09000..----.00000;000:0;000:00000000000900/00000000.///.0..-;
@M05620:45:000000000-G6HP7:1:1101:26039:11233 1:N:0:114
TACCTGTACTGGGGAAGCATTTGAATATCCCCCCATGGTGATGGGGACGGAGAACTGCTCCATAAACACAGGCAACGTGCCTAACTTTCCCGGGAAGATGAAGTCAAAGAGCGACCACAGCTCTCGGAGGTTATTTTGCATCGGTGAGCCAGACAGAATGATCCGATGAGGGGTGCGAAACTATTTGAGGAAAGGAAGCACCTTTTTATTAAATTTACCTTTTAGCAATCGCCATTCCTACCCTAAAGATC
+
DDCDDFFFFFFFGGGGGGGGGGHHHHHHHHHGGGGHHHFHHHHHHGGGGGGGGHHHHHHHHHHHHHHHHHHHGHHHGHHHHHHHHHHHHHHGGGGGGHHHHHHHHHHHHHHHGGGGGHHGGGHHHGGGGGGHHHHHHHGGFHGGGGGHHHHHHGHHHHHHHHHHHGGGHHHGECE?DFGACFBCGBBB::CF/FGGFFGFGFFFFFBEFFFFFFFFFFBFFFFFBEF9BBEFDFEBFFFFFEAFFFBFFFF
@M05620:45:000000000-G6HP7:1:1101:17477:11266 1:N:0:114
CATCCTGACCCTGAAGTACCCCGGCTTGATTTCTGACATTAGATCGGAAGAGCACACGTCTGAACTCCAGTCACTCCGCGAAATCTCGTATGCCGTCTTCTGCTTGAAAAAAAAAAAATAAAAATAACTAGAGAGTAAAGTTCTTTCTATCTAAATAATAAGACAATAAATTAAATCTCACACGTCGTCATCTCCTAACACTCCACATCCAGGAAGCACCCCCTCAAGACCCTATCTCGACTCTTCCTACT
+
CCCCCFFFFFFFGGGGGGGGGGGGGGGGHHHHHHHHHHHHHHHHHHGGGGHHHHHHHGHHHGHHHHHHHHHHHHHHHGGGGGGHHHHHGGHHHHGGGHGHHHHHHHHHHHHGGGGC@<0111?10111<1<1<1.111100000000000000000000000;0//00000000000000000-..--.:.0000;00:000//0/000/09/:/..0/..---..000//.//0000.0-:.90:00000
@M05620:45:000000000-G6HP7:1:1101:3554:11300 1:N:0:114
AAACCAGAAGACATGAGGTCAGCTAGATCGGAAGAGCACACGTCTGAACTCCAGTCACTCCGCGAAATCTCGTATGCCGTCTTCTGCTTGAAAAAAAAAAAAAGGATCCTAGGAGACTTAAAGTGTGTAAAAGTGCTGATTAAACAATGCAACGCGAGTCAGGCATTTCCGCTTTGCCAACCTTGTGTATCCAATAGAACAACTCTCAGCATTTGTACTTGTTAGTGCTAAGCCAGGGAGAAAACCAAGGT
+
A@AAABBFFF4BFGEDGBBFFGHHFHFHHHGGDEFHHFHGFGGHHGG5GHHHGGAGEGGHHEFGGCGFBGHHFGHGGGGGEHGHHHHFHHCFGHGE>@//<////22?01<1010//111?11111=0111111>1=11<1100<0.00/000-<----/:;//;090;0;;:..00000.;/9;0;90000000/;/9//../9;//;B/9//99///////9/9////://9.;A...9./.9..:../
@M05620:45:000000000-G6HP7:1:1101:27215:11339 1:N:0:114
TACCTGTACTGGGGAAGCATTTGAATATCCCCCCATGGTGATGGGGACGGAGAACTGCTCCATAAACACAGGCAACGTGCCTAACTTTCCCGGGAAGATGAAGTCAAAGAGCGACCACAGCTCTCGGAGGTTATTTTGCATCGGTGAGCCAGACAGAATGATCCGATGAGGGGTGCGAAACTATTTGAGGAAAGGAAGCACCTTTTTATTAAATTTACCTTTTAGCAATCGCCATTCCTACCCTAAAGATC
+
BBBBBFFFFFFFEGGGGGGGGGGHHHHHHHHGGGGHHHHHGHHGHGGGGGGGGHHHHHHHHHHHHHHHHGHHGHHHGHGHHHHHHHHHHHHGGGEFGHHHHHHHHHHHHHHHGGGGGHGHHHHGHGGGGGGHHHHHHHGHHHGGGGGHHHHHHGHHHHHHHHHHHGGGHHHGGECGGGGGGGGGGGGGGGFGGGGGGGGGGFFFFFFFFFFFFFFFFFFFFFFFFFFFFFFFFFFFFFFFFFFFFFFFFFF
@M05620:45:000000000-G6HP7:1:1101:12415:11375 1:N:0:114
TACCTGTACTGGGGAAGCATTTGAATATCCCCCCATGGTGATGGGGACGGAGAACTGCTCCATAAACACAGGCAACGTGCCTAACTTTCCCGGGAAGATGAAGTCAAAGAGCGACCACAGCTCTCGGAGGTTATTTTGCATCGGTGAGCCAGACAGAATGATCCGATGAGGGGTGCGAAACTATTTGAGGAAAGGAAGCACCTTTTTATTAAATTTACCTTTTAGCAATCGCCATTCCTACCCTAAAGATC
+
BBBBBFFFFFFFGFGGGGGGGGHHHHHHHHHFGGGGHHHGHHHFEGGGGGGGEHHHHHHHFHHHHHHHHHHGGHFHGHHHHHHHHHHHHHHGGGCEGFHGHFHHHHHHHHHHGGGGGHHHHHHHHGGGGGGHHHHHHHHGHHGGGGGHHHHHHGHHHHHHHHHHHGGGHHHGGCCGGGGGGGGGGGGGGGFGGGGGGGGGGFFFFFFFFFFFFFFFFFBFFFFFFFFFFFEFFFFFFFFFFFFFFFFFFFF
@M05620:45:000000000-G6HP7:1:1101:22780:11381 1:N:0:114
AGATTACTGCAACAGTTCCCCCTGGACCTGGAAAAGTTTCTTGCCTGGCTTACAGAAGCTGAAACAACTGCCAATGTCCTACAGGATGCTACCCGTAAGGAAAGGCTCCTAGAAGACTCCAAGGGAGTAAAAGAGCTGATGAAACAATGGCAAGTAAGTCAGGCATTTCCGCTTTAGCACTCTTGTGGATCCAATTGAACAATTCTCAGCATTTGTACTTGTAACTGACAAGCCAGGGACAAAACAAAGAT
+
ABABBFFFD@FFEGGFGGGGGGGGHHHHHHHGHHHHHHHHHHHGHHHHHHHHHHHHHHHHHGHHHHHHHHHHHHHGGHHHHHHHHGHHHHHHHHGGGGHHHHGHHHHHGHHHHGHHHHHHHGHGEEGGHHHHHGHHHHGHHGHFHHHHHFHHHGHHHHHHHHGHHHHHHHGGGGGHFHHHHHHHH=GFHHHHHHHHHGFFFCGHHHHFGHHHH0GHHHHGHFHFHHHBGHHHHGGGGGGGEFFFGGGGGFF
@M05620:45:000000000-G6HP7:1:1101:5702:11409 1:N:0:114
AAACCCAGAAGACATGAGGTCAGCTAGATCGGAAGAGCACACGTCTGAACTCCAGTCACTCCGCGAAATCTCGTATGCCGTCTTCTGCTTGAAAAAAAAAAAAAGAAAAGAAGACAAGCAATGATACTTTTTGGAAAAGAAAAAGCATCCATCAATCTGAAGCTCTCTACAAACGGCTAGGCTAGAGCAATCTGTCGGATGTCCAAGACTCAATTAAATGACACCACAGCCACTGAGTAGAGTGAGGATGC
+
BBCCCCCCCFFFGGGGGGGGGGHHHHHHHHHGGGGHHHHHHHGHHHGHHHHHHHHHHFHHHHGGGGGGHHHHHGGHHHHGGGHGHHHHHHHHHHHHGGGGG//<//0?00/0010000/0011111111111--000//..//...000/00000000000000000000000...-9.../00.0000/000090.--.-0000909/0;0000000000000....9.../0000000009000.0/0/
@M05620:45:000000000-G6HP7:1:1101:6474:11423 1:N:0:114
CATCCTGACCCTGAAGTACCCCGGCTTGATTTCTGACATTAGATCGGAAGAGCACACGTCTGAACTCCAGTCACTCCGCGAAATCTCGTATGCCGTCTTCTGCTTGAAAAAAAAAAAAAAATAAATGTCCATCTTATCTTATTTATAACATATTTAGTACCTTCTTTTTTCCTTTACCAGTACAAATACCTTGTAAGTTTTAACTATTTATTCATAAATCCCGTCTCTCTAGTCCATCTATAGACCACGAC
+
CCCCCFFFFFFFGGGGGGGGGGGGGGGGHHHHHHHHHHHHHHGHHHGGGGHHHHHHHGHHHGHHHHHHHHHHHHHHHGGGGGGHHHHHGGHHHHGGGHGHHHHHHHHHHHHGGGGC</<--0<0<0000=000<=000000<<<0000;000;00C0::;0;0000000-CFC000000:000;90;900000;000;0;;0000000:0:0;090;9:B00..:;99900009000;B0:00:00;..--
@M05620:45:000000000-G6HP7:1:1101:24937:11510 1:N:0:114
TACCTGTACTGGGGAAGCATTTGAATATCCCCCCATGGTGATGGGGACGGAGAACTGCTCCATAAACACAGGCAACGTGCCTAACTTTCCCGGGAAGATGAAGTCAAAGAGCGACCACAGCTCTCGGAGGTTATTTTGCATCGGTGATCCAGACAGAATGATCCGATGAGGGGTGCGAAACTATTTGAGGAAAGGAAGCACCTTTTTATTAAATTTACCTTTTAGCAATCGCCATTCCTACCCTAAAGATC
+
BBBBBFFFFFFFGGGGGGFGGGGHHHGHHHHGGGGHHHHHHHHHHGGGGGGGGHHHHGHHHHHGHFHHHHHHGHHHGHEHHHHHHHHHHGHGGGGGGHHHHHHHHHHHHHHHGGGGGHHHHHHHHGGGGGGHHHHHHHHHHHGGGGGHHHHHHGHHHHHHHHHHHGGGHHHGGGDGGFGGGGGGGGGGGGGGGGGGGGGGGGGFFFFFFFFFFFFFFFFFFFFFFFFFFFFFFFFFFFFFFFFFFFFFFFF
@M05620:45:000000000-G6HP7:1:1101:20193:11513 1:N:0:114
AGATTACTGCAACAGTTCCCCCTGGACCTGGAAAAGTTTCTTGCCTGGCTTACAGAAGCTGAAACAACTGCCAATGTCCTACAGGATGCTACCCGTAAGGAAAGGCTCCTAGAAGACTCCAAGGGAGTAAAAGAGCTGATGAAACAATGGCAAGTAAGTCAGGCATTTCCGCTTTAGCACTCTTGTGGATCCAATTGAACAATTCTCAGCATTTGTACTTGTAACTGACAAGCCAGGGACAAAACAAAGAT
+
BCCCCFFFFFFFGGGGGGGGGGGGHHHHHHHHHHHHHHHHHHHHHHHHHHHHHHHHHHHHHHHHHHHHHHHHHHHHHHHHHHHHHHHHHHHHHHGFEGHHHHHHHHHHGHHHHHHHHHHHHHHGGHGGHHHHHGHHHHGHHHHHHHHHHHHHHGHHHHHHHHHHHHHHHHGGGGGHGHHHHHHHHGHGHHHHHHHHHHHGGHHHHHHHHHHHHGHHHGHHHHHHHHHGGHHHHGGGGGGGGGGGGGGGGGF
@M05620:45:000000000-G6HP7:1:1101:14502:11526 1:N:0:114
TACCTGTACTGGGGAAGCATTTGAATATCCCCCCATGGTGATGGGGACGGAGAACTGCTCCATAAACACAGGCAACGTGCCTAACTTTCCGGGAAGATGAAGTCAAAGAGCGACCACAGCTCTCGGAGGTTATTTTGCATCGGTGAGCCAGACAGAATGATCCGATGAGGGGTGCGAAACTATTTGAGGAAAGGAAGCACCTTTTTATTAAATTTACCTTTTAGCAATCGCCATTCCTACCCTAAAGATCG
+
CCBCCFFFFFFFGGGCGGGGGGHHGHHHHHHGGGGHGHFGGHHHHGGGGGGGGHHHHHHHHHHHHHHHHGHHGFHHGHHHHHHHHHHHHGGGGGGG0BFBFHFGEGHHGHGGGGFGGHH?GHHHGEDGGCGHHHHHHHFHHGGDGGHHHHGFGFGFHHHGHHHHCDFHHGGG:;;AA?DGGGGGGGGGGFFGFFCBFEGGGFFFFFFFFFFFFBFFFFFFFFFFFFFB;AEFAEFFBFFFFFFFFFFFFFF
@M05620:45:000000000-G6HP7:1:1101:21027:11559 1:N:0:114
TACCTGTACTGGGGAAGCATTTGAATATCCCCCCATGGTGATGGGGACGGAGAACTGCTCCATAAACACAGGCAACGTGCCTAACTTTCCCGGGAAGATGAAGTCAAAGAGCGACCACAGCTCTCGGAGGTTATTTTGCATCGGTGAGCCAGACAGAATGATCCGATGAGGGGTGCGAAACTATTTGAGGAAAGGAAGCACCTTTTTATTAAATTTACCTTTTAGCAATCGCCATTCCTACCCTAAAGATC
+
CCDDDFFFFFFFGGGGGGGGGGHHHHHHHHHGGGGHHHGHHHHHHGGGGGGGGHHHHHHHHHHHHHHHHHHHGHHHGHHHHHHHHHHHHHHGGGGGGHHHHHHHHHHHHHHHGGGGGHHHHHHHHGGGGGGHHHHHHHHHHHGGGGGHHHHHHGHHHHHHHHHHHGGGGHHGGEFGGDFGGGFGGGGGGGFGGGGGGGGGGFFFFFFFFFFFFFFFFFFFFFFFFFFFFFFFFFFFFFFFFFFFFFFFFFF
@M05620:45:000000000-G6HP7:1:1101:22693:11602 1:N:0:114
TACCTGTACTGGGGAAGCATTTGAATATCCCCCCATGGTGATGGGGACGGAGAACTGCTCCATAAACACAGGCAACGTGCCTAACTTTCCCGGGAAGATGAAGTCAAAGAGCGACCACAGCTCTCGGAGGTTATTTTGCATCGGTGAGCCAGACAGAATGATCCGATGAGGGGTGCGAAACTATTTGAGGAAAGGAAGCACCTTTTTATTAAATTTACCTTTTAGCAATCGCCATTCCTACCCTAAAGATC
+
ABBBAFFFFFFFGGGEEGGFGFHHHDHGHHHGGGGHGHFEFFHHHGEEEGEGGHHHHGHHHGEHHHHHHHHHGHHHGHHGHDGHHDGHHFHGGGECGGHHGHF4GFHHHHHHGGGGGHHHGHHHHGGDDGCGGHHHGHEFHGGGFDG<FGGHHGHC<CGHHHHHHGGGHHGGGEGG@G@BGGGGGGGEAFBFFFFBBFGFFFFFFFFFFFFFFFFFFFBFFFFFFFFFFFEFFFFFFFFFFFFFFFFFFFF
@M05620:45:000000000-G6HP7:1:1101:25776:11631 1:N:0:114
TACCTGTACTGGGGAAGCATTTGAATATCCCCCCATGGTGATGGGGACGGAGAACTGCTCCATAAACACAGGCAACGTGCCTAACTTTCCCGGGAAGATGAAGTCAAAGAGCGACCACAGCTCTCGGAGGTTATTTTGCATCGGTGAGCCAGACAGAATGATCCGATGAGGGGTGCGAAACTATTTGAGGAAAGGAAGCACCTTTTTATTAAATTTACCTTTTAGCAATCGCCATTCCTACCCTAAAGATC
+
CCCCCFFFFFFFGGGGGGGGGGHHHHHHHHHGGGGHHHHHHHHHHGGGGGGGGHHHHHHHHHHHHHHHHHHHGHHHGHHHHHHHHHHHHHHGGGGGGHHHFHHHHHHHHHHHGGGGGHHHHHHHHGGGGGGHHHHHHHHHHHGGGGGHHHHHHGHHGHHHHHHHHGGGHHHGGGGGGGGGGGGGGGGEEFFGGGGGGGGGGFFFFFFFFFFFFFFFFFFFFFFFFFFFFFFFFFFFFFFFFFFFFFFFFFF
@M05620:45:000000000-G6HP7:1:1101:4292:11648 1:N:0:114
TACCTGTACTGGGGAAGCATTTGAATATCCCCCCATGGTGATGGGGACGGAGAACTGCTCCATAAACACAGGCAACGTGCCTAACTTTCCCGGGAAGATGAAGTCAAAGAGCGACCACAGCTCTCGGAGGTTATTTTGCATCGGTGAGCCAGACAGAATGATCCGATGAGGGGTGCGAAACTATTTGAGGAAAGGAAGCACCTTTTTATTAAATTTACCTTTTAGCAATCGCCATTCCTACCCTAAAGATC
+
AAAAAFFFFFFFCEFEEGAFEAFGHHFFGHGGGGGHHGHFEGHHHGGGEEEGGHHFHGDFGHHHHHHHFGFEFHFFGC?1F@GEFFGHH3@>>E/>EHHHHHHHHHG4BEGHEGGG@GC0GEHHHGG?CCCC?GGBGHF1GHDGADGHGHHHHEHGHHHFHHHGF.CDCCG.-CCFGEG-BFFFFGGBE/CBFFE/9FEGFEFFFFBFFBF/;FFFFF/BFFFFF/BFFFEEDFFFFBBBFAFB9FFFFFF
@M05620:45:000000000-G6HP7:1:1101:4303:11662 1:N:0:114
TACCTGTACTGGGGAAGCATTTGAATATCCCCCCATGGTGATGGGGACGGAGAACTGCTCCATAAACACAGGCAACGTGCCTAACTTTCCCGGGAAGATGAAGTCAAAGAGCGACCACAGCTCTCGGAGGTTATTTTGCATCGGTGAGCCAGACAGAATGATCCGATGAGGGGTGCGAAACTATTTGAGGAAAGGAAGCACCTTTTTATTAAATTTACCTTTTAGCAATCGCCATTCCTACCCTAAAGATC
+
BBBBBFFFFFFBGAFGEGGGGGHHHHHHHHHGGGGHHHHGGHHGHGGGGGGGGHHHHHHHHHHHHFHHHHHHGHHHCHHHHHHGHHHHHHHGCGFGGHHHHHHHGHHHHHGHGGGGGHHHHHHHHGGFGGEHHHHHHHHHHHGGGGGHHHHHGGHGHHHHHHHHHGGGHHHGFGGGGGGGGGGGGGGGEBFGGGGFFGGGGFFFFFFFFFFFFFFFEBFFFFFFFFF/FFEEFFFFFFFFFFFFFFFBFFF
@M05620:45:000000000-G6HP7:1:1101:24943:11678 1:N:0:114
CATCCTGACCCTGAAGTACCCCGGCTTGATTTCTGACATTAGATCGGAAGAGCACACGTCTGAACTCCAGTCACTCCGCGAAATCTCGTATGCCGTCTTCTGCTTGAAAAAAAAAACAGTGCTTCTGACCGAGTCCCCCCTGAACCCCAAGCCCAACAGAGAGAAGATGACTCAGGTGAGGCTCGGCCGACGCCCGTGCTCCTCCCCTCCTTTCCCCAGTCCTTTTCTGCCCCGCTTGATTTCTTCCATTA
+
BBBBBFFFFFFFGGGGGGGGGGGGGGEFFGHHGFFAGGGFHFFGGGEAFEHFGGHHFGGGHEHHHHHCGHGGFGDGGEGG/>/1F4GCFGHFDF@EEHGFFFHBDGBGDFHD@D@//?0?<<11?F?FGF<--<>FHFGGC.<<F<EG.CC.;..:CE/CBF9;FBF;CFF0FG0/=CB...99A>EF-9-9;>B@-.AEFF;B/E...;.;/:BFF.A9//;/9;FFFEFE.99@.9./9;9//:BB/;/
@M05620:45:000000000-G6HP7:1:1101:14421:11772 1:N:0:114
TACCTGTACTGGGGAAGCATTTGAATATCCCCCCATGGTGATGGGGACGGAGAACTGCTCCATAAACACAGGCAACGTGCCTAACTTTCCCGGGAAGATGAAGTCAAAGAGCGACCACAGCTCTCGGAGGTTATTTTGCATCGGTGAGCCAGACAGAATGATCCGATGAGGGGTGCGAAACTATTTGAGGAAAGGAAGCACCTTTTTATTAAATTTACCTTTTAGCAATCGCCATTCCTACCCTAAAGATC
+
BBBBBFFFFFFFGGGGGGGGGGHGGFGHHHHGGGGHHHGGHHHHHGGGGGGGGHHHHHHHHHHHHHHHHHHHGHHHGHHHHHHHHGHGHHHGGGGGGHHHHHHFHHHHHHHHGGGGGHHHHHHHHGGGGC?GHHGHHHGHHHGGGGGGGHHHHGHHGHHHHHHHHGGGHHGGGAAFGGFDGGGGGGGFEGFFGFGGGGGFFFFFFFFEFFFFFFFFFFFFFFFFFFFFFFFFFFEFFFFFFFFFFFFFFFF
@M05620:45:000000000-G6HP7:1:1101:3851:11817 1:N:0:114
CATCCTGACCCTGAAGTACCCCGGCTTGATTTCTGACATTAGATCGGAAGAGCACACGTCTGAACTCCAGTCACTCCGCGAAATCTCGTATGCCGTCTTCTGCTTGAAAAAAAAAAAAGAGCAAAAAACTAAGCGCCTACTAACTCATATCTCGTCTAGAGAATCTACGATTCCGTTCTGGCTCGGATGATGCCCGTGGGTTTTCCATCGTGTCCCTGTGCGTTTAGTGGTTGTCCATATTTGTGTTCTCG
+
CCCCCFFFFFFFGGGGGGGGGGGGGGGGHHHHHHHHHHHHHHHHHHGGGGHHGHHHHGHHHGHHHHHHHHHHHHHHHGGGGGGHGHGGGGHHFHGGGHGHHHHHHHGHHHHGGGGC>>//001010.->0000<---../00000<000000<.....;00;000009....00/:0/.009/09-..-00900/.-:--;...00;90.9../:0;00:99.;:.000.99A.0900009;09///0;0.
@M05620:45:000000000-G6HP7:1:1101:8667:11832 1:N:0:114
AGATTACTGCAACAGTTCCCCCTGGACCTGGAAAAGTTTCTTGCCTGGCTTACAGAAGCTGAAACAACTGCCAATGTCCTACAGGATGCTACCCGTAAGGAAAGGCTCCTAGAAGACTCCAAGGGAGTAAAAGAGCTGATGAAACAATGGCAAGTAAGTCAGGCATTTCCGCTTTAGCACTCTTGTGGATCCAATTGAACAATTCTCAGCATTTGTACTTGTAACTGACAAGCCAGGGACAAAACAAAGAT
+
BBBCCFFFFFFFGGFGGGGGGGGGHHHHHHHHHHHHHHHHHHHHHHHHHHHCHFHHHHHHHHHGHHHHHHHHHHHHHHHHFHHHHHHHHHHHHHGGGGHHHHHHHHHHGHHHHHHHHHHHHGHGGGGGHHHHHGHHHHGHHHHHHHHHGHHHHGHHHHHHHHHHHHHHHHGGGGGHHHGHHHHHHHHGHHHHGHHHHHGHHHHHHHHHHHHHHCHHHGHHHHHHHHHHHHGHHGFGGGGGGGGGGGGGGGF
@M05620:45:000000000-G6HP7:1:1101:17970:11884 1:N:0:114
TACCTGTACTGGGGAAGAGTGTAGCAATCGCCATTCCTACCCTAAAGATCGGAAGAGCACACGTCTGAACTCCAGTCACTCCGCGAAATCTCGTATGCCGTCTTCTGCTTGAAAAAAAAAAAAAAAAAAAAAAAAAAAAAGAAATAAGAGAAACTGTATAGAAAAAAAACAAACAAAAAAGTGATAAGATATAAATAGCAAGACAAAACGAGTATTATAGGAAATGAAGAGATAATATAGACGGAGAATAA
+
CCCCCFFFFFFFGGGGGGGFGGHHHHHHHGGGGGHHHHHHHHHHHHHHHHHGGGGHHHGHHHGHHHGHHHHHHGHHHHHHHHGGGFGGHFHHHGGHHHHGGGHGHHHHHHHHHHHHGGGGG<>--------------9--.../000000/00/0000::00:0/:---..........-.00000000:00000000000//////..-..9;000::0000/000:00./0000000000....-.:00
@M05620:45:000000000-G6HP7:1:1101:23684:11896 1:N:0:114
AAGCCAGAAGACATGAGGTCAGCTAGATCGGAAGAGCACACGTCTGAACTCCAGTCACTCCGCGAAATCTCGTATGCCGTCTTCTGCTTGAAAAAAAAAAAACCCAACTACCCCCCCCTTTCTTCTTCCCTACTCCCCCCTACCCCCCCCCTCCCCCCCCTCCCCGCTCCCTCCTGTCCTCCTCGCCCTACGCCCATACCCCCCCCATCCTTTCCCCCCTCCTTTTCTTCCCCTCTTTCCCTCTCCCCTTT
+
BBBBBFFFFFFFFFGFGFBGGGHHFHHHHGGEFEGHHGHHHEFHHFFFHHHHHGAGHHHHHGGGGEEHBHHH?EFFGHCFGFGHFFHFHFABBDGCGGE@///??///2222?/>A-<-<0==0=000<<00.0::C.EC?...9A-B-@9-;...;----;.;.99--.;:9.;/9/://;...-9:-...-;;.//;/99--9--:/:///;:BB.--:.9///;//;/..99./////9B9//9AFF/
@M05620:45:000000000-G6HP7:1:1101:21050:11966 1:N:0:114
CATCCTGACCCTGAAGTACCCCGGCTTGATTTCTGACATTAGATCGGAAGAGCACACGTCTGAACTCCAGTCACTCCGCGAAATCTCGTATGCCGTCTTCTGCTTGAAAAAAAAAAAAAAAAAACAAAAAAGCAGTGTATTCTATTTTAACTCCCTCCAAAAAGACACCCTATCTCTCACGATAACTCTCTCTTACATAGCATTGTTGACCCATTTACCATTAGTTCATCAACCTTCGACCTCGCCATCAT
+
CCCCCFFFFFFFGGGGGGGGGGGGGGGGHHHHHHHHHHHHHHGHHHGGGGHHHHHHHGHHHGHHHHHHHHHHHHHHHGGGFGGHHHHHGGHHHHGGGHGHHHHHHHHH?GFDGGGF>>--><<-...:..-..0/0000000900000000090://:/00....9//.../0000;099;....00000:00009009;00000;0.90;/./9000000;00:0000:00/.;09...-.9.--..;00
@M05620:45:000000000-G6HP7:1:1101:16493:12005 1:N:0:114
AGATTACTGCAACAGTTCCCCCTGGACCTGGAAAAGTTTCTTGCCTGGCTTACAGAAGCTGAAACAACTGCCAATGTCCTACAGGATGCTACCCGTAAGGAAAGGCTCCTAGAAGACTCCAAGGGAGTAAAAGAGCTGATGAAACAATGGCAAGTAAGTCAGGCATTTCCGCTTTAGCACTCTTGTGGATCCAATTGAACAATTCTCAGCATTTGTACTTGTAACTGACAAGCCAGGGACAAAACAAAGAT
+
AAAACFFFFFDDFFFBGFGGGGGGHHHHHHHHHHHHHHHHHHHHHHHHHHHHHHHHHHHHHHHHHHHHHHHHHHHHHHHHHHHHGGHHHHHHHHGGEEHHHHHHHHHHGHHHHHHHHHHHHHHGGGGGHGHHHGHHHHGHHHHHHHHHHHHGHGFHHHHHFHGHHHGHHHGGGGGHHHHHHHHHHHHGGHHHHHHHHGHFFCGHHHHHHHHHHHHHHFHHHHHHHHHGGHHHHGFGFGGGFAFFGGGGGGF
@M05620:45:000000000-G6HP7:1:1101:25747:12014 1:N:0:114
AAACCAAGCAGACACTCACCAGAAGACATGAGGTCAGCTAGATCGGAAGAGCACACGTCTGAACTCCAGTCACTCCGCGAAATCTCGTATGCCGTCTTCTGCTTGAAAAAAAAAAAATATCTCTCTTAGCTTATTTTCCTTCTTTTACCCACACACAATCATCCTATTATCCTTCCCCCACTATCTTCGGTTCTCATGTATCTTTCTATCATCTTTACTTCCTACTCTCCCCTCCTCCTACCCTCCACTTC
+
ABAAB@AFBBCCFFGGGGGGFGCHHHGFFHCGFBGGHGHHGHHHHGEAEAGHGHHCFEAEFFHHFHHHHFHFHEGHFGGE?EAG4BGGGB?GGEEEGF?EFEHHFHHHEHG?/C?/>0111?111111111<1<DDF111>1111111<G0.<.<...0:0;0000;00000;00///:-;C/900;0....:90000000;00;0;0=000;CFF/B////;//////99;.....;B//;./;..;/;B
@M05620:45:000000000-G6HP7:1:1101:25072:12021 1:N:0:114
TACCTGTACTGGGGAAGAGTGTAGCAATCGCCATTCCACCCTAAAGATCGGAAGAGCACACGTCTGAACTCCAGTCACTCCGCGAAATCTCGTATGCCGTCTTCTGCTTGAAAAAAAAAAACATATTACTTTCTAACATTTTTTCCTCTCATATCCCCATTCCCCCCACCTTTTTTTTCTCAATCCTTCTAATTCCTTCATCTTTTTTTACCCTCCTTTCTTCTTCTATCCTACTCTCTCCATACCTTCCC
+
CCCCCFFFFFFFGGGGGGGGGGHHHHHHHGGGGGHHHHHHGHHHHHHHHHGFGGHHHHHHHGHHHGHHHHHHHHHHHHHHHGGGGGGHGHHHGGHHHHGGGHGHHHHHHHFGHHHGGGGC//=1111?111111111111111</0000/0000=0<.//0=00/.--.;.0;00---/000000/00000009000000:000;90;-.90;0:9/;0;9000000009/000:0000::000/:09999
@M05620:45:000000000-G6HP7:1:1101:3708:12036 1:N:0:114
AAACCCAGAAGACATGAGGTCAGCTAGATCGGAAGAGCACACGTCTGAACTCCAGTCACTCCGCGAAATCTCGTATGCCGTCTTCTGCTTGAAAAAAAAAAAAACACCTCTCAACCCCCGCTCTTCTTCTGTTCTTTTGCATCTCTGCACCCAACCTACTGATCCGATGAGTGTTGCTTAACTCTTTTCTTCCCTCCCGCCCCTTTTTCTTCCATTTCCCTTTTCGCCCTCCCCCTTCCTCCCCTCCCTCT
+
AAABABABBFFFGGGGGGGGGCHHGHGFHHHGGGGFHHHHHHGHHHGHHHHHHHGHHHHHHHGGGGGGHHHHF?EFHGHE?EGGHHHFHHHFFFHHGGCCB///?/0<0010110?/<<->@@E0D000=00=0=DDD0<0:;0000:0:/...;:///;0009F.9.;00;9;B.0;0000;00090;0000/0.;.:;--:.9BFF/BF/;/9B//9://BFF-;.:-..9;:;9B;F//A.B.9..9.
@M05620:45:000000000-G6HP7:1:1101:2874:12069 1:N:0:114
AAACCAAGCAGACACTCACCAGAAGACATGAGGTCAGCTAGATCGGAAGAGCACACGTCTGAACTCCAGTCACTCCGCGAAATCTCGTATGCCGTCTTCTGCTTGAAAAAAAAAAAAAAAAAAAAAAAAAAGAATTATAAAAAAAATATATAGTGAATAAAAAAGAAAAACATATGATTAAAAAATGCACTTGATGTGATGGGTAGATTGTGGATTGTGCCTTCAAGTGTTAGTGTTAAGATGGTATTTGA
+
BCBCCABFCFFFGGGGGGGGGGHHGHHHHHHHHFGHHHHHHGHHHGG2EGHHHHHHGHHHGHGHHHHHHHHHHHHHGGGGGGHFHHHGGHHHHGGGHGHHHHHHHHHHHHGDCCF</><---<---<----...000000<00---.00000000000000<0-.9.//..<0000:00000<0-.<000000000000000./0.0<0<00.000/000000000000:000000000<00000000000
@M05620:45:000000000-G6HP7:1:1101:2891:12075 1:N:0:114
AAACCAAGCAGACACTCACCAGAAGACATGAGGTCAGCTAGATCGGACGAGCACACGTCTGAACTCCAGTCACTCCGCGAAATCTCGTATGCCGTCTTCTGCTTGAAAAAACAAAAAACATAAGTTTGATTACTGTTGACTTTGTGTTATATAGTGGATTAGTATAGAGATTGAGTATGGGAACGATGTAATGCGAGACATCTCCTCTTTGTGTGTTTTCGGTACTATAGTGGAGTTGTAGTTCGACTGTA
+
ABBBBBBCAFCFGFGGGFGGGGGFHHHHH4GHFFBEFFHH3FGHE2E2AE0E0FGH?GGHFGHFGHHHHHHHHHHHEGCEGGEHHHAFEHCGH/EEHGHHGFHH??BGGAB/GFH0/>//22221111111111111?111111=000111<1111011000<00000000000000=0/://.:.:.:000;0:;--./000000/0090;//..///0--9..///////./;//9//////.....//
@M05620:45:000000000-G6HP7:1:1101:19660:12087 1:N:0:114
TACCTGTACTGGGGAAGCATTTGAATATCCCCCCATGGTGATGGGGACGGAGAACTGCTCCATAAACACAGGCAACGTGCCTAACTTTCCCGGGAAGATGAAGTCAAAGAGCGACCACAGCTCTCGGAGGTTATTTTGCATCGGTGAGCCAGACAGAATGATCCGATGAGGGGTGCGAAACTATTTGAGGAAAGGAAGCACCTTTTTATTAAATTTACCTTTTAGCAATCGCCATTCCTACCCTAAAGATC
+
BBBBBFFFFFFFGGGGFGGGGGHHHHHHHHHGGGGGHHBGHHHGHGGGGGGGGHHHHHHHHHGHHHHHHHHGGHGHGHFCHHHHHHHHHHHGGGGGGHHFHHBHHHHHHHFGGFGGGHHHHHHGHGGGGGAHHHHHHGBDGGGGGGGHHHHHHGHHGGHGGHHHH?EDEGFD@CDE?CBGCGGGGGGGGGFFFGGFFFGEFFFFFFFFFFFFFFFFFFFFFFFFFEB/BFFFFFFFBFFFFAFFFFFFFFF
@M05620:45:000000000-G6HP7:1:1101:19671:12104 1:N:0:114
TACCTGTACTGGGGAAGCATTTGAATATCCCCCCATGGTGATGGGGACGGAGAACTGCTCCATAAACACAGGCAACGTGCCTAACTTTCCCGGGAAGATGAAGTCAAAGAGCGACCACAGCTCTCGGAGGTTATTTTGCATCGGTGAGCCAGACAGAATGATCCGATGAGGGGTGCGAAACTATTTGAGGAAAGGAAGCACCTTTTTATTAAATTTACCTTTTAGCAATCGCCATTCCTACCCTAAAGATC
+
BBBBBFFFFFFFGGGGGGGGGGHHHHHHHHHGGGGHHHGHHHHHHGGGEGEGGHHHHHHHHHHHHHHHHGHHGHHHGHHHHHHHHHHHHHHGGGGGGHHHHHHHHHHHHHGHCGGGGHHHHHHHHGGGGGGHHHHHHHHDGHGGGGGHHHHHFGHHHHHHGHHHHADGFHHGGGGGGEGGGGFGGGGGGGFGGGGGGGGGGFFFFFFFFFFFFFFFFFFFFFFFFFFFFFFFFDFFFFFEFFFFFFFFFFF
@M05620:45:000000000-G6HP7:1:1101:19645:12111 1:N:0:114
TACCTGTACTGGGGAAGCATTTGAATATCCCCCCATGGTGATGGGGACGGAGAACTGCTCCATAAACACAGGCAACGTGCCTAACTTTCCCGGGAAGATGAAGTCAAAGAGCGACCACAGCTCTCGGAGGTTATTTTGCATCGGTGAGCCAGACAGAATGATCCGATGAGGGGTGCGAAACTATTTGAGGAAAGGAAGCACCTTTTTATTAAATTTACCTTTTAGCAATCGCCATTCCTACCCTACAGATC
+
AAAAA1FFFFFC11FEEGGGGGHHGHHHHHHGGGGHHHFGHHHHHGEEGGCGGHHHHHHHGHHHHHHHHHHHGHHHGHAFHFGGHHHHHHHGGGEECHHHFFEHHHHFHHHGGGGGGHHHHGHHHCGGGGEHHHHHHHH<FHGGGGGHHGFFHGHHBGHHHHHHGGGGHHFGCGGE-9A@GGEFGGGG?FFFGGGFFGGGFEFFFFFFFFFFFFFFFFFFFFFF/FFFFFFFBBEFFFFFFFFFF-;FBFF
@M05620:45:000000000-G6HP7:1:1101:7493:12196 1:N:0:114
CATCCTGACCCTGAAGTACCCCGGCTTGATTTCTGACATTAGATCGGAAGAGCACACGTCTGAACTCCAGTCACTCCGCGAAATCTCGTATGCCGTCTTCTGCTTGAAAAAAAAAACAGTGCTGCTGACCGAGGCCCCCCTGAACCCCAAGTCCAACAGAGAGAAGATGACTCAGGTGAGGCTCGGCCGACGCCCGTGCTCCTCCCTTCCTTTCCCCCGTCATTTTCTGCCCGGCTTGATTTCTGACATTA
+
BBBBBFFFFFFFGGGGGGGGGGGGGEGGHHHHHFGBGGHHHFCFHE?D2EGAFGHHAFFHFCHHFEG33GA@3DDG2>E?///1F4DFFE33B3>/>GF4?4F?3FFGDEHG/D///?<111?FHFFFGF/CFFGGG-ACAEGHHHGGDFH:;BFFG?FBFFDE9CFFFGFF0F0BFFG.9AAFF@.A@AFDBCFA-;AAFFFFFF.;;BFFFFFFF.-9;.ABBFFFBBBA.9@C=D?F/;FFFFFFBF/
@M05620:45:000000000-G6HP7:1:1101:6250:12366 1:N:0:114
ATCTCTATCTCCTAAAAACCTGTTTAGATTTGGAGATAGACCTTCAGGTTTTTCATCATTTTCTGCATGAATTATACATTGACCACGTTCCAGCGTGGTCAGTTTGCAGCATTCTGTTATTTTGTTTGACAGAGTGTCTTGTTGAGAACATATGTAGGACATGATTTTTTCCTGCAACAGGGAAAATAAAGTATAAGTTTTAAAGATTTATTCTTTAATAAAGGATCTCAAAGCCAGCTTTAGAAAAAGGA
+
ABCBCFFFFFFFGGGGGGGGGGHHHHHHHHHHHGHHHHHHHHHHHHHHHHHGGHHHHHHHHHIHIHHHHHHHHHHHHHHHHHHHHHGHHHHHHHGGGGHHHHHHHHHHHHHHHHHHHHHHHHHHHHHHHHHHHHHHHHHHHHHHHHHHHHHHHHHHHHHHHHHHHHHHHGHHHHHHHHHHHGGGHHHHHGHHHHHHHHHHHHHHHHHHHHHHHHHHHHHHHHHHHHHHHGHHHHHHHGHHHHHHHHHHGGH
@M05620:45:000000000-G6HP7:1:1101:6257:12386 1:N:0:114
ATCTCTATCTCCTAAAAACCTGTTTAGATTTGGAGATAGACCTTCAGGTTTTTCATCATTTTCTGCATGAATTATACATTGACCACGTTCCAGCGTGGTCAGTTTGCAGCATTCTGTTATTTTGTTTGACAGAGTGTCTTGTTGAGAACATATGTAGGACATGATTTTTTCCTGCAACAGGGAAAATAAAGTATAAGTTTTAAAGATTTATTCTTTAATAAAGGATCTCAAAGCCAGCTTTAGAAAAAGGA
+
CDDDDFFFFFFFGGGGGGGGGGHHHHHHHHHHHHHHHHHHHHHHHHHHHHHGGHHHHIHHHHHHIHHHHHHHHHHHHHHHHHHHHHGHHHHHHHGGGGHHHHHHHHHHHHHHHHHHHHHHHHHHHHHHHHHHHHHHHHHHHHHHHHHHHHHHHHHHHHHHHHHHHHHHHGHHHHHHHHHHHGGHHHHHHHHHHHHHHHHHHHHHHHHHHHHHHHHHHHHHHHHHHHHHHHHHHHHHHGHHHHHGHHHHGGH
@M05620:45:000000000-G6HP7:1:1101:29255:12387 1:N:0:114
TACCTGTACTGGGGAAGCATTTGAATATGCCCCCATGGTGATGGGGACGGAGAACTGCTCCATAAACACAGGCAACGTGCCTAACTTTCCCGGGAAGATGAAGTCAAAGAGCGACCACAGCTCTCGGAGGTTATTTTGCATCGGTGAGCCAGACAGAATGATCCGATGAGGGGTGCGAAACTATTTGAGGAAAGGAAGCACCTTTTCATTAAATTTACCTTTTAGCAATCGCCATTCCTACCCTAAAGATC
+
A1A1>1D3DDBC111E1C11F3GHHBFE3B100AEBGGHD1FFCGE/EC/EA/AGHHG1G1BAGDFHHHGFAFGH/>>>F/@@1FGG2GBFEC?//E0F1>F1B>FHHHHHGGGGGGHHGHHHHHBFCGGEHHHHHHHHFFHFFGGGGCFGHHGHHGGHHHHGHHGGGHHHCGGGGCCAAAFFGGG90C9BFFGGGGGGGFGGGGGFGFFFFFFFFFFFFFFFFFBB;FFFFBFFFFFFFFFFFFFFFFFF
@M05620:45:000000000-G6HP7:1:1101:29239:12397 1:N:0:114
TACCTGTACTGGGGAAGCATTTGAATATCCCCCCATGGTGATGGGGACGGAGAACTGCTCCATAAACACAGGCAACGTGCCTAACTTTCCCGGGAAGATGAAGTCAAAGAGCGACCACAGCTCTCGGAGGTTATTTTGCATCGGTGAGCCAGACAGAATGATCCGATGAGGGGTGCGAAACTATTTGAGGAAAGGAAGCACCTTTTTATTAAATTTACCTTTTAGCAATCGCCATTCCTACCCTAAAGATC
+
CBBCCFFFFFFFGGGGGGGGGGHFFGHHHGHGGGGHHHGHHGHHHGGGGGGGGHHHHHHHHHHHHHHHHHHHGHHEGGHHHHHHHHHHHHHGGGGGGHGHHGHFHHHHHHGHGGGGGHHHHHHHHBFCGGCHHHHHHHHEGHGGGGGHGHHHHGHHGHHHHHHHHGGGHHHAEGGGADCDFGGGGGFBEBBFFGGGGGGFFFFFFFFFFFFFFFFFFFFFFFFFFFFBFFFFDDFFFFFFFFFFFFFFFFF
@M05620:45:000000000-G6HP7:1:1101:6659:12418 1:N:0:114
TACCTGTACTGGGGAAGCATTTGAATATCCCCCCATGGTGATGGGGACGGAGAACTGCTCCATAAACACAGGCAACGTGCCTAACTTTCCCGGGAAGATGAAGTCAAAGAGCGACCACAGCTCTCGGAGGTTATTTTGCATCGGTGAGCCAGACAGAATGATCCGATGAGGGGTGCGAAACTATTTGAGGAAAGGAAGCACCTTTTTATTAAATTTACCTTTTAGCAATCGCCATTCCTACCCTAAAGATC
+
DDDDDFFFFFFFGGGGGGGGGGHHHHHHHHHGGGGHHHGHHHHHHGGGGGGGGHHHHHHHHHHHHHHHHHHHGHHHGHHHHHHHHHHHHHHGGGGGGHHHHHHHHHHHHHHHGGGGGHHHHHHHHGGGGGEHHHHHHHHHHHGGGGGHHHHHHGHHHHHHHHHHHGGGHHHGGEFGGGGGGGGGGHGGGGFGGGGGGGGGGFFFFFFFFHFFFFFFHFFFHFFFFFFFFFFFFFFFFFFFFFFFFFFFFFF
@M05620:45:000000000-G6HP7:1:1101:6646:12431 1:N:0:114
TACCTGTACTGGGGAAGCATTTGAATATCCCCCCATGGTGATGGGGACGGAGAACTGCTCCATAAACACAGGCAACGTGCCTAACTTTCCCGGGAAGATGAAGTCAAAGAGCGACCACAGCTCTCGGAGGTTATTTTGCATCGGTGAGCCAGACAGAATGATCCGATGAGGGGTGCGAAACTATTTGAGGAAAGGAAGCACCTTTTTATTAAATTTACCTTTTAGCAATCGCCATTCCTACCCTAAAGATC
+
BBBBBFFFFFFFGCEEFGFGGGHCGHHHHHHGGGGGHHGHHHHHHGAEGGDGGHHHHHHHHHHHHHHHHA1GGHFHGHHHHHEFGHHHHHHGGGE/EEGH?BGHGHHHHHHHGGGGGHHHHHHHHGGDGGEHGHHHHGH1FHGGGGGHHHFG.EFHEHHHGHHHH.EEBGHCGGGGG.@BGGBFGGGGGE9FFGFFF?FGGFFFFFFFFFFBBFFF/BFFFFFFFFFFFFFFFFFFFFFFFFFFF.99FF;
@M05620:45:000000000-G6HP7:1:1101:27019:12452 1:N:0:114
ATCTCTATCTCCTAAAAACCTGTTTAGATTTGGAGATAGACCTTCAGGTTTTTCATCATTTTCTGCATGAATTATACATTGACCACGTTCCAGCGTGGTCAGTTTGCAGCATTCTGTTATTTTGTTTGACAGAGTGTCTTGTTGAGAACATATGTAGGACATGATTTTTTCCTGCAACAGGGAAAATAAAGTATAAGTTTTAAAGATTTATTCTTTAATAAAGGATCTCAAAGCCAGCTTTAGAAAAAGGA
+
CCCCDFFFFFFFGGGGGGGGGGHHHHHHHHHHHHHHHHHHHHHHHHHHHHHGGHHHHHHIHHHHHHHHHHHHHHHHHHHHHGHHHHGHHHHHHHGFGGHHHHHHHHHHHHHHHHHHHHHHHHHHHHHHGGHHHHHHHHHHHHHHHHGHHHHHHHHHHHHHHHHHHHHHHGHHHHHHHHHHHGGHHHHHHHHHHHHHHHHHHHHHHHHHHHHHHHHHHGHHHHHHHHHHHGHGHGHHHGHHHHHHHGGHGGF
@M05620:45:000000000-G6HP7:1:1101:4472:12491 1:N:0:114
CATCCTGACCCTGAAGTACCCCGGCTTGATTTCTGACATTAGATCGGAAGAGCACACGTCTGAACTCCAGTCACTCCGCGAAATCTCGTATGCCGTCTTCTGCTTGAAAAAAAAAAAAGTGCTGCTGACCGAGTCCCCCCTTAACCCCAAGGCCCCAAGAAAAAAACTGCCTCATGTGAGTCTCGGCCGACTCCCGTGCTCCTCCCGTCCTTTCCCCAACCCTTTTCTGCCCGGCTTACTTTTTGCCCTTC
+
CCCCCFFFFFFFGGGGGGGGGGGGGGGGHHHHHHHFHHHHHHHHHHGGGGHHHHHHHGHHHGHGHHHHHHHHHHHHHGGGGGGHFFHHGGHHHHGGGHGGHHHHHHGHFHHGFGGB///11?111<110>---</</<CDC./00:.C..:..:.:.9:C///9;-.0;0/:////;;9;//:9/:;.----99A.9.??:/BFFFA9:ADFFF/;B/....9;///BF/:..---;///:://-/9;;//
@M05620:45:000000000-G6HP7:1:1101:28517:12493 1:N:0:114
TACCTGTACTGGGGAAGAGTGTAGCAATCGCCATTCCACCCTAAAGATCGGAAGAGCACACGTCTGAACTCCAGTCACTCCGCGAAATCTCGTATGCCGTCTTCTGCTTGAAAAAAAAAATTTGTTTGACAGATTGTCTTGTTTAGAACATATTTATGACATGATTTTTTCCTACAACATGGAAACTCAAGTATAATTTTTAACGATTTATTCTTTAATCAAGGATCTCAAAGCCAGCTTTAGAAACAGGA
+
A3AAAFFBFFFFEGGGFGGBFBAGFEFGGGDFGFGHGFFGGFBFGFFFGGGEEEFHHGFCFEBEGCFBCGBFGBGEHDGGHEGGGGGHFEF??EHHDGE>EHGDHHHHHGGEEGF///C/0@11<?F<<GF1?<?1?=BGGGH011<=G01FG1FDDFDHDD00=G<GGCHHG0<;0/://;0CG/000/9CBF0009CFFEG0.?.EGBBFF09CB9F0;90/.9;/BBBBBF.B.;/9;B/9///9..;
@M05620:45:000000000-G6HP7:1:1101:7929:12511 1:N:0:114
TACCTGTACTGGGGAAGCATTTGAATATCCCCCCATGGTGATGGGGACGGAGAACTGCTCCATAAACACAGGCAACGTGCCTAACTTTCCCGGGAAGATGAAGTCAAAGAGCGACCACAGCTCTCGGAGGTTATTTTGCATCGGTGAGCCAGACAGAATGATCCGATGAGGGGTGCGAAACTATTTGAGGAAAGGAAGCACCTTTTTATTAAATTTACCTTTTAGCAATCGCCATTCCTACCCTAAAGATC
+
DCCCCFFFFFFFGGGGGGGGGGHHHHHHHHHGGGGHHHGHGHHHHGGGGGGGGHHHHHHHHHHHHHHHHHHHGGHHGHHHHHHHHHHHHHHGGGGGGHHHHHHHHHHHHHHHGGGGGHHHHHHHHGGGGGEHHHHHHHHHHHGGGGGHHHHHHGHHHHHHHHHHHGGGHHHGGEEGGGGGGGGGHHHGGGFFGGGGGGGGGFFFFFFFFFFFFFFFHFFFFFFFFFFFFFFFFFFFFFFFFFFFFFFFFFF
@M05620:45:000000000-G6HP7:1:1101:19034:12597 1:N:0:114
TACCTGTACTGGGGAAGCATTTGAATATCCCCCCATGGTGATGGGGACGGAGAACTGCTCCATAAACACAGGCAACGTGCCTAACTTTCCCGGGAAGATGAAGTCAAAGAGCGACCACAGCTCTCGGAGGTTATTTTGCATCGGTGAGCCAGACAGAATGATCCGATGAGGGGTGCGAAACTATTTGAGGAAAGGAAGCACCTTTTTATTAAATTTACCTTTTAGCAATCGCCATTCCTACCCTAAAGATC
+
CCBCCFFFFFFFGGGGGGGGGGHHHHHHHHHGGGGHHHGHHHHHHGGGGGGGGHHHHHHHHHHHHHHHHHHHGHHHGHHHHHHHHHHHHHHGGGGGGHHHHHHHHHHHHHHHGGGGGHHHHHHHHGGGGGEHHHHHHHGHHHGGGGGHHHHHHGHHHHHHHHHHHGGGGHHGGGGGGGGGGGGGGGGGGGGGGGGGGGGGGFFFFFFFFFFFFFFFFFFFFFFFFFFFFFFFFFFFFFFFFFFFFFFFFFF
@M05620:45:000000000-G6HP7:1:1101:12719:12598 1:N:0:114
CATCTGACCCTGAAGTACCCCGGCTTGATTTCTGACATTAGATCGGAAGAGCACACGTCTGAACTCCAGTCACTCCGCGAAATCTCGTATGCCGTCTTCTGCTTGAAAAAAAAAAAAACATAATAAAACACACAATATATAAGTCTCCACGCATACAACACATCAAAATCTATTGCCACTTACCCCACCCTGCACTTGAAACCTTCATCCAGCATGCGACCGTTCTGAGCCCTCATTTCTACACCCCCTTC
+
CBBCCFFFFFFFGGBBBBFGGGGGGGGHHHHHHHHHGHHHHHHHHGGGGGHHHHHHGHHHGGHHHHHHHHHHHHHHGGGFGGHFHHHGGHHHHGFGHGHHHHHHHHHHGHGGGGG/><..111111111.0....0000=000000000/..-..0000...000000000000000000000//.:...././00000000./00000000//000..---../;0000/./..00000000//.---./
@M05620:45:000000000-G6HP7:1:1101:27749:12609 1:N:0:114
TACCTGTACTGGGGAAGCATTTGAATATCCCCCCATGGTGATGGGGACGGAGAACTGCTCCATAAACACAGGCAACGTGCCTAACTTTCCCGGGAAGATGAAGTCAAAGAGCGACCACAGCTCTCGGAGGTTATTTTGCATCGGTGAGCCAGACAGAATGATCCGATGAGGGGTGCGAAACTATTTGAGGAAAGGAAGCACCTTTTTATTAAATTTACCTTTTAGCAATCGCCATTCCTACCCTAAAGATC
+
CCCDDFFFFFFFGGGGGGGGGGHHHHHHHHHGGGGHHHGGHHHHHGGGGGGGGHHHHHHHHHHHHHHHHHHHGHHHGHHHHHHHHHHHHHHGGGGGGHHHHHHHHHHHHHHHGGGGGHHHHHHGHGGGGGAGHHHHHHHHHHGGGGGHHHHHHGHHHHHHHHHHHGGGHHHGGGFGGGGDGGGGGGGGGGFGGGGGGGGGGFFFFFFFFFFFFFFFFFFFFEFFFFFFFFFFFFFFFFFFFFFFFFFFFFF
@M05620:45:000000000-G6HP7:1:1101:19032:12615 1:N:0:114
TACCTGTACTGGGGAAGCATTTGAATATCCCCCCATGGTGATGGGGACGGAGAACTGCTCCATAAACACAGGCAACGTGCCTAACTTTCCCGGGAAGATGAAGTCAAAGAGCGACCACAGCTCTCGGAGGTTATTTTGCATCGGTGAGCCAGACAGAATGATCCGATGAGGGGTGCGAAACTATTTGAGGAAAGGAAGCACCTTTTTATTAAATTTACCTTTTAGCAATCGCCATTCCTACCCTAAAGATC
+
CCCCCFFFFFFFGGGGGGGGGGHHHHHHHHHGGGGHHHGHHHHHHGGGGGGGGHHHHHHHHHHHHHHHHHHHGHHHGHHHHHHHHHHHHHHGGGGGGHHHHHHHHHHHHHHHGGGGGHHHHHHHHGGGGGEHHHHHHHHHHHGGGGGHHHHHHGHHHHHHHHHHHGGGHHHGGEFGGGGFGGGGGGGGGGFGGGGGGGGGGFFFFFFFFFFFFFFFFFFFFFFFFFFFFFFFFFFFFFFFFFFFFFFFFFF
@M05620:45:000000000-G6HP7:1:1101:19199:12674 1:N:0:114
CATCCTGACCCTGAAGTACCCCGGCTTGATTTCTGACATTAGATCGGAAGAGCACACGTCTGAACTCCAGTCACTCCGCGAAATCTCGTATGCCGTCTTCTGCTTGAAAAAAAAAAACAAAACTCATAAATTATTTTACCTCGTGTATCCACCCCTCATGCTCCTATGCCTATTTCGACCCTCTTAGAGTTCCTGCCTCACACTTATCTTCACATTACCCTTACTCAATCCCCCTTCCTACACTCCATCTC
+
BCCCCFFFFFFFGGGGGGGGGGGGGGGGHHHHHHHFHHHHHHGHHHGEGGGHHHHGHGHHHGGHHHHHHGHHHHHHHGGGGGGHHHHHGGHHHHGFGHGHHHHHHHHH3GF/BDGBA///00011111111>1111<11<11.<<</0==0/..<..:00000:::000000;;00/..--/;/00000000000/.00/.9//;0009//:;/;//;/;;///9:/9////;.-://B//99//;/://;
@M05620:45:000000000-G6HP7:1:1101:7466:12705 1:N:0:114
CATCCTGACCCTGAAGTACCCCGGCTTGATTTCTGACATTAGATCGGAAGAGCACACGTCTGAACTCCAGTCACTCCGCGAAATCTCGTATGCCGTCTTCTGCTTGAAAAAACAAACAGTGCTGCTTCCCGACGCCCCCCTTCCCCCCCCCGCCCACCGAGCGACGATGACTCAGTTGCGTCTCGGCCGCCGCCCGTGCTCCTCCCGTCCTTTCCCCCGTCATTTTCTGCCCGCCTTCTTTTCTCCCCTTC
+
BBBBBFFFFFFFGGGGGGGGGGGC?EEEHCHHHDF5FDHDGDFGHFFDFEHCFHHHFGGHHGHGHHHEFHFFDFBGFAEG/>/?F4F?FGHFDDE?EFGEFBG43BBG3FGG/?/0/?2B3B32@F22@F/////>@-@CC.</CCAC----=9-.;..------99AA//;9///9//;9;9B/.99--999@D--.:;/B9F/EAA.AD/9FFFF.-.:.9;FBFB/9;9.-9.A////:BB//9..;.
@M05620:45:000000000-G6HP7:1:1101:9522:12719 1:N:0:114
AAACCAGAAGACATGAGGTCAGCTAGATCGGAAGAGCACACGTCTGAACTCCAGTCACTCCGCGAAATCTCGTATGCCGTCTTCTGCTTGAAAAAAAAAAAAAAACACTACACAATACCCCACTGAATCTCTCTATGCAATCATCTCCGTACATGCTTCTCATCAAAACATCATGTCACATTGCCCCCTCTACGCCAAAATCCCCTAGACAAAAAACCATCCTCCACACCTCTCACAGTCACACCTCCATC
+
CCCCCBBFFF4BFGBABBBFGGHHHHHHGAABFFGHHHHHHGHHHGHFGHHHHH5GHHHHHGGGGGGHFHHGFEHBBBEBEHGHFHFGHHHHGGHGGFFC//>/>//?10010>.1>111..>011<00000000000<000000000..:..000000:00000000..0000090000000000.--./00.--.;/.0000././000//..-...00.00///0../.0/0000::9000./../00
@M05620:45:000000000-G6HP7:1:1101:22665:12736 1:N:0:114
TACCTGTACTGGGGAAGAGTGTAGCAATCGCCATTCCTACCCTAAAGATCGGAAGAGCACACGTCTGAACTCCAGTCACTCCGCGAAATCTCGTATGCCGTCTTCTGCTTGAAAAAAAAAAAAAAAAAAAACATAAAAAAAACAGTAGGGTTAGCAGTACACAACATAAAAGGTAATCTATAAAAACGAGATAAGTAAAATAACAGTGATCAACTAAGTACGACGAAGATACAAAGAGTAACGCATAGATT
+
CCCCDFFFFFFFGGGGGGGFGGHHHHHHHGGGGGHHHHHHHHHHHHHGHHHGGGGHHHGHHHGHHHGFGHHHHGHHHHHHHHGGGEFGHGHHGFGHHHHGGGHGHHHHHHHHHGHHGGGGG><------<-<.00000<---.9/0000./...000000000.<./00000.000000000<000.-..<.00000:00:0000000<0000:<00<000..<@-<..0<000<://:<0<.<-<.0000
@M05620:45:000000000-G6HP7:1:1101:14078:12743 1:N:0:114
TACCTGTACTGGGGAAGCATTTGAATATCCCCCCATGGTGATGGGGACGGAGAACTGCTCCATAAACACAGGCAACGTGCCTAACTTTCCCGGGAAGATGAAGTCAAAGAGCGACCACAGCTCTCGGAGGTTATTTTGCATCGGTGAGCCAGACAGAATGATCCGATGAGGGGTGCGAAACTATTTGAGGAAAGGAAGCACCTTTTTATTAAATTTACCTTTTAGCAATCGCCATTCCTACCCTAAAGATC
+
DDDDDFFFFFFFGGGGGGGGGGHGGGHHHHHGGGGHHHGHHHHHHGGGGGGGGHHHHHHHHHHHHHHHHHHHGHHHGHHHHHHHHHHHHHHGGGGGGHHHHHHHHHHHHHHHGGGGGHHHHHHHHGGGGGGHHHHHHHHHHHGGGGGHHHHHHGHHHHHHHHHHHGGGHHFGGEGGGGGGGGGGGHHGGGGGGGGGGGGGGFFFFFFFHHFFHFFFHFFFFFFFFFFFFFFFFFFFFFFFFFFFFFFFFFF
@M05620:45:000000000-G6HP7:1:1101:14084:12763 1:N:0:114
TACCTGTACTGGGGAAGCATTTGAATATCCCCCCATGGTGATGGGGACGGAGAACTGCTCCATAAACACAGGCAACGTGCCTAACTTTCCCGGGAAGATGAAGTCAAAGAGCGACCACAGCTCTCGGAGGTTATTTTGCATCGGTGAGCCAGACAGAATGATCCGATGAGGGGTGCGAAACTATTTGAGGAAAGGAAGCACCTTTTTATTAAATTTACCTTTTAGCAATCGCCATTCCTACCCTAAAGATC
+
CCCCCFFFFFFFGGGGGGGGGGHHHGHHHHHGGGGHHHFGGHHHHGGGGGGGGHHHHHHHHHHHHHHHHHHHGHHHGHHHHHHHHHHHHHHGGGGGGHHHGHHHHHHHHHHHGGGGGHHHHHHHHGGGGGEHHHHHHHHHHHGGGGGHHHHHHGHHHHHHHHHHHGGGHHHGGCF.DDDDGGGGGGGGFGFGGGGEFGGGGFFFFFFFFFFFFFFFFFFFFFFFFFFFFFFFFFFFFFFFFFFFFFFFFFF
@M05620:45:000000000-G6HP7:1:1101:25574:12818 1:N:0:114
AAACCAAGCAGACACTCACCAGAAGACATGAGGTCAGCTAGATCGGAAGAGCACACGTCTGAACTCCAGTCACTCCGCGAAATCTCGTATGCCGTCTTCTGCTTGAAAAAAAAAAAAATAAAAAAACCAAGATAGAAAGCACACGAGTATAGATATTAAAGAACAAAGAATTATAGGTTAACACTTGTGACACAGTAGACGTTACGAGCTGAGAAGTCATGGACGCGATTCGTGATATGACGCTGTGTCAC
+
BBBCCBAFCFFFGGGGGGGGGGHHHHHHHHHHHHHHHHHHHGHHHGGAFHHHHHHHGHHHGHGHHHHHHHHHHHHHGGGGGGHHHHHGFHHHHGGGHGHHHHHHHHHHHHGGGGG<>/0<1?>1--.....<0<0000/////.--::.00;000:000090.///.//.00000000000;0/000900000/./////.:./....-.//./////9:/;//-----././;//9////...9.//://
@M05620:45:000000000-G6HP7:1:1101:5020:12820 1:N:0:114
TACCTGTACTGGGGAAGCATTTGAATATCCCCCCATGGTGATGGGGACGGAGAACTGCTCCATAAACACAGGCAACGTGCCTAACTTTCCCGGGAAGATGAAGTCAAAGAGCGACCACAGCTCTCGGAGGTTATTTTGCATCGGTGAGCCAGACAGAATGATCCGATGAGGGGTGCGAAACTATTTGAGGAAAGGAAGCACCTTTTTATTAAATTTACCTTTTAGCAATCGCCATTCCTACCCTAAAGATC
+
BBBBBFFFFFFFGCGEFGGFGGHHHGHHHHHGGGGHHHFHHHHGHGGGGGGGGHHHHHHHHGFHHHHHHHHHGGHHGHHHHHHHHFHHFFHGGGEGGGHHHGHHHHHHHHHGGGGGGHHHHHHHHGGFGGEHHHHHHHGEHHGGGGGHHHHHHGHHHHHHHHGHGGGGHHHGGFG.BDGGGGGGGGGGGGEGGGGGGGGFFFFFFFFFFFFFFFFFFFBFFFFFFFFFFFFFFFFFFFFFFFFFFFFFFFF
@M05620:45:000000000-G6HP7:1:1101:25566:12837 1:N:0:114
AAACCAAGCAGACACTCACCAGAAGACATGAGGTCAGCTAGATCGGAAGAGCACACGTCTGAACTCCAGTCACTCCGCGAAATCTCGTATGCCGTCTTCTGCTTGAAAAAAAAAAAATATATATTGAACCCACTATACTAGGTAATACCCAAAGACAAACCTACTATAGATCATATCCACATCTCCTCACTCACGCTTTATCCGTTGCTCGTCTGTCTACCCTCCTCTGACTATCAACTGCATTACTGTAT
+
AAABBBBFBFCFGGGGGGGGGGGGHHHHHHGHHFGHHHHHFHHHHGGEDGHHHHHHGHHGGHHHHHHHHHHHHHHHGGGGGGHHBGHGGHHHHGFGHGHHHHHHHHEHFHGGGBC<>0?111@111111....00=11111010000=0/0..////</../;/<00000;00000000//000000/0;00:/....:00009.9..:;.;;E?B///9/./.9.://////////9//////9///9//
@M05620:45:000000000-G6HP7:1:1101:9997:12860 1:N:0:114
CATCCTGACCCTGAAGGTACCCCGGCTTGATTTCTGACATTAGATCGGAAGAGCACACGTCTGAACTCCAGTCACTCCGCGAAATCTCGTATGCCGTCTTCTGCTTGAAAAAAAAAAACCAATATAACTAAATAACGTATTTAAACGTGACCCTCACCTATATACTAACCTTTTATTCACTAACTCCGATTTCATCCAGTATGTACAGCCCCTCTGCACTGCTCGTGCGTCATGACCACCCATGCCCTCCG
+
CCCCCFFFFFFFGGGGGGGGGGHGGGGGGGHHHHHHHHHHHHHHHHHGGGGHHHHHHHGHHHGHHHHHHHHHHHHHHHGGGGGGHGHHHGEGHHGGGGHGHHHGHHHGFHHGGCGGC<////111<1111<111<1.0>1100=00<<...0//....00:000;000:.00000000000000000.-...;00009009000000009..../0000:/0;0.-..9.-..00:009.99//00/0..9
@M05620:45:000000000-G6HP7:1:1101:24635:12892 1:N:0:114
TACCTGTACTGGGGAAGCATTTGAATATCCCCCCATGGTGATGGGGACGGAGAACTGCTCCATAAACACAGGCAACGTGCCTAACTTTCCCGGGAAGATGAAGTCAAAGAGCGACCACAGCTCTCGGAGGTTATTTTGCATCGGTGAGCCAGACAGAATGATCCGATGAGGGGTGCGAAACTATTTGAGGAAAGGAAGCACCTTTTTATTAAATTTACCTTTTAGCAATCGCCATTCCTACCCTAAAGATC
+
CCCCCFFFFFFFGGGGGGGGGGHHHHHHHHHGGGGHHHGHHHHHHGGGGGGGGGHHHHHHHHHHHHGHHHHHGHHHGHHHHHHHHHHHHHHGGGGGGHHHHHHHHHHHHHHHGGGGGHHHHHHHHGGGGGEHHHHHHHHHHHGGGGGHHHHHHGHHGHHHHHHHHGGGHHGGGEEGGGAGGGGGGGGEEFFGGGGGGGGFFFFFFFFEFFFFFFFFFFFFFFFFFFFFFFFFFFFFFFFFF?FFFFFFFFF
@M05620:45:000000000-G6HP7:1:1101:24616:12903 1:N:0:114
TACCTGTACTGGGGAAGCATTTGAATATCCCCCCATGGTGATGGGGACGGAGAACTGCTCCATAAACACAGGCAACGTGCCTAACTTTCCCGGGAAGATGAAGTCAAAGAGCGACCACAGCTCTCGGAGGTTATTTTGCATCGGTGAGCCAGACAGAATGATCCGATGAGGGGTGCGAAACTATTTGAGGAAAGGAAGCACCTTTTTATTAAATTTACCTTTTAGCAATCGCCATTCCTACCCTAAAGATC
+
BBBBBFFFFFFFGGGFEGGGGGHFHHHHHHHGGGGHHHHHHHHHHGGGGGGGGHHHHHHHHHHHGHHHHHHHGGHHGHHHHHHHHGHHHHHGGGGGGHHHHHHHHHHHHHHHGGGGGHHHHHHHHGGGGGEHHHHHHHHHHHGGGGGHHHHHHGHHHGHHHHHHHGGGHHHGG:CGGGGGGGGGGGGGGGGGGGGFGGGFGFFFFFFFFFFFFFFFFFFFFFFFFFFFFFFFFFFFFFFFFFFFFFFFFFF
@M05620:45:000000000-G6HP7:1:1101:2105:12906 1:N:0:114
AGATTACTGCAACAGTTCCCCCTGGACCTGGAAAAGTTTCTTGCCTGGCTTACAGAAGCTGAAACAACTGCCAATGTCCTACAGGATGCTACCCGTAAGGAAAGGCTCCTAGAAGACTCCAAGGGAGTAAAAGAGCTGATGAAACAATGGCAAGTAAGTCAGGCATTTCCGCTTTAGCACTCTTGTGGATCCAATTGAACAATTCTCAGCATTTGTACTTGTAACTGACAAGCCAGGGACAAAACAAAGAT
+
BBBBBFFFFFBFGGFGGGGGGGGGHGGHHHHHHHHHFGHHHHHHGHHHHHHHHHHFHHHHHFHGHHHHHHGHHHGHHHHGFHFHHGHHHHHHHHGFGGGGHHHHGHHHGHHHHFFFGHFGHHHGGGGFFDGGHGHHHHEHHHFHHGGHHHHHHGHHHHHHHHHHEHHHHHGGGGGHGFHHHHHHHHHGFHGGEFHHHGHHGFHHHHHFHHFHG0CGHCGHHHGFHHHGGHHHGGEGGGGGGGGGGGGFFGF
@M05620:45:000000000-G6HP7:1:1101:11412:12909 1:N:0:114
CATCCTGACCCTGAAGTACCCCGGCTTGATTTCTGACATTAGATCGGAAGAGCACACGTCTGAACTCCAGTCACTCCGCGAAATCTCGTATGCCGTCTTCTGCTTGAAAAAAAAAAAAAAAAAAATAATAACGTCGCATCAAGAACGAAAGATTGTAACATACTTTGCCATTGCACACACGAACAGCATGATTTCGCTGATTGCACATCATGTCACTACCACACTCATTATAGCGCTTGGATGAAGCTCCT
+
CDDDDFFFFFFFGGGGGGGGGGGGGGGGHHHHHHHHHHHHHHHHHHGEGGHHHHHHHGHHHGHHHHHHHHHHHHHHHGGGGFGHHHHHGGHHHHGGGHGHHHHHHHGGHHHGGGG@>/-<----;.000:0:./.---.-0000//...../0000000000000000000000000...--.--/./0000;0;/....0009000000;0000000//00.:///00:0009--....00000000000
@M05620:45:000000000-G6HP7:1:1101:24642:12912 1:N:0:114
TACCTGTACTGGGGAAGCATTTGAATATCCCCCCATGGTGATGGGGACGGAGAACTGCTCCATAAACACAGGCAACGTGCCTAACTTTCCCGGGAAGATGAAGTCAAAGAGCGACCACAGCTCTCGGAGGTTATTTTGCATCGGTGAGCCAGACAGAATGATCCGATGAGGGGTGCGAAACTATTTGAGGAAAGGAAGCACCTTTTTATTAAATTTACCTTTTAGCAATCGCCATTCCTACCCTAAAGATC
+
BBBBBFFFFFFFGGGGGGGGGGHHHHHHHHHGGGGHHHGHHHHGHGGGGGGGGHHHHHHHHHHHHHHHHHHHGHHHEHHHHHGHHHHHHHHGGGGGGHHHHHHHHHHHHHGHGGGGGHHHHHHHHGGGGGGHFHHHHHHFGHGDGGGHHHHHFGHGGHHHHHHHHGGGHHHGG;AD?ADGGGFGGGGFEGFGEGGGGGGGGFFFFFFFFFEFBFFFFFBFFFFFFFF/FFFFFFFFFFFFFFFFFF9FFFF
@M05620:45:000000000-G6HP7:1:1101:2821:12929 1:N:0:114
TACCTGTACTGGGGAAGAGTGTAGCAATCGCCATTCCTACCCTAAAGCTCGGAAGAGCACACGTCTGAACTCCAGTCACTCCGCGAAATCTCGTATGCCGTCTTCTGCTTGAAAAAAAAAAAAAGCGTGTAATGGAGATATTTTGTTATGGATATGCGGTAACCATAGTTGTGAAAAGTGTTGTATGTTGTGCATGTATAGACATGTAGTGATATTTAAAAAACTGATGTTGGGTGCAGATGCAGTAGTAT
+
BBBBAFFFFFFF4EEEGFFGGGGGHHHHHG22EFHHFHHGHGECHHH5FFECEGECGHHHHHGHHHG5GHHHHCHHHFGFHHGGGG/>CBGHHFDHGGHGGEHGGHHGHHHAGFGFC>CBD//-<0..../=0000///00000=//000/000;:0.-...0000000000.0000/99;0.;000;;0/.0000;0900000/////:////////////-9;///////.-9../////9//9/9///
@M05620:45:000000000-G6HP7:1:1101:2833:12944 1:N:0:114
TACCTGTACTGGGGAAGAGTGTAGCAATCGCCATTCCTACCCTAAAGATCGGAAGAGCACACGTCTGAACTCCAGTCACTCCGCGAAATCTCGTATGCCGTCTTCTGCTTGAAAAAAAAAAAAAAAGAATTGGAAGATATTACATATATACTGACTTTTTAGAACATAGGTTTAAAGTAAGATTGACTGTGTAAACTATCAAAAAGTTAGTTTAGTCTGTATAGAACTGTGGTGAGTTGTAAGCACTGATT
+
CCCCCFFFFFFFGGGGGGGGGGGHHHHHHEGGFFHHHHHHHHHHHHH5FHEGGGGHHHHHHHCHHHGFHHHHHHHHHHHHHHGGGGGGHFHHHGGHHHHFGGHGHHHGHHHFFGHGGGGGG<>---..<0<000=/.000000000000000;0000000./000/0000000000000000000000000;0000;0900000..00000000000;0000000000000//.0.090:00000/0/0:0
@M05620:45:000000000-G6HP7:1:1101:20876:12953 1:N:0:114
ATCTCTATCTCCTAAAAACCTGTTTAGATTTGGAGATAGACCTTCAGGTTTTTCATCATTTTCTGCATGAATTATACATTGACCACGTTCCAGCGTGGTCAGTTTGCAGCATTCTGTTATTTTGTTTGACAGAGTGTCTTGTTGAGAACATATGTAGGACATGATTTTTTCCTGCAACAGGGAAAATAAAGTATAAGTTTTAAAGATTTATTCTTTAATAAAGGATCTCAAAGCCAGCTTTAGAAAAAGGA
+
CCDCDFFFFFFFGGGGGGGGGGHHHHHHHHHHHHHHHHHHHHHHHHHHHHHGGHHHHIHHHHIIHHHHHHHHHHHHHHHHHHHHHHGHHHHHHHGGGGHHHHHHHHHHHHHHHHHHHHHHHHHHHHHHHHHHHHHHHHHHHHHHHHHHHHHHHHHHHHHHHHHHHHHHHGHHHHHHHHHHHGGHHHHHHHHHHHHHHGHHHHHHHHHHHHHHHHHHHHHHHHHHHHHHHHHHHHHHHGHHHHHGHHHHGGH
@M05620:45:000000000-G6HP7:1:1101:7093:12961 1:N:0:114
AGATTACTGCACAGTTCCCCCTGGACCTGGAAAAGTTTCTTGCCTGGCTTACAGAAGCTGAAACAACTGCCAATGTCCTACAGGATGCTACCCGTAAGGAAAGGCTCCTAGAAGACTCCAAGGGAGTAAAAGAGCTGATGAAACAATGGCAAGTAAGTCAGGCATTTCCGCTTTAGCACTCTTGTGGATCCAATTGAACAATTCTCAGCATTTGTACTTGTAACTGACAAGCCAGGGACAAAACAAAGATC
+
ABACCFFFDFFFGGGGGGGGGGGHFHHHHHHHHHHGHHHHHHHHHHHHHHHHHHHHHHHHHHHHHHHHHHHHHHHHHHHHHHHHHHHHHHHHHGGGGHHHHHHHHHHGHHHHHHHHHHHGHHGGHGFHHHHHGHHHHGHHHGHHHHHHHHHHGHHHHHHHHHHHHHHHHGGGGGHHHHHHHHGHHHGHHHHHHHHHHGHHHHHHHHFHHHHHHHHFFHHHCHHHHHHHHHHHGGGGGGGGGGGGGGGGGGG
@M05620:45:000000000-G6HP7:1:1101:20892:12964 1:N:0:114
ATCTCTATCTCCTAAAAACCTGTTTAGATTTGGAGATAGACCTTCAGGTTTTTCATCATTTTCTGCATGAATTATACATTGACCACGTTCCAGCGTGGTCAGTTTGCAGCATTCTGTTATTTTGTTTGACAGAGTGTCTTGTTGAGAACATATGTAGGACATGATTTTTTCCTGCAACAGGGAAAATAAAGTATAAGTTTTAAAGATTTATTCTTTAATAAAGGATCTCAAAGCCAGCTTTAGAAAAAGGA
+
CCCCCFFFFFFFGGGGGGGGGGHHHHHHHHHHHHHHHHHHHHHHHHHHHHHGGHHHHHHHHHHHIHHHHHHHHHHHHHHHHHHHHHGHHHHHHHGFGGHHHHHHHHHHHHHHHHHHHHHHHHHHHHHHHHHHHHHHHHHHHHHHHHHHHHHHHHHHHHHHHHHHHHHHHGHHHHHHHHHHHGGHHHHGHHHHHHHHHGHHHHHHHHHHHHHHHHHHHHHHHHHHHHHHHHHHHHHHHGHHHHHFGFHHGGF
@M05620:45:000000000-G6HP7:1:1101:13572:12996 1:N:0:114
TACCTGTACTGGGGAAGCATTTGAATATCCCCCCATGGTGATGGGGACGGAGAACTGCTCCATAAACACAGGCAACGTGCCTAACTTTCCCGGGAAGATGAAGTCAAAGAGCGACCACAGCTCTCGGAGGTTATTTTGCATCGGTGAGCCAGACAGAATGATCCGATGAGGGGTGCGAAACTATTTGAGGAAAGGAAGCACCTTTTTATTAAATTTACCTTTTAGCAATCGCCATTCCTACCCTAAAGATC
+
CCCCCFFFFFFFGGGGGGGGGGHHHHHHHHHGGGGHHHHHHHHFHGGGGGGGGHHHHHHHHHHHHHHHHHHHGHHHGHHHHHGHHHHHHHHGGGGGGHHHHHHHHHHHHHGHGGGGGHHHHHHHHGGGGGGHHHHHHHHHHHGGGGGHHHHHHGHHHHHHHHHHHGGGHHHGGGGGGGGGGGGGGGGGGGFGGFGGGGGGGFFFFFFFFFFBBFFFFFFFFFFFFFFFFF?FFFEFFFFFFFFFFFBFFFF
@M05620:45:000000000-G6HP7:1:1101:20181:12999 1:N:0:114
ATTTCTATCTCCTAAAAACCTGTTTAGATTTGGAGATAGACCTTCAGGTTTTTCATCATTTTCTGCATGAATTATACATTGACCACGTTCCAGCGTGGTCAGTTTGCAGCATTCTGTTATTTTGTTTGACAGAGTGTCTTGTTGAGAACATATGTAGGACATGATTTTTTCCTGCAACAGGGAAAATAAAGTATAAGTTTTAAAGATTTATTCTTTAATAAAGGATCTCAAAGCCAGCTTTAGAAAAAGGA
+
BBBCCFFFFFFFGGGGGGGGGGHHHHHHHHHHHHHCGHHHHHHHHHHHHHHGGHHHHHHHHHHHIHHHHHHHHHHHHHHHHHHHHHGHHHHHHHGGGGHHHHHHHHHHHHHHHHHHHHHHHHHHHHHHHHHHHHHHHHHHHHHHHHHHHHHHHHHHHHHHHHHHHHHHHGHHHHHHHHHHHGGHHHHHHHHHHHHHHGHHHHHHHHHHHHHHHHHHHHHHHHHHHHHHHGHHHHHHHGHHHHHGHGHHGGG
@M05620:45:000000000-G6HP7:1:1101:20196:13009 1:N:0:114
ATTTCTATCTCCTAAAAACCTGTTTAGATTTGGAGATAGACCTTCAGGTTTTTCATCATTTTCTGCATGAATTATACATTGACCACGTTCCAGCGTGGTCAGTTTGCAGCATTCTGTTATTTTGTTTGACAGAGTGTCTTGTTGAGAACATATGTAGGACATGATTTTTTCCTGCAACAGGGAAAATAAAGTATAAGTTTTAAAGATTTATTCTTTAATAAAGGATCTCAAAGCCAGCTTTAGAAAAAGGA
+
BCABCFFFFFFFGGGGGGGGGGHHHHHHHHHHHHHHHHHHHHHHHHHHHHHGGHHHHHHHHIHHIHHHHHHHHHHHHHHHHHHHHHGHHHHHHHGGGGHHHHHHHHHHHHHHHHHHHHHHHHHHHHHHHHHHHHHHHHHHHHHHHHHHHHHHHHHHHHHHHHHHHHHHHGHHHHHHHHHHHGGHHHHHHHHHHHHHHHHHHHHHHHHHHHHHHHHHHHHHHHHHHHHHHHHHHHHHHGHHHHHHHGHHGGH
@M05620:45:000000000-G6HP7:1:1101:13591:13010 1:N:0:114
TACCTGTACTGGGGAAGCATTTGAATATCCCCCCATGGTGATGGGGACGGAGAACTGCTCCATAAACACAGGCAACGTGCCTAACTTTCCCGGGAAGATGAAGTCAAAGAGCGACCACAGCTCTCGGAGGTTATTTTGCATCGGTGAGCCAGACAGAATGATCCGATGAGGGGTGCGAAACTATTTGAGGAAAGGAAGCACCTTTTTATTAAATTTACCTTTTAGCAATCGCCATTCCTACCCTAAAGATC
+
CCCCCFFFFFFFGGGGGGGGGGHHHHHHHHHGGGGHHHHHHHHHHGGGGGGGGHHHHHHHHGHHHHHHHHHHGHHHGHHHHHHHHHHHHHHGGGGGGHHHHHHHHHHHHHHHGGGGGHHHHHHHHGGGGGEHHHHHHHHHHHGGGGGHHGHHHGHHHHHHHHHHHGGGHHHGGGGGGGAGGGGGGGGGGGFGGGGGGGGFGFFFFFFFFFFBFFFFFFFFFFFFFFFFFFFFFFFFFFFFFAFFFFFFFFF
@M05620:45:000000000-G6HP7:1:1101:15023:13019 1:N:0:114
TACCTGTACTGGGGAAGCATTTGAATATCCCCCCATGGTGATGGGGACGGAGAACTGCTCCATAAACACAGGCAACGTGCCTAACTTTCCCGGGAAGATGAAGTCAAAGAGCGACCACAGCTCTCGGAGGTTATTTTGCATCGGTGAGCCAGACAGAATGATCCGATGAGGGGTGCGAAACTATTTGAGGAAAGGAAGCACCTTTTTATTAAATTTACCTTTTAGCAATCGCCATTCCTACCCTAAAGATC
+
DCDDDFFFFFFFGGGGGGGGGGHHHGHHHHHGGGGHHHGHGHHHHGGGGGGGGHHHHHHHHHHHHHHHHHHHGHHHGHHHHHHHHHHHHHHGGGGGGHHHHHHHHHHHHHHHGGGGGHHHHHHHHGGGGGEHHHHHHHHHHHGGGGGHHHHHHGHHHHHHHHHHHGGGHHHGGEGGGGGGGGGGGHHGGGGGGGGGGGGFGFFFFFFFFFFFFFFFFFFFFFFFFFFFFFFFFFFFFFFHFFFFFFFFFFF
@M05620:45:000000000-G6HP7:1:1101:2754:13048 1:N:0:114
TACCTGTACTGGGGAAGAGTGTAGCAATCGCCATTCCTACCCTAAAGATCGGAAGAGCACACGTCTGAACTCCAGTCACTCCGCGAAATCTCGTATGCCGTCTTCTGCTTGAAAAAAAAAAAAAAAAACATCTTCATGACATTCAATTGCTTCACCACTTTCATCTCAACTATCTATATTATGGTATCTTGTACATTTTTGTTCGTTTTATTGAAGTATGTATATTATATATTTAAATGACAGAATAATTT
+
CDCDDFFFFFFFGGGGGGGGGGHHHHHHHGGGGGHHHHHHHHHHHHH5FHHGGGGGHHHHHHGHHHGHHHHHHGHHHHHHHHGGGGGGHHHHHGGHHHHGGGHGHHHGHHHFHFHGGGGGG>><---<..0000000000000000000000::000.000:00000<0<0000000000000000<0000000000000-//<../..0000000000000000000000000000000000/000000:
@M05620:45:000000000-G6HP7:1:1101:7598:13108 1:N:0:114
ATCTCTATCTCCTAAAAACCTGTTTAGATTTGGAGATAGACCTTCAGGTTTTTCATCATTTTCTGCATGAATTATACATTGACCACGTTCCAGCGTGGTCAGTTTGCAGCATTCTGTTATTTTGTTTGACAGAGTGTCTTGTTGAGAACATATGTAGGACATGATTTTTTCCTGCAACAGGGAAAATAAAGTATAAGTTTTAAAGATTTATTCTTTAATAAAGGATCTCAAAGCCAGCTTTAGAAAAAGGA
+
3AAABFFFFFFFGGGGGGGGGGHHHFHHHHHHHHHHHHHHHHHHHHHHHHHGGHHHHHHHHHHHHHHHHGHHHHHHHHHHHHGHHHGHHHHHHHGGGGHHHHHHHHGGHHGHHHHHHHHHHHHHHHHHHHHGHHHHHHHHHHHHHFHHHHHHHGHHHHHHHHHHHHHHHGHHHHHH2GHHHGGHHHGGFGHHHHFHHHHHHHHGGDFHHFGHHHHHHGG0GGHHHHHHHFHHHHHHHGHHHHHHHHGFGGC
@M05620:45:000000000-G6HP7:1:1101:7620:13113 1:N:0:114
ATCTCTATCTCCTAAAAACCTGTTTAGATTTGGAGATAGACCTTCAGGTTTTTCATCATTTTCTGCATGAATTATACATTGACCACGTTCCAGCGTGGTCAGTTTGCAGCATTCTGTTATTTTGTTTGACAGAGTGTCTTGTTGAGAACATATGTAGGACATGATTTTTTCCTGCAACAGGGAAAATAAAGTATAAGTTTTAAAGATTTATTCTTTAATAAAGGATCTCAAAGCCAGCTTTAGAAAAAGGA
+
BCCCCFFFFFFFGGGGGGGGGGHHHHHHHHHHHHHHHHHHHHHHHHHHHHHGGHHHHIHHHHIHHHHHHHHHHGHHHHHHHHHHHHGHHHHHHHGGGGHHHHHHHHHHHHHHHHHHHHHHHHHHHHHHHHGHHHGHHHHHHHHHHHGHHHHHHHHHHHHHHHHHHHHHHGHHHHHHHHGHHGGHHHHHGHHHHHHHHFGHHHHHHHHHHHHHHHHHHHHHHHHHHHGHHHHHHHHHHGHHHHHFGGGHGGH
@M05620:45:000000000-G6HP7:1:1101:9558:13168 1:N:0:114
TACCTGTACTGGGGAAGCATTTGAATATCCCCCCATGGTGATGGGGACGGAGAACTGCTCCATAAACACAGGCAACGTGCCTAACTTTCCCGGGAAGATGAAGTCAAAGAGCGACCACAGCTCTCGGAGGTTATTTTGCATCGGTGAGCCAGACAGAATGATCCGATGAGGGGTGCGAAACTATTTGAGGAAAGGAAGCACCTTTTTATTAAATTTACCTTTTAGCAATCGCCATTCCTACCCTAAAGATC
+
EEDEDFFFFFFFGGGGGGGGGGHHHHHHHHHGGGGHHHGHHHHHHGGGGGGGGHHHHHHHHHHHHHHHHHHHGHHHGHHHHHHHHHHHHHHGGGGGGHHHHHHHHHHHHHHHGGGGGHHHHHHHHGGGGGGHHHHHHHHHHHGGGGGHGHHHHGHHHHHHHHHHHGGGHHHGGEEGGGGGGGGGHGGGGGFGGGGGGGGGGFFFFFFFFFHFFFFFFFFFFFFFFFFFFFEFFFFFFFFFFFFFFFFFFFF
@M05620:45:000000000-G6HP7:1:1101:2398:13188 1:N:0:114
CATCCTGACCCTGAAGTACCCCATTGAGCATGGCATCGTCACCAACTGGGACGACATGGAGAAGATCTGGCACCACACCTTCTACAACGAGCTGCGCGTGGCCCCGGAGGAGCACCCAGTGCTGCTGACCGAGGCCCCCCTGAACCCCAAGGCCAACAGAGAGAAGATGACTCAGGTGAGGCTCGGCCGACGCCCGTGCTCCTCCCGTCCTTTCCCCAGGCATTTTCTGCCCGGCTTGATTTCTGAACTTT
+
ABBAAFFFFFFFGFGDGDGFGGD4G55AF4F4BCF332GGD?FAE2EGGE2FAE0E1EBEFF1E3DF5F5GFGGFHGGEFFGGHHHBFEFEFEFF//>EEEGFEFC?@CCEDAEAG/?FFGHFGFFGFFHGGFCFED@DGFFFCCC;C.:CEHGEA.:BFGFDEBFB00FFG00FFCFFGGE.:@DAA@DDF-BDF;;;EBBB.9.;.;9;B/:BBFFF..9BBFBB/:/B.9@-BB=A/B;9FB9//99/
@M05620:45:000000000-G6HP7:1:1101:23857:13298 1:N:0:114
AGATTACTGCAACAGTTCCCCCTGGACCTGGAAAAGTTTCTTGCCTGGCTTACAGAAGCTGAAACAACTGCCAATGTCCTACAGGATGCTACCCGTAAGGAAAGGCTCCTAGAAGACTCCAAGGGAGTAAAAGAGCTGATGAAACAATGGCAAGTAAGTCAGGCATTTCCGCTTTAGCACTCTTGTGGATCCAATTGAACAATTCTCAGCATTTGTACTTGTAACTGACAAGCCAGGGACAAAACAAAGAT
+
AAAABFFFDFFFGGGGGGGGGGGGHHHHHHHHHHHHHHHHHHHHHHHHHHHHHHHHHHHHHHHHHHHHHHHHHHHHHHHHHHHHHHHHHHGHHHGGGGHHHHHFGHHHGHHHHHHGHHHHHHHGFFGFHHHHHGHHHHGHHHHHHHHHHFHHHGHHHHHHHHHHHHHHHHGGGGGHHHHHHHHHHHHGHHHHHHHHHGGGHHHHHHHHHHHHHGHHHHHHHGHHHHHHGHHHHGGGGGGGGFGGGGGGGGG
@M05620:45:000000000-G6HP7:1:1101:19384:13316 1:N:0:114
ATCTCTATCTCCTAAAAACCTGTTTAGATTTGGAGATAGACCTTCAGGTTTTTCATCATTTTCTGCATGAATTATACATTGACCACGTTCCAGCGTGGTCAGTTTGCAGCATTCTGTTATTTTGTTTGACAGAGTGTCTTGTTGAGAACATATGTAGGACATGATTTTTTCCTGCAACAGGGAAAATAAAGTATAAGTTTTAAAGATTTATTCTTTAATAAAGGATCTCAAAGCCAGCTTTAGAAAAAGGA
+
3AAAAFFFFFFFGG5FGGEFGGGHHB5GHHHFHFHFHEHFFHHHHHHGHGHGGHHHHHHHHHHHGHHHHFFHHGHHGHHHFHFHBGGFHHHGFHCFGGHHFHHHHHHHHHHHHHHGHHHHHHHHHHHHGHHHHHHHHHHHHHHHHHGHGFHHHHHHEHGHHGHHHHHHHGHHHGGH1GGGHGAGFFFFFFHHHHGHFGFHHGCHHGHHHEHHHHHHHGH0GFGH/DGHGHHGGFEGHGGHHHEHCGGHGGB
@M05620:45:000000000-G6HP7:1:1101:19389:13335 1:N:0:114
ATCTCTATCTCCTAAAAACCTGTTTAGATTTGGAGATAGACCTTCAGGTTTTTCATCATTTTCTGCATGAATTATACATTGACCACGTTCCAGCGTGGTCAGTTTGCAGCATTCTGTTATTTTGTTTGACAGAGTGTCTTGTTGAGAACATATGTAGGACATGATTTTTTCCTGCAACAGGGAAAATAAAGTATAAGTTTTAAAGATTTATTCTTTAATAAAGGATCTCAAAGCCAGCTTTAGAAAAAGGA
+
BCCCDFFFFFFFGGGGGGGGGGHHHHHHHHHHHHHHHHHHHHHHHHHHHHHGGHHHHHHHHIHHHHHHHHHHHHHHHHHHHHHHHHGHHHHHHHGGGGHHHHHHHHHHHHHHHHHHHHHHHHHHHHHHHHHHHHHHHHHHHHHHHHHHHHHHHHHHHHHHHHHHHHHHHGHHHHHHHHHHHGGHHHHHHHHHHHHHHHHHHHHHHHHHHHHHHHHHHHHHHHHHHHHHHGHHHHHHHGHHHFG0GGHHGGH
@M05620:45:000000000-G6HP7:1:1101:18586:13484 1:N:0:114
CATCCTGACCCTGAAGTACCCCGGCTTGATTTCTGACATTAGATCGGAAGAGCACACGTCTGAACTCCAGTCACTCCGCGAAATCTCGTATGCCGTCTTCTGCTTGAAAAAAAAAAAAAAAAAAAAAAAAAAAAAAAGAATAGATAACAAAAAATGCATAAGAAAAAAGAATAAGAGATAGTACATGTGAAGTACTGACTGATAAGAAAGATAATAGGAGGGGCGAAGGGAATTGTATAATGATACCGATG
+
DCCDEFFFFFFFGGGGGGGGGGGGGGGGHHHHHHHHHHHHHHGHHHGGGGHHHHHHHGHHHGHHHHHHHHHHHH55211>//>GHHHHGGHHHHGGGHGHHHHHHHHGHHGGGGGG><--<--<<-<@-<------9...0<0<1:1000...-.0:111<111//.-..<:B11<0/1<11:11111:111111<110110:11011/</01111100:.-------..../00111111111110..-.
@M05620:45:000000000-G6HP7:1:1101:8994:13533 1:N:0:114
AGATTACTGCAACAGTTCCCCCTGGACCTGGAAAAGTTTCTTGCCTGGCTTACAGAAGCTGAAACAACTGCCAATGTCCTACAGGATGCTACCCGTAAGGAAAGGCTCCTAGAAGACTCCAAGGGAGTAAAAGAGCTGATGAAACAATGGCAAGTAAGTCAGGCATTTCCGCTTTAGCACTCTTGTGGATCCAATTGAACAATTCTCAGCATTTGTACTTGTAACTGACAAGCCAGGGACAAAACAAAGAT
+
>AAABFFFDF4BB4BBBBFGGGGGHHHHFECBFBEGGGHHGHHHHHHEHHHGHGBDBFGHGGHHHHHHHHHHHHHBDDFGHGHGGBFGHHHHHHGFGDFGFFGFHHHHGHHHHGHFGHHHHGHF>FEEEDFGHFHHHHGHHHHHHHHHFGF2FFGFFHHHGHFGFHHHHHGGGGGHGHGHHHHHHFGFHHHHHHHGHDFFF<GHHHHHHHHHHCGHHCGHHCHHHHHHHHHHAEBGEDGGGFG?FEGGGGF
@M05620:45:000000000-G6HP7:1:1101:25497:13549 1:N:0:114
TACCTGTACTGGGGAAGCATTTGAATATCCCCCCATGGTGATGGGGACGGAGAACTGCTCCATAAACACAGGCAACGTGCCTAACTTTCCCGGGAAGATGAAGTCAAAGAGCGACCACAGCTCTCGGAGGTTATTTTGCATCGGTGAGCCAGACAGAATGATCCGATGAGGGGTGCGAAACTATTTGAGGAAAGGAAGCACCTTTTTATTAAATTTACCTTTTAGCAATCGCCATTCCTACCCTAAAGATC
+
ABAAAFFFFFFCGGGGCGGGFFHHHHHHHHHGGGGHHHGFHHHHHGEEGGGGGHHGHHHHHHHHHFHHHHGHGGHHGHGFHGHHHGHGHHHGGGEEGHHHHFFFGHHHHHHHGGGGCHHHHGHHHGGGGGGHHHHHHHHGHHGDEGGHHHHH.EGH/GFHHHHHHGGGHHHGGDDG@DGGGGGGGGGEEFFGGFFGGGGFGFFFFFFFBFFFFFFFFFFFFFFFFFFFFFFFFFEFFFFFF;FFFFFFFFF
@M05620:45:000000000-G6HP7:1:1101:8992:13555 1:N:0:114
AGATTACTGCAACAGTTCCCCCTGGACCTGGAAAAGTTTCTTGCCTGGCTTACAGAAGCTGAAACAACTGCCAATGTCCTACAGGATGCTACCCGTAAGGAAAGGCTCCTAGAAGACTCCAAGGGAGTAAAAGAGCTGATGAAACAATGGCAAGTAAGTCAGGCATTTCCGCTTTAGCACTCTTGTGGATCCAATTGAACAATTCTCAGCATTTGTACTTGTAACTGACAAGCCAGGGACAAAACAAAGAT
+
AAABBFFFDDBBFGBBBBFGGGGGHHHHFAFBFGHHGHHHHHHHHHHHHHHHHHBDBFHHHHHHHHHHHHHHHHHBDDFGGHHHHGHHHHHHHHGGGGGGHHHGHHHHGHHHHHHHHHHHFFHGEEFFHFHHHGHHHHGHHHHHHHHHFFGGGGGHHHHHGGGHHHHHHHGGGGGHGHHHHHHHHHHGHHHHHHHHHFFEFCGHGHHHHHHHHHHHHHHGHHHHHHHHHHHHHGGGGGGGGGGGGGGGGGG
@M05620:45:000000000-G6HP7:1:1101:25789:13596 1:N:0:114
CATCCTGACCCTGAAGTACCCCGGCTTGATTTCTGACATTAGATCGGAAGAGCACACGTCTGAACTCCAGTCACTCCGCGAAATCTCGTATGCCGTCTTCTGCTTGAAAAAAAAAAAAAAAAAAAAAAAAACTATAAAAAATATTTTGGAAGAAGTAAAGATAAAAGAGATGTAGGGTATAGTATGTGTCATAGGCAAAGCGATAAAGTAGTGAAGCGACCTATTACATATATAGATAGACACAGTGATGT
+
CCCCDFFFFFFFGGGGGGGGGGGGGGGGHHHHHHHHHHHHGHHHHHGEGGGHHHHGHGHHHGHGHHHHHHHHHHHHHGGGEFGHHHHHGGHHHHGFGHGHHHHHHHHHGHGGGGGFA>>---<-:------.00000000-.000;00;00/.//00000:000:00://0000:0.//00000;000000;00000..//.....:00000/00:0-.--.;0:0:0000000000:0000//::000:0
@M05620:45:000000000-G6HP7:1:1101:29525:13619 1:N:0:114
CATCCTGACCCTGAAGTACCCCGGCTTGATTTCTGACATTAGATCGGAAGAGCACACGTCTGAACTCCAGTCACTCCGCGAAATCTCGTATGCCGTCTTCTGCTTGAAAAAAAAAACCTTGCTTCTGACCTCTGCCCCCCTGCCCCCCCCGTCCACCCGATCGAAGCTGACTCCTGTGCGGCTCGGCCGCCGCCCTTGCTCCTCCCGTCCTTTCCCCCGTCCTTTTTTGCCCTTCTTTGTTTCTGCCATTT
+
BBBBBFFFFFFFGGGGGGGGGGFF?EEEAFHHG5G5FFGGFHFHHH?E2EHHHHHHFGGHHFDFHHHHEGGHFGFGG1EE//>FGEG1??FEFF?EEHGFHHHHFFFHBG0B@C@///0?1F1<?F11??<111>FF.@C<CGA.<-A--B.EA.09.;-9--./9-/;/.;B/;/;:B.-9-A-@9A-;9--;9-/;////:./A.;DA.9;BBB.99AD9DBB9/-;/99//9BFF/BF.///////99
@M05620:45:000000000-G6HP7:1:1101:3197:13673 1:N:0:114
CATCCTGACCCTGAAGTACCCCGGCTTGATTTCTGACATTAGATCGGAAGAGCACACGTCTGAACTCCAGTCACTCCGCGAAATCTCGTATGCCGTCTTCTGCTTGAAAAAAAAAAATATATCGTCTTCTTGAATTTTTCGTCTTGACTCCCTCCCGCATATTCCATTTCTCTTTTCTCCCCTATTTTCATCCTCTTTTCTCCTGTGTCTTTCATTACCCTTGGCTCTCTATCCACTCCTTCGCTCACTAT
+
BBBBBFFFFFFFGGGGGGGGGGGGGGGGHHHHHGGHHHHHHHFHHHG2BFFHHHHGHEGHHGGHHHHHHGGHFHFHHGGFGGGHGHHGFGHHHHFFEHGHFHEGHHHHHHG?@BGC>0?1111/?//.111111>1>110-><..00000<.//...-:..000000=00000900;0;99:9.00C0;000009000000;00/00;009/:/;///:;//.;/;;//////9/;/9.;//.A9;./://
@M05620:45:000000000-G6HP7:1:1101:3771:13697 1:N:0:114
TACCTGTACTGGGGAAGCATTTGAATATCCCCCCATGGTGATGGGGACGGAGAACTGCTCCATAAACACAGGCAACGTGCCTAACTTTCCCGGGAAGATGAAGTCAAAGAGCGACCACAGCTCTCGGAGGTTATTTTGCATCGGTGAGCCAGACAGAATGATCCGATGAGGGGTGCGAAACTATTTGAGGAAAGGAAGCACCTTTTTATTAAATTTACCTTTTAGCAATCGCCATTCCTACCCTAAAGATC
+
BBBABFFFFFFFGGGEEGFFGGHHHHHHHHHGGGGHHHHHGHHHHGGGGGGGGHHHHHGHHHHHHHHHHHHHGFHHGHHFHHHHHHHHHFHGGGCGGHHHHHHHHHHHHHHHGGGGGHHGHHHHHGGGGGCHHHHHHHGFHHGGGGGHHHHHHGGHHGHHHHHHHGGGHHHGFGGGGGGGGGGGGGGGGGGGGGGGFGGGGFFFFFFFFFFFFFFFFFBFFFFFFFFFFFFFFFFFFFFFFFFFFFFFFFF
@M05620:45:000000000-G6HP7:1:1101:3784:13709 1:N:0:114
TACCTGTACTGGGGAAGCATTTGAATATCCCCCCATGGTGATGGGGACGGAGAACTGCTCCATAAACACAGGCAACGTGCCTAACTTTCCCGGGAAGATGAAGTCAAAGAGCGACCACAGCTCTCGGAGGTTATTTTGCATCGGTGAGCCAGACAGAATGATCCGATGAGGGGTGCGAAACTATTTGAGGAAAGGAAGCACCTTTTTATTAAATTTACCTTTTAGCAATCGCCATTCCTACCCTAAAGATC
+
AAAAAFFDFFDCE?EE1FAABEBFGGHHFFFGEGGHFFHFFGHFGCFEE?/EEGFFEFDEEGHHBGHGGFFEFHFF>FE>FEHBFFGHHFEEEE>EEHHHHHGGGGFFGH0FECCG/?FCGGHHFGGACC??1FDFGHFDDHC?CAFHHFHHHEGHHFHFHHHHFAECCGH?-CCCGFG@@FGFBGGFG/FBFF?B9AEGGFFFFFBFFFF/BFFFFF9FBFFFF/FFFFAEBBFFFFFFF-AFFFFFFFB
@M05620:45:000000000-G6HP7:1:1101:28258:13715 1:N:0:114
AAACCAAGCAGACACTCACCAGAAGACATGAGGTCAGCTAGATCGGAAGAGCACACGTCTGAACTCCAGTCACTCCGCGAAATCCCGTATGCCGTCTTCTGCTTGAAAAAAAAAACAAATTCAGCTGAGCTGCTTTCTTTTTGTAACCAACGACAAACCTGAAAAAATCATTTTTTAACTAAATCCTCCTGACTCATTCATCACTTTTTATCCTCCTCTCTTTTTCCTACCCACTCTCTACTCTCATGTTA
+
BBABB?AFBFFFFGGGGGGGFCFBGHFGDA4EBAF3BGGHHHFGHGDFGFHHGHFFEF1EFHGE5BGEGFFDGEGHGFF?E/G33BEG?EGFFG?>FF4FGG???0FG3F/C/B@A<<021<1?<FC?01111??<11111<->1<1>1<<.C-A@B..:./000::.:;0CC90-.;;0000009;9/9/0/0;F0;F000000/99/.//////../////;B///;;.9/9./99B//9BB/F/////
@M05620:45:000000000-G6HP7:1:1101:8963:13729 1:N:0:114
CATCCTGACCCTGAAGTACCCCGGCTTGATTTCTGACATTAGATCGGAAGAGCACACGTCTGAACTCCAGTCACTCCGCGAAATCTCGTATGCCGTCTTCTGCTTGAAAAAAAAAAAAATAAAACATCCCTCTACCCCACTTCCCCCCCTTTACCCCCTTTATCCTCATCCTCCTAGTTCTCACTTCCTCCTCCCTGACTCATCGCCTCCTTTCCCCCTGCCTTCTCTTTCCTTCTTTCTTTCACCCCATC
+
DDCDDFFFFFFFGGGGGGGGGGGGGGGGHHHHHHHGHHHHHHGHHHGGFGHHHHHGHGHHHGHFHHHHHHHHHHHHHGGGGFFHFHHEFFHHHHGGGHGHHHHGGHHGFHHCGCFC</<01=11<.1>0.10/00<<<..<0<<</.--9.0009;.--.000;90000;;0;//;00000;00009009;/:;./://000000....:/;9F009:-.:.:0009900;;00::000000B00;.-.//
@M05620:45:000000000-G6HP7:1:1101:10536:13750 1:N:0:114
TACCTGTACTGGGGAAGCATTTGAATATCCCCCCATGGTGATGGGGACGGAGAACTGCTCCATAAACACAGGCAACGTGCCTAACTTTCCCGGGAAGATGAAGTCAAAGAGCGACCACAGCTCTCGGAGGTTATTTTGCATCGGTGAGCCAGACAGAATGATCCGATGAGGGGTGCGAAACTATTTGAGGAAAGGAAGCACCTTTTTATTAAATTTACCTTTTAGCAATCGCCATTCCTACCCTAAAGATC
+
CCCDDFFFFFFFGGGGGGGGGGHHHHHHHHHGGGGHHHGHHHHHHGGGGGGGGHHHHHHHHHHHHHHHHHHHGHHHGHHHHHHHHHHHHHHGGGGGGHHHHHHEGHHHHHHHGGGGGHHFEHHGHGGGGGAGHHHHHHHHHHGGGGGGFFGGHGHGHHHHHHHHHGGFHHHGGEEGGGGGGGGGGHGGEFFGGGGGGGGGEFFFFFFFFFFFFFFFFFFFFFFFFFFFFFEFFFFFFFFFFFFFFFFFFFF
@M05620:45:000000000-G6HP7:1:1101:27614:13810 1:N:0:114
CATCCTGACCCTGAAGTACCCCGGCTTGATTTCTGACATTAGATCGGAAGAGCACACGTCTGAACTCCAGTCACTCCGCGAAATCTCGTATGCCGTCTTCTGCTTGAAAAAAAAAAATATTTTTCTTACCCTATTTTCTTTTTTTTACCCTCTTTATTACCTTCTTTTTTCCTTCCCCCTCTCACTTCCTATCTCATTTATCCTTCTTTTTACTTTACTCCCTTTCCTTCCCTCCCTCTTTCTCACACTTC
+
BBAABFFFFCFFGGGGGGGGFEGGGGGGHHHHHGGGHHHHHHFHHHGGFGGHHHHFHEHHHGHFGFHHHGGHFHHHHG?FEFGHHHHFGGCGGHGGGHGHHHBGHHHHBHHFCFF><0<11@110?11100>0<FBF<11=1<A-<<0CG0:/00000<0:<0;;::G0-;;FBBF//.-9/;000;000099B9C0/////;/;/;/9/9.:BBF/;9B/.B///;//9/:/....;9////9/;///;B
@M05620:45:000000000-G6HP7:1:1101:18275:13821 1:N:0:114
TACCTGTACTGGGGAAGAGTGTAGCAATCGCCATTCCTACCCTAAAGATCGGAAGAGCACACGTCTGAACTCCAGTCACTCCGCGAAATCTCGTATGCCGTCTTCTGCTTGAAAAAAAAAAAAAAAAACCCACAAAAAAGATATCACCGTAAATAGTTGAAATCATATAACATTCCTCCAGTACTATCTGAACACCATAGAGCCCCAGACACCTTTTGTCCCACCGTGCCCCCATCACCTTCTCCCACAAC
+
CCCCCFFFFFFFGGGGGGGGGGHHHHHHHGGGGGHHHHHHHHHGHHHHHHHGGGGGHHGHGHGHHHGGHHHHHHHGHHHHHHGGGGGGHHHHHGGHHHHGGGHGHHHHHHHHHHHHGGGGG><---<<..<.<..:..-..000:00<.....00000000:000000:0:0000<00//000<000::00000/..:00:<0.......</</<000:0000<...9../.--</0</000000::....
@M05620:45:000000000-G6HP7:1:1101:23318:13888 1:N:0:114
CATCCTGACCCTGAAGTACCCGGCTTGATTTCTGACATTAGATCGGAAGAGCACACGTCTGAACTCCAGTCACTCCGCGAAATCTCGTATGCCGTCTTCTGCTTGAAAAAAAAAAAAAAAAAAAAAAATATAGAAAATTAAAGTTATTAGAATAAGAAAATATGTATAAATAATAATAATGGAGTGATATGATAGAAATACAATAGTATTTGAAGTCTAAGAATATAAGAACTAATTTGATTAGTAAAATT
+
CDDDDFFFFFFFGGGGGGGGGGGGGGGHHHHHHHHHHHHHHHHHHGGGGHHHHHHHGHHHGHHHHHHHHHHHHHHHGGGGGGHHHHHGGHHHHGGGHGHHHHHHGGHHHHGGGGG>>/>---<-----.0000000/:00000;000;000:000000:/0B:0000000000000:;00:00/0.000:00000000000000;00000:00000000000000:00000/0000000000000000000
@M05620:45:000000000-G6HP7:1:1101:29032:13919 1:N:0:114
AAACCCAGAAGACATGAGGTCAGCTAGATCGGAAGAGCACACGTCTGAACTCCAGTCACTCCGCGAAATCTCGTATGCCGTCTTCTGCTTGAAAAAAAAAAAAAAAAAGAAAGAAGAGAACTAAAGCAACTGAGGGTTTGATTATAAAAAAAAAAAAGACATCAATAGTATCAAACTCAAGTTATAAAGAGTACAATGTATAAAGAGACGGTGATTAATAAAGGAGATAAAAACGACGGGTAGAAAAAGGC
+
BBCCCDCCCFFFGGGGGGGGGGHHHHHHHHHGEGGHHHHHHHGHHHGHHHHHHHHHHHHHHHGGGFGGHHHHHFGHHHHGFGHGHHHHHHHHHGHH/EGGG>>>///-..0010001./000000000/.</00......000000000:-------.9/:0000000:00000000:000000000:00/0000;0000000000///..:..:0000:;000;:.:00:00.-.-----9.0:0/....
@M05620:45:000000000-G6HP7:1:1101:2538:13932 1:N:0:114
CATCCTGACCCTGAAGTACCCCGGCTTGATTTCTGACATTAGATCGGAAGAGCACACGTCTGAACTCCAGTCACTCCGCGAAATCTCGTATGCCGTCTTCTGCTTGAAAAAAAAAAAACAATAACATGAAAAGATGTAATGTTTAATTTGTCTTTCTGCACTGTATATGTTCTACCTTGGGGTTGCAGCTGTTTGCGTTGTACGGAGGTATTGTGGCTTGCCGCTTCTGCATTCACGTTTTGGCTCTAGTG
+
BBBBBFFFFFFFGGGGGGGGGGGGGGGGHHHHHHHHHHHHHFHHHHG2FEHHHHHHHGHHHGHHHHHHHHHHGGHHHGGGGGGHHHHHGGHHHHGGGHGHHHGHHHHHHHH@CBDC</<</111111<<111>.<1110=00<000==00000000==00/0/0000000000000000/;9.--.09//9990/0:..9900.9..-;//;///...;-./---..9////;/;/.;.9;.-///;////
@M05620:45:000000000-G6HP7:1:1101:20307:13947 1:N:0:114
CATCCTGACCCTGAAGTACCCGGCTTGATTTCTGACATTAGATCGGAAGAGCACACGTCTGAACTCCAGTCACTCCGCGAAATCTCGTATGCCGTCTTCTGCTTGAAAAAAAAAAAAAACAAAAAAAAACAGACTAATAAGTAATTTCCTCACATAGTACATAACAAACACATGAGCCCGAAACCCCACGCAACACCTAAAACCCTCGCAGTATGACCCACCCATCATGACCCACAGTAATAGTCCCCGAC
+
CCCCDFFFFFFFGGGGGGGGGGGGGGGHHHHHHHGHHHHHHHHHHGGGGHHHHHHHGHHHGGHHHHHHHHHHHHHHGGGGGGHHHHHGEHHHHGGGHGHHHHHHHHHG?GECDDG></-.<.>0.--<-..//.000000000000000000.000000:00:00:<.....00000/9-----...<.-.---.../000<0....-<<9.0<0<00/<.<..//000000/....00:0:00000.---
@M05620:45:000000000-G6HP7:1:1101:3516:14029 1:N:0:114
TACCTGTACTGGGGAAGAGTGTAGCAATCGCCATTCCTACCCTAAAGATCGGAAGAGCACACGTCTGAACTCCAGTCACTCCGCGAAATCTCGTATGCCGTCTTCTGCTTGAAAAAAAAAAAAAAAAAAAAAAGAGAAAAAGAGAAGCAGGGTGCGAGGAGAAAAAATAAGAAGAGAAGAGATGGGTAAAAGATGAAATGTGAGTAGGAAGAAGGACGAAGAAGCACAATAAAAATGAGTATGAGATATGG
+
ABAABFFFFFFFGGGCGGGGGGDHFFFHHGGGFGHHHHFHGHHFFGHBHGGGGEEFHFFGFGGHHHGEFFHHHBGGFFGHHHEEECCCG@FGGF1FFGDEFEHGHGGGHHGFGEFECCCCC</->--------..//00/...//0/00/.-/..-.---...0/.-.00000:0:/0/0./000.;0/000.;0000:00000000000..//...:--..//00://000000:00000;0:0000:00
@M05620:45:000000000-G6HP7:1:1101:26356:14092 1:N:0:114
TACCTGTCCTGGGGAAGAGTGTAGCAATCGCCATTCCTACCCTACAGATCGGAAGAGCACACGTCTGAACTCCCGTCACTCCGCGAAATCTCGTATGCCGTCTTCTGCTTGACAACAAAACCCTCTCCCCCCACCTCCCCTCCCTCCCCCGTCCCTCTACTCACCGATACCGCCGCTTCTGACGAAACCAATCCCGTTCACCCCCATTCTTGTGTCTGGTCCCTTTCCGCCCCTCCTCCTTACTGCCCTTC
+
AAABBFF4CFDF22AEEAFGGGHFF5DGG2FE2BGDHHHFFHB22335BAEEE1A1CEFGGFCHHHCDBFHHF?EEG1EGFHGGC/>/?GGHFG/E3EF@EEECHHHGHHFA3B?/????0</0?@000//////0?//.0...00...<-....0//0000;/;.---:09;9--;..0000..-.-...//;/....///.---./;/////./////;/.//9//...--....././//////.//.
@M05620:45:000000000-G6HP7:1:1101:26339:14092 1:N:0:114
TACCTGTACTGGGGAAGAGTGTAGCAATCGCCATTCCTACCCTAAAGATCGGAAGAGCACACGTCTGAACTCCAGTCACTCCGCGAAATCTCGTATGCCGTCTTCTGCTTGAAAAAAAAAAAAAAAATAAAAAAAAAAATACTGTGATACCTAATCAATCTTACCAGAACACGGTACAACACATAATAAAAATAAAGAAATACAAGTGCTAGGAGAATAACGACGTAAAGATATGTGATGAGAGTGACAAG
+
CCCCDFFFFFFFGGGGGGGFGGHHHHHHHGGGGGHHHHHHHHHHHHHFHHHGGGGGHHGHGHGHHHGHFGHHHFHGHFHHHHGGGEGGHHHHHFGHHGHGGGHGHHHHHHHHHHHHGGGCD><><>-.<0=00------.00000000000000000:0000<0/00<////.-.9.000...0:0000000.00000./000000000000.0/..0<<0..--<...0000000000000000:00:0.
@M05620:45:000000000-G6HP7:1:1101:21817:14121 1:N:0:114
CATCCTGACCCTGAAGTACCCGGCTTGATTTCTGACATTAGATCGGAAGAGCACACGTCTGAACTCCAGTCACTCCGCGAAATCTCGTATGCCGTCTTCTGCTTGAAAAAAAAAAAAAAAAATAAATATAAAAAAAAAAAAATCGCTGTGATCACGCATAATACACCTAAAGCTAACTGATCAAGCAACGTGCTACAAGTAATACACACATCCTTACCCCAGCTACAGCCCTCCGCACACCGAAACATTCC
+
CCDDDFFFFFFFGGGGGGGGGGGGGGGHHHHHHHHHGHHHHHHHHGGGGGHHHHHHGHHHGHHHHHHHHHHHHHHHGGGGGGHFHHHGEGHHHGFGHGHHHHHHGGHHHHGGGGG</<--<<.00000000<00--;;----.0....;/:000;..-..:00000//00000000/00:0:0:00//.-....000:0000000000.:00:0000//...:0;0000../....---..----:/000:
@M05620:45:000000000-G6HP7:1:1101:20375:14186 1:N:0:114
CATCCTGACCCTGAAGTACCCGGCTTGATTTCTGACATTAGATCGGAAGAGCACACGTCTGAACTCCAGTCACTCCGCGAAATCTCGTATGCCGTCTTCTGCTTGAAAAAAAAAACCAGTGCTGCTGACCGAGGCCCCCCTGAACCCCAAGGCCAACCGAGAGAAGATGACTCAGGTGAGGCTCGGCCGACGCCCCGTCTCCTCCCGGCCTTTCCCCAGACATTTTCTGCCCGGCTTGCTTTCTTCCAGTA
+
BBBBBFFFFFFFGGGGGGGGGCEAFEGHFGGFFFHFCGHFGGB5GA22EFHHFHHFECFFFHHFGFHCHFGHH5GGDGE//>GEDGF?>FGHDE?>FEDHHFD3?03F30>/<B@/??F111FGF1<100@->--<AGC@:E/;GGDDAC..:;;9E.9BCFFFGFB00090BBCBF//;FEAAC-AA9;9-9=D--.9.:9/;BE.-9@;//:/BF...;;;/9:///9;9A---;9./;F////;//:/
@M05620:45:000000000-G6HP7:1:1101:8588:14221 1:N:0:114
ATCTCTATCTCCTAAAAACCTGTTTAGATTTGGAGATAGACCTTCAGGTTTTTCATCATTTTCTGCATGAATTATACATTGACCACGTTCCAGCGTGGTCAGTTTGCAGCATTCTGTTATTTTGTTTGACAGAGTGTCTTGTTGAGAACATATGTAGGACATGATTTTTTCCTGCAACAGGGAAAATAAAGTATAAGTTTTAAAGATTTATTCTTTAATAAAGGATCTCAAAGCCAGCTTTAGAAAAAGGA
+
CDECEFFFFFFFGGGGGGGGGGHHHHHHHHHHHHHHHHHHHHHHHHHHHHHGGHHHHIIHHHHIIHHHHHHHHHHHHHHHHHHHHHGHHHHHHHGGGGHHHHHHHHHHHHHHHHHHHHHHHHHHHHHHHHHHHHHHHHHHHHHHHHHHHHHHHHHHHHHHHHHHHHHHHGHHHHHGHHHHHGGHHHHHGHHHHHHHHHHHHHHHHHHHHHHHHHHHHHHHHHHHHHHHHGHHGHHHHGHHHHHHHHHGGGH
@M05620:45:000000000-G6HP7:1:1101:3150:14235 1:N:0:114
ATCTCTATCTCCGAAAAAGGAAGAAAGGGGAGGGAAGATCGGAAGAGCACACGTCTGAACTCCAGTCACTCCGCGAAATCTCGTATGCCGTCTTCTGCTTGAAAAAAAAAAAAAAATATAAAATAAATCATTCATACTATTGATTGTCGCCGTTCCTTGACGCTTCCTCCTTTTGCTCCGCACTCGACCTTCGTCCTTACATCTAGTTTCGCTACCGTACGTCTCTGCCCCTACTCTGACACTCCCTCTCC
+
DDDDDFFFFFFFGGGGGGGGGGHHHHHHGGGGGGGHGHHHHGGGGHHHHHGHGGHHGHHHHHHHHHHFHHHHGGGGGGHGHHHGGHHHHGGGHGHHHHHHHFGFGHGGFG@>>---.<00000000=00000;00:0;00000000<0...--.//00000.....:00//;;000:00;.---:..--.00./...000000000;0009.::-;-...-/://0000.....:00000000//.///:/
@M05620:45:000000000-G6HP7:1:1101:18730:14288 1:N:0:114
ATCTCTATCTCCTAAAAACCTGTTTAGATTTGGAGATAGACCTTCAGGTTTTTCATCATTTTCTGCATGAATTATACATTGACCACGTTCCAGCGTGGTCAGTTTGCAGCATTCTGTTATTTTGTTTGACAGAGTGTCTTGTTGAGAACATATGTAGGACATGATTTTTTCCTGCAACAGGGAAAATAAAGTATAAGTTTTAAAGATTTATTCTTTAATAAAGGATCTCAAAGCCAGCTTTAGAAAAAGGA
+
AACCCFFFFFFFGGGGGGGGGGHHHHHHHHHHHHHHHHHHHHHHHHHHHHHGGHHHHIHHHIIHHHHHHHHHHHHHHHHHHHHHHHGHHHHHHHGGGGHHHHHHHHHHHHHHHHHHHHHHHHHHHHHHGHGHHHHHHHHHHHHHGHHGHHHHHHHHHHHHHHHHHHHHHGHHHHHHHHHHGGGHGFGHGHHHGHHHHGHHGGHHHHHHHHHHHHHHGHHHGGHHHHHHHHHHHGHHHGHHHHHGCBGGGGH
@M05620:45:000000000-G6HP7:1:1101:14623:14300 1:N:0:114
ATCTCTATCTCCTAAAAACCTGTTTAGATTTGGAGATAGACCTTCAGGTTTTTCATCATTTTCTGCATGAATTATACATTGACCACGTTCCAGCGTGGTCAGTTTGCAGCATTCTGTTATTTTGTTTGACAGAGTGTCTTGTTGAGAACATATGTAGGACATGATTTTTTCCTGCAACAGGGAAAATAAAGTATAAGTTTTAAAGATTTATTCTTTAATAAAGGATCTCAAAGCCAGCTTTAGAAAAAGGA
+
CCDDDFFFFFFFGGGGGGGGGGHHHHHHHHHHHHHHHHHHHHHHHHHHHHHGGHHHHHHHHHIIHHHHHHHHHHHHHHHHHHHHHHGHHHHHHHGGGGHHHHHHHHHHHHHHHHHHHHHHHHHHHHHHHHHHHHGHHHHHHHHHHHHHHHHHHHHHHHHHHHHHHHHHHGHHHHHHHHHHHGGHHHHHGHHHHHHHHHHHHHHHHHHHHHHHHHHHHHHHHHHHHHHHHHHHHHHHHGHHHHHHHHHHGGG
@M05620:45:000000000-G6HP7:1:1101:18715:14301 1:N:0:114
ATCTCTATCTCCTAAAAACCTGTTTAGATTTGGAGATAGACCTTCAGGTTTTTCATCATTTTCTGCATGAATTATACATTGACCACGTTCCAGCGTGGTCAGTTTGCAGCATTCTGTTATTTTGTTTGACAGAGTGTCTTGTTGAGAACATATGTAGGACATGATTTTTTCCTGCAACAGGGAAAATAAAGTATAAGTTTTAAAGATTTATTCTTTAATAAAGGATCTCAAAGCCAGCTTTAGAAAAAGGA
+
CCCCCFFFFFFFGGGGGGGGGGHHHHHHHHHHHHHHHHHHHHHHHHHHHHHGGHHHHIHHIHIHIHHHHHHHHHHHHHHHHHHHHHGHHHHHHHGGGGHHHHHHHHHHHHHHHHHHHHHHHHHHHHHHHHHHHHHHHHHHHHHHHHHHHHHHHHHHHHHHHHHHHHHHHGHHHHHHHHHHHGGHHHHHHHHHHHHHHHHHHHHHHHHHHHHHHHHHHHHHHHHHHHHHHHHHHHHHHGHHHHHGHGHHGGH
@M05620:45:000000000-G6HP7:1:1101:18719:14322 1:N:0:114
ATCTCTATCTCCTAAAAACCTGTTTAGATTTGGAGATAGACCTTCAGGTTTTTCATCATTTTCTGCATGAATTATACATTGACCACGTTCCAGCGTGGTCAGTTTGCAGCATTCTGTTATTTTGTTTGACAGAGTGTCTTGTTGAGAACATATGTAGGACATGATTTTTTCCTGCAACAGGGAAAATAAAGTATAAGTTTTAAAGATTTATTCTTTAATAAAGGATCTCAAAGCCAGCTTTAGAAAAAGGA
+
BBBBBFFFFFFFGGGGGGGGGGHHHHHHHHHHHHHHHHGGHHHHHHHHHHHGGHHHHHHHHHHHHHHHHHHHHHHFHHHHHHHHFHFHHHHHHHGFGGHHHHHHHHHHHHHHHHHHHHHHHHHHHHHHHHHHHHHHHHHHHHHHHHHHHBHHHHHHHHHHHHHHHHHHHGHHHHHHHHHHHGFHGFGGDHGGHHHHHHHHHHBFG1GHHHHHHHHHHEGGHHBGHHGHHHHHHHHHHGHHHCHFCGCGGGH
@M05620:45:000000000-G6HP7:1:1101:25093:14324 1:N:0:114
TACCTGTACTGGGGAAGAGTGTAGCAATCGCCATTCCTACCCTAAAGATCGGAAGAGCACACGTCTGAACTCCAGTCACTCCGCGAAATCTCGTATGCCGTCTTCTGCTTGAAAAAAAAAAAAAAAAATTTCAAAAAAGAACCCTTTGTTTTCTCTTTATCAACGAAAAGAAGGACCTGAAAAGTAATGCTAACGGAAGTGCGATGAGTGCAAAAAGACGAGGGCGTCAGCAATGAATGTCCTGTCCTCGC
+
CDDEEFFFFFFFGGGGGGGGGGHHHHHHHGGGGGHHHHHHHHHHHHHGHHHGGGGHHHGHHHGHHHGHHHHHHHHHHHHHHHGGGEGGHGHHHGGHHHHGGGHGHHHGHHHHHHHHGGGGC><----<.01111=0.<..<GA../011//:11111111111/....-/<./.<:9///001/011111111/.-...001-<..10101111<9../.<---.---..01/0:B11111110100<1.-
@M05620:45:000000000-G6HP7:1:1101:14626:14324 1:N:0:114
ATCTCTATCTCCTAAAAACCTGTTTAGATTTGGAGATAGACCTTCAGGTTTTTCATCATTTTCTGCATGAATTATACATTGACCACGTTCCAGCGTGGTCAGTTTGCAGCATTCTGTTATTTTGTTTGACAGAGTGTCTTGTTGAGAACATATGTAGGACATGATTTTTTCCTGCAACAGGGAAAATAAAGTATAAGTTTTAAAGATTTATTCTTTAATAAAGGATCTCAAAGCCAGCTTTAGAAAAAGGA
+
CCCCCFFFFFFFGGGGGGGGGGHHHHHHHHHHHHHHHHHHHHHHHHHHHHHGGHHHHHHHHHIIIHHHHHHHHHHHHHHHHHHHHHGHHHHHHHGGGGHHHHHHHHHHHHHHHHHHHHHHHHHHHHHHHHHHHHHHHHHHHHHHHHHHHHHHHHHFHHHHHHHHHHHHHGHHHHHHHHHHHGGHHHHHGHHGHHHHH>GHHHHHHHHHHHHHHHHHHHHHHHHHHHHHHHHHHHHHHGHHHHHHHHHHGGH
@M05620:45:000000000-G6HP7:1:1101:5152:14333 1:N:0:114
ATCTCTATCTCCTAAATACCTGTTTAGATTTGGAGATAGACCTTCAGGTTTTTCATCATTTTCTGCATGAATTATACATTGACCACGTTCCAGCGTGGTCAGTTTGCAGCATTCTGTTATTTTGTTTGACAGAGTGTCTTGTTGAGAACATATGTAGGACATGATTTTTTCCTGCAACAGGGAAAATAAAGTATAAGTTTTAAAGATTTATTCTTTAATAAAGGATCTCAAAGCCAGCTTTAGAAAAAGGA
+
CCCCCFFFFFFFGGGGGGGGGGHHHHHHHHHHHHHHHHHHHHHHHHHHHHHGGHHHHHHHHIHHHHIHHHHHHHHHHHHHHHHHHHGHHHHHHHGGGGHHHHHHHHHHHHHHHHHHHHHHHHHHHHHHHHHHHHHHHHHHHHHHHHHHHHHHHHHHHHHHHHHHHHHHHGHHHHHHHHHHHGGHHHHHHHHHHHGHHHHHHHHHHHHHHHHHHHHHHHHHHHHHHHHHHHHHHHHHHGHHHHHGHHHHGGH
@M05620:45:000000000-G6HP7:1:1101:26386:14333 1:N:0:114
TACCTGTACTGGGGAAGAGCACACGTCTGAACTCCAGTCACTCCGCGAAATCTCGTATGCCGTCTTCTGCTTGAAAAAAAAAAAACAAAAACCTCATTAGTTACATACGGTCCACCGAAATCAACTAATTTACTTTATTTAATTTCCCCCCTCTCCACCTTACCTACACATTTTTGTACTCATTCCTTCATACTCATTCCTTCTTTGTTCTCCACATGTCTGCGTCTCACATACGCTCTACTCTCATCCCC
+
CCCCCFFFFFFFGGGGGGGGFGFHGGHHFGFHHHHGHGHHHHHHGGGEFGHHHHHFGHHHHEBEGGHHHHHHHFGHGHGGGGE/////00///22222222222>222=/=C/110/////11101111111<11111110000000</.--.///:/;:000/0;:0:;0;0009:;:BB0BC000:;0;000:;B00;0:000000/;0000/0000:000-.9.;:0:0;:.....00:00;0:0:AA
@M05620:45:000000000-G6HP7:1:1101:5127:14335 1:N:0:114
ATCTCTATCTCCTAAATACCTGTTTAGATTTGGAGATAGACCTTCAGGTTTTTCATCATTTTCTGCATGAATTATACATTGACCACGTTCCAGCGTGGTCAGTTTGCAGCATTCTGTTATTTTGTTTGACAGAGTGTCTTGTTGAGAACATATGTAGGACATGATTTTTTCCTGCAACAGGGAAAATAAAGTATAAGTTTTAAAGATTTATTCTTTAATAAAGGATCTCAAAGCCAGCTTTAGAAAAAGGA
+
CCCCCFFFFFFFGGGGGGGGGGHHHHHHHHHHHHHHHHHHHHHHHHHHHHHGGHHHHHHHHHHHIHHHHHHHHHHHHHHHHHHHHHGHHHHHHHGGGGHHHHHHHHHHHHHHHHHHHHHHHHHHHHHHHHHHHHGHGHHHHHHHHHHHHHHHHHHHHHHHHHHHHHHHHGHHHHHHHHHHHGGHHHHHHHHGHHHHHGHHHHHHHHHHHHHHHHHHHGHHHGHHHHHHHHGGHGHHHGHHHHHHHGHHGGH
@M05620:45:000000000-G6HP7:1:1101:9414:14356 1:N:0:114
CATCCTGACCCTGAAGTACCCCGGCTTGATTTCTGACATTAGATCGGAAGAGCACACGTCTGAACTCCAGTCACTCCGCGAAATCTCGTATGCCGTCTTCTGCTTGAAAAAAAAAAAACCAAAACATCCACCCACCCCCCCTCCCCCCTCCCCCCCCCCCCCCCCCCACCTCCCTCCCCCCCCCACACTCCCCCCCCTCCCACCCCCCCCCCCCCCCCCGCCCCACCCCACCCCCCCCCCCCCCCCCCCCC
+
DCCCDFFFFFFFGGGGGFGGGGGGGGGGHHHHHHHHHHHHHHGHHHGGGGHHHHHHHGGHHFHHHHHHHHHHHHFHHGGGGGGEGFHB?EHHHHGEGHGHHHHFHHHHFHHGGCDD<////>..0>11011>...<C---:-;:.:.--.9.;.--;------:;-:-:;....//.:.9-9-9-...///...--9-.../..;---9----->@-@------..9.9...99--9----:----;-9-;
@M05620:45:000000000-G6HP7:1:1101:3753:14374 1:N:0:114
CATCCTGACCCTGAAGTACCCCGGCTTGATTTCTGACATTAGATCGGAAGAGCACACGTCTGAACTCCAGTCACTCCGCGAAATCTCGTATGCCGTCTTCTGCTTGAAAAAAAAAAAAAAAAAATAAAGACAATAAAAAAAATATTTCATGTAGCGATGTGAATAGAAAATACTGTTCAATAGTGGTGCAATGATGCGAGGCGAATATAGAACGAGTCGAGCTTGAAAATTAAATCAGGAGTAGATTTATG
+
CCCCCFFFFFFFGGGGGGGGGGGGGGGGHHHHHGHGHHHHHHHHHHGGGGHHHHHHHGHHHGHGHHHHHHHHHHHHHGGGEEGHFHHHGGHHHHGGGHGHHHHHHHGGGHHGGCFB>/<-<---.00;00///0000009--.0;0000;00090-?..9000090900;900000000:0009;.0.000090000-.-------.000000..../-.:..0/.00000000000000.//90000;0:
@M05620:45:000000000-G6HP7:1:1101:15261:14395 1:N:0:114
CATCCTGACCCTGAAGTACCCGGCTTGATTTCTGACATTAGATCGGAAGAGCACACGTCTGAACTCCAGTCACTCCGCGACATCTCGTATGCCGTCTTCTGCTTGAAAAAACAAACAACACCATCTGTTTTACTTTCTTTTCGTCCTCACCTCTACCCCTTCACAAATCCTTTTTTCCCTACTTCCTGCTTCGTCTTTCATCATTTTTTCTCCGCCTTTCTTCTTCTCACCGCCTCTCTCCTCTCCTGCCC
+
BBBBBFFFFFFFEGGGGGGGGEGGFEGHHHHHFDFFHGHHHHGGHGGAAGHHHHGHGHHHGHHHGHHHHHHHHHHHGGGC/>EGEGHGFHHFHGGCHGHHHHBEFFHHBG?//?G?0?/////<@@2@222222@2>1<F11/0</?<?<>1<11>1<<.0<D<0<.==CGHHHH-/0;00.0<00;0:C00-/;.CBC00000090;9B9;0.;AD?09BFFFFFBF/9..-;DDFFBFFFFBFFF/;A?
@M05620:45:000000000-G6HP7:1:1101:27399:14444 1:N:0:114
CATCCTGACCCTGAAGTACCCGGCTTGATTTCTGACATTAGATCGGAAGAGCACACGTCTGAACTCCAGTCACTCCGCGAAATCTCGTATGCCGTCTTCTGCTTGAAAAAAAAAAAAAAAACAATGTATCGTGTCGGTGTACGCATTAAAGTTTCAATGAGAACAGTAAAGTCAAGATAAAAATGCAAATCACGACGTAGTAAATGTCTTAGTCTTGTAAATATAACAGAGAGTGCACACAATATCACTTT
+
CCCCCFFFFFFFGFGGGGGGGGGGGGGGHHHHHHHHHHHHHGHHHGGGGHHHHHHHGHHHGHHHHHHHHHHHHHHHGGGGFGHHHHHGGHHHHGGGHGHHHHHHHHHHGHGGGDG<//--<.<.000000./.</.--::00.....000;0000000009009//000;000000:000000.0000;0900..--;.:.009090000009000:00000;000000///.0000:0:..00900000:
@M05620:45:000000000-G6HP7:1:1101:27377:14452 1:N:0:114
CATCCTGACCCTGAAGTACCCGGCTTGATTTCTGACATTAGATCGGAAGAGCACACGTCTGAACTCCAGTCACTCCGCGAAATCTCGTATGCCGTCTTCTGCTTGAAAAAAAAAAAAAGAACAGAGAGACAAGAAAAAACTGGACTAAAATATGAAAGATGCCTACAACATGAATGAAATGACACAAGAGGAGACAGTTTGAAGAGAGAAGACGAGAACGCGGCGACAGGCTGAGAGATGAGCAATCTAAA
+
BABABFFFFFFFGGGGGGGGGGEFGGGGGHHHHBGGHHHG5FGHHGGGGG2FGHHHEGHHGHHHHHHHHFHHHHHHGGFCCEGFGHHGEHHHHGEFHGHHFHHHHHHGEFFGGGG</</.<000000..00/.////.-.;0//.0/00000000000/000000//0/.//0000000000009/../........9///////...:/;;/.--../.9--------.....9//.////////9////
@M05620:45:000000000-G6HP7:1:1101:27393:14463 1:N:0:114
CATCCTGACCCTGAAGTACCCGGCTTGATTTCTGACATTAGATCGGAAGAGCACACGTCTGAACTCCAGTCACTCCGCGAAATCTCGTATGCCGTCTTCTGCTTGAAAAAAAAAAAAAAAACAACATGAAAGAGTAAATTAGTGTATTATTTATTAAAGATTGATAAGTAAGTGATAATGCATACAAGTTGTACAATGCATGCTATGTAAATAGACATTATCTCTAACATATTGTAGATACGTGATACTTT
+
CCCCCFFFFFFFGGGGGGGGGGGGGGGHHHHHHHHHHHHHHHHHHGGGGGHHHHHHGHHHGHHHHHHHHHHHHHHHGGGGGGHBGHHGGHHHHGGGHGGHHHHHHGHHFHGDB>B/<<---<..<.//0000//0000;00000:00::0000000000:0000000;00000000000000000000000;000000/0900////9/////////9//;;/////////;/////////.9/.//:///
@M05620:45:000000000-G6HP7:1:1101:12294:14484 1:N:0:114
TACCTGTACTGGGGAAGCATTTGAATATCCCCCCATGGTGATGGGGACGGAGAACTGCTCCATAAACACAGGCAACGTGCCTAACTTTCCCGGGAAGATGAAGTCAAAGAGCGACCACAGCTCTCGGAGGTTATTTTGCATCGGTGAGCCAGACAGAATGATCCGATGAGGGGTGCGAAACTATTTGAGGAAAGGAAGCACCTTTTTATTAAATTTACCTTTTAGCAATCGCCATTCCTACCCTAAAGATC
+
BBBBBFFFFFFFGGGGGGGGGGHHHHHHHHHGGGGHHHGHHHHHHGGGGGGGGHHHHHHHHHHHHHHHHHFHGHHHGHHHHGHFHHHHHHHGGGFGGGHH4FHFGGHHHHGHGGGGGHHGHHHHHGGGCGDGHHHHHHHHHHGGGGGGHGHHGGHGHHHHHHHHHDGGGHHGGDDGCDGADGFFGGGGEFFGGGGGGGGGGFFFFFFFFFFFFFFFFFFFFFFFFFFFFFEEFFFFFFFFFFFFFBBFFFF
@M05620:45:000000000-G6HP7:1:1101:4366:14542 1:N:0:114
CATCCTGACCCTGAAGTACCCGGCTTGATTTCTGACATTAGATCGGAAGAGCACACGTCTGAACTCCAGTCACTCCGCGAAATCTCGTATGCCGTCTTCTGCTTGAAAAAAAAAAACAGAGCTACTAACCGAGGCCCCCCTGCACCCCAAGTCCCACAGAGATAAGATGACTCAGTTCCGTCTCCCCCTACGCCCGTCCTCCTCCCCGCCCTTCCCCAGTCCTTTTCTGCCCTTCTTGCTTTTTGTCATTT
+
CCCCCFFFFFFFGGGGGGGGGGGGGGGHHHHHHHHGHHHHHHFHHGEGGHHHHHHHGHHHGHHGHGHHHHHHHHHHGGG?EEHFFHH?>GHHFG?EFGGHHHFFGHHHGHGGGGC//?0000<1?<?110>---<<.-AC-../:/:-;..;90/09.:///090900;090;000;00;9;./0/;.9...-9>-:..9/:.;FF.--:--:.F....9;9//B;/99/;A//;/9/;/:;//-.///9/
@M05620:45:000000000-G6HP7:1:1101:18065:14568 1:N:0:114
CATCCTGACCCTGAAGTACCCGGCTTGATTTCTGACATTAGATCGGAAGAGCACACGTCTGAACTCCAGTCACCCCGCGAACTCCCGTATGCCGTCTTCTGCTTGAAAAAAACACCCAGTGCTGCTGACCGAGGCCCCCCTGAACCCCAAGGCCAACAGAGACAAGCTGACTCAGGTTCGGCTCGGCCGACGCCCGTCCTCCTCCCGCCCTTTCCCCCCTCCTTTTCTGCCCCGCTTGCTTTCTGACCTTC
+
AAAAAFFFFFFFGGGGGGGGG100EEEG12FDF2F1AFG11121AA/AEA0GFF0F/BFBFHHB11B1FFGHH1BE/F//>/?11?//>>GG1E//0?2BFG111B1F10C@/?0??C?@FFHFGG?1?G//-<>FFGGGC</0;GCG...:CE..C.;C/C/99;.CFBFGGFF/F00;-;:A-9;A--;@=@@-;-:9BFFFFFA-;=9;FFFFF--;A-;/BBF////9-99@A--//;F///:/BF/
@M05620:45:000000000-G6HP7:1:1101:16947:14585 1:N:0:114
TACCTGTACTGGGGAAGCATTTGAATATCCCCCCATGGTGATGGGGACGGAGAACTGCTCCATAAACACAGGCAACGTGCCTAACTTTCCCGGGAAGATGAAGTCAAAGAGCGACCACAGCTCTCGGAGGTTATTTTGCATCGGTGAGCCAGACAGAATGATCCGATGAGGGGTGCGAAACTATTTGAGGAAAGGAAGCACCTTTTTATTAAATTTACCTTTTAGCAATCGCCATTCCTACCCTAAAGATC
+
DCCCDFFFFFFFGGGGGGGGGGHHHGHHHHHGGGGHHHGHHHHHHGGGGGGGGHHHHHHHHHHHHHHHHHHHGHHHGHHHHHHHHHHHHHHGGGGGGHHHHHHHHHHHHHHHGGGGGHGGHHHHHGGGGGEHHHHHHHHGHHGGGGGHHHHHHGHHHHHHHHHHHGGGHHHGGEGGGGFGGGGHHGGGGGFGFGGGGGGBFFFFFFFFFFFFFFFFFFFFFFFFFFFFFFFFFFFFFFFFFFFFFFFFFFF
@M05620:45:000000000-G6HP7:1:1101:19926:14592 1:N:0:114
AAACCAGAAGACATGAGGTCAGCTAGATCGGAAGAGCACACGTCTGAACTCCAGTCACTCCGCGAAATCTCGTATGCCGTCTTCTGCTTGAAAAAAAAAAAAAATCCCCGCCGCATATTATGAAAAGGGAACGAAGAAGTGAAAAAAAAAAATATATACGGATAGATATAATAAGAGTAAGGCTAGTAACATGGATGAAGTAGAAAAATAAGAATCAAAATAGAATGAGACAGAGAAAATACAAGTAGGAG
+
CCCCCCCFFFFFGGFGGGGGGGHHGHHHHHGGGGHHHHGHHGHHHGHHHHHHHHHHHHHHHGGGGGGHGGHHFFHHHHGGGHGHHHHHHHHHGHHGGFED<<><0?11////---..00=000000/........../::00:00:-----9.00;000...9.000000000000000000/90.9000090/000000;00900/..0:000000:0000000000000///9/00/00000000000/
@M05620:45:000000000-G6HP7:1:1101:4432:14647 1:N:0:114
ATCTCTATCTCCTAAAAACCTGTTTAGATTTGGAGATAGACCTTCAGGTTTTTCATCATTTTCTGCATGAATTATACATTGACCACGTTCCAGCGTGGTCAGTTTGCAGCATTCTGTTATTTTGTTTGACAGAGTGTCTTGTTGAGAACATATGTAGGACATGATTTTTTCCTGCAACAGGGAAAATAAAGTATAAGTTTTAAAGATTTATTCTTTAATAAAGGATCTCAAAGCCAGCTTTAGAAAAAGGA
+
CCCCCFFFFFFFGGGGGGGGGGHHHHHHHHHHHHHHHHHHHHHHHHHHHHHGGHHHHIHHIHIIIHHHHHHHHHHHHHHHHHHHHHGHHHHHHHGGGGHHHHHHHHHHHHHHHHHHHHHHHHHHHHHHHHHHHHHHHHHHHHHHHHHHHHHHHHHHHHHHHHHHHHHHHGHHHHHHHHHHHGGHHHHHHHHHHHHHHHHHHHHHHHHHHBHHHHHHHHHHHHHHHHHHHHHHHHHHHGHHHHHHHHHHGGH
@M05620:45:000000000-G6HP7:1:1101:4410:14653 1:N:0:114
ATCTCTATCTCCTAAAAACCTGTTTAGATTTGGAGATAGACCTTCAGGTTTTTCATCATTTTCTGCATGAATTATACATTGACCACGTTCCAGCGTGGTCAGTTTGCAGCATTCTGTTATTTTGTTTGACAGAGTGTCTTGTTGAGAACATATGTAGGACATGATTTTTTCCTGCAACAGGGAAAATAAAGTATAAGTTTTAAAGATTTATTCTTTAATAAAGGATCTCAAAGCCAGCTTTAGAAAAAGGA
+
CCCCDFFFFFFFGGGGGGGGGGHHHHHHHHHHHHHHHHHHHHHHHHHHHHHGGHHHHHHHHHHHHHHHHHHHHHHHHHHHHHHHHHGHHHHHHH0FGGHHHHHHHHHHHHHHHHHHHHHHHHHHHHHHHHHHHHHHHHHHHHHHHHHHHHHHHHHHHHHHHHHHHHHHHGHHHHHHHHHHHGGHHHHHHEHHHHHHHHHHHHHHHHHHHHHHHHHHHHHHHHHHHHHHHHHHHGHHHGHHHHHHHHHHGGG
@M05620:45:000000000-G6HP7:1:1101:17993:14659 1:N:0:114
TACCTGTACTGGGGAAGCATTTGAATATCCCCCCATGGTGATGGGGACGGAGAACTGCTCCATAAACACAGGCAACGTGCCTAACTTTCCCGGGAAGATGAAGTCAAAGAGCGACCACAGCTCTCGGAGGTTATTTTGCATCGGTGAGCCAGACAGAATGATCCGATGAGGGGTGCGAAACTATTTGAGGAAAGGAAGCACCTTTTTATTAAATTTACCTTTTAGCAATCGCCATTCCTACCCTAAAGATC
+
CCDDDFFFFFFFGGGGGGGGGGHHHHHHHHHGGGGHHHGGHHHHHGGGGGGGGHHHHHHHHHHHHHHHHHHHGHHHGHHHHHHHHHHHHHHGGGGGGHHHHHHHHHHHHHHHGGGGGHHHHHHHHGGGGGGHHHHHHHHHHHGGGGGHHHHHHGHHGHHHHHHHHGDGHHHGGEEGGEGGGGGGHHGFGGFFGGGGGFGGGFFFFFFFFFFFFFFHFFFFFFFFFFFFFFFFFFFFFFFFFFFFFFFFFFF
@M05620:45:000000000-G6HP7:1:1101:25798:14659 1:N:0:114
ATCTCTATCTCCTAAAAACCTGTTTAGATTTGGAGATAGACCTTCAGGTTTTTCATCATTTTCTGCATGAATTATACATTGACCACGTTCCAGCGTGGTCAGTTTGCAGCATTCTGTTATTTTGTTTGACAGAGTGTCTTGTTGAGAACATATGTAGGACATGATTTTTTCCTGCAACAGGGAAAATAAAGTATAAGTTTTAAAGATTTATTCTTTAATAAAGGATCTCAAAGCCAGCTTTAGAAAAAGGA
+
CCCCCFFFFFFFGGGGGGGGGGHHHHGHHHHHHHHHGHHHHHHHHHHHHHHGGGHHHHHHHHIHHHHHHHHHHHHHHHHHHHGHHHGGHHHHHGGGGGHGHHHHHHHHHHHHHHHHHHHHHHHHHHHHHHHHHHGHHHHHHHHHHHHHHHHHHHHHHHHHHHHHHHHHHGHHHHFHHHHHHGGHHHHGGGHGHHHHHFGHHHHHHHHHHHHHHHHHHGHHHGHHHHHHHHHGHHHHHGHHHHHHHGHHGGH
@M05620:45:000000000-G6HP7:1:1101:25790:14674 1:N:0:114
ATCTCTATCTCCTAAAAACCTGTTTAGATTTGGAGATAGACCTTCAGGTTTTTCATCATTTTCTGCATGAATTATACATTGACCACGTTCCAGCGTGGTCAGTTTGCAGCATTCTGTTATTTTGTTTGACAGAGTGTCTTGTTGAGAACATATGTAGGACATGATTTTTTCCTGCAACAGGGAAAATAAAGTATAAGTTTTAAAGATTTATTCTTTAATAAAGGATCTCAAAGCCAGCTTTAGAAAAAGGA
+
BBCCCFFFFFFFGGGGGGGGGGHHHHHHGHHHGFHHHHHGHHHHHGHHHHHGGHHHHHHHHHHHHHHHHHHHHHHHHHHHHFHHHHGHHHHHHHGEEGHHFHHHHHHHHHHHHHHHHHHHHHHHHHHHGHGHHHGHHHHHHGHHHHHHHHHFHHHHHHHHFHHHHHHHHGHGHHGHHHHHHGGGHHHHGHHFGHHHHGHHHHGHHHHHHHHHHHHHHHHHGHGHHHHHHHGHHHGHHGHHHHHFHHHHGGG
@M05620:45:000000000-G6HP7:1:1101:18823:14702 1:N:0:114
TACCTGTACTGGGGAAGAGTGTAGCAATCGCCATTCCTACCCTAAAGATCGGAAGAGCACACGTCTGAACTCCAGTCACTCCGCGAAATCTCGTATGCCGTCTTCTGCTTGAAAAAAAAAAAGGGAGTAAAAGAGCTGATGAAACAATTGCCAGTAAGTCAGGCATTTCCGCTTTATCACTCTTGTGGCTCCAATTGAACAATTCTCAGCATTTGTCCTTGTAACTGCCAAGCCAGGGCCCCAACAAAGAT
+
AAAAAFFFFFFFEGCEECEBFAAFGHHFFGGGGGGHGHFH0BGGHFGHHDGGEGGHGGHACGGAGFF12FGHHHHGGHHHHHGEEECC/1BFF?AGGHFGEEFFH>FG>GFFHHHHG///<<///?/?01F1D.CFHEFHGF1FGC.<0<G00CG0=GHGBB:G.0C0CF.CCC.00<;CCFFF:;09.9;EGBFFFFFBF/CFFFGG0;;CF;CF/;BF/;/;FB//;F/-9-9FF-------;---9/:
@M05620:45:000000000-G6HP7:1:1101:18799:14711 1:N:0:114
TACCTGTACTGGGGAAGAGTGTAGCAATCGCCATTCCTACCCTAAAGATCGGAAGAGCACACGTCTGAACTCCAGTCACTCCGCGAAATCTCGTATGCCGTCTTCTGCTTGAAAAAAAAAAAAAAACAAACTCCAAAAAACACTGCCTGTGTCTGCATTATACACAAAAAAAAACCTTTAACGCTCCCCTAAGACCAAAACTGCTCAGATGCTACATCAGCCATTAGCGCCCATGCCGGGGCCGGCTCTGC
+
CCCCCFFFFFFFGGGGGGGGGGHHHHFHHGGGGGHHHHHHHHHGGHHHHHHGGGGHHFHHHHGHHHGHHHHHHHHHHHHHHHGGGEGGHHHHHGGHHHHGGGHGHHHHHHGHFHHHGGG?D/<--<...<.000//=..-.:.000/0000000000000;00000.9:.----..//////9-:....:.//////..9.://////;/////9///////./////----.////------:---./9/
@M05620:45:000000000-G6HP7:1:1101:20896:14738 1:N:0:114
TACCTGTACTGGGGAAGCATTTGAATATCCCCCCATGGTGATGGGGACGGAGAACTGCTCCATAAACACAGGCAACGTGCCTAACTTTCCCGGGAAGATGAAGTCAAAGAGCGACCACAGCTCTCGGAGGTTATTTTGCATCGGTGAGCCAGACAGAATGATCCGATGAGGGGTGCGAAACTATTTGAGGAAAGGAAGCACCTTTTTATTAAATTTACCTTTTAGCAATCGCCATTCCTACCCTAAAGATC
+
ABABADFFFFFFE?CAEEGFGDDGHFDFGHHGGGGHFFBFDGHCGEGEEE1EEECGGGHFFFFHH5FHHHHHGGFHGHEFGEGHHDGHD@FEEGC>ECGHFH?BFGFHHHHHEGGGGHHHFFHHHGGDDGEHHHHHHHE1GHGFDFGGFHHHHGHHHGHHHHHEHGFE0CGGCGGG@FG@GGFGFFGF.B9FGGGGBFFGFFFFFFFEFFFFFFFFFBBFFFFB/BB/FFFFF.EFBFFFF.AFFF9FFFF
@M05620:45:000000000-G6HP7:1:1101:20870:14760 1:N:0:114
TACCTGTACTGGGGAAGCATTTGAATATCCCCCCATGGTGATGGGGACGGAGAACTGCTCCATAAACACAGGCAACGTGCCTAACTTTCCCGGGAAGATGAAGTCAAAGAGCGACCACAGCTCTCGGAGGTTATTTTGCATCGGTGAGCCAGACAGAATGATCCGATGAGGGGTGCGAAACTATTTGAGGAAAGGAAGCACCTTTTTATTAAATTTACCTTTTAGCAATCGCCATTCCTACCCTAAAGATC
+
BBBBBFFFFFFFGGGEEGGGGGHHHHHHHHHGGGGHHHFHFHHGHGGGGGDGGHHHHHHHHGHHHHHHHHHHGGGHGHHHHGHHHFHHHFHGGGFFGHHHFHHGHHHHHHGHGGGGGHGHHHHHHGGDGGEHHHHHHHFDGHGGGGGHHHHHHGHHHHHHHHHHHGGGFHHGGFGGGGGGGGGGGGFGEGBFFGGGEFGGFFFFFFFFFFFFFFFFFFFFFFFFFFF/FFFFFFFFFFFFFFFFFFFFFFF
@M05620:45:000000000-G6HP7:1:1101:3703:14770 1:N:0:114
CATCCTGACCCTGAAGTACCCGGCTTGATTTCTGACATTAGATCGGAAGAGCACACGTCTGAACTCCAGTCACTCCGCGAAATCTCGTATGCCGTCTTCTGCTTGAAAAAAAAACCCAGTGCTGCTGACCGAGGCCCCCCTGAACCCCAAGGCCAACAGAGAGAAGATGACTCAGGTGCGGCTCGGTCGACGCCCGTTCTTCTCCCGTCCTTTCCCCAGCCACTTTCTGCCCGCCTTCATTTCTCACATTA
+
BBBBBFFFFFFFGGGGGGGGG??AEEEFDDGGFHHFEFG5GGDEEE22EGHHHHHHEGEFGHHHFFHCHGHHHDGHEGC///B34B??1FGHDE//B?FGHG43303B30EC/>/<?FFFBF>FFHG1GGG/---<C-<-<./:CEFFFG.;;CGFE./9BF?EF/FG0;0C000/0;0-;-9:--..--9;--;-;.;9/:/;B/.A.9D//;BF..:.;9./;B9///BAA-9.;////;BF///;///
@M05620:45:000000000-G6HP7:1:1101:26250:14828 1:N:0:114
TACCTGTACTGGGGAAGCATTTGAATATCCCCCCATGGTGATGGGGACGGAGAACTGCTCCATAAACACAGGCAACGTGCCTAACTTTCCCGGGAAGATGAAGTCAAAGAGCGACCACAGCTCTCGGAGGTTATTTTGCATCGGTGAGCCAGACAGAATGATCCGATGAGGGGTGCGAAACTATTTGAGGAAAGGAAGCACCTTTTTATTAAATTTACCTTTTAGCAATCGCCATTCCTACCCTAAAGATC
+
DDCDDFFFFFFFGGGGGGGGGGHHHHHHHHHGGGGHHHHHHHHHHGGGGGGGGHHHHHHHHHHHHHHHHHHHGHHHGHHHHHHHHHHHHHHGGGGGGHHHHHHHHHHHHHHHGGGGGHHHHHHHHGGGGGFHHHHHHHHHHHGGGGGHHHHHHGHHHHHHHHHHHGGGHHHGGCEGGGGGGGGHHGGEEFFFGGGGGGGGGFFFFFFFFFFFFFFFFFFFFFFFFFFFFFFFFFFFFFFFFFFFFFFFFFF
@M05620:45:000000000-G6HP7:1:1101:26253:14848 1:N:0:114
TACCTGTACTGGGGAAGCATTTGAATATCCCCCCATGGTGATGGGGACGGAGAACTGCTCCATAAACACAGGCAACGTGCCTAACTTTCCCGGGAAGATGAAGTCAAAGAGCGACCACAGCTCTCGGAGGTTATTTTGCATCGGTGAGCCAGACAGAATGATCCGATGAGGGGTGCGAAACTATTTGAGGAAAGGAAGCACCTTTTTATTAAATTTACCTTTTAGCAATCGCCATTCCTACCCTAAAGATC
+
BBBBBFFFFFFFGGGGGGFGGGHHFHHHHHHGGGGHHHGHGFHHHGGGGGGGGHHHHHHHHHHHHBGHHHHHGGHHCHHHHHHFHHHHHHHGGGGGGHHHGHHHHGGHHHHHGGGGGHEHHHHHHGGDGGGH1GHHHHHHHHGGDGGHHHHHHGHHHFHHHHHHHGGGGHEGGGGGGGAGGGGGGGGFEGFGEFFGFGFFFFFFFFF?FF/9/BFFFFFFFFFFFFFFFFFFFAEFFFFFFFFFFFFFFFF
@M05620:45:000000000-G6HP7:1:1101:16845:14899 1:N:0:114
TACCTGTACTGGGGAAGCATTTGAATATCCCCCCATGGTGATGGGGACGGAGAACTGCTCCATAAACACAGGCAACGTGCCTAACTTTCCCGGGAAGATGAAGTCAAAGAGCGACCACAGCTCTCGGAGGTTATTTTGCATCGGTGAGCCAGACAGAATGATCCGATGAGGGGTGCGAAACTATTTGAGGAAAGGAAGCACCTTTTTATTAAATTTACCTTTTAGCAATCGCCATTCCTACCCTAAAGATC
+
BABABFFFFFFFAAFFFGGGGGGHHGHHHHGGGGGHHHGHGHHHHGGGGGGGCHHHHHHGFFFFFHHFHGHHGHGH@GFEHHHHHFHHHHHGGGGGGGHHHGHHHHHHHHHEGGGGGHHHAHHGHGGGFGDHHHHHHHB1GGGGGGGHHHGHFGHGBGHHHHHHH?DGFHFDGE@EAEFGGGGGGGGGEFBBGFGGFF?/BEFFFFFFFFFFFFFFFFFFFFFFFFFBFFFFFFFFFFFFBFFFFFFFFFF
@M05620:45:000000000-G6HP7:1:1101:18492:14967 1:N:0:114
ATCTCTATCTCCTAAAAACCTGTTTAGATTTGGAGATAGACCTTCAGGTTTTTCATCATTTTCTGCATGAATTATACATTGACCACGTTCCAGCGTGGTCAGTTTGCAGCATTCTGTTATTTTGTTTGACAGAGTGTCTTGTTGAGAACATATGTAGGACATGATTTTTTCCTGCAACAGGGAAAATAAAGTATAAGTTTTAAAGATTTATTCTTTAATAAAGGATCTCAAAGCCAGCTTTAGAAAAAGGA
+
CCCCCFFFFFFFGGGGGGGGGGHHHHHHHHHHHHHHHHHHHHHHHHHHHHHGGHHHHHHHHHHHIHHHHHHHHHHHHHHHHHHHHHGHHHHHHHGGGGHHHHHHHHHHHHHHHHHHHHHHHHHHHHHHHHHHHHHHHHHHHHHHHHHHHHHHHHHHHHHHHHHHHHHHHGHHHHHHHHHHHGGHHHHHHHHHHHHHHHHHHHHFHGHHHHHHHHHHHHHHHHHHHHHHHHHHHHHHHGHHHHGHHHHHGGH
@M05620:45:000000000-G6HP7:1:1101:19696:14981 1:N:0:114
ATCTCTATCTCCTAAAAACCTGTTTAGATTTGGAGATAGACCTTCAGGTTTTTCATCATTTTCTGCATGAATTATACATTGACCACGTTCCAGCGTGGTCAGTTTGCAGCATTCTGTTATTTTGTTTGACAGAGTGTCTTGTTGAGAACATATGTAGGACATGATTTTTTCCTGCAACAGGGAAAATAAAGTATAAGTTTTAAAGATTTATTCTTTAATAAAGGATCTCAAAGCCAGCTTTAGAAAAAGGA
+
AACBCFFFFFFFGGGGGGGGGGHHHGHHHHHHHHHHHHHHHHHHHHHHHHHGGHHHHIHIHHHHHHHHHHHHHHHHHHHHHHHHHHGHHHHHHHGGGGHHHHHHHHHHHHHHHHHHHHHHHHHHHHHHHHHHHHHHHHHHHHHHHHHHHHHHHHHHHHHHHHHHHHHHHGHHHHHHHHGHHGGHHHHHHHHHHHHHHGGHHHHHHHHHHHHHHHHHHHHHHHHGHHHHHHHHHHHHHGHHHHHFHHHHGGH
@M05620:45:000000000-G6HP7:1:1101:18473:14981 1:N:0:114
ATCTCTATCTCCTAAAAACCTGTTTAGATTTGGAGATAGACCTTCAGGTTTTTCATCATTTTCTGCATGAATTATACATTGACCACGTTCCAGCGTGGTCAGTTTGCAGCATTCTGTTATTTTGTTTGACAGAGTGTCTTGTTGAGAACATATGTAGGACATGATTTTTTCCTGCAACAGGGAAAATAAAGTATAAGTTTTAAAGATTTATTCTTTAATAAAGGATCTCAAAGCCAGCTTTAGAAAAAGGA
+
ABCBCFFFFFFFGGGGGGGGGGHHHHHHHHHHHGHHHHHHHHHHHHHHHHHGGHHHHHHHIHIHHHHHHHHHHHHHHHHHHHHHHHGHHHHHHHGFGGHHGHHHHHHHHHGHHHHHHHHHHHHHHHHHHHHHHHHHHHHHHHHHHHHHHHHHHHHHHHHHHHHHHHHHHGHHHHHHHHGHHGGGEGGHGHHHHHHHHFGHGHHHHHHHHHHHHHHHHGHHHHHHHHHHHHHHHGHHHGHHHHHECFHFGGH
@M05620:45:000000000-G6HP7:1:1101:18497:14984 1:N:0:114
ATCTCTATCTCCTAAAAACCTGTTTAGATTTGGAGATAGACCTTCAGGTTTTTCATCATTTTCTGCATGAATTATACATTGACCACGTTCCAGCGTGGTCAGTTTGCAGCATTCTGTTATTTTGTTTGACAGAGTGTCTTGTTGAGAACATATGTAGGACATGATTTTTTCCTGCAACAGGGAAAATAAAGTATAAGTTTTAAAGATTTATTCTTTAATAAAGGATCTCAAAGCCAGCTTTAGAAAAAGGA
+
BBCCCFFFFFFFGGGGGGGGGGHHHHHHHHHHGHHHHHHHHHHHHHHHHHHGGHHHHHHHHHHIHHHHHHHHHHHHHHHHHHHHHHGHHHHHHGGFGGHHHHHHHHHGHHHHHHHHHHHHHHHHHHHHHHHHHHHHHHHHHHHHHHHHHHHHHHHHHHHHHHHHHHHHHGHHHHHHHHHHHGGHHHHHGHHHHHHHHGHHHHHHHHHHHHHHHHHHHHHHHHHGHHHHHGHHHHHHHGHHHHHFHHHHGGH
@M05620:45:000000000-G6HP7:1:1101:15742:14987 1:N:0:114
AGATTACTGCAACAGTTCCCCCTGGACCTGGAAAAGTTTCTTGCCTGGCTTACAGAAGCTGAAACAACTGCCAATGTCCTACAGGATGCTACCCGTAAGGAAAGGCTCCTAGAAGACTCCAAGGGAGTAAAAGAGCTGATGAAACAATGGCAAGTAAGTCAGGCATTTCCGCTTTAGCACTCTTGTGGATCCAATTGAACAATTCTCAGCATTTGTACTTGTAACTGACAAGCCAGGGACAAAACAAAGAT
+
A3ABBFFFDFDFGGFGGGGGGGGGHHHHHHHGGHHHGHHHHHHHHHHHHHHHHHGHHHHHHHHHHHHHHHHHFHHHHHHHFHHHFGH3GH5GHHGG?EHHHH3CGHHHGHHHHHDFHHHF3??FA/EGHDGHHGGHHHDGH2FGHHHHHFHHHGHHHHHHHHHHHHHHHHGGGGGHHHHHHHHHHHHGHHHHHHHHHHHHHHHHHHHHHHHHHGFHHCGHHH0CHHHHHHHHEGGGGGGGGGFGGGGGGGF
@M05620:45:000000000-G6HP7:1:1101:19692:14998 1:N:0:114
ATCTCTATCTCCTAAAAACCTGTTTAGATTTGGAGATAGACCTTCAGGTTTTTCATCATTTTCTGCATGAATTATACATTGACCACGTTCCAGCGTGGTCAGTTTGCAGCATTCTGTTATTTTGTTTGACAGAGTGTCTTGTTGAGAACATATGTAGGACATGATTTTTTCCTGCAACAGGGAAAATAAAGTATAAGTTTTAAAGATTTATTCTTTAATAAAGGATCTCAAAGCCAGCTTTAGAAAAAGGA
+
CDCCCFFFFFFFGGGGGGGGGGHHHHHGHHGHHHHHHHHHHHHHHHHHHHHGGHHHHHHIHHIHIHHHHHHHHHHHHHHHHHHHHHGHHHHHHHGFGGHHHGHHHHHHHHHHHHHHHHHHHHHHHHHHHHHHHHGHHHHHHHHHHHHHHHHHHHHHHHHHHHHHHHHHHGHHHHHHHHHGHGGHHHHHHGHHHHGHHGHHHHHHHHHHHHHHHHHHHHHHHHHHHHHHHHHHHHHHHGHHHHHGHFHHGGH
@M05620:45:000000000-G6HP7:1:1101:5118:15013 1:N:0:114
ATCTCTATCTCCTAAAAACCTGTTTAGATTTGGAGATAGACCTTCAGGTTTTTCATCATTTTCTGCATGAATTATACATTGACCACGTTCCAGCGTGGTCAGTTTGCAGCATTCTGTTATTTTGTTTGACAGAGTGTCTTGTTGAGAACATATGTAGGACATGATTTTTTCCTGCAACAGGGAAAATAAAGTATAAGTTTTAAAGATTTATTCTTTAATAAAGGATCTCAAAGCCAGCTTTAGAAAAAGGA
+
CCCDDFFFFFFFGGGGGGGGGGHHHHHHHHHHHHHHHHHHHHHHHHHHHHHGGHHHHIHHHIIHHHHHHHHHHHHHHHHHHHHHHHGHHHHHHHGGGGHHHHHHHHHHHHHHHHHHHHHHHHHHHHHHHHHHHHHHHHHHHHHHHHHHHHHHHHHHHHHHHHHHHHHHHGHHHHHHHHHHHGGHHHHHHHHHHHHHHHHHHHHHHHHHHHHHHHHHHHHHHHHHHHHHHHHHHHHHHGHHHHHHHHHHGGH
@M05620:45:000000000-G6HP7:1:1101:5135:15022 1:N:0:114
ATCTCTATCTCCTAAAAACCTGTTTAGATTTGGAGATAGACCTTCAGGTTTTTCATCATTTTCTGCATGAATTATACATTGACCACGTTCCAGCGTGGTCAGTTTGCAGCATTCTGTTATTTTGTTTGACAGAGTGTCTTGTTGAGAACATATGTAGGACATGATTTTTTCCTGCAACAGGGAAAATAAAGTATAAGTTTTAAAGATTTATTCTTTAATAAAGGATCTCAAAGCCAGCTTTAGAAAAAGGA
+
BCBBCFFFFFFFGGGGGGGGGGHHHHHHHHHHHHHHHHHHHHHHHHHHHHHGGHHHHHHHHIIIHHHHHHHHHHHHHHHHHHHHHHGHHHHHHHGGGGHHHHHHHHHGHHHHHHHHHHHHHHHHHHHHHHHHHHHHHHHHHHHHHHHHHHHHHHHHHHHHHHHHHHHHHGHHHHHHHHHHHGGHHHHHHHHGHHHHHGHHHHHHHHHHHHHHHHHHHHHHHHHHHHHHHHHHHHHHHGHHHHHHHHGHGGG
@M05620:45:000000000-G6HP7:1:1101:5118:15036 1:N:0:114
ATCTCTATCTCCTAAAAACCTGTTTAGATTTGGAGATAGACCTTCAGGTTTTTCATCATTTTCTGCATGAATTATACATTGACCACGTTCCAGCGTGGTCAGTTTGCAGCATTCTGTTATTTTGTTTGACAGAGTGTCTTGTTGAGAACATATGTAGGACATGATTTTTTCCTGCAACAGGGAAAATAAAGTATAAGTTTTAAAGATTTATTCTTTAATAAAGGATCTCAAAGCCAGCTTTAGAAAAAGGA
+
AABBBFFFFFFFGFGGCGGGGGHHHEHHHHHHH4GCGHHHGHHHHGHHHHHGGHGHHHHHHHHHHHHHHHEHHFHFHFHHHHHHHHGHHHHHHHGGGGHHHHHHHHHHHHGHHHHHHHHHHHHHHHHHHHFHFHHHHHHHHHHHBGHHHGHHHHHHHHGHHHHHHHHHHGHHHHHFGH0GHGGHEFGGDDDHGH1FGHHHHDH1GGHHHFHHHHHHHHGD0DFHGHHHHGHHGHHHHGHHHFHHGHHADFC
@M05620:45:000000000-G6HP7:1:1101:27392:15071 1:N:0:114
AGATTACTGCAACAGTTCCCCCTGGACCTGGAAAAGTTTCTTGCCTGGCTTACAGAAGCTGAAACAACTGCCAATGTCCTACAGGATGCTACCCGTAAGGAAAGGCTCCTAGAAGACTCCAAGGGAGTAAAAGAGCTGATGAAACAATGGCAAGTAAGTCAGGCATTTCCGCTTTAGCACTCTTGTGGATCCAATTGAACAATTCTCAGCATTTGTACTTGTAACTGACAAGCCAGGGACAAAATAAAGAT
+
CBCCCFFFDF4DGGGGGGGGGGGGHHHHHHHHHHGHFHHHHHHHHHHHHHHFHHGHHHHHHHHHHHHHHHHHGHHHHHHHHHHHHHHHHHDDFHGF/EGHHHGHHHGHGGHHHHHHHHHHH3DF?EFGH4GHHGHHHHHHH3FGFGHHHHHHHGHHHHHHHHHHHHHHHHGGGGGHGHHHHHHHHFGGHGHHGHHHHDGHHGHHHHHHHHHHHHHHHHHGHGFCHHGFHHHHGGFFGGGGEFBFFGGGGGF
@M05620:45:000000000-G6HP7:1:1101:3449:15074 1:N:0:114
AAACCAAGCAGACACTCACCAGAAGACATGAGGTCAGCTAGATCGGACGAGCACACGTCTGAACTCCAGTCACTCCGCGAAATCTCGTATGCCGTCTTCTGCTTGAAAAAAAAAAAACAGATCTCGGAGGTTATTTTGCATCGGTGAGCCAGACAGAATGATCCGATGAGGGGTGCTAAACTATTTGAGGAAAGGAAGCACCTTTTTATTAAATTTACCTTTTAGCAATCGCCATTCCTACCCTAAAGATC
+
ABBBBAAFBFFFGGGGGGGFFGFHGFHGHHHHHBGFHHHFHCGHHGG2EEGCFHHHGGGGFHFHHHHHFGHGHHHHGGGGGCE3FGHGGHHGHGEGHGFGHHHHHHHHHGC/<B@/>.>001111<C<C-<C0G0G000=<FDDFGEHC//..CFHBFG0:BFFG.EDG0/.A9-;00;/9B/BFBF/.F9BB.AB99AF../BFFB?BFB////9F/9/BFFFBFFEF/AFFDAFFFFFF;FB../9//;
@M05620:45:000000000-G6HP7:1:1101:21403:15075 1:N:0:114
CATCCTGACCCTGAAGTACCCCGGCTTGATTTCTGACATTAGATCGGAAGAGCACACGTCTGAACTCCAGTCACTCCGCGAAATCTCGTATGCCGTCTTCTGCTTGAAAAAAAAAAAAAAAACAAACAACATCAACAAAAACTCCTCCCCATCACCGTACCTTCCACATGCACCCACTTCTCCCCAACTCTGCGCCCTACACCCCTCGCCCCGATACCTCACACCGCACACCTCCCATCCACACACCCCTC
+
CCDDDFFFFFFFGGGGGGGGGGGGGGGGHHHHHHHHHHHHHHHHHHGFGGHHHHHHHGHHHGHHHHHHGHHHHHHHHGGGFGGHGHHHGGHHHHGGGFGHHHHHHHHH3DG@FGGD@/---<<......../000/0::...000<:/..///00/...9.000/00000000:....00000/./../:000--.--/.0//.-..-9:.------0000900.-9---../.../0/:0;0:....-.9
@M05620:45:000000000-G6HP7:1:1101:21450:15095 1:N:0:114
CATCCTGACCCTGAAGTACCCCGGCTTGATTTCTGACATTAGATCGGAAGAGCACACGTCTGAACTCCAGTCACTCCGCGAAATCTCGTATGCCGTCTTCTGCTTGAACAAAAAAAACAAAACAAACATCATAAAGTAACTACATCTTCCATATCTGCAAAGCCACCATCACGAAACCAATCAGATGAAACTTCGCAATTAATAACAATCTTGAGTACATAATACACGCATCTCATATCCTGTCTCACGAC
+
CCDDDFFFFFFFGGGGGGGGGGGGGGGGHHHHHHHHHHHHHHHHHHGFGGHHHHHHHGHHHGHHHHHHGHHHHHHHHGGGEGGHHHHHGGHHHHGGGHGHHHHHHHHH3FGCGFDD////@=@//?/011111111=1?1111<11111111111111100</.//..0000....-...0:0000000;0000.....0000000000:00:0000000000000;.--.-;00000:000000000.9-
@M05620:45:000000000-G6HP7:1:1101:14351:15177 1:N:0:114
TACCTGTACTGGGGAAGCATTTGAATATCCCCCCATGGTGATGGGGACGGAGAACTGCTCCATAAACACAGGCAACGTGCCTAACTTTCCCGGGAAGATGAAGTCAAAGAGCGACCACAGCTCTCGGAGGTTATTTTGCATCGGTGAGCCAGACAGAATGATCCGATGAGGGGTGCGAAACTATTTGAGGAAAGGAAGCACCTTTTTATTAAATTTACCTTTTAGCAATCGCCATTCCTACCCTAAAGATC
+
CCCCCFFFFFFFGFGFGGGGGGHHHGHHHHHGGGGHHHFGGHHHGGGGGGGGGHHHHHHGHHHHHHHHHHHHGHHHGHHHHHHFHHHHHHHGGGGGGHHHHHHHHHHHGHHHGGGGGHHHHHHHHGGEGGEHHHHHHHHGHHGGGGGHHHHHHGHHHHHHHHHHHGGGHHHGGCDGGGGGGGGGGGGFGGFGGGFFFGGFGFFFFFFFFFFFFFFFFFFFFFFFFFFFFFFFBDFFFFFFFFFFFBFFFFF
@M05620:45:000000000-G6HP7:1:1101:18526:15184 1:N:0:114
ATCTCTATCTCCTAAAAACCTGTTTAGATTTGGAGATAGACCTTCAGGTTTTTCATCATTTTCTGCATGAATTATACATTGACCACGTTCCAGCGTGGTCAGTTTGCAGCATTCTGTTATTTTGTTTGACAGAGTGTCTTGTTGAGAACATATGTAGGACATGATTTTTTCCTGCAACAGGGAAAATAAAGTATAAGTTTTAAAGATTTATTCTTTAATAAAGGATCTCAAAGCCAGCTTTAGAAAAAGGA
+
CDDDDFFFFFFFGGGGGGGGGGHHHHHHHHHHHHHHHHHHHHHHHHHHHHHGGHHHHHHIHHHHIHHHHHHHHHHHHHHHHHHHHHGHHHHHHHGFGGHHHHHHHHHHHHHHHHHHHHHHHHHHHHHHHHHHHHHHHHHHHHHHHHHHHHHHHHHHHHHHHHHHHHHHHGHHHHHHHHHHHGGHHHHHHHHHHHHHHHHHHHHHHHHHHHHHHHHHHHHHHHHHHHHHHHHHHHHHHGHHHHHGHHHHGGH
@M05620:45:000000000-G6HP7:1:1101:18516:15204 1:N:0:114
ATCTCTATCTCCTAAAAACCTGTTTAGATTTGGAGATAGACCTTCAGGTTTTTCATCATTTTCTGCATGAATTATACATTGACCACGTTCCAGCGTGGTCAGTTTGCAGCATTCTGTTATTTTGTTTGACAGAGTGTCTTGTTGAGAACATATGTAGGACATGATTTTTTCCTGCAACAGGGAAAATAAAGTATAAGTTTTAAAGATTTATTCTTTAATAAAGGATCTCAAAGCCAGCTTTAGAAAAAGGA
+
BBBBBFFFFFFFGGGGGGGGGGHHHGHHHHHHHCHGHHHHHHHHHHHHHHHGGHHHHFHHHHHHHHFHHHHHHHHHHHHHHHHHHHGHHHHHHHGGGGHHGHHHHHHGHHHHHHHHHHHHHHHHHHHHFHHHHHHHHHHHHHHHHHHHHHHHHHHHHHHHHHHHHHHHHGHHHHHHFHGHHGGHHHGGGBGHHHHHHHHHHHHHHGGHHHHHHHHHHFHFHGFGHHHHHHHGFHHHHGHHHGHFGHHFDFG
@M05620:45:000000000-G6HP7:1:1101:14456:15280 1:N:0:114
AGATTACTGCAACAGTTCCCCCTGGACCTGGAAAAGTTTCTTGCCTGGCTTCCAGAAGCTGAAACAACTGCCAATGTCCTCCAGGATGCTACCCGTCAGGAAAGGCTCCTAGAAGACTCCAAGGGAGTAAAAGAGCTGATGCAACAATGGCAAGTAAGTCAGGCATTTCCGCTTTAGCACTCTTGTGGATCCAATTGAACAATTCTCAGCATTTGTACTTGTAACTGACAAGCCAGGGACAAAACAAAGAT
+
A>AAAFFF3D1FGGFGGGGGGGGG0GHHHGHHHHHHHHHHHHHHHHHHHHH0GHDHHHHHHHHHHHHHHHHHCGHHHHHH1FHHHHHCGH2FHHGG/EEHHH0BFGHHGHHHHHDGHHHH1B1F?FEGHDGHHGFHHHGHH1GHHHHHHGHHHGHHHHHHHHHHHHHHHHGGGGGHHHHHHHHHHHHGHHHHHHHHHHHHHHHHHHHHHHHHHGGHHGHHHHHHHHFHHHHHHGG.EGGGGGFFGGGGGGF
@M05620:45:000000000-G6HP7:1:1101:14462:15298 1:N:0:114
AGATTACTGCAACAGTTCCCCCTGGACCTGGAAAAGTTTCTTGCCTGGCTTCCAGAAGCTGAAACAACTGCCAATGTCCTCCAGGATGCTACCCGTCAGGAACGGCTCCTAGAAGACTCCCAGGGAGTAAAAGAGCTGATGCAACAATGGCAAGTAAGTCAGGCATTTCCGCTTTAGCACTCTTGTGGATCCAATTGAACAATTCTCAGCATTTGTACTTGTAACTGACAAGCCAGGGACAAAACAAAGAT
+
A>AAAFFF@DFFGGFGGGGGGGGG0FGHHGHHHHHHGHHHHHHHHHHHHHH0GHDGHHHHHHHHHHHHHHHHBHHHHHHH1FHHGHHEGH2FHHGG/EEHHH0>EEGGGHHHHHFCHHHH/B1?E/EEHEGHHGHHHH1GH1GHHHHHHEGHHGHHHHHHHHHHHHHHHHGGGGGGHHHHHHHHHHHGGHHHHHHHHHHHGHHHHHHHHHHHHCHHHFHHGHHHHHHGGGGGGGG.EGGGGGFGGGGGGGF
@M05620:45:000000000-G6HP7:1:1101:20153:15320 1:N:0:114
TACCTGTACTGGGGAAGAGTGTAGCAATCGCCATTCCTACCCTAAAGATCGGAAGAGCACACGTCTGAACTCCAGTCACTCCGCGAAATCTCGTATGCCGTCTTCTGCTTGAAAAAAAAAAAATAAATCACTCCAAAAACCCATCCCCTCGCATGCTTCGCAATCGACACAAATACCGCCCAGTCGATCTTGCCCCTGACACCCTCACGCGCACAACCGCCCATTCTGGGCCTTGCTACCGCACCTCCTAC
+
CDDDDFFFFFFFGGGGGGGFGGHHHHHHHGGGGGGHHHHHHHHHHHHGHHHGGGGHHGFHGHGHHHGHHHHHHGHHHHHHHFGGGEGGEHFGHGEHBGHGEEHGHGHHFHHGHHHEGGGCG@/01111111110111......//.../.---..0000-....0..-.-/.:0000:---..00.....000:0...//00........-----/..----./00000/...0000009-----/../00
@M05620:45:000000000-G6HP7:1:1101:23498:15504 1:N:0:114
CATCCTGACCCTGAAGTACCCCGGCTTGATTTCTGACATTAGATCGGAAGAGCACACGTCTGAACTCCAGTCACTCCGCGAAATCTCGTATGCCGTCTTCTGCTTGAAAAAAAAAAAAAAAAAAAAAGAAAAAAAATATTCTATAGTACGAGCAGAAAAGGCAACAAAAGTAAGTTAAACAAACAATATTATAGGTTACAACAAATAACTGAAAGGAGACATAATCAAGGTGTTGCACACAACGTAGATTA
+
CCCDDFFFFFFFGGGGGGGGGGGGGGGGHHHHHHHHHHHHHHHHHHGGGGHHHHHHHGHHHGHHHHHHHHHHHHHHHGGGGGGHHHHHGGGHHHGFGHGHHHHHHHHGHHGGGGGCC/->-<---:-...//.---.0000000:0;00.;.-;//;0//..:...:.:/00000000000.....00000000000:00::...:0:0000000./.../00;000:0000:..0000....-....000
@M05620:45:000000000-G6HP7:1:1101:7694:15511 1:N:0:114
AAACCAGAAGACATGAGGTCAGCTAGATCGGAAGAGCACACGTCTGAACTCCAGTCACTCCGCGAAATCTCGTATGCCGTCTTCTGCTTGAAAAAAAAAAAAGTCCCCTATCTACCACCGCTCTCTGAGTTTATTTTGCCTCGGTTAGCCAGACCGACTGATCATATGAGGTGGGCTTCCCTATTTTTGTAACGTACGCACCTTTTTACTACCTTTCCCTTATAGCACTCGCCATTCCTACCCTAACCATC
+
3AAAAAAFFCFFFGGGGFFECGGFHGHHHHGGGGHHGFGBHEHHHGHHGHHHHHFGFHHHHGGEGG??FFGH?>FFGHGEEHGHDDGHHHHFBGHGGG@////1??1<0/<?1@FG1GA//><CG1111<=><1F>1111<0..<...=<DGH.:AC-:9/00009;00;/;;.-././//;0;0;00;:;//.9A.-..--/BF//;/;//;/:9//:/;/:///;//;.-;..;/;BBF..;....9;;
@M05620:45:000000000-G6HP7:1:1101:23515:15517 1:N:0:114
CATCCTGACCCTGAAGTACCCCGGCTTGATTTCTGACATTAGATCGGAAGAGCACACGTCTGAACTCCAGTCACTCCGCGAAATCTCGTATGCCGTCTTCTGCTTGAAAAAAAAACATAACACTTAATCCAATCTACTATTCGATTTGCGGCCTCTGTCGCTTCCCCTCTCGCGTGTTTCGGCTTCCACCACTCTACGCCTTTACTTACTCGTCTTGTCCTATAGTATACGTTGCCGCTGTATCTCAGTCA
+
A?ABBFBDCFFFGGGBGFGGGGGGGGGGAHHHHGFFGGHH5F5FGHGG2ECHHBHBGGGHHGEGHHHH3BGHFGHHH1EE>EEHHFH1FEHGHHEEGHGFHBHFHHH33?0//////222221111111<11101111111>0111.11---<../000.<...////.//..---9./0.--9-//09...//0//.--..//////;//.....;////99//;////.;/../----.///////;//
@M05620:45:000000000-G6HP7:1:1101:2272:15525 1:N:0:114
CATCCTGACCCTGAAGTACCCCGGCTTGATTTCTGACATTAGATCGGAAGAGCACACGTCTGAACTCCAGTCACTCCGCGAAATCTCGTATGCCGTCTTCTGCCTGAAAAAAAAAACATTGCTGCTTACCGAGTCCCCCCTGAACCCCAAGGCCAACAGAGAGAAGATGACTCATGTGATGCTCGGCCGACTCCCGTTCTCCTCCCGTCCTTTCCCCCTTCCTTTTCTGCCCGTCTTGCTTTCTGACATTT
+
AAAAAFFFFFFFGGGGGGGGGGC00A0E0AFGG2A2FDG2F1AAB///BBG0BGHH0EBFFCHFFHHFFG2BFG2GF/EE////B210??002>>>EFGEF1F11B0FF1C/<C//??111??1?<11?F/.-<>FGHGGC</0GEEC...:;C..:./://9.9//B00CBFF90;00;;;;B;-;A--;9;:E--:9AFFFFFF-;;B-;BFFFF--;;/;9FFFF/9:A--;AA//:;;F//99/;B/
@M05620:45:000000000-G6HP7:1:1101:7701:15529 1:N:0:114
AAACCAGAAGACATGAGGTCAGCTAGATCGGAAGAGCACACGTCTGAACTCCAGTCACTCCGCGAAATCTCGTATGCCGTCTTCTGCTTGAAAAAAAAAAAAAAAAAAGAAAATAATAAAAAAGGAGAGTGGAATAAGAATAAAAAAGAAAAAGAAGGTCAGCAGAAGGAAGTGAGATAAGAAGAGTATATAGAAAGAGTGAGAAGTAAGTTGATTAGGATAAGAGGAGAGGTTAGGAAATAGTGAAGAAA
+
BBBBBBAFFFFFGGGGGGGGGGHHBGHHHHGGGGHHHHHHHGHHHGHHHHHHHHHHHHHHHGGGGGGHEHHHFGHHHHGGGHGHHHHHHHHHHGHGGGGF</////--..000000000000-../.../0.0;000000000000-...//...././9//00.///.:/.////////////;.//:////////:.///////9///:////9//////;://.....././..///////9//////
@M05620:45:000000000-G6HP7:1:1101:7682:15532 1:N:0:114
AAACCAGAAGACATGAGGTCAGCTAGATCGGAAGAGCACACGTCTGAACTCCAGTCACTCCGCGAAATCTCGTATGCCGTCTTCTGCTTGAAAAAAAAAAAAAAAATAAGCGGGAATAGTTAAGGAGTATAGAGGGAATAGAGAAAAGCTGGACACTTGATGATAAAAAGAAAAGCATCGGAGGCAGTCCGGTTAATGAGTAAGAAGCAAGTGGGGGCGAAGACTATGTATATAGGGAGGATGGGGCGTGA
+
CCCCCCCFFFFFFGGGGGGGGGHHDHHHHHGEFGHHHHHHHGHHHGHHHHHHHHHHHHHHHGGGEFGHFHHHGGHFHHGGGHGHHHHHHHBGFHHGGEE/>//>//0111<-----/000000000.</0=0:0/.:./00000////.009..0.000000900000;...///./00...--...///.--9./;//////////////://.----9--.////9://9////./.-.:/....-9-.
@M05620:45:000000000-G6HP7:1:1101:23849:15554 1:N:0:114
AAACCAAGCAGACACACGTCTGAACTCCAGTCACTCCGCGAAATCTCGTATGCCGTCTTCTGCTTGAAAAAAAAAAAAAACACCCTAAACAACTCCACATCCTAGCCCTCACTCGCCTCTATCAAATCTACTCAAATAACAATTTTCTTTCTCCCTCACTCTTCTCCACTTATGTATCCCCTCAATTCTTCCCTTCCATCCACATTACTCCCCAAACACTAATCTCCCACTCTCCACCTCCATGCCCTCCC
+
BCCCCABFCFFFGGGGGEGGGGGHHHHHFHGHHHHHGGGGGGGHFHHHGGHHHHEEEHGHHHHHGHGHHHHGGGGE>>////B?//2222?/=22?2=22=221?1000/0/11/<<.>111>111110000<000000<000000<000:00:///..000000000900000090000./:.0000000;/009/00B.000000000:.9/.....:/0;90;9//..;00/0/...9:0000/09:.
@M05620:45:000000000-G6HP7:1:1101:20041:15617 1:N:0:114
TACCTGTACTGGGGAAGAGTGTAGCAATCGCCATTCCTACCCTAAAGATCGGAAGAGCACACGTCTGAACTCCAGTCACTCCGCGAAATCTCGTATGCCGTCTTCTGCTTGCAAAAAAAAATCTCGGAGGTTATTTTGCATCGGTGAGCCAGACAGAATGATCCGATTAGGGGTGCGAAACTCTTTGAGGAAAGGAAGCACCTTTTTATTAAATTTCCCTTTTATCAATCGCCATTCCTACCCTAAAGATC
+
BBBBBFFFFFFFGGGGGCFGDGCFDFHHHCFGEEF5FAGCHGHFCGF5BBFFGGA1GGBHHGABABFGGFDFGHC@FEGDFCEE//>/1B4BG?E?GGBE>>GGH4FFFFG/?FE0G/B/<0@>F0?/@?EGFGF?<G11>GG.>AFHGHH.CCH//CHH00GD::C.:00..::.9.-@?B0;FGGBEB:B/9.9/.;/BEB/B/B?/BFFFFFF/9BBB9FB/;/9B9??D..;9FFFB.FFF.BBBFB
@M05620:45:000000000-G6HP7:1:1101:20037:15634 1:N:0:114
TACCTGTACTGGGGAAGAGTGTAGCAATCGCCATTCCTACCCTAAAGATCGGAAGAGCACACGTCTGAACTCCAGTCACTCCGCGAAATCTCGTATGCCGTCTTCTGCTTGAAAAAAAAAAAAAAAACATATCTCAGCTCTCTAATCTCACACGCACCATCTCAACAACACTATTCTCTATATTAATCTACTCTTCACTCACATTATCCTCCCATTCACTTCTCTGCCTCTATCCTGCGCCCCATCCTGTT
+
CCCCDFFFFFFFGGGGGGGGGGHHHHHHHGGGGGHHHHHHHHHHHHHHHHHGGGGHHHGHHHGHHHGHHHHHHHHHHHHHHHGGGEGGHHHHHFGHHHHGGGHGHHHHHHHGHHHHGGGGG//--<-..000000<00000000000000C00----9.00:<00<0.9..0/0000:0000000<00000:000<0000/000000<000<./00000000<B00<000000</000--.-<9/:.0000
@M05620:45:000000000-G6HP7:1:1101:18403:15642 1:N:0:114
ATCTCTATCTCCTAAAAACCTGTTTAGATTTGGAGATAGACCTTCAGGTTTTTCATCATTTTCTGCATGAATTATACATTGACCACGTTCCAGCGTGGTCAGTTTGCAGCATTCTGTTATTTTGTTTGACAGAGTGTCTTGTTGAGAACATATGTAGGACATGATTTTTTCCTGCAACAGGGAAAATAAAGTATAAGTTTTAAAGATTTATTCTTTAATAAAGGATCTCAAAGCCAGCTTTAGAAAAAGGA
+
BBBBBFFFFFFFGGGGFGGGGGHHHHHHHHHHHHHHHFHHHHHHHGHHHHHGFHHHHHGHHHHHHHHGHHHHHHHGHHHHGGHHFHGHFHHHFHGGGGHHHHGGHHFHHFGHHHHHHHHHHHHHHHHHHHHHHHGHHHHHHGHHHHHGFFHHHHHHHHGHHHHHHHHHHCGHHHGHFHHHHGEFHFHFHFHFGGFFH=GGFHEFHEGGHHHHHHHHHHHFGGFHGHHHHHGGFHCCGGHHFHHHHHGGGGC
@M05620:45:000000000-G6HP7:1:1101:13508:15643 1:N:0:114
ATCTCTATCTCCTAAAAACCTGTTTAGATTTGGAGATAGACCTTCAGGTTTTTCATCATTTTCTGCATGAATTATACATTGACCACGTTCCAGCGTGGTCAGTTTGCAGCATTCTGTTATTTTGTTTGACAGAGTGTCTTGTTGAGAACATATGTAGGACATGATTTTTTCCTGCAACAGGGAAAATAAAGTATAAGTTTTAAAGATTTATTCTTTAATAAAGGATCTCAAAGCCAGCTTTAGAAAAAGGA
+
CCCCCFFFFFFFGGGGGGGGGGHHHHHHHHHHHHHHHHHHHHHHHHHHHHHGGHHHHHHHHHHHIHHHHHHHHHHHHHHHHHHHHHGHHHHHHHGGGGHHGGHHHHHHHHHHHHHHHHHHHHHHHHHHHHHHHHHHHHHHHHHHHHHHHHHHHHHHHHHHHHHHHHHHHGHHHHHHHHHHHGGHHHHHHGHHHHHHHHHHHHHHHHHHHHHHHHHHHHHHHHHGHHHHHHHHHHHHHGHHHHHHHHHHGGH
@M05620:45:000000000-G6HP7:1:1101:22381:15653 1:N:0:114
CATCCTGACCCTGAAGTACCCCGGCTTGATTTCTGACATTAGATCGGAAGAGCACACGTCTGAACTCCAGTCACTCCGCGAAATCTCGTATGCCGTCTTCTGCTTGAAAAAAAAAAAATAACTACTACCCAATACCCCCCTTCCCCCCCCGACCCCCCACTATACTCTTCCTCCTTTTCTTCTCTCCCTACTCCCCTACTCCTCCCTTCATTTCCCCCTTCCTTTTCTTCCCTTATTTCTTTCCTCCCTTT
+
CCCCCFFFFFFFGGGGGGGGGGGGGGGGHHHHHHHFHGHHHHHHHHGGGGHHHHHHHGHHHGHGHHHHHHGHHHFHHGGGFGGHHGHFFGHGFHEEGHGHHHHFHHGHHHHGGGGC<<011111<111>01.01>>CE?CC.:/CHDFFC--;;C.:=-.;/00;009;90;B//090;00:9B0;::90:0:BF.;9:FF00;BE;0;000;:0B::-9/9000BFB009/900000000:;000/.9;:
@M05620:45:000000000-G6HP7:1:1101:13519:15657 1:N:0:114
ATCTCTATCTCCTAAAAACCTGTTTAGATTTGGAGATAGACCTTCAGGTTTTTCATCATTTTCTGCATGAATTATACATTGACCACGTTCCAGCGTGGTCAGTTTGCAGCATTCTGTTATTTTGTTTGACAGAGTGTCTTGTTGAGAACATATGTAGGACATGATTTTTTCCTGCAACAGGGAAAATAAAGTATAAGTTTTAAAGATTTATTCTTTAATAAAGGATCTCAAAGCCAGCTTTAGAAAAAGGA
+
CDDDDFFFFFFFGGGGGGGGGGHHHHHHHHHHHHHHHHHHHHHHHHHHHHHGGHHHHIHHHIHIIHHHHHHHHHHHHHHHHHHHHHGHHHHHHHGGGGHHHHHHHHHHHHHHHHHHHHHHHHHHHHHH3FFHHHHHHHHHHHHHHHHHHHHHHHHHHHHHHHHHHHHHHGHHHHHHHHHHHGGHHHHHHHHHHHHHHHHHHHHHHHHHHHHHHHHHHHHHHHHHHHHHHGHHHHHHHGHHHHHHHGHHGGH
@M05620:45:000000000-G6HP7:1:1101:13493:15657 1:N:0:114
ATCTCTATCTCCTAAAAACCTGTTTAGATTTGGAGATAGACCTTCAGGTTTTTCATCATTTTCTGCATGAATTATACATTGACCACGTTCCAGCGTGGTCAGTTTGCAGCATTCTGTTATTTTGTTTGACAGAGTGTCTTGTTGAGAACATATGTAGGACATGATTTTTTCCTGCAACAGGGAAAATAAAGTATAAGTTTTAAAGATTTATTCTTTAATAAAGGATCTCAAAGCCAGCTTTAGAAAAAGGA
+
ABBBBFFFFFFFGFGGGGGGGGHHHHHHHHHHHCHHHHHHHHHHHHHHHHHGGHHHHHHHHHHHHHHHHHHHHHHHHHHHGFHHHHGHHHHHHHGGGGHHHHHHHHHHHHHHHHHHHHHHHHHHHHHHHHHHHHHHHHHHHHHHHHHHHHHGHHHHHHHHHHHHHHHHHGHHHHHHFHHHHGEHHHGHFHHHHHHHHHHHHHHHHHHHHHHHHHHHHHHGHHHHHHHHHHHHHHHHHGHHHHHGHHHHGGH
@M05620:45:000000000-G6HP7:1:1101:13514:15674 1:N:0:114
ATCTCTATCTCCTAAAAACCTGTTTAGATTTGGAGATAGACCTTCAGGTTTTTCATCATTTTCTGCATGAATTATACATTGACCACGTTCCAGCGTGGTCAGTTTGCAGCATTCTGTTATTTTGTTTGTCAGAGTGTCTTGTTGAGAACATATGTAGGACATGATTTTTTCCTGCAACAGGGAAAATAAAGTATAAGTTTTAAAGATTTATTCTTTAATAAAGGATCTCAAAGCCAGCTTTAGAAAAAGGA
+
BBBBBFFFFFFFGGGGGGGGGGHHHHHHHHHHHHHHHHHFHHHHHHHGHHHGGHHHHHHHHHHHHHHHHHHHHFHGHHHHHHHHGHGHHHHHHHGGGGHHHHHHHHHHHHHHHHHHHHHHHHHHHHHHHHHHHHHHHHHHHHHHFHHHHHHHHHHHHGHHHHHHHHHHHGHHHHHHGHHHHEGHHHFFGHHHHHGGHGGGHHGGHFGHHHHHHHHHHGGDHFGBFGHHHHHHFHFHHGHHHGFHHHHHGCH
@M05620:45:000000000-G6HP7:1:1101:26492:15680 1:N:0:114
AAACCAAGCAGACACTCACCAGAAGACATGAGGTCAGCTAGATCGGAAGAGCACACGTCTGAACTCCAGTCACTCCGCGAAATCTCGTATGCCGTCTTCTGCTTGAAAAAAAAAAAAAAAAAAAAGCAAGTATTATATAACCGCTCGTGTAAAACGACTATCAGCACAACGCAGTAGATCAAATATAGACTCAGGTAAAACTATGGAGCGAATATCATTCACACGAACATCTTAGCATGACGACTGTCATG
+
BCCCCBAFACFFGGGGGGGGGGHHHHHHHHHHHHHGHHHHHGHHHGGEGHHHHHHHGHHHGHHHHHHHHHHHHHHHGGGGGGHHHHHFEGHHHGFGHGHHHHHHHHHEHHGGGGG>/<-<-----..0//000000000:00------../0000-9-.-00000;;//.----.0000000000000000000/9000900000;0//-;--.900;000000;-.-:00;000000090.:-..00090
@M05620:45:000000000-G6HP7:1:1101:23867:15699 1:N:0:114
AGATTACTGCAACAGTTCCCCCTGGACCTGGAAAAGTTTCTTGCCTGGCTTACAGAAGCTGAAACAACTGCCAATGTCCTACAGGATGCTACCCGTAAGGAAAGGCTCCTAGAAGACTCCAAGGGAGTAAAAGAGCTGATGAAACAATGGCAAGTAAGTCAGGCATTTCCGCTTTAGCACTCTTGTGGATCCAATTGAACAATTCTCAGCATTTGTACTTGTAACTGACAAGCCAGGGACAAAACAAAGAT
+
AAABCFFFDDFFGGGFGGGGGGGGHHHHHHHHHHHHHHHHHHHHHHHHHHHHHHHHHHHHHHHHHHHHHHHHHHHHHHHHHHHHHGHHHHGHHHGGFFHHHHFFGHHHGHHHHHHGHHHHHGHGEEGEHGHHHGHHHHGHHFGHHHHHHGHHHGHHHHHHHHHHHHHHGHGGGGGHHHHHHHHHHHHGGHHHGHHHHGFFFHHHHHHHHHHHHHGGHHHHHHHHHHHHGHHHHGFGFGGGFFGGGGGGGGF
@M05620:45:000000000-G6HP7:1:1101:8678:15713 1:N:0:114
ATCTCTATCTCTAAAAACCTGTTTAGATTTGGAGATAGACCTTCAGGTTTTTCATCGTTTTCTGCATGAATTATACATTGACCACGTTCCAGCGTGGTCAGTTTGCAGCATTCTGTTATTTTGTTTGACAGAGTGTCTTGTTGAGAACATATGTAGGACATGATTTTTTCCTGCAACAGGGAAAATAAAGTATAAGTTTTAAAGATTTATTCTTTAATAAAGGATCTCAAAGCCAGCTTTAGAAAAAGGAA
+
AAAAAFFFFFFF3FGGGGGFG1FH3A1DGHFGCGEG1G1AGGH1GGG1FHGGCGE2B/FFF2FFFG1G1FGHEA2FDGHEFDHHFECG0GGGBE>EFF1FCBGHHFFFBFGH2@F2FDDGHHGGHHF1GFGBCBFG2BGBFGC2F/>BBFD>GBFFGFGFFGBFHHHHGFHHDBGHHHGHGFFHHH1DHHDGHDFH>GHFBFGHBGGHFDGGDGH0=G0GFHGEDC<DGFHFGHHGGFHHBFBGFHHGGFF
@M05620:45:000000000-G6HP7:1:1101:19874:15762 1:N:0:114
TACCTGTACTGGGGAAGCATTTGAATATCCCCCCATGGTGATGGGGACGGAGAACTGCTCCATAAACACAGGCAACGTGCCTAACTTTCCCGGGAAGATGAAGTCAAAGAGCGACCACAGCTCTCGGAGGTTATTTTGCATCGGTGAGCCAGACAGAATGATCCGATGAGGGGTGCGAAACTATTTGAGGAAAGGAAGCACCTTTTTATTAAATTTACCTTTTAGCAATCGCCATTCCTACCCTAAAGATG
+
CCCCCFFFFFFFGGGGGGGGGGHHHHHHHHHGGGGHHHGHHHHHHGGGGGGGGHHHHHHHHHHHGHHHHHHHGHHHGHHHHHHHHHHHHHHGGGGGGHHHHHHHHHHHGHHHGGGGGHHHHHHHHGGGGGEHHHHHHHHHHHGGGGGHHHHHHGHHHHGHHHHHHGGGHHHGG.@EGGGGGGGGGGGGGGGFGGGGGGGGFFFFFFFFFFFFFFFFFFFFFFFFFFFFFFFFFFFFFFFFFFFFFFFFFFF
@M05620:45:000000000-G6HP7:1:1101:9598:15771 1:N:0:114
CATCCTGACCCTGAAGTACCCCGGCTTGATTTCTGACATTAGATCGAAGAGCACACGTCTGAACTCCAGTCACTCCGCGAAATCTCGTATGCCGTCTTCTGCTTGAAAAAAAAAAAACACCACCCCCCCCCCCCCCCCCCCCCCCCCCCCCCCCCCCCCCCCCCCCCCCCCCCCCCCCCCCCCCCCCCCCCCCCCCCCCCCCCCCCCCCCCCCCCCCCCCCCCCCCCCCCCCCCCCCCCCCCCCCCCCCCC
+
CCCDDFFFFFFFGGGGGGGGGGGGGGGGHHHHHHHHHHHHHHGHHHGGGGHHHHHHGFHHGHHHHHHHHHHHHHHHEGGGGE?GGHF?ECGHHGEFHFHHHHHGFFGHHHGGGFF//?/?/....--<---:--9@;D-@9-@=;@@99=--9:9>;:-C--9@D;---C=;DA;=BCF-@BFA--:-9>@-CC;@D-==:---=CCAABDDAF@FF=>BFA-;-@D-;CCDB>-BA-9:>--@ADFA-@F
@M05620:45:000000000-G6HP7:1:1101:4530:15772 1:N:0:114
ATCTCTATCTCCTAAAAACCTGTTTAGATTTGGAGATAGACCTTCAGGTTTTTCATCATTTTCTGCATGAATTATACATTGACCACGTTCCAGCGTGGTCAGTTTGCAGCATTCTGTTATTTTGTTTGACAGAGTGTCTTGTTGAGAACATATGTAGGACATGATTTTTTCCTGCAACAGGGAAAATAAAGTATAAGTTTTAAAGATTTATTCTTTAATAAAGGATCTCAAAGCCAGCTTTAGAAAAAGGA
+
CEEDEFFFFFFFGGGGGGGGGGHHHHHHHHHHHHHHHHHHHHHHHHHHHHHGGHHHHIHHHIHHIHHHHHHHHHHHHHHHHHHHHHGHHHHHHHGGGGHHHHHHHHHHHHHHHHHHHHHHHHHHHHHHHHHHHHHHHHHHHHHHHHHHHHHHHHHHHHHHHHHHHHHHHGHHHHHHHHHHHGGHHHHHGHHHHHHHHHHHHHGHHHHHHHHHHHHHHHHHHHHHHHHHHGHHHGHHHGHHHHHHGHHHGGH
@M05620:45:000000000-G6HP7:1:1101:4552:15774 1:N:0:114
ATCTCTATCTCCTAAAAACCTGTTTAGATTTGGAGATAGACCTTCAGGTTTTTCATCATTTTCTGCATGAATTATACATTGACCACGTTCCAGCGTGGTCAGTTTGCAGCATTCTGTTATTTTGTTTGACAGAGTGTCTTGTTGAGAACATATGTAGGACATGATTTTTTCCTGCAACAGGGAAAATAAAGTATAAGTTTTAAAGATTTATTCTTTAATAAAGGATCTCAAAGCCAGCTTTAGAAAAAGGA
+
BCCCCFFFFFFFGGGGGGGGGGHHHHHHHHHHHGHHHHHHHHHHHHHHHHHGGHHHHHHHHHHHHHHHHGHHHHHHHHHHHHHHHHGHHHHHHHGGEGHHGHHHHHHHHHHHHHHHHHHHHHHHHHHHGHHHFHGGHHHHHHHHHHHGHHHHHHHHHHHHHHHHHHHHHGHHHHHHHHHHHGGHHHHHHHHHHHHHHHHHHHHHHHHHHHHHHGHHHGHHHHHHHHHHHGHHHHHHHGHHHHHHHHHHGGF
@M05620:45:000000000-G6HP7:1:1101:19878:15780 1:N:0:114
TACCTGTACTGGGGAAGCATTTGAATATCCCCCCATGGTGATGGGGACGGAGAACTGCTCCATAAACACAGGCAACGTGCCTAACTTTCCCGGGAAGATGAAGTCAAAGAGCGACCACAGCTCTCGGAGGTTATTTTGCATCGGTGAGCCAGACAGAATGATCCGATGAGGGGTGCGAAACTATTTGAGGAAAGGAAGCACCTTTTTATTAAATTTACCTTTTAGCAATCGCCATTCCTACCCTAAAGATG
+
CCCCCFFFFFFFGGGGGGGGGGHHHHHHHHHGGGGHHHGHHHHHHGGGGGGGGHHHHHHHHHHHHHHHHHHHGHHHGHHHHHHHHHHHHHHGGGGGGHHHHHHHHHHHHHHHGGGGGHHHHHHHHGGGGGGHHHHHHHHHHHGGGGGHHHHHHGHHHHHHHHHHHGGGHHHGG:AEGGGGGGGGGGGGGGGGGGGGGGGGGFFFFFFFFFFFFFFFFFFFFFFFFFFFFFFFFFFFFFFFFFFFFFFFFFF
@M05620:45:000000000-G6HP7:1:1101:21411:15785 1:N:0:114
ATCTCTATCTCCTAAAAACCTGTTTAGATTTGGAGATAGACCTTCAGGTTTTTCATCATTTTCTGCATGAATTATACATTGACCACGTTCCAGCGTGGTCAGTTTGCAGCATTCTGTTATTTTGTTTGACAGAGTGTCTTGTTGAGAACATATGTAGGACATGATTTTTTCCTGCAACAGGGAAAATAAAGTATAAGTTTTAAAGATTTATTCTTTAATAAAGGATCTCAAAGCCAGCTTTAGAAAAAGGA
+
CDDDDFFFFFFFGGGGGGGGGGHHHHHHHHHHHHHHHHHHHHHHHHHHHHHGGHHHHIHHHHHHHHHHHHHHHHHHHHHHHHHHGHGHHHHHHHGFGGHHHHHHHHHHHHHHHHHHHHHHHHHHHHHHHHHHGHHHHHHHHHHHHHHHHHHHHHHHHHHHHHHHHHHHHGHHHHGHHHHHHGGHHHHHHHHHHHHHHHHHHHHHHHHHHHHHHHHHHHHHHHHHHHHHHHHHHHFHHGHHHHHHHHHHGGH
@M05620:45:000000000-G6HP7:1:1101:4545:15791 1:N:0:114
ATCTCTATCTCCTAAAAACCTGTTTAGATTTGGAGATAGACCTTCAGGTTTTTCATCATTTTCTGCATGAATTATACATTGACCACGTTCCAGCGTGGTCAGTTTGCAGCATTCTGTTATTTTGTTTGACAGAGTGTCTTGTTGAGAACATATGTAGGACATGATTTTTTCCTGCAACAGGGAAAATAAAGTATAAGTTTTAAAGATTTATTCTTTAATAAAGGATCTCAAAGCCAGCTTTAGAAAAAGGA
+
BCBCCFFFFFFFGGGGGGGGGGHHHHHHHHHHHHHHHHHHHHGHHHHHHHHGGHHHHHIHHHHIHHHHHHHHHHHHHHHHHHHHHHGHHHHHHHGGGGHHHHHHHHHHHHHHHHHHHHHHHHHHHHHHGHHHHHGHHHHHHHHHHHHHHHHHHHHHHHHHHHHHHHHHHGHHHHGHHHHHHGGHHHHHHHHFHHHHHGHHHHHHHHHHHHHHHHHHHHHHHHHHHHHHHHHHGHHHHGHHHHHHHHHGGGH
@M05620:45:000000000-G6HP7:1:1101:2720:15794 1:N:0:114
AGATTACTGCAACAGTTCCCCCTGGACCTGGAAAAGTTTCTTGCCTGGCTTACAGAAGCTGAAACAACTGCCAATGTCCTACAGGATGCTACCCGTAAGGAAAGGCTCCTAGAAGACTCCAAGGGAGTAAAAGAGCTGATGAAACAATGGCAAGTAAGTCAGGCATTTCCGCTTTAGCACTCTTGTGGATCCAATTGAACAATTCTCAGCATTTGTACTTGTAACTGACAAGCCAGGGACAAAACAAAGAT
+
ABBBBFFFD54DGGFBGGGGGGGGHHHHHHHGHHHHHHHHHHHHHHHHHHHHHHGFGHHHHHHHHHHHHHHHGGHGGBGGFHGHGCHHHHHHHHGEEEBBFGFHHHHHGHHHHHHFGHHHHGHGGGGEHDGFGGHHHHGHFHHHHGFHHHGFFGHHHGGHFHHFHHHHFGEGGGGHHHHEHHHHHFHGFHHHGFHHHGGGGGHHHHHFHHHHHHHGHGHGHFHHEHHHHEFHGGGGGGEEEGEFFEEGFGF
@M05620:45:000000000-G6HP7:1:1101:5837:15799 1:N:0:114
TACCTGTACTGGGGAAGCATTTGAATATCCCCCCATGGTGATGGGGACGGAGAACTGCTCCATAAACACAGGCAACGTGCCTAACTTTCCCGGGAAGATGAAGTCAAAGAGCGACCACAGCTCTCGGAGGTTATTTTGCATCGGTGAGCCAGACAGAATGATCCGATGAGGGGTGCGAAACTATTTGAGGAAAGGAAGCACCTTTTTATTAAATTTACCTTTTAGCAATCGCCATTCCTACCCTAAAGATC
+
CCCDDFFFFFFFGGGGGGGGGGHHHHHHHHHGGGGHHHGHHHHHHGGGGGGGGHHHHHHHHHHHHHHHHHHHGHHHGHHHHHHHHHHHHHHGGGGGGHHHHHHHHHHHHHHHGGGGGHHHHHHHHGGGGGGHHHHHHHHHHHGGGGGHHHHHHGHHHHHHHHHHHGGGHHHGGGEGGGGGGGGGGGGGEFFGGGGGGGGGGFFFFFFFFHFFFFFFFFBFFFFFFFFFFFFFFFFFFFFFFFFFFFFFFFF
@M05620:45:000000000-G6HP7:1:1101:16265:15799 1:N:0:114
TACCTGTACTGGGGAAGCATTTGAATATCCCCCCATGGTGATGGGGACGGAGAACTGCTCCATAAACACAGGCAACGTGCCTAACTTTCCCGGGAAGATGAAGTCAAAGAGCGACCACAGCTCTCGGAGGTTATTTTGCATCGGTGAGCCAGACAGAATGATCCGATGAGGGGTGCGAAACTATTTGAGGAAAGGAAGCACCTTTTTATTAAATTTACCTTTTAGCAATCGCCATTCCTACCCTAAAGATC
+
AA>AAFFFFFFF1E11AA1G3AGHBDEF3GFEEGECGFAAGDGHEEGGGA/A/GCHFF11BBAGHEGFFGHEFEG?EFAGGGF1GHHFGEHFGGGGCHGEGHGBFGFFHHHHGGGGCHHGHHHHHCFGGGEHFHHHHHHHHHGGGGFHHHFHHFHHGGFHHHHHHFCCHHHGG:;AA??@GGGFGFFFEGFFFGGFGGEGFFFFFFFEFFFFFFFFFFBFFFFFFFFFFBEEFAEFFBFFBFFFFFEFFFF
@M05620:45:000000000-G6HP7:1:1101:2743:15805 1:N:0:114
AGATTACTGCAACAGTTCCCCCTGGACCTGGAAAAGTTTCTTGCCTGGCTTACAGAAGCTGAAACAACTGCCAATGTCCTACAGGATGCTACCCGTAAGGAAAGGCTCCTAGAAGACTCCAAGGGAGTAAAAGAGCTGATGAAACAATGGCAAGTAAGTCAGGCATTTCCGCTTTAGCACTCTTGTGGATCCAATTGAACAATTCTCAGCATTTGTACTTGTAACTGACAAGCCAGGGACAAAACAAAGAT
+
A>ABBFFBFFFFGGGGGGGGGGGGHCHGHE4BGGHHGHHHHHDHHHHEGHHHHFHHHHFGEGHFHGHHHCHHHHHHHHHHHHHHHHHHGGHHHHGEGGHCHHHB??GHFHGHHHDGHHGHHHBEFHDGHHFHHGFGHHHHHHHHHGCHGHHGHGHHHHHHHFBF/GHHHHDEGGGH1FGHHHHHFGCCFHHHFHHHFHFFHFHHHHHF0<<GHHFHG;CH:CG0CG00CFF.;EF.9?EEF?FFGE?A;CC
@M05620:45:000000000-G6HP7:1:1101:2726:15815 1:N:0:114
AGATTACTGCAACAGTTCCCCCTGGACCTGGAAAAGTTTCTTGCCTGGCTTACAGAAGCTGAAACAACTGCCAATGTCCTACAGGATGCTACCCGTAAGGAAAGGCTCCTAGAAGACTCCAAGGGAGTAAAAGAGCTGATGAAACAATGGCAAGTAAGTCAGGCATTTCCGCTTTAGCACTCTTGTGGATCCAATTGAACAATTCTCAGCATTTGTACTTGTAACTGACAAGCCAGGGACAAAACAAAGAT
+
CCCDCFFFFFFFGGFGGGGGGGGGHHHHHHHHHHHHHHHHHHHHHHHHHHHHHHHHHHHHHHHHHHHHHHHHHHHHHHHHHHHHHHHHHHHHHHGGGGHHHHHHHHHHGHHHHHHGHHHHHHHGGHGGHFHHHGHHHHGHHHHGHHHHHHHHHGHHHHHHHHHHHHHHHHGGGGGHHHHHHHHHHHHGHHHHHHHHHHGGHHHHHHHHHHHHHHHHHHHHHHHHHHHGHHHHHGGGGGGGGGGGGGGGGFF
@M05620:45:000000000-G6HP7:1:1101:2706:15819 1:N:0:114
AGATTACTGCAACAGTTCCCCCTGGACCTGGAAAAGTTTCTTGCCTGGCTTACAGAAGCTGAAACAACTGCCAATGTCCTACAGGATGCTACCCGTAAGGAAAGGCTCCTAGAAGACTCCAAGGGAGTAAAAGAGCTGATGAAACAATGGCAAGTAAGTCAGGCATTTCCGCTTTAGCACTCTTGTGGATCCAATTGAACAATTCTCAGCATTTGTACTTGTAACTGACAAGCCAGGGACAAAACAAAGAT
+
>>3AAFBD@54DFEEBFBGGGGGFFBBBGFGGFFBHBFHHHHGFFFGHAGHHHFBEFGHHHHFFBCCFHGBFCFHFFDFGFGFGHBCFBBDFFGBBE?FF@CCFGEEGGHGGFFHCBF3GCGFGDCF??DBDGFGGHGBFF?DFFFEHFFBBCF@FFGFFFGHFCGDG1F??EGGFGFFHFHHHFFFG1GGF1GGDGBBGFHHHGHG=GGBGGC;;;:CCHHB0<:CC/;BGCEBFEG?..A/.9.;.BF0
@M05620:45:000000000-G6HP7:1:1101:6645:15868 1:N:0:114
TACCTGTACTGGGGAAGCATTTGAATATCCCCCCATGGTGATGGGGACGGAGAACTGCTCCATAAACACAGGCAACGTGCCTAACTTTCCCGGGAAGATGAAGTCAAAGAGCGACCACAGCTCTCGGAGGTTATTTTGCATCGGTGAGCCAGACAGAATGATCCGATGAGGGGTGCGAAACTATTTGAGGAAAGGAAGCACCTTTTTATTAAATTTACCTTTTAGCAATCGCCATTCCTACCCTAAAGATC
+
BBCCCFFFFFFFGGGGGGGGGGHHHGHHHHHGGGGHHHGFHHHHHGGGGGGGGHHHHHHHHHHHHHHHGHHHGHHHGHHHHHHHHHHHHHHGGGFGGHHHHHHHHHHHHHGHGGGGGHHHHHHFHGGGGGAGHHHGHHHHFHGGGGGFHHHHHGHHGHHHHHHHHGGGHHHGGECGGEDDGGGGGGGGEFBFGGGGFGGFGFFFFFFFFFFFFFFFFFFFFFFFFFFFFFEFDFFFFFFFFFFFFFFFFFF
@M05620:45:000000000-G6HP7:1:1101:22085:15919 1:N:0:114
ATCTCTATCTCCTAAAAACCTGTTTAGATTTGGAGATAGACCTTCAGGTTTTTCATCATTTTCTGCATGAATTATACATTGACCACGTTCCAGCGTGGTCAGTTTGCAGCATTCTGTTATTTTGTTTGACAGAGTGTCTTGTTGAGAACATATGTAGGACATGATTTTTTCCTGCAACAGGGAAAATAAAGTATAAGTTTTAAAGATTTATTCTTTAATAAAGGATCTCAAAGCCAGCTTTAGAAAAAGGA
+
CCCCCFFFFFFFGGGGGGGGGGHHHHHHHHHHHHHHHHHHHHHHHHHHHHHGGHHHHHHHHIHHHHHHHHHHHHHHHHHHHHHHHHGHHHHHHHGGGGHHHHHHHHHHHHHHHHHHHHHHHHHHHHHHHHHHHHHHHHHHHHHHHHGHHHHHHHHHHHHHHHHHHHHHHGHHHHHHHHHHHGGGHHHHGGHGGHHHHGHHHHHHGHHHHHHHHHHHHHHHGHHHHHHHHHHGGHAGHGHHHHHFHHGHGGH
@M05620:45:000000000-G6HP7:1:1101:18596:15955 1:N:0:114
TACCTGTACTGGGGAAGCATTTGAATATCCCCCCATGGTGATGGGGACGGAGAACTGCTCCATAAACACAGGCAACGTGCCTAACTTTCCCGGGAAGATGAAGTCAAAGAGCGACCACAGCTCTCGGAGGTTATTTTGCATCGGTGAGCCAGACAGAATGATCCGATGAGGGGTGCGAAACTATTTGAGGAAAGGAAGCACCTTTTTATTAAATTTACCTTTTAGCAATCGCCATTCCTACCCTAAAGATC
+
CCCCCFFFFFFFGGGFGGGGGGHHHHHHHHHGGGGHHHFGFHHHHGGGGGGGGHHHHHHHHHHHHHHHHHHHGGHHGHHHHHHHHHHHHHHGGGFGGHHHGHHFGHHHHHHHGGGGGHGHHHHHHGGGGGEHHHHHHHFFHHGGGGGHHHHHHGHGCHHHHHHHHG.CHHHGGGGGGGGGGGGGGGGGGGFGFGGGGGGGGFFFFFFFFFFFFFFFFFFFFFFFFFFBFFFEDFFFFFFFFFFFFFFFFFF
@M05620:45:000000000-G6HP7:1:1101:28063:15972 1:N:0:114
TACCTGTACTGGGGAAGCATTTGAATATCCCCCCATGGTGATGGGGACGGAGAACTGCTCCATAAACACAGGCAACGTGCCTAACTTTCCCGGGAAGATGAAGTCAAAGAGCGACCACAGCTCTCGGAGGTTATTTTGCATCGGTGAGCCAGACAGAATGATCCGATGAGGGGTGCGAAACTATTTGAGGAAAGGAAGCACCTTTTTATTAAATTTACCTTTTAGCAATCGCCATTCCTACCCTAAAGATC
+
BBBBBFFFFFFFGGGGGGGGGGHHHHHHHHHGGGGHHHHHHGGHHGGGGGGGGHHHHHHHHHHHHHHHHHHHGHHHGHHHHHHHHHHHHHHGGGGGGGHHHHHHHHHHHHHGGGGGGHHHHHGHHGGGGGEHHHHHHHHHHHGGGGGHHHHHHGHHHHHHHHHHHGGGHHHGGEFGGGGGGGGGGGGGGGGFGGGFGGGEFFFFFFFFFFFFFFFFFFFFFFFFFFFFFFFFFFEFFFFFF;AFFFFFFFF
@M05620:45:000000000-G6HP7:1:1101:18596:15974 1:N:0:114
TACCTGTACTGGGGAAGCATTTGAATATCCCCCCATGGTGATGGGGACGGAGAACTGCTCCATAAACACAGGCAACGTGCCTAACTTTCCCGGGAAGATGAAGTCAAAGAGCGACCACAGCTCTCGGAGGTTATTTTGCATCGGTGAGCCAGACAGAATGATCCGATGAGGGGTGCGAAACTATTTGAGGAAAGGAAGCACCTTTTTATTAAATTTACCTTTTAGCAATCGCCATTCCTACCCTAAAGATC
+
BBBBBFFFFFFFGGGGGGGGGGHHHHHHHHHGGGGHHHHHFHHHHGGGGGGGGHHHHHHHHHHHHHHHHHHHGHHHGHHHHHGGHHHHHHHGGGGGGHHHHHHHHHHHHFFHGGGGCHHHHHHHHGGDGGGHGHHHHHHHHHGGGGGHHHHHHGHHCGHHHGHHGGGGHHHGGGGGGGGFGGGGGGGGGGFFFGGGGEFGGFFFFFFEFFFBFFFFFFFFFFFFFFFBFFEFDFFFFFFFBAFFFB/BFFB
@M05620:45:000000000-G6HP7:1:1101:17516:15975 1:N:0:114
AGATTACTGCAACAGTTCCCCCTGGACCTGGAAAAGTTTCTTGCCTGGCTTACAGAAGCTGAAACAACTGCCAATGTCCTACAGGATGCTACCCGTAAGGAAAGGCTCCTAGAAGACTCCAAGGGAGTAAAAGAGCTGATGAAACAATGGCAAGTAAGTCAGGCATTTCCGCTTTAGCACTCTTGTGGATCCAATTGAACAATTCTCAGCATTTGTACTTGTAACTGACAAGCCAGGGACAAAACAAAGAT
+
ABBBAFFFFFFFGGGGGGGGGGGGHHHHGHHGHHHHFGHHHHHHHHHHHHHFHHHHHHHHHHHHHHHHHHHH3BGGHHHHHHHHHGHHGHHHHHGG/EHHHHHGHHHHGHHHHHHHHHHHHGHGGHGEFHHHHGHHHHGHHHHHHHHHHHHHHGHHHHHHHHGHHHHHHHGGGGGHGGHHHHHGHGHGHHHHHFHHEHHEF<GGHHHHHGHHHGHGHCGGHHHHHHHEGHFHEGGGEFGGG?FFGGEGGGF
@M05620:45:000000000-G6HP7:1:1101:14981:15980 1:N:0:114
ATCTCTATCTCTAAAAACCTGTTTAGATTTGGAGATAGACCTTCAGGTTTTTCATCATTTTCTGCATGAATTATACATTGACCACGTTCCAGCGTGGTCAGTTTGCAGCATTCTGTTATTTTGTTTGACAGAGTGTCTTGTTGAGAACATATGTAGGACATGATTTTTTCCTGCAACAGGGAAAATAAAGTATAAGTTTTAAAGATTTATTCTTTAATAAAGGATCTCAAAGCCAGCTTTAGAAAAAGGAA
+
DDDDDFFFFFFFGGGGGGGGGGHHHHHHHHHHGHHHHHHHHHHHGHHHHHGGHHHHHHHHHHHHHIHHHHHHFHHHHHHH5FGHHGHHHH5GHGEGGHHGHHHHHHHHHHHHHHEHHHHHHHGHHHHGHFHHHHHHHHHHHHHGHHGHHGHHHHHHHHHGHHHHHHHHGHHGHHFHHHHHGGHHHHHHGGHHHHHHGHHHHGHHHHHHHHHHHHHHEDHHGGDFHGHHHHHHGHFHGHHHHHBFGHEEEFH
@M05620:45:000000000-G6HP7:1:1101:7259:15989 1:N:0:114
AAACCCAGAAGACATGAGGTCAGCTAGATCGGAAGAGCACACGTCTGAACTCCAGTCACTCCGCGAAATCTCGTATGCCGTCTTCTGCTTGAAAAAAAAAACCCCCTCGTCTCCCCCCTTTCTTCTTCCCCCTCCCCCCCTCCCCCCCCTCCCCACCCTCCATCCTCTCCCCCTTCTCCCTCTCATCTCTCTCCCTTCCCCCTCCCCTCCTTTCCCCCTTCCCTCTCCCCCCCCCTTTCTCCCTCCCCTTC
+
AAAAAAABBFFFGGGGFFBAFGHFHGFHGHHGDFDAGF3GHHFFHHGGHHHHHHHFGBGHGHGGECGFHF5G??EEFHHGEEHGHFHHHHGHFGHEGGCCB?/??////?//?D0AD/-<1=<<><=1>F0><.<<<A--A..:CDA---..9..:;;.;../;.9/:;/;A.-;FB;/9.;9/////;/;/;B/.:.9.;DA.;.99.;./:9//;.-.././.:;//9;---9;;B/;//;..;AAFF.
@M05620:45:000000000-G6HP7:1:1101:17500:15991 1:N:0:114
AGATTACTGCAACAGTTCCCCCTGGACCTGGAAAAGTTTCTTGCCTGGCTTACAGAAGCTGAAACAACTGCCAATGTCCTACAGGATGCTACCCGTAAGGAAAGGCTCCTAGAAGACTCCAAGGGAGTAAAAGAGCTGATGAAACAATGGCAAGTAAGTCAGGCATTTCCGCTTTAGCACTCTTGTGGATCCAATTGAACAATTCTCAGCATTTGTACTTGTAACTGACAAGCCAGGGACAAAACAAAGAT
+
BBBCCFFFFFFFGGGFGGGGGGGGHHHHHHHHHHHHHHHHHHHHHHHHHHHHHHHHHHHHHHHHHHHHHHHHHHHHHHHHHHHHHGHFHHHHHHGGEFHHHHHHHHHHGHHHHHHHHHHHHHHGGHGGHHHHHGHHHHGHHHHHHHHHHHHHHGHHHHHHHHHHHHHHHHGGGGGHHHHHHHHHHHHGHHHHHHHHHGHGGGHHHHHHHHHHHHHGHHHHHHHHGHHHHHHHHGGGGGGGG?FGGGGGGGF
@M05620:45:000000000-G6HP7:1:1101:28065:15992 1:N:0:114
TACCTGTACTGGGGAAGCATTTGAATATCCCCCCATGGTGATGGGGACGGAGAACTGCTCCATAAACACAGGCAACGTGCCTAACTTTCCCGGGAAGATGAAGTCAAAGAGCGACCACAGCTCTCGGAGGTTATTTTGCATCGGTGAGCCAGACAGAATGATCCGATGAGGGGTGCGAAACTATTTGAGGAAAGGAAGCACCTTTTTATTAAATTTACCTTTTAGCAATCGCCATTCCTACCCTAAAGATC
+
CCCCCFFFFFFFGGGGGGGGGGHHHHHHHHHGGGGHHHGHHHHHHGGGGGGGGHHHHHHHHHHHHHHHHHHHGHHHGHHHHHHHHHHHHHHGGGGGGHHHHHHHHHHHHHHHGGGGGHHHHHHHHGGGGGGHHHHHHHHHHHGGGGGHHHHHHGHHGHHHHHHHHGGGHHGGGCEGGGGGGGGGGGGGGGFGGGGGGGGGGFFFFFFFFFFFFFFFFFFFFFFFFFFFFFFFFFFFFFFFFFFFFFFFFFF
@M05620:45:000000000-G6HP7:1:1101:14969:15995 1:N:0:114
ATCTCTATCTCTAAAAACCTGTTTAGATTTGGAGATAGACCTTCAGGTTTTTCATCATTTTCTGCATGAATTATACATTGCCCACGTTCCCGCGTGGTCAGTTTGCAGCATTCTGTTATTTTGTTTGACCGAGTGTCTTGTTGAGAACATATGTAGGACATGATTTTTTCCTGCAACAGGGAAAATAAAGTATAAGTTTTCAAGATTTATTCTTTAATAAAGGATCTCAAAGCCAGCTTTAGAAAAAGGAA
+
BBBBBFFFFFFFGGGGGFGGGGHHFHHHHHBG4GFHFHDFHHHHGHGHGHGGHHHHAGHHHHHHHBGHGFHH5FHHHHHH5FHFGGHHHHBAFGGGCHHHHHHH4GHHFFGHHHBGHGHHHH4FGHGEH3>EEFEHHHHHHHHDG?FGHHHHHHHFGHHHHHHHHHHHGHHHDHGHH0<GGGHCBGF1GGGHHDDGDGHH00DHHHHHFHHHHHHG0=0;;GG/0GHHGHCBGGF.;FFGFF0BFFAA./;
@M05620:45:000000000-G6HP7:1:1101:14864:15999 1:N:0:114
CATCCTGACCCTGAAGTACCCCGGCTTGATTTCTGACATTAGATCGGAAGAGCACACGTCTGAACTCCAGTCACTCCGCGAAATCTCGTATGCCGTCTTCTGCTTGAAAAAAAAAAAAAACAAAAGAACCCTCTATAACAACATTTCCACACATACTAGGCAACAAGATAAGATACCACATACCCTAGCCAACTCCTAGAGCCTTCTCTCTATGTACCACCCTTCGAGTCCCTATCTGCAACTCCCCCTCC
+
BBBCCFFFFFFFGGGGGFGGGGGGGGGGHHHHHHHHHHHHGHFHHHGEFEHHHHHGHGGHHGHGHHHHHHHHHHHHHGGG/>EGHHHHGGHHHHGFGHGHHHHHHHHGGHG@GGG@@>>-..>000../<.../000<0<0../:000000.:000000//0....//0;000000000.000/00//0/0/./00000000./000:000000000000...//../0/000000000000/00.:.-..
@M05620:45:000000000-G6HP7:1:1101:29344:16000 1:N:0:114
ATCTCTATCTCCTAAAAACCTGTTTAGATTTGGAGATAGACCTTCAGGTTTTTCATCATTTTCTGCATGAATTATACATTGACCACGTTCCAGCGTGGTCAGTTTGCAGCATTCTGTTATTTTGTTTGACAGAGTGTCTTGTTGAGAACATATGTAGGACATGATTTTTTCCTGCAACAGGGAAAATAAAGTATAAGTTTTAAAGATTTATTCTTTAATAAAGGATCTCAAAGCCAGCTTTAGAAAAAGGA
+
BBBBBFFFFFFFGGGGGGGGGGHHHHHHHHHHHHHGHHHGHHHHHHHHGHHGGHGHHHHHHHHHHHGHHGHHHGHFHHHHEHHHHHG1FHHHHHGGGGHHHHFHFGHFHHGHHGGHFHHHHHGHHHHHFHHHHHFHHHHHHFHHHHEHHFFGGHFGHHHHFHGFGHGHHGHHHBGFGHHHGAFFHHHGHHHHGGGHHGFHGFHGGHHHHHGHHGHHGHHHHHHHFHHFHFHHEHFGHGFGFHHGHHGFDGH
@M05620:45:000000000-G6HP7:1:1101:29361:16007 1:N:0:114
ATCTCTATCTCCTAAAAACCTGTTTAGATTTGGAGATAGACCTTCAGGTTTTTCATCATTTTCTGCATGAATTATACATTGACCACGTTCCAGCGTGGTCAGTTTGCAGCATTCTGTTATTTTGTTTGACAGAGTGTCTTGTTGAGAACATATGTAGGACATGATTTTTTCCTGCAACAGGGAAAATAAAGTATAAGTTTTAAAGATTTATTCTTTAATAAAGGATCTCAAAGCCAGCTTTAGAAAAAGGA
+
A>1>AFFFF3D@BGGGGGGGGGHHHHHHHHHHHHHHGFEEGFHHHGHHHHHGGHHHHHGHHHHHHHHGHHHHHHHGHHHHHHHHGHGFGHHHHHGGGGGHHHFHGHHHHHHHHHHHGHHHHHHHHHHHHHHHHHHHHHHHHHHHHHGHHHHHHHHHHHHHHHHHHHHHHGHHHHHHHHHHHEFHHHHHHHHHHHHHHGHHFHHHHHHHHHHHHHHHHFHHHHHGGHHHHHHHGFHHHGHHHHHHGHFHGGH
@M05620:45:000000000-G6HP7:1:1101:6376:16021 1:N:0:114
CATCCTGACCCTGAAGTACCCCGGCTTGATTTCTGACATTAGATCGGAAGAGCACACGTCTGAACTCCAGTCACTCCGCGAAATCTCGTATGCCGTCTTCTGCTTGAAAAAAAAAAATATTTTGTTTGACATAGTGTCTTTTTTCGACCCTATTTCTTACCTCCTTTTTTCCTGCCCCAGGTACCCTCCAGTATACGTTTTACAGCTTTCTTCTTTCCTCAAGGATCTCACAGCCAGCTTTAGACCACGGC
+
AAAAAFF5CCF4CGGGFGGGFGEGECEGCHHHHFFFGHHAGAAGHHGDEECGHHH2GCGFHEHDGDHFFEGGEGHHHCAEEGGHHEFFGGFFGHGGGHGHFH4GFHFHEGHC@@@//<111<11?0001=1111>1>GDF1FB-/-..<<B/:;0000:</00;/;00;?FGG0/.9A.;./0;00:..//90;0;C9F/9/////;;BFFFFFFFB99///;9.;BF//;//.;;.AFBF////;..;-9
@M05620:45:000000000-G6HP7:1:1101:29361:16026 1:N:0:114
ATCTCTATCTCCTAAAAACCTGTTTAGATTTGGAGATAGACCTTCAGGTTTTTCATCATTTTCTGCATGAATTATACATTGACCACGTTCCAGCGTGGTCAGTTTGCAGCATTCTGTTATTTTGTTTGACAGAGTGTCTTGTTGAGAACATATGTAGGACATGATTTTTTCCTGCAACAGGGAAAATAAAGTATAAGTTTTAAAGATTTATTCTTTAATAAAGGATCTCAAAGCCAGCTTTAGAAAAAGGA
+
ABBBBFFFFFFFGGGGGGEGGGHHHHHHHHHHHGHGHHHFGHHHHHHHHHHGGHHHHHHHHHHGHHHHHGHHHHHGHGHHHGHHGHGFHHGHHHGGGGHHFHHHHHHGHHHHHGHHGHHHHHHHGHHHHHHHHHHHHHHHHHHHHHGHGHHHHHHHHHHHHHHHHHHHHGHHHHHHHHHHHGGHHGHHHHHHHFHHHFGHGHHHHHHHHHHHHHHHHFHHHHHHGHHHHGHHHHHHHGGHFHHHGGFHGGF
@M05620:45:000000000-G6HP7:1:1101:17619:16027 1:N:0:114
TACCTGTACTGGGGAAGCATTTGAATATCCCCCCATGGTGATGGGGACGGAGAACTGCTCCATAAACACAGGCAACGTGCCTAACTTTCCCGGGAAGATGAAGTCAAAGAGCGACCACAGCTCTCGGAGGTTATTTTGCATCGGTGAGCCAGACAGAATGATCCGATGAGGGGTGCGAAACTATTTGAGGAAAGGAAGCACCTTTTTATTAAATTTACCTTTTAGCAATCGCCATTCCTACCCTAAAGATC
+
CCDCCFFFFFFFGGGGGGGGGGHHHHHHHHHGGGGHHHGHHHHHHGGGGGGGGHHHHHHHHHHHHHHHHHHHGHHHGHHHHHHHHHHHHHHGGGGGGHHHHHHHHHHHHHHHGGGGGHHHHHHHHGGGGGGHHHHHHHHHHHGGGGGHHHHHHGHHHHHHHHHHHGGGHHHGGGGGGGGGGGGGGHHGGGFGGGGGGFGGGFFFFFFFFFFFFFFFHFFFFFFHFFFFFFFFFFFFFFFFFFFFFFFFFFF
@M05620:45:000000000-G6HP7:1:1101:17640:16028 1:N:0:114
TACCTGTACTGGGGAAGCATTTGAATATCCCCCCATGGTGATGGGGACGGAGAACTGCTCCATAAACACAGGCAACGTGCCTAACTTTCCCGGGAAGATGAAGTCAAAGAGCGACCACAGCTCTCGGAGGTTATTTTGCATCGGTGAGCCAGACAGAATGATCCGATGAGGGGTGCGAAACTATTTGAGGAAAGGAAGCACCTTTTTATTAAATTTACCTTTTAGCAATCGCCATTCCTACCCTAAAGATC
+
BBBBBFFFFFFFGGFGFGGGGGHHHHHGHHHGGGGHHHHHHHHGHGGGGGGGGHHHGHHHHHHHHHHFHHHHGHHHGHHHHHGHHHHHHHHGGGGGGHHHHGHHGHHHGHHHGFGGGHHHHHHHHGGGGGGHHHHHHHGHHHGGG?FHHHHHCEGGCCHFHHHHFCEFHHG?D;ADACCGGGBFGGGECB;BFGGFFFGGGFFFFFFFFFFFFFFFBFFFFFFFFFFFFFEEDFFFFFFFFFFF9FFBFFF
@M05620:45:000000000-G6HP7:1:1101:17628:16048 1:N:0:114
TACCTGTACTGGGGAAGCATTTGAATATCCCCCCATGGTGATGGGGACGGAGAACTGCTCCATAAACACAGGCAACGTGCCTAACTTTCCCGGGAAGATGAAGTCAAAGAGCGACCACAGCTCTCGGAGGTTATTTTGCATCGGTGAGCCAGACAGAATGATCCGATGAGGGGTGAGAAACTATTTGAGGAAAGGAAGCACCTTTTTATTAAATTTACCTTTTAGCAATCGCCATTCCTACCCTAAAGATC
+
AABBCFFFFFFFGGGGGGGGGGHHHHHHHHHGGGGHHHGHHHHHHGGGGGGGGHHHHHHHHHHHHHHHHHHHGHHHGHHHHHHHHHHHHHHGGGCEGHHHHHHHHHFHHHHHGGGGGHHHHHHHHGGGGGCGHHHHHHHHHHGGGGGHHHHHFGHHCGHHHHHHHGGGHHHGGEGAFFFGGGGGGGGGGGGGGGGGEAFFGGFGGGGGFFFFFFFFFFFFFFFFFFFFFFFFFFFFFFFFFAFFF/;FFFF
@M05620:45:000000000-G6HP7:1:1101:21273:16073 1:N:0:114
TACCTGTACTGGGGAAGCATTTGAATATCCCCCCATGGTGATGGGGACGGAGAACTGCTCCATAAACACAGGCAACGTGCCTAACTTTCCCGGGAAGATGAAGTCAAAGAGCGACCACAGCTCTCGGAGGTTATTTTGCATCGGTGAGCCAGACAGAATGATCCGATGAGGGGTGCGAAACTATTTGAGGAAAGGAAGCACCTTTTTATTAAATTTACCTTTTAGCAATCGCCATTCCTACCCTAAAGATC
+
DDDDDFFFFFFFGGGGGGGGGGHHHHHHHHHGGGGHHHGHHHHHHGGGGGGGGHHHHHHHHHHHHHHHHHHHGHHHGHHHHHHHHHHHHHHGGGGGGHHHHHHHHHHHHHHHGGGGGHHHHHHHHGGGGGGHHHHHHHHHHHGGGGGHHHHHHGHHHHHHHHHHHGGGHHHGGEEGGGGGGHGHHHGGGGGGGGGGGGGFGFFFFFFFFHHFFFHFHFFFFFFFFFFFFFFFFFFFFFFFFFFFFFFFFFF
@M05620:45:000000000-G6HP7:1:1101:7213:16100 1:N:0:114
TACCTGTACTGGGGAAGCATTTGAATATCCCCCCATGGTGATGGGGACGGAGAACTGCTCCATAAACACAGGCAACGTGCCTAACTTTCCCGGGAAGATGAAGTCAAAGAGCGACCACAGCTCTCGGAGGTTATTTTGCATCGGTGAGCCAGACAGAATGATCCGATGAGGGGTGCGAAACTATTTGAGGAAAGGAAGCACCTTTTTATTAAATTTACCTTTTAGCAATCGCCATTCCTACCCAAAGATCG
+
DDDDDFFFFFFFGGGGGGGGGGHHHHHHHHGGGGGHHHFHHHHHHGGGGGGGGHHHHHHHHHHHHHHHHHHHGHHHGHHHHHHHHHHHHHHGGGGGGHHHHHHHHHHHHHHHGGGGGHHHHHHHHGGGGGEHHHHHHHHHHHGGGGGHHHHHHGHHHHHHHHHHHGGGHHHGG:AEGGGGGGGHHHHGGGFGGGGGGGGFGFFFFFFFFHHFFFFFHFFFFFFFFFFFFFFFFFFFFFFFFFFFFFFFFFE
@M05620:45:000000000-G6HP7:1:1101:7198:16112 1:N:0:114
TACCTGTACTGGGGAAGCATTTGAATATCCCCCCATGGTGATGGGGACGGAGAACTGCTCCATAAACACAGGCAACGTGCCTAACTTTCCCGGGAAGATGAAGTCAAAGAGCGACCACAGCTCTCGGAGGTTATTTTGCATCGGTGAGCCAGACAGAATGATCCGATGAGGGGTGCGAAACTATTTGAGGAAAGGAAGCACCTTTTTATTAAATTTACCTTTTAGCAATCGCCATTCCTACCCAAAGATCG
+
CCCCCFFFFFFFGGGGGGGGGGHHHHHHHHHGEGGHHHGHHHHHHGGGGGGGGGHHHHHHHHHHHHHHHHHHGHHHGHHHHHHHHHHHHHHGGGGGFFHHHHGHHHHHHHHHGGGGGHHHHHHHHGGGGGFHHHHHHHHHHHGGGGGHHHHHHGHHHGHHHHHHHGGGHHHGGFEGGGGGGGGGGGGGGG;FFGGGGGGGGFFFFFFFFFFFFFFFFFFFFFFFFFFFFFFFFFFFFFFFFFFFFFFFFFE
@M05620:45:000000000-G6HP7:1:1101:3859:16166 1:N:0:114
ATCTTATCTCCTAAAAACCTGTTTAGATTTGGAGATAGACCTTCAGGTTTTTCATCATTTTCTGCATGAATTATACATTGACCACGTTCCAGCGTGGTCAGTTTGCAGCATTCTGTTATTTTGTTTGACAGAGTGTCTTGTTGAGAACATATGTAGGACATGATTTTTTCCTGCAACAGGGAAAATAAAGTATAAGTTTTAAAGATTTATTCTTTAATAAAGGATCTCAAAGCCAGCTTTAGAAAAAGGAA
+
BCCCCFFFFFFFGGGGGGGGGGHHGHHHHHHHHHHHHHHHHHHHHHHHHHGGHHHHHHHHIHHIHHHHHHHHGHHHHHHHHHHHHGHHHHHHHGFGGHHGHHHHHHHHHHHHHHHHHHHHHHHHHHHGHHHHHHHHHHHHHHHGHGEGHHHHHHGHHGHHHHHHHHHHGHHHHHGHHHHHGGHGHHGGHHGHHHHHHHHHGGGHGHHHHHHHHHHGFHFHGHHHHHHHHGHHHHGHGHHHGHGGGHFGGHG
@M05620:45:000000000-G6HP7:1:1101:3842:16170 1:N:0:114
ATCTTATCTCCTAAAAACCTGTTTAGATTTGGAGATAGACCTTCAGGTTTTTCATCATTTTCTGCATGAATTATACATTGACCACGTTCCAGCGTGGTCAGTTTGCAGCATTCTGTTATTTTGTTTGACAGAGTGTCTTGTTGAGAACATATGTAGGACATGATTTTTTCCTGCAACAGGGAAAATAAAGTATAAGTTTTAAAGATTTATTCTTTAATAAAGGATCTCAAAGCCAGCTTTAGAAAAAGGAA
+
AABCCFFFFFFFGGGGGGGGGGHHFGFHHHHHHGFHHHHHHHHHFHHHHHGGHFHHHHHHHIHIHGHHFGHHHHHHHHHHHHHHHEGHHHHHHGGGGHHGHHHHHHGHHGHHHHHHHHHHHHHHHHHGHHHGHGGGHHHHHHHGFEDBFGHHHHHHHHHGHHHHHHHHGHHHHHGHHHGHGGFHHHHHGHFGHGHHDGHHHGGHGHHHHHHHHHHFFGHGEGFFGGHFHHGHBGCHFHHHHGCCCGAE?GF
@M05620:45:000000000-G6HP7:1:1101:3872:16179 1:N:0:114
ATCTTATCTCCTAAAAACCTGTTTAGATTTGGAGATAGACCTTCAGGTTTTTCATCATTTTCTGCATGAATTATACATTGACCACGTTCCAGCGTGGTCAGTTTGCAGCATTCTGTTATTTTGTTTGACAGAGTGTCTTGTTGAGAACATATGTAGGACATGATTTTTTCCTGCAACAGGGAAAATAAAGTATAAGTTTTAAAGATTTATTCTTTAATAAAGGATCTCAAAGCCAGCTTTAGAAAAAGGAA
+
CCCCCFFFFFFFGGGGGGGGGGHH5GHHHHHHHHHHHHHHHHHHHHHHHHGGHHFHHIHHIHIIHHHHHHHHHHHHHHHHHHHHHGHHHHFHHGGGGHHGHHHHHHHHHHHHHHFHHHHHHHFHHHHHHHHHHHHHHHHHHHHGHHHHHHHHHHHGHHHHHHHHHHHHGHHHHHHHHHHHGGHHHHHHHHHHHHEGHHHHHHHHHHHHHHHHHHHHFDFHBGHGHHHHHHHHHHHHGHHHHHHHHHHGFHG
@M05620:45:000000000-G6HP7:1:1101:3847:16189 1:N:0:114
ATCTTATCTCCTAAAAACCTGTTTAGATTTGGAGATAGACCTTCAGGTTTTTCATCATTTTCTGCATGAATTATACATTGACCACGTTCCAGCGTGGTCAGTTTGCAGCATTCTGTTATTTTGTTTGACAGAGTGTCTTGTTGAGAACATATGTAGGACATGATTTTTTCCTGCAACAGGGAAAATAAAGTATAAGTTTTAAAGATTTATTCTTTAATAAAGGATCTCAAAGCCAGCTTTAGAAAAAGGAA
+
BCCCCFFFFFFFGGGGGGGGGGHHFGGHHHHHHGHHHHHHHHHHHHHHHHGGHGHHHHHHHIIHHGHHGHHHHHHHHHHHHHHGHEGHHHFGHGFGGHHGHGHHHHHHHHHHHHHHHHHHHHHHHHHGHHHHHHHHHHHHHHHHHHFGHHHHHGGHHGHHHHHHHHHHGHHHHHGHHGHHGGHGHHHHHGFGHHHHGHHHHHHHHHHHHHHHHHHGFGGHHGHHHHHHHHGHHHGHGHHHGHHFFFFEGHF
@M05620:45:000000000-G6HP7:1:1101:22925:16193 1:N:0:114
AAACCAAGCAGACACTCACCAGAAGACATGAGGTCAGCTAGATCGGAAGAGCACACGTCTGAACTCCAGTCACTCCGCGAAATCTCGTATGCCGTCTTCTGCTTGAAAAAAAAAAAAAAAAACAAAAGAAAGACGAAAAAAAGGTAATATGTAAATAATAAAAAAAAATAAAAAAGTATAAAATTGCACAAATAATCGACATTATTAAATAAGAAAGTGTATAAGAGAAGGGATATAGATGCAGGGGATGA
+
BBBCCBCFDFFFGGGGGGGGGGHHBBBGHHHHHGHHHHHHHHHHHGGGGHHFHHHHGHHHGHGHHHHHHHHHHHHHGGGGGGHFHHHFEHHHHGFGHGHHHHHHHHHHGHGGGGGB<<-<>-.<.<</<./0//.--.-.;-..:000000000000:0000;0---:.:0000-.00000:00000000/.00000..-.9000000000:0:0/000:00:000;/0:...//000000:00:--.9.0
@M05620:45:000000000-G6HP7:1:1101:6486:16202 1:N:0:114
TACCTGTACTGGGGAAGCATTTGAATATCCCCCCATGGTGATGGGGACGGAGAACTGCTCCATAAACACAGGCAACGTGCCTAACTTTCCCGGGAAGATGAAGTCAAAGAGCGACCACAGCTCTCGGAGGTTATTTTGCATCGGTGAGCCAGACAGAATGATCCGATGAGGGGTGCGAAACTATTTGAGGAAAGGAAGCACCTTTTTATTAAATTTACCTTTTAGCAATCCCATTCCTACCCTAAAGATCG
+
BBBBBFFFFFBFCCFFGGGGGGHHHHHHHHHGGGGHHHGHHHHGHGGGGGGGFFGHHHHHHHHHHHHHHHHHGGHHGHHHHHHHHHHHHHHGGGGGGHHHGHFGHHHHHHHHGGGGGHHHGHHHGGGFGGGHHHHHHHHGHFGGGGGHHHHHHGHGHHHHHHHHGGGGHHHGGDGGCGGGGGGGGGGGGGCFGGGGGGGGFFFFFFFFFFFFFFFFFFFFFFFFFFBFFFFFFFFFFFFFFFFFFFFFFFE
@M05620:45:000000000-G6HP7:1:1101:6506:16203 1:N:0:114
TACCTGTACTGGGGAAGCATTTGAATATCCCCCCATGGTGATGGGGACGGAGAACTGCTCCATAAACACAGGCAACGTGCCTAACTTTCCCGGGAAGATGAAGTCAAAGAGCGACCACAGCTCTCGGAGGTTATTTTGCATCGGTGAGCCAGACAGAATGATCCGATGAGGGGTGCGAAACTATTTGAGGAAAGGAAGCACCTTTTTATTAAATTTACCTTTTAGCAATCCCATTCCTACCCTAAAGATCG
+
BBBBBFFFFFFFGGGFFGGGGGHFHFHHHHGG?FEHHHGHGHHHHFECGGFGGHHHHGHHHHHFFHHHGHHHGHHHGHHEHFHHHHHHHHHEGGEF?CGHFHHDGGHHFHBFGGGGGHHHGHHHHGGGGGAGFHHHHHHGHHGGGGGHFHHGHGHHHHFGFHHHHGGGHHGGGCADAB?DCGGGGGGGEB;BFGGFFFGE/EFFFFFFFFFFFFFFFFFFFFFFBFBBFFFFEFFFFFBF.9FFFFFFFFE
@M05620:45:000000000-G6HP7:1:1101:5012:16231 1:N:0:114
CATCCTGACCCTGAAGTACCCCGGCTTGATTTCTGACATTAGATCGGAAGAGCACACGTCTGAACTCCAGTCACTCCGCGAAATCTCGTATGCCGTCTTCTGCTTGAAAAAAAAAAATATTTTTTTTGCCCTCTTTTCTTTTTTTTCCCCTATCTAGTTCCTCCTTTTTTCCTTCCTCCGGTCCTTTCTCTTCTCATTTTTCCTTCTTTTTTCTTTCCTCCTTTATCTCCCCTCTCTCTTTCCTCCCCTTC
+
AA>AAFFFF1CCGGGGFGGGAFFGEGGGHHHHHGHHFHHHHHBHHHGFCEAGGHHBGCHGHGGBF1GHHFFEFHHHHGCEE@E>FDEFFE0FBGEE?GFHBG1GHHHHEHHC/<<</0<?<FD1-AC-0<0/</=<GFDFF0<:--/0<FF.000000090;09;0FF0-/BC00;0;/;99--//;;/9/;;B;//;:9//////;;F/9@BBFFFFF//-9//;;B9//;-;-//;B99/////9--;-
@M05620:45:000000000-G6HP7:1:1101:6310:16233 1:N:0:114
ATCTCTATCTCCTAAAAAGGAAGAAAGGGGAGGGAAGATCGGAAGAGCACACGTCTGAACTCCAGTCACTCCGCGAAATCTCGTATGCCGTCTTCTGCTTGAAAAAAAAAAAAAAAAAACAAAAGAAAAATAAAAAAGAGTAATTATTGGTAAAAAAAAAAAATAAAAGAAATATGTGAGAAGGGAGAGATGATACTAAAGTAAAGAAAAGTAGAGAAGAAGAGTGATAGAAGAAAGGAAATGAAAGAAAA
+
CCCCCFFFFFDFGGGGGGGGGGHGGGHHGAAEEEEHGHHHHGGGGHHHHHHHGHHHGHFHHHHHHHHHHHHHGGGFGGHGFHHGFHHHHGEGHGHHHHHHHH?BGGGGCBCA>-<----.:..:/:.//..0;C00-../90;0000000000990:------.:0000../0000000000/.....9.0000000000000000:.///0000000/0;/B.0000000000//0.///000000/;//
@M05620:45:000000000-G6HP7:1:1101:27002:16257 1:N:0:114
TACCTGTACTGGGGAAGCATTTGAATATCCCCCCATGGTGATGGGGACGGAGAACTGCTCCATAAACACAGGCAACGTGCCTAACTTTCCCGGGAAGATGAAGTCAAAGAGCGACCACAGCTCTCGGAGGTTATTTTGCATCGGTGAGCCAGACAGAATGATCCGATGAGGGGTGCGAAACTATTTGAGGAAAGGAAGCACCTTTTTATTAAATTTACCTTTTAGCAATCGCCATTCCTACCCTAAAGATC
+
DDCDDFFFFFFFGGGGGGGGGGHHHHHHHHHGGGGHHHGHHHHHHGGGGGGGGHHHHHHHHHHHHHHHHHHHGHHHGHHHHHHHHHHHHHHGGGGGGHHHHHHGHHHHHHHHGGGGGHGHHHHHHGGGGGGHHHHHHHHHHHGGGGGHHHHHHGHHHHHHHHHHHGGGHHHGGEGGGGGGGHGGHGGGEGCFGGGGGFGGGFFFFFFFFFFFFFFFFFFFFFFFFFFFFFFFFFFFBFFFFFFFFFFFFFF
@M05620:45:000000000-G6HP7:1:1101:26986:16267 1:N:0:114
TACCTGTACTGGGGAAGCATTTGAATATCCCCCCATGGTGATGGGGACGGAGAACTGCTCCATAAACACAGGCAACGTGCCTAACTTTCCCGGGAAGATGAAGTCAAAGAGCGACCACAGCTCTCGGAGGTTATTTTGCATCGGTGAGCCAGACAGAATGATCCGATGAGGGGTGCGAAACTATTTGAGGAAAGGAAGCACCTTTTTATTAAATTTACCTTTTAGCAATCGCCATTCCTACCCTAAAGATC
+
CCCCCFFFFFFFGGGGGGGGGGHGHHHHHHHGGGGHHHGHHHHHHGGGGGGGGHHHHHHHHHHHHHHHHHHHGGHHGHHHHHHHHHHHHHHGGGGGGHHHGHHGHHHHHHHHGGGGGHHHHHHHHGGGGGCHHHHHHHHHHHGGGGGHHHHHHGHHHHHFHHHHHGGGHHHGGCDGGGGGGGGGGGGGGGFGGFFGGFGGFFFFFFFFFFFFFFFFFFFFFFFFFFFFFFFFFFFFFFFFFFFFFFFFFFF
@M05620:45:000000000-G6HP7:1:1101:25913:16275 1:N:0:114
CATCCTGACCCTGAAGTACCCCGGCTTGATTTCTGACATTAGATCGGAAGAGCACACGTCTGAACTCCAGTCACTCCGCGAAATCTCGTATGCCGTCTTCTGCTTGAAAAAAAAAAATCTTTTTTTTTCCCTCTTTTCTTTTTTCTCCCCTCTTTCTTCCCTTCTTTTTTCCTTCCCCCTTTCCCCTCCCTTCTCCTTTTTCCCTCTTTCTTCTTTCCTCCCTTCTCTCCCCTCCCTCTTTCTCCCCCTTC
+
BBBBBFFFFFFFGGGGGGGGGGGGGGGFGHHHHHHHHHHHHHGHHHGGGGGHHHHGHGHHHGHGHHHHHGGHFHHHHDEGEGGHHHHHGGHHGHGGGHGHFHGHHHHHFHHGGGG</0111111><<-<D00</00<D=G0C0-:0;CCCGD/09C000;9C0:00;0C9CFF0;B/C.-.0;;BFBDD..;;BF//99/;BB//;.BFBBBFBBFBBBFFE./:9BBFFB9.;A9.BBBFB//9/:9-.9
@M05620:45:000000000-G6HP7:1:1101:27013:16275 1:N:0:114
TACCTGTACTGGGGAAGCATTTGAATATCCCCCCATGGTGATGGGGACGGAGAACTGCTCCATAAACACAGGCAACGTGCCTAACTTTCCCGGGAAGATGAAGTCAAAGAGCGACCACAGCTCTCGGAGGTTATTTTGCATCGGTGAGCCAGACAGAATGATCCGATGAGGGGTGCGAAACTATTTGAGGAAAGGAAGCACCTTTTTATTAAATTTACCTTTTAGCAATCGCCATTCCTACCCTAAAGATC
+
BABAAFFFFFFFGGGGGGGGGGHHHHGHHHHGGGAFGFFGFHHGHGGGGGAECGHHHHHHHFGHH5GHHHHHGHHHGHHHHHHHHHHHHHGGGGGGDAGHHHHHHGHHHHHHGCGGGHFGHHHHHGG/AFDH1FHHHHHGHGG?GAFCFHHGHGHHFHHFHHHHH.EEHHHGGGGGGC?ADGFGGGG0CF0;BGG/FFGFGFFFFFFEFF/9FFFFFFFFFFFFFFFFFF9EF.AFFFFF9AFFFF/BFF9
@M05620:45:000000000-G6HP7:1:1101:18577:16295 1:N:0:114
CATCCTGACCCTGAAGTACCCCGGCTTGATTTCTGACATTAGATCGGAAGAGCACACGTCTGAACTCCAGTCACTCCGCGAAATCTCGTATGCCGTCTTCTGCTTGAAAAAAAAAAAACAAAAACTACTAATCTTATGACAATTTTCTGGCTCCATACTTATACTCAACTGTTTTCTACCTCCATAACTTCCCTTCTTCCACTTTTTCTCCCCTTACCCTTTTCTCCCCTTCCCTTCGTCCCCTCCATCTC
+
BBBBBFFFFFFFGGGGGGGGGGGEGFGGHHHHHHHFHHHHHHGHHHGGGGHHHHHGHEGHHFHGHFHHHHGHFHGHHFGG@EEGGHHB?EGHHHEEEGGFFHBHHGHHHHGGGGGG<<//?00..111111<>111=00000<000=0000/<./00;:000000:0/:0/;00/:000009./000/00;;/90/00000000000/000/;..//;/://:9//;/...;999/9..9..9.9.;/9//
@M05620:45:000000000-G6HP7:1:1101:2299:16425 1:N:0:114
CATCCTGACCCTGAAGTACCCCGGCTTGATTTCTGACATTAGATCGGAAGAGCACACGTCTGAACTCCAGTCACTCCGCGAAATCTCGTATGCCGTCTTCTGCTTGAAAAAAAAAAAAAGAAAAAGCGGAAGGCCTTAAAGCGGATAATAAGAGTAAGAGATACGAAGAAAGTATGTAAAAAGAAATAATAATAGAATAATAAAGTAGTATAATGTAATGTACGGAATATTGAAGTTATATATGACATGAT
+
CCCCCFFFFFFFGGGGGGGGGGGGGGGGHHHHHHHHHHHHHHHHHHGGGGHHHHHHHGHHHGHHHHHHHHHHHHHHHGGGGGGHGHHHGGHHHHGGGHGHHHHHHHHHHHHGGGGD>>-..0000.0.---....:000000.---.0000009000009/000.....//09000000000.../00000090000;00::00000000000900:000900:....000090000:00900:0009000
@M05620:45:000000000-G6HP7:1:1101:12686:16543 1:N:0:114
TACCTGTACTGGGGAAGCATTTGAATATCCCCCCATGGTGATGGGGACGGAGAACTGCTCCATAAACACAGGCAACGTGCCTAACTTTCCCGGGAAGATGAAGTCAAAGAGCGACCACAGCTCTCGGAGGTTATTTTGCATCGGTGAGCCAGACAGAATGATCCGATGAGGGGTGCGAAACTATTTGAGGAAAGGAAGCACCTTTTTATTAAATTTACCTTTTAGCAATCGCCATTCCTACCCTAAAGATC
+
CBBBCFFFFFFFGGGGGGGGGGHDDDGGHHHGGGGHHGGHHHHHHGGGGGFGGHHHHHHHHGHHFHHHHHHHGHHHGHHHHHHHHHHHHHHFGGECGGHGGHHGHHHGHHHHGGGGGHHHHHHHHBFDGGEHHHHHHHHBDHGGGGGHFGCHHGHGCGHHHHHHHGGGHHGGGCDGFDA?DFGGGGGGGGECFFGGFGGBCAFFFFFFFFFFFFFFFFFFFFFFFFBBBBEEFAEFFFFFFFFFFFFFFFF
@M05620:45:000000000-G6HP7:1:1101:12669:16558 1:N:0:114
TACCTGTACTGGGGAAGCATTTGAATATCCCCCCATGGTGATGGGGACGGAGAACTGCTCCATAAACACAGGCAACGTGCCTAACTTTCCCGGGAAGATGAAGTCAAAGAGCGACCACAGCTCTCGGAGGTTATTTTGCATCGGTGAGCCAGACAGAATGATCCGATGAGGGGTGCGAAACTATTTGAGGAAAGGAAGCACCTTTTTATTAAATTTACCTTTTAGCAATCGCCATTCCTACCCTAAAGATC
+
CCCCCFFFFFFFGGGGGGGGGGFGHDGHHHHGGGGHHHAGGHHHGGGGGGGGGHHHHHHHHHHHHHHHHHHHGHHHGHHHHHHHHHHHHHHGGGEGGHHHGHHGHHHHHHHHGGGGGHHHHHHHHDFCFGEHHHHHHHHGHHGGGGGGGHFGHGHGCGHHHHHHHGGGHHGGG;EGGGGDGGGGGGGGGFFFFFGFFGGGGFFFFFFFFFFFFFFFFFFFFFFFFFFFFFFFFFFFFFFFFFFFFBFFFFF
@M05620:45:000000000-G6HP7:1:1101:25225:16582 1:N:0:114
AAACCAAGCAGACACTCACCAGAAGACATGAGGTCAGCTAGATCGGAAGAGCACACGTCTGAACTCCAGTCACTCCGCGAAATCTCGTATGCCGTCTTCTGCTTGAAAAAAAAAAAAACAAAAAAAAAGATACTAAAAAACAGTTATCACACACACACCACCATACGAACAAATTCTATACACGGGGCCTTGCACACGCTCTGCTAAGAGGCGCACACATCAAATAATCGTAAGTCAGTGTACTCCGGTTC
+
CCCDDCCFCFFFGGGGGGGGGGHHFGHHHHHHHGHHHHHHHHHGHGGGGHHHHHHHGHHHGHHHHHHHHHHHHHHHGGGGGGHHHHHGGHHHHGGGHGHHHHHHHHHHGHGGGGG//>/?/<>.<---.;000000000-:./00:000000.....9.....;0/...--;.000:00:000.-----.000000.--.;.;0000000..-----..::00000000.....:000000:0000.--.;
@M05620:45:000000000-G6HP7:1:1101:9285:16601 1:N:0:114
CATCCTGACCCTGAAGTACCCCGGCTTGATTTCTGACATTAGATCGGAAGAGCACACGTCTGAACTCCAGTCACTCCGCGAAATCTCGTATGCCGTCTTCTGCTTGAAAAAAAAAACTCCACTATCTTCCCCTCTCTCCTTCCACACTTTCCCTTCCTTCCTTCCTTTCCCCTTTCTCCCTCTTTTTTCTCCCCTTTCACCCTTCTCCGCCTTTTTCCTTTTCACTTCCCCTCCCTTTCCCCCCCCCCTCT
+
BBBBBFFFFFFFGGGGGGGGGGGGGGGFGHHHHHHGHHHHFHFHHHGGGGGHHHHHHGGHHGHHHHHHHHHHHHHHHDGG/EEHHHHHFFHHHHGFGHGHHHHHHHFHHHHGGGDD/2??1010111<11<<?<0>F1011>01<1.<=0=0<00//=<D/00;:C;00C0;:ACGHEHHBC:B000:/=;BF?F.0;099FEBFFGB.:.9;/9;/B/B//;/;;/:/;..;.A.//;BFF.-:-;--:.
@M05620:45:000000000-G6HP7:1:1101:6877:16641 1:N:0:114
TACCTGTACTGGGGAAGCATTTGAATATCCCCCCATGGTGATGGGGACGGAGAACTGCTCCATAAACACAGGCAACGTGCCTAACTTTCCCGGGAAGATGAAGTCAAAGAGCGACCACAGCTCTCGGAGGTTATTTTGCATCGGTGAGCCAGACAGAATGATCCGATGAGGGGTGCGAAACTATTTGAGGAAAGGAAGCACCTTTTTATTAAATTTACCTTTTAGCAATCGCCATTCCTACCCTAAAGATC
+
CCCCCFFFFFFFGGGGGGGGGGHHHGHHHHHGGGGHHHGHGHHHHGGGGGGGGHGHHGHHHHHHHHHHHHHHGHHGGHHHGGHHGHHHHHHGGGGGGHHHHHFHFHHHHHGHGGGGGHHGHHHGGGGGGGDGHHHHHHHHHHGGGGGFHHHHHGGGHHGHHHHGHGGGHHHGGGFGGGDGGGGGGGGFEFCFFGGGGGGFFFFFFFFFFFFFFFFFFF;FFFFFFFFFFFEEFFFFFFFFFFFFFFFFFFF
@M05620:45:000000000-G6HP7:1:1101:12122:16704 1:N:0:114
ATCTCTATCTCCTAAAAACCTGTTTAGATTTGGAGATAGACCTTCAGGTTTTTCATCATTTTCTGCATGAATTATACATTGACCACGTTCCAGCGTGGTCAGTTTGCAGCATTCTGTTATTTTGTTTGACAGAGTGTCTTGTTGAGAACATATGTAGGACGTGATTTTTTCCTGCAACAGGGAAAATAAAGTATAAGTTTTAAAGATTTATTCTTTAATAAAGGATCTCAAAGCCAGCTTTAGAAAAAGGA
+
CCDDDFFFFFFFGGGGGGGGGGHHHHHHHHHHHHHHHHHHHHHHHHHHHHHGGHHHHIHHHHHIHHHHHHHHHHHHHHHHHHHHHHGHHHHHHHGGGGHHHHHHHHHHHHHHHHHHHHHHHHHHHHHHHHHHHHHHHHHHHHHHHHHHHHGHHHHHHHHHCGGHHHHHHGHHHHHHHHHHHGGHHHHHHHHHHHHHHGHHHHHHHHHHHHHHHHHHHHHHHHGHGHHHHHHHHHHHHGHHHHGHHHHHGGG
@M05620:45:000000000-G6HP7:1:1101:28428:16722 1:N:0:114
AGATTACTGCAACAGTTCCCCCTGGACCTGGAAAAGTTTCTTGCCTGGCTTACAGAAGCTGAAACAACTGCCAATGTCCTACAGGATGCTACCCGTAAGGAAAGGCTCCTAGAAGACTCCAAGGGAGTAAAAGAGCTGATGAAACAATGGCAAGTAAGTCAGGCATTTCCGCTTTAGCACTCTTGTGGATCCAATTGAACAATTCTCAGCATTTGTACTTGTAACTGACAAGCCAGGGACAAAACAAAGAT
+
BCCCCFFFFFFFGGGGGGGGGGGFHHHHHHHHGHHHFHHHHHHHHHHHHHHFHHHHHHHHHHHFHHHHHHHHHHHGFFHHHHHHHHHHHHFHHHGGGGHHHHHGHHHHGHHHHHHGHHHHHHHGGHGGHHHHHGHHHHGHHHHHHHHHHFHHHGHHHHHHGHHHHHHHHHGGGGGHHHGHHHHHHHHGHHHHGHHHHGHGFCGGHHHFHHHGHGFHHFHHHHHGHHHGFHHHGGGGGGGGGGGGGGGGGGF
@M05620:45:000000000-G6HP7:1:1101:18449:16866 1:N:0:114
CATCCTGACCCTGAAGTACCCGGCTTGATTTCTGACATTAGATCGGAAGAGCACACGTCTGAACTCCAGTCACTCCGCGAAATCTCGTATGCCGTCTTCTGCTTGAAAAAAAAAAAAAGAACAAGAACGGGTCTTTCTTTCGGTTAGCGCCGATAAACCTGCACGAAGCATTGTTTTACTAAGTCCTGCTTAGGCTTTCAGGAGATATACGCCGCCTTGCTTCTTCTCACCGATTCTTCACCATCGTCCCC
+
CCCCCFFFFFFFGGGGGGGGGGGGGGGHHHHHGHHGHHHHHGGHHGGGGHHHHHHHGHHHGHHHHHHHHHHHHHHHGGGG@>BFGHHFEHGGHGGGHGHHHHHHGAGHGHG/CCG/<//.<0000000...<</00000=<.-....0:-:---:.00//;.//....-:9:/9;B//////9////////:///////;/;/..//9//..9---..////////////..--.//////////.....9
@M05620:45:000000000-G6HP7:1:1101:3912:17222 1:N:0:114
TACCTGTACTGGGGAAGCATTTGAATATCCCCCCATGGTGATGGGGACGGAGAACTGCTCCATAAACACAGGCAACGTGCCTAACTTTCCCGGGAAGATGAAGTCAAAGAGCGACCACAGCTCTCGGAGGTTATTTTGCATCGGTGAGCCAGACAGAATGATCCGATGAGGGGTGCGAAACTATTTGAGGAAAGGAAGCACCTTTTTATTAAATTTACCTTTTAGCAATCGCCATTCCTACCCTAAAGATC
+
BBBBBFFFFFFFFEGGGGGGGGHHHHHHHHHGGGGHHFBGGHHHHGGGGGGGGHHHHHHHHHHHHHHHHHHHGHHHGHHHHHHHHHHHHHHGGGGGGHHHHHHHHHHHHHHHGGGGGHHHHHHHHGGGGGDHHHHHHHHHHHGGGGGHHHHGHGHGHHHHHHHHHGGGHHHGGGGGGFGGGGGGGGGGEG9FGGGGGGGGGFFFFFFFFFFFFFFFFFFFFFFFFFFFFF?EFDEFFFFFFFFFFFFFFFF
@M05620:45:000000000-G6HP7:1:1101:28829:17232 1:N:0:114
TACCTGTACTGGGGAAGCATTTGAATATCCCCCATGGTGATGGGGACGGAGAACTGCTCCCTAAACACCAGCAACGTGCCTAACTTTCCCGGGGAGATGAAGGCAAAAAGCGACCAAAGCTCTCGGAGGTTATTTTGCATCGGTTAGCCAGAAAGAATGATCCGATGAGGGGGGCGAAAATATTTGAGGAAAGGAAGCACCTTTTTATTAAATTTACCTTTTAGCAATCGCCATTTCTACCCTAAAGATCC
+
CCCCCFFFFFFFGGGGGGGGGGHGGHHHHHHGG223F5B555BGGA22A110BA53355B1A3BG35111B12B10111B43B23FG4FG1EF/>//3?4B33/0BG2//0//<><//2=2=22/?//A/?1?FGH11111.C...<1C0<./<0/<00<00=...:00CDF-;-9-:@-000;F00.;0:F.A/;..;/;9BFFF.0B0;F0BF00B9FFF0/0;B00..;..B0B900;A9/;F00000
@M05620:45:000000000-G6HP7:1:1101:28850:17237 1:N:0:114
TACCTGTACTGGGGAAGCATTTGAATATCCCCCCATGGTGATGGGGACGGAGAACTGCTCCATAAACACAGGCAACGTGCCTAACTTTCCCGGGAAGATGAAGTCAAAGAGCGACCACAGCTCTCGGAGGTTATTTTGCATCGGTGAGCCAGACAGAATGATCCGATGAGGGGTGCGAAACTATTTGAGGAAAGGAAGCACCTTTTTATTAAATTTACCTTTTAGCAATCGCCATTCCTACCCTAAAGATC
+
AAAABFFFFFFFGGFGGGGGGGHHHHHHHHHGGGGHHHGHHHHHHGEGGGGGGHHHHGHHHHHHHHHFHFHHGHHEFHHHHHHHHHHHHHGGGGGGGHHHGGHHHHHHHHHHGGGGGHGFHHHHHGFFFGGHHHHHHHHFHHGGGGGHHHHHFGEHGHGFGHHFHGGGEHHGGEGDGCDGGGGFGGGCCF0CFGFFFGGGGFFFFFFFFFFFFFFFBBFFFFFFFFFFFFEFFFEFFBFFFFFFFFBFFFE
@M05620:45:000000000-G6HP7:1:1101:28844:17255 1:N:0:114
TACCTGTACTGGGGAAGCATTTGAATATCCCCCCATGGTGATGGGGACGGAGAACTGCTCCATAAACACAGGCAACGTGCCTAACTTTCCCGGGAAGATGAAGTCAAAGAGCGACCACAGCTCTCGGAGGTTATTTTGCATCGGTGAGCCAGACAGAATGATCCGATGAGGGGTGCGAAACTATTTGAGGAAAGGAAGCACCTTTTTATTAAATTTACCTTTTAGCAATCGCCATTCCTACCCTAAAGATC
+
AAABBFFFFFFFGGGGGGGGGGHHHHHHHHHGGGGHHHGGBGHHHGGGGGEGGHHHHHHHHHHFGHHHHHHHGHHHGHHHHHHHHHHHHHHGGGGGGHHHGHHGHHHHHHHHG?GGGHHGHHHHHGGDGGGHFHHHHHHGHHGGGGAGHHHHHGHHCGHHHHHHHAFGGHHGGGGGGA-ADGFGGGG0CF0;;FF/FGGGGFFFFFFFFFFFFFFFFFFFFFFFFFFFFFFEFFEFFFFBFFFFF.;BFFF
@M05620:45:000000000-G6HP7:1:1101:16101:17275 1:N:0:114
TACCTGTACTGGGGAAGCATTTGAATATCCCCCCATGGTGATGGGGACGGAGAACTGCTCCATAAACACAGGCAACGTGCCTAACTTTCCCGGGAAGATGAAGTCAAAGAGCGACCACAGCTCTCGGAGGTTATTTTGCATCGGTGAGCCAGACAGAATGATCCGATGAGGGGTGCGAAACTATTTGAGGAAAGGAAGCACCTTTTTATTAAATTTACCTTTTAGCAATCGCCATTCCTACCCTAAAGATC
+
CCCCCFFFFFFFGGGGGGGGGGHHHHHHHHHGGGGHHHHHHHHHHGGGGGGGGHHHHHHHHHHHHHHHHHHHGHHHGHHHHHHHHHHHHHHGGGGGGHHHHHHHHHHHHHHHGGGGGHHHHHHHHGGGGGGHHHHHHHHHHHGGGGGHHHHHHGHHHHHEHHHHHGGGHGHGGEDGGFGGGGGGGGGGGGBFGGGGGGGGGFFFFFFFFFFFFFFFFFFFFFFFFF/BFFEFDDFFFFFFFFFFFFFFFFF
@M05620:45:000000000-G6HP7:1:1101:16081:17277 1:N:0:114
TACCTGTACTGGGGAAGCATTTGAATATCCCCCCATGGTGATGGGGACGGAGAACTGCTCCATAAACACAGGCAACGTGCCTAACTTTCCCGGGAAGATGAAGTCAAAGAGCGACCACAGCTCTCGGAGGTTATTTTGCATCGGTGAGCCAGACAGAATGATCCGATGAGGGGTGCGAAACTATTTGAGGAAAGGAAGCACCTTTTTATTAAATTTACCTTTTAGCAATCGCCATTCCTACCCTAAAGATC
+
CCCCCFFFFFFFGGGGGGGGGGHHHHHHHHHGGGGHHHGHHHHHHGGGGGGGGHHHHHHHHHHHHHHHHHHHGHHHGHHHHHHHHHHHHHHGGGGGGHHHHHHHHHHHHHHHGGGGGHHHHHHHHGGGGGGHHHHHHHHHHHGGGGGHHHHHHGHGHHHHHHHHHGGGHHHGGGGGGGGGGGGGGGGGGGFFGFGGGGGGGFFFFFFFFFFFFFFFFFFFFFFFFFFFFFFFFAEFFFFFFFFFFFFFFFF
@M05620:45:000000000-G6HP7:1:1101:28081:17357 1:N:0:114
TACCTGTACTGGGGAAGCATTTGAATATCACCCCATGGTGATGGGGACGGAGAACTGCTCCATAAACACAGGCAACGTGCCTAACTTTCCCGGGAAGATGAAGTCAAAGAGCGACCACAGCTCTCGGAGGTTATTTTGCATCGGTGAGCCAGACAGAATGATCCGATGAGGGGTGCGAAACTATTTGAGGAAAGGAAGCACCTTTTTATTAAATTTACCTTTTAGCAATCGCCATTCCTACCCTAAAGATC
+
BBCCCFFFFFFFGGGGGGGGGGHHHHHHHHHHHGGHHHHHHHHHHGGGGGGGGHHHHHHHHHHHHHHHHHHHGHHHGHHHHHHHHHHHHHHGGGGGGHHHHHHHHHHHHHHHGGGGGHHHHHHHHGGGGGEHHHHHHHHGHHGGGGGHHHHHHGHHHHHHHHHHHGGGHHHGGEGGGGGGGGGGGGGGGG;FGGFGGGGGGGGGGGGGGFFFFFFFFFFFFFFFFFFFFFFFFFFFFFFFFFFFFFFFFFF
@M05620:45:000000000-G6HP7:1:1101:15614:17359 1:N:0:114
TACCTGTACTGGGGAAGAGTGTAGCAATCGCCATTCCTACCCTAAAGATCGGAAGAGCACACGTCTGAACTCCAGTCACTCCGCGAAATCTCGTATGCCGTCTTCTGCTTGAAAAAAAAAAAAAAAAAAACCACAAAACACACTTCTGGTATATAGTCCATAACCAGACCAAACACCATTATCTCTATTCTACCTCCACAATCTTCAGTGCGTAGGTCGTCGTATAAGACCTACACATGAGCTGTCGTCAC
+
CDDDDFFFFFFFGGGGGGGGGGHHHHHHHGGGGFHHHHHHHHHHHHHHHHHGGGAHHHHHHHGHHHGHHHHHHHHHHHHHHHGGGGGGHHHHHGGHHHHGGGHGHHHGHHGGHHHHGGGG//<->-<---;...........;/;000000000000000000000..../....;;.00000:0000000;000;.;/0.00000:0:00-..-.;0--.:-./00000/00/0/;00:000:00...:.
@M05620:45:000000000-G6HP7:1:1101:26672:17449 1:N:0:114
CATCCTGACCCTGAAGTACCCCGGCTTGATTTCTGACATTAGATCGGAAGAGCACACGTCTGAACTCCAGTCACTCCGCGAAATCTCGTATGCCGTCTTCTGCTTGAAAAAAAAAAAAACAAATACTATAACTAAACTTACAGCTTTATTCCAAATTAATATAATAAAAGTGACATACAGCAACTCTTGCATTCAATATGACGATACTATCACATTATAGTCACATCGTTTAATGACAGAGCACCGATCGA
+
CCCDDFFFFFFFGGGGGGGGGGGGGGGGHHHHHGGGHHHHHHHHHHGGGGHHHHHHHGHHHGHHHHHHHHHHHHHHHGGGGGGHHHHHGGHHHHGGGHGHHHHHHHHHHHHDFDGC@/-.<.<11<111111100000000=<00000000:0000000000;000000000000000000//./;00000;0000000000.:..-0:0;000000;000000000.....0000000///0..--:--.
@M05620:45:000000000-G6HP7:1:1101:18319:17506 1:N:0:114
CATCCTGACCCTGAAGTACCCCGGCTTGATTTCTGACATTAGATCGGAAGAGCACACGTCTGAACTCCAGTCACTCCGCGAAATCTCGTATGCCGTCTTCTGCTTGAAAAAAAAAAAAAAAACAAAAATATTGAAAAAAATAAACCTGCCATATCCCCGATCCTACCTACATAAATCCTACCTAAGGTATCCTAGCAAACATCTGGAAACAAACAAACAGCGTCTCGTGTCTCGTGCTACTGCTGCGCCAC
+
CDDDDFFFFFFFGGGGGGGGGGGGGGGGHHHHHHHHHHHHHHGHHHGGGGHHHHHHHGHHHGHHHHHHHHHHHHHHHGGGCEEHGHHB?EGHHHGGGHGHHHHHGHHHHHHGGGGG</--><....<..000000<0.<A.<0<0//...0000000.----.000.00/0<00:00000:.000//0000000<0::0..00000000//9.....9./<-..<//9.</00:.<..000000:0--...
@M05620:45:000000000-G6HP7:1:1101:13888:17511 1:N:0:114
TACCTGTACTGGGGAAGCATTTGAATATCCCCCCATGGTGATGGGGACGGAGAACTGCTCCATAAACACAGGCAACGTGCCTAACTTTCCCGGGAAGATGAAGTCAAAGAGCGACCACAGCTCTCGGAGGTTATTTTGCATCGGTGAGCCAGACAGAATGATCCGATGAGGGGTGCGAAACTATTTGAGGAAAGGAAGCACCTTTTTATTAAATTTACCTTTTAGCAATCGCCATTCCTACCCTAAAGATC
+
CCCCCFFFFFFFGGGGGGGGGGHHHHHHHHHGGGGHHHFHHHHHHGGGGGGGGHHHHHHHHHHHHHHHHHGHGHHHGHHHHHHHHHHHHHHGGGGGGHHHHHHHHHHHHHHHGGGGGHHHHHHGHGGGGGDFHGHHHHHHHHGGGGGFHGHHHGHHHHHHHHGHHGGGHHHGGGGFCDCDCGGGGGGFEGBFGGFGGGGGGFFFFFFFFFFFFFFFFFFFFFFFFFFFFF?EDDEFFFFFFFFFFFBFFFF
@M05620:45:000000000-G6HP7:1:1101:10458:17511 1:N:0:114
AGATTACTGCAACAGTTCCCCCTGGACCTGGAAAAGTTTCTTGCCTGGCTTACAGAAGCTGAAACAACTGCCAATGTCCTACAGGATGCTACCCGTAAGGAAAGGCTCCTAGAAGACTCCAAGGGAGTAAAAGAGCTGATGAAACAATGGCAAGTAAGTCAGGCATTTCCGCTTTAGCACTCTTGTGGATCCAATTGAACAATTCTCAGCATTTGTACTTGTAACTGACAAGCCAGGGACAAAACAAAGAT
+
AAABCFFFDDFDGFEBGGGGGGGGHHHHHHHHHHHGHHHHHHHHHHHHHHH3GHHFHHHHHHHHHHHHHHHHHHHHHHHHDGHHHHHHHHGHHHGGGGGHGHHHHHHHGHHHHHHGHHHHFHHGGFGGHFHHHGHHHHGHHHHHHHHHHHHHHGHHHHHHHHHHGHHHHHGGGGGHHHHHHHHHHHHGHHHHGGHHHHFFFGHHHHHFHHHHHHHHHGHHHHHGHHHEFHGHHGGGGGGGGGGFGGGGFGF
@M05620:45:000000000-G6HP7:1:1101:19622:17526 1:N:0:114
ATCTCTATCTCCTAAAAACCTGTTTAGATTTGGAGATAGACCTTCAGGTTTTTCATCATTTTCTGCATGAATTATACATTGACCACGTTCCAGCGTGGTCAGTTTGCAGCATTCTGTTATTTTGTTTGACAGAGTGTCTTGTTGAGAACATATGTAGGACATGATTTTTTCCTGCAACAGGGAAAATAAAGTATAAGTTTTAAAGATTTATTCTTTAATAAAGGATCTCAAAGCCAGCTTTAGAAAAAGGA
+
ABBBBFFFFFFFGGGGGGGGGGHHHHHHHHHHHCHHGHHFHHHHHHHHHHHGGHHHHHHGHHHHHGHHHHHHHHHHHEHHH5GHHHEHHHHHHHGGGGHHGHHHHHHHHHHHHHGHHHHHHHHHGHHHGHHHHHHHHHHHHHHHHHHHHGHHHHGHHHHHHHHHHHHHHGHHHHGHGHHHHGGGHCFGGFHGGHHGHDGHHGHGHHHHHHHHHGHHHHHHHHHHHHHHHGGHHHGHHGHHHHHHFFHHGCF
@M05620:45:000000000-G6HP7:1:1101:10452:17528 1:N:0:114
AGATTACTGCAACAGTTCCCCCTGGACCTGGAAAAGTTTCTTGCCTGGCTTACAGAAGCTGAAACAACTGCCAATGTCCTACAGGATGCTACCCGTAAGGAAAGGCTCCTAGAAGACTCCAAGGGAGTAAAAGAGCTGATGAAACAATGGCAAGTAAGTCAGGCATTTCCGCTTTAGCACTCTTGTGGATCCAATTGAACAATTCTCAGCATTTGTACTTGTAACTGACAAGCCAGGGACAAAACAAAGAT
+
BBBCCFFFDDDDGGGBGGGGGGGGHHHHHHHHHHHHHHHHHHHHHHHHHHH3GHHHHHHHHHHHHHHHHHHHHHHHHHHH5GHGHHHHHHHHHHGGGGGGHHHHHHHHGHHHHHHHHHHHHHHGGGGGHFHHHGHHHHHHHHHHHHHHHHHHHGHHHHHHHHHHHHHHHHGGGGGHGHHHHHHHHHHGHHHHHHHHHHHGHHHHHHHHHHHHHHHHHHHHHHHHHHGFHHHHHGGGGGGGGFGGGGGGGGG
@M05620:45:000000000-G6HP7:1:1101:10470:17542 1:N:0:114
AGATTACTGCAACAGTTCCCCCTGGACCTGGAAAAGTTTCTTGCCTGGCTTACAGAAGCTGAAACAACTGCCAATGTCCTACAGGATGCTACCCGTAAGGAAAGGCTCCTAGAAGACTCCAAGGGAGTAAAAGAGCTGATGAAACAATGGCAAGTAAGTCAGGCATTTCCGCTTTAGCACTCTTGTGGATCCAATTGAACAATTCTCAGCATTTGTACTTGTAACTGACAAGCCAGGGACAAAACAAAGAT
+
>AABCFFFDDDDGGBBFGGGGGGGHHHHHHHHHHGHFHHHHHHHHHHHHHH3GHHHHHHHHHHHHHHHHHHHHHHHHHHH5FHHHGHHHHGHHHGEGGHHHHHHHHGHGHHHHHHHHHHHHGHGGEGGHFHHHGHHHHGHHHHHHHHHHGHHHGHHHHHHHGCFHHHHHHGGGGGGHHHHHHHHHHHGHHGHHHHHHHHHGGHHHHHGHGHHHHHHHGHHHHFFHHGHFHHHHGGGEGGGGFFGGGGGFGF
@M05620:45:000000000-G6HP7:1:1101:19627:17545 1:N:0:114
ATCTCTATCTCCTAAAAACCTGTTTAGATTTGGAGATAGACCTTCAGGTTTTTCATCATTTTCTGCATGAATTATACATTGACCACGTTCCAGCGTGGTCAGTTTGCAGCATTCTGTTATTTTGTTTGACAGAGTGTCTTGTTGAGAACATATGTAGGACATGATTTTTTCCTGCAACAGGGAAAATAAAGTATAAGTTTTAAAGATTTATTCTTTAATAAAGGATCTCAAAGCCAGCTTTAGAAAAAGGA
+
CDDDDFFFFFFFGGGGGGGGGGHHHHHHHHHHHHHHHHHHHHHHHHHHHHHGGHHHHHHIIHHIIHHHHHHHHHHHHHHHHHHHHHGHHHHHHHGGGGHHHHHHHHHHHHHHHHHHHHHHHHHHHHHHHHHHHHHHHHHHHHHHHHHHHHHHHHHHHHHHHHHHHHHHHGHHHHHHHHHHHGGHHHHHHHHHHHHHHHHHHHHHHHHHHHHHHHHHHHHHHHHHHHHHHHHHHHHHHGHHHHHHHHHHGGH
@M05620:45:000000000-G6HP7:1:1101:27923:17610 1:N:0:114
CATCCTGACCCTGAAGTACCCCGGCTTGATTTCTGACATTAGATCGGAAGAGCACACGTCTGAACTCCAGTCACTCCGCGAAATCTCGTATGCCGTCTTCTGCTTGAAAAAAAAAAACAGTCCTCTACTGTTCTTTCTTTTTGTCCGCCCCGACAAACCTTCCCTCCGCATTTTTTCACTCCTTCCTTCTGATTCATTCATTCTTTTTTCTCCGCCTTACTTCTTCTCCCCTCCTCTCTCCTCTCATTCCC
+
BBABBFFFFFFFFGGGDFGGGGGCFEGGGFGFHHHGHHHHFHFHHHGGGGFFHHHFHGGHHGHHHFHHHHGHHFHHGGGGCFCFG4GHGEHHHFGEEHGBGHHBGHHHEHEGGCGD<//01?11?111=11=11=>GGEF11->00.<<-@-----/:.:09/;0/9..-;90;9-/0;00B9;0/9//9////://9F/9/;/9B/B9F/;/:9DA./;B9BBFBFF/:9.99F.BFB/BFF;//9/;9B
@M05620:45:000000000-G6HP7:1:1101:13537:17643 1:N:0:114
TACCTGTACTGGGGAAGAGTGTAGCAATCGCCATTCCTACCCTAAGATCGGCAGAGCACACGTCTGAACTCCAGTCACTCCGCGAAATCTCGTATGCCGTCTTCTGCTTGAAAAAAAAAACTAAACAACCCTCCAACACTACTTTCTGTTACTAAGCAAGCACTATACAGAAAACCCGAGCAGCTCTCCAAGCTCCGCGACTGTGGGCATCGATTGTGTGGGTTCGACTCGTTCCCTCGCTCCCGCTCTCC
+
DDCDDFFFFFFFGGGGGGGGGGHHHHHHHFFGEFHHHHHHHHHHHHHHHHG2EEGHHHHHHGHHHGHHHHHHHHHHHHHHHGGGGGGHHHHHGGHHHHGFGHGHHHHHHHH3BFHCCDDD/111111////0..<11..1001000000000000</0//.//00000000:<//..-----///000/0009000..----.00/..<//./.:.00/...<..-9.<...../00/--.....9--.0/
@M05620:45:000000000-G6HP7:1:1101:17208:17651 1:N:0:114
CATCCTGACCCTGAAGTACCCCGGCTTGATTTCTGACATTAGATCGGAAGAGCACACGTCTGAACTCCAGTCACTCCGCGAAATCTCGTATGCCGTCTTCTGCTTGAAAAAAAAAAAACGTCAACTGTGGCTCTTTCTTTTTGTCAGCACCGATCCACCTGAACGAAGCATTTTTTCACTCAGTCCTGCTTACTCCTTCATTCGTTTTTCGCCGCCTTGCTTCTTCTCACCGACTCTCTCCTCTCCTGCCC
+
BBABBFFFFFCFFGGCAFGGGGGEGEG?FEFFHHHGHHGHFFDHHFGEFEAFFHFFHEGGHGGHFAGHHHFHHBFGEEEG?>>?G@DBF>GFHDGE/GF4?GH4FFFGFG0/B?D/////0...<<0<1<.0</<00DGGFFC/0<0<0.;--;-;0/:C//09.9.:B/FFGBF-;0900/09;9C/9//9/9://:F/9/9///;AEF-AA9=F..99/99BFFFF//;.-9@99FF/B/.//B///;A
@M05620:45:000000000-G6HP7:1:1101:18460:17659 1:N:0:114
CATCCTGACCCTGAAGTACCCCGGCTTGATTTCTGACATTAGATCGGAAGAGCACACGTCTGAACTCCAGTCACTCCGCGAAATCTCGTATGCCGTCTTCTGCTTGAAAAAAAAAAACAAAAAAAAACAATCAAGATAAGTTCGTAACCTATAGCACTTCTAAACCATTAACCTTACTTCTAACTTTCTTTATTAACACGTGTTAAATCAGAGATATTATTTGAAGGATCATATAGTTACAACTGTCACTA
+
CCCCCFFFFFFFGGGGGGGGGGGGGGGGHHHHHHHHHHHHHHHHHHGGGGHHHHHHHGHHHGHHHHHHHHHHHHHHHGGGFEEHHHHF??GHHHGGGHGHHHHHHHHHFHHCFGGG>/??00/-<-<...</00000000000;./..00/0000000/00000//.000000900/90000000000000;00/////...9.////;////./////:///////./9.////////9/////////99
@M05620:45:000000000-G6HP7:1:1101:21960:17669 1:N:0:114
TACCTGTACTGGGGAAGCATTTGAATATCCCCCCATGGTGATGGGGACGGAGAACTGCTCCATAAACACAGGCAACGTGCCTAACTTTCCCGGGAAGATGAAGTCAAAGAGCGACCACAGCTCTCGGAGGTTATTTTGCATCGGTGAGCCAGACAGAATGATCCGATGAGGGGTGCGAAACTATTTGAGGAAAGGAAGCACCTTTTTATTAAATTTACCTTTTAGCAATCGCCATTCCTACCCTAAAGATC
+
CCCCCFFFFFFFGGGGGGGGGGHHHHHHHHHGGGGHHHGHHHHHHGGGGGGGGHHHHHHHHHHHHHHHHHHHGHHHGHHHHHHHHHHHHHHGGGFGGHHHHHHFGHHHHHHHGGGGGHHHHHHHHGGGGGEHHHHHHHHHHHGGGGGHHHHHHGHHHHHHHHHHHGGGHHHGGCCGGFGGGGGGGGGGGGFGGGGGGGGGGFFFFFFFFFFFFFFFFFFFFFFFFFFFFFFFFFFFFFFFFFFFFFFFFFF
@M05620:45:000000000-G6HP7:1:1101:18604:17679 1:N:0:114
TACCTGTACTGGGGAAGCATTTGAATATCCCCCCATGGTGATGGGGACGGAGAACTGCTCCATAAACACAGGCAACGTGCCTAACTTTCCCGGGAAGATGAAGTCAAAGAGCGACCACAGCTCTCGGAGGTTATTTTGCATCGGTGAGCCAGACAGAATGATCCGATGAGGGGTGCGAAACTATTTGAGGAAAGGAAGCACCTTTTTATTAAATTTACCTTTTAGCAATCGCCATTCCTACCCTAAAGATC
+
CCCCCFFFFFFFGGFFGGGGGGHHHHGHHHHGGGGHHHFGHHHHHGGGGGGGGHHHHHHHHHHHFGHHHHHHGHHHGHHHHHHHHHHHHHHGGGGGGHHHHHHFGGHHHHGHGGGGGHGHHHGGHGGGGG/GHHHHHHHGHHGF<EFHHHGHHGHHHHHHGHHHHGGGHHHGGCCDADCGGEGGGFGFEFBFFFGGGGGEGFFFFFFFFFFFFFFFFFFFFFFFFFFFFFFFFFFFFFFFFFFFFFEFFFB
@M05620:45:000000000-G6HP7:1:1101:18624:17684 1:N:0:114
TACCTGTACTGGGGAAGCATTTGAATATCCCCCCATGGTGATGGGGACGGAGAACTGCTCCATAAACACAGGCAACGTGCCTAACTTTCCCGGGAAGATGAAGTCAAAGAGCGACCACAGCTCTCGGAGGTTATTTTGCATCGGTGAGCCAGACAGAATGATCCGATGAGGGGTGCGAAACTATTTGAGGAAAGGAAGCACCTTTTTATTAAATTTACCTTTTAGCAATCGCCATTCCTACCCTAAAGATC
+
CBBCCFFFFFFFGGGGGGGGGGHHHHHHHHHGGGGHHHFGGHHHHGGGGGGGGHHHHHHHHHHHGHHHHHHHGGGHGHHHHHHHHHHHHHHGGG?EGHHHHHHHGHHHHHHHGGGGGHHGHHHHHGGGGG?GHHHHHHHHHHGGGGGHHHHHHGHHHHHHHHHHHGGGHHHGGGGGADDGGGGGGGGFFGFGGGGGGGGGGFFFFFFFFFFFFFFFFFFFFFFFFFFFFFFFFFFFFFFFBFFFFFFFFFF
@M05620:45:000000000-G6HP7:1:1101:16275:17687 1:N:0:114
CATCCTGACCCTGAAGTACCCGGCTTGATTTCTGACATTAGATCGGAAGAGCACACGTCTGAACTCCAGTCACTCCGCGAAATCTCGTATGCCGTCTTCTGCTTGAAAAAAAAAACACAGCTCTCGGAGGTTCTTTTGCATCGGTGAGCCCGACCGCATGATCCTCTGAGGGTTGCGCCACTATTTGAGGCAAGGCTGCACCTTTTTATTACCTTTACCTTTTAGCACTCTCCCTTCCTACCCTCCCGCTC
+
AAAAAFFFFCCFGFGGGGGFCEGGEGGGFFDHEDFEDFGFHFHGHGGGGFGHHHHAECFAEGFHFHHHGFGDGGHHG?EEGCC34BEFGFHEGEEEHG?FGGFH3GHHBH?<CC/<<F<0?<?1G/?//-<F1>FGH1<1=G<...../<.--;:---C.00;C000000..9;-;:-..;:/9/BF/;.....9./.;/;BFFFFF.F/9/9/BB/;BFFFF//;/99B//;/BFFFFBF?FF?.;.-99
@M05620:45:000000000-G6HP7:1:1101:9502:17733 1:N:0:114
TACCTGTACTGGGGAAGCATTTGAATATCCCCCCATGGTGATGGGGACGGAGAACTGCTCCATAAACACAGGCAACGTGCCTAACTTTCCCGGGAAGATGAAGTCAAAGAGCGACCACAGCTCTCGGAGGTTATTTTGCATCGGTGAGCCAGACAGAATGATCCGATGAGGGGTGCGAAACTATTTGAGGAAAGGAAGCACCTTTTTATTAAATTTACCTTTTAGCAATCGCCATTCCTACCCTAAAGATC
+
AAAAAFFFFFFFE1FCGG1GGG3FEFEGHGHGGCEECCAAFGGFFCGE/AEEGHHGHHFHHBGHHHGHH/0?FHHHEHC/FH@BGHHGHHHFGGEE?>FHF1BGGHHDBHFHGGGGCHHFCHHHHGGGGGGHHHHHHHHHHHGGGGGGGHHHHGHHHHHHHHHHGGGGHHGCC;CGGGGGGGFGFGFGFGGFGGGBFFGGGFFFFFFFFFFFFFFFFFFFFFFFFFF9FFFFFFFFFFFFFFFFFFFFFFF
@M05620:45:000000000-G6HP7:1:1101:9524:17739 1:N:0:114
TACCTGTACTGGGGAAGCATTTGAATATCCCCCCATGGTGATGGGGACGGAGAACTGCTCCATAAACACAGGCAACGTGCCTAACTTTCCCGGGAAGATGAAGTCAAAGAGCGACCACAGCTCTCGGAGGTTATTTTGCATCGGTGAGCCAGACAGAATGATCCGATGAGGGGTGCGAAACTATTTGAGGAAAGGAAGCACCTTTTTATTAAATTTACCTTTTAGCAATCGCCATTCCTACCCTAAAGATC
+
CCCCCFFFFFFFGGGGGGGGGGHHHHHHHHHGGGGHHHGHHHHHHGGGGGGGGHHHHHHHHHHHHHHHHHHHGHHHGHHHHHHHHHHHHHHGGGGGGHHHHHHHHHHHHHHHGGGGGHHHHHHHHGGGGGGHHHHHHHHHHHGGGGGHHHHHHGHHHHHHHHHHHGGGHHHGGEGGGGGDGGGGGGGGGGGGGGGGGGGGGFFFFFFFFFFFFFFFFFFFFFFFFFFFFFFFFFFFFFFFFFFFFFFFFFF
@M05620:45:000000000-G6HP7:1:1101:20603:17792 1:N:0:114
AAACCAAGCAGACACTCACCAGAAGACATGAGGTCAGCTAGATCGGAAGAGCACACGTCTGAACTCCAGTCACTCCGCGAAATCTCGTATGCCGTCTTCTGCTTGAAAAAAAAAAAAAAAAAAAAAATCAAAGAGTATAATATATTATGGACATCCAATACAACAAGGAATGCACCTGTTTCCTCCACAGTGTAGCAATGTTCGCTACACAGAGGGGGACGCTATGTGGCCGTTCTTTTGGTTCCCTGTCT
+
CCCCCBBFCFFFGGGGGGGGFGHHGGHFHHGHHHHHHHHHHHHHHGGGGGHHHHHHGHHHGGHHHHHHHGHHHHHHGGGGGFGFHHHFEGHHFFFGHGHHHHHHHHHGGHGGGDG><<-->--:---.00900//00000000;00000000909/00009000../..900000///;000000/:/0.0:00000:00000.-..-0/;.0/9.-9--9-...0000..9-./.0000-..0009000;
@M05620:45:000000000-G6HP7:1:1101:14193:17800 1:N:0:114
CATCCTGACCCTGAAGTACCCCGGCTTGATTTCTGACATTAGATCGGAAGAGCACACGTCTGAACTCCAGTCACTCCGCGAAATCTCGTATGCCGTCTTCTGCTTGAAAAAAAAAAAAAACAATACAAGATTATTTTTCCTCTTTGATTCCTACCTACTTTTCCCATGCTTATTGCGCACCTCTTTTTTTCAATGAGCCTCCTTTGTATTGACTTTACCTTTTAGCACTCGCACTACCTCCCCTTCTACGC
+
CBCCCFFFFFFFGGGGGGGGGGGGGGGGGHHHHHHGHGHHHHFHHHGGGGGHHHHGHGHHHGHGHHHHHHHHHHHHHGGG@EGHHHHHGGHHHHGEGHGHHHGHHHGGFHGGGGGB><>><..111<<0/00000<<0/0<=00000:000000.00:0;0000000//9900900.---:/.0;B00--9;;B///////:/9B////////9//////:///://///.----/////..././9/;.:
@M05620:45:000000000-G6HP7:1:1101:23842:17856 1:N:0:114
CATCCTGACCCTGAAGTACCCCGGCTTGATTTCTGACATTAGATCGGAAGAGCACACGTCTGAACTCCAGTCACTCCGCGAAATCTCGTATGCCGTCTTCTGCTTGAAAAAAAAAAAAAAAAAAAAGATATAGAAAGGAAAAAATAGTAGGGAAATCAGATGAGAAGAAATGAGAGTAGATAGCGGAGTGAACAGGAGAGGCTCACAAAGGGTAGACTGGTGTCAGAGGCGGTGGTTGAGATAGGGTGAGG
+
BBBCCFFFFFFFGGGGGFGGGGGGGGGGHHHHHHHHHHHHGHHHHHGGGGHHHGHHHGHHHGGGHHHHHHHHHHHHHGGGGGGHHHHHGGHHHHGFFHGHHHGHHHHGGHGGGGGG>/-<<--<--..000:09000.//:;.-.000000./..0099000090;/0//000000000;0000;--@:.900:/.9.......;000.//..:.0000:0/.00000..----..../0.000:.9...9
@M05620:45:000000000-G6HP7:1:1101:16043:17919 1:N:0:114
AGATTACTGCAACAGTTCCCCCTGGACCTGGAAAAGTTTCTTGCCTGGCTTACAGAAGCTGAAACAACTGCCAATGTCCTACAGGATGCTACCCGTAAGGAAAGGCTCCTAGAAGACTCCAAGGGAGTAAAAGAGCTGATGAAACAATGGCAAGTAAGTCAGGCATTTCCGCTTTAGCACTCTTGTGGATCCAATTGAACAATTCTCAGCATTTGTACTTGTAACTGACAAGCCAGGGACAAAACAAAGAT
+
ABABCFFFFFFFGGGGGGGGGGGGHHHHHHHHHHHHHHHHHHHHHHHHHHHHHHHHHHHHHHHHHHHHHHHHHHHHHHHHHHHHHHHHHHHHHHGEGFHHHH3FHHHHGHHHHHHHHHHHCFHGG/EGHHHHHGHHHHHHHHHHHHHHHFHHHGHHHHHHHHHHHHHHHHGGGGGHHHHHHHHHHHHGHHHHHGHHHHHGHHHHHHHHHHHHHGHHHFHHHHHHHHHEHHHHHGFGGGGGGGGGGGGGGGG
@M05620:45:000000000-G6HP7:1:1101:25234:17922 1:N:0:114
ATCTCTATCTCCTAAAAACCTGTTTAGATTTGGAGATAGACCTTCAGGTTTTTCATCATTTTCTGCATGAATTATACATTGACCACGTTCCAGCGTGGTCAGTTTGCAGCATTCTGTTATTTTGTTTGACAGAGTGTCTTGTTGAGAACATATGTAGGACATGATTTTTTCCTGCAACAGGGAAAATAAAGTATAAGTTTTAAAGATTTATTCTTTAATAAAGGATCTCAAAGCCAGCTTTAGAAAAAGGA
+
CDDDEFFFFFFFGGGGGGGGGGHHHHHHHHHHHHHHHHHGHHHHHHHHHHHGGHHHHIIHHHHIIHHHHHHHHHHHHHHHHHHHHHGHHHHHHHGGGGHHHHHHHHHHHHHHHHHHHHHHHHHHHHHHHHHHHHHHHHHHHHHHHHHHHHHHHHHHHHHHHHHHHHHHHGHHHHHHHHHHHGGHHHHHHHHHHHHHHHHHHHHHHHHHHHHHHHHHHHHHHHHGHHHHHGHHHHHHHGHHHHHGHHHHGGH
@M05620:45:000000000-G6HP7:1:1101:25215:17924 1:N:0:114
ATCTCTATCTCCTAAAAACCTGTTTAGATTTGGAGATAGACCTTCAGGTTTTTCATCATTTTCTGCATGAATTATACATTGACCACGTTCCAGCGTGGTCAGTTTGCAGCATTCTGTTATTTTGTTTGACAGAGTGTCTTGTTGAGAACATATGTAGGACATGATTTTTTCCTGCAACAGGGAAAATAAAGTATAAGTTTTAAAGATTTATTCTTTAATAAAGGATCTCAAAGCCAGCTTTAGAAAAAGGA
+
ABABBFFFFFFFGGGFGGGGGGHHHHHHHHHHHHHHHHHHHHHHHHHHHHHGGHHHHHHHHHHHGHHHHHHHHHHHHHHHHHHHHHGFHHHHFHGGGGHHFHHHHHHHHHGHHHHHHHHHHHHHHHHHHHHHHHGGHHHHGGHHGHHHHHHHHHHHHHHHHHHGGHGHGGHHHHHHGHGGHGGHHHHHGFGGHHHHHHHHHGHHHHHHHHHHHHHHGHHHHHHHHHHHHGHFHGHHHGHHHHHFHGGHGGH
@M05620:45:000000000-G6HP7:1:1101:2601:17927 1:N:0:114
ATCTCTATCTCCTAAAAACCTGTTTAGATTTGGAGATAGACCTTCAGGTTTTTCATCATTTTCTGCATGAATTATACATTGACCACGTTCCAGCGTGGTCAGTTTGCAGCATTCTGTTATTTTGTTTGACAGAGTGTCTTGTTGAGAACATATGTAGGACATGATTTTTTCCTGCAACAGGGAAAATAAAGTATAAGTTTTAAAGATTTATTCTTTAATAAAGGATCTCAAAGCCAGCTTTAGAAAAAGGA
+
CCCCCFFFFFFFGGGGGGGGGGHHHHHHHHHHHHHHHHHHHHHHHHHHHHHGGHHHHHIHHIHHIHHHHHHHHHHHHHHHHHHHHHGHHHHHHHGGGGHHHHHHHHHHHHHHHHHHHHHHHHHHHHHHHHHHHHHHHHHHHHHHHHHHHHHHHHHHHHHHHHHHHHHHHGHHHHHHHHHHHGGHHHHHHHHHHHHHHHHHHHHHHHHHHHHHHHHHHGHHHHHHHHHHHHHHHHHHHGHHHHHGFHHHGGH
@M05620:45:000000000-G6HP7:1:1101:25253:17931 1:N:0:114
ATCTCTATCTCCTAAAAACCTGTTTAGATTTGGAGATAGACCTTCAGGTTTTTCATCATTTTCTGCATGAATTATACATTGACCACGTTCCAGCGTGGTCAGTTTGCAGCATTCTGTTATTTTGTTTGACAGAGTGTCTTGTTGAGAACATATGTAGGACATGATTTTTTCCTGCAACAGGGAAAATAAAGTATAAGTTTTAAAGATTTATTCTTTAATAAAGGATCTCAAAGCCAGCTTTAGAAAAAGGA
+
ABBBBFFFFFFFGGFGGGGGGGHHHHHHHHHHHEHGHHHHHHGHHHHGHHHGGHGHHHHHHHHHHHHHHHHHHHHHHHHHHHHHHHEHHHHHHHGGGGHHHHHHHHHHHHGHHHHHHHHHHHHHHHHHGHHHHHHHHHHHHHHHFHGHHGHHHHHHHEHHGHFHHHHHHGHHHHH2@FFGHFFGFHGFGGHHHHFGGHHHHG11F1FGGGGHHHHHHFG<DGHB/DHHHHHHHHHHHFHHHHHHHHHF?FG
@M05620:45:000000000-G6HP7:1:1101:16482:17942 1:N:0:114
CATCCTGACCCTGAAGTACCCCGGCTTGATTTCTGACATTAGATCGGAAGAGCACACGTCTGAACTCCAGTCACTCCGCGAAATCTCGTATGCCGTCTTCTGCTTGAAAAAAAAAAAAAAAAAAAAAGGATAAAAAAGAGACGCTTAACCAAGATTTGAGTGTGCTGAATAAACAAATTATACGTAGAGGATAGAGAAGTATGAAAACATAGGAAAGCAGATGGAGCATAGAAAGAGAGAAGGGTCATGGG
+
CCBCCFFFFFFFGFGGGFGGGGGGGGGGHHHHHHHHHHHHHHFHHHGGGGHHHGHHHGHHHGHHHHHHHHHHFHGHHGGECEEGFGHB?EGHHHGFGHGHHHGHFHHGHHGGCGGC</-<<-<----../000900-../9/.-...0000...000;0.000:0000000000;..900000.00..0/./000000/:0000000/.090000/./0/9000//:.9000000///..0/.../.000.
@M05620:45:000000000-G6HP7:1:1101:16470:17955 1:N:0:114
CATCCTGACCCTGAAGTACCCCGGCTTGATTTCTGACATTAGATCGGAAGAGCACACGTCTGAACTCCAGTCACTCCGCGAAATCTCGTATGCCGTCTTCTGCTTGAAAAAAAAAACAGTACTGCTGACCGAGGCCCCCCTGAACCCCAAGGCCAACAGAGAGAAGATGACTCAGGTGAGGCTCGGCCGACGCCCGTGCTCCTCCCGTCCTTTCCCCAGTCATTTTCTGCCCGGCTTGATTTCTGCCATTT
+
CCCCCFFFFFFFGGGGGGGGGGGGFFGGHHHHHHGFHHHGHGHHHHGFFGHHHHHHHFGHHGHHHHHFFHFHHHFHHFGG/>>?GFG??EFGFGEEGHGGHFHFFGFGFGH@CG@//<0111@FG1??FGF?C@CGFG<CG.;CGHGD..:.9C.EGGBBB/.;B/90FBFFGGFGG/CFGEEFF@:A;@BC;FA-;:??FFFFFF?AADFFBF//BF:;BBFFFFFB//BED;CCD-.BBFBB/9;/B;/
@M05620:45:000000000-G6HP7:1:1101:28722:18007 1:N:0:114
TACCTGTACTGGGGAAGCATTTGAATATCCCCCCATGGTGATGGGGACGGAGAACTGCTCCATAAACACAGGCAACGTGCCTAACTTTCCCGGGAAGATGAAGTCAAAGAGCGACCACAGCTCTCGGAGGTTATTTTGCATCGGTGAGCCAGACAGAATGATCCGATGAGGGGTGCGAAACTATTTGAGGAAAGGAAGCACCTTTTTATTAAATTTACCTTTTAGCAATCGCCATTCCTACCCTAAAGATC
+
BBCCCFFFFFFFGGGGGGGGGGHHHHHHHHHGGGGHHHGHHHHHHGGGGGGGGHHHHHHHHHHHHHHHHHHHGHHHGHHHHHHHHHHHHHHGGGGGGHHHHFHGHHHHHHHHGGGGGHHHHHHGHGGGGGEGHHHHHHHHGHGGGGGHGHHHHGHHHGHHHHHHHGGGHHHGGGGGGGGGGGGFGGGFEGBFGFFFGGGGGFFFFFFFFFFFFFFFFFFFFFFFFFFFFFFFFFFFFFFFFFFFFFFFFFB
@M05620:45:000000000-G6HP7:1:1101:6549:18009 1:N:0:114
TACCTGTACTGGGGAAGCATTTGAATATCCCCCCATGGTGATGGGGACGGAGAACTGCTCCATAAACACAGGCAACGTGCCTAACTTTCCCGGGAAGATGAAGTCAAAGAGCGACCACAGCTCTCGGAGGTTATTTTGCATCGGTGAGCCAGACAGAATGATCCGATGAGGGGTGCGAAACTATTTGAGGAAAGGAAGCACCTTTTTATTAAATTTACCTTTTAGCAATCGCCATTCCTACCCTAAAGATC
+
CCCCCFFFFFFFGGGGGGGGGGHHHHHHHHHGGGGHHHGHHHHHHGGGGGGGGHHHHHHHHHHHHHHHHHHHGHHHGHHHHHHHHHHHHHHGGGGGGHHHHHHHHHHHHHHHGGGGGHHFHHHHHGGGGGGHHHHHHHHHHHGGGGGHGHHHHGHHHHHHHHHHHGGGHHHGGGGGGGGGGGGGGGGGGGFGFFGGGGGFFFFFFFFFFFFFFFFFFFBFFFFFFFFFFFFFFFFFFFFFFFFFFFFFFFF
@M05620:45:000000000-G6HP7:1:1101:6567:18014 1:N:0:114
TACCTGTACTGGGGAAGCATTTGAATATCCCCCCATGGTGATGGGGACGGAGAACTGCTCCATAAACACAGGCAACGTGCCTAACTTTCCCGGGAAGATGAAGTCAAAGAGCGACCACAGCTCTCGGAGGTTATTTTGCATCGGTGAGCCAGACAGAATGATCCGATGAGGGGTGCGAAACTATTTGAGGAAAGGAAGCACCTTTTTATTAAATTTACCTTTTAGCAATCGCCATTCCTACCCTAAAGATC
+
BBBBBFFFFFFFGGGGGGGGGGHHHHHHHHHGGGGHHHHHHHHHHGGGGGGGGHHHHHHHHHHHHHHHHHHHGHHHGHHHHHHHHHHHHHHGGGGGGHHHHHHHHHHHHHGHGGGGGHHHHHHHHGGGGGEHHHHHHHHHHHGGGGGFFHHHHGHHHHHHHHHHHGGGHHHGGGFGGGGGGGGGGGGGGGFGGGGGGGGGGFFFFFFFFFFFFFFFFFFFFFFFFFFFFFEFFFFFFFFFFFFFFFFFFFF
@M05620:45:000000000-G6HP7:1:1101:6557:18029 1:N:0:114
TACCTGTACTGGGGAAGCATTTGAATATCCCCCCATGGTGATGGGGACGGAGAACTGCTCCATAAACACAGGCAACGTGCCTAACTTTCCCGGGAAGATGAAGTCAAAGAGCGACCACAGCTCTCGGAGGTTATTTTGCATCGGTGAGCCAGACAGAATGATCCGATGAGGGGTGCGAAACTATTTGAGGAAAGGAAGCACCTTTTTATTAAATTTACCTTTTAGCAATCGCCATTCCTACCCTAAAGATC
+
CCCCCFFFFFFFGGGGGGGGGGHHHHHHHHHGEGGHHHHHHHHHHGGGGGGGGHHHHHHHHHHHHHHHHHHHGHHHGHHHHHHHHHHHHHHGGGGGGHHHHHHHHHHHHHHHGGGGGHHHHHHHHGGGGGGHHHHHHHHHHHGGGGGHHHHHHGHHHHHHHHHHHGGGFHHGGCCGGGGGGGGGGGGGGF;FGGGFFGGGGFFFFFFFFFFFFFFFFFFFFFFFFFFFFFFFFFFFFFFFFFFFFFFFFFB
@M05620:45:000000000-G6HP7:1:1101:6663:18036 1:N:0:114
CATCCTGACCCTGAAGTACCCCATTGAGCATGGCATCGTCACCAACTGGGACGACATGGAGAAGATCTGGCACCACACCTTCTACAACGAGCTGCGCGTGGCCCCGGAGGAGCACCCAGTGCTGCTGACCGAGGCCCCCCTGAACCCCAAGGCCAACAGAGAGAAGATGACTCAGGTGAGGCTCGGCCGACGCCCGTGCTCCTCCCGTCCTTTCCCCAGTCATTTTCTGCCCGGCTTGATTTCTGACATTA
+
CCCCCFFFFFFFGGGGGGGGGGGHHHHHHHHHHGHHHGHHHGHHHGHHHHHHGGGGGHEHHHHHHHHHHHHHHGHHHGGHHHHHHHHHGGGGGHHGGGFGFGHHGGGGGGGGHHHHGGHGHGHHHHHHHHGGGGGGGGGGGGHHHHGGGGHGHHGGGGGGGGGGGGGGGGGGGGGGGGGGGGGGFFFFFFFFFFFF@.AEFFFFFFFFFFFFFFFFFFFFFEFFFFFFFFFFFFFFFFFFFFFFFFFFFF/
@M05620:45:000000000-G6HP7:1:1101:6657:18054 1:N:0:114
CATCCTGACCCTGAAGTACCCCATTGAGCATGGCATCGTCACCAACTGGGACGACATGGAGAAGATCTGGCACCACACCTTCTACAACGAGCTGCGCGTGGCCCCGGAGGAGCACCCAGTGCTGCTGACCGAGGCCCCCCTGAACCCCAAGGCCAACAGAGAGAAGATGACTCAGGTGAGGCTCGGCCGACGCCCGTGCTCCTCCCGTCCTTTCCCCAGTCATTTTCTGCCCGGCTTGATTTCTGACATTT
+
CCCCCFFFFFFFGGGGGGGGGGGHHHHHHHHHHHHHHGHHHGHHHGHHHHHHGGGGGHHHHHHHHHHHHHHHHGHHHGGHHHHHHHHHGGGGGHHGGGGGGGHHGGGGGGGGHHHHGGHGHHHHHHHHHHGGGGGGGGGGGGHHHHGGGGHGHHGGGGGGGGGGGGGGGGGGGGGGGGGGGGGGFFFFFFFFFFFFFFFFFFFFFFFFFFFFFFFFFFFFFFFFFFFFFFFFFFFFFFAFFFFFFFFFFF0
@M05620:45:000000000-G6HP7:1:1101:24408:18054 1:N:0:114
CATCCTGACCCTGAAGTACCCGGCTTGATTTCTGACATTAGATCGGAAGAGCACACGTCTGAACTCCAGTCACTCCGCGAAATCTCGTATGCCGTCTTCTGCTTGAAAAAAAAAAAACGTTAAGATTCCCGATTCCCCACCGACCCCCCATTCCTACCTCCCGCCTCTCTCGCCCTCACCGCTCTCCCCCCCCATCTTCTCCTCCATGCCTTGCCACCGTCCGTTTCTACCCGCCTGTTTTTCTTCCGTTC
+
BBBBBFFFFFFFGGGGGFGGGGCEEGGHHHHHHGHHGHHHCFFHHGGGGH2FGHHH0GFHGHHHFHHHHHHHHGHHGGGEE/FGFGG??FEHHGEEHFGHHHHE3CGF3FEFGFG/<//000.1111111..-.=0<//...--:-.:-9/009000900..;;-.://0:.9-.-....;-9-;99/..-99-.///;//99././9//://;///9..;.-./9////;.9--;.//99./////.;9.
@M05620:45:000000000-G6HP7:1:1101:15659:18057 1:N:0:114
AGATTACTGCAACAGTTCCCCCTGGACCTGGAAAAGTTTCTTGCCTGGCTTACAGAAGCTGAAACAACTGCCAATGTCCTACAGGATGCTACCCGTAAGGAAAGGCTCCTAGAAGACTCCAAGGGAGTAAAAGAGCTGATGAAACAATGGCAAGTAAGTCAGGCATTTCCGCTTTAGCACTCTTGTGGATCCAATTGAACAATTCTCAGCATTTGTACTTGTAACTGACAAGCCAGGGACAAAACAAAGAT
+
BBBCCFFFFFFFGGGGGGGGGGGGHHHHHGHHHHHHHHHHHHHHHHHHHHH3FHDHHHHHHHHHHHHHHHHHHHHHHHHHDGHHHHHHHHHHHHGGGGHHHH3FHHHHGHHHHHHHHHHH3GHGGCEGHHHHHGHHHHHHHHHHHHHHHHHHHGHHHHHHHHGHHHHHHHGGGGGHHHHHHHHHHHHGHHHHHHHHHHHHHHHHHHHHHHHHHHHHHHHHHHHHHHHGHHHHHGGGGGGGGGGGGGGGGGF
@M05620:45:000000000-G6HP7:1:1101:15678:18059 1:N:0:114
AGATTACTGCAACAGTTCCCCCTGGACCTGGAAAAGTTTCTTGCCTGGCTTCCAGAAGCTGAAACAACTGCCAATGTCCTACAGGATGCTACCCGTAAGGAACGGCTCCTAGAAGACTCCAAGGGAGTAAAAGAGCTGATGAAACAATGGCAAGTAAGTCAGGCATTTCCGCTTTAGCACTCTTGTGGATCCAATTGAACAATTCTCAGCATTTGTACTTGTAACTGACAAGCCAGGGACAAAACAAAGAT
+
ABBBBFFFFFFFGGFGGGGGGGGGDHHHHFHHHHGHGHHHHHHHHHHHHHH2GG5FGBHHHHHHHHHHHHHHHHHHHHHH5FGFHHHGHHHHHHGGGGGHHH1?FGGGGHHHHHHGHHHHFHHGGEFFGHHHHGHHHHEHHEHHHHHHHBFHHGHHHHHHHHHHHHHHHHGGGGGFGHHHHHHHHFHGHHHHGGHFFFHHHHHHHHHFHEFHH;CGFCCHBCHHHHGHHGGGGGGFGFGGG./9FGGGBBF
@M05620:45:000000000-G6HP7:1:1101:24419:18069 1:N:0:114
CATCCTGACCCTGAAGTACCCGGCTTGATTTCTGACATTAGATCGGAAGAGCACACGTCTGAACTCCAGTCACTCCGCGAAATCTCGTATGCCGTCTTCTGCTTGAAAAAAAAAAAACAAACTGCTATCCTATACCCCCCTTCCCCCCTCTACCCACCAATCTACTATACCTCCTAATCTTCTCTTCCACAGCCCTATCTCCTCCCTGCCTTACCCCCTCCCTGTTCTACCCGACGGGCTTTCTTCCCGAC
+
CCCCCFFFFFFFGGGGGGGGGGGGGGGHHHHHHGHHHHHHHHHHHGGGGHHHHHHHGHHHGHHHHHHHHHHHHHHHGGGFEEHHFHHFGHHHHGEGHGHHHHHHHHHHFHGGGFF/>/?/=?111111<01>1111>.<@<.//;:A--./0;;.C:...0:00;0;00000:9/000;009090000000....;;0:;:00:/./0..;;0:/9.--.:./0:0;00:9.;-9----9;:B0009/:.-
@M05620:45:000000000-G6HP7:1:1101:12185:18124 1:N:0:114
CATCCTGACCCTGAAGTACCCCGGCTTGATTTCTGACATTAGATGGAAGAGCACACGTCTGAACTCCAGTCACTCCGCGAAATCTCGTATGCCGTCTTCTGCTTGAAAAAACAAAAACCCTCACATATTACGCTATCTAAATCTTCAGCCAGCTCCCCCATCCCACCCCCTTTTTTCCTTTCCTGCTTCGTCTTAATTCATTCTTTTCCTGTAACCACTCTCTTTGACACCTAAGCTCGCTTCTCCTATCC
+
CCCCCFFFFFFFGGGGGGGGGGGGGGGGHHHHHHHHHHHHHHGHHHHFGHHHHHHHGHHHGHHHHHHHHHHHHHHHGGGG/EGGGGHGEHHHHGEFHGHHHHHHHHHHHHG/?GF0////0/0/2@22222/////01111111111110<0.111.<.-0<..0...<<E.0;0-:000000000:00-/...0000;0000;0;00000000;00.;/0000900000.:90//00.9.9.000000;/
@M05620:45:000000000-G6HP7:1:1101:20245:18210 1:N:0:114
TACCTGTACTGGGGAAGAGTGTAGCAATCGCCATTCCTACCCTAAAGATCGGAAGAGCACACGTCTGAACTCCAGTCACTCCGCGAAATCTCGTATGCCGTCTTCTGCTTGAAAAAAAAAAAAAAAAAAAATAAAAAAAAAAGTTGATTCTTAACAATCTCAAGTATGAGAGTGAACATACTCAACTAAGTAAATACATAGTCTGTACAGAAAATAAGCCAGCAGCAAAAAGCAAAAATAGAGAATACAAC
+
DCCCDFFFFFFFGGGGGGGGGGHHHGHHHGGGGGHHHHHHHHHHHHHHHHHGGGGGHHGHGHGGHHFHHHHHHGHHHHHHHHGGGEFGGHHHHFEHHHHGFGHGHHHHHHHHHHHGGFGGG//-->-<---.01110----9.0111111111111000111101:11111001<1011101010/10001:11110<<1::1:111111100/101100/.9<././:/...0/0/..:01110010000
@M05620:45:000000000-G6HP7:1:1101:16904:18276 1:N:0:114
CATCCTGACCCTGAAGTACCCCGGCTTGATTTCTGACATTAGATCGGAAGAGCACACGTCTGAACTCCAGTCACTCCGCGAAATCTCGTATGCCGTCTTCTGCTTGAAAAAAAAAAAAAAAAAAAAAAAAAAAAATATAGAAGGGATAAGATAAATAAGAAGAAAAAAGAAAAGGAAAGATAGAAACATGAGAATCAATAAAGAAGTAGATATGTAGCAATAAAGAAGACACAAATATGGTACAGTAAGGC
+
CBBCCFFFFFFFGGGGGGGGGGGGGGGGHHHHHHHGHHHHHHGHHHGGGGHHHGHGHGHHHGHGHHHHHHHHFHHHHGGG@EEGFGHB?EGHHHGFEHGHHHHHHHHHHHGGGGGC<>-<--<<--:----9---.0000000...//0000000000<00/<///.-.9.//:.<//</000000//0000000000000000./000000000000000000<0./0////..<00000000000000/
@M05620:45:000000000-G6HP7:1:1101:5732:18284 1:N:0:114
AGATTACTGCAACAGTTCCCCCTGGACCTGGAAAAGTTTCTTGCCTGGCTTACAGAAGCTGAAACAACTGCCAATGTCCTACAGGATGCTACCCGTAAGGAAAGGCTCCTAGAAGACTCCAAGGGAGTAAAAGAGCTGATGAAACAATGGCAAGTAAGTCAGGCATTTCCGCTTTAGCACTCTTGTGGATCCAATTGAACAATTCTCAGCATTTGTACTTGTAACTGACAAGCCAGGGACAAAACAAAGAT
+
ABCBBFFFFFFFGGGGGGGGGGGGGHHHHHHHGHHHGHHHHHHGHHHGHHHHHHHHHHGHHHHHHHGHHHHHHHHHHHHHHHHHHGHGHH5GHHGFEFHHHGHGHHHHGHHHHHHGHHHHHHHGGHGFHHHHHGHHHHGHHHHHHGGHHHHHHGHHHHHHHHHHHHHHHHGGGGGHHHHHHHHHHGHGHHHHFHHHHGEHGHHHHHHFHHGHHHHHHFHFHHFEHHHHHHGHFGFGGFGGGGGFGGGGGG9
@M05620:45:000000000-G6HP7:1:1101:18909:18303 1:N:0:114
TACCTGTACTGGGGAAGCATTTGAATATCCCCCCATGGTGATGGGGACGGAGAACTGCTCCATAAACACAGGCAACGTGCCTAACTTTCCCGGGAAGATGAAGTCAAAGAGCGACCACAGCTCTCGGAGGTTATTTTGCATCGGTGAGCCAGACAGAATGATCCGATGAGGGGTGCGAAACTATTTGAGGAAAGGAAGCACCTTTTTATTAAATTTACCTTTTAGCAATCGCCATTCCTACCCTAAAGATC
+
CCCCCFFFFFFFGGGGGGGGGGHHHHHHHHHGGGGHHHHHHHHHHGGGGGGGGHHHHHHHHHHHHHHHHHHHGHHHGHHHHHHHHHHHHHHGGGFGGHHHHHHHHHHHHHHHGGGGGHHHHHHHHAFDFGEHGHHHHHGHFHGGGGGHFHHHHGHHGHHHHGHHFEGGHHHGGEGGCBFGGGGGGGGFEGBFGFGGFFGGGFFFFFFFBFFFFFFFFFFFFFFFFFFFFFFEFDFFFFFFFFFFFFFFFFF
@M05620:45:000000000-G6HP7:1:1101:5740:18306 1:N:0:114
AGATTACTGCAACAGTTCCCCCTGGACCTGGAAAAGTTTCTTGCCTGGCTTACAGAAGCTGAAACAACTGCCAATGTCCTACAGGATGCTACCCGTAAGGAAAGGCTCCTAGAAGACTCCAAGGGAGTAAAAGAGCTGATGAAACAATGGCAAGTAAGTCAGGCATTTCCGCTTTAGCACTCTTGTGGATCCAATTGAACAATTCTCAGCATTTGTACTTGTAACTGACAAGCCAGGGACAAAACAAAGAT
+
AABBBFFFBFFFGGGFGGGGGGGGCHHHHFFHHHHFHHHHHHHHHGHHHHHGHGGEHHHHHEEEHHHHHHHGFHHHHHHHGHHHHHH3FG5FGHGG/EGFHFE1CHHHGHHHHH3?FGHG3F?F?/<EHHHHHGGHHHFHHFGHHHHHHHGHHGHHGHFHHHGHEHHHHHGGGGGHGHHHHHHHHFFGHHGGHGHGHFFFHHHHHHHHBHFHFHFHHHHFGFFFHHGFFHHGGGGGG?.AAABFGGGGGG9
@M05620:45:000000000-G6HP7:1:1101:28392:18344 1:N:0:114
TACCTGTACTGGGGAAGAGTGTAGCAATCGCCATTCCTACCCTAAAGATCGGAAGAGCACACGTCTGAACTCCAGTCACTCCGCGAAATCTCGTATGCCGTCTTCTGCTTGAAAAAAAAAAAAGTATACATAAAGATGTGAAGATTTAAAATATATAGAAGAAGATATAAAGTAGATTAGTGAGAAAGGAATGTAAAGGACAATAAGTAATTAAGTTAATCAATGTATGAAAAATGTGAATATATTTACGT
+
AABBBFFFFFFFGCAEECFFGFAGGDFGHGDGAFGGHGAFFGFHGHHGHHFEFGEFAGFGFH0FGCF5EGGHHGFDGHGHHHGGGGGGGBHGHFDHEGHGEEHGHHHHHHGFCBFEC@CDC<//111111111111111>111111000000000000000////00000000000:000000000//.//00000000/./.9000;;000090000090090090000///../9//9/////////..
@M05620:45:000000000-G6HP7:1:1101:28409:18351 1:N:0:114
TACCTGTACTGGGGAAGAGTGTAGCAATCGCCATTCCTACCCTAAAGATCGGAAGAGCACACGTCTGAACTCCAGTCACTCCGCGAAATCTCGTATGCCGTCTTCTGCTTGAAAAAAAAAAAAAAAAAAAACAAAAAGATTAAATAGAAACGATGAAGAAAAATAAATAAGTGAAATGAAATAAGTAAGAAGACGACACCAACGGGTGCTCGAAAAAAAATAAAGACCGGGTGAAGTAGTGTATTGTAGAT
+
BBBBBFFFFFFFGGGCGGGGFFHFFHHHHFFFGFGGHHHHHHHGHHFHHHHGGGEGHHHHHHGGHHGHHHHHHGFGHHHFHHFGGEFGEGHHHFGHHHHGGGHGHHHHHHHHGFHFGGCBC@<><-<<C--...:....00000000000/.9..0000///..00000///////9/////////////////9---;.....9.--.9/.-..-.---./////..---.-.////9;/:////:/9//
@M05620:45:000000000-G6HP7:1:1101:28410:18405 1:N:0:114
TACCTGTACTGGGGAAGAGTGTAGCAATCGCCATTCCTACCCTAAAGATCGGAAGAGCACACGTCTGAACTCCAGTCACTCCGCGAAATCTCGTATGCCGTCTTCTGCTTGAAAAAAAAAAAAAAAAAAAAAGAAATAACGAAGTATAGATACTATCAGAAAAAAAAAGAGAGGAAAAAATATAAAGGAACGTAAGTAAAAAAATTAGATAAAAACGAAAGAAATAGAGAAATGTTAGATGCACAAATGAC
+
CCCCCFFFFFFFGGGGGGGGGGHGFHHHHFFGGFGGHHHHHHHHHHHHHHHGGGEGHHHHHHGHHHGGHHHHHHHGHHHHHHGGGFGGHFHHHGGHHHHGGGHGHHHHHHHHHFHGGGFGG>>-<<<----:...<0000..<.<0000000000<000000/.----..//9..///<-.0000000//.9....000000-<.0000000000.-..../.<00000000000<000000000/.0000
@M05620:45:000000000-G6HP7:1:1101:2382:18423 1:N:0:114
CATCCTGACCCTGAAGTACCCCGGCTTGATTTCTGACATTAGATCGGAAGAGCACACGTCTGAACTCCAGTCACTCCGCGAAATCTCGTATGCCGTCTTCTGCTTGAAAAAAAAAACTCCAATTTCTTAAAATCGCTGATGCAACAATTTCAAGTCAGTCAGGCCTTTCCGCTTTATCACTCTTTTGGATCCAATTGCACAATTCTCCTCCTTTGTACTTGTACCTACCCCGCCATGTACAAACCCAAGAT
+
BBAAADFDFFFFFGFGGGGGGGGGGGGEEHHGHFHGGGHFDGFFHHGEEEAGHHHHHGCGHGHHHGHHFHGHFHHHGEFGGCGFFFFH?1FEHHGGGHGFFHDHHFAC3?GCGFCF/2?F11F111<?FB11?1.>F..<<1<<<0.<0<=0=0=0<0=G00/<.;=G0C.;AFE00<0:;C;C0;;:/FCF0BB;00;;0/;BFFF00=9CBC0C0:BB9;//;B/999.999-;9//;///.9...9;;
@M05620:45:000000000-G6HP7:1:1101:18840:18445 1:N:0:114
CATCCTGACCCTGAAGTACCCCGGCTTGATTTCTGACATTAGATCGGAAGAGCACACGTCTGAACTCCAGTCACTCCGCGAAATCTCGTATGCCGTCTTCTGCTTGAAAAAAAAAAAACAAAAACAATCCACTAGCTGCTTCCCCCCTTTCCCCCCCTTCCTTCCCTCCCTCTCTCTCCCTCTTTTTTCTCCGCTTTCCCCCTTCTACCCCTTCAACCTTAGCCCTTCTCCCCACTATCCCCACCCCCCCT
+
CCCCCFFFFFFFGGGGGGGGGGGGGGGGHHHHHHHHHHHHHHGHHHGGGGHHHHHHHGHHHGHHHHHHHHHHHHHHHGGGC>EGFGHB??FHHHGFGHGHGHHHHHGHHHHGGGGC>///=0<..<.1<011100/000000<=<.-:.0:0:/:-;-.:B00;//0;../9//0:0:/B//;0090-;0B0.;...09;B.-.:00:0..9./000./0;0:9;//:009/9/.:/00/:./..9---;-
@M05620:45:000000000-G6HP7:1:1101:13378:18503 1:N:0:114
TACCTGTACTGGGGAAGCATTTGAATATCCCCCCATGGTGATGGGGACGGAGAACTGCTCCATAAACACAGGCAACGTGCCTAACTTTCCCGGGAAGATGAAGTCAAAGAGCGACCACAGCTCTCGGAGGTTATTTTGCATCGGTGAGCCAGACAGAATGATCCGATGAGGGGTGCGAAACTATTTGAGGAAAGGAAGCACCTTTTTATTAAATTTACCTTTTAGCAATCGCCATTCCTACCCTAAAGATC
+
CCCCCFFFFFFFGGGGGGGGGGHGFGGGHHHGGGGHHHFGGHHHHGGGGGGGGHHHHHHHHHHHHHHHHHHHGHHHGHHHHHHHHHHHHHHGGGGGGHHHHHHGHHHHHHHHGGGGGHHHHHHGHDFDFGEHHHHHHHHGHHGGGGGGGHFHHGHGGGHHHHHHHGGGHHGFGAFGGFGCGGGGGGGGEGFFGFGBFFGGGFFFFFFFFFFFFFFFFFFFFFFFFFFBFFFFFFFFFFFFFFFFFFBBFFF
@M05620:45:000000000-G6HP7:1:1101:28593:18556 1:N:0:114
AAACCAAGCAGACACTCACCAGAAGACATGAGGTCAGCTAGATCGGAAGAGCACACGTCTGAACTCCAGTCACTCCGCGAAATCTCGTATGCCGTCTTCTGCTTGAAAAAAAAAAAAAGAACTGCTGAACGAGACCCCCCTGAACCCCACGGCCAAAAGAGAGAAGAAGAATCAGGTGAATCTAGGCCGACGCCCGTTATCCGCACGTCCTTTCTCCAGTCTTTTTCGGCCCTTCTTGATTTCTGACTATT
+
BBBBBBBFBFFFGGGGGGGGGGHHGHHHHHFHHHHGHHHHHHHHGGGGGHHHHHHHGHHFGHHHHHHHHHHHHHHHGGGGFFHHGHHGEHHHHGEFHGHHHHHGHHHHHGGGGGF><<//00111=1>1<0<..<.GDCD-./0/.;E?.A?---././EB/:.///////9:9/9B/:///9/9/:B-9@=->;--.../;.9--:AA;9/;F/:///////;F/9---9>./9//////:////9//99
@M05620:45:000000000-G6HP7:1:1101:18161:18576 1:N:0:114
CATCCTGACCCTGAAGTACCCCGGCTTGATTTCTGACATTAGATCGGAAGAGCACACGTCTGAACTCCAGTCACTCCGCGAAATCTCGTATGCCGTCTTCTGCTTGAAAAAAAAAAAAAAAAAAGAACAATTATAATTATAATTTATTCGATCTCCTCCTTCACTCCACGCATTTTACATTGAACTTGCTTATTGATACGATGTTTTATGTCCATTATTTGGACTGGACTAACTACGTGAAGTTCCATTAC
+
CBCCCFFFFFFFGGGGGGGGGGGGGGGGHHHHHHHHHHHHHHFHHHGGGGHHHHHHHGHHHGHHHHHHHHHHFHHHHGGG?EEGGHHB?EGHHHGFFHGHHHHHHHHHFHGGGGGF><--<---..:///0000000000000000090/00..000///000000/0/..-.;0000;00090009000000000000..:.900/0;0000000000:00000../.0/00000../..000:000000
@M05620:45:000000000-G6HP7:1:1101:11515:18658 1:N:0:114
AGATTACTGCAACAGTTCCCCCTGGACCTGGAAAAGTTTCTTGCCTGGCTTACAGAAGCTGAAACAACTGCCAATGTCCTCCAGGATGCTACCCGTAAGGAAAGGCTCCTAGAAGACTCCAAGGGAGTAAAAGAGCTGATGAAACAATGGCAAGTAAGTCAGGCATTTCCGCTTTAGCACTCTTGTGGATCCAATTGAACAATTCTCAGCATTTGTACTTGTAACTGACAAGCCAGGGACAAAACAAAGAT
+
ABBBBFFFFFFFGGGGGGGGGGGGCHHHHFGHHHHHGFHHHHHHHHHHHHH3FHFHHHHHHHHHHHHHHHHHHHHHHHHH5FGHFGHFHHBGHHGGEGHHHH3FHHHHGHHHHHHHHHHHFHHGGHGGHHHHHGHHHHHHHHHHHHHHHHHHHGHHHHHGHHHHHHHHHHGGGGGHGHHHHHHHHHHGHGHHHHHHHGHGGHHHHHHHHHHHHHHHHFHHEHGHHHHHHHHGHGGGGGGGGGGGGGGGGGG
@M05620:45:000000000-G6HP7:1:1101:12658:18730 1:N:0:114
CATCCTGACCCTGAAGTACCCCGGCTTGATTTCTGACATTAGATCGGAAGAGCACACGTCTGAACTCCAGTCACTCCGCGAAATCTCGTATGCCGTCTTCTGCTTGAAAAAAAAAAAAAATAAAAAAAGATAAATATTAATGATTACGCCACAAAGTCTCATACAACAACTATAACTACACACCTCTCCTTACATCAAACAGCTCTACCTAACAAATGACCTTACATCTCGCTTTATATACTGTCCACTCC
+
CCDDDFFFFFFFGGGGGGGGGGGGGGGGHHHHHHHHHHHHHHGHHHGGGGHHHHHHHGHHHGHHHHHHHHHHHHHHHGGG/EEHHHHHGGHHHHGGGHGHHHHHHHHHHHH/BCGB>>--011111--..00000000000000000..-..9.;/000;0900000...0000090000/0../.0//09000000000.9.000000000900.00000000000000.....00000000000000;/
@M05620:45:000000000-G6HP7:1:1101:3313:18755 1:N:0:114
TACCTGTACTGGGGAAGCATTTGAATATCCCCCCATGGTGATGGGGACGGAGAACTGCTCCATAAACACAGGCAACGTGCCTAACTTTCCCGGGAAGATGAAGTCAAAGAGCGACCACAGCTCTCGGAGGTTATTTTGCATCGGTGAGCCAGACAGAATGATCCGATGAGGGGTGCGAAACTATTTGAGGAAAGGAAGCACCTTTTTATTAAATTTACCTTTTAGCAATCGCCATTCCTACCCTAAAGATC
+
BBBCCDFFFFFFGGGGGGFGGGHFFFGHHHHGGGGHFHBFFHHGGGGGGGGGGHHHHHHHHHHHHGHHHHHHGGHHEHGHHHHHHHHHHHHEGGEFGHHHGHHGHHHGHHHHGGGGGHGGHHHHHBFCDGCHHHHHHHGBGHGGGGGG>FCGGGH<<<GGGHHHHGGFHGGEG<AEF??DGGGGGGGFGGFFFFGFGGFBFFFFFFFFFFFEFBFFFFFFFFFFFFFBFBEEDFFFFFFFFFFFFFFFFFB
@M05620:45:000000000-G6HP7:1:1101:25914:18760 1:N:0:114
TACTGTACTGGGGAAGAGTGTAGCAATCGCCATTCCTACCCTAAAGATCGGAAGAGCACACGTCTGAACTCCAGTCACTCCGCGAAATCTCGTATGCCGTCTTCTGCTTGAAAAAAAAAAAAAAAAACCATCTACCACCCTAACCCCCACATCCCCCTTATCACATCAACCACCTCTTCATCGCTTCCTACTGCGTAAGGCCTCCCAACCGTGCGACGCGCCTATAATTCCCTACTAAATAGTTTTCCATT
+
DDCCCFFFFFFCGGGGGGGGGGHHHHHHGGGGGHHHHHHHHHHHHHHHHHGGGGHHHHHHHGHHHGHGHHHHHHHHHHHHHGGGGGGGFHHHGGHHHHGFGHGHHHHHHHHHHHHGGGCC><<--<-.<.00000;00...///.:.--..;0/...-.000000000:/:..:..00000:0...;0;090:9.....0;.0;.9/:..-..9-.---;--..0:;0;00900.;000000000000000
@M05620:45:000000000-G6HP7:1:1101:26910:18814 1:N:0:114
CATCCTGACCCTGAAGTACCCCGGCTTGATTCGACATTAGATCGGAAGAGCACACGTCTGAACTCCAGTCACTCCGCGAAATCTCGTATGCCGTCTTCTGCTTGAAAAAAAAAAAATAAAAACTTAAATATATAGTTTTCTATGTAGTTAGGATATAATATAAGTGATAAATAAACAACAACACATAATAGACAACCAGTGGCTAGAATGTGAGTTATTTCAATATGATAATAGAATATATTATCACATAT
+
BCCCCFFFFFFFGGGGGGGGGGGGGGGGHHHHGHGGGHHHGHHHGGGGHHHHHHHGHHHGHGHHHHHHHHHHHHHFFGEGGHHHHHGGHHHHGGGHGHHHHHHHHHHHHGFGGB>/0?11=1.11111111111111<0000000000000/000000:00000000:0000<0000........;00000000/.9..;9/..090090000/9///////9/////9B////////:9//////////:
@M05620:45:000000000-G6HP7:1:1101:21442:18829 1:N:0:114
TACCTGTACTGGGGAAGCATTTGAATATCCCCCCATGGTGATGGGGACGGAGAACTGCTCCATAAACACAGGCAACGTGCCTAACTTTCCCGGGAAGATGAAGTCAAAGAGCGACCACAGCTCTCGGAGGTTATTTTGCATCGGTGAGCCAGACAGAATGATCCGATGAGGGGTGCGAAACTATTTGAGGAAAGGAAGCACCTTTTTATTAAATTTACCTTTTAGCAATCGCCATTCCTACCCTAAAGATC
+
BBBBBFFFFFFFCGGGGGGGGGHHHGHHHHHGGGGGHHBFGHHHHGGGGGGGGHHHHHHHHFFHHFHDGHHHGHHHGHHHHHHGHHHHHGHGGGGGGHHGGFHHHHHHHHHHGCGGGHHHHFHHHGG/CGEHHHHHHHHGHHGGGDEGFHHHHGHHHHHHHHHHHGGGHHHGGDDGACDDDGFGGGGGGGFFBFGFFGGBFFFFFFFFFFFFFFFFBFFFFFFFFFFB/FFFFFFFFFFFFFFFFFFFFFF
@M05620:45:000000000-G6HP7:1:1101:21422:18843 1:N:0:114
TACCTGTACTGGGGAAGCATTTGAATATCCCCCCATGGTGATGGGGACGGAGAACTGCTCCATAAACACAGGCAACGTGCCTAACTTTCCCGGGAAGATGAAGTCAAAGAGCGACCACAGCTCTCGGAGGTTATTTTGCATCGGTGAGCCAGACAGAATGATCCGATGAGGGGTGCGAAACTATTTGAGGAAAGGAAGCACCTTTTTATTAAATTTACCTTTTAGCAATCGCCATTCCTACCCTAAAGATC
+
DDDDDFFFFFFFGGGGGGGGGGHHHHHHHHHGGGGHHHGHGHHHHGGGGGGGGHHHHHHHHHHHHHHHHHHHGHHHGHHHHHHHHHHHHHHGGGGGGHHHHHHHHHHHHHHHGGGGGHHHHHHHHGGGGGGHHHHHHHHGHHGGGGGHHHHHHGHHHHHHHHHHHGGGHHHGGCEGGDGGGGGGGGGBEGBBGGGGGGGGGFFFFFFFFFFFFFFFFFFFFFFFFFFFFFFFFFFFFFFFFFFFFFBFFFF
@M05620:45:000000000-G6HP7:1:1101:22231:18847 1:N:0:114
ATCTCTATCTCCTAAAAACCTGTTTAGATTTGGAGATAGACCTTCAGGTTTTTCATCATTTTCTGCATGAATTATACATTGACCACGTTCCAGCGTGGTCAGTTTGCAGCATTCTGTTATTTTGTTTGACAGAGTGTCTTGTTGAGAACATATGTAGGACATGATTTTTTCCTGCAACAGGGAAAATAAAGTATAAGTTTTAAAGATTTATTCTTTAATAAAGGATCTCAAAGCCAGCTTTAGAAAAAGGA
+
BBBBBFFFFFFFGGGGGGGGGGHHHHHHHHHHHHHHHHHGHHHHHHHHHHHGGHHHHHHHHHHHHHHHHHHHHHHHHHHHHHHHHHGHHHHHHHGGGGHHHHHHHHHHHHHHHHHHHHFHHHHHHHHHHHHHHHHHHHHHHHHHHHHHHHHHHHHHHHHHHHHFHHHHHGHHHHGHHHHHHGGHHHHHHFHGHHHHHFHHHHGHHHHHHHHHHHHHHGHHHHHHHHHHHHHHHHHHHGGHHHHBHGHHGGH
@M05620:45:000000000-G6HP7:1:1101:9957:18848 1:N:0:114
AAACCAGAAGACATGAGGTCAGCTAGATCGGAAGAGCACACGTCTGAACTCCAGTCACTCCGCGAAATCTCGTATGCCGTCTTCTGCTTGAAAAAAAAAAAAAACAAAAACAAACAAAGAAACTCTAACATAGACCCCCCAAAATACGCGAGACACAACGTAAACGAAGATGCTGGTTCACCTCTGCCTGCGCGCTTCCACGTCTCGGACAGTCCCCGGTCAATTATAGTCCTTCTCACTACATCTCGCTC
+
CCCCCCCFFFFFGGFBFGGGGGHHHHHHHHGGGGHHHHHHHGHHHGHHGHHHHHHHHHHHHGGGGGGHHHHHGGHHHHGGGHGHHHHHHHHHGHHGGGGC<////=/00//?/=/0.000000<111111000000C.-:@...00;..---;.99/..-....9....;000000;000009.;00000.---;-..9;0...///..--.0000.----.0090:00009000:00090/009:;....
@M05620:45:000000000-G6HP7:1:1101:22247:18864 1:N:0:114
ATCTCTATCTCCTAAAAACCTGTTTAGATTTGGAGATAGACCTTCAGGTTTTTCATCATTTTCTGCATGAATTATACATTGACCACGTTCCAGCGTGGTCAGTTTGCAGCATTCTGTTATTTTGTTTGACAGAGTGTCTTGTTGAGAACATATGTAGGACATGATTTTTTCCTGCAACAGGGAAAATAAAGTATAAGTTTTAAAGATTTATTCTTTAATAAAGGATCTCAAAGCCAGCTTTAGAAAAAGGA
+
BBBBBFFFBFFFGGGGGDEGGGHHHHGGGHHHHGHHHHH5FGHHHHHHHHHEGHHHHHHHHHHHHHHGGHHHHHHHHHHHHFHHHHGHHHHHGHGGGGHHHHHHHGHGHGHHHHHHHHHHHHHHHHHHHHHHHHHHHHHHHHHHHHHHHGHHHHHHGHHHHHHHHHHHHGHHHHFHHHHHHGGHHHHBGFHHHHHHHGGHHHFFHHGHHBGHHHHHHHHHHFHHFHHHHHGHHHGHHGHHHFFFGHHHGGF
@M05620:45:000000000-G6HP7:1:1101:18105:18941 1:N:0:114
ATCTCTATCTCCTAAAAACCTGTTTAGATTTGGAGATAGACCTTCAGGTTTTTCATCATTTTCTGCATGAATTATACATTGACCACGTTCCAGCGTGGTCAGTTTGCAGCATTCTGTTATTTTGTTTGACAGAGTGTCTTGTTGAGAACATATGTAGGACATGATTTTTTCCTGCAACAGGGAAAATAAAGTATAAGTTTTAAAGATTTATTCTTTAATAAAGGATCTCAAAGCCAGCTTTAGAAAAAGGA
+
CCCCCFFFFFFFGGGGGGGGGGHHHHHHHHHHHHHHHHHGHHHHHHHHHHHGGHHHHHHHHHHIIHHHHHHHHHHHHHHHHHHHHHGHHHHHHHGGGGHHHHHHHHHHHHHHHHHHHHHHHHHHHHHHHHHHHHHHHHHHHHHHHHHHHHHHHHHHHHHHHHHHHHHHHGHHHHHHHHHHHGGHHHHHHHHHHHHHHGHHHHHHHHHHHHHHHHHHHHHHHHHHHHHHHHHHHHHHHGHHHHHGHHHHGGH
@M05620:45:000000000-G6HP7:1:1101:24839:18941 1:N:0:114
CATCCTGACCCTGAAGTACCCGGCTTGATTTCTGACATTAGATCGGAAGAGCACACGTCTGAACTCCAGTCACTCCGCGAAATCTCGTATGCCGTCTTCTGCTTGAAAAAAAAAAAAAAACACAAATCATAGCATTAATACCTTTTCATCATCACCACTATACCTCTGACTTTGTCATGCATCTATTTACGACATACTGTCTATTGACTGGCCACGTCTGGGTGTACATCTACCAGACTATGCCACAGAAC
+
CCCCCFFFFFFFGGGGGGGGGGGGGGGHHHHHHHHHHHHHHHHHHGGGGHHHHHHHGHHHGHHHHHHHHHHHHHHHGGGGGGHHHHHGGHHHHGGGHGHHHHHHHHHHFHGGGGG>>/-<..0>..00<00<0000<0=0000=0000;0000:0/0.;/00000900;0009;0;90000;00000;00...-:0:009;00:000000..90.-9././/;.:00;0;000:00;9::000000..09;
@M05620:45:000000000-G6HP7:1:1101:18093:18956 1:N:0:114
ATCTCTATCTCCTAAAAACCTGTTTAGATTTGGAGATAGACCTTCAGGTTTTTCATCATTTTCTGCATGAATTATACATTGACCACGTTCCAGCGTGGTCAGTTTGCAGCATTCTGTTATTTTGTTTGACAGAGTGTCTTGTTGAGAACATATGTAGGACATGATTTTTTCCTGCAACAGGGAAAATAAAGTATAAGTTTTAAAGATTTATTCTTTAATAAAGGATCTCAAAGCCAGCTTTAGAAAAAGGA
+
AABBAFFFFFFFGGGGF4EEGEGGGFGFFGDD54BEGBDDGGHHHHHEGHHGFHDGHAHGGGFHBHADFFFGGHF5FFGFH5FHFFEHHHHFHGGEFCHFHHHHHFHHHHGFHHHFGGHHHHHFHHHHHGFGFFHDHHHHFHHHDEFGC?GHHHHHHGHHGHC1FGGHFCFHHHGG1FGHGACGFBF<GFFFFG1<GFGFD<CD<1GHHFGHHHHHGFHB0=0<CGGDDGDDBCC/CEGHG0C0;CFHGG/
@M05620:45:000000000-G6HP7:1:1101:23248:19025 1:N:0:114
CATCCTGACCCTGAAGTACCCCGGCTTGATTTCTGACATTAGATCGGAAGAGCACACGTCTGAACTCCAGTCACTCCGCGAAATCTCGTATGCCGTCTTCTGCTTGAAAAAAAAAAAAAAAACTAAGTCGTCAATAAATCTAGTTTATTCATATCTATGCCCATGAAACCTTATTCCATCATCACAATCATAGCATCTAGAGCACAAACTCGATGAGATCAACTCGAAACATTAGAATATAATACTTTAAT
+
CCCCCFFFFFFFGGGGGGGGGGGGGGGGHHHHHHHHHHHHHHHHHHGGGGHHHHHHHGHHHGHHHHHHHHHHHHHHHGGGGGGHHHHHGGHHHHGGGHGHHHHHHHHHHHHGGGGGA<<<-<.00<00<.....000000000000000000000000000/0//0;00.;0000000;00090000000000:00000000;0://..00../00000000/:0../.9/000000:9000000000:00
@M05620:45:000000000-G6HP7:1:1101:23603:19054 1:N:0:114
ATCTCTATCTCCTAAAAACCTGTTTAGATTTGGAGATAGACCTTCAGGTTTTTCATCATTTTCTGCATGAATTATACATTGACCACGTTCCAGCGTGGTCAGTTTGCAGCATTCTGTTATTTTGTTTGACAGAGTGTCTTGTTGAGAACATATGTAGGACATGATTTTTTCCTGCAACAGGGAAAATAAAGTATAAGTTTTAAAGATTTATTCTTTAATAAAGGATCTCAAAGCCAGCTTTAGAAAAAGGA
+
AABABFFFFFBFGGGGGGGGGGHHHHHHHHHHHGHHHGHHHHHHHHHHHHHGGHHHHHHHHHHHGHHHFHHHHHHHHHHHHGHHGHGHHHHHHHGGGGHHHHHHHHHHHHGHHHHHHHHHHHHHHHHHHHHHHHHHHHHHHHHHHHHHHHHHHHHHHHHHGHGHHHHHGGHHHHHHFHGHEFFHHGGHDFGHHHHHHHHHHHHHHHHHHHHHHGHHHHHHDDGHHHHHHHHFGHHHHGHHHHGFF:GFDGC
@M05620:45:000000000-G6HP7:1:1101:23613:19072 1:N:0:114
ATCTCTATCTCCTAAAAACCTGTTTAGATTTGGAGATAGACCTTCAGGTTTTTCATCATTTTCTGCATGAATTATACATTGACCACGTTCCAGCGTGGTCAGTTTGCAGCATTCTGTTATTTTGTTTGACAGAGTGTCTTGTTGAGAACATATGTAGGACATGATTTTTTCCTGCAACAGGGAAAATAAAGTATAAGTTTTAAAGATTTATTCTTTAATAAAGGATCTCAAAGCCAGCTTTAGAAAAAGGA
+
CDEDDFFFFFFFGGGGGGGGGGHHHHHHHHHHHHHHHHHHHHHHHHHHHHHGGHHHHIIHHHHHIHHHHHHHHHHHHHHHHHHHHHGHHHHHHHGGGGHHHHHHHHHHHHHHHHHHHHHHHHHHHHHHHHHHHHHHHHHHHHHHHHHHHHHHHHHHHHHHHHHHHHHHHGHHHHHHHHHHHGGHHHHHHHHHHHHHHHHHHHHHHHHHHHHHHHHHHHHHHHHHHHHHHHHHHHHHHGHHHHHHHHHHGGH
@M05620:45:000000000-G6HP7:1:1101:22812:19096 1:N:0:114
CATCCTGACCCTGAAGTACCCGGCTTGATTTCTGACATTAGATCGGAAGAGCACACGTCTGAACTCCAGTCACTCCGCGAAATCTCGTATGCCGTCTTCTGCTTGAAAAAAAAAAAAAAAAACAAAAAATAAAAGAACAATATATTGTCCCTAATCGGAAATCTTGTAATCAAAACCCAAGCCAGACATGCATGACGATCACGTATAGACTGTCTGAATAACTGCTAGTTCCTCATCACCCAGATCATTTT
+
CCCCCFFFFFFFGGGGGGGGGGGGGGGHHHHHHHHHHHHHHHHHHGGGGHHHHHHHGHHHGHHHHHHHHHHHHHHHGGGGGGHHHHHFEHHHHGGGHGHHHHHHHHHHGHGGGGG>//-<=-...<..-.000:0;.///0;09000000000/00....-09000000000000;......./.../00090000....9/../0000000909000000000000000000000000/:...0000090
@M05620:45:000000000-G6HP7:1:1101:9961:19105 1:N:0:114
CATCCTGACCCTGAAGTACCCCGGCTTGATTTCTGACATTAGATCGGAAGAGCACACGTCTGAACTCCAGTCACTCCGCGAAATCTCGTATGCCGTCTTCTGCTTGAAAAAAAAAAAAAAAAAAAATATATACTCACAAATCGCTTTGTTGTCAGCACGTGCCACGAAAAATAGACTATAATGATGAGCACATAGATGTACGCGGTGACTCTACTACGAACATATCAACCTTAATCGACACTCGCCTTCAA
+
CCCDDFFFFFFFGGGGGGGGGGGGGGGGHHHHHHHHHHHHHHHHHHGGGGHHHHHHHGHHHGHHHHHHHHHHHHHHHGGG/FGHHHHHGGHHHHGGGHGHHHHHHHHHHHHGGGGF><>-------.00000:000000.00..;..00/./;0000.-...900--.:-..0000;000;00:000000./:000000009.--9-.;000;0000...--0;90:0/./00090.9-.-0/9--99000
@M05620:45:000000000-G6HP7:1:1101:8479:19107 1:N:0:114
AGATTACTGCAACAGTTCCCCCTGGACCTGGAAAAGTTTCTTGCCTGGCTTACAGAAGCTGAAACAACTGCCAATGTCCTACAGGATGCTACCCGTAAGGAAAGGCTCCTAGAAGACTCCAAGGGAGTAAAAGAGCTGATGAAACAATGGCAAGTAAGTCAGGCATTTCCGCTTTAGCACTCTTGTGGATCCAATTGAACAATTCTCAGCATTTGTACTTGTAACTGACAAGCCAGGGACAAAACAAAGAT
+
AAAABFFFDFBBBEBBBBBFGGGGHGHHFBFA3BBFBGHHHHHHHHHHHHH3GHBBBFGHHHHHHHHHHHHHHFHFFGHHHHHHHGHHHHHHHHGFGDFBGCGHGHHHGHHHHHHGHHHGFGHGEEFEGGHHHGFHHHGHHHHHHHHHHFHHHGGHHHHHHHHHHHHHHHGGGGGGHHHHHHHHHGHGGHHHHHHHHHBBDCGHHHHHHHHHHCGGHFHHHHHHHHHFGHHHEEFGGGGGGGGGGGGGGGG
@M05620:45:000000000-G6HP7:1:1101:23467:19287 1:N:0:114
AGATTACTGCAACAGTTCCCCCTGGACCTGGAAAAGTTTCTTGCCTGGCTTACAGAAGCTGAAACAACTGCCAATGTCCTACAGGATGCTGCCCGTAAGGAAAGGCTCCTAGAAGACTCCAAGGGAGTAAAAGAGCTGATGAAACAATGGCAAGTAAGTCAGGCATTTCCGCTTTAGCACTCTTGTGGATCCAATTGAACAATTCTCAGCATTTGTACTTGTAACTGACAAGCCAGGGACAAAACAAAGAT
+
BBCCCFFFD@DBFGBBFGGGGGGGGGGHHHHHHHHHGHHHHHHHHHHHHHHCFFGHHHHHHHHHHHHHHHHHHHHHHHHHHHHHHGHHHHHHHHGGEDHHHHFGHHHHGHHHHHHHHHHHFGHGGFGEHHHHHGHHHHFHHHHHHHHHHHHHHGHHHHHHFHGHHHHHHHGGGGGHHHHHHHHHHGHGHHHG0CGHHHFFHHHHGHHFHHGHHFHHHFHHHGHGHHHBGHHFHGGGFGGGGGFGGGGGGGG
@M05620:45:000000000-G6HP7:1:1101:13511:19292 1:N:0:114
AGATTACTGCAACAGTTCCCCCTGGACCTGGAAAAGTTTCTTGCCTGGCTTCCAGAAGCTGAAACAACTGCCAATGTCCTACAGGATGCTACCCGTAAGGAAAGGCTCCTAGAAGACTCCAAGGGAGTAAAAGAGCTGATGAAACAATGGCAAGTAAGTCAGGCATTTCCGCTTTAGCACTCTTGTGGATCCAATTGAACAATTCTCAGCATTTGTACTTGTAACTGACAAGCCAGGGACAAAACAAAGAT
+
BBBBBFFFFFBFGGGGGGGGGGGGAGHHHEHHHHHHHHHHHHHHHHHHHHH2FHHHHHHHHHHHHHHHHHHHHHHHHHHH5FHHGHHHHHFHHHGGEGHHHH3GHHHHGHHHHHHHHHHHCGHGGGGGHHHHHGHHHHGHHHHHHHHHHHHHHGHHHHHHHHHHHHHHGHGGGGGHHHHHHHHHHGHGHHHHHHHHHHHGHHHHHHHHHHHHHHHHHFHHHGHHHHGFHHHHHGGGGGGGGGGGGGGGBBC
@M05620:45:000000000-G6HP7:1:1101:23450:19293 1:N:0:114
AGATTACTGCAACAGTTCCCCCTGGACCTGGAAAAGTTTCTTGCCTGGCTTACAGAAGCTGAAACAACTGCCAATGTCCTACAGGATGCTACCCGTAAGGAAAGGCTCCTAGAAGACTCCAAGGGAGTAAAAGAGCTGATGAAACAATGGCAAGTAAGTCAGGCATTTCCGCTTTAGCACTCTTGTGGATCCAATTGAACAATTCTCAGCATTTGTACTTGTAACTGACAAGCCAGGGACAAAACAAAGAT
+
AAABCFFFBBBBFGBBBFGGGGGGGFGHGHHHHHHHHHHHHHHHHHHHHHHBFGGGGHHHHHHHHHHHHHHHHHHHGHHHHHHHHGHHHHHHHHGFEEGGHHCGHHHHGHHHHHHHHHHHFFHGGFGGHHHHHGHHHHGHHFGHHHHHHHHHHGHHHHHHHHHHHHHHHHGGGGGHHHGHHHHHHHHGHHHHHHHHHHGFHHHHHHHHHHHHHHHHGHHGHFHHHHHFHHHHHGGGGGGGGGGGGGGGGGF
@M05620:45:000000000-G6HP7:1:1101:8073:19306 1:N:0:114
CATCCTGACCCTGAAGTACCCGGCTTGATTTCTGACATTAGATCGGAAGAGCACACGTCTGAACTCCAGTCACTCCGCGAAATCTCGTATGCCGTCTTCTGCTTGAAAAAAAAAAAAATCAAAACACTGATTCATTCTTTAATTCCTCCCCTCTCCCCCTTCCTGCCTCCTTTTACCCCTCCTTCCTTCTTAGTCTTTCCATCTTTGCTCAGCACCTTACTTCTTCTCTCCGCCTCTCTACTCTCGTTCCC
+
CCCCCFFFFFFFGGGGGGGGGGGGGGGHHHHHGFHHHHHHHGHHHGGGGHHHHHHHGHHHGHHHHHHHHHHHHHHHGGGGEEFGGHHFGHGHHGGGHGHHHHHHF?BGDFEFDCD>>/01<11<0.01<111=111000=00000000/../</C//.::.::;:0.0;;C9000009..../0;/;0;0;0090000000;;00900090/00.;/0000000000000/..;A.0/;;00900.;../:
@M05620:45:000000000-G6HP7:1:1101:13525:19307 1:N:0:114
AGATTACTGCAACAGTTCCCCCTGGACCTGGAAAAGTTTCTTGCCTGGCTTCCAGAAGCTGAAACAACTGCCAATGTCCTCCAGGATGCTCCCCGTAAGGAACGGCTCCTAGAAGACTCCCAGGGAGTAAAAGAGCTGATGAAACAATGGCAAGTAAGTCAGGCATTTCCGCTTTAGCACTCTTGTGGATCCAATTGAACAATTCTCAGCATTTGTACTTGTAACTGACAAGCCAGGGACAAAACAAAGAT
+
A3AABFFFFFDFGGBGGGGGGGGGEHHHHBGH3GFHHHHHHHHHHHHHHHH2GH5GHHGHHGGHHHHHHHHHFHHFHHHH5FGHHHHHHH5FFFGE/EFGGH1?EGGGGHHEGHHHHHHH/FCFGGGGHHEDGGHHGHHGHHHGHFHHGFFFFGGHHHHHGHHFGHHGHHGGGGGBHGGHHHHHGHHGHHHGHFHHHHFFHHHHHHHEHEBGHCGHHFGFGGBFGFGFBFC.;EB9A?EGG?BFG.:AF/;
@M05620:45:000000000-G6HP7:1:1101:17531:19308 1:N:0:114
TACCTGTACTGGGGAAGAGTGTAGCAATCGCCATTCCTACCCTAAAGATCGGAAGAGCACACGTCTGAACTCCAGTCACTCCGCGAAATCTCGTATGCCGTCTTCTGCTTGAAAAAAAAAAAAATAAAAAAGAACATGACGACAGAAAGCATAGACGAACAAGAAATTCTAGTCATATTATACTGTCCTAGAAACGTACAAGCAAACACTGACCCAAGAAGTCGTTGTTAAAGGTAGGCTCATGCTCGTAC
+
CCBCCFFFFFFFGGGGGGGGFGHHHFHHHGGGGGHHHHGHHHHHHHHHHHHGGGGHHGFHGHGHHHGHHHHHHGHGHHHHHHGGGGGGHHGHHFGHFHHGGGHGHHHHHHHGHHHHGGGGG/<-0111<1-.../<0000..--:/00:/000000.----/////0000000;000000000009;0000000/:....00.//0...0000//....9/00.../:.0000000;.00.00;000;C..
@M05620:45:000000000-G6HP7:1:1101:21356:19350 1:N:0:114
AAACCAGAAGACATGAGGTCAGCTAGATCGGAAGAGCACACGTCTGAACTCCAGTCACTCCGCGAAATCTCGTATGCCGTCTTCTGCTTGAAAAAAAAAAAAAAAAACAATAAAAAACAAAAAAAAATGTGTTAGATAAAAAACGAATCTACAAAGAACGCACGTCATCATAATGCCATAATATGTGTATCAGGATAATAACGTATAAATGAAGTTCCAGCGTACATATGGCAAGTTGCACACTCTCTATC
+
BBCCCBCFFFFFGGGGGGGGGGHHGHHHHHGGGGHHHHHHHGHHHGHHHHHHHHHHHHHHHGGGGGGHHHHHFGHHHHGGGHGHHHHHHHHHHGHGGGED>>/<<><..<1=11>1-......----.:000/990000;0:-.-....0000009/./..---.;..0000000000090000000009000000000000./.000900;0090:000/-.;-.0900;./9.:0000:0.99:00;00
@M05620:45:000000000-G6HP7:1:1101:23295:19380 1:N:0:114
AAACCAAGCAGACACTCACCAGAAGACATGAGGTCAGCTAGATCGGAAGAGCACACGTCTGAACTCCAGTCACTCCGCGAAATCTCGTATGCCGTCTTCTGCTTGAAAAAAAAAAAAACAAAAAAAATCATCCAGAATACAGTTTTTTTCCTGTGTCCTCCATTAGAACATTAATCCTCCTTCAGGTCCTCCCCCTCAGTAACCAAGCAACTCAAGTGTCCACTTTCTAGCTTGGATGATTTGCGCTTCAC
+
CCCCCCCFCFFFGGGGGGGGGGHFBBFHHHHHHHHHHHHHHHHHHGGGGHHGHHHHGHHHGHHHHHHHHHHHHHHHGGGGGGHHHHHGGHHHHGGGHGHHHHHHHGHHHHGGGCDB////=<0.-A-.00000000/0000000;0.--/0000000000//000;000/000000;;0//0000000;009...-..0000000...//./0000000000009000000:0/.000000000---.900
@M05620:45:000000000-G6HP7:1:1101:20256:19416 1:N:0:114
TACCTGTACTGGGGAAGCATTTGAATATCCCCCCATGGTGATGGGGACGGAGAACTGCTCCATAAACACAGGCAACGTGCCTAACTTTCCCGGGAAGATGAAGTCAAAGAGCGACCACAGCTCTCGGAGGTTATTTTGCATCGGTGAGCCAGACAGAATGATCCGATGAGGGGTGCGAAACTATTTGAGGAAAGGAAGCACCTTTTTATTAAATTTACCTTTTAGCAATCGCCATTCCTACCCTAAAGATC
+
BBBBBFFFFFFFGGGGGGGGGGHHHHHHHHHGGGGHHHGGGHHHHGGFEFFEGHHHHHHHHHHHHGHHHHHHGHHHGHHHHHHFHHHHHHHGGGEGGHHHHHHHHHHHHHHHGFFGGHHHHHHHHGGGGGGHHHHHHHHFHHGGGGGHHHHHHGHHGHHHHHHHHGGGGHHGG;CGGADDGGGGGGGGGGEGGGGGFFGFGFFFFFFFFFFFFFFFFFFFFFFFFF/BFFFFFDFFFFFFFFFFFFFFBFF
@M05620:45:000000000-G6HP7:1:1101:20236:19422 1:N:0:114
TACCTGTACTGGGGAAGCATTTGAATATCCCCCCATGGTGATGGGGACGGAGAACTGCTCCATAAACACAGGCAACGTGCCTAACTTTCCCGGGAAGATGAAGTCAAAGAGCGACCACAGCTCTCGGAGGTTATTTTGCATCGGTGAGCCAGACAGAATGATCCGATGAGGGGTGCGAAACTATTTGAGGAAAGGAAGCACCTTTTTATTAAATTTACCTTTTAGCAATCGCCATTCCTACCCTAAAGATC
+
CCCCCFFFFFFFGGGGGGGGGGHHHHHHHHHGGGGHHHFGGHHHHGGGGGGGGHHHHHHHHHHHHHHHHHHHGHHGGHHHHHHHHHHHHHHGGGGGGGHHHHHGHHHHHHHHGGGGGHHGHHHGHGGFGGDHHHHHHHHHHHGGGGGHHHHHHGHHHHHHHHHHHGGGHHHGGEFGGFGFGGGGGGGGFGBFGGGGGGGGGFFFFFFFFFFFFFFFFFFFFFFFFFFFFFFFFFFFFFFFFFFFFFFFFFF
@M05620:45:000000000-G6HP7:1:1101:6014:19427 1:N:0:114
ATCTCTATCTCCTAAAAACCTGTTTAGATTTGGAGATAGACCTTCAGGTTTTTCATCATTTTCTGCATGAATTATACATTGACCACGTTCCAGCGTGGTCAGTTTGCAGCATTCTGTTATTTTGTTTGACAGAGTGTCTTGTTGAGAACATATGTAGGACATGATTTTTTCCTGCAACAGGGAAAATAAAGTATAAGTTTTAAAGATTTATTCTTTAATAAAGGATCTCAAAGCCAGCTTTAGAAAAAGGA
+
>ABBBFFFFFFFGGGGGGEGGGHHHHHHHHHHGCHHHHHHHHHHHHHHHGHGGHHHHHHHHHHHHHFHGHGHHHHGHHHHHFHHGHGHHHHGHHGGGGHHHHHHHHGHHGHHHHHHGHHHHHHHHHHHFHHHHHGFFHHHHGHHHHGHGGHHHHHHHHHHGHHHHHHHHGHHHHHHHHHHHGGEHHHFFFHGDGHHHHGHHGFFHEHHGHHHHHHHHHHGFHHHHHHGHEFFHHHHHGFHHHHHCCFFGGH
@M05620:45:000000000-G6HP7:1:1101:2494:19441 1:N:0:114
TACCTGTACTGGGGAAGCATTTGAATATCCCCCCATGGTGATGGGGACGGAGAACTGCTCCATAAACACAGGCAACGTGCCTAACTTTCCCGGGAAGATGAAGTCAAAGAGCGACCACAGCTCTCGGAGGTTATTTTGCATCGGTGAGCCAGACAGAATGATCCGATGAGGGGTGCGAAACTATTTGAGGAAAGGAAGCACCTTTTTATTAAATTTACCTTTTAGCAATCGCCATTCCTACCCTAAAGATC
+
BBBCCFFFFFFFGGGGGGGGGGHFFFGHHHHGGGGHHHFGGHHHHGGGGGGGGHHHHHHHHHHHGHHHHHHHGGHHGHHHHHHHHHHHHHHGGGGGGHHHHGHHHHHHHHHHGGGGGHHHHHHHHDFEDGCGHHHHHHHEGHGGGGGHGGFHHGHG<CHHHHHHHGGGHHHGG;@FGDCDGGGGGGGGGGFGGGGGGGGGGFFFFFFFFFFFFFFFFFFFFFFFFFFFFFFFFFFFFFFFFFFFFFFFFFF
@M05620:45:000000000-G6HP7:1:1101:6016:19447 1:N:0:114
ATCTCTATCTCCTAAAAACCTGTTTAGATTTGGAGATAGACCTTCAGGTTTTTCATCATTTTCTGCATGAATTATACATTGACCACGTTCCAGCGTGGTCAGTTTGCAGCATTCTGTTATTTTGTTTGACAGAGTGTCTTGTTGAGAACATATGTAGGACATGATTTTTTCCTGCAACAGGGAAAATAAAGTATAAGTTTTAAAGATTTATTCTTTAATAAAGGATCTCAAAGCCAGCTTTAGAAAAAGGA
+
BCCCCFFFFFFFGGGGGGGGGGGHHHHHHHHHHHHHHHHHHHHHHHHHHHHGGHHHHIIHHHHHIHHHHHHHHHHHHHHHHHHHHHGHHHHHHHGGGGHHHHHHHHHHHHHHHHHHHHHHHHHHHHHHHHHHHHHHHHHHHHHHHHHHHHHHHHHHHHHHHHHHHHHHHGHHHHHHHHHHHGGHHHHHGHHHHHHHHGGHHHHHHHHHHHHHHHHHHHHHHHGHHHHHHHHHHHHHHGHHHHHHGHHHGGH
@M05620:45:000000000-G6HP7:1:1101:24804:19535 1:N:0:114
ATCTCTATCTCCTAAAAACCTGTTTAGATTTGGAGATAGACCTTCAGGTTTTTCATCATTTTCTGCATGAATTATACATTGACCACGTTCCAGCGTGGTCAGTTTGCAGCATTCTGTTATTTTGTTTGACAGAGTGTCTTGTTGAGAACATATGTAGGACATGATTTTTTCCTGCAACAGGGAAAATAAAGTATAAGTTTTAAAGATTTATTCTTTAATAAAGGATCTCAAAGCCAGCTTTAGAAAAAGGA
+
CDDDCFFFFFFFGGGGGGGGGGHHHHHHHHHHHHHHHHHHHHHHHHHHHHHGGHHHHHHHHHHHHHHHHHHHHHHHHHHHHHHHHHGHHHHHHHGGGGHHHHHHHHHHHHHHHHHHHHHHHHHHHHHHGHHHHHHHHHHHHHHHHHHHHHHHHHHHHHHHHHHHHHHHHGHHHHHHHHHHHGGHHHHHHHHHHHHHHHHHHHHHHHHHHHHHHHHHHHHHHHHHHHHHHHHHHHHHHGHHHHGHHHHHGGH
@M05620:45:000000000-G6HP7:1:1101:7779:19547 1:N:0:114
ATCTCTATCTCCTAAAAACCTGTTTAGATTTGGAGATAGACCTTCAGGTTTTTCATCATTTTCTGCATGAATTATACATTGACCACGTTCCAGCGTGGTCAGTTTGCAGCATTCTGTTATTTTGTTTGACAGAGTGTCTTGTTGAGAACATATGTAGGACATGATTTTTTCCTGCAACAGGGAAAATAAAGTATAAGTTTTAAAGATTTATTCTTTAATAAAGGATCTCAAAGCCAGCTTTAGAAAAAGGA
+
ACCBCFFFFFFFGGGGGGGGGGHHHHHHHHHHHHHHHHHHHHHHHHHHHHHGGHHHHHHHHHHHHHHHHHHHHHHHHHHHHHHHHHGHHHHHHHGGGGHHHHHHHHHHHHHHHHHHHHHHHHHHHHHHHHHHHHHHHHHHHHHHHHHHHHHHHHHHHHHHHHHHHHHHHGHHHHHHHHHHHGGHHHHHHHHHHHHHHGGHHHHHHHHHHHHHHHHHHHHHHHHHHHHHHHHHGHHGHGHHHHHHHHHHGGH
@M05620:45:000000000-G6HP7:1:1101:7806:19562 1:N:0:114
ATCTCTATCTCCTAAAAACCTGTTTAGATTTGGAGATAGACCTTCAGGTTTTTCATCATTTTCTGCATGAATTATACATTGACCACGTTCCAGCGTGGTCAGTTTGCAGCATTCTGTTATTTTGTTTGACAGAGTGTCTTGTTGAGAACATATGTAGGACATGATTTTTTCCTGCAACAGGGAAAATAAAGTATAAGTTTTAAAGATTTATTCTTTAATAAAGGATCTCAAAGCCAGCTTTAGAAAAAGGA
+
BBBBBFFFFFFFGGGGGGGGGGHHHHHHHHHHCBGEGFHFHHHHHHHHHHHGGHFHHFHHHHHHHHHHHHHHHHHHHFHHGHHHFHGHHHHHHHGGGGHHHHHHHHHHGHHHHHHHHHGHHHHHHHHHHHHHGHHHHHHHHHHHFGHHHGHHHHHGHHHHHHHGHHHHHGHHHHHHDGHHHGGHHFFF?GGHHHFHHHHHHGHFHGGHHHHHHHHHHGGDGFFHHHHHHHHHHHHHHGHHHCCFHHHHFFH
@M05620:45:000000000-G6HP7:1:1101:17175:19595 1:N:0:114
TACCTGTACTGGGGAAGCATTTGAATATCCCCCCATGGTGATGGGGACGGAGAACTGCTCCATAAACACAGGCAACGTGCCTAACTTTCCCGGGAAGATGAAGTCAAAGAGCGACCACAGCTCTCGGAGGTTATTTTGCATCGGTGAGCCAGACAGAATGATCCGATGAGGGGTGCGAAACTATTTGAGGAAAGGAAGCACCTTTTTATTAAATTTACCTTTTAGCAATCGCCATTCCTACCCTAAAGATC
+
CCCCCFFFFFFFGGGGGGGGGGHHHHHHHHHGGGGHHHGHHHHHHGGGGGGGGHHHHHHHHHHHGHHHHHHHGGHHGHHHHHHHHHHHHHHGGGGGGHHHHHHHHHHHHHHHGGGGGHHHHHHHHGGGGGGHHHHHHHHHHHGGGGGHHHHHHGHHHHHHGHHHHGGGHHHGGGGGGGGGGGGGGGGGGGFGGGGGGGGGGFFFFFFFFFFFFFFFFFFFFFFFFFFFFFFFFFFFFFFFFFFFFFFFFFF
@M05620:45:000000000-G6HP7:1:1101:4456:19635 1:N:0:114
AAACCAAGCAGACACTCACCGGAAGACATGAGGTCAGCTAGATCGGAAGAGCACACGTCTGAACTCCAGTCACTCCGCGAAATCTCGTATGCCGTCTTCTGCTTGAAAAAAAAAAAAAAAGAATACAATTAAAAGAGATATTAAAGATAATACATAAAAAACAAAAAAGTTAACTCGAAAGAATATTGTGTGTATAATTATACAACTGACTAAAATAAGATACAAGCAGGTAACAAGCGTAAAAGATATGC
+
CCCCCCCFCFFFGGGGGGGGGGGGDGHHHHHHHHHHHHHHHHHHHGGGGHHHHHHHGHHHGHHHHHHHHHHHHHHHGGGGGGHGHHHGGHHHHGGGHGHHHHHHHHHHHHGGGDG><><-..<00<000000=00.//:0000;0000000000000000-.9....-.0000000../.99.0000000;.9000:0000000000/000000000000000000.//..000:0/......00900000
@M05620:45:000000000-G6HP7:1:1101:10666:19649 1:N:0:114
ATCTCTATCTCCTAAAAAGGAAGAAAGGGGAGGGAAGATCGGAAGAGCACACGTCTGAACTCCAGTCACTCCGCGAAATCTCGTATGCCGTCTTCTGCTTGAAAAAAAAAAAAATAAACTAAATCCTTCCCTCATCTATTTATTTTCCGCACTTGCTCTCCTTCTATATATTTTCCCTTTCTCTGGTCCCAGCCCCCAATTCCCTCGTTCGTCGTTTGTCCCTGCTCTACCCTCCTTGCATCTCGCCCTCC
+
CCCCCFFFFFFFGGGGGGGGGGHFGHHGGGGGGGGHGHHHHGGGGHHHGHGHGGHHGHBGGHHGHGFFHFHHGGGGGGEFHHHFFHHHHGAFHEHHHHHHHFHFFHGC?CD>/-01=111<1111<1=1//0/.<0000000000000..-:-00<0000/0000=00000090000000000000;00.00....--./00009/-.9...:--...;000;0;000000.0:./0000900:;9-9-.9
@M05620:45:000000000-G6HP7:1:1101:15089:19708 1:N:0:114
TACCTGTACTGGGGAAGCATTTGAATATCCCCCCATGGTGATGGGGACGGAGAACTGCTCCATAAACACAGGCAACGTGCCTAACTTTCCCGGGAAGATGAAGTCAAAGAGCGACCACAGCTCTCGGAGGTTATTTTGCATCGGTGAGCCAGACAGAATGATCCGATGAGGGGTGCGAAACTATTTGAGGAAAGGAAGCACCTTTTTATTAAATTTACCTTTTAGCAATCGCCATTCCTACCCTAAAGATC
+
DDDDDFFFFFFFGGGGGGGGGGHHHHHHHHHGGGGHHHHHHHHHHGGGGGGGGHHHHHHHHHHHHHHHHHHHGHHHGHHHHHHHHHHHHHHGGGGGGHHHHHHHHHHHGHHHGGGGGHHHHHHHHGGGGGGHHHHHHHHHHHGGGGGHHHHHHGHHHHHHHHHHHGGGHHHGGGGGAEFGGGGGHGGGGF:FGGGGGGGGGFFFFFFFHHFFFFFFFFFFFFFFFFFFFFFFFDFFFFFFFFFFFFFFFFF
@M05620:45:000000000-G6HP7:1:1101:5580:19725 1:N:0:114
CATCCTGACCCTGAAGTACCCCGGCTTGATTTCTGACATTAGATCGGAAGAGCACACGTCTGAACTCCAGTCACTCCGCGAAATCTCGTATGCCGTCTTCTGCTTGAAAAAAAAAAAAGAAAAAGAGAAAAAGACGTGGTGCGCTAATAACAAGTCAGGTATGAGTAGCCGCTTTCGCACACTGGTGAGCTCAAGTGAATAGTTATATGCAGTTGTCCTGGTAGATTAAAAGTCAGGAACAGACCTAACAT
+
BBBBBFDFFFFFGGGGGGGGGGGGGGGGHHHHHHHHHHHHHHHHHHGGEEHHHFHHHGHHHGHHHHHHCGGHHHHHHGG?>@EHGHG1FFHHHHGGGHGHHHHHHHHFHHHGGGGB>///0<00..001100../.<A..<0----.000:::/000;/000/0090000.--;.;9C.--./0./././9//////////////////9///9////;//;////;////////9./...//..///./9
@M05620:45:000000000-G6HP7:1:1101:14189:19727 1:N:0:114
TACCTGTACTGGGGAAGAGTGTAGCAATCGCCATTCCTACCCTAAAGATCGGAAGAGCACACGTCTGAACTCCAGTCACTCCGCGAAATCTCGTATGCCGTCTTCTGCTTGAAAAAAAAAAAAAACAAGCCCTCAAATGAATCGAGCATTTCTAACTTGAGATAGAGAAACTAGCGTATAGTATAGAAGTGTGTAGTGTTCGAATAGTTAGCAGTTGAAGATCGTATTGTATAACTGTTCCGGTTTTCAGG
+
DCCDDFFFFFFFGGGGGGGGGGFHHHHHHGGGGGHHHHHHHHHGHHHGHHHGGGEHHHGHGHGGHHGGFHHHHGHGHHHHHHGGGGGGHHHHGFGHHHHGGGHGHHHHHHHGHGHHGFGC/<>--..<0.../..0000=000....-:000:00000000:00000000/000/9...000000000:00;:.000:000...0.00000000000:00000.:./0;000000000000.--...0;00
@M05620:45:000000000-G6HP7:1:1101:11219:19728 1:N:0:114
ATCTCTATCTCCTAAAAACCTGTTTAGATTTGGAGATAGACCTTCAGGTTTTTCATCATTTTCTGCATGAATTATACATTGACCACGTTCCAGCGTGGTCAGTTTGCAGCATTCTGTTATTTTGTTTGACAGAGTGTCTTGTTGAGAACATATGTAGGACATGATTTTTTCCTGCAACAGGGAAAATAAAGTATAAGTTTTAAAGATTTATTCTTTAATAAAGGATCTCAAAGCCAGCTTTAGAAAAAGAA
+
CCCCCFFFFFFFGGGGGGGGGGHHHHHHHHHHHHHHHHHHHHHHHHHHHHHGGHHHHHIIHHHIIHHHHHHHHHHHHHHHHHHHHHGHHHHHHHGGGGHHHHHHHHHHHHHHHHHHHHHHHHHHHHHHHHHHHHHHHHHHHHHHHHHHHHHHHHHHHHHHHHHHHHHHHGHHHHHHGHHHHGGHHHHHHHHHHHHHHGHHHHHHHGHHHHHHHHHHHGHHHHHHHHHHHHHHHHHHHGHHHHHHHGHHGGH
@M05620:45:000000000-G6HP7:1:1101:12201:19750 1:N:0:114
TACCTGTACTGGGGAAGCATTTGAATATCCCCCCATGGTGATGGGGACGGAGAACTGCTCCATAAACACAGGCAACGTGCCTAACTTTCCCGGGAAGATGAAGTCAAAGAGCGACCACAGCTCTCGGAGGTTATTTTGCATCGGTGAGCCAGACAGAATGATCCGATGAGGGGTGCGAAACTATTTGAGGAAAGGAAGCACCTTTTTATTAAATTTACCTTTTAGCAATCGCCATTCCTACCCTAAAGATC
+
DDDDDFFFFFFFGGGGGGGGGGHGDDGGHHHGGGGHHHFGGHHHHGGGGGGGGHHHHHHHHHHHHHHHHHHHGGHHGHHHHHHHHHHHHHHGGGGGGHHHGHHHHHHHHHHHGGGGGHHHHHHHHDFEGGGHHHHHHHHFFHGGGGGHGHFHHGHHGHHHHHHHHGGGHHHGGCFGGGG?DGGGGHHGGGGFGFGBFFGFGFFFFFFFFFFFFFFFFFFFFFFFFFFB;BEEFFFFFFFFFFFFFFFFFFF
@M05620:45:000000000-G6HP7:1:1101:12186:19759 1:N:0:114
TACCTGTACTGGGGAAGCATTTGAATATCCCCCCATGGTGATGGGGACGGAGAACTGCTCCATAAACACAGGCAACGTGCCTAACTTTCCCGGGAAGATGAAGTCAAAGAGCGACCACAGCTCTCGGAGGTTATTTTGCATCGGTGAGCCAGACAGAATGATCCGATGAGGGGTGCGAAACTATTTGAGGAAAGGAAGCACCTTTTTATTAAATTTACCTTTTAGCAATCGCCATTCCTACCCTAAAGATC
+
DDDDCFFFFFFFGGGGGGGGGGHGFFGHHHHGGGGHHHGHGHHHHGGGGGGGGHHHHHHHHHHHHHHHHHHHGHHHGHHHHHHHHHHHHHHGGGGGGHHHHHHHHHHHHHHHGGGGGHHHHHHHHDFEGGGHHHHHHHHGHHGGGGGHGHHHHGHGCGHHHHHHHGGGHHGDG=EGGFGDGGGHHHHGGFFCFGGFFGGGGFFFFFFFFFFFFFFFFFFFFFFFFFB;FFFEFFFFFFFFFFFFFFFFFFF
@M05620:45:000000000-G6HP7:1:1101:12212:19763 1:N:0:114
TACCTGTACTGGGGAAGCATTTGAATATCCCCCCATGGTGATGGGGACGGAGAACTGCTCCATAAACACAGGCAACGTGCCTAACTTTCCCGGGAAGATGAAGTCAAAGAGCGACCACAGCTCTCGGAGGTTATTTTGCATCGGTGAGCCAGACAGAATGATCCGATGAGGGGTGCGAAACTATTTGAGGAAAGGAAGCACCTTTTTATTAAATTTACCTTTTAGCAATCGCCATTCCTACCCTAAAGATC
+
CCCCCFFFFFFFGGGGGGCGGGHFDDGGHHHGGGGHHHBFGHHHHGGGGGGGGGHHHHHHHHHHGHGHHHHHGGGGGHHHHHHHHHHHHHHFGGGCGFHHHGHGHHHHHHHHGGGGGHHGHFHHHDEDFGCGHHHHHHHEGHGGGGGFFGCGHEHGFGHFGDHHHFFEHHCDF;EGGDB?DGGGGGGFCFFFFAFBFFEBFAFFFBFFFFFEB0BFFFFFFFFFFF0;;;AEFDEFFFFFBFFFFFFFFFF
@M05620:45:000000000-G6HP7:1:1101:5458:19774 1:N:0:114
ATCTCTATCTCCTAAAAACCTGTTTAGATTTGGAGATAGACCTTCAGGTTTTTCATCATTTTCTGCATGAATTATACATTGACCACGTTCCAGCGTGGTCAGTTTGCAGCATTCTGTTATTTTGTTTGACAGAGTGTCTTGTTGAGAACATATGTAGGACATGATTTTTTCCTGCAACAGGGAAAATAAAGTATAAGTTTTAAAGATTTATTCTTTAATAAAGGATCTCAAAGCCAGCTTTAGAAAAAGGA
+
ABCBCFFFFFFFGGGGGGGGGGGHHHHHHHHHHHHHHHHHHHHHHHHHHHHGGHHHHHHHHHHHIHHHGHHHHHHGHHHHHGHHGHGHHHHHHHGGGGHHHHHHHHHHHHHGHHHHHHHHHHHHHHHHHHHHGHGHHHHHHHHHHHGFHGHHHHHHHHHHHHHFHHHHHGHHHHHHHHHHHGGHHHHHGGHHHHGHHFGHHHHHHHHHHHHHHHHHHGHHHGHHHHGHHFFFHHHHHGGHHHHHHGHGGGF
@M05620:45:000000000-G6HP7:1:1101:5458:19794 1:N:0:114
ATCTCTATCTCCTAAAAACCTGTTTAGATTTGGAGATAGACCTTCAGGTTTTTCATCATTTTCTGCATGAATTATACATTGACCACGTTCCAGCGTGGTCAGTTTGCAGCATTCTGTTATTTTGTTTGACAGAGTGTCTTGTTGAGAACATATGTAGGACATGATTTTTTCCTGCAACAGGGAAAATAAAGTATAAGTTTTAAAGATTTATTCTTTAATAAAGGATCTCAAAGCCAGCTTTAGAAAAAGGA
+
CCCCDFFFFFFFGGGGGGGGGGGHHHHHHHHHHHHHHHHHHHHHHHHHHHHGGHHHHIHHHHHHIHHHHHHHHHHHHHHHHHHHHHGHHHHHHHGFGGHHHHHHHHHHHHHHHHHHHHHHHHHHHHHHHHGHHHGHHHHHHHHHHHGHHHHHHHHHHHHHHHHHHHHHHGHHHHHHHHHHHGGHHHHHHHHHHHHHHHHHHHHHHHHHHHHHHHHHHHHHHFHHHHHHHGHGHHHHHGHHHHHGFHHHGGH
@M05620:45:000000000-G6HP7:1:1101:14245:19796 1:N:0:114
AGATTACTGCAACAGTTCCCCCTGGACCTGGAAAAGTTTCTTGCCTGGCTTCCAGAAGCTGAAACAACTGCCAATGTCCTACAGGATGCTACCCGTAAGGAAAGGCTCCTAGAAGACTCCAAGGGAGTAAAAGAGCTGATGAAACAATGGCAAGTAAGTCAGGCATTTCCGCTTTAGCACTCTTGTGGATCCAATTGAACAATTCTCAGCATTTGTACTTGTAACTGACAAGCCAGGGACAAAACAAAGAT
+
ABBBBFFFFFFFGGGGGGGGGGGGAHHHHGFHHHHHGHHHHHHHHHHHHHH2FHDGHHHHHHHHHHHHHFHHHHHHHGHH5GHHHHHFHHHHHHGGGDFHHH3FGHHHGHHHHHHFHHHHFHHGGFEEGFHHGFGHHHGHHGHHHHHHHFHHHGHHFHHHHHHHGHHHHHGGGGGHBFHHHHHHHGHGHHHHHHHGHGHGHGHHHHHGHHEHHCGFCGHHFHHGHHHFHHHHGGFGGGGGGGFFGGGGGFC
@M05620:45:000000000-G6HP7:1:1101:14264:19800 1:N:0:114
AGATTACTGCAACAGTTCCCCCTGGACCTGGAAAAGTTTCTTGCCTGGCTTACAGAAGCTGAAACAACTGCCAATGTCCTACAGGATGCTACCCGTAAGGAAAGGCTCCTAGAAGACTCCAAGGGAGTAAAAGAGCTGATGAAACAATGGCAAGTAAGTCAGGCATTTCCGCTTTAGCACTCTTGTGGATCCAATTGAACAATTCTCAGCATTTGTACTTGTAACTGACAAGCCAGGGACAAAACAAAGAT
+
ABBBBFFFFFFFGGGGGGGGGGGGHHHHHGHHHHHHGHHHHHHHHHHHHHH3GHFHHHHHHHHHHHHHHHHHHHHHFHHHFHHHHGHHHHHHHHGFGGHHGG3GHHHHGHHHHHHHHHHHHHHGGGFGHHHHHGHHHHGHHHHHHHHHHGHHGGHHFHFHFGGHHHHHHHGGGGGHHHFHHHHHHGHGHHHHFHHHHHGGFGHHHGHFGHHHHGGGHHFHHGHGHHHGGFGHEFFFGGGGFFFFGGGGGG;
@M05620:45:000000000-G6HP7:1:1101:14241:19814 1:N:0:114
AGATTACTGCAACAGTTCCCCCTGGACCTGGAAAAGTTTCTTGCCTGGCTTACAGAAGCTGAAACAACTGCCAATGTCCTACAGGATGCTACCCGTAAGGAAAGGCTCCTAGAAGACTCCAAGGGAGTAAAAGAGCTGATGAAACAATGGCAAGTAAGTCAGGCATTTCCGCTTTAGCACTCTTGTGGATCCAATTGAACAATTCTCAGCATTTGTACTTGTAACTGACAAGCCAGGGACAAAACAAAGAT
+
BCCCCFFFFFFFGGGGGGGGGGGGHHHHHFHHHHHHGHHHHHHHHHHHHHH3FGFHHHHHHHHHHHHHHHHHHHHHHHHHBHHHHHHHHHHHHHGGGGHHHH3FHHHHGHHHHHHHHHHHHHGGGGFGHHHHHGHHHHGHHHHHHHHHHEHHHGHHHHHHHHGHHHHHHHGGGGGHHHHHHHHHHFHGHHHHHHHHHHHFFHHHHHHHHHHHHGHHHHHHHGHHHHHHHHHHHGGGGGGGGGFGGGGGGGF
@M05620:45:000000000-G6HP7:1:1101:3920:19815 1:N:0:114
AGATTACTGCAACAGTTCCCCCTGGACCTGGAAAAGTTTCTTGCCTGGCTTACAGAAGCTGAAACAACTGCCAATGTCCTACAGGATGCTACCCGTCAGGAAAGGCTCCTAGAAGACTCCAAGGGAGTAAAAGAGCTGATGAAACAATGGCAAGTAAGTCAGGCATTTCCGCTTTAGCACTCTTGTGGATCCAATTGAACAATTCTCAGCATTTGTACTTGTAACTGACAAGCCAGGGACAAAACAAAGAT
+
>1>AAFFFFF1FGGBGGGGGGGGA0BGGH00BFGHFGHHHHHDGHHHHHHHGGHAFGHHHBGHFHHFHHHHHFHGGHHHHHHHFHHH1BG2FGHGG/E/FGH0BB?GHFHHHHH1BFHFG11>F//<EGFFHFEFGHHFGFGHGHHHHGFFGCFHHDHHHFBBFGHHHHHCFGGGB1?GGHHHHGHHGHHHHHFHHGGFFHHHHHHHH0CDGHH0GHGHH0G0CCG0CGHFCCEG.CEEGGGGGGGGG//C
@M05620:45:000000000-G6HP7:1:1101:14258:19817 1:N:0:114
AGATTACTGCAACAGTTCCCCCTGGACCTGGAAAAGTTTCTTGCCTGGCTTACAGAAGCTGAAACAACTGCCAATGTCCTACAGGATGCTACCCGTAAGGAAAGGCTCCTAGAAGACTCCAAGGGAGTAAAAGAGCTGATGAAACAATGGCAAGTAAGTCAGGCATTTCCGCTTTAGCACTCTTGTGGATCCAATTGAACAATTCTCAGCATTTGTACTTGTAACTGACAAGCCAGGGACAAAACAAAGAT
+
BCBCCFFFFFFFGGGGGGGGGGGGHHHHHHHHHHHHGHHHHHHHHHHHHHH3FHFHHHHHHHHHHHHHHHHHHHHHHHHHBGHHHHHHHHHHHHGGGGHHHH3GHHHHGHHHHHHHHHHHFHHGGFFGHGHHHGHHHHHHHHHHHHHHHFHHHGHHHHHHHHHHHHHHHHGGGGGHHHHHHHHHHHHGHHHHHHHHHHHGGHHHHHHHHHHHHGHHHFHHHHHHHHHGHHHHGGFGGGGGGGGGGGGGGGF
@M05620:45:000000000-G6HP7:1:1101:13527:19817 1:N:0:114
TACCTGTACTGGGGAAGCATTTGAATATCCCCCCATGGTGATGGGGACGGAGAACTGCTCCATAAACACAGGCAACGTGCCTAACTTTCCCGGGAAGATGAAGTCAAAGAGCGACCACAGCTCTCGGAGGTTATTTTGCATCGGTGAGCCAGACAGAATGATCCGATGAGGGGTGCGAAACTATTTGAGGAAAGGAAGCACCTTTTTATTAAATTTACCTTTTAGCAATCGCCATTCCTACCCTAAAGATC
+
CCCCCFFFFFFFGGGGGGGGGGHEEDFGHHHGGGGHHHFGHHHHHGGGGGGGGHHHHHHHHHHGHHHHHHHHGHHHGHHHHHHHHHHHHHHGGGGGGHHHHHHHHHHHHHHHGGGGGHHHHHHHHGGGGGEHHHHHHHHEHHGGGGGFFGHHHGHGCGHHHHHHHGGGHHHGGEGGGGG?DGGGGGGGEFFGGGGFFFFFGFFFFFFFFFFFFFFFFFFFFFFFFFB;BBEEFDFFFFFFFFFFFFFFFFF
@M05620:45:000000000-G6HP7:1:1101:3902:19822 1:N:0:114
AGATTACTGCAACAGTTCCCCCTGGACCTGGAAAAGTTTCTTGCCTGGCTTACAGAAGCTGAAACAACTGCCAATGTCCTACAGGATGCTACCCGTAAGGAAAGGCTCCTAGAAGACTCCAAGGGAGTAAAAGAGCTGATGAAACAATGGCAAGTAAGTCAGGCATTTCCGCTTTAGCACTCTTGTGGATCCAATTGAACAATTCTCAGCATTTGTACTTGTAACTGACAAGCCAGGGACAAAACAAAGAT
+
CCCCCFFFFFFFGGGGGGGGGGGGGHHHHHHHHHHHHHHHHHHHHHHHHHHHHHHHHHHHHHHHHHHHHHHHHHHHHHHHHHHHHHHHHH5GHHGG/EHHHGHHHHHHGHHHHHHHHHHHFHHGGGGGHGHHHGHHHHHHHHHHHHHHHHHHHGHHHHHHHHHHHHHHHHGGGGGHHHHHHHHHHGHGHHHHHHHHHHHHHHHHHHHHHHHHHHHHHHHHHHFHHHHFHHGHGGGGGGGGGGGGGGGGFGF
@M05620:45:000000000-G6HP7:1:1101:13515:19830 1:N:0:114
TACCTGTACTGGGGAAGCATTTGAATATCCCCCCATGGTGATGGGGACGGAGAACTGCTCCATAAACACAGGCAACGTGCCTAACTTTCCCGGGAAGATGAAGTCAAAGAGCGACCACAGCTCTCGGAGGTTATTTTGCATCGGTGAGCCAGACAGAATGATCCGATGAGGGGTGCGAAACTATTTGAGGAAAGGAAGCACCTTTTTATTAAATTTACCTTTTAGCAATCGCCATTCCTACCCTAAAGATC
+
DDDDDFFFFFFFGGGGGGGGGGHGFFHHHHHGGGGHHHGGGHHHHGGGGGGGGHHHHHHHHHHHHHHHHHHHGHHHGHHHHHHHHHHHHHHGGGGGGHHHHHHHHHHHHHHHGGGGGHHHHHHHHDFDFGGHHHHHHHHHHHGGGGGGHHHGHGHG<CGHDGHHHGGGHHCDGEGGGGGDGGFGGGGEEGFFFFGBFFGGGFFFFFFFFFFFFFFFFFFFFFFFFFFFFFFFFFFFFFFFFFFFF9BFFFF
@M05620:45:000000000-G6HP7:1:1101:13533:19835 1:N:0:114
TACCTGTACTGGGGAAGCATTTGAATATCCCCCCATGGTGATGGGGACGGAGAACTGCTCCATAAACACAGGCAACGTGCCTAACTTTCCCGGGAAGATGAAGTCAAAGAGCGACCACAGCTCTCGGAGGTTATTTTGCATCGGTGAGCCAGACAGAATGATCCGATGAGGGGTGCGAAACTATTTGAGGAAAGGAAGCACCTTTTTATTAAATTTACCTTTTAGCAATCGCCATTCCTACCCTAAAGATC
+
CCCCCFFFFFFFGGGGGGGGGGHGFFGHHHHGGGGHHHFGHHHHHGGGGGGGGHHHHHHHHHHHHHHHHHHHGHHHGHHHHHHHHHHHHHHGGGGFGHHHHHHFHHHHHHHHGGGGGHHHHHHHHDFEGGEHHHHHHHHGHHGGGGGGGGFHHGHGCGHHGHHHHGGGHHCEG;EGGGF@FGFGGGGFEGFFFFGBFGGGGFFFFFFFFFFFFFFFFFFFFFFFFFFBFFFFFFFFFFFFFFFFFFFFFFF
@M05620:45:000000000-G6HP7:1:1101:17660:19837 1:N:0:114
CATCCTGACCCTGAAGTACCCCGGCTTGATTTCTGACATTAGATCGGAAGAGCACACGTCTGAACTCCAGTCACTCCGCGAAATCTCGTATGCCGTCTTCTGCTTGAAAAAAAAAAAAAAAAAAAAAGAAAAAAAGAAGGTTGCATGTATACAAAGTAAAGAAAGAGAAAAAACAGAAAGGATATATACAAGTCAAAGTTAGAAGAGACACGAGAAGTAATAGGTGTAAGGATACAAATTACGTTCTTGAG
+
CCCDDFFFFFFFGGGGGGGGGGGGGGGGHHHHHHHHHHHHHHHHHHGGGGHHHHHHHGHHHGHHHHHHHHHHHHHHHGGGCEEHGHHB?EHHHHGGGHGHHHHHHHHGHHHCGGGC>/----<--:-.9.//<--.9./.0:<.00000000000/0<0000<:0///00/.-..//000./0000<00000<0000<00000000<////.<-.9/0000000:0:00::00000:00000.///.0000
@M05620:45:000000000-G6HP7:1:1101:28795:19878 1:N:0:114
AGATTACTGCAACAGTTCCCCCTGGACCTGGAAAAGTTTCTTGCCTGGCTTACAGAAGCTGAAACAACTGCCAATGTCCTACAGGATGCTACCCGTAAGGAAAGGCTCCTAGAAGACTCCAAGGGAGTAAAAGAGCTGATGAAACAATGGCAAGTAAGTCAGGCATTTCCGCTTTAGCACTCTTGTGGATCCAATTGAACAATTCTCAGCATTTGTACTTGTAACTGACAAGCCAGGGACAAAACAAAGAT
+
CCCCCFFFFFFFGGGGGGGGGGGGHHHHHHHHHHHHFGHHHHHHHHHHHHHHHHHHHHHHHHHHHHHHHHHHHHHGGGHHHHHHHHHHHHGHHHGGGGHHHHHHHHHHGHHHHHHHHHHHHHHGGHGFFHHHHGHHHHHHHHFHHHGHGGHHHGGHHHHHHHHHHHHHHHGGGGGHHHHHHHHHHHHGGHHHHHHHHHHGF<GHHHHGHHHHHCGHHHHHHHHFHHHGHHHHGGGGEGGGGFGGGGGFGFF
@M05620:45:000000000-G6HP7:1:1101:28785:19893 1:N:0:114
AGATTACTGCAACAGTTCCCCCTGGACCTGGAAAAGTTTCTTGCCTGGCTTACAGAAGCTGAAACAACTGCCAATGTCCTACAGGATGCTACCCGTAAGGAAAGGCTCCTAGAAGACTCCAAGGGAGTAAAAGAGCTGATGAAACAATGGCAAGTAAGTCAGGCATTTCCGCTTTAGCACTCTTGTGGATCCAATTGAACAATTCTCAGCATTTGTACTTGTAACTGACAAGCCAGGGACAAAACAAAGAT
+
CCCCCFFFFFFFGGGFGGGGGGGGHHHHHHHHHHHHGHHHHHHHHHHHHHHGHHGFHHHHHHHGHHHHHHHHGHHFFGHHGHHHHHHHHHHHHHGGEFGFGHFHHHHHGHHHHHHHHHHHHHHGGFGGHHHHHGHHHHHHHHHHHHHHHGHHHGGHHHHFHGFHHHHHHHGGGGGHHGHHGHHHHGHGHGHHHHHHHGGGGGHHHHHFGHHHHGHHHHHGHHHEHHHHCGHHHGGGGGGGGGGFGGGGGGF
@M05620:45:000000000-G6HP7:1:1101:13809:19950 1:N:0:114
CATCCTGACCCTGAAGTACCCCGGCTTGATTTCTGACATTAGATCGGAAGAGCACACGTCTGAACTCCAGTCACTCCGCGAAATCTCGTATGCCGTCTTCTGCTTGAAAAAAAAAAAAAACTATCTAATTATCTTTTACCTCGTATATCCCTCCCTCAGACTCAATTTCTAATATCTCCCCTCATACCTACCCTGACACCCCTATGTCTCAACATTCCCTTATAGCACTCTCTCTTGCCACCATATCTGTA
+
CCCCCFFFFFFFGGGGGGGGGGGGGGGGHHHHHHHHHHHHHHGHHHGGGGHHHHHHHGHHHGHHHHHHHHHHHHHHHGGG/EGHGHHHGGHHHHGFGHGHHHHHHHHHFHHGGGGBA/>-.111=1=11000000<<0=<00.../00:000/:.//:000:::00900000090;000;A;..000/90/..9///00.:;..:0000000/0/0000:909000:0;/0900:0000009.;00;9900
@M05620:45:000000000-G6HP7:1:1101:6557:20021 1:N:0:114
TACCTGTACTGGGGAAGCATTTGAATATCCCCCCATGGTGATGGGGACGGAGAACTGCTCCATAAACACAGGCAACGTGCCTAACTTTCCCGGGAAGATGAAGTCAAAGAGCGACCACAGCTCTCGGAGGTTATTTTGCATCGGTGAGCCAGACAGAATGATCCGATGAGGGGTGCGAAACTATTTGAGGAAAGGAAGCACCTTTTTATTAAATTTACCCTTTAGCAATCGCCATTCCTACCCTAAAGATC
+
CCCCCFFFFFFFGGGGGGGGGGHHHHHHHHHGGGGHHHGHHHHHHGGGGGGGGHHHHHHHHHHHHHHHHHHHGHHHGHHHHHHHHHHHHHHGGGGGGHHHHHGHHHHHHHHHGGGGGHHGHHHHHGGGGGGHHHHHHHHHHHGGGGGHHHHHHGHHHHHHHHHHHGGGHHHGGEEGGGGGGGGGGGGGGF;FGGGGGGGGGFFFFFFFFFFFFFFFFFFFFFFFFFFFFFFFFFFFFFFFFFFFFFFFFFF
@M05620:45:000000000-G6HP7:1:1101:6553:20039 1:N:0:114
TACCTGTACTGGGGAAGCATTTGAATATCCCCCCATGGTGATGGGGACGGAGAACTGCTCCATAAACACAGGCAACGTGCCTAACTTTCCCGGGAAGATGAAGTCAAAGAGCGACCACAGCTCTCGGAGGTTATTTTGCATCGGTGAGCCAGACAGAATGATCCGATGAGGGGTGCGAAACTATTTGAGGAAAGGAAGCACCTTTTTATTAAATTTACCCTTTAGCAATCGCCATTCCTACCCTAAAGATC
+
CCCCCFFFFFFFGGGGGGFGGGHHHHHHHHHGGGGHHHHGHHHHHGGGGGGGGHHHHHHHHHHHHHHHHHHHGHHHGHHHHHHHHHHHHHHGGGEGDHHHHHGHHHHHGHHHGGGGGHHGHHHHHGGGGGGHHHHHHHHGHHGGGGGHHHHHHGHHHHHHHHHHHGGGGHHGGGGGGGGGGGGGGGGGEG;FFGGGFFGGGFFFFFFFFFFFFFFFFFFFFFFFFFFFFFFFFFFFFFFFFFFFFFFFFFF
@M05620:45:000000000-G6HP7:1:1101:15076:20085 1:N:0:114
CATCCTGACCCTGAAGTACCCCGGCTTGATTTCTGACATTAGATCGGAAGAGCACACGTCTGAACTCCAGTCACTCCGCGCAATCTCGTATGCCGTCTTCTGCTTGAAAAAAAAAAAAAAAAAAACACAAATAAAAGAAAAACCGTAACATATTCTTTAAACACACGCATAAGAACCGTACTCAATAATAATAGACAAAGAAGAGACAAGAAGATGAAAAGCGGAGAGCAGACTATAAACTGACTGCGAAT
+
DEEEEFFFFFFFGGGGGGGGGGGGGGGGHHHHHHHHHHHHHHHHHHGGGGHHHHHHHGHHHGHHHHHHHHHHHHHHHAEE/EEGHHHHGGHHHHGGGHGHHHHHHHHHHHHGGGGC>/<<-----..<...11:1:1..//.9.-<...11111111111<0:...---..1111/.-9..<11011011<11110:////.:0.////.///0111111/..----.<0//.0011110110011/.---
@M05620:45:000000000-G6HP7:1:1101:27080:20091 1:N:0:114
ATCTCTATCTCCTAAAAACCTGTTTAGATTTGGAGATAGACCTTCAGGTTTTTCATCATTTTCTGCATGAATTATACATTGACCACGTTCCAGCGTGGTCAGTTTGCAGCATTCTGTTATTTTGTTTGACAGAGTGTCTTGTTGAGAACATATGTAGGACATGATTTTTTCCTGCAACAGGGAAAATAAAGTATAAGTTTTAAAGATTTATTCTTTAATAAAGGATCTCAAAGCCAGCTTTAGAAAAAGGA
+
BCCCCFFFFFFFGGGGGGGGGGHHHHHHHHHHHHHHHHHHHHHHHHHHHHHGGHHHHIHHIIIHIHHHHHHHHHHHHHHHHHHHHHGHHHHHHHGGGGHHHHHHHHHHHHHHHHHHHHHHHHHHHHHHHHHHHHHHHHHHHHHHHHHHHHHHHHHHHHHHHHHHHHHHHGHHHHHHHHHHHGGHHHHHHHHHHHHHHGHHHHHHHHHHHHHHHHHHHHHHHHHHHHHHHHHHHHHHHGGHHHHGHHHHGGH
@M05620:45:000000000-G6HP7:1:1101:27057:20094 1:N:0:114
ATCTCTATCTCCTAAAAACCTGTTTAGATTTGGAGATAGACCTTCAGGTTTTTCATCATTTTCTGCATGAATTATACATTGACCACGTTCCAGCGTGGTCAGTTTGCAGCATTCTGTTATTTTGTTTGACAGAGTGTCTTGTTGAGAACATATGTAGGACATGATTTTTTCCTGCAACAGGGAAAATAAAGTATAAGTTTTAAAGATTTATTCTTTAATAAAGGATCTCAAAGCCAGCTTTAGAAAAAGGA
+
AAAAAFFFFFFFGGGGGGGGGGGHHHHHHHHHGBFBCGBGHBFHHFHGHHHGGHHHHHHGHHHHBFHFHFHHHHHHFHHG5EHGFHCHHHBG5FGEFFHHGHHHFFFGHFCEGHBGHFFHHHHHHHHHHHGFCFGHHGHHHHHEGFCHHHHFGHHHFHFHGFHGHHHHHGHHHHGH2GFHE/FCH0FHH1F@FFFDFHHHBGHBBDHHHFHHGHHFHFHHHGFHFHHHFHHDFH.CGEFFCCGFGFGAGAG
@M05620:45:000000000-G6HP7:1:1101:18308:20113 1:N:0:114
TACCTGTACTGGGGAAGAGTGTAGCAATCGCCATTCCTACCCTAAAGATCGGAAGAGGAAGAGCACACGTCTGAACTCCAGTCACTCCGCGAAATCTCGTATGCCGTCTTCTGCTTGAAAAAAAAAAAGATACAAAAAAAAACATACTGCACCTGTATTTTAATAAGAACTAACACGATCTTCGCCAGCGTGTAGCAACGACGGTGCCACACAGAACTCGCCAACCAAATGCTTATATAGCGACCGTTTAC
+
CCCCCFFFFFFFGGGGGGGGGGHHHHHHHGGGGGHHHHHHHHHHHHHHHHHGGGEGHHHHGHHHHHHHGHHHGHHHHGHHHHHGHHHHGGGGGGEFGFE?EFHFHGGGHGHHHHHHHHGHGFDCC@>///<111110.----..000000:////000;0000000000/000///.-...00....-.-...////9.-9---..-///.9../////.--.-...:.////////////-----.:/./
@M05620:45:000000000-G6HP7:1:1101:3296:20132 1:N:0:114
AAACCAAGCAGACACTCACCAGAAGACATGAGGTCAGCTAGATCGGAAGAGCACACGTCTGAACTCCAGTCACTCCGCGAAATCTCGTATGCCGTCTTCTGCTTGAAAAAAAAAAAAAAAAAAAACACAAACACTGAGACAACTAAATATCTATCATCAATTCAATCTATAATTATAGTTATGAAATAATGATAATACACTAGAGTAGATGATAAAGCGAAGACAATCATTTCCAAGTACGAAGCTCGTCT
+
BBBCCBBFCFFFGGGGGGGGGGHHHHHHHHHHHHHGHHHHGHHHHGGGGHHHHHHHGHHHGHGHHHHHHHHHHHHHGGGGGGGFHHHGGHHHHGGGHGHHHHHHHHHHHHGFCCB>//<->-<:-......:..000000//.0:00000000009000;00000000000;00000000000:B0000000000009000/0009000000000000.;--.///000;00090:0000....-00.-:.
@M05620:45:000000000-G6HP7:1:1101:22908:20155 1:N:0:114
CATCCTGACCCTGAAGTACCCCGGCTTGATTTTGACATTAGATCGGAAGAGCACACGTCTGAACTCCAGTCACTCCGCGAAATCTCGTATGCCGTCTTCTGCTTGAAAAAAAAAAAAAAAAAAAAAGAATAAAAAAACAACTCAATAAAATTCATAAAATAAGAAGAGAGGTTGATTAAGAAACTATACACTATTTTAGGTATATATGAATGATAATTTATCATATGAGTTTGTTTTGTATTGACCTTGCA
+
CCCDDFFFFFFFGGGGGGGGGGGGGGGGHHHHHHGHHHHHHHHHHGGGGHHHHHHHGHHHGHHHHHHHHHHHHHHHGGGGGGHHHHHFEHHHHGGGHGHHHHHHHHHHGHGGGGG<><--<-----..9000000--...90000;0:00090000090000000;:./..9///0;00000//00000000/00000/000000090000000000000000009009;0009///.9099000090000
@M05620:45:000000000-G6HP7:1:1101:7358:20167 1:N:0:114
CATCCTGACCCTGAAGTACCCCGGCTTGATTTCTGACATTAGATCGGAAGAGCACACGTCTGAACTCCAGTCACTCCGCGAAATCTCGTATGCCGTCTTCTGCTTGAAAAAAAAAAAACCAAAACAACCTCTCAAAAAAATACTCTCCAGCTCACTTATATACCACAACAAATATGTGCCATCCGCACTCAGCCCCCTACACTCTCCCACACGAGCCCACCCATCCCGTCCTAGTCAGACGCACCCCCTTC
+
CCBCCFFFFFFFGGGGGGGGGGGGGGGGHHHHFFGGHHHHHHHHHHGGGGHHHHHHHGHHHGHHHHHHHHHHFFGHHGGGCEEGGHHGFGFHHHGGCGFHHHEHFHHH?DFBCBDC////?...0>...00100000.--.000000/0:/0/00000;0000000.9....0;00;00000/:..---/////..--..9///////:.::-:---.;....//.......//://///-----.---./
@M05620:45:000000000-G6HP7:1:1101:7364:20186 1:N:0:114
CATCCTGACCCTGAAGTACCCCGGCTTGATTTCTGACATTAGATCGGAAGAGCACACGTCTGAACTCCAGTCACTCCGCGAAATCTCGTATGCCGTCTTCTGCTTGAAAAAAAAAAAACTTAGGGTTTCTCTCTTAGCTTTTTTCTCCCCTCTTACTTCCCTTGGGTGACGCGTCCCCCTTTCTCCTGCCTTGTGCTGTTTCCTTCTTTCGTCTTTCCGCCCTATGCTCCCCATCGTAGTTCTCCCCCTAC
+
ABBABFFFFFFFGGGGGFGGFGGGGGGGHGHHGDD5D3DGAGFHHHEGGGHHHHHHHGHHHGHHHHHHHHHHHGHHHGGGG>/GFFHHFFHGHHGGG0FGFF4GBFGFD?0B?GF@</<111110<<.1111111111=000<-/000/././0000:00/00//.:..0.;----...-.00;0////9/////////9////;/////9;.;A///...-;.//9///..../.9..9//;///..;..
@M05620:45:000000000-G6HP7:1:1101:23214:20195 1:N:0:114
TACCTGTACTGGGGAAGCATTTGAATATCCCCCCATGGTGATGGGGACGGAGAACTGCTCCATAAACACAGGCAACGTGCCTAACTTTCCCGGGAAGATGAAGTCAAAGAGCGACCACAGCTCTCGGAGGTTATTTTGCATCGGTGAGCCAGACAGAATGATCCGATGAGGGGTGCGAAACTATTTGAGGAAAGGAAGCACCTTTTTATTAAATTTACCTTTTAGCAATCGCCATTCCTACCCTAAAGATC
+
CCCCCFFFFFFFGGGEFGGGGGHHHHHHHHHGGGGHHHGHHHHGHGGGGGGGGHHHHHHHHHHHHFHHHHHHGHHHGHHHHHHHHHHHHHHGGGGGGHHHHHFHHHHHHHHGGGGGGHHHGHHHHGGGGGGHHHHHHHHHHHGGEGGHHHGHHGHHHHHHHHHHGGGGHHHGFAFDGGGGGGGGGGGGGFFGGGGGFGGGGFFFFFFFFFFFFFFFFFFFFFFFFFFFFFFFFFFFFFFFFFFFFFFFFFF
@M05620:45:000000000-G6HP7:1:1101:14334:20200 1:N:0:114
ATCTCTATCTCCTAAAAAGGAAGAAAGGGGAGGGAAGATCGGAAGAGCACACGTCTGAACTCCAGTCACTCCGCGAAATCTCGTATGCCGTCTTCTGCTTGAAAAAAAAAAAAAAAAAAAACAGAAAAAAAAAAAAAGGTAAGAAAAAAAGAGAAAAAAAGAGTGAGAGAGGAAAAGAAAGGAAAAGGAAGAAGAGCATGAGAGAGGGTAGAGAGGATGGATGTAAAGTTAGAGTGAGTAGAAGACTTGAT
+
BCCCDFFFFFFFGGGGGGGGFGHGGHHHGGGGGGGGGGHHHGGGGHHHHHHHGHHHGGGHHHHGHGHFHHHHGGGGGGGFHHGFEHHHHGEGHGHHHHHHHGHFHHGGFGC<>><<<<<-<.://00/<--------..000000//.--..//00/.--../000000....////../0./////.//..//0./<000000....</9000.../0./00<000:000000<000000<000/00000
@M05620:45:000000000-G6HP7:1:1101:23231:20202 1:N:0:114
TACCTGTACTGGGGAAGCATTTGAATATCCCCCCATGGTGATGGGGACGGAGAACTGCTCCATAAACACAGGCAACGTGCCTAACTTTCCCGGGAAGATGAAGTCAAAGACCGAGCACAGCTCTCATCGGTTATTTTGCCTCGGTGAGCCAGACAGGATGATCCGATTAGGTGTGCGAAACTATTTGCGTTTAGTTAGATCCTCTTTATTACATTTACCTTTTATCAATTGCCATTCCTACCCTAACAATC
+
BBBBBFFFFFFFGGGGGGGGGGHGGHHHHHHGGGGHHHHHHHHHHGGGGGGGGHHHHHHHHHHHHFHHHHHHGHHHGHHHHHHGHHHHHHHGGGGGGHHHHHBHGHHH3?22>B///0@2/@2@F222@CEDG1111F1111/.>CG0FG0<0.<G..0<<00=<C..;00;C:;0:;C--9C00000-..-.090;00000000=C0C000;9C//;B/FFB////////////;F/9B/../.;.//9/
@M05620:45:000000000-G6HP7:1:1101:25711:20205 1:N:0:114
TACCTGTACTGGGGAAGCATTTGAATATCCCCCCATGGTGATGGGGACGGAGAACTGCTCCATAAACACAGGCAACGTGCCTAACTTTCCCGGGAAGATGAAGTCAAAGAGCGACCACAGCTCTCGGAGGTTATTTTGCATCGGTGAGCCAGACAGAATGATCCGATGAGGGGTGCGAAACTATTTGAGGAAAGGAAGCACCTTTTTATTAAATTTACCTTTTAGCAATCGCCATTCCTACCCTAAAGATC
+
DDCDDFFFFFFFGGGGGGGGGGHHHHHHHHHGGGGHHHGHHHHHHGGGGGGGGHHHHHHHHHHHHHHHHHHHGHHHGHHHHHHHHHHHHHHGGGGGGHHHHHHHHHHHHHHHGGGGGHHHHHHHHGGGGGGHHHHHHHHHHHGGGGGHHHHHHGHGHHHHHHHHHGGGHHHGGFGGGGGGGGGGHHGGGGFGGGGGGGGGGFFFFFFFFFFFHHHHHFFFFFFFFFFFFFFFFFFFFFFFFFFFFFFFFFF
@M05620:45:000000000-G6HP7:1:1101:11225:20206 1:N:0:114
ATCTCTATCTCCTAAAAACCTGTTTAGATTTGGAGATAGACCTTCAGGTTTTTCATCATTTTCTGCATGAATTATACATTGACCACGTTCCAGCGTGGTCAGTTTGCAGCATTCTGTTATTTTGTTTGACAGAGTGTCTTGTTGAGAACATATGTAGGACATGATTTTTTCCTGCAACAGGGAAAATAAAGTATAAGTTTTAAAGATTTATTCTTTAATAAAGGATCTCAAAGCCAGCTTTAGAAAAAGGA
+
ABBBBFFFFFFFGGGGGGGGGGHHHHHHHHHHHHHHHHHHHHHHHHHHHHHGGHHHHHHHHHHHHHHHHHHHHHHHHHHHHHHHFHGHHGHHHHGGGGHHHHHHHHHHHHHHHHHHHHHHHHHHHHHHGHHHHHHHHHHHHHHGHHGHHHHGHHHHHHHHHHGHHHHHHGHHHHHHHHHHHGGHEGGGGHHHGHHHHFGHHHHFHHGHHGHHHHHHHHHBHHHHGHHHHHHHFGHHGGHHHHHGHHHHGGG
@M05620:45:000000000-G6HP7:1:1101:11241:20215 1:N:0:114
ATCTCTATCTCCTAAAAACCTGTTTAGATTTGGAGATAGACCTTCAGGTTTTTCATCATTTTCTGCATGAATTATACATTGACCACGTTCCAGCGTGGTCAGTTTGCAGCATTCTGTTATTTTGTTTGACAGAGTGTCTTGTTGAGAACATATGTAGGACATGATTTTTTCCTGCAACAGGGAAAATAAAGTATAAGTTTTAAAGATTTATTCTTTAATAAAGGATCTCAAAGCCAGCTTTAGAAAAAGGA
+
CCDDDFFFFFFFGGGGGGGGGGHHHHHHHHHHHHHHHHHHHHHHHHHHHHHGGHHHHIHHHHHIIHHHHHHHHHHHHHHHHHHHHHGHHHHHHHGGGGHHHHHHHHHHHHHHHHHHHHHHHHHHHHHHHHHHHHHHHHHHHHHHHHHHHHHHHHHHHHHHHHHHHHHHHGHHHHHHHHHHHGGHHHHHHHHHHHHHHHHHHHHHHHHHHHHHHHHHHHHHHHHGHHHHHHHHHHHHHGHHHHHFHHHHGGH
@M05620:45:000000000-G6HP7:1:1101:11225:20231 1:N:0:114
ATCTCTATCTCCTAAAAACCTGTTTAGATTTGGAGATAGACCTTCAGGTTTTTCATCATTTTCTGCATGAATTATACATTGACCACGTTCCAGCGTGGTCAGTTTGCAGCATTCTGTTATTTTGTTTGACAGAGTGTCTTGTTGAGAACATATGTAGGACATGATTTTTTCCTGCAACAGGGAAAATAAAGTATAAGTTTTAAAGATTTATTCTTTAATAAAGGATCTCAAAGCCAGCTTTAGAAAAAGGA
+
ABBBBFFFFFFFG4AGADEGGFHHHFFHHHHHC4F4FEGEGHHHHHHHHHHGGHGHHDGHGHHHGHGHHEAHHHHFHBHHHHHH3FEHHHHHFHGGGCHHHHHHHHG4FFFHHHHHHHHHHHHHHHHH3FGBFEHFHHHHHHHHGFHFH3GHHHHHGHHHHGH1GHHHHGHHHHH0@GAGHEAG/<??<FFHHH1FGHGHHD1<F<FGHFHHHHHHFGG=0D0D/DGHHHHGFGHHGGHHH0CGFBFF.DC
@M05620:45:000000000-G6HP7:1:1101:23522:20293 1:N:0:114
AAACCCAGAAGACATGAGGTCAGCTAGATCGGAAGAGCACACGTCTGAACTCCAGTCACTCCGCGAAATCTCGTATGCCGTCTTCTGCTTGAAAAAAAAAAAATACCCTCATCAGCTAATAATTTTTCAACGAATATCTTTAATAAAACCTCACTAATACCTCCTTATATTCTTCATCACTCTACCGAACTCCATACTACCACAGATCTAATAATAATAACAACCTGTCCCCACCGTCATGACAACAATAC
+
AABBBCBBCFFFGGGGGGGFGGHHHHHHHHHGGGGHHHHHHHGHHHGHGHHHHHGGHGHHHHGGGGGGHHHHHFGHHHHGFGHGHHHGHHHHHHHH/>>EC//022222/022211?11111111110?11.....111=11111110<.//0.000<0=000:/0000:0;;00000;:0:0000-.9-.00000/000/0;C.000090000900900090../.00;0./:......000::...0;0
@M05620:45:000000000-G6HP7:1:1101:9783:20397 1:N:0:114
AGATTACTGCAACAGTTCCCCCTGGACCTGGAAAAGTTTCTTGCCTGGCTTACAGAAGCTGAAACAACTGCCAATGTCCTACAGGATGCTACCCGTAAGGAAAGGCTCCTAGAAGACTCCAAGGGAGTAAAAGAGCTGATGAAACAATGGCAAGTAAGTCAGGCATTTCCGCTTTAGCACTCTTGTGGATCCAATTGAACAATTCTCAGCATTTGTACTTGTAACTGACAAGCCAGGGACAAAACAAAGAT
+
AABBCFFFDDFDGGFBGGGGGGGGHHHHHHHHFHHHHHHHHHHCHHHHHHHGHHGFHHHHHHHFHHEHHHHHGGHHHHHHHHHHGHHHHHHHHHFE@EFFFGCGFFHHGHHHHHHGHHHH3FGGGEGEFFFFHGHHHHEGHGHGHGGHHHHFHGGFHHHHHHHHGHHHHHGGGGGHHHHHGHHHHFHGHHHHFHHHHGBCB<DGGHHDGFFHHHHHHHHGHHHGGHHFHFFHGGGGGGGGGGFFFECAFFC
@M05620:45:000000000-G6HP7:1:1101:9778:20415 1:N:0:114
AGATTACTGCAACAGTTCCCCCTGGACCTGGAAAAGTTTCTTGCCTGGCTTACAGAAGCTGAAACAACTGCCAATGTCCTACAGGATGCTACCCGTAAGGAAAGGCTCCTAGAAGACTCCAAGGGAGTAAAAGAGCTGATGAAACAATGGCAAGTAAGTCAGGCATTTCCGCTTTAGCACTCTTGTGGATCCAATTGAACAATTCTCAGCATTTGTACTTGTAACTGACAAGCCAGGGACAAAACAAAGAT
+
AAABCFFFDDDDGGBBFGGGGGGGHHHHHHHHHHHHHHHHHHHHHHHHHHHHHHFGHHHHHHHHHHHHHHHHHHHHHHHHHHHHHGHHHHHHHHGGEEGGGHFHHHHHGHHHHHHHHHHHFGHGGGGGHHHHHGHHHHGHHHHHHHHHGHHHHGHHHHHHHHHHHHHHHHGGGGGHHHHHHHHHHHHGGHHHHHHHHHHGHHHHHHHHHHHHHHHHHFHHHFHHHHHFHHHHHGGGGGGGGGGGGGGGGGG
@M05620:45:000000000-G6HP7:1:1101:17579:20425 1:N:0:114
ATCTCTATCTCCTAAAAACCTGTTTAGATTTGGAGATAGACCTTCAGGTTTTTCATCATTTTCTGCATGAATTATACATTGACCACGTTCCAGCGTGGTCAGTTTGCAGCATTCTGTTATTTTGTTTGACAGAGTGTCTTGTTGAGAACATATGTAGGACATGATTTTTTCCTGCAACAGGGAAAATAAAGTATAAGTTTTAAAGATTTATTCTTTAATAAAGGATCTCAAAGCCAGCTTTAGAAAAAGGA
+
CCCCCFFFFFFFGGGGGGGGGGHHHHHHHHHHHHHHHHHHHHHHHHGHHHHGGHHHHHHHHHHHGHHHHHHHHHHHGHHHHHGHHHGHHHHHHHGGGGHHHHHHHGHHHHHHHHHHHHGHHHHHHHHHGGHHGHHHHHHHHHHHHHHHGHHGHHHHHHGHHHHGHHHHHGHHHHFHFHHFHGGHHHHHHFHHHHHHHHHHHHHHHGGHHHHHHHHHHFHHHHHHHHHHHHHHHHHHHGHHHHHFHHHHGCH
@M05620:45:000000000-G6HP7:1:1101:3155:20432 1:N:0:114
TACCTGTACTGGGGAAGCATTTGAATATCCCCCCATGGTGATGGGGACGGAGAACTGCTCCATAAACACAGGCAACGTGCCTAACTTTCCCGGGAAGATGAAGTCAAAGAGCGACCACAGCTCTCGGAGGTTATTTTGCATCGGTGAGCCAGACAGAATGATCCGATGAGGGGTGCGAAACTATTTGAGGAAAGGAAGCACCTTTTTATTAAATTTACCTTTTAGCAATCGCCATTCCTACCCTAAAGATC
+
BBBBBFFFFFFFGGGGGGGGGGHFHHHHHHHGGGGHHHHHHHHHHGGGGGGGGHHHHHHHHHHHHHHHHHHHGHHHGHHHHHHHHHHHHHHG?EGGGFHHHHHHGHHHFHHHGGGGGHHHHHHGHGGGGGAGHHHHHFDFHHDDD.FFHHH<FGHBCHHGFFHHF.A.;:GFG.A;-9AAFGFGGG;FEGGGFAFFF.;BFFFFFFFFFF/BFFFFFFFFFFFF/BFBFFEFDFFFFFFFBFFFFFF/BBB
@M05620:45:000000000-G6HP7:1:1101:23030:20432 1:N:0:114
ATCTCTATCTCCTAAAAAGGAAGAAAGGGGAGGGAAGATCGGAAGAGCACACGTCTGAACTCCAGTCACTCCGCGAAATCTCGTATGCCGTCTTCTGCTTGAAAAAAAAAAAAAAAAACAAAGCAACTACAACAAGACGCTATTGTGTTAGTCAGTGCAACCATTTAAGATATATATCTCAGTAAGCCAAGCGTTGCCAATTGACGTTCACCCAGTGTAACAACCTCGGTAGGCAACAGGGGTGACCACTA
+
BBBBBFFFFFFFGGGGGGGGGGHF4FGHGGGGGGGHGHHHHGGGGHHGHHHHGHHHGHHHHHHHHHHHHHHHGGGGGGHFHHHGGHHHHGGGHGHHHHHHHFFFHHGGGGGA<-----..<<////.:///0/..///.-...000099090;00000000..00;0000000/////9/////////.......-.///;////....///..9//9/////..9/..:...//......-.-.///./9
@M05620:45:000000000-G6HP7:1:1101:17496:20479 1:N:0:114
TACCTGTACTGGGGAAGCATTTGAATATCCCCCCATGGTGATGGGGACGGAGAACTGCTCCATAAACACAGGCAACGTGCCTAACTTTCCCGGGAAGATGAAGTCAAAGAGCGACCACAGCTCTCGGAGGTTATTTTGCATCGGTGAGCCAGACAGAATGATCCGATGAGGGGTGCGAAACTATTTGAGGAAAGGAAGCACCTTTTTATTAAATTTACCTTTTAGCAATCGCCATTCCTACCCTAAAGATC
+
CCCCCFFFFFFFGGGEGGGGGGHHHHHHHHHGGGGHHHHHHHHHHGGGGGGGGHHHHHHHHHHHHHHHHHHHGHHHGHHHHHHHHHHHHHHGGGGGGHHHHHHHHHHHHHHHGGGGGHHHHHHHHGGGGGGHHHHHHHHGHHGGGGGHGHHHHGHHHHHFHHHHHGGGGHHGGGGGGGGFGGGGGGGGGGBGGGGGGGGGGFFFFFFFFFFFFFFFFFFFFFFFFFFFFFFFFFFFFFFFFFFFFFFFFFF
@M05620:45:000000000-G6HP7:1:1101:24028:20516 1:N:0:114
AGATTACTGCAACAGTTCCCCCTGGACCTGGAAAAGTTTCTTGCCTGGCTTACAGAAGCTGAAACAACTGCCAATGTCCTACAGGATGCTACCCGTAAGGAAAGGCTCCTAGAAGACTCCAAGGGAGTAAAAGAGCTGATGAAACAATGTCAAGTAAGTCAGGCATTTCCGCTTTAGCACTCTTGTGGATCCAATTGAACAATTCTCAGCATTTGTACTTGTAACTGACAAGCCAGGGACAAAACAAAGAT
+
BBBBBFFFFFFBGGGGGGGGGGGGHHHHHHHGHHHHGHHHHHHHHHHHHHHFHHHHHHHHHHHHHHHHHHHHGHHHHHHHHHHHHGHHHHHHHHGGEEHHHHFGHHHHGHHHHHHHHHHHFHHGGGGGHHHHHEHHHHHHHHHHHHHHHHHHHHHHHHHHHHHHHHHHHHGGGGGGHHHHHHHHHHHGGHHHHEHHHHGHHHHHHHHHHHHHHHHHHHHHHHHHHHHFHHHHHGHGGGGGGGGGGGGGGGG
@M05620:45:000000000-G6HP7:1:1101:13619:20555 1:N:0:114
CATCCTGACCCTGAAGTACCCCGGCTTGATTTCTGACATTAGATCGGAAGAGCACACGTCTGAACTCCAGTCACTCCGCGAAATCTCGTATGCCGTCTTCTGCTTGAAAAAAAAAAAAAACAAAAGCTAAAAAAAATAAAGTGCGTACCTAGAATATAAAATAAAAAAAGGTTGTAGTACAATTAACACTACTGTAGGGGGATCTTGGAAGTATTATGCTGAATGGAGACCCGTGTCTGGGTACACTCACT
+
[truncated: 4,326,476 more chars]
