# Supplementary material for: Fast but not furious: a streamlined selection method for genome-edited cells
Source: Life Sci Alliance. 2021 Apr 26;4(6):e202101051. doi: 10.26508/lsa.202101051 (PMC8127327; doi:10.26508/lsa.202101051)
Supplement: Supplementary file 1 [file LSA-2021-01051_Supplemental_Data_1.zip › SANGER and Deep Sequencing/AFP/116_S116_L001_R1_001.fastq]

@M05620:45:000000000-G6HP7:1:1101:14758:1625 1:N:0:116
CATCCTGACCCTGAAGTACCCCATTGAGCATGGCATCGTCACCAACTGGGACGACATGGAGAAGATCTGGCACCACACCTTCTACAACGAGCTGCGCGTGGCCCCGGAGGAGCACCCAGTGCTGCTGACCGAGGCCCCCCTGAACCCCAAGGCCAACAGAGAGAAGATGACTCAGGTGAGGCTCGGCCGACGCCCGTGCTCCTCCCGTCCTTTCCCCAGTCATTTTCTGCCCGGCTTGATTTCTGTCATTT
+
11>>>FD1FCCFC111GFGFEF1FGB1FA1FDFGBGGCGGAEF1/EGC0/0FE?EEEFE1C1001FGF11FCFFAGCEEGHHHBGFBF//AEEFEE@EGCC@GFEE/@?C?CGEGEC/CGBDGDFHC1FC@---<<A@@@CE/0CCCCA.:EGC..C.BBB/A.9B/CBB9FB09BF/0A?AEA=--:--9-9@@-@--A/BFFB9-AABBFF/999--BB/BFFFFF//99---@@--;BFFF////;B/
@M05620:45:000000000-G6HP7:1:1101:13096:1662 1:N:0:116
TTCTCTATCTCCTAAAAACCTGTTTAGATTTGGAGATAGACCTTCAGGTTTTTCATCATTTTCTGCATGAATTATACATTGACCACGTTCCAGCGTGGTCAGTTTGCAGCATTCTGTTATTTTGTTTGACAGAGTGTCTTGTTGAGAACATATGTAGGACATGATTTTTTCCTGCAACAGGGAAAATAAAGTATAAGTTTTAAAGATTTATTCTTTAATAAAGGATCTCAAAGCCAGCTTTAGAAAAAGGA
+
1>>AAF3FFFFFGDD111EEGFHHHDFCGHHFC1E1FEFBEBGHHFF1GGHGGHEGGFHHHHFHFDBGF1DGGFHFGDGHFBEGBEEHHHHFFFEGEGHHFFHHHFFFFFGHHHHFHHEGHHHHHHHFBEFFFFHFHHHHHHHF2F/GGFHHHHHFHHDFGFG1GHHHHGFGHFFCDFAFAACCFFFF<<FHHHGEGHGHHGCDDDGHHHHHHHHHDDGD0<<DBGHHGFDDDCG/CEHHHFF0:0/.;./
@M05620:45:000000000-G6HP7:1:1101:12465:1903 1:N:0:116
CATCCTGACCCTGAAGTACCCCATTGAGCATGGCATCGTCACCAACTGGGACGACATGGAGAAGATCTGGCACCACACCTTCTACAACGAGCTGCGCGTGGCCCCGGAGGAGCACCCAGTGCTGCTGACCGAGGCCCCCCTGAACCCCAAGGCCAACAGAGAGAAGATGACTCAGGTGAGGCTCGGCCGACGCCCGTGCTCCTCCCGTCCTTTCCCCAGTCATTTTCTGCCCGGCTTGATTTCTGACATTT
+
3>AABFFFFFFFGGGGGGGGGGGHHHHHGHHHHHHHHGHHHGHHHGHHHHHHGGGGGHHGHGHHGHHHGGHHHGHHHGGHHHHHHHHHGGGGGHHGGGGGGGHHGGGDGGGGHGHHGGHHHHHHHHHHGHGGGGGGGGGGGGHHHGGGGGHGHHEGGGGGGFDEGGCFGFGGGGGGGGGGGGEGFFFFFAFFFFFFFFFEFFFFFFFEFFFFFFFFFFDFFFFFFFFFFFBEFFFFFF.BBFBBF//BBF/
@M05620:45:000000000-G6HP7:1:1101:12484:1905 1:N:0:116
CATCCTGACCCTGAAGTACCCCATTGAGCATGGCATCGTCACCAACTGGGACGACATGGAGAAGATCTGGCACCACACCTTCTACAACGAGCTGCGCGTGGCCCCGGAGGAGCACCCAGTGCTGCTGACCGAGGCCCCCCTGAACCCCAAGGCCAACAGAGAGAAGATGACTCAGGTGAGGCTCGGCCGACGCCCGTGCTCCTCCCGTCCTTTCCCCAGTCATTTTCTGCCCGGCTTGATTTCTGACATTT
+
3>ABCFFFFFFFGGGGGGGGGGGHHHHHHHHHHHHHHGHHHGHHHGHHHHHHGGGGGHHHHHHHHHHHHHHHHGHHHGGHHHHHHHHHGGGGGHHGGGGGGGHHGGGGGGGGHHHHGGHHHHHHHHHHHHGGGGGGGGGGGGHHHHGGGGHGHHGGGGGGGGGGGGGGGGGGGGGGGGGGGGGGFFFFFFFFFFFF@FFFFFFFFFFFFFFFFFFFFFDFFFFFFFFFFEFFFFFFFFAFFFFFFBFFFF/
@M05620:45:000000000-G6HP7:1:1101:15345:1920 1:N:0:116
TTCTCTATCTCCTAAAAACCTGTTTAGATTTGGCGATAGACCTTCAGGTTTTTCATCATTTTCTGCATGAATTATACATTGACCACGTTCCAGCGTGGTCAGTTTGCAGCATTCTGTTATTTTGTTTGACAGAGTGTCTTGTTGAGAACATATGTAGGACATGATTTTTTCCTGCAACAGGGAAAATAAAGTATAAGTTTTAAAGATTTATTCTTTAATAAAGGATCTCAAAGCCAGCTTTAGAAAAAGGA
+
3>AACFFFFFFFGGGGGGGGGGHHHGHHHHHHHHGGGGGHHHHHHHHHHHHGGHHHHHHHHHHHHHHHHHHHHHHHHHHHHFHHHHFGHHHHHHGFGGFGBHHHHHHHHHGHHHHHHHHHHHHHHHHHHHHHGHHHHHHHHHHHGHHHHHHHHHHHHHGHFHHGHGHHHGHHHHHHHHHHHGGGHHHHGFHFGHHFGGHHHGFHHGHHHHHHHHHHGFHGDGHHHHHHGFGHHGG/CEHHHHHHHHFFGGF
@M05620:45:000000000-G6HP7:1:1101:15327:1921 1:N:0:116
ATCTCTATCTCCTAAAAACCTGTTTAGATTTGGCGATAGACCTTCAGGTTTTTCATCATTTTCTGCATGAATTATACATTGACCACGTTCCAGCGTGGTCAGTTTGCAGCATTCTGTTATTTTGTTTGACAGAGTGTCTTGTTGAGAACATATGTAGGACATGATTTTTTCCTGCAACAGGGAAAATAAAGTATAAGTTTTAAAGATTTATTCTTTAATAAAGGATCTCAAAGCCAGCTTTAGAAAAAGGA
+
ACCCDFFFFFFFGGGGGGGGGGHHHHHHHHHHHHGGGGGHHHHHHHHHHHHGGHHHHHHHHHHHHHHHHHHHHHHHHHHHHHHHHHGHHHHHHHGFGGHHHHHHHHHHHHHHHHHHHHHHHHHHHHHHHHHHHHHHHHHHHHHHHHHHHHHHHHHHHHHHHHHHHHHHHGHHHHHHHHHGHGGGHHHHHHHHHHHHHGGHHHHHHHHHHHHHHHHHHHHHHHHHHHHHHHHHHHHHHGHHHHHBGGGGGGF
@M05620:45:000000000-G6HP7:1:1101:12476:1923 1:N:0:116
CATCCTGACCCTGAAGTACCCCATTGAGCATGGCATCGTCACCAACTGGGACGACATGGAGAAGATCTGGCACCACACCTTCTACAACGAGCTGCGCGTGGCCCCGGAGGAGCACCCAGTGCTGCTGACCGAGGCCCCCCTGAACCCCAAGGCCAACAGAGAGAAGATGACTCAGGTGAGGCTCGGCCGACGCCCTTGCTCCTCCCGTCCTTTCCCCAGTCATTTTCTGCCCGGCTTGCTTTCTTACATTT
+
3>>>AFBDFFFFGGGBGFGGGGGFHFGEFHHHHHFHHGHGDGHHHGHG3FAGEGGGGHFHHHHHHHHHHGFGHGHHHGGHHHHHHHHHEEEEGEFEF?EE?@HHGG@CFCGFFEHHGGHGFGHFGH1FGHFCCC@FGGGG-;CGHGGGCFEGGH?EGGBFFFGFGGFGBFFGGGFGBFB?FC.FDFFF--@D9@D-/999FFFFFEDFFFFBFFFFFF.9FFFFFFFF/BF?D=BAD-.BFFFF//:/BF/
@M05620:45:000000000-G6HP7:1:1101:15316:1935 1:N:0:116
ATCTCTATCTCCTAAAAACCTGTTTAGATTTGGCGATAGACCTTCAGGTTTTTCATCATTTTCTGCATGAATTATACATTGACCACGTTCCAGCGTGGTCAGTTTGCAGCATTCTGTTATTTTGTTTGACAGAGTGTCTTGTTGAGAACATATGTAGGACATGATTTTTTCCTGCAACAGGGAAAATAAAGTATAAGTTTTAAAGATTTATTCTTTAATAAAGGATCTCAAAGCCAGCTTTAGAAAAAGGA
+
3>ABBFFFFFFFGGGGGGGGGGHHHGHHHHHHHHGGGGGHHHHHHHHHHHHGGHHHHHHHHHHHHHHHHHHHHHHHHHHHHHHHHHGGHHHHHHGGGGHHHHHHHHHHHHHHHHHHHHHHHHHHHHHHGHHHHHHHHHHHHHHHHHHHHHHHHHHHHHHHHHHHHHHHHGHHHGHHHHGHHGGHHHHHHFHHHHHHHGHHHHHHHHHHDGHHHGHHHHHHHHHHGHHHHGHGHHHHHGHHHGHBCBFFGGG
@M05620:45:000000000-G6HP7:1:1101:15336:1944 1:N:0:116
TTCTCTATCTCCTAAAAACCTGTTTAGATTTGGCGATAGACCTTCAGGTTTTTCATCATTTTCTGCATGAATTATACATTGACCACGTTCCAGCGTGGTCAGTTTGCAGCATTCTGTTATTTTGTTTGACAGAGTGTCTTGTTGAGAACATATGTAGGACATGATTTTTTCCTGCAACAGGGAAAATAAAGTATAAGTTTTAAAGATTTATTCTTTAATAAAGGATCTCAAAGCCAGCTTTAGAAAAAGGA
+
3>ABBFFFFFFFGGGFGGGGGGHHHHFHHHHHFGGGGGGHHHHHHHHGHHHGGHHHHHHHHHHHHGHHGHHHHHHGHFHHHHHHHHGHHHHHHHGEEFHHGHHHHHHHGHHHHHHFHHGHHHHHHHHFHGHHGHHHHHHHHHHGGFAFGHHHGHHHHBGHHHHHHHHHHGHHHHGHHHAGHGFH/GGGF11GHHHDHHHHHGFHHHFHHHHHHHHHHHHGDGH0CGGHHHGHHHHHHEGHHHGECCB.A.9
@M05620:45:000000000-G6HP7:1:1101:12761:2065 1:N:0:116
CATCCTGACCCTGAAGTACCCCATTGAGCATGGCATCGTCACCAACTGGGACGACATGGAGAAGATCTGGCACCACACCTTCTACAACGAGCTGCGCGTGGCCCCGGAGGAGCACCCAGTGCTGCTGACCGAGGCCCCCCTGAACCCCAAGGCCAACAGAGAGAAGATGACTCAGGTGAGGCTCGGCCGACGCCCGTGCTCCTCCCGTCCTTTCCCCAGTCATTTTCTGCCCGGCTTGATTTCTGACATTT
+
CCCCCFFFFFFFGGGGGGGGGGGHHHHHHHHHHHHHHGHHHGHHHGHHHHHHGGGGGHHHHHHHHHHHHHHHHGHHHGGHHHHHHHHHGGGGGHHGGGGGGGHHGGGGGGGGHHHHGGHHHHHHHHHHHHGGGGGGGGGGGGHHHHGGGGHGHHGGGGGGGGGGGGFGGGGGGGGGGGGGGGGGFFFFFFFFFFFFDFFFFFFFFFFFFFFFFFFFFFFFFFFFFFFFFFFFDFFFFFFFFFFFFFFFFF0
@M05620:45:000000000-G6HP7:1:1101:12743:2070 1:N:0:116
CATCCTGACCCTGAAGTACCCCATTGAGCATGGCATCGTCACCAACTGGGACGACATGGAGAAGATCTGGCACCACACCTTCTACAACGAGCTGCGCGTGGCCCCGGAGGAGCACCCAGTGCTGCTGACCGAGGCCCCCCTGAACCCCAAGGCCAACAGAGAGAAGATGACTCAGGTGAGGCTCGGCCGACGCCCGTGCTCCTCCCGTCCTTTCCCCAGTCATTTTCTGCCCGGCTTGATTTCTGACATTT
+
AABBAFFFFFBFGFGGGGGGGGDHHHHHHFGGHHHHGGHHHGHFHGHHHHHHGGGCEGHHHGFGHHHGHHHGHGHHHGGHHHHHHGHHGGGGGHHEEEGGGGHHGGGGGGDGHHHHGFHCHGHHHHHHFFGCGGGEDCGGGGGFHCFFGGHGHHGEGGGGFBDEFFFBGGFGBFFGGFGGGGGFBBFFB;BBB?BB>DFFFFFFFEDEFFFFFF/9FF9FFFFFFBBFFFBEFB?B??.BFFFFF:BFFF/
@M05620:45:000000000-G6HP7:1:1101:12758:2090 1:N:0:116
CATCCTGACCCTGAAGTACCCCATTGAGCATGGCATCGTCACCAACTGGGACGACATGGAGAAGATCTGGCACCACACCTTCTACAACGAGCTGCGCGTGGCCCCGGAGGAGCACCCAGTGCTGCTGACCGAGGCCCCCCTGAACCCCAAGGCCAACAGAGAGAAGATGACTCAGGTGAGGCTCGGCCGACGCCCGTGCTCCTCCCGTCCTTTCCCCAGTCATTTTCTGCCCGGCTTGATTTCTGACATTA
+
AABBBFFFFFFFFGGGGGGGGGGHH5GFFGHGGGHHH?GHHEHHHGHHBAFHGGGGGG2GHHHHHHGGFFHHHGHHHGGHHHGHHGHHGGGGGHHEGEEFEEHHGGGGGGGDHFHHGGHHHHHHHHFFGHDC-@AFGGGGGEGGHHGGGGHGHHGGGGGGBFDFFFFGFFBFGGGGFBBFGEFGF@ADFFFFFFF@9AAFFFBFFFDEAADFFFFFBFAFF/FFFFFF9BFFF@FBF;AFFFFF9/;FFF/
@M05620:45:000000000-G6HP7:1:1101:15385:2180 1:N:0:116
CATCCTGACCCTGAAGTACCCCATTGAGCATGGCATCGTCACCAACTGGGACGACATGGAGAAGATCTGGCACCACACCTTCTACAACGAGCTGCGCGTGGCCCCGGAGGAGCACCCAGTGCTGCTGACCGAGGCCCCCCTGAACCCCAAGGCCAACAGAGAGAAGATGACTCAGGTGAGGCTCGGCCGACGCCCGTGCTCCTCCCGTCCTTTCCCCAGTCATTTTCTGCCCGGCTTGATTTCTGACATTA
+
CCCCCFFFFFFFGGGGGGGGGGGHHHHHHHHHHHHHHGHHHGHHHGHGHHHHGGGGGHHHHHHHHHHHHHHHHGHHHGGHHHHHHHHHGGGGGHHGGGGGGGHHGGGGGGGGHHHHGGHGHHHHHHHHHHGGGGGGGGGGGGHHHHGGGGHGHHGGGGGGGGGGGGGGGGGGGGGGGGGGGGGGFFFFFFFFFFFFFFFFFFFFFFFFFFDFFFFFFFFFFFFFFFFFFEFFFFFFFFAFFFFFF0;0BF0
@M05620:45:000000000-G6HP7:1:1101:17304:2186 1:N:0:116
CATCCTGACCCTGAAGTACCCCATTGAGCATGGCATCGTCACCAACTGGGACGACATGGAGAAGATCTGGCACCACACCTTCTACAACGAGCTGCGCGTGGCCCCGGAGGAGCACCCAGTGCTGCTGACCGAGGCCCCCCTGAACCCCAAGGCCAACAGAGAGAAGATGACTCAGGTGAGGCTCGGCCGACGCCCGTGCTCCTCCCGTCCTTTCCCCAGTCATTTTCTGCCCGGCTTGATTTCTGACATTT
+
ABBCCFFFFFFFGGGGGGGGGGGHHHHHHHHHHHHHHGHHHGHHHGHHHHHHGGGGGHHHHHHGFHHHHHHHHGHHHGGHHHHHHHHHGGGGGHHGGGGGGGHHGGGGGGGGHHHHGGHGHHHHHHHHHHGGGCGGGGGGGGGHHHGGGGHGHHGGGGGGGGGGGFFFGGGGGGGGGGFGGGGGFFFFFBFFFFFFBFFFFFFFFFDEFFFFFFFFFFFFFFFFFFFFFBFEDFFFFFFFFFBFFBBFFF0
@M05620:45:000000000-G6HP7:1:1101:17296:2202 1:N:0:116
CATCCTGACCCTGAAGTACCCCATTGAGCATGGCATCGTCACCAACTGGGACGACATGGAGAAGATCTGGCACCACACCTTCTACAACGAGCTGCGCGTGGCCCCGGAGGAGCACCCAGTGCTGCTGACCGAGGCCCCCCTGAACCCCAAGGCCAACAGAGAGAAGATGACTCAGGTGAGGCTCGGCCGACGCCCGTGCTCCTCCCGTCCTTTCCCCAGTCATTTTCTGCCCGGCTTGATTTCTGACATTA
+
BCCCCFFFFFFFGGGGGGGGGGGHHHGHHHHHHHHHHGHHHGHHHGHHHHHHGGGGGHHHHHHHHHHHHHHHHGHHHGGHHHHHHHHHGGGGGHHGGGFGGGHHGGGGGGGGHHHHGGHHHHHHHHHHHHGGGGGGGGGGGGHHHHGGGGHGHHGGGGGGGGGGGGGGGGGGGGGGGGGGGGGGFFFFFFFFFFFF@ADFFFFFFFFFFFFFFFFFFFFFFFFFFFFFFFFFFFFFFFFFFFFFFFBFFF0
@M05620:45:000000000-G6HP7:1:1101:15385:2208 1:N:0:116
CATCCTGACCCTGAAGTACCCCATTGAGCATGGCATCGTCACCAACTGGGACGACATGGAGAAGATCTGGCACCACACCTTCTACAACGAGCTGCGCGTGGCCCCGGAGGAGCACCCAGTGCTGCTGACCGAGGCCCCCCTGAACCCCAAGGCCAACAGAGAGAAGATGACTCAGGTGAGGCTCGGCCGACGCCCGTGCTCCTCCCGTCCTTTCCCCAGTCATTTTCTGCCCGGCTTGATTTCTGACATTA
+
AABBCFFFFFFFGGGGGBFGGGGHHGHGHHHHHHHHHEHHEGHHHGHHFGGH?EGGGGHGHHHFGHHHHGHHHGHHEGGHHHHHHHHHCGEFFGH/E?EGGGHHGGGGGGGGHHHHGGGGCFGHHHHHHHFGFGGGGGGGGGHHHHGGGCG.CGEEF?;FFGGEFFGG09CFGFGBFF9.AEGGFBEDACCBFFF@;DAAFFFFFFDAADDFFFFFF9.:BFFFFFFFFFFFF-=FFF?9BBFB/://FF/
@M05620:45:000000000-G6HP7:1:1101:17237:2329 1:N:0:116
CATCCTGACCCTGAAGTACCCCATTGAGCATGGCATCGTCACCAACTGGGACGACATGGAGAAGATCTGGCACCACACCTTCTACAACGAGCTGCGCGTGGCCCCGGAGGAGCACCCAGTGCTGCTGACCGAGGCCCCCCTGAACCCCAAGGCCAACAGAGAGAAGATGACTCAGGTGAGGCTCGGCCGACGCCCGTGCTCCTCCCGTCCTTTCCCCAGTCATTTTCTGCCCGGCTTGATTTCTGACATTT
+
ABBBAFFFFBBFGGGGGGGGGGCGFHHHHHHFFGFHHGHGHGHCGGHHHHHHEEEGGHHEGGFGCGFHHFFHHGHFHEGHHHHHHHHHGGGGGHHGGGFGGGFHGGGGGGGFHHHHGGHGHHHHHHHHHHGCGGGGGGGGGGGHHHGGGEGGGHGGGGGGGGGFGGFFFGGFFGGGGGGGGGEFDFFFB>DFFFFF=DFEFFFFFEFAFFFFFFFFFFFFFFFFFFFFFBBADFACCD.9BFBFF:B/BF/
@M05620:45:000000000-G6HP7:1:1101:17232:2348 1:N:0:116
CATCCTGACCCTGAAGTACCCCATTGAGCATGGCATCGTCACCAACTGGGACGACATGGAGAAGATCTGGCACCACACCTTCTACAACGAGCTGCGCGTGGCCCCGGAGGAGCACCCAGTGCTGCTGACCGAGGCCCCCCTGAACCCCAAGGCCAACAGAGAGAAGATGACTCAGGTGAGGCTCGGCCGACGCCCGTGCTCCTCCCGTCCTTTCCCCAGTCATTTTCTGCCCGGCTTGATTTCTGACATTT
+
ABBBBFFFFFFFGGGCGGGGFCEHHBFGGHGFHGFFHEGHHGHHGGHHGHHHGGGGGHHHHHGHHHHFHGHFGGHHAFGHGHHHHHHHGGGGEHHGGG>/EEHHGGGGGGGGHGHHGGHGHHHHHHHHHHGGG?DFGGGGGGHHHGGGGGHGHHGGGGGGGFGGGGGGGGGGGGGGGGGGGGGGFFFFFFFFFFFA=9AAFFFFFFFFFFFFFFFFEFDBFFFFFFFFFEBEDFFFFF.9FBFFF/;FFF/
@M05620:45:000000000-G6HP7:1:1101:11728:2382 1:N:0:116
AGATTACTGCAACAGTTCCCCCTGGACCTGGAAAAGTTTCTTGCCTGGCTTACAGAAGCTGAAACAACTGCCAATGTCCTACAGGATGCTACCCGTAAGGAAAGGCTCCTAGAAGACTCCAAGGGAGTAAAAGAGCTGATGAAACAATGGCAAGTAAGTCAGGCATTTCCGCTTTAGCACTCTTGTGGATCCAATTGAACAATTCTCAGCATTTGTACTTGTAACTGACAAGCCAGGGACAAAACAAAGAT
+
?A3ABFFFB@DFGFFGGGGGGGGGHGHHHFHHHHHHHHGGGHHFFHFHFHHHHGHHGHHHGHHHHHEHHHGHHHHHHHHHHHFHHHHHHHHHHHGEEGHHFHHHHGHFFHHHHHHFGHHHHFHGGFGFHFGHHGGHHG?GFBGHGHHHGHHHGGGGFHHFFHHGFGHHHFCEGGGFF1GFHHGHHDGEEHHHHFHHHHHFFFGGHHHHHFHHFHHCHGHHHGHB;CGHHEGFHEFGGGGGGCFAFGGGFFF
@M05620:45:000000000-G6HP7:1:1101:11729:2401 1:N:0:116
AGATTACTGCAACAGTTCCCCCTGGACCTGGAAAAGTTTCTTGCCTGGCTTACAGAAGCTGAAACAACTGCCAATGTCCTACAGGATGCTACCCGTAAGGAAAGGCTCCTAGAAGACTCCAAGGGAGTAAAAGAGCTGATGAAACAATGGCAAGTAAGTCAGGCATTTCCGCTTTAGCACTCTTGTGGATCCAATTGAACAATTCTCAGCATTTGTACTTGTAACTGACAAGCCAGGGACAAAACAAAGAT
+
BBBCCFFFFFFFGGGGGGGGGGGGHHHHHHHHHHHHGHHHHHHHHHHHHHHHHHHHHHHHHHHHHHHHHHHHHHHHHHHHHHHHHHHHHHHHHHGGGGHHHHHHHHHHGHHHHHHHHHHHHHHGGHGGHHHHHGHHHHGHHHHHHHHHHHHHHGHHHHHHHHHHHHHHHHGGGGGHHHHHHHHHHHHGHHHHGHHHHHHHHHHHHHHHHHGHHHHHHHHHHHHHHHHHHHGHHGGGGGGGGGGGGGGGGGG
@M05620:45:000000000-G6HP7:1:1101:11733:2422 1:N:0:116
AGATTACTGCAACAGTTCCCCCTGGACCTGGAAAAGTTTCTTGCCTGGCTTACAGAAGCTGAAACAACTGCCAATGTCCTACAGGATGCTACCCGTAAGGAAAGGCTCCTAGAAGACTCCAAGGGAGTAAAAGAGCTGATGAAACAATGGCAAGTAAGTCAGGCATTTCCGCTTTAGCACTCTTGTGGATCCAATTGAACAATTCTCAGCATTTGTACTTGTAACTGACAAGCCAGGGACAAAACAAAGAT
+
AAAABFFFFFFFGGGGGGGGGGGGGHHHHGHHFHHHGHHHHHHHHHGHHHHHHHGHHGHHHHHHHHHHHHHHHHHHHHHHHHHHHFHHHHHHHHGFGGHEHHH1GGHHGHHHHHHHHHHHHHHGGGGGHHHHHGHHHHGHGHHGHHHHHHHHHGHHHHHHGGGHHHHHHHGGGGGH1FFFHHHHHGHDHGHHGHHHGFFFHHHHHHHFDGFHHCCGHHHHCGHCGH0GHHHFHGF.EDEFGGGFGEA.BFF
@M05620:45:000000000-G6HP7:1:1101:20015:2427 1:N:0:116
CATCCTGACCCTGAAGTACCCCATTGAGCATGGCATCGTCACCAACTGGGACGACATGGAGAAGATCTGGCACCACACCTTCTACAACGAGCTGCGCGTGGCCCCGGAGGAGCACCCAGTGCTGCTGACCGAGGCCCCCCTGAACCCCAAGGCCAACAGAGAGAAGATGACTTAGGTGAGGCTCGGCCGACGCCCGTTCTTCTCCCGTCCTTTCCCCAGCCATTTTCTGCCCGGCTTCTTTTCTGACATTA
+
1A?AAF11C1CC1GGG3BGG1E1FG1111EDFGFEGGCEFCEF1/AAGF/0BA/A//FB1B10BE1AAGGHBFF0GCE/FFHHGHFH1>/>?AB1E/EE@E?FE?E/>C/B/GCCGA<FG1<FHHHG1FCC--@-.<@--::/0/:ECEFEEE:AF9?/FB/CFEFBFFEFF000C900FFGGG---;-9-;9-;---99/;/F/9-A--AB//9/-9--99FFFBFF9FFFB---;-99BFFF/B/FFB/
@M05620:45:000000000-G6HP7:1:1101:16458:2428 1:N:0:116
ATCTCTATCTCCTAAAAACCTGTTTAGATTTGGAGATAGACCTTCAGGTTTTTCATCATTTTCTGCATGAATTATACATTGACCACGTTCCAGCGTGGTCAGTTTGCAGCATTCTGTTATTTTGTTTGACAGAGTGTCTTGTTGAGAACATATGTAGGACATGATTTTTTCCTGCAACAGGGAAAATAAAGTATAAGTTTTAAAGATTTATTCTTTAATAAAGGATCTCAAAGCCAGCTTTAGAAAAAGGA
+
AAAABFFFFFFFGGGBGGGGFGFGH5FGHHHHHBGFHHHGHHHHFHHHHHHGGHHHHHHHHHHHHGHHHHHHHHHGHHHHHHHHHHGHHHHGGHGGGGHHHHHHHHHHGHGHHHHHHHHHHHHHHHHHHHHHGHHHHHHHHHHHBCGBGHHHHHHHHHFHHGFHHHHHHGHHHHHHGHGHHGGHHHF?FFGHGHHHGFHHHHFHGGHHHGHHHHHHGGHHBGHHGHHHHHHHHHHHHGGHHHHCGGHEGGG
@M05620:45:000000000-G6HP7:1:1101:16466:2448 1:N:0:116
ATCTCTATCTCCTAAAAACCTGTTTAGATTTGGAGATAGACCTTCAGGTTTTTCATCATTTTCTGCATGAATTATACATTGACCACGTTCCAGCGTGGTCAGTTTGCAGCATTCTGTTATTTTGTTTGACAGAGTGTCTTGTTGAGAACATATGTAGGACATGATTTTTTCCTGCAACAGGGAAAATAAAGTATAAGTTTTAAAGATTTATTCTTTAATAAAGGATCTCAAAGCCAGCTTTAGAAAAAGGA
+
CCCCCFFFFFFFGGGGGGGGGGHHHHHHHHHHHHHHHHHHHHHHHHHHHHHGGHHHHHHIIIIIHHHHHHHHHHHHHHHHHHHHHHGHHHHHHHGFGGHHHHHHHHHHHHHHHHHHHHHHHHHHHHHHHHHHHHHHHHHHHHHHHHHHHHHHHHHHHHHHHHHHHHHHHFHHHHGHHHGHHEGGHFHHHFHFFHHBHHHHHHHGHGHHHHHHHHHHHHHHHGHHGHHHEGHFHHCGHGHHHGHFHGHFGGH
@M05620:45:000000000-G6HP7:1:1101:15048:2474 1:N:0:116
AAACCAGAAGACATGAGGTCAGCTAGATCGGAAGAGCACACGTCTGAACTCCAGTCACTCCGCGAAATCTCGTATGCCGTCTTCTGCTTGAAAAAAAAAAAACCCGGAGAAGAACCCAAGGCTGCTGACCGACGCTCCCCTGAACCCCAAGGCCAACAGAGATAAGAGAACTCATGAAATGCGCGGCCGATGCCCGGGCGCCCCCCGTCATTTAGCCAGGCAGTTTCTGCCAGCCGTGTTTTCATCCAATC
+
BBBBB@BFFFFFGGGGGGFGGGGHFGHHHHGGGFHHHGHHHGHHHGHHHHHHHGHHHHHHHGGGGGGHFHHHFGHHHHGFGHGHFHHFHHGHFHHGGGFC///////<//?01?0/<.....1<.1>1//-<-:-.:;C.:EGB/;:C?A.9.C..;C///9090900///99////9//9;9.----:--..:;.-----9--;--.;.;B//////...;.//;99:////..-.-.;;9B/;/;//9/
@M05620:45:000000000-G6HP7:1:1101:13039:2496 1:N:0:116
CATCCTGACCCTGAAGTACCCCATTGAGCATGGCATCGTCACCAACTGGGACGACATGGAGAAGATCTGGCACCACACCTTCTACAACGAGCTGCGCGTGGCCCCGGAGGAGCACCCAGTGCTGCTGACCGAGGCCCCCCTGAACCCCAAGGCCAACAGAGAGAAGATGACTCAGGTGAGGCTCGGCCGACGCCCGTGCTCCTCCCGTCCTTTCCCCAGTCATTTTCTGCCCGGCTTGATTTCTGACATTA
+
ABAABFFFFFFFGGGGGGGGGGGGHHGHHHHHHHHHHGHHHGHHHGHHHHHHGGGGGHHGHGFHAGGGHHHHHGHHHGGHHHHGHHHHGGGFGHGGGGEGCGHHGGGGGGGGHGHHGGHGGHFGGHGHGHFGGFGGGGGGGGFGGHGGGCGGHHGGGGGGGFGGGGGGGGGGGGGG;FFFGGGGFFFFF>DF=DFF=DD.BFFFFFA;D?AFFFFFFFFBFFFFFF9FF/BEADBFFF.BFFB9FB/9BF/
@M05620:45:000000000-G6HP7:1:1101:13023:2508 1:N:0:116
CATCCTGACCCTGAAGTACCCCATTGAGCATGGCATCGTCACCAACTGGGACGACATGGAGAAGATCTGGCACCACACCTTCTACAACGAGCTGCGCGTGGCCCCGGAGGAGCACCCAGTGCTGCTGACCGAGGCCCCCCTGAACCCCAAGGCCAACAGAGAGAAGATGACTCAGGTGAGGCTCGGCCGACGCCCGTGCTCCTCCCGTCCTTTCCCCAGTCATTTTCTGCCCGGCTTGATTTCTGACATTT
+
BBBCCFFFFFFFGGGGGGGGGGGHHHHHHGHHHHHHHGHHHGHHGGHHHHHHGGGGGHHHHHHHHHHHHHHHHGHHHGGHHHHHHHHHGGGGGHGGGGEEGGHHGGGGGGGGHHHHGGHGHHHHHHHHHHGGGGGGGGGGGGHCGCGEG?HGHEEFGGGGGGGGGGGFGGGGFGFGGGGGGGGGFFFFF;FFFFFFBFFFFFFFFFFAFFFFFFFFFFFFFFFFFFFFF/:AAADFFA.BFFFFF/FFFF/
@M05620:45:000000000-G6HP7:1:1101:17705:2510 1:N:0:116
ATCTCTATCTCCTAAAAACCTGTTTAGATTTGGAGATAGACCTTCAGGTTTTTCATCATTTTCTGCATGAATTATACATTGACCACGTTCCAGCGTGGTCAGTTTGCAGCATTCTGTTATTTTGTTTGACAGAGTGTCTTGTTGAGAACATATGTAGGACATGATTTTTTCCTGCAACAGGGAAAATAAAGTATAAGTTTTAAAGATTTATTCTTTAATAAAGGATCTCAAAGCCAGCTTTAGAAAAAGGA
+
BCCCCFFFFFFFGGGGGGGGGGHHHHHHHHHHHHHHHHHHHHHHHHHHHHHGGHHHHIHHHIIHHHHHHHHHHHHHHHHHHHHHHHGHHHHHHHGGGGHHHHHHHHHHHHHHHHHHHHHHHHHHHHHHHHHHHHHHHHHHHHHHHHHHHHHHHHHHHHHHHHHHHHHHHGHHHHHHHHHHHGGHHHHHHHHHHHHHHHHHHHHHHHHHHHHHHHHHHHHHHHHHHHHHHHHHHHHHHGHHHHHGHHHHGGH
@M05620:45:000000000-G6HP7:1:1101:13047:2524 1:N:0:116
CATCCTGACCCTGAAGTACCCCATTGAGCATGGCATCGTCACCAACTGGGACGACATGGAGAAGATCTGGCACCACACCTTCTACAACGAGCTGCGCGTGGCCCCGGAGGAGCACCCAGTGCTGCTGACCGAGGCCCCCCTGAACCCCAAGGCCAACAGAGAGAAGATGACTCAGGTGAGGCTCGGCCGACGCCCGTGCTCCTCCCGTCCTTTCCCCAGTCATTTTCTGCCCGGCTTGATTTCTGACATTA
+
ABCCCFFFFFFFGGGFGGGGGGGHHHHHHHHHHHHHHGHHHGHHHGHHHHHHGGGGGHHHHHHHHHHHHHHHHGHHHGGHHHHHHHHHGGGGGHHGGGEFGGHHGGGGGGDGHHHHGGHHHHHHHHHHHHGGGGGGGGGGGGGHHHGGGGHGHHGGGGGGGGGGGGGGGGGGGGGGFFGGGGGGFFFFFFFFFFFFDFDFFFFFFFFFFFDFFFFFFFFFFFFFFFFFFFFFFFFFFFFFFFFFFFFFFF0
@M05620:45:000000000-G6HP7:1:1101:17713:2528 1:N:0:116
ATCTCTATCTCCTAAAAACCTGTTTAGATTTGGAGATAGACCTTCAGGTTTTTCATCATTTTCTGCATGAATTATACATTGACCACGTTCCAGCGTGGTCAGTTTGCAGCATTCTGTTATTTTGTTTGACAGAGTGTCTTGTTGAGAACATATGTAGGACATGATTTTTTCCTGCAACAGGGAAAATAAAGTATAAGTTTTAAAGATTTATTCTTTAATAAAGGATCTCAAAGCCAGCTTTAGAAAAAGGA
+
>11>AFBDFDFFBGGD1FFG111BGEACAAFGH1A10B1A1F1FF11FDFF//B2A2AAEA2GAE12FHAFFEEDFF2AF11ABAFAABGCAB>/>>>GED0@@@F1FG1G12BFB2B@GDBHH0FFGGHBF0G>>BF>2BBFED<FEGH<<>2>FEG<1<BGH22FG><G1>@B01@FGH/<F<FF<1G11<<<1<>>FGD1<D11F<GHHFDFD<GHD<G00/=GH0<<0D/C:.CCHH0C0:CGH..:
@M05620:45:000000000-G6HP7:1:1101:13029:2535 1:N:0:116
CATCCTGACCCTGAAGTACCCCATTGAGCATGGCATCGTCACCAACTGGGACGACATGGAGAAGATCTGGCACCACACCTTCTACAACGAGCTGCGCGTGGCCCCGGAGGAGCACCCAGTGCTGCTGACCGAGGCCCCCCTGAACCCCAAGGCCAACAGAGAGAAGATGACTCAGGTGAGGCTCGGCCGACGCCCGTGCTCCTCCCGTCCTTTCCCCAGTCATTTTCTGCCCGGCTTGATTTCTGACATTA
+
>AABBFFFFFFFGGGBGGGGGGGGHHHHGHHHHHFHHGHHGGHHFGHHHHHHGGGGGHHHHHHHHHHHHGHHHGHHHGGHHHHHHHHHGGGGGHHGGGGGGGHHGGCCGGGGHFHHGGHGHHHGHHHHHHGGGGGGGGGGGGHHHHGGGGHFHGGGGGGGGGGGGGGGGGGGGGGGGGGFGGFGFFFFFFFFFFFC@DFFFFFFFFFFFFFFFFFFFFFFFFBFFFFFFFFFDFFFFFFFFFFFFFB/FF/
@M05620:45:000000000-G6HP7:1:1101:14953:2664 1:N:0:116
TACCTGTACTGGGGAAGCGTGTAGCAATCGCCATTCCTACCCTAAAGATCGGAAGAGCACACGTCTGAAATCCAGTCACTCCGCGAAATCTCGTATGCCGTCTTCTGCTTGAAAAAAAAAAAAAAAAAAAATAGAGTGTCAGTAGTCAAATAGTTATTAAGATATACATATAAATATAGGGACAAGAGCAGATAAACCTATGAGTATATACATGAAATGTGGTTGAATTAAATCACTATAATAGATACGTT
+
CBBCCFFFFFFFGGGGGGGGEEHHHHHHHGGGGGHHHHFHGHHGHHHHHHHGGGFGHHGHHHGHHHGGHHHHHGHHGHHHHHGGFFGGHHHHHGGHHHHGEGHGHHHHHHHHHHHHGGGG@/>--------.0000000000:0:00000000000000000<0000000000000<000.:..:././0//00000//000000000000000000:0000/../0:000000000<0000000000.0<
@M05620:45:000000000-G6HP7:1:1101:15943:2734 1:N:0:116
AGATTACTGCAACAGTTCCCCCTGGACCTGGAAAAGTTTCTTGCCTGGCTTACAGAAGCTGAAACAACTGCCAATGTCCTACAGGATGCTACCCGTAAGGAAAGGCTCCTAGAAGACTCCAAGGGAGTAAAAGAGCTGATGAAACAATGGCAAGTAAGTCAGGCATTTCCGCTTTAGCACTCTTGTGGATCCAATTGAACAATTCTCAGCATTTGTACTTGTAACTGACAAGCCAGGGACAAAACAAAGAT
+
BBBBBFFFFFFFGGGGGGGGGGGGHHHHHHHHHHHHGHHHHHHHHHHHHHHGHHGHHHHHHHHHHHHHHHHHHHHHHHHHHHFHCGHHHHGHHHGGGGHHHHHHHHHHGHHHHHHHHHHHC3BFG?EFHHGHHGHHHHGHHFHHHHHHHHHHHGHHGHHHHHGHHHHHHHGGGGGHHHHHHHHGHFGGHHHHHHHHHGHHHFHHFHHGFHHHHHHHHGHHHHHFHHHHHHHHFGFAEGGGGGGGGGGGGGF
@M05620:45:000000000-G6HP7:1:1101:15942:2754 1:N:0:116
AGATTACTGCAACAGTTCCCCCTGGACCTGGAAAAGTTTCTTGCCTGGCTTACAGAAGCTGAAACAACTGCCAATGTCCTACAGGATGCTACCCGTAAGGAAAGGCTCCTAGAAGACTCCAAGGGAGTAAAAGAGCTGATGAAACAATGGCAAGTAAGTCAGGCATTTCCGCTTTAGCACTCTTGTGGATCCAATTGAACAATTCTCAGCATTTGTACTTGTAACTGACAAGCCAGGGACAAAACAAAGAT
+
BABBBFFFFFFFGGGGGGGGGGGG4GGHHCGHHHHHGHHHHHHHHHHHHHHEGHEGHHHHHGHHHHHHHHHHHGHHHHHHHHHHBGFHHHHHHHGFGFHHHGFACGHHGHHHHHFFHHHHFB3FF/EGHGHGHGHHHHFHHGBHHHHHGHHHHGHHFHFHHGHHHHHHHHGGGGGHGHGHHHHHH=GGHHHHHHHHHEBCDHHHHHHFHHGHHHHHHHHFGGHHHHFFHFGCGFGGGFEEEFBFFEFGFG0
@M05620:45:000000000-G6HP7:1:1101:18745:2764 1:N:0:116
AAACCAGAAGACATGAGGTCAGCTAGATCGGAAGAGCACACGTCTGAACTCCAGTCACTCCGCGAAATCTCGTATGCCGTCTTCTGCTTGAAAAAAAAAAAAAAAAAAATCAAAACAAAATCAACAGCCCTCATCCCCCCTAACACAACAGCAACACGTAATTCATATTAATCATTATCATATGAGCCAACCAAAATACTCCACCTCACATTACATCATGCATATTCTATCCATCTAGATTCCTTTACTCC
+
BBABBBBFFFFFGGGGGGBFGGHHGHHHHHGGGGHHHHHHHGHHHGGHHHHHHHGHGHHHHGGGGGGGFHHHFGHHHHGGGHGHHHHGHHGHGHHGGGGC/><///>><0/0000.....0<00/0;..;/..0;0;.;9?.9/B/....;.//....9/..///////9/:///////9//9//////9..;...//9/9//9.../:9/://9/////;9/////9//////:////9///////;///
@M05620:45:000000000-G6HP7:1:1101:20320:2822 1:N:0:116
CATCCTGACCCTGAAGTACCCCATTGAGCATGGCATCGTCACCAACTGGGACGACATGGAGAAGATCTGGCACCACACCTTCTACAACGAGCTGCGCGTGGCCCCGGAGGAGCACCCAGTGCTGCTGACCGAGGCCCCCCTGAACCCCAAGGCCAACAGAGAGAAGATGACTCAGGTGAGGCTCGGCCGACGCCCGTGCTCCTCCCGTCCTTTCCCCAGTCATTTTCTGCCCGGCTTGATTTCTGACATTA
+
BBBBBFFFFFFFGGGFGGGGGGGHHC5GFHHHHHGHHDGHHGHHHGHHHGGHG0EEFHHHHGFGFGHHHFHHHGFHEFFHGHH4GHHHGEGGGFHEGFGEEEHGGGGGGCGGHEHHGGFHHFHHHHHEHG?<DGGEDDFFGFBFHEGG.EHEEECEEEGFFBDFGG/FGEFGGGBFFFGGGG?FFF?DC-@C-B=>9:AF/F/BBADFFFFFF//9;FD9FFFFFFFFFBB?A=FC;-9;FF9BFBB/9F9
@M05620:45:000000000-G6HP7:1:1101:20333:2833 1:N:0:116
CATCCTGACCCTGAAGTACCCCATTGAGCATGGCATCGTCACCAACTGGGACGACATGGAGAAGATCTGGCACCACACCTTCTACAACGAGCTGCGCGTGGCCCCGGAGGAGCACCCAGTGCTGCTGACCGAGGCCCCCCTGAACCCCAAGGCCAACAGAGAGAAGATGACTCAGGTGAGGCTCGGCCGACGCCCGTGCTCCTCCCGTCCTTTCCCCAGTCATTTTCTGCCCGGCTTGATTTCTGACATTA
+
CCCCCFFFFFFFGGGGGGGGGGGHHHHHHHHHHHHHHGHHHGHHHGHHHHHHGGGGGHHHHHHHHHHHHHHHHGHHHGGHHHHHHHHHGGGGGHHGGGGGGGHHGGGGGGGGHHHHGGHHHHHHHHHHHHGGGGGGGGGGGGHHHHGGGGHGHHGGGGGGGGGGGGGGGGGGGGGGGGGGGGGGFFFFFFFFFFFF@DFFFFFFFFFFFFFFFFFFFFFFFFFFFFFFFFFFFFDFFFFFFFFFFBFFFF0
@M05620:45:000000000-G6HP7:1:1101:13479:2906 1:N:0:116
CATCCTGACCCTGAAGTACCCCATTGAGCATGGCATCGTCACCAACTGGGACGACATGGAGAAGATCTGGCACCACACCTTCTACAACGAGCTGCGCGTGGCCCCGGAGGAGCACCCAGTGCTGCTGACCGAGGCCCCCCTGAACCCCAAGGCCAACAGAGAGAAGATGACTCAGGTGAGGCTCGGCCGACGCCCGTGCTCCTCCCGTCCTTTCCCCAGTCATTTTCTGCCCGGCTTGATTTCTGACATTT
+
CBCCCFFFFFFFGGGGGGGGGGGHHHHHGHHHHHHHHGHHGGHHHGHGHHHHGGGGGHHHHGHHHHHHHHHHHGGHHGGHHHHHHHHHGGGCGGHGCGGGEGHHGGG/CFDGHHHHGGHFHHHHHHHHHHGGGGGGGGGGGGFHHGGGADGFHHFGGGGGG:E;CFCFFFFFGFGGGGFGGGEGFFFFFAFFFFFF:AAEFFFFFFFFFFFFFFFFFFFFFBFFFFFFFFEEAFFFFFAFFFFFFBFFBF0
@M05620:45:000000000-G6HP7:1:1101:13494:2923 1:N:0:116
CATCCTGACCCTGAAGTACCCCATTGAGCATGGCATCGTCACCAACTGGGACGACATGGAGAAGATCTGGCACCACACCTTCTACAACGAGCTGCGCGTGGCCCCGGAGGAGCACCCAGTGCTGCTGACCGAGGCCCCCCTGAACCCCAAGGCCAACAGAGAGAAGATGACTCAGGTGAGGCTCGGCCGACGCCCGTGCTCCTCCCGTCCTTTCCCCAGTCATTTTCTGCCCGGCTTGATTTCTGACATTA
+
BBBBBFFFFFFFGGGGGGGGGGGHHFFFHHFHGHHHHGHHDGHHHGHHFCFHGFGGGHHFHFFFHHHFHHHHHGGHHGGHHHHHHHHHGEGGGHHGGGEGGGHHGGCGGGGFHHHHGGHFHHHHHHHFHHGGGGFFGGGFGGGHFHGGGGGGHEGGGGGGGGGGGGGFFGFGGFGGFFBGGGEF@=EA>>@BBFFFBDDEB/BFFFFFFDFFFFFFBBD/B/9FFFBFFFFFFA;9B=.:9FFFBB9B9B/
@M05620:45:000000000-G6HP7:1:1101:18440:2923 1:N:0:116
CATCCTGACCCTGAAGTACCCCATTGAGCATGGCATCGTCACCAACTGGGACGACATGGAGAAGATCTGGCACCACACCTTCTACAACGAGCTGCGCGTGGCCCCGGAGGAGCACCCAGTGCTGCTGACCGAGGCCCCCCTGAACCCCAAGGCCAACAGAGAGAAGATGACTCAGGTGAGGCTCGGCCGACGCCCGTGCTCCTCCCGTCCTTTCCCCAGTCATTTTCTGCCCGGCTTGATTTCTGACATTA
+
BABBCFFFFFFFGGGGGGGGGGGHHHHHGHHHHHHHHGHHHGHHHGHHHHGHGGGGGHHFHHHHHGHHHHHHHGHHHGGHHHHHHHGHGGGGGGHGGGGGGGHHGGGGGGGGHHHHGGGGHFHHHHHHHHGGGGGGGGGGGGHHHHGGGGHEHHGGGGGGGGGGGGGGGGGGFGGGGGGGGGGGFFFFFFFFFFFF@DFFFFFFFFFFFFFFFFFBFFFFFFFFFFFFFFFFDBDFFAFFFFFFFFFFFF/
@M05620:45:000000000-G6HP7:1:1101:13497:2943 1:N:0:116
CATCCTGACCCTGAAGTACCCCATTGAGCATGGCATCGTCACCAACTGGGACGACATGGAGAAGATCTGGCACCACACCTTCTACAACGAGCTGCGCGTGGCCCCGGAGGAGCACCCAGTGCTGCTGACCGAGGCCCCCCTGAACCCCAAGGCCAACAGAGAGAAGATGACTCAGGTGAGGCTCGGCCGACGCCCGGACTCCTCCCGTCCTTTCCCCAGTCATTTTCTGCCCGGCTTGATTTCTGACATTA
+
AAAA1BB1>C>CEGBAFGGGGGEGCDGDCDF10AGHFAGGGFFHFAGF0E0F/EGEEHEBGFH0BEF21BC>FG0FGFGHHHFFGHHHG/AEA@1>@EEGCEGHGC/>//?B/GHHGGE<CFBGF??GGH/AC-@FCCGCCA/CHEGGC?HEEGAEGECGBF?EF;FGBBFFFB09FFF..;EF?=AA;-@--@@---;-;FFEFF--;AAFFFF/9F?FFFBB9BBBFFFFA-;9@=F/99BF///999/
@M05620:45:000000000-G6HP7:1:1101:11477:3041 1:N:0:116
CATCCTGACCCTGAAGTACCCCATTGAGCATGGCATCGTCACCAACTGGGACGACATGGAGAAGATCTGGCACCACACCTTCTACAACGAGCTGCGCGTGGCCCCGGAGGAGCACCCAGTGCTGCTGACCGAGGCCCCCCTGAACCCCAAGGCCAACAGAGAGAAGATGACTCAGGTGAGGCTCGGCCGACGCCCGTGCTCCTCCCGTCCTTTCCCCAGTCATTTTCTGCCCGGCTTGATTTCTGACATTA
+
>A>AAFFFFBFCAGAFAFGGFGAFFD1AC11AAFFHHAAFAEGGCEGGCA0GAAEEEGH1GBEAG1E2GGGHHEFHGEEHHHHFHDHCE/EE/BEECE>EEEHH@E<CGCC/GEGHCGHFFGFHHHHFFFC?<@?.C<---.:0/;AEGGCFCCEGAA/BFF?GGEG;;F0F0009;/0..99999-99-9;-;@-@-A-///:/9-EA-;/9/BF9-;/9//;F///999-99--;--9/;FF/;/;;//
@M05620:45:000000000-G6HP7:1:1101:12203:3059 1:N:0:116
CATCCTGACCCTGAAGTACCCCATTGAGCATGGCATCGTCACCAACTGGGACGACATGGAGAAGATCTGGCACCACACCTTCTACAACGAGCTGCGCGTGGCCCCGGAGGAGCACCCAGTGCTGCTGACCGAGGCCCCCCTGAACCCCAAGGCCAACAGAGAGAAGATGACTCGGGTGAGGCTCGGCCGACGCCCGTGCTCCTCCCGTCCTTTCCCCAGTCATTTTCTGCCCGGCTTGATTTCTGACATTA
+
CCCCCFFFFFFFGGGGGGGGGGGHHHHHHHHHHHHHHGHHHGHHHGHGGGHHGGGGGGGHGHGHHHHHHHGHHGHHHGGHHHHHHHHHGGGGGHHGGGFGGGHHGGGGGGGGHHHHGGHGGHHHHHHHHHGGGGGGGGGGGGHHHHGGGGHGGHGGGGGGGGGGGGGFFGGGG.CFEGGFFFFFFFFFFFFFFFFFFDFFFFFFFFF;DFFFFFFFFFFFFFFFFFFFFFBFFFFFFFFFFFFFEBFFFF/
@M05620:45:000000000-G6HP7:1:1101:12181:3063 1:N:0:116
CATCCTGACCCTGAAGTACCCCATTGAGCATGGCATCGTCACCAACTGGGACGACATGGAGAAGATCTGGCACCACACCTTCTACAACGAGCTGCGCGTGGCCCCGGAGGAGCACCCAGTGCTGCTGACCGAGGCCCCCCTGAACCCCAAGGCCAACAGAGAGAAGATGACTCAGGTGAGGCTCGGCCGACGCCCGTGCTCCTCCCGTCCTTTCCCCAGTCATTTTCTGCCCGGCTTGATTTCTGACATTA
+
BABBBFFFFFFFGGGGGGGGGGGHHHHGHHHHHHHHHGHHGGHHHGHHHHHHGGGGGHFHHHGHHHHHHHHHHGHHHGGHHHHHHHHHGGGGGHHGGGGGGGHHGGGGGGGGHHHHGGHGHHHHHHHGHHGDGGGGGGGGGGHHHHGGGGHGHHGGGGGGGGGGFGFGGFGGGGGGGGGGGGFGFFFDFCFFFFFF-ADFFFFFFFFFFFFFFFFFFFFFFBFFFFFFFBFFFFFFAF;FFFFFF/BBBF/
@M05620:45:000000000-G6HP7:1:1101:10588:3065 1:N:0:116
ATCTCTATCTCTAAAAACCTGTTTAGATTTGGAGATAGACCTTCAGGTTTTTCATCATTTTCTGCATGAATTATACATTGACCACGTTCCAGCGTGGTCAGTTTGCAGCATTCTGTTATTTTGTTTGACAGAGTGTCTTGTTGAGAACATATGTAGGACATGATTTTTTCCTGCAACAGGGAAAATAAAGTATAAGTTTTAAAGATTTATTCTTTAATAAAGGATCTCAAAGCCAGCTTTAGAAAAAGGAA
+
BCCCCFFFFFFFGGGGGGGGGGHGHHHHHHHHHHHHDGGHHHHHHGHHHHGGHGHHHHHHHHHHHFHHEHHHHHHHHHHHHHHHHEGHHHHHHGEGGHHHHGHHHHHHHHHHFHHHHHHHHHHHHHHHHHHHHGHHHHHHHHHGHFFHFHHHHFHHHGHHGHFHHHHHGHHHHGGGGHHHGFHHFFGFBF@GGF1FGGHHHGGFDHHHDHHGHHHG0=0==DFHHGHFHGGHFFFHGFHHHHHHHFGCDFC
@M05620:45:000000000-G6HP7:1:1101:8983:3066 1:N:0:116
TACCTGTACTGGGGAAGCATTTGAATATCCCCCCATGGTGATGGGGACGGAGAACTGCTCCATAAACACAGGCAACGTGCCTAACTTTCCCGGGAAGATGAAGTCAAAGAGCGACCACAGCTCTTCGGAGGTTATTTTGCATCGGTGAGCCAGACAGAATGATCCGATGAGGGGTGCGAAACTATTTGAGGAAAGGAAGCACCTTTTTATTAAATTTACCTTTTAGCAATCGCCATTCCTACCCTAAAGAT
+
CCCCCFFFFFFFGGGGGGGGGGHHHHHHHHHGGGGHHHGHHHHHHGGGGGGGGGHHHHHHHHHHHGHHHHHHGHHHGHHHHHHHHHHHHHHGGGGGGHHHHHHHHHHHHHHGGGGGGHHHHHHGHHHGGGGEHFHHHHHHFHHGGEEEFFGHHHGHHHHHHHHHHHGGGHHHGGFGGGGGGGGGGGHGGGGGGGGGGGGGGGFFFFFFFFFFFFFFFFFFFFFFFFFFFFFFFFFFFFFFFFFFFFFFFFF
@M05620:45:000000000-G6HP7:1:1101:10604:3071 1:N:0:116
ATCTCTATCTCTAAAAACCTGTTTAGATTTGGAGATAGACCTTCAGGTTTTTCATCATTTTCTGCATGAATTATACATTGACCACGTTCCAGCGTGGTCAGTTTGCAGCATTCTGTTATTTTGTTTGACAGAGTGTCTTGTTGAGAACATATGTAGGACATGATTTTTTCCTGCAACAGGGAAAATAAAGTATAAGTTTTAAAGATTTATTCTTTAATAAAGGATCTCAAAGCCAGCTTTAGAAAAAGGAA
+
BCBBCFFFFFFFGGGGGGGGGGHHGHHHHHHHGHHHFHHHHHHHHHHHHHGGHHHHHHHHHHHHHGHHFHHHGHHHHHHHHHHHHGHHHHHHHGFGGHHGHHHHHHHHHHHHHHHHHHHHHHHHHHHHHGHHHHHHHHHHHHHGHGHHGHHHHHHHHHHHHHHHHHHHGHHHHHGHHGHHGGGHHHFHHGFHHHDHFHHHHHHHHHHHHHHHHHHHDDHHGGDGHHHFHHGHGHFHGHHHGHHHHHGEDHG
@M05620:45:000000000-G6HP7:1:1101:18779:3082 1:N:0:116
CATCCTGACCCTGAAGTACCCCATTGAGCATGGCATCGTCACCAACTGGGACGACATGGAGAAGATCTGGCACCACACCTTCTACAACGAGCTGCGCGTGGCCCCGGAGGAGCACCCAGTGCTGCTGACCGAGGCCCCCCTGAACCCCAAGGCCAACAGAGAGAAGATGACTCAGGTGAGGCTCGGCCGACGCCCGTGCTCCTCCCGTCCTTTCCCCAGTCATTTTCTGCCCGGCTTGATTTCTGACATTA
+
AAABBFFFFFFFGGGGGGGGGGGHHGHHHHHHHHHHHGHHHGHHHGHHHHHHGGGGGHHHHHHHGHHHHHHHHGHHEGGHHHHHHHHHGGGGGHHGGCGGGGHHGGGGGGGGHHHHGGHHGHHHHHHGGHGGGFGGGGGGGGHHHHGGGAGGHHGEGEFGGGGEBC9CFGGGGFGGGGGGGGGGFFFFFADFFFFA@FFFFFFFFFF;ADDFBBFFFFFFFFFFFFFFF9BEDA@@AA9FFFFFE9;BBF/
@M05620:45:000000000-G6HP7:1:1101:10610:3093 1:N:0:116
ATCTCTATCTCTAAAAACCTGTTTAGATTTGGAGATAGACCTTCAGGTTTTTCATCATTTTCTGCATGAATTATACATTGACCACGTTCCAGCGTGGTCAGTTTGCAGCATTCTGTTATTTTGTTTGACAGAGTGTCTTGTTGAGAACATATGTAGGACATGATTTTTTCCTGCAACAGGGAAAATAAAGTATAAGTTTTAAAGATTTATTCTTTAATAAAGGATCTCAAAGCCAGCTTTAGAAAAAGGAA
+
BBCCCFFFFFFFGGGGGGGGGGHHGHHHHHHHGGHHHHHHHHHHHHHHHHGGHHHHHHHHHHIHHHHHHHHHGHHHHHHHHHHHHGHHHHHHHGFGGHHHHHHHHHGHHHHHHHHHHHHHHHHHHHHGHGHHHHHHHHHHHHHGHGHHGHHHHHHHHHHHHHHHHHHHGHHHHHGHHHHHGGHHHHHHHHGGHHDGGHHHHHHHHHHHHHHHHHHHFDDGGHGGFHHGHGHHHHFHGGHHGGHGHGGGDHG
@M05620:45:000000000-G6HP7:1:1101:18777:3103 1:N:0:116
CATCCTGACCCTGAAGTACCCCATTGAGCATGGCATCGTCACCAACTGGGACGACATGGAGAAGATCTGGCACCACACCTTCTACAACGAGCTGCGCGTGGCCCCGGAGGAGCACCCAGTGCTGCTGACCGAGGCCCCCCTGAACCCCAAGGCCAACAGAGAGAAGATGACTCAGGTGAGGCTCGGCCGACGCCCGTGCTCCTCCCGTCCTTTCCCCAGTCATTTTCTGCCCGGCTTGATTTCTGACATTA
+
CCCDDFFFFFFFGGGGGGGGGGGHHHHHHHHHHHHHHGHHHGHHHGHHHHHHGGGGGHHHHHHHHHHHHHHHHGHHHGGHHHHHHHHHGGGGGHHGGGGGGGHHGGGGGGGGHHHHGGHHHHHHHHHHHHGGGGGGGGGGGGHHHHGGGGHGHHGGGGGGGGGGGGGGGGGGGGGGGGGGGGGGFFFFFFFFFFFFDFFFFFFFFFFEFFFFFFFFFFFFFFFFHFFFFFFFFFFFFFFFFFFFFBFFFF0
@M05620:45:000000000-G6HP7:1:1101:21657:3113 1:N:0:116
AAACCAGAAGACATGAGGTCAGCTAGATCGGAAGAGCACACGTCTGAACTCCAGTCACTCCGCGAAATCTCGTATGCCGTCTTCTGCTTGAAAAAAAAAAAAACAGCAACACAAAGAATTGTTTAATTTATACACTCGAAAGTACAACACAATTAAACTTACAATTAGACATTAGAAATGCCTAGCGTCTCACACTATCTGACTGATGTATACTATACACAACCTCATGACCGCGCTGCAAGACAACAGGA
+
BBBBBBAFFFFFGGGGG4FBGGHHHHHHHDGGFEHGHGHHHAHHHGHGHHHHHBGHHHHHHGGGGGGGBGHHGGHHHHGEEGGHHBGHHECCGFFGFEC@//<//20?200??/00<01111101111111111110.</..00000/....0000:00000000000:000:0000;000000//-..;/000://;0000000/90/999///////;9.:.//;//9/:------.///../..9...
@M05620:45:000000000-G6HP7:1:1101:15154:3190 1:N:0:116
CATCCTGACCCTGAAGTACCCCATTGAGCATGGCATCGTCACCAACTGGGACGACATGGAGAAGATCTGGCACCACACCTTCTACAACGAGCTGCGCGTGGCCCCGGAGGAGCACCCAGTGCTGCTGACCGAGGCCCCCCTGAACCCCAAGGCCAACAGAGAGAAGATGACTCAGGTGAGGCTCGGCCGACGCCCGTGCTCCTCCCGTCCTTTCCCCAGTCATTTTCTGCCCGGCTTGATTTCTGACATTA
+
CCCCCFFFFFFFGGGGGGGGGGGHHHHHHHHHHHHHHGHHHGHHHGHHHHHHGGGGGHHHHHHHHHHHHHHHHGHHHGGHHHHHHHHHGGGGGHHGGGGGGGHHGGGGGGGGHHHHGGHHHHHHHHHHHHGGGGGGGGGGGGHHHHGGGGHGHHGGGGGGGGGGGGGGGGGGGGGGGGGGGGGGFFFFFFFFFFFF@DFFFFFFFFFFFFFFFFFFFFFFFFFFFFFFFFFFFFFFFFFFFFFFF0BFFF0
@M05620:45:000000000-G6HP7:1:1101:15146:3210 1:N:0:116
CATCCTGACCCTGAAGTACCCCATTGAGCATGGCATCGTCACCAACTGGGACGACATGGAGAAGATCTGGCACCACACCTTCTACAACGAGCTGCGCGTGGCCCCGGAGGAGCACCCAGTGCTGCTGACCGAGGCCCCCCTGAACCCCAAGGCCAACAGAGAGAAGATGACTCAGGTGAGGCTCGGCCGACGCCCGTGCTCCTCCCGTCCTTTCCCCAGTCATTTTCTGCCCGGCTTGATTTCTGACATTA
+
ABABBFBFFFFFGGGGGFGGGGGHHFHGGHHGHHHHHGHHHGGHHGHHHHFHGGGGGHHGHHHHGHHHHGGHHGHHHGGHHHHHHHHHGGGGGHHGGGGGCGHHGGGGGGGGHGHHGGHGHHHHHHHHHHGGFGGGGGGGGEHHHHGGGGGGHHGGGGGFGGGGGGGGGGGGGGGGGGGGGGEGFFFFFFFFFFFC@ADFFFFFBFFFFFFFFFFFFE9:FFFFFFFFFFFFFFFCFFAFFFBFBBFFFF9
@M05620:45:000000000-G6HP7:1:1101:14254:3260 1:N:0:116
CATCCTGACCCTGAAGTACCCCATTGAGCATGGCATCGTCACCAACTGGGACGACATGGAGAAGATCTGGCACCACACCTTCTACAACGAGCTGCGCGTGGCCCCGGAGGAGCACCCAGTGCTGCTGACCGAGGCCCCCCTGAACCCCAAGGCCAACAGAGAGAAGATGACTCAGGTGAGGCTCGGCCGACGCCCGTGCTCCTCCCGTCCTTTCCCCAGTCATTTTCTGCCCGGCTTGATTTCTGACATTT
+
BCBCCFFFFFFFGGGGGGGGGGGHHHHHHHHHHHHHHGHHHGHHHGGHHHHHGGGGGHHHHHHHHHHHHHHHHGHHHGGHHHHHHHHHGGGGGHHGGGGGGGHHGGGDGGGGHHHHGGHHHHHHHHHHHHGGGGGGGGGGGGHBGHGGGGHGHHG?EFGGGGGGFFBFGGGGGGGGGGGGGGGGFFFFF-DFCFFF@DFFFFFFFFFEFFAFFFFFFFFFFFFFFFFFFBFFDFFFFF.BFFFFB/BBBF/
@M05620:45:000000000-G6HP7:1:1101:14239:3275 1:N:0:116
CATCCTGACCCTGAAGTACCCCATTGAGCATGGCATCGTCACCAACTGGGACGACATGGAGAAGATCTGGCACCACACCTTCTACAACGAGCTGCGCGTGGCCCCGGAGGAGCACCCAGTGCTGCTGACCGAGGCCCCCCTGAACCCCAAGGCCAACAGAGAGAAGATGACTCAGGTGAGGCTCGGCCGACGCCCGTGCTCCTCCCGTCCTTTCCCCAGTCATTTTCTGCCCGGCTTGATTTCTGACATTA
+
CCDDDFFFFFFFGGGGGGGGGGGHHHHHHHHHHHHHHGHHHGHHHGHHHHHHGGGGGHHHHHHHHHHHHHHHHGHHHGGHHHHHHHHHGGGGGHHGGGGGGGHHGGGGGGGGHHHHGGHHHHHHHHHHHHGGGGGGGGGGGGHHHHGGGGHGHHGGGGGGGGGGGGGGGGGGGGGGHGGGGGGGFFFFFFFFFFFFFFFFFFFFFFFFFFFFFFFFFFFFFFFFFFFFHFFFFFFFFFAFFFFFFFFFFF0
@M05620:45:000000000-G6HP7:1:1101:14256:3282 1:N:0:116
CATCCTGACCCTGAAGTACCCCATTGAGCATGGCATCGTCACCAACTGGGACGACATGGAGAAGATCTGGCACCACACCTTCTACAACGAGCTGCGCGTGGCCCCGGAGGAGCACCCAGTGCTGCTGACCGAGGCCCCCCTGAACCCCAAGGCCAACAGAGAGAAGATGACTCAGGTGAGGCTCGGCCGACGCCCGTGCTCCTCCCGTCCTTTCCCCAGTCATTTTCTGCCCGGCTTGATTTCTGACATTA
+
CCDDDFFFFFFFGGGGGGGGGGGHHHHHHHHHHHHHHGHHHGHHHGHHHHHHGGGGGHHHHHGHHHHHHHHHHGHHHGGHHHHHHHHHGGGGGHHGGGGGGGHHGGGGGGGGHHHHGGHGHHHHHHHHHHGGGGGGGGGGGGHHHHGGGGHGHHGGGGGGGGGGGGGGGGGGGGGGGGGGGGGGFFFFFFFFFFFF@DDFFFFFFFFFFFFFFFFFFFFFFFFFFFFFFFFFFFFFFFAFFFFFFFFFFF0
@M05620:45:000000000-G6HP7:1:1101:22085:3284 1:N:0:116
ATCTCTATCTCCTAAAAACCTGTTTAGATTTGGAGATAGACCTTCAGGTTTTTCATCATTTTCTGCATGAATTATACATTGACCACGTTCCAGCGTGGTCAGTTTGCAGCATTCTGTTATTTTGTTTGACAGAGTGTCTTGTTGAGAACATATGTAGGACATGATTTTTTCCTGCAACAGGGAAAATAAAGTATAAGTTTTAAAGATTTATTCTTTAATAAAGGATCTCAAAGCCAGCTTTAGAAAAAGGA
+
ABBBBFFFFFFFGGGGC4EEGGFEFGFBBEDFFGGFFGHGHFHHGHHGHHHGGHGHHGHFFFFFHHFHHHFHHFGHGFHHFBHHFFEHHHHHHGGEGGHHHHHHHHHHHHGFFHHGHHHHHHHHFCHHFFHHHHHHHGHHHHHHFHH4GGHHHHHGHHFGHHHBGHHHHCGFGHFHGHHHHGGGEFGHG1GGH1FGHFGHHHGDFBHHHGHHGHHHHHGHBFDFGGHHHHHHHF.CHFHHHHGFHFHFDDC
@M05620:45:000000000-G6HP7:1:1101:22061:3293 1:N:0:116
ATCTCTATCTCCTAAAAACCTGTTTAGATTTGGAGATAGACCTTCAGGTTTTTCATCATTTTCTGCATGAATTATACATTGACCACGTTCCAGCGTGGTCAGTTTGCAGCATTCTGTTATTTTGTTTGACAGAGTGTCTTGTTGAGAACATATGTAGGACATGATTTTTTCCTGCAACAGGGAAAATAAAGTATAAGTTTTAAAGATTTATTCTTTAATAAAGGATCTCAAAGCCAGCTTTAGAAAAAGGA
+
CDDCDFFFFFFFGGGGGGGGGGHHHGHHHHHHHHHHHHHHHHHHHHHHHHHGGHHHHHIHIHHHHHHHHHHHHHHHHHHHHGHHHHGHHHHGHHGFGGHHHHHHHHHHHHHHHHHHHHHHHHHHHHHHHHHHHHHHHHHHHHHHHHGHHHHHHHHHHHHHHHHHHHHHHGHHHHHHHHHHHGGHHHHHGGHHFFHHHGHHHHHHHHHHHHHHHHHHHGHHHHHHHHHHHGGGHHHHHGHHHHHHHFHFDGH
@M05620:45:000000000-G6HP7:1:1101:10198:3395 1:N:0:116
AGATTACTGCAACAGTTCCCCCTGGACCTGGAAAAGTTTCTTGCCTGGCTTACAGAAGCTGAAACAACTGCCAATGTCCTACAGGATGCTACCCGTAAGGAAAGGCTCCTAGAAGACTCCAAGGGAGTAAAAGAGCCGATGAAACAATGGCAAGTAAGTCAGGCATTTCCGCTTTAGCACTCTTGTGGATCCAATTGAACAATTCTCAGCATTTGTACTTGTAACTGACAAGCCAGGGACAAAACAAAGAT
+
AAAAAFFF5DFFGGFGGFGGGGGGHFCGHFHGHFHH3FGHGGHHFGHHHHHHHHGHHHHGHHHHHHHHHHHHHFHFHHHHFHEHBFFGHHGHHGGEEDGHBHHEHHHHFHFGHHHHHHGHFGHG?AEEGFDGHACC0>/BFFHFHHHF<CGFHGFGHFGHGHFHEH1DHFFGGDGFGFHFGHHHGFGGHHHHGHHFHFDHFGGHHHH0CFFFCCC;::;C:CHCGCFHHGGGGGFFEFGGGFGAFGEFFFB
@M05620:45:000000000-G6HP7:1:1101:19192:3411 1:N:0:116
CATCCTGACCCTGAAGTACCCCATTGAGCATGGCATCGTCACCAACTGGGACGACATGGAGAAGATCTGGCACCACACCTTCTACAACGAGCTGCGCGTGGCCCCGGAGGAGCACCCAGTGCTGCTGACCGAGGCCCCCCTGAACCCCAAGGCCAACAGAGAGAAGATGACTCAGGTGAGGCTCGGCCGACGCCCGTGCTCCTCCCGTCCTTTCCCCAGTCATTTTCTGCCCGGCTTGATTTCTGACATTT
+
ABBCCFFFFFFFGCGGGGGGGGGHHHHHHHHHHHFHHGHHHGHHHGHHHHHHGFGGGHHGGGFHFHHHHHHHHGHHHGGHHHHHHHHHGGGGGHHGGGGGGGHHGGGGGGGGHHHHGFHFHHHHHHHFHHGGGGGGGGGGGGHHGHGG?GGGHHG.EGGGGGGG9FCFFGGGGGGGGGGGGGGGFFEFF-@FDFFF>DDFFFFFFFF;DDFFFFFFFBAFFFFFFFFFFB;AAD>CFF:FFFFFF/BBBF/
@M05620:45:000000000-G6HP7:1:1101:19176:3424 1:N:0:116
CATCCTGACCCTGAAGTACCCCATTGAGCATGGCATCGTCACCAACTGGGACGACATGGAGAAGATCTGGCACCACACCTTCTACAACGAGCTGCGCGTGGCCCCGGAGGAGCACCCAGTGCTGCTGACCGAGGCCCCCCTGAACCCCAAGGCCAACAGAGAGAAGATGACTCAGGTGAGGCTCGGCCGACGCCCGTGCTCCTCCCGTCCTTTCCCCAGTCATTTTCTGCCCGGCTTGATTTCTGACATTA
+
CCCCCFFFFFFFGGGGGGGGGGGHHHHHHHHHHHHHHGHHHGHHHGHHHHHHGGGGGHHHHHHHHHHHHHHHHGHHHGGHHHHHHHHHGGGGGHHGGGGGGGHHGGGGGGGGHHHHGGHGHHHHHHHHHHGGGGGGGGGGGGFHHHGGGGHGHHGGGGGGGGGGFGGGGGGGGGGGGGGGGGGGFFFFFFFFFFFF>DFFFFFFFFFFFFFFFFFFFFFFFFFFFFFFFFFFFFFFFFAFFFFFFFFFFF0
@M05620:45:000000000-G6HP7:1:1101:13938:3431 1:N:0:116
ATCTCTATCTCCTAAAAACCTGTTTAGATTTGGAGATAGACCTTCAGGTTTTTCATCATTTTCTGCATGAATTATACATTGACCACGTTCCAGCGTGGTCAGTTTGCAGCATTCTGTTATTTTGTTTGACAGAGTGTCTTGTTGAGAACATATGTAGGACATGATTTTTTCCTGCAACAGGGAAAATAAAGTATAAGTTTTAAAGATTTATTCTTTAATAAAGGATCTCAAAGCCAGCTTTAGAAAAAGGA
+
BCCCCFFFFFFFGGGGGGGGGGHHHHHHHHHHHHHHHHHHHHHHHHHHHHHGGHHHHIHHIHIHHHHHHHHHHHHHHHHHHHHHHHGHHHHHHHGFGGHHHHHHHHHHHHHHHHHHHHHHHHHHHHHHHHHHHHGHHHHHHHHHHHHHHHHHHHHHHHHHHHHHHHHHHGHHHHHHHHHHHGGHHHHHHHHHHHHHHHHHHHGHHHHHHHHHHHHHHHHGHHHHHHHHHGHGHHHHHGHHHHHGHGHHGGH
@M05620:45:000000000-G6HP7:1:1101:19196:3440 1:N:0:116
CATCCTGACCCTGAAGTACCCCATTGAGCATGGCATCGTCACCAACTGGGACGACATGGAGAAGATCTGGCACCACACCTTCTACAACGAGCTGCGCGTGGCCCCGGAGGAGCACCCAGTGCTGCTGACCGAGGCCCCCCTGAACCCCAAGGCCAACAGAGAGAAGATGACTCAGGTGAGGCTCGGCCGACGCCCGTGCTCCTCCCGTCCTTTCCCCAGTCATTTTCTGCCCGGCTTGATTTCTGACATTA
+
AABCCFFFFFFFGGGGGEGGGGGHHFHHHHHHHHHHHGHHGGHHHGHHHHHHGGGGGHHHHHHHHHHHGHHHHGHHGGGHHHHHHHHHGGGGGHHGGGGGGGHHGGGGGGGGHHHHGGHHHHHHHHFHHHGGGGGGGGGGGGHHHHGGGGHGHHEGFGFGGGGGGGGGGGGFGGGGGGGGFGGGFFFFFFCBFFFFDFDEFFFFFFFFD..BFFFFFB.:FFFFFFFFFEFFFFFFF;;BFFFFFB//;F/
@M05620:45:000000000-G6HP7:1:1101:18551:3500 1:N:0:116
CATCCTGACCCTGAAGTACCCCATTGAGCATGGCATCGTCACCAACTGGGACGACATGGTGAAGATCTGGCACCACACCTTCTACAACGAGCTGCGCGTGGCCCCGGAGGAGCACCCAGTGCTGCTGACCGAGGCCCCCCTGAACCCCAAGGCCAACAGAGAGAAGATGACTCAGGTGAGGCTCGGCCGACGCCCGTGCTCCTCCCGTCCTTTCCCCAGTCATTTTCTGCCCGGCTTGATTTCTGACATTA
+
CDCDCFFFFFFFGGGGGGGGGGGHHHHHHHHHHHHHHGHHHGHHHGHHHHHHGGGGGHHHHHHHHHHHHHHHHGHHHGGHHHHHHHHHGGGGGHHGGGGGGGHHGGGGGGGGHHHHGGHGHHHHHHHHHHGGGGGGGGGGGGHHHHGGGGHGHHHGGGGGGGGGGGFGGGGGGGGGHGGGGGGGFFFFFAFFFFFF@FFFFFFFFFFFFFDFFFFFFFFFFFFFFFFFFFFFFFFFFFAFFFFFFFFFFF0
@M05620:45:000000000-G6HP7:1:1101:18570:3502 1:N:0:116
CATCCTGACCCTGAAGTACCCCATTGAGCATGGCATCGTCACCAACTGGGACGACATGGTGAAGATCTGGCACCACACCTTCTACAACGAGCTGCGCGTGGCCCCGGAGGAGCACCCAGTGCTGCTGACCGAGGCCCCCCTGAACCCCAAGGCCAACAGAGAGAAGATGACTCAGGTGAGGCTCGGCCGACGCCCGTGCTCCTCCCGTCCTTTCCCCAGTCATTTTCTGCCCGGCTTGATTTCTGACATTA
+
BBBBBFFFFFFFFFGGGGGGGGGHHHGHHGHHHHHHHGHHFGHHHGHGHHGHGGGGGHGBFHFHHHHHHHHHHGHHHGGHHHHHHHHHGGGGGHHGGGEGGGHHGGGGGGFGHGHHGGHGHHGHHGHHHHGGGGGGGGGGGGHHHHGGGGHGHHHGGGGGGGGGGGFFFFFFGGGGGGGGGGGGFFFFFADFFFFFBFFFFFFFFFDADDDBFFFFFEAFFFFFFFFFFBFFDFFFFCFFFFFFF;;/FF/
@M05620:45:000000000-G6HP7:1:1101:18544:3522 1:N:0:116
CATCCTGACCCTGAAGTACCCCATTGAGCATGGCATCGTCACCAACTGGGACGACATGGTGAAGATCTGGCACCACACCTTCTACAACGAGCTGCGCGTGGCCCCGGAGGAGCACCCAGTGCTGCTGACCGAGGCCCCCCTGAACCCCAAGGCCAACAGAGAGAAGATGACTCAGGTGAGGCTCGGCCGACGCCCGTGCTCCTCCCGTCCTTTCCCCAGTCATTTTCTGCCCGGCTTGATTTCTGACATTA
+
CBCCCFFFFFFFGGGGGGGGGGGHHHHGHHHHHHHHHGHHHGHHHGHHHHHHGGGGGHHHHHHGHHHHHHHHHGHHHGGHHHHHHHHHGGGGGHHGGGGGGGHHGGGGGGGGHGHHGGHGHHHHHHHHHHGGGGGGGGGGGGHHHHGGGGHGHHGGGGGGGGGGFGFFGGGGGGGGGGGGGGGGFFFFFFFFFFFA@AAEFFFFFFFFFFFFFFFFFFFFFFFFFFFBFFFFFFFFFFFFFFFFFBFFFF0
@M05620:45:000000000-G6HP7:1:1101:18816:3538 1:N:0:116
TACCTGTACTGGGGAAGCATTTGAATATCCCCCCATGGTGATGGGGACGGAGAACTGCTCCATAAACACAGGCAACGTGCCTAACTTTCCCGGGAAGATGAAGTCAAAGAGCGACTCGGAGGTTATTTTGCATCGGTGAGCCAGACAGAATGATCCGATGAGGGGTGCGAAACTATTTGAGGAAAGGAAGCACCTTTTTATTAAATTTACCTTTTAGCAATCGCCATTCCTACCCTAAAGATCGGAAGAGC
+
BBBBBFFFFFFFGGGGGGGGGGHHHHHHHHHGGGGHHHHHHHHHHGGGGGGGGHHHHHHHHHHHHGHHHHHHGHHHGHHHHHHHHHHHHHHGGGGGGHHHHHHHHHHHHHHHGGGGGGGEGGEHFGHHGHHHHHGGCEFHHHHHAFHGHHHHHHHGHGGGHHGGGDCGDEADGGFGCFFFGGFFGCFCGGGGGGGGGGGGGGGFFFFFFFFFFFFFFFFFFFFEFFFFFFFFFFFFF.BFFFFFFFFFEFF
@M05620:45:000000000-G6HP7:1:1101:14869:3539 1:N:0:116
CATCCTGACCCTGAAGTACCCCATTGAGCATGGCATCGTCACCAACTGGGACGACATGGAGAAGATCTGGCACCACACCTTCTACAACGAGCTGCGCGTGGCCCCGGAGGAGCACCCAGTGCTGCTGACCGAGGCCCCCCTGAACCCCAAGGCCAACAGAGAGAAGATGACTCAGGTGAGGCTCGGCCGACGCCCGTGCTCCTCCCGTCCTTTCCCCAGTCATTTTCTGCCCGGCTTGATTTCTGACCTTT
+
3ABBBFFFFFFFGCGGGGGGGGGHHHFHHHHHHHHHHGHHHGHHHGHHGH2FEGGGGHGHHHHHHHHHHGHHHGHHHGGHHGHHHHGHGGGGGHHGGGGGGGGHGGGGGGGGHHHHGGHGFHHHHHHHHHGFGGGGGGGGGGHFHHGGDGHGHGGGGEGGGGGGGGBFFGGGGGGGGGFGGGGGFFFFAFFFFFFF>FFFFFFFFFFFFFFFB;BFFBDFFBFFFFFFFBBAA;=FCA;9BBFFFB9/BF/
@M05620:45:000000000-G6HP7:1:1101:18805:3561 1:N:0:116
TACCTGTACTGGGGAAGCATTTGAATATCCCCCCATGGTGATGGGGACGGAGAACTGCTCCATAAACACAGGCAACGTGCCTAACTTTCCCGGGAAGATGAAGTCAAAGAGCGACTCGGAGGTTATTTTGCATCGGTGAGCCAGACAGAATGATCCGATGAGGGGTGCGAAACTATTTGAGGAAAGGAAGCACCTTTTTATTAAATTTACCTTTTAGCAATCGCCATTCCTACCCTAAAGATCGGAAGAGC
+
AABBCFFFFFFFGGGGGGGGGGHHHHHHHHHGGGGHHHHHHHHGHGGGGGGGFHHHHHHHHGHHHHHHHHHGGHHGGHHHHHHHHHHHHHHGGGGGGHHHHHHHHHHHHHHHGGGGGGGFGGEGHHHHHHHHHHGGGDGHHHHHHGGGFHHGHHHHHFFGHHHGGGGFGGDFGGGGFFFGGGGGGGGGGGGGGGGGGGGGGGGGGGFFFFFFFFFFFFFFBFEEFFEFFFFFFFFFFFFFFFFFFFFFFFF
@M05620:45:000000000-G6HP7:1:1101:10386:3583 1:N:0:116
TACCTGTACTGGGGAAGAGTGTAGCAATCGCCATTCCTACCCTAAAGATCGGAAGAGCACACGTCTGAACTCCAGTCACTCCGCGAAATCTCGTATGCCGTCTTCTGCTTGAAAAAAAAAAAAAAAAAACTATACTAAACTCAATCCATCATCAAACCTTCACACAAAAAGTATGGCACAACTTGCACATTGCCCCAGCCTGCTTCACCTACATCCACATCCTTCACACACGACGTCTGTGTCGCCCACTC
+
CCCCCFFFFFFFGGGGGGGGGGHHHHHHHGGGGGHHHHHHHHHHHHHHHHHGGGGHHHHHHHGHHHEHDHHHHHHHHHHHHHGGGGGGHFHHHGGHGHHGGGHGHHHHHHHHHHHHGGGFG<>----<-.000;00000:0000:0/0009090;0:./0000;0.:....0009/:/0//.90000000900;0...../..00000000/000/00000/0090000..:---;./.0000..9....;
@M05620:45:000000000-G6HP7:1:1101:22767:3672 1:N:0:116
CATCCTGACCCTGAAGTACCCCATTGAGCATGGCATCGTCACCAACTGGGACGACATGGAGAAGATCTGGCACCACACCTTCTACAACGAGCTGCGCGTGGCCCCGGAGGAGCACCCAGTGCTGCTGACCGAGGCCCCCCTGAACCCCAAGGCCAACAGAGAGAAGATGACTCAGGTGAGGCTCGGCCGACGCCCGTGCTCCTCCCGTCCTTTCCCCAGTCATTTTCTGCCCGGCTTGATTTCTGACATTA
+
BBABBFFFFFFFFGFFGGGGGGGGH5FGFDFFGGGGHGHHHGHHGGHHGEFHG0EEGHHFHHECHFHGHHHHHGGHEGEHHHHHH4GHGGFGGHGGGGEGGEHHGEGGGCD?HGGHGGHGGGFFHHHHHHGGGGCEDCCCGCCGFEGGDGGGHGEFGEBFFGGGGGGGGEFFF0BBFFF9FEEG?BE?99@BBBB?BDFEBFFFFEDFDFFBBFFFFFFFFFFFFB9/9B/AAB?BBB?B/FFF//;FFF9
@M05620:45:000000000-G6HP7:1:1101:22781:3683 1:N:0:116
CATCCTGACCCTGAAGTACCCCATTGAGCATGGCATCGTCACCAACTGGGACGACATGGAGAAGATCTGGCACCACACCTTCTACAACGAGCTGCGCGTGGCCCCGGAGGAGCACCCAGTGCTGCTGACCGAGGCCCCCCTGAACCCCAAGGCCAACAGAGAGAAGATGACTCAGGTGAGGCTCGGCCGACGCCCGTGCTCCTCCCGTCCTTTCCCCAGTCATTTTCTGCCCGGCTTGATTTCTGACATTA
+
CCCCCFFFFFFFGGGGGGGGGGGHHHGHHHHHHHHHHGHHGGHHHGHHHHHHGGGGGHHHHHHHHHHGHHHHHGHHHGGHHHHHHHHHGGGGGHHGGGGGGGHHGGGGGGGGHHHHGGHHHHHHHHHGHHGGGGGGGGGGGGHHHHGGGGHGHHGGGGGGGGGGGGGGGGGGGGGGGGGGGGGGFFFFF=DFFFFFCDDFFFFFFFFFFFFFFFFFFFFFFFFFFFFFFFFFBDCFFF;FFFFFFBBBFF/
@M05620:45:000000000-G6HP7:1:1101:20932:3701 1:N:0:116
CATCCTGACCCTGAAGTACCCCATTGAGCATGGCATCGTCACCAACTGGGACGACATGGAGAAGATCTGGCACCACACCTTCTACAACGAGCTGCGCGTGGCCCCGGAGGAGCACCCAGTGCTGCTGACCGAGGCCCCCCTGAACCCCAAGGCCAACAGAGAGAAGATGACTCAGGTGAGGCTCGGCCGACGCCCGTGCTCCTCCCGTCCTTTCCCCAGTCATTTTCTGCCCGGCTTGATTTCTGACCTTT
+
BBBBBFFFFFFFGGGGGGGGGGGHHHDFGFHBHHFHHGHHHGHFHGHHHHHHGGGGGHHFHHHHGHHHFHHHHGAHHGGHHHHDHHHHGGGGGHHGGGGGGEHHGGCGGGGGHHHHGGGCHHHHHHHFHHGCGGGGGGGGGGHEFHGGDGHGHHE?EFGGGGGGFGGGGGGGGGGGGGBFFGEGFFFFFFDFFFF;:ADAFFBFFFF?DFFFFFFFFFFFFFFFFFFFFFBEDFFFFAAFFFFFF/F9;F/
@M05620:45:000000000-G6HP7:1:1101:22761:3703 1:N:0:116
CATCCTGACCCTGAAGTACCCCATTGAGCATGGCATCGTCACCAACTGGGACGACATGGAGAAGATCTGGCACCACACCTTCTACAACGAGCTGCGCGTGGCCCCGGAGGAGCACCCAGTGCTGCTGACCGAGGCCCCCCTGAACCCCAAGGCCAACAGAGAGAAGATGACTCAGGTGAGGCTCGGCCGACGCCCGTGCTCCTCCCGTCCTTTCCCCAGTCATTTTCTGCCCGGCTTGATTTCTGACATTA
+
CCCCCFFFFFFFGGGGGGGGGGGHHFHHHHHHHHHHHGHHHGHHHGHHHHHHGGGGGHGHHHHHHHHHHHHHHGHHHGGHHHHHHHHHGGGGGHHGGGGGGGHHGGGGGGGGHHHHGGHHHGHHHHHHHHGGGGGGGGGGGEHHHHGGGGGGHHGGGGFFGGGGGGGGGGGGGGGGGGGGGGGGFFFFFFFFFFFC>DDEFFFFFFFFFFFFFFFFFFBFFFFFFFFFFFFF?CDFCCFFFFFFFFFFFF/
@M05620:45:000000000-G6HP7:1:1101:14980:3708 1:N:0:116
CATCCTGACCCTGAAGTACCCCCGGCTTGATTTCTGACATTAGATCGGAAGAGCACACGTCTGAACTCCAGTCACTCCGCGAAATCTCGTATGCCGTCTTCTGCTTGAAACAAAAAACAAATAGTCGCGAGCCGGAGAGCAGGGATCGAAGCGATCAGGAGAAAATATTACCCTGCTTGGTTCGCCGGAGGAGTGGAGGAAGAGTGCCCACCTGTACGTGCGGGCTGTATGCATAGGGAGTGCCCCCGCGC
+
CCCCCFFFFFFFGGGGGGGGGGGGGGGGGGHHHHGHAGFGHHHGHHHGECEFCHHHFGGGHHGHHHHHHHHGHHHHHHGGGEEGHFFHHFDHHHHGGGHGHHGGHHHHBG3BCGHGC//<0222>@/////---->--<.//.-./<../.--...;00/.;.//0000009/0;./;0;B.0--:-----../../.../...//////.../9//.//.:----.;//////99/./;..///.-----
@M05620:45:000000000-G6HP7:1:1101:22838:3714 1:N:0:116
CATCCTGACCCTGAAGTACCCCATTGAGCATGGCATCGTCACCAACTGGGACGACATGGAGAAGATCTGGCACCACACCTTCTACAACGAGCTGCGCGTGGCCCCGGAGGAGCACCCAGTGCTGCTGACCGAGGCCCCCCTGAACCCCAAGGCCAACAGAGAGAAGATGACTCAGGTGAGGCTCGGCCGACGCCCGTGCTCCTCCCGTCCTTTCCCCAGTCATTTTCTGCCCGGCTTGATTTCTGACATTA
+
CCCCCFFFFFFFGGGGGGGGGGGHHHHHHHHHHHHHHGHHHGHHHGHHHHHHGGGGGHHHHHHHHHHHHHHHHGHHHGGHHHHHHHHHGGGGGHHGGGGGGGHHGGGGGGGGHHHHGGHHHHHHHHHHHHGGGGGGGGGGGGHHHHGGGGHGHHGGGGGGGGGGGGGGGGGGGGGGGGGGGGGGFFFFFFFFFFFFFFFFFFFFFFFFFFFFFFFFFFFFFFFFFFFFFFFFFFFFFFFFFFFFFFFFFF0
@M05620:45:000000000-G6HP7:1:1101:20940:3722 1:N:0:116
CATCCTGACCCTGAAGTACCCCATTGAGCATGGCATCGTCACCAACTGGGACGACATGGAGAAGATCTGGCACCACACCTTCTACAACGAGCTGCGCGTGGCCCCGGAGGAGCACCCAGTGCTGCTGACCGAGGCCCCCCTGAACCCCAAGGCCAACAGAGAGAAGATGACTCAGGTGAGGCTCGGCCGACGCCCGTGCTCCTCCCGTCCTTTCCCCAGTCATTTTCTGCCCGGCTTGATTTCTGACATTA
+
BBCCCFFFFFFFGGGGGGGGGGGHHHHHHHHHHHHHHGHHHGHHHGHHHHHHGGGGGHHHHHHHHHHHHHHHHGHHHGGHHHHHHHHHGGGGGHHGGGGGGGHHGGGGGGGGHHHHGGHHHHHHHHHHHHGGGGGGGGGGGGGHHHGGGGHGHHGGGGGGGGGGGGGGGGGGGGGGGGGGGGGGFFFFFFFFFFFFFFFFFFFFFFFFDFFFFFFFFFFFFFFFFFFFFFFFFAFFFAAFFFFFBBFFFF0
@M05620:45:000000000-G6HP7:1:1101:12251:3723 1:N:0:116
AAACCAGAAGACATGAGGTCAGCTAGATCGGAAGAGCACACGTCTGAACTCCAGTCACTCCGCGAAATCTCGTATGCCGTCTTCTGCTTGAAAAAAAAAAACCCCGGAGGAGCACCCAGTGCTGCTGACCGAGGCCCCCCTGAACCCCAAGTCCAACAGAGAGAAGATGACTCAGGTGAGGCTCGGCCCACGCCCCTGCTCCTCCCCACCTTTCCCCAGTCATTTTCTGCCCGGCTTGATTTCTGACCTTT
+
BBABBBBFFFFFFGGGGGFFFGHHFGHHHHGGGFHHHHGHHGGHHEFHHHHHHHHHHGHHHGGGGEGHHHHHEEFHHHGGGGGHDEGFHEFGFGHF@EE<///?E</>/</??GGHGG.<>D11>1110<<C@-:CDGD@99/FGGGGGG.0;;;0B.CFCBEGB:;9BB/B/9//F//..;.9;9AA-.:;9E;-.9;//BBFFF..;;./:/999..BF/9/B:////;A.---9-./999/9///BB/
@M05620:45:000000000-G6HP7:1:1101:14994:3728 1:N:0:116
CATCCTGACCCTGAAGTACCCCCGGCTTGATTTCTGACATTAGATCGGAAGAGCACACGTCTGAACTCCAGTCACTCCGCGAAATCTCGTATGCCGTCTTCTGCTTGAAAAAAAAAAAAATAAGATGAAAGGAGAAGCTAATGTAAGAAAAATTTAGAGCAACAGCAGTCTGTATAAAAAAAAAAAGAAGGGGGAGGAGGGACAGAGTAGCAATTTTATGGATACACAGCAGGACAGAATTATGAGAATGA
+
BBCCCFFFFFFFGGGGGGGGGGGGGGGGGHHHHHHHHHHHHHHHHHHGEGGHHHHHHHGHHHGHHHHHHHHGHHHHHHGGGGGGFFHHHGGHHHHGFGHGHHHHHHHHHHFHGGGCD/<<01111111110./.../000000000000//..0;000000/.././.0000000;0000----;-..;/..--;--...-....//0000000000090900000;0../...:/./0000000:00000
@M05620:45:000000000-G6HP7:1:1101:22835:3734 1:N:0:116
CATCCTGACCCTGAAGTACCCCATTGAGCATGGCATCGTCACCAACTGGGACGACATGGAGAAGATCTGGCACCACACCTTCTACAACGAGCTGCGCGTGGCCCCGGAGGAGCACCCAGTGCTGCTGACCGAGGCCCCCCTGAACCCCAAGGCCAACAGAGAGAAGATGACTCAGGTGAGGCTCGGCCGACGCCCGTGCTCCTCCCGTCCTTTCCCCAGTCATTTTCTGCCCGGCTTGATTTCTGACATTA
+
BBBBBFFFFFFFGGGDGGGGGGGHHHHHHHHHGHHHHEHHHGHFHGHHFHHHFGGGGHHHHHHHHHHHHGHHHGHHHGGHHHHHHHHHGGGGGGHGGGGGGEHHGGCGGGGGHHHHGGHHGHHHHHHHHHDGDGGGGGGGGEHHHHGGFGHGHHGGGGGGGGGGGGGGFFGGGGGGGGGGGFGGFFFFFFFAFFFBDADFFFFFFFFFFFFFFFFFFFDFFFFFFFFFBFFFDFDFFF?FFFFF9FFFFF/
@M05620:45:000000000-G6HP7:1:1101:23138:3745 1:N:0:116
AAACCAAGGCAGACACGTCTGAACTCCAGTCACTCCGCGAAATCTCGTATGCCGTCTTCTGCTTGAAAAAAAAAAAACTCCTTACAATAATCAGAAATATTCACAATCAGCCATAAAACGAGTTTGGTCACTCTTTCTAAACGTATAGACAGACACACGTCAAAACTACATGACTCGATAATGCCCCGTTAACCCTTACACCTGCTTACCTAACCATATCCTCTCCACACTTAATCTTTAATCTCACGACT
+
CCCCCCCFDCFCGGGGGGGGGFHHHHHHHHHHHHHHGGGEGGHHHHHGGHHHHGGGHGHHHHHHHGHHEHGGG/E>//33?3343334?BG2222222222223322=222202=2222/////11//1?11111<111111.00110000/<.///<-....00.00:;0000:0../9.0000/.-:..;0;.990000///.0;0;/;90/.000000000//0:0:/000000;000000000..-.
@M05620:45:000000000-G6HP7:1:1101:18844:3808 1:N:0:116
ATCTCTATCTCCTAAAAACCTGTTTAGATTTGGAGATAGACCTTCAGGTTTTTCATCATTTTCTGCATGAATTATACATTGACCACGTTCCAGCGTGGTCAGTTTGCAGCATTCTGTTATTTTGTTTGACAGAGTGTCTTGTTGAGAACATATGTAGGACATGATTTTTTCCTGCAACAGGGAAAATAAAGTATAAGTTTTAAAGATTTATTCTTTAATAAAGGATCTCAAAGCCAGCTTTAGAAAAAGGA
+
CCCDCFFFFFFFGGGGGGGGGGHHHHHGHHHHHHHHHHHHHHHHHHHHHHHGGHHHHHIHIHHHHHHHHHHHHHHHHHHHHHHHHHGHHHHHHHGGGGHHHHHHHHHHHHHHHHHHHHHHHHHHHHHHHHHHHHHHHHHHHHHHHHHHHHHHHHHHHHHHHHHHHHHHHGHHHHHHHHHHHGGHHHHHHHHHHHHHHHHHHHHHHHHHHHHHHHHHHHHHHHHHHHHHGHHHHHHHHGHHHHHHHHHHGGH
@M05620:45:000000000-G6HP7:1:1101:12416:3879 1:N:0:116
CATCCTGACCCTGAAGTACCCCATTGAGCATGGCATCGTCACCAACTGGGACGACATGGAGAAGATCTGGCACCACACCTTCTACAACGAGCTGCGCGTGGCCCCGGAGGAGCACCCAGTGCTGCTGACCGAGGCCCCCCTGAACCCCAAGGCCAACAGAGAGAAGATGACTCAGGTGAGGCTCGGCCGACGCCCGTGCTCCTCCCGTCCTTTCCCCAGTCATTTTCTGCCCGGCTTGATTTCTGACATTT
+
CDDDDFFFFFFFGGGGGGGGGGGHHHHHHHGHHHHHHGHHHGHHHGHHHHHHGGGGGHHHHHHHHHHHHHHHHGHHHGGHHHHHHHHHGGGGGHHGGGGGGGHHGGGGGGGGHHHHGGHHHHHHHHHHHHGGGGGGGGGGGGHHHHGGGGHGHHGGGGGGGGGGGGGFGGGGGGGGGGGGGGEFFFEFFFFFFFFFBDFFFFFFFFFFFFFFFFFFFFDFFFFFFFFFFEFFFFCFFFFFFFFFFBFBFF0
@M05620:45:000000000-G6HP7:1:1101:11421:3894 1:N:0:116
ATCTCTATCTCCTAAAAACCTGTTTAGATTTGGAGATAGACCTTCAGGTTTTTCATCATTTTCTGCATGAATTATACATTGACCACGTTCCAGCGTGGTCAGTTTGCAGCATTCTGTTATTTTGTTTGACAGAGTGTCTTGTTGAGAACATATGTAGGACATGATTTTTTCCTGCAACAGGGAAAATAAAGTATAAGTTTTAAAGATTTATTCTTTAATAAAGGATCTCAAAGCCAGCTTTAGAAAAAGGA
+
CCCCCFFFFFFFGGGGGGGGGGHHHHHHHHHHHHHHHHHHHHHHHHHHHHHGGHHHHIHHHHIHIHHHHHHHHHHHHHHHHHHHHHGHHHHHHHGGGGHHHHHHHHHHHHHHHHHHHHHHHHHHHHHHHHHHHHHHHHHHHHHHHHHHHHHHHHHHHHHHHHHHHHHHHGHHHHHHHHHHHGGHHHHHHGHHHHHHHHHHHHHHHHHHHHHHHHHHHHHHHGHHHHHHHHHHHHHHHGHHHHHHHHHHGGH
@M05620:45:000000000-G6HP7:1:1101:12337:3919 1:N:0:116
CATCCTGACCCTGAAGTACCCCATTGAGCATGGCATCGTCACCAACTGGGACGACATGGAGAAGATCTGGCACCACACCTTCTACAACGAGCTGCGCGTGGCCCCGGAGGAGCACCCAGTGCTGCTGACCGAGGCCCCCCTGAACCCCAAGGCCAACAGAGAGAAGATGACTCAGGTGAGGCTCGGCCGACGCCCGTGCTCCTCCCGTCCTTTCCCCAGTCATTTTCTGCCCGGCTTGATTTCTGACATTA
+
CCCCCFFFFFFFGGGGGGGGGGGHHHHHHHHHHHHHHGHHHGHHHGHHHHHHGGGGGHHHHHHHHHHHHHHHHGHHHGGHHHHHHHHHGGGGGHHGGGGGGGHHGGGGGGGGHHHHGGHHHHHHHHHHHHGGGGGGGGGGGGHHHHGGGGHGHHGGGGGGGGGGGGFGGGGGGGGGGGGGGGGGFFFFFFFFFFFFFFFFFFFFFFFFFFFFFFFFFFFFFFFFFFFFFFFFDCFFFAFFFFFFFFFFFF0
@M05620:45:000000000-G6HP7:1:1101:9498:3952 1:N:0:116
CATCCTGACCCTGAAGTACCCCATTGAGCATGGCATCGTCACCAACTGGGACGACATGGAGAAGATCTGGCACCACACCTTCTACAACGAGCTGCGCGTGGCCCCGGAGGAGCACCCAGTGCTGCTGACCGAGGCCCCCCTGAACCCCAAGGCCAACAGAGAGAAGATGACTCAGGTGAGGCTCGGCCGACGCCCGTGCTCCTCCCGTCCTTTCCCCAGTCATTTTCTGCCCGGCTTGATTTCTGACATTT
+
?ABAAFFFFFFFGGGGGGGGGGGHHGGFHHHHGHBGHGHHHGHHHGHHHHHHGGGGGHHHHHHHHHHHHHHHHGHHHEFGHHHHHHHHFEGGGHHGGGGGGGHHGGGCFGFGHEHH?FHGGHGHHHHHHHGGGGGGGGGGGGHGHHGGGGGGGHFGGGGGGFFFGFFGFGFGGFGGBFF.FGFGFFFDFAFFFFFF-;DAFFFFFFDADF.FFFFFFFFFFFFFFFFFF99AD>CFFFFFFFFFF/:BBF/
@M05620:45:000000000-G6HP7:1:1101:9506:3969 1:N:0:116
CATCCTGACCCTGAAGTACCCCATTGAGCATGGCATCGTCACCAACTGGGACGACATGGAGAAGATCTGGCACCACACCTTCTACAACGAGCTGCGCGTGGCCCCGGAGGAGCACCCAGTGCTGCTGACCGAGGCCCCCCTGAACCCCAAGGCCAACAGAGAGAAGATGACTCAGGTGAGGCTCGGCCGACGCCCGTGCTCCTCCCGTCCTTTCCCCAGTCATTTTCTGCCCGGCTTGATTTCTGACATTT
+
CCCDDFFFFFFFGGGGGGGGGGGHHHHHHHHHHHHHHGHHHGHHHGHHHHHHGGGGGHHHHHHHHHHHHHHHHGHHHGGHHHHHHHHHGGGGGHHGGGGGGGHHGGGGGGGGHGHHGGHGHHHHHHHHHHGGGGGGGGGGGGHHHHGGGGHGHHGGGGGGGGGGGGGFGGGGGGGGGGGGGGGGFFFFFDFFFFFFFFFFFFFFFFFEFFFFFFFFFFFFFFFFFFFFFEFEABAFFF:BFFFFFBFFFF0
@M05620:45:000000000-G6HP7:1:1101:9513:3987 1:N:0:116
CATCCTGACCCTGAAGTACCCCATTGAGCATGGCATCGTCACCAACTGGGACGACATGGAGAAGATCTGGCACCACACCTTCTACAACGAGCTGCGCGTGGCCCCGGAGGAGCACCCAGTGCTGCTGACCGAGGCCCCCCTGAACCCCAAGGCCAACAGAGAGAAGATGACTCAGGTGAGGCTCGGCCGACGCCCGTGCTCCTCCCGTCCTTTCCCCAGTCATTTTCTGCCCGGCTTGATTTCTGACATTA
+
CCCCCFFFFFFFGGGGGGGGGGGHHHGHHHHHGHHHHGHHHGHHHGHHHHHHGGGGGHHHHHHHHHHHHHHHHGHHHGGHHHHHHHHHGGDGGHHGGGGGGGHHGEGGGGGGHHHHGGHGHHHHHHHHHHGGGGGGGGGGGGHHHHGGGGHGHHGGGGGGGGGGGGGGGGGGGGGGGGGGGEEFFFEFACFFFFFFFFFFFFFFFFFFFFFFFFFFFF?FFBFFFFFFFFFFADFFFFFFFBFFB;B/BF/
@M05620:45:000000000-G6HP7:1:1101:19842:4171 1:N:0:116
CATCCTGACCCTGAAGTACCCCATTGAGCATGGCATCGTCACCAACTGGGACGACATGGAGAAGATCTGGCACCACACCTTCTACAACGAGCTGCGCGTGGCCCCGGAGGAGCACCCAGTGCTGCTGACCGAGGCCCCCCTGAACCCCAAGGCCAACAGAGAGAAGATGACTCAGGTGAGGCTCGGCCGACGCCCGTGCTCCTCCCGTCCTTTCCCCAGTCATTTTCTGCCCGGCTTGATTTCTGACATTT
+
CCCCCFFFFFFFGGGGGGGGGGGHHHHHHHHHHHHHHGHHHGHHHGHHHHHHGGGGGHHHHHHHHHHHHHHHHGHHHGGHHHHHHHHHGGGGGHHGGGGGGGHHGGGGGGGGHHHHGGHHHHHHHHHHHHGGGGGGGGGGGGHHHHGGGGHGHHGGGGGGGGGGGGFFGGGGGGGGGGGGGGGGFFFFFDFFFFFFFFFFFFFFFFFEFFFFFFFFFFFFFFFFFFFFFFFEDFFFFFAFFFFFFBFFFF0
@M05620:45:000000000-G6HP7:1:1101:8117:4177 1:N:0:116
TACCTGTACTGGGGAAGCGTGTAGCAATCGCCATTCCTACCCTAAAGATCGGAAGAGCACACGTCTGAACTCCAGTCACTCCGCGAAATCTCGTATGCCGTCTTCTGCTTGAAAAAAAAAAAAAAGGAAGGAGGGAATAGCGTATTAAGTATGTTCAAAAAATAAGTGACGGAAAGTAGCTATCTGAAACTAGAGTCACAAAGATCGACGTGACACGATACAAAATGGAAAATGTCAAGTGATTTAATCCT
+
AA>AABFFDFFFGGEEEFFGFGHFFGHHHGGGGGHHHHHHHHHGHHH5FGGEEEEGHGHHHHEGGHFEHHHHHFGHFFGHHGEEECEEH3FGGF/FFHGEEGHGHHGGHHEBCFFFCCCDG/<--..//..<..-../:00-...0;00;0000000000.9.00000;9.-..-.;000000900900000000000000.//00..;--...00.-..-000.0000:0/0000000000009900099
@M05620:45:000000000-G6HP7:1:1101:19831:4185 1:N:0:116
CATCCTGACCCTGAAGTACCCCATTGAGCATGGCATCGTCACCAACTGGGACGACATGGAGAAGATCTGGCACCACACCTTCTACAACGAGCTGCGCGTGGCCCCGGAGGAGCACCCAGTGCTGCTGACCGAGGCCCCCCTGAACCCCAAGGCCAACAGAGAGAAGATGACTCAGGTGAGGCTCGGCCGACGCCCGTGCTCCTCCCGTCCTTTCCCCAGTCATTTTCTGCCCGGCTTGATTTCTGACATTA
+
CCDDDFFFFFFFGGGGGFGGGGGHHHHHHHHHHHHHHGHHHGHHHGHHHHHHGGGGGHHHHHHHHHHHHHHHHGHHHGGHHHHHHHHHGGGGGHHGGGFGGGHHGGGGGGGGHHHHGGHGHHHHHHHHHHGGGGGGGGGGGGHHHHGGGGHGHHGGGGGGGGGGGGGGGGGGGGGGGGGGGGGGFFFFFFFFFFFF>DFFFFFFFFFFFFFFFFFFFFFFFFFFFHFFFFFFFFFFFAAFFFFFFFFFFF0
@M05620:45:000000000-G6HP7:1:1101:8123:4194 1:N:0:116
TACCTGTACTGGGGAAGCGTGTAGCAATCGCCATTCCTACCCTAAAGATCGGAAGAGCACACGTCTGAACTCCAGTCACTCCGCGAAATCTCGTATGCCGTCTTCTGCTTGAAAAAAAAAATTGTTTGACAGAGTGTCTTGTTGAGAACATATGTAGGACATGATTTTTTCCTGCAAAAGGGAAAATACAGTATAAGTTTTAAAGATTTATTCTTTAATAAAGGATCTCAAAGCCAGCTTTAGAAAAAGGA
+
AAAAAFFFFFFFCGGGGGEEGGGHHHHHHAEEEFGHHHHHHHHHFHH5FGAEEF1EGGHHBFEHECEBAGGGGGFFHHHHHHEFEFEEHGGFHF/GHFGEEEHGDGDHHHF0B?F0@<C//01111?<FHHHHE1FDFDDG<FG1>GHE/GF0=GHG0<GGFG0DDDHH@/CGHHE00:::CEF?/CF0CBFFCB0900;0=FBF;BF0CFFFFFGG0BF00/9;BFBBFBFFF..:A/BFFBFBFB9..B
@M05620:45:000000000-G6HP7:1:1101:20323:4196 1:N:0:116
AGATTACTGCAACAGTTCCCCCTGGACCTGGAAAAGTTTCTTGCCTGGCTTACAGAAGCTGAAACAACTGCCAATGTCCTACAGGATGCTACCCGTAAGGAAAGGCTCCTAGAAGACTCCAAGGGAGTAAAAGAGCTGATGAAACAATGGCAAGTAAGTCAGGCATTTCCGCTTTAGCACTCTTGTGGATCCAATTGAACAATTCTCAGCATTTGTACTTGTAACTGACAAGCCAGGGACAAAACAAAGAT
+
AAAAADFF3D@FCGABBAFGCEEFHHF0FGHGFHHGHGHHGAGBGFGHFHHGCGFDGFFGGBHFGHHHGFEGFHHFBFFGBGHECEGHFFHDBHEFEEHFFFCHGCGEEFGGHFHCGHFCCFFF?/?EGEGFGEHGH11GGBDG<FHGF1CGGFGHDGFGGHHHHHHHBF<EGGFHGHGFCGDFF<GCGGFCGCGGHBD0<GGFDDF0=/0CCHFHHGHCC0C00CC0CGH.CEFFEA?9AFBA9AFGGG0
@M05620:45:000000000-G6HP7:1:1101:13834:4206 1:N:0:116
CATCCTGACCCTGAAGTACCCCATTGAGCATGGCATCGTCACCAACTGGGACGACATGGAGAAGATCTGGCACCACACCTTCTACAACGAGCTGCGCGTGGCCCCGGAGGAGCACCCAGTGCTGCTGACCGAGGCCCCCCTGAACCCCAAGGCCAACAGAGAGAAGATGACTCAGGTGAGGCTCGGCCGACGCCCGTGCTCCTCCCGTCCTTTCCCCAGTCATTTTCTGCCCGGCTTGATTTCTGACATTT
+
ABBBBFFFFFFFGGGGGGGGGGGHHHHHGHHHGHHHHGHHHGHFHGHHHHHHGGGGGHHHHHHHHHHHHHHHHGHHHGGHHHHHHHFHGGGGGHHGGGGGGGHHGGCDGGGGHHHHGEHHHHHHHHHHHHGGGGGGGGGGGGHHHHGGEEHFHHEGGGGGGFGGGG/FGFGGGGGGGGGGGGGGFFFFFFFFFFFF;DDFFFFFFFFEFFFFFFFFFFDFFFFFFFFFFEBEFAFFFAAFFFBBB/BFBF/
@M05620:45:000000000-G6HP7:1:1101:22701:4222 1:N:0:116
ATCTCTATCTCCTAAAAACCTGTTTAGATTTGGAGATAGACCTTCAGGTTTTTCATCATTTTCTGCATGAATTATACATTGACCACGTTCCAGCGTGGTCAGTTTGCAGCATTCTGTTATTTTGTTTGACAGAGTGTCTTGTTGAGAACATATGTAGGACATGATTTTTTCCTGCAACAGGGAAAATAAAGTATAAGTTTTAAAGATTTATTCTTTAATAAAGGATCTCAAAGCCAGCTTTAGAAAAAGGA
+
CCCCCFFFFFFFGGGGGGGGGGHHHHHHHHH5GHHHHHHGHHHHHHHHHHHGGHHHHHHHHHHHHHHHHHHHHHHHHHHHHHHHHHGHHGHHHHGFFGFGFHHHHFHHHHFBHFHBFHHHHHHFHHHFFBGFHFHFHHHHHHHF?CGGHFFHFDFGFHHH2FBBFGHHHGHHHFH2FGFFEEGHHEGDHGEHH1FGFFGGHGHHGHGHHHHHHHHHHHHFHGDG/DGHBDHHHHHGFEHHHCB:FHHGDG:
@M05620:45:000000000-G6HP7:1:1101:13845:4223 1:N:0:116
CATCCTGACCCTGAAGTACCCCATTGAGCATGGCATCGTCACCAACTGGGACGACATGGAGAAGATCTGGCACCACACCTTCTACAACGAGCTGCGCGTGGCCCCGGAGGAGCACCCAGTGCTGCTGACCGAGGCCCCCCTGAACCCCAAGGCCAACAGAGAGAAGATGACTCAGGTGAGGCTCGGCCGACGCCCGTGCTCCTCCCGTCCTTTCCCCAGTCATTTTCTGCCCGGCTTGATTTCTGACATTA
+
CDDDDFFFFFFFGGGGGGGGGGGHHHHHHHHHHHHHHGHHHGHHHGHHHHHHGGGGGHHHHHHHHHHHHHHHHGHHHGGHHHHHHHHHGGGGGHHGGGGGGGHHGGGGGGGGHHHHGGHGHHHHHHHHHHGGGGGGGGGGGGHHHHGGGGHGHHGGGGGGGGGGGGGGGGGGGGGGGGGGGGGGFFFFFFFFFFFFDDFFFFFFFFFFFFFFFFFFFFFFFFFFFHFFFFFFFFFFFFFFFFFFFBFFFF0
@M05620:45:000000000-G6HP7:1:1101:7507:4225 1:N:0:116
CATCCTGACCCTGAAGTACCCCATTGAGCATGGCATCGTCACCAACTGGGACGACATGGAGAAGATCTGGCACCACACCTTCTACAACGAGCTGCGCGTGGCCCCGGAGGAGCACCAGTGCTGCTGACCGAGGCCCCCCTGAACCCCAAGGCCAACAGAGAGAAGATGACTCAGGGGAGGCTCGGCCGACGGCCGTGCTCCTCCCGGCCTTTTCCCAGTCATTTTCTGGCCGGGTTGGATTCTGACATTTG
+
AAABBFFFFFFFGGFGGGGGGGGHHHHGHHHHHHHHHGHHHGHHHGHHHHHHGGGGGHHHHHHGGHHHHHHHHGGGGEGHHHHGHFHHEEFEFHGEEEEEEECGGGGCGGGGHEGHHEFG2FG1<F10F<-<D-FGGGG-E;CBCEGDGEC:C.A.A/99/AAF9/0C9099B9B.;.-;..;9@9;@-9--@D@;@.:9;9/BE.-:;AFF/BBFB:;/;9BFF/;B//F9@-.;@-/;B//;/:;/;//
@M05620:45:000000000-G6HP7:1:1101:22690:4236 1:N:0:116
ATCTCTATCTCCTAAAAACCTGTTTAGATTTAGAGATAGACCTTCAGGTTTTTCATCATTTTCTGCATGAATTATACATTGACCACGTTCCAGCGTGGTCAGTTTGCAGCATTCTGTTATTTTGTTTGACAGAGTGTCTTGTTGAGAACATATGTAGGACATGATTTTTTCCTGCAACAGGGAAAATAAAGTATAAGTTTTAAAGATTTATTCTTTAATAAAGGATCTCAAAGCCAGCTTTAGAAAAAGGA
+
BCCCCFFFFFFFGGGGGGGGGGHHHHHHHHH5GHHHHHHHHHHHHHHHHHHGGHHHHHIHHHHHIHHHHHHHHHHGHHHHHGHHGHGHHHHHHGGFFGGHHHHHHHHHHHHGHHHHGHFHHHHHHHHHFFHGHGFHHHHHHHHHHHEGGHHFHFHGHHGHHHHHHHHHHGFHHHHHHHGHHGGHHHHFHHHGFBFGF?GHHFHHHGHHHGHHHHHHGHHFHHBGGHHHHHHGHGHHHGHHHHHFHHGHGGF
@M05620:45:000000000-G6HP7:1:1101:7536:4245 1:N:0:116
CATCCTGACCCTGAAGTACCCCATTGAGCATGGCATCGTCACCAACTGGGACGACATGGAGAAGATCTGGCACCACACCTTCTACAACGAGCTGCGCGTGGCCCCGGAGGAGCACCCAGTGCTGCTGACCGAGGCCCCCCTGAACCCCAAGGCCAACAGAGAGAAGATGACTCAGGTGAGGCTCGGCCGACGCCCGTGCTCCTCCCGTCCTTTCCCCAGTCATTTTCTGCCCGGCTTGATTTCTGACATTT
+
BBCCCFFFFFFFGGGGGGGGGGGHHHHHHHHHHGHHHGHHHGHHHGHHGEHHGGGGGHHGHGHHHHHHGHHHHGHHHGGHHHHHHHHHGGGGGHHGGGGGGGHHGGDGGGGGHHHHGGHHGFFFGHGEHHGGGGGGGGGGGGHHHHGGGGHGHHGEGGGGGGGGGGGGGEGFGGGGGGGGFEAFFFFFFAF=DFFF9.A.FFBFFFD.AAAFFFFFFF.BBFFFFFFF/BBF?=FD;F.BFFFFB99BFF/
@M05620:45:000000000-G6HP7:1:1101:7515:4248 1:N:0:116
CATCCTGACCCTGAAGTACCCCATTGAGCATGGCATCGTCACCAACTGGGACGACATGGAGAAGATCTGGCACCACACCTTCTACAACGAGCTGCGCGTGGCCCCGGAGGAGCACCCAGTGCTGCTGACCGAGGCCCCCCTGAACCCCAAGGCCAACAGAGAGAAGATGACTCAGGTGAGGCTCGGCCGACGCCCGTGCTCCTCCCGTCCTTTCCCCAGTCATTTTCTGCCCGGCTTGATTTCTGACATTA
+
BBCCDFFFFFFFGGGGGFGGGGGHHHHHHHHHHHHHHGHHHGHHHGHHHHHHGGGGGHHHHHHHHHHHHHHHHGHHHGGHHHHHHHHHGGGGGHHGGGGGGGHHGGGGGGGGHHHHFGHGHFHHHHHHHHFFGCGGGGGGGGHGHHGGGGHGHHGGGGGGFFFGGGGFFBFGGGGGGGGGEEEFFFFDF;FFFFFF@..AFFFFFFF:DADFFFFFFFFFFFFFFFFFFFFFF=-DDC;FFFFFF;BBFF0
@M05620:45:000000000-G6HP7:1:1101:22704:4249 1:N:0:116
ATCTCTATCTCCTAAAAACCTGTTTAGATTTGGAGATAGACCTTCAGGTTTTTCATCATTTTCTGCATGAATTATACATTGACCACGTTCCAGCGTGGTCAGTTTGCAGCATTCTGTTATTTTGTTTGACAGAGTGTCTTGTTGAGAACATATGTAGGACATGATTTTTTCCTGCAACAGGGAAAATAAAGTATAAGTTTTAAAGATTTATTCTTTAATAAAGGATCTCAAAGCCAGCTTTAGAAAAAGGA
+
BCCCDFFFFFFFGGGGGGGGGGHHHHHHHHHHHHHHHHHHHHHHHHHHHHHGGHHHHHHHIIHHIHHHHHHHHHHHHHHHHHHHHHGHHHHHHHGGGGHHHHHHHHHGHHHHHHHHHHHHHHHHHHHHGHHHHHHHHHHHHHHHHHGHHHHHHHHHHHHHHHHHHHHHHGHHHHHHHHHHHGGGHHHHHGHHHGHHHHHHHGHGHHHHHHHHHHHHHHHHHHHHHHHHHGGGHHHHHGGHHHHHGGHGGGG
@M05620:45:000000000-G6HP7:1:1101:22017:4257 1:N:0:116
CATCCTGACCCTGAAGTACCCCATTGAGCATGGCATCGTCACCAACTGGGACGACATGGAGAAGATCTGGCACCACACCTTCTACAACGAGCTGCGCGTGGCCCCGGAGGAGCACCCAGTGCTGCTGACCGAGGCCCCCCTGAACCCCAAGGCCAACAGAGAGAAGATGACTCAGGTGAGGCTCGGCCGACGCCCGTGCTCCTCCCGTCCTTTCCCCAGTCATTTTCTGCCCGGCTTGATTTCTGACATTA
+
BBBAAFFFFFFFFGGGGGGGGGDGHHHHFGHGHHHHGGHHHGGHHGHHHHGHGGGGGFGBGHHHHGHGHHHHGGFHHGGHHHGHHHHHEAEGGFGGGGGGGGFEFGGGGGGGHHHHGGEGHGHHHHHGHHGGGGFGDCFGGGGHHHDDEFHEEHG?AEFFBFGFGGEGGGGFFBFFFFFGGGGGFFEFB;@DA;@DBDFFEFFFFEFEFFFFF///.9AFFFFB/BFFFFFF.@DFAA.9BFFBBFFFFF/
@M05620:45:000000000-G6HP7:1:1101:10163:4268 1:N:0:116
CATCCTGACCCTGAAGTACCCCATTGAGCATGGCATCGTCACCAACTGGGACGACATGGAGAAGATCTGGCACCACACCTTCTACAACGAGCTGCGCGTGGCCCCGGAGGAGCACCCAGTGCTGCTGACCGAGGCCCCCCTGAACCCCAAGGCCAACAGAGAGAAGATGACTCAGGTGAGGCTCGGCCGACGCCCGTGCTCCTCCCGTCCTTTCCCCAGTCATTTTCTGCCCGGCTTGATTTCTGACATTT
+
ABBCCFFFFFFFGGGGGGGGGGGHHHHHHHHHHGHHHGHHHGHHHGHHHHHHGGGGGHHHHHGHHHGHHGHHHGHHHGGHHHHHHHFHEFGGGHGGGGGGGGHHGGGDGGGGHEHAGGHGHHHHHHHHHHGGGGGGGGGGGGGHGHGGGGHGHHGEGGGGGGGGGFCCFFGGGGGGGGGGGGGGFFFADBFFFFFFCFDFFFFFFFFEFFFFFFFFFFFFFFFFFFFFFEFEDFFFFF;BFFFFF0BBFF0
@M05620:45:000000000-G6HP7:1:1101:10178:4285 1:N:0:116
CATCCTGACCCTGAAGTACCCCATTGAGCATGGCATCGTCACCAACTGGGACGACATGGAGAAGATCTGGCACCACACCTTCTACAACGAGCTGCGCGTGGCCCCGGAGGAGCACCCAGTGCTGCTGACCGAGGCCCCCCTGAACCCCAAGGCCAACAGAGAGAAGATGACTCAGGTGAGGCTCGGCCGACGCCCGTGCTCCTCCCGTCCTTTCCCCAGTCATTTTCTGCCCGGCTTGATTTCTGACATTT
+
CCCCCFFFFFFFGGGGGGGGGGGHHHHHHHHHHHHHHGHHHGHHHGHHHHHHGGGGGHHHHHHHHHHHHHHHHGHHHGGHHHHHHHHHGGGGGHHGGGGGGGHHGGGGGGGGHHHHGGHGHHHHHHHHHHGGGGGGGGGGGGHHHHGGGGHGHHGGGGGGGGGGGGGFGGGGGGGGGGGGGGGGFFFFFFFFFFFFBDFFFFFFFFFFFFDFFFFFFFDFFFFFFFFFFFFFFFFFFFAFFFFFFFFFFF0
@M05620:45:000000000-G6HP7:1:1101:17027:4293 1:N:0:116
TACCTGTACTGGGGAAGCATTTGAATATCCCCCCATGGTGATGGGGACGGAGAACTGCTCCATAAACACAGGCAACGTGCCTAACTTTCCCGGGAAGATGAAGTCAAAGAGCGACTCGGAGGTTATTTTGCATCGGTGAGCCAGACAGAATGATCCGATGAGGGGTGCGAAACTATTTGAGGAAAGGAAGCACCTTTTTATTAAATTTACCTTTTAGCAATCGCCATTCCTACCCTAAAGATCGGAAGAGC
+
CCCDCFFFFFFFGGGGGGGGGGHHHHHHHHHGGGGHHHFHHHHHHGGGGGGGGHHHHHHHHHHHHHHHHHHHGHHHGHHHHHHHHHHHHHHGGGGGGHHHHHHHHHHHHHHHGGGGGGGGGGCHHHHHHHHHHHGGGGGHHHHHHGHHHHGHHHHHHGGGHHHGGGGGGGGGGGGGFFGGGGGGGGGGGGGGGGGGGGGGGHGGGGHFFFFFFFFFFFFFFFFFFFFFFFFFFFFFFFFFFFFFFFFFFFE
@M05620:45:000000000-G6HP7:1:1101:23998:4353 1:N:0:116
AGATTACTGCAACAGTTCCCCCTGGACCTGGAAAAGTTTCTTGCCTGGCTTACAGAAGCTGAAACAACTGCCAATGTCCTACAGGATGCTACCCGTAAGGAAAGGCTCCTAGAAGACTCCAAGGGAGTAAAAGAGCTGATGAAACAATGGCAAGTAAGTCAGGCATTTCCGCTTTAGCACTCTTGTGGATCCAATTGAACAATTCTCAGCATTTGTACTTGTAACTGACAAGCCAGGGACAAAACAAAGAT
+
CCCBBFFFFFFFGGGGGGGGGGGGHHHHHHHHHHHHFHHHHHHHHHHFHHHHHHHHHHHHHHHHHHHHHHHHHFGHHHHHHHGHHHHHGHFHHHGEFFGGHHGHGGFHGHHHHGGGHHHGGHHGGAGEHFHGHEHGFHFHHHHHHHGGDBGFHGFHGHFHDGFFHHHHHGGGGGGHGHHHHHHHHGHGFHHFFFHHHFGHBCGHHHHB0CBGH0GHHGHHGFHHGHGFGGFHHGFGGGGGGGGFGGGFFG:
@M05620:45:000000000-G6HP7:1:1101:11063:4381 1:N:0:116
TACCTGTACTGGGGAAGCATTTGAATATCCCCCCATGGTGATGGGGACGGAGAACTGCTCCATAAACACAGGCAACGTGCCTAACTTTCCCGGGAAGATGAAGTCAAAGAGCGACTCGGAGGTTATTTTGCATCGGTGAGCCAGACAGAATGATCCGATGAGGGGTGCGAAACTATTTGAGGAAAGGAAGCACCTTTTTATTAAATTTACCTTTTAGCAATCGCCATTCCTACACTAAAGATCGGAAGAGC
+
BAABBFFFFFFFGGGGGGGGGGHFHGHHHHHGGGGHFHBGGHHHHGGGGGGGGHHHHHHHHHHHHGHHHHHHGHHHEHHHHHHGHHHHHHHGGGGGGHGHHHHHHHHHHHHHGGGGGGGDGGCGHHHHHHHGHHGGECCGHHGHHFFHHFHHHHHHHDFGHHHGGDDGGGCGGGFGCFGFGGGFGFGFBFGGGEFGGGGGGGGGGGFFFFFFFFFFFFFFFFFEFFEBFFFFFFFFB;BFFFFED?AFFFF
@M05620:45:000000000-G6HP7:1:1101:11082:4389 1:N:0:116
TACCTGTACTGGGGAAGCATTTGAATATCCCCCCATGGTGATGGGGACGGAGAACTGCTCCATAAACACAGGCAACGTGCCTAACTTTCCCGGGAAGATGAAGTCAAAGAGCGACTCGGAGGTTATTTTGCATCGGTGAGCCAGACAGAATGATCCGATGAGGGGTGCGAAACTATTTGAGGAAAGGAAGCACCTTTTTATTAAATTTACCTTTTAGCAATCGCCATTCCTACACTAAAGATCGGAAGAGC
+
CCCCCFFFFFFFGGGGGGGGGGHHHHHHHHHGGGGHHHGGGHHHHGGGGGGGGHHHHHHHHHHHHGHGHHHHGHHHGHFHHHGHHHHHHHHGGGGGGGHHHFHHHHHHHHHHGGGGGGGGGGCGHHHHHHHHHHGGECFGHHHHHGHHGHGHHHHHHGGGHHHGGEEGGGEFGGGGFGGGGGGGFFFFGGGGGGGGGGGGGGGGGGFFFFFFFFFFFFFFBFEFFFFFFFFFFFFFFFFFFFFFFFFFFFE
@M05620:45:000000000-G6HP7:1:1101:11626:4432 1:N:0:116
AGATTGGAAGAGCACACGTCTGAACTCCAGTCACTCCGCGAAATCTCGTATGCCGTCTTCTGCTTGAAAAAAAAAAAAACATATAACGTGTCGCGAAAAGCACCAATTGATACCCTGCGGCGACTGTGGCCCACCGTGCTTAACTCGATGGCACATACAGCGATTAGAGATCACGCAATATTATCCGAGCTAGACTGTCACAACTGACCGATAGGAATCGGCGGCTAGCGGATCTGAATGCAGAAGCGAGG
+
AA?ABF@FBBCFGGGGGEFGGFFHHHHHHHGGFGFHHGGGEG0GHHHGFEHHGHFEEHGHHHHHHHCFGDGFEFEE>////33444?/B/22///////0???/0/11111111110.-----;-.0;/...........;00000../9.:/9/000000--.../////;//..--::9/////.9--;////////////./////--9-./9///..-----../-----;///////////:-.--
@M05620:45:000000000-G6HP7:1:1101:11628:4451 1:N:0:116
AGATTGGAAGAGCACACGTCTGAACTCCAGTCACTCCGCGAAATCTCGTATGCCGTCTTCTGCTTGAAAAAAAAAAAAAAAAAAACGGATAAGTGGAGGTAGCTGGAAAATCAAAATATGATAATGATAAAAAATAAAATGCTAAAGAAATAACACAAGTTTCGTTAGTCCGTGAGAATGAATGAGTTAATAAACTAAAAGAGTGAGAGTGAAAGTAGAGAGAGAGCACAGTAAATTAGTTTCAAATAACG
+
BBABCFFFFFFFGFGFGEBFGGFHHHHHHHHHFHGHHGGGGGGFBGHHGGHHHHGGGHGHHHHHHHFHHFFGCECC>//<///////////111?11..<1>1110011/0000000000000<00<000000-.00:0000000000./000000...;0;0../..000.....00000000090;9BF0000000000./000000000000;00000:.....0.;;0000000000000000000.
@M05620:45:000000000-G6HP7:1:1101:15094:4481 1:N:0:116
CATCCTGACCCTGAAGTACCCCATTGAGCATGGCATCGTCACCAACTGGGACGACATGGAGAAGATCTGGCACCACACCTTCTACAACGAGCTGCGCGTGGCCCCGGAGGAGCACCCAGTGCTGCTGACCGAGGCCCCCCTGAACCCCAAGGCCAACAGAGAGAAGATGACTCAGGTGAGGCTCGGCCGACGCCCGTGCTCCTCCCGTCCTTTCCCCAGTCATTTTCTGCCCGGCTTGATTTCTGACATTA
+
CCCDDFFFFFFFGGGGGGGGGGGHHHHHHHHHHHHHHGHHHGHHHGHGHHHHGGGGGHHHHHHHHHHHHHHHHGHHHGGHHHHHHHHHGGGGGHHGGGGGGGHHGGGGGGGGHHHHGGHHHHHHHHHHHHGGGGGGGGGGGGHHHHGGGGHGHHGGGGGGGGGGGGGGGGGGGGGGGGGGGGGGFFFFFFFFFFFF@DFEFFFFFFFAFFDFFFFFFFFFFFFFFFFFFFFFFFFFFFAFFFFFFFFFFF0
@M05620:45:000000000-G6HP7:1:1101:15114:4488 1:N:0:116
CATCCTGACCCTGAAGTACCCCATTGAGCATGGCATCGTCACCAACTGGGACGACATGGAGAAGATCTGGCACCACACCTTCTACAACGAGCTGCGCGTGGCCCCGGAGGAGCACCCAGTGCTGCTGACCGAGGCCCCCCTGAACCCCAAGGCCAACAGAGAGAAGATGACCCAGGTGAGGCTCGGCCGACGCCCGCGCTCCTCCCGTCCTTTCCCCAGTCATTTTCTGCCCCCCTTGTTTTCTGACATTC
+
>AAA1DFDFCF>FFGFFGDEA1A0EDGBGG11BFHHHGHHHCHCEGF0GHHGEGGCEFCBCG0CHEGBAEGGHEGHHEEF1GGHHBFG@FAEGHHGGEEECEHGGECGGGC/GHHHGGE?11?FGFHHHFGCCCCF<CCGGCBGHHGGFAEFEHGGGGFGE/.AFF/9CF0/CEGEFFF??EEA--9B@--->9@;-;9;AFFF99--:--/////;--;B/:/99FF/9/A---;--//9BBFB;FB/F/
@M05620:45:000000000-G6HP7:1:1101:11804:4516 1:N:0:116
CATCCTGACCCTGAAGTACCCCATTGAGCATGGCATCGTCACCAACTGGGACGACATGGAGAAGATCTGGCACCACACCTTCTACAACGAGCTGCGCGTGGCCCCGGAGGAGCACCCAGTGCTGCTGACCGAGGCCCCCCTGAACCCCAAGGCCAACAGAGAGAAGATGACTCAGGTGAGGCTCGGCCGACGCCCGTGCTCCTCCCGTCCTTTCCCCAGTCATTTTCTGCCCGGCTTGATTTCTGACATTA
+
A?>AAFFDF>FFGGGFGGGGFEEHHFFHCFHHHHHFFEGHHGFFGFHHGECFEGGEEFFCG3GFBDGHHGHGCFFGHEEGGG@GHHFFEGGGGHFGGGE@EEFCEEGGGCG?CFFCA<GHHFHHHHHEGHGCGGCFFCCCCG/CGEDD.AE.CEEGE?FFG/A99FBFBFGFFFFFFFFFGG?FBBFFBB?=?BB?>..;/;FFFFAEFFFFFBB/B9.BFFFFFFFFFFB..@?BBBEFFFBBFFFFFF/
@M05620:45:000000000-G6HP7:1:1101:20261:4525 1:N:0:116
CATCCTGACCCTGAAGTACCCCATTGAGCATGGCATCGTCACCAACTGGGACGACATGGAGAAGATCTGGCACCACACCTTCTACAACGAGCTGCGCGTGGCCCCGGAGGAGCACCCAGTGCTGCTGACCGAGGCCCCCCTGAACCCCAAGGCCAACAGAGAGAAGATGACTCAGGTGAGGCTCGGCCGACGCCCGTGCTCCTCCCGTCCTTTCCCCAGTCATTTTCTGCCCGGCTTGATTTCTGACATTA
+
BCCCCFFFFFFFGFGGGGGGGGGHHHHHHHHHFHHHHGHHHGHHHGHHHHHHGGGGGHHHHHHHHHHHHHHBGGHHHGGHHHHHHHHHGGGGGHHGGGGGGGHHGGGGGGGGHHHHGGHGHHHHHHHHHHGGGGGGGGGGGGHHHHGGGDHGHHGGGGGGGGGEFFGGGGGGGGGGGGGGGGGGFFFFF=FFFFFF@FFFEFFFFFDADAAFFFFFFFFFFFFFFFFFFEFFDFFFFAAFFFFFF/;FBF/
@M05620:45:000000000-G6HP7:1:1101:11799:4535 1:N:0:116
CATCCTGACCCTGAAGTACCCCATTGAGCATGGCATCGTCACCAACTGGGACGACATGGAGAAGATCTGGCACCACACCTTCTACAACGAGCTGCGCGTGGCCCCGGAGGAGCACCCAGTGCTGCTGACCGAGGCCCCCCTGAACCCCAAGGCCAACAGAGAGAAGATGACTCAGGTGAGGCTCGGCCGACGCCCGTGCTCCTCCCGTCCTTTCCCCAGTCATTTTCTGCCCGGCTTGATTTCTGACATTT
+
CCCCCFFFFFFFGGGGGFGGGGGHHHHHHHHHHHHHHGHHHGHHHGHHHHGHGGGGGHHHHHHHHHHHHHHHHGHHHGGHHHHHHHHHGGGGGHHGGGGGGGHHGGGGGGGGHFHHGGHFHHHHHHHHHHGGGGGGGGGGGGGHHHGGGGHGHHGGGGGGGGGGGGGFGGGGGGGGGGGGGGGGFFFFFFFFFFFFCDFFFFFFFFFFFFFFFFFFFF?FFEFFFFFFFFFEDFFFFAFFFFFFFBFFFF0
@M05620:45:000000000-G6HP7:1:1101:20250:4546 1:N:0:116
CATCCTGACCCTGAAGTACCCCATTGAGCATGGCATCGTCACCAACTGGGACGACATGGAGAAGATCTGGCACCACACCTTCTACAACGAGCTGCGCGTGGCCCCGGAGGAGCACCCAGTGCTGCTGACCGAGGCCCCCCTGAACCCCAAGGCCAACAGAGAGAAGATGACTCAGGTGAGGCTCGGCCGACGCCCGTGCTCCTCCCGTCCTTTCCCCAGTCATTTTCTGCCCGGCTTGATTTCTGACATTA
+
AAAAAFFFFFFFGGGGGGGGGG?01A1FGDH1000BG?G0FAF1GAB00FGC/EGGEGE1B1F0FHH21F10@F0?CEEEEG1BGFHCEFA>?@@EEEGC?/GE@E@CC/EC/GCCFGHGHHHHHHHGHHGGGGGGGGGGGGGHHHGGGGHGHHGGGGGGGGGGGGGFGGGGGFGGGGGGGGGG@@FF@@@@@@@@@FFFFFFFFFFFFFFFFFFFFFFFFFFFFFFFFFFFF@@@@?AFFFFFFEBFFF/
@M05620:45:000000000-G6HP7:1:1101:19227:4566 1:N:0:116
CATCCTGACCCTGAAGTACCCCATTGAGCATGGCATCGTCACCAACTGGGACGACATGGAGAAGATCTGGCACCACACCTTCTACAACGAGCTGCGCGTGGCCCCGGAGGAGCACCCAGTGCTGCTGACCGAGGCCCCCCTGAACCCCAAGGCCAACAGAGAGAAGATGACTCAGGTGAGGCTCGGCCGACGCCCGTGCTCCTCCCGTCCTTTCCCCAGTCATTTTCTGCCCGGCTTGATTTCTGACATTT
+
BBBBBFFFFFFFGGGGGGGGGGGHFDDEGGHHHFFFGEEFEEHHHDGHHGHHGEEEEGEGGHGHFFGHHFBGHEHGCEEHFGFD4GFFEEGGGFF@EFEE@EHHGGFBFGDD/FHHDGHGFFFFFHFFHHCCGCGGGGGGCCGFHHGGGGHEHCEAAEFFFFDGFGFFFBFFFFGGFFFFFGGFF;ED>->BFFFF-ADEFFFFFFFFFFFFFFFFFFFFFFFFFFFFFFFFFFCFFF.FFFEFF:BB;B/
@M05620:45:000000000-G6HP7:1:1101:23499:4586 1:N:0:116
CATCCTGACCCTGAAGTACCCCATTGAGCATGGCATCGTCACCAACTGGGACGACATGGAGAAGATCTGGCACCACACCTTCTACAACGAGCTGCGCGTGGCCCCGGAGGAGCACCCAGTGCTGCTGACCGAGGCCCCCCTGAACCCCAAGGCCAACAGAGAGAAGATGACTCAGGTGAGGCTCGGCCGACGCCCGTGCTCCTCCCGTCCTTTCCCCAGTCATTTTCTGCCCGGCTTGATTTCTGACATTT
+
BCCCCFFFFFFFGGGGGGGGGGGHHHHHHHHHHHHHHGHHHGHHHGHHHHHHGGGGGHHHHHHHGHHHHHHHHGHHHGGHHHHHHHHHGGGGGHHGGGGGGGHHGGGGGGGGHHHHGGHHHHHHHHHHHHGGGGGGGGGGGGGHHHGGGGHGHHE?FGGGGGGGGGGGGFGGFGGGGGFGGGGGFFFFFCFFFFCA:DDEFFFFFFFEDAAFFFFFFFFFFFFFFFFFFEFE?DFFFF.BFFFFE0BBFF0
@M05620:45:000000000-G6HP7:1:1101:23473:4593 1:N:0:116
CATCCTGACCCTGAAGTACCCCATTGAGCATGGCATCGTCACCAACTGGGACGACATGGAGAAGATCTGGCACCACACCTTCTACAACGAGCTGCGCGTGGCCCCGGAGGAGCACCCAGTGCTGCTGACCGAGGCCCCCCTGAACCCCAAGGCCAACAGAGAGAAGATGACTCAGGTGAGGCTCGGCCGACGCCCGTGCTCCTCCCGTCCTTTCCCCAGTCATTTTCTGCCCGGCTTGATTTCTGACATTA
+
BABCCFFFFFFFGGGGGEGGGGGHHHHGHHHHHHHHHGHHHGHHHGHHHHHHGGGGGHHHHHHHHHHHHHHHHGHHHGGHHHHHHHGHGGGGGHHGGGGGGGHHGGGGGGGGHHHHGGHHGHHHHHHHHHGGGGGGGGGGGGHHHHGGGGGEHHGGGGGGGGGGGGGGGFGFGGGGGGGGGGGGFFFFFFFFFFFFADFEBFFFFFFFFFFFFFFFFFFFFFFFFFFFFFFFACFCFFFFFFFFFFB0FF0
@M05620:45:000000000-G6HP7:1:1101:23489:4600 1:N:0:116
CATCCTGACCCTGAAGTACCCCATTGAGCATGGCATCGTCACCAACTGGGACGACATGGAGAAGATCTGGCACCACACCTTCTACAACGAGCTGCGCGTGGCCCCGGAGGAGCACCCAGTGCTGCTGACCGAGGCCCCCCTGAACCCCAAGGCCAACAGAGAGAAGATGACTCAGGTGAGGCTCGGCCGACGCCCGTGCTCCTCCCGTCCTTTCCCCAGTCATTTTCTGCCCGGCTTGATTTCTGACATTA
+
CCDCCFFFFFFFGGGGGGGGGGGHHHHHHHHHHHHHHGHHHGHHHGHHHHHHGGGGGHHHHGHHHHHHHHHHHGHHHGGHHHHHHHHHGGGGGHHGGGGGGGHHGGGGGGGGHHHHGGHHHHHHHHHHHHGGGGGGGGGGGGHHHHGGGGHGHHGGGGGGGGGGGGGGGGGGGGGGFGGGGGGGFFFFAFFFFAFF;A:AFFFFFFFFFFFFFFFFFFFFFFFFBFFFFFFF.>CFFF;FFFFFFFFBFF0
@M05620:45:000000000-G6HP7:1:1101:11052:4602 1:N:0:116
CATCCTGACCCTGCAGTACCCCATTGAGCATGGCATCGTCACCAACTGGGACGACATGGAGAAGATCTGGCACCACACCTTCTACAACGAGCTGCGCGTGGCCCCGGAGGAGCGCCCAGTGCTGCTGACCGAGGCCCCCCTGAACCCCAAGGCCAACAGAGAGAAGATGACTCAGGTGAGGCTCGGCCGACGCCCGTGCTCCTCCCGTCCTTTCCCCAGTCATTTTCTGCCCGGCTTGATTTCTGACATTA
+
AABBBFFFFFFFC4BEGGGGGGGHHHBGGGHHFHHHHGHHGGGHHGHGHHGHGGGGGHGHHECGHFHFHHHHGFHHEGGHHHHHHHHHGGGGGHHGGGEGCEHHGGGCGGGGHGGDGEF?FGFGFGFHHFGGGGGGGGGGGGGHHHGGG?EEGGGGEGGGGFGGFGFGGGBBFFFFGEFFFFFF;B?A@-@B<B@B9AFFFFFFFFD9A9.;FFFFBFFFFBFBBFF/F/BEDBBBB=FBFFFFF/;/FF/
@M05620:45:000000000-G6HP7:1:1101:11061:4622 1:N:0:116
CATCCTGACCCTGAAGTACCCCATTGAGCATGGCATCGTCACCAACTGGGACGACATGGAGAAGATCTGGCACCACACCTTCTACAACGAGCTGCGCGTGGCCCCGGAGGAGCGCCCAGTGCTGCTGACCGAGGCCCCCCTGAACCCCAAGGCCAACAGAGAGAAGATGACTCAGGTGAGGCTCGGCCGACGCCCGTGCTCCTCCCGTCCTTTCCCCAGTCATTTTCTGCCCGGCTTGATTTCTGACATTA
+
CBCCDFFFFFFFGGGGGGGGGGGHHHHHHHHHHHHHHGHHHGHHHGHHHHHHGGGGGHHHHHHHHHHHHHHHHGHHHGGHHHHHHHHHGGGGGHHGGGGGGGHHGGGGGGGGHGGGGGHGGHHHHHHHHHGGGGGGGGGGGGHHHHGGGGGGGGGGGGGGGGGGGGGGGGGGGGGGFGGFFFFFFFFFFFFFFFFFCFFFFFFFFFFEFFDFFFFFFFFFFFFFFFFFFFFFFFFFFFFFFFFFFFFFFF0
@M05620:45:000000000-G6HP7:1:1101:14933:4628 1:N:0:116
AGATTACTGCAACAGTTCCCCCTGGACCTGGAAAAGTTTCTTGCCTGGCTTACAGAAGCTGAAACAACTGCCAATGTCCTACAGGATGCTACCCGTAAGGAAAGGCTCCTAGAAGACTCCAAGGGAGTAAAAGAGCTGATGAAACAATGGCAAGTAAGTCAGGCATTTCCGCTTTAGCACTCTTGTGGATCCAATTGAACAATTCTCAGCATTTGTACTTGTAACTGACAAGCCAGGGACAAAACAAAGAT
+
BBCCCFFFFFFFGGGGGGGGGGGGHHHHHHHHHHHHGHHHHHHHHHHHHHHHHHHHHHHHHHHHHHHHHHHHHHHHHHHHHHHHFHHHHHHHHHGGGGHHHHHHHHHHGHHHHHGHHHHHHFHGGFFFFGHHHGHHHHHHHHHHHGHHHHHGHGHHHHHHGGHHHHHHHHGGGGGHGHGHHHHHHGHGHHHHHHHHHHHGHHHHHHGHHHHHHHHHHFHHHHHHHHHHHGHHFGGGGGGGGGFGGGGGGGF
@M05620:45:000000000-G6HP7:1:1101:11053:4644 1:N:0:116
CATCCTGACCCTGAAGTACCCCATTGAGCATGGCATCGTCACCAACTGGGACGACATGGAGAAGATCTGGCACCACACCTTCTACAACGAGCTGCGCGTGGCCCCGGAGGAGCGCCCAGTGCTGCTGACCGAGGCCCCCCTGAACCCCAAGGCCAACAGAGAGAAGATGACTCAGGTGAGGCTCGGCCGACGCCCGTGCTCCTCCCGTCCTTTCCCCAGTCATTTTCTGCCCGGCTTGATTTCTGACATTA
+
AABBBFFFFFFFCGGFFGGGFGDGHDFHFFHHHHHHHFHHHGHCHGHHHEACEGGEGFEBFCHBFFHHHHFHGGHHHGGHHHHGHHHHGGEFGFFGGGGGGGHHGG@DGGFDHGGCGDFHHBGHHHHHHHGCDCDFGGFCGGGHHHGGGGGFEFGGGGGGFEAEFF/BCFFGFFBCFFG?FE;AC@.A=@B9BAFA>AAE/FBFFFFFFFFFFFFBFBA9BFFFFFFFFFFFD@CFF-.;FFFFF//BFF:
@M05620:45:000000000-G6HP7:1:1101:14938:4648 1:N:0:116
AGATTACTGCAACAGTTCCCCCTGGACCTGGAAAAGTTTCTTGCCTGGCTTACAGAAGCTGAAACAACTGCCAATGTCCTACAGGATGCTACCCGTAAGGAAAGGCTCCTAGAAGACTCCAAGGGAGTAAAAGAGCTGATGAAACAATGGCAAGTAAGTCAGGCATTTCCGCTTTAGCACTCTTGTGGATCCAATTGAACAATTCTCAGCATTTGTACTTGTAACTGACAAGCCAGGGACAAAACAAAGAT
+
AAABCFFFFFFFGGGGGGGGGGGGHHHHHHHHHHHHFHHHHHHHHHHHHHHHHGHHHHHHHHHHHHHHHHHHHHHHHHHHHHGHFFHHHHHHHHGEGGHHHGGGGHHHGHHHHHHHHHHHHHHFGFGGFHHHHGHHHHHHHHFHHGGHFHHGHGHHHHHHHHHHGHHHHHGGGGGHHHFHHHHHHFHGHHHHGHHHHGHHGGHHHHHHHHGHHHHHHFHHHHHGHHHHHHGHGGFFGGGGGGGFFGGFFGB
@M05620:45:000000000-G6HP7:1:1101:14579:4727 1:N:0:116
CATCCTGACCCTGAAGTACCCCATTGAGCATGGCATCGTCACCAACTGGGACGACATGGAGAAGATCTGGCACCACACCTTCTACAACGAGCTGCGCGTGGCCCCGGAGGAGCACCCAGTGCTGCTGACCGAGGCCCCCCTGAACCCCAAGGCCAACAGAGAGAAGATGACTCAGGTGAGGCTCGGCCGACGCCCGTGCTCCTCCCGTCCTTTCCCCAGTCATTTTCTGCCCGGCTTGATTTCTGACATTA
+
BBCCDFFFFFFFGGGGGFGGGGGHHHHHHHHHHHHHHGHHGGHHHGHHHHHHGGGGGHHHHHHHHHHHHHHHHGHHHGGHHHHHHGHHGGGGGHHGGGGGGGHHGGGGGGGGHGHHGGHGHHHHHHHHHHGGGGGGGGGGGGHHHHGGGGHGHHGGGGGGGGGGGGGFGGGGGGGGGGGGGGGGFFFFFFFFFFFF@FFFFFFFFFFEFFFFFFFFFFFBFFFFFFFFFFFFFFFFFFFFFFFFFFFFFF0
@M05620:45:000000000-G6HP7:1:1101:19614:4730 1:N:0:116
TACCTGTACTGGGGAAGCATTTGAATATCCCCCCATGGTGATGGGGACGGAGAACTGCTCCATAAACACAGGCAACGTGCCTAACTTTCCCGGGAAGATGAAGTCAAAGAGCGACCACAGCTCTTCGGAGGTTATTTTGCATCGGTGCGCCAGACAGAATGATCCGATGAGGGGTGCGAAACTATTTGAGGAAAGGAAGCACCTTTTTATTAAATTTACCTTTTAGCAATCGCCATTCCTACCCTAAAGAT
+
ABABAFFFFFFFEEFAEFGDGFFGHFFGFHHGGGGHFGAF5FGCFEEEEE1AEFFHHFHFFFGHHHHHFEHHGEGHEHHGGEECHDFHF@FE@E@EEFFHFHEBFFGHHHHHECDGGHGHGCFF11?E/ADA01?GDG111F1<..<-<<A.-<.C<CCGGHCG:CD.AGHHG-EB?9.9-AFB9CFGEEBFFB:../.99FAFFFFF.BFFF/999BFBFFFF///B:/9AEF.;FF//;/A.9B9;//9
@M05620:45:000000000-G6HP7:1:1101:6876:4749 1:N:0:116
ATCTCTATCTCCTAAAAACCTGTTTAGATTTGGAGATAGACCTTCAGGTTTTTCATCATTTTCTGCATGAATTATACATTGACCACGTTCCAGCGTGGTCAGTTTGCAGCATTCTGTTATTTTGTTTGACAGAGTGTCTTGTTGAGAACATATGTAGGACATGATTTTTTCCTGCAACAGGGAAAATAAAGTATAAGTTTTAAAGATTTATTCTTTAATAAAGGATCTCAAAGCCAGCTTTAGAAAAAGGA
+
BCCCCFFFFFFFGGGGGGGGGGHHHHHHHHHHHHHHHHHHHHHHHHHHHHHGGHHHHHHHHHIIHHHHHHHHHHHHHHHHHGHHHHGHHHHHHHGGGGHHHHHHHHHHHHHHHHHHHHHHHHHHHHHHGHHHHHHHHHHHHHHHGHGHHHHHHHHHHHHHHHHHHHHHHGHHHHHHHHHHHGGHHHHHGHHHHHHHHHHHHHHHHHHHHGHHHHHHHHHHHHHHHHHHHGHGHHHHHGHHHHHHGHHHGGH
@M05620:45:000000000-G6HP7:1:1101:19595:4756 1:N:0:116
TACCTGTACTGGGGAAGCATTTGAATATCCCCCCATGGTGATGGGGACGGAGAACTGCTCCATAAACACAGGCAACGTGCCTAACTTTCCCGGGAAGATGAAGTCAAAGAGCGACCACAGCTCTTCGGAGGTTATTTTGCATCGGTGAGCCAGACAGAATGATCCGATGAGGGGTGCGAAACTATTTGAGGAAAGGAAGCACCTTTTTATTAAATTTACCTTTTAGCAATCGCCATTCCTACCCTAAAGAT
+
CCCCCFFFFFFFGGGGGGGGGGHHHGHHHHHGGGGHHHGHFHHHHGGGGGGGGHHHHHHHHHHHHHHHHHHHGGHHGHHHHHHHHHHHHHHGGGGGGHHHHHHHHHHHHHHHGGGGGHHHHHHHGHHGFGGCGFHHHHGHFHHGFCEGFGHGHHGHHHHHHHHHHHDGGHHHGGACDFEFGGGGGGGGGGGGGFFFFFFGGGFFFFFFFFFFFFFFFFFFFFFFFFFFFFFFFFFFFFFFFFFFFFFFFFF
@M05620:45:000000000-G6HP7:1:1101:19612:4766 1:N:0:116
TACCTGTACTGGGGAAGCATTTGAATATCCCCCCATGGTGATGGGGACGGAGAACTGCTCCATAAACACAGGCAACGTGCCTAACTTTCCCGGGAAGATGAAGTCAAAGAGCGACCACAGCTCTTCGGAGGTTATTTTTTCTCGGAGAGCCAGAAAGAATGATCCGATGAGGGGTGAGAAACTTTTTGAGGAAAGGAAGCACCTTTTTATTAATTTTACCTTTTAGCAATCGCCATTCCTACCCTAAAGAT
+
3AABAFFFFDFBGEFFCAFFGFGAEAFGHHHGGEGHHHF55DGHFGGGGCDEECFGDEHFFBGHH5GHHEHHGHHH/GGFFFHHHGFHGGHDEGGG??GHFHFFFFDGHGHHEGCGGHGHHFB1@1?E/>@??1?GF11-011<..>-..<<../<//.:::0;0CC?EHHH.-C?..;0C/;0;0;A.CFG//9.//.9FB./;FFF.//;//;9/BB/BFFFBB///9;A?..9;B//B/9A/B9B//9
@M05620:45:000000000-G6HP7:1:1101:24935:4838 1:N:0:116
CATCCTGACCCTGAAGTACCCCATTGAGCATGGCATCGTCACCAACTGGGACGACATGGAGAAGATCTGGCACCACACCTTCTACAACGAGCTGCGCGTGGCCCCGGAGGAGCACCCAGTGCTGCTGACCGAGGCCCCCCTGAACCCCAAGGCCAACAGAGAGAAGATGACTCAGGTGAGGCTCGGCCGACGCCCGTGCTCCTCCCGTCCTTTCCCCAGTCATTTTCTGCCCGGCTTGATTCTGACATTAG
+
AAABBFFFCCFFGGGGGGGGGGGHHHHHHHHHHHHHHGHHGGHHFGHHHHHHEEEFGHHGHHHGFHHHGHHHGFHHHGGHHHHGHFFHEFGGGHHGGGEGGGHHGGGGGDDGHHHHGGHGGHHHHHHHGHGGGGGGGGGGGEGHHFGGGGGGGHGGGGGGGGGGGGFFFGBFGFGGGGFGGFGGBFFFFBDFBFF>@DFFFFFFFFDADADFFFFFFFFFFFFFFFFFF//:DD-BAB.;FFBF/:/BB;/
@M05620:45:000000000-G6HP7:1:1101:24931:4856 1:N:0:116
CATCCTGACCCTGAAGTACCCCATTGAGCATGGCATCGTCACCAACTGGGACGACATGGAGAAGATCTGGCACCACACCTTCTACAACGAGCTGCGCGTGGCCCCGGAGGAGCACCCAGTGCTGCTGACCGAGGCCCCCCTGAACCCCAAGGCCAACAGAGAGAAGATGACTCAGGTGAGGCTCGGCCGACGCCCGTGCTCCTCCCGTCCTTTCCCCAGTCATTTTCTGCCCGGCTTGATTCTGACATTAG
+
BCBCCFFFFFFFGGGGGGGGGGGHHHHHHHHHHHHHHGHHHGHHHGHHHHHHGGGGGHHHHHHHHHHHHHHHHGHHHGGHHHHHHHHHGGGGGHHGGGGGGGHHGGGGGGGGHHHHGGHHHHHHHHHHHHGGGGGGGGGGGGHHHHGGGGHGHHGGGGGGGGGGGGGGGGGGGGGGGGGGGGGGFFFFFFFFFFFFFFFFFFFFFFFEFFFFFFFFFFFFFFFFFFFFFFBFFFFFFFFFFFFFFFFFFF1
@M05620:45:000000000-G6HP7:1:1101:21202:4871 1:N:0:116
CATCCTGACCCTGAAGTACCCCATTGAGCATGGCATCGTCACCAACTGGGACGACATGGAGAAGATCTGGCACCACACCTTCTACAACGAGCTGCGCGTGGCCCCGGAGGAGCACCCAGTGCTGCTGACCGAGGCCCCCCTGAACCCCAAGGCCAACAGAGAGAAGATGACTCAGGTGAGGCTCGGCCGACGCCCGTGCTCCTCCCGTCCTTTCCCCAGTCATTTTCTGCCCGGCTTGATTTCTGACATTA
+
BCCDDFFFFFFFGGGGGGGGGGGHHHHHHHHHHHHHHGHHHGHHHGHHHHHHGGGGGHHHHHHHGHHHHHHHHGHHHGGHHHHHHGHHGGGGGHHGGGGGGGHHGGGGGGGGHHHHGGHGHHHHHHHHHHGGGGGGGGGGGGHHHHGGGGHGHHGGGGGGGGGGGGGGGGGGGGGGGGGGGGGGFFFFFFFFFFFFCFFFFFFFFFFFFFFFFFFFFFFFFFFFFHHHHFFFFFFFFFFFFFFFFFFFFF0
@M05620:45:000000000-G6HP7:1:1101:15633:4882 1:N:0:116
AGATTACTGCAACAGTTCCCCCTGGACCTGGAAAAGTTTCTTGCCTGGCTTACAGAAGCTGAAACAACTGCCAATGTCCTACAGGATGCTACCCGTAAGGAAAGGCTCCTAGAAGACTCCAAGGGAGTAAAAGAGCTGATGAAACAATGGCAAGTAAGTCAGGCATTTCCGCTTTAGCACTCTTGTGGATCCAATTGAACAATTCTCAGCATTTGTACTTGTAACTGACAAGCCAGGGACAAAACAAAGAT
+
BBBBBFFFFFFFGGGGGGGGGGGGGHHHHHHHHHHHGHHHHHHHHHHHHHHHHGHHHHHHHHHGHHHHHHHHHHHHHHHHHHHHFHHHHHHHHHGGGGHHHHHHHHHHGHHHHHHHHHHHFEHFG?EFHHHHHGHHHHGHHHHHHHHHHHHHHGHHHHHHHHFHHHHHHHGGGGGHGHHHHHHHHHHGHHHHHHHHHHHFHHHHHHHHHHHHHHHHHHHHHHHHHHHHGHHHHGGGGGGGGGGGGGGGGGC
@M05620:45:000000000-G6HP7:1:1101:15618:4897 1:N:0:116
AGATTACTGCAACAGTTCCCCCTGGACCTGGAAAAGTTTCTTGCCTGGCTTACAGAAGCTGAAACAACTGCCAATGTCCTACAGGATGCTACCCGTAAGGAAAGGCTCCTAGAAGACTCCAAGGGAGTAAAAGAGCTGATGAAACAATGGCAAGTAAGTCAGGCATTTCCGCTTTAGCACTCTTGTGGATCCAATTGAACAATTCTCAGCATTTGTACTTGTAACTGACAAGCCAGGGACAAAACAAAGAT
+
AAABBFFFDF4DGGFGFGGGGGGCAGHHHGEGFGHHHHHHHHHHHHHHHHHHHHFGFGHHHHHGHHHHHHHHHHHHHHHHHHHHB1FGGHFHHHGEEGHGHHHFHHHHGHGHFHGHHHHHE3GFF?<EGGGHGFHGHHHHH2GGFFHHGHHHHGFGHH@GH1GHHHHHHHGGGGGHFHFHHGGHFFHGHGHHHFHHFDFCGHHHH0DGDGFGHHHHGCHHCGHHHHGFGHHFHGF?GGGGGGGGGEGGGGF
@M05620:45:000000000-G6HP7:1:1101:15642:4905 1:N:0:116
AGATTACTGCAACAGTTCCCCCTGGACCTGGAAAAGTTTCTTGCCTGGCTTACAGAAGCTGAAACAACTGCCAATGTCCTACAGGATGCTACCCGTAAGGAAAGGCTCCTAGAAGACTCCAAGGGAGTAAAAGAGCTGATGAAACAATGGCAAGTAAGTCAGGCATTTCCGCTTTAGCACTCTTGTGGATCCAATTGAACAATTCTCAGCATTTGTACTTGTAACTGACAAGCCAGGGACAAAACAAAGAT
+
BBABCFFFFFFFGGGGGGGGGGGGHHHHHHHHHHHHGHHHHHHHHHHHHHHHHHGHHHHHHGHFHHHHHHHHHHHHHHHHHHHHFHHHHHHHHHGFGGHHHHHHHHHHGHHHHHHHHHHHHGGFGFGGFHHHHGHHHHHHHHHHHHHHHHHGHGHHHHGHHHHHHHHHHHGGGGGHHHHHHHHHHGHGHHHHHHHHHHHHGHHHHHGHFHHHHHHHHHHHHHHHHHHHHHHHHGFGGGGGGFFGGGGGGG9
@M05620:45:000000000-G6HP7:1:1101:11853:4924 1:N:0:116
ATCTCTATCTCCTAAAAACCTGTTTAGATTTGGAGATAGACCTTCAGGTTTTTCATCATTTTCTGCATGAATTATACATTGACCACGTTCCAGCGTGGTCAGTTTGCAGCATTCTGTTATTTTGTTTGACAGAGTGTCTTGTTGAGAACATATGTAGGACATGATTTTTTCCTGCAACAGGGAAAATAAAGTATAAGTTTTAAAGATTTATTCTTTAATAAAGGATCTCAAAGCCAGCTTTAGAAAAAGGA
+
3ABBBFFFFFFFGFGGGGGGGGGGHFHHGHGGHHGGHHHHHHFHHHHHHHHGGHHHHHHGFHGHHHHHHHHHHHHHGHHHGGHGHHGGFHHHHHGEFGHHHHFHHHHHHHHHHHHHGHGHHHHHHHHHHHGHHHHHHGHHHHHHGHHFHGHHGHHHGFHFHGHHHHHHHGHHHHHHHHHGGGGHHHGHDFHGHGHHHGHHHHFHHHHHGFFHHHHHHGHFHFHHHHHHHHHHHGHHHGHHHHHHHGHHGGF
@M05620:45:000000000-G6HP7:1:1101:14575:4925 1:N:0:116
CATCCTGACCCTGAAGTACCCCATTGAGCATGGCATCGTCACCAACTGGGACGACATGGAGAAGATCTGGCACCACACCTTCTACAACGAGCTGCGCGTGGCCCCGGAGGAGCACCCAGTGCTGCTGACCGAGGCCCCCCTGAACCCCAAGGCCAACAGAGAGAAGATGACTCAGGTGAGGCTCGGCCGACGCCCGTGCTCCTCCCGTCCTTTCCCCAGTCATTTTCTGCCCGGCTTGATTTCTGACATTA
+
CCCCCFFFFFFFGGGGGGGGGGGHHHHHHHHHHHHHHGHHHGHHHGHHHHHHGGGGGHHHHHHHHHHHHHHHHGHHHGGHHHHHHHHHGGGGGHHGGGGGGGHHGGGGGGGGHGHHGGHHHHHHHHHHHHGGGGGGGGGGGGHHHHGGGGHGHHGGGGGGGGGGGGFGGGGGGGGGGGGGGGFGFFFFFFFFFFFA@FFEFFFFFFFADFFFFFFFFFFFFFFFFFFFFFFF?DFFFFFFFFFFF0;FFF0
@M05620:45:000000000-G6HP7:1:1101:16016:4928 1:N:0:116
TACCTGTACTGGGGAAGCATTTGAATATCCCCCCATGGTGATGGGGACGGAGAACTGCTCCATAAACACAGGCAACGTGCCTAACTTTCCCGGGAAGATGAAGTCAAAGAGCGACCACAGCTCTTCGGAGGTTATTTTGCATCGGTGAGCCAGACAGAATGATCCGATGAGGGGTGCGAAACTATTTGAGGAAAGGAAGCACCTTTTTATTAAATTTACCTTTTAGCAATCGCCATTCCTACCCTAAAGAT
+
CCCDCFFFFFFFGGGGGGGGGGHHHHHHHHHGGGGHHHGHHHHHHGGGGGGGGHHHHHHHHHHHHHHHHHGHGHHHGHHHHHHHHHHHHHHGGGGGGHHHFHHHHHHHHHHHGGGGGHHHHHHHHHHGGGGGHHHHHHHHHHHGGGE<GHHHHHGHHHHHHHHHHH<EGHHHGGCEGGFAGGGGGGGHGGGFGGGGGGGGGGFFFFFFFFFFFFFFFFFFFFFFFFFFFFFFFFFEFFFFFFFFFFFFFFF
@M05620:45:000000000-G6HP7:1:1101:16003:4943 1:N:0:116
TACCTGTACTGGGGAAGCATTTGAATATCCCCCCATGGTGATGGGGACGGAGAACTGCTCCATAAACACAGGCAACGTGCCTAACTTTCCCGGGAAGATGAAGTCAAAGAGCGACCACAGCTCTTCGGAGGTTATTTTGCATCGGTGAGCCAGACAGAATGATCCGATGAGGGGTGCGAAACTATTTGAGGAAAGGAAGCACCTTTTTATTAAATTTACCTTTTAGCAATCGCCATTCCTACCCTAAAGAT
+
CCCCCFFFFFFFGGGGGGGGGGHHHGHHHHHGGGGHHHFGFHHHHGGGGGGGGHHHHHHHHFHGHGHGHHHHGHHHGHHHHHHHHHHHHHHGGGGGGHHHHHHHHHHHHHHHGGGGGHHHHHHHHHHGGGG?FGHHHHHHFHHGGEDEGGHGHHGFHHHHHHHHHHGGGHHHGG:AFGFFGGGGGGGGGGGGFGGGGGGGFGEFFFFFFFFFFBFFFBBBFFFFFFFFFBFFFFFFFFFFFFFFFFFFFFB
@M05620:45:000000000-G6HP7:1:1101:11859:4944 1:N:0:116
ATCTCTATCTCCTAAAAACCTGTTTAGATTTGGAGATAGACCTTCAGGTTTTTCATCATTTTCTGCATGAATTATACATTGACCACGTTCCAGCGTGGTCAGTTTGCAGCATTCTGTTATTTTGTTTGACAGAGTGTCTTGTTGAGAACATATGTAGGACATGATTTTTTCCTGCAACAGGGAAAATAAAGTATAAGTTTTAAAGATTTATTCTTTAATAAAGGATCTCAAAGCCAGCTTTAGAAAAAGGA
+
DDDDDFFFFFFFGGGGGGGGGGHHHHHHHHHHGHHHHHHHHHHHHHHHHHHGGHHHHHHHHHHHHHHHHHHHHHHHHHHHHHHHHHGHHHHHHHGGGGHHHHHHHHHHHHHHHHHHHHHHHHHHHHHHHHHHHHHHHHHHHHHHHHHGHHHHHHHHHHHHHHHHHHHHHGHHHHHHHHHHHGGGHHHGHHHGHHHHHFGHHGGGHGHHHFFHHHHHHGHGHGGHHHHHHHHHHHHHHGHHHHHHHHGHGGH
@M05620:45:000000000-G6HP7:1:1101:16035:4946 1:N:0:116
TACCTGTACTGGGGAAGCATTTGAATATCCCCCCATGGTGATGGGGACGGAGAACTGCTCCATAAACACAGGCAACGTGCCTAACTTTCCCGGGAAGATGAAGTCAAAGAGCGACCACAGCTCTTCGGAGGTTATTTTGCATCGGTGAGCCAGACAGAATGATCCGATGAGGGGTGCGAAACTATTTGAGGAAAGGAAGCACCTTTTTATTAAATTTACCTTTTAGCAATCGCCATTCCTACCCTAAAGAT
+
BBBBBFFFFFFFFGGGCGGGGFHFHGGHHHHGGGGHHHBFFFHHHGGGGGFFFHHHHHHHHHGHHHHGHHHHGHHHEGHHHF3FHHHHHHGGFGGEEFFHHGGGGHEHHHHHFGGGGHGHHHHGHHHGGGGCGGDHHHHHHHHGGCEC<FHHHHGHGFHHGFFFGHGGGHHBDC;AFGDADGGGGGGF0CF0;FAF9CAEFGFFFFFFFFFFFFFFFFFFFFBF/BFFFBFFFFFFFFFFBBAFFB.;BF;
@M05620:45:000000000-G6HP7:1:1101:19415:4948 1:N:0:116
TACCTGTACTGGGGAAGAGTGTAGCAATCGCCATTCCTACCCTAAAGATCGGAAGAGCACACGTCTGAACTCCAGTCACTCCGCGAAATCTCGTATGCCGTCTTCTGCTTGAAAAAAAAAAAAAATAATAACAAGATAATGACTAATGGCAGAGTGTGTATGGTCATAAAATATAACAGTGAAGCCTTCAGTTGCAATAAAATCGAGAACAAATCACTCTTAATGAAGCTTATTATATTTGTTGGTGTGTT
+
CBBCCFFFFFFFGGGGGGGGGGHHHHHHHGGGGGHHHHHHHHHHHHHHHHHGGGGHHHHHHHGHHHGHGHHHHHHHHHHHHHGGGGGGHHHHHFEHHHHGGGHGHHHHHHHHHGHGGGGCF>/<-0>1111111//0<0000000<000//...0000.000/0000000000<0000<000000.:000000000000<0<00.....0//<:0000000<0:0000000000000000:0/..<.<.</
@M05620:45:000000000-G6HP7:1:1101:19545:4957 1:N:0:116
CATCCTGACCCTGAAGTACCCCATTGAGCATGGCATCGTCACCAACTGGGACGACATGGAGAAGATCTGGCACCACACCTTCTACAACGAGCTGCGCGTGGCCCCGGAGGAGCACCCAGTGCTGCTGACCGAGGCCCCCCTGAACCCCAAGGCCAACAGAGAGAAGATGACTCAGGTGAGGCTCGGCCGACGCCCGTGCTCCTCCCGTCCTTTCCCCAGTCATTTTCTGCCCGGCTTGATTTCTGACATTA
+
CCCCCFFFFFFFGGGGGGGGGGGHHHHHHHHHHHHHHGHHHGHHHGHHHHHHGGGGGHHGHHHHHHHHHHHHHGHHHGGHHHHHHHHHGGG/EHHGGGGGGGHHGGGGGGGGHHHHGGHHHHHHHHHHHHGGGGGGGGGGGGHHHHGGGGHGHHGGGGGGGGGGGGGGGGGGGGGGGGGGGGGGFFFFFFFFFFFFFFFFFFFFFFFFFFFFFFFFFFFFFFFFFFFFFFFFDFFDFA9BFFFFFEBFFF0
@M05620:45:000000000-G6HP7:1:1101:19417:4970 1:N:0:116
TACCTGTACTGGGGAAGAGTGTAGCAATCGCCATTCCTACCCTAAAGATCGGAAGAGCACACGTCTGAACTCCAGTCACTCCGCGAAATCTCGTATGCCGTCTTCTGCTTGAAAAAAAAAAAAGAAAAATAGGATAAGTTGTAGTAAAGGTACGAAGTAATTATGAACTTGCTTGATAGGAAATGCTATGTAGAACTTAATGATAGTTGGTTCAGTAGTTAGATGATTGAGTTGTAATATACGATTTATGT
+
AAAABFFFFFFFGGGCEGFFGGFHHFGGHFFGFBGHHHHHGHHFGHHHHH2EEGGGGHFHGHCFGHFFDGGHHHHFHHFGHH1FGGFGH3GBGFFHHHHGEGHGHGHHHHHHFEGECCDB@////00000<1111111111100==0000<00<...;00000000000000000.:00/00/90;00000000009000000000;00/.;000;900000//;///////99///9/;//...../;//
@M05620:45:000000000-G6HP7:1:1101:12509:4983 1:N:0:116
ATCTCTATCTCCTAAAAACCTGTTTAGATTTGGAGATAGACCTTCAGGTTTTTCATCATTTTCTGCATGAATTATACATTGACCACGTTCCAGCGTGGTCAGTTTGCAGCATTCTGTTATTTTGTTTGACAGAGTGTCTTGTTGAGAACATATGTAGGACATGATTTTTTCCTGCAACAGGGAAAATAAAGTATAAGTTTTAAAGATTTATTCTTTAATAAAGGATCTCAAAGCCAGCTTTAGAAAAAGGA
+
A>11AFFFFFF1FGGFGGGGF1DFGFHHFFGGGGGF0DGHCGBHBFGGGHH/FGFHGDHGFHHFDGHGHEFHDGHHGFFHFD1GAGABGHHGGFEBEEGF2G@@@GHHHHHGDDFD@FDGHFHH>GGHHHFHHHFG>FEGHHHHHGEHCHHEBGBGFGDCFBGHGGDGG<FDGFBGH1GGHEEHGHFF<FF@DHGHHHFGHHHGHGHHHHHGHHF<DDGGHFGFBGHHDGHHHHFHFGHHHFC0=GGGCGH
@M05620:45:000000000-G6HP7:1:1101:21555:4987 1:N:0:116
ATCTCTATCTCCTAAAAACCTGTTTAGATTTGGAGATAGACCTTCAGGTTTTTCATCATTTTCTGCATGAATTATACATTGACCACGTTCCAGCGTGGTCAGTTTGCAGCATTCTGTTATTTTGTTTGACAGAGTGTCTTGTTGAGAACATATGTAGGACATGATTTTTTCCTGCAACAGGGAAAATAAAGTATAAGTTTTAAAGATTTATTCTTTAATAAAGGATCTCAAAGCCAGCTTTAGAAAAAGGA
+
CCCCDFFFFFFFGGGGGGGGGGGHGFFHHHHHFAACGDDFGFGGFDGDHHHGGEFGEEHHHGFHHBFGHHFHFFEGFDHFFHHFHEGHGHGFGEEEFFGGEGHHFG3@FFCHHHFEHFFHHHFHHHHHGBBFCF?FFFHGHHFH4FGHFH3DFHF4FDBFCDFDHHHHHCHFFGHH2FCGHCFGHCFFH1F==1F1HHHHBGHDGEHHB1HFGHHGH0FFFDFDGHHH0DHFFH./;EHHGCGHFGGFGAG
@M05620:45:000000000-G6HP7:1:1101:21528:4993 1:N:0:116
ATCTCTATCTCCTAAAAACCTGTTTAGATTTGGAGATAGACCTTCAGGTTTTTCATCATTTTCTGCATGAATTATACATTGACCACGTTCCAGCGTGGTCAGTTTGCAGCATTCTGTTATTTTGTTTGACAGAGTGTCTTGTTGAGAACATATGTAGGACATGATTTTTTCCTGCAACAGGGAAAATAAAGTATAAGTTTTAAAGATTTATTCTTTAATAAAGGATCTCAAAGCCAGCTTTAGAAAAAGGA
+
ABBCCFFFFFFFGGFGGGGGGGHHHHHHHHHHHHGHHHHGHHHHHHHHHHHGGHHHHGIHIHIHHHHHHHHHHHHGHHHHHHHHGHGFHHHGGHGEFGGGGHGHFHHHHHHHHHHHHHHHHHGHHHHHGHGHFGFGGGHHHHHHHBCHFFFGHHHHHHHHHHHHHHHHHDHHHHHHGHGHHGFFHHHHFFHHDBHGHHGHGHHFHHHHGHHHHHHHHGHHFHHHHHHHHHGEECGGHGHHHHHHHFGFDDG
@M05620:45:000000000-G6HP7:1:1101:12513:5001 1:N:0:116
ATCTCTATCTCCTAAAAACCTGTTTAGATTTGGAGATAGACCTTCAGGTTTTTCATCATTTTCTGCATGAATTATACATTGACCACGTTCCAGCGTGGTCAGTTTGCAGCATTCTGTTATTTTGTTTGACAGAGTGTCTTGTTGAGAACATATGTAGGACATGATTTTTTCCTGCAACAGGGAAAATAAAGTATAAGTTTTAAAGATTTATTCTTTAATAAAGGATCTCAAAGCCAGCTTTAGAAAAAGGA
+
BBBCCFFFFFFFGGGGGGGGGGHHHHHHHHHHHHHGHHHHGHHHHGHHHGHGGHGHHGHHHHHHHHHGHGGHHGGHHGHHHHHHHHGHHHHFGFGFFGHHFHGHHHHHHHGHFHHHHHFHHHHHHHHHGHFHHHHHHHHHHHHHHHFHHHHFHHGHHHHHGHHHGHHHHGHHHHGGHHHHHGGFHHHFHGHGDHHHHHHHHGGGHFFHHHHHHHHHGEGHHFFHFGHHHHGEHHHHHGHHHGHHHFFFGGH
@M05620:45:000000000-G6HP7:1:1101:19850:5044 1:N:0:116
CATCCTGACCCTGAAGTACCCCATTGAGCATGGCATCGTCACCAACTGGGACGACATGGAGAAGATCTGGCACCACACCTTCTACAACGAGCTGCGCGTGGCCCCGGAGGAGCACCCAGTGCTGCTGACCGAGGCCCCCCTGAACCCCAAGGCCAACAGAGAGAAGATGACTCAGGTGAGGCTCGGCCGACGCCCGTGCTCCTCCCGTCCTTTCCCCAGTCATTTTCTGCCCGGCTTGATTTCTGACATTA
+
CCCCCFFFFFFFGGGGGGGGGGGHHHHHHHGHHHHHHGHHHGHHHGHHHGHHGGGGGGHHGHHHHHGHHHHGHGHHHGGHHHHHHHHHGGGGGGHGGGFGGGHHGGGGGGGGHHHHGGHHHHHHHHGHHHGGGGGGGGGGGGHHHHGGGGHGHHGGGGGGGEFGGFCCFGGGGGGGGGGGGGCFFFFFA@FFFFFF-:AEFFFFFFFEFFDFFFFFFFF:BBFBFFFFFFFF?CCFF;;BFFFFFBF9BF0
@M05620:45:000000000-G6HP7:1:1101:19833:5054 1:N:0:116
CATCCTGACCCTGAAGTACCCCATTGAGCATGGCATCGTCACCAACTGGGACGACATGGAGAAGATCTGGCACCACACCTTCTACAACGAGCTGCGCGTGGCCCCGGAGGAGCACCCAGTGCTGCTGACCGAGGCCCCCCTGAACCCCAAGGCCAACAGAGAGAAGATGACTCAGGTGAGGCTCGGCCGACGCCCGTGCTCCTCCCGTCCTTTCCCCAGTCATTTTCTGCCCGGCTTGATTTCTGACATTA
+
BCBCCFFFFFFFGGGGGGGGGGGHHHHHHHHHHHHHHGHHHGHHHGHHHHHHGGGGGHHHHHHHHHHHHHHHHGHHHGGHHHHHHHHHGGGGGGHGGGGGGGHHGGGGGGGGHHHHGGHGHHHHHHHHHHGGGGGGGGGGGGHHHHGGGGHGHHGGGGGGGGGGGGFFGFGGGGGGGGGGGGGGFFFFFFFFFFFF@DFFFFEFFFFEFFFFFFFFFFFFFFFFFFFFFFFFFFFFFFFFFFFFFEFFFF0
@M05620:45:000000000-G6HP7:1:1101:12580:5095 1:N:0:116
CATCCTGACCCTGAAGTACCCCATTGAGCATGGCATCGTCACCAACTGGGACGACATGGAGAAGATCTGGCACCACACCTTCTACAACGAGCTGCGCGTGGCCCCGGAGGAGCACCCAGTGCTGCTGACCGAGGCCCCCCTGAACCCCAAGGCCAACAGAGAGAAGATGACTCAGGTGAGGCTCGGCCGACGCCCGTGCTCCTCCCGTCCTTTCCCCAGTCATTTTCTGCCCGGCTTGATTTCTGACATTA
+
CCDDDFFFFFFFGGGGGGGGGGGHHHHHHHHHHHHHHGHHHGHHHGHHHHHHGGGGGHHHHHHHHHHHHHHHHGHHHGGHHHHHHHHHGGGGGHHGGGGGGGHHGGGGGGGGHGHHGGHGHHHHHHHHHHGGGGGGGGGGGGHHHHGGGGHGHHGGGGGGGGGGGGGFGGGGGGGGGGGGGGGGFFFFFFFFFFFFDFFFFFFFFFFEFFFFFFFFFFAFFFFFFHFFFFFFFFFFFFFFFFFFFEFFFF0
@M05620:45:000000000-G6HP7:1:1101:18391:5102 1:N:0:116
TACCTGTACTGGGGAAGAGTGTAGCAATCGCCATTCCTACCCTAAAGATCGGAAGAGCACACCTCTGAACTCCAGTCACTCCGCGAAATCTCGTATGCCGTCTTCTGCTTGAAAAAAAAAAAAAAAAAAAACATATTTATGACTAAACCTCTATCCACTTTCACGTCTCCGTTCTTATGTACAACCGACTGAATACGAGCTAATTTTATAACATAATTTATTACTATAACAGTCTCTCTCCACCCCTGCCC
+
AABCCFFFFFFFGGGGGGGGGGHHHHHHHGGGGGHHHHHHHHHHHHHHHHHGGGGHHHHHHHGHHHHHHHHHHGHHHHHHHHGGGGGGHHHHHFDHHHHGGGHGHHHGHHHHHHHHGGGGG@//-<-----..000000;0000::00///00:0/0000000:...//;..:/.0:0000;000.----;0000:;..-.00000000:000:0;0000;:000000000000;00:00;0/..-....:
@M05620:45:000000000-G6HP7:1:1101:12567:5112 1:N:0:116
CATCCTGACCCTGAAGTACCCCATTGAGCATGGCATCGTCACCAACTGGGACGACATGGAGAAGATCTGGCACCACACCTTCTACAACGAGCTGCGCGTGGCCCCGGAGGAGCACCCAGTGCTGCTGACCGAGGCCCCCCTGAACCCCAAGGCCAACAGAGAGAAGATGACTCAGGTGAGGCTCGGCCGACGCCCGTGCTCCTCCCGTCCTTTCCCCAGTCATTTTCTGCCCGGCTTGATTTCTGACATTA
+
BBABBFFFFFFFGGGGGGGGGGGHHHH4FGGHHHHHHEHHHGHHHGHHHEHHGGGGGHHHEHHHHHHHGHHHHGHHHGGHHHHHHHHHGGEG1FHEG?GGGGHHGGGGGGGGHHHHGGHGHHGHHHHHHHGCGDFGGGGGGGHFHHGFGDHFHHGGGGGFGGGGGGGFGGGGGGGGGGGGGGEFABFFFFFFAFFA;DDFFFFFFFFFFDDFFFFFFF?FFFFFFFFFFBFFFFFFFA.;FFFFFFBBFF/
@M05620:45:000000000-G6HP7:1:1101:6547:5116 1:N:0:116
CATCCTGACCCTGAAGTACCCCGGCTTGATTTCTGACATTAGATCGGAAGAGCACACGTCTGAACTCCAGTCACTCCGCGAAATCTCGTATGCCGTCTTCTGCTTGAAAAAAAAAAAAAAAAAAAAGCCTGAGAGAGTAAAACATCCTGTACAAGCAAGACATGGACGGAGTCAAGTTCACTCTTTCCTGAAAGTCAAGCGTTCTGCGAAGCACAGTCACTTATGATGATTCTACTTGAGGGTGCTCCTAT
+
BABBCFFFFFFFGFGGGGFFGGAEAEEFGHHHGHHGHHHHFHGFHFE2BEGFBFGHFEHFGFGHFHHGFFGG@FGFGGGEECEG3BBB?1FGEGFEGFGGGFBGHFFCGFCCFCGC@/->>---:-..././/0/..:00000;00/00000000.//9///00///--...///:;/////////////////:/:;//.:...//---;-//////////////////;//////////....//;//:
@M05620:45:000000000-G6HP7:1:1101:6560:5136 1:N:0:116
CATCCTGACCCTGAAGTACCCCGGCTTGATTTCTGACATTAGATCGGAAGAGCACACGTCTGAACTCCAGTCACTCCGCGAAATCTCGTATGCCGTCTTCTGCTTGAAAAAAAAAAAACAAAAAACAACATTCAAATAAATGATTATCCTACATTGTACAAAAACTATAACAATATTGCAGCTCCTGCACAGTACGTAGCTGACTCAATTCACTTAACTCAGTGTGCATATCGCTTACATTCTGCTCCTTT
+
CCCCCFFFFFFFGGGGGGGGGGGGGGGGHHHHHHHHHHHHHHHHHHG2FEHHHHHHHGHGHGHHHHHHFHGHEGGHHGGGCEGHGHHHGGHHHHGGGHGHGFGHHHHGHHFCDCGCA>///00.-><.../00<00=0000000<000;0000000000000...000009;0000000000/90000/00/000./0..;00/00000090:0:00000009000;00000...9.00000000900000
@M05620:45:000000000-G6HP7:1:1101:10344:5148 1:N:0:116
CATCCTGACCCTGAAGTACCCCATTGAGCATGGCATCGTCACCAACTGGGACGACATGGAGAAGATCTGGCACCACACCTTCTACAACGAGCTGCGCGTGGCCCCGGAGGAGCACCCAGTGCTGCTGACCGAGGCCCCCCTGAACCCCAAGGCCAACAGAGAGAAGATGACTCAGGTGAGGCTCGGCCGACGCCCGTGCTCCTCCCGTCCTTTCCCCAGTCATTTTCTGCCCGGCTTGATTTCTGACATTA
+
AAABBFFFFFFFGGGGGFGGGGGHHHHHHHHHHHHHHGHHHGHHHGHHHHHHGGGGGHHHHHGHGHHHHHHHHGGHHGGHHHHGHGHHGGGGGHHGGGGGGGHHGGGGGGGGHHHHGGGGGHHHHHHHHHGGGGGGGGGGGGHGHHGGGGHFHHGGGGGGGGGGGGGFFGGGGGGGFFGGGGFFFFEFFFFFFFFF;ADFFFFFFFFFFFDFFFFFFFDFFFFFFFFFFBFFDFFFCFFFFFFFEFFFFF/
@M05620:45:000000000-G6HP7:1:1101:13929:5187 1:N:0:116
CATCCTGACCCTGAAGTACCCCATTGAGCATGGCATCGTCAACAACTGGGACGACATGGAGAAGATCTGGCACCACACCTTCTACAACGAGCTGCGCGTGGCCCCGGAGGAGCACCCAGTGCTGCTGACCGAGGCCCCCCTGAACCCCAAGGCCAACAGAGAGAAGATGACTCAGGTGAGGCTCGGCCGACGCCCGTGCCCCTCCCGTCCTTTCCCCAGTCATTTTCTGCCCGGCTTGATTTTAACATTAA
+
AAAA>D@5CFFFAGGGGGGGGGDHHHFFAGHCFHHHHGHHD?GGHFHHFHFHCGGGGHFEHHGGHFH5FFHHHGFHEEDHFCBGGGFH/EEEFGGCGCEE/EHHCCGGCGGDEHHHBFG?CEHHHHFFHB/-AD-<ECGGCEEBCHFGDDAACEAFEA/FB/9CFF/FFBBFFFBF0/0FFE.;-9A99-9BBBB;-.../;.9AF.A9.A/////.;.///9/9////;/.A>?B=??//9B/B//9BB/
@M05620:45:000000000-G6HP7:1:1101:14367:5203 1:N:0:116
AGATTACTGCAACAGTTCCCCCTGGACCTGGAAAAGTTTCTTGCCTGGCTTACAGAAGCTGAAACAACTGCCAATGTCCTACAGGATGCTACCCGTAAGGAAAGGCTCCTAGAAGACTCCAAGGGAGTAAAAGAGCTGATGAAACAATGGCAAGTAAGTCAGGCATTTCCGCTTTAGCACTCTTGTGGATCCAATTGAACAATTCTCAGCATTTGTACTTGTAACTGACAAGCCAGGGACAAAACAAAGAT
+
BBBBBFFFFFFFGGGGGGGGGGGGHHHHGHHHHHHHGHHHHHHHHHHHHHHHHHGHHHHHHHHHHHHHHHHHHHHHHHHHHHHHGHHHHHHHHHGFGGHHHHHFHHHHGHHHHHHHHHHHFFHGGEEGHHHHHGHHHHHHHFHHHHHHGHHHHGHHHHHHHGHHHHHHHHGGGGGHHHHHHHHHHGHGHHHHHHHHHHHGHHHHHHHHHHHHHHHHHHHGHHHHHHHHHHHHHGFAEGGGGGGFGGGGGGF
@M05620:45:000000000-G6HP7:1:1101:8228:5205 1:N:0:116
CATCCTGACCCTGAAGTACCCCATTGAGCATGGCATCGTCACCAACTGGGACGACATGGAGAAGATCTGGCACCACACCTTCTACAACGAGCTGCGCGTGGCCCCGGAGGAGCACCCAGTGCTGCTGACCGAGGCCCCCCTGAACCCCAAGGCCAACAGAGAGAAGATGACTCAGGTGAGGCTCGGCCGACGCCCGTGCTCCTCCCGTCCTTTCCCCAGTCATTTTCTGCCCGGCTTGATTTCTGACATTT
+
ABBBBFFFFFFFGGGGGGGGGGGHHHHHHHHHHHHHHGHHHGHHHGHHHHHHGGGGGHHHHHGHHHHHHHHHHGHHHGGHHHHHHHHHGGGGGHHGGGGGGGHHGGGGGGGGHHHHGGHHHHHHHHHHHHGGGGGGGGGGGGHHHHGGGGHGHHGGGGGGGGGGGGGGGGGGGGGGFGGGGGGGFFFFFAFFFFFFBADFFFFFFFFFFDDFFFFFFFDFFFFFFFFFFEFFFFFFFF.FFFFFFFFFFF/
@M05620:45:000000000-G6HP7:1:1101:14377:5222 1:N:0:116
AGATTACTGCAACAGTTCCCCCTGGACCTGGAAAAGTTTCTTGCCTGGCTTACAGAAGCTGAAACAACTGCCAATGTCCTACAGGATGCTACCCGTAAGGAAAGGCTCCTAGAAGACTCCAAGGGAGTAAAAGAGCTGATGAAACAATGGCAAGTAAGTCAGGCATTTCCGCTTTAGCACTCTTGTGGATCCAATTGAACAATTCTCAGCATTTGTACTTGTAACTGACAAGCCAGGGACAAAACAAAGAT
+
BBBCCFFFFFFFGGGGGGGGGGGGHHHHHHHGHHHHFHHHHHHHHHHGHHHHHHHHHHHHHHGHHHHHHHHHHHHHHHHHHHHHGFHHHHHHHHGGGGHHGGGHHHHHGHHHHHHHHHHHHHHGGAGFFHHHHGHHHHHHFHGHHHHHHHHHHGHHHHFGFGHHHHHHHHGGGGGHHHGHHHHHHGHGHHHHFHHHHGHGFGHHHHHHHHGHHHHHHHHHHHHHHHHHHGHHHGGGGGGGGGGGGFGGFGF
@M05620:45:000000000-G6HP7:1:1101:24275:5222 1:N:0:116
TACCTGTACTGGGGAAGAGTGTAGCAATCGCCATTCCTACCCTAAAGATCGGAAGAGCACACGTCTGAACTCCAGTCACTCCGCGAAATCTCGTATGCCGTCTTCTGCTTGAAAAAAAAACCAACGTAGTAACTTTTTCATCTTTCCTCACTCCCTACTAGTCCAAATCCATGTTCACCCCTGTTCTAGCGACACAATCACATTTTTCTTGCCTTTACCTTTTAGCACTCACGCTTTCTACTCTCACTCTC
+
BBBBBFFFFFFFGGGFFGFGGGHFFGHHHGGGGFGGGHHHGHHFFHHHHHFGGGGFHHHHHHGFFGEDGGHHHHGGGHHHHHEE?CGGEFGHGFEGHHHGFFHGHHGGHHG0FGFFGGG@///////00/111@??1?01>=1>111111.=>0.00.0000000<000/00<=0000:.-..;000000--;--/.090/000099/0000;0000;0009;//;9//;;/...:.99/B/:/B///9/;
@M05620:45:000000000-G6HP7:1:1101:14360:5227 1:N:0:116
AGATTACTGCAACAGTTCCCCCTGGACCTGGAAAAGTTTCTTGCCTGGCTTACAGAAGCTGAAACAACTGCCAATGTCCTACAGGATGCTACCCGTAAGGAAAGGCTCCTAGAAGACTCCAAGGGAGTAAAAGAGCTGATGAAACAATGGCAAGTAAGTCAGGCATTTCCGCTTTAGCACTCTTGTGGATCCAATTGAACAATTCTCAGCATTTGTACTTGTAACTGACAAGCCAGGGACAAAACAAAGAT
+
BABCCFFFFFFFGGGGGGGGGGGGHHHHHHHHHHHHHHHHHHHHHHHHHHHHHHHHHHHHHGHHHHGHHHHHHHHHHHHHHHHHFHHHGHHHHHGEGGHHHHHFHHHHGHHHHHHHHHHHHCFFGFGGHHHHHGHHHHHHGHHHFHHHHHHHHGGGGHHHHHHHHHHHHHGGGGGHHHHHHHHHHGHGHHHHGHHHHGHHFHHHHHGHHHHHHHHHHHHHHHHGHHHHHHHHGGGGGGGGGFFFGGGGGGB
@M05620:45:000000000-G6HP7:1:1101:11624:5238 1:N:0:116
CATCCTGACCCTGGAGTACCCCATTGAGCATGGCATCGTCACCAACTGGGACGACATGGAGAAGATCTGGCACCACACCTTCTACAACGAGCTGCGCGTGGCCCCGGAGGAGCACCCAGTGCTGCTGACCGAGGCCCCCCTGAACCCCAAGGCCAACAGAGAGAAGATGACTCAGGTGAGGCTCGGCCGACGCCCGTGCTCCTCCCGTCCTTTCCCCAGTCATTTTCTGCCCGGCTTGATTTCTGACATTA
+
ABBBBFFFFFFFG4FFGGGGGGGHHHHHFHHHHHHHHGHHHGHHHGHHGFHHGGGGGGHFHHHHHFHHHGHHHGGHHGGHHHHHHHHFGFEEGFHGGGGCEGHHGGGGGGGGHHGGGGHHFHHHHHHHHHFCCGGGGGGDGGGGHHGDDGEEEFGGGGGFF/EGGGFGGGGFFGFFFBFGGGEFCFFDFFCCCCDA@?AEFFBFBADFFFFFBB9BFFA9FFFFFFFFFBBAD>DFF-.BFFBBBF/FFF/
@M05620:45:000000000-G6HP7:1:1101:24024:5239 1:N:0:116
ATCTCTATCTCCTAAAAACCTGTTTAGATTTGGAGATAGACCTTCAGGTTTTTCATCATTTTCTGCATGAATTATACATTGACCACGTTCCAGCGTGGTCAGTTTGCAGCATTCTGTTATTTTGTTTGACAGAGTGTCTTGTTGAGAACATATGTAGGACATGATTTTTTCCTGCAACAGGGAAAATAAAGTATAAGTTTTAAAGATTTATTCTTTAATAAAGGATCTCAAAGCCAGCTTTAGAAAAAGGA
+
CCCCDFFFFFFFGGGGGGGGGGHHHHHHHHHHHHHHHHHHHHHHHHHHHHHGGHHHHHIHHIIHHHHHHHHHHHHHHHHHHHHHGHGGHHHHHHGGGGHHHHHHHHHHHHHHHHHHHHHHHHHHHHHHHHGHHHGHHHHHHHHHHHHHHHHHHHHHHHHHGHHHHHHHHGHHHHHHHHHGHGGHHGHHFHHHHHHHHHHHHHGHHHHHHHHHHHHHHHHHHHHHHHHGHFGHHHHHHGHHHHHHGFHHGGH
@M05620:45:000000000-G6HP7:1:1101:24000:5248 1:N:0:116
ATCTCTATCTCCTAAAAACCTGTTTAGATTTGGAGATAGACCTTCAGGTTTTTCATCATTTTCTGCATGAATTATACATTGACCACGTTCCAGCGTGGTCAGTTTGCAGCATTCTGTTATTTTGTTTGACAGAGTGTCTTGTTGAGAACATATGTAGGACATGATTTTTTCCTGCAACAGGGAAAATAAAGTATAAGTTTTAAAGATTTATTCTTTAATAAAGGATCTCAAAGCCAGCTTTAGAAAAAGGA
+
BBBBBFFFFFFFGGGGGFGGGGGFHHHHHHHHHCHFHHHBGHGHHHHHHHHGGGHHHHHHHHHHGHGHHHHHFHHGHGHHGGHHHHGCGHHFGHGEFGGGFHHHHHHHGGHHHHHHBFFFHHHHFGHHFFFHHHFGHFHHHFHHGHGHFFBDDGGDGHGFFHHHHHHHHGHHHHHEDGHHGGEFACBFFFH?GBFHG>>GBBCFGGHHHHHHHBHHHFGFHFHHFHGHE0BDGB.GGF0:CGGEGFGFDDB
@M05620:45:000000000-G6HP7:1:1101:24019:5257 1:N:0:116
ATCTCTATCTCCTAAAAACCTGTTTAGATTTGGAGATAGACCTTCAGGTTTTTCATCATTTTCTGCATGAATTATACATTGACCACGTTCCAGCGTGGTCAGTTTGCAGCATTCTGTTATTTTGTTTGACAGAGTGTCTTGTTGAGAACATATGTAGGACATGATTTTTTCCTGCAACAGGGAAAATAAAGTATAAGTTTTAAAGATTTATTCTTTAATAAAGGATCTCAAAGCCAGCTTTAGAAAAAGGA
+
CDCDDFFFFFFFGGGGGGGGGGGHHHHHHHHHHHHHHHHHHHHHHHHHHHHGGHHHHHHHIHIHHHHHHGHHHHHGHHHHHGHHHHGHHHHHHHGFGGHHGHHHHHHGHHHHHHHHHHGHHHHHHHHHHHGHHHHHHHHHHHHHHHHFHHHHHHHHHHHHHHHHHHHHHGHHHHHHHHHHHGGGGHHHGHHHHHHHHHHHHGGGHHHHHHHHHHHHHGHHGGHHHHGHHFFHHGHHHGHHHHHHFFGFGGG
@M05620:45:000000000-G6HP7:1:1101:20703:5288 1:N:0:116
CATCCTGACCCTGAAGTACCCCATTGAGCATGGCATCGTCACCAACTGGGACGACATGGAGAAGATCTGGCACCACACCTTCTACAACGAGCTGCGCGTGGCCCCGGAGGAGCACCCAGTGCTGCTGACCGAGGCCCCCCTGAACCCCAAGGCCAACAGAGAGAAGATGACTCAGGTGAGGCTCGGCCGACGCCCGTGCTCCTCCCGTCCTTTCCCCAGTCATTTTCTGCCCGGCTTGATTTCTGACATTA
+
CCCCCFFFFFFFGGGGGGGGGGGHHHHHHHHHHHHHHGHHHGHHHGHHHHHHGGGGGHHHHHHHHHHHHHHHHGHHHGGHHHHHHHHHGGGGGHHGGGGGGGHHGGGGGGGGHHHHGGHGHHGHHHHHHHGGGGGGGGGGGGHHHHGGGGHGHHGGGGGGGGGGGGGGGGGGGGGGFGGGGGGGFFFFFFFFFFFA:DFFFFFFFFFAFFDFFFFFFFDBFFFFFFFFFFFFAFFFFFAFFFFFF0BFFF0
@M05620:45:000000000-G6HP7:1:1101:20436:5295 1:N:0:116
ATCTCTATCTCCTAAAAACCTGTTTAGATTTGGAGATAGACCTTCAGGTTTTTCATCATTTTCTGCATGAATTATACATTGACCACGTTCCAGCGTGGTCAGTTTGCAGCATTCTGTTATTTTGTTTGACAGAGTGTCTTGTTGAGAACATATGTAGGACATGATTTTTTCCTGCAACAGGGAAAATAAAGTATAAGTTTTAAAGATTTATTCTTTAATAAAGGATCTCAAAGCCAGCTTTAGAAAAAGGA
+
BCCCCFFFFFFFGGGGGGGGGGHHHHHHHHHHHHHHHHHHHHHHHHHHHHHGGHHHHIHHIHIHHHHHHHHHHHHHHHHHHHHHHHGHHHHHHHGGGGHHHHHHHHHHHHHHHHHHHHHHHHHHHHHHHHHHHHHHHHHHHHHHHHHHHHHHHHHHHHHHHHHHHHHHHGHHHHHHHHHHHGGHHGHHHHHHHHHHHGHHHHHHHHHHHHHHHHHHHHHHHHHHHHHHHHHHHHHHHGHHHHHHHHHHGGH
@M05620:45:000000000-G6HP7:1:1101:20716:5301 1:N:0:116
CATCCTGACCCTGAAGTACCCCATTGAGCATGGCATCGTCACCAACTGGGACGACATGGAGAAGATCTGGCACCACACCTTCTACAACGAGCTGCGCGTGGCCCCGGAGGAGCACCCAGTGCTGCTGACCGAGGCCCCCCTGAACCCCAAGGCCAACAGAGAGAAGATGACTCAGGTGAGGCTCGGCCGACGCCCGTGCTCCTCCCGTCCTTTCCCCAGTCATTTTCTGCCCGGCTTGATTTCTGACATTA
+
CCCDCFFFFFFFGGGGGGGGGGGHHHHHHHHHHHHHHGHHGGHHHGHHHHHHGGGGGHHHHHHHHHHHHHHHHGHHHGGHHHHHHHHHGGGGGHHGGGGGGGHHGGGGGGGGHHHHGGHGHHHHHHHHHHGGGGGGGGGGGGHHHHGGGGHGHHGGGGGGGGGGGGGGGGGGGGGGGGGGGGGGFFFFFFFFFFFFDFFFFFFFFFFEFFFFFFFFFFFFFFFFFFHFHFFFFFFFFFBFFFFFFBFFFF0
@M05620:45:000000000-G6HP7:1:1101:21546:5303 1:N:0:116
TACCTGTACTGGGGAAGAGTGTAGCAATCGCCATTCCTACCCTAAAGATCGGAAGAGCACACGTCTGAACTCCAGTCACTCCGCGAAATCTCGTATGCCGTCTTCTGCTTGAAAAAAAAAAACTGGAAAATTAATTTCTAGCGGGAAGCCAAATCGACAGATCATATGAGTGGGCCACCACTAAAATAAGATATACTATAAAAGTTTATTAACTGTACCATTTAACACTCAACCTTCCTACCATAAACAAA
+
BBCCCFFFFFFFGGGGGGGGGGGGHHHHHCGGGFHHHHHHFHHFGFG5GGCFGGGFHHHGHHCGHFGFHHGGHFHGHFGDGF?GGEGCEGFHHFAFGHHGEEHGHHHHHFHGGHHHGBCB?//110011011<111111111-----..<///::..-.-:0::00:90B00.........;B000000990;000000000000099B00;000:000000:900;00//0/./009;00.00;0900..
@M05620:45:000000000-G6HP7:1:1101:20428:5318 1:N:0:116
ATCTCTATCTCCTAAAAACCTGTTTAGATTTGGAGATAGACCTTCAGGTTTTTCATCATTTTCTGCATGAATTATACATTGACCACGTTCCAGCGTGGTCAGTTTGCAGCATTCTGTTATTTTGTTTGACAGAGTGTCTTGTTGAGAACATATGTAGGACATGATTTTTTCCTGCAACAGGGAAAATAAAGTATAAGTTTTAAAGATTTATTCTTTAATAAAGGATCTCAAAGCCAGCTTTAGAAAAAGGA
+
AAB?AFFFFFFFGGGGGFGGGFGGFGEGFDFGB4F44FGHHHHHHHHFHGFEFGHHHHHFHHHFFFFDHBDFDHGHHFHHHEFHFHGHGHHHHHGEGGHGHHFFGBGHGHHGEGHFGHFHHHHHHHHFFHGHHEG?FGHHHHHHHHHHHGHHHHFHHHEGHHFHGHHHHGHGHHGFHHHHHGGHFFHHGHEHHHHEG1<GHHFHHHHHHHHHHFHHHBDHHH00GGBGGFHHBBGGFEGHHHGHECGAEAC
@M05620:45:000000000-G6HP7:1:1101:12085:5373 1:N:0:116
CATCCTGACCCTGAAGTACCCCATTGAGCATGGCATCGTCACCAACTGGGACGACATGGAGAAGATCTGGCACCACACCTTCTACAACGAGCTGCGCGTGGCCCCGGAGGAGCACCCAGTGCTGCTGACCGAGGCCCCCCTGAACCCCAAGGCCAACAGAGAGAAGATGACTCAGGTGAGGCTCGGCCGACGCCCGTGCTCCTCCCGTCCTTTCCCCAGTCATTTTCTGCCCGGCTTGATTTCTGACATTA
+
CCCCCFFFFFFFGGGGGGGGGGGHHHHHHHHHHHHHHGHHHGHHHGHHHHHHGGGGGHHHHHHHHHHGHHHHHGHHHGGHHHHHHHHHGGGGGHHGGGGGGGHHGGGGGGGGHGHHGGHHHHHHHHHHHHGGGGGGGGGGGGHHHHGGGGHGHHGGGGGGGGGGGGGGGGGGGGGGGGGGGGGGFFFFFFFFFFFFFFFFFFFFFFFFFFFFFFFFFFFFFFFFFFFFFFFFFFFFFFFFFFFFFFFFFF0
@M05620:45:000000000-G6HP7:1:1101:12067:5373 1:N:0:116
CATCCTGACCCTGAAGTACCCCATTGAGCATGGCATCGTCACCAACTGGGACGACATGGAGAAGATCTGGCACCACACCTTCTACAACGAGCTGCGCGTGGCCCCGGAGGAGCACCCAGTGCTGCTGACCGAGGCCCCCCTGAACCCCAAGGCCAACAGAGAGAAGATGACTCAGGTGAGGCTCGGCCGACGCCCGTGCTCCTCCCGTCCTTTCCCCAGTCATTTTCTGCCCGGCTTGATTTCTGACATTT
+
CCCCCFFFFFFFGGGGGGGGGGGHHHHGHHHHHHFHHGHHHGHGHGHHHHFHGGGGGHHHGHHHGHHHHHHGHGHHHGGHHHHHHHHHGGGGGHHGGGFGGGHHGGGGGGF?HHHHGGHHHHHHHHHHHHGFGGGGGGGGGGHHHHGGGGHGHHGGGGGGGFGGGGGGGGGGGGGGGGGGGGGGFFFFFDFFFFFF9DDFBFFFFFFFFFFFFFFFFFDFFBFFFFFFFBFEFFFFFFFFFFFFF0F0BF0
@M05620:45:000000000-G6HP7:1:1101:24481:5428 1:N:0:116
AAACCAGAAGACATGAGGTCAGCTAGATCGGAAAGCACACGTCTGAACTCCAGTCACTCCGCGAAATCTCGTATGCCGTCTTCTGCTTGAAAAAAAAAAAAAAAAAAAAAAGAAACAAAGCGACCCGAACAAGGATAACAAGAAAACAAAGAACAAAAGTAGAGAGAAGACAAAGGTGACTAAGAAAACATAACCACAGACAAAAAGCTACACGTGAGGAGTAGCGCAGAAGAAGACGTAGGCAAATGTAC
+
CCCCCBCFFFFFGGGGGGGGGGHHHHHHHHGGGGHHHHGHGHHHGHHHHHHHHHHGHHHHGGGGGGHGHHHFEHHHHGFGHGHHEGHHHGBGHHGGGGG><////------...:/C../;.:-----:--//..009900//;:/:...//.;//:;/00;00:..0/9//////00000900009//.000009...0.///....0000/...:..0.//00-9---/00//0/.....00..90:0:
@M05620:45:000000000-G6HP7:1:1101:17171:5476 1:N:0:116
TACCTGTACTGGGGAAGCATTTGAATATCCCCCCATGGTGATGGGGACGGAGAACTGCTCCATAAACACAGGCAACGTGCCTAACTTTCCCGGGAAGATGAAGTCAAAGAGCGACTCGGAGGTTATTTTGCATCGGTGAGCCAGACAGAATGACCCGATGAGGGGTGCGAAACTATTTGAGGAAAGGAAGCACCTTTTTATTAAATTTACCTTTTAGCAATCGCCATTCCTACCCTAAAGATCGGAAGAGC
+
BBAABFFFFFFFAEGEFGGFFFHFHHGHHHHGGGGHFHGHHHHHHGGGEGFGGHHHHHHHHHHGFFH5FCC1FGFGEGHEHHHHHHHHHHHGGGGGEGGHHFHHHHHHGHFHG@DCGED/CGEHHHHHHHHEGHGDEDCGHHHHFFHHHHEHF1GHGGC?HGHGGCDGGGGGGGFGFFGCGFFG/AFGFFGFGGGEGGGEGFFF/FFF/:FFFFFFFFFBFBEFFFFFF/BFFFFBBBFFFFFE.DEDFFF
@M05620:45:000000000-G6HP7:1:1101:17193:5480 1:N:0:116
TACCTGTACTGGGGAAGCATTTGAATATCCCCCCATGGTGATGGGGACGGAGAACTGCTCCATAAACACAGGCAACGTGCCTAACTTTCCCGGGAAGATGAAGTCAAAGAGCGACTCGGAGGTTATTTTGCATCGGTGAGCCAGACAGAATGACCCGATGAGGGGTGCGAAACTATTTGAGGAAAGGAAGCACCTTTTTATTAAATTTACCTTTTAGCAATCGCCATTCCTACCCTAAAGATCGGAAGAGC
+
DDDDDFFFFFFFGGGGGGGGGGHHHHHHHHHGGGGHHHGHHHHHHGGGGGGGGHHHHHHHHHHHHHHHHHHHGHHHGHHHHHHHHHHHHHHGGGGGGHHHHHGHHHHHHHHHGGGGGGGGFGCHHHHHHHHHHHGGCEGHHHHHFGHHHHHHHHHHGGGGHHHGGCEGGGGGGGGGCFFFGGGGGFFFGGGGGGGGGGGGGFFFFFFHFFFFFFFFFFFFFFEFFFFFFFFFFFFFFBFFFFFFFFFFFFF
@M05620:45:000000000-G6HP7:1:1101:17176:5495 1:N:0:116
TACCTGTACTGGGGAAGCATTTGAATATCCCCCCATGGTGATGGGGACGGAGAACTGCTCCATAAACACAGGCAACGTGCCTAACTTTCCCGGGAAGATGAAGTCAAAGAGCGACTCGGAGGTTATTTTGCATCGGTGAGCCAGACAGAATGACCCGATGAGGGGTGCGAAACTATTTGAGGAAAGGAAGCACCTTTTTATTAAATTTACCTTTTAGCAATCGCCATTCCTACCCTAAAGATCGGAAGAGC
+
ABCCCFFFFFFFGGGGGGGGGGHHHHHHHHHGGGGHHHHHHHHHHGGGGGGGGHHHHHHHHHHHHHHHHHHHGHHHGHHHHHHHHHHHHHHGGGGGGHHHHHHHHHHHHHHHGGGGGGGGGGGHHHHHHHHHHHGGCEGHHHHHHGHHHHHHH1GHGGGDHHHGGEDGGGGGGGGGFFGGGGFGGGGGGGGGGGGGGGGGGFFFFFFFFFFFFFFFFFFFFFEFFFFFFFFFFFFFFFFFFFFFFFFFFFF
@M05620:45:000000000-G6HP7:1:1101:15721:5496 1:N:0:116
CATCCTGACCCTGAAGTACCCCATTGAGCATGGCATCGTCACCAACTGGGACGACATGGAGAAGATCTGGCACCACACCTTCTACAACGAGCTGCGCGTGGCCCCGGAGGAGCACCCAGTGCTGCTGACCGAGGCCCCCCTGAACCCCAAGGCCAACAGAGAGAAGATGACTCAGGTGAGGCTCGGCCGACGCCCGTGCTCCTCCCGTCCTTTCCCCAGTCATTTTCTGCCCGGCTTGATTTTGACATTAG
+
ABCCBFFFFFFFGGGGGGGGGGGHHHHHFHHHHHHHHGHHHGHHHGHHHHHHGGGGGHHGHHHHHHHHHHHHHGHHHGGHHHHHHHHHGGGGGHHGGGGGGGHHGGGGGGGGHGHHGGHHHHHHHHHHHHGGGGGGGGGGGGHHHHGGGGHGHHGGGGGGGGGGGGGGGGGGGGGGGGGGGGGGFFFFFFFFFFFABFFFFFFFFFFFFFFFFFFFFFDFFFFFFFFBFEFEFFFFFCAFFFFFFFFF/F;
@M05620:45:000000000-G6HP7:1:1101:6868:5554 1:N:0:116
CATCCTGACCCTGAAGTACCCCATTGAGCATGGCATCGTCACCAACTGGGACGACATGGAGAAGATCTGGCACCACACCTTCTACAACGAGCTGCGCGTGGCCCCGGAGGAGCACCCAGTGCTGCTGACCGAGGCCCCCCTGAACCCCAAGGCCAACAGAGAGAAGATGACTCAGGTGAGGCTCGGCCGACGCCCGTGCTCCTCCCGTCCTTTCCCCAGTCATTTTCTGCCCGGCTTGATTTCTGACATTT
+
AAAAAFFFFFFFGGGGGGFGGGGHHHGHHHHHHHHHHGHHHGHHHGHHHHHHFEGGGHHHHHHGGHGHHGHHHGHHHGGHHHHFHGHHFFGFGHHGGGGGGGHHGGGGGGGGGEHHAFGGHHHHHHHHHHGGGGGGGGGGGGHGHHGGGGGGHHGGGEGFGGGGGFFFFGFGGGGGFGFFGGGGFFFFCAFFDAFA-;:AFFFFFFAADDDFFFFFFFFFFFFFFFFFF/9ADFCFCF:BFFBFF/;/;F/
@M05620:45:000000000-G6HP7:1:1101:6890:5560 1:N:0:116
CATCCTGACCCTGAAGTACCCCATTGAGCATGGCATCGTCACCAACTGGGACGACATGGAGAAGATCTGGCACCACACCTTCTACAACGAGCTGCGCGTGGCCCCGGAGGAGCACCCAGTGCTGCTGACCGAGGCCCCCCTGAACCCCAAGGCCAACAGAGAGAAGATGACTCAGGTGAGGCTCGGCCGACGCCCGTGCTCCTCCCGTCCTTTCCCCAGTCATTTTCTGCCCGGCTTGATTTCTGACATTT
+
BCCCCFFFFFFFGGGGGGGGGGGHHHHHHHHHHHHHHGHHHGHHHGHHHHHHGGGGGHHHHHHHHHHHHHHHHGHHHGGHHHHHHHHHGGGGGHHGGGGGGGHHGGGGGGGGHHHHGGHHHHHHHHHHHHGGGGGGGGGGGGHHHHGGGGHGHHGGGGGGGGGGGGGGGGGGGGGG0;CAFGGGFFFFF-@DDFFF;:DEFFFFFFF9DD.FFFFFFFDFFFFFFFFFFFFFFBCDCF9FFFFFEFFFFF/
@M05620:45:000000000-G6HP7:1:1101:6877:5576 1:N:0:116
CATCCTGACCCTGAAGTACCCCATTGAGCATGGCATCGTCACCAACTGGGACGACATGGAGAAGATCTGGCACCACACCTTCTACAACGAGCTGCGCGTGGCCCCGGAGGAGCACCCAGTGCTGCTGACCGAGGCCCCCCTGAACCCCAAGGCCAACAGAGAGAAGATGACTCAGGTGAGTCTCGGCCGACGCCCGTGCTCCTCCCGTCCTTTCCCCAGTCATTTTCTGCCCGGCTTGATTTCTGACATTT
+
ABBBBFDFFFFFCGFFGGGGGGGHHHFCGHHHCGHHHEHGHGHHHGHFGGHH?EEFGHFHFHHHHHHFFGHFGGHHHGGHHHHHHHHH@FEGGHHCGEGE@EHHGGCGC///FHHHGGHH1FHHGH<DGHACCCAFGFFGGEFHGHGGGGHGGHEEGGGGGF.:9BFGGGGGGGGGGGGF9;CFF?AFCFF=CFF>-.;EBB/BBEFFFFDFFFFFFF.FFFFFFFFFFFFF?;>BCAFFFFFF9/9/;F/
@M05620:45:000000000-G6HP7:1:1101:16688:5576 1:N:0:116
AGATTACTGCAACAGTTCCCCCTGGACCTGGAAAAGTTTCTTGCCTGGCTTACAGAAGCTGAAACAACTGCCAATGTCCTACAGGATGCTACCCGTAAGGAAAGGCTCCTAGAAGACTCCAAGGGAGTAAAAGAGCTGATGAAACAATGGCAAGTAAGTCAGGCATTTCCGCTTTAGCACTCTTGTGGATCCAATTGAACAATTCTCAGCATTTGTACTTGTAACTGACAAGCCAGGGACAAAACAAAGAT
+
ABBCCFFFFFFFGGGGGGGGGGGGHHHHHHHHHHHHGHHHHHHHHHHHHHHHHHHHHHHHHHHHHHHHHHHHHHHHHHHHHHHHHHHHHHHHHHGGGGHHHHHHHHHHGHHHHHHHHHHHHHHGGHGGHHHHHGHHHHHHHHHHHHHHHHHHHGHHHHHHHHHHHHHHHHGGGGGHEHHHHHHHHHHGHGHHHHHHHHHGHGHHHHHHHHHHHHHHHFHHHHHGHHHHGHHHHGGGEGGGGFFGGGGGGFC
@M05620:45:000000000-G6HP7:1:1101:22034:5582 1:N:0:116
ATCTCTATCTCCTAAAAACCTGTTTAGATTTGGAGATAGACCTTCAGGTTTTTCATCATTTTCTGCATGAATTATACATTGACCACGTTCCAGCGTGGTCAGTTTGCAGCATTCTGTTATTTTGTTTGACAGAGTGTCTTGTTGAGAACATATGTAGGACATGATTTTTTCCTGCAACAGGGAAAATAAAGTATAAGTTTTAAAGATTTATTCTTTAATAAAGGATCTCAAAGCCAGCTTTAGAAAAAGGA
+
BCCCCFFFFFFFGGGGGGGGGGHHHHHHHHHHHHHHHHHHHHHHHHHHHHHGGHHHHHHHHHHHHHHHHHHHHHHGHHHHHGHHHHGHHHHHHHGFGGHHHHHHHHHHHHHHHHHHHHHHHHHHHHHHHHHHHHHHHHHHHHHHHHHHHHHHHHHHHHHHHHHHHHHHHGHHHHHHHHHHHGGGHHHHGGHHHGHHHFGHHGHHHHHHHHHHHHHHHHHGHGHHHHHHHGHGHHHHHGHHHHHGHHGGGGH
@M05620:45:000000000-G6HP7:1:1101:22003:5583 1:N:0:116
ATCTCTATCTCCTAAAAACCTGTTTAGATTTGGAGATAGACCTTCAGGTTTTTCATCATTTTCTGCATGAATTATACATTGACCACGTTCCAGCGTGGTCAGTTTGCAGCATTCTGTTATTTTGTTTGACAGAGTGTCTTGTTGAGAACATATGTAGGACATGATTTTTTCCTGCAACAGGGAAAATAAAGTATAAGTTTTAAAGATTTATTCTTTAATAAAGGATCTCAAAGCCAGCTTTAGAAAAAGGA
+
ABBCCFFFFFFFGGGGGGGGGGGHHHHHHHGHEFG4FGFFHHHHHHGHGHHGGHFHHFGHHHHHHHHHHGHHHHHGHGHHHHFHGHGHHHHGHHGGGGHHHHHHHHHGHHHHGHHFFHGFHHHHHHHHFHFFFHHHHHHHHHHHHHGFHGHHGHHHHHHHHHHHHHHHHGHHHHFHHHAGHGEFGFHFFGHFGHFGG>>GHFEFHFGGHHHHHHHHHGHFGD=FGHHHHGHHFGGHHGHHHFHHFHHHGDG
@M05620:45:000000000-G6HP7:1:1101:22015:5596 1:N:0:116
ATCTCTATCTCCTAAAAACCTGTTTAGATTTGGAGATAGACCTTCAGGTTTTTCATCATTTTCTGCATGAATTATACATTGACCACGTTCCAGCGTGGTCAGTTTGCAGCATTCTGTTATTTTGTTTGACAGAGTGTCTTGTTGAGAACATATGTAGGACATGATTTTTTCCTGCAACAGGGAAAATAAAGTATAAGTTTTAAAGATTTATTCTTTAATAAAGGATCTCAAAGCCAGCTTTAGAAAAAGGA
+
BCCCCFFFFFFFGGGGGGGGGGHHHHHHHHHHHHH4FHHHHHHHHHHHHHHGGHHHHHIHIIIIHHHHHHHHHHHGHHHHHGHHGHGHHHHHHHGFGGHHGHHHHHHGHHHHHHHHHHHHHHHHHHHHGHHHHHHHHHHHHHHHGHGHHGHHHHHHHHHHHHHHHHHHHGHHHHHHHHHHHGGGHHHHGHHHGGHHHDGHHGGGHGHHHGHHHGHHHGHGHGHHHHHHHGGFHGGHHGGHHHHFFHFHGGH
@M05620:45:000000000-G6HP7:1:1101:22032:5600 1:N:0:116
ATCTCTATCTCCTAAAAACCTGTTTAGATTTGGAGATAGACCTTCAGGTTTTTCATCATTTTCTGCATGAATTATACATTGACCACGTTCCAGCGTGGTCAGTTTGCAGCATTCTGTTATTTTGTTTGACAGAGTGTCTTGTTGAGAACATATGTAGGACATGATTTTTTCCTGCAACAGGGAAAATAAAGTATAAGTTTTAAAGATTTATTCTTTAATAAAGGATCTCAAAGCCAGCTTTAGAAAAAGGA
+
BBBBBFFFFFFFGGGGDGGGGGGGFHFHHHHHCGHHHHHGHHHHHHHGHHHGGHHHHHHHHHHHHHHHHHHHHHHHHHHHHGHHHHGHHHHFHHGEFGHHHHGHHFHHHHHHHHHHHHHHHHHHHHHHHHHHHHHHHHHHHHHHHHEFHHHHHHFGHHHGHHGHHHHHHGHHHHHHHHGHHGGHHHHGHHHHHGHHHGHHHGHHHHHHHHHHHGHHFHHHHFHFGHHHHHGEBCGFGGHHHHHGHFHGGGE
@M05620:45:000000000-G6HP7:1:1101:22973:5600 1:N:0:116
ATCTCTATCTCCTAAAAACCTGTTTAGATTTGGAGATAGACCTTCAGGTTTTTCATCATTTTCTGCATGAATTATACATTGACCACGTTCCAGCGTGGTCAGTTTGCAGCATTCTGTTATTTTGTTTGACAGAGTGTCTTGTTGAGAACATATGTAGGACATGATTTTTTCCTGCAACAGGGAAAATAAAGTATAAGTTTTAAAGATTTATTCTTTAATAAAGGATCTCAAAGCCAGCTTTAGAAAAAGGA
+
CCCCCFFFFFFFGGGGGGGGGGHHHHHHHHHHHHHHHHHGHHHHHHHHHHHGGHHHHIHHHHIIHHHHHHHHHHHHHHHHHHHHHHGHHHHHHHGGGGHHHHHHHHHHHHHHHHHHHHHHHHHHHHHHHHHHHHHHHHHHHHHHHHHHHHHHHHHHHHHHHHHHHHHHHGHHHHHHHHHHHGGHHHHHHHHHHHHHHHHHHHHHHHHHHHHHHHHHHHHHHHHHHHHHHHHHHHHHHGHHHHHGHHHHGGG
@M05620:45:000000000-G6HP7:1:1101:16676:5602 1:N:0:116
AGATTACTGCAACAGTTCCCCCTGGACCTGGAAAAGTTTCTTGCCTGGCTTACAGAAGCTGAAACAACTGCCAATGTCCTACAGGATGCTACCCGTAAGGAAAGGCTCCTAGAAGACTCCAAGGGAGTAAAAGAGCTGATGAAACAATGGCAAGTAAGTCAGGCATTTCCGCTTTAGCACTCTTGTGGATCCAATTGAACAATTCTCAGCATTTGTACTTGTAACTGACAAGCCAGGGACAAAACAAAGAT
+
BBBBBFFFFFFFGGGGGGGGGGGGAHHHHHAHHHHHHHHHHHHHHHHHHHHHFHHFHHHHFFHFHHHHHHHHGHHHHHHHHHHHHHHHHHHHHHGGGGHGHHGGHHHHGHHGHHHGHHHFHCGGCEGGHHHHHGHHHHGHHHGHHGHHGHHHHGHHHHHHHHFGEHHHHHGGGGGHDGHHHHHGHGHGHHHGHHHFHBFCFGHHHHHD=GDFGHEHHHHGFHGBHHGFHHHHEEFFEGEGGGGGGGGGFF;
@M05620:45:000000000-G6HP7:1:1101:22952:5607 1:N:0:116
ATCTCTATCTCCTAAAAACCTGTTTAGATTTGGAGATAGACCTTCAGGTTTTTCATCATTTTCTGCATGAATTATACATTGACCACGTTCCAGCGTGGTCAGTTTGCAGCATTCTGTTATTTTGTTTGACAGAGTGTCTTGTTGAGAACATATGTAGGACATGATTTTTTCCTGCAACAGGGAAAATAAAGTATAAGTTTTAAAGATTTATTCTTTAATAAAGGATCTCAAAGCCAGCTTTAGAAAAAGGA
+
BCDCDFFFFFFFGGGGGGGGGGHHHHHHHHHHHHHHHHHHGHHHHHHHHHHGGHHHHHHHHIHHHHHHHHHHHGHHHHHHHHHHGHGHHHHHHHGFGGHHHHHHHHHHHHHHHHHHHHHHHHHHHHHHGHHHHHHHHHHHHHHHHHHHHGHHHHHHHHHHHHHHHHHHHGHHHHHHHHHHHGGGHHHGHFHHHHHGGFGHHGGHHHHHHHGHHHHHGGHHHHGHHHHHHGGGHHHHHGHHHHHFFFHGGGH
@M05620:45:000000000-G6HP7:1:1101:22580:5632 1:N:0:116
TACCTGTACTGGGGAAGAGTGTAGCAATCGCCATTCCTACCCTAAAGATCGGAAGAGCACACGTCTGAACTCCAGTCACTCCGCGAAATCTCGTATGCCGTCTTCTGCTTGAAAAAAAAACTCTCGGAGGTTATTTTGCATCGGTGAGCCAGCCAGCATGAGCCGATGAGGGGTGCGAAACTATTTGAGGAAAGGAAGCACCTTTTTATTAAATTTACCTTTTAGTAATCGCCATTCCTACTCTAAAGATC
+
BBABBFFFFFFFGGGGGFFGFGHG5AFHHAFGG2DFDFFCFAG2AEA5BBFEGG?CGH3GAGECAAADBEFEHHF5@FF@F2?E////?FF@G?EBGE?E>@?FHD?DGBG03BEEF/B//22>@</?<A/?11111<F1D1..>>FC<</<.<<G./D0000;---;C0/.:.;.;.9A?0FBBF0;9/09/.9.9../BAFF//9.99F/;99B/;///;FFF/9/;/..A?9////9//;F/9/////
@M05620:45:000000000-G6HP7:1:1101:9385:5645 1:N:0:116
CATCCTGACCCTGAAGTACCCCATTGAGCATGGCATCGTCACCAACTGGGACGACATGGAGAAGATCTGGCACCACACCTTCTACAACGAGCTGCGCGTGGCCCCGGAGGAGCACCCAGTGCTGCTGACCGAGGCCCCCCTGAACCCCAAGGCCAACAGAGAGAAGATGACTCAGGTGAGGCTCGGCCGACGCCCGTGCTCCTCCCGTCCTTTCCCCAGTCATTTTCTGCCCGGCTTGATTTCTGACATTA
+
BBBBBFFFFFFFGGGGGGGGFGGHHGHHHHHHHHHHHDHHHGHHHGHHHHHHGGFGGGHHHGGHHGHGHHHHHGHHGGGHHHHHHHHHGGEGGHHGEGGGGGHHGGGGGGGGHHHHGGGGHHGHHGHHHHGGGGGFGFGGGGGHHHGGDAHEHHGGGGGGFFGGFGFGGGFFFGGGGGGFGGEFF-.ADFFFFFFADFDFFFFFFFFEFFFFFB9BBF.BFEFFFBFFEFFFF;-BD=.9BFFFF/9FFF/
@M05620:45:000000000-G6HP7:1:1101:19035:5756 1:N:0:116
CATCCTGACCCTGAAGTACCCCATTGAGCATGGCATCGTCACCAACTGGGACGACATGGAGAAGATCTGGCACCACACCTTCTACAACGAGCTGCGCGTGGCCCCGGAGGAGCACCCAGTGCTGCTGACCGAGGCCCCCCTGAACCCCAAGGCCAACAGAGAGAAGATGACTCAGGTGAGGCTCGGCCGACGCCCGTGCTCCTCCCGTCCTTTCCCCAGTCATTTTCTGCCCGGCTTGATTTCTGACATTT
+
CCCCCFFFFFFFGGGGGGGGGGGHHHHHHHGGGHHHHGHHHGHHHGHHHHHHGGGGGHHGHHHHFHHHGHHHHGGHHGGHHHHHHHHHGGGGGHHGGGGGGFHHGGFFGGGGHHHHGGHHHHHHHHHHHHCGGGDGGGGGGGHHHHGG?.GFHEAAEGGGGGGGGGGGGGGGGGFGGGGGGEFFFFFFFFFFFFFF@DDEFFFFFFDFDFDFFFFFFFFFFFFFFFFFFFFFFFFFF-;BFFFFFFFFFF/
@M05620:45:000000000-G6HP7:1:1101:13139:5766 1:N:0:116
AGATTACTGCAACAGTTCCCCCTGGACCTGGAAAAGTTTCTTGCCTGGCTTACAGAAGCTGAAACAACTGCCAATGTCCTACAGGATGCTACCCGTAAGGAAAGGCTCCTAGAAGACTCCAAGGGAGTAAAAGAGCTGATGAAACAATGGCAAGTAAGTCAGGCATTTCCGCTTTAGCACTCTTGTGGATCCAATTGAACAATTCTCAGCATTTGTACTTGTAACTGACAAGCCAGGGACAAAACAAAGAT
+
CCCDEFFFFFFFGGGGGGGGGGGGHHHHHHHHHHHHGHHHHHHHHHHHHHHHHHHHHHHHHHHHHHHHHHHHHHHHHHHHHHHHHGHHHHHHHHGGGGHHHHHHHHHHGHHHHHHHHHHHHHHGGGGGHHHHHGHHHHHHHHHHHHHHHHHHHGHHGHHHHHHHHHHHHHGGGGGHHHHHHHHHHGGGHHHHGHHHHHHHGHHHHHHHHHHHHHHHHGHHHHHGHHHHHHGGHGGGFGGGGGGGGGGGGGB
@M05620:45:000000000-G6HP7:1:1101:19035:5776 1:N:0:116
CATCCTGACCCTGAAGTACCCCATTGAGCATGGCATCGTCACCAACTGGGACGACATGGAGAAGATCTGGCACCACACCTTCTACAACGAGCTGCGCGTGGCCCCGGAGGAGCACCCAGTGCTGCTGACCGAGGCCCCCCTGAACCCCAAGGCCAACAGAGAGAAGATGACTCAGGTGAGGCTCGGCCGACGCCCGTGCTCCTCCCGTCCTTTCCCCAGTCATTTTCTGCCCGGCTTGATTTCTGACATTA
+
CCCDDFFFFFFFGGGGGGGGGGGHHHHHHHHHHHHHHGHHHGHHHGHHHHHHGGGGGHHHHHHHHHHHHHHHHGHHHGGHHHHHHHHHGGGGGHHGGGGGGGHHGGGGGGGGHHHHGGHHHHHHHHHHHHGGGGGGGGGGGGHHHHGGGGHGHHGGGGGGGGGGGGGGGGGGGGGGGGGGGGGGFFFFFFFFFFFFCFFFFFFFFFFFFFFFFFFFFFFFFFFFFFFFFFFF?FFFFFFFFFFFFFFFFF0
@M05620:45:000000000-G6HP7:1:1101:11559:5778 1:N:0:116
CATCCTGACCCTGAAGTACCCCATTGAGCATGGCATCGTCACCAACTGGGACGACATGGAGAAGATCTGGCACCACACCTTCTACAACGAGCTGCGCGTGGCCCCGGAGGAGCACCCAGTGCTGCTGACCGAGGCCCCCCTGAACCCCAAGGCCAACAGAGAGAAGATGACTCAGGTGAGGCTCGGCCGACGCCCGTGCTCCTCCCGTCCTTTCCCCAGTCATTTTCTGCCCGGCTTGATTTCTGACATTT
+
BBBBBFFFFFFFGGGGGGGGGGGHHHHHHHHHHHHHHGHHHGHHHGHHHHHHGGGGGHHHHHHHHGHGHHHHHGHHHGGHHHHGHHHHGGGGGHHGGGGGGGHHGGGGGGGGHGHHGGHHHHHHHHHHHHGGCCGGGGGGGGHHHHGGGGHGHHGGGGGGGGGGGGGGGGGGGEGGGGGGGGEGFFFFFFFFFFFF=ADEFFFFFFFFFF?BBFFFFFDFFFFFFFFFFFFFFAFFCFFFFFFFFFFFFF/
@M05620:45:000000000-G6HP7:1:1101:19049:5786 1:N:0:116
CATCCTGACCCTGAAGTACCCCATTGAGCATGGCATCGTCACCAACTGGGACGACATGGAGAAGATCTGGCACCACACCTTCTACAACGAGCTGCGCGTGGCCCCGGAGGAGCACCCAGTGCTGCTGACCGAGGCCCCCCTGAACCCCAAGGCCAACAGAGAGAAGATGACTCAGGTGAGGCTCGGCCGACGCCCGTGCTCCTCCCGTCCTTTCCCCAGTCATTTTCTGCCCGGCTTGATTTCTGACATTT
+
BBBBBFFFFFFFGGGGGGGGGGGHHHHHHHHHHHHHHGHHHGHHHGHHHHFGGGGGDHHFHGHHGFHHHHHHHGGHHGGHHHHHHHHHGGGGGFFGGGG?EFHGEGCGGGGGHHGHGGHHHFHHHHFGHHGGGGGGGGGGDGFHHHGGGGHEEFGGGGGGGFGFFGFFGGGFFGGGGEGGGGGGFFFFFCFFFCFB@DDFFFBFFFDFDFFFFFFFFBABF/FFFFFFFFFF?=FFF;.BFFFFFBFFFF/
@M05620:45:000000000-G6HP7:1:1101:10906:5810 1:N:0:116
AGATTACTGCAACAGTTCCCCCTGGACCTGGAAAAGTTTCTTGCCTGGCTTACAGAAGCTGAAACAACTGCCAATGTCCTACAGGATGCTACCCGTAAGGAAAGGCTCCTAGAAGACTCCAAGGGAGTAAAAGAGCTGATGAAACAATGGCAAGTAAGTCAGGCATTTCCGCTTTAGCACTCTTGTGGATCCAATTGAACAATTCTCAGCATTTGTACTTGTAACTGACAAGCCAGGGACAAAACAAAGAT
+
>AABCFFFFFFFGGFBGGGGGGGFFFGHHHHHHFHHBGHHHHHHHHHHHHHHHHFGFHHHHHHGHHHHHHHHGHHFHHHHHHHHHHHHHHHHHHGGGGHHFFHHHHHHGHGHHGHGHHHHHHHGDHGEFHHHHGHHHHGHHHHHHHHHGFGFHGHHHHHHGHHHHHHHHHGGGGGFHHHHHHHHHHCEBGHGHHHHHGHHHHHHHHHDDGHHHHFC;CGGHFHHHHHHHHHHHGGGGGGGGFFFGGGGGGG
@M05620:45:000000000-G6HP7:1:1101:18942:5812 1:N:0:116
AGATTACTGCAACAGTTCCCCCTGGACCTGGAAAAGTTTCTTGCCTGGCTTACAGAAGCTGAAACAACTGCCAATGTCCTACAGGATGCTACCCGTAAGGAAAGGCTCCTAGAAGACTCCAAGGGAGTAAAAGAGCTGATGAAACAATGGCAAGTAAGTCAGGCATTTCCGCTTTAGCACTCTTGTGGATCCAATTGAACAATTCTCAGCATTTGTACTTGTAACTGACAAGCCAGGGACAAAACAAAGAT
+
BBBCCFFFFFFFGGGGGGGGGGGGHHHHHHHHHHHHGHHHHHHHHHHHHHHHHHHHHHHHHHHHHHHHHHHHGHHHHHHHHHHHGHHHHHHHHHGGGGHHHHHHHHHHGHHHHHHGHHHHHHHGGGGFHHHHHGHHHHHHHHHHHHHHHHHHHGHHHHHHHHGHHHHHHHGGGGGHHHHHHHHHHHHGGHHHGGHHHGHHHHHHHHHHHGHHHHHHHHHHHHHHHHHHGHGHHGGGGBFGGGGGGGGGGGG
@M05620:45:000000000-G6HP7:1:1101:20344:5814 1:N:0:116
ATCTCTATCTCCTAAAAACCTGTTTAGATTTGGAGATAGACCTTCAGGTTTTTCATCATTTTCTGCATGAATTATACATTGACCACGTTCCAGCGTGGTCAGTTTGCAGCATTCTGTTATTTTGTTTGACAGAGTGTCTTGTTGAGAACATATGTAGGACATGATTTTTTCCTGCAACAGGGAAAATAAAGTATAAGTTTTAAAGATTTATTCTTTAATAAAGGATCTCAAAGCCAGCTTTAGAAAAAGGA
+
AAAAAFFFFFFFGGGGGGGGGGFGHGHFHHFGHHFHHGHGHFGHHHHHHHHGGHHHHGHHGGHHHHHHHHHGGHGHGGHHHFHHHGGGGHHEHGGGGGHHHHHHHHFHHHHHHHHHHHHHHHHHGHHHHHHHHHHHHHHHHHHHGHHGHHHHHHHHHHHHHHHHHHHHHGHHHHHHHHHHHGGGHHHHHHHGHHHHHGHHHHGGHHHHHGHHHHHHHHHHHHHHEHGHHHGHHGHHHGHHHHHGGHGHGGH
@M05620:45:000000000-G6HP7:1:1101:18925:5822 1:N:0:116
AGATTACTGCAACAGTTCCCCCTGGACCTGGAAAAGTTTCTTGCCTGGCTTACAGAAGCTGAAACAACTGCCAATGTCCTACAGGATGCTACCCGTAAGGAAAGGCTCCTAGAAGACTCCAAGGGAGTAAAAGAGCTGATGAAACAATGGCAAGTAAGTCAGGCATTTCCGCTTTAGCACTCTTGTGGATCCAATTGAACAATTCTCAGCATTTGTACTTGTAACTGACAAGCCAGGGACAAAACAAAGAT
+
AAAAAFFFFFDFFGGGGGGGGGCDHHHHHHECGHHHFHHHGBGGHHHHHHHGHHHHHHHHHHHFHHHHHHHHHHGGFGGHHHHHGHGEHGHHFHEEFDFHHHFFGEFHGFHHHHGHHHHHGGHGCEGEHGHHHGGHGCGGGFHHHHHHFFHHFGDF>F@GHHHHHGHHHHGGDGGHGHHHGHHHH>FEHHHHHHHHHFHFHHHHHGHD=GBHHCGCGHGFHHHFHHHFGHHHHGGGGBEGFFFFGGGGGGG
@M05620:45:000000000-G6HP7:1:1101:10922:5824 1:N:0:116
AGATTACTGCAACAGTTCCCCCTGGACCTGGAAAAGTTTCTTGCCTGGCTTACAGAAGCTGAAACAACTGCCAATGTCCTACAGGATGCTACCCGTAAGGAAAGGCTCCTAGAAGACTCCAAGGGAGTAAAAGAGCTGATGAAACAATGGCAAGTAAGTCAGGCATTTCCGCTTTAGCACTCTTGTGGATCCAATTGAACAATTCTCAGCATTTGTACTTGTAACTGACAAGCCAGGGACAAAACAAAGAT
+
A?AA1DDF31BD1GF3FGGGFEGFCHCGHBCBFGFBGCGFAAB1GDHHFHHCBBD1FA1GC1AA1FGCEGFA1FHFAF2GDGHCEFCG0BGHFHGGC?G@G0B00?@GFGHED@@1>FG1>1BFFC?EGHHFF/BBGC1GHB1DDBGDDC0GBFGHEHDHHBHHEHHHFDAFGGEHBGHFFGFDD1<<GFFFG00<G0000CGD<D<<0<0C:GCHHHHF::;BGHC0CHHAGEGFG....C/CFGGGGF;
@M05620:45:000000000-G6HP7:1:1101:20361:5825 1:N:0:116
ATCTCTATCTCCTAAAAACCTGTTTAGATTTGGAGATAGACCTTCAGGTTTTTCATCATTTTCTGCATGAATTATACATTGACCACGTTCCAGCGTGGTCAGTTTGCAGCATTCTGTTATTTTGTTTGACAGAGTGTCTTGTTGAGAACATATGTAGGACATGATTTTTTCCTGCAACAGGGAAAATAAAGTATAAGTTTTAAAGATTTATTCTTTAATAAAGGATCTCAAAGCCAGCTTTAGAAAAAGGA
+
BBBBADFFFFFFGCFB44EECGHGHFFHHHHGFFFGHFF5BFHHHFFHBGHFEHHGHHDGHHHHHHD5GFFGFGHHGHFHFHHHHHDFAGHHFHCEEGHHHHHHHHHHEFHHEGGHHGHDGFHHHHHHHHHHEHGFHHGHHHHHFGHGGHGGFHGFHEFHHEFHFGHHFCGHHHG0<CGFHGEAG0GGHFHGGHH1G>FGHH11DBHGHHHHHHHHFGGFGFFGHHHHHHFHHHGHGGFFHGFFGHHH??C
@M05620:45:000000000-G6HP7:1:1101:18939:5833 1:N:0:116
AGATTACTGCAACAGTTCCCCCTGGACCTGGAAAAGTTTCTTGCCTGGCTTACAGAAGCTGAAACAACTGCCAATGTCCTACAGGATGCTACCCGTAAGGAAAGGCTCCTAGAAGACTCCAAGGGAGTAAAAGAGCTGATGAAACAATGGCAAGTAAGTCAGGCATTTCCGCTTTAGCACTCTTGTGGATCCAATTGAACAATTCTCAGCATTTGTACTTGTAACTGACAAGCCAGGGACAAAACAAAGAT
+
BBCCCFFFFFFFGGGGGGGGGGGGHHHHHHHHHHHHHHHHHHHHHHHHHHHHHHHHHHHHHGHHHHGHHHHHHHHHHHHHFGFHHGHHHHHHHHGGGGHHHGHHHHHHGHHHBGHGHHHHGHHGGHGFFGHHHGHHHHGHHHHGHHHHHHHHHGHHGHHHHHGHHHHHHHGGGGGHHHHHHHHHHGHGHHHHFHHHHGGGFHHHHHHDGGGHHHHHHHHHGHHHHHHHHGGHHGGGGGGGGGFFGEGGGGF
@M05620:45:000000000-G6HP7:1:1101:21750:5905 1:N:0:116
ATCTCTATCTCCTAAAAACCTGTTTAGATTTGGAGATAGACCTTCAGGTTTTTCATCATTTTCTGCATGAATTATACATTGACCACGTTCCAGCGTGGTCAGTTTGCAGCATTCTGTTATTTTGTTTGACAGAGTGTCTTGTTGAGAACATATGTAGGACATGATTTTTTCCTGCAACAGGGAAAATAAAGTATAAGTTTTAAAGATTTATTCTTTAATAAAGGATCTCAAAGCCAGCTTTAGAAAAAGGA
+
BBBBBFFFFFFFGGGGGGGGGGHHHGHHHHHHHHHFGHHFHHHHHHHHHHHGGHHHHHHHHHHHHHHHHHGHHHHFHDGHHFGHFHGHHHHHHHGGGGHHHHHHHHHHHHHHHHHHHHHHHHHHHHHHGHHHHHHHHHHHHHHHFGHHHHHHHHHHHHHHGHHHHHHHHGHHHHHFGHGHGGFHHFFF<GGHHHDGHHHHHGFDGFGHHHHHHHHHGHHG0GHHFHHHHGFFGHHHHGHHHGFEGCHHGGG
@M05620:45:000000000-G6HP7:1:1101:11916:5966 1:N:0:116
CATCCTGACCCTGAAGTACCCCATTGAGCATGGCATCGTCACCAACTGGGACGACATGGAGAAGATCTGGCACCACACCTTCTACAACGAGCTGCGCGTGGCCCCGGAGGAGCACCCAGTGCTGCTGACCGAGGCCCCCCTGAACCCCAAGGCCAACAGAGAGAAGATGACTCAGGTGAGGCTCGGCCGACGCCCGTGCTCCTCCCGTCCTTTCCCCAGTCATTTTCTGCCCGGCTTGATTTCTGACATTA
+
BBBBBFFFFFFFGGGGGGGGGG?FHGGHHGHHHHHHHGHHHGHGFEHHHHFHEGGEGHHGHHHHHHHHHHHFGGGH1FGHHHHGHH3GECEEGHHGGGGGGGHHGGD@FGGGHGGHGCEGHGHHHHHFGHF?DGCGGGGGGGFBHHGGD:GGGH.9EABBFFFEFGFGGBFGGBFFGGGGGEGGFFFFF9B>DFFFBADFFFFFFFFEDFFFFFFFFEAFF9FFFFFFFFFF?A=FCC.BFFFFB/B/BF/
@M05620:45:000000000-G6HP7:1:1101:11905:5984 1:N:0:116
CATCCTGACCCTGAAGTACCCCATTGAGCATGGCATCGTCACCAACTGGGACGACATGGAGAAGATCTGGCACCACACCTTCTACAACGAGCTGCGCGTGGCCCCGGAGGAGCACCCAGTGCTGCTGACCGAGGCCCCCCTGAACCCCAAGGCCAACAGAGAGAAGATGACTCAGGTGAGGCTCGGCCGACGCCCGTGCTCCTCCCGTCCTTTCCCCAGTCATTTTCTGCCCCGCTTGATTTCTGACATTT
+
AA3AAF4FFFFFGGGFGGGGGCEGHHGFGGD4BGHHGEHEHEHHGGG332F2AEG?EFF3GH1B3EF55BFFGFGHHFGHHHGHH4DG/1EEGFHG/EEEEEHHGEBCCCDGHHHHG/C?FFGFFFGHHHGC-@?FD@@C;::0GCDG.:CEHHGGFABBFB.9/9/BF0BFFBBB;9B..;CF?9.A---9@BB--.;.;F99BE.ED9./BF/:B../;/;BBFF/:/BE.-;@A..999B//9;F/B/
@M05620:45:000000000-G6HP7:1:1101:11346:5985 1:N:0:116
CATCCTGACCCTGAAGTACCCCATTGAGCATGGCATCGTCACCAACTGGGACGACATGGAGAAGATCTGGCACCACACCTTCTACAACGAGCTGCGCGTGGCCCCGGAGGAGCACCCAGTGCTGCTGACCGAGGCCCCCCTGAACCCCAAGGCCAACAGAGAGAAGATGACTCAGGTGAGGCTCGGCCGACGCCCGTGCTCCTCCCGTCCTTTCCCCAGTCATTTTCTGCCCGGCTTGATTTCTGACATTC
+
CBCCCFFFFFFFGGGGGGGGGGGHHHHHHHHHHHHHHGHHHGHHHGHHHHHHGGGGGHHHHHHHHHHHHHHHHGHHHGGHHHHHHHFHGGGGGHHGGGGGGGHHGGGGGGGGHHHHGFHHHHHHHHHHHHGCGGGGGGGGGGHFHHGGDAHGHHFGGEGGGFGEFGGGGFGGGFFGGGGGGEGGFFFFF>FFCFFC@ADEFFFFFFDEDFDFFFFFFFFFFBFFFFFFFFFFD;DF>AAFFFFFF0BBFF0
@M05620:45:000000000-G6HP7:1:1101:18153:5993 1:N:0:116
TACCTGTACTGGGGAAGCGTGTAGCAATCGCCATTCCTACCCTAAAGATCGGAAGAGCACACGTCTGAACTCCAGTCACTCCGCGAAATCTCGTATGCCGTCTTCTGCTTGAAAAAAAAAAAAATATCCATACAATTGAAACACCGACCCTGATTAATTCGAATAAAAACTCTTAACCCCTCTTCCTCTCTACACTATCTGCCCTCTACCATCTTTCCGCCCAACTATCCCTTCCTTATTTCACCTCTTCA
+
DDDDDFFFFFFFGGGGGGGEGGHHHHHHHGGGDGHHHHHHHHHGHHHHHHHGGGGHHHGHHHGHHHGHHHHHHHHHHHHHHHGGGFGGHHHHHGGHHGHGGFHGHHHHHHHHHHHHGGFC@>--0111111>010<<00=00/<.----:///;00000:.0.0.000;.0:00000:..../000000/9090/0/:0000:.09900000000909.9.-.../000;000//90000090000.0000
@M05620:45:000000000-G6HP7:1:1101:13870:6006 1:N:0:116
ATCTCTATCTCCTAAAAACCTGTTTAGATTTGGAGATAGACCTTCAGGTTTTTCATCATTTTCTGCATGAATTATACATTGACCACGTTCCAGCGTGGTCAGTTTGCAGCATTCTGTTATTTTGTTTGACAGAGTGTCTTGTTGAGAACATATGTAGGACATGATTTTTTCCTGCAACAGGGAAAATAAAGTATAAGTTTTAAAGATTTATTCTTTAATAAAGGATCTCAAAGCCAGCTTTAGAAAAAGGA
+
ABABBFDFFFFFGDAGBFFGGGHHH55AGHHGH4G4G5F5GHHHHHB3GGHGGHFGHFHHGHHHFH5FF35FHGHAG5FH5AFHFHGHHHH5@GEEEEHHBGHHHHHFHHFHHHHHHHFHHHGDGGHHEG4FFFHHHHHHFHHFFCFFG3GEGHHG4EFHBFF1FGGHHGHHH1GH1@GBFECFG0????GHFH1<<FFGHB<1>1FGHBFHHHHHDDG=<00GGGFHHGDGFFHFGFFHH00000/:..;
@M05620:45:000000000-G6HP7:1:1101:13889:6014 1:N:0:116
ATCTCTATCTCCTAAAAACCTGTTTAGATTTGGAGATAGACCTTCAGGTTTTTCATCATTTTCTGCATGAATTATACATTGACCACGTTCCAGCGTGGTCAGTTTGCAGCATTCTGTTATTTTGTTTGACAGAGTGTCTTGTTGAGAACATATGTAGGACATGATTTTTTCCTGCAACAGGGAAAATAAAGTATAAGTTTTAAAGATTTATTCTTTAATAAAGGATCTCAAAGCCAGCTTTAGAAAAAGGA
+
BCCCCFFFFFFFGGGGGGGGGGHHHHHHHHHHHFHHHHHHHHHHHGHHHHHGGHHHHHHHHHIHIHHHHHHHHHHHHHHHHGHHHHGHHHHHHHGGGGHHHHHHHHHHHHHHHHHHHHGHHHHHHHHHHHHHHHGHHHHHHHHHHFHHHHHHHHHHHHHHHHHHHHHHHGHHHHHHHHHHHGEHHHGHHHHHHHHHHGGHHGFHHFHHHHHHHHHHHHHHHHHGGHFHHHHHHHHHHGHHHHHHHGHHGDG
@M05620:45:000000000-G6HP7:1:1101:13878:6028 1:N:0:116
ATCTCTATCTCCTAAAAACCTGTTTAGATTTGGAGATAGACCTTCAGGTTTTTCATCATTTTCTGCATGAATTATACATTGACCACGTTCCAGCGTGGTCAGTTTGCAGCATTCTGTTATTTTGTTTGACAGAGTGTCTTGTTGAGAACATATGTAGGACATGATTTTTTCCTGCAACAGGGAAAATAAAGTATAAGTTTTAAAGATTTATTCTTTAATAAAGGATCTCAAAGCCAGCTTTAGAAAAAGGA
+
CCCDDFFFFFFFGGGGGGGGGGHHHHHHHHHHHHHHHHHHHHHHHHHHHHHGGHHHHIHHHHIHIHHHHHHHHHHHHHHHHHHHHHGHHHHHHHGGGGHHHHHHHHHHHHHHHHHHHHHHHHHHHHHHHHHHHHHHHHHHHHHHHHHHHHHHHHHHHHHHHHHHHHHHHGHHHHHHHHHHHGGHHHGHHHGHHHHHHHHHHHHHHHHHHHHHHHHHHHHHHHFHHHHHHHHHHHHHHGHHHHHHHHHHGGG
@M05620:45:000000000-G6HP7:1:1101:13879:6046 1:N:0:116
ATCTCTATCTCCTAAAAACCTGTTTAGATTTGGAGATAGACCTTCAGGTTTTTCATCATTTTCTGCATGAATTATACATTGACCACGTTCCAGCGTGGTCAGTTTGCAGCATTCTGTTATTTTGTTTGACAGAGTGTCTTGTTGAGAACATATGTAGGACATGATTTTTTCCTGCAACAGGGAAAATAAAGTATAAGTTTTAAAGATTTATTCTTTAATAAAGGATCTCAAAGCCAGCTTTAGAAAAAGGA
+
ABCCCFFFFFFFGGGGGGGGGGHHHHHHHHHHHHHFHHHGGGHHHHHHHHHGGHHHHHHHHHHHHHHGHHHHHHHHHHHHHHHHHHFHGHHHHHGFGGHHFHHHHHHHHGHHHHHHHHHHHHHHHHHHHHHHHHFGHHHHHHHHHHGHHHGGHHHFHHFHHHHGHHHHHGFGHHHHHGHHGGGHGHHHHGHHHHGHHHGHHHHHHHHHHHHHHHHHHDHHHFHEHHFHHHHFFHHHHGHHHHHEHBHHDEC
@M05620:45:000000000-G6HP7:1:1101:25898:6086 1:N:0:116
ATCTCTATCTCCTAAAAACCTGTTTAGATTTGGAGATAGACCTTCAGGTTTTTCATCATTTTCTGCATGAATTATACATTGACCACGTTCCAGCGTGGTCAGTTTGCAGCATTCTGTTATTTTGTTTGACAGAGTGTCTTGTTGAGAACATATGTAGGACATGATTTTTTCCTGCAACAGGGAAAATAAAGTATAAGTTTTAAAGATTTATTCTTTAATAAAGGATCTCAAAGCCAGCTTTAGAAAAAGGA
+
DDDDDFFFFFFFGGGGGGGGGGHHHHHHHHHHHHHHHHHHHHHHHHHHHHHGGHHHHHHIHHIIHHHHHHHHHHHHHHHHHHHHHHGHHHHHHHGGGGHHHHHHHHHHHHHHHHHHHHHHHHHHHHHHHHHHHHHHHHHHHHHHHHHHHHHHHHHHHHHHHHHHHHHHHGHHHHHHHHHHHGGHHHHHHHHHHHHHHHHHHHHHHHHHHHHHHHHHHHHHHHHHHHHHHHHHHHHHHGHHHHHHGHHHGGH
@M05620:45:000000000-G6HP7:1:1101:11638:6104 1:N:0:116
AGATTACTGCAACAGTTCCCCCTGGACCTGGAAAAGTTTCTTGCCTGGCTTACAGAAGCTGAAACAACTGCCAATGTCCTACAGGATGCTACCCGTAAGGAAAGGCTCCTAGAAGACTCCAAGGGAGTAAAAGAGCTGATGAAACAATGGCAAGTAAGTCAGGCATTTCCGCTTTAGCACTCTTGTGGATCCAATTGAACAATTCTCAGCATTTGTACTTGTAACTGACAAGCCAGGGACAAAACAAAGAT
+
AA>ABFFFDDBDGGBBFGGGGGGGEFGHHHHHHHHHFGHHHHHHHHHHHHHAFBGGHHHHHHFGHHHHHHHHHHHHHHHHFHHHHFGHHHFGHHGG@EGGHHFGHHHHGHHHHHHHHHHHHHHFEGGEHFHHHGHHHHGHHHHHHHHHGHHHFGHHHHHHHHHHHHHHHHGGGGGHGHHHHHHHHFHGGHHHHHHHHGHFFCGHHHHHHGHHHHGHHEHGHHHGHHHBGHHHHGFGEGGGGGGGGGGGGFF
@M05620:45:000000000-G6HP7:1:1101:25906:6105 1:N:0:116
ATCTCTATCTCCTAAAAACCTGTTTAGATTTGGAGATAGACCTTCAGGTTTTTCATCATTTTCTGCATGAATTATACATTGACCACGTTCCAGCGTGGTCAGTTTGCAGCATTCTGTTATTTTGTTTGACAGAGTGTCTTGTTGAGAACATATGTAGGACATGATTTTTTCCTGCAACAGGGAAAATAAAGTATAAGTTTTAAAGATTTATTCTTTAATAAAGGATCTCAAAGCCAGCTTTAGAAAAAGGA
+
ABBBBFFFFFFFGGGGGFGGGGHHHFHHHHHHCHHHHHHGHHHHHHHGHHHGGHHHHHHHHHHHHHHGHHHHHHHHHHHHHHHHHHGHHHHHGHGGGGHHHHHHHHHHFHHHHHHGHHGHHHHHHHHHHGHGHHHHHHHHHHHHFHFHHHHHHHHHHHHHHHHHHHHHHGHHHGGHHHHFHGGHGHHFHHHHHH1DGHHHHHHGHGHHHHHHHHHHHHHGHHDGHHHHHHHHHGHHHGHHHGHFFGFADGG
@M05620:45:000000000-G6HP7:1:1101:17529:6105 1:N:0:116
AGATTGGAAGAGCACACGTCTGAACTCCAGTCACTCCGCGAAATCTCGTATGCCGTCTTCTGCTTGAAAAAAAAAAAAGACTAACTTTCCCGGGCATATGAAGTCAAAGCTCGACCCCCACTCTCGGAGTGTCTTTTGCATCGGTGCCCCAGACAGACTGATCCGAAGAGGGGTGCGACACTATTTTATGCAAGCCAGCACCTTTTTATTACATTTCCCTTTTAGCCATCGCCCTTCCTCCCCTAAACATC
+
AAAABFFFFFCFGGGGGGGGGGHHHHHGHHHHFHGHHGGGGGGHHHHHGGHHHHCGGHGHHHGHHHEHHHHG?EG/>///2B33BBGHHHEC///<22??@2?222??2??<A/>@/?--><<<C.FA<..<00D0GBB00G..::@/;..;../;/.;0:00;.9.:9F..-9:.9.;--BB;B/////////......9A/9//;./;//;BFFBFEF/:FB//9;BF.A.A9/.:///;;9../////
@M05620:45:000000000-G6HP7:1:1101:5928:6157 1:N:0:116
ATCTCTATCTCCTAAAAACCTGTTTAGATTTGGAGATAGACCTTCAGGTTTTTCATCATTTTCTGCATGAATTATACATTGACCACGTTCCAGCGTGGTCAGTTTGCAGCATTCTGTTATTTTGTTTGACAGAGTGTCTTGTTGAGAACATATGTAGGACATGATTTTTTCCTGCAACAGGGAAAATAAAGTATAAGTTTTAAAGATTTATTCTTTAATAAAGGATCTCAAAGCCAGCTTTAGAAAAAGGA
+
3A>AAFFFFFFFGGFGGGEFGGGHHHHHGHHHGEHHHHHFGGFHHHGHHHHGGHHHHHHHHHHHHFHHHHHHHHHGGFHFHFFGGHFFGHHHHHGEFFGFGGHHHHFFGGFGHHHHHHGHHHHHHHHGEGFGGGGGFFHHGHHHDGCHHHHHHHHGHHGHFHHGHHHHHGGHHGHFG@F@GGFFHFGFFGGFFHHGF>FGHHGHGGGGHGFHHHHHGBGGHFHGHHHHGBGFHGGHGCHHHGHGCGCGDGB
@M05620:45:000000000-G6HP7:1:1101:5937:6174 1:N:0:116
ATCTCTATCTCCTAAAAACCTGTTTAGATTTGGAGATAGACCTTCAGGTTTTTCATCATTTTCTGCATGAATTATACATTGACCACGTTCCAGCGTGGTCAGTTTGCAGCATTCTGTTATTTTGTTTGACAGAGTGTCTTGTTGAGAACATATGTAGGACATGATTTTTTCCTGCAACAGGGAAAATAAAGTATAAGTTTTAAAGATTTATTCTTTAATAAAGGATCTCAAAGCCAGCTTTAGAAAAAGGA
+
3AABCFFFFFFFGGGGGGGGGGHHHHHHHHHHHHHHHHHHHHHHHHHHHHHGGHHHHIHHHHIIHHHHHHHHHHHHHHHHHHHHHHGHHHHHHHGGGGHHHHHHHHHHHHHHHHHHHHHHHHHHHHHHHHHHHHHHHHHHHHHHHHHHHHHHHHHHHHHHHHHHHHHHHGHHHHHHHHHHHGGHHHHHGHGHHHHHHHHHHGHHGHHHHHHHHHHHHHHHHHHHHHHHHGHHHHHHHGHHHHHHHHHHGGH
@M05620:45:000000000-G6HP7:1:1101:5921:6189 1:N:0:116
ATCTCTATCTCCTAAAAACCTGTTTAGATTTGGAGATAGACCTTCAGGTTTTTCATCATTTTCTGCATGAATTATACATTGACCACGTTCCAGCGTGGTCAGTTTGCAGCATTCTGTTATTTTGTTTGACAGAGTGTCTTGTTGAGAACATATGTAGGACATGATTTTTTCCTGCAACAGGGAAAATAAAGTATAAGTTTTAAAGATTTATTCTTTAATAAAGGATCTCAAAGCCAGCTTTAGAAAAAGGA
+
3>AAAFFFFFFFGGFFFGGGGGHHHFGHFHHHFBHGGGHFHHHGHHHHHHHGGHHHHHHFHHHHGFHGHHFHFFHEH5GHHEHHGHGHHHHFEHCGGGHFHHHHHHHHGHGHBHHHHHHHHHHFGGHHGHHFHEFBHGHHHGHHHGHEHFEBGHHBFFFFHGGHHHHHHCGHHFHGHHHFHGGGAFFG?<GHHGBHFF>GGGFGGFFGHHHHHHHHHEFDDG00<DCGGFFFFFFFGGHGHHBFGFFF..:
@M05620:45:000000000-G6HP7:1:1101:25117:6201 1:N:0:116
AGATTACTGCAACAGTTCCCCCTGGACCTGGAAAAGTTTCTTGCCTGGCTTACAGAAGCTGAAACAACTGCCAATGTCCTACAGGATGCTACCCGTAAGGAAAGGCTCCTAGAAGACTCCAAGGGAGTAAAAGAGCTGATGAAACAATGGCAAGTAAGTCAGGCATTTCCGCTTTAGCACTCTTGTGGATCCAATTGAACAATTCTCAGCATTTGTACTTGTAACTGACAAGCCAGGGACAAAACAAAGAT
+
AAABCFFFFFFFGGGGGGGGGGGGHHHHHHGHHHHHHHHHHHHHHHHHHHHHHHHHHHHHHHHHHHHHHHHHHHHHHHHHHHHHHHHHHHHHHHGGGGHHHHHHHHHHGHHHHHHHHHHHHHHGGHGGHHHHHGHHHHHHHHHHHHHHHHHHHGHHHHHHHHHHHHHHHHGGGGGHGHHHHHHHHGHGHHHHHHHHHHHGHHHHHHHHHHHHHGHHHHHHHHHHHHHHHHHHGGGGFGGGGFGGGGGGGGF
@M05620:45:000000000-G6HP7:1:1101:9673:6212 1:N:0:116
CATCCTGACCCTGAAGTACCCCATTGAGCATGGCATCGTCACCAACTGGGACGACATGGAGAAGATCTGGCACCACACCTTCTACAACGAGCTGCGCGTGGCCCCGGAGGAGCACCCAGTGCTGCTGACCGAGGCCCCCCTGAACCCCAAGGCCAACAGAGAGAAGATGACTCAGGTGAGGCTCGGCCGACGCCCGTGCTCCTCCCGTCCTTTCCCCAGTCATTTTCTGCCCGGCTTGATTTCGACATTAG
+
CCCCCFFFFFFFGGGGGGGGGGGHHHGHHHHHHHHHHGHGHGHHHGHHHHHHGGGGGHHHHHHHHHHHHHHHHGHHHGGHHHHHHHHHGGGGGHHGGGGGGGHHGGGGGGGGHHHHGGHHHHHHHHHHHHGGGGGGGGGGGGGHHHGGDGHGHHGGGGGGGGGGGGGGGGGGGGGGGGGGGGGGFFFFFFFFFFFFD?DFFFFFFFDEDFDFFFFFFFFFFBFFFFFFFFFFDFAFFAFFFFFF.EAAF00
@M05620:45:000000000-G6HP7:1:1101:11693:6223 1:N:0:116
CATCCTGACCCTGAAGTACCCCATTGAGCATGGCATCGTCACCAACTGGGACGACATGGAGAAGATCTGGCACCACACCTTCTACAACGAGCTGCGCGTGGCCCCGGAGGAGCACCCAGTGCTGCTGACCGAGGCCCCCCTGAACCCCAAGGCCAACAGAGAGAAGATGACTCAGGTGAGGCTCGGCCGACGCCCGTGCTCCTCCCGTCCTTTCCCCAGTCATTTTCTGCCCGGCTTGATTTCTGACATTA
+
BBBBBFFFFFFFGGGGGGGGGGFHHFFGHGFHGHHHHGHHDFHGGGHHHEFHGEEEGHGFHHFGHFHGHHHGH1GHHGGHHHHHHHHF@1>>EFHGFGEEGGHHG@BGGGCDHHHHGGHHHHGHGHGGFFGGGG@CE@CDGEGGHHGGGGHGHHGGGGFFGGGGGGFGGGBFBFGFGGFFEEGG=B?D=-@CAFFCB.AA//BFFE?EADD/;FFFB.DBF/FFFFB/BFFEF;-@B-.99BFF///9;B/
@M05620:45:000000000-G6HP7:1:1101:19818:6242 1:N:0:116
AAACCAGAAGACATGAGGTCAGCTAGATCGGAAGAGCACACGTCTGAACTCCAGTCACTCCGCGAAATCTCGTATGCCGTCTTCTGCTTGAAAAAAAAAAAAAAATCCTACAACACTCAATATTAGTTGCAGATTTGATATAGGGGAGCCTTATCGTTGCTAACTACGACCTAGTCAGCTGAATATGGTGTAAGAACATGTGACGCTTATGCACGGCCAAGCCGAATGTAAGTATTGTCTGTAATTCTAAT
+
CCCCCCCFFFFFGGGGGGGGGGHHFGHHHHGGGGHHHHHHHGHHHGHFHHHHHHHHHHHHHGGGGGGHFGHHFGHHHHGGGHGHHHHHHHHHGHGGGGGG>/<//011111111/<100111111111<11<00000000000<...-../0000././.000:00/...-900000000:000000000900///////;/9/;..../////.----.9..---.//////////;;//;/////9///
@M05620:45:000000000-G6HP7:1:1101:24328:6247 1:N:0:116
CATCCTGACCCTGAAGTACCCCATTGAGCATGGCATCGTCACCAACTGGGACGACATGGAGAAGATCTGGCACCACACCTTCTACAACGAGCTGCGCGTGGCCCCGGAGGAGCACCCAGTGCTGCTGACCGAGGCCCCCCTGAACCCCAAGGCCAACAGAGAGAAGATGACTCAGGTGAGGCTCGGCCGACGCCCGTGCTCCTCCCGTCCTTTCCCCAGTCATTTTCTGCCCGGCTTGATTTCTGACATTA
+
CCCCCFFFFFFFGGGGGGGGGGGHHHHHHHHHHHHHHGHHHGHHHGHHGGHHGGGGGHHHHHHHHHHGHHHHHGHHHGGHHHHHHHHHGGGGGHHGGGGGGGHHGGGGGGGGHGHHGGHGHHHHHHHHHHGGGGGGGGGGGGHHHHGGGGHGHHGGGGGGGGGGGGGGGGGGGGGGGGGGGGGGFFFFFFFFFFFFDDDFFFFFFFFFFFFFFFFFFFFFFFFFFFFFFFFFFFFFFFFFFFFFFFFFFF0
@M05620:45:000000000-G6HP7:1:1101:9230:6299 1:N:0:116
TACCTGTACTGGGGAAGAGCACACGTCTGAACTCCAGTCACTCCGCGAAATCTCGTATGCCGTCTTCTGCTTGAAAAAAAAAAAAAAAAAGAAAGTAAATATCAAGGAACAGAGAAGAAATGAGTAACAAAGGAAAGAGGAGCCATATACTTTAAAGGCTGAGAATCGTATATAAATACAGAGACACTAGTGTATGTTGGAGAGAGGGAAGGGACAAAACAGGTAGATAATTGGCAGAATTTATTGATCAA
+
CBBCCFFFFFFFGGGGGFGGGGHHGHHHGHHHHHHHHHHHHHHHGGGGGGHGHHHGGHHHHGEGHGHHHHHHHHGHHHGGFGE<<///////0=1=1111111111100000<001010010000000=0./////.//:....;000000000000;.0...0000.../000000000009////0:0000:09000.0/0.......9.;..../.../.:0000000000/0../00000090:009
@M05620:45:000000000-G6HP7:1:1101:25017:6465 1:N:0:116
TACCTGTACTGGGGAAGAGTGTAGCAATCGCCATTCCTACCCTAAAGATCGGAAGAGCACACGTCTGAACTCCAGTCACTCCGCGAAATCTCGTATGCCGTCTTCTGCTTGAAAAAAAAAAACACAAAAAAAACTTTGTCTATGTCAGCGCTATTAACTAAGTAACCAACTTTACCACCACTACTTTCCTCACACTGTACTAACTGTATACTCTTTCTTCCTCACTCTTCTATCTTACTCTTCGCAATCCC
+
CCCCCFFFFFFFGGGGGGGGGGHHHHHHHGGGGGHHHHHHHHHHHHHHHHHGGGGHHHHHHHGHHHGHHHHHHGHHHHHHHHGGGGGGHHHHHFGHHHHGFGHGHHHHHHHHHHHHGGGGGA//0?/00.<--.000<=00=00<0=00.-.-.00:00000000000..90C00009;..0:/00000000.00/09000000;0;0000000;0;0000000.;:0000000900:90000....:0/9
@M05620:45:000000000-G6HP7:1:1101:6967:6508 1:N:0:116
CATCCTGACCCTGAAGTACCCCATTGAGCATGGCATCGTCACCAACTGGGACGACATGGAGAAGATCTGGCACCACACCTTCTACAACGAGCTGCGCGTGGCCCCGGAGGAGCACCCAGTGCTGCTGACCGAGGCCCCCCTGAACCCCAAGGCCAACAGAGAGAAGATGACTCAGGTGAGGCTCGGCCGACGCCCGTGCTCCTCCCGTCCTTTCCCCAGTCATTTTCTGCCTGGCTTGATTTCTGACATTA
+
BBBBBFFFFFFFGGGGGGGGGGGHHHHHHHHHHHHHHGHHHGHHHGHHHHGHGGGGGHHFHHHHHHHHHHHHHGHHHGGHHHHHHHHHGGGGGHHGGGGGGGHHGGGGGGGGHHHHGGHGHHHHHHHGHHGGGGGGGGGGGGHHHHGGGGHGHGGGGGGGGGGGGGGGGGGGGGGGGGGGGGGGFFFFFFFFFFFFBFFFFFFFFFDAFFFFFFFFFFFFFFFFFFFFFFFFFEFFFFFFFFFFFBFFFF/
@M05620:45:000000000-G6HP7:1:1101:19674:6517 1:N:0:116
CATCCTGACCCTGAAGTACCCCATTGAGCATGGCATCGTCACCAACTGGGACGACATGGAGAAGATCTGGCACCTCACCTTCTACAACGAGCTGCGCGTGGCCCCGGAGGAGCACCCAGTGCTGCTGACCGAGGCCCCCCTGAACCCCAAGGCCAACAGAGAGAAGATGACTCAGGTGAGGCTCGGCCGACGCCCGTGCTCCTCCCGTCCTTTCCCCAGTCATTTTCTGCCCGGCTTGATTTCTGACATTT
+
DDDDDFFFFFFFGGGGGGGGGGGHHHHHHHHHHHHHHGHHHGHHHGHHHHHHGGGGGHHHHHHHHHHHHHHHHGHHHHHHHHHHHHHHGGGGGHHGGGGGGGHHGGGGGGGGHHHHGGHHHHHHHHHHHHGGGGGGGGGGGGHHHHGGGGHGHHEGGGGGGGGGGGGGGGGGGGGGHGEGGGGGFFFFFFFFFFFFFDFFFFFFFFFFFFFFFFFFFEFFFFFFFFFFFEFFFFFFFA.BFFFFF:FFFF0
@M05620:45:000000000-G6HP7:1:1101:6982:6517 1:N:0:116
CATCCTGACCCTGAAGTACCCCATTGAGCATGGCATCGTCACCAACTGGGACGACATGGAGAAGATCTGGCACCACACCTTCTACAACGAGCTGCGCGTGGCCCCGGAGGAGCACCCAGTGCTGCTGACCGAGGCCCCCCTGAACCCCAAGGCCAACAGAGAGAAGATGACTCAGGTGAGGCTCGGCCGACGCCCGTGCTCCTCCCGTCCTTTCCCCAGTCATTTTCTGCCTGGCTTGATTTCTGACATTA
+
CCCCCFFFFFFFGGGGGFGGGGGHHHHHHHHHHHHHHGHHGGHHHGHHHHHHGCGGGHHHHHHHHHHHHHHHHGHHHGGHHHHHHHHHGGGGGHHGGGGGGGHHGGGGGGGGHHHHGGHHHHHHHHHHHHGGGGGGGGGGGGHHHHGGGGHFHHGGGGGGGGGGGGGGGGGGGGFGGGGGGGGGFFFFFFFFFFFFBDDFFFFFFFDEAFFFFFFFFFFFFFFFFFFFFFFFFFFEFFFFFFFFFFBFFF/
@M05620:45:000000000-G6HP7:1:1101:19655:6519 1:N:0:116
CATCCTGACCCTGAAGTACCCCATTGAGCATGGCATCGTCACCAACTGGGACGACATGGAGAAGATCTGGCACCTCACCTTCTACAACGAGCTGCGCGTGGCCCCGGAGGAGCACCCAGTGCTGCTGACCGAGGCCCCCCTGAACCCCAAGGCCAACAGAGAGAAGATGACTCAGGTGAGGCTCGGCCGACGCCCGTGCTCCTCCCGTCCTTTCCCCAGTCATTTTCTGCCCGGCTTGATTTCTGACATTA
+
CCCCCFFFFFFFGGGGGGGGGGGHHHHHHHHHHHHHHGHHHGHHHGHHHHHHGGGGGHHHHHHHHHHHHHGHHGHHHHHHHHHHHHHHGGGGGHHGGGGGGGHHGGGGGGGGHHHHGGHHHHHHHHHHHHGGGGGGGGGGGGHHHHGGDGHGHHGGGGGGGGFGGGGGGGGGGGGGGGGGGGGGFFFFFFFFFFFFDFFFFFFFFFFEFFFFFFFFFFFFFFBBFFFFFFFFFFFFFA.FFFFFFBFFFF/
@M05620:45:000000000-G6HP7:1:1101:12064:6519 1:N:0:116
ATCTCTATCTCCTAAAAACCTGTTTAGATTTGGAGATAGACCTTCAGGTTTTTCATCATTTTCTGCATGAATTATACATTGACCACGTTCCAGCGTGGTCAGTTTGCAGCATTCTGTTATTTTGTTTGACAGAGTGTCTTGTTGAGAACATATGTAGGACATGATTTTTTCCTGCAACAGGGAAAATAAAGTATAAGTTTTAAAGATTTATTCTTTAATAAAGGATCTCAAAGCCAGCTTTAGAAAAAGAA
+
BBBBBFFFFFFFGGGGGGGGGGHHHHFHHHHHHGHHHHHHHHHHHHHHHHHGGHHHHHHHHHHHGHHGHGDGHHHHHHHHHFHHHHGHHHHHHHGEGGHHHHGHHHGHHHHHHHHHHHHHHHHHGGHHFHHGHHGHHHHHHHGHHHHHHHHHHHGFHHHHHHHHHHHHGGHHHHGHHHHHHGGHHHHHFHHGGGHHHHGHHHHHHGHHHHHHHHHHHHHHHHFGHHHHHGHHHHHHHGHHHHEFFFHHGGH
@M05620:45:000000000-G6HP7:1:1101:19170:6537 1:N:0:116
CATCCTGACCCTGAAGTACCCCATTGAGCATGGCATCGTCACCAACTGGGACGACATGGAGAAGATCTGGCACCACACCTTCTACAACGAGCTGCGCGTGGCCCCGGAGGAGCACCCAGTGCTGCTGACCGAGGCCCCCCTGAACCCCAAGGCCAACAGAGAGAAGATGACTCAGGTGAGGCTCGGCCGACGCCCGTGCTCCTCCCGTCCTTTCCCCAGTCATTTTCTGCCCGGCTTGATTTCTGACATTA
+
BBBBBFFFFFFFGGGGGGGGGGGHGHHHHEEFFHHHHGHHHGHHHGHHHHHHGGGGGHHHHHHHHGHFGHHHHGHHHGGGHHHHHHHFGEEGGHHGGGGGEGHHGGGGGGGFHHHHGGHGCGFFGHGHHHGFGGGGDCDGGGFHHHGGGGHGHHGGGGGGFGDEFFFFGGGGGGGGGGFFGGEFFF?DFFFFAFFF9;DEFFFFFEFFFFFFFFFBB9A;BBFFFFF/FFFEFACFFF:9FFFF///9:B9
@M05620:45:000000000-G6HP7:1:1101:19676:6539 1:N:0:116
CATCCTGACCCTGAAGTACCCCATTGAGCATGGCATCGTCACCAACTGGGACGACATGGAGAAGATCTGGCACCTCACCTTCTACAACGAGCTGCGCGTGGCCCCGGAGGAGCACCCAGTGCTGCTGACCGAGGCCCCCCTGAACCCCAAGGCCAACAGAGAGAAGATGACTCAGGTGAGGCTCGGCCGACGCCCGTGCTCCTCCCGTCCTTTCCCCAGTCATTTTCTGCCCGGCTTGATTTCTGACATTA
+
CCCCCFFFFFFFGGGGGGGGGGGHHHGFHFHHHHHHHGHHHGHHEGHHHHGHGGGGGHHGHHHHHHHHHHHHHG3GHHHHHHHHHHHHEGEGGHHGGGGGGGHHGGGGGGGGHHHHGGHHHHHHHHHHHHGGGGGGGGGGGGHHHHGGGDHGHHGGGGGGGGGGGGGGGGGGGGGGGGGGGGGGFFFFFFFFFFFF9.AEFFFFFEDEFFFFFFFFFFF/BFFFFFFFFFFFFFFFFFFFFFFFBFFFFF/
@M05620:45:000000000-G6HP7:1:1101:8546:6554 1:N:0:116
TACCTGTACTGGGGAAGCATTTGAATATCCCCCCATGGTGATGGGGACGGAGAACTGCTCCATAAACACAGGCAACGTGCCTAACTTTCCCGGGAAGATGAAGTCAAAGAGCGACCACAGCTCTTCGGAGGTTATTTTGCATCGGTGAGCCAGACAGAATGATCCGATGAGGGGTGCGAAACTATTTGAGGAAAGGAAGCACCTTTTTATTAAATTTACCTTTTAGCAATCGCCATTCCTACCCTAAAGAT
+
DDDDDFFFFFFFGGGGGGGGGGHHHHHHHHHGGGGHHHGHHHHHHGGGGGGGGHHHHHHHHHHHHHHHHHHHGHHHGHHHHHHHHHHHHHHGGGGGGHHHHHHHHHHHHHHHGGGGGHHHHHHHHHHGGGGCHHHHHHHHHHHGGDGGHHHHHHGHHHHHHHHHHHGGGHHHGGCEGGFFGGGGGGGHHGGFGFGGGGGGGGFFFFFFFFFFFFFFFFBFFFFFFFFFFFFFFFFFFFFFFFFFFFFFFFF
@M05620:45:000000000-G6HP7:1:1101:19172:6565 1:N:0:116
CATCCTGACCCTGAAGTACCCCATTGAGCATGGCATCGTCACCAACTGGGACGACATGGAGAAGATCTGGCACCACACCTTCTACAACGAGCTGCGCGTGGCCCCGGAGGAGCACCCAGTGCTGCTGACCGAGGCCCCCCTGAACCCCAAGGCCAACAGAGAGAAGATGACTCAGGTGAGGCTCGGCCGACGCCCGTGCTCCTCCCGTCCTTTCCCCAGTCATTTTCTGCCCGGCTTGATTTCTGACATTA
+
CCDCDFFFFFFFGGGGGGGGGGGHHHHHHHHHHHHHHGHHHGHHHGHHHHHHGGGGGHHHHHHHHHHHHHHHHGHHHGGHHHHHHHHHGGGGGHHGGGGGGGHHGGGGGGGGHHHHGGHHHHHHHHHHHHGGGGGGGGGGGGHHHHGGGGHGHHGGGGGGGGGGGGGGGGGGGGGGHGGGGGGGFFFFFFFFFFFFCDFFFFFFFFFEFFFFFFFFFEFFFEFFFFFFFEFFFFFFFFAFFFFFFFF9BF0
@M05620:45:000000000-G6HP7:1:1101:19963:6619 1:N:0:116
AAACCAGAAGACATGAGGTCAGCTAGATCGGAAGAGCACACGTCTGAACTCCAGTCACTCCGCGAAATCTCGTATGCCGTCTTCTGCTTGAAAAAAAAAAACACAATAATATCACCCATTACTTCTGACCTCAGCCCCACTAAACCCCCAGTCCCACATATCGAAGATAACTCCTCTAAAACTCGACCCAATCCCTCGCTCCGCCCCTCACTCTCCCAGTCTTTTTCTACCCTGTTTGATTTCTTCTAATA
+
BBBBBABFFFFFGGGGGGFGGGHHGHHHHHGGGGHHHHHHHGGHHGGGHHHHHHHHHHHHHGGGGGGHFHHHFEGFHHGFGFFHGHHGHHEHFFHGGFEC///0//2222>222>F0?211??1??1110111?1><..<00><10<.--.<<</0..:0;;..;..;00000;C/000000;0.9---../9;;;/--9....9--9;..9/////./;B//9/;99/9/././;////;///;B////;
@M05620:45:000000000-G6HP7:1:1101:11149:6636 1:N:0:116
AGATTACTGCAACAGTTCCCCCTGGACCTGGAAAAGTTTCTTGCCTGGCTTACAGAAGCTGAAACAACTGCCAATGTCCTACAGGATGCTACCCGTAAGGAAAGGCTCCTAGAAGACTCCAAGGGAGTAAAAGAGCTGATGAAACAATGGCAAGTAAGTCAGGCATTTCCGCTTTAGCACTCTTGTGGATCCAATTGAACAATTCTCAGCATTTGTACTTGTAACTGACAAGCCAGGGACAAAACAAAGAT
+
BBBAAFFFBFBDGG4GGGGGGGGCEAFGHC4F3FHHADFGHHHHFHHEHHHBGFGHHHFHHHDGGCHHHHHHCAE3GFGHGHFHE?CBCG5@GEEEEEHGGF3BFEFGFFFGGGGHHHFFHFHFE/EECBDFG/FCFG1GHEGFGHHHDFHCHGGHHF>FDGFHHHFHHHGFGGGFFFGFGFHHF<FFFHFHFCDDF0GHFFHFGHHFFEBGFGF;C:C:CGGC0CFCGHHHGGFFED.A..99FFAFF/9
@M05620:45:000000000-G6HP7:1:1101:11133:6648 1:N:0:116
AGATTACTGCAACAGTTCCCCCTGGACCTGGAAAAGTTTCTTGCCTGGCTTACAGAAGCTGAAACAACTGCCAATGTCCTACAGGATGCTACCCGTAAGGAACGGCTCCTAGAAGACTCCAAGGGAGTAAAAGAGCTGATGAAACAATGGCAAGTAAGTCAGGCATTTCCGCTTTAGCACTCTTGTGGATCCAATTGAACAATTCTCAGCATTTGTACTTGTAACTGACAAGCCAGGGACCAAACAAAGAT
+
AAAA>DFF5F@4FG4FEGGGGGGEAAFGHC4B33FFADGHHGHFHHHEHFHGHHBGCHHHGHHGHHHHHHGHGFG3HHHHDGCGCCGFFH5FGHGE/1FGFF1?EEEEGHHHHHFGHHHHHFFF?AEGHDGHHFHGHHFHHHHHHHHHHHGFCFGHDGFHHHHHHHHHHHGGGGGGBGHHHHHHH<FE0GFGF0DGHFFHGFFHHHFCGHGHHHHHEFHFFH0BGGFBGBFFFEBFGGEG.:.CEGEGGGF
@M05620:45:000000000-G6HP7:1:1101:10781:6655 1:N:0:116
CATCCTGACCCTGAAGTACCCCATTGAGCATGGCATCGTCACCAACTGGGACGACATGGAGAAGATCTGGCACCACACCTTCTACAACGAGCTGCGCGTGGCCCCGGAGGAGCACCCAGTGCTGCTGACCGAGGCCCCCCTGAACCCCAAGGCCAACAGAGAGAAGATGACTCAGGTGAGGCTCGGCCGACGCCCGTGCTCCTCCCGTCCTTTCCCCAGTCATTTTCTGCCCGGCTTGATTTCTGACATTA
+
BBCCDFFFFFFFGGGGGGGGGGGHHHHHHHHFHHHHHGHHHGHHHGHHHHHHGGGGGHHHHHGHHHHHHHHHHGHHHGGHHHHHHHHHGGGGGHGGGGGGGGHHGGGGGGGGHGHHGGHHHHHHHHHHHHGGGGGGGGGGGGHHHHGGGGHGHHGGGGGGGGGGGGGGGGGGGGGGGGGGGGFGFFFFFFFFFFFFCFFFFFFFFFFFDFDFFFFFFFFFFFFFFFFFFFFFFFFFFFEFFFFFFFFFFF0
@M05620:45:000000000-G6HP7:1:1101:10761:6658 1:N:0:116
CATCCTGACCCTGAAGTACCCCATTGAGCATGGCATCGTCACCAACTGGGACGACATGGAGAAGATCTGGCACCACACCTTCTACAACGAGCTGCGCGTGGCCCCGGAGGAGCACCCAGTGCTGCTGACCGAGGCCCCCCTGAACCCCAAGGCCAACAGAGAGAAGATGACTCAGGTGAGGCTCGGCCGACGCCCGTGCTCCTCCCGTCCTTTCCCCAGTCATTTTCTGCCCGGCTTGATTTCTGACATTT
+
CCCCCFFFFFFFGGGGGGGGGGGHHHHHHFHGHHHHHGHHHGHHHGHHHHHHGGGGGHHHHHHHHHHHHHHHHGHHHGGHHHHHHHHHGGGGGHHGGGGGGGHHGGGGGGGGHHHHGGHHHHHHHHHHHHGCGGGGGGGGGGHHHHGGAFHGHHEGGGGGGGGGGGGGGGGGGGGGGGBGGGGGFFFFF;FFFFFFCFFFFFFFFFFADFFFFFFFFFFFFEFFFFFFFFFEFFFFFA.BFFFFFBF9BF/
@M05620:45:000000000-G6HP7:1:1101:10772:6683 1:N:0:116
CATCCTGACCCTGAAGTACCCCATTGAGCATGGCATCGTCACCAACTGGGACGACATGGAGAAGATCTGGCACCACACCTTCTACAACGAGCTGCGCGTGGCCCCGGAGGAGCACCCAGTGCTGCTGACCGAGGCCCCCCTGAACCCCAAGGCCAACAGAGAGAAGATGACTCAGGTGAGGCTCGGCCGACGCCCGTGCTCCTCCCGTCCTTTCCCCAGTCATTTTCTGCCCGGCTTGATTTCTGACATTA
+
AACCCFFFFFFFGGGGGGGGGGGHHHHHHHHHHHHHHGHHHGHHHGHHHHHHGGGGGHHHHHHHHHHHHHHHHGHHHGGHHHHHHHHHGGGGGHHGGGGGGGHHGGGGGGGGHHHHGGHGHHHHHHHHHHGGGGGGGGGGGGHHHHGGGGHGHHGGGGGGGGGGGGGGGGGGGGGGGGGGGGGGFFFFFFFFFFFFCFFFFFFFFFFFFFFFFFFFFFFFFBFFFFFFFFFFFFFFFF;FFFFFFEFEFF0
@M05620:45:000000000-G6HP7:1:1101:25511:6688 1:N:0:116
ATCTCTATCTCCTAAAAACCTGTTTAGATTTGGAGATAGACCTTCAGGTTTTTCATCATTTTCTGCATGAATTATACATTGACCACGTTCCAGCGTGGTCAGTTTGCAGCATTCTGTTATTTTGTTTGACAGAGTGTCTTGTTGAGAACATATGTAGGACATGATTTTTTCCTGCAACAGGGAAAATAAAGTATAAGTTTTAAAGATTTATTCTTTAATAAAGGATCTCAAAGCCAGCTTTAGAAAAAGGA
+
BCCBCFFFFFFFGGGGGGGGGGHHHHHHHHHHHHHHHHHHHHHHHHHHHHHGGHHHHIIHHHIIIHHHHHHHHHHHHHHHHHHHHHGHHHHHHHGGGGHHHHHHHHHHHHHHHHHHHHHHHHHHHHHHHHGHHHHHHHHHHHHHHHHHHHHHHHHHHHHHHHHHHHHHHGHHHHHHHHHHHGGHHHGHHHHHHHHGHHHHHHHEHHHHHHHHHHHHHHHGHHHGHHHHHHHHHHHHHGHHHHHHHGHHGGH
@M05620:45:000000000-G6HP7:1:1101:25494:6701 1:N:0:116
ATCTCTATCTCCTAAAAACCTGTTTAGATTTGGAGATAGACCTTCAGGTTTTTCATCATTTTCTGCATGAATTATACATTGACCACGTTCCAGCGTGGTCAGTTTGCAGCATTCTGTTATTTTGTTTGACAGAGTGTCTTGTTGAGAACATATGTAGGACATGATTTTTTCCTGCAACAGGGAAAATAAAGTATAAGTTTTAAAGATTTATTCTTTAATAAAGGATCTCAAAGCCAGCTTTAGAAAAAGGA
+
BBCCCFFFFFFFGGGGGGGGGFFHHHHHHHHHHGHHHHHHHHHHHHHHHHHGGHHGHGHHHHIHHHGHHHHHHHHHHHHHHHHHGGGFGHHHHHGFGGHHHHHHHHHHHHHHHHHHHHGHHHHHHHHHGHHHHHHHHHHHHHHHHHHFGHHHHHHHHHHHHHHHHHHHHGHHHHHHGHHHHGGGHHHGGHHHFHHHHGHHHGGGHHHHHHHHHGHHHFHGHGGHHGHHHFHGHHHHHGHHHHHHHHGHGGH
@M05620:45:000000000-G6HP7:1:1101:25519:6704 1:N:0:116
ATCTCTATCTCCTAAAAACCTGTTTAGATTTGGAGATAGACCTTCAGGTTTTTCATCATTTTCTGCATGAATTATACATTGACCACGTTCCAGCGTGGTCAGTTTGCAGCATTCTGTTATTTTGTTTGACAGAGTGTCTTGTTGAGAACATATGTAGGACATGATTTTTTCCTGCAACAGGGAAAATAAAGTATAAGTTTTAAAGATTTATTCTTTAATAAAGGATCTCAAAGCCAGCTTTAGAAAAAGGA
+
CCCCCFFFFFFFGGGGGGGGGGHHHHHHHHHHHHHHHHHGHHHHHHHHHHHGGHHHHIHHHHHIHGHHHHHHHHHGHHHHHFHHHHGHHHHHHHGGGGHHHHHHHHHHHHHHHHHHHHHHHHHHHHHGHHHHHHHHHHHHHHHHHHHHHHGHHHHHHHFHHHHHHHHHHGHHHHGHHHHHHGGHFHHHHHHHHHHHHHHHHHHHHHHHHHHHHHHHHHHHHHHHGHHHHHHHHHHHHGHHHHHEFHHHGGH
@M05620:45:000000000-G6HP7:1:1101:17875:6732 1:N:0:116
CATCCTGACCCTGAAGTACCCCATTGAGCATGGCATCGTCACCAACTGGGACGACATGGAGAAGATCTGGCACCACACCTTCTACAACGAGCTGCGCGTGGCCCCGGAGGAGCACCCAGTGCTGCTGACCGAGGCCCCCCTGAACCCCAAGGCCAACAGAGAGAAGATGACTCAGGTGAGGCTCGGCCGACGCCCGTGCTCCTCCCGTCCTTTCCCCAGTCATTTTCTGCCCGGCTTGATTTCTGACATTA
+
BBBBBFFFFFFFGGGGDGGGGGFHHHHGHHHHHHHHHGGHHGHHHGHHHGFHGGG0EGHHHGHHHFHGHHHHHGGHFGGHHHHHHHHHGGGGGHHGFGGGGGHHGGGGGCGGHHHHGGHHHHGHHHHGGHGGCGCFGGGGGGGFHHGGGGHGHHGGGGGGGGGGGGFGGGGGGFGGGGGGGGGGCFEF>;@DFFFACFFFFFFFFFFFFFFFBBFFFFFFBBFFFFFFFFFFD>A=B-.:BFFFF/BBFF/
@M05620:45:000000000-G6HP7:1:1101:16842:6735 1:N:0:116
CATCCTGACCCTGAAGTACCCCATTGAGCATGGCATCGTCACCAACTGGGACGACATGGAGAAGATCTGGCACCACACCTTCTACAACGAGCTGCGCGTGGCCCCGGAGGAGCACCCAGTGCTGCTGACCGAGGCCCCCCTGAACCCCAAGGCCAACAGAGAGAAGATGACTCAGGTGAGGCTCGGCCGACGCCCGTGCTCCTCCCGTCCTTTCCCCAGTCATTTTCTGCCCGGCTTGATTTCTGACATTA
+
BBBBBFFFFFFFGGGGGGGGGGGHHHHHHHHHHHHHHGHHHGHFHGHHHHHHGGGGGHHGHFHHGFHHHHHHHFFGGGFHHHFHHHHHGGFEGHHGGGGGGEGGGGFGGGGGHHHHGGFHFFHHHHHFHHGGFGGEFGFGGGFGFGGGGGHGHEGGEEFFFBEGGGFGGFGFFFBGGFGGGGEFDFEFFFBDCC=A9D?EBFFFFFFFFFFFFB/9FFF9FFFFFFFFFFFFFFCB-9.FFFBBFFBFFF/
@M05620:45:000000000-G6HP7:1:1101:22759:6755 1:N:0:116
TACCTGTACTGGGGAAGAGTGTAGCAATCGCCATTCCTACCCTAAAGATCGGAAGAGCACACGTCTGAACTCCAGTCACTCCGCGAAATCTCGTATGCCGTCTTCTGCTTGAAAAAAAAAAAAAAAAAAAAAGAAAAAAAAAAATTGGTTATAGAGTTTAGGTTAAAGAAAAAAAACAGAAATTTACATTACGATTAAAAAGGTAGGAAACGAGAAAAGCGGAAGCAAAACTATATCGAAGCTGACGTTAG
+
CCCCCFFFFFFFGGGGGGGGGGHHHHHHHGGGGGHHHHHHHHHHHHHHHHHGGGGHHHGHHHGHHHGHHHHHHGHHHHHHHHGGGEGGHHHHHGGHHHHGFGHGHHHGHHHGGFHHGGGGG>/->-<<----.9.</.-<<?--.00<0.<0000000:000000<00<<//.<--../:00:0000000:0....9:B009.000.00//.....0//.9---..0/0/.0000:0<./9-000/.9./.
@M05620:45:000000000-G6HP7:1:1101:21335:6888 1:N:0:116
AGATTACTGCAACAGTTCCCCCTGGACCTGGAAAAGTTTCTTGCCTGGCTTACAGAAGCTGAAACAACTGCCAATGTCCTACAGGATGCTACCCGTAAGGAAAGGCTCCTAGAAGACTCCAAGGGAGTAAAAGAGCTGATGAAACAATGGCAAGTAAGTCAGGCATTTCCGCTTTAGCACTCTTGTGGATCCAATTGAACAATTCTCAGCATTTGTACTTGTAACTGACAAGCCAGGGACAAAACAAAGAT
+
BBBBCFFFFFFFGGGGGGGGGGGGHHHHHHFHHHHHFHHHHHHHHHHFHHHHHHFHHHHHHHHFHHHHHHHHHHHGHHHHHHHHHHHHHHHHHHGGGGHHHHHHHHHHGHHHHHHFHHHHHHHGGEGGHHGHHGHHHHEGHHGHHHHHHFHGHGGFHHHHHHEHHHHHHHGGGGGHFHGHHHHHHFGGGHHGGGGHHFHGHGGFHHHGHHHHHHHHHFHFHHHFHHGBGHHFHEGGGG?E9AFGGGGGG9F
@M05620:45:000000000-G6HP7:1:1101:16798:6891 1:N:0:116
ATCTCTATCTCCTAAAAACCTGTTTAGATTTGGAGATAGACCTTCAGGTTTTTCATCATTTTCTGCATGAATTATACATTGACCACGTTCCAGCGTGGTCAGTTTGCAGCATTCTGTTATTTTGTTTGACAGAGTGTCTTGTTGAGAACATATGTAGGACATGATTTTTTCCTGCAACAGGGAAAATAAAGTATAAGTTTTAAAGATTTATTCTTTAATAAAGGATCTCAAAGCCAGCTTTAGAAAAAGGA
+
CDDDDFFFFFFFGGGGGGGGGGGHHHHHHHHHHHHHHHHHHHHHHHHHHHHGGHHHHHHHHHHHHHHHHHHHHHHHHHHHHGHHHHGHHHHHHHGGGGHHHHHHHHHHHHHHHHHHHHHHHHHHHHHHGHHHHHHHHHHHHHHHHHGHHHHHHHHHHHHHHHHHHHHHHGHHHHHHHHHHHGGHHHHHGHHHHHHHHHHHHHGHHHHHHHHHHHHHHHHHHHHHHHHHHHGGHFHHHGHHHHHHHHGHGGG
@M05620:45:000000000-G6HP7:1:1101:16806:6908 1:N:0:116
ATCTCTATCTCCTAAAAACCTGTTTAGATTTGGAGATAGACCTTCAGGTTTTTCATCATTTTCTGCATGAATTATACATTGACCACGTTCCAGCGTGGTCAGTTTGCAGCATTCTGTTATTTTGTTTGACAGAGTGTCTTGTTGAGAACATATGTAGGACATGATTTTTTCCTGCAACAGGGAAAATAAAGTATAAGTTTTAAAGATTTATTCTTTAATAAAGGATCTCAAAGCCAGCTTTAGAAAAAGGA
+
ABBBCFFFFFFFGGGGGGGGGGHHHHHHHHHHHHHHHHHGHHHHHHHHHHHGGHHHHHIHGHIIHHHHHHHHHHHGHHHHHHGHGHGHGHHHHHGFGGHHFHHHHHHHHHHHHHHHHHHHHHHHHHHHHHHHHHBFGGHHHGGHHHFFHHHHHHHHHHHHHHHGHHGHHGHHHHHHHHHGHGGHHFHHGGHHHHGHHFGHHHFHHHHHGHHHHHHHHHHGDGFHGHHHHGHHHHHHHGFHHHHGF:;FEGC
@M05620:45:000000000-G6HP7:1:1101:6756:6920 1:N:0:116
CATCCTGACCCTGAAGTACCCCATTGAGCATGGCATCGTCACCAACTGGGACGACATGGAGAAGATCTGGCACCACACCTTCTACAACGAGCTGCGCGTGGCCCCGGAGGAGCACCCAGTGCTGCTGACCGAGGCCCCCCTGAACCCCAAGGCCAACAGAGAGAAGATGACTCAGGTGAGGCTCGGCCGACGCCCGTGCTCCTCCCGTCCTTTCCCCAGTCATTTTCTGCCCGGCTTGATTTCTGACATTA
+
CDCCEFFFFFFFGGGGGGGGGGGHHHHHHHGHHHHHHGHHHGHHHGHHHHHHGGGGGHHHHHHHHHHHHHHHHGHHHGGHHHHHHHHHGGGGGHHGGGGGGGHHGGGGGGGGHHHHGGHHHHHHHHHHGHGGGGGGGGGGGGHHHHGGGGHGHHGGGGGGGGGGGGGGGGGGGGGGGGGGGGGGFFFFFFFFFFFFCFDFFFFFFFFADDFFFFFFFFFFFFFFFFFFFEFFFFFFFF.FFFFBB<BBFF1
@M05620:45:000000000-G6HP7:1:1101:6773:6926 1:N:0:116
CATCCTGACCCTGAAGTACCCCATTGAGCATGGCATCGTCACCAACTGGGACGACATGGAGAAGATCTGGCACCACACCTTCTACAACGAGCTGCGCGTGGCCCCGGAGGAGCACCCAGTGCTGCTGACCGAGGCCCCCCTGAACCCCAAGGCCAACAGAGAGAAGATGACTCAGGTGAGGCTCGGCCGACGCCCGTGCTCCTCCCGTCCTTTCCCCAGTCATTTTCTGCCCGGCTTGATTTCTGACATTT
+
DDDDDFFFFFFFGGGGGGGGGGGHHHHHHHHHHHHHHGHHHGHHHGHHHHHHGGGGGHHHHHHHHHHHHHHHHGHHHGGHHHHHHHHHGGGGGHHGGGEGGGHHGGGGGGGGHHHHGGHHHHHHHHHHHHGGGGGGGGGGGGHHHHGGGGHGHHGGGGGGGGGGGGGGGGGGGGGGGGGGGGGGFFFFFFFFFFFFFFFFFFFFFFFFFFFFFFFFFFFFFFFFFFFFFFFFFFFFFFFFFFFFFBFFFF0
@M05620:45:000000000-G6HP7:1:1101:16124:6944 1:N:0:116
CATCCTGACCCTGAAGTACCCCATTGAGCATGGCATCGTCACCAACTGGGACGACATGGAGAAGATCTGGCACCACACCTTCTACAACGAGCTGCGCGTGGCCCCGGAGGAGCACCCAGTGCTGCTGACCGAGGCCCCCCTGAACCCCAAGGCCAACAGAGAGAAGATGACTCAGGTGAGGCTCGGCCGACGCCCGTGCTCCTCCCGTCCTTTCCCCAGTCATTTTCTGCCCGGCTTGATTTCTGACATTA
+
DDDDDFFFFFFFGGGGGGGGGGGHHHHHHHHHHHHHHGHHHGHHHGHHHHHHGGGGGHHHHHHHHHHHHHHHHGHHHGGHHHHHHHHHGGGGGHHGGGGGGGHHGGGGGGGGHHHHGGHGHHHHGHHHHHGGGGGGGGGGGGHHHHGGGGHGHHGGGGGGGGGGGGGGGGGGGGGGHGGGGGGGFFFFFFFFFFFFFFFFFFFFFFFFFFFFFFFFFFFFFFFFFFHFFFFFFFFFFFFFFFFFFBFFFF0
@M05620:45:000000000-G6HP7:1:1101:13372:6944 1:N:0:116
TACCTGTACTGGGGAAGCATTTGAATATCCCCCCATGGTGATGGGGACGGAGAACTGCTCCATAAACACAGGCAACGTGCCTAACTTTCCCGGGAAGATGAAGTCAAAGAGCGACCACAGCTCTCGGAGGTTATTTTGCATCGGTGAGCCAGACAGAATGATCCGATGAGGGGTGCGAAACTATTTGAGGAAAGGAAGCACCTTTTTATTAAATTTACCTTTTAGCAATCGCCATTCCTACCCTAAAGATC
+
BBBBBFFFFFFFGGGGGGGGGGGHFHHHHHHGGGGHHHHHFHHHHGFGFGEDEHHHHHHHHHHHHHHHHGHHGHHHGHHHHHGHHHHHHHHGGGGGGHHHGGHHHHHHHFHHGGGGFHGHHHHHHGGEGGGHHHHHHHHHHHGGGGGHHHHHFGBGGGHHHHHHHCGGFHHGGGGGFGCCGGGGGGGEGGFGGGGFGGGGGFFFFFFFFFFFBBFFFFFFFFFFFFFFFFFFFFFFFFFBFFFFB.;BFFF
@M05620:45:000000000-G6HP7:1:1101:19503:6958 1:N:0:116
TACCTGTACTGGGGAAGCATTTGAATATCCCCCCATGGTGATGGGGACGGAGAACTGCTCCATAAACACAGGCAACGTGCCTAACTTTCCCGGGAAGATGAAGTCAAAGAGCGACCACAGCTCTTCGGAGGTTATTTTGCATCGGTGAGCCAGACAGAATGATCCGATGAGGGGTGCGAAACTATTTGAGGAAAGGAAGCACCTTTTTATTAAATTTACCTTTTAGCAATCGCCATTCCTACCCTAAAGTT
+
CCCCCFFFFFFFGGGGGGGGGGHHHHHHHHHGGGGHHHGHHHHHHGGGGGGGGHHHHHHHHHHHHHHHHHHHGHHHGHHHHHHHHHHHHHHGGGGGGHHHHHHHHHHHHHHHGGGGGHHHHHHHHHHGGGGEHHHHHHHHGHHGGGGGHHHHHHGHHHHHHHHHHHDGGHHHGGEFGGFCGGGFGGGGGGGFGGGGGGFGGGFFFFFFFFFFFFFFFFFFFFFFFFFFFFFFFFFEFFFFFFFFFFFFF0B
@M05620:45:000000000-G6HP7:1:1101:16137:6962 1:N:0:116
CATCCTGACCCTGAAGTACCCCATTGAGCATGGCATCGTCACCAACTGGGACGACATGGAGAAGATCTGGCACCACACCTTCTACAACGAGCTGCGCGTGGCCCCGGAGGAGCACCCAGTGCTGCTGACCGAGGCCCCCCTGAACCCCAAGGCCAACAGAGAGAAGATGACTCAGGTGAGGCTCGGCCGACGCCCGTGCTCCTCCCGTCCTTTCCCCAGTCATTTTCTGCCCGGCTTGATTTCTGACATTA
+
BABBCFFFFFFFGGGGGGGGGGGHHHHHHHHHHHHHHGHHHGHHHGHHHGHHGGGGGHHGHGHHHHHHHHHHHGGHHGGHHHHHHHGHGGGGGHHGGGEFEGHHGGGGGGGGHGHHGGHHHHHHHHHHHHGGGGGGGGGGGGHHHHGGGGHGHHGAEFGGGGGGFGGFGGGGGFGGBFFGGGGGFFFFCCFFFFFFFFFFFFFFFFFEFFFFFFFFFFFBFFFFFFFFFFFFFFFFFFFFFFFFFFFFFF/
@M05620:45:000000000-G6HP7:1:1101:23639:6966 1:N:0:116
CATCCTGACCCTGAAGTACCCCATTGAGCATGGCATCGTCACCAACTGGGACGACATGGAGAAGATCTGGCACCACACCTTCTACAACGAGCTGCGCGTGGCCCCGGAGGAGCACCCAGTGCTGCTGACCGAGGCCCCCCTGAACCCCAAGGCCAACAGAGAGAAGATGACTCAGGTGAGGCTCGGCCGACGCCCGTGCTCCTCCCGTCCTTTCCCCAGTCATTTTCTGCCCGGCTTGATTTCTGACATTT
+
CCCCCFFFFFFFGGGGGGGGGGGHHHHHHHHHHHHHHGHHHGHHHGHHHHHHGGGGGHHHHHHHHHHHHHHHHGHHHGGHHHHHHHHHGGGGGHGGGGGGGGHHGGGGGGGGHHHHGGHGHHHHHHHHHHGGGGGGGGGGGGHHHHGGGGHGHHGGGGGGGGGGGGGGGGGGGGGGGGGGGGGGFFFFFCFFFFFCBFFFFFFFFFFAFFFFFFFFFFFFFBFFFFFFFEFEFFFFFFFFFFFFE9F9BF0
@M05620:45:000000000-G6HP7:1:1101:18474:6972 1:N:0:116
AAACCAGAAGACATGAGGTCAGCTAGATCGGAAGAGCACACGTCTGAACTCCAGTCACTCCGCGAAATCTCGTATGCCGTCTTCTGCTTGAAAAAAAAAACACTTTACACCTTCTTTTCTTTTTTTTACCTTCTTTTCTTTTCCCCCCCCTCCCTCCCCCCTTCTTATTTCCTCCCCCCTTTCCCCTCCCTTCTCCTTTTTCCCTCTTCCTTCTTTCCTCCCTTTACTCCCCTCCTTCTTTCTCCTCCTTC
+
BBBBBABFFFCFFGCFGGFGFGHHGHHHHHGGGEHHHHHHHEGHHFFFGHHHFGFGHHHHHGGGGGGHDHHHFGHFHHGGGHGHFFHHHFBFBFHEEE@C//0111BB21B01@11112@D1@1/>@.><1111111>11<100</.<;C-...//....99.90;0;90;000/...9-9/99/;.A.../9/:/99/;///B/;FB/9B;/999FF9//.9///99//..:.9.//9;9/;///.;:;9
@M05620:45:000000000-G6HP7:1:1101:23642:6984 1:N:0:116
CATCCTGACCCTGAAGTACCCCATTGAGCATGGCATCGTCACCAACTGGGACGACATGGAGAAGATCTGGCACCACACCTTCTACAACGAGCTGCGCGTGGCCCCGGAGGAGCACCCAGTGCTGCTGACCGAGGCCCCCCTGAACCCCAAGGCCAACAGAGAGAAGATGACTCAGGTGAGGCTCGGCCGACGCCCGTGCTCCTCCCGTCCTTTCCCCAGTCATTTTCTGCCCGGCTTGATTTCTGACATTA
+
CBCCCFFFFFFFGGGGGGGGGGGHHHHGHHHHHHHHHGHHHGHHHGHHHHHHGGGGGHHHHHHHHHHHHHHHHGHHHGGHHHHHHHHHGGGGGHHGGGEGGGHHGGGGGGGGHGHHGGHHHHHHHHHHHHGGGGGGGGGGGGHHHHGGGGHGHHGGGGGGGGGGGGGFGGGGGGGGGGGGGGFFFFFFFDFFFFFFDFFFFFFFFFFEFFDFFFFFFFFFFFFFFFFFFFFEFFFFFCAFFFFFFFFFFF:
@M05620:45:000000000-G6HP7:1:1101:10906:7032 1:N:0:116
CATCCTGACCCTGAAGTACCCCATTGAGCATGGCATCGTCACCAACTGGGACGACATGGAGAAGATCTGGCACCACACCTTCTACAACGAGCTGCGCGTGGCCCCGGAGGAGCACCCAGTGCTGCTGACCGAGGCCCCCCTGAACCCCAAGGCCAACAGAGAGAAGATGACTCAGGTGAGGCTCGGCCGACGCCCGTGCTCCTCCCGTCCTTTCCCCAGTCATTTTCTGCCCGGCTTGATTTCTGACATTA
+
CCCCCFFFFFFFGGGGGGGGGGGHHHHHHHHHCGHHHGHHHGHHHGHHHHHHGGGGGHHHHHHHHHHHHHHHHGHHHGGHHHHHHHHHGGGGGHHGGGGGGGHHGGGGGGGGHHHHGGHGHHHHHHHHHHGGGGGGGGGGGGHHHHGGGGHGHHGGGGGGGGGGGGGGGGGGGGGGGGGGGGGGFFFFFFFFFFFFCFFFFFFFFFFEDFFFFFFFFFFFFFFFFFFFFFFFFFFFFFFFFFFFFFFFFF0
@M05620:45:000000000-G6HP7:1:1101:16835:7070 1:N:0:116
CATCCTGACCCTGAAGTACCCCATTGAGCATGGCATCGTCACCAACTGGGACGACATGGAGAAGATCTGGCACCACACCTTCTACAACGAGCTGCGCGTGGCCCCGGAGGAGCACCCAGTGCTGCTGACCGAGGCCCCCCTGAACCCCAAGGCCAACAGAGAGAAGATGACTCAGGTGAGGCTCGGCCGACGCCCGTGCTCCTCCCGTCCTTTCCCCAGTCATTTTCTGCCCGGCTTGATTTCTGACATTA
+
CCDDDFFFFFFFGGGGGGGGGGGHHHHHHHHHHHHHHGHHHGHHHGHHHHHHGGGGGHHHHHHHHHHHHHHHHGHHHGGHHHHHHHHHGGGGGHHGGGGGGGHHGGGGGGGGHHHHGGHHHHHHHHHHHHGGGGGGGGGGGGHHHHGGGGHGHHGGGGGGGGGGGGGGGGGGGGGGHGGGGGGGFFFFFFFFFFFF@DDFFFFFFFFFFFFFFFFFFFFFFFFFFFFFFFFFFFFFFFAFFFFFFEFFFF0
@M05620:45:000000000-G6HP7:1:1101:23098:7122 1:N:0:116
TACCTGTACTGGGGAAGAGTGTAGCAATCGCCATTCCTACCCTAAAGATCGGAAGAGCACACGTCTGAACTCCAGTCACTCCGCGAAATCTCGTATGCCGTCTTCTGCTTGAAAAAAAAAAAAAAAAAGAACATAAAAAACACTAAAGTCACATGTTTAGTACAGAAAAGTAAGAAACTACTGTAAGCTCGCATTAAGAGAGCATTATATAAGCAGCGTATGTAGGAGATCACTTGTGTATAGACCGTGTC
+
CCDDCFFFFFFFGGGGGGGGGGHHHHHHHGGGGGHHHHHHHHHHHHHHHHHGGGGHHHHHHHGHHHGHHHHHHHHHHHHHHHGGGEGGHHHHHGGHHHHGGGHGHHHHHHHHHHHHGGGGG>/->-<<.<./;000<00-:;.0/0000000000000:000000000/:;00000:/0;000:000000;--.9:0000:..00:0:0000000//-9../:0000/./00/;00:0/000:000-;../
@M05620:45:000000000-G6HP7:1:1101:20962:7155 1:N:0:116
CATCCTGACCCTGAAGTACCCCATTGAGCATGGCATCGTCACCAACTGGGACGACATGGAGAAGATCTGGCACCACACCTTCTACAACGAGCTGCGCGTGGCCCCGGAGGAGCACCCAGTGCTGCTGACCGAGGCCCCCCTGAACCCCAAGGCCAACAGAGAGAAGATGACTCAGGTGAGGCTCGGCCGACGCCCGTGCTCCTCCCGTCCTTTCCCCAGTCATTTTCTGCCCGGCTTGATTTCTGACATTT
+
CCCCCFFFFFFFGGGGGGGGGGGHHHHHHHHHHHHHHGHHHGHHHGHHHHHHGGGGGHHHHHHHHHHHHHHHHGHHHGGHHHHHHHHHGGGGGHHGGGGGGGGHGGGGGGGGHHHHGGHFHHHHGHHHHHGGGGGGGGGGGGHHHHGGGGHGHHGGGGGGFGGGGGGGGGGFGGGGGGGFGGGGFFFFCCFFFFFF@DFEFFFFFEA9AD?FFFFFFFFFFFFFFFBBFFFF?-BDACFFFFFFB:F0BF0
@M05620:45:000000000-G6HP7:1:1101:23220:7177 1:N:0:116
ATCTCTATCTCCTAAAAACCTGTTTAGATTTGGAGATAGACCTTCAGGTTTTTCATCATTTTCTGCATGAATTATACATTGACCACGTTCCAGCGTGGTCAGTTTGCAGCATTCTGTTATTTTGTTTGACAGAGTGTCTTGTTGAGAACATATGTAGGACATGATTTTTTCCTGCAACAGGGAAAATAAAGTATAAGTTTTAAAGATTTATTCTTTAATAAAGGATCTCAAAGCCAGCTTTAGAAAAAGGA
+
BCCCCFFFFFFFGGGGGGGGGGHHHHHGHHHHHGHFHHHCHHHHHHHHHHHGGHHHHGHHIHHHHHHHHHHHHHHHHGHHHHHHHHGHHHHHHHGGGGHHHHHHHHHHHHHHHHHHHHHHHHHHHHHHHHHHHHHHHHHHHHHHFGHHHHHHHHHHHHHHHHHFHHHHHGHHHHHHHHHHHGGHGHGHHGHHHHHHHHHHHHHHHHHHHHHHHHHHHHHHFHFHHHHHHHHHHHHHHGHHHHGHGHHHGGH
@M05620:45:000000000-G6HP7:1:1101:23233:7189 1:N:0:116
ATCTCTATCTCCTAAAAACCTGTTTAGATTTGGAGATAGACCTTCAGGTTTTTCATCATTTTCTGCATGAATTATACATTGACCACGTTCCAGCGTGGTCAGTTTGCAGCATTCTGTTATTTTGTTTGACAGAGTGTCTTGTTGAGAACATATGTAGGACATGATTTTTTCCTGCAACAGGGAAAATAAAGTATAAGTTTTAAAGATTTATTCTTTAATAAAGGATCTCAAAGCCAGCTTTAGAAAAAGGA
+
ABBBBFFFFFFFGGGGGGGGGGHHHGHHHHHHHHHGHHHHHHHHHHHHHHHGGHHHHHHHHHHHHHHHHHHHHHHHHHHHHHHHGHGHHHHHHHGGGGHHHHHHHHHHHHHHHHHHHHHHHHHHHHHHHHHHHHHHHHHHHHHHDHHHHHHHHHHHHHHHHHHHHHHHHGHHHHHHHHHHHGGHHFFGGHHHHHGHHGHHHHHGHHHHHHHHHHHHHHHGGGHFGHHHFHHHHHHHHGHHHHHFFHHHGGH
@M05620:45:000000000-G6HP7:1:1101:8945:7194 1:N:0:116
CATCCTGACCCTGAAGTACCCCATTGAGCATGGCATCGTCACCAACTGGGACGACATGGAGAAGATCTGGCACCACACCTTCTACAACGAGCTGCGCGTGGCCCCGGAGGAGCACCCAGTGCTGCTGACCGAGGCCCCCCTGAACCCCAAGGCCAACAGAGAGAAGATGACTCAGGTGAGGCTCGGCCGACGCCCGTGCTCCTCCCGTCCTTTCCCCAGTCATTTTCTGCCCGGCTTGATTTCTGACATTT
+
CCCCCFFFFFFFGGGGGGGGGGGHHHHHHHHHHHHHHGHHHGHHHGHHHHHHGGGGGHHHHHHHHHHHHHHHHGHHHGGHHHHHHHHHGGGGGHHGGGGGGGHHGGGGGGGGHHHHGGHHHHHHHHHHHHGGGGGGGGGGGGHHHHGGGGHGHH?FGGGGGGGGGGGGGGGGGGGGGGGGGGGGFFFFFFFFFFFFCFFFFFFFFFFFFFDFFFFFFFFFFFFFFFFFFFFFFFAFFAAFBF9FB0BFBF0
@M05620:45:000000000-G6HP7:1:1101:8961:7203 1:N:0:116
CATCCTGACCCTGAAGTACCCCATTGAGCATGGCATCGTCACCAACTGGGACGACATGGAGAAGATCTGGCACCACACCTTCTACAACGAGCTGCGCGTGGCCCCGGAGGAGCACCCAGTGCTGCTGACCGAGGCCCCCCTGAACCCCAAGGCCAACAGAGAGAAGATGACTCAGGTGAGGCTCGGCCGACGCCCGTGCTCCTCCCGTCCTTTCCCCAGTCATTTTCTGCCCGGCTTGATTTCTGACATTA
+
CCDDDFFFFFFFGGGGGGGGGGGHHHHHHHHHHHHHHGHHHGHHHGHHHHHHGGGGGHHHHHHHHHHHHHHHHGHHHGGHHHHHHHHHGGGGGHHGGGGGGGHHGGGGGGGGHHHHGGHHHHHHHHHHHHGGGGGGGGGGGGHHHHGGGGHGHHGGGGGGGGGGGGGGGGGGGGGGGGGGGGGGFFFFFFFFFFFFDFFFFFFFFFFEFFFFFFFFFFFFFFFFFFFFFFFFFFFFFFFFFFFFFBFFFF0
@M05620:45:000000000-G6HP7:1:1101:18620:7216 1:N:0:116
CATCCTGACCCTGAAGTACCCCATTGAGCATGGCATCGTCACCAACTGGGACGACATGGAGAAGATCTGGCACCACACCTTCTACAACGAGCTGCGCGTGGCCCCGGAGGAGCACCCAGTGCTGCTGACCGAGGCCCCCCTGAACCCCAAGGCCAACAGAGAGAAGATGACTCAGGTGAGGCTCGGCCGACGCCCGTGCTCCTCCCGTCCTTTCCCCAGTCATTTTCTGCCCGGCTTGCTTTCTGACATTT
+
AAABBFFFFFFFFGFBGDGGGGFHHGGGG4FBFGCGHEHHEGHF2EGGGC2FEGGGGHFHGHGHBGHHFBGCGGGHHGGHHHHHHH@GE1EEEHH>ECGE?>FHGGG/BG?DGHHHG/GHFFHHHHG1GG@-ACDGGGGGGE/GHHGG....;C9EGGGFG/C.;BBFFGGGGGGFFF0FGEEG?-AD-@B9BBBB9ADEFFFFFFFFFFFEB/BBFF.;B/;FFBFFFBFFFBBBBB.;BF/F//B9FB/
@M05620:45:000000000-G6HP7:1:1101:18638:7231 1:N:0:116
CATCCTGACCCTGAAGTACCCCATTGAGCATGGCATCGTCACCAACTGGGACGACATGGAGAAGATCTGGCACCACACCTTCTACAACGAGCTGCGCGTGGCCCCGGAGGAGCACCCAGTGCTGCTGACCGAGGCCCCCCTGAACCCCAAGGCCAACAGAGAGAAGATGACTCAGGTGAGGCTCGGCCGACGCCCGTGCTCCTCCCGTCCTTTCCCCAGTCATTTTCTGCCCGGCTTGATTTCTGACATTA
+
DDDDDFFFFFFFGGGGGGGGGGGHHHHHHHHHHHHHHGHHHGHHHGHHHHHHGGGGGHHHHHHHHHHHHHHHHGHHHGGHHHHHHHHHGGGGGHHGGGGGGGHHGGGGGGGGHHHHGGHHHHHHHHHHHHGGGGGGGGGGGGHHHHGGGGHGHHGGGGGGGGGGGGGGGGGGGGGGGGGGGGGGFFFFFFFFFFFFDFFFFFFFFFFFFFFFFFFFFFFFFFFFFFHHFFFFFFFFFFFFFFFFHFFFFF0
@M05620:45:000000000-G6HP7:1:1101:18697:7251 1:N:0:116
TACCTGTACTGGGGAAGAGTGTAGCAATCGCCATTCCTACCCTAAAGATCGGAAGAGCACACGTCTGAACTCCAGTCACTCCGCGAAATCTCGTATGCCGTCTTCTGCTTGAAAAAAAAAAAAAAAAAAGAACAAAAAAAAGATTGCGAGAGGTAGATGAACATAGAGAAAAAAAGGTGAAGTGGTAGAGAAGGTGAGAGGCTGAAGAGAATACAGGGAGGATGGAAGGGGAAGTCAGGATAGAGTGCAGT
+
CCCCCFFFFFFFGGGGGGGGGGHHHHHHHGGGGGHHHHHHHHHHHHHHHHHGGGGHHHGHHHGHHHGHHHHHHGHHHHHHHHGGGGGGHHHHHFGHHHHGFGHGHHHGHHHHHGHHGGGGC<<><----:.<///.<.---..0000.--<-.000000000000000000/.--..0<0B0<000000000/.<00.00.....00<./000000/...<./0./0/.<-...0:00/00000<000<:0
@M05620:45:000000000-G6HP7:1:1101:10567:7263 1:N:0:116
CATCCTGACCCTGAAGTACCCCATTGAGCATGGCATCGTCACCAACTGGGACGACATGGAGAAGATCTGGCACCACACCTTCTACAACGAGCTGCGCGTGGCCCCGGAGGAGCACCCAGTGCTGCTGACCGAGGCCCCCCTGAACCCCAAGGCCAACAGAGAGAAGATGACTCAGGTGAGGCTCGGCCGACGCCCGTGCTCCTCCCGTCCTTTCCCCAGTCATTTTCTGCCCGGCTTGATTTCTGACATTA
+
BBBBBFFFFFFFGBCFGGGGGGGHHHFGHEGGHHFHHGHHGGHHAFHHGHFHGGGGGHHHHHGHHHHHHHHEHGHHHGGHHHHHH4FHGGGGGHHEGGGGGEHHGGC?CCAFHHHHGGHHHHHHHHFHGHC@GGGGGGGGGG/CHHGG..CCGHEEFGG/C/A.CF9FGBFGGFGGG/CFGECGFFFFFFFCFFFFFFFFFFFFFFFFFFFFFFFFFF?BF9FFFFFFFFFFFFCFF=AFFFFFFBF/BF/
@M05620:45:000000000-G6HP7:1:1101:14933:7271 1:N:0:116
AAACCAGAAGACATGAGGTCAGCTAGATCGGAAGAGCACACGTCTGAACTCCAGTCACTCCGCGAAATCTCGTATGCCGTCTTCTGCTTGAAAAAAAAAAAAAAAAAAAGGACAAAAAAAGTGAATATAGGGAGAAAATAAGTAAAAGAAAGTAAGTGAGGTAGAAAAGATTAAGGAGATGAAGGATAGTAGAGGAGTGACGTATAGGCAGTACAAGATGAGACTAGAGGGGAAGGATAGATGGTAAAATG
+
CCCCCCCFFFFFGGGFGGGGGGHHGHHHHHGGGGGHHHHHHGHHHGHHHHHHHHHHHHHHHGGGFGGH5FHHFGHHHHGFGHGHHHHHHHGHHGHGGFED<//<</---../</./..--.00000000:0./...0/0090000000../;00009009./00000//.0000000../;0000.00000000/../.00.;.090000./00000/00090000000/.9.....00000000000000
@M05620:45:000000000-G6HP7:1:1101:10575:7280 1:N:0:116
CATCCTGACCCTGAAGTACCCCATTGAGCATGGCATCGTCACCAACTGGGACGACATGGAGAAGATCTGGCACCACACCTTCTACAACGAGCTGCGCGTGGCCCCGGAGGAGCACCCAGTGCTGCTGACCGAGGCCCCCCTGAACCCCAAGGCCAACAGAGAGAAGATGACTCAGGTGAGGCTCGGCCGACGCCCGTGCTCCTCCCGTCCTTTCCCCAGTCATTTTCTGCCCGGCTTGATTTCTGACATTA
+
CDDDDFFFFFFFGGGGGGGGGGGHHHHHHHHHHHHHHGHHHGHHHGHHHHHHGGGGGHHHHHHHHHHHHHHHHGHHHGGHHHHHHHHHGGGGGHHGGGGGGGHHGGGGGGGGHHHHGGHHHHHHHHHHHHGGGGGGGGGGGGHHHHGGGGHGHHGGGGGGGGGGGGGGGGGGGGGGHGGGGGGGFFFFFFFFFFFFFFFFFFFFFFFFFFFFFFFFFFFFFFFFFFFFFFFFFFFFFFBFFFFFFBFFFF0
@M05620:45:000000000-G6HP7:1:1101:10592:7287 1:N:0:116
CATCCTGACCCTGAAGTACCCCATTGAGCATGGCATCGTCACCAACTGGGACGACATGGAGAAGATCTGGCACCACACCTTCTACAACGAGCTGCGCGTGGCCCCGGAGGAGCACCCAGTGCTGCTGACCGAGGCCCCCCTGAACCCCAAGGCCAACAGAGAGAAGATGACTCAGGTGAGGCTCGGCCGACGCCCGTGCTCCTCCCGTCCTTTCCCCAGTCATTTTCTGCCCGGCTTGATTTCTGACATTA
+
ABBBBFFFFFFFGGGGGFGGGGGHHHHHHGHHHHHHHGHHGGHHHGHHHHHHGGGGGGGHHHHHHHHFHHHHHGHHHGGHHHGHHHHHGGGGGGHGGGFGGGHHGGGGGGGGHHHHGGGGHHHHHHHHHHGGGGGGGGGGGGHHHHGGGGHGHHGGGGGGGGFGGGGGGGGFGGGGFGFFFGFGFFFFF;FFFFFFDDF?FFFFFFFEDFDFFFFFFFFFFFFFFFFFFFFFFFFFFFFFFFFFF/99BF:
@M05620:45:000000000-G6HP7:1:1101:21780:7294 1:N:0:116
CATCCTGACCCTGAAGTACCCCATTGAGCATGGCATCGTCACCAACTGGGACGACATGGAGAAGATCTGGCACCACACCTTCTACAACGAGCTGCGCGTGGCCCCGGAGGAGCACCCAGTGCTGCTGACCGAGGCCCCCCTGAACCCCAAGGCCAACAGAGAGAAGATGACTCAGGTGAGGCTCGGCCGACGCCCGTGCTCCTCCCGTCCTTTTCCCAGTCATTTTCTCCCCGGCTTCTTTTCTGACATTA
+
A?AAAFD1F1F>BGGFFFGGCGEFHGFGCDGHHHGGAEHHAEE1/BGHB/0AA/A/AAC1A10BC1FGHFHF@F>F>E/GHHDEFDFGE//>E@CEGGG/<EC/<E@CG/E//?<C<//G11FFBG11FG/@@CCE?<<<::/:CEFC.CECEEEEEFF///CEBF/C00C00;09C/CGGA?F;=-A@@@@@-@=9--;/;/FBE-A9AFF////9B/:B/FFFFFF/;/-@-@-@-/;FF//99/:FF/
@M05620:45:000000000-G6HP7:1:1101:16005:7296 1:N:0:116
AGATTACTGCAACAGTTCCCCCTGGACCTGGAAAAGTTTCTTGCCTGGCTTACAGAAGCTGAAACAACTGCCAATGTCCTACAGGATGCTACCCGTAAGGAAAGGCTCCTAGAAGACTCCAAGGGAGTAAAAGAGCTGATGAAACAATGGCAAGTAAGTCAGGCATTTCCGCTTTAGCACTCTTGTGGATCCAATTGAACAATTCTCAGCATTTGTACTTGTAACTGACAAGCCAGGGACAAAACAAAGAT
+
BBBBBFFFFF4FGGFGGGGGGGGGHHHHHHHHHHHHHHHHHHHHHHHHHHHHHHHHHHHHHHHHHHHHHHHHHHHHHHHHHHHHHHHHHHHHHHGFEFGGHH?GHHHHGHHHHHHHHHHHHHHGE?EEGHHHHGHHHHGHHHGHHHHHHHHHHGHHHHHHHHHHHHHHHHGGGGGHHHHHHHHHHFHGHHHHHHHHHFFFHHHHHHHFHHGHHHHHHGHHHGHHHHHEFHHHGGGGGGGGGGFGGGGGGGG
@M05620:45:000000000-G6HP7:1:1101:25542:7346 1:N:0:116
CATCCTGACCCTGAAGTACCCCATTGAGCATGGCATCGTCACCAACTGGGACGACATGGAGAAGATCTGGCACCACACCTTCTACAACGAGCTGCGCGTGGCCCCGGAGGAGCACCCAGTGCTGCTGACCGAGGCCCCCCTGAACCCCAAGGCCAACAGAGAGAAGATGACTCAGGTGAGGCTCGGCCGACGCCCGTGCTCCTCCCGTCCTTTCCCCAGTCATTTTCTGCCCGGCTTGATTTCTGACATTT
+
BBBBBFFFFFFFGGGFDGGGGGGHFFFGGFFHGHBEFEFGHGGHEGHHHHGGGFEEEHGCGHHHFFFHHHHHHEFGFGGHHHFEGHFGECEFGFHEEEEEEGHHEGF/CFDGEHHHFGGGGFGHGHHFHHGGGCGGGGGGGGHFHHGGGCGFHHG.EFGGFBFGGGFFGFGGGGGGGGGGGGFFFFFFF;CFFFFA9ADEFFFFFFFEDFDFFFFFFFFFFFFFFFBFFFFEFFAFFF9FFFBB/9B/BF/
@M05620:45:000000000-G6HP7:1:1101:8769:7371 1:N:0:116
TACCTGTACTGGGGAAGCATTTGAATATCCCCCCATGGTGATGGGGACGGAGAACTGCTCCATAAACACAGGCAACGTGCCTAACTTTCCCGGGAAGATGAAGTCAAGAGCGACCACAGCTCTTCGGAGGTTATTTTGCATCGGTGAGCCAGACAGAATGATCCGATGAGGGGTGCGAAACTATTTGAGGAAAGGAAGCACCTTTTTATTAAATTTACCTTTTAGCAATCGCCATTCCTACCCTAAAGATC
+
DDDDDFFFFFFFGGGGGGGGGGHHHHHHHHHGGGGHHHHHHHHHHGGGGGGGGHHHHHHHHHHHHHHHHHHHGHHHGHHHHHHHHHHHHHHGGGGGGHHHHHHHHHHHHHHGGGGGHHHHHHHHHHGGGGGHHHHHHHHHHHGGGGGHHHHHHGHHHHHHHHHHHGGGHHHGGEGGGGGGGGGGHHHGGGFGGGGGGGGGGFFFFFFFHHHFFFFHHFFFFFFFFFFFFFFFFFFFFFFFFFFFFFFFFFF
@M05620:45:000000000-G6HP7:1:1101:17271:7393 1:N:0:116
CATCCTGACCCTGAAGTACCCCCATTGAGCATGGCATCGTCACCAACTGGGACGACATGGAGAAGATCTGGCACCACACCTTCTACAACGAGCTGCGCGTGGCCCCGGAGGAGCACCCAGTGCTGCTGACCGAGGCCCCCCTGAACCCCAAGGCCAACAGAGAGAAGATGACTCAGGTGAGGCTCGGCCGACGCCCGTGCTCCTCCCGTCCTTTCCCCAGTCATTTTCTGCCCGGCTTGATTTCTGACATT
+
CCCCCFFFFFFFGGGGGGGGGGGGHHHHHHHHHHHHHHGHHEGHHHGHHHHGHGGGGGHHHHHHHHHHHHHHHHGHHHGGHHHHHHHHHG1EGGHHGGGGGGGHHGGGGGGFDHHHHGGHHGHHFHHHHHHFGGGGGGGGGGGHHHHGGGGHEGGGGGGGFFGDEGGGFGGGGGGGF;FFGGFFFFFFDFFFCFFFFCADEFFFFFFFAAFFFFFFFFFF0:BFFFFFF0BFE.BCCDFAFFFFFB;BFFF
@M05620:45:000000000-G6HP7:1:1101:10943:7435 1:N:0:116
ATCTCTATCTCCTAAAAACCTGTTTAGATTTGGAGATAGACCTTCAGGTTTTTCATCATTTTCTGCATGAATTATACATTGACCACGTTCCAGCGTGGTCAGTTTGCAGCATTCTGTTATTTTGTTTGACAGAGTGTCTTGTTGAGAACATATGTAGGACATGATTTTTTCCTGCAACAGGGAAAATAAAGTATAAGTTTTAAAGATTTATTCTTTAATAAAGGATCTCAAAGCCAGCTTTAGAAAAAGGA
+
CCDEDFFFFFFFGGGGGGGGGGHHHHHHHHHHHHHHHHHHHHHHHHHHHHHGGHHHHHIHHHHIHHHHHHHHHHHHHHHHHHHHHHGHHHHHHHGGGGHHHHHHHHHHHHHHHHHHHHHHHHHHHHHHHHHHHHHHHHHHHHHHHHHHHHHHHHHHHHHHHHHHHHHHHGHHHHHHHHHHHGGHHHHHHHHHHHHHHHHHHHHHHHHHHHHHHHHHHHHHHHHHHHHHHHHHHHHHHGHHHHHGHHHHGGH
@M05620:45:000000000-G6HP7:1:1101:24732:7439 1:N:0:116
TACCTGTACTGGGGAAGAGTGTAGCAATCGCCATTCCTACCCTAAAGATCGGAAGAGCACACGTCTGAACTCCAGTCACTCCGCGAAATCTCGTATGCCGTCTTCTGCTTGAAAAAAAAAAAATTAAACACAGATCTGTTTACCCAATCGCTCTAGATCATGACATTTCCTCTTAACACCTAATATAAATCATAATTTACAAAACTTAATACTTGAACTATTAACCTCAAAACCATCTCCACAACCACAAT
+
BCCCCFFFFFFFGGGGGGGBGGHHHHHHHGGGGGHHHHHHHHHHHHHHHHHGGGGHHHHHHHGHHHGGHHHHHHHHHHHHHHGGGGGGFHGHHFGHHHHGGGHGHHHHFHHHHHHHGG?BG?/01111>>0.01111111=111/<.//....<00<00:000/00;00;00000::0/.///00009;00000090000000..000;000;990000;///;/9B/////:.9////9//;...:.../
@M05620:45:000000000-G6HP7:1:1101:24494:7454 1:N:0:116
CATCCTGACCCTGAAGTACCCCATTGAGCATGGCATCGTCACCAACTGGGACGACATGGAGAAGATCTGGCACCACACCTTCTACAACGAGCTGCGCGTGGCCCCGGAGGAGCACCCAGTGCTGCTGACCGAGGCCCCCCTGAACCCCAAGGCCAACAGAGAGAAGATGACTCAGGTGAGGCTCGGCCGACGCCCGTGCTCCTCCCGTCCTTTCCCCAGTCATTTTCTGCCCGGCTTGATTTCTGACATTA
+
CCDDDFFFFFFFGGGGGGGGGGGHHHHHHHHHHHHHHGHHHGHHHGHHHHHHGGGGGHHHHHHHHHHHHHHHHGHHHGGHHHHHHHHHGGGGGHHGGGGGGGHHGGGGGGGGHHHHGGHHHHHHHHHHHHGGGGGGGGGGGGHHHHGGGGHGHHGGGGGGGGGGGGGGGGGGGGGGHGGGGGGGFFFFFFFFFFFFFFFFFFFFFFFEFFFFFFFFFFFFFFFFFFFFFFFFFFFFFFEFFFFFFFFFFF0
@M05620:45:000000000-G6HP7:1:1101:24509:7466 1:N:0:116
CATCCTGACCCTGAAGTACCCCATTGAGCATGGCATCGTCACCAACTGGGACGACATGGAGAAGATCTGGCACCACACCTTCTACAACGAGCTGCGCGTGGCCCCGGAGGAGCACCCAGTGCTGCTGACCGAGGCCCCCCTGAACCCCAAGGCCAACAGAGAGAAGATGACTCAGGTGAGGCTCGGCCGACGCCCGTGCTCCTCCCGTCCTTTCCCCAGTCATTTTCTGCCCGGCTTGATTTCTGACATTA
+
AAAAAFDFFFFFGGGFGGGGGGEHHDGHGHHHHHHHFGHHCEGGGFHHGEAGECECEFFFHFGHF5FGHHHFGFEGEEEHHHGFFGHHGEEEGCFGGGGFEEGHFGCGGGGGHHHFFFHHHFHHGHHGHG@-<CFEDGFCCEBGHEEADGHEEHEEGEFBBBEGGGBGGEGFFF0BFBFGGGEA9>.DCFA>ADA9-.9E/B9FBA?EDADF/;/B.F.;/FFFFFFF/BF?D-@B--.;B9/B/;/9BF9
@M05620:45:000000000-G6HP7:1:1101:10714:7496 1:N:0:116
CATCCTGACCCTGAAGTACCCCATTGAGCATGGCATCGTCACCAACTGGGACGACATGGAGAAGATCTGGCACCACACCTTCTACAACGAGCTGCGCGTGGCCCCGGAGGAGCACCCAGTGCTGCTGACCGAGGCCCCCCTGAACCCCAAGGCCAACAGAGAGAAGATGACTCAGGTGAGGCTCGGCCGACGCCCGTGCTCCTCCCGTCCTTTCCCCAGTCATTTTCTGCCCGGCTTGATTTCTGACATTA
+
CCCDDFFFFFFFGGGGGGGGGGGHHHHHHHHHHHHHHGHHHGHHHGHHHHHHGGGGGHHHHHHHHHHHHHHHHGHHHGGHHHHHHHHHGGGGGHHGGGGGGGHHGGGGGGGGHHHHGGHHHHHHHHHHHHGGGGGGGGGGGGHHHHGGGGHGHHGGGGGGGGGGGGGGGGGGGGGGGGGGGGGGFFFFFFFFFFFFFFFFFFFFFFFFFFFFFFFFFFFFFFFFFFFFFFFFFFFFFFFFFFFFFBFFBF0
@M05620:45:000000000-G6HP7:1:1101:8112:7510 1:N:0:116
TACCTGTACTGGGGAAGAGTGTAGCAATCGCCATTCCTACCCTAAAGATCGGAAGAGCAAACGTCTGAACTCCAGTCACTCCGCGAAATCTCGTATGCCGTCTTCTGCTTGAAAAAAAAAAAAAAAATATAGACAAAGAGATGCTGAGTGATAAACGGTAGCATTACGACAATCTATTTATACGAATGTTGAGGTCTTGTGAAGCTACGATGGTATATGGTGCGATACGGAGGCTGGTAGTAGATGATGGG
+
CCCDCFFFFFFFGGGGGGGGGGHHHHHHHGGGGFHHHHHHHHHHHHHHHHHGGGGHHHHHHHGHHHGHHHHHHHHHHHHHHHGGGGGGHHHHHGGHHHHGGGHGHHHGHHGHHHHHGGGG?/<<---.0000<<0//////000000.;:000000.....0;0000...--;0000000000.:..000000///000:00000;0:.....;000000000-...-....-.9..;000000:00000.
@M05620:45:000000000-G6HP7:1:1101:9799:7525 1:N:0:116
CATCCTGACCCTGAAGTACCCCATTGAGCATGGCATCGTCACCAACTGGGACGACATGGAGAAGATCTGGCACCACACCTTCTACAACGAGCTGCGCGTGGCCCCGGAGGAGCACCCAGTGCTGCTGACCGAGGCCCCCCTGAACCCCAAGGCCAACAGAGAGAAGATGACTCAGGTGAGGCTCGGTCGACGCCCGTGCTCCTCCCGTCCTTTCCCCAGTCATTTTCTGCCCGGCTTGATTTCGACATTAG
+
CDDDDFFFFFFFGGGGGGGGGGGHHHHHHHHHHHHHHGHHHGHHHGHHHHHHGGGGGHHHHHHHHHHHHHHHHGHHHGGHHHHHHHHHGGGGGHHGGGGGGGHHGGGGGGGGHHHHGGHHHHHHHHHHHHGGGGGGGGGGGGGHHHGGGGHGHHGGGGGGGGGGGGGGGGGGGGGGHGGGGGGGFFFFFFFFFFFFFFFFFFFFFFFFFFFFFFFFFFFFFFFFFHHHFFFFFFFFFFFFFFFFAE.AF0:
@M05620:45:000000000-G6HP7:1:1101:9814:7537 1:N:0:116
CATCCTGACCCTGAAGTACCCCATTGAGCATGGCATCGTCACCAACTGGGACGACATGGAGAAGATCTGGCACCACACCTTCTACAACGAGCTGCGCGTGGCCCCGGAGGAGCACCCAGTGCTGCTGACCGAGGCCCCCCTGAACCCCAAGGCCAACAGAGAGAAGATGACTCAGGTGAGGCTCGGTCGACGCCCGTGCTCCTCCCGTCCTTTCCCCAGTCATTTTCTGCCCGGCTTGATTTCGACATTAG
+
BBCCCFFFFFFFGGGFGGGGGGGHHHHHGHHHHHHHHGHHHGHHHGHHHHHHGGGGGHGHHHHHHHHHHHHHHGHHHGGHGHHGHHHHEGGGGHGGGGGGGGHHGGGCGGGGHHHHGGHGGHHHHHHGHHFGGGGGGGGGGGGHHHGGGGHGHHGGGGGGGGGGGGGGGGGGGGGGFFGGGEFGFFFFFAFFFFF=-9A:FFFFFFFEFFFFFFFFFBDFFBFFFFFFFFFFF-BFFFFFFFF/AE.AF//
@M05620:45:000000000-G6HP7:1:1101:7655:7540 1:N:0:116
CATCCTGACCCTGAAGTACCCCATTGAGCATGGCATCGTCACCAACTGGGACGACATGGAGAAGATCTGGCACCACACCTTCTACAACGAGCTGCGCGTGGCCCCGGAGGAGCACCCAGTGCTGCTGACCGAGGCCCCCCTGAACCCCAAGGCCAACAGAGAGAAGATGACTCAGGTGAGGCTCGGCCGACGCCCGTGCTCCTCCCGTCCTTTCCCCAGTCATTTTCTGCCCGGCTTGATTTCTGACATTA
+
CCDCDFFFFFFFGGGGGGGGGGGHHHHHHHHHHHGHHGHHHGHHHGHHHHHHGGGGGHHHHHHHHHHHHHHHHGHHHGGHHHHHHHHHGGGGGHHGGGGGGGHHGGGGGGGGHHHHGGHHHHHHHHHHHHGGGGGGGGGGGGHHHHGGGGHGHHGGGGGGGGGGGGFGGGGGGGGGGGGGGGGGFFFFFFFFFFFFDFFFFFFFFFFADFFFFFFFFFFFFFFFFFFFHEFFFFFFFFAFFFFFFBFFFF0
@M05620:45:000000000-G6HP7:1:1101:7659:7558 1:N:0:116
CATCCTGACCCTGAAGTACCCCATTGAGCATGGCATCGTCACCAACTGGGACGACATGGAGAAGATCTGGCACCACACCTTCTACAACGAGCTGCGCGTGGCCCCGGAGGAGCACCCAGTGCTGCTGACCGAGGCCCCCCTGAACCCCAAGGCCAACAGAGAGAAGATGACTCAGGTGAGGCTCGGCCGACGCCCGTGCTCCTCCCGTCCTTTCCCCAGTCATTTTCTGCCCGGCTTGATTTCTGACATTT
+
CCCDDFFFFFFFGGGGGGGGGGGHHHHHHHHHHHHHHGHHHGHHHGHHHHHHGGGGGHHHHHHHHHHHHHHHHGHHHGGHHHHHHHHHGGGGGHHGGGGGGGHHGGGGGGGGHHHHGGHHHHHHHHHHHHGGGGGGGGGGGGHHHHGGGGHGHHEGGGGGGGGGGGGGGGGGGGGGHGGGGGGGFFFFFFFFFFFFBFFEFFFFFFFFFFFFFFFFFFFFFBFFFFFFFFFFBFFFFA.FFFFFFBFFFF0
@M05620:45:000000000-G6HP7:1:1101:7671:7572 1:N:0:116
CATCCTGACCCTGAAGTACCCCATTGAGCATGGCATCGTCACCAACTGGGACGACATGGAGAAGATCTGGCACCACACCTTCTACAACGAGCTGCGCGTGGCCCCGGAGGAGCACCCAGTGCTGCTGACCGAGGCCCCCCTGAACCCCAAGGCCAACAGAGAGAAGATGACTCAGGTGAGGCTCGGCCGACGCCCGTGCTCCTCCCGTCCTTTCCCCAGTCATTTTCTGCCCGGCTTGATTTCTGACATTA
+
BCCCCFFFFFFFGGGGGGGGGGGHHHHHHHHHGF4GHGHHHGHHHGHHHHHGEGGGGHHHHHHHGHHHGHHHHGHHHGGHHHHHHHHHGGGGGHHEGEG>EEHHGEGGCGGGHHHHGGHHHHHGHHGHHHGGGGGGGGGGGFFHHHGGGGHGHHEGGGGGGGGGFFGGGGGGGECFFFGFGEGFCBEDFFF;ABF;DDDEEFBFFFFEFFFFFFFFFFA;F0:BFFFFFEFF?=FCFF.BFFBB0BFFBF0
@M05620:45:000000000-G6HP7:1:1101:16484:7614 1:N:0:116
TACCTGTACTGGGGAAGAGTGTAGCAATCGCCCTTCCTACCCTAAAGATCGGAAGAGCACACGTCTGAACTCCAGTCACTCCGCGAAATCTCGTATGCCGTCTTCTGCTTGAAAAAAAAAAAAGCTAGGGGGCTTTCTTATTGTAAGCAACGAGAAACCTGAAAGAAGAATTATTTAACTAAGTCCCGCTGAGTCATTCATGAGGTTTTAGCCGCCTTGCTTCTTCTCACAGACGCTCTACTCTCATGCCA
+
AAAAAFFFFFFFGGGGGGGAFAE1DGFHH0AE0AFFHFHCGGDFFHHHHHEEGG/AGGBCGH?GH0FDDGHHFHHHFHGFHH?E>EEGHHHHHGEHFHFGEEHGFGFDGFHG<FG<CGC?////0>11<.>-<<.<00=00<0;0:00:/.@:;;:C/;/./090/9F/;000009C0CB0;9000/-;9-9;;BF/FFE//9//;-/9/;/B--9-;/;//9;BBBF//9//---;9-//;FBF/B//9B
@M05620:45:000000000-G6HP7:1:1101:17029:7615 1:N:0:116
CATCCTGACCCTGAAGTACCCCATTGAGCATGGCATCGTCACCAACTGGGACGACATGGAGAAGATCTGGCACCACACCTTCTACAACGAGCTGCGCGTGGCCCCGGAGGAGCACCCAGTGCTGCTGACCGAGGCCCCCCTGAACCCCAAGGCCAACAGAGAGAAGATGACTCAGGTGAGGCTCGGCCGACGCCCGTGCTCCTCCCGTCCTTTCCCCAGTCATTTTCTGCCCGGCTTGATTTGACATTAGA
+
CCCDDFFFFFFFGGGGGGGGGGGHHHHHHHHHHHHHHGHHHGHHHGHHHHHHGGGGGHHHHHHHHHHHHHHHHGHHHGGHHHHHHHHHGGGGGHHGGGGGGGHHGGGGGGGGHHHHGGHGHHHHHHHHHHGGGGGGGGGGGGHHHHGGGGHGHHGGGGGGGGGGGGGGGGGGGGGGHGGGGGGGFFFFFFFFFFFCBFFFFFFFFFFFFFFFFFFFFFFFFEFFFFFFFFFFFFFFCFAFFFEFFFFFFF:
@M05620:45:000000000-G6HP7:1:1101:14023:7622 1:N:0:116
ATCTCTATCCTCCTAAAAACCTGTTTAGATTTGGAGATAGACCTTCAGGTTTTTCATCATTTTCTGCATGAATTATACATTGACCACGTTCCAGCGTGGTCAGTTTGCAGCATTCTGTTATTTTGTTTGACAGAGTGTCTTGTTGAGAACATATGTAGGACATGATTTTTTCCTGCAACAGGGAAAATAAAGTATAAGTTTTAAAGATTTATTCTTTAATAAAGGATCTCAAAGCCAGCTTTAGAAAAAGG
+
AABBBFFFFFFFGGDGFGFGGGHHHHGHGHHHHGGHFFHHGHFHHHGFFHHHGGHEGHFHHHGHHHHFHHGBFGFHDGHHHHEGHFFEHGHHFDGGGGGHHH2GHHGGHGHGHHHHDHH4GHHHHHHHHHHHHHGFFFFHHFHHHGHFGHHHHHHHDGHHHHHHEHHHHHGHFHFHGFHHHHGGAAFFGFFHFDFHGHHHHHHHHH1GHHGHHHHHHG0G0<FFFHHHHHHHHHHHHHFHHHHHFCGFHFD
@M05620:45:000000000-G6HP7:1:1101:11966:7622 1:N:0:116
CATCCTGACCCTGAAGTACCCCATTGAGCATGGCATCGTCACCAACTGGGACGACATGGAGAAGATCTGGCACCACACCTTCTACAACGAGCTGCGCGTGGCCCCGGAGGAGCACCCAGTGCTGCTGACCGAGGCCCCCCTGAACCCCAAGGCCAACAGAGAGAAGATGACTCAGGTGAGGCTCGGCCGACGCCCGTGCTCCTCCCGTCCTTTCCCCAGTCATTTTCTGCCCGGCTTGATTTCTGACATTA
+
AAAAAFD@F1BFGGGGGGGGGGGHHGHFGEEGHFGGHEGGGGFFHEHGFHHEEGGGGGHEHHHFFGHHGGFHHGHH/EFHHFGFHHFH@F?EE@1@EG?EEEGEG?BCCCGGHGHHGEEFHHHFGHHGHHGGCGGGGGGGGFHHHHGGGCHEGHFEGGGFFFGGBFGGGBFGGFGGGGGGGGGG@@EF@@@;@@@@@BFFFFFFFF?ABBAFFFFFFF?FFFFFFFFBFFFEF@;@@<-BFFFFFBF/BF/
@M05620:45:000000000-G6HP7:1:1101:11949:7624 1:N:0:116
CATCCTGACCCTGAAGTACCCCATTGAGCATGGCATCGTCACCAACTGGGACGACATGGAGAAGATCTGGCACCACACCTTCTACAACGAGCTGCGCGTGGCCCCGGAGGAGCACCCAGTGCTGCTGACCGAGGCCCCCCTGAACCCCCAGGCCAACAGAGAGCAGATGACTCAGGTGAGGCTCGGCCGACGCCCGTGCTCCTCCCGTCCTTTCCCCAGTCATTTTCTGCCCGGCTTGATTTCTTACATTT
+
AAAAAFFFFFFFBGGCGGGGGG1FHD1FF1BFGHFHHGHHCEH1/BFFFHAGC/EAEGF1FG0BCGGHDEGCHGHHFGGHHHHHHHHHGCEEGHHEGGGGGEFHGGG/BG?GHEFHGCG1CGGHGHH1GHC-<-AFGGGGGEBGGHGG-:CEFGFGGGBBB/;.9B/CCFFGGFGFFB0AFCEF-@EF?-@@@@@@@ABFFFFFFFFFBBBFFFFFFFFFF/BBFFFFFBFEA;@@?-AFFFFB//9/;F/
@M05620:45:000000000-G6HP7:1:1101:11846:7627 1:N:0:116
CATCCTGACCCTGAAGTACCCCATTGAGCATGGCATCGTCACCAACTGGGACGACATGGAGAAGATCTGGCACCACACCTTCTACAACGAGCTGCGCGTGGCCCCGGAGGAGCACCCAGTGCTGCTGACCGAGGCCCCCCTGAACCCCAAGGCCAACAGAGAGAAGATGACTCAGGTGAGGCTCGGCCGACGCCCGTGCTCCTCCCGTCCTTTCCCCAGTCATTTTCTGCCCGGCTTGATTTCTGACATTT
+
CCCCCFFFFFFFGGGGGGGGGGGHHHHHHHHHHHHHHGHHHGHHHGHHHHHHGGGGGHHHHHHHHHHHHHHHHGHHHGGHHHHHHHHHGGGGGHHGGGGGGGHHGGGGGGGGHHHHGGHHHHHHHHHHHHGGGGGGGGGGGGHHHHGGGGHGHHGGGGGGGFGGGGGGGGGGGGGGGGGGGGGGFFFFFFFFFFFFDFFFFFFFFFFFFFFFFFFFFFDFFFFFFFFFFFFFDFFFFF:FFFFFFBFFFF0
@M05620:45:000000000-G6HP7:1:1101:11867:7629 1:N:0:116
CATCCTGACCCTGAAGTACCCCATTGAGCATGGCATCGTCACCAACTGGGACGACATGGAGAAGATCTGGCACCACACCTTCTACAACGAGCTGCGCGTGGCCCCGGAGGAGCACCCAGTGCTGCTGACCGAGGCCCCCCTGAACCCCAAGGCCAACAGAGAGAAGATGACTCAGGTGAGGCTCGGCCGACGCCCGTGCTCCTCCCGTCCTTTCCCCAGTCATTTTCTGCCCGGCTTGATTTCTGACATTT
+
BABCCFFFFFFFGGGGGGGGGGGHHHHHHHHHHHHHHGHHGGHHHGHHHGHAFGGGGHHHHHHHHHHHHHHHHGHHHGGHHHHHHGHHGGGGGHHGGGEGGGHHGGGGGGGGHHHHGGHFHHGHHHHHHHGGGGGGGGGGGGHHHHGGGGHGHHGGGGGGGGDFGFFCFGGEGGGGFFFGGGGGFFFFFFFFFFFFFFFFFFFFFF.;DFDFFFFFFFBFFFFFFFFFFFFFFFFDCFABFFFFF0BBFF0
@M05620:45:000000000-G6HP7:1:1101:11959:7640 1:N:0:116
CATCCTGACCCTGAAGTACCCCATTGAGCATGGCATCGTCACCAACTGGGACGACATGGAGAAGATCTGGCACCACACCTTCTACAACGAGCTGCGCGTGGCCCCGGAGGAGCACCCAGTGCTGCTGACCGAGGCCCCCCTGAACCCCAAGGCCAACAGAGAGAAGATGACTCAGGTGAGGCTCGGCCGACGCCCGTGCTCCTCCCGTCCTTTCCCCAGTCATTTTCTGCCCGGCTTGATTTCTGACATTA
+
DDDDDFFFFFFFGGGGGGGGGGGHHHHHHHHHHHHHHGHHHGHHHGHHHHHHGGGGGHHHHHHHHHHHHHHHHGHHHGGHHHHHHHHHGGGGGHHGGGGGGGHHGGGGGGGGHHHHGGHHHHHHHHHHHHGGGGGGGGGGGGHHHHGGGGHGHHGGGGGGGGGGGGGGGGGGGGGGGGGGGGGGFFFFFFFFFFFFFFFFFFFFFFFADFDFFFFFFFFFFFFFFFFFFFFFFFFFFFFFFFFFFBB0FF0
@M05620:45:000000000-G6HP7:1:1101:11978:7642 1:N:0:116
CATCCTGACCCTGAAGTACCCCATTGAGCATGGCATCGTCACCAACTGGGACGACATGGAGAAGATCTGGCACCACACCTTCTACAACGAGCTGCGCGTGGCCCCGGAGGAGCACCCAGTGCTGCTGACCGAGGCCCCCCTGAACCCCAAGGCCAACAGAGAGAAGATGACTCAGGTGAGGCTCGGCCGACGCCCGTGCTCCTCCCGTCCTTTCCCCAGTCATTTTCTGCCCGGCTTGATTTCTGACATTA
+
A?AAAFFFFFFFGGFGFFGFGGGHFHHHHHGHHFHHHGHHCFHHHGHHGGH2AEGGGHHGHHHHHHHHHHHHHGHHHGGHEGFHHFHHGGDGGHHGGGEGFFGFGGGGGG?CGGHHGGHGHGHGHHFFGGFGGCGFEGGGGGBH/GGGGDHGHHFEGEGGFEDGGGGFGGGFFFFF9;BFFFGFFFFFABBFFFFF-9AAFBBFFEFAD..:BFFFF.9BB9BFFFFEFBFEDAD=@@.;FFFFBB9FB9/
@M05620:45:000000000-G6HP7:1:1101:11961:7660 1:N:0:116
CATCCTGACCCTGAAGTACCCCATTGAGCATGGCATCGTCACCAACTGGGACGACATGGAGAAGATCTGGCACCACACCTTCTACAACGAGCTGCGCGTGGCCCCGGAGGAGCACCCAGTGCTGCTGACCGAGGCCCCCCTGAACCCCAAGGCCAACAGAGAGAAGATGACTCAGGTGAGGCTCGGCCGACGCCCGTGCTCCTCCCGTCCTTTCCCCAGTCATTTTCCGCCCGGCTTGATTTCTGACATTA
+
BBBBBFFFFFFFGGGGGGGGGGGHHHHHHCHHHGHHHGHHGGHGHGHHHHGFGGGGGHHHGHHHHGHHHHHHHGHHHGGHHHHHHHHHGGGGGBHGGGEGGGHHGGGGGGGGGFHHGGHFGFFH<FGHHHGGGGGGGGGGCGFHHHGGGAHGHHEGGGGFGFDEFF/;FEFFFGFFGGGAFFEFAFEFF;AFFFFFFFFABFFFFEAADFD/;FFFFF?FF/BFFF//..9>BFFFFA.;BBFFF/BFFF/
@M05620:45:000000000-G6HP7:1:1101:4482:7661 1:N:0:116
AGATTACTGCAACAGTTCCCCCTGGACCTGGAAAAGTTTCTTGCCTGGCTTACAGAAGCTGAAACAACTGCCAATGTCCTACAGGATGCTACCCGTAAGGAAAGGCTCCTAGAAGACTCCAAGGGAGTAAAAGAGCTGATGAAACAATGGCAAGTAAGTCAGGCATTTCCGCTTTAGCACTCTTGTGGATCCAATTGAACAATTCTCAGCATTTGTACTTGTAACTGACAAGCCAGGGACAAAACAAAGAT
+
BCCCCFFFFFFFGGGGGGGGGGGGHHHHHHHHHHHHFGHHHHHHHHHHHHHHHHHHHHHHHHHHHHGHHHHHHHHHHHHHHHHHHHHHHHHHHHGGGGHHHHHHHHHHGHHHHHHHHHHHHHHGGHGGHHHHHGHHHHGHHHHHHHHHHHHHHGHHHHHHHHHHHHHHHHGGGGGHHHHHHHHHHHHGGHHHGHHHHFFHHHHHHHHHHHHHHHHHHFHHHGFFHHHHHHHHHGGGGGGGGGGGGGGGGGG
@M05620:45:000000000-G6HP7:1:1101:17766:7662 1:N:0:116
AGATTACTGCAACAGTTCCCCCTGGACCTGGAAAAGTTTCTTGCCTGGCTTACAGAAGCTGAAACAACTGCCAATGTCCTACAGGATGCTACCCGTAAGGAAAGGCTCCTAGAAGACTCCAAGGGAGTAAAAGAGCTGATGAAACAATGGCAAGTAAGTCAGGCATTTCCGCTTTAGCACTCTTGTGGATCCAATTGAACAATTCTCAGCATTTGTACTTGTAACTGACAAGCCAGGGACAAAACAAAGAT
+
A1AAAFFFDF1BGGGGGGGGGGGGCHHHHFEHBFGHHHHHHHHHHHHHHHHHHHGHHHHHHHHHHHHHHHHHHHHHHHHHGHHHHHHHHH2GHHGG?FHHHGHHAGHHGHHHHHHHHHHG>F1F/>EGH1GHHGHHHHGHHDHHHHHHHHHHHGHHHHHHHHGHHHHHHHGGGGGHEHHHHHHHHHHGHHHHHFHHHHFHFHGHHHHHHHHHHHHHHHHHHFHHHHHHFHGGHGGFGGGGEG9FGGGFGFG
@M05620:45:000000000-G6HP7:1:1101:17753:7676 1:N:0:116
AGATTACTGCAACAGTTCCCCCTGGACCTGGAAAAGTTTCTTGCCTGGCTTACAGAAGCTGAAACAACTGCCAATGTCCTACAGGATGCTACCCGTAAGGAAAGGCTCCTAGAAGACTCCAAGGGAGTAAAAGAGCTGATGAAACAATGGCAAGTAAGTCAGGCATTTCCGCTTTAGCACTCTTGTGGATCCAATTGAACAATTCTCAGCATTTGTACTTGTAACTGACAAGCCAGGGACAAAACAAAGAT
+
A?ABBFFFDF4FGGAFGGGGGGGGEHHHHHAGFHHHHHHHHHHHHHHHHHHGHHFHHHHHHHHHHHHHHHHHFHHHHHHHHHHGHGHHHH5GHHGEEEHHHHEGFGHHGHHHHHHHHHHGHF3??FEEG4GHHGHHHHHHHFGHHHGHHHHHHGHHHHHHHHHHHHHHHHGGGGGHGHHHHHHHHGHGHHGHFCGHHGHHFHHHHHHHGHHHHHHHHHHGHHHHHHHHHHHHHGGGGGGGGG/AFGGGBFB
@M05620:45:000000000-G6HP7:1:1101:17779:7679 1:N:0:116
AGATTACTGCAACAGTTCCCCCTGGACCTGGAAAAGTTTCTTGCCTGGCTTACAGAAGCTGAAACAACTGCCAATGTCCTACAGGATGCTACCCGTAAGGAAAGGCTCCTAGAAGACTCCAAGGGAGTAAAAGAGCTGATGAAACAATGGCAAGTAAGTCAGGCATTTCCGCTTTAGCACTCTTGTGGATCCAATTGAACAATTCTCAGCATTTGTACTTGTAACTGACAAGCCAGGGACAAAACAAAGAT
+
AAABBFFFDFDFGGFGGGGGGGGGHHHHHHHHGHHGGHHHHHHHHHHHHHHHHHGHHHHHHHHHHHHHHHHHFHHHHHHHGHHHHHHHHHDHHHGEEDHHHGHHFHHHGHHHHHHHHHHHHHBFGHGGHHHHHGHHHHGHH2FHGFHHHHHHHGHHHHHHHHHHHHHHHHGGGGGHEGFHHHHHHHHGHHGHGGHHHHHHHHHHHHHHHGHHHHHHHGHHHHHHHHHHFGFFHGGGFGGGEFFFGGGGFGG
@M05620:45:000000000-G6HP7:1:1101:23354:7685 1:N:0:116
CATCCTGACCCTGAAGTACCCCATTGAGCATGGCATCGTCACCAACTGGGACGACATGGAGAAGATCTGGCACCACACCTTCTACAACGAGCTGCGCGTGGCCCCGGAGGAGCACCCAGTGCTGCTGACCGAGGCCCCCCTGAACCCCAAGGCCAACAGAGAGCAGATGACTCAGGTGAGGCTCGGCCGACGCCCGTGCTCCTCCCGTCCTTTCCCCAGTCTTTTTCTGCTCGGCTTTATTTCTGACCTTT
+
AAAA>D11CFFFCFGGGBGGGGAHHFF1AFHFFGHHFGHHCAE1/EHG0G0FEGGGEHF1FGHH1DEA1FHEGFFFHGGHFHFFHHEHEF/E/@BEE?EEEECEEE@//<CFGHHHGCF?<1GHGFHFFC@CGCCGCCCCCEFHHCE?:..:GEEF?AF/:/E.;BFGFFFB0;0/F/F?FEEA@@?F@-@--9@-;---9BFFF--9BBAFFFF/---BF//;BBFFB9B/---9@//9;:FB////9B9
@M05620:45:000000000-G6HP7:1:1101:23333:7685 1:N:0:116
CATCCTGACCCTGAAGTACCCCATTGAGCATGGCATCGTCACCAACTGGGACGACATGGAGAAGATCTGGCACCACACCTTCTACAACGAGCTGCGCGTGGCCCCGGAGGAGCACCCAGTGCTGCTGACCGAGGCCCCCCTGAACCCCAAGGCCAACAGAGAGAAGATGACTCAGGTGAGGCTCGGCCGACGCCCGTGCTCCTCCCGTCCTTTCCCCAGTCATTTTCTGCCCGGCTTGATTTCTGACATTT
+
CCDCCFFFFFFFGGGGGGGGGGGHHHHHHHHHHHHHHGHHHGHHHGHHHHHHGGGGGHHHHHHHHHHHHHHHHGHHHGGHHHHHHHHHGGGGGHHGGGGGGGHHGGGGGGGGHHHHGGHHHHHHHHHHHHGCGGGGGGGGGGHHHHGGGGHGHHGGGGGGGGGGGGGGGGGGGGGGHGGGGGGGFFFFFFFFFFFFFFFFFFFFFFFFFFFFFFFFFFFFFFFFFFFFFFFFFFCFFFFFFFFFF0FBFF0
@M05620:45:000000000-G6HP7:1:1101:8790:7742 1:N:0:116
AGATTACTGCAACAGTTCCCCCTGGACCTGGAAAAGTTTCTTGCCTGGCTTACAGAAGCTGAAACAACTGCCAATGTCCTACAGGATGCTACCCGTAAGGAAAGGCTCCTAGAAGACTCCAAGGGAGTAAAAGAGCTGATGAAACAATGGCAAGTAAGTCAGGCATTTCCGCTTTAGCACTCTTGTGGATCCAATTGAACAATTCTCAGCATTTGTACTTGTAACTGACAAGCCAGGGACAAAACAAAGAT
+
AABBBFFFFFFFGGGGGGGGGGGGHHHHHHHHHHHHHHHHHHHHHHHHHHHHHHHHHHHHHHHHHHHHHHHHHHHHHHHHHHHHHGHHHHFHHHGGGGHHHHGHHHHHGHHHHHGHHHHHHHHGGHGGHHHHHGHHHHHHHHHHHHHHHHHHHGHHHHHHHHHHHHHHHHGGGGGHGHHHHHHHHHHGHHHHGFHHHHHHHHHHHHHHHHHHHHHHHHHHHGHHHHHHHHHHHGGGGGGGEFFGGGGGGGG
@M05620:45:000000000-G6HP7:1:1101:10402:7777 1:N:0:116
CATCCTGACCCTGAAGTACCCCATTGAGCATGGCATCGTCACCAACTGGGACGACATGGAGAAGATCTGGCACCACACCTTCTACAACGAGCTGCGCGTGGCCCCGGAGGAGCACCCAGTGCTGCTGACCGAGGCCCCCCTGAACCCCAAGGCCAACAGAGAGAAGATGACTCAGGTGAGGCTCGGCCGACGCCCGTGCTCCTCCCGTCCTTTCCCCAGTCATTTTCTGCCCGGCTTGATTTCTGACATTA
+
AAAAAFFFFFFFGGGFGGGFGGEFHCHFHHFEGHHHHGHGHGGFHEFFHHHHGGGFGFH3FGFGHFHFF5@GGCGHGFFFFGBHHHHHGEEEGHC/E/EE?EGGGGCGGCDDEGHH?CC?<FDGHFHHBCC?DCFFG-CDGF/:GGDDC..C:GGEEFG/BFAEBCCB;;90;FFFCBFFFEAFFFEFB-@CC>A=-;D.FFFF/A?9AD.;/BBFF..;FBB9BF/:FFFE9@;@99./;FFF/99B/F/
@M05620:45:000000000-G6HP7:1:1101:15460:7777 1:N:0:116
TACCTGTACTGGGGAAGAGTGTAGCAATCGCCATTCCTACCCTAAGATCGGAAGAGCACACGTCTGAACTCCAGTCACTCCGCGAAATCTCGTATGCCGTCTTCTGCTTGAAAAAAAAAAAAACAAACCCCACAAATACCTTAACACCTTCTGTACCGCGCATCTTAATAATAAAACACATCCCCCTCAATGAACCTTTCTCCTTCTCACCTTATACTACACTTCTCCCATTACAGTTCTTCACCGCCATC
+
BBBBBFFFFFFFGGGGGGGFGGHHHHHHHFGGFFHHHHHHHHHHHHHHHHGGGGFGHHHHGGHHHGGHHHHHHHHHHHHHHGGGEGGHHHHHGGHHHHGEEHGGHHHHGGFGFGHGGGD/@/-...0.........0000000000<./0/000000.:---.-00000000000;:...00/.;.-..9/////..//99/////////.///;9///9/.///////9//////;///9////.-9-.9
@M05620:45:000000000-G6HP7:1:1101:10380:7800 1:N:0:116
CATCCTGACCCTGAAGTACCCCATTGAGCATGGCATCGTCACCAACTGGGACGACATGGAGAAGATCTGGCACCACACCTTCTACAACGAGCTGCGCGTGGCCCCGGAGGAGCACCCAGTGCTGCTGACCGAGGCCCCCCTGAACCCCAAGGCCAACAGAGAGAAGATGACTCAGGTGAGGCTCGGCCGACGCCCGTGCTCCTCCCGTCCTTTCCCCAGTCCTTTTCTGCCCGGCTTGATTTCTGACATTA
+
BBBBBFFFFFFFGGGGGGGGGGGHHHHHHHHHGHHHHGHHHGHHGGHHHHGHGGGGGHHHHGHHFHHHHHHHHGHHHGGHHHHHHHHHGFGGGHHGGGGGGGHHGGGFGGGGHHHHGEHHHHHHHHHHHHGDGGGGGGGGCGGHHHGG?AHGHHGGGGGGGGGEGGGGGGGGGGGGGG0FGEEFFFFFFFFFFFFFAFDEFFFFBEDEFFFFFFFFFF?FF/BBFFFBFFFFFFAFFF.;FBFFF/B/;F/
@M05620:45:000000000-G6HP7:1:1101:10398:7802 1:N:0:116
CATCCTGACCCTGAAGTACCCCATTGAGCATGGCATCGTCACCAACTGGGACGACATGGAGAAGATCTGGCACCACACCTTCTACAACGAGCTGCGCGTGGCCCCGGAGGAGCACCCAGTGCTGCTGACCGAGGCCCCCCTGAACCCCAAGGCCAACAGAGAGAAGATGACTCAGGTGAGGCTCGGCCGACGCCCGTGCTCCTCCCGTCCTTTCCCCAGTCATTTTCTGCCCGGCTTGATTTCTGACATTA
+
BCCCCFFFFFFFGGGGGFGGGGGHHHHHHHHHHHHHHGHHHGHHHGHHFHHHGGGGGHHHHHHHHHHHHHHHHGHHHGGHHHHHHHHHGGGGGHHGGGGGGGHHGGGGGGGGHHHHGGHGHHHHHHHHHHGGGGGGGGGGGGGHHHGGGGHGHHGGGGGGGGGFGGGGGGGGGGGGGGGGGGGGFFFFFAFFFFFFBFDFFFFFFFFEDFFFFFFFFBDFF0FFFFFFFFFEFFCFFFAFFFFEB;BB;F0
@M05620:45:000000000-G6HP7:1:1101:23710:7824 1:N:0:116
ATCTCTATCTCCTAAAAACCTGTTTAGATTTGGAGATAGACCTTCAGGTTTTTCATCATTTTCTGCATGAATTATACATTGACCACGTTCCAGCGTGGTCAGTTTGCAGCATTCTGTTATTTTGTTTGACAGAGTGTCTTGTTGAGAACATATGTAGGACATGATTTTTTCCTGCAACAGGGAAAATAAAGTATAAGTTTTAAAGATTTATTCTTTAATAAAGGATCTCAAAGCCAGCTTTAGAAAAAGGA
+
CCCCDFFFFFFFGGGGGGGGGGHHHHHHHHHHHHHHHHHHHHHHHHHHHHHGGHHHHIHHHHHHIHHHHHHHHHHHHHHHHHHHHHGHHHHHHHGGGGHHHHHHHHHHHHHHHHHHHHHHHHHHHHHHHHHHHHHHHHHHHHHHHHHHHHHHHHHHHHHHHHHHHHHHHGHHHHHHHHHHHGGHHHHHHHHHHHHHHHHHHHHHHHHHHHHHHHHHHHHHHHHHHHHHHHHHHHHHHGHHHHGHHHHHGGH
@M05620:45:000000000-G6HP7:1:1101:19609:7831 1:N:0:116
ATCTCTATCTCCTAAAAACCTGTTTAGATTTGGAGATAGACCTTCAGGTTTTTCATCATTTTCTGCATGAATTATACATTGACCACGTTCCAGCGTGGTCGGTTTGCAGCATTCTGTTATTTTGTTTGACAGAGTGTCTTGTTGAGAACATATGTAGGACATGATTTTTTCCTGCAACAGGGAAAATAAAGTATAAGTTTTAAAGATTTATTCTTTAATAAAGGATCTCAAAGCCAGCTTTAGAAAAAGGA
+
BBBBBFFFFFFFGGGGGGGGGGFFHHGHHHHHGBBCGFH5GFGHHHHFHHHGGHEGHEHHHHHHHHHGFBEGHHHGH5FHFBHHHHDGGHH5BFEE?EHHGGEGGAFGHHHHHHHGGFDHHHHHHHH3GHHCHHEGHGHHBGHHHFHHHHHGHHHEHHFHHHEDGHHHHGHHHHHHHHGHEEEHGFFBGF1GFHHFHHGGHHFHFHHHHGHHHHHHHHHHFG00/CGHGHHHFHHFFEHHHGGC9CB...C
@M05620:45:000000000-G6HP7:1:1101:23730:7832 1:N:0:116
ATCTCTATCTCCTAAAAACCTGTTTAGATTTGGAGATAGACCTTCAGGTTTTTCATCATTTTCTGCATGAATTATACATTGACCACGTTCCAGCGTGGTCAGTTTGCAGCATTCTGTTATTTTGTTTGACAGAGTGTCTTGTTGAGAACATATGTAGGACATGATTTTTTCCTGCAACAGGGAAAATAAAGTATAAGTTTTAAAGATTTATTCTTTAATAAAGGATCTCAAAGCCAGCTTTAGAAAAAGGA
+
CCCCCFFFFFFFGGGGGGGGGGHHHHHHHHHHHHHHHHHHHHHHHHHHHHHGGHHHHHHHHHIHHHHHHHHHHHHHHHHHHHHHHHGHHHHHHHGGGGHHHHHHHHHHHHHHHHHHHHHHHHHHHHHHHHHHHHHHHHHHHHHHHHHHHHHHHHHGHHHHHHHHHHHHHGHHHHHHHHHHHGGHHHFGHHHHHHHHHGGHHHHHHHHHHHHHHHHHHHHHHHHHGHHHHGGHHHFHHGHHHHHEGHHHGGH
@M05620:45:000000000-G6HP7:1:1101:19594:7843 1:N:0:116
ATCTCTATCTCCTAAAAACCTGTTTAGATTTGGAGATAGACCTTCAGGTTTTTCATCATTTTCTGCATGAATTATACATTGACCACGTTCCAGCGTGGTCGGTTTGCAGCATTCTGTTATTTTGTTTGACAGAGTGTCTTGTTGAGAACATATGTAGGACATGATTTTTTCCTGCAACAGGGAAAATAAAGTATAAGTTTTAAAGATTTATTCTTTAATAAAGGATCTCAAAGCCAGCTTTAGAAAAAGGA
+
CCCCCFFFFFFFGGGGGGGGGGHHHHHHHHHHHHHHHHHGHHHHHHHHHHHGGHHHHHHHHHHHHHHHHHHHHHHHHHHHHHHHHHGHHHHHHHGGGGHH/EEGGGHHHHHHHHHHHHHHHHHHHHHHHHHHHHHHHHHHHHHHHHHHHHHHHHHHHHHHHHHHHHHHHGHHHHHHHHHHHGGHHHHHHHHHHHHHHGHHHHHHHHHHHHHHHHHHHHHHHHHHHHHHHHHHHHHHHGHHHHGGFFGGGGF
@M05620:45:000000000-G6HP7:1:1101:23711:7846 1:N:0:116
ATCTCTATCTCCTAAAAACCTGTTTAGATTTGGAGATAGACCTTCAGGTTTTTCATCATTTTCTGCATGAATTATACATTGACCACGTTCCAGCGTGGTCAGTTTGCAGCATTCTGTTATTTTGTTTGACAGAGTGTCTTGTTGAGAACATATGTAGGACATGATTTTTTCCTGCAACAGGGAAAATAAAGTATAAGTTTTAAAGATTTATTCTTTAATAAAGGATCTCAAAGCCAGCTTTAGAAAAAGGA
+
3A>>AFFFFFFFFGGGDGGG4BAFGGFF5AFHHCF44FGFFGCGGFDFGHGGGHFFEGHFHFHGF5AFHFFGFDFFHFDHHEEGFHEAGHHD5EEEEFHGHCFFFHHHHHHHFHFEBFHHHGHHBGHFGHFHHH?FFGGDFGGHFFAFHHHHFFFGFGGFHHHHHHHHHGHFHHGF1GHHHEAFGHFGEHHGFFFGGGHHHHC=DDGHHHHHHHHGHHHGFHF0CGHHHHHGHHHFFGHHHHE0CFGHDD:
@M05620:45:000000000-G6HP7:1:1101:14862:7862 1:N:0:116
CATCCTGACCCTGAAGTACCCCATTGAGCATGGCATCGTCACCAACTGGGACGACATGGAGAAGATCTGGCACCACACCTTCTACAACGAGCTGCGCGTGGCCCCGGAGGAGCACCCAGTGCTGCTGACCGAGGCCCCCCTGAACCCCAAGGCCAACAGAGAGAAGATGACTCAGGTGAGGCTCGGCCGACGCCCGTGCTCCTCCCGTCCTTTCCCCAGTCATTTTCTGCCCGGCTTGATTTCTGACATTA
+
AABBBFFFFFFFGGGGGGGGGGGHHHFGHFGHFHFHHGHHHGHFHGHGHHHHCFGGGGHHHHGHHHHHHGHGHGFHFGGHHHHDHHHHGGGGGHHGGGGGGGHHGGGGGGGGHEHHGGGGHHHHFHHHHHGGGGGGGGGGGGHGHHGGCAHGHHGEGAFGGGGGFGFGGGGGGGFGGFBGGFGGFFFFFAFFFFFFFFFFFFFFFFFFFFFFFFFFFFFFFFFFFFFFFFFFFFFFFA?BFFFFF/;BFB/
@M05620:45:000000000-G6HP7:1:1101:4379:7873 1:N:0:116
CATCCTGACCCTGAAGTACCCCATTGAGCATGGCATCGTCACCAACTGGGACGACATGGAGAAGATCTGGCACCACACCTTCTACAACGAGCTGCGCGTGGCCCCGGAGGAGCACCCAGTGCTGCTGACCGAGGCCCCCCTGAACCCCAAGGCCAACAGAGAGAAGATGACTCAGGTGAGGCTCGGCCGACGCCCGTGCTCCTCCCGTCCTTTCCCCAGTCATTTTCTGCCCGGCTTGATTTCTGACATTA
+
ABBBAFFFF4CBG4GGGGGGGGEHHHHHGHHHFFHHFFGHGGHGGGGGHGHHGEEGGHHGFCGGCHGHHHHFGGAHHGGHHHHHHHHHGEGEGHHGGGEECEHHGEGDGGGFEFFEAFHFGGGHGHHHFFG?DGCE?DGGGGGHCAADD::EAGEEEEFFFFGFG/:;FFFEBGFGFFFGFG.ABB?D@=@B??BBBDDEBBFFFEA;DDAFFFE/9F?FFBFFFFFFF/9ADB<BBB99/BFFF/BBFF9
@M05620:45:000000000-G6HP7:1:1101:14868:7880 1:N:0:116
CATCCTGACCCTGAAGTACCCCATTGAGCATGGCATCGTCACCAACTGGGACGACATGGAGAAGATCTGGCACCACACCTTCTACAACGAGCTGCGCGTGGCCCCGGAGGAGCACCCAGTGCTGCTGACCGAGGCCCCCCTGAACCCCAAGGCCAACAGAGAGAAGATGACTCAGGTGAGGCTCGGCCGACGCCCGTGCTCCTCCCGTCCTTTCCCCAGTCATTTTCTGCCCGGCTTGATTTCTGACATTA
+
DDEEEFFFFFFFGGGGGGGGGGGHHHHHHHHHHHHHHGHHHGHHHGHHHHHHGGGGGHHHHHHHHHHHHHHHHGHHHGGHHHHHHHHHGGGGGHHGGGGGGGHHGGGGGGGGHHHHGGHGHHHHHHHHHHGGGGGGGGGGGGHHHHGGGGHGHHGGGGGGGGGGGGGGGGGGGGGGGGGGGGGGFFFFFFFFFFFFFFFFFFFFFFFEFFFFFFFFFFFFFFFFFFFFFFFFFFFFFFFFFFFFFBFFFF1
@M05620:45:000000000-G6HP7:1:1101:4370:7890 1:N:0:116
CATCCTGACCCTGAAGTACCCCATTGAGCATGGCATCGTCACCAACTGGGACGACATGGAGAAGATCTGGCACCACACCTTCTACAACGAGCTGCGCGTGGCCCCGGAGGAGCACCCAGTGCTGCTGACCGAGGCCCCCCTGAACCCCAAGGCCAACAGAGAGAAGATGACTCAGGTGAGGCTCGGCCGACGCCCGTGCTCCTCCCGTCCTTTCCCCAGCCATTTTCTGCCCGGCTTGATTTCTGACATTT
+
>>AAADFFFBCFEGGGGGGGGGEHHEHGHGGFFGHHHDFHFFFHHEHHEEFHGEGEGGHFHFFFHDGFHEHHHGHHHDEHHHHFHFGHGAFEFHHGGGGGGGHHGGGGGCADHFHHEGHGHHHHHFHHFFD-@D?FDCC?DEHHCGGGGGHGEHGGG?//CFFGBFCFBBBF0CB9090CFEEG?<..--9@==B>;DD?BBBFF.DEFFF/BBFF..;.;.:B99//9BF?D---;-.;9BFF/999/;/
@M05620:45:000000000-G6HP7:1:1101:4392:7894 1:N:0:116
CATCCTGACCCTGAAGTACCCCATTGAGCATGGCATCGTCACCAACTGGGACGACATGGAGAAGATCTGGCACCACACCTTCTACAACGAGCTGCGCGTGGCCCCGGAGGAGCACCCAGTGCTGCTGACCGAGGCCCCCCTGAACCCCAAGGCCAACAGAGAGAAGATGACTCAGGTGAGGCTCGGCCGACGCCCGTGCTCCTCCCGTCCTTTCCCCAGTCATTTTCTGCCCGGCTTGATTTCTGACATTA
+
DDDDDFFFFFFFGGGGGGGGGGGHHHHHHHHHHHHHHGHHHGHHHGHHHHHHGGGGGHHHHHHHHHHHHHHHHGHHHGGHHHHHHHHHGGGGGHHGGGGGGGHHGGGGGGGGHHHHGGHHHHHHHHHHHHGGGGGGGGGGGGHHHHGGGGHGHHGGGGGGGGGGGGGGGGGGGGGGHGGGGGGGFFFFFFFFFFFFDFFFFFFFFFFEFFFFFFFFFFDFFFFFFHFFFFFFFFFFFDFFFFFFFBFFFF0
@M05620:45:000000000-G6HP7:1:1101:7126:7915 1:N:0:116
AGATTACTGCAACAGTTCCCCCTGGACCTGGAAAAGTTTCTTGCCTGGCTTACAGAAGCTGAAACAACTGCCAATGTCCTACAGGATGCTACCCGTAAGGAAAGGCTCCTAGAAGACTCCAAGGGAGTAAAAGAGCTGATGAAACAATGGCAAGTAAGTCAGGCATTTCCGCTTTAGCACTCTTGTGGATCCAATTGAACAATTCTCAGCATTTGTACTTGTAACTGACAAGCCAGGGACAAAACAAAGAT
+
CDCDDFFFFFFFGGGGGGGGGGGGHHHHHHHGHHHHHHHHHHHHHHHHHHHHHHHHHHHHHHHHHHHHHHHHHHHHHHHHHHHHHHHHHHHHHHGGGGHHHHHHHHHHGHHHHHHHHHHHHHHGGGGGHHHHHGHHHHHHHDGHHHHHHHHHHGHHHHHHHHHHHHHHHHGGGGGHHHHHHHHHHGHGHHHHHHHHHHHHHHHHHHHHHHHHHHHHHHHHHHHGHHHHHHHHHGGGGGGGEFFFGGGGGGG
@M05620:45:000000000-G6HP7:1:1101:10195:7918 1:N:0:116
CATCCTGACCCTGAAGTACCCCATTGAGCATGGCATCGTCACCAACTGGGACGACATGGAGAAGATCTGGCACCACACCTTCTACAACGAGCTGCGCGTGGCCCCGGAGGAGCACCCAGTGCTGCTGACCGAGGCCCCCCTGAACCCCAAGGCCAACAGAGAGAAGATGACTCAGGTGAGGCTCGGCCGACGCCCGTGCTCCTCCCGTCCTTTCCCCAGTCATTTTCTGCCCGGCTTGATTTCTGACATTC
+
ABABBFFFFCFFFGGFGGGGGGGGGHGHHGFHHHHHHGHHGGGHGGHGHHHHGGGGGFGHHHHHFGGGGFHHHGHHHGGHHHHHHHHHGFFGGHHGGGGGCFHHGGGGGFGGEGHHGGAFFHHHFHGFGGDGCCGGGGGGCEFFHHGGAEAAGHGGGABFGGGGGGGGGFGBFG0FFFFF.AEGFFFDF;FFFFF-@AAEFFFFFFBADFABBBBFF..;;9F/BFFFF/BED-@-9-./BFFF//;/;B/
@M05620:45:000000000-G6HP7:1:1101:7130:7933 1:N:0:116
AGATTACTGCAACAGTTCCCCCTGGACCTGGAAAAGTTTCTTGCCTGGCTTACAGAAGCTGAAACAACTGCCAATGTCCTACAGGATGCTACCCGTAAGGAAAGGCTCCTAGAAGACTCCAAGGGAGTAAAAGAGCTGATGAAACAATGGCAAGTAAGTCAGGCATTTCCGCTTTAGCACTCTTGTGGATCCAATTGAACAATTCTCAGCATTTGTACTTGTAACTGACAAGCCAGGGACAAAACAAAGAT
+
BBBBBFFFFFFFGGGGGGGGGGGDHHHHHGHHFHHGGHHHHHHHHHHHHHHHHHGHHHHHHHHHHHHHHHHHGHHHHHHHHHHHHGHHHHHHHHGGFGHHHHGHHHHHGHHHHHHHHHHHGHHGGFGGHBHHHFHHHHHHH3FGHHGHFEGHHGHHHHHHHHHHHHHHHHGGGGGHBGHHHHHHHFGGGHHHGHHHH0DG0CHHHHHHGHGHHHHHFGHHHFGHHHHEFHGHHGGEGGFGAAFFGEA.CFG
@M05620:45:000000000-G6HP7:1:1101:11356:7943 1:N:0:116
CATCCTGACCCTGAAGTACCCCATTGAGCATGGCATCGTCACCAACTGGGACGACATGGAGAAGATCTGGCACCACACCTTCTACAACGAGCTGCGCGTGGCCCCGGAGGAGCACCCAGTGCTGCTGACCGAGGCCCCCCTGAACCCCAAGGCCAACAGAGAGAAGATGACTCAGGTGAGGCTCGGCCGACGCCCGTGCTCCTCCCGTCCTTTCCCCAGTCATTTTCTGCCCGGCTTGATTTCTGACATTA
+
BABBBFFFFFFFGGGGGGGGGGGHHHHHHHHHHHHHHGHHHGHHGGHHGHHGGGGGGHHFHGHHGHHHHHHGHGFHHGGHHHHHHHHHGGGGGHHGGGGGGGGHGGGGGGGGHHHHGGHHGHHHHHHGHHGGGGGGGGGGGGGHHHGGGGHGHHGGGGGGFFGGGGGGGGGGGGFGGGGGGGGGFFFFFFCFFFFFBFFFFFFFFFFFFFFFFFFFFFFFFFFFFFFFFFFFFFFFFF?FFFFFFFFFFF/
@M05620:45:000000000-G6HP7:1:1101:12763:7979 1:N:0:116
CATCCTGACCCTGAAGTACCCCATTGAGCATGGCATCGTCACCAACTGGGACGACATGGAGAAGATCTGGCACCACACCTTCTACAACGAGCTGCGCGTGGCCCCGGAGGAGCACCCAGTGCTGCTGACCGAGGCCCCCCTGAACCCCAAGGCCAACAGAGAGAAGATGACTCAGGTGAGGCTCGGCCGACGCCCGTGCTCCTCCCGTCCTTTCCCCAGTCATTTACTGCCCGGCTTGATTTCTGACATTA
+
AAABBFFFFFFFGGFGGGGGGGGHHHHHFHHHHHHHHGHHHGHFHGHHHHHGGFGFGHHHHGHHHHGHHHHHHGGHHGGHHHHHHHGFGGGGGHFGGGEEGCHHGGGGGGGGGHGGGGHHHFHHHHHHGHGGGGGGGGCCGGHHHHGGFGHEHHGGGGGFGFGGEGGGGGGGGGFFGFGGGGEGFFFF>;9;>CCB-A?FFFFFFFFADDFFFFBBFFFBFBFBB/BBFEFEF-@DF-.BF/;/BBF/FF9
@M05620:45:000000000-G6HP7:1:1101:23459:7981 1:N:0:116
AGATTACTGCAACAGTTCCCCCTGGACCTGGAAAAGTTTCTTGCCTGGCTTACAGAAGCTGAAACAACTGCCAATGTCCTACAGGATGCTACCCGTAAGGAAAGGCTCCTAGAAGACTCCAAGGGAGTAAAAGAGCTGATGAAACAATGGCAAGTAAGTCAGGCATTTCCGCTTTAGCACTCTTGTGGATCCAATTGAACAATTCTCAGCATTTGTACTTGTAACTGACAAGCCAGGGACAAAACAAAGAT
+
ABABCFFFFFFFGGGGGGGGGGGGHHHHHHHHHHHHHHHHHHHHHHHHHHHHHHHHHHHHHHHHHHHHHHHHHHHHHHHHGHHHHHHHHHFHHHGGGGHHHHHHHHHHGHHHHHHHHHHHHHHGGHGGHHHHHGHHHHHHHHHHHHHHHHHHHGHHHHHHHHHHHHHHHHGGGGGHHHHHHHHHHHHGHHHHHHHHHHFFHHHHHHHHHHHHHHHHHHHHHHHHHHHGHHHHHGGGGGGGGGFGGGGGGGG
@M05620:45:000000000-G6HP7:1:1101:12742:7981 1:N:0:116
CATCCTGACCCTGAAGTACCCCATTGAGCATGGCATCGTCACCAACTGGGACGACATGGAGAAGATCTGGCACCACACCTTCTACAACGAGCTGCGCGTGGCCCCGGAGGAGCACCCAGTGCTGCTGACCGAGGCCCCCCTGAACCCCAAGGCCAACAGAGAGAAGATGACTCAGGTGAGGCTCGGCCGACGCCCGTGCTCCTCCCGTCCTTTCCCCAGTCATTTTCTGCCCGGCTTGATTTCTGACATTT
+
DDDDDFFFFFFFGGGGGGGGGGGHHHHHHHHHHHHHHGHHHGHHHGHHHHHHGGGGGHHHHHHHHHHHHHHHHGHHHGGHHHHHHHHHGGGGGHHGGGGGGGHHGGGGGGGGHHHHGGHGHHHHHHHHHHGGGGGGGGGGGGHHHHGGGGHGHHGGGGGGGGGGGGGGGGGGGGGGGGGGGGGGFFFFF=FFFFFFDDDFFFFFFFFEFFDFFFFFFFFFFBFFFFFFFEFFDFFFFF?FFFFFFBF0BF0
@M05620:45:000000000-G6HP7:1:1101:23443:7993 1:N:0:116
AGATTACTGCAACAGTTCCCCCTGGACCTGGAAAAGTTTCTTGCCTGGCTTACAGAAGCTGAAACAACTGCCAATGTCCTACAGGATGCTACCCGTAAGGAAAGGCTCCTAGAAGACTCCAAGGGAGTAAAAGAGCTGATGAAACAATGGCAAGTAAGTCAGGCATTTCCGCTTTAGCACTCTTGTGGATCCAATTGAACAATTCTCAGCATTTGTACTTGTAACTGACAAGCCAGGGACAAAACAAAGAT
+
BCCCCFFFFFFFGGGGGGGGGGGGHHHHHHGHHHHHGHHHHHHHHHHHHHHHHGHHHHHHHHHGHHHHHHHHHHHHHHHHHHHHHHHHHHFHHHGFGDHHHHFHHHHHGHHHHHHHHHHHHHHGGHGGHHHHHGHGHHGHHHHHHHHHHHHFHGHHHHHHHHHHHHHHHHGGGGGHHHHHHHHHHFGGHHHHFHHHGGFHHHHHHHHHHHHHGHHHHHHHHHHFHHHEHHHHEGGGGGGGGGGGGEGGGGC
@M05620:45:000000000-G6HP7:1:1101:23465:7997 1:N:0:116
AGATTACTGCAACAGTTCCCCCTGGACCTGGAAAAGTTTCTTGCCTGGCTTACAGAAGCTGAAACAACTGCCAATGTCCTACAGGATGCTACCCGTAAGGAAAGGCTCCTAGAAGACTCCAAGGGAGTAAAAGAGCTGATGAAACAATGGCAAGTAAGTCAGGCATTTCCGCTTTAGCACTCTTGTGGATCCAATTGAACAATTCTCAGCATTTGTACTTGTAACTGACAAGCCAGGGACAAAACAAAGAT
+
BBBBBFFFFFFFGGFFGGGGGGGGGHHHHHHHHHHHHHHHHHHHHHHHHHHGHDGFHHHHHHHHHHHHHHHHGHHHHHHHHHHHGGHHHHHHHHGGGGHHHHHHHHHHGHHHGHHHHHHHHHHGGGGFHFHHHGHHHHGHHHGHHHHHGFHHHGHHHHHHHHHHHHHHHHGGGGGGHHHHHHHHHFHGHHHHHHHHHHHFHHHHFHHFHHHHHHHHHHHGGFGHHHHBGHHHHGGFGGEFFGBFGGEGGGG
@M05620:45:000000000-G6HP7:1:1101:16406:8059 1:N:0:116
ATCTCTATCTCCTAAAAACCTGTTTAGATTTGGAGATAGACCTTCAGGTTTTTCATCATTTTCTGCATGAATTATACATTGACCACGTTCCAGCGTGGTCAGTTTGCAGCATTCTGTTATTTTGTTTGACAGAGTGTCTTGTTGAGAACATATGTAGGACATGATTTTTTCCTGCAACAGGGAAAATAAAGTATAAGTTTTAAAGATTTATTCTTTAATAAAGGATCTCAAAGCCAGCTTTAGAAAAAGGA
+
3AABBFFFFFFFGGFGGDEGGGHHHEGHHHHGFEGHHHFBGHHHHHHGHHHGGHFHHHHHHHHHHHFHHGHHHHGGHGHHHEFHHHEGHHHHGHGGCFHHGHHHHHHHHHGHHHHHHHHHHHHHGGHGFGGHHHHHHHHHHHHHDFHEGGHHHHHDGFFHHHF2FHHHHGHHHHHGHHAGE/FFGGG<FFGHHHH1GGHHHGFFFGGHHGHHHHHHFFHHHFBFHHHHHHGHFHHEHFHHHHFB0CF..C:
@M05620:45:000000000-G6HP7:1:1101:16395:8075 1:N:0:116
ATCTCTATCTCCTAAAAACCTGTTTAGATTTGGAGATAGACCTTCAGGTTTTTCATCATTTTCTGCATGAATTATACATTGACCACGTTCCAGCGTGGTCAGTTTGCAGCATTCTGTTATTTTGTTTGACAGAGTGTCTTGTTGAGAACATATGTAGGACATGATTTTTTCCTGCAACAGGGAAAATAAAGTATAAGTTTTAAAGATTTATTCTTTAATAAAGGATCTCAAAGCCAGCTTTAGAAAAAGGA
+
CCCCCFFFFFFFGGGGGGGGGGHHHHHHHHHHHHHHHHHHHHHHHHHHHHHGGHHHHHHIHHHIHHHHHHHHHHHHHHHHHHHHHHGHHHHHHHGFGGHHGHHHHHHHHHHHHHHHHHHHHHHHHHHHHHHHHHGHHHHHHHHHHHGHHHHHHHHHHHHHHHHHHHHHHGHHHHHHHHHHHGGHHHHHGHHHHHHHHFHHHHGHHGHHHHHHHHHHHHHHHGHHHHHHHGHGHGHHHGHHHHHHGHGHGGH
@M05620:45:000000000-G6HP7:1:1101:16418:8081 1:N:0:116
ATCTCTATCTCCTAAAAACCTGTTTAGATTTGGAGATAGACCTTCAGGTTTTTCATCATTTTCTGCATGAATTATACATTGACCACGTTCCAGCGTGGTCAGTTTGCAGCATTCTGTTATTTTGTTTGACAGAGTGTCTTGTTGAGAACATATGTAGGACATGATTTTTTCCTGCAACAGGGAAAATAAAGTATAAGTTTTAAAGATTTATTCTTTAATAAAGGATCTCAAAGCCAGCTTTAGAAAAAGGA
+
BBBBBFFFFFFFGGGGGGGGGGGHHHFHGHHGHFHHFHHHHHHHHHHHHHHGGHHHHFHHHHHHHHGHHGGHHHHFHGHHHGHHHHGHHHHHHHGFGGHHGHHHHHHHHHHHHHHHHHHHHHHHHHHHGHGHHHGHHHHHHHHHHHGHHHHGHHHFHHHHHHHHHHHHHGHHHHGHHHGHHGGGHHHHGHHHHGHGHFGHHHGHHHHHHHHHHHHHGHHHHGHHHHHHHFGFHFGHHGHHHHHGHFGGGGF
@M05620:45:000000000-G6HP7:1:1101:25391:8130 1:N:0:116
ATCTCTATCTCCTAAAAACCTGTTTAGATTTGGAGATAGACCTTCAGGTTTTTCATCATTTTCTGCATGAATTATACATTGACCACGTTCCAGCGTGGTCAGTTTGCAGCATTCTGTTATTTTGTTTGACAGAGTGTCTTGTTGAGAACATATGTAGGACATGATTTTTTCCTGCAACAGGGAAAATAAAGTATAAGTTTTAAAGATTTATTCTTTAATAAAGGATCTCAAAGCCAGCTTTAGAAAAAGGA
+
BCCCDFFFFFFFGGGGGGGGGGHHHHHHHHHHHHHHHHHHHHHHHHHHHHHGGHHHHHIHHHIIIHHHHHHHHHHHHHHHHHHHHHGHHHHHHHGGGGHHHHHHHHHHHHHHHHHHHHHHHHHHHHHHHHHHHHHHHHHHHHHHHHHHHHHHHHHHHHHHHHHHHHHHHGHHHHHHHHHHHGGHHHHHHHHHHHHHHFHHHHHHHHHHHHHHHHHHHHHHHHHHHHHHHGHHHHHHHGHHHHHGGGHHGGH
@M05620:45:000000000-G6HP7:1:1101:25378:8142 1:N:0:116
ATCTCTATCTCCTAAAAACCTGTTTAGATTTGGAGATAGACCTTCAGGTTTTTCATCATTTTCTGCATGAATTATACATTGACCACGTTCCAGCGTGGTCAGTTTGCAGCATTCTGTTATTTTGTTTGACAGAGTGTCTTGTTGAGAACATATGTAGGACATGATTTTTTCCTGCAACAGGGAAAATAAAGTATAAGTTTTAAAGATTTATTCTTTAATAAAGGATCTCAAAGCCAGCTTTAGAAAAAGGA
+
CCCCCFFFFFFFGGGGGGGGGGGHHHHHHHHHHHHHHHHHHHHHHHHHHHHGGHHHHGHHHHHHHHHHHHHHHHHHHHHHHFHHHHGHHHHGHHGEFGHHHHHHHHHHHHHHHHHHHHHHHHHHHHHHHHGHGHHHHHHHHHHHHHGHGHHHHHHFHHHHHHHHHHHHHGHHHHHHFHHHHGGGHFHHHHHGGHHGHGHHHHHHHHHHHHHHHGHHHGHHGGHHHHHHHGHGHHHHHGHHHHHGHEGHGGH
@M05620:45:000000000-G6HP7:1:1101:13683:8143 1:N:0:116
CATCCTGACCCTGAAGTACCCCATTGAGCATGGCATCGTCACCAACTGGGACGACATGGAGAAGATCTGGCACCACACCTTCTACAACGAGCTGCGCGTGGCCCCGGAGGAGCACCCAGTGCTGCTGACCGAGGCCCCCCTGAACCCCAAGGCCAACAGAGAGAAGATGACTCAGGTGAGGCTCGGCCGACGCCCGTGCTCCTCCCGTCCTTTCCCCAGTCATTTTCTGCCCGGCTTGATTTCTGACATTT
+
CCCCCFFFFFFFGGGGGGGGGGGHHGHHHHHHHHHHHGHHHGHHHGHHGHHHGGGGGHHHHHHHHHHGHHHHHGHHHGGHGHHHHHHHGGGGGHHGGGGGGGHHGGGGGGGGHHHHGGHHHHHHHHHHHHGGGGGGGGGGGGHHHHGGGGHGHHGGGGGGGGGGGGGFGGGGGGGGGGGGGGEFFFEFFCFFFFFC9DFFFFFFFFFFDFDFFFFFFFDBFEFFFFFFEBBEADFFFFAFEBFFB:FFFF0
@M05620:45:000000000-G6HP7:1:1101:6328:8199 1:N:0:116
CATCCTGACCCTGAAGTACCCCATTGAGCATGGCATCGTCACCAACTGGGACGACATGGAGAAGATCTGGCACCACACCTTCTACAACGAGCTGCGCGTGGCCCCGGAGGAGCACCCAGTGCTGCTGACCGAGGCCCCCCTGAACCCCAAGGCCAACAGAGAGAAGATGACTCAGGTGAGGCTCGGCCGACGCCCGTGCTCCTCCCGTCCTTTCCCCAGTCATTTTCTGCCCGGCTTGATTTCTGACATTA
+
CCCCCFFFFFFFGGFGGGGGGGGHHHHHHHHHHHHHHGHHHGHHHGHHHHHHGGGGGHHHHHHHHHHHHHHHHGHHHGGHHHHHHHHHGGGGGHHGGGGGGGHHGGGGGGGGHHHHGGHGHHHHHHHHHHGGGGGGGGGGGGHHHHGGGGHGHHGGGGGGGGGGGGGGGGGGGGGGGGGGGGGGFFFFFFFFFFFFFFFFFFFFFFFFFFFFFFFFFFFFFFFFFFFFFFFFFFFFFAFFFFFFFFFFFF0
@M05620:45:000000000-G6HP7:1:1101:6308:8203 1:N:0:116
CATCCTGACCCTGAAGTACCCCATTGAGCATGGCATCGTCACCAACTGGGACGACATGGAGAAGATCTGGCACCACACCTTCTACAACGAGCTGCGCGTGGCCCCGGAGGAGCACCCAGTGCTGCTGACCGAGGCCCCCCTGAACCCCAAGGCCAACAGAGAGAAGATGACTCAGGTGAGGCTCGGCCGACGCCCGTGCTCCTCCCGTCCTTTCCCCAGTCATTTTCTGCCCGGCTTGATTTCTGACATTT
+
CCCCDFFFFFFFGGGGGGGGGGGHHHHHHHHHHHHHHGHHHGHHHGHHHHHHGGGGGHHHHHHGFHHHHHHHHGHHHGGHHHHHHHHHGGGGGHHGGGGGGGHHGGGDGGGGHHHHGGHHHHHGHHHHHHGCGGGGGGGGGGHBHHGGGGHGHHGGGGGGGEFEFGFGGGGGGGGGHGGGGGGFFFFFFBFFFFFF@FFFFFFFFFFFFFFFFFFFFFFFFFFFFFFFFFFFFFFFFFFFFFFFF:BBBF0
@M05620:45:000000000-G6HP7:1:1101:6323:8219 1:N:0:116
CATCCTGACCCTGAAGTACCCCATTGAGCATGGCATCGTCACCAACTGGGACGACATGGAGAAGATCTGGCACCACACCTTCTACAACGAGCTGCGCGTGGCCCCGGAGGAGCACCCAGTGCTGCTGACCGAGGCCCCCCTGAACCCCAAGGCCAACAGAGAGAAGATGACTCAGGTGAGGCTCGGCCGACGCCCGTGCTCCTCCCGTCCTTTCCCCAGTCATTTTCTGCCCGGCTTGATTTCTGACATTA
+
DDDDDFFFFFFFGGGGGGGGGGGHHHHHHHHHHHHHHGHHHGHHHGHHHHHHGGGGGHHGHHHHHHHHHHHHHGHHHGGHHHHHHHHHGGGGGHHGGGGGGGHHGGGGGGGGHHHHGGHHHHHHHHHHHHGGGGGGGGGGGGHHHHGGGGHGHHGGGGGGGGGGGGGGGGGGGGGGGGGGGGGGFFFFFFFFFFFFBDFFFFFFFFFFFFFFFFFFFFDBFFFFFFFHFFFFFFFFFF:FFFFFFBFFFF0
@M05620:45:000000000-G6HP7:1:1101:23215:8226 1:N:0:116
TACCTGTACTGGGGAAGAGTGTAGCAATCGCCATTCCTACCCTAAAGATCGGAAGAGCACACGTCTGAACTCCAGTCACTCCGCGAAATCTCGTATGCCGTCTTCTGCTTGAAAAAAAAACACTCGTCTTTTCTTTGTACTGAATGCTCCATCCGTCTTACCCGATGCCGTACACGGACCCACTTGTAGAAAGGTCGCCCCGTCTTGCTTACTTAACCTTTTTGTCACTCTCCTTTCTACCCTTACCTACC
+
BBBBBFFFFFFFGGGGGAGGGGHHHHHHHFGGEFHGHHHHHFHHHHHHHHFGGGGGHHFHHHGGHHFFDGHHHHHHHFHDGFFGGEEECGHHGGGGHHFGGGHGHHHHHHHHGHF0C/BC//02</0///11?11?111@111<=1<11<11>0..<..<0<C.@-..0:....0.----;..;;000;000/.0;--.;@-;..;//////:9//;9/;/;/-./;/////9/9/;///;AB/9/////.
@M05620:45:000000000-G6HP7:1:1101:24015:8302 1:N:0:116
CATCCTGACCCTGAAGTACCCCATTGAGCATGGCATCGTCACCAACTGGGACGACATGGAGAAGATCTGGCACCACACCTTCTACAACGAGCTGCGCGTGGCCCCGGAGGAGCACCCAGTGCTGCTGACCGAGGCCCCCCTGAACCCCAAGGCCAACAGAGAGAAGATGACTCAGGTGAGGCTCGGCCGCCGCCCGTGCTCCTCCCGTCCTTTCCCCAGTCCTTTTCTGCCCGGCTTGATTTCTGACATTT
+
AAAABFFFFFFFGGGGGGGGGGGHHHFGGHHGHHBGHGHHHGHBGGHHHHHHGGGCGHHEFEGHHGHHDGHHHGHHHGGHHHHHHHFHGGGGGHHCGGGGGFHHGGC@DGGGHHHHGGHFHHHHHHHHHHFFFGDGGGGGGGF0CGGGFDHGHHG.EEGFGBFE9C/BGFGGG0FFGGFGGEGGFFFFF-@BAFF;BFFEFFFFFFF.DDDFFFFFFBFFB/;:BFBFFBFE?DFFFFFBFFFFF/:/BF/
@M05620:45:000000000-G6HP7:1:1101:23999:8312 1:N:0:116
CATCCTGACCCTGAAGTACCCCATTGAGCATGGCATCGTCACCAACTGGGACGACATGGAGAAGATCTGGCACCACACCTTCTACAACGAGCTGCGCGTGGCCCCGGAGGAGCACCCAGTGCTGCTGACCGAGGCCCCCCTGAACCCCAAGGCCAACAGAGAGAAGATGACTCAGGTGAGGCTCGGCCGACGCCCGTGCTCCTCCCGTCCTTTCCCCAGTCATTTTCTGCCCGGCTTGATTTCTGACATTA
+
DDDDDFFFFFFFGGGGGGGGGGGHHHHHHHHHHHHHHGHHHGHHHGHHHHHHGGGGGHHHHHHHHHHHHHHHHGHHHGGHHHHHHHHHGGGGGHHGGGGGGGHHGGGGGGGGHHHHGGHHHHHHHHHHHHGGGGGGGGGGGGHHHHGGGGHGHHGGGGGGGGGGGGGGGGGGGGGGGGGGGGGGFFFFFFFFFFFFFFFFFFFFFFFFFFFFFHFFFFFFFFFFFFFFHFFFFFFFFFFFFFFFFFFFFF0
@M05620:45:000000000-G6HP7:1:1101:20756:8336 1:N:0:116
ATCTCTATCTCCTAAAAACCTGTTTAGATTTGGAGATAGACCTTCAGGTTTTTCATCATTTTCTGCATGAATTATACATTGACCACGTTCCAGCGTGGTCAGTTTGCAGCATTCTGTTATTTTGTTTGACAGAGTGTCTTGTTGAGAACATATGTAGGACATGATTTTTTCCTGCAACAGGGAAAATAAAGTATAAGTTTTAAAGATTTATTCTTTAATAAAGGATCTCAAAGCCAGCTTTAAAAAGGAAG
+
CDDDDFFFFFFFGGGGGGGGGGHHHHHHHHHHHHHHHHHHHHHHHHHHHHHGGHHHHIHHHIHHIHHHHHHHHHHHHHHHHHHHHHGHHHHHHHGGGGHHHHHHHHHHHHHHHHHHHHHHHHHHHHHHHHHHHHHHHHHHHHHHHHHHHHHHHHHHHHHHHHHHHHHHHGHHHFHHHHHHHGGHHHHHHHHHHHHHHHHHHHHHHHHHHHHHHHHHHHHHHHHHHHHHHGGHHHHHHGHHHHHHHHGGHHF
@M05620:45:000000000-G6HP7:1:1101:20758:8358 1:N:0:116
ATCTCTATCTCCTAAAAACCTGTTTAGATTTGGAGATAGACCTTCAGGTTTTTCATCATTTTCTGCATGAATTATACATTGACCACGTTCCAGCGTGGTCAGTTTGCAGCATTCTGTTATTTTGTTTGACAGAGTGTCTTGTTGAGAACATATGTAGGACATGATTTTTTCCTGCAACAGGGAAAATAAAGTATAAGTTTTAAAGATTTATTCTTTAATAAAGGATCTCAAAGCCAGCTTTAAAAAGGAAG
+
BBAAAFFFFFFFGGGGGGGGFFFFHGFFDGHHHFF4FDGFGHEHHHHHHHHGGHHHFGHHHHHHGEDGHFHHGHGHHHGHGHGGGHFFGHHHFHEEEGHHFFBFFGGHHHHHHHDFFGFHHHHHFHHHHHGHHHBFFGGFHHHHGHHHHHHHFFFHHHGHGHHHHHHHHGHHHGHHHHHHHGEHHHHHGHHGHGHHHFGHHHGHHHHHHHHHHHHHHHHHHHHHFHHHHHHHHHHHHGHHHHHFFHGGFFG
@M05620:45:000000000-G6HP7:1:1101:21748:8384 1:N:0:116
CATCCTGACCCTGAAGTACCCCATTGAGCATGGCATCGTCACCAACTGGGACGACATGGAGAAGATCTGGCACCACACCTTCTACAACGAGCTGCGCGTGGCCCCGGAGGAGCACCCAGTGCTGCTGACCGAGGCCCCCCTGAACCCCAAGGCCAACAGAGAGAAGATGACTCAGGTGAGGCTCGGCCGACGCCCGTGCCCCTCCCGTCCTTTTCCCATTCATTTTCTGCCCGGCTTGATTTCTCACATTT
+
A1111B111CFCAGBFGGGGGG1FD1B111FDAGHHF?GH0AA1/AFG0/0A/AAE/G01BFHEE1F2AFHBFF0??FGHBG1@EG1@>//E>11>/>/>/@0//</<//CFEHACFC/1<?1G1CG10</CGC-F.<-<@:CGHGFCCA:.CC.CEEF//9E.;9/C990000:9B/;9.CE9@;-A;-@--@-9999-/;A-A--99;-BF///9//;99///;9//;FE----;9A/99FB/;9BFF/
@M05620:45:000000000-G6HP7:1:1101:22547:8396 1:N:0:116
CATCCTGACCCTGAAGTACCCCATTGAGCATGGCATCGTCACCAACTGGGACGACATGGAGAAGATCTGGCACCACACCTTCTACAACGAGCTGCGCGTGGCCCCGGAGGAGCACCCAGTGCTGCTGACCGAGGCCCCCCTGAACCCCAAGGCCAACAGAGAGAAGATGACTCAGGTGAGGCTCGGCCGACGCCCGTGCTCCTCCCGTCCTTTCCCCAGTCATTTTCTGCCCGGCTTGATTTCTGACATTA
+
ABABBFFFFFFFGGGGGGGFGGGHHHHFGFGGFHHHHGHHHGHHHGHGHHHHGGGGGHHHHHHHHHHGHHHHHGHHHGGHHHHHHHHHGGGGGHHGGGGGGGGHGGGGGGGGHFHHGGHHHHHHHHHHHHGGGGGGGGGGGGHHHHGGGGHGHHGGGGGGGGGGGGGGGGGGGGGGGGGGGGGGFFFFFFFFFFFFDFFFFFFFFEFADFDFFFFFFFDFFFFFFFFFFFFFFFFFFFFFFFFFFFFFFF/
@M05620:45:000000000-G6HP7:1:1101:24590:8400 1:N:0:116
AGATTACTGCAACAGTTCCCCCTGGACCTGGAAAAGTTTCTTGCCTGGCTTACAGAAGCTGAAACAACTGCCAATGTCCTACAGGATGCTACCCGTAAGGAAAGGCTCCTAGAAGACTCCAAGGGAGTAAAAGAGCTGATGAAACAATGGCAAGTAAGTCAGGCATTTCCGCTTTAGCACTCTTGTGGATCCAATTGAACAATTCTCAGCATTTGTACTTGTAACTGACAAGCCAGGGACAAAACAAAGAT
+
AABCCFFFFFFFGGGGGGGGGGGGHHHHHHHHHHGHHHHHHHHHHHHHHHHGHHHHHHHHHGHHHHHHHHHHHHHHHHHHGHHHHHHHHHHHHHGGGGHHHHHHHHGHGHGHHHHHHHHHHHHGGHGGHHHHHGHHHHHHHHHHHHHHHHHHHGHHHHHHGHGHHHHHHHGGGGGHGHHHHHHHHGHGHHHHHHHHHFGHHHHHHHHHHHHHHGHHHHHHHHHHHHHHHHHHHGGGGGGGGGGGGGGGGGF
@M05620:45:000000000-G6HP7:1:1101:27284:8409 1:N:0:116
CATTCTGACATTAGATCGGAAGAGCACACGTCTGAACTCCAGTCACTCCGCGAAATCTCGTATGCCGTCTTCTGCTTGAAAAAAAAAAAAACATCTTTAACATATTTCATCATCCTTCTATTTATTTTAACAAATTTTCTTTTTTAACACATATTCATTACATCATTTTTTCCTTCACCATTGACCATAAAGTATAATTTTTAAATAGTTATTCTTTAATACACTAACTCAAATCCAACTTGCTCAAAATT
+
CCCCCFFFFFFFGGGGGGGGGGHHHHHFGGHHHGGHHGHHHFGHHHHHHGGGGGGHHHHHFDHGHHEEEHGHHHHHHGGFFFHGGG/>///??2B2B2222>22222?22@222@22211@F111@1111?<101<1<>D1=1F@.<00<.0<<00<00==000<00:;C-:CG0C00:000:00090;:00;00;0000;;CC0;;0;0;BB;0000;0BBF0;/::///;9/:/9/;9:///:/;//:/
@M05620:45:000000000-G6HP7:1:1101:4177:8411 1:N:0:116
AAACCAGAAGACATGAGGTCAGCTAGATCGGAAGAGCACACGTCTGAACTCCAGTCACTCCGCGAAATCTCGTATGCCGTCTTCTGCTTGAAAAAAAAAAGCACCGGCGGAGCACCCAGTGCTGCTGACCGAGGCCCCCCTGAACCCCAAGGCCAACAGAGAGAAGATGACTCAGGTGAGGCTCGGCCGACGCCCGTGATCCTCCCGTCCTTTCCCCTGTCATTTTCTGCCCGGCTTGATTTCTGACATTT
+
AAAAAAAFFBFFFGGEGABFGGHHAGHGHHG0FEHFHFFGHCFGHFFBFFHHFCAGGFBGFFGGG?EH1GHHFGFHFHCGGGGGEFGDFC>F1@GEE@<//010<>@/>@>CCA0.<<C<<DGDGFHHGHCGGGCE;AA@AE/B/.;.9C;.9;AE99F9FBA-99;;B//9//:F:99;FEF-@@A-;-@;@--9-;-;;///;A;-;;9;BB9/--9:;/BF9B//B/9-;-9@-9-/BF/;B///BF/
@M05620:45:000000000-G6HP7:1:1101:22562:8412 1:N:0:116
CATCCTGACCCTGAAGTACCCCATTGAGCATGGCATCGTCACCAACTGGGACGACATGGAGAAGATCTGGCACCACACCTTCTACAACGAGCTGCGCGTGGCCCCGGAGGAGCACCCAGTGCTGCTGACCGAGGCCCCCCTGAACCCCAAGGCCAACAGAGAGAAGATGACTCAGGTGAGGCTCGGCCGACGCCCGTGCTCCTCCCGTCCTTTCCCCAGTCATTTTCTGCCCGGCTTGATTTCTGACATTA
+
DDDDDFFFFFFFGGGGGGGGGGGHHHHHHHHHHHHHHGHHHGHHHGHHHHHHGGGGGHHHHHHHHHHHHHHHHGHHHGGHHHHHHHHHGGGGGHHGGGGGGGHHGGGGGGGGHHHHGGHHHHHHHHHHHHGGGGGGGGGGGGHHHHGGGDHGHHGGGGGGGGGGGGGGGGGGGGGGHGGGGGGGFFFFFFFFFFFFDFFFFFFFFFFFFFDFFFFFFFFFFFFFFFFFFFFFFFFFCFAFFFFFFFFFFF0
@M05620:45:000000000-G6HP7:1:1101:9281:8424 1:N:0:116
TACCTGTACTGGGGAAGCATTTGAATATCCCCCCATGGTGATGGGGACGGAGAACTGCTCCATAAACACAGGCAACGTGCCTAACTTTCCCGGGAAGATGAAGTCAAAGAGCGACCACAGCTCTTCGGAGGTTATTTTGCATCGGTGAGCCAGACAGAATGATCCGATGAGGGGTGCGAAACTATTTGAGGAAAGGAAGCACCTTTTTATTAAATTTACCTTTTAGCAATCGCCATTCCTACCCTAAAGAT
+
CCBCCFFFFFFFGGGGGGGGGGHFHHHHHHHGGGGHHHGHHHHHHGGGGGGGGHHGHHHHHHHHHHHHHHHHGHHHGHHHHHHHHHHHHHHGGGGGGHHHHHHHHHHHHHHHGGGGGHHHHHHHHHHGGGGCHHHHHHHHGHHGGDGGHHHHHHGHHGHHHHHHHHGGGHHHGG;CGGDGGFGGGGGGGGGBFFGGGGGGGGFFFFFFFFFFFFFFFFFFFFFFFFFEFFFFFFFEFFFFFFFFFFFFFFF
@M05620:45:000000000-G6HP7:1:1101:14801:8438 1:N:0:116
CATCCTGACCCTGAAGTACCCCATTGAGCATGGCATCGTCACCAACTGGGACGACATGGAGAAGATCTGGCACCACACCTTCTACAACGAGCTGCGCGTGGCCCCGGAGGAGCACCCAGTGCTGCTGACCGAGGCCCCCCTGAACCCCAAGGCCAACAGAGAGAAGATGACTCAGGTGAGGCTCGGCCGACGCCCGTGCTCCTCCCGTCCTTTCCCCAGTCATTTTCTGCCCGGCTTGATTTCTGACATTA
+
CCCCCFFFFFFFGGGGGGGGGGGHHHHHHHHHHHHHHGHHHGHHHGHHHHHHGGGGGHHHHHHHHGHHHHHHHGHHHGGHHHHHHHHHGGGGGHHGGGGGGGHHGGGGGGGGHGHHGGHGHHFHHHHHHHGGGGGGGGGGGGHHHHGGGGHGHHGGGGGGGGGGGGGGGGGGGGGGGGGGGGGGFFFFFFFFFFFFFFFFFFFFFFFEFFFFFFFFFFFFFFFFFFFFFFFFFFFFFFFFFFFFFFFFFF0
@M05620:45:000000000-G6HP7:1:1101:14441:8478 1:N:0:116
CATCCTGACCCTGAAGTACCCCATTGAGCATGGCATCGTCACCAACTGGGACGACATGGAGAAGATCTGGCACCACACCTTCTACAACGAGCTGCGCGTGGCCCCGGAGGAGCACCCAGTGCTGCTGACCGAGGCCCCCCTGAACCCCAAGGCCAACAGAGAGAAGATGACTCAGGTGAGGCTCGGCCGACGCCCGTGCTCCTCCCGTCCTTTCCCCAGTCATTTTCTGCCCGGCTTGATTTCTGACATTT
+
ABBBBF4FFFFFGGGGFGGGGGGHHHHHHHGGHHHHHGHHHGHHHGHH32GGGGGGGHHHHHHHHHHHFBFGHGHHHGGHHHHHHHHHG1EEGGHGGGGGGGHHGGFDCCFGHGHHGGHGHFHHHHHHHHGCGGGGGGGGGGGHHHGGGDHGHHAEGGGGGGGGGGGGGGGGGGGGGGBFGFEGFFFFFCFFFFFABFFFFFFFFFFFFFFFFFB/BFF/F/BFFFFFFFFFFFFFFFAFFFFFBBFFFF/
@M05620:45:000000000-G6HP7:1:1101:14459:8481 1:N:0:116
CATCCTGACCCTGAAGTACCCCATTGAGCATGGCATCGTCACCAACTGGGACGACATGGAGAAGATCTGGCACCACACCTTCTACAACGAGCTGCGCGTGGCCCCGGAGGAGCACCCAGTGCTGCTGACCGAGGCCCCCCTGAACCCCAAGGCCAACAGAGAGAAGATGACTCAGGTGAGGCTCGGCCGACGCCCGTGCTCCTCCCGTCCTTTCCCCAGTCATTTTCTGCCCGGCTTGATTTCTGACATTA
+
CCDDDFFFFFFFGGGGGGGGGGGHHHHHHHHHHHHHHGHHHGHHHGHHHHHHGGGGGHHHHHHHHHHHHHHHHGHHHGGHHHHHHHHHGGGGGHHGGGGGGGHHGGGGGGGGHHHHGGHGHHHHHHHHHHGGGGGGGGGGGGHHHHGGGGHGHHGGGGGGGGGGGGGGGGGGGGGGGGGGGGGGFFFFFFFFFFFFCFFFFFFFFFFEFFFFFFFFFFFFFFFFFFFFFFFFDFFFFFFFFFFFFBFFFF0
@M05620:45:000000000-G6HP7:1:1101:21173:8486 1:N:0:116
ATCTCTATCTCCTAAAAACCTGTTTAGATTTTGAGATAGACCTTCAGGTTTTTCATCATTTTCTGCATGAATTATACATTGACCACGTTCCAGCGTGGTCAGTTTGCAGCATTCTGTTATTTTGTTTGACAGAGTGTCTTGTTGAGAACATATGTAGGACATGATTTTTTCCTGCAACAGGGAAAATAAAGTATAAGTTTTAAAGATTTATTCTTTAATAAAGGATCTCAAAGCCAGCTTTAGAAAAAGGA
+
BCCCCFFFFFFFGGGGGGGGGGHHHHHHHHHHHGGHHHHHHHHHHHHHHHHGGHHHHHHHHHHHHHHHHHHHHHHHHHHHHHHHHHGHHHHHHHGGGGHHHHHHHHHHHHHHHHHHHHHHHHHHHHHHHHHHHHHHHHHHHHHHHHHHHHHHHHHHHHHHHHHGHHHHHGHHHHHHHHHHHGGHGHGHHHHHHHHHHHHHHHHHHHHHHHHHHHHHHHHFHHHHGHHHHHHHHHHGHGHHHHHGHHHHGGF
@M05620:45:000000000-G6HP7:1:1101:22251:8487 1:N:0:116
ATCTCTATCTCCTAAAAACCTGTTTAGATTTGGAGATAGACCTTCAGGTTTTTCATCATTTTCTGCATGAATTATACATTGACCACGTTCCAGCGTGGTCAGTTTGCAGCATTCTGTTATTTTGTTTGACAGAGTGTCTTGTTGAGAACATATGTAGGACATGATTTTTTCCTGCAACAGGGAAAATAAAGTATAAGTTTTAAAGATTTATTCTTTAATAAAGGATCTCAAAGCCAGCTTTAGAAAAAGGA
+
ABBCCFFFFFFFGGGGFGGGGGHHHGHHHHHHHHHGHHHHHHHHHGHHHHHGGHHHHHIHIHHIHHGHHHHHHHHHHHHHHHHHHHGHHHHFGFGFGGHHHHHHHHGGHHHHHHHHHHGHHHHHGHHHGHFHHHFGGHHHHHHHHHHHHHHHHHHHHHHHHHHHHHHHHGHHHHGHFHHHHGGEHHHGGFGFGHHHGFGHHGGHHGHHGHHHHHHHHGHGGHHHHHGHHHHFHHGFGGHHHHFCFGGFGGG
@M05620:45:000000000-G6HP7:1:1101:7234:8489 1:N:0:116
CATCCTGACCCTGAAGTACCCCATTGAGCATGGCATCGTCACCAACTGGGACGACATGGAGAAGATCTGGCACCACACCTTCTACAACGAGCTGCGCGTGGCCCCGGAGGAGCACCCAGTGCTGCTGACCGGGGCCCCCCTGAACCCCAAGGCCAACAGAGAGAAGATGACTCAGGTGAGGCTCGGCCGACGCCCGTGCTCCTCCCGTCCTTTCCCCAGTCATTTTCTGCCCGGCTTGATTTCTGACATTT
+
CCCCCFFFFFFFGGGGGGGGGGGHHHHHHHHHHHHHHGHHHGHHHGHHHHHHGGGGGHHHHHHHHHHHHHHHHGHHHGGHHHHHHHHHGGGGGHHGGGGGGGHHGGGGGGGGHHHHGGHHHHHHHHHHHHGGGGGGGGGGGGHHHHGGGGGGGGGGGGGGGGGGGGGGGGGGGGGGGGGGFFFFFFFFFFFFFFFFCFFFFFFFFFFEFFFFFFFFFFFFFFFFFFFFFEFFFFFFFFAFFFEFFBFFFF0
@M05620:45:000000000-G6HP7:1:1101:22272:8494 1:N:0:116
ATCTCTATCTCCTAAAAACCTGTTTAGATTTGGAGATAGACCTTCAGGTTTTTCATCATTTTCTGCATGAATTATACATTGACCACGTTCCAGCGTGGTCAGTTTGCAGCATTCTGTTATTTTGTTTGACAGAGTGTCTTGTTGAGAACATATGTAGGACATGATTTTTTCCTGCAACAGGGAAAATAAAGTATAAGTTTTAAAGATTTATTCTTTAATAAAGGATCTCAAAGCCAGCTTTAGAAAAAGGA
+
DDDDDFFFFFFFGGGGGGGGGGHHHHHHHHHHHHHHHHHHHHHHHHHHHHHGGHHHHIHIHHIIHHHHHHHHHHHHHHHHHHGHHHGHHHHHHHGGGGHHHHHHHHHHHHHHHHHHHHHHHHHHHHHHHHHHHHGHHHHHHHHHHHHHHHHHHHHHHHHHHHHHHHHHHGHHHHHHHHHHHGGHHHHHGHHHHHHHHHHHHHHHHHHHHHHHHHHHHHHHHHHGHHHHHGHHHHHHHGHHHHGHHGHHGGG
@M05620:45:000000000-G6HP7:1:1101:7260:8496 1:N:0:116
CATCCTGACCCTGAAGTACCCCATTGAGCATGGCATCGTCACCAACTGGGACGACATGGAGAAGATCTGGCACCACACCTTCTACAACGAGCTGCGCGTGGCCCCGGAGGAGCACCCAGTGCTGCTGACCGGGGCCCCCCTGAACCCCAAGGCCAACAGAGAGAAGATGACTCAGGTGAGGCTCGGCCGACGCCCGTGCTCCTCCCGTCCTTTCCCCAGTCATTTTCTGCCCGGCTTGATTTCTGACATTA
+
CCCCCFFFFFFFGGGGGGGGGGGHHHHHHHHHHGHHHGHHHGHHHGHHHHGHGGGGGHHHFGHHHHHHHHHHHGHHGGGHHHHHHHHHGGGGGHHGGGGGCEHGGGGGGGGGHHGHGGHHHHHHHHGHHHGGGGGGGGGGGGGGHHGGGGGGGGFGGGGGGGGGFGGGGGGGGGGGGGGGFFFFCDFFFFFFFFFFDBFFFFFFFFDAADDFFFFFFFFFBFFFFFFBFFFFFFFFFCFFFFFFBBFFFFB
@M05620:45:000000000-G6HP7:1:1101:7237:8508 1:N:0:116
CATCCTGACCCTGAAGTACCCCATTGAGCATGGCATCGTCACCAACTGGGACGACATGGAGAAGATCTGGCACCACACCTTCTACAACGAGCTGCGCGTGGCCCCGGAGGAGCACCCAGTGCTGCTGACCGGGGCCCCCCTGAACCCCAAGGCCAACAGAGAGAAGATGACTCAGGTGAGGCTCGGCCGACGCCCGTGCTCCTCCCGTCCTTTCCCCAGTCATTTTCTGCCCGGCTTGATTTCTGACATTT
+
DDDDDFFFFFFFGGGGGGGGGGGHHHHHHHHHHHHHHGHHHGHHHGHHHHHHGGGGGHHHHHHHHHHHHHHHHGHHHGGHHHHHHHHHGGGGGHHGGGGGGGHHGGGGGGGGHHHHGGHHHHHHHHHHHHGGGGGGGGGGGGHHHHGGGGGGGGGGGGGGGGGGGGGGGGGGGGGGHGGGFFFFFFFFFFFFFFFF@DFFFFFFFFFFFFFFFFFFFFFFFFFFHFFHHFFFFFFFFFFFFFFFF<FFFF0
@M05620:45:000000000-G6HP7:1:1101:21169:8521 1:N:0:116
CATCCTGACCCTGAAGTACCCCGGCTTGATTTCTGACATTAGATCGGAAGAGCACACGTCTGAACTCCAGTCACTCCGCGAAATCTCGTATGCCGTCTTCTGCTTGAAAAAAAAAAAACATTAATTTACCCTCTTTACCTTTTTCTCCCCACTTACTTCCCTTCAAATATCCAACCCACTATCCCCTCCCTACTCCTTGATCCCTCATTCTGCCAACCACCCTTCCCCCCCCTCCCACTGTCTCCCCCTTC
+
CBBCCFFFFFFFGGGGGGGGGGGGGGGGHHHHHHHHHHHHHHHHHHGEGGHHHHHGHGHHHGHGHHHHHHHHHHHHHGGGCGGHHHHHGGHHGHGGFHGHHHHHHHHHGHHGGGG@<<//111111111<01.01111100=00/00D/./..00000;0/00/000;0:C000:.....;00;B./.../0.;090000009/0;.//99/////9.;.:.://;9/.----;99/9;///////..-.;
@M05620:45:000000000-G6HP7:1:1101:7255:8522 1:N:0:116
CATCCTGACCCTGAAGTACCCCATTGAGCATGGCATCGTCACCAACTGGGACGACATGGAGAAGATCTGGCACCACACCTTCTACAACGAGCTGCGCGTGGCCCCGGAGGAGCACCCAGTGCTGCTGACCGGGGCCCCCCTGAACCCCAAGGCCAACAGAGAGAAGATGACTCAGGTGAGGCTCGGCCGACGCCCGTGCTCCTCCCGTCCTTTCCCCAGTCATTTTCTGCCCGGCTTGATTTCTGACATTA
+
CCCCCFFFFFFFGGGGGGGGGGGHHHHHHHHHHHHHHGHHHGHHHGHHHHHHGGGGGHHHHHHHHHHHHHHHHGHHHGGHHHHHHHHHGGGGGHHGGGGGGGHHGGGGGGGGHHHHGGHHHHHHHHHHHHGGGGGGGGGGGGHHHHGGGGGGGGGGGGGGGGGGGGGGGGGGGGGGGGGGFFFFFFFFFFFFFFFFFFFFFFFFFFFFFFFFFFFFFFDFFFFFFFFFFFFFFFFFFF9FFFFFFBFFFF0
@M05620:45:000000000-G6HP7:1:1101:4874:8562 1:N:0:116
CATCCTGACCCTGAAGTACCCCATTGAGCATGGCATCGTCACCAACTGGGACGACATGGAGAAGATCTGGCACCACACCTTCTACAACGAGCTGCGCGTGGCCCCGGAGGAGCACCCAGTGCTGCTGACCGAGGCCCCCCTGAACCCCAAGGCCAACAGAGAGAAGATGACTCAGGTGAGGCTCGGCCGACGCCCGTGCTCCTCCCGTCCTTTCCCCAGTCATTTTCTGCCCGGCTTGATTTCTGACATTA
+
CCCCCFFFFFFFGGGGGGGGGGGHHHHHHHHHHHHHHGHHHGHHHGHHHHHHGGGGGHHHHHHHHHHHHHHHHGHHHGGHHHHHHHHHGGGGGHHGGGGGGGHHGGGGGGGGHHHHGGHHHHHHHHHHHHGGGGGGGGGGGGHHHHGGGGHGHHGGGGGGGGGGGGGGGGGGGGGGFGGGGGGGFFFFFCFFFFFFFFFFFFFFFFFFFFFFFFFFFFFFFFFFFFFFFFFFFFFFFFAFFFFFFFFFFF0
@M05620:45:000000000-G6HP7:1:1101:11286:8572 1:N:0:116
CATCCTGACCCTGAAGTACCCCGGCTTGATTTCTGACATTAGATCGGAAGAGCACACGTCTGAACTCCAGTCACTCCGCGAAATCTCGTATGCCGTCTTCTGCTTGAAAAAAAAAAAAAAAAAAAAGAAAGGAAAGAGATGAAAAAAGGAGCAGGAAGAGATAAATGAGGTCGGAAGAAGGGAGGGTAAGGTAGTAGAATGAATGATATAATAGGTAAGAAGAGATAGGAGAGAGGCGATAAGTGAAAGTA
+
CCCCCFFFFFFFGGGGGGGGGGGGGGGGHHHHHHHHHHHHHHGHHHGGGGHFHHHHHGHHHGHHHHHHHHHHGHGHHFFFEEGHGHHHGGHHHHGG@HGHHHHHHHHHGHHGGGGC><<-<-----.../0.///./;/0;0000.-../.../.:/.../00000000///--:...//..9.--://0090000:000000000000009000900000/0;/000/0/......:--.;000000000
@M05620:45:000000000-G6HP7:1:1101:14281:8680 1:N:0:116
CATCCTGACCCTGAAGTACCCCATTGAGCATGGCATCGTCACCAACTGGGACGACATGGAGAAGATCTGGCACCACACCTTCTACAACGAGCTGCGCGTGGCCCCGGAGGAGCACCCAGTGCTGCTGACCGAGGCCCCCCTGAACCCCAAGGCCAACAGAGAGAAGATGACTCAGGTGAGGCTCGGCCGACGCCCGTGCTCCTCCCGTCCTTTCCCCAGTCATTTTCTGCCCGGCTTGATTTCTGACATTA
+
CCDDEFFFFFFFGGGGGGGGGGGHHHHHHHHHHHHHHGHHHGHHHGHHHHHHGGGGGHHHHHHHHHHHHHHHHGHHHGGHHHHHHHHHGGGGGHHGGGGGGGHHGGGGGGGGHHHHGGHHHHHHHHHHHHGGGGGGGGGGGGHHHHGGGGHGHHGGGGGGGGGGGGGGGGGGGGGGGGGGGGGGFFFFFFFFFFFFFFFFFFFFFFFFFFFFFFFFFFFFFFFFFHHFHFFFFFFFFFFFFFFFFEFFFF1
@M05620:45:000000000-G6HP7:1:1101:14291:8697 1:N:0:116
CATCCTGACCCTGAAGTACCCCATTGAGCATGGCATCGTCACCAACTGGGACGACATGGAGAAGATCTGGCACCACACCTTCTACAACGAGCTGCGCGGGGCCCCGGAGGAGCACCCAGCGCTGCTGACCGAGGCCCCCCTGAACCCCAAGGCCAACAGAGAGAAGATGACTCAGGTGAGGCTCGGCCGACGCCCGTGCTCCTCCCGTCCTTTCCCCCGTCATTTTCTGCCCGGCTTGATTTCTGACATTT
+
A?AA1BD1CFFFEFGGGGGGGGEHFCAB1FEFFHHHFAGHFAF1BEHHFA0GAEEGGHF1FGHCCFG2AGHFHGAFGGGHBGFGFHDF//>EAEFE/>/>@@CCC<////ACHHFHGEC0<@CCCGHFFGCCGCCGB@A@@EGGGGGGBCEAEEAEFFFBBBFEBFBFFFBB9B9BFBF-AEFF@@AB@-@;@@>>@BA-;FFFF--99A9BFBBFF-9AB-9BBFBBBBFF-;@-9>F/9B/99BBFEF/
@M05620:45:000000000-G6HP7:1:1101:25467:8703 1:N:0:116
CATCCTGACCCTGAAGTACCCCATTGAGCATGGCATCGTCACCAACTGGGACGACATGGAGAAGATCTGGCACCACACCTTCTACAACGAGCTGCGCGTGGCCCCGGAGGAGCACCCAGTGCTGCTGACCGAGGCGCCCCTGAACCCCAAGGCCAACAGAGAGAAGATGACTCAGGTGAGGCTCGGCCGACGCCCGTGCTCCTCCCGTCCTTTCCCCAGTCATTTTCTGCCCGGCTTGATTTCTGACATTA
+
BBCCCFFFFFFFGGGGGGGGGGGHHHHHHHHHHHHHHGHHHGHHHGHGHHHHGGGGGHHHHHHHHHHHHHHHHGHHHGGHHHHHHHHHGGGGGHHGGGGGGGHHGGGGGGGGHHHHGGHFHHHHHHHGHHGGGGG-CGGGHGHHHHGGGGHGGGGGGGGGGGGGGGGGGGGGGGGGGGGGGGEFFFFFFFFFFFFF;ADFFFFFFFAFFFFFFFFFFFF9FFFFFFFFFEFFBAFAFFFBFFFFBBBFFF0
@M05620:45:000000000-G6HP7:1:1101:25484:8707 1:N:0:116
CATCCTGACCCTGAAGTACCCCATTGAGCATGGCATCGTCACCAACTGGGACGACATGGAGAAGATCTGGCACCACACCTTCTACAACGAGCTGCGCGTGGCCCCGGAGGAGCACCCAGTGCTGCTGACCGAGGCCCCCCTGAACCCCAAGGCCAACAGAGAGAAGATGACTCAGGTGAGGCTCGGCCGACGCCCGTGCTCCTCCCGTCCTTTCCCCAGTCATTTTCTGCCCGGCTTGATTTCTGACATTT
+
DDDDDFFFFFFFGGGGGGGGGGGHHHHHHHHHHHHHHGGHHGHHHGHHHHHHGGGGGHHHHHHHHHHHHHHHHGHHHGGHHHHHHHHHGGGGGHHGGGGGGGHHGGGGGGGGHHHHGGHHHHHHHHHHHHGGGGGGGGGGGGHHHHGGGGHGHHGGGGGGGGGGGGGGGGGGGGGGGGGGGGGGFFFFFFFFFFFFFFFFFFFFFFFEFFFFFFFFFFFFFFFFFFFFHFFFFFFFFFAFFFFFFBFFFF0
@M05620:45:000000000-G6HP7:1:1101:11836:8712 1:N:0:116
AGATTACTGCAACAGTTCCCCCTGGACCTGGAAAAGTTTCTTGCCTGGCTTACAGAAGCTGAAACAACTGCCAATGTCCTACAGGATGCTACCCGTAAGGAAAGGCTCCTAGAAGACTCCAAGGGAGTAAAAGAGCTGATGAAACAATGGCAAGTAAGTCAGGCATTTCCGCTTTAGCACTCTTGTGGATCCAATTGAACAATTCTCAGCATTTGTACTTGTAACTGACAAGCCAGGGACAAAACAAAGAT
+
BBBBCFFFFFFDGGFBGGGGGGGGHFHHHHHHHHHHHHHHHHHHHHHHHHHCFFHHHHHHHHHHHHHHHHHHHHHHGHHHFGHHHGHHHHFHHHGGEFGGGHFHHHHHGHHHHHHHHHHHHHHGEFGFHFHHHGHHHHGHHHHHHHHHHHHHHGHHHHHHHHHHHHHHHHGGGGGHHHHHHHHHHHHGHHHHGGHHHGGGHHHHHHHHHHHHHHHHHHHHHHHHHHHHGHHHHGGGGGGGGGGGGGGGGFF
@M05620:45:000000000-G6HP7:1:1101:25475:8723 1:N:0:116
CATCCTGACCCTGAAGTACCCCATTGAGCATGGCATCGTCACCAACTGGGACGACATGGAGAAGATCTGGCACCACACCTTCTACAACGAGCTGCGCGTGGCCCCGGAGGAGCACCCAGTGCTGCTGACCGAGGCCCCCCTGAACCCCAAGGCCAACAGAGAGAAGATGACTCAGGTGAGGCTCGGCCGACGCCCGTGCTCCTCCCGTCCTTTCCCCAGTCATTTTCTGCCCGGCTTGATTTCTGACATTA
+
CBCCCFFFFFFFGGGGGGGGGGGHHHHHHHHHHHHHHGHHHGHHHGHHHHHHGGGGGHHHHHHHHHHHHHHHHGHHHGGHHHHHHHHHGGGGGHHGGGEGGGHHGGGGGGGGHHHHGGHHHHHHHHHHHHGGGGGGGGGGGGHHHHGGGGHGHHGGGGGGGGGGGGGGGGGGGGGGGGGGGGGGFFFFFFFFFFFFFFFFFFFFFFFFFFFFFFFFFFFFFFFFFFFFFFFFFFFFFFAFFFFFFFFFFF0
@M05620:45:000000000-G6HP7:1:1101:26116:8765 1:N:0:116
CATCCTGACCCTGAAGTACCCCATTGAGCATGGCATCGTCACCAACTGGGACGACATGGAGAAGATCTGGCACCACACCTTCTACAACGAGCTGCGCGTGGCCCCGGAGGAGCACCCAGTGCTGCTGACCGAGGCCCCCCTGAACCCCAAGGCCAACAGAGAGAAGATGACTCAGGTGAGGCTCGGCCGACGCCCGTGCTCCTCCCGTCCTTTCCCCAGTCATTTTCTGCCCGGCTTGATTTCTGACATTA
+
CCCCCFFFFFFFGGGGGGGGGGGHHHHHHHHHHHHHHGHHHGHHHGHHHHHHGGGGGHHHHHHHHHHHHHHHHGHHHGGHHHHHHHHHGGGGGHHGGGGGGGHHGGGGGGGGHHHHGGHGHHHHHHHGHHGGGGGGGGGGGGHHHHGGGGHGHHGGGGGGGGGGGGGGGGGGGGGGGGGGGGGGFFFFFFFFFFFFCFFFFFFFFFFEFFFFFFFFFFFFFFFFFFFFFFFFFFFFFFFFFFFFFFFFFF0
@M05620:45:000000000-G6HP7:1:1101:14022:8784 1:N:0:116
CATCCTGACCCTGAAGTACCCCATTGAGCATGGCATCGTCACCAACTGGGACGACATGGAGAAGATCTGGCACCACACCTTCTACAACGAGCTGCGCGTGGCCCCGGAGGAGCACCCAGTGCTGCTGACCGAGGCCCCCCTGAACCCCAAGGCCAACAGAGAGAAGATGACTCAGGTGAGGCTCGGCCGACGCCCGTGCTCCTCCCGTCCTTTCCCCAGTCATTTTCTGCCCGGCTTGATTTCTGACATTA
+
BCCCCFFFFFFFGGGGGGGGGGGHHHHHHHHHHHHHHGHHGGHHHGHHHHHHGGGGGHHHHHHHHHFHHHHHHGHHHGGHHHHHHHHHGGGGGHHGGG@EGGHHGGGGGGGGHHHHGGHGHHHHHHHHHHGGGGGGGGFGGGHHHHGGGGHGHHGGGGGGGGGGGGGFGGGGGGGGGGGGGGEFFFFFA-BFFFFF=DFFFFFFFFD:DDDFFFFFFFFFFFFFFFFFFFFFDCFFFF.BFFFFB9/FFF/
@M05620:45:000000000-G6HP7:1:1101:14008:8796 1:N:0:116
CATCCTGACCCTGAAGTACCCCATTGAGCATGGCATCGTCACCAACTGGGACGACATGGAGAAGATCTGGCACCACACCTTCTACAACGAGCTGCGCGTGGCCCCGGAGGAGCACCCAGTGCTGCTGACCGAGGCCCCCCTGAACCCCAAGGCCAACAGAGAGAAGATGACTCAGGTGAGGCTCGGCCGACGCCCGTGCTCCTCCCGTCCTTTCCCCAGTCATTTTCTGCCCGGCTTGATTTCTGACATTA
+
CDDDDFFFFFFFGGGGGGGGGGGHHHHHHHHHHHHHHGHHHGHHHGHHHHHHGGGGGHHHHHHHHHHHHHHHHGHHHGGHHHHHHHHHGGGGGHHGGGFGGGHHGGGGGGGGHHHHGGHGHHHHHHHHHHGGGGGGGGGGGGHHHHGGGGHGHHGGGGGGGGGGGGGGGGGGGGGGHGGGGGGGFFFFFFFFFFFFFFFFFFFFFFFFFFFFFFFFFFFFFFFFFFFFHFFFFFFFFFFFFFFFFFFFFF0
@M05620:45:000000000-G6HP7:1:1101:12682:8855 1:N:0:116
CATCCTGACCCTGAAGTACCCCATTGAGCATGGCATCGTCACCAACTGGGACGACATGGAGAAGATCTGGCACCACACCTTCTACAACGAGCTGCGCGTGGCCCCGGAGGAGCACCCAGTGCTGCTGACCGAGGCCCCCCTGAACCCCAAGGCCAACAGAGAGAAGATGACTCAGGTGAGGCTCGGCCGACGCCCGTGCTCCTCCCGTCCTTTCCCCAGTCATTTTCTGCCCGGCTTGATTTCTGACATTT
+
CCCCCFFFFFFFGGGGGGGGGGGHHGHHHGHHHHHHHGHHHGHHHGHHHHHHGGGGGHHHHHHHHHHHHHHHHGHHFGGHHHHHHHHHGGGGGHHGGGGGGGHHGGGGGGGGHHHHGGHHHHHHHHHHHHGGGGGGGGGGGGHHHHGGGGHGHHGGGGGGGGGGGGGGGGGGGGGGGGGGGGGGFFFFFFFFFFFFFDFFFFFFFFFFFFFFFFFFFFDFFFFFFFFFFFFFFFFFFFAFFFFFFBFFFF/
@M05620:45:000000000-G6HP7:1:1101:25027:8862 1:N:0:116
CATCCTGACCCTGAAGTACCCCATTGAGCATGGCATCGTCACCAACTGGGACGACATGGAGAAGATCTGGCACCACACCTTCTACAACGAGCTGCGCGTGGCCCCGGAGGAGCACCCAGTGCTGCTGACCGAGGCCCCCCTGAACCCCAAGGCCAACAGAGAGAAGATGACTCAGGTGAGGCTCGGCCGACGCCCGTGCTCCTCCCGTCCTTTCCCCAGTCATTTTCTGCCCGGCTTGATTTCTGACATTA
+
BBBBBFFFFFFFGGGGGGGGGGGHHHHHGHHHHHHHHGHHHGHHHGHHGHHHGGGGGHHHHHHHHHHGHHHHHGHHHGGHHHHHHHHHGGGGGHHGGGGGGGHHGGGGGGGGHHHHGGHGGHHHGHHGHHGGGGGGGGGGGGHHHHGGGGHEHHGGGGGGGGGEFGGGGGGGGGGGGFGGGGGGFFFFF>FFFFFF@DF.FFFFFF?ADFFFFFFFFFFFFFFFFFFFFFFFDACFFFF/BFFFFEFFFF/
@M05620:45:000000000-G6HP7:1:1101:11643:8904 1:N:0:116
TACCTGTACTGGGGAAGCATTTGAATATCCCCCCATGGTGATGGGGACGGAGAACTGCTCCATAAACACAGGCAACGTGCCTAACTTTCCCGGGAAGATGAAGTCAAAGAGCGACTCGGAGGTTATTTTGCATCGGTGAGCCAGACAGAATGATCCGATGAGGGGTGCGAAACTATTTGAGGAAAGGAAGCACCTTTTTATTAAATTTACCTTTTAGCAATCGCCATTCCTACCCTAAAGATCGGAAGAGC
+
CCCDCFFFFFFFGGGGGGGGGGHHHHHHHHHGGGGHHHGHHHHHHGGGGGGGGHHHHHHHHHHHHHHHHHHHGHHHGHHHHHHHHHHHHHHGGGGGGHHHHHHHHHHHHHHHGGGGGGGGGGCGGHHHHHHHHHGGFGFHHHHHHGHGFGHHHHHHHGGGHHHGGGGGGGGCFGGGFFGGGGGGGFGFGGGGGGGGGGGGGGGGGGFFFFFFFFFFFFFFFFFFFFFFFFFFFFFFFFFFFFFFFFFFFFF
@M05620:45:000000000-G6HP7:1:1101:27649:8979 1:N:0:116
TACCTGTACTGGGGAAGCATTTGAATATCCCCCCATGGTGATGGGGACGGAGAACTGCTCCATAAACACAGGCAACGTGCCTAACTTTCCCGGGAAGATGAAGTCAAAGAGCGACTCGGAGGTTATTTTGCATCGGTGAGCCAGACAGAATGATCCGATGAGGGGTGCGAAACTATTTGAGGAAAGGAAGCACCTTTTTATTAAATTTACCTTTTAGCAATCGCCATTCCTACCCTAAAGATCGGAAGAGC
+
CDCDCFFFFFFFGGGGGGGGGGHHFGHHHHHGGGGHHHFGGHHHHGGGGGGGGHHHHHHHHHHHHHHHHHHHGHHHGHHHHHHHHHHHHHHGGGGGGHHHHHHHHHHHHHHHGGGGGGGGGGEHHHHHHHHHHHGGGGGHHHHHHGHHHHHHHHHHHGGGHHHGGEEGGGECGGGGCFGGGGFGGFGFFFEGGGGGGGGGGGGGGGFFFFFFHFFFFFFFFFFFFFFFFFFFFFFFFBFFFFFFFFEFFFF
@M05620:45:000000000-G6HP7:1:1101:21082:9024 1:N:0:116
ATCTCTATCTCCTAAAAACCTGTTTAGATTTGGAGATAGACCTTCAGGTTTTTCATCATTTTCTGCATGAATTATACATTGACCACGTTCCAGCGTGGTCAGTTTGCAGCATTCTGTTATTTTGTTTGACAGAGTGTCTTGTTGAGAACATATGTAGGACATGATTTTTTCCTGCAACAGGGAAAATAAAGTATAAGTTTTAAAGATTTATTCTTTAATAAAGGATCTCAAAGCCAGCTTTAGAAAAAGGA
+
CDDCDFFFFFFFGGGGGGGGGGHHHHHHHHHHHHHHHHHHHHHHHHHHHHHGGHHHHIHHHHIIIHHHHGHHHHHHHHHHHHHHHHGHHHHHHHGGGGHHHHHHHHHHHHHHHHHHHHHHHHHHHHHHHHHHHHHHHHHHHHHHHHHHHHHHHHHHHHHHHHHHHHHHHGHHHHHHHHHHHGGHHHHHHHHHHHHHHHHHHHHHHHHHHHHHHHHHHHHHHGHHHHHHHHHHHHHHHGHHHHHHHHHHGGH
@M05620:45:000000000-G6HP7:1:1101:10361:9041 1:N:0:116
CATCCTGACCCTGAAGTACCCCATTGAGCATGGCATCGTCACCAACTGGGACGACATGGAGAAGATCTGGCACCACACCTTCTACAACGAGCTGCGCGTGGCCCCGGAGGAGCACCCAGTGCTGCTGACCGAGGCCCCCCTGAACCCCAAGGCCAACAGAGAGAAGATGACTCAGGTGAGGCTCGGCCGACGCCCGTGCTCCTCCCGTCCTTTCCCCAGTCATTTTCTGCCCGGCTTGATTTCTGACATTA
+
CCCCCFFFFFFFGGGGGGGGGGGHHHHHHHHHHGHHHGHHHGHHHGHHHHHHGGGGGHHHHHGHHHHHHHHHHGHHHGGHHHHHHHHHGGGGGHHGGGGGGGHHGGGGGGGGHHHHGGHHHHHHHHHHHHGGGGGGGGGGGGHHHGGGGGHGHHGGGGGGGGGGGGGFGGGGGGGGGGGGGGGGFFFFFAFFFFFF@DFFFFFFFFF.DDFFFFFFFFFFFEFFFFFFFFFEDFAFF;.FFFFFF0FFFF0
@M05620:45:000000000-G6HP7:1:1101:12561:9043 1:N:0:116
CATCCTGACCTGAAGTACCCCATTGAGCATGGCATCGTCACCAACTGGGACGACATGGAGAAGATCTGGCACCACACCTTCTACAACGAGCTGCGCGTGGCCCCGGAGGAGCACCCAGTGCTGCTGACCGAGGCCCCCCTGAACCCCAAGGCCAACAGAGAGAAGATGACTCAGGTGAGGCTCGGCCGACGCCCGTGCTCCTCCCGTCCTTTCCCCAGTCATTTTCTGCCCGGCTTGATTTCTGACATTAG
+
CCCCCFFFFFFFGGGFGGGGGGHHGGFHHHHHHHHHGHHHGHHHGHHHHHHGGGGGHHHHHHHHHHHHHHHHGHHHGGHHHHHHHHHGGGGGHHGGGGEEGHHGGCGGGGGHHHHGGHGFHHHHHHHHHGGGGGGGGGGGGHHHHGG.CGGHHHGGGGFGGGGFGGGGGGGGGGGFGGGGGGGFFFFFFFFFFFFFFFFFFFFFFFADDDFF9FFFFDBF0BFFFFFFFFF?DFCFFFFFFFFF0BBBFB0
@M05620:45:000000000-G6HP7:1:1101:10346:9054 1:N:0:116
CATCCTGACCCTGAAGTACCCCATTGAGCATGGCATCGTCACCAACTGGGACGACATGGAGAAGATCTGGCACCACACCTTCTACAACGAGCTGCGCGTGGCCCCGGAGGAGCACCCAGTGCTGCTGACCGAGGCCCCCCTGAACCCCAAGGCCAACAGAGAGAAGATGACTCAGGTGAGGCTCGGCCGACGCCCGTGCTCCTCCCGTCCTTTCCCCAGTCATTTTCTGCCCGGCTTGATTTCTGACATTA
+
DDDDDFFFFFFFGGGGGGGGGGGHHHHHHHHHHHHHHGHHHGHHHGHHHHHHGGGGGHHHHHHHHHHHHHHHHGHHHGGHHHHHHHHHGGGGGHHGGGGGGGHHGGGGGGGGHHHHGGHHHHHHHHHHHHGGGGGGGGGGGGHHHHGGGGHGHHGGGGGGGGGGGGGGGGGGGGGGGGGGGGGGFFFFFFFFFFFFDDFFFFFFFFFEDFFFFFFFFFFFFFFFFFFFFFFFBFCFFABFFFFFF<FBFF0
@M05620:45:000000000-G6HP7:1:1101:12570:9058 1:N:0:116
CATCCTGACCTGAAGTACCCCATTGAGCATGGCATCGTCACCAACTGGGACGACATGGAGAAGATCTGGCACCACACCTTCTACAACGAGCTGCGCGTGGCCCCGGAGGAGCACCCAGTGCTGCTGACCGAGGCCCCCCTGAACCCCAAGGCCAACAGAGAGAAGATGACTCAGGTGAGGCTCGGCCGACGCCCGTGCTCCTCCCGTCCTTTCCCCAGTCATTTTCTGCCCGGCTTGATTTCTGACATTAG
+
CCCCDFFFFFFFGGGFGGGGGGHHFGGHHHHHHHHHGHHHGHHHGHHHHHHGGGGGHHHHHHHHGHHHHHHHGHHHGGHHHGHHHHHGGGGGHHGGGGEGGHHGEBDGGGGHHHHGGGHGHHFHGGHHHGGGGGGGGGGFGHHHHGGAEEGHHHGGGGGGGFGGGGFFGGGGGGGBFFGGGGFFFFFFFFFFFFCBDFFFFFFFFDADFDFFFFFFFD:B0:FFFFFFFFFDDFFFAFFFFFFF;F0:FF;
@M05620:45:000000000-G6HP7:1:1101:10356:9073 1:N:0:116
CATCCTGACCCTGAAGTACCCCATTGAGCATGGCATCGTCACCAACTGGGACGACATGGAGAAGATCTGGCACCACACCTTCTACAACGAGCTGCGCGTGGCCCCGGAGGAGCACCCAGTGCTGCTGACCGAGGCCCCCCTGAACCCCAAGGCCAACAGAGAGAAGATGACTCAGGTGAGGCTCGGCCGACGCCCGTGCTCCTCCCGTCCTTTCCCCAGTCATTTTCTGCCCGGCTTGATTTCTGACATTA
+
AABCCFFFFFFFGGGGGGGGGGGHHFHHHHHHHHGHHGHHGGHHHGHHHHGHGGGGGHHHHHHHHHHHHHHHHGHHHGGHHHHHHHHHGGGGGHHGGGGGGGHHGGGGGGGGHHHHGGHHHHHHHHHHHHGGGGGGGGGGGGHHHHGGGGHGHHGGGGGGGGGGGGGGGGGGGGGGGGGGGGGGFFEDCDFFFFFB>.DFFFFFFFFFFFDFFFFFFEFFFFFFFFFFBBFFFFFFFAAFFFFFFBBFFF0
@M05620:45:000000000-G6HP7:1:1101:17025:9089 1:N:0:116
AGATTACTGCAACAGTTCCCCCTGGACCTGGAAAAGTTTCTTGCCTGGCTTACAGAAGCTGAAACAACTGCCAATGTCCTACAGGATGCTACCCGTAAGGAAAGGCTCCTAGAAGACTCCAAGGGAGTAAAAGAGCTGATGAAACAATGGCAAGTAAGTCAGGCATTTCCGCTTTAGCACTCTTGTGGATCCAATTGAACAATTCTCAGCATTTGTACTTGTAACTGACAAGCCAGGGACAAAACAAAGAT
+
A1AAAFFFFF1DGGEGGGGGGGGGHHHHHFFHHHGHHHHHHHHHHHHHHHHHHHHGHHHHHGHFHHHHHHHHHHHHHHHHHHHHHHHHHHBHHHGFGGHGHGHGFHHHGHHHHHHHHHHGFH1F?FEGH1GHGGHHHHGHGBDGHHHHHHHHHGHHGHHHHGHHHHHHHHGGGGGHHHGHHHHHHDHGHHHHHCGHGBGHFHHHGHHFHHFHHHHHHHHGHHHGGHHFHHHHHGGGGGEG?CCACEGGGGF
@M05620:45:000000000-G6HP7:1:1101:17009:9099 1:N:0:116
AGATTACTGCAACAGTTCCCCCTGGACCTGGAAAAGTTTCTTGCCTGGCTTACAGAAGCTGAAACAACTGCCAATGTCCTACAGGATGCTACCCGTAAGGAAAGGCTCCTAGAAGACTCCAAGGGAGTAAAAGAGCTGATGAAACAATGGCAAGTAAGTCAGGCATTTCCGCTTTAGCACTCTTGTGGATCCAATTGAACAATTCTCAGCATTTGTACTTGTAACTGACAAGCCAGGGACAAAACAAAGAT
+
BABBBFFFFFDFGGEGGGGGGGGGGHHHHHGHHHHHGHHHHHHHHHHHHHHHHHGHHHHHHHHHHHHHHHHHHHHHHHHHHHHHGHHHHH5GHHGGGGHHGHGHGHHHGHHHHHHHHHHGHHGF/?EFHFHHHGHHHHHHH3FHHHHHHHHHHGHHHHHHHHHHHHHHHHGGGGGHHHHHHHHHHHHGHHHHGCGHHGHHHHHHHHHGHHGHHHHHHGHHHGHGHHGGHHGHHGGGGGGGFGGFGFGGGGB
@M05620:45:000000000-G6HP7:1:1101:18155:9101 1:N:0:116
TACCTGTACTGGGGAAGAGTGTAGCAATCGCCATTCCTACCCTAAAGATCGGAAGAGCACACGTCTGAACTCCAGTCACTCCGCGAAATCTCGTATGCCGTCTTCTGCTTGAAAAAAAAAAAAAACATCTCTCTTAAAGATCGTCTCCCCCTGTCCTTCTCTACCATCTCGATTCCCCTTTTCGCCACTCATCACCAGTAGCCCTTCTAGCCTATTCCTCCTATCCGACCCCTACCTGCCCCTCCCACTTG
+
BBBBBFFFFFFFGGGGGGGFGGHHHHHHHGGGGGHHHHHHHHHHHHHHHGHGGGGHHHEHHHGGHHFFHHGHHHHHHHHHHHGGGFGGHHHHHFGHHGHGFGHGHHHGHHHHHHHGGGGGB><-<..1<1=1<000000<00./.</0/..-.0/000000000009/0;.0/00;0//.000-9...//90009//.//////././;/////;9/////.;//;..---.....//...........//
@M05620:45:000000000-G6HP7:1:1101:11624:9135 1:N:0:116
CATCCTGACCCTGAAGTACCCCATTGAGCATGGCGTCGTCACCAACTGGGACGACATGGAGAAGATCTGGCACCACACCTTCTACAACGAGCTGCGCGTGGCCCCGGAGGAGCACCCAGTGCTGCTGACCGAGGCCCCCCTGAACCCCAAGGCCAACAGAGAGAAGATGACTCAGGTGAGGCTCGGCCGACGCCCGTGCTCCTCCCGTCCTTTCCCCAGTCATTTTCTGCCCGGCTTGATTTCTGACATTA
+
AABBAFFFFFFFGGGGGFGGGGDGF5BGFAGD4F2EEGGGFEHGCEHHHEFFECECGGGHHEHHFHHHHGHHHGGHGGGHHHHFHGHHGGGGGHHGGGGGGEGHGG?DGGGGHHHHGGHHHHFGFGGHHHCCFGGGGGGGGA:FHHGGDAEEEG.EGGGGGGGFFGGGGGGGGGGGFFFFFEEFF;EFFBFDFB@=>9DEFFFFFFFAAA;BBFFFFF?FF/:/;BFFFFFFDA>F;B.FFFFFB;F9BF/
@M05620:45:000000000-G6HP7:1:1101:20127:9144 1:N:0:116
CATCCTGACCCTGAAGTACCCCATTGAGCATGGCATCGTCACCAACTGGGACGACATGGAGAAGATCTGGCACCACACCTTCTACAACGAGCTGCGCGTGGCCCCGGAGGAGCACCCAGTGCTGCTGACCGAGGCCCCCCTGAACCCCAAGGCCAACAGAGAGAAGATGACTCAGGTGAGGCTCGGCCGACGCCCGTGCTCCTCCCGTCCTTTCCCCAGTCATTTTCTGCCCGGCTTGATTTCTGACATTA
+
CCCCCFFFFFFFGGGGGGGGGGGHHHHHHHHHHHHHHGHHHGHHHGHHHHGHGGGGGHHFHGHHHGHHHHHHHGGHHGGHHHHHHHHHGGGGGHHGGGGGGGHHGGGGGGGGHGHHGGHHHHHHHHHGHHGGGGGFGGGGGGGHHHGGGGHGHHGGGGGGGGGGGGGGGGGGEGGGGFGGGGGGFFFDACFFFFFCBDFFBFFFFFFFFFFFFFFFFFFBFFFFFFFFFFFFFCFFF=.FBFFFBBBFFF/
@M05620:45:000000000-G6HP7:1:1101:11618:9156 1:N:0:116
CATCCTGACCCTGAAGTACCCCATTGAGCATGGCGTCGTCACCAACTGGGACGACATGGAGAAGATCTGGCACCACACCTTCTACAACGAGCTGCGCGTGGCCCCGGAGGAGCACCCAGTGCTGCTGACCGAGGCCCCCCTGAACCCCAAGGCCAACAGAGAGAAGATGACTCAGGTGAGGCTCGGCCGACGCCCGTGCTCCTCCCGTCCTTTCCCCAGTCATTTTCTGCCCGGCTTGATTTCTGACATTA
+
CCCCCFFFFFFFGGGGGGGGGGGHHHHHHHHHHHGGGGGGHGHHHGHHHHHHGGGGGHHHHHHHHHHHHHHHHGHHHGGHHHHHHHHHGGGGGHHGGGGGGGHHGGGGGGGGHHHHGGHHHHHHHHHHHHGGGGGGGGGGGGHHHHGGGGGGGGGGGGGGGGGGGGGGGGGGGGGGFFFFFFFFFFFFFFFFFFFFFFFFFFFFFFFAFFFFFFFFFFFFFFFFFFFFFFFFFFFFFFFFFFFFFBFFFF0
@M05620:45:000000000-G6HP7:1:1101:21440:9161 1:N:0:116
CATCCTGACCCTGAAGTACCCCATTGAGCATGGCATCGTCACCAACTGGGACGACATGGAGAAGATCTGGCACCACACCTTCTACAACGAGCTGCGCGTGGCCCCGGAGGAGCACCCAGTGCTGCTGACCGAGGCCCCCCTGAACCCCAAGGCCAACAGAGAGAAGATGACTCAGGTGAGGCTCGGCCGACGCCCGTGCTCCTCCCGTCCTTTCCCCAGTCATTTTCTGCCCGGCTTGATTCTGACATTAG
+
CDDDDFFFFFFFGGGGGGGGGGGHHHHHHHHHHHHHHGHHHGHHHGGHHHHHGGGGGHHHHHHHHHHHHHHHHGHHHGGHHHHHHHHHGGGGGHHGGGGGGGHHGGGGGGGGHHHHGGHHHHHHHHHGHHGGGGGGGGGGGGHHHHGGFEHGHHGGGGGGGGGGGGGGGGGGGGGGGGGGGGGGFFFFFBFFFFFF=DFFFFFFFFFEFFDFFFFFFFFFFFFFFFFFFFFFFFFFFF<FFFFF0B0BF0<
@M05620:45:000000000-G6HP7:1:1101:16326:9169 1:N:0:116
AGATTACTGCAACAGTTCCCCCTGGACCTGGAAAAGTTTCTTGCCTGGCTTACAGAAGCTGAAACAACTGCCAATGTCCTACAGGATGCTACCCGTAAGGAAAGGCTCCTAGAAGACTCCAAGGGAGTAAAAGAGCTGATGAAACAATGGCAAGTAAGTCAGGCATTTCCGCTTTAGCACTCTTGTGGATCCAATTGAACAATTCTCAGCATTTGTACTTGTAACTGACAAGCCAGGGACAAAACAAAGAT
+
BCCCCFFFFF4FGGGGGGGGGGGGHHHHHHHHHHHHHHHHHHHHHHHHHHHHHHHHHHHHHHHHHHHHHHHHHHHHHHHHGHHHHGHHHHFHHHGGFFHHHHFHHHHHGHHHHHHHHHHHHHHFEFFEHHHGHGHHHHHHHHHHHHHHHHHHGGHHHHHHHHFHHHHHHHGGGGGHHHHHHHHHHHHGHHHHHHHHHHGHHHHHHHHHHHHHHHHHHHHHHHHHHHHHHHHHGGGGGGGGGFFCFGGGGGF
@M05620:45:000000000-G6HP7:1:1101:16301:9172 1:N:0:116
AGATTACTGCCACAGTTCCCCCTGGACCTGGAAAAGTTTCTTGCCTGGCTTACAGAAGCTGAAACAACTGCCAATGTCCTACAGGATGCTACCCGTAAGGAACGGCTCCTAGAAGACTCCAAGGGAGTAAAAGAGCTGATGAAACAATGGCAAGTAAGTCAGGCATTTCCGCTTTAGCACTCTTGTGGATCCAATTGAACAATTCTCAGCATTTGTACTTGTAACTGACAAGCCAGGGACAAAACAAAGAT
+
AABABBFFFF4BFGBFGGGGGGGFHHHHHHHHFGHHHHHHHHHHHHHHHHHGHHHGHHHHHHHGHHHHHHHHFHHHHHHHHHF3GGHFHHHHHHGGGGHGHF1?EEEGGHGGFFHFHHHFG3GGE??ECGDHHEHHHHHHHHHGHHGHHEHBHAHG2FGHHHHGHHHHHHGFGGGF1FGHHHHHHHHGEHHHHEGFHHGHHGHHHHHGHHHHGHHHGFHHHHHGHHHBFFFG?EEGFFAAEGGGGGGF//;
@M05620:45:000000000-G6HP7:1:1101:18100:9180 1:N:0:116
AGATTACTGCAACAGTTCCCCCTGGACCTGGAAAAGTTTCTTGCCTGGCTTACAGAAGCTGAAACAACTGCCAATGTCCTACAGGATGCTACCCGTAAGGAAAGGCTCCTAGAAGACTCCAAGGGAGTAAAAGAGCTGATGAAACAATGGCAAGTAAGTCAGGCATTTCCGCTTTAGCACTCTTGTGGATCCAATTGAACAATTCTCAGCATTTGTACTTGTAACTGACAAGCCAGGGACAAAACAAAGAT
+
BABBBFFFFF4FGGFGGGGGGGGGHHHHHHHHHHHHHHHHHHHHHHHHHHHHHHHHHHHHHHHHHHHHHHHHHHHHHHHHHHHHHHHHHHFHHHGGGGHHHHHHFHHHGHHHHHHHHHHGHHDF/FEFHFHGHGHHHHGHHDFHHHHHHHHHHGHHHHHHHHHHHHHHHHGGGGGHGHHHHHHHHHHGHHHHGHHHHGHHHHHHHHHHHHGHHHHHHHHHHHHGHHHHHHHHHGGGGGGGGGFFGGGGGGF
@M05620:45:000000000-G6HP7:1:1101:18173:9184 1:N:0:116
CATCCTGACCCTGAAGTACCCCATTGAGCATGGCATCGTCACCAACTGGGACGACATGGAGAAGATCTGGCACCACACCTTCTACAACGAGCTGCGCGTGGCCCCGGAGGAGCACCCAGTGCTGCTGACCGAGGCCCCCCTGAACCCCAAGGCCAACAGAGAGAAGATGACTCAGGTGAGGCTCGGCCGACGCCCGTGCTCCTCCCGTCCTTTCCCCAGTCATTTTCTGCCCGGCTTGATTTCTGACATTA
+
BCCCCFFFFFFFGGGGGGGGCGGHHHGHHHHHHHHHHGHHHGHHHGHHHHHHGGGGGHHHHHHHHHHGHHHHHGHHHGGHHHHHHHHHGGGGGHHGGGGGGGHHGGGGGGGGHHHHGGHGHHHHHHHHHHGGGGGGGGGGGGHHHHGGGGHGHHGGGGGGFFDGGGGGGGGGGGGGGGGGGGGGFFFFFFFFFFFF@FFFFFFFFFFEFFFFFFFFFFBFFFFFFFFFFFFFDFFFFA?BFFFFFBFFFF/
@M05620:45:000000000-G6HP7:1:1101:16316:9188 1:N:0:116
AGATTACTGCAACAGTTCCCCCTGGACCTGGAAAAGTTTCTTGCCTGGCTTACAGAAGCTGAAACAACTGCCAATGTCCTACAGGATGCTACCCGTAAGGAAAGGCTCCTAGAAGACTCCAAGGGAGTAAAAGAGCTGATGAAACAATGGCAAGTAAGTCAGGCATTTCCGCTTTAGCACTCTTGTGGATCCAATTGAACAATTCTCAGCATTTGTACTTGTAACTGACAAGCCAGGGACAAAACAAAGAT
+
CCCCCFFFFFDFGGGGGGGGGGGGHHHHHHHHHHHHHHHHHHHHHHHHHHHHHHHHHHHHHHHHHHHHHHHHHHHHHHHHHHHHHHHHHHHHHHGEEFGGGHCGHHHHGHHHHHHHHHHGHHHGEFFFHFHHHGHHHHHHHHHHHHHHHHHHHGHHHHHHHHHHHHHHHHGGGGGHHHHHHHHHHGHGHHHHHGHHHHFFHHHHHHHFHHGHHHHHHGHHHGHHHHHGHHHHGGGGGGGGGGGGGGGGGGF
@M05620:45:000000000-G6HP7:1:1101:26249:9201 1:N:0:116
CATCCTGACCCTGAAGTACCCCATTGAGCATGGCATCGTCACCAACTGGGACGACATGGAGAAGATCTGGCACCACACCTTCTACAACGAGCTGCGCGTGGCCCCGGAGGAGCACCCAGTGCTGCTGACCGAGGCCCCCCTGAACCCCAAGGCCAACAGAGAGAAGATGACTCAGGTGAGGCTCGGCCGACGCCCGTGCTCCTCCCGTCCTTTCCCCAGTCATTTTCTGCCCGGCTTGATTTCTGACATTA
+
CDDDDFFFFFFFGGGGGGGGGGGHHHHHHHHHHHHHHGHHHGHHHGHHHHHHGGGGGHHHHHHHHHHHHHHHHGHHHGGHHHHHHHHHGGGGGHHGGGGGGGHHGGGGGGGGHHHHGGHGHHHHHHHHHHGGGGGGGGGGGGHHHHGGGGHGHHGGGGGGGGGGGGGGGGGGGGGGGGGGGGGGFFFFFFFFFFFFBFFFFFFFFFFFFFFFFFFFFFFFFFFFFFFFFFFFFFAFFFFFFFFFFFFFFF0
@M05620:45:000000000-G6HP7:1:1101:4674:9228 1:N:0:116
CATCCTGACCCTGAAGTACCCCATTGAGCATGGCATCGTCACCAACTGGGACGACATGGAGAAGATCTGGCACCACACCTTCTACAACGAGCTGCGCGTGGCCCCGGAGGAGCACCCAGTGCTGCTGACCGAGGCCCCCCTGAACCCCAAGGCCAACAGAGAGAAGATGACTCAGGTGAGGCTCGGCCGACGCCCGTGCTCCTCCCGTCCTTTCCCCAGTCATTTTCTGCCCGGCTTGATTTCTGACATTA
+
CCCCCFFFFFFFGGGGGGGGGGGHHHHHHHHHHHHHHGHHHGHHHGHHHHHHGGGGGHHGHHHHHHHHHHHHHGHHHGGHHHHHHHHHGGGGGHHGGGGGGGHHGGGGGGGGHHHHGGHHHHHHHHHHHHGGGGGGGGGGGGHHHHGGGGHGHHGGGGGGGGGGGGGGGGGGGGGGGGGGGGGGFFFFFFFFFFFFFFFFFFFFFFFFFFBFFFFFFFFFFFFFFFFFFFFFFFFFFFAFFFFFFFFFFF0
@M05620:45:000000000-G6HP7:1:1101:8102:9244 1:N:0:116
CCTCCCCTGAAGTCAGAAAAGGAATGGATTACAGGATTACTCACCTGTCGTGCGGCCAGAGGCATAGAGGGAGAGCACAGCTTGAATGGCGACGTACATTGAAGGTTTCAAACATGATCTTAAAGGACAATGAAGAATAAAAGATTATTTGGCAAAAATCACAGCACTTCTTGGCCTGTAGAATGGTTTGTAATCTCATTAAGGGCAGGAACTATGCCAGTTTGATAGTTCATTATTCCACACCCACTCCC
+
BBBBBBBFBFFFGGGGGGGGGGHCGHHHHHHHHHHHHHHHHHHHHHHHHGGGGGGGGGHHHGGGHHHHHHGGGGGHHHHHHHHHHHHHHHGGGGGHHGHHHHFGHBGHHHHHHHHHHHHHHHHHHEHHHHHHHFGHHHHHHBGGHHHHHHHHHHHHHHHHHHHHHGHHHHHHHHHHHEGHHHHHHHHHHGHHHHHHHHHHHHHFHGGGGGG?FFGGGGGGGGGGFGFFFFFGGGGGGGGGGGDEFFFFFFF
@M05620:45:000000000-G6HP7:1:1101:4663:9245 1:N:0:116
CATCCTGACCCTGAAGTACCCCATTGAGCATGGCATCGTCACCAACTGGGACGACATGGAGAAGATCTGGCACCACACCTTCTACAACGAGCTGCGCGTGGCCCCGGAGGAGCACCCAGTGCTGCTGACCGAGGCCCCCCTGAACCCCAAGGCCAACAGAGAGAAGATGACTCAGGTGAGGCTCGGCCGACGCCCGTGCTCCTCCCGTCCTTTCCCCAGTCATTTTCTGCCCGGCTTGATTTCTGTCATTA
+
CCCCCFFFFFFFGGGGGGGGGGGHHHHHHHHHHHHHHGHHHGHHHGHHHHHHGGGGGHHHHHHHHHHHHHHHHGHHHGGHHHHHHHHHGGGGGHHGGGGGGGHHGGGGGGGGHHHHGGHHHHHHHHHHHHGGGGGGGGGGGGHHHHGGGGHGHHGGGGGGGGGGGGGGGGGGGGGGGGGGGGGGFFFFFFFFFFFFDDFFFFFFFFFFFFFFFFFFFFFFFFFFFFFFFFFFFFFFFFAFFFFFF0:BFF0
@M05620:45:000000000-G6HP7:1:1101:8125:9258 1:N:0:116
CCTCCCCTGAAGTCAGAAAAGGAATGGATTACAGGATTACTCACCTGTCGTGCGGCCAGAGGCATAGAGGGAGAGCACAGCTTGAATGGCGACGTACATTGAAGGTTTCAAACATGATCTTAAAGGACAATGAAGAATAAAAGATTATTTGGCAAAAATCACAGCACTTCTTGGCCTGTAGAATGGTTTGTAATCTCATTAAGGGCAGGAACTATGCCAGTTTGATAGTTCATTATTCCACACCCACTCCC
+
ABBBBABFBFFFGGGGGFGFGGF4FHHFFGHHFGFFHHHHHHHHHHHHHGGGGECEEFHHHGGGGHHHHFFGGGGHHHGHHGHHGFGGHHGGGGEEHGHHHHHHHFGHHHHHHHFHGHHHHHGHH2FGHHHHHHHHFHFGFFFFHHHHHHHHHHHHFHHFGGHGHGHHHGHGDGFHHEFHHHHHHFFGFFHHFHHHHHHHHFHGHGFD@EFGGFGFGGEGFGGGGGBFFGFGGGBGGGGGF/E.CEDFFFF
@M05620:45:000000000-G6HP7:1:1101:8106:9263 1:N:0:116
CCTCCCCTGAAGTCAGAAAAGGAATGGATTACAGGATTACTCACCTGTCGTGCGGCCAGAGGCATAGAGGGAGAGCACAGCTTGAATGGCGACGTACATTGAAGGTTTCAAACATGATCTTAAAGGACAATGAAGAATAAAAGATTATTTGGCAAAAATCACAGCACTTCTTGGCCTGTAGAATGGTTTGTAATCTCATTAAGGGCAGGAACTATGCCAGTTTGATAGTTCATTATTCCACACCCACTCCC
+
BBBBBBBFBFFFGGGGGGGGGGHGGHHHHHHHHHHHHHHHHHHHHHHHHGGGGGGGGGHHHGGGHHHHHHGGGGGHHHHHHHHHHHHHHHGGGGGHHGHHHHFGHGHHHHGHHHHHHHHHHHHHHBHGHHHHHHHHHHHHHFHGHHHHHHHHHHHHHHHHHHHHHHHHHHHHFHHHHEHHHHHHHHHHHGHHHHHHHHHHHGHGHGGGGGGGGGGGGGGGGGGGGG0FFGGGGGGGGGGGGGGGFFFFFFF
@M05620:45:000000000-G6HP7:1:1101:17842:9323 1:N:0:116
AGATTACTGCAACAGTTCCCCCTGGACCTGGAAAAGTTTCTTGCCTGGCTTACAGAAGCTGAAACAACTGCCAATGTCCTACAGGATGCTACCCGTAAGGAAAGGCTCCTAGAAGACTCCAAGGGAGTAAAAGAGCTGATGAAACAATGGCAAGTAAGTCAGGCATTTCCGCTTTAGCACTCTTGTGGATCCAATTGAACAATTCTCAGCATTTGTACTTGTAACTGACAAGCCAGGGACAAAACAAAGAC
+
A?ABBFFFDF4FGGGGGGGGGGGGGHHHHGFHHHHHHHHHHHHHHHHHHHHHHHHHHHHHHHHHHHHHHHHHHHHHHHHHHHHHHHHHHHHHHHGGGGHHHHHHEHHHGHHHHHHHHHHHGH3FDHGGHEHHHGHGHHGHHDHHHHHHHHHHHGHHHHHHHGHHHHHHHHGGGGGHGHHHHHHHHHHGHHHHHBGHHHHGGHHHHHHHHHHHHHHHHFHHHHHHHHHGGHHHHGGGGGGGFGCFGGGGGGF
@M05620:45:000000000-G6HP7:1:1101:27393:9333 1:N:0:116
CATCCTGACCCTGAAGTACCCCGGCTTGATTTCTGACATTAGATCGGAAGAGCACACGTCTGAACTCCAGTCACTCCGCGAAATCTCGTATGCCGTCTTCTGCTTGAAAAAAAAAAAAATCAATACTAACAACAAATTGATTAATAACCAAAAACAAAAAATTAGGTTATTGCGTATCGCTAAAACAAAAAGATCATATATAACCATATATGTCATAACAAACTTGTATTATATCATGCAGAATAATATGT
+
CCCCCFFFFFFFGGGGGGGGGGGGGGGGHHHHHHHHHHHHHHHHHHGEFFHHHHHHHGHHHGGHHHHHHHHHHHHHHGGGGGGHGHHHGGHHHHGFGHGHHHHHHHHHHHH/DGFG@>-011<111=111<1....00000=00000000..........-.0;000;00000..:.......000;...9.:00;009000000;;0;000000:000009.0000090000000000000/0000009:
@M05620:45:000000000-G6HP7:1:1101:22853:9358 1:N:0:116
CATCCTGACCCTGAAGTACCCCATTGAGCATGGCATCGTCACCAACTGGGACGACATGGAGAAGATCTGGCACCACACCTTCTACAACGAGCTGCGCGTGGCCCCGGAGGAGCACCCAGTGCTGCTGACCGAGGCCCCCCTGAACCCCAAGGCCAACAGAGAGAAGATGACTCAGGTGAGGCTCGGCCGACGCCCGTGCTCCTCCCGTCCTTTCCCCAGTCATTTTCTGCCCGGCTTGATTTCTGACATTT
+
CCCCCFFFFFFFGGGGGGGGGGGHHHHHHHHHHHHHHGHHHGHHHGHHHHHHGGGGGHHGHHGHHHHHHHHHHGHHHGGHHHHHHHHHGGGGGHHGGGGGGGHHGGGGGGGGHHHHGGHHHHHHHHHHHHGGGGGGGGGGGGHHHHGGGGHGHHGGGGGGGGGGGGFFGGGGGGGGGGGGGGGGFFFFFFFFFFFFFFFFFFFFFFFFFFFFFFFFFFFFFFFFFFFFFEFFBFFFFFAFFFFFFFFFFF0
@M05620:45:000000000-G6HP7:1:1101:22836:9363 1:N:0:116
CATCCTGACCCTGAAGTACCCCATTGAGCATGGCATCGTCACCAACTGGGACGACATGGAGAAGATCTGGCACCACACCTTCTACAACGAGCTGCGCGTGGCCCCGGAGGAGCACCCAGTGCTGCTGACCGAGGCCCCCCTGAACCCCAAGGCCAACAGAGAGAAGATGACTCAGGTGAGGCTCGGCCGACGCCCGTGCTCCTCCCGTCCTTTCCCCAGTCATTTTCTGCCCGGCTTGATTTCTGACATTA
+
CCCCCFFFFFFFGGGGGGGGGGGHHHHHHHHHHHHHHGHHHGHHHGHHHHHHGGGGGHHHHHHHHHHHHHHHHGHHHGGHHHHHHHHHGGGGGHHGGGGGGGHHGGGGGGGGHHHHGGHHHHHHHHHHHHGGGGGGGGGGGGHHHHGGGGHGHHGGGGGGGGGGGGGGGGGGGGGGGGGGGGGGFFFFFFFFFFFFDFFFFFFFFFFFFFFFFFFFFFFFFFFFFFFFFFFFFFFFFFFFFFFFFFFFBF0
@M05620:45:000000000-G6HP7:1:1101:22026:9404 1:N:0:116
AGATTACTGCAACAGTTCCCCCTGGACCTGGAAAAGTTTCTTGCCTGGCTTACAGAAGCTGAAACAACTGCCAATGTCCTACAGGATGCTACCCGTAAGGAAAGGCTCCTAGAAGACTCCAAGGGAGTAAAAGAGCTGATGAAACAATGGCAAGTAAGTCAGGCATTTCCGCTTTAGCACTCTTGTGGATCCAATTGAACAATTCTCAGCATTTGTACTTGTAACTGACAAGCCAGGGACAAAACAAAGAT
+
BBACCFFFFFFFGGGFGGGGGGGGHHHHHHHHHHHHHHHHHHHHHHHHHHHHHHHHHHHHHHHHHHHHHHHHHHHHHHHHHGHHHHHHHHHHHHGGGGHHHHHHHHHHGHHHHHHHHHHHHHHGGGGGHHHHHGHHHHGHHHHHHHHHHHHHHGHHHHHHHHHHHHHHHHGGGGGGHHHHHHHHHHHGHHHHHHHHHHFFHHHHHHHHHHHHHHHHHHHGHGHHHHHGHHHHEGFGEGGGGGGGGGGGGGG
@M05620:45:000000000-G6HP7:1:1101:20939:9437 1:N:0:116
CATCCTGACCCTGAAGTACCCCATTGAGCATGGCATCGTCACCAACTGGGACGACATGGAGAAGATCTGGCACCACACCTTCTACAACGAGCTGCGCGTGGCCCCGGAGGAGCACCCAGTGCTGCTGACCGAGGCCCCCCTGAACCCCAAGGCCAACAGAGAGAAGATGACTCAGGTGAGGCTCGGCCGACGCCCGTGCTCCTCCCGTCCTTTCCCCAGTCATTTTCTGCCCGGCTTGATTCCTGACATTA
+
CCCCCFFFFFFFGGGGGGGGGGEHHHFHHHHHHHHHHGHHHGHHHGHHHHHHGGGGGHHHHHHHHGHGHHHHHGHHHGGHHHHHHHHHGGGGGHHGGGGGGGHHGGGGGGGGHHHHGGHHHHHHHHHHHHGGGGGGGGGGGGHHHHGGGGHGHHGGGGGGGGGGGGGGGGGGGGGGGGGGGGGGFFFFFFFFFFFFFFFFFFFFFFFEFFFFFFFFFFFFFFFFFFFFFFFFFFFFFFFFF/BFFFFFFF/
@M05620:45:000000000-G6HP7:1:1101:11457:9448 1:N:0:116
ATCTCTATCTCCTAAAAACCTGTTTAGATTTGGAGATAGACCTTCAGGTTTTTCATCATTTTCTGCATGAATTATACATTGACCACGTTCCAGCGTGGTCAGTTTGCAGCATTCTGTTATTTTGTTTGACAGAGTGTCTTGTTGAGAACATATGTAGGACATGATTTTTTCCTGCAACAGGGAAAATAAAGTATAAGTTTTAAAGATTTATTCTTTAATAAAGGATCTCAAAGCCAGCTTTAGAAAAAGGA
+
CCCCCFFFFFFFGGGGGGGGGGHHHHHHHHHHHHHHHHHHHHHHHHHHHHHGGGHHHIHHHHHHHHHHHHHHHHHHHHHHHHHHHHGHHHHHHHGGGGHHHHHHHHHHHHHHHHHHHHHHHHHHHHHHGHHHHHHHHHHHHHHHHHGHHHHHHHHHHHHHHHHHHHHHHGHHHHHHHHHHHGGHHHHHHHHHHHHHHGHHHHHHHHHHHHHHHHHHHHHHHHHHHHHHHGGHHHHHHGHHHHHHHHHHGGH
@M05620:45:000000000-G6HP7:1:1101:20928:9452 1:N:0:116
CATCCTGACCCTGAAGTACCCCATTGAGCATGGCATCGTCACCAACTGGGACGACATGGAGAAGATCTGGCACCACACCTTCTACAACGAGCTGCGCGTGGCCCCGGAGGAGCACCCAGTGCTGCTGACCGAGGCCCCCCTGAACCCCAAGGCCAACAGAGAGAAGATGACTCAGGTGAGGCTCGGCCGACGCCCGTGCTCCTCCCGTCCTTTCCCCAGTCATTTTCTGCCCGGCTTGATTTCTGACATTA
+
CCCCCFFFFFFFGGGGGGGGGGGHHHHHHHHHHHHHHGHHHGHHHGHHHHHHGGGGGHHHHHHHHHHHHHHHHGGHHGGHHHHHHHHHGGGGGHHGGGFGGGHHGGGGGGGGHHHHGGHHHHHHHHHHHHGGGGGGGGGGGGHHHHGGGGHGHHGGGGGGGGGGGGGGGGGGGGGGGGGGGGFGFFFFFFFFFFFF-ADFFFFFFFFFFFFFFFFFFFFBBFFFFFFFFEFFFFFFFFFFFFFFFFFFFF:
@M05620:45:000000000-G6HP7:1:1101:16128:9454 1:N:0:116
TACCTGTACTGGGGAAGCATTTGAATATCCCCCCATGGTGATGGGGACGGAGAACTGCTCCATAAACACAGGCAACGTGCCTAACTTTCCCGGGAAGATGAAGTCAAAGAGCGACCACAGCTCTTCGGAGGTTATTTTGCATCGGTGAGCCAGACAGAATGATCCGATGAGGGGTGCGAAACTATTTGAGGAAAGGAAGCACCTTTTTATTAAATTTACCTTTTAGCAATCGCCATTCCTACCCTAAAGAT
+
BBBBBFFFFFFFGGGGGGFGGGHFEGFHHHHGGGGHHHHHGHHHHGGGGGGGFGHHGHHHHHHHHGHHHHHHGHHHGHHHHHHFGHHHHHHGGG?FGEGHHFHHGGFFHGFHGGGGCHFGHHHHHHHGDDGGHHHHHHHHHHHGGGG.FGHHHGGHHHCHHHHHHHAFGHHEGGGFGGG-BAFBFGGGEEGFF/9FFFGFGGFFFFFFEFFF9/FFFFFFFFFFBFFFBFFEFFFEFFFFFFAFFFBFFFF
@M05620:45:000000000-G6HP7:1:1101:20951:9457 1:N:0:116
CATCCTGACCCTGAAGTACCCCATTGAGCATGGCATCGTCACCAACTGGGACGACATGGAGAAGATCTGGCACCACACCTTCTACAACGAGCTGCGCGTGGCCCCGGAGGAGCACCCAGTGCTGCTGACCGAGGCCCCCCTGAACCCCAAAGCCAACAGAGAGAAGATGACTCAGGTGAGGCTCGGCCGACGCCCGTGCTCCTCCCGTCCTTTCCCCAGTCCTTTTCTGCCCGGCTTGATTTCTGACATTA
+
CCCCCFFFFFFFGGGGGGGGGGGHHHHHHHHHHHHHHGHHHGHHHGHHHHHHGGGGGHHGHHHHHHHHHHHHHGHHHGGHHHHBHHHHGGGGGHHGGGGGGGHHGGGGGGGGHHHHGGHHHHHHHHHHHHGGGGGGGGGGGEHFHHGGF?.;GFG/:EFFB/AEEFFFBBFBFFGFGF;FFAAAD-EAB-CFFFFF;AA.FFBBBEA:DFFFFFFFFBD0;0;FFFBBFFFFD=AFFF.FFF:B00B0BF0
@M05620:45:000000000-G6HP7:1:1101:26954:9470 1:N:0:116
CATCCTGACCCTGAAGTACCCCATTGAGCATGGCATCGTCACCAACTGGGACGACATGGAGAAGATCTGGCACCACACCTTCTACAACGAGCTGCGCGTGGCCCCGGAGGAGCACCCAGTGCTGCTGACCGAGGCCCCCCTGAACCCCAAGGCCAACAGAGAGAAGATGACTCAGGTGAGGCTCGGCCGACGCCCGTGCTCCTCCCGTCCTTTCCCCAGTCATTTTCTGCCCGGCTTGATTTCTGACATTA
+
AABBBFFFFFFFGGGFGEGGGGGHHFHGHHHHHHGHHGHHHGHFHGHHFA2GFGGGEGHFHGHHFHHGHHHHHGGHGGGHHHHHHHHHGFDFGFHGGGGFGGHHGGGGGGGGHHHHGGGHHHHHHHHFGHFGGGGGGGGGGGGFHHGGGGCEHHGGGGFGFFGGGGGGFFFBCFFFFGFFGGGFFFFDFF-DFFFD@DFFFFFFFFD;AFFFFFFFFFDBFFFFFFFFFFFFFCAFF;.BFFFF;BFBFFB
@M05620:45:000000000-G6HP7:1:1101:16120:9470 1:N:0:116
TACCTGTACTGGGGAAGCATTTGAATATCCCCCCATGGTGATGGGGACGGAGAACTGCTCCATAAACACAGGCAACGTGCCTAACTTTCCCGGGAAGATGAAGTCAAAGAGCGACCACAGCTCTTCGGAGGTTATTTTGCATCGGTGAGCCAGACAGAATGATCCGATGAGGGGTGCGAAACTATTTGAGGAAAGGAAGCACCTTTTTATTAAATTTACCTTTTAGCAATCGCCATTCCTACCCTAAAGAT
+
DCDDDFFFFFFFGGGGGGGGGGHHHHHHHHHGGGGHHHGHHHHHHGGGGGGGGHHHHHHHHHHHHHHHHHHHGHHHGHHHHHHHHHHHHHHGGGGGGHHHHHHHHHHHHHHHGGGGGHHHHHHHHHHGGGGGHHHHHHHHHHHGGFGFHHHHHHGHHHHHHHHHHHGGGHHHGGGGGGGFGGGGGGGGGGGFGGGGGGGGGGFFFFFFFFHFFFFFFFFFFHFFFFFFFFFFFFFFFFFFFFFFFFFFFFF
@M05620:45:000000000-G6HP7:1:1101:7346:9545 1:N:0:116
CATCCTGACCCTGAAGTACCCCATTGAGCATGGCATCGTCACCAACTGGGACGACATGGAGAAGATCTGGCACCACACCTTCTACAACGAGCTGCGCGTGGCCCCGGAGGAGCACCCAGTGCTGCTGACCGAGGCCCCCCTGAACCCCAAGGCCAACAGAGAGAAGATGACTCAGGTGAGGCTCGGCCGACGCCCGTGCTCCTCCCGTCCTTTCCCCAGTCATTTTCTGCCCGGCTTGATTTCTGACATTA
+
AABBBFFFFFFFF4FGGGGGGGGHHGHGHFHHCFBHHGHHHGHGHGHGFFHG?FGEGHHHHHGGGHHHFHHHHFGHHEFHHHHEHH3GGGGGGHHGFGGG?EGHGGGFGGFGHGHHGAFFGHHHHHHFFG/ADGGGGGGGGFGHHEDGD.CEHHFGGGGGEBDGFGFFFGG0FFGFGGFFFGGGF;EDDDFFFFFCADDEFFFFFFF;DDFBFFFFFFDFFFF/BFFFFEFEFAFFBAAFF/////99FF/
@M05620:45:000000000-G6HP7:1:1101:8563:9557 1:N:0:116
CATCCTGACCCTGAAGTACCCCATTGAGCATGGCATCGTCACCAACTGGGACGACATGGAGAAGATCTGGCACCACACCTTCTACAACGAGCTGCGCGTGGCCCCGGAGGAGCACCCAGTGCTGCTGACCGAGGCCCCCCTGAACCCCAAGGCCAACAGAGAGAAGATGACTCAGGTGAGGCTCGGCCGACGCCCGTGCTCCTCCCGTCCTTTCCCCAGTCATTTTCTGCCCGGCTTATTTCTGACATTAG
+
DDDDDFFFFFFFGGGGGGGGGGGHHHHHHHHHHHHHHGHHHGHHHGHHHHHHGGGGGHHHHHHHHHHHHHHHHGHHHGGHHHHHHHHHGGGGGHHGGGGGGGHHGGGGGGGGHHHHGGHHHHHHHHHHHHGGGGGGGGGGGGHHHHGGGGHGHHGGGGGGGGGGGGGGGGGGGGGGHGGGGGGGFFFFFFFFFFFFFFFFFFFFFFFEDFFFFFFFFFFFFFFFFFFFFFFFFFFFFFFFFFFFBFBFF00
@M05620:45:000000000-G6HP7:1:1101:7349:9565 1:N:0:116
CATCCTGACCCTGAAGTACCCCATTGAGCATGGCATCGTCACCAACTGGGACGACATGGAGAAGATCTGGCACCACACCTTCTACAACGAGCTGCGCGTGGCCCCGGAGGAGCACCCAGTGCTGCTGACCGAGGCCCCCCTGAACCCCAAGGCCAACAGAGAGAAGATGACTCAGGTGAGGCTCGGCCGACGCCCGTGCTCCTCCCGTCCTTTCCCCAGTCATTTTCTGCCCGGCTTGATTTCTGACATTA
+
DDDDDFFFFFFFGGGGGGGGGGGHHHHHHHHHHHHHHGHHHGHHHGHHHHHHGGGGGHHHHHHHHHHHHHHHHGHHHGGHHHHHHHHHGGGGGHHGGGGGGGHHGGGGGGGGHHHHGGHHHHHHHHHHHHGGGGGGGGGGGGHHHHGGGGHGHHGGGGGGGGGGGGGGGGGGGGGGGGGGGGGGFFFFFFFFFFFF@DFFFFFFFFFFFFFFFFFFFFFFFFFFFHFFHFFFFFFFFFFFFFFFFFFFFF0
@M05620:45:000000000-G6HP7:1:1101:14044:9610 1:N:0:116
ATCTCTATCTCCTAAAAACCTGTTTAGATTTGGAGATAGACCTTCAGGTTTTTCATCATTTTCTGCATGAATTATACATTGACCACGTTCCAGCGTGGTCAGTTTGCAGCATTCTGTTATTTTGTTTGACAGAGTGTCTTGTTGAGAACATATGTAGGACATGATTTTTTCCTGCAACAGGGAAAATAAAGTATAAGTTTTAAAGATTTATTCTTTAATAAAGGATCTCAAAGCCAGCTTTAGAAAAAGGA
+
CDDDCFFFFFFFGGGGGGGGGGHHHHHHHHHHHHHHHHHHHHHHHHHHHHHGGHHHHIHHHHIIIHHHHHHHHHHHHHHHHHHHHHGHHHHHHHGGGGHHHHHHHHHHHHHHHHHHHHHHHHHHHHHHHHHHHHHHHHHHHHHHHHHHHHHHHHHHHHHHHHHHHHHHHGHHHHHHHHHHHGGHHHHHHHHHHHHHHHHHHHHHHHHHHHHHHHHHHHHHHHHGHHHHHHHHHHHHHGHHHHHHHHHHGGH
@M05620:45:000000000-G6HP7:1:1101:4369:9635 1:N:0:116
AGATTACTGCAACAGTTCCCCCTGGACCTGGAAAAGTTTCTTGCCTGGCTTACAGAAGCTGAAACAACTGCCAATGTCCTACAGGATGCTACCCGTAAGGAAAGGCTCCTAGAAGACTCCAAGGGAGTAAAAGAGCTGATGAAACAATGGCAAGTAAGTCAGGCATTTCCGCTTTAGCACTCTTGTGGATCCAATTGAACAATTCTCAGCATTTGTACTTGTAACTGACAAGCCAGGGACAAAACAAAGAT
+
AAABCFFFFFFFGGGBGGGGGGGGHGHHFGHFFGHHGHHHHHHHHHHHHHHHHHHHHHHHHHGHHHHHHHHHGHGHGFHHHHHHHHHHHHHHHHGFFGHHHHFHHHHHGHHHHGHGFGHHHHHGGGGFHGHHHEGGHHFFHHHHHGHHHHHHHGHHGHHFHHHHHHHHHGGGGGGHHHHGHHHHHHHGHFHHFGFHHGFHHHHHEHFDGFGHHHHHHHHHHGGFFHHHFGFHGGFGGGGGGGF?FEGGGGG
@M05620:45:000000000-G6HP7:1:1101:14324:9652 1:N:0:116
CATCCTGACCCTGAAGTACCCCATTGAGCATGGCATCGTCACCAACTGGGACGACATGGAGAAGATCTGGCACCACACCTTCTACAACGAGCTGCGCGTGGCCCCGGAGGAGCACCCAGTGCTGCTGACCGAGGCCCCCCTGAACCCCAAGGCCAACAGAGAGAAGATGACTCAGGTGAGGCTCGGCCGACGCCCGTGCTCCTCCCGTCCTTTCCCCAGTCATTTTCTGCCCGGCTTGATTTCTGACATTT
+
CCDDDFFFFFFFGGGGGGGGGGGHHHHHHHHHHHHHHGHHHGHHHGHHHHHHGGGGGHHHHHHHHHHGHHHHHGHHHGGHHHHHHHHHGGGGGHHGGGGGGGHHGGGGGGGGHHHHGGHFHHHHHHHHHHGGGGGGGGGGGGHHHHGGGDHGHHFEEGGGGGGGGGFGGGGGGGGGGGGGGGGGFFFFFCFFFFFF<DF?FFFFFFFEDFFFFFFFFFDFFFFFFFFBFEFEFFFFFF?FFFFFB<BBFF0
@M05620:45:000000000-G6HP7:1:1101:4380:9654 1:N:0:116
AGATTACTGCAACAGTTCCCCCTGGACCTGGAAAAGTTTCTTGCCTGGCTTACAGAAGCTGAAACAACTGCCAATGTCCTACAGGATGCTACCCGTAAGGAAAGGCTCCTAGAAGACTCCAAGGGAGTAAAAGAGCTGATGAAACAATGGCAAGTAAGTCAGGCATTTCCGCTTTAGCACTCTTGTGGATCCAATTGAACAATTCTCAGCATTTGTACTTGTAACTGACAAGCCAGGGACAAAACAAAGAT
+
AABCBFFFFFFFGGGGGGGGGGGGHHHHHHHHHHHHHHHHHHHHHHHHHHHHHHHHHHHHHHHHHHHHHHHHHHHHHHHHHHHHHGHHHHHHHHGGGGHHHHHHHHHHGHHHHHHHHHHHHHHGGHGGHHHHHGHHHHHHHHHHHHHHHHHHHGHHHHHGHHHHHHHHHHGGGGGHHHHHHHHHHHHGHHHHHHHHHHHGHHHHHHHHHHHHHHHHHGHHHGHHHHHHGHGFHGGGGGGGGGFFGGGGGFG
@M05620:45:000000000-G6HP7:1:1101:15922:9713 1:N:0:116
CATCCTGACCCTGAAGTACCCCATTGAGCATGGCATCGTCACCAACTGGGACGACATGGAGAAGATCTGGCACCACACCTTCTACAACGAGCTGCGCGTGGCCCCGGAGGAGCACCCAGTGCTGCTGACCGAGGCCCCCCTGAACCCCAAGGCCAACAGAGAGAAGATGACTCAGGTGAGGCTCGGCCGACGCCCGTGCTCCTCCCGTCCTTTCCCCAGTCATTTTCTGCCCGGCTTGCTTTCTGACATTA
+
AABBBFFFFFFFGGGGGGGGGGGHHHGHHHHHHHHHHGHHHGHHHGHHHGGHGGGGGHHHHHHHFHHHHFHHHGHHEEGHHHHGHHHHFFGGGGGEGGE?EEHGGCC@DGGGHHHHGGHHHHBGFFGHHHF->CCGGGGGFAHHGHGGF?ACEHEAEGGGGFGGGGGG0BFFFFGGGBFF?CEGCCED-9BFAFFB@AA.FBFFFFFEDFD/FFFFFFFFF/BFFFF/;/BED-BF;;./9;B///9;BF/
@M05620:45:000000000-G6HP7:1:1101:15940:9718 1:N:0:116
CATCCTGACCCTGAAGTACCCCATTGAGCATGGCATCGTCACCAACTGGGACGACATGGAGAAGATCTGGCACCACACCTTCTACAACGAGCTGCGCGTGGCCCCGGAGGAGCACCCAGTGCTGCTGACCGAGGCCCCCCTGAACCCCAAGGCCAACAGAGAGAAGATGACTCAGGTGAGGCTCGGCCGACGCCCGTGCTCCTCCCGTCCTTTCCCCAGTCATTTTCTGCCCGGCTTGATTTCTGACATTA
+
DCDDDFFFFFFFGGGGGGGGGGGHHHHHHHHHHHHHHGHHHGHHHGHHHHHHGGGGGHHHHHHHHHHHHHHHHGHHHGGHHHHHHHHHGGGGGHHGGGFGGGHHGGGGGGGGHGHHGGHFHHHHHHHHHHGGGGGGGGGGGGHHHHGGGGHGHHGGGGGGGGGGGGGFGGGGGGGGGGGGGGGGFFFFFBCFAFFFDFFFFFFFFFFEDFDFFFFFFFBFFFFFFFFFFFFE?DFCAFFFFFFFFBFBFF0
@M05620:45:000000000-G6HP7:1:1101:6961:9726 1:N:0:116
CATCCTGACCCTGAAGTACCCCATTGAGCATGGCATCGTCACCAACTGGGACGACATGGAGAAGATCTGGCACCACACCTTCTACAACGAGCTGCGCGTGGCCCCGGAGGAGCACCCAGTGCTGCTGACCGAGGCCCCCCTGAACCCCAAGGCCAACAGAGAGAAGATGACTCAGGTGAGGCTCGGCCGACGCCCGTGCTCCTCCCGTCCTTTCCCCAGTCATTTTCTGCCCGGCTTGATTTCTGACATTA
+
CCCDDFFFFFFFGGGGGGGGGGGHHHHHHHHHHHHHHGHHHGHHHGHHHHHHGGGGGHHHHHHHHHHHHHHHHGHHHGGHHHHHHHHHGGGGGHHGGGGGGGHHGGGGGGGGHHHHGGHGHHHHHHHHHHGGGGGGGGGGGGHHHHGGGGHGHHGGGGGGGGGGFGGGGGGGGGGGGGGGGGGGFFFDFFFFFFFFDFFFFFFFFFFADFFFFFFFFFFBFFFFFFFFFFFFFFFFFFFFFEFFFFFFFF0
@M05620:45:000000000-G6HP7:1:1101:18840:9747 1:N:0:116
CATCCTGACCCTGAAGTACCCCATTGAGCATGGCATCGTCACCAACTGGGACGACATGGAGAAGATCTGGCACCACACCTTCTACAACGAGCTGCGCGTGGCCCCGGAGGAGCACCCAGTGCTGCTGACCGAGGCCCCCCTGAACCCCAAGGCCAACAGAGAGAAGATGACTCAGGTGAGGCTCGGCCGACGCCCGTGCTCCTCCCGTCCTTTCCCCAGTCATTTTCTGCCCGGCTTGATTTCTGACATTT
+
DDDDDFFFFFFFGGGGGGGGGGGHHHHHHHHHHHHHHGHHHGHHHGHHHHHHGGGGGHHHHHHHHHHHHHHHHGHHHGGHHHHHHHHHGGGGGHHGGGGGGGHHGGGGGGGGHHHHGGHHHHHHHHHHHHGGGGGGGGGGGGHHHHGGGGHGHHGGGGGGGGGGGGFFGGGGGGGGGGGGGGGGFFFFFFFFFFFFCFFFFFFFFFFADFFFFFFFFFFFFFFFHHFFFFFFDFFFFFFFFFFFFBFFFF0
@M05620:45:000000000-G6HP7:1:1101:22223:9754 1:N:0:116
CATCCTGACCCTGAAGTACCCCATTGAGCATGGCATCGTCACCAACTGGGACGACATGGAGAAGATCTGGCACCACACCTTCTACAACGAGCTGCGCGTGGCCCCGGAGGAGCACCCAGTGCTGCTGACCGAGGCCCCCCTGAACCCCAAGGCCAACAGAGAGAAGATGACTCAGGTGAGGCTCGGCCGACGCCCGTGCTCCTCCCGTCCTTTCCCCAGTCATTTTCTGCCCGGCTTGATTTCTGACATTA
+
CCCCCFFFFFFFGGGGGGGGGGGHHHHGGGHHHHHHHGHHHGHGHGHHHHHHGGGGGHHHHHHHHHHHHHHHHGHHHGGHHHHHHHHHGGGGGHHGGGGGGEHHGGGGGGGGHHHHGGHHHHHHHHHHHHGGGGGGGGGGGGHHHHGGGGHGHHGGGGGGGGGGGGGGGGGGGGGGGGGGGGGGFFFFFFFCFFFDBFFFFFFFFFFFDFFFFFFFFFDFFFFFFFFFFFFFFFFFFFFFFFFFBBFFFF0
@M05620:45:000000000-G6HP7:1:1101:22206:9764 1:N:0:116
CATCCTGACCCTGAAGTACCCCATTGAGCATGGCATCGTCACCAACTGGGACGACATGGAGAAGATCTGGCACCACACCTTCTACAACGAGCTGCGCGTGGCCCCGGAGGAGCACCCAGTGCTGCTGACCGAGGCCCCCCTGAACCCCAAGGCCAACAGAGAGAAGATGACTCAGGTGAGGCTCGGCCGACGCCCGTGCTCCTCCCGTCCTTTCCCCAGTCATTTTCTGCCCGGCTTGATTTCTGACATTA
+
DCCDDFFFFFFFGGGGGGGGGGGHHHHHHHHHHHHHHGHHHGHHHGHHHHHHGGGGGHHHHHHHHHHHHHHHHGHHHGGHHHHHHHHHGGGGGHHGGGGGGGHHGGGGGGGGHHHHGGHHHHHHHHHHHHGGGGGGGGGGGGHHHHGGGGHGHHGGGGGGGGGGGGGGGGGGGGGGGGGGGGGGFFFFFFFFFFFFFFFFFFFFFFFFFFFFHFFFFFFFFFFFFHHHHFFFFFFFFFFFFFFFHFFFFF1
@M05620:45:000000000-G6HP7:1:1101:18835:9764 1:N:0:116
CATCCTGACCCTGAAGTACCCCATTGAGCATGGCATCGTCACCAACTGGGACGACATGGAGAAGATCTGGCACCACACCTTCTACAACGAGCTGCGCGTGGCCCCGGAGGAGCACCCAGTGCTGCTGACCGAGGCCCCCCTGAACCCCAAGGCCAACAGAGAGAAGATGACTCAGGTGAGGCTCGGCCGACGCCCGTGCTCCTCCCGTCCTTTCCCCAGTCATTTTCTGCCCGGCTTGATTTCTGACATTT
+
BCCCCFFFFFFFGGGGGGGGGGGHHGHHHHHHHGHHHGHHHGHHHGHHHHHHGGGGGHHHHHHHHHHHHHHHHGHHHGGHHHHHHHHHGGGGGHHGGGGGGGHHGGGGGGGGHHHHGGHHHHHHHHHHHHFGGFGGGGGGGGHFHHGGGGHGHHGGGGGGGGGGGGGGGGGGGGGGGGGGGGGGFFFF=DFFFFFFCDFFFFFFFFF;DDAFFFFFFFDFFFFFFFFFFEFFBAFFFA9BFFFFF9FFFF0
@M05620:45:000000000-G6HP7:1:1101:8749:9774 1:N:0:116
CATCCTGACCCTGAAGTACCCCATTGAGCATGGCATCGTCACCAACTGGGACGACATGGAGAAGATCTGGCACCACACCTTCTACAACGAGCTGCGCGTGGCCCCGGAGGAGCACCCAGTGCTGCTGACCGAGGCCCCCCTGAACCCCAAGGCCAACAGAGAGAAGATGACTCAGGTGAGGCTCGGCCGACGCCCGTGCTCCTCCCGTCCTTTCCCCAGTCATTTTCTGCCCGGCTTGATTTCTGACATTT
+
BBBBBFFFFFFFGFGGGGGGGGGHFGFGH4F4AAGAEAHHEGF3FEFCFGFGEAEAEF2EGFFC35FDHBGHHCGH1?EGHHHFG@GGGGGGGHE/@E>EEEEFEEDFCGGDHHHHGEHHFHHHHHHHGHGDGGGGGGGGGGGHHHGGAEHGHHGGGGGGGGGFGGFGFFGGGGGGGGGGGGGGFFFFFCFFFFFA>DDFFFFFFFFFFFFFFFFFFFAFFFFFFFFFFEFFFFFFFA.BFFBFF/F/;B/
@M05620:45:000000000-G6HP7:1:1101:19834:9789 1:N:0:116
CATCCTGACCCTGAAGTACCCCATTGAGCATGGCATCGTCACCAACTGGGACGACATGGAGAAGATCTGGCACCACACCTTCTACAACGAGCTGCGCGTGGCCCCGGAGGAGCACCCAGTGCTGCTGACCGAGGCCCCCCTGAACCCCAAGGCCAACAGAGAGAAGATGACTCAGGTGAGGCTCGGCCGACGCCCGTGCTCCTCCCGTCCTTTCCCCAGTCATTTTCTGCCCGGCTTGATTTCTGACATTA
+
CCCCDFFFFFFFGGGGGFGGGGGHHHHHHHHHHHHHHGHHHGHHHGHHHHHHGGGGGHHHHGHHHHHHHHHHHGHHHGGHHHHHHHHHGGGGGHHGGGGGGGHHGGGGGGGGHHHHGGHHHHHHHHHHHHGGGGGGGGGGGGHGHHGGGGHGHHGGGGGGGGGGGGGGGGGGGGGGGGGGGGGGFFFFFFFFFFFFCFFFFFFFFFFBDFFFFFFFFFFFFFFFFFHHHFFFFFFFFFFFFFFFFFFFFF0
@M05620:45:000000000-G6HP7:1:1101:19854:9795 1:N:0:116
CATCCTGACCCTGAAGTACCCCATTGAGCATGGCATCGTCACCAACTGGGACGACATGGAGAAGATCTGGCACCACACCTTCTACAACGAGCTGCGCGTGGCCCCGGAGGAGCACCCAGTGCTGCTGACCGAGGCCCCCCTGAACCCCAAGGCCAACAGAGAGAAGATGACTCAGGTGAGGCTCGGCCGACGCCCGTGCTCCTCCCGTCCTTTCCCCAGTCATTTTCTGCCCGGCTTGATTTCTGACATTA
+
BAABBFFFFFFFGGGGGGGGGGGHHHHHHHHHFHHGHGGHGGGDHGHHHGHHGGGGGHHHHGHHHHHHHHHHGGHHHGGHHHHHHHHHGGGGGHHGGG@GGGHHGGGGCD/EHGHHGGHGHHGHHHHHHHGGCGFGGGGGGGHHHHGGGGHGHHFGGGGGGGGGBCFFGGGGGGF/CF0;FGGGFFFFFFFFFFFF-ADAFFBFFFFFFFFFFFFF:B?;F/BBFFFFFFFFFFFFFF?FBFFFF:BFFF;
@M05620:45:000000000-G6HP7:1:1101:20206:9796 1:N:0:116
TACCTGTACTGGGGAAGAGTGTAGCAATCGCCATTCCTACCCTAAAGATCGGAAGAGCACACGTCTGAACTCCAGTCACTCCGCGAAATCTCGTATGCCGTCTTCTGCTTGAAAAAAAAAAAATAAAACCCTCTATCCCATTATCTCCACTGTTACTTCCCTAGTAATAAACATCCCCCTCACCCCACCCTTCGCCTTTGCCCCTCTTCCGCCGTACTACACGTCAGCCCCCTACGTCTTCCTCGCCCTTC
+
DCCDDFFFFFFFGGGGGGGGGGHHHHHHHGGGGGHHHHHHHHHHHHHFHHHGGGGHHHFHGHGHHHGHHHHHHHHGHHHHHHGGGFGGHHHHHGGHHHHGEGHGHHHHHHFHHHHHGGGFB>>0?1?1<..0.011101>1100000<0<0000000000/00/;:00000;:00/:..-..9.:99....//;:9..0000:;.9/0:0...-;...0:0/.....;:9.9-.;...;.0000.--.-/;
@M05620:45:000000000-G6HP7:1:1101:15807:9837 1:N:0:116
CATCCTGACCCTGAAGTACCCCATTGAGCATGGCATCGTCACCAACTGGGACGACATGGAGAAGATCTGGCACCACACCTTCTACAACGAGCTGCGCGTGGCCCCGGAGGAGCACCCAGTGCTGCTGACCGAGGCCCCCCTGAACCCCAAGGCCAACAGAGAGAAGATGACTCAGGTGAGGCTCGGCCGACGCCCGTGCTCCTCCCGTCCTTTCCCCAGTCATTTTCTGCCCGGCTTGATTTCTGACATTA
+
?AAABFFFFFFFGFGGGGGGGG?GHHGHHHHHGHHHHGHHHGHGHGHGFHFGGFGGGHHHHHHHFGHHFHHHHGHHHGGGHHHHHG3GGFCEGHHEGGGG?EHHGEFGGCD?HHHHGGF?GHGFFFG1FGACCDCGGGGGGE/CFHGG.:GEGH9.CEFGGG?EFFFGGGGFGGGGGBFGFEEFBFFFADFCFFFAFDFEFFFFFFFEDFDFFFFFFF.BB/BFFFFFFEFFBFFFFA.;BF/F/9B/BF/
@M05620:45:000000000-G6HP7:1:1101:15821:9856 1:N:0:116
CATCCTGACCCTGAAGTACCCCATTGAGCATGGCATCGTCACCAACTGGGACGACATGGAGAAGATCTGGCACCACACCTTCTACAACGAGCTGCGCGTGGCCCCGGAGGAGCACCCAGTGCTGCTGACCGAGGCCCCCCTGAACCCCAAGGCCAACAGAGAGAAGATGACTCAGGTGAGGCTCGGCCGACGCCCGTGCTCCTCCCGTCCTTTCCCCAGTCATTTTCTGCCCGGCTTGATTTCTGACATTA
+
ABBBBFFFFFFFGGGGGGGGGGGHHHCHHHHHCGCHHGHHHGHHHGHHHHHHEGGGGHHEHFHHHHHHHHHHHGHHHGGHHHHHHHHHGGGGGHHGGGEEEEHHGGGGGCGGHHHHGGHFHHHHF?GGHHGGGGFGGGDGGGBFHHGG?AGGHHGGGGGGGGG?CFGFFGGGFBFGGGFF.;AFDFFFFCFFFFFF9:DEFFFFFFD.ADABFFFFF.9;FBFFFFFFB/BEAAFA>DAFFFFFB;/BFF/
@M05620:45:000000000-G6HP7:1:1101:15798:9857 1:N:0:116
CATCCTGACCCTGAAGTACCCCATTGAGCATGGCATCGTCACCAACTGGGACGACATGGAGAAGATCTGGCACCACACCTTCTACAACGAGCTGCGCGTGGCCCCGGAGGAGCACCCAGTGCTGCTGACCGAGGCCCCCCTGAACCCCAAGGCCAACAGAGAGAAGATGACTCAGGTGAGGCTCGGCCGACGCCCGTGCTCCTCCCGTCCTTTCCCCAGTCATTTTCTGCCCGGCTTGATTTCTGACATTA
+
DDDDDFFFFFFFGGGGGGGGGGGHHHHHHHHHHHHHHGHHHGHHHGHHHHHHGGGGGHHGHHHHHHHHHHHHHGHHHGGHHHHHHHHHGGGGGHHGGGGGGGHHGGGGGGGGHHHHGGHHHHHHHHHHHHGGGGGGGGGGGGHHHHGGGGHGHHGGGGGGGGGGGGGGGGGGGGGGHGGGGGGGFFFFFFFFFFFFDFFFFFFFFFFFFFFFFFFFFFFFFFFFFFFFFFFFFFFFFFFFFFFFFFFFFF0
@M05620:45:000000000-G6HP7:1:1101:6127:9885 1:N:0:116
AAACCAGAAGACATGAGGTCAGCTAGATCGGAAGAGCACACGTCTGAACTCCAGTCACTCCGCGAAATCTCGTATGCCGTCTTCTGCTTGAAAAAAAAAAAAAAAAAAACATACTGAAAGGTAAAAGTACAGAGGATAATATAAACAAGCAACTTAGGGTTTAGTTTAGTCATGTATCAGTGAAATCAAAGGATAGGTTGTAGCTATATGTCTATGAATAGAGCTGCGCATACACATGTGTAGACGACTTT
+
BBBBBBBFFBFFGGGGGEGGGGHHFHHHHHGGGGHHHHHHHGHHHGHGHHHHHHHHHHHHHGGGGGGHFHHHGGHGHHGGGHGHHHHHHHHHGHGFCF?D>/<///<--..0=00000<0.<0000=00;000:../000:;00000././/./0000./.;/000;0000;;;00;00;0;0090///9/..//////..//////////////////////////---9.//9//////////.;-../
@M05620:45:000000000-G6HP7:1:1101:8219:9890 1:N:0:116
CATCCTGACCCTGAAGTACCCCATTGAGCATGGCATCGTCACCAACTGGGACGACATGGAGAAGATCTGGCACCACACCTTCTACAACGAGCTGCGCGTGGCCCCGGAGGAGCACCCAGTGCTGCTGACCGAGGCCCCCCTGAACCCCAAGGCCAACAGAGAGAAGATGACTCAGGTGAGGCTCGGCCGACGCCCGTGCTCCTCCCGTCCTTTCCCCAGTCATTTTCTGCCCGGCTTGATTTCTGACATTT
+
BABBBFFFFFFFGGGFGGGGGGGHHHHFGHHHHHHHHGHHHGHFHGHHHHHHGGGGGHHHHHHHFHHHHHHFHGHHHGGHHHHHHHGHGGGGGHHGGGGGGGHHGGGGGGGGHHHHGGHHHHHHHHHHHHGCGGGGGGGGGGHHH.CGADHGHHGGGGGGGGGGFGGGGGGGGGGGGGGGGGGGFFFFFFFFFFFFDAFFBFFFFFFFFFFFFFFFFFDFFEFFFFFFFFFFFACAFAAFFFFFF/;/BF/
@M05620:45:000000000-G6HP7:1:1101:9242:9902 1:N:0:116
CATCCTGACCCTGAAGTACCCCATTGAGCATGGCATCGTCACCAACTGGGACGACATGGAGAAGATCTGGCACCACACCTTCTACAACGAGCTGCGCGTGGCCCCGGAGGAGCACCCAGTGCTGCTGACCGAGGCCCCCCTGAACCCCAAGGCCAACAGAGAGAAGATGACTCAGGTGAGGCTCGGCCGACGCCCGTGCTCCTCCCGTCCTTTCCCCAGTCATTTTCTGCCCGGCTTGATTTCTGACATTA
+
CCDDDFFFFFFFGGGGGGGGGGGHHHHHHHHHHHHHHGHHHG3GHGHHHHHHGGGGGHHHHHHHHHHHHHHHHGHHHGGHHHHHHHHHGGGGGHHGGGGGGGHHGGGGGGGGHHHHGGHGHHHHHHGHHHGGGGGGGGGGGGHHHHGGGGHGHHGGGGGGGGGGGGGGGGGGGGGGFGGGGGGGFFFFFFFFFFFFDFFFFFFFFFFADFFFFFFFFFFFFFFFFFFFFFFFFFFFFFFFFFFFFFFFFF0
@M05620:45:000000000-G6HP7:1:1101:9259:9909 1:N:0:116
CATCCTGACCCTGAAGTACCCCATTGAGCATGGCATCGTCACTAACTGGGACGACATGGAGAAGATCTGGCACCACACCTTCTACAACGAGCTGCGCGTGGCCCCGGAGGAGCACCCAGTGCTGCTGACCGAGGCCCCCCTGAACCCCAAGGCCAACAGAGAGAAGATGACTCAGGCGAGGCTCGGCCGACGCCCGTGCTCCTCCCGTCCTTTCCCCAGTCATTTTCTGCCCGGCTTGATTTCTGACATTA
+
BBCCCBFFFFFFGGGGGFGGGGGHHHHHHGHHGHHHHGHHFGGHHHHHHHHHGGGGGHHHHHFHFHHHHHHHHGHHHGGHHHHHHHHHGGGGGHHGGGEGGGHHGGGGGGGGHGHHGGH2FHFHHHGHHHGGGGGGGGGGGGHFHHGGGGHGHHHGGGGGGGGGFGGGGGGGGFGGGFCGFFFFFFFFFFFFFFFF@FFFFFFFFFDEDFDFFFFFBFFBFFFFFBFFFFFFDFFFFFABFFFFFB9FBF/
@M05620:45:000000000-G6HP7:1:1101:8242:9910 1:N:0:116
CATCCTGACCCTGAAGTACCCCATTGAGCATGGCATCGTCACCAACTGGGACGACATGGAGAAGATCTGGCACCACACCTTCTACAACGAGCTGCGCGTGGCCCCGGAGGAGCACCCAGTGCTGCTGACCGAGGCCCCCCTGAACCCCAAGGCCAACAGAGAGAAGATGACTCAGGTGAGGCTCGGCCGACGCCCGTGCTCCTCCCGTCCTTTCCCCAGTCATTTTCTGCCCGGCTTGATTTCTGACATTA
+
DDDDDFFFFFFFGGGGGGGGGGGHHHHHHHHHHHHHHGHHHGHHHGHHHHHHGGGGGHHHHHHHHHHHHHHHHGHHHGGHHHHHHHHHGGGGGHHGGGGGGGHHGGGGGGGGHHHHGGHHHHHHHHHHHHGGGGGGGGGGGGHHHHGGGGHGHHGGGGGGGGGGGGGGGGGGGGGGGGGGGGGGFFFFFFFFFFFF@DDFFFFFFFFEDFFFFFFFFFFFFFFFFFHFFEFF?CFFFFFFFFFFFFFFFF:
@M05620:45:000000000-G6HP7:1:1101:8218:9911 1:N:0:116
CATCCTGACCCTGAAGTACCCCATTGAGCATGGCATCGTCACCAACTGGGACGACATGGAGAAGATCTGGCACCACACCTTCTACAACGAGCTGCGCGTGGCCCCGGAGGAGCACCCAGTGCTGCTGACCGAGGCCCCCCTGAACCCCAAGGCCAACAGAGAGAAGATGACTCAGGTGAGGCTCGGCCGACGCCCGTGCTCCTCCCGTCCTTTCCCCAGTCATTTTCTGCCCGGCTTGATTTCTGACATTT
+
AABBBFFBFFFFGGGGGGGGGGGHHHGHGAGHHHFHHGHHHGHG2BGGGHEFGGGGGHHHHG1FFGHHDFHHHGHHEGGHHHHHHHHHGGGEEHHGGGGGGGHHGEDCBCGDHHHHGFHHHHHHHH1FGGC@DCDGGGGGGGHFFHGG.DHGHH?EGGGGGFG?BFGGGGGGGEFFGB0FGGGGFFFFAFFDCFF-99AEFFFFFFFFFFDFFFFFFFDFF/BFFFFFFFBF?FFFF-.;FFFFEFF/BF/
@M05620:45:000000000-G6HP7:1:1101:6599:9946 1:N:0:116
AAACCAGAAGACATGAGGTCAGCTCGATCGGAAGAGCACACGTCTGAACTCCAGTCACTCCGCGAAATCTCGTATGCCGTCTTCTGCTTGAAAAAAAAAAGGCCATCAGCTCCGACGAGGTCAGCTGGGGGGCTTTCTTTGTGTAAGCAACGAGAAACCTGAAAGAAGCATTTTTTAACTAAGTCCTGCTGAGTCATTCATGAGTTTTTAGCCGCCTTGCTTCTTCTCACAGACTCTCTACTCTCATGCCC
+
AAAAAAAFFFCFGFC1AABBE1EG1AEFGEAEFAFGHHHHHCHHHGEFHFHHHFHFHFHFGGGCGCEC1FHG/?>>DGEEE0?D@BFEGG0>G>B/<<C/</<F/?F111?GH//A//>@AF10GGFF.CC=<@AFFFF/9FF-:BFFFFF@-A-BFFF/-/B/B/AFFFFFBFF@?FBFBFFFFF/BFBF9A9BBFFFFBBFF/9BF??9FFA@@F99FBF/FFFFB/;/B/AFB99B/BBFF:/;//;/
@M05620:45:000000000-G6HP7:1:1101:3241:9949 1:N:0:116
CATCCTGACCCTGAAGTACCCCATTGAGCATGGCATCGTCACCAACTGGGACGACATGGAGAAGATCTGGCACCACACCTTCTACAACGAGCTGCGCGTGGCCCCGGAGGAGCACCCAGTGCTGCTGACCGAGGCCCCCCTGAACCCCAAGGCCAACAGAGAGAAGATGACTCAGGTGAGGCTCGGCCGACGCCCGTGCTCCTCCCGTCCTTTCCCCAGTCATTTTCTGCCCGGCTTGATTTCTGACATTA
+
BBBBBFFFF>FFGGFGGGGGGGGHHHHHHHHHHHHHHGGHHGHHHGHHHHHHGGGGGGHGHGHHHHHHHHHHHGGHE?EGHHHHHHHHEGGGGHHGGGFGGGHHGEFFGGGGGHHHGGHHHHHHHHHHHHGGGGGGGGGGGGHHHHGGGGHGHHGGGGGGGFAAFGFFGGGFGFGGGGGFFGFGFFFFFFFFAFFABFFFFFFEFEFFFFFFFFBFFFFFFFFFFFFFFBFEDFFFFFAFFFBFFEBFFF/
@M05620:45:000000000-G6HP7:1:1101:11085:9956 1:N:0:116
TACCTGTACTGGGGAAGAGTGTAGCAATCGCCATTCCTACCCTAAAGATCGGAAGAGCACACGTCTGAACTCCAGTCACTCCGCGAAATCTCGTATGCCGTCTTCTGCTTGAAAAAAAAAAAAAAAAAAAATAAAAGAATATAGAGAGGAAGAAAAAAAAGTGAATTAAAAGTAAATTTAGGTCGAGGTATAAGAGAAGATATAAGTAAAAAATGTGAAAGTGGAAATGAAGTATAGGCAGGTAGAAAAGA
+
DCDDDFFFFFFFGGGGGGGGGGHHHHHHHGGGGFHHHHHHHHHHHHHHHHHGGGGHHHGHHHGHHHGGHHHHHHHHHHHHHHGGGGGGHGHHHFFHHHHGGGHGHHHHHHHGHHHHGGGGC</---<----.00000..00000000.../..///.---.0000000000::000000;00:0----.0000::0/0/0:00000:0:000-.000000000000000000:0000000.-.0:000//.
@M05620:45:000000000-G6HP7:1:1101:3247:9965 1:N:0:116
CATCCTGACCCTGAAGTACCCCATTGAGCATGGCATCGTCACCAACTGGGACGACATGGAGAAGATCTGGCACCACACCTTCTACAACGAGCTGCGCGTGGCCCCGGAGGAGCACCCAGTGCTGCTGACCGAGGCCCCCCTGAACCCCAAGGCCAACAGAGAGAAGATGACTCAGGTGAGGCTCGGCCGACGCCCGTGCTCCTCCCGTCCTTTCCCCAGTCATTTTCTGCCCGGCTTGATTTCTGACATTA
+
DDCDDFFFFFFFGGGGGGGGGGGHHHHHHHHHHHHHHGHHGGHHHGHHHHHHGGGGGHHHHHHHHHHHHHHHHGHHHGGHHHHHHHHHGGGGGHHGGGGGGGHHGGGGGGGGHHHHGGHHHHHHHHHHHHGGGGGGGGGGGGHHHHGGGGHGHHGGGGGGGGAEGGGGGGGGGGGGGGGGGGGGFFFFFFFFCFFFFFFFFFFFFFFFFFFFFFFFFFDFFFFFFFFFFFFFFFAFFFFFFFFFFF0FFF0
@M05620:45:000000000-G6HP7:1:1101:26580:9976 1:N:0:116
TACCTGTACTGGGGAAGCATTTGAATATCCCCCCATGGTGATGGGGACGGAGAACTGCTCCATAAACACAGGCAACGTGCCTAACTTTCCCGGGAAGATGAAGTCAAAGAGCGACTCGGAGGTTATTTTGCATCGGTGAGCCAGACAGAATGATCCGATGAGGGGTGCGAAACTATTTGAGGAAAGGAAGCACCTTTTTATTAAATTTACCTTTTAGCAATCGCCATTCCTACCCTAAAGATCGGAAGAGC
+
CBCCCFFFFFFFGGGGGGGGGGHHHHHHHHHGGGGHHHHHHHHHHGGGGGGGGHHHHHHHHHHHHHHHHHHHGHHHGHHHHHHHHHHHHHHGGGGCGHHHHHHHHHHHHHHHGGGGGGGGGGEHHHHHHHHHHHGGEGGHHHHHHGHHHHHHHHHHHGGGFHHGGDDGGDGGGGGGCFGFGGFGGFGFFFGGGGGGGGGGGGGGGGFFFFFFFFFFFFFFFFFFFFFFFFFFFFFFFFFFFFFFFFFFFFE
@M05620:45:000000000-G6HP7:1:1101:3257:9980 1:N:0:116
CATCCTGACCCTGAAGTACCCCATTGAGCATGGCATCGTCACCAACTGGGACGACATGGAGAAGATCTGGCACCACACCTTCTACAACGAGCTGCGCGTGGCCCCGGAGGAGCACCCAGTGCTGCTGACCGAGGCCCCCCTGAACCCCAAGGCCAACAGAGAGAAGATGACTCAGGTGAGGCTCGGCCGACGCCCGTGCTCCTCCCGTCCTTTCCCCAGTCATTTTCTGCCCGGCTTGATTTCTGACATTA
+
BABBBFFFFFFFGGGDDFGGGGGHHGHHGHHHFHHHHGHHHGHHHGHHBHHH?GGGGHGHHHHHHHHGF5FHHGHHHGGHHHHHHHHHGGGGGHGEEFE/EEHHGCGGGGD/GGHHGGHHHGHDGHCHHGCDGGGGGGGGGCBGHHGGGGEFHHEGGGBFGF.;CCFGGGGGFGB/;9CFFEAFCBEFDFCAAFF@=.;AFFBFFF.ADFFFFFFFFFFFFFFFBBFF/BBED@-BF-.;BFFF////;//
@M05620:45:000000000-G6HP7:1:1101:19906:9982 1:N:0:116
ATCTCTATCTCCTAAAAACCTGTTTAGATTTGGAGATAGACCTTCAGGTTTTTCATCATTTTCTGCATGAATTATACATTGACCACGTTCCAGCGTGGTCAGTTTGCAGCATTCTGTTATTTTGTTTGACAGAGTGTCTTGTTGAGAACATATGTAGGACATGATTTTTTCCTGCAACAGGGAAAATAAAGTATAAGTTTTAAAGATTTATTCTTTAATAAAGGATCTCAAAGCCAGCTTTAGAAAAAGGA
+
3>AABFFFFFFFGGGGGGGGGGGGHFGHHHHHHFGFGHHFHHHHHFHHHHHGGHFGHFHHHHHHHH5GHHFGGHHHHHHHHHGHFHGGHHHGHHGGGGHHHHHHFHHHHHHHHHHHHHHHHHHHGHHHHHHHHHGHHHHHHHHHFHHFHHHGHHHHHHHHHHHHHHHHHGHHHFGGHHHHHGGHHFGHGHHGHHHGHGGHHHHHHHHHHGHHHHHHFHHHDGFHHHHHHHHHHFHHHGFHHHGEHHHHGCF
@M05620:45:000000000-G6HP7:1:1101:23411:9986 1:N:0:116
ATCTCTATCTCCTAAAAACCTGTTTAGATTTGGAGATAGACCTTCAGGTTTTTCATCATTTTCTGCATGAATTATACATTGACCACGTTCCAGCGTGGTCAGTTTGCAGCATTCTGTTATTTTGTTTGACAGAGTGTCTTGTTGAGAACATATGTAGGACATGATTTTTTCCTGCAACAGGGAAAATAAAGTATAAGTTTTAAAGATTTATTCTTTAATAAAGGATCTCAAAGCCAGCTTTAGAAAAAGGA
+
AAAAAFFFFDDFGG1A1FEGGFHHF3B1DAAA1FHAA1BGDFHHHFH1DBFEFHGGGBHHHHHF2GHEHEGGEDH2FDGGHAAF1FEHHFGGFBE?>EGFDGFFEDGHHHCFFFE2GEDGHFFH>GGHGFEGEGHD>BGHHHHCGFE1FHFFGH>GGGECGGFHHGGHF@C1FF10GC0<GEFC/0?<1<??DG1GFHFFHFHDDDFGHHGGHHGGFDG0<0<0<DGFD0GFHH.::CGFFC00:G:C?.G
@M05620:45:000000000-G6HP7:1:1101:3974:10000 1:N:0:116
CATCCTGACCCTGAAGTACCCCATTGAGCATGGCATCGTCACCAACTGGGACGACATGGAGAAGATCTGGCACCACACCTTCTACAACGAGCTGCGCGTGGCCCCGGAGGAGCACCCAGTGCTGCTGACCGAGGCCCCCCTGAACCCCAAGGCCAACAGAGAGAAGATGACTCAGGTGAGGCTCGGCCGACGCCCGTGCTCCTCCCGTCCTTTCCCCAGTCATTTTCTGCCCGGCTTGATTTCTGACATTT
+
CCCCCFFFFFFFGGGGGGGGGGGHHHHHHHHHHHHHHGHHHGHHHGHHHHHHGGGGGHHHHHHHHHHHHHHHHGHHHGGHHHHHHHHHGGGGGHGGGGGGGGGHGGGGGGGGHGHHGGHGHHHHHHHGHHGGGGGGGGGGGGHHHHGGGGHGHHGGGGGGGGGGGGGGGGGGGGGGGGGGGGGGFFEFFDFFFFFFCFBFFFFFFFFADFFFFFFFFFDFFFFFFFFFFFFEDFFFFFAFFFFFFEFFFF0
@M05620:45:000000000-G6HP7:1:1101:19897:10001 1:N:0:116
ATCTCTATCTCCTAAAAACCTGTTTAGATTTGGAGATAGACCTTCAGGTTTTTCATCATTTTCTGCATGAATTATACATTGACCACGTTCCAGCGTGGTCAGTTTGCAGCATTCTGTTATTTTGTTTGACAGAGTGTCTTGTTGAGAACATATGTAGGACATGATTTTTTCCTGCAACAGGGAAAATAAAGTATAAGTTTTAAAGATTTATTCTTTAATAAAGGATCTCAAAGCCAGCTTTAGAAAAAGGA
+
BCCCBFFFFFFFGGGGGGGGGGHHHHFHHGHGHHFHHFHHHHHGHHHHHHHGGHHHHHHHHHHGHHHFHHHHHHHHHHHHHGHHHHGHGHHHHHGGGGHHHHGHHGHHHHHHHHHHGGHHHHHHHHHHGHHHHHHHHHHHHHHHHHHHHHHHHHHHHHHHHHHHHHHHHGHHHHFHHHHHHGGFGFHHHGF?GGGHHGFHHHFFHFFHHHGHHHHHHHHFGDGFHHHHHGGHFFHHGGHGGHHFFGHHGGG
@M05620:45:000000000-G6HP7:1:1101:23421:10003 1:N:0:116
ATCTCTATCTCCTAAAAACCTGTTTAGATTTGGAGATAGACCTTCAGGTTTTTCATCATTTTCTGCATGAATTATACATTGACCACGTTCCAGCGTGGTCAGTTTGCAGCATTCTGTTATTTTGTTTGACAGAGTGTCTTGTTGAGAACATATGTAGGACATGATTTTTTCCTGCAACAGGGAAAATAAAGTATAAGTTTTAAAGATTTATTCTTTAATAAAGGATCTCAAAGCCAGCTTTAGAAAAAGGA
+
CCCCCFFFFFFFGGGGGGGGGGHHHHHHHHHHHHHHHHHHHHHHHHHHHHHGGHHHHHHHHHHHHHHHHHHHHHHHHHHHHHHHHHGHHHHHHHGGGGHHHHHHHHHHHHHHHHHHHHHHHHHHHHHHHHHHHHGHHHHHHHHHHHHHHHHHHHHHHHHHHHHHHHHHHGHHHHHHHHHHHGGHHHGHGHHHHHHHHFGHHHGBGHHHHHHHHHHHHHHHHHHHHHHHHGGHGHHHHGGHHHGHHGHHGCG
@M05620:45:000000000-G6HP7:1:1101:23401:10004 1:N:0:116
ATCTCTATCTCCTAAAAACCTGTTTAGATTTGGAGATAGACCTTCAGGTTTTTCATCATTTTCTGCATGAATTATACATTGACCACGTTCCAGCGTGGTCAGTTTGCAGCATTCTGTTATTTTGTTTGACAGAGTGTCTTGTTGAGAACATATGTAGGACATGATTTTTTCCTGCAACAGGGAAAATAAAGTATAAGTTTTAAAGATTTATTCTTTAATAAAGGATCTCAAAGCCAGCTTTAGAAAAAGGA
+
@BCCCFFFFFFFGGGGGGGGGGHHHHHHHHHHHHHHHHHHHHHHHHHHHHHGGHHHHIIHHHHHHHHHHHHHHHHHHHHHHGHHHHGHHHHHHHGGGGHHHHHHHHHGHHHHHHHHHHHHHHHHGHHHGHGHHHGGHHHHHHHHHHHHHHHHHHHHHHHHHHHHHHHHHGHHHHHHHHHHHGGGHGHHGHHFGHHHHGHHHHGHHGHHGHHHHHHHHHHGHHHHHHGHHGHGHHHHHGHHHHHHHGHHGGG
@M05620:45:000000000-G6HP7:1:1101:7836:10013 1:N:0:116
CATCCTGACCCTGAAGTACCCCATTGAGCATGACATCGTCCCCAACTGGGACGACATGGAGAAGATCTGGCACCACACCTTCTACAACGAGCTGCGCGTGGCCCCGGAGGAGCACCCAGTGCTGCTGACCGAGGCCCCCCGTACCCCCAGGCCCACAGAGAGAAGATTAACCAGGTTAGGCCCGGCCCACCGCCCGGCTCCCCCCCGCCCTTCCCCAGTCCATTTCCTCCCGGCCTTATTTTTTACCTTTA
+
ABBBBFFFFFFFGGCFGAFGGG?GHFFFEFGGFHDGHFHH2EEBAEHHGEAFEEEEEHHFFF1FBFGHHHHHHGHHEGFHHHHHH@GHGEEGGHHGGGGCEGHHGGG/CGDDHHHHGEHHFGHHHHHHHHA-CCGGGDG-:.-.=GH--.;;E.CA9.9/9;.CB/0000090.C/0:.9//.--99-....9;-----.9..;@---;;@F.;9B..;///;BF////;A.9-9A/9/;9//-.///;;/
@M05620:45:000000000-G6HP7:1:1101:7872:10022 1:N:0:116
CATCCTGACCCTGAAGTACCCCATTGAGCATGACATCGTCACCAACTGGGACGACATGGAGAAGATCTGGCACCACACCTTCTACAACGAGCTGCGCGTGGCCCCGGAGGAGCACCCAGTGCTGCTGACCGAGGCCCCCCTGAACCCCAAGGCCAACAGAGAGAAGATGACTCAGGTGAGGCTCGGCCGACGCCCGTGCTCCTCCCGTCCTTTCCCCAGTCATTTTCTGCCCGGCTTGATTTCTGACATTA
+
BABBBFFFFFFFGGGGGFGGGGGHGGGGHHHHHHHHHGHHHGHFHGHHFHHHGGGGGHEFHHHHHHHGHHHHHGHHHGGHHHHHHHHHGGGGGGHGGGEEFFHHGGGGGGGGHHHHGGHGHHHHHHHHHHGGGGGGGGGGGGHHHHGGGGHGHHGGGGFGGGFFBFGGGGGGGGGGGGGFFGGGFFFFF-BCFFFF-9AABFFFFFB;DFDFFFFFBBD;FFB/FFFFFFFFFFF->BFFFFFFFFFF/B9
@M05620:45:000000000-G6HP7:1:1101:7856:10030 1:N:0:116
CATCCTGACCCTGAAGTACCCCATTGAGCATGACATCGTCACCAACTGGGACGACATGGAGAAGATCTGGCACCACACCTTCTACAACGAGCTGCGCGTGGCCCCGGAGGAGCACCCAGTGCTGCTGACCGAGGCCCCCCTGAACCCCAAGGCCAACAGAGAGAAGATGACTCAGGTGAGGCTCGGCCGACGCCCGTGCTCCTCCCGTCCTTTCCCCAGTCATTTTCTGCCCGGCTTGATTTCTGACATTT
+
CCDDDFFFFFFFGGGGGGGGGGGHHHHHHHHHHHHHHGHHHGHHHGGHHHHHGGGGGHGGHHHHHHHHHHHHHGHHHGGHHHHHHHHHGGGGGHHGGGGGGGHHGGGGGGGGHHHHGGHHHHHHHHHGHHGGGGGGGGGGGGHHHHGGGGHGHHGGGGGGGGGGGGGGGGGGGGGGGGGGGGGGFFFFFFFFFFFFFFFFFFFFFFFEFFFFFFFFFFFFFFFFFFFFFFFFFFFFFFFFFFFFFFFFFF0
@M05620:45:000000000-G6HP7:1:1101:25461:10034 1:N:0:116
CATCCTGACCCTGAAGTACCCCATTGAGCATGGCATCGTCACCAACTGGGACGACATGGAGAAGATCTGTCACCACACCTTCTACAACGAGCTGCGCGTGGCCCCGGAGGAGCACCCAGTGCTGCTGACCGAGGCCCCCCTGAACCCCAAGGCCAACAGAGAGAAGATGACTCAGGTGAGGCTCGGCCGACGCCCGTGCTCCTCCCGTCCTTTCCCCAGTCATTTTCTGCCCGGCTTGATTTCTGACATTA
+
DDDDDFFFFFFFGGGGGGGGGGGHHHHHHHHHHHHHHGHHHGHHHGHHHHHHGGGGGHHHHHHHHHHHHHHHHHHHHGGHHHHHHHHHGGGGGHHGGGGGGGHHGGGGGGGGHHHHGGHGHHHHHHHHHHGGGGGGGGGGGGHHHHGGGGHGHHGGGGGGGGGGGGGGGGGGGGGGHGGGGGGGFFFFFFFFFFFFDFFFFFFFFFFEDDDFFFFFFFFFFFFFFFFFFFFFFFFFFFAFFFFFFFFFFF0
@M05620:45:000000000-G6HP7:1:1101:27181:10049 1:N:0:116
CATCCTGACCCTGAAGTACCCCATTGAGCATGGCATCGTCACCAACTGGGACGACATGGAGAAGATCTGGCACCACACCTTCTACAACGAGCTGCGCGTGGCCCCGGAGGAGCACCCAGTGCTGCTGACCGAGGCCCCCCTGAACCCCAAGGCCAACAGAGAGAAGATGACTCAGGTGAGGCTCGGCCGACGCCCGTGCTCCTCCCGTCCTTTCCCCAGTCATTTTCTGCCCGGCTTGATTTCTGACATTA
+
CCCCCFFFFFFFGGGGGGGGGGGHHHHHHHHHHHHHHGHHHGHHHGHHHGHHGGGGGHHHHHHHHHHHHHHHHGHHHGGHHHHHHHHHGGGGGHHGGGGGGGHHGGGGGGGGHHHHGGHHHHHHHHHHHHGGGGGGGGGGGGHHHHGGGGHGHHGGGGGGGGGGGGGGGGGGGGGGGGGGGGGGFFFFFDCFFFCF=DDEFFFFFEFEFFBFFFFFFFFFFFFFFFFFFFFFFFFFCAAFFFFFF9FFFF0
@M05620:45:000000000-G6HP7:1:1101:12145:10085 1:N:0:116
AAACCAGAAGACATGAGGTCAGCTAGATCGGAAGAGCACACGTCTGAACTCCAGTCACTCCGCGAAATCTCGTATGCCGTCTTCTGCTTGAAAAAAAAAAAAAAAAACAAGAAAAAAGAACAAATAACGAGGAAAAAGAAAAAGAGAGGGAAATGAATAGTGATGATGCGTGATCAGAATATGATTAATGAGGAGAGTAACAGAATAATTACGAGTATGAGGAAGAGAAAGACTATGTGGAATGATGTGCT
+
ABCCCBCFFFBCFGGFGGFGFGHHFHHHHHGGGGHHHHHGHGHHHGHHHHHFHHHHHHHHHGGGGGGGEGHHFEHHHHGFGHGHHHHHHHFGFGHGCEEB>/////-..>0>0000-.<.///.0000...--///.:..:/...//;.....000000:00;0:0000-.../00000000000000000:/0:..00000;/0000:000.....0000/0/.:./000//00000000000:000000
@M05620:45:000000000-G6HP7:1:1101:6660:10092 1:N:0:116
CATCCTGACCCTGAAGTACCCCATTGAGCATGGCATCGTCACCAACTGGGACGACATGGAGAAGATCTGGCACCACACCTTCTACAACGAGCTGCGCGTGGCCCCGGAGGAGCACCCAGTGCTGCTGACCGAGGCCCCCCTGAACCCCAAGGCCAACAGAGAGAAGATGACTCAGGTGAGGCTCGGCCGACGCCCGTGCTCCTCCCGTCCTTTCCCCAGTCATTTTCTGCCCGGCTTGATTTCTGACATTA
+
BAAAAFFFFCFFGGGGGGGGGGGHHGHHHHHHHHHHHGHHHGHHEGHHHGFHFEGEEGHFHFGGGFHHHHHHHGHHHGEHHHHHHHHHGGGGGFFGGGGFFFHEGGGGGGGGGHHHGFHHHGHHGHHGHHGGGGGGFGCCGFFHGHGGDFHGHHGGGGFFFFFGFGEGFFGF9FBFFBGGGGGGFF.DADCFFFFB@D?E/FFFFFFFDFFFB///;F./;FFFFFFFFFFFF-BBF-.BFFBBF/9BBF/
@M05620:45:000000000-G6HP7:1:1101:8533:10102 1:N:0:116
TACCTGTACTGGGGAAGAGCACACGTCTGAACTCCAGTCACTCCGCGAAATCTCGTATGCCGTCTTCTGCTTGAAAAAAAAAAAAAAAAAAAAAAACAAAAAAGTAACTCAATTTAAGAAAGAGAAGAGAACAAAGGAATAAGTACATGGTAAGTGGTTAAAAGTAGAAATAACAATTCACATATAGTAGGAATAGATTATAATAGACAAGACATAATAAATAGAGCGTGTGACAGCAACCGTGAGGTGAG
+
BABBCFFFFFFFGGGGGGGGGGGHGFGHGHGHHHHHHHHFHHHHGGGGGGHDHHHGGHHHHGEFHGHHHHHHHGGGHGGGGGE><>/////<----<..<..:.0000000000000000/:<//0/0./00//.////0000000000/000:0000.0:000<000000000<000000000000<0:000000000000000<0:0/.///0000:00000000-....0000.//.:-.....<.0.
@M05620:45:000000000-G6HP7:1:1101:6670:10110 1:N:0:116
CATCCTGACCCTGAAGTACCCCATTGAGCATGGCATCGTCACCAACTGGGACGACATGGAGAAGATCTGGCACCACACCTTCTACAACGAGCTGCGCGTGGCCCCGGAGGAGCACCCAGTGCTGCTGACCGAGGCCCCCCTGAACCCCAAGGCCAACAGAGAGAAGATGACTCAGGTGAGGCTCGGCCGACGCCCGTGCTCCTCCCGTCCTTTCCCCAGTCATTTTCTGCCCGGCTTGATTTCTGACATTA
+
CCDDDFFFFFFFGGGGGGGGGGGHHHHHHHHHHHHHHGHHHGHHHGHHHHHHGGGGGHHHHHGHHHHHHHHHHGHHHGGHHHHHHHHHGGGGGHHGGGGGGGHHGGGGGGGGHGHHGGHGHHHHHHHHHHGGGGGGGGGGGGHHHHGGGDHEHEGEEGGGGFAEGFGFFGGGGGGGGGBGAEAAF-E?C-@CCFFACADEFB0FFEF9ADDFFFFFFFF0F0FFFFFFFFFEFFFFFFFFFF00;0;:;F0
@M05620:45:000000000-G6HP7:1:1101:12405:10110 1:N:0:116
ATCTCTATCTCCTAAAAACCTGTTTAGATTTGGAGATAGACCTTCAGGTTTTTCATCATTTTCTGCATGAATTATACATTGACCACGTTCCAGCGTGGTCAGTTTGCAGCATTCTGTTATTTTGTTTGACAGAGTGTCTTGTTGAGAACATATGTAGGACATGATTTTTTCCTGCAACAGGGAAAATAAAGTATAAGTTTTAAAGATTTATTCTTTAATAAAGGATCTCAAAGCCAGCTTTAGAAAAAGGA
+
CCDDDFFFFFFFGGGGGGGGGGHHHHHHHHHHHHHHHHHHHHHHHHHHHHHGGHHHHHIHHHIHIHHHHHHHHHHHHHHHHHHHHHGHHHHHHHGGGGHHHHHHHHHHHHHHHHHHHHHHHHHHHHHHHHHHHHHHHHHHHHHHHHGHHHHHHHHHHHHHHHHHHHHHHGHHHHHHHHHHHGGHHHHHHHHHGHHHHHHHHHGHHHHHHHHHHHHHHHHHHHGHHHHHHGHHHHHHHGHHHHHHHHGHGGH
@M05620:45:000000000-G6HP7:1:1101:12406:10133 1:N:0:116
ATCTCTATCTCCTAAAAACCTGTTTAGATTTGGAGATAGACCTTCAGGTTTTTCATCATTTTCTGCATGAATTATACATTGACCACGTTCCAGCGTGGTCAGTTTGCAGCATTCTGTTATTTTGTTTGACAGAGTGTCTTGTTGAGAACATATGTAGGACATGATTTTTTCCTGCAACAGGGAAAATAAAGTATAAGTTTTAAAGATTTATTCTTTAATAAAGGATCTCAAAGCCAGCTTTAGAAAAAGGA
+
CCCCCFFFFFFFGGGGGGGGGGHHHHHHHHHHHGHHHHHHHHHHHHHHHHHGGHHHHHHHHHHHHHHHHHHHHHHHHHHHHGHHHHGHHHHHHHGGGGHHHHGHHHHHHHHHHHGHHHHHHHHHFGHHGHGHHHGHHHHHHGHHHHHHHHHGHHHHHHHHFHHGHHHHHGHHHHHHHHHHHGGHHHHGBGHGGHBGHFGHHHGHHHHHHHHHHHHHHHHGHHHEHHGHHGFGHFHHHGHHHHGHHFHHG?F
@M05620:45:000000000-G6HP7:1:1101:20710:10156 1:N:0:116
CATCCTGACCCTGAAGTACCCCATTGAGCATGGCATCGTCACCAACTGGGACGACATGGAGAAGATCTGGCACCACACCTTCTACAACGAGCTGCGCGTGGCCCCGGAGGAGCACCCAGTGCTGCTGACCGAGGCCCCCCTGAACCCCAAGGCCAACAGAGAGAAGATGACTCAGGTGAGGCTCGGCCGACGCCCGTGCTCCTCCCGTCCTTTCCCCAGTCATTTTCTGCCCGGCTTGATTTCTGACATTA
+
CCDDDFFFFFFFGGGGGGGGGGGHHHHHHHHHHHHHHGHHHGHHHGHHHHHHGGGGGHHHHHHHHHHHHHHHHGHHHGGHHHHHHHHHGGGGGHHGGGGGGGHHGGGGGGGGHHHHGGHHHHHHHHHHHHGGGGGGGGGGGGHHHHGGGGHGGHGGGGGGGGGGGGGGGGGGGGGGGGGGGGGGFFFFFFFFFFFFDFFFFFFFFFFFFFFFFFFFFFFFFFFFFFFFFFFFFFFFFFFFFFFFFBFFFF0
@M05620:45:000000000-G6HP7:1:1101:5844:10210 1:N:0:116
ATCTCTATCTCCTAAAAACCTGTTTAGATTTGGAGATAGACCTTCAGGTTTTTCATCATTTTCTGCATGAATTATACATTGACCACGTTCCAGCGTGGTCAGTTTGCAGCATTCTGTTATTTTGTTTGACAGAGTGTCTTGTTGAGAACATATGTAGGACATGATTTTTTCCTGCAACAGGGAAAATAAAGTATAAGTTTTAAAGATTTATTCTTTAATAAAGGATCTCAAAGCCAGCTTTAGAAAAAGGA
+
CCCDDFFFFFFFGGGGGGGGGGHHHHHHHHHHHGHHHHHHHHHHHHHGHHHGGHHHHHHHHIHHHHHHHHHHHHHHHHHHHGHHHHGHHHHHHHGGGGHHHHHHHHHHHHHHHHHHHHHHHHHHHHHHGHGHHHHHHHHHHHHHHHGHHHHHHHHHHGHHHHHHHHHHHGHHHGHHHHHHHGGHHHHHHHHHGHHHHGHHHHHHHHHHHHHHHHHHHGHHHHGHHHHHHGGGHHHHHGHHHHHHHGHHGGH
@M05620:45:000000000-G6HP7:1:1101:12585:10224 1:N:0:116
CATCCTGACCCTGAAGTACCCCATTGAGCATGGCATCGTCACCAACTGGGACGACATGGAGAAGATCTGGCACCACACCTTCTACAACGAGCTGCGCGTGGCCCCGGAGGAGCACCCAGTGCTGCTGACCGAGGCCCCCCTGAACCCCAAGGCCAACAGAGAGAAGATGACTCAGGTGAGGCTCGGCCGACGCCCGTGCTCCTCCCGTCCTTTCCCCAGTCATTTTCTGCCCGGCTTGATTTCTGACATTT
+
CDEEEFFFFFFFGGGGGGGGGGGHHHHHHHHHHHHHHGHHHGHHHGHHHHHHGGGGGHHHHHHHHHHHHHHHHGHHHGGHHHHHHHHHGGGGGHHGGGGGGGHHGGGGGGGGHHHHGGHHHHHHHHHHHHGGGGGGGGGGGGHHHHGGGGHGHHGGGGGGGGGGGGGGGGGGGGGGHGGGGGGGFFFFFFFFFFFFBDFFFFFFFFFEFFFFFFFFFFFFFFFFFFHFFFFFFFFFFFFFFFFFFBFFFF1
@M05620:45:000000000-G6HP7:1:1101:18955:10245 1:N:0:116
TACCTGTACTGGGGAAGCATTTGAATATCCCCCCATGGTGATGGGGACGGAGAACTGCTCCATAAACACAGGCAACGTGCCTAACTTTCCCGGGAAGATGAAGTCAAAGAGCGACCACAGCTCTTCGGAGGTTATTTTGCATCGGTGAGCCAGACAGAATGATCCGATGAGGGGTGCGAAACTATTTGAGGAAAGGAAGCACCTTTTTATTAAATTTACCTTTTAGCAATCGCCATTCCTACCCTAAAGAT
+
BABBBFFFFFFFGGGGGGGGGGHFGGHHHHFFGGGHHHFGHHHHHGGGGGGGGHHHFHHHFEDFHHHHHHHHGHFHGHHEHHHGHHHHHHHGGGEEGHHGHHHHHHHHHHHHGGGGGGHHHHHHHHHGGGGEHGHHHHHHFHFGGDFGFGGGHHGHHGHHHFHHGHAFGHGGFG;CGFDGGGGGGGGGGGGBFFGGFFFFFGFFFFFFFFFFB/BFFF9BFFFFFFFEFFFFFFFFFFFFFFAFFFFFFFF
@M05620:45:000000000-G6HP7:1:1101:22390:10251 1:N:0:116
ATCTCTATCTCCTAAAAACCTGTTTAGATTTGGAGATAGACCTTCAGGTTTTTCATCATTTTCTGCATGAATTATACATTGACCACGTTCCAGCGTGGTCAGTTTGCAGCATTCTGTTATTTTGTTTGACAGAGTGTCTTGTTGAGAACATATGTAGGACATGATTTTTTCCTGCAACAGGGAAAATAAAGTATAAGTTTTAAAGATTTATTCTTTAATAAAGGATCTCAAAGCCAGCTTTAGAAAAAGGA
+
CCCCCFFFFFFFGGGGGGGGGGGHHHHHHHHHHHHHGHHHHHHHHHHHHHHGGHHHHHHHHHHHHHHHHHHHHHHHHHHHHHHHHHGHHHHHHGGGGGHHHHHHHHHGHHHHHHHHHHHHHHHHHHHHHHGHHHGHHHHHHHHHHHHHHHHHHHGHHHHHHHHHHHHHHGHHHHHHHHHHHGGHHGHHHHHHHHHGHFHHHHHHHHHHHHHHHHHHHHHHHHHHHHHHHHHHHFHHHGHHHHGHHHHHGGH
@M05620:45:000000000-G6HP7:1:1101:20743:10253 1:N:0:116
CATCCTGACCCTGAAGTACCCCATTGAGCATGGCATCGTCACCAACTGGGACGACATGGAGAAGATCTGGCACCACACCTTCTACAACGAGCTGCGCGTGGCCCCGGAGGAGCACCCAGTGCTGCTGACCGAGGCCCCCCTGAACCCCAAGGCCAACAGAGAGAAGATGACTCAGGTGAGGCTCGGCCGACGCCCGTGCTCCTCCCGTCCTTTCCCCAGTCATTTTCTGCCCGGCTTGATTTCTGACATTA
+
CCCCDFFFFFFFGGGGGGGGGGGHHHHHHHHHHHHHHGHHHGHHHGHHHHHHGGGGGHHHHHHHHHHHHHHHHGHHHGGHHHHHHGHHGGGGGHHGGGGGGGHHGGGGGGGGHHHHGGHHHHHHHHHHHHGGGGGGGGGGGGHHHHGGGGHGHHGGGGGGGGGGGGGGGGGGGGGGGGGGGGGGFFFFFFFFFFFFCFFFFFFFFFFFFFFFFFFFFFFBFFFFFFFFFFFFFFFFFF.FFFFFF<FFFF0
@M05620:45:000000000-G6HP7:1:1101:8387:10255 1:N:0:116
CATCCTGACCCTGAAGTACCCCATTGAGCATGGCATCGTCACCAACTGGGACGACATGGAGAAGATCTGGCACCACACCTTCTACAACGAGCTGCGCGTGGCCCCGGAGGAGCACCCAGTGCTGCTGACCGAGGCCCCCCTGAACCCCAAGGCCAACAGAGAGAAGATGACTCAGGTGAGGCTCGGCCGACGCCCGTGCTCCTCCCGTCCTTTCCCCAGTCATTTTCTGCCCGGCTTGATTTCTGACATTA
+
CCDDDFFFFFFFGGGGGGGGGGGHHHHHHHHHHHHHHGHHHGHHHGHHHHHHGGGGGHHHHHGHHHHHHHHHHGHHHGGHHHHHHHHHGGGGGHHGGGGGGGHHGGGGGGGGHHHHGGHHHHHHHHHHHHGGGGGGGGFFGGHHHHGGGGHGHHGGGGGGGGGGGGGGGGGGGGGGGGGGGGGGFFFFFFFFFFFFDFFEFFFFFFFFFFFFFFFFFFFFFFFFFFFFFFFFFFFFFF?FFFFFFBFFFF0
@M05620:45:000000000-G6HP7:1:1101:9446:10265 1:N:0:116
CATCCTGACCCTGAAGTACCCCATTGAGCATGGCATCGTCACCAACTGGGACGACATGGAGAAGATCTGGCACCACACCTTCTACAACGAGCTGCGCGTGGCCCCGGAGGAGCACCCAGTGCTGCTGACCGAGGCCCCCCTGAACCCCAAGGCCAACAGAGAGAAGATGACTCAGGTGAGGCTCGGCCGACGCCCGTGCTCCTCCCGTCCTTTCCCCAGTCATTTTCTGCCCGGCTTGATTTCTGACATTA
+
CCDDDFFFFFFFGGGGGGGGGGGHHHHHHHHHHGHHHGHHHGHHHGHHHHHHGGGGGHHHHHHHHHHHHHHHHGHHHGGHHHHHHHHHGGGGGHHGGGGGGGHHGGGGGGGGHHHHGGHHHHHHHHHHHHGGGGGGGGGGGGHHHHGGGGHGHHGGGGGGGGGGGGGGGGGGGGGGGGGGGGGGFFFFFFFFFFFFDFFFFFFFFFFFFFFFFFFFFFFFFFFFFFFFFEFFFFFFFFAFFFFFFBFFFF0
@M05620:45:000000000-G6HP7:1:1101:24039:10268 1:N:0:116
CATCCTGACCCTGAAGTACCCCATTGAGCATGGCATCGTCACCAACTGGGACGACATGGAGAAGATCTGGCACCACACCTTCTACAACGAGCTGCGCGTGGCCCCGGAGGAGCACCCAGTGCTGCTGACCGAGGCCCCCCTGAACCCCAAGGCCAACAGAGAGAAGATGACTCAGGTGAGGCTCGGCCGACGCCCGTGCTCCTCCCGTCCTTTCCCCAGTCATTTTCTGCCCGGCTTGATTTCTGACATTA
+
BBCCDFFFFFFFGGGGGGGGGGGHHHHHHHHHHHHHHGHHHGHHHGHHHHHHGGGGGHHHHHHHHHHHHHHHHGHHHGGHHHHHHHHHGGGGGHHGGGGGGGHHGGGGGGGGHHHHGGHGHHHHHHHHHHGGGGGGGGGGGGHHHHGGGGHGHHGGGGGGGGGGGGGFGGGGGGGGGGGGGGGGFFFFFFFFFFFFFDFEFFFFFFFFFFFFFFFFFFBFFFFFFFFFFFFFFFCFFF.FFFFFFEFFFF0
@M05620:45:000000000-G6HP7:1:1101:24055:10279 1:N:0:116
CATCCTGACCCTGAAGTACCCCATTGAGCATGGCATCGTCACCAACTGGGACGACATGGAGAAGATCTGGCACCACACCTTCTACAACGAGCTGCGCGTGGCCCCGGAGGAGCACCCAGTGCTGCTGACCGAGGCCCCCCTGAACCCCAAGGCCAACAGAGAGAAGATGACTCAGGTGAGGCTCGGCCGACGCCCGTGCTCCTCCCGTCCTTTCCCCAGTCATTTTCTGCCCGGCTTGATTTCTGACATTT
+
BBCCCFFFFFFFGGGGGGGGGGGHHHHHHHHHHGHHHGHFHGHHHGGHHHHHGGGGGHGHHHGH3GFFGHHHHGHHHGGHHHHHHHHHGGGGGHHGGGGGGGHHGGGDGGGGHHHHGGHHFHHHHHHGHHGGGGGGGGGGGGHGGHGGGGHGHHGGGGGGGGGGGFFFGGGGGGGGGGFFFGCFFFFFFDFFFFFA;AA?FFFFFFFADDDFFFFFFFFFF0FFFFFFFFFEFFFFFA?BFFFFFBFFFF0
@M05620:45:000000000-G6HP7:1:1101:24037:10287 1:N:0:116
CATCCTGACCCTGAAGTACCCCATTGAGCATGGCATCGTCACCAACTGGGACGACATGGAGAAGATCTGGCACCACACCTTCTACAACGAGCTGCGCGTGGCCCCGGAGGAGCACCCAGTGCTGCTGACCGAGGCCCCCCTGAACCCCAAGGCCAACAGAGAGAAGATGACTCAGGTGAGGCTCGGCCGACGCCCGTGCTCCTCCCGTCCTTTCCCCAGTCATTTTCTGCCCGGCTTGATTTCTGACATTA
+
CCCCCFFFFFFFGGGGGGGGGGGHGHFHHGHHF4FHHGHCHEHGEFHFGHHHEGGGEHHFHGHHHHHBEHFHHGGHHGFHCHFGHHGFEGEGGCFEGGGGFGHHEGGGGGGGHHHHGGHGHHHHHHHHHHGGGGGGGGGGGGHHHHGGGGHGHHGGGGGGGGGGGGGFGGGGGGGGGGGGGGFGFFFFFFFFFFFF@DFFFFFFFFFADFDFFFFFFFFFFFFFFFFFFFFFFFFFFFFFFFFFFFFFFF:
@M05620:45:000000000-G6HP7:1:1101:17156:10320 1:N:0:116
ATCTCTATCTCCTAAAAACCTGTTTAGATTTGGAGATAGACCTTCAGGTTTTTCATCATTTTCTGCATGAATTATACATTGACCACGTTCCAGCGTGGTCAGTTTGCAGCATTCTGTTATTTTGTTTGACAGAGTGTCTTGTTGAGAACATATGTAGGACATGATTTTTTCCTGCAACAGGGAAAATAAAGTATAAGTTTTAAAGATTTATTCTTTAATAAAGGATCTCAAAGCCAGCTTTAGAAAAAGGA
+
ABBBBFFFFFFFGGGGGGGGGGGHHHHHHGFFFHHHFHGHHHHHHHHHHHHGFHHHHGHHHHHHHHHGHGHHHGHHHHHHHHHHHHGHHHHHFHGGGGHHFGFGGHHHHHGGHHHHHHHHHHHHHHHGGFFHHHHHHHHHHHHHHHGHHHGGFHHHHHHHHHHHHHHHGGFHHHGHHHHHHGGGHGGHHFHGHHHHHHHHHHGGHFHHGGHHHHHHFGGHHDBFGHHHHHHFFFHHHGHHHFFHGHEGGDC
@M05620:45:000000000-G6HP7:1:1101:12507:10327 1:N:0:116
TACCTGTACTGGGGAAGCATTTGAATATCCCCCCATGGTGATGGGGACGGAGAACTGCTCCATAAACACAGGCAACGTGCCTAACTTTCCCGGGAAGATGAAGTCAAAGAGCGACTCGGAGGTTATTTTGCATCGGTGAGCCAGACAGAATGATCCGATGAGGGGTGCGAAACTATTTGAGGAAAGGAAGCACCTTTTTATTAAATTTACCTTTTAGCAATCGCCATTCCTACCCTAAAGATCGGAAGAGC
+
CCCCCFFFFFFFGGGGGGGGGGHHHHHHHHHGGGGHHHGHHHHHHGGGGGGGGHHHHHHHHHHHHHHHHHHHGHHHGHHHHHHHHHHHHHHGGGGGGHHHGHHGHHHHHHHHGGGGGGGGGCCGHHHHHHHHHHGGEEEHHHHHHGHGFGGHHHHHHGGGHHHGGEEGGGCCBGGGFFGGGGGGGFGFGGGGGGGGGGGGGGGGGGFFFFFFFFFFFFFFFFEFFFFFFFFFFFFFFFFFFFFFFFEFFFE
@M05620:45:000000000-G6HP7:1:1101:25977:10330 1:N:0:116
CATCCTGACCCTGAAGTACCCCATTGAGCATGGCATCGTCACCAACTGGGACGACATGGAGGAGATCTGGCACCACACCTTCTACAACGAGCTGCGCGTGACCCCGGAGGAGCACCCAGTGCTGCTGACCGAGGCCCCCCTGAACCCCAAGGCCAACAGAGAGAAGATGACTCAGGTGAGGCTCGGCCGACGCCCGTGCTCCTCCCGTCCTTTCCCCAGTCATTTTCTGCCCGGCTTGATTTCTGACATTA
+
CCCCCFFFFFFFGGGGGGGGGGGHHHHHHHHHHHHHHGHHHGHHHGHHHHHHGGGGGHHHHGGGHHHHHHHHHGHHHGGHHHHHHHHHGGGGGHHGGGEGGGHHGGGGGGGGHGHHGGHHHHHHHHHHHHGGGGGGGGGGGGHHHHGGGGHGHHGGGGGGGGGGGGGGGGGGGGGGGGGGGGGGFFFFFFFFFFFFCDFFFFFFFFFFFFFFFFFFFFFFFFFFFFFFFFFEFFFFFFFFFFFFFEFFFF0
@M05620:45:000000000-G6HP7:1:1101:12489:10334 1:N:0:116
TACCTGTACTGGGGAAGCATTTGAATATCCCCCCATGGTGATGGGGACGGAGAACTGCTCCATAAACACAGGCAACGTGCCTAACTTTCCCGGGAAGATGAAGTCAAAGAGCGACTCGGAGGTTATTTTGCATCGGTGAGCCAGACAGAATGATCCGATGAGGGGTGCGAAACTATTTGAGGAAAGGAAGCACCTTTTTATTAAATTTACCTTTTAGCAATCGCCATTCCTACCCTAAAGATCGGAAGAGC
+
CCCCCFFFFFFFGGGGGGGGGGHHHHHHHHHGGGGHHHHHHHHHHGGGGGGGGHHHHHHHHHHHHHHHHHHHGHHHGHHHHHHHHHHHHHHGGGGGGHHHHHGGHHHHHHHHGGGGGGGGGGCGFHHHHHHHHHGGGGEHHHHHHGHGGHGHHHHHHGGGHHHGGGFGGGGFGGGGFFGGGGGGGFGGGGGGGGGGGGGGGGGGGGFFFFFFFFFFFFFFFFEFFFFFFFFFFFFFFFFFFFFFFFEFFFF
@M05620:45:000000000-G6HP7:1:1101:20403:10387 1:N:0:116
CATCCTGACCCTGAAGTACCCCATTGAGCATGGCATCGTCACCAACTGGGACGACATGGAGAAGATCTGGCACCACACCTTCTACAACGAGCTGCGCGTGGCCCCGGAGGAGCACCCAGTGCTGCTGACCGAGGCCCCCCTGAACCCCAAGGCCAACAGAGAGAAGATGACTCAGGTGAGGCTCGGCCGACGCCCGTGCTCCTCCCGTCCTTTCCCCAGTCATTTTCTGCCCGGCTTGATTTCTGACATTA
+
CCDEEFFFFFFFGGGGGGGGGGGHHHHHHHHHHHHHHGHHHGHHHGHHHHHHGGGGGHHHHHHHGHHHHHHHHGHHHGGHHHHHHGHHGGGGGHGGGGEGGGHHGGGGGGGGHHHHGGHFHHHHHHHHHHGGGGGGGGGGGGHHHHGGGGHGHHGGGGGGGGGGGGGGGGGGGGGGGGGGGGGGFFFFFFFFFFFFCFDFFFFFFFFEFFFFFFFFFFFFFFFFFFFFFFFFFFFFFFAFFFFFFBFFFF1
@M05620:45:000000000-G6HP7:1:1101:7214:10407 1:N:0:116
AGATTACTGCAACAGTTCCCCCTGGACCTGGAAAAGTTTCTTGCCTGGCTTACAGAAGCTGAAACAACTGCCAATGTCCTACAGGATGCTACCCGTAAGGAAAGGCTCCTAGAAGACTCCAAGGGAGTAAAAGAGCTGATGAAACAATGGCAAGTAAGTCAGGCATTTCCGCTTTAGCACTCTTGTGGATCCAATTGAACAATTCTCAGCATTTGTACTTGTAACTGACAAGCCAGGGACAAAACAAAGAT
+
CCCCCFFFFFFFGGGGGGGGGGGGHHHHHHHHHHHHGHHHHHHHHHHHHHHHHHHHHHHHHHHHHHHHHHHHHHHHHHHHHHHHHHHHHHHHHHGGGGHHHHHHHHHHGHHHHHHHHHHHHHHGGFGGHHHHHEHHHHGHHDDGHHHGHHHHHGHHHHHHHHHHHHHHHHGGGGGHGHHHHHHHHFGFHHHHHHHHHGFHHHHHHHHGHHGHHHHHHHHGHCHFHHGGHHHHGGGGGGFGEFBFFGGGGGG
@M05620:45:000000000-G6HP7:1:1101:3838:10446 1:N:0:116
AAACCAAGCAGACACTCACCGCTCCCTCGCCACAGGCCAATAGTTTGTCCTCACTGAGTTGGCAACAAGTGGCTGCTGTGGCTGCCATTTTTCTGGTGATGGCCATCAGCTCCGAGGTCAGCTGGGGGGCTTTCTTTGTGTAAGCAACGAGAAACCTGAAAGAAGCATTTTTTAACTAAGTCCTGCTGAGTCATTCATGAGTTTTTAGCCGCCTTGCTTCTTCTCACAGACTCTCTACTCTCATGCCAGAA
+
BBBBBBBFBFFFFGGGGGGGGGGGGFGGGGGGGHFFGGHHHFGGFHHHHHHGHHHHHHFGHHHHHHHHHHFHFHGGHGHHHHHGGHHHHHHHHHHHHHHHHHHHHHHHHHGHHGGFGEGHFGFHEGGGGGGGGGGGGFGBFBFBFFFGCEFFFFFFFFFFFFFFFFFFFFFFFE/BFFFEFFFFFFFFFFBFFFFFFFFFFBBFFFFFFBFFFFDFBFFFFFFFFFFFFFFFFFFFFFFFFFFF/9BFFFF
@M05620:45:000000000-G6HP7:1:1101:3803:10447 1:N:0:116
AAACCAAGCAGACACTCACCGCTCCCTCGCCACAGGCCAATAGTTTGTCCTCACTGAGTTGGCAACAAGTGGCTGCTGTGGCTGCCATTTTTCTGGTGATGGCCATCAGCTCCGAGGAGAGCAGGGGGGGGTTTTTCGTGTAAGAAACAAGGAGAATGCTGGAAGAAGCATTTTTTTAAGAAGTCCTGCTGAATCAATGAGTATTTTTCAGCCTCGTTGCTTCTTCTCGCATACTTTCTCCTCTCCTAGCA
+
BBAABABFBFFFGGGFGGGGGGGCGGHHGGGGGFHGGGDHHGHHHFHHHHHHHHHHHHHHHHHHHHFHFDGHGHFFFHHGHGHGGHHHHHHHHHHHHHGHHHGHHHHHHHHHHGG/E/?//?2B//BDG--9-.;A/-;.:.///;/;/;..A..:///9//;BF.B//9;BF//--;/////;/;FF/////;///;/:B9//;F///:;FF...;;.AFFFF/9B/..-../9//;B///.;//////9
@M05620:45:000000000-G6HP7:1:1101:3822:10456 1:N:0:116
AAACCAAGCAGACACTCACCGCTCCCTCGCCACAGGCCAATAGTTTGTCCTCACTGAGTTGGCAACAAGTGGCTGCTGTGGCTGCCATTTTTCTGGTGATGGCCATCAGCTCCGAGGTCAGCTGGGGGGCTTTCTTTGTGTAAGCAACGAGAAACCTGAAAGAAGCATTTTTTAACTAAGTCCTGCTGAGTCATTCATGAGTTTTTAGCCGCCTTGCTTCTTCTCACAGACTCTCTACTCTCATGCCAGAA
+
CCCCDDDFDFFFGGGGGGGGGGGGGGHHGGGGGHHHGGHHHGHHHHHHHHHHHHHHHHHHHHHHHHHHHHHHGHGGHHHHHHHGGHHHHHHHHHHHHHHHHHHHHHHHHHHHHGGGGGHHHHHHHGGGGGGGGGGGGGGGGGGGGGGGGGFFFFFFFFFFFFFFFFFFFFFFFFFFFFFFFFFFFFFFFFFFFFFFFFFFFFFFFFFFFFFFFFFFFFFFFFHHFFFFFFFFFFFFFFFFFFFFBFFFFFF
@M05620:45:000000000-G6HP7:1:1101:7279:10460 1:N:0:116
ATCTCTATCTCCTAAAAACCTGTTTAGATTTGGAGATAGACCTTCAGGTTTTTCATCATTTTCTGCATGAATTATACATTGACCACGTTCCAGCGTGGTCAGTTTGCAGCATTCTGTTATTTTGTTTGACAGAGTGTCTTGTTGAGAACATATGTAGGACATGATTTTTTCCTGCAACAGGGAAAATAAAGTATAAGTTTTAAAGATTTATTCTTTAATAAAGGATCTCAAAGCCAGCTTTAGAAAAAGGA
+
CCCCCFFFFFFFGGGGGGGGGGGHHHHHHHHHHFHFHHHHHHHHHHHHHHHGGHHHHHHIHHHHHHHHHGHHHHHGHHHHHHHHHHGHHHHHHHGGGGHHHHGHHHHHHHHHHHHHHHFHHHHHHHHHGHGHHHFHHHHHHHHHHHGHHHGHHHHHHHHHHHHHHHHHHGHHHHGGHHHHHGGGHHHGGHHDGHHHHGHHHGGHHGHHHHHHHHHHHGHFHHHHHHHHHGHGGHHHHGHHHGHHHGFFFGH
@M05620:45:000000000-G6HP7:1:1101:7256:10462 1:N:0:116
ATCTCTATCTCCTAAAAACCTGTTTAGATTTGGAGATAGACCTTCAGGTTTTTCATCATTTTCTGCATGAATTATACATTGACCACGTTCCAGCGTGGTCAGTTTGCAGCATTCTGTTATTTTGTTTGACAGAGTGTCTTGTTGAGAACATATGTAGGACATGATTTTTTCCTGCAACAGGGAAAATAAAGTATAAGTTTTAAAGATTTATTCTTTAATAAAGGATCTCAAAGCCAGCTTTAGAAAAAGGA
+
CCCCDFFFFFFFGGGGGGGGGGHHHHHHHHHHHFHHHHHHHHHHHHHHHHHGGHHHHHHIHHIHIHHHHHHHHHHHHHHHHHHHHHGHHHHHHHGGGGHHHHHHHHHHHHHHHHHHHHHHHHHHHHHHHHHHHHHHHHHHHHHHGHHHHHHHHHHHHHHHHHHHHHHHHGHHHHHHHHHHHGGHHHHHHHHHHHHHHHHHHHHHHHHHHHHHHHHHHHHHHHHHHHHHHHHHHHHHHGHHHHHHHFHHGGH
@M05620:45:000000000-G6HP7:1:1101:7426:10471 1:N:0:116
ATCTCTATCTCCTAAAAACCTGTTTAGATTTGGAGATAGACCTTCAGGTTTTTCATCATTTTCTGCATGAATTATACATTGACCACGTTCCAGCGTGGTCAGTTTGCAGCATTCTGTTATTTTGTTTGACAGAGTGTCTTGTTGAGAACATATGTAGGACATGATTTTTTCCTGCAACAGGGAAAATAAAGTATAAGTTTTAAAGATTTATTCTTTAATAAAGGATCTCAAAGCCAGCTTTAGAAAAAGGA
+
CCCCCFFFFFFFGGGGGGGGGGHHHHHHHHHHHGHHHHHHHHHHHHHHHHHGGHHHHHHHIHIHHHHHHHHHHHHHHHHHHHHHHHGHHHHHHHGGGGHHHHHHHHHGHHHHHHHHHHHHHHHHHHHHGHHHHHGHHHHHHHHHHHHHHHHHHHHHHHHHHHHHHHHHHGHHHHHHHHGHHGGGHHHHGHHHHHHHHHHHHGGHHGHHHHHHHHHHHHHHHGHHHHHHHFHGHHHHHGHHHHGHHHGHGGH
@M05620:45:000000000-G6HP7:1:1101:7411:10484 1:N:0:116
ATCTCTATCTCCTAAAAACCTGTTTAGATTTGGAGATAGACCTTCAGGTTTTTCATCATTTTCTGCATGAATTATACATTGACCACGTTCCAGCGTGGTCAGTTTGCAGCATTCTGTTATTTTGTTTGACAGAGTGTCTTGTTGAGAACATATGTAGGACATGATTTTTTCCTGCAACAGGGAAAATAAAGTATAAGTTTTAAAGATTTATTCTTTAATAAAGGATCTCAAAGCCAGCTTTAGAAAAAGGA
+
CCCCDFFFFFFFGGGGGGGGGGHHHHHHHHHHHHHHHHHHHHHHHHHHHHHGGHHHHIHHHIIIHHHHHHHHHHHHHHHHHHHHHHGHHHHHHHGGGGHHHHHHHHHHHHHHHHHHHHHHHHHHHHHHHHHHHHHHHHHHHHHHGHHHHHHHHHHHHHHHHHHHHHHHHGHHHHHHHHHHHGGHHHHHHHHHHHHHHHHHHHHHHHHHHHHHHHHHHHHHHHHHHHHHHHHHHHHHHGHHHHGHHHHHGGH
@M05620:45:000000000-G6HP7:1:1101:21254:10484 1:N:0:116
TACCTGTACTGGGGACGCGTGTAGCAATCGCCATTCCTACCCTAAAGATCGGAAGAGCACACGTCTGAACTCCAGTCACTCCGCGAAATCTCGTATGCCGTCTTCTGCTTGAAAAAAAAAAAAAAATCCAACATAAAAACAACTTCTTTCCTCCCCTTTCTCACAACACCAAACTAATTTTGGTACAACCTTTCTTGTTGCAATTCTACAAGGCAACTCACGACGATCTAATTTGATTTCCCTACCTTCCC
+
EEDEEFFFFFFFGGGGGGGEGGHHHHHHHGGGGGHHHHHHHHHHHHHEHHHGGGGHHHGHHHGHGHGHHHHHHHHHHHHHHHGGGGGGHHHHHGGHHHHGGGHGHHHGHHHGHHHHGGGGF>>-<<.0000:./111:0<...0111111<11/../.01111100........01<1111:-<:1110./0:<11111.1011011111<09<.../000..---<.<111111<1111:01<:.010/<
@M05620:45:000000000-G6HP7:1:1101:7427:10491 1:N:0:116
ATCTCTATCTCCTAAAAACCTGTTTAGATTTGGAGATAGACCTTCAGGTTTTTCATCATTTTCTGCATGAATTATACATTGACCACGTTCCAGCGTGGTCAGTTTGCAGCATTCTGTTATTTTGTTTGACAGAGTGTCTTGTTGAGAACATATGTAGGACATGATTTTTTCCTGCAACAGGGAAAATAAAGTATAAGTTTTAAAGATTTATTCTTTAATAAAGGATCTCAAAGCCAGCTTTAGAAAAAGGA
+
BCCCCFFFFFFFGGGGGGGGGGHHHHHHHHHHHGHHHHHGHHHHHHHHHHHGGHHHHHIIIHIHHHHHHHHHHHHHHHHHHHHGHHGHHHHHHHGGGGHHHHHHHHHGHHHHHHHHHHHHHHHHHHHHGHGHHHHHHHHHHHHHHHHHHHHHHHHHHHHHHHHHHHHHHGHHHHHHHHHHHGGHGHGGHHHHFHHHHHHHHGGHHHHHHHHHHHHHHHHHHHHHHHHHHGHGGHHHHGHHHHHHHGHHGGF
@M05620:45:000000000-G6HP7:1:1101:12179:10546 1:N:0:116
CATCCTGACCCTGAAGTACCCCATTGAGCATGGCATCGTCACCAACTGGGACGACATGGAGAAGATCTGGCACCACACCTTCTACAACGAGCTGCGCGTGGCCCCGGAGGAGCACCCAGTGCTGCTGACCGAGGCCCCCCTGAACCCCAAGGCCAACAGAGAGAAGATGACTCAGGTGAGGCTCGGCCGACGCCCGTGCTCCTCCCGTCCTTTCCCCAGTCATTTTCTGCCCGGCTTGATTTCTGACATTT
+
BBABBFFFFFFFCAFFGGGGGG?GHHHHHGHHCFFHHEHG2EHG2FHFGHFHEGGGGFHFF3AGFHHH5GG2GGHHHGGHHHHHHGHHEFGGEGHCEEGGCEGHGGC@?CFDHHHHGGHFHGDD<GGDGHC<@CDGGGGGGC/FHHGGD..CCHAFGG/BFBGEB;FGFBFGGGFGGGGGFCCFBBEF;BBBBBB-;;A.BFFFFFDFDFDFFFFFFF.BF/BFFFFFFFFF.9BBB?.BFBFF//;/;F/
@M05620:45:000000000-G6HP7:1:1101:12177:10566 1:N:0:116
CATCCTGACCCTGAAGTACCCCATTGAGCATGGCATCGTCACCAACTGGGACGACATGGAGAAGATCTGGCACCACACCTTCTACAACGAGCTGCGCGTGGCCCCGGAGGAGCACCCAGTGCTGCTGACCGAGGCCCCCCTGAACCCCAAGGCCAACAGAGAGAAGATGACTCAGGTGAGGCTCGGCCGACGCCCGTGCTCCTCCCGTCCTTTCCCCAGTCATTTTCTGCCCGGCTTGATTTCTGACATTA
+
DCDDDFFFFFFFGGGGGGGGGGGHHHHHHHHHHHHHHGHHHGHHHGHHHHHHGGGGGHHHHHHHHHHHHHHHHGHHHGGHHHHHHHHHGGGGGHHGGGEGGGHHGGGGGGGGHHHHGGHHHHHHHHHHHHGGGGGGGGGGGGHHHHGGGGHGHHGGGGGGGGGGGGGGGGGGGGGGGGGGGGGGFFFFFFFFFFFFBFDFFFFFFFFFFFFFFFFFFFFFFFFFFFFFFFFFFFFFFFFFFFFFFFFFFF0
@M05620:45:000000000-G6HP7:1:1101:18367:10580 1:N:0:116
AGATTACTGCAACAGTTCCCCCTGGACCTGGAAAAGTTTCTTGCCTGGCTTACAGAAGCTGAAACAACTGCCAATGTCCTACAGGATGCTACCCGTAAGGAAAGGCTCCTAGAAGACTCCAAGGGAGTAAAAGAGCTGATGAAACAATGGCAAGTAAGTCAGGCATTTCCGCTTTAGCACTCTTGTGGATCCAATTGAACAATTCTCAGCATTTGTACTTGTAACTGACAAGCCAGGGACAAAACAAAGAT
+
BABBBFFFDFDFGGGGGGGGGGGGHHHHHHHHHHHHHHHHHHHHHHHHHHHHHHHHHHHHHHHHHHHHHHHHHHHHHHHHHHHHHHHHHHDHHHGGEGHHHHHHHHHHGHHHHHHHHHHHEHDFEFEEHEGHHGHHHHHHH2FHHHHHHHHHHGHHHHHHHHHHHHHHHHGGGGGHHHHHHHHHHHHGHHHHGGHHHHHHHHHHHHHHHHHHHHHHHHHHHHHHHHHHHHHGHGGEGGGGEFCFGGGGFGF
@M05620:45:000000000-G6HP7:1:1101:7143:10588 1:N:0:116
ATCTCTATCTCCTAAAAACCTGTTTAGATTTGGAGATAGACCTTCAGGTTTTTCATCATTTTCTGCATGAATTATACATTGACCACGTTCCAGCGTGGTCAGTTTGCAGCATTCTGTTATTTTGTTTGACAGAGTGTCTTGTTGAGAACATATGTAGGACATGATTTTTTCCTGCAACAGGGAAAATAAAGTATAAGTTTTAAAGATTTATTCTTTAATAAAGGATCTCAAAGCCAGCTTTAGAAAAAGGA
+
CCCCDFFFFFFFGGGGGGGGGGHHHHHHHHHHHHHHHHHHHHHHHHHHHHHGGHHHHHIHHHIHIHHHHHHHHHHHHHHHHHHHHHGHHHHHHHGGGGHHHHHHDGHGHHHHHHHHHHHHHHHHHHHHGHHHHHHHHHHHHHHHHHHHHHHHHHHHHHHHHHHHHHHHHGHHHHHHHHHHHGGHHHHHGHHHHHHHHHHHHHGHHHHHHHHHHHHHHHHHHHHHHHHHHFHHHHHHHGHHHHGHGHHHGGH
@M05620:45:000000000-G6HP7:1:1101:7144:10614 1:N:0:116
ATCTCTATCTCCTAAAAACCTGTTTAGATTTGGAGATAGACCTTCAGGTTTTTCATCATTTTCTGCATGAATTATACATTGACCACGTTCCAGCGTGGTCAGTTTGCAGCATTCTGTTATTTTGTTTGACAGAGTGTCTTGTTGAGAACATATGTAGGACATGATTTTTTCCTGCAACAGGGAAAATAAAGTATAAGTTTTAAAGATTTATTCTTTAATAAAGGATCTCAAAGCCAGCTTTAGAAAAAGGA
+
BCCCCFFFFFFFGGGGGGGGGGHHHHHHHHHHHFHHHHHHHHHHHHHHHHHGGHHHHHHHHHIIIHHHHHHHHHHHHHHHHHHHHHGGHHHHHHGGGGHHHHHHHHHGHHHHHHHHHHHHHHHHHHHHHHHHHHHHHHHHHHHHHHHHHHHHHHGHHHHHHHHHHHHHHGHHHHHHHHGHHGGHHHHHHHHHHHHHHHHHHHHHHHHHHHHHHHHHHGHHHHHHHHHHHHHHHHHHHGHHHHGHFHGHGGG
@M05620:45:000000000-G6HP7:1:1101:14791:10735 1:N:0:116
CATCCTGACCCTGAAGTACCCCATTGAGCATGGCATCGTCACCAACTGGGACGACATGGAGAAGATCTGGCACCACACCTTCTACAACGAGCTGCGCGTGGCCCCGGAGGAGCACCCAGTGCTGCTGACCGAGGCCCCCCTGAACCCCAAGGCCAACAGAGAGAAGATGACTCAGGTGAGGCTCGGCCGACGCCCGTGCTCCTCCCGTCCTTTCCCCAGTCATTTTCTGCCCGGCTTGATTTCTGACATTA
+
DDDDDFFFFFFFGGGGGGGGGGGHHHHHHHHHHHHHHGHHHGHHHGHHHHHHGGGGGHHHHHHHHHHHHHHHHGHHHGGHHHHHHHHHGGGGGHHGGGEGGGHHGGGGGGGGHHHHGGHHHHHHGHHHHHGGGGGGGGGGGGHHHHGGGDHGHHGGGGGGGGGGGGGGGGGGGGGGGGGGGGGGFFFFFDFFFFFC@DD?FFFFFFFEDFFFFFFFFFFBF0FFFFFFFFFF?=ACFF:BFFFFF0FFFF0
@M05620:45:000000000-G6HP7:1:1101:3912:10792 1:N:0:116
TACCTGTACTGGGGAAGCATTTGAATATCCCCCCATGGTGATGGGGACGGAGAACTGCTCCATAAACACAGGCAACGTGCCTAACTTTCCCGGGAAGATGAAGTCAAAGAGCGACCACAGCTCTTCGGAGGTTATTTTGCATCGGGGAGCCAGACAGAATGATCCGATGAGGGGTGCGAAACTATTTGAGGAAAGGAAGCACCTTTTTATTAAATTTACCTTTTAGCAATCGCCATTCCTACCCTAAAGAT
+
A1AAABDDFF3B1AFEAAGFGGE3AABBEA1AAEEBEF1BDBA1/AAA///A/ABFBEGDA1D2@FG@BGE//FBFEG//>BGFGF@GDHHEEE/EEAHGH1<GF>FGHHCBEB?/<<G0/F<1F1<CECC/01?<GF111>1E.--A@CAG.<<CH/GCC0:;:C.;.;CCAA99AAG--9;FGGGFGGG0C/9--/--/;A9/9BFABFBB/;F/F/;/://B/B/:9/9-BBE/F/B/F--9BFFFF9
@M05620:45:000000000-G6HP7:1:1101:15166:10806 1:N:0:116
ATCTCTATCTCCTAAAAACCTGTTTAGATTTGGAGATAGACCTTCAGGTTTTTCATCATTTTCTGCATGAATTATACATTGACCACGTTCCAGCGTGGTCAGTTTGCAGCATTCTGTTATTTTGTTTGACAGAGTGTCTTGTTGAGAACATATGTAGGACATGATTTTTTCCTGCAACAGGGAAAATAAAGTATAAGTTTTAAAGATTTATTCTTTAATAAAGGATCTCAAAGCCAGCTTTAGAAAAAGGA
+
ACCCCFFFFFFFGGGGGGGGGGHHHHHHHHHHHGGHHHHHHHHHGHHHHHHGGHHHHHIHHIIIHGHHHHHHHHHHHHHHHHGHHHGHHHHHHHGGGGHHHHHHHHHGHHHHHHHHHHHHHHHHHHHHHHHHHHGHHHHHHHHHHHHHHHHHHHHHHHHFGHHHHHHHGGHHHHGHHHHHHGGGHHHHGHHHHGHHHHGHHHGHHHHHHHHHHHHHHHHHHHHHFHHHHGHHHGHHHGHHHGHHHHHHGGH
@M05620:45:000000000-G6HP7:1:1101:3902:10813 1:N:0:116
TACCTGTACTGGGGAAGCATTTGAATATCCCCCCATGGTGATGGGGACGGAGAACTGCTCCATAAACACAGGCAACGTGCCTAACTTTCCCGGGAAGATGAAGTCAAAGAGCGACCACAGCTCTTCGGAGGTTATTTTGCATCGGTGAGCCAGACAGAATGATCCGATGAGGGGTGCGAAACTATTTGAGGAAAGGAAGCACCTTTTTATTAAATTTACCTTTTAGCAATCGCCATTCCTACCCTAAAGAT
+
CCCCCFFFFFFFGGGGGGGGGGHHHHHHHHHGGGGHHHFHHHHHHGGGGGGGGHHHHHHHHHHHHHHHHHHHGHHHGHHHHHHHHHHHHHHGGGGGGHHHHHHHHHHHHHHHGGGGGHHHHHHGHHHGGGGEHHHHHHHHHHHGGFFEHGHHHGGHHHHHHHHHHHEGGHHHGGDEGGEGGGGFGGGGEGFFFGFFFFGGGGFFFFFFFFFFFBFFFFFFFFFFFFFFFFFFFFFAFFFFFFAFFFFFFFF
@M05620:45:000000000-G6HP7:1:1101:15152:10818 1:N:0:116
ATCTCTATCTCCTAAAAACCTGTTTAGATTTGGAGATAGACCTTCAGGTTTTTCATCATTTTCTGCATGAATTATACATTGACCACGTTCCAGCGTGGTCAGTTTGCAGCATTCTGTTATTTTGTTTGACAGAGTGTCTTGTTGAGAACATATGTAGGACATGATTTTTTCCTGCAACAGGGAAAATAAAGTATAAGTTTTAAAGATTTATTCTTTAATAAAGGATCTCAAAGCCAGCTTTAGAAAAAGGA
+
DDDDDFFFFFFFGGGGGGGGGGHHHHHHHHHHHHHHHHHHHHHHHHHHHHHGGHHHHHHHIHIIHHHHHHHHHHHHHHHHHHHHHHGHHHHHHHGGGGHHHHHHHHHHHHHHHHHHHHHHHHHHHHHHHHHHHHHHHHHHHHHHHHHHHHHHHHHHHHHHHHHHHHHHHGHHHHHHHHHHHGGHHHHHHHHHHHHHHHHHHHHHHHHHHHHHHHHHHHHHHHHGHHHHHHHHHHHHHGHHHHHHHHHHGGH
@M05620:45:000000000-G6HP7:1:1101:6807:10827 1:N:0:116
TACCTGTACTGGGGAAGCATTTGAATATCCCCCCATGGTGATGGGGACGGAGAACTGCTCCATAAACACAGGCAACGTGCCTAACTTTCCCGGGAAGATGAAGTCAAAGAGCGACCACAGCTCTTCGGAGGTTATTTTGCATCGGTGAGCCAGACAGAATGATCCGATGAGGGGTGCGAAACTATTTGAGGAAAGGAAGCACCTTTTTATTAAATTTACCTTTTAGCAATCGCCATTCCTACCCTAAAGAT
+
CCCCCFFFFFFFGGGGGGGGGGHHHHHHHHHGGGGHHGFGHHHHHGGGGGGGGHHHHHHHHHHHHHHHHHHHGHHHGHHHHHHHHHHHHHHGGGGGGHHHHHHHHHHHHHHHGGGGGHHHHHHHHHHGGGGEHFHHHHHHGHHGGGGEHGHHHHGHHHGHHHHHHHFGGHHHGG:EFGEDGFGGGGGGGGGFFBAFFGFGFFFFFFFFFFFFBBFFFFFFFFFFFFFFFFFFFFFEFFFFFFFFFFFFFFF
@M05620:45:000000000-G6HP7:1:1101:6827:10836 1:N:0:116
TACCTGTACTGGGGAAGCATTTGAATATCCCCCCATGGTGATGGGGACGGAGAACTGCTCCATAAACACAGGCAACGTGCCTAACTTTCCCGGGAAGATGAAGTCAAAGAGCGACCACAGCTCTTCGGAGGTTATTTTGCATCGGTGAGCCAGACAGAATGATCCGATGAGGAGTGCGAAACTATTTGAGGAAAGGAAGCACCTTTTTATTAAATTTACCTTTTAGCAATCGCCATTCCTACCCTAAAGAT
+
CCCDCFFFFFFFGGGGGGGGGGHHHHHHHHHGGGGHHHGHGHHHHGGGGGGGGHHHHHHHHHHHHHHHHHHHGHHHGHHHHHHHHHHHHHHGGGGGGHHHHHHHHHHHHHHHGGGGGHHHHHHHHHHGGGGCHHHHHHHHHHHGGEGGHHHHHHGHHHHHHHHHHHGGGHHHEEGHHGFGGGGGGGGHGGGFFGGGGGGGGGGGGGGGGGGFFFFFFB<FFFFFFFFFFFFFFFFFFFFFFFFFFFFFFFF
@M05620:45:000000000-G6HP7:1:1101:6816:10853 1:N:0:116
TACCTGTACTGGGGAAGCATTTGAATATCCCCCCATGGTGATGGGGACGGAGAACTGCTCCATAAACACAGGCAACGTGCCTAACTTTCCCGGGAAGATGAAGTCAAAGAGCGACCACAGCTCTTCGGAGGTTATTTTGCATCGGTGAGCCAGACAGAATGATCCGATGAGGGGTGCGAAACTATTTGAGGAAAGGAAGCACCTTTTTATTAAATTTACCTTTTAGCAATCGCCATTCCTACCCTAAAGAT
+
ABBBBFFFFFFFG2FECGGGGGHHHHHHHHHGGGGHHHGHHHHCFGGGGGGGGHHHHHHHHHHHHFHHHHGGGHHHGHGHHHHHHHHHHHHGGGGG?HGHHHHHHBHHHHGHCGGGCGHGHHHHHHHGGGG?F1GHHHHHGHHGGGGGHHHGHHGHHHHHHHHHHHCGGHHB.AEFGGADADGGGGGGGEEBFFFGGCFGEGEFFFFFEFFB//BFFFFFFFFFFBFFFFFFEFAAFFFFFFFFFFF//9F
@M05620:45:000000000-G6HP7:1:1101:19712:10869 1:N:0:116
AAACCAGAAGACATGAGGTCAGCTAGATCGGAAGAGCACACGTCTGAACTCCAGTCACTCCGCGAAATCTCGTATGCCGTCTTCTGCTTGAAAAAAAAAAAAAAAAACTACAACCTACCATCATTATCACTCAAGATAATAATACCACCCAATTTCATCAATTCTTCTACCAAGAACTACCTTCTACTAATCCCACACTTCTTCACTCCCCTCTGCCATACAAAACCCCACTCTTAGACCTACGACAACAC
+
CCCCCCCFFFFFGGGGGGGGGGHHGHHHHHGGGGHHHHHHHGHHHGH5GHHHHHHHHHHHHGGGGGGHHHHHFGHHHHGGGHGHHHHHHHHHGHHGGGGG<//<//->111111<010.000<000000000/0000000:0000000..../00000009000000900000.://000/00000000000099;../0:0000000/;./:/000000;000......../000000000/...--..:
@M05620:45:000000000-G6HP7:1:1101:5644:10916 1:N:0:116
AAACCAGAAGACATGAGGTCAGCTAGATCGGAAGAGCACACGTCTGAACTCCAGTCACTCCGCGAAATCTCGTATGCCGTCTTCTGCTTGAAAAAAAAAAAAAACAACAACAGCCAACAGATCTTCTGCGCCTATTTTGAATCGTTGATCCCGTTCGTAGTATCCTCTGATGGGAGTGCACCTATTTTAGGACAGTACGTCCCTTTTCATCAACTTGCCCTCTCATCAATCTCACATACTCTCCTACATAT
+
AABCBABFFFFFGGGGGGFGGGHHHHHHHHGGGGHHHGHGHGHHHGHHHHHHHHGHFHHHHGGGGGGGFGHGFEHHHHGEEHGHHHHHHHHGGGFGEGGCB<///?F//?//00/0>.<00111=<111--...=00==<000...:.000/.../../..090B0000;000:/;..000///00900/00/;./:9A/:.9/////;B///////9///.;///9/;://;9//9://;////9//:/:
@M05620:45:000000000-G6HP7:1:1101:17537:10924 1:N:0:116
CATCCTGACCCTGAAGTACCCCATTGAGCATGGCATCGTCACCAACTGGGACGACATGGAGAAGATCTGGCACCACACCTTCTACAACGAGCTGCGCGTGGCCCCGGAGGAGCACCCAGTGCTGCTGACCGAGGCCCCCCTGAACCCCAAGGCCAACAGAGAGAAGATGACTCAGGTGAGGCTCGGCCGACGCCCGTGCTCCTCCCGTCCTTTCCCCAGTCATTTTCTGCCCGGCTTGATTTCTGACATTA
+
CCDDDFFFFFFFGGGGGGGGGGGHHHHHHHHHHHHHHGHHHGHHHGHHHHHHGGGGGHHHHHHHHHHHHHHHHGHHHGGHHHHHHHHHGGGGGHHGGGGGGGHHGGGGGGGGHHHHGGHHHHHHHHHHHHGGGGGGGGGGGGHHHHGGGGHGHHGGGGGGGGGGGGGGGGGGGGGGGGGGGGGGFFFFFFFFFFFFFFFFFFFFFFFFFFFFFFFFFFFFFFFFFFFFFFFFFFFFFFFFFFFFFBFFFF0
@M05620:45:000000000-G6HP7:1:1101:17518:10928 1:N:0:116
CATCCTGACCCTGAAGTACCCCATTGAGCATGGCATCGTCACCAACTGGGACGACATGGAGAAGATCTGGCACCACACCTTCTACAACGAGCTGCGCGTGGCCCCGGAGGAGCACCCAGTGCTGCTGACCGAGGCCCCCCTGAACCCCAAGGCCAACAGAGAGAAGATGACTCAGGTGAGGCTCGGCCGACGCCCGTGCTCCTCCCGTCCTTTCCCCAGTCATTTTCTGCCCGGCTTGATTTCTGACATTT
+
CCCCCFFFFFFFGGGGGGGGGGGHHHHHGHHHHHGHHGHHHGHHHGHHHHHHGGGGGHHHHHHHHHHHHHHHHGHHGGGHHHHHHHHHGFGGGHHGGGGGGGHHGGGGGGGGHHHHGGHHGHHHHHHHHHGFGGGGGGGGGGGHHHGGDEHGGHEGGGGGGFGEGGGGGGGGGGGGGGGGGGGGFFFFFFFFFFFF:9:EFFFFFFFEFFDFFFFFFFDFFFFBFFFFFFFFFFFFAAABFFFFF0FFFF0
@M05620:45:000000000-G6HP7:1:1101:26298:10940 1:N:0:116
CATCCTGACCCTGAAGTACCCCATTGAGCATGGCATCGTCACCAACTGGGACGACATGGAGAAGATCTGGCACCACACCTTCTACAACGAGCTGCGCGTGGCCCCGGAGGAGCACCCAGTGCTGCTGACCGAGGCCCCCCTGAACCCCAAGGCCAACAGAGAGAAGATGACTCAGGTGAGGCTCGGCCGACGCCCGTGCTCCTCCCGTCCTTTCCCCAGTCATTTTCTGCCCGGCTTGATTTCTGACATTA
+
CCDDDFFFFFFFGGGGGGGGGGGHHHHHHHHHHHHHHGHHHGHHHGHHHHHHGGGGGHHHHHHHHHHHHHHHHGHHHGGHHHHHHHHHGGGGGHHGGGGGGGHHGGGGGGGGHHHHGGHGHHHHHHHHHHGGGGGGGGGGGGHHHHGGGGHGHHGGGGGGGGGGGGGGGGGGGGGGGGGGGGGGFFFFFFFFFFFDCFDFFFFFFFFEFFFFFFFFFFFFFFFFFFFFFFFFFFFFFFFFFFFFFEFFFF0
@M05620:45:000000000-G6HP7:1:1101:15836:10954 1:N:0:116
TACCTGTACTGGGGAAGCATTTGAATATCCCCCCATGGTGATGGGGACGGAGAACTGCTCCATAAACACAGGCAACGTGCCTAACTTTCCCGGGAAGATGAAGTCAAAGAGCGACTCGGAGGTTATTTTGCATCGGTGAGCCAGACAGAATGATCCGATGAGGGGTGCGAAACTATTTGAGGAAAGGAAGCACCTTTTTATTAAATTTACCTTTTAGCAATCGCCATTCCTACCCTAAAGATCGGAAGAGC
+
CDDDDFFFFFFFGGGGGGGGGGHHHHHHHHHGGGGHHHFHHHHHHGGGGGGGGHHHHHHHHHHHHHHHHHHHGHHHGHHHHHHHHHHHHHHGGGGGGHHHHHHHHHHHHHHHGGGGGGGGGGCGHHHHHHHHHHGGEGGHHHHHHGHHHHHHHHHHHGGGHHHGGCEGGGGCGGGGCFFFGGGGGFGFGGGGGGFGGGGGHGGGGGFFFFFFHFFFFFFFFFFFFFFFFFFFFFFFFFFFFFFFFDFFFFF
@M05620:45:000000000-G6HP7:1:1101:5426:10988 1:N:0:116
ATCTCTATCTCCTAAAAACCTGTTTAGATTTGGAGATAGACCTTCAGGTTTTTCATCATTTTCTGCATGAATTATACATTGACCACGTTCCAGCGTGGTCAGTTTGCAGCATTCTGTTATTTTGTTTGACAGAGTGTCTTGTTGAGAACATATGTAGGACATGATTTTTTCCTGCAACAGGGAAAATAAAGTATAAGTTTTAAAGATTTATTCTTTAATAAAGGATCTCAAAGCCAGCTTTAGAAAAAGGA
+
CCCCCFFFFFFFGGGGGGGGGGHHHHHHHHHHHHHHHHHHHHHHHHHHHHHGGHHHHHHHHHHHIHHHHHHHHHHHHHHHHHHHHHGHHHHHHHGGGGHHHHHHHHHHHHHHHHHHHHHHHHHHHHHHHHHHHHHHHHHHHHHHHHEHHHHHHHHHHHHHHHHHHHHHHGHHHHHHHHHHHGGHGGGHHHHHHHHHHGHHHHHHHHHHHHHHHHHHHHHHHHHHGHHHHHHHHHHHHGHHHHHHHGGHGGH
@M05620:45:000000000-G6HP7:1:1101:24221:11011 1:N:0:116
CATCCTGACCCTGAAGTACCCCATTGAGCATGGCATCGTCACCAACTGGGACGACATGGAGAAGATCTGGCACCACACCTTCTACAACGAGCTGCGCGTGGCCCCGGAGGAGCACCCAGTGCTGCTGACCGAGGCCCCCCTGAACCCCAAGGCCAACAGAGAGAAGATGACTCAGGTGAGGCTCGGCCGACGCCCGTGCTCCTCCCGTCCTTTCCCCAGTCATTTTCTGCCCGGCTTGATTTCTGACATTA
+
CCCCCFFFFFFFGGGGGGGGGGGHHHHHHHHHHHHHHGHHHGHHHGHHHHHHGGGGGHHHHHHHHHHHHGHHHGHHHGGHHHHHHHHHGGGGGHHGGGGGGGHHGGGGGGGGHHHHGGHHHHHHHHHGHHGGGGGGGGGGGGHHHHGGGGHGHHGGGGGGFGGGGGGGGGGGGGGGGGGGGG?FFFFFFDFFFFFFFFFFFFFFFFFEDFDFFFFFFFFBF9FFFFFFFFFFDFFFFF.FFFFFF0B9FF0
@M05620:45:000000000-G6HP7:1:1101:10501:11011 1:N:0:116
ACCTGTACTGGGGAAGCATTTGAATATCCCCCCATGGTGATGGGGACGGAGAACTGCTCCATAAACACAGGCAACGTGCCTAACTTTCCCGGGAAGATGAAGTCAAAGAGCGACCACAGCTCTTCGGAGGTTATTTTGCATCGGTGAGCCAGACAGAATGATCCGATGAGGGGTGCGAAACTATTTGAGGAAAGGAAGCACCTTTTTATTAAATTTACCTTTTAGCAATCGCCATTCCTACCCTAAAGATC
+
BBBBBFFF5D4AEA?EGGFGFGHHHHHHHHGGGGHHHGFFHHHHGGEGGFGGGHHHHHHHHHHHHHGHEHHGGFH>BBFGHGHHEHHGHHGGGGGGHHHGGHGHHHHHHHHGCGGCHHHHHHHHHHGDGGGHHHHHHHHHHHGGGGGFCFCHHGHGHHHHHHHHHGGGHHHGGGGGGCBGGGFGGGG0C/9FFGFGE?EFFFFFFFFFFFFFFFFFFFFFFFFFFFFFFF?EDDFFFFFFFFFFFFBFFFF
@M05620:45:000000000-G6HP7:1:1101:24242:11012 1:N:0:116
CATCCTGACCCTGAAGTACCCCATTGAGCATGGCATCGTCACCAACTGGGACGACATGGAGAAGATCTGGCACCACACCTTCTACAACGAGCTGCGCGTGGCCCCGGAGGAGCACCCAGTGCTGCTGACCGAGGCCCCCCTGAACCCCAAGGCCAACAGAGAGAAGATGACTCAGGTGAGGCTCGGCCGACGCCCGTGCTCCTCCCGTCCTTTCCCCAGTCATTTTCTGCCCGGCTTGATTTCTGACATTA
+
CCCCCFFFFFFFGGGGGGGGGGGHHHGHHHHHHHCGHGHHHGHHHGHH3FGHGGGFGHHFHHHHHHHHHHHHHGHHHGGHHHHHHHHHGGGGGHHGGGGGGGHHGGGGGGGGHHHHGGHGHHHHHHHFGHGGGGFGGGGGGGHFHHGGGGHGHHGFGGGGGGGGBFFFGGGGGFGGGGFGGEFGFFFFF9DFAFFFF?DEFFFFFFDAAFDFFFFFF/ABF:FFFFFFFEFEFFFDFA.BFFFFFBF0BF0
@M05620:45:000000000-G6HP7:1:1101:13288:11020 1:N:0:116
CATCCTGACCCTGAAGTACCCCATTGAGCATGGCATCGTCACCAACTGGGACGACATGGAGAAGATCTGGCACCACACCTTCTACAACGAGCTGCGCGTGGCCCCGGAGGAGCACCCAGTGCTGCTGACCGAGGCCCCCCTGAACCCCAAGGCCAACAGAGAGAAGATGACTCAGGTGAGGCTCGGCCGACGCCCGTGCTCCTCCCGTCCTTTCCCCAGTCATTTTCTGCCCGGCTTGATTTCTGACATTA
+
CCCCCFFFFFFFGGGGGGGGGGGHGHHHHHHHHHCHHGHHHGHEHGHHHHHHGGGEGHHFHHHGHGHHHGHEHGGHHGGHHHHHHHHHGGGGGHHCGGGGGEHHGGGGGGGGHEHHGGHFHHGHHFHHHHGGGGGGGGGGGGHFHHGGGGGGHHFGG.FGGGGGFFBFGGGGGGGGGGGGGGGGFFFFFFFFFFFA99AFFFFFFFFEDFABFFFFFBDFFFF/BFFFFBFFDAFFACABFFFFE;B/FF/
@M05620:45:000000000-G6HP7:1:1101:13863:11037 1:N:0:116
CATCCTGACCCTGAAGTACCCCATTGAGCATGGCATCGTCACCAACTGGGACGACATGGAGAAGATCTGGCACCACACCTTCTACAACGAGCTGCGCGTGGCCCCGGAGGAGCACCCAGTGCTGCTGACCGAGGCCCCCCTGAACCCCAAGGCCAACAGAGAGAAGATGACTCAGGTGAGGCTCGGCCGACGCCCGTGCTCCTCCCGTCCTTTCCCCAGTCATTTTCTGCCCGGCTTGATTTCTGACATTA
+
CCCCCFFFFFFFGGGGGGGGGGGHHHHHHGHHHHHHHGHHHGHHHGHHHHHHGGGGGHHHHHHHHHHHHHHHHGHHHGGHHHHHHHHHGGGGGHHGGGGGGGHHGGGGGGGGHHHHGGHHHHHHHHHHHHGDGGGGGGGGGGHHHHGGGDHGHHGGGGGGGGGGFGGGGGGGGFGGGGGGGGGGFFFFFFFFFFFFFFFFFFFFFFFFDFFFFFFFFFFFFBFFFFFFFFFFFAFFFFAFFFFFF0FFFF0
@M05620:45:000000000-G6HP7:1:1101:14588:11074 1:N:0:116
CATCCTGACCCTGAAGTACCCCATTGAGCATGGCATCGTCACCAACTGGGACGACATGGAGAAGATCTGGCACCACACCTTCTACAACGAGCTGCGCGTGGCCCCGGAGGAGCACCCAGTGCTGCTGACCGAGGCCCCCCTGAACCCCAAGGCCAACAGAGAGAAGATGACTCAGGTGAGGCTCGGCCGACGCCCGTGCTCCTCCCGTCCTTTCCCCAGTCATTTTCTGCCCGGCTTGATTTCTGACATTT
+
AAAAAFFFFFFFGGGGGDGGFFEFFFDAFBBA4FEGHGHHHGHHHGHFGHGGFEFAFFC3BFGHHGGFDGHHGGHHGFGFFHHHHFGGE?>EGHHGGFGGGGHHGEDCGGGDGHHHG/FG1D<FGHHHHHF?C-<CAGDGG.:GGHGG..;EHHAEGGFFFEAABFGGGGGGGFGFGGGFAEEF9-ADF@D;@DFA9DDAFFFFFADAAA.9BF/9F.9BB9BBFBFB9BFF?-=D--.9/9FF/:BBFF/
@M05620:45:000000000-G6HP7:1:1101:3350:11092 1:N:0:116
AAACCAGAAGACATGAGGTCAGCTAGATCGGAAGAGCACACGTCTGACCTCCAGTCACTCCGCGAAATCTCGTATGCCGTCTTCTGCTTGAAAAAAAAAAACACCGCATACTCACCCATTACTACTTACCTATTCCCCCCTTCACCCCCAGTCCCACATCCCCACTCTTACTCCTTTGCTCCTCCCCCGCCTCCCCTTCTCCCCCCTTCCTTTCCCCCCTCCTTTTCTGCCCTGCTTCCTTTCTTTCATTC
+
BBABBABFFFFFGFFGGGBFGGHHFGHHHHDFG?HHHHHGHGGHHGF5FHHHHHHHHHHHHGGGGEGHHHHHFEHFGHGGGFGH4FGFHHECEGHFGGG<>//0//////2211??F/0?1111?1<11>1111>FDF.@<./0<DGG--./<:/0C.00/.9/../=00;;C/000000;;/C/..;--;.9.9;.../;B/A9>-.;BF//;BFF.--;.9BBB//9B/9/..99//////////////
@M05620:45:000000000-G6HP7:1:1101:13759:11160 1:N:0:116
CATCCTGACCCTGAAGTACCCCATTGAGCATGGCATCGTCACCAACTGGGACGACATGGAGAAGATCTGGCACCACACCTTCTACAACGAGCTGCGCGTGGCCCCGGAGGAGCACCCAGTGCTGCTGACCGAGGCCCCCCTGAACCCCAAGGCCAACAGAGAGAAGATGACTCAGGTGAGGCTCGGCCGACGCCCGTGCTCCTCCCGTCCTTTCCCCAGTCATTTTCTGCCCGGCTTGATTTCTGACATTT
+
BCCCCFFFFFFFGGGGGGGGGGGHHHHHHHHHHHHHHGHHHGHHHGHHHHHHGGGFGHHGHFHHHHHHHHHHHGHHGGGHHHHHHHHHGGGGGHHGGGGGGEHHGGGGGGGGHHHHGGHHHHHHHHHHHHGGGGGGGGGGGECHHHGGFGHGHHGFGGGGGGGGFGBFGGGGGGGFGGGGFGGFCFFFFCFFFFFFBFFFFFFFFFFEDFDFFFFFFBABF0FFFFFFFEFFFFFFFF.BFFFFF090BF0
@M05620:45:000000000-G6HP7:1:1101:10272:11173 1:N:0:116
CATCCTGACCCTGAAGTACCCCATTGAGCATGGCATCGTCACCAACTGGGACGACATGGAGAAGATCTGGCACCACACCTTCTACAACGAGCTGCGCGTGGCCCCGGAGGAGCACCCAGTGCTGCTGACCGAGGCCCCCCTGAACCCCAAGGCCAACAGAGAGAAGATGACTCAGGTGAGGCTCGGCCGACGCCCGTGCTCCTCCCGTCCTTTCCCCAGTCATTTTCTGCCCGGCTTGATTTCTGACATTT
+
CCCCCFFFFFFFGGGGGGGGGGGHHHHHHHHHHHHHHGHHHGHHHGHHHHHHGGGGGHHHHHHHHHHHHHHHHGHHHGGHHHHHHHHHGGGGGHHGGGGGGGHHGGGGGGGGHHHHGGHHHHHHHHHHHHGGGGGGGGGGGGHHHHGGGGHGHHGGGGGGGGGGGGGGGGGGGGGGGGGGGGGGFFFFFFFFFFFFFFFFFFFFFFFFFFDFFFFFFFFFFFFFFFFFFFFFFFFFFA.FFFFFFBFFFF/
@M05620:45:000000000-G6HP7:1:1101:13753:11176 1:N:0:116
CATCCTGACCCTGAAGTACCCCATTGAGCATGGCATCGTCACCAACTGGGACGACATGGAGAAGATCTGGCACCACACCTTCTACAACGAGCTGCGCGTGGCCCCGGAGGAGCACCCAGTGCTGCTGACCGAGGCCCCCCTGAACCCCAAGGCCAACAGAGAGAAGATGACTCAGGTGAGGCTCGGCCGACGCCCGTGCTCCTCCCGTCCTTTCCCCAGTCATTTTCTGCCCGGCTTGATTTCTGACATTT
+
CCCCCFFFFFFFGGGGGGGGGGGHHHHHHHHHHHHHHGHHHGHHHGHHHHHHGGGGGHHHHHHHHHHHHHHHHGFHFGGHHHHHHHHHGGGGGHHGGGGGGFHHGGGGGGGGHHHHGGHHHHHHHHHHHHGGGGGGGGGGGGHHHHGGGGHGHHFGGGGGGGGGGGGGGGGGGGGGGGGGGGFGFFFFFFFFFFFFFFFEFFFFFFFFDFFFFFFFFFDFFFFFFFFFFEFEFFFFFF9FFFFFF09:BF0
@M05620:45:000000000-G6HP7:1:1101:10262:11187 1:N:0:116
CATCCTGACCCTGAAGTACCCCATTGAGCATGGCATCGTCACCAACTGGGACGACATGGAGAAGATCTGGCACCACACCTTCTACAACGAGCTGCGCGTGGCCCCGGAGGAGCACCCAGTGCTGCTGACCGAGGCCCCCCTGAACCCCAAGGCCAACAGAGAGAAGATGACTCAGGTGAGGCTCGGCCGACGCCCGTGCTCCTCCCGTCCTTTCCCCAGTCATTTTCTGCCCGGCTTGATTTCTGACATTA
+
DDDDDFFFFFFFGGGGGGGGGGGHHHHHHHHHHHHHHGHHHGHHHGHHHHHHGGGGGHHHHHHHHHHHHHHHHGHHHGGHHHHHHHHHGGGGGHHGGGGGGGHHGGGGGGGGHHHHGGHHHHHHHHHHHHGGGGGGGGGGGGHHHHGGGGHGHHGGGGGGGGGGGGGGGGGGGGGGGGGGGGGGFFFFFFFFFFFFFFFFFFFFFFFFFFFFFFFFFFFFFFFFFHFFHFFFFFFFFFAFFFFFFFFBFF0
@M05620:45:000000000-G6HP7:1:1101:24763:11188 1:N:0:116
CATCCTGACCCTGAAGTACCCCATTGAGCATGGCATCGTCACCAACTGGGACGACATGGAGAAGATCTGGCACCACACCTTCTACAACGAGCTGCGCGTGGCCCCGGAGGAGCACCCAGTGCTGCTGACCGAGGCCCCCCTGAACCCCAAGGCCAACAGAGAGAAGATGACTCAGGTGAGGCTCGGCCGACGCCCGTGCTCCTCCCGTCCTTTCCCCAGTCATTTTCTGCCCGGCTTGATTTCTGACATTA
+
CCDDCFFFFFFFGGGGGGGGGGGHHHHHHHHHHHHHHGHHHGHHHGHHHHHHGGGGGHHHHHHHHHHHHHHHHGHHHGGHHHHHHHHHGGGGGHHGGGGGGGHHGGGGGGGGHHHHGGHHHHHHHHHHHHGGGGGGGGGGGGHHHHGGGGHGHHGGGGGGGGGGGGGGGGGGGGGGHGGGGGGGFFFFFFFFFFFFFFFFFFFFFFFFFFDFFFFFFFFFFFFFFFFFFFFFFFFFFFFFFFFFFFFFFF:
@M05620:45:000000000-G6HP7:1:1101:24774:11203 1:N:0:116
CATCCTGACCCTGAAGTACCCCATTGAGCATGGCATCGTCACCAACTGGGACGACATGGAGAAGATCTGGCACCACACCTTCTACAACGAGCTGCGCGTGGCCCCGGAGGAGCACCCAGTGCTGCTGACCGAGGCCCCCCTGAACCCCAAGGCCAACAGAGAGAAGATGACTCAGGTGAGGCTCGGCCGACGCCCGTGCTCCTCCCGTCCTTTCCCCAGTCCTTTTCTGCCCGGCTTGATTTCTGACATTT
+
BBBBBFFFFFFFGGGGGGGGGGDGHHFHGDHHHHHHHGHHCGHGFGHHGHGHGGGGGHH3GHHFAGHHHHHFGGHHFGGHHHHHHFHHGEGGGGHGGGGGGGHHGGCGGGGGGEGHGCHHHHHHHHHDGHGFGGGGGGGGGGFFHHGGAAHGHHGGG?FBFGGEFGBGGGGGGGGGGGFGGGGGFFFFFFFB>DF;-AAEFFFFFF?ADDDFFFFFF.;9B/FFFFFFBBFEA;=DF-.;FFFFB/B/BF/
@M05620:45:000000000-G6HP7:1:1101:11942:11225 1:N:0:116
AGATTACTGCAACAGTTCCCCCTGGACCTGGAAAAGTTTCTTGCCTGGCTTACAGAAGCTGAAACAACTGCCAATGTCCTACAGGATGCTACCCGTAAGGAAAGGCTCCTAGAAGACTCCAAGGGAGTAAAAGAGCTGATGAAACAATGGCAAGTAAGTCAGGCATTTCCGCTTTAGCACTCTTGTGGATCCAATTGAACAATTCTCAGCATTTGTACTTGTAACTGACAAGCCAGGGACAAAACAAAGAT
+
AAABCFFFDDFDGGBBBFGGGGGGHHHHHHHHHHHHHHHHHHHHHHHHHHHHHHHHHHHHHHHHHHHHHHHHHHHFFFGHHHHHHHHHHHHHHHGGGGHHHHHHHHHHGHHHHHHHHHHHHHHGGGGGHFHHHGHHHHGHHHHHHHHHHHHHHGHHHHHHHHHHHHHHHHGGGGGHFHHHHHHHHHHGGHHGHHHHHFHGHHHHHHHHHHHHHHHHHFHHHGHFHHHFHHHHHGGGGGGGGGGGGGGGGGG
@M05620:45:000000000-G6HP7:1:1101:12906:11238 1:N:0:116
CATCCTGACCCTGAAGTACCCCATTGAGCATGGCATCGTCACCAACTGGGACGACATGGAGAAGATCTGGCACCACACCTTCTACAACGAGCTGCGCGTGGCCCCGGAGGAGCACCCAGTGCTGCTGACCGAGGCCCCCCTGAACTCCAAGGCCAACAGAGAGAAGATGACTCAGGTGAGGCTCGGCCGACGCCCGTGCTCCTCCCGTCCTTTCCCCAGTCATTTTCTGCCCGGCTTGATTTCTGACATTA
+
BBBBBFFFFFFFGGGGGGGGGGGHHGGHHFHHHHFHHGHHHGHHHGHHFHHHGEGGGHHHHGFHHHHHHHHHHGHHFGGHHHHFHHHHGGGGGHHGGGGGGGHHGGGGGGGGHHHHGGHHHHHHHHHHHHGCGGGGGGGGGGHFHHHHHGHGHHAHFFGGGFGGGGGGGGGGGFGGGGGGGGGGFFFFFFFFFFFF@DDFFFFFFFFFFFFFFFFFFFFFFFFFFFFFFFFFFFFFFFAFFFFFF/BFFF/
@M05620:45:000000000-G6HP7:1:1101:12459:11266 1:N:0:116
ATCTCTATCTCCTAAAAACCTGTTTAGATTTGGAGATAGACCTTCAGGTTTTTCATCATTTTCTGCATGAATTATACATTGACCACGTTCCAGCGTGGTCAGTTTGCAGCATTCTGTTATTTTGTTTGACAGAGTGTCTTGTTGAGAACATATGTAGGACATGATTTTTTCCTGCAACAGGGAAAATAAAGTATAAGTTTTAAAGATTTATTCTTTAATAAAGGATCTCAGAGCCAGCTTTAGAAAAAGGA
+
CCCCDFFFFFFFGGGGGGGGGGHHHHHHHHHHHHHHHHHHHHHHHHHHHHHGGHHHHHHHHHHHIHHHHHHHHHHHHHHHHHHHHHGHHHHHHHGGGGHHHHHHHHHHHHHHHHHHHHHHHHHHHHHHHHHHHHHHHHHHHHHHHHGHHHHHHHHHHHHHHHHHHHHHHGHHHHGHHHHHHGGHHHHHHHHHHHHHHHHHHHHHHHHHHHHHHHHHHHHHHHHHHHHHHGHGHHHHHGHHHHHHHGGHGGG
@M05620:45:000000000-G6HP7:1:1101:19998:11275 1:N:0:116
AGATTACTGCAACAGTTCCCCCTGGACCTGGAAAAGTTTCTTGCCTGGCTTACAGAAGCTGAAACAACTGCCAATGTCCTACAGGATGCTACCCGTAAGGAAAGGCTCCTAGAAGACACCAAGGGAGTAAAAGAGCTGATGAAACAATGGCAAGTAAGTCAGGCATTTCCGCTTTAGCACTCTTGTGGATCCAATTGAACAATTCTCAGCATTTGTACTTGTAACTGACAAGCCAGGGACAAAACAAAGAT
+
ABCCCFFFFFFFGGGGGGGGGGGGHHHHHHHHHGHHHHHHHHHHHHHGHHHHHHHHHHHHHHGHHHHHHHHHHHHHHHHHHHHHHGHHHHHHHHGFGGHHHHHHHHHHGHHHHHHHHBHGHHHGGHGGHHHHHGHHHHGHHFHHHHHHHHHHHGHHHHHHHHGHHHHHHHGGGGGHHHHHHHHHHGHGHHHHHHHHHHHGFHHHHHHHHHHHHHHHHHHHHHHHHHHHHHHHGGGGGGGGGGGGGGGGGGF
@M05620:45:000000000-G6HP7:1:1101:13190:11307 1:N:0:116
TACCTGTACTGGGGAAGAGTGTAGCAATCGCCATTCCTACCCTAAAGATCGGAAGAGCACACGTCTGAACTCCAGTCACTCCGCGAAATCTCGTATGCCGTCTTCTGCTTGAAAAAAAAAAAATAAACCACTCTATATTCAATTCACCTCCTACCTTTCTGATTAATTCACTTTACTCCTTACCCCTCTCTTCTCCTCTATCGCTCCCTCTCCACGCCTCGCTCCACCCTTTTCTCTCCCACACCTCATTC
+
BBBBBFFFFFFFGGGGGGGFGGGHHHHHHGGGGGGHHHHHHHHH2GHBGHHGGGGHHGHHGHGHHHGHHHHHHGHBGHHHHHGGGFGGHHHHHGGHGHHGDEHGHGGGGHEHFGFHGGFGG</01?110.<10111111>=11110000../00.000=00000:0000;00000:00/00:///9../;0000900/0009....../9/9/0.....:.9.;./..../////9////....././///
@M05620:45:000000000-G6HP7:1:1101:28180:11337 1:N:0:116
TACCTGTACTGGGGAAGCATTTGAATATCCCCCCATGGTGATGGGGACGGAGAACTGCTCCATAAACACAGGCAACGTGCCTAACTTTCCCGGGAAGATGAAGTCAAAGAGCGACTCGGAGGTTATTTTGCATCGGTGAGCCAGACAGAATGATCCGATGAGGGGTGCGAAACTATTTGAGGAAAGGAAGCACCTTTTTATTAAATTTACCTTTTAGCAATCGCCATTCCTACCCTAAAGATCGGAAGAGC
+
CCCCCFFFFFFFGGGGGGGGGGHHHHHHHHHGGGGHHHGHHHHHHGGGGGGGGHHHHHHHHHHHHHHHHHHHGHHHGHHHHHHHHHHHHHHGGGGGGHHHHHHHHHHHHHHHGGGGGGGGGGFHHHHHHHHHHHGGGGFHFHHHHGHHHHHHHHHHHDGGHHHGGDFGGGGCDGGGFFFGGGFGGGFGGGGGGGGGGGGGGGGGGGFFFFFFFFFFFFFFFFFEFFFFFFFFFFFFFFBFBFFFDFEFFFF
@M05620:45:000000000-G6HP7:1:1101:16611:11346 1:N:0:116
CATCCTGACCTGAAGTACCCCATTGAGCATGGCATCGTCACCAACTGGGACGACATGGAGAAGATCTGGCACCACACCTTCTACAACGAGCTGCGCGTGGCCCCGGAGGAGCACCCAGTGCTGCTGACCGAGGCCCCCCTGAACCCCAAGGCCAACAGAGAGAAGATGACTCAGGTGAGGCTCGGCCGACGCCCGTGCTCCTCCCGTCCTTTCCCCAGTCATTTTCTGCCCGGCTTGATTTCTGACATTAG
+
BABBBFFFFFFF4EFGGGGGGEHHHGHHFHHHHHHHGHHGGHHHGHHGHEHCEEFFHFHHHGHHHHGHHHCHFCH1EGHHHHFGFFHEEEFEGHGGEEEGEHHGGGGGGGGHHHHGGHGHHHHHHHGHHGGGGGGGGGGGCGHHHGG.:CEHHEEE?C/;BEFB/BCFGGGFF0/;/9AGGGGAAEFACD9BFFC>DFFBFFFFFBE?D?FFFFFF.DFF/:FBFFBBFFE.-@=F-.9FFFF//9/;F//
@M05620:45:000000000-G6HP7:1:1101:16623:11367 1:N:0:116
CATCCTGACCTGAAGTACCCCATTGAGCATGGCATCGTCACCAACTGGGACGACATGGAGAAGATCTGGCACCACACCTTCTACAACGAGCTGCGCGTGGCCCCGGAGGAGCACCCAGTGCTGCTGACCGAGGCCCCCCTGAACCCCAAGGCCAACAGAGAGAAGATGACTCAGGTGAGGCTCGGCCGACGCCCGTGCTCCTCCCGTCCTTTCCCCAGTCATTTTCTGCCCGGCTTGATTTCTGACATTAG
+
DDDDDFFFFFFFGGGGGGGGGGHHHHHHHHHHHHHHGHHHGHHHGHHHHHHGGGGGHHHHHHHHHHHHHHHHGHHHGGHHHHHHHHHGGGGGHHGGGGGGGHHGGGGGGGGHHHHGGHHHHHHHHHHHHGGGGGGGGGGGGHHHHGGFGGGHHHGGGGGGGGGGGGGGGGGGGGGCFFGGGGGFFFFFFFDAFFFFFFFFFFFFFFEDFDFFBFFFFF<FBFFFFFFFFFFFADFFFFFFFFFF:FBFFF<
@M05620:45:000000000-G6HP7:1:1101:25897:11367 1:N:0:116
AGATTACTGCAACAGTTCCCCCTGGACCTGGAAAAGTTTCTTGCCTGGCTTACAGAAGCTGAAACAACTGCCAATGTCCTACAGGATGCTACCCGTAAGGAAAGGCTCCTAGAAGACTCCAAGGGAGTAAAAGAGCTGATGAAACAATGGCAAGTAAGTCAGGCATTTCCGCTTTAGCACTCTTGTGGATCCAATTGAACAATTCTCAGCATTTGTACTTGTAACTGACAAGCCAGGGACAAAACAAAGAT
+
CCCCCFFFFFDFGGGGGGGGGGGGHHHHHHHHHHHHFHHHHHHHHHHHHHHHHHHHHHHHHHHHHHHHHHHHHHHHHHHHHHHHGGHHHHHHHHGGGGHHHHGHHHHHGHHHHHHHHHHHHHHGGGGFHHHGHGHHHHGHHGHFHHHHHHHGHGHHHHHHHHHHHHHHHHGGGGGHGHHHHHHHHGHGHHHHGHHHHHGHHHHHHHHHHHHHHGHGHFHHHHHHHHHGGHGHHGFGGGGGFGGGGGGGGGF
@M05620:45:000000000-G6HP7:1:1101:14442:11373 1:N:0:116
CATCCTGACCCTGAAGTACCCCGGCTTGATTTCTGACATTAGATCGGAAGAGCACACGTCTGAACTCCAGTCACTCCGCGCAATCTCGTATGCCGTCTTCTGCTTGAAAAAAAAAAAAAACAAAAAAAGGGGAAGAATAACCGTTGGTCTGCAGATTGCATAAGTACAAATATATTTAGACAACATGGTAGGCGGGAGATCTGAGTATAGAGACAGTGAGATAGAGAGATTGGACAACGACGTAGATAAGA
+
DCCDDFFFFFFFGGGGGGGGGGGGGGGGHHHHHHHHHHHHHHGHHHGAFEHHHHHHHGHHHGHHHHHHHHHHHHHHHGGG/EEGHHHHGGHHHHGGGHGHHHHHHHHHFHH/BDGB>>/-<..0>.<<...-..../00000-.....00/00000000:00000;00000;00000:0000/../0/00;.09----./0000000000000///0000;0000009.0:0.000.9-.--9...00000
@M05620:45:000000000-G6HP7:1:1101:3547:11388 1:N:0:116
AGATTACTGCAACAGTTCCCCCTGGACCTGGAAAAGTTTCTTGCCTGGCTTACAGAAGCTGAAACAACTGCCAATGTCCTACAGGATGCTACCCGTAAGGAAAGGCTCCTAGAAGACTCCAAGGGAGTAAAAGAGCTGATGAAACAATGGCAAGTAAGTCAGGCATTTCCGCTTTAGCACTCTTGTGGATCCAATTGAACAATTCTCAGCATTTGTACTTGTAACTGACAAGCCAGGGACAAAACAAAATC
+
ABBABFFFDDFFGGFFGGGGGGGGHHHHGHHFFFFHFHHHHHHHHHHHGHHFHHHGGHHHHHFFGFHHHHHHHHHGDGGHDGCGHFHHHHFHHHGGGFHHGFFGHHHHGHFHGGHFGHHHEFHGGEGFFFFHHEGGHGFHHFGFGHGHFHHHHGHHHHHGFGHGHHHHHHGGGGGHHHGHHHHHHGHGHHHHHGHHH0DGBCGHHHHFGHFHHGGGGFGGHFHHHGHGGFGHHGBFEGGGEGFGGGGGGGF
@M05620:45:000000000-G6HP7:1:1101:3525:11400 1:N:0:116
AGATTACTGCAACAGTTCCCCCTGGACCTGGAAAAGTTTCTTGCCTGGCTTACAGAAGCTGAAACAACTGCCAATGTCCTACAGGATGCTACCCGTAAGGAAAGGCTCCTAGAAGACTCCAAGGGAGTAAAAGAGCTGATGAAACAATGGCAAGTAAGTCAGGCATTTCCGCTTTAGCACTCTTGTGGATCCAATTGAACAATTCTCAGCATTTGTACTTGTAACTGACAAGCCAGGGACAAAACAAAATC
+
BCBBCDDFDDDFGFFBGGGGGGGGHHHHHHHHGHGHFGHHHHHHHHHHHHHHHFGFHHHHHGHFHGGGHHHHGHHHFGHHFHFHHGHHHHHHHHGFEFGHGGFGHHHHGHHHHHHGGHHHEFHGGEGEFFGGHFHHHHFGHHGFGFGHDGGFHGHFFHHHFHHHGHHHHHEGGGGHHHGHHHHHHFFEHHHHFHHHHBFFFCHHHHHBGHFHH;GHHHHHHHHEFHHHHHFHGGFGGGGGFGEFFEGGGF:
@M05620:45:000000000-G6HP7:1:1101:7826:11404 1:N:0:116
CATCCTGACCCTGAAGTACCCCATTGAGCATGGCATCGTCACCAACTGGGACGACATGGAGAAGATCTGGCACCACACCTTCTACAACGAGCTGCGCGTGGCCCCGGAGGAGCACCCAGTGCTGCTGACCGAGGCCCCCCTGAACCCCAAGGCCAACAGAGAGAAGATGACTCAGGTGAGGCTCGGCCGACGCCCGTGCTCCTCCCGTCCTTTCCCCAGTCATTTTCTGCCCGGCTTGATTTCTGACATTA
+
CCCCCFFFFFFFGGGGGGGGGGGHHHGHHHHHHHHHHGHHFGHHHGHHHHHHGGGGGHHHHGHHHHHHHHHHHGHHHGGHHHHGHHHHGGGGGHHGGGGGGGHHGGGGGGGGHHHHGGHHHHHHHHHGHHGGGGGGGGGGGGHHHHGGGCHGHHGGGGGGGGGGGGGGGGGGGGGGGGGGGGGGFFFFFAFFFFFFFFFFFFFFFFFFFFFFFFFFFFFFFFFFFFFFFFFFFFFFFFFFFFFFFBFFBF0
@M05620:45:000000000-G6HP7:1:1101:13232:11407 1:N:0:116
CATCCTGACCCTGAAGTACCCCATTGAGCATGGCATCGTCACCAACTGGGACGACATGGAGAAGATCTGGCACCACACCTTCTACAACGAGCTGCGCGTGGCCCCGGAGGAGCACCCAGTGCTGCTGACCGAGGCCCCCCTGAACCCCAAGGCCAACAGAGAGAAGATGACTCAGGTGAGGCTCGGCCGACGCCCGTGCTCCTCCCGTCCTTTCCCCAGTCATTTTCTGCCCGGCTTGATTTCTGACATTA
+
CCCCCFFFFFFFGGGGGGGGGGGHHHHHHHHHHHHHHGHHHGHHHGHHHHHHGGGGGHHHHHHHHHHHHHHHHGHHHGGHHHHHHHHHGGGGGHHGGGGGGGHHGGGGGGGGHHHHGGHHHHHHHHHHHHGGGGGGGGGGGGHHHHGGGGHGHHGGGGGGGGGGGGEGGGGGGGGGGGGGGGGGFFFFFFFFFFFFFFFFFFFFFFFEFFFFFFFFFFFFFEFFFFFFFFFFFFFFFFFFFFFFE9FBFF/
@M05620:45:000000000-G6HP7:1:1101:13243:11424 1:N:0:116
CATCCTGACCCTGAAGTACCCCATTGAGCATGGCATCGTCACCAACTGGGACGACATGGAGAAGATCTGGCACCACACCTTCTACAACGAGCTGCGCGTGGCCCCGGAGGAGCACCCAGTGCTGCTGACCGAGGCCCCCCTGAACCCCAAGGCCAACAGAGAGAAGATGACTCAGGTGAGGCTCGGCCGACGCCCGTGCTCCTCCCGTCCTTTCCCCAGTCATTTTCTGCCCGGCTTGATTTCTGACATTA
+
BBCCCFFFFFFFGGGGGGGGGGGHHHHHHHHHHHHHHGHHHGHHHGHHHGHHGGGGGHGHHHHHHHHHGHHHHGHHHGGHHHHHHHHHGGFGGHGGGGEGGGHHGGGGGGGGHHHHGGHGHHHHGHGHHHGGGGGGGGGGGGHHHHGGGGHGHHGGGGGGGGGEGGFFGGGGGGGGGGGGGGGGFFFFFFFFFFFF@FFEFFFFFFFADFFFFFFFFFDFF/BBFFFFFFFFFFCFFFABFFFBFBBFFF/
@M05620:45:000000000-G6HP7:1:1101:13225:11424 1:N:0:116
CATCCTGACCCTGAAGTACCCCATTGAGCATGGCATCGTCACCAACTGGGACGACATGGAGAAGATCTGGCACCACACCTTCTACAACGAGCTGCGCGTGGCCCCGGAGGAGCACCCAGTGCTGCTGACCGAGGCCCCCCTGAACCCCAAGGCCAACAGAGAGAAGATGACTCAGGTGAGGCTCGGCCGACGCCCGTGCTCCTCCCGTCCTTTCCCCAGTCATTTTCTGCCCGGCTTGATTTCTGACATTT
+
CCCCCFFFFFFFGGGGGGGGGGGHHHHHHHHHHHHHHGHHHGHHHGHHHHHHGGGGGHHHHHHHHHHHHHHHHGHHHGGHHHHHHHHHGGGGGHHGGGGGGGHHGGGGGGGGHHHHGGHHHHHHHHHHHHGGGGGGGGGGGGHHHHGGGGHGHHGGGGGGGGGGGGGGGGGGGGGGGGGGGGGGFFFFFFFFFFFFFFFFFFFFFFFFFFFFFFFFFFFFFFFFFFFFFFFFFFFFFF:FFFFFFBFFFF0
@M05620:45:000000000-G6HP7:1:1101:3329:11447 1:N:0:116
AAACCAGAAGACATGAGGTCAGCTAGATCGGAAGAGCACACGTCTGACCTCCAGTCACTCCGCGAAATCTCGTATGCCGTCTTCTGCTTGAAAAAAAAAAAAGTCAAAGAGCGAACACAGATATCGGAGGTTATTTTGCATCGGTGAGCCAGACAGAATGATCCGATGAGGGGTGCGAAAGTATTTGAGGAAAGGAAGTACATATTTACTAAATTTACCTTTTAGCAAGCGCAATTATTACAGTAAAGATT
+
BBBBB4AFFFBFFGFGGGBBEGFFHHHHHHGGGGHHCFHCGGGCBFG5AFGAGFGGEHHHHGFFGGGAFFFGFEHHBGEBEHGFGHFHGHHF3BFF@E?<<</22>??GHE2/////?/<1><>1<-.--</0<=DD<0000<.::::///.;.;;//0;9C09;..;0;F?@9;.-.--.9B/;BBBAB/.9AFF/.///9///////://:;/FF///9BF///99.9:9--;9//;////9/9/9///
@M05620:45:000000000-G6HP7:1:1101:18703:11508 1:N:0:116
CATCCTGACCCTGAAGTACCCCATTGAGCATGGCATCGTCACCAACTGGGACGACATGGAGAAGATCTGGCACCACACCTTCTACAACGAGCTGCGCGTGGCCCCGGAGGAGCACCCAGTGCTGCTGACCGAGGCCCCCCTGAACCCCAAGGCCAACAGAGAGAAGATGACTCAGGTGAGGCTCGGCCGACGCCCGTGCTCCTCCCGTCCTTTCCCCAGTCATTTTCTGCCCGGCTTGATTTCTGACATAG
+
CCCCCFFFFFFFGGGGGGGGGGGHHHHHHHHHHHHHHGHHHGHHHGHHHHHHGGGGGHHHHHHHHHHHHHHHHGHHHGGHHHHHHHHHGGGGGHHGGGGGGGHHGGGGGGGGHHHHGGHHHGHHHHHHHHGGGGGGGGGGGGHHHHGGGGHGHHGGGGGGGGGGGGGGGGGGGGGGGGGGGGGGFFFFFFFFFFFFBDFFFFFFFF?EDFFFFFFFFFFFFBFFFFFFFFFFDFFFFFAFFFFFFFFFFF:
@M05620:45:000000000-G6HP7:1:1101:18712:11525 1:N:0:116
CATCCTGACCCTGAAGTACCCCATTGAGCATGGCATCGTCACCAACTGGGACGACATGGAGAAGATCTGGCACCACACCTTCTACAACGAGCTGCGCGTGGCCCCGGAGGAGCACCCAGTGCTGCTGACCGAGGCCCCCCTGAACCCCAAGGCCAACAGAGAGAAGATGACTCAGGTGAGGCTCGGCCGACGCCCGTGCTCCTCCCGTCCTTTCCCCAGTCATTTTCTGCCCGGCTTGATTTCTGACATAG
+
CDDDDFFFFFFFGGGGGGGGGGGHHHHHHHHHHHHHHGHHHGHHHGHHHHHHGGGGGHHHHHHHHHHHHHHHHGHHHGGHHHHHHHHHGGGGGHHGGGGGGGHHGGGGGGGGHHHHGGHGHHHHHHHHHHGGGGGGGGGGGGHHHHGGGGHGHHGGGGGGGGGGGGGGGGGGGGGGGGGGGGGGFFFFFAFFFFFFDFFFFFFFFFFEFFFFFFFFFFFFFFFFFFHFFFFFFFFFFFAFFFFFFFFFFF<
@M05620:45:000000000-G6HP7:1:1101:12464:11548 1:N:0:116
CATCCTGACCCTGAAGTACCCCATTGAGCATGGCATCGTCACCAACTGGGACGACATGGAGAAGATCTGGCACCACACCTTCTACAACGAGCTGCGCGTGGCCCCGGAGGAGCACCCAGTGCTGCTGACCGAGGCCCCCCTGAACCCCAAGGCCAACAGAGAGAAGATGACTCAGGTGAGGCTCGGCCGACGCCCGTGCTCCTCCCGTCCTTTCCCCAGTCATTTTCTGCCCGGCTTGATTTCTGACATTA
+
BBBBBFFFFFFFGGGGGGGGGGGHHHHHHHHHHHHHHGHHCEHHHGHHHFHHGGGGGHGHHHHGHHHHHHHFHGHHHGGHHHHHHHFHGGGGGHHGGGGGGGHHGGGGGGGGHHHHGGHGHHHHHHHGHHGGGGGGGGGGGGCHHHGGGGHGHHGGGGGGGGGGGGGGGGGGGGGGGGGGGGGGFFFFFFDFFFFFFFFFFFFFFFFFFFFFFFFFFFFFFFFFFFFFFFFFFFFFFFAFFFFFFFFFFF9
@M05620:45:000000000-G6HP7:1:1101:12819:11554 1:N:0:116
ATCTCTATCTCCTAAAAACCTGTTTAGATTTGGAGATAGACCTTCAGGTTTTTCATCATTTTCTGCATGAATTATACATTGACCACGTTCCAGCGTGGTCAGTTTGCAGCATTCTGTTATTTTGTTTGACAGAGTGTCTTGTTGAGAACATATGTAGGACATGATTTTTTCCTGCAACAGGGAAAATAAAGTATAAGTTTTAAAGATTTATTCTTTAATAAAGGATCTCAAAGCCAGCTTTAGAAAAAGGA
+
BCCCCFFFFFFFGGGGGGGGGGHHHHHHHHHHHHHHHHHHHHHHHHHHHHHGGHHHHIHHHHHIIHHHHHHHHHHHHHHHHHHHHHGHHHHHHHGGGGHHHHHHHHHHHHHHHHHHHHHHHHHHHHHHHHHHHHHHHHHHHHHHHHHHHHHHHHHHHHHHHHHHHHHHHGHHHHHHHHHHHGGHHHHHGHHHHHHHHGHHHHHHHHHHHHHHHHHHHHHHHHHHHHHHHHHHHHHHHGHHHHHGHHHHGGH
@M05620:45:000000000-G6HP7:1:1101:7987:11564 1:N:0:116
CATCCTGACCCTGAAGTACCCCATTGAGCATGGCATCGTCACCAACTGGGACGACATGGAGAAGATCTGGCACCACACCTTCTACAACGAGCTGCGCGTGGCCCCGGAGGAGCACCCAGTGCTGCTGACCGAGGCCCCCCTGAACCCCAAGGCCAACAGAGAGAAGATGACTCAGGTGAGGCTCGGCCGACGCCCGTGCTCCTCCCGTCCTTTCCCCAGTCATTTTCTGCCCGGCTTGATTTCTGACATTT
+
BCCCCFFFFFFFGGGGGGGGGGGHHHHHHHGHHGHHHGHGHGHHHGHHHGHHGGGGGHHHHGHHHHHHHFHHHGHHHGGHHHHHHHHHGGGGGHHGGGGGGGHHGGGGGGGGHHHHGGGFHHHHHHGEFHGFGGGGGGGGGGGHHHGGGDHGHHFGGGGGGGGGGGGGGGGGGGGGGGGGGGGGFAEDA@FFFFFA=DDEFFFFFFFADDDFFFFFFFD0F9BFFFFFFEFE.;BCAC.BFFFB09:9BF0
@M05620:45:000000000-G6HP7:1:1101:12459:11566 1:N:0:116
CATCCTGACCCTGAAGTACCCCATTGAGCATGGCATCGTCACCAACTGGGACGACATGGAGAAGATCTGGCACCACACCTTCTACAACGAGCTGCGCGTGGCCCCGGAGGAGCACCCAGTGCTGCTGACCGAGGCCCCCCTGAACCCCAAGGCCAACAGAGAGAAGATGACTCAGGTGAGGCTCGGCCGACGCCCGTGCTCCTCCCGTCCTTTCCCCAGTCATTTTCTGCCCGGCTTGATTTCTGACATTA
+
DDDDDFFFFFFFGGGGGGGGGGGHHHHHHHHHHHHHHGHHHGHHHGHHHHHHGGGGGHHHHHHHHHHHHHHHHGHHHGGHHHHHHHHHGGGGGHHGGGGGGGHHGGGGGGGGHHHHGGHHHHHHHHHHHHGGGGGGGGGGGGHHHHGGGGHGHHGGGGGGGGGGGGGGGGGGGGGGGGGGGGGGFFFFFFFFFFFFDFFFFFFFFFFFFFFFFHFFFFFFFFFFHHHHHFFFFFFFFFFFFFFFFFFFFF0
@M05620:45:000000000-G6HP7:1:1101:23155:11589 1:N:0:116
CATCCTGACCCTGAAGTACCCCATTGAGCATGGCATCGTCACCAACTGGGACGACATGGAGAAGATCTGGCACCACACCTTCTACAACGAGCTGCGCGTGGCCCCGGAGGAGCACCCAGTGCTGCTGACCGAGGCCCCCCTGAACCCCAAGGCCAACAGAGAGAAGATGACTCAGGTGAGGCTCGGCCGACGCCCGTGCTCCTCCCGTCCTTTCCCCAGTCATTTTCTGCCCGGCTTGATTTCTGACATTT
+
DDDDDFFFFFFFGGGGGGGGGGGHHHHHHHHHHHHHHGHHHGHHHGHHHHHHGGGGGHHFHHHHHHHHHHHHHGHHHGGHHHHHHHHHGGGGGHHGGGGGGGGHGGGGGGGGHHHHGGHGHHHHHHHHHHGGGGGGGGGGGGHHHHGGGGHGHHGGGGGGGGGGGGGGGGGGGGGGGGFGGGGGFFFFFFFFFFFFFFFFFFFFFFFFFFDFFFFFFFFFFFFFFFFFFFFFD;BDDA9BFFFFFBFBFF0
@M05620:45:000000000-G6HP7:1:1101:7128:11592 1:N:0:116
AGATTACTGCAACAGTTCCCCCTGGACCTGGAAAAGTTTCTTGCCTGGCTTACAGAAGCTGAAACAACTGCCAATGTCCTACAGGATGCTACCCGTAAGGAAAGGCTCCTAGAAGACTCCAAGGGAGTAAAAGAGCTGATGAAACAATGGCAAGTAAGTCAGGCATTTCCGCTTTAGCACTCTTGTGGATCCAATTGAACAATTCTCAGCATTTGTACTTGTAACTGACAAGCCAGGGACAAAACAAAGAT
+
BBBCCFFFFFFFGGGGGGGGGGGGHHHHHHHHHHHHHHHHHHHHHHHHHHHHHHHHHHHHHHHHHHHHHHHHHHHHHHHHHHHHGGHHHHHHHHGGGGHHHHHHHHHHGHHHHHHHHHHHHHHGGHGGHGHHHGHHHHGHHHHHHHHHHHHHHGHHHHHHHHHHHHHHHHGGGGGHHGHHHHHHHHHGHHHHHHHHHHHHHHHHHHHHHHHHHHHHHGHHHGHHHHHFHHHHHGGGGGGGGGGGGGGGGGF
@M05620:45:000000000-G6HP7:1:1101:23130:11595 1:N:0:116
CATCCTGACCCTGAAGTACCCCATTGAGCATGGCATCGTCACCAACTGGGACGACATGGAGAAGATCTGGCACCACACCTTCTACAACGAGCTGCGCGTGGCCCCGGAGGAGCACCCAGTGCTGCTGACCGAGGCCCCCCTGAACCCCAAGGCCAACAGAGAGAAGATGACTCAGGTGAGGCTCGGCCGACGCCCGTGCTCCTCCCGTCCTTTCCCCAGTCATTTTCTGCCCGGCTTGATTTCTGACATTT
+
AABCBFFFFFFFGGGGGFGGGGGHFHGHHHHHHHHHHGHCGGHHHGHHHHHGGGGGGHHHHHHHHGHHHGHHHGHHHGGHHHHHHHHHGGGGGHHEGFEEGGFHGGGGGGGGHHHHGGHGHHGHFHHFHGCDGGFGGGGGGGHHHHGGGGHGHHGGGGGGGGGGGFGFGFGGFFGGGGGGGGEGFFFFFFFFFFFFDDDFFFFFFFFFDFFFFFFFFFDBFFFFFFFFFEFFFFFAFBFFFFFFFEFBBF/
@M05620:45:000000000-G6HP7:1:1101:7143:11603 1:N:0:116
AGATTACTGCAACAGTTCCCCCTGGACCTGGAAAAGTTTCTTGCCTGGCTTACAGAAGCTGAAACAACTGCCAATGTCCTACAGGATGCTACCCGTAAGGAAAGGCTCCTAGAAGACTCCAAGGGAGTAAAAGAGCTGATGAAACAATGGCAAGTAAGTCAGGCATTTCCGCTTTAGCACTCTTGTGGATCCAATTGAACAATTCTCAGCATTTGTACTTGTAACTGACAAGCCAGGGACAAAACAAAGAT
+
>AAABFFFDFFFGGGGGGGGGGGGHHHHGHHHFHHHGGHHHHHGHHHHHHHHHHHHHHHHHHHHHHHGHHHHHFHHGHHHHHGHFGFGHHHHHHGGGGHHHHHHHHHHGGHHHHHHHHHFGFFGGHGGHFHHHGHHHFHHHGFHHFGHHHHHHGGHHHHHHHHHHGFHHHGGGGGHEHHHHHGHHGHGFHHHHHHHHGHEHHHHHHGHHHGHHGHHGGGHHFHHHHHBBG:CGFGGGGGGGGGGGGGGGGF
@M05620:45:000000000-G6HP7:1:1101:28981:11604 1:N:0:116
CATCCTGACCCTGAAGTACCCCATTGAGCATGGCATCGTCACCAACTGGGACGACATGGAGAAGATCTGGCACCACACCTTCTACAACGAGCTGCGCGTGGCCCCGGAGGAGCACCCAGTGCTGCTGACCGAGGCCCCCCTGAACCCCAAGGCCAACAGAGAGAAGATGACTCAGGTGAGGCTCGGCCGACGCCCGTGCTCCTCCCGTCCTTTCCCCAGTCATTTTCTGCCCGGCTTGATTTCTGACATTA
+
CCCDCFFFFFFFGGGGGGGGGGGHHHHHHHHHHHHHHGHHHGHHHGHHHHHHGGGGGHHHHHHHHHHHHHHHHGHHHGGHHHHHHHHHGGGGGHHGGGGGGGHHGGGGGGGGHHHHGGHHHHHHHHHHHHGGGGGGGGGGGGHGHHGGGGHGHHGGGEGGGGGGGGGGGGGGGGGGGGGGGGGGFFFFFDFFFFFFFFFFFFFFFFFFFFFFFHFFFFFFFFFFFFFHHFFFFFFFFFAFFFFFFBFFFF0
@M05620:45:000000000-G6HP7:1:1101:12944:11626 1:N:0:116
CATCCTGACCCTGAAGTACCCCATTGAGCATGGCATCGTCACCAACTGGGACGACATGGAGAAGATCTGGCACCACACCTTCTACAACGAGCTGCGCGTGGCCCCGGAGGAGCACCCAGTGCTGCTGACCGAGGCCCCCCTGAACCCCAAGGCCAACAGAGAGAAGATGACTCAGGTGAGGCTCGGCCGACGCCCGTGCTCCTCCCGTCCTTTCCCCAGTCATTTTCTGCCCGGCTTGATTTCTGACATTA
+
CCCCCFFFFFFFGGGGGGGGGGGHHHHHHHHHHHHHHGHHHGHHHGHHHHHHGGGGGHHHHHHHHHHHHHHHHGHHHGGHHHHHHHHHGGGGGHHGGGGGGGHHGGGGGGGGHHHHGGHHHHHHHHHHHHGGGGGGGGGGGGHHHHGGGFHGHHGGGGGGGGGGGGGGGGGGGGGGGGGGGGGGFFFFFFFFFFFFBFFEFFFFFFFFFFFFFFFFFFFFFFFFFFFFFFFFFFCFFFFFFFFFF0BFFF0
@M05620:45:000000000-G6HP7:1:1101:18131:11629 1:N:0:116
TACCTGTACTGGGGAAGAGTGTAGCAATCGCCATTCCTACCCTAAAGATCGGAAGAGCACACGTCTGAACTCCAGTCACTCCGCGAAATCTCGTATGCCGTCTTCTGCTTGAAAAAAAAAAAAACAAACCTCGTCCCCCCTACCCCCCCCCTCCACCAGATACCAGCACACACCTTTTCTGCTCGACCTCCTCCCATACCCCTCCCTTCCTTTCCCCCGTCCTTTGCTGCCCATTTTACTTCCTGCAGTTT
+
BBBBBFFFFFFFGGGGGGGFGGHHHHHHHGGGGGHHHHHHHHHHHHHHHHHGGGGHHHGHGHGHHHGHHHHHHHHFHHHHHHGGEEGGHHHHHFGHGHHGGGHGHHHHHHHHHHHHGGGGG/<-..>0>.00..<.<<.:-::.=.-9-9--99B;A.9.;/////......;.//;/;//9:/.--;;;ABFFE.//;//:;DFA./;;/:;B/;BA-9D../;/;//;:9///9//:///;;//.//;/
@M05620:45:000000000-G6HP7:1:1101:5386:11634 1:N:0:116
ATCTCTATCTCCTAAAAACCTGTTTAGATTTGGAGATAGACCTTCAGGTTTTTCATCATTTTCTGCATGAATTATACATTGACCACGTTCCAGCGTGGTCAGTTTGCAGCATTCTGTTATTTTGTTTGACAGAGTGTCTTGTTGAGAACATATGTAGGACATGATTTTTTCCTGCAACAGGGAAAATAAAGTATAAGTTTTAAAGATTTATTCTTTAATAAAGGATCTCAAAGCCAGCTTTAGAAAAAGGA
+
DDDDDFFFFFFFGGGGGGGGGGGHHHHHHHHHHHHHHHHHHHHHHHHHHHHGGHHHHHHHHHHHIHHHHHHHHHHHHHHHHHHHHHGHHHHHHHGFGGHHHHHHHHHHHHHHHHHHHHHHHHHHHHHHHHHHHHGHHHHHHHHHHHHHHHHHHHHHHHHHHHHHHHHHHGHHHHHHHHHHHGGHHHHHGHHHHHHHHGHHHHHHHHHHHHHHHHHHHGHHHHHHHHHHHHHHHGHHHGHHHHHHHHHHGGH
@M05620:45:000000000-G6HP7:1:1101:5409:11636 1:N:0:116
ATCTCTATCTCCTAAAAACCTGTTTAGATTTGGAGATAGACCTTCAGGTTTTTCATCATTTTCTGCATGAATTATACATTGACCACGTTCCAGCGTGGTCAGTTTGCAGCATTCTGTTATTTTGTTTGACAGAGTGTCTTGTTGAGAACATATGTAGGACATGATTTTTTCCTGCAACAGGGAAAATAAAGTATAAGTTTTAAAGATTTATTCTTTAATAAATGATCTCAAAGCCAGCTTTAGAAAAAGGA
+
ABABBFFFFFFFGB5BFDFGGGHHHFHHHHH5EGF4GHHFHHHHHFHEHHHGGHHHHHHHHHHH5F5FGGGHHHHHH5GHHHHHFHFHHHHH5GEFAGHHHHHHHFHHCGHHHHHDHHFHHHHFHHHGGHFCCEGHHHHHHHHHHFEHGFHFHFHFHFHHGHFHHHHHHGHHHHH0DHHFEE/0F0F<GFHH1GDFHHHHHGHFDD>FHFHHHGHHH0DD0D0==GDGHHGGFHHGACHHHHH0;;CF?.;
@M05620:45:000000000-G6HP7:1:1101:12937:11644 1:N:0:116
CATCCTGACCCTGAAGTACCCCATTGAGCATGGCATCGTCACCAACTGGGACGACATGGAGAAGATCTGGCACCACACCTTCTACAACGAGCTGCGCGTGGCCCCGGAGGAGCACCCAGTGCTGCTGACCGAGGCCCCCCTGAACCCCAAGGCCAACAGAGAGAAGATGACTCAGGTGAGGCTCGGCCGACGCCCGTGCTCCTCCCGTCCTTTCCCCAGTCATTTTCTGCCCGGCTTGATTTCTGACATTA
+
CCCDDFFFFFFFGGGGGGGGGGGHHHHHHHHHHHHHHGHHHGHHHGHHHHHHGGGGGHHHHHHHHHHHHHHHHGHHHGGHHHHHHHHHGGGGGHHGGGGGGGHHGGGGGGGGHHHHGGHHHHHHHHHH0FDGGGGGGGGGGGHHHHGGGGHGHHGGGGGGGGGGGGGGGGGGGGGGGGGGGGGGFFFFFFFFFFFFCFFFFFFFFFFAFFDFFFFFFFFFFEFFFFFFFEFFDFFFFFFFFFFFFBFFFF0
@M05620:45:000000000-G6HP7:1:1101:17457:11664 1:N:0:116
AGATTACTGCAACAGTTCCCCCTGGACCTGGAAAAGTTTCTTGCCTGGCTTACAGAAGCTGAAACAACTGCCAATGTCCTACAGGATGCTACCCGTAAGGAAAGGCTCCTAGAAGACTCCAAGGGAGTAAAAGAGCTGATGAAACAATGGCAAGTAAGTCAGGCATTTCCGCTTTAGCACTCTTGTGGATCCAATTGAACAATTCGCAGCATTTGTACTTGTAACTGACAAGCCAGGGACAAAACATAGAT
+
AAABCFFFFFFFGGGFGGGGGGGGHGHHHHHHHHHHHHHHHHHHHHHHHHHHHHHHHHHHHHHHHHHHHHHHHHHHHHHHHHHHHHHHHHHHHHGG?FHHHHHHHHHHGHHHHHHHHHHHHHHGGGGGHHHHHGHHHHGHHHHHHHHHHHHHHGHHHHHHHHHHHHHHHHGGGGGHHHHHHHHHHHHGHHHHHHHHHHHGGHHHHGGGGGHHHHHGHHHHHGHHHHHHGGGGGGGGGGGGGAFFGGGGGGF
@M05620:45:000000000-G6HP7:1:1101:15950:11694 1:N:0:116
CATCCTGACCCTGAAGTACCCCATTGAGCCTGGCATCGTCACCAACTGGGACGACATGGAGAAGATCTGGCACCACACCTTCTACAACGAGCTGCGCGTGGCCCCGGAGGAGCACCCAGTGCTGCTGACCGAGGCCCCCCTGAACCCCAAGGCCAACAGAGAGAAGATGACTCAGGTGAGGCTCGGCCGACGCCCGTGCTCCTCCCGTCCTTTCCCCAGTCATTTTCTGCCCGGCTTGATTTCTGACATTT
+
ABBBBFFFFFFFGFGGGGGGGGFHHFFFH4BFCHBHHGHHFGHGGGFGHHFGGGGGGGHFHHHHGHHHHHFHHGFHAEGHHHHHHGHHGGFEGHHGGGGGGEHHGEGDGCGGEGHHDAG?GDGGGGFBFHFCGGGGGGGGGFEHHHGGD.GGHGGGGGFGGB.9BFFFFGGGGEGGGGFGGEEFFAEDF;DFFFF--AD.BBFFFFFADDA/BBFFFF?/B/BBFFFFFEBEA;>BADA/BBFF//9/;F/
@M05620:45:000000000-G6HP7:1:1101:15961:11709 1:N:0:116
CATCCTGACCCTGAAGTACCCCATTGAGCATGGCATCGTCACCAACTGGGACGACATGGAGAAGATCTGGCACCACACCTTCTACAACGAGCTGCGCGTGGCCCCGGAGGAGCACCCAGTGCTGCTGACCGAGGCCCCCCTGAACCCCAAGGCCAACAGAGAGAAGATGACTCAGGTGAGGCTCGGCCGACGCCCGTGCTCCTCCCGTCCTTTCCCCAGTCATTTTCTGCCCGGCTTGATTTCTGACATTA
+
DEEEEFFFFFFFGGGGGGGGGGGHHHHHHHHHHHHHHGHHHGHHHGHHHHHHGGGGGHHHHHHHHHHHHHHHHGHHHGGHHHHHHHHHGGGGGHHGGGGGGGHHGGGGGGGGHHHHGGHGHHHHHHHHHHGGGGGGGGGGGGHHHHGGGGHGHHGGGGGGGGGGGGGGGGGGGGGGGGGGGGGGFFFFFFFFFFFFFFFFFFFFFFFFFFDFFFFFFFFFFFFFFFFFFFFFFFFFFFBFFFFFFBF0BF1
@M05620:45:000000000-G6HP7:1:1101:11202:11731 1:N:0:116
CATCCTGACCCTGAAGTACCCCATTGAGCATGGCATCGTCACCAACTGGGACGACATGGAGAAGATCTGGCACCACACCTTCTACAACGAGCTGCGCGTGGCCCCGGAGGAGCACCCAGTGCTGCTGACCGAGGCCCCCCTGAACCCCAAGGCCAACAGAGAGAAGATGACTCAGGTGAGGCTCGGCCGACGCCCGTGCTCCTCCCGTCCTTTCCCCAGTCATTTTCTGCCCGGCTTGATTTCTGACATTA
+
CCCCCFFFFFFFGGGGGGGGGGGHHHHHHHHHHHHHHGHHHGHHHGHHHHHHGGGGGHHHHHHHHHHHHHHHHGHHHGGHHHHHHHHHGGGGGHHGGGGGGGHHGGGGGGGGHHHHGGHHHHHHHHHHHHGGGGGGGGGGGGHHHHGGGGHGHHGGGGGGGGGGGGGGGGGGGGGGGGGGGGGGFFFFFFFFFFFFCFFFFFFFFFFEFFFFFFFFFFFFFFFFFFFFFFFFFFFFFFFFFFFFFFFFFF0
@M05620:45:000000000-G6HP7:1:1101:15962:11731 1:N:0:116
CATCCTGACCCTGAAGTACCCCATTGAGCATGGCATCGTCACCAACTGGGACGACATGGAGAAGATCTGGCACCACACCTTCTACAACGAGCTGCGCGTGGCCCCGGAGGAGCACCCAGTGCTGCTGACCGAGGCCCCCCTGAACCCCAAGGCCAACAGAGAGAAGATGACTCAGGTGAGGCTCGGCCGACGCCCGTGCTCCTCCCGTCCTTTCCCCAGTCCTTTTCTGCCCGGCTTGATTTCTGACATTA
+
BBBBBBFFFFFFGGGDGGGGGGGHHHHGHGGHHHHHHGHHHGHHEGHHHHGHGGFCEFHHHHHHHHFHHHHGHGHHHGGHHHHHHGHHGAGGGBHGGGEFEGHHGGG@DGGGFFHHGGHGHHHHHHHHHHGGGGGGGGGGGGHFHHGGEFHGHHGGGGGGGGGGFGEFFFGFFGFGGGFGGGGGFFFF=;BFAFF;D?FEFFBBFFF.D:;/BFFFF..;F/BFFFFF//BAAA>DCCA/B;FFF/B/BF/
@M05620:45:000000000-G6HP7:1:1101:11185:11735 1:N:0:116
CATCCTGACCCTGAAGTACCCCATTGAGCATGGCATCGTCACCAACTGGGACGACATGGAGAAGATCTGGCACCACACCTTCTACAACGAGCTGCGCGTGGCCCCGGAGGAGCACCCAGTGCTGCTGACCGAGGCCCCCCTGAACCCCAAGGCCAACAGAGAGAAGATGACTCAGGTGAGGCTCGGCCGACGCCCGTGCTCCTCCCGTCCTTTCCCCAGTCATTTTCTGCCCGGCTTGATTTCTGACATTT
+
BBBBBFFFFFFFGGGGGGGGGGEHHGGGHHHHHHHHHGHHHGHFFGHHHHGHGGGGGHHHHHHHHHHHHHHHHGHHHGGHHHHHHHHHGGGGGHHGGGGGGGHHGGGGGGGGHHHHGGGHHHHHFHGGHHGGGGGGGGGGGGCHHHGG?AGGHHGGGGGGGGGGGGFGGGGGGGGGGGGGGGGGFFFFFFFFCFFF>DFEFFFFFFFFFFFFFFFFFFFFFFFFFFFFFFFFF;FFFFFFFFFFFBFBBF/
@M05620:45:000000000-G6HP7:1:1101:6385:11755 1:N:0:116
TACCTGTACTGGGGAAGAGTGTAGCAATCGCCATTCCTACCCTAAAGATCGGAAGAGCACACGTCTGAACTCCAGTCACTCCGCGAAATCTCGTATGCCGTCTTCTGCTTGAAAAAAAAAAACTTCGTAGTTTATTTTGCATCTTTGATCCAGACCGAATGATCCGATGAGTGGTGCGCAACTATTTTAGTACATGAACCACCTTTTTATTCAATTTACCTTTTAGCAATCGCCATTCCTACCCTCCCTAC
+
BBBBBFFFFFFFGGGGGGGGGGHHGHHHHGGGGFGGHHHGHHHHHHHFHHFGGGGFHHGHHHGGHGFGHHHHHHHFHHHFGGEGC/>>?GGHHFGFHHGGEFHGHGHHHHHAGHFFG?FCC/?1<?/0??.=GBHHHHFG1=F>11111>D0DB..---:CC0CG.C..G:0:.;.;-----CCFFGFF/0900000;0;AEEFBBFFEFB/;BFFB/FFFFF//;;::99.9;.A9FFBB/:AF..9./.
@M05620:45:000000000-G6HP7:1:1101:6938:11757 1:N:0:116
CATCCTGACCCTGAAGTACCCCATTGAGCATGGCATCGTCACCAACTGGGACGACATGGAGAAGATCTGGCACCACACCTTCTACAACGAGCTGCGCGTGGCCCCGGAGGAGCACCCAGTGCTGCTGACCGAGGCCCCCCTGAACCCCAAGGCCAACAGAGAGAAGATGACTCAGGTGAGGCTCGGCCGACGCCCGTGCTCCTCCCGTCCTTTCCCCAGTCATTTTCTGCCCGGCTTGATTTCTGACATTA
+
BCCCCFFFFFFFGGGGGGGGGGGHHHHHHHHFFHHHHGHHHGHHHGHHHHHHGGGGGHHHHHHHHHHGHHHHHGHHHGGHHHHHHHHHGGGGGHHGGGGGGGHHGGGGGGGGHGHHGGHHHHGHHHHHHHGGGCGGGGGGGGHHHHGGGGHGHHGGGGGGGGGGGGGGGGGGGGGGGGGGGGGGFFFF:=CFFFFF=DF?FFFFFEFFFFFBBFFFFFF/BFFFFFF/FFFFD;ACFA.B9FFFFFFFFF/
@M05620:45:000000000-G6HP7:1:1101:27011:11772 1:N:0:116
ATCTCTATCTCCTAAAAACCTGTTTAGATTTGGAGATAGACCTTCAGGTTTTTCATCATTTTCTGCATGAATTATACATTGACCACGTTCCAGCGTGGTCAGTTTGCAGCATTCTGTTATTTTGTTTGACAGAGTGTCTTGTTGAGAACATATGTAGGACATGATTTTTTCCTGCAACAGGGAAAATAAAGTATAAGTTTTAAAGATTTATTCTTTAATAAAGGATCTCAAAGCCAGCTTTAGAAAAAGGA
+
CCCCDFFFFFFFGGGGGGGGGGHHHHHHHHHHHGHHHHHHHHHHHHHHHHHGGHHHHIHHHIIHIHHHHHHHHHHHHHHHHHHHHHGHHHHHHHGGGGHHHHHHHHHHHHHHHHHHHHHHHHHHHHHHHHHHHHHHHHHHHHHHHHGHHHHHHHHHHHHHHHHHHHHHHGHHHHHHHHHHHGGHHHHHGHHHHHHHHGHHHHHHHHHHHHHHHHHHHHHHHHHHHHHHHHHHHHHHHGHHHHGFGHHHGGH
@M05620:45:000000000-G6HP7:1:1101:18490:11776 1:N:0:116
AGATTACTGAAAGTTCCCCCTGGACCTGGAAAAGTTTCTTGCCTGGCTTACAGAAGCTGAAACAACTGCCAATGTCCTACAGGATGCTACCCGTAAGGAAAGGCTCCTAGAAGACTCCAAGGGAGTAAAAGAGCTGATGAAACAATGGCAAGTAAGTCAGGCATTTCCGCTTTAGCACTCTTGTGGATCCAATTGAACAATTCTCAGCATTTGTACTTGTAACTGACAAGCCAGGGACAAAACAAAGATCG
+
AAABCFFFFDFFGGGGGGGGGGHHHHHHHHHHHHGHHHHHHHHHHHHHHGHHHHHHHHHHHHHHHHHHHHHHHHHHHHHHHHHHHHHHHHHHGFGGHHHHHHHHHHGHHHHHHHHHHHHHHGGHGFHHHHHGHHHHHHHHHHHHHHHHHHHGGHHHHHHHHHHHHHHHGGGGGHHHHHHHHHHHHGHHHHHHHHHHHHGHHHGHHHHHHHHHHCGHHHHHHHHHHHHHHHHGHHGGGGGGGGGGFGGGGGE
@M05620:45:000000000-G6HP7:1:1101:26994:11783 1:N:0:116
ATCTCTATCTCCTAAAAACCTGTTTAGATTTGGAGATAGACCTTCAGGTTTTTCATCATTTTCTGCATGAATTATACATTGACCACGTTCCAGCGTGGTCAGTTTGCAGCATTCTGTTATTTTGTTTGACAGAGTGTCTTGTTGAGAACATATGTAGGACATGATTTTTTCCTGCAACAGGGAAAATAAAGTATAAGTTTTAAAGATTTATTCTTTAATAAAGGATCTCAAAGCCAGCTTTAGAAAAAGGA
+
BCCCCFFFFFFFGGGGGGGGGGHHHHHHHHHHHGHHHHHHHHHHHGHHHHHGGHGHHHIIHIIHIHHHHGHHHHHGHHHHHGHHGHGHHHHHHHGFGGHHGHHHHHHGHHGHHHHHHHHHHHHHHHHHGHGHHHHHHHHHHHHHHHGHHHHHHHHHHHHHHHHHHHHHHGHHHHHGHHHHHGGGHHHHGHHHHHHHHHHHHGGHHHHHHHHHHHHHHGHHHGHHHHHHHGGFHFHHHGHHHHGGHHHHGGH
@M05620:45:000000000-G6HP7:1:1101:27020:11787 1:N:0:116
ATCTCTATCTCCTAAAAACCTGTTTAGATTTGGAGATAGACCTTCAGGTTTTTCATCATTTTCTGCATGAATTATACATTGACCACGTTCCAGCGTGGTCAGTTTGCAGCATTCTGTTATTTTGTTTGACAGAGTGTCTTGTTGAGAACATATGTAGGACATGATTTTTTCCTGCAACAGGGAAAATAAAGTATAAGTTTTAAAGATTTATTCTTTAATAAAGGATCTCAAAGCCAGCTTTAGAAAAAGGA
+
BBBBBFFFFFFFGFGGGFGGGGHHHHHHHHHHHFHHHHHGHHHHHHHHHHHGGHHHHHHHHHHHHHHHHHHHHHHHHHHHGHHHHHGHHHHHHHGGGGHHHHHHHHHHHHHHHHHHHHHHHHHHHHHHHHHHHHHHHHHHHHHHHHHHHHHHHGHHHHGHHHHHHHHHHGHHHHHFHHHHHGGAGFGGFHHHHHHHHGHHHGHHHHHHHGHHHHHHHHHHHGHHHHHHHHHHHHGHHGHHHHGFCGHGDGG
@M05620:45:000000000-G6HP7:1:1101:7725:11788 1:N:0:116
CATCCTGACCCTGAAGTACCCCATTGAGCATGGCATCGTCACCAACTGGGACGACATGGAGAAGATCTGGCACCACACCTTCTACAACGAGCTGCGCGTGGCCCCGGAGGAGCACCCAGTGCTGCTGACCGAGGCCCCCCTGAACCCCAAGGCCAACAGAGAGAAGATGACTCAGGTGAGGCTCGGCCGACGCCCGTGCTCCTCCCGTCCTTTCCCCAGTCATTTTCTGCCCGGCTTATTTCTGACATTAT
+
CCDDDFFFFFFFGGGGGGGGGGGHHHHHHHHHHHHHHGHHHGHHHGHHHHHHGGGGGHHHHHHHHHHHHHHHHGHHHGGHHHHHHHHHGGGGGHHGGGGGGGHHGGGGGGGGHHHHGGHHHHHHHHHHHHGGGGGGGGGGGGHHHHGGGGHGHHGGGGGGGGGGGGGGGGGGGGGGHGGGGGGGFFFFFFFFFFFABFFFFFFFFFFFFFFFFFFFFFFFFFFFFFFFFFFFFFFFF<BFF0000<0<B00
@M05620:45:000000000-G6HP7:1:1101:15309:11790 1:N:0:116
AGATTACTGCAACAGTTCCCCCTGGACCTGGAAAAGTTTCTTGCCTGGCTTCCAGAAGCTGAAACAACTGCCAATGTCCTCCAGGATGCTACCCGTCAGGAACGGCTCCTAGAAGACTCCAAGGGAGTAAAAGAGCTGATGCAACAATGGCAAGTAAGTCAGGCATTTCCGCTTTAGCACTCTTGTGGGTCCAATTGAACAATTCTCAGCATTTGTACTTGTAACTGACAAGCCAGGGACAAAACAAAGAT
+
A1AAAFFFDF1FGGFGGGGGGGGG0GHHHHHHHHHHFGHHHHHHHHHHHHH0FGFGHHHHHHHHHHHHHHHHFHHHHHHH1FGHEGHEGH2FHHFG/EEHGH0EEGGGGHFGHHGGHHHF1BDFEGEEGGHHHGFHHHDGH1FGHHHHHGHHHGHHHHHHGHGHHHHHHHGGGGGHHGGHHHHHHFHG.EHHFHHHHHHHHHHGGHHFHFHHHGHHHFGHHHGGHGGGGFFGFGF?GGGGEF/FFGGGGGF
@M05620:45:000000000-G6HP7:1:1101:18503:11790 1:N:0:116
AGATTACTGAAAGTTCCCCCTGGACCTGGAAAAGTTTCTTGCCTGGCTTACAGAAGCTGAAACAACTGCCAATGTCCTACAGGATGCTACCCGTAAGGAAAGGCTCCTAGAAGACTCCAAGGGAGTAAAAGAGCTGATGAAACAATGGCAAGTAAGTCAGGCATTTCCGCTTTAGCACTCTTGTGGATCCAATTGAACAATTCTCAGCATTTGTACTTGTAACTGACAAGCCAGGGACAAAACAAAGATCG
+
AAABBFFFF5DFGGFGGGGGGGHFHHHHHHHGHHGHHHHHHHHHHHHHHFHHHHHHHHHHHHHHGHHHHHHHHHHHHHHHHHHHHHHHHHHHGFGGHHHHHHHHHHGHHHHHHHHHHHHHHGGHFEGHHHHGHHHHHHHHHHHHHHHHHHHGGHHHFHHHHHHHHHHHGGGGGHHHHHHHHHHGGDHHHHHHHHHHHHHFFHHHHHHHHHGHHCGHHHHHGHHFHGHHHHHGHGGGGGGGGGGGGGFGGGE
@M05620:45:000000000-G6HP7:1:1101:7741:11794 1:N:0:116
CATCCTGACCCTGAAGTACCCCATTGAGCATGGCATCGTCACCAACTGGGACGACATGGAGAAGATCTGGCACCACACCTTCTACAACGAGCTGCGCGTGGCCCCGGAGGAGCACCCAGTGCTGCTGACCGAGGCCCCCCTGAACCCCAAGGCCAACAGAGAGAAGATGACTCAGGTGAGGCTCGGCCGACGCCCGTGCTCCTCCCGTCCTTTCCCCAGTCATTTTCTGCCCGGCTTATTTCTGACATTAG
+
CCCCCFFFFFFFGGGGGGGGGGGHHHHHHHHHHHHHHGHHHGHGHGHHHHHHGGGGGHHHHHHHGHHHHHHHHGHHHGGHHHHHHHHHGGGGGHHGGGGGGGHHGGGGGGGGHHHHGGHHHHHHHHHGHHGGGGGGGGGGGGHHHHGGGGHGHHGGGGGGGGGFBFGGGGGGGGGGFGGGGGFGFFFFF-@AFFFF>DFFFFFFFFFEFFFFFFFFFBDFF0FFFFFFFFFFFAFFFEFFFFFFBFBFBF;
@M05620:45:000000000-G6HP7:1:1101:13718:11794 1:N:0:116
AGATTACTGCAACAGTTCCCCCTGGACCTGGAAAAGTTTCTTGCCTGGCTTACAGAAGCTGAAACAACTGCCAATGTCCTACAGGATGCTACCCGTAAGGAAAGGCTCCTAGAAGACTCCAAGGGAGAAAAAGAGTGGTTGAAAAAATGGCAGGAAGTCAAGCCATTTCGCCTTTGCCACCCTTGGGGACCCAATTGAACATTCTCAGCCTTTTGACTTTGAAATTGCAAACCCAGGGCAAAACAAAGATC
+
AAAABFFFBBDBFGBBBBGGGGGGHHHHHHHHHHHHHHHHHHHHHHHHHHHHHHHHHHHHHHHHHHHHHHHHHHHFDFGHHHHHHGHHHHHHHHGGGGHHHHHHHHHHGHHHHHHHHHHHHGHG?///B?F0//243/3//BF33B/0D22@///?01111?1/0?F1F0..>E1111<1..<//0<-.-;.;.;00<00C0<000000//;C00.00;000=000000;0.;..;C...:;F9.AF//00
@M05620:45:000000000-G6HP7:1:1101:15293:11800 1:N:0:116
AGATTACTGCAACAGTTCCCCCTGGACCTGGAAAAGTTTCTTGCCTGGCTTCCAGAAGCTGAAACAACTGCCAATGTCCTCCAGGATGCTCCCCGTCAGGAACGGCTCCTAGAAGACTCCCAGGGAGTAAAAGAGCTGATGCAACAATGGCAAGTAAGTCAGGCATTTCCGCTTTAGCACTCTTGTGGATCCAATTGAACAATTCTCAGCATTTGTACTTGTAACTGACAAGCCAGGGACAAAACAAAGAT
+
A1AAAFFFBF@FGGGGGGGGGGGG0FHHHGHHFHHHGHHHHHHHHHHHHHHBHHDGHHHHHHHHHHHHHHHH1FGGHDHH1FGHBGH1FG1FFGGG/EEGHH0?EEEGGHFHGHDFGGHH/<1???EEHBGHHGHHHHFGH1GHHHHHHEHHHGHHHHHHHHGHGHHHHHGGGGGGFHHHHHHHHHHGHHHHHGHHHGHHHHHHHHHHHHHHHFHHHFGHCHCGHGFFGGGGGGGFGGGGGG/CFGGGGGG
@M05620:45:000000000-G6HP7:1:1101:18488:11802 1:N:0:116
AGATTACTGAAAGTTCCCCCTGGACCTGGAAAAGTTTCTTGCCTGGCTTACAGAAGCTGAAACAACTGCCAATGTCCTACAGGATGCTACCCGTAAGGAAAGGCTCCTAGAAGACTCCAAGGGAGTAAAAGAGCTGATGAAACAATGGCAAGTAAGTCAGGCATTTCCGCTTTAGCACTCTTGTGGATCCAATTGAACAATTCTCAGCATTTGTACTTGTAACTGACAAGCCAGGGACAAAACAAAGATCG
+
BBBBBFFFFDFFGFGGGGGGGGHFHHHGHHHGHHHHHHHHHHHHHHHHHGHHHHHHHHHHHHHHHHHHHHHHHHHHHHHHHHHHHHHHHHHHGGGGHHHFHHHHHHGHHHHHHHHHHHHHHGGHGEHHHHHGHHHHHHHHHHHHFHHHHHHGGHHHGH2GHHHHHHHHGGGGGHHHGHHHHHHHGFHHHHHFHHHGHHFCHHHHHHGHHHHHHHHHHHHHFHHHHFHHHHHGHHGGGGGGGCFGGG/FGGA
@M05620:45:000000000-G6HP7:1:1101:21805:11816 1:N:0:116
TACCTGTACTGGGGAAGAGTGTAGCAATCGCCATTCCTACCCTAAAGATCGGAAGAGCACACGTCTGAACTCCAGTCACTCCGCGAAATCTCGTATGCCGTCTTCTGCTTGAAAAAAAAAATTGTTTTACCTCGTTTCTTGTTGATCACATATGTAGTACATGCTTTTTTCCTTCAACCGGGCCACTACCTTCTACTTTTTAACGATTTCTTCTTTACTCCCTTCTCTCACCGCCCGCTTTCTCACCCGTA
+
A1A>>FFBFFFFFCGGGGEABGFGFHGHHGCECGHHFFFHHHHCEHHEH1GC?FA0BG1A0AAGE0E12GFDAGEBGHDGHHAFE>>/GH2FH//GHFD>>EGG2G>GH1<01110//>//0@1?1?01?111/?/>>FGFGH01>11<1F1>0D0=00=0=00=DGHHGHHH0;:0<:-----..;///0;/;0009;FG.90..;C-/BFFFFF//;//--/-;;BF//--;@--;9BF/////-9---
@M05620:45:000000000-G6HP7:1:1101:10240:11820 1:N:0:116
CATCCTGACCCTGAAGTACCCCATTGAGCATGGCATCGTCACCAACTGGGACGACATGGAGAAGATCTGGCACCACACCTTCTACAACGAGCTGCGCGTGGCCCCGGAGGAGCACCCAGTGCTGCTGACCGAGGCCCCCCTGAACCCCAAGGCCAACAGAGAGAAGATGACTCAGGTGAGGCTCGGCCGACGCCCGTGCTCCTCCCGTCCTTTCCCCAGTCATTTTCTGCCCGGCTTGATTTCTGACATTA
+
BBBBBFFFFFFFGGFGGGGGGGGHHHHHHHHHHHHHHGHHHGHHHGHHHHHHGGGGGHHHHHHHHHHHHHHHHGHHHGGHHHHHFHHHGGGGGHGGGGGGGGHHGGGGGGGGHHHHGGHHHHHHHHHHHHGGGGGGGGGGGGHHHHGGGGHGHHGGGGGGGGGGGGGGGGGGGGGGGGGGGGGGFFFFFFFFFFFFFFFFFFFFFFF?DFDFFFFFFFFFFFFEFFFFFFFFFFFFFFAFFFFFFBFFFF/
@M05620:45:000000000-G6HP7:1:1101:8479:11832 1:N:0:116
AAACCAGAAGACATGAGGTCAGCTAGATCGGAAGAGCACACGTCTGAACTCCAGTCACTCCGCGAAATCTCGTATGCCGTCTTCTGCTTGAAAAAAAAAAAAAAAAACAACTCCACATAACCTTTATTCCCCTCTATAACTCCCCCCATTGCAAGTCTTCCTATCTGTGTAAAAACTGGCGTAGGATACACGCCATACCCGCTACCACCTCATATTCAAGTACCCGACGCCCAGCTCACCCCTCGCCCACT
+
CBCCCBCFFFFFGGGGGGGGGGHHHHHHHHGGFGHHHHHHHGHHHGHHHHHHHHHHHHHHGGGGGGGHFHHHFFHHHHGGGHGHHHHHHH?GFHFGGGGF//<///-...<11<10110000000000000//</00<<000;...--/0900;0000000000;9;000;;000900/.-9--.009;0;.-..90//0.9;--/00...0:00090;;0000;.-9;---...0000..-..---....
@M05620:45:000000000-G6HP7:1:1101:11671:11853 1:N:0:116
ATCTCTATCTCCTAAAAACCTGTTTAGATTTGGAGATAGACCTTCAGGTTTTTCATCATTTTCTGCATGAATTATACATTGACCACGTTCCAGCGTGGTCAGTTTGCAGCATTCTGTTATTTTGTTTGACAGAGTGTCTTGTTGAGAACATATGTAGGACATGATTTTTTCCTGCAACAGGGAAAATAAAGTATAAGTTTTAAAGATTTATTCTTTAATAAAGGATCTCAAAGCCAGCTTTAGAAAAAGGA
+
BCDDDFFFFFFFGGGGGGGGGGHHHHHHHHHHHHHHHHHHHHHHHHHHHHHGGHHHHHHIHHHHHHHHHHHHHHHHHHHHHHHHHHGHHHHHHHGGGGHHHHHHHHHHHHGHHHHHHHHHHHHHHHHHGHHHHHGHHHHHHHHHHHGHHHHHHHHHHHHHHHHHHHHHHGHHHHHHHHHHHGGGHHHHHGHHHHHHHGHHHHGGHHHHHGHHHHHHHHHHHGHHHHHHHHHHHHFHHGHHHHHHHHGGGGF
@M05620:45:000000000-G6HP7:1:1101:11668:11873 1:N:0:116
ATCTCTATCTCCTAAAAACCTGTTTAGATTTGGAGATAGACCTTCAGGTTTTTCATCATTTTCTGCATGAATTATACATTGACCACGTTCCAGCGTGGTCAGTTTGCAGCATTCTGTTATTTTGTTTGACAGAGTGTCTTGTTGAGAACATATGTAGGACATGATTTTTTCCTGCAACAGGGAAAATAAAGTATAAGTTTTAAAGATTTATTCTTTAATAAAGGATCTCAAAGCCAGCTTTAGAAAAAGGA
+
ABABBFFFFFFFGGGGGGGGGFHHHEGFFHHHHHHGFHHFEHBGHHGHHGHGGHFHHFHHHHHHHHHHGGFHHFGGHGHHHHHHFHFHHHGHEHGGGGHHHGHHHHHHGHHHHHHHHHHHHHHHHHHHHHGHHHGGHHHHHHHHGHHHHGHGHHHHHHHHHHHGHHHHHGHHHHHHGHHHHGGHHHGGGHGGHHFHHHHHHHHBGGHHHGHHHHHHHHHFHBHHHHGHHHGHHGHGHGHHHCFGGBCHGGH
@M05620:45:000000000-G6HP7:1:1101:28178:11892 1:N:0:116
AGATTACTGCAACAGTTCCCCCTGGACCTGGAAAAGTTTCTTGCCTGGCTTACAGAAGCTGAAACAACTGCCAATGTCCTACAGGATGCTACCCGTAAGGAAAGGCTCCTAGAAGACTCCAAGGGAGTAAAAGAGCTGATGAAACAATGGCAAGTAAGTCAGGCATTTCCGCTTTAGCACTCTTGTGGATCCAATTGAACAATTCTCAGCATTTGTACTTGTAACTGACAAGCCAGGGACAAAACAAAGAT
+
BABBBFFFDF4FGGGGGGGGGGGGHHHHHHHHHHHHGHHHHHHHHHHHHHHFHHHHHHHHHHHHHHHHHHHHFHHHHHHHHHHHHHHGHH5GHHGG/EGHHHHHHHHHGHHHHHHHHHHHH3EFFGGGH4FHHFHHHHDHG3FGHHHHHHHHHGHHHHHHHHHHHHHHHHGGGGGHHHHHHGHHHGHGHHHHGGHHHDHHHHHHHHHHHHHHHHHHHHHHH0;CHHHHHHHHHGGGGGGG.F/:FGGGGGG
@M05620:45:000000000-G6HP7:1:1101:28176:11910 1:N:0:116
AGATTACTGCAACAGTTCCCCCTGGACCTGGAAAAGTTTCTTGCCTGGCTTACAGAAGCTGAAACAACTGCCAATGTCCTACAGGATGCTACCCGTAAGGAAAGGCTCCTAGAAGACTCCACGGGAGTAAAAGAGCTGATGAAACAATGGCAAGTAAGTCAGGCATTTCCGCTTTAGCACTCTTGTGGATCCAATTGAACAATTCTCAGCATTTGTACTTGTAACTGACAAGCCAGGGACAAAACAAAGAT
+
BABBBFFFBF4DGGGGGGGGGGGGHHHHHHHHGHHHHHHHHHHHHHHHHHHFHHHHHHHHHHHHHHHHHHHHEHHHHHHHHHHHHHHGGH5FGHGF/BGHHHBGHHHHGHHHHHHGHHHHH2?E??EGH4GHHFHHHHDHF?FGHGHHHHHHHGHHHHHFHHHHHHHHHHGGGGGHHHHHHHHHHFHGFHHHHBGGH0<GGGHHHHHGHHHHHHHHHGHHH0;=GGFBGGGGGGGGGGGGEF/CFGFGGGF
@M05620:45:000000000-G6HP7:1:1101:28917:11911 1:N:0:116
CATCCTGACCCTGAAGTACCCCATTGAGCATGGCATCGTCACCAACTGGGACGACATGGAGAAGATCTGGCACCACACCTTCTACAACGAGCTGCGCGTGGCCCCGGAGGAGCACCCAGTGCTGCTGACCGAGGCCCCACTGAACCCCAAGGCCAACAGAGAGAAGATGACTCAGGTGAGGCTCGGCCGACGCCCGTGCTCCTCCCGTCCTTTCCCCAGTCATTTTCTGCCCGGCTTGATTTCTGACATTA
+
CCCCCFFFFFFFGGGGGFGGGGGHHHHHHHHHHHHHHGHHHGHHHGHHHHHHGGGGGHHHHHHHHHHHHHHHHGHHHGGHHHHHHHHHGGGGGHHGGGEGGGHHGGGGGGGGHGHHGGHHCGHHHHHGHHGGGGGGGGGGHFHHHHGGGGHGHHHHGGHHHGGGGGGGGGGGGGGGGGGGGGGG?BEFFFFFFFFFFFFFFFFFFFDFFFFFFFFFFFFFFFFFFFFFFFFFFFFFFFFFFFFFFFFFFF0
@M05620:45:000000000-G6HP7:1:1101:28934:11915 1:N:0:116
CATCCTGACCCTGAAGTACCCCATTGAGCATGGCATCGTCACCAACTGGGACGACATGGAGAAGATCTGGCACCACACCTTCTACAACGAGCTGCGCGTGGCCCCGGAGGAGCACCCAGTGCTGCTGACCGAGGCCCCCCTGAACCCCAAGGCCAACAGAGAGAAGATGACTCAGGTGAGGCTCGGCCGACGCCCGTGCTCCTCCCGTCCTTTCCCCAGTCATTTTCTGCCCGGCTTGATTTCTGACATTA
+
DDDDDFFFFFFFGGGGGGGGGGGHHHHHHHHHHHHHHGHHHGHHHGHHHHHHGGGGGHHHHHHHHHHHHHHHHGHHHGGHHHHHHHHHGGGGGHHGGGGGGGHHGGGGGGGGHHHHGGHHHHHHHHHHHHGGGGGGGG-CGGHHHHGGGGHGHHGGGGGGGGGGGGGGGGGGGGGGHGGGGGGGFFFFFFFFFFFFDFFFFFFFFFFEDFFFFHFFFFFFFFFFFFFFFFFFFFFFFFFFFFFFFBFFFF0
@M05620:45:000000000-G6HP7:1:1101:17082:11926 1:N:0:116
AGATTACTGCAACAGTTCCCCCTGGACCTGGAAAAGTTTCTTGCCTGGCTTACAGAAGCTGAAACAACTGCCAATGTCCTACAGGATGCTACCCGTAAGGAAAGGCTCCTAGAAGACTCCAAGGGAGTAAAAGAGCTGATGAAACAATGGCAAGTAAGTCAGGCATTTCCGCTTTAGCACTCTTGTGGATCCAATTGAACAATTCTCAGCATTTGTACTTGTAACTGACAAGCCAGGGACAAAACAAAGAT
+
AA>>3BFF@BFDFGEBFGGGBFEEHHHGFFFBGHHHHBHHBGFFHHGEHGGFFFGBGFHHHGDBFGHGGHHGFHHFAGFGHHHCGFB3EEGHHHGFEEGFHGFHHHFHGHHHHFHEGGHFE?GGGEFEHHHHHGHHHHBGHFDFHHHGGFBGFGHHGHGHHHHHHHHHBGDGGGGHGHHHHHGHHFFGGHHGHHHFHED00CGHGHD=GHFHCHHHHHHGFFHFHHHGHHHHHGGFFDEE.;B9AFGFGF;
@M05620:45:000000000-G6HP7:1:1101:10871:11979 1:N:0:116
CATCCTGACCCTGAAGTACCCCATTGAGCATGGCATCGTCACCAACTGGGACGACATGGAGAAGATCTGGCACCACACCTTCTACAACGAGCTGCGCGTGGCCCCGGAGGAGCACCCAGTGCTGCTGACCGAGGCCCCCCTGAACCCCAAGGCCAACAGAGAGAAGATGACTCAGGTGAGGCTCGGCCGACGCCCGTGCTCCTCCCGTCCTTTCCCCAGTCATTTTCTGCCCGGCTTGATTTCTGACATTA
+
BBBBBFFFFFFFGGFGGGGGGGGHHHHHHHHHHHHHHGHHHGHHHGHHHHHHGGGGGHGHHHHHHGHHHHHHHGGFGGGHHHHGFHHHGGGGGHHGGGGGGGHHGGGGGGGGHHHHGGH?GHHHHHHGHHFGGGGGGGGGGGHHHHGGGGHGHGGGGGGGGGGGGGGFGGGGGGGGGGGGGGGGFFFFFFFFFFFFDDFFFFFFFFF.DFDFFFFFFFFFFFFFFFFFFEFEFFAFFFFFF/F/B9B9FF/
@M05620:45:000000000-G6HP7:1:1101:27314:12002 1:N:0:116
CATCCTGACCCTGAAGTACCCCATTGAGCATGGCATCGTCACCAACTGGGACGACATGGAGAAGATCTGGCACCACACCTTCTACAACGAGCTGCGCGTGGCCCCGGAGGAGCACCCAGTGCTGCTGACCGAGGCCCCCCTGAACCCCAAGGCCAACAGAGAGAAGATGACTCAGGTGAGGCTCGGCCGACGCCCGTGCTCCTCCCGTCCTTTCCCCAGTCATTTTCTGCCCGGCTTGATTTCTGACATTA
+
CCCCCFFFFFFFGGGGGGGGGGGHHHHHHHHHHHHHHGHHHGHHHGHHHHHHGGGGGHHHHHHHGHHHHHHHHGGHHGGHHHHHHHHHGGGGGHHGGGGGGGHHGGGGGGGGHHHHGGHHHHHHHHHHHHGGGGGGGGGGGGHHHHGGGGHGHHGGGGGGGGGGGFFGGGGGGGGGFFFGGGEFFFFFFFFFFFFF@DDEFFFFFFFFFFFFFFFFFFFFFFFFFFFFFFFFFCFFFAFFFFFFBFFFFF0
@M05620:45:000000000-G6HP7:1:1101:27324:12017 1:N:0:116
CATCCTGACCCTGAAGTACCCCATTGAGCATGGCATCGTCACCAACTGGGACGACATGGAGAAGATCTGGCACCACACCTTCTACAACGAGCTGCGCGTGGCCCCGGAGGAGCACCCAGTGCTGCTGACCGAGGCCCCCCTGAACCCCAAGGCCAACAGAGAGAAGATGACTCAGGTGAGGCTCGGCCGACGCCCGTGCTCCTCCCGTCCTTTCCCCAGTCATTTTCTGCCCGGCTTGATTTCTGACATTA
+
ABCCCFFFFFFFGGGGGGGGGGGHHFHHHHHHHHGHHGHHHGHHHGHHHHHHGGGGGHHFHHHGGHHHHHHHHGHHHGGHHHHHHHHHGGGGGHHGGGEGGGHHGGGGGGGGHHHHGGHHHHHHHHHHHHGGGGGGGGGGGGHHHHGGGGHGHHGGGGGGGGGGFGGGGGGGGGGGGGGGGGEFFFFFFFFFFFFFDFFFFFFFBFDADFFFFFFFFFFBFFFFFFFFFFFFFBFFFAFFFFFB99FFFF/
@M05620:45:000000000-G6HP7:1:1101:19564:12043 1:N:0:116
TACCTGTACTGGGGAAGCATTTGAATATCCCCCCATGGTGATGGGGACGGAGAACTGCTCCATAAACACAGGCAACGTGCCTAACTTTCCCGGGAAGATGAAGTCAAAGAGCGACCACAGCTCTTCGGAGGTTATTTTGCATCGGTGAGCCAGACAGAATGATCCGATGAGGGGTGCGAAACTATTTGAGGAAAGGAAGCACCTTTTTATTAAATTTACCTTTTAGCAATCGCCATTCCTACCCTAAAGAT
+
CCCCCFFFFFFFGGGGGGGGGGHHHHHHHHHGGGGHGHGGHHHHHGGGGGGGGHHHHHHHHHHHHBHHHHHHGHHHGHHHHHHHHHHHHHHGGGEGGHHHHHHHHHFHHGGHFGGGGHEFHHHHHHHDFGG?FGHHHHHHHHHGDCDGGHHGHHGHHHHHFHHHHFEGGHFHGG;AFGGGGDGGGGGFGGFBBCFFBFFGGGFFFFFFFFFFFBFFFFFFFFFFFFFF:BFAADFEBFFFFFFFFFFFEFF
@M05620:45:000000000-G6HP7:1:1101:19556:12059 1:N:0:116
TACCTGTACTGGGGAAGCATTTGAATATCCCCCCATGGTGATGGGGACGGAGAACTGCTCCATAAACACAGGCAACGTGCCTAACTTTCCCGGGAAGATGAAGTCAAAGAGCGACCACAGCTCTTCGGAGGTTATTTTGCATCGGTGAGCCAGACAGAATGATCCGATGAGGGGTGCGAAACTATTTGAGGAAAGGAAGCACCTTTTTATTAAATTTACCTTTTAGCAATCGCCATTCCTACCCTAAAGAT
+
CCCCCFFFFFFFGGGGGGGGGGHHHHHHHHHGGGGHHHGHHHHHHGGGGGGGGHHHHHHHHHHHHHHHHHHHGHHHGHHHHHHHHHHHHHHGGGGGGHHHHHHHHHHHHHHHGGGGGHHHHHHHHHHGGGGGHHHHHHHHHHHGGGGGHHHHHHGHHHHHHHHHHHGGGHHHGGEEGGFGGGGGGGGGGGGFGFGGGGGGGGFFFFFFFFFFFFFFFFFFFFFFFFFFFFFFFFFFFFFFFFFFFFFFFFF
@M05620:45:000000000-G6HP7:1:1101:3332:12061 1:N:0:116
CATCCTGACCCTGAAGTACCCCATTGAGCATGGCATCGTCACCAACTGGGACGACATGGAGAAGATCTGGCACCACACCTTCTACAACGAGCTGCGCGTGGCCCCGGAGGAGCACCCAGTGCTGCTGACCGAGGCCCCCCTGAACCCCAAGGCCAACAGAGAGAAGATGACTCAGGTGAGGCTCGGCCGACGCCCGTGCTCCTCCCGTCCTTTCCCCAGTCATTTTCTGCCCGGCTTGATTTCTGACATTA
+
BBBBBFFFFFFFGGGGGGGGGGGHHHHHGHHHHHHHHGHHHGHHHGHHHHGHGGGGGHHFHHHHHFHHHHHHHGGHHGGHHHHHHHHHGGGGGHHGGGGGGGHHGGGGGGGGHHHHGGHGHHHHHHHGHHGGGGGGGGGGGGGHHHGGGGHGHHGGGGGGGGFGGGGGGGGGGGGGGGGGGGFGFFFFFFFFFFFFFFFFFFFFFFFFFFFFFFFFFFFFFFFFFFFFFFFFFFFFF;.BFFFFFBBFFF/
@M05620:45:000000000-G6HP7:1:1101:3337:12084 1:N:0:116
CATCCTGACCCTGAAGTACCCCATTGAGCATGGCATCGTCACCAACTGGGACGACATGGAGAAGATCTGGCACCACACCTTCTACAACGAGCTGCGCGTGGCCCCGGAGGAGCACCCAGTGCTGCTGACCGAGGCCCCCCTGAACCCCAAGGCCAACAGAGAGAAGATGACTCAGGTGAGGCTCGGCCGACGCCCGTGCTCCTCCCGTCCTTTCCCCAGTCATTTTCTGCCCGGCTTGATTTCTGACCTTT
+
CCCCCFFFFFFFGGGGGGGGGGGHHHHHHGHGHHHHHGHHHGHHHGHHHHHHGGGGGHHHHHFHHHHHHHHHHGHHHGGHHHHHHHHHGGGGGHHGGGGGGGHHGGGGGGGGHHHHGGHHHHHHHHHHHHGGGGGGGGGGGEHHHHGGGGHGHHG?FGGGGGGFGGGGGGGGGGGGGGGGGGGGFFFFFDFFCFFD@.DEFFBFFFDADFFFFFFFFFFBF0FFFFFFFEFFFACFFF.FFBBF0BB/BF0
@M05620:45:000000000-G6HP7:1:1101:16532:12134 1:N:0:116
AAACCAGAAGACATGAGGTCAGCTAGATCGGAAGAGCACACGTCTGAACTCCAGTCACTCCGCGAAATCTCGTATGCCGTCTTCTGCTTGAAAAAAAAAAAGAATCAGTCTAGCACACCGCGCTAATTTATTCTTTTTACAATTATATCGCATGCTCGACCCTGTATACCTCTGTCACACATGTAATATTTAATTAGTCACGCTGTTCTTACCAGACCATATGACCACGTAGCATCGCTCCATGCTCTGCC
+
AABCCBCFFFFFGGGGGGGGGGHHBHHHHHGGGGHHHHHHHGHHHGHHHHHHHHHHHHHHHGGGGGGFEHHHFEHHHHGFEHGHHHHHHHHHHHHGEFGGB/?022222222222220///>/--<1111111111=><0000000<00..<..:00.----//0;;0000000009009.00900000000000000;00..:9.000009/0:.../00000000:../..090....:0000000000
@M05620:45:000000000-G6HP7:1:1101:28765:12138 1:N:0:116
ATCTCTATCTCCTAAAAACCTGTTTAGATTTGGAGATAGACCTTCAGGTTTTTCATCATTTTCTGCATGAATTATACATTGACCACGTTCCAGCGTGGTCAGTTTGCAGCATTCTGTTATTTTGTTTGACAGAGTGTCTTGTTGAGAACATATGTAGGACATGATTTTTTCCTGCAACAGGGAAAATAAAGTATAAGTTTTAAAGATTTATTCTTTAATAAAGGATCTCAAAGCCAGCTTTAGAAAAAGGA
+
BABBBFFFFFFFGGGGGGGGGGHHHHHHHHGHFHHHHHHGHFHHHGHGHGHGGHHHHHHHHHHFHHGGGGHHHHHHHHHHHHHHHHGHHHHHHHGEEFHHHHHHHHHFHFFDGHHFGHHHHHHHHHHHGGFHFHHHHHHHHHHHHHEGGHBGHHHHHHHHHHFH3GGHHGHDD22F<G<GH/<F/0<FG1F1??F1<FGHFHFB11FG1>G1FHHHGFGFFBDBCFCD=DGBDHGB.CGHF0:FGGHFEGH
@M05620:45:000000000-G6HP7:1:1101:28780:12147 1:N:0:116
ATCTCTATCTCCTAAAAACCTGTTTAGATTTGGAGATAGACCTTCAGGTTTTTCATCATTTTCTGCATGAATTATACATTGACCACGTTCCAGCGTGGTCAGTTTGCAGCATTCTGTTATTTTGTTTGACAGAGTGTCTTGTTGAGAACATATGTAGGACATGATTTTTTCCTGCAACAGGGAAAATAAAGTATAAGTTTTAAAGATTTATTCTTTAATAAAGGATCTCAAAGCCAGCTTTAGAAAAAGGA
+
CDCDDFFFFFFFGGGGGGGGGGHHHHHHHHHHHHHHHHHHHHHHHHHHHHHGGHHHHHHHHHIIIHHHHHHHHHHHHHHHHHHHHHGHHHHHHHGGGGHHHHHHHHHHHHHHHHHHHHHHHHHHHHHHHHHHHHHHHHHHHHHHHHHHHHHHHHHHHHHHHHHHHHHHHGHHHHHHHHHHHGGHHHHHGHHHHHHHHHHHHHHHHHHHHHHHHHHHHHHHHGHHHHHHHHHHHHHHHGHHHHGHHHHGGGG
@M05620:45:000000000-G6HP7:1:1101:21859:12150 1:N:0:116
CATCCTGACCCTGAAGTACCCCATTGAGCATGGCATCGTCACCAACTGGGACGACATGGAGAAGATCTGGCACCACACCTTCTACAACGAGCTGCGCGTGGCCCCGGAGGAGCACCCAGTGCTGCTGACCGAGGCCCCCCTGAACCCCAAGGCCAACAGAGAGAAGATGACTCAGGTGAGGCTCGGCCGACGCCCGTGCTCCTCCCGTCCTTTCCCCAGTCATTTTCTGCCCGGCTTGATTTCTGACATTA
+
DCDDDFFFFFFFGGGGGGGGGGGHHHHHHHHHHHHHHGHHHGHHHGHHHHHHGGGGGHHHHHHHHHHHHHHHHGHHHGGHHHHHHHHHGGGGGHHGGGGGGGHHGGGGGGGGHHHHGGHHHHHHHHHHHHGGGGGGGGGGGGHHHHGGGGHGHHGGGGGGGGGGGGGGGGGGGGGGGGGGGGGGFFFFFFFFFFFFFFFFFFFFFFFFFFFFFHFFFFFFFFFFFFFFHFFFFFFFFFFFFFFFFFFFFF0
@M05620:45:000000000-G6HP7:1:1101:28799:12155 1:N:0:116
ATCTCTATCTCCTAAAAACCTGTTTAGATTTGGAGATAGACCTTCAGGTTTTTCATCATTTTCTGCATGAATTATACATTGACCACGTTCCAGCGTGGTCAGTTTGCAGCATTCTGTTATTTTGTTTGACAGAGTGTCTTGTTGAGAACATATGTAGGACATGATTTTTTCCTGCAACAGGGAAAATAAAGTATAAGTTTTAAAGATTTATTCTTTAATAAAGGATCTCAAAGCCAGCTTTAGAAAAAGGA
+
AAABBFFFFFFFGGGGGGGGGGHHHEHHHHHHH4GHHHHEFHHHHHHHHHHGGHDGHHHHHHHHHHHHHF5FHEH5GBFHDGHHHHGHHHHEGHEGEGHHGHHHHHHHHHHHHHHFHHHHHHHHHHHHHFGHHHHHHHHHHHHHFGGGHHHDGGHGEBDHHGHDFGHHHGHHHHHHFHHHHGG0FHF1FGFHGH1DGFGHHHHDG1FHH1GHHHHHH=DDDGHFFHHHHHHHHFF/CCGHH00<0GG:AD/
@M05620:45:000000000-G6HP7:1:1101:28766:12157 1:N:0:116
ATCTCTATCTCCTAAAAACCTGTTTAGATTTGGAGATAGACCTTCAGGTTTTTCATCATTTTCTGCATGAATTATACATTGACCACGTTCCAGCGTGGTCAGTTTGCAGCATTCTGTTATTTTGTTTGACAGAGTGTCTTGTTGAGAACATATGTAGGACATGATTTTTTCCTGCAACAGGGAAAATAAAGTATAAGTTTTAAAGATTTATTCTTTAATAAAGGATCTCAAAGCCAGCTTTAGAAAAAGGA
+
CDDDDFFFFFFFGGGGGGGGGGHHHHHHHHHHHGHHHHHHHHHHHHHHHHHGGHHHHHIHHIHIHHHHHGHHHHHHHHHHHHHHHHGHHHHHHHGFGGHHGHHHHHHGHHHHHHHHHHHHHHHHHHHHGHHHHHHHHHHHHHHHHHGHHHHHHHHHHHHHHHHHHHHHHGHHHHHHHHHHHGGGHHHHHHHHGHGHHHHHHGHHHGHHHHHHHHHHHGHHHHHHHHHHHGHGHHHHHGGHHHGFHGFHGGH
@M05620:45:000000000-G6HP7:1:1101:21870:12164 1:N:0:116
CATCCTGACCCTGAAGTACCCCATTGAGCATGGCATCGTCACCAACTGGGACGACATGGAGAAGATCTGGCACCACACCTTCTACAACGAGCTGCGCGTGGCCCCGGAGGAGCACCCAGTGCTGCTGACCGAGGCCCCCCTGAACCCCAAGGCCAACAGAGAGAAGATGACTCAGGTGAGGCTCGGCCGACGCCCGTGCTCCTCCCGTCCTTTCCCCAGTCATTTTCTGCCCGGCTTGATTTCTGACATTA
+
CCCCCFFFFFFFGGGGGGGGGGGHHHHHHHHHGHGHHGHHHGHHHGHHHHHHGGGGGHHFHHHHHHHHHHHHHGHHHGGHHHHHHHHHGGGGGHHGGGGGGGHHGGGGGGGGHHHHGGHHHHHHHHHHHHGGGGGGGGGGGGHHHHGGGGHGHHGGGGGGGGGGGGFFGGGEFGGGGGBFGGGGFFFFFFFFFFFFFDFFFFFFFFFEFFFFFFFFFFFFFBFFFFFFFFFFFFAFFF.:FFFFBBFBBF9
@M05620:45:000000000-G6HP7:1:1101:22922:12165 1:N:0:116
CATCCTGACATTAGATCGGAAGAGCACACGTCTGAACTCCAGTCACTCCGCGAAATCTCGTATGCCGTCTTCTGCTTGAAAAAAAAAAAAAAAAAAAAAAAAAAGAAAAAAAAACTTAAAAACAGAAATAAAGAAAAAAAAATATTTGCAGAGACGCGACACGCAGTTAGAAAAAATCAACTCAGTGTAATTTAACACACATGAGAAAACTAAAATAACAAGTAACAGCGCCTAAGAACTTAGTGTCATAG
+
CBCCDFFFFFFFGGGGGFEEFGGHHFHFHGHHHGGGHHHHHHHHHHHHHGGGGGGHHHHGFEHHHHEBEHGHHGHHHHGHGGGGGGGE@>/>//</>--<----...//.----.00000:0../::;0000:0.;/.9---.00;000000.//.------.---.000:00/.;.000/0:00:000000000000...0000000//0000000:0:0/00:000.---..0/00/000:00000000
@M05620:45:000000000-G6HP7:1:1101:28781:12170 1:N:0:116
ATCTCTATCTCCTAAAAACCTGTTTAGATTTGGAGATAGACCTTCAGGTTTTTCATCATTTTCTGCATGAATTATACATTGACCACGTTCCAGCGTGGTCAGTTTGCAGCATTCTGTTATTTTGTTTGACAGAGTGTCTTGTTGAGAACATATGTAGGACATGATTTTTTCCTGCAACAGGGAAAATAAAGTATAAGTTTTAAAGATTTATTCTTTAATAAAGGATCTCAAAGCCAGCTTTAGAAAAAGGA
+
BBBBBFFFFFFFGGFGDGGGGGHHHHHHHHHHF4GHHHHHHHHHHHHHHHHGGHHHHHHHHHHHHHGHHHHHHHHHHHHHHHHHHHGHHHHHHHGFGGHHHHHHHHHHHHHHHHHHHHHHHHHHHHHHGHHHFHHHHHHHHHHHHHHHHHHHHHHGHHHHHHHHHHHHHGHHHHHHFHHHHGGHHHHHFGHHGHHHHHHHHHHHHHHHHHHHHHHHHHHFFFFHHHHHHHHHFHHHHGHHHHGEFGGFGGH
@M05620:45:000000000-G6HP7:1:1101:17389:12197 1:N:0:116
TACCTGTACTGGGGAAGCATTTGAATATCCCCCCATGGTGATGGGGACGGAGAACTGCTCCATAAACACAGGCAACGTGCCTAACTTTCCCGGGAAGATGAAGTCAAAGAGCGACCACAGCTCTTCGGAGGTTATTTTGCATCGGTGAGCCAGACAGAATGATCCGATGAGGGGTGCGAAACTATTTGAGGAAAGGAAGCACCTTTTTATTAAACTTACCTTTTAGCAATCGCCATTCCTACCCTAAAGAT
+
AAABBBFFFF5FGCCGCCFGGGHHHHGGHHHGGCGGHGEEFGHHHGGGGG?FGGHHHHHHHHHF3GDFFHFEFHFHCHHHHHHGHGHHHHHGGGGGFFGGHFBFFBH4BGHGFGFFFHHFHHHFHBGGCCGDFDGGHHHHHHHGG??FF<FBGFGF/FGHHBGDHH.CDHHGGC.ADAC?A@BBFGFFFGG0CFFFFCGEFFFFFFFF.BBFFF/BFBFFBFFF/BFF:9BAA.99;;FFFFFFFFF/BBF
@M05620:45:000000000-G6HP7:1:1101:13511:12203 1:N:0:116
TACCTGTACTGGGGAAGCATTTGAATATCCCCCCATGGTGATGGGGACGGAGAACTGCTCCATAAACACAGGCAACGTGCCTAACTTTCCCGGGAAGATGAAGTCAAAGAGCGACTCGGAGGTTATTTTGCATCGGTGAGCCAGACAGAATGATCCGATGAGGGGTGCGAAACTATTTGAGGAAAGGAAGCACCTTTTTATTAAATTTACCTTTTAGCAATCGCCATTCCTACCCTAAAGATCGGAAGAGC
+
CBCCCFFFFFFFGGGGGGGGGGHGHFHHHHHGGGGHHHGHHHHHHGGGGGGGGHHHHHHHHHHHHHHHHHHHGGHHGHHHHHHHHHHHHHHGGGGGGHHHHHHGHHHHHHHHGGGGGGGCGGCGHHHHHHHGHHGGEEEHGHHHHGHHHGHHHHHHHGGGHHGFGGGDFFFCGGGGFGGGGGGGGFGGGGGGGGGGGGGGGGGGGGFFFFFFFFFFFFFFFFFFFDFFFFFFFFFFFFFFFFFFFFEFFFE
@M05620:45:000000000-G6HP7:1:1101:17403:12215 1:N:0:116
TACCTGTACTGGGGAAGCATTTGAATATCCCCCCATGGTGATGGGGACGGAGAACTGCTCCATAAACACAGGCAACGTGCCTAACTTTCCCGGGAAGATGAAGTCAAAGAGCGACCACAGCTCTTCGGAGGTTATTTTGCATCGGTGAGCCAGACAGAATGATCCGATGAGGGGTGCGAAACTATTTGAGGAAAGGAAGCACCTTTTTATTAAATTTACCTTTTAGCAATCGCCATTCCTACCCTAAAGAT
+
DDCDDFFFFFFFGGGGGGGGGGHHHHHHHHHGGGGHHHGHHHHHHGGGGGGGGHHHHHHHHHHHHHHHHHHHGHHHGHHHHHHHHHHHHHHGGGGGGHHHHHHHHHHHHHHHGGGGGHHHHHHHHHHGGGGGHHHHHHHHHHHGGEGFGFHHHHGHHHHHHHHHHHEGGHHHGGEEGGGGGFGGGGHHGGGCFGGGFFGGFFFFFFFFFFFFFFFFFFFFFFFFFFFFFFFFFFDFFFFFFFAFFFFFFFF
@M05620:45:000000000-G6HP7:1:1101:17383:12218 1:N:0:116
TACCTGTACTGGGGAAGCATTTGAATATCCCCCCATGGTGATGGGGACGGAGAACTGCTCCATAAACACAGGCAACGTGCCTAACTTTCCCGGGAAGATGAAGTCAAAGAGCGACCACAGCTCTTCGGAGGTTATTTTGCATCGGTGAGCCAGACAGAATGATCCGATGAGGGGTGCGAAACTATTTGAGGAAAGGAAGCACCTTTTTATTAAATTTACCTTTTAGCAATCGCCATTCCTACCCTAAAGAT
+
AAAAAFFFFFFFGCGG1F1GGGGHHHFHHHHGGGEHGFHHGHHGHGEEECGGGHHHGHHHHHHHHHHHHEHHGHGHGHHHHHFFGHHHHHHGGGE@EGGHEBGHHHHHHHHHCGGG?HHHHGHHHHHGGGGEG1FGHHHHHHHGGGCGH1G0GHFHHHFHHFFHHFACGHHEGG=CB@G@AAGFGGGFGGGBBFFF/BFEFFFFFFFFFFFFFFFFFFFFFFFFFFFFFFFFFFFFFFFFFFFFBFFFFFF
@M05620:45:000000000-G6HP7:1:1101:13502:12220 1:N:0:116
TACCTGTACTGGGGAAGCATTTGAATATCCCCCCATGGTGATGGGGACGGAGAACTGCTCCATAAACACAGGCAACGTGCCTAACTTTCCCGGGAAGATGAAGTCAAAGAGCGACTCGGAGGTTATTTTGCATCGGTGAGCCAGACAGAATGATCCGATGAGGGGTGCGAAACTATTTGAGGAAAGGAAGCACCTTTTTATTAAATTTACCTTTTAGCAATCGCCATTCCTACCCTAAAGATCGGAAGAGC
+
BABBBFFFFFFFGGGGGGGGGGHHHHHHHHHGGGGHHHHGHHHHHGGGGGGGGGHHHHHHHHHHHHHHHHHHGHHHGHHHHHHHHHHHHHHGGGGGGHHHHHHHHHHHHHHHGGGGGGGGGGCHHHHHHHHGHHGGEGFHHHHHHGHHHHHHHHHHHGGGHHHGGEDDFEDCDGGGFGGGGGFFFFFGGGGGGGGGGGGGGGGGGGFFFFFFFFFFFFFFFFFFFFFFFFFFFFFFFFFFFFFFFFFFFFE
@M05620:45:000000000-G6HP7:1:1101:9470:12250 1:N:0:116
AGATTACTGCAACAGTTCCCCCTAGACCTGGAAAAGTTTCTTGCCTGGCTTACAGAAGCTGAAACAACTGCCAATGTCCTACAGGATGCTACCCGTAAGGAAAGGCTCCTAGAAGACTCCAAGGGAGTAAAAGAGCTGATGAAACAATGGCAAGTAAGTCAGGCATTTCCGCTTTAGCACTCTTGTGGATCCAATTGAACAATTCTCAGCATTTGTACTTGTAACTGACAAGCCAGGGACAAAACAAAGAT
+
>A>AAFFFBB4BBFBBBBFGGGGCFGHHGACBFFHHFHHHHHHHHHHHHHHHHHBBBFGHHGHHHHHHHHGGHHGADBDGGGFHHGHGHHHGHHGGGGGGHHHFHGFHGHHHHGHHGHHHFFHFAAEEGDGHHEHGHHEHHHHGHHGHBCFCGGGHHHHHGHHHGHHHHHGGGGGHGHHHHHHHHFGGHHHHGGHHHBFFB<GHGHHFHHHHHHGGHFHHHHHGHHHHHHHHHGFFEGFGGGFFGGGGFGF
@M05620:45:000000000-G6HP7:1:1101:28689:12261 1:N:0:116
ATCTCTATCTCCTAAAAACCTGTTTAGATTTGGAGATAGACCTTCAGGTTTTTCATCATTTTCTGCATGAATTATACATTGACCACGTTCCAGCGTGGTCAGTTTGCAGCATTCTGTTATTTTGTTTGACAGAGTGTCTTGTTGAGAACATATGTAGGACATGATTTTTTCCTGCAACAGGGAAAATAAAGTATAAGTTTTAAAGATTTATTCTTTAATAAAGGATCTCAAAGCCAGCTTTAGAAAAAGGA
+
DDDDDFFFFFFFGGGGGGGGGGHHGHHHHHHHHHHHHHHHHHHHHHHHHHHGGHHHHIHHIIIHHHHHHHHHHHHHHHHHHHHHHHGHHHHHHHGGGGHHHHHHHHHHHHHHHHHHHHHHHHHHHHHHHHHHHHHHHHHHHHHHHHHHHHHHHHHHHHHHHHHHHHHHHGHHHHHHHHHHHGGHHHHHHGHHHHHHHFGHHHHHHHHHHHHHHHHHHFHHHGHGFHHHHHHGHHHHHGHHHFGHHGHFGGH
@M05620:45:000000000-G6HP7:1:1101:22097:12277 1:N:0:116
ATCTCTATCTCCTAAAAACCTGTTTAGATTTGGAGATAGACCTTCAGGTTTTTCATCATTTTCTGCATGAATTATACATTGACCACGTTCCAGCGTGGTCAGTTTGCAGCATTCTGTTATTTTGTTTGACAGAGTGTCTTGTTGAGAACATATGTAGGACATGATTTTTTCCTGCAACAGGGAAATAAAGTATAAGTTTTAAAGATTTATTCTTTAATAAAGGATCTCAAAGCCAGCTTTAGAAAAAGGAA
+
DEDEEFFFFFFFGGGGGGGGGGHHHHHHHHHHHHHHHHHHHHHHHHHHHHHGGHHHHIHHHHHIHHHHHHHHHHHHHHHHHHHHHHGHHHHHHHGGGGHHHHHHHHHHHHHHHHHHHHHHHHHHHHHHHHHHHHGHHHHHHHHHHHHHHHHHHHHHHHHHHHHHHHHHHGHHHHHHHHHHHGGHHHHHHHGHHHHHHFHHHHHHHHHHHHHHHHHGHHHHHHHHHHGGHHGHHHFHGHHHGHHHHHGGGHH
@M05620:45:000000000-G6HP7:1:1101:6568:12346 1:N:0:116
CATCCTGACCCTGAAGTACCCCATTGAGCATGGCATCGTCACCAACTGGGACGACATGGAGAAGATCTGGCACCACACCTTCTACAACGAGCTGCGCGTGGCCCCGGAGGAGCACCCAGTGCTGCTGACCGAGGCCCCCCTGAACCCCAAGGCCAACAGAGAGCAGATGACTCAGGTGAGGCTCGGCCGACGCCCGTGCTCCTCCCGTCCTTTCCCCAGTCCTTTTCTGCCCGGCTTGATTTCTGCCATTT
+
BBBBBFFFFFFFGFGFGGGGGGGHHHHHHBHHHHHHHGHHHGHHHGHHHHHHGGGGGHHGHFCHFGGHHHHFHGFHEGGHHHHHHHGHGFGGGHEGGGGGGGHHGGG/CGDGHHHHGFEHHHHHHHHFHGD?CGGGGGGGGGFFFHGGF.GEGHEEGGGFFBG.9CBFGFFGGFGGGG0FGAEFFAFFF-D@=FA9@DDEFFFFFFFEFDDFFFFFF.9/B/BFFFFFBBFE.9;BD-.;FB/B//9/;B/
@M05620:45:000000000-G6HP7:1:1101:6591:12354 1:N:0:116
CATCCTGACCCTGAAGTACCCCATTGAGCATGGCATCGTCACCAACTGGGACGACATGGAGAAGATCTGGCACCACACCTTCTACAACGAGCTGCGCGTGGCCCCGGAGGAGCACCCAGTGCTGCTGACCGAGGCCCCCCTGAACCCCAAGGCCAACAGAGAGAAGATGACTCAGGTGAGGCTCGGCCGACGCCCGTGCTCCTCCCGTCCTTTCCCCAGTCATTTTCTGCCCGGCTTGATTTCTGACATTA
+
DDDDDFFFFFFFGGGGGGGGGGGHHHHHHHHHHHHHHGHHHGHHHGHHHHHHGGGGGHHHHHHHHHHHHHHHHGHHHGGHHHHHHHHHGGGGGHHGGGGGGGHHGGGGGGGGHHHHGGHHHHHHHHHHHHGGGGGGGGGGGGHHHHGGGGHGHHGGGGGGGGGGGGGGGGGGGGGGGGGGGGGGFFFFFFFFFFFFFFFFFFFFFFFFFFFFFFFFFFFFFFFFFFHFHFFFFFFFFFFFFFFFFFFFFF0
@M05620:45:000000000-G6HP7:1:1101:27883:12382 1:N:0:116
ATCTCTATCTCCTAAAAACCTGTTTAGATTTGGAGATAGACCTTCAGGTTTTTCATCATTTTCTGCATGAATTATACATTGACCACGTTCCAGCGTGGTCAGTTTGCAGCATTCTGTTATTTTGTTTGACAGAGTGTCTTGTTGAGAACATATGTAGGACATGATTTTTTCCTGCAACAGGGAAAATAAAGTATAAGTTTTAAAGATTTATTCTTTAATAAAGGATCTCAAAGCCAGCTTTAGAAAAAGGA
+
AAAAAFDFF3FFGFGGF1AECGBGFHFHGHFGHHHHFFGFDFFGFHHHHHHGFFGGHFHDFGEGDGGGHGEHHFFHHGHHHBHFGHGHHHHHHHGEGGHHHHHHHHHHHHHHHHHHHHHHHHHHHHHHHHHHHHHHHHHHHHHHHHHHHHHHHHHHHHHHHHHHHHHHHGHHHHHHHHHHHGGHHHHHHHHHHHHHHGGHHHHHHHHHHHHHHHHHHHHHHHHHHHHHHHHHHHHHHGHHHHGFHHHHGGH
@M05620:45:000000000-G6HP7:1:1101:13222:12391 1:N:0:116
CATCCTGACCCTGAAGTACCCCATTGAGCATGGCATCGTCACCAACTGGGACGACATGGAGAAGATCTGGCACCACACCTTCTACAACGAGCTGCGCGTGGCCCCGGAGGAGCACCCAGTGCTGCTGACCGAGGCCCCCCTGAACCCCAAGGCCAACAGAGAGAAGATGACTCAGGTGAGGCTCGGCCGACGCCCGTGCTCCTCCCGTCCTTTCCCCAGTCATTTTCTGCCCGGCTTGATTTCTGCCATTT
+
BBAABFFFFFFFGGGGGGGGGGFHHHHHHHHHHHHHHGHHHGFGHGHHHHFFGGGFEHHFHGHHGFHHHGHHHGHHHGGHHHHHHHHFGGGGGGHGGGGEEGHHGGGGGGGGGHHHGGGHHFHHGHHGHHGGGGGGGGCCGGFHHFGGGGHGGHGGGGGGGEGGBFEFGGGE0BFFFFGGGGEGFFEFFFCFFCFA9A.EBFBFFFFFFFFF/://BFD9FBFFFFFFBBFFF-@@D-.;F//:9/;/FF/
@M05620:45:000000000-G6HP7:1:1101:27893:12400 1:N:0:116
ATCTCTATCTCCTAAAAACCTGTTTAGATTTGGAGATAGACCTTCAGGTTTTTCATCATTTTCTGCATGAATTATACATTGACCACGTTCCAGCGTGGTCAGTTTGCAGCATTCTGTTATTTTGTTTGACAGAGTGTCTTGTTGAGAACATATGTAGGACATGATTTTTTCCTGCAACAGGGAAAATAAAGTATAAGTTTTAAAGATTTATTCTTTAATAAAGGATCTCAAAGCCAGCTTTAGAAAAAGGA
+
CDCCDFFFFFFFGGGGGGGGGGHHHHHHHHHHHHHHHHHHHHHHHHHHHHHGGHHHHHHHHHHHIHHHHHHHHHHHHHHHHHHHHHGHHHHHHHGFGGHHFHHHHHHHHHHHHHHHHHHHHHHHHHHHHGHHHHHHHHHHHHHHHHHHHHHHHHHHHHHHHHHHHHHHHGHHHHHHHHHHHGGHHHHHHHHHHHHHHGHHHHHHHHHHHGHHHHHHHHHHHHHHHHHHHHHHHGHHHGHHHHHFFFHHGGH
@M05620:45:000000000-G6HP7:1:1101:27869:12404 1:N:0:116
ATCTCTATCTCCTAAAAACCTGTTTAGATTTGGAGATAGACCTTCAGGTTTTTCATCATTTTCTGCATGAATTATACATTGACCACGTTCCAGCGTGGTCAGTTTGCAGCATTCTGTTATTTTGTTTGACAGAGTGTCTTGTTGAGAACATATGTAGGACATGATTTTTTCCTGCAACAGGGAAAATAAAGTATAAGTTTTAAAGATTTATTCTTTAATAAAGGATCTCAAAGCCAGCTTTAGAAAAAGGA
+
AAAABBFFFFFFGCGGGGGGFGFGHHGFHHGHHGHHGFH5GGFGHHHFHFFFGFGHHDHHFGHHHHGFFAFHHHHHHGHHFFHFHHGHHHHHGHGEFGGHHHHHHHHHHHHHHHHHHHHHHHHHHHHHHHHHHHHHHHHHHHHHHHHHHHHHHHHHHHHHHHHHHHHHHGHHHHHHHHHHHGGHHHHHHGHHHHHHHGGHHHHHHHHHHHHHHGHHHHHHHGHHGHHHHHHHHHHHHGFHHHHHHGHHGGG
@M05620:45:000000000-G6HP7:1:1101:10895:12436 1:N:0:116
TACCTGTACTGGGGAAGAGTGTAGCAATCGCCATTCCTACCCTAAAGATCGGAAGAGCACACGTCTGAACTCCAGTCACTCCGCGAAATCTCGTATGCCGTCTTCTGCTTGAAAAAAAAAAAAAAAAAAAAAAAGAAAAAAAAAAGATGGAACAGTGAAAAGAAAAGAAAAAAAAGGGAATGAAAAATAGAGAAAAGAATAAGAAGAGAGGAAAAAGAAAGGAGAGAAGAGTGAAGAAGTAGAGAGAAGAA
+
CABCCFFFFFFFGGGGEFGFGGFHHGHHGABBAFHHHHGHHHHGHHHFHGGGGGABFFFGFHGHHHGFGHHHHFHDGFHHHHGGFEEEGFGHGFEHHHHEEFHGHHHHHHHGGGHFGGGDC//--<-<------...//.9-9--..0;0/00//:00000/..///..//:---.....:00000..00;:000//;.000000/:./...///..../0./....0/0.0;0000//000000..0/0/
@M05620:45:000000000-G6HP7:1:1101:2112:12494 1:N:0:116
ATCTCTATCTCCTAAAAACCTGTTTAGATTTGGAGATAGACCTTCAGGTTTTTCATCATTTTCTGCATGAATTATACATTGACCACGTTCCAGCGTGGTCAGTTTGCAGCATTCTGTTATTTTGTTTGACAGAGTGTCTTGTTGAGAACATATGTAGGACATGATTTTTTCCTGCAACAGGGAAAATAAAGTATAAGTTTTAAAGATTTATTCTTTAATAAAGGATCTCAAAGCCAGCTTTAGAAAAAGGA
+
AA1AAFFFFFFFGGGGDGGGCEFGH331AFGHFA0101B1BFA11AFHHHGEGCFB22FFHGEFB12FGF1GBB2222BF11AB1AEA0GH2D0>/?EGB2BGE2F@BB1BG2@2BB22FHFGHGGCC1F1>0FBF>FB2FHF<2CGGHHFE2F>FF<F<<FGBFHHHH?H1><1G1@FFHACGE0DGDDDF11G1FGGHEHCFD1FH1FFF<FFDHDHFFDHECDHH<GHFGFC/C.CHHBGC;GGFF?F
@M05620:45:000000000-G6HP7:1:1101:2117:12512 1:N:0:116
ATCTCTATCTCCTAAAAACCTGTTTAGATTTGGAGATAGACCTTCAGGTTTTTCATCATTTTCTGCATGAATTATACATTGACCACGTTCCAGCGTGGTCAGTTTGCAGCATTCTGTTATTTTGTTTGACAGAGTGTCTTGTTGAGAACATATGTAGGACATGATTTTTTCCTGCAACAGGGAAAATAAAGTATAAGTTTTAAAGATTTATTCTTTAATAAAGGATCTCAAAGCCAGCTTTAGAAAAAGGA
+
BCCCCFFFFFFFGGGGGGGGGGHHHHHHHHHHHHHHHHHHHHHHHHHHHHHGGHHHHHIHIHIIHHHHHHHHHHHHHHHHHHHHHHGHHHHHHHGGGGHHHHHHHHHHHHHHHHHHHHHHHHHHHHHHHHHHHHHHHHHHHHHHHHHHHHHHHHHHHHHHHHHHHHHHHGHHHEHHHHHHHGGHHHHHHHHHHHHHHGHHHHHHHHHHHHHHHHHHHHHHHHHHHHHHHHHHHHHHHGHHHHHHHHHHGGH
@M05620:45:000000000-G6HP7:1:1101:3559:12518 1:N:0:116
CATCCTGACCCTGAAGTACCCCATTGAGCATGGCATCGTCACCAACTGGGACGACATGGAGAAGATCTGGCACCACACCTTCTACAACGAGCTGCGCGTGGCCCCGGAGGAGCACCCAGTGCTGCTGACCGAGGCCCCCCTGAACCCCAAGGCCAACAGAGAGAAGATGACTCAGGTGAGGCTCGGCCGACGCCCGTGCTCCTCCCGTCCTTTCCCCAGTCATTTTCTGCCCGGCTTGATTTCTGACATTA
+
CCCCCFFFFFFFGGGGGGGGGGGHHHHHHGHHHHHHHGHHHGHFEEHHHHHHFFGGGGHFHGHGGGHHHHHHHGHHHGGHHHHHHHHHGFFGGHHGGGEEGGHHGGGGGGGGHHHHGGF?GGHHHHHHHHGDGGGGGGGGGGHHHHGGGGHGHHGGGGGGFFGFGFFFFGFGFGGGFFGGGGEGFFEFF@BFFFFF@DFEFFFFFFFAFFFFFFFFFFFFFFFFFBFFFFFFFFFFFF:BFFFFFFF0FF0
@M05620:45:000000000-G6HP7:1:1101:3578:12520 1:N:0:116
CATCCTGACCCTGAAGTACCCCATTGAGCATGGCATCGTCACCAACTGGGACGACATGGAGAAGATCTGGCACCACACCTTCTACAACGAGCTGCGCGTGGCCCCGGAGGAGCACCCAGTGCTGCTGACCGAGGCCCCCCTGAACCCCAAGGCCAACAGAGAGAAGATGACTCAGGTGAGGCTCGGCCGACGCCCGTGCTCCTCCCGTCCTTTCCCCAGTCATTTTCTGCCCGGCTTGATTTCTGACATTA
+
AABBBFFFFFFFCEG4FGGGGGGHHBDGGHHHFHFHHGHHHGHHGGHHCEHG0AE?FG23GBGBGGGHHHHHHGHHEGGHHHH4FFGHGGGGGHHGGGGGCEHHGGGGGGGFHHHHGGHHHFHFHHHGHHGGGGGGGGGGGEFGHHGGGGEGHHGEE.CFFGFEFBFGBFGGGFFGGCBFGGGGB-AFB;BBBBBBBFAEFFFFFF.ADFFFFFFFFF.;BBF/FFFFFEFFF-@B?B?FFFFFB9BBFF/
@M05620:45:000000000-G6HP7:1:1101:29407:12527 1:N:0:116
CATCCTGACCCTGAAGTACCCCATTGAGCATGGCATCGTCACCAACTGGGACGACATGGAGAAGATCTGGCACCACACCTTCTACAACGAGCTGCGCGTGGCCCCGGAGGAGCACCCAGTGCTGCTGACCGAGGCCCCCCTGAACCCCAAGGCCAACAGAGAGAAGATGACTCAGGTGAGGCTCGGCCGACGCCCGTGCTCCTCCCGTCCTTTCCCCAGTCATTTTCTGCCCGGCTTGATTTCTGACATTA
+
CCCCCFFFFFFFGGGGGGGGGGGHHHFHFHHHHHHHHGHHHGHHHGHHHHHHGGGGGHGHHHHHHHHHHHHHHGHHHGGHHHHGHHHHGGGGGHHGGGGGGGGHGGGGGGGGHGHHGGHFGHFHHHHHHHGGGGGGGGGGGGHGHHGGGGHGHHGGGGGGGFDGBFFFGGGGFGGGBFFGGGGGBFEDFFFF-@FFBFFFFFFFFFFEFFDFFFFFFFDFFFFFFFFFFFFFFFFFFFAFFFFFFFFFFF0
@M05620:45:000000000-G6HP7:1:1101:3568:12535 1:N:0:116
CATCCTGACCCTGAAGTACCCCATTGAGCATGGCATCGTCACCAACTGGGACGACATGGAGAAGATCTGGCACCACACCTTCTACAACGAGCTGCGCGTGGCCCCGGAGGAGCACCCAGTGCTGCTGACCGAGGCCCCCCTGAACCCCAAGGCCAACAGAGAGAAGATGACTCAGGTGAGGCTCGGCCGACGCCCGTGCTCCTCCCGTCCTTTCCCCAGTCATTTACTGCCCGGCTTGATTTCTGACATTT
+
CCCCCFFFFFFFGGGGGGGGGGGHHHHHHHHHHHHHHGHHHGHGHGHHGHHHGGGGGHGGHFHGGHHHHHHHHGHHHGGHHHHHHHHHGGGGGHHGGGEGGGHHGGGGGGGGHHHHGGH?GHHHHHHHHHGGGFGGGGGGGGHHHHGGGGHGHHGGGGGGGGGGGGGGGGGGGGGGGGGGGGGGFFFFFFFFFFFFCDFFFFFFFFFFFFFFFFFFFFFFFFFFF/FFFFFFFFFFFFA:FFFFFBFFFF/
@M05620:45:000000000-G6HP7:1:1101:8982:12543 1:N:0:116
CATCCTGACCCTGAAGTACCCCATTGAGCATGGCATCGTCACCAACTGGGACGACATGGAGAAGATCTGGCACCACACCTTCTACAACGAGCTGCGCGTGGCCCCGGAGGAGCACCCAGTGCTGCTGACCGAGGCCCCCCTGAACCCCAAGGCCAACAGAGAGAAGATGACTCAGGTGAGGCTCGGCCGACGCCCGTGCTCCTCCCGTCCTTTCCCCAGTCATTTTCTGCCCGGCTTGATTTCTGACATTA
+
CCCDDFFFFFFFGGGGGGGGGGGHHHHHHHHHHHHHHGHHHGHHHGHHHHHHGGGGGHHHHGHHHHHHHHHHHGGHHGGHHHHHHHHHGGGGGHHGGGFGGGHHGGGGGGGGHHHHGGHGHHHHHHHHHHGGGGGGGGGGGGHHHHGGGGHGHHGGGGGGGGGGGGGGGGGGGFGGGGGGGGGGFFFFFFFFFFFFFFFFFFFFFFFEFFFFFHFFFFFFFFFFFFHFFFFFFFFFFFFFFFFFFFFFFF0
@M05620:45:000000000-G6HP7:1:1101:27351:12544 1:N:0:116
AGATTACTGCAACAGTTCCCCCTGGACCTGGAAAAGTTTCTTGCCTGGCTTACAGAAGCTGAAACAACTGCCAATGTCCTACAGGATGCTACCCGTAAGGAAAGGCTCCTAGAAGACTCCAAGGGAGTAAAAGAGCTGATGAAACAATGGCAAGTAAGTCAGGCATTTCCGCTTTAGCACTCTTGTGGATCCAATTGAACAATTCTCAGCATTTGTACTTGTAACTGACAAGCCAGGGACAAAACAAAGAT
+
CBCCCFFFFF@FGGGGGGGGGGGGHHHHHHHHHHHHHHHHHHHHHHHHHHHHHHHHHHHHHHHHHHHHHHHHHHHHHHHHHHHHHHHFHH5GHHGG>EHHHHHHHHHHGHHHHHGHHHHHH3DFAFFGH?HHHFHHHHDHH3GHHHHHHHHHHGHHHHHHHHHHHHHHHHGGGGGHHHHHHHHHHGHGHHHHFGHHHDGHHHHHHHHHHHHHHHHHHHHHHHGFHHHFHHHHGGGGGGGGEA/AFEGGFGF
@M05620:45:000000000-G6HP7:1:1101:8989:12559 1:N:0:116
CATCCTGACCCTGAAGTACCCCATTGAGCATGGCATCGTCACCAACTGGGACGACATGGAGAAGATCTGGCACCACACCTTCTACAACGAGCTGCGCGTGGCCCCGGAGGAGCACCCAGTGCTGCTGACCGAGGCCCCCCTGAACCCCAAGGCCAACAGAGAGAAGATGACTCAGGTGAGGCTCGGCCGACGCCCGTGCTCCTCCCGTCCTTTCCCCAGTCATTTTCTGCCCGGCTTGATTTCTGACATTA
+
AABBBFFFFFFFGF4FGGGGGGGHHHFGHGBGHHHHHGHHGGHHHGHHHGHFGGGGGHHHHHHHEHHHHHHHHGHGHGGHGHHHHGHHGGGGGHHGGGGGGGGHGGCGGGGFHFFHGGHFGHHHFHHHHCDGGGGGDDGGGGGEHHGGG.GGHEGGGGGGFGFGGGGGFFFGGGGGFGFGCEEFBBFFB<>B=BBBB.DE/F/FFFFFFFDFFFFFFFFFF/BFFFFFFFFE.9-BBBAFFFFFFF:/BF/
@M05620:45:000000000-G6HP7:1:1101:20610:12561 1:N:0:116
AAACCAGAAGACATGAGGTCAGCTAGATCGGAAGAGCACACGTCTGAACTCCAGTCACTCCGCGAAATCTCGTATGCCGTCTTCTGCTTGAAAAAAAAAAACCAGTCTCCTCGCAGACTCCAATGGAGTCCCCGATCTGATGACACCCTTTCAAGTCAGTCATGCCTTTCCGCTTCATCACTCTTGTTGCTCCCCTTCCACCATTCTCATCATTTGTCCTTTTCCCTTACCCGCCCTTCACCCCCCCCCCC
+
BBBBAAAFFCCFGGFFFFBGGFGHFHHBGHGGGGHHHFGGGGHHHGHHHHHHHHHHHHFGHGGGEGGC5GHGFFHHHF@?EF1EHGHHHF1FGHFCEEC@/////1??FGH0////<?GFF1111110<0>1.--<<<00000<0<<.</;0000:000;000;;0;0:;C.C9C.0000CFFC0000.0000..9./;9FFAF/BF://9/;///9;BF///9/;////9/.-9-;/./;/9-99-;---
@M05620:45:000000000-G6HP7:1:1101:13750:12602 1:N:0:116
CATCCTGACCCTGAAGTACCCCGGCTTGATTTCTGACATTAGATCGGAAGAGCACACGTCTGAACTCCAGTCACTCCGCGAAATCTCGTATGCCGTCTTCTGCTTGAAAAAAAAAACAGTGCGGCTGACCGAGGCCCCCCTGAACCCCACGGCCAACAGAGAGAAGATGACGCCGGTGAGGCTAGGCCGACGCCCGTGCTCCTACCGACCTTTCCCATGTCATTTTCTGCCTGGATTGCTTTCTCAAATTA
+
CCCCCFFFFFFFGGGGGGGGGGGGGGGGHHHHHHHHHGHHGHHHHHG2EEHHHHHHHGHHHGHHHHHHFHHHHHHHHGGGGEEHHHHHGGHGGHGFGHGHHHHGHHGHFEHGCC///?0111/</--<C0--<--..-;--:G0/:::A.:-@A-C..//9:A.9//9BBB..9---9.9.;./;;//;-;:CCF;B..9///9;.-.;-./9B/://9/////F:F/;/:/:./:BB///:/9////://
@M05620:45:000000000-G6HP7:1:1101:13766:12609 1:N:0:116
CATCCTGACCCTGAAGTACCCCGGCTTGATTTCTGACATTAGATCGGAAGAGCACACGTCTGAACTCCAGTCACTCCGCGAAATCTCGTATGCCGTCTTCTGCTTGAAAAAAAAAAATAATACTAATTAACCTCTATTTGATGTTCTCCCCTCTTTCTTCCCTTCTTTTTTCCTTCCCTCTTACCCCACCTTATTCCTAATTCCCTCTTTCTACTTTCCCTCCTCATCTCCCTTCCGTCTTCTACCTCCTT
+
CCCCCFFFFFFFGGGGGGGGGGGGGGGGHHHHHHHHHHHHHHGHHHGGGGHHHHHFHGHHHGHGHHHHHHHFHHHHHGGGGGGHHHHHGGHHHHGGGHGHHHHHHHHHHHHGGGG@<0111111<11?1?1110111111=11<11111/</<<0D0000=/0</00;0:-C:;0:::0//;00//.....000000000909;0;;/0;0;0;//:/:///.//;:B/9B///9/./:..///////.//
@M05620:45:000000000-G6HP7:1:1101:20439:12643 1:N:0:116
CATCCTGACCCTGAAGTACCCCATTGAGCATGGCATCGTCACCAACTGGGACGACATGGAGAAGATCTGGCACCACACCTTCTACAACGAGCTGCGCGTGGCCCTGGAGGAGCACCCAGTGCTGCTGACCGAGGCCCCCCTGAACCCCAAGGCCAACAGAGAGAAGATGACTCAGGTGAGTCTCGGCCGACGCCCGTGCTCCTCCCGTTCTTTCCCCAGTCATTTTCTGCCCGGCTTGATTTCTGACATTC
+
AAABBFFBFFFFGCFFGGGGGGGHHHFHG4FFFHHHHGGHGGHHHGHHEFHHG0F0EHFHHHFHHGGGHHHHHGHHGGGHHHHHHFHHGGGGGHHGGGGGGGHHHGHHHGGGHHHHGGHHHHHHHHGHHHGGGGGGGGGGGEHGHHGGGDHGHHHGEAFHHBEGFGGGGFGGGFGGGGFG0;CFFGFGGBADFFFFBDDEBFFFFFDF.BAFFFFFFFABB/FFFFFFFFFE?-;BC;ABFFFF//BBFB/
@M05620:45:000000000-G6HP7:1:1101:17903:12657 1:N:0:116
CATCCTGACCCTGAAGTACCCCATTGAGCATGGCATCGTCACCAACTGGGACGACATGGAGAAGATCTGGCACCACACCTTCTACAACGAGCTGCGCGTGGCCCCGGAGGAGCACCCAGTGCTGCTGACCGAGGCCCCCCTGAACCCCAAGGCCAACAGAGAGAAGATGACTCAGGTGAGGCTCGGCCGACGCCCGTGCTCCTCCCGTCCTTTCCCCAGTCATTTTCTGCCCGGCTTGATTTCTGACATTA
+
CCCDDFFFFFFFGGGGGGGGGGGHHHHHHHHHHHHHHGHHHGHHHGHHHHHHGGGGGHHHHHHHHHHHHHHHHGHHHGGHHHHHHHHHGGGGGHHGGGGGGGHHGGGGGGGGHHHHGGHHHHHHHHHHHHGGGGGGGGGGGGHHHHGGGGHGHHGGGGGGGGGGGGGGGGGGGGGGGGGGGGGGFFFFFFFFFFFFFFFFFFFFFFFFDDDFFFFFFFFFFFFFFFFFFFFFFFFFFFFFFFFFFFFFFF0
@M05620:45:000000000-G6HP7:1:1101:20429:12658 1:N:0:116
CATCCTGACCCTGAAGTACCCCATTGAGCATGGCATCGTCACCAACTGGGACGACATGGAGAAGATCTGGCACCACACCTTCTACAACGAGCTGCGCGTGGCCCCGGAGGAGCACCCAGTGCTGCTGACCGAGGCCCCCCTGAACCCCAAGGCCAACAGAGAGAAGATGACTCAGGTGAGGCTCGGCCGACGCCCGTGCTCCTCCCGTCCTTTCCCCAGTCATTTTCTGCCCGGCTTGATTTCTGACATTA
+
CBCCDFFFFFFFGGGGGGGGGGGHHHHHHHHHHHHHHGHHHGHHHGHHHHHHGGGGGHHHHHHHHHHHHGHHHGHHHGGHHHHHHHHHGGGGGHHGGGGGGGHH?EGGGGGGHHHHGGHHHHHHHHHHHHGGGGGGGGGGGGHHHHGGGGHGHHGGGGGFGFGGGGGGGGGGGGGGGGGGGGGGFFFFFFFFFFFFBFFFFFFFFFFFDDFFFFFFFFFFFFFFFFFFFFFFFFFFFF<FFFFEFFFFFF0
@M05620:45:000000000-G6HP7:1:1101:17920:12663 1:N:0:116
CATCCTGACCCTGAAGTACCCCATTGAGCATGGCATCGTCACCAACTGGGACGACATGGAGAAGATCTGGCACCACACCTTCTACAACGAGCTGCGCGTGGCCCCGGAGGAGCACCCAGTGCTGCTGACCGAGGCCCCCCTGAACCCCAAGGCCAACAGAGAGAAGATGACTCAGGTGAGGCTCGGCCGACGCCCGTGCTCCTCCCGTCCTTTCCCCAGTCATTTTCTGCCCGGCTTGATTTCTGACATTA
+
BABBBFFFFFFFGFGGGGGGGGGHHHHHHHHHHHHHHGHHHGHHHGHHHHHHGGGGGHHGHHHHHHHHHHHHHGHHGGGHHHHGHHHHGGGGGHHGGGGGGGHHGGGGGGGGHHHHGGGGHHHHHHHHHHGGGGGGGGGGGGHHHHGGFAHGHHGGGGGGGGGGGFFFFGGGGGGGGGGGGGGGFFFFF@FFFFFFFFDFFFFFFFDEDDDFFFFFFFDFFFFFFFFFFFFF.BFFFF.BFFFFF/;FFF/
@M05620:45:000000000-G6HP7:1:1101:19983:12665 1:N:0:116
TACCTGTACTGGGGAAGAGTGTAGCAATCGCCATTCCTACCCTAAAGATCGGAAGAGCACACGTCTGAACTCCAGTCACTCCGCGAAATCTCGTATGCCGTCTTCTGCTTGAAAAAAAAAAAAACAACCCCCTCCACACCCCCCCCCCCCCTCCTCCCCCCCTCCTCTTCCCCCTCTCCTCCTCCTCCTCTACCCCTCCTCCCCCCACCCGCCCACCCCCCCCCTCCCTCCCCTCTCCCCCTCCTCCCTCC
+
ABBCCFFFFFFFGGGGGGGFGGHHHHHHHGGGGGHHHHGHHHHHHHHGHFGGGGGHHHFHFHGHHHGFHGHHHHHGHHHHHHGGGEFGGHHHHFGHHGHGGGGGHHHGHHFFHHHHGGGGG</->...>>.--../</.<.-----------..//:...-;-.:///////;.-.////9/////99/;//9/:9..:///.:.--...-9-9.9..-;-----.:9//..././///..-..///.//.
@M05620:45:000000000-G6HP7:1:1101:28737:12670 1:N:0:116
TACCTGTACTGGGGAAGAGTGTAGCAATCGCCATTCCTACCCTAAAGATCGGAAGAGCACACGTCTGAACTCCAGTCACTCCGCGAAATCTCGTATGCCGTCTTCTGCTTGAAAAAAAAAACAAACAATCCCATTTAACGATTCATCACCTCTACCTCTACCATCCCAATTAAGCCATCAAAGGTCTTTCGTCTGCACCACAGCAGTCAACCAGTACCTGTCGGAATCTCCTCTTAACCGGCCCTCGTCGC
+
EEEDDFFFFFFFGGGGGGGGGGHHHHHHHGGGGFFGHHHHHHHHHHHHHHHGGGGHHHGHHHGHHHFFHHHHHHHHHHHHHHGGGFGGHHHHHGGHHHHGGGHGGHHGHHHHHHHGGGGGC<//0/0/1=011111111....11111100.0<11000011010.:0:/11110</100001/0111119....110/...../.10:1:...11111010.-9..01101:111110-----..-..-<
@M05620:45:000000000-G6HP7:1:1101:18309:12675 1:N:0:116
CATCCTGACCCTGAAGTACCCCATTGAGCATGGCATCGTCACCAACTGGGACGACATGGAGAAGATCTGGCACCACACCTTCTACAACGAGCTGCGCGTGGCCCCGGAGGAGCACCCAGTGCTGCTGACCGAGGCCCCCCTGAACCCCAAGGCCAACAGAGAGAAGATGACTCAGGTGAGGCTCGGCCGACGCCCGTGCTCCTCCCGTCCTTTCCCCAGTCCTTTTCTGCCCGGCTTGATTTCTGACATTT
+
BBBBBFFFFFFFGGGGGGGGGGEHHHFHHCHHHHFHHGHHHGHFHGHHHHHHGGGGGHHHHGHHEHHHHGHFHGHHHGGHHHHHHHHHGGGGGHHGGGGGGFHHGGGGGGGGHHHHGEGGHHHHHHHEGHG-DCFGGGGGGGGHHHGGGFHGHHEGGGGGGBEEFFBFFFGGGFGGGGBGGGFGAFFDC-@DFFF-;DFAFFFFFFD9ADAFFFFFFBABF/;FFFFFFEFF?DFACB:BFFFF9;;/BF/
@M05620:45:000000000-G6HP7:1:1101:28416:12676 1:N:0:116
CATCCTGACCCTGAAGTACCCCATTGAGCATGGCATCGTCACCAACTGGGACGACATGGAGAAGATCTGGCACCACACCTTCTACAACGAGCTGCGCGTGGCCCCGGAGGAGCACCCAGTGCTGCTGACCGAGGCCCCCCTGAACCCCAAGGCCAACAGAGAGAAGATGACTCAGGTGAGGCTCGGCCGACGCCCGTGCTCCTCCCGTCCTTTCCCCAGTCATTTTCTGCCCGGCTTGATTTCTGACATTA
+
CCCDDFFFFFFFGGGGGFGGGGGHHHHHHHHHHHHHHGHHHGHHHGHHHHHHGGGGGHHHHHHHGHHHHHHHHGHHHGGHHHHHHHHHGGGGGHHGGGGGGGHHGGGGGGGGHHHHGGHHHHHHHHHHHHGGGGGGGGGGGGHHHHGGGGHGHHGGGGGGGGGGGGGGGGGGGGGGGGGGGGGGFFFFFFFFFFFF@DFFFFFFFFFFFFFFFFFFFFFBFFFFFHHHFFFFFFFFFFFFFFFFFBFFFF0
@M05620:45:000000000-G6HP7:1:1101:17911:12679 1:N:0:116
CATCCTGACCCTGAAGTACCCCATTGAGCATGGCATCGTCACCAACTGGGACGACATGGAGAAGATCTGGCACCACACCTTCTACAACGAGCTGCGCGTGGCCCCGGAGGAGCACCCAGTGCTGCTGACCGAGGCCCCCCTGAACCCCAAGGCCAACAGAGAGAAGATGACTCAGGTGAGGCTCGGCCGACGCCCGTGCTCCTCCCGTCCTTTCCCCAGTCATTTTCTGCCCGGCTTGATTTCTGACATTT
+
CBCCCFFFFFFFGGGGGGGGGGGHHHHHHHHHHHHHHGHHHGHHHGHHHHHHGGGGGHHHHHHHHHHHHHHHHGHHHGGHHHHHHHHHGGGGGHHGGGGGGGHHGGGGGGGGHHHHGGHGHHHHHHHHHHGGGGGGGGGGGGHHHHGGGGHGHHGGGGGGGGGGGGGGGGGGGGGGGGGGGGGGFFFFFFFFFFFFBFFFFFFFFFFFFFAFFFFFFFFBFFFFFFFBFBFF?DCFFFFFFFFFF/BBFF/
@M05620:45:000000000-G6HP7:1:1101:28751:12688 1:N:0:116
CATCCTGACCCTGAAGTACCCCATTGAGCATGGCATCGTCACCAACTGGGACGACATGGAGAAGATCTGGCACCACACCTTCTACAACGAGCTGCGCGTGGCCCCGGAGGAGCACCCAGTGCTGCTGACCGAGGCCCCCCTGAACCCCAAGGCCAACAGAGAGAAGATGACTCAGGTGAGGCTCGGCCGACGCCCGTGCTCCTCCCGTCCTTTCCCCAGTCATTTTCTGCCCGGCTTGATTTCTGACATTA
+
ABBBBFFFFFFFGGGGGGGGGGGHHHHHHHFFHFHGHGHHHGHHHGHHHGFHGGGGGHFFHHHHHHHGHHHHHGHHHGGHHHHHHGGHGEGGGHHGGGGGGFHHGGGGGGCFHHHHGGHFHHHHHHHHHHGGGGGGGGGGGGFHHHGGGGHGHHGGGGGGGGGGFFGGGGGGGGGGGGGGGGGGFFFFFFFFFFFFBFFFFFBFFFFFDADFFFFFFFFFFFFFFFFFFEBADFFFFF.;FFFFFBB/FF/
@M05620:45:000000000-G6HP7:1:1101:28431:12691 1:N:0:116
CATCCTGACCCTGAAGTACCCCATTGAGCATGGCATCGTCACCACCTGGGACGACATGGAGAAGATCTGGCACCACACCTTCTACAACGAGCTGCGCGTGGCCCCGGAGGAGCACCCAGTGCTGCTGACCGAGGCCCCCCTGAACCCCAAGGCCAACAGAGAGAAGATGACTCAGGTGAGGCTCGGCCGACGCCCGTGCTCCTCCCGTCCTTTCCCCAGTCATTTTCTGCCCGGCTTGATTTCTCACCTTT
+
AAAAAFFFFFFFGBCFGFGGGG1FHF1FF1FGGFAGHEHHEGHH/FGGFGAGE?EGFHFFFHAFFFGDB1F0FF0F/EFHHHHGH1FHGFFEEBGEGGGGGEHHEGC@CCFGGEGHG/<?GFGGHHBGGF/-@CCFGGGGGE/0GHGG..:;CG..;CB/:FB.9CFFF0:999F/CBFFFA?F?@FF<-@;@@@?@BAAFFFFFF9;;AAFFFFBF-;/;BBBFFFFBBFE--=@@?F9/9////:-;B/
@M05620:45:000000000-G6HP7:1:1101:18312:12695 1:N:0:116
CATCCTGACCCTGAAGTACCCCATTGAGCATGGCATCGTCACCAACTGGGACGACATGGAGAAGATCTGGCACCACACCTTCTACAACGAGCTGCGCGTGGCCCCGGAGGAGCACCCAGTGCTGCTGACCGAGGCCCCCCTGAACCCCAAGGCCAACAGAGAGAAGATGACTCAGGTGAGGCTCGGCCGACGCCCGTGCTCCTCCCGTCCTTTCCCCAGTCATTTTCTGCCCGGCTTGTTTTCTGACATTA
+
AAAAAFB1F>FCCGGFGGGGCCAGHGFF1AGHHHHHHGHHCFD1AEFHHE00A/E/AC01A1BFF1GHHGHHCF>GFGAGGHFGHFHG@EEEGCFEEGG@EEGCEE@CGCGGAGGEC<CHC1GHFHGFHHCCCCCECC@<CE/CHGGC.ACCGGEEFEFFF/EGFF/FFFGB099CFBFGGGGG@@?B=@@@?9>=@A-A/BFFFE-EABFF////9;ABFFFFFFFFFFFFF-@@;--;BFBB/FBFFF/
@M05620:45:000000000-G6HP7:1:1101:28732:12699 1:N:0:116
CATCCTGACCCTGAAGTACCCCATTGAGCATGGCATCGTCACCAACTGGGACGACATGGAGAAGATCTGGCACCACACCTTCTACAACGAGCTGCGCGTGGCCCCGGAGGAGCACCCAGTGCTGCTGACCGAGGCCCCCCTGAACCCCAAGGCCAACAGAGAGAAGATGACTCAGGTGAGGCTCGGCCGACGCCCGTGCTCCTCCCGTCCTTTCCCCAGTCATTTTCTGCCCGGCTTGATTTCTGACATTA
+
DDDDDFFFFFFFGGGGGGGGGGGHHHHHHHHHHHHHHGHHHGHHHGHHHHHHGGGGGHHHHHHHHHHHHGHHHGHHHGGHHHHHHHHHGGGGGHHGGGGGGGHHGGGGGGGGHHHHGGHHHHHHHHHHHHGGGGGGGGGGGGHHHHGGGGHGHHGGGGGGGGGGGGGGGGGGGGGGHGGGGGGGFFFFFFFFFFFFFFFFFFFFFFFFFFFHFHFFFFFFFFFFHHHFHFFFFFFFFFFFFFFFFEFFFF0
@M05620:45:000000000-G6HP7:1:1101:9365:12754 1:N:0:116
CATCCTGACCCTGAAGTACCCCATTGAGCATGGCATCGTCACCAACTGGGACGACATGGAGAAGATCTGGCACCACACCTTCTACAACGAGCTGCGCGTGGCCCCGGAGGAGCACCCAGTGCTGCTGACCGAGGCCCCCCTGAACCCCAAGGCCAACAGAGAGAAGATGACTCAGGTGAGGCTCGGCCGACGCCCGTGCTCCTCCCGTCCTTTCCCCAGTCATTTTCTGCCCGGCTTGATTTCTGACATTA
+
BBCCCFFFFFFFGGGFGGGGGGGHHHHGHHHHHHHHHGHHHGHHHGHHHHHHGGGGGHHHHHHHHHHHHHHHHGHHHGGHHHHHHHHHGGGGGHHGGGEGGGHHGGGGGGGGHHHHGGHHHHGHHHHGHHGGGGGGGGGGGGHHHHGGGDHGHHGGGGGGGGAFGGFFFGGGGGGGGFGGAEGGFFFFFFFFFFFABDF?FFFFFFFAADDFFFFFFFFFFFFFFFFFEFFFB=DFFA;:FFFBF;BFFF/
@M05620:45:000000000-G6HP7:1:1101:15277:12765 1:N:0:116
ATCTCTATCTCCTAAAAACCTGTTTAGATTTGGAGATAGACCTTCAGGTTTTTCATCATTTTCTGCATGAATTATACATTGACCACGTTCCAGCGTGGTCAGTTTGCAGCATTCTGTTATTTTGTTTGACAGAGTGTCTTGTTGAGAACATATGTAGGACATGATTTTTTCCTGCAACAGGGAAAATAAAGTATAAGTTTTAAAGATTTATTCTTTAATAAAGGATCTCAAAGCCAGCTTTAGAAAAAGGA
+
>>>1AFFFFFFDGGGFEGGGB1AFGEEF3DFHH1A10ABBGGAGGEGHGHF/FGBFEFHFHFHHHFFGHBFFAFEEGDAGFA1B1BAAFGFFGFE??FHFFF@@@GFGHGHF@FDEBEFHH2GH0GGHFGDGFHDEBF>>BFEG2BFEGHFD>FBFEEDGFFHHFHGHF<G1@FCFDGGHHA/FFC?FBHGFF1FFFFDGFGB1F<FHFGHHFDDFFHHHFHF0CGHHDGHBGGHCGFHHHFE0CFFH..F
@M05620:45:000000000-G6HP7:1:1101:15688:12774 1:N:0:116
AAACCAGAAGCCATGAGGTCAGCTAGATCGGAAGAGCACACGTCTGAACTCCAGTCACTCCGCGAAATCTCGTATGCCGTCTTCTGCTTGCAAAAAGAAAATTTGCATCCTTCTTTTCTTTTTTTTGACCGAGTGTCTTGTTGAGCCCCTATGTAGGACCTTATTTTTTCCTGCAACCGTGCACATCCAGTATCCGTTTTCCATCTTTCTTCTTTAATCCAGTATCTCAACTCCCGCTTTAGAAAAAGTAA
+
A1>>AA>CFC1BFFBGFEBACE1FGHGHB0EBEEHHHCHHH?HHHGH2AF11BGGHHFHA0A/EEE/E1@1F?/>0B1>EEE/B2F@F11/@110///BF01BB2B22B0FGGF1BF2FGGHFCCG//@1///?/?F1F1?F01110>.<<F<<<FFHH.<00=DGHFGHFGGHBHC:::C?:0;B9/09C0;00;AFFG;00000=C0CBFFCF00;0;0/;//;/F:/-:;B--;;B?///:/--A///
@M05620:45:000000000-G6HP7:1:1101:22090:12774 1:N:0:116
ATCTCTATCTCCTAAAAACCTGTTTAGATTTGGAGATAGACCTTCAGGTTTTTCATCATTTTCTGCATGAATTATACATTGACCACGTTCCAGCGTGGTCAGTTTGCAGCATTCTGTTATTTTGTTTGACAGAGTGTCTTGTTGAGAACATATGTAGGACATGATTTTTTCCTGCAACAGGGAAAATAAAGTATAAGTTTTAAAGATTTATTCTTTAATAAAGGATCTCAAAGCCAGCTTTAGAAAAAGGA
+
CCDDEFFFFFFFGGGGGGGGGGHHHHHHHHHHHHHHHHHHHHHHHHHHHHHGGHHHHIIHHHHHIHHHHHHHHHHHHHHHHHHHHHGHHHHHHHGGGGHHHHHHHHHHHHHHHHHHHHHHHHHHHHHHHHHHHHGHHHHHHHHHHHHHHHHHHHHHHHHHHHHHHHHHHGHHHHHHHHHHHGGHHHHHGHHHHHHHHHHHHHHHHHHHHHHHHHHHHHHHHHHHHHHHHGHHHHHHHGHHHHHGGHHHGGH
@M05620:45:000000000-G6HP7:1:1101:16746:12775 1:N:0:116
CATCCTGACCCTGAAGTACCCCATTGAGCATGGCATCGTCACCAACTGGGACGACATGGAGAAGATCTGGCACCACACCTTCTACAACGAGCTGCGCGTGGCCCCGGAGGAGCACCCAGTGCTGCTGACCGAGGCCCCCCTGAACCCCAAGGCCAACAGAGAGAAGATGACTCAGGTGAGGCTCGGCCGACGCCCGTGCTCCTCCCGTCCTTTCCCCAGTCATTTTCTGCCCGGCTTGATTTCTGACATTA
+
CCDDDFFFFFFFGGGGGGGGGGGHHHHHHHHHHHHHHGHHHGHHHGHHHHHHGGGGGHHHHHHHHHHHHHHHHGHHHGGHHHHHHHHHGGGGGHHGGGGGGGHHGGGGGGGGHHHHGGHHHHHHHHHHHHGGGGGGGGGGGGHHHHGGGGHGHHGGGGGGGGGGGGGGGGGGGGGGGGGGGGGGFFFFFFFFFFFFFFFFFFFFFFFFFFFFFFFFFFFFFFFFFFFFFFFFDFFFFFFFFFFFFBFFFF0
@M05620:45:000000000-G6HP7:1:1101:11617:12780 1:N:0:116
CATCCTGACCCTGAAGTACCCCATTGAGCATGGCATCGTCACCAACTGGGACGACATGGAGAAGATCTGGCACCACACCTTCTACAACGAGCTGCGCGTGGCCCCGGAGGAGCACCCAGTGCTGCTGACCGAGGCCCCCCTGAACCCCAAGGCCAACAGAGAGAAGATGACTCAGGTGAGGCTCGGCCGACGCCCGTGCTCCTCCCGTCCTTTCCCCAGTCATTTTCTGCCCGGCTTGATTTCTGACATTA
+
BBABBFFFFFFFGGGGGGGGGGGHHHHHHHHHHHHHHGHHHGHGHGHHHHHHGGGGGHHHHHHGHHHHHGHHGGHHHGGHHHHHHHGHGGEGGHGGGGGGGGHGGGGGGGGGHHHHGGHHHFHHHHHHHHGGGGGGGGGGGGGHHGGGGFHGHHGGGGGGBBDGGGGGGGGGFGGF;9FGGG?FFFEFCDFFFFFA9DDFFFFFFFFADFDFFFFBFFF/FBFBBFFFFFFFD-=DF=./;99/B/FBBF/
@M05620:45:000000000-G6HP7:1:1101:16766:12781 1:N:0:116
CATCCTGACCCTGAAGTACCCCATTGAGCATGGCATCGTCACCAACTGGGACGACATGGAGAAGATCTGGCACCACACCTTCTACAACGAGCTGCGCGTGGCCCCGGAGGAGCACCCAGTGCTGCTGACCGAGGCCCCCCTGAACCCCAAGGCCAACAGAGAGAAGATGACTCAGGTGAGGCTCGGCCGACGCCCGTGCTCCTCCCGTCCTTTCCCCAGTCATTTTCTGCCCGGCTTGATTTCTGACATTA
+
CBCCCFFFFFFFGGGGGFGGGGGHHHHHHHHHHHHHHGHHHGHHHGHHHHHHGGGGGHHHHHHHHHHHHHHHHGHHHGGHHHHHHHHHGGGGGHHGGGGGGGHHGGGGGGGGHHHHGGHGHHHHHHHHHHGGGGGGGGGGGGHHHHGGGGHGHHGGGGGGGGGGGGGGGGGGGGGGGGGGGGGGFFFFFFFFFFFF@FDFFFFFFFFADDDFFFFFFFFBFFFFFFFFFFFFFFFFFF9BFFFFF;BBFF0
@M05620:45:000000000-G6HP7:1:1101:14530:12781 1:N:0:116
ATCTCTATCTCCTAAAAACCTGTTTAGATTTGGAGATAGACCTTCAGGTTTTTCATCATTTTCTGCATGAATTATACATTGACCACGTTCCAGCGTGGTCAGTTTGCAGCATTCTGTTATTTTGTTTGACAGAGTGTCTTGTTGAGAACATATGTAGGACATGATTTTTTCCTGCAACAGGGAAAATAAAGTATAAGTTTTAAAGATTTATTCTTTAATAAAGGATCTCAAAGCCAGCTTTAGAAAAAGGA
+
BBBBBFFFFFFFGGGGGGGGGGHHHHHHHHHHGGHHHHHHHHHHHGHHHHHGGHHHHHHHHHHHGHHHHGFHHHHHHGHHHHHHHHGHHHHHHHGFGGHHHHHHHHHHHHHHHHHHHHFHHHHHHHHHHHGHFGHHHHHHHHHHHHFHHHHHHHHHHHHHHHFDHHHHHGHHHHHHFHHHHGGHHHHHGGGHGHHGGFGHHHHFHHHHHFHHHHHHHHHGDGFDBGHHHHHFHEHGHEHHHHGFHGF.ADC
@M05620:45:000000000-G6HP7:1:1101:15271:12782 1:N:0:116
ATCTCTATCTCCTAAAAACCTGTTTAGATTTGGAGATAGACCTTCAGGTTTTTCATCATTTTCTGCATGAATTATACATTGACCACGTTCCAGCGTGGTCAGTTTGCAGCATTCTGTTATTTTGTTTGACAGAGTGTCTTGTTGAGAACATATGTAGGACATGATTTTTTCCTGCAACAGGGAAAATAAAGTATAAGTTTTAAAGATTTATTCTTTAATAAAGGATCTCAAAGCCAGCTTTAGAAAAAGGA
+
BCCCCFFFFFFFGGGGGGGGGGHHHHHHHHHEHHHGHHHHHHHHHHHFHHHGGHHHHHHHHHHHHHHHHHHHHHHFHHHHHHHHHHGHHHHHHGGGGGHHGHHHHHHHHHHHHHHHHHHHHHHHHHHHHGHGFHHHHHHHHHHHHHHHHHHHHHHHHHHHHHHBHHHHHGHHHHHHFHFFHGGHHHHHFGFGGHFHHHHHHHHFFGGHHGHHHGHHHFHGGFDGHHHHHHHHHGHGHGHHHHGHHHGCGGC
@M05620:45:000000000-G6HP7:1:1101:14545:12791 1:N:0:116
ATCTCTATCTCCTAAAAACCTGTTTAGATTTGGAGATAGACCTTCAGGTTTTTCATCATTTTCTGCATGAATTATACATTGACCACGTTCCAGCGTGGTCAGTTTGCAGCATTCTGTTATTTTGTTTGACAGAGTGTCTTGTTGAGAACATATGTAGGACATGATTTTTTCCTGCAACAGGGAAAATAAAGTATAAGTTTTAAAGATTTATTCTTTAATAAAGGATCTCAAAGCCAGCTTTAGAAAAAGGA
+
DEDDEFFFFFFFGGGGGGGGGGHHHHHHHHHHHHHHHHHHHHHHHHHHHHHGGHHHHIHHHIIIIHHHHHHHHHHHHHHHHHHHHHGHHHHHHHGGGGHHHHHHHHHHHHHHHHHHHHHHHHHHHHHHHHHHHHHHHHHHHHHHHHHHHHHHHHHHHHHHHHHHHHHHHGHHHHHHHHHHHGGHHHHHHHHHHHHHHHHHHHGHHHHHHHHHHHHHHHHHHHHHHHHHHHHHHHHHHGHHHHHHHHHHGGG
@M05620:45:000000000-G6HP7:1:1101:24594:12793 1:N:0:116
TACCTGTACTGGGGAAGCATTTGAATATCCCCCCATGGTGATGGGGACGGAGAACTGCTCCATAAACACAGGCAACGTGCCTAACTTTCCCGGGAAGATGAAGTCAAAGAGCGACTCGGAGGTTATTTTGCATCGGTGAGCCAGACAGAATGATCCGATGAGGGGTGCGAAACTATTTGAGGAAAGGAAGCACCTTTTTATTAAATTTACCTTTTAGCAATCGCCATTCCTACCCTAAAGATCGGAAGAGC
+
?AABBFFFFBFFGGGGGGGGGGHFHFHGHHHGGGGHHHHHHHHHGGGGGGGGGGHGHHHHHGHHHHHHHHHGGHHHGGHHHHHHHHHHHHHGGGGGGHHHGGHHFHHHHHGHGGGGGGGGGGBGGHHHHHHHHHGGDACHHHGHHGFHGHHHHHGHHCGGHHHGGGGGGGGCFGGGFGGFGGFGGGFGGGGGGGGGGGGGGGFGFGFFBBBFFFFBBFFFBFAFFDFFFFFFFFFFFFFFFFFFFFFFFFF
@M05620:45:000000000-G6HP7:1:1101:8172:12799 1:N:0:116
CATCCTGACCCTGAAGTACCCCATTGAGCATGGCATCGTCACCAACTGGGACGACATGGAGAAGATCTGGCACCACACCTTCTACAACGAGCTGCGCGTGGCCCCGGAGGAGCACCCAGTGCTGCTGACCGAGGCCCCCCTGAACCCCAAGGCCAACAGAGAGAAGATGACTCAGGTGAGGCTCGGCCGACGCCCGTGCTCCTCCCGTCCTTTCCCCAGTCATTTTCTGCCCGGCTTGATTTCTGACATTT
+
CCCCCFFFFFFFGGGGGGGGGGGHHHHHFHHFAFHGHEHHHGHFHGFFHHHHFFGCGHFHHGHHBFGFHBHHHGEHEFGHHHHHHFHHGEGGDHHGGEEFGGHHEEGGGGGGHHHHGGHGHHHHHHHHHHGGGGGGGGGGGGFHHHGGDGHGHHEGGGGGGGGGFGFGGGGGGGGGGGGGGGGFFFFFFFFFFFF;@DDFFFFFFFFADFDBFFFFFFBBFBFFFFFFFEFFBFF;BC.;BFFF0;B09B0
@M05620:45:000000000-G6HP7:1:1101:26337:12805 1:N:0:116
CATCCTGACCCTGAAGTACCCCATTGAGCATGGCATCGTCACCAACTGGGACGACATGGAGAAGATCTGGCACCACACCTTCTACAACGAGCTGCGCGTGGCCCCGGAGGAGCACCCAGTGCTGCTGACCGAGGCCCCCCTGAACCCCAAGGCCAACAGAGAGAAGATGACTCAGGTGAGGCTCGGCCGACGCCCGTGCTCCTCCCGTCCTTTCCCCAGTCATTTTCTGCCCGGCTTGATTTCTGACATTT
+
CCDDDFFFFFFFGGGGGGGGGGGHHHHHHHHHHHHHHGHHHGHHHGHHHHHHGGGGGHHHHHHHHHHHHHHHHGHHHGGHHHHHHHHHGGGGGHHGGGGGGGHHGGGGGGGGHHHHGGHHHHHHHHHHHHGFGGGGGGGGGGHHHHGGGGHGHHGFGGGGGGGGGGGGGGGGGGGGGGGGGGGGFFFFFAFFFFFFFFFFFFFFFFFFDFFFFFFFFFFFFFFFFFFFFFFFFF=DFFFFFFFFF0FBFF0
@M05620:45:000000000-G6HP7:1:1101:14542:12809 1:N:0:116
ATCTCTATCTCCTAAAAACCTGTTTAGATTTGGAGATAGACCTTCAGGTTTTTCATCATTTTCTGCATGAATTATACATTGACCACGTTCCAGCGTGGTCAGTTTGCAGCATTCTGTTATTTTGTTTGACAGAGTGTCTTGTTGAGAACATATGTAGGACATGATTTTTTCCTGCAACAGGGAAAATAAAGTATAAGTTTTAAAGATTTATTCTTTAATAAAGGATCTCAAAGCCAGCTTTAGAAAAAGGA
+
BCCCCFFFFFFFGGGGGGGGGGHHHHHHHHHHHHHGHHHHHHHHHHHHHHHGGHHHHHHHHHHHHHHHHDFHHHFFHHHHHGHHGHGHHHHGHFGAFGHGHHHHHHHHHHHHHHHHFHHHHHHHHHHHHHHHHHHHHHHHHHHHHHHHHHHHHHHHHHHHHHHHHHHHHGHHHHGHHHGHHGGHHHHHHHGGHHHHHHHHHHHHHHHHHHHHHHHHHHHHHFHHGHHHHHHHHHHHHGHFHFHHHGHHGGH
@M05620:45:000000000-G6HP7:1:1101:24600:12811 1:N:0:116
TACCTGTACTGGGGAAGCATTTGAATATCCCCCCATGGTGATGGGGACGGAGAACTGCTCCATAAACACAGGCAACGTGCCTAACTTTCCCGGGAAGATGAAGTCAAAGAGCGACTCGGAGGTTATTTTGCATCGGTGAGCCAGACAGAATGATCCGATGAGGGGTGCGAAACTATTTGAGGAAAGGAAGCACCTTTTTATTAAATTTACCTTTTAGCAATCGCCATTCCTACCCTAAAGATCGGAAGAGC
+
DDCDDFFFFFFFGGGGGGGGGGHHHHHHHHHGGGGHHHFHHHHHHGGGGGGGGHHHHHHHHHHHHHHHHHHHGHHHGHHHHHHHHHHHHHHGGGGGGHHHHHHHHHHHHHHHGGGCFEG?@D/FGFHHHHG1BBADGGGGBGFGFEHHGGFGHBG0GFGGHHGGG<AEGDC??FFBCFFGGEFGFFFFBFAFGGGGFFFGFGGG0FFFFBFFFFFFFFFFFFFFFFFFBFFEFF?BBF0<<BFE.AAFFFF
@M05620:45:000000000-G6HP7:1:1101:6675:12838 1:N:0:116
CATCCTGACCCTGAAGTACCCCATTGAGCATGGCATCGTCACCAACTGGGACGACATGGAGAAGATCTGGCACCACACCTTCTACAACGAGCTGCGCGTGGCCCCGGAGGAGCACCCAGTGCTGCTGACCGAGGCCCCCCTGAACCCCAAGGCCAACAGAGAGAAGATGACTCAGGTGAGGCTCGGTCGACGCCCGTGCTCCTCCCGTCCTTTCCCCAGTCATTTTCTGCCCGGCTTGATTTCTGACATTA
+
BAAAAFFDF>FFFGGGGGGGFGFHHGGHFGHHHHGHHGHHHGGFFGHHHHFHEGGCEFFCGBGGFFHHHGHGHGFHHGEHHHHHHHHHGGEEGFHGGGGCEGFEEECGGGGGHHGHDEEHHEHHHHHGHHGGGGGEACC@DFFBGEGGGGHGGHGGGGGFF/EGFGEGGFGF9BFFFFFGGGGGBBFFBB<BB?B?BF?F/FFFFFDFFFFFB9//:FD9FFFFFFFFFFFFF?BBBB.FFFBFFFFFFF/
@M05620:45:000000000-G6HP7:1:1101:6661:12849 1:N:0:116
CATCCTGACCCTGAAGTACCCCATTGAGCATGGCATCGTCACCAACTGGGACGACATGGAGAAGATCTGGCACCACACCTTCTACAACGAGCTGCGCGTGGCCCCGGAGGAGCACCCAGTGCTGCTGACCGAGGCCCCCCTGAACCCCAAGGCCAACAGAGAGAAGATGACTCAGGTGAGGCTCGGTCGACGCCCGTGCTCCTCCCGTCCTTTCCCCAGTCATTTTCTGCCCGGCTTGATTTCTGACATTC
+
BABBBFFFFFFFGGGGGGGGGGEHHGHGGFGHGHHHHGHHHGHH2EHHHGGHGGGGGHGFAGFGHGHHHHHHHGHHEFGHHHHHHHHHC?>EGHGFGGGGGGHFGGGGGGGGHHHHGGHHFHHHHHHHHHF-AFGGGGFGGGGHHHGG.CHGHHGGGGGFGFEFGGFGGFGGGGGGGGFGGGGGFFDDCFF-@DFC9.AEFFFFFFDFDFFFFFFFFFFFFFFFFFFFFFFFB=FFF;.;FFBBF/B/BF/
@M05620:45:000000000-G6HP7:1:1101:19670:12866 1:N:0:116
CATCCTGACCCTGAAGTACCCCATTGAGCATGGCATCGTCACCAACTGGGACGACATGGAGAAGATCTGGCACCACACCTTCTACAACGAGCTGCGCGTGGCCCCGGAGGAGCACCCAGTGCTGCTGACCGAGGCCCCCCTGAACCCCAAGGCCAACAGAGAGAAGATGACTCAGGTGAGGCTCGGCCGACGCCCGTGCTCCTCCCGTCCTTTCCCCAGTCATTTTCTGCCCGGCTTGATTTCTGACATTT
+
CCCDDFFFFFFFGGGGGGGGGGGHHHHHHHHHHHHHHGHHHGHHHGHHGHHHGGGGGHHHHGHHHHHHHHHHHGHHHGGHHHHHHHHHGGGGGHHGGGGGGGHHGGGGGGGGHHHHGGHHHHHHHHHHHHGGGGGGGGGGGGHHHHGGDGHGHHGGGGGGGGGGGGGGGGGGGGGGGGGGGGEGFFFFFFFFFFFA:ADEFFFFFFFFFFFFFFFFFFABFBFFFFFFFFFFBDFFF;;BFFFFB0F0FF0
@M05620:45:000000000-G6HP7:1:1101:19689:12869 1:N:0:116
CATCCTGACCCTGAAGTACCCCATTGAGCATGGCATCGTCACCAACTGGGACGACATGGAGAAGATCTGGCACCACACCTTCTACAACGAGCTGCGCGTGGCCCCGGAGGAGCACCCAGTGCTGCTGACCGAGGCCCCCCTGAACCCCAAGGCCAACAGAGAGAAGATGACTCAGGTGAGGCTCGGCCGACGCCCGTGCTCCTCCCGTCCTTTCCCCAGTCATTTTCTGCCCGGCTTGATTTCTGACATTA
+
CCCCCFFFFFFFGGGGGGGGGGGHHHHHHHHHHHHHHGHHHGHHHGHHHHHHGGGGGHHHHHHHGHHHHHHHHGHHHGGHHHHHHHHHGGGGGHHGGGGGGGHHGGGGGGGGHHHHGGHHHHHHHHHHHHGGGGGGGGGGGGHHHHGGGDHGHHGGGGGGGGGGGGGGGGGGGGGGGGGGGGGGFFFFFF-@DFFF9DDEFFFFFFFEFFFFFFFFFFFBBFFFFFFFFFFFFACFCCFFFFFFFBFFFF0
@M05620:45:000000000-G6HP7:1:1101:7086:12883 1:N:0:116
CATCCTGACCCTGAAGTACCCCATTGAGCATGGCATCGTCACCAACTGGGACGACATGGAGAAGATCTGGCACCACACCTTCTACAACGAGCTGCGCGTGGCCCCGGAGGAGCACCCAGTGCTGCTGACCGAGGCCCCCCTGAACCCCAAGGCCAACAGAGAGAAGATGACTCAGGTGAGGCTCGGCCGACGCCCGTGCTCCTCCCGTCCTTTCCCCAGTCATTTTCTGCCCGGCTTGATTTCTGACATTA
+
CCCDDFFFFFFFGGGGGGGGGGGHHHHHHHHHHGHHHGHHHGHHHGHHHHHHGGGGGHHHHHHHHHHHHHHHHGHHHGGHHHHHHHHHGGGGGHHGGGGGGGHHGGGGGGGGHHHHGGHHFHHHHHHHHHGGGGGGGGGGGGHHHHGGGGHGHHGGGGGGGGGGGGGGGGGGGGGGGGGGGGGGFFFFCFFFFFFFFDDEFFFFFFFFFFFFFFFFFFFFFFFFFFFFFFFFFFFFFA;FFFFBBBFFBF0
@M05620:45:000000000-G6HP7:1:1101:21873:12937 1:N:0:116
AGATTACTGCAACAGTTCCCCCTGGACCTGGAAAAGTTTCTTGCCTGGCTTACAGAAGCTGAAACAACTGCCAATGTCCTACAGGATGCTACCCGTAAGGAAAGGCTCCTAGAAGACTCCAAGGGAGTAAAAGAGCTGATGAAACAATGGCAAGTAAGTCAGGCATTTCCGCTTTAGCACTCTTGTGGATCCAATTGAACAATTCTCAGCATTTGTACTTGTAACTGACAAGCCAGGGACAAAACAAAGAT
+
BABBBFFFDFFFGGGFGGGGGGGGHGHHHHHHHHHHGHHHHHHHHHHHHHHHHHHHHHHHHHHHHHHHHHHHHHHHHHHHHHHHHHHHHHHHHHGGGGHHHHHGHHHHGHHHHHHHHHHHHGHGEEGEHHHHHGHHHHGHHHHHHHHHHGHHHGHHHHHHHHHHHHHHHHGGGGGHGHHHHHHHHHHGHHHHHHHHHFHGHGHHHHHGHHHHHFHHHHHHHHHHHHHEGHGHHGFGGGGGEAFFGGGGFFF
@M05620:45:000000000-G6HP7:1:1101:23888:12943 1:N:0:116
CATCCTGACCCTGAAGTACCCCATTGAGCATGGCATCGTCACCAACTGGGACGACATGGAGAAGATCTGGCACCACACCTTCTACAACGAGCTGCGCGTGGCCCCGGAGGAGCACCCAGTGCTGCTGACCGAGGCCCCCCTGAACCCCAAGGCCAACAGAGAGAAGATGACTCAGGTGAGGCTCGGCCGACGCCCGTGCTCCTCCCGTCCTTTCCCCAGTCATTTTCTGCCCGGCTTGCTTTCTGACATTA
+
BBBBBFFFFFFFGBGGGGGGGGEGHGGFEGHHFHHHHGHHHGHFHGHHHGGHGGGFGHHHHGHHHGHHHFHCGGGHHGGHHHHFHHHHGCFGGHHGGGGGGGHHGE@CGGGGHHHHGFHHHHHGGGHGHHGGGGFGGGGGGFGFHHGG??CCGH.CFEBFGGFEFGGGGFGGGGGGGGGGGCEGFFFFFAFDFFFB@ADFFFFFFFFFFFFFFFFFFFDFF/BFFFFFFFFFF-@BFF.;FFFFB9F/BF/
@M05620:45:000000000-G6HP7:1:1101:8158:12944 1:N:0:116
CATCCTGACCCTGAAGTACCCCATTGAGCATGGCATCGTCACCAACTGGGACGACATGGAGAAGATCTGGCACCACACCTTCTACAACGAGCTGCGCGTGGCCCCGGAGGAGCACCCAGTGCTGCTGACCGAGGCCCCCCTGAACCCCAAGGCCAACAGAGAGAAGATGACTCAGGTGAGGCTCGGCCGACGCCCGTGCTCCTCCCGTCCTTTCCCCAGTCATTTTCTGCCCGGCTTGATTTCTGACCTTT
+
CCCCCFFFFFFFGGGGGGGGGGGHHGHGHHHHHHHHHGHHHGHHGGHHHHHHGGGGGHHHHHHHGHHGHHHGHGGHHGGHHHHHHHHHGGGGGHFGGGGGCGHHGGGGGGGGHHHHGGG?GGHHHGHGHHF-CDGGGGGGGGGHHHGGGDHGHHGGGGGGFGGGFGGGGGGGGFGGGGFFFEEFFFFDD@BFFFFA>DD.FFFFBED.;A;BFFFFFBABF/;9FFB/FEFE9;DFFF.BF/B//;B/BF/
@M05620:45:000000000-G6HP7:1:1101:23875:12958 1:N:0:116
CATCCTGACCCTGAAGTACCCCATTGAGCATGGCATCGTCACCAACTGGGACGACATGGAGAAGATCTGGCACCACACCTTCTACAACGAGCTGCGCGTGGCCCCGGAGGAGCACCCAGTGCTGCTGACCGAGGCCCCCCTGAACCCCAAGGCCAACAGAGAGAAGATGACTCAGGTGAGGCTCGGCCGACGCCCGTGCTCCTCCCGTCCTTTCCCCAGTCATTTTCTGCCCGGCTTGATTTCTGACATTA
+
CCCCCFFFFFFFGGGGGGGGGGGHHHHHHHHHHHHHHGHHHGHHHGHHHHHHGGGGGGHHHHHHGHHHHHHHHGHHHGGHHHHHHHHHGGGGGHHGGGFGGGHHGGGGGGGGHHHHGGHGHHHHHHHHHHGGGGGGGGGGGGHHHHGGGGHGHHGGGGGGGGGGGGGGGGGGGGGGGGGGGGGGFFFFFFFFFFFFDFFFFFFFFFFEFFFFFFFFFFFFFFFFFFFFFFFFFFFFFFFFFFFFFFFFFF0
@M05620:45:000000000-G6HP7:1:1101:13421:12965 1:N:0:116
AGATTACTGCAACAGTTCCCCCTGGACCTGGAAAAGTTTCTTGCCTGGCTTACAGAAGCTGAAACAACTGCCAATGTCCTACAGGATGCTACCCGTAAGGAAAGGCTCCTAGAAGACTCCAAGGGAGTAAAAGAGCTGATGAAACAATGGCAAGTAAGTCAGGCATTTCCGCTTTAGCACTCTTGTGGATCCAATTGAACAATTCTCAGCATTTGTACTTGTAACTGACAAGCCAGGGACAAAACAAAGAT
+
BBBBCFFFDDBDGGBBBFGGGGGGHHHHHHHHHHHHHHHHHHHHHHHHHHHHHHHHHHHHHHHHHHHHHHHHHHHFDFGHHHHHHHHHHHHHHHGGGGHHHHHHHHHHGHHHHHHHHHHHHHHGEEGFHFHHHGHHHHGHHHHHHHHHHHHHHGHHHHHHHHHHHHHHHHGGGGGHGHHHHHHHHHHGHHHHHHHHHHHGHHHHHHHHHHHHHHHHHHHHHHHHHHHFHHHHHGFGGGGGGGGGGGGGGGF
@M05620:45:000000000-G6HP7:1:1101:22298:12968 1:N:0:116
TACCTGTACTGGGGAAGAGTGTAGCAATCCCATTCCTACCCTAAAGATCGGAAGAGCACACGTCTGAACTCCAGTCACTCCGCGAAATCTCGTATGCCGTCTTCTGCTTGAAAAAAAAAAAAAAAAATCCCAGAAAACATATTTCACCCTTCTTTCTTCATGTACATAGACCTACACCCTAATCCCTCACTGCTCCTTATTCCCACATACGTCAGTCGTCCCAGCTCTGTCCTCCCTCGGTCTCCTCCTCA
+
>3AAAFFFFFFFGGGGGGGBGFGHHHHHHHHFHHHHHHHHHHGHHHFHHHGGGGHHHGHGHGFHHGGGHHHHBCGHHHHHGGGGEGGG3GHHGEHHBDEEEHGGGHGHHHHHHHCECCCB?</--<-./<0<0.////.00000;00;../;00;0000000;;0000000000////..//0000:/..900/;////////;;.::/:./...//...:://://///;///;A/9-...9/////;/;
@M05620:45:000000000-G6HP7:1:1101:13439:12973 1:N:0:116
AGATTACTGCAACAGTTCCCCCTGGACCTGGAAAAGTTTCTTGCCTGGCTTACAGAAGCTGAAACAACTGCCAATGTCCTACAGGATGCTACCCGTAAGGAAAGGCTCCTAGAAGACTCCAAGGGAGTAAAAGAGCTGATGAAACAATGGCAAGTAAGTCAGGCATTTCCGCTTTAGCACTCTTGTGGATCCAATTGAACAATTCTCAGCATTTGTACTTGTAACTGACAAGCCAGGGACAAAACAAAGAT
+
AAAABFFFB@4BBEBBBBBFGGGGHHHHHHHHHHHHFGHHHHHHHHHHHHHHHHHHHHFHHGHHHHHHHHHHHHHEDFGHHHHHHFHHGHHHHHGFGGGGGFHHHHHHGHHHHHHHHHHHHCHFEEFEFBGHHGHHHHFGGHHHFGHHHFHFHGFGFHHHFGGHGHHHHHGGGGGHHHGHHHHHHFGGHHGFFFHHHHFGFHHHHHHFHHHHHCGHHHHHHHHHHHHHHFFHHGBFFGGGGGGGGGGGGGF
@M05620:45:000000000-G6HP7:1:1101:6317:13004 1:N:0:116
CATCCTGACATTAGATCGGAAGAGCACACGTCTGAACTCCAGTCACTCCGCGAAATCTCGTATGCCGTCTTCTGCTTGAAAAAAAAAAACCAAAACACAAAATGACGTATACCTTATGTTACTAAATAATAAAACAAATAAATATATATAATAGAAAGCTTACATAGAAAAAACAACTATAATAGAATACGTGCTCGGAAGACATGATGAAGAAGTATGACACAATAGAGAATGTGATTGTGAGACACGAC
+
BABCCFFFFFFFGGGGGGGGGGHHHHHGHGGHHGHHHHHHHHHHGHHHHGGGGGGHEGGHFGHHHHEECHGHHHHHHFHHHHHGGGGG///?///0/0?/00222>/=/2=22222222=11111111111=111/<>1<>11111111111==100</000000=000</.-....000:00000000;.0/..;.-....:/0000000;0//90000090/.0:00;0090900000000000//.-;
@M05620:45:000000000-G6HP7:1:1101:24300:13015 1:N:0:116
CATCCTGACCCTGAAGTACCCCATTGAGCATGGCATCGTCACCAACTGGGACGACATGGAGAAGATCTGGCACCACACCTTCTACAACGAGCTGCGCGTGGCCCCGGAGGAGCACCCAGTGCTGCTGACCGAGGCCCCCCTGAACCCCAAGGCCAACAGAGAGAAGATGACTCAGGTGAGGCTCGGCCGACGCCCGTGCTCCTCCCGTCCTTTCCCCAGTCATTTTCTGCCCGGCTGATTTCTGACATTAG
+
CCCCCFFFFFFFGGGGGDGGGGGHHHHHHHHHHHHHHGHHHGHHHGHHHHHHGGGGGHHHHHHHGHHHHHHHHGHHHGGHHHHHHHHHGGGGGHHGGGGGGGHHGGGGGGGGHHHHGGHHHHHHHHHHHHGGGGGGGGGGGGHGHHGGGGHGHHGGGGGGGGGGGGGFGGGGGGGGGGGGGGGGFFFFFFFFAFFFDFFFFFFFFFFFFFFFFFFFFFFBFFFFFFFFFBFFFFCFFAFFF00BFFFFFF:
@M05620:45:000000000-G6HP7:1:1101:24315:13031 1:N:0:116
CATCCTGACCCTGAAGTACCCCATTGAGCATGGCATCGTCACCAACTGGGACGACATGGAGAAGATCTGGCACCACACCTTCTACAACGAGCTGCGCGTGGCCCCGGAGGAGCACCCAGTGCTGCTGACCGAGGCCCCCCTGAACCCCAAGGCCAACAGAGAGAAGATGACTCAGGTGAGGCTCGGCCGACGCCCGTGCTCCTCCCGTCCTTTCCCCAGTCATTTTCTGCCCGGCTGATTTCTGACATTAG
+
CCCCCFFFFFFFGGGGGGGGGGGHHHHHHHHHGHHHHGHHHGHHHGHHHHHHGGGGGHHHHHHHHHHHHHHHHGHHHGGHHHHHHHHHGGGGGHHGGGGGGGHHGGGGGGGGHHHHGGHGHHHHHHHHHHGGGGGGGGGGGGHHHHGGGGHGHHGGGGGGGGGGGGGGGGGGGGGGGGGGGGGGFFFFFFFFFFFFFFFFFFFFFFFFFFFFFFFFFFFFFFFFFFFFFFFFFFFFFFFFFFFFFF0FFB:
@M05620:45:000000000-G6HP7:1:1101:16762:13074 1:N:0:116
CATCCTGACCCTGAAGTACCCCATTGAGCATGGCATCGTCACCAACTGGGACGACATGGAGAAGATCTGGCACCAAACCTTCTACAACGAGCTGCGCGTGGCCCCGGAGGAGCACCCAGTGCTGCTGACCGAGGCCCCCCTGAACCCCAAGGCCAACAGAGAGAAGATGACTCAGGTGAGGCTCGGCCGACGCCCGTGCTCCTCCCGTCCTTTCCCCAGTCATTTTCTGCCCGGCTTGATTTCTGACATTA
+
CCDDDFFFFFFFGGGGGGGGGGGHHHHHHHHHHHHHHGHHHGHHHGHHHHHHGGGGGHHHHHHHHHHHHHHHHGHHHHGHHHHHHHHHGGGGGHHGGGGGGGHHGGGGGGGGHHHHGGHHHHHHHHHHHHGGGGGGGGGGGGHHHHGGGGHGHHGGGGGGGGGGGGGGGGGGGGGGHGGGGGGGFFFFFFFFFFFFFFFFFFFFFFFFFFFFFFFFFFFFFFFFFFFFFFFFFFFFFFFFFFFFFFFFFF0
@M05620:45:000000000-G6HP7:1:1101:23377:13090 1:N:0:116
CATCCTGACCCTGAAGTACCCCATTGAGCATGGCATCGTCACCAACTGGGACGACATGGAGAAGATCTGGCACCACACCTTCTACAACGAGCTGCGCGTGGCCCCGGAGGAGCACCCAGTGCTGCTGACCGAGGCCCCCCTGAACCCCAAGGCCAACAGAGAGAAGATGACTCAGGTGAGGCTCGGCCGACGCCCGTGCTCCTCCCGTCCTTTCCCCAGTCATTTTCTGCCCGGCTTGATTTCTGACATTA
+
CCCCCFFFFFFFGGGGGGGGGGGHHHHGHHHHHHHHHGHHHGHHGGHHHHHHGGGGGHHHHHHHHHHHHHHHHGHHHGGHHHHHHHHHGGGGGHHGGGGGGGHHGGGGGGGGHHHHGGHGHHGHHHGHHHGGGGGGGGGGGGHHHHGGGGHGHHGGGGGGGGGGGGGGGGGGGGGGGGGGGGGGFFFFF;DFFFFFBFFEFFFFFFF:DFFFFFFFFFFFFBBFFFFFFFFFFFFFFFFFFFFFFBFFFF/
@M05620:45:000000000-G6HP7:1:1101:16766:13091 1:N:0:116
CATCCTGACCCTGAAGTACCCCATTGAGCATGGCATCGTCACCAACTGGGACGACATGGAGAAGATCTGGCACCAAACCTTCTACAACGAGCTGCGCGTGGCCCCGGAGGAGCACCCAGTGCTGCTGACCGAGGCCCCCCTGAACCCCAAGGCCAACAGAGAGAAGATGACTCAGGTGAGGCTCGGCCGACGCCCGTGCTCCTCCCGTCCTTTCCCCAGTCATTTTCTGCCCGGCTTGATTTCTGACATTA
+
BBCCCFFFFFFFGGGGGGGGGGGHHGHHHHHHHHHHHGHHHGHGHGHHHHHHGFGGGHH3GHFHFHGHHHHHHGFGHHGHHHHHHHHHGGGGGHHGGGGGGGHHGGGGGGGGGHHHGGGHHGHFHHHHFHGCGGGGGGGGGGHHHHGGGDHGHHGGGGGGGGGEGGGGGGGGGFGGGGGGGGGGFFFFFFFFFFFFCFFFFFFFFFFFFFFFFFFFF/AFFBFFFFFFFFFE?DFFFF;BFFFFB/BBFF/
@M05620:45:000000000-G6HP7:1:1101:23395:13096 1:N:0:116
CATCCTGACCCTGAAGTACCCCATTGAGCATGGCATCGTCACCAACTGGGACGACATGGAGAAGATCTGGCACCACACCTTCTACAACGAGCTGCGCGTGGCCCCGGAGGAGCACCCAGTGCTGCTGACCGAGGCCCCCCTGAACCCCAAGGCCAACAGAGAGAAGATGACTCAGGTGAGGCTCGGCCGACGCCCGTGCTCCTCCCGTCCTTTCCCCAGTCATTTTCTGCCCGGCTTGATTTCTGACATTA
+
CCCCCFFFFFFFGGGGGGGGGGGHHHHHHHHHHHHHHGHHHGHHHGHHHHHHGGGGGHHHHHHHHHHHHHHHHGHHHGGHHHHHHHHHGGGGGHHGGGGGGGHHGGGGGGGGHHHHGGHHHHHHHHHHHHGGGGGGGGGGGGGHHHGGGGHGHHGGGGGGGGGGGGGGGGGGGGGGGGGGGGGGFFFFFFFFFFFFDFFFFFFFFFFFFFFFFFFFFFFFFFFFFFFFFFFFFFFFFA;FFFFFFFFFFF0
@M05620:45:000000000-G6HP7:1:1101:23379:13113 1:N:0:116
CATCCTGACCCTGAAGTACCCCATTGAGCATGGCATCGTCACCAACTGGGACGACATGGAGAAGATCTGGCACCACACCTTCTACAACGAGCTGCGCGTGGCCCCGGAGGAGCACCCAGTGCTGCTGACCGAGGCCCCCCTGAACCCCAAGGCCAACAGAGAGAAGATGACTCAGGTGAGGCTCGGCCGACGCCCGTGCTCCTCCCTTCCTTTCCCCAGTCATTTTCTGCCCGCCTTGTTTTCTGACATTA
+
BAAAAFD5CBFCEGGGGGGGFG?FHGBFA4GHHHGHHGHH2EGB2BGH322FE0A0AF23G31BEEGHHGHHGGFHAEEHHHFDGDGF@1?EE@GEGEGEEEFEEGCGGCGDHEFHD/CGCDHHGHF<GG<><DCGDCC@@:CFGHGG.AGCGGEEEEF/9/DGFFGG0CFFFFBBF/FGGGAGB=.DB>9-9@B-@A.EBF/B/A.;BFFFB9//;F./;BFF/BFF/BFF?-;A.//9BBBB//:BFB/
@M05620:45:000000000-G6HP7:1:1101:3213:13126 1:N:0:116
AAACCAGAAGACATGAGGTCAGCTAGATCGGAAGAGCACACGTCTGAACTCCAGTCACTCCGCGAAATCTCGTATGCCGTCTTCTGCTTGAAAAAAAAAAAAACACAAACACCCAACAGTCCTCCCTCCCCCCCCCATCCTCCCACCCTTACCAACCTGAGAACCCAAGACTAAACTCCTGCGAAGTCCACTCCAGTTCTCCACCCGCCCCCTCCCTTCACCCCTTTTGCCTGCCCTTGCTCCCTCCTTCC
+
BBBBBBBFFFFFGGGGGABFGGHHDGHHHHGGGGHHHHHHHGHHHGH5FHHHHHHHHHHHHGGGGGGHHHHHGGHHHHGGGHGHGHHHHHGHGHGGGGG?////<0?/0/??////?F011<110.00....---:-/:900/./9...///:0;.././/;9B9......////////9//;---./9////9///9///9/...--9--;-..9././//9-..//;/;/;..;//.///9...;.///
@M05620:45:000000000-G6HP7:1:1101:6685:13129 1:N:0:116
CATCCTGACCCTGAAGTACCCCATTGAGCATGGCATCGTCACCAACTGGGACGACATGGAGAAGATCTGGCACCACACCTTCTACAACGAGCTGCGCGTGGCCCCGGAGGAGCACCCAGTGCTGCTGACCGAGGCCCCCCTGAACCCCAAGGCCAACAGAGAGAAGATGACTCAGGTGAGGCTCGGCCGACGCCCGTGCTCCTCCCGTCCTTTCCCCAGTCATTTTCTGCCCGGCTTGATTTCTGACATTA
+
CBBCCFFFFFFFGGGGGGGGGGGHHHHHHHHHHHHHHGHHHGHHHGHHHHHHGGGGGHHGHHHHHHHHHHHHHGHHHGGHHHHHHHHHGGGGGHHGGGGGGGHHGGGGGGGGHHHHGGHHHHHHHHHHHHGGGGGGGGGGGGHHHHGGGGHGHHGGGGGGGGGGGGGGGGGGGGGGGGGGGGGGFFFFFFFFFFFFDDDEFFFFFFFEFFFFFHFFFFFBBBFFFFFFFFFEFFFFFFAFFFFFF9FFFF0
@M05620:45:000000000-G6HP7:1:1101:6668:13138 1:N:0:116
CATCCTGACCCTGAAGTACCCCATTGAGCATGGCATCGTCACCAACTGGGACGACATGGAGAAGATCTGGCACCACACCTTCTACAACGAGCTGCGCGTGGCCCCGGAGGAGCACCCAGTGCTGCTGACCGAGGCCCCCCTGAACCCCAAGGCCAACAGAGAGAAGATGACTCAGGTGAGGCTCGGCCGACGCCCGTGCTCCTCCCGTCCTTTCCCCAGTCATTTTCTGCCCGGCTTGATTTCTGACATTA
+
CDDDEFFFFFFFGGGGGGGGGGGHHHHHHHHHHHHHHGHHHGHHHGHHHHHHGGGGGHHHHHHHHHHHHHHHHGHHHGGHHHHHHHHHGGGGGHHGGGGGGGHHGGGGGGGGHGHHGGHGHHHHHHHHHHGGGGGGGGGGGGHHHHGGGGHGHHGGGGGGGGGGGGGGGGGGGGGGHGGGGGGGFFFFFFFFFFFFDFFFFFFFFFFEFFFFFFFFFFFFFFFFFFHFFFFFFFFFFFAFFFFFFBFFFF1
@M05620:45:000000000-G6HP7:1:1101:21329:13144 1:N:0:116
TACCCTAAAGATCGGAAGAGCACACGTCTGAACTCCAGTCACTCCGCGAAATCTCGTATGCCGTCTTCTGCTTGAAAAAAAAAAATTTCCCGGGAAAATAAATACAAAGAGCGACCCCATCTCTTCTGAGGTTATTTTGCATCGGTTAGCCAACCCTCCTGATCCGAGTCTGTTTGCGAAACTATTTGAGGAAAGGACGCACCTGTTTATTAAATTTCCCTTTTAGCACTATCCATTCCTACCCTAAAGAT
+
BBBBBFFFFFFFGGGGGGGGGGHHHGHHFFHHHHHHHHHHHHHHHGGGEEGHFGHHGGHHHHGGGHGHHHHHHHHFHHFGEEFE/0B34?F//////22<2222?222<<2F//AD/?.0F1FGBD11<1.0>000==00=DF......0;0/.;.;..::0:CBF.-;/0;0;CB0-;;-@;09;09B../.;.A..9-@D;//9/;/B/9//99//9/B9/;//9//;//;///9/9///../;9///9
@M05620:45:000000000-G6HP7:1:1101:7696:13179 1:N:0:116
CATCCTGACATTAGATCGGAAGAGCACACGTCTGAACTCCAGTCACTCCGCGAAATCTCGTATGCCGTCTTCTGCTTGAAAAAAAAAAAAAAAAAAAAATAAAAATTCTTCATCATCCTGAACTCATTCTTCTTTTTCTTCATCTTCCCCATATCCTCTCCCTCCATCCCTTTCCCCTCCTTCCCCATCCTTTCGCATTACTCCACTTGCATACTTCTCCCCCCACGTTCTCTTTCATCACCTCTCCCTAC
+
DCDDDFFFFFFFGGGGGGGGGGHHHHHHHGGHGGHHHHHHHHHHHHHHHGGGGGGGFHHHFGHHHHGFFHGHHHHHGGFHHHHGGFGGE/<>///</--011100.000000000000000000::00000000000/0000000000/////000000/////./00..00:00://../0://////.0000.....;0:000/00000000:00000:..:-.-..:.00000:0000/0.0////:.
@M05620:45:000000000-G6HP7:1:1101:21770:13184 1:N:0:116
TACCTGTACTGGGGAAGAGTGTAGCAATCGCCATTCCTACCCTAAAGATCGGAAGAGCACACGTCTGAACTCCAGTCACTCCGCGAAATCTCGTATGCCGTCTTCTGCTTGAAAAAAAAAAAAGCGAAAAAACGGACTGAGTGTATCCGAGGAGAATGCAATACAAAGCATATTGGAACGATGCCGGGCGGTAGAGGACATGTGTCTGTACCCGCTGCGCGTCATACCCTGGTCACTCAAATATATGCACA
+
BBBBBFFFFFFFGGGGGGGGGGHHHHHHHGGGGFGHHHHHHHHHHFHHHHHGGGGHHHHHHHGHHHGHHHHHHHHHHHHHHHGGGEGGHHHHHGGHHHHGGEGFHHGHHHHGHHHHGGGG@/>/0.<--<0-<-..--./00000:00..---...0090000/000/9/00000000/..9:.0---;--;..//..:.////;/;//////9:--.---:-..///9/..////////////999///:
@M05620:45:000000000-G6HP7:1:1101:21755:13196 1:N:0:116
TACCTGTACTGGGGAAGAGTGTAGCAATCGCCATTCCTACCCTAAAGATCGGAAGAGCACACGTCTGAACTCCAGTCACTCCGCGAAATCTCGTATGCCGTCTTCTGCTTGAAAAAAAAAAAAAAAAAAAAAAAAAAAAAAAAGTCTGGGAATTGTTTAAAATGAATAATACAATATCTATTAAAACAAATGTATGAATGATGAAGAAAGTATTTTGACAAAGCATACGGGAGTCAATGTACAGAGAAAGA
+
DCCDDFFFFFFFGGGGGGGGGGHHHHHHHGGGGGHHHHHHHHHHHHHHHHHGGGGHHHHHHHGHHHGHHHHHHGHGHHHHHHGGGEGGHHHHHFGHHHHGGGHGHHHHHHHHGHHHGGGGG//<--<-<-:----9-------.0000//.0/00;0/000000000;00000000:00:F000000...000:00:00:000000:/:00000000.000;//0000..-.-./0000:0;000//000/
@M05620:45:000000000-G6HP7:1:1101:6946:13204 1:N:0:116
TACCTGTACTGGGGAAGCGTGTAGCAATCGCCATTCCTACCCTAAAGATCGGAAGAGCACACGTCTGAACTCCAGTCACTCCGCGAAATCTCGTATGCCGTCTTCTGCTTGAAAAAAAAAAAAAAAAAACAACAAAAAGCAAAAGAAAAAATAAGCATATAAACAAAAAATAGGAGAAGAGAAAAAGAGTAAAAAAAAAGAGAGTGAACAAACAGGAAAGAGGGAAGTAAATGAGTAAGAAACGGTAAAAA
+
DCDEEFFFFFFFGGGGGGGGGGHHHHHHHGGGGGHHHHGHHHHHHHHHHHHGGGGHHHGHHHGHHHGHHHHHHGHHHHHHHHGGFEEGHHHHHGGHHHHGGGHGHHHHHHHHHHHGGGGGG@><--<--.....<:.<..0/<:/9.//.-.<<10111111:C1....-.<0:0/..:0./00/.../<11110<---..//.011:01/..</..//.//<....:1111111<11:11//.....110
@M05620:45:000000000-G6HP7:1:1101:22799:13208 1:N:0:116
CATCCTGACCCTGAAGTACCCCATTGAGCATGGCATCGTCACCAACTGGGACGACATGGAGAAGATCTGGCACCACACCTTCTACAACGAGCTGCGCGTGGCCCCGGAGGAGCACCCAGTGCTGCTGACCGAGGCCCCCCTGAACCCCAAGGCCAACAGAGAGAAGATGACTCAGGTGAGGCTCGGCCGACGCCCGTGCTCCTCCCGTCCTTTCCCCAGTCATTTTCTGCCCGGCTTGATTTCTGACATTA
+
CCCCCFFFFFFFGGGGGGGGGGGHHHHHHHHHHHHHHGHHHGHHHGHHHHHHGGGGGHHGHHHHGHHGHHHHHGHHHGGHHHHHHHHHGGGGGHHGGGGGGGHHGGGGGGGGHHHHGGHGHHHHHHHHHHGGGGGGGGGGGGHHHHGGGGHGHHGGGGGGGGGGGGGGGGGGGGGGGGGGGGGGFFFFFFFFFFFFDFFFFFFFFFFEFFFFFFFFFFFFFFFFFFFFFEFEFFFFFFAFFFFFFFFFFF0
@M05620:45:000000000-G6HP7:1:1101:4678:13228 1:N:0:116
ATCTCTATCTCCTAAAAGGAAGAAAGGGGAGGGAAGATCGGAAGAGCACACGTCTGAACTCCAGTCACTCCGCGAAATCTCGTATGCCGTCTTCTGCTTGAAAAAAAAAAGAGACCACAGCTCTCGGAGGTTATTTTGCATCGGTGCGACAGACAGAATGATCCGATGAGGGGTGCGAAACTATTTTAGGAAAGGAAGCACCTCTCTCTTCAGTTTCTCATTTAGCACTCGAGATTCCTACACCAAGCTCG
+
ABBBBFFFFFFFGGGGGGGFBGEFHHHGGCEEEFHGFFHHGGDGFHGHFCHGHHGGHGHHHHHHHHHHHHHGGGGGCHHFHHCFGHFFEEEFFFFHHHHHHH3FFEGG/D//0?0?F/ACGF1<1<..><.>=D=00D<0<=.<.<-:.---/.;//B0BF00;F..90F/;A;-A;9---;;/////9:///.99/;:/..9.//9/;////;//////:/;///;///..99.:B/;/9/./..;.;B.
@M05620:45:000000000-G6HP7:1:1101:11304:13252 1:N:0:116
ATCTCTATCTCCTAAAAACCTGTTTAGATTTGGAGATAGACCTTCAGGTTTTTCATCATTTTCTGCATGAATTATACATTGACCACGTTCCAGCGTGGTCAGTTTGCAGCATTCTGTTATTTTGTTTGACAGAGTGTCTTGTTGAGAACATATGTAGGACATGATTTTTTCCTGCAACAGGGAAAATAAAGTATAAGTTTTAAAGATTTATTCTTTAATAAAGGATCTCAAAGCCAGCTTTAGAAAAAGGA
+
CCCCCFFFFFFFGGGGGGGGGGHHHHHHHHHHHHHHHHHHHHHHHHHHHHHGGHHHHHHHHHIHIHHHHHHHHHHHHHHHHHHHHHGHHHHHHHGFGGHHHHHHHHHHHHHHHHHHHHHFHHHHHHHHHHHHHFGHHHHHHHHHHHFHHHHHFHHHHHHHHHHHHHHHHGHHHHHHHHHHHGGHHHHHHHHHHHHHHFHHHHHHHHHHHHHHHHHHHHHHHHGHHHHHHHHHHHHHHGHHHHHHHHHHGGG
@M05620:45:000000000-G6HP7:1:1101:20151:13263 1:N:0:116
CATCCTGACCCTGAAGTACCCCATTGAGCATGGCATCGTCACCAACTGGGACGACATGGAGAAGATCTGGCACCACACCTTCTACAACGAGCTGCGCGTGGCCCCGGAGGAGCACCCAGTGCTGCTGACCGAGGCCCCCCTGAACCCCAAGGCCAACAGAGAGAAGATGACTCAGGTGAGGCTCGGCCGACGCCCGTGCTCCTCCCGTCCTTTCCCCAGTCATTTTCTGCCCGGCTTGATTTCTGACATTA
+
CCCCCFFFFFFFGGGGGGGGGGGHHHHHHHHHHHHHHGHHHGHHHGHHHHHHGGGGGHHHHHHHHHHHHHHHHGHHHGGHHHHHHHHHGGGGGHHGGGGGGGHHGGGGGGGGHHHHGGHHHHHHHHHHHHGGGGGGGGGGGGHHHHGGGGHGHHGGGGGGGGGGGGGGGGGGGGGGGGGGGGGGFFFFFFFFFFFFDDFFFFFFFFFFFDDFFFFFFFFFFFFFFFFFFEFFDFFFFFFFFFFFBFFFFF0
@M05620:45:000000000-G6HP7:1:1101:5022:13303 1:N:0:116
CATCCTGACCCTGAAGTACCCCATTGAGCATGGCATCGTCACCAACTGGGACGACATGGAGAAGATCTGGCACCACACCTTCTACAACGAGCTGCGCGTGGCCCCGGAGGAGCACCCAGTGCTGCTGACCGAGGCCCCCCTGAACCCCAAGGCCAACAGAGAGAAGATGACTCAGGTGAGGCTCGGCCGACGCCCGTGCTCCTCCCGTCCTTTCCCCAGTCATTTTCTGCCCGGCTTGATTTCTGACATTA
+
AAAABFFFFFFFGGGGGGGGGGGHHHHHHHHHHHHHHGDHHGHHHGHHGHHHGGGGGHGGHHHHHFHHHHHHHGHHHGGHHHHHHHHHGGGGGHHGGGGGGGHHGGGGGGGGHHHHGGHHHHHHHHHGHHGGGGGGGGGGGGGHHHGGGGGGHHGGGGGGGGGGGGGGGGGGGGGGGGGGGGEGFFFFFFFFFFFFDDFFFFFFFFDFFFFFFFFFFFFFFFFFFFFFFFFFFFFFFFEFFFFBFFFFFF/
@M05620:45:000000000-G6HP7:1:1101:8627:13349 1:N:0:116
CATCCTGACCCTGAAGTACCCCATTGAGCATGGCATCGTCACCAACTGGGACGACATGGAGAAGATCTGGCACCACACCTTCTACAACGAGCTGCGCGTGGCCCCGGAGGAGCACCCAGTGCTGCTGACCGAGGCCCCCCTGAACCCCAAGGCCAACAGAGAGAAGATGACTCAGGTGAGGCTCGGCCGACGCCCGTGCTCCTCCCGTCCTTTCCCCAGTCATTTTCTGCCCGGCTTGATTTCTGACATTT
+
CCCCCFFFFFFFGGGGGGGGGGGHHGHHHHHHHHHHHGHHHGHHHGHHGHHHGGGGGHHHHHHHHHHHHHHHHGGHHGGHHHHHHHHHGGGGGHHGGGGGGGHHGGGGGGGGHHHHGGHHHHHHHHHHHHGGGGGGGGGGGGHHHHGGGGHGHHGGGGGGGGGGGGGGGGGGGGGGGGGGGGGGFFFFFFFFFFFFFFDFFFFFFFFEFFFFFFFFFFFFFFFFFFFFFFFFFFFFFFFFFFFFFBFFFF0
@M05620:45:000000000-G6HP7:1:1101:18573:13352 1:N:0:116
CATCCTGACCCTGAAGTACCCCATTGAGCATGGCATCGTCACCAACTGGGACGACATGGAGAAGATCTGGCACCACACCTTCTACAACGAGCTGCGCGTGGCCCCGGAGGAGCACCCAGTGCTGCTGACCGAGGCCCCCCTGAACCCCAAGGCCAACAGAGAGAAGATGACTCAGGTGAGGCTCGGCCGACGCCCGTGCTCCTCCCGTCCTTTCCCCAGTCATTTTCTGACCGGCTTGATTTCTGACATTT
+
BBCCDFFFFFFFGGFGGGGGGGGHHHHHHHHHHHHHHGHHHGHHHGHHHHHHGGGGGHHHHHGHHHGHHHHHHGHHHGGHHHHHHHHHGGGGGHHGGGGGGGHHGGGGGGGGHHHHGGHHHHHHHHHHHHGGGGGGGGGGGGHHHHGGGGHGHHGGGGGGGGGGGGGGGGGGGGGGGGGGGGGGFFFFFFFFFFFFFFDFFFFFFFFEFFFFFFFFFFFFF0FFFFFFBBFFAFFFFFAFFFFFF0B0BF0
@M05620:45:000000000-G6HP7:1:1101:10423:13352 1:N:0:116
CATCCTGACCCTGAAGTACCCCATTGAGCATGGCATCGTCACCAACTGGGACGACATGGAGAAGATCTGGCACCACACCTTCTACAACGAGCTGCGCGTGGCCCCGGAGGAGCACCCAGTGCTGCTGACCGAGGCCCCCCTGAACCCCAAGGCCAACAGAGAGAAGATGACTCAGGTGAGGCTCGGCCGACGCCCGTGCTCCTCCCGTCCTTTCCCCAGTCATTTTCTGCCCGGCTTGATTTCTGACATTA
+
CCCCCFFFFFFFGGGGGGGGGGGHHHHHHHHHHHHHHGHHHGHHHGHHHHHHGGGGGHFGHHHHHHHGHGHHHGHHEGGHHHHHHHHHGFGGGHHFGGEFEFHHGCGGGGGGHHHHGGHFHHHHHHHHHHGGGGGGGGGGGGHHHHGGGGEGHHGGGGGGGGFGGGGGGGGGGGGGGGGGGGEFFFFFFFFFFFFC-;D.FFFFFFD9DF.:BFFFFFDFFFFFFFFBBEFFA;D=@=.9BFFF/;F9BF/
@M05620:45:000000000-G6HP7:1:1101:18591:13355 1:N:0:116
CATCCTGACCCTGAAGTACCCCATTGAGCATGGCATCGTCACCAACTGGGACGACATGGAGAAGATCTGGCACCACACCTTCTACAACGAGCTGCGCGTGGCCCCGGAGGAGCACCCAGTGCTGCTGACCGAGGCCCCCCTGAACCCCAAGGCCAACAGAGAGAAGATGACTCAGGTGAGGCTCGGCCGACGCCCGTGCTCCTCCCGTCCTTTCCCCAGTCATTTTCTGACCGGCTTGATTTCTGACATTT
+
CCDDDFFFFFFFGGGGGGGGGGGHHHHHHHHHHHHHHGHHHGHHHGHHHHHHGGGGGHHHHHHHHHHHHHHHHGHHHGGHHHHHHHHHGGGGGHGGGGGGGGHHGGGGGGGGHHHHGGHHHHHHHHHHHHGGGGGGGGGGGGHHHHGGGGHGHHGGGGGGGGGGGGGGGGGGGGGGGGGGGGGGFFFFFFFFFFFF9DF?FFFFFFFEDFDFFFFFFFFFFFFFFFFFFFFFFFFFFFFFFFFFF0BFFF0
@M05620:45:000000000-G6HP7:1:1101:8642:13358 1:N:0:116
CATCCTGACCCTGAAGTACCCCATTGAGCATGGCATCGTCACCAACTGGGACGACATGGAGAAGATCTGGCACCACACCTTCTACAACGAGCTGCGCGTGGCCCCGGAGGAGCACCCAGTGCTGCTGACCGAGGCCCCCCTGAACCCCAAGGCCAACAGAGAGAAGATGACTCAGGTGAGGCTCGGCCGACGCCCGTGCTCCTCCCGTCCTTTCCCCAGTCATTTTCTGCCCGGCTTGATTTCTGACATTA
+
CCCCCFFFFFFFGGGGGGGGGGGHHHHHHHHHHHHHHGHHHGHHHGHHHHHHGGGGGHHHHHGHHHHHHHHHHGFHHGGHHHHHHHHHGGGGGHHGGGGGGGHHGGGGGGGGHGHHGGHGHHHHHHHHHHGGGGGGGGGGGGHHHHGGGGHGHHGGGFGGGGGGGGGGGGGGGFGGCFGGGGGGFFFFFFFFFFFFDFFFFFFFFFFFFFFFFFFFFFFFFFFFFFFFFFFFFFFFFFFFFFFFFFFFFF0
@M05620:45:000000000-G6HP7:1:1101:8619:13367 1:N:0:116
CATCCTGACCCTGAAGTACCCCATTGAGCATGGCATCGTCACCAACTGGGACGACATGGAGAAGATCTGGCACCACACCTTCTACAACGAGCTGCGCGTGGCCCCGGAGGAGCACCCAGTGCTGCTGACCGAGGCCCCCCTGAACCCCAAGGCCAACAGAGAGAAGATGACTCAGGTGAGGCTCGGCCGACGCCCGTGCTCCTCCCGTCCTTTCCCCAGTCATTTTCTGCCCGGCTTGATTTCTGACATTT
+
CCCCCFFFFFFFGGGGGGGGGGGHHHHFFBGHFHHHHGHHHGHFGFHHHGHHGGGGGHHGHHEHGHHHHEHFHGHHHGGHHHHHHFHHGGGGGHHGGGGGGGHHGGGGGGGGHHHHGGHHGHHGHHFGHHG@DGGGGGGGGGHHHHGGGGHGHHGGGGGGGGGGGGGGGGGGGGGGGGGGGGGGFFFFFFFFFFFFD.DFFFFFFFFFFFDFFFFFFFFFFFFFFFFFFFFEFAFFFF.FFFFFF0B0BF0
@M05620:45:000000000-G6HP7:1:1101:26590:13392 1:N:0:116
ATCTCTATCTCCTAAAAACCTGTTTAGATTTGGAGATAGACCTTCAGGTTTTTCATCATTTTCTGCATGAATTATACATTGACCACGTTCCAGCGTGGTCAGTTTGCAGCATTCTGTTATTTTGTTTGACAGAGTGTCTTGTTGAGAACATATGTAGGACATGATTTTTTCCTGCAACAGGGAAAATAAAGTATAAGTTTTAAAGATTTATTCTTTAATAAAGGATCTCAAAGCCAGCTTTAGAAAAAGGA
+
BCCCCFFFFFFFGGGGGGGGGGHHHHHHHHHHHGHHHGHGHHHHHHHHHHHGGHHHHIHIHIHHHHHHHHHHHHHHHHHHHHGHHHGHHHHHHHGGGGHHHHHHHHHHHHHHHHHHHHHHHHHHHHHHHHHHHHHHHHHHHHHHHHGHHHHHHHHHHHHHGHHHHHHHHGHHHHHHHHHHHGGGHHHHHGGGHHHHHGHHHGHHHHHHHHHHHHHHGHHHFHHHHHHHHHHHHHHHHGGHHHHFGGGHGGG
@M05620:45:000000000-G6HP7:1:1101:15758:13458 1:N:0:116
CATCCTGACCCTGAAGTACCCCATTGAGCATGGCATCGTCACCAACTGGGACGACATGGAGAAGATCTGGCACCACACCTTCTACAACGAGCTGCGCGTGGCCCCGGAGGAGCACCCAGTGCTGCTGACCGAGGCCCCCCTGAACCCCAAGGCCAACAGAGAGAAGATGACTCAGGTGAGGCTCGGCCGACGCCCGTGCTCCTCCCGTCCTTTCCCCAGTCATTTTCTGCCCGGCTTGATTTCTGACATTA
+
BBCCCFFFFFFFGGGGGGGGGGGHHHHFHHHHHHHHHGHHHGHHHGHHHGHHGGGGGHHHHHHHHHHHHEHHHGHHHGGHHHHHHHHHGGGGGHHGGGGGGGHHGGGGGGGGHHHHGGHGFGHHHHHHHHGGGGGGGGGGGEHHHHGG?AHGHHGGGGGGGFGGFFGGGGGGGGGGGGGGGGGGFFFFFAFF@FFFFFFFFFFFFFFADFDFFFFFFBDFFBFFFFFFFFFFFFFFFF.BFFFFFB:9BF/
@M05620:45:000000000-G6HP7:1:1101:15774:13474 1:N:0:116
CATCCTGACCCTGAAGTACCCCATTGAGCATGGCATCGTCACCAACTGGGACGACATGGAGAAGATCTGGCACCACACCTTCTACAACGAGCTGCGCGTGGCCCCGGAGGAGCACCCAGTGCTGCTGACCGAGGCCCCCCTGAACCCCAAGGCCAACAGAGAGAAGATGACTCAGGTGAGGCTCGGCCGACGCCCGTGCTCCTCCCGTCCTTTCCCCAGTCATTTTCTGCCCGGCTTGATTTCTGACATTA
+
CCCCCFFFFFFFGGGGGGGGGGGHHHHHHHHHHHHHHGHHHGHHHGHHHGHHGGGGGHHHHHHHHHHHHGHHHGHHHGGHHHHHHHHHGGGGGHHGGGGGGGHHGGGGGGGGHHHHGGHHHHHHHHHHFHGCGGGGGGGGGGHHHHGGGDHGHHGGGGGGGGGGGGGFGGGGFFGGGGGGGGGGFFFFF>AFAFFFAFFFFFFFFFFADF?FFFFFFFDBFBFFFFFFFEFEDFFFFC:BFF9BB/:/;F/
@M05620:45:000000000-G6HP7:1:1101:18522:13493 1:N:0:116
CATCCTGACCCTGAAGTACCCCATTGAGCATGGCATCGTCACCAACTGGGACGACATGGAGAAGATCTGGCACCACACCTTCTACAACGAGCTGCGCGTGGCCCCGGAGGAGCACCCAGTGCTGCTGACCGAGGCCCCCCTGAACCCCAAGGCCAACAGAGAGAAGATGACTCAGGTGAGGCTCGGCCGACGCCCGTGCTCCTCCCGTCCTTTCCCCAGTCATTTTCTGCCCGGCTTGATTTCTGACATTA
+
DDDDDFFFFFFFGGGGGGGGGGGHHHHHHHHHHHHHHGHHHGHHHGHHHHHHGGGGGHHHHHHHHHHHHHHHHGHHHGGHHHHHHHHHGGGGGHHGGGGGGGHHGGGGGGGGHHHHGGHHHHHHHHHHHHGGGGGGGGGGGGHHHHGGGGHGHHGGGGGGGGGGGGGGGGGGGGGGHGGGGGGGFFFFFFFFFFFFCFFFFFFFFFFFFFFFFFFFFFFFFFFFFHHFFFFFFFFFFFBFFFFFFFFFFF0
@M05620:45:000000000-G6HP7:1:1101:6475:13502 1:N:0:116
TACCTGTACTGGGGAAGAGTGTAGCAATCGCCATTCCTACCCTAAAGATCGGAAGAGCACACGTCTGAACTCCAGCCACTCCGCGAAATCCCGTATGCCGTCTTCTGCTTGAAAAAACAGATCGGAGGTTATTTTGCATCGGTGAGCCAGACAGAATGATCCGATGAGGGGTGCGAAACTATTTGAGGAAAGGAAGCACCTTTTTATTAAATTTACCTTTTAGCAATCGCCATTCCTACCCTAAAGGATCG
+
AAAAAFFFFFFFGGGGG11FAG3133FGH0FGE01222A100A00111B1AEGGA0BG1FBB/0A0/DA111BG10/0>1B0///////B11?/>0FE1>/>0FG21>11B01B10>/F00<BGGGGGGHHHHHHHHHHHGCGGGHHHFHAFHHGHHGHHHHHCCG=GHGGCGFG:-:AGFFGGGFEGEFFA?FFFGGGFGGGGGGGGFFFFBFFFFFFFFFFFFFFFFFFFEFFFFFFFFFE-/BBBFF?
@M05620:45:000000000-G6HP7:1:1101:16747:13514 1:N:0:116
CATCCTGACCCTGAAGTACCCCATTGAGCATGGCATCGTCACCAACTGGGACGACATGGAGAAGATCTGGCACCACACCTTCTACAACGAGCTGCGCGTGGCCCCGGAGGAGCACCCAGTGCTGCTGACCGAGGCCCCCCTGAACCCCAAGGCCAACAGAGAGAAGATGACTCAGGTGAGGCTCGGCCGACGCCCGTGCTCCTCCCGTCCTTTCCCCAGTCATTTTCTGCCCGGCTTGATTTCTGACATTT
+
DDDEEFFFFFFFGGGGGGGGGGGHHHHHHHHHHHHHHGHHHGHHHGHHHHHHGGGGGHHHHHHHHHHHHHHHHGHHHGGHHHHHHHHHGGGGGHHGGGGGGGHHGGGGGGGGHHHHGGHHHHHHHHHHHHGGGGGGGGGGGGHHHHGGGGHGHHGGGGGGGGGGGGGGGGGGGGGGHGGGGGGGFFFFFAFFFFFFCFDFFFFFFFFFFFFFFFFFFBDFFFFFFFFFFFFF?FFFFFFFFFFFFBFFFF1
@M05620:45:000000000-G6HP7:1:1101:2880:13578 1:N:0:116
CATCCTGACCCTGAAGTACCCCATTGAGCATGGCATCGTCACCAACTGGGACGACATGGAGAAGATCTGGCACCACACCTTCTACAACGAGCTGCGCGTGGCCCCGGAGGAGCACCCAGTGCTGCTGACCGAGGCCCCCCTGAACCCCAAGGCCAACAGAGAGAAGATGACTCAGGTGAGGCTCGGCCGACGCCCGTGCTCCTCCCGTCCTTTCCCCAGTCATTTTCTGCCCGGCTTGATTTCTGACATTT
+
DDDDDFFFFFFFGGGGGGGGGGGHHHHHHHHHHHHHHGHHHGHHHGHHHHHHGGGGGHHHHHHHHHHHHHHHHGHHHGGHHHHHHHHHGGGGGHHGGGGGGGHHGGGGGGGGHHHHGGHHHHHHHHHHHHGGGGGGGGGGGGHHHHGGGGHGHHGGGGGGGGGGGGFGGGGGGGGGGGGGGGGGFFFFFFFFFFFF@DFFFFFFFFFFFFFFFHFFFFFFFFFFFFFFFFFFFFFFFFFFFFFFFBFFFF0
@M05620:45:000000000-G6HP7:1:1101:2876:13596 1:N:0:116
CATCCTGACCCTGAAGTACCCCATTGAGCATGGCATCGTCACCAACTGGGACGACATGGAGAAGATCTGGCACCACACCTTCTACAACGAGCTGCGCGTGGCCCCGGAGGAGCACCCAGTGCTGCTGACCGAGGCCCCCCTGAACCCCAAGGCCAACAGAGAGAAGATGACTCAGGTGAGGCTCGGCCGACGCCCGTGCTCCTCCCGTCCTTTCCCCAGTCATTTTCTGCCCGGCTTGATTTCTGACATTA
+
CCCCCFFFFFFFGGGGGGGGGGGHHHHHHHHHHHHHHGHHHGHHHGHHHHHHGGGGGHHHHHHHHHHHHHHHHGHHHGGHHHHHHHHHGGGGGHHGGGFGGGHHGGGGGGGGHHHHGGHGHHHHHHHHHHGGGGGGGGGGGGHHHHGGGGHGHHGGGGGGGGGGGGGGGGGGGGGGGGGGGGGGFFFFFFFFFFFFFFFFFFFFFFFEFFFFFFFFFFFFFFFFFFFFFFFFFFFFFFFFFFFFFEFFFF0
@M05620:45:000000000-G6HP7:1:1101:10518:13625 1:N:0:116
CATCCTGACCCTGAAGTACCCCATTGAGCATGGCATCGTCACCAACTGGGACGACATGGAGAAGATCTGGCACCACACCTTCTACAACGAGCTGCGCGTGGCCCCGGAGGAGCACCCAGTGCTGCTGACCGAGGCCCCCCTGAACCCCAAGGCCAACAGAGAGAAGATGACTCAGGTGAGGCTCGGCCGACGCCCGTGCTCCTCCCGTCCTTTCCCCAGTCATTTTCTGCCCGGCTTGATTTCTGACATTT
+
DDDDDFFFFFFFGGGGGGGGGGGHHHHHHHHHHHHHHGHHHGHHHGHHHHHHGGGGGHHHHHHGHHHHHHHHHGHHHGGHHHHHHHHHGGGGGHHGGGEFEGHHGGGGGGGGHHHHGGHGHHHHHHHHHHGGGGGGGGGGGGHHHHGGGGHGHHGGGGGGGGGGGGGGGGGGGGGGGGGGGGGGFFFFFFFFFFFF;DFFFFFFFFFADFDFFFFFFFFFFFFFFFFFFFFFF;ACFFAFFFFFFBFFFF0
@M05620:45:000000000-G6HP7:1:1101:15874:13631 1:N:0:116
CATCCTGACCCTGAAGTACCCCATTGAGCATGGCATCGTCACCAACTGGGACGACATGGAGAAGATCTGGCACCACACCTTCTACAACGAGCTGCGCGTGGCCCCGGAGGAGCACCCAGTGCTGCTGACCGAGGCCCCCCTGAACCCCAAGGCCAACAGAGAGAAGATGACTCAGGTGAGGCTCGGCCGACGCCCGTGCTCCTCCCGTCCTTTCCCCAGTCATTTTCTGCCCGGCTTGATTTCTGACATTA
+
CDDDDFFFFFFFGGGGGGGGGGGHHHHHHHHHHHHHHGHHHGHHHGHHHHHHGGGGGHHHHHHHHHHHHHHHHGHHHGGHHHHHHHHHGGGGGHHGGGGGGGHHGGGGGGGGHHHHGGHGHHHHHHHHHHGGGGGGGGGGGGHHHHGGGGHGHHGGGGGGGGGGGGGGGGGGGGGGHGGGGGFGFFFFFDFFAFFFDFFEFFFFFFFEFFDFFFFFFFFFFBFFFFFFFEFFFFFFFFABFFFFB<<BBF0
@M05620:45:000000000-G6HP7:1:1101:15887:13649 1:N:0:116
CATCCTGACCCTGAAGTACCCCATTGAGCATGGCATCGTCACCAACTGGGACGACATGGAGAAGATCTGGCACCACACCTTCTACAACGAGCTGCGCGTGGCCCCGGAGGAGCACCCAGTGCTGCTGACCGAGGCCCCCCTGAACCCCAAGGCCAACAGAGAGAAGATGACTCAGGTGAGGCTCGGCCGACGCCCGTGCTCCTCCCGTCCTTTCCCCAGTCATTTTCTGCCCGGCTTGATTTCTGACATTC
+
BBABBFFFFFFFGGGGGGGGGGAG5F5FAFGH4CFFGFHDG?DF22E3CAAG00A0A3CEFHH33AF5AEFGHA?GFEGH3GHHFHHHCCFE1E3/>E>/EEHFC?CCCCGGEGHHGGE?GFGGHGHHGGGCGGGGGGGCCFFFHHGGGDHGGGGEEGFGGBA9BFG;CGGGGGFGGGGGGG?FBBFFB-@@9BB-9AFEFB/BFEFEDF9BFFFFF..9B/;/B9BBFBFE.9>;@B.99/9B///;BF/
@M05620:45:000000000-G6HP7:1:1101:13455:13747 1:N:0:116
CATCCTGACCCTGAAGTACCCCATTGAGCATGGCATCGTCACCAACTGGGACGACATGGAGAAGATCTGGCACCACACCTTCTACAACGAGCTGCGCGTGGCCCCGGAGGAGCACCCAGTGCTGCTGACCGAGGCCCCCCTGAACCCCAAGGCCAACAGAGAGAAGATGACTCAGGTGAGGCTCGGCCGACGCCCGTGCTCCTCCCGTCCTTTCCCCAGTCATTTTCTGCCCGGCTTGATTTCTGACATTT
+
DCDDDFFFFFFFGGGGGGGGGGGHHHHHHHHHHHHHHGHHHGHHHGHHHHHHGGGGGHHHHHHHHHHHHHHHHGHHHGGHHHHHHHHHGGGGGHHGGGGGGGHHGGGGGGGGHHHHGGHGHHHHGHHGGHGGGGGGGGGGGGHHHHGGGGHGHHGGGGGGGGGGGGGGGGGGGGGGGGGGGGGGFFFFFFFFFFFFDFFFFFFFFFFEFFFFFFFFFFFFF0FFFFFFFFFFFFFFFFFFFFFFF:FFFF0
@M05620:45:000000000-G6HP7:1:1101:5628:13816 1:N:0:116
CATCCTGACCCTGAAGTACCCCCGGCTTGATTTCTGACATTAGATCGGAAGAGCACACGTCTGAACTCCAGTCACTCCGCGAAATCTCGTATGCCGTCTTCTGCTTGAAAAAAAAAAAAACTATAGAATAATATTTTACATCTTTTCGCCATATCGATTCATCCACTGATTAGTGCTCCACGCTTTTATGACATTGCGCCGCTTTTAATTAACTTTACCTTTTATCACTCTCCCTGCAGCCCCTCCCGATC
+
CCCCCFFFFFFFGGGGGGGGGGGGFGGGEHHHHHHHGHHHHGHHHHHGGGFGHHHHHHGHHHGHHHHHHHHGHFHGHHGGGFGGHFHHGFGHHHHGGGHGHHHHHHHHFHGHGGGFG><-<11111>111000000=000<G00000-.:..000...<;;;0:00;009000;00;000/...:.0000;000900:-;--;..;00:00000;0000000000:000009/:/0./00.::?...;9@9
@M05620:45:000000000-G6HP7:1:1101:5070:13829 1:N:0:116
CATCCTGACCCTGAAGTACCCCATTGAGCATGGCATCGTCACCAACTGGGACGACATGGAGAAGATCTGGCACCACACCTTCTACAACGAGCTGCGCGTGGCCCCGGAGGAGCACCCAGTGCTGCTGACCGAGGCCCCCCTGAACCCCAAGGCCAACAGAGAGAAGATGACTCAGGTGAGGCTCGGCCGACGCCCGTGCTCCTCCCGTCCTTTCCCCAGTCATTTTCTGCCCGGCTTGATTTCTGACATTA
+
CCCDDFFFFFFFGGGGGGGGGGGHHHHHHHHHHHHHHGHHHGHHHGHHHHHHGGGGGHHHHHHHHHHHHHHHHGHHHGGHHHHHHHHHGGGGGHHGGGGGGGHHGGGGGGGGHHHHGGHHHHHHHHHHHHGGGGGGGGGGGGHHHHGGGGHGHHGGGGGGGGGGGGGGGGGGGGGGGGGGGGGGFFFFFFFFFFFFDDDFFFFFFFFFFFFFFFFFFFFFFFFFFFFFFFFFFFFFFFFFFFFFFFFFFF0
@M05620:45:000000000-G6HP7:1:1101:5053:13839 1:N:0:116
CATCCTGACCCTGAAGTACCCCATTGAGCATGGCATCGTCACCAACTGGGACGACATGGAGAAGATCTGGCACCACACCTTCTACAACGAGCTGCGCGTGGCCCCGGAGGAGCACCCAGTGCTGCTGACCGAGGCCCCCCTGAACCCCAAGGCCAACAGAGAGAAGATGACTCAGGTGAGGCTCGGCCGACGCCCGTGCTCCTCCCGTCCTTTCCCCAGTCATTTTCTGCCCGGCTTGATTTCTGACATTA
+
ABCCDFFFFFFFGGGGGGGGGGGHHHHHHHHHHHHHHGHHHGHHHGHHHHHHGGGGGHHHHHHHGHHHHHHHHGHHHGGHHHHHHHHHGGGGGHHGGGGGGGHHGGGGGGGGHHHHGGHGHHHHHHHHHHGGGGGGGGGGGGHHHHGGGGHGHHGGGGGGGGGGGGGGGGGGGGGGGGGGGGGGFFFFFFFFFFFFFFFFFFFFFFFFFFFFFFFFFFFFFFFFFFFFHFFFFFFFFF.BFFFFF0FFFF0
@M05620:45:000000000-G6HP7:1:1101:8782:13856 1:N:0:116
AGATTACTGCAACAGTTCCCCCTGGACCTGGAAAAGTTTCTTGCCTGGCTTACAGAAGCTGAAACAACTGCCAATGTCCTACAGGATGCTACCCGTAAGGAAAGGCTCCTAGAAGACTCCAAGGGAGTAAAAGAGCTGATGAAACAATGGCAAGTAAGTCAGGCATTTCCGCTTTAGCACTCTTGTGGATCCAATTGAACAATTCTCAGCATTTGTACTTGTAACTGACAAGCCAGGGACAAAACAAAGAT
+
ABABCFFFDD4BBGBBBBFGGGGGHHHHGAEBFGHHGHHHHHHHHHHHHHHHHHBDBFGHHHHFHHHHHHHHHHHBDDFGGGHHHFHHHHHHHHGGGGGGGHHFHHHHGHHHHHHGHHHHFFHGDEFEGFGHHGHGHHFHHHHHHHGHBGFFGGHHHHHHHHHHGHHHHHGGGGGHHHGHHHHHHGHGHHHHGHHHHFFFB<GGGHHHHHHHHGGGHHHHHHHGHHHHHHGHHGFGGGGGEFFGGGGGGGF
@M05620:45:000000000-G6HP7:1:1101:28755:13859 1:N:0:116
AAACCAAGCAGACACACGTCTGAACTCCAGTCACTCCGCGAAATCTCGTATGCCGTCTTCTGCTTGAAAAAACAAAAACTACTACAAATACCTTCTTCTGCCCCCAGAAAAACACCCAGTGCTTCTTACCTAGGCCCCCCTTCCCCCCCCAGCCCACAGAGAGACGATGACTCATGTTCTGCTCGGCCGCCGCCCTAGCTCCTCCCGTCCTTTCCCCGTCCCTTTTCTGTCCTCCTTTCTTTCTGACCTTC
+
BBBBBAAFBFFFFFGGEAGGGGHFHFHCHHHHHHFEHGFFGGGHGHHGGGGHHFFFECFHHHHHFFHFFHHG1?GFG113333BF3333B3B?4?B44B443///</?3B20/?0CD//22B33@222@@2222<2<CFGC000><.----..;.:..:GFB.;/.;..;BF090;C0009;CF.-9;9---;@--../::B/.:;..;.9/9B//;-...9;BB/B///;///;9B//;/9////9;9//
@M05620:45:000000000-G6HP7:1:1101:8800:13861 1:N:0:116
AGATTACTGCAACAGTTCCCCCTGGACCTGGAAAAGTTTCTTGCCTGGCTTACAGAAGCTGAAACAACTGCCAATGTCCTACAGGATGCTACCCGTAAGGAAAGGCTCCTAGAAGACTCCAAGGGAGTAAAAGAGCTGATGAAACAATGGCAAGTAAGTCAGGCATTTCCGCTTTAGCACTCTTGTGGATCCAATTGAACAATTCTCAGCATTTGTACTTGTAACTGACAAGCCAGGGACAAAACAAAGAT
+
[truncated: 7,533,305 more chars]
