# Supplementary material for: Fast but not furious: a streamlined selection method for genome-edited cells
Source: Life Sci Alliance. 2021 Apr 26;4(6):e202101051. doi: 10.26508/lsa.202101051 (PMC8127327; doi:10.26508/lsa.202101051)
Supplement: Supplementary file 1 [file LSA-2021-01051_Supplemental_Data_1.zip › SANGER and Deep Sequencing/AFP/118_S118_L001_R1_001.fastq]

@M05620:45:000000000-G6HP7:1:1101:17741:1680 1:N:0:118
TACCTGTACTGGGGAAGCAATCGCCATTCCTACCCTAAAGATCGGAAGAGCACACGTCTGAACTCCAGTCACTCCGCGAAATCTCGTATGCCGTCTTCTGCTTGAAAAAAAAATTTTTTTTTTTTTTTTTTTTTTTTTTTTTTTTTTTTTTTTTTTTTTTCTTTTTTTTTCTTTTTTTTTTTTTTTTTTTTTTTTTTTTTTTTCTTTTTTTTTTTTTTTTTTTTTTCTTTTTTTTTTTTTTTTTTTTTTTT
+
>1>>>DFDFFFBAC111AA1FGECEEFHFHHHFGGG001F1FECF?/A0AACGBECHFGE12AFEF11GEDGGHFEEC///F@FFAF/F0FGEGEGFFGBDFH1>111<////01121/</-----:----9---9----99999------9-------9//9///-@--//9///9--99-9-;-9--999----99-----///9:/-9-9-99------9=-@/:////9--99-9-9@--9---;9-
@M05620:45:000000000-G6HP7:1:1101:14091:1760 1:N:0:118
TACCTGTACTGGGGAAGCAATCGCCATTCCTACCCTAAAGATCGGAAGAGCACACGTCTGAACTCCAGTCACTCCGCGAAATCTCGTATGCCGTCTTCTGCTTGAAAAAAAAAACCTTTTTCTTCTTTTTTCTTTCTTTTTTTTTTTTTTCTTCCTTTTTTTTTTTTTTCTTTTTTTTCTTTTCTTTCTTTTCCTTTTTTTTTTCTTTCTTTTTTTTTTTCTTTTTCTTTTTTTTTTTCTTTCTTCTTTTT
+
111>>DFFFFFFGGC1AGB1BFFFGGFHHFGDFEGF0A1B1F1GE?AE0BBFFGHGHGHG1AFGG11AGDBFFHG/EE/>>FEFFAF/BFDF@E@FF2GB1FG10B1B0/>@////011<101<1<11?1/01111<1111---------/;000990909----;9@-///;/9--9/9//:/;/;////;///////99-9-////:/99:;@@;-@;//B//9/;;///---;-9//////////999
@M05620:45:000000000-G6HP7:1:1101:12519:1902 1:N:0:118
TACCTGTACTTGGGAAGCAATCGCCATTCCTACCCTAAAGATCGGAAGAGCACACGTCTGAACTCCAGTCACTCCGCGAAATCTCGTATGCCGTCTTCTGCTTGAAAAAAAAAAACCAGGGCTGCTGACCGGCTTTCTTTGGATCCCCAACGCCAAACCAGAAAAGATGATTTTTTAGCTACTCCCTGCTGAGTCGTTCTTTACCTTTTATCCGCCTTGCTACTTCTCGCACACTCTCTTCTCTCATGTCA
+
1A1A1FFFFFFFGFFFCEE1FGEFGCFFHHGHHFHH0FGHFFHHCCCE0BC1CGHGF/EC1BGFHHHGABGH2FG/EE//@/1BGF//FCBFEEEAFBFHBB>1B11F0/<//</?/?G//?0AFFC100>---</=0000//00//<CC..--;@/G...;/;//C0000;000-./900000/.99-///-/;-;9F-/////:9;//9//-;::AB////9B/9/-9----//;///9:BFBB////9
@M05620:45:000000000-G6HP7:1:1101:17809:2066 1:N:0:118
ATCTCTATCTCCTAAAAACCTGTTTAGATTTGGAGATAGACCTTCAGGTTTTTCATCATTTTCTGCATGAATTATACATTGACCACGTTCCAGCGTGGTCAGTTTGCAGCATTCTGTTATTTTGTTTGACAGAGTGTCTTGTTGAGAACATATGTAGGACATGATTTTTTCCTGCAACAGGGAAAATAAAGTATAAGTTTTAAAGATTTATTCTTTAATAAAGGATCTCAAAGCCAGCTTTAGAAAAAGGA
+
BCCCCFFFFFFFGGGGGGGGGGHHHHHHHHHHHGHHHHHHHHHHHHHHHHHGGHHHHIHHHHHHHHHHHHHHHHHHHHHHHHHHHHGHHHHHHHGGGGHHHHHHHHHHHHHHHHHHHHHHHHHHHHHHHHHHHHHHHHHHHHHHHHHHHHHHHHHHHHHHHHHHHHHHHGHHHHHHHHHHHGGHHHHHHGGHHHHHHHHHHHHHHHHHHHHHHHHHHHHHHHHHHHHGHGHHHHHHHGHHHHHHHGHHGGG
@M05620:45:000000000-G6HP7:1:1101:17795:2083 1:N:0:118
ATCTCTATCTCCTAAAAACCTGTTTAGATTTGGAGATAGACCTTCAGGTTTTTCATCATTTTCTGCATGAATTATACATTGACCACGTTCCAGCGTGGTCAGTTTGCAGCATTCTGTTATTTTGTTTGACAGAGTGTCTTGTTGAGAACATATGTAGGACATGATTTTTTCCTGCAACAGGGAAAATAAAGTATAAGTTTTAAAGATTTATTCTTTAATAAAGGATCTCAAAGCCAGCTTTAGAAAAAGGA
+
AAABBFFFFFFFGGGGGGGGGGHHHHHHHHHHHHGHHHHHHHHHHHHHHHHGGHHHHHHHHHHHHHHHHHHHHHHHHHHHHHHHHHGHHHHHHHGGGGHHHHHHHHHHHHHHHHHHHHHHHHHHHHHHHHHHHHHHHHHHHHHHHHHHHHHHHHHHHHHHHHHHHHHHHGHHHHHHHHHHGGGHHHHHHHHHHHHHHHHHHHHHHHHHHHHHHHHHHHHHHHHGHHHHHHHHHHHHHGHHHHHGHHHHGGG
@M05620:45:000000000-G6HP7:1:1101:15991:2151 1:N:0:118
CATCCTGACCCTGAAGTACCCCGGCTTGATTTCTGACATTAGATCGGAAGAGCACACGTCTGAACTCCAGTCACTCCGCGAAATCTCGTATGCCGTCTTCTGCTTGAAAAAAAAAAAAAAACAAACGAAAAATGTGACCCTAAAAAACAAGCCCTCTAGAGAGAGTAGAACTCAAATAACAAGAGACACAGGACGTCTCACTGCCCAGATCATCGACCTGTAAGATCTGCAGAGTACGACTTAATACAGTT
+
DCDCCFFFFFFFGGGGGGGGGGGGGGGGHHHHHHHHHHHHHHHHHHGGFGHHHHHHHGHHHGHHHHHHHHHHHHHHHGGG@FGHHHHHGGHHHHGGGHGHHHHHHHHHHHHGGGGC>>--><....<<.<-<.0;0000:://000-.../..././00000...:0000000000000:00//.9////.9..-..//000009;0.;000900/--./;:0009;000000.000.....00;000000
@M05620:45:000000000-G6HP7:1:1101:14435:2241 1:N:0:118
ATCTCTATCTCCTAAAAACCTGTTTAGATTTGGAGATAGACCTTCAGGTTTTTCATCATTTTCTGCATGAATTATACATTGACCACGTTCCAGCGTGGTCAGTTTGCAGCATTCTGTTATTTTGTTTGACAGAGTGTCTTGTTGAGAACATATGTAGGACATGATTTTTTCCTGCAACAGGGAAAATAAAGTATAAGTTTTAAAGATTTATTCTTTAATAAAGGATCTCAAAGCCAGCTTTAGAAAAAGGA
+
BBCCCFFFFFFFGGGGGGGGGGGHHHHHHHHHHHHHHHHHHHHHHHHHHHHGGHHHHHIHHIHHHGGHHHHHHHHHHHHHHHHHHHGHHHHHHHGGGGHHHHHHHHHHHHHHHHHHHHHHHHHHHHHHHHHHHHHHHHHHHHHHHHHHHHHHHHHHHHHHHHHHHHHHHGHHHHHHHHHHHGGGHHHHHHHHHHHHHGHHHHHGHHHHHHHHHHHHHGHHHFHHHHHHHHHHHHHHHGHHHHHGGHHHGGH
@M05620:45:000000000-G6HP7:1:1101:11647:2513 1:N:0:118
CATCCTGACCCTAAGTACCCGGCTTGATTTCTGACATTAGATCGGAAGAGCACACGTCTGAACTCCAGTCACTCCGCGAAATCTCGTATGCCGTCTTCTGCTTGAAAAAAAAAAACACAGCTATCGGCGGTTATTTTGCATCGGTGAGTCATACAGAATGATCCGATGAGGGGTTCGACACTCTTTGAGGGAAGGAAGCACCTTTTTATTGCATTTATCTTTTAGCACTCGCCATTCCTACGCTCAAGATC
+
BBABAFFFFFFFGGGGGGGGGGGGGGHHHHHGHHHGHHHHGHHHGGGGFHHHGGHGHHHGFFFGHHHGHHFHHHHGGGEEFHHHHGGGHHHHGFGGGHHHHHHCHHHH?EBDCD///</0/111?/>-<<<<.000;G:C0;.:...:0<C0;0000BF000;0...=;9/.-.-.-..9-/9//;//;....;../..;.9//;//.;;///:;B;9B/FB//://///.-;..//:/B/.;9..//9B/
@M05620:45:000000000-G6HP7:1:1101:13620:2551 1:N:0:118
CATCCTGACCCTGAAGTACCCCGGCTTGATTTCTGACATTAGATCGGAAGAGCACACGTCTGAACTCCAGTCACTCCGCGAAATATCGTATGCCGTCTTCTGCTTGAAAAAAAAAAATATTTTGTTTAACAGATGTACTTGTAGATACCAGAAGGAGGACATTATTTTTGCCAGCAACCTATAAAATACAGTATAAGTTTTAACAATTTATTCTTTAATAACTGATCACAAATCCAGCTTACGAAATATTA
+
ABAABFFFFFFFGGGGGFGGFGFGEFFGCHHHGGHBGHHHFGDGHFFEFFGHHHHHHFHHHGHFHGGHGGHHFGFFHDFE@CEH4BFFFGGHHHGEEFGHHHDGFHFG?GGGGGGC/?F1<111?0011?F1<11=11>11>11=111<<0</<.<..<./<;0C0000-0:0<./:..//0000;0000000;0000;0;900000;0;C0C00;B0;9;09B/;9////.//;///////..;..9///
@M05620:45:000000000-G6HP7:1:1101:13618:2570 1:N:0:118
CATCCTGACCCTGAAGTACCCCGGCTTGATTTCTGACATTAGATCGGAAGAGCACACGTCTGAACTCCAGTCACTCCGCGAAATCTCGTATGCCGTCTTCTGCTTGAAAAAAAAAAAACAAAAAGAGAGTGTGATCATGAAGAATATTATAGAAAAAAAATGAGGAAGATGAAATCTACAGTATGTCGGATAGGTACTGCATACTGGACCAAATCCGCTGTGTTTCATTGTGATGTCTAGTGGAAGATGAA
+
BCBBCFFFFFFFGGGGGGGGGGGGGGGGHHHHHHHHHHHHHHHHHHGGFGHHHGHHHGHHHGHGHHHHHHHHHHHHHGGGFFGHHHHHGDHHHHGFGHGHHHHHHHHHFGHGGCGB>////<0...00.11<=1000000<00/0000000=00;/.---.000/9/..0000;00000000000;0.--..0/00:0000:00000/./...000...-./0//000000;0009000000.00/.0000
@M05620:45:000000000-G6HP7:1:1101:13631:2585 1:N:0:118
CATCCTGACCCTGAAGTACCCCGGCTTGATTTCTGACATTAGATCGGAAGAGCACACGTCTGAACTCCAGTCACTCCGCGAAATCTCGTATGCCGTCTTCTGCTTGAAAAAAAAAAAAAATAACTCTCACATACTGTAAGCCAAGTTAACTTAGACTTATATATGATGAATGGATTGCTATAACTCGGATGACTGAAACTACACTATCTGTACCAGTAGACGTCCGTAATTAGACTATTTAGTCACATGTA
+
A?ABBFBDFFFFGGG4BAFGGGGGGGGGHHHHGHHHHGHHCFHHHHCGGGGHHHHHHCHHHEHHHHHHF3GHHHHHHGGGGGGHDFFGGEHHHHGEEGGFHHGHHHHH3BG?BBGD/>--0>1111<10000<00000000<//.<000000:00:0000000000000;00/000/00;000;00....9/000/000;;C/.//////9//////////....-:.../////////////////9///
@M05620:45:000000000-G6HP7:1:1101:18850:2657 1:N:0:118
CATCCTGACCCTGAAGTACCCCGGCTTGATTTCTGACATTAGATCGGAAGAGCACACGTCTGAACTCCAGTCACTCCGCGAAATCTCGTATGCCGTCTTCTGCTTGAAAAAAAAAAAAAAAAAGCAGCAAAAGAGCTAAGAAAGAAGTGGCAATGAAGGACAGACTTTGAGATAGATGTGTAGGGGGGAGCGACGATGATCAGTCTCACGTTATATCATATTGATTGCGAGGTCGTGTGCAGTTCAGATGT
+
DDDDCFFFFFFFGGGGGGGGGGGGGGGGHHHHHHHHHHHHGHHHHHGGGGHHHHHHHGHHHGHHHHHHHHHHGHHHHGGGGGGHHHHHGGHHHHGGGHGHHHHHHHHHHHHGGGGC>>>--<-<.0//./0/;.//:00000:0/./:00./0000000.././.00000;.0000;00:00:0..-9-9.-----..00:00:00000.../.0000;00000:0009---./--.9.000000000000
@M05620:45:000000000-G6HP7:1:1101:18843:2674 1:N:0:118
CATCCTGACCCTGAAGTACCCCGGCTTGATTTCTGACATTAGATCGGAAGAGCACACGTCTGAACTCCAGTCACTCCGCGAAATCTCGTATGCCGTCTTCTGCTTGAAAAAAAAAAAAAGGTAAAAGAGGTACAAGACATGCGAAATAGAGATGTAGAGAGACGGAAAGAGAAAAGATAGGAAGAGCGTAAGTTAGAGGACATGTGATCGGTGCGCAAGATATAATTGGGATGTTGAGGTTAGGATATTGT
+
CCCCCFFFFFFFGFGFFFGGGGGGGCFEHHHHHFHHHHHHHGFHHGGDGGHHGHHHHGGGHEHGHHHHHHHHGHHHHGGGGGGGGGGHGFH3FGGFGHGHHHHHHHGHBHFDGCGC</<..1111==.0.100000///000<.--.0000000000000../....-.///////.000/00.../-...:///;///..////9/;/....------///;//////../.;/://////9/////://
@M05620:45:000000000-G6HP7:1:1101:16322:2729 1:N:0:118
AGATTACTGCAACAGTTCCCCCTGGACCTGGAAAAGTTTCTTGCCTGGCTTACAGAAGCTGAAACAACTGCCAATGTCCTACAGGATGCTACCCGTAAGGAAAGGCTCCTAGAAGACTCCAAGGGAGTAAAAGAGCTGATGAAACAATGGCAAGTAAGTCAGGCATTTCCGCTTTAGCACTCTTGTGGATCCAATTGAACAATTCTCAGCATTTGTACTTGTAACTGACAAGCCAGGGACAAAACAAAGAT
+
AABBBFFFFFFFGGGGGGGGGGGGHHHHHHHHHHHHGHHHHHHHHHHHHHHGHHHHHHHHHHHHHHHHHHHHHHHHHHHHGHHHFHHHHHHHHHGGEFHHHHFHHHHHGHHHHHHHHHHHHFHFF/EEHGHHHGHHHHHHHFHHHHHHHHHHHGHHHHHHHHHHHHHHHHGGGGGHHHHHHHHHHGGGHHHHHHHHHHHGGHHHHHHHHHHHHHHHHHHGHHHHHHHHGGHHHGGGGGGGGFFFGGGGGGG
@M05620:45:000000000-G6HP7:1:1101:19942:2844 1:N:0:118
TACCTGTACTGGGGAAGCAATCGCCATTCTACCCTAAAGATCGGAAGAGCACACGTCTGAACTCCAGTCACTCCGCGAAATCTCGTATGCCGTCTTCTGCTTGAAAAAAAAAACCTTACTATGTTGTAACATTATTTCTATGTTCACCGCATCTTGTTGCCATCATTTCCCCTTCCACATTTACAATCCCTGCACGCTCGTCCCTCTTACTTCTTTCATCCCTTCGCTGCCCTCCCTCATACTCCCCATTC
+
AABBBFFFFFFFGGFAEGGGGGGGGGGHHHHHFHHHHHHHHHHGFFGFHHGHHHEGHGGHHHHHHHGGHHHHHHGGG>EEHHHHHFGHHHHEGGHGBGHHHHH?EHHH/CFGG//222222111110111111?11<<11=111<1<>.<-.-00000.=<00<0000000:/.//00:0000;0;0/:000./9.-..-9...0:9000;90;0;9///9.//;.9...;./;.....///9//9.../9
@M05620:45:000000000-G6HP7:1:1101:19927:2858 1:N:0:118
TACCTGTACTGGGGAAGCAATCGCCATTCTACCCTAAAGATCGGAAGAGCACACGTCTGAACTCCAGTCACTCCGCGAAATCTCGTATGCCGTCTTCTGCTTGAAAAAAAAAAAAGATATTTTGTTTACCAGAGTGTCTTTTTGCGACCCTATGTAGACACTGATTTTTTCCTTCCCCCGCGCACCTCCGCTATCCGATTTCCCGCTTTCTTCTTTAATCAATGCTCTCCCCGCCCGCTTTCGACCCCTTT
+
AABAAFFFFFD44EGGEGGFGGACEGGHHHHGFHHHFHHHHHHGGGGHCBAFCGGHHHEBDCFGGHFGHHHHFH?GCG@>CD@GFF?GHHHGEEGGFHBGHH303FGHCCG@<////<?F1?1@<GH1=F110.=1>DFF1<<-0<----:/;0;0;000/<:0;CGHFBF9B0;/99.----;--;.....-;/9;.;:E///9-9AE/;/9;BF//;////;/9BF;//.--9--9-.;/.9;-9.../
@M05620:45:000000000-G6HP7:1:1101:13679:2950 1:N:0:118
CATCCTGACCCTGAAGTACCCCGGCTTGATTTCTGACATTAGATCGGAAGAGCACACGTCTGAACTCCAGTCACTCCGCGAAATCTCGTATGCCGTCTTCTGCTTGAAAAAAAAAAAAAGAAATAGAAATATATTTTGTTACGGTGAGCTAGCCAGAATGATCTGAAGAGGGGTGTGAAAAAATTCGAGGAAGTGAGGTAATTTTTTATTAAATGATCCTTTGATCAATAGGAATTATTACTCTAAAGATT
+
CCBCCFFFFFFFGGGGGGGGGGGGGGGGHHHHHHHHHHHHHGHHHHGGGGHHHHHHHGHHHGGHHHHHHGHHHHHHHGGGGGGFHHGHGFHHHHGFGHGHHHHHHHHHHHFGGGG<A/>..001<111111<1=0000</00../<.</;:0//0../0000000000:..9-:--.00;0.-.=0.9;9-..////.::///;//-://///9////;////////9;////9;;//////:////////
@M05620:45:000000000-G6HP7:1:1101:14779:3031 1:N:0:118
AGATTACTGCAACAGTTCCCCCTGGACCTGGAAAAGTTTCTTGCCTGGCTTACAGAAGCTGAAACAACTGCCAATGTCCTACAGGATGCTACCCGTAAGGAAAGGCTCCTAGAAGACTCCAAGGGAGTAAAAGAGCTGATGAAACAATGGCAAGTAAGTCAGGCATTTCCGCTTTAGCACTCTTGTGGATCCAATTGAACAATTCTCAGCATTTGTACTTGTAACTGACAAGCCAGGGACAAAACAAAGAT
+
AABBBFFFFFFFGGGGGGGGGGGGGGHHHHHHHHHHGHHHHHHHHHHHHHHGHHHHHHHHHHHHHHHHHHHHHHHHHHHHHHHHGHHHHHHHHHGEEGHHHHGHHHHHGHHHHHHHHHHHFFHGG/EFHGHHHGHHHHGHHGHHHHHHHGHHHGHHHHHHHHHHHHHHHHGGGGGHHHHHHHHHHGHGEHHHHHHHHFHGHHHHHHHHHHHHHHHHHHHGHHHHHHHHHHHHHGGGGGGGGGGGGGGGGGG
@M05620:45:000000000-G6HP7:1:1101:14772:3052 1:N:0:118
AGATTACTGCAACAGTTCCCCCTGGACCTGGAAAAGTTTCTTGCCTGGCTTACAGAAGCTGAAACAACTGCCAATGTCCTACAGGATGCTACCCGTAAGGAAAGGCTCCTAGAAGACTCCAAGGGAGTAAAAGAGCTGATGAAACAATGGCAAGTAAGTCAGGCATTTCCGCTTTAGCACTCTTGTGGATCCAATTGAACAATTCTCAGCATTTGTACTTGTAACTGACAAGCCAGGGACAAAACAAAGAT
+
BABCCFFFFFFFGGGGGGGGGGGGHHHHHHHHHHHHGHHHHHHHHHHHHHHHHHGHHHHHHHHHHHHHHHHHHHFHHHHHHHHHFHHHHHHHHHGFGGHHHHHHHHHHGHHHHHHHHHHHHGFFGFGGHHHHHGHHHHHHHHFHHHHHGHHHHGHHHHGHHHHHHHHHHHGGGGGHHHHHHHHHHFGGHHHHGHHHHHHHHHGHHHHHHHGHHHHHHFHHHHHHHHHHHGHGHGGGGGGGGGGGGGEGFFC
@M05620:45:000000000-G6HP7:1:1101:14458:3113 1:N:0:118
TACCTGTACTGGGGAAGCAATCGCCATTCTTACCCTAAAGATCGGAAGAGCACACGTCTGAACTCCAGTCACTCCGCGAAATCTCGTATGCCGTCTTCTGCTTGAAAAAAAAAAAAAGAAAACAACTAATACCACGTAACTAAACAATTTTACTAACAGAACTATTCAACGAAGAAGTAAGGCCAGGAGATGTAATGATCATTTCGAACCATGAGAGGTCAGTGGAGAAACATAGAGAGGAAACGTGACGT
+
CDDDCFFFFFFFGGFGGGGGGGGGGGGHHHHHHHHHHHHHHHHHGGGGHHHHHHHGGHHGHHHHHHHHHHHHHHHGGGGGGHHHHHGGHHHHGFGHGHHHHHHHHHHHHGGGGG>/<//0000...11<111>10../..0=0000.000000000000/0/:0000000.....//00000/<......:00000000000000/...-.000000.0/0/0:/0.0.0//0000009..///.......
@M05620:45:000000000-G6HP7:1:1101:10617:3125 1:N:0:118
AAACCAAGCAGACACGTCTGAACTCCAGTCACATTACTCGATCTCGTATGCCGTCTTCTGCTTGAAAAAAAAAAACATTGACAACGTTCCAGCGTGGTGAGTTTGCAGCATTCTGTTCTTTTGTTTGGAAGAGAGTCTTGTTGAGACTATATGAAGGACATGATTTTTTACTGCTGCAGGGAAAGTGTAGTATAAGTTTTCAAGATTTATTCATTAATAAAGGATATAAAAACGAGCTTTAGAGAAGGGAA
+
BBBBBBBFBFFFGGGGGGGG5FGHHHHHHHHHGHHHHHHGFG2FHGFFHHHHGEGHGHGFFHHHBCEF1EEEF?/1?34443@B1>?222443>/?<//3B34BF3??2?333333B33B2@2<22</2@@0<0??1?1?11F11/1111>1F111<000<<<000=0-.0<00000/;CF....:000<:00:0;900000;;9C0;090;00;000000=9/00;90000.-.;-./9///////....
@M05620:45:000000000-G6HP7:1:1101:17013:3157 1:N:0:118
CATCCTGACCCTGAAGTACCCGGCTTGATTTCTGACATTAGATCGGAAGAGCACACGTCTGAACTCCAGTCACTCCGCGAAATCTCGTATGCCGTCTTCTGCTTGAAAAAAAAAAAAATTGCTGCTAACCTATACCCCCCTGAACCCCAATTCCAAAATAACTAAGATGACACATTGGAGTCTCGGGCTACTCCCATCCTCCTCCCTTCCTTTCCCTAGTCCATATCTGCCCTTCTTGATTTCTCACCTTA
+
CCCCCFFFFFFFGGGGGGGGGGGGGGGHHHHHHGHHHHHHHHHHHGDGGHHHHHGHGHHGGHGHHHHHHHHHHHHHGGFCGGH3FGHFFHHHGGEFHGHHHHHHGGHHHHGGGG@//<0111=<>11100111111/<-<@=:G:GGD../0:00;0.0:0000;/990B00;;;0000/::90/:---.://99///.//9/9;.///;//;FB///9//////::://:./////////9///:/./9/
@M05620:45:000000000-G6HP7:1:1101:9266:3192 1:N:0:118
ATCTCTATCTCCTAAAAACCTGTTTAGATTTGGAGATAGACCTTCAGGTTTTTCATCATTTTCTGCATGAATTATACATTGACCACGTTCCAGCGTGGTCAGTTTGCAGCATTCTGTTATTTTGTTTGACAGAGTGTCTTGTTGAGAACATATGTAGGACATGATTTTTTCCTGCAACAGGGAAAATAAAGTATAAGTTTTAAAGATTTATTCTTTAATAAAGGATCTCAAAGCCAGCTTTAGAAAAAGGA
+
CDDDDFFFFFFFGFGGGGGGGGHHHHHHHHHHHHHHHHHHHHHHHHHHHHHGGHHHHHHHHHIIIHHHHHHHHHHHHHHHHHHHHHGHHHHHHHGGGGHHHHHHHHHHHHHHHHHHHHHHHHHHHHHHHHHHHHHHHHHHHHHHHHGHHHHHHHHHHHHHHHHHHHHHHGHHHHHHHHHHHGGHHHHHHHHHHGHHHGHHHHHHHHHHHHHHHHHHHHHHHHHHHHHHHHHHHHHHHGHHHHHHGGHGGGG
@M05620:45:000000000-G6HP7:1:1101:9277:3206 1:N:0:118
ATCTCTATCTCCTGAAAACCTGTTTAGATTTGGAGATAGACCTTCAGGTTTTTCATCATTTTCTGCATGAATTATACATTGACCACGTTCCAGCGTGGTCAGTTTGCAGCATTCTGTTATTTTGTTTGACAGAGTGTCTTGTTGAGAACATATGTAGGACATGATTTTTTCCTGCAACAGGGAAAATAAAGTATAAGTTTTAAAGATTTATTCTTTAATAAAGGATCTCAAAGCCAGCTTTAGAAAAAGGA
+
CCCCCFFFFFFFG4FGGGGGGGHHHHHHHHHHHHHHHHHHHHHHHHHHHHHGGHHHHHHHHHHHHHHHHHHHHHHHHHHHHHHHHHGHHHHHHHGGGGHHHHHHHHHHHHHHHHHHHHHHHHHHHHHHGHHHHHHHHHHHHHHHHHGHHHHHHHHHHHHHHHHHHHHHHGHHHHHHHHHHHGGHHHHGHHHHHHHHHGHHHGHHHHHHHHHHHHH1FHHHHHHGHHHGHHHHHHHHHGHHHGHEGHHGGGH
@M05620:45:000000000-G6HP7:1:1101:9264:3220 1:N:0:118
ATCTCTATCTCCTGAAAACCTGTTTAGATTTGGAGATAGACCTTCAGGTTTTTCATCATTTTCTGCATGAATTATACATTGACCACGTTCCAGCGTGGTCAGTTTGCAGCATTCTGTTATTTTGTTTGACAGAGTGTCTTGTTGAGAACATATGTAGGACATGATTTTTTCCTGCAACAGGGAAAATAAAGTATAAGTTTTAAAGATTTATTCTTTAATAAAGGATCTCAAAGCCAGCTTTAGAAAAAGGA
+
BBBCBFFFFFFFGGGGGGGGGGHHHHDFGHHHFHHHHHHHGHHHHHHEHHHGGHHHHHHHHIHIHHGHHHHHHHHHHHHHHHHHHHGGHHHHHHGGGGHHHHHHHFHHHHGHHHHHHHHHHHHHHHHHHHGHHHGHHHHHHHHGGFHHHHHHHHHHHHHHHHHHHHHHHGHHHGHHHHHHHGGFEGHHHHHHHGHHGHHHHHHHGHHHHGHHHHH1GDGHHHH0CHHHHHHHHHHHHGHHHHHHHGHH.EG
@M05620:45:000000000-G6HP7:1:1101:14380:3289 1:N:0:118
CATCCTGACCCTGAAGTACCCCGGCTTGATTTCTGACATTAGATCGGAAGAGCACACGTCTGAACTCCAGTCACTCCGCGAAATCTCGTATGCCGTCTTCTGCTTGAAAAAAAAAAATCAAGTACGATTCTCGATGTCGCACTGTTTCCTTACCTTGTGACACCACCTTCCAGGAGCTGATTTGTGCTGATGTCAGGCGAGCTAGGAAACAGTAATCATGAGGCGGCAGGTTGGAGGAGCTAACATCTGTG
+
CCCCCFFFFFFFG4FGGGGGGGGGGGGGFHHHHHHCHHHHGHHHHHGGAFHHHHHHGGHHGGAFHHGHFHHHHHHHHGGG?EGHBGHHFGHHHHGFGHGHHHFHHHB?E3FCDFG<<0?111111//..111.10101..---/<000000<0<000000000.....00/00/....0000000/0000090000//:-;-.00.00////0000000090/.----:-.0/-0/.....00/000000;
@M05620:45:000000000-G6HP7:1:1101:14393:3304 1:N:0:118
CATCCTGACCCTGAAGTACCCCGGCTTGATTTCTGACATTAGATCGGAAGAGCACACGTCTGAACTCCAGTCACTCCGCGAAATCTCGTATGCCGTCTTCTGCTTGAAAAAAAAAAAAAATCAGATTGGAGTATGTAATGGGTTAATCAACCCGAAACCAGTAAGAAACATTAGATAACTCTATCAAGATGTGTCATTCATGATTTTTTATCCGCTATGCTTCTCCTCAAAGACTCTCTGCTCTCCTGCCC
+
BCBCBFFFFFFFGGGGGGGGGGGGGGGGHHHHHGHGHHHHHHHHHHGGGGGHHHHHHGHHHGHHHHHHHHHHHHHHHGGGGGGHHHHGGGHHHHGGGHGHHHHHHHHGHHHGGGGC/>--0<111<1<.0///<00=0000./..0:0:0:..-;A-:...0;;000//;00;000009090000000000;0090;//////9//;/-.///9..-.//;/;//;9:///:/.//;/////;/:9///..
@M05620:45:000000000-G6HP7:1:1101:8584:3305 1:N:0:118
ATCTCTATCTCCTAAAAACCTGTTTAGATTTGGAGATAGACCTTCAGGTTTTTCATCATTTTCTGCATGAATTATACATTGACCACGTTCCAGCGTGGTCAGTTTGCAGCATTCTGTTATTTTGTTTGACAGAGTGTCTTGTTGAGAACATATGTAGGACATGATTTTTTCCTGCAACAGGGAAAATAAAGTATAAGTTTTAAAGATTTATTCTTTAATAAAGGATCTCAAAGCCAGCTTTAGAAAAAGGA
+
>AAAAFBFFFFFGGGGGGGGGCDFHHHGFFGHH4F44EDHHFGHHFFHGHHECGFGAGHFHFHFFFHHHGHGHHHFHGEHFGFHHHGFGHHHHGGBEEGGEFGHFHFHHHHHFHHHHGFHHHHHFHHHHGGHHH?FGHHBGFGHFHHHHHHFDGGHGHFHFHHHGFGHHGHFHHFG<CGHHEAGEB?D1FDFGHGGGFGHHHCGHHHHGHHHHHHHHEHB<D0GBGHHHGFHHFH/CEGGHHH00GGFDDB
@M05620:45:000000000-G6HP7:1:1101:8565:3312 1:N:0:118
ATCTCTATCTCCTAAAAACCTGTTTAGATTTGGAGATAGACCTTCAGGTTTTTCATCATTTTCTGCATGAATTATACATTGACCACGTTCCAGCGTGGTCAGTTTGCAGCATTCTGTTATTTTGTTTGACAGAGTGTCTTGTTGAGAACATATGTAGGACATGATTTTTTCCTGCAACAGGGAAAATAAAGTATAAGTTTTAAAGATTTATTCTTTAATAAAGGATCTCAAAGCCAGCTTTAGAAAAAGGA
+
BCCCCFFFFFFFGGGGGGGGGGHHHHHHHHHHHGHHHHHHHHHHHHHHHHHGGHHHHHHHHHHIIHHHHHHHHHHHHHHHHGHHHHGHHHHHHHGGGGHHHHHHHHGHHFGHHHHHHHHHHHHHHHHHHHHHFHGHHHHHHHHHFHGHHHHHHHHHHHHHHHHHHHHHHGHHHHGGHHHGHGGHHHGHHHGGHHGHGFGHHHHHHHHHHGHHHHHHHGHHHFHHFHGGGFFHH<GFGEHHHHHHHFFGGGC
@M05620:45:000000000-G6HP7:1:1101:8585:3327 1:N:0:118
ATCTCTATCTCCTAAAAACCTGTTTAGATTTGGAGATAGACCTTCAGGTTTTTCATCATTTTCTGCATGAATTATACATTGACCACGTTCCAGCGTGGTCAGTTTGCAGCATTCTGTTATTTTGTTTGACAGAGTGTCTTGTTGAGAACATATGTAGGACATGATTTTTTCCTGCAACAGGGAAAATAAAGTATAAGTTTTAAAGATTTATTCTTTAATAAAGGATCTCAAAGCCAGCTTTAGAAAAAGGA
+
ABCBCFFFFFFFGGGGGGGGGGHHHHHHHHHHHHHHHHHHHHHHHHHHHHHGGHHHHIHHHIHHHHHHHHHHHHHHHHHHHHHHHHGHHHHHHHGGGGHHHHHHHHHHGHHHHHHHHHHHHHHHHHHHHHHHHHHHHHHHHHHHGHHHHHHHHHHHHHHHHHHHHHHHHGHHHHHHHHHHHGGHHHHHGHHHHHHHHGHHHHHHHGHHHHHHHHHHHHHHHHHGHHHGHGHHHHHGHGHHHHHGHGHHGGG
@M05620:45:000000000-G6HP7:1:1101:8566:3330 1:N:0:118
ATCTCTATCTCCTAAAAACCTGTTTAGATTTGGAGATAGACCTTCAGGTTTTTCATCATTTTCTGCATGAATTATACATTGACCACGTTCCAGCGTGGTCAGTTTGCAGCATTCTGTTATTTTGTTTGACAGAGTGTCTTGTTGAGAACATATGTAGGACATGATTTTTTCCTGCAACAGGGAAAATAAAGTATAAGTTTTAAAGATTTATTCTTTAATAAAGGATCTCAAAGCCAGCTTTAGAAAAAGGA
+
AABBBFFFFFFFGGGGGGGGGGHHHHHHHHHHHBAGHHHHHHHHHHHFHHHGGHFHHHHHHHHHHFHHHHHHHGHHHHHHHHHHHHGHHHHHHHGGEGHHHHHHHHHHHHHHHHHHHHHHHHHHHHHHHHGHHHHHHHHHHHHFHHHHHGHHHHHHHHHHGHHHHHHHHGHHHHEHHHHHHGGHEFGHBGHHHHGHHHHHHHGHHHHHHHHHHHHHHHGHHHGGHHHGHHHHHHHGHGHHHHHGFHHHDGE
@M05620:45:000000000-G6HP7:1:1101:21447:3335 1:N:0:118
ATCTCTATCTCCTAAAAACCTGTTTAGATTTGGAGATAGACCTTCAGGTTTTTCATCATTTTCTGCATGAATTATACATTGACCACGTTCCAGCGTGGTCAGTTTGCAGCATTCTGTTATTTTGTTTGACAGAGTGTCTTGTTGAGAACATATGTAGGACATGATTTTTTCCTGCAACAGGGAAAATAAAGTATAAGTTTTAAAGATTTATTCTTTAATAAAGGATCTCAAAGCCAGCTTTAGAAAAAGGA
+
BCCCCFFFFFFFGGGGGGGGGGHHHHHHHHHHHFHHHHHHHHHHHHHHHHHGGHHHHIIHHHHIIHHHHHHHHHHHHHHHHHHHHHGHHHHHHHGGGGHHHHHHHHHHHHHHHHHHHHHHHHHHHHHHHHHHHHHHHHHHHHHHHHHHHHHHHHHHHHHHHHHHHHHHHGHHHHHHHHHHHGFHHHHHHHHHHHHGHGHHHHHHHHHHHHHHHHHHHHHHHHHHGHHHHHHHGHHHHGHHHHHGFGHHGGH
@M05620:45:000000000-G6HP7:1:1101:21431:3347 1:N:0:118
ATCTCTATCTCCTAAAAACCTGTTTAGATTTGGAGATAGACCTTCAGGTTTTTCATCATTTTCTGCATGAATTATACATTGACCACGTTCCAGCGTGGTCAGTTTGCAGCATTCTGTTATTTTGTTTGACAGAGTGTCTTGTTGAGAACATATGTAGGACATGATTTTTTCCTGCAACAGGGAAAATAAAGTATAAGTTTTAAAGATTTATTCTTTAATAAAGGATCTCAAAGCCAGCTTTAGAAAAAGGA
+
>AABBFFFFFFFGGGGFFGGGGHGHFHHHHG5GFHGHFHHHFHHHHFBGHHGGHHHHHHHHHHFFHHHHHHHHHHHHFHHGHGHHH?GHHHGGHCE1EGGHGHHHHHHHHHGHHHHHFFHHHHHGHHHHGH3GHHHHHHHHHHHGHHFGHHHHFHFHHHHHHF2GGHHHGHHHHHHHH0CGFFHHHHHFHHGGFGBHGGHHHHHHGHHHHHHHGHHGHHHF00<GHGGGHHHFHG/GEHGHHGHGHH.EDG
@M05620:45:000000000-G6HP7:1:1101:16544:3404 1:N:0:118
CATCCTGACCCTGAAGTACCCCGGCTTGATTTCTGACATTAGATCGGAAGAGCACACGTCTGAACTCCAGTCACTCCGCGAAATCTCGTATGCCGTCTTCTGCTTGAAAAAAAAAAATATTTTGTTTGACAGAGTGTCTTGTTGAGAACATATGTAGGACATGATTTTTTCCTGCAACAGGGAAAATAAAGTATAAGTTTTAAAGATTTATTCTTTAATAAAGTATCTCAAAGCCATCTTTAGACAAATGA
+
AA1>AFF1FCF>EGGGBGGG1FEGCEEEFHHHG2GHFGGHHHCGHEGE/EAGFFF0G?HCGGBDF1AFF12BBGHHHE?E>EEE12BBFE002GGF@FFHBG1GHH0GBFFC@/<//0?GFGB1F0GGHGFCBFF1GGHFG>DGFB.D/CDD0<===0DC/DGBC0;G;:::CFH/C0:CC.9;CFFBC9FFFFFF0;CBFFFFBFFGFGFFFGGGCFBF///;BBB9BFFF/B?-/;;FBB/9/9B-/;/
@M05620:45:000000000-G6HP7:1:1101:11808:3476 1:N:0:118
ATCTCTATCTCCTAAAAACCTGTTTAGATTTGGAGATAGACCTTCAGGTTTTTCATCATTTTCTGCATGAATTATACATTGACCACGTTCCAGCGTGGTCAGTTTGCAGCATTCTGTTATTTTGTTTGACAGAGTGTCTTGTTGAGAACATATGTAGGACATGATTTTTTCCTGCAACAGGGAAAATAAAGTATAAGTTTTAAAGATTTATTCTTTAATAAAGGATCTCAAAGCCAGCTTTAGAAAAAGGA
+
3>AABFDFFFFFGGGFGGGGFGHHHDHHHHHHH4BBFGHEHHHHHHHHHHHGGHFHHHHHHHHHHGHFHEGFHFHGHHHHGHHHFHFHHHHGHHGGGGHHHHHHHHGHHHAGHFHHHHHHHHHHHHHH3GHHHHHHHHHHHGHHFGEFHHHHHHHHHGHHHGGGHHGHHCHHHHHGBGHGHEGHEHFB?1FHGHDGGGHHHGFDF<FGHEGHHHHHEGGGHHHHEHFHGDFFG/:FGEFHHFGFCGCCD?;
@M05620:45:000000000-G6HP7:1:1101:11823:3487 1:N:0:118
ATCTCTATCTCCTAAAAACCTGTTTAGATTTGGAGATAGACCTTCAGGTTTTTCATCATTTTCTGCATGAATTATACATTGACCACGTTCCAGCGTGGTCAGTTTGCAGCATTCTGTTATTTTGTTTGACAGAGTGTCTTGTTGAGAACATATGTAGGACATGATTTTTTCCTGCAACAGGGAAAATAAAGTATAAGTTTTAAAGATTTATTCTTTAATAAAGGATCTCAAAGCCAGCTTTAGAAAAAGGA
+
BCCCCFFFFFFFGGGGGGGGGGHHHHHHHHHHHHHHHHHHHHHHHHHHHHHGGHHHHHHHHIIHHHHHHHHHHHHHHHHHHHHHHHGHHHHHHHGGGGHHHHHHHHHHHHHHHHHHHHHHHHHHHHHHHHHHHHHHHHHHHHHHHHHHHHHHHHHHHHHHHHHHHHHHHGHHHHHHHHHHHGGGHHHHHHHHHHHHHHHHHHHHHHHHHHHHHHHHHHHHHHHHHHHHHHHHHHHHHGHHHHHHHHHHGGH
@M05620:45:000000000-G6HP7:1:1101:11824:3506 1:N:0:118
ATCTCTATCTCCTAAAAACCTGTTTAGATTTGGAGATAGACCTTCAGGTTTTTCATCATTTTCTGCATGAATTATACATTGACCACGTTCCAGCGTGGTCAGTTTGCAGCATTCTGTTATTTTGTTTGACAGAGTGTCTTGTTGAGAACATATGTAGGACATGATTTTTTCCTGCAACAGGGAAAATAAAGTATAAGTTTTAAAGATTTATTCTTTAATAAAGGATCTCAAAGCCAGCTTTAGAAAAAGGA
+
BBBBBFFFFFFFGGGFGGGGGGHHHHHHHHHFCHHHHHHHHHHHHHBFHHHGGHHHHHHHHHHHHHHHGHHHHHHGHGHHHHHHHHGHHHHHHGGFFGHHFHHHGHHHGHHHHHHHHHHHHHHHHHHHGHHHHHHHHHHHHHHHHFHHHGHHHGHHHHHHHHHHHHHHHGHHHHHHGFHFFAFFHHHGHBGHHHFBGHHHHHHHFFHHHFHGHGHHHFHHGHGGHHHHHGHHHHHHHGHHHGHEHHFH?DF
@M05620:45:000000000-G6HP7:1:1101:20500:3590 1:N:0:118
ATCTCTATCTCCTAAAAAGGAAGAAAGGGGAGGGAAGATCGGAAGAGCACACGTCTGAACTCCAGTCACTCCGCGAAATCTCGTATGCCGTCTTCTGCTTGAAAAAAAAAACGACCACAGCTCTTCGGAGGTTATTTTGCCTCGGTTCGCCAGACCGACTGATCCGATGAGGGGTGCGAACCTATTTTAGGAAAGGAAGAACCTTTTTATTAAATTTACCTTTTAGCACTCGCCATTCCTACCCTAAAGAT
+
1AAAAFFFFFFFGFGGGGGG1AFGHHFHEEEEEEEEEFHHHGGFGHHHHGHHGGHHGHGHFHCHGFHHHGHHEGGEEEHHHFHGGHFFHGEEHGHGHHHHHHGFEGGGCG<//?<<CE.<GHG>F1C.<--./=DFGB<D0<CF.;..;-;A-...-;--9/0;BFABCFF9-9-;-9A--@F/BFB/9//B/;:-BBF-/;?B9BFFEFFFF/;B99//B;B/;9FF/9;99=-;9;/9BBFFB--//9B
@M05620:45:000000000-G6HP7:1:1101:21008:3611 1:N:0:118
ATCTCTATCTCCTAAAAACCTGTTTAGATTTGGAGATAGACCTTCAGGTTTTTCATCATTTTCTGCATGAATTATACATTGACCACGTTCCAGCGTGGTCAGTTTGCAGCATTCTGTTATTTTGTTTGACAGAGTGTCTTGTTGAGAACATATGTAGGACATGATTTTTTCCTGCAACAGGGAAAATAAAGTATAAGTTTTAAAGATTTATTCTTTAATAAAGGATCTCAAAGCCAGCTTTAGAAAAAGGA
+
CCDDDFFFFFFFGGGGGGGGGGHHHHHHHHHHHHHHHHHHHHHHHHHHHHHGGHHHHHIHHIHIIHHHHHHHHHHHHHHHHHHHHHGHHHHHHHGGGGHHHHHHHHHHHHHHHHHHHHHHHHHHHHHHHHHHHHHHHHHHHHHHHHHHHHHHHHHHHHHHHHHHHHHHHGHHHHHHHHHHHGGHHHHHHHHHHHHHHHHHHHGHHHHHHHHHHHHHHHHHHHHHHHHHHHHHHHHHHGHHHHHGHHHHGGH
@M05620:45:000000000-G6HP7:1:1101:10666:3647 1:N:0:118
ATCTCTATCTCCTAAAAACCTGTTTAGATTTGGAGATAGACCTTCAGGTTTTTCATCATTTTCTGCATGAATTATACATTGACCACGTTCCAGCGTGGTCAGTTTGCAGCATTCTGTTATTTTGTTTGACAGAGTGTCTTGTTGAGAACATATGTAGGACATGATTTTTTCCTGCAACAGGGAAAATAAAGTATAAGTTTTAAAGATTTATTCTTTAATAAAGGATCTCAAAGCCAGCTTTAGAAAAAGGA
+
CCCCCFFFFFFFGGGGGGGGGGHHHHHHHHHHHHHHHHHHHHHHHHHHHHHGGHHHHHHHHHHIHHHHHHHHHHHHHHHHHHHHHHGHHHHHHHGGGGHHHHHHHHHHHHHHHHHHHHGHHHHHHHHHHHHHHHHHHHHHHHHHHHHHHHHHHHHHHHHHHHHHHHHHHGHHHHHHHHHHHGGHHHHHHHHHHGHHHHHHHHHHHHHHHHHHHHHHHHHHHHHHHHHHHHHHHHHHHGHHHHHHGHHHGGH
@M05620:45:000000000-G6HP7:1:1101:18948:3700 1:N:0:118
AGATTACTGCAACAGTTCCCCCTGGACCTGGAAAAGTTTCTTGCCTGGCTTACAGAAGCTGAAACAACTGCCAATGTCCTACAGGATGCTACCCGTAAGGAAAGGCTCCTAGAAGACTCCAAGGGAGTAAAAGAGCTGATGAAACAATGGCAAGTAAGTCAGGCATTTCCGCTTTAGCACTCTTGTGGATCCAATTGAACAATTCTCAGCATTTGTACTTGTAACTGACAAGCCAGGGACAAAACAAAGAT
+
BBABBFFFFFFFGGGGGGGGGGGGHHHHHHHHHHHHHHHHHHHHHHHHHHHHHHHHHHHHHHHHHHHHHHHHHHHHHHHHHHHHHHHHHHHHHHGGGGHHHHHHHHHHGHHHHHHHHHHHHHHGGGGGHHHHHGHHHHHHHHHHHHHHHHHHHGHHHHHGHHHHHHHHHHGGGGGHHHHHHHHHHHHGHHHHHGHHHHHGHHHHHHHHHHHHHHHHHHHHHHHHHHHGGHHGGGGGGGGGGFGGGGGGGFG
@M05620:45:000000000-G6HP7:1:1101:18935:3712 1:N:0:118
AGATTACTGCAACAGTTCCCCCTGGACCTGGAAAAGTTTCTTGCCTGGCTTACAGAAGCTGAAACAACTGCCAATGTCCTACAGGATGCTACCCGTAAGGAAAGGCTCCTAGAAGACTCCAAGGGAGTAAAAGAGCTGATGAAACAATGGCAAGTAAGTCAGGCATTTCCGCTTTAGCACTCTTGTGGATCCAATTGAACAATTCTCAGCATTTGTACTTGTAACTGACAAGCCAGGGACAAAACAAAGAT
+
BBBCCFFFFFFFGGGGGGGGGGGGHHHHHHHHHHHHGHHHHHHHHHHHHHHHHHHHHHHHHHHHHHHHHHHHHHHHHHHHHHHHHHHHHHHHHHGGGGHHHHHHHHHHGHHHHHHGHHHHHHHGGGGFHHHHHGHHHHHHHHHHHHHHHHHHHGHHHHHHHHHHHHHHHHGGGGGHHHGHHHHHHGHGHHHHGFHHHGHGHHHHHHHFGHFHHHHHHHHGHHHGHHHHGHGHHGGGGGGGGGGGGGGGGGF
@M05620:45:000000000-G6HP7:1:1101:19321:3874 1:N:0:118
AGATTCTGCAACAGTTCCCCCTGGACCTGGAAAAGTTTCTTGCCTGGCTTACAGAAGCTGAAACAACTGCCAATGTCCTACAGGATGCTACCCGTAAGGAAAGGCTCCTAGAAGACTCCAAGGGAGTAAAAGAGCTGATGAAACAATGGCAAGTAAGTCAGGCATTTCCGCTTTAGCACTCTTGTGGATCCAATTGAACAATTCTCAGCATTTGTACTTGTAACTGACAAGCCAGGGACAAAACAAAGATC
+
>A3AAFFFFFFFGGGGGGGGGGGHBGGHEGFHH2GHGHHGHHHHHHHHHHHHGHHHGHHHHHHHHHHHHGHHHHHHHHHHHHHFBF3GHHHHHGGGGHHFG3GHHHHGHHHHHGHHHHHHHHGGHGEH4G4GFGHHHHHHHHHHHHHHHHHBEDGFHHHHHHHEHHHHGGGGGGGHDDHHHHFGHHGGHHHDGHHHHHGHHHHHHGHHHDHHHFG0GGHHCGHHGHGCGCGHGGGGG?EGG/FGGGFGEF;
@M05620:45:000000000-G6HP7:1:1101:21674:3882 1:N:0:118
TACCTGTACTGGGGAAGCAATCGCCATTCCTACCCTAAAGATCGGAAGAGCACACGTCTGAACTCCAGTCACTCCGCGAAATCTCGTATGCCGTCTTCTGCTTGAAAAAAAAAATGTTATTTTGTTTGACAGAGTGTCTTGTTGAGAACATATGTAGGACATGATTTTTTCCTGCAACAGGGAAAATAAAGTATAAGTTTTAAAGATTTATTCTTTAATAAAGGATCTCAAAGCCAGCTTTAGAAAAAGGA
+
AAAAAFFFFFDFEGGGGGFEGGGFGGGHHFGFHHGFFHFHHHGFAGAGAFFGGHHGAFGF5DHHHHHHFHHFGHCAGE//>1FGGEF1B?GDE1/FFDH4DEG30BGHH@D?@/0@@2FGHFF2FGG0GHHFCGHHHHHHFGG01>FGHHHHFHH00<DHEGBD0DDG0ACGB0BCC0A/.C.GGFGFGFFB0BFFGFFBBFFF00C9FFGGFGFGGFBFCF00/C9BB9/B/BF.A.BFF//BFB99...
@M05620:45:000000000-G6HP7:1:1101:19307:3885 1:N:0:118
AGATTCTGCAACAGTTCCCCCTGGACCTGGAAAAGTTTCTTGCCTGGCTTACAGAAGCTGAAACAACTGCCAATGTCCTACAGGATGCTACCCGTAAGGAAAGGCTCCTAGAAGACTCCAAGGGAGTAAAAGAGCTGATGAAACAATGGCAAGTAAGTCAGGCATTTCCGCTTTAGCACTCTTGTGGATCCAATTGAACAATTCTCAGCATTTGTACTTGTAACTGACAAGCCAGGGACAAAACAAAGATC
+
>AAAAFFFFFFFGGGGGGGGGGGH0GHHHHHHHHHHHHHHHHHHHHHHHHHHHHHHHHHHGHHHHHHHHHHHHHHHHHHGHHHHHHHHHHHHHGGGGHHHHHHHHHHGHHHHHHHHHHHFHHGGFEEHHHHHGHHHHHHHHHHHHHHHHHHHGGHHHHHHHHHFHHHHHGGGGGHHHHHHHHHHHHGHHHHHHHHHHHGHHHHHHHHHHHHHHGHHHHHHFHHHHHHHHHHHGGGGGGGGGGGGGGGGGGF
@M05620:45:000000000-G6HP7:1:1101:19324:3896 1:N:0:118
AGATTCTGCAACAGTTCCCCCTGGACCTGGAAAAGTTTCTTGCCTGGCTTACAGAAGCTGAAACAACTGCCAATGTCCTACAGGATGCTACCCGTAAGGAAAGGCTCCTAGAAGACTCCAAGGGAGTAAAAGAGCTGATGAAACAATGGCAAGTAAGTCAGGCATTTCCGCTTTAGCACTCTTGTGGATCCAATTGAACAATTCTCAGCATTTGTACTTGTAACTGACAAGCCAGGGACAAAACAAAGATC
+
ABBCBFFFFFFFGGGGGGGGGGGHGHHHHHHHHHHHHHHHHHHHHHHHHHHHHHHHHHHHHHHHHHHHHHHHHHHHHHHHHHHHHHHHHHHHHGFGGHHHHHHHHHHGHHHHHHHHHHHFHHGGHGFHHGHHGHHHHHHHHHHHHHHHHHHHGHHHHHHHHHHHHHHHHGGGGGHHHHHHHHHHHHGHHHHHHHHHHHHHHHHHHHHHHHHHHGHHHHHHGHHHHHHHHHHHGGGGGGGGGGGGGGGGGGF
@M05620:45:000000000-G6HP7:1:1101:19311:3910 1:N:0:118
AGATTCTGCAACAGTTCCCCCTGGACCTGGAAAAGTTTCTTGCCTGGCTTACAGAAGCTGAAACAACTGCCAATGTCCTACAGGATGCTACCCGTAAGGAAAGGCTCCTAGAAGACTCCAAGGGAGTAAAAGAGCTGATGAAACAATGGCAAGTAAGTCAGGCATTTCCGCTTTAGCACTCTTGTGGATCCAATTGAACAATTCTCAGCATTTGTACTTGTAACTGACAAGCCAGGGACAAAACAAAGATC
+
BABBBFFFFFFFGGGGGGGGGGFDFGHHHHGHHHHGHHHHHGHHHHHHHHHHHGGHFHHFHHHHGHHHHHHHHHHHHHHHHHFHHHHHHHHHHGGGGHFHHHHHHHHGHHHHHHHHHHHHHHGGHGGHHHHHGHHHHHHHHHHHHHHHHHHHGHHHHHHHHHHHHHHHHGGGGGHHGHHHHHHHFGEHFHHHHHHFHFFHGHHHHGFFHGHGHGGHHHHHGGGHHHHHHHGHGGGGGGGGGGGGE;CFGGF
@M05620:45:000000000-G6HP7:1:1101:11668:3929 1:N:0:118
ATCTCTATCTCCTAAAAACCTGTTTAGATTTGGAGATAGACCTTCAGGTTTTTCATCATTTTCTGCATGAATTATACATTGACCACGTTCCAGCGTGGTCAGTTTGCAGCATTCTGTTATTTTGTTTGACAGAGTGTCTTGTTGAGAACATATGTAGGACATGATTTTTTCCTGCAACAGGGAAAATAAAGTATAAGTTTTAAAGATTTATTCTTTAATAAAGGATCTCAAAGCCAGCTTTAGAAAAAGGA
+
CCCBCFFFFFFFGGGGGGGGGFHHHHHHHHHHHHHHHHHHHHHHHHHHHHHGGHHHHHHHHHIHHHHHHHHHHHHHHHHHHHHHHHGGHHHHHHGGGGHHHHHHHHHHHHHHHHHHHHHHHHHHHHHHHHHHHHHHHHHHHHHHHHHHHHHHHHHHHHHHHHHHHHHHHGHHHHHHHHHGHGGHHHHHHHHHHHHHHFGHHHHHHHHHHHHHHHHHHHHHHHHHHHHHHHHGHHHHHGHHHHHHHHHHGGH
@M05620:45:000000000-G6HP7:1:1101:12997:3955 1:N:0:118
ATCTCTATCTCCTAAAAACCTGTTTAGATTTGGAGATAGACCTTCAGGTTTTTCATCATTTTCTGCATGAATTATACATTGACCACGTTCCAGCGTGGTCAGTTTGCAGCATTCTGTTATTTTGTTTGACAGAGTGTCTTGTTGAGAACATATGTAGGACATGATTTTTTCCTGCAACAGGGAAAATAAAGTATAAGTTTTAAAGATTTATTCTTTAATAAAGGATCTCAAAGCCAGCTTTAGAAAAAGGA
+
CCDDDFFFFFFFGGGGGGGGGGHHHHHHHHHHHHHHHHHHHHHHHHHHHHHGGHHHHIHHHHIHIHHHHHHHHHHHHHHHHHHHHHGHHHHHHHGGGGHHHHHHHHHHHHHHHHHHHHHHHHHHHHHHHHHHHHHHHHHHHHHHHHGHHHHHHHHHHHHHHHHHHHHHHGHHHHHHHHHHHGGHHHHHHHHHHHHHHHHHHHGHHHHHHHHHHHHHHGHHHGHHHHHHHGHGHHHHHGHHHHHHHHGHGGG
@M05620:45:000000000-G6HP7:1:1101:13017:3967 1:N:0:118
ATCTCTATCTCCTAAAAACCTGTTTAGATTTGGAGATAGACCTTCAGGTTTTTCATCATTTTCTGCATGAATTATACATTGACCACGTTCCAGCGTGGTCAGTTTGCAGCATTCTGTTATTTTGTTTGACAGAGTGTCTTGTTGAGAACATATGTAGGACATGATTTTTTCCTGCAACAGGGAAAATAAAGTATAAGTTTTAAAGATTTATTCTTTAATAAAGGATCTCAAAGCCAGCTTTAGAAAAAGGA
+
AAAAAFFFFFFFGGGGGGGGFGGHHHHHHHHHGHHHHHGHHHGHHHHHHHHGGHHHHHHHHHHHHGHHHHHHHHHHHHHHHHHHHHGEGHHHHHGEDGGHHHHHHHHHHHHHHHHHHHHHHHHHHHHHHHGGHHGHHHHHHHHGFHGHHHHHHHHHHGHHHHHHHHHHHGHHHHHHHHHGHGGHGGHGHHHHHHHHGDGHHGFHGHGHHHHHHHHHHGHHDGDGHHGHHGHHHHFGHGHHHHHFFCGFGGH
@M05620:45:000000000-G6HP7:1:1101:12989:3973 1:N:0:118
ATCTCTATCTCCTAAAAACCTGTTTAGATTTGGAGATAGACCTTCAGGTTTTTCATCATTTTCTGCATGAATTATACATTGACCACGTTCCAGCGTGGTCAGTTTGCAGCATTCTGTTATTTTGTTTGACAGAGTGTCTTGTTGAGAACATATGTAGGACATGATTTTTTCCTGCAACAGGGAAAATAAAGTATAAGTTTTAAAGATTTATTCTTTAATAAAGGATCTCAAAGCCAGCTTTAGAAAAAGGA
+
BBBBBFFFFFFFGGGGGGGGGGFHHHHHHHHHHGFHHHHHHHHHHHHHHHHGGHHHHHHHHHHHHHFGHHHHHHHHHHHHHHHHHHGHHHHGHHGFEEHHHHHHHHGHHHHHHHHHHHHHHHHHHHHHGHHHHHGHHHHHHHHHHHHHHHGHHHGHHHHHHHHHHHHHHFHHHHHHHHHHHGEHHFHGHHHHFGHGFGGHGHHGHHHHHHHHHHHHHGEFHGHGHHHHHGHFHHHHHGHHHHHBGFGHGGH
@M05620:45:000000000-G6HP7:1:1101:10582:4026 1:N:0:118
AAACCAGAAGACATGAGGTCAGCTAGATTGGAAGAGCACACGTCTGAACTCCAGTCACTCCGCGAAATCTCGTATGCCGTCTTCTGCTTGAAAAAAAAAAAAACTACATCAACCATATATTCTGCTTGACAACGTGTCTTGTAAAGAACATATGTAGAACCAGAATTTTTCCTACATCAGGGACAACCACCTCTAATTCTTCAACCTTCATTCTTTACTACATGTTCTCACCGCACGCTATAGAAAAATGA
+
BBBBBBBFFFFFGGFFGGBGGGHHGHHHHHHFFGHHHHHHHGHHHGGHHHHHHHHHHHHHHGGGGGGHGHHHGGHHHHGGGHGHHHHHHHHHGHGGGFC>><</222?2?F220/<111?11@11<<10111.>.C0>D11>110<=.//=D000=0000<.:./00;00;C000/00:00..;....9...9000000000000./;/0;0CBB//9://;////9B/9/..----9..9////;F..9/
@M05620:45:000000000-G6HP7:1:1101:11599:4052 1:N:0:118
AGATTACTGCAACAGTTCCCCCTGGACCTGGAAAAGTTTCTTGCCTGGCTTACAGAAGCTGAAACAACTGCCAATGTCCTACAGGATGCTACCCGTAAGGAAAGGCTCCTAGAAGACTCCAAGGGAGTAAAAGAGCTGATGAAACAATGGCAAGTAAGTCAGGCATTTCCGCTTTAGCACTCTTGTGGATCCAATTGAACAATTCTCAGCATTTGTACTTGTAACTGACAAGCCAGGGACAAAACAAAGAT
+
AAABAFFFFFFFGGGGGGGGGGGGHHHHHHHHHHHHHHHHHHHHHHGHHHHHHHHHHHHHHHHHHHHHHHHHHHHHHHHHHGHHHFHHHHHHHHGFGGHHHHHGHHHHGHHGHHHHHHHHHHHGGHGGGHHHHGHHHHGHHHHHHHHHHHHHHGHGHHHHHHHHHHHHHHGGGGGHGHHHHHHHHHHGHHHHGHHHGHHHHHHHHHHHHFHHHHHHHFHHHHHHHHHHGHHHGGGGGGGGGGGFGGGGGGC
@M05620:45:000000000-G6HP7:1:1101:11611:4077 1:N:0:118
AGATTACTGCAACAGTTCCCCCTGGACCTGGAAAAGTTTCTTGCCTGGCTTACAGAAGCTGAAACAACTGCCAATGTCCTACAGGATGCTACCCGTAAGGAAAGGCTCCTAGAAGACTCCAAGGGAGTAAAAGAGCTGATGAAACAATGGCAAGTAAGTCAGGCATTTCCGCTTTAGCACTCTTGTGGATCCAATTGAACAATTCTCAGCATTTGTACTTGTAACTGACAAGCCAGGGACAAAACAAAGAT
+
CBCCBFFFFFFFGGGGGGGGGGGGHHHHHHHHGHHHGHHHHHHHHHHHHHHHHHHHHHHHHHHHHHHHHHHHGHHHHHHHHHHHHHHHHHHHHH1FGGHHHHHGHHHHGHHHHHHHHHHHHHHGGHGGHHHHHGHHHHHHHHGHHHHHHGHHHGHHHHHHHHHHHHHHHHGGGGGHHHHHHHHHHGHGHHHHGHHHHHHGHHHHHHHGHHGGHHHHHHHHHFHHHHHGHHGHHGGGGGGGGGGGGGGGGGF
@M05620:45:000000000-G6HP7:1:1101:12097:4253 1:N:0:118
ATCTCTATCTCCTAAAAACCTGTTTAGATTTGGAGATAGACCTTCAGGTTTTTCATCATTTTCTGCATGAATTATACATTGACCACGTTCCAGCGTGGTCAGTTTGCAGCATTCTGTTATTTTGTTTGACAGAGTGTCTTGTTGAGAACATATGTAGGACATGATTTTTTCCTGCAACAGGGAAAATAAAGTATAAGTTTTAAAGATTTATTCTTTAATAAAGGATCTCAAAGCCAGCTTTAGAAAAAGGA
+
BABABFFFFFFFGGGFGGGGGGHGHGHHHHHHGHHHFHHHHHHHHHHHGFHFGHHHHHHHHHHHHHHGHFHHHHHHHHHHHGFHHHGHHHFHFFGFGGHHGHGFHHHHHHHGHHHHHHFHHHHHGHHHGGGHHHHHHHHHHHHHHHGHHHHHHHGHHHHHFHHHHHHHHGHHHHFGHHHHHGFHHHHHHGHGDHHHHHHHHGHHHGHHHHHHHHHHGFGHHHFEFHHHHHHGHHFHHGHHHGHBGHFFGGH
@M05620:45:000000000-G6HP7:1:1101:19675:4267 1:N:0:118
ATCTCTATCTCCTAAAAACCTGTTTAGATTTGGAGATAGACCTTCAGGTTTTTCATCATTTTCTGCATGAATTATACATTGACCACGTTCCAGCGTGGTCAGTTTGCAGCATTCTGTTATTTTGTTTGACAGAGTGTCTTGTTGAGAACATATGTAGGACATGATTTTTTCCTGCAACAGGGAAAATAAAGTATAAGTTTTAAAGATTTATTCTTTAATAAAGGATCTCAAAGCCAGCTTTAGAAAAAGGA
+
CCCCCFFFFFFFGGGGGGGGGGHHHHHHHHHHHHHHHHHHHHHHHHHHHHHGGHHHHIHHHHIHHHHGHHHHHHHHHHHHHHHHHHGHHHHHHHGGGGHHHHHHHHGHHHHHHHHHHHHHHHHHHHHHHHHHHHHHHHHHHHHHHHHHGHHHHHHHHHHHHHHHHHHHHGFHHHHHHHHHHGGHHHHHHGHHHHHGHFGHHHHHHHHHHHHHHHHHHHHHHHHGEHGHHHHGFHHGHGHHHHHHHHHHGGG
@M05620:45:000000000-G6HP7:1:1101:11684:4338 1:N:0:118
AGATTACTGCAACAGTTCCCCCTGGACCTGGAAAAGTTTCTTGCCTGGCTTACAGAAGCTGAAACAACTGCCAATGTCCTACAGGATGCTACCCGTAAGGAAAGGCTCCTAGAAGACTCCAAGGGAGTAAAAGAGCTGATGAAACAATGGCAAGTAAGTCAGGCATTTCCGCTTTAGCACTCTTGTGGATCCAATTGAACAATTCTCAGCATTTGTACTTGTAACTGACAAGCCAGGGACAAAACAAAGAT
+
CCCCBFFFFFFFGGGGGGGGGGGGHHHHHHHHGHHHHHHHHHHHHHHHHHHHHHHHHHHHHHHGHHHHHHHHHHHHHHHHHHHHHHHHHHHHHHGFGGHHHHHGHHHHGHHHHHHHHHHHHFHGGGGGHHHGHGHHHHFHHHGGHGHHHHHHGGHHGHHHHHHHHHHHHHGGGGGHHHGHHHHHHGHGHHHHHHHHHHFFFHHHHHHFGHFHHHHHHHHGHFHFHHHGHHHHHGGGGGGGGGGGGGGGGGC
@M05620:45:000000000-G6HP7:1:1101:24172:4476 1:N:0:118
CATCCTGACCCTGAAGTACCCGGCTTGATTTCTGACATTAGATCGGAAGAGCACACGTCTGAACTCCAGTCACTCCGCGAAATCTCGTATGCCGTCTTCTGCTTGAAAAAAAAAAAAAAAACAAAGAGGAAGCGAGAAAGGGGATGGTAAACATAGAGAAAAAGAAACATACGAACATAGGACGACGACAGAGACAGAGACGAAGCAGCAACTAACATTATCAGACACAACATATACCAAGCGAAAGGGAA
+
CCCCCFFFFFFFGGGFGFGGGGGGGGGHHHHHHHHHGHHHHHHHHGGGGHHHHHHHGHHHGHGHHHHHHHHFHHHHGGGGGGHHHHHFEHHHHGFGHGHHHHHHHHHHGHG/CCGB//>-<....///..<..-;:-.00..-....00900000000000/....///000...--000000--------///////9/99-9.-0//././9090090000000///...90990000....--.....
@M05620:45:000000000-G6HP7:1:1101:24333:4617 1:N:0:118
AGATTACTGCAACAGTTCCCCCTGGACCTGGAAAAGTTTCTTGCCTGGCTTACAGAAGCTGAAACAACTGCCAATGTCCTACAGGATGCTACCCGTAAGGAAAGGCTCCTAGAAGACTCCAAGGGAGTAAAAGAGCTGATGAAACAATGGCAAGTAAGTCAGGCATTTCCGCTTTAGCACTCTTGTGGATCCAATTGAACAATTCTCAGCATTTGTACTTGTAACTGACAAGCCAGGGACAAAACAAAGAT
+
>A?AAFFFFF4DGGGGGGGGGGGGAGHHGHHHGFHHBGGHHGHHHHHHHHHHHHHHHHHHHHHHHHHHHHHHHFHGFGHHHHHHGHHHHFEGGHEEEGHHGHCGHHHHGHHHHHGHHHHGF3?FEFEEG?GHHGHHHGHHH2FGHHHHFGHHHGHHHHHHHHHHHHHHHHGGFGGHFHHHHHHHHGFFFHHHHFHHHHBCFHHHHHHGFHGHHCFGHHHHEGHHFGG0GHHHHGGFFGGGGGFFFFEGGGF
@M05620:45:000000000-G6HP7:1:1101:24325:4634 1:N:0:118
AGATTACTGCAACAGTTCCCCCTGGACCTGGAAAAGTTTCTTGCCTGGCTTACAGAAGCTGAAACAACTGCCAATGTCCTACAGGATGCTACCCGTAAGGAAAGGCTCCTAGAAGACTCCAAGGGAGTAAAAGAGCTGATGAAACAATGGCAAGTAAGTCAGGCATTTCCGCTTTAGCACTCTTGTGGATCCAATTGAACAATTCTCAGCATTTGTACTTGTAACTGACAAGCCAGGGACAAAACAAAGAT
+
AABBBFFFFFFFGGGGGGGGGGGGFGHHHHHHGHHHGHHHHHHHHHHHHHHHHHHHHHHHHHHHHHHHHHHHHHHHFHHHHHHHGFHHHHFHHHGFGGHHHHCGHHHHGHHHHHGHHHHHFFHGGHGGHHHGHGHHHHGHHBGHHHHHGHHHHGHHHHHHHHHHHHHHHHGGGGGHHHGHHHHHHHHGHHHHHHHHHHHHHHHHHHHGHHHHHGHHHHHHHGHHHHHHHHGHHGFFGGGGGGGGGGGGGGF
@M05620:45:000000000-G6HP7:1:1101:24343:4643 1:N:0:118
AGATTACTGCAACAGTTCCCCCTGGACCTGGAAAAGTTTCTTGCCTGGCTTACAGAAGCTGAAACAACTGCCAATGTCCTACAGGATGCTACCCGTAAGGAAAGGCTCCTAGAAGACTCCAAGGGAGTAAAAGAGCTGATGAAACAATGGCAAGTAAGTCAGGCATTTCCGCTTTAGCACTCTTGTGGATCCAATTGAACAATTCTCAGCATTTGTACTTGTAACTGACAAGCCAGGGACAAAACAAAGAT
+
AAABBFFFFFFFGGGGGGGGGGGGAHHGHHHHHHHHGHHHHHHHHHHHHHHHHHHHHHHHHHHHHHHHHHHHHHHHHHHHHHHHGGHHHHHHHHGGGGHHHHHHHHHHGHHHHHGHHHHHBFHGGGGEGHFHHGHHHHHHH3GHHHGHGHHHHGGHHHGHHHGHHHHHHHGGGGGHGHHHHHHHHGHGGHHHGHHHHGHHHHHHHHHHGHHHHGHHHHHHHHHHHHHGHHHHHGGGGGGGGGGGGEGGGEC
@M05620:45:000000000-G6HP7:1:1101:9981:4718 1:N:0:118
AGATTACTGCAACAGTTCCCCCTGGACCTGGAAAAGTTTCTTGCCTGGCTTACAGAAGCTGAAACAACTGCCAATGTCCTACAGGATGCTACCCGTAAGGAAAGGCTCCTAGAAGACTCCAAGGGAGTAAAAGAGCTGATGAAACAATGGCAAGTAAGTCAGGCATTTCCGCTTTAGCACTCTTGTGGATCCAATTGAACAATTCTCAGCATTTGTACTTGTAACTGACAAGCCAGGGACAAAACAAAGAT
+
BBCCCFFFFFFFGGGGGGGGGGGGHHHHHHHHGHHHGHHHHHHHHHHHHHHHHHHHHHHHHHHHHGHHHHHHGHHHHHHHHHGHHGHHHHHHHHGGGGHHHGHHHHHHGHHHHHHGHHHHHHHGEHGFHFHHHEHHHHHHHGHHHHHHHGHHHGHHHHHHHHGHHHHHHHGGGGGHHHHHHHHHHFHGHHHHHHHHHHHGGHHHHHHFHHHHHHHHHFHHHHHHHHHHGHHHGGFGGGGGGGGGGGGGGGF
@M05620:45:000000000-G6HP7:1:1101:22491:4725 1:N:0:118
AGATTACTGCAACAGTTCCCCCTGGACCTGGAAAAGTTTCTTGCCTGGCTTACAGAAGCTGAAACAACTGCCAATGTCCTACAGGATGCTACCCGTAAGGAAAGGCTCCTAGAAGACTCCAAGGGAGTAAAAGAGCTGATGAAACAATGGCAAGTAAGTCAGGCATTTCCGCTTTAGCACTCTTGTGGATCCAATTGAACAATTCTCAGCATTTGTACTTGTAACTGACAAGCCAGGGACAAAACAAAGAT
+
ABABBFFFFFFFGGGGGGGGGGGGHHHHHHHHHHHHBGHHHHHHHHHHHHHHHHHHGHHHHHHHHGHHHHHHHHHHHHHHHHGHHHHGHHHHHHGFGGHHHHHHHHHHGHHHHHHHHHHHHHHGGFGGHHHHHGHHHHHHHHHHHHHHHGHHHGHHHHHHHHHHHHHHHHGGGGGHHHHHHHHHHHHGHHHHHHHHHGHGFGHHHHHGHHHHHHHHHHHHHFHGHHHHGHHHHGGGGGGGEGGGGGGGGGF
@M05620:45:000000000-G6HP7:1:1101:21311:4767 1:N:0:118
AGATTACTGCAACAGTTCCCCCTGGACCTGGAAAAGTTTCTTGCCTGGCTTACAGAAGCTGAAACAACTGCCAATGTCCTACAGGATGCTACCCGTAAGGAACGGCTCCTAGAAGACTCCAAGGGAGTAAAAGAGCTGATGAAACAATGGCAAGTAAGTCAGGCATTTCCGCTTTAGCACTCTTGTGGCTCCAATTGAACAATTCTCAGCATTTGTACTTGTCACTGACAAGCCAGGGACAAAACAAAGAT
+
AA1AAFDDB1BBFCBF3GGGFEG0A0BF000BAFFHB2BEGAGF1GH/GAGFEDGEHGFHHB1BAAAA1BABB1BBGDBGGHGHFC@10G@1F>EE/?>FD00>///?>1>>>11>BBECE1<F//??0122B/B0FH1FG2BDBG?F<1FCGGFHGB22FD0F/?DDHDCCGGGE111<<FBGF>>C.<<<//=DGBGF0/0;0C0C0/;C0GF;::GG0C000:00/9CFEE/....;C./AFG.A//0
@M05620:45:000000000-G6HP7:1:1101:21327:4778 1:N:0:118
AGATTACTGCAACAGTTCCCCCTGGACCTGGAAAAGTTTCTTGCCTGGCTTACAGAAGCTGAAACAACTGCCAATGTCCTACAGGATGCTACCCGTAAGGAAAGGCTCCTAGAAGACTCCAAGGGAGTAAAAGAGCTGATGAAACAATGGCAAGTAAGTCAGGCATTTCCGCTTTAGCACTCTTGTGGATCCAATTGAACAATTCTCAGCATTTGTACTTGTAACTGACAAGCCAGGGACAAAACAAAGAT
+
AAACCFFFFFFFGGGGGGGGGGGGHHHHHHHHHHHHGHHHHHHHHHHHHHHHHHHHHHHHHHGHHHHHHHHHHHHHHHHHHHHHHHHHHHHHHHGGGGHHHHHHHHHHGHHHHHHGHHHHHHHGGHGGHHHHHGHHHHGHHHHHHHHHHHHHHGHHHHHHHHHHHHHHHHGGGGGHHHHHHHHHHHHGHHHHFGHHHGGGFHHHHHHFGHGHHHHHHHHHHHHGHHHHHGFHHGGGGGGGGGGGGGGGGGG
@M05620:45:000000000-G6HP7:1:1101:16013:4857 1:N:0:118
AAACCAGAAGACATGAGGTCAGCTAGATCGGAAGAGCACACGTCTGAACTCCAGTCACTCCGCGAAATCTCGTATGCCGTCTTCTGCTTGAAAAAAAAAAAAAAAAAAGAAAAGATAGAATGAATTTGAACATAAGAATTATAAAAATATTGAGAAAGATAAAATGACAAAGTTAACACAAAGTAACGTAGGTTTGAAACTAGAATGTAAAACGAGTTAACGTGTGATTTTTTTCTGACACATAGAACTAC
+
CCCCCABFFFFFGGGGGGFGGGHHHHGHHHGGGGHHHHHGHGHHHGHHHHHHHHHHHHHHHGGGGGGE@GHGFFHHHHGFGHGHHHHHHHHHHHHGGGGD<//><>--..00</.000=00000000000000000;00000:0000.000000.000/:000000:000/::000000.../:000./:..000.0000000000000000:-;...000./:/.000000--;000000/00000:000
@M05620:45:000000000-G6HP7:1:1101:8532:4870 1:N:0:118
AGATTACTGCAACAGTTCCCCCTGGACCTGGAAAAGTTTCTTGCCTGGCTTACAGAAGCTGAAACAACTGCCAATGTCCTACAGGATGCTACCCGTAAGGAAAGGCTCCTAGAAGACTCCAAGGGAGTAAAAGAGCTGATGAAACAATGGCAAGTAAGTCAGGCATTTCCGCTTTAGCACTCTTGTGGATCCAATTGAACAATTCTCAGCATTTGTACTTGTAACTGACAAGCCAGGGACAAAACAAAGAT
+
BCCCCFFFFFFFGGGGGGGGGGGGHHHHHHHHHHHHGHHHHHHHHHHHHHHHHHHHHHHHHHHHHGHHHHHHGHHHHHHHHHGHHGHHHHHHHHGGGGHHHGHGHHHHGHHHHHHFHHHHHHHGGGGGHHHHHGHHHHHHHHHHHHHHHHHHHGHHHHHHHHHHHHHHHHGGGGGHHHGHHHHHHHHGHHHHGHHHGHHHHHHHHHHHHGHHHHHHHGHHHHHHHHHGFHHHGGGGGGGGGGGGGGGGGGF
@M05620:45:000000000-G6HP7:1:1101:8537:4893 1:N:0:118
AGATTACTGCAACAGTTCCCCCTGGACCTGGAAAAGTTTCTTGCCTGGCTTACAGAAGCTGAAACAACTGCCAATGTCCTACAGGATGCTACCCGTAAGGAAAGGCTCCTAGAAGACTCCAAGGGAGTAAAAGAGCTGATGAAACAATGGCAAGTAAGTCAGGCATTTCCGCTTTAGCACTCTTGTGGATCCAATTGAACAATTCTCAGCATTTGTACTTGTAACTGACAAGCCAGGGACAAAACAAAGAT
+
A3ABAFFFFFFFGG4FGGGGGGGGEGHHHHHHHFHHHHHHHHHHFHHHHHHGHGEFHHHHHHGGGHFFHFGHHHH3FHHHGHHHGFHGGHHHHHGGGGHHHFHA1FFGFHGGHG3CCGHHHHHGGEFGCGHHHFGHHHEHHDHGHFFHGGHFHGHHHHHHHBGHGHHHHHGGGGGHFHEHHHHHHGHGHGHGFHHHGHFFFHHHHHHHDHHGGHGHFGHHGGHFHHHGFHHGEGG.EGFGGGGGGGGFFFB
@M05620:45:000000000-G6HP7:1:1101:8218:4917 1:N:0:118
CATCCTGACCCTGAAGTACCCGGCTTGATTTCTGACATTAGATCGAAGAGCACACGTCTGAACTCCAGTCACTCCGCGAAATCTCGTATGCCGTCTTCTGCTTGAAAAAAAAAAAAAAAAATAATCAAAACTACTGTCTAACTATTAATAAAAATAAAACAAAACATATCACTGTAAAGAAACACATACAAATACTGCTTTACAGATAAATAACAACCATAAAAAATGATAATGAAACATTAATGTATTGA
+
DDDDCFFFFFFFGGGGGGGGGGGGGGGHHHHHHHHHDGHHHHHHHGHGGHHHHHHGHHHGFHHHHHHHHHHHHHHGGGGGGHFHHHGGHHHHGFGHGHHHHHHFHHHHHFDGGCB/<->--.00000000.00000000000000;0;:C0;00.00000:.....000009;00;0C00.///:.009000000000000:000000:0000000...;00000-.00000000000/000000009000
@M05620:45:000000000-G6HP7:1:1101:19775:4919 1:N:0:118
ATCTCTATCTCCTAAAAAGGAAGAAAGGGGAGGGAAGATCGGAAGAGCACACGTCTGAACTCCAGTCACTCCGCGAAATCTCGTATGCCGTCTTCTGCTTGAAAAAAAAAAAACCACCACACAACAACACTCATCCCCCCTACACCCCCACTACCTCCACACAACTCTAGACCCCAATATACTATTCCACCCCCTAAACCCCGCACACACGTCCCTCACCCTAAATACTATCTACTTACCTACTTACCATA
+
CBCCCFFFFFFFGGGGGGEFFGGFGHHHGGGGGGGHEHHHHGEGGHHGHHHHGHHHGHHHHHHGHHHHHHHHGGGGGGHHHHHGGHHHHGFGHGHHHGHHHHHHHHGGGGCC///?....<<..<..<..0//0=<<.<-;.;//:.;-;..;//00;//::..9/;000000..;.////99////9/:..-9-.////..-9-;-..9;..../;.....//////////9////////;////;////
@M05620:45:000000000-G6HP7:1:1101:20602:4922 1:N:0:118
AGATTACTGCAACAGTTCCCCCTGGACCTGGAAAAGTTTCTTGCCTGGCTTACAGAAGCTGAAACAACTGCCAATGTCCTACAGGATGCTACCCGTAAGGAAAGGCTCCTAGAAGACTCCAAGGGAGTAAAAGAGCTGATGAAACAATGGCAAGTAAGTCAGGCATTTCCGCTTTAGCACTCTTGTGGATCCAATTGAACAATTCTCAGCATTTGTACTTGTAACTGACAAGCCAGGGACAAAACAAAGAT
+
CBBCCFFFFFFFGGFGGGGGGGGGHHHHHHHHHHHHGHHHHHHHHHHHHHHHHHHHHHHHHGHHHHHHHHHHHHHHHHHHHHHHGGHHHHHHHHGEFGHHHHHHHHHHGHHHHHHFGHHHHHHGGGGGGHHHHGHHHHHHHHHHHHHHGGHFHGHFHHHHHHHHHHHHHHGGGGGHHHHHHHHHHGGGHHHHGHHHGGGGFGHHHHHFHHHHHHHHHHHHHGHGHHHHFHHHHGGGGGGGGGGFGGGGGGF
@M05620:45:000000000-G6HP7:1:1101:20650:4939 1:N:0:118
ATCTCTATCTCCTAAAAACCTGTTTAGATTTGGAGATAGACCTTCAGGTTTTTCATCATTTTCTGCATGAATTATACATTGACCACGTTCCAGCGTGGTCAGTTTGCAGCATTCTGTTATTTTGTTTGACAGAGTGTCTTGTTGAGAACATATGTAGGACATGATTTTTTCCTGCAACAGGGAAAATAAAGTATAAGTTTTAAAGATTTATTCTTTAATAAAGGATCTCAAAGCCAGCTTTAGAAAAAGGA
+
CCCCCFFFFFFFGGGGGGGGGGHHHHHHHHHHHHHHHHHHHHHHHHHHHHHGGHHHHHGHHHIHHHHHHHHHHHHHHHHHHHHHHHGHHHHHHHGFGGHHHHHHHHHHHHHHHHHHHHHHHHHHHHHHHHHHHHHHHHHHHHHHHHGHHHHHHHHHHHHHHHHHHHHHHGHHHHHHHHHHHGGGHHHHHHHHHHHHHFGHHHFHHHHHHHHHHHHHHHHGGHHHHHGHHGGGHGHHHGHHHHHHHHHHGGF
@M05620:45:000000000-G6HP7:1:1101:14274:5045 1:N:0:118
ATCTCTATCTCCTAAAAACCTGTTTAGATTTGGAGATAGACCTTCAGGTTTTTCATCATTTTCTGCATGAATTATACATTGACCACGTTCCAGCGTGGTCAGTTTGCAGCATTCTGTTATTTTGTTTGACAGAGTGTCTTGTTGAGAACATATGTAGGACATGATTTTTTCCTGCAACAGGGAAAATAAAGTATAAGTTTTAAAGATTTATTCTTTAATAAAGGATCTCAAAGCCAGCTTTAGAAAAAGGA
+
BBBCCFFFFFFFGGGGGGGGGGGHHHHHHHHHHHHHHHHHHHHHHHHHHHHGGHHHHHIHIIIIHHHHHHHHHHHGHHHHHHHHHHGGHHHHHHGEGGHHHHHHHHHHHHHHHHHHHHHHHHHHHHHHGHHHHHHHHHHHHHHHHHGHHHHHHHHHHHHHHHHHHHHHHGHHHHHHHHGHHGGGHHHGGHHHGHHHHGHHHHGHHHHHHHHHHHHHHGHHHGHHHHHHHGHHHHHHHGGHHHHHFGFHGGG
@M05620:45:000000000-G6HP7:1:1101:13919:5054 1:N:0:118
AGATTACTGCAACAGTTCCCCCTGGACCTGGAAAAGTTTCTTGCCTGGCTTACAGAAGCTGAAACAACTGCCAATGTCCTACAGGATGCTACCCGTAAGGAAAGGCTCCTAGAAGACTCCAAGGGAGTAAAAGAGCTGATGAAACAATGGCAAGTAAGTCAGGCATTTCCGCTTTAGCACTCTTGTGGATCCAATTGAACAATTCTCAGCATTTGTACTTGTAACTGACAAGCCAGGGACAAAACAAAGAT
+
CBCCCFFFFFFFGGGGGGGGGGGGHHHHHHHHHHHHGHHHHHHHHHHHHHHHHHHHHHHHHHHHHHHHHHHHHHHHHHHHHHHHFHHHHHHHHHGGGGHHHGGGHHHHGHHHHHHHHHHHGHHGGEGFHHHHHGHHHHHHHHHHHHHHGHHHHGHHHHHHHHHHHHHHHHGGGGGHGHHHHHHHHGHGHHHHGHHHHHHGHHHHHHHHHHHHHHHHHHHHHHHHHHHGHHHHHGGGGGGGGGGGGGGGGGC
@M05620:45:000000000-G6HP7:1:1101:14271:5068 1:N:0:118
ATCTCTATCTCCTAAAAACCTGTTTAGATTTGGAGATAGACCTTCAGGTTTTTCATCATTTTCTGCATGAATTATACATTGACCACGTTCCAGCGTGGTCAGTTTGCAGCATTCTGTTATTTTGTTTGACAGAGTGTCTTGTTGAGAACATATGTAGGACATGATTTTTTCCTGCAACAGGGAAAATAAAGTATAAGTTTTAAAGATTTATTCTTTAATAAAGGATCTCAAAGCCAGCTTTAGAAAAAGGA
+
BBBBAD55DFFDFGGGGGGCGGHHHFFFHHHHGCCBGFFHHCGFEDGEHHHGEFDEGDHHHFAFBF5FFHBHGBEHAAGHFHHFHEFHFHHEDEE>FGFE4GHHFHD4FE?GEFGGHGEHHHHHHHHGHHFCCHFGFGHHHHHHFFCGFCFDDGB4GFGC?GFBHHHHHCHGGDCHBC0GGCFHHCGHGBG?DFHBHHHHGHHBFBGH11GDGHHHHDDHHBGE/0CGDFHEDHACCAHHFEHHGGHEGAG
@M05620:45:000000000-G6HP7:1:1101:7313:5207 1:N:0:118
ATCTCTATCTCCTAAAAACCTGTTTAGATTTGGAGATAGACCTTCAGGTTTTTCATCATTTTCTGCATGAATTATACATTGACCACGTTCCAGCGTGGTCAGTTTGCAGCATTCTGTTATTTTGTTTGACAGAGTGTCTTGTTGAGAACATATGTAGGACATGATTTTTTCCTGCAACAGGGAAAATAAAGTATAAGTTTTAAAGATTTATTCTTTAATAAAGGATCTCAAAGCCAGCTTTAGAAAAAGGA
+
CCCCCFFFFFFFGGGGGGGGGGHHHHHHHHHHHHHHHHHGHHHHHHHHHHHGGHHHHHHHHHHHHHHHHHHHHHHHHHHHHHHHHHGHHHHHHHGGGGHHHHHHHHHHHHHHHHHHHHHHHHHHHHHHHHGHHHHHHHHHHHHHHHHHHHHHHHHGHHHHHHHHHHHHHGHHHHHHHHHHHGGHGHHHGHHHFHHHGHHHHHHHHHHHHHHHHHHHHHHHHHHHGHGFHFHGHCGHHGHHHHHHFHHGGGG
@M05620:45:000000000-G6HP7:1:1101:8515:5220 1:N:0:118
AGATTACTGCAACAGTTCCCCCTGGACCTGGAAAAGTTTCTTGCCTGGCTTACAGAAGCTGAAACAACTGCCAATGTCCTACAGGATGCTACCCGTAAGGAAAGGCTCCTAGAAGACTCCAAGGGAGTAAAAGAGCTGATGAAACAATGGCAAGTAAGTCAGGCATTTCCGCTTTAGCACTCTTGTGGATCCAATTGAACAATTCTCAGCATTTGTACTTGTAACTGACAAGCCAGGGACAAAACAAAGAT
+
>A>AAFFFFF4DFGGGGGGGGGGFHHHHHHGFHHHFGHHHHHHHHHHHGHHHHHGHHHHH3FHHHHHHHHHHHHHGHGHHHFGHHEHHHHHHHHGEGGHHGFFFEFHHGHHHHHHGFHHHHGHGG?EEGHHHHGHHHGFGGGGHHHHHHGHGFGFFBHHFFHHFFHHHGGCEFGGHGBGHHHHHHHHGGHHHGHHHFHGHFHHHHHHHHHHHHHHHHFGHHGFGHHHGFECGHEGFGGGEFGEFGFGGFGF
@M05620:45:000000000-G6HP7:1:1101:8511:5244 1:N:0:118
AGATTACTGCAACAGTTCCCCCTGGACCTGGAAAAGTTTCTTGCCTGGCTTACAGAAGCTGAAACAACTGCCAATGTCCTACAGGATGCTACCCGTAAGGAAAGGCTCCTAGAAGACTCCAAGGGAGTAAAAGAGCTGATGAAACAATGGCAAGTAAGTCAGGCATTTCCGCTTTAGCACTCTTGTGGATCCAATTGAACAATTCTCAGCATTTGTACTTGTAACTGACAAGCCAGGGACAAAACAAAGAT
+
BABBBFFFFFFFGGGGGGGGGGGGGHHHHHHHHHHHHHHHHHHHHHHHHHHHHHHHHHHHGHHHHHHHHHHHHHHFHHHHHHGHHGHHHHHHHHGGGGHHHFGGFGHHGHHHHHHHHHHHHHHGGHGGHHHHHGHHHHHHHFHHHHHHHHHHHGHHGHHHHHHHHHHHHHGGGGGHHHGHHHHHHGHGHHHHGHHHHHHHHHHHHHHHDGHHHHHHHHHHGGHHHHHGFHGHHGG?FGGGGGGGGEGFFGF
@M05620:45:000000000-G6HP7:1:1101:7470:5253 1:N:0:118
ATCTCTATCTCCTAAAAACCTGTTTAGATTTGGAGATAGACCTTCAGGTTTTTCATCATTTTCTGCATGAATTATACATTGACCACGTTCCAGCGTGGTCAGTTTGCAGCATTCTGTTATTTTGTTTGACAGAGTGTCTTGTTGAGAACATATGTAGGACATGATTTTTTCCTGCAACAGGGAAAATAAAGTATAAGTTTTAAAGATTTATTCTTTAATAAAGGATCTCAAAGCCAGCTTTAGAAAAAGGA
+
CCCCCFFFFFFFGGGGGGGGGGHHHHHHHHHHHHHHHHHHHHHHHHHHHHHGGHHHHHHHHHHIHHHHHHHHHGHHHHHHHHHHHHGHHHHHHHGFGGHHHHHHHHHHHHHHHHHHHHHHHHHHHHHHHHHHHHGHHHHHHHHHHHHHHHHHHHHHHHHHHHHHHHHHHGHHHHHHHHGHHGGHHHHHGHHHHHHHHFGHHHHHHHGHHHHHHHHHHHHGHGHHHHHHHFGHHHHHHGFHHHHGGHGHGGH
@M05620:45:000000000-G6HP7:1:1101:7461:5270 1:N:0:118
ATCTCTATCTCCTAAAAACCTGTTTAGATTTGGAGATAGACCTTCAGGTTTTTCATCATTTTCTGCATGAATTATACATTGACCACGTTCCAGCGTGGTCAGTTTGCAGCATTCTGTTATTTTGTTTGACAGAGTGTCTTGTTGAGAACATATGTAGGACATGATTTTTTCCTGCAACAGGGAAAATAAAGTATAAGTTTTAAAGATTTATTCTTTAATAAAGGATCTCAAAGCCAGCTTTAGAAAAAGGA
+
CCCCCFFFFFFFGGGGGGGGGGHHHHHHHHHHHHHHHHHHHHHHHHHHHHHGGHHHHHHHHIHHHHHHHHHHHHHHHHHHHHHHHHGHHHHHHHGGGGHHHHHHHHHHHHHHHHHHHHHHHHHHHHHHHHHHHHHHHHHHHHHHHHHHHHHHHHHHHHHHHHHHHHHHHGHHHHHHHHHHHGGHHHHHHHHHHHHHHGHHHHHHHHHHHHHHHHHHHHHHHHHHHHHGHHHHHHHHHGHHHHHHHHHHGGH
@M05620:45:000000000-G6HP7:1:1101:8080:5272 1:N:0:118
TACCTGTACTGGGGAAGAGCACACGTCTGAACTCCAGTCACTCCGCGAAATCTCGTATGCCGTCTTCTGCTTGAAAAAAAAAAAAAATCATTCTTGTGCTACCCACCACAGCACAACACCTGAGGCAAATAGACTTTGTTCATCAAACAACCCGACCCCATAAACAATCCTGTTTCAAACAAAAGAGGAATCAGCTGACATGACGATCCACGCGTCACCTTTACCTACACAGACTAACTACACTAAATCGA
+
BCCCBFFFFFFFGGGGGGGGGGHHGHHHGHHHHHHHHHHHHHHHGGG0AEGHHHHGGHHHHGFGHGHGHHHHHHHHHHGGGGC///<02B22222?222>22202/</=/0/00=0/=>.00<<...001000<0000=<00000<<0.....:-;--..//:090.0:/000;90;909...././../0;009000;00000.....0:.9---:.000900000/9/;.0.0:0;0;90/0/000;..
@M05620:45:000000000-G6HP7:1:1101:7205:5277 1:N:0:118
AGATTACTGCAACAGTTCCCCCTGGACCTGGAAAAGTTTCTTGCCTGGCTTACAGAAGCTGAAACAACTGCCAATGTCCTACAGGATGCTACCCGTAAGGAAAGGCTCCTAGAAGACTCCAAGGGAGTAAAAGAGCTGATGAAACAATGGCAAGTAAGTCAGGCATTTCCGCTTTAGCACTCTTGTGGATCCAATTGAACAATTCTCAGCATTTGTACTTGTAACTGACAAGCCAGGGACAAAACAAAGAT
+
ABABBFDFFFFFGFFGGGGGGGGAAFGHHHHHGHHHHHHHHHHDEGHHHHHHHGHHHFHHHHHFHGGGHHHHFGHHHHHHHHHGHHHHHH5GHHEFGGHHFFHGFEHHFHHHHHGGCGHHHGHGGHGFHHHHGGHHHGDGH3BGFFEHHFHHHGHHHHHHHHEHEHHHFFADGGGFHGGFHHHHHHHGFFGGBGHFFGECHHGHHHGFGFHHHHHGHFGHGHHFHGHGGFBGACFGGGGGGGFFFEEF/FF
@M05620:45:000000000-G6HP7:1:1101:7221:5287 1:N:0:118
AGATTACTGCAACAGTTCCCCCTGGACCTGGAAAAGTTTCTTGCCTGGCTTACAGAAGCTGAAACAACTGCCAATGTCCTACAGGATGCTACCCGTAAGGAAAGGCTCCTAGAAGACTCCAAGGGAGTAAAAGAGCTGATGAAACAATGGCAAGTAAGTCAGGCATTTCCGCTTTAGCACTCTTGTGGATCCAATTGAACAATTCTCAGCATTTGTACTTGTAACTGACAAGCCAGGGACAAAACAAAGAT
+
ABCCAFFFFFFFGGGGGGGGGGGGGHHHHHHHHHHHGHHHHHHHHHHHHHHHHHHHHHHHHHHHHHHHHHHHHHHHHHHHHHGHHGHHHHGHHHGGGGHHHHHHFHHHGHHHHHHHHHHHHGHGGGGFHHHHHGHHHHHHHFHHHHHHHHHHHGHHHHHHHHHHHHHHHHGGGGGHHHHHHHHHHHHGGHHHHHHHHHHHHHHHHHHHHHHHHHHHHFHHHHHHHHHHHGGHGGGGGGGGGGGGGGGGGGG
@M05620:45:000000000-G6HP7:1:1101:7975:5313 1:N:0:118
AGATTACTGCAACAGTTCCCCCTGGACCTGGAAAAGTTTCTTGCCTGGCTTACAGAAGCTGAAACAACTGCCAATGTCCTACAGGATGCTACCCGTAAGGAAAGGCTCCTAGAAGACTCCAAGGGAGTAAAAGAGCTGATGAAACAATGGCAAGTAAGTCAGGCATTTCCGCTTTAGCACTCTTGTGGATCCAATTGAACAATTCTCAGCATTTGTACTTGTAACTGACAAGCCAGGGACAAAACAAAGAT
+
ABCBCFFFFFFFGGGGGGGGGGGGGHHHHHHHHHHHHHHHHHHHHHHHHHHHHHHHHHHHHHHHHHHHHHHHGHHHHHHHHHGHHFHHHHFHHHGGGGHHHFGFCGHHGHHHHGGFHHHHHFHGGEGGHHHHHGHHHHHHHHHHHHHHHHHHHGHHHHHHHHHHHHHHHHGGGGGHGHHHHHHHHHHGHHHHHHHHGHHHHHHHHHHHHHHHHHHHHFGHGGHHHHHFFFCGHGGFGGGGGGGGFEGGGGF
@M05620:45:000000000-G6HP7:1:1101:7955:5317 1:N:0:118
AGATTACTGCAACAGTTCCCCCTGGACCTGGAAAAGTTTCTTGCCTGGCTTACAGAAGCTGAAACAACTGCCAATGTCCTACAGGATGCTACCCGTAAGGAAAGGCTCCTAGAAGACTCCAAGGGAGTAAAAGAGCTGATGAAACAATGGCAAGTAAGTCAGGCATTTCCGCTTTAGCACTCTTGTGGATCCAATTGAACAATTCTCAGCATTTGTACTTGTAACTGACAAGCCAGGGACAAAACAAAGAT
+
AAAAAFFFFF4FGGFGGGGGGGGG4GHHHHGHHHHHHHHHHHHHHHHHHHHGHHHHHHHHHHHHHHHHHHHHGHHFHHHHBGHHHHHHHH5GHHGGGGHHHHHAFFHHGHGGHHBFHHHHHFGGGGEGHHHHHGHHHHFHHDGHHHHHHHHHHGHHGHHHHFHHHHHHHHGGGGGFHHHHHHHHHHHGGHHHHHHHGHHHHHHHHHHHDGHHHHGHHGHHCFHHHHGFHHGHHGG.EDGGGGGGGGGGEFG
@M05620:45:000000000-G6HP7:1:1101:11351:5328 1:N:0:118
AGATTACTGCAACAGTTCCCCCTGGACCTGGAAAAGTTTCTTGCCTGGCTTACAGAAGCTGAAACAACTGCCAATGTCCTACAGGATGCTACCCGTAAGGAAAGGCTCCTAGAAGACTCCAAGGGAGTAAAAGAGCTGATGAAACAATGGCAAGTAAGTCAGGCATTTCCGCTTTAGCACTCTTGTGGATCCAATTGAACAATTCTCAGCATTTGTACTTGTAACTGACAAGCCAGGGACAAAACAAAGAT
+
AACCCFFFFFFFGGGGGGGGGGGGHHHHHHHHHHHHHHHHHHHHHHHHHHHHHHHHHHHHHHHHHHHHHHHHHHHHHHHHHHHHHGHHHHHHHHGFGGHHHHHHHHHHGHHHHHHHHHHHHHHGGHGGGHHHHGHHHHHHHHHHHHHHHHHHHGHHHHHHGHHHHHHHHHGGGGGHGHHHHHHHHHHGHHHHGHHHHHHHHHHHHHHHHHHHHHHHHFHHHHHHHHHHHHHHHGGGGGGGGGGGGGEGGGF
@M05620:45:000000000-G6HP7:1:1101:11358:5346 1:N:0:118
AGATTACTGCAACAGTTCCCCCTGGACCTGGAAAAGTTTCTTGCCTGGCTTACAGAAGCTGAAACAACTGCCAATGTCCTACAGGATGCTACCCGTAAGGAAAGGCTCCTAGAAGACTCCAAGGGAGTAAAAGAGCTGATGAAACAATGGCAAGTAAGTCAGGCATTTCCGCTTTAGCACTCTTGTGGATCCAATTGAACAATTCTCAGCATTTGTACTTGTAACTGACAAGCCAGGGACAAAACAAAGAT
+
CCCCCFFFFFFFGGGGGGGGGGGGHHHHHHHHHHHHHHHHHHHHHHHHHHHHHHHHHHHHHHHHHHHHHHHHHHHHHHHHHHHHHHHHHHHHHHGGGGHHHGHHHHHHGHHHHHHHHHHHHHHGGHGGHGHHHGHHHHHHHHGHHHHHHHHHHGHHHHHHHHHHHHHHHHGGGGGHGHHHHHHHHGHGGHHHGHHHHHHHHHHHHHHHHHHHHHHHHHHHHHHHHHHHHGHHGGGGGGGGGGGGGGGGEGC
@M05620:45:000000000-G6HP7:1:1101:12215:5384 1:N:0:118
AGATTACTGCAACAGTTCCCCCTGGACCTGGAAAAGTTTCTTGCCTGGCTTACAGAAGCTGAAACAACTGCCAATGTCCTACAGGATGCTACCCGTAAGGAAAGGCTCCTAGAAGACTCCAAGGGAGTAAAAGAGCTGATGAAACAATGGCAAGTAAGTCAGGCATTTCCGCTTTAGCACTCTTGTGGATCCAATTGAACAATTCTCAGCATTTGTACTTGTAACTGACAAGCCAGGGACAAAACAAAGAT
+
BCCCCFFFFFFFGGGGGGGGGGGFHHHHHHGGHHHHGHHHHHHHHHHHHHHHHGHHHHHHHHHHHGHHHHHHHHHHGHHHHHHHHGHHHHHHHHGFGGHHHHHHHHHHGHHHHHHGHHHHHHHGGHGFHHHHGGHHHHHHHHHHHHHHHHHHHGHFHHHFHHGHEHHHHHGGGGGHGGGHHHHHHGGDFHHHGFHHHHHHGHHHHHHHHGHHHHHHHHHGHFHHHHHGGHHHHGFGGGGGGGGGGGGGGGC
@M05620:45:000000000-G6HP7:1:1101:12203:5411 1:N:0:118
AGATTACTGCAACAGTTCCCCCTGGACCTGGAAAAGTTTCTTGCCTGGCTTACAGAAGCTGAAACAACTGCCAATGTCCTACAGGATGCTACCCGTAAGGAAAGGCTCCTAGAAGACTCCAAGGGAGTAAAAGAGCTGATGAAACAATGGCAAGTAAGTCAGGCATTTCCGCTTTAGCACTCTTGTGGATCCAATTGAACAATTCTCAGCATTTGTACTTGTAACTGACAAGCCAGGGACAAAACAAAGAT
+
CDCDCFFFFFFFGGGGGGGGGGGGHHHHHHHHHHHHGHHHHHHHHHHHHHHHHHHHHHHHHHHHHHGHHHHHHHHHHHHHHHHHHGHHHHHHHHGGGGHHHHHFHHHHGHHHHHHHHHHHHHHGGGGGGHHHHGHHHHHHHHGHHGHHHHHHHGHHHHGHHHGHHHHHHHGGGGGHHHHHHHHHHGGGHHHHFHHHHHGGHHHHHHHFHHGHHGHHHGGHHHHGHHHGHHGGHGGGGGGGGGGGGGGGFFB
@M05620:45:000000000-G6HP7:1:1101:20298:5469 1:N:0:118
AGATTACTGCAACAGTTCCCCCTGGACCTGGAAAAGTTTCTTGCCTGGCTTACAGAAGCTGAAACAACTGCCAATGTCCTACAGGATGCTACCCGTAAGGAAAGGCTCCTAGAAGACTCCAAGGGAGTAAAAGAGCTGATGAAACAATGGCAAGTAAGTCAGGCATTTCCGCTTTAGCACTCTTGTGGATCCAATTGAACAATTCTCAGCATTTGTACTTGTAACTGACAAGCCAGGGACAAAACAAAGAT
+
BAABBFFFFFFFGGGGGGGGGGGGHHHHHHHHHHHHFHHHHHHHHHHHGHHHHHHHHHHHHHGHHGHHHHHHHHHHHHHHHHGHGFHHHHHHHHGFGGHHHHGGHHHHGHHHHHHGHHHHHHHGGHGFHHHHHGHHHHHHHHHHHHHHHHGGHGGHHHHHHGHHHHHHHHGGGGGHHHGHHHHHHHHGGHHHGFHHHGHHFGHHHHHFHHHHHHHHHHHHHHHGHHHHHHHHHGFGGGGGGGGGGGGGGGG
@M05620:45:000000000-G6HP7:1:1101:18902:5493 1:N:0:118
AGATTACTGCAACAGTTCCCCCTGGACCTGGAAAAGTTTCTTGCCTGGCTTACAGAAGCTGAAACAACTGCCAATGTCCTACAGGATGCTACCCGTAAGGAAAGGCTCCTAGAAGACTCCAAGGGAGTAAAAGAGCTGATGAAACAATGGCAAGTAAGTCAGGCATTTCCGCTTTAGCACTCTTGTGGATCCAATTGAACAATTCTCAGCATTTGTACTTGTAACTGACAAGCCAGGGACAAAACAAAGAT
+
BBBBBFFFFFFFGGGFGGGGGGGGHHHHHHHHHHHHFHHHHHHHHHHHHHHHHHHHHHHHHHHHHHHHHHHHGHHHHHHHHHGHHHHHHHHHHHGGGGHGGHGHHHHHGHHHHHHHHHHHHGHGGGGFHHHHHGHHHGHHHHHHHHHHGHHHHGHHGHFHGHHHHHHHHHGGGGGHHHGHHHGHHFGGHHHHHHHHHGGHGHHHHHHHHHHHHHHHHHHHHHHHHHHHHGHFHGFGGGGEEGGGGEFGFGF
@M05620:45:000000000-G6HP7:1:1101:17670:5593 1:N:0:118
AGATTACTGCAACAGTTCCCCCTGGACCTGGAAAAGTTTCTTGCCTGGCTTACAGAAGCTGAAACAACTGCCAATGTCCTACAGGATGCTACCCGTAAGGAAAGGCTCCTAGAAGACTCCAAGGGAGTAAAAGAGCTGATGAAACAATGGCAAGTAAGTCAGGCATTTCCGCTTTAGCACTCTTGTGGATCCAATTGAACAATTCTCAGCATTTGTACTTGTAACTGACAAGCCAGGGACAAAACAAAGAT
+
AAAABFFFFFFFGGGGGGGGGFGEHHHHGHHHCFHHBGHHHHHHHHHFFHHHHHHHHHHHHHGHGHHHGHGHHHHHHHHHGGHHHEHHHHHHHHGGGFHHHHHHGHHHGHHHHHGHHHHHFFFGFHGEEGHHHGHHHHHHHGHHHHHHHGHHHGGHHHHHHHGGFHHHHHGGGGGHHHHHGHHHHHHGHGFHHHHHHGGHHHGHGHHHHHHHHHHHHFHHHHHHHHHHFHHHFGFG.DFEGGFFFGGGFGB
@M05620:45:000000000-G6HP7:1:1101:10654:5706 1:N:0:118
AGATTACTGCAACAGTTCCCCCTGGACCTGGAAAAGTTTCTTGCCTGGCTTACAGAAGCTGAAACAACTGCCAATGTCCTACAGGATGCTACCCGTAAGGAAAGGCTCCTAGAAGACTCCAAGGGAGTAAAAGAGCTGATGAAACAATGGCAAGTAAGTCAGGCATTTCCGCTTTAGCACTCTTGTGGATCCAATTGAACAATTCTCAGCATTTGTACTTGTAACTGACAAGCCAGGGACAAAACAAAGAT
+
CCBCCFFFFFFFGGGGGGGGGGGGHGHHHHHHFHHHFHHHHHHHHHHHHHHHHHFHHHHHHHHHHGHHHHHHHHHHHHHHHHFHHHHHHHHHHHGFGGHHHHHHHHHHGHHHHHHGHHHHHHHGDFGEHGHHHEHHHHGHHHHHHHHHFFHHHGGHHHHHHHHHHHHHHHGGGGGHHHHHHHHHHFFGHHHHGHHHHGHHHHHHHHHDGGHHHHHGHHHHHGHFHHHHHHHHHGFGFGGGGGGGGGGGGGF
@M05620:45:000000000-G6HP7:1:1101:10678:5736 1:N:0:118
TACCTGTACTGGGGAAGCAATCGCCATTCCTACCCTAAAGATCGGAAGAGCACACGTCTGAACTCCAGTCACTCCGCGAAATCTCGTATGCCGTCTTCTGCTTGAAAAAAAAAAAAAAAAAAAGGAGAAAGAGACTCTGTCAAACACTAACGACCCCCGAGAAAATAGAAGTAATCAAAAGAGTCAGACATTAATCAATAATATCACACAGTGCGCTAAAACAATAGTGCCTACAGGGCAATCAGCTTACA
+
CCDDCFFFFFFFGGGGGGGGGGGGGGGHHHHFGGHHHHHHGHHHGGGGHHHHHHHGHHHGHHHHHHHHHHHHHHHGGGGGGHBGHHGGHHHHGGGHGHHHHHHHHHHHHGGGGBB>><--<-:../...00;://0000000009;.;/00..-99.@----.0/0:00;0909000000/.9000000/:0;;000000;00000000..00:----:000..000900000/00/9...0;0000:009
@M05620:45:000000000-G6HP7:1:1101:15897:5855 1:N:0:118
AGATTACTGCCACAGTTCCCCCTGGACCTGGAAAAGTTTCTTGCCTGGCTTACAGAAGCTGAAACAACTGCCAATGTCCTACAGGATGCTACCCGTAAGGAAAGGCTCCTAGAAGACTCCAAGGGAGTAACAGAGCTGATGAAACAATGGCAAGTAAGTCAGGCATTTCCGCTTTAGCACTCTTGTGGATCCAATTGAACAATTCTCAGCATTTGTACTTGTAACTGACAAGCCAGGGACAAAACAAAGAT
+
AAAAAFFFFF11F1GGGGGGGGGCHHGHHHHHBB0FBGHHHHHHHHHHHHH1GBE1FHHHHBGHHHHHHHHH11GHHHHHHHGCFGHHGHHHHHGGG?GHHHGHHHGHGHHHBFHEHHHHFFHGGAEEBG2BGHHHHHGHHHGGHCGHFGH0FFGFFHGHHHHHHHHHHHGGGGGHHGGHHHHHHFHGHHHHGHHHHHHFFHHHHFHFGHHHHHHHHGGGHHHFHHGHGG0CEFGGGG?EF.C9FFGFG/F
@M05620:45:000000000-G6HP7:1:1101:15874:5857 1:N:0:118
AGATTACTGCAACAGTTCCCCCTGGACCTGGAAAAGTTTCTTGCCTGGCTTACAGAAGCTGAAACAACTGCCAATGTCCTACAGGATGCTACCCGTAAGGAAAGGCTCCTAGAAGACTCCAAGGGAGTAAAAGAGCTGATGAAACAATGGCAAGTAAGTCAGGCATTTCCGCTTTAGCACTCTTGTGGATCCAATTGAACAATTCTCAGCATTTGTACTTGTAACTGACAAGCCAGGGACAAAACAAAGAT
+
BABBBFFFFF4@FGGGGGGGGGGFGHHHHHHHEGFGGHHHHHHHHHHHHHHBGHDGHHHHHHFFGGHHHHHHHHHHHHHHHHHHGHHHHHHHHHGGG1GHHH3BGGHHGHHHFEHGHHHHHFHGGFEEFHHGHCGHHHHHHHHHHHHHGHHHHGHHHHHHHHHHHHHHHHGGGGGGHHGHHHHHHFHGFHHHHHHHHHHGGHHHHHHHHHHHHHHHHFHGHHHCHHHHHHHHGGGGGGGGE.FAGGG.CBC
@M05620:45:000000000-G6HP7:1:1101:22189:5862 1:N:0:118
ATCTCTATCTCCTAAAAACCTGTTTAGATTTGGAGATAGACCTTCAGGTTTTTCATCATTTTCTGCATGAATTATACATTGACCACGTTCCAGCGTGGTCAGTTTGCAGCATTCTGTTATTTTGTTTGACAGAGTGTCTTGTTGAGAACATATGTAGGACATGATTTTTTCCTGCAACAGGGAAAATAACGTATAAGTTTTAAAGATTTATTCTTTAATACAGGATCTCAAAGCCAGCTTTAGAAAAAGGA
+
AAAAAFDFFFFFGBF1AFEGGGHHHGF1GHHHH1F1F111FGHHHGHHHHHGGH2FH2FGHHHHBHHHHHFHHGHHH2FHGFGHEHCGGHHBGGGFEGHHHHHHHFHFHHGHHHHHHHHHHHHHHHHHEH1GHHFHHHHHHHHH2GHHHGHBHHHHHH1F0FFFHHHHHGHGHHHC1FFHHGGH<0??11?GFG1FFFHHHDF1>DGHHHHHHHHHHHHD0<GH.GHHG00;:GH/CEHHHCGFHHH.EG/
@M05620:45:000000000-G6HP7:1:1101:22200:5878 1:N:0:118
ATCTCTATCTCCTAAAAACCTGTTTAGATTTGGAGATAGACCTTCAGGTTTTTCATCATTTTCTGCATGAATTATACATTGACCACGTTCCAGCGTGGTCAGTTTGCAGCATTCTGTTATTTTGTTTGACAGAGTGTCTTGTTGAGAACATATGTAGGACATGATTTTTTCCTGCAACAGGGAAAATAAAGTATAAGTTTTAAAGATTTATTCTTTAATAAAGGATCTCAAAGCCAGCTTTAGAAAAAGGA
+
BBBBBFFFFFFFGGGGGGGGGGHHHGHHHHHHHHHHHHHHHHHHHHHHHHHGGHHHHHHHHHHHHHHHHGHHHHHHHHHHHHHHHHGHHHHHHHGGGGHHGHHHHHHHHHHHHHHHHHHHHHHHHHHHGHHHHHHHHHHHHHHHGHHHHHHHHHHHHHHHHHHGHHHHHGHHHHHHFHHHHGGHHCFGGGHHHHHHGFGHHHHFHGHHHHHHHHHHHHHGDHHHHHHHHHHHGHHHHGHHHHGFCGHFDGH
@M05620:45:000000000-G6HP7:1:1101:22183:5882 1:N:0:118
ATCTCTATCTCCTAAAAACCTGTTTAGATTTGGAGATAGACCTTCAGGTTTTTCATCATTTTCTGCATGAATTATACATTGACCACGTTCCAGCGTGGTCAGTTTGCAGCATTCTGTTATTTTGTTTGACAGAGTGTCTTGTTGAGAACATATGTAGGACATGATTTTTTCCTGCAACAGGGAAAATAAAGTATAAGTTTTAAAGATTTATTCTTTAATAAAGGATCTCAAAGCCAGCTTTAGAAAAAGGA
+
BBBBBFFFFFFFGGGGFGGGGGHHHHHHHHHHHHHFHHHHHHHHHHHHHHHGGHHHHHHHHHHHHHHHHGGHHHHHHHHHHHHHHHGHHHHHHHGGGGHHHHHHHHHHHHHHHHHHHHHHHHHHHHHHHHHHHHHHHHHHHHHHHHHHHHHHHHHHHHHHHHHHHHHHHGHHHHHHHHGHHGGHHGGHHHHHHHHGG>GHHHHGHHHHHHHHHHHHHHHHFHGHGHHHHHHHHHHHHGHHHHHHHHHEGGC
@M05620:45:000000000-G6HP7:1:1101:12897:5926 1:N:0:118
ATCTCTATCTCCTAAAAACCTGTTTAGATTTGGAGATAGACCTTCAGGTTTTTCATCATTTTCTGCATGAATTATACATTGACCACGTTCCAGCGTGGTCAGTTTGCAGCATTCTGTTATTTTGTTTGACAGAGTGTCTTGTTGAGAACATATGTAGGACATGATTTTTTCCTGCAACAGGGAAAATAAAGTATAAGTTTTAAAGATTTATTCTTTAATAAAGGATCTCAAAGCCAGCTTTAGAAAAAGGA
+
BBBBBFFFFFFFGFGFBGGGGGHHHFHGHHHHHFHFHFHFHHHHHHHHHHHGGHFHHFHHHHHHHHHHHGHHHHHHHGHHHFHHFHGHHHHFHHGGFGHHGHHHHHHHHHHHHHHHHHHHHHHHHHHHFHGHFHHHHHHHHHHHGHGFGGHHHHHHHHFHHHHHHHHHHGHHHHHFDGHHHGGHEFFG?FGHHHDGHGHHHHH<GFGHHHHHHHHHHFHG<DFFFGHHHHHHHHHBGEHHHFHEGHGHFGH
@M05620:45:000000000-G6HP7:1:1101:14167:5936 1:N:0:118
AGATTACTGCAACAGTTCCCCCTGGACCTGGAAAAGTTTCTTGCCTGGCTTACAGAAGCTGAAACAACTGCCAATGTCCTACAGGATGCTACCCGTAAGGAAAGGCTCCTAGAAGACTCCAAGGGAGTAAAAGAGCTGATGAAACAATGGCAAGTAAGTCAGGCATTTCCGCTTTAGCACTCTTGTGGATCCAATTGAACAATTCTCAGCATTTGTACTTGTAACTGACAAGCCAGGGACAAAACAAAGAT
+
A3>AAFFFFF4BFGEGGGGGGGGGHHHHHGHHFHFHHHHHHHHHHHHHHHHHHHHHHHHHHHHHHHHHHHHHHFHHHHHHHHHHHHHHHHHHHHGGG?GGFG3FHHHHGHHHHHHHHHHHHHHGE?EEHHFHHEHHHHFHHHHHHHHHHHHCGGHHHHHHHHHHHHHHHHGGGGGDDHHHHHHHHGHGGHHHH0GHHFGFHGGHHHHHHHHHHHHHHGHHHHHHHHHBGHHHHGGGGGGGG?FFGGEGFFF
@M05620:45:000000000-G6HP7:1:1101:12474:6057 1:N:0:118
ATCTCTATCTCCTAAAAACCTGTTTAGATTTGGAGATAGACCTTCAGGTTTTTCATCATTTTCTGCATGAATTATACATTGACCACGTTCCAGCGTGGTCAGTTTGCAGCATTCTGTTATTTTGTTTGACAGAGTGTCTTGTTGAGAACATATGTAGGACATGATTTTTTCCTGCAACAGGGAAAATAAAGTATAAGTTTTAAAGATTTATTCTTTAATAAAGGATCTCAAAGCCAGCTTTAGAAAAAGGA
+
AABCCFFFFFFFGGGGGGGGGGHHHHHHHHHHHHHHHGHHHHHHHHHHHHHGGHHHHHHHIHHHIHHHHHHHHHHHHHHHHHHHHHGHHHHHHHGFGGHHGHGHHHHHHHHHHHHHHHHHHHHHHHHHHHGHHHHHHHHHHHHHHHGHHHHHGHHGHHHHHHHHHHHHHGHHHHGHHHHHGGGGHHHHHHHHHGHHHGHHHGHHHHHHHHHHHHHHHHHHHHFGHHHHHHGHHHHHHGHHHHHFHHFFGGH
@M05620:45:000000000-G6HP7:1:1101:20363:6088 1:N:0:118
TACCTGTACTGGGGAAGCAATCGCCATTCCTACCCTAAAGATCGGAAGAGCACACGTCTGAACTCCAGTCACTCCGCGAAATCTCGTATGCCGTCTTCTGCTTGAAAAAAAAAAAAAAAGAAAACATAAAACAGAAAGAACCATTTACGCAGAAATAAAACAACCAGAAAAAAAACTGATAACGCGCGTAGAAGTGAGAAATGTTGTGCAAGGGAATACATAAAGACAGCGACACGTAAACGCGCGTGAGC
+
CCCDDFFFFFFFGGGGGGGGGGGGGGGHHHHHHHHHHHHHHHHHGGGGHHHHHHHGHHHGHHHHHHHHHHHHHHHGGGGGGHHHHHGGHHHHGGGHGHHHHHHHHHHHHGGFGF<//-<..000/.0<0000<</000<./..00000...-@/<000000....99./0/.---.0000000.-------.0000000:000000/.0000..../000000000/:/.-----9./..0.------..0
@M05620:45:000000000-G6HP7:1:1101:20351:6101 1:N:0:118
TACCTGTACTGGGGAAGCAATCGCCATTCCTACCCTAAAGATCGGAAGAGCACACGTCTGAACTCCAGTCACTCCGCGAAATCTCGTATGCCGTCTTCTGCTTGAAAAAAAAAAACACAGCACTCGGAGGTTATTTTGCATCGGTGAGCCAGACAGACTGAAACGATGAGGGGTGCGAAACTCTTTTAGGAAAGGAAGCACCTTTTTATTAAATTTACCACTTAGCAATCGCCCTTCCTACCCTAAACATC
+
BCCCCFFFFFFFGGGGFGGFGFGGGGGHHHHHHHHHGFFHHHGHGGGDFHGFGHHGFGHEHDFGEHHFHHFHGHG?EGFG?GGHHHG?FFHHGEEGFHHHHGHFHHHGEGC@BF///<<0?0?1FE/<-->FDGH1D0<0<0C..<<GEGB:.=GHC./::00;:.:.;C/A-.-.-.;:DE0/;//9:;BBB...99E/FE;///;.///9/9/;//:/:9/:/:/;9/;AA.-B.B///.9:99//;/;
@M05620:45:000000000-G6HP7:1:1101:19095:6131 1:N:0:118
CATCCTGACCCTGAAGTACCCCATTGAGCATGGCATCGTCACCAACTGGGACGACATGGAGAAGATCTGGCACCACACCTTCTACAACGAGCTGCGCGTGGCCCCGGAGGAGCACCCAGTGCTGCTGACCGAGGCCCCCCTGAACCCCAAGGCCAACAGAGAGAAGATGACTCAGGTGAGGCTCGGCCGACGCCCGTGCTCCTCCCGTCCTTTCCCCAGTCATTTTCTGCCCGGCTTGATTTCTGACATTT
+
A3AABFBBFCFFGGGGGGGGGGGHHBGHHDGHFF4GHGHHHEH3AEHGHHHHG0F?EBGFHFHHBGFHFHHFHGGHHGGHHHHHHHHHGGGGGGHEGGGGGGHHGGCC@DGGHHHHG/CFHHHHHHGFHH/@FGGGGGGGGEFHGHGGF:GGHHEEGGFFFBA./9BFFGGGGGGGGGFGGGGGBFFFFFFFFFFFBDFFFFFFFFA9AAAFFFBFF.;BFBFFFFFFFBBA.>AFFA.BFFBFB/:/FF/
@M05620:45:000000000-G6HP7:1:1101:24367:6161 1:N:0:118
TACCTGTACTGGGGAAGCAATCGCCATTCCTACCCTAAAGATCGGAAGAGCACACGTCTGAACTCCAGTCACTCCGCGAAATCTCGTATGCCGTCTTCTGCTTGAAAAAAAAAAAAATACACAACCTTCCCCCATCTATGTACAAACTCACAATAAATAACGTCAATAAAACTTAATCACTTTTAATTATCACTTATTCATAGCCACCACTTCTTTACGTCACTCTACCCCTTCCATTCTTCTCACCCTCC
+
CBCCCFFFFFFFGGGGGGGGGGGGGGGHHHHHHHHHHHHHHHHHGGGGHHHHHHHGHHHGHHHHHHHHHHHHHHHGGGGGGHHHHHGGHHHHGFGHGHHHHHHHHHHHFGGGGD//<0=1111..<>11<0>.-/<0000000000.000000000000;0./...00000000009000000000900000;0000000000090/..:00:0;900./:..00;00;.:..//:000009000:9....
@M05620:45:000000000-G6HP7:1:1101:6834:6198 1:N:0:118
CATCCTGACCCTGAAGTACCCCGGCTTGATTTCTGACATTAGATCGGAAGAGCACACGTCTGAACTCCAGTCACTCCGCGAAATCTCGTATGCCGTCTTCTGCTTGAAAAAAAAAAATGACATATTTTCTTTATTCTCACCTCTTTCGTACATTATTTTTTCCTTCCACATTTCAAATCACTTATCTTTTTTACCGCTTTCTTCTTTCCTCCCTTTTCTCCACTCCCGCTTTCTCCAAAGTACCACAGTTG
+
BBAABFFFFCFFGGGGGGGGGCGGGGGGFHHHHHHFHHHHGHFHHHGGFGFHHHHHHGHHHGGFHHHHHFHHHHHHHGGGGGEHHHHHGGHHHHGGGFGFFHEGHHF?DGFF@@C//<11?<1?111@@1111111111=0>01=G=../<<0=GDDHH0@:::;0/0CC00;00;0::0:09;90000;BB.00.;@A:0;CF0C00/;/9.BF/9/BB//.//;..9;..9/////99/;///9;./;;
@M05620:45:000000000-G6HP7:1:1101:21842:6280 1:N:0:118
ATCTCTATCTCATAAAAACCTGTTTAGATTTGGAGATAGACCTTCAGGTTTTTCATCATTTTCTGCATGAATTATACATTGACCACGTTCCAGCGTGGTCAGTTTGCAGCATTCTGTTATTTTGTTTGACAGAGTGTCTTGTTGAGAACATATGTAGGACATGATTTTTTCCTGCAACAGGGAAAATAAAGTATAAGTCTTAAAGATTTATTCTTTAATAAAGGATCTCAAAGCCAGCTTTAGAAAAAGGA
+
CCDDDFFFFFFFGGGGGGGGGGHHHHHHHHHHHHHHHHHHHHHHHHHHHHHGGHHHHIHHHHHIHHHHHHHHHHHHHHHHHHHHHHGHHHHHHHGGGGHHHHHHHHHHHHHHHHHHHHHHHHHHHHHHHHHHHHHHHHHHHHHHHHHHHHHHHHHHHHHHHHHHHHHHHGHHHHHHHHHHHGGHHHHHHHHHHHHHHHBHHHHHHHHHHHHHHHHHHHHHHHHHHHGHHHHHHHHHHGHHHHHHHGHHGGH
@M05620:45:000000000-G6HP7:1:1101:14593:6299 1:N:0:118
AGATTACTGCAACAGTTCCCCCTGGACCTGGAAAAGTTTCTTGCCTGGCTTACAGAAGCTGAAACAACTGCCAATGTCCTACAGGATGCTACCCGTAAGGAAAGGCTCCTAGAAGACTCCAAGGGAGTAAAAGAGCTGATGAAACAATGGCAAGTAAGTCAGGCATTTCCGCTTTAGCACTCTTGTGGATCCAATTGAACAATTCTCAGCATTTGTACTTGTAACTGACAAGCCAGGGACAAAACAAAGAT
+
BBBBBFFFFFDFGGGGGGGGGGGGHHHHHHHHHHHHGHHHHHHHHHHHHHHHHHHHHHHHHHHHHHHHHHHHHHHHHHHHFHHHHHHHHHFHHHGGFFGHHHHHHHHHGHHHHHHHHHHHHHHGEFFEHFHHHGHHHHGHHHHHHHHHHHHHHGHHHHHGGHHHHHHHHHGGGGGHHHHHHHHHHGHGHHHHHHHHHHDFHHHHHHHFHHHHHHHHHHHHHHHHHHHGGGHHHGGGGGGGGGFGGGGGGGG
@M05620:45:000000000-G6HP7:1:1101:14490:6340 1:N:0:118
AGATTACTGCAACAGTTCCCCCTGGACCTGGAAAAGTTTCTTGCCTGGCTTACAGAAGCTGAAACAACTGCCAATGTCCTACAGGATGCTACCCGTAAGGAAAGGCTCCTAGAAGACTCCAAGGGAGTAAAAGAGCTGATGAAACAATGGCAAGTAAGTCAGGCATTTCCGCTTTAGCACTCTTGTGGATCCAATTGAACAATTCTCAGCATTTGTACTTGTAACTGACAAGCCAGGGACAAAACAAAGAT
+
BBBBBFFFFFFFGGFGGGGGGGGGHHHHHHHHHHHHGHHHHHHHHHHHHHHHHHHHHHHHHHHHHHHHHHHHHHHHHHHHFHHHHHHHHHGHHHGGEFGHHHGGHHHHGHHHHHHHHHHHHHHGE?EEHFHHHGHHHHGHHGHHHHHHHHHHHGHHHHHHHHHHHHHHHHGGGGGHGHGHHHHHHGHGHHHHGFHHHHFFHHHHHHHFHHHHHHHHHHHHHGHGHHHHGHHHHGGGGGGGGGFGGGGGGGF
@M05620:45:000000000-G6HP7:1:1101:12474:6425 1:N:0:118
TACCTGTACTGGGGAAGCAATCGCCATTCCTACCCTAAAGATCGGAAGAGCACACGTCTGAACTCCAGTCACTCCGCGAAATCTCGTATGCCGTCTTCTGCTTGAAAAAAAAAAATGTTGTAATTGACCTGCTGTCTTATTGCCACGCTATTCAGGCCTTTCTGCTTTCCTACCCCTGTGCATCTAATTGATCCTTTTTCAGCCTTTGTTCTTTTCTCAGCCACCTCAGGGCCCACTCTCAGACCGTCCCC
+
A?AAAFDF3@@FAE1EEGGGGGGG0FFHDGFFGGFHBFFA1FGCFCEEFG01BABABCFFFFGFHHHFH1DHHHHG/EECE/@BFGFEGE@GEEEGFG2FFFGF>GGGHE/<>B>01111?<111?11?1?0?<111111>111=1-....<=0D0C./<00000;GH0000<.=:C.CF009C00000000;00;C09/F00/;C00;9CFG000;000/9---99/;/-AA@-A-///////;------
@M05620:45:000000000-G6HP7:1:1101:18760:6539 1:N:0:118
CATCCTGACCCTGAAGTACCCCGGCTTGATTTCTGACATTAGATCGGAAGAGCACACGTCTGAACTCCAGTCACTCCGCGAAATCTCGTATGCCGTCTTCTGCTTGAAAAAAAAAAAAGGTCAGCTGGGGGGCTTTCTTTGTGTAAGCAACGAGAAACCTGAACGAAGCATTTTTTAACTAAGTCCTGCTGAGTCATTCATGAGTTTTTAGCCGCCTTGCTTCTTCTGACAGACTCTCTACTCTCATGCCC
+
BBBBBFFBFFFFGGGGGGGGGGGCGEGEFGGHHGHGHHHHFHFHHHGGGGFGGHHGHFHHHGHHHFHHHHHHHFHHGGGGEGCHHFGHGEHHHHGEEHGFHHHFFHHHBGFDB@F/<>?/?>CCGFFE.>->DDFFFFFFFFFFFFFFFFF-ADF.;/AB.;BB..E.BFFFFFFF.BBBBFB/9FFFFFF/A9:B;FFBFFFF/B9/E.//9;@FF./;//:;BFFBBFBBFFFB:FFBFFFFFB/9BF/
@M05620:45:000000000-G6HP7:1:1101:25547:6581 1:N:0:118
CATCCTGACCCTGAAGTACCCGGCTTGATTTCTGACATTAGATCGGAAGAGCACACGTCTGAACTCCAGTCACTCCGCGAAATCTCGTATGCCGTCTTCTGCTTGAAAAAAAAAAAAAAACAAAAATGAACGAATTTATCAACCTTATCGTAAACAAGACACAGCACTACTCTCTATACCACAACAAAACTGGAATGAAATGAGTGAATGCGGTTTCTCAATAAATCACATATATAGCTCTGTGTACCGAC
+
CCCCCFFFFFFFGGGGGGGGGGGGGGGHHHHHHHHHHHHHHGHHHGGGGHHHHHHHGHHHGHHHHHHHHHHHHHHHGGGGGGHHHHHFGHHHHGGGHGHHHHHHHHHHHHGGGGG/</>>..>0.<.0000.<...000000/./0:00./...00.//////../.00/000000000000.9......00//000;0:000;0;00000.-.9.00000;00000000000000000000:00900..-
@M05620:45:000000000-G6HP7:1:1101:13183:6655 1:N:0:118
AGATTACTGCAACAGTTCCCCCTGGACCTGGAAAAGTTTCTTGCCTGGCTTACAGAAGCTGAAACAACTGCCAATGTCCTACAGGATGCTACCCGTAAGGAAAGGCTCCTAGAAGACTCCAAGGGAGTAAAAGAGCTGATGAAACAATGGCAAGTAAGTCAGGCATTTCCGCTTTAGCACTCTTGTGGATCCAATTGAACAATTCTCAGCATTTGTACTTGTAACTGACAAGCCAGGGACAAAACAAAGAT
+
AAAABFFFBBBBFGFBGGGGGGGGFGHHHHHHHHHHGHHHHHHHHHHHHHH3BBGGHHHHHHGHHGHHHHHHHHHHGHHHEFGHHEHHHHDFGHGE@EGGHHCFHHGHGHHHHHHHHHHHHFHGDEFEFFGHHGHHHHGHHHGGHGHHHGHGHGHFHHHHHHHHGHHHHHGGGGGHHHGHHHHHHHHGGHHHHHHHGFGGHHHHHHHGHHHHHHHHHGHHHHFHHHHHFHFGHGFGGGFGGFGFGGGGGGC
@M05620:45:000000000-G6HP7:1:1101:16379:6671 1:N:0:118
AGATTACTGCAACAGTTCCCCCTGGACCTGGAAAAGTTTCTTGCCTGGCTTACAGAAGCTGAAACAACTGCCAATGTCCTACAGGATGCTACCCGTAAGGAAAGGCTCCTAGAAGACTCCAAGGGAGTAAAAGAGCTGATGAAACAATGGCAAGTAAGTCAGGCATTTCCGCTTTAGCACTCTTGTGGATCCAATTGAACAATTCTCAGCATTTGTACTTGTAACTGACAAGCCAGGGACAAAACAAAGAT
+
A?BBBFFFFFDFGGGGGGGGGGGGHHHHHHHHHHHHHHHHHHHHHHHHHHHHHHHHHHHHHHHHHHHHHHHHHHHHHHHHHHHHHHHHHHFHHHGFGGHHHHHHHHHHGHHHHHHHHHHHHHDFEGFGHEGHHGHHHHGHH3FHHHGHHHHHHGHHHHHHHHHHHHHHHHGGGGGHHHHHHHHHHFHGHHHHGGHHHFHHHHHHHHHFHHGHHHHHHHHHHHHGHHHHGHGHHGGGGGGGGFC9FFGGFGF
@M05620:45:000000000-G6HP7:1:1101:6886:6680 1:N:0:118
CATCCTGACCCTGAAGTACCCGGCTTGATTTCTGACATTAGATCGGAAGAGCACACGTCTGAACTCCAGTCACTCCGCGAAATCTCGTATGCCGTCTTCTGCTTGAAAAAAAAAAAAAGAAAGATAGTTACAGCGTGAGTATGACTCTACGCACAGAAGAGGTCAGGAAAATAATTCGGTTTTTCGGGCCACGACTTTGGTCCTTTAGTCAGTGGTTGAGCTTTCCGCTCCCCGTGCTGCGCCGTTTTTTC
+
CCCCCFFFFFFFGGGGGFGGGGGGGGGHHHHHHGHHFHHHHFHHGGGFFHHHHHHHGHHHGHHHHHGHHHHHHHHHAEFGGGHHHHHGEHGHGGGGHGHHGHHHHHHHFHGGGGG>///.00101<11111111<....00000000000.-.-:/0000:.0/0//0/;/900000......./:-.--..---..00/.00:09000000;0/0;./0000009...-...-....00--9-9./..-/
@M05620:45:000000000-G6HP7:1:1101:21857:6715 1:N:0:118
AGATTACTGCAACAGTTCCCCCTGGACCTGGAAAAGTTTCTTGCCTGGCTTACAGAAGCTGAAACAACTGCCAATGTCCTACAGGATGCTACCCGTAAGGAAAGGCTCCTAGAAGACTCCAAGGGAGTAAAAGAGCTGATGAAACAATGGCAAGTAAGTCAGGCATTTCCGCTTTAGCACTCTTGTGGATCCAATTGAACAATTCTCAGCATTTGTACTTGTAACTGACAAGCCAGGGACAAAACAAAGAT
+
AA1A>1DFD1FDAGF3BGGG1AECCHGHHGCEFGFFHFFHD1F1GAGHAGH1ABF1AC1GG1B1FFHEGEEAAFGEA2AF2BFCBB1F01FDCGFE@?GBGB0FA>1FA@G11@@1>B>1111?E//?FEHF1/GBGC1FHB1>FFG<1<0FCFGG2G@GHFGF/GHHB</CFA/GDGHFGFDDF1<<F>1<F0=<D0000CDDD=<00<0C0CCHHGHFC00:0<00;CG.AEGFG....C/;:CFGGF9
@M05620:45:000000000-G6HP7:1:1101:11575:6777 1:N:0:118
ATCTCTATCTCCTAAAAACCTGTTTAGATTTGGAGATAGACCTTCAGGTTTTTCATCATTTTCTGCATGAATTATACATTGACCACGTTCCAGCGTGGTCAGTTTGCAGCATTCTGTTATTTTGTTTGACAGAGTGTCTTGTTGAGAACATATGTAGGACATGATTTTTTCCTGCAACAGGGAAAATAAAGTATAAGTTTTAAAGATTTATTCTTTAATAAAGGATCTCAAAGCCAGCTTTAGAAAAAGGA
+
BBBBBFFFFFFFGGGGFFEGGGHHHFFHHHHHHCHFHFHHHHHHHHHFHHHGGGGHHHHHHHHHHHHHHHHHHGHHHHHHHHHHFHGHHHHHGHGGDGHHFHHHHHHHHHHHGHHFHHHHHHHHHHHGFHHFHHHGHHHHHHHHFFEHHGHFHGHHHHEHHHHHHHHHHGHHHHH2FGHFHGFH/GGH1GHHHHHGGHHHHHFHGHGHHHHHHHHHHHHHGHB0CGHHHGFHHGHHHGHHHB0CGHFF?DF
@M05620:45:000000000-G6HP7:1:1101:11593:6779 1:N:0:118
ATCTCTATCTCCTAAAAACCTGTTTAGATTTGGAGATAGACCTTCAGGTTTTTCATCATTTTCTGCATGAATTATACATTGACCACGTTCCAGCGTGGTCAGTTTGCAGCATTCTGTTATTTTGTTTGACAGAGTGTCTTGTTGAGAACATATGTAGGACATGATTTTTTCCTGCAACAGGGAAAATAAAGTATAAGTTTTAAAGATTTATTCTTTAATAAAGGATCTCAAAGCCAGCTTTAGAAAAAGGA
+
CACBCFFFFFFFGGGGGGGGGGHHHHHHHHHHHHHHHHHHHHHHHHHHHHHGGHHHHHHHHIHHIHHHHHHHHHHHHHHHHHHHHHGHHHHHHHGGGGHHGHHHHHHGHHHHHHHHHHHHHHHHHHHHHHHHHHHHHHHHHHHHHHGHHHHHHHHHHHHHGHHHHHHHHGHHHHHHHHHHHGGHHHHHGHHHHHHHHHHHHHHHHHHHHHHHHHHHHHHHHHHHHHHHHHHHHHHHHGHHHHHHHGHHGGH
@M05620:45:000000000-G6HP7:1:1101:21395:6780 1:N:0:118
AGATTACTGCAACAGTTCCCCCTGGACCTGGAAAAGTTTCTTGCCTGGCTTACAGAAGCTGAAACAACTGCCAATGTCCTACAGGATGCTACCCGTAAGGAAAGGCTCCTAGAAGACTCCAAGGGAGTAAAAGAGCTGATGAAACAATGGCAAGTAAGTCAGGCATTTCCGCTTTAGCACTCTTGTGGATCCAATTGAACAATTCTCAGCATTTGTACTTGTAACTGACAAGCCAGGGACAAAACAAAGAT
+
BBBCCFFFFFFFGGGGGGGGGGGGHGHHHHHHGHHHGHHHHHHHHHHHHHHHHHHHHHHHHHHHHHHHHHHHHHHHHHHHHHHHHHHHHHHHHHGGGGHHHHHHHHHHGHHHHHHHHHHHHHHGGGGGHHHHHGHHHHHHHHHHHHHHHHHHHGHHHHHHHHHHHHHHHHGGGGGHHHHHHHHHHGHGGHHHHHHHHGHHHHHHHHHHHHHHHHHHHFHHHHHHHHHFHHHHHGGGGGGGEFFGGGGGGGG
@M05620:45:000000000-G6HP7:1:1101:9633:6844 1:N:0:118
TACCTGTACTGGGGAAGCAATCGCCATTCCTACCCTAAAGATCGGAAGAGCACACGTCTGAACTCCAGTCACTCCGCGAAATCTCGTATGCCGTCTTCTGCTTGAAAAAAAAAAAAAAAAATAATGTCATATAGTGTAACGTCTTATGTACAAGACATCGTTAACAACAGAACACCTTTACCGAGAAATTGTAGGTGAAACCTCATACAACTATTCCATCACATAAATAGGCTTGTCCATACTTATGCAGT
+
CDCDDFFFFFFFGGGGGGGGGGGGGGGHHHHHHHHHHHHHHHHHGGGGHHHHHHHGHHHGHHHHHHHHHHHHHHHGGGGGGHHHHHGGHHHHGFGHGHHHHHHHHHHHGGGGD><>/----.011111=1=111111111././<111111110///10.<...110..//0///</01110.9<-.0111:110101010./<0<110<0<<1<111110001011:10000:-.01111/111<1111:
@M05620:45:000000000-G6HP7:1:1101:15172:6846 1:N:0:118
ATCTCTATCTCCTAAAAACCTGTTTAGATTTGGAGATAGACCTTCAGGTTTTTCATCATTTTCTGCATGAATTATACATTGACCACGTTCCAGCGTGGTCAGTTTGCAGCATTCTGTTATTTTGTTTGACAGAGTGTCTTGTTGAGAACATATGTAGGACATGATTTTTTCCTGCAACAGGGAAAATAAAGTATAAGTTTTAAAGATTTATTCTTTAATAAAGGATCTCAAAGCCAGCTTTAGAAAAAGGA
+
AABBBFFFFFFFGGGGGGGGGGHHHHHHHHHHHHHHHHHHHHHHHHHHHHHGGHHHHHHHHHHHHHHHHHHHHHHHHHHHHHHHHHGHHHHHHHGGGGHHGHHHHHHHHHGHHHHHHHHHHHHHHHHHHHHHHHHHHHHHHHHHHHHHHHHHHHHHHHHHHHHGHHHHHGHHHHHHHHGHHGGHHHHHHGHGHHHHHHHHHHGHHHHHHHHHHHHHHHHHHFHHGHHHHHHHHHHHHGGHHHHHHHHHGGH
@M05620:45:000000000-G6HP7:1:1101:15156:6859 1:N:0:118
ATCTCTATCTCCTAAAAACCTGTTTAGATTTGGAGATAGACCTTCAGGTTTTTCATCATTTTCTGCATGAATTATACATTGACCACGTTCCAGCGTGGTCAGTTTGCAGCATTCTGTTATTTTGTTTGACAGAGTGTCTTGTTGAGAACATATGTAGGACATGATTTTTTCCTGCAACAGGGAAAATAAAGTATAAGTTTTAAAGATTTATTCTTTAATAAAGGATCTCAAAGCCAGCTTTAGAAAAAGGA
+
CCDDCFFFFFFFGGGGGGGGGGHHHHHHHHHHHHHHHHHHHHHHHHHHHHHGGHHHHHIHIHIIHHHHHHHHHHHHHHHHHHHHHHGHHHHHHHGGGGHHHHHHHHHHHHHHHHHHHHHHHHHHHHHHGHHHHHHHHHHHHHHHHHHHHHHHHHHHHHHHHHHHHHHHHGHHHHHHHHHHHGGHHHHHHHHHGGHHHHHHHGHHHHHHHHHHHHHHHHHGHHHHHHHHHHHHHHHHHGHHHHHHHHHHGGH
@M05620:45:000000000-G6HP7:1:1101:6510:6862 1:N:0:118
ATCTCTATCTCCTAAAAACCTGTTTAGATTTGGAGATAGACCTTCAGGTTTTTCATCATTTTCTGCATGAATTATACATTGACCACGTTCCAGCGTGGTCAGTTTGCAGCATTCTGTTATTTTGTTTGACAGAGTGTCTTGTTGAGAACATATGTAGGACATGATTTTTTCCTGCAACAGGGAAAATAAAGTATAAGTTTTAAAGATTTATTCTTTAATAAAGGATCTCAAAGCCAGCTTTAGAAAAAGGA
+
BCCCCFFFFFFFGGGGGGGGGGHHHHHHHHHHHHHGHHHHHHHHHHHHHHHGGHHHHHHHIHHHHHHHHGHHHHHHHHHHHHHHHHGHHHHHHHGGGGHHGHHHHHHHHHGHHHHHHHHHHHHHHHHHHHHHGGGHGHHHHHHHHHHHHHHHHHHHHGHHHHHHHHHHHGHFHHGHHHHHHGGHHGHHHHHHHHHHHHHHHHHHHHHHHHHHHHHHHHHHHHHHHHHHHGHHHHHHHGFHHHGFGHHHGGH
@M05620:45:000000000-G6HP7:1:1101:6487:6879 1:N:0:118
ATCTCTATCTCCTAAAAACCTGTTTAGATTTGGAGATAGACCTTCAGGTTTTTCATCATTTTCTGCATGAATTATACATTGACCACGTTCCAGCGTGGTCAGTTTGCAGCATTCTGTTATTTTGTTTGACAGAGTGTCTTGTTGAGAACATATGTAGGACATGATTTTTTCCTGCAACAGGGAAAATAAAGTATAAGTTTTAAAGATTTATTCTTTAATAAAGGATCTCAAAGCCAGCTTTAGAAAAAGGA
+
BBBBBFFFFFFFGGGGGGGGGGHHHHGHHHHHHHHFHHHHHHHHHHHHHHHGGHHHHHHHHHHHHHHHHGGHHHHHHHHHHHHHGHGHHHHHHHGGGGHHHHHHHHHHHHHHHHHHHHHHHHHHHHHHFHHHGHHHHHHHHHHHHHHHHHHHHHHHHHHHHHHHHHHHHGHHHHHHGHHHHGGHHGGHGHHHHHHHHHHHHHHHHHHHHHHHHHHHHGHHFHHHHHHHHHHGHHHHHGHHHHHGHCGHGGH
@M05620:45:000000000-G6HP7:1:1101:25911:6938 1:N:0:118
ATCTCTATCTCCTAAAAACCTGTTTAGATTTGGAGATAGACCTTCAGGTTTTTCATCATTTTCTGCATGAATTATACATTGACCACGTTCCAGCGTGGTCAGTTTGCAGCATTCTGTTATTTTGTTTGACAGAGTGTCTTGTTGAGAACATATGTAGGACATGATTTTTTCCTGCAACAGGGAAAATAAAGTATAAGTTTTAAAGATTTATTCTTTAATAAAGGATCTCAAAGCCAGCTTTAGAAAAAGGA
+
DDDDDFFFFFFFGGGGGGGGGGHHHHHHHHHHHHHHHHHHHHHHHHHHHHHGGHHHHIHHHHIIIHHHHHHHHHHHHHHHHHHHHHGHHHHHHHGGGGHHHHHHHHHHHHHHHHHHHHHHHHHHHHHHGHHHHHHHHHHHHHHHHHHHHHHHHHHHHHHHHHHHHHHHHGHHHHHHHHHHHGGHHHHHHHHHHHHHHHHHHHHHHHHHHHHHHHHHHHHHHGHHHHHHHHHHHHHHHGHHHHHHGHHHGGH
@M05620:45:000000000-G6HP7:1:1101:25893:6950 1:N:0:118
ATCTCTATCTCCTAAAAACCTGTTTAGATTTGGAGATAGACCTTCAGGTTTTTCATCATTTTCTGCATGAATTATACATTGACCACGTTCCAGCGTGGTCAGTTTGCAGCATTCTGTTATTTTGTTTGACAGAGTGTCTTGTTGAGAACATATGTAGGACATGATTTTTTCCTGCAACAGGGAAAATAAAGTATAAGTTTTAAAGATTTATTCTTTAATAAAGGATCTCAAAGCCAGCTTTAGAAAAAGGA
+
A?AAAFFFFFFFGGGGGFGGGGHHHHFGHHGFBGHHGFFFHHHHHHGGHHHGGHHHHGHHHHHHHHHHGHHHHHHHHHHFHHHHHHGHHHHHBGGGFGHHHHHHHHHHHHFHHHHHHFHHHHHHHHHHHHHHGHHHHHHHHHHHGHGFHHHHHHGHHHHHHHHHGHHHHGHHHHGGHHHHHGAGHHHFHGHGGHHGHHHHGFHEHFHHHFHHHGHHGHHHGGHEHHHGHFHFHHHFHGHHHHGHHHHGDDG
@M05620:45:000000000-G6HP7:1:1101:17719:6973 1:N:0:118
ATCTCTATCTCCTAAAAACCTGTTTAGATTTGGAGATAGACCTTCAGGTTTTTCATCATTTTCTGCATGAATTATACATTGACCACGTTCCAGCGTGGTCAGTTTGCAGCATTCTGTTATTTTGTTTGACAGAGTGTCTTGTTGAGAACATATGTAGGACATGATTTTTTCCTGCAACAGGGAAAATAAAGTATAAGTTTTAAAGATTTATTCTTTAATAAAGGATCTCAAAGCCAGCTTTAGAAAAAGGA
+
CCCCCFFFFFFFGGGGGGGGGGHHHHHHHHHHHHHHHHHHHHHHHHHHHHHGGHHHHHIHHHHIHHHHHHHHHHHHHHHHHGHHHHGHHHHHHHGGGGHHHHHHHHHHHHHHHHHHHHHHHHHHHHHHGHGHHHHHHHHHHHHHHHHHHHHHHHHFHHHHHHHHHHHHHGHHHHHHHHHHHGGHHHHHGHHHHGHHHHHHHHGHHHHHHHHHHHHHHHHHHHHHHHHHHHHHHGGHHGHHHHFFGHHHGGH
@M05620:45:000000000-G6HP7:1:1101:25225:7097 1:N:0:118
AGATTACTGCAACAGTTCCCCCTGGACCTGGAAAAGTTTCTTGCCTGGCTTACAGAAGCTGAAACAACTGCCAATGTCCTACAGGATGCTACCCGTAAGGAAAGGCTCCTAGAAGACTCCAAGGGAGTAAAAGAGCTGATGAAACAATGGCAAGTAAGTCAGGCATTTCCGCTTTAGCACTCTTGTGGATCCAATTGAACAATTCTCAGCATTTGTACTTGTAACTGACAAGCCAGGGACAAAACAAAGAT
+
AA1AAFFFFF1DEGGGGGGGGGGGHHHHHHHHHHHHHHHHHHHHHHHHHHHHHHHHHHHHHGHHHHHHHHHHHHHHHHHHHHHHHHHHHHFHHHGGGGHHHGHHHHHHGHHHHHHHHHHHHFHGGEGEHFHHHGHHHHGHHHHHHHHHHHHHHGHHHHHHHHHHHHHHHGGGGGGHHHHHHHHHHFHGHHHHHHHHHFFFGHHGHGFHGGHFFHHHHHHGHFHHHHGBGHHHHGGGGGGGGGGGGGGGGGF
@M05620:45:000000000-G6HP7:1:1101:8344:7098 1:N:0:118
CATCCTGACCCTGAAGTACCCGGCTTGATTTCTGACATTAGATCGGAAGAGCACACGTCTGAACTCCAGTCACTCCGCGAAATCTCGTATGCCGTCTTCTGCTTGAAAAAAAAAAAAAAAATAAAAAAAAAATAAAAAAGAGATAAATCATATATCTAAAAATACAAATAAATATAATTGGAATGATAGAAATTATTGATGTAAGGTATCAGCATGATTAGATTTATGGTATGAATGAGAGGTGGAGTAAA
+
CCCCBFFFFFFFGGGGGGGGGGGGGGGHHHHHHHHHGHHHHHHHHGGGGFHHHHHHGHHHGHGHHHHHHHHHHHHHGGGGGGHGGHHGGHHHHGGGHGHHHHHHHHHHFHGGGGC///---.00000---:-.00000-..//900000000000;00000:.////////://////////////////////9/////;/////9//:////;9//////;//////9//9//9/////.;....:///
@M05620:45:000000000-G6HP7:1:1101:25220:7115 1:N:0:118
AGATTACTGCAACAGTTCCCCCTGGACCTGGAAAAGTTTCTTGCCTGGCTTACAGAAGCTGAAACAACTGCCAATGTCCTACAGGATGCTACCCGTAAGGAAAGGCTCCTAGAAGACTCCAAGGGAGTAAAAGAGCTGATGAAACAATGGCAAGTAAGTCAGGCATTTCCGCTTTAGCACTCTTGTGGATCCAATTGAACAATTCTCAGCATTTGTACTTGTAACTGACAAGCCAGGGACAAAACAAAGAT
+
CCCCCFFFFFFFGGGGGGGGGGGGHHHHHHHHHHHHHHHHHHHHHHHHHHHHHHHHHHHHHHHHHHHHHHHHHHHHHHHHHHHHHHHHHHHHHHGGGGHHHHHHHHHHGHHHHHHHHHHHHHHGGHGGHHHHHGHHHHHHHHHHHHHHHHHHHGHHHHHHHHHHHHHHHHGGGGGHFHHHHHHHHHHGHHHHHHHHHHHHHHHHHHHHHHHHHHHHHHHHHHHHHHHHHHHHHGGGGGGGGGGGGGGGGGF
@M05620:45:000000000-G6HP7:1:1101:14448:7167 1:N:0:118
AGATTACTGCAACAGTTCCCCCTGGACCTGGAAAAGTTTCTTGCCTGGCTTACAGAAGCTGAAACAACTGCCAATGTCCTACAGGATGCTACCCGTAAGGAAAGGCTCCTAGAAGACTCCAAGGGAGTAAAAGAGCTGATGAAACAATGGCAAGTAAGTCAGGCATTTCCGCTTTAGCACTCTTGTGGATCCAATTGAACAATTCTCAGCATTTGTACTTGTAACTGACAAGCCAGGGACAAAACAAAGAT
+
BBBBBFFFFFFFGGGGGGGGGGGGHHHHHHHHHHHHHHHHHHHHHHHHHHHHHHHHHHHHHHHHHHHHHHHHHHHHHHHHHHHHHHHHHHHHHHGGGGGHHHGHHHHHGHHHHHHHHHHHHHHGEFFEHHHHHGHHHHHHHHHHHHHHHHHHHGHHHHHHHHHHHHHHHHGGGGGHHHHHHHHHHHHGHHHHGCGHHGFFHHHHHHHHHHHHHHHHHHHHHHHHHHHHGHHHHGGGGGGGGGGGGGGGGGG
@M05620:45:000000000-G6HP7:1:1101:7597:7181 1:N:0:118
AGATTACTGCAACAGTTCCCCCTGGACCTGGAAAAGTTTCTTGCCTGGCTTACAGAAGCTGAAACAACTGCCAATGTCCTACAGGATGCTACCCGTAAGGAAAGGCTCCTAGAAGACTCCAAGGGAGTAAAAGAGCTGATGAAACAATGGCAAGTAAGTCAGGCATTTCCGCTTTAGCACTCTTGTGGATCCAATTGAACAATTCTCAGCATTTGTACTTGTAACTGACAAGCCAGGGACAAAACAAAGAT
+
ABAAAFFFFFFFFGGGGGGGGGGGHHHHHGHHHFHHHHHHHHHHHHHHHHHHHHHHHHHHHGHHHHHHHHHHHHHHHHHHHHHHHGHHHHHHHHGGGGHHHHHHHHHHGHHHHFHHHHHFGFHGGEGEHHHHHEGFHHGHHBFGHHHHHGHHHGHHHHGHHHHHHHHHHGGGGGGHFHHHHGHHHFCDHHHHHGHHHDFFBGGHHHHFHHHHFHHHHHHGHHHHHHHFGHFHHGGGGBFGAFFGGFGGGGG
@M05620:45:000000000-G6HP7:1:1101:7612:7193 1:N:0:118
AGATTACTGCAACAGTTCCCCCTGGACCTGGAAAAGTTTCTTGCCTGGCTTACAGAAGCTGAAACAACTGCCAATGTCCTACAGGATGCTACCCGTAAGGAAAGGCTCCTAGAAGACTCCAAGGGAGTAAAAGAGCTGATGAAACAATGGCAAGTAAGTCAGGCATTTCCGCTTTAGCACTCTTGTGGATCCAATTGAACAATTCTCAGCATTTGTACTTGTAACTGACAAGCCAGGGACAAAACAAAGAT
+
CCCCCFFFFFFFGGGGGGGGGGGGHHHHHHHHHHHHFGHHHHHHHHHHHHHHHHHHHHHHHHHHHHHHHHHHHHHHHHHHHHGHHHFFGHFHHHGFFFHHGGFGHHHHGHHHHHHHHHHHHHHGGEGFFGHHHFHHHHFHH3DGGHHHFHHGHGHHHHGGGHFHHHHHHHGGGGGHHGHHHFHHHDCEHHGHFGHHH0DGGFHHHHHHHHGFGHHHHHHFHHHFHHHFHHHHHGGGGGGGE?BFGGGGFFC
@M05620:45:000000000-G6HP7:1:1101:21354:7242 1:N:0:118
TACCTGTACTGGGGAAGCAATCGCCATTCCTACCCTAAAGATCGGAAGAGCACACGTCTGAACTCCAGTCACTCCGCGAAATCTCGTATGCCGTCTTCTGCTTGAAAAAAAAAAACCAAAAACCCTGCATTCTACCATCCGCATCCCTCATAAACTCCAATCGACTCTCACTTACATACTGCTAAGCTCCCACCACCTCTCCTCCATCACTCCCTTCTCACTCCATCCGTACGCCTACCATCTATCCCCCC
+
CCCCCFFFFFFFGGGGGGGGGGGGGGGHHHHHHHHHHHHHHHHHGGGGHHHHHHHGHHHGGHHHHHHHHHHHHHHGGGGGGHHHHHGGHHHHGGGHGHHHHHHGHGHHFGGCGC<??////?//?00.011111=111<<..-.-/.0/.00;0;0:0000/..-..0000000000000900000/900./.......CB/0///000000/./0;00000;/00;:...9-.9../900:0000;0..-
@M05620:45:000000000-G6HP7:1:1101:25490:7248 1:N:0:118
ATCTCTATCTCCTAAAAACCTGTTTAGATTTGGAGATAGACCTTCAGGTTTTTCATCATTTTCTGCATGAATTATACATTGACCACGTTCCAGCGTGGTCAGTTTGCAGCATTCTGTTATTTTGTTTGACAGAGTGTCTTGTTGAGAACATATGTAGGACATGATTTTTTCCTGCAACAGGGAAAATAAAGTATAAGTTTTAAAGATTTATTCTTTAATAAAGGATCTCAAAGCCAGCTTTAGAAAAAGGA
+
CCCCCFFFFFFFGGGGGGGGGGHHHHHHHHHHHGHHHHHGHHHHHHHHHHHGGHHHHHHHHHHHHHHHHHHHHHHHHHHHHFHHGHGHHHHHHHGGGGHHHHHHHHHHHHHHHHHHHHHHHHHHHHHHHHHHHHHHHHHHHHHHHHHHHHGHHHHHHHHHHHHHHHHHHGHHHHGHHHHHHGGHGGGGFHHHHHHHHHHHHHHHHHHHHHHHHHHHHHHFHHHHGHHHHHHGHHHHHGHHHHGHHHHGGGH
@M05620:45:000000000-G6HP7:1:1101:9585:7303 1:N:0:118
CATCCTGACCCTGAAGTACCCGGCTTGATTCTGACATTAGATCGGAAGAGCACACGTCTGAACTCCAGTCACTCCGCGAAATCTCGTATGCCGTCTTCTGCTTGAAAAAAAAAAAAACAAAAAATAGAATAAAGTAAGAGGATTTGAGCTATAATATAGAAAACAGCGACATGCTAAAGGATAAGCGAGGAGTGAATGTAGATAGCGACAGTAATAACAATTATATAGGAATGCATGTGATATACTGGTGT
+
BBBBBFFFFFFFGGGGGGGGGEGG2FAFDH5GA5AGAF5DGGFFAEAAHHHHHHHE1FGC5AGEHE33DDEGBGC>E>/E?1@GHF?1GFFFE>>GF4GE4F330?GHFGGGGD<></?.00.-0111<00<000<0000../0000.000000;000000://./.----.00000000/00990-.---.../;//:///;/9/-----/////://9/////9//////9//:////99://////.:
@M05620:45:000000000-G6HP7:1:1101:4883:7304 1:N:0:118
TACCTGTACTGGGGAAGAGCACACGTCTGAACTCCAGTCACTCCGCGAAATCTCGTATGCCGTCTTCTGCTTGAAAAAAAAAAAAGAAAAAAAGAGGATGTTGAAAATAAAATAAGATTGAAGTGAGATCAAAGGAATCTATGTGTAGATAATTATATGTCGCCAGTATATGAAGGAATACGTTTGAGATGGAGGCGAGTAATGTTGGAAGATAGAATTGGATGATAATTGTCGAAGACACTGTATACTAT
+
BBCCBFFFFFFFGGCEGGGGGGHHEBGHFFFGHHHHHHHHHHHHEEEAEEHFHHGFGHHHGGFGHGHHHHHHHGGFHHGGGGE////03B?/>//2/022?2221111111111111111111111111<11110</000000=00000000000<0=000....::000000000./000.://90..000//..----.00:000.00/.900000;009;0000000000.....///09:000000:
@M05620:45:000000000-G6HP7:1:1101:5406:7314 1:N:0:118
CATCCTGACCCTGAAGTACCCGGCTTGATTTCTGACATTAGATCGGAAGAGCACACGTCTGAACTCCAGTCACTCCGCGAAATCTCGTATGCCGTCTTCTGCTTGAAAAAAAAAAAAATAAAAGTAATCATAGACTATAATACACACCATATGTATATGATATCACAGGATTAAGCCTCATTGCCCGCCTTATACCTATAAGCCATAAATGTTGTACTGTGCCTCCGCGCTGCGAGTGCTACTGGCCCTCT
+
CCCCCFFFFFFFGGGGGGGGGGGGGGGHHHHHHCHHHHHHHGHHHGGFEHHHHHHHGHHHGHGHGHHHHHHHHGHGGGGGGGHHHHHGEHHHHGGGHGHHGHHHHHHHHHFGGDG<>>0111>11111111111<1<<10000000...0<00000:000000000<0..0;0000////900000.--..00000000;000//00000////:;///9/////...---;.-:--.///////...../
@M05620:45:000000000-G6HP7:1:1101:16149:7320 1:N:0:118
AGATTACTGCAACAGTTCCCCCTGGACCTGGAAAAGTTTCTTGCCTGGCTTACAGAAGCTGAAACAACTGCCAATGTCCTACAGGATGCTACCCGTAAGGAAAGGCTCCTAGAAGACTCCAAGGGAGTAAAAGAGCTGATGAAACAATGGCAAGTAAGTCAGGCATTTCCGCTTTAGCACTCTTGTGGATCCAATTGAACAATTCTCAGCATTTGTACTTGTAACTGACAAGCCAGGGACAAAACAAAGAT
+
BBBBBFFFFF4FGGGGGGGGGGGGHHHHHHHHHHHHHHHHHHHHHHHHHHHHHHHHHHHHHHHHHHHHHHHHHHHHHHHHGHHHHHHHHHGHHHGGEEGGGHEGHHHHGHHHHHHHHHHHHHHGEFFFHFHHHGHHHHHHHHHHHHHHHHHHHGHHHHHHHHHHHHHHHHGGGGGHHHHHHHHHHGHGHHHHHHHHHDFFHHHHHHHHHHHHHHHHHHHHHGHHHHHHHHHHHGGGGGGGGGFFGGGGGGF
@M05620:45:000000000-G6HP7:1:1101:4888:7321 1:N:0:118
TACCTGTACTGGGGAAGAGCACACGTCTGAACTCCAGTCACTCCGCGAAATCTCGTATGCCGTCTTCTGCTTGAAAAAAAAAAAAAATCTCATTGTACTTAGCTAGTCGTAATTTGATGTTTATTTTTACTTGTGGTTTTACATTTAACATGCAATTGGGAAAATGTTTTTGTCTATTCTGAGTCGTATCTATTTATCTCTCATTATCTATTGTTCTGTAGTTAGAGTTTTGTTTGTATATTTGTATTTGT
+
AAAAAFFFFF@FGC1ECGCFGGHHEHHHGBGGHHHHGHHHHHHH/FEE?EEFHG0FGHGHFGGGHGHHEGHH1FHHHH?E@EE><</012122222222221112111</0?<111111111111111.111111.<.0.1<000000000/<00000/.././00000/.-:;;0000000000-9./.00000000000000;09000;;00000000///////////---9/9////;//////;//
@M05620:45:000000000-G6HP7:1:1101:9961:7321 1:N:0:118
TACCTGTACTGGGGAAGCAATCGCCATTCCTACCCTAAAGATCGGAAGAGCACACGTCTGAACTCCAGTCACTCCGCGAAATCTCGTATGCCGTCTTCTGCTTGAAAAAAAAAAAAATATCTTTTTTTATCTATATACTTTTTGTTAATCTCCGTCGTGACTTACGTAAGCCTGCCTCATTTCATCTCACTTCTAAGATTTATATACGCAGTGTGAACTACAATCTATCACCTATTGTATTAGCCCATTTC
+
DDDDDFFFFFFFGGGGGGGGGGGGGGGHHHHHHHHHHHHHHHHHGGGGHHHHHHHGHHHGHHHHHHHHHHHHHHHGGGGGGHHHHHGGHHHHGFGHGHHHHHHCCGHHGGGGF/<//0?11111<1--.000=<000<00000-//0000;00...:;:/;:000.;0..:00.:.000000000000000;0000::000000000.:.-:0:00:000000:0:00000;0;000000000:0:./000
@M05620:45:000000000-G6HP7:1:1101:16373:7338 1:N:0:118
AGATTACTGCAACAGTTCCCCCTGGACCTGGAAAAGTTTCTTGCCTGGCTTACAGAAGCTGAAACAACTGCCAATGTCCTACAGGATGCTACCCGTAAGGAAAGGCTCCTAGAAGACTCCAAGGGAGTAAAAGAGCTGATGAAACAATGGCAAGTAAGTCAGGCATTTCCGCTTTAGCACTCTTGTGGATCCAATTGAACAATTCTCAGCATTTGTACTTGTAACTGACAAGCCAGGGACAAAACAAAGAT
+
BABBBFFFFFDFGGGGGGGGGGGGGHHHHHFHHHHHGHHHHHHHHHHHHHHHHHHHHHHHHHHHHHHHHHHHHHHHHHHHHHHHHHHHHHGHHHGFCGHHGHHHFHHHGHHHHHHFHHHEHHBFEGFFHFHHHGHHHHGHHBFHHHHHHHHHHGHHHHHHHGHHHHHHHHGGGGGHHHHHHHHHHGHGHHHHHHHFHGHHHHHHHHHHHHGHHHHHHHHHFGHHHHHFHHHHGGGGGGEFGGGGGGGGGGC
@M05620:45:000000000-G6HP7:1:1101:5233:7401 1:N:0:118
ATCTCTATCTCCTAAAAACCTGTTTAGATTTGGAGATAGACCTTCAGGTTTTTCATCATTTTCTGCATGAATTATACATTGACCACGTTCCAGCGTGGTCAGTTTGCAGCATTCTGTTATTTTGTTTGACAGAGTGTCTTGTTGAGAACATATGTAGGACATGATTTTTTCCTGCAACAGGGAAAATAAAGTATAAGTTTTAAAGATTTATTCTTTAATAAAGGATCTCAAAGCCAGCTTTAGAAAAAGGA
+
BAAABFFFFFFFGGGGFGGGGGGHHHHHHHHHHFHFGHHHHHHHGHHHHHHGGGHFGHHHHHHHHFHHHGHHHHHGHHGHHGFFHHGGHHHHHCEBEFHGFGHHHHFHGBGHGGHHHHFHHHHHHHHHEFEGFHHGGHHHHHHHBGGHHHHHHHG?GHGFGFGGGHHHHCHHHHGHHHHGFFFFGFGGGEGGHHHHGFGHHHGHGDGHHFHHHHHHHFHGFBHFHHCG<DFEG<CBCEFHHHHCGFHAFC;
@M05620:45:000000000-G6HP7:1:1101:5241:7417 1:N:0:118
ATCTCTATCTCCTAAAAACCTGTTTAGATTTGGAGATAGACCTTCAGGTTTTTCATCATTTTCTGCATGAATTATACATTGACCACGTTCCAGCGTGGTCAGTTTGCAGCATTCTGTTATTTTGTTTGACAGAGTGTCTTGTTGAGAACATATGTAGGACATGATTTTTTCCTGCAACAGGGAAAATAAAGTATAAGTTTTAAAGATTTATTCTTTAATAAAGGATCTCAAAGCCAGCTTTAGAAAAAGGA
+
DCCCCFFFFFFFGGGGGGGGGGHHHHHHHHHHHHHHHHHHHHHHHHHHHHHGGHHHHHHHHHHIIHHHHHFHHHHHHGHHHHHHHHGHHHHHHHGGGGHHHHHHHHHHHHHHHHHHHHHHHHHHHHHHGHHHHHHHHHHHHHHHHHHHHHHHHHHHHHHHGHHHHHHHHGHHHHGHHHHHHGGHHHHHHFHHGHHGHGGHHGHHHHHHHHHHHHHHHEHHHHHHHHHHGHHGHHHHHGHHHHHHHHHHGGG
@M05620:45:000000000-G6HP7:1:1101:27138:7463 1:N:0:118
CATCCTGACCCTGAAGTACCCCGGCTTGATTTCTGACATTAGATCGGAAGAGCACACGTCTGAACTCCAGTCACTCCGCGAAATCTCGTATGCCGTCTTCTGCTTGAAAAACAAAAAACACAATCCCCGATTTCCTCTCACCATTCGTTAATAAATACTATAAACCCAACGAGAGTTACACACATGAATTAATCGGACAAACTTTTGCATAATGCCGCATGTTAGCACTTTGTGATATGACTTGTGTTCAG
+
BAABAFDFFFFFGFGGGGGGGGGGGGGGHHHGFGFFHHHHGHHHHHGEEEHHHHHHHGHHGGHHHHFHCGHHFHGHHGGGEEGHHHHHGGHHHHGGGHGHHHHHHHHG3GG/?/F0?///B//222@/////?1<1?101?011>1<<<..11<1<11<000000/..<<....-/;000:0..:00000;0;0.9.-9./.0000000;000000-9-;./////////;//.////////9///./;//
@M05620:45:000000000-G6HP7:1:1101:14058:7469 1:N:0:118
AGATTACTGCAACAGTTCCCCCTGGACCTGGAAAAGTTTCTTGCCTGGCTTACAGAAGCTGAAACAACTGCCAATGTCCTACAGGATGCTACCCGTAAGGAAAGGCTCCTAGAAGACTCCAAGGGAGTAAAAGAGCTGATGAAACAATGGCAAGTAAGTCAGGCATTTCCGCTTTAGCACTCTTGTGGATCCAATTGAACAATTCTCAGCATTTGTACTTGTAACTGACAAGCCAGGGACAAAACAAAGAT
+
>>1>AFFFFF1BGGFGGGGGGGGGHHHHGHHHHGHHHHHHHHHHHHHHHHHGHGHHHGHHHHHHHHHHHHHHHHHHHHHHHGHHHGHHHHHHHHGGEGHGFGFGHHHHGHHHHHHGHHHHHHHGE?EEHFHHHGHHHHGHHHFHHHHHHHHHHGHGHHHGGHCFGHHHHHGGGGGGGHHHHHHHHHFCHHHHHFHHGGGFGFHHHHGHHHHHHHHHFCHHHHHHHHHHFHHGHGGGEGGGGEBFFEEFGGG
@M05620:45:000000000-G6HP7:1:1101:10330:7474 1:N:0:118
AGATTACTGCAACAGTTCCCCCTGGACCTGGAAAAGTTTCTTGCCTGGCTTACAGAAGCTGAAACAACTGCCAATGTCCTACAGGATGCTACCCGTAAGGAAAGGCTCCTAGAAGACTCCAAGGGAGTAAAAGAGCTGATGAAACAATGGCAAGTAAGTCAGGCATTTCCGCTTTAGCACTCTTGTGGATCCAATTGAACAATTCTCAGCATTTGTACTTGTAACTGACAAGCCAGGGACAAAACAAAGAT
+
BABBBFFFFFDFGGGGGGGGGGGGHHHHHHCHHHHHHHHHHHHHHHHHHHHHHHHHHHHHHHHHHHHHHHHHHHHHHHHHHHHHHHHHHHFHHHGGGGHHHHEGHHHHGHHHHHFHHHHHHHHGGHGGHHHHHGHHHHHHHGHHHHHHHHHHHGHHHHHHHHHHHHHHHHGGGGGHGHHHHHHHHHHGHHHHHCHHHHHGHHHHHHHHHHHHHHHHHGHHHHHHHHHHFHHHHGGGGGGGFGFGGGGGFFF
@M05620:45:000000000-G6HP7:1:1101:14059:7490 1:N:0:118
AGATTACTGCAACAGTTCCCCCTGGACCTGGAAAAGTTTCTTGCCTGGCTTACAGAAGCTGAAACAACTGCCAATGTCCTACAGGATGCTACCCGTAAGGAAAGGCTCCTAGAAGACTCCAAGGGAGTAAAAGAGCTGATGAAACAATGGCAAGTAAGTCAGGCATTTCCGCTTTAGCACTCTTGTGGATCCAATTGAACAATTCTCAGCATTTGTACTTGTAACTGACAAGCCAGGGACAAAACAAAGAT
+
AAAAAFFFFFDFGGFGGGGGGGGGHGHHHHHHHHHHHHHHHHHHHHHHHHHHHHHHHHGHHGHHHHHHHHHHHHHHHHHHHHHHHHHHHHHHHHGGGGGGGH?GHHHHGHHHHHHGHHHHHHHGEFEEHHHHHGHGHHHHHHHHHHHHHFHHHGHHHHHHHHHHHHHHHHGGGGGHHHGHHHHHHGFGHHHHHBGHHHHFHHHHHHHHHHHHHHHHHHHHHGFHHHHHFHHHHGGGGGGGGGGGGGGGGGG
@M05620:45:000000000-G6HP7:1:1101:18709:7532 1:N:0:118
ATCTCTATCTCCTAAAAACCTGTTTAGATTTGGAGATAGACCTTCAGGTTTTTCATCATTTTCTGCATGAATTATACATTGACCACGTTCCAGCGTGGTCAGTTTGCAGCATTCTGTTATTTTGTTTGACAGAGTGTCTTGTTGAGAACATATGTAGGACATGATTTTTTCCTGCAACAGGGAAAATAAAGTATAAGTTTTAAAGATTTATTCTTTAATAAAGGATCTCAAAGCCAGCTTTAGAAAAAGGA
+
BABBBFFFFFFFGGGGGGGGGGHHHHHHHHHHHHHHHDHHHHHHHGHHHHHGGHHHHHHHHHHHHHHGHHHHHHHHHHHHHGHHHHGHHHHHHHGFGGHHGHHHHHHHHHHHHHHHHHHHHHHHHHHHHGHHHHHHHHHHHHHHHHHHHHHGHHHHHHHHHHHHHHHHHGHHHHHHHHHHHGGHHHHHHGHHHHHHHHHHHHGHHHHHHHHHHHHHHHHHHFHHHHHHHHHHHHHHHGHHHHFFHHGHGGH
@M05620:45:000000000-G6HP7:1:1101:22483:7556 1:N:0:118
ATCTCTATCTCCTAAAAACCTGTTTAGATTTGGAGATAGACCTTCAGGTTTTTCATCATTTTCTGCATGAATTATACATTGACCACGTTCCAGCGTGGTCAGTTTGCAGCATTCTGTTATTTTGTTTGACAGAGTGTCTTGTTGAGAACATATGTAGGACATGATTTTTTCCTGCAACAGGGAAAATAAAGTATAAGTTTTAAAGATTTATTCTTTAATAAAGGATCTCAAAGCCAGCTTTAGAAAAAGGA
+
DCCDDFFFFFFFGGGGGGGGGGHHHHHHHHHHHHHHHHHHHHHHHHHHHHHGGHHHHIHHHHIIHHHHHHHHHHHHHHHHHHHHHHGHHHHHHHGGGGHHHHHHHHHHHHHHHHHHHHHHHHHHHHHHHHHHHHGHHHHHHHHHHHHHHHHHHHHHHHHHHHHHHHHHHGHHHHHHHHHHHGGHHHHHGHHHHHHHHHHHHHHHHHHHHHHHHHHHHHHHHHHHHHGHHHHHHHHHHGHHHHGHHHHHGGH
@M05620:45:000000000-G6HP7:1:1101:13380:7572 1:N:0:118
AGATTACTGCAACAGTTCCCCCTGGACCCGGAAAAGTTTCTTGCCTGGCTTACAGAAGCTGAAACAACTGCCAATGTCCTACAGGATGCTACCCGTAAGGAAAGGCTCCTAGAAGACTCCAAGGGAGTAAAAGAGCTGATGAAACAATGGCAAGTAAGTCAGGCATTTCCGCTTTAGCACTCTTGTGGATCCAATTGAACAATTCTCAGCATTTGTACTTGTAACTGACAAGCCAGGGACAAAACAAAGAT
+
>A>ABFFFFFB@FGGFGGGGGGGGHHHHGGGEGGHHGGHHHHHHHHHHHHHABFGFGHHHHHHGHHHHHHHHFBFHHHHHGHHHGGHHHHHHHHGGGDGFGHHHHHHHGHHHHHHHHHHHHHFFFGGGHHHBBFHHHHFGHHHHHHHHHHHHGGHHHHHHHHGFEHHHHHGGGGGFDHHHHHHHHGHGGHHHG0DGHHGGHGHHHHHHGHGHHHHHHFHFHGHFHGGBFGGGGGGGGGGFGFGGGGEFGGG
@M05620:45:000000000-G6HP7:1:1101:13398:7578 1:N:0:118
AGATTACTGCAACAGTTCCCCCTGGACCCGGAAAAGTTTCTTGCCTGGCTTACAGAAGCTGAAACAACTGCCAATGTCCTACAGGATGCTACCCGTAAGGAAAGGCTCCTAGAAGACTCCAAGGGAGTAAAAGAGCTGATGAAACAATGGCAAGTAAGTCAGGCATTTCCGCTTTAGCACTCTTGTGGATCCAATTGAACAATTCTCAGCATTTGTACTTGTAACTGACAAGCCAGGGACAAAACAAAGAT
+
ABABBFFFDFBDGGGBGGGGGGGGHHHHGGGGGGHHGGHHHHHHHHHHHHHAFBGGHHHHHHHHHHHHHHHHHHHHHHHHEFFHHFHHHHFGHHGGEEGGGHFGHHHHGHHHHHHHHHHHHHHGEGGEHFHHHGHHHHHHHGHHHHHHHHHHHGHHHHHHHHHHHHHHHHGGGGGHGHHHHHHHHHHGFHHHGFHHHGHGHGHHHHHHHHHHHHHHHFHHHHHHHGGGGGFGFGGGGGGGGGGGGGGGGGF
@M05620:45:000000000-G6HP7:1:1101:26182:7594 1:N:0:118
TACCTGTACTGGGGAAGCAATCGCCATTCCTACCCTAAAGATCGGAAGAGCACACGTCTGAACTCCAGTCACTCCGCGAAATCTCGTATGCCGTCTTCTGCTTGAAAAAAAAAAAAAAACAATCGATACCGATCTCTTAATAAACCCATTAAATCACACCATACCATTGTTCTCGAAACCACATCGTTAATCCCTTCTCACAAGCTCACTATCAATCCATCGTAATTATCAACTATTACTATGCAGACTAT
+
BCCCCFFFFFFFGGEEGGGGGGGGGGGHHHHHHHHHHEGHHHHHGEFGHHHHHHHGHHHGFGHHHHFGHHHHHHHGGGCE@GDFGHGGHHHHGGGHGHHHHHHHHHGGFGGGGG@//--..>11....<0..--.:00000;000/../0000000/0/;:00//:000000;0.0/.-9...//...../////9.///::/.;://///:;////:///..;..//9//////////9//////;.///
@M05620:45:000000000-G6HP7:1:1101:16450:7643 1:N:0:118
AGATTACTGCAACAGTTCCCCCTGGACCTGGAAAAGTTTCTTGCCTGGCTTACAGAAGCTGAAACAACTGCCAATGTCCTACAGGATGCTACCCGTAAGGAAAGGCTCCTAGAAGACTCCAAGGGAGTAAAAGAGCTGATGAAACAATGGCAAGTAAGTCAGGCATTTCCGCTTTAGCACTCTTGTGGATCCAATTGAACAATTCTCAGCATTTGTACTTGTAACTGACAAGCCAGGGACAAAACAAAGAT
+
A?ABBFFFDFDFGGFGGGGGGGGGHHHHHFFHFHHHHHHHHHHHHHHHHHHHHHHHHHHHHHHHHHHHHHHHGHHHHHHHHHHHHHHHHHFHHHGGGGHHHHGHFHHHGHHHHHHHHHHGFHBFEFFGHEHHHGHHHHFHH?FHHHHHHHHHHGHHHHHHHHHHHHHHHHGGGGGHHHHHHHHHHHHGHHHHGGHHHHGHEHHHHHHHHHHHHHHHHHHHHHHHHHHGGHHHHGGGGFGGGF:FGGGGGGG
@M05620:45:000000000-G6HP7:1:1101:7003:7697 1:N:0:118
AGATTACTGCAACAGTTCCCCCTGGACCTGGAAAAGTTTCTTGCCTGGCTTACAGAAGCTGAAACAACTGCCAATGTCCTACAGGATGCTACCCGTAAGGAAAGGCTCCTAGAAGACTCCAAGGGAGTAAAAGAGCTGATGAAACAATGGCAAGTAAGTCAGGCATTTCCGCTTTAGCACTCTTGTGGATCCAATTGAACAATTCTCAGCATTTGTACTTGTAACTGACAAGCCAGGGACAAAACAAAGAT
+
AAAABFFFFFFFFGGGGGGGFGGGHGHHHBGHHHHHHHHHHHHHHHHHHHHHHHGGHHFHHHFHHHHHHHHHHHGHHGHHHHHHHEHFHHHHGHGFGGHHHHHHHHHHGHHHHHHHHHHHGFHGGGGEGHHHGGHGHHGHH?GGHHGHHHGHHGHGFHFGGHGHHHHHHHGGGGGHFHGHHHHHHG1EGGFHGHHHHFFHHHHHHHHHHGHHHHGHGHHGHHHGHHGHHFGHHGGGGGGGAACFGGGGFGC
@M05620:45:000000000-G6HP7:1:1101:6986:7703 1:N:0:118
AGATTACTGCAACAGTTCCCCCTGGACCTGGAAAAGTTTCTTGCCTGGCTTACAGAAGCTGAAACAACTGCCAATGTCCTACAGGATGCTACCCGTAAGGAAAGGCTCCTAGAAGACTCCAAGGGAGTAAAAGAGCTGATGAAACAATGGCAAGTAAGTCAGGCATTTCCGCTTTAGCACTCTTGTGGATCCAATTGAACAATTCTCAGCATTTGTACTTGTAACTGACAAGCCAGGGACAAAACAAAGAT
+
CCBBCFFFFFFFGGGGGGGGGGGGHHHHHHHHHHHHHHHHHHHHHHHHHHHHHHHHHHHHHHHHHHHHHHHHHHHHHHHHHHHHHHHHHHHHHHGGGGHHHHHHHHHHGHHHHHHHHHHHHHHGGGGGHHHHHGHHHHHHHFGHHHHHHHHHHGHHHHHHHHHHHHHHHHGGGGGHHHHHHHHHHFHGHHHHHHHHHDHGHFHHHHHHHHGHHHHHHGHHHGHGHHHGHGHHHGGGGGGG?ACFGGGGGGG
@M05620:45:000000000-G6HP7:1:1101:5434:7728 1:N:0:118
CATCCTGACCCTGAAGTACCCCGGCTTGATTTCTGACATTAGATCGGAAGAGCACACGTCTGAACTCCAGTCACTCCGCGAAATCTCGTATGCCGTCTTCTGCTTGAAAAAAAAAAACACCTCTCGGAGGTTATTTTGCATCGGTGAGCCAGACAGATTGATCAGTTGAGGCGTGCGAAACTATTTGAGGAAAGGAAGTGCCTTTTTATTAAATTTACCTTTTAGCAATCGCCATTCCTACAGAAAAGATC
+
AA1A>FFFF1CFGFFFGGGGAAEEEGEGGHHFHFGHFFHHGHBGEHG/FFGHGHHCGCHHFGBFHFHHHCBGHFFHFCCG@/EEBGE>?EFG2>EE/>FDDG1FEHHHBGCC/BC>@/<0/??F0<..--.>F0=0=00000.<<AFCG/:CCCC;/00:CGF0:0;00B/.-.-.-.;-9BB99/9;-9/-/99-/;////9//9;9F//9BBFF/B////////;/9/----;//9B9;///99;/-9/
@M05620:45:000000000-G6HP7:1:1101:23037:7772 1:N:0:118
CATCCTGACCCTGAAGTACCCCGTCTTGATTTCTGACATTAGATCGGAAGAGCACACGTCTGAACTCCAGTCACTCCGCGAATTCTCGTATGCCGGCTTCTGCCCGAAAAAACACCCAGTGCTGCTGACCGAGGCCCCCCTGAACCCCAAGGCCAACAGAGAGAAGATGACTCAGGTGAGGCTCGGCCGACGCCCATGCTCCTCCCGTCCTTTCCCCAGTCATTTTCTGCCCGGCTTGATTTCTGACATTT
+
AAAAAFFFFFFFGGGGGGGGGG00A0AB31DAD222D1F2D1BAA0///BG0BFGHCFABAEG2AFH11G2A1D2FB/E/////B22/>?0021//>/>011B1/?/>//B<<F0?<FF@CFDGHHHDFFGG?-@FF@CCGFHFHGCGG?GEGHHCE./:FBACBFGGE09FFFFBFF0F9;EF@-?A-;@@@@@AF/B99BBFFFBABFFBFFFFF-A9F/9FF/:99BFE--99;-9;9BBF/9//99/
@M05620:45:000000000-G6HP7:1:1101:19427:7793 1:N:0:118
TACCTGTACTGGGGAAGCAATCGCCATTCCTACCCTAAAGATCGGAAGAGCACACGTCTGAACTCCAGTCACTCCGCGAAATCTCGTATGCCGTCTTCTGCTTGAAAAAAAAAAAATAGACATAATAGCTGGCGACATACCTCTGTCAATCATTACCACTTCCTGCCACATAAACGTCCACGTATACGCCGGCCAGATGTCTACTTGCATAACGGGCCACAAGGACATCTCAAGCAAACTTTACAACGGGG
+
CCCDDFFFFFFFGGGGGGGGGGGGGGGHHHHHHHHHHHHHHHHHGGGGHHHHHHHGHHHGGHHHHHHHHHHHHHHGGGGGGHHHHHGGHHHHGGGHGHHHGHHFHGHGGGGGGF//0111111=11111110.<<--.0</00<0==0=00000000000000000.0;.00000...:.0.:/000..----;-;.;0;000:0000;:000.-.--.;;..;.990;000000:/0.90000000--9-
@M05620:45:000000000-G6HP7:1:1101:13736:7819 1:N:0:118
AGATTACTGCAACAGTTCCCCCTGGACCTGGAAAAGTTTCTTGCCTGGCTTACAGAAGCTGAAACAACTGCCAATGTCCTACAGGATGCTACCCGTAAGGAAAGGCTCCTAGAAGACTCCAAGGGAGTAAAAGAGCTGATGAAACAATGGCAAGTAAGTCAGGCATTTCCGCTTTAGCACTCTTGTGGATCCAATTGAACAATTCTCAGCATTTGTACTTGTAACTGACAAGCCAGGGACAAAACAAAGAT
+
BAACCFFF@DDDGGABFGGGGGGGGGHHHHHHHHHHGHHHHHHHHHHHHHHABBGHHHHHHHHHHHHHHHHHHHHHHHHHEGHHHGHHHHFHHHGGEFGGGHFHHHHHGHHHHHHHHHHHGHHGGEGEHFHHHGHHHHGHHGHHHHHHHHHHHGHHHHHHHHHHHHHHHHGGGGGHHHHHHHHHHHHGHHHHGHHHHEHGGGHHHHHGHHHHHHHHHGHHHHHHHHHHHHGHHGGGGGGGGGGGGGGGGFF
@M05620:45:000000000-G6HP7:1:1101:25110:7822 1:N:0:118
ATCTCTATCTCCTAAAAACCTGTTTAGATTTGGAGATAGACCTTCAGGTTTTTCATCATTTTCTGCATGAATTATACGTTGACCACGTTCCAGCGTGGTCAGTTTGCAGCATTCTGTTATTTTGTTTGACAGAGTGTCTTGTTGAGAACATATGTAGGACATGATTTTTTCCTGCAACAGGGAAAATAAAGTATAAGTTTTAAAGATTTATTCTTTAATAAAGGATCTCAAAGCCAGCTTTAGAAAAAGGA
+
3AABBFFFFFFFGGGFGGFGGGHHHHHHHHHHHCFFHHHHHHHHHGHHHHHGGHFHHBGHHHHHFFDHHHFHHHHHH1BGG1FHGHGHGHH5DFEGEFHHHHHHHHHHHHHHGHHHHHHHHHHFGHHGHHFHFHGFHHHHHHGHHBHFGGHFHHHFHH?FGGHFHHHHHGHHHHHHGHHFFE/0FFGDD1GHEHF1GHHHHHHGHHGHHHHHHHHHHGHG0DBBFHHHHHBGFHH/GFHHHHG00:GHG.9
@M05620:45:000000000-G6HP7:1:1101:13720:7832 1:N:0:118
AGATTACTGCAACAGTTCCCCCTGGACCTGGAAAAGTTTCTCGCCTGGCTTACAGAAGCTGAAACAACTGCCAATGTCCTACAGGATGCTACCCGTAAGGAAAGGCTCCTAGAAGACTCCAAGGGAGTAAAAGAGCTGATGAAACAATGGCAAGTAAGTCAGGCATTTCCGCTTTAGCACTCTTGTGGATCCAATTGAACAATTCTCAGCATTTGTACTTGTAACTGACAAGCCAGGGACAAAACAAAGAT
+
3AABBFFFFFFDGFGFGGGGGGGGGGHHHHHHHHGHGHHHHHGGGGHHHHH3BFGFHHHHHHHGHHEHHHHHFGGHHHHHEGGHHGHHHHHHHHGFEEFGGHHHHHHHGHHHGHHHHHHHHHHGGGGGHGHHHGHHHHBFGGGHHHHHHHHGHGHFHHHHHHHHHHHHHHGGGGGGHHGHHGHHH>GGHHHHH0DGHFFFFCGHHHHHGFHHHHHHGGHGHHHBGHHFFHGGEFFGGG?FFGGEFGEFFFF
@M05620:45:000000000-G6HP7:1:1101:25121:7837 1:N:0:118
CTCTCTATCTCCTAAAAACCTGTTTAGATTTGGAGATAGACCTTCAGGTTTTTCATCATTTTCTGCATGAATTATACGTTGACCACGTTCCAGCGTGGTCAGTTTGCAGCATTCTGTTATTTTGTTTGACAGAGTGTCTTGTTGAGAACATATGTAGGACATGATTTTTTCCTGCAACAGGGGAAATAAAGTATAAGTTTTAAAGATTTATTCTTTAATAAAGGATCTCAAAGCCAGCTTTAGAAAAATGA
+
1>AAAF3FFFFFGGBFBFEGGGHFH3EAGHHHFHG1GHH1FGHHHHDGHHHGGH2GH2DHHHHH2G2DFB1FGFGBH0BGE/FG1FAGFHHF1E/F>?GFHFHHHEHHCHHHHHHBGHGHHHHFGGHH1FGHHHHHHFHHGHHF2BADG0GDGGG2DFFBFGBGHHHHHGGHHFH01FGHHG////?1F1DGGHHGFGGGHG1111>FHGFHFHHHD0DGHBH0<GGGGGBCCGFH.CGHHC0:00G?.0;
@M05620:45:000000000-G6HP7:1:1101:25099:7839 1:N:0:118
ATCTCTATCTCCTAAAAACCTGTTTAGATTTGGAGATAGACCTTCAGGTTTTTCATCATTTTCTGCATGAATTATACATTGACCACGTTCCAGCGTGGTCAGTTTGCAGCATTCTGTTATTTTGTTTGACAGAGTGTCTTGTTGAGAACATATGTAGGACATGATTTTTTCCTGCAACAGGGAAAATAAAGTATAAGTTTTAAAGATTTATTCTTTAATAAAGGATCTCAAAGCCAGCTTTAGAAAAAGGA
+
CCDCDFFFFFFFGGGGGGGGGGHHHHHHHHHHHHHHHHHHHHHHHHHHHHHGGHHHHIHHHHIIIHHHHHHHHHHHHHHHHHHHHHGHHHHHHHGGGGHHHHHHHHHHHHHHHHHHHHHHHHHHHHHHHHHHHHHHHHHHHHHHHHHHHHHHHHHHHHHHHHHHHHHHHGHHHHHHHHHHHGGHHHHHHHHHHHHHHHHHHHHHHHHHHHHHHHHHHHHHHHHHHHHHHHHHHHHHHGHHHHHGHHHHGGH
@M05620:45:000000000-G6HP7:1:1101:17947:7845 1:N:0:118
AGATTACTGCAACAGTTCCCCCTGGACCTGGAAAAGTTTCTTGCCTGGCTTACAGAAGCTGAAACAACTGCCAATGTCCTACAGGATGCTACCCGTAAGGAAAGGCTCCTAGAAGACTCCAAGGGAGTAAAAGAGCTGATGAAACAATGGCAAGTAAGTCAGGCATTTCCGCTTTAGCACTCTTGTGGATCCAATTGAACAATTCTCAGCATTTGTACTTGTAACTGACAAGCCAGGGACAAAACAAAGAT
+
A?AABFFFDF4DGGEGGGGGGGGGHHHHHHFHFHHHHHHHHHHHHHHHHHHHHHHHHHHHHHHHHHHHHHHHHHHHHHHHHHHHHGHHHHFHHHGGFGHHHHHHFHHHGHHHHHHHHHHGHHDFEGEGHGHHHGHHHHGHH3FHHHHHHHHHHGHHHHHHHHHHHHHHHHGGGGGHHHHHHHHHHFHGHHHHHHHHHGFHHHHHHHHHGHHHHHHHHHHHHHHHHHHHHHHHHGGGGGGGGF/FGGGGFGF
@M05620:45:000000000-G6HP7:1:1101:9435:7866 1:N:0:118
AGGTTACTGCAACAGTTCCCCCTGGACCTGGAAAAGTTTCTTGCCTGGCTTACAGAAGCTGAAACAACTGCCAATGTCCTACAGGATGCTACCCGTAAGGAAAGGCTCCTAGAAGACTCCAAGGGAGTAAAAGAGCTGATGAAACAATGGCAAGTAAGTCAGGCATTTCCGCTTTAGCACTCTTGTGGATCCAATTGAACAATTCTCAGCATTTGTACTTGTAACTGACAAGCCAGGGACAAAACAAAGAT
+
AA?BAFFFFFFFGGGGGGGGGGGGHHHHHHHHGHHHHHHHHHHHHHHHHHHHHGHHFHHHHHHHHHHHHHHHHHHHHHHHHHHHHGHHHHHHHHGGGGHHHHHHHHHHGHHHHHGHHHHHHHHGGGGGHGHHHGHHHHHHHHHHHHHHHHHHGGHHHHFHHHHHHHHHHHGGGGGHGHHHHHHHHHHGGGHHHCGHHHHGHHHGHHHHHHGHHHHHFCGHHFHHHHHGGFHHGGGGGGGGGGGGGGEGGGG
@M05620:45:000000000-G6HP7:1:1101:9416:7880 1:N:0:118
AGATTACTGCAACAGTTCCCCCTGGACCTGGAAAAGTTTCTTGCCTGGCTTACAGAAGCTGAAACAACTGCCAATGTCCTACAGGATGCTACCCGTAAGGAAAGGCTCCTAGAAGACTCCAAGGGAGTAAAAGAGCTGATGAAACAATGGCAAGTAAGTCAGGCATTTCCGCTTTAGCACTCTTGTGGATCCAATTGAACAATTCTCAGCATTTGTACTTGTAACTGACAAGCCAGGGACAAAACAAAGAT
+
AAAABFFFFFFFGGBGGGGGGGGGHHHHHHHHHHHHHHHHHHHHHHHHHHHHHHHHHHHHHHHHHHHHHHHHHHHHHHHHHHHHHHHHHHFHHHGGGGHHHHEGHHHHGHHGHHFHHHHHHHHGAGGGHHHHHGHHHHHHHHHHHHHHHHHHHGHHHHHHHHHHHHHHHHGGGGGGGHHHHHHHHGHGHHHHG<GHHHHHHHHHHHHHHHHHHHHHHHHHHHHGHHHGHHHHGGGFEGGG9FFGGGGGGGG
@M05620:45:000000000-G6HP7:1:1101:9435:7884 1:N:0:118
AGATTACTGCAACAGTTCCCCCTGGACCTGGAAAAGTTTCTTGCCTGGCTTACAGAAGCTGAAACAACTGCCAATGTCCTACAGGATGCTACCCGTAAGGAAAGGCTCCTAGAAGACTCCAAGGGAGTAAAAGAGCTGATGAAACAATGGCAAGTAAGTCAGGCATTTCCGCTTTAGCACTCTTGTGGATCCAATTGAACAATTCTCAGCATTTGTACTTGTAACTGACAAGCCAGGGACAAAACAAAGAT
+
BAABBFFFFFBFGGGGGGGGGGGGHHHHHHHHHHHHGHHHHHHHHHHHHHHHHHHHHHHHHHHHHHHHHHHHHHHHHHHHHHHHHHHHHHFHHHGGGGHHHHCGHHHHGHHHHHHHHHHHHHHGGHGGHHHHHGHHHHGHHGHHHHHHHHHHHGHHHHHHHHHHHHHHHHGGGGGHHHHHHHHHHHHGHHHHHHHHHGHHHHHHHHHHHHHHHHHHHHHHHHHHHHHHHHHHHGGGGGGGGFFFGGGGGGG
@M05620:45:000000000-G6HP7:1:1101:8824:7887 1:N:0:118
ATCTCTATCTCCTAAAAACCTGTTTAGATTTGGAGATAGACCTTCAGGTTTTTCATCATTTTCTGCATGAATTATACATTGACCACGTTCCAGCGTGGTCAGTTTGCAGCATTCTGTTATTTTGTTTGACAGAGTGTCTTGTTGAGAACATATGTAGGACATGATTTTTTCCTGCAACAGGGAAAATAAAGTATAAGTTTTAAAGATTTATTCTTTAATAAAGGATCTCAAAGCCAGCTTTAGAAAAAGGA
+
BBABAFFFFFFFGGGGBGEGGFHHHHFHHHHHGGHGHBEDDGHGHFHHHHHGAGHHFGHHHHHHHHHFH35DGHHHH5AFG5FFFHGHFHHHBGGGGCHHHHHHHGFDBFHHHHHHGGGHHHHHHHHEGHHHHHHGHHHHHHHHEGHHHGFHHHGHHHFHGHHHGHHHF@HHHGHGGHHEEACGEGGFGBGHFHFFHGHHHHHHHHGHHHHHGHHHHHHH0<DGFHHFHFHHBHHHHGHHHHFFHFHFDGC
@M05620:45:000000000-G6HP7:1:1101:24456:7889 1:N:0:118
CATCCTGACCCTGAAGTACCCCGGCTTGATTTCTGACATTAGATCGGAAGAGCACACGTCTGAACTCCAGTCACTCCGCGAAATCTCGTATGCCGTCTTCTGCTTGAAAAAAAAAAAAAAAAAAAAACACAAACAAAGATTAAACTAAAGAAATCTTAAAATAATGTTTAACAGAATGAATCCATTAATATTACAAAAAGATCAGAGAGTTAAAAAAGGTAAGCAAAACATACTATGTCCACGTACAACAT
+
DDCDCFFFFFFFGGGGGFGGGGGGGGGGHHHHHHHHHHHHHHGHHHGGGGHHHHHHHGHHHGHHHHHHHHHHHHHHHGGGGGGHHHHGGGHHHHGFGHGHHHHHHHHHHHHGGGGF><>---<----.;:.......//00:000000000.:000;000000;0::0000000/;000000000000000000000..:.:00000/.:000:00:..000000:0/..000000000000../..00./
@M05620:45:000000000-G6HP7:1:1101:4413:7905 1:N:0:118
TACCTGTACTGGGGAAGCATTTGAATATCCCCCCATGGTGATGGGGACGGAGAACTGCTCCATAAACACAGGCAACGTGCCTAACTTTCCCGGGAAGATGAAGTCAAAGAGCGACCACAGCTCTCGGAGGTTATTTTGCATCGGTGAGCCAGACAGAATGATCCGATGAGGGGTGCGAAACTATTTGAGGAAAGGAAGCACCTTTTTATTAAATTTACCTTTTAGCAATCGCCATTCCTACCCTAAAGATC
+
>A1AAFFFFFBFGGGGGFGFA3A3DFHHHFGEEEEHFHGFGDABEA/EFGGCEGHEHBGGCGHFHBGDGGBFFHHHGF//FB@GHFF@FFF?EE?EAFGH>1<2BEFHHFHB<CGGCG/GA1FGGGGF@@?<<GD1<?GGHGCA<<.<>FGH.EHF/CFF0DDGCAAEHCCA@.AAA.A@@9;;BFGBCF99;99;;FGBFFFB9/BEB9B/BB9BBFFF/:FFFBF/FFAFBA-FB/BF9-;FBF/BFF:
@M05620:45:000000000-G6HP7:1:1101:7929:8032 1:N:0:118
CATCCTGACCCTGAAGTACCCGGCTTGATTTCTGACATTAGATCGGAAGAGCACACGTCTGAACTCCAGTCACTCCGCGAAATCTCGTATGCCGTCTTCTGCTTGAAAAAAAAAAAAAAAAAAAACATAGCTACTGCTTTGGTAGCTACAATATTCTACAACAACTACAGATCAAATCTGTGTATATCATCTAAATCTTATATGAGTTCTTTGTCCTTTCAATATTCTGAATAATTTTTATGTAATGCGCT
+
BABCCFFFFFFFGGGGGGGGGGGGGGGHHHHHHGHHHHHHHHHHHGGGGGHHHHHHGHHHGHHHHHHHHHHHHHHHGGGGGGHBHHHGGHHHHGEFHGHHHGHHHHFHGHGGGGG<</-<--<:-..;00000000;0000/.0000000009000000000...900:0;0000000000000000900:00000090000;00000;00:090000000000:0900900000000:.00000009..-
@M05620:45:000000000-G6HP7:1:1101:4844:8038 1:N:0:118
AGATTACTGCAACAGTTCCCCCTGGACCTGGAAAAGTTTCTTGCCTGGCTTACAGAAGCTGAAACAACTGCCAATGTCCTACAGGATGCTACCCGTAAGGAAAGGCTCCTAGAAGACTCCAAGGGAGTAAAAGAGCTGATGAAACAATGGCAAGTAAGTCAGGCATTTCCGCTTTAGCACTCTTGTGGATCCAATTGAACAATTCTCAGCATTTGTACTTGTAACTGACAAGCCAGGGACAAAACAAAGAT
+
AAABBFFFFFFFGFGBGGGGGGGFFGGHGFFFFGHHFHHHHHHGGHGHHHHGHHHFHGHHHGGGHHHHHHHHGHHHFFGHHHHHHEHHHHHHHHGEGGHHHHFHHHGHGHHHHHHGGHHHFFHGGEGEFHHHHGHHHHFFHHDFGFHHHHHGHGGHFHHHHHHHGHHHHHGGGGGHHFGFHHGHHHHGGFHHDGHGF=BGHHHHGHFDGHHHHHHHHFGHHHHEHHHFCCBGHEFFEGGE?AFFGAEFFGF
@M05620:45:000000000-G6HP7:1:1101:15439:8049 1:N:0:118
TACCTGTACTGGGGAAGCAATCGCCATTCCTACCCTAAAGATCGGAAGAGCACACGTCTGAACTCCAGTCACTCCGCGAAATCTCGTATGCCGTCTTCTGCTTGAAAAAAAAAACAAAAAAACCGAACATAAAAACGCAAGACGTAGAATAAATAATAGAAGATCTAGAAGGCTAATTCTTCACTTATTGGTGTGAAATGCATAGGATAGTAAGACAATCGTATAGAACTACATTGGTGAGACTCAATTTA
+
CCCCCFFFFFFFGGGGGGGGGGGGGGGHHHHHHHHHHHHHHHHHGGGGHHHHHHHGHHHGHHHHHHGHHHHHHHHGGGGGGGFHHHGGHGEHGGGHGHHHHHHHHHHHHGGFDC/??00/<//.--->-000=<0.-----//.....00;C0000;00000990000000..00;9000000000000000...00;000000000000:0:900//00.../0;000000000000.0.:0000:0:00
@M05620:45:000000000-G6HP7:1:1101:4853:8058 1:N:0:118
AGATTACTGCAACAGTTCCCCCTGGACCTGGAAAAGTTTCTTGCCTGGCTTACAGAAGCTGAAACAACTGCCAATGTCCTACAGGATGCTACCCGTAAGGAAAGGCTCCTAGAAGACTCCAAGGGAGTAAAAGAGCTGATGAAACAATGGCAAGTAAGTCAGGCATTTCCGCTTTAGCACTCTTGTGGATCCAATTGAACAATTCTCAGCATTTGTACTTGTAACTGACAAGCCAGGGACAAAACAAAGAT
+
CBCCCFFFFFFFGGGGGGGGGGGGHHHHHHHHHHHHGHHHHHHHHHHHHHHHHHHHHHHHHHHHHHHHHHHHHHHHHHHHHHHHHHHHHHHHHHGGGGHHHHHHHHHHGHHHHHHGHHHHHHHGGHGGHHHHHGHHHHGHHHHHHGHHHHHHHGHHHHHHHHHHHHHHHHGGGGGHHHHHHHHHHHHGHHHHGHHHHHHHHHHHHHHHHHHHHHHHHFHHHGHGHHHGHHHHHGGGGGGGGGGFGGGGGGG
@M05620:45:000000000-G6HP7:1:1101:4515:8065 1:N:0:118
AGATTACTGCAACAGTTCCCCCTGGACCTGGAAAAGTTTCTTGCCTGGCTTACAGAAGCTGAAACAACTGCCAATGTCCTACAGGATGCTACCCGTAAGGAAAGGCTCCTAGAAGACTCCAAGGGAGTAAAAGAGCTGATGAAACAATGGCAAGTAAGTCAGGCATTTCCGCTTTAGCACTCTTGTGGATCCAATTGAACAATTCTCAGCATTTGTACTTGTAACTGACAAGCCAGGGACAAAACAAAGAT
+
ABABCFFFFFFFGGGGGGGGGGGGHHHHHHHGFHHHGHHHHHHHHHHHHHHGHHHGHHHHHHHHHGHHHHHHGHHHGHHHHHHHHFHHHHHHHHGFGGHHHHGHHGFHGHHHHHHGHHHHHGHGGEGEFHFHHFHHHHGHHHHHGFEHHHHHHGGHGHHHHHFHHHHHHEDGGGGHHGHHHHHHHHHGHHGHFHHHHDFGGHHHHHHFGCHHHHHHGGHHHHHFHHHHCFFHHGFFFGGEGGFFFFFFFG:
@M05620:45:000000000-G6HP7:1:1101:4524:8081 1:N:0:118
AGATTACTGCAACAGTTCCCCCTGGACCTGGAAAAGTTTCTTGCCTGGCTTACAGAAGCTGAAACAACTGCCAATGTCCTACAGGATGCTACCCGTAAGGAAAGGCTCCTAGAAGACTCCAAGGGAGTAAAAGAGCTGATGAAACAATGGCAAGTAAGTCAGGCATTTCCGCTTTAGCACTCTTGTGGATCCAATTGAACAATTCTCAGCATTTGTACTTGTAACTGACAAGCCAGGGACAAAACAAAGAT
+
AACCCFFFFFFFGGGGGGGGGGGGHHHHHHHHHHGHHHHHHHHHHHHHHHHHHHHHHHHHHHHHHHHHHHHHHHHHHHHHHHHHHHHHGHHHHHGGGGHHHHHHHHHHGHHHHHHHHHHHHHHGGHGGHHHHHGHHHHGHHHHHHHHHHHHHHGHHGHHHHHHHHHHHHHGGGGGHHHHHHHHHHHHGHHHHHHHHHHGHHHHHHHHHHHHHHHHHHFHHHHGHHHGHGHHHGGGGGGGGGGGGGGGGGGG
@M05620:45:000000000-G6HP7:1:1101:5013:8185 1:N:0:118
AAACCAGAAGACATGAGGTCAGCTAGATCGGAAGAGCACACGTCTGAACTCCAGTCACTCCGCGAAATCTCGTATGCCGTCTTCTGCTTGAAAAAAAAAAAAGACAAAGAGAGAACACAGCTATCGGAGGTTATTTTGGATCGGTGAGCCAGACAGAATGCTCCGATGAGGGGTGAGAAAATAATTGAGGAAAGGAAGCACCTTTTTAGTAAATTTACCTTTTAGCAATCGACATTCCTACCCTAAAGATC
+
BBBBBAAFFFFFFGGGGGBFCGHFHHHHHHGGGGHHHFHFHGHFFFFGFHHHGHGHDHHHHGGGGGGFFGHGFEHHFHGEEHGFHHHHHHHFE3CE@EC/<>//2??F<?<2??11<0?</?1@0<<<-<.0<DG0=D-<0<<<<AEC//;:::C::/:00000;@.EBFF.:.9.9009/090;/B:BB/.9AF.;../..//;/;.9;9///9FFF/;/B////9///;9-:A/B/FB/..:9.//9//
@M05620:45:000000000-G6HP7:1:1101:7068:8286 1:N:0:118
CATCCTGACCCTGAAGTACCCGGCTTGATTTCTGACATTAGATCGGAAGAGCACACGTCTGAACTCCAGTCACTCCGCGAAATCTCGTATGCCGTCTTCTGCTTGAAAAAAAAAAAAAATCTCTCAAAGTATATTTTACCTCTGTGCTCCCTCCCCACTAATCCGATGCTTTTGTCTAGACTATTTGAGGGCATTGCGCACCTTTTGCTTTCATTTACCTTTTCTCCCTCTCCCTTCCTCCTCTCGCTCTC
+
CCCCBFFFFFFFGGGGGGGGGGGGGGGHHHHHHHHHFHHGHCHHHGGGGGHHHHHHGHHHFHFHHGHHHHHFHHHHGGGGGGGHGHHGEGHHHGFGHGHHHHHHHHHGEHCGGGG///-01111>111111<00=00000D000=000=<.//.:./:.//:;C..:9;0;000/00;00;00;0090.;..;/000.99--B/;B/9////:;/F//9///;//B9/://;/B//BBB/9/999...9;B
@M05620:45:000000000-G6HP7:1:1101:13505:8333 1:N:0:118
TACCTGTACTGGGGGAGCAATCGCCATTCCTACCCTAAAGATCGGAAGAGCACACGTCTGAACTCCAGTCACTCCGCGAAATCTCGTATGCCGTCTTCTGCTTGAAAAAAAAAAAAAAGAAAAGTAATAAAGCAGGGTATAACTACTAAAGCTAACTTAACATACGATTAAACACAACACAATGAGAGTATGTCGTGATGAGGAAGTACCTGTGGCAGGTGCCAGGACGTGACCATAAGAAGACTGTAGTA
+
CDDDCFFFFFFFGG2EGGGGGGGGGGGHHHHGHGHHGHHHHHHHGGGGGHH3BBFEFHHGHGHHHHHHHHHHHHHGFGGG@?BFGHFGHHHHGGGHGHHHHHHHFHHHFGGGG@><<<.<<<//00<000000</.-//00000000000:0000/:00000000.....000;.......:000;00000000.9.//000/;/.00000000/./.-.00/00...-....00000000/0/:0000:0
@M05620:45:000000000-G6HP7:1:1101:10784:8394 1:N:0:118
ATCTCTATCTCCTAAAAACCTGTTTAGATTTGGAGATAGACCTTCAGGTTTTTCATCATTTTCTGCATGAATTATACATTGACCACGTTCCAGCGTGGTCAGTTTGCAGCATTCTGTTATTTTGTTTGACAGAGTGTCTTGTTGAGAACATATGTAGGACATGATTTTTTCCTGCAACAGGGAAAATAAAGTATAAGTTTTAAAGATTTATTCTTTAATAAAGGATCTCAAAGCCAGCTTTAGAAAAAGGA
+
BABCCFFFFFFFGGGGGGGGGGGHHHHHHFHHHHHHHHHHHHHHHHHHHHHGGHHHHHHHHHHHHHHHHHHHGHHHHHHHHHHHHHGGHHHHHHGFGGHHHHGHHHHHHHHHHHHHHHHHHHHHHHHHHGGHHHGHHHHHHHHHHHGHHHHFFHHHHHHHHHHHHHHHFGHHHHHHHHHHGGGHHHHHHGHHHHHGHGHHHHHHHHHHHHHHHHHHHHHHFHHHHHHHHGHHHHHHHGHHHHHGFFFCDEH
@M05620:45:000000000-G6HP7:1:1101:9573:8402 1:N:0:118
AGATTACTGCAACAGTTCCCCCTGGACCTGGAAAAGTTTCTTGCCTGGCTTACAGAAGCTGAAACAACTGCCAATGTCCTACAGGATGCTACCCGTAAGGAAAGGCTCCTAGAAGACTCCAAGGGAGTAAAAGAGCTGATGAAACAATGGCAAGTAAGTCAGGCATTTCCGCTTTAGCACTCTTGTGGATCCAATTGAACAATTCTCAGCATTTGTACTTGTAACTGACAAGCCAGGGACAAAACAAAGAT
+
AA3>AFFFFFDDGGEGGGGGGGGGHHHHHHCHCGHHHHHHHHHHHHHHHHHFHHHHFHHHHHFGHHHHHHHHHHHHHHHHHHFHHHGFHH5FGHGGGFHHHH3FHGHHGHHHHHGHHHHHFFHGGFGGHDGHHEGHHHFGHHGHHHHHHHHHHGHHHHGHHHHHHHHHHHGGGGGFDGHHHHHHHFHGGHHHG0DGHFHHGHHHHHHHHHHHHHHHHHHHHHHFHHHHHHHHGGFFGBEG.C/;CGGGG/C
@M05620:45:000000000-G6HP7:1:1101:13573:8410 1:N:0:118
ATCTCTATCTCCTAAAAACCTGTTTAGATTTGGAGATAGACCTTCAGGTTTTTCATCATTTTCTGCATGAATTATACATTGACCACGTTCCAGCGTGGTCAGTTTGCAGCATTCTGTTATTTTGTTTGACAGAGTGTCTTGTTGAGAACATATGTAGGACATGATTTTTTCCTGCAACAGGGAAAATAAAGTATAAGTTTTAAAGATTTATTCTTTAATAAAGGATCTCAAAGCCAGCTTTAGAAAAAGGA
+
AAAAAF3D3@31BG1FD1EGFCHHDH3BGGHFGHGGHFAAAAFFHFHHFGH/ABFFGFEHGFHGFFHFEDAGGHHGHHFF1DEGEEGHFGH2GCEEFGGHHHGGHFHHFGHFGHEFFFHGHHFH0FFGHFFGGEHHGFHHF>BFHEEEGHDFHFBEFGHCF<C1GHFGF<CDGGFCGHCC///0<FFGF<?1<G1GGDDGHFG1=GFFD1GHHHGFD0DDGHG0/GGDGFHFFHHBGECCCGBGHHGH::;
@M05620:45:000000000-G6HP7:1:1101:9593:8412 1:N:0:118
AGATTACTGCAACAGTTCCCCCTGGACCTGGAAAAGTTTCTTGCCTGGCTTACAGAAGCTGAAACAACTGCCAATGTCCTACAGGATGCTACCCGTAAGGAAAGGCTCCTAGAAGACTCCAAGGGAGTAAAAGAGCTGATGAAACAATGGCAAGTAAGTCAGGCATTTCCGCTTTAGCACTCTTGTGGATCCAATTGAACAATTCTCAGCATTTGTACTTGTAACTGACAAGCCAGGGACAAAACAAAGAT
+
CCCCCFFFFFFFGGGGGGGGGGGGHHHHHHHHHHHHHHHHHHHHHHHHGHHHHHHHHHHHHHHHHHHHHHHHHHHHHHHHHHHHHGHHHHHHHHGGGGHHHHGGHHHHGHHHHHFFHHHHHHGGGHGGHHHHHGHHHHHHHGHHHHHHHHHHHGHHHHHHHHHHHHHHHHGGGGGHHHHHHHHHHHHGHHHHHHHHHGHGHHHHHHHHHHHHHHHHHHHHHHGHHHHHGGHHHGGGGGGGEAFGGGGGGGF
@M05620:45:000000000-G6HP7:1:1101:16107:8419 1:N:0:118
AGATTACTGCAACAGTTCCCCCTGGACCTGGAAAAGTTTCTTGCCTGGCTTACAGAAGCTGAAACAACTGCCAATGTCCTACAGGATGCTACCCGTAAGGAAAGGCTCCTAGAAGACTCCAAGGGAGTAAAAGAGCTGATGAAACAATGGCAAGTAAGTCAGGCATTTCCGCTTTAGCACTCTTGTGGATCCAATTGAACAATTCTCAGCATTTGTACTTGTAACTGACAAGCCAGGGACAAAACAAAGAT
+
BABBBFFFFFFFGGFGGGGGGGGGFHHHHHHHHHHHGHHHHHHHHHHHHHHHHHHGHHHHHHGHHHHHHHHHHHHHHHHHFGHHHGHHHHFGHHG?EEGGGHGGHHHHGHHHHHHHHHHHHHHGFFFEHFGHHGHHHHGHHFHGHHGHHHHHHGGGGHGHGGFHHHHHHHGGGGGHHHGHHHHHHGHGHHHHGHHHHGDFHHHHHHHFHFGHHHHHHFHHHHHGHHHHHHHHHGGGGGGGGGGGGGGGGGF
@M05620:45:000000000-G6HP7:1:1101:13585:8429 1:N:0:118
ATCTCTATCTCCTAAAAACCTGTTTAGATTTGGAGATAGACCTTCAGGTTTTTCATCATTTTCTGCATGAATTATACATTGACCACGTTCCAGCGTGGTCAGTTTGCAGCATTCTGTTATTTTGTTTGACAGAGTGTCTTGTTGAGAACATATGTAGGACATGATTTTTTCCTGCAACAGGGAAAATAAAGTATAAGTTTTAAAGATTTATTCTTTAATAAAGGATCTCAAAGCCAGCTTTAGAAAAAGGA
+
CCCCCFFFFFFFGGGGGGGGGGHHHHHHHHHHHHHHHHHHHHHHHHHHHHHGGHHHHHHHHHHHHHHHHHHHHHHHHHHHHHHHHHGGHHHHHHGGGGHHGHHHHHHHHHGHHHHHHHHHHHHHHHHHGHHHHHHHHHHHHHHHHHHHHHHHHHHHHHGHHHHHHHHHHGHHHHHHHHHHHGGGHHHGHHHHHHHGHHHHHHFHHHHHHGHHHHHHGHHHHHEHHHFHHGHHHHHGHGHHHHHHHFHGGGH
@M05620:45:000000000-G6HP7:1:1101:13567:8438 1:N:0:118
ATCTCTATCTCCTAAAAACCTGTTTAGATTTGGAGATAGACCTTCAGGTTTTTCATCATTTTCTGCATGAATTATACATTGACCACGTTCCAGCGTGGTCAGTTTGCAGCATTCTGTTATTTTGTTTGACAGAGTGTCTTGTTGAGAACATATGTAGGACATGATTTTTTCCTGCAACAGGGAAAATAAAGTATAAGTTTTAAAGATTTATTCTTTAATAAAGGATCTCAAAGCCAGCTTTAGAAAAAGGA
+
BBBBBFFFFFFFGGGGFGGGGGHHHHHHHHHHHHHHHHHHHHHHHHHHHHHGGHHHHGHHHHHHHHHHHHHHHHHHHHHHGHHHGHGHHHGHHHGGGGHHGHHHHHHHHHHGHHGHHHGHHHHHGGHHFHHHHGGHHHHHHHHHHHHHHHHHHHHHHHGHHHHFHHHHHGHHHFHHHHHHHGGHGHHHH1FGHHHHHFFGHHGGHHHHHHHHHHHHHHHGGHFHHHHHHGHHHHGHHGHHHHHGGGHFFCG
@M05620:45:000000000-G6HP7:1:1101:26943:8461 1:N:0:118
TACCTGTACTGGGGAAGAAATCGCCATTCCTACCCTAAAGATCGGAAGAGCACACGTCTGAACTCCAGTCACTCCGCGAAATCTCGTATGCCGTCTTCTGCTTGAAAAAAAAAACCCTATTTTGCTTACCAACGCCCCTTTTTACCCCCATACCAACACCATTATTTTTTCCTACCCCAGGCTCACTCCATTCTCAGTTTTCTCTCTTTCTTCTTTCATCCATTCTCTCCCCGCCATCTTTCCACACATTA
+
AAAA>FFFFFBFECGGGGGGGGGAAEEHHGHGFHHH0BBAF1BGCA/F0FBBCGHCFGHGBDGHGHBGFGHEEGC/E?//>/BDGAF>GBHHG>EHEFGGGFF101FG0<C////?/00?F1@11?G1FF11//--->.<<<0.<0<<-<C///0:.:.:.00;0;0<C-;900:..9:....;000;//0000;00;0C/F/:/;BF/BFFF//9B/;/99B//;BFBBFB-@@--;/BF////:9-///
@M05620:45:000000000-G6HP7:1:1101:21464:8478 1:N:0:118
CATCCTGACCCTGAAGTACCCCGGCTTGATTTCTGACATTAGATCGGAAGAGCACACGTCTGAACTACAGTCACTCCGCGAAATCTCGTATGCCGTCTTCTGCTTGAAAAAAAAAAAAAAACCAACTCCTAACTTCCTAGTATCCCCCCGATACCAACTCTCTCCCCTAACTTATACCGTCCTTACTTCATCCCCCCTCCTACTCTCTACAGCTCCTTTCCTCTATCTCACACATCACCGCACGCCTACCC
+
DDCCCFFFFFFFGGGGGGGGGGGGGGGGHHHHHHHHHHHHHHHHHHGDGGHHHHHHHGHHHGHHHHHHHHHHHHHHHGGGGGGHHHHHGGHHHHGGGHGHHHHHHHHHGHHGGGG@//---...../00000/000<000000:0:.:---9;-000./;0:0;//./://00000:0..:..0000000000;..--.9/0000000000000;;:00;0:BF00;000:00.00;0/.-----.../;F
@M05620:45:000000000-G6HP7:1:1101:14828:8480 1:N:0:118
ATCTCTATCTCCTAAAAACCTGTTTAGATTTGGAGATAGACCTTCAGGTTTTTCATCATTTTCTGCATGAATTATACATTGACCACGTTCCAGCGTGGTCAGTTTGCAGCATTCTGTTATTTTGTTTGACAGAGTGTCTTGTTGAGAACATATGTAGGACATGATTTTTTCCTGCAACAGGGAAAATAAAGTATAAGTTTTAAAGATTTATTCTTTAATAAAGGATCTCAAAGCCAGCTTTAGAAAAAGGA
+
CCCBBFFFFFFFGGGGGGGGGGHHHHHHHHHHHHHHHHHHHHHHHHHHHHHGGHHHHHIHHHIIHHHHHHHHHHHHHHHHHHHHHHGHHHHHHHGGGGHHHHHHHHHHHHHHHHHHHHHHHHHHHHHHHHHHHHHHHHHHHHHHHHHHHHHHHHHHHHHHHHHHHHHHHGHHHHHHHHHHHGGHHHHHHHHGHHHGHGHHHHHHHHHHHHHHHHHHHHHHHHHHHHHHHHHHHHHHHGHHHHHGHGHHGGH
@M05620:45:000000000-G6HP7:1:1101:7116:8510 1:N:0:118
ATCTCTATCTCCTAAAAACCTGTTTAGATTTGGAGATAGACCTTCAGGTTTTTCATCATTTTCTGCATGAATTATACATTGACCACGTTCCAGCGTGGTCAGTTTGCAGCATTCTGTTATTTTGTTTGACAGAGTGTCTTGTTGAGAACATATGTAGGACATGATTTTTTCCTGCAACAGGGAAAATAAAGTATAAGTTTTAAAGATTTATTCTTTAATAAAGGATCTCAAAGCCAGCTTTAGAAAAAGGA
+
CCCCCFFFFFFFGGGGGGGGGGGHHHHHHHHHHFHHHHHHHHHHHHHHHHHGGHHHHHIHHHIIIHHHHHHHHHHHHHHHHHHHHHGHHHHHHHGFGGHHHHHHHHHHHHHHHHHHHHHHHHHHHHHHHHHHHHGHHHHHHHHHHHHHHHHHHHHHHHHHHHHHHHHHHGHHHHHHHHHHHGGHHHHHHHHHHHHHHGHHHHGHHHHHHHHHHHHHHHHHHHHHHHHHHGHGHHHHHGHHHHHHGGHHGGH
@M05620:45:000000000-G6HP7:1:1101:19551:8514 1:N:0:118
AGATTACTGCAACAGTTCCCCCTGGACCTGGAAAAGTTTCTTGCCTGGCTTACAGAAGCTGAAACAACTGCCAATGTCCTACAGGATGCTACCCGTAAGGAAAGGCTCCTAGAAGACTCCAAGGGAGTAAAAGAGCTGATGAAACAATGGCAAGTAAGTCAGGCATTTCGCCTTAGCACCTCTGGGGGTCCCATTGGAACAATCCTAGCCTTTGGAACTGGAACCTGCAAGCCAGGGAAAAAACAAAGATC
+
BABCCFFFFFFFGGGGGGGGGGGGHHHHHHHHHHHHHHHHHHHHHHHHHHHHHHGHHHHHHHHHHGHHHHHHHHHHHHHHHHGHHGHHHHHHHHGGGGHHHHHHHHHHGHHHHHHHHHHHHHHGGGGEHHHHHGHHHHHHHHHHHHHHHHHGHGHHHHHGHHHHHHH1F0//?E11111.00>110>--.<.=0=00;00;/<0/0000/0<C0/000;0//;0./../;0.;/.=E...;;B..;F//09
@M05620:45:000000000-G6HP7:1:1101:10675:8526 1:N:0:118
AGATTACTGCAACAGTTCCCCCTGGACCTGGAAAAGTTTCTTGCCTGGCTTACAGAAGCTGAAACAACTGCCAATGTCCTACAGGATGCTACCCGTAAGGAAAGGCTCCTAGAAGACTCCAAGGGAGTAAAAGAGCTGATGAAACAATGGCAAGTAAGTCAGGCATTTCCGCTTTAGCACTCTTGTGGATCCAATTGAACAATTCTCAGCATTTGTACTTGTAACTGACAAGCCAGGGACAAAACAAAGAT
+
>A?AAFFFFF4DFGGGGGGGGGGGDHHHGHFHHGHGAGHHHFGHHHHHHHHHHHFHHHHHHHHHHGHHHHHHGHHHHHHHHHHHFHGFHHFHFHGEEFHHGG3BEGHHGHHHHHBGHFGGHBFF/AEEHHHHHFGHHFFHHFHHHHHHGHHHCFGGGGGGGHHHHGGHFHGGGGGH1GGHHHHHHFGDHHHHH0DGHHHGFHGFHHGHHHHHHHHGHGHHHGHFHHHGFHHHHGGFGGGGEA/AFFGGGEF
@M05620:45:000000000-G6HP7:1:1101:10682:8545 1:N:0:118
AGATTACTGCAACAGTTCCCCCTGGACCTGGAAAAGTTTCTTGCCTGGCTTACAGAAGCTGAAACAACTGCCAATGTCCTACAGGATGCTACCCGTAAGGAAAGGCTCCTAGAAGACTCCAAGGGAGTAAAAGAGCTGATGAAACAATGGCAAGTAAGTCAGGCATTTCCGCTTTAGCACTCTTGTGGATCCAATTGAACAATTCTCAGCATTTGTACTTGTAACTGACAAGCCAGGGACAAAACAAAGAT
+
BABBBFFFFFFFGGCGGGGGGGGGHHHHHHHHGHHHGHHHHHHHHHHHHHHHHHHHHHHHHHHHHHGHHHHHHHHHHHHHHHHHHHHHHHFHHHGGGGHHHHFGHHHHGHHHHHHGHHHHHHHGGHGGHHHHHGHHHHHHHGHHHHHHHHHHHGHHHHHHHHHHHHHHHHGGGGGHHHGHHHHHHGHGHHHHH0GHHHFHHHHHGHGHHHHHHHHHHFGHHHHGHHHHGHHHGGGGGGGGEFFFGGGGGGF
@M05620:45:000000000-G6HP7:1:1101:15317:8552 1:N:0:118
AGATTACTGCAACAGTTCCCCCTGGACCTGGAAAAGTTTCTTGCCTGGCTTACAGAAGCTGAAACAACTGCCAATGTCCTACAGGATGCTACCCGTAAGGAAAGGCTCCTAGAAGACTCCAAGGGAGTAAAAGAGCTGATGAAACAATGGCAAGTAAGTCAGGCATTTCCGCTTTAGCACTCTTGTGGATCCAATTGAACAATTCTCAGCATTTGTACTTGTAACTGACAAGCCAGGGACAAAACAAAGAT
+
BBBBBFFFFFFFGGFGGGGGGGGGHHHHHHHHHHHHHHHHHHHHHHHHHHHHHHHHHHHHHHHHHHHHHHHHHHHHHHHHHHHHHHHHHHFHHHGGGGGGHHGHHHHHGHHHHHHHHHHHHHHFA?EEGDGHHGHHHHHHHGHHHHHHHHHHHGHHHHHHHHGHHHHHHHGGGGGHFHHHHHHHHHHGHHHHHFHHHFDFHHHHHHHHHGHHHHHHHGHGHHHHHHHHFHHHGGGGGGGGGGGGGGGGGGF
@M05620:45:000000000-G6HP7:1:1101:24157:8590 1:N:0:118
AAACCAGAAGACATGAGGTCAGCTAGATCGGAAGAGCACACGTCTGAACTCCAGTCACTCCGCGAAATCTCGTATGCCGTCTTCTGCTTGAAAAAAAAAAAAACCACAACTCCACATCTAACCTCTATTTATCATTCTTTTAATCCTCCCCTCACCACCTTACATCCTACTTTTTTCCCTCCTACCTTCTTCTGCCTTCCATCAGTTTTCACCTCCTTTCTTCTTCTCCACTCCTCTCTCCACTCTCTCCC
+
CCCCCBCFFFFFGGGFGGFGGGHHGHHHHHEEGGHHHHHHHGHHHGHHHHHHHHHHHHHHHGGGGGGGBGHGFEHHHHGGGHGHHHHHHHGHHGHGGGGF</<?</////1111?1111111>1>1111=111111>11=0000000</.</....0.:.0;C00::00000:0:-/;00:EB90:00/0000000:09/00000:/:/:////;;9;////;:/;BF//9/9//99;/9//://///;/9
@M05620:45:000000000-G6HP7:1:1101:25997:8603 1:N:0:118
ATCTCTATCTCCTAAAAACCTGTTTAGATTTGGAGATAGACCTTCAGGTTTTTCATCATTTTCTGCATGAATTATACATTGACCACGTTCCAGCGTGGTCAGTTTGCAGCATTCTGTTATTTTGTTTGACAGAGTGTCTTGTTGAGAACATATGTAGGACATGATTTTTTCCTGCAACAGGGAAAATAAAGTATAAGTTTTAAAGATTTATTCTTTAATAAAGGATCTCAAAGCCAGCTTTAGAAAAAGGA
+
CCCCCFFFFFFFGGGGGGGGGGHHHHHHHHHHHHHHHHHHHHHHHHHHHHHGGHHHHHHHHHHHHHHHHGHHHHHHHHHHHHHHHHGHHHHHHHGGGGHHHHHHHHHHHHHHHHHHHHHHHHHHHHHHHHHHHHHHHHHHHHHHHHHHHHHHHHHHHHHHHHHHHHHHHGHHHHHHHHHHHGGHHHHHHHHHHHHHHHHHHHHHHHHHHHHHHHHHHHHHHHHHHHHHHHHHHHHHHGHHHHHHHHHHGGH
@M05620:45:000000000-G6HP7:1:1101:26006:8623 1:N:0:118
ATCTCTATCTCCTAAAAACCTGTTTAGATTTGGAGATAGACCTTCAGGTTTTTCATCATTTTCTGCATGAATTATACATTGACCACGTTCCAGCGTGGTCAGTTTGCAGCATTCTGTTATTTTGTTTGACAGAGTGTCTTGTTGAGAACATATGTAGGACATGATTTTTTCCTGCAACAGGGAAAATAAAGTATAAGTTTTAAAGATTTATTCTTTAATAAAGGATCTCAAAGCCAGCTTTAGAAAAAGGA
+
CCDDDFFFFFFFGGGGGGGGGGHHHHHHHHHHHHHHHHHHHHHHHHHHHHHGGHHHHHHHHHIHHHHHHHHHHHHHHHHHHHHHHHGHHHHHHHGGGGHHHHHHHHHHHHHHHHHHHHHHHHHHHHHHHHHHHHHHHHHHHHHHHHHHHHHHHHHHHHHHHHHHHHHHHGHHHHHHHHHHHGGHHHHHHHHHHHHHHHHHHHHHHHHHHHHHHHHHHHHHHHHHHHHHHGGHHHHHHGHHHHHGHGHHGGH
@M05620:45:000000000-G6HP7:1:1101:5525:8630 1:N:0:118
AGATTACTGCAACAGTTCCCCCTGGACCTGGAAAAGTTTCTTGCCTGGCTTACAGAAGCTGAAACAACTGCCAATGTCCTACAGGATGCTACCCGTAAGGAAAGGCTCCTAGAAGACTCCAAGGGAGTAAAAGAGCTGATGAAACAATGGCAAGTAAGTCAGGCATTTCCGCTTTAGCACTCTTGTGGATCCAATTGAACAATTCTCAGCATTTGTACTTGTAACTGACAAGCCAGGGACAAAACAAAGAT
+
BCCCCFFFFFFFGGGGGGGGGGGGHHHHHHHHHHHHGHHHHHHHHHHHHHHHHHHHHHHHHHHHHHHHHHHHHHHHHHHHHHHHHHHHHHHHHHGGGGHHHHHHHHHHGHHHHHHGHHHHHHHGGGGGHHHHHGHHHHGHHHHHHGHHHHHHHGHHHHHHHHHHHHHHHHGGGGGHHHHHHHHHHHHGHHHHGHHHHHGHHHHHHHHHHHHHHHHHHFHHHHHGHHHHHHHHHGGGGGGGGGGGGGGGGGF
@M05620:45:000000000-G6HP7:1:1101:18386:8642 1:N:0:118
ATCTCTATCTCCTAAAAACCTGTTTAGATTTGGAGATAGACCTTCAGGTTTTTCATCATTTTCTGCATGAATTATACATTGACCACGTTCCAGCGTGGTCAGTTTGCAGCATTCTGTTATTTTGTTTGACAGAGTGTCTTGTTGAGAACATATGTAGGACATGATTTTTTCCTGCAACAGGGAAAATAAAGTATAAGTTTTAAAGATTTATTCTTTAATAAAGGATCTCAAAGCCAGCTTTAGAAAAAGGA
+
CCCCCFFFFFFFGGGGGGGGGGHHHHHHHHHHHHHHHHHHHHHHHHHHHHHGGHHHHHHHHIHHHHHHHHHHHHHHHHHHHHHHHHGHHHHHHHGGGGHHHHHHHHHHHHHHHHHHHHHHHHHHHHHHHHHHHHHHHHHHHHHHHHHHHHHHHHHHHHHHHHHHHHHHHGHHHHHHHHHHHGGHHHHHHHHHHHHHHGHHHHFHHHHHHHHHHHHHHHHGHHHHHHHHHGGGHHHHHGHHHHHHGHHHGGH
@M05620:45:000000000-G6HP7:1:1101:5513:8645 1:N:0:118
AGATTACTGCAACAGTTCCCCCTGGACCTGGAAAAGTTTCTTGCCTGGCTTACAGAAGCTGAAACAACTGCCAATGTCCTACAGGATGCTACCCGTAAGGAAAGGCTCCTAGAAGACTCCAAGGGAGTAAAAGAGCTGATGAAACAATGGCAAGTAAGTCAGGCATTTCCGCTTTAGCACTCTTGTGGATCCAATTGAACAATTCTCAGCATTTGTACTTGTAACTGACAAGCCAGGGACAACACAAAGAT
+
AAABAFFFFFFFGGGGGGGGGGGGHHHHHHHGHHHHGHHHHHHHHHHHHHHHHHHHHHHHHHHGHHHHHHHHHHGHHHHHHHHHHGHHHHHHHHGGGGHHHHHHHHHHGHHHHHHHHHHHHHHGGHGFHHHHHGHHHHGHHHHHHGHHHGHHHGHGHHHHHHHHHHHHHHGGGGGHGHGHHHHHHGGGHHHHFCGFHGFFHHHHHHHFGHHHHHHHGHHHHGHGHHHHHHGHHGG?EGGGGF.CFEGGEFG
@M05620:45:000000000-G6HP7:1:1101:20854:8710 1:N:0:118
ATCTCTATCTCCTAAAAACCTGTTTAGATTTGGAGATAGACCTTCAGGTTTTTCATCATTTTCTGCATGAATTATACATTGACCACGTTCCAGCGTGGTCAGTTTGCAGCATTCTGTTATTTTGTTTGACAGAGTGTCTTGTTGAGAACATATGTAGGACATGATTTTTTCCTGCAACAGGGAAAATAAAGTATAAGTTTTAAAGATTTATTCTTTAATAAAGGATCTCAAAGCCAGCTTTAGAAAAAGGA
+
DDDDDFFFFFFFGGGGGGGGGGHHHHHHHHHHHHHHHHHHHHHHHHHHHHHGGHHHHIHHHHIHHHHHHHHHHHHHHHHHHHHHHHGHHHHHHHGGGGHHHHHHHHHHHHHHHHHHHHHHHHHHHHHHGHHHHHHHHHHHHHHHHHHHHHHHHHHHHHHHHHHHHHHHHGHHHHHHHHHHHGGHHHHHGHHHHHHHHGHHHHHHHHHHHHHHHHHHHHHHHHHHHHHHHHHHHHHHHGHHHHHHHHHHGGH
@M05620:45:000000000-G6HP7:1:1101:20844:8728 1:N:0:118
ATCTCTATCTCCTAAAAACCTGTTTAGATTTGGAGATAGACCTTCAGGTTTTTCATCATTTTCTGCATGAATTATACATTGACCACGTTCCAGCGTGGTCAGTTTGCAGCATTCTGTTATTTTGTTTGACAGAGTGTCTTGTTGAGAACATATGTAGGACATGATTTTTTCCTGCAACAGGGAAAATAAAGTATAAGTTTTAAAGATTTATTCTTTAATAAAGGATCTCAAAGCCAGCTTTAGAAAAAGGA
+
BBCCCFFFFFFFGGGGGGGGGGHHHHHHHHHHHHHHHHHHHHHHHHHHHHHGGHHHHIHHHHHHHHHHHHHHHHHHHHHHHHHHHHGHHHHHHHGFFGHHHHHHHHHHHHHHHHHHHHHHHHHHGHHHHHHHHHHHHHHHHGHHHHGHHHHHHHHHHHHHHHHHHHHHHGHHHHHHHHHHHGGGHHHGHHHGHHHHHHGFHGHGHGHHHHHHHGHHHHHHHHHHGHHHHHGGHGHHHGHHHHHFHGHFGGC
@M05620:45:000000000-G6HP7:1:1101:14695:8738 1:N:0:118
ATCTCTATCTCCTAAAAACCTGTTTAGATTTGGAGATAGACCTTCAGGTTTTTCATCATTTTCTGCATGAATTATACATTGACCACGTTCCAGCGTGGTCAGTTTGCAGCATTCTGTTATTTTGTTTGACAGAGTGTCTTGTTGAGAACATATGTAGGACATGATTTTTTCCTGCAACAGGGAAAATAAAGTATAAGTTTTAAAGATTTATTCTTTAATAAAGGATCTCAAAGCCAGCTTTAGAAAAAGGA
+
BBBBBFFBFFFFGGGGGGGGGFFGHHHHHHHHHHHHHHHGHHGHHHHHHHHGGHHHHHHHHHHHHGHHHGHHHHHHHHHHGHGHHHGFHHHHHHGFGGHHGHFHHHHHHHHHHHHHHHHHHHHHGHHHGHGHHHFGFHHHHHHHHHHHHHHFHHHGHHHFFHHHHHHHHGHFGHHHHHHHHGGHHHHHGHHFGGHHHHHHHHGHHHHHHHHHHHHHHHHHHHHHGHHHHHHHHHHHHGHHHGHFHHHHGGH
@M05620:45:000000000-G6HP7:1:1101:14675:8751 1:N:0:118
ATCTCTATCTCCTAAAAACCTGTTTAGATTTGGAGATAGACCTTCAGGTTTTTCATCATTTTCTGCATGAATTATACATTGACCACGTTCCAGCGTGGTCAGTTTGCAGCATTCTGTTATTTTGTTTGACAGAGTGTCTTGTTGAGAACATATGTAGGACATGATTTTTTCCTGCAACAGGGAAAATAAAGTATAAGTTTTAAAGATTTATTCTTTAATAAAGGATCTCAAAGCCAGCTTTAGAAAAAGGA
+
CCCCCFFFFFFFGGGGGGGGGGHHHHHHHHHHHHHHHHHHHHHHHHHHHHHGGHHHHHIHHIHHIHHHHHHHHHHHHHHHHHHHHHGHHHHHHHGFGGHHHHHHHHHHHHHHHHHHHHHHHHHHGHHHHHGHHHHHHHHHHHHHHHGHHHHHHHHFHHHHHHHGHHHHHGHHHHHHHHHHHGGGHHHHHGHGFHHGHGGHHHHHHHHHHHHHHHHHHGHHHGHGHGHHHHGGHHHFHGHHHHHGHGGFGGG
@M05620:45:000000000-G6HP7:1:1101:15009:8804 1:N:0:118
CATCCTGACCCTGAAGTACCCCGGCTTGATTTCTGACATTAGATCGGAAGAGCACACGTCTGAACTCCAGTCACTCCGCGAAATCTCGTATGCCGTCTTCTGCTTGAAAAAAAAAAAATCAGAAAAACGTCTATATAGAAAACGTTATTTACGACGTGCGCACCAACAAGAAATACTACATACACCATGCTAGCGTAATAAGCGATAGAGGCAAAGGTGCTGTAGAGAGGTTGATGTACACGGATCGCTCG
+
CCCCCFBFFFFFGGGGGGGGGGGGGGGGFHHHHHHEHFHHHHHHHHDEFGFHHHHHHGHHHGFHHHHHHHHHHHHGHEGGG?FHHHHHGGHHHHGGGGGHHFHHHHF3?FGB/>BB</01?1?110<.-0.0.11000000//-.//.00<0...-::.-----....:////000000/00000/./;/:///-....////-....///....//9/////9////.9///://////;.--.-....:
@M05620:45:000000000-G6HP7:1:1101:6087:8816 1:N:0:118
AGATTACTGCAACAGTTCCCCCTGGACCTGGAAAAGTTTCTTGCCTGGCTTACAGAAGCTGAAACAACTGCCAATGTCCTACAGGATGCTACCCGTAAGGAAAGGCTCCTAGAAGACTCCAAGGGAGTAAAAGAGCTGATGAAACAATGGCAAGTAAGTCAGGCATTTCCGCTTTAGCACTCTTGTGGATCCAATTGAACAATTCTCAGCATTTGTACTTGTAACTGACAAGCCAGGGACAAAACAAAGAT
+
CBCCDFFFFFFFGGGGGGGGGGGGHHHHHHHGGHHHGHHHHHHHHHHHHHHHHHHHHHHHHHGFGFGHHHHHGHHHGHHHHHGHHHHHHHHHHHGFGGHHGHGHHHHHGHHHHHHGHHHHFHHGGEGFHHGHHGHHHGFHHGHHHGGHHHHHHGHHFHGHHHHHHHHHHHGGGGGHHHFHHHHHHFGGHHHHGHHHHFFGGHHHHHHDHHGHHHHHHHHHHHHEHHHHGFFHHGGGGGGGGFFGFEGGFFB
@M05620:45:000000000-G6HP7:1:1101:26917:8818 1:N:0:118
AGATTACTGCAACAGTTCCCCCTGGACCTGGAAAAGTTTCTTGCCTGGCTTACAGAAGCTGAAACAACTGCCAATGTCCTACAGGATGCTACCCGTAAGGAAAGGCTCCTAGAAGACTCCAAGGGAGTAAAAGAGCTGATGAAACAATGGCAAGTAAGTCAGGCATTTCCGCTTTAGCACTCTTGTGGATCCAATTGAACAATTCTCAGCATTTGTACTTGTAACTGACAAGCCAGGGACAAAACAAAGAT
+
CBCCCFFFFFFFGGGGGGGGGGGGHHHHHHHHHHHHHHHHHHHHHHHHHHHHHHHHHHHHHHHHHHGHHHHHHHHHHHHHHHHHHHHHHHHHHHGG/FHHHHHHGHHHGHHHHHHGHHHH3GHGGGFGHHHHHGHHHHHHHDGHHHHHHHHHHGHHHHHHHHHHHHHHHHGGGGGHHHHHHHHHHGHGHHHHGHHHHFFFHHHHHHHHHHHHHHHHHHHGHHHGHHHHHGHHHGFGGGGGGGGGGGGGGGF
@M05620:45:000000000-G6HP7:1:1101:15018:8819 1:N:0:118
CATCCTGACCCTGAAGTACCCCGGCTTGATTTCTGACATTAGATCGGAAGAGCACACGTCTGAACTCCAGTCACTCCGCGAAATCTCGTATGCCGTCTTCTGCTTGAAAAAAAAAAAAGAAAAAGCCTAAAGTGTGAATTCAAAATCATACATTTTGGCCTCAACAGTGTACTCTATGGGTAGGAATGACTTGCTCGTTGATGAAGACAATCTGAGGGAGCCGCATCTGTCAGCGTGTGCCTGAGTGCGGT
+
DDDDDFFFFFFFGGGGGGGGGGGCGGGGHHHHHHHHHGHHGHGHHHGGGGHHHHHHHGHHHGHHHHHHGHHHHGHHHGGGGGGHFGHHGGHHHHGEEHGHHHFHHHGHHHHCBBFB>///0000.0011FG11110000000000000000000000;000.00/0/000000000000./0..000:00000000.-./.000000///000000;.....---.-0000000..9:.0000//0:0--.
@M05620:45:000000000-G6HP7:1:1101:6107:8819 1:N:0:118
AGATTACTGCAACAGTTCCCCCTGGACCTGGAAAAGTTTCTTGCCTGGCTTACAGAAGCTGAAACAACTGCCAATGTCCTACAGGATGCTACCCGTAAGGAAAGGCTCCTAGAAGACTCCAAGGGAGTAAAAGAGCTGATGAAACAATGGCAAGTAAGTCAGGCATTTCCGCTTTAGCACTCTTGTGGATCCAATTGAACAATTCTCAGCATTTGTACTTGTAACTGACAAGCCAGGGACAAAACAAAGAT
+
BBBBBFFFFFFFGGGGGGGGGGGGHHHHHHHHHHHHHHHHHHHHHHHHHHHHHHHHHHHHHHHBHHAGHFHHHFHFHHHHHFCGFAFCGHDHHHGE>EHFHFHFFHGHFFFHHGFGHHHGGB?/EG/?GGHHGGHHHBGGH3FHDBGFHHHGFFHHDH>F>@FGHHFHHHGGGGGHFHHHHHHHF1<<FG1G1CDDGH000BG0DHH0=FFCGGFCGGHF00C00GBCGFGGGGGGE???AAFFGEE?BF9
@M05620:45:000000000-G6HP7:1:1101:27299:8848 1:N:0:118
TACCTGTACTGGGGAAGCAATCGCCATTCCTACCCAAAGATCGGAAGAGCACACGTCTGAACTCCAGTCACTCCGCGAAATCTCGTATGCCGTCTTCTGCTTGAAAAAAAACAACCCCATCTCTCGTATGTTCTTTTGCCTCTGTGAGCCAACCAGCCTGATCCTCTTAGGGTTGCGCCACTATTTGAGGTCAGGCATCACCTTTTTCTTCTATTTACCTTTTAGCCTTCCCCCTTCCTTCACTACCTCTC
+
CCCCCFFFFFFFGGGGGGGGGGGGGGGHHHHHHHHFGHHGHHHGGGGFHHHHHHGHHGGHHHHHHHGGHHHHHHGGGECFEBFGFFDHHHHGGGHGFHFFHFHACGHHEFF/?//?/?<@F2F2DCF/0=1=11?FF111=<11>111<F00.>.<.././0==00==0:C:/:-::AEDDE/;0000.//:0///.;900/:0=0;:;000009B;9000000/9B00;///A>FEFF0;0:B0;/0;BF
@M05620:45:000000000-G6HP7:1:1101:6735:8900 1:N:0:118
CATCCTGACCCTGAAGTACCCGGCTTGATTTCTGACATTAGATCGGAAGAGCACACGTCTGAACTCCAGTCACTCCGCGAAATCTCGTATGCCGTCTTCTGCTTGAAAAAAAAAAAAAAAAAAAAAAAAAAAGCGAAAAATCTGTTAAAAAACAAACATCAAAAAATAGAACATCATAGAGACAAGCAATGTAACAGGTGCATAACGTCATGTTCGAAGAAAAGTGCAGAAGAACTATGGCAGTATATACT
+
CCCCCFFFFFFFGGGGGGGGGGGGGGGHHHHHHHHHHHHGHHHHHGGGGHHHHHHHGHHHGHGHHHHHHHHHHHHHGGGGGGHFFHFFFHHHHGGGHGHHHHHHHHHHFHGGGGF<>><--------9:---....---..////9/////9......//9///9-.//;///////////9///..///99/////.////////./99./9//...;.////////////////:;//././///////
@M05620:45:000000000-G6HP7:1:1101:22923:8962 1:N:0:118
AGATTACTGCAACAGTTCCCCCTGGACCTGGAAAAGTTTCTTGCCTGGCTTACAGAAGCTGAAACAACTGCCAATGTCCTACAGGATGCTACCCGTAAGGAAAGGCTCCTAGAAGACTCCAAGGGAGTAAAAGAGCTGATGAAACAATGGCAAGTAAGTCAGGCATTTCCGCTTTAGCACTCTTGTGGATCCAATTGAACAATTCTCAGCATTTGTACTTGTAACTGACAAGCCAGGGACAAAACAAAGAT
+
BBBBBFFFFFFFGGGGGGGGGGGGHHHHHHHHHHHHFFHHHHHHHHHHHHHHHHGHHHHHHHHHHHHHHHHHHHHHHGHHFHGHGHHHHHFGHHGFGGHHGHHGHHHHGHHHHHHGHHHHFHHGEEGFHFHHHEHHHHFHHGFHHHHHHHHHHGHHHHHHGHGHHHHHHHGGGGGHHHHHHHHHHFHGHHHHGHHHHHGHHHHHHHHHFHGHHHHGGFGFHHHFGGHFHHHHGGFFEFGGGGFFGGGGFGF
@M05620:45:000000000-G6HP7:1:1101:22920:8980 1:N:0:118
AGATTACTGCAACAGTTCCCCCTGGACCTGGAAAAGTTTCTTGCCTGGCTTACAGAAGCTGAAACAACTGCCAATGTCCTACAGGATGCTACCCGTAAGGAAAGGCTCCTAGAAGACTCCAAGGGAGTAAAAGAGCTGATGAAACAATGGCAAGTAAGTCAGGCATTTCCGCTTTAGCACTCTTGTGGATCCAATTGAACAATTCTCAGCATTTGTACTTGTAACTGACAAGCCAGGGACAAAACAAAGAT
+
BAAAAFFFFFFFGGGGGGGGGGGGHHHHHHHHHHHHHHHHHHHHHHHHHHHHHHHHHHHHHHHHHHHHHHHHHHHHHHHHFHHHGFHHHHFGHHGEFFFHFHHGHHGHGHHHFHHHHHHHHHHGGGGFHFHHHEHGHHFHHGFHGHHHHGHHHGGGHHFHHHHHHHHHHHGGGGGHHHHHHHHHHDGGGHHHHGHHHGHHFFHHHHHFFHHHGHHFHGHFGHHHHHHEHHHHHGEFFDEGGG/AFGGGGGB
@M05620:45:000000000-G6HP7:1:1101:16776:9083 1:N:0:118
CATCCTGACCCTGAAGTACCCCGGCTTGATTTCTGACATTAGATCGGAAGAGCACACGTCTGAACTCCAGTCACTCCGCGAAATCTCGTATGCCGTCTTCTGCTTGAAAAAAAAAAAAAAGAAAAAAAGAAAAAGAAACAAGACGAGGTAATAAGGTGGAAGAGGAAAGTAAGATGTGAGGATGAAAGGGGAGGTGAGTCGGGAAGGACGAGACGAGTAGGGTATATAGGGGAGATGAGGACACGAAGTAG
+
CCCCCFFFFFFFGGGGGFGGGGGGGGGGHHHHHHHGHHHHGHGHHHGGGGHHHGHHHGHHHGHHHHHHHHHHHHHHHGGGGFGH@GHHGEHHHHGEFHGHHHGHHHHGEHGCCCFC<<--..0000--...//:..:///.///;?--.000000000..0/..../9.00009000000.0/00000..-.--..0.009:---....---...--..00.//00;000.:9-.;900/0./.;-...:0
@M05620:45:000000000-G6HP7:1:1101:22191:9186 1:N:0:118
AGATTACTGCAACAGTTCCCCCTGGACCTGGAAAAGTTTCTTGCCTGGCTTACAGAAGCTGAAACAACTGCCAATGTCCTACAGGATGCTACCCGTAAGGAAAGGCTCCTAGAAGACTCCAAGGGAGTAAAAGAGCTGATGAAACAATGGCAAGTAAGTCAGGCATTTCCGCTTTAGCACTCTTGTGGATCCAATTGAACAATTCTCAGCATTTGTACTTGTAACTGACAAGCCAGGGACAAAACAAAGAT
+
AAACCFFFFFFFGGGFGGGGGGGGHHHHHHHHHHHHGHHHHHHHHHHHHHHHHHHHHHHHHHHGHHHHHHHHHHHHHHHHHHHHHHHHHHFGHHGGGGHHHHFHHHHHGHHHHHHHHHHHHHHGGHGGHHHHHGHHHHGHHHHHHHHHHHHHHGHHHHHHHHHHHHHHHHGGGGGHHHHHHHHHHHHGGHHHGHHHHHFGHHHHHHHHHHHHHHHHHGHGHGHHHHHFGHHHGGFGGGGGGGFFGGGGGGF
@M05620:45:000000000-G6HP7:1:1101:19200:9259 1:N:0:118
CATCCTGACCCTGAAGTACCCGGCTTGATTTCTGACATTAGATCGGAAGAGCACACGTCTGAACTCCAGTCACTCCGCGAAATCTCGTATGCCGTCTTCTGCTTGAAAAAAAAAAAAAATTTTGTTTTAAAGAGTGTCTTGTTGATAACCTCAGACGACCCTGATTTATTCCTTCCTCATGGAACCTAAAGTATAATATTTACAGATTCATTCTTTAATAAATGATCTCAAAGCCATCTACATCCAAATTA
+
BBAAAFFFFCFFGGGGGGGGGGGGGGGHHHHHHHHHHHHHHHHHHGG2EHHHHHHGGHHFGGHHHHHHGGHHHHHHGGGGGGHHGHHFGHHHHGEEGGEGHHHHHFHHHHGCGGG<</<011110>0011=00<=000000=<.0==GH/0///0/-----//;F;F000;;00;C0;00;0009999/00000;;009;999////;//99/:/9///B/B;///9B//9//9../;9/9////9///9/
@M05620:45:000000000-G6HP7:1:1101:23663:9294 1:N:0:118
AGATTACTGCAACAGTCCCCCTGGACCTGGAAAAGTTTCTTGCCTGGCTTACAGAAGCTGAAACAACTGCCAATGTCCTACAGGATGCTACCCGTAAGGAAAGGCTCCTAGAAGACTCCAAGGGAGTAAAAGAGCTGATGAAACAATGGCAAGTAAGTCAGGCATTTCCGCTTTAGCACTCTTGTGGATCCAATTGAACAATTCTCAGCATTTGTACTTGTAACTGACAAGCCAGGGACAAAACAAAGATC
+
BBABCFFFFFFFGGGGGGGGGGGHHHHHHHHHHHHHHHHHHHHHHHHGHHHHHHHHHHHHHHHHHHHHHHHHHHHHHHHHHHHHHHHHHHHHHGGGGHHHHFHGHHHGHHHHHHHHHHHHHHGGGGGHHHHHGHHHHHHHHHHHHHHHHGHHGGHHHHHHHHHHHHHHHGGGGGHHHHHHHHHHHHGHHHHHHHHHHGHHHHHHHHFHHHHHGHHGGHHHCGFHHHHHHHHHGGGGGGGGGGGGGGGGGGG
@M05620:45:000000000-G6HP7:1:1101:25586:9348 1:N:0:118
CATCCTGACCCTGAAGTACCCCGGCTTGATTTCTGACATTAGATCGGAAGAGCACACGTCTGAACTCCAGTCACTCCGCGAAATCTCGTATGCCGTCTTCTGCTTGAAAAAAAAAAAAAAAAAAAAAATATAGAGAATAAAGATTATGAGCGAAATAACAGAATCGGACCTAAAACTATCAATGCGATGTAAGAGGTACCATTGTGACACGGAAGAGTAGTGTAGAAAGTGGAGTGCTGCATATCTTCTTT
+
DDDDDFFFFFFFGGGGGGGGGGGGGGGGHHHHHHHHHHHHHHHHHHGGGGHHHGHHHGHHHGHHHHHHHHHHHHHHHGGGEGGHHHHHGGHHHHGGGHGHHHHHHHHHHHHGGGGF><----------.0000000:00000000000000----.:0000/:00...--/00000000000:00.:...00000.00000000000000.--..:.;000/00000000000.0.0000/0000000000
@M05620:45:000000000-G6HP7:1:1101:9493:9357 1:N:0:118
AGATTACTGCAACAGTTCCCCCTGGACCTGGAAAAGTTTCTTGCCTGGCTTACAGAAGCTGAAACAACTGCCAATGTCCTACAGGATGCTACCCGTAAGGAAAGGCTCCTAGAAGACTCCAAGGGAGTAAAAGAGCTGATGAAACAATGGCAAGTAAGTCAGGCATTTCCGCTTTAGCACTCTTGTGGATCCAATTGAACAATTCTCAGCATTTGTACTTGTAACTGACAAGCCAGGGACAAAACAAAGAT
+
A3AABFFFFFDFGGGGGGGGGGGGHHHHHHHHHHHHHHHHHHHHHHHHHHHHHHHHHHHHHHHHHHHHHHHHHHHHHHHHHHHHGHHHHHDHHHGGGGHHHGGHHHHHGHHHHHHGHHHGHHHGGGGGHHHHHGHHHHGHHFHHHHHGHHHHHGHHHHFHGHGHHHHHHHGGGGGHGHHHHHHHHGHGHHHHHHHGHGHGHHHHHHHHHHGHHHHHHFHHHHGHHHHFHHHGEGGGGGGGGGFFGGGGFGF
@M05620:45:000000000-G6HP7:1:1101:22180:9359 1:N:0:118
CATCCTGACCCTGAAGTACCCCGGCTTGATTTCTGACATTAGATCGGAAGAGCACACGTCTGAACTCCAGTCACTCCGCGAAATCTCGTATGCCGTCTTCTGCTTGAAAAAAAAAAACAAAACACTAAATAACTGTAAATTATACCTCCACTAGAAGCATATCCTGTAAAAGTGAAACCTCCAGCCGTCATGATCCTTCCTGACACTTACTCCACTTTATTTCTACTCCCATCTTCTCTCCTCTCGTTTCT
+
DDDDDFFFFFFFGGGGGGGGGGGGGGGGHHHHHHHHHHHHGHGHHHGGGGHHHHHHHGHHHGHHHHHHHHHHHHHHHGGGGGGHGHHHGGHHHHGGGHGHHHHHHHHHGHGCBBB>////0=?/010111111<11111>11<00=0<</<0<000000<00000000;00000000:.//./0/:-.-..000;0000/00;/00:;;00000/0000000::00000./0/000;:00;090:.:..;0
@M05620:45:000000000-G6HP7:1:1101:19558:9381 1:N:0:118
ATCTCTATCTCCTAAAAAGGAAGAAAGGGGAGGGAAGATCGGAAGAGCACACGTCTGAACTCCAGTCACTCCGCGAAATCTCGTATGCCGTCTTCTGCTTGAAAAAAAAAAAACAAACAAAAAAAAACAAACCTAAATAGACGCTATTGTATAACCACTCTCACGACGACAAATATCTCTATAATCACTCAATAGTATGCATGTTGAAGTAGACGCTCATGCCACCACATGAATAGATCGAGAATGCCAAG
+
BBBBBFFFFFFFGGGGGGGGGGHCBGHHGGGGGGGHGHHHHGGGFHHGHHHHGHHHGHHHHHHHHHHHHHHHGGGGGGHGHHHGGHHHHGGGHGHHHHHHHHHHHFGGGGC<//?/0.0.0<.<---......///0:0000.9...00000090/;9//0000..------.//////////////////9////://///////////////.-..;//////9..9//////////...../////9.
@M05620:45:000000000-G6HP7:1:1101:23172:9397 1:N:0:118
ATCTCTATCTCCTAAAAACCTGTTTAGATTTGGAGATAGACCTTCAGGTTTTTCATCATTTTCTGCATGAATTATACATTGACCACGTTCCAGCGTGGTCAGTTTGCAGCATTCTGTTATTTTGTTTGACAGAGTGTCTTGTTGAGAACATATGTAGGACATGATTTTTTCCTGCAACAGGGAAAATAAAGTATAAGTTTTAAAGATTTATTCTTTAATAAAGGATCTCAAAGCCAGCTTTAGAAAAAGGA
+
DCDDDFFFFFFFGGGGGGGGGGHHHHHHHHHHHHHHHHHFHHHHHHHHHHHGGHHHHHHHHHHIIHHHHHHHHHHHHHHHHHHHHHGHHHHHHHGGGGHHHHHHHHHHHHHHHHHHHHHHHHHHHHHHHHHHHHHHHHHHHHHHHHHHHHHHHHHHHHHHHHHHHHHHHGHHHHHHHHHHHGGHHHHHHHHHHHHHHHHHHHHHHHHHHHHHHHHHHHHHHHHHHHHHHHHHHHHHHGHHHHGHHHHHGGH
@M05620:45:000000000-G6HP7:1:1101:4881:9425 1:N:0:118
ATCTCTATCTCCTAAAAACCTGTTTAGATTTGGAGATAGACCTTCAGGTTTTTCATCATTTTCTGCATGAATTATACATTGACCACGTTCCAGCGTGGTCAGTTTGCAGCATTCTGTTATTTTGTTTGACAGAGTGTCTTGTTGAGAACATATGTAGGACATGATTTTTTCCTGCAACAGGGAAAATAAAGTATAAGTTTTAAAGATTTATTCTTTAATAAAGGATCTCAAAGCCAGCTTTAGAAAAAGGA
+
CCDCCFFFFFFFGGGGGGGGGGGHHHHHHHHHHHHHHHHHHHHHHHHHHHHGGHHHHHHHHHHHIHHHHHHHHHHHHHHHHGHHGHGHHHHHHHGFGGHHHHHHHHHHHHHHHHHHHHHHHHHHHHHHHHGHHHHHHHHHHHHHHHHHHHHHHHHGHHHHHHHHHHHHHGHHHHHHHHGHHGGHHHHHHFHHHHHHHHHHHHHHHHHHHHHHHHHHHGHHHGHHHHGHHHHGHFGHHGHHHHHHHHHHGGH
@M05620:45:000000000-G6HP7:1:1101:22276:9431 1:N:0:118
ATCTCTATCTCCTAAAAACCTGTTTAGATTTGGAGATAGACCTTCAGGTTTTTCATCATTTTCTGCATGAATTATACATTGACCACGTTCCAGCGTGGTCAGTTTGCAGCATTCTGTTATTTTGTTTGACAGAGTGTCTTGTTGAGAACATATGTAGGACATGATTTTTTCCTGCAACAGGGAAAATAAAGTATAAGTTTTAAAGATTTATTCTTTAATAAAGGATCTCAAAGCCAGCTTTAGAAAAAGGA
+
CCCCCFFFFFFFGGGGGGGGGGHHHHHHHHHHHHHHHHHGHHHHHHHHHHHGGHHHHIHHIHIHHHHHHHHHHHHHHHHHHHHHHHGHHHHHHHGGGGHHHHHHHHHHHHHHHHHHHHHHHHHHHHHHHHHHHHHHHHHHHHHHHHHHHHHHHHHHHHHHHHHHHHHHHGHHHHHHHHHHHGFHHHHHGHHHHHHHHGGHHHHHHHHHHHHHHHHHHHHHHHHHHHHHHHHHHHHHHGHHHHGHHHHHFGH
@M05620:45:000000000-G6HP7:1:1101:13130:9436 1:N:0:118
ATCTCTATCTCCTAAAAACCTGTTTAGATTTGGAGATAGACCTTCAGGTTTTTCATCATTTTCTGCATGAATTACACATTGACCACGTTCCAGCGTGGTCAGTTTGCAGCATTCTGTTATTTTGTTTGACAGAGTGTCTTGTTGAGAACATATGTAGGACATGATTTTTTCCTGCAACAGGGAAAATAAAGTATAAGTTTTAAAGATTTATTCTTTAATAAAGGATCTCAAAGCCAGCTTTAGAAAAAGGA
+
CCCCCFFFFFFFGGGGGGGGGGHHHHHHHHHHHHHHHHHHHHHHHHHHHHHGGHHHHHI5HHHIIHHHHHHHHHHHHHHHHHHHHHGHHHHHHHGGGGHHHHHHHHHHHHHHHHHHHHHHHHHHHHHHHHHHHHHHHHHHHHHHHHHHHHHHHHHHHHHHHHHHHHHHHGHHHHHHHHHHHGGHHHHHHHHHHHHHHGHHHHHHHHHHHHHHHHHHHHHHHHGHHHHHHHHHHHHGHGHHHHHGHHHHGGG
@M05620:45:000000000-G6HP7:1:1101:12542:9438 1:N:0:118
CATCCTGACCCTGAAGTACCCGGCTTGATTTCTGACATTAGATCGGAAGAGCACACGTCTGAACTCCAGTCACTCCGCGAAATCTCGTATGCCGTCTTCTGCTTGAAAAAAAAAAAAAGAAAACGAGCGATTTAAAGGAAAGGTTATGTTACAACGAAGATACGCAGGGGAGGAGTGGGTCTCCTTGGGTCGTGTGCAGGACGTTTACATGCAGCCGTCGGTACTGTGAGTGTGTGAGGACTCCCCAGTCG
+
BBBBBFFDFFFFFGEGGGGGGGCGGGGHGEFFGFFHFHHHHGGHHGGGGHGBGHHHGHHGEEBGGHHHGFGGDDHFGGCG/>?@BB????GFGEEFHFHHHGFEBECEFH/BC@C<//<.0000-..-<-...00000//:..0000;00000:/-;...000...----.--.........//////.;.--.;9///...-.././///////.-;9---..://///////..//././/;....//.
@M05620:45:000000000-G6HP7:1:1101:4868:9443 1:N:0:118
ATCTCTATCTCCTAAAAACCTGTTTAGATTTGGAGATAGACCTTCAGGTTTTTCATCATTTTCTGCATGAATTATACATTGACCACGTTCCAGCGTGGTCAGTTTGCAGCATTCTGTTATTTTGTTTGACAGAGTGTCTTGTTGAGAACATATGTAGGACATGATTTTTTCCTGCAACAGGGAAAATAAAGTATAAGTTTTAAAGATTTATTCTTTAATAAAGGATCTCAAAGCCAGCTTTAGAAAAAGGA
+
BBBBBFFFFFFFGGGGGGGEGGHHHHHFHHHHFBGHHHHFHHHGHGHFHHHGGHHHHHHHHHFHHGFFHHHHHFHHHHHHHHHHHFEHHHGHHHGFEGHHHHHHGHFGHGFHHFHHHHBGHHHHHHHHHHGHHHHHHFHHHHHHGFHFHF?FHHGEHHBGGGG2GHHHHCHHFFHHBFGGHEGHHGFHHBFGHHHHHHHHHHHDF1GHFDGGHHHHHBFHHFHHHGHHDGHFHGHFHGHHHHHHGHHGDDH
@M05620:45:000000000-G6HP7:1:1101:22286:9452 1:N:0:118
ATCTCTATCTCCTAAAAACCTGTTTAGATTTGGAGATAGACCTTCAGGTTTTTCATCATTTTCTGCATGAATTATACATTGACCACGTTCCAGCGGGGTCAGTTTGCAGCATTCTGTTATTTTGTTTGACAGAGTGTCTTGTTGAGAACATATGTAGGACATGATTTTTTCCTGCAACAGGGAAAATAAAGTATAAGTTTTAAAGATTTATTCTTTAATAAAGGATCTCAAAGCCAGCTTTAGAAAAAGGA
+
AA>AADFFF3@1BG1AAFFGGFHFF3E1DFD11FG1A1AFAFCGFEG1DBGECGGFDGHHHHHB2FGDH11AF122A2DGH11B1B/FGHHHFFG/>E/EBGFFB>GHHHGHDBDDBF2FHFFHBGEHG1>G0GHFGFHHHHHHHGG>GHHBDG2FFDDFHFFHHGHGFCFHHHFFHGFGEFGG.<>10<DD<G0=DGFHHBG0DDGHHHHGHGFGCCG0<0CB/CGH:CGG0FFFFEGFFB000;;A..F
@M05620:45:000000000-G6HP7:1:1101:12821:9470 1:N:0:118
AGATTACTGCAACAGTTCCCCCTGGACCTGGAAAAGTTTCTTGCCTGGCTTACAGAAGCTGAAACAACTGCCAATGTCCTACAGGATGCTACCCGTAAGGAAAGGCTCCTAGAAGACTCCAAGGGAGTAAAAGAGCTGATGAAACAATGGCAAGTAAGTCAGGCATTTCCGCTTTAGCACTCTTGTGGATCCAATTGAACAATTCTCAGCATTTGTACTTGTAACTGACAAGCCAGGGACAAAACAAAGAT
+
AA3AAFFF@DFDFGABFFGGGGGDGFHHFGGGGHFGBFHHGEEGHHHHHHHFFGDGEHHGHGHHHFFHHHHHHHGGFHHHFGFGGHHHHH5GFGEEEFHGGGGFFGHHGHHHHHGGHHHHFHHF/?E?FGGHHGHHHFGGHGHHHHHBBCHFHGGHHHHHHHHHHHHHHHGGGGGHEHHHGGHFHGCAFGGFHBBGHGHEHGG0GGHGGHFFHGG;CCHHGC::GGHHEHGGHGGFAGGGEFGGGGGF99;
@M05620:45:000000000-G6HP7:1:1101:23830:9478 1:N:0:118
AGATTACTGCAACAGTTCCCCCTGGACCTGGAAAAGTTTCTTGCCTGGCTTACAGAAGCTGAAACAACTGCCAATGTCCTACAGGATGCTACCCGTAAGGAAAGGCTCCTAGAAGACTCCAAGGGAGTAAAAGAGCTGATGAAACAATGGCAAGTAAGTCAGGCATTTCCGCTTTAGCACTCTTGTGGATCCAATTGAACAATTCTCAGCATTTGTACTTGTAACTGACAAGCCAGGGACAAAACAAAGAT
+
BBBCCFFFFFFFGGGFGGGGGGGGHHHHHHHHHHHHHHHHHHHHHHHHHHHHHHHHHHHHHHHHHHHHHHHHHHHHHHHHHHHHHGHHHHFHHHGGGGHHHHHHHHHHGHHHHHHHHHHHHHHGGHGGHHHHHGHHHHGHHHHHHHHHHHHHHGHHHHHHHHHHHHHHHHGGGGGHHHHHHHHHHHHGHHHHGHHHHGFFHHHHHHHHHHHHHHHHHGHHHGHHHHHFHHHHHGFGGGGGGGGGGGGGGGG
@M05620:45:000000000-G6HP7:1:1101:24958:9482 1:N:0:118
AGATTACTGCAACAGTTCCCCCTGGACCTGGAAAAGTTTCTTGCCTGGCTTACAGAAGCTGAAACAACTGCCAATGTCCTACAGGATGCTACCCGTAAGGAAAGGCTCCTAGAAGACTCCAAGGGAGTAAAAGAGCTGATGAAACAATGGCAAGTAAGTCAGGCATTTCCGCTTTAGCACTCTTGTGGATCCAATTGAACAATTCTCAGCATTTGTACTTGTAACTGACAAGCCAGGGACAAAACAAAGAT
+
BBBCCFFFFFFFGGGGGGGGGGGGHHHHHHHHHHHHHHHHHHHHHHHHHHHHHHHHHHHHHHHHHHHHHHHHHHHHHHHHHHHHHGHHHHHHHHGGGGHHHHHHHHHHGHHHHHHHHHHHHGHGGHGGHHHHHGHHHHHHHHHHHHHHHHHHHGHHHHHHHHHHHHHHHHGGGGGHHHGHHHHHHGHGHHHHHHHHHHFFHHHHHHHHHHHHHGHHHGHHHHHHHHHHGHHHHGGGGGGGGGGGGGGGGGG
@M05620:45:000000000-G6HP7:1:1101:12804:9487 1:N:0:118
AGATTACTGCAACAGTTCCCCCTGGACCTGGAAAAGTTTCTTGCCTGGCTTACAGAAGCTGAAACAACTGCCAATGTCCTACAGGATGCTACCCGTAAGGAAAGGCTCCTAGAAGACTCCAAGGGAGTAAAAGAGCTGATGAAACAATGGCAAGTAAGTCAGGCATTTCCGCTTTAGCACTCTTGTGGATCCAATTGAACAATTCTCAGCATTTGTACTTGTAACTGACAAGCCAGGGACAAAACAAAGAT
+
AAABBFFFFFFDGGFBFGGGGGGGHGHHHHHHHHHHGHHHHHHHHHHHHHHAFFHHHHHHHHHHHHHHHHHHHHHHHHHHHHHHHGHHHHFHHHGGEFGGGHFHHHHHGHHHHHHHHHHHHHHGFFGEHFHHHGHHHHHHHHHHHHHHHHHHGGHHHHHHHHHHHHHHHHGGGGGGHHHHHHHHHHHGGHHHGEHHHGHGHHHHHHHFHHHHHHGHHGHHHHHGHHHHFHHHHGGGGGGGGGGGGGGGGGF
@M05620:45:000000000-G6HP7:1:1101:9034:9489 1:N:0:118
ATCTCTATCTCCTAAAAACCTGTTTAGATTTGGAGATAGACCTTCAGGTTTTTCATCATTTTCTGCATGAATTATACATTGACCACGTTCCAGCGTGGTCAGTTTGCAGCATTCTGTTATTTTGTTTGACAGAGTGTCTTGTTGAGAACATATGTAGGACATGATTTTTTCCTGCAACAGGGAAAATAAAGTATAAGTTTTAAAGATTTATTCTTTAATAAAGGATCTCAAAGCCAGCTTTAGAAAAAGGA
+
CCCDDFFFFFFFGGGGGGGGGGHHHHHHHHHHHHHHHHHHHHHHHHHHHHHGGHHHHIHHHHIHHHHHHHHHHHHHHHHHHHHHHHGHHHHHHHGGGGHHHHHHHHHHHHHHHHHHHHHHHHHHHHHHHHHHHHHHHHHHHHHHHHHHHHHHHHHHHHHHHHHHHHHHHGHHHHHHHHHHHGGHHHGHHHHHHHHHHHHHHHHHHHHHHHHHHHHHHHHHHHHHHHHHHHHHHHHHHGHHHHGGHHHHGGH
@M05620:45:000000000-G6HP7:1:1101:24959:9500 1:N:0:118
AGATTACTGCAACAGTTCCCCCTGGACCTGGAAAAGTTTCTTGCCTGGCTTACAGAAGCTGAAACAACTGCCAATGTCCTACAGGATGCTACCCGTAAGGAAAGGCTCCTAGAAGACTCCAAGGGAGTAAAAGAGCTGATGAAACAATGGCAAGTAAGTCAGGCATTTCCGCTTTAGCACTCTTGTGGATCCAATTGAACAATTCTCAGCATTTGTACTTGTAACTGACAAGCCAGGGACAAAACAAAGAT
+
AAABBDFFFFFFGGGGGGGGGGGGHHHHHHHFFHHHHHHHHHHHHHHHHHHHHHHHFFHHHHHHHHHHHHHHHHHHHHHHHHHHHHHHHHBHHHGGGAGHHEHFHGHHGHHHHHHGHHHHHHHGGHGGHHHGHCHHHHHHHHHHHHHHHHHHHGHHGHGHGHHHHHHHHHGGGGGHHHGHHHHHHGHGHHHHGBGGHFFFHHHHHHHGHHHHHHHHHHHHHHGHHHHBFHHHHGFFGDGGGGGFGGGGGGF
@M05620:45:000000000-G6HP7:1:1101:9046:9505 1:N:0:118
ATCTCTATCTCCTAAAAACCTGTTTAGATTTGGAGATAGACCTTCAGGTTTTTCATCATTTTCTGCATGAATTATACATTGACCACGTTCCAGCGTGGTCAGTTTGCAGCATTCTGTTATTTTGTTTGACAGAGTGTCTTGTTGAGAACATATGTAGGACATGATTTTTTCCTGCAACAGGGAAAATAAAGTATAAGTTTTAAAGATTTATTCTTTAATAAAGGATCTCAAAGCCAGCTTTAGAAAAAGGA
+
CBCCCFFFFFFFGGGGGGGGGGHHHHHHHHHHHHHHHHHHHHHHHHHHHHHGGHHHHHIHHHHHIHHHHHHHHHHHHHHHHHHHHHGHHHHHHHGGGGHHHHHHHHHHHHHHHHHHHHHHHHHHHHHHHHHHHHHHHHHHHHHHHHHHHHHHHHHHHHHHHHHHHHHHHGHHHHHHHHHHHGGHHHHHHHHHHHHHHHHHHHHHHHHHHHHHHHHHHHHHGHFHHHHHHHHHHHGHHGHHHHGHHHHHGGH
@M05620:45:000000000-G6HP7:1:1101:18872:9558 1:N:0:118
ATCTCTATCTCCTAAAAACCTGTTTAGATTTGGAGATAGACCTTCAGGTTTTTCATCATTTTCTGCATGAATTATACATTGACCACGTTCCAGCGTGGTCAGTTTGCAGCATTCTGTTATTTTGTTTGACAGAGTGTCTTGTTGAGAACATATGTAGGACATGATTTTTTCCTGCAACAGGGAAAATAAAGTATAAGTTTTAAAGATTTATTCTTTAATAAAGGATCTCAAAGCCAGCTTTAGAAAAAGGA
+
CCCDDFFFFFFFGGGGGGGGGGHHHHHHHHHHHHHHHHHHHHHHHHHHHHHGGHHHHHHHHHHHIHHHHHHHHHHHHHHHHHHHHHGHHHHHHHGGGGHHHHHHHHHHHHHHHHHHHHHHHHHHHHHHHHHHHHHHHHHHHHHHHHHHHHHHHHHHHHHHHHHHHHHHHGHHHHHHHHGHHGGHHHHHHHHHHHHHHHHHHHHHHHHHHHHHHHHHHHHHHHHHHHHHHHHHHHHHHGHHHHHHGGHHGGG
@M05620:45:000000000-G6HP7:1:1101:24963:9637 1:N:0:118
ATCTCTATCTCCTAAAAACCTGTTTAGATTTGGAGATAGACCTTCAGGTTTTTCATCATTTTCTGCATGAATTATACATTGACCACGTTCCAGCGTGGTCAGTTTGCAGCATTCTGTTATTTTGTTTGACAGAGTGTCTTGTTGAGAACATATGTAGGACATGATTTTTTCCTGCAACAGGGAAAATAAAGTATAAGTTTTAAAGATTTATTCTTTAATAAAGGATCTCAAAGCCAGCTTTAGAAAAAGGA
+
AAABBFFFFFFFGGGGGGGGGGHHHFGHHHHHGFHCHHHBGHHHHHHFHHHGGHFHHHHHHHHHHHHHHHHHHHHHHFHHHFHHBHEHGHHHHHGGGCHHHHHHHHHHGHHHHHHGHHHHHHHHGHHHFHHHHHGHHHHHHHHHBGHFGFHHHHHHHEGHHHHFHHHHHGHHHHHG2GFHHGGHE0F?FGHHHHBHHHHHHHF1F<FGHHHHHHHHB<GFFGFBFGGHHGFHEHHHGGHHHFBGHHHFGCG
@M05620:45:000000000-G6HP7:1:1101:24941:9638 1:N:0:118
ATCTCTATCTCCTAAAAACCTGTTTAGATTTGGAGATAGACCTTCAGGTTTTTCATCATTTTCTGCATGAATTATACATTGACCACGTTCCAGCGTGGTCAGTTTGCAGCATTCTGTTATTTTGTTTGACAGAGTGTCTTGTTGAGAACATATGTAGGACATGATTTTTTCCTGCAACAGGGAAAATAAAGTATAAGTTTTAAAGATTTATTCTTTAATAAAGGATCTCAAAGCCAGCTTTAGAAAAAGGA
+
CDDDDFFFFFFFGGGGGGGGGGHHHHHHHHHHHHHHHHHHHHHHHHHHHHHGGHHHHIHHHHIIIHHHHHHHHHHHHHHHHHHHHHGHHHHHHHGGGGHHHHHHHHHHHHHHHHHHHHHHHHHHHHHHHHHHHHHHHHHHHHHHHHHHHHHHHHHHHHHHHHHHHHHHHGHHHHHHHHHHHGAGHHHHHHHHHHHHHHHHHHHHHHHHHHHHHHHHHHHHHHHHHHHHHHHHHHHHHGHHHHHHHHHHGGH
@M05620:45:000000000-G6HP7:1:1101:10501:9651 1:N:0:118
AGATTACTGCAACAGTTCCCCCTGGACCTGGAAAAGTTTCTTGCCTGGCTTACAGAAGCTGAAACAACTGCCAATGTCCTACAGGATGCTACCCGTAAGGAAAGGCTCCTAGAAGACTCCAAGGGAGTAAAAGAGCTGATGAAACAATGGCAAGTAAGTCAGGCATTTCCGCTTTAGCACTCTTGTGGATCCAATTGAACAATTCTCAGCATTTGTACTTGTAACTGACAAGCCAGGGACAAAACAAAGAT
+
CCCCCFFFFFFFGGGGGGGGGGGGHHHHHHHHHHHHHHHHHHHHHHHHHHHHHHHHHHHHHHHHHHHHHHHHHHHHHHHHHHHHHHHHHHHHGHGGGGHHHHFHHHHHGHHHHHHHHHHHHHHGGHGGHHHHHGHHHHHHHHHHHHHHHHHHHGHHHHHHHHHHHHHHHHGGGGGHGHHHHHHHHGHGHGHHHHHHHHHHHHHHHHHHHHGHHHHHHFHHHHHGHHHHGHHHHGGGGGGGGGGGGGGGGGG
@M05620:45:000000000-G6HP7:1:1101:24947:9656 1:N:0:118
ATCTCTATCTCCTAAAAACCTGTTTAGATTTGGAGATAGACCTTCAGGTTTTTCATCATTTTCTGCATGAATTATACATTGACCACGTTCCAGCGTGGTCAGTTTGCAGCATTCTGTTATTTTGTTTGACAGAGTGTCTTGTTGAGAACATATGTAGGACATGATTTTTTCCTGCAACAGGGAAAATAAAGTATAAGTTTTAAAGATTTATTCTTTAATAAAGGATCTCAAAGCCAGCTTTAGAAAAAGGA
+
CCCCCFFFFFFFGGGGGGGGGGHHHHHHHHHHHHHHHHHHHHHHHHHHHHHGGHHHHHHHHHHHHHHHHHHHHHHHHHHHHHHHHHGHHHHHHHGGGGHHHHHHHHHHHHHHHHHHHHHHHHHHHHHHHHHHHHHHHHHHHHHHHHHHHHHHHHHHHHHHHHHHHHHHHGHHHHHHHHHHHGGHHHHHHHHHHHHHHHHHHHHHHHHHHHHHHHHHHGHHHHHHHHHHHHHHGHHHHGHHHHHEHHHGGGE
@M05620:45:000000000-G6HP7:1:1101:16585:9765 1:N:0:118
TACCTGTACTGGGGAAGCAATCGCCATTCCTACCCTAAAGATCGGAAGAGCACACGTCTGAACTCCAGTCACTCCGCGAAATCTCGTATGCCGTCTTCTGCTTGAAAAAAAAAAAAAAAAAATAAAAAACAACGAAACTTGCATGACAACATCACAAACAGAAAAGGAGACTACCATCTGGCGACGAGAATCCAAGGATTGTACGATCAACCTAAGCAGAACAGTATCGATGTGACATATGGACCGACAGA
+
CCDDDFFFFFFFGGGGGGGGGGGGGGGHHHHHHHHHGHHHGHHHGGGGHHHHHHHGHHHGHGHHHHHHHHHHHHHGGGGGGGHHHHGGHHHHGEGHGHHHHHHHHHHHFGGGDB>><<----.01110<<...<...-11110110001../::000...//00//./.<.00//0101110-----<..<10000..01/011.....0/.<00//<//////1111...<<11111111110<---<-:
@M05620:45:000000000-G6HP7:1:1101:5146:9799 1:N:0:118
CATCCTGACCTGAAGTACCCCGGCTTGATTTCTGACATTAGATCGGAAGAGCACACGTCTGAACTCCAGTCACTCCGCGAAATCTCGTATGCCGTCTTCTGCTTGAAAAAAAAAAAAAAAAAAAAAAAATAATGACAATAAAGATTGAAAAAAATAATAAAAAAAATAAGAATAGATAAGAAAAGTATAGTGTAAAGTAAGTATTATAATGTGATAATTCTGAATATCTAAAAGTATGCAGAGTAATTGAT
+
CCCCCFFFFFFFGGGGGGGGGGGGGGGHHHHHHHHHGHHGHFHHHGGGGHHHHHHHGHHHGGGHHHHHHHHHHHHHGGGGGGGGHHHGGHHHHGGGHGHHHHHHHHHHGHGGGDG<>>----<-:----.000000000000000000000.--.00000009;--.:00000:00000000///000090000000000000000000000000000000:900000000000:9;00000.:0000000
@M05620:45:000000000-G6HP7:1:1101:14578:9976 1:N:0:118
CTCTCTATCTCCTAAAAACCTGTTTAGATTTGGCGATAGACCTTCAGGTTTTTCATCATTTTCTGCATGAATTATACATTGACCCCGTTCCAGCGTGGTCAGTTTGCAGCATTCTGTTATTTTGTTTGACAGAGTGTCTTGTTGCGAACATATGTAGGACATGATTTTTTCCTGCAACAGGGAAAATAAAGTATCAGTTTTACCGCTTTATTCTTTAATCAATGATCTCAAAGCCAGCTTTCGAAACAGTA
+
>AAAAFBFFFFFGGDAA1AEGAFGH331FHG111A0A0B1BGFHHG11FGHGGHDGHHHHHHHH2FFFF11FGFH2FGGHGHHH0E/EGGHDGHCEE?GG2BGGH1F21G0BGHHGHHGHHHHEGGH0BFBEB0FHGHHHHGH01<</>/B1GGHH211F<F1<@GHGHGHHHBC01?0<...0.0>1>=1=BG0=0=DHG000.-<CEBCCGHHH0:G0::000<CGHFHF0B;/A9FGG0.:.;-;909
@M05620:45:000000000-G6HP7:1:1101:9789:9977 1:N:0:118
CATCCTGACCCTGAAGTACCCGGCTTGATTTCTGACATTAGATCGGAAGAGCACACGTCTGAACTCCAGTCACTCCGCGAAATCTCGTATGCCGTCTTCTGCTTGAAAAAAAAAAAAAAATGACACTAAAAGAAAAATTCCCTGTAATCAACATACTGAGAGACAATTCCACATACTCTACCCTGCGTCTGAGGCTGTCAGGCAATCGCCTCCTTCTGAATGCCCTTCGTGGGCCACCCCCTTGCTCCCCC
+
CCDDDFFFFFFFGGGGGGGGGGGGGGGHHHHHHHHHHHHHHHHHHGGGGHHHHHHHGHHHGHHHHHHHHHHHHHHHGGGGGGHHHHHFGHHHHGGGHGHHHHHHHHHHFHGGGGG>/><>01=1100/000=..//.<00<0000000000/0/:<<00000.///000000000<000000.0/.-.-..:0.....000//..00....../0000000000/0//./..-......---./0000...
@M05620:45:000000000-G6HP7:1:1101:14391:9989 1:N:0:118
ATCTCTATCTCCTAAAAACCTGTTTAGATTTGGAGATAGACCTTCAGGTTTTTCATCATTTTCTGCATGAATTATACATTGACCACGTTCCAGCGTGGTCAGTTTGCAGCATTCTGTTATTTTGTTTGACAGAGTGTCTTGTTGAGAACATATGTAGGACATGATTTTTTCCTGCAACAGGGAAAATAAAGTATAAGTTTTAAAGATTTATTCTTTAATAAAGGATCTCAAAGCCAGCTTTAGAAAAAGGA
+
3AABBFFFFFFFGGGGFFEGGGHHH5GHHHHDGHHHHHHBHGHHHHFHHHHGGHFHHHHHHHHHHHFHDHGHHGHHHGHHF5FHFHGHHHH5@FEFECHHGFHHHHHHHHAGHHHGHH4GHHHFGGHHHHFE?BGHHGHHHHHFFFG4FGHFHFHEEF3GHHHFHHHHHGHHHFHHHHHHHGFEC???F1DGHH1?FGGHHHH1GBHHHBGHHHHHGHHFG0DB/<GHHHFGHGHCFEHHHHGB0CG..;:
@M05620:45:000000000-G6HP7:1:1101:14585:9996 1:N:0:118
ATCTCTATCTCCTAAAAACCTGTTTAGATTTGGAGATAGACCTTCAGGTTTTTCATCATTTTCTGCATGAATTATACATTGACCACGTTCCAGCGTGGTCAGTTTGCAGCATTCTGTTATTTTGTTTGACAGAGTGTCTTGTTGAGAACATATGTAGGACATGATTTTTTCCTGCAACAGGGAAAATAAAGTATAAGTTTTAAAGATTTATTCTTTAATAAAGGATCTCAAAGCCAGCTTTAGAAAAAGGA
+
CCDDDFFFFFFFGGGGGGGGGGHHHHHHHHHHHHHHHHHHHHHHHHHHHHHGGHHHHHHHHIIHIHHHHHHHHHHHHHHHHHHHHHGHHHHHHHGGGGHHHHHHHHHHHHHHHHHHHHHHHHHHHHHHHHHHHHHHHHHHHHHHHHHHHHHHHHHHHHHHHHHHHHHHHGHHHHHHHHHHHGGGHHHHHHHHHHHGHHHHHHHHHHHHHHHHHHHHHHHHHHHHHHHHHHHHHHHHHGHHHHHHHHHHGGH
@M05620:45:000000000-G6HP7:1:1101:14408:10006 1:N:0:118
ATCTCTATCTCCTAAAAACCTGTTTAGATTTGGAGATAGACCTTCAGGTTTTTCATCATTTTCTGCATGAATTATACATTGACCACGTTCCAGCGTGGTCAGTTTGCAGCATTCTGTTATTTTGTTTGACAGAGTGTCTTGTTGAGAACATATGTAGGACATGATTTTTTCCTGCAACAGGGAAAATAAAGTATAAGTTTTAAAGATTTATTCTTTAATAAAGGATCTCAAAGCCAGCTTTAGAAAAAGGA
+
DDDDDFFFFFFFGGGGGGGGGGHHHHHHHHHHHHHHHHHHHHHHHHHHHHHGGHHHHHHIIIIIHHHHHHHHHHHHHHHHHHHHHHGHHHHHHHGGGGHHHHHHHHHHHHHHHHHHHHHHHHHHHHHHHHGHHHHHHHHHHHHHHHHHHHHHHHHHHHHHHHHHHHHHHGHHHHHHHHHHHGGGHHHHHHHHHHHHHHHHHHHHHHHHHHHHHHHHHHHHHHHHHHHHHHHHHHHHHGHHHHHHHHHGGGH
@M05620:45:000000000-G6HP7:1:1101:14392:10015 1:N:0:118
ATCTCTATCTCCTAAAAACCTGTTTAGATTTGGAGATAGACCTTCAGGTTTTTCATCATTTTCTGCATGAATTATACATTGACCACGTTCCAGCGTGGTCAGTTTGCAGCATTCTGTTATTTTGTTTGACAGAGTGTCTTGTTGAGAACATATGTAGGACATGATTTTTTCCTGCAACAGGGAAAATAAAGTATAAGTTTTAAAGATTTATTCTTTAATAAAGGATCTCAAAGCCAGCTTTAGAAAAAGGA
+
DCDDDFFFFFFFGGGGGGGGGGHHHHHHHHHHHHHHHHHHHHHHHHHHHHHGGHHHHIIIHIIHIHHHHHHHHHHHHHHHHHHHHHGHHHHHHHGGGGHHHHHHHHHGHHHHHHHHHHHHHHHHHHHHHHHHHHHHHHHHHHHHHHHHHHHHHHHHHHHHHHHHHHHHHGHHHHHHHHHHHGGHHHHHGHHHHHHHHHHHHHGHHHHHHHHHHHHHHHHHHHHHHHHHHGHHHGHHHGHHHHHHHHHHGGH
@M05620:45:000000000-G6HP7:1:1101:27520:10055 1:N:0:118
AGATTACTGCAACAGTTCCCCCTGGACCTGGAAAAGTTTCTTGCCTGGCTTACAGAAGCTGAAACAACTGCCAATGTCCTACAGGATGCTACCCGTAAGGAAAGGCTCCTAGAAGACTCCAAGGGAGTAAAAGAGCTGATGAAACAATGGCAAGTAAGTCAGGCATTTCCGCTTTAGCACTCTTGTGGATCCAATTGAACAATTCTCAGCATTTGTACTTGTAACTGACAAGCCAGGGACAAAACAAAGAT
+
CDDCCFFFFFFFGGGGGGGGGGGGHHHHHHHHHHHHGHHHHHHHHHHHHHHHHHHHHHHHHHHHHHHHHHHHHHHHHHHHHHHHHHHHHHHHHHGF/EHHHHHHHHHHGHHHHHHHHHHH3FHGGEFFHHHHHGHHHHHHHBGHHHHHHHHHHGHHHHHHHHHHHHHHHHGGGGGHGHGHHHHHHFHGHHHHGHHHHHFGHHHHHHHHHHHHHHHHHHHHHHHGHHHHHHGHHGFGGGGGGGGGGGGGGGF
@M05620:45:000000000-G6HP7:1:1101:13383:10129 1:N:0:118
CATCCTGACCCTGAAGTACCCCGGCTTGATTTCTGACATTAGATCGGAAGAGCACACGTCTGAACTCCAGTCACTCCGCGAAATCTCGTATGCCGTCTTCTGCTTGAAAAAAAAAAAACAAAGTCTTCCCCTCTCCTCTCTTCCCTCCCCTCCTCCTTCCCCTCCTTTTCCCCTCCCCCTTCCCCCCCCCTCCCCCTCCTTCCCTCTTACTTTCTTCCTCCCTTTTCTCCCCTCCCTCCCTCTCCCCCTTC
+
CCCCCFFFFFFFGGGGGGGGGGGGGGGGHHHHHHHGHHHHHHHHHHGGGGHHHHHHHGHHHGHGHHHHHHHHHHGHHGGGCEEGGFHHGGHHHHGGGHGHHHHHHHHHFHHCGFDC<////>011111=<<0<0>00<0/0000/0<<.</..//;/00:///:./0000;0//9....-.//9/.:----...;.-../0:/B0//900:00;000000/./009:000/./;;./;..//////..-./
@M05620:45:000000000-G6HP7:1:1101:9970:10177 1:N:0:118
AGATTACTGCAACAGTTCCCCCTGGACCTGGAAAAGTTTCTTGCCTGGCTTACAGAAGCTGAAACAACTGCCAATGTCCTACAGGATGCTACCCGTAAGGAAAGGCTCCTAGAAGACTCCAAGGGAGTAAAAGAGCTGATGAAACAATGGCAAGTAAGTCAGGCATTTCCGCTTTAGCACTCTTGTGGATCCAATTGAACAATTCTCAGCATTTGTACTTGTAACTGACAAGCCAGGGACAAAACAAAGAT
+
BBBBBFFFFFFFGGFGGGGGGGGGHHHHHHHHGHHHHHHHHHHHHHHHHHHHHHHHHHHHHHHHHHHHHHHHHHHHHHHHHHHHHHHHHHFHHHGFGGHHHHCGHHHHGHHHHHFHHHHHHHHGGHGGHHHHHGHHHHGHHHGHHHHHHHHHHGHHHHHHHHHHHHHHHHGGGGGHHHHHHHHHHHHGGHHHGGGHHHHHHHHHHHHHHGGHHHHHHGHGHHHHHHHHHHHHHGGGGGGG?FFGGGGGGFF
@M05620:45:000000000-G6HP7:1:1101:12876:10190 1:N:0:118
AGATTACTGCAACAGTTCCCCCTGGACCTGGAAAAGTTTCTTGCCTGGCTTACAGAAGCTGAAACAACTGCCAATGTCCTACAGGATGCTACCCGTAAGGAAAGGCTCCTAGAAGACTCCAAGGGAGTAAAAGAGCTGATGAAACAATGGCAAGTAAGTCAGGCATTTCCGCTTTAGCACTCTTGTGGATCCAATTGAACAATTCTCAGCATTTGTACTTGTAACTGACAAGCCAGGGACAAAACAAAGAT
+
BAACCFFFDFDFGGFBFGGGGGGGHHHHHHHHHHHHGHHHHHHHHHHHHHH3BBGGHHHHHGHFHHHHHHHHHHHHGHHHDGGHHGHHHH@FFHGF@EGGFHFFHHHHGHHHHHHGHHHHFFHGEEFEHFHHHGHHHHGHHGHHHHHHGHHHHGHHHHHHHHHHHHHHHHGGGGGHHHHHHHHHHGHGGGHHGHHHHFFFFGGGFHHFHHGHHHHHHFHGHGGHHHHHGHHHGGFFCFGGGGFFGGGGGB;
@M05620:45:000000000-G6HP7:1:1101:15522:10227 1:N:0:118
AGATTACTGCAACAGTTCCCCCTGGACCTGGAAAAGTTTCTTGCCTGGCTTACAGAAGCTGAAACAACTGCCAATGTCCTACAGGATGCTACCCGTAAGGAAAGGCTCCTAGAAGACTCCAAGGGAGTAAAAGAGCTGATGAAACAATGGCAAGTAAGTCAGGCATTTCCGCTTTAGCACTCTTGTGGATCCAATTGAACAATTCTCAGCATTTGTACTTGTAACTGACAAGCCAGGGACAAAACAAAGAT
+
>>>1A@@D311BEE1BEGGDAAEAECGCCA00AAFFA2FFFGHECGFEEECEGHF1BE1FAGAFFHHGHF1FAGCEFEFGGFHGECGEHGHFFCEE>EGHHH>FFEFHEGFFHHF1FEGHHCFE>/E<01BDGCG0GGDFGH1DGBGDDBC0FF>>FGG2FHFHEHHHFFECCGF<GFFHBFFGFGHFBG1CGFGFH0DCGFGHFHHHF/GGFHFHHHHHFHBGGFHH/:::GGBAAC.:EGGE.EG?9B9
@M05620:45:000000000-G6HP7:1:1101:6517:10262 1:N:0:118
AGATTACTGCAACAGTTCCCCCTGGACCTGGAAAAGTTTCTTGCCTGGCTTACAGAAGCTGAAACAACTGCCAATGTCCTACAGGATGCTACCCGTAAGGAAAGGCTCCTAGAAGACTCCAAGGGAGTAAAAGAGCTGATGAAACAATGGCAAGTAAGTCTGGCATTTCCGCTTTAGCACTCTTGTGGATCCAATTGAACAATTCTCAGCATTTGTACTTGTAACTGACAAGCCAGGGACAAAACAAAGAT
+
ABAABFFFFDDFFGFFGGFGFFEFFGGHFEECGHFH3AFFEHFGHGFHFHFGHHFGFHFHFHHFHHHGHFDGGFFFHHHFHHHHHFHFFHGHFGEEEFHHHFFGHFHHGHGHHHHGHHHHHHHGGFGFHHHHHGHGHHGHHFFHFHHHHHHHHGHHGHGG2FFHHHHHHHGGGGGHGHBHGHHHHFGDHHHHHHHHHHDFGFHHHHHGHHHHHHHHHHHHGHHGHHHGFFHFHGFGGGGGGFFGGGGGFGF
@M05620:45:000000000-G6HP7:1:1101:15552:10309 1:N:0:118
AGATTACTGCAACAGTTCCCCCTGGACCTGGAAAAGTTTCTTGCCTGGCTTACAGAAGCTGAAACAACTGCCAATGTCCTACAGGATGCTACCCGTAAGGAAAGGCTCCTAGAAGACTCCAAGGGAGTAAAAGAGCTGATGAAACAATGGCAAGTAAGTCAGGCATTTCCGCTTTAGCACTCTTGTGGATCCAATTGAACAATTCTCAGCATTTGTACTTGTAACTGACAAGCCAGGGACAAAACAAAGAT
+
BAABAFFFFFDDEGGGGGGGGGGGHHHHHGHHHHHHHHHHHHHHHHHHHHHHHHHGHHHHHGHFHHHHHHHHHHHHGHHHFHHHHHHHHHHHHHGGCEHFHHHHHHHHGHHHHHHHHHHHGHHGGCEEHHHHHGHHHFFHHGGGHHHHHHHHGGHHGHGHHHHHHHHHHHGGGGGHHHHHHHHHHDGGHHHHHHHHHGDCGHHHHHHFHHGHGHHHHHHHHFGHHHHFFHHHHGGGGGFGGGBFGGGGGGC
@M05620:45:000000000-G6HP7:1:1101:15545:10326 1:N:0:118
AGATTACTGCAACAGTTCCCCCTGGACCTGGAAAAGTTTCTTGCCTGGCTTACAGAAGCTGAAACAACTGCCAATGTCCTACAGGATGCTACCCGTAAGGAAAGGCTCCTAGAAGACTCCAAGGGAGTAAAAGAGCTGATGAAACAATGGCAAGTAAGTCAGGCATTTCCGCTTTAGCACTCTTGTGGATCCAATTGAACAATTCTCAGCATTTGTACTTGTAACTGACAAGCCAGGGACAAAACAAAGAT
+
AABBBFFFFFDFGGFGGFGGGGGGHGHHHHHGFHFHHGHGHHHHHHHHHHHHHHGHHHHHHHHHHHHHHHHHHHHHHHHHGFHHHHHHHHFHHHGEGGFGGG3FHEHHGHHHHHHHHHHHHHHGE?EEGFFGFEGGHHFHHFHHHHHGHHHHHGGGHHHHHHHHHHHGHHGGGGGHEHHHHHHHHFGGGHHHHHHHHHGHHHHFFHHHHHHHHHHHHFHGHGFGHHHHGGGGEGGGEGGGGGGFFFEAFEB
@M05620:45:000000000-G6HP7:1:1101:26108:10326 1:N:0:118
TACCTGTACTGGGGAAGCAATCGCCATTCCTACCCTAAAGATCGGAAGAGCACACGTCTGAACTCCAGTCACTCCGCGAAATCTCGTATGCCGTCTTCTGCTTGAAAAAAAAAAAGTTATTTTGTTTGACAGAGTGTCTTGTTGAGAACCTATGTATGACATGATTTTTTCCTTCAACAGTGAACATAAAGTATAAGTTTTACAGATTTATTCTTTAATAAAGGATCTCAAAGCCAGCTTTAGAAAAAGGA
+
BBBAAFFBFFFFGCFGGECGGGGFEGFGGGHGGHHHFHGGHFFHDGAGFHFHGHCFAFGFBBGHHHHHFFHFHHFDGC//E1FEG??1G3G3E1/FFFHD?GHHEGHHFGCC@///11@<1<1D?0<<?GHFHFD=FG>GFGD0<<FGH<<<D<D=00=<DGGB0=<;C@HHH0G:0;:G:00900;;;B0;;;FFGB0FFF0;9FFBCCBBFFFGGGGFGB0;9BF9FFFBFEFFAEB/BF/BFFFF...
@M05620:45:000000000-G6HP7:1:1101:22219:10356 1:N:0:118
ATCTCTATCTCCTAAAAACCTGTTTAGATTTGGAGATAGACCTTCAGGTTTTTCATCATTTTCTGCATGAATTATACATTGACCACGTTCCAGCGTGGTCAGTTTGCAGCATTCTGTTATTTTGTTTGACAGAGTGTCTTGTTGAGAACATATGTAGGACATGATTTTTTCCTGCAACAGGAAAATAAAGTATAAGTTTTAAAGATTTATTCTTTAATAAAGGATCTCAAAGCCAGCTTTAGAAAAAGGAA
+
CDCDEFFFFFFFGGGGGGGGGGHHHHHHHHHHHHHHHHHHHHHHHHHHHHHGGHHHHHIIHIHIIHHHHHHHHHHHHHHHHHHHHHGHHHHHHHGFGGHHHHHHHHHHHHHHHHHHHHHHHHHHHHHHHHHHHHHHHHHHHHHHHHHHHHHHHHHHHHHHHHHHHHHHHGHHHHHHHHHHHHHHHHHHHHGHHHHHFHHHHHHHHHHHHHHHHHHHHGHGHHDGGHGHHHHHHHFHGHHHHHFHGHGGGHH
@M05620:45:000000000-G6HP7:1:1101:24362:10407 1:N:0:118
ATCTCTATCTCCTAAAAACCTGTTTAGATTTGGAGATAGACCTTCAGGTTTTTCATCATTTTCTGCATGAATTATACATTGACCACGTTCCAGCGTGGTCAGTTTGCAGCATTCTGTTATTTTGTTTGACAGAGTGTCTTGTTGAGAACATATGTAGGACATGATTTTTTCCTGCAACAGGGAAAATAAAGTATAAGTTTTAAAGATTTATTCTTTAATAAAGGATCTCAAAGCCAGCTTTAGAAAAAGGA
+
CCCCCFFFFFFFGGGGGGGGGGHHHHHHHHHHHHHHHHHHHHHHHHHHHHHGGHHHHHHHHHHHHHGHHHHHHHHHHHHHHHHHHHGHHHHHHHGGGGHHHHHHHHHHHHHHHHHHHHHHHHHHHHHHHHHHHHHHHHHHHHHHHGHHHHHHHHHHHHHHHHHHHHHHHGHHHHHHGHHHHGGHHHHHHGHHHHHGHGHHHHHHHHHHHHHHHHHHHHHHHHHHHHHHHHHHHHHHHGHHHHHGHHHHGGH
@M05620:45:000000000-G6HP7:1:1101:17059:10429 1:N:0:118
ATCTCTATCTCCTAAAAACCTGTTTAGATTTGGAGATAGACCTTCAGGTTTTTCATCATTTTCTGCATGAATTATACATTGACCACGTTCCAGCGTGGTCAGTTTGCAGCATTCTGTTATTTTGTTTGACAGAGTGTCTTGTTGAGAACATATGTAGGACATGATTTTTTCCTGCAACAGGGAAAATAAAGTATAAGTTTTAAAGATTTATTCTTTAATAAAGGATCTCAAAGCCAGCTTTAGAAAAAGGA
+
EDEEEFFFFFFFGGGGGGGGGGHHHHHHHHHHHHHHHHHHHHHHHHHHHHHGGHHHHHIHHHHIIHHHHHHHHHHHHHHFHHHHHHGHHHHHHHGFGGHHHHHHHHHHHHHHHHHHHHHHHHHHHHHHHHGHHHGHHHHHHHHHHHHHHHHHHHHHHHHHHHHHHHHHHGHHHHHHHHHHHGGHHHHHHHHHHHHHHHHHHHGHHHHHHHHHHHHHHHHHHGHHHHHHHGHHHGHHHGHHHHHHGGHHGGH
@M05620:45:000000000-G6HP7:1:1101:10258:10486 1:N:0:118
AGATTACTGCAACAGTTCCCCCTGGACCTGGAAAAGTTTCTTGCCTGGCTTACAGAAGCTGAAACAACTGCCAATGTCCTACAGGATGCTACCCGTAAGGAAAGGCTCCTAGAAGACTCCAAGGGAGTAAAAGAGCTGATGAAACAATGGCAAGTAAGTCAGGCATTTCCGCTTTAGCACTCTTGTGGATCCAATTGAACAATTCTCAGCATTTGTACTTGTAACTGACAAGCCAGGGACAAAACAAAGAT
+
BABBBFFFFFFFGGGGGGGGGGGGHHHHHHHHHHHHGHHHHHHHHHHHHHHHHHHHHHHHHHHHHHGHHHHHHHHHHHHHHHHHHHHHHHGHHHGFGGHHHHFGFHHHGHHHHHFHHHHHHHHGGHGGHHHHHGHHHHHHHHHHHHHHHHHHHGHHHHHHHHHHHHHHHHGGGGGHHHHHHHHHHGHGHHHHHFHHHHGGHHHHHHHHHHHHHHHHHHHHHHHGHHHGHGHGHGGGGGGGFFFFFGGGGFF
@M05620:45:000000000-G6HP7:1:1101:10252:10505 1:N:0:118
AGATTACTGCAACAGTTCCCCCTGGACCTGGAAAAGTTTCTTGCCTGGCTTACAGAAGCTGAAACAACTGCCAATGTCCTACAGGATGCTACCCGTAAGGAAAGGCTCCTAGAAGACTCCAAGGGAGTAAAAGAGCTGATGAAACAATGGCAAGTAAGTCAGGCATTTCCGCTTTAGCACTCTTGTGGATCCAATTGAACAATTCTCAGCATTTGTACTTGTAACTGACAAGCCAGGGACAAAACAAAGAT
+
BABBBFFFFFDFGGEGGGGGGGGGHHHHHHGHHHHHHHHHHHHHHHHHHHHHHHHHGHHGHHHHHHHHHHHHHHHHHHHHHHHHHHHHHHHHHHGGGGHHHHEGHHHHGHHHHHDHHHHHHHHFGGEEHHHHHGHHHHHHHHHHHFHHHHHHHGHHHHGHHHHHHHHHHHGGGGGHFHHHHHHHHHHGGHHHHCHHHHFHHHHHHHHHHHGHHHHHHHHGHHHHHHHHGHHHGGGGGGGGEFFGGGGGGEF
@M05620:45:000000000-G6HP7:1:1101:4048:10524 1:N:0:118
AGATTACTGCAACAGTTCCCCCTGGACCTGGAAAAGTTTCTTGCCTGGCTTACAGAAGCTGAAACAACTGCCAATGTCCTACAGGATGCTACCCGTAAGGAAAGGCTCCTAGAAGACTCCAAGGGAGTAAAAGAGCTGATGAAACAATGGCAAGTAAGTCAGGCATTTCCGCTTTAGCACTCTTGTGGATCCAATTGAACAATTCTCAGCATTTGTACTTGTAACTGACAAGCCAGGGACAAAACAAAGAT
+
ABBBCFFFFFFFGGGGGGGGGGGGHHHHHHHHHHHHGHHHHHHHHHHHHHHGHHHHHHHHHHHHHHHHHHHHGHHHHHHHHHHHHFHHHHHHHHGGGGHHHHGHHHHHGHHHHHHGHHHHHGHGGGGGHHHHHGHHHHFHHHHHHGHHHHHHHGHHHHHHHHHHHHHHHHGGGGGHHHHHHHHHHHHGHHHHHHHHHHFHHHHHHHHFHHHHHHHHHFHHHHHGHHHGHHHHHGGGGGGGGGGGGGGGGGG
@M05620:45:000000000-G6HP7:1:1101:12347:10596 1:N:0:118
AGATTACTGCAACAGTTCCCCCTGGACCTGGAAAAGTTTCTTGCCTGGCTTACAGAAGCTGAAACAACTGCCAATGTCCTACAGGATGCTACCCGTAAGGAAAGGCTCCTAGAAGACTCCAAGGGAGTAAAAGAGCTGATGAAACAATGGCAAGTAAGTCAGGCATTTCCGCTTTAGCACTCTTGTGGATCCAATTGAACAATTCTCAGCATTTGTACTTGTAACTGACAAGCCAGGGACAAAACAAAGAT
+
AAABCFFFDDDDGGBBFGGGGGGGHHHHHHHHHHHHFHHHHHHHHHHHHHHHHHHHHHHHHHHHHGHHHHHHHHHHGHHHHHGHHGHHHHHHHHGFGGGGGHHGHHHHGHHHHHHHHHHHHGHGDEFEHDGHHGHHHHGHHHHHHHHHHHHHHGHHHHHHHHHHHHHHHHGGGGGHHGHHHHHHHHGGHHHHGHHHHFGGFGHHHHHFHHHHHGHGHFHHHHHHHHHHHHGHEGFGGGGGFGGGGGGGGF:
@M05620:45:000000000-G6HP7:1:1101:17380:10599 1:N:0:118
CATCCTGACCCTGAAGTACCCGGCTTGATTTCTGACATTAGATCGGAAGAGCACACGTCTGAACTCCAGTCACTCCGCGAAATCTCGTATGCCGTCTTCTGCTTGAAAAAAAAAAACTCACCAAACTTCCCCACTCTTATGCTCCCCTCTCCCTTCCTTCCTTCCTTTCCTCTTTCTCCCTCTTTTTTCTCCACTTGCCCCATTCTCCCCCTTTGTCCTTTCCGCTACCCTGCCCAGTCCCCCACCCCTTC
+
CCCCCFFFFFFFGGGGGGGGGGGGGGFHHHHHHHHHGHHHHHHHHGGGGFHHHHHHGHHHGHHHHHHHHHHHHHHHGGGCFGHFHHHFGHHHHGGGHGHGHHGHHHHHGHGCD>C//111?01///?1>1000<0>=1111=1=<..<./</</0<C00<C00;:00;0C0;000C0:;9CBF000:-/9;90/000;:B..;00000/.9-.//;;B9///;...-:;://9;:/./;BB..;;.9::./
@M05620:45:000000000-G6HP7:1:1101:26850:10652 1:N:0:118
ATCTCTATCTCCTAAAAACCTGTTTAGATTTGGAGATAGACCTTCAGGTTTTTCATCATTTTCTGCATGAATTATACATTGACCACGTTCCAGCGTGGTCAGTTTGCAGCATTCTGTTATTTTGTTTGACAGAGTGTCTTGTTGAGAACATATGTAGGACATGATTTTTTCCTGCAACAGGGAAAATAAAGTATAAGTTTTAAAGATTTATTCTTTAATAAAGGATCTCAAAGCCAGCTTTAGAAAAAGGA
+
3>AAAFDFFFFFGFGGGCGEGGBFEGFCDEGDGBGFFFHGHFHGHGHGHHHGGFFGGBGD5EDFHHGHHHHHGHHHHFHFFFHHHGGHGHHHHHGDFEHHHHHHBFBGHBFGFFFGG4GHHHFGFFHHGGFBHHHHHHFGHGHHDGHFHFGHHHGGHHFCHHHBGFHHHGHHFHHFBFFFFFGFC0GFBGGGGGHGFFHHHHFFGHHFHDGGHHHHHHGHFF0<CGFGGFFHGF.:CEHHHHECCGHFGCG
@M05620:45:000000000-G6HP7:1:1101:20553:10661 1:N:0:118
ATCTCTATCTCCTAAAAACCTGTTTAGATTTGGAGATAGACCTTCAGGTTTTTCATCATTTTCTGCATGAATTATACATTGACCACGTTCCAGCGTGGTCAGTTTGCAGCATTCTGTTATTTTGTTTGACAGAGTGTCTTGTTGAGAACATATGTAGGACATGATTTTTTCCTGCAACAGGGAAAATAAAGTATAAGTTTTAAAGATTTATTCTTTAATAAAGGATCTCAAAGCCAGCTTTAGAAAAAGGA
+
CCCDDFFFFFFFGGGGGGGGGGHHHHHHHHHHHHHHHHHHHHHHHHHHHHHGGHHHHIIHHHIIHHHHHHHHHHHHHHHHHHHHHHGHHHHHHHGGGGHHHHHHHHHHHHHHHHHHHHHHHHHHHHHHHHHHHHHHHHHHHHHHHHHHHHHHHHHHHHHHHHHHHHHHHGHHHHHHHHHHHGGHHHHHHHHHHHHHHHHHHHHHHHHHHHHHHHHHHHHHHGHHHHHHHHHHHHHHHGHHHHHHHHHHGGH
@M05620:45:000000000-G6HP7:1:1101:26841:10672 1:N:0:118
ATCTCTATCTCCTAAAAACCTGTTTAGATTTGGAGATAGACCTTCAGGTTTTTCATCATTTTCTGCATGAATTATACATTGACCACGTTCCAGCGTGGTCAGTTTGCAGCATTCTGTTATTTTGTTTGACAGAGTGTCTTGTTGAGAACATATGTAGGACATGATTTTTTCCTGCAACAGGGAAAATAAAGTATAAGTTTTAAAGATTTATTCTTTAATAAAGGATCTCAAAGCCAGCTTTAGAAAAAGGA
+
CCCCCFFFFFFFGGGGGGGGGGGHHHHHHHHHHHHHHHHHHHHHHHHHHHHGGHHHHIHHHHHIHHHHHHHHHHHHHHHHHGHHHHGHHHHHHHGFGGHHHHHHHHHHHHHHHHHHHHHHHHHHHHHHHHGHHHHHHHHHHHHHHHHHHHHHHHHHHHHHHHHHHHHHHGHHHHHHGHHHHGGHHGHHGHHHHHHHHGHHHHFHHHHHHGHHHHHHHHHHGHHHHHGHHHGHHHHFHGHHHHHFGHHFGGG
@M05620:45:000000000-G6HP7:1:1101:27754:10692 1:N:0:118
ATCTCTATCTCCTAAAAACCTGTTTAGATTTGGAGATAGACCTTCAGGTTTTTCATCATTTTCTGCATGAATTATACATTGACCACGTTCCAGCGTGGTCAGTTTGCAGCATTCTGTTATTTTGTTTGACAGAGTGTCTTGTTGAGAACATATGTAGGACATGATTTTTTCCTGCAACAGGGAAAATAAAGTATAAGTTTTAAAGATTTATTCTTTAATAAAGGATCTCAAAGCCAGCTTTAGAAAAAGGA
+
CCCCDFFFFFFFGGGGGGGGGGHHHHHHHHHHHHHHHHHHHHHHHHHHHHHGGHHHHHHHHIIHHHHHHHHHHHHHHHHHHHHHHHGHHHHHHHGGGGHHHHHHHHHHHHHHHHHHHHHHHHHHHHHHHHGHHHHHHHHHHHHHHHHHHHHHHHHHHHHHHHHHHHHHHGHHHHHHHHHHHGGHHHHHGHHHHHHHHGHHHHGHHHHHHHHHHHHHHHHHHHHHHHHHHGHHHHGHHGHHHHHFGHHHGGH
@M05620:45:000000000-G6HP7:1:1101:27736:10693 1:N:0:118
ATCTCTATCTCCTAAAAACCTGTTTAGATTTGGAGATAGACCTTCAGGTTTTTCATCATTTTCTGCATGAATTATACATTGACCACGTTCCAGCGTGGTCAGTTTGCAGCATTCTGTTATTTTGTTTGACAGAGTGTCTTGTTGAGAACATATGTAGGACATGATTTTTTCCTGCAACAGGGAAAATAAAGTATAAGTTTTAAAGATTTATTCTTTAATAAAGGATCTCAAAGCCAGCTTTAGAAAAAGGA
+
CBCCCFFFFFFFGGGGGGGGGGGHHHHHHHHHHHHHHHHGHHHHHHHHHHHGGHHHHHHIHIHHHHHHHHGHHHHHHHHHHGHHHHGHHHHGHHGEFGHHGHHHHHGFHHHHGHHHHHFHHHHHGHHHFFGHHHHHHHHHHHHHGHFHHHHHHHHHHHHHHHHGHHHHHGHHHHHHHHGHHGGHHHHHHGHGGHHHHFGFHHHGHGFHHFHHGHHHHFHHGGFGHHHHFFHHHHHHHGFHHHFCFGFFGGF
@M05620:45:000000000-G6HP7:1:1101:27751:10710 1:N:0:118
ATCTCTATCTCCTAAAAACCTGTTTAGATTTGGAGATAGACCTTCAGGTTTTTCATCATTTTCTGCATGAATTATACATTGACCACGTTCCAGCGTGGTCAGTTTGCAGCATTCTGTTATTTTGTTTGACAGAGTGTCTTGTTGAGAACATATGTAGGACATGATTTTTTCCTGCAACAGGGAAAATAAAGTATAAGTTTTAAAGATTTATTCTTTAATAAAGGATCTCAAAGCCAGCTTTAGAAAAAGGA
+
CCCCCFFFFFFFGGGGGGGGGGHHHHHHHHHHHHHHHHHHHHHHHHHHHHHGGHHHHIIHIHIHHHHHHHHHHHHGHHHHHHHHHHGHHHHHHHGFGGHHGHHHHHHHHHHHHHHHHHHHHHHHHHHHGHHHHHHHHHHHHHHHHHHHHHHHHHHHHHHHHHHHHHHHHGHHHHHHHHHHHGGGHGHHHHHHHHGHHFGHHHGHHHHHHHHHHHHHHHHHHGHHHHHHHHGHHHGHHGHHHHHFHGHHGGH
@M05620:45:000000000-G6HP7:1:1101:16560:10728 1:N:0:118
AGATTACTGCAACAGTTCCCCCTGGACCTGGAAAAGTTTCTTGCCTGGCTTACAGAAGCTGAAACAACTGCCAATGTCCTACAGGATGCTACCCGTAAGGAAAGGCTCCTAGAAGACTCCAAGGGAGTAAAAGAGCTGATGAAACAATGGCAAGTAAGTCAGGCATTTCCGCTTTAGCACTCTTGTGGATCCAATTGAACAATTCTCAGCATTTGTACTTGTAACTGACAAGCCAGGGACAAAACAAAGAT
+
B3ABBFFFFFDFGGGGGGGGGGGGHHHHHHFHHHHHHHHHHHHHHHHHHHHHHHHHHHHHHHHHHHHHHHHHHHHHHHHHHHHHHHHHHHDGHHGEEGHHHHHHHHGHGHHHHHHHHHHHFHFFEFEGHFGHHGHHHHHHH3FGGHHHHHHHHGHHHHHHHHHHHHHHHHGGGGGHHHHHHHHHHGHGHHHHHFHHHFHHHHHHHHHHHHHHHHHHHHHHHGHHHHHHHHGHHGGGGGGGFFBAFGGGGGF
@M05620:45:000000000-G6HP7:1:1101:14716:10731 1:N:0:118
CATCCTGACCCTGAAGTACCCCGGCTTGATTTCTGACATTAGATCGGAAGAGCACACGTCTGAACTCCAGTCACTCCGCGACATCTCGTATGCCGTCTTCTGCTTGAAAAAAAAAACAGTGCTGCTGACCGAGGCCCCCCTGAACCCCAAGGCCAACAGAGAGAAGATGACTCAGGTGAGGCTCGGCCGACGCCCGTGCTCCTCCCGTCCTTTCCCCAGTCATTTTCTGCCCGGCTTGATTTCTGCCATTC
+
AAAAAFFFFFFFGGGGGGGGGGC0000E01FGD222D1G2F1BA1AAAAEH00FHH0E0A0/F2BGHBCG211D2B0/B@////B1@0>?0021//>>F221B11B0B11F//B//???<?GFGDGGEFH?C?-CEGCGGGCGBGHGG?.;.CEE.E.9FBB;./:BBFFGGG0B/C/9.AC-A;@EA--;@?@@<-AB-FFBFFFBAAB-9BFFFF--;B/BBBFFFB/BE--=@?-9B/FBF//9/9F/
@M05620:45:000000000-G6HP7:1:1101:24037:10735 1:N:0:118
AAACCAGAAGACATGAGGTCAGCTAGATCGGAAGAGCACACGTCTGAACTCCAGTCACTCCGCGAAATCTCGTATGCCGTCTTCTGCTTGAAAAAAAAAAAAATGAACTCCACCCTTCCTTTTTCTTACCCCCTCCTCTTTTTTCACCCCTCTCCCTTCCACTCTTTTTCCCTTCCCCCTATACCCTCCCCTCCCCTTTTTCCCCATTTCTTCTTTCATCCCTTCTCTTCCATCCTTCTTTCTCCCCATTC
+
CCCCCABFFFFFFGFFGFFGGGHHFHHHHHGEFFHHHHHHHGHHGGFHHHHHHHFGHHHHHGGGGGGHFHHGFGHHHHGGGHGHFFHHHFGHEHGEGFEC///02222222100//000?111<0<11>F0.--<./<00000-<<;0;C../////0/;000;9000;/;:00/;/9.-.0000/0.9../:.;././///////://:B/B/://///;AB;/;/9/;9///A//:/BB/9//:;/:9;
@M05620:45:000000000-G6HP7:1:1101:12665:10739 1:N:0:118
CATCCTGACCCTGAAGTACCCCGGCTTGATTTCTGACATTAGATCGGAAGAGCACACGTCTGAACTCCAGTCACTCCGCGAAATCTCGTATGCCGTCTTCTGCTTGAAAAAAAAAAATCCACTGTATTCAACGCTCTTATGCCCCAATTGCCCGTACTTCCGACATTTCCTCTTTCTCACTCTTGTGTCTCCACTTGAACACTTCTCATCCTTTGTACTTGTCACTTCCCCGCCATTTCCACCACCAATAT
+
AAAA3DF5>FFFFGCGGGGGGGGGGGGAAFGHHGGCGFHGBGBGHHGCFGEFHHHHHGBFGFHHHHHHFHFGGHHGG?EGGEFG@FGG?1FFHHGEGFGHHEGHHGAGHEHGGGGD/0<?111111?1@F=G.>.<F>FG100/C<<C00=DG.=AD.;CB..;-;CBGF0;CFGG0;9FGGFF0;0/;CFF0CBF0C0;FBFFFFF//;/;FFBF/9BB/;9;:B///;.--;-./;/;//;.:A..//9
@M05620:45:000000000-G6HP7:1:1101:5534:10851 1:N:0:118
TACCTGTACTGGGGAAGCAATCGCCATTCCTACCCTAAAGATCGGAAGAGCACACGTCTGAACTCCAGTCACTCCGCGAAATCTCGTATGCCGTCTTCTGCTTGAAAAAAAAAAACACAAATAACAAATACGATTTTGAGTCTGTGATTCCACCCGCTTGCTCCGCTAAGGGGTTCTCTACACTTCAGTTCAAGGCAGGTCCGTTTGGTTCAGTTTGTCGTTAAGCACTAGAAATGCGTCCAGTCAGTATG
+
BBBBBFFFFFFFGGFGGGGCGGFGGDGGHHFFHHFHHHHHCFFHGGGGFFGHFHHGCGHGHHBDGGFGBFHHFHHG?E?ECFH4FAF?GFHGEAEFGFGBFHHFHHHHFGDGCB//?0//01111<10111...>.>1..<><0<=000<=0<.<---...;<0.::-.:/.-.-9900000900000;00000/9..-.//-.//....99/9///;9..99.///;/;////;//.9--;//9//////
@M05620:45:000000000-G6HP7:1:1101:19578:10855 1:N:0:118
CATCCTGACCCTGAAGTACCCCGGCTTGATTTCTGACATTAGATCGGAAGAGCACACGTCTGAACTCCAGTCACTCCGCGAAATCTCGTATGCCGTCTTCTGCTTGAAAAAAAAAAAAAACACAATTAAATATATTTTGCATCTTTTCTCCCTCCATACATATCCGCTACAGATTGCAAAACTCTTTTATAAACTTCTTCCCCTTATTCTTCCCTTTACCTTTACTCAATCTCCATTCCTCCCCTCCATCC
+
CCCCCFFFFFFFGGGGGGGGGGGGGGGGHHHHHHHGHHHHHHHHHHG2FFHHHHHHHGHHHGHHHHHHHHHHHHHHHGGGGGGHHHHHGGHHHHGFGHGHHHHHHHHHHHGGGGGB><--<.0.<100000000=00=<00==0000<:00/:/:/00/00;0<C...--0000000000/;09C0;00900000;;0000;/;A/////;//9/////9:;;//9/9///////;/9/9/;.D/;./9/F
@M05620:45:000000000-G6HP7:1:1101:2769:10895 1:N:0:118
AGATTACTGCAACAGTTCCCCCTGGACCTGGAAAAGTTTCTTGCCTGGCTTACAGAAGCTGAAACAACTGCCAATGTCCTACAGGATGCTACCCGTCAGGAAAGGCTCCTAGAAGACTCCAAGGGAGTAAAAGAGCTGATGCAACAATGGCAAGTAAGTCAGGCATTTCCGCTTTAGCACTCTTGTGGATCCAATTGAACAATTCTCAGCATTTGTACTTGTAACTGACAAGCCAGGGACAACACAAAGAT
+
BABBBFFFBD@DGGFGGGGGGGGGAHHHHHHHHHHHGHHHHHHHHHHHHHHHHGEGHHHHHHHGHHGHHHHHGHHHHHHHHHHH?GGGHH5GHHGG1?>GHH311GHHGHHHHG3BGGH?3B3?/??EH4GGHFHHHHBGG1FGHGHHHGGHHGHHGHGHHHHHHHHHHHGGGGGHHHHHHHHHHGHGHHHGFGFDG=DGHFGHHHFDDHHHHGHHHFHHHH0:GHHHHHHHEGGFFGGGEA.9CEEGFFB
@M05620:45:000000000-G6HP7:1:1101:20533:10898 1:N:0:118
CATCCTGACCCTGAAGTACCCGGCTTGATTTCTGACATTAGATCGGAAGAGCACACGTCTGAACTCCAGACACTCCGCGAAATCTCGTATGCCGTCTTCTGCTTGAAAAAAAAAAAACTATAAACAACCCTACTCCCCCCTACCCCCCCCATCCCCCCTCTCTCCACTACCCCCTCTACTTCTCTCCCTCCACCCCTTCCCCTCCCAACCACTCCCCCTTCCTATCCCTCCCTTCTTTCACCTGCCCCTTC
+
DDDDDFFFFFFFGGGGGGGGGGGGGGGHHHHHHHHHHHHHHHHHHGGAEHHHHHHHGHHHGHGHHHHHH3FHHFHHGGGGGGHHFHGFFHHHHGEGHGHHHHHHHHGHHHGGGGG//<1111@1<1.<<<000111...--.:...:--9-//....--.//00/0:0//9.;--.:000000000;///.//;A-..;:99/:..//:.;.0//...-.//000;:09/../0/009:;;00/....../
@M05620:45:000000000-G6HP7:1:1101:2784:10903 1:N:0:118
AGATTACTGCAACAGTTCCCCCTGTACCTGGAAAAGTTTCTTGCCTGGCTTACAGAAGCTGAAACAACTGCCAATGTCCTACAGGATGCTACCCGTCAGGAACGGCTCCTAGAATACTCCCAGGGAGTAAAAGAGCTGATGCAACAATGGCAAGTAAGTCAGGCATTTCCGCTTTAGCACTCTTGTGGATCCAATTGAACAATTCTCAGCATTTGTACTTGTCACTGACAAGCCAGGGACAACACAAAGAT
+
A1AAAFFFBBBDGGAGGGGGGGGF1FGHHH0GGGHHHHHHHHHHHHHGHHHHHH1FHHHHHHHHHHHHHGHHHHH1GHHHHHHH0BGFGH2GHHGG/E/FGF0//>EEGHHFHH2BGHHF/B1?/??EH1FGHEHHHH1FG1FHHHHHGCFGHGHHGHHHHDHHHHHHHHGGGGGHGHHHHHHFFGHCHHHHHFFBDD0<DGGFHHHG0;GHHC;GFCGGCG0;CGFFHHGGGGGFEGGG.A9EGGGFF/;
@M05620:45:000000000-G6HP7:1:1101:10524:10943 1:N:0:118
AGATTACTGCAACAGTTCCCCCTGGACCTGGAAAAGTTTCTTGCCTGGCTTACAGAAGCTGAAACAACTGCCAATGTCCTACAGGATGCTACCCGTAAGGAAAGGCTCCTAGAAGACTCCAAGGGAGTAAAAGAGCTGATGAAACAATGGCAAGTAAGTCAGGCATTTCCGCTTTAGCACTCTTGTGGATCCAATTGAACAATTCTCAGCATTTGTACTTGTAACTGACAAGCCAGGGACAAAACAAAGAT
+
B@BBBFFFFFFFGGCGGGGGGGGGEHHHHFHHHHHHHHHHGHHHHHHHHHH3FGHHHHHHHHHHHHHHHHHHHHHHHHHHDHHHHHHHHH5FHHGF@EHHHH3BGHHHGHHHHHHHHHHHGHHGGGGDGHHHHGHHHHGHHHHHHHHHHHHGHGGHGHGHHHHHHHHHHHGGGGGHHHHHHHHHHHHGHHHHGHHHHHHHHHHHHHHFHHGHHGHHHFHHHGHFHHHHHFGHGGGGGGGGEFFFGFGGGGG
@M05620:45:000000000-G6HP7:1:1101:16434:10946 1:N:0:118
AGATTACTGCAACAGTTCCCCCTGGACCTGGAAAAGTTTCTTGCCTGGCTTACAGAAGCTGAAACAACTGCCAATGTCCTACAGGATGCTACCCGTAAGGAAAGGCTCCTAGAAGACTCCAAGGGAGTAAAAGAGCTGATGAAACAATGGCAAGTAAGTCAGGCATTTCCGCTTTAGCACTCTTGTGGATCCAATTGAACAATTCTCAGCATTTGTACTTGTAACTGACAAGCCAGGGACAAAACAAAGAT
+
AABBBFFFFF@FGGGGGGGGGGGGHHHHHHGHHHHHGHHHHHHHHHHHHHHHHHHHHHHHHHHHHHHHHHHHHHHHHHHHHHHHGHHHHHDHHHGGEGHHGHHHHHHHGHHHHHHHHHHHHHEFEGGGHFHHHGHHHHHHH3FGHHHHHHHGHGHHHHHHHHHHHHHHHHGGGGGHHHGHHHHHHFHGHHHHHHHHHHHHHHHHHHHHHHHHHHHGHGHHHHHGHHHHHHGHHGGGGGGGGGFAFGGGGGB
@M05620:45:000000000-G6HP7:1:1101:16422:10963 1:N:0:118
AGATTACTGCAACAGTTCCCCCTGGACCTGGAAAAGTTTCTTGCCTGGCTTACAGAAGCTGAAACAACTGCCAATGTCCTACAGGATGCTACCCGTAAGGAAAGGCTCCTAGAAGACTCCAAGGGAGTAAAAGAGCTGATGAAACAATGGCAAGTAAGTCAGGCATTTCCGCTTTAGCACTCTTGTGGATCCAATTGAACAATTCTCAGCATTTGTACTTGTAACTGACAAGCCAGGGACAAAACAAAGAT
+
A3AABFFFDFFFGGFGGGGGGGGGHHHHHGGGFHHHHHHHHHHHHHHHHHHFHHHHHHHHHHHHHHHHHHHH3FGHHHHHHHHHHHHHHHDHHHGG?FHHHHFHGHHHGHHHHHHHHHHHGHFFFHFGHHHHHGHHHHGHHHHHHHHHHHHHHGHHHHHHHHHHHHHHHHGGGGGHHHHHHHHHHHHGHHHHGCHHHHHHHHHHHHHHHHHHHFHHHHHHHHHHHHHHHHHHHGGGGGGGGFFFGGGGFGF
@M05620:45:000000000-G6HP7:1:1101:22173:11012 1:N:0:118
TACCTGTACTGGGGAAGCAATCGCCATTCCTACCCTAAAGATCGGAAGAGCACACGTCTGAACTCCAGTCACTCCGCGAAATCTCGTATGCCGTCTTCTGCTTGAAAAAAAAAAAAAAAAAAAAAAAACACATCTATTAAATCATCTCCCCCATAGCACGCCATCACAAATAAATCCCACTTTCCCCGCCCACCGGATACCTCCCCCGCGTGGCAGTCCGCCCTTCACATCCCTCTCTCGACATGCCTATC
+
CCDDDFFFFFFFGGFGGGGGGGGGGGGHHHHHHHHHHHHHHHHHGGGGHHHHHHHGHHHGHHHHHHHHHHHHHHHGGGGGGHHHHHGGHHHHGGGHGHGHHHHHGHHHHGGGGFB//---<--;---;.;..0:000000;00000000/..9//0000--;..:0000.:00000000;.000009---;..;.--..9000.9:.-;-----/.:0;.-.--/900000/90///00.;-..0000000
@M05620:45:000000000-G6HP7:1:1101:5499:11019 1:N:0:118
TACCTGTACTGGGGAAGAGCACACGTCTGAACTCCAGTCACTCCGCGAAATCTCGTATGCCGTCTTCTGCTTGAAAAAAAAAACACATCCCCTCTTCCTCCTTTTTCTTCCTTCTTTTCTTTTTTTTACCCCCCTGTCTTTTTGTGCCCCTCTTTCTTCCCTTCTTTTTTCCTCCCCCCTGTACAATACCATCCACCTTTTCCCGCTTTCTTCTTTCCTGCCTCCTCTCCCCGCCCCCTTTCGCACACTGC
+
BBBBBFFFFFFFGEGGGGGGEGHH?FGFGFHHHFHFFGGGHHHHGGGGAAHGHHHG1CGHHGEEHGHGFFFGHHCGDE?//>/>?B??B3?/?/?BBDF1B0F2B1?1B2112@1111>1111<//-.11<.---.0/00000-//00/:.;/0000;00/:0/0;;09-/99;99..--.0/9/////;9//.//..//;///.-9..//9:/B;/9///.//.;;BB;/.-----9-.;/.9.--./99
@M05620:45:000000000-G6HP7:1:1101:19112:11033 1:N:0:118
AGATTACTGCAACAGTTCCCCCTGGACCTGGAAAAGTTTCTTGCCTGGCTTACAGAAGCTGAAACAACTGCCAATGTCCTACAGGATGCTACCCGTAAGGAAAGGCTCCTAGAAGACTCCAAGGGAGTAAAAGAGCTGATGAAACAATGGCAAGTAAGTCAGGCATTTCCGCTTTAGCACTCTTGTGGATCCAATTGAACAATTCTCAGCATTTGTACTTGTAACTGACAAGCCAGGGACAAAACAAAGAT
+
BBABBFFFFFFFGGGGGGGGGGGGEHHHHHHHHHHHHHHHHHHHHHHHHHHHHHHHHHHHHHHHHHHHHHHHHHHHHHHHHHHHHHHHHHHHHHGGGGHHHHHHHHHHGHHHHHHHHHHHHHHGGEGGHHHHHGHHHHHHHHHHHHHHHHHHHGHHHHHHHHHHHHHHHHGGGGGHFHHHHHHHHHHGHHHHHHHHHGHGHHHHHHHHHHHHHGHHHHHHHHHHHHHFHHGHHGGGGGGGGGGGGGGGGGG
@M05620:45:000000000-G6HP7:1:1101:19106:11052 1:N:0:118
AGATTACTGCAACAGTTCCCCCTGGACCTGGAAAAGTTTCTTGCCTGGCTTACAGAAGCTGAAACAACTGCCAATGTCCTACAGGATGCTACCCGTAAGGAAAGGCTCCTAGAAGACTCCAAGGGAGTAAAAGAGCTGATGAAACAATGGCAAGTAAGTCAGGCATTTCCGCTTTAGCACTCTTGTGGATCCAATTGAACAATTCTCAGCATTTGTACTTGTAACTGACAAGCCAGGGACAAAACAAAGAT
+
A?>ABFFFFFFFGGGGGGGGGGGGFFHHHHH4GGHHHHHHHHHHHHGHHHHHHHGHHHHHHH3GGGHHHHHHHHHHHHHHFHGCFBGGHH5GHHGGG1GHHHBGFGHHGHHGHGFFGHHHHHFGGFGGHHHFHGHHHHGHH3FGHHHHHHHHFGHHGHHHGHHHHHHHHHGGGFF<1FGGHHHHHGHGHHHHHHHHHFHFHFHHHHHFGHHHHHFHHFHHGH0CGHFBGHHFEEF.EDGE9FGGGGGEFGF
@M05620:45:000000000-G6HP7:1:1101:23142:11057 1:N:0:118
CATCCTGACCCTGAAGTACCCCGGCTTGATTTCTGACATTAGATCGGAAGAGCACACGTCTGAACTCCAGTCACTCCGCGAAATCTCGTATGCCGTCTTCTGCTTGAAAAAAAACCCAGTGCTGCTGACCGAGGCCCCCCTGAACCCCACGGCCAACAGAGAGAAGATGACTCAGGTGAGGCTCGGCCGACGCCCGTGCTCCTCCCGTCCTTTCCCCAGTCATTTTCTGCCCGTCTTTATTTCTGACATTT
+
BBBBBFFFFFFFGGGGGGGGGGG2AEEFAFHHHAG5FFGEGDFGGGEFAFHFGHHHFGGHHGHGHHHFGHFG3FDGE>EE/>/?F4F?FFB?4F>?EFGFHDGD3GAHFFHF/C/////<2@F2@C11?G///->FDGGGG./<<CFG.:D-AF?AFGFBFB..9C/BFFGGGGFFF/0;A;EFFFEF--;9;BFC;9.:/;FFFE9;ADDBFFFBF..;B/BBFFFF//9E.9;AA//;FFBF/BB/9B/
@M05620:45:000000000-G6HP7:1:1101:11170:11058 1:N:0:118
ATCTCTATCTCCTAAAAACCTGTTTAGATTTGGAGATAGACCTTCAGGTTTTTCATCATTTTCTGCATGAATTATACATTGACCACGTTCCAGCGTGGTCAGTTTGCAGCATTCTGTTATTTTGTTTGACAGAGTGTCTTGTTGAGAACATATGTAGGACATGATTTTTTCCTGCAACAGGGAAAATAAAGTATAAGTTTTAAAGATTTATTCTTTAATAAAGGATCTCAAAGCCAGCTTTAGAAAAAGGA
+
AABAAFFFFFFFGGCG4FEGG4FFG55AFGGGF4FGA5F5BGGHHFGFHHHCFHDHHFHHHHHHHHBFHFEHEFG5FFGHE5AF3FEHHHHBFGGEDEHGHFGFGHHHHHHHFHHFHFGGHFHHEGHHGHGH3FGFFGHHHHHFFGG4BEEFFHFFHHBGFGHFHHGHHCFFHBFF1GCCHFGEAFF<1<FGFH<1FGDGHFF1=1FGHFHHHGF<DDG00<DF/<GGHD0GFHGFEFHHGCC0;::CD::
@M05620:45:000000000-G6HP7:1:1101:11188:11064 1:N:0:118
ATCTCTATCTCCTAAAAACCTGTTTAGATTTGGAGATAGACCTTCAGGTTTTTCATCATTTTCTGCATGAATTATACATTGACCACGTTCCAGCGTGGTCAGTTTGCAGCATTCTGTTATTTTGTTTGACAGAGTGTCTTGTTGAGAACATATGTAGGACATGATTTTTTCCTGCAACAGGGAAAATAAAGTATAAGTTTTAAAGATTTATTCTTTAATAAAGGATCTCAAAGCCAGCTTTAGAAAAAGGA
+
CCCCCFFFFFFFGGGGGGGGGGHHHHHHHHHHHHHHHHGHHHHHHHHHHHHGGHHHHHHHHHHHGHHHHHHHHHHHHHHHHHHHHHGHHHHHHHGGGGHHHHHHHHHHHHHHHHHHHHHHHHHHHHHHGHHHHHHHHHHHHHHHHHHHHHHHHHHHHHHHHHHHHHHHHGHHHHHHHHHHHGGHHHHHHHHHHHHHHGHHHHGHHHHHHHHHHHHHHHHHHHHHHHHHHHHD0G./::GHFCCFHHHEGDH
@M05620:45:000000000-G6HP7:1:1101:28874:11137 1:N:0:118
AGATTACTGCAACAGTTCCCCCTGGACCTGGAAAAGTTTCTTGCCTGGCTTACAGAAGCTGAAACAACTGCCAATGTCCTACAGGATGCTCCCCGTAAGGAAAGGCTCCTAGAAGACTCCACGGGAGTAAAAGAGCTGATGAAACAATGGCAAGTAAGTCAGGCATTTCCGCTTTAGCACTCTTGTGGATCCAATTGAACAATTCTCAGCATTTGTACTTGTAACTGACAAGCCAGGACAAAACAAAGATC
+
AABBBFFFBF4DGGGGGGGGGGGGHHHHHHGGHGHHHHHHHHHHHHHHHHHHHHHHHHHHHHHHHHHHHHHHFHHHHHHHHHHHHHHGHH5FFGGG/EGHHHHHHHHHGHHHHHHHHHHHH2?E<EEGH4FGHFHHHHGHH3FHHHHHHHHHHGHHHHHHHHHHHHHHHHGGGGGHHHHHHHHHHGHGHHHHHCGGHFDHGHHHHHHHHHHHHHHHHFHHHGFHHHHGGGGGGGGFGGGGAF.CEGGGGGG
@M05620:45:000000000-G6HP7:1:1101:21734:11188 1:N:0:118
ATCTCTATCTCCTAAAAACCTGTTTAGATTTGGAGATAGACCTTCAGGTTTTTCATCATTTTCTGCATGAATTATACATTGACCACGTTCCAGCGTGGTCAGTTTGCAGCATTCTGTTATTTTGTTTGACAGAGTGTCTTGTTGAGAACATATGTAGGACATGATTTTTTCCTGCAACAGGGAAAATAAAGTATAAGTTTTAAAGATTTATTCTTTAATAAAGGATCTCAAAGCCAGCTTTAGAAAAAGGA
+
CCDDDFFFFFFFGGGGGGGGGGHHHHHHHHHHHHHHHHHHHHHHHHHHHHHGGHHHHIIHHHHHIHHHHHHHHHHHHHHHHHHHHHGHHHHHHHGGGGHHHHHHHHHHHHHHHHHHHHHHHHHHHHHHHHHHHHHHHHHHHHHHHHHHHHHHHHHHHHHHHHHHHHHHHGHHHHHHHHHHHGGHHHHHHHHHHHHHHGHHHHHHHHHHHHHHHHHHHHHHHHHHHHHHHHHHHGHHHGGHHHHHHHHHGGH
@M05620:45:000000000-G6HP7:1:1101:21749:11197 1:N:0:118
ATCTCTATCTCCTAAAAACCTGTTTAGATTTGGAGATAGACCTTCAGGTTTTTCATCATTTTCTGCATGAATTATACATTGACCACGTTCCAGCGTGGTCAGTTTGCAGCATTCTGTTATTTTGTTTGACAGAGTGTCTTGTTGAGAACATATGTAGGACATGATTTTTTCCTGCAACAGGGAAAATAAAGTATAAGTTTTAAAGATTTATTCTTTAATAAAGGATCTCAAAGCCAGCTTTAGAAAAAGGA
+
CCCDCFFFFFFFGGGGGGGGGGHHHHHHHHHHHHHHHHHHHHHHHHHHHHHGGHHHHHHHHHHHHHHHHHHHHHHHHHHHHGHHHHGHHHHHHHGGGGHHHHHHHHHGHHHHHHHHHHHHHHHHHHHHHHHHHHHHHHHHHHHHHHHHHHHHHHHHHHHHHHHHHHHHHGHHHHHHHHHHHGGHHHHHHHHHHHHHHGHHHHHHHHHHHHHHHHHHHHHHHHHGHHHHHHHHHHHHHGHHHHHEHHGHGGH
@M05620:45:000000000-G6HP7:1:1101:5624:11199 1:N:0:118
AAACCAGAAGACATGAGGTCAGCTAGATCGGAAGAGCACACGTCTGAACTCCAGTCACTCCGCGAAATCTCGTATGCCGTCTTCTGCTTGAAAAAAAAAAAGCCATAAGCTCCGACGAGGTCAGCTGGGGGGCTTTCTTTGTGTAAGCCACGCGACACCTGCAAGAAGCCTTTTTTAACTAAGTCCTGCTGAGTCATTCATGAGTTTTTAGCCGCCTTGCTTCTTCTCACAGACTCTCTACTCTCATGCCA
+
AAAAAAAFFFFFGG1BGFBBEGHHBGFHHCEGGGFHHHHHHGGHHGFFHHHHHGHFHGHHGGGGGGGE1GHG?ECBDGEEEEFFD1FHHF0BGDB/>/E///B<0<111111?A@CCCCGGHHFHFGHGGG--;9BBBFFFFFF/BFF/--;A=---9-/9--/;-///-:BFFF@?FFFBBB;BBB9/BBBA;FFFFBFFF//BBFFFFFF/A-9:AFFFFFFFFFFBB/B/-9/;//;;B/BFBF////
@M05620:45:000000000-G6HP7:1:1101:5762:11233 1:N:0:118
ATCTCTATCTCCTAAAAACCTGTTTAGATTTGGAGATAGACCTTCAGGTTTTTCATCATTTTCTGCATGAATTATACATTGACCACGTTCCAGCGTGGTCAGTTTGCAGCATTCTGTTATTTTGTTTGACAGAGTGTCTTGTTGAGAACATATGTAGGACATGATTTTTTCCTGCAACAGGGAAAATAAAGTATAAGTTTTAAAGATTTATTCTTTAATAAAGGATCTCAAAGCCAGCTTTAGAAAAAGGA
+
DDDDCFFFFFFFGGGGGGGGGGHHHHHHHHHHHHHHHGGHHHHHHHHHHHHGGHHHHIIHHHHIGHHHHHHHHHHHHGHHHHHHHHGHHHHHGHGGGGHHHHHHHHHHHHHHHHHHHHHHHHHHHHHHHHHHGHHGHHHHHHHHHHEHHHHHHHHHGHHHHHHHHHHHHGHHHHHHHHHHHGGHHHHHHHHHHHHHHHHHHHHHHHHHHHHHHHHHHHHHHHGHHHHHHHHHGHHHHGHHHHHHHHHFDGG
@M05620:45:000000000-G6HP7:1:1101:10895:11239 1:N:0:118
ATCTCTATCTCCTAAAAACCTGTTTAGATTTGGAGATAGACCTTCAGGTTTTTCATCATTTTCTGCATGAATTATACATTGACCACGTTCCAGCGTGGTCAGTTTGCAGCATTCTGTTATTTTGTTTGACAGAGTGTCTTGTTGAGAACATATGTAGGACATGATTTTTTCCTGCAACAGGGAAAATAAAGTATAAGTTTTAAAGATTTATTCTTTAATAAAGGATCTCAAAGCCAGCTTTAGAAAAAGGA
+
CCCCCFFFFFFFGGGGGGGGGGHHHHHHHHHHHHHHHHHHHHHHHHHHHHHGGHHHHIHHHIHHHHHHHHHHHHHHHHHHHHHHHHGHHHHHHHGGGGHHHHHHHHHHHHHHHHHHHHHHHHHHHHHHHHHHHHHHHHHHHHHHHHGHHHHHHHHHHHHHHHHHHHHHHGHHHHHHHHHHHGGHHHHHHGHHHHHGHGHHHHHHHHHHHHHHHHHHHHHHHHHHHHHHHGHHHHGHHGHHHHHFHHHGGGG
@M05620:45:000000000-G6HP7:1:1101:9524:11264 1:N:0:118
ATCTCTATCTCCTAAAAACCTGTTTAGATTTGGAGATAGACCTTCAGGTTTTTCATCATTTTCTGCATGAATTATACATTGACCACGTTCCAGCGTGGTCAGTTTGCAGCATTCTGTTATTTTGTTTGACAGAGTGTCTTGTTGAGAACATATGTAGGACATGATTTTTTCCTGCAACAGGGAAAATAAAGTATAAGTTTTAAAGATTTATTCTTTAATAAAGGATCTCAAAGCCAGCTTTAGAAAAAGGA
+
BCCCCFFFFFFFGGFGGGGGGGHHHHHHHHHHHHHHHHHHHHHHHHHHHHHGGHHHHHHIHHHHHHHHHHHHHHHHHHHHHFHHHHGHHHHHHHGGGGHHHHHHHHHHHHHHHHHHHHHHHHHHHHHHHHHHHHGHHHHHHHHHHHGHGHHHHHHHHHHHHHHHHHHHHGHHHHHHHHHHHGGGHHHHHHHHHHHHHGHHGGGHHHHHHHHHHHHHGHHHHHGHHHHHHHHHHHHHHGHHHHHGHHGGGGF
@M05620:45:000000000-G6HP7:1:1101:27652:11274 1:N:0:118
CATCCTGACCCTGAAGTACCCGGCTTGATTTCTGACATTAGATCGGAAGAGCACACGTCTGAACTCCAGTCACTCCGCGAAATCTCGTATGCCGTCTTCTGCTTGAAAAAAAAAAAACAACGAAAAAATGTGACATATTACTCTATTAAAACTTGTTTCGTATACAAATATGGCGCATTTAAGACGATTCAATCAAACCGCTGAAGACAACAAAAACCACAAGTGCTGATTAATCAAACTCGTCTTCTTAA
+
CCCDDFFFFFFFGGGGGGGGGGGGGGGHHHHHHHFHHHHHHHHHHGGGGHHHHHHHGHHHGHHHHHGHHHHHHHHHGGGGCGHHHHHGGHHHHGGGHGHHHHHHHHHHGHGGGCG/</=///...-0-.00000000000000000<0000:000;0/0.://0000000000.-.-..000000.-..000:00000.--;-.000///...........::000000000000000000.:...0000:
@M05620:45:000000000-G6HP7:1:1101:19099:11290 1:N:0:118
AGATTACTGCAACAGTTCCCCCTGGACCTGGAAAAGTTTCTTGCCTGGCTTACAGAAGCTGAAACAACTGCCAATGTCCTACAGGATGCTACCCGTAAGGAAAGGCTCCTAGAAGACTCCAAGGGAGTAAAAGAGCTGATGAAACAATGGCAAGTAAGTCAGGCATTTCCGCTTTAGCACTCTTGTGGATCCAATTGAACAATTCTCAGCATTTGTACTTGTAACTGACAAGCCAGGGACAAAACAAAGAT
+
AAABBFFFFFFFGGGGGGGGGGGGHHHHHHHGHHHHHHHHHHHHHHHHHHHHHHHHHHHHHHHHHHHHHHHHHHHHHHHHGHHHHGHHHHHHGHGGFEHHHHHHHHHHGHHHHHHGHHHHHHHGFHGGHHHGHGHHHHHHHGHHHHHFHHHHHGHHHHHHHHHHHHHHHHGGGGGGBGHHHHHHHGHCHHHHHHGFHHHGHCHHHHHHHHHHHHHHFCGHFGFHHHHFHHHHHGGGGGGGGGGGGGGGGGF
@M05620:45:000000000-G6HP7:1:1101:9327:11292 1:N:0:118
ATCTCTATCTCCTAAAAACCTGTTTAGATTTGGAGATAGACCTTCAGGTTTTTCATCATTTTCTGCATGAATTATACATTGACCACGTTCCAGCGTGGTCAGTTTGCAGCATTCTGTTATTTTGTTTGACAGAGTGTCTTGTTGAGAACATATGTAGGACATGATTTTTTCCTGCAACAGGGAAAATAAAGTATAAGTTTTAAAGATTTATTCTTTAATAAAGGATCTCAAAGCCAGCTTTAGAAAAAGGA
+
AAABBFFFFFFFGGGGGGGGGGHHHHHHHHHHH4GFHHHHHHHHHHHHHHHGGHHHHHHHHHHHHHHHHHHHHHHHHHHHHHHHHHGHHHHHHHGGGGHHHHHHHHHHHHHHHHHHHHHHHHHHHHHHHHHHHHHHHHHHHHHHHHHHHHHHHHHHHHHHHHHHHHHHHGHHHHGHDHHHHGGHHHHHHGHHHHHHHGHHHHHEFGGHHHHHHHHHHHHGHHHHHHHHHHHHHHHHHGHHHHHHHHHHGGH
@M05620:45:000000000-G6HP7:1:1101:9346:11295 1:N:0:118
ATCTCTATCTCCTAAAAACCTGTTTAGATTTGGAGATAGACCTTCAGGTTTTTCATCATTTTCTGCATGAATTATACATTGACCACGTTCCAGCGTGGTCAGTTTGCAGCATTCTGTTATTTTGTTTGACAGAGTGTCTTGTTGAGAACATATGTAGGACATGATTTTTTCCTGCAACAGGGAAAATAAAGTATAAGTTTTAAAGATTTATTCTTTAATAAAGGATCTCAAAGCCAGCTTTAGAAAAAGGA
+
CCCCCFFFFFFFGGGGGGGGGGHHHHHHHHHHHHHHHHHHHHHHHHHHHHHGGHHHHHHHHHIIHHHHHHHHHHHHHHHHHHHHHHGHHHHHHHGGGGHHHHHHHHHHHHHHHHHHHHHHHHHHHHHHHHHHHHGHHHHHHHHHHHHHHHHHHHHHHHHHHHHHHHHHHGHHHHHHHHHHHGGHHHHHHHHHHHHHHGHHHHHHHHHHHHHHHHHHHHHHHHHHHHHHHHHHHHHHHGHHHHHGHHHHGGG
@M05620:45:000000000-G6HP7:1:1101:21777:11302 1:N:0:118
CATCCTGACATTAGATCGGAAGAGCACACGTCTGAACTCCAGTCACTCCGCGAAATCTCGTATGCCGTCTTCTGCTTGAAAAAAAAAAAAAAAAAAATAAAAAAAAATAAAAATATATTTAAGTGGATAAAGAAAAAAAAGATTAGAAGGAATGATGTTGATACACTAATAGAGAACACTCTAGTAGAAAAAAGATTAGAAAAAGATTTAGTTAGATGAGACATAGTTAAAATTATGATGATGTGTATAAC
+
DDDDDFFFFFFFGGGGGGGGGGHHHHHHHGHHHGHHHHHHHHHHHHHHHGGGGGGHHHHHFGHHHHGEGHGHHHGHHHFHHHHGGGGGE</>/>///011<11----.0<<00.000:000000000000000<//.---..<0000<0.:/:00<0<0000<0000/000000000//0/00:0000<0/<-..0000000/...000000000000<000/0000000000000000000000:00000
@M05620:45:000000000-G6HP7:1:1101:11237:11314 1:N:0:118
AGATTACTGCAACAGTTCCCCCTGGACCTGGAAAAGTTTCTTGCCTGGCTTACAGAAGCTGAAACAACTGCCAATGTCCTACAGGATGCTACCCGTAAGGAAAGGCTCCTAGAAGACTCCAAGGGAGTAAAAGAGCTGATGAAACAATGGCAAGTAAGTCAGGCATTTCCGCTTTAGCACTCTTGTGGATCCAATTGAACAATTCTCAGCATTTGTACTTGTAACTGACAAGCCAGGGACAAAACAAAGAT
+
AA>ABFFFBB4BBFBBBBBFGGGGHHHHGAFBCFGHFHHHHHHHHHHHHHHHHHEFGHHHHGHGHHHHHHHHHHHADDDGGHHHHGHGGGHHHHGFGFGGGGHFHHGHGHHHHHHGGHHHHFHGEEFEFFFFHGHHHHGHHGHGHHHHHHHGGGHHGHHHFHHHHHHHHHGGGGGHHHFHHHHHHHHGHHHHHHHHHGFGGHHHGHHFHHGHHHHHHFHHHHHHHHHBCCCGHGEGGGEEEFGFGFGGGGF
@M05620:45:000000000-G6HP7:1:1101:7383:11337 1:N:0:118
TACCTGTACTGGGGAAGAGCACACGTCTGAACTCCAGTCACTCCGCGAAATCTCGTATGCCGTCTTCTGCTTGAAAAAAAAAAAAAAAGAGCTGCGCGTGGCCCCGGCGGATCACCCCGTACTTCTGCCCTAGGCCCCCCTTCACCCCCAGTCCACCAGCGCGCCTCTGACTCATTTTCGTCTCTGTCGACTCCCTGTCACCTCCCTTCCTTTCCCCCGTCCTCTGCTGCCCAGCTTGCTTTCTTACTTGC
+
AAABBFFFFFFFGGGGGGGGGGHHFBGHFHFHHHHHHHHHHFHHGGGGGCGGHHGFEHHHHGEEHGHHHFFHFHHHHHGFFG/<//////2?F?2/B?FF/<FFC-------;.//.--9-.;;FBB099;9//9;E-;@A../9;AF--9:////...9-9--9../99;BB/////;-;A.9///;..9.;99./9;/;9;;AA.;:;B/99FF..;9A9A/B/9;//.9;.9;//.:;//;//9///9
@M05620:45:000000000-G6HP7:1:1101:21757:11357 1:N:0:118
ATCTCTATCTCCTAAAAACCTGTTTAGATTTGGAGATAGACCTTCAGGTTTTTCATCATTTTCTGCATGAATTATACATTGACCACGTTCCAGCGTGGTCAGTTTGCAGCATTCTGTTATTTTGTTTGACAGAGTGTCTTGTTGAGAACATATGTAGGACATGATTTTTTCCTGCAACAGGGAAAATAAAGTATAAGTTTTAAAGATTTATTCTTTAATAAAGGATCTCAAAGCCAGCTTTAGAAAAAGGA
+
CCCCCFFFFFFFGGGGGGGGGGHHHHHHHHHHHHHHHHHHHHHHHHHHHHHGGHHHHHHHHIHIHHHHHHHHHHHHHHHHHHHHHHGHHHHHHHGGGGHHHHHHHHHHHHHHHHHHHHHHHHHHHHHHHHHHHHHHHHHHHHHHHHHHHHHHHHHHHHHHHHHHHHHHHGHHHHHHHHHHHGGHHHHHHHHHHHHHHGHHHHHHHHHHHHHHHHHHHHHHHHHHHHHHHHHHHHHHHGHHHHHGHHHHGGH
@M05620:45:000000000-G6HP7:1:1101:19210:11473 1:N:0:118
ATCTCTATCTCCTAAAAACCTGTTTAGATTTGGAGATAGACCTTCAGGTTTTTCATCATTTTCTGCATGAATTATACATTGACCACGTTCCAGCGTGGTCAGTTTGCAGCATTCTGTTATTTTGTTTGACAGAGTGTCTTGTTGAGAACATATGTAGGACATGATTTTTTCCTGCAACAGGGAAAATAAAGTATAAGTTTTAAAGATTTATTCTTTAATAAAGGATCTCAAAGCCAGCTTTAGAAAAAGGA
+
CCCCCFFFFFFFGGGGGGGGGGHHHHHHHHHHHHHHHHHHHHHHHHHHHHHGGHHHHHHHHHHHHHHHHHHHHHHHHHHHHHHHHHGHHHHHHHGGGGHHHHHHHHHHHHHHHHHHHHHHHHHHHHHHHHHHHHHHHHHHHHHHHHHHHHHHHHHHHHHHHHHGHHHHHGHHHHGHHHHHHGGHHHHHHHHHHHHHHFHHHHHHHHHHHHHHHHHHHFGHHHHHHHHHHHHHHHHHHGHHHHHFGHHHGGG
@M05620:45:000000000-G6HP7:1:1101:20102:11535 1:N:0:118
CATCCTGACCCTGAAGTACCCCGGCTTGATTTCTGACATTAGATCGGAAGAGCACACGTCTGAACTCCAGTCACTCCGCGAAATCTCGTATGCCGTCTTCTGCTTGAAAAAAAAAAAAAAAAAAAAACACAAAAGAAAATATATACTTATGACATCGAAATGAATACAGACAATAGTGCAGACAGGATCCGTGAATCAACATCGTCGTTATGCAGAAAACACGCTTGGCTTATGCCGGTGAGAGCGGATGG
+
DDDDDFFFFFFFGGGGGGGGGGGGGGGGHHHHHHHHHHHHHHHHHHGGGGHHHHHHHGHHHGHHHHHHHHHHHHHHHGGGFGGHGHHHGGHHHHGGGHGHHHHHHHHH3FFBFGGD>><<---<---...:.../..//000;00000000000;0;//..000000000;:/;00000000.//..0//.9...0000/0/0...--..:00000/0//...-..../0.00:00--9-..00.---9-.
@M05620:45:000000000-G6HP7:1:1101:29142:11560 1:N:0:118
ATCTCTATCTCCTAAAAACCTGTTTAGATTTGGAGATAGACCTTCAGGTTTTTCATCATTTTCTGCATGAATTATACATTGACCACGTTCCAGCGTGGTCAGTTTGCAGCATTCTGTTATTTTGTTTGACAGAGTGTCTTGTTGAGAACATATGTAGGACATGATTTTTTCCTGCAACAGGGAAAATAAAGTATAAGTTTTAAAGATTTATTCTTTAATAAAGGATCTCAAAGCCAGCTTTAGAAAAAGGA
+
BBBBBFFFFFFFGGGGGGGGGGHHHHHHHHHHHHHHHHHFHHHHHHHHHHHGGHHHHHHHFHHHHHHHHHHHHHHHHHHHHHHHHHGGHHHHHHGGGGHHHHHHHHHHHHHHHHHHHHHHHHHHHHHHHHHHHHGHHHHHHGHGHHHHHHHHHHHHHHHHHHHFHHHHHGHHHGEHHHHHHGGHHHHHHEHGGHHGHGHHHHGHHHHHHHHHHHHHHEHHHHHHGHHHHHHHHHHHHGHHHHGGGHHHGGH
@M05620:45:000000000-G6HP7:1:1101:28849:11568 1:N:0:118
ATCTCTATCTCCTAAAAACCTGTTTAGATTTGGAGATAGACCTTCAGGTTTTTCATCATTTTCTGCATGAATTATACATTGCCCACGTTCCAGCGTGGTCAGTTTGCAGCATTCTGTTATTTTGTTTGACAGAGTGTCTTGTTGAGAACATATGTAGGACATGATTTTTTCCTGCAACTGGGAAATTCAAGTATATGTTTTAAAGATTTATTCTTTAATAAAGGATCTCAAAGCCAGCTTTAGAAAAAGGA
+
AAAAAFBFFFFFFF1B11EEGGHFF3A1FFDG11GBBGGG1FHHFDGDB1FAFGDGFHGHHHHGFHGBH1DFG1F2D2DGF1DGFFGHHFF2@CEEAEHD2BFDFHHHHHFGDFFDHHFHHHFH>FHHD1BF>FHFFFGHHHHFFGF1BG1<FGGHBB1BFFGFFFGHDCC1FDCCHH0@GE01/1<11<<?DFF1@<>FFFB1><FGDDFDFD<F==D<=0FD/<GHHFDD0/;::CC:C000:<;..E/
@M05620:45:000000000-G6HP7:1:1101:28830:11570 1:N:0:118
ATCTCTATCTCCTAAAAACCTGTTTAGATTTGGAGATAGACCTTCAGGTTTTTCATCATTTTCTGCATGAATTATACATTGACCACGTTCCAGCGTGGTCAGTTTGCAGCATTCTGTTATTTTGTTTGACAGAGTGTCTTGTTGAGAACATATGTAGGACATGATTTTTTCCTGCAACAGGGAAAATAAAGTATAAGTTTTAAAGATTTATTCTTTAATAAAGGATCTCAAAGCCAGCTTTAGAAAAAGGA
+
CCCCCFFFFFFFGGGGGGGGGGHHHHHHHHHHHFHHHHHHHHHHHHHHHHHGGHHHHHHHHHIHIHHHHHHHHHHHHHHHHHHHHHGHHHHHHHGGGGHHHHHHHHHHHHHHHHHHHHHHHHHHHHHHHGGHHHHHHHHHHHHHHHHHHHHHHHHHHHHHHHHHHHHHHGHHHHHHHHHHHGGHHHGHHHHHHHHHHHHHHHHHHHHHHHHHHHHHHHHHHHHHHHHHHHHHHHHHHGHHHHGHHHHFGGH
@M05620:45:000000000-G6HP7:1:1101:29152:11578 1:N:0:118
ATCTCTATCTCCTAAAAACCTGTTTAGATTTGGAGATAGACCTTCAGGTTTTTCATCATTTTCTGCATGAATTATACATTGACCACGTTCCAGCGTGGTCAGTTTGCAGCATTCTGTTATTTTGTTTGACAGAGTGTCTTGTTGAGAACATATGTAGGACATGATTTTTTCCTGCAACAGGGAAAATAAAGTATAAGTTTTAAAGATTTATTCTTTAATAAAGGATCTCAAAGCCAGCTTTAGAAAAAGGA
+
ABBBBFFFFFFFGGGGFFFGGGHGHGHCHHHHHFHGHFHHHHHHHHHHHHHGGHHHHFGHHHHHHHFFHFFHHHHHHHHHHGHHHHGGHHHHHHGGGGHHHHHHHHHHHHHHHHHHGGDGHHHHHHHHGHFHFFGHHHHHHGHHHFGHHHHHGHHHHHFHHHHHHHHHHGHHHHHHHHFFHGGGHHHHHHHHHHHGG<GHHHFHHHHHHHHHHHHHHBGGHGEHFHHHHHHHHHGHHGHHHHFEGGF.EGC
@M05620:45:000000000-G6HP7:1:1101:27067:11580 1:N:0:118
CATCCTGACCCTGAAGTACCCGGCTTGATTTCTGACATTAGATCGGAAGAGCACACGTCTGAACTCCAGTCACTCCGCGAAATCTCGTATGCCGTCTTCTGCTTGAAAAAAAAAAAAATAATATGTTCTCTAGAATTACTTGATCATCCCCTCATCATGACATTATCATTCGCTGCTACACCTGCCCCCACGTACCAGCGTGCCATATTGACTCGCTCATACCGTATCTCCTAGCTCTCTCTCGCAACACT
+
CCCCCFFFFFFFGGGGGGGGGGGGGGGHHHHHHHHHHHHHHHHHHGGGGHHHHHHHGHHHGHHHHHHHHHHHHHHHGGGGGGHHHHHGGHHHHGGGHGHHHHHHHHHHGHGGGCD//<??=1111=11=11111111<1>000000000<<<..00000:00000000:;00:..:0000////....--.-.9.900.-....000::9000:.;...009/.;.;.00:00;0000;90;0..-.-9.0
@M05620:45:000000000-G6HP7:1:1101:28810:11585 1:N:0:118
ATCTCTATCTCCTAAAAACCTGTTTAGATTTGGAGATAGACCTTCAGGTTTTTCATCATTTTCTGCATGAATTATACATTGACCACGTTCCAGCGTGGTCAGTTTGCAGCATTCTGTTATTTTGTTTGACAGAGTGTCTTGTTGAGAACATATGTAGGACATGATTTTTTCCTGCAACAGGGAAAATAAAGTATAAGTTTTAAAGATTTATTCTTTAATAAAGGATCTCAAAGCCAGCTTTAGAAAAAGGA
+
AAB>AFFFFFFFGFGGGGGGGGFGHHHFHHHHHCHHHHHHHHHHHHGHHHHGGHFGHHHHHHHHHHHHHGHHHHHGHGHHHBGHGHGGGHHHFGGGG?GGFFGHHHHHHHHHHHHHHHHHHHHHHHHHGFHHHHFGGHHHHHHHHHGGGHHHHGGFFHHHFHHGHHHHHGHHHHHBGGHHHGEHEGHHGGHGHHHHHHHHHEFHHHHGHHHHHHHHHHHGHHHGHHHHHEFFHGHHHGHHHHGGHE/GEGH
@M05620:45:000000000-G6HP7:1:1101:29062:11636 1:N:0:118
CATCCTGACCCTGAAGTACCCGGCTTGATTTCTGACATTAGATCGGAAGAGCACACGTCTGAACTCCAGTCACTCCGCGAAATCTCGTATGCCGTCTTCTGCTTGAAAAAAAAAAAAAAAACATATTATCCTATTATTCTTCTTTGTTTTCAAAAAATTATAATCAATTATTATTTTAAAAGATGTATTGGATTCAGGCATGTTATACTTGTTATACTGTCTTTTATTTTCTTTTTCTAACGTCACTCATT
+
CCCCCFFFFFFFGGGGGGGGGGGGGGGHHHHHHHHHHHHHHHHHHGGGGHHHHHHHGHHHGHHHHHHHHHHHHHHHGGGGGGHHHHHGGHHHHGGGHGHHHHHHHHHHGHGGGGG/<<<--<<0<0000000=DD00000000::00//:00000.:.900000000900090;00000000.0000;;000000000/.09000;000000;000090::09;9;0000000000/0000./;..00/0;
@M05620:45:000000000-G6HP7:1:1101:8419:11637 1:N:0:118
TACCTGTACTGGGGAAGCAATCGCCATTCCTACCCTAAAGATCGGAAGAGCACACGTCTGAACTCCAGTCACTCCGCGAAATCTCGTATGCCGTCTTCTGCTTGAAAAAAAAAAAAAAAAAAAAAAATAAAAAAGATATGTGTGTAAGAAGAAAAAGAAAAAAAAAAAAATGTATGTAGAGTGAAAAGAATGAATAATAGAACATGCTCTGTTGAGTTAAAAAGAGAAAATGTGAGTACAAGAAAAGGAAT
+
DDDDDFFFFFFFGGGGGGGGGGGGGGGHHHHHHHHHHHHHHHHHGGGGHHHBHHHGHHHGHHHHHHHHHHHHHHHGGGGG/GHHHHGGHHHHGFGHGHHHHHHHHHHHHGGGGGB<>><<<--:-:-.000:0-..0000;00.:0;000/0///:...:/.--------;00000000:;000:00/..00000000:0000/00000:0::0:00000:00..//00/00:00000:00://///.//;
@M05620:45:000000000-G6HP7:1:1101:8362:11690 1:N:0:118
AGATTACTGCAACAGTTCCCCCTGGACCTGGAAAAGTTTCTTGCCTGGCTTACAGAAGCTGAAACAACTGCCAATGTCCTACAGGATGCTACCCGTAAGGAAAGGCTCCTAGAAGACTCCAAGGGAGTAAAAGAGCTGATGAAACAATGGCAAGTAAGTCAGGCATTTCCGCTTTAGCACTCTTGTGGATCCAATTGAACAATTCTCAGCATTTGTACTTGTAACTGACAAGCCAGGGATAAAACAAAGAT
+
AAABCFFFDFFFGGGGGGGGGGGGHHHHHHHHHHHHHHHHHHHHHHHHHHH3GHHHHHHHHHHHHHHHHHHHHHHHHHHHFHHHGHHHHHGHHHGFGGHHHHHHHHHHGHHHHHHHHHHGHFHGGGGFHHHHHGHHHHGHHHHHHHHHHHHHGGHHGHFHHHHHGHHHHHGGGGGGHHHHHHHHHHHGGHHHHHHHHGHHHHHHHHHGHHGHHHHHHCGHHHHHHHHGHGHHHGFGGGG/BFFFFGGGFG;
@M05620:45:000000000-G6HP7:1:1101:8344:11698 1:N:0:118
AGATTACTGCAACAGTTCCCCCTGGACCTGGAAAAGTTTCTTGCCTGGCTTACAGAAGCTGAAACAACTGCCAATGTCCTACAGGATGCTACCCGTAAGGAAAGGCTCCTAGAAGACTCCAAGGGAGTAAAAGAGCTGATGAAACAATGGCAAGTAAGTCAGGCATTTCCGCTTTAGCACTCTTGTGGATCCAATTGAACAATTCTCAGCATTTGTACTTGTAACTGACAAGCCAGGGACAAAACAAAGAT
+
>A3>AFFFFFD@GGGGGGGGGGGGHHHHHHHGGGHHHHHHHHHHHHHHHHHHHHHHHHHHHHHHHHHHHHHHHHHGHHHHDGGHF?FHHHFHHHGGGFHHHGHHHHHHGHHHHHHHHHHHHHHGGHGGHBGHHGHHHHGHHHHHHHHHHHHBGGHHHHHHHHHHHHHHHHGGGGGHHHHHHHHHHHHGFHHHHHFHHGHGHHHHHHHHHHHHHHHHHHHHHGHHHGHFFFHHHGGG?AAAGGGGGGGGGGG
@M05620:45:000000000-G6HP7:1:1101:3647:11726 1:N:0:118
AGATTACTGCAACAGTTCCCCCTGGACCTGGAAAAGTTTCTTGCCTGGCTTACAGAAGCTGAAACAACTGCCAATGTCCTACAGGATGCTACCCGTAAGGAAAGGCTCCTAGAAGACTCCAAGGGAGTAAAAGAGCTGATGAAACAATGGCAAGTAAGTCAGGCATTTCCGCTTTAGCACTCTTGTGGATCCAATTGAACAATTCTCAGCATTTGTACTTGTAACTGACAAGCCAGGGACAAAACAAAGAT
+
BBAABFFFFFDDGGGGGGGGGGGGAGHHHHGGHGHHEHHHGHHHHHHHHHHHHHGHHHHHHHHGHHHHHHHHHHHHHHHHHHHHBGHHHHHHHHGGGGHHGHCHGHHHGHHHHHHHHHHHHHHGGAGGHHGHHEGHHHFHHFHHHHHHGHHGHGGHHHHHHHHHHHHHHHGGGGGHGHHHHHHGHGGGEHHHGGGHH0GFDHHHHHHFGHFHHGHGHFHHBCCGHHHFFHHHGGGGGGGGGFGGGGGGGGG
@M05620:45:000000000-G6HP7:1:1101:20492:11751 1:N:0:118
CATCCTGACCCTGAAGTACCCGGCTTGATTTCTGACATTAGATCGGAAGAGCACACGTCTGAACTCCAGTCACTCCGCGAAATCTCGTATGCCGTCTTCTGCTTGAAAAAAAAAAAAAAAATAAAAAGAAAATCATATACGGCTACAAAAACAAAACTAACATACGACAAATAAAGTCTATAAACACTCAGAAACAAGGACCCAACGTCATGACTACAGACGAGTATTGTGTGTAAAACTAAGGTATATGA
+
CDCCDFFFFFFFGGGGGGGGGGGGGGGHHHHHHHHHHHHHHHHHHGGGGGHHHHHHGHHHGHHHHHHHHHHHHHHHGGGGGGHHHHHFEHHHHGFGHGHHHHHHHHHG3GGBFFG>><>><.00=00...//00000000..--./000.......:00000000...-</000000000000000.0//<000//.<........<99..00000/<00.---<.:0000/<<0<0000:00/0000000
@M05620:45:000000000-G6HP7:1:1101:4010:11752 1:N:0:118
TACCTGTACTGGGGAAGCAATCGCCATTCCTACCCTAAAGATCGGAAGAGCACACGTCTGAACTCCAGTCACTCCGCGAAATCTCGTATGCCGTCTTCTGCTTGAAAAAAAAAAAAAAGGCCAATTGAAGGACTGAATTCGGGTAGTAACATAGAAAGATAGGTGACTAATCTTTTTATTATGTCGTACTAATGTATTATGACATATTCAAGCGTGACTTATATTATATGAGCTGATTAGATTTAACGATT
+
DDDDDFFFFFFFGGGGGGGGGGGGGGGHHHHHHHHHHHHHHHHHGGGGHHHHHHHGHHHGGHHHHHHHHHHHHHHGGGGGGHHHHHGGHHHHGGGHGHHHHHHHHHHHGGGDD>></-......11>1=00.<<.00000...:-.;0;000000;00/000/0000;000000000.0;00000.....00000000000000:0;0000:0.....000;0:B0000:00000000000:0:000....
@M05620:45:000000000-G6HP7:1:1101:20490:11775 1:N:0:118
CATCCTGACCCTGAAGTACCCGGCTTGATTTCTGACATTAGATCGGAAGAGCACACGTCTGAACTCCAGTCACTCCGCGAAATCTCGTATGCCGTCTTCTGCTTGAAACAAAAAACCAAGACTACTGACCTCAGCCACTTACATCACTCATTCCCTCATGTAGACCATTCCTCAGATACATGACTGTCGAGTTCCGATCCTCTCCCGTCTCTACTCGTTTCATATTCTTCATGACTTTGTTACATACCTTA
+
A1>AAFF1BFFFCGGGGFGGGG?EGGGHHHHHHHCH1FG1B1BFGGE/EFHHHHHHGHHHGGGGHHH1GGH1FDHHEE/>@EHHFHAFGH0FGGGEFFGHFHGHE0BF10?<<///??/B00B1011210111110001111111<1110111=11<01111=1<1011=0=0</00000000/000<..-0.0;...-.090://..;./000009.../0;;90BB099000//////://////////
@M05620:45:000000000-G6HP7:1:1101:23150:11777 1:N:0:118
ATCTCTATCTCCTAAAAACCTGTTTAGATTTGGAGATAGACCTTCAGGTTTTTCATCATTTTCTGCATGAATTATACATTGACCACGTTCCAGCGTGGTCAGTTTGCAGCATTCTGTTATTTTGTTTGACAGAGTGTCTTGTTGAGAACATATGTAGGACATGATTTTTTCCTGCAACAGGGAAAATAAAGTATAAGTTTTAAAGATTTATTCTTTAATAAAGGATCTCAAAGCCAGCTTTAGAAAAAGGA
+
DDDDDFFFFFFFGGGGGGGGGGHHHHHHHHHHHHHHHHHHHHHHHHHHHHHGGHHHHIHHIIIIIHHHHHHHHHHHHHHHHHHHHHGHHHHHHHGGGGHHHHHHHHHHHHHHHHHHHHHHHHHHHHHHGHHHHHGHHHHHHHHHHHHHHHHHHHHHHHHHHHHHHHHHHGHHHHHHHHHHHGGHHHHHHHHHHHHHHHHHHHHHHHHHHHHHHHHHHHHHHHHHHHHHHHHHHHHHHGHHHHHHHHHHGGH
@M05620:45:000000000-G6HP7:1:1101:27724:11780 1:N:0:118
CATCCTGACCCTGAAGTACCCCGGCTTGATTTCTGACATTAGATCGGAAGAGCACACGTCTGAACTCCAGTCACTCCGCGAAATCTCGTATGCCGTCTTCTGCTTGAAAAAAAAAAAAAAACAAATAAACAAACTAAAGTACATCTCCCATGTAACAAGAAAAACACAAACTAGTACTATTAAAACTCACTACTCCAGCACAACCGTTACGCACGCCATGCACTAATGCTCCTATTGCTGTAGTTAATTCG
+
CCCCCFFFFFFFGGGGGGGGGGGGGGGGHHHHHGHHHHHHHHGHHHGGGGHHHHHHHGHHHGHHHHHHHHHHHHHHHGGGGGGHHHHHGGHHHHGFGHGHHHHHHHHGEHHFFFGB>><--<.<<<0000<...00000000000000//;/;00:00:/9//:C.....99000090000000;0000000/00000//.//..-:......---9..0000000000;9009:00090;090000000.
@M05620:45:000000000-G6HP7:1:1101:23134:11786 1:N:0:118
ATCTCTATCTCCTAAAAACCTGTTTAGATTTGGAGATAGACCTTCAGGTTTTTCATCATTTTCTGCATGAATTATACATTGACCACGTTCCAGCGTGGTCAGTTTGCAGCATTCTGTTATTTTGTTTGACAGAGTGTCTTGTTGAGAACATATGTAGGACATGATTTTTTCCTGCAACAGGGAAAATAAAGTATAAGTTTTAAAGATTTATTCTTTAATAAAGGATCTCAAAGCCAGCTTTAGAAAAAGGA
+
CCCCCFFFFFFFGGGGGGGGGGHHHHHHHHHHHGHHHHHGHHHHHHHHHHHGGHHHHHHHHHHHHHHHHHHHHHHGHHHHHHHHHHGGHHHHHHGFGGHHHHHHHHHGHHGHHHHHHHHHHHHHHHHHGHHHHHHHHHHHHGHHHHGFHHHHHHHHHHHHHHHHHHHHHGHHHHHHGHHHHGEAGHHGHHHGGHFFHHHHHHGGHHHHHHHHHHHHHGHHGHHHHGHFHFHHHHHHHGHHHHHFGGFFFGG
@M05620:45:000000000-G6HP7:1:1101:3371:11833 1:N:0:118
CATCCTGACCCTGAAGTACCCGGCTTGATTTCTGACATTAGATCGGACGAGCACACGTCTGAACTCCAGTCACTCCGCGAAATCTCGTATGCCGTCTTCTGCTTGAAAAAAAAAAAAAAGAAAAAAGAAAGAAAAGCTAAGTTATAACGGGCTGGAGCATGAATAAGGCACTTAGGGACGTATGGGCTTGGTGTAAGGATACACTAGGACGTGCAGTTGACTAGTAACGTAGAGGTGAGAATGATATGTAT
+
DDDDDFFFFFFFGGGGGGGGGGGGGGGHHHHHHHHHHHHHHGHHHGG2EGGGGHHHGHHHGHHHHHHHHHHHHHHHGGGGGGHGHHHGGHHHHGGGHGHHHHHHHHHHGHGCCBD<<--.<.//.-.../0/://:.00000000000.-.--..../.000000000/..;00;0./.-;90/9../.-.9..00000:00090/0/00-;...000000;000000./...0/:A9.000000:09;09
@M05620:45:000000000-G6HP7:1:1101:9474:11855 1:N:0:118
AGATTACTGCAACAGTTCCCCCTGGACCTGGAAAAGTTTCTTGCCTGGCTTACAGAAGCTGAAACAACTGCCAATGTCCTACAGGATGCTACCCGTAAGGAAAGGCTCCTAGAAGACTCCAAGGGAGTAAAAGAGCTGATGAAACAATGGCAAGTAAGTCAGGCATTTCCGCTTTAGCACTCTTGTGGATCCAATTGAACAATTCTCAGCATTTGTACTTGTAACTGACAAGCCAGGGACAAAACAAAGAT
+
AAAABFFFBB4BBFBBBBBGGGGGHHHHGAFBCGHHGHHHHHHHHHHHHHHHHHBDFGHHHHHHHHHHHHHHHHHADDDGGGHHHGHGHHHHHHGFGGGGFHHGHHHHGHHHHHHGHHHHFFHGDEFEGBGHHEHGHHEHHHHHGHHHFFFFGGGFHHHHHHHHHHHHHHGGGGGHHHFHHHHHHGHGHHHHHGHHHBDFB=GHHHHGHHHHHHHHHHHHHHHHHHHHHHHHHGFGGGGGEFFFGGGGGGF
@M05620:45:000000000-G6HP7:1:1101:6891:11875 1:N:0:118
AGATTACTGCAACAGTTCCCCCTGGACCTGGAAAAGTTTCTTGCCTGGCTTACAGAAGCTGAAACAACTGCCAATGTCCTACAGGATGCTACCCGTAAGGAAAGGCTCCTAGAAGACTCCAAGGGAGTAAAAGAGCTGATGAAACAATGGCAAGTAAGTCAGGCATTTCCGCTTTAGCACTCTTGTGGATCCAATTGAACAATTCTCAGCATTTGTACTTGTAACTGACAAGCCAGGGACAAAACAAAGAT
+
AAAABFFFFFFFGGGGGGGGGGGGHHHHHHGGFHHHHHHHHHHHHHHHHHHHHHHHHGHHHHHHHHHHHHHHHHHHHHHHHHHHFBGHHHHHHHGEGGHHHHHHHHHHGHHHHHHGHHHHHGHGGGGGHHHHHGHHHHGHHGGHFHHHHHHHHGHHHGHHHHFHHHHHHHGGGGGHHGHHHHHHHHHGHHHHGGHHHGHGHHHHHHHHHHHHHHHHHHHGHGHHHHHFHGHHHGFGGFGGGGGGGGEGGGC
@M05620:45:000000000-G6HP7:1:1101:6907:11886 1:N:0:118
AGATTACTGCAACAGTTCCCCCTGGACCTGGAAAAGTTTCTTGCCTGGCTTACAGAAGCTGAAACAACTGCCAATGTCCTACAGGATGCTACCCGTAAGGAAAGGCTCCTAGAAGACTCCAAGGGAGTAAAAGAGCTGATGAAACAATGGCAAGTAAGTCAGGCATTTCCGCTTTAGCACTCTTGTGGATCCAATTGAACAATTCTCAGCATTTGTACTTGTAACTGACAAGCCAGGGACAAAACAAAGAT
+
CBBCCFFFDFFFGGGGGGGGGGGGGHGHHHHHFFHHFHHHHHHHHHHHHHHGHHHHHHHHHGHHHHHHHHHHHHHHHHHHHHHHFFHHHHHHHHGGGGHHHHHHHHGHGHFHHHHGHHHHFCGFGGGECFHHHEHFHHGHHFFHFFGHHFHGHGHHHHHHFHHHHHHHHHGGGGGHHHFGFHGHHGHGHHHHFGHHHGFHFHHHHHHHHGHHHHHHFGHHHHHHHHHHGFFGHGBFEGGGGGGGGGGGGGC
@M05620:45:000000000-G6HP7:1:1101:10672:11933 1:N:0:118
TACCTGTACTGGGGAAGCAATCGCCATTCCTACCCTAAAGATCGGAAGAGCACACGTCTGAACTCCAGTCACTCCGCGAAATCTCGTATGCCGTCTTCTGCTTGAAAAAAAAAAAAAAACAAAAAAACAAAACAGAAAACAAAAATCAGAGTAATAGGAATAAGCTATCAAATAAAAAAGAATGAAATTATGCACTCTATGCACAAGCACTGGAAGCATAAAAGCATTGTAAGGAATGTGTAACTGAAGAT
+
DCDDDFFFFFFFGGGGGGGGGGGGGGGHHHHHHHHHGHHHHHHHGGGGHHHGGFFGGHHGFFGHHHGHHHHHHHH>B>E@EBBGHGFDHHHHGGGHGHHHHHHFCGHFFGGGGB</<--..<00.--<....../::0//......00000000:0000;00000:00/0;:0;0000-..:00::0:0::0000:/0000000;/..//0:/:0/.0000000.0:00:00000/000000000000000
@M05620:45:000000000-G6HP7:1:1101:6799:11941 1:N:0:118
ATCTCTATCTCCTAAAACCTGTTTAGATTTGGAGATAGACCTTCAGGTTTTTCATCATTTTCTGCATGAATTATACATTGACCACGTTCCAGCGTGGTCAGTTTGCAGCATTCTGTTATTTTGTTTGACAGAGTGTCTTGTTGAGAACATATGTAGGACATGATTTTTTCCTGCAACAGGGAAAATAAAGTATAAGTTTTAAAGATTTATTCTTTAATAAAGGATCTCAAAGCCAGCTTTAGAAAAAGGAA
+
CCCDDFFFFFFFGGGGGGGGGGHHFHHHHHHHHHHHHHHHHHHHHHHHHHGGHHHHHHHHIIHIHIHHHHHHHHHHHHHHHHHHHGHHHHHHHGGGGHHHHHHHHHHHHHHHHHHHHHHHHHHHHHHHHHHHHHHHHHHHHHHHHHGHHHHHHHHHHHHHHHHHHHHHGHHHHHHHHHHHGGHHHHHHHHHHHHHHHHHHHHHHHHHHHHHHHHHHGGHHHHGHHHHHHHHHHHGHGHHHHHHHHHHGGHH
@M05620:45:000000000-G6HP7:1:1101:6820:11946 1:N:0:118
ATCTCTATCTCCTAAAACCTGTTTAGATTTGGAGATAGACCTTCAGGTTTTTCATCATTTTCTGCATGAATTATACATTGACCACGTTCCAGCGTGGTCAGTTTGCAGCATTCTGTTATTTTGTTTGACAGAGTGTCTTGTTGAGAACATATGTAGGACATGATTTTTTCCTGCAACAGGGAAAATAAAGTATAAGTTTTAAAGATTTATTCTTTAATAAAGGATCTCAAAGCCAGCTTTAGAAAAAGGAA
+
CCCCCFFFFFFFGGGGGGGGGGHHGHHHHHHHGHHHHHHHHHHHHHHHHHGGHHHHHIHHHHHIIHHHHHHHHHHHHHHHHHHHHGHHHHGHHGFGGHHGHHHHGHHHHHHHHHHFHHHHHHHHHHHHHGHHHHHHHHHHHHHHHGFHGHHHHHHHHHHHHHHHHHHHGHHHHHHHHGHHGGHHHHHHGHHHHHHHHHHHHGHHHHHHGHHHHHHHFDFHDGDGHHHGHHFHGHBGGHHHFHHHGHEGEHG
@M05620:45:000000000-G6HP7:1:1101:6790:11957 1:N:0:118
ATCTCTATCTCCTAAAACCTGTTTAGATTTGGAGATAGACCTTCAGGTTTTTCATCATTTTCTGCATGAATTATACATTGACCACGTTCCAGCGTGGTCAGTTTGCAGCATTCTGTTATTTTGTTTGACAGAGTGTCTTGTTGAGAACATATGTAGGACATGATTTTTTCCTGCAACAGGGAAAATAAAGTATAAGTTTTAAAGATTTATTCTTTAATAAAGGATCTCAAAGCCAGCTTTAGAAAAAGGAA
+
ABBBBFFFFFFFGGGGGGGGGGHHFGGHHHHHHHHHHHHHHHHHHHHHHHGGHHHHHHHHHHHHHHHHHHHHEHHHHGHHEGHHHGHHHHDFHGGGGHGHHHHHHHHHHHHHHHHHHHHHHHHHHHHHH4GGHHHHHHHHHHHHGGHHHHHHHGHHFGHHGHHHHHHHGHHHHHGHHHHHGGHHHHHHHHGHHDGHHHHHFHHHEGHHHHHHHHHHGGGFGGHHHHHGGHHHFHHHGHHHFHGHHHF.?FC
@M05620:45:000000000-G6HP7:1:1101:19341:12029 1:N:0:118
TACCTGTACTGGGGAAGCAATCGCCATTCCTACCCTAAAGATCGGAAGAGCACACGTCTGAACTCCAGTCACTCCGCGAAATCTCGTATGCCGTCTTCTGCTTGAAAAAAAAAAAAAAAAAAAAACAAAAAAAAGAAAAGGCATTTAATTTGAATATAAAAGGTAGGATTAAAAAGTTAATGAATAAAGTGTAAAGAAACAACAGACACTAGTATTGGTTAGTGGTAGTATAGACTGAAGAGAGTGTCAGT
+
DDDDDFFFFFFFGGGGGGGGGGGGGGGHHHHHHHHHHHHHHHHHGGGGHHHHHHHGHHHGGGHHHHHHHHHHHHHGGGGGGHHHHHGGHHHHGFGHGHHHHHHHHHHH0EFCGC>>><--<----..:...---.../:/...00000000000000000<0.000.00<00000.<000<00<0000000000000.///..9//.//0/00000000.0.<0.0000000000000000./.00000:0
@M05620:45:000000000-G6HP7:1:1101:5048:12111 1:N:0:118
AGATTACTGCAACAGTTCCCCCTGGACCTGGAAAAGTTTCTTGCCTGGCTTACAGAAGCTGAAACAACTGCCAATGTCCTACAGGATGCTACCCGTAAGGAAAGGCTCCTAGAAGACTCCAAGGGAGTAAAAGAGCTGATGAAACAATGGCAAGTAAGTCAGGCATTTCCGCTTTAGCACTCTTGTGGATCCAATTGAACAATTCTCAGCATTTGTACTTGTAACTGACAAGCCAGGGACAAAACAAAGAT
+
AAAAAFFF@FFFGGFGGGGGGGGG4GGHHHFFHHHHFFGHHHHHFHHHHFHCHHBFHHHHHHHHHHHHHHHHHHHFHGHHHHFH3FGFHHGGHCFE@EHGFG3CGHHHGHHHHGGHHHGHHHHFEAEEFFFHHEHHHHEHHHGFGHFFFHHGHGGHHHGFGGGHFHGHHGGGGGGHFGHHGHHHHFGGHHFHEHFHHFGFGFHHHHHFGHGHGCFCGCGCGHHCHHFHHHGHFGBFGGE??AFAFGEF/F9
@M05620:45:000000000-G6HP7:1:1101:11662:12188 1:N:0:118
CATCCTGACCCTGAAGTACCCCGGCTTGATTTCTGACATTAGATCGGAAGAGCACACGTCTGAACTCCAGTCACTCCGCGAAATCTCGTATGCCGTCTTCTGCTTGAAAAAAAAAAAATTGCTTCTTACCTAGGCCCCCCTGAACCCCACGTCCACCACATCTCATATGCCTCAGGTGAACCTCGGCCGACGCCCCTGCCCCTCCCGTCCTTTCCCCCCTCCTTTCCTGCCCTCCTTTATTCCTGCCCTTC
+
BBBBBFFFFFFFGGGGGGGGGGGGGCEGHHHHHDG5GFHFHDHHHGEEFEHFHHHHGGHHHGHFGHHGHHFGHHEHHAEE>>/FHBFCFFFGBGEEGHGFHFHEDGAHFFHGCG<///01??11>111101110>1>CDF?./0::;A.:@.;..9;;..000;000909BFF/;:9/000:/:..=.----:;D-..;.;9.9.:.:9../:9BFF.--::.:B/9://.9/.;.//////////:.:9.
@M05620:45:000000000-G6HP7:1:1101:22095:12192 1:N:0:118
TACCTGTACTGGGGAAGCAATCGCCATTCCTACCCTAAAGATCGGAAGAGCACACGTCTGAACTCCAGTCACTCCGCGAAATCTCGTATGCCGTCTTCTGCTTGAAAAAAAAAAAAACAAAACAGATTAATCAAGATGAAATCCTCTGCCAACACCCCTCACCCCTCAACAATCTACTCATCAATTGATCATTGGTCAACATCATGAACCTAACTCACTCCGTACAAATGCTCTCAATCCTACATCAACAC
+
DDDDDFFFFFFFGGFFGGGGGGGGGGGHHHHHHHHHFHHHGHHHGGGGHHHFGHHGGHHFFFHHHHHGHHHHHHHGGGGGGHHHHGFFHGFHGEGGGHHHHHHGFHHHHGGGG@>/<</.<00.001111111100000<<00000000000;...:-......-...0/0.000000000000000000000000;;000/9000000./00/000000/.....0:0000000000;:00090090/09
@M05620:45:000000000-G6HP7:1:1101:22409:12237 1:N:0:118
AGATTACTGCAACAGTTCCCCCTGGACCTGGAAAAGTTTCTTGCCTGGCTTACAGAAGCTGAAACAACTGCCAATGTCCTACAGGATGCTACCCGTAAGGAAAGGCTCCTAGAAGACTCCAAGGGAGTAAAAGAGCTGATGAAACAATGGCAAGTAAGTCAGGCATTTCCGCTTTAGCACTCTTGTGGATCCAATTGAACAATTCTCAGCATTTGTACTTGTAACTGACAAGCCAGGGACAAAACAAAGAT
+
AAAAAFFF@@DDFGGBGGGGGGGGHHHHHHHHGHHHGHHHHHHHHHHHHHHHGHGFHHGHHGHFGHHHHHHHHHHHFHHHHHHGHGHHHHGHGHGGEEHGHHGHHEGHGHHHHHHHFHHFEFHGEAFEGHHHHGHHHFBGHGGGHHHGFFGGHGHHHHGHHHHHHHHHHHFGGGGHHHHHHHHHHDGFHFHHGHHHHEFCFGHGFHH0DGBGHGHHHHHHHFFEHHFFGGHFEGFGEFEEA9BFGGGGGF;
@M05620:45:000000000-G6HP7:1:1101:10254:12239 1:N:0:118
ATCTCTATCTCCTAAAAACCTGTTTAGATTTGGAGATAGACCTTCAGGTTTTTCATCATTTTCTGCATGAATTATACATTGACCACGTTCCAGCGTGGTCAGTTTGCAGCATTCTGTTATTTTGTTTGACAGAGTGTCTTGTTGAGAACATATGTAGGACATGATTTTTTCCTGCAACAGGGAAAATAAAGTATAAGTTTTAAAGATTTATTCTTTAATAAAGGATCTCAAAGCCAGCTTTAGAAAAAGGA
+
CCCCCFFFFFFFGGGGGGGGGGHHHHHHHGHHHHHHHHHHHHHHHHHHHHHGGHHHHHHHHHHHHHHHHHHHHHHHHHHHHHHHHHGHHHHHHHGFGGHHHHHHHHHHHHHHHHHHGHHHHHHHGHHHF3BGHHHHHHHHHHHHHHHGHHHHHHHFHHGHHHHHHHHHHGHHHHHHGHHHHGGGHHHHHHHHHHHHHGHHHHGHHHHHHHHHHHHHHHHGHHHHHHHHHGHHHHFHHGHHHHHGHHHGGGG
@M05620:45:000000000-G6HP7:1:1101:19864:12250 1:N:0:118
AGATTACTGCAACAGTTCCCCCTGGACCTGGAAAAGTTTCTTGCCTGGCTTACAGAAGCTGAAACAACTGCCAATGTCCTACAGGATGCTACCCGTAAGGAAAGGCTCCTAGAAGACTCCAAGGGAGTAAAAGAGCTGATGAAACAATGGCAAGTAAGTCAGGCATTTCCGCTTTAGCACTCTTGTGGATCCAATTGAACAATTCTCAGCATTTGTACTTGTAACTGACAAGCCAGGGACAAAACAAAGAT
+
AAABCFFFFFFFGGGGGGGGGGGGHHHHHHHGFHHHHHHHHHHHHHHHHHHHHGHHHHHHHHHHHHHHHHHHHHHHHHHHHHHHHFHHHHHHHHGGEFGFHHHHHHHHGHHHHHHHHHHHHGHGFHGGHHHHHGHHHHFHHHHHHHHHHHHHHGHHHHHHHHHGHHHHHHGGGGGHFHHHHHHHHGGFHHHHHHHHHGGFFGHHGHHHHHHHHHHHHHHHHHHHHHHHHGHHHGGGGGGGGGFGGGGGGGF
@M05620:45:000000000-G6HP7:1:1101:26360:12360 1:N:0:118
ATCTCTATCTCCTAAAAACCTGTTTAGATTTGGAGATAGACCTTCAGGTTTTTCATCATTTTCTGCATGAATTATACATTGACCACGTTCCAGCGTGGTCAGTTTGCAGCATTCTGTTATTTTGTTTGACAGAGTGTCTTGTTGAGAACATATGTAGGACATGATTTTTTCCTGCAACAGGGAAAATAAAGTATAAGTTTTAAAGATTTATTCTTTAATAAAGGATCTCAAAGCCAGCTTTAGAAAAAGGA
+
CCDDDFFFFFFFGGGGGGGGGGHHHHHHHHHHHHHFHHHHHHHHHHHHHHHGGHHHHHHHHIHHIHHHHHHHHHHHHHHHHHHHHHGHHHHHHHGGGGHHHHHHHHHHHHHHHHHHHHHHHHHHHHHHHHHHHHHHHHHHHHHHHHHHHHHHHHHHHHHHHHHHHHHHHGHHHHHHHHGHHGGHHHHHFHHHHHHHHHHHHHHHHHHHHHHHHHHHHHHHHHHHHHHHHHHHHGHHHGHHHHHGHHHHGGH
@M05620:45:000000000-G6HP7:1:1101:11676:12376 1:N:0:118
ATCTCTATCTCCTAAAAACCTGTTTAGATTTGGAGATAGACCTTCAGGTTTTTCATCATTTTCTGCATGAATTATACATTGACCACGTTCCAGCGTGGTCAGTTTGCAGCATTCTGTTATTTTGTTTGACAGAGTGTCTTGTTGAGAACATATGTAGGACATGATTTTTTCCTGCAACAGGGAAAATAAAGTATAAGTTTTAAAGATTTATTCTTTAATAAAGGATCTCAAAGCCAGCTTTAGAAAAAGGA
+
CBCCCFFFFFFFGGGGGGGGGGHHHHGHHHHHHHGHHHHHGHHHHHHHHHHGGHHHHHHHHHHHHHHHHHHHHHHGHHHHHHHHHHGHHHGHHHGFGGHGHHHHHHHHHHHHHGHHHHHHHHHHHHHHGHHHHHHHHHHHHHHHHHGHHHHHHHHHHHHHHHHHGHHHHGHHHHHHHHHHHGGGHHHHHHHHHHHHHGHHHGHHHHHHHHHHHHHHHHHHHHHHHHHHHHHHHHHHHGHHHHHHHHGHGGH
@M05620:45:000000000-G6HP7:1:1101:18540:12379 1:N:0:118
ATCTCTATCTCCTAAAAACCTGTTTAGATTTGGAGATAGACCTTCAGGTTTTTCATCATTTTCTGCATGAATTATACATTGACCACGTTCCAGCGTGGTCAGTTTGCAGCATTCTGTTATTTTGTTTGACAGAGTGTCTTGTTGAGAACATATGTAGGACATGATTTTTTCCTGCAACAGGGAAAATAAAGTATAAGTTTTAAAGATTTATTCTTTAATAAAGGATCTCAAAGCCAGCTTTAGAAAAAGGA
+
A1A>A@DFFF3FFG1F1FEGGGGHFFFC3FGBFCCBBFFFGFHHHGHEHHDCACDGAEFADFFEFFHHHFHGHHHHHHGHHGHHEFGHHFGHHHGEGGHHHHHHHHHHHHHHHHHHHHHHHHHHHHHHHHHHHHHHHHHHHHHHHHHHHHHHHHHHHHHHHHHHHHHHHGHHHHHHHHHHHGGHHHHHHHHHHHHHHGHHHHHHHHHHHHHHHHHHHHHHHHHHHHHHHHHHHHHHHGHHHHHFHHHHGGH
@M05620:45:000000000-G6HP7:1:1101:12090:12381 1:N:0:118
AGATTACTGCAACAGTTCCCCCTGGACCTGGAAAAGTTTCTTGCCTGGCTTACAGAAGCTGAAACAACTGCCAATGTCCTACAGGATGCTACCCGTAAGGAAAGGCTCCTAGAAGACTCCAAGGGAGTAAAAGAGCTGATGAAACAATGGCAAGTAAGTCAGGCATTTCCGCTTTAGCACTCTTGTGGATCCAATTGAACAATTCTCAGCATTTGTACTTGTAACTGACAAGCCAGGGACAAAACAAAGAT
+
AAAACFFFBB4BBGBBBBFGGGGGHHHHHHHHHHHHHHHHHHHHHHHHHHHHHHHHHHHHHHHHHHHHHHHHHHHFFFGHHHHHHHHHHHHHHHGGGGHHHHHHHHHHGHHHHHHHHHHHHFHGFEGEHFHHHGHHHHFHHHHHHHHHHHHGHGHHHHHHHHHHHHHHHHGGGGGHHHHHHHHHHGHGHHHHHHHHHHFGHHHHHHHHHHGHHHHHHGHHHHHHHHHHGHHHHGGGGGGGGGGGGGGGGGF
@M05620:45:000000000-G6HP7:1:1101:25114:12401 1:N:0:118
AGATTACTGCAACAGTTCCCCCTGGACCTGGAAAAGTTTCTTGCCTGGCTTACAGAAGCTGAAACAACTGCCAATGTCCTACAGGATGCTACCCGTAAGGAAAGGCTCCTAGAAGACTCCAAGGGAGTAAAAGAGCTGATGAAACAATGGCAAGTAAGTCAGGCATTTCCGCTTTAGCACTCTTGTGGATCCAATTGAACAATTCTCAGCATTTGTACTTGTAACTGACAAGCCAGGGACAAAACAAAGAT
+
A11>1DDF3D1DGG1FGGGGGGGEEFHGHHFHHHFFAFGHHGHHHHHHGFHCHFBHHHHHHH1FH0GHHHHHBAFGHHHHHHHHHEGEGHBGHHGEEEHHFH00FGFHGFFDGHHFHHHHHHHGGEGEHHFHHGHHHHGHH2FGHHHHGHHHHGHHHHFHHHGHHHHHHHFGGGGHHHHHHHHHHFGGHHHHGHHHHDGHHHHHHHHFHGHHHGFGGGHFHHHFHHHBHHHHHGGGGFEGAFGGGGGGFFF
@M05620:45:000000000-G6HP7:1:1101:18519:12403 1:N:0:118
ATCTCTATCTCCTAAAAACCTGTTTAGATTTGGAGATAGACCTTCAGGTTTTTCATCATTTTCTGCATGAATTATACATTGACCACGTTCCAGCGTGGTCAGTTTGCAGCATTCTGTTATTTTGTTTGACAGAGTGTCTTGTTGAGAACATATGTAGGACATGATTTTTTCCTGCAACAGGGAAAATAAAGTATAAGTTTTAAAGATTTATTCTTTAATAAAGGATCTCAAAGCCAGCTTTAGAAAAAGGA
+
BBCCCFFFFFFFGGGGGGGGGGHHHHGHHHHHHGHHHHHFHHHHHHHHHHHGGHHHHHHHHHHHHHHHHHHHHHHHHHHHHHHHHHGHHHHHHHGFGGHHHHHHHHHHHHHHHHHHHHHHHHHHHHHHHHHHHHHHHHHHHHHHHHHHHHHHHHHFHHHHHHHHHHHHHGHHHHHHHHGHHGGHHHHHHHHGHHHHHGGHHHHFHHHHHHHHHHHHHHHHHHHHHHHHHHHHHHHHHGHHHHHHHHHHGGH
@M05620:45:000000000-G6HP7:1:1101:18545:12403 1:N:0:118
ATCTCTATCTCCTAAAAACCTGTTTAGATTTGGAGATAGACCTTCAGGTTTTTCATCATTTTCTGCATGAATTATACATTGACCACGTTCCAGCGTGGTCAGTTTGCAGCATTCTGTTATTTTGTTTGACAGAGTGTCTTGTTGAGAACATATGTAGGACATGATTTTTTCCTGCAACAGGGAAAATAAAGTATAAGTTTTAAAGATTTATTCTTTAATAAAGGATCTCAAAGCCAGCTTTAGAAAAAGGA
+
BBBBBFFFFFFFGGGGGGGGGGHHHHHHHHHHHHHHHHHCHHHHHHHHHHHGGHHHHHHHHHHHHHHHHFHHHGHGHHHHHHHHHHGHHHHHHHGGGGHHHHHHHHHGHHHHHHHHHHHHHHHHHHHHGHHHHHGHHHHHHHHHHGHHHHHHHHHHHHHHHHHHHHHHHGHHHHHHHHHHHGGHHFGHHHHHHHFHHFGHGHHHHGHHHHHHHHHHHHHHHHHHHHHHHHHHHHHHGGHHHGGHCGGGGGG
@M05620:45:000000000-G6HP7:1:1101:11561:12419 1:N:0:118
CATCCTGACCCTGAAGTACCCGGCTTGATTTCTGACATTAGATCGGAAGAGCACACGTCTGAACTCCAGTCACTCCGCGAAATCTCGTATGCCGTCTTCTGCTTGAAAAAAAAAAAAAAAAACAAAAAAAAAAAGCACACATAAATGAAAAAAACATAGACTTCATATTAAGAAAATAATACCAAAAAGTATAATGGAAGTAATAGTAAGTGTGATGATCAACGGTGCGTAGTCAGTGTGTTACACGTATA
+
CCBCCFFFFFFFGGGGGGGGGGGGGGGHHHHHHHHHGHHHHHHHHGGEGHHHHHHHGHHHGHHHHHHHHHHHHHHHGGGGGGHFHHHGEHHHHGGGHGGHHHHHHHHHHHGGGGG>>/--<-..<...---9-9..0//:.90000;0900.--..000;09B00000009000//:000900;0....90;0009000/0900000000:00000000000/.-..--..-900000;0:/0000../00
@M05620:45:000000000-G6HP7:1:1101:17141:12482 1:N:0:118
AGATTACTGCAACAGTTCCCCCTGGACCTGGAAAAGTTTCTTGCCTGGCTTACAGAAGCTGAAACAACTGCCAATGTCCTACAGGATGCTACCCGTAAGGAAAGGCTCCTAGAAGACTCCAAGGGAGTAAAAGAGCTGATGAAACAATGGCAAGTAAGTCAGGCATTTCCGCTTTAGCACTCTTGTGGATCCAATTGAACAATTCTCAGCATTTGTACTTGTAACTGACAAGCCAGGGACAAAACAAAGAT
+
AAABCFFFFFFFGGGFGGGGGGGGHHHHHHHHHHHHGHHHHHHHHHHHHHHHHHHHHHHHHHHHHHHHHHHHFHHHHHHHHHHHHHHHHHHHHHGGEGHHHHHHHHHHGHHHHHHHHHHHHHHGGGGFHHHHHGHHHHGHHHHHHHHHHHHHHGHHHHHHHHHHHHHHHHGGGGGHHHHHHHHHHHHGHHHHHHHHHHHFFCHHHHHHHHHHHHHHHFHHHHHHHHHGHHHHHGGGEGGGGFFGGGGGGGF
@M05620:45:000000000-G6HP7:1:1101:17157:12493 1:N:0:118
AGATTACTGCAACAGTTCCCCCTGGACCTGGAAAAGTTTCTTGCCTGGCTTACAGAAGCTGAAACAACTGCCCATGTCCTACAGGATGCTACCCGTAAGGAAAGGCTCCTAGAAGACTCCAAGGGAGTAAAAGAGCTGATGAAACAATGGCAAGTAAGTCAGGCATTTCCGCTTTAGAACTCTTGTGGATCCAATTGAACAATTCTCAGCATTTGTACTTGTAACTGAAAAGCCAGTGAAATAACAAAGAT
+
A?A1>DB3@@1DGGFGFEGGCFGAC00BC00F1FCG122DG1GA1FG/G0G11B1BFHGHHDBF1AF/BA10/100F2FD2F@GC0110F@1G0F//>0B10000/BB/B@@111>0111B11F//E<012BB/F0<<1FHD1><G/11BC0FF1FG122210@/111@1/<CCG1<1<<11<F111>1>101<0000=<D/<00D<=0/00;00:00000<0:000000;C.G/.09000;;0=F0./;0
@M05620:45:000000000-G6HP7:1:1101:16937:12508 1:N:0:118
TACCTGTACTGGGGAAGCAATCGCCATTCCTACCCTAAAGATCGGAAGAGCACACGTCTGAACTCCAGTCACTCCGCGAAATCTCGTATGCCGTCTTCTGCTTGAAAAAAAAAAAAACAAAAAAAATCGCACTAGAAGGAACCCTGTACCATACCCGCACTCTGCTCGTTCAGCAATTCTAGAGTACATCGTGCCAGTTCAAACAAACAACAAAAGCCCAACGGGATGTAGATATATACATCTATTCACTC
+
DDDDDFFFFFFFGGFEGGGGGGGGGGGHHHHHHHHHGHHHHHHHGGGGGHHHHHHGHHGFFGHHGHHGGHHHGHHGGGGGGGHFHGCEFFFHEEGGGFHHHHHGFHHHGGGGG>B////<>0<---.0...--00000../..../:000000//0:----/00000.-..0000/00000090000000....9000000009..9......../9......-....009000;0000000:00009009
@M05620:45:000000000-G6HP7:1:1101:9068:12561 1:N:0:118
CATCCTGACCCTGAAGTACCCCGGCTTGATTTCTGACATTAGATCGGAAGAGCACACGTCTGAACTCCAGTCACTCCGCGAAATCTCGTATGCCGTCTTCTGCTTGAAAAAAAAAAAAAAAAGAAAAAAAATAAAAAAAATAAGGTATGTAACACCGAAAATAGTCGAAGGAAGAGGATACGCAGAAAGTATAAGGAGACAACAGAAAGTAGGTGGGATGGAGAGAAGGATTGAGAAGACACGACTGAAGG
+
CCCCCFFFFFFFGGGGGGGGGGGGGGGGHHHHHHHHHHHHHHGHHHGGGGHHHGHGHGHHHGHGHHHHHHHHGHHHHGGGGFGHGHHB?EHHHHGFGHGHHHHHHHGGFHHFGDFC>>--<-...<<<---.0:000---.09;0000:000000.--::-00900.:.:.9/:..../00...--/000::B000;...//.99/00009900:.-.0..//0..09..90/00.0/0///.--..000:
@M05620:45:000000000-G6HP7:1:1101:9341:12727 1:N:0:118
CATCCTGACCCTGAAGTACCCCGGCTTGATTTCTGACATTAGATCGGAAGAGCACACGTCTGAACTCCAGTCACTCCGCGAAATCTCGTATGCCGTCTTCTGCCTGAAAAAAAAAACAGTACTGCTGACCGAGACCCCCCTGCACCCCCAGTCCCACCGATAGAAGCTGCCTCAGGTCAGGCTCGGCCGACGCCCGTGCTCCTCCCGTCCTTTCCCCAGTCATTTTCTGCCCGGCTTGATTTCTGTCCTTT
+
BBBBBFFFFFFFGGGGGGGGGGCA2A2EA5DGA555D3G5F5B5FA222EH12FHH1EAAB1G5GHH33G53FF5F?1E////1B4B1?EB34B/?EFG?G4B33B0F33F/@D//<?011??11111?F>---.>CECCCE./:CDC--:;:C:09.;:--.09;/00/;BF/9/;//..;AF=-ED;=BB?BB-9;;.B99FFFFFFF?BFFBBBB.:F/;FFFFFFEF9A@@B?=./;;BF///9BF/
@M05620:45:000000000-G6HP7:1:1101:4351:12739 1:N:0:118
ATCTCTATCTCCTAAAAAGGAAGAAAGGGGAGGGAAGATCGGAAGAGCACACGTCTGAACTCCAGTCACTCCGCGAAATCTCGTATGCCGTCTTCTGCTTGAAAAAAAAAAAACCACCCACACACATTCTTTACTCTACATATACCCTCCACCCGCCTTAATCCTCCTATAAAAACTTAACCTGATATGCTCACTCGATCACGTTCGCAGCAACTAACATGAACACCACACCCCATCCGCCCACACATATC
+
ABCCBFFFFFFFGGGGGGEEFGHGGHHHGGFGGGEHGHHHFEEFGHHHHHHHGHHGGHHHGHHHHHHHHHHHEEEEFGHGGHFFEHHHHE?EHGHGHHHHHHGFHHGGGGGD<///....<....<00000000000000000;0000..//..---..;000000//000;B0:=0000000.:;;0:;000000../../9.::.-..-././00000000;0/:....9.-.//....-.....00:0
@M05620:45:000000000-G6HP7:1:1101:19463:12792 1:N:0:118
TACCTGTACTGGGGAAGCAATCGCCATTCCTACCCTAAAGATCGGAAGAGCACACGTCTGAACTCCAGTCACTCCGCGAAATCTCGTATGCCGTCTTCTGCTTGAAAAAAAAAAAAAAAAATTATCAATAGTTAGTATTCTGCTTGCCAAAGAAAACTTCAAAAAATACTAATACCCACTTAACAGAATATCTCAATGTTCTCCTATCCCACAAATCTAGTACTCACTATTCCCTCATTTATTCTCCTATA
+
DDDDDFFFFFFFGGGGGGGGGGGGGGGHHHHHHHHHHHHHHHHHGGGGHHHHHHHGHHHGHHHHHHHHHHHHHHHGGGGGGHHHHHGGHHHHGFGHGHHHHHHHHHHH0EGGGG///---<.00000<00000000000;000:00.000://.://00000;0;-.00000090000..000090/;00000000000000000000/00....0;0000000000;0009000/.000090:0009000
@M05620:45:000000000-G6HP7:1:1101:7439:12838 1:N:0:118
ATCTCTATCTCCTAAAAACCTGTTTAGATTTGGAGATAGACCTTCAGGTTTTTCATCATTTTCTGCATGAATTATACATTGACCACGTTCCAGCGTGGTCAGTTTGCAGCATTCTGTTATTTTGTTTGACAGAGTGTCTTGTTGAGAACATATGTAGGACATGATTTTTTCCTGCAACAGGGAAAATAAAGTATAAGTTTTAAAGATTTATTCTTTAATAAAGGATCTCAAAGCCAGCTTTAGAAAAAGGA
+
CCCCCFFFFFFFGGGGGGGGGGHHHHHHHHHHHHHHHHHHHHHHHHHHHHHGGHHHHHHIHHHHHHHHHHHHHHHHHHHHHHHHHHGHHHHHHHGGGGHHHHHHHHHHHHHHHHHHHHHHHHHHHHHHHHHHHHHHHHHHHHHHHHHHHHHHHHHHHHHHHHHHHHHHHGHHHHHHHHHHHGGHHHHHHHHHHHHHHGHHHHHHHHHHHHHHHHHHHHHHHGHHHHHHHHHHHHHHHGHHHHHHHHHHGGH
@M05620:45:000000000-G6HP7:1:1101:23007:12919 1:N:0:118
TACCTGTACTGGGGAAGCAATCGCCATTCCTACCCTAAAGATCGGAAGAGCACACGTCTGAACTCCAGTCACTCCGCGAAATCTCGTATGCCGTCTTCTGCTTGAAAAAAAAAAAAAAGAAAAAAAATCAAAGAAAAAAATAAAGAGTAGATAAAGAAGAAAAGAAAAAATTAAAGTAGAAATGGTGTATAGCATGAAGGATGTCTGAAGGATAAAGCGTTGTGTGGGTGGTAAAGAACGAGCGGGTGTAG
+
CDDDDFFFFFFFGGGGGGGGGGGGGGGHHHHHHHHHGHHHHHHHGGGGGHHHHHHGHHHGHHHHHHHHHHHHHHHGGGGGGHHHHHGGHHHHGFGHGHHHHHHHGHHHHGGGGC><<<..0<00---.00000/.//.-:.00000:0000000000.:0/://..:/.-.00;00;0000:000:0.000000000000.0:00000000.000000.:.-..:.;...-:00000./.9.----;--00
@M05620:45:000000000-G6HP7:1:1101:27785:12951 1:N:0:118
ATCTCTATCTCCTAAAAACCTGTTTAGATTTGGAGATAGACCTTCAGGTTTTTCATCATTTTCTGCATGAATTATACATTGACCACGTTCCAGCGTGGTCAGTTTGCAGCATTCTGTTATTTTGTTTGACAGAGTGTCTTGTTGAGAACATATGTAGGACATGATTTTTTCCTGCAACAGGGAAAATAAAGTATAAGTTTTAAAGATTTATTCTTTAATAAAGGATCTCAAAGCCAGCTTTAGAAAAAGGA
+
A?A3AFFBFFFFGGGGFGGGFEFGGFBC5BDGH4B4EFHBHGFGHHHHHHGGEBEEDFHEFFFHGGFHGG5FAFFEHB5FG5GF3FEGFHHHHGEEEEHGGCFF@GFGHHHFFHDFB@FGHFHHCGGHFHFHFHFGGHFFGGGADGGFHHHGFF?GFFEGFHHHFHHHHGHFHHGG<GGHHEECGFGGEHGFHHGHGFDGDGCDGEGHHHHHHHHHHHHFGFHHHHHHGHFHGGGFHGHHHGB0<GGHGGG
@M05620:45:000000000-G6HP7:1:1101:5331:12956 1:N:0:118
ATCTCTATCTCCTAAAAACCTGTTTAGATTTGGAGATAGACCTTCAGGTTTTTCATCATTTTCTGCATGAATTATACATTGACCACGTTCCAGCGTGGTCAGTTTGCAGCATTCTGTTATTTTGTTTGACAGAGTGTCTTGTTGAGAACATATGTAGGACATGATTTTTTCCTGCAACAGGGAAAATAAAGTATAAGTTTTAAAGATTTATTCTTTAATAAAGGATCTCAAAGCCAGCTTTAGAAAAAGGA
+
BBCCCFFFFFFFGGGGGGGGGGHHHHHHHHHHHHHHHHHHHHHHHHHHHHHGGHHHHHHHHHHHHHHHHGHHHHHHHHHHHHHHHHGHHHHHHHGGGGHGFHGHHHHHHHHHHHHHHHHHHHHHGHHHGHHHHHHHHHHHHHHHHHGHHHHHHHGHHHHHHHHHGHHHHGHHHHGHHHHHHGGGHHHHHHHGFHHHHHHHHHHHHHHHHHHHHHHHHHHHHHHHHHHHHHHGHGHHHGHHHHGHGHGHGGH
@M05620:45:000000000-G6HP7:1:1101:27695:12993 1:N:0:118
AGATTACTGCAACAGTTCCCCCTGGACCTGGAAAAGTTTCTTGCCTGGCTTACAGAAGCTGAAACAACTGCCAATGTCCTACAGGATGCTACCCGTAAGGAAAGGCTCCTAGAAGACTCCAAGGGAGTAAAAGAGCTGATGAAACAATGGCAAGTAAGTCAGGCATTTCCGCTTTAGCACTCTTGTGGATCCAATTGAACAATTCTCAGCATTTGTACTTGTAACTGACAAGCCAGGGACAAAACAAAGAT
+
AAAAAFFF3B@DFGGGGGGGBEGGGFHHCGC0FFGHHHHHHHHHHHHEHHHHHHHFGHGHGHFHHHHHFHHH1GFCHDHFFFHHHGHBGH2DGHGE>EGHHHHFEGHHGHHHHHBFHGHFH11FEFEEH1FGHGHGHHGHG2FGHHHHHEHHHGDGHFGHGHHHHHHHHHGGGGGHBGHHHHHFHHHGHHHHHFHHHDGGFHDHGHHDGGDGGCHHHHGFHHB:GHHHGHHHGGFFGGGGAF/CCFGGGGG
@M05620:45:000000000-G6HP7:1:1101:4449:13075 1:N:0:118
ATCTCTATCTCCTAAAAACCTGTTTAGATTTGGAGATAGACCTTCAGGTTTTTCATCATTTTCTGCATGAATTATACATTGACCACGTTCCAGCGTGGTCAGTTTGCAGCATTCTGTTATTTTGTTTGACAGAGTGTCTTGTTGAGAACATATGTAGGACATGATTTTTTCCTGCAACAGGGAAAATAAAGTATAAGTTTTAAAGATTTATTCTTTAATAAAGGATCTCAAAGCCAGCTTTAGAAAAAGGA
+
DDDDDFFFFFFFGGGGGGGGGGHHHHHHHHHHHFHHHHHHHHHHHHHHHHHGGHHHHHHIHHHHHHHHHHHHHHHHHHHHHHHHHHGHHHHHHHGGGGHHHHHHHHHHHHHHHHHHHHHHHHHHHHHHHHHHHHHHHHHHHHHHHHHHHHHHHHHHHHHHHHHHHHHHHGHHHHHHHHHHHGGHHHHHHHHHHHHHHHHHHHHHHHHHHHHHHHHHHHHHHGHHHHHHHHHHHGHHHGHHHHHHHHHHGGH
@M05620:45:000000000-G6HP7:1:1101:16959:13081 1:N:0:118
ATCTCTATCTCCTAAAAACCTGTTTAGATTTGGAGATAGACCTTCAGGTTTTTCATCATTTTCTGCATGAATTATACATTGACCACGTTCCAGCGTGGTCAGTTTGCAGCATTCTGTTATTTTGTTTGACAGAGTGTCTTGTTGAGAACATATGTAGGACATGATTTTTTCCTGCAACAGGGAAAATAAAGTATAAGTTTTAAAGATTTATTCTTTAATAAAGGATCTCAAAGCCAGCTTTAGAAAAAGGA
+
AABBBFFFFFFFGGGGGGGGGGGFFGHHEGFFG4GBGHHHHHHHHHHHHHHGGHGHHFHHFFFHHHGHHGHHHHHHHFHHDDGHFFGEGHHGHHGEEGHHHHHHHHHHHHGFHHHGHHHHHHHHHFHHBBEGHGDGGGHHHHHHGHGGFHG3EGHHEHHFFFHHHHHHFFFHHFBH2<0FGGFHHHHHGHGFHFFFDGGHFDFHHGGHHHFGFHHHHFHFHGFEHHGHGHFBGHHHFEGHHHHE:CGHFDC
@M05620:45:000000000-G6HP7:1:1101:3288:13091 1:N:0:118
CATCCTGACCCTGAAGTACCCCGGCTTGATTTCTGACATTGATCGGACGAGCACACGTCTGAACTCCAGTCACTCCGCGAAATCTCGTATGCCGTCTTCTGCTTGAAAAAAAAAAAAACGAAAAGAACGACAACAGCTAAATACATTTGGTTAGTAGTAATGTGCATGCAGTGAGCGTCATCAAAAGATTATTGGTGATTGTTGTGTGTTGGTGGTGTTATCGAGAGTGCAATATACAGATAGTGGTGTGA
+
BBBAAFFFFFFFGGGGGGGGGGFFAEGEFHHHHHHFGHHHGDGHFGD2AAEAEGHHGHHHGGHHHHHHGFGHHHHHEEEEFGF?FGGFGHHHHGFGHGFHHGHHHFHHGHGCGCF/--.-..<</..<..---../.00000000009009:0.009;000;0000000000/00/-....//////./9///9//.////;/....../9.....9..///....-////////////////9/./.:./
@M05620:45:000000000-G6HP7:1:1101:3300:13104 1:N:0:118
CATCCTGACCCTGAAGTACCCCGGCTTGATTTCTGACATTGATCGGAAGAGCACACGTCTGAACTCCAGTCACTCCGCGAAATCTCGTATGCCGTCTTCTGCTTGAAAAAAAAAAAAAAGAAAAGAAGTGAACAGTTAGATATATGTTTAAAAAATACAAAAAACAGGACAGATACAAACAACATGGTTTTCGTGAGCTCATAAGTCATACAAAGACTAGTTAGATGAAGAGTTGAACGAAGATGCATAAG
+
CCCCCFFFFFFFGGGGGGGGGGGGGGGGHHHHHHHHHHHHHGHHGGG2EGHHHHHHGHHHGHHHHHHHHHHHHHHHGGGGGGHHHHHFGHHHHGGGHGHHHHHHHHHGHHGCCBF<<<-.>0<00<./000000/=000000000000000000-.00000.9:../..././000000...../0/00..0-../.0000;000000000900///000;0000000000.000000:.9..00000000
@M05620:45:000000000-G6HP7:1:1101:27463:13149 1:N:0:118
ATCTCTATCTCCGAAAAAGGAAGAAAGGGGAGGGAAGATCGGAAGAGCACACGTCTGAACTCCAGTCACTCCGCGAAATCTCGTATGCCGTCTTCTGCTTGAAAAAAAAAAAAACCCTCCACCTCAGTAAAAGAGCCGCCTAAACAATGCCACCAAAATAAAGCATTTCCCCCTTATCACTCTTGTCTATCCCACTGACCAACTCTCAACATTTGCACTTCTACTTTACACCCCATTGACAACACAAATAT
+
AAAAAFDFFFFFEEEE11AA00FFGHFCEGFGGEGHGHHHHGGGGFHHFFHHGFHEEDGHHHHHHGHHHHHHFGG>E>/1EFFFEFHHHGEGFFHHFFHHHFFHGF@CCCG?-<<..0<./<..<</0=0000.//.---:.:0B0.00/;00.....000;09/;0;000/9-.//9/B/;B/////9//9;/-;//9//9-/9////9:/9////:////////://;//-9B-///9/9------9/9
@M05620:45:000000000-G6HP7:1:1101:6855:13171 1:N:0:118
CATCCTGACCCTGAAGTACCCCGGCTTGATTTCTGACATTAGATCGGAAGAGCACACGTCTGAACTCCAGTCACTCCGCGAAATCTCGTATGCCGTCTTCTGCTTGAAAAAAAAAAAACTTTTTTTTTCCCTCCTCTCTTTATTCCCCTCTCTATCTTTCCTTCCTTTTCTCTTCCCCCCTCCTCCTCCCTTCCCTTTCCTCCCCCTCTCTTCTTTCCGCCCTCCTCCCCCCTCCTTCTTTCTCCCCCTCC
+
BBAABFFFFFFFGGGGGGGGGGGGGGGFHHHHHHHHHHHHHHGHHHGGGGGHHHHHHGHHHGHHHGHHHHHHHHHHHGGGEGGHHHHHGGHHHHGGGHGHHHHHHHHHHHHGGGGG</?11111----<000<://;/0:0:00C00//./:00;0000;9B09/00;00009009//.--..:./..99./.9.////9/9/...-..//////:99..9--..../...--;..///////9/9..;..
@M05620:45:000000000-G6HP7:1:1101:18658:13178 1:N:0:118
TACCTGTACTGGGGAAGCAATCGCCATTCCTACCCTAAAGATCGGAAGAGCACACGTCTGAACTCCAGTCACTCCGCGAAATCTCGTATGCCGTCTTCTGCTTGAAAAAAAAAAAAAAAAAAAAGAACAAATTTAATGATCCCCCTTTTTACATCCATTTATCATAACCAAAAGTCACCAAGATATAACGAATTACTAACATGAATATGTAAAAATCTTTGCAATGTATAAGACAAATCCCAGCGAGTGAC
+
EEEEDFFFFFFFGGGGGGGGGGGGGGGHHHHHHHHHGHHHHHHHGGGGHHHHHHHGHHHGHHHHHHHGHHHHHHHGGGGGGHHHHHGGHHHHGGGHGHHHHHHHHHHHHGGGGD></->-----...///:<1111111111/..-.000.0111/011111<11110009../011<0<...011111....91111:<01001<:11111110.:11111111011111110/</1000<<:----.11
@M05620:45:000000000-G6HP7:1:1101:16846:13188 1:N:0:118
ATCTCTATCTCCTAAAAACCTGTTTAGATTTGGAGATAGACCTTCAGGTTTTTCATCATTTTCTGCATGAATTATACATTGACCACGTTCCAGCGTGGTCAGTTTGCAGCATTCTGTTATTTTGTTTGACAGAGTGTCTTGTTGAGAACATATGTAGGACATGATTTTTTCCTGCAACAGGGAAAATAAAGTATAAGTTTTAAAGATTTATTCTTTAATAAAGGATCTCAAAGCCAGCTTTAGAAAAAGGA
+
CCCCDFFFFFFFGGGGGGGGGGHHHHHHHHHHHHHHHHHHHHHHHHHHHHHGGHHHHIHHHHHIHHHHHHHHHHHHHHHHHHHHHHGHHHHHHHGGGGHHHHHHHHHHHHHHHHHHHHHHHHHHHHHHHHHHHHHHHHHHHHHHHHHHHHHHHHHHHHHHHHHHHHHHHGHHHHHHHHHHHGGHHHHHHHHHHHHHHHHHHHHHHHHHHHHHHHHHHHHHHHHHHHHHHHHHHHHHHGHHHHHHHHHHGGH
@M05620:45:000000000-G6HP7:1:1101:3083:13188 1:N:0:118
CATCCTGACCCTGAAGTACCCCGGCTTGATTTCTGACATTAGATCGGAAGAGCACACGTCTGAACTCCAGTCACTCCGCGAAATCTCGTATGCCGTCTTCTGCTTGAAAAAAAAAAAAAAAAAAAAAACAATAGAAAATAAATATTGATTTGATTGCATAATAAACAAATGTAAACATAATGTATCTCAGTTAATGGCACGAGCGAGACTGGATAGAGTAGAGGATAGGAATGTGTATATGAGATACAGTG
+
DDCCCFFFFFFFGGGGGGGGGGGGGGGGHHHHHHHHHHHHHHGHHHG2BEHHHHHHHGHHHGHHHHHHHHHHHHHHHGGGGGGHHHHHGGHHHHGGGHGHHHHHHHHHHHHCCDGC><----<-::--...000000/000090;000000000;0000;0;00000..0;9000000000009900:000000000//0..-:-;--.00./0090009000/./;0/000000000000090;000000
@M05620:45:000000000-G6HP7:1:1101:16829:13198 1:N:0:118
ATCTCTATCTCCTAAAAACCTGTTTAGATTTGGAGATAGACCTTCAGGTTTTTCATCATTTTCTGCATGAATTATACATTGACCACGTTCCAGCGTGGTCAGTTTGCAGCATTCTGTTATTTTGTTTGACAGAGTGTCTTGTTGAGAACATATGTAGGACATGATTTTTTCCTGCAACAGGGAAAATAAAGTATAAGTTTTAAAGATTTATTCTTTAATAAAGGATCTCAAAGCCAGCTTTAGAAAAAGGA
+
?AABBFFFFFFFGGGGGGGGGGHHHHHHHHHHHCGHHHHGHHHHHHHHHHHGGHGHHHHHHHHHHHHHHEBGHHGHHHHHHGHHHGGHHHHEHHGGEGHHHHHHHHHHHHHHHHHHHHFHHGHHHHHHEG?GGGGHHHGHHHHHHHHHHFHHHHHHGGGHHHHHHHHHHGHHHGHHEHHHHGGHHHHHHHFHHHHHHGDHFFGDGGHHHHGHHHHHGGHF0GHHFHGHHGHDBGFHHGHHHFGHGBC:..;
@M05620:45:000000000-G6HP7:1:1101:21221:13213 1:N:0:118
ATCTCTATCTCCTAAAAACCTGTTTAGATTTGGAGATAGACCTTCAGGTTTTTCATCATTTTCTGCATGAATTATACATTGACCACGTTCCAGCGTGGTCAGTTTGCAGCATTCTGTTATTTTGTTTGACAGAGTGTCTTGTTGAGAACATATGTAGGACATGATTTTTCCTGCAACAGGGAAAATAAAGTATAAGTTTTAAAGATTTATTCTTTAATAAAGGATCTCAAAGCCAGCTTTAGAAAAAGGAA
+
ABBBBFFFFFFFGGGGGGGGGGHHHHHHHHHHHFFGHHHGHHHHHHHHHHHGGHHHHHHHHHHHHHHHHHHHHHHHHHHHHHHHHHGHHHHHHHGGGGHHHHHHHHHHHHHHHHHHHHHHHHHHHHHHGHHHHHGHHHHHHHHHHHHHHHHGHHHHHHHHHHHHHHHHHHHHHHHHHHHHGGHHHHHHGHGHGHFHGHHHHHHGHHHHHHHHHHHGHGGGGGGFHFHFHHHHHHFGGHHHGHFGHFFFGHH
@M05620:45:000000000-G6HP7:1:1101:21209:13226 1:N:0:118
ATCTCTATCTCCTAAAAACCTGTTTAGATTTGGAGATAGACCTTCAGGTTTTTCATCATTTTCTGCATGAATTATACATTGACCACGTTCCAGCGTGGTCAGTTTGCAGCATTCTGTTATTTTGTTTGACAGAGTGTCTTGTTGAGAACATATGTAGGACATGATTTTTCCTGCAACAGGGAAAATAAAGTATAAGTTTTAAAGATTTATTCTTTAATAAAGGATCTCAAAGCCAGCTTTAGAAAAAGGAA
+
CCCCCFFFFFFFGGGGGGGGGGHHHHHHHHHHHHHHHHHHHHHHHHHHHHHGGHHHHIHHHHIIIHHHHHHHHHHHHHHHHHHHHHGHHHHHHHGGGGHHHHHHHHHHHHHHHHHHHHHHHHHHHHHHHHHHHHHHHHHHHHHHHHHHHHHHHHHHHHHHHHHHHHHHHGHGDCCHHFBGGCGHHHFHHHDGFDGG?GGHFGHD<<FHGHHHFHH1FHDHHHHGFGGD=GH0CGHEEFHH0CCHHHHCGCH
@M05620:45:000000000-G6HP7:1:1101:21192:13233 1:N:0:118
ATCTCTATCTCCTAAAAACCTGTTTAGATTTGGAGATAGACCTTCAGGTTTTTCATCATTTTCTGCATGAATTATACATTGACCACGTTCCAGCGTGGTCAGTTTGCAGCATTCTGTTATTTTGTTTGACAGAGTGTCTTGTTGAGAACATATGTAGGACATGATTTTTTCCTGCAACAGGGAAAATAAAGTATAAGTTTTAAAGATTTATTCTTTAATAAAGGATCTCAAAGCCAGCTTTAGAAAAAGGA
+
BABBBFFFFFFFGGGGGGGGGGHHHHHHHHHHHHHHHHHGHHHHHHHHHHHGGHHHHHHHHHHHHHHHHGHHHHHHHHHHHGHHHHGHHHHHHHGGGGHHHHHHHHHHHHHHHHHHHHHHHHHHHHHHGHHHHHHHHHHHHHHHGHHHHHHHHHHHHHHHHHHHHHHHHGHHHHHGHHGHHGGHHHHHHHHHHHHEG>GHHGGHHHHHHHHHGHHHHGHHHEHFHHGHHEFHHFHHHGGHHFFGCCGHDGF
@M05620:45:000000000-G6HP7:1:1101:12841:13238 1:N:0:118
CATCCTGACCCTGAAGTACCCGGCTTGATTTCTGACATTAGATCGGAAGAGCACACGTCTGAACTCCTGTCACTCCGCGAAATCTCGTATGCCGTCTTCTGCTTGAAAAAAAAAAAATAAAAATAATGGACCATGTTAATGACCTTATCGAATTTCGGACCTTGTTGGCCTTGCTCTTCATTAGCTAAACCTAGGCGCAATATCTATCGAACGTGTATTAATATGGGAAGTGATGGCTGCCAAATCGGCGC
+
CCCCCFFFFFFFGGGGGGGGGGGGGGGHHHHHHHHHGHHHHHHHHGGGGHHHHHHHGHHHGHHHHHHHHHHHHHHHGGGGGGGHHGHGEHHHHGGGHGHHHHHHHHHGHHGGGFG>/01?111011111110.1111111111000000..<0.00/-.--/0000..00;00000;00000;09000;0//00//-9--.0900000../.-;.;/000000000.90.0:0000//...00/00..:9-
@M05620:45:000000000-G6HP7:1:1101:15116:13300 1:N:0:118
AGATTACTGCAACAGTTCCCCCTGGACCTGGAAAAGTTTCTTGCCTGGCTTCCAGAAGCTGAAACAACTGCCAATGTCCTCCAGGATGCTCCCCGTCAGGAAAGGCTCCTAGAAGACTCCCAGGGAGTAAAAGAGCTGATGCAACAATGGCAAGTAAGTCAGGCATTTCCGCTTTAGCACTCTTGTGGATCCAATTGAACAATTCTCAGCATTTGTACTTGTAACTGACAAGCCAGGGACAAAACAAAGAT
+
A3AABFFF5DBFGG4GGGGGGGGG4FHHHGHHGHHHHHHHHHHHHHHGHHH2GG5FHHHHHHFHHHHHHHHHCGGHHHHH5GGHEGG@GH5FFGGG1BEHHH3BFGHHGHHGFHDFGHHG/?3?</EEHBGHHGHHHHBGH1GHHHHHHBHHHGHHHHHHHHGHHHHHHHGGGGGGGHHHHHHHHHHGGHHHHFHHHHHHHHHHHHHHFHHHHGHHHFGHGH0GHHFGHHHGGGG.EGGGGGGFFGEFGFG
@M05620:45:000000000-G6HP7:1:1101:8448:13333 1:N:0:118
AGATTACTGCAACAGTTCCCCCTGGACCTGGAAAAGTTTCTTGCCTGGCTTACAGAAGCTGAAACAACTGCCAATGTCCTACAGGATGCTACCCGTAAGGAAAGGCTCCTAGAAGACTCCAAGGGAGTAAAAGAGCTGATGAAACAATGGCAAGTAAGTCAGGCATTTCCGCTTTAGCACTCTTGTGGATCCAATTGAACAATTCTCAGCATTTGTACTTGTAACTGACAAGCCAGGGACAAAACAAAGAT
+
ABABBFFFFFDFGGGGGGGGGGGGHHHHHHHHGHHHHHHHHHHHHHHHHHH3GHHHHHHHHHHGHHHHHHHHHHHHHHHHDHHHGFHHHHFHHHGGGGHHHHHHHHHHGHHHHHHGHHHFGFHGGGGGHHHHHGHHHHGHHHHHHHHHHHHHHGHHHHHHHHGHHHHHHHGGGGGHEHHHHHHHHHHGHHHHHHHHHGHHHHHFGHHHHHHHHGHHHFHFHFHHHHHGHHHHGGGGGGGGGGGGGGGGGGF
@M05620:45:000000000-G6HP7:1:1101:13315:13396 1:N:0:118
ATCTCTATCTCCTAAAAAGGAAGAAAGGGGAGGGAAGATCGGAAGAGCACACGTCTGAACTCCAGTCACTCCGCGAAATCTCGTATGCCGTCTTCTGCTTGAAAAAAAAAAAAAAAAAAAAAAAGAAGGAAAGAATTAAATGAAAAAAAGAAAAAAATAAAGAGATCGACGAAAAATAAGTAATGAAATGAGTAAAACGAAAGAAAGTGGTTGATAATATACGAAGGAGAAGAGCTAGACTGCGTGTATAC
+
CCCCCFFFFFFFGGGGGGGGGGHHHHHHGGGGGGGHGHHHHGGGGHHHHHHHGHHHGHFHHHHHHHHHHHHHGGGGGGHHHHHGGHHHHGFGHGHHHHHHHGHGHHGGGGG>>---<<<:----.../.9//;/.0000900;000.--...//.--.:0000//00..;--9.-9.000000000000000000000-.9.././0;000../00000:00........:/9./00000;0/...9/00;
@M05620:45:000000000-G6HP7:1:1101:4947:13461 1:N:0:118
AGATTACTGCAACAGTTCCCCCTGGACCTGGAAAAGTTTCTTGCCTGGCTTACAGAAGCTGAAACAACTGCCAATGTCCTACAGGATGCTACCCGTAAGGAAAGGCTCCTAGAAGACTCCAAGGGAGTAAAAGAGCTGATGAAACAATGGCAAGTAAGTCAGGCATTTCCGCTTTAGCACTCTTGTGGATCCAATTGAACAATTCTCAGCATTTGTACTTGTAACTGACAAGCCAGGGACAAAACAAAGAT
+
A?AABFFFFFFFGGGGGGGGGGGG4GHHHHHHHHHHHHHHHHHHHHHHHHHHHHGHHHHHHHHHHHHHHHHHHHHHHHHHHHHHBGHHHHHHHHGGGGHHHHCGHHHHGHHHHHHGHHHHHHHGGHGGHHHHHGHHHHHHHHHHFHHHHHHHHGHHHHHHHHHHHHHHHHGGGGGHHHHHHHHHHGHGHHHHHHHHHHHHHHHHHHHHHHHHHGHHHGHG0CGHHHHEHFHHHGGGGGGGGGFGGGGGGGF
@M05620:45:000000000-G6HP7:1:1101:23596:13473 1:N:0:118
ATCTCTATCTCCTAAAAACCTGTTTAGATTTGGAGATAGACCTTCAGGTTTTTCATCATTTTCTGCATGAATTATACATTGACCACGTTCCAGCGTGGTCAGTTTGCAGCATTCTGTTATTTTGTTTGACAGAGTGTCTTGTTGAGAACATATGTAGGACATGATTTTTTCCTGCAACAGGGAAAATAAAGTATAAGTTTTAAAGATTTATTCTTTAATAAAGGATCTCAAAGCCAGCTTTAGAAAAAGGA
+
DCDDDFFFFFFFGGGGGGGGGGHHHHHHHHHHHHHHHHHHHHHHHHHHHHHGGHHHHHHHHHHHHHHHHHHHHHHHHHHHHHHHHHGHHHHHHHGGGGHHHHHHHHHHHHHHHHHHHHHHHHHHHHHHHHHHHHHHHHHHHHHHHHHHHHHHHHHHHHHHHHHHHHHHHGHHHHHHHHHHHGGHHHHHHHHHHHHHHGHHHHHHHHHHHHHHHHHHHHHHHHHHHHGHHHHHHGHHHGHHHHHEGHHHGGG
@M05620:45:000000000-G6HP7:1:1101:4932:13474 1:N:0:118
AGATTACTGCAACAGTTCCCCCTGGACCTGGAAAAGTTTCTTGCCTGGCTTACAGAAGCTGAAACAACTGCCAATGTCCTACAGGATGCTACCCGTAAGGAAAGGCTCCTAGAAGACTCCAAGGGAGTAAAAGAGCTGATGAAACAATGGCAAGTAAGTCAGGCATTTCCGCTTTAGCACTCTTGTGGATCCAATTGAACAATTCTCAGCATTTGTACTTGTAACTGACAAGCCAGGGACAAAACAAAGAT
+
BABBBFFFFFFFGGGGGGGGGGGGDHHHHHHHHHHHHHHHHHHHHHHHHHHGHHHHHHHHHHHHHHHHHHHHHHHHHHHHHHHHBGHHHHHHHHGGGGHHHHFHHHHHGHHHHHHHHHHHHHHGGHGGHHHHHGHHHHGHHHHHHHHHHHHHHGHHHHHHHHHHHHHHHHGGGGGHHHHHHHHHHGHGHHHHHGHHHHHHHHHHHHHGHHHHHGHHHHHHHGHHHHHGHHHHGGGGGGGGEGGGGGGGGGG
@M05620:45:000000000-G6HP7:1:1101:19883:13495 1:N:0:118
CATCCTGACCCTGAAGTACCCGGCTTGATTTCTGACATTAGATCGGAAGAGCACACGTCTGAACTCCAGTCACTCCGCGAAATCTCGTATGCCGTCTTCTGCTTGAAAAAAAAAAAAAAAAAATTATATAAAATGTTTACATATAGAACTGAAAGATATATATGATAGGATGTAAATTAAGGAATATAGAGCACAGCATAATTACTCATCAAGATAGTACATAGCAAATTAAGATATAATAATGAAGCGTG
+
DDDDDFFFFFFFGGGGGGGGGGGGGGGHHHHHHHHHHHHHHHHHHGGGGHHHHHHHGHHHGHHHHHHHHHHHHHHHGGGGGGHHHHHGGHHHHGFGHGHHHHHHHHHH3FECFGG>>/>----.0<00000000000000000000000000000/000;0000;000/00000000000000/000;0;000:/:.:00;000000:0:0000000:00;0:0::00000000;000000:000000-..
@M05620:45:000000000-G6HP7:1:1101:8432:13536 1:N:0:118
CATCCTGACCCTGAAGTACCCGGCTTGATTTCTGACATTAGATCGGAAGAGCACACGTCTGAACTCCAGTCACTCCGCGAAATCTCGTATGCCGTCTTCTGCTTGAAAAAAAAAAAAAAAAAAAAAATTATGGAAAAAGAAAATTTTAGAATAAAAGTTAAAAAAAGGAATTACACTATAAATTATACACAAGTGCTAAAGTACTAATGCTGCCAAGCGCATACTTATGGTGCATAGATAGTCAATCGTTG
+
CCCCCFFFFFFFGGGGGGGGGGGGGGGHHHHHHHHHHHHHHHHHHGGGGHHHHHHHGHHHGHHHHHHHHHHHHHHHGGGG/EGFGGHFEHHHHGGGHGGHHHHHHHHHHHGGGGG></>-<<-----.00000000/....//00009/000;000000000:9--../:9000009/0900000000000..000;0000000009000000.00...-9.9000000900000000;000000:0.../
@M05620:45:000000000-G6HP7:1:1101:8685:13615 1:N:0:118
TACCTGTACTGGGGAAGCAATCGCCATTCCTACCCTAAAGATCGGAAGAGCACACGTCTGAACTCCAGTCACTCCGCGAAATCTCGTATGCCGTCTTCTGCTTGAAAAAAAAAAAACACTAAATTCTACCCCCTTTTCTTTCCTCTCCTTCCCTACTTCCCTTCACTACATCATCCTCCTTTCCCCTCCCTCCCCCTCCTCCTCTCTCTCCCCCTTCCCCCCTTCTCCGCCCCCCTTCTCCCACCCCCTCC
+
CCCCCFFFFFFFGGFGGGGGGGGGGGGHHGHHHGHHGHHHHHGHGGGGHHHGFGHGGHHGFFHHHHHHHHHHHGH>B>EEFEFGGGFEHGHHGFEHGGHHGHHHFFHHFGCDD><//?01?1111111110.--0110000<0000//00<//00.0000/00/0:00/00000::0://00;00//..9//:.:.-..////;0/9000//:.-.////9--./0;0..9---99.;000//...---9.
@M05620:45:000000000-G6HP7:1:1101:8207:13641 1:N:0:118
AGATTACTGCAACAGTTCCCCCTGGACCTGGAAAAGTTTCTTGCCTGGCTTACAGAAGCTGAAACAACTGCCAATGTCCTACAGGATGCTACCCGTAAGGAAAGGCTCCTAGAAGACTCCAAGGGAGTAAAAGAGCTGATGAAACAATGGCAAGTAAGTCAGGCATTTCCGCTTTAGCACTCTTGTGGATCCAATTGAACAATTCTCAGCATTTGTACTTGTAACTGACAAGCCAGGGACAAAACAAAGAT
+
CBBCCFFFFFFFGGGGGGGGGGGGHHHHHHHHHHHHGHHHHHHHHHHHHHHHHHHHHHHHHHHHHHHHHHHHHHHHHHHHHHHHGHHHHHHHHHGGGGHHHHHHHHHHGHHHHHHHHHHHGFHGGGGFHHHHHGHHHHGHHHHHHHHHHHHHHGHHHHHHHHHHHHHHHHGGGGGHGHHHHHHHHHHGHHHHGHHHHHGHHHHHHHHHHHHHHGGGHGHHHGHGHHHFGHGHEGGGGGGGGGGGGGGGGFC
@M05620:45:000000000-G6HP7:1:1101:22502:13705 1:N:0:118
CATCCTGACCCTGAAGTACCCGGCTTGATTTCTGACATTAGATCGGAAGAGCACACGTCTGAACTCCAGTCACTCCGCGAAATCTCGTATGCCGTCTTCTGCTTGAAAAAAAAAACAATTTCATCTTTTGTTCTTTCTTTGTGTACTCCACGCGCACCCTGACATCCGCATTTTTTACCTCCGTCCTTCTGAGTCCTTCATGCTTTTTTATCCGCCTTGCTTCTTCTCACCTCCTCTCTACTCTCCTTCCA
+
BBBBBFFFFFFFGGGGFGGGGGGGFFGHHFFHFGFGHHHHHHHFHGGEDHHHHHHHGHHHGGHHHHHHHHHFHHHHGGGFEFHE@GFG?GH4GGEGHGHHHGBFFCGHFH?@C?D//<211@11@F1111?0?<DFHFHB<F0>1<1=11>..--<:;EH///000::C-:AFGGG.0;C0...9EDB;C090;9/;BF/////;BBBD./9B9.AAD;/FFFFFBFF;B./.;BFFFF/FFFFFFF/BF/
@M05620:45:000000000-G6HP7:1:1101:14854:13716 1:N:0:118
CATCCTGACCCTGAAGTACCCCGGCTTGATTTCTGACATTAGATCGGAAGAGCACACGTCTGAACTCCAGTCACTCCGCGCAATCTCGTATGCCGTCTTCTGCTTGAAAAAAAAAAAACACCAAACAAGTAACTTAAATAGGAAGTAGAAGATATCCAATCAGGCACAAATAAAGATATACATGTCGAGCGACGTATGGAGTCATCATACGGACGATGCGAGTATACAGCTTCCATAAGTGCATAGTGAGC
+
CDCDDFFFFFFFGGGGGFGGGGGGGGGGHHHHHHHHHHHHHHHHHHGEGGHHHHHHHGGHHGHHHHHHHHHHHHHHHGGG/>EFFHHHGGHHHHGFGHGHHHHHHHHHGHHEFFG><<//0/..>.0.011<11111=000000.00000000<000000/000/..:<.00000000000000:0..-.-----.0//0/0/0000000...---...-.--.000000000000000<0<0000<0000
@M05620:45:000000000-G6HP7:1:1101:27609:13721 1:N:0:118
CATCCTGACCCTGAAGTACCCCGGCTTGATTTCTGACATTAGATCGGAAGAGCACACGTCTGAACTCCAGTCACTCCGCGAAATCTCGTATGCCGTCTTCTGCTTGAAAAAAAAAAACAAACCACTTGTTTTCTTTCATTCTTTACTCCCCTTTCCCCATTCTCTTCACCAGTCAACCCTCGTACATACTTCTTCATTCCTTCTTTTATATCCTCATCTCTTCTACACACCTACTCTCGCCTCACCTACCC
+
CCCCCFFFFFFFGGGGGGGGGGGGGGGGHHHHHGGGHHHHHHFHHHGGGEFHHHHGHGHHHGHHHHHHHHHHHHGHHGGGFGGHGFGFGGHHHHGGGFGHGHHHHHHHFHHGDDG<///<0///.11111001>1111==11=00=00<<C/.0000//:00000000::0.<000::.C.-....;0000000;0000;00000000090BB09///////://;///../:/;/9/..-../.:///:.
@M05620:45:000000000-G6HP7:1:1101:24892:13727 1:N:0:118
TACCTGTACTGGGGAAGCAATCGCCATTCCTACCCTAAAGATCGGAAGAGCACACGTCTGAACTCCAGTCACTCCGCGAAATCTCGTATGCCGTCTTCTGCTTGAAAAAAAAAAAAACAAAAAAAAAAATAAACAAATTAGTGCACTCCCATAATATAAAACACCACAACTGTTCAATCATCTAAATGTCGAGTCTGTGTCAACTTAGTTGACACGTGTACTCAATACTCAGCATATATACGACTTGAGGC
+
DDDDDFFFFFFFGGGGGGGGGGGGGGGHHHHHHHHHHHHHHHHHGGGGHHHHHHHGHHHGHHHHHHHHHHHHHHHGGGGGGHHHHHGGHHHHGGGHGHHHHHHFHHHHHGGGGGD><//<0<.>---<-.0000<..00<0000000//</0/000::0000..CCE?..</00<:000:0000000000..<0/0000000000000000<000.:.:/0000<0000000000000<00.....000<9
@M05620:45:000000000-G6HP7:1:1101:20850:13740 1:N:0:118
ATCTCTATCTCCTAAAAACCTGTTTAGATTTGGAGATAGACCTTCAGGTTTTTCATCATTTTCTGCATGAATTATACATTGACCACGTTCCAGCGTGGTCAGTTTGCAGCATTCTGTTATTTTGTTTGACAGAGTGTCTTGTTGAGAACATATGTAGGACATGATTTTTTCCTGCAACAGGGAAAATAAAGTATAAGTTTTAAAGATTTATTCTTTAATAAAGGATCTCAAAGCCAGCTTTAGAAAAAGGA
+
CCDDDFFFFFFFGGGGGGGGGGHHHHHHHHHHHHHHHHHHHHHHHHHHHHHGGHHHHIHHHIHHIHHHHHHHHHHHHHHHHHHHHHGHHHHHHHGGGGHHHHHHHHHHHHHHHHHHHHHHHHHHHHHHHHHHHHHHHHHHHHHHHHHHHHHHHHHHHHHHHHHHHHHHHGHHHHHHHHHHHGGHHHHHHHHHHHHGHGHHHHHHHHHHHHHHHHHHHHHHHHHHHHHHHHHHHHHHHGHHHHHHHGHHGGH
@M05620:45:000000000-G6HP7:1:1101:20482:13758 1:N:0:118
AGATTACTGCAACAGTTCCCCCTGGACCTGGAAAAGTTTCTTGCCTGGCTTACAGAAGCTGAAACAACTGCCAATGTCCTACAGGATGCTACCCGTAAGGAAAGGCTCCTAGAAGACTCCAAGGGAGTAAAAGAGCTGATGAAACAATGGCAAGTAAGTCAGGCATTTCCGCTTTAGCACTCTTGTGGATCCAATTGAACAATTCTCAGCATTTGTACTTGTAACTGACAAGCCAGGGACAAAACAAAGAT
+
BBBBBFFFFFFFGGFGGGGGGGGGGHHHHHGHHHGHHHHHHHHHHHHHHHHHHHHHHHHHHHHHHHHHHHHHHHHHHHHHHHHHHHHHHHHHHHGGGEHHHHHHGHHHGHHHHHHHHHHHHHHGGHGFHHHHHGHHHHGHHHHHHHHHHHHHHGHHHHHHHHHHHHHHHHGGGGGHHHHHHHHHHHHGHHHHHHHHHHGGHHHHHHHHHHGHHHHHHFHGHHHHHHHGHHHHHGGGGGGGGGGGGGGGGGG
@M05620:45:000000000-G6HP7:1:1101:24312:13773 1:N:0:118
ATCTCTATCTCCTAAAAACCTGTTTAGATTTGGAGATAGACCTTCAGGTTTTTCATCATTTTCTGCATGAATTATACATTGACCACGTTCCAGCGTGGTCAGTTTGCAGCATTCTGTTATTTTGTTTGACAGAGTGTCTTGTTGAGAACATATGTAGGACATGATTTTTTCCTGCAACAGGGAAAATAAAGTATAAGTTTTAAAGATTTATTCTTTAATAAAGGATCTCAAAGCCAGCTTTAGAAAAAGGA
+
DDDDDFFFFFFFGGGGGGGGGGHHHHHHHHHHHHHFHHHHHHHHHHHHHHHGGHHHHIHHHIIHIHHHHHHHHHHHHHHHHHHHHHGHHHHHHHGGGGHHHHHHHHHHHHHHHHHHHHHHHHHHHHHHHHHHHHHHHHHHHHHHHHHHHHHHHHHHHHHHHHHHHHHHHGHHHHHHHHHHHGGHHHHHHHHHHHHHHHHHHHHHHHHHHHHHHHHHHHHHHHHHHHHHHHHHHHHHHGHHHHHGHHHHGGH
@M05620:45:000000000-G6HP7:1:1101:24023:13798 1:N:0:118
CATCCTGACCCTGAAGTACCCCGGCTTGATTTCTGACATTAGATCGGAAGAGCACACGTCTGAACTCCAGTCACTCCGCGAAATCTCGTATGCCGTCTTCTGCTTGAAAAAAAAAAAAAAAAAATAACATACTAAAAAATAACCCAGATTCTCACTCCACACACCCCACCAATCTTACCATCTGACATTTCCACCCGTACTACCAGCCAACCCATGCATCTCCCCCCCTATACTATACACGAGACCCTAGC
+
DDDDCFFFFFFFGGGGGGGGGGGGGGGGHHHHHHHHHHHHHHHHHHGGGGHHHHHHHGHHHGHHHHHHHHHHHHHHHGGGGGGGHHHHGGHHHHGGGHGHHHHHHHHHGHHGGGGF>/----<<.:0000:0000000-.000:....;0000000:/0/0....:-..9..0/0000:00:000000000:0;..-.-..00/00.:./....//000:000/.9---.00:0000000.--.9..///0
@M05620:45:000000000-G6HP7:1:1101:13393:13831 1:N:0:118
ATCTCTATCTCCTAAAAACCTGTTTAGATTTGGAGATAGACCTTCAGGTTTTTCATCATTTTCTGCATGAATTATACATTGACCACGTTCCAGCGTGGTCAGTTTGCAGCATTCTGTTATTTTGTTTGACAGAGTGTCTTGTTGAGAACATATGTAGGACATGATTTTTTCCTGCAACAGGGAAAATAAAGTATAAGTTTTAAAGATTTATTCTTTAATAAAGGATCTCAAAGCCAGCTTTAGAAAAAGGA
+
CBCCCFFFFFFFGGGGGGGGGGHHHHHHHHHHHHHHHHHHHHHHHHHHHHHGGHHHHHHHHHHHHHHHHHHHHHHHHHHHHHHHHHGHHHHHHHGGGGHHHHHHHHHHHHHHHHHHHHHHHHHHHHHHGHHHHHHHHHHHHHHHHHHHHHHHHHHHHHHHHHHHHHHHHGHHHHHHHHHHHGGHHHHHHHHHHHHHHHHHHHHHHHHHHHHHHHHHHHHHHHHHHHHHHGHHHHHHHGHHHHHHHHHHGGH
@M05620:45:000000000-G6HP7:1:1101:4366:13835 1:N:0:118
AGATTACTGCAACAGTTCCCCCTGGACCTGGAAAAGTTTCTTGCCTGGCTTACAGAAGCTGAAACAACTGCCAATGTCCTACAGGATGCTACCCGTAAGGAAAGGCTCCTAGAAGACTCCAAGGGAGTAAAAGAGCTGATGAAACAATGGCAAGTAAGTCAGGCATTTCCGCTTTAGCACTCTTGTGGATCCAATTGAACAATTCTCAGCATTTGTACTTGTAACTGACAAGCCAGGGACAAAACAAAGAT
+
AABBBFFFFFFFGGGGGGGGGGGGCGHHHHHHHHHHGHHHHHHHHHHHHHHHHHHHHHHHHHHHHHHHHHHHHHHHHHHHHHHHBGHHHHHHHHGGGGHHHHFHHHHHGHHHHHHHHHHHHHHGGGGGHHHHHGHHHHHHHFHHHHHHHHHHHGHHHHHHHHHHHHHHHHGGGGGHHHHHHHGHHGHGHHHHGGHHHHHHHHHHHHHHHHHHHHHHHFHHHHHHHHHHHGHHHGGFGGGGEGFFGGGGGGG
@M05620:45:000000000-G6HP7:1:1101:8119:13838 1:N:0:118
AGATTACTGCAACAGTTCCCCCTGGACCTGGAAAAGTTTCTTGCCTGGCTTACAGAAGCTGAAACAACTGCCAATGTCCTACAGGATGCTACCCGTAAGGAAAGGCTCCTAGAAGACTCCAAGGGAGTAAAAGAGCTGATGAAACAATGGCAAGTAAGTCAGGCATTTCCGCTTTAGCACTCTTGTGGATCCAATTGAACAATTCTCAGCATTTGTACTTGTAACTGACAAGCCAGGGACAAAACAAAGAT
+
AAAAAFFFB1B@BFFDGGGGFGGGFHHHHHHGBGHHHHHHGFGBGHHHHHHGFGFBGGFHGBGBGGHHHHHHHHHGAGAGHHHGFBFGHEGHHHGGCGHFHHFFHF1GFCGFFFHEGGH111BFEA??G>GFHEHFHF1GHFGFGFHGGFFHHGHHEHGHHHHHGHHHFGCEGGFHFHHDGHHGHDBCGGFGGCGGHE0CDHHHDFG0DC0C:GFHHHHEFCFBHHB0CGHFEGGEGBA9AFFFGGGGGE;
@M05620:45:000000000-G6HP7:1:1101:28335:13844 1:N:0:118
CATCCTGACCCTGAAGTACCCGGCTTGATTTCTGACATTAGATCGGAAGAGCACACGTCTGAACTCCAGTCACTCCGCGAAATCTCGTATGCCGTCTTCTGCTTGAAAAAAAAAAAAAAAAAAAATAACACTTTATAACATACACTATATACATATTTGACCTGAGAAACTAGTATCATTATCAGCACTCAACATGTGCAGACTTGCGTGAGTAAGTCACAGATCGTGTCCTATGATTGGAGTAACTATTT
+
BCBBCFFFFFFFGFGGGFGGGGGGGGGHHHHHHHFHGHHGHGHHGGFGGHHHHHHHGHHHGHHHHHHHHHHHHHHHGGGGGGHGHHHFEGHHFEEFHGHHHHHHHHHGGHGFGDF>><-<<-=--.00000000000090000000/;000000000000000///000/0000000000;000000.0:/0:0/0000000.000:-....0000000000009./../000000000.0/0/0090009
@M05620:45:000000000-G6HP7:1:1101:8099:13850 1:N:0:118
AGATTACTGCAACAGTTCCCCCTGGACCTGGAAAAGTTTCTTGCCTGGCTTACAGAAGCTGAAACAACTGCCAATGTCCTACAGGATGCTACCCGTAAGGAAAGGCTCCTAGAAGACTCCAAGGGAGTAAAAGAGCTGATGAAACAATGGCAAGTAAGTCAGGCATTTCCGCTTTAGCACTCTTGTGGATCCAATTGAACAATTCTCAGCATTTGTACTTGTAACTGACAAGCCAGGGACAAAACAAAGAT
+
>AAABFFFFFFFGGGGGGGGGGGGHGHHHHHFHHHGGHHHHHHHHHHHHHHHHHHHHHHHHHHHHHHHHHHHFHHFHHHHHHHHHGHHHHGHHHGGGGHHHHHHGHHHGHHHEHHHHHHHHHHGGHGGHDGFHGHHHHHHHHHHHHHHHHHHHGHHHHHHHHGHHHHHHHGGGGGHFHHHHHHHHHHGGHHHHEHHHHHHGGHHHHHHHHHHHHHHHGHFHHCGHHH0CGGGHGGGEGGGGFFFFGEFGFG
@M05620:45:000000000-G6HP7:1:1101:18149:13855 1:N:0:118
TACCTGTACTGGGGAAGAGCACACGTCTGAACTCCAGTCACTCCGCGAAATCTCGTATGCCGTCTTCTGCTTGAAAAAAAAAAAAATTCCCTAGCCTCTTAATGCCCCGCGCGCCCCCCCCTCTCGGCATTTCTTTTTCATCGGTTCGCCCTACCTCCTGATCCGTTTTTTGTTGCTCCCCTATTTTGTGACCCGCCTCCACTTTTTCTTCCCTTTACCTTTTCTCCCTCGCCATTCCTCCCCTCCCGCTC
+
CCCCCFFFFFFFGGGGGGGGFGFHFFHHGHHHHHHHHHHGHHHHGGGGGFFFHGHGGHHHHGGGHGHHHHHHHHHHHGFGGEE>//022222222222B2?2>?D2CF///>-<>A<---:::B;...--000900C;900;0.99:--9.-/..0;.;009;9;.09..--;BA000:.AF.09B009;0:0/---.;9/;B;0B9BF00;FFBFBB0000;9B099/B-9-.99:BFF/EDF....-;>
@M05620:45:000000000-G6HP7:1:1101:8117:13857 1:N:0:118
AGATTACTGCAACAGTTCCCCCTGGACCTGGAAAAGTTTCTTGCCTGGCTTACAGAAGCTGAAACAACTGCCAATGTCCTACAGGATGCTACCCGTAAGGAAAGGCTCCTAGAAGACTCCAAGGGAGTAAAAGAGCTGATGAAACAATGGCAAGTAAGTCAGGCATTTCCGCTTTAGCACTCTTGTGGATCCAATTGAACAATTCTCAGCATTTGTACTTGTAACTGACAAGCCAGGGACAAAACAAAGAT
+
CBCCCFFFFFFFGGGGGGGGGGGGHHHHHHHHGHHHGHHHHHHHHHHHHHHHHHHHHHHHHHHHHHHHHHHHHHHHHHHHHHHHGFHHHHHHHHGGGGHHHHHHHHHHGHHHHHHHHHHHGGHGGGGGHHHHHGHHHHGHHHHHHHHHHHHHHGHHHHHHHHHHHHHHHHGGGGGHHHHHHHHHHHHGHHHHHHHHHGHHHHHHHHHHHHHHHHHHHHHHHHHHHHHHHHHHHGGGGGGGGGGGGGGGGGF
@M05620:45:000000000-G6HP7:1:1101:26537:13876 1:N:0:118
AGATTACTGCAACAGTTCCCCCTGGACCTGGAAAAGTTTCTTGCCTGGCTTACAGAAGCTGAAACAACTGCCAATGTCCTACAGGATGCTACCCGTAAGGAAAGGCTCCTAGAAGACTCCAAGGGAGTAAAAGAGCTGATGAAACAATGGCAAGTAAGTCAGGCATTTCCGCTTTAGCACTCTTGTGGATCCAATTGAACAATTCTCAGCATTTGTACTTGTAACTGACAAGCCAGGGACAAAACAAAGAT
+
AAAAAFFFFF4FGFEGGGGGGGGGHHHHHHHHHHHHHHHHHHHHHHHHHHHGHHHHHHHHHHHHHHHHHHHHHHHHHHHHHHHHHGHHHHHHHHGGEGHHHH3GHGHHGHHHHHHHHHHHFHHGGGGGHHHHHGHHHHHHHDHHHHHHHHHHHGHHHHHHHHHHHHHHHHGGGGGHEHHHHHHHHGHGGHHHHHHHHGHHHHHHHHHHHHHHHGHHHGHHHGHHHHHFHHHHHGGGGGGGEGGGGGGGGGF
@M05620:45:000000000-G6HP7:1:1101:17209:14036 1:N:0:118
AGATTACTGCAACAGTTCCCCCTGGACCTGGAAAAGTTTCTTGCCTGGCTTACAGAAGCTGAAACAACTGCCAATGTCCTACAGGATGCTACCCGTAAGGAAAGGCTCCTAGAAGACTCCAAGGGAGTAAAAGAGCTGATGAAACAATGGCAAGTAAGTCAGGCATTTCCGCTTTAGCACTCTTGTGGATCCAATTGAACAATTCTCAGCATTTGTACTTGTAACTGACAAGCCAGGGACAAAACAAAGAT
+
AAABCFFFFFFFGGGFGGGGGGGGHHHHHHHHHHHHGHHHHHHHHHHHHHHHHHHHHHHHHHHHHHHHHHHHHHHHHHHHHHHHHGHHHHHHHHGGEGHHHHHHHHHHGHHHHHHGHHHHHHHGGHGGHGHHHGHHHHGHHHHHHHHHHHHHHGHHHHHHHHHHHHHHHHGGGGGHHHHHHHHHHFHGGHHHHHHHHHGGFCHHHHHHHHHHHGHHHFHHHHHHHHHGHHHHHGFFFGGGEFFFFGGGGFC
@M05620:45:000000000-G6HP7:1:1101:16690:14049 1:N:0:118
CATCCTGACCCTGAAGTACCCGGCTTGATTTCTGACATTAGATCGGAAGAGCACACGTCTGAACTCCAGTCACTCCGCGAAATCTCGTATGCCGTCTTCTGCTTGAAAAAAAAAAAAAAACCATACTACCCCATATTTTCTTCTCTCCCCTCCTTCTTCTCATATTTTTTCCTTCCCCCCTACCCCTTCCTTCCAACCTGTCCTTCTTTTCGCCTTCTTACCTCCGCCCCCCTCCCTCCCTCCCCCCCACC
+
CCCCCFFFFFFFGGGGGGGGGGGGGGGHHHHHHHHHGHHHHHHHHGGGGGHHHHHHGHHHGHHGHHHHHHHGHHHHGGGGGGFFGHHGEHHHHGEGHGHHHHHHHHHHGHGGGGG<</-<...10/000/...//000000000000//./../0000=09000090;0-/0009///.--..9.9..//000/000.9.90000000000-.9..00900/00:...--9--...;/.9//.9..---.:
@M05620:45:000000000-G6HP7:1:1101:24474:14061 1:N:0:118
ATCTCTATCTCCTAAAAACCTGTTTAGATTTGGAGATAGACCTTCAGGTTTTTCATCATTTTCTGCATGAATTATACATTGACCACGTTCCAGCGTGGTCAGTTTGCAGCATTCTGTTATTTTGTTTGACAGAGTGTCTTGTTGAGAACATATGTAGGACATGATTTTTTCCTGCAACAGGGAAAATAAAGTATAAGTTTTAAAGATTTATTCTTTAATAAAGGATCTCAAAGCCAGCTTTAGAAAAAGGA
+
BABBBFFFFFFFGGGGGGGGGGHHHHHHHHFHHHHHHHHHHHHHHHHHGGHGGHHHHHHHHHHHHHHGHFHHHGHHHHHHHHHHHHGHHHHHHFFFFFGGHHFGGHHHHHGHHHHHHHHHHHHHGHHHGGGHGHHHGGHHHHHHHHHHHHGFHHGHHHHHGHHHHHHHHGCGHHEFHGHHHEEFGCFGHFG?FHDHHHHGHHHFHHHHHHGGHHGHGDHHHFHFFHHHDGHHFHGGHGHGHHHFGHFFFEH
@M05620:45:000000000-G6HP7:1:1101:24461:14073 1:N:0:118
ATCTCTATCTCCTAAAAACCTGTTTAGATTTGGAGATAGACCTTCAGGTTTTTCATCATTTTCTGCATGAATTATACATTGACCACGTTCCAGCGTGGTCAGTTTGCAGCATTCTGTTATTTTGTTTGACAGAGTGTCTTGTTGAGAACATATGTAGGACATGATTTTTTCCTGCAACAGGGAAAATAAAGTATAAGTTTTAAAGATTTATTCTTTAATAAAGGATCTCAAAGCCAGCTTTAGAAAAAGGA
+
CCCCCFFFFFFFGGGGGGGGGGHHHHHHHHHHHHHHHHHHHHHHHHHHHHHGGHHHHIHHHHIHIHHHHHHHHHHHHHHHHHHHHHGHHHHHHHGGGGHHHHHHHHHHHHHHHHHHHHHHHHHHHHHHHHHHHHHHHHHHHHHHHHHHHHHHHHHHHHHHHHHHHHHHHGHHHHHHHHHHHGGHHHHHHHHHHHHHHHHHHHGHHHHHHHHHHHHHHHHHGHGHHHHHHGHHHHHHHGHHHHHHHHHHGGG
@M05620:45:000000000-G6HP7:1:1101:26306:14074 1:N:0:118
AGATTACTGCAACAGTTCCCCCTGGACCTGGAAAAGTTTCTTGCCTGGCTTACAGAAGCTGAAACAACTGCCAATGTCCTACAGGATGCTACCCGTAAGGAAAGGCTCCTAGAAGACTCCAAGGGAGTAAAAGAGCTGATGAAACAATGGCAAGTAAGTCAGGCATTTCCGCTTTAGCACTCTTGTGGATCCAATTGAACAATTCTCAGCATTTGTACTTGTAACTGACAAGCCAGGGCAAAACAAAGATC
+
CBCCCFFFFFFFGGGGGGGGGGGGHHHHHHHHHHHHGHHHHHHHHHHHHHHHHHHHHHHHHHHGHHHHHHHHHHHHHHHHHHHHGGHHHHHHHHGFGGHHGHHHHHHHGHHHHHHHHHHHHFHGGGGGHHGHHGHHHHGHHHFHHHHHHHHHHGHHHHHHFHHHHHHHHHGGGGGHHHFHHHHHHGHGHHHHFHHHHHFHHHHHHHHHHHHHHHGGHHHGHGHHHHHGGGGHHGGGGGGGGGGGGGGGGGF
@M05620:45:000000000-G6HP7:1:1101:12801:14117 1:N:0:118
AGATTACTGCAACAGTTCCCCCTGGACCTGGAAAAGTTTCTTGCCTGGCTTACAGAAGCTGAAACAACTGCCAATGTCCTACAGGATGCTACCCGTAAGGAAAGGCTCCTAGAAGACTCCAAGGGAGTAAAAGAGCTGATGAAACAATGGCAAGTAAGTCAGGCATTTCCGCTTTAGCACTCTTGTGGATCCAATTGAACAATTCTCAGCATTTGTACTTGTAACTGACAAGCCAGGGACAAAACAAAGAT
+
BBABAFFFB@4BBFBBBBFGGGGGHHHHHHHGGHHGGHHHHHHHHHHHHHHHHHHGHHHHHGHFHHHHHHHHFHHCDDFGGHHHGGHHHHHHHHGGEFGFHGHHHHHHGHHHHHHFGHHFHCHGEAFEHFHHHGHHHFBHHFHGHHHHGFGHGGHHGHGHHHHHGHHHHGGGGGGHGHHHHHHHHFGGHHHHHHHHHGBCDHHHGHHDHHFHGGHHHHHGHCGFHHHCFHHGEGGGGGEE.CBFGGGGGG:
@M05620:45:000000000-G6HP7:1:1101:4645:14151 1:N:0:118
AGATTACTGCAACAGTTCCCCCTGGACCTGGAAAAGTTTCTTGCCTGGCTTACAGAAGCTGAAACAACTGCCAATGTCCTACAGGATGCTACCCGTAAGGAAAGGCTCCTAGAAGACTCCAAGGGAGTAAAAGAGCTGATGAAACAATGGCAAGTAAGTCAGGCATTTCCGCTTTAGCACTCTTGTGGATCCAATTGAACAATTCTCAGCATTTGTACTTGTAACTGACAAGCCAGGGACAAAACAAAGAT
+
A?AAAFFFFFFFFGGGGGGGGGGGAHHHHHHHHHHGHHHHHHHHHHHHHHHHHHHHHHHHHHHFHHHHHHHHHHHHGHHHHHHH3GGGHHHHHHGFGGHHHHCFGHHHGHHHHHHGHHHHFHHGGEGGHHHHHGHHHGFHHHHHHHHHHFHHHGHHGHHHHHHHGHHHHHGGGGGHHHHHHHHGHGHGHHHHHHHHHFDHGHFHGHHFHHGHFHHHHGHHGFGGHHHBHHHHFGGGGFGGGGEGGGGGGGF
@M05620:45:000000000-G6HP7:1:1101:4635:14168 1:N:0:118
AGATTACTGCAACAGTTCCCCCTGGACCTGGAAAAGTTTCTTGCCTGGCTTACAGAAGCTGAAACAACTGCCAATGTCCTACAGGATGCTACCCGTAAGGAAAGGCTCCTAGAAGACTCCAAGGGAGTAAAAGAGCTGATGAAACAATGGCAAGTAAGTCAGGCATTTCCGCTTTAGCACTCTTGTGGATCCAATTGAACAATTCTCAGCATTTGTACTTGTAACTGACAAGCCAGGGACAAAACAAAGAT
+
BBBBBFFFFFFFGGGGGGGGGGGGDHHHHHHHHHHHHHHHHHHHHHHHHHHHHHHHHHHHHHHHHHHHHHHHHHHHHHHHHHHHEGHHHHHHHHGGGGHHHHFHHHHHGHHHHHHHHHHHHHHGGEGGHHHHHGHHHHHHHHHHHHHHHHHHHGHHHHHHHHHHHHHHHHGGGGGHHHHHHHHHHGGGHHHHHHHHHHHHHHHHHHHHHHGHHHHHHGHHHHHHHHHHHHHHHGGGGGGGFGFGGGGGGGF
@M05620:45:000000000-G6HP7:1:1101:4652:14169 1:N:0:118
AGATTACTGCAACAGTTCCCCCTGGACCTGGAAAAGTTTCTTGCCTGGCTTACAGAAGCTGAAACAACTGCCAATGTCCTACAGGATGCTACCCGTAAGGAAAGGCTCCTAGAAGACTCCAAGGGAGTAAAAGAGCTGATGAAACAATGGCAAGTAAGTCAGGCATTTCCGCTTTAGCACTCTTGTGGATCCAATTGAACAATTCTCAGCATTTGTACTTGTAACTGACAAGCCAGGGACAAAACAAAGAT
+
A3AABFFFFFFFGGGGGGGGGGGGCHHHHHHHHHHHGHHHHHHHHHHHHHHHHHFHHHHHHHHHHHHHHHHHHHHHHHHHHHGH3FHGGHHHHHGGGGHHHHFGHHHHGHHHHHHHHHHHFHHGGHGGHHHGHGHHHHHHHHHHHHHHHHHHHGHHHHHHHHHHHHHHHHGGGGGHHHHHHHHHHHHGHHHHHHHHHFHHHHHHHHHHHHHHHHHHHGGHHHHHHHGHHHHHGGGGGGGGEGFGGGGGGGF
@M05620:45:000000000-G6HP7:1:1101:27667:14220 1:N:0:118
AGATTACTGCAACAGTTCCCCCTGGACCTGGAAAAGTTTCTTGCCTGGCTTACAGAAGCTGAAACAACTGCCAATGTCCTACAGGATGCTACCCGTAAGGAAAGGCTCCTAGAAGACTCCAAGGGAGTAAAAGAGCTGATGAAACAATGGCAAGTAAGTCAGGCATTTCCGCTTTAGCACTCTTGTGGATCCAATTGAACAATTCTCAGCATTTGTACTTGTAACTGACAAGCCAGGGACAAAACAAAGAT
+
BAAABFFFDFDFGGGGGGGGGGGGHHHHHHHHHGHHGHHHHHHHHHHHHHHHHHHHHHHHHHHGHHHHHHHHHHHHHHHHHHHHHHHHHH5GHHEF/EGHHHHHHHHHGHHHHHHHHHHHHFGFEFEEFFHHHGHHHHGHH3DFHHHHHHHGHGHHGHGHGHHHHHHHHHGGGGGHGHHHHHHHHFGGHHHHFHHHHFHHHHHHHHHFHHGHHGHHHHHGHGHGHHHHHGHHHGGGGGGGGFBAFFGGGGB
@M05620:45:000000000-G6HP7:1:1101:13414:14228 1:N:0:118
AGATTACTGCAACAGTTCCCCCTGGACCTGGAAAAGTTTCTTGCCTGGCTTACAGAAGCTGAAACAACTGCCAATGTCCTACAGGATGCTACCCGTAAGGAAAGGCTCCTAGAAGACTCCAAGGGAGTAAAAGAGCTGATGAAACAATGGCAAGTAAGTCAGGCATTTCCGCTTTAGCACTCTTGTGGATCCAATTGAACAATTCTCAGCATTTGTACTTGTAACTGACAAGCCAGGGACAAAACAAAGAT
+
>A>ABFFFDFDBFGBBBFGGGGGGHHHHHHHHHHHHHHHHHHHHHHHHHHHHHHHHHHHHHHHHHHHHHHHHHHHGFGHHHHHHHHHHHHHHHHGGGGGGGHHHHHHHGHHHHHHHHHHHHGHGEEFFHGHHHGHHHHGHHHHHHHHHHHHHHGHHHHHHHHHHHHHHHHGGGGGHHHHHHHHHHHHGHHHHHHHHHHFGHHHHHHHHHHHHHHHHHGHHHHHHHHHGHHHHHGGGGGGGGGGGGGGGGGF
@M05620:45:000000000-G6HP7:1:1101:13435:14238 1:N:0:118
AGATTACTGCAACAGTTCCCCCTGGACCTGGAAAAGTTTCTTGCCTGGCTTACAGAAGCTGAAACAACTGCCAATGTCCTACAGGATGCTACCCGTAAGGAAAGGCTCCTAGAAGACTCCAAGGGAGTAAAAGAGCTGATGAAACAATGGCAAGTAAGTCAGGCATTTCCGCTTTAGCACTCTTGTGGATCCAATTGAACAATTCTCAGCATTTGTACTTGTAACTGACAAGCCAGGGACAAAACAAAGAT
+
BBABCFFFBB4BFGBBBBFGGGGGHHHHHHHHGHHHGHHHHHHHHHHHHHHHHHHHHHHHHHHFHHHHHHHHHHHEDDGHHHHHHHHHHHHHHHGFGGGFGHHGHHHHGHHHHHHHHHHHHFHGEEGEGDGFHGHHHHFHHHHHHHHHHHHHGGHHHHHHHHHHHHHHHHGGGGGHHHHHHHHHHGHGHHHHGHHHHHFFGHHHHHHFHGGHHHHHHHHHHGHGHHHGGHHHGGGGGGGGEGGGGGGGFGC
@M05620:45:000000000-G6HP7:1:1101:22829:14247 1:N:0:118
ATCTCTATCTCCTAAAAACCTGTTTAGATTTGGAGATAGACCTTCAGGTTTTTCATCATTTTCTGCATGAATTATACATTGACCACGTTCCAGCGTGGTCAGTTTGCAGCATTCTGTTATTTTGTTTGACAGAGTGTCTTGTTGAGAACATATGTAGGACATGATTTTTTCCTGCAACAGGGAAAATAAAGTATAAGTTTTAAAGATTTATTCTTTAATAAAGGATCTCAAAGCCAGCTTTAGAAAAAGGA
+
ABBBBFFFFFFFGGGGGGGGGGHHHHHHHHHHHHGGHHHHHHHHHHHHHHHGGHHHHHHHHHHHHHHHHHHHHHHHHHHHHHHHBHGHHHHHHHGGGGHHHHHHHHHHHHHHHHHHHHHHHHHHHHHHHHHHGHHHHHHHHHHHHHHHHHHHHHHHHHFHHHHHHHHHHGHHHHHHGHGHHGFHF<FGHHHHHHHHHHHHHHGHGHGHHHHHHHHHHHHHHHHFHHHHHHHHGHHHHGHHHGHFHHHGGGG
@M05620:45:000000000-G6HP7:1:1101:22821:14264 1:N:0:118
ATCTCTATCTCCTAAAAACCTGTTTAGATTTGGAGATAGACCTTCAGGTTTTTCATCATTTTCTGCATGAATTATACATTGACCACGTTCCAGCGTGGTCAGTTTGCAGCATTCTGTTATTTTGTTTGACAGAGTGTCTTGTTGAGAACATATGTAGGACATGATTTTTTCCTGCAACAGGGAAAATAAAGTATAAGTTTTAAAGATTTATTCTTTAATAAAGGATCTCAAAGCCAGCTTTAGAAAAAGGA
+
CDDDDFFFFFFFGGGGGGGGGGHHHHHHHHHHHHHHHHHHHHHHHHHHHHHGGHHHHHHHIIIIIHHHHHHHHHHHHHHHHHHHHHGHHHHHHHGGGGHHHHHHHHHHHHHHHHHHHHHHHHHHHHHHHHHHHHHHHHHHHHHHHHHHHHHHHHHHHHHHHHHHHHHHHGHHHHHHHHHHHGGHHHHHHHHHHHHHHFHHHHHHHHHHHHHHHHHHHHHHHHHHHHHHHGHHHHHHHGHHHHHHHGHHGGH
@M05620:45:000000000-G6HP7:1:1101:1846:14296 1:N:0:118
AGATTACTGCAACAGTTCCCCCTGGACCTGGAAAAGTTTCTTGCCTGGCTTACAGAAGCTGAAACAACTGCCAATGTCCTACAGGATGCTACCCGTAAGGAAAGGCTCCTAGAAGACTCCAAGGGAGTAAAAGAGCTGATGAAACAATGGCAAGTAAGTCAGGCATTTCCGCTTTAGCACTCTTGTGGATCCAATTGAACAATTCTCAGCATTTGTACTTGTAACTGACAAGCCAGGGACAAAACAAAGAT
+
>33AAFFFFFFFGGGGGGGGGGGGHHHHHGAGGHHHGHHHHHGHHHHGHHHHHHHHHHHHHGHHHHHHHHHHHHHHHHHHHHHHHHHHHHHHHHGGGGHHGHHHHHHHGHHHHHHGHHHHGGHGGEGGHGHHHGHHHHFHHHHGHHHHHHHHGGHHHHHHHGFHHHHHHHGGGGGHFHHHHHHHHHHGGHHHGHHHHGFFFCHHHHHFFGFHHFHHHHHHHGHHHHHFFHGHEFFFGGGGGGGGGGFGGFF
@M05620:45:000000000-G6HP7:1:1101:17701:14474 1:N:0:118
CATCCTGACCCTGAAGTACCCGGCTTGATTTCTGACATTAGATCGGAAGAGCACACGTCTGAACTCCAGTCACTCCGCGAAATCTCGTATGCCGTCTTCTGCTTGAAAAAAAAAAAAAAAAAAAACCAACAAAAGTAGAACAGTTTTTAGAGAAAAAAATAAATAACAGAATAAATAAGAGTCGAGATGTTGAGCAAGTTCTGATATGAACGGAGAGTGATTGGTACTGGGACATTTCGAGTTGGTTATTG
+
DDDDDFFFFFFFGGGGGGGGGGGGGGGHHHHHHHHHHHHHHHHHHGGGGHHHHHHHGHHHGHHHHHHHHHHHHHHHGGGGGGHHHHHGFHHHHGGGHGHHHHHHHHHGHHGGGGG>><--<--:-.;.....;;/000000//;C00../00000/.-;.000000000/00000000:0000-.-.:00000:00//;0000:0000000.9.;-.0:0000.000000....0000/./:.;0..0000
@M05620:45:000000000-G6HP7:1:1101:19097:14584 1:N:0:118
ATCTCTATCTCCTAAAAACCTGTTTAGATTTGGAGATAGACCTTCAGGTTTTTCATCATTTTCTGCATGAATTATACATTGACCACGTTCCAGCGTGGTCAGTTTGCAGCATTCTGTTATTTTGTTTGACAGAGTGTCTTGTTGAGAACATATGTAGGACATGATTTTTTCCTGCAACAGGGAAAATAAAGTATAAGTTTTAAAGATTTATTCTTTAATAAAGGATCTCAAAGCCAGCTTTAGAAAAAGGA
+
DDDDDFFFFFFFGGGGGGGGGGHHHHHHHHHHHGHHHHHHHHHHHHHHHHHGGHHHHHHIHIHHHHHHHHHHHHHHHGHHHGHHHHGHHHHHHHGFGGHHHHHHHHHHHHHHHHHHHHHHHHHHHHHHHHHHHHHHHHHHHHHHHHGHHHHHHHHHHHHHHHHHHHHHHGHHHHHHHHGHHGGHHHHHHHHHHHHHHHHHHHHHHHHHHHHHHHHHHHHHBGHHHHHHHGGHHHHHHGHHHHHFGFHGGGG
@M05620:45:000000000-G6HP7:1:1101:4453:14601 1:N:0:118
ATCTCTATCTCCTAAAAACCTGTTTAGATTTGGAGATAGACCTTCAGGTTTTTCATCATTTTCTGCATGAATTATACATTGACCACGTTCCAGCGTGGTCAGTTTGCAGCATTCTGTTATTTTGTTTGACAGAGTGTCTTGTTGAGAACATATGTAGGACATGATTTTTTCCTGCAACAGGGAAAATAAAGTATAAGTTTTAAAGATTTATTCTTTAATAAAGGATCTCAAAGCCAGCTTTAGAAAAAGGA
+
ABBCBFFFFFFFGGGGGGGGGGHHHHHHHHHHHGHHHHHHHHHHHHHHHHHGGHHHHHHHHHHHHHHHHHHHHHHHHHHHHHHHHHGHHHHHHHGGGGHHHHHHHHHGHHHHHHHHHHHHHHHHHHHHHHHHHHHHHHHHHHHHHHGHHHHHHHHHHHHHHHHHHHHHHGHHHHHHHHHHHGGHHHHHHHHFGHHHHHHHHHGHHHHHHHHHHHHHHHHHHGGHHHHHHGHHHHHHHGHHHHHHHHHHGGG
@M05620:45:000000000-G6HP7:1:1101:29628:14669 1:N:0:118
TACCTGTACTGGGGAAGCAATGCCATTCCTACCCTAAAGATCGGAAGAGCACACGTCTGAACTCCAGTCACTCCGCGAAATCTCGTATGCCGTCTTCTGCTTGAAAAAAAAAAAAAAAAAAAAAAATATAAACAGAGAAATACTTTTTTAGAAAAATGCACAACACAAGTAATTTCTCTAGAAAGATGTTACTAACCTAGAGAAAACTCGCTTAAAGTCACTACTATAGTTCACAGCGCCAAAGCCCCGCA
+
CDDDDFFFFFFFGGGGGGGGGGHHHHHHHHGHHHHHHHHHHHHGGGGHHHHHHHGGHHGGHHHHHHHHHHHHHHEEGEGGGFHBGFE3GHHGFGHGHHFFGHFFCGHHGGFGG><</>--<--::-.0000000////0090009000-./00;/;.000:0/9.....00000000900000009000000:090.00000990//00.9...000000000/900000000900.---9-///...-:9
@M05620:45:000000000-G6HP7:1:1101:24699:14671 1:N:0:118
ATCTCTATCTCCTAAAAACCTGTTTAGATTTGGAGATAGACCTTCAGGTTTTTCATCATTTTCTGCATGAATTATACATTGACCACGTTCCAGCGTGGTCAGTTTGCAGCATTCTGTTATTTTGTTTGACAGAGTGTCTTGTTGAGAACATATGTAGGACATGATTTTTTCCTGCAACAGGGAAAATAAAGTATAAGTTTTAAAGATTTATTCTTTAATAAAGGATCTCAAAGCCAGCTTTAGAAAAAGGA
+
AAAABFFFFFFFGGGFGGGGGGHFHHHHHHHHHHFHGHHFHHGHHHGHHHHGGHGHHHHHHHHHHHHHHHHHHHHHHHHHHHHHHHGHHHHHHHGEEEGHHHHHHHHHHHHHHHHHHHHHHHHHHHHHHHHHHHGHHHHHHHHHHHHHHHHHGHGHHHHHGHHHHHHHHGHHHHHHHHHHHGGHHHGGHGHGHHHHHGGHHHHHHHHHHHHHHHHHHHHHHHHGHHHHHHHGHHHHHGHHHHHGHFHFGGH
@M05620:45:000000000-G6HP7:1:1101:24706:14690 1:N:0:118
ATCTCTATCTCCTAAAAACCTGTTTAGATTTGGAGATAGACCTTCAGGTTTTTCATCATTTTCTGCATGAATTATACATTGACCACGTTCCAGCGTGGTCAGTTTGCAGCATTCTGTTATTTTGTTTGACAGAGTGTCTTGTTGAGAACATATGTAGGACATGATTTTTTCCTGCAACAGGGAAAATAAAGTATAAGTTTTAAAGATTTATTCTTTAATAAAGGATCTCAAAGCCAGCTTTAGAAAAAGGA
+
CCCCCFFFFFFFGGGGGGGGGGHHHHHHHHHHHHHHHHHHHHHHHHHHHHHGGHHHHHHIHIIHHHHHHGHHHHHHHHHHHHHHHHGHHHHHHHGGGGHHHHHHHHHHHHHHHHHHHHHHHHHHHHHHHHHHHHHHHHHHHHHHHHHHHHHHHHHHHGHHHHHHHHHHHGHHHHHHHHHHHGGHHHHHHHHHHHHHHGHHHGHHHHHHHHHHHHHHHHHHHHHHHHHHGHHHHHHHHGHHHHHHHGHHGGH
@M05620:45:000000000-G6HP7:1:1101:5134:14703 1:N:0:118
TACCTGTACTGGGGAAGAGCACACGTCTGAACTCCAGTCACTCCGCGAAATCTCGTATGCCGTCTTCTGCTTGAAAAAAAAAAAAAAAAAAAAAAGAAAAAAAACAACTGATGAAATTAAAAAAATAAAGAATACAAGAGAAAGCATAAAAATTTATATAGAAATATGAGAAAAAAATACAAATACAATAAACAAAGGTGATATGTATTACTGATCATTGAAACGGTGTATAGAATGAGCTGAGACAAATA
+
DDDDDFFFFFFFGGGGGGGGGGHHGHHHGHGHHHHHHHHGHAEFE?E00EHHHHHGGHHHHGFGHGHHHHHHHGGGHHGGGGE><</<<//<---...//.---....:/0000;0000000:--.00000.000000/./00::0000000.:0::000:000000000:00/.--.00000:0;000:0000..//000000000:00000:0000000000.;...00000000000000.00///:0
@M05620:45:000000000-G6HP7:1:1101:28931:14745 1:N:0:118
ATCTCTATCTCCTAAAAACCTGTTTAGATTTGGAGATAGACCTTCAGGTTTTTCATCATTTTCTGCATGAATTATACATTGACCACGTTCCAGCGTGGTCAGTTTGCAGCATTCTGTTATTTTGTTTGACAGAGTGTCTTGTTGAGAACATATGTAGGACATGATTTTTTCCTGCAACAGGGAAAATAAAGTATAAGTTTTAAAGATTTATTCTTTAATAAAGGATCTCAAAGCCAGCTTTAGAAAAAGGA
+
CCCCCFFFFFFFGGGGGGGGGGHHHHHHHHHHHGHHHHHBGHHHHHHHHHHGGHHHHHHHHHHHHHHHHHHHHHHHHHHHHHHHHHGHHHHHHHGGGGHHHHHHHHHHHHHHHHHHHHHHHHHHHHHHHHHHHHHHHHHHHHHGHHHHHHHHHHHHHHHHHHHHHHHHHGHHHHHHGHHHHGGHHHHHHHHHHHHHHGGHHHHHHHHHHHHHHHHHHHHHHHHHHHHHHHHGHGHHHGGHHHGFHHHHGGH
@M05620:45:000000000-G6HP7:1:1101:4585:14760 1:N:0:118
ATCTCTATCTCCTAAAAACCTGTTTAGATTTGGAGATAGACCTTCAGGTTTTTCATCATTTTCTGCATGAATTATACATTGACCACGTTCCAGCGTGGTCAGTTTGCAGCATTCTGTTATTTTGTTTGACAGAGTGTCTTGTTGAGAACATATGTAGGACATGATTTTTTCCTGCAACAGGGAAAATAAAGTATAAGTTTTAAAGATTTATTCTTTAATAAAGGATCTCAAAGCCAGCTTTAGAAAAAGGA
+
CCCCCFFFFFFFGGGGGGGGGGHHHHHHHHHHHGHHHHHHHHHHHHHHHHHGGHFHHGHHHHIHIHHHHGHHHHHGHHHHHHHHGHGHHHHHHHGGGGHHHHHHHHHGHHGHHHHHHHHHHHHHHHHHGHGHHHGHHHHHHHHHHHHHHGHHHHHHHHHGGHHHHHHHHGHHHHHGHHGHHGGGHGHGGHHHHHHHHGHHHGGHHHHHGHHHHHHHGHHGHGHHHHHHHGHGHHHHHGHHHHHGHGGFGGF
@M05620:45:000000000-G6HP7:1:1101:28946:14760 1:N:0:118
AGATTACTGCAACAGTTCCCCCTGGACCTGGAAAAGTTTCTTGCCTGGCTTACAGAAGCTGAAACAACTGCCAATGTCCTACAGGATGCTACCCGTAAGGAAAGGCTCCTAGAAGACTCCAAGGGAGTAAAAGAGCTGATGAAACAATGGCAAGTAAGTCAGGCATTTCCGCTTTAGCACTCTTGTGGATCCAATTGAACAATTCTCAGCATTTGTACTTGTAACTGACAAGCCAGGGACAAAACAAAGAT
+
A11AAFFFBD1BFGFGGGGGGGGGHHHHHHAGHHHHHHHHHHHHHHHHHHHFHHHHHHHHHHHHHHHHHHHHHHHHHHHHHHHHHHH1FH2FGHGG/EGHHHHHHHHHGHHHHHGHHHHHH1>F>?EFH1GHHEHHHHBGH2FFHHHHHFHHHGHHHHHHHHHHHHHHHHGGGGGHFHHHHHHHHFHGGHHHHCHHHDFHHHHHHHHHHHFHFGHHHHHFGFBGHGHFHHHHGGGGGGGGAF/:FGGGGGF
@M05620:45:000000000-G6HP7:1:1101:2969:14805 1:N:0:118
CATCCTGACCCTGAAGTACCCCGGCTTGATTTCTGACATTAGATCGGAAGAGCACACGTCTGAACTCCAGTCACTCCGCGAAATCTCGTATGCCGTCTTCTGCTTGAAAAAAAAAAACACATGGCAGAAATTAATTTGCCTCAATACTGGCAACCTCGTTAGCCACTTCTGTTTTCTCCCCTGTGTGAGTCCAATGGACCACTTTTTAGCCTTTGTACCTGTTCCTCATCCCCCTTGCTACCCTCACGATC
+
BBBAAFFFFFFFGGGGGGGGGGGGGGGGHHHHHGHHHHHHH5FHHHG2FEHHHHHGHGHHHGGHHGHHCHGHHHHHHGGGGGGHHHFHFFHHHHGGGHGGHHHHHHHHHGF/BCCC///?/11000>.011<11<>FF<11</0=0/=0/</0..//.....:;0/:0:;=0;:CB000;./.:09.00;0000;//90;..90:;09//////;F/9///9////9////.;9-..99/;.;;..9...;
@M05620:45:000000000-G6HP7:1:1101:17963:14833 1:N:0:118
CATCCTGACCCTGAAGTACCCGGCTTGATTTCTGACATTAGATCGGAAGAGCACACGTCTGAACTCCAGTCACTCCGCGAAATCTCGTATGCCGTCTTCTGCTTGAAAAAAAAAAAAACAAAAAAACGTAAGAGAGTATCAGATAAGTATCTCACACCATCAGTACATCTAATATATTCGGACGAAAGTAGCCTAGCTGTAACACAGTGATGCAGAGAACAAGTATCGCCTTACCCACACCACACCATCGT
+
DDDDDFFFFFFFGGGGGGGGGGGGGGGHHHHHHHHHHHHHHHGHHGGGGHHHHHHHGHHHGHHHHHHHHHHHHHHHGGGGGGHHHHHGEHHHHGGGHGHHHHHHHHHHHHGGGDG><//..>0<--.<.<..00/.000000000000:000000:0..00000000000000000000/..----..00<0000/000000000..000000000./00///00009....00//0.9........00..
@M05620:45:000000000-G6HP7:1:1101:12914:14833 1:N:0:118
CATCCTGACCCTGAAGTACCCGGCTTGATTTCTGACATTAGATCGGAAGAGCACACGTCTGAACTCCAGTCACTCCGCGAAATCTCGTATGCCGTCTTCTGCTTGAAAAAAAAAAAAAAAAGATAAAAAAACCTGTTAACAACCCTCCATAACGAACCAAAGTTGAGAAAGAGTAACTTCGCAACAGTACGAGCCCCTCCACCACGAGCTCCCAAAACTCACCGCGAATGCGAGACGAACATCCGCGCACA
+
CCCCCFFFFFFFGGGGGFGGGGGGGGGHHHHHHHHHGHHGHHHHHGGGGGHHHHHHGHHHGHGHHHHHHHHHHHHHGGGGGGGFHHHFEHHHHGEGHGHHHHHHHHHGGHGGGGG>/<--<..0000=0--../.0000000......:0000...9-:../000009:00//0000000....:./000..;--.....//....---.00.//...0000..-----0:..--:.----00/..--9-:
@M05620:45:000000000-G6HP7:1:1101:16297:14846 1:N:0:118
CATCCTGACCCTGAAGTACCCGGCTTGATTTCTGACATTAGATCGGAAGAGCACACGTCTGAACTCCAGTCACTCCGCGAAATCTCGTATGCCGTCTTCTGCTTGAAAAAAAAAAAAAAACAACACAAAAAAGCAGATAGAGAATGTATAGAAATAAAAACGACTAGACACAAACAACTGAAGAGCAACATCATGTCAGTAAGTGAACTGGTCAGTAGAAGGCGATCCTATGTCAGGAGGGCATGCCTGAA
+
CCCCCFFFFFFFGGGGGGGGGGGGGGGHHHHHHHGHGHHHHFFGHGG2EGHHHHHHGHHHGGHHHHHHHHHHHHHHGGGGEEGGHHHGFHHHHGGGHGHHHHHHHHHHGHCBDGG<</><<.><.......<..0//00000000000000000000000.-.-.-:000//......0/0000./0/../000090000000000000:/000/900900..-:-..00000000/0..-../.00;0/0
@M05620:45:000000000-G6HP7:1:1101:14573:14877 1:N:0:118
CATCCTGACCCTGAAGTACCCCGGCTTGATTTCTGACATAGATCGGAAGAGCACACGTCTGAACTCCAGTCACTCCGCGACATCTCGTATGCCGTCTTCTGCTTGAAAAAAAAAAAAAAACAAAAAAAGGAGAGAAGATGGGATAAATATGTGAAAAACAGAAAGAAGGAGTGAATTGATGATGGGTTGCGAGTGGTGAGAGAGACACGGGTAGTATTAGATATGTAGAAGGCGCGTGTGGATACATTAAA
+
ABABAFFFFFFFGGGGGGGGFGGGGGGGHHHHHGHFHHHGHFFGHGGCEHGHHHHHGHHHGHHGHHHGHHHHHGHHGGGG/EEDFGHGEHHHHGEGHFEHHHHHHHHHGHG/BCG/>><<..<..<--../..:.///00/.///000000000900..9//////./.9./.00//;///////./.9.----.9/././/....9..----./9//////////////9.9;--9-;../////////9
@M05620:45:000000000-G6HP7:1:1101:19932:14912 1:N:0:118
CATCCTGACCCTGAAGTACCCGGCTTGATTTCTGACATTAGATCGGAAGAGCACACGTCTGAACTCCAGTCACTCCGCGAAATCTCGTATGCCGTCTTCTGCTTGAAAAAAAAAAAAAAAAAAAGAGAAATTAAATATAAAAGATACTATGGAAGAATAAAATAAAAATAAGCTAGTAGGACAGAGAACAAGAAAACAGAAATATATACATGTAGTAGTCGTATTAGACTATCAGTTTTATACGCAAAAGA
+
DDDDDFFFFFFFGGGGGGGGGGGGGGGHHHHHHHHHHHHHHHHHHGGGGGHHHHHHGHHHGHHHHHHHHHHHHHHHGGGGGGHHHHHGGHHHHGGGHGHHHHHHHHHH3FECGCG>><--<--;..//000000000000000.00000000;0/./0;000000000.0000000000000/;///00////:///.:/000:0000000::0::0000.../00000000000:000000:...--:/.
@M05620:45:000000000-G6HP7:1:1101:13669:14982 1:N:0:118
CATCCTGACCCTGAAGTACCCGGCTTGATTTCTGACATTAGATCGGAAGAGCACACGTCTGAACTCCAGTCACTCCGCGAAATCTCGTATGCCGTCTTCTGCTTGAAAAAAAAAAAAACAAACATATCTATTAATAATATTCCTTTCATACACGACCCTCCTCATCTACTCATTTCTCCCCCAATCTATCTTGTACCTCCTTCATATCACCCCTCTCCTACTACACCCGTTACCTCGCTCACATCCTTGTC
+
CCCCCFFFFFFFGGGGGGGGGGGGGGGHHHHHHHHHHHHHHHHHHGGGGHHHHHHHGHHHGHHHHHHHHHHHHHHHGGGGGGHHHHHGGHHHHGGGHGHHHHHHHHHHHHGGGGG<///.<>.01111111111<10=000000000000000.----/../;0000000000000000/..;.//0900000000000:/000000000/.-.;///0;0:000//.;...900;.-;..0:009:0090
@M05620:45:000000000-G6HP7:1:1101:6802:15064 1:N:0:118
ATCTCTATCTCCTAAAAACCTGTTTAGATTTGGAGATAGACCTTCAGGTTTTTCATCATTTTCTGCATGAATTATACATTGACCACGTTCCAGCGTGGTCAGTTTGCAGCATTCTGTTATTTTGTTTGACAGAGTGTCTTGTTGAGAACATATGTAGGCCATGATTTTTTCCTGCAACAGGGACAATAAAGTATAAGTTTTAAAGATTTATTCTTTAATAAAGGATCTCAAAGCCAGCTTTAGAAAAATGA
+
1AAAAFDFFFFFGCFFF1AEGGHHH3FGHHHG1AF1FFGBFGHHHFF1GHHGGG2FH2FHGHHHFGDGDBFGH1FFHDHHHGGH1G/FFHHFGGCFE/GGBGHHHBGEEH0GHHHBHH2FGHHFHHHFFGF1FGHHHHHHHHHF2F/1BBGFHBFFHF1F/GFHHHHHHCHHHHHF1@0C//F/<<?1?1?GHH111FDGH1>1<1>GH1FGHHHH0=GFD0DFGGHHHHBDDHGGCEHHH0000;/..::
@M05620:45:000000000-G6HP7:1:1101:6829:15066 1:N:0:118
ATCTCTATCTCCTAAAAACCTGTTTAGATTTGGAGATAGACCTTCAGGTTTTTCATCATTTTCTGCATGAATTATACATTGACCACGTTCCAGCGTGGTCAGTTTGCAGCATTCTGTTATTTTGTTTGACAGAGTGTCTTGTTGAGAACATATGTAGGACATGATTTTTTCCTGCAACAGGGAAAATAAAGTATAAGTTTTAAAGATTTATTCTTTAATAAAGGATCTCAAAGCCAGCTTTAGAAAAAGGA
+
CCCDDFFFFFFFGGGGGGGGGGHHHHHHHHHHHHHHHHHHHHHHHHHHHHHGGHHHHHHHHIHHHHHHHHHHHHHHHHHHHHHHHHGHHHHHHHGGGGHHHHHHHHHHHHHHHHHHHHHHHHHHHHHHHHHHHHHHHHHHHHHHHHHHHHHHHHHHHHHHHHHHHHHHHGHHHHHHHHHHHGGHHHHHHHHHHHHHHHHHHHHHHHHHHHHHHHHHHHHHHHHHHHHHHHHGHHHHHGHHHHHHHHHHGGH
@M05620:45:000000000-G6HP7:1:1101:28294:15093 1:N:0:118
AGATTACTGCAACAGTTCCCCCTGGACCTGGAAAAGTTTCTTGCCTGGCTTACAGAAGCTGAAACAACTGCCAATGTCCTACAGGATGCTACCCGTAAGGAAAGGCTCCTAGAAGACTCCAAGGGAGTAAAAGAGCTGATGAAACAATGGCAAGTAAGTCAGGCATTTCCGCTTTAGCACTCTTGTGGATCCAATTGAACAATTCTCAGCATTTGTACTTGTAACTGACAAGCCAGGGACAAAACAAAGAT
+
BBBBBFFFDD4FGGFGGGGGGGGGHHHHHHFHHHHHHHHHHHHHHHHHHHHHHHHHHHHHHHHHHHHHHHHHFHHHHHHHHHHHHHHGGH5GHHGF/EGHHHHHHHHHGHHHHHHHHHHHH3FFAGFGH?GHHGHHHHHHH3FHHHHHHHHHHGHHHHHHHHHHHHHHHHGGGGGHHHHHHHHHHGHGHHHHHHHHHHFHGHHHHHHHHHHHHHHHHHHHHHHHHHHGHHHHHGGGGGGGEF9AGGGGGGF
@M05620:45:000000000-G6HP7:1:1101:28314:15093 1:N:0:118
AGATTACTGCAACAGTTCCCCCTGGACCTGGAAAAGTTTCTTGCCTGGCTTACAGAAGCTGAAACAACTGCCAATGTCCTACAGGATGCTACCCGTAAGGAAAGGCTCCTAGAAGACTCCACGGGAGTAAAAGAGCTGATGAAACAATGGCAAGTAAGTCAGGCATTTCCGCTTTAGCACTCTTGTGGATCCAATTGAACAATTCTCAGCATTTGTACTTGTAACTGACAAGCCAGGGACAAAACAAAGAT
+
AAAABFFFBD4DGGCGGGGGGGGGHHHHHHHFHHHHHHHHHHHHHHHHHHHFHHHHHHHHHHHHHHHHHHHHBGHHHHHHHHHHHHHFHH5GHHGG/EGHHHFGHHHHGHHHHHHGHHHHH2?E@EEFH4GHHFHHHH2GH3BGHHHHHGHHHGHHHHHHHHHHHHHHHHGGGGGHHHHHHHHHHHHGHHHHHFHHH=DH0GGHHHHHHHHHHHHHHGHHHHBFHHHHHGGGGGEFEGGG?F/CFGGGGGG
@M05620:45:000000000-G6HP7:1:1101:29402:15136 1:N:0:118
TACCTGTACTGGGGAAGCAATCGCCATTCCTACCCTAAAGATCGGAAGAGCACACGTCTGAACTCCAGTCACTCCGCGAAATCTCGTATGCCGTCTTCTGCTTGAAAAAAAAAAAAGTCAAAAACAGAAAAACCGATAAACAAACATTAACAAGAAATAAAGAAAAAAAACAGAAACTAAGAATGTCTAAAATAATAAAGATGAAGCAGTCGATAGATTAAGAACACAGAACCAACGTGTAAAGACTAAAG
+
CCCCCFFFFFFFGGGGGGGGGGGGGGGHHHHHHHHHHHHHHHHHGGGGGHHHHHHEFGHGGHHHHHHHHHHHHHH?B>>>>BBFGGGFHHFHGFGHGHHHHHEGFFGH0EGGGFB>/111?1=//>00<1>0..----.0<<<...0:0000:///:000:00.//.-;-.;//90;0000009000000000:00;00000000099/00.....000000;0;//.900/.......//090099:000
@M05620:45:000000000-G6HP7:1:1101:18478:15141 1:N:0:118
CATCCTGACCCTGAAGTACCCGGCTTGATTTCTGACATTAGATCGGAAGAGCACACGTCTGAACTCCAGTCACTCCGCGAAATCTCGTATGCCGTCTTCTGCTTGAAAAAAAAAAAAAAAAAAAAACCTAACTGAACAACAACTCCCCTACATATTCCGCGCGACGGAGATCAGTGACCTAGCCCGTGAAGCGCGCCCGCTGCACGACGATTCAGCCGTCGCACAGGGCGTAGTGCTAGCTACGTGCCCGG
+
DDEEDFFFFFFFGGGGGGGGGGGGGGGHHHHHHHHHHHHHHHHHHGGGGHHHHHHHGHHHGHHHHHHHHHHHHHGHGGGGGGHHHHHFGHHHHGGGHGHHHHHHHHHHHHGGGGG<//-------<../00/110001/....00<../..0111111/.-----<-.<-/000111111000//--...:0-9------<-9/0..---..1111/-.------/.9.---9./11110110../../.-
@M05620:45:000000000-G6HP7:1:1101:27934:15145 1:N:0:118
TACCTGTACTGGGGAAGCAATCGCCATTCCTACCCTAAAGATCGGAAGAGCCCACGTCTGAACTCCAGTCACTCCGCGAAACCTCGTATGCCGTCTTCTGCTTGAAAAAAAAAAACTAGTTCAGCTTTGGGGCTTTCTTTGTGTAAGCAACTAGACACCTGAAAGAAGCATTTTTTAACTAAGTCCTGCTGAGTCATTCATGAGTTTTTATCCGCCTTGCTTCTTCTCACATACTCTCTCCTCTCATGCCA
+
ABBBAFFFFFFFGGFFEGGCFGFFG?F5FGBFGFCHHFHA53AGEDC2A221A1AA1AGEFHHEHHHHGFFF5FG11E/E>/1?FF11BGHFEECHF4FF4FF?GFFHE/<C/<<?11111@1??G1110.<>-<FGEDGDHCGHF0<0CG/<0<0;CFCCB0C0:.;:GBCFGG-A0;9;090;BB0;/9;.9;CGFFFFFG9;0;FA9/;B99ADD/99BFFFFFF/;;/9BFFFFF/;BFFFFB/;F/
@M05620:45:000000000-G6HP7:1:1101:20844:15148 1:N:0:118
AGATTACTGCAACAGTTCCCCCTGGACCTGGAAAAGTTTCTTGCCTGGCTTACAGAAGCTGAAACAACTGCCAATGTCCTACAGGATGCTACCCGTAAGGAAAGGCTCCTAGAAGACTCCAAGGGAGTAAAAGAGCTGATGAAACAATGGCAAGTAAGTCAGGCATTTCCGCTTTAGCACTCTTGTGGATCCAATTGAACAATTCTCAGCATTTGTACTTGTAACTGACAAGCCAGGGACAAAACAAAGAT
+
BBBCCFFFFFFFGGGGGGGGGGGGHHHHHHHHHHHHHHHHHHHHHHHHHHHHHHHHHHHHHHHHHHHHHHHHHHHHHHHHGHHHHGHHHHHHHHGGEEHHHHHHHHHHGHHHHHHHHHHHHGHGGHGGHHHHHGHHHHGHHHHHHHHHHHHHHGHHHHHHHHHHHHHHHHGGGGGHHHHHHHHHHHHGHHHHHHHHHHHGGGHHHHHHHHHHHHHHHHHHHHHHHHHHHHGHHGGGGGGGGGGGGGGGGGG
@M05620:45:000000000-G6HP7:1:1101:20827:15158 1:N:0:118
AGATTACTGCAACAGTTCCCCCTGGACCTGGAAAAGTTTCTTGCCTGGCTTACAGAAGCTGAAACAACTGCCAATGTCCTACAGGATGCTACCCGTAAGGAAAGGCTCCTAGAAGACTCCAAGGGAGTAAAAGAGCTGATGAAACAATGGCAAGTAAGTCAGGCATTTCCGCTTTAGCACTCTTGTGGATCCAATTGAACAATTCTCAGCATTTGTACTTGTAACTGACAAGCCAGGGACAAAACAAAGAT
+
ABAABFFFFFFFGGGGGGGGGGGGGHHHHHHHHHHHHHHHHHHHHHHHHHHHHHHHGHHHHHHHHHHHHHHHHHHHHHHHHHHHHGHHHHHHHHGEEFHHHHHHHHHHGHHHHHHHHHHHHHHGGHGGHHHHHGHHHHGHHFHHHHHHHHHHHGHHHHHHHHGHHHHHHHGGGGGHFHHHHHHHFGHGHHHHHHHHHHHFFHHHHHHHHHHHHHHHHHHHHHHHHHHEHHHHGGGGGGGGGGGGGGGGBFB
@M05620:45:000000000-G6HP7:1:1101:3190:15211 1:N:0:118
CATCCTGACCCTGAAGTACCCGGCTTGATTTCTGACATTAGATCGGACGAGCACACGTCTGAACTCCAGTCACTCCGCGAAATCTCGTATGCCGTCTTCTGCTTGAAAAAAAAAAAACAGATCTCGTAGTGTATTTTGCATCATTGAGCCAGACAGCATTCTCCAATTCGTGGTGCTACACTCTTTGAGTAATTGAAGCACCTTTTTATTACATATACCTTCTAGTCCTCGCCATTCCTCCCCAGCCGTTT
+
ABBBAFFFFFFFGFGGGGGGGGGGGGGHHHHHHHGHFHHHHGHHGGF2AEEAEFGHGGHHGHFHHHHHFGGHHHHHGGGGGCF3FGGFGHHGFE?EHGFHHHHHHHHHGF?<@DC/<<<0>1FB1<<<<<<00=G00=000=0<00000//.../:;/;00;0;0900;./.9.900000C0/90;00.0000000000/..9/9/B.B//:///9//9/B///9/////;-9..9//9//....9.-../
@M05620:45:000000000-G6HP7:1:1101:7118:15357 1:N:0:118
AGATTACTGCAACAGTTCCCCCTGGACCTGGAAAAGTTTCTTGCCTGGCTTACAGAAGCTGAAACAACTGCCAATGTCCTACAGGATGCTACCCGTAAGGAAAGGCTCCTAGAAGACTCCAAGGGAGTAAAAGAGCTGATGAAACAATGGCAAGTAAGTCAGGCATTTCCGCTTTAGCACTCTTGTGGATCCAATTGAACAATTCTCAGCATTTGTACTTGTAACTGACAAGCCAGGGACAAAACAAAGAT
+
CCCCCFFFFFFFGGGGGGGGGGGGHHHHHHHHHHHHHHHHHHHHHHHHHHHHHHHHHHHHHHHHHHHHHHHHHHHHHHHHHHHHGGHHHHHHHHGGGGHHHHHHHHHHGHHHHHHHHHHHHGHGGGGGHHHHHGHHHHGHHGHHHHHHHHHHHGHHHHHHHHHHHHHHHHGGGGGHHHHHHHHHHHHGHHHHHHHHHGHHHHHHHHHHHHHHHHHHHHHHHHHHHHHGHHHHHGGGGGGGGGGGGGGGGGG
@M05620:45:000000000-G6HP7:1:1101:23183:15384 1:N:0:118
AGATTACTGCAACAGTTCCCCCTGGACCTGGAAAAGTTTCTTGCCTGGCTTACAGAAGCTGAAACAACTGCCAATGTCCTACAGGATGCTACCCGTAAGGAAAGGCTCCTAGAAGACTCCAAGGGAGTAAAAGAGCTGATGAAACAATGGCAAGTAAGTCAGGCATTTCCGCTTTAGCACTCTTGTGGATCCAATTGAACAATTCTCAGCATTTGTACTTGTAACTGACAAGCCAGGGACAAAACAAAGAT
+
>A>AAFFFFFFFGGGGGGGGGGGGHGHHHHHFGFHHFGHHHHHHHHHHHHHHHHHHHHHHHHHHHHHHHHHHHHHHHHHHHHHGHGGHHHHHHHGGGGHHHHGHGHHHGHHHHHHHHHHHHHHFEHGFHHHHHGHHHHHHHHHHHHHHHHHHHGHHHHHHHHHHHHHHHHGGGGGHHHHHHHHHHHHGGHHHHHHHHGHHHHHHHHHGGHHHHHHHE:CFHFHHHHHGHGHFGGGGAEGGGFFAFFFFFFF
@M05620:45:000000000-G6HP7:1:1101:23168:15397 1:N:0:118
AGATTACTGCAACAGTTCCCCCTGGACCTGGAAAAGTTTCTTGCCTGGCTTACAGAAGCTGAAACAACTGCCAATGTCCTACAGGATGCTACCCGTAAGGAAAGGCTCCTAGAAGACTCCAAGGGAGTAAAAGAGCTGATGAAACAATGGCAAGTAAGTCAGGCATTTCCGCTTTAGCACTCTTGTGGATCCAATTGAACAATTCTCAGCATTTGTACTTGTAACTGACAAGCCAGGGACAAAACAAAGAT
+
AA>ABFFFFFFDGGGGGGGGGGGGHHHHHHGHHHHHHHHHHHHHHHHHHHHHHHHHHHHHHHHHHHHHHHHHHHHHHHHHHHHHHHHHHHGHHHGGGGHHHHFHHHHHGHHHHHHHHHHHHHHGGFGGHHHHHGHHHHGHHHHHHHHHHHHHHGHHHHHHHHHHHHHHHHGGGGGHHHHHHHHHHHHGHHHHHHHHHGHGHHHHHHHHHHHHHHHHHHHHHHHHHHHHHHHHHGFGGGGGGGGGGGGGGFF
@M05620:45:000000000-G6HP7:1:1101:6787:15441 1:N:0:118
CATCCTGACCCTGAAGTACCCCGGCTTGATTTCTGACATTAATCGGAAGAGCACACGTCTGAACTCCAGTCACTCCGCGAAATCTCGTATGCCGTCTTCTGCTTGAAAAAAAAAAAAAAAAAAAAAATATGAATATCTATGAATTATCGAAAAATAAGATAAATGTGTAATAAGAATCAATGTATACATGTCAGATAGAAGTGTTGTAAGATAATAGTTAATGTATATATAATGAGTGTATGACGCTAGTT
+
CDCCCFFFFFFFGGGGGGGGGGGGGGGGHHHHHHHHHHHHHHHHGGGGGHHHHHHHGHHHGHHHHHHHHHHHHHHHGGGGGGHFHHHGGHHHHGFGHGHHHHHHHGHHHHGGGGG>>/--<<<--:-.000000:0000000000000../:-..000:00000000:0;000000000000000000:0000000000000000./0000000000000::0;00000000000000000:00;....00
@M05620:45:000000000-G6HP7:1:1101:6607:15465 1:N:0:118
ATCTCTATCTCCTAAAAACCTGTTTAGATTTGGAGATAGACCTTCAGGTTTTTCATCATTTTCTGCATGAATTATACATTGACCACGTTCCAGCGTGGTCAGTTTGCAGCATTCTGTTATTTTGTTTGACAGAGTGTCTTGTTGAGAACATATGTAGGACATGATTTTTTCCTGCAACAGGGAAAATAAAGTATAAGTTTTAAAGATTTATTCTTTAATAAAGGATCTCAAAGCCAGCTTTAGAAAAAGGA
+
AAAAAFDFFFFFGGGGF1EEGGFEDEECAAFDF1C1EFHFHFHFGGHHHHHEEGEFFBG22EDAFBEDEHFB2FEGGGHFE1GHEE?GFGHHHFGAEEHGHHGH2FBGHFFDFHDBB@FGFHFFHFHGHFFFCFGHHGFFFHFHFGEHFFEGGHBGGHHGFHFF2FFHFBFGFG1F<FGGF</F<<FDGDFFGGDFH<FGGHHFGFGHGFHFHDGHGHHFDD<DHFGD0<DDFHC/CEGHGGEF0GGCAA:
@M05620:45:000000000-G6HP7:1:1101:16424:15560 1:N:0:118
CATCCTGACCCTGAAGTACCCGGCTTGATTTCTGACATTAGATCGGAAGAGCACACGTCTGAACTCCAGTCACTCCGCGAAATCTCGTATGCCGTCTTCTGCTTGAAAAAAAAAAACTCCAAGTTATTCCCATCGCTTATTCCCCCCTTGCAAGTAAATCAGGCCTTTCCGCTTTATCCCTCTTGTGTATCCCATTTCCCCCTTCTCCGCATTTTTCCTTTTCCCTTCCACTCCCTTTCCACACCACCACT
+
BBBBAFFFFFFFGGFGGGGGGGGGGGGHHHHHGHHHGHHHHGHHHGGGGFHHHHHHGHHHGHHHHHHHHHHHHHHHGGGCGGFDFHHGGHHHHGGGHGFHHHHHHHFHHFGGGGD</1??11<1111<1<FGB0.<0.<FF1FHCCDF.<F0GC:000;:C00;:/C00<9;A.A00FFGBC;C;;0;0;FFFBBF0009B.-FFFB/.9-;99//;FB9:B//9B/.9///9;.F//;B9FBDAAF?..9
@M05620:45:000000000-G6HP7:1:1101:8229:15578 1:N:0:118
AGATTACTGCAACAGTTCCCCCTGGACCTGGAAAAGTTTCTTGCCTGGCTTACAGAAGCTGAAACAACTGCCAATGTCCTACAGGATGCTACCCGTAAGGAAAGGCTCCTAGAAGACTCCAAGGGAGTAAAAGAGCTGATGAAACAATGGCAAGTAAGTCAGGCATTTCCGCTTTAGCACTCTTGTGGATCCAATTGAACAATTCTCAGCATTTGTACTTGTAACTGACAAGCCAGGGACAAAACAAAGAT
+
>>3AAFDFFFDFFGGGGGGGFGGGFFGFFCFHHHFGFGHGHHHHHHFGHHHHHHHFHHHGFFGHHHHHHHHGHHHHHGHHHFHHF1GEGFHHHHFEEGHHHHHHFGGHGHHFHHHHHHHFHBGFGAGEFGHDGAGHGHHHHGFGGFEHHFHFHGGGHHHHHHHHEHHHHGGGGGGHFHFGHHHHGHHGFHHHHHHHHGHHGHHGFHHFGHHHFHHHHHHHHHBCHHHHHFFHFGEFGDAFGGGGGGGGFF;
@M05620:45:000000000-G6HP7:1:1101:26479:15586 1:N:0:118
ATCTCTATCTCCTAAAAAGGAAGAAAGGGGAGGGAAGATCGGAAGAGCACACGTCTGAACTCCAGTCACTCCGCGAAATCTCGTATGCCGTCTTCTGCTTGAAAAAAAAAAAAAACACCACCCTACACCCTCCCCCAAAGTCCCCCCCTTACATATCATACCACCTCCCATCCAGCTTCCTTGTTCATCGACGCTCAACCCCTCCCCAACCAGCAACCATCCTCCTAGTCCCATCTTACCACTGTCCCTTT
+
DDDDDFFFFFFFGGGGGGGGGGHGFHHHGGGGGGFHGHHHHGGGGHHGHHHHGHHHGHHHHHHHHHHHHHHHGGGGGGHGHHHGGHHHHGGGHGHHHHHHHHHHHGGGGGG//<-.<0...<../.0//<......:.;/0000..---:0000;000000/00:..../0/;00/0000000000;000/9--..;0/.9.....:/......//...00.00//00000000/0000/0000000000;
@M05620:45:000000000-G6HP7:1:1101:8213:15587 1:N:0:118
AGATTACTGCAACAGTTCCCCCTGGACCTGGAAAAGTTTCTTGCCTGGCTTACAGAAGCTGAAACAACTGCCAATGTCCTACAGGATGCTACCCGTAAGGAAAGGCTCCTAGAAGACTCCAAGGGAGTAAAAGAGCTGATGAAACAATGGCAAGTAAGTCAGGCATTTCCGCTTTAGCACTCTTGTGGATCCAATTGAACAATTCTCAGCATTTGTACTTGTAACTGACAAGCCAGGGACAAAACAAAGAT
+
BBABCFFFFFFFGGGGGGGGGGGGHHHHHHHHFHHHHHHHHHHHHHHHHHHHHHHHHHHHHHHHHHHHHHHHHHHGHHHHHHHHGGHHHHHHHHGGGGHHHHHHHHHHGHHHHHHGHHHFGFHGGGGGHHHHHGHHHHGHHHHHHHHHHHHHHGHHHHHHHHHHHHHHHHGGGGGHFHHHHHHHHHHGGHHHGHHHHGGHHHHHHHHGHHHHHGHHHFHHHFHHHHHFHHHHHGGGGGGGGGGGGGGGGGF
@M05620:45:000000000-G6HP7:1:1101:20665:15641 1:N:0:118
ATCTCTATCTCCTAAAAACCTGTTTAGATTTGGAGATAGACCTTCAGGTTTTTCATCATTTTCTGCATGAATTATACATTGACCACGTTCCAGCGTGGTCAGTTTGCAGCATTCTGTTATTTTGTTTGACAGAGTGTCTTGTTGAGAACATATGTAGGACATGATTTTTTCCTGCAACAGGGAAAATAAAGTATAAGTTTTAAAGATTTATTCTTTAATAAAGGATCTCAAAGCCAGCTTTAGAAAAAGGA
+
ABBBBFFFFFFFGGGGGGGGGGHHHHHHHHHHHHHHHHHHHHHHHHHHHHHGGHHHHHHHHHHHHHHHHGHHHHHHHHHHHHHHHHGHHHHHHHGGGGHHHHHHHHHHHHHHHHHHHHHHHHHHHHHHHHHHHHGHHHHHHHHHHHGHHHHHHHHHHHHHHHHHHHHHHGHHHHHHHHGHHGGHHHHHFHHGHHHHHGHHHHHHHHHHHHHHHHHHHHHHHGHHHHHHHHHHHHHHHGGHHHHGFHGHGGH
@M05620:45:000000000-G6HP7:1:1101:20654:15656 1:N:0:118
ATCTCTATCTCCTAAAAACCTGTTTAGATTTGGAGATAGACCTTCAGGTTTTTCATCATTTTCTGCATGAATTATACATTGACCACGTTCCAGCGTGGTCAGTTTGCAGCATTCTGTCATTTTGTTTGACAGAGTGTCTTGTTGAGAACATATGTAGGACATGATTTTTTCCTGCAACAGGGAAAATAAAGTATAAGTTTTAAAGATTTATTCTTTAATAAAGGATCTCAAAGCCAGCTTTAGAAAAAGGA
+
BCCCCFFFFFFFGGGGGGGGGGHHHHHHHHHHHHHHHHHHHHHHHHHHHHHGGHHHHHHIHIIIIHHHHGHHHHHHHHHHHHHHHHGHHHHHHHGGGGHHHHHHHHHHHHHHHHHHH4FHHHHHHHHHGHHHHHGHHHHHHHHHHHHFHHHHHHHHHHHHHHHHHHHHHGHHHHHHHHHHHGGGHHHHHHHGHHHGHFHHHHHHHHHHHHHHHHHHHHHHHHHHHHHHHGHHHHHHHGGHHHHHGGHGGGG
@M05620:45:000000000-G6HP7:1:1101:20677:15659 1:N:0:118
ATCTCTATCTCCTAAAAACCTGTTTAGATTTGGAGATAGACCTTCAGGTTTTTCATCATTTTCTGCATGAATTATACATTGACCACGTTCCAGCGTGGTCAGTTTGCAGCATTCTGTTATTTTGTTTGACAGAGTGTCTTGTTGAGAACATATGTAGGACATGATTTTTTCCTGCAACAGGGAAAATAAAGTATAAGTTTTAAAGATTTATTCTTTAATAAAGGATCTCAAAGCCAGCTTTAGAAAAAGGA
+
DEDEDFFFFFFFGGGGGGGGGGHHHHHHHHHHHHHHHHHHHHHHHHHHHHHGGHHHHIHHIHHIIHHHHHHHHHHHHHHHHHHHHHGHHHHHHHGGGGHHHHHHHHHHHHHHHHHHHHHHHHHHHHHHHHHHHHHHHHHHHHHHHHHHHHHHHHHHHHHHHHHHHHHHHGHHHHHHHHHHHGGHHHHHHHHHHHHHHHHHHHHHHHHHHHHHHHHHHHHHHHHHHHHHHHHHHHHHHGHHHHHHHHHHGGH
@M05620:45:000000000-G6HP7:1:1101:20666:15675 1:N:0:118
ATCTCTATCTCCTAAAAACCTGTTTAGATTTGGAGATAGACCTTCAGGTTTTTCATCATTTTCTGCATGAATTATACATTGACCACGTTCCAGCGTGGTCAGTTTGCAGCATTCTGTTATTTTGTTTGACAGAGTGTCTTGTTGAGAACATATGTAGGACATGATTTTTTCCTGCAACAGGGAAAATAAAGTATAAGTTTTAAAGATTTATTCTTTAATAAAGGATCTCAAAGCCAGCTTTAGAAAAAGGA
+
BBBBBFFFFFFFGGGGGFGGGGHHHHHHHHHHHCHHHHHFHHHHHHHHHHHGGHHHHHHHHHHHHHHHHHHHHHHHHGHHHHHHHHGHHHHHHHGGGGHHHHHHHHHHHHHHHHHHHHHHHHHHHHHHHHHHGHGHHHHHHHHHHHGHHHHHHHHHHFHHHHHHHHHHHGHHHHHHHHHHHGGHHHHFHHHHHHHHG>GHHHHHHHHHHHHHHHHHHHHHFHHHHHGHHFGFHHHHHGFHHHHEFHHHGGC
@M05620:45:000000000-G6HP7:1:1101:16468:15687 1:N:0:118
TACCTGTACTGGGGAAGCAATCGCCATTCCTACCCTAAAGATCGGAAGAGAACACGTCTGAACTCCAGTCACTCCGCGAAATCTCGTATGCCGTCTTCTGCTTGAAAAAAAAAAAAACAAACATCTACCCTCTACCTCCCGACCCCCCCCATCCCCCCTCACACCTCTCCCCCCTCTTCCACTCACCCTTCTCCCTCTCTCCGCCCTACCTTTCTCCCTACCTCTTCATCCCCTCTTTCTACATTCCCACC
+
CCCCCFFFFFFFGGFGGGGGGGGGGGGHHHHHHHHHHHHHHHHHGGGGHHHHHHHGHHHGGHHHHHHHHHHHHHHGGGGGGHFHHHFGHHHHGFGHGHHHHHHHHHHHHGGGGG</<?//0.011111<<1<010000....---:-:-9-//9..:9-...00:/:0///..--./0000;09/0.:.//0:B/////00;...:-/..0000000//0.990000000::././000000000:900..
@M05620:45:000000000-G6HP7:1:1101:17038:15715 1:N:0:118
TACCTGTACTGGGGAAGAGCACACGTCTGAACTCCAGTCACTCCGCGAAATCTCGTATGCCGTCTTCTGCTTGAAAAAAAAACAACCATTTTTCTTTTTATCTCCCTCCGCTCCCCCCCTTTCCGCTGTTTTGCTTTCTTTGTGTCATCCACCCCACACCTGCCCAACCCCTTTTTTCACTCATTCCTTCTGCTTCCTTCCTTCTTTTTTCTCCTCCTTTCTTCTTCTCCCCTCCTCTCTACTCCCCTCCC
+
BBBBBFFFFFFFGGGGGGFGGGHHEBFHFHHHGHHGHGHHHHHHGGGGEGE5FFFFGFHHHGFGFFHFHHHHGHGHHGCCGE//?///334BB?4444B??44BGHHG<///BC//C//>>>F1..<->>1<.<DGH0DGH0=/<00=DG0:..-....AC/.AA0...;.:9;00;/0;B0/0000;/9B///9BFF/9/9/99BF/:B9;BF/999/9;/BF9/;//;/::99;F////9///;9F.AE
@M05620:45:000000000-G6HP7:1:1101:5820:15771 1:N:0:118
ATCTCTATCTCCTAAAAACCTGTTTAGATTTGGAGATAGACCTTCAGGTTTTTCATCATTTTCTGCATGAATTATACATTGACCACGTTCCAGCGTGGTCAGTTTGCAGCATTCTGTTATTTTGTTTGACAGAGTGTCTTGTTGAGAACATATGTAGGACATGATTTTTTCCTGCAACAGGGAAAATAAAGTATAAGTTTTAAAGATTTATTCTTTAATAAAGGATCTCAAAGCCAGCTTTAGAAAAAGGA
+
DCDDDFFFFFFFGGGGGGGGGGHHHHHHHHHHHHHHHHHHHHHHHHHHHHHGGHHHHHHIHHIHIHHHHHHHHHHHHHHHHHHHHHGHHHHHHHGGGGHHHHHHHHHHHHHHHHHHHHHHHHHHHHHHHHHHHHGHGHHHHHHHHHHHHHHHHHHHHHHHHHHHHHHHHGHHHHHHHHHHHGGHHHHHHHHHHHHHHHHHHHHHHHHHHHHHHHHHHHHHHHHHHHHHHHHHHHHHHGHHHHHHHHHGGGH
@M05620:45:000000000-G6HP7:1:1101:5058:15786 1:N:0:118
ATCTCTATCTCCTAAAAACCTGTTTAGATTTGGAGATAGACCTTCAGGTTTTTCATCATTTTCTGCATGAATTATACATTGACCACGTTCCAGCGTGGTCAGTTTGCAGCATTCTGTTATTTTGTTTGACAGAGTGTCTTGTTGAGAACATATGTAGGACATGATTTTTTCCTGCAACAGGGAAAATAAAGTATAAGTTTTAAAGATTTATTCTTTAATAAAGGATCTCAAAGCCAGCTTTAGAAAAAGGA
+
CCCCCFFFFFFFGGGGGGGGGGHHHHHHHHHHHHHHHHHHHHHHHHHHHHHGGHHHHGHHHIHHHHHHHGHHHHHHHHHHHHHHHHGHHHHHHHGGGGHHHHHHHHHHHHHHHHHHHHHHHHHHHHHHHHHHHHHHHHHHHHHHHHHHHHHHHHHHHHHHHHHHHHHHHGHHHHHHHHGHHGGHHHHHHHHHHHHGHFGHHHGHHHHHHHHHHHHHHHHHHHHHHHHHHGHFFHHHHGHHHHHHHHHHGGG
@M05620:45:000000000-G6HP7:1:1101:2687:15788 1:N:0:118
TACCTGTACTGGGGAAGAGCACACGTCTGAACTCCAGTCACTCCGCGAAATCTCGTATGCCGTCTTCTGCTTGAAAAAAAAAAAAAATAGAGGGAATATGAAGTGAAATGGTGTATAAAGAAAATGTAGGATGTTAGTAATTGATGTGGAGGATAGAGTGATATGGAGGGGGTGGTGGGGATATGGTAGCATGGGGTGTTTGTATTTACATGAGGATTGTTATAATGTGTTGAAATTGTGAGCTAATATTT
+
CCCCCFFFFFFFGGGGGGCGGGHHGHHHGHHHHHHHHHHHHHHHGGG0EEHEHHGFEHHHHGGGHGHHHHHHHHHHHHGGGEC<>//0222B2//02222222?2222?1111?1?111110?01111111111<1111111<0000<00.<./0000;00000000:.------...--../;0000:0000:99.--.9/;0000000000;/0/0/00000000000/.000009900:00000000;
@M05620:45:000000000-G6HP7:1:1101:5048:15804 1:N:0:118
ATCTCTATCTCCTAAAAACCTGTTTAGATTTGGAGATAGACCTTCAGGTTTTTCATCATTTTCTGCATGAATTATACATTGACCACGTTCCAGCGTGGTCAGTTTGCAGCATTCTGTTATTTTGTTTGACAGAGTGTCTTGTTGAGAACATATGTAGGACATGATTTTTTCCTGCAACAGGGAAAATAAAGTATAAGTTTTAAAGATTTATTCTTTAATAAAGGATCTCAAAGCCAGCTTTAGAAAAAGGA
+
DDDDDFFFFFFFGGGGGGGGGGHHHHHHHHHHHGHHHHHHHHHHHHHHHHHGGHHHHHHHHIIHIHHHHHHHHHHHHHHHHHHHHHGHHHHHHHGGGGHHHHHHHHHHHHHHHHHHHHHHHHHHHHHHHHHHHHHHHHHHHHHHHHHHHHHHHHHHHHHHHHHHHHHHHGHHHHHHHHHHHGGHHHHHHHHHHHHHHHHHHHGHHHHHHHHHHHHHHHHHHHHHHHHHHHHHHHHHHGHHHHHHHHHHGGH
@M05620:45:000000000-G6HP7:1:1101:6672:15815 1:N:0:118
CATCCTGACCCTGAAGTACCCGGCTTGATTTCTGACATTAGATCGGAAGAGCACACGTCTGAACTCCAGTCACTCCGCGAAATCTCGTATGCCGTCTTCTGCTTGAAAAAAAAAAAAACAAAAAAAATAATCTAACAAAAAACCCTCTCCTTGCCTGTTCACTTCTCATCAATCCCCTCATTACTTCCTCTCCCTCACAGATCCCGCTCCCTCAGGTTAGCCCCCCACTCCTTCTCCTTCCCACTCCCATC
+
CCBCCFFFFFFFGGGGGGGGGGGGGGGHHHHHHHHHGHHHHGHHHGGGGHHHHHHHGHHHGHHHHHHHHHHHHHHC?>>EG@1@44B113?F3E>>F?4B44G3FGHHHHGGGFD<>//.<00.---.0111111:00..<-...:.///111001001111110101111011<0./..11111110111/////..010100/.<--..//.0/101.10/.<--<.//011<0:111//0<.//./1/
@M05620:45:000000000-G6HP7:1:1101:19087:15896 1:N:0:118
AGATTACTGCAACAGTTCCCCCTGGACCTGGAAAAGTTTCTTGCCTGGCTTACAGAAGCTGAAACAACTGCCAATGTCCTACAGGATGCTACCCGTAAGGAAAGGCTCCTAGAAGACTCCAAGGGAGTAAAAGAGCTGATGAAACAATGGCAAGTAAGTCAGGCATTTCCGCTTTAGCACTCTTGTGGATCCAATTGAACAATTCTCAGCATTTGTACTTGTAACTGACAAGCCAGGGACAAAACAAAGAT
+
BBABBFFFFFFFGGGGGGGGGGGGHHHHHHHHHHHHHHHHHHHHHHHHHHHHHHHHHHHHHHHHHHHHHHHHHHHGHHHHHHHHHGHHHHHHHHGGEFHHHHHHHHHHGHHHHHHHHHHHHHHGGHGFHHHHHGHHHHGHHHHHHHHHHHHHHGHHHHHHHHHHHHHHHHGGGGGHHHHHHHHHHGHGHHHHHHHHHHHGGGHHHHHHHHHHHHHHHHHHHHHHHHHHHHHHHGGGGGGGGGGGGGGGGGC
@M05620:45:000000000-G6HP7:1:1101:19106:15899 1:N:0:118
AGATTACTGCAACAGTTCCCCCTGGACCTGGAAAAGTTTCTTGCCTGGCTTACAGAAGCTGAAACAACTGCCAATGTCCTACAGGATGCTACCCGTAAGGAAAGGCTCCTAGAAGACTCCAAGGGAGTAAAAGAGCTGATGAAACAATGGCAAGTAAGTCAGGCATTTCCGCTTTAGCACTCTTGTGGATCCAATTGAACAATTCTCAGCATTTGTACTTGTAACTGACAAGCCAGGGACAAAACAAAGAT
+
CCBCCFFFFFFFGGGGGGGGGGGGHHHHHHHHHHHHHHHHHHHHHHHHHHHHHHHHHHHHHHHHHHHHHHHHHHHHHHHHHHHHHHHHHHHHHHGFEFHHHHHHHHHHGHHHHHHHHHHHHHHGGHGGHHHHHGHHHHGHHHHHHHHHHHHHHGHHHHHHHHHHHHHHHHGGGGGHGHHHHHHHHHHGHHHHHHHHHHHHFHHHHHHHHHHHHHHHHHHHHHHHHHHGHHHHHGGGGGGGGGGGGGGGGGF
@M05620:45:000000000-G6HP7:1:1101:3725:15951 1:N:0:118
CATCCTGACCCTGAAGTACCCGGCTTGATTTCTGACATTAGATCGGAAGAGCACACGTCTGAACTCCAGTCACTCCGCGAAATCTCGTATGCCGTCTTCTGCTTGAAAAAAAAAAAAGAAAAGAAAAAAATTTAACGAAAACCCTGATCGACTATCTTAAACTCATGAAGAAAAAATTCATGCATACAACTTACTTGGTGATGAGAAAATTGGAGTACAAAAAAGGGATAGACTGAATCCGGGCTCACAGC
+
CCCCCFFFFFFFGGGGGGGGGGGGGGGHHHHHHHHHGHHGHHHHHGGGGHHHHHHHGHHHGHGHHHHHHHHHHHHHGGGGGGGFGHHFEGFHHEEGHGHHHHHHHHHHFHFCFDD/>//<000.0>00--./0000.<.<:/...//00..-.-90000000000000009///.-9/0;000900/////:///://9./////////://///://///:.:....////////////.--:-.:///.
@M05620:45:000000000-G6HP7:1:1101:12289:15972 1:N:0:118
CATCCTGACCCTGAAGTACCCCGGCTTGATTTCTGACATTTAGATCGGAAGAGCACACGTCTGAACTCCAGTCACTCCGCGAAATCTCGTATGCCGTCTTCTGCTTGAAAAAAAAAATATTTTGTTTGACAGAGTGTCTTGTTGAGAACATCTGTAGGACATGATTTTTTCCTGCAACAGGGAAAATAAAGTATAAGTTTTAAAGATTTATTCTTTACTAAAGGATCTCAAAGCCAGCTTTAGCAAAAGGA
+
A?>>AFF1C>F1CGFGGGGGFFEECEE?0GHHGBGH1GGFEEHC2BFGA/EC0GHFBGCHEG/ADGFACGFG1G@2FGC/>F>E/GGDG/?0FGBEGCH/EB11F11F<<FA@////01<11FGH0FGBG1<00F1FGFFGG1<1<.1GBG0<=G00<0</<CG0GGH0-CGH0C/0=:/C...9/;900;000CBFFBBF00BBC9BFBBFGGFG00;;0;999FFBFB///:F-9AFBB99////-/--
@M05620:45:000000000-G6HP7:1:1101:16342:15977 1:N:0:118
ATCTCTATCTCCTAAAAACCTGTTTAGATTTGGAGATAGACCTTCAGGTTTTTCATCATTTTCTGCATGAATTATACATTGACCACGTTCCAGCGTGGTCAGTTTGCAGCATTCTGTTATTTTGTTTGACAGAGTGTCTTGTTGAGAACATATGTAGGACATGATTTTTTCCTGCAACAGGGAAAATAAAGTATAAGTTTTAAAGATTTATTCTTTAATAAAGGATCTCAAAGCCAGCTTTAGAAAAAGGA
+
CCCDDFFFFFFFGGGGGGGGGGHHHHHHHHHHHHHHHHHHHHHHHHHHHHHGGHHHHIIHHHHIIHHHHHHHHHHHHHHHHHHHHHGHHHHHHHGGGGHHHHHHHHHHHHHHHHHHHHHHHHHHHHHHHHHHHHHHHHHHHHHHHHHHHHHHHHHHHHHHHHHHHHHHHGHHHHHHHHHHHGGHHHHHHHHHHHHHHHHHHHHHHHHHHHHHHHHHHHHHHHHHHHHHHHHHHHHHHGHHHHGHHHHHGGH
@M05620:45:000000000-G6HP7:1:1101:28815:16005 1:N:0:118
ATCTCTATCTCCTAAAAACCTGTTTAGATTTGGAGATAGACCTTCAGGTTTTTCATCATTTTCTGCATGAATTATACATTGACCACGTTCCAGCGTGGTCAGTTTGCAGCATTCTGTTATTTTGTTTGACAGAGTGTCTTGTTGAGAACATATGTAGGACATGATTTTTTCCTGCAACAGGGAAAATAAAGTATAAGTTTTAAAGATTTATTCTTTAATAAAGGATCTCAAAGCCAGCTTTAGAAAAAGGA
+
CCCCCFFFFFFFGGGGGGGGGGHHHHHHHHHHHFHHHHHGHHHHHHHHHHHGGHHHHHHHHHHHHHHHHHHHHHHHHHHHHHHHHHGHHHHHHHGGGGHHHHHHHHHHHHHHHHHHHHHHHHHHHHHHHHHHHHHHHHHHHHHHHHHHHHHHHHHHHHHHHHHGHHHHHGHHHHHHFHHHHGGHHHHHHHHHHHHFHGHHHHHHHHHHHHHHHHHHHHHHHGHHHHHHHHHGHHHHHGHHHHEGHHHHGGH
@M05620:45:000000000-G6HP7:1:1101:8413:16086 1:N:0:118
ATCTCTATCTCCTAAAAACCTGTTTAGATTTGGAGATAGACCTTCAGGTTTTTCATCATTTTCTGCATGAATTATACATTGACCACGTTCCAGCGTGGTCAGTTTGCAGCATTCTGTTATTTTGTTTGACAGAGTGTCTTGTTGAGAACATATGTAGGACATGATTTTTTCCTGCAACAGGGAAAATAAAGTATAAGTTTTAAAGATTTATTCTTTAATAAAGGATCTCAAAGCCAGCTTTAGAAAAAGGA
+
CCCCCFFFFFFFGGGGGGGGGGHHHHHHHHHHHHHHHHHHHHHHHHHHHHHGGHHHHHHHHIHHHHHHHHHHHHHHHHHHHHHHHHGHHHHHHHGFGGHHHHHHHHHHHHHHHHHHHHHHHHHHHHHHHHHHHHHHHHHHHHHHHHGHHHHHHHHHHHHHHHHHHHHHHGHHHHHHHHHHHGGHHHHHHHHHHHHHHGHHHHHHHGHHHHHHHHHHHHHHHHHHHHHHHHGHHHHHHGHHHHHHHHHHGGH
@M05620:45:000000000-G6HP7:1:1101:24473:16128 1:N:0:118
AGATTACTGCAACAGTTCCCCCTGGACCTGGAAAAGTTTCTTGCCTGGCTTACAGAAGCTGAAACAACTGCCAATGTCCTACAGGATGCTACCCGTAAGGAAAGGCTCCTAGAAGACTCCAAGGGAGTAAAAGAGCTGATGAAACAATGGCAAGTAAGTCAGGCATTTCCGCTTTAGCACTCTTGTGGATCCAATTGAACAATTCTCAGCATTTGTACTTGTAACTGACAAGCCAGGGACAAAACAAAGAT
+
CABCCFFFDFFFGGFFGGGGGGGGHHHHHHHHHHHHFHHHHHHHHHHHHHHHHHHHHHHHHHHHHHGHHHHHHHHHHHHHHHGHGHHHHHHHHHGEEGHHHGGGHHHHGHGHHHHHHHHHHHHGGGGEFGHHHGHHHHGHHHHGHHHHHHHGHGHHGHHHHHHHHHHHHHGGGGGHHHHHHHHHHHHGHHHHGHHHHGHHHHHHHHHHHHGHHHHHHFGHHFHGHHHHHGHHFGFFGGGGGGGFGGGGGGC
@M05620:45:000000000-G6HP7:1:1101:23375:16155 1:N:0:118
CATCCTGACCCTGAAGTACCCGGCTTGATTTCTGACATTAGATCGGAAGAGCACACGTCTGAACTCCAGTCACTCCGCGAAATCTCGTATGCCGTCTTCTGCTTGAAAAAAAAAAAAATAAAAAAAAAAAAAAAGATAACAACTAGAAAATGAAAAAAAAAAAAAAAGACATATAATTGACTAAGAAAAAATCTAAGGAGACACTGAGAAAAACAGCAACGTATAAGAGTTAGTATGTAAAGACAAAACTA
+
CCCCCFFFFFFFGGGGGGGGGGGGGGGHHHHHHHHHHHHHHHHHHGGGGHHHHHHHGHHHGHHHHHHHHHHHHHHHGGGGGGHHHHHGFHHHHGGGHGHHHHHHHHHGGHGGGGG>>>01=11<-<---:--?-..0;0000.00000;/000000.-9-->D-:--.9/900:0000000;00000//.-.90900/0...//000000:/..././/.-.:000090090:0000090:90////..9:
@M05620:45:000000000-G6HP7:1:1101:7309:16157 1:N:0:118
TACCTGTACTGGGGAAGCAATCGCCATTCCTACCCTAAAGATCGGAAGAGCACACGTCTGAACTCCAGTCACTCCGCGAAATCTCGTATGCCGTCTTCTGCTTGAAAAAAAAAAAAAAAAAAAAGAAGAAAAAAGAAAACAAGTTAAAGGAAAACTAAGAAGAGGAAAAGGAATAAAATAGAGAGAAAGAGAGAAGGAACAACAGAAATGAGACAAATGCGGAGAGGAAAAGTAAGGATAGAAAGAAGGAG
+
DDDDDFFFFFFFGGGGGGGFGGGGGGGHHHHHCGHHFHHHGHHHGGGGHHHHHGFGGHHGGGHHHHHHHHHHHHHEEEEFCBBGHHFEHHHHGEGHGHHHHHHFEGHHAECFD@><<---<-:-.../0///.-...///../00000009////000000/09..////://:0000000000..000///..0/.;/.//..//00000000///000.----...////0000000000000/./...
@M05620:45:000000000-G6HP7:1:1101:4267:16193 1:N:0:118
ATCTCTATCTCCTAAAAACCTGTTTAGATTTGGAGATAGACCTTCAGGTTTTTCATCATTTTCTGCATGAATTATACATTGACCACGTTCCAGCGTGGTCAGTTTGCAGCATTCTGTTATTTTGTTTGACAGAGTGTCTTGTTGAGAACATATGTAGGACATGATTTTTTCCTGCAACAGGGAAAATAAAGTATAAGTTTTAAAGATTTATTCTTTAATAAAGGATCTCAAAGCCAGCTTTAGAAAAAGGA
+
CCCCCFFFFFFFGGGGGGGGGGHHHHHHHHHHHGHHHHHHHHHHHHHHHHHGGHHHHHIIIHHHIHHHHHHHHHHHHHHHHHHHHHGHHHHHHHGGGGHHHHHHHHHHHHHHHHHHHHHHHHHHHHHHGHHHHHHHHHHHHHHHHHHHHHHHHHHHHHHHHHHHHHHHHGHHHHHHHHHHHGGHHHHGHHHHHHHHHGHHHHGHHGHHHHHHHHHHHHHGHFHHHHHHHGHHHHHHHGHHHHHFHHGGGGH
@M05620:45:000000000-G6HP7:1:1101:22961:16248 1:N:0:118
ATCTCTATCTCCTAAAAACCTGTTTAGATTTGGAGATAGACCTTCAGGTTTTTCATCATTTTCTGCATGAATTATACATTGACCACGTTCCAGCGTGGTCAGTTTGCAGCATTCTGTTATTTTGTTTGACAGAGTGTCTTGTTGAGAACATATGTAGGACATGATTTTTTCCTGCAACAGGGAAAATAAAGTATAAGTTTTAAAGATTTATTCTTTAATAAAGGATCTCAAAGCCAGCTTTAGAAAAAGGA
+
AAAAAFFFFFFFGGGGGFGFGGHFBFFF56AAA4F4AGHHHFHHGHHFGHHGGHHHHFHFAGFFFHGFGHFHBGHFHFHHG5FHGFEHHHHGHGGEGGHHHHHHDGGHHHGBGHBFGDGHHHFH?GHHBFGGHHHHHHHHHHHHFHHGHHFFHFDFHHFGHHFGHHHHHGHHHHHHHHHHFFGEEGHHFFGFGHHHHGHHGHFDG1GHHHHHHHHHHHHHD<DFFFGGHHHHGH.CGFHFCGB0CHHGFGG
@M05620:45:000000000-G6HP7:1:1101:4315:16331 1:N:0:118
ATCTCTATCTCCTAAAAACCTGTTTAGATTTGGAGATAGACCTTCAGGTTTTTCATCATTTTCTGCATGAATTATACATTGACCACGTTCCAGCGTGGTCAGTTTGCAGCATTCTGTTATTTTGTTTGACAGAGTGTCTTGTTGAGAACATATGTAGGACATGATTTTTTCCTGCAACAGGGAAAATAAAGTATAAGTTTTAAAGATTTATTCTTTAATAAAGGATCTCAAAGCCAGCTTTAGAAAAAGGA
+
CCCCCFFFFFFFGGGGGGGGGGHHHHHHHHHHHHHHHHHHHHHHHHHHHHHGGHHHHHHHIHHHHHHHHHHHHHHHHHHHHHHHHHGHHHHHHHGGGGHHHHHHHHHHHHHHHHHHHHHHHHHHHHHHHHGHHHHHHHHHHHHHHHGHHHHHHHHHHHHHHHHHHHHHHGHHHHHHHHHHHGGGHHHHGGHHHHHHHGHHHHHHHHHHHHHHHHHHHGHHHHHHHHGHHGHHHHHHHGHHHHHHHHHHGGG
@M05620:45:000000000-G6HP7:1:1101:22980:16365 1:N:0:118
CATCCTGACCCTGAAGTACCCCGGCTTGATTTCTGACATTAGATCGGAAGAGCACACGTCTGAACTCCAGTCACTCCGCGAAATCTCGTATGCCGTCTTCTGCTTGAAAAAAAAAAAAAAAAAAAAATGAAAATAATAACGAAGCATTCATGAGAAACAATAGAAAAAGATAGAAGTAAATATGAAGAGAAAATGATCAGTAGAGTGAGTAAGGTTAAGTGTTGTAGCGCATGTGAGGTGGTAGTCTGGAG
+
DDDDDFFFFFFFGGGGGGGGGGGGGGGGHHHHHHHHHGHHHHHHHHGGGGHHHHHHHGHHHGHHHHHHHHHHHHHHHGGGGGGHHHHHGGHHHHGGGHGHHHHHHHHGHHHGGGGG>><<---<---.00000000;000....9000000000000//.0000:0/..900:000000000;00000./00/000000000000000000000;00000:00;;0:0-9-..0000./...:00:00/;.
@M05620:45:000000000-G6HP7:1:1101:25816:16374 1:N:0:118
AGATTACTGCAACAGTTCCCCCTGGACCTGGAAAAGTTTCTTGCCTGGCTTACAGAAGCTGAAACAACTGCCAATGTCCTACAGGATGCTACCCGTAAGGAAAGGCTCCTAGAAGACTCCAAGGGAGTAAAAGAGCTGATGAAACAATGGCAAGTAAGTCAGGCATTTCCGCTTTAGCACTCTTGTGGATCCAATTGAACAATTCTCAGCATTTGTACTTGTAACTGACAAGCCAGGGACAAAACAAAGAT
+
CCBCCFFFFFFFGGGFGGGGGGGGHHHHHHHHHHHHFHHHHHHHHHHHHHHHHHHHHHHHHHHHHHHHHHHHHHHHHHHHHHHHGHHHHHHHHHGGGGHHHHGHHHHHGHHHHHHHHHHHHHHGGGGEHHHHHGHHHHGHHHGHHHHHHHHHHGHHHHHHHHHHHHHHHHGGGGGHGHHHHHHHHFGGHGHHHGHHHHGGHHGHHHHFHHHHHGGGHFHHHGHGHHHHFHHHGGGGGGGGGGGGGGGGGGF
@M05620:45:000000000-G6HP7:1:1101:17716:16392 1:N:0:118
ATCTCTATCTCCTAAAAACCTGTTTAGATTTGGAGATAGACCTTCAGGTTTTTCATCATTTTCTGCATGAATTATACATTGACCACGTTCCAGCGTGGTCAGTTTGCAGCATTCTGTTATTTTGTTTGACAGAGTGTCTTGTTGAGAACATATGTAGGACATGATTTTTTCCTGCAACAGGGAAAATAAAGTATAAGTTTTAAAGATTTATTCTTTGATAAAGGATCTCAAAGCCAGCTTTAGAAAAAGGA
+
BBBBBFFFFFFFGGGGGGGGGGHHHHHHHHHHHGHHHHHHHHHHHHHHHHHGGHHHHHHHHHHHHHHHHHHHHHHHHHHHHHHHGHGHHHHHHHGGGGHHHHHHFHHHHHFHHHHHHHHHHHHHHHHHHHHHHHHHHGHHHGHHGHGGHHHGHGHHHHHHHHHHHHHHHGHHHHHHHHFHHGGGHHHGHHGFGHHHHGHHGHFBGFHHHHHHHFHHHGHHHFHHGHHHGHHFHHCFGFHHHGGFHHEHGG:
@M05620:45:000000000-G6HP7:1:1101:17725:16415 1:N:0:118
ATCTCTATCTCCTAAAAACCTGTTTAGATTTGGAGATAGACCTTCAGGTTTTTCATCATTTTCTGCATGAATTATACATTGACCACGTTCCAGCGTGGTCAGTTTGCAGCATTCTGTTATTTTGTTTGACAGAGTGTCTTGTTGAGAACATATGTAGGACATGATTTTTTCCTGCAACAGGGAAAATAAAGTATAAGTTTTAAAGATTTATTCTTTAATAAAGGATCTCAAAGCCAGCTTTAGAAAAAGGA
+
CCCDDFFFFFFFGGGGGGGGGGHHHHHHHHHHHHHHHHHHHHHHHHHHHHHGGHHHHIHHHIHIIHHHHHHHHHHHHHHHHHHHHHGHHHHHHHGGGGHHHHHHHHHHHHHHHHHHHHHHHHHHHHHHHHHHHHHHHHHHHHHHHHHHHHHHHHHHHHHHHHHHHHHHHGHHHHHHHHHHHGGHHHHHHHHHHHHHHHHHHHHHHHHHHHHHHHHHHHHHHHHHHHHHHHHHHHHHHGHHHHHFHHHHGGH
@M05620:45:000000000-G6HP7:1:1101:27097:16430 1:N:0:118
ATCTCTATCTCCTAAAAACCTGTTTAGATTTGGAGATAGACCTTCAGGTTTTTCATCATTTTCTGCATGAATTATACATTGACCACGTTCCAGCGTGGTCAGTTTGCAGCATTCTGTTATTTTGTTTGACAGAGTGTCTTGTTGAGAACATATGTAGGACATGATTTTTTCCTGCAACAGGGAAAATAAAGTATAAGTTTTAAAGATTTATTCTTTAATAAAGGATCTCAAAGCCAGCTTTAGAAAAAGGA
+
DCCDDFFFFFFFGGGGGGGGGGHHHHHHHHHHHHHHHHHHHHHHHHHHHHHGGHHHHIIHHIHIIHHHHHHHHHHGHHHHHHHHHHGHHHHHHHGGGGHHHHHHHHHHHHHHHHHHHHHHHHHHHHHHHHHHHHHHHHHHHHHHHHHHHHHHHHHHHHHHHHHHHHHHHGHHHHHHHHHHHGGHHHHHGHHHGHHHHGHHHHHHHHHHHHHHHHHHHHHHHHHHHHHGHGHHHHHHHGGHHHHHHGHHGGG
@M05620:45:000000000-G6HP7:1:1101:9746:16446 1:N:0:118
CATCCTGACCCTGAAGTACCCGGCTTGATTTCTGACATTAGATCGGAAGAGCACACGTCTGAACTCCAGTCACTCCGCGAAATCTCGTATGCCGTCTTCTGCTTGAAAAAAAAAAAAACCAACTACCTCACCCCATGCTCACCTCTCCCCACATCCTCCCCCCCCACCACACACCCCCCCCTCCCCCCCCTCCCCCACTCACCCTCACACACGCACCCCCTCATCCCCCCCCTCCCCCCCCCTCCCCCCAC
+
CCCCCFFFFFFFGGGGGGGGGGGGGGGHHHHHGHHHGHHHHHHHHGGGGHHHHHHHGHHHGHHHHHHHHHHHHHHHGGGG/EGHFHHGFHHHHGGGHGHHHHHHHGHHFHEGGDG/<//.>>.0110111<0.-.//00000<0.0///./::00/00:...--;-9....9..:;-;----...9.-:--..9..-9.//0.:....00..-:---.:--..0:0...----.:9..-----;:...--9
@M05620:45:000000000-G6HP7:1:1101:23031:16446 1:N:0:118
AGATTACTGCAACAGTTCCCCCTGGACCTGGAAAAGTTTCTTGCCTGGCTTACAGAAGCTGAAACAACTGCCAATGTCCTACAGGATGCTACCCGTAAGGAAAGGCTCCTAGAAGACTCCAAGGGAGTAAAAGAGCTGATGAAACAATGGCAAGTAAGTCAGGCATTTCCGCTTTAGCACTCTTGTGGATCCAATTGAACAATTCTCAGCATTTGTACTTGTAACTGACAAGCCAGGGACAAAACAAAGAT
+
BAAABFFF@B@BBGBBBBGGGGGGGGGHHHHHFHHHFGHHHHHHHHHHHHHABFGHHHHHHHHGHHHHHHHHHHHHHHHHHHHHGGHHHHHHHHGFEEHGHGGFHHHHGHHHHHHHHHHHHGHGGGGEHHGHHGHHHHGHHFGHHHHHHGHHHGHHHHHHHHFGHHGHHHGGGGGHHHHHHHHHHHHGHGHHHCHHGFHFHHHHHHHFHHGHHCFCGGGFHGHHHHHHGHHHGEGGGGGGGGFAFGGGGGB
@M05620:45:000000000-G6HP7:1:1101:27092:16448 1:N:0:118
ATCTCTATCTCCTAAAAACCTGTTTAGATTTGGAGATAGACCTTCAGGTTTTTCATCATTTTCTGCATGAATTATACATTGACCACGTTCCAGCGTGGTCAGTTTGCAGCATTCTGTTATTTTGTTTGACAGAGTGTCTTGTTGAGAACATATGTAGGACATGATTTTTTCCTGCAACAGGGAAAATAAAGTATAAGTTTTAAAGATTTATTCTTTAATAAAGGATCTCAAAGCCAGCTTTAGAAAAAGGA
+
CCDDCFFFFFFFGGGGGGGGGGHHHGHHHHHHHGHHHHHHHHHHHHHHHHHGGHGHHIHHHHHHHHHHHHHHHHHHHHHHHHHHFHGHHHHHHHGGGGHHFHHHHHHHHHHHHHHHHHHHHHHHHHHHHHHHHHHHHHHHHGHHGHGHGHHHHHHHHHHHHHHHHHHHHGHHHHHHHHHHHGGGGHHHHGHHHHHHHDGHHGFHHHHHHGHHHHHHGHHHHGHHHHHHHGHHHHHHHGHHHHHHGCFGGGG
@M05620:45:000000000-G6HP7:1:1101:23048:16454 1:N:0:118
AGATTACTGCAACAGTTCCCCCTGGACCTGGAAAAGTTTCTTGCCTGGCTTACAGAAGCTGAAACAACTGCCAATGTCCTACAGGATGCTACCCGTAAGGAAAGGCTCCTAGAAGACTCCAAGGGAGTAAAAGAGCTGATGAAACAATGGCAAGTAAGTCAGGCATTTCCGCTTTAGCACTCTTGTGGATCCAATTGAACAATTCTCAGCATTTGTACTTGTAACTGACAAGCCAGGGACAAAACAAAGAT
+
AAAABFFFBBBBFGBBBFGGGGGGHGHHHHHHHHHHHHHHHHHHHHHHHHHFGHHHHHHHHHHHHHHHHHHHHHHHHHHHHHHHHGHHHHHHHHGGFFHHHHFHHHHHGHHHHHHHHHHHHGHGGGGGHHHHHGHHHHGHHHHHHHHHHHHHHGHHHHHHHHHHHHHHHHGGGGGHHHHHHHHHHFHGHHHHGHHHHHFFHHHHHHHHHHHHHHHHHHHGHHHHHHHGHHHHHGGGGGGGGGGGGGGGGGG
@M05620:45:000000000-G6HP7:1:1101:6071:16474 1:N:0:118
CATCCTGACCCTGAAGTACCCGGCTTGATTTCTGACATTAGATCGGAAGAGCACACGTCTGAACTCCAGTCACTCCGCGAAATCTCGTATGCCGTCTTCTGCTTGAAAAAAAAAAAAAAAAAAAAAAAAATAAAATAAAAAACTGTATGTATCAATTTAAAAGAAACAGAGAGAAGCTGAGTCGTAGCGATGTATTAAAGTCTAGAAGAGAGGAGACTATGGAAAGGATATTTATATACAGTAGTGGGTAT
+
CCCCCFFFFFFFGGGGGFGGGGGGGGGHHHHHHHHHHHHGHGHHHGGGGGHHHHHHGHHHGGHHHHHGGHHHHHHHGGGGGGGFHHHFEHHHHGGGHGHHHHHHHHHGGHFGGCG<</<-------;---.;0000000009.00:000:00;00000000;0.:;://///..0/00;0.:0-;...--.:.0:00;00000000000./......000:0::0../0000000000000000:;..90:
@M05620:45:000000000-G6HP7:1:1101:9209:16509 1:N:0:118
AGATTACTGCAACAGTTCCCCCTGGACCTGGAAAAGTTTCTTGCCTGGCTTACAGAAGCTGAAACAACTGCCAATGTCCTACAGGATGCTACCCGTAAGGAAAGGCTCCTAGAAGACTCCAATGGAGTAAAAGAGCTGATGAAACAATGGCAAGTAAGTCAGGCATTTCCGCTTTAGCACTCTTGTGGATCCAATTGAACAATTCTCAGCATTTGTACTTGTAACTGACAAGCCAGGGACAAAACAAAGAT
+
BAABCFFFBBBBFGBBFFGGGGGFHHHHHHHHHHHHGHHHHHHHHHHHHHHCHHHHHHHHHHHHHHHHHHHHGHHHHHHHFHHHHGHHHHHHHHGEGGFGGHHGHHHHGHHHHHHHHHHHFHHHHHHHHFHHHGHHHHGHHHHHHHHHHHHHHGHHHHHHHHHHHHHHHHGGGGGHHHHHHHHHHHHGHHHHHHHHHHHHGGHHHHHFHHHHHHHHHFHHHHHHHHHFGFGHHGFHGGGGGGGGGGGGGGF
@M05620:45:000000000-G6HP7:1:1101:17099:16512 1:N:0:118
AGATTACTGCAACAGTTCCCCCTGGACCTGGAAAAGTTTCTTGCCTGGCTTACAGAAGCTGAAACAACTGCCAATGTCCTACAGGATGCTACCCGTAAGGAAAGGCTCCTAGAAGACTCCAAGGGAGTAAAAGAGCTGATGAAACAATGGCAAGTAAGTCAGGCATTTCCGCTTTAGCACTCTTGTGGATCCAATTGAACAATTCTCAGCATTTGTACTTGTAACTGACAAGCCAGGGACAAAACAAAGAT
+
BBBBCFFFBDBBGGBBFGGGGGGGHGHHHHHHHHHHGHHHHHHHHHHHHHHGHHHHHHHHHHHHHHHHHHHHHHHGGGHHAFGHHGHGHHFGGHGFEFHGHHFGHHHHGHHHHHHHHHHHHGHGGEGFHFHHHGHHHGFHHHGHHHHHGHHHHGHHHHHHHHHHHHHHHHGGGGGHHHHHHHHHHFGGGHHHHHHHHGHFFCGHHHHFHHHHHHHHHFHGHFHHHHHFHHHHGGGGGGGGGGGGGGGGGGG
@M05620:45:000000000-G6HP7:1:1101:18147:16513 1:N:0:118
AGATTACTGCAACAGTTCCCCCTGGACCTGGAAAAGTTTCTTGCCTGGCTTACAGAAGCTGAAACAACTGCCAATGTCCTACAGGATGCTACCCGTAAGGAAAGGCTCCTAGAAGACTCCAAGGGAGTAAAAGAGCTGATGAAACAATGGCAAGTAAGTCAGGCATTTCCGCTTTAGCACTCTTGTGGATCCAATTGAACAATTCTCAGCATTTGTACTTGTAACTGACAAGCCAGGGACAAAACAAAGAT
+
BABBCFFFBB4BBGBBBFGGGGGGHHHHHHHHHHHHGHHHHHHHHHHHHHHHHHHHHHHHHHHHHHHHHHHHHHHFFGHHAFGHHGHFGHDFGHGFEEGGGHFFHHGHGHHHHHHHHHHHGFHGEEFEGBFHHGHGHHEGHFGHHHHHGHHHHGHHHHHHHHHHGHHHHHGGGGGHHHGHHGHHHGGGHHHHGHHHHGHGB=GHHHHFHHHHHGGGHGHGHGHHHHHHHHHHHGFGGGGGGGGFFGGGGGF
@M05620:45:000000000-G6HP7:1:1101:6906:16524 1:N:0:118
ATCTCTATCTCCTAAAAACCTGTTTAGATTTGGAGATAGACCTTCAGGTTTTTCATCATTTTCTGCATGAATTATACATTGACCACGTTCCAGCGTGGTCAGTTTGCAGCATTCTGTTATTTTGTTTGACAGAGTGTCTTGTTGAGAACATATGTAGGACATGATTTTTTCCTGCAACAGGGAAAATAAAGTATAAGTTTTAAAGATTTATTCTTTAATAAAGGATCTCAAAGCCAGCTTTAGAAAAAGGA
+
CCCCCFFFFFFFGGGGGGGGGGHHHHHHHHHHHGHHHHHHHHHHHHHHHHHGGHHHHHHHHHHHHHHHHGHHHHHHHHHHHHHHHHGHHHHHHHGGGGHHHHHHGHHHHHGHHHHHHHHHHHHHHHHHHHHHHHGHHHHHHHHHHHHHHHHHHHHHHHHHHHHHHHHHHGHHHHHHHHHHHGGHHHHHHHHHHHHHHGHHHHHHHHHHHHHHHHHHHHHHHHHHHHHHHHHHHHGHHGHHHHHHHHGHGGH
@M05620:45:000000000-G6HP7:1:1101:18149:16531 1:N:0:118
AGATTACTGCAACAGTTCCCCCTGGACCTGGAAAAGTTTCTTGCCTGGCTTACAGAAGCTGAAACAACTGCCAATGTCCTACAGGATGCTACCCGTAAGGAAAGGCTCCTAGAAGACTCCAAGGGAGTAAAAGAGCTGATGAAACAATGGCAAGTAAGTCAGGCATTTCCGCTTTAGCACTCTTGTGGATCCAATTGAACAATTCTCAGCATTTGTACTTGTAACTGACAAGCCAGGGACAAAACAAAGAT
+
AA3AAFFFBDBBFGBBFGGGGGGGHFGHHHHHHHHHGHHHHHHHHHHHHHHHHHHHHHHHHHHHHHHHHHHHHHHHGGHHFGHHHFGGHHGHHHGFEEFFGGFFHHHHGHHHHHHHHHHHHGHGGEFEG?FHHGHHHHGHHHHHHHHHHHHHHGGHHHHHHHHHHHHHHHGGGGGHHHHHHHHHHGGGHHHHHHHHHGGFFCGHHHHFHHHHHHHHHHHHHHHHHHHGHHHHHGGGGGGGG?BFGGGGGGF
@M05620:45:000000000-G6HP7:1:1101:2392:16577 1:N:0:118
AGATTACTGCAACAGTTCCCCCTGGACCTGGAAAAGTTTCTTGCCTGGCTTACAGAAGCTGAAACAACTGCCAATGTCCTACAGGATGCTACCCGTAAGGAAAGGCTCCTAGAAGACTCCAAGGGAGTAAAAGAGCTGATGAAACAATGGCAAGTAAGTCAGGCATTTCCGCTTTAGCACTCTTGTGGATCCAATTGAACAATTCTCAGCATTTGTACTTGTAACTGACAAGCCAGGGACAAAACAAAGAT
+
BBBBBFFFBFFFGGGGGGGGGGGGDFHHHGHHFHHHFHHHHHHHHHHHHHHHGGHHHHHHHHHHHGHHHHHHHHHHHHHHHHGHGFHHHHHHHHGGEGHHHHHHHHHHGHHHHHHHHHHHHHHGGGGEHHHHHEHHHFFGHEHHHHHHGHFHHGHHHHHFHHHHHHHHHHGGGGGHGHHGHHHHHHHGHHHHHHHHHHHHHHHHGHHHHHHHHGHHHFHHGGHFHHHHHHFHHEGGGGGGGGBCFEFGFFC
@M05620:45:000000000-G6HP7:1:1101:3966:16596 1:N:0:118
ATCTCTATCTCCTAAAAACCTGTTTAGATTTGGAGATAGACCTTCAGGTTTTTCATCATTTTCTGCATGAATTATACATTGACCACGTTCCAGCGTGGTCAGTTTGCAGCATTCTGTTATTTTGTTTGACAGAGTGTCTTGTTGAGAACATATGTAGGACATGATTTTTTCCTGCAACAGGGAAAATAAAGTATAAGTTTTAAAGATTTATTCTTTAATAAAGGATCTCAAAGCCAGCTTTAGAAAAAGGA
+
CCDDDFFFFFFFGGGGGGGGGGHHHHHHHHHHHHHHHHHHHHHHHHHHHHHGGHHHHIHHHIHHIHHHHHHHHHHHHHHHHHHHHHGHHHHHHHGGGGHHHHHHHHHHHHHHHHHHHHHHHHHHHHHHHHHHHHHHHHHHHHHHHHGHHHHHHHHHHHHHHHHHHHHHHGHHHHHHHHHHHGGHHHHHHHHHHHHHHHHHHHHHHHHHHHHHHHHHHHHHHGHHHHHHHHHHHHHHHGHHHHHHHHHHGGH
@M05620:45:000000000-G6HP7:1:1101:14135:16596 1:N:0:118
ATCTCTATCTCCTAAAACCTGTTTAGATTTGGATATAGACCTTCAGGTTTTTCATCATTTTCTGCATGAATTATACATTGACCACGTTCCAGCGTGGTCAGTTTGCAGCATTCTGTTATTTTGTTTGACAGAGTGTCTTGTTGAGAACATATGTAGGACATGATTTTTTCCTGCAACAGGGAAAATAAAGTATAAGTTTTAAAGATTTATTCTTTAATAAAGGATCTCAAAGCCAGCTTTAGAAAAAGGAA
+
AAAAAFFFFFFFFGGDFGGBGAFA3D13FBADFFFHHFHHFGHF1FHHHEFCGBGFHHHHHHFFHHEFDFHHFHFHBHHHBGCBGEFGEAABGEFGCHHBHHGDG1FGFGHFHHHGHGGGHFHHHHHGGHHEHEGHFHHHHHHEFHGHGFGHHFHHHGHHHHHHHHHHGHDF@GHHFHGHGGHEGD1DGGHHHFF??GHHECDG1GFHHFHHDHHEFF<D0D0<GHHHFGHFHCGGGCHFC0G0<GHGGHH
@M05620:45:000000000-G6HP7:1:1101:5377:16622 1:N:0:118
AGATTACTGCAACAGTTCCCCCTGGACCTGGAAAAGTTTCTTGCCTGGCTTACAGAAGCTGAAACAACTGCCAATGTCCTACAGGATGCTACCCGTAAGGAAAGGCTCCTAGAAGACTCCAAGGGAGTAAAAGAGCTGATGAAACAATGGCAAGTAAGTCAGGCATTTCCGCTTTAGCACTCTTGTGGATCCAATTGAACAATTCTCAGCATTTGTACTTGTAACTGACAAGCCAGGGACAAAACAAAGAT
+
CCCCCFFFFFFFGGGGGGGGGGGGHHHHHHHHHHHHGHHHHHHHHHHHHHHHHHHHHHHHHHHHHHHHHHHHHHHHHHHHHHHHHHHHHHFHHHGG@FHHHHHHHHHHGHHHHHFHHHHHFHHGGGGGHHHHHGHHHHHHHHHHHHHHHHHHHGHHHHHHHHHHHHHHHHGGGGGHHHHHHHHHHGHGHHHHHHHHHHHHHHHHHHHHHHHHHGHHHFHHHHGHHHHGHHHHHGGGGGGGGGGGGGGGGGF
@M05620:45:000000000-G6HP7:1:1101:18242:16794 1:N:0:118
ATCTCTATCTCCTAAAAACCTGTTTAGATTTGGAGATAGACCTTCAGGTTTTTCATCATTTTCTGCATGAATTATACATTGACCACGTTCCAGCGTGGTCAGTTTGCAGCATTCTGTTATTTTGTTTGACAGAGTGTCTTGTTGAGAACATATGTAGGACATGATTTTTTCCTGCAACAGGGAAAATAAAGTATAAGTTTTAAAGATTTATTCTTTAATAAAGGATCTCAAAGCCAGCTTTAGAAAAAGGA
+
DDDDDFFFFFFFGGGGGGGGGGHHHHHHHHHHHHHHHHHHHHHHHHHHHHHGGHHHHIIHIHHHIHHHHHHHHHHHHHHHHHHHHHGHHHHHHHGFGGHHHHHHHHHHHHHHHHHHHHHHHHHHHHHHHHHHHHHHHHHHHHHHHHHHHHHHHHHHHHHHHHHHHHHHHGHHHHHHHHHHHGGHHHHHHHHHHHHHHHHHGHHHHHHHHHHHHHHHHHHHHHHHHHHHHHHHHHHHHGHHHHHHHHHHGGH
@M05620:45:000000000-G6HP7:1:1101:18242:16814 1:N:0:118
ATCTCTATCTCCTAAAAACCTGTTTAGATTTGGAGATAGACCTTCAGGTTTTTCATCATTTTCTGCATGAATTATACATTGACCACGTTCCAGCGTGGTCAGTTTGCAGCATTCTGTTATTTTGTTTGACAGAGTGTCTTGTTGAGAACATATGTAGGACATGATTTTTTCCTGCAACAGGGAAAATAAAGTATAAGTTTTAAAGATTTATTCTTTAATAAAGGATCTCAAAGCCAGCTTTAGAAAAAGGA
+
CBCDDFFFFFFFGGGGGGGGGGHHHHHHHHHHHHHHHHHHHHHHHHHHHHHGGHHHHHHHHHIIHHHHHHHHHHHHHHHHGHHHHHGHHHHHHHGGGGHHHHHHHHHHHHHHHHHHHHHHHHHHHHHHHHHHHHHHHHHHHHHHHHHHHHHHHHHHHHHHHHHHHHHHHGHHHHHHHHHHHGFHHHHHHHHHHHHHHHHHHHHHHHHHHHHHHHHHHHHHHHHHHHHHHHHHHHHHHGHHHHHFHHHHGGH
@M05620:45:000000000-G6HP7:1:1101:17741:16841 1:N:0:118
AAACCAGAAGACATGAGGTCAGCTAGATCGGAAGAGCACACGTCTGAACTCCAGTCACTCCGCGAAATCTCGTATGCCGTCTTCTGCTTGAAAAAAAAAAAAAAGCACAATAAAAACAACAATAGACGTAGAGAGAACACAAAAAAAAAGACCATTCTACTCGGACGAGAACTGAAATAGTGTAAGAAAACTTCATGAGCACCACCACAGCGGAGAGATGGTATCTGGTGAATGCTCTCCAGTTGCATTAT
+
CCCCCACFFF4BFGBBBFFGGGHHAGHHHHGGGGHHHHHHHGHHHGHHHHHHHHHHHHHHHGGGGGGHHHHHFGHGGHGGGHGHHHHHHHAGHHHGEEEC//>//01000111?11/.....1>111.....=0..////<....----..//:90;00090...-:--:.////////;/////////////:///////.....:....-----..////////:9//////////////////////9
@M05620:45:000000000-G6HP7:1:1101:12270:16932 1:N:0:118
AGATTACTGCAACAGTTCCCCCTGGACCTGGAAAAGTTTCTTGCCTGGCTTCCAGAAGCTGAAACAACTGCCAATGTCCTACAGGATGCTACCCGTAAGGAAAGGCTCCTAGAAGACTCCAAGGGAGTAAAAGAGCTGATGAAACAATGGCAAGTAAGTCAGGCATTTCCGCTTTAGCACTCTTGTGGATCCAATTGAACAATTCTCAGCATTTGTACTTGTAACTGACAAGCCAGGGACAAAACAAAGAT
+
BBBBBFFFFFFFGGGGGGGGGGGGFHHHHCHHGHHHHHHHHHHHHHHHHHH2FHGHHHHHHHHHHHHHHHHHHHHHHHHH5FGHGGHHHHFHHHGGGGHHHHCGHHHHGHHHHHHHHHHHBGHGGEGGHHHHHGHHHHGHHHHHHHHHHHHHHGHHHHHHHHHHHHHHHHGGGGGHHHHHHHHHHHHGHHHHHHHHHGHHHHHHHHHHHHHHHHHHHFHGHHHHGHHHHHHHHGGGGGGGGGGGGGGGGGF
@M05620:45:000000000-G6HP7:1:1101:12509:16936 1:N:0:118
CATCCTGACCCTGAAGTACCCGGCTTGATTTCTGACATTAGATCGGAAGAGCACACGTCTGAACTCCAGTCACTCCGCGAAATCTCGTATGCCGTCTTCTGCTTGAAAAAAAAAACCAGTGCTGCTGACCGCGTCCCCCCTGCACCCCCAGGCCAACATATAGCAGATGACTCAGGTTCGGCTCGGCCGACGCCCGTGCTCCTCCCGTCCTTTCCCCACTCATTTTCTGCCCGGCTTTATTTCTTACCTTT
+
BBBBBFFFFFFFGGGGGGGGGCE?EEGHDFHFHFHDGHHGFDDGHE2FEFFHGHCGEHHGGHHGHFGFHGHHHFHHGGE//>F@4BE?>FGH@E>>?F?GHHB33?CGBGG//>/?<</?1?@FFH11?F>--->@EHGGG<./;CFG--..;C.AE./0000;09;C00;CF09/;00--;AD--;;----;@B-;.:AFFFFFF.:AAD/BFFFF..;;/;9;BBF/9BA.-;99//;;FFB//99BF;
@M05620:45:000000000-G6HP7:1:1101:18928:16944 1:N:0:118
AGATTACTGCAACAGTTCCCCCTGGACCTGGAAAAGTTTCTTGCCTGGCTTACAGAAGCTGAAACAACTGCCAATGTCCTACAGGATGCTACCCGTAAGGAAAGGCTCCTAGAAGACTCCAAGGGAGTAAAAGAGCTGATGAAACAATGGCAAGTAAGTCAGGCATTTCCGCTTTAGCACTCTTGTGGATCCAATTGAACAATTCTCAGCATTTGTACTTGTAACTGACAAGCCAGGGAAAAAACAAAGAT
+
AAABCFFFFFFFGGGFGGGGGGGGHGGHHHHHHHHHHHHHHHHHHHHHHHHGHHHHHHHHHHHHHHHHHHHHHHHHHHHHHHHHHGHHHHHHHHGGGGHHHHGHHHHHGHHHHHHHHHHHHGHGGHGGHHHHHGHHHHGHHHHHHHHHHHHHHGHHHHHHHHHHHHHHHHGGGGGHHHGHHHHHHHHGGHHHHHHHHHGGHHHHHHHHHHHHHHHHHHHHHHHHHHHHHHHHHGFGFGGGGGGGGGGGGGF
@M05620:45:000000000-G6HP7:1:1101:21299:16948 1:N:0:118
TACCTGTACTGGGGAAGCAATCGCCATTCCTACCCTAAAGATCGGAAGAGCACACGTCTGAACTCCAGTCACTCCGCGAAATCTCGTATGCCGTCTTCTGCTTGAAAAAAAAAAAAAAAAAAAAACCAAAAACGGAAAACAATAACCTGAGTCAGTACCATAAACTATTCTCCACATTGTACGCAATGATGTTCAGATGTAAAGCAGGAATCCCCAGGTAACGTCATCAGAATGGGATACTGTACACTTAT
+
CDDDCFFFFFFFGGFGGGGGGGGGGGGHHHHHHHHHHHHHHHHHGGGGHHHHHHHGHHHGHHHHHHHHHHHHHHHGGGGGGHHHHHGGHHHHGGGHGHHHHHHHHHHHHGGGGB><><-<--<--........-...-//..000000.//000000000<0000:00000000/0000<00...-.000:00000000<000000/../0000./..0000.:...00000<00./0/000:00000000
@M05620:45:000000000-G6HP7:1:1101:27051:16959 1:N:0:118
AGATTACTGCAACAGTTCCCCCTGGACCTGGAAAAGTTTCTTGCCTGGCTTACAGAAGCTGAAACAACTGCCAATGTCCTACAGGATGCTACCCGTAAGGAAAGGCTCCTAGAAGACTCCAAGGGAGTAAAAGAGCTGATGAAACAATGGCAAGTAAGTCAGGCATTTCCGCTTTAGCACTCTTGTGGATCCAATTGAACAATTCTCAGCATTTGTACTTGTAACTGACAAGCCAGGGACAAAACAAAGAT
+
3AABBFFFFFFFGGGFGGGGGGGEHBGFHHHGFFHHGHHHHHHHHHHHHHHHHHHHHHHHHHHHHHHHHHHHHHHGGGHHHHHHHHHHHHGHHHGGGGHHEGHHHHHHGHHHHHHHHHHHHHHGGHGGGGHHHGHHHHHHHHHHHHHHHHHHHGHHHHHHHHHHHHHHHHGGGGGHHHHHHHHHHHHGHHHHHHHHHHHFH<GHHHHHHHHHHGHHGGHHHHHFHHHGGHHHGGGGEDFGGFGGGGGGFFG
@M05620:45:000000000-G6HP7:1:1101:27031:16962 1:N:0:118
AGATTACTGCAACAGTTCCCCCTGGACCTGGAAAAGTTTCTTGCCTGGCTTACAGAAGCTGAAACAACTGCCAATGTCCTACAGGATGCTACCCGTAAGGAAAGGCTCCTAGAAGACTCCAAGGGAGTAAAAGAGCTGATGAAACAATGGCAAGTAAGTCAGGCATTTCCGCTTTAGCACTCTTGTGGATCCAATTGAACAATTCTCAGCATTTGTACTTGTAACTGACAAGCCAGGGACAAAACAAAGAT
+
CCCCDFFFFFFFGGGGGGGGGGGGHHHHHHHHHHHHGHHHHHHHHHHHHHHGHHHHHHHHHHHHHHHHHHHHHHHHGHHHGHHHHHHHHHFHHHGGGGHHHHGGHHHHGHHHHHHGHHHHHHHGGHGGHHHHHGHHHHHHHHHHHHHHHHHHHGHHHHHHHHHHHHHHHHGGGGGHGHHHHHHHHGHGHHHHHHHHHGHGFCHHHHHHHHHHHGHHHHHHHHHHHHHHHGHHHGGGGGGGGGGGGGGGGF;
@M05620:45:000000000-G6HP7:1:1101:24333:17097 1:N:0:118
AGATTACTGCAACAGTTCCCCCTGGACCTGGAAAAGTTTCTTGCCTGGCTTACAGAAGCTGAAACAACTGCCAATGTCCTACAGGATGCTACCCGTAAGGAAAGGCTCCTAGAAGACTCCAAGGGAGTAAAAGAGCTGATGAAACAATGGCAAGTAAGTCAGGCATTTCCGCTTTAGCACTCTTGTGGATCCAATTGAACAATTCTCAGCATTTGTACTTGTAACTGACAAGCCAGGGACAAAACAAAGAT
+
CBCCCFFFFFFFGGGGGGGGGGGGHHHHHHHHHHHHHHHHHHHHHHHHHHHHHHHHHHHHHHHHHHHHHHHHHHHHHHHHHHHHGHHHHHHHHHGFGGHGHHHHHHHHGHHHHHHHHHHHHHHGGHGGHHHHHGHHHHGHHHHHHHHHHHHHHGHHHHHHHHHHHHHHHHGGGGGHHHHHHHHHHHHGHHHHHHHHHGGHHHHHHHHGHHGHHGHHHFHHHGHHHHHGHHHHFGGGGGGGGGGGGGGGGGF
@M05620:45:000000000-G6HP7:1:1101:3536:17118 1:N:0:118
ATCTCTATCTCCTAAAAACCTGTTTAGATTTGGAGATAGACCTTCAGGTTTTTCATCATTTTCTGCATGAATTATACATTGACCACGTTCCAGCGTGGTCAGTTTGCAGCATTCTGTTATTTTGTTTGACAGAGTGTCTTGTTGAGAACATATGTAGGACATGATTTTTTCCTGCAACAGGGAAAATAAAGTATAAGTTTTAAGGATTTATTCTTTAATAAAGGATCTCAAAGCCAGCTTTAGAAAAAGGA
+
BAABBFFFFFFFGGGGGGGGGGBFHHHFFEGHHGHFHDGHHHHHHHHHHHHGGHFFHFHHHFHHHHFHHGHFHHHHFDFFFFGHFGEGHHHHHHGGGGHHFHGHHHG4FGFGGHFHHHHHFHHHHHHHDGHHHHHHHHHHHHHFHHGHHGHFGGHHHHHHFHHHGHGHHGHHHHHFGHFHGGFHHFHHFFGGHFHGBFGHHHFFHHHHHHHHHHHHHHGFHGHHGHFHHFGFFGHHHGHHHGEGGGGHGGG
@M05620:45:000000000-G6HP7:1:1101:3532:17137 1:N:0:118
ATCTCTATCTCCTAAAAACCTGTTTAGATTTGGAGATAGACCTTCAGGTTTTTCATCATTTTCTGCATGAATTATACATTGACCACGTTCCAGCGTGGTCAGTTTGCAGCATTCTGTTATTTTGTTTGACAGAGTGTCTTGTTGAGAACATATGTAGGACATGATTTTTTCCTGCAACAGGGAAAATAAAGTATAAGTTTTAAGGATTTATTCTTTAATAAAGGATCTCAAAGCCAGCTTTAGAAAAAGGA
+
CCCCCFFFFFFFGGGGGGGGGGHHHGHHHHHHHCHHHHHCGGHHHFHHHHHGGHHHHHIHIIIHHHHHHEFGFFHGHHHGHGHHHHGGHHHFHHGEGGHHFHFHHHHFHHHHFHFHHHHHHHHHHHHHFHGHHHGHHHHHGHHHHHGGHHEHHHHHHHFGHHHHHHHHHGHHHHHGHHHHHGGGHHHGGFHGHGFGHFGHHEFHHEHHHGHHHHHHGGHHHEGHHHFHFFHFHBFHHGHGHHHHGGGFGGG
@M05620:45:000000000-G6HP7:1:1101:6805:17259 1:N:0:118
CATCCTGACCCTGAAGTACCCCGGCTTGATTTCTGACATTAGATCGGAAGAGCACACGTCTGAACTCCAGTCACTCCGCAAATCTCGTATGCCGTCTTCTGCTTGAAAAAAAAAAAAAAACTAATACATACTTCAAAACCATTCTCCCTTTTGTTCTTAAGTATCCAAGTCGAAGCATTACACCTGCCTATGCCAGTCGGCTCCTCGCAGCGACTACGAGAATCATCGTTCGTTGTATCGGGTCACCCATC
+
BBBCCFFFFFFFGGGGGGGGGGGGGGGGHHHHHFFGGHHHHHHHHHGGGGHHHHHHGGHHHGHHHHGHHHHHFGHHHGGGCEGEGHHGEHHHHGGGHGHHHHHHGFFFDGEECCC/</<-<111111<111111=000...000000//0000//0;0;0;00<00000<0....-0000000///..0000000000.--...0/.--.---;--/9;...000090.....9/90009--.-.00.://
@M05620:45:000000000-G6HP7:1:1101:11168:17290 1:N:0:118
TACCTGTACTGGGGAAGCAATCGCCATTCCTACCCTAAAGATCGGAAGAGCACACGTCTGAACTCCAGTCACTCCGCGAAATCTCGTATGCCGTCTTCTGCTTGAAAAAAAAAAAAATAAAAAAAAATAAACTAAAAATAGAGTTGCAAAAGAAATAAAAGAGAAGCTGAAAGTCTGATACTCATCAGCAAGAGCACATCAGGAAGATACTGAAGATCATGATCGATCGACACGTGTAAGTGGTTTGTAGA
+
DDDDDFFFFFFFGGGGGGGGGGGGGGGHHHHHHHHHGHHHGHHHGGGGHHHGHHHGHHHGGHHHHHHHHHHHHHHGGGGGEGGHHHGGHHHHGFGHGHHHHHHHHHHHFGGGGC>>>011?=1<---.00000;0000.0:00:000000;/../000000.//0/00000;0000000000;00;0000///./0./000000/.:0:000000000000000....-.-.-...//000000...;000
@M05620:45:000000000-G6HP7:1:1101:4193:17317 1:N:0:118
CATCCTGACCCTGAAGTACCCCATTGAGCATGGCATCGTCACCAACTGGGACGACATGGAGAAGCTCTGGCACCACACCTTCTACAACGAGCTGCTCGTGGCCCCGGATGAGCACCCAGTGCTGCTGACCGAGGCCCCCCTGAACCCCAAGGCCAACAGAGAGAAGATGACTCAGGTGAGGCTCGGCCGACGCCCGTGCTCCTCCCGTCCTTTCCCCAGTCATTTTCTTCCCGGCTTTATTTCTGACATTT
+
AAAAAFBBFFFFFGB4GGGGGGCGHGBGGDG44B4BFEHHFGFFHGGHEEAGCEEEGAF3GBGH3FGF33FCHFAHHCGFFHHBHHHHEGEGGCB3B?EGCEHHEEE//BB1FBGGFF/FBFDDFGF1CG/<<?CEEGCGCEFGFHGGA.;;;;GEFGFBCC.:/;/9FBFFGEFBFB0F.A.A?BGGB;BB-9;--.;.:;9BFFFAD..BFFBFF..FFBFFBBBB//9..9;B=//;://;/9;;BB/
@M05620:45:000000000-G6HP7:1:1101:23710:17366 1:N:0:118
AGATTACTGCAACAGTTCCCCCTGGACCTGGAAAAGTTTCTTGCCTGGCTTACAGAAGCTGAAACAACTGCCAATGTCCTACAGGATGCTACCCGTAAGGAAAGGCTCCTAGAAGACTCCAAGGGAGTAAAAGAGCTGATGAAACAATGGCAAGTAAGTCAGGCATTTCCGCTTTAGCACTCTTGTGGATCCAATTGAACAATTCTCAGCATTTGTACTTGTAACTGACAAGCCAGGGACAAAACAAAGAT
+
BBBBCFFFBBBBFGBBBFGGGGGGEFGHHHHHHHHHHHHHHHHHHHHHHHHCGGGGHHHHHHHHHHHHHHHHHHHHHHHHHHHHHFHHHHHHHHGGEEGGHHCGHHHHGHHHHHHHHHHHHGHGGGGFHHHHHGHHHHGHHFGHHHHHHHHHHGHHHHHHHHHHHHHHHHGGGGGHHHGHHHHHHHHGHHHHHHHHHHFFHHHHHHHHHHHHHHHHHHHGHGHHHHHFHHHHHGGGGGGGGGGGGGGGGGF
@M05620:45:000000000-G6HP7:1:1101:14373:17366 1:N:0:118
AGATTACTGCAACAGTTCCCCCTGGACCTGGAAAAGTTTCTTGCCTGGCTTCCAGAAGCTGAAACAACTGCCAATGTCCTACAGGATGCTACCCGTAAGGAAAGGCTCCTAGAAGACTCCAAGGGAGTAAAAGAGCTGATGAAACAATGGCAAGTAAGTCAGGCATTTCCGCTTTAGCACTCTTGTGGATCCAATTGAACAATTCTCAGCATTTGTACTTGTAACTGACAAGCCAGGGACAAAACAAAGAT
+
B@ABCFFFFFFFGGGGGGGGGGGGHHHHGHHHHGHHGHHHHGHHHHHHHHH2FGFGGHHHHHHHHHHHHHHGHHHHGHHF5FGHHHGHHHHHHHGGGGHHHH3FFHHHGHHHHHHHHHHGGHHGGFFEGFHHHGHHHHFHHHHHHHHHHBGHHGHHGHGDHGCHHGHGHHGGGGGHEHHHFHHHHGHGHHHHHHHGHGHHHFHFFHHFHHFHHGHHHFHHHFHHGHHGHHHHHGFGGGGGGGGGFGGGFGB
@M05620:45:000000000-G6HP7:1:1101:24619:17377 1:N:0:118
CATCCTGACCCTGAAGTACCCCGGCTTGATTTCTGACATTAGATCGGAAGAGCACACGTCTGAACTCCAGTCACTCCGCGAAATCTCGTATGCCGTCTTCTGCTTGAAAAAAAAAAAAGATCAGCTTGTGGTCTTTCTTTGTTTACGCAACTATACCCCTTCAATCATCATTTTTTCCCTACTTCCTGCTGCGTCCTTCCTGAGTTTTTCTCCCCCTTTCCTCCTCTCACCGCCTCTCTCCTCTCCTTCCC
+
BBBBBFFFFFFFFGGGGGGGGGGGGGGFHHHHHHHGHHHHGHGHHHGGGGFHHHHGHGHHHGHHHFHHHHHHHGHHHGGG@EEHHFGHGGHHHFGGGHGGHHHHHHHHBGEFGCG<<>//1>11F11001.<<1>DDD0D0D/<DD.<.-@/;C;00:.../:00000;0900CBA/0990.90;:BB//;9-9--9/:/;//.;:B/A///:/;A=9BF//;/:;/9/9..-:;ABF9BB/FBF///9BF
@M05620:45:000000000-G6HP7:1:1101:12141:17414 1:N:0:118
CATCCTGACCCTGAAGTACCCCGGCTTGATTTCTGACATTAGATCGGAAGAGCACACGTCTGAACTCCAGTCACTCCGCGAAATCTCGTATGCCGTCTTCTGCTTGAAAAAAAAAAAAAACAAAATAACAAAGTATATTACTTCAACAATATATGTAATGAAAGGTAGTACACCACTAGAACAATGTAAAGCAGAGGTTAAAGAAGTGACTATGAAATATAAGTGTATGAGGGTGCGATTGCGAATACATA
+
DDDDDFFFFFFFGGGGGGGGGGGGGGGGHHHHHHHHHHHHHHHHHHGGGGHHHHHHHGHHHGHHHHHHHHHHHHHHHGGG/EFHHHHHGGHHHHGGGHGHHHHHHHHHHHG/>CGCA<<-...<<100000./00000=000000000.00<<00000000000.<00<0000/..</<000//0<000000:/<..:<0000<./000000<000::000<000<00000/....-..9.0.---.000<
@M05620:45:000000000-G6HP7:1:1101:11212:17416 1:N:0:118
ATCTCTATCTCCTAAAAACCTGTTTAGATTTGGAGATAGACCTTCAGGTTTTTCATCATTTTCTGCATGAATTATACATTGACCACGTTCCAGCGTGGTCAGTTTGCAGCATTCTGTTATTTTGTTTGACAGAGTGTCTTGTTGAGAACATATGTAGGACATGATTTTTTCCTGCAACAGGGAAAATAAAGTATAAGTTTTAAAGATTTATTCTTTAATAAAGGATCTCAAAGCCAGCTTTAGAAAAAGGA
+
CBCCCFFFFFFFGGGGGGGGGGHHHHHHHHHHHHHHHHHHHHHHHHHHGHHGGHHHHHHHHHHHHHHGHGHHHGHHHHHHHHGHHHGHHHHHHHGEGGGHFHGHHHHHHHGHHHHHHHHHHHHHFHHHGHGHHHHHHHHHHHHHHHGHHHHFHHHHHHHHHHHHHHHHHGHFHHEFHGHHHGGGHHGHHFHFGHHHHHHHHGHHHHHHHHHHHHHHGFHHHFHEFHHHHHHHHHFHFGHHHHGFHHFHGGH
@M05620:45:000000000-G6HP7:1:1101:11193:17418 1:N:0:118
ATCTCTATCTCCTAAAAACCTGTTTAGATTTGGAGATAGACCTTCAGGTTTTTCATCATTTTCTGCATGAATTATACATTGACCACGTTCCAGCGTGGTCAGTTTGCAGCATTCTGTTATTTTGTTTGACAGAGTGTCTTGTTGAGAACATATGTAGGACATGATTTTTTCCTGCAACAGGGAAAATAAAGTATAAGTTTTAAAGATTTATTCTTTAATAAAGGATCTCAAAGCCAGCTTTAGAAAAAGGA
+
3ABBBFFFFFFFGGGGGGGGGGHHHB5FGGHFHFHHHHHGHHHHHHHHHHHGGHHHHHGHHHHH5GHHH3FGHDHBH5GHHHGHHHGGGHHEFFGEF0GGGFHHHHHHHGHHHHHHHHHHHHHGHHHHHGHGHGHHHFHHHHHHHHHHGHHGHHHGHHEHHGHFHHHHHGHHHHHEGGHGAFAG/?FFGH1GGHHEFGFHGGHF1FFGHHHHHHHHHFHFHEGBCGFHHHHFBCGHHGHHHB00<;GHDGF
@M05620:45:000000000-G6HP7:1:1101:7674:17430 1:N:0:118
TACCTGTACTGGGGAAGCAATCGCCATTCCTACCCTAAAGATCGGAAGAGCACACGTCTGAACTCCAGTCACTCCGCGAAATCTCGTATGCCGTCTTCTGCTTGAAAAAAAAAAAAAAAAAAAAGAAACAGAAAAAAGAGGAGTTAAAAAGAAAGACAAAAAAAAATAGAAGTGATTGAGAGAAAAAAGATTGATGGATTAATAGTGATGTGAGTGTAGAGCTGGAGTGAGTGAGTACAAGAAGTTGAAAT
+
DDDDDFFFFFFFGGGGGGGGGGGGGGGHHHHHFHHHGHHHHHHHGGGGHHHHHHHGHHHGGHHHHHHHHHHHHHHEFFFFCBBGHHFFHHHHGGGHGHHHHHHHFHHHAEDGDC>><<--<--<.../////00/.-../...//00000.../0//</:..----.00000<0000000.0.00/.-..0:00000/0<00000:000<00000000000000/..:.:00000<0000:<//00<000<
@M05620:45:000000000-G6HP7:1:1101:11214:17437 1:N:0:118
ATCTCTATCTCCTAAAAACCTGTTTAGATTTGGAGATAGACCTTCAGGTTTTTCATCATTTTCTGCATGAATTATACATTGACCACGTTCCAGCGTGGTCAGTTTGCAGCATTCTGTTATTTTGTTTGACAGAGTGTCTTGTTGAGAACATATGTAGGACATGATTTTTTCCTGCAACAGGGAAAATAAAGTATAAGTTTTAAAGATTTATTCTTTAATAAAGGATCTCAAAGCCAGCTTTAGAAAAAGGA
+
CCCCCFFFFFFFGGGGGGGGGGHHHHHHHHHHHHHHHHHHHHHHHHHHHHHGGHHHHHHHHHHHHHHHHHHHHHHHHHHHHHHHHHGHHHHHHHGGGGHHHHHHHHHHHHHHHHHHHHHHHHHHHHHHHHHHHHHHHHHHHHHHHHGHHHHHHHHHHHHHHHHHHHHHHGHHHHHHHHHGHGGHHHHHGGGHHHHHHHHHHHHHHHHHHHHHHHHHHHHHGHBGHHHHHHHHHHHHHGHHHHHHHHHHGGG
@M05620:45:000000000-G6HP7:1:1101:23971:17603 1:N:0:118
ATCTCTATCTCCTAAAAACCTGTTTAGATTTGGAGATAGACCTTCAGGTTTTTCATCATTTTCTGCATGAATTATACATTGACCACGTTCCAGCGTGGTCAGTTTGCAGCATTCTGTTATTTTGTTTGACAGAGTGTCTTGTTGAGAACATATGTAGGACATGATTTTTTCCTGCAACAGGGAAAATAAAGTATAAGTTTTAAAGATTTATTCTTTAATAAAGGATCTCAAAGCCAGCTTTAGAAAAAGGA
+
CCDCCFFFFFFFGGGGGGGGGGHHHHHHHHHHHHHHHHHHHHHHHHHHHHHGGHHHHHHHIIHHIHHHHHHHHHHHHHHHHHHHHHGHHHHHHHGGGGHHHHHHHHHHHHHHHHHHHHHHHHHHHHHHHHHHHHHHHHHHHHHHHHHHHHHHHHHHHHHHHHHHHHHHHGHHHHHHHHHHHGGHHHHHHHHHHHHHHHHHHHHHHHHHHHHHHHHHHHHHHHHHHHHHHHHHHHHHHGHHHHHGHHHHGGG
@M05620:45:000000000-G6HP7:1:1101:23958:17622 1:N:0:118
ATCTCTATCTCCTAAAAACCTGTTTAGATTTGGAGATAGACCTTCAGGTTTTTCATCATTTTCTGCATGAATTATACATTGACCACGTTCCAGCGTGGTCAGTTTGCAGCATTCTGTTATTTTGTTTGACAGAGTGTCTTGTTGAGAACATATGTAGGACATGATTTTTTCCTGCAACAGGGAAAATAAAGTATAAGTTTTAAAGATTTATTCTTTAATAAAGGATCTCAAAGCCAGCTTTAGAAAAAGGA
+
BBBBBFFFFFBFGGFGGGGGGGHHHHHHHHHHHFGGHHHHHHHHHHHHHHHGGHGHHHHHHHHHHHHHHHHHHHHHHHHHHHHHHHGHHHHHHHGFGGHHGHFHHHHHHHHHHHHHHHHHHHHHHHHHHHHHHHGHHHHHHHHHHHGHHHHHHHHHHHHHHHHHHHHHGGHHHHHHHHHHHGGFHFGHHHGHHHHHHHHHHHFHHHHHHHHHHHHHHHHHHFHHHHHHHHHHHGHHHGHHHHHHHHHHGGG
@M05620:45:000000000-G6HP7:1:1101:23976:17628 1:N:0:118
ATCTCTATCTCCTAAAAACCTGTTTAGATTTGGAGATAGACCTTCAGGTTTTTCATCATTTTCTGCATGAATTATACATTGACCACGTTCCAGCGTGGTCAGTTTGCAGCATTCTGTTATTTTGTTTGACAGAGTGTCTTGTTGAGAACATATGTAGGACATGATTTTTTCCTGCAACAGGGAAAATAAAGTATAAGTTTTAAAGATTTATTCTTTAATAAAGGATCTCAAAGCCAGCTTTAGAAAAAGGA
+
>AABBFFFFFFFGFGFGFFGGGHHHHHHHHHHFGHHHFHFGHHHHGHHHHHGGHFHHFHHHHHHHHFHHFHHHHHFHFHHHFHHHHGHHHHFGHGFGGHHHHHHHHHHHHHHHHHHHHGHHHHHHHHHEHGHGHHHHHHHHHHHBGFFHHHHHHHGHHFHHHHFHHHHHGHHHHHFFGCGHGGHHGFFGFHHGHFGGGHHHGHGFGGHHGHHHHHHFGHHFG0GCGGHHHHGHHHFHFHHHHHEHCGADGG
@M05620:45:000000000-G6HP7:1:1101:21681:17630 1:N:0:118
ATCTCTATCTCCTAAAAACCTGTTTAGATTTGGAGATAGACCTTCAGGTTTTTCATCATTTTCTGCATGAATTATACATTGACCACGTTCCAGCGTGGTCAGTTTGCAGCATTCTGTTATTTTGTTTGACAGAGTGTCTTGTTGAGAACATATGTAGGACATGATTTTTTCCTGCAACAGGGAAAATAAAGTATAAGTTTTAAAGATTTATTCTTTAATAAAGGATCTCAAAGCCAGCTTTAGAAAAAGGA
+
CCCCDFFFFFFFGGGGGGGGGGHHHHHHHHHHHHHHHHHHHHHHHHHHHHHGGHHHHIHHHHHHIHHHHHHHHHHHHHHHHHHHHHGHHHHHHHGGGGHHHHHHHHHHHHHHHHHHHHHHHHHHHHHHHHHHHHHHHHHHHHHHHHHHHHHHHHHHHHHHHHHHHHHHHGHHHHHHHHHHHGGHHHHHHHHHHHHHHHHHHHHHHHHHHHHHHHHHHHHHHGHHHHHHHHHHHHHHHGHHHHHHHHHHGGH
@M05620:45:000000000-G6HP7:1:1101:21673:17645 1:N:0:118
ATCTCTATCTCCTAAAAACCTGTTTAGATTTGGAGATAGACCTTCAGGTTTTTCATCATTTTCTGCATGAATTATACATTGACCACGTTCCAGCGTGGTCAGTTTGCAGCATTCTGTTATTTTGTTTGACAGAGTGTCTTGTTGAGAACATATGTAGGACATGATTTTTTCCTGCAACAGGGAAAATAAAGTATAAGTTTTAAAGATTTATTCTTTAATAAAGGATCTCAAAGCCAGCTTTAGAAAAAGGA
+
ABBBBFFFFFFFGGGGGFGGGGHHHHHHHHHHHHHHFHHDGHHHHHHHHHHGGHHHHHHHHHHHHHHHHHHHHHHHHHHHHGHHHHGHHHHHHHGGGGHHHHHHHHHHHHHHHHHHHHHHHHHHHHHHHHHHHHHHHHHHHHHHFHHHHHHHHHHHHHHHGHHHHHHHHGHHHHGHHHFHGGEHHHGHHGHHHHFHHGHHHHHHHHHHHGHHHHHHHHHHHHFFGHHHHHHHFHGHHGHHHHHEHHGHDGF
@M05620:45:000000000-G6HP7:1:1101:13193:17722 1:N:0:118
ATCTCTATCTCCTAAAAACCTGTTTAGATTTGGAGATAGACCTTCAGGTTTTTCATCATTTTCTGCATGAATTATACATTGACCACGTTCCAGCGTGGTCAGTTTGCAGCATTCTGTTATTTTGTTTGACAGAGTGTCTTGTTGAGAACATATGTAGGACATGATTTTTTCCTGCAACAGGGAAAATAAAGTATAAGTTTTAAAGATTTATTCTTTAATAAAGGATCTCAAAGCCAGCTTTAGAAAAAGGA
+
DCCDDFFFFFFFGGGGGGGGGGHHHHHHHHHHHHHHHHHHHHHHHHHHHHHGGHHHHHHHHHIHIHHHHHHHHHHHHHHHHHHHHHGHHHHHHHGGGGHHHHHHHHHHHHHHHHHHHHHHHHHHHHHHHHGHHHHHHHHHHHHHHHHHHHHHHHHGHHHHHHHHHHHHHGHHHHHHHHHHHGGHHHHHGHHHHHHHHHHHHHHHHHHHHHHHHHHHHGHHHHHHHHHHHHGHHHHHHGHHHHHFHHHHFGH
@M05620:45:000000000-G6HP7:1:1101:24238:17743 1:N:0:118
ATCTCTATCTCCTAAAAACCTGTTTAGATTTGGAGATAGACCTTCAGGTTTTTCATCATTTTCTGCATGAATTATACATTGACCACGTTCCAGCGTGGTCAGTTTGCAGCATTCTGTTATTTTGTTTGACAGAGTGTCTTGTTGAGAACATATGTAGGACATGATTTTTTCCTGCAACAGGGAAAATAAAGTATAAGTTTTAAAGATTTATTCTTTAATAAAGGATCTCAAAGCCAGCTTTAGAAAAAGGA
+
CCCCCFFFFFFFGGGGGGGGGGHHHHHHHHHHHHHHHHHHHHHHHHHHHHHGGHHHHHHIHHIHHHHHHGHHHHHHHHHHHHGHHHGHHHHHHHGGGGHHHHHHHHHHHHHHHHHHHHHHHHHHHHHHHHHHHHGGGHHHHGHHHHHHHHGHHHHHHHHHHHHHHHHHHGHHHHGHHHHHHGGHHHHHHHHHHHHHHGHHHHGHHHHHHHHHHHHHHHHGHHHHHHHHHGHHHHHHHGHHHHHHHGHHGGH
@M05620:45:000000000-G6HP7:1:1101:17784:17775 1:N:0:118
ATCTCTATCTCCTAAAAACCTGTTTAGATTTGGAGATAGACCTTCAGGTTTTTCATCATTTTCTGCATGAATTATACATTGACCACGTTCCAGCGTGGTCAGTTTGCAGCATTCTGTTATTTTGTTTGACAGAGTGTCTTGTTGAGAACATATGTAGGACATGATTTTTTCCTGCAACAGGGAAAATAAAGTATAAGTTTTAAAGATTTATTCTTTAATAAAGGATCTCAAAGCCAGCTTTAGAAAAAGGA
+
BBBBBFFFFFFFGGGGGGGGGGHHHHHHHHHHHHHHHHHHHHHHHHHHHHHGGHHHHHHHHHHHHHHHHHHHHHHHHHHHHHHHHHGHHHHHHHGGGGHHHHHHHHHHHHHHHHHHHHHHHHHHHHHHHHHHHHHHHHHHHHHHHHHHHHHHHHHHHHHHHHHHHHHHHGHHHHFHHHHHHGGHHHHHHHGGHHHHHGHHGHHHHHHHHHHHHHHHHHHHHHHHHHHHHHHHHHHHHGHHHHHHGHHHGGG
@M05620:45:000000000-G6HP7:1:1101:17771:17792 1:N:0:118
ATCTCTATCTCCTAAAAACCTGTTTAGATTTGGAGATAGACCTTCAGGTTTTTCATCATTTTCTGCATGAATTATACATTGACCACGTTCCAGCGTGGTCAGTTTGCAGCATTCTGTTATTTTGTTTGACAGAGTGTCTTGTTGAGAACATATGTAGGACATGATTTTTTCCTGCAACAGGGAAAATAAAGTATAAGTTTTAAAGATTTATTCTTTAATAAAGGATCTCAAAGCCAGCTTTAGAAAAAGGA
+
CCDDDFFFFFFFGGGGGGGGGGHHHHHHHHHHHHHHHHHHHHHHHHHHHHHGGHHHHHHIHIHIHHHHHHHHHHHHHHHHGHHHHHGHHHHHHHGGGGHHHHHHHHHHHHHHHHHHHHHHHHHHHHHHHHHHHHHHHHHHHHHHHHHHHHHHHHHHHHHHHHHHHHHHHGHHHHHHHHHHHGGHHHHHHHHHHHHHHHHHHHHGHGHHHHHHHHHHHHHHHHHHHHHHHHHHHHHHHGHHHHHHHHHHGGH
@M05620:45:000000000-G6HP7:1:1101:7759:17815 1:N:0:118
TACCTGTACTGGGGAAGAGCACACGTCTGAACTCCAGTCACTCCGCGAAATCTCGTATGCCGTCTTCTGCTTGAAAAAAAAAAAAAAAATACACTATTATCTATTGCCTCCATAATAACTAAATAAATCATTCAATCAGGAAATCTCCCCTCTTACTTCCCGTGATAAATTCATTCCACACACCGCACCCTACACGTGCGACCCTCTGTCCTCAGGCCACCCTCTCCGACCCTCACTCTTTCTCCCCCTTC
+
CCCCCFFFFFFFGGGGGGGGFGGHEBFGFGFGHHHHHHHHHHHHGGGGGGHFHHBBBBFFGFEFHGHHHGHHHGGHHHFCC>>>/////<22222222211111111111/01111<11111111>11111111000000///000<0/././0000000/..../0000000090900/....----9.././/....-.---/.///////////..9..../;/.----/9../;////////..-./
@M05620:45:000000000-G6HP7:1:1101:4451:17837 1:N:0:118
AGATTTTACTGCAACAGTTCCCCCTGGACCTGGAAAAGTTTCTTGCCTGGCTTACAGAAGCTGAAACAACTGCCAATGTCCTACAGGATGCTACCCGTAAGGAAAGGCTCCTAGAAGACTCCAAGGGAGTAAAAGAGCTGATGAAACAATGGCAAGTAAGTCAGGCATTTCCGCTTTAGCACTCTTGTGGATCCAATTGAACAATTCTCAGCATTTGTACTTGTAACTGACAAGCCAGGGACAAAACAAAG
+
BBBAAFFFFFFFGGGGGGGGGGHGGGHHGHHHHHHHHHHHHHHHHHHHGHGHHHHHHHGHHHHHHHHHHHHHHHHHHHHHHHHHHHHEHHHHHHHHGGGGHHGHHGHHHHGHHHHHGGHHHHHHHGGGGEGHHHHGHHHHGHHHHHHHHGHHHGHGHHHGHHHHHHHHHHHHDDGGGHHHHHHHHHHHHGHFGHHHHHHGGHHHHHHHHHHHEFHHHHGHHHHHHGHHHHHHGHGGFFAEEEFGGGGGGG/
@M05620:45:000000000-G6HP7:1:1101:12992:17912 1:N:0:118
CATCCTGACCCTGAAGTACCCCGGCTTGATTTCTGACATTAGATCGGAAGAGCACACGTCTGAACTCCAGTCACTCCGCGAAATCTCGTATGCCGTCTTCTGCTTGAAAAAAAAAAAATATCATATTTTTTTCTTTCTTTTTTTAATCCACTCTCCCCCTTCACTCCGCCTTTTTTCACTCATTCCTTCTTCTTCCTTCATTATTTTTTATCCTCCTTTCTTCTTCTCCCCTCCTCTCTCCTCTCCTTCCC
+
CCBCCFFFFFFFGGGGGGGGGGGGGGGFGHHHHHHGHHHHGHFHHHGGGGFGHHHFHGHHHGHHHHHHHHHHHGHHHGGG/EEHHHHHGDHHHGGFGHGHHHHFHHHHGHF/>@F<</011111111>11--<=00D0DD=0<;C0:;00/0/00//C.::/0;00;9:EA.;CB@90B0////;9BFBF/9/:/;BBF/////9BFFF?::F/99BB//;/BB9BFF/9A9A.BFFB:B9BFFFB9:BBF
@M05620:45:000000000-G6HP7:1:1101:14851:17948 1:N:0:118
TACCTGTACTGGGGAAGCAATCGCCATTCCTACCCTAAAGATCGGAAGAGCCCACGTCTGAACTCCAGTCACTCCGCGAAATCTCGTATGCCGTCTTCTGCTTGAAAAAAAAAAAAAAAACCAAACAACGGCTGTTGAGAAGACTATTACAGCAGTAAGAGAAGGAAAAATTGAGTCTATATGAGACGCAAAGTGAAGTATTAATATGCTGAAGCAGTAGTCAAGCAAATGCTTTTAGAGATCGTGTTTCA
+
CDCDDFFFFFFFGGGGGGGGGGGGGGGHHHHHHHHHHHHHHHHHGGGGHHH1AGGGHHHGHHHHHHHHHHHHHHHGFGGG/FGHHHFGHHHHGEGHGHHHGHHHHHHHFGC@DCB//<-<....<..<.-----.0000.0;0/000:B00;0/.:00000/:/..///.:0000000000000:00.----/00000000000:00:00000000/00:0000;://0:0000000/00000./:.:/00
@M05620:45:000000000-G6HP7:1:1101:4298:18019 1:N:0:118
TACCTGTACTGGGGAAGCAATCGCCATTCCTACCCTAAAGATCGGAAGAGCACACGTCTGAACTCCAGTCACTCCGCGAAATCTCGTATGCCGTCTTCTGCTTGAAAAAAAAAAAACAACTCACAAATATTATTTTTCCGCTGTGAGCAAGCCCGCCTGATCCGATTCGGTGGTCTATTCTCTTTTATTCACTGCCTCACCTTGTTATTACCATTACCTTGTCGCACTCTCGATTCTTCCCCTCCCTCTCG
+
CCCCCFFFFFFFGGGGGGGGGGGGGGGHHHHHHHHHGHHHGHHHGGGGHHHHHHHGHHHGHHHHHHHHHHHHHHHGGGGGGHHHHHGGHHHHGGGHGHHHHHHGHHHHHGGGGB///?/?11=1110111<111<=101...-</00<0//.;.-;:../00;....0..;...:0000;0009;;009000000:0009:;B0;000;:00000;0BB00;0.:-9-/09.:B0:000;/9/9../9;/9
@M05620:45:000000000-G6HP7:1:1101:26432:18059 1:N:0:118
ATCTCTATCTCCTAAAAACCTGTTTAGATTTGGAGATAGACCTTCAGGTTTTTCATCATTTTCTGCATGAATTATACATTGACCACGTTCCAGCGTGGTCAGTTTGCAGCATTCTGTTATTTTGTTTGACAGAGTGTCTTGTTGAGAACATATGTAGGACATGATTTTTTCCTGCAACAGGGAAAATAAAGTATAAGTTTTAAAGATTTATTCTTTAATAAAGGATCTCAAAGCCAGCTTTAGAAAAAGGA
+
CCDDDFFFFFFFGGGGGGGGGGHHHHHHHHHHHGHHHHHHHHHHHHHHHHHGGHHHHIHHHHHHIHHHHHHHHHHHHHHHHHHHHHGHHHHHHHGGGGHHHHHHHHHHHHHHHHHHHHHHHHHHHHHHHHHHHHHHHHHHHHHHHHHHHHHHHHHHHHHHHHHHHHHHHGHHHHHHHHHHHGGHHHHHHHHGHHHHHGHHHHHHHHHHHHHHHHHHHHHHHHHHHHHHHHHHHHHHHGHHHHHGGGHHGGH
@M05620:45:000000000-G6HP7:1:1101:10517:18063 1:N:0:118
TACCTGTACTGGGGAAGCAATCGCCATTCCTACCCTAAAGATCGGAAGAGCACACGTCTGAACTCCAGTCACTCCGCGAAATCTCGTATGCCGTCTTCTGCTTGAAAAAAAAAAAAACAGATCTCGGAGGTTATTTTGCATCGGTGAGCCATACATAATGATCCGATGAGGGGTGCTCAACTATTTGCGGAAAGGCAGCACCTTTTTATTCAATTTACCTTTTAGCACTCTCCATTCCTACCCTCCCGATC
+
CCCCCFFFFFFFGGGGGGGGGGGGGGGHHHHHHHHHGGFHHHHHGGGGHHHGHHHGGHHGHGGHHHHHHHFHGHHGGGGG/FFHHHGCGFHHGEEHGHHHHHHHHHHHFGFGCB//>//001<1=0<.--<C0<=DDGFDFHC.;..:;/G:0/0000C00;CB..;.0;/.-.;.000;CF/CFFB/-9@--.;...;9.A//BFF.BB///99B/99:;BB//:BFFF/99/BFFFF/9.9B...9:;@
@M05620:45:000000000-G6HP7:1:1101:17997:18067 1:N:0:118
CATCCTGACCCTGAAGTACCCCGGCTTGATTTCTGACATTAGATCGGAAGAGCACACGTCTGAACTCCAGTCACTCCGCGAAATCTCGTATGCCGTCTTCTGCTTGAAAAAAAAAAAAAAAAAAAAAGAATAAAGGAGAGGAACGAATGGAAGAAAAATAAGAATATGTAGTGGGGTAACAAGGAAGAAGGAGATGGAGTACAAAGTGCGTTAGAAAAGACATGTGCTGAAAGCACAAAGAAGCTAAATTA
+
CCCCCFFFFFFFGGGGGGGGGGGGGGGGHHHHHHHHHHHHHHGHHHGGGGHHHHHHHGHHHGHHHHHHHHHHGHHHHGGGCEEGGHHB?EGHHHGGEHGHHHHHHHHGHHGFGGGG>/-<<----:-...000000/..:.9/.....;000;;///..:000000009000/9.-9./000/../..//...;/00//9/000;/000-9...00;:/.:/00900000000/0/9/.//./00000900
@M05620:45:000000000-G6HP7:1:1101:16839:18088 1:N:0:118
AGATTACTGCAACAGTTCCCCCTGGACCTGGAAAAGTTTCTTGCCTGGCTTACAGAAGCTGAAACAACTGCCAATGTCCTACAGGATGCTACCCGTAAGGAAAGGCTCCTAGAAGACTCCAAGGGAGTAAAAGAGCTGATGAAACAATGGCAAGTAAGTCAGGCATTTCCGCTTTAGCACTCTTGTGGATCCAATTGAACAATTCTCAGCATTTGTACTTGTAACTGACAAGCCAGGGACAAAACAAAGAT
+
BABBBFFFDD4BFGBBBFGGGGGGHGHHHHHHHHHHHHHHHHHHHHHHHHHFHHHHHHHHHHHHHHHHHHHHGHHGFFGHAFGGHFHFHHDFGHGFEEGGGHFHHHHHGHHHHHHGHHHHHFHFEEFEGDFHHGHHHHGHHHHHHHHHFHHHHGHHHHHHHHHHHHHHHHGGGGGHHHGHHHHHHGGGHHHHGHHHHGGFFCGHHHHFHHHHHHHHHFHHHHHGHHHGHHHHHGFGGGGGGGEFFGGGGGF
@M05620:45:000000000-G6HP7:1:1101:15134:18153 1:N:0:118
AGATTACTGCAACAGTTCCCCCTGGACCTGGAAAAGTTTCTTGCCTGGCTTACAGAAGCTGAAACAACTGCCAATGTCCTACAGGATGCTACCCGTAAGGAAAGGCTCCTAGAAGACTCCAAGGGAGTAAAAGAGCTGATGAAACAATGGCAAGTAAGTCAGGCATTTCCGCTTTAGCACTCTTGTGGATCCAATTGAACAATTCTCAGCATTTGTACTTGTAACTGACAAGCCAGGGACAAAACAAAGAT
+
AAABCFFFFFFFGGGGGGGGGGGGHHHHHHHHHHHHGHHHHHHHHHHHHHH3FHGHHHHHHHHHHHHHHHHHHHHHHHHHFHHHHHHHHHHHHHGGGGHHGH3GHHHHGHHHHHHHHHHHHHHGGEFFHGHHHGHHHHHHHHHHHHHHHFHHHGHHHHHHHHHHHHHHHHGGGGGHHHHHHHHHHHHGHHHHHHHHHHHHHHHHHHHHHHHHHGHGHGHHHHHHHHHHHHHHGGFGGGGGGGGGGGGFGGF
@M05620:45:000000000-G6HP7:1:1101:14430:18159 1:N:0:118
TACCTGTACTGGGGAAGCAATCGCCATTCCTACCCTAAAGATCGGAAGAGCACACGTCTGAACTCCAGTCACTCCGCGAAATCTCGTATGCCGTCTTCTGCTTGAAAAAAAAAAAAAAAAATATATAAACCAGAAATAATAGATGTCCCAAAAAACAACATTACTAAGGAGCTAGAGCCTCAACTGACGCGAGTCCTTTCGCACTCTAACGAAGTACCCACCACTGTGCTCGGCGTACGGGCTCCACCTTC
+
BBCCDFFFFFFFGGGGGGGGGGGGGGGHHHHHHHHHFHHHHHHHGGGGHHH3GGHGHHHGGGHHHHHHGHHHHHHEEEEG@FGHHHFDHHHHGEFHGHHHHHHHGHHHFGGGGGB</<->-.<000<000/.../0000000:0000000/...-.....:0000000/0...00000.//00/0/00..---:/00000...9-/0000...9900000....0000000.-.-----.---..0/..00
@M05620:45:000000000-G6HP7:1:1101:8414:18252 1:N:0:118
AGATTACTGCAACAGTTCCCCCTGGACCTGGAAAAGTTTCTTGCCTGGCTTACAGAAGCTGAAACAACTGCCAATGTCCTACAGGATGCTACCCGTAAGGAAAGGCTCCTAGAAGACTCCAAGGGAGTAAAAGAGCTGATGAAACAATGGCAAGTAAGTCAGGCATTTCCGCTTTAGCACTCTTGTGGATCCAATTGAACAATTCTCAGCATTTGTACTTGTAACTGACAAGCCAGGGACAAAACAAAGAT
+
AAABCFFFBB4BBFBABBBFGGGFHHHHHEFB3BBBBFGHHHHHHHHGHHHHHGBDBGHHHHHHHHGHHHHHHGHGFGHHHGHHHHHHHHHHHHG?EEFFFHHHGHHHGHHHHHHFHHHHFEHFEEFEHFFHHGHFHHEGHHHHHGHHGFHHHGGHHHHHHHCGHHHHHHGGGGGHBHHHHHHHHFGGHHHHHHHHHHFFB<DGDGHHHGHHHGGGHCGHFFHHHHHHGHHFEFFG.DFGGF9.;EEGFFB
@M05620:45:000000000-G6HP7:1:1101:9608:18284 1:N:0:118
AAACCAGAAGACATGAGGTCAGCTAGATCGGAAGAGCACACGTCTGAACTCCAGTCACTCCGCGAAATCTCGTATGCCGTCTTCTGCTTGAAAAAAAAAAAACCCTCCTCTCCTCCTCTTTCCTCTTTTTTTCTTTCTTTTTTTCCTCCCCTCTCCCCCTTCCCTCCTCCTTTTTTCCCTCCTTCCTTCTTCTTCCTTCCTTCTTTTTTCTCCCCCTTTCTTCTTCTCCCCTCCTCTCTCCTCTCCTTCCC
+
BBBBBBBFFF4CGGBABEBFFGHHHHFGHFFGGGFHHHHHHEHHHGHFHHHHHHHHHHHHHGGGGGGH@GFGFAHHHHFFGHGHFFGHHHFFHEFCCCE?////?<<C2<>FFGCFBC11?GF1FG?D1<-<C<0DGDDG0<<-/;C:C.A/A////CA?9F/B;/;/;/9;;BC@;0CFFD.9BFFFFF9;FB/BBFFFF;99/9BFC/99//9;>./;B;B9/;BF/9.9ADB9BFF/BBF/9////BF
@M05620:45:000000000-G6HP7:1:1101:4480:18291 1:N:0:118
AAGCCAGAAGACATGAGGTCAGCTAGATCGGAAGAGCACACGTCTGAACTCCAGTCACTCCGCGAAATCTCGTATGCCGTCTTCTGCTTGAAAAAAAAAAAAAAACAAAAGAAAAAACAAGAGGACGATTCATGTATTGAATGGAAATCAGGAAATTGAGAAATATAGTAATAAGGTGCGAGAGTAAGTCTGGAAGGTGGGTGATGCGTAAGAGAGGAATGGTACATGATAGGAATGTTCTGGTTGACTGT
+
ABABBFFFFFFFGGGGGGGGGGHHHHHHHHGGGGGHHHHHHGHHHGHHHHHHHHHHHHHHHGGGGGGGFHHGFFHHHHGGGHGHHHHHHH?GHGGG/EEB><</////001/00>0-.../<....<<..00000;00000000000:00000//00000.0;0000:000000:0;00-9---00000000/00/.00.-...;00-...:00/.../0000000000000/000:0:0000009/0000
@M05620:45:000000000-G6HP7:1:1101:7600:18292 1:N:0:118
AGATTACTGCAACAGTTCCCCCTGGACCTGGAAAAGTTTCTTGCCTGGCTTACAGAAGCTGAAACAACTGCCAATGTCCTACAGGATGCTACCCGTAAGGAAAGGCTCCTAGAAGACTCCAAGGGAGTAAAAGAGCTGATGAAACAATGGCAAGTAAGTCAGGCATTTCCGCTTTAGCACTCTTGTGGATCCAATTGAACAATTCTCAGCATTTGTACTTGTAAATGACAAGCCAGGGACAAAACAAAGAT
+
AAABCFFFB@4BBGBBBBFFGGGGHHHHGEAB3BBBBDGHHHHHHHGHHHHHHHBDBFGHHHHHHHHHHHHHCGHFFFHHDFGHHGHHHHBGGHGF@EFFGG?CFGGHGHHHHHHFHHHHGFGFEEFEGBGHHGHHHHEHHFGHHHHHHGHHHGHHFHGHHHHHHHHHHHGGGGGHHHHHHHHHHGHGHHHHGFHHHHGFB<DGGHHHHHHHHHGGHGGHHHHGHHHHHHGHHGFGGGGGGGBFFFGGGFC
@M05620:45:000000000-G6HP7:1:1101:8163:18301 1:N:0:118
AGATTACTGCAACAGTTCCCCCTGGACCTGGAAAAGTTTCTTGCCTGGCTTACAGAAGCTGAAACAACTGCCAATGTCCTACAGGATGCTACCCGTAAGGAAAGGCTCCTAGAAGACTCCAAGGGAGTAAAAGAGCTGATGAAACAATGGCAAGTAAGTCAGGCATTTCCGCTTTAGCACTCTTGTGGATCCAATTGAACAATTCTCAGCATTTGTACTTGTAACTGACAAGCCAGGGACAAAACAAAGAT
+
BABBBFFFB@4BGGBBBFGGGGGGHHHHHCAB3BBBBDGHHHHGFHHEHHHHHFBDBFGHHGAGHHHGHGHFHGHFHFGHAGGHH1FGGHDFGFGE@FEBFGFFFEGHGHHHHFHHHHHHFHGGEEGEG4BFGFHFHHBHHFFGGHGHHHHHHGGHHHFFHH2GGHHGHH?FGGGGFGHHHHFHHFFGHHGHGFGFHFHHB<DGGHHFBFDCCGGGFCGFHHHFHHGEGHHHGG/A:AAFGGGAFGEF9F:
@M05620:45:000000000-G6HP7:1:1101:13809:18307 1:N:0:118
ATCTCTATCTCCTAAAAACCTGTTTAGATTTGGAGATAGACCTTCAGGTTTTTCATCATTTTCTGCATGAATTATACATTGACCACGTTCCAGCGTGGTCAGTTTGCAGCATTCTGTTATTTTGTTTGACAGAGTGTCTTGTTGAGAACATATGTAGGACATGATTTTTTCCTGCAACAGGGAAAATAAAGTATAAGTTTTAAAGATTTATTCTTTAATAAAGGATCTCAAAGCCAGCTTTAGAAAAAGGA
+
DDDDDFFFFFFFGGGGGGGGGGHHHHHHHHHHHHHHHHHHHHHHHHHHHHHGGHHHHIHHIIIIHHHHHHHHHHHHHHHHHHHHHHGHHHHHHHGGGGHHHHHHHHHHHHHHHHHHHHHHHHHHHHHHHHHHHHHHHHHHHHHHHHHHHHHHHHHHHHHHHHHHHHHHHGHHHHHHHHHHHGGHHHHHHHHHHHHHHHHHHHHHHHHHHHHHHHHHHHHHHHHHHHHHHHHHHHHHHGHHHHHHHHHHGGH
@M05620:45:000000000-G6HP7:1:1101:2158:18337 1:N:0:118
AGATTACTGCAACAGTTCCCCCTGGACCTGGAAAAGTTTCTTGCCTGGCTTACAGAAGCTGAAACAACTGCCAATGTCCTACAGGATGCTACCCGTAAGGAAAGGCTCCTAGAAGACTCCAAGGGAGTAAAAGAGCTGATGAAACAATGGCAAGTAAGTCAGGCATTTCCGCTTTAGCACTCTTGTGGATCCAATTGAACAATTCTCAGCATTTGTACTTGTAACTGACAAGCCAGGGACAAAACAAAGAT
+
A1AAAFFF3DFFGC1FGGGGGGGGCGGHHHHHHHHHHHHHHHHHHHHHHHHHHHHHHGHHGHHHHHHHHHHHGFHBGHHHHHHG0FG@FGFHHHGGCGGHHHHEGGHGGHHHHHHHHHHHHHGGGEGGHHHHHEHHHHHHHBHHHHHHF1GHHGHHHHHHHHCFHHHHHHGGGGGHBGHHHHHHHHHGHHHHGHHHGHHFHGHHHHHHDGGHHHGHHGHH;GHHHHHBFHHGGGGFGBGGGF9CAEEFGFC
@M05620:45:000000000-G6HP7:1:1101:2139:18344 1:N:0:118
AGATTACTGCAACAGTTCCCCCTGGACCTGGAAAAGTTTCTTGCCTGGCTTACAGAAGCTGAAACAACTGCCAATGTCCTACAGGATGCTACCCGTAAGGAAAGGCTCCTAGAAGACTCCAAGGGAGTAAAAGAGCTGATGAAACAATGGCAAGTAAGTCAGGCATTTCCGCTTTAGCACTCTTGTGGATCCAATTGAACAATTCTCAGCATTTGTACTTGTAACTGACAAGCCAGGGACAAAACAAAGAT
+
AABBBFFFDFFFGGFGGGGGGGGGAHHHHHHHHHHHGHHHHHHHHHHHHHHHHHHHHHHHHHHHHGHHHHHHGHHHHHHHHHHHFFHHHHHHHHGGCFGHHHHHHHHHGHHHHHHHHHHHHHHGGHGGHHHHHGHHHHFHHFHHHHHHHHHHHGHHHHHGHHHHHHHHHHGGGGGHHHHHHHHHHHHGHHHHHHHHGHGGHHHHHHHHHHHHHGHHHFHHHHHHHHHFHHHHHGGGGGGGGGFFGGGGGGF
@M05620:45:000000000-G6HP7:1:1101:19986:18373 1:N:0:118
CATCCTGACCCTGAAGTACCCGGCTTGATTTCTGACATTAGATCGGAAGAGCACACGTCTGAACTCCAGTCACTCCGCGAAATCTCGTATGCCGTCTTCTGCTTGAAAAAAAAAAAAACAAAAAAAATCACTCTGTGAAATAATCTCCTCACATCCTTCCCACCACCAAAATATCCCCCTTTCTCCACCCTACATCCTACGCCCTCACTCCACATACCCCCCTTCCCCACCCTCTCACGCCCACCCCTATC
+
CDCDDFFFFFFFGGGGGGGGGGGGGGGHHHHHHHHHGHHHHHHHHGGGGHHHHHHHGHHHGGHHHHHHHHHHHHHHGGGGGGHFFHHGEHHHHGGGHGHHHHHHHHHHGHGGGGG<>>/><00.---.000000000000000000000/0.000/000//0.........0;0990..-.009000/.../.900/00;.----.9.:0/0/0000/0.---./////....://00...-....-..00
@M05620:45:000000000-G6HP7:1:1101:25511:18404 1:N:0:118
AGATTACTGCAACAGTTCCCCCTGGACCTGGAAAAGTTTCTTGCCTGGCTTACAGAAGCTGAAACAACTGCCAATGTCCTACAGGATGCTACCCGTAAGGAAAGGCTCCTAGAAGACTCCAAGGGAGTAAAAGAGCTGATGAAACAATGGCAAGTAAGTCAGGCATTTCCGCTTTAGCACTCTTGTGGATCCAATTGAACAATTCTCAGCATTTGTACTTGTAACTGACAAGCCAGGGACAAAACAAAGAT
+
CCCCDFFFFFFFGGGGGGGGGGGGHHHHHHHHHHHHHHHHHHHHHHHHHHHHHHHHHHHHHHHHHHHHHHHHHHHHHHHHHHHHHHHHHHHHHHGGGGHHHHHHHHHHGHHHHHHGHHHHHHHGGHGGHHHHHGHHHHGHHHHHHHHHHHHHHGHHHHHHHHHHHHHHHHGGGGGHHHGHHHHHHHHGHHHHHHHHHHGGHHHHHHHHHHHHHHHHHGHHHHHHHHHHFHHHHGGGGGGGGGGGGGGGGGF
@M05620:45:000000000-G6HP7:1:1101:23563:18418 1:N:0:118
ATCTCTATCTCCTAAAAACCTGTTTAGATTTGGAGATAGACCTTCAGGTTTTTCATCATTTTCTGCATGAATTATACATTGACCACGTTCCAGCGTGGTCAGTTTGCAGCATTCTGTTATTTTGTTTGACAGAGTGTCTTGTTGAGAACATATGTAGGACATGATTTTTTCCTGCAACAGGGAAAATAAAGTATAAGTTTTAAAGATTTATTCTTTAATAAAGGATCTCAAAGCCAGCTTTAGAAAAAGGA
+
CCCCCFFFFFFFGGGGGGGGGGHHHHHHHHHHHHHHHHHHHHHHHHHHHHHGGHHHHHIHIIHIHHHHHHHHHHHHHHHHHHHHHHGHHHHHHHGGGGHHHHHHHHHHHHHHHHHHHHHHHHHHHHHHHHHHHHHHHHHHHHHHHHHHHHHHHHHHHHHHHHHHHHHHHGHHHHHHHHHHHGGHGHHHGHHHHHHHHHHHHHHHHHHHHHHHHHHHHHHHHHHHHHHHHHGHHHHHHGHHHHHHHGHHGGH
@M05620:45:000000000-G6HP7:1:1101:23548:18431 1:N:0:118
ATCTCTATCTCCTAAAAACCTGTTTAGATTTGGAGATAGACCTTCAGGTTTTTCATCATTTTCTGCATGAATTATACATTGACCACGTTCCAGCGTGGTCAGTTTGCAGCATTCTGTTATTTTGTTTGACAGAGTGTCTTGTTGAGAACATATGTAGGACATGATTTTTTCCTGCAACAGGGAAAATAAAGTATAAGTTTTAAAGATTTATTCTTTAATAAAGGATCTCAAAGCCAGCTTTAGAAAAAGGA
+
BABBBFFFFFFFGGGGGGGGGGHHGHHHHHHHH4GHHHHHGHHHHHHHHHHGGHHHHHHHHHHHHHHHHHHHHHHHHHHHHHGHHHGHHHHHHHGGGGHHGHHHHHHHHHHHHHHHHHHHHHHHHHHHHHHHHHGHHHHHHGHHHHGHHHHHHHHHHHHHHHHHHHHHHGHHHHHHHHHHHGGHHHHHGHHHHHHHHHHHHHHHHHHHHHHHHHHHHHHHHHHHHHHHHHGHHHHHHGHHHHHHHHGHGGG
@M05620:45:000000000-G6HP7:1:1101:23574:18432 1:N:0:118
ATCTCTATCTCCTAAAAACCTGTTTAGATTTGGAGATAGACCTTCAGGTTTTTCATCATTTTCTGCATGAATTATACATTGACCACGTTCCAGCGTGGTCAGTTTGCAGCATTCTGTTATTTTGTTTGACAGAGTGTCTTGTTGAGAACATATGTAGGACATGATTTTTTCCTGCAACAGGGAAAATAAAGTATAAGTTTTAAAGATTTATTCTTTAATAAAGGATCTCAAAGCCAGCTTTAGAAAAAGGA
+
ABBBBFFFFFFFGGGGGGGGGGHHHHHHHHHHGFHHHHHCHHHHHHHHHHHGGHHHHHHHHHHHHHHHHHHHHHHHHHHHHHHHHHGHHHHHHHGGGGHHHHHHHHHHHHHHHHHHHHFHHHHHHHHHHHHHHHHHHHHHHHHHHHHHHHHHHHFHHHHHHHHEHHHHHGHHHHHHHHHHHGFHHHHHHHHHGHHHHGFHHHHHHHGHHBGHHHHHHHHHHHHHGHHHHHHHHHHHGGHHHHGHHHHFDGF
@M05620:45:000000000-G6HP7:1:1101:20950:18467 1:N:0:118
ATCTCTATCTCCTAAAAACCTGTTTAGATTTGGAGATAGACCTTCAGGTTTTTCATCATTTTCTGCATGAATTATACATTGACCACGTTCCAGCGTGGTCAGTTTGCAGCATTCTGTTATTTTGTTTGACAGAGTGTCTTGTTGAGAACATATGTAGGACATGATTTTTTCCTGCAACAGGGAAAATAAAGTATAAGTTTTAGAGATTTATTCTTTAATAAAGGATCTCAAAGCCAGCTTTAGAAAAAGGA
+
ABBCCFFFFFFFGGGGGGGGGGHHHHHHHHHHHHHHHHHHHHHHHHHHHHHGGHHHHHHHHHHHHHHHHHHHHGHHHHHHHHHHHHGGHHHHHHGFGGHHFHHHHGHHHHFFHHHHHHHHHHHHHHHHHGHHHHGHHHHHHHHHGHHHHHHHHHHFHHGHHHHHHHHHHGHHHHHGHHHHHGGGHHGHHHHGGHHHHGHHHHCHHGHHHHHHHGHHHHHHHGHGGHFHHHHHHGHHHGGHHHHHHHHGGCF
@M05620:45:000000000-G6HP7:1:1101:20970:18467 1:N:0:118
ATCTCTATCTCCTAAAAACCTGTTTAGATTTGGAGATAGACCTTCAGGTTTTTCATCATTTTCTGCATGAATTATACATTGACCACGTTCCAGCGTGGTCAGTTTGCAGCATTCTGTTATTTTGTTTGACAGAGTGTCTTGTTGAGAACATATGTAGGACATGATTTTTTCCTGCAACAGGGAAAATAAAGTATAAGTTTTAAAGATTTATTCTTTAATAAAGGATCTCAAAGCCAGCTTTAGAAAAAGGA
+
>AABBFFFFFFFGGGGGGGGGGHHHHHHHHHHFFGHHHHHHGHHHHHHHHHGGHHHHHHHHHHHHHHHHHHHHHHHHHHHHHHHHHGGHHHHHHGGGGHHHHHHHHHHHHFHHHHHHHHHHHHGHHGHHHEHHHHHHHHHHHHHEHHHHHGHHHFHHHGHHHHHHHHHEGHHHHHHHHFHHGGGHHHHHGHGGHHGGGFHHHHGHHHHHGHHHHHHHHHHHGHBHHHHGHGGHHHGHGHHHHHGHGGGGGG
@M05620:45:000000000-G6HP7:1:1101:20962:18486 1:N:0:118
ATCTCTATCTCCTAAAAACCTGTTTAGATTTGGAGATAGACCTTCAGGTTTTTCATCATTTTCTGCATGAATTATACATTGACCACGTTCCAGCGTGGTCAGTTTGCAGCATTCTGTTATTTTGTTTGACAGAGTGTCTTGTTGAGAACATATGTAGGACATGATTTTTTCCTGCAACAGGGAAAATAAAGTATAAGTTTTAAAGATTTATTCTTTAATAAAGGATCTCAAAGCCAGCTTTAGAAAAAGGA
+
CDDDEFFFFFFFGGGGGGGGGGHHHHHHHHHHHHHHHHHHHHHHHHHHHHHGGHHHHHHHHHHIIHHHHHHHHHHHHHHHHHHHHHGHHHHHHHGGGGHHHHHHHHHHHHHHHHHHHHHHHHHHHHHHHHHHHHHHHHHHHHHHHHHHHHHHHHHHHHHHHHHHHHHHHGHHHHHHHHHHHGGHHHHHHHHHHHHHHGHHHHHHHHHHHHHHHHHHHHHHHHHHGHHHHHHHHHHGHGHHHHHGHHHHGGH
@M05620:45:000000000-G6HP7:1:1101:9717:18497 1:N:0:118
ATCTCTATCTCCTAAAAACCTGTTTAGATTTGGAGATAGACCTTCAGGTTTTTCATCATTTTCTGCATGAATTATACATTGACCACGTTCCAGCGTGGTCAGTTTGCAGCATTCTGTTATTTTGTTTGACAGAGTGTCTTGTTGAGAACATATGTAGGACATGATTTTTTCCTGCAACAGGGAAAATAAAGTATAAGTTTTAAAGATTTATTCTTTAATAAAGGATCTCAAAGCCAGCTTTAGAAAAAGGA
+
BCCCCFFFFFFFGGGGGGGGGGHHHHHHHHHHHHHHHHHHHHHHHHHHHHHGGHHHHHIHHIHHIHHHHHHHHHHHHHHHHHHHHHGHHHHHHHGGGGHHHHHHHHHHHHHHHHHHHHHHHHHHHHHHHHHHHHHHHHHHHHHHHHHHHHHHHHHHHHHHHHHHHHHHHGHHHHHHHHHHHGGHHHGHHHHHHHHHHHHHHHHHHHHHHHHHHHHHHHHHHHHHHHHHHHHHHHHHHGHHHHHGHHHHGGH
@M05620:45:000000000-G6HP7:1:1101:17145:18500 1:N:0:118
ATCTCTATCTCCTAAAAACCTGTTTAGATTTGGAGATAGACCTTCAGGTTTTTCATCATTTTCTGCATGAATTATACATTGACCACGTTCCAGCGTGGTCAGTTTGCAGCATTCTGTTATTTTGTTTGACAGAGTGTCTTGTTGAGAACATATGTAGGACATGATTTTTTCCTGCAACAGGGAAAATAAAGTATAAGTTTTAAAGATTTATTCTTTAATAAAGGATCTCAAAGCCAGCTTTAGAAAAAGGA
+
CCCCCFFFFFFFGGGGGGGGGGHHHHHHHHHHHHHHHHHHHHHHHHHHHHHGGHHHHIHHHHHIHHHHHHHHHHHHHHHHHHHHHHGHHHHHHHGGGGHHHHHHHHHHHHHHHHHHHHHHHHHHHHHHHHHHHHHHHHHHHHHHHHHHHHHHHHHHHHHHHHHHHHHHHGHHHHHHHHHHHGGHHHHHHHHHHHHHHGHHHHFHHHHHHHHHHHHHHHHHHHHGHHHHHHHHHHHHHGHHHHHHHHHHGGG
@M05620:45:000000000-G6HP7:1:1101:17124:18510 1:N:0:118
ATCTCTATCTCCTAAAAACCTGTTTAGATTTGGAGATAGACCTTCAGGTTTTTCATCATTTTCTGCATGAATTATACATTGACCACGTTCCAGCGTGGTCAGTTTGCAGCATTCTGTTATTTTGTTTGGCAGAGTGTCTTGTTGAGAACATATGTAGGACATGATTTTTTCCTGCAACAGGGAAAATAAAGTATAAGTTTTAAAGATTTATTCTTTAATAAAGGATCTCAAAGCCAGCTTTAGAAAAAGGA
+
AAAAAFFFFFFFGF1DG1AEGGHHHFGCGHHHHFHGHHHCFHHHHGGFHHHGGHFHHGHHHHHHHHG1GFGGHGH2GFHHFGGHHHGHHHHHGFEFEEHHHHHHHGHGFHHHHHHHHHHHHHHHHGHHFGFEGHHHHHHHHHHGFFF1G0GHHHHEHHGHHHH1GHHHHGHHHFHFDGFHFGGGEHGHFFFHHHEHHHHGFGF<D1FGHGHHHHHHHGHHFHHEHGGHHGFFHHHHGGHHHBH0;;G..A9
@M05620:45:000000000-G6HP7:1:1101:9402:18513 1:N:0:118
CATCCTGACCCTGAAGTACCCGGCTTGATTTCTGACATTAGATCGGAAGAGCACACGTCTGAACTCCAGTCACTCCGCGAAATCTCGTATGCCGTCTTCTGCTTGAAAAAAAAAAAAAAAAAAAAAAAAAAAAAGATAAAAGCATGCGGGAAAAAGAAAAAGTAATAGAGGAAGAATAAGTGTCAGGAATAGTGGTAATAGAGTAGTACGGAAATTATGAAATACTGAGGGAGTTTGATGAGATGAATTAT
+
CCCCCFFFFFFFGGGGGGGGGGGGGGGHHHHHHHGHGHHHHHHHHGGGGGHHHHHHGHHHGHGHHHHHHHHHHHHHGGGG@EGDHHHGGHHHHGGGHGHHHHHHHHHHFHGGGCC>>/>---<---;------9..000:00.0;00.----./....//..0000:000/.:../0000000000/0/:0000.0000000:0000:0....-0;0000000000000.9.99/000000;:00000:00
@M05620:45:000000000-G6HP7:1:1101:9722:18516 1:N:0:118
ATCTCTATCTCCTAAAAACCTGTTTAGATTTGGAGATAGACCTTCAGGTTTTTCATCATTTTCTGCATGAATTATACATTGACCACGTTCCAGCGTGGTCAGTTTGCAGCATTCTGTTATTTTGTTTGACAGAGTGTCTTGTTGAGAACATATGTAGGACATGATTTTTTCCTGCAACAGGGAAAATAAAGTATAAGTTTTAAAGATTTATTCTTTAATAAAGGATCTCAAAGCCAGCTTTAGAAAAAGGA
+
DCCDDFFFFFFFGGGGGGGGGGHHHHHHHHHHHHHHHHHHHHHHHHHHHHHGGHHHHIHHHIHIIHHHHHHHHHHHHHHHHHHHHHGHHHHHHHGGGGHHHHHHHHHHHHHHHHHHHHHHHHHHHHHHHHHHHHGHHHHHHHHHHHHHHHHHHHHHHHHHHHHHHHHHHGHHHHHHHHHHHGGHHHHHHGHHHHHHHHHHHHHHHHHHHHHHHHHHHHHHHHHHGHHHHHHHHHHHHGHHHHHHHHHHGGH
@M05620:45:000000000-G6HP7:1:1101:25462:18575 1:N:0:118
AGATTACTGCAACAGTTCCCCCTGGACCTGGAAAAGTTTCTTGCCTGGCTTACAGAAGCTGAAACAACTGCCAATGTCCTACAGGATGCTACCCGTAAGGAAAGGCTCCTAGAAGACTCCAAGGGAGTAAAAGAGCTGATGAAACAATGGCAAGTAAGTCAGGCATTTCCGCTTTAGCACTCTTGTGGATCCAATTGAACAATTCTCAGCATTTGTACTTGTAACTGACAAGCCAGGGACAAAACAAAGAT
+
CCCCCFFFFFFFGGGGGGGGGGGGHHHHHHHHHHHHHHHHHHHHHHHHHHHHHHHHHHHHHHHHHHHHHHHHHHHHHHHHHHHHHHHHHHHHHHGGGGHHHHHHHHHHGHHHHHHHHHHHHHHGGHGGHHHHHGHHHHGHHHHHHHHHHHHHHGHHHHHHHHHHHHHHHHGGGGGHHHHHHHHHHHHGHHHHHHHHHGHHHHHHHHHHHHHHHHHHHHHHHGHHHHHEGHHHHGGGGGGGGGGGGGGGGGG
@M05620:45:000000000-G6HP7:1:1101:6355:18582 1:N:0:118
AGATTACTGCAACAGTTCCCCCTGGACCTGGAAAAGTTTCTTGCCTGGCTTACAGAAGCTGAAACAACTGCCAATGTCCTACAGGATGCTACCCGTAAGGAAAGGCTCCTAGAAGACTCCAAGGGAGTAAAAGAGCTGATGAAACAATGGCAAGTAAGTCAGGCATTTCCGCTTTAGCACTCTTGTGGATCCAATTGAACAATTCTCAGCATTTGTACTTGTAACTGACAAGCCAGGGACAAAACAAAGAT
+
>A>AAFFFBBDBBABBBBFGGGGGHHHHGFF43BBBBFGHFHHHHGHHHHHHHHBABBGHHEHGHHHHHHHHGHHGDGHHFGGGHGHHHHEHGHGGE1GFGHCGHHHHGHHHHGHGHHHHFFHFFFEEHEGGHGHHHHFHHDFGHHHHHFHHHGHGFHFHHHHFGHFHHHGGGGGGFHHHHHHHEFGGHFHHHGEGHHFFD<<=DGHHHHFHHHHHHCGGH:FGHHHFHHGGFFGGEGGFEFBFGGGGGFC
@M05620:45:000000000-G6HP7:1:1101:6352:18603 1:N:0:118
AGATTACTGCAACAGTTCCCCCTGGACCTGGAAAAGTTTCTTGCCTGGCTTACAGAAGCTGAAACAACTGCCAATGTCCTACAGGATGCTACCCGTAAGGAAAGGCTCCTAGAAGACTCCAAGGGAGTAAAAGAGCTGATGAAACAATGGCAAGTAAGTCAGGCATTTCCGCTTTAGCACTCTTGTGGATCCAATTGAACAATTCTCAGCATTTGTACTTGTAACTGACAAGCCAGGGACAAAACAAAGAT
+
BAABCFFFBBBBFGBBBBFGGGGGHHHHHECA3BBBBGHHHHHHHHHHHHHHHHBDBBGHHHHHHHHHHHHHGHHGFGHHFGHHHGHHHHFGHHGGEEGFGHEGGGGHGHHHHHHHHHHHGGHGEEGEHFHHHGHHHHFHHFGHHHHHHHHHHGHHHHHHHHGHHHHHHHGGGGGHEHHHHHHHHHHGHHHHHGHHHHFFFCHHHHHHHHHHHGHHHFHHHGHHHHHFHHHHHGGGGGGGGGFCFGGFGGF
@M05620:45:000000000-G6HP7:1:1101:23338:18617 1:N:0:118
ATCTCTATCTCCTAAAAACCTGTTTAGATTTGGAGATAGACCTTCAGGTTTTTCATCATTTTCTGCATGAATTATACATTGACCACGTTCCAGCGTGGTCAGTTTGCAGCATTCTGTTATTTTGTTTGACAGAGTGTCTTGTTGAGAACATATGTAGGACATGATTTTTTCCTGCAACAGGGAAAATAAAGTATAAGTTTTAAAGATTTATTCTTTAATAAAGGATCTCAAAGCCAGCTTTAGAAAAAGGA
+
BBBBBFFFFFFFGGGGGGGGGGHHHHHHHHHHHGHHHHHHHHHHHHHHHHHGGHHHHHHHHHHHHHHHHHHHHHHHHHHHHHHHHHGHHHHHHHGGGGHHHHHHHHHHHHHHHHHHHHHHHHHHHHHHHHHHHHHHHHHHHHHHHHGHHHHHHHHHHHHHHHHHHHHHHGHHHHHHHHHHHGGHHHHHHHHHHHHHHGHHHHHHHHHHHHHHHHHHHHHHHHHHHHHHHHHHHHHHHGHHHHHGHHHHGGG
@M05620:45:000000000-G6HP7:1:1101:23359:18618 1:N:0:118
ATCTCTATCTCCTAAAAACCTGTTTAGATTTGGAGATAGACCTTCAGGTTTTTCATCATTTTCTGCATGAATTATACATTGACCACGTTCCAGCGTGGTCAGTTTGCAGCATTCTGTTATTTTGTTTGACAGAGTGTCTTGTTGAGAACATATGTAGGACATGATTTTTTCCTGCAACAGGGAAAATAAAGTATAAGTTTTAAAGATTTATTCTTTAATAAAGGATCTCAAAGCCAGCTTTAGAAAAAGGA
+
>AABBFFFFFFFGGGGGFGGGGHHHHHHHHHHHFHHHHHHHHHHHHHHHHHGGHHHHHHHHHHHHHHHHHHHHHHGHHHHHHHHFHGHHHHHHHGEGGHHGHHHHHHHHHHHHHHHHHHHHHHHHHHHHHGHHHHHHHHHHHHHHGHHHHHHHHHHHGHHHHHHHHHHHGHHHHHHHHHHHGGHHGGHHHHHHHHHHHHHHHGGHFGHHHHHHHHHHHHHHHHEHHHHHHGHHGHHHGHHHFFFGGHHDDH
@M05620:45:000000000-G6HP7:1:1101:21623:18654 1:N:0:118
CATCCTGACCCTGAAGTACCCCGGCTTGATTTCTGACATTAGATCGGAAGAGCACACGTCTGAACTCCAGTCACTCCGCGAAATCTCGTATGCCGTCTTCTGCTTGAAAAAAAAAAAAATAAAATAGTACATAAAACCTTTTTACTGACCTCTTACTCCCCTCTTTTTTTCCTACCCCCAGTGCCCTCACTTCTCCATTTTCCCTCTTACTTCCTTCCGAACAGCTCTCCCGTCCACCTTTATCCCCCGCC
+
CCBCCFFFFFFFGGGGGGGGGGGGGGGGHHHHHHHHHHHHHHGHHHGGGGGGHHHHHGHHHGHHHHHHHHHHHHHHHGGGGFGHHHHHGGHHHHGGGHGHHHHHHHHHGHHGGCCC</-01=1111<>1>11<1110</<00<.0000<<0<000<00/:././0000--9;00;9.;:-.9009//..99////:////;B/B/;:B/::BB/:/;/...;-/./;:/:/..AA./;9/9//9//9.-;;
@M05620:45:000000000-G6HP7:1:1101:21019:18701 1:N:0:118
ATCTCTATCTCCTAAAAACCTGTTTAGATTTGGAGATAGACCTTCAGGTTTTTCATCATTTTCTGCATGAATTATACATTGACCACGTTCCAGCGTGGTCAGTTTGCAGCATTCTGTTATTTTGTTTGACAGAGTGTCTTGTTGAGAACATATGTAGGACATGATTTTTTCCTGCAACAGGGAAAATAAAGTATAAGTTTTAAAGATTTATTCTTTAATAAAGGATCTCAAAGCCAGCTTTAGAAAAAGAA
+
CCCCCFFFFFFFGGGGGGGGGGHHHHHHHHHHHHHHHHHHHHHHHHHHHHHGGHHHHIHHHHIHIHHHHHHHHHHHHHHHHHHHHHGHHHHHHHGGGGHHHHHHHHHGHHHHHHHHHHHHHHHHHHHHHHHHHHHHHHHHHHHHHHHHHHHHHHHHHHHHHHHHHHHHHGHHHHHHHHHHHGGHHHHHHHHHGHHHHGHHHHHHHHHHHHHHHHHHHHHHHHHHHHHHHHHHHHGHHGHHHHHHHGHHGGH
@M05620:45:000000000-G6HP7:1:1101:16945:18706 1:N:0:118
AGATTACTGCAACAGTTCCCCCTGGACCTGGAAAAGTTTCTTGCCTGGCTTACAGAAGCTGAAACAACTGCCAATGTCCTACAGGATGCTACCCGTAAGGAAAGGCTCCTAGAAGACTCCAAGGGAGTAAAAGAGCTGATGAAACAATGGCAAGTAAGTCAGGCATTTCCGCTTTAGCACTCTTGTGGATCCAATTGAACAATTCTCAGCATTTGTACTTGTAACTGACAAGCCAGGGACAAAACAAAGAT
+
AAABCFFFDD4BFFBBBFGGGGGGHHHHHHHHHHHHGHHHHHHHHHHHHHHGHHHHHHHHHHHHHHHHHHHHHHHGGGHHAFGHHGHGGHDGGHGGEEGGGHFHHHGHGHHHHHHHHHHHGFHGGEGEHDFHHGHHHHFHHHHHHHHHFHHHHGHHHHHHHHHHHHHHHHGGGGGHHHHHHHHHHFGGFFHHHHHHHGFED<DGGHHDGHGHGCCGHHHHHHHGHHHGGHHHHGGGGGGGGGFGGGGGGGF
@M05620:45:000000000-G6HP7:1:1101:21005:18720 1:N:0:118
ATCTCTATCTCCTAAAAACCTGTTTAGATTTGGAGATAGACCTTCAGGTTTTTCATCATTTTCTGCATGAATTATACATTGACCACGTTCCAGCGTGGTCAGTTTGCAGCATTCTGTTATTTTGTTTGACAGAGTGTCTTGTTGAGAACATATGTAGGACATGATTTTTTCCTGCAACAGGGAAAATACAGTATAAGTTTTAAAGATTTATTCTTTAATAAAGGATCTCAAAGCCAGCTTTAGAAAAAGAA
+
AAAAAFFFFFFFGG1F1GEGGGHGHDG1GGHHFHHHFDGHGHHHHGHHHHHGFHHHHHHHHHHHHHHHHBGHGGHFGGHHHFGHCGCHHHHHFFGGGGHHHHHHHHHGHHGHFHHHHHHHHHHHFHHHHHHHFHHHHHHHHHHFHHHHHHHGHHHHHHFFHHHHHHFHHCHHHHF0DGFHHGGGGFFF1<FFGHDFGGHHHHGHHBFHHHHHHGHHGBG00=DGHHHHHFHEHHGFGEHHHFBGGFGGCEC
@M05620:45:000000000-G6HP7:1:1101:16947:18726 1:N:0:118
AGATTACTGCAACAGTTCCCCCTGGACCTGGAAAAGTTTCTTGCCTGGCTTACAGAAGCTGAAACAACTGCCAATGTCCTACAGGATGCTACCCGTAAGGAAAGGCTCCTAGAAGACTCCAAGGGAGTAAAAGAGCTGATGAAACAATGGCAAGTAAGTCAGGCATTTCCGCTTTAGCACTCTTGTGGATCCAATTGAACAATTCTCAGCATTTGTACTTGTAACTGACAAGCCAGGGACAAAACAAAGAT
+
AA3AAFFFDDDDGGFBGGGGGGGGHGHHHHHHHHHHHHHHHHHHHHHHHHHHHHHHHHHHHHHHHHHHHHHHHHHHHHHHDFGHHGHGHHHHHHGGFEGBGHHHHHHHGHHHHHHHHHHHHHHGGGGGHFHHHGHHHHGHHHHHHHHHHHHHHGHHHHHHHHGHHHHHHHGGGGGGHHHHHHHHHGGEHHHHHGHHHGHFD<GGGHHHHHHHHFHHHFHHHHHHHHHEGHHHHGGGGGGGGGFFGGGGGGG
@M05620:45:000000000-G6HP7:1:1101:10706:18736 1:N:0:118
AGATTACTGCAACAGTTCCCCCTGGACCTGGAAAAGTTTCTTGCCTGGCTTACAGAAGCTGAAACAACTGCCAATGTCCTACAGGATGCTACCCGTAAGGAAAGGCTCCTAGAAGACTCCAAGGGAGTAAAAGAGCTGATGAAACAATGGCAAGTAAGTCAGGCATTTCCGCTTTAGCACTCTTGTGGATCCAATTGAACAATTCTCAGCATTTGTACTTGTAACTGACAAGCCAGGGACAAAACAAAGAT
+
AAABBFFFDDFDFGBBBGGGGGGGHHHHHHHGFHHHGHHHHHHHHHHHHHHFHHGFHGHHHHHGHHHHHHHHFHHHHHHH5GHHHGHHHHHHHHGGGGHGHHHHHHHHGHHHHHHGHHHHFFHGGEGFHFHHHFHHHHFHHHGGHHHHGGGHGGHHHHHHHHHHGHHHHHGGGGGHGHHGHHHHHFHDHHHHHGHBHFFFFGFGFHHDGHFHHHHHHFHHHFHHHHHGHHHHHGGGGGGGEGFGGGGGGGB
@M05620:45:000000000-G6HP7:1:1101:2387:18895 1:N:0:118
ATCTCTATCTCCTAAAAACCTGTTTAGATTTGGAGATAGACCTTCAGGTTTTTCATCATTTTCTGCATGAATTATACATTGACCACGTTCCAGCGTGGTCAGTTTGCAGCATTCTGTTATTTTGTTTGACAGAGTGTCTTGTTGAGAACATATGTAGGACATGATTTTTTCCTGCAACAGGGAAAATAAAGTATAAGTTTTAAAGATTTATTCTTTAATAAAGGATCTCAAAGCCAGCTTTAGAAAAAGGA
+
BBBBBFFFFFFFGGFFGGGGGGDGHFHHHHHHHFGHHHHHHGHHGFHGGHHGGHHHFHHEHHHHHHHHHGHHHHHHFHHHEFHHHHGHGHHHHHGGGGHHHHHHHHFHHGHHFHHHHHHHHHHHHHHHGHHHHHHHHHHHHHHHHHHHHHGHHHHFHHHGHHHGHHHHGGHHHHGHFHHHHGGHHHHHHHHHHGHHHGGHHHHHHGHHHGHHHHHHHHHHHHHHHHHHHHHHHGHHHGHHHHHEGHHFGDC
@M05620:45:000000000-G6HP7:1:1101:17224:18899 1:N:0:118
CATCCTGACCCTGAAGTACCCGGCTTGATTTCTGACATTAGATCGGAAGAGCACACGTCTGAACTCCAGTCACTCCGCGAAATCTCGTATGCCGTCTTCTGCTTGAAAAAAAAAAAAAAAAACTGATTCCCTATCTTCACACTTCTACCCTCTTTCTTCACTACATATATCCATTCCCACTTCCCAACCCATCTCCTTACACGCTCTCTCTTCAGTACATCCTACTCACTCCTCCCTCTCTCTCTCCCTTC
+
CCBCCFFFFFFFGGGGGGGGGGGGGGGHHHHHHHHHHHHHHHHHHGGGGHHHHHGHGHHHGHHHHHHHHHHHHHHHGGGG@>FGGHHGGHHHHGGGHGHHGHHHHFFG3GGCGCD///--<-<00<00=0000000:0000//000000.0::0900090000//;0009;9000;0:0..000/0/..9.;9/////////.;.:.///::://;/://////9;;/;//;/./;.;.///////9/;/;
@M05620:45:000000000-G6HP7:1:1101:16238:18905 1:N:0:118
AGATTACTGCAACAGTTCCCCCTGGACCTGGAAAAGTTTCTTGCCTGGCTTACAGAAGCTGAAACAACTGCCAATGTCCTACAGGATGCTACCCGTAAGGAAAGGCTCCTAGAAGACTCCAAGGGAGTAAAAGAGCTGATGAAACAATGGCAAGTAAGTCAGGCATTTCCGCTTTAGCACTCTTGTGGATCCAATTGAACAATTCTCAGCATTTGTACTTGTAACTGACAAGCCAGGGACAAAACAAAGAT
+
AAACCFFFFFFFGGGGGGGGGGGGHHHHHHHHHHHHGHHHHHHHHHGHHHHHHHHFHHHHHHGHHHGHHHHHHHHHGGHHHHHGHHHHHHFGHHGGGGHHHHGHHHHHGHHHHHHHHHHHHHHGGHFFHFHHHGHHHHHHHHHGHGHHHEHHHGGHHHHHHHHHHHHHHHGGGGGHHHHHHHHHHFGGHHHHFHHHHHGGGHHHHHHFHHGHHCHHHHHHGHHHHHHHHHGHHGFGGGGGEFBFFFGGGGC
@M05620:45:000000000-G6HP7:1:1101:14794:18909 1:N:0:118
ATCTCTATCTCCTAAAAACCTGTTTAGATTTGGAGATAGACCTTCAGGTTTTTCATCATTTTCTGCATGAATTATACATTGACCACGTTCCAGCGTGGTCAGTTTGCAGCATTCTGTTATTTTGTTTGACAGAGTGTCTTGTTGAGAACATATGTAGGACATGATTTTTTCCTGCAACAGGGAAAATAAAGTATAAGTTTTAAAGATTTATTCTTTAATAAAGGATCTCAAAGCCAGCTTTAGAAAAAGGA
+
BBBBBFFFFFFFGGGFFGGGGGHHHHHHHHHHHGHHHGFDEFHHHGHHFHHGEHHGHHFHHGHHFHHEGFGFHHHGGHFHGFHHHHGHHHHHFHGGGGHHHHHHGHFHHFHFGFFHGHEFHGHHHHHHGGHHGHGDHHHHHHGHBGGFFGFHHHHHHHHHHGHFHHHHH?GHHHFHEHHHHCCCEFHHHFG?FGGDF=FDFHBFGFGFFGHHHHHHHFHHEGFHHHHHHHHGFHFHHGHHHHHGHHHHGF/
@M05620:45:000000000-G6HP7:1:1101:16222:18914 1:N:0:118
AGATTACTGCAACAGTTCCCCCTGGACCTGGAAAAGTTTCTTGCCTGGCTTACAGAAGCTGAAACAACTGCCAATGTCCTACAGGATGCTACCCGTAAGGAAAGGCTCCTAGAAGACTCCAAGGGAGTAAAAGAGCTGATGAAACAATGGCAAGTAAGTCAGGCATTTCCGCTTTAGCACTCTTGTGGATCCAATTGAACAATTCTCAGCATTTGTACTTGTAACTGACAAGCCAGGGACAAAACAAAGAT
+
AA1AAFFFFFF@GGFGGGGGGGGGHHHHHHHFHGHHHHHHHHHHHHHHHHHHHHFHHGHHHHHHHHHHHHHHGHHHHHHHHHHHHHHHHHHHHHGFGGHHHH0GHHHHGHHHHFHGHHHHCGHGG/EGHHHHHGHHHHHHHHHHHHHHHBGHHGHHFHHHHHHHHHHHHHGGGGGHEGHHHHHHHGHGHHHHHGHHHHHGHFHHHHHHHHHHHGHHHGHGHFGGHHHBFHFHHEGGGGGGGGGGGGGGFFF
@M05620:45:000000000-G6HP7:1:1101:16237:18926 1:N:0:118
AGATTACTGCAACAGTTCCCCCTGGACCTGGAAAAGTTTCTTGCCTGGCTTACAGAAGCTGAAACAACTGCCAATGTCCTACAGGATGCTACCCGTAAGGAAAGGCTCCTAGAAGACTCCAAGGGAGTAAAAGAGCTGATGAAACAATGGCAAGTAAGTCAGGCATTTCCGCTTTAGCACTCTTGTGGATCCAATTGAACAATTCTCAGCATTTGTACTTGTAACTGACAAGCCAGGGACAAAACAAAGAT
+
AAAABFFFFFFFGGGGGGGGGGGGHFHHHHHHHHHHHHHHHHHHHHHHHHHHHHFHHHHHHHHHHHHHHHHHHHHHHHHHHHHHHHHHHHGHHHGGGGHHHHBFFHHHGHHHHHHHHHHHCGFGF?EGHHGHHGHHHHHHHHHHHHHHH2GHEEHHHHHHHGEHHHHHHHGGGGGHHHHHHHHHHHHGHHHHHGHHHFHFHFHHHHHHHHGHHHHHHFHHHHGFHHHBGHHHGGGGGGGGGGFFGGGGGEF
@M05620:45:000000000-G6HP7:1:1101:14783:18929 1:N:0:118
ATCTCTATCTCCTAAAAACCTGTTTAGATTTGGAGATAGACCTTCAGGTTTTTCATCATTTTCTGCATGAATTATACATTGACCACGTTCCAGCGTGGTCAGTTTGCAGCATTCTGTTATTTTGTTTGACAGAGTGTCTTGTTGAGAACATATGTAGGACATGATTTTTTCCTGCCACAGGGAAAATAAAGTATAAGTTTTAAAGATTTATTCTTTAATAAAGGATCTCAAAGCCAGCTTTAGAACAAGGA
+
AABBBFFFFFFFG45FGFEGGAGHHGHGHHHHB4F4FDFDGHHHHHHBGHHGGGFHHFHHHHHHFGFGD3DFHGHBG5FHG5FH3G1GGHHHHHGF1EHHGHHHHHHFFHHHHHHFHHFHHHHHHHHHBFGFHHHHHHHHHHHHGFEGH3G3GHGEFB?GBG?FHHHHHGHHHHH01@CGEFCHF0FF1?DHHHHFHHHHHFCBHFHHHGHHHHHHHDGD0=GF/DGHH0=0DHHFHGHHH0C:C0;//C:
@M05620:45:000000000-G6HP7:1:1101:19561:18930 1:N:0:118
AGATTACTGCAACAGTTCCCCCTGGACCTGGAAAAGTTTCTTGCCTGGCTTACAGAAGCTGAAACAACTGCCAATGTCCTACAGGATGCTACCCGTAAGGAAAGGCTCCTAGAAGACTCCAAGGGAGTAAAAGAGCTGATGAAACAATGGCAAGTAAGTCAGGCATTTCCGCTTTAGCACTCTTGTGGATCCAATTGAACAATTCTCAGCATTTGTACTTGTAACTGACAAGCCAGGGACAAAACAAAGAT
+
BBBCCFFFFFFFGGGFGGGGGGGGHHHHHHHGHHHHHHHHHHHHHHHHHHHGHHHHHHHHHHHHHHHHHHHHHHHHHHHHHHHHHHHHHHHHHHGGGGHHHHHHHHHHGHHHHHHHHHHHHHHGGHGGHHHHHGHHHHHHHHHHHHHHHHHHHGHHHHHHHHHHHHHHHHGGGGGHHHHHHHHHHHHGGHHHHHHHHHHGHHHHHHHHHHHHHHHHHHHHHHHHHHHGHHHHHGGGGGGGGGGGGGGGGFC
@M05620:45:000000000-G6HP7:1:1101:19544:18938 1:N:0:118
AGCTTACTGCAACAGTTCCCCCTGGACCTGGAAAAGTTTCTTGCCTGGCTTACAGAAGCTGAAACAACTGCCAATGTCCTACAGGATGCTACCCGTAAGGAAAGGCTCCTAGAAGACTCCAAGGGAGTAAAAGAGCTGATGAAACAATGGCAAGTAAGTCAGGCATTTCCGCTTTAGCACTCTTGTGGATCCAATTGAACAATTCTCAGCATTTGTACTTGTAACTGACAAGCCAGGGACAAAACAAAGAT
+
AA3>AFFFFFFFGFGFGGGGGGGGHHHHHHAGFGHHHHHHHHHHHHHHHHHHHHHHHHHHHGHHHHHHHHHHFHHHHHHHHHHFHFHHHHHHHHGGGGHHHHHHHHHHGHHGHHHHHHHHHHHGGHGGHHHHHGHHHHGHHFHHHFHHHHHHHGHHHGHHHHGHEHHHHHGGGGGHHHHHHHHHHHHGFGHHHHHHHGHHHHHHHHHHHHHHHGHHHCGHGGGEHHHGHHGCGFGGGGGGGGGGGGGGGGG
@M05620:45:000000000-G6HP7:1:1101:27208:18956 1:N:0:118
ATCTCTATCTCCTAAAAACCTGTTTAGATTTGGAGATAGACCTTCAGGTTTTTCATCATTTTCTGCATGAATTATGCATTGACCACGTTCCAGCGTGGTCAGTTTGCAGCATTCTGTTATTTTGTTTGACAGAGTGTCTTGTTGAGAACATATGTAGGACATGATTTTTTCCTGCAACAGGGAAAATAAAGTATAAGTTTTAAAGATTTATTCTTTAATAAAGGATCTCAAAGCCAGCTTTAGAAAAAGGA
+
AABBBFFFFFFFGGGFGGGGGGHGHHHGGFHHHHHHHHGFHHGHHGGHHFHGGHGHHHHHHHHHHHHGHHFHGGHHHHHHHGHHHHGGHHGHHFGGDGGHHHBHFGHHHHGHGHFHHFHHHHHHHHHGGHHHHHFFHHHHHHHHHGGFFHHHHHGHGHHHHHHHFGHHHGHHHHGHHHHGE/FFHGHGFGHHHHHHHDGHHGHGHHHHHHHHHGHHHGHHHHBHHHHHHHHGEHHHHGGHHHHHHFHFFDF
@M05620:45:000000000-G6HP7:1:1101:19129:18968 1:N:0:118
AGATTACTGCAACAGTTCCCCCTGGACCTGGAAAAGTTTCTTGCCTGGCTTACAGAAGCTGAAACAACTGCCAATGTCCTACAGGATGCTACCCGTAAGGAAAGGCTCCTAGAAGACTCCAAGGGAGTAAAAGAGCTGATGAAACAATGGCAAGTAAGTCAGGCATTTCCGCTTTAGCACTCTTGTGGATCCAATTGAACAATTCTCAGCATTTGTACTTGTAACTGACAAGCCAGGGACAAAACAAAGAT
+
BBABCFFFFFFFGGGGGGGGGGGGHHHHHHHHHHHHHHHHHHHHHHHHHHHGHGHHHHHHHFHHHHHHHHHHHHHHHHHHHHHHHGHHHHHHHHGGGGHHHHGHHHHHGHHHHHHHHHHHHHHGGHGGHHHHHGHHHHGHHHHHHFHHHHHHHGHHHHHHHHHHHHHHHHGGGGGHHHHHHHHHHHHGGHHHHHHHHGHHHHHHHHHHHHHHHGHHHFHHHHHHHHHGHHHHGGGGGGGGGGGGGGGGEGG
@M05620:45:000000000-G6HP7:1:1101:19150:18970 1:N:0:118
AGATTACTGCAACAGTTCCCCCTGGACCTGGAAAAGTTTCTTGCCTGGCTTACAGAAGCTGAAACAACTGCCAATGTCCTACAGGATGCTACCCGTAAGGAAAGGCTCCTAGAAGACTCCAAGGGAGTAAAAGAGCTGATGAAACAATGGCAAGTAAGTCAGGCATTTCCGCTTTAGCACTCTTGTGGATCCAATTGAACAATTCTCAGCATTTGTACTTGTAACTGACAAGCCAGGGACAAAACAAAGAT
+
AAAABFFFFFFFGGGFGGGGGGGGHHHHHHHHGHHHGHHHHHHHHHHHHHHHHHHHHHHHHHHHHHHHHHHHHHHHHHHHHHHHHFHHHHHHHHGGGGHHHHFHHHHHGHHHHHHHHHHHHGHGGHGGHHHHHGHHHHGHHHHHHHHHHH?GHGHHHHHHHHHHHHHHHHGGGGGHHHHHHHHHHHHGHHHHHHHHHHGGHHHHHHHGGHHHHHHHHFHHHHHGHHHHGHHHHGGGEGGGGGGGGGGGGGG
@M05620:45:000000000-G6HP7:1:1101:27217:18975 1:N:0:118
ATCTCTATCTCCTAAAAACCTGTTTAGATTTGGAGATAGACCTTCAGGTTTTTCATCATTTTCTGCATGAATTATGCATTGACCACGTTCCAGCGTGGTCAGTTTGCAGCATTCTGTTATTTTGTTTGACAGAGTGTCTTGTTGAGAACATATGTAGGACATGATTTTTTCCTGCAACAGGGAAAATAAAGTATAAGTTTTAAAGATTTATTCTTTAATAAAGGATCTCAAAGCCAGCTTTAGAAAAAGGA
+
BCCCCFFFFFFFGGGGGGGGGGHHHHHHHHHHHGHHHHHHHHHHHHHHHHHGGHHHHHHHHIHHHHHHHHHHHHHHGHHHHHHHHHGHHHHHHHGGGGHHHHHHHHHHHHHHHHHHHHHHHHHHHHHHHHHHHHHHHHHHHHHHHHHHHHHHHHHHHHHHHHHHHHHHHGHHHHHHHHHHHGGHHHHHHGHHHHHHHHHHHHHHHHHHHHHHHHHHHHHHHHHHHHHHHHHHHHHHHGHHHHHGHHHGGGF
@M05620:45:000000000-G6HP7:1:1101:22336:18976 1:N:0:118
AGATTACTGCAACAGTTCCCCCTGGACCTGGAAAAGTTTCTTGCCTGGCTTACAGAAGCTGAAACAACTGCCAATGTCCTACAGGATGCTACCCGTAAGGAAAGGCTCCTAGAAGACTCCAAGGGAGTAAAAGAGCTGATGAAACAATGGCAAGTAAGTCAGGCATTTCCGCTTTAGCACTCTTGTGGATCCAATTGAACAATTCTCAGCATTTGTACTTGTAACTGACAAGCCAGGGACAAAACAAAGAT
+
AAABCFFFBDBBFGBBBBFGGGGGGFGHHHHHGHHHGHHHHHHHHHHHHHHCFGHHHHHHHHHHHHHHHHHHHHGHGHHHHHHHHGHHHHHHHHGGFGHHHFFHHHHHGHHHHHHGHHHHHHHGGGGGHHHHHGHHHHGHHFGHHHHHHHHHHGHGHHHHHHHHHHHHHHGGGGGHHHGHHHHHHGHGHHHHHHHHHHFFHHFHHHHHHHHHHGHHHGHHHHHGHHHHHHHHHGFGGGGGGFFGGGGGGGB
@M05620:45:000000000-G6HP7:1:1101:16496:18979 1:N:0:118
AGATTACTGCAACAGTTCCCCCTGGACCTGGAAAAGTTTCTTGCCTGACTTACAGAAGCTGAAACAACTGCCAATGTCCTACAGGATGCTACCCGTAAGGAAAGGCTCCTAGAAGACTCCAAGGGAGTAAAAGAGCTGATGAAACAATGGCAAGTAAGTCAGGCATTTCCGCTTTAGCACTCTTGTGGATCCAATTGAACAATTCTCAGCATTTGTACTTGTAACTGACAAGCCAGGGACAAAACAAAGAT
+
AA>ABFFFDDBBFGBBBFGGGGGGHGHHHHHHHHHHFGHHHHHHHHHHHHHGHHHHHHHHHHHHHHHHHHHHHHHGFGHHAFFGHGHHHHDGGHGGEFGGGHFFHHHHGHHHHHHHHHHHGFHFEEGEGDGHHGHHHHGHHHHHHHHHHHHHHGHHHHHHHHHHHHHHHHGGGGGHHHHHHHHHHGFFHHHHHHHHHGGFFCGHGHHHHHHHHGHHHHHHHHHHHHHHHGGHHGGGGGGGGGFFGGGGGGG
@M05620:45:000000000-G6HP7:1:1101:28336:18982 1:N:0:118
ATCTCTATCTCCTAAAAACCTGTTTAGATTTGGAGATAGACCTTCAGGTTTTTCATCATTTTCTGCATGAATTATACATTGACCACGTTCCAGCGTGGTCAGTTTGCAGCATTCTGTTATTTTGTTTGACGGAGTGTCTTGTTGAGAACATATGTAGGACATGATTTTTTCCTGCAACAGGGAAAATAAAGTATAAGTTTTAAAGATTTATTCTTTAATAAAGGATCTCAAAGCCAGCTTTAGAAAAAGGA
+
CCDCDFFFFFFFGGGGGGGGGGHHHHHHHHHHHHHHHHHHHHHHHHHHHHHGGHHHHHHHHHHHHHHHHHHHHHHHHHHHHHHHHHGHHHHHHHGGGGHHHHHHHHHHHHHHHHHHHHHHHHHHHHHHHHGGGGGHHHHHHHHHHHHHHHHHHHHHHHHHHHHHHHHHHGHHHHHHHHHHHGGHHHHHHHHHHHHHHHHHHHHHHHHHHHHHHHHHHHHHHHHHHHHHHHHHHHHHHGHHHHHHHHHFGGG
@M05620:45:000000000-G6HP7:1:1101:16484:18992 1:N:0:118
AGATTACTGCAACAGTTCCCCCTGGACCTGGAAAAGTTTCTTGCCTGGCTTACAGAAGCTGAAACAACTGCCAATGTCCTACAGGATGCTACCCGTAAGGAAAGGCTCCTAGAAGACTCCAAGGGAGTAAAAGAGCTGATGAAACAATGGCAAGTAAGTCAGGCATTTCCGCTTTAGCACTCTTGTGGATCCAATTGAACAATTCTCAGCATTTGTACTTGTAACTGACAAGCCAGGGACAAAACAAAGAT
+
AAABBFFFDDBDGFBBFGGGGGGGHHHHHHHHHHHHHHHHHHHHHHHAGHHHHHHHHHHHHHGHHHHHHHHHHHHGGGHHDGGGHGHHHHFGHHGGFEFFGHFGHHHHGHHHHHHHHHHHHHHFEEGFHFHHHGHHHHHHHHEHHHHHHHHHHGHHHHHHHHHHHHHHHHGGGGGHGHHHHHHHHGHGGHHHHHHHHGHGFCGHHHHHHHHHHGHHHGHHHHHHHHHEGHHGHGGGGGGGG.::FGGGGGG
@M05620:45:000000000-G6HP7:1:1101:28329:19000 1:N:0:118
ATCTCTATCTCCTAAAAACCTATTTAGATTTGGAGATAGACCTTCAGGTTTTTCATCATTTTCTGCATGAATTATACATTGACCACGTTCCAGCGTGGTCAGTTTGCAGCATTCTGTTATTTTGTTTGACAGAGTGTCTTGTTGAGAACATATGTAGGACATGATTTTTTCCTGCAACAGGGAAAATAAAGTATAAGTTTTAAAGATTTATTCTTTAATAAAGGATCTCAAAGCCAGCTTTAGAAAAAGGA
+
CCCCCFFFFFFFGGGGGGGGGEHHHHHHHHHHHHHHHHHHHHHHHHHHHHHGGHHHHHHHHHHHHHHHHHHHHHHHHHHHHHHHHHGHHHHHHHGGGGHHHHHHHHHHHHHHHHHHHHHHHHHHHHHHHHGHHHHHHHHHHHHHHHGHHHHHHHHHHHHHHHHHHHHHHGHHHHHHHHHHHGGHHHHHHHHHHHHHHGHHHHGHHHHHHHHHHHHHHHHHHHHHHHHHHHHHHHHGHGHHHHHHHHHHGGH
@M05620:45:000000000-G6HP7:1:1101:19635:19035 1:N:0:118
ATCTCTATCTCCTAAAAACCTGTTTAGATTTGGAGATAGACCTTCAGGTTTTTCATCATTTTCTGCATGAATTATACATTGACCACGTTCCAGCGTGGTCAGTTTGCAGCATTCTGTTATTTTGTTTGACAGAGTGTCTTGTTGAGAACATATGTAGGACATGATTTTTTCCTGCAACAGGGAAAATAAAGTATAAGTTTTAAAGATTTATTCTTTAATAAAGGATCTCAAAGCCAGCTTTAGAAAAAGGA
+
CCCCBFFFFFFFGGGGGGGGGGHHHHHHHGHHHHHHHHHHHHHHHHHHHHHGGHHHHHHHHHHHHHHHHHHHHHHHHHHHHGHHGHGHHHHHHHGGGGHHHHHHHHHHHHHHHHHHHHHHHHHHHHHHHHHHHHHHHHHHHHHHHHHHHGHHHHHHHHHHHHHHHHHHHGHHHHHHGHHHHGGGEFFGGGGGHHHHHHHHHHHGHHHHHHGHHHHHHHHHHHHHHHHHHHHHFHHHHGHHHHHGHHHHGGH
@M05620:45:000000000-G6HP7:1:1101:25593:19051 1:N:0:118
CATCCTGACCCTGAAGTACCCGGCTTGATTTCTGACATTAGATCGGAAGAGCACACGTCTGAACTCCAGTCACTCCGCGAAATCTCGTATGCCGTCTTCTGCTTGAAAAAAAAAAAAACAAAAATACGAAATAAAAGAGAGTGTTATGTTCTAGTTAGATTGAGTACGAGTCGGAAATTAATATACTGATGAATTCATAAATGAGATAGTAGGAGAGTGAAGGAAAAAAGTTAGAGGAGGGATCGGTACAG
+
CDDDCFFFFFFFGGGGGGGGGGGGGGGHHHHHHHHHHHHHHHHHHGGGGHHHHHHHGHHHGHHHHHHHHHHHHHHHGGGGGGHHHHHGGHHHHGGGHGHHHHHHHHHHGHGGGGG><//<.0>.011....<00000.//.0<00000000000:00:000000000..9./---.-000;000;0:00000000000000000000:000000/.9000000.///:-.000000/...-./......00
@M05620:45:000000000-G6HP7:1:1101:19644:19057 1:N:0:118
ATCTCTATCTCCTAAAAACCTGTTTAGATTTGGAGATAGACCTTCAGGTTTTTCATCATTTTCTGCATGAATTATACATTGACCACGTTCCAGCGTGGTCAGTTTGCAGCATTCTGTTATTTTGTTTGACAGAGTGTCTTGTTGAGAACATATGTAGGACATGATTTTTTCCTGCAACAGGGAAAATAAAGTATAAGTTTTAAAGATTTATTCTTTAATAAAGGATCTCAAAGCCAGCTTTAGAAAAAGGA
+
BBBBBFFFFFFFGGFGFFEGGGHHHHHHHHHHHHHGHHHEFHHHHHHHHHHGGHGGHFFHHHHHGHHHHHGHHHHHHHHHHFHHHHGHHHHFHHGGGGHHHHHHHHHHHHHHHHHHHHDHHFHHHHHHHHHHGHHHHHHHHHHHHHHGGGHHHHHHHHGHHHHGHHHHHGHHHHHGGHGHHGFFHHGFGFGGHHHEFFGHHHFBGFHHHFHHHHHHHBGGDHFHEGHHHHDDFHGGHGHHHHHFBGHHGG:
@M05620:45:000000000-G6HP7:1:1101:6649:19079 1:N:0:118
ATCTCTATCTCCTAAAAACCTGTTTAGATTTGGAGATAGACCTTCAGGTTTTTCATCATTTTCTGCATGAATTATACATTGACCACGTTCCAGCGTGGTCAGTTTGCAGCATTCTGTTATTTTGTTTGACAGAGTGTCTTGTTGAGAACATATGTAGGACATGATTTTTTCCTGCAACAGGGAAAATAAAGTATAAGTTTTAAAGATTTATTCTTTAATAAAGGATCTCAAAGCCAGCTTTAGAAAAAGGA
+
CCCCCFFFFFFFGGGGGGGGGGHHHHHHHHHHHHHHHHHHHHHHHHHHHHHGGHHHHHHHGHHIIHHHHHHHHHHHHHHHHHHHHHGAGGHHHHGGGGHHHHHHHHHHHHHHHHHHHHHHHHHHHHHHGHHHHHHHHHHHHHHHHHHHHHHHHHHHHHHHHHHHHHHHHGHHHHHHHHHHHGGHHHGHGHHHHHHGHGGHHHHHHHHHHHHHHHHHHHHHHHHHHHHHHHHHHHHHHGHHHHGHHHHHGGH
@M05620:45:000000000-G6HP7:1:1101:15925:19109 1:N:0:118
AGATTACTGCAACAGTTCCCCCTGGACCTGGAAAAGTTTCTTGCCTGGCTTACAGAAGCTGAAACAACTGCCAATGTCCTACAGGATGCTACCCGTAAGGAAAGGCTCCTAGAAGACTCCAAGGGAGTAAAAGAGCTGATGAAACAATGGCAAGTAAGTCAGGCATTTCCGCTTTAGCACTCTTGTGGATCCAATTGAACAATTCTCAGCATTTGTACTTGTAACTGACAAGCCAGGGACAAAACAAAGAT
+
BBBCCFFFFFFFGGGGGGGGGGGGHHHHHHHHHHHHHHHHHHHHHHHHHHHHHHHHHHHHHHHHHHHHHHHHHHHHHHHHHHHHHGHHHHFHHHGGGGHHHHFHHHHHGHHHHHHHHHHHFHHGGAEFHFHHHGHHHHHHHHHHHHHHHEHHHGHHHHHHHHHHHHHHHHGGGGGHGHHHHHHHHHHGHHHHHHHHHHHGHHHHHHHHHHHHHHHHHHHHHHHHHHHHHHHHHGGGGGGGGFFGGGGGGGF
@M05620:45:000000000-G6HP7:1:1101:19191:19122 1:N:0:118
CATCCTGACCCTGAAGTACCCGGCTTGATTTCTGACATTAGATCGGAAGAGCACACGTCTGAACTCCAGTCACTCCGCGAAATCTCGTATGCCGTCTTCTGCTTGAAAAAAAAAAAAAAAAAAAAAAGAAAAAAGGTTTAGATTTTAGCTATGAATAGATAAACTATAAGTGAATGAGAATGATAGTACGATACATTGAAGTTTTGTACATGAAGTATAATGGAGAGATATATATTGAGTATAGACTAGTT
+
CCCCCFFFFFFFGGGGGGGGGGGGGGGHHHHHHHHHHHHHHHHHHGGGGHHHHHHHGHHHGHHHHHHHHHHHHHHHGGGGGGHHHHHGEHHHHGGGHGHHHHHHHHHHGHGGGGG><>--<-<--:9...//;-..000000000009000000000000000;0;00000000;0009000::00000:...;00000000000.:0:00000000000;000/:..0900:00000090;0000000;0
@M05620:45:000000000-G6HP7:1:1101:17505:19156 1:N:0:118
AGATTACTGCAACAGTTCCCCCTGGACCTGGAAAAGTTTCTTGCCTGGCTTACAGAAGCTGAAACAACTGCCAATGTCCTACAGGATGCTACCCGTAAGGAAAGGCTCCTAGAAGACTCCAAGGGAGTAAAAGAGCTGATGAAACAATGGCAAGTAAGTCAGGCATTTCCGCTTTAGCACTCTTGTGGATCCAATTGAACAATTCTCAGCATTTGTACTTGTAACTGACAAGCCAGGGACAAAACAAAGAT
+
AAABCFFFDDBBFGBBGGGGGGGGHHHHHHHHHHHHHHHHHHHHHHHHHHHHHHHHHHHHHHHHHHHHHHHHHHHGGGHHDGGHHGHGHHFHHHGGFEGGGHHHHHHHGHHHHHHHHHHHHHHGGGGGHFHHHGHHHHGHHHHHHHHHHHHHHGHHHHHHHHHHHHHHHHGGGGGHHHHHHHHHHGHGHHHHHHHHHGHGF<GHHHHHHHHHHHHHHGHHHHHHHHHGHHHHHGGGGGGGGGFFGGGGGGG
@M05620:45:000000000-G6HP7:1:1101:16337:19192 1:N:0:118
AGATTACTGCAACAGTTCCCCCTGGACCTGGAAAAGTTTCTTGCCTGGCTTACAGAAGCTGAAACAACTGCCAATGTCCTACAGGATGCTACCCGTAAGGAAAGGCTCCTAGAAGACTCCAAGGGAGTAAAAGAGCTGATGAAACAATGGCAAGTAAGTCAGGCATTTCCGCTTTAGCACTCTTGTGGATCCAATTGAACAATTCTCAGCATTTGTACTTGTAACTGACAAGCCAGGGACAAAACAAAGAT
+
ABABCFFFFFFFGGGGGGGGGGGGHHHHHHHHHHHHHHHHHHHHHHHHHHHHHHHHHHHHHHHHHHHHHHHHHHHHHHHHHHHHHHHHHHHHHHGGGGHHHHFHHHHHGHHHHHHHHHHH3FHGGEFGHHHHHGHHHHHHHHHHHHHHHHHHHGHHHHHHHHHHHHHHHHGGGGGGFHHHHHHHHHHGHHHHHHHHHHHGHHHHHHHHHHHHHHHHHHHHHHHHHHHFHHHHGGGGGGGGGGGGGGGGGGG
@M05620:45:000000000-G6HP7:1:1101:6499:19199 1:N:0:118
TACCTGTACTGGGGAAGCAATCGCCATTCCTACCCTAAAGATCGGAAGAGCACACGTCTGAACTCCAGTCACTCCGCGAAATCTCGTATGCCGTCTTCTGCTTGAAAAAAAAAAAAAAAAAAAAGAAAGTGAGAATATACGTATTGTTGGATAAATACAATAAGAGTAAATAGAAGTATAGATTTGATATGAGAGTAATGCTCTATAACTATTGAATGTGGGACGTGTGTTCAGGTTGGGTGGGTTGCTTT
+
CCCCCFFFFFFFGGGGGGGGGGGGGGGHHHHHHHHHGHHHHHHHGGGGHHHHHHHGHHHGGHHHHHHHHHHHHHHEEFEEEBBGHHGGHHHHGGGHGHHHHHHHFFGHFGGGDC><<-><<-:-..::000000000000.0000000..0000900900000;0:;0000000000000000000000:0;0:0:000000090000000000000;00:...-9./.9/0000:0/--9.--9.-.000
@M05620:45:000000000-G6HP7:1:1101:16223:19211 1:N:0:118
AGATTACTGCAACAGTTCCCCCTGGACCTGGAAAAGTTTCTTGCCTGGCTTACAGAAGCTGAAACAACTGCCAATGTCCTACAGGATGCTACCCGTAAGGAAAGGCTCCTAGAAGACTCCAAGGGAGTAAAAGAGCTGATGAAACAATGGCAAGTAAGTCAGGCATTTCCGCTTTAGCACTCTTGTGGATCCAATTGAACAATTCTCAGCATTTGTACTTGTAACTGACAAGCCAGGGACAAAACAAAGAT
+
AAABCFFFFFFFGGGGGGGGGGGGHHHHHHGHHHHHGHHHHHH5BGHHHHHHHHGHHHHHHHHHHHHHHHHHHHHHHFHHHGHHGFHHHHFFGHGFEFGHHFFGHGHHGHHHHHHHFHHGFHHGG/EFHFHGHGHGHHHHHHHHHHHHHEHHHGHHHHHHHHBFGHHHHHGGGGGHHHGGHHHHHGHGHHHHHHHHHHGHGGHHHHHHHGHHHHHGHFHGHHHGHHHFGHHHAEBCCEGGFGGFGGGABFF
@M05620:45:000000000-G6HP7:1:1101:16221:19229 1:N:0:118
AGATTACTGCAACAGTTCCCCCTGGACCTGGAAAAGTTTCTTGCCTGGCTTACAGAAGCTGAAACAACTGCCAATGTCCTACAGGATGCTACCCGTAAGGAAAGGCTCCTAGAAGACTCCAAGGGAGTAAAAGAGCTGATGAAACAATGGCAAGTAAGTCAGGCATTTCCGCTTTAGCACTCTTGTGGATCCAATTGAACAATTCTCAGCATTTGTACTTGTAACTGACAAGCCAGGGACAAAACAAAGAT
+
AAAABFFFFFFFGGGGGGGGGGGGHHHHHHHHHHHHGHHHHHH5FHHGHHHHHHHHHHHHHHHHHHHHHHHHHHHHHHHHHHHHHHHHHHHHHHGGGGHHHHCGHHHHGHHHHHHHHHHHFGGGGCFGHFHHHGHHHHHHHHHHHHHHHEHHHGHHHHHHHHFHHHHHHHGGGGGHGHHHHHHHHHHGGHHHHHHHHHHHHHHHHHHHHHHHHHHHHFFHGHHHHHHHHHHHGGFGGGGGGFFFGGGGGGF
@M05620:45:000000000-G6HP7:1:1101:9228:19318 1:N:0:118
ATCTCTATCTCCTAAAAACCTGTTTAGATTTGGAGATAGACCTTCAGGTTTTTCATCATTTTCTGCATGAATTATACATTGACCACGTTCCAGCGTGGTCAGTTTGCAGCATTCTGTTATTTTGTTTGACAGAGTGTCTTGTTGAGAACATATGTAGGACATGATTTTTTCCTGCAACAGGGAAAATAAAGTATAAGTTTTAAAGATTTATTCTTTAATAAAGGATCTCAAAGCCAGCTTTAGAAAAAGGA
+
BBBBBFFFFFFFGGFBGGGGGGHHHCHHHHHFHHHGHHHGGFHGHHHHHHHGEHFHFEHHHGHBGHHHHGFFHGHHHFHGHHGHHHDHHGHGHHG1FGHEGGEGHHHHHHFFGHHHHHGHHFFGGHBGFFBHHHHHHFHHHHHHFHGHHHGHHHGFHGHHHGHFGHHGGGFHHHFBGGHHHGGGHHGFHEHFGHHEHHHHHGFFGHHHHHEHHHHHHFGGFBGHBHHHHGGHHH.GGGHHHGHFGFFAADH
@M05620:45:000000000-G6HP7:1:1101:9209:19319 1:N:0:118
ATCTCTATCTCCTAAAAACCTGTTTAGATTTGGAGATAGACCTTCAGGTTTTTCATCATTTTCTGCATGAATTATACATTGACCACGTTCCAGCGTGGTCAGTTTGCAGCATTCTGTTATTTTGTTTGACAGAGTGTCTTGTTGAGAACATATGTAGGACATGATTTTTTCCTGCAACAGGGAAAATAAAGTATAAGTTTTAAAGATTTATTCTTTAATAAAGGATCTCAAAGCCAGCTTTAGAAAAAGGA
+
BABBBFFFFFFFGGGFGGGGGGHHHFHHHHHHFHHHGHHHGHHHHGHGHHHGGHHHHFHHHHHFGHHFHFHGHHHHHHHHHFFGHHGHHHHHHFGEGGGGHHGHHHHHHHGHHHHHHHGHHHHHFHHHGGFHHHHHHHHHHHGHHHEHHHFDEGFGFFHHFHHHFHHHHCCGHHFHHHGFHGFFHFGFHDFFFHDHHHHHHFHGHHGHHGHHHGHHFFHHFDDDFHHHHHGFHH.GFGHFGCG0;CCCFGH
@M05620:45:000000000-G6HP7:1:1101:27777:19329 1:N:0:118
CATCCTGACCCTGAAGTACCCCGGTTTGCTTTCTGTCATTACCTAGGAGGAGGACATGTCTGAACTCCAGCCACTCCGCGTCTTCTAGTATGTCCTCTTGTCCCCGGAAGAAAACACAGTGCTGCTGACCGAGGCCCCCCTGAACCCCAAGGCCAACAGAGAGAAGATGACTCAGGTGAGGCTCGGCCGACGCCCGTGCTCCTCCCGTCCTTTCCCCAGTCATTTTCTGCCCGGCTTGATTTCTGACATTT
+
AAAAAFFFFFFFGGGGGGGGGG?A000BA1DA1A22D2D2D11111010BA//BFH1BAAA1F2ADG11B0/0B1B0/B/////B2222B222222B@F111B1/>/>//B00B0/0?0BFDFGHHHFHHCGC?CFFCGGGCGHHHGGC?GACA.CEGGHEFCGHFHGHGHHGGCHHHGFFEEGGGEG@GGA-@=9-:AFFBFBFFB9A-;;/BFFFFBBF/FFFFFB9FBE-=@=--9;/9BBB//BF//
@M05620:45:000000000-G6HP7:1:1101:23293:19340 1:N:0:118
ATCTCTATCTCCTAAAAACCTGTTTAGATTTGGAGATAGACCTTCAGGTTTTTCATCATTTTCTGCATGAATTATACATTGACCACGTTCCAGCGTGGTCAGTTTGCAGCATTCTGTTATTTTGTTTGACAGAGTGTCTTGTTGAGAACATATGTAGGACATGATTTTTTCCTGCAACAGGGAAAATAAAGTATAAGTTTTAAAGATTTATTCTTTAATAAAGGATCTCAAAGCCAGCTTTAGAAAAAGGA
+
CCCCCFFFFFFFGGGGGGGGGGHHHHHHHHHHHHHHHHHHHHHHHHHHHHHGGHHHHIHHHIHHHHHHHHHHHHHHHHHHHHHHHHGHHHHHHHGGGGHHHHHHHHHHHHHHHHHHHHHHHHHHHHHHHHHHHHHHHHHHHHHHHHHHHHHHHHHHHHHHHHHHHHHHHGHHHHHHHHHHHGGHHHHHHGHHHHHHHGHHHHHHHHHHHHHHHHHHHHHHHHHHHHHHHHHHHHHHHGHHHHHHHHHHGGH
@M05620:45:000000000-G6HP7:1:1101:23316:19346 1:N:0:118
ATCTCTATCTCCTAAAAACCTGTTTAGATTTGGAGATAGACCTTCAGGTTTTTCATCATTTTCTGCATGAATTATACATTGACCACGTTCCAGCGTGGTCAGTTTGCAGCATTCTGTTATTTTGTTTGACAGAGTGTCTTGTTGAGAACATATGTAGGACATGATTTTTTCCTGCAACAGGGAAAATAAAGTATAAGTTTTAAAGATTTATTCTTTAATAAAGGATCTCAAAGCCAGCTTTAGAAAAAGGA
+
A3AABFDBFFFFGGFFGFGGGGHGHFDBFHHH5BCBGFHBDGHHHHHEGHGEFGHHHGGHGHGHEHFDD3FGGBHHGGHGHHGHHHGHHGFFHG?EE?GHFFGGGEHH3HHFHGGGHHHHHHHFHHGFHGHFHHHHHHHHHHGCFFEHHHHGHEFF43FHFHF2GHHHHGHHHHFFFHAGHGGGEFGHBGHHHHGBHGGHHFEHHGGHHHHHHHHHH0GFHFHFGHHHHHHGDGHEAEHHHF0GC0;CDFG
@M05620:45:000000000-G6HP7:1:1101:16152:19348 1:N:0:118
AGATTACTGCAACAGTTCCCCCTGGACCTGGAAAAGTTTCTTGCCTGGCTTACAGAAGCTGAAACAACTGCCAATGTCCTACAGGATGCTACCCGTAAGGAAAGGCTCCTAGAAGACTCCAAGGGAGTAAAAGAGCTGATGAAACAATGGCAAGTAAGTCAGGCATTTCCGCTTTAGCACTCTTGTGGATCCAATTGAACAATTCTCAGCATTTGTACTTGTAACTGACAAGCCAGGGACAAAACAAAGAT
+
AAAABFFFFFFFGGGGGGGGGGGGHHHHHHHHHHHHFHHHHHHHHHHHHHHHHFHHHHHHHHHHHHHHHHHHHHHHHHHHHHHHHHHHHHFGHHGGGGHHHHFHHHHHGHHHHHHHHHHHHHHGGFFFHHHHHGHHHHHHHHHHHHHHHHHHHGHHHHHHHHHHHHHHHHGGGGGHHHHHHHHHHGHGHHHHHHHHHHGGHHHHHHHHHHHHHHHHHHHHHHHHHHHHHHHHHGGGGGGGGGGGGGGGGGF
@M05620:45:000000000-G6HP7:1:1101:13052:19354 1:N:0:118
TACCTGTACTGGGGAAGCCATTCCTACCCTAAAGATCGGAAGAGCACACGTCTGAACTCCAGTCACTCCGCGAAATCTCGTATGCCGTCTTCTGCTTGAAAAAAAAAAAAACACCCCCCTCAATATTTATTTTAGTGTGGACCTTAATCGATCACTCCTCCCCCCTTACCTAGTTCACCCATCTTCTCTTACATTTCTTCACATGTTACTACCATTGCCATTTTCCCATCCTCTTTCCCCCCCACCATCAC
+
DDDEEFFFFFFFGGGGGGGGGGHHHHHHHHHHHHHHHHGGGGHHHHHHHGHHHGHHHHHHHHHHHHHHHGGGEGGGFHHHGGHHHHGGGHGHHHHHHHFHHGCEGGGF////=0/<<---.0111111111111/1111.00//:1111...<</11/0//..<--.00/11011:110..//11110111111111111101<01111:1::011110:1111<0001/.001<1110/.<--...0000
@M05620:45:000000000-G6HP7:1:1101:23294:19359 1:N:0:118
ATCTCTATCTCCTAAAAACCTGTTTAGATTTGGAGATAGACCTTCAGGTTTTTCATCATTTTCTGCATGAATTATACATTGACCACGTTCCAGCGTGGTCAGTTTGCAGCATTCTGTTATTTTGTTTGACAGAGTGTCTTGTTGAGAACATATGTAGGACATGATTTTTTCCTGCAACAGGGAAAATAAAGTATAAGTTTTAAAGATTTATTCTTTAATAAAGGATCTCAAAGCCAGCTTTAGAAAAAGGA
+
CCCCCFFFFFFFGGGGGGGGGGHHHHHHHHHHHGHHHHHHHHHHHHHHHHHGGHHHHHHHHHHHHHHHHGHHHHHHHHHHHHHHHHGHHHHHHHGGGGHHHHHHHHHHGHHHHHHHHHHHHHHHHHHHHHHHHHHHHHHHHHHHHHHHHHHHHHHHHHHHHHHHHHHHHGHHHHHHHHHHHGGHHHHHHHHHHHHHHHHHHHHHHHHHHHHHHHHHHHHHHFHHHHHHHHHHHHHHHGHHHHHGGGHHGGH
@M05620:45:000000000-G6HP7:1:1101:15818:19427 1:N:0:118
ATCTCTATCTCCTAAAAACCTGTTTAGATTTGGAGATAGACCTTCAGGTTTTTCATCATTTTCTGCATGAATTATACATTGACCACGTTCCAGCGTGGTCAGTTTGCAGCATTCTGTTATTTTGTTTGACAGAGTGTCTTGTTGAGAACATATGTAGGACATGATTTTTTCCTGCAACAGGGAAAATAAAGTATAAGTTTTAAAGATTTATTCTTTAATAAAGGATCTCAAAGCCAGCTTTAGAAAAAGGA
+
CCCCCFFFFFFFGGGGGGGGGGHHHHHHHHHHHFHHHHHHHHHHHHHHHHHGGHHHHIIHHHIIIHHHHHHHHHHHHHHHHHHHHHGHHHHHHHGGGGHHHHHHHHHGHHHHHHHHHHHHHHHHHHHHHHGHHHGHHHHHHHHHHHGHHHHHHHHHHHHHHHHHHHHHHGHHHHHHHHHHHGGGHHHHGHHHGHHGHGGHHHHHHHHHHHHHHHHHHHHHHHHHHHHHHGGHHHHHHGHHHHHHHGHHGGG
@M05620:45:000000000-G6HP7:1:1101:2967:19428 1:N:0:118
AGATTACTGCAACAGTTCCCCCTGGACCTGGAAAAGTTTCTTGCCTGGCTTACAGAAGCTGAAACAACTGCCAATGTCCTACAGGATGCTACCCGTAAGGAAAGGCTCCTAGAAGACTCCAAGGGAGTAAAAGAGCTGATGAAACAATGGCAAGTAAGTCAGGCATTTCCGCTTTAGCACTCTTGTGGATCCAATTGAACAATTCTCAGCATTTGTACTTGTAACTGACAAGCCAGGGACAAAACAAAGAT
+
>>>>AFFF3DDFGGAGGGGGGGGG0FGHHFFHFHHHHHHHHHHHHHHHHHHFHHGHHHHHHHHHHHHHHHHHHHHFGHHHHHHHBHHGGHFHHHGG@ECGHHHFFFHHGHHHHHBHHHHHHHFGGGFFHHHHHFHHHHHHHFHHHHHHFHHHHGHGHHHHHGHHHHHHHHGGGGGHFHHGHHHHHHHGHHHHHHHHHHHGHHHHHHHHDGHHHG:GHGHH;CHHHHHEHHHGHGGFGGGGGGGGGGGGGFF
@M05620:45:000000000-G6HP7:1:1101:15806:19443 1:N:0:118
ATCTCTATCTCCTAAAAACCTGTTTAGATTTGGAGATAGACCTTCAGGTTTTTCATCATTTTCTGCATGAATTATACATTGACCACGTTCCAGCGTGGTCAGTTTGCAGCATTCTGTTATTTTGTTTGACAGAGTGTCTTGTTGAGAACATATGTAGGACATGATTTTTTCCTGCAACAGGGAAAATAAAGTATAAGTTTTAAAGATTTATTCTTTAATAAAGGATCTCAAAGCCAGCTTTAGAAAAAGGA
+
BCCCDFFFFFFFGGGGGGGGGGHHHHHHHHHHHHHHHHHHHHHHHHHHHHHGGHHHHIHHHHIIIHHHHHHHHHHHHHHHHHHHHHGHHHHHHHGGGGHHHHHHHHHHHHHHHHHHHHHHHHHHHHHHHHHHHHHHHHHHHHHHHHHHHHHHHHHHHHHHHHHHHHHHHGHHHHHHHHHHHGGHHHHHHHHHHHHHHGHHHHHHHHHHHHHHHHHHHHHHHHHHHHHHHHHHHHHHHGHHHHHHHHHHGGH
@M05620:45:000000000-G6HP7:1:1101:18187:19457 1:N:0:118
CATCCTGACCCTGAAGTACCCGGCTTGATTTCTGACATTAGATCGGAAGAGCACACGTCTGAACTCCAGTCACTCCGCGAAATCTCGTATGCCGTCTTCTGCTTGAAAAAAAAAAAACAAATCACAGATAATATTTTGCCTCTGTGATCCCTACAAACTTATCCGATTATGTGTGCTCACCTATTTTCTGCAATGAGACCCCTTTTTATTACATTTCCCTTTTACTCATCGCCCTTCCTACCCTAAAGTTC
+
BBBBBFFFFFFFGGGGGGGGGGGGGGGHHHHHHHHHGHHGHFGHHGGGGGHHHHHHGHHHGHHHHHHHGHHHHHHHGGGGCEBBFGHFGHHHHGEGHGFHHHHGGGHHHHC@CDG/</?/0<?1>1111111><>>D11<=F/<D=<000/<0./00.:00;CF..;..0000<C=0900.:/9;B0090000000000;.;;F;FF.9;FFC9/F/BFF//9/////:;/;A.=/BFFBF.:B.B/B//9
@M05620:45:000000000-G6HP7:1:1101:28645:19462 1:N:0:118
AGATTACTGCAACAGTTCCCCCTGGACCTGGAAAAGTTTCTTGCCTGGCTTACAGAAGCTGAAACAACTGCCAATGTCCTACAGGATGCTACCCGTAAGGAAAGGCTCCTAGAAGACTCCAAGGGAGTAAAAGAGCTGATGAAACAATGGCAAGTAAGTCAGGCATTTCCGCTTTAGCACTCTTGTGGATCCAATTGAACAATTCTCAGCATTTGTACTTGTAACTGACAAGCCAGGGACAAAACAAAGAT
+
AABAAFFFFFFFGGGGGGGGGGGGHGHHGFHHHGHHHHHHHHHHHHHHHHHFHHGGHHHGHHHHHHHHHHHHHHGFFGHHHHHHHHHHHHGHHHGGEEHHHHGHGHHHGHHHHHHHHHHHHHHGGHGEHHHHHGHHHHHHHHHHHHHHHGHHHGHGHHHHHHHHHHHHHGGGGGGHGHHHHHHHHHHGHHHGHHHHHFHHF<GHHHHFDFFHGHHHHGHHHGHHHHGHGHHHHGEFGGGGGGGGGGGGGF;
@M05620:45:000000000-G6HP7:1:1101:12030:19486 1:N:0:118
CATCCTGACCCTGAAGTACCCGGCTTGATTTCTGACATTAGATCGGAAGAGCACACGTCTGAACTCCAGTCACTCCGCGACATCTCGTATGCCGTCTTCTGCTTGAAAAAAAAAAAAACAAAAAAAAACACTCTGAAAAAAGATTTCCATGTAAAGACTATATGAGAAGGAGAAAGTTGTAACCGTACTCAGGCCTTCACACGCTTGAGTAAAAGATCGTCGACCAAGTTGCATGTAGGCCTCGTTCTACC
+
CDDDCFFFFFFFGGGGGGGGGGGGGGGHHHHHHHHHHHHHHHHHHGGGGHHHHHHHGHHHGHHHHHHHHHHHHHHHGGGG/EFHGHHGEHHHHGGGHGHHHHHHHHHHHHG/<CG<>//..00.----...0/000000.-..0<0000:0000000/00<:00:000/..<..00<0000000-9...000//.:00:000--...<000<000.00./.<-9--..<<00:000000000.....<000
@M05620:45:000000000-G6HP7:1:1101:18578:19504 1:N:0:118
AGATTACTGCAACAGTTCCCCCTGGACCTGGAAAAGTTTCTTGCCTGGCTTACAGAAGCTGAAACAACTGCCAATGTCCTACAGGATGCTACCCGTAAGGAAAGGCTCCTAGAAGACTCCAAGGGAGTAAAAGAGCTGATGAAACAATGGCAAGTAAGTCAGGCATTTCCGCTTTAGCACTCTTGTGGATCCAATTGAACAATTCTCAGCATTTGTACTTGTAACTGACAAGCCAGGGACAAAACAAAGAT
+
>A>ABFFFB@4BBGBBBFGGGGGGHGFHHHHHHHHGFGHHHHHHHHHHHHHGHHHHHHHHHHHHHHHHHHHHGHHFFFGHAFGHFFHGEGDFGHGFEEFGFHFHHHHGGHHHHHHGHHHHHFHGEEFEHFGGHGHHHHGFHHHHHGHHGHHHHGHHHHHHHHHHGHHHHHGGGGGHFHGHHHHHHGFFHHHHGHGHHGGF0<DGGHHDDGFFH0GHHFHHHCHHHHHHHHGHEGFFEFGGEFFCFGGGGGF
@M05620:45:000000000-G6HP7:1:1101:22399:19511 1:N:0:118
AGATTACTGCAACAGTTCCCCCTGGACCTGGAAAAGTTTCTTGCCTGGCTTACAGAAGCTGAAACAACTGCCAATGTCCTACAGGATGCTACCCGTAAGGAAAGGCTCCTAGAAGACTCCAAGGGAGTAAAAGAGCTGATGAAACAATGGCAAGTAAGTCAGGCATTTCCGCTTTAGCACTCTTGTGGATCCAATTGAACAATTCTCAGCATTTGTACTTGTAACTGACAAGCCAGGGACAAAACAAAGAT
+
AAABCFFFBB4BBGABBBFGGGGGGGGHHHHHHHHHHHHHHHHHHHHHHHHCFGGGHHHHHGHHHHHHHHHHHHHHHHHHGHHHHFGHHHHHHHGGEEGHHHFHHHHHGHHHHHHGHHHHHFHGGFGFHHHHHGHHHHFHHFGFHHHHHHHHHGHHGHHHHHHHHHHHHHGGGGGHHHHHHHHHHGHGHHHHHHHHHHFFHHHHHHHHHHHHHHHHHFHGHHHGHHHCGHHHGGGGGGGGGGGGGGGGGGF
@M05620:45:000000000-G6HP7:1:1101:21128:19520 1:N:0:118
CATCCTGACCCTGAAGTACCCCGGCTTGATTTCTGACATTAGATCGGAAGAGCACACGTCTGAACTCCAGTCACTCCGCGAAATCTCGTATGCCGTCTTCTGCTTGAAAAAAAAAAAAAAAAAAAAACTAACAAACAAAGAAATTATCTAACATGTACTAAGACCCGGAGTAAAACAATACAATCCAAGCTAGCACTGAATGGAAAGATTCGAGAGATAGCGACCACGAGGTTATGATAGGCATCCGCTTT
+
DCDDDFFFFFFFGGGGGGGGGGGGGGGGHHHHHHHHHHHHHHHHHHGGGGHHHHHHHGHHHGHHHHHHHHHHHGHHHGGGGGGHHHHHGGHHHHGGGHGHHHHHHHHHHHHGGGGF><<-><--;--.0:0000.....//./00000;000000000000000/.----./0000..;000:00/:00.0;000:0/:000:000./000.0/.-.0000-----..---./0000000/000//.....
@M05620:45:000000000-G6HP7:1:1101:20914:19588 1:N:0:118
ATCTCTATCTCCTAAAAACCTGTTTAGATTTGGAGATAGACCTTCAGGTTTTTCATCATTTTCTGCATGAATTATACATTGACCACGTTCCAGCGTGGTCAGTTTGCAGCATTCTGTTATTTTGTTTGACAGAGTGTCTTGTTGAGAACATATGTAGGACATGATTTTTTCCTGCAACAGGGAAAATAAAGTATAAGTTTTAAAGATTTATTCTTTAATAAAGGATCTCAAAGCCAGCTTTAGAAAAAGGA
+
CCDDDFFFFFFFGGGGGGGGGGHHHHHHHHHHHHHHHHHHHHHHHHHHHHHGGHHHHHHHHIHHIHHHHHHHHHHHHHHHHHHHHHGHHHHHHHGGGGHHEHHHHHHHHHHHHHHHHHHHHHHHHHHHHHHHHHHHHHHHHHHHHHGHHHHHHHHHHHHHHHHHHHHHHGHHHHHHHHHHHGGHHHHHHHHHHHHHHGHHHHHHHHHHHHHHHHHHHHHHHHHHHHHHHHHHHGHHHGHHHHHHHHHHGGH
@M05620:45:000000000-G6HP7:1:1101:20910:19606 1:N:0:118
ATCTCTATCTCCTAAAAACCTGTTTAGATTTGGAGATAGACCTTCAGGTTTTTCATCATTTTCTGCATGAATTATACATTGACCACGTTCCAGCGTGGTCGGTTTGCAGCATTCTGTTATTTTGTTTGACAGAGTGTCTTGTTGAGAACATATGTAGGACATGATTTTTTCCTGCAACAGGGAAAATAAAGTATAAGTTTTAAAGATTTATTCTTTAATAAAGGATCTCAAAGCCAGCTTTAGAAAAAGGA
+
CCCCDFFFFFFFGGGGGGGGGGHHHHHHHHHHHHHHHHHHHHHHHHHHHHHGGHHHHHHHHHHHIHHHHHHHHHHHHHHHHHHHHHGHHHHHHHGGGGHH/EGGGGHHHHHHHHHHHHHHHHHHHHHHHHHHHHHHHHHHHHHHHHHHHHHHHHHHHHHHHHHHHHHHHGHHHHHHHHHHHGGHHHHHHHHHHHGHHGHHHHHHHHHHHHHHHHHHHHHHHHHHHHHHHHHHHHHHHGHHHHHHGGGGGGG
@M05620:45:000000000-G6HP7:1:1101:20933:19607 1:N:0:118
ATCTCTATCTCCTAAAAACCTGTTTAGATTTGGAGATAGACCTTCAGGTTTTTCATCATTTTCTGCATGAATTATACATTGACCACGTTCCAGCGTGGTCAGTTTGCAGCATTCTGTTATTTTGTTTGACAGAGTGTCTTGTTGAGAACATATGTAGGACATGATTTTTTCCTGCAACAGGGAAAATAAAGTATAAGTTTTAAAGCTTTATTCTTTAATCAAGGATCTCAAAGCCAGCTTTAGAAAAATGA
+
>AABBFDFFFFFGGGGGGGGGGGGHD5GGHHHF4FFGGB5GHHHHGGGHHHGGHFHHFHHHHHHGHGHHHHHHHHBHGHHHHHH3FAGHHHHFHEGGGHHFHHHHHHHGHFHHHHFHHFHHHHFHHHHFGDFHFHHHHHHHHHH4BG4B3GFHHHHHGEHFHFEHGHHHGHHHHHG1@FHA//0/<?1<<GHGH1GFHHHH1<111>FH1FHHHHHB=G0=<D/.<CHHBD0DGHEGEHHH00C0C/;.::
@M05620:45:000000000-G6HP7:1:1101:14819:19612 1:N:0:118
CATCCTGACCCTGAAGTACCCCGGCTTGATTTCTGACATTAGATCGGAAGAGCACACGTCTGAACTCCAGTCACTCCGCGAAATCTCGTATGCCGTCTTCTGCTTGAAAAAAAAAAAAAAGAAAAAAAAAAAAAATAAATATATTGTGATGAAAGATGCACAAAAGTAAAAGACAACATGTAGATAATTAGCAAAAGCGTTGCAAAAATGAAGAAAGGAGAGACGATGAAATGGAGATACAGACTAGAAGT
+
DDCCDFFFFFFFGGGGGGGGGGGGGGGGHHHHHHHGHHHHHHFHHHGGGGGHHHHHHGHHHGHGHHHHHHHHHHHHHGGG>EFHHHHHGGHHHHGGGHGHHHHHHHHGFHGGGGGB>/<-..000>-<-----9-9000;000000;00000000/000000/.9/0:0000.///9./0;000000000:/000//....-.000/..900;0//0./..../.-..0000000/9/00000.;000000
@M05620:45:000000000-G6HP7:1:1101:14805:19626 1:N:0:118
CATCCTGACCCTGAAGTACCCCGGCTTGATTTCTGACATTAGATCGGAAGAGCACACGTCTGAACTCCAGTCACTCCGCGCAATCTCGTATGCCGTCTTCTGCTTGAAAAACAAAACAGCGCCCCTCCCTCCCCTCATCGCTACTCCTGTAACCTCTCAAAGATTCGGCATTTAACAGTGTGCGGCATAACTCTTACATGCATGAAGCCACCCGGCCTAGCATGTGCCGACAGTCCATTCGTCGGTGTCAG
+
A3AABFFFFFFFGFBGGGGGGGCCEGGGCHHHHGDFGDGH5AFHHHGGFGFGHCHBGGHHHGH5GGHH3FHHGDFGHGGG//>EFHHHGGHHHHGFGFGFHHHHHB?3G3F//?F0B/00/////////00?//0/0111<0.-11111111110/</0000/00<..---:0:000000000.----00/000000;0000000000://..----;//////////-----////////9.;--..///
@M05620:45:000000000-G6HP7:1:1101:18257:19656 1:N:0:118
TACCTGTACTGGGGAAGCAATCGCCATTCCTACCCTAAAGATCGGAAGAGCACACGTCTGAACTCCAGTCACTCCGCGAAATCTCGTATGCCGTCTTCTGCTTGAAAAAAAAAAAAAAAAAAAAAAAAAATAAAAGGAAGAAGATAAAGAAAAAAAGACAAGGAATAAGGTTGAACTAGAGAAAATGCAACGATATAGACAATTGTAAAATAGAAAAATAGAGATGCAGTTGTGGTAAAGAAGATACATAA
+
CCCCCFFFFFFFGGGGGGGGGGGGGGGHHHHFHHHHGHHHHHHHGGGGHHHFGHHGGHHGGHHHHHHHHHHHHHHEEEEF/BBFGHFEHHGHGFGHGHHHHHHHFHHGHGGDGC>><--><-----9---.00000.//;./:0000000.//.--..///...9000:000//00000:0000/000000:..;-00000/0000009000::09/..00000000009000../00090.900000000
@M05620:45:000000000-G6HP7:1:1101:26432:19675 1:N:0:118
ATCTCTATCTCCTAAAAACCTGTTTAGATTTGGAGATAGACCTTCAGGTTTTTCATCATTTTCTGCATGAATTATACATTGACCACGTTCCAGCGTGGTCAGTTTGCAGCATTCTGTTATTTTGTTTGACAGAGTGTCTTGTTGAGAACATATGTAGGACATGATTTTTTCCTGCAACAGGGAAAATAAAGTATAAGTTTTAAAGATTTATTCTTTAATAAAGGATCTCAAAGCCAGCTTTAGAAAAAGGA
+
CDDDDFFFFFFFGGGGGGGGGGHHHHHHHHHHHHHHHHHHHHHHHHHHHHHGGHHHHIIHHHHHIHHHHHHHHHHHHHHHHHHHHHGHHHHHHHGGGGHHHHHHHHHHHHHHHHHHHHHHHHHHHHHHHHHHHHHHHHHHHHHHHHHHHHHHHHHHHHHHHHHHHHHHHGHHHHHHHHHHHGGHHHHHHHHHHHHHHHHHHHHHHHHHHHHHHHHHHHHHHHHHHHHHHHHHHHHHHGHHHHGHHGHHGGH
@M05620:45:000000000-G6HP7:1:1101:26415:19682 1:N:0:118
ATCTCTATCTCCTAAAAACCTGTTTAGATTTGGAGATAGACCTTCAGGTTTTTCATCATTTTCTGCATGAATTATACATTGACCACGTTCCAGCGTGGTCAGTTTGCAGCATTCTGTTATTTTGTTTGACAGAGTGTCTTGTTGAGAACATATGTAGGACATGATTTTTTCCTGCAACAGGGAAAATAAAGTATAAGTTTTAAAGATTTATTCTTTAATAAAGGATCTCAAAGCCAGCTTTAGAAAAAGGA
+
CCCCCFFFFFFFGGGGGGGGGGHHHHHHHHHHHGHHHHHHHHHHHHHHHHHGGHHHHHIHIHIHHHHHHGHHHHHHHHHHHHHHGHGHHHHHHHGFGGHHHHHHHHHGHHGHHHHHHHHHHHHHHHHHGHHHHHGHHHHHHHHHFHGHHGHHHHHHHHHHGHHHHHHHHGHHHHHHHHHHHGGHHHHHHHHGHHHHHGHHHHGHHHHHHHHHHGHHHHHHHHHHHHHHHGHHHHHHHGHHHHGHHHGHGGH
@M05620:45:000000000-G6HP7:1:1101:2941:19701 1:N:0:118
ATCTCTATCTCCTAAAAACCTGTTTAGATTTGGAGATAGACCTTCAGGTTTTTCATCATTTTCTGCATGAATTATACATTGACCACGTTCCAGCGTGGTCAGTTTGCAGCATTCTGTTATTTTGTTTGACAGAGTGTCTTGTTGAGAACATATGTAGGACATGATTTTTTCCTGCAACAGGGAAAATAAAGTATAAGTTTTAAAGATTTATTCTTTAATAAAGGATCTCAAAGCCAGCTTTAGAAAAAGGA
+
CCCCCFFFFFFFGGGGGGGGGGHHHHHHHHHHHHHHHHHHHHHHHHHHHHHGGHHHHHHHHHHHGHHHHHHHHHHHHHHHHHHHHHGHHHHHHHGGGGHHHHHHHHHHHHHHHHHHHHHHHHHHHHHHHHHHHHHHHHHHHHHHGHHHHHHHHHHHHHHHHHHHHHHHHGHHHHHHHHHHHGGHHHHHHHHHHHHHHHHHHHHHHHHHHHHHHHHHHHHHHHHHHHHHHGHHHHHHHGHHHHHGHHHHGFH
@M05620:45:000000000-G6HP7:1:1101:2920:19709 1:N:0:118
ATCTCTATCTCCTAAAAACCTGTTTAGATTTGGAGATAGACCTTCAGGTTTTTCATCATTTTCTGCATGAATTATACATTGACCACGTTCCAGCGTGGTCAGTTTGCAGCATTCTGTTATTTTGTTTGACAGAGTGTCTTGTTGAGAACATATGTAGGACATGATTTTTTCCTGCAACAGGGAAAATAAAGTATAAGTTTTAAAGATTTATTCTTTAATAAAGGATATCAAAGCCAGCTTTAGAAAAAGGA
+
>111>FDDFDF1FGGB1GGGBADGFBGFFHHHC1FF0GH1G1AGHFGEDGGGACGFHEHBHHFDA1D12112AHFB2FHGFGHBF/ABGHC2DFEEAEHH2GBGHH1@EBG1FEFBBFBGHHHGBFHFFF1GBFBFB>FBGBGF>FABBCDFGGF2GHE1<GGFGHHHHCFHF@@<D@<FGGEACCHFDBF@BFBBF>FGFGFGGFFFGBGGDGHHFBGGBBDFFG0=0<0DD/:/;.<CHFCC00CAEC/
@M05620:45:000000000-G6HP7:1:1101:24087:19713 1:N:0:118
ATCTCTATCTCCTAAAAAGGAAGAAAGGGGAGGGAAGATCAGAAGAGCACACGTCTGAACTCCAGTCACTCCGCGAAATCTCGTATGCCGTCTTCTGCTTGAAAAAAAAAAAAACCAAATACAACATCACAGATTCCCACGTCTCAACCCCCCCCTATACACACCTAGAAATACTAAAACACCCACCCACCTCCCTTTATCTACCCTTCATTCACCATACAAATGCCTTCCCAACTTACTCACTCCAACTC
+
BBBABFFFFFFFGGGGGGFEGGHHFHHHEEEEFCEHEHHH3FGHHHFFHHHHGGHHGFFHHHHGHHHHHHHHFGGGGGEFHHHGGHHHHGEGHGHHHHHHHHHHHHGGGG?////<<..111111.0<1000/00<0<0<-..//00/:..--9--.0;90;0;.//0/;/////9/;//..............9.///////:9.//:/9/://;///9///////////.//./;////////.///:9
@M05620:45:000000000-G6HP7:1:1101:23905:19717 1:N:0:118
AGATTGGAAGAGCACACGTCTGAACTCCAGTCACTCCGCGAAATCTCGTATGCCGTCTTCTGCTTGAAAAAAAAAAAAAAATCTCTTATGCCTCCTTCTCCTTGAAAAAAAAACAAAAAGATTTTATTCCCTATGTTCTTTTTAATACCCACAGGCGTCCCTTCCATTTTCCGGCCACATGTCACGTGTCTGCTCATATTTCCTTACTTATACTTTCCTCCATACTCTCACCTCCCCCTGTATCGCACTTC
+
>A>AAFFFFF?FFGGFGGFGGGHDGHHHHHHHFHFHHEGGGGGHHHHHF?G3FGABEFGFHFHHGFGFFHHGGG?>>//</?22B22?B22BB2?G22?2<<2?22?<0//<-........00000000=00000:000<00:.00;0;:0.....-.--900//0;00000.-99-..//////.9./9///9;/////;////9/9/9//99/9//9/9.//.///;/9./.9...-.9/;/.:.--//
@M05620:45:000000000-G6HP7:1:1101:23739:19746 1:N:0:118
AGATTACTGCAACAGTTCCCCCTGGACCTGGAAAAGTTTCTTGCCTGGCTTACAGAAGCTGAAACAACTGCCAATGTCCTACAGGATGCTACCCGTAAGGAAAGGCTCCTGAAGACTCCAAGGGAGTAAAAGAGCTGATGAAACAATGGCAAGTAAGTCAGGCATTTCCGCTTTAGCACTCTTGTGGATCCAATTGAACAATTCTCAGCATTTGTACTTGTAACTGACAAGCCAGGGACAAAACAAAGATC
+
BAACCFFFDDBBFGBBBFGGGGGGEFGHHHHHHHHHGHHHHHHHHHHHHHHABFFGHHHHHHHHHHHHHHHHHHHHHHHHHHGHHGHHHHHHHHGE>EGGHH3FGHHHGHHHHHHHHHHHFHGGFGEFHHHHGHHHHHGHHFGGHHHHHHHHGGHHH2@HHGHHHHHHHGGGGGGHHHHHHHHHGFCGFHHHHHGHHHFHHHHHHHFHHHHHHHHGGHHHCGHFHHHGHHGEGGGGGEGGGGGGGGFFGGC
@M05620:45:000000000-G6HP7:1:1101:3936:19752 1:N:0:118
AGATTACTGCAACAGTTCCCCCTGGACCTGGAAAAGTTTCTTGCCTGGCTTACAGAAGCTGAAACAACTGCCAATGTCCTACAGGATGCTACCCGTAAGGAAAGGCTCCTAGAAGACTCCAAGGGAGTAAAAGAGCTGATGAAACAATGGCAAGTAAGTCAGGCATTTCCGCTTTAGCACTCTTGTGGATCCAATTGAACAATTCTCAGCATTTGTACTTGTAACTGACAAGCCAGGGACAAAACAAAGAT
+
BBBCCFFFFFFFGGGGGGGGGGGGHHHHHHHHHHHHGHHHHHHHHHHHHHHHHHHHHHHHHHHGHHHHHHHHHHHHHHHHHHHHHGHFHH5GHHGG/EHHHHHHHHHHGHHHHHHHHHHHGHHGGHGFHFHHHGHGHHGHGHHHHFHHHHHHHGHHHHFHHHHHHHHHHHGGGGGHHHHHHHHHHFHGHHHHFHHHHGHGHHFHHHHHHHGHHHHHHFHGHGFHHHHFGHHHGGGGGGGGGGGGGGGGGGF
@M05620:45:000000000-G6HP7:1:1101:23729:19762 1:N:0:118
AGATTACTGCAACAGTTCCCCCTGGACCTGGAAAAGTTTCTTGCCTGGCTTACAGAAGCTGAAACAACTGCCAATGTCCTACAGGATGCTACCCGTAAGGAAAGGCTCCTGAAGACTCCAAGGGAGTAAAAGAGCTGATGAAACAATGGCAAGTAAGTCAGGCATTTCCGCTTTAGCACTCTTGTGGATCCAATTGAACAATTCTCAGCATTTGTACTTGTAACTGACAAGCCAGGGACAAAACAAAGATC
+
BBABBFFF@54BBFBBBBFGGGGGGHHHHHHHHHHHHHHHHHHHHHHHHHHCFBFDFHHHHFFHHGHHHHHHEHHHHHHHHHHHHFGFGHHHHHGG@EGFFG3FHHHHGHHGHHFHHHHHHFGGGCEGHHHHGHHHHHHHHDGGHFHHHHGCFGHHHHHFHHHHHHHHH?EGGGGGGHHFHHHG>FFHGHHGHHHGGHHHHHHHHHFFHFHHFHHFFHHHFHGFHFFHFFGHGEGGGGGGGFAFGFAFGFF
@M05620:45:000000000-G6HP7:1:1101:23749:19763 1:N:0:118
AGATTACTGCAACAGTTCCCCCTGGACCTGGAAAAGTTTCTTGCCTGGCTTACAGAAGCTGAAACAACTGCCAATGTCCTACAGGATGCTACCCGTAAGGAAAGGCTCCTGAAGACTCCAAGGGAGTAAAAGAGCTGATGAAACAATGGCAAGTAAGTCAGGCATTTCCGCTTTAGCACTCTTGTGGATCCAATTGAACAATTCTCAGCATTTGTACTTGTAACTGACAAGCCAGGGACAAAACAAAGATC
+
>A>ABFFFDDDBFFBBBGGGGGGGFFGHHHHHHHHHHHHHHHHHHHHHHHHFGHHHHHHHHHHHHHHHHHHHHHHHHHHHHHHHHHHHHHHHHHGGEEGGGH3GHHHHGHHHHHHHHHHHFHGGHGFHHHHHGHHHHHHHHFGGHHHHHGHHGHHHHHHHHHHHHHHHHGGGGGHHHHHHHHGHGFGHHHHHHHHHHHHHFHHHHGHHHHHHHHHFHGHHGHHHHHGHHGAHGGGGGGFGFGFGGGGGGGF
@M05620:45:000000000-G6HP7:1:1101:12514:19767 1:N:0:118
TACCTGTACTGGGGAAGCAATCGCCATTCCTACCCTAAAGATCGGAAGAGCACACGTCTGAACTCCAGTCACTCCGCGAAATCTCGTATGCCGTCTTCTGCTTGAAAAAAAAAAAAATCAAACATAATCCCTCTTTTCATTACTCTCCCCACTTTCTACCCTTCTTCTTTCCTTCCCCCTTTCCCCTCCCTGCTCCAGTCTCCCTCACTCATCTTTCCTCCCTCCGCTCCCCTCCCTCTGTCTCCCCCTTC
+
ABBBBFFFFFFFGFFGGGFGGFGGGGGHHHHFGGHHFHHHHHHHGGGGHHHBHHHGGHHGGFHHHHHHHHHHHHHEGFCC/BFHHHFDHGHHG?EGFFHHHGHFFHHHGGGBDF>//0?111101111==<1<011100000000=<//./<.0000000:://0:0:000<00:;//.-.0900/9A../0;900/:000;0/.9..///////;9//9/.:...:.-.....;..9./99/://9.9.9
@M05620:45:000000000-G6HP7:1:1101:6198:19779 1:N:0:118
ATCTCTATCTCCTAAAAACCTGTTTAGATTTGGAGATAGACCTTCAGGTTTTTCATCATTTTCTGCATGAATTATACATTGACCACGTTCCAGCGTGGTCAGTTTGCAGCATTCTGTTATTTTGTTTGACAGAGTGTCTTGTTGAGAACATATGTAGGACATGATTTTTTCCTGCAACAGGGAAAATAAAGTATAAGTTTTAAAGATTTATTCTTTAATAAAGGATCTCAAAGCCAGCTTTAGAAAAAGGA
+
BCCCCFFFFFFFGGGGGGGGGGHHHHHHHHHHHFHHHHHHHHHHHHHHHHHGGHGHHHHHHHIHHHHHHHHHHHHHHHHHHHHHHHGHHHHHHHGGGGHHHHHHHHHHHHHHHHHHHHHHHHHHHHHHHHHHHHHHHHHHHHHHHHHHHHHHHHHHHHHHHHHHHHHHHGHHHHHHHHHHHGGHHHHHHHHHHHHHHFGHHHHHHHHHHHHHHHHHHHHHHHHHHHHHHHHHHHHHHGHHHHHHHHHHGGH
@M05620:45:000000000-G6HP7:1:1101:3445:19809 1:N:0:118
CATCCTGACCCTGAAGTACCCGGCTTGATTTCTGACATTAGATCGGAAGAGCACACGTCTGAACTCCAGTCACTCCGCGAAATCTCGTATGCCGTCTTCTGCTTGAAAAAAAAAAAAAAGACATCTTGTAGACTTTCTTTTTTTTGTCCCATAGCAAACTTACCTCATCATTTTTTCACACCTTCCTGCTAGTGCCTTCCTTCTTTTTTTTGCGCCTTGCTTCTTCTCTCCTCCTCTCTACTCTCCTACCC
+
BBABBFFFFBFFFFGG5BGGFEGGCGGHHHGHGCHGHHHHFFHHHGGGGFGEGFGHGHHGGGHHFHHHHHHDGHHHGGGEGEHBDFGGGFHHHGEGHGHHHHFHHFHHHHCGGCG/<<-..<01<>>11100=0<=000000----;00000/0/;0/.00;0/0090;0=00;99/0;0/9//B/B/////:/:9/;9/;;////;9----/--;A./9/;9/;9/;/9/9;BB.9///://BB///9.;
@M05620:45:000000000-G6HP7:1:1101:27954:19824 1:N:0:118
TACCTGTACTGGGGAAGCAATCGCCATTCCTACCCTAAAGATCGGAAGAGCACACGTCCGAACTCCAGTCACTCCGCGAAATCTCGTATGCCGTCTTCTGCTTGAAAAAAAAAAAAAAGCGCTGCTGACCGAGGCCCCCCTAACCCCCACGGCCAACAGAGAGAAGATGACTCAGGTGAAGCTCGGCCTACGCCCGTGCTCCTCCCGTCCTTTCCCCAGTCATTTTCTGCACTGCTTGATTTATGACTTTT
+
BBABBFFFFFFFGGFCGGGGGGGFFFGHHGHHHHHHEFGGFGHEEEFGEGHHGHHFHFFFEGGHHFHHFFHHHHFE>E>EEF3FGGEECF4GF>EGGFHHFGHHGGBHFCFCFF/<-<.0.<.-<<0DFF-:--;C.DGDA.//.9;-9?9---@E?AFFE.A?/9B/9/;////BB9///9//;-.../9A-@9=-;..;/F.FFD99DFF/BB/9..://;//9/;:/;:///BF/.////;9/9//;/
@M05620:45:000000000-G6HP7:1:1101:24401:19829 1:N:0:118
AGATTACTGCAACAGTTCCCCCTGGACCTGGAAAAGTTTCTTGCCTGGCTTACAGAAGCTGAAACAACTGCCAATGTCCTACAGGATGCTACCCGTAAGGAAAGGCTCCTAGAAGACTCCAAGGGAGTAAAAGAGCTGATGAAACAATGGCAAGTAAGTCAGGCATTTCCGCTTTAGCACTCTTGTGGATCCAATTGAACAATTCTCAGCATTTGTACTTGTAACTGACAAGCCAGGGACAAAACAAAGAT
+
CBCCCFFFFFFFGGGGGGGGGGGGHHHHHHHHHHHHGHHHHHHHHHHHHHHHHHHHHHHHHHHHHHHHHHHHHHHHHHHHHHHHHHHHHHHHHHGGGGHHHHHHHHHHGHHHHHHHHHHHHHHGGGGGHGHHHGHHHHGHHHHHHHHHHHHHHGHHHHHHHHHHHHHHHHGGGGGHHHHHHHHHHGHGHHHHGHHHHGHGHHHHHHHGHHGHHHHHHHHHHHHGHHHHGHGHHGGGGGGGGGGGGGGGGGF
@M05620:45:000000000-G6HP7:1:1101:15782:19884 1:N:0:118
TACCTGTACTGGGGAAGCAATCGCCATTCCTACCCTAAAGATCGGAAGAGCACACGTCTGAACTCCAGTCACTCCGCGAAATCTCGTATGCCGTCTTCTGCTTGAAAAAAAAAAAAAAAAAAACATAAAATCAAAATTAGACCTGTAAAAAAAAACGAACATAAGAAGACGAGCAATAAAAGAAGAAGTAGTAAAAGAAGAGAAAAATAGTAGGTAACGATGGAAACAGAAGAAAAAACAAGAAATGTGTA
+
DDDDDFFFFFFFGGGGGGGGGGGGGGGHHHHHHHHHGHHHHHHHGGGGHHHHHHHGHHHGGGHHHHHHHHHHHHHFFGGGGHHHHHGGHHHHGGGHGHHHHHHHGHHHFGGGGC>><--<---..0:<0000000:00000000/000000----.-..--0:0000/0/.----/000<00.</0</:00<00000../0./00/.<0000000000...../00////000///.-..9////00<000
@M05620:45:000000000-G6HP7:1:1101:18454:19931 1:N:0:118
CATCCTGACCCTGAAGTACCCGGCTTGATTTCTGACATTAGATCGGAAGAGCACACGTCTGAACTCCAGTCACTCCGCGAAATCTCGTATGCCGTCTTCTGCTTGAAAAAAAAAAAAAAAAAAAGAATGAAATAGAATACAAGCTAGCGCAAAACCAATCAGAACACAACGTGCATCATAAATGAAGAACGATGATTAAGTGAGTTTTCATATGTAAACACATCCAGTGATTAAGTGACAAGAAATACTGT
+
CCCCCFFFFFFFGGGGGGGGGGGGGGGHHHHHHHHHHHHHHGHHHGGGGHHHHHHHGHHHGHHHHHHHHHHHHHHHGGGG/>BBFGHFEHHHHGFGHGHHHHHHGBGHHHGGGGG>><--<---.:.00:000:000000000.00009-9--/.:..0/;000://.9.-....0000000000000//....000:0000000000;00000009000..09;0000009000000000.://000:00
@M05620:45:000000000-G6HP7:1:1101:13517:19954 1:N:0:118
AGATTACTGCAACAGTTCCCCCTGGACCTGGAAAAGTTTCTTGCCTGGCTTACAGAAGCTGAAACAACTGCCAATGTCCTACAGGATGCTACCCGTAAGGAAAGGCTCCTAGAAGACTCCAAGGGAGTAAAAGAGCTGATGAAACAATGGCAAGTAAGTCAGGCATTTCCGCTTTAGCACTCTTGTGGATCCAATTGAACAATTCTCAGCATTTGTACTTGTAACTGACAAGCCAGGGACAAAACAAAGAT
+
AAABBFFFFFDFGGGGGGGGFCGEAFFFFFHGHHHGFFGDGHHGHHGGHHH3FEEDFGGHGHFFGFHHGGHHHHGHHHHG5AFGBAHGHH5GGHGEGGHGHHGHGEFGGFHHHHHHFGHHFFHGGCEEGFHGHEHHHHGGHHGGGGHFFCFFHFGFHHHBGHFFEHHHFDE?EGGHDGF1<GFHHHHGF11GGFDGFEHHGHFG0GHDHFHHGHHHHGFHGHHFFHCGFHC.E.99AGFEGGFFFGGF/B;
@M05620:45:000000000-G6HP7:1:1101:28653:19979 1:N:0:118
AGATTACTGCAACAGTTCCCCCTGGACCTGGAAAAGTTTCTTGCCTGGCTTACAGAAGCTGAAACAACTGCCAATGTCCTACAGGATGCTACCCGTAAGGAAAGGCTCCTAGAAGACTCCAAGGGAGTAAAAGAGCTGATGAAACAATGGCAAGTAAGTCAGGCATTTCCGCTTTAGCACTCTTGTGGATCCAATTGAACAATTCTCAGCATTTGTACTTGTAACTGACAAGCCAGGGACAAAACAAAGAT
+
BCCCCFFFFFFFGGGGGGGGGGGGHHHHHHHHHHHHGHHHHHHHHHHHHHHFHHHHHHHHHHHHHHHHHHHHHHHHGHHHHHHHHHHHHHFHHHGGFGHHGHGHHHHHGHHHHHHGHHHHHHHGGHGGHHHHHGHHHHHHHHHHHHHHHHHHHGHHHHHHHHHHHHHHHHGGGGGHHHHHHHHHHHHGHHHHHHHHHGHGFGHHHHHHHHHHHHHHHHHHHHHHHHHHHHHHHGGGGGGGGGGGGGGGGGC
@M05620:45:000000000-G6HP7:1:1101:21211:20006 1:N:0:118
AGATTACTGCAACAGTTCCCCCTGGACCTGGAAAAGTTTCTTGCCTGGCTTACAGAAGCTGAAACAACTGCCAATGTCCTACAGGATGCTACCCGTAAGGAAAGGCTCCTAGAAGACTCCAAGGGAGTAAAAGAGCTGATGAAACAATGGCAAGTAAGTCAGGCATTTCCGCTTTAGCACTCTTGTGGATCCAATTGAACAATTCTCAGCATTTGTACTTGTAACTGACAAGCCAGGGACAAAACAAAGAT
+
BAABCFFFFFFFGGGFGGGGGGGGHGHHHHHHHHHHHHHHHHHHHHHHHHHGHHHHHHHHHHHHHHHHHHHHGHHHHHHHHGHHHGHHHHHHHHGGGGHHHHHGHHHHGHHHHHHHHHHHHHHGGHGGHHHHHGHHHHHHHHHHHHHHHHHHHGHHHHHHHHHHHHHHHHGGGGGHHHHHHHHHHHHGHHHHHHHHHHHGHHHHHHHHHHHHHHHGHCGHHHHHHHHHGHHHHGGGFGGGGGGGGGGGGGF
@M05620:45:000000000-G6HP7:1:1101:18292:20022 1:N:0:118
CATCCTGACCCTGAAGTACCCCGGCTTGATTTCTGACATTAGATCGGAAGAGCACACGTCTGAACTCCAGTCACTCCGCGAAATCTCGTATGCCGTCTTCTGCTTGAAAAAAAAAAAACAAAAAGATTCACCTAGCTGATTACCCCCTTTCACTTACTTCCTTCCTTTCCTCTTTCTCCCTCTTTTTTCTCCCCTTTCACCCTTCTCCTCCTTTTTCCTTCTCCCTCCCCCTCCATTTCCCCCCCCCCTCC
+
CCCBCFFFFFFFGGGGGGGGGGGGGGGEHHHHHHHGHHHHGHFHHHGGGGGHHHHHHGGHHGHHHHHHGHHHGHHHHDGGCEEG3FGB?EGHHHGFEFGFHGGHHGFHGHHGGGGF</?//<0<..1>1111111<00000000/.-<.000<0;0:;C0;00:/:<0000;000C000CB//0009-/009/C/A000009A;F/:B//:;9////9;//;BB/B/....-:.//:9//;/.9-99:-9.
@M05620:45:000000000-G6HP7:1:1101:23181:20048 1:N:0:118
AGATTACTGCAACAGTTCCCCCTGGACCTGGAAAAGTTTCTTGCCTGGCTTACAGAAGCTGAAACAACTGCCAATGTCCTACAGGATGCTACCCGTAAGGAAAGGCTCCTAGAAGACTCCAAGGGAGTAAAAGAGCTGATGAAACAATGGCAAGTAAGTCAGGCATTTCCGCTTTAGCACTCTTGTGGATCCAATTGAACAATTCTCAGCATTCGTACTTGTAACTGACAAGCCAGGGACAAAACAAAGAT
+
BBBBABFF@5DBBGAABFGGGGGGGGFHHHFFGHGHHHHHFFHGHHHHHHH3BFFFGHHHHEHDGHHHGHFFHHHGFGEGFHHGE?ECGHHHHGEF/?GGGH3FGFFGGHHHHGFEGHFH3?GAEAEECHHGHGHHHHHHHFD?FGEFFCGBHGFGGH@FHGHGHHHHHBEGDEFGGHHHHHHHF1>AHHHFBGHDGF00DCGFHHF0=CFFH00CGHHGCCGBCFH0:GGFEGGF?EEEA?F.F?CFBF0
@M05620:45:000000000-G6HP7:1:1101:5071:20048 1:N:0:118
ATCTCTATCTCCTAAAAACCTGTTTAGATTTGGAGATAGACCTTCAGGTTTTTCATCATTTTCTGCATGAATTATACATTGACCACGTTCCAGCGTGGTCAGTTTGCAGCATTCTGTTATTTTGTTTGACAGAGTGTCTTGTTGAGAACATATGTAGGACATGATTTTTTCCTGCAACAGGGAAAATAAAGTATAAGTTTTAAAGATTTATTCTTTAATAAAGGATCTCAAAGCCAGCTTTAGAAAAAGGA
+
CCCCCFFFFFFFGGGGGGGGGGGHHHHHHHHHHGHHHHHGHHHHHHHHHHHGGHHHHHHHHHHHHHHHHGHHHGHHHHHHHHHHGHGHHHHHHHGEGGHHHHHHHHHHHHHHHHHHHHHHHHHHHHHHHHGHHHHHHHHHHHHHGHHHHHHHHHHHHHHHHHHHHHHHHGHHHHHHHHHHHGGGHHHHHGHHHHHHHHHHHGHHHGHHHHHHHHHHHHHGHGGGHHHHHFHHHHHHHGHHHGHHHGGGGGH
@M05620:45:000000000-G6HP7:1:1101:3981:20062 1:N:0:118
CATCCTGACCCTGAAGTACCCCGGCTTGATTTCTGACATTAGATCGGAAGAGCACACGTCTGAACTCCAGTCACTCCGCGAAATCTCGTATGCCGTCTTCTGCTTGAAAAAAAAAAAATTTCAACTATAGTGCTTTCTTTGTGTCATCAACTAGCAACCTGACCGCAGCCTTTTTTCCCTACGACCTGCTTCTACTTTCCTTCGGTTTTGTCCGCCTTTCTTCTTCTCACCTACTCTCTACTCTCCTTCCC
+
BBABBFFFFFFFGGGGGGGGGGGGGGGEFFGFHHHGHHHGFHCHHHGEFECGHHHHHGHHHGHHHFHHHHHHHFHHFGGGFECHH4GFGCHHHGGGFHGDHHHFHHHHGHFGCDG/</01111111111<1111>GHFGF1</<00<=00<=<D/0=.GB.///---::.99BFBB/0990.;.:@D/./000/9/9999B//;.99.A.;BF.;.A./99/9//;FF/;.//9/9BFF/B/9/9/9;//.
@M05620:45:000000000-G6HP7:1:1101:21044:20092 1:N:0:118
AGATTACTGCAACAGTTCCCCCTGGACCTGGAAAAGTTTCTTGCCTGGCTTACAGAAGCTGAAACAACTGCCAATGTCCTACAGGATGCTACCCGTAAGGAAAGGCTCCTAGAAGACTCCAAGGGAGTAAAAGAGCTGATGAAACAATGGCAAGTAAGTCAGGCATTTCCGCTTTAGCACTCTTGTGGATCCAATTGAACAATTCTCAGCATTTGTACTTGTAACTGACAAGCCAGGGACAAAACAAAGAT
+
AA3AAFFFFFFDGFBBGFGGFEEGGGFHGFAGFHFHHGHHHHHHGHHHHHHFGFGGHFGGHEGHHHHHHHHHCGGHHGHHGHGHH?CFGHHHHHGGGGGHHHFFFFBGGFGHHHHHHHHHHFGGGHGEGGHHHGHHHHEHHGGFGHFHHHHHHGHHHGGHHHHHHHHHGHGGGGGHGHGGHFHHHHHGHHHHGFHHHGHGGHHGGHHHHHHHHHHHHHHHGGHHHHHHGHFHHGEEEGGGEA99FFE;BFC
@M05620:45:000000000-G6HP7:1:1101:21065:20097 1:N:0:118
AGATTACTGCAACAGTTCCCCCTGGACCTGGAAAAGTTTCTTGCCTGGCTTACAGAAGCTGAAACAACTGCCAATGTCCTACAGGATGCTACCCGTAAGGAAAGGCTCCTAGAAGACTCCAAGGGAGTAAAAGAGCTGATGAAACAATGGCAAGTAAGTCAGGCATTTCCGCTTTAGCACTCTTGTGGATCCAATTGAACAATTCTCAGCATTTGTACTTGTAACTGACAAGCCAGGGACAAAACAAAGAT
+
BAACCFFFFFFFGGGFGGGGGGGGHHHHHHHHHHHHFHHHHHHGHHHHHHHFHHHHHHHHHHHHHHHHHHHHHHHHHHHHFHHHHHHHHHHHHHGGGGHHGHGHHHHHGHHHHHHHHHHHHHHGGHGFHHHHHGHHHHEFHFHHHHHHHHHGHGGFGHHHHHHHHHHHHHEGGGGHHHGHGHHHHGGGHGHHHGHHHGGHHFHHHHHGHHHHHHHHHGHHHHGGHHHHHHGHGGFGGGGFGGGEGGEGFGB
@M05620:45:000000000-G6HP7:1:1101:22002:20099 1:N:0:118
CATCCTGACCCTGAAGTACCCCATTGAGCATGGCATCGTCACCAACTGGGACGACATGGAGAAGATCTGGCACCACACCTTCTACAACGAGCTGCGCGTGGCCCCGGAGGAGCACCCAGTGCTGCTGACCGAGGCCCCCCTGAACCCCAAGGCCAACAGAGAGAAGATGACTCAGGTGAGGCTCGGCCGACGCCCGTGCTCCTCCCGTCCTTTCCCCAGTCATTTTCTGCCCGGCTTGATTTCTGACATTA
+
CCCCCFFFFFFFGGGGGGGGGGGHHHHHHHHHHHHHHGHHHGHHHGHHHHHHGGGGGHHHHHGHHHHHHHHHHGHHHGGHHHHHHHHHGGGGGHHGGGGGGGHHGGGGGGGGHHHHGGHHHHHHHHHHHHGGGGGGGGGGGGHHHHGGGGHGHHGGGGGGGGGGGGGGGGGGGFFGGGGGGGGGFFFFFFFFFFFFCFFFFFFFFFFEFFFFFFFFFFFFFFFFFFFFFFFFFFFFFFFFFFFFFEFFFF0
@M05620:45:000000000-G6HP7:1:1101:22011:20115 1:N:0:118
CATCCTGACCCTGAAGTACCCCATTGAGCATGGCATCGTCACCAACTGGGACGACATGGAGAAGATCTGGCACCACACCTTCTACAACGAGCTGCGCGTGGCCCCGGAGGAGCACCCAGTGCTGCTGACCGAGGCCCCCCTGAACCCCAAGGCCAACAGAGAGAAGATGACTCAGGTGAGGCTCGGCCGACGCCCGTGCTCCTCCCGTCCTTTCCCCAGTCATTTTCTGCCCGGCTTGATTTCTGACATTA
+
BBBBBFFFFFFFGGGGGGGGGGGHFHHHHHFHHHHHHGGHHGHHHGHHHFHHGGGGGHGFHGFGHHHGHHHHHGGHHGGHHHHHHHHHGGGGGHHGGGGGGGHHGGGGGGGGHHHHGGHGHHHHHHHHHHGGGGGGGGGGGGHHHHGGGGHGHHGGGGGGGGGGGGGGGGGGFFGGFFFGFGGGFFFF>AFFFFFFFDDEFFFFFFFFFFFFBFFFFEF/BFFFFFFBFFFFFAFBFF.BBFFF/BBFBB/
@M05620:45:000000000-G6HP7:1:1101:24092:20116 1:N:0:118
TACCTGTACTGGGGAAGCAATCGCCATTCCTACCCTAAAGATCGGAAGAGCACACGTCTGAACTCCAGTCACTCCGCGAAATCTCGTATGCCGTCTTCTGCTTGAAAAAAAAAAAAAACAAAGCAACAAAAAAAAAGAAAAGACGATTTTAATAATGAGAAAAGCGGAACAAAAAAGTGAGCAAAGGAGCAGACAGGGAGCAGAAAACATCTGAAGACGTAAACGAGGGAGATGAGCAAGGAGGTGAATAT
+
DDCDCFFFFFFFGGGGGGGGGGGGGGGHHHHHHHHHHHHHHHHHGGGGHHHHHHHGHHHGHHHHHHHHHHHHHHHGGGGGGHHHHHGGHHHHGEGHGHHHHHHHGHHHGGGGGG<<<-...0001000<..<---<.../:/./.-...1101111111<10/<.<-<--//:..-.011000/0<//...//.//....../</0//.0<111101/.....1...-<.../0<000//.<....10111
@M05620:45:000000000-G6HP7:1:1101:23662:20131 1:N:0:118
TACCTGTACTGGGGAAGCAATCGCCATTCCTACCCTAAAGATCAGAAGAGCACACGTCTGAACTCCAGTCACTCCGCGAAATCTCGTATGCCGTCTTCTGCTTGAAAAAAAAAAAAAAGTAAAGCTGTGGGGCGTTCTTTTTTTAAGCAACGCGTAACCAAAAAGAATCATTTTTTAACTAAATCCTTCTGCGTCCTTCATGCGTCTTTAGCCGCCTCTCGTCGTCTCACAGACTCTCTACTCTCCTGCCC
+
CCCCCFFFFFFFGGGGGGGGGGGGGGGHHHHHHHHHHHHHGHHHHGHHHHHEFGGGGHHGGHHHHHHGHHHHFHHGGGGGGGFHHHFDHHHHGGGHGHHHHHHHGHHHFEEFCC<<///<11111<<100.-.-;;..CC0C-;.00;0/:-9---..9/...9.../;9//B;BB./B////9;/B9////-;--.9B/B//..-../;///.9;A.//.;9-;..;;://::;:9:F///:;//B//..
@M05620:45:000000000-G6HP7:1:1101:21946:20133 1:N:0:118
ATCTCTATCTCCTAAAAACCTGTTTAGATTTGGAGATAGACCTTCAGGTTTTTCATCATTTTCTGCATGAATTATACATTGACCACGTTCCAGCGTGGTCAGTTTGCAGCATTCTGTTATTTTGTTTGACAGAGTGTCTTGTTGAGAACATATGTAGGACATGATTTTTTCCTGCAACAGGGAAAATAAAGTATAAGTTTTAAAGATTTATTCTTTAATAAAGGATCTCAAAGCCAGCTTTAGAAAAAGGA
+
AAAABFFFFFFFGGGGGGGGGFGFFFHFFHHGH4FGFHC5GFFHHHHHHHHGEHFFHHHFHHHHFBDAFGFFHHHHHHHHHHHGHHFGHHHHHHGGGGHHHHHHHHHHHHHHHHHHHHHHHHHHHHHHHHHHHHGHHHHHHHHHHGHGGHHHHHHHHHHHHHHHHHHHHGHHHHHHHHGHHGGHHHHHHHHHHHGHHGHHHGHHHHHHHGHHHHHHHHHHGHHHHHHHHHHHHHHHHGGHHHHHGHFHGGG
@M05620:45:000000000-G6HP7:1:1101:21949:20151 1:N:0:118
ATCTCTATCTCCTAAAAACCTGTTTAGATTTGGAGATAGACCTTCAGGTTTTTCATCATTTTCTGCATGAATTATACATTGACCACGTTCCAGCGTGGTCAGTTTGCAGCATTCTGTTATTTTGTTTGACAGAGTGTCTTGTTGAGAACATATGTAGGACATGATTTTTTCCTGCAACAGGGAAAATAAAGTATAAGTTTTAAAGATTTATTCTTTAATAAAGGATCTCAAAGCCAGCTTTAGAAAAAGGA
+
DDDDDFFFFFFFGGGGGGGGGGHHHHHHHHHHHHHHHHHHHHHHHHHHHHHGGHHHHHHHHHHHHHHHHHHHHHHHHHHHHHHHHHGHHHHHHHGGGGHHHHHHHHHHHHHHHHHHHHHHHHHHHHHHHHHHHHHHHHHHHHHHHHGHHHHHHHHHHHHHHHHHHHHHHGHHHHHHHHHHHGGHHHHHHHHHHHHHHHHHHHHHHHHHHHHHHHHHHHHHHHHHHHHHHHHHHHHHHGHHHHHHHGHHGGH
@M05620:45:000000000-G6HP7:1:1101:21513:20174 1:N:0:118
AGATTACTGCAACAGTTCCCCCTGGACCTGGAAAAGTTTCTTGCCTGGCTTACAGAAGCTGAAACAACTGCCAATGTCCTACAGGATGCTACCCGTAAGGAAAGGCTCCTAGAAGACTCCAAGGGAGTAAAAGAGCTGATGAAACAATGGCAAGTAAGTCTGGCATTTCCGCTTTAGCACTCTTGTGGATCCAATTGAACAATTCTCAGCATTTGTACTTGTAACTGACAAGCCAGGGACAAAACAAAGAT
+
AAABCFFFBDBBFGBBBFGGGGGGGGHHHHHHHHHHHHHHHHHHHHHHHHHFGHHHHHHHHHHHHHHHHHHHHHHHHHHHHHHHHHHHHHHHHHGGEEHHHHFHHHHHGHHHHHHHHHHHHFHGGFGFHHHHHGHHHHGHHGHHHHHHHHHHHGHHHHHH2FGHHHHHHHGGGGGHHHGHHHHHHHHGHHHHGHHHHHHHHHHHHHHHHHHHHHHHHFHHHGHHHHHFHHGHGGGGGGGGGGGGGGGGGGG
@M05620:45:000000000-G6HP7:1:1101:21534:20178 1:N:0:118
AGATTACTGCAACAGTTCCCCCTGGACCTGGAAAAGTTTCTTGCCTGGCTTACAGAAGCTGAAACAACTGCCAATGTCCTACAGGATGCTACCCGTAAGGAAAGGCTCCTAGAAGACTCCAAGGGAGTAAAAGAGCTGATGAAACAATGGCAAGTAAGTCAGGCATTTCCGCTTTAGCACTCTTGTGGATCCAATTGAACAATTCTCAGCATTTGTACTTGTAACTGACAAGCCAGGGACAAAACAAAGAT
+
>A>ABFFFDFFDGGBBBFGGGGGGGFHHHHHGHHHHHHHHHHHHHHHHHHHHHHHHHHHHHHHHHHHHHHHHHHHHHHHHHHHHHGHHHHHHHHGGFEGHGHHHHHHHGHHHGHHHHHHHHHHGGGF?GHHHHGHHHHGHHHHHHHHHHHHHHGGGHHHHHHHHHHHHHHGGGGGHBHHHHHHHHHHGHHHHH0GGHGDFGHHHHHHHHHHHHHHHHFHHHHFHHHHEGHGHHGGGGGGGGGGGGGGFGFC
@M05620:45:000000000-G6HP7:1:1101:16195:20217 1:N:0:118
ATCTCTATCTCCTAAAAACCTGTTTAGATTTGGAGATAGACCTTCAGGTTTTTCATCATTTTCTGCATGAATTATACATTGACCACGTTCCAGCGTGGTCAGTTTGCAGCATTCTGTTATTTTGTTTGACAGAGTGTCTTGTTGAGAACATATGTAGGACATGATTTTTTCCTGCAACAGGGAAAATAAAGTATAAGTTTTAAAGATTTATTCTTTAATAAAGGATCTCAAAGCCAGCTTTAGAAAAAGGA
+
CCCDDFFFFFFFGGGGGGGGGGHHHHHHHHHHHHHHHHHHHHHHHHHHHHHGGHHHHIIIHIHIHHHHHHHHHHHHHHHHHHHHHHGHHHHHHHGGGGHHHHHHHHHHHHHHHHHHHHHHHHHHHHHHHHHHHHHHHHHHHHHHHHHHHHHHHHHHHHHHHHHHHHHHHGHHHHHHHHHHHGGHHHHHHHHHHHHHHHHHHHHHHHHHHHHHHHHHHHHHHHHHHHHHHHGHHHHHHGHHHHHHHHHHGGH
@M05620:45:000000000-G6HP7:1:1101:18799:20222 1:N:0:118
CATCCTGACCCTGAAGTACCCCGGCTTGATTTCTGACATTAGATCTGAAGAGCACACGTCTGAACTCCAGTCACTCCGCGAAATCTCGTATGCCGTCTTCTGCTTGAAAAAAAAAAAAAAAAATCATATTTACATTATTCTATTTTTCCCCTCTCCCCTACACCTCCTCCTTTATCTCCCCACTTCTTTTTCCTCTCTCCTTGTCTTCTCTCCTCCTCTCTTTCTCCCTTCCCCTCCCTCCGCTCCCTCCC
+
CCBCCFFFFFFFGGGGGGGGGGGGGGGGHHHHHHHHHHHHHHGHHHHGHHHHHHHGHGHHHGHHHHHHHHHHHHHHHGGGCEEHHHHFFEGHHHGGGHGHHHHHHHGHFHH@DGGF<//->--.00000000=00<00000000000/<::/.////:/..9///..////090000;0/./:90000000;0000990900;000000000;9////0;0;00000:/09/:9:..;//99;.-../;;A
@M05620:45:000000000-G6HP7:1:1101:16179:20225 1:N:0:118
ATCTCTATCTCCTAAAAACCTGTTTAGATTTGGAGATAGACCTTCAGGTTTTTCATCATTTTCTGCATGAATTATACATTGACCACGTTCCAGCGTGGTCAGTTTGCAGCATTCTGTTATTTTGTTTGACAGAGTGTCTTGTTGAGAACATATGTAGGACATGATTTTTTCCTGCAACAGGGAAAATAAAGTATAAGTTTTAAAGATTTATTCTTTAATAAAGGATCTCAAAGCCAGCTTTAGAAAAAGGA
+
>AAABFFFFFFFGGGGGGGGGGHGHHHHHHHHHBGFHHHEGHHHHFHHHHHGGHHHHHHHHHHHHGFHHHFHHHHFHFGHHFGHGHGHHHHHHGGGGGHHGHHHHHHHHHHGHHHGHHHHHHHHHHHHHHGHHHHHHHGHHHHHGHHFHHHHHHHHHHHHHHHHHHHHHGHHHHHHHHHHHGGHHHGFGHHHHHDGHHHHHGF<GFGHHHHHHHHHHHHHFHFFHHHHHHHFHHHFHGHHHHGFHHHGAAG
@M05620:45:000000000-G6HP7:1:1101:20002:20237 1:N:0:118
ATCTCTATCTCCTAAAAACCTGTTTAGATTTGGAGATAGACCTTCAGGTTTTTCATCATTTTCTGCATGAATTATACATTGACCACGTTCCAGCGTGGTCAGTTTGCAGCATTCTGTTATTTTGTTTGACAGAGTGTCTTGTTGAGAACATATGTAGGACATGATTTTTTCCTGCAACAGGGAAAATAAAGTATAAGTTTTAAAGATTTATTCTTTAATAAAGGATCTCAAAGCCAGCTTTAGAAAAAGGA
+
CCDDDFFFFFFFGGGGGGGGGGHHHHHHHHHHHHHHHHHHHHHHHHHHHHHGGHHHHHIHHHIIHHHHHHHHHHHHHHHHHHHHHHGHHHHHHHGGGGHHHHHHHHHHHHHHHHHHHHHHHHHHHHHHHHHHHHHHHHHHHHHHHHHHHHHHHHHHHHHHHHHHHHHHHGHHHHHHHHHHHGGHHHHHHHHHHHHHHHHHHHHHHHHHHHHHHHHHHHHHHHHHHHHHHHHHHHHHHGHHHHHHHHHHGGH
@M05620:45:000000000-G6HP7:1:1101:10035:20354 1:N:0:118
ATCTCTATCTCCTAAAAACCTGTTTAGATTTGGAGATAGACCTTCAGGTTTTTCATCATTTTCCGCATGAATTATACATTGACCACGTTCCAGCGTGGTCAGTTTGCAGCATTCTGTTATTTTGTTTGACAGAGTGTCTTGTTGAGAACATATGTAGGACATGATTTTTTCCTGCAACAGGGAAAATAAAGTATAAGTTTTAAAGATTTATTCTTTAATAAAGGATCTCAAAGCCAGCTTTAGAAAAAGGA
+
CCCCCFFFFFFFGGGGGGGGGGHHHHHHHHHHHHHHHHHHHHHHHHHHHHHGGHHHHIIHHIHHGGGGGHHHHHHHHHHHHHHHHHGHHHHHHHGFGGHHHHHHHHHHHHHHHHHHHHHHHHHHHHHHHHHHHHHHHHHHHHHHHHHHHHHHHHHHHHHHHHHHHHHHHGHHHHHHHHHHHGGGHHHHHHHHHHHHHHHHHHHHHHHHHHHHHHHHHHHHHGHHHHHHHHHHHHHHHGHHHHHGHHGGGGG
@M05620:45:000000000-G6HP7:1:1101:10055:20368 1:N:0:118
ATCTCTATCTCCTAAAAACCTGTTTAGATTTGGAGATAGACCTTCAGGTTTTTCATCATTTTCCGCATGAATTATACATTGACCACGTTCCAGCGTGGTCAGTTTGCAGCATTCTGTTATTTTGTTTGACAGAGTGTCTTGTTGAGAACATATGTAGGACATGATTTTTTCCTGCAACAGGGAAAATAAAGTATAAGTTTTAAAGATTTATTCTTTAATAAAGGATCTCAAAGCCAGCTTTAGAAAAAGGA
+
CCCCCFFFFFFFGGGGGGGGGGHHHHHHHHHHHHHHHHHHHHHHHHHHHHHGGHHHHHHHHHHHGGGGGHHHHGHHHHHHHHHHHHGHHHHHHHGFGEFHHHHHHHHGHHGHHHHGHHHHHHHHFHHGGFGHHFFGGHHHHHHHGHHGHHHHHHGHHHHHHHHHGHHHGGHHHHHHHHHGHGGFHHHHHHGHHHHHHHHHHHHGHHHHHFHHHHHHHFHHHHGECGHFGHHHHHHHHGHHHHGFHGHFDGG
@M05620:45:000000000-G6HP7:1:1101:10029:20373 1:N:0:118
ATCTCTATCTCCTAAAAACCTGTTTAGATTTGGAGATAGACCTTCAGGTTTTTCATCATTTTCCGCATGAATTATACATTGACCACGTTCCAGCGTGGTCAGTTTGCAGCATTCTGTTATTTTGTTTGACAGAGTGTCTTGTTGAGAACATATGTAGGACATGATTTTTTCCTGCAACAGGGAAAATAAAGTATAAGTTTTAAAGATTTATTCTTTAATAAAGGATCTCAAAGCCAGCTTTAGAAAAAGGA
+
BCCCCFFFFFFFGGGGGGGGGGHHHHHHHHHHHHHHHHHHHHHHHHHHHHHGGHHHHHHHHIIHGGGGGHHHHHHHHHHHHHHHHHGHHHHHHHGGGGHHHHHHHHHHHHHHHHHHHHHHHHHHHHHHHGHHHHHHHHHHHHHHHHHHHHHHHHHHHHHHHHHHHHHHHGHHHHHHHHHHHGGHHHGHHHHHHHGHHHHHHHHHHHHHHHHHHHHHHHHHHHGHHHHHHHHHHHHHHGHHHHHFHHHGGGG
@M05620:45:000000000-G6HP7:1:1101:2910:20377 1:N:0:118
AGATTACTGCAACAGTTCCCCCTGGACCTGGAAAAGTTTCTTGCCTGGCTTACAGAAGCTGAAACAACTGCCAATGTCCTACAGGATGCTACCCGTAAGGAAAGGCTCCTAGAAGACTCCAAGGGAGTAAAAGAGCTGATGAAACAATGGCAAGTAAGTCAGGCATTTCCGCTTTAGCACTCTTGTGGATCCAATTGAACAATTCTCAGCATTTGTACTTGTAACTGACAAGCCAGGGACAAAACAAAGAT
+
BBBBBFFF5FFFGGGGGGGGGGGGHHHHHHHHFHHHGHHHHHHHHHHHHHHHHHHHHHHHHHHFHFHHHHHHGHHHHHHHHHGHGGHHHHHHHHGEEGHHGGHGHHHHGHHHHHHGHHHHHHHGGCFFHHHHHGHHHGGFHHFHGHGHHHEHHGHGHHHHHHHHHHHHHHFGGGGHGHFHHHHHHHGGHHHHHHGHHHFHHHHHHHHHHHFHHHHHHHHHHHFHHHHHGHFHHGGFGGFEEFBFAEGGGFC
@M05620:45:000000000-G6HP7:1:1101:19056:20401 1:N:0:118
ATCTCTATCTCCTAAAAACCTGTTTAGATTTGGAGATAGACCTTCAGGTTTTTCATCATTTTCTGCATGAATTATACATTGACCACGTTCCAGCGTGGTCAGTTTGCAGCATTCTGTTATTTTGTTTGACAGAGTGTCTTGTTGAGAACATATGTAGGACATGATTTTTTCCTGCAACAGGGAAAATAAAGTATAAGTTTTAAAGATTTATTCTTTAATAAAGGATCTCAAAGCCAGCTTTAGAAAAAGGA
+
BABBBFFFFFFFGGGGGGGGGGHHFHHHHHHHHHHHHHHHHHHHHHHHHHHGGHHHHHHHHHHHHHHHHHHHHHHHHHHHHHHHHHGHGHHHHGGGGGHHGHHHHHHGHHHHHHHHHHHHHHHHHHHHGGHHHHGHHHHHHGHHHHGGHEFHHHHHHHGHFGHHGHHHHGHHHHHHEHFGHGGHHHGGGHGGGHHHHFBHHHGHHHHHHHHHHHHHHHHFGGHHHHGHHGHHHHFHHGGHHHHFGFFFGGF
@M05620:45:000000000-G6HP7:1:1101:19078:20405 1:N:0:118
ATCTCTATCTCCTAAAAACCTGTTTAGATTTGGAGATAGACCTTCAGGTTTTTCATCATTTTCTGCATGAATTATACATTGACCACGTTCCAGCGTGGTCAGTTTGCAGCATTCTGTTATTTTGTTTGACAGAGTGTCTTGTTGAGAACATATGTAGGACATGATTTTTTCCTGCAACAGGGAAAATAAAGTATAAGTTTTAAAGATTTATTCTTTAATAAAGGATCTCAAAGCCAGCTTTAGAAAAAGGA
+
AAABBFFFFFFFGGGFGGGGGGHHHHHHHHHHHHHHHHHHHHHHHHHEHHHGGHHHHHHHHHHHFHHHHHHHHHHHHHHHHHHHHHGHHHHHHHGEGGHHHHHHHHHHHHHHHHHHHHGHHHHHHHHHHHHHHHHHHHHHHHHHHHHHHHHHGHHHHHHHHHHHHHHHHGHHHHHHHHHHHGGGHHHHDFHHHHHHHHHGHHHHGGGHHHHFHGHHHHHHHHHHGHHHHGHHHHHHHGGHHGGHBFGHADH
@M05620:45:000000000-G6HP7:1:1101:19066:20427 1:N:0:118
ATCTCTATCTCCTAAAAACCTGTTTAGATTTGGAGATAGACCTTCAGGTTTTTCATCATTTTCTGCATGAATTATACATTGACCACGTTCCAGCGTGGTCAGTTTGCAGCATTCTGTTATTTTGTTTGACAGAGTGTCTTGTTGAGAACATATGTAGGACATGATTTTTTCCTGCAACAGGGAAAATAAAGTATAAGTTTTAAAGATTTATTCTTTAATAAAGGATCTCAAAGCCAGCTTTAGAAAAAGGA
+
CDDDDFFFFFFFGGGGGGGGGGHHHHHHHHHHHHHHHHHHHHHHHHHHHHHGGHHHHHHHHHHHHHHHHHHHHHHHHHHHHHHHHHGHHHHHHHGGGGHHHHHHHHHHHHHHHHHHHHHHHHHHHHHHHHHHHHHHHHHHHHHHHHHHHHHHHHHHHHHHHHHHHHHHHGHHHHHHHHHHHGGHHHHHHHHHHHHHHHHHHHGHHHHHHHHHHHHHHFHHHHHHGHHHHHHHHHHHHGHHHHHGHHHHGGH
@M05620:45:000000000-G6HP7:1:1101:6764:20443 1:N:0:118
TACCTGTACTGGGGAAGCAATCGCCATTCCTACCCTAAAGATGGGAAGAGCACACGTCTGAACTCCAGTCACTCCGCGAAATCTCGTATGCCGGCTTCTGCTTGAAAAAAGAAACCACAGCTCTCGGAGGTTATTTTGCATCGGTGAGCCAGACAGAATGATCCGATGAGGGGTGCGAAACTATTTGAGGAAAGGAAGCACCTTTTTATTAAATTTACCTTTTAGCAATCGCCATTCCTACCCTAAAGATC
+
AAAAAFFFFFFFGGGGGGG1G1FAA00DGH32BF0F001BGH1FH0FA0BA10BF/0BG/DF11B111BAA1210//>/>>G12B>F/00B1>/>//BFHB11B0BGH0E/<0BF0?FHF/FGFFCGEGGGHHHHHHHH1FGGGGGGAHH0FFFHHHFHGFGHGHCFGFGGFGCCF?E@9AFGGGGGGGF0FF9.FBFEFGGFFFFFFFFFFFFFFFFFFFFEFFF/BFFEFFFEFFFFFFFFFFFFFFF9
@M05620:45:000000000-G6HP7:1:1101:7438:20459 1:N:0:118
ATCTCTATCTCCTAAAAACCTGTTTAGATTTGGAGATAGACCTTCAGGTTTTTCATCATTTTCTGCATGAATTATACATTGACCACGTTCCAGCGTGGTCAGTTTGCAGCATTCTGTTATTTTGTTTGACAGAGTGTCTTGTTGAGAACATATGTAGGACATGATTTTTTCCTGCAACAGGGAAAATAAAGTATAAGTTTTAAAGATTTATTCTTTAATAAAGGATCTCAAAGCCAGCTTTAGAAAAAGGA
+
BABBBFFFFFFFGGCGGGGGGGHHHHHHHHCHCFHHHHGHHHHHHHHFHHHGGHHHHHHHHHHHHGHHHFGHHGHHHHHHHHHGEHGGGGGHHGGG?EHHFGHH@GHGHHHGHHHHHHFHHHHHHGHHGFHHHHHFHGHHHHHHHHGHFHFHGHHHHHH1GHGFHHHHHGHHHHHGBGFFHAAFHHGGHGFHHHHHHHGH1FF1DGGHHFHHHHHHHDHHHF0DHFHHHHFGBGCBAEGHHHFFFFFAA./
@M05620:45:000000000-G6HP7:1:1101:9143:20499 1:N:0:118
AGATTACTGCAACAGTTCCCCCTGGACCTGGAAAAGTTTCTTGCCTGGCTTACAGAAGCTGAAACAACTGCCAATGTCCTACAGGATGCTACCCGTAAGGAAAGGCTCCTAGAAGACTCCAAGGGAGTAAAAGAGCTGATGAAACAATGGCAAGTAAGTCAGGCATTTCCGCTTTAGCACTCTTGTGGATCCAATTGAACAATTCTCAGCATTTGTACTTGTAACTGACAAGCCAGGGACAAAACAAAGAT
+
1>1>>@DFBDF1AGABGGGGGGGEFGHHEG0CCFHFAFHHFDAGHGHHGHHHHHEG1GFFHHHFHCGEHHHHHEF1FGHHBG1FFEG1CGHHCGEFGEHHGHHF0GHHGHHHHHHGHGHF1F1FE/EEHHFHHEFHGFHGGEHHHHGGHFHFGGFHHHHHGFGGHHHHFHGCCCGH1<GGHHHGHHF?FHHFHHHHHFHEGBGDGFH0DCDGHHFGFGHH0:C0;GC0/C:CCEFF.9?99.C9AA?.99C
@M05620:45:000000000-G6HP7:1:1101:4403:20501 1:N:0:118
TACCTGTACTGGGGAAGCAATCGCCATTCCTACCCTAAAGATCGGAAGAGCACACGGCTGAACTCCAGTCACTCCGCGGAATCTCGTTTGCCGTCTTCTGCTTGAAAAAAAAAAACACAGTTCTCGGAGGTTATTTTGTTTTGGTGAGCCCGACAGACCGATCCGAAGCGGGGTGTGACTCTATCCGACGAAAGGATGCATGTTTTTATCACCTCCTTCCTTTATCACTCGCCCTCTCTACTCTCATGACC
+
BBBBBFFFFFFFEGFEEGGBGGGGGDFGHH5GHHHH22AGFH5FF?F22B23ABGA0AE0BEAABEG3GB355BF11>/>>?3FG1F1?/F3>?>F?4GGGF33?BDG0<///</?/?/F111>GCE.<C<<0<DH0<////<-..0.:/:;@-A?F..--:-;9..;---9-@--99//9//9/99.--;;.:.9/9BB/;//;FE.B///.9...///;B///;///;.--.;9.;FFF99F/9/9///
@M05620:45:000000000-G6HP7:1:1101:9159:20511 1:N:0:118
AGATTACTGCAACAGTTCCCCCTGGACCTGGAAAAGTTTCTTGCCTGGCTTACAGAAGCTGAAACAACTGCCAATGTCCTACAGGATGCTACCCGTAAGGAAAGGCTCCTAGAAGACTCCAAGGGAGTAAAAGAGCTGATGAAACAATGGCAAGTAAGTCAGGCATTTCCGCTTTAGCACTCTTGTGGATCCAATTGAACAATTCTCAGCATTTGTACTTGTAACTGACAAGCCAGGGACAAAACAAAGAT
+
A>3AADF5D@D4FABBGFGGGGGGHFHGHHF4GHHHGHHHFHGDGHF2FHHHFGGEHHEGGBGBFCHHHGFHGFE3B5FGGGHBF1F3FFFHBCEE@EGF3FEGAGGFEGFHGHGFGHHHCFDFGEGFHFFGHEFFHHFHHFGGGHFHGBGFHGFHHFHGFFGFHHHHHHGGGGGGBGGBHGHHHGHGBFFCHHHGHEGFD<GHGHHDDCGHHHHHGCGHFGHCGHHBCGGG.CBFEG.A?F9.9AEFFFF
@M05620:45:000000000-G6HP7:1:1101:9141:20517 1:N:0:118
AGATTACTGCAACAGTTCCCCCTGGACCTGGAAAAGTTTCTTGCCTGGCTTACAGAAGCTGAAACAACTGCCAATGTCCTACAGGATGCTACCCGTAAGGAAAGGCTCCTAGAAGACTCCAAGGGAGTAAAAGAGCTGATGAAACAATGGCAAGTAAGTCAGGCATTTCCGCTTTAGCACTCTTGTGGATCCAATTGAACAATTCTCAGCATTTGTACTTGTAACTGACAAGCCAGGGACAAAACAAAGAT
+
BBBBAFFFB@DDGFBBFGGGGGGGHCGHHHHFFHHHGFHHHHHGFHHEGFFHFGGFHHEGHG3FHHHHHGHGHGHGHGHHHHGHH1FECGFGHHGGCEGFFHHGHEGHGHHHHHHGHHHHCBGGE/EEGFHHHEGFHHEHHFFGHHHGGGFHHGHHHGHHHHFHHHHHHHGGGGGBGEFDFHHHHFHG1GGFHHGFHDHHFGHHHHHDGFFHHHHHFCGFGFH0CGHFFFHHEEBF???EGEBFFGEFBFG
@M05620:45:000000000-G6HP7:1:1101:7893:20530 1:N:0:118
CATCCTGACCCTGAAGTACCCCGGCTTGATTTCTGACATTAGATCGGAAGAGCACACGTCTGAACTCCAGTCACTCCGCGAAATCTCGTATGCCGTCTTCTGCTTGAAAAAAAAAAAACAAAAAGTTCAAATCACATTTCAATTATCTTGCACGTTGCAACGACATTACATATTTATTCCTAGAGCTCTTCCCTTGCTCCATTATCTCTCCCCTTGCCTGCTACTGCCCTTTGCAGACTCTGTCCGCCCGT
+
CCCCCFFFFFFFGGGGGGGGGGGGGGGGHHHHHDFFGHHHHHHHHHGGGGHHHHHHHGHHHGHHHHHHHHHHGGHHHGGGGFEHGHHHGGHHHHGGEGGHHHEHHFBGDFGDDDDD/<///00.<11111111>1100000000000000000.<...0:0-.--.0000000;00000;009000000000/00/000000000000;0//./:/0000.000000/.0/000000.9000000.-.--9
@M05620:45:000000000-G6HP7:1:1101:19078:20558 1:N:0:118
AGATTACTGCAACAGTTCCCCCTGGACCTGGAAAAGTTTCTTGCCTGGCTTACAGAAGCTGAAACAACTGCCAATGTCCTACAGGATGCTACCCGTAAGGAAAGGCTCCTAGAAGACTCCAAGGGAGTAAAAGAGCTGATGAAACAATGGCAAGTAAGTCAGGCATTTCCGCTTTAGCACTCTTGTGGATCCAATTGAACAATTCTCAGCATTTGTACTTGTAACTGACAAGCCAGGGACAAAACAAAGAT
+
AAAABFFFFFFFGGGFGGGGGGGGHHHHHHHHHHHHHHHHHHHHHHHHHHHHHHHHHHHHHHHHHHHHHHHHHHHHHHHHHHHGHGHHHHHHHHGGGGHHHHHHHHHHGHHHHHHHHHHHHHHGGHGGHHHHHGHHHHGHHHHHHHHHHHGHHGHHHHHHHHHHHHHHHHGGGGGHHGHHHHHHHHHGHHHHHHHHHHGGHHHHHHHHHHHHHHHHHFHHHHHHHHHHHHGHHGFGGGGGGGGGGGGGGFF
@M05620:45:000000000-G6HP7:1:1101:16112:20559 1:N:0:118
CATCCTGACCCTGAAGTACCCCGGCTTGATTTCTGACATTAGATCGGAAGAGCACACGTCTGAACTCCAGTCACTCCGCGAAATCTCGTATGCCGTCTTCTGCTTGAAAAAAAAAAAAAACAAAACAACAGCGAAAAGAGAGAATTCTTCGCCAACTTTATAATAACAACGGACACTCCATTCTGCACGCAATATGAGAAGCGTTTGCGCCATCAGCAGTGGTACAAATCCCTGCTTAAGCCTGCCCCTCC
+
CDDDDFFFFFFFGGGGGGGGGGGGGGGGHHHHHHHHHHHHHHHHHHGGGGHHHHHHHGHHHGHHHHHHHHHHHHHHHGGGGGGHHHHHGGHHHHGGGHGHHHHHHHHHHHHGGGGCA<--...0>0..../.-----/.//..00000:0....-./000000000000.--.--.<//000000000.---.0000000/0-..-.0--...00000.00/00000<00000<.00000000........
@M05620:45:000000000-G6HP7:1:1101:28540:20604 1:N:0:118
AAACCAGAAGACATGAGGTCAGCTAGATCGGAAGAGCACACGTCTGAACTCCAGTCACTCCGCGAAATCTCGTATGCCGTCTTCTGCTTGAAAAAAAAAAAAAGACTACTAGAAGACACCAAGGGAGAAAAAGAGCTCATTAAACAATAACAAAAAAATAAGGCATATCCGCTTGATCACTCATGAGGATCGAACTGAACAATTCACAGCATTTGTACTTGAAACTGACAAGACAGTTACAAAACACAAAT
+
AAAAAA@FFBFFGGGFFFBFCGHH1FGHHHGGG?HHHHHHGGHHHGGHHHHFHGGGGHGHHGGGGGGFGHHHFFHHGHEGEFFHHEHHHF0BBFGG@E><@>B//0?1<1?11<1<00?F//>...C.<B0<<EBF000<00<<<0<000;00..:;-.9000/;0000;;EB..9;00/0;/00009;/9--;--///9/9//;/;//-9///////;;///9B//9BFF?-9/-9/9;/;/--A----/
@M05620:45:000000000-G6HP7:1:1101:6770:20616 1:N:0:118
CATCCTGACCCTGAAGTACCCCGGCTTGATTTCTGACATTAGATCGGAAGAGCACACGTCTGAACTCCAGTCACTCCGCGAAATCTCGTATGCCGTCTTCTGCTTGAAAAAAAAAAAAAAAAAAAATTAAACATGATTAGGATCTTATGGTATGTATGTACTACTTGATCTATCAAACTATTTATCTAATGTATTATTAGTGCTGAAAAAGAGTAATCTATTACGAAATAAACATTACTCCAAGTTCAACC
+
BBBBBFFFFFFFGGGGGGGGGGEGGGGGHGFHHFGGHHHHHHHHHHGDGGHFHHHHHGHHHGHHHHHHHHHHFFGHHGGGFFEHFHGHGGHHHHGGGHFHHHGHHHGHDEGDDDGC>/-->--<--./000000/000000;;/00000/000/;0000;0000000;000000000/;///////////////;B////9////////....///////////.9.:.////;///9////////////.
@M05620:45:000000000-G6HP7:1:1101:6756:20633 1:N:0:118
CATCCTGACCCTGAAGTACCCCGGCTTGATTTCTGACATTAGATCGGAAGAGCACACGTCTGAACTCCAGTCACTCCGCGAAATCTCGTATGCCGTCTTCTGCTTGAAAAAAAAAAACACAAGTGATGGTATTCAGAAGGGTGCTGATTGAATAGTGCAATATGCATGATACATTTCTGACGATTTGAACAAGTTTGCTCATGTAGTATGAAATATGTAAGGTAGCGATTTGCTAGGACGACAGGTTGTGG
+
BBBBBFFFFFFFGGBGGGGGGGGE?FGGHFHHHDFDFGHHGGHHHHGGFGFGHHHHHGHHHGFHHHHHHHHHGHHHHGGGGEEHGHHGFEGHHHGEEHGHFHFHHHFB??FCCC@/>//0//01?1111111<<111110.0<.0=0<0000000<=0=0000000000;00000000000.....000009/000000000;;00000;0000000;000/0///-;.:.//9/9.//-----9/9.;..
@M05620:45:000000000-G6HP7:1:1101:27746:20633 1:N:0:118
TACCTGTACTGGGGAAGCACACGTCTGAACTCCAGTCACTCCGCGAAATCTCGTATGCCGTCTTCTGCTTGAAAAAAAAAAAACCTACCAACGAATAATAAACCCAAACAACGACCCAAGTCGTCGGAGCTAATTTCCCACATACCACCCAGCCACACTATCCCATATACCTGTTTGAAATCTTTTCTGCAACGCAACCACCTTTTCATTAAATTCCCCTCTAAGTATACCCCTCCGCTCACCTAACAATT
+
CCCCCFFFFFFFGGGGGGGGGGGHHHGGHHHHHHHHHHHHHHGGGGGGHHHHHGGHHHHGEGHGGHFHHHHHHHHHGECGG/>/<33302B//////2?22222/<<A/0<?//</A.<<11..<---@-.0000=00:0..000/0::A...:=:..B;0;;CF0/000000000/0;;00009;00000/:9----;.A.A/;///////////;;/;.////;///99:.......:./9/////;//
@M05620:45:000000000-G6HP7:1:1101:8231:20647 1:N:0:118
ATCTCTATCTCCTAAAAACCTGTTTAGATTTGGAGATAGACCTTCAGGTTTTTCATCATTTTCTGCATGAATTATACATTGACCACGTTCCAGCGTGGTCAGTTTGCAGCATTCTGTTATTTTGTTTGACAGAGTGTCTTGTTGAGAACATATGTAGGACATGATTTTTTCCTGCAACAGGGAAAATAAAGTATAAGTTTTAAAGATTTATTCTTTAATAAAGGATCTCAAAGCCAGCTTTAGAAAAAGGA
+
BBBBBFFFFFFFGGGGGGGGGGHHGHHHHHHHGHHHHHHHHHHHHHHHHHHGGHHHHHHHHHHHHHHHHHHHHHHHHHHHHHHHHHGHHHHGHHGGGGHHHHHHFHHHHHHHHHHHHHHHHHHHHHHHHHHHHHHHHHHHHHHHHHHHHHHHHHHHHHHHHHHHHHHHHGHHHHHHGHHHHGGHHHHHHHGHHHHHHHGHHHHHHHHHHHHHHHHHHHHHHHFHHHHHHHHHHHHGHGHHHHHHHHHHGGH
@M05620:45:000000000-G6HP7:1:1101:12360:20702 1:N:0:118
AGATTACTGCAACAGTTCCCCCTGGACCTGGAAAAGTTTCTTGCCTGGCTTACAGAAGCTGAAACAACTGCCAATGTCCTACAGGATGCTACCCGTAAGGAAAGGCTCCTAGAAGACTCCAAGGGAGTAAAAGAGCTGATGAAACAATGGCAAGTAAGTCAGGCATTTCCGCTTTAGCACTCTTGTGGATCCAATTGAACAATTCTCAGCATTTGTACTTGTAACTGACAAGCCAGGGACAAAACAAAGAT
+
BABBCFFFFFDFGGFGGGGGGGGGGHHHHGHHHHHHHHHHHHHHHHHHHHHHHHHHHHHHHHHHHHHHHHHHHHHHHHHHFHHHGHHHHHHHHHGGGGHHHHHHHHHHGHHHHHHHHHHHHHHGGHGGHHHHHGHHHHGHHHHHHHHHHHHHHGHHHHHHHHHHHHHHHHGGGGGHHHHHHHHHHHHGHHHHHHHHHGGGHHHHHHHHHHHHHHHHHHHHHHHGHHHHHHGHHGGGGGGGGGGGGGGGGGF
@M05620:45:000000000-G6HP7:1:1101:23010:20737 1:N:0:118
AGATTACTGCAACAGTTCCCCCTGGACCTGGAAAAGTTTCTTGCCTGGCTTACAGAAGCTGAAACAACTGCCAATGTCCTACAGGATGCTACCCGTAAGGAAAGGCTCCTAGAAGACTCCAAGGGAGTAAAAGAGCTGATGAAACAATGGCAAGTAAGTCAGGCATTTCCGCTTTAGCACTCTTGTGGATCCAATTGAACAATTCTCAGCATTTGTACTTGTAACTGACAAGCCAGGGACAAAACAAAGAT
+
AAABCFFFDFDBGFBBBFGGGGGGGGHHHHHHHHHHHHHHHHHHHHHHHHHHHHHGHHHHHHHHHHHHHHHHHHHHFFDGHCFCFHGBGEFHFFFEEEGGBFGFGFGHGHHFBFDHHHHHG3EA?EE?GFFDGGCEFFGDBB?DGCHGHHHHFFFGDG2@@F2FFG1GGDAEDECF111<GGHFG1<AGHC0GHDDF00C0/DGHF<0=C0C0GGCFHG0:;G0CGH0CHCGFGGFADGGGGGEFAAFGG9
@M05620:45:000000000-G6HP7:1:1101:15745:20739 1:N:0:118
CATCCTGACCCTGAAGTACCCGACTTGATTTCTGACATTAGATCGGAAGAGCACACGTCTGAACTCCAGTCACTCCGCGAAATCTCGTATGCCGTCTTCTGCTTGAAAAAAAAAAAAAACGAAAAAAGGTTACTAAATATTTCATTTACAGTATCTAAGAAAACAAGAAAAAGACATTTAAAATCGAGAATGGAAATGGTTAGTGAGATGCATTACGAGACGTGGTGTGTCATGATTTATCTCTGTGATGA
+
CCCCCFFFFFFFGGGGGGGGGGGGGGHHHHHHHHHHGHHHHGHHHGGGGGHHHHHHGHHHGGHHHHHHHHHHHHHHGGGGGGHFHHHGEHHHHGGGHGHHHHHHHHHHGHFEGGG<<//.-...-0-..0<00000<0000;0000000000000000000///..///;/..:/;000;00000.:.;.000000000000.00000;0000000......;..9....000000000000000000;00
@M05620:45:000000000-G6HP7:1:1101:22998:20751 1:N:0:118
AGATTACTGCAACAGTTCCCCCTGGACCTGGAAAAGTTTCTTGCCTGGCTTACAGAAGCTGAAACAACTGCCAATGTCCTACAGGATGCTACCCGTAAGGAAAGGCTCCTAGAAGACTCCAAGGGAGTAAAAGAGCTGATGAAACAATGGCAAGTAAGTCAGGCATTTCCGCTTTAGCACTCTTGTGGATCCAATTGAACAATTCTCAGCATTTGTACTTGTAACTGACAAGCCAGGGACAAAACAAAGAT
+
3>3AAFFFB@4BB4BBBFGGGGGGDGHHHHCHHHHHHHHHHHHHHHHHHHHFHGHFHHHHHHBGHHFHHHHHHHHHHHHHHHHHFFGFHGHHHHGGEEGGFHFHHHHHGHHHHHHHHHHHHGFGEGGGHHHHHGHHHHHHHHFHHFHHHFHHHGHHHHHHHHGHEHHHHHGGGGGHFHHHHHHHHHHGHHGHHCHHHHHGFHHHHHHHGHHHHHHHHGHHHFHHHHGBHHHFGGGGGGFGGGGGGGG?FGF
@M05620:45:000000000-G6HP7:1:1101:14325:20786 1:N:0:118
ATCTCTATCTCCTAAAAACCTGTTTAGATTTGGAGATAGACCTTCAGGTTTTTCATCATTTTCTGCATGAATTATACATTGACCACGTTCCAGCGTGGTCAGTTTGCAGCATTCCGTTATTTTGTTTGACAGAGTGTCTTGTTGAGAACATATGTAGGACATGATTTTTTCCTGCAACAGGGAAAATAAAGTATAAGTTTTAAAGATTTATTCTTTAATAAAGGATCTCAAAGCCAGCTTTAGAAAAAGGA
+
ACCCCFFFFFFFGGGGGGGGGGHHHHHHHHHHGGHHHHHHHHHHHHHGHHHGGHHHHHHHHHHHHHHHHHHHHHHHHHHHHHHHHHGHHHHHHHGGGGHHHHHHHHHHHHHHHHFHHHGHHHHHHHHHHHHHHHHHHHHHHHHHHHHHHHHHHHHHHHHHHHHHHHHHHGHHHHHHHHHHHGGHHHHHHHHHHHHHHHHHHHHHHHHHHHHHHHHHHHHHHHHHHHHHHHHHHHHHHGHHHHHHHHHHGGG
@M05620:45:000000000-G6HP7:1:1101:25536:20795 1:N:0:118
ATCTCTATCTCCTAAAAACCTGTTTAGATTTGGAGATAGACCTTCAGGTTTTTCATCATTTTCTGCATGAATTATACATTGACCACGTTCCAGCGTGGTCAGTTTGCAGCATTCTGTTATTTTGTTTGACAGAGTGTCTTGTTGAGAACATATGTAGGACATGATTTTTTCCTGCAACAGGGAAAATAAAGTATAAGTTTTAAAGATTTATTCTTTAATAAAGGATCTCAAAGCCAGCTTTAGAAAAAGGA
+
CCCCCFFFFFFFGGGGGGGGGGHHHHHHHHHHHHHHHHHHHHHHHHHHHGHGGHHHHIHHHIHHIHHHHHHHHHHHHHHHHHHHHHGHHHHHHHGGGGHHHHHHHHHHHHHHHHHHHHHHHHHHHHHHHHHHHHHHHHHHHHHHHHHHHHHHHHHHHHHHHHHHHHHHHGHHHHHHGHHHHGGHHHHHHHHHHHHHHHGHHHHHHHHHHHHHHHHHHHHHHHGGHHHHHHHHHHHHHGHHHHHHHHHHGGH
@M05620:45:000000000-G6HP7:1:1101:10522:20796 1:N:0:118
CATCCTGACCCTGAAGTACCCGGCTTGATTTCTGACATTAGATCGGAAGAGCACACGTCTGAACTCCAGTCACTCCGCGAAATCTCGTATGCCGTCTTCTGCTTGAAAAAAAAAAACAGTACTGCTTCCCGAGGCCCCCCTTACCCCCACGTCCCCCCGCTATACGCTGACTCATGTTAGGCTCTGCCGCCGCCCGTTCTCCTCCCGCCCTTTCCCCCGTCCTTTTCTGCCCTGCTTTCTTTTTGCCCTTT
+
BBBBBFFFFFFFGGGGGGGGGFEAEGGHHHHGHGHFHHHGHHFFGE22FFHHHHHHFHHGGHHGHFHFHGHHHBGHEG@/>>GFDGF?>GHHBE?@GGFHHHD3EFFHBEECBC</?/011<@1?1?1?C..<->CGGGGC.//;CGD-.-;9:9.C?:---;;/9...../99/99///.;BA/99B--;--@A--...:9/BFF?-9@;//FFFF?9;:../;BF///:./.9;9/9/BF/9-///;99
@M05620:45:000000000-G6HP7:1:1101:25513:20798 1:N:0:118
ATCTCTATCTCCTAAAAACCTGTTTAGATTTGGAGATAGACCTTCAGGTTTTTCATCATTTTCTGCATGAATTATACATTGACCACGTTCCAGCGTGGTCAGTTTGCAGCATTCTGTTATTTTGTTTGACAGAGTGTCTTGTTGAGAACATATGTAGGACATGATTTTTTCCTGCAACAGGGAAAATAAAGTATAAGTTTTAAAGATTTATTCTTTAATAAAGGATCTCAAAGCCAGCTTTAGAAAAAGGA
+
BBBBBDDFFFFFGGGGGGGGBGHHFHGGHHHHFF4CGFBFHFHDFFHHHGGFFGDGHGHHHHHHFFGHFHFHGBEDFEHFFHHGHGGHHHHFBFGEE@FGFFHGEHGFHHFGHHEHGHHHHHHHHHHHGGBCGCEGGFHHHHGHHFGHFC3GEHHFHHHGFFCFHHHHHDHFGGGFGFCFGAFFHBGFG1D<@FD1FGHGFFHFDBGG1<GHHHHHHFFHHEBDHGFHDDDFGH.:CEHBCGHHHGFCAAH
@M05620:45:000000000-G6HP7:1:1101:10504:20799 1:N:0:118
CATCCTGACCCTGAAGTACCCGGCTTGATTTCTGACATTAGATCGGAAGAGCACACGTCTGAACTCCAGTCACTCCGCGAAATCTCGTATGCCGTCTTCTGCTTGAAAAAAAAAAATTCTAATAATTGAATGCAGAACTTAATCCTCATACAGACAATATCAGCTCTCGCCAGCCACCAGGGCAACAACAGTTTACTTTTAAAAGATGTATTTGTTATGACCGTCTCGCAATGCTATTGTTGTAACATTGG
+
BAABBFFFFFFFGGGGGGGGGGGGGGGHHHHHHHHHHHHHHHHHHGGGGGHHHHHHGHHHGFHHHHHFHHHHHHHHGGGGCGHHHHHGGHHHHGGGHGHHHGHHHGGGHGGGGBB/01?11111111<?11<1<110<1111>11111110000.</<=00000=<00..-;-.;./:...........;;00;09090900090.00000000/.//////-;:../.-..////////9..////////
@M05620:45:000000000-G6HP7:1:1101:6421:20805 1:N:0:118
ATCTCTATCTCCTAAAAACCTGTTTAGATTTGGAGATAGACCTTCAGGTTTTTCATCATTTTCTGCATGAATTATACATTGACCACGTTCCAGCGTGGTCAGTTTGCAGCATTCTGTTATTTTGTTTGACAGAGTGTCTTGTTGAGAACATATGTAGGACATGATTTTTTCCTGCAACAGGGAAAATAAAGTATAAGTTTTAAAGATTTATTCTTTAATAAAGGATCTCAAAGCCAGCTTTAGAAAAAGGA
+
CCCCCFFFFFFFGGGGGGGGGGHHHHHHHHHHHGHHHHHHHHHHHHHGHHHGGHFHHHHHHHHHHHHHHHHHHHHHHHHHHHHHGHGHHHHHHHGGGGHHHHHHHHHHHHHHHHHHHHHHHHHHHHHHHHHHHHHHHHHHHHHHHHHHHHHHHHHHHHHHHHHHHHHHHGHHHHHHGHHHHGGHHHGHFHHHHHHHHHHHHHHHHHHHHHHHHHHHHHHHHHEHHHHHHHHHHHHGHGHHHHHHHHHHGGH
@M05620:45:000000000-G6HP7:1:1101:6403:20815 1:N:0:118
ATCTCTATCTCCTAAAAACCTGTTTAGATTTGGAGATAGACCTTCAGGTTTTTCATCATTTTCTGCATGAATTATACATTGACCACGTTCCAGCGTGGTCAGTTTGCAGCATTCTGTTATTTTGTTTGACAGAGTGTCTTGTTGAGAACATATGTAGGACATGATTTTTTCCTGCAACAGGGAAAATAAAGTATAAGTTTTAAAGATTTATTCTTTAATAAAGGATCTCAAAGCCAGCTTTAGAAAAAGGA
+
AAAA>FDFFFDFGGGGF4EEGEGFHEDCA6FGFCFFGHHFHBGHHFHFGGHFEH5FDAFEGGGEFD5DFFGFEGFGGBGGF5GGFFEHFHHGGFEEEEHFHHFH4EGHHBCFGHBFEGGHGHFHFFGGEFEGHHHHHFGHHGHHEGHHHHFFHFFBGH3FGGH1FGHHGGFFHGH0FCCGEFGFF0?G1<GFGHGGHGHHHH1DGFFDGFHHHHHHHFGGD0<DGGGGDGFHHE.GGGHFFFFBGHHFG.C
@M05620:45:000000000-G6HP7:1:1101:25528:20816 1:N:0:118
ATCTCTATCTCCTAAAAACCTGTTTAGATTTGGAGATAGACCTTCAGGTTTTTCATCATTTTCTGCATGAATTATACATTGACCACGTTCCAGCGTGGTCAGTTTGCAGCATTCTGTTATTTTGTTTGACAGAGTGTCTTGTTGAGAACATATGTAGGACATGATTTTTTCCTGCAACAGGGAAAATAAAGTATAAGTTTTAAAGATTTATTCTTTAATAAAGGATCTCAAAGCCAGCTTTAGAAAAAGGA
+
BBBBBFFFFFFFGGGCEGGGGGHHHHHGHHHHHHHHHHHHHHHHHHHHHHHGGHHHHHHHHHHHHHHHHGHHHHHHHHHHHHHHHHGHHHHHHHGGGGHHHHHHHHHHHHHHHHHHHHHHHHHHHHHHHHHHHHHHHHHHHHHHHHHGHHHHHHHHHGHHHHHHHHHHHGHHHHHFHHHHGGGHEGFFGGGHHHFHHHHHHHHHHHHHHHHHHHHHHHHFGHHHHHHHHHHHHHHGHGHHHHHFGHHHGGH
@M05620:45:000000000-G6HP7:1:1101:15803:20897 1:N:0:118
AGATTACTGCAACAGTTCCCCCTGGACCTGGAAAAGTTTCTTGCCTGGCTTACAGAAGCTGAAACAACTGCCAATGTCCTACAGGATGCTACCCGTAAGGAAAGGCTCCTAGAAGACTCCAAGGGAGTAAAAGAGCTGATGAAACAATGGCAAGTAAGTCAGGCATTTCCGCTTTAGCACTCTTGTGGATCCAATTGAACAATTCTCAGCATTTGTACTTGTAACTGACAAGCCAGGGACAAAACAAAGAT
+
>AAABFFFDFFFGGGGGGGGGGGGHHHHHHHGHHHHHHHHHHHHHHHHGHHFHHHHHHHHHHHHHHHHHHHHHHHHHHHHHHHHEHHHHHGHHHGGGGHGHH3FGHHHGHHHHHHHHHHHFHHGGGGGHGHGHFHHHHHHHHHHHHHHHFHHGGHHFHHHHHGHHHHHHHCGGGGHFHHHHHHHGHHGHHHHHHGHHHHGGBGHHHHHHHHHHHHHGGHHHHHHHHHFHHHHGGFGGGEGGGGGFEGGGGC
@M05620:45:000000000-G6HP7:1:1101:7218:20904 1:N:0:118
AGATTACTGCAACAGTTCCCCCTGGACCTGGAAAAGTTTCTTGCCTGGCTTACAGAAGCTGAAACAACTGCCAATGTCCTACAGGATGCTACCCGTAAGGAAAGGCTCCTAGAAGACTCCAAGGGAGTAAAAGAGCTGATGAAACAATGGCAAGTAAGTCAGGCATTTCCGCTTTAGCACTCTTGTGGATCCAATTGAACAATTCTCAGCATTTGTACTTGTAACTGACAAGCCAGGGACAAAACAAAGAT
+
AAAABFFFDDBBFGBBBBFGGGGGGFGHFBCB3BBBBGHHHHHHHHHHHHHHHHABBBGHHHHHHHHHHHHHGHHGGGHHFGGGHGHHHHDGGHGF@BFFGH3FFGHHGHHHHHHHHHHHFFHFEEGFHFHHHGHHHHGHHFGHHHHHHHHHHGHHHHHHHHHHHHHHHHGGGGGHFHHHHHHHHHHGHHHHHHHHHHGFF<GHHHHHHHHHHHHHHFHGHHGHHHHFGHHHHGGFFFGGGGFFFGGGGGF
@M05620:45:000000000-G6HP7:1:1101:11773:20910 1:N:0:118
CATCCTGACCCTGAAGTACCCGGCTTGATTTCTGACATTAGATCGGAAGAGCACACGTCTGAACTCCAGTCACTCCGCGAAATCTCGTATGCCGTCTTCTGCTTGAAAAAAAAAAAAAAACAAAAGAGGTATGATTATTATTCATTGAATTGATACTATGTAAGTCAGATAATAATCCACGGTATGCTTGTATGCGTAGTGTGAAATCGTCTGTTGGTATTGTATATTTAGGATATTCTTGTGGTGATGAT
+
CCCCBFFFFFFFGGGGGGGGGGGGGGGHHHHHHHHHHHHHHHHHHGGGGHHHHHHHGHHHGHHHHHHHHHHHHHHHGGGG?EHGGGHGEHHHHGGGHGHHHGHHHHHFGHG@CCG/<>--...0</./.<0000=000000<0000000:000000000000000;00000000000000.-9..00;00.00;0...;9/0000000.....900..000000000000;0000900000;0./.0000;
@M05620:45:000000000-G6HP7:1:1101:15825:20910 1:N:0:118
AGATTACTGCAACAGTTCCCCCTGGACCTGGAAAAGTTTCTTGCCTGGCTTACAGAAGCTGAAACAACTGCCAATGTCCTACAGGATGCTACCCGTAAGGAAAGGCTCCTAGAAGACTCCAAGGGAGTAAAAGAGCTGATGAAACAATGGCAAGTAAGTCAGGCATTTCCGCTTTAGCACTCTTGTGGATCCAATTGAACAATTCTCAGCATTTGTACTTGTAACTGACAAGCCAGGGACAAAACAAAGAT
+
BBBBBFFFFFFFGGGGGGGGGGGGHHHHHHHHHHHHGHHHHHHHHHHHHHHHHHHHHHHHHHHHHHHHHHHHGHHHHHHHHHHHHHHHHHHHHHGGGGHHHH3GHHHHGHHHHHHHHHHHHGHGGAFEHHHHHGHHHHHHHHHHHHHHHEHHHGHHHHHHHHGHHHHHHHGGGGGHHHHHHHHHHGHGHHHHGGHHHHGGGHHHHHHHHHHHHHHHHGHHHHHHHHHHHHHHGGGGGGGGGGGGGGGGGGF
@M05620:45:000000000-G6HP7:1:1101:11761:20924 1:N:0:118
CATCCTGACCCTGAAGTACCCGGCTTGATTTCTGACATTAGATCGGAAGAGCACACGTCTGAACTCCAGTCACTCCGCGAAATCTCGTATGCCGTCTTCTGCTTGAAAAAACAAAAATCCCAAGTAGGAAAATAGTGGTTCAAGTTATGGCAAGAGATTGAGGCACTGAGGTTTGAGTAACTGTGGTGAGTCAATTGAATAGTACTTAGTAATGGCTTCTGTATCATAGAAACAGTGACAAAACAAAGATG
+
BBBBBFDFFFFFGGGGGGGGGGCGGGGHHHHHHHHHGHHDG5GHHGGFGGHHHHEHEHHHGHHHHHHBHHHBGHHHGGGG/>GHFHHGGHHHHGGGHGHHGHHHHAGH3G@/?F00/0111B0?@2211@@<1112201/1111111<?1/0?/00>1111<0..00<00<//0.0.0000000<//;0;000000000000<00000;0009;0//./;0;;00000000;///00090;/.9...////
@M05620:45:000000000-G6HP7:1:1101:21020:20963 1:N:0:118
CATCCTGACCCTGAAGTACCCCGGCTTGATTTCTGACATTAGATCGGAAGAGCACACGTCTGAACTCCAGTCACTCCGCGAAATCTCGTATGCCGTCTTCTGCTTGAAAAAAAAAAAAAATAAATATACCCACTCGTCATATTTCTCCCCACTTACTACTTTTCTTATTGCCTAACTCCATCTCCCTCACACTTCCTCTTCCCCTCTATCTACTTTACCCACTACCCACCACTACCTCCCACAACTCATTT
+
CCCCCFFFFFFFGGGGGGGGGGGGGGGGHHHHHHHHHHHHHHHHHHGGGGHHHHHHHGHHHGHHHHHHHHHHHHHHHGGGGGGHHHHHGGHHHHGGGHGHHHHHHHHHHHHGGGGG><--0111111=1100<./.<<..0000;00:;./..000000:0000000000;0:00/00:000000//:..00/0;;0000:0::/.:00000;00;000/0;.//:.0:..90/:/:0.::...9000:00
@M05620:45:000000000-G6HP7:1:1101:14002:20967 1:N:0:118
CATCCTGACCCTAAGTACCCGGCTTGATTTCTGACATTAGATCGGAAGAGCACACGTCTGAACTCCAGTCACTCCGCGAAATCTCGTATGCCGTCTTCTGCTTGAAAAAAAAAATTTTATTTTGTTTGACATAGGGTCTTGTTGAGAACATATGTAGGACATGATTTTTTCCTGCAACAGGGAACATAAAGTATCATTTTTAACGATTTATTCTTTAATAAATGATCTCAAAGCCAGCTTTCGCCACAGTC
+
BBAAAFFFFFFFGGGGGGGGGGGGGGHHHHHHHHHHHHHHHHHHGGGGHHHHHHHGHHHGGGHHGHHHHHHHHHHEGGCEEGHHHHGDHFHHGEEHGGHHHHHHFHHHEEGF@B022>@@@F<1?CG0111111100>FHDGFG=>A1<011D0=0=0<CGH00D0=DGDHFHEGG0G:G.:.9./000;FFFF00000;0.00..;.C0CFF9;FFEGCB9/FBBBFFBFF/BF..;BFF/..9...9//
@M05620:45:000000000-G6HP7:1:1101:19033:20971 1:N:0:118
AGATTACTGCAACAGTTCCCCCTGGACCTGGAAAAGTTTCTTGCCTGGCTTACAGAAGCTGAAACAACTGCCAATGTCCTACAGGATGCTACCCGTAAGGAAAGGCTCCTAGAAGACTCCAAGGGAGTAAAAGAGCTGATGAAACAATGGCAAGTAAGTCAGGCATTTCCGCTTTAGCACTCTTGTGGATCCAATTGAACAATTCTCAGCATTTGTACTTGTAACTGACAAGCCAGGGACAAAACAAAGAT
+
AA3>AFFFD5DDEGFBGGGGGEGGCFHGFHAGHFHHGHHHHHHHHHHGHHHFHHHEGGFGFHHHHHGHHGHHFHHHHFHHHHHGHEGGHGGHHHGFGGHHHHFHHHHHGHHHHGGGHHHHHFFGFHGGHHHGHGHHHHHHHHHFHGHHHFHHHGHHHHHHHHHHHHHHHHGGGGGHHHHHHHHHHHHGFHHHHHHHHFHEHGHHHHHHFFHHGHHHHFGGHFGHHHHGFHHAGGFFFDEGGFGFGGGGGBC
@M05620:45:000000000-G6HP7:1:1101:19052:20973 1:N:0:118
AGATTACTGCAACAGTTCCCCCTGGACCTGGAAAAGTTTCTTGCCTGGCTTACAGAAGCTGAAACAACTGCCAATGTCCTACAGGATGCTACCCGTAAGGAAAGGCTCCTAGAAGACTCCAAGGGAGTAAAAGAGCTGATGAAACAATGGCAAGTAAGTCAGGCATTTCCGCTTTAGCACTCTTGTGGATCCAATTGAACAATTCTCAGCATTTGTACTTGTAACTGACAAGCCAGGGACAAAACAAAGAT
+
AA3AAFFFDFFFGGFBGGGGGGGGFGHHGHHFHGHHGGHHHHHHHHHHHHHHHHHHHHHHHHGHHHHHGHHHHHHHHHHHHGHHHGHHHHHHHHGGEGHHHHFHHHHHGHHHHHHHHHHHHGHFGHGGHHHHHGHHHHHHHHHHHHHHHHHHHGHHHHHHHHFHHHHHHHGGGGGHEHHHHHGHHHHGFFHHHHHHHHHGHHHHHHHHHHHHHHHHHHHHHHHHHHGHFHGFGGFFCFEGGGGGGGGGGFB
@M05620:45:000000000-G6HP7:1:1101:8117:20986 1:N:0:118
AGATTACTGCAACAGTTCCCCCTGGACCTGGAAAAGTTTCTTGCCTGGCTTACAGAAGCTGAAACAACTGCCAATGTCCTACAGGATGCTACCCGTAAGGAAAGGCTCCTAGAAGACTCCAAGGGAGTAAAAGAGCTGATGAAACAATGGCAAGTAAGTCAGGCATTTCCGCTTTAGCACTCTTGTGGATCCAATTGAACAATTCTCAGCATTTGTACTTGTAACTGACAAGCCAGGGACAAAACAAAGAT
+
>AAABFFFDDBBGGFBFBGGGGGGHHHHHFFB3BBBBGHHHHHHHHHGHHHHHHBDBBGHHHGGHHHHHHHHFHHGFGHHDGGFHGHHHH@FGHGF@?FFFF?BGGGHGHGHHHHFHHHHFFHFEEEEG4FGHGHHHHEHHFFGHGHHHHHHHGHHHHHHHHHHHHHHGHDGGGGHDGHHHHHHHHGGGGFHFHHHHGFFB<<DGHHGGHGHHHHHHHHGHHGHHHHECGHEFGFGFGGGGG/;CFGGGG9
@M05620:45:000000000-G6HP7:1:1101:8118:21005 1:N:0:118
AGATTACTGCAACAGTTCCCCCTGGACCTGGAAAAGTTTCTTGCCTGGCTTACAGAAGCTGAAACAACTGCCAATGTCCTACAGGATGCTACCCGTAAGGAAAGGCTCCTAGAAGACTCCAAGGGAGTAAAAGAGCTGATGAAACAATGGCAAGTAAGTCAGGCATTTCCGCTTTAGCACTCTTGTGGATCCAATTGAACAATTCTCAGCATTTGTACTTGTAACTGACAAGCCAGGGACAAAACAAAGAT
+
AAABCFFFDFBBFCBBBBFGGGGGFGHHHFFB3BBBBGHHHHHHHHHHHHHHHHBDBBGHHHHHHHHHHHHHGHHHGHHHDGGHHBEGHH@FGHGG@?FBFG3FGHHHGHHHHHHHHHHHFFHGGHGGHFGHHGHHHHEHHFGHHHHHHHHHHGHHHGHHHHHHHHHHHHGGGGGHBGHHHHHHHGHGHHHHGHHHHHGFF<GHHHHHHHHHHHHHHFHHHHFCGHHFHHHHGGGFADEGGGFFGGGGGGF
@M05620:45:000000000-G6HP7:1:1101:12683:21009 1:N:0:118
AGATTACTGCAACAGTTCCCCCTGGACCTGGAAAAGTTTCTTGCCTGGCTTACAGAAGCTGAAACAACTGCCAATGTCCTACAGGATGCTACCCGTAAGGAAAGGCTCCTAGAAGACTCCAAGGGAGTAAAAGAGCTGATGAAACAATGGCAAGTAAGTCAGGCATTTCCGCTTTAGCACTCTTGTGGATCCAATTGAACAATTCTCAGCATTTGTACTTGTAACTGACAAGCCAGGGACAAAACAAAGAT
+
B?ABBFFFFFDFGGFGGGGGGGGGHHHHHHHHHHHHFHHHHHHHHHHHHHHHHHHHHHHHHHHHHHHHHHHHHHHHHHHHHHHHGGHFHHHHHHGFGGHHHHHHHHHHGHHHGHHHHHHHHHHGGHGFHHHHHGHHHHGHHHHHHHHHHHHHHGHHHHHHHHHHHHHHHHGGGGGHHHHHHHHHHHHGGHHHGHHHHGHGGHHHHHHGHHHHHHHHHFHHHGHGHHHHGHHHGGGGGGGGGGGGGGGGGGF
@M05620:45:000000000-G6HP7:1:1101:25031:21037 1:N:0:118
ATCTCTATCTCCTAAAAACCTGTTTAGATTTGGAGATAGACCTTCAGGTTTTTCATCATTTTCTGCATGAATTATACATTGACCACGTTCCAGCGTGGTCAGTTTGCAGCATTCTGTTATTTTGTTTGACAGAGTGTCTTGTTGAGAACATATGTAGGACATGATTTTTTCCTGCAACAGGGAAAATAAAGTATAAGTTTTAAAGATTTATTCTTTAATAAAGGATCTCAAAGCCAGCTTTAGAAAAAGGA
+
CCCCCFFFFFFFGGGGGGGGGGHHHHHHHHHHHHHHHHHHHHHHHHHHHHHGGHHHHIHHIHHIHHHHHHHHHHHHHHHHHGHHHHGHHHHHHHGGGGHHHHHHHHHHHHHHHHHHHHHHHHHHHHHHHHHHHHHHHHHHHHHHHHHHHHHHHHHHHHHHHHHHHHHHHGHHHHHHHHHHHGGHHHGHHHHHHHGHHHHHHHHGHHHHHHHHHHHHHHHHHHGHGHHHHHHHHHHGHGHHHHHHHHHHGGH
@M05620:45:000000000-G6HP7:1:1101:25034:21055 1:N:0:118
ATCTCTATCTCCTAAAAACCTGTTTAGATTTGGAGATAGACCTTCAGGTTTTTCATCATTTTCTGCATGAATTATACATTGACCACGTTCCAGCGTGGTCAGTTTGCAGCATTCTGTTATTTTGTTTGACAGAGTGTCTTGTTGAGAACATATGTAGGACATGATTTTTTCCTGCAACAGGGAAAATAAAGTATAAGTTTTAAAGATTTATTCTTTAATAAAGGATCTCAAAGCCAGCTTTAGAAAAAGGA
+
>ABBBFDFFFFFGGGGGGGGGGHHHDHHHHHHHHHGHGHGFHHHHHHHHHHGGHHHHGHHHHHHGHHHHFHHHHHHHHHHHHHHHHGHHHHHHHGGGGHHHHHHHHHHHHGHHHHHHHFHHHHHHHHHHHHHGHHHHHHHHHHHGHHEFGHHHHHGHGGHHHCFGHHHHGHHHHHHGHFGEGGGHHGFHGGHHHHBGGGHHHHDHEGHGHHHHHHHGGGDDFHH/GHHHHHHHHHHHGHHHHHHF0CGGG:
@M05620:45:000000000-G6HP7:1:1101:7003:21112 1:N:0:118
CATCCTGACCCTGAAGTACCCGGCTTGATTTCTGACATTAGATCGGAAGAGCACACGTCTGAACTCCAGTCACTCCGCGAAATCTCGTATGCCGTCTTCTGCTTGAAAAAAAAAAAAAACAAAAAAGACACACAAAAAAAAAAATATTGGACAAATATCAGAACAAAAAATAAAATCATTCTTGCTACGCAACGTCATAGAGCGTGACACTATAGACGATCATCTATGATCGATAGATGGAGACTCATTTC
+
CCCCCFFFFFFFGGGGGGGGGGGGGGGHHHHHHFHHGHHHHGHHHGGEGHHHHHGHGHHHGHHHHHHHHHHHHHHHGGGG@EBFGHHGGHHHHGGGHGHHHHHHF?BGDFEGFDD>//-.<<00.<.<////......-;----900;0000:./0000009B///:9A>?09000000000000000.-:--;....000;0-..;.:00/000;9.-...000000000.....0000;/0.0000000
@M05620:45:000000000-G6HP7:1:1101:14998:21144 1:N:0:118
ATCTCTATCTCCTAAAAACCTGTTTAGATTTGGAGATAGACCTTCAGGTTTTTCATCATTTTCTGCATGAATTATACATTGACCACGTTCCAGCGTGGTCAGTTTGCAGCATTCTGTTATTTTGTTTGACAGAGTGTCTTGTTGAGAACATATGTAGGACATGATTTTTTCCTGCAACAGGGAAAATAAAGTATAAGTTTTAAAGATTTATTCTTTAATAAAGGATCTCAAAGCCAGCTTTAGAAAAAGGA
+
CCCCCFFFFFFFGGGGGGGGGGHHHHHHHHHHHGHHHHHHHHHHHHHHHHHGGHHHHHIHHHIHHHHHHHHHHHHHHHHHHHGHHHGHHHHHHHGGGGHHHHHHHHHGHHHHHHHHHHHHHHHHHHHHGHHHHHGFGHHHHHHHHHGHHHHHHHHHHHHHHHHGHHHHHGHHHHHHGHGHHGGHGHHHHHHFFHHHHHHHHGHHHHHHHHHHHHHHHGHGGHHHHHHHHFGGHHGHHGGHHHHHHFGHGGG
@M05620:45:000000000-G6HP7:1:1101:14981:21147 1:N:0:118
ATCTCTATCTCCTAAAAACCTGTTTAGATTTGGAGATAGACCTTCAGGTTTTTCATCATTTTCTGCATGAATTATACATTGACCACGTTCCAGCGTGGTCAGTTTGCAGCATTCTGTTATTTTGTTTGACAGAGTGTCTTGTTGAGAACATATGTAGGACATGATTTTTTCCTGCAACAGGGAAAATAAAGTATAAGTTTTAAAGATTTATTCTTTAATAAAGGATCTCAAAGCCAGCTTTAGAAAAAGGA
+
BCCDCFFFFFFFGGGGGGGGGGHHHHHHHHHHHHHHHHHHHHHHHHHHHHHGGHHHHHIHHIIIHHHHHHHHHHHHHHHHHHHHHHGHHHHHHHGGGGHHHHHHHHHHHHHHHHHHHHHHHHHHHHHHHHHHHHHHHHHHHHHHHHHHHHHHHHHHHHHHHHHHHHHHHGHHHHHHHHHHHGGGHHHHHHHHHHHHHHHHHGHHHHHHHHHHHHHHHHHHHHHHGHHHHGHHHHHHHGHHHHHHHGGHGGH
@M05620:45:000000000-G6HP7:1:1101:14988:21164 1:N:0:118
ATCTCTATCTCCTAAAAACCTGTTTAGATTTGGAGATAGACCTTCAGGTTTTTCATCATTTTCTGCATGAATTATACATTGACCACGTTCCAGCGTGGTCAGTTTGCAGCATTCTGTTATTTTGTTTGACAGAGTGTCTTGTTGAGAACATATGTAGGACATGATTTTTTCCTGCAACAGGGAAAATAAAGTATAAGTTTTAAAGATTTATTCTTTAATAAAGGATCTCAAAGCCAGCTTTAGAAAAAGGA
+
CCCDDFFFFFFFGGGGGGGGGGHHHHHHHHHHHHHHHHHHHHHHHHHHHHHGGHHHHIHHIIIIHHHHHHHHHHHHHHHHHHHHHHGHHHHHHHGGGGHHHHHHHHHHHHHHHHHHHHHHHHHHHHHHHHHHHHHHHHHHHHHHHHHHHHHHHHHHHHHHHHHHHHHHHGHHHHHHHHHHHGGHHHHHHHHHHHHHHHHHHHHGHHHHHHHHHHHHHHHHHHHHHHHHHHHHHHHHHGHHHHHHHHHHGGH
@M05620:45:000000000-G6HP7:1:1101:5571:21208 1:N:0:118
AGATTACTGCAACAGTTCCCCCTGGACCTGGAAAAGTTTCTTGCCTGGCTTACAGAAGCTGAAACAACTGCCAATGTCCTACAGGATGCTACCCGTAAGGAAAGGCTCCTAGAAGACTCCAAGGGAGTAAAAGAGCTGATGAAACAATGGCAAGTAAGTCAGGCATTTCCGCTTTAGCACTCTTGTGGATCCAATTGAACAATTCTCAGCATTTGTACTTGTAACTGACAAGCCAGGGACAAAACAAAGAT
+
CBCBCFFFFFFFGFGGGGGGGGGGHGHHHHHHHFHHBGHHHHHHHHHGHHHHHFHFFHHHHHHHHHHHHHHHHGHHHHHHHHFH3FHHHHHHBGEB>EGHHHHHHGHHGHFHHGGGHHHHHHHFF/EECBEFGGHHHGFGFBFHHHHHHHHFGGGDFGFGHHHHHHHHHHGGGGGHHHHHHHHHHHHGGHHHHHHHHHHHHHHHHHHHHHHHHHHHHHHHHGHHHHHGHHHHGGGGGGGGGGGGGGGGFGC
@M05620:45:000000000-G6HP7:1:1101:8606:21233 1:N:0:118
[truncated: 4,143,264 more chars]
