# Supplementary material for: Fast but not furious: a streamlined selection method for genome-edited cells
Source: Life Sci Alliance. 2021 Apr 26;4(6):e202101051. doi: 10.26508/lsa.202101051 (PMC8127327; doi:10.26508/lsa.202101051)
Supplement: Supplementary file 1 [file LSA-2021-01051_Supplemental_Data_1.zip › SANGER and Deep Sequencing/AFP/120_S120_L001_R1_001.fastq]

@M05620:45:000000000-G6HP7:1:1101:15644:1644 1:N:0:120
TTCTCTATCTCCTAAAAACCTGTTTAGATTTGGAGATAGACCTTCAGGTTTTTCATCATTTTCTGCATGAATTATACATTGACCACGTTCCAGCGTGGTCAGTTTGCAGCATTCTGTTATTTTGTTTGACAGAGTGTCTTGTTGAGAACATATGTAGGACATGATTTTTTCCTGCAACAGGGAAAATAAAGTATAAGTTTTAAAGATTTATTCTTTAATAAAGGATCTCAAAGCCAGCTTTAGAAAAAGGA
+
1>>AAF3DFFFFG11111AAF1GGH331DGFBB101B111AAFGFD1BHGHGGFBGG2GHHHFHBD2FD11FG1GDF2DGB1BB1AAGHHGBBFEFCCHFBCGGHHFBCEGGHHHGHH2GHHHFGHHF1E>C00GGHFHHHHHF21/>F0GFGFGBDE1F0FF1FGHHHGFFHB101<0<AE/</0??11?GFGG11GFGHD11<1>GHHGHHHHHB<D00000/DGHG000<C:/.CHHHBF0:0/.../
@M05620:45:000000000-G6HP7:1:1101:15649:1662 1:N:0:120
TTCTCTATCTCCTAAAAACCTGTTTAGATTTGGAGATAGACCTTCAGGTTTTTCATCATTTTCTGCATGAATTATACATTGACCACGTTCCAGCGTGGTCAGTTTGCAGCATTCTGTTATTTTGTTTGACAGAGTGTCTTGTTGAGAACATATGTAGGACATGATTTTTTCCTGCAACAGGGAAAATAAAGTATAAGTTTTAAAGATTTATTCTTTAATAAAGGATCTCAAAGCCAGCTTTAGAAAAAGGA
+
1>>AAFBFFFFFGCF111EEGFHHHBACGHHDB1C1GDD1BBGHGFDDHHHGGHFHGFGHHHFHBA2FD1AGGDHFF2FHEBEF1FEHHHHFEEEGFCHFBCHHHFFFFGHHHFHFHHFHHHHFHHHF1DFFBFHDGFHHHHHF2</FFBGHHGHGGGBGGGFBGHHHHGFFHFCB1@0<A//?CC?F11<GHHFBFGGHHFCDD1GHHHHHHHHHF<DD00<0/DGHGFDDBCCBCCHHHBF000:.../
@M05620:45:000000000-G6HP7:1:1101:14099:1730 1:N:0:120
CATCCTGACCCTGAAGTACCCCGGCTTGATTTCTGACATTAGATCGGAAGAGCACACGTCTGAACTCCAGTCACTCCGCGAAATCTCGTATGCCGTCTTCTGCTTGAAAAAAAAAATTTTTTTTTTTTTTTTTTTTTTTTTTTTTTTCTTCTTTTCTTTTTTTTTTTTTTTTTTTTTTTTTTTCTTTTTTCTTTTTTTTTTTTTTTTTCTTTTTTTTTTTTTTTTTTTTTTTTTTTTTTTTTTTTTTTTTT
+
3>AAAFFFFFFFGBBGGGGFGGGFGGGGCHHHHHHBGGGHBGFGHHG?AEAGHFGGHGHHHGFGHHHHFHHHHGHHHGGG/EEGFFFFGGHHFFGGEHGFGHFGHHCEBBGCFC?/021<1//>--<----9------99-9;-9--////9////9///;9-9--99---9-9@9@--;-9@/9//:/9//9///---;---;-9@B//;///--9-9---9999-9---9-9-;@-99-999---9-;-
@M05620:45:000000000-G6HP7:1:1101:12896:1856 1:N:0:120
ATCTCTATCTCCTAAAAACCTGTTTAGATTTGGAGATAGACCTTCAGGTTTTTCATCATTTTCTGCATGAATTATACATTGACCACGTTCCAGCGTGGTCAGTTTGCAGCATTCTGTTATTTTGTTTGACAGAGTGTCTTGTTGAGAACATATGTAGGACATGATTTTTTCCTGCAACAGGGAAAATAAAGTATAAGTTTTAAAGATTTATTCTTTAATAAAGGATCTCAAAGCCAGCTTTAGAAAAAGGA
+
3AABCFFFFFFFGGGGGGGGGGHHHHHHHHHHHHHHHHHHHHHHHHHHHHHGGHHHHIHHHIIHHHHHHHHHHHHHHHHHHHHHHHGHHHHHHHGGGGHHHHHHHHHHHHHHHHHHHHHHHHHHHHHHGHHHHHHHHHHHHHHHHHHHHHHHHHHHHHHHHHHHHHHHHGHHHHHHHHHHHGGHHHHHHHHGHHHHHGHHHHFGHHHHHHHHHHHHHHHHHGHHHHHHHHHHHHHHHGHHHHHHHGHHGGG
@M05620:45:000000000-G6HP7:1:1101:12912:1866 1:N:0:120
ATCTCTATCTCCTAAAAACCTGTTTAGATTTGGAGATAGACCTTCAGGTTTTTCATCATTTTCTGCATGAATTATACATTGACCACGTTCCAGCGTGGTCAGTTTGCAGCATTCTGTTATTTTGTTTGACAGAGTGTCTTGTTGAGAACATATGTAGGACATGATTTTTTCCTGCAACAGGGAAAATAAAGTATAAGTTTTAAAGATTTATTCTTTAATAAAGGATCTCAAAGCCAGCTTTAGAAAAAGGA
+
3>AABFFFFFFFGGGGGGGGGGHHHHHHHHHHHHHHHHHHHHHHHHHHHHHGGHHHHHHHHHHHHHHHHGHHHHHHHHHHHHHHHHGHHHHHHHGGGGHHHHHHHHHHHHHHHHHHHHHHHHHHHHHHHHHHHHHHHHHHHHHHHHHHHHHHHHHHHHHHHHHHHHHHHGHHHHHHHH0GHGGHHHHHGGGGHHHHHGHHHHHHHHHHHHHHHHHHHHHHHHHHHHHHHHHHHGHHHGHHHHGGHHHHGGF
@M05620:45:000000000-G6HP7:1:1101:12897:1881 1:N:0:120
ATCTCTATCTCCTAAAAACCTGTTTAGATTTGGAGATAGACCTTCAGGTTTTTCATCATTTTCTGCATGAATTATACATTGACCACGTTCCAGCGTGGTCAGTTTGCAGCATTCTGTTATTTTGTTTGACAGAGTGTCTTGTTGAGAACATATGTAGGACATGATTTTTTCCTGCAACAGGGAAAATAAAGTATAAGTTTTAAAGATTTATTCTTTAATAAAGGATCTCAAAGCCAGCTTTAGAAAAAGGA
+
3>ABBFFFFFFFGGGGGGGGGGGFHHHHHHHHHHHHHHHHHHHHHHHHHHHGGHHHHHHHHHHHHHHHHHHHHHHHHHHHHHHHHHGHHHHHHHGEGGHHHHHHHHHHHHHHHHHHHHHHHHHHHHHHHHHHHHHHHHHHHHHHHHHHHHHGHHHHHHHHHHHHHHHHHGHHHHHHGHHHHGGHHHHHHHHGGHHHHHHHHHHHHHHHHHHHHHHHHGHHHHHHHHHHHHHHHHHHHGHHHHHGHHHHGGH
@M05620:45:000000000-G6HP7:1:1101:12916:1884 1:N:0:120
ATCTCTATCTCCTAAAAACCTGTTTAGATTTGGAGATAGACCTTCAGGTTTTTCATCATTTTCTGCATGAATTATACATTGACCACGTTCCAGCGTGGTCAGTTTGCAGCATTCTGTTATTTTGTTTGACAGAGTGTCTTGTTGAGAACATATGTAGGACATGATTTTTTCCTGCAACAGGGAAAATAAAGTATAAGTTTTAAAGATTTATTCTTTAATAAAGGATCTCAAAGCCAGCTTTAGAAAAAGGA
+
3>AABFFFFFFFGGGGGGGGGGGHHHHHHHHHHGHHHHGHHHHHHHHFHHHGGHHHHHHHHHHHHHHHHHHHHHHHHHHHHHHHHHGHHHHHHHGGGGHHHHGHHHHHHHHHHHHHHHHHHHHHHHHHGHHHHHHHHHHHHHHGHHHHHHHHHHHHHHHHHHHHHHHHHGHHHHHHHH0GHACGHHHHHHGHHHHEHHGHHHGHHHHHHHHHHHHHHHHH0GGFHHHHHHHHGHHGHGHHHHHHHGHFGGG
@M05620:45:000000000-G6HP7:1:1101:19270:1938 1:N:0:120
CATCCTGACCCTGAAGTACCCCGGCTTGATTTCTGACATTAGATCGGAAGAGCACACGTCTGAACTCCAGTCACTCCGCGAAATCTCGTATGCCGTCTTCTGCTTGAAAAAAAACACAGTGCAGCTGACCGAGGCCCCCCTGAACCCAAAGGCCAACAGAGAGAAGATGACGCAGGTTAGGCAAGGCCGACGCCCGAGGTCCTCCTGTCGTCATCCAATTCATCTCCTGTCTGGCGTGACTGTTGTAATTT
+
>AAABFFFFFFFGGGGGGGGGGCAECEE2BGHHFFFHBGEGG5F5F?BABGGGHHHEG1FAAG5EGHCFGD@FHFHFFEE//>?G4@B?EFFBD@EGCF?FFHDFHFFBGF@CC//0?01<@21@01<?0///-<>E-<-<CCC/::.::C:G...:./:/BAAFGF00C0..;9-.00.//099;..-9-9-@;----9.///;./9/.9.../;9;///////9//99/////-;-..///9;.//;F/
@M05620:45:000000000-G6HP7:1:1101:19909:1975 1:N:0:120
TACCTGTACTGGGGAAGCATTTGAATATCCCCCCATGGTGATGGGGACGGAGACCTGCTCCATAACCACAGCAACGGTCCTAACTTTCCCGGGGAGATGAAGTCAAAGAGCGACCACAGCTCTCCGGGGGTTTTTTGCATCGGGGGGCCAGGCAGGATGATCCGGTGGGGGGGGGGAAACTATTTGAGGGAAGGGAGCACCTTTTTATTAAATTTACCTTTTTGGAATTGCCATTTCTACCCTAAAGATCG
+
AABCCFFFFFFFGGGGGGGGGGHHHHHHHHHGGE2BFF5B5AFGH?2AE0AAE1AB21AFE3BGH3B31?F12F?//11>34FF3BG4FG1EG/E//334B3443DG3222</<B<//0/21110?/<>-A-.=EG-00:0:C-----;.9.9..-;00000;.-99.-;BF---:-;A/000;FB0.;.;F.A.A..9.;:BFFF.0B0;F0BF0:F0BFF0--0;:000;00;0;000;F0/;F00:0.
@M05620:45:000000000-G6HP7:1:1101:19904:1993 1:N:0:120
TACCTGTACTGGGGAAGCATTTGAATATCCCCCCATGGTGATGGGGACGGAGAACTGCTCCATAAACACAGCAACGTGCCTAACTTTCCCGGGAAGATGAAGTCAAAGAGCGACCACCGCTCTCCGAGGTTATTTTGCATCGGTGAGCCCGACAGAATGATCCGATGAGGGGGGCGAAACTATTTGAGGAAAGGAAGCACCTTTTTATTAAATTTACCTTTTAGCAATCGCCATTCCTTCCCTAAAGATCG
+
ABBBBFFFFFFFCGGEEGGGGGHHHGHHHHHGGG?GHH5FGBGFEECFEEGGGFGHBGGGHFHHHHHHHHHG2FF/?11B@3GHBGHDGH?EG/E/0F3BFFGF4FG332?/<CF@?//>B@/<2?><A?G11?GH1<1DD<C<..0<G.-<@@-/C:0;0:C..:.0:CFG-9--9;D-9//;F/9.9/9B.A.;.9B.EFFFFF?FFFFF/BF/BF/BBF////;:/.9A.9B/B//9BFF/FB//9/.
@M05620:45:000000000-G6HP7:1:1101:19244:1998 1:N:0:120
ATCTCTATCTCCTAAAAACCTGTTTAGATTTGGAGATAGACCTTCAGGTTTTTCATCATTTTCTGCATGAATTATACATTGACCACGTTCCAGCGTGGTCAGTTTGCAGCATTCTGTTATTTTGTTTGACAGAGTGTCTTGTTGAGAACATATGTAGGACATGATTTTTTCCTGCAACAGGGAAAATAAAGTATAAGTTTTAAAGATTTATTCTTTAATAAAGGATCTCAAAGCCAGCTTTAGAAAAAGGA
+
BBCCCFFFFFFFGGGGGGGGGGHHHHHHHHHHHHHHHHHHHHHHHHHHHHHGGHHHHHIIIIHHHHHHHHHHHHHHHHHHHHHHHHGHHHHHHHGGGGHHHHHHHHHHHHHHHHHHHHHHHHHHHHHHHHHHHHHHHHHHHHHHHHGHHHHHHHHHHHHHHHHHHHHHHGHHHHHHHHHHHGGHHHHHGHHHHHHHHHHHHHGHHHHHHHHHHHHHHHHHHHHHHHHHHGGGHHHHHGHHHHHHHHHHGGE
@M05620:45:000000000-G6HP7:1:1101:17702:2051 1:N:0:120
ATCTCTATCTCCTAAAAACCTGTTTAGATTTGGAGATAGACCTTCAGGTTTTTCATCATTTTCTGCATGAATTATACATTGACCACGTTCCAGCGTGGTCAGTTTGCAGCATTCTGTTATTTTGTTTGACAGAGTGTCTTGTTGAGAACATATGTAGGACATGATTTTTTCCTGCAACAGGGAAAATAAAGTATAAGTTTTAAAGATTTATTCTTTAATAAAGGATCTCAAAGCCAGCTTTAGAAAAAGGA
+
A11>AFFDFFFDGGGFFGGGFCDFHFDC3BFGHBCF0FE1FGCGFFEGGGFEFHDDDFEEGGDGF1AFHBDBEGFD2ADGA1AFCA/AFFGFEFEE/EHDFGGEFHHHHHHFFD2FBBFGFFHH>GGGHHHGFH>FBGGGGHHF2FEFFHFFHF2FHHFGFFHHGHHHFCHHHHFGGFHHHGGHE<?FDHDFGHFHHGGHHHGHBGFHFHGHHHHGHHHFHHGFBGGFDGFGGFHGHGFHHHE0;GGHC.C
@M05620:45:000000000-G6HP7:1:1101:12466:2168 1:N:0:120
ATCTCTATCTCCTAAAAACCTGTTTAGATTTGGAGATAGACCTTCAGGTTTTTCATCATTTTCTGCATGAATTATACATTGACCACGTTCCAGCGTGGTCAGTTTGCAGCATTCTGTTATTTTGTTTGACAGAGTGTCTTGTTGAGAACATATGTAGGACATGATTTTTTCCTGCAACAGGGAAAATAAAGTATAAGTTTTAAAGATTTATTCTTTAATAAAGGATCTCAAAGCCAGCTTTAGAAAAAGGA
+
CCCCCFFFFFFFGGGGGGGGGGHHHHHHHHHHHHHHHHHHHHHHHHHHHHHGGHHHHHHHHHHHHHHHHHHHHHHHHHHHHHHHHHGGHHHHHHGGGGHHHHHHHHHHHHHHHHHHHHHHHHHHHHHHHHHHHHHHHHHHHHHHHHHHHHHHHHHHHHHHHHHHHHHHHGHHHHHHHHHHHGGHHHHHHHHHHHHHHGHHHHHHHHHHHHHHHHHHHHHHHGHHHHHHHHHHHHHHHGHHHHHHHHHHGGG
@M05620:45:000000000-G6HP7:1:1101:12473:2190 1:N:0:120
ATCTCTATCTCCTAAAAACCTGTTTAGATTTGGAGATAGACCTTCAGGTTTTTCATCATTTTCTGCATGAATTATACATTGACCACGTTCCAGCGTGGTCAGTTTGCAGCATTCTGTTATTTTGTTTGACAGAGTGTCTTGTTGAGAACATATGTAGGACATGATTTTTTCCTGCAACAGGGAAAATAAAGTATAAGTTTTAAAGATTTATTCTTTAATAAAGGATCTCAAAGCCAGCTTTAGAAAAAGGA
+
AA1>ADFFFFFFGGGBAGFGG1GEDFFAGDE11BGFE11B1EGHGFH1ABFFFHBFDEHHHHHF2DHDH1BFABGGGGHHHFEEEGEHHFEA1>E>/>?FGFG@F1GGHHFE@D2BFGFFHHFH>GGHFDEG0BGFGDHHHHFGHGFGGHFGFGBG>FFGBFFGFF>GD@<<F110FFH0F//0?0?<??G@FG1F1G<1FBG<11FGHHH1GHFD<0=D<000/<CF=DHFBHAFEEHFF::0;C/.::G
@M05620:45:000000000-G6HP7:1:1101:12780:2274 1:N:0:120
ATCTCTATCTCCTAAAAACCTGTTTAGATTTGGAGATAGACCTTCAGGTTTTTCATCATTTTCTGCATGAATTATACATTGACCACGTTCCAGCGTGGTCAGTTTGCAGCATTCTGTTATTTTGTTTGACAGAGTGTCTTGTTGAGAACATATGTAGGACATGATTTTTTCCTGCAACAGGGAAAATAAAGTATAAGTTTTAAAGATTTATTCTTTAATAAAGGATCTCAAAGCCAGCTTTAGAAAAAGGA
+
AAAAAFFFFFFFGGFF4FGGGFHGHGHHFFFGFCGE4DGHFHHHHHHHFFGCFHBHHHHHHHHGFHHFHFFGEGHHHFHHHEEGCGEHHFFHFFGEEGFFFHGEGHHHHHEE@FGEGFFHHHHH?GGHGFFHGGHHGFHHHHHHHHFFGHH3GHFHHHFGFGHHHHHHGCFDGHFFGHFGHGGFE0?F11F@DHFGHHFGHGHHGFGHHHHGHHFFDDFFF0DDCDGGGHHGHH.FGGHFGCC0;GCFDDG
@M05620:45:000000000-G6HP7:1:1101:12760:2276 1:N:0:120
ATCTCTATCTCCTAAAAACCTGTTTAGATTTGGAGATAGACCTTCAGGTTTTTCATCATTTTCTGCATGAATTATACATTGACCACGTTCCAGCGTGGTCAGTTTGCAGCATTCTGTTATTTTGTTTGACAGAGTGTCTTGTTGAGAACATATGTAGGACATGATTTTTTCCTGCAACAGGGAAAATAAAGTATAAGTTTTAAAGATTTATTCTTTAATAAAGGATCTCAAAGCCAGCTTTAGAAAAAGGA
+
BBBBBFFFFFD@DGGFBFFFGGHHHCFBHFFHHBFFG5ED3GHHHHHFHHHFGHHHGGHHHHHHFGHDH3FHGHHF5EFFHHHGBFEGHEHEGBFFEFGFFGGFGGHHHHHHHFHHHHFHHHHHFGHH3GFHHFHHHFHHHHHGHHGGHGGHFGGHHHHEGGGGHHHHFG2FHFFGHH<FFGGFHHHF1<F<FGHFGGFHHFHHH1FGHHHHHHGHGFHHHHHHF<CDGHHHHHHFGGHHHECCGBCGADC
@M05620:45:000000000-G6HP7:1:1101:12773:2292 1:N:0:120
ATCTCTATCTCCTAAAAACCTGTTTAGATTTGGAGATAGACCTTCAGTTTTTTCATCATTTTCTGCATGAATTATACATTGACCACGTTCCAGCGTGGTCAGTTTGCAGCATTCTGTTATTTTGTTTGACAGAGTGTCTTGTTGAGAACATATGTAGGACATGATTTTTTCCTGCAACAGGGAAAATAAAGTATAAGTTTTAAAGATTTATTCTTTAATAAAGGATCTCAAAGCCAGCTTTAGAAAAAGGA
+
AAAAAFD3DD@DFGGGG1AEGGA1D3ACA3BG11BAFD111FE1ABA2DGFEGHHHF2GDHFHF21F1A1FHD1F2A2DADGH1AAAAB0G210EE>//@20BBBFHHC1BG2@FEHHBGDHHF0>BE1B1B0>>1F2FHHB<0GGHDF01<2B>FFD11BG11FGHGDC0GFBGH110?FCF0GHH1<F1=F111<FDFD1F<11>FHDGHDDFHHHH0<D00/</0=0CHH/;/:.0:;GHHH0/C.EF
@M05620:45:000000000-G6HP7:1:1101:19642:2390 1:N:0:120
ATCTCTATCTCCTAAAAACCTGTTTAGATTTGGAGATAGACCTTCAGGTTTTTCATCATTTTCTGCATGAATTATACATTGACCACGTTCCAGCGTGGTCAGTTTGCAGCATTCTGTTATTTTGTTTGACAGAGTGTCTTGTTGAGAACATATGTAGGACATGATTTTTTCCTGCAACAGGGAAAATAAAGTATAAGTTTTAAAGATTTATTCTTTAATAAAGGATCTCAAAGCCAGCTTTAGAAAAAGGA
+
CCCCCFFFFFFFGGGGGGGGGGHHHHHHHHHHHHHHHHHHHHHHHHHHHHHGGHHHHHHHHHHHHHHGHGHHHHHHHHHHHHHHHHGHHHHHGHGGGGHHHHHHHHHHHHHHHHHHHHHHHHHHHHHHHHHHHHHHHHHHHHHHGHHHHHHHHHHHHHHHHHHHHHHHHGHHHHHHHHHHHGFHHGHHHHHHHHHFGFGHHHGBGGHHHGHHHHHHHHHHHHGHFHFHHHHHHHHHHGHHHHHGGHHHGGF
@M05620:45:000000000-G6HP7:1:1101:12896:2392 1:N:0:120
CATCCTGACCCTGAAGTACCCCGGCTTGATTTCTGACATTAGATCGGAAGAGCACACGTCTGAACTCCAGTCACTCCGCGAAATCTCGTATGCCGTCTTCTGCTTGAAAAAAAAAAAAGTGCAGCTGCCCGAGACCCCCCTGAACCCCAAGGCCACCAGAGAAGAGATGACTCAGGTTCGTATCGTCCGACGCCCGTGCTCCTCCCGTCCATTCCCCACTCCTTTTCTGCCCGGCGTGATTCTTACCGTAT
+
CCCCCFFFFFFFGGGGGGGGGGGGGGGGHHHHHFHFHHHHHHHHHHGGFGHHHHHHGGHHHGHHHHHHHHFGHHFHGGGGEGCHHGHFFFHFFFEEFHGHHHHHFHHHFHHGGGF//<?1?11110110..---<.<<<C-::0CEDC?..:?.;..;.;.C0/0./;000;BB09;009;//9;/;.-.---:9--:.90009;A9.A9.0;;0099..;:009090:0B..:--99./;00000/.9..
@M05620:45:000000000-G6HP7:1:1101:19635:2412 1:N:0:120
ATCTCTATCTCCTAAAAACCTGTTTAGATTTGGAGATAGACCTTCAGGTTTTTCATCATTTTCTGCATGAATTATACATTGACCACGTTCCAGCGTGGTCAGTTTGCAGCATTCTGTTATTTTGTTTGACAGAGTGTCTTGTTGAGAACATATGTAGGACATGATTTTTTCCTGCAACAGGGAAAATAAAGTATAAGTTTTAAAGATTTATTCTTTAATAAAGGATCTCAAAGCCAGCTTTAGAAAAAGGA
+
>>1>ADFFFFFFAGG1GGGGGCHHBDABGAGBDGHFEEDGAGHGFDG1ABFACGFHGFHHHHHDAGHBGEHBDAFGFFHHEBEEFGEHHBGG1BF?EEGGHHBFFHHHHHGFGGGFHHHEGFFGCGCHEFFHFHHHFFHHHHHHHGFFHH1EFGFHFFHHFHHHFHGHD/FFGB1@GFHBGE/0C0F1F1F?DFDDFGFBGFHFH1GGHHHHHHFDG<0GB000/<GHHHHB0G.GCEHFF:G0:CCCA;G
@M05620:45:000000000-G6HP7:1:1101:11509:2414 1:N:0:120
ATCTCTATCTCCTAAAAACCTGTTTAGATTTGGAGATAGACCTTCAGGTTTTTCATCATTTTCTGCATGAATTATACATTGACCACGTTCCAGCGTGGTCAGTTTGCAGCATTCTGTTATTTTGTTTGACAGAGTGTCTTGTTGAGAACATATGTAGGACATGATTTTTTCCTGCAACAGGGAAAATAAAGTATAAGTTTTAAAGATTTATTCTTTAATAAAGGATCTCAAAGCCAGCTTTAGAAAAAGGA
+
CCCCCFFFFFFFGGGGGGGGGGGHHHFHHHHHHHHFHHHHHHHHHHHHHHHGGHHHHHHHHHHHHHGGHGHHHHHHHHHHHHHHHHFGHHHHHHGGGGHHGHHHHHHHHHHHHHHHHHHHHHHHHHHHHHHHHHHHHHHHHHHHGHHHHHHHHHHHHHHHHHHHHHHHHGHHHHHHHHHHHGGHHHHHHHHHHHHHGFGHHHFHHHHHHHHHHHHHHHHHHFHHGHHHHGGHHGGHHGHHHHHFHCHHGGF
@M05620:45:000000000-G6HP7:1:1101:11520:2431 1:N:0:120
ATCTCTATCTCCTAAAAACCTGTTTAGATTTGGAGATAGACCTTCAGGTTTTTCATCATTTTCTGCATGAATTATACATTGACCACGTTCCAGCGTGGTCAGTTTGCAGCATTCTGTTATTTTGTTTGACAGAGTGTCTTGTTGAGAACATATGTAGGACATGATTTTTTCCTGCAACAGGGAAAATAAAGTATAAGTTTTAAAGATTTATTCTTTAATAAAGGATCTCAAAGCCAGCTTTAGAAAAAGGA
+
BBBBBFFFFFFFGFGDFGGGGGHHHGHHHHHHHHHHGFEDGHHHHHHHHGHGGHHHHFHHHHHHHHFHHFHHHHHHHHHHHHHHHHGGHHHHFHGGGGHHHHHHHHHHHHHHHHHHHHHHHHHHHHHGHHHHHHGHHHHHHHHHGHHHHHHHGHHHHHFHHHHHHHHHHGHHHHHHGHHHHGGHHFGHH1GHHHEHHGGHHHGFHHHHHHHHHHHHHFGHDGDHHHHHHHGHHHCCGEFHHHHEHCHHGGH
@M05620:45:000000000-G6HP7:1:1101:12603:2459 1:N:0:120
ATCTCTATCTCCTAAAAACCTGTTTAGATTTGGAGATAGACCTTCAGGTTTTTCATCATTTTCTGCATGAATTATACATTGACCACGTTCCAGCGTGGTCAGTTTGCAGCATTCTGTTATTTTGTTTGACAGAGTGTCTTGTTGAGAACATATGTAGGACATGATTTTTTCCTGCAACAGGGAAAATAAAGTATAAGTTTTAAAGATTTATTCTTTAATAAAGGATCTCAAAGCCAGCTTTAGAAAAAGGA
+
BBBBBFFFFFFFGGGGGGEAFAABEGHFGFDGHABGGHF5AAAAAGG3D3AAFA5FDHD5GDH5FD55A35FAAABHHHDGDDFG1EABFG5F3>EGCHD@FBF@F@GHFHHHHHHHHHHHHHHHHHHGHHHHHHHHHHHHHHHGHHHHHHHHHHHHHHHHGHHHHHHHGHHHHHHHHHHHGGHHHGHFGGHHHHGFFGHHHFHHHHHHHHHHHHHHHHHGHHHHHHHHHHHGFHHGGHHHHHBCGHHGGG
@M05620:45:000000000-G6HP7:1:1101:12613:2482 1:N:0:120
ATCTCTATCTCCTAAAAACCTGTTTAGATTTGGAGATAGACCTTCAGGTTTTTCATCATTTTCTGCATGAATTATACATTGACCACGTTCCAGCGTGGTCAGTTTGCAGCATTCTGTTATTTTGTTTGACAGAGTGTCTTGTTGAGAACATATGTAGGACATGATTTTTTCCTGCAACAGGGAAAATAAAGTATAAGTTTTAAAGATTTATTCTTTAATAAAGGATCTCAAAGCCAGCTTTAGAAAAAGGA
+
CCCCCFFFFFFFGGGGGGGGGGHHHHHHHHHHHHHHHHHHHHHHHHHHHHHGGHHHHIHHHHIHIHHHHHHHHHHHHHHHHHHHHHGHHGHHHHGGGGHHHHHHHHFGHHHHHHHHHHGHHHHHHHHHGHHHHHHHHFHHHHHHDGEHHHHHHHHHHFHHGHHHHHHHHGHHHHHHHHEHHGGGHFHHGGHHGHHHHGHHHHGHHGHHHHHHHHHHHFHFGFGHHHHHHHFFHHHHHGHHHHHHGHHGGGG
@M05620:45:000000000-G6HP7:1:1101:11135:2483 1:N:0:120
ATCTCTATCTCCTAAAAACCTGTTTAGATTTGGAGATAGACCTTCAGGTTTTTCATCATTTTCTGCATGAATTATACATTGACCACGTTCCAGCGTGGTCAGTTTGCAGCATTCTGTTATTTTGTTTGACAGAGTGTCTTGTTGAGAACATATGTAGGACATGATTTTTTCCTGCAACAGGGAAAATAAAGTATAAGTTTTAAAGATTTATTCTTTAATAAAGGATCTCAAAGCCAGCTTTAGAAAAAGGA
+
BCCCCFFFFFFFGGGGGGGGGGHHHHHHHHHHHHHHHHHHHHHHHHHHHHHGGHHHHHHHHIIHHHHHHHHHHHHHHHHHHHHHHHGHHHHHHHGGGGHHHHHHHHHHHHHHHHHHHHHHHHHHHHHHHHHHHHHHHHHHHHHHHHHHHHHHHHHHHHHHHHHHHHHHHGHHHHHHHHHHHGGHHHHHHHHHHHHHHHHHHHHHHHHHHHHHHHHHHHHHHHHHHHHHHHHHHHHHHGHHHHHGHHHHGGH
@M05620:45:000000000-G6HP7:1:1101:12596:2492 1:N:0:120
ATCTCTATCTCCTAAAAACCTGTTTAGATTTGGAGATAGACCTTCAGGTTTTTCATCATTTTCTGCATGAATTATACATTGACCACGTTCCAGCGTGGTCAGTTTGCAGCATTCTGTTATTTTGTTTGACGGAGTGTCTTGTTGAGAACATATGTAGGACATGATTTTTTCCTGCAACAGGGAAAATAAAGTATAAGTTTTAAAGATTTATTCTTTAATAAAGGATCTCAAAGCCAGCTTTAGAAAAAGGA
+
1111>FB3FDFFEGGF1GGG11AFGDA13DGHHBE10A11BF1FCAAEBAEE/0EB2A2BADGF21BGH1EFEDFEGEDH1B1BAEAAFCGH1EE>>@GDGCB@BGDGHBG1BGF2FEDGDFHH>GCBBF/>>E/01F>>B>BFE1<GBGDD>G>GD<BGCGHHGGHH1/FD><10?1GHH/<</011=FF<><1<F<=G1<F<D<<D0=GHFDDD0D0GGH00CGHHHHHHHFH:CCFHHC00<CGG..;
@M05620:45:000000000-G6HP7:1:1101:15367:2497 1:N:0:120
TACCTGTACTGGGGAAGCATTTACACTCTTTCCCTACAATCGCCATTCCTACCCTAAAGATCGGAAGAGCACACGTCTGAACTCCAGTCACTCCGCGAAATCTCGTATGCCGTCTTCTGCTTGAAAAAAAAAAAATACTTATTTCTACCATCGTTATTCCCTACTCTGTTCCTTCAACCTTTCCCCTCAATTATCATATTTCCCTCTTTCTTCTTTCATCCCTTATCTCTACTCCCTCTTACGAGACCTAC
+
CCCCCFFFFFFFGGGGGGGGGGHHHHHHHHHHHHHHHHHHHGGGGGHHHHGHHHHHHHHHHHHGFGGGHHHHHHGGHHGHHHHHHHHHHHHGHHGGGGGGHHHHHGGHHHHGFGHGFHHFHHFAFBFGF?FGC>-0>1<1>111100<=0</...<.00=0;0.0000;0000;:00:;/000;0:/:.909;B0090;CCB0:0;9009;0;090;000;./;//:9//////:.///;//....:.//9
@M05620:45:000000000-G6HP7:1:1101:13905:2581 1:N:0:120
CATCCTGACCCTGAAGTACCCCGGCTTGATTTCTGACATTAGATCGGAAGAGCACACGTCTGAACTCCAGTCACTCCGCGAAATCTCGTATGCCGTCTTCTGCTTGAAAAAAAAAAAAAGCGAATCGTGAGCAATTTTGGATTGGTGAGGGAGATAGTTTGTACTGCTGGGGGGACAGTATGTATTATAGGATAGGGATATGATGATTATGATGTTTACATTAGATCTGTACGAATGACTTCTCTCGAGTT
+
BBCCBFFFFFFFGFGGGGGGGGFGGGGGFHHHHHHHHHHHHHGHHHGGFEGHHGHGHGHHHGHHHHHHHHHHHHHHHGGGEEGH@GHHGGHHHHGGEHGHHHFHHHGGGHGGGGGC>/-.0.<--...</./0/<<0=0-/00/.<.0....../000000/0000090/:-----.;////;////////////;./..///;9/////////;//////////9/9////:9../////////:./.9.
@M05620:45:000000000-G6HP7:1:1101:20306:2609 1:N:0:120
ATCTCTATCTCCTAAAAAGGAAGAAAGGGGAGGGAAGATCGGAAGAGCACACGTCTGAACTCCAGTCACTCCGCGAAATCTCGTATGCCGTCTTCTGCTTGAAAAAAAAAAAATGACACAAAGTCAAGACGGCAAAGGTGGTATGTATGAAACAATACGACAAAATCAGCACTAACTTAATATCAACCTACGCATGAAATACACTCTCAATGTAGGCCCTACAGTGATATAAGTCGGTACGTAGTCGTTCT
+
CCCCCFFFFFFFGGGGGGEEBGGBBGHGGGGEGGEGEGHHHGEGGHHHHHHHGHHHGHHHHHHHHHHHHHHHEGGEEGHHHHFFEHHHHEEFHGHHHHHHHGHHFFGCCGC/<01111<0<001111110..---.//00..0000:000000/.0:0...--/.000000.00000000000000/./0/.-...000000090/000000000000../.0000090000000.--.../0..0..:..
@M05620:45:000000000-G6HP7:1:1101:20296:2628 1:N:0:120
ATCTCTATCTCCTAAAAAGGAAGAAAGGGGAGGGAAGATCGGAAGAGCACACGTCTGAACTCCAGTCACTCCGCGAAATCTCGTATGCCGTCTTCTGCTTGAAAAAAAAAAAAAAAACCCATCACAACTGATCTATTTCCTCTATTCGCCCACCAACATTCTCCACTTCACTTATCTCACCTATTCGCGACCTCACCGCACCTTTTGATACCCTTTCACTATTGTCCTTCTACCTGTCGCCTCGCCCGATA
+
AABBBFFFFFFFGGGGGGGGFGHFGGHFGGGGGCGFGHHHFGGGGHHHHHHHGHHHGGHHHHHHGGHHHHHHGGGGGGHHHHHGGHHGHFEEHGHHHHHHHHHHHHGGGGG/<----....//0000;//00000:;000;000;00/..9.9...:./000;909B00009000;090/9/////..--9-.//...-99-/////.//9//;//9/;B//;//99//99////;//....;.9-.----
@M05620:45:000000000-G6HP7:1:1101:16600:2713 1:N:0:120
CATCCTGACCCTGAAGTACCCCGGCTTGATTTCTGACATTAGATCGGAAGAGCACACGTCTGAACTCCAGTCACTCCGCGAAATCTCGTATGCCGTCTTCTGCTTGAAAAAAAAAAATATTTTTTTTTACCCCATTGTTTTTTTTACCACATATTTGTCACATGATTTTTTCTTCCACCCTATACATTCACGTATATGTTTTACGATTTCATCTTTTATTCACGTTCTCCAAACCCACCTTTAACCCAAGA
+
BABBBFFFFFFFGGGGGGGGGGGGGGGGHHHHHHHHGHHHHGFHHHGGGGFHHHHHHEHHHGHHHHHHHFGGFHHHHGDGEGGHFEHGGGHHHHFFEHGHFHGHHHHHGHHGCCG@/0<11<11-<><<00/<.<0000::.;--.09;0.0;000009090;000;C0C-C09009/A.../9///:/;9.9./9///9B./9...9.//99/;:///////...;.//99/.9:....:9////.....
@M05620:45:000000000-G6HP7:1:1101:17813:2765 1:N:0:120
CATCCTGACCCTGAAGTACCCCGGCTTGATTTCTGACATTAGATCGGAAGAGCACACGTCTGAACTCCAGTCACTCCGCGAAATCTCGTATGCCGTCTTCTGCTTGAAAAAAAAAAAAATAAAACACAGTAACATTCTATATTAAATCAACGAAAAAACATAAAAAAACATTGAAGAACAAAAATAGAGTGTATAAGTCATAGTTATACAGCCTACACAGATATTCTTATTGATTCACTAAGTTACTTTAT
+
CBCCCFFFFFFFGGGGGGGGGGGGGGGGHHHHHHHHHHHHHHHHHHGGGGHHHHHHHGHHHGHHHHHHHHHHHHHHHGGGGGGHHHHHFGHHHHFEEHGHHHHHHHHHHHHGGGGD>/<01<1>1.0<0111=000=0000000=0<000/....-:-.:000000--.90000000/:/;....0000:0000000000000000900;00./0/0/0.000009;0B0000000000000000000000
@M05620:45:000000000-G6HP7:1:1101:16545:2825 1:N:0:120
AAACCAAGAAGACATGAGGTCAGCTAGATCGGAAGAGCACACGTCTGAACTCCAGTCACTCCGCGAAATCTCGTATGCCGTCTTCTGCTTGAAAAAAAAAAATTCTGCTTTAAAAAAAAACTAGAAGAATAATGCACTGCTGAAACCCGAGACACACAGAGAGCATCAACAGCAGGTGAGGATAGGGTGACGACACCAGTAGTCCCGTCCTTACCCTAATCAGATACGGCACCGCATGATTGATGCAATTC
+
1AAA?1ACFCFBFCFGB1FGGFFGHHFCEECEEFEHCFHHHHCGHHGHEHHHHHHFHGHFGHGCC//E?GHHFAAGFHHGEEGF2B1FHGHG1BGFEEG///0<12>1DG1?21@D/</-.111>11101100000<0/<000000<.-:--.///...//9../0900/0/.9.../0..0/0/9./9:B--;-----;//9;;9-9--9///99/--//9;/9/9---;-----99////////9//;/
@M05620:45:000000000-G6HP7:1:1101:13473:2858 1:N:0:120
ATCTCTATCTCCTAAAAACCTGTTTAGATTTGGAGATAGACCTTCAGGTTTTTCATCATTTTCTGCATGAATTATACATTGACCACGTTCCAGCGTGGTCAGTTTGCAGCATTCTGTTATTTTGTTTGACAGAGTGTCTTGTTGAGAACATATGTAGGACATGATTTTTTCCTGCAACAGGGAAAATAAAGTATAAGTTTTAAAGATTTATTCTTTAATAAAGGATCTCAAAGCCAGCTTTAGAAAAAGGA
+
CCCBCFFFFFFFGGGGGGGGGGHHHHHHHHHHHHHHHHHHHHHHHHHHHHHGGHHHHIHHHHIHGHHHHHHHHHHHHHHHHHHHHHGGHHHHHHGGGGHHHHHHHHHHHHHHHHHHHHHHHHHHHHHHHHHHHHGHHHHHHHHHHHGHHHHHHHHHHHHHHHHHHHHHHGHHHHHHHHGHHGGHHCGHHGGHHHHHHGHHHHHHHHHHHHHHHHHHHHHHHFHHHHHHHHHHHHHHHGHHHHHFGGHHGGH
@M05620:45:000000000-G6HP7:1:1101:21474:2934 1:N:0:120
ATCTCTATCTCCTAAAAACCTGTTTAGATTTGGAGATAGACCTTCAGGTTTTTCATCATTTTCTGCATGAATTATACATTGACCACGTTCCAGCGTGGTCAGTTTGCAGCATTCTGTTATTTTGTTTGACAGAGTGTCTTGTTGAGAACATATGTAGGACATGATTTTTTCCTGCAACAGGGAAAATAAAGTATAAGTTTTAAAGATTTATTCTTTAATAAAGGATCTCAAAGCCAGCTTTAGAAAAAGGA
+
CCBBCFFFFFFFGGGGGGGGGGHHHHHHHHHHHHHHHHHHHHHHHHHHHHHGGHHHHIIHIHHIIHHHHHHHHHHHHHHHHHGHHHGHHHHHHHGGGGHHHHHHHHHHHHHHHHHHHHHHHHHHHHHHHHHHHHHHHHHHHHHHHHHHHHHHHHHHHHGHHHHHHHHHHGHHHHHHHHHHHGGHHHHHHGHHHHHHHFGHHHHHHHHHHHHHHHHHHGHHHHHHHHHHHHHGHHHHHGHHHHHEHHHFGGH
@M05620:45:000000000-G6HP7:1:1101:20455:2974 1:N:0:120
ATCTCTATCTCCTAAAAACCTGTTTAGATTTGGAGATAGACCTTCAGGTTTTTCATCATTTTCTGCATGAATTATACATTGACCACGTTCCAGCGTGGTCAGTTTGCAGCATTCTGTTATTTTGTTTGACAGAGTGTCTTGTTGAGAACATATGTAGGACATGATTTTTTCCTGCAACAGGGAAAATAAAGTATAAGTTTTAAAGATTTATTCTTTAATAAAGGATCTCAAAGCCAGCTTTAGAAAAAGGA
+
CCDCDFFFFFFFGGGGGGGGGGHHHHHHHHHHHHHHHHHHHHHHHHHHHHHGGHHHHHIIHHIIIHHHHHHHHHHHHHHHHHHHHHGHHHHHHHGGGGHHHHHHHHHHHHHHHHHHHHHHHHHHHHHHHHHHHHHHHHHHHHHHHHHHHHHHHHHHHHHHHHHHHHHHHGHHHHHHHHHHHGGHHHGHHHHHHHHHHHHHHHHHHHHHHHHHHHHHHHHHHHHHHHHHHHHHHHHHHGHHHHHHHHHHGGH
@M05620:45:000000000-G6HP7:1:1101:12640:3026 1:N:0:120
ATCTCTATCTCCTAAAAACCTGTTTAGATTTGGAGATAGACCTTCAGGTTTTTCATCATTTTCTGCATGAATTATACATTGACCACGTTCCAGCGTGGTCAGTTTGCAGCATTCTGTTATTTTGTTTGACAGAGTGTCTTGTTGAGAACATATGTAGGACATGATTTTTTCCTGCAACAGGGAAAATAAAGTATAAGTTTTAAAGATTTATTCTTTAATAAAGGATCTCAAAGCCAGCTTTAGAAAAAGGA
+
CCCCCFFFFFFFGGGGGGGGGGGHHHHHHHHHHHHHHHHHHHHHHHHHHHHGGHHHHHHHHHIHHHHHHHHHHHHHHHHHHHHHHHGHHHHHHHGFGGHHHHHHHHHHHHHHHHHHHHHHHHHHHHHHHHHHHHGHHHHHHHHHGGHHHHHHHHHHHHHHHHHHHHHHHGHHHHHHHHHHHGGHHHHHHHHGGHHHHFGHHHHHHHHHHHHHHHHHHGHHHGHHHHGHHGGGHHFHGGHHHHHHHHHHGGG
@M05620:45:000000000-G6HP7:1:1101:13685:3040 1:N:0:120
ATCTCTATCTCCTAAAAACCTGTTTAGATTTGGAGATAGACCTTCAGGTTTTTCATCATTTTCTGCATGAATTATACATTGACCACGTTCCAGCGTGGTCAGTTTGCAGCATTCTGTTATTTTGTTTGACAGAGTGTCTTGTTGAGAACATATGTAGGACATGATTTTTTCCTGCAACAGGGAAAATAAAGTATAAGTTTTAAAGATTTATTCTTTAATAAAGGATCTCAAAGCCAGCTTTAGAAAAAGGA
+
DDDDDFFFFFFFGGGGGGGGGGHHHHHHHHHHHHHHHHHHHHHHHHHHHHHGGHHHHHIHHIHHIHHHHHHHHHHHHHHHHHHHHHGHHHHHHHGGGGHHHHHHHHHHHHHHHHHHHHHHHHHHHHHHHHHHHHHHHHHHHHHHHHHHHHHHHHHHHHHHHHHHHHHHHGHHHHHHHHHHHGGHHHHHHHHHHHHHHHHHHHHHHHHHHHHHHHHHHGHHHFHHHHHHHHHHHHHHHGHHHHHFGHHHGGH
@M05620:45:000000000-G6HP7:1:1101:12652:3044 1:N:0:120
ATCTCTATCTCCTAAAAACCTGTTTAGATTTGGAGATAGACCTTCAGGTTTTTCATCATTTTCTGCATGAATTATACATTGACCACGTTCCAGCGTGGTCAGTTTGCAGCATTCTGTTATTTTGTTTGACAGAGTGTCTTGTTGAGAACATATGTAGGACATGATTTTTTCCTGCAACAGGGAAAATAAAGTATAAGTTTTAAAGATTTATTCTTTAATAAAGGATCTCAAAGCCAGCTTTAGAAAAAGGA
+
AAAAAFFFFFFFGGGGGGGGGGHHHHGHHHHHHHHHHHHGHGHHHHHHHHHGGHHHHHHHHHHHHHHHHFHHHHGHHHHHHFHHHHGHHHHHHHGEGGHHFHHHHHHHHHFGHHHHHHHHGHHHHHHHGHHHHHHHHHHHHHGHHHGHHHHHHHGHHHHHHHHHHHHHHGHHHHHHHHHHHGGFGFHGHGHFGHHHHGHHFHHGHGHHHFHHHFHHGGHHHFGFHHHHFFHHHHHHHGHHHGFEFHFHGGF
@M05620:45:000000000-G6HP7:1:1101:12635:3044 1:N:0:120
ATCTCTATCTCCTAAAAACCTGTTTAGATTTGGAGATAGACCTTCAGGTTTTTCATCATTTTCTGCATGAATTATACATTGACCACGTTCCAGCGTGGTCAGTTTGCAGCATTCTGTTATTTTGTTTGACAGAGTGTCTTGTTGAGAACATATGTAGGACATGATTTTTTCCTGCAACAGGGAAAATAAAGTATAAGTTTTAAAGATTTATTCTTTAATAAAGGATCTCAAAGCCAGCTTTAGAAAAAGGA
+
AAAAAFFFFFFFGGGFFGGGGGHEGHHHHFFFGHHGFHHHGHHHFHHFGFGFFHGHHHHHHHHGEHHFHEFGFEGHFFHGHHFHHHGHHHHFBFF?EEGGFHBFGGHHHHHHHHHHHHGHHGHHGHHHEFFHHGHHGFHHHHHHHHGHHHHFHHGGHHHHFHHHHHHHFCCFHD1@GFHFHFEFHGGE<DGFFHHHHHHFHGHGHEHHHHHHHGHHFFHHH<<D/DGHHHHFHHFHHGHHGGF0GHFGGDH
@M05620:45:000000000-G6HP7:1:1101:13696:3057 1:N:0:120
ATCTCTATCTCCTAAAAACCTGTTTAGATTTGGAGATAGACCTTCAGGTTTTTCATCATTTTCTGCATGAATTATACATTGACCACGTTCCAGCGTGGTCAGTTTGCAGCATTCTGTTATTTTGTTTGACAGAGTGTCTTGTTGAGAACATATGTAGGACATGATTTTTTCCTGCAACAGGGAAAATAAAGTATAAGTTTTAAAGATTTATTCTTTAATAAAGGATCTCAAAGCCAGCTTTAGAAAAAGGA
+
CCCCCFFFFFFFGGGGGGGGGGHHHHHHHHHHHHHHHHHHHHHHHHHHHHHGGHHHHHHHHHHHIHHHHHHHHHHHHHHHHHHHHHGHHHHHHHGGGGHHGHHHHHHHHHGHHHHHHHHHHHHHHHHHHHGHHHHHHHHHHHHHHHHHHHHHHHHHHHHHHHHHHHHHHGHHHHHHHHHHHGGHHHHHHGHHHHHHHGHHHGGHHHHHHGHHHHHHGFHHGFHHHHHHHGHHHHHHHGHHHHHGGHGFGGH
@M05620:45:000000000-G6HP7:1:1101:13678:3059 1:N:0:120
ATCTCTATCTCCTAAAAACCTGTTTAGATTTGGAGATAGACCTTCAGGTTTTTCATCATTTTCTGCATGAATTATACATTGACCACGTTCCAGCGTGGTCAGTTTGCAGCATTCTGTTATTTTGTTTGACAGAGTGTCTTGTTGAGAACATATGTAGGACATGATTTTTTCCTGCAACAGGGAAAATAAAGTATAAGTTTTAAAGATTTATTCTTTAATAAAGGATCTCAAAGCCAGCTTTAGAAAAAGGA
+
AAABBFFFFFFFGGGGGGGGGGHHHHHHHHHHGHHHHHHHHHHHHHHHHHHGGHHHHGHHHHHHHHHHHGHHHHHHHHHHHHHHHHGHHHHGHHGGGGHHHHGHHHHGHHHHHHHHHHHHHHHHGHHHGHGHHGHHHHHHHHHHHHHHHHHHHHHGHHHHHHGHHHHHHGGHHHGHHHHHHGGGHHHGDFHHHHHGHGHHHHHHHGHHHHHHHGHHHBHHHFGHHHHHHHHGHHHHHGHHHHHFGHGFGGH
@M05620:45:000000000-G6HP7:1:1101:10523:3079 1:N:0:120
CATCCTGACCCTGAAGTACCCCGGCTTGATTTCTGACATTAGATCGGAAGAGCACACGTCTGAACTCCAGTCACTCCGCGAAATCTCGTATGCCGTCTTCTGCTTGAAAAAAAAAAAAAAAAAACACAAAATTAATATAAAAGTGTGTGACAAAAGAAATGAAAGGAAAAACATAAACCAAAGAAGAGATTCAAACAAACCAATAGTATTACTAGGAGCTAACATCGTGAACTTCGATCAGACAACAAACA
+
ABCBBFFFFFFFGGGGGGGGGGEEEEGGHHHHHHHGHHHHHHHHHHGEFGHHHGHHHGHHHGGHHHHHGGGHFHFFHGGFG@FHFGHFFEHHHHGFEGGHHHGHHHHGBHHGGCGFA<--<---.......0/00000000000000..0000/.9../900000:////.:.000///.9.//.//..///////.......////////://////..//////..:/./9/;../..///........
@M05620:45:000000000-G6HP7:1:1101:10502:3090 1:N:0:120
CATCCTGACCCTGAAGTACCCCGGCTTGATTTCTGACATTAGATCGGAAGAGCACACGTCTGAACTCCAGTCACTCCGCGATATCTCGTATGCCGTCTTCTGCTTGAAAAAAAAAAAAAAAAATAATAAAAAAGGGAATGAAAAGAGCTCGGTAACGAGAAAAACAAGATTGTTGGTGATATGAGAACATGTGAATGTTAGTTCAGGGCGTGACAGGTCAATGACAGAGAGTGAATCGAGGGTATCAATAT
+
CCCCCFFFFFFFGGGGGGGGGGGGGGGGCGHHHHHHHHGHFGHHGHG2BEHHHHHHHGHHHFFFGHFG3BGHHHD5F1EE//BEHHHGF?GHHHGGGHGHGHFHHHFFGF0EC<D@>/<----.00000000-;..../00000/.//00.-...0..;..0/....//00000....0;0900900:/909000:00:00000000..-:-..00.0000900000///.090000;..--./0000000
@M05620:45:000000000-G6HP7:1:1101:9681:3121 1:N:0:120
AAACCAAGCAGACACTCACCCCTCCACACCTTCAGTGCACAACTCTCTTCTCCAGTCACTCCACAAAACATCGTATCCCGTCTTCCGCTTGAAAAAAGATGACCATAAGATCCGACGAGGTCAGCTGGGTAGCCTTCTTTGTGTAAGCAACGAGAACCCTGAAAGTAGCATTTTTTAACTAAGTCCTGCTGAGTCATTCATGAGTTTTTAGCCGCCTTGCTTCGTCTCACAGACTCTCTATTCTCATGCCC
+
AAAAAAAF1BBFGG1EA1AA0AAA0B01000111122BDG10/BBG112D21111D1BB2BB1B1BFF0/B1/B0B021/??G/@1?/?A/BB110>//B111111111121B0/></<//0BB1110?01/11111@DGHHB?1<<B1?0<F/.E1<AFC01>F000=0D0DGFGABG0C0C00::GFFF0.::C00;00;;0;BBFG?CB/C?-CEFF0;F-;CAFBB//::/;B9B//;BFFF///;9
@M05620:45:000000000-G6HP7:1:1101:10527:3127 1:N:0:120
ATCTCTATCTCCTAAAAACCTGTTTAGATTTGGAGATAGACCTTCAGGTTTTTCATCATTTTCTGCATGAATTATACATTGACCACGTTCCAGCGTGGTCAGTTTGCAGCATTCTGTTATTTTGTTTGACAGAGTGTCTTGTTGAGAACATATGTAGGACATGATTTTTTCCTGCAACAGGGAAAATAAAGTATAAGTTTTAAAGATTTATTCTTTAATAAAGGATCTCAAAGCCAGCTTTAGAAAAAGGA
+
BCAABFFFFFFFGGGGGGGGGGHHHHHHHHHHHHHHHHHHHHHHHHHHHHHGGHHHHHHHHHHHHGHHHHHHHHHHHHGHHGHHHHGHHHHHHHGGGGHHHHHHHHHHHHHHHHHHHHHHHHHHHHHHGHGHHHHHHHHHHHHHHHGHHHHHHHHHHHHHHHHHHHHHHGHHHHHHHHHHHGGHHHGHHGGGHHFFHFHHHHHHHHHHHHHHHHHHHGHHHHHHHHHHHHHHHHGHGGGHHHHHGFHHGGF
@M05620:45:000000000-G6HP7:1:1101:10534:3143 1:N:0:120
ATCTCTATCTCCTAAAAACCTGTTTAGATTTGGAGATAGACCTTCAGGTTTTTCATCATTTTCTGCATGAATTATACATTGACCACGTTCCAGCGTGGTCAGTTTGCAGCATTCTGTTATTTTGTTTGACAGAGTGTCTTGTTGAGAACATATGTAGGACATGATTTTTTCCTGCAACAGGGAAAATAAAGTATAAGTTTTAAAGATTTATTCTTTAATAAAGGATCTCAAAGCCAGCTTTAGAAAAAGGA
+
CCCCCFFFFFFFGGGGGGGGGGHHHHHHHHHHHHHHHHHHHHHHHHHHHHHGGHHHHHHHHHHHIHHHHHHHHHHHHHHHHHHHHHGHHHHHHHGGGGHHGHGHHHHHHHHHHHHHHHHHHHHHHHHHGHHHHHHHHHHHHHHHHHHHHHHHHHHGHHHHHHHHHHHHHGHHHHHHHHHHHGGHHHHHHHHHHHHHHGHHHGHHHHHHHHHHHHHHHHHHHHHHHHHHHHHHHHHHHGHHHHHHHHGHGGH
@M05620:45:000000000-G6HP7:1:1101:15581:3164 1:N:0:120
CATCCTGACCCTGAAGTACCCCGGCTTGATTTCTGACATTAGATCGGAAGAGCACACGTCTGAACTCCAGTCACTCCGCGAAATCTCGTATGCCGTCTTCTGCTTGAAAAAAAAAAAAAATTATGTTAATATAATTTTTTATATATAACCCATGTGAATAATTATATGTTTTTTCACACATGGTCATATCAAATAAGATCTACTAATTATGCCTTTTTTACTGAACGAAAATCCCAACTAAAACAAACTAT
+
BBBCCFFFFFFFGGGGGGGGGGGGGGGGHHHHHHHHHHHHHHHHHHGGGGHHHHHGHGHHHGHHHHHHHHHHGHHHHGGGFGGHHHHHGGHGHHGEGHGHHHHHHHHGHHGGGGGC</>-01>111111100=<00000<.00000;00:.::/;00000000::000;0;9.-/0000.00/0000000000900;0000000000000:0000000-.090090....-00000/.90000:....000
@M05620:45:000000000-G6HP7:1:1101:9325:3169 1:N:0:120
ATCTCTATCTCCTAAAAACCTGTTTAGATTTGGAGATAGACCTTCAGGTTTTTCATCATTTTCTGCATGAATTATACATTGACCACGTTCCAGCGTGGTCAGTTTGCAGCATTCTGTTATTTTGTTTGACAGAGTGTCTTGTTGAGAACATATGTAGGACATGATTTTTTCCTGCAACAGGGAAAATAAAGTATAAGTTTTAAAGATTTATTCTTTAATAAAGGATCTCAAAGCCAGCTTTAGAAAAAGGA
+
>A11ADFFFFF@FFGGAFFG1A1GFDBCBDFGGFGF0GHBFG1FFHGHGFHEEFBBAAGFHHHHFDGFHFHGHHGFFHFHHF1GGHEAGFHFGHEBEFHHHHGGFHFHHGHHHHHGGHGHHFHHFGHHHHGHHHFGFHHHHHHHGHHFEHHHFGGHGHFFGHHHHHHHHGHGFHGFHHHHHGGHHHFGGGGGHHFFGFFHHHHDGFHHHHHHFHHHHGHHFGHHHHHHGHHHHFFCGEHHHFF0CGHFFGF
@M05620:45:000000000-G6HP7:1:1101:9331:3194 1:N:0:120
ATCTCTATCTCCTAAAAACCTGTTTAGATTTGGAGATAGACCTTCAGGTTTTTCATCATTTTCTGCATGAATTATACATTGACCACGTTCCAGCGTGGTCAGTTTGCAGCATTCTGTTATTTTGTTTGACAGAGTGTCTTGTTGAGAACATATGTAGGACATGATTTTTTCCTGCAACAGGGAAAATAAAGTATAAGTTTTAAAGATTTATTCTTTAATAAAGGATCTCAAAGCCAGCTTTAGAAAAAGGA
+
BAAABFFFFFFFGGGGGGGGGGHHHHHHHHHHHHHHHHHHHHHHHHHHHHHGGHHHHHHHHHHHHHHHHHHHHHHHHHHHHHHHHHGHHHHHGHGGGGHHHHHHHHHHHHHHHHHHHHHHHHHHHHHHGHHGGGGHHHHHHHHGHHHHHHHHHHHHHGHHHHHHHHHHHGHHHHHHHHHHHGGHHHHHHHHHHGHHHHHHHHHGHHHHHHHHHHHHHHHHHHEHHHHHHHHHGHHHHGHHHHHGHHHHGDH
@M05620:45:000000000-G6HP7:1:1101:13303:3210 1:N:0:120
ATCTCTATCTCCTAAAAACCTGTTTAGATTTGGAGATAGACCTTCAGGTTTTTCATCATTTTCTGCATGAATTATACATTGACCACGTTCCAGCGTGGTCAGTTTGCAGCATTCTGTTATTTTGTTTGACAGAGTGTCTTGTTGAGAACATATGTAGGACATGATTTTTTCCTGCAACAGGGAAAATAAAGTATAAGTTTTAAAGATTTATTCTTTAATAAAGGATCTCAAAGCCAGCTTTAGAAAAAGGA
+
BBBBBFFFFFFFGGGGG4EFGGHHHHGHHHHHHFG4GDGBGHHHHHHEHHGGGHHHHHHHHHHHHHHHHHHHHEGHGHHHHFHFHHFGHHHFGGEEEEGHFFFGHHHGHGGGHHGHHHHHHHHHGHHHGHHHFHHHHHHHHHHHFGEGHHHEFHGEGHHHHGHDGGHGHFHHHHHHHHHHHGGHHHGHGGHHGHGGD>>GHFCGHHGGF=FFHHHHHFHGHHFGBGGHHGFFHFHHHGFHG0;GHCFH.;C
@M05620:45:000000000-G6HP7:1:1101:13321:3213 1:N:0:120
ATCTCTATCTCCTAAAAACCTGTTTAGATTTGGAGATAGACCTTCAGGTTTTTCATCATTTTCTGCATGAATTATACATTGACCACGTTCCAGCGTGGTCAGTTTGCAGCATTCTGTTATTTTGTTTGACAGAGTGTCTTGTTGAGAACATATGTAGGACATGATTTTTTCCTGCAACAGGGAAAATAAAGTATAAGTTTTAAAGATTTATTCTTTAATAAAGGATCTCAAAGCCAGCTTTAGAAAAAGGA
+
BCCCCFFFFFFFGGGGGGGGGGHHHHHHHHHHHHHHHHHHHHHHHHHHHHHGGHHHHHHHHHIHIHHHHHHHHHHHHHHHHHHHHHGHHHHHHHGGGGHHHHHHHHHHHHHHHHHHHHHHHHHHHHHHHHHHHHHHHHHHHHHHHHHHHHHHHHHHHHHHHHHHHHHHHGHHHHHHHHHHHGGHHHHHHHHHHHHHHHHHHHHHHHHHHHHHHHHHHHHHHHHHHHHHHGHHHHHHHGHHHHHHHHHHGGH
@M05620:45:000000000-G6HP7:1:1101:15142:3260 1:N:0:120
ATCTCTATCTCCTAAAAACCTGTTTAGATTTGGAGATAGACCTTCAGGTTTTTCATCATTTTCTGCATGAATTATACATTGACCACGTTCCAGCGTGGTCAGTTTGCAGCATTCTGTTATTTTGTTTGACAGAGTGTCTTGTTGAGAACATATGTAGGACATGATTTTTTCCTGCAACAGGGAAAATAAAGTATAAGTTTTAAAGATTTATTCTTTAATAAAGGATCTCAAAGCCAGCTTTAGAAAAAGGA
+
CCCCCFFFFFFFGGGGGGGGGGHHHHHHHHHHHHHHHHHHHHHHHHHHHHHGGHHHHHHHIHIHIHHHHHHHHGHGHHHHHHHHHHGGHHHHHHGFGGHHGHHHHHHHHHHHHHHHHHHHHHHHHHHHHHHHHHHHHHHHHHHHHHHHHHHHHHHHHHHHHHHHHHHHHGHHHHHHHHHHHGGHHHHHHHHHHHHHHHHHHHHHHHHHHHHHHHHHHHHHHHHHHHHHHGHHHHHHHGHHHHHGHGHHGGH
@M05620:45:000000000-G6HP7:1:1101:15126:3271 1:N:0:120
ATCTCTATCTCCTAAAAACCTGTTTAGATTTGGAGATAGACCTTCAGGTTTTTCATCATTTTCTGCATGAATTATACATTGACCACGTTCCAGCGTGGTCAGTTTGCAGCATTCTGTTATTTTGTTTGACAGAGTGTCTTGTTGAGAACATATGTAGGACATGATTTTTTCCTGCAACAGGGAAAATAAAGTATAAGTTTTAAAGATTTATTCTTTAATAAAGGATCTCAAAGCCAGCTTTAGAAAAAGGA
+
AA1AAFFBFDFFGGDEEGGGGGHBD3BFHGF1AGGHCGGHFHHHHGH1FFGFFHHHHGHHHHHHBHHEHFGGGFGHFHHGHFFFFGEHHFFG1CEE/EGFHHGGHDHHHHGHFFEGFGHFGFGHGHGHFDFHFEHFHEHHHHHFHHEHHHFHHHGHHHFFHGGHHHGHGCFGHDCF1CFHGEGF/<?FD?GDGHHHHHGGHGHHHHHHHHHHHGHHHBGFFD=DBGHHGHHFHHFHHGHGHBFCCHHFA;G
@M05620:45:000000000-G6HP7:1:1101:16404:3319 1:N:0:120
ATCTCTATCTCCTAAAAACCTGTTTAGATTTGGAGATAGACCTTCAGGTTTTTCATCATTTTCTGCATGAATTATACATTGACCACGTTCCAGCGTGGTCAGTTTGCAGCATTCTGTTATTTTGTTTGACAGAGTGTCTTGTTGAGAACATATGTAGGACATGATTTTTTCCTGCAACAGGGAAAATAAAGTATAAGTTTTAAAGATTTATTCTTTAATAAAGGATCTCAAAGCCAGCTTTAGAAAAAGGA
+
BBCCCFFFFFFFGGGGGGGGGGHHHHHHHHHHHFHHHHHGHHHHHHHHHHHGGHHHHHHHHHHHHHHHHHHHHHHHHHHHHGHHHHGHHHHHHHGGGGHHHHHHHHHHHHGHHHHHHHHHHHHHGHHHGHGHHHHHHHHHHHHHHHHHHHHHHHHHHHHHHHHHHHHHHGHHHHHHHHHHHGGGHGHHFFHGGHHHHGHHHHHHHGHHHHHHHHHHHHHGHGHHHHHGHGGHHHGHHGHHHHHGGGGHGGG
@M05620:45:000000000-G6HP7:1:1101:10643:3337 1:N:0:120
ATCTCTATCTCCTAAAAACCTGTTTAGATTTGGAGATAGACCTTCAGGTTTTTCATCATTTTCTGCATGAATTATACATTGACCACGTTCCAGCGTGGTCAGTTTGCAGCATTCTGTTATTTTGTTTGACAGAGTGTCTTGTTGAGAACATATGTAGGACATGATTTTTTCCTGCAACAGGGAAAATAAAGTATAAGTTTTAAAGATTTATTCTTTAATAAAGGATCTCAAAGCCAGCTTTAGAAAAAGGA
+
BBABBFFFFFFFGGGGGGGGGGHHHHHHHHHHHHHHHHHHHHHHHHHHHHHGGHHHHHHHHHHHHHHHHHHHHHHHHHHHHHHHHHGHHHHHHGGEGGHHGHHHHHHHHHHHHHHHHHHHHHHHHHHHHHGHHHHHHHHHHHHHHHHHHHHHHHHHHHHHHHHHGHHHHGHHHHHHHHHHHGGHHHGHHGHGGHHHHHHHHHHHHHHHHHHHHHHHHGHHHGHGHHHHHHHHHHGGHGHHHHHHHGHHGGH
@M05620:45:000000000-G6HP7:1:1101:13612:3346 1:N:0:120
ATCTCTATCCCTAAAAACCTGTTTAGATTTGGAGATAGACCTTCAGGTTTTTCATCATTTTCTGCATGAATTATACATTGACCACGTTCCAGCGTGGTCAGTTTGCAGCATTCTGTTATTTTGTTTGACAGAGTGTCTTGTTGAGAACATATGTAGGACATGATTTTTTCCTGCAACAGGGAAAATAAAGTATAAGTTTTAAAGATTTATTCTTTAATAAAGGATCTCAAAGCCAGCTTTAGAAAAAGGAA
+
BBBBBFFFFFFFGGGGGGGGGGHHGHHHHHHHGHH4GGAGHHHHGHHGGHGGGHHHHHHHHHGHGHHHEGHHHHHHHHHHHHHFHFHHHHHHHGEFGHHHHHGHHHHHGHHHHHHHHHHHHHHGGGHHHHHHHGGHHHHHHHHGFFFHHHHHHGGGHFGHHHBGHHGHGHHHHHFBGHGHAFHH0FGBGGFHHHFGDFBGHG=GBGGFDHHHDGHHDG0===DHHHGHHHFFHHFHGHHHBGHFFFA.DFF
@M05620:45:000000000-G6HP7:1:1101:10636:3356 1:N:0:120
ATCTCTATCTCCTAAAAACCTGTTTAGATTTGGAGATAGACCTTCAGGTTTTTCATCATTTTCTGCATGAATTATACATTGACCACGTTCCAGCGTGGTCAGTTTGCAGCATTCTGTTATTTTGTTTGACAGAGTGTCTTGTTGAGAACATATGTAGGACATGATTTTTTCCTGCAACAGGGAAAATAAAGTATAAGTTTTAAAGATTTATTCTTTAATAAAGGATCTCAAAGCCAGCTTTAGAAAAAGGA
+
CCCCCFFFFFFFGGGGGGGGGGHHHHHHHHHHHHHHHHHHHHHHHHHHHHHGGHHHHIHHHHHIIHHHHHHHHHHHHHHHHHHHHHGHHHHHHHGFGGHHHHHHHHHHHHHHHHHHHHHHHHHHHHHHHHHHHHHHHHHHHHHHHHHHHHHHHHHHHHHHHHGHHHHHHGHHHHHHHHHHHGGHHHHHHHHHHHHHHHHHHHHHHHHHHHHHHHHHHHHHHHHGHHHHHHHHHHHHHGHHHHHGHHHHGGH
@M05620:45:000000000-G6HP7:1:1101:13629:3371 1:N:0:120
ATCTCTATCCCTAAAAACCTGTTTAGATTTGGAGATAGACCTTCAGGTTTTTCATCATTTTCTGCATGAATTATACATTGACCACGTTCCAGCGTGGTCAGTTTGCAGCATTCTGTTATTTTGTTTGACAGAGTGTCTTGTTGAGAACATATGTAGGACATGATTTTTTCCTGCAACAGGGAAAATAAAGTATAAGTTTTAAAGATTTATTCTTTAATAAAGGATCTCAAAGCCAGCTTTAGAAAAAGGAA
+
AAAAAFFFFFFFGGGGGGGGGGGHGGHHHHHHHFFHHHGHHHGHGHHHHHGGHHHHGHFHHHHHHHGHGHHHHHHHHHHHGHHHHGHHHHHHHGEEGHHHHGHHHHHGHHHHHHHHHHHHHHHHHHHFHFHGHFGHHHHHHHHEGFHHFGHHHHHHGHHHHHHGHHGHDHHHHHGHFEGHGGHHHHGFFH@GHHFHHHHHGGGHGHHHHHHHHHHH0DGDDGBGHGHHHGGBFHBGEGHHHHFHHGFF.CF
@M05620:45:000000000-G6HP7:1:1101:13610:3371 1:N:0:120
ATCTCTATCCCTAAAAACCTGTTTAGATTTGGAGATAGACCTTCAGGTTTTTCATCATTTTCTGCATGAATTATACATTGACCACGTTCCAGCGTGGTCAGTTTGCAGCATTCTGTTATTTTGTTTGACAGAGTGTCTTGTTGAGAACATATGTAGGACATGATTTTTTCCTGCAACAGGGAAAATAAAGTATAAGTTTTAAAGATTTATTCTTTAATAAAGGATCTCAAAGCCAGCTTTAGAAAAAGGAA
+
CCDCCFFFFFFFGGGGGGGGGGHHFHHHHHHHHHHHHHHHHHHHHHHHHHGGHHHHHIHHHHHIHHHHHHHHHHHHHHHHHHHHHGHHHHHHHGGGGHHHHHHHHHHHHHHHHHHHHHHHHHHHHHHHHHHHHHHHHHHHHHHHHHFHHHHHHHHHHGHHHHHHHHHHGHHHHHHHHHHHGGHHHHHGHHHHHHHHGHHHHHHHHHHHHHHHHHHHFDDGFFFHHHHHHHHHHHGHGHHHHHGHHGHGGHG
@M05620:45:000000000-G6HP7:1:1101:9604:3428 1:N:0:120
ATCTCTATCTCCTAAAAACCTGTTTAGATTTGGAGATAGACCTTCAGGTTTTTCATCATTTTCTGCATGAATTATACATTGACCACGTTCCAGCGTGGTCAGTTTGCAGCATTCTGTTATTTTGTTTGACAGAGTGTCTTGTTGAGAACATATGTAGGACATGATTTTTTCCTGCAACAGGGAAAATAAAGTATAAGTTTTAAAGATTTATTCTTTAATAAAGGATCTCAAAGCCAGCTTTAGAAAAAGGA
+
CCABCFFFFFFFGGGGGGGGGGHHHHHHHHHHHHHHHHHHHHHHHHHHHHHGGHHHHIHHHHHHHHHHHHHHHHHHHHHHHGHHHHGHHHHHHHGGGGHHHHHHHHHHHHHHHHHHHHHHHHHHHHHHHHHHHHHHHHHHHHHHHHGHHHHHHHHHHHHHHHHHHHHHHGHHHHHHHHHHHGGHHHHHHHGHHHHHHGHHHHHHHGHHHHHHHHHHHGHHHHHHHHHHHHHGHHHHGGHHHHHHHHHGGGG
@M05620:45:000000000-G6HP7:1:1101:9623:3433 1:N:0:120
ATCTCTATCTCCTAAAAACCTGTTTAGATTTGGAGATAGACCTTCAGGTTTTTCATCATTTTCTGCATGAATTATACATTGACCACGTTCCAGCGTGGTCAGTTTGCAGCATTCTGTTATTTTGTTTGACAGAGTGTCTTGTTGAGAACATATGTAGGACATGATTTTTTCCTGCAACAGGGAAAATAAAGTATAAGTTTTAAAGATTTATTCTTTAATAAAGGATCTCAAAGCCAGCTTTAGAAAAAGGA
+
BBBBBFFFFFFFGGGGGGGGGGHHHHHHHHHHHHHHHHHHHHHHHHHHHHHGGHHHHHHHHHHHHHHHHHHHHHHHHHHHHHHHHHGGHHHHHHGGGGHHGHHHHHHHHHHHHHHHHHHHHHHHHHHHGHHHFFHHHHHHHHHHHHGHHGHHHHHGHHHHHHGHHHHHHGHHHHGHHGHHHGGHHHHHGFHHHHHHHGHHHGHHHGHHHHHHHHHHHHHHGHHHHHHHHGHHHGFCGGHHHHHHHHHHGCG
@M05620:45:000000000-G6HP7:1:1101:9624:3452 1:N:0:120
ATCTCTATCTCCTAAAAACCTGTTTAGATTTGGAGATAGACCTTCAGGTTTTTCATCATTTTCTGCATGAATTATACATTGACCACGTTCCAGCGTGGTCAGTTTGCAGCATTCTGTTATTTTGTTTGACAGAGTGTCTTGTTGAGAACATATGTAGGACATGATTTTTTCCTGCAACAGGGAAAATAAAGTATAAGTTTTAAAGATTTATTCTTTAATAAAGGATCTCAAAGCCAGCTTTAGAAAAAGGA
+
3>AAAFBFFFFFGGGFGGGGFEGGHHGHHGHHCHHHFFDBFGBFHDFGHGHFGHHHHHHHHHHHFHHHFGFHHHHFHGHHFHFHGHCHHHHFDGEGEGHHHHHHFHHHHHGHHHGHHHBHHHHHHHHGGHHEGHHHHHHHHHH0FFAGHHHGHHGFHFEGGHHHGGFHHGHFGBGFHHHHHFGFF<F?<DGHFH1?FGGHHHEFGHHHHHHHHHGDGHHH<GGBGHGFHGFHFFCCCCGHHFG0CFBF..:
@M05620:45:000000000-G6HP7:1:1101:20412:3453 1:N:0:120
ATCTCTATCTCCTAAAAACCTGTTTAGATTTGGAGATAGACCTTCAGGTTTTTCATCATTTTCTGCATGAATTATACATTGACCACGTTCCAGCGTGGTCAGTTTGCAGCATTCTGTTATTTTGTTTGACAGAGTGTCTTGTTGTGAACATCTGTAGGACATGATTTTTTCCTGCAACAGGGAAATTAAAGTATAAGTTTTAATGATTTATTCTTTAATACAGGATCTCAAAGCCAGCTTTAGAAAAAGGA
+
CDDDCFFFFFFFGGGGGGGGGGHHHHHHHHHHHHHHHHHHHHHHHHHHHHHGGHHHHIIHHHIHHHHHHHHHHHHHHHHHHHHHHHGHFC25@3>E1>13424DH43@33BGH4GHHH4D444D2BGH3F433BDG44?433D02?4F3?3344?DB3222D22DB333/22>D2@G=02=//0?11?111@11HHH1HHHH1111>H1FH111<FH0000<</.0<000000/.;:A00C0;C0CGFGG/
@M05620:45:000000000-G6HP7:1:1101:11036:3480 1:N:0:120
ATCTCTATCTCCTAAAAACCTGTTTAGATTTGGAGATAGACCTTCAGGTTTTTCATCATTTTCTGCATGAATTATACATTGACCACGTTCCAGCGTGGTCAGTTTGCAGCATTCTGTTATTTTGTTTGACAGAGTGTCTTGTTGAGAACATATGTAGGACATGATTTTTTCCTGCAACAGGGAAAATAAAGTATAAGTTTTAAAGATTTATTCTTTAATAAAGGATCTCAAAGCCAGCTTTAGAAAAAGGA
+
CBBBCFFFFFFFGGGGGGGGGGHHHHHHHHHHHFHFGHHHHHHHHHHHHHHGGHGHHHHHHHHHHGHHHHHHHHHHHHHHHGHHHHGGHHHHHHGEGGHHHHHHHHHHHHHHHHHHHHHHHHHHHHHHHHHHHHHHHHHHHHHHHHHHHHHHHHHHHHHHHHHHHHHHHGHHHHHHHHHHHGGHGHHHHHHGHHHHGFHHHHHHHHHHHHHHHHHHHHHHHHHGHHHHHHHHHGHHHGHHHHHGCHHHGGH
@M05620:45:000000000-G6HP7:1:1101:14120:3494 1:N:0:120
ATCTCTATCTCCTAAAAACCTGTTTAGATTTGGAGATAGACCTTCAGGTTTTTCATCATTTTCTGCATGAATTATACATTGACCACGTTCCAGCGTGGTCAGTTTGCAGCATTCTGTTATTTTGTTTGACAGAGTGTCTTGTTGAGAACATATGTAGGACATGATTTTTTCCTGCAACAGGGAAAATAAAGTATAAGTTTTAAAGATTTATTCTTTAATAAAGGATCTCAAAGCCAGCTTTAGAAAAAGGA
+
CCCCCFFFFFFFGGGGGGGGGGGHHHHHHHGHFGHCHHHHHHHHHHHHHHHGGHHHHHHHHHHHGHHHHHHHHHHHHHHHHHHHGHGHHHHHHGGGFGHGHHHHGHFFHFFHHHHHHHGHHHHHHHHHFHFFFHHHHFHHHHHHBGFHHHHHGHHHHGHGFFGFGFGHHGHGFHHH22FFGFFHH0?GFDGGHHFHHFGHHHHFHFGBBDGFHHHHHBGGFFHHHHHH0DGFGHGHHGHHHGGBCGHGGGC
@M05620:45:000000000-G6HP7:1:1101:13131:3508 1:N:0:120
ATCTCTATCTCCTAAAAACCTGTTTAGATTTGGAGATAGACCTTCAGGTTTTTCATCATTTTCTGCATGAATTATACATTGACCACGTTCCAGCGTGGTCAGTTTGCAGCATTCTGTTATTTTGTTTGACAGAGTGTCTTGTTGAGAACATATGTAGGACATGATTTTTTCCTGCAACAGGGAAAATAAAGTATAAGTTTTAAAGATTTATTCTTTAATAAAGGATCTCAAAGCCAGCTTTAGAAAAAGGA
+
AABBAFFFFFDDBGGGBDEGFCGFHHFFHHHGHHBFHFDBF3FHHFHHDHHFAEHFBGEGFEFDB5GBFFFFFHHHGDDHFBGFHFEG1GGHFHGEE@GFGFFHHBD4FFGFBFGHEGGFFFHHHGGHHHFHHHHGHFFHHFFGDGHFHHFHEGGGFHFHHHH12FHHD/CGHH1GFGHFGAA<FCFFHBF?FGFGG=DFFH1<11F<GHGHGHHHHBGDD<DDGGFDHHHGDH.CCGFFFHHFGHHGGGF
@M05620:45:000000000-G6HP7:1:1101:16200:3530 1:N:0:120
ATCTCTATCTCCTAAAAACCTGTTTAGATTTGGAGATAGACCTTCAGGTTTTTCATCATTTTCTGCATGAATTATACATTGACCACGTTCCAGCGTGGTCAGTTTGCAGCATTCTGTTATTTTGTTTGACAGAGTGTCTTGTTGAGAACATATGTAGGACATGATTTTTTCCTGCAACAGGGAAAATAAAGTATAAGTTTTAAAGATTTATTCTTTAATAAAGGATCTCAAAGCCAGCTTTAGAAAAAGGA
+
DDCDDFFFFFFFGGGGGGGGGGHHHHHHHHHHHHHHHHHHHHHHHHHHHHHGGHGHHHHHHIIHIHHHHHHHHHHHHHHHHHHHHHGHHHHHHHGGGGHHHHHHHHHHHHHHHHHHHHHHHHHHHHHHHHHHHHHHHHHHHHHHHHHHHHHHHHHHHHHHHHHHHHHHHGHHHHHHGHHHHGGHHHHHHHHHHHHHHHHHHHHHHHHHHHHHHHHHHHHHHHHHHHHHHHHHHHHHHGHHHHHFFHHHGGH
@M05620:45:000000000-G6HP7:1:1101:16199:3553 1:N:0:120
ATCTCTATCTCCTAAAAACCTGTTTAGATTTGGAGATAGACCTTCAGGTTTTTCATCATTTTCTGCATGAATTATACATTGACCACGTTCCAGCGTGGTCAGTTTGCAGCATTCTGTTATTTTGTTTGACAGAGTGTCTTGTTGAGAACATATGTAGGACATGATTTTTTCCTGCAACAGGGAAAATAAAGTATAAGTTTTAAAGATTTATTCTTTAATAAAGGATCTCAAAGCCAGCTTTAGAAAAAGGA
+
CCCDCFFFFFFFGGGGGGGGGGHHHHHHHHHHHHHHHHHHHHHHHHHHHHHGGHHHHHHHHHIHHHHHHHHHHHHHHHHHHHHHHHGHHHHHHHGGGGHHHHHHHHHHHHHHHHHHHHHHHHHHHHHHHHHHHHHHHHHHHHHHHHHHHHHHHHHHHHHHHHHHHHHHHGHHHHHHHHHHHGGHHHHHHGHHHHHGHGHHHHHHHHHHHHHHHHHHHHHHHHGHHHHHHGHHHHHHHGHHHHHHGGHHGGH
@M05620:45:000000000-G6HP7:1:1101:19067:3602 1:N:0:120
ATCTCTATCTCCTAAAAACCTGTTTAGATTTGGAGATAGACCTTCAGGTTTTTCATCATTTTCTGCATGAATTATACATTGACCACGTTCCAGCGTGGTCAGTTTGCAGCATTCTGTTATTTTGTTTGACAGAGTGTCTTGTTGAGAACATATGTAGGACATGATTTTTTCCTGCAACAGGGAAAATAAAGTATAAGTTTTAAAGATTTATTCTTTAATAAAGGATCTCAAAGCCAGCTTTAGAAAAAGGA
+
DDDCDFFFFFFFGGGGGGGGGGHHHHHHHHHHHHHHHHHHHHHHHHHHHHHGGHHHHHHHHHHIHHHHHHHHHHHHHHHHHHHHHHGHHHHHHHGGGGHHHHHHHHHHHHHHHHHHHHHHHHHHHHHHHHHHHHHHHHHHHHHHHHHHHHHHHHHHHHHHHHHHHHHHHGHHHHHHHHHHHGGHHHHHHHHHHHHHHGHHHHGHHHHHHHHHHHHHHHHHHGHHHHHHHHHHHHHHHGHHHHHGHGHHGGH
@M05620:45:000000000-G6HP7:1:1101:19045:3605 1:N:0:120
ATCTCTATCTCCTAAAAACCTGTTTAGATTTGGAGATAGACCTTCAGGTTTTTCATCATTTTCTGCATGAATTATACATTGACCACGTTCCAGCGTGGTCAGTTTGCAGCATTCTGTTATTTTGTTTGACAGAGTGTCTTGTTGAGAACATATGTAGGACATGATTTTTTCCTGCAACAGGGAAAATAAAGTATAAGTTTTAAAGATTTATTCTTTAATAAAGGATCTCAAAGCCAGCTTTAGAAAAAGGA
+
BBBBBFFFFFFFGGGGGGGGGGHHHHHHHHHHHGHHHHHHHHHHHHHHHHHGGHHHHHHHHHHHHHHHHHHHHHHHHHHHHHHHHHGHHHHHHHGGGGHHHHHHHHHHHHHHHHHHHHHHHHHHHHHHGHGHHHHHHHHHHHHHHHHHHHHHHHHHHHHHHHHHHHHHHGHHHHHHHHHHHGFGHHHHHHHFHHGHHHHHHHHHHHHHHHHHHHHHHHHHHGGGHHGHHHHGFHHHHGHHHHHHHHHHGGH
@M05620:45:000000000-G6HP7:1:1101:19060:3621 1:N:0:120
ATCTCTATCTCCTAAAAACCTGTTTAGATTTGGAGATAGACCTTCAGGTTTTTCATCATTTTCTGCATGAATTATACATTGACCACGTTCCAGCGTGGTCAGTTTGCAGCATTCTGTTATTTTGTTTGACAGAGTGTCTTGTTGAGAACATATGTAGGACATGATTTTTTCCTGCAACAGGGAAAATAAAGTATAAGTTTTAAAGATTTATTCTTTAATAAAGGATCTCAAAGCCAGCTTTAGAAAAAGGA
+
A?AAAFFFFFFFGGGGGGEGFGGHHHHHHHHGHFHCHGHHHHHHHHHFHHHGGHHHHHHHHHHHHHHHHHHHHHHHHHHHHHHHHHGHHHHHHHGGDGHHFHHHHHHHHHGHHHGHHHHHHHHHHHHHHHGHHHHHHHHHHHHFHHHFHHHHHHHHGHHHHHHHHHHHHFHHHHHHGHHHGGECGHHHHHGHGHHHHGGHHHHGHHHGHFHHHHHHHHHHHFD0GHHGHGHGEHHHHGHHHHHFHGFHGGH
@M05620:45:000000000-G6HP7:1:1101:21775:3632 1:N:0:120
CATCCTGACCCTGAAGTACCCCGGCTTGATTTCTGACATTAGATCGGAAGAGCACACGTCTGAACTCCAGTCACTCCGCGAAATCTCGTATGCCGTCTTCTGCTTGAAAAAAAAAAACAGCTCTAGGTTATTTTGCATCGGCTAGCCAGACAGAATGATCCGATGAGGTGTGCGAAACTATTTGAGGAAAGGAAGCACCTTTTTATTAAATTTACCTTTTAGCAATCGCCATTCCTACCCTACAGATCGGA
+
AAABAFFFFFFFGGGFGGGGFEGAEGGGCFFFHFHBFHHHHFFHHHF2AEHHHHHHHEHHFFFHHFHHBGGHHHGHHEGF/>EHHHHHFDFHHFGFFHGHGHHHBFHHHHE<@DB<C?F<<1F?<11><<<<GF=DFDG..-.<</G0CAC/<<G0;CGFCGAD.00:/::99C.--;0CFGFFFEGFB/CFFFFEB/.;B//;.BFFFBF/FF9:BFFFFFF9/BB.AA9EFBBFFBFFFFAF///99A9
@M05620:45:000000000-G6HP7:1:1101:13353:3729 1:N:0:120
ATCTCTATCTCCTAAAAACCTGTTTAGATTTGGAGATAGACCTTCAGGTTTTTCATCATTTTCTGCATGAATTATACATTGACCACGTTCCAGCGTGGTCAGTTTGCAGCATTCTGTTATTTTGTTTGACAGAGTGTCTTGTTGAGAACATATGTAGGACATGATTTTTTCCTGCAACAGGGAAAATAAAGTATAAGTTTTAAAGATTTATTCTTTAATAAAGGATCTCAAAGCCAGCTTTAGAAAAAGGA
+
AA>AADFFFFFFGGGGGGGGGFGHHHHHGHHHHHHCFHFFHHHHHHHFHHHGGHHHGFHHHHHHHHHHHGHHHHHHHGHHHHGHHHGGFHHHHHGAEFHHGHGHHHHHHHHHGEHHHHFHHHGHGHHHHHHHHHGHFGHHHHHGHHHHHHHHHHHGHHHHFHGHHHFHHGHHHHHHHHHHGGGHHFGHHHHHFHHGHHHHHGHFHHHHHHHHHHHHHHGHHHHGHHHHFHHGHHHHHGGHHGGFGFHGGGG
@M05620:45:000000000-G6HP7:1:1101:15153:3736 1:N:0:120
CATCCTGACCCTGAAGTACCCCGGCTTGATTTCTGACATTAGATCGGAAGAGCACACGTCTGAACTCCAGTCACTCCGCGAAATCTCGTATGCCGTCTTCTGCTTGAAAAAAAAAAACATTCAACTAATGTACATTCTTTATTTAATCCACTCTCAACAATACATACTACTTTTTTTCCTCAGTCCTAAATATTCCTTCCGAACTATATCTCCTCCAATATTCTTCTCCAAAACTTTATACTATCCATCCA
+
BCCCCFFFFFFFGGGGGGGGGGGGGGGGHHHHHHHHHHHHHHHHHHGGFGHHHHHHHGHHHGHHHHHHHHHHHHHHHGGGEGGHHHHHGGHHHHGFGHGHHHHHHHHHHHHGCCF@//?11?11??11111111<11>111<=<111=10<0<000<<0.<0/0000:00;00<:--/:;B0/009;0000;0090000/...-;0900099///9///:9///9;/9/;//..//:/9/9///9////:/
@M05620:45:000000000-G6HP7:1:1101:11815:3803 1:N:0:120
ATCTCTATCTCCTAAAAACCTGTTTAGATTTGGAGATAGACCTTCAGGTTTTTCATCATTTTCTGCATGAATTATACATTGACCACGTTCCAGCGTGGTCAGTTTGCAGCATTCTGTTATTTTGTTTGACAGAGTGTCTTGTTGAGAACATATGTAGGACATGATTTTTTCCTGCAACAGGGAAAATAAAGTATAAGTTTTAAAGATTTATTCTTTAATAAAGGATCTCAAAGCCAGCTTTAGAAAAAGGA
+
CDCCDFFFFFFFGGGGGGGGGGHHHHHHHHHHHHHHHHHHHHHHHHHHHHHGGHHHHHHHHHIHIHHHHHHHHHHHHHHHHGHHHHGHHHHHHHGGGGHHHHHHHHHHHHHHHHHHHHHHHHHHHHHHHHHHHHHHHHHHHHHHHHHHHHHHHHHHHHHHHHHHHHHHHGHHHHHHHHHHHGGHHHHHHHHHHHHHHHHHHHGHHHHHHHHHHHHHHHHHHFHHHHHHHGHHHHHHHGHHHHHEHHHHGGH
@M05620:45:000000000-G6HP7:1:1101:17329:3805 1:N:0:120
CATCCTGACCCTGAAGTACCCCGGCTTGATTTCTGACATTAGATCGGAAGAGCACACGTCTGAACTCCAGTCACTCCGCGAAATCTCGTATGCCGTCTTCTGCTTGAAAAAAAAAAAAGAATAGCAGCAAGTGATTCCTTATGTACGCAACGCGAAAACTGAAAGAAGCAGTTATTTACGAAGTCCTTCTCACTCGTGCAATAGCTGTTAGTGACCTAGATTCTTCTGAGATCCTAGTACCTCTCATGCGA
+
CCCCCFFFFFFFGGGGGGGGGGGGGGGGHHHHHGHHHHHHHHHHHHGGGGHHHHHHHGHHHGHHHHHHHHHHHHHHHGGGGGGHHGHHGGHHHHGEFHGHHHHHHHHHHHHGGGGB/<//011<<11000011111>10<000==0.<A@CC-:-;--=009900/99///;0000000.9;.;0/9//;/////...../9///;/////////99/9//://;/////////;/////9//////9:.;
@M05620:45:000000000-G6HP7:1:1101:17981:3815 1:N:0:120
ATCTCTATCTCCTAAAAACCTGTTTAGATTTGGAGATAGACCTTCAGGTTTTTCATCATTTTCTGCATGAATTATACATTGACCACGTTCCAGCGTGGTCAGTTTGCAGCATTCTGTTATTTTGTTTGACAGAGTGTCTTGTTGAGAACATATGTAGGACATGATTTTTTCCTGCAACAGGGAAAATAAAGTATAAGTTTTAAAGATTTATTCTTTAATAAAGGATCTCAAAGCCAGCTTTAGAAAAAGGA
+
BBBBAFFFFFFFGGFGGGGGGFGHHHFGHFHHGHGFHHGGHGGGHHHHGHHFFGHHHGFGHGHFHHHFHEGHHHHHGHFHHFHHGHGGGHHHHHGGFGHHHHHHHHHHHHHHHHHHGHHHHHHHHHHHHHHHHHHHHHHHHHHHFHHHGGHHHHHHHHHHHHHHHHHHFCHHHHFHHHHHGFCFGHHHHGHFGHHGH=FGHHCGHFFHHHHHHHHHHHHHGDDGHHHHHHHHHHGHHGHHHHHGHHHHGGG
@M05620:45:000000000-G6HP7:1:1101:11815:3822 1:N:0:120
ATCTCTATCTCCTAAAAACCTGTTTAGATTTGGAGATAGACCTTCAGGTTTTTCATCATTTTCTGCATGAATTATACATTGACCACGTTCCAGCGTGGTCAGTTTGCAGCATTCTGTTATTTTGTTTGACAGAGTGTCTTGTTGAGAACATATGTAGGACATGATTTTTTCCTGCAACAGGGAAAATAAAGTATAAGTTTTAAAGATTTATTCTTTAATAAAGGATCTCAAAGCCAGCTTTAGAAAAAGGA
+
AB?AAFFBFFFFGGGGGGGGGGHGHHGFHGGHGGHHFFHHHHFHHHHHHHHGGHHHHHHHGHHHHHHHHHHHHHFGGHHHHGFFFHGHFHHHFHGEEEEHHHHHHBGDGHHHHHGHHHHHHHHHHHHHHFFFHEGGGFHHHHHFFGGGHHHGHHGEF3GHHGFFFFHHHGHFHHHHHHGBHEFHHFGHFHHGDG1GDFFHHHHHHHHHHFHHHHHHHFFHHHGDCDCGHHGFGFHFAEHHGCCGGBGC:AF
@M05620:45:000000000-G6HP7:1:1101:8930:3827 1:N:0:120
TACCTGTACTGGGGAAGCATTTGAATATCCCCCCATGGTGATGGGGACGGAGAACTGCTCCATAAACACAGGCAACGTGCCTAACTTTCCCGGGAAGATGAAGTCAAAGAGCGACCACAGCTCTCGGAGGTTATTTTGCATCGGTGAGCCAGACAGAATGATCCGATGAGGGGTGCGAAACTATTTGAGGAAAGGAAGCACCTTTTTATTAAATTTACCTTTTAGCAATCGCCATTCCTACCCTAAAGATC
+
AABCCFFFFFFFGGGGGGGGGGHHHHHHHHHGGGGHHHHHHHHHHGGGGGGGGHHHHHHHHHHHHHHHHHHHGHHHGHHHHHHHHHHHHHHGGGGGGHHHHHHHHHHHHHHHGGGGGHHGHHHGFGGGGGEFHFHHHHHHHHGGGGFHHHHHHGHHHHHHHHGHHDGGHHHGGGGGGGCBGGGGGGGBGGFGGFGGGGGGGFFFFFFFFFFFFFFFFFFFFFFFFFFFFFEFFFEFFFFFFFFFFFFFFFF
@M05620:45:000000000-G6HP7:1:1101:9047:3846 1:N:0:120
ATCTCTATCTCCTAAAAACCTGTTTAGATTTGGAGATAGACCTTCAGGTTTTTCATCATTTTCTGCATGAATTATACATTGACCACGTTCCAGCGTGGTCAGTTTGCAGCATTCTGTTATTTTGTTTGACAGAGTGTCTTGTTGAGAACATATGTAGGACATGATTTTTTCCTGCAACAGGGAAAATAAAGTATAAGTTTTAAAGATTTATTCTTTAATAAAGGATCTCAAAGCCAGCTTTAGAAAAAGGA
+
BBAABFFFFFFFGGGGGGGGGGHHHFHHHHHHGFHHFFHBGGHHHHHHHHHGGHFHHHHHHHHHHFHHHGHHHHHHHHHHHHHHHHGHHFHGFHGFGGHHGGFHHHHGHHHHHHHHGHHHHHHHHHHHHHGHHHGHHHHHHHHHHHHHHHHHHHHHHHGHHHHHGHHHHGHHHHGH<GHGHGGHHHGGHHGGFHHGHHHHHGHEGGHHHGGHHHHHGHHFHHHHHHHHFHHHHHHHGGHHHHHHHGHGGGH
@M05620:45:000000000-G6HP7:1:1101:9062:3862 1:N:0:120
ATCTCTATCTCCTAAAAACCTGTTTAGATTTGGAGATAGACCTTCAGGTTTTTCATCATTTTCTGCATGAATTATACATTGACCACGTTCCAGCGTGGTCAGTTTGCAGCATTCTGTTATTTTGTTTGACAGAGTGTCTTGTTGAGAACATATGTAGGACATGATTTTTTCCTGCAACAGGGAAAATAAAGTATAAGTTTTAAAGATTTATTCTTTAATAAAGGATCTCAAAGCCAGCTTTAGAAAAAGGA
+
CDDDDFFFFFFFGGGGGGGGGGHHHHHGHHHHHHHHHHHHHHHHHHHHHHHGGHHHHHHHHIIIIHHHHHHHHHHHHHHHHHHHHHGHHHHHHHGGGGHHHHHHHHHHHHHHHHHHHHHHHHHHHHHHHHHHHHHHHHHHHHHHHHHHHHHHHHHHHHHHHHHHHHHHHGHHHHHHHHHHHGGHHHHHHHHHHHHHHHHHHHHHHHHHHHHHHHHHHHHHHHHHHHHHHHHHHHGHHGHHHHHHHHHHGGH
@M05620:45:000000000-G6HP7:1:1101:10390:3875 1:N:0:120
ATCTCTATCTCCTAAAAACCTGTTTAGATTTGGAGATAGACCTTCAGGTTTTTCATCATTTTCTGCATGAATTATACATTGACCACGTTCCAGCGTGGTCAGTTTGCAGCATTCTGTTATTTTGTTTGACAGAGTGTCTTGTTGAGAACATATGTAGGACATGATTTTTTCCTGCAACAGGGAAAATAAAGTATAAGTTTTAAAGATTTATTCTTTAATAAAGGATCTCAAAGCCAGCTTTAGAAAAAGGA
+
CCCCCFFFFFFFGGGGGGGGGGHHHHHHHHHHHHHHHHHHHHHHHHHHHHHGGHHHHIHHHIHIHHHHHHHHHHHHHHHHHHHHHHGGHHHHHHGGGGHHHHHHHHHHHHHHHHHHHHHHHHHHHHHHHHHHHHHHHHHHHHHHHHHHHGHHHHHHHHHHHHHHHHHHHGHHHHHHHHHHHGGHHHHHHHHHHHHHHHHHHHHHHHHHHHHHHHHHHHHHHHHHHHHHHGHHHHHHHGHHHHHHHGHHGGH
@M05620:45:000000000-G6HP7:1:1101:12793:3877 1:N:0:120
ATCTCTATCTCCTAAAAACCTGTTTAGATTTGGAGATAGACCTTCAGGTTTTTCATCATTTTCTGCATGAATTATACATTGACCACGTTCCAGCGTGGTCAGTTTGCAGCATTCTGTTATTTTGTTTGACAGAGTGTCTTGTTGAGAACATATGTAGGACATGATTTTTTCCTGCAACAGGGAAAATAAAGTATAAGTTTTAAAGATTTATTCTTTAATAAAGGATCTCAAAGCCAGCTTTAGAAAAAGGA
+
CCCCCFFFFFFFGGGGGGGGGGHHHHHHHHHHHHHHHHHHHHHHHHHHHHHGGHHHHIIHHHIIIHHHHHHHHHHHHHHHHHHHHHGGHHHHHHGFGGHHHHHHHHHHHHHHHHHHHHHHHHHHHHHHHHHHHHHHHHHHHHHHHHHHHHHHHHHHHHHHHHHHHHHHHGHHHHHHHHHHHGGHHHHHHGHHHHHHHHHHHHGHHHHHHHHHHHHHHGHHHHHHHHHHHGGHHHHHHGHHHHHFGFHHGGH
@M05620:45:000000000-G6HP7:1:1101:9073:3884 1:N:0:120
ATCTCTATCTCCTAAAAACCTGTTTAGATTTGGAGATAGACCTTCAGGTTTTTCATCATTTTCTGCATGAATTATACATTGACCACGTTCCAGCGTGGTCAGTTTGCAGCATTCTGTTATTTTGTTTGACAGAGTGTCTTGTTGAGAACATATGTAGGACATGATTTTTTCCTGCAACAGGGAAAATAAAGTATAAGTTTTAAAGATTTATTCTTTAATAAAGGATCTCAAAGCCAGCTTTAGAAAAAGGA
+
AAAAAFFBFFFFGGGGG1AEGGHHGH3EGDGGFHHHGHHHHHHHGHHGHHHGGHGHHEGHHHHHHHHH2GBFHHGHHEHHBHHHGHGHGHHFBGGE/EHGHGHHHGHHHGHHHHHHHHHHGHHFHHHGHHHHHHHHHHHHHHHHEHHHHHHHHHHHHHHHHHHHHHHHHGGHHDFFFHGGHGGHEHGGHBDGGHEHHHHHHHHHHHHGHHHHHHHHHHHFDGGFHHHHHHF0GFFGHEHHHGHEHHHAECH
@M05620:45:000000000-G6HP7:1:1101:12797:3901 1:N:0:120
ATCTCTATCTCCTAAAAACCTGTTTAGATTTGGAGATAGACCTTCAGGTTTTTCATCATTTTCTGCATGAATTATACATTGACCACGTTCCAGCGTGGTCAGTTTGCAGCATTCTGTTATTTTGTTTGACAGAGTGTCTTGTTGAGAACATATGTAGGACATGATTTTTTCCTGCAACAGGGAAAATAAAGTATAAGTTTTAAAGATTTATTCTTTAATAAAGGATCTCAAAGCCAGCTTTAGAAAAAGGA
+
BBCBCFFFFFFFGGGGGGGGGGGHHHHHHHHHHHHHHHHGHHHHHHHHHHHGGHHHHHIHIIIIHHHHHHHHHHHHHHHHHGHHHHGGHHHHHHGFGGHHHHGHHHHGHHHHHHHHHHHHHHHHHHHHHHHHHHHHHHHHHHHHHHHHHHHHHHHHHHHHHHHHHHHHHGHHHHHHHHHHHGGHHHHHHHHHHHHHHGHHHHGHHHHHHHHHHHHHHGHHHHHHHHHHHGHHHHHHHGHHHHHHHFHHGGH
@M05620:45:000000000-G6HP7:1:1101:12779:3903 1:N:0:120
ATCTCTATCTCCTAAAAACCTGTTTAGATTTGGAGATAGACCTTCAGGTTTTTCATCATTTTCTGCATGAATTATACATTGACCACGTTCCAGCGTGGTCAGTTTGCAGCATTCTGTTATTTTGTTTGACAGAGTGTCTTGTTGAGAACATATGTAGGACATGATTTTTTCCTGCAACAGGGAAAATAAAGTATAAGTTTTAAAGATTTATTCTTTAATAAAGGATCTCAAAGCCAGCTTTAGAAAAAGGA
+
BAABBFFFFFFFGGGGGGGGGGHHHHHHHGHHHHHGHHHHHHHHHHHHHHHGGHHHHGHHHHHHHHHHHGHGHHHGHHHHHHHHGHGGHHHHHHGEGGHHHHGHHHHHHHHHHHHHHHHHHHHHHHHHHHHHHHHHHHHHHHHGHHHHHHGGHHGHGHHHHHHHHHHHHFHHHHHHHHHHHGGFFHHHHGHHFHGGHHHHHHHHHGHHGHHHHGHHHFGHEFGGHHHHHHGGHHHHHGHHHHHGHEHHGGG
@M05620:45:000000000-G6HP7:1:1101:17187:3909 1:N:0:120
ATCTCTATCTCCTAAAACCTGTTTAGATTTGGAGATAGACCTTCAGGTTTTTCATCATTTTCTGCATGAATTATACATTGACCACGTTCCAGCGTGGTCAGTTTGCAGCATTCTGTTATTTTGTTTGACAGAGTGTCTTGTTGAGAACATATGTAGGACATGATTTTTTCCTGCAACAGGGAAAATAAAGTATAAGTTTTAAAGATTTATTCTTTAATAAAGGATCTCAAAGCCAGCTTTAGAAAAAGGAA
+
BBCCBFFFFFFFGGGGGGGGGGHHHHHHHHHHHFHHHHGHHHHHHHHHHHGGHHHHGHHHHHHHHGFHGHHHHHHHHHHHHHHHHGHHHHHHHGGGGHHHHHHHHHHHHHHHHHHGHHHHHHHHHHHHHHHHHHHHHHHHHHHHHHGHHGHHHFHHHHHHHHHGHHHHGHHHHHGHHHHHGGHGFHHHHHFHHHHGGHHHHHGHHHHHHHHHHHHGFGGFGHGHHHHHHHHHHHFHGHHHHHBGHHHGGHH
@M05620:45:000000000-G6HP7:1:1101:21578:3949 1:N:0:120
CATCCTGACCCTGAAGTACCCCGGCTTGATTTCTGACATTAGATCGGAAGAGCACACGTCTGAACTCCAGTCACTCCGCGAAATCTCGTATGCCGTCTTCTGCTTGAAAAAAAAAAAAAAACCATACTAAACTTCTTTAAAACCTCCGTCATAGTGCCACACTATTCAACTGTGCAATCACCAACATCCGCACCATACCATTCAAATCCTAGTTACTCTGCTCCCCAATAGCATCCCACCTCAGAACCAAC
+
CCCCCFFFFFFFGGGGGGGGGGGGGGGGHHHHHHHHHHHHHHHHHHGAFGHHHHHHHGHHHGHHHHHHGHHHHHHHHGGGGGGHFHHHFGHHHHGGGHGHHHHHHHHHHHHGGGGG>><->...00/0000<00000=00:00.//..:...;0:00;00.;//00;;0;;/900000000/0.../0/:.---.00/;00000000090;0000000009900.././0000099.0..;:0000/...:
@M05620:45:000000000-G6HP7:1:1101:19506:3969 1:N:0:120
ATCTCTATCTCCTAAAAACCTGTTTAGATTTGGAGATAGACCTTCAGGTTTTTCATCATTTTCTGCATGAATTATACATTGACCACGTTCCAGCGTGGTCAGTTTGCAGCATTCTGTTATTTTGTTTGACAGAGTGTCTTGTTGAGAACATATGTAGGACATGATTTTTTCCTGCAACAGGGAAAATAAAGTATAAGTTTTAAAGATTTATTCTTTAATAAAGGATCTCAAAGCCAGCTTTAGAAAAAGGA
+
CCCCCFFFFFFFGGGGGGGGGGHHHHHHHHHHHHHHHHHHHHHHHHHHHHHGGHFHHGHHHHIHIHHHHHHHHHHHHHHHHHHHHHGHHHHHHHGGGGHHHHHHHHHHHHHHHHHHHHHHHHHHHHHHHHHHHHHHHHHHHHHHHHHHHHHHHHHHHHHHHHHHHHHHHGHHHHHHHHHHHGGHHFGHGHHHHHFHHHHHHHHEHHHHHHHHHHHHFHHHHHHGHHHHHHHHHFHHHGHHHHHEHHHHGDF
@M05620:45:000000000-G6HP7:1:1101:19526:3982 1:N:0:120
ATCTCTATCTCCTAAAAACCTGTTTAGATTTGGAGATAGACCTTCAGGTTTTTCATCATTTTCTGCATGAATTATACATTGACCACGTTCCAGCGTGGTCAGTTTGCAGCATTCTGTTATTTTGTTTGACAGAGTGTCTTGTTGAGAACATATGTAGGACATGATTTTTTCCTGCAACAGGGAAAATAAAGTATAAGTTTTAAAGATTTATTCTTTAATAAAGGATCTCAAAGCCAGCTTTAGAAAAAGGA
+
AAAAAFFFFFFFGGGGGGGGGGGHHHHHHHHHHHHGHHHHHHHHHHHHHHHGGHHHHHHHHHHHHHHHHHHHHHHHHHHHHGHHHHGGGHHHFHGGGGHHHHGHHHHHHHHHHHHHHHGHHHHHHHHHHGGHHHBGHHHHHHHHHHHHHHHHHHHHHHHHHHHHHHHHHGHHHHHHHHHHHGGHHHHHHHHHHHHHHFGHHHHHHHHHHHHHHHHHHHHHHHHHHHHHHHGHGHHHHGHHHHHHHHGHGGH
@M05620:45:000000000-G6HP7:1:1101:19499:3986 1:N:0:120
ATCTCTATCTCCTAAAAACCTGTTTAGATTTGGAGATAGACCTTCAGGTTTTTCATCATTTTCTGCATGAATTATACATTGACCACGTTCCAGCGTGGTCAGTTTGCAGCATTCTGTTATTTTGTTTGACAGAGTGTCTTGTTGAGAACATATGTAGGACATGATTTTTTCCTGCAACAGGGAAAATAAAGTATAAGTTTTAAAGATTTATTCTTTAATAAAGGATCTCAAAGCCAGCTTTAGAAAAAGGA
+
CCCCCFFFFFFFGGGGGGGGGGHHHHHHHHHHHHHHHHHHHHHHHHHHHHHGGHHHHHIHHIIHHHHHHHHHHHHHHHHHHHHHHHGHHHHHHHGFGGHHHHHHHHHHHHHHHHHHHHHHHHHHHHHHH3GHHHHHHHHHHHHHHHHHHHHHHHHHHGHHHHHHHHHHHGHHHHHHHHHHHGGHHHHHHHHHHHHHHHHHHHHHHHHHHHHHHHHHHHHHHHHHHHHHHHHHGHHHHGHHHHHEGHHHGGH
@M05620:45:000000000-G6HP7:1:1101:18103:3996 1:N:0:120
CATCCTGACCCTGAAGTACCCCGGCTTGATTTCTGACATTAGATCGGAAGAGCACACGTCTGAACTCCAGTCACTCCGCGAAATCTCGTATGCCGTCTTCTGCTTGAAAAAAAAAAAAATTTTGTATAACAGAGTGTCTTGTTAAGACCATATGTCAGAAATAATGTTATCCTACAAAATGGACGCTCAAGTATCTGTGTTCACGATATCTTCTTTCGTAAAGGATCTCAAAGCCAGATTTCGCACATGAA
+
CCCCCFFFFFFFGGGGGGGGGGGGGGGGHHHHHHHHHHHHHHHHHHGGGGGHHHHGHGHHHGHHHHHHHGHHGHHHHGGGGGGHFHHHGGHHHHGFGHGHHHHHHHHHHHHGGGG@>/<01111>111>F110010=0FB=0000000</0<00;00000/00000;C0<00;00;00.00;90--;.;::0;000;;;0/0;0....-//://;/;.;/..///;9//;////./9.;:///:.--////
@M05620:45:000000000-G6HP7:1:1101:8574:4039 1:N:0:120
AAACCAAGAAGACATGAGGTCAGCTAGATCGGAAGAGCACACGTCTGAACTCCAGTCACTCCGCGAAATCTCGTATGCCGTCTTCTGCTTGAAAAAAAAAAAAAAAGACGAGACAAAACGAAAAGGTTCGAAGATCAAATAAAACAAGTCGAAGAATAAAAAAACATCACGGTAGAGGATGAAACTAGAATATACTTAAGACTACAAAGCAAAGGCATGTCCACATTAGCATCCATATGTCAAAAACCAAT
+
CCCCCBCFFFFFGGGGGGGGGGHHHHHHHHHGGGGHHHHHHHGHHHG5GHHHHHHHHFHHHHGGGGGGHHHHHFGHHHHGFGHGHHHGHHHHHHFHGGGEDC><<//?0//-<.00000-.<.-/.000-:...00000000000../9;...../000;;0-9..9000.....:0/./000:00000000090000900000/009//0/0//.9099000000090/009/90000;00000...9.9
@M05620:45:000000000-G6HP7:1:1101:21745:4043 1:N:0:120
ATCTCTATCTCCTAAAAACCTGTTTAGATTTGGAGATAGACCTTCAGGTTTTTCATCATTTTCTGCATGAATTATACATTGACCACGTTCCAGCGTGGTCAGTTTGCAGCATTCTGTTATTTTGTTTGACAGAGTGTCTTGTTGAGAACATATGTAGGACATGATTTTTTCCTGCAACAGGGAAAATAAAGTATAAGTTTTAAAGATTTATTCTTTAATAAAGGATCTCAAAGCCAGCTTTAGAAAAAGGA
+
BBBBBF5FFFFFGGGGGGGGGGHHHHHHHHHHHHHHHHHFHGHHHHHHHHHGGHHHHHHHHHHHHEFHHHGHGHHHHGHHHHHHHHGHHHHHHHGFGGHHHHHHHHHHGHHHHHHHHHGHHHHHHHHHHGHHHHHHHHHHHHHGEGHHHGFHHHHHHHHHHHHDGGHHHGHHHGHHFHHHHEEHHHHGHGGGHHHHGGDGDGGGHHHDHHGHHHHHHHHHFHFHHHHHHGHGGHHGHGGHHHHGHHHFGGC
@M05620:45:000000000-G6HP7:1:1101:21729:4051 1:N:0:120
ATCTCTATCTCCTAAAAACCTGTTTAGATTTGGAGATAGACCTTCAGGTTTTTCATCATTTTCTGCATGAATTATACATTGACCACGTTCCAGCGTGGTCAGTTTGCAGCATTCTGTTATTTTGTTTGACAGAGTGTCTTGTTGAGAACATATGTAGGACATGATTTTTTCCTGCAACAGGGAAAATAAAGTATAAGTTTTAAAGATTTATTCTTTAATAAAGGATCTCAAAGCCAGCTTTAGAAAAAGGA
+
EEEDEFFFFFFFGGGGGGGGGGGHHHHHHHHHHHHHHHHHHHHHHHHHHHHGGHHHHHIIHIIHIHHHHHHHHHHHHHHHHHHHHHGHHHHHHHGGGGHHHHHHHHHHHHHHHHHHHHHHHHHHHHHHHHHHHHHHHHHHHHHHHHHHHHHHHHHHHHHHHHHHHHHHHGHHHHHHHHHHHGGHHHHHHHHHHHHHHHHHHHHHHHHHHHHHHHHHHGHHHHHHHHHHHHHHHHHHHGHHHHHFHHHHGGH
@M05620:45:000000000-G6HP7:1:1101:21718:4066 1:N:0:120
ATCTCTATCTCCTAAAAACCTGTTTAGATTTGGAGATAGACCTTCAGGTTTTTCATCATTTTCTGCATGAATTATACATTGACCACGTTCCAGCGTGGTCAGTTTGCAGCATTCTGTTATTTTGTTTGACAGAGTGTCTTGTTGAGAACATATGTAGGACATGATTTTTTCCTGCAACAGGGAAAATAAAGTATAAGTTTTAAAGATTTATTCTTTAATAAAGGATCTCAAAGCCAGCTTTAGAAAAAGGA
+
AAAAADFFFBFFGGGGGGGGGFHFEGEGFFFFEHHCEGGHFGGHGFHBFFGEFHFHFEHHFFHFFHHDHFFGHFHHHFHGHHGHHHGHHHFB1EEE?EGGBHGEGBGFHHFBFFGGGGEGHHGHFGGHEFBHGHHHHFHHHHHHHHGHHHGFGH>GFGFCCGFHHFFGD?FGHFB@GFF0FEEAGHHBGDG?FGHHHHFGHBGFGBGHHGGGHFGGBBBHG0<0CGHHHHHEHHFHHFHHGCC0CHBGA.G
@M05620:45:000000000-G6HP7:1:1101:11337:4126 1:N:0:120
AAACCAAGAAGACATGAGGTCAGCTAGATCGGAAGAGCACACGTCTGAACTCCAGTCACTCCGCGAAATCTCGTATGCCGTCTTCTGCTTGAAAAAAAAAAAAAAAAACAAAAGAAAAATCAATGGAGACTAATGATAAAATAAAGAAGGATAGAAGCAGTCAAATAATGTGGGATAACAACGTAAGGACGATAAATTAAGCAAATGAGTACGAACATAGAGTGCAGAAGGTATAGATGCAAGGATGCGAA
+
BBBCCBCFFFFFGGGGGGGGGGHHHHHHHHHGGGGHHHGHGHGHHHGHHHHHHHHHHFHHHHGGGGGGGGHHHGGHHHHGEGHGHHHHHHHGHHFGGGGGC<></</-.<.<00>00/.<0000000/0.0000;000000000000./.;00000000/0090000000000..0/0000.-....009--9.:0000:000/000:0000...--;900000000:/0.000000000000.:00/;?-
@M05620:45:000000000-G6HP7:1:1101:21583:4127 1:N:0:120
ATCTCTATCTCCTAAAAACCTGTTTAGATTTGGAGATAGACCTTCAGGTTTTTCATCATTTTCTGCATGAATTATACATTGACCACGTTCCAGCGTGGTCAGTTTGCAGCATTCTGTTATTTTGTTTGACAGAGTGTCTTGTTGAGAACATATGTAGGACATGATTTTTTCCTGCAACAGGGAAAATAAAGTATAAGTTTTAAAGATTTATTCTTTAATAAAGGATCTCAAAGCCAGCTTTAGAAAAAGGA
+
BBBAAFFFFFFFGGGGBFFGGGHGHHGFHHHHHHHHHHHDGFHHHEGFHHHGGHHHHHHHHHHHFHFHHHHHHHHHHHHHHHHHHHGHHHHHHHGFGGHHFHHHHHHHHHHHHHHHHHHHHHHHHHHHHHHHHHHHHHHHHHHHEGHHHHHHHHHHHHHHGHHFGHHHGGHHHHHHGHHHHGGHHHHHFHHHHHHHHGGHHHGHHHHHHHHHHHHHHHHHHGHHGHHHGGHHHHHGHGHHHHHECGHGGGC
@M05620:45:000000000-G6HP7:1:1101:21805:4129 1:N:0:120
TACCTGTACTGGGGAAGCAATCGCCATTCCTACCCTAAAGATCGGAAGAGCACACGTCTGAACTCCAGTCACTCCGCGAAATCTCGTATGCCGTCTTCTGCTTGAAAAAAAAAAAAACACAACAGGAAATGCCGTTATCAGTTATGAGAGAATTAAAGAATAAAGTATAGGTGAAATCAAACTACATTGTGCAAACTATCACCAAATCATATTTAATATGATGGATCTACCTTACTGTTAGATGGCTGACT
+
BBBCCFFFFFFFGGGGGGGGGGGGGGGHHHHHHHHHHHHHGHHHGGGGHHHHHHHGHHHGHGHHHHHHHHHHHHHGGGGGGHHHHHGGHHHHGGGHGHHHHHHHHHHHHGGGGC>>///0.<..0.000111<-<...000=00=00000.000000;0.00::0000000000000000000000;0:000000.000000/0..0000000:0000000000/0000000:0:0000000000//../0
@M05620:45:000000000-G6HP7:1:1101:7854:4129 1:N:0:120
CATCCTGACCCTGAGTACCCCGGCTTGATTTCTGACATTAGATCGGAAGAGCACACGTCTGAACTCCAGTCACTCCGCGAAATCTCGTATGCCGTCTTCTGCTTGAAAAAAAAAAAAAATATCGCTAAATTATGCGTAACTGAATCATCAGAGTATCAGACGTGAACAGGTTAAGGTGAGGCTGTGACGACGACTCCACGCTGTGAGAATATTTTAATTACTAATACTTGCAGGCGCGATTGACTGGATGG
+
CCCCCFFFFFFFGGFGGGGGGGGGGGGHHHHHHDGHAFGGAGGHHGG2BGHHHHHHGHHHGHHGHHHHHHHHHHHHGGGC?FHFHHHFAHHHHGGGHGGHHHHH3FHHBGGCGFG<><-0<>1<.0..0000000.<...00000;;000:0000<00::/-;...00/.0000000;0......900..-:--../9......///:////;//9/////9//////:////..-----..////.///.
@M05620:45:000000000-G6HP7:1:1101:21565:4133 1:N:0:120
ATCTCTATCTCCTAAAAACCTGTTTAGATTTGGAGATAGACCTTCAGGTTTTTCATCATTTTCTGCATGAATTATACATTGACCACGTTCCAGCGTGGTCAGTTTGCAGCATTCTGTTATTTTGTTTGACAGAGTGTCTTGTTGAGAACATATGTAGGACATGATTTTTTCCTGCAACAGGGAAAATAAAGTATAAGTTTTAAAGATTTATTCTTTAATAAAGGATCTCAAAGCCAGCTTTAGAAAAAGGA
+
CCCCCFFFFFFFGGGGGGGGGGHHHHHHHHHHHHHHHHHHHHHHHHHHHHHGGHHHHHIHHHHIIHHHHHHHHHHHHHHHHHHHHHGHHHHHHHGGGGHHHHHHHHHHHHHHHHHHHHHHHHHHHHHHHHHHHHHHHHHHHHHHHHHHHHHHHHHHHHHHHHHHHHHHHGHHHHHHHHHHHGGHHHHHHHHHHHHHHFHHHHHHHHHHHHHHHHHHHHHHHHHHHHHHHGHHHHHHHGHHHHHFFHHHGGH
@M05620:45:000000000-G6HP7:1:1101:21569:4153 1:N:0:120
ATCTCTATCTCCTAAAAACCTGTTTAGATTTGGAGATAGACCTTCAGGTTTTTCATCATTTTCTGCATGAATTATACATTGACCACGTTCCAGCGTGGTCAGTTTGCAGCATTCTGTTATTTTGTTTGACAGAGTGTCTTGTTGAGAACATATGTAGGACATGATTTTTTCCTGCAACAGGGAAAATAAAGTATAAGTTTTAAAGATTTATTCTTTAATAAAGGATCTCAAAGCCAGCTTTAGAAAAAGGA
+
BBBBBFFFFFFFGGGGGGGGGGGHHHHHGHHHHGHHGHHFHHHHGHHHHHHGGHHHHGHHHHHHHHHHHHHHHHHHHHHHHHHFHHGGHHHGHHGEFGHHHHHHHHHHHHHHHHHHHHHHHHHHHEHHFHHHGHHHHHHHHHHHHGGHHHHHHHHGHHHHHHHHHHHHHGHHHGGHGGHHHGGHGCGHGGHGGFHHGFGHHHHHHFHHHHHHHHHHHFHHGHHEBHHHHHGFHGHHHGHHHGHGHFGFFCH
@M05620:45:000000000-G6HP7:1:1101:23262:4157 1:N:0:120
CATCCTGACCCTGAAGTACCCCGGCTTGATTTCTGACATTAGATCGGAAGAGCACACGTCTGAACTCCAGTCACTCCGCGAAATCTCGTATGCCGTCTTCTGCTTGAAAAAAAAAAAAAAATAAAAAAAAACAACGGTAGATTCAGTTAGAACATGATATCAAGTCTTAAGTATACATTAAATAAGATACGATCGAAGTCTGAAGAATATCATATATTAAATACAGCAATAATCCGACAAACAGTGATTAT
+
CCCCCFFFFFFFGGGGGGGGGGGGGGGGHHHHHHHGHHHHHGHHHHG?FGHHHHHHHGHHHGHHHHHHHHHHDHHHHGGGGGGHGHHHGGHHHHGGGHGHHHHHHHHHHHGGGGGC<<-->010000----..:.--9..0;00;0000000:/0/00;00000;000000000;9//////////////...9-.:..////////:/://////9;//9//////:///////..---/..////////
@M05620:45:000000000-G6HP7:1:1101:15628:4205 1:N:0:120
TACCTGTACTGGGGAAGCATTTGAATATCCCCCCATGGTGATGGGGACGGAGAACTGCTCCATAAACACAGGCAACGTGCCTAACTTTCCCGGGAAGATGAAGTCAAAGAGCGACCACAGCTCTCGGAGGTTATTTTGCATCGGTGAGCCAGACAGAATGATCCGATGAGGGGTGCGAAACTATTTGAGGAAAGGAAGCACCTTTTTATTAAATTTACCTTTTAGCAATCGCCATTCCTACCCTAAAGATC
+
BCCDCFFFFFFFGGGGGGGGGGHHHHHHHHHGGGGHHHHHHHHHHGGGGGGGGHHHHHHHHGHHHHHHHHHHGHHHGHHHHHHHHHHHHHHGGGGGGHHHHHHHHHHHHHHHGGGGGHGHHHHHHGGGGGEHHHHHHHHFHHGGGGGHHHHHHGHHHHHGGHHHHGGGHHHGGEEGGGGGGGGGGGHGGG:FFGGGGGGFFEFFFFFFHFFFFFFFFFFFHFFFFFFFFFEFFFFFFFFFFFFFFFFFFFF
@M05620:45:000000000-G6HP7:1:1101:15631:4226 1:N:0:120
TACCTGTACTGGGGAAGCATTTGAATATCCCCCCATGGTGATGGGGACGGAGAACTGCTCCATAAACACAGGCAACGTGCCTAACTTTCCCGGGAAGATGAAGTCAAAGAGCGACCACAGCTCTCGGAGGTTATTTTGCATCGGTGAGCCAGACAGAATGATCCGATGAGGGGTGCGAAACTATTTGAGGAAAGGAAGCACCTTTTTATTAAATTTACCTTTTAGCAATCGCCATTCCTACCCTAAAGATC
+
>3>AAFFFFFFFGCCEEGGGGGCGHHHHHHHGGGGHHHGHFHHHFGFGFGAEFHHHBFGHHGFHFFHHGFHHGHHHG11FGFH3FGHHFHHGGGGGGFHHHGHGHHFHHGCGGCGCGHGHHHHHHGGGF@?FFGHHHHH1GF?FGGFFHHHHFEGF/C00DGHHFGGGHHHCG::EBFAGFGGGGFFEGG9B/9=9/:ABFFFFFFF?/FBBBBBFF/:FBBFFBB/B/B.;D.AFFFFB/.:;FBBFE;B
@M05620:45:000000000-G6HP7:1:1101:9045:4267 1:N:0:120
ATCTCTTCTCCTAAAAACCTGTTTAGATTTGGAGATAGACCTTCAGGTTTTTCATCATTTTCTGCATGAATTATACATTGACCACGTTCCAGCGTGGTCAGTTTGCAGCATTCTGTTATTTTGTTTGACAGAGTGTCTTGTTGAGAACATATGTAGGACATGATTTTTTCCTGCAACAGGGAAAATAAAGTATAAGTTTTAAAGATTTATTCTTTAATAAAGGATCTCAAAGCCAGCTTTAGAAAAAGGAA
+
AAAAAFFBDFDFGGGDFGGFGFGF3A1ADFEEH0BG1BFGEFGGF1GHHFGFFHHHHFHHHDG2FHFB11DFHHDGGGHHFHFFGAEGFAAAG@?E/FGFHFFGGEHHEHHFHHGFFGFHHHBGGHHEFBHFGHHHHHHDFGHEFEEGFFHBEBFGHHGCGHHGGHHFBGDG@1<@GHBACF0C0?GB11<@1D1FGHGHFBGHFHHHHHFHHHGF0=0000<<DGHHHDGHEHBCCGHFH00;CH.C;GF
@M05620:45:000000000-G6HP7:1:1101:19577:4280 1:N:0:120
CATCCTGACCCTGAAGTACCCCGGCTTGATTTCTGACATTAGATCGGAAGAGCACACGTCTGAACTCCAGTCACTCCGCGAAATCTCGTATGCCGTCTTCTGCTTGAAAAAAAAAAAAATAAAATAATTCAAAATCACAAGTTACTCCCATCATTTTTCACGTATATAGATCTACAGCCTTTACACTACCTACACCACTATGCCACGAACACGTTTCAACAAAACCATCACCGCCCTCTATCTCACCCACA
+
CBCCCFFFFFFFGGGGGGGGGGGGGGGGHHHHHHHGHHHHHHGHHHGGGGHHHHHGHGHHHGHHHHHHHHHHGHHHHGGGGGGHGHHHGGHHHHGGGHGHHHHHHHHHHHHGGGGG<>-0<>1111111><G1>100000.0<00=0C.C0<000000:00../000000000::000./0;09000///90/9:/..0/;00000--9--9...;99000;...9.9000/.-;--;/:;00900....;
@M05620:45:000000000-G6HP7:1:1101:15848:4288 1:N:0:120
AAACCAGAAGACATGAGGTCAGCTAGATCGGAAGAGCACACGTCTGAACTCCAGTCACTCCGCGAAATCTCGTATGCCGTCTTCTGCTTGAAAAAAAAAAAGTTTGCATCCTTCTGTTATTTTGTTTGACAGAGTGTCTTGTTGAGAACATATGTAGGACATGCTTTTTTCCTGCACCCGGGAAAATCCAGTATAAGTTTTAACGCTTTATTCTTTCATCAATGATCTCAAAGCCAGCTTTAGAAAAAGTA
+
BBBBBABFFFCFFFFGGGAFGGHHDFFHHHGEGDFHGHHHHEHHFEHHHHHFFFGGGHHHGGGGEGGH5@GGFGHFHHGGGFFHEGFHHGFGGDFCECE<C/1??1122>0<@1@12@2FGGFGCFG01?<1<??1<?FGFFFF11.1><1=><1<<DGHGHB0=0=0D-C<;CGHFG.--;?@E/;/900B0C0000;;9;009:.;9999:/BF/;BBB////9;BF/;F/;AF.:BFFFEF//9:;9;
@M05620:45:000000000-G6HP7:1:1101:21355:4310 1:N:0:120
ATCTCTATCTCCTAAAAACCTGTTTAGATTTGGAGATAGACCTTCAGGTTTTTCATCATTTTCTGCATGAATTATACATTGACCACGTTCCAGCGTGGTCAGTTTGCAGCATTCTGTTATTTTGTTTGACAGAGTGTCTTGTTGAGAACATATGTAGGACATGATTTTTTCCTGCAACAGGGAAAATAAAGTATAAGTTTTAAAGATTTATTCTTTAATAAAGGATCTCAAAGCCAGCTTTAGAAAAAGGA
+
CCCCCFFFFFFFGGGGGGGGGGHHHHHHHHHHHHHHHHHHHHHHHHHHHHHGGHHHHHHHHHIHHHHHHHHHHHHHHHHHHHHHHHGHHHHHHHGGGGHHHHHHHHHHHHHHHHHHHHGHHHHHHHHHGHHHHHHHHHHHHHHHHHHHHHHGHHHHHHHHHHHHHHHHHGHHHHHHHHHHHGGHHHHHHHHHHHHHHGGHHHHHHHHHHHHHHHHHHHHHHGHHHHGHHHHHHHGHHGHHHHHFHHHHGGH
@M05620:45:000000000-G6HP7:1:1101:21372:4315 1:N:0:120
ATCTCTATCTCCTAAAAACCTGTTTAGATTTGGAGATAGACCTTCAGGTTTTTCATCATTTTCTGCATGAATTATACATTGACCACGTTCCAGCGTGGTCAGTTTGCAGCATTCTGTTATTTTGTTTGACAGAGTGTCTTGTTGAGAACATATGTAGGACATGATTTTTTCCTGCAACAGGGAAAATAAAGTATAAGTTTTAAAGATTTATTCTTTAATAAAGGATCTCAAAGCCAGCTTTAGAAAAAGGA
+
BCBBBFFFFFFFGGGGGGGGGGHHHHHHHHHHHHHHHHHGHHHHHGHHHHHGGHHHHHHHHHHHHHHHHHHHHHHHHHHHHHHHHHGHHHHHHHGGGGHHHHHHHHHHHHHHHHHHHHHHHHHHHHHHHHHHHHHHHHHHHHHHGFHHHHHHHHHHHHHHGHGHHHHHHGHHHHHFHHHHHGGHHEGHEHHHHHHHHHHHHHHHHHHHHHHHHHHHFHHHHHHGHHHGHHHHEHHHHGHHHHHFHHHHGGG
@M05620:45:000000000-G6HP7:1:1101:23948:4327 1:N:0:120
ATCTCTATCTCCTAAAAACCTGTTTAGATTTGGAGATAGACCTTCAGGTTTTTCATCATTTTCTGCATGAATTATACATTGACCACGTTCCAGCGTGGTCAGTTTGCAGCATTCTGTTATTTTGTTTGACAGAGTGTCTTGTTGAGAACATATGTAGGACATGATTTTTTCCTGCAACAGGGAAAATAAAGTATAAGTTTTAAAGATTTATTCTTTAATAAAGGATCTCAAAGCCAGCTTTAGAAAAAGGA
+
CCCCCFFFFFFFGGGGGGGGGGHHHHHHHHHHHHHHHHHHHHHHHHHHHHHGGHHHHHHHHIIHHHHHHHHHHHHHHHHHHHHHHHGHHHHHHHGEGGHHHHHHHHHHHHHHHHHHHHHHHHHHHHHHHHHHHHHHHHHHHHHHHHHHHHHHHHHHHHHHHHHHHHHHHGHHHHGHHHHHHGGGHHHHHHHHHHHHHFHHHHHHHHHHHHHHHFHHHHHHHHHHHHHHHHHHHFHHHGHHHHHHHHHHGGF
@M05620:45:000000000-G6HP7:1:1101:7588:4335 1:N:0:120
CATCCTGACCCTGAAGTACCCCATTGAGCATGGCATCGTCACCAACTGGGACGACATGGAGAAGATCTGGCACCACACCTTCTACAACGAGCTGCGCGTGGCCCCGGAGGAGCACCCAGTGCTGCTGACCGAGGCCCCCCTGAACCCCAAGGCCAACAGAGAGAAGATGACTCAGGTGAGGCTCGGCCGACGCCCGTGCTCCTCCCGTCCTTTCCCCAGTCATTTTCTGCCCGGCTTGATTTCTGACATTA
+
AAAABFFFFFFFGGGGGGGGGGGHHHHHGHHHHHHHGGHHHGHGHGHHGEAGGGGEGHHFFGHHFFHHHGHHHGHHHGGHHHHHHHFHEGAEGFGEGGGGGGHGGGGGGGGGGHHHGGFHGFHHHHFFHHCCGGGFFGGFGGFHHHGGFGHEHHGGGFGGEFGGGGEGGGFFFFFFFFGGGGGGFFEFFFBFFFFD-AAFBBFFFEBFDFFFFF99BFB9FFFFFFFFFFFFF-DFF-.;FFBBBBBFFF/
@M05620:45:000000000-G6HP7:1:1101:23941:4350 1:N:0:120
ATCTCTATCTCCTAAAAACCTGTTTAGATTTGGAGATAGACCTTCAGGTTTTTCATCATTTTCTGCATGAATTATACATTGACCACGTTCCAGCGTGGTCAGTTTGCAGCATTCTGTTATTTTGTTTGACAGAGTGTCTTGTTGAGAACATATGTAGGACATGATTTTTTCCTGCAACAGGGAAAATAAAGTATAAGTTTTAAAGATTTATTCTTTAATAAAGGATCTCAAAGCCAGCTTTAGAAAAAGGA
+
BBCCCFFFFFFFGGGGGGGGGGHHHHHHHHHHGHHHHHHHHHHHHHHHHHHGGHHHHHHHHHHHHHGHHFHHHHHHHHHHHGHHHHGGHHHHGHGEEGHHHHHHHHHHHHHHHHHHHHHHHHHHHGHHHHHHHHHHHHHHHHHHHHGFHHHHHHHHHHHHHHHHHHHHHGHHHHHHFHHHHGGFHHGGHFHHHHHHHGHHHGFHHGHHGHGHHHHHHGHHGFGGHHHHHGGFFFHHHGHHHHGGHHHHGGG
@M05620:45:000000000-G6HP7:1:1101:16296:4395 1:N:0:120
ATCTCTATCTCCTAAAAACCTGTTTAGATTTGGAGATAGACCTTCAGGTTTTTCATCATTTTCTGCATGAATTATACATTGACCACGTTCCAGCGTGGTCAGTTTGCAGCATTCTGTTATTTTGTTTGACAGAGTGTCTTGTTGAGAACATATGTAGGACATGATTTTTTCCTGCAACAGGGAAAATAAAGTATAAGTTTTAAAGATTTATTCTTTAATAAAGGATCTCAAAGCCAGCTTTAGAAAAAGGA
+
DDDCDFFFFFFFGGGGGGGGGGHHHHHHHHHHHHHHHHHHHHHHHHHHHHHGGHHHHIHHHIIIHHHHHHHHHHHHHHHHHHHHHHGHHHHHHHGGGGHHHHHHHHHHHHHHHHHHHHHHHHHHHHHHHHHHHHHHHHHHHHHHHHHHHHHHHHHHHHHHHHHHHHHHHGHHHHHHHHHHHGGHHHHHHHHHHHHHHGHHHGHHHHHHHHHHHHHHHHHGHHHHHHHHHGHGHHHHHGHHHHHGHGHHGGG
@M05620:45:000000000-G6HP7:1:1101:16299:4413 1:N:0:120
ATCTCTATCTCCTAAAAACCTGTTTAGATTTGGAGATAGACCTTCAGGTTTTTCATCATTTTCTGCATGAATTATACATTGACCACGTTCCAGCGTGGTCAGTTTGCAGCATTCTGTTATTTTGTTTGACAGAGTGTCTTGTTGAGAACATATGTAGGACATGATTTTTTCCTGCAACAGGGAAAATAAAGTATAAGTTTTAAAGATTTATTCTTTAATAAAGGATCTCAAAGCCAGCTTTAGAAAAAGGA
+
BBABCFFFFFFFGGGGGGGGGFGHHHHHHHHHHHHHHHHHHHHHHHHHHHHGGHHHHHHIHIIIIHHHHGHHHHHGHHHHHHHHHHGGHHHHHHGFGGHHFHHHHHHGHHHHHHHHGHHHHHHHHHHHGHGHHHGGGHHHHHHHHHGHHHHHHHHHHHHHHHHHHHHHHGHHHHHHHHHHHGGHHHHGHGHGHHHGHGHHHGHGHHHHHHHHHHHHHGHHHHHHHHHHHFHGHHHHHGHHHFHHFFHFGGF
@M05620:45:000000000-G6HP7:1:1101:9369:4416 1:N:0:120
ATCTCTATCTCCTAAAAACCTGTTTAGATTTGGAGATAGACCTTCAGGTTTTTCATCATTTTCTGCATGAATTATACATTGACCACGTTCCAGCGTGGTCAGTTTGCAGCATTCTGTTATTTTGTTTGACAGAGTGTCTTGTTGAGAACATATGTAGGACATGATTTTTTCCTGCAACAGGGAAAATAAAGTATAAGTTTTAAAGATTTATTCTTTAATAAAGGATCTCAAAGCCAGCTTTAGAAAAAGGA
+
BCBACFFFFFFFGGGGGGGGGGHHHHHHHHHHHHHHHHHHHHHHHHHHHHHGGHHHHHHHHHHHHHHHHHHHHHHHHHHHHHHHHHGGHHHHHHGFGGHHHHHHHHHHHHHHHHHHHHHHHHHHHHHHHHGHHHGHHHHHHHHHHHHHHHHHHHHHHHHHHHHHHHHHHGHHHHGHHHHHHGGGHHHHHHHGHHHHHGHHHHHHHHHHHHHHHHHHHGHHGGHGHHHHFFHHHHHHHGHHHHHHGHGHGGG
@M05620:45:000000000-G6HP7:1:1101:16568:4423 1:N:0:120
TACCTGTACTGGGGAAGCATTTGAATATCCCCCCATGGTGATGGGGACGGAGAACTGCTCCATAAACACAGGCAACGTGCCTAACTTTCCCGGGAAGATGAAGTCAAAGAGCGACCACAGCTCTCGGAGGTTATTTTGCATCGGTGAGCCAGACAGAATGATCCGATGAGGGGTGCGAAACTATTTGAGGAAAGGAAGCACCTTTTTATTAAATTTACCTTTTAGCAATCGCCATTCCTACCCTAAAGATC
+
CCCCCFFFFFFFGGGGGGGGGGHHHHHHHHHGGGGHHHGHHHHHHGGGGGGGGHHHHHHHHHHHHHHHHHHHGHHHGHHHHHHHHHHHHHHGGGGGGHHHHHHHHHHHHHHHGGGGGHHHHHHHHGGGGGEHHHHHHHHHHHGGGGGHHHHHHGHHHHHHHHHHHGGGHHHGGEEGGGFGGGGGGGGGGGFGFGGGGGGGGFFFFFFFFFFFFFFFFFFFFFFFFFFFFFFFFFFFFFFFFFFFFFFFFFB
@M05620:45:000000000-G6HP7:1:1101:9365:4437 1:N:0:120
ATCTCTATCTCCTAAAAACCTGTTTAGATTTGGAGATAGACCTTCAGGTTTTTCATCATTTTCTGCATGAATTATACATTGACCACGTTCCAGCGTGGTCAGTTTGCAGCATTCTGTTATTTTGTTTGACAGAGTGTCTTGTTGAGAACATATGTAGGACATGATTTTTTCCTGCAACAGGGAAAATAAAGTATAAGTTTTAAAGATTTATTCTTTAATAAAGGATCTCAAAGCCAGCTTTAGAAAAAGGA
+
AAABAFFFFFFFGGGGGGGGGGHHHHFHHHHHHHHHHHHHHHHHHHHGHHHGGHHHHHHHHHHHHHHGHHHHHHHHHHHHHGHHGHGHHHHHHGGEEGHHHHHHHGHHHHFHHHHHHHHHHHHHGHHHHHHHHGHFHHHHHHHHHHGHHHHHGHGHHHFHHHHHHHHHHGHHHDGHHHGGHGGFHFGGFGHGHHHHHHHHHGHHGFHHHHHHHHHHHFHHHFFBGFHHGHHGHGHHGGHGHHHFHHFHGGH
@M05620:45:000000000-G6HP7:1:1101:17940:4459 1:N:0:120
ATCTCTATCTCCTAAAAACCTGTTTAGATTTGGAGATAGACCTTCAGGTTTTTCATCATTTTCTGCATGAATTATACATTGACCACGTTCCAGCGTGGTCAGTTTGCAGCATTCTGTTATTTTGTTTGACAGAGTGTCTTGTTGAGAACATATGTAGGACATGATTTTTTCCTGCAACAGGGAAAATAAAGTATAAGTTTTAAAGATTTATTCTTTAATAAAGGATCTCAAAGCCAGCTTTAGAAAAAGGA
+
CCBBCFFFFFFFGGGGGGGGGGHHHHHHHHHHHHHHHHHHHHHHHHHHHHHGGHHHHHHHHHIHIHHHHHHHHHHHHHHHHHHHHHGHHHHHHHGGGGHHHHHHHHHHHHHHHHHHHHHHHHHHHHHHHHHHHHHHHHHHHHHHHHHHHHHHHHHHHHHHHHHHHHHHHGHHHHHHHHHHHGGHHHHHHHHHHHHHHHHHHHHHHHHHHHHHHHHHHHHHHHHHHHHHHHHHHHHHHGHHHHHFHHHGGGH
@M05620:45:000000000-G6HP7:1:1101:17931:4477 1:N:0:120
ATCTCTATCTCCTAAAAACCTGTTTAGATTTGGAGATAGACCTTCAGGTTTTTCATCATTTTCTGCATGAATTATACATTGACCACGTTCCAGCGTGGTCAGTTTGCAGCATTCTGTTATTTTGTTTGACAGAGTGTCTTGTTGAGAACATATGTAGGACATGATTTTTTCCTGCAACAGGGAAAATAAAGTATAAGTTTTAAAGATTTATTCTTTAATAAAGGATCTCAAAGCCAGCTTTAGAAAAAGGA
+
CCCCCFFFFFFFGGGGGGGGGGHHHHHHHHHHHHHHHHHHHHHHHHHHHHHGGHHHHHHHHIIIHHHHHHHHHHHHHHHHHHHHHHGHC22D@3EG1E?B42@DH@34B3FHHDHHHH4F@4BF?FGH3G?E3GHHF??4??FB4B/G33BF4BBG?3322DBDHGFD3/@2@GFHHG02FC/0G0?G11?HB1HHH1HHHH1111FG1GHF<F<=H000<D0<<DG00=00=C.GGECGBBGG0GHGGG/
@M05620:45:000000000-G6HP7:1:1101:21838:4554 1:N:0:120
AAACCAGAAGACATGAGGTCAGCTAGATCGGAAGGGCACACGTCTGAACTCCAGTCACTCCGCGAAATCTCGTATGCCGTCTTCTGCTTGAAAAAAAAAAACACCAACTAATCCCCAAATTTTGCTTTCCACAGTCCCACATCACGACACAACCTACATCATTCATTTATCGCTGAGGAATATATATCAGCAACACAACTTATCCCTTCATTCTTTCATTCATACTCTCAACGCATGCTTTACTACCAGAC
+
BBBBBBBFFFFFGGGGGGBGGGHHHHHHHHGGGG2EGGGHHGHHHEGFHHHHHHGHHHHHHGGGGGGHHHHHFGHGHHGGGGGHHHHHHGGHGHHGGGEB>//0?///22?2222<0/01111@11?1<11110<11>10.1110..---/..;//;/0000::0000000...9...0/000000000000/9...../00900///;/////9//9///;B/99;B///..--.9/;/://///.//..
@M05620:45:000000000-G6HP7:1:1101:8233:4676 1:N:0:120
CATCATGACCCTGAAGTACCCCGGCTTGATTTCTGACATTAGATCGGAAGAGCACACGTCTGAACTCCAGTCACTCCGCGAAATCTCGTATGCCGTCTTCTGCTTGAAAAAAAAAAAAAAAAAAAGAAGGAAGAACTGTGACTCTTAAAAGCAGACTTATAAAAAAAAAAGTAAGAATTATACACATGATTAAAGTAACGAAAATGTGATAACACCAACCAACGACCTAAAATCTCTGTATCACAAAGAGT
+
CCCCCFFFFFFFGGGGGGGGGGEEEGGGFGHHHHHGHHHHHHHHHGE2BEFGGHHHHGHHHGHHHHHHFGHHHHHHHGGGECEGEGHHGGHHHHGGGHGHHHHHHHHGHHHFFGGCC/-------.../..:..//000009900000000.0//.00009;0;0-----.00:00:0090000000009000000000...:-00000000000:.........--.000000000000000900.9//0
@M05620:45:000000000-G6HP7:1:1101:22160:4679 1:N:0:120
CATCCTGACCCTGAAGTACCCCGGCTTGATTTCTGACATTAGATCGGAAGAGCACACGTCTGAACTCCAGTCACTCCGCGAAATCTCGTATGCCGTCTTCTGCTTGAAAAAAAAAAAACAGCTCTCTGAGGTTATTTTTCATCGTTGATCCAGACAGAATGATCCGATAAGGTGTGCGAAACTATTTAAGGAAAGACAGCACATTTTTATTAAATTTACCTTTTAGCAATCGCCATTCCTACCCTAAAGAT
+
AA@AAFFFFFBFGGGD3FGFC1EEC0AAAB2AGFAGEDHHGFGHHGGE/EEGGH0FCEFFEFHFFDDGHEDFDGDEHGAE?EEF1@BFFE0CFFE?>GCDHG1GHEHHHGHGGCG//>/<00>FG11<11.>01>FFD0/<DGF<./<00=DBFEF/CHH000C0:..-.;00;0.;.9A@@FFB0C0900;9/.//:--9-9B/B9/9/9///;B///;////B9BFF9/---;9/:B/;BF-;B9F/;/
@M05620:45:000000000-G6HP7:1:1101:8248:4687 1:N:0:120
CATCATGACCCTGAAGTACCCCGGCTTGATTTCTGACATTAGATCGGAAGAGCACACGTCTGAACTCCAGTCACTCCGCGAAATCTCGTATGCCGTCTTCTGCTTGAAAAAAAAAAAAACATAATCGGAGATAATGTTGCATCATGGATCCAGAATGAAATATCAGATGAGGAGTGCGAACCTATTTATGGCAAGGCAGACTATTTCGATAGATTTGACATTTGTGCAATCAGCGTAGCAACATTAAAAAA
+
AABBAFBFFFFFGGGGGGGGGGGGGGGGHHHHHGHHFHHHHDGFHHG2FEHHHHHGHGHHHGHHHHHH3GGHHHFHHGGGFFGHHHHHFGHHHHGGGGGHHFHHHGHHFHF/@BGBA/-<.111<1..<--/0<000<0000<0000000;0:0/0;:0<00000000:00909/.0-.;9-//0;0000;./9..99.:.//9//:..;..;//9/////;9//.9///////...9./9..////9/9-
@M05620:45:000000000-G6HP7:1:1101:15832:4711 1:N:0:120
AAACCAGAAGACATGAGGCCAGCTAGATCGGAAGAGCACACGTCTGAACTCCAGTCACTCCGCGAAATCTCGTATGCCGTCTTCTGCTTGAAAAAAAAAAACCCCGGAGGAGCACCCAGTGCTGCTGACCGAGGCCCCCCTGAACCCCAAGGCCACCAGAGAGACGATGACTCAGGTGAGGCTCGGCCGACGCCCGTGCTCCTCCCGTCCTTTCCCCCGTCATTTTCTGCCCCGCTTGATTTCTTACATTA
+
AA?AA?AFCFC1AAC1F11AEEEG1GHFGEC?E0GGHCCFFAAFGC1EFGHHFEAFAFFGFE?EE?EH1BFF/B>02G@E@>FE2@B1@B>F11F/>/<//<??C<>?///E/FGHA.CGHFDDGG11FG<@CC@EGCCGGAFFFGFAAB.CEG?.;..;9/AEFB-;-BFFF///F/B--:9A--EB?@@@<@@-;--9BFFFFF-:ABFEFFFBFA-ABFABFFBBFBF--9-@BF-F/9BF//9/;F/
@M05620:45:000000000-G6HP7:1:1101:21043:4751 1:N:0:120
ATCTCTATCTCCTAAAAACCTGTTTAGATTTGGAGATAGACCTTCAGGTTTTTCATCATTTTCTGCATGAATTATACATTGACCACGTTCCAGCGTGGTCAGTTTGCAGCATTCTGTTATTTTGTTTGACAGAGTGTCTTGTTGAGAACATATGTAGGACATGATTTTTTCCTGCAACAGGGAAAATAAAGTATAAGTTTTAAAGATTTATTCTTTAATAAAGGATCTCAAAGCCAGCTTTAGAAAAAGGA
+
CDCCDFFFFFFFGGGGGGGGGGHHHHHHHHHHHHHHHHHHHHHHHHHHHHHGGHHHHIIHHHIHIHHHHHHHHHHHHHHHHHHHHHGHHHHHHHGFGGHHHHHHHHHHHHHHHHHHHHHHHHHHHHHHGHHHHHGHHHHHHHHHHHHHHHHHHHHHHHHHHHHHHHHHHGHHHHHHHHHHHGGHHHHHHHHHHHHHHHHHHHHHHHHHHHHHHHHHHHHHHHHHHHGHHHHHHHHHHGGHHHHGGHHHGGH
@M05620:45:000000000-G6HP7:1:1101:7370:4763 1:N:0:120
ATCTCTATCTCCTAAAAACCTGTTTAGATTTGGAGATAGACCTTCAGGTTTTTCATCATTTTCTGCATGAATTATACATTGACCACGTTCCAGCGTGGTCAGTTTGCAGTATTCTGTTATTTTGTTTGACAGAGTGTCTTGTTGAGAACATATGTAGGACATGATTTTTTCCTGCAACAGGGAAAATAAAGTATAAGTTTTAAAGATTTATTCTTTAATAAAGGATCTCAAAGCCAGCTTTAGAAAAAGGA
+
AAAABFFFFFFFGGGGGGGGGGFGHFGHFGHHHFGFCGHHHHHHHHHHHHHEGBEGGHHHHHHHHEHHHGGGGHHHFHGHHHHFHGEFGHHHHHGGFGHHGGGGFHFHHGHFFHGHHHHHHFHHGHHHHHFHGHGGGHHHHGHHGGGHHHHHDGFFGHFGHGHHHHHHHFHHHHFGHHHHHGEHGFGHBGGGHFGFGGGHHHFFHGHHHGHHHHHHHHHHGHDGHHHHGFHHHHHFGGHHHFGHFFGH?FC
@M05620:45:000000000-G6HP7:1:1101:21032:4768 1:N:0:120
ATCTCTATCTCCTAAAAACCTGTTTAGATTTGGAGATAGACCTTCAGGTTTTTCATCATTTTCTGCATGAATTATACATTGACCACGTTCCAGCGTGGTCAGTTTGCAGCATTCTGTTATTTTGTTTGACAGAGTGTCTTGTTGAGAACATATGTAGGACATGATTTTTTCCTGCAACAGGGAAAATAAAGTATAAGTTTTAAAGATTTATTCTTTAATAAAGGATCTCAAAGCCAGCTTTAGAAAAAGGA
+
@ABBBFFFFFFFGGGGGGGGGGGFHGHHFHGFHFGGGHHFHHHGHFHHHHHGGHHHHHHHHHHHHHHGGHGHHHHHHHHHHFHHHHGHHHHGHHGEGGHHHHGHHHGHHHGHHHHHHHHHHHHHFGHGGFFHHHHHHHHHHGHHEHHGHHHFHHFFHFHHHHHHHHHHHGHHHHHHHGHHHEFCFFHFGDGFGGFHHGGGHHEFHFHHHBGFHHHHHHHGHBDGFGGHHHHHHHFFHGHHHHFFGHFHGGH
@M05620:45:000000000-G6HP7:1:1101:7387:4773 1:N:0:120
ATCTCTATCTCCTAAAAACCTGTTTAGATTTGGAGATAGACCTTCAGGTTTTTCATCATTTTCTGCATGAATTATACATTGACCACGTTCCAGCGTGGTCAGTTTGCAGTATTCTGTTATTTTGTTTGACAGAGTGTCTTGTTGAGAACATATGTAGGACATGATTTTTTCCTGCAACAGGGAAAATAAAGTATAAGTTTTAAAGATTTATTCTTTAATAAAGGATCTCAAAGCCAGCTTTAGAAAAAGGA
+
BBBBBFFFFFFFGGGGGGGGGGGHHHHHHHHHHHHFHHGHHHHHHHHHHHHGGHHHHHHHHHHHHHHHHHHHHHHHHHHHHHHHHHGHHHHHHHGGGGHHHHGHHHHHHHHHHHHHHHHHHHHHHHHHGHHHHHHHHHHHHHHHHHHHHHHHHHHHHHHHHHHHHHHHHGHHHHHHHHHHHGGHHHHHGHHHHHHHHFHHHHHHHHHHHHHHHHHHHHHHHG0DHHHHHHHHHHHHHGHHHHGHGHHHFDH
@M05620:45:000000000-G6HP7:1:1101:14552:4775 1:N:0:120
CATCCTGACCCTGAAGTACCCCGGCTTGATTTCTGACATTAGATCGGAAGAGCACACGTCTGAACTCCAGTCACTCCGCGAAATCTCGTATGCCGTCTTCTGCTTGAAAAAAAAAAAAAAACATCCTACGCAATACCGACGAACAAAGAACAACCAAGTTAAGAATTACAGATATATACAAATCATGAAGCTCGTGAAGCTAGACCAGACACACGCCCTGTCACTACAGACATTCACTACGTGCTGAGTTA
+
CCCCCFFFFFFFGGGGGGGGGGGGGGGGHHHHHHHHHHHHHHHHHHGGGGHHHHHHHGHHHGHHHHHHHHHHHHHHHGGGFGGHHHHHGGHHHHGFGHGHHHHGHHHHHHHGGGGG</<--.<0</000<<.-.0;0..----:-/.//.///.....000000;0000;900000000;0000:00000000.-./.0000;000/...///.-9.--.000000/000./00000009../..00.0:0
@M05620:45:000000000-G6HP7:1:1101:10741:4779 1:N:0:120
ATCTCTATCTCCTAAAAACCTGTTTAGATTTGGAGATAGACCTTCAGGTTTTTCATCATTTTCTGCATGAATTATACATTGACCACGTTCCAGCGTGGTCAGTTTGCAGCATTCTGTTATTTTGTTTGACAGAGTGTCTTGTTGAGAACATATGTAGGACATGATTTTTTCCTGCAACAGGGAAAATAAAGTATAAGTTTTAAAGATTTATTCTTTAATAAAGGATCTCAAAGCCAGCTTTAGAAAAAGGA
+
BBCCCFFFFFFFGGGGGGGGGGHGHHHHHHHHHHHHHHHHHHHHHHHHHHHGGHHHHIHHHHIHHHHHHHHHHHHHHHHHHGHHHHGHHHHHHHGFGGHHHHHHHHHHHHHHHHHHHHHHHHHHHHHHHHGHHHHHHHHHHHHHHHHHHHHHHHHHHHHHHHHHHHHHHGHHHHHHHHHHHGGHHHHHGHHGHFHHHGHHHHHHHHHHHHHHHHHHHHHHHHHHHHHHHGHHHHFHHGHHHHHGHGHHGGH
@M05620:45:000000000-G6HP7:1:1101:10721:4788 1:N:0:120
ATCTCTATCTCCTAAAAACCTGTTTAGATTTGGAGATAGACCTTCAGGTTTTTCATCATTTTCTGCATGAATTATACATTGACCACGTTCCAGCGTGGTCAGTTTGCAGCATTCTGTTATTTTGTTTGACAGAGTGTCTTGTTGAGAACATATGTAGGACATGATTTTTTCCTGCAACAGGGAAAATAAAGTATAAGTTTTAAAGATTTATTCTTTAATAAAGGATCTCAAAGCCAGCTTTAGAAAAAGGA
+
?AABAFFFFFFFGFGGGGAEGFGDGGHHHHHHHHHGHHHHHHHHHFHHHHHGGGHHHHHHGHHHHFHGHHHHHHHHHHHHHGHHHFFGHHHHHHGEFGHGHHGHHHFHHHHHHHHGGHHHHHHHGHHHFFFHHHHHHHHHGGHHHHGHHHHHHHHFHHFGGHHHHHHHHGHGHHHHHHHHHGGFHFHHD1GGGHHHG=GHHHHHHHGHHGHHHHHHHBD<D<D0CFGHHHGGHH.CGGHHHHHCCGHFGGG
@M05620:45:000000000-G6HP7:1:1101:23715:4874 1:N:0:120
AAACCAGAAGACATGAGGTCAGCTAGATCGGAAGAGCACACGTCTGAACTCCAGTCACTCCGCGAAATCTCGTATGCCGTCTTCTGCTTGAAAAAAAAAAAACCCAGAGGAGCACCCAGTTATGCTGACCAATGCCCCCCTGAACCCCCAGACCAACAGAAAGAAGATGACCCAGATGAGGCTCGACCAACGACCATGCTTACACCGTCCTTTCCCCATTCAGTATCTTCCCGGCTTGATTTCTGACAGTA
+
BBBBBBBFFFFFGFGFGFBGGGHHGHHHHHGFGDGHHHHHGEGHHFGBGHHHHHGHHHHHHGGGGGEHGHHHFGHGGHEFGGGHFHHHHGBFEGHGFFE</</??//?//<///0//?/<11=1>11F<<1<1<110CA-@.:CCAD.--..;.;9..////=F.//;09C//9..00;C/;..-----;.9.---/:9B////9/-;...9/9//.;.////;/;BF///..---;-./://///;;/;/
@M05620:45:000000000-G6HP7:1:1101:23281:4913 1:N:0:120
ATCTCTATCTCCTAAAAACCTGTTTAGATTTGGAGATAGACCTTCAGGTTTTTCATCATTTTCTGCATGAATTATACATTGACCACGTTCCAGCGTGGTCAGTTTGCAGCATTCTGTTATTTTGTTTGACAGAGTGTCTTGTTGAGAACATATGTAGGACATGATTTTTTCCTGCAACAGGGAAAATAAAGTATAAGTTTTAAAGATTTATTCTTTAATAAAGGATCTCAAAGCCAGCTTTAGAAAAAGGA
+
DDDDDFFFFFFFGGGGGGGGGGHHHHHHHHHHHGHHHHHHHHHHHHHHHHHGGHHHHIIHHIIHIHHHHHHHHHHHHHHHHHHHHHGHHHHHHHGGGGHHHHHHHHHHHHHHHHHHHHHHHHHHHHHHHHHHHHFHHHHHHHHHHHHHHHHHHHHHHHHHHHHHHHHHHGHHHHHHHHHHHGGHHHHHHHHHHHHHHGHHHHGHHHHHHHHHHHHHHHHHHHHHHHHHHHHHHHHHHGHHHHHFHHHHGGH
@M05620:45:000000000-G6HP7:1:1101:23070:4961 1:N:0:120
CATCCTGACCCTGAAGTACCCCGGCTTGATTTCTGACATTAGATCGGAAGAGCACACGTCTGAACTCCAGTCACTCCGCGAAATCTCGTATGCCGTCTTCTGCTTGAAAAAAAAAAAAGTGCTGCTGACCGACGCCCCCCTGAACCCCAACGCCAAAACAGAGAAAATCACTCATGAGCGACTCCCCCCACGCCCTTTCTCCACGCGTCCTTCCCCCAGCCACTTTCTACCCACCTTCTATTCTCACACCC
+
BBBBBFFFFFFFGGGGGGGGGGGGF?FEAEGHHFFBGDGFFFFEGG?BFEGAFHHHFEFFHFHGFDGGHHHFHGFHFFGGE@/?GB4B?EHHGFEEFGFEHFH4?GFHBEFC<CC//>/11?1=><11<0<A@D--A----./9/;?CDD..-;CDFAA9///.//;////9/9////;----.9..99-.-..;-;9;9/99F.9-9@>D//;BF.9;..;.B////9;BA/.../9//9/;B/;///..
@M05620:45:000000000-G6HP7:1:1101:23064:4981 1:N:0:120
CATCCTGACCCTGAAGTACCCCGGCTTGATTTCTGACATTAGATCGGAAGAGCACACGTCTGAACTCCAGTCACTCCGCGAAATCTCGTATGCCGTCTTCTGCTTGAAAAAAAAAAACAGCGGAGGATATTTTGCATCGGTGAGCCAGACAGCATGCTCCAATGCGGGGCGCGCAACTTTTTTAGGAAAGACAGCACCTTTTTATTAAATTTACCTTTTAGAAAACGTCATTCCTACCCTAACGACGGAAG
+
1AAAAFDFFFFBCFFBFGGDFGGAEEGAGHGFHGGBGFHFHEFGHHG/FEHHHHHFGEHHFFBGHFHHHFFHGHFHFEGEE/EG@GFHFEFHGGEAEFFGFHFHFCHHHHFCCCC/>//00/<<@-.<<00<00<<DD...<../;;;..G/GG0:;C<0/;0//.------9---9B//;9--//;/9;/-;99-::////:;/B9//;BBB///9//999BB-/9--;?B/;//;--/;9-999--;A;
@M05620:45:000000000-G6HP7:1:1101:17714:4984 1:N:0:120
ATCTCTATCTCCTAAAAACCTGTTTAGATTTGGAGATAGACCTTCAGGTTTTTCATCATTTTCTGCATGAATTATACATTGACCACGTTCCAGCGTGGTCAGTTTGCAGCATTCTGTTATTTTGTTTGACAGAGTGTCTTGTTGAGAACATATGTAGGACATGATTTTTTCCTGCAACAGGGAAAATAAAGTATAAGTTTTAAAGATTTATTCTTTAATAAAGGATCTCAAAGCCAGCTTTAGAAAAAGGA
+
BBBBBFFFFFFFGFEGDFEGGGHHHHHHHHHHHFHFFFFFHHHHHHHHHGHGGHHHHHHHHHHHHHGHHGFHHHHHHHHHHHHHHHGHHHHFHHGEGGHHGHHHHFGGEGFFHFGGGGHGHHHFFGHHHHHHEHGHHHHHEHHAB3GGHFHFHFGBGFBGGGCBBFHHHGHHHBGB1FGFHGFHHHGH1GGFGGFHHGHHHGFGGGGGHHHHHHHHHHHF0G0GGHGGGGHHGFH/;CCGHFBCGBHHGDC
@M05620:45:000000000-G6HP7:1:1101:6697:5003 1:N:0:120
ATCTCTATCTCCTAAAAACCTGTTTAGATTTGGAGATAGACCTTCAGGTTTTTCATCATTTTCTGCATGAATTATACATTGACCACGTTCCAGCGTGGTCAGTTTGCAGCATTCTGTTATTTTGTTTGACAGAGTGTCTTGTTGAGAACATATGTAGGACATGATTTTTTCCTGCAACAGGGAAAATAAAGTATAAGTTTTAAAGATTTATTCTTTAATAAAGGATCTCAAAGCCAGCTTTAGAAAAAGGA
+
A1>A1@DFD3DDFGF1AFGGC1FDGHFCGFHCCH01B11B11ABG1FH1FGBF0AB222DB2F12DHBE1DBDGHF2AAFFEDAB//AA0FG1GGFAEF1FC@FGEDG@1F12BFEBFFBFFFG>F>GHHHFCEG1G2FGHBEE><G><E1B2FGHFH1GGHHF2FGH1/0FGG1F1GHCC//0<0?1F1??F<11>1==<G1<=111>GGGDHHHH=D0=0<0<DC<GHH<<GABCEGFFHHHGHGHG./
@M05620:45:000000000-G6HP7:1:1101:17709:5005 1:N:0:120
ATCTCTATCTCCTAAAAACCTGTTTAGATTTGGAGATAGACCTTCAGGTTTTTCATCATTTTCTGCATGAATTATACATTGACCACGTTCCAGCGTGGTCAGTTTGCAGCATTCTGTTATTTTGTTTGACAGAGTGTCTTGTTGAGAACATATGTAGGACATGATTTTTTCCTGCAACAGGGAAAATAAAGTATAAGTTTTAAAGATTTATTCTTTAATAAAGGATCTCAAAGCCAGCTTTAGAAAAAGGA
+
CCCCDFFFFFFFGGGGGGGGGGGHHHHHHHHHHHHHHHHHHHHHHHHHHHHGGHHHHHHHHHIIHHHHHHHHHHHHHHHHHHHHHHGHHHHHHHGGGGHHHHHHHHHHHHHHHHHHHHHHHHHHHHHHHHHHHHHHHHHHHHHHHHHHHHHHHHHHHHHHHHHHHHHHHGHHHHHHHHHHHGGGHHHHHHHHHHHHHHHHHGHHHHHHHHHHHHHHHHHHHHHHHHHHHGHHHHHHHGHHHHHHHGHHGGH
@M05620:45:000000000-G6HP7:1:1101:18885:5025 1:N:0:120
TACCTGTACTGGGGAAGCATTTGAATATCCCCCCATGGTGATGGGGACGGAGAACTGCTCCATAAACACAGGCAACGTGCCTAACTTTCCCGGGAAGATGAAGTCAAAGAGCGACCACAGCTCTCGGAGGTTATTTTGCATCGGTGAGCCAGACAGAATGATCCGATGAGGGGTGCGAAACTATTTGAGGAAAGGAAGCACCTTTTTATTAAATTTACCTTTTAGCAATCGCCATTCCTACCCTAAAGATC
+
BBBBBFFFFFFFGEGGGGGGGGHHHHHHHHHGGGGHHHGHHHHGHGGGGGGGGHHHHHHHHHHHHHHHHHHHGHHHGHHHHHHHHHHHHHHGGGGGGHHHHHHHHHHHHHHHGGGGGHHHHHHHHGGGGGEHHHHHHHHHHHGGGGGHHHHHHGHHHHHHHHHHHGGGHHHGGGGGGGGGGGGGGGGGGGFGG?FGGGGGGFFFFFFFFFFFFFFFFFFFFFFFBFFFFFEFFDFFFFFFFFFFFFFFFFF
@M05620:45:000000000-G6HP7:1:1101:18896:5039 1:N:0:120
TACCTGTACTGGGGAAGCATTTGAATATCCCCCCATGGTGATGGGGACGGAGAACTGCTCCATAAACACAGGCAACGTGCCTAACTTTCCCGGGAAGATGAAGTCAAAGAGCGACCACAGCTCTCGGAGGTTATTTTGCATCGGTGAGCCAGACAGAATGATCCGATGAGGGGTGCGAAACTATTTGAGGAAAGGAAGCACCTTTTTATTAAATTTACCTTTTAGCAATCGCCATTCCTACCCTAAAGATC
+
BABCCFFFFFFFGGGGGGGGGGHHHHHHHHHGGGGHHHGHGHHHHGGGGGGGGHHHHHHHHHHHHGHGHHHHGGHHGHHHHHHHHHHHHHHGGGGGGHHHHHHHHHHHHHHHGGGGGHHHHHHHHGGGGGCHHHHHHHHHHHGGGGGHHHHHHGHHHHHHHHHHHGGGHHHGGCDGGGGGGGGGGGGGGGCFGGGGGGGGGFFFFFFFFFFFFFFFFFFFFFFFFFFFFFAFFFFFFFFFFFFFFFFFFFF
@M05620:45:000000000-G6HP7:1:1101:11118:5111 1:N:0:120
ATCTCTATCTCCTAAAAACCTGTTTAGATTTGGAGATAGACCTTCAGGTTTTTCATCATTTTCTGCATGAATTATACATTGACCACGTTCCAGCGTGGTCAGTTTGCAGCATTCTGTTATTTTGTTTGACAGAGTGTCTTGTTGAGAACATATGTAGGACATGATTTTTTCCTGCAACAGGGAAAATAAAGTATAAGTTTTAAAGATTTATTCTTTAATAAAGGATCTCAAAGCCAGCTTTAGAAAAAGGA
+
CBBBCFFFFFFFGGGGGGGGGGHHHHHHHHHHHGHHHHHHHHHHHHHHHHHGGHHHHHHHHHHHHHHHHHGHHHHHHHHHHHHHHHGBGHHHHHGGGGHHHHHHHHHHHHHHHHHHHHHHHHHHHHHHGHGHHHHHHHHHHHHHHHGHHHHHHHHHHHHHHHHGHHHHHGHHHHHHHHHHHGGGHHHGGHHHGGHHHGHHHHHHHHHHHHHHHHHHHHHHHHHGHHHHHHFFGHHHHGHHHHHHGGHGGGG
@M05620:45:000000000-G6HP7:1:1101:10333:5116 1:N:0:120
AAACCCAGAAGACATGAGGTCAGCTAGATCGGAAGAGCACACGTCTGAACTCCAGTCACTCCGCGAAATCTCGTATGCCGTCTTCTGCTTGAAAAAAAAAAACCCGGAGGAGCACCCAGTGCTTCTGACCGAGACCCCCCTGAACCCCAAGGCCACCAGAGAGAAGATGACTCAGGTGAGGCTCGGCCGACGCCCGTGCTCCTCCCGTCCTTTCCCCAGTCATTTTCTGCCCGGCTTGATTTCTGACCTTT
+
AA?AAAAAAFFFFGGGDC1BF1AFGFFHDFGG?FA00ECGHHCAABFGGGFHHHC2B1F2FGEEA/>>>1@D>>EECHHGGGHEHFEG@FH>1@FCEC/////?E//></?/FGHHGGF>1111<<>FHECCG-<EG.-A::CGHGGG....;CE.C?.C;BA.CF/;0;0;B/:B//;-9;-;@---9-9@??;>-9A-BB/FFFFAABB/BFBF9--BFBFF/FFB/;/A-@@-9--9/;B///;/99/
@M05620:45:000000000-G6HP7:1:1101:24080:5127 1:N:0:120
ATCTCTATCTCTAAAAACCTGTTTAGATTTGGAGATAGACCTTCAGGTTTTTCATCATTTTCTGCATGAATTATACATTGACCACGTTCCAGCGTGGTCAGTTTGCAGCATTCTGTTATTTTGTTTGACAGAGTGTCTTGTTGAGAACATATGTAGGACATGATTTTTTCCTGCAACAGGGAAAATAAAGTATAAGTTTTAAAGATTTATTCTTTAATAAAGGATCTCAAAGCCAGCTTTAGAAAAAGGAA
+
CCCCCFFFFFFFGGGGGGGGGGHHGGHHHHHHHHHHHHHHHHHHGHHHHHGGHHHHHHHIHIHHHHHHHHHHHHHHHHHHHHHHHGHHHHHHHGGGGHHGHHHHHHGHHHHHHHHHHHHHHHHHHHHHHHHHHHHHHHHHHHHHHHHHHHHHHHHHHHHGHHHHHHHHGHHHHHGHHHHHGGHHHHHHHHGHHHHHFGHHHHHHHHHHHHHHHHHHHGHFFHGHHHHHHHGHGHFFFHHHHHHHGGHGGHH
@M05620:45:000000000-G6HP7:1:1101:23176:5148 1:N:0:120
CATCCTGACCCTGAAGTACCCCATTGAGCATGGCATCGTCACCAACTGGGACGACATGGAGAAGATCTGGCACCACACCTTCTACAACGAGCTGCGCGTGGCCCCGGAGGAGCACCCAGTGCTGCTGACCGAGGCCCCCCTGAACCCCAAGGCCAACAGAGAGAAGATGACTCAGGTGAGGCTCGGCCGACGCCCGTGCTCCTCCCGTCCTTTCCCCAGTCATTTTCTGCCCGGCTTGATTTCTGACATTA
+
AAABBFBDFFFFGGGGGGGGFGGHH5FHFHHHHHHHHGHHHGHGHGHHEGHHEGGGGH2GFHHHHHHGHFGHHGHHHGGHHHHHHHHHGGGGGHHFCGEECEHHGECGGCBCGEHHGFEH1FHGHHHHHHGGGGGGGFAFF.GFHHGGGGCCGHGGGGFGGGDFGBFGGGGGGGBFGFCFFGEGA-;D-@D->FF=@.AEBFFFFF?EDFFFFFFFFFDFFFFFFFFF9FFFFADFA-AFFFFFBBFFFF/
@M05620:45:000000000-G6HP7:1:1101:17623:5157 1:N:0:120
ATCTCTATCTCCTAAAAACCTGTTTAGATTTGGAGATAGACCTTCAGGTTTTTCATCATTTTCTGCATGAATTATACATTGACCACGTTCCAGCGTGGTCAGTTTGCAGCATTCTGTTATTTTGTTTGACAGAGTGTCTTGTTGAGAACATATGTAGGACATGATTTTTTCCTGCAACAGGGAAAATAAAGTATAAGTTTTAAAGATTTATTCTTTAATAAAGGATCTCAAAGCCAGCTTTAGAAAAAGGA
+
CCCCCFFFFFFFGGGGGGGGGGHHHHHHHHHHGHHHHHHHHHHHHHHHHHHGGHHHHHHHHHIHHHHHFHHHHHHHHHHHHHHHHHGHHHHHHHGGGGHHHGHHHHHHHHHHHHHHHHHHHHHHHHHHHHHHHHHHHHHHHHHHDHHHGHHGHHHHGHHHHHHHHHHHHGHHHHHHHHHHGGGHHHGHHHHHHHHHHHHHHHHDGGHHHHHHHHHHHGHHHHHHCGHGHHHHHHGHHGHHHHHGGHHGCEH
@M05620:45:000000000-G6HP7:1:1101:14880:5166 1:N:0:120
CATCCTGACCCTGAAGTACCCCGGCTTGATTTCTGACATTAGATCGGAAGAGCACACGTCTGAACTCCAGTCACTCCGCGAAATCTCGTATGCCGTCTTCTGCTTGAAAAAAAAAAAAAGCCATCCGGAGAGTAGCTTACATCGGTGAGCCAAAAAGAAAAAACCGATGAAAAGTCCGACACTATATAAGGAACGGATCGACCAGGTGCTTAAATAGACCTATACGCAAGCGCAATGCCTACCCTAAATAT
+
AAABBFFFFFFFGGGGFGGGGGGGGGGGAGHHHFGGHHHHHHHHHHG2FEHHHHHHHGHHGGFFFGHHHHHHHHFHHGGG/EEHFHHHGGHHHFGEEHGHHHHHGHHHHHHFGGG/<>A.00011<<-<--./0000<0<00<;:..CC/////..;.9//A-..;--.900090//..9--/://///////.9..9-..9--..//////9/9;///://///.9.;-..---;/////99./.:////
@M05620:45:000000000-G6HP7:1:1101:17618:5177 1:N:0:120
ATCTCTATCTCCTAAAAACCTGTTTAGATTTGGAGATAGACCTTCAGGTTTTTCATCATTTTCTGCATGAATTATACATTGACCACGTTCCAGCGTGGTCAGTTTGCAGCATTCTGTTATTTTGTTTGACAGAGTGTCTTGTTGAGAACATATGTAGGACATGATTTTTTCCTGCAACAGGGAAAATAAAGTATAAGTTTTAAAGATTTATTCTTTAATAAAGGATCTCAAAGCCAGCTTTAGAAAAAGGA
+
CCCCDFFFFFFFGGGGGGGGGGHHHHHHHHHHHHHHHHHHHHHHHHHHHHHGGHHHHHIHIIIIIHHHHHHHHHHGHHHHHHHHHHGHHHHHHHGGGGHHHHHHHHHHHHHHHHHHHHHHHHHHHHHHHHHHHHHHHHHHHHHHHHHHHHHHHHHHHHHHHHHHHHHHHGHHHHHHHHHHHGGHHHHHHHHHHHHHHHHHHHHHHHHHHHHHHHHHHHHHHHHHHHHHHGHHHHHHHGHHHHHGGGHHGGH
@M05620:45:000000000-G6HP7:1:1101:14893:5180 1:N:0:120
CATCCTGACCCTGAAGTACCCCGGCTTGATTTCTGACATTAGATCGGAAGAGCACACGTCTGAACTCCAGTCACTCCGCGAAATCTCGTATGCCGTCTTCTGCTTGAAAAAAAAAAAAAAAAAAGAAAAAAAGAATATCAGGGACTCAGAGAAAAGAAAAAAAAAATGAAAAAATAAACAAACACAAAACAAAGGAAGATATAAAAATAACGTGCATAGTGAGAAGCGAAAAATAAAAAGTGCGAAAGCGA
+
>>AAAFFFFFFFGGGGGEGGGGGGGGGGHHHHHHHGHHHHGHHHHHGGGGHHHFFFHGGHHGGFHHHHHHHHFHHHHGGGGGGHEGHHGAGHHHGEEHGHFHHHHHHGHHGGGGGC><----<-...;/.-9...0;00;00..../0000///9/..999----9.///9:.-.//9//9.:.9.9..99../../..////////9///.....///////9///-:---..:9///.///-.--./..
@M05620:45:000000000-G6HP7:1:1101:12451:5245 1:N:0:120
ATCTCTATCTCCTAAAAACCTGTTTAGATTTGGAGATAGACCTTCAGGTTTTTCATCATTTTCTGCATGAATTATACATTGACCACGTTCCAGCGTGGTCAGTTTGCAGCATTCTGTTATTTTGTTTGACAGAGTGTCTTGTTGAGAACATATGTAGGACATGATTTTTTCCTGCAACAGGGAAAATAAAGTATAAGTTTTAAAGATTTATTCTTTAATAAAGGATCTCAAAGCCAGCTTTAGAAAAAGGA
+
BBAABFFFFFFFGGGGGGGGGGHHHHHHHHHHHHHHHHHHHHGHHHHHHHHGGHHHHHHHGHHHHHGHHGHHHHHHHHHHHHHHHHGGHHHHHHGGGGHHHHHHHGHHGHHHHHHHHHHHHHHHHHHHHHHHHHHHHHHHHHHHEHHHHHHHHHHHHHHHHHHHHHHHHGHHHHHHHHGHHGGHHHHHGFHHHFHGHHHHHHHHHHHHGHHHHHHHHFFHHGHHHHHHHHHHHHHHHGHHHHHHHHHHGGG
@M05620:45:000000000-G6HP7:1:1101:12464:5258 1:N:0:120
ATCTCTATCTCCTAAAAACCTGTTTAGATTTGGAGATAGACCTTCAGGTTTTTCATCATTTTCTGCATGAATTATACATTGACCACGTTCCAGCGTGGTCAGTTTGCAGCATTCTGTTATTTTGTTTGACAGAGTGTCTTGTTGAGAACATATGTAGGACATGATTTTTTCCTGCAACAGGGAAAATAAAGTATAAGTTTTAAAGATTTATTCTTTAATAAAGGATCTCAAAGCCAGCTTTAGAAAAAGGA
+
AA1>AFFFF3FBGGGB1FFG11AFGGBF3BFGH101011BEG11FFAGGGF//BD222AAEB2FD1DGHBA22FDHF22D111BBAA/BCCFBFEB/EGFFB222B1GHFG12BDF2@EGFDHH0FFFHHFFFH>>>B2>FFE0GCCGHHEFFEBGBGBFFHHHBFHHDBGGDGFHBGGHH/<GEC1GFH1<F1FFHD<GFH1=<F1GDGHHFHFDGHGBDG=0CGHHGHHHHGHEFFHHHFHBCFHHACF
@M05620:45:000000000-G6HP7:1:1101:12448:5316 1:N:0:120
TACCTGTACTGGGGAAGCATTTGAATATCCCCCCATGGTGATGGGGACGGAGAACTGCTCCATAAACACAGGCAACGTGCCTAACTTTCCCGGGAAGATGAAGTCAAAGAGCGACCACAGCTCTCGGAGGTTATTTTGCATCGGTGAGCCAGACAGAATGATCCGATGAGGGGTGCGAAACTATTTGAGGAAAGGAAGCACCTTTTTATTAAATTTACCTTTTAGCAATCGCCATTCCTACCCTAAAGATC
+
BCCCCFFFFFFFGGGGGGGGGGHHHHHHHHHGGGGHHHGHHHHHHGGGGGGGGGHHHHHHHHHHHHHHHHHHGHHHGHHHHHHHHHHHHHHGGGGGGHHHHHHHHHHHHHHHGGGGGHHHHHHHHGGGGGEHHHHHHHHGHHGGGGGHHHHHHGHHHHHHHHHHHGGGHHHGGEFGGGGGGGGGGGGGGGFGGGGGGGGFGFFFFFFFFFFFFFFFFFFFFFFFFFFFFFFFFFFFFFFFFFFFFFFFFFF
@M05620:45:000000000-G6HP7:1:1101:17714:5359 1:N:0:120
CATCCTGACCCTGAAGTACCCCGGCTTGATTTCTGACATTAGATCGGAAGAGCACACGTCTGAACTCCAGTCACTCCGCGAAATCTCGTATGCCGTCTTCTGCTTGAAAAAAAAAAAAAAAAAATAAAAAAAGAAACAACACAAATGCAAAAATATTTAAAAAAACAACCGATATAATAAGAAGCGAAATGATACATAAGAAAAACGCTGATACAAAAATAGTATGAGAAAAGTGTTATTATAAAAGTTAT
+
CBCCCFFFFFFFGGGGGGGGGGGGGGGGHHHHHHHHHHHHGHHHHHGGGGHHHHHHHGHHHGHHHHHHHHHHHHHHHGGGGGGHHHHHGGHHHHGFGHGHHHHHHHHHGHHGGGGB<><><<<<.0;000:-...///..;..9.000000/.::00000000--.....-----000000:0/0-.--.000000000000//..--...000000;;.0000:000000//:0000:;0:000000:;0
@M05620:45:000000000-G6HP7:1:1101:15267:5401 1:N:0:120
ATCTCTATCTCCTAAAAACCTGTTTAGATTTGGAGATAGACCTTCAGGTTTTTCATCATTTTCTGCATGAATTATACATTGACCACGTTCCAGCGTGGTCAGTTTGCAGCATTCTGTTATTTTGTTTGACAGAGTGTCTTGTTGAGAACATATGTAGGACATGATTTTTTCCTGCAACAGGGAAAATAAAGTATAAGTTTTAAAGATTTATTCTTTAATAAAGGATCTCAAAGCCAGCTTTAGAAAAAGGA
+
CCCCDFFFFFFFGGGGGGGGGGHHHHHHHHHHHHHHHHHHHHHHHHHHHHHGGHHHHHHHIHIIHHHHHHHHHHHHHHHHHHHHHHGGHHHHHHGFGGHHHHHHHHHHHHHHHHHHHHHHHHHHHHHHGHHHHHGHHHHHHHHHHHHHHHHHHHHHHHHHHHHHHHHHHGHHHHHHHHHHHGGHHHHGHGHHHHHHHHHHHGGHHHHHHHHHHHHHGHHGHGHHHHHHHGHHHHHHHGHHHHHHHHGHGGH
@M05620:45:000000000-G6HP7:1:1101:15255:5416 1:N:0:120
ATCTCTATCTCCTAAAAACCTGTTTAGATTTGGAGATAGACCTTCAGGTTTTTCATCATTTTCTGCATGAATTATACATTGACCACGTTCCAGCGTGGTCAGTTTGCAGCATTCTGTTATTTTGTTTGACAGAGTGTCTTGTTGAGAACATATGTAGGACATGATTTTTTCCTGCAACAGGGAAAATAAAGTATAAGTTTTAAAGATTTATTCTTTAATAAAGGATCTCAAAGCCAGCTTTAGAAAAAGGA
+
CCCCCFFFFFFFGGGGGGGGGGHHHHHHHHHHHHHHHHHHHHHHHHHHHHHGGHHHHHHIIIHHHHHHHHHHHHHHHHHHHHHHHHGHHHHHHHGFGGHHHHHHHHHGHHHHHHHHHHHHHHHHHHHHHHHHHHHHHHHHHHHHHHFHHHHHHHHHHHHHGHHGHHHHHGHHHHHHHHFHHGGHHHHHHGHFDGHHHHHHHGHGHGFHHGHHHGHHGHHHHFHHGHHHHHGFHHHHHGHHHHHFHFHGGGE
@M05620:45:000000000-G6HP7:1:1101:25449:5421 1:N:0:120
ATCTCTATCTCCTAAAAACCTGTTTAGATTTGGAGATAGACCTTCAGGTTTTTCATCATTTTCTGCATGAATTATACATTGACCACGTTCCAGCGTGGTCAGTTTGCAGCATTCTGTTATTTTGTTTGACAGAGTGTCTTGTTGAGAACATATGTAGGACATGATTTTTTCCTGCAACAGGGAAAATAAAGTATAAGTTTTAAAGATTTATTCTTTAATAAAGGATCTCAAAGCCAGCTTTAGAAAAAGGA
+
33>AA55DFFFFGGG4GGGGGG5BGFHFFHHHHCFFFHHBHGHHHFGBHHGGGC5FHGFGHGHFHHFHGEHGFFHHFGHHHGHF3GEFGHHHGHGEGCHHHGHHHGFFFHGHHHHGHHHGFGHHHGHBHFFHHHHHHFHH3FHH4BFDFHFFH4BFHG3BFGB12?FHBDBDFHHHHHFGEEE0?0??F1F<?@F1=GFHGG1FF1<FHHHGHHHH00=<==GFGGBG=DF0=GHGCAHHGCGCGHG.:C/
@M05620:45:000000000-G6HP7:1:1101:9870:5422 1:N:0:120
ATCTCTATCTCCTAAAAACCTGTTTAGATTTGGAGATAGACCTTCAGGTTTTTCATCATTTTCTGCATGAATTATACATTGACCACGTTCCAGCGTGGTCAGTTTGCAGCATTCTGTTATTTTGTTTGACAGAGTGTCTTGTTGAGAACATATGTAGGACATGATTTTTTCCTGCAACAGGGAAAATAAAGTATAAGTTTTAAAGATTTATTCTTTAATAAAGGATCTCAAAGCCAGCTTTAGAAAAAGGA
+
CCCCCFFFFFFFGGGGGGGGGGHHHHHFHHHHHFHHHHHHHHHHHHHHHHHGGHHHHIHHHHHHIHHHHHHHHHHHHHHHHHHHHHGHHHHHHHGGGGHHHHHHHHHHHHHHHHHHHHHHHHHHHHHHHHHHHHHHHHHHHHHHHHHHHHHHHHHHHHHHHHHFHHHHHGHHHHHHGHHHHGGHHHHHFHHHHHHHHGHHHHHHHHHHHHHHHHHHHHHHFGHHHHHHHHHHHHHHHGHHHHHHHHHHGGC
@M05620:45:000000000-G6HP7:1:1101:25451:5439 1:N:0:120
ATCTCTATCTCCTAAAAACCTGTTTAGATTTGGAGATAGACCTTCAGGTTTTTCATCATTTTCTGCATGAATTATACATTGACCACGTTCCAGCGTGGTCAGTTTGCAGCATTCTGTTATTTTGTTTGACAGAGTGTCTTGTTGAGAACATATGTAGGACATGATTTTTTCCTGCAACAGGGAAAATAAAGTATAAGTTTTAAAGATTTATTCTTTAATAAAGGATCTCAAAGCCAGCTTTAGAAAAAGGA
+
CCCCCFFFFFFFGGGGGGGGGGHHHHHHHHHHHHHHHHHHHHHHHHHHHHHGGHHHHIIHHHIIHHHHHHHHHHHHHHHHHHHHHHGHHHHHHHGGGGHHHHHHHHHHHHHHHHHHHHHHHHHHHHHHHHHHHHHHHHHHHHHHHHHHHHHHHHHHHHHHHHHHHHHHHGHHHHHHHHHHHGGHHHHHHHHGHHHHHGHHHHHHHGHHHHHHHHHHHGHHHGHHHHHHHHHHHHHHHGHHHHHHHHHHGGH
@M05620:45:000000000-G6HP7:1:1101:9868:5450 1:N:0:120
ATCTCTATCTCCTAAAAACCTGTTTAGATTTGGAGATAGACCTTCAGGTTTTTCATCATTTTCTGCATGAATTATACATTGACCACGTTCCAGCGTGGTCAGTTTGCAGCATTCTGTTATTTTGTTTGACAGAGTGTCTTGTTGAGAACATATGTAGGACATGATTTTTTCCTGCAACAGGGAAAATAAAGTATAAGTTTTAAAGATTTATTCTTTAATAAAGGATCTCAAAGCCAGCTTTAGAAAAAGGA
+
>1>>ADFFFFFFEGFDGGGGGFGFGDGEGDFHHHHHBAFFHHHHHHGDFBG/EGFHHHHHHEHDGGHBHBHHHFHGHHHHHGFGFGCGHFHHDGGFEEGFHHGHHFHFHHHFHHHHHHHHHHHHCFHHHGGHHHHHHFHHHHGAGGEFHHHHHHHHHFHHGHHGEGHHFGFFH11@1GGBGE/G/0FF1<FF1GDFGHGHHGBHHGGGHHHHHFGGF0GDDF00/DFHHHHEHHHHHGHHHHHCCG/:.:G
@M05620:45:000000000-G6HP7:1:1101:21674:5516 1:N:0:120
ATCTCTATCTCCTAAAAACCTGTTTAGATTTGGAGATAGACCTTCAGGTTTTTCATCATTTTCTGCATGAATTATACATTGACCACGTTCCAGCGTGGTCAGTTTGCAGCATTCTGTTATTTTGTTTGACAGAGTGTCTTGTTGAGAACATATGTAGGACATGATTTTTTCCTGCAACAGGGAAAATAAAGTATAAGTTTTAAAGATTTATTCTTTAATAAAGGATCTCAAAGCCAGCTTTAGAAAAAGGA
+
CCCBCFFFFFFFGGGGGGGGGGHHHHHHHHHHHHHHHHHHHHHHHHHHHHHGGHHHHIHHHHHHHHHHHHHHHHHHHHHHHHHHHHGHHHHHHHGGGGHHHHHHHHHHHHHHHHHHHHHHHHHHHHHHHHHHHHHHHHHHHHHHGFHHHHHHHHHHHHHHHHHHHHHHHGHHHHHHHHHHHGGHHHHHHHHHHHHHHGGHHHHHHHHHHHHHHHHHHGHHHHHGGHHHHHGHHHHHHGHHHFEHHHHFGGH
@M05620:45:000000000-G6HP7:1:1101:5738:5527 1:N:0:120
ATCTCTATCTCCTAAAAACCTGTTTAGATTTGGAGATAGACCTTCAGGTTTTTCATCATTTTCTGCATGAATTATACATTGACCACGTTCCAGCGTGGTCAGTTTGCAGCATTCTGTTATTTTGTTTGACAGAGTGTCTTGTTGAGAACATATGTAGGACATGATTTTTTCCTGCAACAGGGAAAATAAAGTATAAGTTTTAAAGATTTATTCTTTAATAAAGGATCTCAAAGCCAGCTTTAGAAAAAGGA
+
BBBBCFFFFFFFGGGGGGGGGGHHHGHFHHGHHEGGHHHHHHHHHHHHHHHGGHGHHFHHIHHHGHHGHHHHHGHHHHHHHHFHFHGHHHGGHGGGGGHHHHHHHHHHHHHHHHHHHHHHHHHHHHHHHHHHHHHHHHHHHHHHFHGHHHHHHHHHHHHHHHHGHHHHHGHHHHGHBGHHHGGHHHGFGGGHHHHHHHHHHFHFHHGHHHHHHHHHHGHHGFFEGGHHHFHHHHHHFGHHHHGEGHHHGGG
@M05620:45:000000000-G6HP7:1:1101:21661:5529 1:N:0:120
ATCTCTATCTCCTAAAAACCTGTTTAGATTTGGAGATAGACCTTCAGGTTTTTCATCATTTTCTGCATGAATTATACATTGACCACGTTCCAGCGTGGTCAGTTTGCAGCATTCTGTTATTTTGTTTGACAGAGTGTCTTGTTGAGAACATATGTAGGACATGATTTTTTCCTGCAACAGGGAAAATAAAGTATAAGTTTTAAAGATTTATTCTTTAATAAAGGATCTCAAAGCCAGCTTTAGAAAAAGGA
+
CDCCDFFFFFFFGGGGGGGGGGHHHHHHHHHHHHHHHHHHHHHHHHHHHHHGGHHHHHHHHHHHHHHHHHHHHHHHHHHHHHHHHHGHHHHHHHGGGGHHHHHHHHHHHHHHHHHHHHHHHHHHHHHHGHHHHHHHHHHHHHHHHHHHHHHHHHHHHHHHHHHHHHHHHGHHHHHHHHHHHGGGHHHHHHHHHHHHHGHHHHHHHHHHHHHHHHHHHGHHHHHHHHHHHHHGHHHHHGHHHHHHHHHGGGH
@M05620:45:000000000-G6HP7:1:1101:25380:5529 1:N:0:120
ATCTCTATCTCCTAAAAACCTGTTTAGATTTGGAGATAGACCTTCAGGTTTTTCATCATTTTCTGCATGAATTATACATTGACCACGTTCCAGCGTGGTCAGTTTGCAGCATTCTGTTATTTTGTTTGACAGAGTGTCTTGTTGAGAACATATGTAGGACATGATTTTTTCCTGCAACAGGGAAAATAAAGTATAAGTTTTAAAGATTTATTCTTTAATAAAGGATCTCAAAGCCAGCTTTAGAAAAAGGA
+
CCABCFFFFFFFGGGGGGGGGGHHHHHHHHHHHHHHHHHCHHHHHHHHHHHGGHHHHHHHHHHIHHHHHHHHHHHHHHHHHHHHHHGHHHHHHHGFGGHHHHHHHHHHHHHHHHHHHHHHHHHHHHHHHHHHHHHHHHHHHHHHHHHHHHHHHHHHHHHHHHHHHHHHHGHHHHHHHHHGHGGHHHFGFHHHHHHGGFHHHHHHGGHHHHHHHHHHHHHHHHHHGHHHGHHHHHHHHGHHHHHHGGHFGGG
@M05620:45:000000000-G6HP7:1:1101:25396:5540 1:N:0:120
ATCTCTATCTCCTAAAAACCTGTTTAGATTTGGAGATAGACCTTCAGGTTTTTCATCATTTTCTGCATGAATTATACATTGACCACGTTCCAGCGTGGTCAGTTTGCAGCATTCTGTTATTTTGTTTGACAGAGTGTCTTGTTGAGAACATATGTAGGACATGATTTTTTCCTGCAACAGGGAAAATAAAGTATAAGTTTTAAAGATTTATTCTTTAATAAAGGATCTCAAAGCCAGCTTTAGAAAAAGGA
+
ABABBFBDFFFFGGGGFGGGFCGHHHHHHHHHG4AEGHH5GHHHHFGHHHHGGHHHHHHHHHFFGEFFHHFFBGGHHFFHHEHHGGGGGHHFHHGEDGHHFHGHHHHHHHHHGHHHHHGHHHHHHHHHGHHGCGGGHHHHHGHA4GGFHHHHFHGHHHHGHHHHFHHHHGHHHGHHFHHHHFGHHHHHGHGHHHHHH<GGHHGGG1GHHGHHHHHHHEHHHBHHHHHHHGHHFHGFGGHGHHHGHHHHGGC
@M05620:45:000000000-G6HP7:1:1101:21664:5547 1:N:0:120
ATCTCTATCTCCTAAAAACCTGTTTAGATTTGGAGATAGACCTTCAGGTTTTTCATCATTTTCTGCATGAATTATACATTGACCACGTTCCAGCGTGGTCAGTTTGCAGCATTCTGTTATTTTGTTTGACAGAGTGTCTTGTTGAGAACATATGTAGGACATGATTTTTTCCTGCAACAGGGAAAATAAAGTATAAGTTTTAAAGATTTATTCTTTAATAAAGGATCTCAAAGCCAGCTTTAGAAAAAGGA
+
ABB?AFFFFFFFGGGGGGGGGGHHHHHHHHHHHHHHHHHHHHHHHHHHHHHGGHFHHHHHHHHHHHGHHGHHHHHGHHHHHGHHGHGHHHHFHHGFGGGHHHHHGHHHHHGHHHHHHHHHHHHHHHHHGHGHHHGHHHHHGHHHGHGDGHHHHGHHHHHHHHHHHHHHHGHHGHHHHHHHHGGGHHHGHGHGHHHGH=GHHGGGHHHHHFGHHGHHGFHHGFGHHHGHFGGHHHHHHGGGHHHFFGFGCD/
@M05620:45:000000000-G6HP7:1:1101:19882:5562 1:N:0:120
ATCTCTATCTCCTAAAAACCTGTTTAGATTTGGAGATAGACCTTCAGGTTTTTCATCATTTTCTGCATGAATTATACATTGACCACGTTCCAGCGTGGTCAGTTTGCAGCATTCTGTTATTTTGTTTGACAGAGTGTCTTGTTGAGAACATATGTAGGACATGATTTTTTCCTGCAACAGGGAAAATAAAGTATAAGTTTTAAAGATTTATTCTTTAATAAAGGATCTCAAAGCCAGCTTTAGAAAAAGGA
+
BBBBBFFFFFFFGGGGGGGGGGGHHHHHGHHHHFHHHHHHHHGHHHHHHHHGGHHHHHHHHHHHHHHHHHHHHHHHHHHHHHHHHHGHHHHHHHGGGGHHHHHHHHHHHHHHHHHHHHHHHHHHHHHHHHHHHHHHHHHHHHHHHHHHHHHHHHHHHHHHHHHHHHHHHGHHHHHHHHHHHGGHHGHHHHHHHHHHHHHHHHHHHHHHHHHHHHHHHHHHHHHHHHGHHHHHGHHHHGHHHHHFHHHGGGH
@M05620:45:000000000-G6HP7:1:1101:25070:5659 1:N:0:120
CATCCTGACCCTGAAGTACCCCGGCTTGATTTCTGACATTAGATCGGAAGAGCACACGTCTGAACTCCAGTCACTCCGCGAAATCTCGTATGCCGTCTTCTGCTTGAAAAACAAAAAAGGTCATCTGGGGGGCTTTCTTTGTGTCAGCAACGAGAAACCTGAAAGAAGCATTTTTTAACTCAGTCCTGCTGAGTCATTCATGAGTTTGTAGCCGCCTTGCTTCTTCTCACAGACTTCCTACTCTCATGCCA
+
BBBBBFFFFFFFFGGGGGGGGGGCGGGGHHHFHGHFHGHHDGGHHHGGGGHHHHFFHGHHHGHHHHHHGHHHHFGHFGGGE//FGFGHGFHGHFGEEHGDHHHFFHFHFHE/??F0/<</2@22@@>22<@--99;BB9BFBB:/:BFFFFFF.9;B/A/.BBB//;9/BFFFFFA./9////B//9///;/.;BFFFF/BF//9;//:/9//.-@D.///;//;99:B/B;/9B////;FFFFFF//BF/
@M05620:45:000000000-G6HP7:1:1101:24038:5674 1:N:0:120
ATCTCTATCTCCTAAAAACCTGTTTAGATTTGGAGATAGACCTTCAGGTTTTTCATCATTTTCTGCATGAATTATACATTGACCACGTTCCAGCGTGGTCAGTTTGCAGCATTCTGTTATTTTGTTTGACAGAGTGTCTTGTTGAGAACATATGTAGGACATGATTTTTTCCTGCAACAGGGAAAATAAAGTATAAGTTTTAAAGATTTATTCTTTAATAAAGGATCTCAAAGCCAGCTTTAGAAAAAGGA
+
AAAABFFFFFFFGGFGGGGGGGGBGHHHHHHHGBGHHHHFHHHHHHGGGHHGGHGHHHHHHGHHHHHHHGFHHHHFHFHHHGHHHHGHHHHHHGGAEGHHHHHHHHHGHHHHHHHHHHHHHHHHGHHHFHGHHHHHHHHGHHHHHHHFGHHFFHGHHHHHHHHHHHHHGGHHHHGGGHHHHGGHHGHHDGHGHHGHHFHHHHHGHHFHFHHHHHHHHHHHGHFHEGHHBDFGFGHCGGFHHGHGGFGAEGF
@M05620:45:000000000-G6HP7:1:1101:11095:5676 1:N:0:120
TACCTGTACTGGGGAAGCATTTGAATATCCCCCCATGGTGATGGGGACGGAGAACTGCTCCATAAACACAGGCAACGTGCCTAACTTTCCCGGGAAGATGAAGTCAAAGAGCGACCACAGCTCTCGGAGGTTATTTTGCATCGGTGAGCCAGACAGAATGATCCGATGAGGGGTGCGAAACTATTTGAGGAAAGGAAGCACCTTTTTATTAAATTTACCTTTTAGCAATCGCCATTCCTACCCTAAAGATC
+
BCCCCFFFFFFFGGGGGGGGGGHHHGHHHHHGGGGHHHHHHHHHHGGGGGGGGHHHHHHHHHHHHGHHHHHHGHHHGHHHHHHHHHHHHHHGGGGGGHHHHHHHHHHHHHHHGGGGGHHHHHHHHGGGGGGHHHHHHHHHHHGGGGGHHHHHHGHHHHHHHHHHHGGGHHHGGEGGGGGGGGGGGGGGGGFGGGGGGFGGGFFFFFFFFFFFFFFFFFFFFFFFFFFFFFEFFFFFFFFFFFFFFFFFFFF
@M05620:45:000000000-G6HP7:1:1101:24054:5681 1:N:0:120
ATCTCTATCTCCTAAAAACCTGTTTAGATTTGGAGATAGACCTTCAGGTTTTTCATCATTTTCTGCATGAATTATACATTGACCACGTTCCAGCGTGGTCAGTTTGCAGCATTCTGTTATTTTGTTTGACAGAGTGTCTTGTTGAGAACATATGTAGGACATGATTTTTTCCTGCAACAGGGAAAATAAAGTATAAGTTTTAAAGATTTATTCTTTAATAAAGGATCTCAAAGCCAGCTTTAGAAAAAGGA
+
DDDCCFFFFFFFGGGGGGGGGGHHHHHHHHHHHHHHHHHHHHHHHHHHHHHGGHHHHHIHIIIIHHHHHHHHHHHHHHHHHHHHHHGGHHHHHHGGGGHHHHHHHHHHHHHHHHHHHHHHHHHHHHHHHHHHHHHHHHHHHHHHHHHHHHHHHHHHHHHHHHHHHHHHHGHHHHHHHHHHHGGHHHHHGHHHHHHHHHHHHHHHHHHHHHHHHHHHHHHHHHHHHHHHHGGHHHHHGGHHHHHHGGHHGGF
@M05620:45:000000000-G6HP7:1:1101:11095:5694 1:N:0:120
TACCTGTACTGGGGAAGCATTTGAATATCCCCCCATGGTGATGGGGACGGAGAACTGCTCCATAAACACAGGCAACGTGCCTAACTTTCCCGGGAAGATGAAGTCAAAGAGCGACCACAGCTCTCGGAGGTTATTTTGCATCGGTGAGCCAGACAGAATGATCCGATGAGGGGTGCGAAACTATTTGAGGAAAGGAAGCACCTTTTTATTAAATTTACCTTTTAGCAATCGCCATTCCTACCCTAAAGATC
+
CCCCCFFFFFFFGGGGGGGGGGHGHHHHHHHGGGGHHHGHHHHHHGGGGGGGGHHHHHHHHHHHHGHHHHHHGHHHGHHHHHHHHHHHHHHGGGGGGHHHHHHHHHHHHHHHGGGGGHHHHHHHHGGGGGGHHHHHHHHHHHGGGGGHHHHHHGHHHHHHHHHHHDGGHHHGGEGGGGGGGGGGGGGFGGFGGGGGGFGGGFFFFFFFFFFFFFFFFFFFFFFFFFFFFF:EFFFFFFFFFFFFFFFFFFF
@M05620:45:000000000-G6HP7:1:1101:24043:5695 1:N:0:120
ATCTCTATCTCCTAAAAACCTGTTTAGATTTGGAGATAGACCTTCAGGTTTTTCATCATTTTCTGCATGAATTATACATTGACCACGTTCCAGCGTGGTCAGTTTGCAGCATTCTGTTATTTTGTTTGACAGAGTGTCTTGTTGAGAACATATGTAGGACATGATTTTTTCCTGCAACAGGGAAAATAAAGTATAAGTTTTAAAGATTTATTCTTTAATAAAGGATCTCAAAGCCAGCTTTAGAAAAAGGA
+
BBBBBFFBFFFFGGGGGGGGGGHHHHGHGHFHHGHHHHFHHHHHHHHHHHHGGHHHHGHHHHHGHHGHHHHFHHHGHHHGHHHHHHGFHHHHFHG1FGHHGHHHHHHGHHGHHHHHHHGHHHHHHHHGFHHHHHHHHHHHHHHHGHHHHHHHHHHHHHHHFHGHHHHHHGHFHHHHFHGHHGGFHHHGHGHFDHHGHHHHHGFGHHHHHGHHHHHHGFHFHGGGGHHHHFFFHHHCFEHHHFHGGHGGDGG
@M05620:45:000000000-G6HP7:1:1101:11820:5717 1:N:0:120
ATCTCTATCTCCTAAAAACCTGTTTAGATTTGGAGATAGACCTTCAGGTTTTTCATCATTTTCTGCATGAATTATACATTGACCACGTTCCAGCGTGGTCAGTTTGCAGCATTCTGTTATTTTGTTTGACAGAGTGTCTTGTTGAGAACATATGTAGGACATGATTTTTTCCTGCAACAGGGAAAATAAAGTATAAGTTTTAAAGATTTATTCTTTAATAAAGGATCTCAAAGCCAGCTTTAGAAAAAGGA
+
CCCBCFFFFFFFGGGGGGGGGGHHHHHHHHHHHHHHHHHHHHHHHHHHHHHGGHHHHHHHHHIHHHHHHHHHHHHHHHHHHHHHHHGHHHHHHHGGGGHHHHHHHHHGHHHHHHHHHHHHHHHGHHHHHHHHHHHHHHHHHHHHDGHHHHHHHHHHGHHHHHHHHHHHHGHHHGHHHHFHHGGHHGHHHHHHHHGHGHGHHHHGHHHHHHHHHHHHHHHHHHHHHHHHHGHHHHHHHGHHHHGBGFHEDGG
@M05620:45:000000000-G6HP7:1:1101:23835:5722 1:N:0:120
ATCTCTATCTCCTAAAAACCTGTTTAGATTTGGAGATAGACCTTCAGGTTTTTCATCATTTTCTGCATGAATTATACATTGACCACGTTCCAGCGTGGTCAGTTTGCAGCATTCTGTTATTTTGTTTGACAGAGTGTCTTGTTGAGAACATATGTAGGACATGATTTTTTCCTGCAACAGGGAAAATAAAGTATAAGTTTTAAAGATTTATTCTTTAATAAAGGATCTCAAAGCCAGCTTTAGAAAAAGGA
+
CCBBCFFFFFFFGGGGGGGGGGHHH5FHHHHHHHHHHHHHHHHHHHHHHHHGGHHHHHHHHHIHIHHHHHHHHHHHHHHHHHHHGHGHHHHHHHGGGGHHHHHHHHHHHHHHHHHHHHHHHHHHHHHHHHHHHHGHHHHHHHHHHHHHHHHHHHHHHHHHHHHHHHHHHGHHHHHHHHHHHGGHHHHHHHHHHGHHHHHHHHGHHHHHHHHHHHHHHHHGHGHHHHHHHHGHHGHHHGHHHHHFHHHHGGG
@M05620:45:000000000-G6HP7:1:1101:24235:5723 1:N:0:120
ATCTCTATCTCCTAAAAACCTGTTTAGATTTGGAGATAGACCTTCAGGTTTTTCATCATTTTCTGCATGAATTATACATTGACCACGTTCCAGCGTGGTCAGTTTGCAGCATTCTGTTATTTTGTTTGACAGAGTGTCTTGTTGAGAACATATGTAGGACATGATTTTTTCCTGCAACAGGGAAAATAAAGTATAAGTTTTAAAGATTTATTCTTTAATAAAGGATCTCAAAGCCAGCTTTAGAAAAAGGA
+
DDCDDFFFFFFFGGGGGGGGGGHHHHHHHHHHHHHHHHHHHHHHHHHHHHHGGHHHHHHHHHIIHHHHHHHHHHHHHHHHHHHHHHGHHHHHHHGFGGHHHHHHHHHHHHHHHHHHHHHHHHHHHHHHHHHHHHHHHHHHHHHHHHHHHHHHHHHHHHHHHHHHHHHHHGHHHHHHHHHHHGGHHHHHHHHHHHHHHGHHHHHHHHHHHHHHHHHHHGHHHHHHHHHHHGHHHHHHHGHHHHHHHHHHGGH
@M05620:45:000000000-G6HP7:1:1101:23816:5723 1:N:0:120
ATCTCTATCTCCTAAAAACCTGTTTGGATTTGGAGATAGACCTTCAGGTTTTTCATCATTTTCTGCATGAATTATACATTGACCACGTTCCAGCGTGGTCAGTTTGCAGCATTCTGTTATTTTGTTTGACAGAGTGTCTTGTTGAGAACATATGTAGGACATGATTTTTTCCTGCAACAGGGAAAATAAAGTATAAGTTTTAAAGATTTATTCTTTAATAAAGGATCTCAAAGCCAGCTTTAGAAAAAGGA
+
BABABFFFFFFFGGGGGGEGGFDEGHGHHHHHHHHGHFHHHHHHGFHHGHHGGHDFHHGHHHHHHFDFGHHHGHHEGFHEGFHHGHGGHHHFGGGEAFGHHHGHHHHBGHFGHHHHHHFHHHHHHHHHEGFHFHFGFGGHFGHHHHEDGGGHHHGFHHHHHHHGHHHHHGHHHHHHHHGHHGGGHHHEDDHGGEDFHFGHHFFFHEHFGDGHHHHHGFHFFFDGFDGFHFFBGGHCGEHHHHHHGEEADDF
@M05620:45:000000000-G6HP7:1:1101:24217:5725 1:N:0:120
ATCTCTATCTCCTAAAAACCTGTTTAGATTTGGAGATAGACCTTCAGGTTTTTCATCATTTTCTGCATGAATTATACATTGACCACGTTCCAGCGTGGTCAGTTTGCAGCATTCTGTTATTTTGTTTGACAGAGTGTCTTGTTGAGAACATATGTAGGACATGATTTTTTCCTGCAACAGGGAAAATAAAGTATAAGTTTTAAAGATTTATTCTTTAATAAAGGATCTCAAAGCCAGCTTTAGAAAAAGGA
+
BCBBCFFFFFFFGGGGGGGGGGHHHHHHHHHHHHHHHHHHHHHHFHHHHHHGGHHHHHHHHIIHHHHHHHHHHHHHHHHHHHHHHHGHHHHHHHGGGGHHHHHHHHHHHHHHHHHHHHHHHHHHHHHHHHHHHHHHHHHHHHHHHHHHHHHHHHHHHHHHHHHHHHHHHGHHHHHHHHHHHGGHHHHHGHHHHHHGHGHHHHHHHGHHHHHHHHHHHHHHHHHHHHHHHHHHHHHHHGHHHHGGGHGHGGG
@M05620:45:000000000-G6HP7:1:1101:11075:5728 1:N:0:120
CATCCTGACCCTGAAGTACCCCGGCTTGATTTCTGACATTAGATGGAAGAGCACACGTCTGAACTCCAGTCACTCCGCGAAATCTCGTATGCCGTCTTCTGCTTGAAAAAAAAAAAAACTAAAATATTACCAAATGTCTTGTTTCAACGCTATTTCTTCCATAATTTTTTCCTACACCCTAACCAATCACCTATCAATGCTCCAAATTCCTTCTTTCCTACCAGATCTCCCAGCAAGCTTTCTACACCGAC
+
CBCCCFFFFFFFGGGGGGGGGGGGGGGGHHHHHHHHHHHHHHHHHHGHHGHHHHHHGHHHGHHHHHHHHHHHHHHHGGGGGGHHHHHGGHHHHGGGHGHHHHHHHHHHGHGGGDF////1111111111111<<11<1000=0/00<0.-..:00;0000000:0:0;:-/:B0;:9/.:///.0.0/00/:00000000990000900000;:9000000.90.0:000//0./;/:;00;0000//9--
@M05620:45:000000000-G6HP7:1:1101:11822:5735 1:N:0:120
ATCTCTATCTCCTAAAAACCTGTTTAGATTTGGAGATAGACCTTCAGGTTTTTCATCATTTTCTGCATGAATTATACATTGACCACGTTCCAGCGTGGTCAGTTTGCAGCATTCTGTTATTTTGTTTGACAGAGTGTCTTGTTGAGAACATATGTAGGACATGATTTTTTCCTGCAACAGGGAAAATAAAGTATAAGTTTTAAAGATTTATTCTTTAATAAAGGATCTCAAAGCCAGCTTTAGAAAAAGGA
+
CCCCCFFFFFFFGGGGGGGGGGHHHHHHHHHHHHHHHHHHHHHHHHHHHHHGGHHHHIHHHHIHHHHHHHHHHHHHHHHHHHHHHHGHHHHHHHGGGGHHHHHHHHHHHHHHHHHHHHHHHHHHHHHHHHHHHHHHHHHHHHHHHHHHHHHHHHHHHHHHHHHHHHHHHGHHHHHHHHHHHGGHHHHHHHHHHHHHHHHHHHHHHHHHHHHHHHHHHGHHHHHHHHHHHGHHHHHHHGHHHHHGHHHHGGH
@M05620:45:000000000-G6HP7:1:1101:24226:5745 1:N:0:120
ATCTCTATCTCCTAAAAACCTGTTTAGATTTGGAGATAGACCTTCAGGTTTTTCATCATTTTCTGCATGAATTATACATTGACCACGTTCCAGCGTGGTCAGTTTGCAGCATTCTGTTATTTTGTTTGACAGAGTGTCTTGTTGAGAACATATGTAGGACATGATTTTTTCCTGCAACAGGGAAAATAAAGTATAAGTTTTAAAGATTTATTCTTTAATAAAGGATCTCAAAGCCAGCTTTAGAAAAAGGA
+
CCCCCFFFFFFFGGGGGGGGGGHHHHHHHHHHHHHHHHHGHHHHHHHHHHHGGHHHHGHHHHHHHHHHHHHHHHHHHHHHHHHHHHGHHHHHHHGFGGHHHHHHHHHHHHHHHHHHHHHHHHHHHHHHHHGHHHHHHHHHHHHHHHHHHHHHHHHHHHHHHHHHHHHHHGHHHHHHHHHHHGGHHHHHGHHHHHHHHGHHHHHHHHHHHHHHHHHHHHHHHHHHHHHHHFHHHHHHHGHHHHHHHGHGGGH
@M05620:45:000000000-G6HP7:1:1101:14477:5767 1:N:0:120
AAACCCAGAAGACATGAGGTCAGCTAGATCGGAAGAGCACACGTCTGAACTCCAGTCACTCCGCGAAATCTCGTATGCCGTCTTCTGCTTGAAAAAAAAAAAAAAACCTACAACTGTCTGTCAAGCACGTAGATGCCTACATCCGAATGGTACTTTAGAATCAACCTGCGAATAGTTAGTAGAGTTTCACTATACACCCAGAGTCTAGCTTGATGCCAATCCAGTGTGAGTACCACATGGGAGACTTACAT
+
BBBBBBBABFFFGFFGGGGGGFHHHGHHHHHGEFGCHHHHHHGHHHGFGHHHHHHHHHHHHHGGGGEEHHHHHGGHHHH@FGHGGHFHHHHFHBGHEG?E/></////010?1110>1111111<100-</..000000//00/.:..//00000000000000/./..----.00;00000000900000000////.9...//99/////.////9//;.////;/////////.:/......//////
@M05620:45:000000000-G6HP7:1:1101:23203:5778 1:N:0:120
CATCCTGACCCTGAAGTACCCCGGCTTGATTTCTGACATTAGATCGGAAGAGCACACGTCTGAACTCCAGTCACTCCGCGAAATCTCGTATGCCGTCTTCTGCTTGAAAAAAAAAAAAATAATGTATGCAAGAATGTCTTGTGGAGAACATATGTAGGACATGATTTTATCCTGCCCCAGGGAAAATACAGTCTAAGTTATCACGCTTTATTCTTTACTCAAGGATCTCCCACCCAGCTTTAGAAAAAGGA
+
CCCCCFFFFFFFGGGGGGGGGGGGGGGGHHHHHHHHHHHHHHGHHHG?FGHHHHHHHGHHHGHHHHHHEHHHFHHHHGGGGGGHFFHHGGHHHHGGGHGHHHGHHHHHHHHGF/C///>0111<11=11>11<01===00<<0.0./.</DG0;0;C0:;/000;;0:0<00CBF..;9.....C/0CBB0;09;009;0;99F9.;..;9B/BBB//;/////:9//////..:..;/;FB/;///...9
@M05620:45:000000000-G6HP7:1:1101:8876:5781 1:N:0:120
AAACCAAGAAGACATGAGGTCAGCTAGATCGGAAGAGCACACGTCTGAACTCCAGTCACTCCGCGAAATCTCGTATGCCGTCTTCTGCTTGAAAAAAAAAAAACAACAGCTCAGAAGAGGACAGCTGGGGGGCTTTCTTTGTGTAAGCAACGAGACACCTGAAAGAAGCATTTTTTAACTAAGTCCTGCTGAGTCCTTCATTAGTTTTTAGCCGCCTTGCTTCTTCTCACCGACTCTCTACTCTCATGCCA
+
BBBBBAAFFFFFGGGGGGFFEFHHFHHHHHHGGGGGCHHHGHGGFHGGHHHHHHHGFFHHHHGGGGGGG5GGFFFHHHHGEFHGHHGEHHFFHD3A@EG<//<////?001?1<F1<1</0?<//1<0>->-B?FF/FFFF/;BBFBFF/:-E.9..FEFEFF///;BFFB;9BBB.9BFFFF/B9B//9F/.///;/BFF/9/;9FFFF//B.@BDF/:BF//B/;/;/..9>;DFFBF/;BFB/9/B//
@M05620:45:000000000-G6HP7:1:1101:22324:5805 1:N:0:120
TACCTGTACTGGGGAAGCATTTGAATATCCCCCCATGGTGATGGGGACGGAGAACTGCTCCATAAACACAGGCAACGTGCCTAACTTTCCCGGGAAGATGAAGTCAAAGAGCGACCACAGCTCTCGGAGGTTATTTTGCATCGGTGAGCCAGACAGAATGATCCGATGAGGGGTGCGAAACTATTTGAGGAAAGGAAGCACCTTTTTATTAAATTTACCTTTTAGCAATCGCCATTCCTACCCTAAAGATC
+
CCCCCFFFFFFFGGGGGGGGGGHHHHHHHHHGGGGHHHGHFHHHHGGGGGGGGHHHHHHHHHHHGHHHHHHHGHHHGHHHHHHHHHHHHHHGGGGGGHHHHHHHHHHHHHHHGGGGGHHHHHHHHDFEGGCHHHHHHHHGHHGGGGGGGGHHHGHGCGHHHHHHHGGGHHGGGCEGGEDGGGGGGGGGGGFFFFGFGGGFFFFFFFFFFFFFFFFFFFFFFFFFFFFFFFFFFFFFFFFFFFFFFFFFFFF
@M05620:45:000000000-G6HP7:1:1101:22992:5805 1:N:0:120
TACCTGTACTGGGGAAGCATTTGAATATCCCCCCATGGTGATGGGGACGGAGAACTGCTCCATAAACACAGGCAACGTGCCTAACTTTCCCGGGAAGATGAAGTCAAAGAGCGACCACAGCTCTTCAGAGGTTATTTTGCATCGGTGAGCCAGACAGAATGATCCGATGAGGGGTGCGAAACTATTTGAGGAAAGGAAGCACCTTTTTATTAAATTTACCTTTTAGCAATCGCCATTCCTACCCTAAAGAT
+
CCCCDFFFFFFFGGGGGGGGGGHGHHHHHHHGGGGHHHHHGHHHHGGGGGGGGHHHHHHHHHHHHHHHHHHHGHHHGHHHHHHHHHHHHHHGGGGGGHHHHHHHHHHHHHHHGGGGGHHHHHHHHHHHHHGFHGHHHHHHGHHGGEGGHHHHHHGHHHHHHHHHHHGGGHHHGGCEGGGGGGGGGGHHFGGCFFGGGGGGEFEGGGGGGFHFFFFFFFFFFFFFFFFFFFFFFFFFFFFFFF;FFFFFFFF
@M05620:45:000000000-G6HP7:1:1101:20193:5868 1:N:0:120
ATCTCTATCTCCTAAAAACCTGTTTAGATTTGGAGATAGACCTTCAGGTTTTTCATCATTTTCTGCATGAATTATACATTGACCACGTTCCAGCGTGGTCAGTTTGCAGCATTCTGTTATTTTGTTTGACAGAGTGTCTTGTTGAGAACATATGTAGGACATGATTTTTTCCTGCAACAGGGAAAATAAAGTATAAGTTTTAAAGATTTATTCTTTAATAAAGGATCTCAAAGCCAGCTTTAGAAAAAGGA
+
AAAAAF3DFFFFGGBGA1EFGFHEF3DFGFFGB1FHA1G1FGHHHHHHFGHGGH2FHDGHGHHHHHHGHEGFFDH2FAGGFDGH1GFHHHHEBHGG?EHHFGHFFGHGHHFFFHHBGFGHHHHHGHHHFFGGCGHHHHHHHHHHGFE1GFGHHHHHHHFHHGHHGHHHHGHGHHGFFGHHHGGH/0?11?GHHH1FGGHGHFFDGDGHHHHHHHGHGDGGD=GBC0/<DFHDDGF/.:GHF:;:CF:;C:C
@M05620:45:000000000-G6HP7:1:1101:25949:5869 1:N:0:120
ATCTCTATCTCCTAAAAACCTGTTTAGATTTGGAGATAGACCTTCAGGTTTTTCATCATTTTCTGCATGAATTATACATTGACCACGTTCCAGCGTGGTCAGTTTGCAGCATTCTGTTATTTTGTTTGACAGAGTGTCTTGTTGAGAACATATGTAGGACATGATTTTTTCCTGCAACAGGGAAAATAAAGTATAAGTTTTAAAGATTTATTCTTTAATAAAGGATCTCAAAGCCAGCTTTAGAAAAAGGA
+
CCBBCFFFFFFFGGGGGGGGGGHHHHHHHHHHHCHHHHHFHHHHHHHHHHHGGHHHHHHHHHHHHHHHHHHHHHHFHHHHGHHHGHGGHHHHHHGGGGHHHHHHHHHHHHHHHHHHHHHHHHHHHHHHHHHHHHHHHHHHHHHHFHHHHHHHHHHHHHGHHHHHHHHHHGHHHHHHGHFGHGGGF=??FFFGHHGFGFHHHFCGF=GHHHHHHHHHDGGDDBGHFHHHHHHHHHHHHGHHHHHHFFCGGGG
@M05620:45:000000000-G6HP7:1:1101:25929:5877 1:N:0:120
ATCTCTATCTCCTAAAAACCTGTTTAGATTTGGAGATAGACCTTCAGGTTTTTCATCATTTTCTGCATGAATTATACATTGACCACGTTCCAGCGTGGTCAGTTTGCAGCATTCTGTTATTTTGTTTGACAGAGTGTCTTGTTGAGAACATATGTAGGACATGATTTTTTCCTGCAACAGGGAAAATAAAGTATAAGTTTTAAAGATTTATTCTTTAATAAAGGATCTCAAAGCCAGCTTTAGAAAAAGGA
+
AAA?AFFFFDFFGGGGGGGGGGHHHHGHHHHHHFHHHHGHHHHHHHHHHHHGGHHHHGHHHHHHHHFHHHHHHGHGHGHHHHHHGHGGHHHGHHGEFGGGFHGHGHHHHHHHHHHHGHHHHHHHHHHHGHHHHHGHHHHHHHHHHHEHHGFFHGGDFGHHGHHHGHHHHGHHHHHBGGHHHGEFHHHHGHHHHHHHHFGHGGFGHHHHHGHHHDGHHFHHHHFHGGGHHEGFHHHHHGHHHHGGFFFFGGF
@M05620:45:000000000-G6HP7:1:1101:25945:5886 1:N:0:120
ATCTCTATCTCCTAAAAACCTGTTTAGATTTGGAGATAGACCTTCAGGTTTTTCATCATTTTCTGCATGAATTATACATTGACCACGTTCCAGCGTGGTCAGTTTGCAGCATTCTGTTATTTTGTTTGACAGAGTGTCTTGTTGAGAACATATGTAGGACATGATTTTTTCCTGCAACAGGGAAAATAAAGTATAAGTTTTAAAGATTTATTCTTTAATAAAGGATCTCAAAGCCAGCTTTAGAAAAAGGA
+
CCCCCFFFFFFFGGGGGGGGGGHHHHHHHHHHHHHHHHHHHHHHHHHHHHHGGHHHHIHHHHHHIHHHHHHHHHHHHHHHHHHHHHGHHHHHHHGGGGHHHHHHHHHHHHHHHHHHHHHHHHHHHHHHHHHHHHHHHHHHHHHHHHHHHHHHHHHHHHHHHHHHHHHHHGHHHHHHHHHHHGGHHHHHGHHHHHGHHGHHHHHHHHHHHHHHHHHHHHHHHHFGHHHHHHHHFHHHHGHHHHHGHHHHGGH
@M05620:45:000000000-G6HP7:1:1101:24878:6020 1:N:0:120
CATCCTGACCCTGAAGTACCCCGGCTTGATTTCTGACATTAGATCGGAAGAGCACACGTCTGAACTCCAGTCACTCCGCGAAATCTCGTATGCCGTCTTCTGCTTGAAAAAAAAAAAAAAAAAGTATCCACCACACTACTAGGACCCTCTGCCTTCTAAACTACATCTTACATTTGTTCCGCACAGTGAACGCTTATGTTATACAGCCACCTCTGTCATATAGCATTGATCCCACCTAACGTACACACTAA
+
CCCCCFFFFFFFGGGGGGGGGGGGGGGGHHHHHHHHHHHHHHHHHHGGGGHHHHHHHGHHHGHHHHHHHHHHHHHHHGGGEFGHGHHHGGHHHHGGGHGHHHHHHHHHGHHGGGGC<<--><-.0=00<00.....;//;00/00;././000000000;00000009090000900/00..---/000;0.....0009;000000../...00000:0000000009000/0:..009./..;00./;0
@M05620:45:000000000-G6HP7:1:1101:9835:6037 1:N:0:120
ATCTCTATCTCCTAAAAACCTGTTTAGATTTGGAGATAGACCTTCAGGTTTTTCATCATTTTCTGCATGAATTATACATTGACCACGTTCCAGCGTGGTCAGTTTGCAGCATTCTGTTATTTTGTTTGACAGAGTGTCTTGTTGAGAACATATGTAGGACATGATTTTTTCCTGCAACAGGGAAAATAAAGTATAAGTTTTAAAGATTTATTCTTTAATAAAGGATCTCAAAGCCAGCTTTAGAAAAAGGA
+
CCCCCFFFFFFFGGGGGGGGGGHHHHHHHHHHHHHHHHHHHHHHHHHHHHHGGHHHHHHHHHHIHHHHHHHHHHHHHHHHHHHHHHGHHHHHHHGGGGHHHHHHHHHHHHHHHHHHHHHHHHHHHHHHHHHHHHHHHHHHHHHHHHHHHHHHHHHHHHHHHHHHHHHHHGHHHHHHHHHHHGGHHHGHHHHHHHHHHHHHHHHHHHHHHHHHHHHHHHHHHHHHHHHHHHHHHHGHHGHHHHHHHHHHGGH
@M05620:45:000000000-G6HP7:1:1101:9840:6059 1:N:0:120
ATCTCTATCTCCTAAAAACCTGTTTAGATTTGGAGATAGACCTTCAGGTTTTTCATCATTTTCTGCATGAATTATACATTGACCACGTTCCAGCGTGGTCAGTTTGCAGCATTCTGTTATTTTGTTTGACAGAGTGTCTTGTTGAGAACATATGTAGGACATGATTTTTTCCTGCAACAGGGAAAATAAAGTATAAGTTTTAAAGATTTATTCTTTAATAAAGGATCTCAAAGCCAGCTTTAGAAAAAGGA
+
CCCCCFFFFFFFGGGGGGGGGGHHHHHHHHHHHGHHHHHGHHHHHHHFHHHGGHHHHHHHHIHHHHHHHHHHHHHHHHHHHHHHFHGHHHHHHHGGGGHHHHHHHHHHGHHHHHHHHHHHHHHHHHHHHHHHHHHHHHHHHHHHHHGFHGHHHHHHHHHHHHHHHHHHHGHHHHHHFHHHGGGGHHHHHHFHHHHHHHHHHGHHHHHHHGHHHHHHHGHHGHHHHHHHHHHHHHHHHGHHHHGHHHGHGGH
@M05620:45:000000000-G6HP7:1:1101:7880:6117 1:N:0:120
ATCTCTATCTCCTAAAAACCTGTTTAGATTTGGAGATAGACCTTCAGGTTTTTCATCATTTTCTGCATGAATTATACATTGACCACGTTCCAGCGTGGTCAGTTTGCAGCATTCTGTTATTTTGTTTGACAGAGTGTCTTGTTGAGAACATATGTAGGACATGATTTTTTCCTGCAACAGGGAAAATAAAGTATAAGTTTTAAAGATTTATTCTTTAATAAAGGATCTCAAAGCCAGCTTTAGAAAAAGGA
+
BCBBCFFFFFFFGGGGGGGGGGGHHHHHHHHHHHHHHHHHHHHHHHHHHHHGGHHHHHHHHHIHIHHHHHHHHHHHHHHHHHHHHHGHHHHHHHGGGGHHHHHHHHHHHHHHHHHHHHHHHHHHHHHHHHHHHHHHHHHHHHHHHHHHHHHHHHHHHHHHHHHHHHHHHGHHHHHHHHGHHGGHHHHHGHHHHHHHHGHHHHHHHHHHHHHHHHHHHHHHHHGHHHHHHGHGHFHHHGHHHHHHHGHHGGH
@M05620:45:000000000-G6HP7:1:1101:20284:6122 1:N:0:120
ATCTCTATCTCCTAAAAACCTGTTTAGATTTGGAGATAGACCTTCAGGTTTTTCATCATTTTCTGCATGAATTATACATTGACCACGTTCCAGCGTGGTCAGTTTGCAGCATTCTGTTATTTTGTTTGACAGAGTGTCTTGTTGAGAACATATGTAGGACATGATTTTTTCCTGCAACAGGGAAAATAAAGTATAAGTTTTAAAGATTTATTCTTTAATAAAGGATCTCAAAGCCAGCTTTAGAAAAAGGA
+
?ABABFFFFFFFGFEEFGGGGGGGHFGFGHHGF4CBFGGFGGHHHGHHHHHGGHFHHFHHHHHHEHDGHHBHGEHGH5GHHFHHFHDHGHHHGFGEGGHHGFHHHGHGHHHHHHHGHHGGHHHHEHHGFHHFFHHHHHFHHHHHFFEFHEHHHHHEHHHHHGC1GFHHGCHHHHFB1@CF?EFFHHFFDDGGHGHBDHGHHFHHHHGHHHHHHHHHG0GH0DGF/<GHBDDGHHFGHGHHFGF0GCFHGCB
@M05620:45:000000000-G6HP7:1:1101:9687:6127 1:N:0:120
CATCCTGACCCTGAAGTACCCCGGCTTGATTTCTGACATTAGATCGGAAGAGCACACGTCTGAACTCCAGTCACTCCGCGAAATCTCGTATGCCGTCTTCTGCTTGAAAAAAAAAAAAAATAATAGAAGCATGATGATAAAACGATAGTTCTATTAGAAGTTTTACTGAGTGATTATTTATAAACTCTCTAATGTGATTGGTAACTATATGGACATTCATGAAAACAGAGAGTTTTCATCGTTGCTGGAGT
+
CBCCDFFFFFFFGGGGGGGGGGGGGGGGHHHHHHHHHHHHHHGHHHGGGGHHHHHHHGHHHGHHHHHHHHHHHHHHHGGGFGGHHHHHGGHHHHGGGHGHHHHHHHHHFHHFGFGDA/>>01>111111000000000000=0-...<C0000::000000000000000<0:00000:0000000000<0000000000.000000<000000000000000<0/.////.000000000../.:00..0
@M05620:45:000000000-G6HP7:1:1101:9702:6139 1:N:0:120
CATCCTGACCCTGAAGTACCCCGGCTTGATTTCTGACATTAGATCGGAAGAGCACACGTCTGAACTCCAGTCACTCCGCGAAATCTCGTATGCCGTCTTCTGCTTGAAAAAAAAAAAAGTGCTGCTGACCGCGGCCCCCCTGCCTCCCCAGTCCCACCTATCGCAGCTGCCTACGGTTAGGCTCGGCCGACGCCCGGGCTCCTCCCGTCCTTTCCCCAGTCTGTATCTGCTCTGCTTTCTTTCTCCCCTTC
+
BBCCCFFFFFFFGGGGGGGGGGGAEGGGHHHHHHHFGHHHHHHHHGGGGGHHHHHHHGHHHGHGHHHHHHHHHHHHHEGFEEEGHHHAFGHHHGGGGHGHHHHFGHFGBFHGFF?////11111FG1=>F<----C:ACC?...00:C./.9;C/BF../00....9;//.///.9:...//9A--.;9-@AB@F--:;@9EFFFE..;..:;;:/BB9BF//:;:;BFB/9///;/9B////////.9:/
@M05620:45:000000000-G6HP7:1:1101:20284:6140 1:N:0:120
ATCTCTATCTCCTAAAAACCTGTTTAGATTTGGAGATAGACCTTCAGGTTTTTCATCATTTTCTGCATGAATTATACATTGACCACGTTCCAGCGTGGTCAGTTTGCAGCATTCTGTTATTTTGTTTGACAGAGTGTCTTGTTGAGAACATATGTAGGACATGATTTTTTCCTGCAACAGGGAAAATAAAGTATAAGTTTTAAAGATTTATTCTTTAATAAAGGATCTCAAAGCCAGCTTTAGAAAAAGGA
+
CDDDEFFFFFFFGGGGGGGGGGHHHHHHHHHHHHHHHHHHHHHHHHHHHHHGGHHHHIIHHHIHIHHHHHHHHHHHHHHHHHHHHHGHHHGDDFEG1F?FFEBFHE3@BCGHHFHHHHDHF@EHEGHHBGB3?FHHGEF??BFF4F?GFCGGEDFHD3?2?FC2HFDFD<CFGHFHHH0FFF/CG=FH1=?HDGHHH=HHHH1<=1FG=GHDGGGHH1D<1=<<CDGF=D=<</:GGFFGHFHHEHHHGG/
@M05620:45:000000000-G6HP7:1:1101:16261:6144 1:N:0:120
ATCTCTATCTCCTAAAAACCTGTTTAGATTTGGAGATAGACCTTCAGGTTTTTCATCATTTTCTGCATGAATTATACATTGACCACGTTCCAGCGTGGTCAGTTTGCAGCATTCTGTTATTTTGTTTGACAGAGTGTCTTGTTGAGAACATATGTAGGACATGATTTTTTCCTGCAACAGGGAAAATAAAGTATAAGTTTTAAAGATTTATTCTTTAATAAAGGATCTCAAAGCCAGCTTTAGAAAAAGGA
+
AABBBFFFFFFFGGGGGGGGGGGHHHHHHHHHHHHHHHHHHHHHHHHHHHHGGHHHHHHHHHHHHHHHHHHHHHHHHHHHHHHHHHGHHHHHHHGGGGHHHHHHHHHHHHHHHHHHHHHHHHHHHHHHGHHHHHHHHHHHHHHHHHHHHHHHHHHHHHHHHHHHHHHHGGHHHHGHHHHHHGGHHHHHHHHGGHHHHHHHHHHHGHHHHHHHHHHHHHHHHHHHHHHHHHHFHHHHHGHHHHHEHHGHGGG
@M05620:45:000000000-G6HP7:1:1101:16241:6145 1:N:0:120
ATCTCTATCTCCTAAAAACCTGTTTAGATTTGGAGATAGACCTTCAGGTTTTTCATCATTTTCTGCATGAATTATACATTGACCACGTTCCAGCGTGGTCAGTTTGCAGCATTCTGTTATTTTGTTTGACAGAGTGTCTTGTTGAGAACATATGTAGGACATGATTTTTTCCTGCAACAGGGAAAATAAAGTATAAGTTTTAAAGATTTATTCTTTAATAAAGGATCTCAAAGCCAGCTTTAGAAAAAGGA
+
DDDDDFFFFFFFGGGGGGGGGGHHHHHHHHHHHHHHHHHHHHHHHHHHHHHGGHHHHHHHHHHIIHHHHHHHHHHHHHHHHHHHHHGHHHHHHHGGGGHHHHHHHHHHHHHHHHHHHHHHHHHHHHHHHHHHHHHHHHHHHHHHHHHHHHHHHHHHHHHHHHHHHHHHHGHHHHHHHHHHHGGHHHHHHHHHHHHHHHHHHHHHHHHHHHHHHHHHHHHHHHHHHHHHHHHHHHHHHGHHHHHHGHHHGGH
@M05620:45:000000000-G6HP7:1:1101:23556:6173 1:N:0:120
CATCCTGCCCTGAAGTACCCCGGCTTGATTTCTGACATTAGATCGGAAGAGCACACGTCTGAACTCCAGTCACTCCGCGAAATCTCGTATGCCGTCTTCTGCTTGAAAAAAAAAAAAAATAAAGACAACCACTATATCCAAAATGCACACAAAAATAATAACACATATTCAGTAAATGTACATCAATGCATACAAAACCTGCACACACCAGAACTTACCGACCCGAAAGACCCTAGTCTAACATATATACC
+
BBCCCFFFFCFFGGGFGGGGGGGGGGGHHHHHHHHHHHHHHFGHHGGGGHHHHHHHGHH2FFHHHHHHHHHHHHHHGGGGGGHHHHHGGHHHHGGGHGHHHHHHHHHHHHGF?C@/>>-01=11100/....//0000<<0=.00;;00.......0:000;0/900000;0B;B0000000000000/9000000.../../;;.......//;////..-------.///./://////;////////9
@M05620:45:000000000-G6HP7:1:1101:20223:6263 1:N:0:120
ATCTCTATCTCCTAAAAACCTGTTTAGATTTGGAGATAGACCTTCAGGTTTTTCATCATTTTCTGCATGAATTATACATTGACCACGTTCCAGCGTGGTCAGTTTGCAGCATTCTGTTATTTTGTTTGACAGAGTGTCTTGTTGAGAACATATGTAGGACATGATTTTTTCCTGCAACAGGGAAAATAAAGTATAAGTTTTAAAGATTTATTCTTTAATAAAGGATCTCAAAGCCAGCTTTAGAAAAAGGA
+
DDDCDFFFFFFFGGGGGGGGGGHHHHHHHHHHHHHHHHHHHHHHHHHHHHHGGHHHHHHHIIHHIHHHHHHHHHHHHHHHHHHHHHGHHHHHHHGGGGHHHHHHHHHHHHHHHHHHHHHHHHHHHHHHGHHHHHHHHHHHHHHHHHHHHHHHHHHHHHHHHHHHHHHHHGHHHHHHHHHHHGGHHHHFHHHHHHHHHGHHHHHHHHHHHGHHHHHHHHHHHHHHHHHHHGHHHHHHHGHHHHGHHGHFGGH
@M05620:45:000000000-G6HP7:1:1101:20206:6274 1:N:0:120
ATCTCTATCTCCTAAAAACCTGTTTAGATTTGGAGATAGACCTTCAGGTTTTTCATCATTTTCTGCATGAATTATACATTGACCACGTTCCAGCGTGGTCAGTTTGCAGCATTCTGTTATTTTGTTTGACAGAGTGTCTTGTTGAGAACATATGTAGGACATGATTTTTTCCTGCAACAGGGAAAATAAAGTATAAGTTTTAAAGATTTATTCTTTAATAAAGGATCTCAAAGCCAGCTTTAGAAAAAGGA
+
CCCCCFFFFFFFGGGGGGGGGGGHHHHHHHHHHHHGHHHHHHHHHHHHHHHGGHHHHHHHHHHHHHHHHHHHHHHGHHHHHHHHGHGHHHHHHHGGGGHHGHHHHHHFHHHHHHHHHHHHHHHHHHHHGHGHHHHHHHHHHGHHHHHHHHHHHHHHHHHHGHHHHHHHHGHHHHHGHHHHHGGHHHHHGHHGHHHHHGHHHHGHHHHHHHHHHHHHHHHHHHHHHHHHHGGGHGHHHGGHHHHHHFHHGGG
@M05620:45:000000000-G6HP7:1:1101:24170:6323 1:N:0:120
ATCTCTATCTCCTAAAAAGGAAGAAAGGGGAGGGAAGATCGGAAGAGCACACGTCTGAACTCCAGTCACTCCGCGAAATCTCGTATGCCGTCTTCTGCTTGAAAAAAAAAAAAAAAAAAAAAAAGAAATTAACAATATCCAACAATCTAGCTAACAACATCTAGTATAACATATACTAACCACTAATCTTACAATCTATACAAATATCTAGCGTATAGAATTACGCAAATTTCATCCACCACTCACACATC
+
CCCCCFFFFFFFGGGGGGEGGGHGGHHHGGGGGGEHGHHHHGGGGHHHHHHHGHHGGGHHHHHHGGHHHHHHGGGFGGHEHHHGGHHGHFGGHGHHHHHHHGHGHHGGFGGDA<>><----;::.../0000;0000000000..9000000;9/0:../00:0000:000000000009.0.0/000:000090;0000000000000;0:-...000000;0..;--00:9009000...0/9000.00
@M05620:45:000000000-G6HP7:1:1101:9175:6327 1:N:0:120
ATCTCTATCTCCTAAAAACCTGTTTAGATTTGGAGATAGACCTTCAGGTTTTTCATCATTTTCTGCATGAATTATACATTGACCACGTTCCAGCGTGGTCAGTTTGCAGCATTCTGTTATTTTGTTTGACAGAGTGTCTTGTTGAGAACATATGTAGGACATGATTTTTTCCTGCAACAGGGAAAATAAAGTATAAGTTTTAAAGATTTATTCTTTAATAAAGGATCTCAAAGCCAGCTTTAGAAAAAGGA
+
BBBBBFFFFFFFGGGGGGGGGGHHHHHHGHHHH4GFHFG5FGHHHHHHHHHGFHHGHFHHFFHHHHHFHHGHHHHGHHHHHGGHGHFFHHHGHHGFGGHHGHHHHHHHHHHHHHHHHHHHHHHHHHHHGHHHHHHHHHHHHHHHFGHHHHHHHHHHHHHHHHHFHHHHHGHHHHHGFGHHHGGHEHGHGGHHHGHHGGHHHHHBGFHHHHHHHHHHHHGGHHHHGHGHHHHHHCGHGGHHHHHHHHHHGGF
@M05620:45:000000000-G6HP7:1:1101:10478:6330 1:N:0:120
ATCTCTATCTCCTAAAAACCTGTTTAGATTTGGAGATAGACCTTCAGGTTTTTCATCATTTTCTGCATGAATTATACATTGACCACGTTCCAGCGTGGTCAGTTTGCAGCATTCTGTTATTTTGTTTGACAGAGTGTCTTGTTGAGAACATATGTAGGACATGATTTTTTCCTGCAACAGGGAAAATAAAGTATAAGTTTTAAAGATTTATTCTTTAATAAAGGATCTCAAAGCCAGCTTTAGAAAAAGGA
+
CCCCCFFFFFFFGGGGGGGGGGHHHHHHHHHHHFHHHHHHHHHHHGHHHHHGGHFHHHHHHHHHHHHHHHHHHHHHHHHHHHHHHHGHHHHHHHGGGGHHHHHHHHHHHHHHHHHHHHHHHHHHHHHHHHHHHHGHHHHHHHHHHHHHHHHHHHHHHHHHHHHHHHHHHGHHHHHHHHHHHGGHHHGHHHHHHHHHHGHHHHHHHHHHHHHHHHHHHHHHFHHHHHHHHGHHHFHGHGHHHHGHHHHFDGG
@M05620:45:000000000-G6HP7:1:1101:25456:6331 1:N:0:120
TCTCTATCTCCTAAAAACCTGTTTAGATTTGGAGATAGACCTTCAGGTTTTTCATCATTTTCTGCATGAATTATACATTGACCACGTTCCAGCGTGGTCAGTTTGCAGCATTCTGTTATTTTGTTTGACAGAGTGTCTTGTTGAGAACATATGTAGGACATGATTTTTTCCTGCAACAGGGAAAATAAAGTATAAGTTTTAAAGATTTATTCTTTAATAAAGGATCTCAAAGCCAGCTTTAGAAAAAGGAA
+
BCCCCFFFFFFFGGGGGGGGGGHHFGHHHHHHHHHHHHGHHHHHHHHHHHGGHHGHHHHHIHHHHHHHHHHHHHHHHHHHHHHHHGHHHHHHHGGGGHHGHHHHHHHHHHHHHHHHHHHHHHHHHHHHHHHHHHHHHHHHHHHHHHHHHHHHHHHHHHHHHHHHHHHHGHHHHHFHHHHHGGHHHHHHHHGHHHHGGHHHHHHHGHHHHHHHHHHHHDGGGGDGHHHHHHHHGHFHGHHHHHEGHHHFGHG
@M05620:45:000000000-G6HP7:1:1101:7199:6331 1:N:0:120
ATCTCTATCTCCTAAAAACCTGTTTAGATTTGGAGATAGACCTTCAGGTTTTTCATCATTTTCTGCATGAATTATACATTGACCACGTTCCAGCGTGGTCAGTTTGCAGCATTCTGTTATTTTGTTTGACAGAGTGTCTTGTTGAGAACATATGTAGGACATGATTTTTTCCTGCAACAGGGAAAATAAAGTATAAGTTTTAAAGATTTATTCTTTAATAAAGGATCTCAAAGCCAGCTTTAGAAAAAGGA
+
DDDDDFFFFFFFGGGGGGGGGGHHHHHHHHHHHHHHHHHGHHHHHHHHHHHGGHHHHHHHHHHIHHHHHHHHHHHHHHHHHHHHHHGHHHHHHHGFGGHHHHHHHHHHHHHHHHHHHHHHHHHHHHHHHHHHHHHHHHHHHHHHHHHHHHHHHHHHHHHHHHHHHHHHHGHHHHHHHHHHHGGHHHHGHHHHHHHHHHHHHHGHHHHHHHHHHHHHHHHHHHHHHHHHFFHGHHHHHGHHHGHHGGHHGGG
@M05620:45:000000000-G6HP7:1:1101:10768:6342 1:N:0:120
ATCTCTATCTCCTAAAAAGGAAGAAAGGGGAGGGAAGATCGGAAGAGCACACGTCTGAACTCCAGTCACTCCGCGAAATCTCGTATGCCGTCTTCTGCTTGACAAAAAAAAACGACAAGTTCATCTGTGGTGCTTTCTTTGTCTAAGCCACGAGCCACCTGAAACACGCCTTTTTTAACTAATTCCTACTTAGTCATTCATTATTTTTTAGCCCCCTTGCTTCTTCTCACATCCTCTCTCCTCTCCTGCCC
+
BBBBBFFFFFFFGGFGEGEFFCGB4FHHGCFGGGGHEHHHHGGGGHHEHHHHGFHHGGDGHHHHHGHHHHHHGGGGGEHGHGHFFGHFGEGGHGHHHGGHHF3?FGEHC?/<///>//011@G<?F11>00.111<D11F1000=0<//<<<-<--/:C.//000/:.-...;;B?EBBF000;0CB09C000;;CBBFFF/;//;9B9./://;--:./////9BFF/FB//;BFFFB/B/B///;//:.
@M05620:45:000000000-G6HP7:1:1101:7198:6350 1:N:0:120
ATCTCTATCTCCTAAAAACCTGTTTAGATTTGGAGATAGACCTTCAGGTTTTTCATCATTTTCTGCATGAATTATACATTGACCACGTTCCAGCGTGGTCAGTTTGCAGCATTCTGTTATTTTGTTTGACAGAGTGTCTTGTTGAGAACATATGTAGGACATGATTTTTTCCTGCAACAGGGAAAATAAAGTATAAGTTTTAAAGATTTATTCTTTAATAAAGGATCTCAAAGCCAGCTTTAGAAAAAGGA
+
CDCCCFFFFFFFGGGGGGGGGGHHHHHHHHHHHHHHHHHHHHHHHHHHHHHGGHHHHHHHHHHIIHHHHHHHHHHHHHHHHHHHHHGHHHHHHHGGGGHHHHHHHHHHHHHHHHHHHHHHHHHHHHHHHHHHHHHHHHHHHHHHHHHHHHHHHHHHHHHHHHHHHHHHHGHHHHHHHHHHHGGHHHHHHFGHHHHHHGGHHHHHHHHHHHHHHHHHHGHHHHHHGHHHHHHHHHHHHGHHHHHGHGHHGGG
@M05620:45:000000000-G6HP7:1:1101:7217:6354 1:N:0:120
ATCTCTATCTCCTAAAAACCTGTTTAGATTTGGAGATAGACCTTCAGGTTTTTCATCATTTTCTGCATGAATTATACATTGACCACGTTCCAGCGTGGTCAGTTTGCAGCATTCTGTTATTTTGTTTGACAGAGTGTCTTGTTGAGAACATATGTAGGACATGATTTTTTCCTGCAACAGGGAAAATAAAGTATAAGTTTTAAAGATTTATTCTTTAATAAAGGATCTCAAAGCCAGCTTTAGAAAAAGGA
+
CCCCCFFFFFFFGGGGGGGGGGHHHHHHHHHHHGHHHHHHHHHHHHHHHHHGGHHHHIIHIHHHHHHHHHHHHHHHHHHHHHHHHHGHHHHHHHGGGGHHHHHHHHHHHHHHHHHHHHHHHHHHHHHHGHHHHHHHHHHHHHHHHHHHHHHHHHHHHHHHHHHGHHHHHGHHHHHHHHHHHGGHHHHHHGHHHHHHHHHHHHHHHHHHHHHHHHHHHHHHHHHGHHHHHHHHHHHHHGHHHHHGGFHHGGH
@M05620:45:000000000-G6HP7:1:1101:10772:6360 1:N:0:120
ATCTCTATCTCCTAAAAAGGAAGAAAGGGGAGGGAAGATCGGAAGAGCACACGTCTGAACTCCAGTCACTCCGCGAAATCTCGTATGCCGTCTTCTGCTTGAAAAAAAAAAAAACCCCAACCTGAATCCCCCAACCCCCCTTCCCCACACTACCCCCCCAACTACACTACCACCTATTGTTCTCTCCCACGCCCCTTGATCCCCCCTTCCTTTTCCACTACCCGTTCGCCCCTCCTCTCTCTCATTCCTTT
+
CCCCCFFFFFFFGGGGGGGGGGHFFHHHGGGGGGGHGHHHHGGGGHHGHHHHGGHHGHFHHHHGHHHGHHHHGGGGGGHFHHHGGHHHHGGGHGHHHHHHHHGHHHGGGDCC/-.......>/</000<0..-..:.:-@?.9:/:/;:?//9/.;?D--..//////;9///9./9//////////:/.-.:;-..//////:.9-./:////9/////:/...99.-..-...//////://////;//
@M05620:45:000000000-G6HP7:1:1101:23127:6380 1:N:0:120
CATCCTGACCCTGAAGTACCCCGGCTTGATTTCTGACATTAGATCGGAAGAGCACACGTCTGAACTCCAGTCACTCCGCGAAATCTCGTATGCCGTCTTCTGCTTGAAAAAAAAAAAAATACCTCATTTTTTCATTCATTTATTCCTCCCCTCACCCACAACCCATCATCACTTTCCCTCCCTCCTCACTTCAACCTTCCCCACTCTTCCTCCTCCACTCTTCATCACCCCTCCTCTCCTAGTGCCCTCCC
+
DCDDDFFFFFFFGGGGGGGGGGGGGGGGHHHHHHHHHHHHHHHHHHGGGGHHHHHHHGHHHGHHHHHHGHHHHHHHHGGGGGGHHHHHGGHHHHGGGHGHHHHHHHHHFHHDBCD///-011<11111111-/00000<=0000000=<../...:.........//0000900;0000/..//://0.900000./:;9/;/.:/90:000//;://0:00:09000/:;...//9//0000000;09AA
@M05620:45:000000000-G6HP7:1:1101:24247:6385 1:N:0:120
TACCTGTACTGGGGAAGCATTTGAATATCCCCCCATGGTGATGGGGACGGAGAACTGCTCCATAAACACAGGCAACGTGCCTAACTTTCCCGGGAAGATGAAGTCAAAGAGCGACCACAGCTCTTCAGAGGTTATTTTGCATCGGTGAGCCAGACAGAATGATCCGATGAGGGGTGCGAAACTATTTGAGGAAAGGAAGCACCTTTTTATTAAATTTACCTTTTAGCAATCGCCATTCCTACCCTAAAGAT
+
BBCCCFFFFFFFGGGGGGGGGGHHHHHHHHHGGGGHHHGHHHHHHGGGGGGGGHHHHHHHHHHHHHHHHHHHGHHHGHHHHHHHHHHHHHHGGGGGGHHHGHHHHHHHHHHHGGGGGHHHHHHHHHHHHHGGHHHHHHHHHHHGGGGGHFHHHHGHHHFHHHHHHHGGGHHGGGACGGGCGGGGGGGGGGGFGGGGGGGGGGGGGGGGGFFFFFFFFFFFFFFFFFFFFFFFFFFFFFFFFFFFFFFFFFF
@M05620:45:000000000-G6HP7:1:1101:25338:6392 1:N:0:120
ATCTCTATCTCCTAAAAACCTGTTTAGATTTGGAGATAGACCTTCAGGTTTTTCATCATTTTCTGCATGAATTATACATTGACCACGTTCCAGCGTGGTCAGTTTGCAGCATTCTGTTATTTTGTTTGACAGAGTGTCTTGTTGAGAACATATGTAGGACATGATTTTTTCCTGCAACAGGGAAAATAAAGTATAAGTTTTAAAGATTTATTCTTTAATAAAGGATCTCAAAGCCAGCTTTAGAAAAAGGA
+
DDDCDFFFFFFFGGGGGGGGGGHHHHHHHHHHHHHHHHHHHHHHHHHHHHHGGHHHHHHHHHHHIHHHHHHHHHHHHHHHHHHHHHGHHHHHHHGGGGHHGHHHHHHHHHHHHHHHHHHHHHHHHHHHHHHHHHHHHHHHHHHHHHHHHHHHHHHHHHHHHHHHHHHHHGHHHHHHHHHHHGGGHHGHHHHHHHHHHHHHHHHHHHHHHGHHHHHHHHHHHHHHHHHHHHHHHGHHHGHHHHGGGHHFGGH
@M05620:45:000000000-G6HP7:1:1101:24256:6400 1:N:0:120
TACCTGTACTGGGGAAGCATTTGAATATCCCCCCATGGTGATGGGGACGGAGAACTGCTCCATAAACACAGGCAACGTGCCTAACTTTCCCGGGAAGATGAAGTCAAAGAGCGACCACAGCTCTTCAGAGGTTATTTTGCATCGGTGAGCCAGACAGAATGATCCGATGAGGGGTGCGAAACTATTTGAGGAAAGGAAGCACCTTTTTATTAAATTTACCTTTTAGCAATCGCCATTCCTACCCTAAAGAT
+
CCCCCFFFFFFFGGGGGGGGGGHHHHHHHHHGGGGHHHGHHHHHHGGGGGGGGHHHHHHHHHHHHHHHHHHHGHHHGHHHHHHHHHHHHHHGGGGGGHHHHHHHHHHHHHHHGGGGGHHHHHHHHHHHHHGGHHHHHHHHGHHGGGGGHHHHHHGHHHHHHHHHHHGGGHHHGGGFGGGGGGGGGGGGGGGFGGGGGGGGGGGGGGGGGFFFFFFFFFFFFFFFFFFFFFFFFFFFFFFFFFFFFFFFFFF
@M05620:45:000000000-G6HP7:1:1101:24237:6403 1:N:0:120
TACCTGTACTGGGGAAGCATTTGAATATCCCCCCATGGTGATGGGGACGGAGAACTGCTCCATAAACACAGGCAACGTGCCTAACTTTCCCGGGAAGATGAAGTCAAAGAGCGACCACAGCTCTTCAGAGGTTATTTTGCATCGGTGAGCCAGACAGAATGATCCGATGAGGGGTGCGAAACTATTTGAGGAAAGGAAGCACCTTTTTATTAAATTTACCTTTTAGCAATCGCCATTCCTACCCTAAAGAT
+
AAACCFFFFFFFGGGGGGGGGGHHHHHHHHHGGGGHHHHHHHHHHGGGGGGGGHHHHHHHHHHHHHHHHHHHGGHHGHHHHHHHHHHHHHHGGGGGGHHHHHHHHHHHHHHHGGGGGHHHHHHHHHHHHHGFHHHHHHHHGHHGGCEGHFHHHHGHHHHHHHHHHHGGGHHHGGEFGGGGGGGGGGGGGGGFFGGGGGGGGGGGGGGGGFFFFFFFFFFFFFFFFFFFFFFFFFFFFFFFFFFFFFFFFFF
@M05620:45:000000000-G6HP7:1:1101:25318:6410 1:N:0:120
ATCTCTATCTCCTAAAAACCTGTTTAGATTTGGAGATAGACCTTCAGGTTTTTCATCATTTTCTGCATGAATTATACATTGACCACGTTCCAGCGTGGTCAGTTTGCAGCATTCTGTTATTTTGTTTGACAGAGTGTCTTGTTGAGAACATATGTAGGACATGATTTTTTCCTGCAACAGGGAAAATAAAGTATAAGTTTTAAAGATTTATTCTTTAATAAAGGATCTCAAAGCCAGCTTTAGAAAAAGGA
+
A3AAAFFFFFFFGGFGFGGGGGHHGHHHHHHHHHHGHHHGHHFHHHHHHHHGGHHHHHHHHHHHHHHHHHHHHHHHHHHHHGHHHHGHHHHHHHGE1EHHHHHHHHHGGHHHHHHHHHHHHHHHGHHHHHHHHHHHHHHHHHHGGHGHHHHHHHHHFHHHHHHHHHHHHGHHHGFGFGHHGAFHHHHHG1GHHHHHGDGHHHHHHHHHHGHHHHHHHGHFHHHHGGHHHGHHHHHHHGFHHHHGHFGHGGH
@M05620:45:000000000-G6HP7:1:1101:25339:6412 1:N:0:120
ATCTCTATCTCCTAAAAACCTGTTTAGATTTGGAGATAGACCTTCAGGTTTTTCATCATTTTCTGCATGAATTATACATTGACCACGTTCCAGCGTGGTCAGTTTGCAGCATTCTGTTATTTTGTTTGACAGAGTGTCTTGTTGAGAACATATGTAGGACATGATTTTTTCCTGCAACAGGGAAAATAAAGTATAAGTTTTAAAGATTTATTCTTTAATAAAGGATCTCAAAGCCAGCTTTAGAAAAAGGA
+
CDDDDFFFFFFFGGGGGGGGGGHHHHHHHHHHHHHHHHHHHHHHHHHHHHHGGHHHHHHHHHHHIHHHHHHHHHHHHHHHHHHHHHGHHHHHHHGGGGHHHHHHHHHHHHHHHHHHHHHHHHHHHHHHHHHHHHHHHHHHHHHHHHHHHHHHHHHHHHHHHHHHHHHHHGHHHHGHHHHHHGGHHHGHHHHHHHHHHHHHHHHHHHHHHHHHHHHHHHHHHGHGHHHHHHHHGHHHHGHHHHGHHGHHGGH
@M05620:45:000000000-G6HP7:1:1101:14045:6434 1:N:0:120
ATCTCTATCTCCTAAAAACCTGTTTAGATTTGGAGATAGACCTTCAGGTTTTTCATCATTTTCTGCATGAATTATACATTGACCACGTTCCCGCGTGGGCAGTTTGCAGCAATCTGTTATTTTGGTTGACAGAGGGTCTTGTTGAGAAAAATAGTAGGAAATGATTTTTTCCTGCCACAGGGAAAATTAAGGATTAGTTTTTAAGGTTTATTCTTTAATTAAAGATCTCAAAGCCAGCTTTAGGAAAAGGA
+
DDDDDFFFFFFFGGGGGGGGGGHHHHHHHHHHHHHHHHHHHHHHHHHHHHHGGHHHHIHHHHHIHHHHHHHHHHHHHHHHHHHHHHGHH2G3100//>/121?DH4343312D3444D44FHHD/FH/334333///32F33D03?/D220022222D2222222DFHHG1F=110?100>F.FGHD1FG000<0<<0=HH.CG00:=G00C00CH0C<0<G0<00:000<F0/</..0<F000<CGG/</
@M05620:45:000000000-G6HP7:1:1101:14065:6440 1:N:0:120
ATCTCTATCTCCTAAAAACCTGTTTAGATTTGGAGATAGACCTTCAGGTTTTTCATCATTTTCTGCATGAATTATACATTGACCACGTTCCAGCGTGGTCAGTTTGCAGCATTCTGTTATTTTGTTTGACAGAGTGTCTTGTTGAGAACATATGTAGGACATGATTTTTTCCTGCAACAGGGAAAATAAAGTATAAGTTTTAAAGATTTATTCTTTAATAAAGGATCTCAAAGCCAGCTTTAGAAAAAGGA
+
BBBBCFFFFFFFGGGGGGGGGGHHHHHHHHHHHHHHHHHHHHHHHHHHHHHGGHHHHIHHHIHIHHHHHHHHHHHHHHHHHHHHHHGHHHHHHHGGGGHHGHHHHHHGHHGHHHHHHHHHHHHHHHHHHHGHHHHHHHHHHHHHHHHHHHHHHHHHHHHHHHHHHHHHHGHHHHHHHHGHHGGGHHHHHGHHHHHGHHHHHHHHHHHHHHHHHHHHHHHHHHHHHHHHHHHHHHHHHGGHHHHGHGHGGGH
@M05620:45:000000000-G6HP7:1:1101:14048:6456 1:N:0:120
ATCTCTATCTCCTAAAAACCTGTTTAGATTTGGAGATAGACCTTCAGGTTTTTCATCATTTTCTGCATGAATTATACATTGACCACGTTCCAGCGTGGTCAGTTTGCAGCATTCTGTTATTTTGTTTGACAGAGTGTCTTGTTGAGAACATATGTAGGACATGATTTTTTCCTGCAACAGGGAAAATAAAGTATAAGTTTTAAAGATTTATTCTTTAATAAAGGATCTCAAAGCCAGCTTTAGAAAAAGGA
+
>>11AFDDFFF@EGGDFGGGB11FGAAF33DGHFF10D11BF1BG1AGFHG//E2AAEABGFGDF1AFHB1AA1AB222F11111BAABFE210>E/EHFF02@@FBGHFHF2FE2@@@GG2GHBGHGBGBFFG>1>F>2BBGFE1?1FGBB2>BFDE<FBDHHFFFHD<F<><1F1@FHH//FF01?1GF<?1?1FFDGDG11<=<G<GGHGHDGBGFF0D00CGHH0DD0GCHBCEFHH0:00CCG..:
@M05620:45:000000000-G6HP7:1:1101:18586:6485 1:N:0:120
ATCTCTATCTCCTAAAAACCTGTTTAGATTTGGAGATAGACCTTCAGGTTTTTCATCATTTTCTGCATGAATTATACATTGACCACGTTCCAGCGTGGTCAGTTTGCAGCATTCTGTTATTTTGTTTGACAGAGTGTCTTGTTGAGAACATATGTAGGACATGATTTTTTCCTGCAACAGGGAAAATAAAGTATAAGTTTTAAAGATTTATTCTTTAATAAAGGATCTCAAAGCCAGCTTTAGAAAAAGGA
+
CDCCCFFFFFFFGGGGGGGGGGHHHHHHHHHHHHHHHHHHHHHHHHHHHHHGGHHHHHHHHHHHIHHHHHHHHHHHHHHHHHHHHHGHHHHHHHGGGGHHHHHHHHHHHHHHHHHHHHHHHHHHHHHHHHHHHHHHHHHHHHHHHHHHHHHHHHHHHHHHHHHHHHHHHGHHHHHHHHGHHGGHHHHHHHHHHHHHHHHHHHGHHHHHHHHHHHHHHHHHHHHHHHHHHHHHHHHHHGHHHHGFHHHHGGH
@M05620:45:000000000-G6HP7:1:1101:18567:6490 1:N:0:120
ATCTCTATCTCCTAAAAACCTGTTTAGATTTGGAGATAGACCTTCAGGTTTTTCATCATTTTCTGCATGAATTATACATTGACCACGTTCCAGCGTGGTCAGTTTGCAGCATTCTGTTATTTTGTTTGACAGAGTGTCTTGTTGAGAACATATGTAGGACATGATTTTTTCCTGCAACAGGGAAAATAAAGTATAAGTTTTAAAGATTTATTCTTTAATAAAGGATCTCAAAGCCAGCTTTAGAAAAAGGA
+
CCCCCFFFFFFFGGGGGGGGGGHHHGHHHHHHHHHHHHHHHHHHHHHHHHHGGHHHHIIHHHHHIHHHHHHHHHHHHHHHHHHHHHGHHHHHHHGGGGHHHHHHHHHHHHHHHHHHHHHHHHHHHHHHHHHHHHHHHHHHHHHHHHHHHHHHHHHHHHHHHHHHHHHHHGHHHHHHHHHHHGGHHHHHHHHHHHHHHHHHHHHHHHHHHHHHHHHHHHHHHHHHHHHHHHHHHHHHHGHHHHGHHHHHGGH
@M05620:45:000000000-G6HP7:1:1101:26056:6527 1:N:0:120
ATCTCTATCTCCTAAAAACCTGTTTAGATTTGGAGATAGACCTTCAGGTTTTTCATCATTTTCTGCATGAATTATACATTGACCACGTTCCAGCGTGGTCAGTTTGCAGCATTCTGTTATTTTGTTTGACAGAGTGTCTTGTTGAGAACATATGTAGGACATGATTTTTTCTTGCAACAGGGAAAATAAAGTATAGGTTTTAAAGATTTATTCTTTAATAAGGGTTCTAAAAGCCAGCTTTGGAAAAAGGA
+
BBBABFFFFFFFGGGGGGGGGGGHHHHHHHHHHHHHGHHBGHHHHHHHHHHGGHHHHHHHHHHHHHHHHGHHHHHHHHHHHHGHHHGHHHHHHGGGGGHHHHHHHHHHHHHHHHHHHHHHHHHHHHHHHHHHHHHHHHHHHHHHGHHHHHHHHHHHHHHHHHHGHHHHH?G2>22@2@0@G/?GH01?G1<11<<11>GG<G<111>F<=F11FGDG0<=D0D..<<D0=G00G./;.CGC0/;CGC.A.;
@M05620:45:000000000-G6HP7:1:1101:26048:6543 1:N:0:120
ATCTCTATCTCCTAAAAACCTGTTTAGATTTGGAGATAGACCTTCAGGTTTTTCATCATTTTCTGCATGAATTATACATTGACCACGTTCCAGCGTGGTCAGTTTGCAGCATTCTGTTATTTTGTTTGACAGAGTGTCTTGTTGAGAACATATGTAGGACATGATTTTTTCCTGCAACAGGGAAAATAAAGTATAAGTTTTAAAGATTTATTCTTTAATAAAGGATCTCAAAGCCAGCTTTAGAAAAAGGA
+
CDCCDFFFFFFFGGGGGGGGGGHHHHHHHHHHHHHHHHHHHHHHHHHHHHHGGHHHHHHHHHIIHHHHHHHHHHHHHHHHHHHHHHGHHHHHHHGGGGHHHHHHHHHHHHHHHHHHHHHHHHHHHHHHHHHHHHHHHHHHHHHHHHHHHHHHHHHHHHHHHHHHHHHHHGHHHHGHHHHHHGGHHHHHHHHHHHHGHHHHHGHHHHHHHHHHHHHHHHHHHGHHHHHHHGHGHHHHHGHHHHHHGGGHGGH
@M05620:45:000000000-G6HP7:1:1101:23458:6581 1:N:0:120
ATCTCTATCTCCTAAAAACCTGTTTAGATTTGGAGATAGACCTTCAGGTTTTTCATCATTTTCTGCATGAATTATACATTGACCACGTTCCAGCGTGGTCAGTTTGCAGCATTCTGTTATTTTGTTTGACAGAGTGTCTTGTTGAGAACATATGTAGGACATGATTTTTTCCTGCAACAGGGAAAATAAAGTATAAGTTTTAAAGATTTATTCTTTAATAAAGGATCTCAAAGCCAGCTTTAGAAAAAGGA
+
CCCCCFFFFFFFGGGGGGGGGGHHHHHHHHHHHHHHHHHHHHHHHHHHHHHGGHHHHHHHGHIHHHHHHHHHHHHHHHHHHHHHHHGHHHHHHHGGGGHHHHHHHHHHHGHHHHHHHHHHHHHHHHHHHHHHHHHHHHHHHHHHGGGHHHHHHHHHHHHHHHGHHHHHHGHHHHHBGHHHHGGGHHFFGFHHHHFFGGHHHHHHHHHHHHHHHHHHHGGHGGHHHHHHHHHHHHHHHGHHHHHBGFHHGGG
@M05620:45:000000000-G6HP7:1:1101:17992:6586 1:N:0:120
TACCTGTACTGGGGAAGCATTTGAATATCCCCCCATGGTGATGGGGACGGAGAACTGCTCCATAAACACAGGCAACGTGCCTAACTTTCCCGGGAAGATGAAGTCAAAGAGCGACCACAGCTCTCGGAGGTTATTTTGCATCGGTGAGCCAGACAGAATGATCCGATGAGGGGTGCGAAACTATTTGAGGAAAGGAAGCACCTTTTTATTAAATTTACCTTTTAGCAATCGCCATTCCTACCCTAAAGATC
+
BBBCCFFFFFFFGGGGGGGGGGHHHHHHHHHGGGGHHHGHGHHHHGGGGGGGGHHHHHHHHHHHHHHHHHHHGGHHGHHHHHHHHHHHHHHGGGGGGHHHHHHHHHHHHHHHGGGGGHHHHHHHHGGGGGEHHHHHHHHHHHGGGGGHHHHHHGHHGHHHHHHHHGGGHHHGG;AFGDAGGGGGGGGGGGFBFGGGGGGGGFFFFFFFFFFFFFFFFFFFFFFFFFFFFFFFFFFFFFFFFAFFFFFFFFF
@M05620:45:000000000-G6HP7:1:1101:17974:6591 1:N:0:120
TACCTGTACTGGGGAAGCATTTGAATATCCCCCCATGGTGATGGGGACGGAGAACTGCTCCATAAACACAGGCAACGTGCCTAACTTTCCCGGGAAGATGAAGTCAAAGAGCGACCACAGCTCTCGGAGGTTATTTTGCATCGGTGAGCCAGACAGAATGATCCGATGAGGGGTGCGAAACTATTTGAGGAAAGGAAGCACCTTTTTATTAAATTTACCTTTTAGCAATCGCCATTCCTACCCTAAAGATC
+
CCDDCFFFFFFFGGGGGGGGGGHHHHHHHHHGGGGHHHFHHHHHHGGGGGGGGHHHHHHHHHHHHHHHHHHHGHHHGHHHHHHHHHHHHHHGGGGGGHHHHHHHHHHHHHHHGGGGGHHHHHHHHGGGGGEHHHHHHHHHHHGGGGGHHHHHHGHHHHHHHHHHHGGGHHHGGCEGGGGGGGGGHHHGGGFGGGGGGGGGGFFFFFFFFFFFFFFHHFFFFFFFFFFFFFFFFFFFFFFFFFFFFFFFFFF
@M05620:45:000000000-G6HP7:1:1101:12965:6596 1:N:0:120
ATCTCTATCTCCTAAAAACCTGTTTAGATTTGGAGATAGACCTTCAGGTTTTTCATCATTTTCTGCATGAATTATACATTGACCACGTTCCAGCGTGGTCAGTTTGCAGCATTCTGTTATTTTGTTTGACAGAGTGTCTTGTTGAGAACATATGTAGGACATGATTTTTTCCTGCAACAGGGAAAATAAAGTATAAGTTTTAAAGATTTATTCTTTAATAAAGGATCTCAAAGCCAGCTTTAGAAAAAGGA
+
BBBBBFFFFFFFGGGGGGGGGGHHHHHHHHHHHGHHHHHHHHHHHHHHHHHGGHHHHHHHHHHHHHHHHHHHHHHHHHHHHHHHHHGHHHHHHHGGGGHHHHHHHHHHHHHHHHHHHHHHHHHHHHHHGHHHHHHHHHHHHHHHHHHHHHHHHHHHHHHHHHHHHHHHHGHHHHHHHHHHHGGHHHHHGHHGHHHHHGHHHHGHHHHHHHHHHHHHGHHHHHHHHHGHHGGHHHGHHGHHHHHGHHGHGGG
@M05620:45:000000000-G6HP7:1:1101:17626:6598 1:N:0:120
AAACCAGAAGACATGAGGTCAGCTAGATCGGAAGAGCACACGTCTGAACTCCAGTCACTCCGCGAAATCTCGTATGCCGTCTTCTGCTTGAAAAAAAAAAAAAAATAGAGCAATATAACAGAATATACTCCATAATGCTATAATCTCCCTACATCCTTCACACAAGGAGACCAAACCCCTATCCCCACACTTCACGTGTGTCCCAGGTACACACGGCCACACATGGTAGCCGTTACTGCGCTACCTCCTAT
+
BBBBBBBFFF@FGGFGGGGGGGHHGHHHHHGGEEHHHHHHHGHHHGHHHHHHHHHHHHHHHGGGCFGHHHHHGGHHHHGGGHGHHHHHHH?FHHHGCGCG//>//01?1<<1?1?11111101111<111111=<0000000<00000/<0./00/000000/....;....9.......900//./.../0000.../..//9//.//99//.-----....//./////.....///.----.//..//
@M05620:45:000000000-G6HP7:1:1101:12944:6601 1:N:0:120
ATCTCTATCTCCTAAAAACCTGTTTAGATTTGGAGATAGACCTTCAGGTTTTTCATCATTTTCTGCATGAATTATACATTGACCACGTTCCAGCGTGGTCAGTTTGCAGCATTCTGTTATTTTGTTTGACAGAGTGTCTTGTTGAGAACATATGTAGGACATGATTTTTTCCTGCAACAGGGAAAATAAAGTATAAGTTTTAAAGATTTATTCTTTAATAAAGGATCTCAAAGCCAGCTTTAGAAAAAGGA
+
CCCCCFFFFFFFGGGGGGGGGGHHHHHHHHHHHGHHHHHHHHHHHHHHHHHGGHHHHIHHHHHHIHHHHHHHHHHHHHHHHHHHHHGHHHHHHHGFGGHHHHHHHHHHHHHHHHHHHHHHHHHHHHHHHHGHHHHHHHHHHHHHHHHHHHHHHHHHHHHHHHHHHHHHHGHHHHHHHHHHHGGHHHGHHHHHGHHHHGHHHHHHHHHHHHHHHHHHHHHHHHHHHHHHHHHHHHHHHGHHHHHGHHHHGGH
@M05620:45:000000000-G6HP7:1:1101:13604:6602 1:N:0:120
ATCTCTATCTCCTAAAAACCTGTTTAGATTTGGAGATAGACCTTCAGGTTTTTCATCATTTTCTGCATGAATTATACATTGACCACGTTCCAGCGTGGTCAGTTTGCAGCATTCTGTTATTTTGTTTGACAGAGTGTCTTGTTGAGAACATATGTAGGACATGATTTTTTCCTGCAACAGGGAAAATAAAGTATAAGTTTTAAAGATTTATTCTTTAATAAAGGATCTCAAAGCCAGCTTTAGAAAAAGGA
+
BABBAFFFFFFFGGGGFFGGGGHHHHHHHGHGHGHHHHHHHFHHHHHHHHHFGHHHHHHHHHHGHHHGFHHGHHHFHHHHHHHHHHGHHHHFHHGEGGHHHHHHHHGHHGHHHHHHHHHHHHHHHGHHHHGHHHGHHHHHHHGHGHHHGHHHHHGGHHHHHHHGFHHHHGHHHHHHFFGHHGFHHGGGFGFGGGHFGGHHHHFHHHHHHHHHHHHHHHHHHHGHGHGHHGHHHFHHHGHHHHGBCHHGGGF
@M05620:45:000000000-G6HP7:1:1101:17617:6614 1:N:0:120
AAACCAGAAGACATGAGGTCAGCTAGATCGGAAGAGCACACGTCTGAACTCCAGTCACTCCGCGAAATCTCGTATGCCGTCTTCTGCTTGAAAAAAAAAAAATTACACTCATTCTATTATTGTGTGTGCCCTATTTTCTTATTATGACCCTCAAACTTCCCTTCTCTTTGCCTTCCCCCTTTACCCTCAATTCTGATTTTCCCCACTTTCTAGTGTCGTCCCTGATCTCCCGTCCATTTTTATATACTGTC
+
AAAAAAAFFFBCFG1B1BBBFGFHFGHHHA0EFGHGHHHHHEHHHGGHHHHHHEEGGHHHHGGGCEGHFHHHGGHHHHGGGHGHHEHHHGBGFHEEECEC//0<111110012>222111?<1100??DD010<1><1<<1==11111<<<..000000<C<0<0000:0;000:/;G.:::000/;9.090;F0000;;000//99C00000000;..9--:/-;/99//-;9--/////-////9////
@M05620:45:000000000-G6HP7:1:1101:6652:6714 1:N:0:120
ATCTCTATCTCCTAAAAACCTGTTTAGATTTGGAGATAGACCTTCAGGTTTTTCATCATTTTCTGCATGAATTATACATTGACCACGTTCCAGCGTGGTCAGTTTGCAGCATTCTGTTATTTTGTTTGACAGAGTGTCTTGTTGAGAACATATGTAGGACATGATTTTTTCCTGCAACAGGGAAAATAAAGTATAAGTTTTAAAGATTTATTCTTTAATAAAGGATCTCAAAGCCAGCTTTAGAAAAAGAA
+
AAAAAFFFFFFFGGFGFFGFGGH5GHFGBGCAG4AGGFEE3FAFHDGBFGGGFFFHHFGHFHHFEFGFDAGGEDGHFDGGBFGCAG1GFFEGGCEB1EGFHFDHFDDFFEGHHHFHFGHHHHHHGHHHHHHHHHHHHHHHHHHHHHGHHHGHHHHHHHHHHHHGHHHHGGHHHHHHHHHHHGFFHHGFHBGGGHHHHHHHHGHHHGHHHHHHHHHHGHHHGHHHHHHHHGHHHHHHHGHHHHGHHHFHGGH
@M05620:45:000000000-G6HP7:1:1101:18504:6715 1:N:0:120
ATTTATCTCCTAAAAACCTGTTTAGATTTGGAGATAGACCTTCAGGTTTTTCATCATTTTCTGCATGAATTATACATTGACCACGTTCCAGCGTGGTCAGTTTGCAGCATTCTGTTATTTTGTTTGACAGAGTGTCTTGTTGAGAACATATGTAGGACATGATTTTTTCCTGCAACAGGGAAAATAAAGTATAAGTTTTAAAGATTTATTCTTTAATAAAGGATCTCAAAGCCAGCTTTAGAAAAAGGAAG
+
BBBBBFFFFFFFGGGGGGGGGGHFHHHHFFFFGGGHHGHHHHHGHHHHGGGHHHHHHGHHHHHGHHHHHHHHHHHHHHHGHGHHGHHHHHGHGGGGHHHHHHHHHHHHFHHHHHGHFGHHHHFHGHBGHGGHFGHGHHHHGHFHFHHHHHHHDGHGHHFFHBFGHHHGHGHHFFHHFGHG/GHFHHGHFFGHH1GDGHHH1FFGHHHHHHHHHHGFHHHDGHFHHHHG0GFHFHHEHHHHEF00CG?GH/:
@M05620:45:000000000-G6HP7:1:1101:6627:6719 1:N:0:120
ATCTCTATCTCCTAAAAACCTGTTTAGATTTGGAGATAGACCTTCAGGTTTTTCATCATTTTCTGCATGAATTATACATTGACCACGTTCCAGCGTGGTCAGTTTGCAGCATTCTGTTATTTTGTTTGACAGAGTGTCTTGTTGAGAACATATGTAGGACATGATTTTTTCCTGCAACAGGGAAAATAAAGTATAAGTTTTAAAGATTTATTCTTTAATAAAGGATCTCAAAGCCAGCTTTAGAAAAAGAA
+
BCCBBFFFFFFFGFGGGGGGGGGHHGHHHHHHHGHCHHHFHHHHHHHHHGHGGFHHHHHHHHHHHHHHHFBGHHHHHHHHHHHHHGGHHHHHHHGFGGHHHHHHHHHHHHHHHHHHHHGHHHHHHHHHGFHGHHHGHHHHHHHH4B?GHHHGHGHGHGGHHGHFHHHHHGHHHHHHHHAFHGEHFHGGGHGHHHHE>>GHHHHHHGHHHHHHHHHHHGHHHFHHHHHHHHHHHGHHGGHHHHHGGGHHGAG
@M05620:45:000000000-G6HP7:1:1101:18502:6733 1:N:0:120
ATTTATCTCCTAAAAACCTGTTTAGATTTGGAGATAGACCTTCAGGTTTTTCATCATTTTCTGCATGAATTATACATTGACCACGTTCCAGCGTGGTCAGTTTGCAGCATTCTGTTATTTTGTTTGACAGAGTGTCTTGTTGAGAACATATGTAGGACATGATTTTTTCCTGCAACAGGGAAAATAAAGTATAAGTTTTAAAGATTTATTCTTTAATAAAGGATCTCAAAGCCAGCTTTAGAAAAAGGAAG
+
BBBABFFFFFFFGGGGGGGGGGHFFHHHHFFFGHHHHHHGHHHGHHHHHGGHHHHHHHHHHHHHHHHHHHHHHHGFHHHGHHHHGHHHHFHGGFFGHGGHHGHHGHHHFHHHHHHHGHHHHHHHHHFHGHGHGGGHHHHHHHGHHHHGHEHHHFHHGGHHHFHHHHHGFGHHHFFFEHHGGHHGHHHGH?GGG@GDFHHG<DGHHHHHHHHHHHGGHHGFHHHHHHHHHFFBGCFEHHHHHFCBC.EDFG9
@M05620:45:000000000-G6HP7:1:1101:6643:6733 1:N:0:120
ATCTCTATCTCCTAAAAACCTGTTTAGATTTGGAGATAGACCTTCAGGTTTTTCATCATTTTCTGCATGAATTATACATTGACCACGTTCCAGCGTGGTCAGTTTGCAGCATTCTGTTATTTTGTTTGACAGAGTGTCTTGTTGAGAACATATGTAGGACATGATTTTTTCCTGCAACAGGGAAAATAAAGTATAAGTTTTAAAGATTTATTCTTTAATAAAGGATCTCAAAGCCAGCTTTAGAAAAAGAA
+
CDCCCFFFFFFFGGGGGGGGGGHHHHHHHHHHHFHHHHHHHHHHHHHHHHHGGHHHHIIIHHIIHHHHHHHHHHHHHHHHHHHHHHGHHHHHHHGGGGHHHHHHHHHGHHHHHHHHHHHHHHHHHHHHHHHHHHHHHHHHHHHHHHHHHHHHHHHHHHHHHHHHHHHHHGHHHHHHHHHHHGGHHHHHHHHHHHHHHHHHHHHHHHHHHHHHHHHHHHHHHHHHHHHHHHHHHHHHHGHHHHHHHGHHGGH
@M05620:45:000000000-G6HP7:1:1101:19063:6733 1:N:0:120
ATCTCTATCTCCTAAAAACCTGTTTAGATTTGGAGATAGACCTTCAGGTTTTTCATCATTTTCTGCATGAATTATACATTGACCACGTTCCAGCGTGGTCAGTTTGCAGCATTCTGTTATTTTGTTTGACAGAGTGTCTTGTTGAGAACATATGTAGGACATGATTTTTTCCTGCAACAGGGAAAATAAAGTATAAGTTTTAAAGATTTATTCTTTAATAAAGGATCTCAAAGCCAGCTTTAGAAAAAGGA
+
BABBBFFFFFFFGGGGGGGGGFGHHHHHHHHHHFHGGHHHHHHHHHHHHHHGGHHHHHHHHHHHHHHHHGHHHHHHHHHHHHGHHHGHHHHHHHGFGGHHFHFGGHHHHHHHFHHHHHHHHHHHFHHHHHGHHHHHHHHHHHHHHHGHHHHHHHHHHHHHGHHHHHHHHGHHHHGGHGHHHGEHHHHHHGHHHHHHHHHHHGHHHGHHHHHHHHHHHGHHHGGHGHHHHHHHHHHHHGHHHGHFGFHGDGG
@M05620:45:000000000-G6HP7:1:1101:26754:6754 1:N:0:120
CATCCTGACCCTGAAGTACCCCATTGAGCATGGCATCGTCACCAACTGGGACGACATGGAGAAGATCTGGCACCACACCTTCTACAACGAGCTGCGCGTGGCCCCGGAGGAGCACCCAGTGCTGCTGACCGAGGCTCCCCTGAACCCCAAGGCCAACAGAGAGAAGATGACTCAGGTGAGGCTCGGCCGACGCCCGTGCTCCTCCCGTCCTTTCCCCAGTCATTTTCTGCCCGGCTTGATTTCTGCCATTT
+
BBBBBFFFFFFFGFGGGGGGGGGHHHHHHHHHHHHHHGHHHGHHHGHHHGHHGGGGGHHHGHHHHHHHHHHHHGHHHGGHGHHHHHHHGGGGGHHGGGGGGGHHGGGGGGGGHHHHGGHGHHHHHHHHGHGGGGG.CEGGGGHHHHGGGGHGHGHEFFHGHGGGGGGGGGGGGEFGFGGGGGGGGGEFFB-BCFFFAFFFFFFFFFFADF?FFFFFFFFFFFFFFFFFFEFFFFFFAF9BFFFFF/;B:F/
@M05620:45:000000000-G6HP7:1:1101:22915:6764 1:N:0:120
CATCCTGACCCTGAAGTACCCCGGCTTGATTTCTGACATTAGATCGGAAGAGCACACGTCTGAACTCCAGTCACTCCGCGAAATCTCGTATGCCGTCTTCTGCTTGAAAAAAAAAAAACAAATTGTTTCCCTGTTTCCATCTGTCTTCACACTTAATTCACAACTTATTTCCTTTCCACTAACCCCTACTTTCTCATTCAACCCTCTTACTTCTTTCCTCCCATCATCCCCCACTCTCTAGCTACCCATCT
+
CBBCCFFFFFFFGGGGGGGGGGGGGGGFHHHHHHHHHHHHHHGHHHGGGGHHHHHHHGHHHGHHHHHHHHHHHHHHHGGGGEGHHHHHGGHHHHGGGHGHHHHHHHHHHHH@BBD/>>/?/0111<1011<11111110000<000<=<0=C/0000000:00.00:000;0000000:09099.....0000;90000;00....B00900;090:000/./0/9:00...-9.90;9000000/.0//0
@M05620:45:000000000-G6HP7:1:1101:14686:6777 1:N:0:120
CATCCTGACCCTGAAGTACCCCGGCTTGATTTCTGACATTAGATCGGAAGAGCACACGTCTGAACTCCAGTCACTCCGCGAAATCTCGTATGCCGTCTTCTGCTTGAAAAAAAAAACTCCAAGGGAGTAAAAGAGCTGATGAAACAATGACAAGTAAGTCAGGCATTTCCGCTTTATCACTCTTGTGGATCCAATTGAACAATTCTCAGCATTTGTACTTGTAACTGACAAGCCAGGGACAAAACAAAGAT
+
BBBBAFFDFFFFFGGGGGGGGGGGGGFEAHHGHGGFHHHFDGFFHHGFFGAGHHHHHGFGHGHHHFHHFHFHHHHGHAEGGEGHGGGG?1BEGHGG/FFEFGGHHE033BF@CG<B/2??F1DADEDD0FBG1.0>FGHGB11>GGEH<0<<=G0<=00<=<;;CFCG00;C;:EC0:CFGGFFF;0CF0CGF0;F00;C0/FBFFFF;BFFF9=FF;9B/9FBFFFFFFFFEEFF.AEF.9.AA:.A/;9
@M05620:45:000000000-G6HP7:1:1101:7657:6784 1:N:0:120
CATCCTGACCCTGAAGTACCCCGGCTTGATTTCTGACATTAGATCGGAAGAGCACACGTCTGAACTCCAGTCACTCCGCGAAATCTCGTATGCCGTCTTCTGCTTGAAAAAAAAAAAAAAGCTGCAGACCGAGGCCCACCTGAACCCCATGGCCAACAGAGAGACGATGACTCAAGTGAGGACCGGCCGACGCCCGTGCTCCTCCCGCCCTTTCCCACGTCATCTTCTGCCCTTCGTGATTTCGGTCATTC
+
CCCCCFFFFFFFGGGGGGGGGGGGGGGGFHHHHFGFHGHHHHHHHHGGGGHHHHHHHGHHHGHHHHHHHHHHHHGHHGGG?EFHHGHHGGHHGHFEGHGHHHHHHHFGHHHG/C?</>--.0<1<000<<-<-:@AE.:../C09;E.;///;/0.99/CCB.C/.-.90B0BF0:;00:A0.;@;@CA--;BF---..;BF0;;A.-9--9B0B00.-.;;F9BBF0909:0/;././99BB:-.;.000
@M05620:45:000000000-G6HP7:1:1101:7674:6792 1:N:0:120
CATCCTGACCCTGAAGTACCCCGGCTTGATTTCTGACATTAGATCGGAAGAGCACACGTCTGAACTCCAGTCACTCCGCGAAATCTCGTATGCCGTCTTCTGCTTGAAAAAAAAAAAAAAAAAAAAAAATCATAGAAAAAACCCTATGTCATGTTTTTTACCACAACAAGAAAAACGTGCACTGGCATATACTATTAGAGGGGTACGAGTAAGGAAGTAGCCAACAGATGTATTTGATGAACACACTTATT
+
DCCDDFFFFFFFGGGGGFGGGGGGGGGGHHHHHHHHHHHHHHHHHHGGGGHHHHHHHGHHHGGHHHHHHHHHHGHHHGGGGGGHHHGHGFHHHHGGGHGHHHHHHHHGGHHGGGGD>/-<-<----;--.00000000/.9..../;0:0000000/.-.0000...../////..-....00:/./000:0;0000000/.-.;0.....0000/.000000:..//000000000000000/../0:00
@M05620:45:000000000-G6HP7:1:1101:23494:6795 1:N:0:120
TACCTGTACTGGGGAAGCATTTGAATATCCCCCCATGGTGATGGGGACGGAGAACTGCTCCATAAACACAGGCAACGTGCCTAACTTTCCCGGGAAGATGAAGTCAAAGAGCGACCACAGCTCTCGGAGGTTATTTTGCATCGGTGAGCCAGACAGAATGATCCGATGAGGGGTGCGAAACTATTTGAGGAAAGGAAGCACCTTTTTATTAAATTTACCTTTTAGCAATCGCCATTCCTACCCTAAAGATC
+
BCCCCFFFFFFFGGGGGGGGGGHHHGHHHHHGGGGHHHGGHHHHHGGGGGGGGHHHHHHHHHHHHHHHHHHHGHHHGHHHHHHHHHHHHHHGGGGGGHHHHHHHHHHHHHHHGGGGGHHHHHHHHGGGGGCHHHHHHHHGHHGGGGGHHHHHHGHHGHHHHHHHHGGGHHHGGCDGGFGGGGGGGGGGGGCGGGGFGGGFGFFFFFFFFFFFFFFFFFFFFFFFFFFBFFFFFFFFFFFFFFFFFFFFFFF
@M05620:45:000000000-G6HP7:1:1101:24765:6815 1:N:0:120
CATCCTGACCCTGAAGTACCCCGGCTTGATTTCTGACATTAGATCGGAAGAGCACACGTCTGAACTCCAGTCACTCCGCGAAATCTCGTATGCCGTCTTCTGCTTGAAAAAAAAAAAATTTCATCTTACTTTCTTTCTTTGTTTAACCAACTCTCCACCTCAAAGCATCATTTTTTACCTAAGTCCTTCTCATTCATTCCTTATTTTTTATCCTCCTTTCTGCTTCTCACCTACTCTCTACTCTCCTTCCA
+
BBBBBFFFFFFFGGGGGGGGGGGGGGGGHHHHHHHHHHHHFHGHHHGGGGHHHHHHHGHHHGHHHFHHHHHHHGHHHGGGEEEHG@GHGGHHHHGGGHGFHGHHHHHHHHGGGGG@/>011@11<11111111<11=<<B1=//000<0.</<00<0<:..;0B0:/0000:;CF-.:C00//;;CF;;:00;0=C00;0000;0;BF-./BF/:B9/9BB/;9FFFF/9.//;//:;//9:9/;///;:/
@M05620:45:000000000-G6HP7:1:1101:22050:6823 1:N:0:120
ATCTCTATCTCCTAAAAACCTGTTTAGATTTGGAGATAGACCTTCAGGTTTTTCATCATTTTCTGCATGAATTATACATTGACCACGTTCCAGCGTGGTCAGTTTGCAGCATTCTGTTATTTTGTTTGACAGAGTGTCTTGTTGAGAACATATGTAGGACATGATTTTTTCCTGCAACAGGGAAAATAAAGTATAAGTTTTAAAGATTTATTCTTTAATAAAGGATCTCAAAGCCAGCTTTAGAAAAAGGA
+
DDDDDFFFFFFFGGGGGGGGGGHHHHHHHHHHHHHHHHHHHHHHHHHHHHHGGHHHHIHHHHHHHHHHHHHHHHHHHHHHHHHHHHGHHHHHHHGGGGHHHHHHHHHHHHHHHHHHHHHHHHHHHHHHHHHHHHGHHHHHHHHHHHHHHHHHHHHHHHHHHHHHHHHHHGHHHHHHHHHHHGGHHHHHHHHHHHHHHHHHHHHHHHHHHHHHHHHHHHHHHGHHHHHHHHHHHHHHHGHHHHHFHHGHGGH
@M05620:45:000000000-G6HP7:1:1101:22032:6825 1:N:0:120
ATCTCTATCTCCTAAAAACCTGTTTAGATTTGGAGATAGACCTTCAGGTTTTTCATCATTTTCTGCATGAATTATACATTGACCACGTTCCAGCGTGGTCAGTTTGCAGCATTCTGTTATTTTGTTTGACAGAGTGTCTTGTTGAGAACATATGTAGGACATGATTTTTTCCTGCAACAGGGAAAATAAAGTATAAGTTTTAAAGATTTATTCTTTAATAAAGGATCTCAAAGCCAGCTTTAGAAAAAGGA
+
BBBABFFFFFFFGGGGGFGGGGFHHHHHGHHGHGHGHHHHHFHHHHHHHHHGGHHGHHHHFHHHFGHEGHHHHHHGHGHGFFHHGHGFHHHHHHGGGGHHHHHHGGHHHHHHHGGHHEHHHHGHHHHHGHGHGHGHHHGHHHHHHHFHGFHHHHHHGFHHGEFGHGGHG?GHHHHHHHHHHGFHGGHHHHHGHFGHHDGFHHHGHHHHHHHHHHHHHGHGHHFHHHHHHGHHFHHFGGEHHFBHGFHHGGB
@M05620:45:000000000-G6HP7:1:1101:13878:6919 1:N:0:120
ATCTCTATCTCCTAAAAACCTGTTTAGATTTGGAGATAGACCTTCAGGTTTTTCATCATTTTCTGCATGAATTATACATTGACCACGTTCCAGCGTGGTCAGTTTGCAGCATTCTGTTATTTTGTTTGACAGAGTGTCTTGTTGAGAACATATGTAGGACATGATTTTTTCCTGCAACAGGGAAAATAAAGTATAAGTTTTAAAGATTTATTCTTTAATAAAGGATCTCAAAGCCAGCTTTAGAAAAAGGA
+
CDDCDFFFFFFFGGGGGGGGGGHHHHHHHHHHHHHHHHHHHHHHHHHHHHHGGHHHHIIHHIIIIHHHHHHHHHHHHHHHHHHHHHGHHHHHHHGGGGHHHHHHHHHHHHHHHHHHHHHHHHHHHHHHHHHHHHHHHHHHHHHHHHHHHHHHHHHHHHHHHHHHHHHHHGHHHHHHHHHHHGGHHHHHHHHHHHHGHHHHHHHHHHHHHHHHHHHHHHHHHHGHHHHHHHHHHHHHHGHHHHHGHHHHGGH
@M05620:45:000000000-G6HP7:1:1101:18903:6922 1:N:0:120
ATCTCTATCTCTAAAAACCTGTTTAGATTTGGAGATAGACCTTCAGGTTTTTCATCATTTTCTGCATGAATTATACATTGACCACGTTCCAGCGTGGTCAGTTTGCAGCATTCTGTTATTTTGTTTGACAGAGTGTCTTGTTGAGAACATATGTAGGACATGATTTTTTCCTGCAACAGGGAAAATAAAGTATAAGTTTTAAAGATTTATTCTTTAATAAAGGATCTCAAAGCCAGCTTTAGAAAAAGGAA
+
BBBBBFFFFFFFGGGGGGGGGGHHFHHHHHFHFGHHHHHHHHHHHHHHHHGGHHHHHHHHHHHHHHHHHHHHHHHHHHHHHHHHHGHHHHBHHGGGGHHHHHHHHHHHGHHHHHHHHHHHHH4GHHHFHGHHHHHHHHHHHHHGHHGHHHHHHHHHHHHHHHHHHHHHGHHHHHFHHHHHGGGHHHHGHHGHHGHGGHHHFCGGGHHHHHHHHHHHFGGHFFEGHHHHHHHHGHGHGHHHFGFFHHGGGFH
@M05620:45:000000000-G6HP7:1:1101:13859:6922 1:N:0:120
ATCTCTATCTCCTAAAAACCTGTTTAGATTTGGAGATAGACCTTCAGGTTTTTCATCATTTTCTGCATGAATTATACATTGACCACGTTCCAGCGTGGTCAGTTTGCAGCATTCTGTTATTTTGTTTGACAGAGTGTCTTGTTGAGAACATATGTAGGACATGATTTTTTCCTGCAACAGGGAAAATAAAGTATAAGTTTTAAAGATTTATTCTTTAATAAAGGATCTCAAAGCCAGCTTTAGAAAAAGGA
+
BBBBBFFFFFFFGGGGGGGGGGHHHHDGGHHHHHHHHHH5GHHHHHHFHHHGGHGHHHHHHHHHDHHHHHGHHHHFHFHHHDGHHHGHHHHGHHGGGGHHHHHHHHHGHHGHHHHHHHHHHHHHHHHHEGHHHHHHHHHHHHHHFHHDHHHHHHHHHHHHHHHBHHHHHGHHHHHHFHHHHGGHCBGHFGGHHHFGHHHHHHHDDFFGHGHHHGHHFFHFGFFFHHHHHFHHFFHHHGHHHGFGHHGHCFH
@M05620:45:000000000-G6HP7:1:1101:18922:6925 1:N:0:120
ATCTCTATCTCTAAAAACCTGTTTAGATTTGGAGATAGACCTTCAGGTTTTTCATCATTTTCTGCATGAATTATACATTGACCACGTTCCAGCGTGGTCAGTTTGCAGCATTCTGTTATTTTGTTTGACAGAGTGTCTTGTTGAGAACATATGTAGGACATGATTTTTTCCTGCAACAGGGAAAATAAAGTATAAGTTTTAAAGATTTATTCTTTAATAAAGGATCTCAAAGCCAGCTTTAGAAAAAGGAA
+
CCCCCFFFFFFFGGGGGGGGGGHHAFFGHHHHFHHHHHHHHHHHHHHHHHGGHHHHHHHHHHIHIHHHHGHHHHHHHHHHHHHHHGHHHHFGHGGGGHHGHHHHHHHHHHHHHHHHHHHHHHHHHHHGHHHHHHHHHHHHHHHGHHGHHHHHHHHHHHHHHHHHHHHHGHHHHHGHHHHHGGHHHHHHHHHHHHHHHHHHHHHHHHHHHHHHHHHHGDFGGHGHHGHHHHHHGHHHGHHHFHHHFHFGGFH
@M05620:45:000000000-G6HP7:1:1101:21372:6939 1:N:0:120
TACCTGTACTGGGGAAGCATTTGAATATCCCCCCATGGTGATGGGGACGGAGAACTGCTCCATAAACACAGGCAACGTGCCTAACTTTCCCGGGAAGATGAAGTCAAAGAGCGACCACAGCTCTCGGAGGTTATTTTGCATCGGTGAGCCAGACAGAATGATCCGATGAGGGGTGCGAAACTATTTGAGGAAAGGAAGCACCTTTTTATTAAATTTACCTTTTAGCAATCGCCATTCCTACCCTAAAGATC
+
CCCCCFFFFFFFGGGGGGGGGGHHHHHHHHHGGGGHHHHHHHHHHGGGGGGGGHHHHHHHHHHHHHHHHHHHGHHHGHHHHHHHHHHHHHHGGGGGGHHHHHHHHHHHHHHHGGGGGHHHHHHHHGGGGGGHHHHHHHHHHHGGGGGHHHHHHGHHHHHHHHHHHGGGHHHGGFFGGGGGGGGGGGGGFFFGGFFGGGGGGFFFFFFFFFFFFFFFFFFFFFFFFFFFFFFFFFFFFFFFFFFFFFFFFFF
@M05620:45:000000000-G6HP7:1:1101:15293:6989 1:N:0:120
ATCTCTATCTCCTAAAAACCTGTTTAGATTTGGAGATAGACCTTCAGGTTTTTCATCATTTTCTGCATGAATTATACATTGACCACGTTCCAGCGTGGTCAGTTTGCAGCATTCTGTTATTTTGTTTGACAGAGTGTCTTGTTGAGAACATATGTAGGACATGATTTTTTCCTGCAACAGGGAAAATAAAGTATAAGTTTTAAAGATTTATTCTTTAATAAAGGATCTCAAAGCCAGCTTTAGAAAAAGGA
+
CCCCCFFFFFFFGGGGGGGGGGHHFHHHHHHHHHHHGHHHHHHHHHHHHHHGGHHHHIIHIHIHHHHHGHHHHHHHHHHHHHHHHHGHHHHHHHGGGGHHHHHHHHHHHHHHHHHHHHHHHHHHHHHHHHHHHHHHHHHHHHHHHHHHHHHHHHHHHHHHHHHHHHHHHGHHHHGHHHHHHGGHHHGGGHHHHHHHHHHHHHHHHHHHHHHHHHHHHHHHHHHHHHHHHHHHHHHHHGHHHHHHHHHHGGH
@M05620:45:000000000-G6HP7:1:1101:14783:6989 1:N:0:120
CATCCTGACCCTGAAGTACCCCGGCTTGATTTCTGACATTAGATCGGAAGAGCACACGTCTGAACTCCAGTCACTCCGCGAAATCTCGTATGCCGTCTTCTGCTTGAAAAAAAAAAATATTTGGTTTGACAGAGAGTCCCGTTGAGAACATATGTAGGACATGATTTTTTCCTGCAACAGGGAAAATAAGGTATAAGTTTTAAAGATTTATTCTTTAATAAAGGAGCTCAAAGCCAGCTTTAGAAAAAGGA
+
BBBBBFFFFCFCFGGGGGGGGGG?AEEGFHHHFHHHHHHHF5DHHHG2FEFCFFHHHEHHH1EFFDGFGFEFGHHHHEEECE/FFG@GFDG34GEE@FFH4GFHHHAG33FCB/>//0?1??11?<0C1F<F<C0.>F11-<.<</.G/<<00=DBHHB;CC0::;FB0-;0:BFF09./C9..A/00000000;;0000;;9BB0900;B/99BFBBF/B/;99.9A/9;/BBFFFE;BFFFF//9FD.9
@M05620:45:000000000-G6HP7:1:1101:14777:7006 1:N:0:120
CATCCTGACCCTGAAGTACCCCGGCTTGATTTCTGACATTAGATCGGAAGAGCACACGTCTGAACTCCAGTCACTCCGCGAAATCTCGTATGCCGTCTTCTGCTTGAAAAAAAAAAAAAAAAAAGTTAACCACAGGTATTATATATCCCAACTGTCGACAATTATTTTGTGCTGCACCCAGTAACCTAGCAACCTCAGTTGTACTATTGCGTCTTTACTCCCTTCACTGCCCTCCGTCGTTCTAACCCTTC
+
CBCCCFFFFFFFGGGGGGGGGGGGGGGGHHHHHHHGHHHHHHHHHHGGGGGHHHHGHGHHHGHGHHHHGHHHHHHHHGGGGGGHFHHHGGHHHHGEEHGHHHHHHHHHGHH@BCDB>/------.0000000....:00<0000<0;:00/.//0;..-.:0;000000//;0:0/0;...0;0:0;00000;.//0000000;000:00..-9.;0000;./0/00000/.0....:--.;.000..://
@M05620:45:000000000-G6HP7:1:1101:15243:7012 1:N:0:120
TACCTGTACTGGGGAAGCATTTGAATATCCCCCCATGGTGATGGGGACGGAGAACTGCTCCATAAACACAGGCAACGTGCCTAACTTTCCCGGGAAGATGAAGTCAAAGAGCGACCACAGCTCTTCAGAGGTTATTTTGCATCGGTGAGCCAGACAGAATGATCCGATGAGGGGTGCGAAACTATTTGAGGAAAGGAAGCACCTTTTTATTAAATTTACCTTTTAGCAATCGCCATTCCTACCCTAAAGAT
+
AAAABFFFFFFFGGGGCGGGGFHHHHHGGHHDECECHHFFHHHHGGGGGGGGGHHHHHHHHHHHHHHHEGHHGHHGGHFHFGHGHHGHHHGGGGEGGAGHHHHHHHHHHHHHGGGGGHHGGHHGHHHHHHGFGGHHHHHHHHHGGGGEHFHHHHGGHFHGHHHGHHGGGHHHGGFGGGDAGFGFFGGFGGGBFFGGFGFGGGGGGGGGGFFFFFFEFFFFFFFFFFFFFFFFFFFFFFFFFFAFFFFFFFB
@M05620:45:000000000-G6HP7:1:1101:11238:7027 1:N:0:120
ATCTCTATCTCCTAAAAACCTGTAGATTTGGAGATAGACCTTCAGGTTTTTCATCATTTTCTGCATGAATTATACATTGACCACGTTCCAGCGTGGTCAGTTTGCAGCATTCTGTTATTTTGTTTGACAGAGTGTCTTGTTGAGAACATATGTAGGACATGATTTTTTCCTGCAACAGGGAAAATAAAGTATAAGTTTTAAAGATTTATTCTTTAATAAAGGATCTCAAAGCCAGCTTTAGAAAAAGGAAG
+
BBABBFFFFFFFGGGGFGGGFGFBFGHHFGFGHGHFFFFHHHHHHHHHHGGHHHHHHHHHHGHHHHHFHHHHHHHHHHFFFHFHGGHHHHHHGGGGHHGHHHHFHHHHFHHHHHEGFHHHHGHHHHHHHHHHHHHHHHHFGHHHHGHGGHHHEGGHHHHHHHHHHHHGHHHHHHHHAGHGGHGHHHHHG<GHHFGFHHHGHFGFGHHHFHHHHHHHHGHFHHFHHHHEGGHHFFHEHHHGHBGGEHGGFCC
@M05620:45:000000000-G6HP7:1:1101:19089:7056 1:N:0:120
ATCTCTATCTCCTAAAAACCTGTTTAGATTTGGAGATAGACCTTCAGGTTTTTCATCATTTTCTGCATGAATTATACATTGACCACGTTCCAGCGTGGTCAGTTTGCAGCATTCTGTTATTTTGTTTGACAGAGTGTCTTGTTGAGAACATATGTAGGACATGATTTTTTCCTGCAACAGGGAAAATAAAGTATAAGTTTTAAAGATTTATTCTTTAATAAAGGATCTCAAAGCCAGCTTTAGAAAAAGGA
+
CCCCCFFFFFFFGGGGGGGGGGHHHHHHHHHHHHHHHHHGHHHHHHHHHHHGGHHHHIHHHHIHIHHHHHHHHHHHHHHHHHHHHHGHHHHHHHGGGGHHHHHHHHHHHHHHHHHHHHHHHHHHHHHHHHHHHHHHHHHHHHHHHHHHHHHHHHHHHHHHHHHHHHHHHCHHHHHHHHHHHGGHHHHHHHHHHHHHHHHHHHHHHHHHHHHHHHHHHHHHHHHHGHHHHHHHHHHHHGHHHHHHHHHHGGH
@M05620:45:000000000-G6HP7:1:1101:26072:7076 1:N:0:120
ATCTCTATCTCCTAAAAACCTGTTTAGATTTGGAGATAGACCTTCAGGTTTTTCATCATTTTCTGCATGAATTATACATTGACCACGTTCCAGCGTGGTCAGTTTGCAGCATTCTGTTATTTTGTTTGACAGAGTGTCTTGTTGAGAACATATGTAGGACATGATTTTTTCCTGCAACAGGGAAAATAAAGTATAAGTTTTAAAGATTTATTCTTTAATAAAGGATCTCAAAGCCAGCTTTAGAAAAAGGA
+
CCCBCFFFFFFFGGGGGGGGGGHHHHHHHHHHHHHHHHHFHHHHHGHHHHHGGHHHHHHHHHIHIHHHHHHHHHHHHHHHHHHHGHGHHHHHHHGGGGHHHHHHHHHHHHHHHHHHHHHHHHHHHHHHGHHHHHHHHHHHHHHHHGHHHHHHHHHHHHHHHHHHHHHHHGHHHHHHHHHHGEAGHFFFGHHHHHHGHHHHHGHFHHHHHHHHHHHHHHG0DGHHHHHHGHHHHHHHHGHHHFHFGHHAFGG
@M05620:45:000000000-G6HP7:1:1101:19094:7079 1:N:0:120
ATCTCTATCTCCTAAAAACCTGTTTAGATTTGGAGATAGACCTTCAGGTTTTTCATCATTTTCTGCATGAATTATACATTGACCACGTTCCAGCGTGGTCAGTTTGCAGCATTCTGTTATTTTGTTTGACAGAGTGTCTTGTTGAGAACATATGTAGGACATGATTTTTTCCTGCAACAGGGAAAATAAAGTATAAGTTTTAAAGATTTATTCTTTAATAAAGGATCTCAAAGCCAGCTTTAGAAAAAGGA
+
CCCCCFFFFFFFGGGGGGGGGGHHHHHHHHHHHHHHHHHHHHHHHHHHHHHGGHHHHHHHHHHHHHHHHHHHHHHHHHHHHHHHHHGHHHHGHHGEGGHHGHHHHHHHHHHHHHHHHHHHHHHHHHHHHHGHHHHHHHHHHHHHHHGHHHHGHHHFHHHHHHHHHHHHHGHHHHHHFHGHHGGHHHHHHGHGGHHHHHHHHGHHHHHHHHHHHGHHHGHHHEHHHHHHHHGHHHFHHGHHHHHHGHHHGGG
@M05620:45:000000000-G6HP7:1:1101:26056:7085 1:N:0:120
ATCTCTATCTCCTAAAAACCTGTTTAGATTTGGAGATAGACCTTCAGGTTTTTCATCATTTTCTGCATGAATTATACATTGACCACGTTCCAGCGTGGTCAGTTTGCAGCATTCTGTTATTTTGTTTGACAGAGTGTCTTGTTGAGAACATATGTAGGACATGATTTTTTCCTGCAACAGGGAAAATAAAGTATAAGTTTTAAAGATTTATTCTTTAATAAAGGATCTCAAAGCCAGCTTTTGAAAAAGGA
+
CBBCCFFFFFFFGGGGGGGGGGHHHHHHHHHHHHHHHHHHHHHHHHHHHHHGGHHHHHIHIHIHIHHHHHHHHHHHHHHHHHHHHHGHHHHHHHGGGGHHHHHHHHHHHHHHHHHHHHHHHHHHHHHHHHHHHHHHHHHHHHHHHHGHHHHHHHHHHHHHHHHHHHHHHGHHHHHHHHGHHGGHHHGHGHGGHHHHHGHHHHHHHHHHHHHHHHHHHHHHHHHHHHHHHHHHHHHHHGHHH0CEFHGHGGF
@M05620:45:000000000-G6HP7:1:1101:26076:7099 1:N:0:120
ATCTCTATCTCCTAAAAACCTGTTTAGATTTGGAGATAGACCTTCAGGTTTTTCATCATTTTCTGCATGAATTATACATTGACCACGTTCCAGCGTGGTCAGTTTGCAGCATTCTGTTATTTTGTTTGACAGAGTGTCTTGTTGAGAACATATGTAGGACATGATTTTTTCCTGCAACAGGGAAAATAAAGTATAAGTTTTAAAGATTTATTCTTTAATAAAGGATCTCAAAGCCAGCTTTAGAAAAAGGA
+
DDDDDFFFFFFFGGGGGGGGGGHHHHHHHHHHHHHGHHHHHHHHHHHHHHHGGHHHHHHHHHHIIHHHHHHHHHHHHHHHHHHHHHGHHHHHHHGGGGHHHHHHHHHHHHHHHHHHHHHHHHHHHHHHHHHHHHHHHHHHHHHHHHHHHHHHHHHHHHHHHHHHHHHHHGHHHHHHHHHHHGGHHHHHHHHHHHHHHHHHHHHHHGHHHHHHHHHHHHHHHHHHGHHHHHHHHHHGHGHHHHHHHHHHGGG
@M05620:45:000000000-G6HP7:1:1101:26053:7109 1:N:0:120
ATCTCTATCTCCTAAAAACCTGTTTAGATTTGGAGATAGACCTTCAGGTTTTTCATCATTTTCTGCATGAATTATACATTGACCACGTTCCAGCGTGGTCAGTTTGCAGCATTCTGTTATTTTGTTTGACAGAGTGTCTTGTTGAGAACATATGTAGGACATGATTTTTTCCTGCAACAGGGAAAATAAAGTATAAGTTTTAAAGATTTATTCTTTAATAAAGGATCTCAAAGCCAGCTTTAGAAAAAGGA
+
CCCCCFFFFFFFGGGGGGGGGGHHHHHHHHHHHHHHHHHHHHHHHHHHHHHGGHHHHHHHHHHIHHHHHHHHHHHHHHHHHHHHGHGHHHHHHHGGGGHHGHHHHHHHHHHHHHHHHHHHHHHHHHHHGHHHHHHHHHHHHHHHHHHHHHHHHHHHHHHHHHHHHHHHHGHHHHHHHHGHHGGHHHHGHHHGHHHHHGHHHGGGHHHHHHGHHGHHHHHHHGHHHHHGHFHHHHHHHGHHHHHGGCGHGGH
@M05620:45:000000000-G6HP7:1:1101:16051:7120 1:N:0:120
TACCTGTACTGGGGAAGCATTTGAATATCCCCCCATGGTGATGGGGACGGAGAACTGCTCCATAAACACAGGCAACGTGCCTAACTTTCCCGGGAAGATGAAGTCAAAGAGCGACCACAGCTCTTCAGAGGTTATTTTGCATCGGTGCGCCAGACAGAATGATCCGATGAGGGGTGCGAAACTCTTTGAGGAAAGGACGCACCTTTTTATTAAATTTACCTTTTAGCAATCGCCATTCCTACCCTAAAGAT
+
BBBBBFFFFFDFGGG?AGFFGFGCFHFHHHHGGGGHGGHFHGHHH2CEGGG?EHHGGGHHHHH5FGGDHHFHFEGHEFGHHFFFGFHFHHHECGCEFHHHH3B?B4FGGBCGECDG/??0GHHHHHEFBBFFHGGHHFHH1GFFAA.-<A.D@<EHH//=DHHHHH?FGHGBDCGCD@B?-;C9FGGEGGB0;/.9/.;>BBBFBBFFFFF/;/;BFBFFFFFFFFFF/BFEFDFEFFFFFFFFFBB/9/B
@M05620:45:000000000-G6HP7:1:1101:16043:7136 1:N:0:120
TACCTGTACTGGGGAAGCATTTGAATATCCCCCCATGGTGATGGGGACGGAGAACTGCTCCATAAACACAGGCAACGTGCCTAACTTTCCCGGGAAGATGAAGTCAAAGAGCGACCACAGCTCTTCAGAGGTTATTTTGCATCGGTGAGCCAGACAGAATGATCCGATGAGGGGTGCGAAACTATTTGAGGAAAGGAAGCACCTTTTTATTAAATTTACCTTTTAGCAATCGCCATTCCTACCCTAAAGAT
+
CCCCCFFFFFFFGGGGGGGGGGHHHHHHHHHGGGGHHHGHHHHHHGGGGGGGGHHHHHHHHHHHHHHHHHHHGHHHGHHHHHHHHHHHHHHGGGGGGHHHHHHHHHHHHHHHGGGGGHHHHHHHHHHHHHGGHHHHHHHHGHHGGEGGHHHHHHGHHHHHHHHHHHGGGHHHGGEEGGGGGGGGGGGGGGGFGGGGGGGGGGGGGGGGGFFFFFFFFFFFFFFFFFFFFFFFFFFFFFFFFFFFFFFFFFF
@M05620:45:000000000-G6HP7:1:1101:20015:7164 1:N:0:120
ATCTCTATCTCCTAAAAACCTGTTTAGATTTGGAGATAGACCTTCAGGTTTTTCATCATTTTCTGCATGAATTATACATTGACCACGTTCCAGCGTGGTCAGTTTGCAGCATTCTGTTATTTTGTTTGACAGAGTGTCTTGTTGAGAACATATGTAGGACATGATTTTTTCCTGCAACAGGGAAAATAAAGTATAAGTTTTAAAGATTTATTCTTTAATAAAGGATCTCAAAGCCAGCTTTAGAAAAAGGA
+
DDDCDFFFFFFFGGGGGGGGGGHHHHHHHHHHHGHHHHHHHHHHHHHHHHHGGHHHHHHHHHIIIHHHHHHHHHHHHHHHHHHHHHGHHHHHHHGGGGHHHHHHHHHHHHHHHHHHHHHHHHHHHHHHHHHHHHHHHHHHHHHHHHHHHHHHHHHHHHHHHHHHHHHHHGHHHHHHHHHHHGGHHHHHGHHHHHHHHHHHHHHHHHHHHHHHHHHHHHHHGHHHHHHHHHHHHHHHHGHHHHHHHHHHGGH
@M05620:45:000000000-G6HP7:1:1101:20009:7186 1:N:0:120
ATCTCTATCTCCTAAAAACCTGTTTAGATTTGGAGATAGACCTTCAGGTTTTTCATCATTTTCTGCATGAATTATACATTGACCACGTTCCAGCGTGGTCAGTTTGCAGCATTCTGTTATTTTGTTTGACAGAGTGTCTTGTTGAGAACATATGTAGGACATGATTTTTTCCTGCAACAGGGAAAATAAAGTATAAGTTTTAAAGATTTATTCTTTAATAAAGGATCTCAAAGCCAGCTTTAGAAAAAGGA
+
BCBABFFFFFFFGGGGGGGGGGGHHHHHHHHGHHHHHHHHHHHHHGHHHHHGGHHHHHIHIHHIHHHHHHHHHHHGHHHHHHHHHHGHHHHHHHGFGGHHGHHHHHHHHHHHHHHHHHHHHHHHHHHHHHHHHHHHHHHHHHHHHHHHHHHHHHHHHHHHHHHHHHHHHGHHHHHHHHHHHGGHHHHHHGHHHHHHHGHHHHHGHHHHHHHHHGHHHFHHHFHGHHHHHGHHHHFGHGGHHGHFFGFGGDG
@M05620:45:000000000-G6HP7:1:1101:6373:7188 1:N:0:120
TACCTGTACTGGGGAAGCATTTGAATATCCCCCCATGGTGATGGGGACGGAGAACTGCTCCATAAACACAGGCAACGTGCCTAACTTTCCCGGGAAGATGAAGTCAAAGAGCGACCACAGCTCTTCAGAGGTTATTTTGCATCGGTGAGCCAGACAGAATGATCCGATGAGGGGTGCGAAACTATTTGAGGAAAGGAAGCACCTTTTTATTAAATTTACCTTTTAGCAATCGCCATTCCTACCCTAAAGAT
+
ABCCCFFFFFFFGGGGGGGGGGHHHHHHHHHGGGGHHHHHHHHHGGGGGGGGGHHHHHHHHHHHHHHHHGHHGHHHGHHHHHHHHHHHHHHGGGCGGHHHHHHHHHHHHHHHGGGGGHHHHHHGHHHHGHGGHHHHHHHHHHHGGGGGHGHHHGGHHHHHHHHHHHGGGGHEGGGCFGFAFGGGGGGGGEFBFGGGBFFGGGGGGGGGGFFF/FFFFFFFFFFFFFFFFFFFFFFFFFFFFFFFFFFFFFF
@M05620:45:000000000-G6HP7:1:1101:8012:7197 1:N:0:120
ATCTCTATCTCCTAAAAACCTGTTTAGATTTGGAGATAGACCTTCAGGTTTTTCATCATTTTCTGCATGAATTATACATTGACCACGTTCCAGCGTGGTCAGTTTGCAGCATTCTGTTATTTTGTTTGACAGAGTGTCTTGTTGAGAACATATGTAGGACATGATTTTTTCCTGCAACAGGGAAAATAAAGTATAAGTTTTAAAGATTTATTCTTTAATAAAGGATCTCAAAGCCAGCTTTAGAAAAGGGA
+
1>>1AFFFFFF1FGGGFGGGFAAFGGBBBAFHH1CC0EG1FGAGF1AGEGF/EG2DA2FDGFHFDB2FHBGFAFDFHFEHDD1FEGEAGGGD1E@B>EHGFB2B@FEGHFHH2FB@BDFG2@GH0FGGBGFGFHBFBGE2FFDG21<>GHEFFEFGFFFHCFHHFGFHHCHFFHFC1FGGHA/CF0<11<?FG<1FG>FHHF1<FGDHD<FGDFGGBGHFFG00/GHHFHFFHEHBGGGHHFH0<CC/.:C
@M05620:45:000000000-G6HP7:1:1101:7986:7201 1:N:0:120
ATCTCTATCTCCTAAAAACCTGTTTAGATTTGGAGATAGACCTTCAGGTTTTTCATCATTTTCTGCATGAATTATACATTGACCACGTTCCAGCGTGGTCAGTTTGCAGCATTCTGTTATTTTGTTTGACAGAGTGTCTTGTTGAGAACATATGTAGGACATGATTTTTTCCTGCAACAGGGAAAATAAAGTATAAGTTTTAAAGATTTATTCTTTAATAAAGGATCTCAAAGCCAGCTTTAGAAAAAGGA
+
BABBBFFFFFFFGGGGGGGGGGHHHHHHHHGHHAFHHFHGHGHHHHHHHHHGGHFGHHHHHHHHHHHHHHGHHHHHHHHHGFHHEHGHHHHHHHGFGGHHHHHHHHHHHHHHHHHHHHHHHHHHHHHHGFGHHHHHHHHHHHHHBGHHHHHHHHHHHHHHHGHFHHHHHGHGHHH2<GHHHGGHEHFHFFGFGHHHHGGHHHFFHHHHHHHHHHHHGGHHGGHGFHHHHHHHHHFHHGHFFGFCGHHHGGF
@M05620:45:000000000-G6HP7:1:1101:8002:7212 1:N:0:120
ATCTCTATCTCCTAAAAACCTGTTTAGATTTGGAGATAGACCTTCAGGTTTTTCATCATTTTCTGCATGAATTATACATTGACCACGTTCCAGCGTGGTCAGTTTGCAGCATTCTGTTATTTTGTTTGACAGAGTGTCTTGTTGAGAACATATGTAGGACATGATTTTTTCCTGCAACAGGGAAAATAAAGTATAAGTTTTAAAGATTTATTCTTTAATAAAGGATCTCAAAGCCAGCTTTAGAAAAAGGA
+
DDDCDFFFFFFFGGGGGGGGGGHHHHHHHHHHHGHHHHHHHHHHHHHHHHHGGHHHHHHHHIHIHHHHHHHHHHHHHHHHHHHHHHGHHHHHHHGGGGHHHHHHHHHHHHHHHHHHHHHHHHHHHHHHHHHHHHHHHHHHHHHHHHHHHHHHHHHHHHHHHHHHHHHHHGHHHHHHHHHHHGGHHHHHHHHHHHHHHHHHHHHHHHHHHHHHHHHHHHHHHHHHHHHHHHHHHHHHHGHHHHHHHHHGGGH
@M05620:45:000000000-G6HP7:1:1101:10285:7222 1:N:0:120
ATCTCTATCTCCTAAAAACCTGTTTAGATTTGTGTCTAGCCCTTCAGGTTTTTCATCATTTTCTGCATGAATTATACCTTGCCCCCTTTCCAGCGTGGTCAGTTTGCGTCATTTTGTTATTTTTTTTGCCAGAGTGTCTTTTTGGTAACTTATTTAGTCCTTGTTTTTTTCCTGCACCAGGGAAAATACAGTTTAGGTTTTAAAGATTTATTCTTTAATACAGTATCTCAAATCCAGTTTTAGAAAAAGGA
+
AA1AAFBFFFFFGD1F11AEG1EFF331DFDG300333A1BAG0E1D1DEHG/F22F2DFH22A212A211DBA22A2D111B1///B1FGD1>/>//>@B>BG21B/?//B@222FG2BGHG1>EE/1<1B0/BB>2F2BFG///@2@2>122@>>12<1<11?GGFC-F1F1101<.<....</0<000000;00;CGEGB0:0<C00<CFGH:C0;0000;0;;C0B90;C/000;;;0/;C09.C./
@M05620:45:000000000-G6HP7:1:1101:10289:7239 1:N:0:120
ATCTCTATCTCCTAAAAACCTGTTTAGATTTGGAGATAGACCTTCAGGTTTTTCATCATTTTCTGCATGAATTATACATTGACCACGTTCCAGCGTGGTCAGTTTGCAGCATTCTGTTATTTTGTTTGACAGAGTGTCTTGTTGAGAACATATGTAGGACATGATTTTTTCCTGCAACAGGGAAAATAAAGTATAAGTTTTAAAGATTTATTCTTTAATAAAGGATCTCAAAGCCAGCTTTAGAAAAAGGA
+
CDDCDFFFFFFFGGGGGGGGGGHHHHHHHHHHHHHHHHHHHHHHHHHHHHHGGHHHHIHHHHHIIHHHHHHHHHHHHHHHHHHHHHGHHHHHHHGGGGHHHHHHHHHHHHHHHHHHHHHHHHHHHHHHHHHHHHHHHHHHHHHHHHHHHHHHHHHHHHHHHHHHHHHHHGHHHHHHHHHHHGGHHHHHHHHHHHHHHHHHHHHHHHHHHHHHHHHHHHHHHHHHHHHHHHHHHHHHHGHHHHGHHHHHGGH
@M05620:45:000000000-G6HP7:1:1101:10276:7253 1:N:0:120
ATCTCTATCTCCTAAAAACCTGTTTAGATTTGGAGATAGACCTTCAGGTTTTTCATCATTTTCTGCATGAATTATACATTGACCACGTTCCAGCGTGGTCAGTTTGCAGCATTCTGTTATTTTGTTTGACAGAGTGTCTTGTTGAGAACATATGTAGGACATGATTTTTTCCTGCAACAGGGAAAATAAAGTATAAGTTTTAAAGATTTATTCTTTAATAAAGGATCTCAAAGCCAGCTTTAGAAAAAGGA
+
AABBBFFFFFFFGGGGGGGGGGHHHDHHHHHHHFHHHHHHHHHHHHHBHHHGGHHHHBHHHHHHHHHHHHHHHHHHHHHHHHHHFGGHHHHHHHGGGCHHGHHHHHHHHHGHHHHHHHHHHHHHHHHHEFHGHHGHHHHHHHHH4GHFGFHHHHHHHHGHHHHHHHHHHGHHHHHHDGHHHGGHAFFHGFGHHHHHGHHHHFHGHHFHHHHHHHHHFFHGHHHHHHHHHHHHFHHHHGHHHHGGGHHFD?G
@M05620:45:000000000-G6HP7:1:1101:10298:7259 1:N:0:120
ATCTCTATCTCCTAAAAACCTGTTTAGATTTGGAGATAGACCTTCAGGTTTTTCATCATTTTCTGCATGAATTATACATTGACCACGTTCCAGCGTGGTCAGTTTGCAGCATTCTGTTATTTTGTTTGACAGAGTGTCTTGTTGAGAACATATGTAGGACATGATTTTTTCCTGCAACAGGGAAAATAAAGTATAAGTTTTAAAGATTTATTCTTTAATAAAGGATCTCAAAGCCAGCTTTAGAAAAAGGA
+
AAAABFFFFFFFGGFGGGGGGGHHHHBFHGFGFHHHFDHHHHHHHHHFGHHGGHHHHHHHHHHHHHHGHFGHHHHFHHHHHGFHHHGHHHHHHFGEGGHHHHGGHHHHHHGHHHHHHHHHHHHHGHHHGGGHHHHHGGHHHHHHHHGHHHGHHHHHHHHHHHHHHHHHHGHHHHFFHHHGHGEGGCFGGDGFGHHHHHHHHHHHHGHHHHHHHHHHHGHFGDDGHFHHHHHHGHFGGGHGHF00CGHFD?G
@M05620:45:000000000-G6HP7:1:1101:11243:7272 1:N:0:120
ATCTCTATCTCCTAAAAACCTGTTTAGATTTGGAGATAGACCTTCAGGTTTTTCATCATTTTCTGCATGAATTATACATTGACCACGTTCCAGCGTGGTCAGTTTGCAGCATTCTGTTATTTTGTTTGACAGAGTGTCTTGTTGAGAACATATGTAGGACATGATTTTTTCCTGCAACAGGGAAAATAAAGTATAAGTTTTAAAGATTTATTCTTTAATAAAGGATCTCAAAGCCAGCTTTAGAAAAAGGA
+
BBBBBFFFFFFFGGGGGGGGGGHHHHHHHHHHHHHHHHHHHHHHHHHHGHHGGHHHHHHHHHHHHHHHHGHHHHHHHHHHHHHHHHGGHHHHHHGGGGHHHHHHHHHHHHHHHHHHHHHHHHHHHHHHHHHHHHHHHHHHHHHHHHGHHHHHHHHHHHHHGHHHHHHHHGHHHHHHHHHHHGGHHHHHGHHGHHHHHDGHHGFHHHHHHHHHHHHHHHHFHHHHHHHHHHHHHHHHHGHHHHHGHHHHGGH
@M05620:45:000000000-G6HP7:1:1101:18467:7305 1:N:0:120
TACCTGTCTGGGGAAGCATTTGAATATCCCCCCATGGTGATGGGGACGGAGAACTGCTCCATAAACACAGGCAACGTGCCTAACTTTCCCGGGAAGATGAAGTCAAAGAGCGACCACAGCTCTCGGAGGTTATTTTGCATCGGTGAGCCAGACAGAATGATCCGATGAGGGGTGCGAAACTATTTGAGGAAAGGAAGCACCTTTTTATTAAATTTACCTTTTAGCAATCGCCATTCCTACCCTAAAGATCG
+
AABBBFFFBFFFGGGGGGGGGGEGGHHHHHGGGGHHHFGHHHHHGGGGGGGGHHHHHHHHHHHHHHHHHHHGHHGGHHHHHHHHHHHHHHGGGEEF0FHHFHGHHHGHGHHGGGGGHHHGHHHHAGFGGEHHHHHHHHFHHGGEGGHHHFHHGGHGHHHHHHHHEGGHHHGGDDGGGGGGGGGGGGFGGFFFGGGGGGGGFFFFFFFFFFFFFFFFFFFFFFFFFFFFFFFFFFFFFFFFFFFFFFFFFFA
@M05620:45:000000000-G6HP7:1:1101:18384:7335 1:N:0:120
ATCTCTATCTCCTAAAAACCTGTTTAGATTTGGAGATAGACCTTCAGGTTTTTCATCATTTTCTGCATGAATTATACATTGACCACGTTCCAGCGTGGTCAGTTTGCAGCATTCTGTTATTTTGTTTGACAGAGTGTCTTGTTGAGAACATATGTAGGACATGATTTTTTCCTGCAACAGGGAAAATAAAGTATAAGTTTTAAAGATTTATTCTTTAATAAAGGATCTCAAAGCCAGCTTTAGAAAAAGGA
+
DDDDDFFFFFFFGGGGGGGGGGHHHHHHHHHHHHHHHHHHHGHHHHHHHHHGGHHHHIHHHHIHIHHHHHHHHHHHHHHHHHHHHHGHHHHHHHGGGGHHHHHHHHHHHHHHHHHHHHHHHHHHHHHHHHHHHHGHHHHHHHHHHHHHHHHHHHHHHHHHHHHHHHHHHGHHHHHHHHHHHGGHHHHHGHHHHHHHHHHHHHGHHHHHHHHHHHHHHHHHHHHHHHHHHGGHGHHHHGHHHHGHGHHHGGG
@M05620:45:000000000-G6HP7:1:1101:13546:7367 1:N:0:120
CATCCTGACCCTGAAGTACCCCGGCTTGATTTCTGACATTAGATCGGAAGAGCACACGTCTGAACTCCAGTCACTCCGCGAAATCTCGTATGCCGTCTTCTGCTTGAAAAAAAAAAAAAAACCAACAACACGTCCAATCAACCCGCGGTAGTGAGTGCATCGATCAGGAGTTAGAGAATTGTAGAGAAGGAGTGGCTCCAGCAGAGGCATCAGAATGAGGAGCCGATGACCTAGCTAACAGCGTGCTCAGA
+
DDDDDFFFFFFFGGGGGGGGGGGGGGGGHHHHHHHHHHHHHHHHHHGGGGHHHHHHHGHHHGHHHHHHHHHHHHHHHGGGGFGHHHHHGGHHHHGGGHGHHHHHHHHHGHHGGGGB</-<-..........<....00/:0/..----...:/00000000./...000.//00<000<B00000000/.../....0.00//./....0/00<00000/<...---.0000<00000/00.9....00/0
@M05620:45:000000000-G6HP7:1:1101:6896:7445 1:N:0:120
CATCCTGACCCTGAAGTACCCCGGCTTGATTTCTGACATTAGATCGGAAGAGCACACGTCTGAACTCCAGTCACTCCGCGAAATCTCGTATGCCGTCTTCTGCTTGAAAAAAAAAAAAAAAAAAAAAAACAGAAACAATTTTGGGTTTAGGACAGATAGATAATTAAACTTTTGTATATGTAGTCCATGTGTATGCCGACCCTTGTGAGATGACGTTGTTCTTTTTGAGAAGTTGGGCCAGACATGTTCAG
+
DDDDDFFFFFFFGGGGGGGGGGGGGGGGHHHHHHHHHHHHHHHHHHGGGGHHHHHHHGHHHGHHHHHHHHHHHHHHHGGGGGGHHHHHGGHHHHGGGHGHHHHHHHHHFHHGGGGF/<<<---------..//00//.00000-....00000/./:00000000000000000:0:00000:00000:00000000-----;/:00:000000......0000:0-:..0/0000:...;../0000000
@M05620:45:000000000-G6HP7:1:1101:21754:7467 1:N:0:120
ATCTCTATCTCCTAAAAACCTGTTTAGATTTGGAGATAGACCTTCAGGTTTTTCATCATTTTCTGCATGAATTATACATTGACCACGTTCCAGCGTGGTCAGTTTGCAGCATTCTGTTATTTTGTTTGACAGAGTGTCTTGTTGAGAACATATGTAGGACATGATTTTTTCCTGCAACAGGGAAAATAAAGTATAAGTTTTAAAGATTTATTCTTTAATAAAGGATCTCAAAGCCAGCTTTAGAAAAAGGA
+
ABBABFFFFFFFGGGGFDEGGGHHHHHHHHHHHHHCHHGHHHHHHHGHHHHGGHHHHHHHHHHHHHHHGFHHHHHGHHHHGHHHHHGHHHHHHHGGGGHHGHHHHHHHHHHHHHHHHHHHHHHHHHHHHHHGHHHHHHHHHHHHFHHHHHHHHHHHHHGHHHHGHHHHHGHHHHHHFHEFHGGHHHGHGHHHHHHEHGHHHHHHGGHHHHHHHHHHHHHHFHFHGHHHHHHHHHHHHGHHHHFBCGHHGGF
@M05620:45:000000000-G6HP7:1:1101:17540:7477 1:N:0:120
ATCTCTATCTCCTAAAAACCTGTTTAGATTTGGAGATAGACCTTCAGGTTTTTCATCATTTTCTGCATGAATTATACATTGACCACGTTCCAGCGTGGTCAGTTTGCAGCATTCTGTTATTTTGTTTGACAGAGTGTCTTGTTGAGAACATATGTAGGACATGATTTTTTCCTGCAACAGGGAAAATAAAGTATAAGTTTTAAAGATTTATTCTTTAATAAAGGATCTCAAAGCCAGCTTTAGAAAAAGGA
+
CDCCCFFFFFFFGGGGGGGGGGHHHHHHHHHHHHHHHHHHHHHHHHHHHHHGGHHHHHHHHHHIHHHHHHHHHHHHHHHHHHHHHHGHHHHHHHGGGGHHHHHHHHHHHHHHHHHHHHHHHHHHHHHHHHHHHHHHHHHHHHHHHHHHHHHHHHHHHHHHHHHHHHHHHGHHHHHHHHHHHGGHHHHHHHHHHHHHHHHHHHHHHHHHHHHHHHHHHHHHHHHHHHHHHHHHHHHHHGHHHHHHHHHHGGH
@M05620:45:000000000-G6HP7:1:1101:21762:7484 1:N:0:120
ATCTCTATCTCCTAAAAACCTGTTTAGATTTGGAGATAGACCTTCAGGTTTTTCATCATTTTCTGCATGAATTATACATTGACCACGTTCCAGCGTGGTCAGTTTGCAGCATTCTGTTATTTTGTTTGACAGAGTGTCTTGTTGAGAACATATGTAGGACATGATTTTTTCCTGCAACAGGGAAAATAAAGTATAAGTTTTAAAGATTTATTCTTTAATAAAGGATCTCAAAGCCAGCTTTAGAAAAAGGA
+
CCCCCFFFFFFFGGGGGGGGGGHHHHHHHHHHHHHHHHHHHHHHHHHHHHHGGHHHHHHHHHIIHHHHHHHHHHHHHHHHHHHHHHGHHHHHHHGGGGHHHHHHHHHHHHHHHHHHHHHHHHHHHHHHHHHHHHHHHHHHHHHHHHHHHHHHHHHHHHHHHHHHHHHHHGHHHHHHHHHHHGGHHHHHHHHHHHHHHHHHHHHHHHHHHHHHHHHHHHHHHHHHHHHHHHHHHHHHHGHHHHHGHGHHGGH
@M05620:45:000000000-G6HP7:1:1101:27015:7517 1:N:0:120
ATCTCTATCTCCTAAAAACCTGTTTAGATTTGGAGATAGACCTTCAGGTTTTTCATCATTTTCTGCATGAATTATACATTGACCACGTTCCAGCGTGGTCAGTTTGCAGCATTCTGTTATTTTGTTTGACAGAGTGTCTTGTTGAGAACATATGTAGGACATGATTTTTTCCTGCAACAGGGAAAATAAAGTATAAGTTTTAAAGATTTATTCTTTAATAAAGGATCTCAAAGCCAGCTTTAGAAAAAGGA
+
CDCCDFFFFFFFGGGGGGGGGGHHHHHHHHHHHFHHHHHGHHHHHHHHHHHGGHHHHIHHHHHHIHHHHHHHHHHHHHHHHHHHHHGHHHHHHHGGGGHHHHHHHHHHHHHHHHHHHHHHHHHHHHHHHHHHHHHHHHHHHHHHHHHHHHHHHHHHHHHHFGHHHHHHHGHHHHHHHHHHHGGHHHHHHGHHHHHHHHHHHHHHHHHHHHHHHHHHHHHHHHHHHHHHHHHHHHFHHGHHHHHHHHHGGGH
@M05620:45:000000000-G6HP7:1:1101:26996:7520 1:N:0:120
ATCTCTATCTCCTAAAAACCTGTTTAGATTTGGAGATAGACCTTCAGGTTTTTCATCATTTTCTGCATGAATTATACATTGACCACGTTCCAGCGTGGTCAGTTTGCAGCATTCTGTTATTTTGTTTGACAGAGTGTCTTGTTGAGAACATATGTAGGACATGATTTTTTCCTGCAACAGGGAAAATAAAGTATAAGTTTTAAAGATTTATTCTTTAATAAAGGATCTCAAAGCCAGCTTTAGAAAAAGGA
+
A@AAAFFFFFFFGGGGGGGGGGHHHHHHHHHHHHHFHHHGHHHHHHHGHHHGGHHHHHHHHHHGHHHHFFHHHGHGHFHHGGHHHHGHHHHGHHGFGGHHHHHHHHHHHHHHHHHHHHHHHHHHHHHHGHGHHHFGHHHHHHHHHHGHHHHHHHHHHHHHGHHGHHHHHGHHHHHHGHHHHGGGHGHGGHHGFHGGH=GGHHCFHHHHEHHHHEHHHGHHGHGHGGHHHFFFHFHFHGFHHHHBGFFGADG
@M05620:45:000000000-G6HP7:1:1101:20572:7534 1:N:0:120
ATCTCTATCTCCTAAAAACCTGTTTAGATTTGGAGATAGACCTTCAGGTTTTTCATCATTTTCTGCATGAATTATACATTGACCACGTTCCAGCGTGGTCAGTTTGCAGCATTCTGTTATTTTGTTTGACAGAGTGTCTTGTTGAGAACATATGTAGGACATGATTTTTTCCTGCAACAGGGAAAATAAAGTATAAGTTTTAAAGATTTATTCTTTAATAAAGGATCTCAAAGCCAGCTTTAGAAAAAGGA
+
CCCCCFFFFFFFGGGGGGGGGGHHHHHHHHHHHHHHHHHHHHHHHHHHHHHGGHHHHHHHHHHIHHHHHHHHHHHHHHHHHHHHHHGHHHHHHHGFGGHHHHHHHHHGHHGHHHHHHHHHHHHHHHHHHHHHHHHHHHHHHHHHHHHHHHHHHHHHHHHHGHHHHHHHHGHHHHHHHHHHHGGHHHHHHGHHGHHHHHHHHHHHHHHHHHHHHHHHHFHHHGHHHHHHHHHHHGHHHGHHHHHHHHHGGGH
@M05620:45:000000000-G6HP7:1:1101:20590:7535 1:N:0:120
ATCTCTATCTCCTAAAAACCTGTTTAGATTTGGAGATAGACCTTCAGGTTTTTCATCATTTTCTGCATGAATTATACATTGACCACGTTCCAGCGTGGTCAGTTTGCAGCATTCTGTTATTTTGTTTGACAGAGTGTCTTGTTGAGAACATATGTAGGACATGATTTTTTCCTGCAACAGGGAAAATAAAGTATAAGTTTTAAAGATTTATTCTTTAATAAAGGATCTCAAAGCCAGCTTTAGAAAAAGGA
+
CCCCCFFFFFFFGGGGGGGGGGHHHFHHHHHHHGHHHHHFHHHHHHHHHHHGGHHHHHHHHHHHHHHHHHHHHHHHHHHHHHHHHHGHHHHHHHGGGGHHHHHHHHHHHHHHHHHHHHHHHHHHHHHHGHHHHHHHHHHHHHHHFHHHHHHHHHHHHHHHHHHHHHHHHGHHHHHHHHHHHGGHHHHHHHHHHHHHHGHHHHHHHHHHHHHHHHHHHHHHHHHHHHHHHHHHHHHHHGHHHHHGHGHHGGH
@M05620:45:000000000-G6HP7:1:1101:16333:7548 1:N:0:120
ATCTCTATCTCCTAAAAACCTGTTTAGATTTGGAGATAGACCTTCAGGTTTTTCATCATTTTCTGCATGAATTATACATTGACCACGTTCCAGCGTGGTCAGTTTGCAGCATTCTGTTATTTTGTTTGACAGAGTGTCTTGTTGAGAACATATGTAGGACATGATTTTTTCCTGCAACAGGGAAAATCAAGTATCAGTTTTAACGATTTATTCTTTAATAAAGGATCTCAAAGCCAGCTTTAGAAAAAGGA
+
1AAAAFFFFFFFGFFGF1FFG1FFG3ABFHFGDE0AGBD1FGHHHGHFHHHGGH2FG2FGHHHH2F2FEGHHHGGAGEHHGGHH1G/GHHH2GHEEGGHHHGHHHHGHHHHHHHHFHHHHHHHHHHHHHHGHCCHFHHHHHHHH2<G1B<GHHFGHFEGHEG1BGHGHHGHHHHGH1FGFEEEF/0?1?1<GHH1<FGGHH111.<>GE1DGFHHH0DG0<00<GGHFHEFGBHHFGGHHH0CC0CCGGB;
@M05620:45:000000000-G6HP7:1:1101:17403:7556 1:N:0:120
ATCTCTATCTCCTAAAAACCTGTTTAGATTTGGAGATAGACCTTCAGGTTTTTCATCATTTTCTGCATGAATTATACATTGACCACGTTCCAGCGTGGTCAGTTTGCAGCATTCTGTTATTTTGTTTGACAGAGTGTCTTGTTGAGAACATATGTAGGACATGATTTTTTCCTGCAACAGGGAAAATAAAGTATAAGTTTTAAAGATTTATTCTTTAATAAAGGATCTCAAAGCCAGCTTTAGAAAAAGGA
+
CDDDDFFFFFFFGGGGGGGGGGHHHHHHHHHHHHHHHHHHHHHHHHHHHHHGGHHHHHIHIHHIIHHHHHHHHHHHHHHHHHHHHHGHHHHHHHGGGGHHHHHHHHHHHHHHHHHHHHHHHHHHHHHHHHHHHHHHHHHHHHHHHHHHHHHHHHHHHHHHHHHHHHHHHGHHHHHHHHHHHGGHHHHHHHHHHHHHHHHHHHHHHHHHHHHHHHHHHHHHHHHHHHHHHHHHGHHHHGHHHHFFGGHHGGG
@M05620:45:000000000-G6HP7:1:1101:17421:7562 1:N:0:120
ATCTCTATCTCCTAAAAACCTGTTTAGATTTGGAGATAGACCTTCAGGTTTTTCATCATTTTCTGCATGAATTATACATTGACCACGTTCCAGCGTGGTCAGTTTGCAGCATTCTGTTATTTTGTTTGACAGAGTGTCTTGTTGAGAACATATGTAGGACATGATTTTTTCCTGCAACAGGGAAAATAAAGTATAAGTTTTAAAGATTTATTCTTTAATAAAGGATCTCAAAGCCAGCTTTAGAAAAAGGA
+
CCCCCFFFFFFFGGGGG4EGGGHHHHHHHHHGHHGHHHHHHHHHHHHHHHHGGHFHHHHHHHHHHHGHHHHHHHHHHHHHHHHHHHGHHHHHHHGGGGHHHHHHHHHHHHHHHHHHHHHHHHHHHHHHGGGHHHGHHHHHHHHHHHFHHHHGHGHGHHHHFHHGHHHHHCHHHHHHGHHHHGGGHHHHGGHGGHHHHHHGHHFFHGHHHHHHHHHHHDGHHGGGHHHHHHFFHGHHHGHHHHHGFFFFGGG
@M05620:45:000000000-G6HP7:1:1101:16339:7567 1:N:0:120
ATCTCTATCTCCTAAAAACCTGTTTAGATTTGGAGATAGACCTTCAGGTTTTTCATCATTTTCTGCATGAATTATACATTGACCACGTTCCAGCGTGGTCAGTTTGCAGCATTCTGTTATTTTGTTTGACAGAGTGTCTTGTTGAGAACATATGTAGGACATGATTTTTTCCTGCAACAGGGAAAATAAAGTATAAGTTTTAAAGATTTATTCTTTAATAAAGGATCTCAAAGCCAGCTTTAGAAAAAGGA
+
DDDCDFFFFFFFGGGGGGGGGGHHHHHHHHHHHHHHHHHHHHHHHHHHHHHGGHHHHIHHHHHIHHHHHHHHHHHHHHHHHHHHHHGHHHHHHHGGGGHHHHHHHHHHHHHHHHHHHHHHHHHHHHHHHHHHHHHHHHHHHHHHHHHHHHHHHHHHHHHHHHHHHHHHHGHHHHHHHHHHHGGHHHGHHHHHHHHHHHHHHHHHHHHHHHHHHHHHHHHHHHHHHHHHHHHHHHHHHGHHHHHHHHHHGGH
@M05620:45:000000000-G6HP7:1:1101:25153:7577 1:N:0:120
ATCTCTATCTCCTAAAAACCTGTTTAGATTTGGAGATAGACCTTCAGGTTTTTCATCATTTTCTGCATGAATTATACATTGACCACGTTCCAGCGTGGTCAGTTTGCAGCATTCTGTTATTTTGTTTGACAGAGTGTCTTGTTGAGAACATATGTAGGACATGATTTTTTCCTGCAACAGGGAAAATAAAGTATAAGTTTTAAAGATTTATTCTTTAATAAAGGATCTCAAAGCCAGCTTTAGAAAAAGGA
+
CCCCCFFFFFFFGGGGGGGGGGHHHHHHHHHHHHHHHHHHHHHHHHHHHHHGGHHHHHIHHHIIHHHHHHHHHHHHHHHHHHHHHHGHHHHHHHGGGGHHHHHHHHHHHHHHHHHHHHHHHHHHHHHHHHHHHHHHHHHHHHHHGHHHHHHHHHHHHHHHHHHHHHHHHGHHHHHHHHHHHGGHHHHGGHHHHHHHHFGHHHHGHHHHHHHHHHHHHHHHHHHHHHHHHHHHHGHHHGHHHGHHHHHGGGG
@M05620:45:000000000-G6HP7:1:1101:25135:7578 1:N:0:120
ATCTCTATCTCCTAAAAACCTGTTTAGATTTGGAGATAGACCTTCAGGTTTTTCATCATTTTCTGCATGAATTATACATTGACCACGTTCCAGCGTGGTCAGTTTGCAGCATTCTGTTATTTTGTTTGACAGAGTGTCTTGTTGAGAACATATGTAGGACATGATTTTTTCCTGCAACAGGGAAAATAAAGTATAAGTTTTAAAGATTTATTCTTTAATAAAGGATCTCAAAGCCAGCTTTAGAAAAAGGA
+
BBBBBFFFFFFFGGGGGGGGGGHHHHHGHHHHHHHHHHFFHHHHHHHHHHHGGHHHHGHHHHHHHHHHHHHHHHHHHGHHHHHHHHGGHHHHFHGGGGHHHHHHHHHHHHHHHHHHHHHHHHHHHHHHHHHHHHHHHHHHHHHHHHHHHGHHHHHHHHHHHHHHHHHHHGHHHGHHHHHHHGEHHHHGHGHGHHFHHGHHHGHGHGHHHHHHHHHHHHHFHGHHHHHHHHHGHHHHHGHHHHHHHHGHGGF
@M05620:45:000000000-G6HP7:1:1101:22046:7646 1:N:0:120
ATCTCTATCTCCTAAAAACCTGTTTAGATTTGGAGATAGACCTTCAGGTTTTTCATCATTTTCTGCATGAATTATACATTGACCACGTTCCAGCGTGGTCAGTTTGCAGCATTCTGTTATTTTGTTTGACAGAGTGTCTTGTTGAGAACATATGTAGGACATGATTTTTTCCTGCAACAGGGAAAATAAAGTATAAGTTTTAAAGATTTATTCTTTAATAAAGGATCTCAAAGCCAGCTTTAGAAAAAGGA
+
BBBAAFFFFFFFFFFFFGGGGGHHGHFFHGHHHHFHHFHGGHHHHGHHDFGFEHFHHFGHHHHHFHHFFBFFHHHGHHGHHHHHGHGGGFGHFHGFEEHHHHHHHHEGFFHHFFHHGHHGHHHGHGHHHHHGFGFEHHHHHHGHFHGHHFFGHHHHHGHHHHGGHHHHF@GHHHBGHHHFHECFGHHFHFG<GGFBG=GGHHGHGHHHFGFHHHHHHGHHHE0BFHHHHHHGHHHHHGHHHHHHHFHHGCC
@M05620:45:000000000-G6HP7:1:1101:22055:7661 1:N:0:120
ATCTCTATCTCCTAAAAACCTGTTTAGATTTGGAGATAGACCTTCAGGTTTTTCATCATTTTCTGCATGAATTATACATTGACCACGTTCCAGCGTGGTCAGTTTGCAGCATTCTGTTATTTTGTTTGACAGAGTGTCTTGTTGAGAACATATGTAGGACATGATTTTTTCCTGCAACAGGGAAAATAAAGTATAAGTTTTAAAGATTTATTCTTTAATAAAGGATCTCAAAGCCAGCTTTAGAAAAAGGA
+
BBBBBFFFFFFFGGGGGGGGGGHFGHHHHHHHGFHHHGHGHHHHHHHHHHHGGHHHHHHHHHHHFHFHHHHFHHHHHHHHHFHHHHGHHHHGHHGAGGHHHHHHHGHHHHHHGGHHGHHHHHHHFHHHGFFHHHHHHHHHHHHHHHHHHHEHHHHHGHHGHHHHHHHHHGHHHHHGGHHFHGGGHHGGGGGGGHHHHFGHHHHHHGHHHHHGHHHHHHHHHFFGHHFHHHGHHBFHHGHFHFHFHGHGGGH
@M05620:45:000000000-G6HP7:1:1101:19860:7676 1:N:0:120
ATCTCTATCTCCTAAAAACCTGTTTAGATTTGGAGATAGACCTTCAGGTTTTTCATCATTTTCTGCATGAATTATACATTGACCACGTTCCAGCGTGGTCAGTTTGCAGCATTCTGTTATTTTGTTTGACAGAGTGTCTTGTTGAGAACATATGTAGGACATGATTTTTTCCTGCAACAGGGAAAATAAAGTATAAGTTTTAAAGATTTATTCTTTAATAAAGGATCTCAAAGCCAGCTTTAGAAAAAGGA
+
CCCCCFFFFFFFGGGGGGGGGGHHHHHHHHHHHHHHHHHHHHHHHHHHHHHGGHHHHHHHHIHHHHHHHHHHHHHHHHHHHHHHHHGHHHHHHHGGGGHHHHHHHHHHHHHHHHHHHHHHHHHHHHHHHHHHHHHHHHHHHHHHHHHHHHHHHHHHHHHHHHHHHHHHHGHHHHHHHHHHHGGHHHHHHHHHHHHHHGHHHHHHHHHHHHHHHHHHHHHHHHHHHHHHHGHHHHHHHGHHHHHHHHHHGGH
@M05620:45:000000000-G6HP7:1:1101:16854:7690 1:N:0:120
TCTCTATCTCCTAAAAACCTGTTTAGATTTGGAGATAGACCTTCAGGTTTTTCATCATTTTCTGCATGAATTATACATTGACCACGTTCCAGCGTGGTCAGTTTGCAGCATTCTGTTATTTTGTTTGACAGAGTGTCTTGTTGAGAACATATGTAGGACATGATTTTTTCCTGCAACAGGGAAAATAAAGTATAAGTTTTAAAGATTTATTCTTTAATAAAGGATCTCAAAGCCAGCTTTAGAAAAAGGAA
+
CCCCCFFFFFFFGGGGGGGGGGHHDGHHHHHHBGHHHHHHHHHHHHHHHHGGHHHHHHHHHIHHIHHHHHHHHHHHHHHHHHHHHGHHHHHHHGGGGHHHHHHHHHHHHHHHHHHHHHHHHH@GHHHGH4GHHHHHHHHHHHHHHHGHHHHHHHHHGHHHHHFHHHHHGHHHHHHHHHHHGGHHHHHHHHHGHGFGGHHH1FGHHHHHHHHHHHHHGDGFDGGHHGHHGHHHGHHGGHHHFHBGHHHGGFF
@M05620:45:000000000-G6HP7:1:1101:16837:7693 1:N:0:120
TCTCTATCTCCTAAAAACCTGTTTAGATTTGGAGATAGACCTTCAGGTTTTTCATCATTTTCTGCATGAATTATACATTGACCACGTTCCAGCGTGGTCAGTTTGCAGCATTCTGTTATTTTGTTTGACAGAGTGTCTTGTTGAGAACATATGTAGGACATGATTTTTTCCTGCAACAGGGAAAATAAAGTATAAGTTTTAAAGATTTATTCTTTAATAAAGGATCTCAAAGCCAGCTTTAGAAAAAGGAA
+
CCCCCFFFFFFFGGGGGGGGGGHHAGHHHHEGCGHHHHHHHHHHHHHHHHGGHHHHHHHHHHHHHHHHHHHHHHHHHHHHHHHHHGHHHHFHHGGGGHHHHHHHHHHHHHHHHHHHHHHHHH4GHHHHHHHHHHHHHHHHHHHHHHGHHHHHHHHHHHHHHHHHHHHHGHHHHHHHHHHHGGHHHHHHHHGHHHHHGHHH=GHHHHHHHHHHHHHHGGHHHHGHGHHHHHHHHHHGGHHHHHFHHHHGDHG
@M05620:45:000000000-G6HP7:1:1101:8447:7708 1:N:0:120
ATCTCTATCTCCTAAAAACCTGTTTAGATTTGGAGATAGACCTTCAGGTTTTTCATCATTTTCTGCATGAATTATACATTGACCACGTTCCAGCGTGGTCAGTTTGCAGCATTCTGTTATTTTGTTTGACAGAGTGTCTTGTTGAGAACATATGTAGGACATGATTTTTTCCTGCAACAGGGAAAATAAAGTATAAGTTTTAAAGATTTATTCTTTAATAAAGGATCTCAAAGCCAGCTTTAGAAAAAGGA
+
CCCCCFFFFFFFGGGGGGGGGGHHHHHHHHHHHHHHHHHHHHHHHHHHHHHGGHHHHHHIHHHHHHHHHHHHHHHHHHHHHHHHHHGHHHHHHHGFGGHHHHHHHHHHHHGHHHHHHHHHHHHHHHHHHHHHHHHHHHHHHHHHHHHHHHHHHHHHHHHHHHHHHHHHHGHHHHHHHHHHHGGHHHHGHGHHHHHHHGHHHHHHHHHHHHHHHHHHHHHHHGHHHHHHDGHGHHHHHGHHHHHHHHHHGGH
@M05620:45:000000000-G6HP7:1:1101:11198:7748 1:N:0:120
ATCTCTATCTCCTAAAAACCTGTTTAGATTTGGAGATAGACCTTCAGGTTTTTCATCATTTTCTGCATGAATTATACATTGACCACGTTCCAGCGTGGTCAGTTTGCAGCATTCTGTTATTTTGTTTGACAGAGTGTCTTGTTGAGAACATATGTAGGACATGATTTTTTCCTGCAACAGGGAAAATAAAGTATAAGTTTTAAAGATTTATTCTTTAATAAAGGATCTCAAAGCCAGCTTTAGAAAAAGGA
+
DDDDDFFFFFFFGGGGGGGGGGHHHHHHHHHHHHHHHHHHHHHHHHHHHHHGGHHHHIHHHHHHIHHHHHHHHHHHHHHHHHHHHHGHHHHHHHGGGGHHHHHHHHHHHHHHHHHHHHHHHHHHHHHHGHHHHHHHHHHHHHHHHHHHHHHHHHHHHHHHHHHHHHHHHGHHHHHHHHHHHGGHHHHHHHHHHHHHHHHHHHHHHHHHHHHHHHHHHHHHHHHHHHHHHHHHHHHHHGHHHHHHHHHHGGH
@M05620:45:000000000-G6HP7:1:1101:8261:7749 1:N:0:120
CATCCTGACCCTGAAGTACCCCGGCTTGATTTCTGACATTAGATCGGAAGAGCACACGTCTGAACTCCAGTCACTCCGCGAAATCTCGTATGCCGTCTTCTGCTTGAAAAAAAAAAAAAAAAATAAACCCAATAATACAAACAACACCCCAAACAGTTCACCACAAGAAAGTACACCCCTTACCCCGCCATTCCCCTTTAGCCCACGACCTACGGACGACCTCTCCGTACTCTTCGTTATCCTGCTCGTTC
+
DCDDDFFFFFFFGGGGGGGGGGGGGGGGHHHHHGHHHHHHHHHHHHGGGGHHHHHHHGHHHGHHHHHHHHHHHGHHHGGGGGGHHHHHGGHHFHGGGHGHHHHHHHHHHHHGGGGC>>-----.0000/<../0000000<........-....</000:00:....///000000:.-..00//.----.00<0//.00000<..----.0/...-----.:0//.....000<.//..0000000.-..
@M05620:45:000000000-G6HP7:1:1101:11194:7766 1:N:0:120
ATCTCTATCTCCTAAAAACCTGTTTAGATTTGGAGATAGACCTTCAGGTTTTTCATCATTTTCTGCATGAATTATACATTGACCACGTTCCAGCGTGGTCAGTTTGCAGCATTCTGTTATTTTGTTTGACAGAGTGTCTTGTTGAGAACATATGTAGGACATGATTTTTTCCTGCAACAGGGAAAATAAAGTATAAGTTTTAAAGATTTATTCTTTAATAAAGGATCTCAAAGCCAGCTTTAGAAAAAGGA
+
BBABBFFFFFFFGGGGGGGGGGGHHHBGHHHHHCHHHHGFHFFHHFHHGHHFFCGHHEHHHHHFEFHFHFFFGHHHFBHFHFHFHHGGHHHFFHGFEFHHGHGGHHGHHHHHHHHHHHGHHHHHHHHHHHFHGHHHHHHHHHHHHHGHHHHGHH?GHHHHHHHHHHHHHGHHHHHHHHHHHGGHHHHHHGHFGHHGHHHHHHHHHHHHHFHHHHHHHFHHHGHFHHHHGHHHHHHHHGHHHHHGGHGHGGH
@M05620:45:000000000-G6HP7:1:1101:10727:7800 1:N:0:120
CATCCTGACCCTGAAGTACCCCGGCTTGATTTCTGACATTAGATCGGAAGAGCACACGTCTGAACTCCAGTCACTCCGCGAAATCTCGTATGCCGTCTTCTGCTTGAAAAAAAAAAAAAAAAAATAAAATAAATACAACACAGGTTCATCACATCATTCATGACAAGAAATGAAACTATATTAATATCACTGAACCACAGACACGCAAACTGCTGACAGCATACAAGATCGCATTCTGAGAACATCCTAAT
+
ECDEEFFFFFFFGGGGGGGGGGGGGGGGHHHHHHHHHHHHHHGHHHGGGGGHHHHGHGHHHGHHHHHHHHHHHHHHHGGGGGGHHHHHGGHHHHGFGHGHHHHHHHHGFHHGGGFC><---<<<.01111011110000.....<00011100100111111100:./</111<<B111<11:111111111000.<...0.//.----.:10101/00./110000<01.....11111110/10::11:
@M05620:45:000000000-G6HP7:1:1101:7478:7815 1:N:0:120
ATCTCTATCTCCTAAAAACCTGTTTAGATTTGGAGATAGACCTTCAGGTTTTTCATCATTTTCTGCATGAATTATACATTGACCACGTTCCAGCGTGGTCAGTTTGCAGCATTCTGTTATTTTGTTTGACAGAGTGTCTTGTTGAGAACATATGTAGGACATGATTTTTTCCTGCAACAGGGAAAATAAAGTATAAGTTTTAAAGATTTATTCTTTAATAAAGGATCTCAAAGCCAGCTTTAGAAAAAGGA
+
BCBBBFFFFFFFGGGGGGGGGGGHHFFHHHHHH4FGHGHGHHHHFHHHHHHGGHHHHHHHGHGHHGHHHGHHHFHHHHHHHGGHFHGHEHHHHHGFFGHHHHHHHHHHHFHHGGHHHHHHHHHHHHHHFHHHHHHHHHHHHHHHFGFHHHHHHHHGHHHHHGHFHHHHHGHHHGHGHHHHHGGHHHFFFGHHGHHBHHHHHFGBGHHHHHHHGHHHHFHGHHHHGHHHGDGFH<CGHGHHG0CGG:GHDEC
@M05620:45:000000000-G6HP7:1:1101:7508:7820 1:N:0:120
ATCTCTATCTCCTAAAAACCTGTTTAGATTTGGAGATAGACCTTCAGGTTTTTCATCATTTTCTGCATGAATTATACATTGACCACGTTCCAGCGTGGTCAGTTTGCAGCATTCTGTTATTTTGTTTGACAGAGTGTCTTGTTGAGAACATATGTAGGACATGATTTTTTCCTGCAACAGGGAAAATAAAGTATAAGTTTTAAAGATTTATTCTTTAATAAAGGATCTCAAAGCCAGCTTTAGAAAAAGGA
+
AAAABFFFFFFFGGGGGGGGGGHHHHHHHHHHHHHHHHHHHHHHHHHHHHHGGHHHHHHHHHHHHHHHHGHHHGHGHHHHHHHHHHGHHHHGHHGGGGHHFHHHHHHGHHHHHHHHHHHHHHHHHHHHGHHHHHGHHHHHHHHHHHHHHHHHHHHHHHHHGHHHHHHHHGHHHHHGHHHHHGGHGHGFG1GFHHHHHGHHHGGGHGHHGHDGHHHHHHHGGFHHFHHHHFHHHHHHHGHHHHHEGGHHFGH
@M05620:45:000000000-G6HP7:1:1101:7496:7833 1:N:0:120
ATCTCTATCTCCTAAAAACCTGTTTAGATTTGGAGATAGACCTTCAGGTTTTTCATCATTTTCTGCATGAATTATACATTGACCACGTTCCAGCGTGGTCAGTTTGCAGCATTCTGTTATTTTGTTTGACAGAGTGTCTTGTTGAGAACATATGTAGGACATGATTTTTTCCTGCAACAGGGAAAATAAAGTATAAGTTTTAAAGATTTATTCTTTAATAAAGGATCTCAAAGCCAGCTTTAGAAAAAGGA
+
CDCCDFFFFFFFGGGGGGGGGGHHHHHHHHHHHHHHHHHHHHHHHHHHHHHGGHHHHIHHHHIHHHHHHHHHHHHHHHHHHHHHHHGHHHHHHHGGGGHHHHHHHHHHHHHHHHHHHHHHHHHHHHHHHHHHHHHHHHHHHHHHHHHHHHHHHHHHHHHHHHHHHHHHHGHHHHHHHHHHHGGHHHHHHHHHHHHHHHHHHHHHHHHHHHHHHHHHHHHHHHHHHHHHHHHHHHHHHGHHHHHHHHHHGGH
@M05620:45:000000000-G6HP7:1:1101:7478:7841 1:N:0:120
ATCTCTATCTCCTAAAAACCTGTTTAGATTTGGAGATAGACCTTCAGGTTTTTCATCATTTTCTGCATGAATTATACATTGACCACGTTCCAGCGTGGTCAGTTTGCAGCATTCTGTTATTTTGTTTGACAGAGTGTCTTGTTGAGAACATATGTAGGACATGATTTTTTCCTGCAACAGGGAAAATAAAGTATAAGTTTTAAAGATTTATTCTTTAATAAAGGATCTCAAAGCCAGCTTTAGAAAAAGGA
+
ABCCCFFFFFFFGGGGGGGGGGGHHHHHHHHHHCHHHHHFHHHHHHGHHHHGGHHHHHHHHHHHHHHHHHFHHHHHHFHHHHHHGHGHHHHHHHGGGGHHHHHHHHHHHHHHHHHHHHHHHHHHHHHHEHHHHHHHHHHHHHHHHFHHHHHHHHHHGHHHHHHHHHHHHGHHHHHHHHHHHGEHHHGHFGFHHHFHHFGHHHHFHHHHHGHHHHHHHHHHHHHHHHHHHHHHGHHHHGHHHHFHGHHHGCG
@M05620:45:000000000-G6HP7:1:1101:3897:7868 1:N:0:120
ATCTCTATCTCCTAAAAACCTGTTTAGATTTGGAGATAGACCTTCAGGTTTTTCATCATTTTCTGCATGAATTATACATTGACCACGTTCCAGCGTGGTCAGTTTGCAGCATTCTGTTATTTTGTTTGACAGAGTGTCTTGTTGAGAACATATGTAGGACATGATTTTTTCCTGCAACAGGGAAAATAAAGTATAAGTTTTAAAGATTTATTCTTTAATAAAGGATCTCAAAGCCAGCTTTAGAAAAAGGA
+
BCBBBFFFFFFFGGGGGGEGGGFGHHGHHHHHHGGHHHHGHHHHHHHHHHHGGHHHHHHHHHIIIHHHHGHHHHHHHHHHHFGHGHGHHHHHHHGEFGHHHHHHHHGHGGHHHHHHHHGHHHHHHHHHGHFHHHGHHHHHHGHHHHEHHHHHHHHFHHHGHHHHHHHHHGHHHHGHHHHGHGGGHHHGFGGFFHHGG>GHHHGHHGHHHGHHHHHHHGHHHEHHGHFHGFFFHGGGHGGHHHHHFFGFGGF
@M05620:45:000000000-G6HP7:1:1101:3914:7874 1:N:0:120
ATCTCTATCTCCTAAAAACCTGTTTAGATTTGGAGATAGACCTTCAGGTTTTTCATCATTTTCTGCATGAATTATACATTGACCACGTTCCAGCGTGGTCAGTTTGCAGCATTCTGTTATTTTGTTTGACAGAGTGTCTTGTTGAGAACATATGTAGGACATGATTTTTTCCTGCAACAGGGAAAATAAAGTATAAGTTTTAAAGATTTATTCTTTAATAAAGGATCTCAAAGCCAGCTTTAGAAAAAGGA
+
CCCBCFFFFFFFGGGGGGGGGGHHHHHHHHHHHHHHHHHHHHHHHHHHHHHGGHHHHHHHHHIHIHHHHHHHHHHHHHHHHHHHGHGHHHHHHHGGGGHHHHHHHHHHHHHHHHHHHHHHHHHHHHHHHHHHHHHHHHHHHHHHHHHHHHHHHHHHHHHHHHHHHHHHHGHHHHHHHHHHHGGHHHHHHHHHHHHHHHHHHHHHHHHHHHHHHHHHHHHHHHHHHHHHHGHHHHHHHGGHHHHHHHHHGGH
@M05620:45:000000000-G6HP7:1:1101:3914:7893 1:N:0:120
ATCTCTATCTCCTAAAAACCTGTTTAGATTTGGAGATAGACCTTCAGGTTTTTCATCATTTTCTGCATGAATTATACATTGACCACGTTCCAGCGTGGTCAGTTTGCAGCATTCTGTTATTTTGTTTGACAGAGTGTCTTGTTGAGAACATATGTAGGACATGATTTTTTCCTGCAACAGGGAAAATAAAGTATAAGTTTTAAAGATTTATTCTTTAATAAAGGATCTCAAAGCCAGCTTTAGAAAAAGGA
+
ABBBBFFFFFFFGGFGGGGGGGHHHEFFHHHH5FBGHHGHHHHHHHHBGHHGGHEHHGHHHHHHFHHHGFHHHHHHHHHHGGFHFHEGGHHHGHGGGGHHGHHHHFHHBGFHHHHFHHHHHHHDGHHGHHHHHHH3GGHHFHHCGCHGHFHHHHHHHFHHHHFHHHHHHGHHHFHBHHFHECFHECGHGHHHHHGHHHGHHHHHHHHHHHHHHHHHGDGHGHF0CGHHHHGH0CFGHEHHHG0GHHG.A.G
@M05620:45:000000000-G6HP7:1:1101:14144:7900 1:N:0:120
ATCTCTATCTCCTAAAAACCTGTTTAGATTTGGAGATAGACCTTCAGGTTTTTCATCATTTTCTGCATGAATTATACATTGACCACGTTCCAGCGTGGTCAGTTTGCAGCATTCTGTTATTTTGTTTGACAGAGTGTCTTGTTGAGAACATATGTAGGACATGATTTTTTCCTGCAACAGGGAAAATAAAGTATAAGTTTTAAAGATTTATTCTTTAATAAAGGATCTCAAAGCCAGCTTTAGAAAAAGGA
+
CCCCCFFFFFFFGGGGGGGGGGHHHHHHHHHHHHHHHHHGHHHHHHHHHHHGGHHHHHHHIHIIIHHHHHHHHHHHHHHHHHHHHHGHHHHHHHGGGGHHHHHHHHHHHHHHHHHHHHHHHHHHGHHHHHHHHHHHHHHHHHHHFHHHHHHHHHHHHHHHHHHHHHHHHGHHHHGHHHHHHGGHHHHHHHHGHHGHHGHHHHGHHHHHHHHHHHHHHHHHHHHHHHHHHHHHHHHHHGHHHHHHHHHHGGH
@M05620:45:000000000-G6HP7:1:1101:22139:7902 1:N:0:120
ATCTCTATCTCCTAAAAACCTGTTTAGATTTGGAGATAGACCTTCAGGTTTTTCATCATTTTCTGCATGAATTATACATTGACCACGTTCCAGCGTGGTCAGTTTGCAGCATTCTGTTATTTTGTTTGACAGAGTGTCTTGTTGAGAACATATGTAGGACATGATTTTTTCCTGCAACAGGGAAAATAAAGTATAAGTTTTAAAGATTTATTCTTTAATAAAGGATCTCAAAGCCAGCTTTAGAAAAAGGA
+
DDDCDFFFFFFFGGGGGGGGGGHHHHHHHHHHHHHHHHHHHHHHHHHHHHHGGHGHHHHHHHHHHHHHHHHHHHHHHHHHHHHHHHGHHHHHHHGGGGHHHHHHHHHHHHHHHHHHHHHHHHHHHHHHHHHHHHHHHHHHHHHHHHHHHHHHHHHHHHHHHHHHHHHHHGHHHHHHHHHHHGGHHHHHHHHHHHHHHHHHHHHHHHHHHHHHHHHHHHHHHHHHHHHHHHHHHHHHHGHHHHGHHHHHGGH
@M05620:45:000000000-G6HP7:1:1101:11554:7908 1:N:0:120
CATCCTGACCCTGAAGTACCCCGGCTTGATTTCTGACATTAGATCGGAAGAGCACACGTCTGAACTCCAGTCACTCCGCGAAATCTCGTATGCCGTCTTCTGCTTGAAAAAAAAAAAAAAAAGGGAGGAACGGCGGTCTTGAAAAAAAGACAAGTAAGACCTGGATATCCACTTTAGCACGGTAGAGGATGTCAATCTTTAAAAGGTTGATTTGGTAATAGAGTCATTCCAGGCAGGAATAAGAGCAATAA
+
BAABCFFFFFFFGGGGGFGGGGGGGGGGGHHHHHHHHHHHHHGHHHGGGGGFHHHHHGGHHGHGHHHHGHHHHHHHHGGGCEEGBGGHGGGHHHGEEHGHHHGGFGFGFHHFGGGC</><-<.....-./...-----.;00000:--../;/9/9//9////.///9///9/9:9/;//--9;.;BB.////:////9//;///./9///;///;///9////:////9/:/...9./;///////////
@M05620:45:000000000-G6HP7:1:1101:17426:7916 1:N:0:120
ATCTCTATCTCCTAAAAAGGAAGAAAGGGGAGGGAAGATCGGAAGAGCACACGTCTGAACTCCAGTCACTCCGCGAAATCTCGTATGCCGTCTTCTGCTTGAAAAAAAAAAATCTGTTATTTTGTTTTACAGAGTGTCTTTTTTAGAACCTATTTATTACCTGATTTTTTCCTGCCCCAGGTCAACTCCAGTATCAGTTTTCACTATTTCTTCTTTAATCAATGCTCTCAAAGCCCGCTTTCTAAACAGGC
+
BBBBBFFFFFFFGGGGGGGFCGHA4FHHG?AEGGGHGHHHHGEFFHHHGFFHGFHHGHEHHHHGHEHFHHHHGGGGGGHGHHHGGHHHHEEGHGHHHHHHHFFBFGGG?<><0111?11@D?B10>G01>>1<0>F>FGF1DG-.<<0<.<:0;0:000;0;0;;;:;09BCC0/..;...///00900//;;0090CC090000/;BF/BFFFFF//://////9BFF/;//9F.-9@AEF/;/;9/:..
@M05620:45:000000000-G6HP7:1:1101:22143:7919 1:N:0:120
ATCTCTATCTCCTAAAAACCTGTTTAGATTTGGAGATAGACCTTCAGGTTTTTCATCATTTTCTGCATGAATTATACATTGACCACGTTCCAGCGTGGTCAGTTTGCAGCATTCTGTTATTTTGTTTGACAGAGTGTCTTGTTGAGAACATATGTAGGACATGATTTTTTCCTGCAACAGGGAAAATAAAGTATAAGTTTTAAAGATTTATTCTTTAATAAAGGATCTCAAAGCCAGCTTTAGAAAAAGGA
+
BBBBBFFFFFFFGGGGGGGGGGHHHFHHHHHHHHHHHHHHHHHHHHHHHHHGGHHHHHHHHHHHHHHHHGHHHHHHHHHHHHGHHHGHHHHHGHGGGGHHGHHHHHHHHHHHHHHHHHHHHHHHGHHHHHGHHHHHHHHHHHHHHHGHHHHHHHHHHHGHHHHHHHHHHGHHHHHGHHGHHGGGHGGGHHGGGHHHHGHHHGHHHGHHHHHHHHHHHHHHHHHHHHHHFHHGHHHHHGHHHHFGHGGHGGH
@M05620:45:000000000-G6HP7:1:1101:19432:7947 1:N:0:120
ATCTCTATCTCCTAAAAACCTGTTTAGATTTGGAGATAGACCTTCAGGTTTTTCATCATTTTCTGCATGAATTATACATTGACCACGTTCCAGCGTGGTCAGTTTGCAGCATTCTGTTATTTTGTTTGACAGAGTGTCTTGTTGAGAACATATGTAGGACATGATTTTTTCCTGCAACAGGGAAAATAAAGTATAAGTTTTAAAGATTTATTCTTTAATAAAGGATCTCAAAGCCAGCTTTAGAAAAAGGA
+
AABBBFFFFFFFGGFGGGGGGGHHHFFHHHHHHGFHHFHFGHHHHHHGHHHGGHHHHBHHHHHHHHBHGHGHHHHHHHHHFFHHHHEHHHHEGHGGGGHHHGHHHHHHHHHHHHHHHHGHHHHHHHHHGHHHHHHHHHHHGGGH4FH4GEHGHDGFHFBGHHHHHHHHHGHHHEHH1GHHHGGG/??<F1FHEHGHGGHHHF11>1FGHEHHHHHHF0D=0=<GHHHHHHFFFHHHHGHHHHBGCFGHC.;
@M05620:45:000000000-G6HP7:1:1101:25886:7951 1:N:0:120
ATCTCTATCTCCTAAAAACCTGTTTAGATTTGGAGATAGACCTTCAGGTTTTTCATCATTTTCTGCATGAATTATACATTGACCACGTTCCAGCGTGGTCAGTTTGCAGCATTCTGTTATTTTGTTTGACAGAGTGTCTTGTTGAGAACATATGTAGGACATGATTTTTTCCTGCAACAGGGAAAATAAAGTATAAGTTTTAAAGATTTATTCTTTAATAAAGGATCTCAAAGCCAGCTTTAGAAAAAGGA
+
CCCCCFFFFFFFGGGGGGGGGGHHHHHHHHHHHHHHHHHHHHHHHHHHHHHGGHHHHHHHHHIHHHHHHHHHHHHHHHHHHHHHHHGHHHHHHHGGGGHHHHHHHHHGHHHHHHHHHHHHHHHHHHHHGHHHHHGHHHHHHHHHHHHHHHHHHHHHHHHHHHHHHHHHHGHHHHHHHHHHHGGHHHHHGHHHHHHHHGHHHHHHHHHHHHHHHHHHHHHHHHHHHHHHHHHHHHHHHGHHHHHGHHHHGGH
@M05620:45:000000000-G6HP7:1:1101:19425:7966 1:N:0:120
ATCTCTATCTCCTAAAAACCTGTTTAGATTTGGAGATAGACCTTCAGGTTTTTCATCATTTTCTGCATGAATTATACATTGACCACGTTCCAGCGTGGTCAGTTTGCAGCATTCTGTTATTTTGTTTGACAGAGTGTCTTGTTGAGAACATATGTAGGACATGATTTTTTCCTGCAACAGGGAAAATAAAGTATAAGTTTTAAAGATTTATTCTTTAATAAAGGATCTCAAAGCCAGCTTTAGAAAAAGGA
+
DDDCDFFFFFFFGGGGGGGGGGHHHHHHHHHHHHHHHHHHHHHHHHHHHHHGGHHHHIIHHHIIIHHHHHHHHHHHHHHHHHHHHHGHHHHHHHGGGGHHHHHHHHHHHHHHHHHHHHHHHHHHHHHHHHHHHHHHHHHHHHHHHHHHHHHHHHHHHHHHHHHHHHHHHGHHHHHHHHHHHGGHHHHHHHHHHHHHHHHHHHHHHHHHHHHHHHHHHHHHHHHHHHHHHGHHHHHHHGHHHHHHHHHHGGH
@M05620:45:000000000-G6HP7:1:1101:5678:7978 1:N:0:120
ATCTCTATCTCCTAAAAACCTGTTTAGATTTGGAGATAGACCTTCAGGTTTTTCATCATTTTCTGCATGAATTATACATTGACCACGTTCCAGCGTGGTCAGTTTGCAGCATTCTGTTATTTTGTTTGACAGAGTGTCTTGTTGAGAACATATGTAGGACATGATTTTTTCCTGCAACAGGGAAAATAAAGTATAAGTTTTAAAGATTTATTCTTTAATAAAGGATCTCAAAGCCAGCTTTAGAAAAAGGA
+
CCCCCFFFFFFFGGGGGGGGGGHHHHHHHHHHHHHHHHHHHHHHHHHHHHHGGHHHHHHHHIHHHHHHHHHHHHHHHHHHHHHHHHGHHHHHHHGGGGHHHHHHHGHHHHHHHHHHHHHHHHHHHHHHHHHHHHHHHHHHHHHHHGHHHHHHHHHHHHHHHHHHHHHHHGHHHHHHHHHHHGGGHHHHHHHHHHHHHHHHHHHHGHHHHHHHHHHHHFHHHHGHHHHHHFHHHHHHHGHHHHGHHHGHGGH
@M05620:45:000000000-G6HP7:1:1101:5724:7984 1:N:0:120
ATCTCTATCTCCTAAAAACCTGTTTAGATTTGGAGATAGACCTTCAGGTTTTTCATCATTTTCTGCATGAATTATACATTGACCACGTTCCAGCGTGGTCAGTTTGCAGCATTCTGTTATTTTGTTTGACAGAGTGTCTTGTTGAGAACATATGTAGGACATGATTTTTTCCTGCAACAGGGAAAATAAAGTATAAGTTTTAAAGATTTATTCTTTAATAAAGGATCTCAAAGCCAGCTTTAGAAAAAGGA
+
CCCBCFFFFFFFGGGGGGGGGGHHHHHHHHHHHGHHHHHHHHHHHHHHHHHGGHHHHHHHHHHHIHHHHHHHHHHHHHHHHHHHHHGHHHHHHHGGGGHHHHHHHHHHHHHHHHHHHHHHHHHHHHHHHHHHHHHHHHHHHHHHHHHHHHHHHHHHHHHHHHHHHHHHHGHHHHHHHHHHHGGHHHHHFGHGHHHHHGHHHHHHHHHHHHHHHHHHHGHHHHHHGHHHHHHHHHHHHGHHHHHHHHHHGGH
@M05620:45:000000000-G6HP7:1:1101:5746:7987 1:N:0:120
ATCTCTATCTCCTAAAAACCTGTTTAGATTTGGAGATAGACCTTCAGGTTTTTCATCATTTTCTGCATGAATTATACATTGACCACGTTCCAGCGTGGTCAGTTTGCAGCATTCTGTTATTTTGTTTGACAGAGTGTCTTGTTGAGAACATATGTAGGACATGATTTTTTCCTGCAACAGGGAAAATAAAGTATAAGTTTTAAAGATTTATTCTTTAATAAAGGATCTCAAAGCCAGCTTTAGAAAAAGGA
+
CCBBCFFFFFFFGGGGGGGGGGHHHHHHHHHHHGHHHHHHHHHHHHHHHHHGGHHHHIHHHHHIIHHHHHHHHHHHHHHHHHHHHHGHHHHHHHGFGGHHHHHHHHHHHHHHHHHHHHHHHHHHHHHHHHHHHHHHHHHHHHHHHHGHHHHHHHHHHHHHHHHHHHHHHGHHHHHHHHHHHGGHHHHHHGHHHHHHHHHHHHHHHHHHHHHHHHHHHHHHHGHHHHHHHHHHHHHHHGHHHHHHGHHGGGH
@M05620:45:000000000-G6HP7:1:1101:9760:8009 1:N:0:120
ATCTCTATCTCCTAAAAACCTGTTTAGATTTGGAGATAGACCTTCAGGTTTTTCATCATTTTCTGCATGAATTATACATTGACCACGTTCCAGCGTGGTCAGTTTGCAGCATTCTGTTATTTTGTTTGACAGAGTGTCTTGTTGAGAACATATGTAGGACATGATTTTTTCCTGCAACAGGGAAAATAAAGTATAAGTTTTAAAGATTTATTCTTTAATAAAGGATCTCAAAGCCAGCTTTAGAAAACGGA
+
BBBBBF5FFFFFGGGGGBFGFGHHHDHGHHHFHHFFHFGAGGHHHFHGHHHGGHGHH5GHGHHHEHFHGHFGHHHFHHHHHHHHHHGHHHHGHH?EGEHHHHHHHHHDGHAGHHHHHHHHHHHHHHHHGHFFHHHGHHHHHHHH4GEDGGHFHGHDGFBHHHG1FGHHHCHHHHHH1GAGEGGHHGGGFGHHHHH1FGGHHGGBGBGHH1FHHHHHH0DD=DHGHHHHGHHGFFHFHGHHHFHHECG/-C.
@M05620:45:000000000-G6HP7:1:1101:9764:8028 1:N:0:120
ATCTCTATCTCCTAAAAACCTGTTTAGATTTGGAGATAGACCTTCAGGTTTTTCATCATTTTCTGCATGAATTATACATTGACCACGTTCCAGCGTGGTCAGTTTGCAGCATTCTGTTATTTTGTTTGACAGAGTGTCTTGTTGAGAACATATGTAGGACATGATTTTTTCCTGCAACAGGGAAAATAAAGTATAAGTTTTAAAGATTTATTCTTTAATAAAGGATCTCAAAGCCAGCTTTAGAAAAAGGA
+
DDDCCFFFFFFFGGGGGGGGGGHHHHHHHHHHHHHHHHHHHHHHHHHHHHHGGHHHHHHHHHHHHHHHHHHHHHHHHHHHHHHHHHGGHHHHHHGGGGHHHHHHHHHHHHHHHHHHHHHHHHHHHHHHHHHHHHHHHHHHHHHHHHHHHHHHHHHHHHHHHHHHHHHHHGHHHHHHGHHHHGGHHHHHHHHHHHHHHGHHHHHHHHHHHHHHHHHHHHHHHHHHHHHHHGHHHHHHHGHHHHHHHHHHGGF
@M05620:45:000000000-G6HP7:1:1101:13086:8030 1:N:0:120
CATCCTGACATTAGATCGGAAGAGCACACGTCTGAACTCCAGTCACTCCGCGAAATCTCGTATGCCGTCTTCTGCTTGAAAAAAAAAAAAAAAAAAAAGAGAAAAAAGGAAAAAAATAGAAAAGAAAAAAAAAAAAAAAAGAGATAAGAAAGAGTAAGAAACGAAAATAAGAGGAATAAATATAGAGAAGAACAGAGATAGGAAGAGATAGAAGAGAAATAATAGAAATAAGAAAGATGGTAAAGAGAGAA
+
CBBCCFFFFFFFGGGGGGGGGGHHHHHFHGHHHGGGHHHHHHGHHHHHHGGGGGGHHHHGFEHHHHEEEHGHHHHHHHGGBBCEEFEEE</</////-..00110.-..</</.-:.0000://..//.-----------..//000000/0//000090//.:..-000000../0000000000000/0///////000/00.9./0000;00./0000000000000;000/0/000000000//..;
@M05620:45:000000000-G6HP7:1:1101:14935:8032 1:N:0:120
ATCTCTATCTCCTAAAAACCTGTTTAGATTTGGAGATAGACCTTCAGGTTTTTCATCATTTTCTGCATGAATTATACATTGACCACGTTCCAGCGTGGTCAGTTTGCAGCATTCTGTTATTTTGTTTGACAGAGTGTCTTGTTGAGAACATATGTAGGACATGATTTTTTCCTGCAACAGGGAAAATAAAGTATAAGTTTTAAAGATTTATTCTTTAATAAAGGATCTCAAAGCCAGCTTTAGAAAAAGGA
+
DDDDDFFFFFFFGGGGGGGGGGHHHHHHHHHHHHHHHHHHHHHHHHHHHHHGGHHHHIIHHHIHIHHHHHHHHHHHHHHHHHHHHHGHHHHHHHGGGGHHHHHHHHHHHHHHHHHHHHHHHHHHHHHHHHHHHHHHHHHHHHHHHHHHHHHHHHHHHHHHHHHHHHHHHGHHHHHHHHHHHGGHHHHHHHHHHHHHHHHHHHHHHHHHHHHHHHHHHGHHHHGHHHHHHGHHHHHHHGHHHHHHHHHHGGH
@M05620:45:000000000-G6HP7:1:1101:14940:8053 1:N:0:120
ATCTCTATCTCCTAAAAACCTGTTTAGATTTGGAGATAGACCTTCAGGTTTTTCATCATTTTCTGCATGAATTATACATTGACCACGTTCCAGCGTGGTCAGTTTGCAGCATTCTGTTATTTTGTTTGACAGAGTGTCTTGTTGAGAACATATGTAGGACATGATTTTTTCCTGCAACAGGGAAAATAAAGTATAAGTTTTAAAGATTTATTCTTTAATAAAGGATCTCAAAGCCAGCTTTAGAAAAAGGA
+
CCCCCFFFFFFFGGGGGGGGGGHHHFHHHHHHHHHHHHHGHHHHHHHHHHHGGHFHHHIHHHHHHHHHHHHHHHHHHHHHHHHHHHGHHHHHHHGEGGHHHHHHHHHHHHHHHHHHHHHHHHHHHHHHHHHHHHHHHHHHHHHHHHHHHHHHHHGHHHHHHHHHHHHHHGHHHHHHHHHHHGGHHHHFGHHHHHGGHGGDHHHGHHHHHHHHHHHHHHHHHEHHHHHHHHHHHHHHHGHHHHHHFFFHGGH
@M05620:45:000000000-G6HP7:1:1101:19305:8157 1:N:0:120
CATCCTGACCCTGAAGTACCCCGGCTTGATTTCTGACATTAGATCGGAAGAGCACACGTCTGAACTCCAGTCACTCCGCGAAATCTCGTATGCCGTCTTCTGCTTGAAAAAAAAAAAAAAAAAAAAAACCAAGACAAACCGATAATGCCAGACGAAAAAAAAATCTAAGAAGAATTATCGACTCGACGCACTGCCTGTCTCTAACACGTATGTTAAGAAGCCTGTTCCTGGATACTAGACGGATGACTACC
+
CCCCCFFFFFFFGGGGGGGGGGGGGGGGHHHHHHHGHHHHHHHHHHGEGGHHHHHGHGHHHGHGHHHHHHHHHHHHHGGGEGGHHHHHGGHHHHGGGHGGHHHHHHHHHHHGGGGD/<-<--<-----...:..////:.--:-.000090..---.-.----.0000000/0/00000:.-....--9---/0900:000009000../9;0900000/:.0.0;0000//00000:00....-0000//
@M05620:45:000000000-G6HP7:1:1101:23250:8166 1:N:0:120
AAACCAGAAGACATGAGGTCAGCTAGATCGGAAGAGCACACGTCTGAACTCCAGTCACTCCGCGAAATCTCGTATGCCGTCTTCTGCTTGAAAAAAAAAAAAAGGTAACCTCACCTAGTGAAGAACCTGACGTAGAATAAGTTCTAAACGCTGTGGAACAAGACGAGCCTTAAGGAGAAGAGAAAAGTAGGAGTGCATACTTGTAGAGGTAGCATATGTGGGTGTAACATAGCTAGTACGAGGGACAGACG
+
BBBBBBBFFFFFGGGGGFFFGGHHBGHHHHGEFEGHHHHHHGHHHGHHHHHGHHGHHGHHHGGGAEEHFHHHFGHHHHGEGHGHHHGHHHFFGHHGGGGG/>///2?221101<011?11111100.0000.<.0.000000000000/.-...//00//////.----/000;00...//./////00;00//.////9////////.:////9//9///...-;//////9//////.;.--..../9-
@M05620:45:000000000-G6HP7:1:1101:24395:8172 1:N:0:120
CATCCTGACCCTGAAGTACCCCGGCTTGATTTCTGACATTAGATCGGAAGAGCACACGTCTGAACTCCAGTCACTCCGCGAAATCTCGTATGCCGTCTTCTGCTTGAAAAAAAAAAAAATACAACTTATTATCTTTCTTTTTTTCCTCCCCTCTCAACCTTCCCTCATCCTTTTTTCCCTCCTTCCTGCTTCGTCATTCCTTCTTTTTTCGCCTCCTTTCTTCTTCTCGCACCCTCTCTCCTCTCCTACCC
+
CBBCCFFFFFFFGGGGGGGGGGGGGGGFHHHHHHHGHHHHFHGHHHGGGGGHHHHGHGHHHGHHHHHHHHHHHGHHHGGGGGGHHEHGFEHHHHGFEHGHHHHHHHHHHHGGGGGC>/-01<11>1<11111<1<=B00D=D-:/0:C/:././;00::/0//90/.0;090B90;/CF0C./0;990/99;-/;..9BFB:://:/:9;-;A.;AF99;;:FBFF/:.;---:;.BFF/;BFF/BF/9;9
@M05620:45:000000000-G6HP7:1:1101:8343:8176 1:N:0:120
ATCTCTATCTCCTAAAAACCTGTTTGGATTTGGAGATAGACCTTCAGGTTTTTCATCATTTTCTGCATGAATTATACATTGACCACGTTCCAGCGTGGTCAGTTTGCAGCATTCTGTTATTTTGTTTGACAGAGTGTCTTGTTGAGAACATATGTAGGACATGATTTTTTCCTGCAACAGGGAAAATAAAGTATAAGTTTTAAAGATTTATTCTTTAATAAAGGATCTCAAAGCCAGCTTTAGAAAAAGGA
+
BCABCFFFFFFFGGGGGGGGGGHHHHGHHHHHHFHHHHHHHHHHHHHHHHHGGHHHHHHHHHIHHHHHHHHHHHHHHHHHHHHHHHGHHHHHHHGFGGHHHHHHHHHHHHHHHHHHHHHHHHHHHHHHHHHHHHHHGHHHHHHHHHHHHHHHHHHHHHHHHHHHHHHHHGHHHHHHHHHHHGGHHHHHHGHHHHHHHHHHHHGHHHHHHHHHHGHHHGHHGHHHHHHHHHGGHHHHHGHHHHGHHHHHGGG
@M05620:45:000000000-G6HP7:1:1101:23251:8184 1:N:0:120
AAACCAGAAGACATGAGGTCAGCTAGATCGGAAGAGCACACGTCTGAACTCCAGTCACTCCGCGAAATCTCGTATGCCGTCTTCTGCTTGAAAAAAAAAAAAAAAAAACATACACTCATACATGGTAAATTACTGTTGAGTTCAGGAGTAAAAGATAGTGATGTCGTGTGTGTAGGTACTGAGATTATATAGTGTGTGAGTGATGACAGATCTCGTAAGGTAGAGCAATGAATTAGGGGTCATCCACGTCA
+
CCCCCBCFFFFFGGGGGGGGGGHHHHHHHHGGGGHHHHHHHGHHHGHGHHHHHHHHHHHHHGGGGGGHHHHGGGHHHHGGGHGHHHHHHHHHHHHGGGGG/////<--..1=1100//000000/000=0000000000/:00000/.//0000.00900000;0.....9..0000000;0000009009/;///;.//9/////////;///...../:///////;///;/:9/...../////....
@M05620:45:000000000-G6HP7:1:1101:8033:8190 1:N:0:120
ATCTCTATCTCCTAAAAACCTGTTTAGATTTGGAGATAGACCTTCAGGTTTTTCATCATTTTCTGCATGAATTATACATTGACCACGTTCCAGCGTGGTCAGTTTGCAGCATTCTGTTATTTTGTTTGACAGAGTGTCTTGTTGAGAACATATGTAGGACATGATTTTTTCCTGCAACAGGGAAAATAAAGTATAAGTTTTAAAGATTTATTCTTTAATAAAGGATCTCAAAGCCAGCTTTAGAAAAAGGA
+
BBBBBFFFFFFFGGGGGGGGGGHHFHHGHHFHFHHHHHHHGHHHHHHHHGHGGHHHHHHHHHHHHHHHHGHHHHHHHHHHHHHHHHGHHHHEHFGFGGHHGHGHHHHHHHHH4GHHHHHHHHHHHHHHGGGHGHHHHHHHHHHHHHGHHHHGHHHHHHHFGHHHHHHHHGHFHHFHHHHHHGGGHHHFHDGGGHHHHHHHHGHHHGHHHHHHHHHHHHHHHFFHHHHHHHHGHHGHHGHHHFHCCHHFDDG
@M05620:45:000000000-G6HP7:1:1101:8363:8191 1:N:0:120
ATCTCTATCTCCTAAAAACCTGTTTAGATTTGGAGATAGACCTTCAGGTTTTTCATCATTTTCTGCATGAATTATACATTGACCACGTTCCAGCGTGGTCAGTTTGCAGCATTCTGTTATTTTGTTTGACAGAGTGTCTTGTTGAGAACATATGTAGGACATGATTTTTTCCTGCAACAGGGAAAATAAAGTATAAGTTTTAAAGATTTATTCTTTAATAAAGGATCTCAAAGCCAGCTTTAGAAAAAGGA
+
BAAAAFFBFFFFGGGGGGGGGGGHHCHGHHHFFFFBGFFFFHHHHHHHHEHFGHHHHHHHHGFGFHHGHHEGH5EGHHHHHEHEGHGHHHHGFGFEGGHHHHHHHHGHHHGHHHGFHHFHHHHFFGHHEHGFHHHHHHHHHGHHGGHHHHHFHFHHHFGHHHCFHGGHHGHHHGEHHHGHEAFFCCGHFDGGFHHGHDGHHHHHHHHHHHHHHGHHHHHHFEHFHFGD0DFHBHAGHFHGHBFFGF::D?C
@M05620:45:000000000-G6HP7:1:1101:19157:8234 1:N:0:120
ATCTCTATCTCCTAAAAACCTGTTTAGATTTGGAGATAGACCTTCAGGTTTTTCATCATTTTCTGCATGAATTATACATTGACCACGTTCCAGCGTGGTCAGTTTGCAGCATTCTGTTATTTTGTTTGACAGAGTGTCTTGTTGAGAACATATGTAGGACATGATTTTTTCCTGCAACAGGGAAAATAAAGTATAAGTTTTAAAGATTTATTCTTTAATAAAGGATCTCAAAGCCAGCTTTAGAAAAAGGA
+
CCCCCFFFFFFFGGGGGGGGGGHGHHHHHHHHHFHGHCHHHHHHHHHHHHHGGHHHHIIHHHIHHHHHHGHHHHHHHHHHHHHHFHGHHHHHHHGGGGHHHHHHHHHHHHHHHHHHHHHHHHHHHHHHGHHHHHHHHHHHHHHHFHHHHHHHHHHHHHHHHHHHHHHHHGHHHHHHEHHHHGGHHHHHFHHHHHHHHHHHHHHFHHHHHHHHHHHHHHHHGGGHHHHHHHHHHGHHHGHHHHGFGHHHDGH
@M05620:45:000000000-G6HP7:1:1101:5870:8242 1:N:0:120
CATCCTGACCCTGAAGTACCCCGGCTTGATTTCTGACATTAGATCGGAAGAGCACACGTCTGAACTCCAGTCACTCCGCGAAATCTCGTATGCCGTCTTCTGCTTGAAAAAAAAAAAAAGACATCGGCGGAAATTTTATATAGGAGTCTAAGACAAAATGGAAAGAAAAGATGTGCTAGAATATGATAGGTATGGTAGATCTATTTTTTTAAATGTATCTGTTTGCGTTATGCATTTGTACTTGTATTATT
+
CCBCCFFFFFFFGGGGGGGGGGGGGGGGHHHHHHHHHHHHHHGHHHGGGGHHHHHHHGHHHGHHHHHHHHHHHHHHHGGGGFGHHHHHGGHHHHGGGHGGHHHHHHHHGHGGGFGC>>-..0011.<-<:--;000000:0<090///00C0;09/;.00;000././//.0909;000:009000090/0000/00000:000:000-:.00;000000000:;0-9...000:;00;00:000:00000
@M05620:45:000000000-G6HP7:1:1101:19172:8246 1:N:0:120
ATCTCTATCTCCTAAAAACCTGTTTAGATTTGGAGATAGACCTTCAGGTTTTTCATCATTTTCTGCATGAATTATACATTGACCACGTTCCAGCGTGGTCAGTTTGCAGCATTCTGTTATTTTGTTTGACAGAGTGTCTTGTTGAGAACATATGTAGGACATGATTTTTTCCTGCAACAGGGAAAATAAAGTATAAGTTTTAAAGATTTATTCTTTAATAAAGGATCTCAAAGCCAGCTTTAGAAAAAGGA
+
DDDDDFFFFFFFGGGGGGGGGGHHHHHHHHHHHHHHHHHHHHHHHHHHHHHGGHHHHIHHHHIBHHHHHHHHHHHHHHHHHHHHHHGHHHHHHHGGGGHHHHHHHHHHHHHHHHHHHHHHHHHHHHHHHHHHHHHHHHHHHHHHHHHHHHHHHHHHHHHHHHHHHHHHHGHHHHHHHHHHHGGHHHHHHHHHHHHHHHHHHHHHHHHHHHHHHHHHHHHHHHHHHHHHHHHHHHHHHGHHHHHHHGHHGGG
@M05620:45:000000000-G6HP7:1:1101:19152:8251 1:N:0:120
ATCTCTATCTCCTAAAAACCTGTTTAGATTTGGAGATAGACCTTCAGGTTTTTCATCATTTTCTGCATGAATTATACATTGACCACGTTCCAGCGTGGTCAGTTTGCAGCATTCTGTTATTTTGTTTGACAGAGTGTCTTGTTGAGAACATATGTAGGACATGATTTTTTCCTGCAACAGGGAAAATAAAGTATAAGTTTTAAAGATTTATTCTTTAATAAAGGATCTCAAAGCCAGCTTTAGAAAAAGGA
+
DDDDDFFFFFFFGGGGGGGGGGHHHHHHHHHHHHHHHHHHHHHHHHHHHHHGGHHHHHHHIIIHHHHHHHHHHHHHHHHHHHHHHHGHHHHHHHGFGGHHHHHHHHHHHHHHHHHHHHHHHHHHHHHHGHHHHHHHHHHHHHHHHHHHHHHHHHHHHHHHGHHHHHHHHGHHHHHHHHHHHGGHHHHHHHHGGHHHHGHHHGHHHHHHHHHHHHHHHGHHHHHHHHHHHGHGHHHHHGHHHHHGHHGHGGH
@M05620:45:000000000-G6HP7:1:1101:17566:8259 1:N:0:120
CATCCTGACCCTGAAGTACCCCGGCTTGATTTCTGACATTAGATCGGAAGAGCACACGTCTGAACTCCAGTCACTCCGCGAAATCTCGTATGCCGTCTTCTGCTTGAAAAAAAAAAAAAAAACACTAACTTTTACGCCGTTTTGCCTCCAATATACACACACTAACCAATCTCCAATTATGCTAGGTTCAACATCTACTCCTATTTGTATACTTCTCACTGATGATGCTCAATTCAGTCTTAGACAATGCT
+
DCCDDFFFFFFFGGGGGGGGGGGCGGGGHHHHHHHHHHHHHHHHHHGGGGHHHHHHHGHHHGHHHHHHHHHHHHHHHGGGFGGHHHHHGGHHHHGGGHGHHHHHHHHHFHHDBCF><<<---...0/0000000:..:--:/..0000::00;000000...9/0090.0/0;000;0900B000.000000:/:;0:9000000000000;:0:09:0000;000000000000000990000:0/0009
@M05620:45:000000000-G6HP7:1:1101:19165:8265 1:N:0:120
ATCTCTATCTCCTAAAAACCTGTTTAGATTTGGAGATAGACCTTCAGGTTTTTCATCATTTTCTGCATGAATTATACATTGACCACGTTCCAGCGTGGTCAGTTTGCAGCATTCTGTTATTTTGTTTGACAGAGTGTCTTGTTGAGAACATATGTAGGACATGATTTTTTCCTGCAACAGGGAAAATAAAGTATAAGTTTTAAAGATTTATTCTTTAATAAAGGATCTCAAAGCCAGCTTTAGAAAAAGGA
+
CCBBCFFFFFFFGGGGGGGGGGHHHHHHHHHHHHHHHHHHHHHHHHHHHHHGGHHHHHHHHHHHHHHHHHHHHHHHHHHHHHHHGHGHHHHHHHGFGGHHHHHHHHHHHHHHHHHHHHHHHHHHHHHHHHHHFHHHHHHHHHHHHHHHHHHHHHHHHHHHHHHHHHHHHGHHHHHHHHHHHGGHHHHHHHHHHHHGHGHHHGHHHHHHHHHHHGHHHGHHHGHGHHHHHGHHHHHHHGHHHHHHGHHHGGH
@M05620:45:000000000-G6HP7:1:1101:5827:8278 1:N:0:120
ATCTCTATCTCCTAAAAACCTGTTTAGATTTGGAGATAGACCTTCAGGTTTTTCATCATTTTCTGCATGAATTATACATTGACCACGTTCCAGCGTGGTCAGTTTGCAGCATTCTGTTATTTTGTTTGACAGAGTGTCTTGTTGAGAACATATGTAGGACATGATTTTTTCCTGCAACAGGGAAAATAAAGTATAAGTTTTAAAGATTTATTCTTTAATAAAGGATCTCAAAGCCAGCTTTAGAAAAGGGA
+
A?A?AFFFFFFFG4GGGGGGGGGHHDGCGHHHHFHFHHHFHHHHHHHHHHHGGH5GHHHHHHHHHHHHHHHHHHHHFGHHGGHHHHGHHHHHHGCEEEHHHHHHHHGFHHAFHHHHHHHHHHHHGHHHHHHHFGGHHHHHHGGH4BFGGHHHHHHHHF?GGGHGHHHHHCHHHHGHFHGHHGEHHGHFGHGHHHHGFFGHHGFFHBGHHGHHHHHHFHHFHHHHHHHHHHHHHGGHHGHHHGHFGGG/.EC
@M05620:45:000000000-G6HP7:1:1101:5849:8281 1:N:0:120
ATCTCTATCTCCTAAAAACCTGTTTAGATTTGGAGATAGACCTTCAGGTTTTTCATCATTTTCTGCATGAATTATACATTGACCACGTTCCAGCGTGGTCAGTTTGCAGCATTCTGTTATTTTGTTTGACAGAGTGTCTTGTTGAGAACATATGTAGGACATGATTTTTTCCTGCAACAGGGAAAATAAAGTATAAGTTTTAAAGATTTATTCTTTAATAAAGGATCTCAAAGCCAGCTTTAGAAAAAGGA
+
CDCCDFFFFFFFGGGGGGGGGGHHHHHHHHHHHHHHHHHHHHHHHHHHHHHGGHHHHHHHHHHHIHHHHHHHHHHHHHHHHHHHHHGHHHHHHHGGGGHHHHHHHHHHHHHHHHHHHHHHHHHHHHHHGHHHHHHHHHHHHHHHHHHHHHHHHHHHHHHHHHHHHHHHHGHHHHHHHHHHHGGHHHHHHHHHHHHHHGHHHHHHHHHHHHHHHHHHHHHHHHHHGHHHHGHHHHHHHGHHHHHHHHHHGGH
@M05620:45:000000000-G6HP7:1:1101:5853:8301 1:N:0:120
ATCTCTATCTCCTAAAAACCTGTTTAGATTTGGAGATAGACCTTCAGGTTTTTCATCATTTTCTGCATGAATTATACATTGACCACGTTCCAGCGTGGTCAGTTTGCAGCATTCTGTTATTTTGTTTGACAGAGTGTCTTGTTGAGAACATATGTAGGACATGATTTTTTCCTGCAACAGGGAAAATAAAGTATAAGTTTTAAAGATTTATTCTTTAATAAAGGATCTCAAAGCCAGCTTTAGAAAAAGGA
+
CBCBCFFFFFFFGGGGGGGGGGHHHHHHHHHHHHHHHHFHHHHHHHHHHHHGGHHHHHHHHHHHFGHHGGHHHFHHHHHHHHHHHHGHHHHHHHGGGGHHHHHHHHHHHHHHHHHGHHHHHHHHHHHHHHHHHHHHHHHHHHHHHHHHHHHHHHHFHHHHHHHHHHHHHGHHHHHHFHHHGEFHE0FHHHHHHHFHHHHHHHHFGDGHHHHHHHHHHGHHHHHGGHHHHHHGFHHHHGHHHEGFHFGHGGH
@M05620:45:000000000-G6HP7:1:1101:5452:8324 1:N:0:120
ATCTCTATCTCCTAAAAACCTGTTTAGATTTGGAGATAGACCTTCAGGTTTTTCATCATTTTCTGCATGAATTATACATTGACCACGTTCCAGCGTGGTCAGTTTGCAGCATTCTGTTATTTTGTTTGACAGAGTGTCTTGTTGAGAACATATGTAGGACATGATTTTTTCCTGCAACAGGGAAAATAAAGTATAAGTTTTAAAGATTTATTCTTTAATAAAGGATCTCAAAGCCAGCTTTAGAAAAAGGA
+
BCCCCFFFFFFFGGGGGGGGGGHHHHHHHHHHHGHHHHHHHHHHHHHHHHHGGHHHHHHHHHHHHHHHHHHHHHHHHHHHHHHHHHGHHHHHHHGGGGHHHHHHHHHHHHHHHHHHHHHHHHHHHHHHGHHHGHHHHHHHHHHGHGHHHHHHHHHHGHHHHHHHHHHHHGHHHGFHHGHHHGFHHHHHHHHHHHGHHGGHHGHHHHHHHHHHHHHHHFHHHHHGHHHHGHGHHHHHHGHHHHGGHHHHGGH
@M05620:45:000000000-G6HP7:1:1101:27667:8331 1:N:0:120
ATCTCTATCTCCTAAAAACCTGTTTAGATTTGGAGATAGACCTTCAGGTTTTTCATCATTTTCTGCATGAATTATACATTGACCACGTTCCAGCGTGGTCAGTTTGCAGCATTCTGTTATTTTGTTTGACAGAGTGTCTTGTTGAGAACATATGTAGGACATGATTTTTTCCTGCAACAGGGAAAATAAAGTATAAGTTTTAAAGATTTATTCTTTAATAAAGGATCTCAAAGCCAGCTTTAGAAAAAGGA
+
CCCCDFFFFFFFGGGGGGGGGGHHHHHHHHHHHGHHHHHHHHHHHHHHHHHGGHHHHHHHHHIIHHHHHHHHHHHHHHHHHHHHHHGHHHHHHHGFGGHHHHHHHHHHHHHHHHHHHHHHHHHHHHHHGHGHHHHHHHHHHHHHHHHHHHHHHHHHHHHHHHHHHHHHHGHHHHHHHHHHHGGHHHHHHGHGHHHHHFHHHHGHHHHHHHHHHHHHHHHHHHHHHHGHHGHHHHHHHGHHHHHFGGHHGGG
@M05620:45:000000000-G6HP7:1:1101:6365:8346 1:N:0:120
CATCCTGACCCTGAAGTACCCCGGCTTGATTTCTGACATTAGATCGGAAGAGCACACGTCTGAACTCCAGTCACTCCGCGAAATCTCGTATGCCGTCTTCTGCTTGAAAAAAAAAAAAAAACAATTGTACCACGTATTATATATAGTCATCACTTATGTAATTAATAACCTATTTTATTGTATTCTTACTCTTTCCTTCATAATTTGGTGACCTCCTTTTTTCGTCGCCCTGATTCTCTTCTCTCATCTAT
+
DCCCCFFFFFFFGGGGGGGGGGGGGGGGHHHHHGHGHHHHHHGHHHGGGGHHHHHHHGHHHGHHHHHHHHHHHHHHHGGGGGGHHHHHGGHHHHGEEHGHHHHHHHHHGHHGGGGC>><-<...000<0=00<.</000;;;0000000000:00:00<0000000000;;0;900000000;000000000;000;;;090000000;.00000.:BF00-9-9.--::-./00900900909:000;00
@M05620:45:000000000-G6HP7:1:1101:16848:8347 1:N:0:120
ATCTCTATCTCCTAAAAACCTGTTTAGATTTGGAGATAGACCTTCAGGTTTTTCATCATTTTCTGCATGAATTATACATTGACCACGTTCCAGCGTGGTCAGTTTGCAGCATTCTGTTATTTTGTTTGACAGAGTGTCTTGTTGAGAACATATGTAGGACATGATTTTTTCCTGCAACAGGGAAAATAAAGTATAAGTTTTAAAGATTTATTCTTTAATAAAGGATCTCAAAGCCAGCTTTAGAAAAAGGA
+
CCCCCFFFFFFFGGGGGGGGGGHFFHHHHHHHHHHHHHHHHHHHHHHHHHHGGHHHHHHHHHIHHHHHHHHHHHHHHHHHHHHHHHGHHHHHHGGFGGHHHHHHHHHHHHHHHHHHHHHHHHHHHHHHHHHHHHHHHHHHHHHHHHHHHHHHHHHHHHHHHHHHHHHHHGHHHHHHHHHHHGGHHHHHHGHHHGHHHGHHHHGHHGHHHHHHHHHHHHHHHGHHHHHHHGHHHHHHHGHHHHGGGGHHGGH
@M05620:45:000000000-G6HP7:1:1101:22462:8349 1:N:0:120
ATCTCTATCTCCTAAAAACCTGTTTAGATTTGGAGATAGACCTTCAGGTTTTTCATCATTTTCTGCATGAATTATACATTGACCACGTTCCAGCGTGGTCAGTTTGCAGCATTCTGTTATTTTGTTTGACAGAGTGTCTTGTTGAGAACATATGTAGGACATGATTTTTTCCTGCAACAGGGAAAATAAAGTATAAGTTTTAAAGATTTATTCTTTAATAAAGGATCTCAAAGCCAGCTTTAGAAAAAGGA
+
AA3>AFFFFFFFGGGGFGGGCFFGHFHH5GHHHFFF4GHFHHFGHHHGHHHGGHFFHHHFHHHHHFHFHFHFFHFHHHFHHHHHHHEFGHFHGHGGDGHHFGFGHHGHHGHHFHHHHHHHHHHHHHHHHHGHHHGGGHHHHHHHHHHHHHHGHHGHHHHHHHHHHHHHHGHHHHFHGHHHHGGHHHHHGHHHHGHFHGHHHHHHHHHHHHHHHHHHHHHHHHHHHHHHFFHHHGFFHGHHHGHFFGHHGGG
@M05620:45:000000000-G6HP7:1:1101:6045:8359 1:N:0:120
ATCTCTATCTCCTAAAAACCTGTTTAGATTTGGAGATAGACCTTCAGGTTTTTCATCATTTTCTGCATGAATTATACATTGACCACGTTCCAGCGTGGTCAGTTTGCAGCATTCTGTTATTTTGTTTGACAGAGTGTCTTGTTGAGAACATATGTAGGACATGATTTTTTCCTGCAACAGGGAAAATAAAGTATAAGTTTTAAAGATTTATTCTTTAATAAAGGATCTCAAAGCCAGCTTTAGAAAAAGGA
+
CCCCCFFFFFFFGGGGGGGGGGHHHHHHHHHHHHHHHHHHHHHHHHHHHHHGGHHHHHIHHHHHHHHHHHHHHHHHHHHHHHHHHHGHHHHHHHGGGGHHHHHHHHHHHHHHHHHHHHHHHHHHHHHHGHHHHHHHHHHHHHHHHHGHHHHHHHHHHHHHHHHHHHHHHGHHHHHHHHHHHGGGHHHHHHHGGHHHHGHHHHHHHHHHHHHHHHHHHGHHHHHHHHHHHHHGHHHHHGHHHHHHHHGHGGG
@M05620:45:000000000-G6HP7:1:1101:6377:8366 1:N:0:120
CATCCTGACCCTGAAGTACCCCGGCTTGATTTCTGACATTAGATCGGAAGAGCACACGTCTGAACTCCAGTCACTCCGCGAAATCTCGTATGCCGTCTTCTGCTTGAAAAAAAAAAAAAACTAAAAGAACCGGCAGCGTATGGTCTTTACAGCAAGTAGAGAATATGAGAGACTAACTATTCCGTAGAACAGAAAGCCTAGACATGTGCATTAGTAAATAAGAGAAGAGGAGTGAAATGTTGATAGATTAT
+
CCCCCFFFFFFFGGGGGGGGGGGFGGGGHHHHHHFHHHHHHHHHHHGGGGGHHHHHHGHHHGFHHHHHHHHHHHHHHGGGGGGHHHGBFEHGHHGGGHGHHGHHHGHHGHHGGGGD<<--.11<111../.-----.-:..//0000000000///0000000:0000900./0000000000/:...00//9000/.00;000009000;:00:000000000/0;0:...9.00000;000000999:0
@M05620:45:000000000-G6HP7:1:1101:20313:8375 1:N:0:120
ATCTCTATCTCCTAAAAACCTGTTTAGATTTGGAGATAGACCTTCAGGTTTTTCATCATTTTCTGCATGAATTATACATTGACCACGTTCCAGCGTGGTCAGTTTGCAGCATTCTGTTATTTTGTTTGACAGAGTGTCTTGTTGAGAACATATGTAGGACATGATTTTTTCCTGCAACAGGGAAAATAAAGTATAAGTTTTAAAGATTTATTCTTTAATAAAGGATCTCAAAGCCAGCTTTAGAAAAAGGA
+
BBBBBFFFFFFFGGGGGGGGGGEGGHHGGHGGHHHHHHHHHGGHHHGHGHHGGHHGHHHHHGHHHHHHHHHHHHGHHGHGHGHGHHGHHHHHHHGEGGGHFHHHHHHGHHHHHGHHHHHHHHHHHHHHHHHHHHHHHHHHHHHHHHHHHHHHHHHHHHHHHHHHHHHHHGHHHHHHHHHHHGGHHHHHHHHHGHHHHFHHHHHHHHHHHHHHHHHHHHHHHHHHHHHHHGGHHHHHHGHHHHHHHGHHGGG
@M05620:45:000000000-G6HP7:1:1101:20309:8394 1:N:0:120
ATCTCTATCTCCTAAAAACCTGTTTAGATTTGGAGATAGACCTTCAGGTTTTTCATCATTTTCTGCATGAATTATACATTGACCACGTTCCAGCGTGGTCAGTTTGCAGCATTCTGTTATTTTGTTTGACAGAGTGTCTTGTTGAGAACATATGTAGGACATGATTTTTTCCTGCAACAGGGAAAATAAAGTATAAGTTTTAAAGATTTATTCTTTAATAAAGGATCTCAAAGCCAGCTTTAGAAAAAGGA
+
CCCCCFFFFFFFGGGGGGGGGGGHHHHHHHHHHHHHHHHHHHHHHHHHHHHGGHHHHHIHHHHHHHHHHGHHHGHGHHHHHGHHHHGHHHHHHHGEGGHHFHGHHHHHHHHHHHGHHHHHHHHHHHHHGHFHHHGHGHHHHHHHHHHHHHHGHHHFHHHHGHHHHHHHHGHHHHGHHHHHHGGHHHHHGGHHGHHGHFGHHHHHHHHHHHHHHHHHHHHHHGHHHHHHHFHGHHHHHGGHHHHHFFFFGGH
@M05620:45:000000000-G6HP7:1:1101:18941:8401 1:N:0:120
ATCTCTATCTCCTAAAAACCTGTTTAGATTTGGAGATAGACCTTCAGGTTTTTCATCATTTTCTGCATGAATTATACATTGACCACGTTCCAGCGTGGTCAGTTTGCAGCATTCTGTTATTTTGTTTGACAGAGTGTCTTGTTGAGAACATATGTAGGACATGATTTTTTCCTGCAACAGGGAAAATAAAGTATAAGTTTTAAAGATTTATTCTTTAATAAAGGATCTCAAAGCCAGCTTTAGAAAAAGGA
+
BBBBBFFFFFFFGGGGGGGGGGGHHHHHHHHHHHHHFHHHHHHHHHHHHHHGGHHHHHHHHHHHHHHHHGHHHHHHHHHHHHGHHHGHHHFHHHGEFGHHFHGGHHHHHHHHFHHHGHGHHHHHFHHHHHGHHHHHHHHHHHHHHHHHHHHHHHGHHHHHGHHHHHHHHGHHHHGHHHHHHGGHHHHHHHGGHHHHHGHHHHGHHHHHHHHHHHHHHGHHHHHHGHHHHHHHHGHHHGHHHHHFHHHHGFH
@M05620:45:000000000-G6HP7:1:1101:6469:8451 1:N:0:120
ATCTCTATCTCCTAAAAACCTGTTTAGATTTGGAGATAGACCTTCAGGTTTTTCATCATTTTCTGCATGAATTATACATTGACCACGTTCCAGCGTGGTCAGTATGCAGCATTCTGTTATTTTGTTTGACAGAGTGTCTTGTTGAGAACATATGTAGGACATGATTTTTTCCTGCAACAGGGAAAATAAAGTATAAGTTTTAAAGATTTATTCTTTAATAAAGGATCTCAAAGCCAGCTTTAGAAAAAGGA
+
DDDDDFFFFFFFGGGGGGGGGGHHHHHHHHHHHHHHHHHHHHHHHHHHHHHGGHHHHIIHHHHIIHHHHHHHHHHHHHHHHGHHHHGHHHHHHHGGGGHHHHHHHHHHHHHHHHHHHHHHHHHHHHHHHHHHHHGHHHHHHHHHHHHHHHHHHHHHHHHHHHHHHHHHHGHHHHHHHHHHHGGHHHHHHHHHHHHHHHHHHHHHHHHHHHHHHHHHHHHHHHHHHHHHHGHHHHHHHGHHHHHHGHHHGGH
@M05620:45:000000000-G6HP7:1:1101:27532:8493 1:N:0:120
ATCTCTATCTCCTAAAAACCTGTTTAGATTTGGAGATAGACCTTCAGGTTTTTCATCATTTTCTGCATGAATTATACATTGACCACGTTCCAGCGTGGTCAGTTTGCAGCATTCTGTTATTTTGTTTGACAGAGTGTCTTGTTGAGAACATATGTAGGACATGATTTTTTCCTGCAACAGGGAAAATAAAGTATAAGTTTTAAAGATTTATTCTTTAATAAAGGATCTCAAAGCCAGCTTTAGAAAAAGGA
+
CCCCCFFFFFFFGGGGGGGGGGHHHHHHHHHHHHHHHHHHHHHHHHHHHHHGGHHHHHHHHHHHIHHHHHHHHHHHHHHHHHHHHHGHHHHHHHGFGGHHHHHHHHHHHHHHHHHHHHHHHHHHHHHHHHHHHHHHHHHHHHHHHHHHHHHHHHHHHHHHHHHHHHHHHGHHHHHHHHHHHGGHHHHHHHHHHHHHHGHHHHHHHHHHHHHHHHHHHHHHHHHHHHHHHHHHHHHHHGHHHHHFGHHHGGH
@M05620:45:000000000-G6HP7:1:1101:19295:8502 1:N:0:120
ATCTCTATCTCCTAAAAACCTGTTTAGATTTGGAGATAGACCTTCAGGTTTTTCATCATTTTCTGCATGAATTATACATTGACCACGTTCCAGCGTGGTCAGTTTGCAGCATTCTGTTATTTTGTTTGACAGAGTGTCTTGTTGAGAACATATGTAGGACATGATTTTTTCCTGCAACAGGGAAAATAAAGTATAAGTTTTAAAGATTTATTCTTTAATAAAGGATCTCAAAGCCAGCTTTAGAAAAAGGA
+
DDCCDFFFFFFFGGGGGGGGGGHHHDHHHHHHHHHHHHHHHHHHHHHHHHHGGHHHHIHIHIHHHHHHHHHHHHHHHHHHHHHHHHGHHHHHHHGFGGHHHHHHHHHHHHHHHHHHHHHHHHHHHHHHHHHHHHHHHHHHHHHHHHHHHHHHHHHHHHHHHHHHHHHHHGHHHHHHHHHHHGGHHHHHHHHHHHHHHHHHHHHHHHHHHHHHHHHHHHHHHGHHHHHHHHHHHHHHHGHHHHHHHHHHGGH
@M05620:45:000000000-G6HP7:1:1101:27520:8510 1:N:0:120
ATCTCTATCTCCTAAAAACCTGTTTAGATTTGGAGATAGACCTTCAGGTTTTTCATCATTTTCTGCATGAATTATACATTGACCACGTTCCAGCGTGGTCAGTTTGCAGCATTCTGTTATTTTGTTTGACAGAGTGTCTTGTTGAGAACATATGTAGGACATGATTTTTTCCTGCAACAGGGAAAATAAAGTATAAGTTTTAAAGATTTATTCTTTAATAAAGGATCTCAAAGCCAGCTTTAGAAAAAGGA
+
CCCCCFFFFFFFGGGGGGGGGGHHHHHHHHHHHHHHHHGHHHHHHHHHHHHGGHHHHHHHHHHHHHHGHHGHHHHHHHHHHGHHHHGHHHHGHHGFGGHHGHHHHHHHHHHHHHHHHHHHHHHHHHHHHHGHHHHHHHHHHHHHHHGFHHHHHHHHHHHHHHHHHHHHHGHHHHGHHHHHHGGGHHHHHHHHHHHHHHHHHHHHHHHHHGHHHGHHHGHHGFDGHHHHGHGGHHEHHGHHHHFFGGGFGGH
@M05620:45:000000000-G6HP7:1:1101:19284:8515 1:N:0:120
ATCTCTATCTCCTAAAAACCTGTTTAGATTTGGAGATAGACCTTCAGGTTTTTCATCATTTTCTGCATGAATTATACATTGACCACGTTCCAGCGTGGTCAGTTTGCAGCATTCTGTTATTTTGTTTGACAGAGTGTCTTGTTGAGAACATATGTAGGACATGATTTTTTCCTGCAACAGGGAAAATAAAGTATAAGTTTTAAAGATTTATTCTTTAATAAAGGATCTCAAAGCCAGCTTTAGAAAAAGGA
+
CCCCCFFFFFFFGGGGGGGGGGHHHHHHHHHHHGHHHHHHHHHHHHHHHHHGGHHHHHIHHIIHHHHHHHHHHHHHHHHHHHHHHHGHHHHHHHGFGGHHHHHHHHHGHHHHHHHHHHHHHHHHHHHHGHHHHHHHHHHHHHHHHHHHHHHHHHHHHHHHHHHHHHHHHGHHHHHHHHHHHGGHHHHHHHHHHHHHHGHHHHHHHHHHHHHHHGHHHHHGHFGHHHHHHHHHGHHHHGHHHHHGHHGHGGF
@M05620:45:000000000-G6HP7:1:1101:19307:8521 1:N:0:120
ATCTCTATCTCCTAAAAACCTGTTTGGATTTGGAGATAGACCTTCAGGTTTTTCATCATTTTCTGCATGAATTATACATTGACCACGTTCCAGCGTGGTCAGTTTGCAGCATTCTGTTATTTTGTTTGACAGAGTGTCTTGTTGAGAACATATGTAGGACATGATTTTTTCCTGCAACAGGGAAAATAAAGTATAAGTTTTAAAGATTAATTCTTTAATAAAGGATCTCAAAGCCAGCTTTAGAAAAAGGA
+
AAAAAFFFFFFFGGGGFGGGFAAFGHFGDFGHHCC43BA5FGCFGDFHGHGCFH5GDFGFHFHGHFEGHFGFEAFFGDFGF5AFEGDEGHHEDGEEEFHGHHGGDGGHHHHHFGHGEDEHHFHHBGGHHHFGFHFFFGGFHHHHEFE4GHHFFFFGFFFHFHHHGHHHHGHFGHHHFGHHHECGHFDDBGDFGF<GGFGGGF11FFGH11FGGHHHFHHGBGFFFHHHFGHHHCGHHGHHHFFFGHGHA?F
@M05620:45:000000000-G6HP7:1:1101:7512:8527 1:N:0:120
ATCTCTATCTCCTAAAAACCTGTTTAGATTTGGAGATAGACCTTCAGGTTTTTCATCATTTTCTGCATGAATTATACATTGACCACGTTCCAGCGTGGTCAGTTTGCAGCATTCTGTTATTTTGTTTGACAGAGTGTCTTGTTGAGAACATATGTAGGACATGATTTTTTCCTGCAACAGGGAAAATAAAGTATAAGTTTTAAAGATTTATTCTTTAATAAAGGATCTCAAAGCCAGCTTTAGAAAAAGGA
+
DDDCDFFFFFFFGGGGGGGGGGHHHHHHHHHHHHHHHHHHHHHHHHHHHHHGGHHHHIHHIIHHHHHHHHHHHHHHHHHHHHHHHHGHHHHHHHGGGGHHHHHHHHHHHHHHHHHHHHHHHHHHHHHHHHHHHHHHHHHHHHHHHHHHHHHHHHHHHHHHHHHHHHHHHGHHHHHHHHHHHGGHHHHHHHHHHHHHHHHHHHHHHHHHHHHHHHHHHGHHHHHHHHHHHHHHHHHHHGHHHHHHHHHHGGH
@M05620:45:000000000-G6HP7:1:1101:7846:8527 1:N:0:120
AAACCAGAAGACATGAGGTCAGCTAGATCGGAAGAGCACACGTCTGAACTCCAGTCACTCCGCGAAATCTCGTATGCCGTCTTCTGCTTGAAAAAAAAAAAAAAACAGACCAACATGCCCAAAACAATACCATCACGAAGACACAAACATACAATCCTGAGCACACAACATCATAGTCCTACTGTCTAGACGCACCACCGCCACTCCACGCTTAACGAAACCTACTCGTGCTCCACCTACGTACCACCTTC
+
CCCCCCBFFFCFGGGGGGGGGGHHFGHHHHGFGFHHHGHHHGHHHGHHHHHHHHGHHHHHHGGGEGGHDGHGFEHHHHGFGHGHHHHHHHGHGGFGGGGF/<<><//000=0..>011101<0.0..000<0000<.....:///....000000;/000/0:./...../09000;;;000000000000.----9...-:-.0/90/.9...0:....;./0/09.....000:;.:;.:09.00..0;
@M05620:45:000000000-G6HP7:1:1101:7514:8546 1:N:0:120
ATCTCTATCTCCTAAAAACCTGTTTAGATTTGGAGATAGACCTTCAGGTTTTTCATCATTTTCTGCATGAATTATACATTGACCACGTTCCAGCGTGGTCAGTTTGCAGCATTCTGTTATTTTGTTTGACAGAGTGTCTTGTTGAGAACATATGTAGGACATGATTTTTTCCTGCAACAGGGAAAATAAAGTATAAGTTTTAAAGATTTATTCTTTAATAAAGGATCTCAAAGCCAGCTTTAGAAAAAGGA
+
DDCCCFFFFFFFGGGGGGGGGGHHHHHHHHHHHHHHHHDHHHHHHHHHHHHGGHHHHHHHHHHHIHHHHHHHHHHHHHHHHHHHHHGHHHHHHHGGGGHHHHHHHHHHHHHHHHHHHHHHHHHHHHHHHHHHHHHHHHHHHHHHHHHHHHHHHHHHHHHHHHHHHHHHHGHHHHHHHHHHHGGHHHHHHHHHHHHHHHHHHHHHHHHHHHHHHHHHHHHHHHHHHHHHHHHHHHHHHGHHHHHHHHHHGGH
@M05620:45:000000000-G6HP7:1:1101:5364:8588 1:N:0:120
ATCTCTATCTCCTAAAAACCTGTTTAGATTTGGAGATAGACCTTCAGGTTTTTCATCATTTTCTGCATGAATTATACATTGACCACGTTCCAGCGTGGTCAGTTTGCAGCATTCTGTTATTTTGTTTGACAGAGTGTCTTGTTGAGAACATATGTAGGACATGATTTTTTCCTGCAACAGGGAAAATAAAGTATAAGTTTTAAAGATTTATTCTTTAATAAAGGATCTCAAAGCCAGCTTTAGAAAAAGGA
+
AABBBFFFFFFFGGGGGBEGGGHHHHHHHHHHGHHHHHHFHHGHHHHHHHHGGHHHHHHHHHHHHHHHHHHHHHHHFHHHHGHHHHGHHHHHHHGFGGHHHHGHHHHHGHHHHGEHHHHHHHHHHHHGFHGHHHHHHHHHHHHG4FGHHHHHHHHHGFHGHHHGHHHHHFHHHHHHHHHHEFEHHHHFDDFDGHEHGGGHHGFFHHHHHEFHHHHHGFHGHGHHBGHHHGHHGGHHHGHHHHGEFBHFGGC
@M05620:45:000000000-G6HP7:1:1101:5369:8609 1:N:0:120
ATCTCTATCTCCTAAAAACCTGTTTAGATTTGGAGATAGACCTTCAGGTTTTTCATCATTTTCTGCATGAATTATACATTGACCACGTTCCAGCGTGGTCAGTTTGCAGCATTCTGTTATTTTGTTTGACAGAGTGTCTTGTTGAGAACATATGTAGGACATGATTTTTTCCTGCAACAGGGAAAATAAAGTATAAGTTTTAAAGATTTATTCTTTAATAAAGGATCTCAAAGCCAGCTTTAGAAAAAGGA
+
CCCCCFFFFFFFGGGGGGGGGGHHHHHHHHHHHHHHHHHHHHHHHHHHHHHGGHHHHHHHHHHHIHHHHGHHHHHHHHHHHHHHHHGHHHHHHHGGGGHHHHHHHHHHHHHHHHHHHHHHHHHHHHHHHHHHHHHHHHHHHHHHHHGHHHHHHHHHHHHHHHHHHHHHHGHHHHHHHHHHHGGHHHHHHGHHHHHHGHHHHHHHHHHHHHHHHHHHHGHHHHHHFHHHHHHHHHHHHGHHHHHHHHHHGGG
@M05620:45:000000000-G6HP7:1:1101:5387:8615 1:N:0:120
ATCTCTATCTCCTAAAAACCTGTTTAGATTTGGAGATAGACCTTCAGGTTTTTCATCATTTTCTGCATGAATTATACATTGACCACGTTCCAGCGTGGTCAGTTTGCAGCATTCTGTTATTTTGTTTGACAGAGTGTCTTGTTGAGAACATATGTAGGACATGATTTTTTCCTGCAACAGGGAAAATAAAGTATAAGTTTTAAAGATTTATTCTTTAATAAAGGATCTCAAAGCCAGCTTTAGAAAAAGGA
+
BABBAFFFFFFFGGGFGGGGFGHHHHFCDHHGFFGCGGGHDGFHCFHGGFHGGHHHHHHHFGEGHGHHHHHHHFHHHHHHHBGHHHEGGHHHHHGGECGGHHHHHHGFHHFHHGHHHHHHHHHHHHHHHHHHHHHHHHHHHHHHHHGHHHHHHHHHHHHHHHHHHHHHHGHHHHHHHHHHHGGGHHHGHHHHHHHHHGHHHGHGHHHHHHHHHHHHHHHGHHHHHHHHHGHHHHHHHGHHHHHHHHGHGGH
@M05620:45:000000000-G6HP7:1:1101:19416:8634 1:N:0:120
CATCCTGACCCTGAAGTACCCCGGCTTGATTTCTGACATTAGATCGGAAGAGCACACGTCTGAACTCCAGTCACTCCGCGAAATCTCGTATGCCGTCTTCTGCTTGAAAAAAAAAACAGTGCTTCTGACCGAGTCCCCCCTGAACCCCCCGGCCAACAGAGAGAAGATTACTCAGGTGAGGCTCGGCCGACGCCCCTGCTCCTCCCGTCCTTTCCCCAGTCATTTTCTGCCCGGCTTGCTTTCGTCCCTTC
+
BBBBBFFFFFFFGGGGGGGGGGGCEEGGHHHHHDGBHHHFHFHHHHGEFGHHHHHHGGHHHGHGHHHHHHFGHHFHHEGG?EEEHFHFGGHHBGEEFHGGHFHFFHGHFHHGCG@//??<?1?1?D1?<F/->>>GHGFGC./<CCEG?D--;-9.../9//..;//C00;;F/9//9/..9;;9-.D---9@FF-;9.BFFBFFFAADFDFFFFFBF.9B/B9//9/99BE.-9-@-.;;;B.9;;.9F.
@M05620:45:000000000-G6HP7:1:1101:4448:8635 1:N:0:120
ATCTCTATCTCCTAAAAACCTGTTTAGATTTGGAGATAGACCTTCAGGTTTTTCATCATTTTCTGCATGAATTATACATTGACCACGTTCCAGCGTGGTCAGTTTGCAGCATTCTGTTATTTTGTTTGACAGAGTGTCTTGTTGAGAACATATGTAGGACATGATTTTTTCCTGCAACAGGGAAAATAAAGTATAAGTTTTAAAGATTTATTCTTTAATAAAGGATCTCAAAGCCAGCTTTAGAAAAAGGA
+
ABAABFFFFFFFGGGGGGGGGGFGHHHHHFHHHFHHHHHFHHHHHHHHHHHGGHHHHGHHHHHHGHHHHGHHHHHHHHHHHHGFHHGHHHHHHHGFDGHHGHHHHHHHHHHHHHHHHHHHHHHHHHHHHHGHHHFHHHHHGHHHHHHHHHHHHHHHHHHHHHHHHHHHHGHHHHHHHHHHHGGHHHHHHHHGHHHGHGHHHHHHHHHHHHHHHHHHHHHHHHHFHHHHHHHHHHHHHGHHHHHFFHHHGGH
@M05620:45:000000000-G6HP7:1:1101:4447:8653 1:N:0:120
ATCTCTATCTCCTAAAAACCTGTTTAGATTTGGAGATAGACCTTCAGGTTTTTCATCATTTTCTGCATGAATTATACATTGACCACGTTCCAGCGTGGTCAGTTTGCAGCATTCTGTTATTTTGTTTGACAGAGTGTCTTGTTGAGAACATATGTAGGACATGATTTTTTCCTGCAACAGGGAAAATAAAGTATAAGTTTTAAAGATTTATTCTTTAATAAAGGATCTCAAAGCCAGCTTTAGAAAAAGGA
+
CCCCCFFFFFFFGGGGGGGGGGHHHHHHHHHHHHHHHHHHHHHHHHHHHHHGGHHHHIHHHHIHHHHHHHHHHHHHHHHHHHHHHHGHHHHHHHGGGGHHHHHHHHHHHHHHHHHHHHHHHHHHHHHHGHHHHHHHHHHHHHHHHHHHHHHHHHHHHHHHHHHHHHHHHGHHHHHHHHGHHGGHGHHHHHHHHHHGHHHHHHHHHHHHHHHHHHHHHHHHHHHGHHHHHHHHGHHHHGHHHHGHHHHHGGH
@M05620:45:000000000-G6HP7:1:1101:9471:8691 1:N:0:120
ATCTCTATCTCCTAAAAACCTGTTTAGATTTGGAGATAGACCTTCAGGTTTTTCATCATTTTCTGCATGAATTATACATTGACCACGTTCCAGCGTGGTCAGTTTGCAGCATTCTGTTATTTTGTTTGACAGAGTGTCTTGTTGAGAACATATGTAGGACATGATTTTTTCCTGCAACAGGGAAAATAAAGTATAAGTTTTAAAGATTTATTCTTTAATAAAGGATCTCAAAGCCAGCTTTAGAAAAAGGA
+
CCCCCFFFFFFFGGGGGGGGGGHHHHGHHHHHHHHHHHHGHHHHHHHHHHHGGHHHHHIHHHHHHHHHHHHHHHHHHHHHHFHHHHGHHHHHHHGFGGHHHHHHHHHHHHHHHHHHHHHHHHHHFHHHHGGHHHHHHHHHHHHHHHHHHHHHHHHHHHHHHHHHHHHHHGHHHHHHHHHHHGGGHHHHGHHHHGHHHGHHHHGHHGHHHHHHHHHHHHHHHFHHHHGHHHHHHHFHHGHHHHGFHHHGGGH
@M05620:45:000000000-G6HP7:1:1101:6535:8705 1:N:0:120
ATCTCTATCTCCTAAAAACCTGTTTAGATTTGGAGATAGACCTTCAGGTTTTTCATCATTTTCTGCATGAATTATACATTGACCACGTTCCAGCGTGGTCAGTTTGCAGCATTCTGTTATTTTGTTTGACAGAGTGTCTTGTTGAGAACATATGTAGGACATGATTTTTTCCTGCAACAGGGAAAATAAAGTATAAGTTTTAAAGATTTATTCTTTAATAAAGGATCTCAAAGCCAGCTTTAGAAAAAGGA
+
BBBBBFFFFFFFGGGGGGGGGGHFHHHHHHHHHBGGHHHFHHHHHHHHHHHGGHHHHHHHHHHHHHHHHHHHHHHHHHHHHHHHHHGHHHHHHHGEGGHHHHHHHHHFHHGHHHHHHHHHHHHHHHHHHHGHHHGGGHHHHHHHGHHHHHHHHHHHHHHHGGHHHHHHHGHHHHGGFHHHHGFHHHGGGHFGHHGHGGGHHGHHGGHHHHHHHHHHHHHGHHHHHHHHFHHHHFHHHGHHHHHFGFGGGGC
@M05620:45:000000000-G6HP7:1:1101:6557:8707 1:N:0:120
ATCTCTATCTCCTAAAAACCTGTTTAGATTTGGAGATAGACCTTCAGGTTTTTCATCATTTTCTGCATGAATTATACATTGACCACGTTCCAGCGTGGTCAGTTTGCAGCATTCTGTTATTTTGTTTGACAGAGTGTCTTGTTGAGAACATATGTAGGACATGATTTTTTCCTGCAACAGGGAAAATAAAGTATAAGTTTTAAAGATTTATTCTTTAATAAAGGATCTCAAAGCCAGCTTTAGAAAAAGGA
+
DBBCDFFFFFFFGGGGGGGGGGGHHHHHHHHHHHHHHHGHHHHHHHHHHHHGGHHHHIHHHHHHHHHHHHHHHHHHHHHHHHHHHHGHHHHHHHGGGGHHHHHHHHHHHHHHHHHHHHHHHHHHHHHHHHHHHHGHHHHHHHHHHHGHHHHHHHHHHHHHHHHHHHHHHGHHHHHHGHHHHGGHHHHHHHHHHHHHHGGHHGHHHHHHHHHHHHHHHGHHHHHHHHHHHGHGHHHHHGHHHHHHHGHGGGH
@M05620:45:000000000-G6HP7:1:1101:13236:8708 1:N:0:120
ATCTCTATCTCCTAAAAACCTGTTTAGATTTGGAGATAGACCTTCAGGTTTTTCATCATTTTCTGCATGAATTATACATTGACCACGTTCCAGCGTGGTCAGTTTGCAGCATTCTGTTATTTTGTTTGACAGAGTGTCTTGTTGAGAACATATGTAGGACATGATTTTTTCCTGCAACAGGGAAAATAAAGTATAAGTTTTAAAGATTTATTCTTTAATAAAGGATCTCAAAGCCAGCTTTAGAAAAAGGA
+
BBBBBFFFFFFFGFGGCFGGGGHHHBGHHHHHHFHHHHHFHHHHHHHHHHHGGHFHHFHHHHHHHHHHHHGHHHHHHGHHGHHHFHGHHHHHHHGGGGHHHHHHHHHGHHGHHHHHHHGHHHHHHHHHHHHHHHHHHHHHHHHHBGEBFEGHHHHHHGGHGHGFHHHHHGHHHHHBDGHHHEGHAFFGFFGHHHGGGGHHHGG1GDGHHFHHHHHHGGGDDGBGFHHHHHHGFHHHHGHHHHH0CFGFDGB
@M05620:45:000000000-G6HP7:1:1101:13256:8715 1:N:0:120
ATCTCTATCTCCTAAAAACCTGTTTAGATTTGGAGATAGACCTTCAGGTTTTTCATCATTTTCTGCATGAATTATACATTGACCACGTTCCAGCGTGGTCAGTTTGCAGCATTCTGTTATTTTGTTTGACAGAGTGTCTTGTTGAGAACATATGTAGGACATGATTTTTTCCTGCAACAGGGAAAATAAAGTATAAGTTTTAAAGATTTATTCTTTAATAAAGGATCTCAAAGCCAGCTTTAGAAAAAGGA
+
DDDDDFFFFFFFGGGGGGGGGGHHHHHHHHHHHHHHHHHHHHHHHHHHHHHGGHHHHIIHIIIHHHHHHHHHHHHHHHHHHHHHHHGHHHHHHHGGGGHHHHHHHHHHHHHHHHHHHHHHHHHHHHHHHHHHHHHHHHHHHHHHHHHHHHHHHHHHHHHHHHHHHHHHHGHHHHHHHHHHHGGHHHHHHHHHHHHHHHHHHHGHHHHHHHHHHHHHHHHHHHHHHHHHHHHHHHHHHGHHHHHGHHHHGGH
@M05620:45:000000000-G6HP7:1:1101:6550:8728 1:N:0:120
ATCTCTATCTCCTAAAAACCTGTTTAGATTTGGAGATAGACCTTCAGGTTTTTCATCATTTTCTGCATGAATTATACATTGACCACGTTCCAGCGTGGTCAGTTTGCAGCATTCTGTTATTTTGTTTGACAGAGTGTCTTGTTGAGAACATATGTAGGACATGATTTTTTCCTGCAACAGGGAAAATAAAGTATAAGTTTTAAAGATTTATTCTTTAATAAAGGATCTCAAAGCCAGCTTTAGAAAAAGGA
+
BBBBBFFFFFFFGGGGFGGGGGHHGHHHHHHGHHGHHHHHHHHHHHHGHFHFFHHHHHHHHHHHGHHFHFHHHHHHHHHHHHGHHHGHHHHHHGGGGGHHHHHHHHHHHHHHHHHHHHHHHHHHHHHHHHHHHHHHHHHHHHHHGHHHHHFHHHHHHFHHHHHHHHHHGGHHHHHHHHHHHGEHHFGFDGGGHHGHGHHHHGHHHHHHHHHHHHHHHFHHHFGFFGHHFHGHHHHHHGHHHHFHHHHHGFH
@M05620:45:000000000-G6HP7:1:1101:11518:8757 1:N:0:120
ATCTCTATCTCCTAAAAACCTGTTTAGATTTGGAGATAGACCTTCAGGTTTTTCATCATTTTCTGCATGAATTATACATTGACCACGTTCCAGCGTGGTCAGTTTGCAGCATTCTGTTATTTTGTTTGACAGAGTGTCTTGTTGAGAACATATGTAGGACATGATTTTTTCCTGCAACAGGGAAAATAAAGTATAAGTTTTAAAGATTTATTCTTTAATAAAGGATCTCAAAGCCAGCTTTAGAAAAAGGA
+
BBBBBFBFFFFFGGFGGGGGGGGHHHHCHHHFF4E4G5GGHHHHHFHHHHHGGHAGHHHHFHHHGGGHHGHGHFFGHHHHEGHHCG1GHHHHHHGGEGHHGFHHHHHFHGFFFHFFGHHHHHHHHFHGBGGFFHHHHHHHHHGH4BGGGFGHHHHFHGHHHHFDHHHHHGHHHHHF2FAGEEGFHBFF1FHHHHEBGGHHHB<1FDGGHFHHHHHHHFG<<0<GHHHHHGBGHHHHHEHHHFFBCGB.AFG
@M05620:45:000000000-G6HP7:1:1101:11535:8766 1:N:0:120
ATCTCTATCTCCTAAAAACCTGTTTAGATTTGGAGATAGACCTTCAGGTTTTTCATCATTTTCTGCATGAATTATACATTGACCACGTTCCAGCGTGGTCAGTTTGCAGCATTCTGTTATTTTGTTTGACAGAGTGTCTTGTTGAGAACATATGTAGGACATGATTTTTTCCTGCAACAGGGAAAATAAAGTATAAGTTTTAAAGATTTATTCTTTAATAAAGGATCTCAAAGCCAGCTTTAGAAAAAGGA
+
CCDCDFFFFFFFGGGGGGGGGGHHHHHHHHHHHHHHHHHHHHHHHHHHHHHGGHHHHIHHHIHHIHHHHHHHHHHHHHHHHHHHHHGHHHHHHHGGGGHHHHHHHHHHHHHHHHHHHHHHHHHHHHHHHHHHHHHHHHHHHHHHHHHHHHHHHHHHHHHHHHHHHHHHHGHHHHHHHHHHHGGHHHHHGHHHHHHHHHHHHHHHHHHHHHHHHHHHHHHHHHHHHHHHHGHHHHHHHGHHHHHGGHHHGGH
@M05620:45:000000000-G6HP7:1:1101:7728:8855 1:N:0:120
ATCTCTATCTCCTAAAAACCTGTTTAGATTTGGAGATAGACCTTCAGGTTTTTCATCATTTTCTGCATGAATTATACATTGACCACGTTCCAGCGTGGTCAGTTTGCAGCATTCTGTTATTTTGTTTGACAGAGTGTCTTGTTGAGAACATATGTAGGACATGATTTTTTCCTGCAACAGGGAAAATAAAGTATAAGTTTTAAAGATTTATTCTTTAATAAAGGATCTCAAAGCCAGCTTTAGAAAAAGGA
+
>1111DFFFFFFGGGGF1EEGFGHHGFHHHHGHFFFHHHHHGHHHHHHFGHGGHHGHGFHHHHHHHHEFBFHHHHGGHFGHGHHEHGGFFFHFHGEEEGHHGGHGHFFBFGGHGHHGHHHHHHHHHHHHHGHGHGFHHHHHHHHHGGHHGFGHHGHHGGHHFHHGHGHGCGHHHGFFHHHGACFHHHHF1F?GGHFGGDGHHFGHGFHHGHHHHHHHHHGGGGGGHHHHHHGHHHFHGGHFHHHFFHHGGG
@M05620:45:000000000-G6HP7:1:1101:7710:8860 1:N:0:120
ATCTCTATCTCCTAAAAACCTGTTTAGATTTGGAGATAGACCTTCAGGTTTTTCATCATTTTCTGCATGAATTATACATTGACCACGTTCCAGCGTGGTCAGTTTGCAGCATTCTGTTATTTTGTTTGACAGAGTGTCTTGTTGAGAACATATGTAGGACATGATTTTTTCCTGCAACAGGGAAAATAAAGTATAAGTTTTAAAGATTTATTCTTTAATAAAGGATCTCAAAGCCAGCTTTAGAAAAAGGA
+
DDDDDFFFFFFFGGGGGGGGGGHHHHHHHHHHHHHHHHHHHHHHHHHHHHHGGHHHHHHHHHIHIHHHHHHHHHHHHHHHHHHHHHGHHHHHHHGGGGHHHHHHHHHHHHHHHHHHHHHHHHHHHHHHHHHHHHHHHHHHHHHHHHHHHHHHHHHHHHHHHHHHHHHHHGHHHHHHHHHHHGGHHHHHHHHHHHHHHGHHHHGHHHHHHHHHHHHHHHHHHHHHHHHHHGHHHHHHHGHHHHHHHGHHGGH
@M05620:45:000000000-G6HP7:1:1101:17326:8889 1:N:0:120
TACCTGTACTGGGGAAGCATTTACACTCTTTCCCTACAATCGCCATTCCTACCCTAAAGATCGGAAGAGCACACGTCTGAACTCCAGTCACTCCGCGAAATCTCGTATGCCGTCTTCTGCTTGAAAAAAAAAAAAAAACAACACCCCGACTACGATGTTGACGTCATCTCGACAAATGTGTAAAGACAACATCCCACACTCTACAGTCCGGTACGCACTACCGTCTCTGGCAGTCAGTGTCTGTTTCCTGC
+
CBCCDFFFFFFFGGGGGGGGGGHHHHHHHHHHHHHHHHHHHGGGGGHHHHHHHHHHHHHHHHHGGGGHHHHHHHGHHHGHHHHHHHHHHHHHHHGGGGGGHHHHHGGHHHHGGGHGHHHFHH2?GGHHG<DDG>>>-<...<.;..------/;....00;0.9..;00;.:-.-/:00;00:000//:../:/.0...//00:00:00.---;...;-0::-:../:00:/.;00:00000000;00000
@M05620:45:000000000-G6HP7:1:1101:5025:8906 1:N:0:120
ATCTCTATCTCCTAAAAACCTGTTTAGATTTGGAGATAGACCTTCAGGTTTTTCATCATTTTCTGCATGAATTATACATTGACCACGTTCCAGCGTGGTCAGTTTGCAGCATTCTGTTATTTTGTTTGACAGAGTGTCTTGTTGAGAACATATGTAGGACATGATTTTTTCCTGCAACAGGGAAAATAAAGTATAAGTTTTAAAGATTTATTCTTTAATAAAGGATCTCAAAGCCAGCTTTAGAAAAAGGA
+
AABBAFFFFFFFGGGGD4AEGGE5FEDFGGFDD4FGHHHCHFHFFHHGGHHGGFFGGFGFDGFFHFGGGHHGGHHHFHHHHBGGFEEHFHHFHGE?EEHHHHGHGGFGG3BDFFHHGHHFHHGHFHHHEFHGFGGGHHHFGGFHEGEHFHFHHHHHGHFCGGHGHHHHHGHHHHE0@C0FGFGFAGFGBBGGFGFFG>FGHGGHHFHHHHHHHHGHHBGDGFHHHHFHEHHHHGCFGGHHGFC:GCFG.CC
@M05620:45:000000000-G6HP7:1:1101:5048:8915 1:N:0:120
ATCTCTATCTCCTAAAAACCTGTTTAGATTTGGAGATAGACCTTCAGGTTTTTCATCATTTTCTGCATGAATTATACATTGACCACGTTCCAGCGTGGTCAGTTTGCAGCATTCTGTTATTTTGTTTGACAGAGTGTCTTGTTGAGAACATATGTAGGACATGATTTTTTCCTGCAACAGGGAAAATAAAGTATAAGTTTTAAAGATTTATTCTTTAATAAAGGATCTCAAAGCCAGCTTTAGAAAAAGGA
+
CCCCCFFFFFFFGGGGGGGGGGGHHHHHHHHHHHHHHHHHHHHHHHHHHHHGGHHHHHHHHHHHHHHHHHHHHHHHHHHHHHHHHHGHHHHHHHGFGGHHHHGHHHHHHHHHHHHHHHHHHHHHHHHHGHHHHHHHHHHHHHHHHHGHHHHHHHHHHHHHHHHHHHHHHGHHHHHHHHHHHGGGGHHHHGHHHGHHHGHHHHGGHHHHHHHHHHHHHHHHHGFHHHHHHGHGHHHHHGHHHHGEGHHHGGH
@M05620:45:000000000-G6HP7:1:1101:12292:8919 1:N:0:120
ATCTCTATCTCCTAAAAACCTGTTTAGATTTGGAGATAGACCTTCAGGTTTTTCATCATTTTCTGCATGAATTATACATTGACCACGTTCCAGCGTGGTCAGTTTGCAGCATTCTGTTATTTTGTTTGACAGAGTGTCTTGTTGAGAACATATGTAGGACATGATTTTTTCCTGCAACAGGGAAAATAAAGTATAAGTTTTAAAGATTTATTCTTTAATAAAGGATCTCAAAGCCAGCTTTAGAAAAAGGA
+
CCCCCFFFFFFFGGGGGGGGGGHHHHHHHHHHHHHHHHHHHHHHHHHHHHHGGHHHHIIHHHIHHHHHHHHHHGHHHHHHHHHHHHGHHHHHHHGGGGHHHHHHHHHHHHHHHHHHHHHHHHHHHHHHGHHHHHHHHHHHHHHHHHHHHHHHHHHHHHHHGHHHHHHHHGHHHHHHHHHHHGGHHHHHHHHGHHHHHGHHHHGHHHHHHHHHHHHHGHHHHGHHHHHHHGHHHHHHHGHHHHHHHGGHGGH
@M05620:45:000000000-G6HP7:1:1101:5821:8926 1:N:0:120
ATCTCTATCTCCTAAAAACCTGTTTAGATTTGGAGATAGACCTTCAGGTTTTTCATCATTTTCTGCATGAATTATACATTGACCACGTTCCAGCGTGGTCAGTTTGCAGCATTCTGTTATTTTGTTTGACAGAGTGTCTTGTTGAGAACATATGTAGGACATGATTTTTTCCTGCAACAGGGAAAATAAAGTATAAGTTTTAAAGATTTATTCTTTAATAAAGGATCTCAAAGCCAGCTTTAGAAAAAGGA
+
CDCCCFFFFFFFGGGGGGGGGGHHHHHHHHHHHHHHHHHHHHHHHHHHHHHGGHHHHHHHHHIHHHHHHHHHHHHHHHHHHHHHHHGHHHHHHHGGGGHHHHHHHHHHHHHHHHHHHHHHHHHHHHHHHHHHHHHHHHHHHHHHHHHHHHHHHHHHHHHHHHHHHHHHHGHHHHHHHHHHHGGGHHHHHGHHHHHHHHHHHHHHHHHHHHHHHHHHHHHHHGHHHHHHHHGGHHHHHGHHHHHHHHHHGGH
@M05620:45:000000000-G6HP7:1:1101:12305:8930 1:N:0:120
ATCTCTATCTCCTAAAAACCTGTTTAGATTTGGAGATAGACCTTCAGGTTTTTCATCATTTTCTGCATGAATTATACATTGACCACGTTCCAGCGTGGTCAGTTTGCAGCATTCTGTTATTTTGTTTGACAGAGTGTCTTGTTGAGAACATATGTAGGACATGATTTTTTCCTGCAACAGGGAAAATAAAGTATAAGTTTTAAAGATTTATTCTTTAATAAAGGATCTCAAAGCCAGCTTTAGAAAAAGGA
+
A3AABFFFFFFFGGGGGCFFGGHHHHHHHHHHHGHHHHHGHHHHHHHHHHHGGHGHHHHHHHHHHHHHHHHHHHHHHHHHHHHHGHGGHHHHHHGEEG1GGHEFDGHHHHFFHHHHHHHHHHHHHHHHGHGHHHHHHHHHHHHHGHGHGHHHFHHHHHGHHGHHHHHHHGHHHHHHHHGHHGGGHHHHHGGGHHHGHFGHGGFHHGHHHHHHHHHHEGHHHGHGHHHHHGHHHHHHGGGHHHHHHGFHGGC
@M05620:45:000000000-G6HP7:1:1101:5836:8935 1:N:0:120
ATCTCTATCTCCTAAAAACCTGTTTAGATTTGGAGATAGACCTTCAGGTTTTTCATCATTTTCTGCATGAATTATACATTGACCACGTTCCAGCGTGGTCAGTTTGCAGCATTCTGTTATTTTGTTTGACAGAGTGTCTTGTTGAGAACATATGTAGGACATGATTTTTTCCTGCAACAGGGAAAATAAAGTATAAGTTTTAAAGATTTATTCTTTAATAAAGGATCTCAAAGCCAGCTTTAGAAAAAGGA
+
BABBAFFFFFFFGGGGGGGGFFGHGHHHHHHHHHGFHFBHDAGDHFHHGGHFFHFFHGEHHHHHHHHFHFHHHHHFGGGHHHHHGHGHHGHHHHGGGGHGHHGHHGEGGHHHHHHHHGHHHHHHHHHHHHHHHHHFHHHHHHHHHHHFFFFHGHHHHHHHHHHGGGHHGDGHHHGHGHHHE</0FGGFHGH<FGB1FFFGGHBBGB1FGHFHBHHHHHHFDDDDBGHHHHHGFHHHHGHGHHHHGHHHGDC
@M05620:45:000000000-G6HP7:1:1101:7243:8993 1:N:0:120
ATCTCTATCTCCTAAAAACCTGTTTAGATTTGGAGATAGACCTTCAGGTTTTTCATCATTTTCTGCATGAATTATACATTGACCACGTTCCAGCGTGGTCAGTTTGCAGCATTCTGTTATTTTGTTTGACAGAGTGTCTTGTTGAGAACATATGTAGGACATGATTTTTTCCTGCAACAGGGAAAATAAAGTATAAGTTTTAAAGATTTATTCTTTAATAAAGGATCTCAAAGCCAGCTTTAGAAAAAGGA
+
CDDDDFFFFFFFGGGGGGGGGGHHHHHHHHHHHHHHHHHHHHHHHHHHHHHGGHHHHIHHHIIHIHHHHHHHHHHHHHHHHHHHHHGHHHHHHHGGGGHHHHHHHHHHHHHHHHHHHHHHHHHHHHHHHHHHHHHHHHHHHHHHHHHHHHHHHHHHHHHHHHHHHHHHHGHHHHHHHHHHHGGHHHHHHHHHHHHHHHHHHHHHHHHHHHHHHHHHHHHHHHHHHHHHHHHHHHHHHGHHHHHHHHHHGGH
@M05620:45:000000000-G6HP7:1:1101:7256:9012 1:N:0:120
ATCTCTATCTCCTAAAAACCTGTTTAGATTTGGAGATAGACCTTCAGGTTTTTCATCATTTTCTGCATGAATTATACATTGACCACGTTCCAGCGTGGTCAGTTTGCAGCATTCTGTTATTTTGTTTGACAGAGTGTCTTGTTGAGAACATATGTAGGACATGATTTTTTCCTGCAACAGGGAAAATAAAGTATAAGTTTTAAAGATTTATTCTTTAATAAAGGATCTCAAAGCCAGCTTTAGAAAAAGGA
+
BBC?AFFFFFFFGGGGGGGGGGGGHBHHGHHHHCHHHHHHHHHHHHHHHHHGGHHHHHIHHHHIHHHHGHHHHHHHHGHHHHHHHHGHHHHHHHGGGGHHHHHHHHHGHHHHHHHHHHHHHHHHHHHHGGHHHHHHHHHHHHHHHHHHHHHHHHHHHHHHGHHHHHHHHGHHHHHHHHGHHEEHEHHHHHHHHHGHHHHHHHHHHHHHHGHHHHHHHGHHHEFBGHHHHHHHHHHHHGGHHHHEHGGHDEF
@M05620:45:000000000-G6HP7:1:1101:20752:9033 1:N:0:120
ATCTCTATCTCCTAAAAAGGAAGAAAGGGGAGGGAAGATCGGAAGAGCACACGTCTGAACTCCAGTCACTCCGCGAAATCTCGTATGCCGTCTTCTGCTTGAAAAAAAAAAAAAAAAAAAAAAGAAAACAGAGAAACAGTGAAAAAATAAATTTAACGAACAGAAGGATAAAAAAAAGTGAAGGCGCATAGTGTAAGAAGGGAAGAATGGGGTGGACAGAGGAGTAGTGAAAATGAAAGGGATAGAGATGG
+
CCCCCFFFFFFFGGGGGGGGGGHFFGHHGGGGGGGHGHHHHGGGGHHHHHHHGHHHGHHHHHHGHHHHGHHHGGGGGGHGHHHGGHHHHFEGHGHHHHHHHHHHHHGGGGG>>----------..9;//.////;////000900.-./////////.9:--////.;//////---.9/////.---.:/:////////.9....////.99--.//.//...////9//////////.../////////
@M05620:45:000000000-G6HP7:1:1101:7289:9042 1:N:0:120
CATCCTGACCCTGAAGTACCCCGGCTTGATTTCTGACATTAGATCGGAAGAGCACACGTCTGAACTCCAGTCACTCCGCGAAATCTCGTATGCCGTCTTCTGCTTGAAAAAAAAAAAAAAGACATAAAACAAGTGGTCATCAGGTGCTCCGGCTAGAAGAGAGAGACAGTTAGGGAGATGGTGGGCGAGCGTGAAAATGTACTAGAGCAGACAGTACTTAGGAGAGCTAGAGGCGGGCGTCAGTCTATTGT
+
CCCDDFFFFFFFGGGGGFGGGGGGGGGGHHHHHHHHHHHHHHHHHHGGGGHHHHHHHGHHHGHHHHHHHHHHHHHHHGGGGGGHGHHHGGHHHHGGGHGHHHHHHHHGGHHGGGGD<<--..00111000../00000000000000000.---..0000./<...///0000/./../0000.-.-----....00000000000000//.//00000000:/...0000:/.-------..00000000
@M05620:45:000000000-G6HP7:1:1101:20738:9048 1:N:0:120
ATCTCTATCTCCTAAAAAGGAAGAAAGGGGAGGGAAGATCGGAAGAGCACACGTCTGAACTCCAGTCACTCCGCGAAATCTCGTATGCCGTCTTCTGCTTGAAAAAAAAAAAAAAGAAAAACAGGTAAATAGTTATACTTGGAAAAGACAAGAGTAAAGAGAAGACGAGAAGTGATAAGAAGTGAAGCTTCAAGAGGTAGAGACATAGTAGAAGAGAAGATAATAGAAGAAGTGAGATGAGTGTAGTTGAG
+
BBBBBFFFFFFFGGGGGGGGGGHF4FFGGGGGGFGHGHHHHGGGGHHHHHHHGHHHGHHHHHHHHGHHHHHHGGGGGGHHHHHGGHHHHGGGHGHHHHHHHGHGHEDGGCG//-<..<00.../.00000000<00000:0000://.///:/.000000//;//9.--../000000000900;009///////..//////..//////////..///////////////////////9;///;/////
@M05620:45:000000000-G6HP7:1:1101:26497:9050 1:N:0:120
ATCTCTATCTCCTAAAAACCTGTTTAGATTTGGAGATAGACCTTCAGGTTTTTCATCATTTTCTGCATGAATTATACATTGACCACGTTCCAGCGTGGTCAGTTTGCAGCATTCTGTTATTTTGTTTGACAGAGTGTCTTGTTGAGAACATATGTAGGACATGATTTTTTCCTGCAACAGGGAAAATAAAGTATAAGTTTTAAAGATTTATTCTTTAATAAAGGATCTCAAAGCCAGCTTTAGAAAAAGGA
+
CCCCCFFFFFFFGGGGGGGGGGHHHHHHHHHHHHHHHHHHHHHHHHHHHHHGGHHHHHIHHHHIHHHHHHHHHHHHHHHHHHHHHHGHHHHHHHGGGGHHHHHHHHHHHHHHHHHHHHHHHHHHHHHHHHHHHHHHHHHHHHHHHHHHHHHHHHHHHHHHHHHHHHHHHGHHHHHHHHHHHGGHHHHHGHHHHHHHHGHHHHHHHHHHHHHHHHHHHHHHHHHHHHHHHHHHHHHHHGHHHHHGHHHGGGH
@M05620:45:000000000-G6HP7:1:1101:26478:9063 1:N:0:120
ATCTCTATCTCCTAAAAACCTGTTTAGATTTGGAGATAGACCTTCAGGTTTTTCATCATTTTCTGCATGAATTATACATTGACCACGTTCCAGCGTGGTCAGTTTGCAGCATTCTGTTATTTTGTTTGACAGAGTGTCTTGTTGAGAACATATGTAGGACATGATTTTTTCCTGCAACAGGGAAAATAAAGTATAAGTTTTAAAGATTTATTCTTTAATAAAGGATCTCAAAGCCAGCTTTAGAAAAAGGA
+
A?A3AFFFFFFFGGGGGGGGGGHHHHHHHHHHHHHHHHGGHHHHHHHHHHHGGHHHHHHHHHHHFHFHHHHHHGHGHGHHHFHHHHGEHHHGHHGGGGHHHHHHHHHHHHHHHHHHHHHHHHHHHHHHGHHHHHHHHHHHGHHHHHGHGGHHHHHHHHHHHHHHHHHHHGHHHHHGGHFHHGGGHHHGFHGHHHHHH>GHHHGHHHHHGHHGHGHHHHHHGHGGHHHHHGHGHHHHHGFHHHHHHEGHGGE
@M05620:45:000000000-G6HP7:1:1101:23059:9065 1:N:0:120
ATCTCTATCTCCTAAAAACCTGTTTAGATTTGGAGATAGACCTTCAGGTTTTTCATCATTTTCTGCATGAATTATACATTGACCACGTTCCAGCGTGGTCAGTTTGCAGCATTCTGTTATTTTGTTTGACAGAGTGTCTTGTTGAGAACATATGTAGGACATGATTTTTTCCTGCAACAGGGAAAATAAAGTATAAGTTTTAAAGATTTATTCTTTAATAAAGGATCTCAAAGCCAGCTTTAGAAAAAGGA
+
CCCCCFFFFFFFGGGGGGGGGGHHHHHHHHHHHFFHHHHHHHHHHHHHHHFGGHHHHHHHHHHHFHHHHHHHHHHHHGHHHGHHHHGHHHGHHHGGGGHHHHHHHHHHHHHHHBHHHHHHHHHHHHHHHHHHHHHHHHHHHHHHHHHHHHHHHHHHHEHHHHHHHHHHHGHHHHGHHHGHHGGHHHHHFHHHHHHHHGHHHHHHHHHHHHHHHHHHHGHHHHHHHHHHHHHHHHHHHGHHHHHHFFHHGGG
@M05620:45:000000000-G6HP7:1:1101:4932:9066 1:N:0:120
ATCTCTATCTCCTAAAAACCTGTTTAGATTTGGAGATAGACCTTCAGGTTTTTCATCATTTTCTGCATGAATTATACATTGACCACCTTGCTCCGTTGTCAGCTTTCTGCTATTTTGTTTTTCGTTGGGTATTGTTTCTTGCTTAGGAAAGACGTGGTTTTTTACTTCAACCTGGAAAAGAAAATATAAGGTTTAAGTTTTTATTCTTTATTATTTAATCTCGAATCTAACTTTCAGCTTTAGAAGAAGGG
+
CCBBCFFFFFFFGGGGGGGGGGHHHHFHHHHHHHHHHHHHGHHHHHHFHHHGGHHHHHHHHHHHHHHHHHHHHHHHHGHHHHHHH11BF53553BB311BDG35F4G4B444B@F44B2B?13/1321//334BF424443334B333330B2/?//?/0/F//2@2222@02?00F1G0/0?01>>GF11>1>GF1=1=F.>000=GHHFH000=0<D00<.0;0C0000000:0000000;CG0:F/C.
@M05620:45:000000000-G6HP7:1:1101:4949:9078 1:N:0:120
ATCTCTATCTCCTAAAAACCTGTTTAGATTTGGAGATAGACCTTCAGGTTTTTCATCATTTTCTGCATGAATTATACATTGACCACGTTCCAGCGTGGTCAGTTTGCAGCATTCTGTTATTTTGTTTGACAGAGTGTCTTGTTGAGAACATATGTAGGACATGATTTTTTCCTGCAACAGGGAAAATAAAGTATAAGTTTTAAAGATTTATTCTTTAATAAAGGATCTCAAAGCCAGCTTTAGAAAAAGGA
+
CCCCCFFFFFFFGGGGGGGGGGHHHHHHHHHHHHHHHHHHHHHHHHHHHHHGGHHHHIHHHHHIIHHHHHHHHHHHHHHHHHHHHHGHHHHHHHGGGGHHHHHHHHHHHHHHHHHHHHHHHHHHHHHHGHHHHHHHHHHHHHHHHHGHHHHHHHHHHHHHHHHHHHHHHGHHHHHHHHHHHGGHHHHHHHHHHHHHHGGHHHHHHHHHHHHHHHHHHHHHHHHHHHHHHGHGHHHHHGHHHHHHHHHGGGH
@M05620:45:000000000-G6HP7:1:1101:4969:9081 1:N:0:120
ATCTCTATCTCCTAAAAACCTGTTTAGATTTGGAGATAGACCTTCAGGTTTTTCATCATTTTCTGCATGAATTATACATTGACCACGTTCCAGCGTGGTCAGTTTGCAGCATTCTGTTATTTTGTTTGACAGAGTGTCTTGTTGAGAACATATGTAGGACATGATTTTTTCCTGCAACAGGGAAAATAAAGTATAAGTTTTAAAGATTTATTCTTTAATAAAGGATCTCAAAGCCAGCTTTAGAAAAAGGA
+
A3>AAFFFFFFFGGGGGGGGGGGHHHHHHFHBBFHHHHFHHHHHHHHHHHHGGHHHHHHHHHHHHHHHHHHHHHHHHGHHHHHHHHGEHHHGHHGGGG?FGHBGHFHFHHFFGHHHGHFHFHGHHHFEBEGFHHHHHHHHGHHGHFAEGH3GHHHHHHEFGHHHHGHHHGHHHHGHGHHGHGGEHHHGH?DG1GFHHFGGHEHBBFHHGB>GHHHHGHHHFHGDFHHHHBGFFFGFHEGGCFBBGFFFDAF
@M05620:45:000000000-G6HP7:1:1101:10027:9135 1:N:0:120
ATCTCTATCTCCTAAAAACCTGTTTAGATTTGGAGATAGACCTTCAGGTTTTTCATCATTTTCTGCATGAATTATACATTGACCACGTTCCAGCGTGGTCAGTTTGCAGCATTCTGTTATTTTGTTTGACAGAGTGTCTTGTTGAGAACATATGTAGGACATGATTTTTTCCTGCAACAGGGAAAATAAAGTATAAGTTTTAAAGATTTATTCTTTAATAAAGGATCTCAAAGCCAGCTTTAGAAAAAGGA
+
CCCCCFFFFFFFGGGGGGGGGGHHHHHHHHHHHHHHHHHHHHHHHHHHHHHGGHHHHHHHHHHHIHHHHHHHHHHHHHHHHHHHHHGHHHHHHHGGGGHHHHHHHHHHHHHHHHHHHHHHHHHHHHHHHHHHHHHHHHHHHHHHHHHHHHHHHHHHHHHHHHHHHHHHHGHHHHHHHHHHHGGHHHHHHHHHHHHHHHHHHHHHHHHHHHHHHHHHHHHHHHHHHHHHHHGHHGHHHGHHHHHHHHHHGGG
@M05620:45:000000000-G6HP7:1:1101:4008:9174 1:N:0:120
ATCTCTATCTCCTAAAAACCTGTTTAGATTTGGAGATAGACCTTCAGGTTTTTCATCATTTTCTGCATGAATTATACATTGACCACGTTCCAGCGTGGTCAGTTTGCAGCATTCTGTTATTTTGTTTGACAGAGTGTCTTGTTGAGAACATATGTAGGACATGATTTTTTCCTGCAACAGGGAAAATAAAGTATAAGTTTTAAAGATTTATTCTTTAATAAAGGATCTCAAAGCCAGCTTTAGAAAAAGGA
+
BCBBCFFFFFFFGGGFGGGGGGGHHHGHGHHGHBGGHHHFGGHHHHHHHHHGGHHHHHHHFHHHHHHHHHHHHHHHHGHHHEGHHHGHHHHHHHGBFGHGFGHHHHHGHEGGHHHHHHHHHHHHHHHHHHFHHHHHHHHHHGHHFGEHHHHHHHFEHHFFHHHFHHHHHGFHHHFFGFHGGGGFHGGGGFF@FGFGD>GGHHFGHGHHHGHGHHHHHHHGFEHHHH/DDGFHHCCCCEHHHHHFCGFFDGC
@M05620:45:000000000-G6HP7:1:1101:4026:9188 1:N:0:120
ATCTCTATCTCCTAAAAACCTGTTTAGATTTGGAGATAGACCTTCAGGTTTTTCATCATTTTCTGCATGAATTATACATTGACCACGTTCCAGCGTGGTCAGTTTGCAGCATTCTGTTATTTTGTTTGACAGAGTGTCTTGTTGAGAACATATGTAGGACATGATTTTTTCCTGCAACAGGGAAAATAAAGTATAAGTTTTAAAGATTTATTCTTTAATAAAGGATCTCAAAGCCAGCTTTAGAAAAAGGA
+
CCCCCFFFFFFFGGGGGGGGGGHHHHHHHHHHHHHHHHHHHHHHHHHHHHHGGHHHHHHHHIIHHHHHHHHHHHHHHHHHHHHHHHGHHHHHHHGGGGHHHHHHHHHHHHHHHHHHHHHHHHHHHHHHHHHHHHHHHHHHHHHHHHHHHHHHHHHHHHHHHHHHHHHHHGHHHHHHHHHHHGGHHHHHHHHHHHHHHHHHHHHHHHHHHHHHHHHHHHHHHHHHGHHHHHHHHHHHHGHHHGHGHHHHGGH
@M05620:45:000000000-G6HP7:1:1101:17762:9220 1:N:0:120
ATCTCTATCTCCTAAAAACCTGTTTAGATTTGGAGATAGACCTTCAGGTTTTTCATCATTTTCTGCATGAATTATACATTGACCACGTTCCAGCGTGGTCAGTTTGCAGCATTCTGTTATTTTGTTTGACAGAGTGTCTTGTTGAGAACATATGTAGGACATGATTTTTTCCTGCAACAGGGAAAATAAAGTATAAGTTTTAAAGATTTATTCTTTAATAAAGGATCTCAAAGCCAGCTTTAGAAAAAGGA
+
DDDCDFFFFFFFGGGGGGGGGGHHHHHHHHHHHHHHHHHHHHHHHHHHHHHGGHHHHIHHHHIHIHHHHHHHHHHHHHHHHHHHHHGHHHHHHHGGGGHHHHHHHHHHHHHHHHHHHHHHHHHHHHHHHGHHHHHHHHHHHHHHHHHHHHHHHHHHHHHHHHHHHHHHHGHHHHHHHHHHHGGHHHHHHHHHHHHHHHHHHHGHHHHHHHHHHHHHHHHHHHHHHHHHHHHHGHHHHGHHHHHFHHHHGGH
@M05620:45:000000000-G6HP7:1:1101:17770:9236 1:N:0:120
ATCTCTATCTCCTAAAAACCTGTTTAGATTTGGAGATAGACCTTCAGGTTTTTCATCATTTTCTGCATGAATTATACATTGACCACGTTCCAGCGTGGTCAGTTTGCAGCATTCTGTTATTTTGTTTGACAGAGTGTCTTGTTGAGAACATATGTAGGACATGATTTTTTCCTGCAACAGGGAAAATAAAGTATAAGTTTTAAAGATTTATTCTTTAATAAAGGATCTCAAAGCCAGCTTTAGAAAAAGGA
+
CCCCDFFFFFFFGGGGGGGGGGHHHHHHHHHHHHHHHHHHHHHHHHHHHHHGGHHHHIHHHHHHHHHHHHHHHHHHHHHHHHHHHHGHHHHHHHGGGGHHHHHHHHHHHHHHHHHHHHHHHHHHHHHHHHHHHHHHHHHHHHHHHHHHHHHHHHHHHHHHHHHHHHHHHGHHHHHHHHHHHGGHHHHHHHHHHHHHHGHHHHGHHHHHHHHHHHHHHHHHHHHHHHHHHHHHHHHHHGHHHHHHHHHHGGH
@M05620:45:000000000-G6HP7:1:1101:22528:9242 1:N:0:120
AAACCAGAAGACATGAGGTCAGCTAGATCGGAAGAGCACACGTCTGAACTCCAGTCACTCCGCGAAATCTCGTATGCCGTCTTCTGCTTGAAAAAAAAAAAAAAAAAAAACAAAACAAAAATATAAACATGAAGAAAACAAATCAGCAAATAGCAAGCATTGAGAAGTGTAACAAACTTCGAAAGACATCGGGTAGCACAAATAAAGGAACTTAAGCAATAAGCTACGATTATAGTAAGCGGTGGGTTTTC
+
DCCEEBCFFFFFGGGGGGGGGGHHHHHHHHGGGGHHHHHHHGGHHGHHHHHHHHHHHHHHHGGGGGGHFHHHFFHHHHGEGHGHHHHHHHFGFFHGGGEF></>>/<---.<.<......:.01<1101::0111////...1:00<1/0110111/./1:010.1/101:1110.90:1....9<//10..-9-.<:0//.<<1110//.01011:1/01010110....911111110--<-.-..<.1
@M05620:45:000000000-G6HP7:1:1101:4188:9246 1:N:0:120
ATCTCTATCTCCTAAAAACCTGTTTAGATTTGGAGATAGACCTTCAGGTTTTTCATCATTTTCTGCATGAATTATACATTGACCACGTTCCAGCGTGGTCAGTTTGCAGCATTCTGTTATTTTGTTTGACAGAGTGTCTTGTTGAGAACATATGTAGGACATGATTTTTTCCTGCAACAGGGAAAATAAAGTATAAGTTTTAAAGATTTATTCTTTAATAAAGGATCTCAAAGCCAGCTTTAGAAAAAGGA
+
CCCBCFFFFFFFGGGGGGGGGGHHHHHHHHHHHFHHHHHHHHHHHHHHHHHGGHHHHIHHHHHHIHHHHHHHHHHHHHHHHHHHHHGHHHHHHHGGGGHHHHHHHHHHHHHHHHHHHHHHHHHHHHHHHHHHHHHHHHHHHHHHHHHHHHHHHHHHHHHHHHHHHHHHHGHHHHHHHHGHHGGHHHHHGHHHHHHHHGHHHHHHHGHHHHHHHHHHHFHHHHHHHHGHHHHHHHHHHGHHHHHHHHHHGGH
@M05620:45:000000000-G6HP7:1:1101:4201:9258 1:N:0:120
ATCTCTATCTCCTAAAAACCTGTTTAGATTTGGAGATAGACCTTCAGGTTTTTCATCATTTTCTGCATGAATTATACATTGACCACGTTCCAGCGTGGTCAGTTTGCAGCATTCTGTTATTTTGTTTGACAGAGTGTCTTGTTGAGAACATATGTAGGACATGATTTTTTCCTGCAACAGGGAAAATAAAGTATAAGTTTTAAAGATTTATTCTTTAATAAAGGATCTCAAAGCCAGCTTTAGAAAAAGGA
+
BAABBFFFFFFFGGFGGGGGGGHHHHHFHHHHHHHFHHHHHHHHHGHFHHHGEHHHHGHHHHHHFHHGHFFGHHHHHGHHHHGHHHFHHHHHHHGEEGHHGHHHHGHHHHHHHHHHHHHHHHHHHHHHHGGHHHHHHHHHHHHHHEEHHHHGHHHHGHHHHHHHHHHHHGFHHGHFGHHFEEFGG0FG1FFFGHGHHHHHHGHFFFGHHHHHHHHHHDGGDG0DGGHHHHHGFHHHHFHHHHEFGHGGGGH
@M05620:45:000000000-G6HP7:1:1101:12437:9263 1:N:0:120
ATCTCTATCTCCTAAAAACCTGTTTAGATTTGGAGATAGACCTTCAGGTTTTTCATCATTTTCTGCATGAATTATACATTGACCACGTTCCAGCGTGGTCAGTTTGCAGCATTCTGTTATTTTGTTTGACAGAGTGTCTTGTTGAGAACATATGTAGGACATGATTTTTTCCTGCAACAGGGAAAATAAAGTATAAGTTTTAAAGATTTATTCTTTAATAAAGGATCTCAAAGCCAGCTTTAGAAAAAGGA
+
BBBABFFFFFFFGGGGGGGGGGHHHHHFHHHHHHHGHHHHHHHHHHHHHHHGGHGHHGHHHHHHGHHHHHHHHHHHHHHHGHHHHHGHHHHFHHGGGGHHHGHHHHHHHHHHHHHHHHHHHHHHHHHHHHHHHHHHHHHHHHHHFHHHHHHGHHHHHHHHHHHEHHHHHGHHHHHHFHHHHGGHHHGHGGGHHHHHHGHHHHHHHHHHHHHHHHHHHHGGDGFHHHGHHHHHHHHHHGHHHHHGHHHHGGG
@M05620:45:000000000-G6HP7:1:1101:12458:9270 1:N:0:120
ATCTCTATCTCCTAAAAACCTGTTTAGATTTGGAGATAGACCTTCAGGTTTTTCATCATTTTCTGCATGAATTATACATTGACCACGTTCCAGCGTGGTCAGTTTGCAGCATTCTGTTATTTTGTTTGACAGAGTGTCTTGTTGAGAACATATGTAGGACATGATTTTTTCCTGCAACAGGGAAAATAAAGTATAAGTTTTAAAGATTTATTCTTTAATAAAGGATCTCAAAGCCAGCTTTAGAAAAAGGA
+
AAAABFFFFFFFGGGGGGGGGGHHHHHHHHHHHGHHHHHHHHHHHHHHHHHGGHHHHHHHHHHHHHHHHGHHHHHHHHHHHHHHHHGGHHHHHHGFEGHHGHGHHHHGHHGHHHHHHHHHHHHHHHHHGHHHHHGHHHHHHHHHHHGHHHHHHHHHHHHHHHHHHHHHHGHHHHGHGHFHHGGHHHHHFFGHHHHHHFHHHHGHHHHHGHHHHHHHHHHGHHEFHHHHHFFGHHHGHGGHHHHHHHGFFCF
@M05620:45:000000000-G6HP7:1:1101:12423:9275 1:N:0:120
ATCTCTATCTCCTAAAAACCTGTTTAGATTTGGAGATAGACCTTCAGGTTTTTCATCATTTTCTGCATGAATTATACATTGACCACGTTCCAGCGTGGTCAGTTTGCAGCATTCTGTTATTTTGTTTGACAGAGTGTCTTGTTGAGAACATATGTAGGACATGATTTTTTCCTGCAACAGGGAAAATAAAGTATAAGTTTTAAAGATTTATTCTTTAATAAAGGATCTCAAAGCCAGCTTTAGAAAAAGGA
+
BBBBBFFFFFFFGGGGGGGGGGHHHHHHHHHHHHHHHHHHHHHHHHHHHHHGGHHHHHHHHHHHHHHHHHHHHHHHHHHHHHHHHHGHHHHHHHGGGGHHHHHHHHHHHHHHHHHHHHHHHHHHHHHHHHHHHHHHHHHHHHHHHHHHHHHHHHHHHHHHHHHHHHHHHGHHHHHHHHHHGGGHHHHHHHHHGHHGHHHHHHHHHHHHHHHHHHHHHHHHHGGFHHHHHHGHHHHHHGHHHHHHFFHHDAG
@M05620:45:000000000-G6HP7:1:1101:12441:9281 1:N:0:120
ATCTCTATCTCCTAAAAACCTGTTTAGATTTGGAGATAGACCTTCAGGTTTTTCATCATTTTCTGCATGAATTATACATTGACCACGTTCCAGCGTGGTCAGTTTGCAGCATTCTGTTATTTTGTTTGACAGAGTGTCTTGTTGAGAACATATGTAGGACATGATTTTTTCCTGCAACAGGGAAAATAAAGTATAAGTTTTAAAGATTTATTCTTTAATAAAGGATCTCAAAGCCAGCTTTAGAAAAAGGA
+
CCDCCFFFFFFFGGGGGGGGGGHHHHHHHHHHHHHHHHHGHHHHHHHHHHHGGHHHHHHHHHIHIHHHHHHHHHHHHHHHHHHHHHGHHHHHHHGGGGHHHHHHHHHHHHHHHHHHHHHHHHHHHHHHHHHHHHHHHHHHHHHHHHHHHHHHHHHHHHHHHHHHHHHHHGHHHHHHHHHHHGGHHHHHHHHHHHHHHHHHHHHHHHHHHHHHHHHHHHHHHHHHHHHHHHHHHHHHHGHHHHHHHHHHGGH
@M05620:45:000000000-G6HP7:1:1101:5425:9285 1:N:0:120
ATCTCTATCTCCTAAAAACCTGTTTAGATTTGGAGATAGACCTTCAGGTTTTTCATCATTTTCTGCATGAATTATACATTGACCACGTTCCAGCGTGGTCAGTTTGCAGCATTCTGTTATTTTGTTTGACAGAGTGTCTTGTTGAGAACATATGTAGGACATGATTTTTTCCTGCAACAGGGAAAATAAAGTATAAGTTTTAAAGATTTATTCTTTAATAAAGGATCTCAAAGCCAGCTTTAGAAAAAGGA
+
CCCCCFFFFFFFGGGGGGGGGGHHHHHHHHHHHGHHHHHHHHHHHHHHHHHGGHHHHHHHHHIHHHHHHHHHHHHGHHHHHGHHGHGHHHHHHHGGGGHHHHHHHHHGHHHHHHHHHHHHHHHHHHHHGHHHHHHHHHHHHHHHHHGHHHHHHHHHHHHHHHHGHHHHHGHHHHHHHHHHHGGHHHHHHHHHHHHHHHGHHHHHHHHHHHHHHHHHHHHHHGHHHHHHHGHHHHHHHGHHHHHHGHHHGGG
@M05620:45:000000000-G6HP7:1:1101:19017:9293 1:N:0:120
ATCTCTATCTCCTAAAAACCTGTTTAGATTTGGAGATGGACCTTCAGGTTTTTCATCATTTTCTGCATGAATTATACATTGACCACGTTCCAGCGTGGTCAGTTTGCAGCATTCTGTTATTTTGTTTGACAGAGTGTCTTGTTGAGAACATATGTAGGACATGATTTTTTCCTGCAACAGGGAAAATAAAGTATAAGTTTTAAAGATTTATTCTTTAATAAAGGATCTCAAAGCCAGCTTTAGAACAAGGA
+
BBBBBFFFFFFFGF5AFFFGGGHHHCDAGFGGGHC4FGFCFHHHHFHGHHFGGHGHHEHHHHHHEGHGHEFHHHHHHDHHHHHHBFEHHFHGFHCE>EHGFFHHHHHEGHFHHHHHHFHHHHHHGHGHEGB3FGHHHHHHHHHHFGHFF3GFHHHGBE1GFFF1FGHHGGHHHFG01FCFHEEGE0FGFDBHHGFFHHHHHFFFGHGGGHHHHHHHHDGD0==G/GHHHHHBBFFFGFHHHGFFG0C/C..
@M05620:45:000000000-G6HP7:1:1101:13356:9296 1:N:0:120
ATCTCTATCTCCTAAAAACCTGTTTAGATTTGGAGATAGACCTTCAGGTTTTTCATCATTTTCTGCATGAATTATACATTGACCACGTTCCAGCGTGGTCAGTTTGCAGCATTCTGTTATTTTGTTTGACAGAGTGTCTTGTTGAGAACATATGTAGGACATGATTTTTTCCTGCAACAGGGAAAATAAAGTATAAGTTTTAAAGATTTATTCTTTAATAAAGGATCTCAAAGCCAGCTTTAGAAAAAGGA
+
CCCCCFFFFFFFGGGGGGGGGGHHHHHHHHHHHHHHHHHHHHHHHHHHHHHGGHHHHHHIHIHHIHHHHHHHHHHHHHHHHHHHHHGHHHHHHHGGGGHHHHHHHHHHHHHHHHHHHHHHHHHHHHHHHHHHHHHHHHHHHHHHHHHHHHHHHHHHHHHHHHHHHHHHHGHHHHHHHHHHHGGHHHHHHHHHHHHHHGHHHHHHHHHHHHHHHHHHHHHHHHGHHHGHHHHHHHHHHGHHHHHHHHHHGGH
@M05620:45:000000000-G6HP7:1:1101:19004:9309 1:N:0:120
ATCTCTATCTCCTAAAAACCTGTTTAGATTTGGAGATGGACCTTCAGGTTTTTCATCATTTTCTGCATGAATTATACATTGACCACGTTCCAGCGTGGTCAGTTTGCAGCATTCTGTTATTTTGTTTGACAGAGTGTCTTGTTGAGAACATATGTAGGACATGATTTTTTCCTGCAACAGGGAAAATAAAGTATAAGTTTTAAAGATTTATTCTTTAATAAAGGATCTCAAAGCCAGCTTTAGAAAAAGGA
+
AABBBFFFFFFFGGGGGGGGGGHHHHHHHHHHHGHHHHGHHHHHHHHHHHHGGHHHHHHHHHHHHHHGGHHHHHHHHHHHHHHHHHGHHHHHHHGFGGHHHHHHHHHHHHHGHHHHHHHHHHHHHHHHGGHHHHHHHHHHHHHHHHHHHHHHHHHHHHHHHHHHHHHHHGHHHHHHHHHHHGGHHHHHGHHHHGHHHGHHHHHHHHHHHHHHHHHHHHHHHHHHHHHHHHGHHGHHHGHHHHGFHHHHGCF
@M05620:45:000000000-G6HP7:1:1101:16047:9309 1:N:0:120
ATCTCTATCTCCTAAAAACCTGTTTAGATTTGGAGATAGACCTTCAGGTTTTTCATCATTTTCTGCATGAATTATACATTGACCACGTTCCAGCGTGGTCAGTTTGCAGCATTCTGTTATTTTGTTTGACAGAGTGTCTTGTTGAGAACATATGTAGGACATGATTTTTTCCTGCAACAGGGAAAATAAAGTATAAGTTTTAAAGATTTATTCTTTAATAAAGGATCTCAAAGCCAGCTTTAGAAAAAGGA
+
DDDDCFFFFFFFGGGGGGGGGGHHHHHHHHHHHHHHHHHHHHHHHHHHHHHGGHHHHHHHHHIIIHHHHHHHHHHHHHHHHHHHHHGHHHHHHHGGGGHHHHHHHHHHHHHHHHHHHHHHHHHHHHHHHHHHHHHHHHHHHHHHHHHHHHHHHHHHHHHHHHHHHHHHHGHHHHHHHHHHHGGHHHHHHHHHHHHHHHHHHHHHHHHHHHHHHHHHHHHHHHHHHHHHHHHHHHHHHGHHHHHGHHHHGGH
@M05620:45:000000000-G6HP7:1:1101:25127:9309 1:N:0:120
ATCTCTATCTCCTAAAAACCTGTTTAGATTTGGAGATAGACCTTCAGGTTTTTCATCATTTTCTGCATGAATTATACATTGACCACGTTCCAGCGTGGTCAGTTTGCAGCATTCTGTTATTTTGTTTGACAGAGTGTCTTGTTGAGAACATATGTAGGACATGATTTTTTCCTGCAACAGGGAAAATAAAGTATAAGTTTTAAAGATTTATTCTTTAATAAAGGATCTCAAAGCCAGCTTTAGAAAAAGGA
+
CDDCCFFFFFFFGGGGGGGGGGHHHHHHHHHHHHHHHHHHHHHHHHHHHHHGGHHHHHHHHHHIIHHHHHHHHHHHHHHHHHHHHHGHHHHHHHGGGGHHHHHHHHHHHHHHHHHHHHHHHHHHHHHHHHHHHHHHHHHHHHHHHHHHHHHHHHHHHHHHHHHHHHHHHGHHHHHHHHHHHGGHHHHHHHHHHHHHHHHHHHGHHHHHHHHHHHHHHHHHHHHHHHHHHHHHHHHHHGHHHHHHHHHHGGH
@M05620:45:000000000-G6HP7:1:1101:16365:9315 1:N:0:120
ATCTCTATCTCCTAAAAACCTGTTTAGATTTGGAGATAGACCTTCAGGTTTTTCATCATTTTCTGCATGAATTATACATTGACCACGTTCCAGCGTGGTCAGTTTGCAGCATTCTGTTATTTTGTTTGACAGAGTGTCTTGTTGAGAACATATGTAGGACATGATTTTTTCCTGCAACAGGGAAAATAAAGTATAAGTTTTAAAGATTTATTCTTTAATAAAGGATCTCAAAGCCAGCTTTAGAAAAAGGA
+
DDDDDFFFFFFFGGGGGGGGGGHHHHHHHHHHHHHHHHHHHHHHHHHHHHHGGHHHHHHHHHIHIHHHHHHHHHHHHHHHHHHHHHGHHHHHHHGGGGHHHHHHHHHHHHHHHHHHHHHHHHHHHHHHHHHHHHHHHHHHHHHHHHHHHHHHHHHHHHHHHHHHHHHHHGHHHHHHHHHHHGGHHHHHHHHHHHHHHGHHHHHHHHHHHHHHHHHHHHHHHHHHHHHHHHHHHHHHHGHHHHGHHHHHGGH
@M05620:45:000000000-G6HP7:1:1101:19020:9316 1:N:0:120
ATCTCTATCTCCTAAAAACCTGTTTAGATTTGGAGATGGACCTTCAGGTTTTTCATCATTTTCTGCATGAATTATACATTGACCACGTTCCAGCGTGGTCAGTTTGCAGCATTCTGTTATTTTGTTTGACAGAGTGTCTTGTTGAGAACATATGTAGGACATGATTTTTTCCTGCAACAGGGAAAATAAAGTATAAGTTTTAAAGATTTATTCTTTAATAAAGGATCTCAAAGCCAGCTTTAGAAAAAGGA
+
DDDDDFFFFFFFGGGGGGGGGGHHHHHHHHHHHHHHHHHHHHHHHHHHHHHGGHHHHIIHHIIHHHHHHHHHHHHHHHHHHHHHHHGHHHHHHHGGGGHHHHHHHHHHHHHHHHHHHHHHHHHHHHHHHHHHHHHHHHHHHHHHHHHHHHHHHHHHHHHHHHHHHHHHHGHHHHHHHHHHHGGHHHHHHHHHHHHHHHHHHHHHHHHHHHHHHHHHHHHHHHHHHHHHHHHHHHHHHGHHHHHGHHHHGGG
@M05620:45:000000000-G6HP7:1:1101:25113:9325 1:N:0:120
ATCTCTATCTCCTAAAAACCTGTTTAGATTTGGAGATAGACCTTCAGGTTTTTCATCATTTTCTGCATGAATTATACATTGACCACGTTCCAGCGTGGTCAGTTTGCAGCATTCTGTTATTTTGTTTGACAGAGTGTCTTGTTGAGAACATATGTAGGACATGATTTTTTCCTGCAACAGGGAAAATAAAGTATAAGTTTTAAAGATTTATTCTTTAATAAAGGATCTCAAAGCCAGCTTTAGAAAAAGGA
+
BBB?AFFFFFFFGGGGGGGGGFGFHHHHHHHGGGHHHHHGHHHHGHHHHHHGGHHHHHHHHHHHHHHHGFHHHHHGHHHHHHGHGHGHHHHHHGGEEFFGHHHHHGHGHHGHHHGHGHGHHHHHHHHHFHHHHHGHGHHHGHHHHHHHGEFHHHHHHHGHFHHHHHHHHGHHHHGFHHFHFGGHHHHGDBGFGHHHFFDGHHHHHHHHHHHHHFHHHHHHHFGEHFHHHEGGFCHHFFFGHHHGCCG.EFH
@M05620:45:000000000-G6HP7:1:1101:16380:9326 1:N:0:120
ATCTCTATCTCCTAAAAACCTGTTTAGATTTGGAGATAGACCTTCAGGTTTTTCATCATTTTCTGCATGAATTATACATTGACCACGTTCCAGCGTGGTCAGTTTGCAGCATTCTGTTATTTTGTTTGACAGAGTGTCTTGTTGAGAACATATGTAGGACATGATTTTTTCCTGCAACAGGGAAAATAAAGTATAAGTTTTAAAGATTTATTCTTTAATAAAGGATCTCAAAGCCAGCTTTAGAAAAAGGA
+
BCCBBFFFFFFFGGGGGGGGGGFGHHHHHHHHHGHHHHHHHHHHHHHHHHHGGHHHHFGHHHHHHHHHHGHHHHHGHHHHGHHHFHGFHHHGHHGEEGHHFHGHHHGFHHGHHHHHHHHHHHHHFHHHGHFHHHFGGHHHHGHHHHGHHHHHHHFFHHHHFHHGHHHHHGHHHHBHHHFHHGGHGGHHGGHHHHHFHFGHHHBFHHGHHGHHHHHHGHHFHFFHHHHHHFFHHGFGGGGHHHHFFFHFGGG
@M05620:45:000000000-G6HP7:1:1101:15563:9331 1:N:0:120
ATCTCTATCTCCTAAAAACCTGTTTAGATTTGGAGATAGACCTTCAGGTTTTTCATCATTTTCTGCATGAATTATACATTGACCACGTTCCAGCGTGGTCAGTTTGCAGCATTCTGTTATTTTGTTTGACAGAGTGTCTTGTTGAGAACATATGTAGGACATGATTTTTTCCTGCAACAGGGAAAATAAAGTATAAGTTTTAAAGATTTATTCTTTAATAAAGGATCTCAAAGCCAGCTTTAGAAAAAGGA
+
DDDDCFFFFFFFGGGGGGGGGGHHHGHHHHHHHHHHHHHHHHHHHHHHHHHGGHHHHHIHIHIHHHHHHHHHHHHHHHHHHHHHHHGHHHHHHHGGGGHHHHHHHHHHHHHHHHHHHHHHHHHHHHHHHHHHHHHHHHHHHHHHHHHHHHHHHHHHHHHHHHHHHHHHHGHHHHHHHHHHHGGHHHGHHHHHHHGHHGHHHHHHHHHHHHHHHHHHHHHHHHHHHHHHHHHHHHHHHGHHHHHHHHHHGGH
@M05620:45:000000000-G6HP7:1:1101:19021:9334 1:N:0:120
ATCTCTATCTCCTAAAAACCTGTTTAGATTTGGAGATGGACCTTCAGGTTTTTCATCATTTTCTGCATGAATTATACATTGACCACGTTCCAGCGTGGTCAGTTTGCAGCATTCTGTTATTTTGTTTGACAGAGTGTCTTGTTGAGAACATATGTAGGACATGATTTTTTCCTGCAACAGGGAAAATAAAGTATAAGTTTTAAAGATTTATTCTTTAATAAAGGATCTCAAAGCCAGCTTTAGAAAAAGGA
+
BBBABFFFFFFFGGGGGGGGGGHHHFHHHHHHHHHHHHHFHHHHHHHHHHHGGHGHHHHHHHHHHHHHHHHHHHHHHGHHHGHHGHGHHHHHHHGGGGHHHHHHHHHHHHGHHHHHHHHHHHHHHHHHHHHHGHHHHHHHHHHHGHGFGGHHHHHHHGHHHHHHHHHHHGHHHHHHHHGHHEFHHGG1GHHHHHHHHHHHHHHHHHHHHHHHHHHHGBGFGFHHHHHHHHHHHHGHHGHHHHHHHHHHGGG
@M05620:45:000000000-G6HP7:1:1101:25589:9380 1:N:0:120
ATCTTATCTCCTAAAAACCTGTTTAGATTTGGAGATAGACCTTCAGGTTTTTCATCATTTTCTGCATGAATTATACATTGACCACGTTCCAGCGTGGTCAGTTTGCAGCATTCTGTTATTTTGTTTGACAGAGTGTCTTGTTGAGAACATATGTAGGACATGATTTTTTCCTGCAACAGGGAAAATAAAGTATAAGTTTTAAAGATTTATTCTTTAATAAAGGATCTCAAAGCCAGCTTTAGAAAAAAGAA
+
BAAABFFFFFFFGGGGGGGGGGHH5FGFGHHHFHHHHHHHHGHHHHHHHHGGGHGHHHHHHHHHGHFFFGHHHHHFHHHBHHHHHDHHHHHFHGGGGHHFHHHHHHHHGGGHHHHHHHHHHHHGHHHHHFHHHFEGHHHFHHGFHGFGHHHHHHFBHGHHGHHHHHHHGHHGDHFHHFHHGGHGFHHHHGHHHHHHGHHHFFHHHHHHHHHHHHHHHHHHGHFFFHHHHHHHHFHFGGHHFGHHHGHGGGG
@M05620:45:000000000-G6HP7:1:1101:8757:9385 1:N:0:120
ATCTCTATCTCCTAAAAACCTGTTTAGATTTGGAGATAGACCTTCAGGTTTTTCATCATTTTCTGCATGAATTATACATTGACCACGTTCCAGCGTGGTCAGTTTGCAGCATTCTGTTATTTTGTTTGACAGAGTGTCTTGTTGAGAACATATGTAGGACATGATTTTTTCCTGCAACAGGGAAAATAAAGTATAAGTTTTAAAGATTTATTCTTTAATAAAGGATCTCAAAGCCAGCTTTAGAAAAAGGA
+
BBBBBFFFFFFFGGGGFGGGGGHHHFHHHHHHHHHHHFHHHHHHHHHHHHHGGHHHHHHHHHHHHHHHHHHHHHHHHHHHHHHHHHGHHHHHHHGGGGHHHHHHHHHHHHHHHHHHHHHHHHHHHHHHHHHHHHHHHHHHHHHHBGHHHHHHHHHHHHHHHHFHHHHHHGHHHHHGHHHHHGGHEHGHGHHHHHHHHHHHHHHHHHHHHGHHHHHHHHHFHHHHHHGHHHGHHGHFHGHHHHHHHHHHGGH
@M05620:45:000000000-G6HP7:1:1101:6743:9394 1:N:0:120
ATCTCTATCTCCTAAAAACCTGTTTAGATTTGGAGATAGACCTTCAGGTTTTTCATCATTTTCTGCATGAATTATACATTGACCACGTTCCAGCGTGGTCAGTTTGCAGCATTCTGTTATTTTGTTTGACAGAGTGTCTTGTTGAGAACATATGTAGGACATGATTTTTTCCTGCAACAGGGAAAATAAAGTATAAGTTTTAAAGATTTATTCTTTAATAAAGGATCTCAAAGCCAGCTTTAGAAAAAGGA
+
BBBBBFFFFFFFGGGGGGGGGGFHHGHHHHHHHHHGFHHHHHHHHHHHHHHGGHHHHHHHHHHHHGHHHGHHHHHHHHHHHHGHHHDGHHHHHHGGGGHHGHHHHHHHHHHHHHHHHHHHHHHHFHHHHHGHHHFGHHHHHHHHHHHHHHHHHHHHHHHHHHHHHHHHGGHHHHHHFHHHHGGHHHHHGHHFHHHHHGHHHHGHHHHHHHHHHHHHHHHHHHHGHHHHFHHHHHHHHGHHHGHFFHHHGGG
@M05620:45:000000000-G6HP7:1:1101:25599:9394 1:N:0:120
ATCTTATCTCCTAAAAACCTGTTTAGATTTGGAGATAGACCTTCAGGTTTTTCATCATTTTCTGCATGAATTATACATTGACCACGTTCCAGCGTGGTCAGTTTGCAGCATTCTGTTATTTTGTTTGACAGAGTGTCTTGTTGAGAACATATGTAGGACATGATTTTTTCCTGCAACAGGGAAAATAAAGTATAAGTTTTAAAGATTTATTCTTTAATAAAGGATCTCAAAGCCAGCTTTAGAAAAAAGAA
+
DDDDDFFFFFFFGGGGGGGGGGHHAGHHHHHHHHHHHHHHHHHHHHHHHHGGHHHHHIHHHIHHIHHHHHHHHHHHHHHHGHHHHGHHHHHHHGGGGHHHHHHHHHHHHHHHHHHHHHHHHHHHHHHHHHHHHGHHHHHHHHHHHHHHHHHHHFHHHHHHHHHHHHHHGHHHHHHHHHHHGGHHHHHHHHGHHHHGGHHHHGHHHHHHHHHHHHHHFDGHGGDGHHHHHHHHGHFHGHHHHHFHHHHGGGG
@M05620:45:000000000-G6HP7:1:1101:8762:9402 1:N:0:120
ATCTCTATCTCCTAAAAACCTGTTTAGATTTGGAGATAGACCTTCAGGTTTTTCATCATTTTCTGCATGAATTATACATTGACCACGTTCCAGCGTGGTCAGTTTGCAGCATTCTGTTATTTTGTTTGACAGAGTGTCTTGTTGAGAACATATGTAGGACATGATTTTTTCCTGCAACAGGGAAAATAAAGTATAAGTTTTAAAGATTTATTCTTTAATAAAGGATCTCAAAGCCAGCTTTAGAAAAAGGA
+
ABBBAFFFFFFFGGGGGGGGGGHHHHHFGHGHH4AFGFHFGHHHHHHHHHHGGHHHHHGHGHHHFFHGHFGGGHHHHFHHGHHHHHGHHHHFHGGGGFHHHHHHHGHHHGHHHHHHHHHHHHHHHHHHHHHHHHHHHHHHHHHHHHHHHHHHHHHHHHHHHHHHHHHHHGHHHHGHGHHHHGGGHHHHHHHHHHHHHHHHHHHHHHHHHHHHHHHHHGHHHGHHHHHHHHHHHHHHHGHHHHHHHGHHDGH
@M05620:45:000000000-G6HP7:1:1101:6728:9404 1:N:0:120
ATCTCTATCTCCTAAAAACCTGTTTAGATTTGGAGATAGACCTTCAGGTTTTTCATCATTTTCTGCATGAATTATACATTGACCACGTTCCAGCGTGGTCAGTTTGCAGCATTCTGTTATTTTGTTTGACAGAGTGTCTTGTTGAGAACATATGTAGGACATGATTTTTTCCTGCAACAGGGAAAATAAAGTATAAGTTTTAAAGATTTATTCTTTAATAAAGGATCTCAAAGCCAGCTTTAGAAAAAGGA
+
CCCBCFFFFFFFGGGGGGGGGGHHHHGHHHHHHHHHHGHFHHHHHHHHHHHGGHHHHHHHHHHHIHHHHHHHHHHHHHHHHHHHHHGHHHHHHHGGGGHHHHHHHHHHHHHHHHHHHHHHHHHHHHHHHHHHFHHHHHHHHHHHHHHHHHHHHHHHHHHHHHHHHHHHHGHHHHGHHHHHHGGHHHHHDGHHHHHHHGHHHHHHHHHHHHHHHHHHHHHHGHHHHHHHHHHHHHHHHGHHHHGHHHHFGGG
@M05620:45:000000000-G6HP7:1:1101:21185:9410 1:N:0:120
ATCTCTATCTCCTAAAAAGGAAGAAAGGGGAGGGAAGATCGGAAGAGCACACGTCTGAACTCCAGTCACTCCGCGAAATCTCGTATGCCGTCTTCTGCTTGAAAAAAAAAAACACCCAGTGCTGCTGACCTATGCCCCCCTGACCCCCACGACCACCCGATACAAGATAACTCACTTGATGCTCGGCCGCCGCCCGTGAGCCCCCCTACCTGTCGCCACTCCTCTATATCCCTTCTTGCTTGCTGTCTTCT
+
AABBBFFFFFFFGGGGGCEFGGH44GFHGGGGCGEFDHHHHFEGGFHHHHHHGHHGFFFHHHHHFHHHHHHHGGGEGCGFHHHGAGGHHGFGHGHHFGHHH0FG3FCGGGG///0//<.11=11><1>0F111>00<.<A:;;CGCC-@A--;9?...-9--9000/00;/9BF/////////9;-99------@--...//.;-;-.;.//;9.....//.;.////////9/.9//;///.//99////
@M05620:45:000000000-G6HP7:1:1101:13074:9417 1:N:0:120
ATCTCTATCTCCTAAAAAGGAAGAAAGGGGAGGGAAGATCGGAAGAGCACACGTCTGAACTCCAGTCACTCCGCGAAATCTCGTATGCCGTCTTCTGCTTGAAAAAAAAAAAAAAAAATAAACAGAAGAAGCGCAACCATGAAAGTTGTAAAAGAATGAAGAACAACAAAATAGTACGTCTCTCAGTATTCCGCCACAGTGTAGGAGTAGGGCGTCCATGAACCAAACCTAGGCAGTGAGACAGACGATAC
+
BBBBBFFFFFFFGGGGGGGGGGHCAGHHGGGGGGGHGHHHHGGGGHHHHHHGGHHHGHHHHHHHHHHHHHHHGGGGGGHHFHHGGHHHHGFGHGHHHHHHHHFGHHGGGC@C/-----.0<000/////://-----.;900000000000;;0.9000000////....9/9////.....//B////////..-.9.////////.///..-9--./////......//////.//////.9/.--..9
@M05620:45:000000000-G6HP7:1:1101:17706:9435 1:N:0:120
CATCCTGACCCTGAAGTACCCCGGCTTGATTTCTGACATTAGATCGGAAGAGCACACGTCTGAACTCCAGTCACTCCGCGAAATCTCGTATGCCGTCTTCTGCTTGAAAAAAAAAAAAAATAAAATAATTAACAAAAATACTCTTATATAAATAATAAAAATAATATCTAAATTATTTAAGTAAATATAAATATGTTTAGTATAGATGTATCATGTCAGTGTCAAGTATCATAAGTTAGAGCTATAATAAA
+
DDDDDFFFFFFFGGGGGGGGGGGFGGGGHHHHHHHHHHHHHHHHHHGGGGHHHHHHHGHHHGHHHHHHHHHHHHHHHGGGEGGHHHHHGGHHHHGGGHGHHHHHHHHHFHHDCDGC<<--011=<1111000000....00000=00000<0000000<<0.0<00000:000000000000000000<000000000000000000:<000000000000<000000<0000:00000:000000<0:00
@M05620:45:000000000-G6HP7:1:1101:13085:9437 1:N:0:120
ATCTCTATCTCCTAAAAAGGAAGAGAGGGGAGGGAAGATCGGAAGAGCACACGTCTGAACTCCAGTCACTCCGCGAAATCTCGTATGCCGTCTTCTGCTTGAAAAAAAAAAATGTTATTTTGTTTTACATAGTGTCTTGTTGCCAACATATGTAGTACATGATTTTTTCCTGCAACAGGGAAAATAACGTATAAGTTTTAAAGATTTACTCTTTAATAAAGTATCTCAAAGCCAGCTTTAGAAACAGGAAA
+
AAAAAFFDFD31FGGGGGGGGFGA0FEAEG?EGGCHGHHHAE?FGHHBAFEGEHHFF1ABBEGBFHFF1GGGGGCGC//1@FGF/FBGHGGGFGGHHHGHHF11FF</</</01?1@?G111<0001><111<1FGEHE==.000<<.<0=0000:;G0;CC:G0CG?CBG0;B9C./..;9.;FBBF99.;C0;BBFFFF0C000;;/:9BFEFBF///;//;BFBBBBBF-9-9BB/;//9/;9--;-/
@M05620:45:000000000-G6HP7:1:1101:24996:9451 1:N:0:120
ATCTCTATCTCCTAAAAACCTGTTTAGATTTGGAGATAGACCTTCAGGTTTTTCATCATTTTCTGCATGAATTATACATTGACCACGTTCCAGCGTGGTCAGTTTGCAGCATTCTGTTATTTTGTTTGACAGAGTGTCTTGTTGAGAACATATGTAGGACATGATTTTTTCCTGCAACAGGGAAAATAAAGTATAAGTTTTAAAGATTTATTCTTTAATAAAGGATCTCAAAGCCAGCTTTAGAAAAAGGA
+
CCCCCFFFFFFFGGGGGGGGGGHHHHHHHHHHHHHHHHHHHHHHHHHHHHHGGHHHHHIHHHHHHHHGHHHHHHHHHHHHHHHHHHGHHHHHHHGGGGHHHHHHHHHHHHHHHHHHHHHHHHHHHHHHHHHHHHHHHHHHHHHHHHHHHHHHHHHHHHHHHHHHHHHHHGHHHHHHHHHHHGGHHHHHHHHHHHHHHGHHHHHHHHHHHHHHHHHHHHHHHHHHHHHHHGHHHHHHHGHHHHHHHHHHGGG
@M05620:45:000000000-G6HP7:1:1101:8024:9476 1:N:0:120
ATCTCTATCTCCTAAAAACCTGTTTAGATTTGGAGATAGACCTTCAGGTTTTTCATCATTTTCTGCATGAATTATACATTGACCACGTTCCAGCGTGGTCAGTTTGCAGCATTCTGTTATTTTGTTTGACAGAGTGTCTTGTTGAGAACATATGTAGGACATGATTTTTTCCTGCAACAGGGAAAATAAAGTATAAGTTTTAAAGATTTATTCTTTAATAAAGGATCTCAAAGCCAGCTTTAGAAAAAGGA
+
AAABBFFFFFFFGGGGGGGGGGGHHHGHHHHGGHHHHGHHHGHHHHHHHHHGGGHHHHHHHFHHHHHHHGHHHHHHHHHHHGHHHHGHHHHHHHGFFGGHFHFGHHHFHHHHHHHHHHHHHHHHHHHHFGHHHHGHHHHHHHHHHHHHHHGFHHHHHHHHGHHHHHHHHGHHHHGGHHHHHGGFHHHHEGHGHHHHHFGHHHFGHGFHGHHHHHHHGHHHHFHHHHHEHFHHHHHHHGHHHGGFGGFHGGF
@M05620:45:000000000-G6HP7:1:1101:7998:9486 1:N:0:120
ATCTCTATCTCCTAAAAACCTGTTTAGATTTGGAGATAGACCTTCAGGTTTTTCATCATTTTCTGCATGAATTATACATTGACCACGTTCCAGCGTGGTCAGTTTGCAGCATTCTGTTATTTTGTTTGACAGAGTGTCTTGTTGAGAACATATGTAGGACATGATTTTTTCCTGCAACAGGGAAAATAAAGTATAAGTTTTAAAGATTTATTCTTTAATAAAGGATCTCAAAGCCAGCTTTAGAAAAAGGA
+
CCCBCFFFFFFFGGGGGGGGGGHHHHHHHHHHHHHHHHHHHHHHHHHHHHHGGHHHHHHIHHHIHHHHHHGHHHHHHHHHHHHHHHGHHHHHHHGGGGHHHHHHHHHHHHHHHHHHHHHHHHHHHHHHHHHHHHHHHHHHHHHHHHHHHHHHHHHHHHHHHHHHHHHHHGHHHHHHHHHHHGGHHHHHHHHHHHHHHHHHHHHHHHHHHGHHHHHHHHHHHHHHHHHHHHHHHHHHHGHHHHGHHHHHGGH
@M05620:45:000000000-G6HP7:1:1101:20366:9494 1:N:0:120
ATCTCTATCTCCTAAAAACCTGTTTAGATTTGGAGATAGACCTTCAGGTTTTTCATCATTTTCTGCATGAATTATACATTGACCACGTTCCAGCGTGGTCAGTTTGCAGCATTCTGTTATTTTGTTTGACAGAGTGTCTTGTTGAGAACATATGTAGGACATGATTTTTTCCTGCAACAGGGAAAATAAAGTATAAGTTTTAAAGATTTATTCTTTAATAAAGGATCTCAAAGCCAGCTTTAGAAAAAGGA
+
ABAABFFFFFFFGGGGFGGGF4GHFFDGHHHHF4GHFHH5FEHHHEHFFHHGEHHHHGHBGHHHFFHFFF5EGHHHHGHGHHHGHGEFGHBFGHGFFGHHDHFGHHHHHHHHHHHHHHGHHHHHHHHHGHFHHHGHGHHHHGHHHHGFHHHGHHGHHHHHHHHHHHHHHGHHHHHGHHHHHGGEHHHGGHHFFFFFGFDHHGHGHHHHHGHHHGHHHFHGFFHGGHHHHFFFHCGFHGEHHHHHGEFFGGF
@M05620:45:000000000-G6HP7:1:1101:27284:9551 1:N:0:120
ATCTCTATCTCCTAAAAACCTGTTTAGATTTGGAGATAGACCTTCAGGTTTTTCATCATTTTCTGCATGAATTATACATTGACCACGTTCCAGCGTGGTCAGTTTGCAGCATTCTGTTATTTTGTTTGACAGAGTGTCTTGTTGAGAACATATGTAGGACATGATTTTTTCCTGCAACAGGGAAAATAAAGTATAAGTTTTAAAGATTTATTCTTTAATAAAGGATCTCAAAGCCAGCTTTAGAAAAAGGA
+
CCCCCFFFFFFFGGGGGGGGGGFHHHHHHHHHHGHHFFHBHHHHHHHHHHHGGHHHHHHHHIIHIHHHHHGHHHHHHHHHHHGHHHGHHHHHHGGGGGHHHHHHHHHHHHHHHHHHHHHHHHHHHHHHGHHHHHHHHHHHHHHHFHFHHHHHHHHHHHHHHHHHHHHHHGHHHHHFFHHHHGGHHHGH1FGHHHHHHGGHHFFFGFHHHHGHHHHHHHHHHGFGGHHHHHHHHHFHHGHHHGHGGGFHGGH
@M05620:45:000000000-G6HP7:1:1101:5081:9589 1:N:0:120
ATCTCTATCTCCTAAAAACCTGTTTAGATTTGGAGATAGACCTTCAGGTTTTTCATCATTTTCTGCATGAATTATACATTGACCACGTTCCAGCGTGGTCAGTTTGCAGCATTCTGTTATTTTGTTTGACAGAGTGTCTTGTTGAGAACATATGTAGGACATGATTTTTTCCTGCAACAGGGAAAATAAAGTATAAGTTTTAAAGATTTATTCTTTAATAAAGGATCTCAAAGCCAGCTTTAGAAAAAGGA
+
DDDCDFFFFFFFGGGGGGGGGGHHHHHHHHHHHHHHHHHHHHGHHHHHHHHGGHHHHHHHHHIHHHHHHHHHHHHHHHHHHGHHGHGGHHHHHHGGGGHHHHHHHHHHHHHHHHHHHHHHHHHHHHHHHHHHHHGHHHHHHHHHHHHHHHHHHHHHHHHHHHHHHHHHHGHHHHHHHHHHHGGHHHHHGHHHGHHHHHHHHHGHHHHHHHHHHHHHHHHHHHHHGHHHHGHHHGHHHGHHHHHHGHHHGGH
@M05620:45:000000000-G6HP7:1:1101:18146:9606 1:N:0:120
ATCTCTATCTCCTAAAAACCTGTTTAGATTTGGAGATAGACCTTCAGGTTTTTCATCATTTTCTGCATGAATTATACATTGACCACGTTCCAGCGTGGTCAGTTTGCAGCATTCTGTTATTTTGTTTGACAGAGTGTCTTGTTGAGAACATATGTAGGACATGATTTTTTCCTGCAACAGGGAAAATAAAGTATAAGTTTTAAAGATTTATTCTTTAATAAAGGATCTCAAAGCCAGCTTTAGAAAAAGGA
+
EEEDDFFFFFFFGGGGGGGGGGHHHHHHHHHHHHHHHHHHHHHHHHHHHHHGGHHHHHHHHHHHHHHHHHHHHHHHHHHHHHHHHHGHHHHHHHGGGGHHHHHHHHHHHHHHHHHHHHHHHHHHHHHHHHHHHHGHHHHHHHHHHHHHHHHHHHHHHHHHHHHHHHHHHGHHHHHHHHHHHGGHHHHHHHHHHHHHHHHHHHGHHHHHHHHHHHHHHHHHHHHHHHHHHHHHHHHHHGHHHHHHHHHGGGH
@M05620:45:000000000-G6HP7:1:1101:7350:9608 1:N:0:120
CATCCTGACCCTGAAGTACCCCGGCTTGATTTCTGACATTAGATGGAAGAGCACACGTCTGAACTCCAGTCACTCCGCGAAATCTCGTATGCCGTCTTCTGCTTGAAAAAAAAAAAAAAAACAACTTACCACAACCCCACTTAACCCCACAGCCCACAGAGATCATATGACTCCGATTCTCATAGGCCTACGACCAAGATCCGCCCGTCCTATTATCACTCTCTCTCTGCTATGCTATATTACTGCCCTTC
+
DDDDDFFFFFFFGGGGGGGGGGGGGGGGHHHHHHHHHHHHHHHHHHGGHHHHHHHHGHHHGHHHHHHHHHHHHHHHGGGGGGHFHHHFEHHHHGEGHGHHHHHHGHHHFHGGGGG>//---<...0=<0/0<..<..:<<:00000.<..9.<<.<.<.<//<<C000000:00.-<9<0000000<:0/:.9<@-...0<0..<-9-<..00000<000<<0<0000:<00<0<000000000<0/.:B/
@M05620:45:000000000-G6HP7:1:1101:9633:9612 1:N:0:120
AAACCAGAAGACATGAGGTCAGCTAGATCGGAAGAGCACACGTCTGAACTCCAGTCACTCCGCGAAATCTCGTATGCCGTCTTCTGCTTGAAAAAAAAAACACCTAAGTAGCACCCATTTCTTCTGCCCTCGGCCCCCCTTAACCCCCACGCCACCAAAGAGCCGATGACTCAGGTGCTTTTCCGCCTCCTCCCGTTCTCCTCCCCTCCTTTCCCCCCTCCTTTTTTCTCCCCCTTTCTTTCTCTCCTTCC
+
BBABBBBFFF@FFGGFGGFGGGHHAGHHHHGGGGHHHHHHHGGHHGFFGHHHHHGHHHHHHGGGCFGHFFHGFFFGHHGGGHGHFHHHHH1BDGFGGEEC//B/222233222@??CFF2FB22F11??1///<>-@CGF</<=DGFCC.:::..;C..////.-9-.;BFF00/;/0000090.9A..:.9;...999/BB9B...99./;/9BF.--;A.;:9/-//;9/.;99//;/BB9//99/;//
@M05620:45:000000000-G6HP7:1:1101:8216:9643 1:N:0:120
ATCTCTATCTCCTAAAAACCTGTTTAGATTTGGAGATAGACCTTCGGGTTTTTCATCATTTTCTGCATGAATTATACATTGACCACGTTCCAGCGTGGTCAGTTTGCAGCATTCTGTTATTTTGTTTGACAGAGTGTCTTGTTGAGAACATATGTAGGACATGATTTTTTCCTGCAACAGGGAAAATAAAGTATAAGTTTTAAAGATTTATTCTTTAATAAAGGATCTCAAAGCCAGCTTTAGAAAAAGGA
+
CDDCCFFFFFFFGGGGGGGGGGHHHHHHHHHHHHHHHHHHHHHHHAFGHGGGGHHHHHHHHHHHHHHHHHHHHHHGHHHHHHHHHHGHHHHHHHGGGGHHHHHHHHHHHHHHHHHHHHHHHHHHHHHHHHHHHHHHHHHHHHHHHHHHHHHHHHHHHHHHHHHHHHHHHGHHHHHHHHHHHGGHHHHHHGHHHHHHHHHHHHHHHHHHHHHHHHHHHHHHHHHHHHHHHHHHGHHHHGHHHHHHHHHHGGG
@M05620:45:000000000-G6HP7:1:1101:21881:9712 1:N:0:120
ATCTCTATCTCCTAAAAACCTGTTTAGATTTGGAGATAGACCTTCAGGTTTTTCATCATTTTCTGCATGAATTATACATTGACCACGTTCCAGCGTGGTCAGTTTGCAGCATTCTGTTATTTTGTTTGACAGAGTGTCTTGTTGAGAACATATGTAGGACATGATTTTTTCCTGCAACAGGGAAAATAAAGTATAAGTTTTAAAGATTTATTCTTTAATAAAGGATCTCAAAGCCAGCTTTAGAAAAAGGA
+
DEDCDFFFFFFFGGGGGGGGGGHHHHHHHHHHHHHHHHHHHHHHHHHHHHHGGHHHHHHHHHIIIHHHHHHHHHHHHHHHHHHHHHGHHHHHHHGGGGHHHHHHHHHHHHHHHHHHHHHHHHHHHHHHHHHHHHHHHHHHHHHHHHHHHHHHHHHHHHHHHHHHHHHHHGHHHHHHHHHHHGGHHHHHHHHHHHHHHHHHHHHHHHHHHHHHHHHHHHHHHHHHHHHHHGHHHHHHHGHHHHHHHHHHGGH
@M05620:45:000000000-G6HP7:1:1101:21894:9727 1:N:0:120
ATCTCTATCTCCTAAAAACCTGTTTAGATTTGGAGATAGACCTTCAGGTTTTTCATCATTTTCTGCATGAATTATACATTGACCACGTTCCAGCGTGGTCAGTTTGCAGCATTCTGTTATTTTGTTTGACAGAGTGTCTTGTTGAGAACATATGTAGGACATGATTTTTTCCTGCAACAGGGAAAATAAAGTATAAGTTTTAAAGATTTATTCTTTAATAAAGGATCTCAAAGCCAGCTTTAGAAAAAGGA
+
BABBBFFFFFFFGFGGGGGGGGHHHGHHHHHHHHHFHHHFGHHHH3GHHHHGGHFHHFHHHHHHHHHHHHGHHHHHHHHHHHGHHHGHHHFHFHGGGGHHHHHHHFHGHHHHHHHHHH4HHHHHHFHHHHFHFFGGHHHHHHHHGFF4FGHHGHHHHHGGHHHBHHHHHGHHHHHFHGHHHGGGEHHHG1FGBGDFH>>GHHGGGHHHGHHHHHHHHDGH<G00CGHHHGBDFHH/CCCHHHGHHHH.DGG
@M05620:45:000000000-G6HP7:1:1101:21871:9728 1:N:0:120
ATCTCTATCTCCTAAAAACCTGTTTAGATTTGGAGATAGACCTTCAGGTTTTTCATCATTTTCTGCATGAATTATACATTGACCACGTTCCAGCGTGGTCAGTTTGCAGCATTCTGTTATTTTGTTTGACAGAGTGTCTTGTTGAGAACATATGTAGGACATGATTTTTTCCTGCAACAGGGAAAATAAAGTATAAGTTTTAAAGATTTATTCTTTAATAAAGGATCTCAAAGCCAGCTTTAGAAAAAGGA
+
CCCCDFFFFFFFGGGGGGGGGGHHHHHHHHHHHHHHHHHHHHHHHHHHHHHGGHHHHHIHHHIHIHHHHHHHHHHHHHHHHHHHHHGHHHHHHHGGGGHHGHHHHHHHHHHHHHHHHHHHHHHHHHHHHHHHHHHHHHHHHHHHHHHHHHHHHHHHHHHHHHHHHHHHHGHHHHHHHHHHHGGHHHHHHHHHHHHHHGGHHHHHHHHHHHHHHHHHHHHHHGHHHHHHHHHHHHHHHGHHHHHHHHHHGG/
@M05620:45:000000000-G6HP7:1:1101:19271:9757 1:N:0:120
ATCTCTATCTCCTAAAAACCTGTTTAGATTTGGAGATAGACCTTCAGGTTTTTCATCATTTTCTGCATGAATTATACATTGACCACGTTCCAGCGTGGTCAGTTTGCAGCATTCTGTTATTTTGTTTGACAGAGTGTCTTGTTGAGAACATATGTAGGACATGATTTTTTCCTGCAACAGGGAAAATAAAGTATAAGTTTTAAAGATTTATTCTTTAATAAAGGATCTCAAAGCCAGCTTTAGAAAAAGGA
+
DDDDDFFFFFFFGGGGGGGGGGHHHHHHHHHHHHHHHHHHHHHHHHHHHHHGGHHHHIHHHHHHHHHHHHHHHHHHHHHHHHHHHHGHHHHHHHGGGGHHHHHHHHHHHHHHHHHHHHHHHHHHHHHHHHHHHHHHHHHHHHHHHHHHHHHHHHHHHHHHHHHHHHHHHGHHHHHHHHGHHGGGHHHHHHHHHHHHHHHHHHHHHHHHHHHHHHHHHHHHHHHHHHHHHHHHHHHHHGHHHHHHHHGHGGH
@M05620:45:000000000-G6HP7:1:1101:11094:9768 1:N:0:120
AAACCAGAAGACATGAGGTCAGCTAGATCGGAAGAGCACACGTCTGAACTCCAGTCACTCCGCGAAATCTCGTATGCCGTCTTCTGCTTGAAAAAAAAAAAATTTACATCATTCTTTTATTTTTTTTTATATATTGTCTTTTTGTTAACCTATGTTTGCCATCCTTTTTCCCTGCCCCATTCACCCTCAATTATCCGTTTTCCATCTTTCTTCTTTCATACATTATCTCACACCCTGCTTTAGCCCCTTGC
+
B@BAB?ACFFCFBGGGGGFGCGGHFHHHFHFGGGGGGHGHHGHHFFFFFHGEGHFFGHHHFGGGEGGHFFFGGGHFHGGGGHFHEGEHHF1BDGFEEEE///??22@22@2>22@222@DFGDDCC?-.00000=<D=DF<0<-//000<0/:0000/0;0;/.:C00:/;;BBE.99./000;B.;..00;;000.9;:./////;;//;/BBFFFF99/////;;B/////.9.;;B9///9BB..../
@M05620:45:000000000-G6HP7:1:1101:25318:9778 1:N:0:120
ATCTCTATCTCCTAAAAACCTGTTTAGATTTGGAGATAGACCTTCAGGTTTTTCATCATTTTCTGCATGAATTATACATTGACCACGTTCCAGCGTGGTCAGTTTGCATCATTCTGTTATTTTGTTTGACAGAGTGTCTTGTTGAGAACATATGTAGGACATGATTTTTTCCTGCAACAGGGAACATAAAGTATAAGTTTTAAAGATTTATTCTTTAATAAAGGATCTCAAAGCCAGCTTTAGAAAAAGGA
+
AABABFFFFFFFGGGGGFFGGFHHHFDGHHHH5B4FFHCFHFHHHHGFHGHGGF5FHBGHHHHH5HHHFFGHHFHDHBGHHHHH3EEGGHGFDG?GEGHHEGHHH4GG4FGHHHHBHHHHHHGEGGHEBGGFGFFBGHHHFHGA43?4BGHHHHHHHF3GGGGBHHHHHGHHHFHCGH0G//?G/0?DGFDHGH1<1>>GGB1111>GH1=GHHHHFFGFFFD0<DGHFGHB0<GFFEHHHGHB0:/;..:
@M05620:45:000000000-G6HP7:1:1101:19270:9779 1:N:0:120
ATCTCTATCTCCTAAAAACCTGTTTAGATTTGGAGATAGACCTTCAGGTTTTTCATCATTTTCTGCATGAATTATACATTGACCACGTTCCAGCGTGGTCAGTTTGCAGCATTCTGTTATTTTGTTTGACAGAGTGTCTTGTTGAGAACATATGTAGGACATGATTTTTTCCTGCAACAGGGAAAATAAAGTATAAGTTTTAAAGATTTATTCTTTAATAAAGGATCTCAAAGCCAGCTTTAGAAAAAGGA
+
BBCCCFFFFFFFGGGGGGGGGGHHHGHHHGHHHHHHHHHGHHHHHHHHHHHGGHHHHHHHHHHHIHHGHHHHHHHHHHHHHHHHHHGHHHHHHGGGGGHHHHHHHHHHHHHHHHHHHHHHHHHHHHHHFHHHHHHHHHHHHHHHHHHHHHHHHHHHHHHHHHHHHHHHHGHHHHGHHHHGHGGHHHHHGHHGHHHHHFGHHHHHHHHHHHHHHHHHHHHHHHHHHHHHHHHHHGHHHGHHHHHHGGHHGGG
@M05620:45:000000000-G6HP7:1:1101:25304:9792 1:N:0:120
ATCTCTATCTCCTAAAAACCTGTTTAGATTTGGAGATAGACCTTCAGGTTTTTCATCATTTTCTGCATGAATTATACATTGACCACGTTCCAGCGTGGTCAGTTTGCAGCATTCTGTTATTTTGTTTGACAGAGTGTCTTGTTGAGAACATATGTAGGACATGATTTTTTCCTGCAACAGGGAAAATAAAGTATAAGTTTTAAAGATTTATTCTTTAATAAAGGATCTCAAAGCCAGCTTTAGAAAAAGGA
+
CDCDDFFFFFFFGGGGGGGGGGHHHHHHHHHHHHHHHHHHHHHHHHHHHHHGGHHHHIHHHHHHHHHHHHHHHHHHHHHHHHHHHHGHHHHHHHGGGGHHHHHHHHHHHHHHHHHHHHHHHHHHHHHHHHHHHHHHHHHHHHHHHHHHHHHHHHHHHHHHHHHHHHHHHGHHHHHHHHHHHGGGHHHHHHHHHHHHHHHHHGHHHHHHHHHHHHHHHHHHHHHHHHHHHGHHHHHHHGHHHHHHHHGHGGH
@M05620:45:000000000-G6HP7:1:1101:24639:9820 1:N:0:120
CATCCTGACCCTGAAGTACCCCGGCTTGATTTCTGACATTAGATCGGAAGAGCACACGTCTGAACTCCAGTCACTCCGCGAAATCTCGTATGCCGTCTTCTGCTTGAAAAAAAAAAAATAAAATCAAATTCTCTTTCTATTATTCCTCACCTCTACCTCACAACACCACCATTTTTCCCACATTCCCTCGTCTACCTGCCGTCCTTTGTCACGCCCTGACCTCTTCGCCCCCCCTTTGACCTCCCCCCCCC
+
CCCCDFFFFFFFGGGGGGGGGGGGGGGGHHHHHHHGHHHHGHHHHHGGGGGHHHHHHGGHHGHHHHHHHHHHHGHHHGGGGGGHHHHHGGHHHHGGGHGHHHHHHHHGFHGGGGGD<<01?11111<111111111<111110000000<.0.0<00000.00.:..;;..;0000/000..009090/-....0000..-.-..0000000.9.--.///0009:.9..-----.0000:00....----
@M05620:45:000000000-G6HP7:1:1101:17006:9848 1:N:0:120
ATCTCTATCTCCTAAAAACCTGTTTAGATTTGGAGATAGACCTTCAGGTTTTTCATCATTTTCTGCATGAATTATACATTGACCACGTTCCAGCGTGGTCAGTTTGCAGCATTCTGTTATTTTGTTTGACAGAGTGTCTTGTTGAGAACATATGTAGGACATGATTTTTTCCTGCAACAGGGAAAATAAAGTATAAGTTTTAAAGATTTATTCTTTAATAAAGGATCTCAAAGCCAGCTTTAGAAAAAGGA
+
CCCCCFFFFFFFGGGGGGGGGGHHHHHHHHHHHHHHHHHHHHHHHHHHHHHGGHHHHHHHIHIHHHHHHHHHHHHHHHHHHHHHHHGHHHHHHHGGGGHHHHHHHHHHHHHHHHHHHHHHHHHHHHHHHHHHHHHHHHHHHHHHHHHHHHHHHHHHHHHHHHHHHHHHHGHHHHHHHHHHHGGHHHHHHHHHHHHHHHHHHHHHHHHHHHHHHHHHHHHHHHHGHHHHHGHHGHHHHGHHHHHGHHHHGGH
@M05620:45:000000000-G6HP7:1:1101:17010:9866 1:N:0:120
ATCTCTATCTCCTAAAAACCTGTTTAGATTTGGAGATAGACCTTCAGGTTTTTCATCATTTTCTGCATGAATTATACATTGACCACGTTCCAGCGTGGTCAGTTTGCAGCATTCTGTTATTTTGTTTGACAGAGTGTCTTGTTGAGAACATATGTAGGACATGATTTTTTCCTGCAACAGGGAAAATAAAGTATAAGTTTTAAAGATTTATTCTTTAATAAAGGATCTCAAAGCCAGCTTTAGAAAAAGGA
+
DDDDDFFFFFFFGGGGGGGGGGHHHHHHHHHHHHHHHHHHHHHHHHHHHHHGGHHHHHHHHHIHHHHHHHHHHHHHHHHHHHHHHHGHHHHHHHGGGGHHHHHHHHHHHHHHHHHHHHHHHHHHHHHHHHHHHHHHHHHHHHHHHHHHHHHHHHHHHHHHHHHHHHHHHGHHHHHHHHHHHGGHHHHHHHHHHHHHHHHHHHGHHHHHHHHHHHHHHHHHHGHHHHHHHHHHHHHHHGHHHHGHHHGHGGH
@M05620:45:000000000-G6HP7:1:1101:9562:9874 1:N:0:120
ATCTCTATCTCCTAAAAACCTGTTTAGATTTGGAGATAGACCTTCAGGTTTTTCATCATTTTCTGCATGAATTATACATTGACCACGTTCCAGCGTGGTCAGTTTGCAGCATTCTGTTATTTTGTTTGACAGAGTGTCTTGTTGAGAACATATGTAGGACATGATTTTTTCCTGCAACAGGGAAAATAAAGTATAAGTTTTAAAGATTTATTCTTTAATAAAGGATCTCAAAGCCAGCTTTAGAAAAAGGA
+
DDDCDFFFFFFFGGGGGGGGGGHHHHHHHHHHHHHHHHHHHHHHHHHHHHHGGHHHHIHHHHHHHHHHHHHHHHHHHHHHHHHHHHGHHHHHHHGGGGHHHHHHHHHHHHHHHHHHHHHHHHHHHHHHHHHHHHHHHHHHHHHHHHHHHHHHHHHHHHHHHHHHHHHHHGHHHHHHHHHHHGGHHHHHHHHHHHHHHHHHHHHHHHHHHHHHHHHHHHHHHHHHHHHHHHHHHHHHHGHHHHGGHHHHGGH
@M05620:45:000000000-G6HP7:1:1101:21085:9876 1:N:0:120
ATCTCTATCTCCTAAAAACCTGTTTAGATTTGGAGATAGACCTTCAGGTTTTTCATCATTTTCTGCATGAATTATACATTGACCACGTTCCAGCGTGGTCAGTTTGCAGCATTCTGTTATTTTGTTTGACAGAGTGTCTTGTTGAGAACATATGTAGGACATGATTTTTTCCTGCAACAGGGAAAATAAAGTATAAGTTTTAAAGATTTATTCTTTAATAAAGGATCTCAAAGCCAGCTTTAGAAAAAGGA
+
CCCCCFFFFFFFGGGGGGGGGGHHHHHHHHHHHHHHHHHHHHHHHHHHHHHGGHHHHHHHHHHHHHHHHHHHHHHHHHHHHHHHHHGHHHHHHHGFGGHHHHHHHHHHHHHHHHHHHHHHHHHHHHHHHHHHHHHHHHHHHHHHHHHHHHHHHHHHHHHHHHHHHHHHHGHHHHGHHHHHHGGHHHHHGHHHHHHHHGHHHHHHHHHHHHHHHHHHHHHHHHHHHHHHHHHHHHHHHGHHHHGHHHGFGGH
@M05620:45:000000000-G6HP7:1:1101:18529:9899 1:N:0:120
ATCTCTATCTCCTAAAAACCTGTTTAGATTTGGAGATAGACCTTCAGGTTTTTCATCATTTTCTGCATGAATTATACATTGACCACGTTCCAGCGTGGTCAGTTTGCAGCATTCTGTTATTTTGTTTGACAGAGTGTCTTGTTGAGAACATATGTAGGACATGATTTTTTCCTGCAACAGGGAAAATAAAGTATAAGTTTTAAAGATTTATTCTTTAATAAAGGATCTCAAAGCCAGCTTTAGAAAAAGGA
+
CCCCCFFFFFFFGGGGGGGGGGHHHHHHHHHHHHHHHHHHHHHHHHHHHHHGGHHHHHHHHHHHHHHHHHHHHHHHHHHHHHHHHHGHHHHHHHGGGGHHHHHHHHHHHHHHHHHHHHHHHHHHHHHHHHHHHHGHHHHHHHHHHHHHHHHHHHHHHHHHHHHHHHHHHGHHHHHHHHHHHGGGHHHHHHHHHHHHHGHHHHGHHHHHHHHHHHHHHHHGHHHHHHHHHGHGHHHHHGHHHHHFHHHHGGH
@M05620:45:000000000-G6HP7:1:1101:25787:9907 1:N:0:120
TACCTGTACTGGGGAAGCATTTGAATATCCCCCCATGGTGATGGGGACGGAGAACTGCTCCATAAACACAGGCAACGTGCCTAACTTTCCCGGGAAGATGAAGTCAAAGAGCGACCACAGCTCTTCAGAGGTTATTTTGCATCGGTGAGCCAGACAGAATGATCCGATGAGGGGTGCGAAACTATTTGAGGAAAGGAAGCACCTTTTTATTAAATTTACCTTTTAGCAATCGCCATTCCTACCCTAAAGAT
+
AABBBFFFFFFFGGGGGGGGGGHHHHHHHHGGGGGHHHFFFHHHHGGGGGGGEHHHHHHHHHHHHHHHHHHHGHHHGHGHHHHHHHHHHHHGGG@EFHHHGHHHHHHHHHHHGGGGGHHHHHHHHHHHHHGHHHHHHHHHHHHGGGGGHHHHHHGHHHHHHHHHHHFGGHHHGGEDFGFCGGGGGGGGGFGGGGGGFFGGGGGGGGGGGFFFFFFFFFFFFFFFFFFFBFFFFFFEFFFFFFFFFFBFFFF
@M05620:45:000000000-G6HP7:1:1101:25782:9925 1:N:0:120
TACCTGTACTGGGGAAGCATTTGAATATCCCCCCATGGTGATGGGGACGGAGAACTGCTCCATAAACACAGGCAACGTGCCTAACTTTCCCGGGAAGATGAAGTCAAAGAGCGACCACAGCTCTTCAGAGGTTATTTTGCATCGGTGAGCCAGACAGAATGATCCGATGAGGGGTGCGAAACTATTTGAGGAAAGGAAGCACCTTTTTATTAAATTTACCTTTTAGCAATCGCCATTCCTACCCTAAAGAT
+
CCCCCFFFFFFFGGGGGGGGGGHHHHHHHHHGGGGHHHHHHHHHHGGGGGGGGHHHHHHHHHHHHHHHHHHHGHHHGHHHHHHHHHHHHHHGGGGGGHHHHHHHHHHHHHHHGGGGGHHHHHHHHHHHHHGGHHHHHHHHHHHGGGGGHHHHHHGHHHHHHHHHHHEGGHHHGGGFGGGGGGGGGGGGGGGFGGGGGGGGGGGGGGGGGFFFFFFFFFFFFFFFFFFFFFFFFFFFFFFFFFFFFFFFFFF
@M05620:45:000000000-G6HP7:1:1101:3688:9980 1:N:0:120
ATCTCTATCTCCTAAAAACCTGTTTAGATTTGGAGATAGACCTTCAGGTTTTTCATCATTTTCTGCATGAATTATACATTGACCACGTTCCAGCGTGGTCAGTTTGCAGCATTCTGTTATTTTGTTTGACAGAGTGTCTTGTTGAGAACATATGTAGGACATGATTTTTTCCTGCAACAGGGAAAATAAAGTATAAGTTTTAAAGATTTATTCTTTAATAAAGGATCTCAAAGCCAGCTTTAGAAAAAGGA
+
BBBBBFFFFFFFGGGGGGGGGGGHHHHHHHHHHHHHHHHHHHHHHHHHHHHGGHHHHHHHHHHHHGHHHHHHHHHHHHHHHGHHHHGHHHHHHHGFGGHHGHHHHHHFHGHHHHHHHHHHHHHHHHHHHHGHHHGGGHHHHHHHGGHHHHHHHHHHHHGGHHHHHHHHHGHHHHHHHHHHHGGHHHHHFHF@GHHHG>GHHHFHHHHHHHHHHHHHHHHGHHHGGHGHHGHHHGHHGEHHHHHFGFGGGGG
@M05620:45:000000000-G6HP7:1:1101:6109:9983 1:N:0:120
CATCCTGACCCTGAAGTACCCCGGCTTGATTTCTGACATTAGATCGGAAGAGCACACGTCTGAACTCCAGTCACTCCGCGAAATCTCGTATGCCGTCTTCTGCTTGAAAAAAAAAAAATAACATCGTACCTAGTCCCCCCTGAACCCCAAGGCCACCAGATAAGACATGACTCATTTTCCCCTCGTCCCTCGCCCCTCCACCTCCCTACCACTCCCCCGTCCTTCTCCTCCCTTCTTGACCTCTGCCCTTC
+
CBCCCFFFFFFFGGGGGGGGGGGGGGGFHGHHHHGFHGHHGHHHHGGGGGHHHGHHHGGHHFHGHHHHHHHHHHHHHGGGGGCGG4GGFEHHFHFEGHGHHHHHFHGHFFHCDFGB/<0111111..0..1=1<><GCGD-.:00...:....:.....:000000/00009;00009000//:-....0/9-;9-.../;....:/0:.00:/9..:>.:;.000:00//./0/000:00:BF000.0;/
@M05620:45:000000000-G6HP7:1:1101:10877:9990 1:N:0:120
ATCTCTATCTCCTAAAAACCTGTTTAGATTTGGAGATAGACCTTCAGGTTTTTCATCATTTTCTGCATGAATTATACATTGACCACGTTCCAGCGTGGTCAGTTTGCAGCATTCTGTTATTTTGTTTGACAGAGTGTCTTGTTGAGAACATATGTAGGACATGATTTTTTCCTGCAACAGGGAAAATAAAGTATAAGTTTTAAAGATTTATTCTTTAATAAAGGATCTCAAAGCCAGCTTTAGAAAAAGGA
+
DDDDDFFFFFFFGGGGGGGGGGHHHHHHHHHHHHHHHHHHHHHHHHHHHHHGGHHHHHHHHHHHIHHHHHHHHHHHHHHHHHHHHHGHHHHHHHGFGGHHHHHHHHHHHHHHHHHHHHHHHHHHHHHHGHGHHHHHHHHHHHHHHHHHHHHHHHHHHHHHGHHHHHHHHGHHHHHHHHHHHGGHHHHHHGHHHHHHHHHHHHHHHHHHHHHHHHHHHHHHHGHHHHHHHHHHHHGHHGHHHHGHHHHHGGH
@M05620:45:000000000-G6HP7:1:1101:12261:9993 1:N:0:120
ATCTCTATCTCCTAAAAACCTGTTTAGATTTGGAGATAGACCTTCAGGTTTTTCATCATTTTCTGCATGAATTATACATTGACCACGTTCCAGCGTGGTCAGTTTGCAGCATTCTGTTATTTTGTTTGACAGAGTGTCTTGTTGAGAACATATGTAGGACATGATTTTTTCCTGCAACAGGGAAAATAAAGTATAAGTTTTAAAGATTTATTCTTTAATAAAGGATCTCAAAGCCAGCTTTAGAAAAAGGA
+
B@AABFFFFFBFGGGGGGGGGGGHFHHHHHHGHFHFFFHFHHGHGGHHHHHGGHGHHFFHHHHHGHEHFBGHFHHHHHHHHFGHHHGGGHHBHHGEFGHHHHHHHHHHHHHGHHHHHHHHHGHHHHHHHHGHHHGHHGHHHHHHFHHHHHHGHHHGHHHHHHHHGHHHHFHHHHHHHFHHHGGHGFGHGDGHGGHFGFHHHHHHHHHHGHHHHHHHHHHHFHFHHHGHHHHHHHGFGGHHHHHEHHHHFGH
@M05620:45:000000000-G6HP7:1:1101:3700:9997 1:N:0:120
ATCTCTATCTCCTAAAAACCTGTTTAGATTTGGAGATAGACCTTCAGGTTTTTCATCATTTTCTGCATGAATTATACATTGACCACGTTCCAGCGTGGTCAGTTTGCAGCATTCTGTTATTTTGTTTGACAGAGTGTCTTGTTGAGAACATATGTAGGACATGATTTTTTCCTGCAACAGGGAAAATAAAGTATAAGTTTTAAAGATTTATTCTTTAATAAAGGATCTCAAAGCCAGCTTTAGAAAAAGGA
+
CDCCDFFFFFFFGGGGGGGGGGHHHHHHHHHHHHHHHHHHHHHHHHHHHHHGGHHHHHHHIIHIHHHHHHHHHHHHHHHHHHHHHHGHHHHHHHGGGGHHHHHHHHHHHHHHHHHHHHHHHHHHHHHHHHHHHHHHHHHHHHHHHHGHHHHHHHHHHHHHHHHHHHHHHGHHHHHHHHHHHGGHHHHHHHHHHHHHHHHHHHHHHHHHHHHHHHHHHGHHHHHHHHHHHHHHHHHHHGHHHHGHHHHGGGH
@M05620:45:000000000-G6HP7:1:1101:12238:9998 1:N:0:120
ATCTCTATCTCCTAAAAACCTGTTTAGATTTGGAGATAGACCTTCAGGTTTTTCATCATTTTCTGCATGAATTATACATTGACCACGTTCCAGCGTGGTCAGTTTGCAGCATTCTGTTATTTTGTTTGACAGAGTGTCTTGTTGAGAACATATGTAGGACATGATTTTTTCCTGCAACAGGGAAAATAAAGTATAAGTTTTAAAGATTTATTCTTTAATAAAGGATCTCAAAGCCAGCTTTAGAAAAAGGA
+
CCCCCFFFFFFFGGGGGGGGGGHHHHHHHHHHHHHHHHHHHHHHHHHHHHHGGHHHHIHHHHHHIHHHHHHHHHHHHHHHHGHHHHGHHHHHHHGGGGHHHHHHHHHHHHHHHHHHHHHHHHHHHHHHHHHHHHHHHHHHHHHHHHHHHHHHHHHHHHHHHHHHHHHHHGHHHHHHHHHHHGGHHHHHHHHHHHHHHGHHHHHHHHHHHHHHHHHHHHHHHHHHHHHHHHHHHHHHHGHHHHHHHHGHGGH
@M05620:45:000000000-G6HP7:1:1101:10879:10009 1:N:0:120
ATCTCTATCTCCTAAAAACCTGTTTAGATTTGGAGATAGACCTTCAGGTTTTTCATCATTTTCTGCATGAATTATACATTGACCACGTTCCAGCGTGGTCAGTTTGCAGCATTCTGTTATTTTGTTTGACAGAGTGTCTTGTTGAGAACATATGTAGGACATGATTTTTTCCTGCAACAGGGAAAATAAAGTATAAGTTTTAAAGATTTATTCTTTAATAAAGGATCTCAAAGCCAGCTTTAGAAAAAGGA
+
BBBBBFFFFFFFGFFGGGGGGGGHHHHGHHHCHEHFHFFHHHGHHGHFHHHGFHHHHGHHHHHHFGFGEAEGHHHFHBHGHHHHCHGHHHHHHHGGGCHHFHHHHGHHHHHHHHHFHFHHHHHHHHHHFHHHHHHHHHHHHHHH4GEHHGHHEFBDGHHHGHE2GFHHGGHHHHHF2@CHA//F/FGHDGGFFHHEHGHHHGGGHHHHHGHHHHHHHHHFGHDGGGFHHGGHHHHHHGHHHFHHGCGFDGG
@M05620:45:000000000-G6HP7:1:1101:3119:10024 1:N:0:120
ATCTCTATCTCCTAAAAACCTGTTTAGATTTGGAGATAGACCTTCAGGTTTTTCATCATTTTCTGCATGAATTATACATTGACCACGTTCCAGCGTGGTCAGTTTGCAGCATTCTGTTATTTTGTTTGACAGAGTGTCTTGTTGAGAACATATGTAGGACATGATTTTTTCCTGCAACAGGGAAAATAAAGTATAAGTTTTAAAGATTTATTCTTTAATAAAGGATCTCAAAGCCAGCTTTAGAAAAAGGA
+
BCCCCFFFFFFFGGGGGGGGGGFHHHHHHHHHHHGHHHHFHHHHHHHHHHHGGHHHHGHIHIIIHHHHHGHHHHHFHHHHHGHHHHGGHHHGHHGGGGHHHHHHHHGHHHHHHHHHHHHHHHHHHHHHGHGHHHGHGHHHHHHHHHGHHHHHHHHHHHHHHHHHHHHHHGHHHHGHHHHHHGGGHHHGHGHGFHHHHGHHHGHGHGHHHGHHHHHHHFHGHGHHFHHHHGHFHFFHHGHHHHGGFCFFGGC
@M05620:45:000000000-G6HP7:1:1101:14508:10046 1:N:0:120
ATCTCTATCTCCTAAAAACCTGTTTAGATTTGGAGATAGACCTTCAGGTTTTTCATCATTTTCTGCATGAATTATACATTGACCACGTTCCAGCGTGGTCAGTTTGCAGCATTCTGTTATTTTGTTTGACAGAGTGTCTTGTTGAGAACATATGTAGGACATGATTTTTTCCTGCAACAGGGAAAATAAAGTATAAGTTTTAAAGATTTATTCTTTAATAAAGGATCTCAAAGCCAGCTTTAGAAAAAGGA
+
DDDDDFFFFFFFGGGGGGGGGGHHHHHHHHHHHHHHHHHHHHHHHHHHHHHGGHHHHHIHHHIIHHHHHHHHHHHHHHHHHHHHHHGHHHHHHHGGGGHHHHHHHHHHHHHHHHHHHHHHHHHHHHHHHHHHHHHHHHHHHHHHHHHHHHHHHHHHHHHHHHHHHHHHHGHHHHHHHHHHHGGHHHHHHHHFHHHHHHHHHHHGHHHHHHHHHHHHHHHHHGHHGHHHHHHGHHHHHGHHHHGHHHHHGGH
@M05620:45:000000000-G6HP7:1:1101:9998:10065 1:N:0:120
AAACCAGAAGACATGAGGTCAGCTAGATCGGAAGAGCACACGTCTGAACTCCAGTCACTCCGCGAAATCTCGTATGCCGTCTTCTGCTTGAAAAAAAAAAAAAAAAAAAAAAAAAAATAAAAAAAGATATTAATAATAAATATCAATAAGACTATTGTAATGTGCAATTGGCGAAACTGAAAAAAAATTATCATAAAAAAGAAAAACGCTAATAGAAGTAATAAGAAGCAAAAAGAATGAGAGAACTTATT
+
CCCCCBCFFFFFGGGGGGGGGGHHGHHHHHGGGGHHHHHHHGHHHGHHHHHHHHHHHHHHHGGGGGGHDHHHFFHHHHGFGHGHHHHHHHEHGHGGGGGG<<<</<<-----;-:-9.:0000--..000000000000000090;00000000;000:000:00000090/-----0;;009.---.00000000:00-...//..;-...;000:090000;00;/00/0/....000000;0000000
@M05620:45:000000000-G6HP7:1:1101:14510:10066 1:N:0:120
ATCTCTATCTCCTAAAAACCTGTTTAGATTTGGAGATAGACCTTCAGGTTTTTCATCATTTTCTGCATGAATTATACATTGACCACGTTCCAGCGTGGTCAGTTTGCAGCATTCTGTTATTTTGTTTGACAGAGTGTCTTGTTGAGAACATATGTAGGACATGATTTTTTCCTGCAACAGGGAAAATAAAGTATAAGTTTTAAAGATTTATTCTTTAATAAAGGATCTCAAAGCCAGCTTTAGAAAAAGGA
+
CCCCCFFFFFFFGGGGGGGGGGHHHHHHHHHHHHHHHHHHHHHHHHHHHHHGGHHHHHHHHHIHIHHHHGHHHGHHHHHHHHHHHHGHHHHHHHGGGGHHGHHHHHHHHHHHHHHHHHHHHHHHHHHHHHHHHHHHHHHHHHHHHHHHHHHHHHHHHHHHHHHHHHHHHGHHHHHHHHHHHGGHHHHHHHHGHHHHHGHHHHGHHHHHHHHHHHHHHHHHHHHHHHHHHHHHHHHHHGHHHHHHGHHHGGH
@M05620:45:000000000-G6HP7:1:1101:2963:10081 1:N:0:120
ATCTCTATCTCCTAAAAACCTGTTTAGATTTGGAGATAGACCTTCAGGTTTTTCATCATTTTCTGCATGAATTATACATTGACCACGTTCCAGCGTGGTCAGTTTGCAGCATTCTGTTATTTTGTTTGACAGAGTGTCTTGTTGAGAACATATGTAGGACATGATTTTTTCCTGCAACAGGGAAAATAAAGTATAAGTTTTAAAGATTTATTCTTTAATAAAGGATCTCAAAGCCAGCTTTAGAAAAAGGA
+
3>>>AFF5BDFFFGFFGFEEFBAFGGHHHHHGGFFCHGGFGGGHHHGHHHHGGGFHHFHHGHHHHFFHHFFHHEGFFEFHHFGGFGFFHHHFGFE?EEGF4FBGHGBDFBGHHHHGFGGHHHHHHHHHEGFGFHFFBBFGFFFFDGAFFFGGHHFFGHFGFGHGHHHHHDGHGG@2D2@FGGEGACGFB1F@<FB?>>FGGBBBDDGGHFFHGGHHFFHEEBFHFHGHB000D<;CG.CFHH;00:/:C?:
@M05620:45:000000000-G6HP7:1:1101:2984:10087 1:N:0:120
ATCTCTATCTCCTAAAAACCTGTTTAGATTTGGAGATAGACCTTCAGGTTTTTCATCATTTTCTGCATGAATTATACATTGACCACGTTCCAGCGTGGTCAGTTTGCAGCATTCTGTTATTTTGTTTGACAGAGTGTCTTGTTGAGAACATATGTAGGACATGATTTTTTCCTGCAACAGGGAAAATAAAGTATAAGTTTTAAAGATTTATTCTTTAATAAAGGATCTCAAAGCCAGCTTTAGAAAAAGGA
+
BBAABFFFFFFFGGGGGGGGGGGHHHHHHHHHHCHHHHHBHHHHHHHHHHHGGHHHHHHHHHHHHGHHHHHHHHHHHHHHHGFHHHGHHHHHHHGGGGHHHHHHHHHHHHHHHHHHHHHHHHHHFHHHGGHHHHFHHHHHHHHHHHHHHHHHHHHHHHHHGHHHHHHHHGHHHHHHHHHHHGGHHHHDFGHHHGHHHHGHHHHHHHHHHHHHHHHHHHHGHHHHHHHHHGHGFHHHHGHHHHECFGBGFDG
@M05620:45:000000000-G6HP7:1:1101:3001:10096 1:N:0:120
ATCTCTATCTCCTAAAAACCTGTTTAGATTTGGAGATAGACCTTCAGGTTTTTCATCATTTTCTGCATGAATTATACATTGACCACGTTCCAGCGTGGTCAGTTTGCAGCATTCTGTTATTTTGTTTGACAGAGTGTCTTGTTGAGAACATATGTAGGACATGATTTTTTCCTGCAACAGGGAAAATAAAGTATAAGTTTTAAAGATTTATTCTTTAATAAAGGATCTCAAAGCCAGCTTTAGAAAAAGGA
+
AA1AAFFFFFFFGGG1EGGGGGHHHFHHHHH1DGFHHGHHHHHHHHH1GGHGGHHHHHHHHHHHHHHHHGHHHHHHHHHHHGHHHHAGHHHHGHGGGGHHHHHHHGFFEGHHHHHHHHHHHHHHHHHEHEGGEHHHHHHHHHHFEHEHHHHHHGHHHHHHGHBFFGHHHGHHHHHHHHHGFFGGGFGHHFHGHHHHEHHHHGHGDGHHHGHHHHHHHHHHHF00<GHHHGGGFHFFHGHHHHBCGBCCCAF
@M05620:45:000000000-G6HP7:1:1101:2974:10107 1:N:0:120
ATCTCTATCTCCTAAAAACCTGTTTAGATTTGGAGATAGACCTTCAGGTTTTTCATCATTTTCTGCATGAATTATACATTGACCACGTTCCAGCGTGGTCAGTTTGCAGCATTCTGTTATTTTGTTTGACAGAGTGTCTTGTTGAGAACATATGTAGGACATGATTTTTTCCTGCAACAGGGAAAATAAAGTATAAGTTTTAAAGATTTATTCTTTAATAAAGGATCTCAAAGCCAGCTTTAGAAAAAGGA
+
BCBBCFFFFFFFGGGGGGGGGGGHHHHHHHHHHHHHHHHHHHHHHHHHHHHGGHHHHHIHHHIIIHHHHHHHHHHGHHHHHHHHHHGHHHHGHHGGGGHHHHHHHHHHHHGHHHHHHHHHHHHHHHHHHHHHHHHHHHHHHHHHGHGHHHHHHHHHHHHHHHGHHHHHHGHHHHHHHHGHHGGHHHHHHHHHHHHHHGHHHGHGHGHHHGHHHHHHGFHHHFFHHHHHHHHFHHHHHGHHHHFGFGFGGGC
@M05620:45:000000000-G6HP7:1:1101:2993:10112 1:N:0:120
ATCTCTATCTCCTAAAAACCTGTTTAGATTTGGAGATAGACCTTCAGGTTTTTCATCATTTTCTGCATGAATTATACATTGACCACGTTCCAGCGTGGTCAGTTTGCAGCATTCTGTTATTTTGTTTGACAGAGTGTCTTGTTGAGAACATATGTAGGACATGATTTTTTCCTGCAACAGGGAAAATAAAGTATAAGTTTTAAAGATTTATTCTTTAATAAAGGATCTCAAAGCCAGCTTTAGAAAAAGGA
+
BCCCCFBFFFFFGGGGGGGGGGHHHHHHHHHHHFHHHHHHHHHHHHHHHHHGGHHHHHHHHHHHHHHHHHHHHHHHHHHHHGHHHHGHHHHHHHGGGGHHHHHHHHHHHHHHHHHHHHHHHHHHHHHHGGHHHHHHHHHHHHHHHHFHHHHHHHHHHHHHHHHHHHHHHGHHHHGHHHHHHGGHHHHHGGHHHHHHHHGHHGHHHHHHHHHHHHHHHGHHHHHFFHHHHHHFFHHHHGHHHHEHGHBGDDH
@M05620:45:000000000-G6HP7:1:1101:14258:10113 1:N:0:120
ATCTCTATCTCCTAAAAACCTGTTTAGATTTGGAGATAGACCTTCAGGTTTTTCATCATTTTCTGCATGAATTATACATTGACCACGTTCCAGCGTGGTCAGTTTGCAGCATTCTGTTATTTTGTTTGACAGAGTGTCTTGTTGAGAACATATGTAGGACATGATTTTTTCCTGCAACAGGGAAAATAAAGTATAAGTTTTAAAGATTTATTCTTTAATAAAGGATCTCAAAGCCAGCTTTAGAAAAAGGA
+
CCCCCFFFFFFFGGGGGGGGGGHHHHHHHHHHHHHHHGHHHHHHHHHHHHHGGHHHHHHHHIHHIHHHHHHHHHHHHHHHHHHHHHGHHHHHHHGFGGHHHHHHHHHHHHHHHHHHHHHHHHHHHHHHHHHHHHHHHHHHHHHHHHHHHHHHHHHHHHHHHHHHHHHHHGHHHHHHHHHHHGGHHHGHHHHGHHHHHGGHHHGGHHHHHHHHHHHHHHHHHGHHGHHHHHHHHHHHHGGHHHHHGHHHGGH
@M05620:45:000000000-G6HP7:1:1101:14288:10122 1:N:0:120
ATCTCTATCTCCTAAAAACCTGTTTAGATTTGGAGATAGACCTTCAGGTTTTTCATCATTTTCTGCATGAATTATACATTGACCACGTTCCAGCGTGGTCAGTTTGCAGCATTCTGTTATTTTGTTTGACAGAGTGTCTTGTTGAGAACATATGTAGGACATGATTTTTTCCTGCAACAGGGAAAATAAAGTATAAGTTTTAAAGATTTATTCTTTAATAAAGGATCTCAAAGCCAGCTTTAGAAAAAGGA
+
CCBACFFFFFFFGGGGGGGGGGHHHHHHHHHHHHHHHHHHHHHHHHHHHHHGGHHHHHHHHHHHHHHHHHHHHHHHHHHHHEHHHHGHHHHHHHGGGGHHHHHHHHHHHHHHHHHHHHHHHHHHGHHHHHHHHHHHHHHHHHHHHHHHHHHHHHHHHHHHHHHHHHHHHGHHHHHHHHHHHGGGHHHHGHHFGHHHHHHHHHHHHHHHHHHHHHHHHHHHGHGHHHHHHHHHHHHHHGHHHHHEGHHHGGH
@M05620:45:000000000-G6HP7:1:1101:14271:10127 1:N:0:120
ATCTCTATCTCCTAAAAACCTGTTTAGATTTGGAGATAGACCTTCAGGTTTTTCATCATTTTCTGCATGAATTATACATTGACCACGTTCCAGCGTGGTCAGTTTGCAGCATTCTGTTATTTTGTTTGACAGAGTGTCTTGTTGAGAACATATGTAGGACATGATTTTTTCCTGCAACAGGGAAAATAAAGTATAAGTTTTAAAGATTTATTCTTTAATAAAGGATCTCAAAGCCAGCTTTAGAAAAAGGA
+
DDDDDFFFFFFFGGGGGGGGGGHHHHHHHHHHHHHHHHHHHHHHHHHHHHHGGHHHHIHHHHIIIHHHHHHHHHHHHHHHHHHHHHGHHHHHHHGGGGHHHHHHHHHHHHHHHHHHHHHHHHHHHHHHHHHHHHHHHHHHHHHHHHHHHHHHHHHHHHHHHHHHHHHHHGHHHHHHHHHHHGGHHHHHHHHHHHHHHHHHHHGHHHHHHHHHHHHHHHHHHHHHHHHHHHHHHHHHHGHHHHHHHHHHGGH
@M05620:45:000000000-G6HP7:1:1101:26558:10127 1:N:0:120
ATCTCTATCTCCTAAAAACCTGTTTAGATTTGGAGATAGACCTTCAGGTTTTTCATCATTTTCTGCATGAATTATACATTGACCACGTTCCAGCGTGGTCAGTTTGCAGCATTCTGTTATTTTGTTTGACAGAGTGTCTTGTTGAGAACATATGTAGGACATGATTTTTTCCTGCAACAGGGAAAATAAAGTATAAGTTTTAAAGATTTATTCTTTAATAAAGGATCTCAAAGCCAGCTTTAGAAAAAGGA
+
CCCCCFFFFFFFGGGGGGGGGGHHHHHHHHHHHGHHHHHGHHHHHHHHHHHGGHHHHIHHHHHIHHHHHHHHHHHHHHHHHHHHHHGHHHHHHHGGGGHHHHHHHHHHHHHHHHHHHHHHHHHHHHHHHHHHHHHHHHHHHHHHHHHHHHHHHHHHHHHHHHHHHHHHHGHHHHHHHHHHHGGHHHHHHHHHHHHHHHHHHHHHHHHHHHHHHHHHHHHHHHHHGHHHHHHHHHHHHGHHHHGHHHHFGGH
@M05620:45:000000000-G6HP7:1:1101:20706:10132 1:N:0:120
TACCTGTACTGGGGAAGCATTTGAATATCCCCCCATGGTGATGGGGACGGAGAACTGCTCCATAAACACAGGCAACGTGCCTAACTTTCCCGGGAAGATGAAGTCAAAGAGCGACCACAGCTCTTCAGAGGTTATTTTGCATCGGTGAGCCAGACAGAATGATCCGATGAGGGGTGCGAAACTATTTGAGGAAAGGAAGCACCTTTTTATTAAATTTACCTTTTAGCAATCGCCATTCCTACCCTAAAGAT
+
CCCCCFFFFFFFGGGFGGGGGGHHHHHHHHHGGGGHHHFGHHHHHGGGGGGGGHHHHHHHHHHHHHHHHHHHGHHHGHHHHHHHHHHHHHHGGGGGGHHHHHHHHGHHHHHHGGGGGHHHHHHGHHHHHHGGHHHHHHHHGHHGGEGFHFHHHHGHHHHHHHHHHHGGGHHHGGCCGGEGGGGGGGGGGFGFGGGGGGGGGGGGGGGGGFFFFFFFFFFFFFFFFFFFFFFFFFFFFFFFFFFFFFFFFFF
@M05620:45:000000000-G6HP7:1:1101:5998:10143 1:N:0:120
ATCTCTATCTCCTAAAAACCTGTTTAGATTTGGAGATAGACCTTCAGGTTTTTCATCATTTTCTGCATGAATTATACATTGACCACGTTCCAGCGTGGTCAGTTTGCAGCATTCTGTTATTTTGTTTGACAGAGTGTCTTGTTGAGAACATATGTAGGACATGATTTTTTCCTGCAACAGGGAAAATAAAGTATAAGTTTTAAAGATTTATTCTTTAATAAAGGATCTCAAAGCCAGCTTTAGAAAAAGGA
+
CCBBCFFFFFFFGGGGGGGGGGHHHHHHHHHHHHHHHHHHHHHHHHHHHHHGGHHHHHHHHHHHIHHHHHHHHHHHHHHHHHHHHHGHHHHHHHGEFGHHHHHHHHHHHGHHHHHHHHHHHHHHHHHHHHHHHHHHHHHHHHHHHHHHHHHHHHHHHHHHHHHHHHHHHGHHHHGHGHHHHGGHHHHHFFHHHHHHGGHHHHHHHFHHHHHHHHHHHGHHHFHHHHHHHHHHGGHHHGFHHHHGFCGHGGG
@M05620:45:000000000-G6HP7:1:1101:26556:10148 1:N:0:120
ATCTCTATCTCCTAAAAACCTGTTTAGATTTGGAGATAGACCTTCAGGTTTTTCATCATTTTCTGCATGAATTATACATTGACCACGTTCCAGCGTGGTCAGTTTGCAGCATTCTGTTATTTTGTTTGACAGAGTGTCTTGTTGAGAACATATGTAGGACATGATTTTTTCCTGCAACAGGGAAAATAAAGTATAAGTTTTAAAGATTTATTCTTTAATAAAGGATCTCAAAGCCAGCTTTAGAAAAAGGA
+
A@AAAFFFFFFFGGGBGBEGGGHHHHHHHHHGHGHGHFHBGHHHHGFHHHHGGHFGHHHHHHHHHHHHHHGHHHHDHFHHGBGHHHEHHHHHHH?EFGHHHHHHHGHGHHGHHHHHHH2FHHHHHHHHHHHHEHHHHHHHHHHAGGAFGBHHHGHHHGFHFGGDHHHHHGHHHHHFFHAGHGGHHHHHGBFHBHH1FGGHHFGBGHHHHHHHHHHHD0DD0D<GFHCGGD<0DGHBGEHHHHGBFBGF?C/
@M05620:45:000000000-G6HP7:1:1101:8923:10150 1:N:0:120
ATCTCTATCTCCTAAAAACCTGTTTAGATTTGGAGATAGACCTTCAGGTTTTTCATCATTTTCTGCATGAATTATACATTGACCACGTTCCAGCGTGGTCAGTTTGCAGCATTCTGTTATTTTGTTTGACAGAGTGTCTTGTTGAGAACATATGTAGGACATGATTTTTTCCTGCAACAGGGAAAATAAAGTATAAGTTTTAAAGATTTATTCTTTAATAAAGGATCTCAAAGCCAGCTTTAGAAAAAGGA
+
BBBBBFFFFFFFGGGGGGGGGGHHHHHHHHHHHHHHHHHBHHHHHHHHHHHGGHHHHHHHHHHHHHHHHHHHHHHHHHHHHHHHHHGHHHHHHHGGGGHHHHHHHHHHHHHHHHHHHHHHHHHHHHHHHHHHHHHHHHHHHHHHHHHFHHHHHHHHHHHHHHHHHHHHHGHHHHHHHHHHHGGHFHGHHHHHHHHHHHHHHHHGHHHHHHHHHHHHHHHHFHHHHHHHHHHHGGHHHGHHHHGGHHHGFFC
@M05620:45:000000000-G6HP7:1:1101:5138:10158 1:N:0:120
CATCCTGACCCTGAAGTACCCCGGCTTGATTTCTGACATTAGATCGGAAGAGCACACGTCTGAACTCCAGTCACTCCGCGAAATCTCGTATGCCGTCTTCTGCTTGAAAAAAAAAAAAAAAAAAAAAAGATACAAAATAACAAATATCGGACATGCACGATGACAAAGGCCAATACGTCAAAGCTCAGTCTGTACCAGAAGCCCAGAAAGGAAAGCGCAGCCTCCAGGATGGAGTCAGTGCGACCCCGCAC
+
CBBCCFFFFFFFGGGGGGGGGGGGGGGGHHHHHHHHHHHHGHHHHHGGGGHHHGHHHGHHHGGGHHHHHHHHFHHHHGGGGGGHGHHHGFHHHHGGGHGHHHHHHHGHGHGFGCGC@<><<<------..00;00:.00000;.0000.-.--00000.:..00;0;//....000.0...00/000/:000000000.;00....9:00.;//./9-9--.//./0/.0:.//0/00000-.---.----
@M05620:45:000000000-G6HP7:1:1101:6009:10159 1:N:0:120
ATCTCTATCTCCTAAAAACCTGTTTAGATTTGGAGATAGACCTTCAGGTTTTTCATCATTTTCTGCATGAATTATACATTGACCACGTTCCAGCGTGGTCAGTTTGCAGCATTCTGTTATTTTGTTTGACAGAGTGTCTTGTTGAGAACATATGTAGGACATGATTTTTTCCTGCAACAGGGAAAATAAAGTATAAGTTTTAAAGATTTATTCTTTAATAAAGGATCTCAAAGCCAGCTTTAGAAAAAGGA
+
DDDDDFFFFFFFGGGGGGGGGGHHHHHHHHHHHHHHHHHHHHHHHHHHHHHGGHHHHHHHHHIHIHHHHHHHHHHHHHHHHHHHHHGHHHHHHHGGGGHHHHHHHHHHHHHHHHHHHHHHHHHHHHHHHHHHHHHHHHHHHHHHHHHHHHHHHHHHHHHHHHHHHHHHHGHHHHHHHHHHHGGHHHHHHHHHHHHHHHHHHHHHHHHHHHHHHHHHHHHHHHHHHHHHHHHHHHHHHGHHHHHGHHHHGGH
@M05620:45:000000000-G6HP7:1:1101:5157:10168 1:N:0:120
CATCCTGACCCTGAAGTACCCCGGCTTGATTTCTGACATTAGATCGGAAGAGCACACGTCTGAACTCCAGTCACTCCGCGAAATCTCGTATGCCGTCTTCTGCTTTACAAAAAAAAACTAAAATACACCTACTTATGTGCAACCTATTCCATGCCCCGTTTCACCCAGCCTAACTTTTCCTTCGCTAGCCATCATTGTCACTGTTGACATACAGGGCTACCGGTCCAATCCCTAGTCTGACACGATGTCAC
+
BA@AAF45CFBFGGB4FFGGGFGECEGGHBEDGHADGFGGF5DGGCCF2BAGGFFFFA1AF1EGHFGFFFHGHF5DFEGE/EEAGBFFCEGCGGGDEFF4EGHHH4B3BD3BF/</</1111111111001011111?1111<001>11111=1>0<-<.//000.<...////000000000;....//00/;000000;00000000;0000/...9..-----/;//.///.9///////.-...///
@M05620:45:000000000-G6HP7:1:1101:8936:10170 1:N:0:120
ATCTCTATCTCCTAAAAACCTGTTTAGATTTGGAGATAGACCTTCAGGTTTTTCATCATTTTCTGCATGAATTATACATTGACCACGTTCCAGCGTGGTCAGTTTGCAGCATTCTGTTATTTTGTTTGACAGAGTGTCTTGTTGAGAACATATGTAGGACATGATTTTTTCCTGCAACAGGGAAAATAAAGTATAAGTTTTAAAGATTTATTCTTTAATAAAGGATCTCAAAGCCAGCTTTAGAAAAAGGA
+
DEDDEFFFFFFFGGGGGGGGGGHHHHHHHHHHHHHHHHHHHHHHHHHHHHHGGHHHHHHHHIHHIHHHHHHHHHHHHHHHHHHHHHGHHHHHHHGGGGHHHHHHHHHHHHHHHHHHHHHHHHHHHHHHHHHHHHHHHHHHHHHHHHHHHHHHHHHHHHHHHHHHHHHHHGHHHHHHHHHHHGGHHHHHHHHHHHHHHHHHHHHHHHHHHHHHHHHHHHHHHHHHHHHHHHHHHHHHHGHHHHHHHGHHGGH
@M05620:45:000000000-G6HP7:1:1101:20895:10191 1:N:0:120
CATCCTGACCCTGAAGTACCCCGGCTTATTTCTGACATTAGATCGGAAGAGCACACGTCTGAACTCCAGTCACTCCGCGAAATCTCGTATGCCGTCTTCTGCTTGAAAAAAAAAAAAAAAAAAATATCCACACTGTGTAATAAACTCCACACGTCCTTCCCGTCATAACCAGCCTCCACTTTCTCCTCCCTGCGTGCTAATCCCTCCACTGACCCACCACCCTACTCTACTCACGCTCTACTTCCCCCTAC
+
CBCCDFFFFFFFGGGGGGGGGGGGGGGHHHHHHHHHHHHHHHHHHGGCFHHHHHHHGHHHGHHHHHHHHHHHHHHHGGGGGGHFHHHGEHHHHGGGHGHHHHHHHGHHHHGGGGG/>/--<-<-.000:0:0;/000000000000000/0.-.9..0://.....;0000...//./:0000:0:0//./0.-....0000000/./:0000//9......./.000000000....9000000//.:..
@M05620:45:000000000-G6HP7:1:1101:21635:10214 1:N:0:120
TACCTGTACTGGGGAAGCATTTGAATATCCCCCCATGGTGATGGGGACGGAGAACTGCTCCATAAACACAGGCAACGTGCCTAACTTTCCCGGGAAGATGAAGTCAAAGAGCGACCACAGCTCTCGGAGGTTATTTTGCATCGGTGAGCCAGACAGAATGATCCGATGAGGGGTGCGAAACTATTTGAGGAAAGGAAGCACCTTTTTATTAAATTTACCTTTTAGCAATCGCCATTCCTACCCTAAAGATC
+
CCCCCFFFFFFFGGGGGGGGGGHHHGHHHHHGGGGHHGFGHHHHHGGGGGGGGHHHHHHHHHHHHHHHHHGHGHHHGHHHHHHHHHHHHHHGGGGGGHHHHHHHHHHHHHHHGGGGGHHHHHHGHGGGCGDHHHHHHHHGHHGGGGGHHHHGHGHHGHHHHHGHHGGGHHHGGCFGGGGGGGGGGGGGEGFGGGGGGGGGGFFFFFFFFFFFFFFFFFFFFFFFFFFBFFFFFFFFFFFFFFFFFFFFFFF
@M05620:45:000000000-G6HP7:1:1101:3178:10223 1:N:0:120
ATCTCTATCTCCTAAAAACCTGTTTAGATTTGGAGATAGACCTTCAGGTTTTTCATCATTTTCTGCATGAATTATACATTGACCACGTTCCAGCGTGGTCAGTTTGCAGCATTCTGTTATTTTGTTTGACAGAGTGTCTTGTTGAGAACATATGTAGGACATGATTTTTTCCTGCAACAGGGAAAATAAAGTATAAGTTTTAAAGATTTATTCTTTAATAAAGGATCTCAAAGCCAGCTTTAGAAAAAGGA
+
BCCCCFFFFFFFGGGGGGGGGGHHHHHHHHHHHGHHHHHHHHHHHHHHHHHGGHHHHHHHHIHHHHHHHHHHHHHHHHHHHHHHHHGHHHHHHHGGGGHHHHHHHHHHHHHHHHHHHHHHHHHHHHHHHGHHHHHHHHHHHHHHHHHGHHHHHHHHHHHHHHGHHHHHHGHHHHGHHHHHHGGHHHHHHHHHHHHHHHHHHGHHHGHHHHHHHHHHGGHHHFDHHHHHHGHFFHFHHGHHHHGHF:CGGDC
@M05620:45:000000000-G6HP7:1:1101:3161:10229 1:N:0:120
ATCTCTATCTCCTAAAAACCTGTTTAGATTTGGAGATAGACCTTCAGGTTTTTCATCATTTTCTGCATGAATTATACATTGACCACGTTCCAGCGTGGTCAGTTTGCAGCATTCTGTTATTTTGTTTGACAGAGTGTCTTGTTGAGAACATATGTAGGACATGATTTTTTCCTGCAACAGGGAAAATAAAGTATAAGTTTTAAAGATTTATTCTTTAATAAAGGATCTCAAAGCCAGCTTTAGAAAAAGGA
+
BCABCFFFFFFFGGGGGGGGGGGHHHHHHHHHHGHHHHHHHHHHHGHHHHHGGHHHHGHHHIIIHHHHHHHHHGHGHGHHHGHHHHGHHHHGHHGFGGHHHHGHHHHHHHHHHHHHHHHHHHHHHHHHGHGHHHGHHHHHHHHHHHGHHHHHHHHHHHHHHHHHHHHHHGHHHHHGHHHHHGGHHHHHHFHHGGHHHGGHHGHGHGHHHHHHHHHHGFHGGGHHGHHHHFFFHGGHHGHHHHFGFFFFGGH
@M05620:45:000000000-G6HP7:1:1101:21651:10239 1:N:0:120
ATCTCTATCTCCTAAAAACCTGTTTAGATTTGGAGATAGACCTTCAGGTTTTTCATCATTTTCTGCATGAATTATACATTGACCACGTTCCAGCGTGGTCAGTTTGCAGCATTCTGTTATTTTGTTTGACAGAGTGTCTTGTTGAGAACATATGTAGGACATGATTTTTTCCTGCAACAGGGAAAATAAAGTATAAGTTTTAAAGATTTATTCTTTAATAAAGGATCTCAAAGCCAGCTTTAGAAAAAGGA
+
DEEEDFFFFFFFGGGGGGGGGGHHHHHHHHHHHHHHHHHHHHHHHHHHHHHGGHHHHIHHHHIIIHHHHHHHHHHHHHHHHHHHHHGHHHHHHHGGGGHHHHHHHHHHHHHHHHHHHHHHHHHHHHHHHHHHHHHHHHHHHHHHHHHHHHHHHHHHHHHHHHHHHHHHHGHHHHHHHHHHHGGHHHHHHHHHHHHHHHHHHHHHHHHHHHHHHHHHHGHHHHHHHHHHHGHHHHHHHGHHHHHHHHHHGGH
@M05620:45:000000000-G6HP7:1:1101:21668:10247 1:N:0:120
ATCTCTATCTCCTAAAAACCTGTTTAGATTTGGAGATAGACCTTCAGGTTTTTCATCATTTTCTGCATGAATTATACATTGACCACGTTCCAGCGTGGTCAGTTTGCAGCATTCTGTTATTTTGTTTGACAGAGTGTCTTGTTGAGAACATATGTAGGACATGATTTTTTCCTGCAACAGGGAAAATAAAGTATAAGTTTTAAAGATTTATTCTTTAATAAAGGATCTCAAAGCCAGCTTTAGAAAAAGGA
+
BCCCCFFFFFFFGGGGGGGGGGHHHFHHHHHHHHGHHHHHHHHHHHHHHHHGGHGHHIHHGIHIHHHHHHHHHHHHHHHHHHHHHHGHHHHHHHGFGGHHHHHHHHHGHHHHHHHHHHHHHHHHHHHHHHHHHHFHHHHHHHHHHGGHHHHHHHHHHHHHHHHHHHHHHGHHHHHHHHHHHGGHHHHHHHHGHHHHGGGHHHGHHHHHHHHHHHHHHHHGDGDFHHHHHHHHHHHHHGHHHHBGGGHHDDG
@M05620:45:000000000-G6HP7:1:1101:21648:10258 1:N:0:120
ATCTCTATCTCCTAAAAACCTGTTTAGATTTGGAGATAGACCTTCAGGTTTTTCATCATTTTCTGCATGAATTATACATTGACCACGTTCCAGCGTGGTCAGTTTGCAGCATTCTGTTATTTTGTTTGACAGAGTGTCTTGTTGAGAACATATGTAGGACATGATTTTTTCCTGCAACAGGGAAAATAAAGTATAAGTTTTAAAGATTTATTCTTTAATAAAGGATCTCAAAGCCAGCTTTAGAAAAAGGA
+
ABABBFFFFFFFGGGGFGGGGGHGHHHHHHHHHHHHHHHHHHHHHHHHHHHGGHGHHHHHHHHHHHFHHHGHHHHHHFHHHHHHHHGHHHHBGHGFGFHGFHGHHHHHHHHGHHHHHHHHHHHHHHHHGHGHHHHHHHHHHHHHHHHHHHHHHHHHHHHHHHHHHHHHHGHHHHHHHHFHHGGHHGHGHHHGHHHBGDGGHHHHHGHHHHHHHHHHHHHHEH0DHHGHHGHHHHHHHGHHHHHFF:CGGGC
@M05620:45:000000000-G6HP7:1:1101:9160:10259 1:N:0:120
ATCTCTATCTCCTAAAAACCTGTTTAGATTTGGAGATAGACCTTCAGGTTTTTCATCATTTTCTGCATGAATTATACATTGACCACGTTCCAGCGTGGTCAGTTTGCAGCATTCTGTTATTTTGTTTGACAGAGTGTCTTGTTGAGAACATATGTAGGACATGATTTTTTCCTGCAACAGGGAAAATAAAGTATAAGTTTTAAAGATTTATTCTTTAATAAAGGATCTCAAAGCCAGCTTTAGAAAAAGGA
+
EEECEFFFFFFFGGGGGGGGGGHHHHHHHHHHHHHHHHHHHHHHHHHHHHHGGHHHHHHHHHIIHHHHHHHHHHHHHHHHHHHHHHGHHHHHHHGGGGHHHHHHHHHHHHHHHHHHHHHHHHHHHHHHHHHHHHHHHHHHHHHHHHHHHHHHHHHHHHHHHHHHHHHHHGHHHHHHHHHHHGGHHHHHGHHHHHHHHHHHHHHHHHHHHHHHHHHHHHHHHHHHHHHHHGHHHHHHHGHHHHGHHHHHGGH
@M05620:45:000000000-G6HP7:1:1101:7380:10263 1:N:0:120
AAACCAGAAGACATGAGGTCAGCTAGATCGGAAGAGCACACGTCTGAACTCCAGTCACTCCGCGAAATCTCGTATGCCGTCTTCTGCTTGAAAAAAAAAAAACCCGCATCCTCCCCCAGTTCTACTTCCCCAGGCCCCCCTTTACCCCACTTCCAACCACCTGACTTTTCCTCCCCTCCTGCTCCCTCGCCTCCCCTTCTTCTCCCTTCCTTCCCCCCTTCCTTTTCTCCCCGCCTTCTTTTCTCCCCTTC
+
AAAAA?AFFFCFBDFFGC1BGFHHAFHGHEGCCAGHHFFHH?BGHA12BGHHGFAFFHHHHGGGGCGH@GGHFFHCHHEGE0FG21GDHFFG1DF?///>>///////?/0110?</-.>1<F1==11<<00....<<<:-:0:;:/C..:00009999...///90;;0;00/../..//9///---------AB99-;/9/9/BFF-BBF//--;---;B/F/BBF/BB---9--/99B/////;-BA9
@M05620:45:000000000-G6HP7:1:1101:4031:10296 1:N:0:120
ATCTCTATCTCCTAAAAACCTGTTTAGATTTGGAGATAGACCTTCAGGTTTTTCATCATTTTCTGCATGAATTATACATTGACCACGTTCCAGCGTGGTCAGTTTGCAGCATTCTGTTATTTTGTTTGACAGAGTGTCTTGTTGAGAACATATGTAGGACATGATTTTTTCCTGCAACAGGGAAAATAAAGTATAAGTTTTAAAGATTTATTCTTTAATAAAGGATCTCAAAGCCAGCTTTAGAAAAAGGA
+
BBBBAFFFBDFFGGGFGGGGGGGHHHHHHHHHHBGHHHHHHHHHHFHHHHHGGHHHHFHHHHFGHGFGHHHHHHHHBGGHHEGFGHGHHHHHFBEBECHFHHGHHHFHHEGHHGHFGHHHHHGHHHHHHHGHHHFFFGHHHFHGBEFGGHHHHHHFHHHHGHHHGGHHHGGHHHFFGGHGHGCGHGHGG1GGFHH?>>FHHHHGG>GHHHHFHHHHHGHHHGHHFHCGHGDFG/CFGCCHHECC;CCFDGC
@M05620:45:000000000-G6HP7:1:1101:4050:10301 1:N:0:120
ATCTCTATCTCCTAAAAACCTGTTTAGATTTGGAGATAGACCTTCAGGTTTTTCATCATTTTCTGCATGAATTATACATTGACCACGTTCCAGCGTGGTCAGTTTGCAGCATTCTGTTATTTTGTTTGACAGAGTGTCTTGTTGAGAACATATGTAGGACATGATTTTTTCCTGCAACAGGGAAAATAAAGTATAAGTTTTAAAGATTTATTCTTTAATAAAGGATCTCAAAGCCAGCTTTAGAAAAAGGA
+
DDDCDFFFFFFFGGGGGGGGGGHHHHHHHHHHHHHHHHHHHHHHHHHHHHHGGHHHHHHHHHIHIHHHHHHHHHHHHHHHHHHHHHGHHHHHHHGGGGHHHHHHHHHHHHHHHHHHHHHHHHHHHHHHHHHHHHHHHHHHHHHHHHHHHHHHHHHHHHHHHHHHHHHHHGHHHHHHHHHHHGGHHHHHHHHHHHHHHGHHHHHHHHHHHHHHHHHHHHHHHHHHHHHHHHHHHHHHHGHHHHHHHHHHGGH
@M05620:45:000000000-G6HP7:1:1101:22953:10302 1:N:0:120
ATCTCTATCTCCTAAAAACCTGTTTAGATTTGGAGATAGACCTTCAGGTTTTTCATCATTTTCTGCATGAATTATACATTGACCACGTTCCAGCGTGGTCAGTTTGCAGCATTCTGTTATTTTGTTTGACAGAGTGTCTTGTTGAGAACATATGTAGGACATGATTTTTTCCTGCAACAGGGAAAATAAAGTATAAGTTTTAAAGATTTATTCTTTAATAAAGGATCTCAAAGCCAGCTTTAGAAAAAGGA
+
CCCDDFFFFFFFGGGGGGGGGGHHHHHHHHHHHHHHHHHHHHHHHHHHHHHGGHHHHHHHHHHIIHHHHHHHHGHHHHHHHHHHHHGHHHHHHHGGGGHHHHHHHHHHHHHHHHHHHHHHHHHHHHHHGHHHHHHHHHHHHHHHHHGHHHHHHHHHHHHHFHHHHHHHHGHHHHHHHHHHHGGHHHHGHHHHGHHHHHHHHGGHHGHHHGHHHHHHHGHHHHHHHHGHHGGHHHGHGGHHHHGHFFFHGGH
@M05620:45:000000000-G6HP7:1:1101:21413:10308 1:N:0:120
ATCTCTATCTCCTAAAAACCTGTTTAGATTTGGAGATAGACCTTCAGGTTTTTCATCATTTTCTGCATGAATTATACATTGACCACGTTCCAGCGTGGTCAGTTTGCAGCATTCTGTTATTTTGTTTGACAGAGTGTCTTGTTGAGAACATATGTAGGACATGATTTTTTCCTGCAACAGGGAAAATAAAGTATAAGTTTTAAAGATTTATTCTTTAATAAAGGATCTCAAAGCCAGCTTTAGAAAAAGGA
+
BBBBBFFFFFFFFGFFGGGGGFHHHGHHHFGHFHHHFHHHHHHHFHHHGGHFGHHHHHHHHHHHHHHFHFHFHFGHFHHHHHGHHHGHHGFHHEFFFGGFFHGGFFHHHHGHHGHHHHHHHHHHGHHHGGGHFHHHGHHHHHHHHHGHHHHGHHGHHHHFGHHHGHHHFGGGHHEFGHHFHGGGHHGFDDGFGHHHHHHHHGHGHGHHHHHHHHHHFFHHGDGHGHHHHFHFHHFHHGHHGFFCGHFFDDC
@M05620:45:000000000-G6HP7:1:1101:4066:10312 1:N:0:120
ATCTCTATCTCCTAAAAACCTGTTTAGATTTGGAGATAGACCTTCAGGTTTTTCATCATTTTCTGCATGAATTATACATTGACCACGTTCCAGCGTGGTCAGTTTGCAGCATTCTGTTATTTTGTTTGACAGAGTGTCTTGTTGAGAACATATGTAGGACATGATTTTTTCCTGCAACAGGGAAAATAAAGTATAAGTTTTAAAGATTTATTCTTTAATAAAGGATCTCAAAGCCAGCTTTAGAAAAAGGA
+
CCCCCFFFFFFFGGGGGGGGGGHHHHHHHHHHHHHHHHHHHHHHHHHHHHHGGHHHHHHHHHIHHHHHHHHHHHHHHHHHHHHHHHGHHHHHHHGGGGHHHHHHHHHHHHHHHHHHHHHHHHHHHHHHHHHHHHHHHHHHHHHHHHHHHHHHHHHHHHHHHHHGHHHHHGHHHHHHHHHHHGGHHGGHHHHGHHHHHGGHHHHHHHHHHHHHHHHHHHHHHHHHHHHHHHHHHHHHHGHHHHGHHHHHGGH
@M05620:45:000000000-G6HP7:1:1101:19706:10316 1:N:0:120
ATCTCTATCTCCTAAAAACCTGTTTAGATTTGGAGATAGACCTTCAGGTTTTTCATCATTTTCTGCATGAATTATACATTGACCACGTTCCAGCGTGGTCAGTTTGCAGCATTCTGTTATTTTGTTTGACAGAGTGTCTTGTTGAGAACATATGTAGGACATGATTTTTTCCTGCAACAGGGAAAATAAAGTATAAGTTTTAAAGATTTATTCTTTAATAAAGGATCTCAAAGCCAGCTTTAGAAAAAGGA
+
DCDCDFFFFFFFGGGGGGGGGGHHHHHHHHHHHHHHHHHHHHHHHHHHHHHGGHHHHIHHHHIIIHHHHHHHHHHHHHHHHHHHHHGHHHHHHHGGGGHHHHHHHHHHHHHHHHHHHHHHHHHHHHHHHHHHHHHHHHHHHHHHHHHHHHHHHHHHHHHHHHHHHHHHHGHHHHHHHHHHHGGHHHHHHHHHHGHHHGHHHHHHHHHHHHHHHHHHHHHHHGHHHHHHHGHHHHHHHGHHHHHHHHGHGGH
@M05620:45:000000000-G6HP7:1:1101:10293:10336 1:N:0:120
ATCTCTATCTCCTAAAAACCTGTTTAGATTTGGAGATAGACCTTCAGGTTTTTCATCATTTTCTGCATGAATTATACATTGACCACGTTCCAGCGTGGTCAGTTTGCAGCATTCTGTTATTTTGTTTGACAGAGTGTCTTGTTGAGAACATATGTAGGACATGATTTTTTCCTGCAACAGGGAAAATAAAGTATAAGTTTTAAAGATTTATTCTTTAATAAAGGATCTCAAAGCCAGCTTTAGAAAAAGGA
+
BBBBBFFFFFFFGGGGGGGGGGHHH5GGHHHHFFGGHDFBGHHHHHFFHHHGGHHHHFHHHHHHBHHHHF5GHHHFHBHHHGGHHHGHHHHFHHEGFGHHGHHHHHHFCGHHHHHHHHHHHHHHHHHHFGGGBGHFHGHHHHHH43?4F3GHHGHDGFBGFHFGHHHHHGHHHHHF2FGHGEEHF0??F<FGGHHFHHHHHH1<F1FHH1FGHHHHGBG0=GB0CGHHHH0<BGHHHEHHHG0GGFHF..:
@M05620:45:000000000-G6HP7:1:1101:5158:10337 1:N:0:120
CATCCTGACCCTGAAGTACCCCGGCTTGATTTCTGACATTAGATCGGAAGAGCACACGTCTGAACTCCAGTCACTCCGCGAAATCTCGTATGCCGTCTTCTGCTTGAAAAAAAAAAAAATATAATATAAGAGAGTATAAAGATGAGCACATATAATAAACATACTCTTTTACTGAAGACGTTCACATTAAGTATGTGTACTAAAGATTGATTCGTTAGTCACGGATCATCACTCGAGAATACGATACAGTA
+
A?AACFFFFCFFGFGGGDFGGGGGGGGGHHHHHHHHHHHHHHFGHHGGGGFHHFHFHGHHHGGFFGGHHHHHBGHHHGGGGGGHEGHHGDHHGHGEEHGHGHGHHHHHBGHGFCC///>011<1111111110.>0<=00000000<0<<00000000;0:0;000;00000000:0;/.9.//000000099C00;;000090C00000;90.;/..////..-;-.//////.....9//....-:/;9
@M05620:45:000000000-G6HP7:1:1101:19699:10339 1:N:0:120
ATCTCTATCTCCTAAAAACCTGTTTAGATTTGGAGATAGACCTTCAGGTTTTTCATCATTTTCTGCATGAATTATACATTGACCACGTTCCAGCGTGGTCAGTTTGCAGCATTCTGTTATTTTGTTTGACAGAGTGTCTTGTTGAGAACATATGTAGGACATGATTTTTTCCTGCAACAGGGAAAATAAAGTATAAGTTTTAAAGATTTATTCTTTAATAAAGGATCTCAAAGCCAGCTTTAGAAAAAGGA
+
CBCCCFFFFFFFGGGGGGGGGGHHHHHHHHHHHHHHHHHHHHHHHHHHHHHGGHHHHIHHIHHHHHHHHHHHHHHHHHHHHHGHHHGHHHHHGHGGGGHHHHHHHHHHHHHHHHHHHHHHHHHHHHHHHHHHHHHHHHHHHHHHHHHHHHHHHHHHHHHHHHHHHHHHHGHHHHHFHGHHGGGHHHHHHGHHH1GGHGHHHHHHHHHHHHHHHHHHHHHHGHGHHHHHHHGHHHHHHGHHFHHHHGHHGDG
@M05620:45:000000000-G6HP7:1:1101:10256:10346 1:N:0:120
ATCTCTATCTCCTAAAAACCTGTTTAGATTTGGAGATAGACCTTCAGGTTTTTCATCATTTTCTGCATGAATTATACATTGACCACGTTCCAGCGTGGTCAGTTTGCAGCATTCTGTTATTTTGTTTGACAGAGTGTCTTGTTGAGAACATATGTAGGACATGATTTTTTCCTGCAACAGGGAAAATAAAGTATAAGTTTTAAAGATTTATTCTTTAATAAAGGATCTCAAAGCCAGCTTTAGAAAAAGGA
+
BBBABFFFFFFFGEGGEGGGGGHHHHHHHHHHHFHFHGHHHHHHHHHGHHHGGHFHHHHHHHHHHHHHHHHHHHHHHHHHHHHHHHGHHHHHHHGGGGHHHHHHHHHHHHHHHHHHHHHHHHHHHHHHGHHHHHHHHHHHHHHHFHHHHHHHHHHGHHHHHHHFHHHHHGHHHHHCDGGHHGGGFHFGHHHHHHHHHFGHHHGFHHHHHHHHHHHHHHHHHHHHGHHHHHHHHHHHHGHHHHGGHHHFDDG
@M05620:45:000000000-G6HP7:1:1101:10273:10347 1:N:0:120
ATCTCTATCTCCTAAAAACCTGTTTAGATTTGGAGATAGACCTTCAGGTTTTTCATCATTTTCTGCATGAATTATACATTGACCACGTTCCAGCGTGGTCAGTTTGCAGCATTCTGTTATTTTGTTTGACAGAGTGTCTTGTTGAGAACATATGTAGGACATGATTTTTTCCTGCAACAGGGAAAATAAAGTATAAGTTTTAAAGATTTATTCTTTAATAAAGGATCTCAAAGCCAGCTTTAGAAAAAGGA
+
EEEEEFFFFFFFGGGGGGGGGGHHHHHHHHHHHHHHHHHHHHHHHHHHHHHGGHHHHIHHHHHIIHHHHHHHHHHHHHHHHHHHHHGHHHHHHHGGGGHHHHHHHHHHHHHHHHHHHHHHHHHHHHHHHHHHHHHHHHHHHHHHHHHHHHHHHHHHHHHHHHHHHHHHHGHHHHHHHHHHHGGHHHHHHHHHHHHHHHHHHHHHHHHHHHHHHHHHHHHHHHHHHHHHHHHHHHHHHGHHHHGHHHHHGGH
@M05620:45:000000000-G6HP7:1:1101:11322:10350 1:N:0:120
ATCTCTATCTCCTAAAAACCTGTTTAGATTTGGAGATAGACCTTCAGGTTTTTCATCATTTTCTGCATGAATTATACATTGACCACGTTCCAGCGTGGTCAGTTTGCAGCATTCTGTTATTTTGTTTGACAGAGTGTCTTGTTGAGAACATATGTAGGACATGATTTTTTCCTGCAACAGGGAAAATAAAGTATAAGTTTTAAAGATTTATTCTTTAATAAAGGATCTCAAAGCCAGCTTTAGAAAAAGGA
+
CCCDDFFFFFFFGGGGGGGGGGHHHHHHHHHHHHHHHHHHHHHHHHHHHHHGGHHHHIHHHIHHHHHHHHHHHHHHHHHHHHHHHHGHHHHHHHGFGGHHHHHHHHHHHHHHHHHHHHHHHHHHHHHHHHHHHHHHHHHHHHHHHHHHHHHHHHHHHHHHHHHHHHHHHGHHHHHHHHHHHGGHHHHHHHHHHHHGHGHHHHHHHHHHHHHHHHHHHHHHHHHGHHHHHHHHHHHHHGHHHHHHHHHGGGH
@M05620:45:000000000-G6HP7:1:1101:23082:10352 1:N:0:120
ATCTCTATCTCCTAAAAACCTGTTTAGATTTGGAGATAGACCTTCAGGTTTTTCATCATTTTCTGCATGAATTATACATTGACCACGTTCCAGCGTGGTCAGTTTGCAGCATTCTGTTATTTTGTTTGACAGAGTGTCTTGTTGAGAACATATGTAGGACATGATTTTTTCCTGCAACAGGGAAAATAAAGTATAAGTTTTAAAGATTTATTCTTTAATAAAGGATCTCAAAGCCAGCTTTAGAAAAAGGA
+
CCCCCFFFFFFFGGGGGGGGGGHHHHHHHHHHHHHHHHHHHHHHHHHHHHHGGHHHHHHHHHHIIHHHHHHHHHHHHHHHHGHHHHGHHHHHHHGGGGHHHHHHHHHHHHHHHHHHHHHHHHHHHHHHHHHHHHGHHHHHHHHHHHHHHHHHHHHHHHHHHHHHHHHHHGHHHHGHHHHHHGGHHHHHHHHHHHHHHGHHHHHHHHHHHHHHHHHHHHHHHHHGHHHHHGHHHHHHHGHHHHGGHHHHGGH
@M05620:45:000000000-G6HP7:1:1101:23081:10375 1:N:0:120
ATCTCTATCTCCTAAAAACCTGTTTAGATTTGGAGATAGACCTTCAGGTTTTTCATCATTTTCTGCATGAATTATACATTGACCACGTTCCAGCGTGGTCAGTTTGCAGCATTCTGTTATTTTGTTTGACAGAGTGTCTTGTTGAGAACATATGTAGGACATGATTTTTTCCTGCAACAGGGAAAATAAAGTATAAGTTTTAAAGATTTATTCTTTAATAAAGGATCTCAAAGCCAGCTTTAGAAAAAGGA
+
BBBBBFFFFFFFGGGGGGGGGGHHHGHHHHHHHFHHHHHHHHHHHHHGHHHGGHHHHHHHHHHHHHHHHHHHHHHHHHHHHHHHHHGHHHGHHHGGGGHHHHHHHHHHHHHHHHHHHHHHHHHHHHHHHHHHHHHHHHHHHHHHHHHBHHHHHHHHHHHHHHHHHHHHHGHHHHHHHHHGHGGGFGGGHHHGGHBGHGGHHFHHHHHHHHHHHHHHFHHHHHGFHHHHHHHHHHHFFFHHHHHHHGGFGGG
@M05620:45:000000000-G6HP7:1:1101:28690:10385 1:N:0:120
ATCTCTATCTCCTAAAAACCTGTTTAGATTTGGAGATAGACCTTCAGGTTTTTCATCATTTTCTGCATGAATTATACATTGACCACGTTCCAGCGTGGTCAGTTTGCAGCATTCTGTTATTTTGTTTGACAGAGTGTCTTGTTGAGAACATATGTAGGACATGATTTTTTCCTGCAACAGGGAAAATAAAGTATAAGTTTTAAAGATTTATTCTTTAATAAAGGATCTCAAAGCCAGCTTTAGAAAAAGGA
+
CCCCCFFFFFFFGGGGGGGGGGHHHHHHHHHHHHHHHHHHHHHHHHHHHHHGGHHHHIHHHHHHIHHHHHHHHHHHHHHHHHHHHHGHHHHHHHGGGGHHHHHHHHHGHHHHHHHHHHHHHHHHHHHHHHHHHHHHHHHHHHHHHHHHHHHHHHHHHHHHHHHHHHHHHGHHHHHHHHHHHGGHHHGHGHHHHHHHHGGHHGHHHGHHHHHHHHHHHHHHHHHHHHHHHHHHHHHHHGHHHHHBGHHHGGG
@M05620:45:000000000-G6HP7:1:1101:28693:10403 1:N:0:120
ATCTCTATCTCCTAAAAACCTGTTTAGATTTGGAGATAGACCTTCAGGTTTTTCATCATTTTCTGCATGAATTATACATTGACCACGTTCCAGCGTGGTCAGTTTGCAGCATTCTGTTATTTTGTTTGACAGAGTGTCTTGTTGAGAACATATGTAGGACATGATTTTTTCCTGCAACAGGGAAAATAAAGTATAAGTTTTAAAGATTTATTCTTTAATAAAGGATCTCAAAGCCAGCTTTAGAAAAAGGA
+
BBBBBFFFFFFFGGGGGGGGGGGHHEHHHHHHHBGCGHHGHHHHHGHHHHHGGHHHHGHHHHHHHHHHHHHHHHHHHHHHHHHHHHGHHHHHHHGFGGHHHHHHHHHHHHHHHHHHHHHHHHHHHHHHFHHHHHGHHHHHHHHHGHHHHHHHHHHGHHHHHHHHHHHHHGHHHHHHGHHGHGGHHHHHFHHHHHHHHHHHHGHGHHHHHHHHHHHHHHHHHHHHHHHHHHHHHHHHHGHHHHHCCGHFGGH
@M05620:45:000000000-G6HP7:1:1101:10096:10411 1:N:0:120
ATCTCTATCTCCTAAAAACCTGTTTAGATTTGGAGATAGACCTTCAGGTTTTTCATCATTTTCTGCATGAATTATACATTGACCACGTTCCAGCGTGGTCAGTTTGCAGCATTCTGTTATTTTGTTTGACAGAGTGTCTTGTTGAGAACATATGTAGGACATGATTTTTTCCTGCAACAGGGAAAATAAAGTATAAGTTTTAAAGATTTATTCTTTAATAAAGGATCTCAAAGCCAGCTTTAGAAAAAGGA
+
DDDDDFFFFFFFGGGGGGGGGGHHHHHHHHHHHHHHHHHHHHHHHHHHHHHGGHHHHHHHHHHIHHHHHHHHHHHHHHHHHHHHHHGHHHHHHHGGGGHHHHHHHHHHHHHHHHHHHHHHHHHHHHHHGHHHHHHHHHHHHHHHHHHHHHHHHHHHHHHHHHHHHHHHHGHHHHHHHHHHHGGHGHGHHHHHHGHHHHHHHHHHHHHHHHHHHHHHHHHHHHHGGHHHHHHHHHHHHGHHHHHHHHHGDGH
@M05620:45:000000000-G6HP7:1:1101:10114:10413 1:N:0:120
ATCTCTATCTCCTAAAAACCTGTTTAGATTTGGAGATAGACCTTCAGGTTTTTCATCATTTTCTGCATGAATTATACATTGACCACGTTCCAGCGTGGTCAGTTTGCAGCATTCTGTTATTTTGTTTGACAGAGTGTCTTGTTGAGAACATATGTAGGACATGATTTTTTCCTGCAACAGGGAAAATAAAGTATAAGTTTTAAAGATTTATTCTTTAATAAAGGATCTCAAAGCCAGCTTTAGAAAAAGGA
+
BBBABFFFFFFFGGGGGGGGGGFHHHHHHHHHHGHHHHHHHHHHHHHHHHHGGHHHHHHHHHHHHHHHHHHHHHHHHHHHHGHHHHGHHHHHHHGGGGHHHHHHHHHHHHGHHHHHHHHHHHHHHHHHHHGHHHHHHHHHHHHHHHHHHHHFHHHFHHHHHGHHHHHHHGHHHHHHHHGHHGGGHHHHHHHHHHHHHGHHHHHHHHHHHHHHHHHHHHHHHHHHHHHHHGHHHHHHHGHHHGGHGGGGGGG
@M05620:45:000000000-G6HP7:1:1101:18622:10428 1:N:0:120
TACCTGTACTGGGGAAGCATTTGAATATCCCCCCATGGTGATGGGGACGGAGAACTGCTCCATAAACACAGGCAACGTGCCTAACTTTCCCGGGAAGATGAAGTCAAAGAGCGACCACAGCTCTCGGAGGTTATTTTGCATCGGTGAGCCAGACAGAATGATCCGATGAGGGGTGCGAAACTATTTGAGGAAAGGAAGCACCTTTTTATTAAATTTACCTTTTAGCAATCGCCATTCCTACCCTAAAGATC
+
AAAAAFFFFFFFAAFAAGG1FDDGH3EAFHHGGGGGFAAE1DGHG?EEAA//EGCFFHHDFF1GHGHHFCGHGFFHEFHGHBGFH1GHD@FE>E??EFHHFGDBFEFHHFHH?CGGGHEHGFFFHGG?CG?FHHHHHHF1DFFGCCEFFFHHHEHHHHGHFHHHHGGGHGHGGGGG@GG@@FFGFFGE9B0FFGFFBFGFB:9BFFFFFFFFFFFFFB9BFFFFFFFFFFFEFFFFFFFFF-AFFFFFFBB
@M05620:45:000000000-G6HP7:1:1101:4023:10520 1:N:0:120
ATCTCTATCTCCTAAAAACCTGTTTAGATTTGGAGATAGACCTTCAGGTTTTTCATCATTTTCTGCATGAATTATACATTGACCACGTTCCAGCGTGGTCAGTTTGCAGCATTCTGTTATTTTGTTTGACAGAGTGTCTTGTTGAGAACATATGTAGGACATGATTTTTTCCTGCAACAGGGAAAATAAAGTATAAGTTTTAAAGATTTATTCTTTAATAAAGGATCTCAAAGCCAGCTTTAGAAAAAGGA
+
CCCCCFFFFFFFGGGGGGGGGGHHHHHHHHHHHHHHHHHHHHHHHHHHHHHGGHHHHHIHHHIHHHHHHGHHHHHGHHHHHHHHHHGHHHHHHHGGGGHHHHHHHHGHHHHHHHHHHHHHHHHHHHHHHHHHHHHHHHHHHHHHHHHHHHHHHHHHHHHHHHHHHHHHHGHHHHHHHHHHHGGHHGHHHHHFGHHHHFGHHHHHHHHHHHHHHHHHHHHGHHHGHHHHHGGHHHHHHGHHHHHHHHHHGGH
@M05620:45:000000000-G6HP7:1:1101:4351:10532 1:N:0:120
CATCCTGACCCTGAAGTACCCCGGCTTGATTTCTGACATTAGATCGGAAGAGCACACGTCTGAACTCCAGTCACTCCGCGAAATCTCGTATGCCGTCTTCTGCTTGAAAAAAAAAAAACCAAGGGAGTAAAAGAGCTGATGAAACAATGGCAAGTAAGTCAGGCATTTACGCTTTAGCACTCTTGTGGATCCAATTTAACAATTCTCAGCATTTGTCCTTGTCACTGACAAGCCAGGGACATAACAAAGAT
+
AAABBFFFFFFFGGGGGGGGGGGGGGGGHHHHHGHGHHHHGHGHHHGEEFGHHHHHHGGHHGHHHHHHHHHHHHHGHGGGGGGHDGHHFDHHHHGGEHGFHHBGFGFGHFHCGFDD//??FC0.><.A<GBD1<</<GF0<=<00<.00CGCF.CGHFH0<G/:.:CC0;A.CEG00;0009900;F.BBB/0C0000;FF0;BFBFB/;9FBFBB/BBFFB///B9BBFB.AA..9.;EE/;/BF/./99
@M05620:45:000000000-G6HP7:1:1101:4369:10532 1:N:0:120
CATCCTGACCCTGAAGTACCCCGGCTTGATTTCTGACATTAGATCGGAAGAGCACACGTCTGAACTCCAGTCACTCCGCGAAATCTCGTATGCCGTCTTCTGCTTGAAAAAAAAAAAAACAAAAACAAAAAACTAAGTTCTAATCATTACAGCGTAATTAACAGTGTCAGCACCCAGTAATTAGGCAGCATTTGTGATTTCATCGCGAGCCATCGGAATTAGCATATAGACGGTAGTGTGTGCATAAACTC
+
CCCCCFFFFFFFGGGGGGGGGGGGGGGGHHHHHHHHHHHHHHHHHHGGGGHHHHHHHGHHHGHHHHHHHHHHHHHHHGGGGGGHGHHHGFHHHHGGGHGHHHHHHHHHHHHGGDGC>><.><00....0.<-.<0000000::00;0000000-....00000000000009..:..0090000000...00000/000000000.-----/00.....;;0/00900009.....0/:0..000000:00
@M05620:45:000000000-G6HP7:1:1101:4360:10548 1:N:0:120
CATCCTGACCCTGAAGTACCCCGGCTTGATTTCTGACATTAGATCGGAAGAGCACACGTCTGAACTCCAGTCACTCCGCGAAATCTCGTATGCCGTCTTCTGCTTGAAAAAAAAAAAATCAAATGAACAAGCGTTCCGAAGAACTACCATCGATTGTGTTTGAGAAGAACTGGTGGGAAATCGTGTAGTCCAAAGCAGCCATCTATAACTCATTGATTATGTTAGTGGAATCTCGTGTGCGAACTCACTAT
+
CBBCCFFFFFFFGGGGGGGGGGEFFGGGHHHHHGEDGHGHFFHHHHFGFGHHHHHHHGGHHF5GHHHHGHHHHHHHHGFG/EEHHHHHFFHFHHEFGFGHHGHHH3G3GFFCCCG/>/0<11111=11100.<.../.<.-.</00//00/.;.0.00/;//0.90/9//90/0/.-./990..;:/09;0;;//////..////://;/B/////////////9:/.//////.9.;./..9-.//////
@M05620:45:000000000-G6HP7:1:1101:25141:10558 1:N:0:120
CATCCTGACCCTGAAGTACCCCGGCTTGATTTCTGACATTAGATCGGAAGAGCACACGTCTGAACTCCAGTCACTCCGCGAAATCTCGTATGCCGTCTTCTGCTTGAAAAAAAAAAAAAAAAAAAAATGTAATAAAATATAACCATTTTGAAAATCATAGACAATAGATAAAATAAAAAATTATGAGAATAATGTTACGAGAGATGAGAAGGAGGGAGAAGATAAGTGATTGATAGAAGACACATCACTGT
+
DCCDDFFFFFFFGGGGGGGGGGGGGGGGHHHHHHHHHHHHHHHHHHGGGGHHHHHHHGHHHGHHHHHHHHHHHHHHHGGGFGGHHHHHGGHHHHGGGHGHHHHHHHHHHHHGGGGG><>-<--<;:@.00;00;0000000;00000000.00000000000;/00000:00000;000-.0000:00000000000:....-.00:000/.:..-....:00:0000000000000:00////:000000
@M05620:45:000000000-G6HP7:1:1101:20832:10581 1:N:0:120
ATCTCTATCTCCTAAAAACCTGTTTAGATTTGGAGATAGACCTTCAGGTTTTTCATCATTTTCTGCATGAATTATACATTGACCACGTTCCAGCGTGGTCAGTTTGCAGCATTCTGTTATTTTGTTTGACAGAGTGTCTTGTTGAGAACATATGTAGGACATGATTTTTTCCTGCAACAGGGAAAATAAAGTATAAGTTTTAAAGATTTATTCTTTAATAAAGGATCTCAAAGCCAGCTTTAGAAAAAGGA
+
BBBBBFFFFFFFGGGGGGGGGGGHHHHHGHHHHHHGFHHFHHHHHHHHHHHGGHHHHGHHHHHHHHHHHFHHHHHHHHHHHHGHHHGGHHHHHHGGGGHHFHGGGHHHHHGHHHHGHHHHHHHHFHHHHHGHHHHHGHHHHHHHHHHHHHHFGHHHHHHHGHHHHHHHHGHHHHHGHHHHHGEHHHHHHHHFHHHHHGHHHHHHHHHHHHHHHHHHHFHHHFHGEGHHFHHHHHHGHGHHHGHFHHHGFGH
@M05620:45:000000000-G6HP7:1:1101:9465:10586 1:N:0:120
ATCTCTATCTCCTAAAAACCTGTTTAGATTTGGAGATAGACCTTCAGGTTTTTCATCATTTTCTGCATGAATTATACATTGACCACGTTCCAGCGTGGTCAGTTTGCAGCATTCTGTTATTTTGTTTGACAGAGTGTCTTGTTGAGAACATATGTAGGACATGATTTTTTCCTGCAACAGGGAAAATAAAGTATAAGTTTTAAAGATTTATTCTTTAATAAAGGATCTCAAAGCCAGCTTTAGAAAAAGGA
+
BBBBCFFFFFFFGGGGGGGGGGHHHHHHHHHHHGHGHHHHHHHHHHHHHHHGGHHHHHHHIHHIHHGHHHHHHHHHHHHHHHHHHHGHHHHHHHGGGGHHGHHHHHHGHHGHHHHHHHGHHHHHHHHHHHGHGHFHGHHHHHHHHHHHHGHFHHHGHHHHGHHGHHHHHGHHHHHHHHGHHGGGHGHGHHHFGHHGHGHHHGHGHGHHHGHHHHHHHGHHHHHHGHHHHHHGHHHHHGHHHGHHGGFGGGG
@M05620:45:000000000-G6HP7:1:1101:16782:10590 1:N:0:120
CATCCTGACATTAGATCGGAAGAGCACACGTCTGAACTCCAGTCACTCCGCGAAATCTCGTATGCCGTCTTCTGCTTGAAAAAAAAAAACACTACTCATTACTCCTTCATTTCCCCCCCTGCATCTTAACACATCCACCCACCACCCCACAGCCCCCCACTCACCTAGTCCTCCTATTATTCTCTACCGAATGCCTGTCTCCACCCTTCCTTTCCCCAATCATTTTCTGCAATTCATTCATTCATACTTTT
+
BBCCCFFFFFFFGGGGGGGGGGHHHHHCGEGHHGHFHHHHHHHHHHHHHGGGGGGHBHHGFFHHHHGFGHGHHFHHHHGFHHGGGGGE///033?22B222223223D2322D2@F?////.01=1111=>1.11010<<...<...-:....;..:--..9/0.00000000//0000000090000-.-.000000:0000/.:.;/::09B:;F/.//00090;000000000:0:0000000;09;0
@M05620:45:000000000-G6HP7:1:1101:24284:10590 1:N:0:120
ATCTCTATCTCCTAAAAACCTGTTTAGATTTGGAGATAGACCTTCAGGTTTTTCATCATTTTCTGCATGAATTATACATTGACCACGTTCCAGCGTGGTCAGTTTGCAGCATTCTGTTATTTTGTTTGACAGAGTGTCTTGTTGAGAACATATGTAGGACATGATTTTTTCCTGCAACAGGGAAAATAAAGTATAAGTTTTAAAGATTTATTCTTTAATAAAGGATCTCAAAGCCAGCTTTAGAAAAAGGA
+
DDDDDFFFFFFFGGGGGGGGGGHHHHHHHHHHHHHHHHHHHHHHHHHHHHHGGHHHHHIHHHIIIHHHHHHHHHHHHHHHHHHHHHGHHHHHHHGGGGHHHHHHHHHHHHHHHHHHHHHHHHHHHHHHHHHHHHHHHHHHHHHHHHHHHHHHHHHHHHHHHHHHHHHHHGHHHHHHHHHHHGGHHHHHHHHHHHHHHGHHHHHHHHHHHHHHHHHHHHHHHHHHHHHHGGHHHHHHHGGHHHGHHGHHGGH
@M05620:45:000000000-G6HP7:1:1101:24265:10602 1:N:0:120
ATCTCTATCTCCTAAAAACCTGTTTAGATTTGGAGATAGACCTTCAGGTTTTTCATCATTTTCTGCATGAATTATACATTGACCACGTTCCAGCGTGGTCAGTTTGCAGCATTCTGTTATTTTGTTTGACAGAGTGTCTTGTTGAGAACATATGTAGGACATGATTTTTTCCTGCAACAGGGAAAATAAAGTATAAGTTTTAAAGATTTATTCTTTAATAAAGGATCTCAAAGCCAGCTTTAGAAAAAGGA
+
A3A?AFFFFFFFGGGGGGGGGGFFGHGHHHHHHHHHHHHGHHHHHHHGHHHGGHGHHGHHHHHGHHHHHGGHHGHFGFHHHGHHFHGGHHHHHHGEFGFGFHGGFHGHHHGHHHHHGHFHGGHGGHHHFHGHHHFHHHHHFGHHHHGFFFFEGGGFHHHHFHHHHHHHHGHHHHHFFHHHHGGGHGHHGGHFDGHFHFGHHGFHHHHHHHGHHEHHHFHGFFGHHHHGHBFFHGGCHGF:GHHFHFHFGFF
@M05620:45:000000000-G6HP7:1:1101:24287:10611 1:N:0:120
ATCTCTATCTCCTAAAAACCTGTTTAGATTTGGAGATAGACCTTCAGGTTTTTCATCATTTTCTGCATGAATTATACATTGACCACGTTCCAGCGTGGTCAGTTTGCAGCATTCTGTTATTTTGTTTGACAGAGTGTCTTGTTGAGAACATATGTAGGACATGATTTTTTCCTGCAACAGGGAAAATAAAGTATAAGTTTTAAAGATTTATTCTTTAATAAAGGATCTCAAAGCCAGCTTTAGAAAAAGGA
+
CCCABFFFFFFFGGGGGGGGGGHHHHHHHHHHHHHHHHHHHHHHHHHHHHHGGHHHHHHHHHHHHHHHHHHHHHHHHHHHHHHHHHGHHHHHHHGGGGHHHHHHHHHHHHHHHHHHHHHHHHHHHHHHHHHHHHHHHHHHHHHHHHGHHHGHHHHHHHHHHHHHHHHHHGHHHHGHHHHHHGGHHHHHHHHHHHHHHFGHHHHHHHHHHHHHHHHHHHHHGHGHHHHGHGGHHHHHHGHHHHHHHGHFGCF
@M05620:45:000000000-G6HP7:1:1101:20321:10632 1:N:0:120
ATCTCTATCTCCTAAAAAGGAAGAAAGGGGAGGGAAGATCGGAAGAGCACACGTCTGAACTCCAGTCACTCCGCGAAATCTCGTATGCCGTCTTCTGCTTGAAAAAAAAAAAAACTACATCACACAAAATAGAAAACACCGTAGAACGAACACAACGAAACAAAACACCACAATTCTCACCGTCGGTGTAACCCCCACGACCAAGACATCCCCCTTCATAGGTCTGACTAAAAGTCCCCCTTCTATCTTTT
+
CCCCCFFFFFFFGGGGGGGGGGHGBGHHGGGGGGGHGHHHHGGGGHHHHHHHGHHHGHGHHHHHHGHHHHHHGGGGGGGDHHHFGHHHHGFGFGHHHHHGHFHHHHGGGGC/>-.1111111111.<..000000//...-....0;...--/...-...-/..:........000;///.;..---..////..--.-----.../////...-./////////9////////////..-./////////
@M05620:45:000000000-G6HP7:1:1101:16356:10700 1:N:0:120
ATCTCTATCTCCTAAAAACCTGTTTAGATTTGGAGGTAGACCTTCAGGTTTTTCATCATTTTCTGCATGAATTATACATTGACCACGTTCCAGCGTGGTCAGTTTGCAGCATTCTGTTATTTTGTTTGACAGAGTGTCTTGTTGAGAACATATGTAGGACATGATTTTTTCCTGCAACAGGGAAAATAAAGTATAAGTTTTAAAGATTTATTCTTTAATAAAGGATCTCAAAGCCAGCTTTAGAAAAAGGA
+
3AAABF5FFFFFGGFDGEFGGFHHHF54FHHB54A2EC35GHHHHGGFHHHGGHFHHBHHHHHHAGDG5BGHHHHHHHHHGGGHFHGHHHHHBGEEACHHFFHHHFHHFH1FHHHFHH4GHHH4FGHCFGFHCGHFHHHHEHHFBG?FGCG3GHH4DF1FGGFDGHHGHGHHHFFFGHHFHEAFGHFG1?GHEHHHHHGHHGFDDDFGHHGHHHHH00==0<G0BFGFH00DBGHFFEHHHH0:0;G.::9
@M05620:45:000000000-G6HP7:1:1101:16373:10705 1:N:0:120
ATCTCTATCTCCTAAAAACCTGTTTAGATTTGGAGGTAGACCTTCAGGTTTTTCATCATTTTCTGCATGAATTATACATTGACCACGTTCCAGCGTGGTCAGTTTGCAGCATTCTGTTATTTTGTTTGACAGAGTGTCTTGTTGAGAACATATGTAGGACATGATTTTTTCCTGCAACAGGGAAAATAAAGTATAAGTTTTAAAGATTTATTCTTTAATAAAGGATCTCAAAGCCAGCTTTAGAAAAAGGA
+
BBB@AFFFFFFFGGGGGFGGGGFHHHHHHHHHHHH2EGHFGHHHHHHGHHHGGHHHHHHHHHHHHHHHHHHHHHHHHHHHHHHHHHGHHHHHHHGGGGHHHHHHHHHHHHHHHHHHHHHHHHHHHHHHHHHHHHGHHHHHHHHHHHHHHHHHHHHHHHHHHHHGHHHHHGHHHHHHHHHHHGGHGHHHGHHHHHHHHGHHHHGFHHHHHHHHHHHHHHHHHHGHHHHHHHGHGHHHHGHHHHHGHGHHGGF
@M05620:45:000000000-G6HP7:1:1101:2561:10707 1:N:0:120
TACCTGTACTGGGGAAGCATTTGAATATCCCCCCATGGTGATGGGGACGGAGAACTGCTCCATAAACACAGGCAACGTGCCTAACTTTCCCGGGAAGATGAAGTCAAAGAGCGACCACAGCTCTCGGAGGTTATTTTGCATCGGTGAGCCAGACAGAATGATCCGATGAGGGGTGCGAAACTATTTGAGGAAAGGAAGCACCTTTTTATTAAATTTACCTTTTAGCAATCGCCATTCCTACCCTAAAGATC
+
BBABBDDFFFFFGGFGEFGGGGGFFGHHHHGGGGGGHGBGGGGFHGEGGGFGFFHHHHHHHHHFFGHFFGGHFFHHEHFGHHGHHHHGFHFEGGGEGFGHFGHGBBEFGFHGGGGGCHGHEHGHHGGGCF??FHHHHHHGHGDFGGFHGGHGHEGGCFHHFHHFCCEDHGHGG:@AD??BGGGGGGGGEFBBBCFCFGFBFEFFFFFFFFFFBFFFFFFFFFFFFFFFFFFAAD;FFBFFFAFFFFBBFF;
@M05620:45:000000000-G6HP7:1:1101:2582:10711 1:N:0:120
TACCTGTACTGGGGAAGCATTTGAATATCCCCCCATGGTGATGGGGACGGAGAACTGCTCCATAAACACAGGCAACGTGCCTAACTTTCCCGGGAAGATGAAGTCAAAGAGCGACCACAGCTCTCGGAGGTTATTTTGCATCGGTGAGCCAGACAGAATGATCCGATGAGGGGTGCGAAACTATTTGAGGAAAGGAAGCACCTTTTTATTAAATTTACCTTTTAGCAATCGCCATTCCTACCCTAAAGATC
+
BBBBBFFFFFFFGGGGGGGGGGHHHHHHHHHGGGGHHHGGHHGHEGGGEGGGGHGHHGHHHHHHHHHHHHHHGHHHEHHHHHHFHHHHHHHGG?EGFHGGHHHHFHHHHHHHGGGGGHHHHHHHHGEGGGDHHHHHH1FGHHGDGGGHHHHHGGHHHHHHHHHHHGGGHHHGGGGECEABFGGGGGGFGGFGFFGGGFEFFFFFFFFFFFFFFFFFFFFFFFFFBFFFFF?EFFAFFFFFFFFFFFBFFFB
@M05620:45:000000000-G6HP7:1:1101:16350:10719 1:N:0:120
ATCTCTATCTCCTAAAAACCTGTTTAGATTTGGAGGTAGACCTTCAGGTTTTTCATCATTTTCTGCATGAATTATACATTGACCACGTTCCAGCGTGGTCAGTTTGCAGCATTCTGTTATTTTGTTTGACAGAGTGTCTTGTTGAGAACATATGTAGGACATGATTTTTTCCTGCAACAGGGAAAATAAAGTATAAGTTTTAAAGATTTATTCTTTAATAAAGGATCTCAAAGCCAGCTTTAGAAAAAGGA
+
CCCBCFFFFFFFGGGGGGGGGGHHHHHHHHHHHHH?FHHHHHHHHHHHHHHGGHHHHIHHHHHHHHHHHHHHHHHHHHHHHHHHHHGHHHHHHHGGGGHHHHHHHHHHHHHHHHHHHHHHHHHHHHHHHHHHHHHHHHHHHHHHHHHHHHHHHHHHHHHHHHHHHHHHHGHHHHHHHHHHHGGGHHHHHGHHHHHHHHHHHHGHHHHHHHHHHHHHHHHHHHHHHHHHHHHHHHGHHGHHHHHGHHHHGGG
@M05620:45:000000000-G6HP7:1:1101:16368:10725 1:N:0:120
ATCTCTATCTCCTAAAAACCTGTTTAGATTTGGAGATAGACCTTCAGGTTTTTCATCATTTTCTGCATGAATTATACATTGACCACGTTCCAGCGTGGTCAGTTTGCAGCATTCTGTTATTTTGTTTGACAGAGTGTCTTGTTGAGAACATATGTAGGACATGATTTTTTCCTGCAACAGGGAAAATAAAGTATAAGTTTTAAAGATTTATTCTTTAATAAAGGATCTCAAAGCCAGCTTTAGAAAAAGGA
+
CDDDDFFFFFFFGGGGGGGGGGGHHHHHHHHHHHHHHHHHHHHHHHHHHHHGGHHHHHHHHIIIHHHHHHHHHHHGHHHHHHHHHHGHHHHHHHGGGGHHHHHHHHHHHHHHHHHHHHHHHHHHHHHHGHGHHHHHHHHHHHHHHHHFHHHHHHHHHHHHHHHHHHHHHGHHHHHHHHHHHGGHHHHHGHHHHHHHHHHHHHGHHHHHHHHHHHHHHHHHHHHHHHHHHHHGGHHHHGHHHHHHHHGGGGG
@M05620:45:000000000-G6HP7:1:1101:7085:10731 1:N:0:120
ATCTCTATCTCCTAAAAACCTGTTTAGATTTGGAGATAGACCTTCAGGTTTTTCATCATTTTCTGCATGAATTATACATTGACCACGTTCCAGCGTGGTCAGTTTGCAGCATTCTGTTATTTTGTTTGACAGAGTGTCTTGTTGAGAACATATGTAGGACATGATTTTTTCCTGCAACAGGGAAAATAAAGTATAAGTTTTAAAGATTTATTCTTTAATAAAGGATCTCAAAGCCAGCTTTAGAAAAAGGA
+
CCBBCFFFFFFFGGGGGGGGGGHHHHHHHHHHHHHHHHHHHHHHHHHHHHHGGHHHHIHHHHHHIHHHHHHHHHHHHHHHHHHHHHGHHHHHHHGFGGHHHHHHHHHHHHHHHHHHHHHHHHHHHHHHHHHHHHHHHHHHHHHHHHHHHHHHHHHHHHHHHHHHHHHHHGHHHHHHHHHHHGGHHHHGHHHHHHHHHGHHHHHHHHHHHHHHHHHHHHHHHHHHHHHHHGHGHHHHHGHHHHHHHGHHGGF
@M05620:45:000000000-G6HP7:1:1101:7106:10745 1:N:0:120
ATCTCTATCTCCTAAAAACCTGTTTAGATTTGGAGATAGACCTTCAGGTTTTTCATCATTTTCTGCATGAATTATACATTGACCACGTTCCAGCGTGGTCAGTTTGCAGCATTCTGTTATTTTGTTTGACAGAGTGTCTTGTTGAGAACATATGTAGGACATGATTTTTTCCTGCAACAGGGAAAATAAAGTATAAGTTTTAAAGATTTATTCTTTAATAAAGGATCTCAAAGCCAGCTTTAGAAAAAGGA
+
CCCCCFFFFFFFGGGGGGGGGGGHHHGHHHHHHHHHHHHHHHHHHHHHHHHGGHHHHHHHHHHHHHHHHHHHHHHHHHHHHHHHHHGHHHHHHHGGGGHHHHHHHHHHHHHHHHHHHHHHHHHHHHHHHHHHHHHHHHHHHHHHHHHHHHHHHHHHHHHHHHHHHHHHHGHHHHHHHHHHHGGGHHHHHGHHHHHHHHHHHGGHHHHHHHHHHHHHHHHHHHHHHHHHHGHHHHHHHGHHHHHHHHGHGGH
@M05620:45:000000000-G6HP7:1:1101:7091:10755 1:N:0:120
ATCTCTATCTCCTAAAAACCTGTTTAGATTTGGAGATAGACCTTCAGGTTTTTCATCATTTTCTGCATGAATTATACATTGACCACGTTCCAGCGTGGTCAGTTTGCAGCATTCTGTTATTTTGTTTGACAGAGTGTCTTGTTGCGCACATATGTAGGACATGATTTTTTCCTGCAACAGGGACAATCAAGTATCAGTTTTAAAGATTTATTCTTTAATAAAGGATCTCAAAGCCAGCTTTAGAAAAAGGA
+
AA>1AFFFFDF1GGGGDGGGFA1FGDDAABFHH1FB0DA1BGAEG11FGGFACGADBGHFHGHHFF2GH11DA1B2D2BF11AA1A/BAFE21>>>/>GFGCFB@GGHHGHHDG22B@2FFEHH>FGF1FB10F11BF>2>FF01<//><DGDBBGDDBCCFHHFGFGD@GD>DF01?GHHE//<FD1<F1F1=1<=F=GD=<1=0<DD0DGFDDG0=GH0G00/;CH:000CFG:.EHHH0009F/A..9
@M05620:45:000000000-G6HP7:1:1101:23049:10764 1:N:0:120
ATCTCTATCTCCTAAAAACCTGTTTAGATTTGGAGATAGACCTTCAGGTTTTTCATCATTTTCTGCATGAATTATACATTGACCACGTTCCAGCGTGGTCAGTTTGCAGCATTCTGTTATTTTGTTTGACAGAGTGTCTTGTTGAGAACATATGTAGGACATGATTTTTTCCTGCAACAGGGAAAATAAAGTATAAGTTTTAAAGATTTATTCTTTAATAAAGGATCTCAAAGCCAGCTTTAGAAAAAGGA
+
DDDDDFFFFFFFGGGGGGGGGGHHHHHHHHHHHHHHHHHHHHHHHHHHHHHGGHHHHHHHHHIIIHHHHHHHHHHHHHHHHHHHHHGHHHHHHHGGGGHHHHHHHHHHHHHHHHHHHHHHHHHHHHHHHHHHHHHHHHHHHHHHHHHHHHHHHHHHHHHHHHHHHHHHHGHHHHHHHHHHHGGHHHHHHHHHHHHHHHHHHHHHHHHHHHHHHHHHHHHHHHHHHHHHHHHHHHHHHGHHHHHHHHHHGGH
@M05620:45:000000000-G6HP7:1:1101:2504:10770 1:N:0:120
ATCTCTATCTCCTAAAAACCTGTTTAGATTTGGAGATAGACCTTCAGGTTTTTCATCATTTTCTGCATGAATTATACATTGACCACGTTCCAGCGTGGTCAGTTTGCAGCATTCTGTTATTTTGTTTGACAGAGTGTCTTGTTGAGAACATATGTAGGACATGATTTTTTCCTGCAACAGGGAAAATAAAGTATAAGTTTTAAAGATTTATTCTTTAATAAAGGATCTCAAAGCCAGCTTTAGAAAAAGGA
+
BBBBBFBFFFFFGGGGGGGGGGHHHHHHHHHHHGHCHHHHHGHHHHHHHHHGGHHHHGHHHHHHHHHHHGHHHHHGHHHHHHHHHHGHHHHHFHGGGGHHHHHHHHHHHHHHHHHHHHHHHHHHHHHHHHHHHHHHHHHHHHHHHHHHHHHHHHHHHHHHHHHHHHHHHGHHHHHHHHHHHGGHHHHHHGHHHHHHHHHHHGHGHGFHHHHHHHHHHGHGHGFGHHHHHGHGHHHHHGHHHHEHHHFHGGG
@M05620:45:000000000-G6HP7:1:1101:10259:10795 1:N:0:120
ATCTCTATCTCCTAAAAACCTGTTTAGATTTGGAGATAGACCTTCAGGTTTTTCATCATTTTCTGCATGAATTATACATTGACCACGTTCCAGCGTGGTCAGTTTGCAGCATTCTGTTATTTTGTTTGACAGAGTGTCTTGTTGAGAACATATGTAGGACATGATTTTTTCCTGCAACAGGGAAAATAAAGTATAAGTTTTAAAGATTTATTCTTTAATAAAGGATCTCAAAGCCAGCTTTAGAAAAAGGA
+
CDDCCFFFFFFFGGGGGGGGGGHHHHHHHHHHHHHHHHHHHHHHHHHHHHHGGHHHHIHHHHHIIHHHHHHHHHHHHHHHHHHHHHGHHHHHHHGGGGHHHHHHHHHHHHHHHHHHHHHHHHHHHHHHHHHHHHHHHHHHHHHHHHHHHHHHHHHHHHHHHHHHHHHHHGHHHHHHHHHHHGGHHHHHHHHHHHHHHHHHHHHHHHHHHHHHHHHHHHHHHHHHHHHHHGHHHHHHHGHHHHHHHHGHGGH
@M05620:45:000000000-G6HP7:1:1101:10257:10814 1:N:0:120
ATCTCTATCTCCTAAAAACCTGTTTAGATTTGGAGATAGACCTTCAGGTTTTTCATCATTTTCTGCATGAATTATACATTGACCACGTTCCAGCGTGGTCAGTTTGCAGCATTCTGTTATTTTGTTTGACAGAGTGTCTTGTTGAGAACATATGTAGGACATGATTTTTTCCTGCAACAGGGAAAATAAAGTATAAGTTTTAAAGATTTATTCTTTAATAAAGGATCTCAAAGCCAGCTTTAGAAAAAGGA
+
CCCCCFFFFFFFGGGGGGGGGGHHHHHHHHHHHHHHHHHHHHHHHHHHHHHGGHHHHHIHHHHHHHHHHHHHHHHHHHHHHHHHHHGHHHHHHHGGGGHHHHHHHHHHHHHHHHHHHHHHHHHHHHHHGHGHHHHHHHHHHHHHHHHHHHHHHHHHHHHHHHHHHHHHHGHHHHGHHHHHHGGHHGHHHHHHHHHHHHHHHHHHHHHHHHHHHHHHHHHHHHHHHHHHHHHHHHHHHGHHHHGEHHHHGGG
@M05620:45:000000000-G6HP7:1:1101:12702:10815 1:N:0:120
ATCTCTATCTCCTAAAAACCTGTTTAGATTTGGAGATAGACCTTCAGGTTTTTCATCATTTTCTGCATGAATTATACATTGACCACGTTCCAGCGTGGTCAGTTTGCAGCATTCTGTTATTTTGTTTGACAGAGTGTCTTGTTGAGAACATATGTAGGACATGATTTTTTCCTGCAACAGGGAAAATAAAGTATAAGTTTTAAAGATTTATTCTTTAATAAAGGATCTCAAAGCCAGCTTTAGAAAAAGGA
+
DDDCDFFFFFFFGGGGGGGGGGHHHHHHHHHHHHHHHHHHHHHHHHHHHHHGGHHHHIHHHHIIIHHHHHHHHHHHHHHHHHHHHHGHHHHHHHGGGGHHHHHHHHHHHHHHHHHHHHHHHHHHHHHHHHHHHHHHHHHHHHHHHHHHHHHHHHHHHHHHHHHHHHHHHGHHHHHHHHHHHGGHHHHHHHHHHHHHHFHHHHHHHHHHHHHHHHHHHHHHHHHHHHGHHHHHHHHHHGHHHHHHHHHHGGH
@M05620:45:000000000-G6HP7:1:1101:21228:10917 1:N:0:120
ATCTCTATCTCCTAAAAACCTGTTTAGATTTGGAGATAGACCTTCAGGTTTTTCATCATTTTCTGCATGAATTATACATTGACCACGTTCCAGCGTGGTCAGTTTGCAGCATTCTGTTATTTTGTTTGACAGAGTGTCTTGTTGAGAACATATGTAGGACATGATTTTTTCCTGCAACAGGGAAAATAAAGTATAAGTTTTAAAGATTTATTCTTTAATAAAGGATCTCAAAGCCAGCTTTAGAAAAAGGA
+
CDCCCFFFFFFFGGGGGGGGGGHHHHHHHHHHHHHHHHHHHHHHHHHHHHHGGHHHHIHHHHHIHHHHHHHHHHHHHHHHHHHHHHGHHHHHHHGGGGHHHHHHHHHHHHHHHHHHHHHHHHHHHHHHHHHHHHHHHHHHHHHHHHHHHHHHHHHHHHHHHHHHHHHHHGHHHHHHHHHHHGGHHGHHHHHHHHHGHHHHHHHHHHHHHHHHHHHHHHHHHHHHHHHHHGHHHHHHHGHHHHHHGHGHGGH
@M05620:45:000000000-G6HP7:1:1101:15483:10939 1:N:0:120
ATCTCTATCTCCTAAAAACCTGTTTAGATTTGGAGATAGACCTTCAGGTTTTTCATCATTTTCTGCATGAATTATACATTGACCATGTTCCAGCGTGGTCAGTTTGCAGCATTCTGTTATTTTGTTTGACAGAGTGTCTTGTTGAGAACATATGTAGGACATGATTTTTTCCTGCAACAGGGAAAATAAAGTATAAGTTTTAAAGATTTATTCTTTAATAAAGGATCTCAAAGCCAGCTTTAGAAAAAGGA
+
CCCCCFFFFFFFGGGGGGGGGGHHHHHHHHHHHHHHHHHHHHHHHHHHHHHGGHHHHHIHHHIHHHHHHHHHHHHHHHHHHHHHHHHHHHHHHHGGGGHHHHHHHHHHHHGHHHHHHHHHHHHHHHHHGHHHHHGHHHHHHHHHHHHHHHHHHHHHHHHHHHHHHHHHHGHHHHHHHHHHHGGHHHHHGHHHHHHHHHHHHHHHHHHHHHHHHHHHHHHHHHHHHHHHHHGHHHHHHGHHHHHHHHHHGGG
@M05620:45:000000000-G6HP7:1:1101:22940:10989 1:N:0:120
ATCTCTATCTCCTAAAAACCTGTTTAGATTTGGAGATAGACCTTCAGGTTTTTCATCATTTTCTGCATGAATTATACATTGACCACGTTCCAGCGTGGTCAGTTTGCAGCATTCTGTTATTTTGTTTGACAGAGTGTCTTGTTGAGAACATATGTAGGACATGATTTTTTCCTGCAACAGGGAAAATAAAGTATAAGTTTTAAAGATTTATTCTTTAATAAAGGATCTCAAAGCCAGCTTTAGAAAAAGGA
+
CCCCCFFFFFFFGGGGGGGGGGHHHHHHHHHHHHHHHHHHHHHHHHHHHHHGGHHHHHHHHHHHIHHHHHHHHHHHHHHHHHHHHHGHHHHHHHGGGGHHHHHHHHHHHHHHHHHHHHHHHHHHHHHHHHHGHHHHHHHHHHHHHHHHHHHHHHHHHGHHHHHHHHHHHGHHHHHHHHHHHGGHHHGGGHHHHHHGHGHHHHHHHHHHHHHHHHHHHHHHHHHGGHHHHHHHHGHHHGHHHHFHHGHHDGG
@M05620:45:000000000-G6HP7:1:1101:6569:11014 1:N:0:120
ATCTCTATCTCCTAAAAACCTGTTTAGATTTGGAGATAGACCTTCAGGTTTTTCATCATTTTCTGCATGAATTATACATTGACCACGTTCCAGCGTGGTCAGTTTGCAGCATTCTGTTATTTTGTTTGACAGAGTGTCTTGTTGAGAACATATGTAGGACATGATTTTTTCCTGCAACAGGGAAAATAAAGTATAAGTTTTAAAGATTTATTCTTTAATAAAGGATCTCAAAGCCAGCTTTAGAAAAAGGA
+
CCCCCFFFFFFFGGGGGGGGGGHHHFHHHHHGHGHHHFHFHHHHHHHHHHHGGHHHHHHHHHHHHHHHHGHHHHHHHHHHHHHHHHGHHHHHHHGFGGHHHHHHHHHHHHHHHHHHHHHHHHHHHHHHFGGHHHHHHHHHHHHHEHHHHHHHHHHHHHHHHHHHHHHHHGHHHHHHHHHHHGGHHHHGFHHHHHHHHHHHHGHDGFGHHFHHHHHHHHHHGHHHGHHHHHHHHHHHHGHHHFHFGGHHGGG
@M05620:45:000000000-G6HP7:1:1101:6586:11024 1:N:0:120
ATCTCTATCTCCTAAAAACCTGTTTAGATTTGGAGATAGACCTTCAGGTTTTTCATCATTTTCTGCATGAATTATACATTGACCACGTTCCAGCGTGGTCAGTTTGCAGCATTCTGTTATTTTGTTTGACAGAGTGTCTTGTTGAGAACATATGTAGGACATGATTTTTTCCTGCAACAGGGAAAATAAAGTATAAGTTTTAAAGATTTATTCTTTAATAAAGGATCTCAAAGCCAGCTTTAGAAAAAGGA
+
CCCCDFFFFFFFGGGGGGGGGGHHHHHHHHHHHHHHHHHHHHHHHHHHHHHGGHHHHHHHHHHHHHHHHHHHHHHHHHHHHHHHHHGHHHHHHHGGGGHHHHHHHHHHHHHHHHHHHHHHHHHHHHHHHHHHHHHHHHHHHHHHHHHHHHHHHHHHHHHHHHHHHHHHHGHHHHHHHHHHHGGHHHHHHHHHHHHHHHHHHHHHHHHHHGHHHHHHHHHHGHHHHHHHHHHHHHHHHGHHHHGHHHHHGGH
@M05620:45:000000000-G6HP7:1:1101:5147:11031 1:N:0:120
AAACCCAGAAGACATGAGGTCAGCTAGATCGGAAGAGCACACGTCTGAACTCCAGTCACTCCGCGAAATCTCGTATGCCGTCTTCTGCTTGAAAAAAAAAACCCCTCAGCTCCGACCAGGTCAGCTGGCGGGCTTTCTTTTTGTCCCCACCGCCACCCCTGAACCAAGCATTTTTTTACTACGCCCTCCTGCCCCATTCATCCCTCTTTCGCCCCCTTGCCTCTTCTCACCCACTCTCTACTCTCCCGCCC
+
AAAAAAAA@FFFGG11111AA1BFFFFGFH0EACEG0FGHFHEGGGGBGHHHHG1BG1FFFH/EA/>E/B2G0?/00@BEEEHEH211GG1011B0/>>///?E/??0<?1<F//</<0/??<0FGH0.--<-::/G0000<-/000;:...--:...-../;/------/;9/;---;B;/---9;-99//--;-9;B/:/9-/-;B//----;@9--////99//999--9:9999:////99//---;
@M05620:45:000000000-G6HP7:1:1101:6567:11035 1:N:0:120
ATCTCTATCTCCTAAAAACCTGTTTAGATTTGGAGATAGACCTTCAGGTTTTTCATCATTTTCTGCATGAATTATACATTGACCACGTTCCAGCGTGGTCAGTTTGCAGCATTCTGTTATTTTGTTTGACAGAGTGTCTTGTTGAGAACATATGTAGGACATGATTTTTTCCTGCAACAGGGAAAATAAAGTATAAGTTTTAAAGATTTATTCTTTAATAAAGGATCTCAAAGCCAGCTTTAGAAAAAGGA
+
BBBBBFFFFFFFGGFGGGGGGGHHHGGGHHHHGBG4GDGFGHHHHGHHHHHGGHEGHFHHHHHHHHHHHGHHHHHHHGHHHHHHFGGHHHHHHHGGGGHHHHHHHHHGHHGHHHHHHHGHHHHHHHHHEHFHHHHHHHHHHHHHDGHFGGHFHHHHHHHHFHHFHHHHHGHHHHHF2FCHHGGCFFFD1?FHHHGGHHGHHGFDGGGHHGHHHHHHF<G00DHHHHHHHHGFGHHHHGHHHHFGHHFF:DC
@M05620:45:000000000-G6HP7:1:1101:27003:11037 1:N:0:120
ATCTCTATCTCCTAAAAACCTGTTTAGATTTGGAGATAGACCTTCAGGTTTTTCATCATTTTCTGCATGAATTATACATTGACCACGTTCCAGCGTGGTCAGTTTGCAGCATTCTGTTATTTTGTTTGACAGAGTGTCTTGTTGAGAACATATGTAGGACATGATTTTTTCCTGCAACAGGGAAAATAAAGTATAAGTTTTAAAGATTTATTCTTTAATAAAGGATCTCAAAGCCAGCTTTAGAAAAAGGA
+
CCCCCFFFFFFFGGGGGGGGGGHHHHHHHHHHHCHGHHHHHHHHHGHHHHHGGHHHHHHHHHHHIHHHHHHHHHHHHHHHHGHHGHGHHHHHHHGGGGHHHHHHHHHHHHHHHHHHHHHHHHHHHHHHHHHHHHHHHHHHHHHHFHHHHHHHHHHHHHHHHHHHHHHHHGHHHHHHHHHHHGGHGHGGGHHHHHHHHGHHHHHHHGHHHHHHHHHHGGGHGHHHHHHHHHHHHHHHHGHHHHGEGHHHGGH
@M05620:45:000000000-G6HP7:1:1101:8948:11059 1:N:0:120
CATCCTGACCCTGAAGTACCCCGGCTTGATTTCTGACATTAGATCGGAAGAGCACACGTCTGAACTCCAGTCACTCCGCGAAATCTCGTATGCCGTCTTCTGCTTGAAAAAAAAAAAAAAAACTCATATAATAATCCAATTAATCCTACCCTCTCTGAATACCCTCCTACCATATACCCTCCTTCCATAGAGATCCGACCGACTATTATCTCCAGCTATCGACTTCGCCCATGCTGGACCCTATCCTTCCC
+
CCCCCFFFFFFFGGGGGGGGGGGGGGGGHHHHHHHHHHHHHHHHHHGGGGHHHHHHHGHHHGHHHHHHFHHHHHHHHGGGGGGHHHHHFFHHHHGGGHGHHHHHHHHHGHHGGGFC</--<-.000000000<000000000000:0::.::./;0000000:00:9/00.000000000:./;0/0090000000..-:--;--000000;000/:00/..-..:.:;..//;:00..:.//00/000//
@M05620:45:000000000-G6HP7:1:1101:5402:11064 1:N:0:120
ATCTCTATCTCCTAAAAACCTGTTTAGATTTGGAGATAGACCTTCAGGTTTTTCATCATTTTCTGCATGAATTATACATTGACCACGTTCCAGCGTGGTCAGTTTGCAGCATTCTGTTATTTTGTTTGACAGAGTGTCTTGTTGAGAACATATGTAGGACATGATTTTTTCCTGCAACAGGGAAAATAAAGTATAAGTTTTAAAGATTTATTCTTTAATAAAGGATCTCAAAGCCAGCTTTAGAAAAAGGA
+
BCCCCFFFFFFFGGGGGGGGGGHHHHHHHHHHHHGHHGHHHHHHHHHHHHHGGHHHHHHHGHHHGHHHHGHHHHHHHHHHHGHHHHGHHHHHHHGGGGHHHHHHHHHGHHHHHHHHHHGHHHHHHHHHHHGHGHHHHHHHHHHHFHHHHHHGHHHHHGHHHHHGHHHHHGHHHHHHFHHHHGGHHGHHFHHHHHHHHGHHHHHHHHHHHHHHHHHHHHHGHHHHHHHHHHHHHHHHHGHHHHHGHHHHGGG
@M05620:45:000000000-G6HP7:1:1101:27805:11114 1:N:0:120
CATCCTGACCCTGAAGTACCCCGGCTTGATTTCTGACATTAGATCGGAAGAGCACACGTCTGAACTCCAGTCACTCCGCGAAATCTCGTATGCCGTCTTCTGCTTGAAAAAAAAAAAAATCCTCACCCCTTTCTATTCCATCCTTCCTTTCCTCTATAACCAACATATGTCTCACCATTGACCCTACTCCTCCTATTTCCTTCTCCCATCCCCTCCCTTACACCTCCACCTCACTCCTCTCCCACATCATA
+
CBCCCFFFFFFFGGGGGGGGGGGGGGGGHHHHHGHGHHHHHHHHHHGGGGGHHHHHHGHHHGHHHHHHHHHHHHHHHGGGEGGHHHHGGGGHHHGEFHGHHHHHHHHHFHHGGGG></-0111<1>00-..0000000<00=.000<000;00=000000:0.../0000000;0.0000000///.00;0/;90000;00000009/0/.../:.;/00;09//.9//..;0:00/0/0/;9/..00000
@M05620:45:000000000-G6HP7:1:1101:15639:11120 1:N:0:120
ATCTCTATCTCCTAAAAACCTGTTTAGATTTGGAGATAGACCTTCAGGTTTTTCATCATTTTCTGCATGAATTATACATTGACCACGTTCCAGCGTGGTCAGTTTGCAGCATTCTGTTATTTTGTTTGACAGAGTGTCTTGTTGAGAACATATGTAGGACATGATTTTTTCCTGCAACAGGGAAAATAAAGTATAAGTTTTAAAGATTTATTCTTTAATAAAGGATCTCAAAGCCAGCTTTAGAAAAAGGA
+
CDCCCFFFFFFFGGGGGGGGGGHHHHHHHHHHHHHHHHHHHHHHHHHHHHHGGHHHHIHHHHHIIHHHHHHHHHHHHHHHHHHHHHGHHHHHHHGGGGHHHHHHHHHHHHHHHHHHHHHHHHHHHHHHHHHHHHHHHHHHHHHHHHHHHHHHHHHHHHHHHHHHHHHHHGHHHHHHHHHHHGGHHHHHHHHHHHHHHHHHHHFHHHHHHHHHHHHHHHHHHHHHHHHHHGHHHHHHHGHHHHGHHHHHGGH
@M05620:45:000000000-G6HP7:1:1101:15619:11132 1:N:0:120
ATCTCTATCTCCTAAAAACCTGTTTAGATTTGGAGATAGACCTTCAGGTTTTTCATCATTTTCTGCATGAATTATACATTGACCACGTTCCAGCGTGGTCAGTTTGCAGCATTCTGTTATTTTGTTTGACAGAGTGTCTTGTTGAGAACATATGTAGGACATGATTTTTTCCTGCAACAGGGAAAATAAAGTATAAGTTTTAAAGATTTATTCTTTAATAAAGGATCTCAAAGCCAGCTTTAGAAAAAGGA
+
CCCCCFFFFFFFGGGGGGGGGGHHHHHHHHHHHHHFHHHHHHHHHHHHHHHGGHGHHGHHHHHHHHHHHHHHHHHHHHHHHHHHGHGHHHHHHHGGGGHHGHHHHHHHHHHHHHHHHHHHHHHHHHHHHHHHGHHHHHHHHHHHHHHHHHHHGHHHHHHHHHHHHHHHHGHHHHHHHHHHHGGHHHHHGHGHHHHHHHHHHHHHHHHHHHHHHHHHHHHHHHHHHHHHHGHHHHHHHGHHHHGFGHHHGGH
@M05620:45:000000000-G6HP7:1:1101:20620:11152 1:N:0:120
ATCTCTATCTCCTAAAAACCTGTTTAGATTTGGAGATAGACCTTCAGGTTTTTCATCATTTTCTGCATGAATTATACATTGACCACGTTCCAGCGTGGTCAGTTTGCAGCATTCTGTTATTTTGTTTGACAGAGTGTCTTGTTGAGAACATATGTAGGACATGATTTTTTCCTGCAACAGGGAAAATAAAGTATAAGTTTTAAAGATTTATTCTTTAATAAAGGATCTCAAAGCCAGCTTTAGAAAAAGGA
+
CCCCCFFFFFFFGGGGGGGGGGHHHHHHHHHHHHHHHHHHHHHHHHHHHHHGGHHHHHHHHHIHHHHHHHHHHHHHHHHHHHHHHHGHHHHHHHGGGGHHHHHHHHHHHHHHHHHHHHHHHHHHHHHHHHHHHHGHHHHHHHHHHHHHHHHHHHHHHHHHHHHHHHHHHGHHHHHHHHHHHGGGHHHHHGHHHHHGHFHHHHGHHHHHHHHHHHHHHHHHHGHHHHHHHHHHHHHGHGHHHHHGHHHHGGF
@M05620:45:000000000-G6HP7:1:1101:14374:11174 1:N:0:120
ATCTCTATCTCCTAAAACCTGTTTAGATTTGGAGATAGACCTTCAGGTTTTTCATCATTTTCTGCATGAATTATACATTGCCCACGTTCCCGCGTGGTCAGTTTGCAGCATTCTGTTATTTTGTTTGACAGAGTGTCTTGTTGAGAACATATGTAGGACATGATTTTTTCCTGCAACAGGGAAAATAAAGTATAAGTTTTAAAGATTTATTCTTTAATAAAGGATCTCAAAGCCAGCTTTAGAAAAAGGAA
+
CCCCCFFFFFFFGGGGGGGGGGHHGHHHHHHHHHHHHHGHHHHHHHHHHHGGHHHHHIHHHIHIHHHHHHHHFGHHHHGH5FGHGGGHHH3EEGGGGHHGHHHHGHHHHHHHHHFHHHHHHHBGHHHHHHHHHFHHHHHHHHHHHHFGHHHHHFHHHHHHHHHHHHHHGHHHHHGGHHHHGGHHHHHHFGFGHGHHGHHHHHHHGHHHHHHHHHHHFDDDGGFHHHHHHHHHGHGFGHHHHH0CFGGGGBF
@M05620:45:000000000-G6HP7:1:1101:14371:11192 1:N:0:120
ATCTCTATCTCCTAAAACCTGTTTAGATTTGGAGATAGACCTTCAGGTTTTTCATCATTTTCTGCATGAATTATACATTGCCCACGTTCCCGCGTGGTCAGTTTGCAGCATTCTGTTATTTTGTTTGACAGAGTGTCTTGTTGAGAACATATGTAGGACATGATTTTTTCCTGCAACAGGGAAAATAAAGTATAAGTTTTAAAGATTTATTCTTTAATAAAGGATCTCAAAGCCAGCTTTAGAAAAAGGAA
+
CCCCCFFFFFFFGGGGGGGGGGHHDHHHHHFHFHFGHHFHHHHHHHHHGHGGHHHHHHIIIHIIHHHHHHHH5FHHHHHH5FGHGGHHHH3?EEGGGHHHHHHHFHHHHHHHHHBHHHHHHH4GHHHHH4FGHHHHHHHHHHHHHHHHHHHHHHHHHGHHHHHHHHHHGHHHGHFHHHHHGGHHHHHHFHHHH1DGGHHHGHHHDHHHFHHHHGHGFDDDGHFHHHGHHHFHFHHAEHHHGG0FFFACAFG
@M05620:45:000000000-G6HP7:1:1101:16674:11212 1:N:0:120
ATCTCTATCTCCTAAAAACCTGTTTAGATTTGGAGATAGACCTTCAGGTTTTTCATCATTTTCTGCATGAATTATACATTGACCACGTTCCAGCGTGGTCAGTTTGCAGCATTCTGTTATTTTGTTTGACAGAGTGTCTTGTTGAGAACATATGTAGGACATGATTTTTTCCTGCAACAGGGAAAATAAAGTATAAGTTTTAAAGATTTATTCTTTAATAAAGGATCTCAAAGCCAGCTTTAGAAAAAGGA
+
BBBBBFFFFFFFGGGGGFGGGGHHHHHHHHHHHHH4FGHDGGHHHFGBHHHGGHFFGBGHHHFHGHFHHHGHHHFFHEHHHEGHFFEHFHHFHGGEFGGHFFHHHFFFFFFHGFFFHHBHHHHFHHHHBGFHCGGFGFHHFHGHFFHHHFGGFFG?GF3FCGHBHHHHHCHDGBGH2<CGHEFHHCFHHDG1<FHDGGGHBGHGGBGH<<GDFHHHH0=GHDH0CDC<0DGGBG./:CGHFCFHHHHFG?G
@M05620:45:000000000-G6HP7:1:1101:7106:11235 1:N:0:120
TACCTGTACTGGGGAAGCATTTGAATATCCCCCCATGGTGATGGGGACGGAGAACTGCTCCATAAACACAGGCAACGTGCCTAACTTTCCCGGGAAGATGAAGTCAAAGAGCGACCACAGCTCTCGGAGGTTATTTTGCATCGGTGAGCCAGACAGAATGATCCGATGAGGGGTGCGAAACTATTTGAGGAAAGGAAGCACCTTTTTATTAAATTTACCTTTTAGCAATCGCCATTCCTACCCTAAAGATC
+
B@BABFFFFFFFGGGGGGGGGGHFFGHHHHHGGGGHHHGHHHHHHGGGGGDGGHHHHHHHHGHGGHHGGHHHGHHHGHHHHHHHHHHHHHHGGGEGGHHFGHHHHHHHHHGHGGGGGHHHHHHHHGGGGF?GHHHHHHHHHHGGGGGHHGHHHGGGFFHHHHGHHGGGGHECD::ACEDGGGGGGGGGGGBFGGGGGGEEFFFFFFFFFFFBFFFFFFFFFFFFFBBBFFFFDFEFFFFFFFFFFFFFFFF
@M05620:45:000000000-G6HP7:1:1101:19384:11237 1:N:0:120
ATCTCTATCTCCTAAAAACCTGTTTAGATTTGGAGATAGACCTTCAGGTTTTTCATCATTTTCTGCATGAATTATACATTGACCACGTTCCAGCGTGGTCAGTTTGCAGCATTCTGTTATTTTGTTTGACAGAGTGTCTTGTTGAGAACATATGTAGGACATGATTTTTTCCTGCAACAGGGAAAATAAAGTATAAGTTTTAAAGATTTATTCTTTAATAAAGGATCTCAAAGCCAGCTTTAGAAAAAGAA
+
AABAAFFFFFFFGF5GGDEGGCGHHHFGFHHGGGHBCGFBHFGHHGFEGHHGGHHHFHGHHHHHHHFHBFFHHGG5FFHG5DEFCHGHGHHHFH?EEFHHFHHHHHHGCFHHHHHGHHHHHHHGHHHHEHHHHHHHHHHHHHHGHBHHHEHHHHHHH3FHFHHHHHHHHGHHHGHHFFHHHGGHE0??FFHHHHGGGHHHH1FDG1>GGHHHHHHHHHHDHFHF/0CDGHHHBHFHGGFHHB0;0GHFDGA
@M05620:45:000000000-G6HP7:1:1101:19397:11256 1:N:0:120
ATCTCTATCTCCTAAAAACCTGTTTAGATTTGGAGATAGACCTTCAGGTTTTTCATCATTTTCTGCATGAATTATACATTGACCACGTTCCAGCGTGGTCAGTTTGCAGCATTCTGTTATTTTGTTTGACAGAGTGTCTTGTTGAGAACATATGTAGGACATGATTTTTTCCTGCAACAGGGAAAATAAAGTATAAGTTTTAAAGATTTATTCTTTAATAAAGGATCTCAAAGCCAGCTTTAGAAAAAGAA
+
DDDDDFFFFFFFGGGGGGGGGGHHHHHHHHHHHGHHHHHHHHHHHHHHHHHGGHHHHIHHHIIHIHHHHHHHHHHHHHHHHGHHHHGHHHHHHHGGGGHHHHHHHHHHHHHHHHHHHHHHHHHHHHHHHHHHHHHHHHHHHHHHHHHHHHHHHHHHHHHHHHHHHHHHHGHHHHHHHHHHHGGHHHHHHHHHHHHHHGHHHHHHHHHHHGHHHHHHHHHHHHHHHHHHHHHHHHHHHGHHHHHFGHHHGGH
@M05620:45:000000000-G6HP7:1:1101:19380:11263 1:N:0:120
ATCTCTATCTCCTAAAAACCTGTTTAGATTTGGAGATAGACCTTCAGGTTTTTCATCATTTTCTGCATGAATTATACATTGACCACGTTCCAGCGTGGTCAGTTTGCAGCATTCTGTTATTTTGTTTGACAGAGTGTCTTGTTGAGAACATATGTAGGACATGATTTTTTCCTGCAACAGGGAAAATAAAGTATAAGTTTTAAAGATTTATTCTTTAATAAAGGATCTCAAAGCCAGCTTTAGAAAAAGAA
+
CCCCCFFFFFFFGGGGGGGGGGHHHHHHHHHHHFHHHHHHHHHHHHHHHHHGGHHHHHHHHHHHIHHHHHHHHHHHHHHHHHHHHHGHHHHHHHGGGGHHHHHHHHHHHHHHHHHHHHHHHHHHHHHHHHHGHHHHHHHHHHHHHHHHHHHHHHHHHHHHHHHHHHHHHGHHHHHHGHHHHGGHHHHHHHHHHHHGHHHHHHHHHHHHHHHHHHHHHHHHHHHHGHHHHHHHHHHHHGHHHGHHHFGCGFG
@M05620:45:000000000-G6HP7:1:1101:18801:11270 1:N:0:120
ATCTCTATCTCCTAAAAACCTGTTTAGATTTGGAGATAGACCTTCAGGTTTTTCATCATTTTCTGCATGAATTATACATTGACCACGTTCCAGCGTGGTCAGTTTGCAGCATTCTGTTATTTTGTTTGACAGAGTGTCTTGTTGAGAACATATGTAGGACATGATTTTTTCCTGCAACAGGGAAAATAAAGTATAAGTTTTAAAGATTTATTCTTTAATAAAGGATCTCAAAGCCAGCTTTAGAAAAAGGA
+
BBBBBFFFFFFFFGGGFGGGGGHHHFHFHFFFFHHHHGHHGHHHHHHHHFHGGHHHHHHHHHHGFHHHHHHHFFHGGHHHHHGHFHGHHGHHHFGEEGGHHHHHHHHHHHHHHGHHHHGHHHHHHHHHGHHHHHHHHGHHHHHHHHGHHHHHHHHHHGGGHHHHHHHHHGHHHFFGHFHHHGGGHFGGHDGGHHHHHHHHHHHFFHGHHHHGHHHHHFHHHFHGHHHHHHHHHHFHHGHHHHHFGHHGGGH
@M05620:45:000000000-G6HP7:1:1101:18814:11285 1:N:0:120
ATCTCTATCTCCTAAAAACCTGTTTAGATTTGGAGATAGACCTTCAGGTTTTTCATCATTTTCTGCATGAATTATACATTGACCACGTTCCAGCGTGGTCAGTTTGCAGCATTCTGTTATTTTGTTTGACAGAGTGTCTTGTTGAGAACATATGTAGGACATGATTTTTTCCTGCAACAGGGAAAATAAAGTATAAGTTTTAAAGATTTATTCTTTAATAAAGGATCTCAAAGCCAGCTTTAGAAAAAGGA
+
BBBBBFFFFFFFGGGGGGGGGGHHHHHGHFFHHFHHHHHHHHHHHHHHHHHGGHHHHHHHHHHHHHHHHHHHHHHHHHHHHHHHGHGHHGHHHGGFGGHGHHHHHHHHHHGHGHHHHHHHHHHHGGHHHHHHHHHHHHHHHHHHHHHHHHHHHHHHHHFHHGHHHHHHGCHHHHGHFHGHHGGHHGGHHGGGHHHHHHHHHHHHHHHHHHHHHHHHHHHHHFHHF<CGHHHHHHAFGGHHHGHFFHHGGGG
@M05620:45:000000000-G6HP7:1:1101:23904:11291 1:N:0:120
AAACCAAGAAGACATGAGGTCAGCTAGATCGGAAGAGCACACGTCTGAACTCCAGTCACTCCGCGAAATCTCGTATGCCGTCTTCTGCTTGAAAAAAAAAACAGCTTGAAACAAACAATATACTCTGTGGTTCTTTCTTTTAGTCAGCACCTCTCCACCTTCCCAACGCCTTTTTTCCCTACTTCCTGCTTATTCCTTCCTGCTTTTTTCTCCGCCTTGCTTCTTCTCACCCCCTCTCTCCTCCCCTTCCC
+
AAAAAAAFFFFFGGFF1BABB1FGDHFHFHCCEFGFGHHFHHEGEGEFEHFFFGFEGHHHHHGFEG/EFHHBFEE0G2@EEEGFGG@1FFCFB1BGC>////<001100B110/0/@/112221?11110???111<1<=110111111<<001/<0/<G0/</0/..--;.00C?H0900.009C;0990009;0009/009/099099/;9-9---//9///;B/F//---;-9-;///;-/9-;--/;
@M05620:45:000000000-G6HP7:1:1101:28921:11306 1:N:0:120
ATCTCTATCTCCTAAAAACCTGTTTAGATTTGGAGATAGACCTTCAGGTTTTTCATCATTTTCTGCATGAATTATACATTGACCACGTTCCAGCGTGGTCAGTTTGCAGCATTCTGTTATTTTGTTTGACAGAGTGTCTTGTTGAGAACATATGTAGGACATGATTTTTTCCTGCAACAGGGAAAATAAAGTATAAGTTTTAAAGATTTATTCTTTAATAAAGGATCTCAAAGCCAGCTTTAGAAAAAGGA
+
CBCBCFFFFFFFGGGGGGGGGGHHHHHHHHHHGBGHHHHHHHHHHHHHHHHGGHHHHHHHHHHHHHHHHHHHHHHHHFHHHHHHGHGHHHHHHHGGGGHHHHHHHHHHHHHHHHHHHHHHHHHHHHHHHHHHFHHHHHHHHHHHHHHHHHHHHHHHHHHHHHHHHHHHHGHHHHHHDGHGHGGHHHFGGGGHHHHHHHHHHHHHHHHHHHHHHHHHHHHHFHHHHHHHGGHHGHHHHGHHHHFEGHHHGGH
@M05620:45:000000000-G6HP7:1:1101:28924:11326 1:N:0:120
ATCTCTATCTCCTAAAAACCTGTTTAGATTTGGAGATAGACCTTCAGGTTTTTCATCATTTTCTGCATGAATTATACATTGACCACGTTCCAGCGTGGTCAGTTTGCAGCATTCTGTTATTTTGTTTGACAGAGTGTCTTGTTGAGAACATATGTAGGACATGATTTTTTCCTGCAACAGGGAAAATAAAGTATAAGTTTTAAAGATTTATTCTTTAATAAAGGATCTCAAAGCCAGCTTTAGAAAAAGGA
+
CCCCCFFFFFFFGGGGGGGGGGHHHHHHHHHHHFHHHHHGHHHHHHHHHHHGGHHHHHHHHHIHHHHHHHHHHHHHHHHHHHHHHHGHHHHHHHGGGGHHHHHHHHHHHHHHHHHHHHHHHHHHHHHHGHHHHHHHHHHHHHHHGHGHHHHHHHHHHHHHHHHHHHHHHGHHHHHHHGHHHGGHHGGHHHHHHHHGGHHHHHHFHHHHHHHHHHHHHHHHHHHHHHHHHHHHHHHHHGHHHGHHHHHGGGH
@M05620:45:000000000-G6HP7:1:1101:27091:11344 1:N:0:120
ATCTCTATCTCCTAAAAACCTGTTTAGATTTGGAGATAGACCTTCAGGTTTTTCATCATTTTCTGCATGAATTATACATTGACCACGTTCCAGCGTGGTCAGTTTGCAGCATTCTGTTATTTTGTTTGACAGAGTGTCTTGTTGAGAACATATGTAGGACATGATTTTTTCCTGCAACAGGGAAAATAAAGTATAAGTTTTAAAGATTTATTCTTTAATAAAGGATCTCAAAGCCAGCTTTAGAAAAAGGA
+
DDDDDFFFFFFFGGGGGGGGGGHHHHHHHHHHHGHHHHHHHHHHHHHHHHHGGHHHHIIHHHIHHHHHHHHHHHHHHHHHHHHHHHGHHHHHHHGGGGHHHHHHHHHHHHHHHHHHHHHHHHHHHHHHHHHHHHHHHHHHHHHHHHHHHHHHHHHHHHHHHHHHHHHHHGHHHHHHHHHHHGGHHHHHHHHHHHHHHHHHHHHHHHHHHHHHHHHHHHHHHHHHHHHHHHHHHHHHHGHHHHGHHHHFGGH
@M05620:45:000000000-G6HP7:1:1101:27077:11357 1:N:0:120
ATCTCTATCTCCTAAAAACCTGTTTAGATTTGGAGATAGACCTTCAGGTTTTTCATCATTTTCTGCATGAATTATACATTGACCACGTTCCAGCGTGGTCAGTTTGCAGCATTCTGTTATTTTGTTTGACAGAGTGTCTTGTTGAGAACATATGTAGGACATGATTTTTTCCTGCAACAGGGAAAATAAAGTATAAGTTTTAAAGATTTATTCTTTAATAAAGGATCTCAAAGCCAGCTTTAGAAAAAGGA
+
BBAABDFFFFFFGGGGGGEGGFGHHHGGBGFHHFFHHHHGHHFCGHEHHHHGGGFHBD5GGFHHHHHHFEHHHHHGHHHHHFHFGHEGHHHGGGGEEEGEGFHFHFGBGGHEFHHHHHHHHHHHHHHHGHGHHHHHHHHHGHHGGHHHHHHHHHHHEHHHHHGGHHHGGGHHHGHHHHGHHGGFFGGFF1D@FHHGFGHGHHHBGFHGHFHGHHHHHHHHHFHGFHHGHFHEHFFFHGHHFFFFFFGFDGG
@M05620:45:000000000-G6HP7:1:1101:10678:11390 1:N:0:120
ATCTCTATCTCCTAAAAACCTGTTTAGATTTGGAGATAGACCTTCAGGTTTTTCATCATTTTCTGCATGAATTATACATTGACCACGTTCCAGCGTGGTCAGTTTGCAGCATTCTGTTATTTTGTTTGACAGAGTGTCTTGTTGAGAACATATGTAGGACATGATTTTTTCCTGCAACAGGGAAAATAAAGTATAAGTTTTAAAGATTTATTCTTTAATAAAGGATCTCAAAGCCAGCTTTAGAAAAAGGA
+
A>AAAFFFFF3FGGGGGGGGGGHHHHHHHBGHHFHHGHHHHHHHHHHHHHHGGHGHHHHHHHHHHHHHHEFHHGHFGFHHHHHHHHGFGHHHHHGGGG>GFHHHHHHHHHFGGHHHGHHHHGHHGHHHGFFHHGHHHHHHHHHHGHHGHHHHHHHHHHHHFHHHGHHHHGHHHHHFFHHHHGEFHGHHGHHDDGFGHGGHHGFGFGHGFHHHHHHHGHHHHHHFEGHHHFGFFG.GGGGHHHHFGFHHCGG
@M05620:45:000000000-G6HP7:1:1101:10660:11393 1:N:0:120
ATCTCTATCTCCTAAAAACCTGTTTAGATTTGGAGATAGACCTTCAGGTTTTTCATCATTTTCTGCATGAATTATACATTGACCACGTTCCAGCGTGGTCAGTTTGCAGCATTCTGTTATTTTGTTTGACAGAGTGTCTTGTTGAGAACATATGTAGGACATGATTTTTTCCTGCAACAGGGAAAATAAAGTATAAGTTTTAAAGATTTATTCTTTAATAAAGGATCTCAAAGCCAGCTTTAGAAAAAGGA
+
DDDDDFFFFFFFGGGGGGGGGGHHHHHHHHHHHHHHHHHHHHHHHHHHHHHGGHHHHIHHHHIIIHHHHHHHHHHHHHHHHHHHHHGHHHHHHHGGGGHHHHHHHHHHHHHHHHHHHHHHHHHHHHHHHHHHHHHHHHHHHHHHHHHHHHHHHHHHHHHHHHHHHHHHHGHHHHHHHHHHHGGHHHHHHHHHHHHHHFHHHHHHHHHHHHHHHHHHHHHHHHGHHHHHHHHHHHGHHGHHHHHHHHHHGGG
@M05620:45:000000000-G6HP7:1:1101:21359:11459 1:N:0:120
CATCCTGACCCTGAAGTACCCCGGCTTGATTTCTGACATTAGATCGGAAGAGCACACGTCTGAACTCCAGTCACTCCGCGAAATCTCGTATGCCGTCTTCTGCTTGAAAAAAAAAAAAAAAAATGACATAATATGTAAAACCAAGACATAATCATAGTAATACTATTACAAAAGCAGCAACTAGCACTTATTACGTTATTACAAACTCCACAACGGCACTAAATTACCAAGTGTAGTGATTAATTAATTGT
+
EEEEEFFFFFFFGGGGGGGGGGGGGGGGHHHHHHHHHHHHHHHHHHGGGGHHHHHHHGHHHGHHHHHHHHHHHHHHHGGGEGGHHHHHGGHHHHGGGHGHHHHHHHHH3FHGGGGD<><><<-.01<01111111<11110:....//<1111:1<1<1:11<111111<10./.0//././00/000011<11.//:.11:110.0000/0..---9-/0001101110.1:111:/111111<11111<
@M05620:45:000000000-G6HP7:1:1101:12189:11468 1:N:0:120
ATCTCTATCTCCTAAAAACCTGTTTAGATTTGGAGATAGACCTTCAGGTTTTTCATCATTTTCTGCATGAATTATACATTGACCACGTTCCAGCGTGGTCAGTTTGCAGCATTCTGTTATTTTGTTTGACAGAGTGTCTTGTTGAGAACATATGTAGGACATGATTTTTTCCTGCAACAGGGAAAATAAAGTATAAGTTTTAAAGATTTATTCTTTAATAAAGGATCTCAAAGCCAGCTTTAGAAAAAGGA
+
BBBBBFFFFFFFGGGGGGGGGGHHHHHHHHHHFHHHHHHHGHHHHHHHHHHGGHHHHHHHHHHHHHHHHGHHHHHHHHHHHHHHHHGHHHHHHHGGGGHHGHHHHHHHHHHHHHHHHHHHHHHHHHHGFHHHGHHHHHHHHHHHHHHHHHHHHHHHFFHHGGGGHHHHHGHHHHHH2FGHHGGHGGHHGGHHHHHGGGHHHHEDGHGHHFHHHHHHFHFGHBGHGHHHHHHHHGHHHGHHHGHHHGFHGGC
@M05620:45:000000000-G6HP7:1:1101:12209:11468 1:N:0:120
ATCTCTATCTCCTAAAAACCTGTTTAGATTTGGAGATAGACCTTCAGGTTTTTCATCATTTTCTGCATGAATTATACATTGACCACGTTCCAGCGTGGTCAGTTTGCAGCATTCTGTTATTTTGTTTGACAGAGTGTCTTGTTGAGAACATATGTAGGACATGATTTTTTCCTGCAACAGGGAAAATAAAGTATAAGTTTTAAAGATTTATTGTTTAATAAAGGATCTCAAAGCCAGCTTTAGAAAAAGGA
+
CCCCCFFFFFFFGGGGGGGGGGHHHHHHHHHHHHHHHHHHHHHHHHHHHHHGGHHHHIHHHIIHIHHHHHHHHHHHHHHHHHHHHHGHHHHHHHGGGGHHHHHHHHHHHHHHHHHHHHHHHHHHHHHHHHHHHHHHHHHHHHHHHHGHHHHHHHHHHHHHHHHHHHHHHGHHHHFHHHHHHGGHGHGGHHHHHHHHHHHHHHHHHHHHHHHH1FHHHHHHGHHGHHHHHHHHHHHHHGHHHHHFGHHHGGG
@M05620:45:000000000-G6HP7:1:1101:20178:11480 1:N:0:120
ATCTCTATCTCCTAAAAACCTGTTTAGATTTGGAGATAGACCTTCAGGTTTTTCATCATTTTCTGCATGAATTATACATTGACCACGTTCCAGCGTGGTCAGTTTGCAGCATTCTGTTATTTTGTTTGACAGAGTGTCTTGTTGAGAACATATGTAGGACATGATTTTTTCCTGCAACAGGGAAAATAAAGTATAAGTTTTAAAGATTTATTCTTTAATAAAGGATCTCAAAGCCAGCTTTAGAAAAAGGA
+
CCCCCFFFFFFFGGGGGGGGGGHHHHHHHHHHHHHHHHHHHHHHHHHHHHHGGHHHHHHHIHIHHHHHHGHHHHHHHHHHHHHHHHGHHHHHHHGGGGGHHHHHHHHHHHHHHHHHHHHHHHHHHHHHHHHHHHGGHHHHHHHHHHHHGHHHHHHHHHHHHHHHHHHHHGHHHHHHHHHHHGEFHHHGHHHGHHHFHFGHHHFHHHHHHHHHHHHHHHHHHFGHHHHHHHHHHHHHHGHHHHHGHHHHGGF
@M05620:45:000000000-G6HP7:1:1101:5164:11481 1:N:0:120
ATCTCTATCTCCTAAAAACCTGTTTAGATTTGGAGATAGACCTTCAGGTTTTTCATCATTTTCTGCATGAATTATACATTGACCACGTTCCAGCGTGGTCAGTTTGCAGCATTCTGTTATTTTGTTTGACAGAGTGTCTTGTTGAGAACATATGTAGGACATGATTTTTTCCTGCAACAGGGAAAATAAAGTATAAGTTTTAAAGATTTATTCTTTAATAAAGGATCTCAAAGCCAGCTTTAGAAAAAGGA
+
BBBBBFFFFFFFFGGGGGGGGFGGHHHHHHHGFHHHHHHHHHHHHHHHGGHGGHGHHGHHHHHHHHHGHFHHHGHHGHHHHHHHHHGHHHHGGFGFGGHGFHGGHHHHHHGHHHHGHHGHHHHHGHHHGHGHHHHHHHHHHHHHHHGHHHHHHHHHHHHHHHHHHHHHHGHHHHFHHHHHHGGFHHHHHFHGFHHHHHHHHGHGHGHHHHHHHHHHGFHHFBFHFHHHHHHEHHGHHGHHHHHBCGFFDDC
@M05620:45:000000000-G6HP7:1:1101:12199:11483 1:N:0:120
ATCTCTATCTCCTAAAAACCTGTTTAGATTTGGAGATAGACCTTCAGGTTTTTCATCATTTTCTGCATGAATTATACATTGACCACGTTCCAGCGTGGTCAGTTTGCAGCATTCTGTTATTTTGTTTGACAGAGTGTCTTGTTGAGAACATATGTAGGACATGATTTTTTCCTGCAACAGGGAAAATAAAGTATAAGTTTTAAAGATTTATTCTTTAATAAAGGATCTCAAAGCCAGCTTTAGAAAAAGGA
+
BBBBBFFFFFFFGGGGGGGGGGHHHHHHHHHHHHHHHHHHHHHHHHHHHHHGGHHHHHHHHHHHHHHHHHHHHHHHHHHHHHHHHHGHHHHHHHGGGGHHHHHHHHHHHHHHHHHHHHHHHHHHHHHHHHHHHHHHHHHHHHHHGHHHHHHHHHHHHHHHHHHHHHHHHGHHHHHHFHHHHGGHHHHHHHHHHHHHHHHHHHHHHHHHHHHHHHHHHHFGHHHHHHHHHHHHHHHHHGHHHHHHHGGFFGH
@M05620:45:000000000-G6HP7:1:1101:20196:11483 1:N:0:120
ATCTCTATCTCCTAAAAACCTGTTTAGATTTGGAGATAGACCTTCAGGTTTTTCATCATTTTCTGCATGAATTATACATTGACCACGTTCCAGCGTGGTCAGTTTGCAGCATTCTGTTATTTTGTTTGACAGAGTGTCTTGTTGAGAACATATGTAGGACATGATTTTTTCCTGCAACAGGGAAAATAAAGTATAAGTTTTAAAGATTTATTCTTTAATAAAGGATCTCAAAGCCAGCTTTAGAAAAAGGA
+
BBBBBFFFFFFFGGGGGGGGGGGGFHHHHHGHHBGHHHHHHHHHHHHHHHHGGHHHHGHHGHHHGHGFGHHHHHHGHHHHFFHHGHGHHHHHHHGFGGHHHHHHGHHHHHHHHHHHHHFHHHHHFHHHHHHHEGGHHHHHHHHHHGHHHHHHHHHHHHHHHHHHHHHHHGHHHHGHFHFHHGGHGFHHHHGHHHHFGGHHHHHHHHHHHHGHHHHHHFHHFHHHHHHHHHGHGHGGHGGHHHFFFHG.DF/
@M05620:45:000000000-G6HP7:1:1101:12221:11486 1:N:0:120
ATCTCTATCTCCTAAAAACCTGTTTAGATTTGGAGATAGACCTTCAGGTTTTTCATCATTTTCTGCATGAATTATACATTGACCACGTTCCAGCGTGGTCAGTTTGCAGCATTCTGTTATTTTGTTTGACAGAGTGTCTTGTTGAGAACATATGTAGGACATGATTTTTTCCTGCAACAGGGAAAATAAAGTATAAGTTTTAAAGATTTATTCTTTAATAAAGGATCTCAAAGCCAGCTTTAGAAAAAGGA
+
BBBBBFFFFFBFGGGGGGGGGGGHHHHHHHHHHHHHHHHHHHHHHHHHHHHGGHHHHFHHHHHHHHHHHHHHHHHGHHHHHHHHHHGHHHHHHHGGGGHHGHHHHHHGHHHHHHHHHHGHHHHHHHHHGHGHHHHHHHHHHHHHHHHHHHHHHHHHHHGHHHHHHHHHHGHHHHHHHHFHHGGGHHHHHHHHHHHHHGHHHHGHHHHHHHHHHHHHHHHHHHHHHGHHHGHHHHHHHGHHHHHGGGFHGGH
@M05620:45:000000000-G6HP7:1:1101:11540:11514 1:N:0:120
ATCTCTATCTCCTAAAAACCTGTTTAGATTTGGAGATAGACCTTCAGGTTTTTCATCATTTTCTGCATGAATTATACATTGACCACGTTCCAGCGTGGTCAGTTTGCAGCATTCTGTTATTTTGTTTGACAGAGTGTCTTGTTGAGAACATATGTAGGACATGATTTTTTCCTGCAACAGGGAAAATAAAGTATAAGTTTTAAAGATTTATTCTTTAATAAAGGATCTCAAAGCCAGCTTTAGAAAAAGGA
+
CCCCCFFFFFFFGGBGGGGGGGHHHHHHHHHHHGHHHHHHHHHHHHHHHHHGGHHHHH5GFHHHIHHHHHHHHHHHHHHHHHHHHHGHHHHHHHGGGGHHHHHHHHHHHHHHHHHHHHHHHHHHHHHHHHHHHHHHHHHHHHHHHHHHHHHHHHHHHHHHHHHGHHHHHGHHHHGHHHGHHGGHHHHHHHHHHHHHHHHHHHHHHHHHHHHHHHHHHHHHHHHHHHHHHHHHHHEHHGHHHHHGHHHHGGH
@M05620:45:000000000-G6HP7:1:1101:8944:11516 1:N:0:120
ATCTCTATCTCCTAAAAACCTGTTTAGATTTGGAGATAGACCTTCAGGTTTTTCATCATTTTCTGCATGAATTATACATTGACCACGTTCCAGCGTGGTCAGTTTGCAGCATTCTGTTATTTTGTTTGACAGAGTGTCTTGTTGAGAACATATGTAGGACATGATTTTTTCCTGCAACAGGGAAAATAAAGTATAAGTTTTAAAGATTTATTCTTTAATAAAGGATCTCAAAGCCAGCTTTAGAAAAAGGA
+
CCCABFFFFFDFGGGGGGGGGGFGHHFHHGHHHHHHHHHHHHHHHHHHHHHGGGHHHGHHHHHFHHHHHHHHHHHGHHHHHGHHGHGGHHHHHHGGGGHHHHHHHHHGHHHHHHHHHHHHHHHHHHHHHHHHHHHHHHHHHHHHFHHHHHHHHHHHHGHHHHHHHHHHGGHGHGHHHHGHHGGGHHHHGGHHHHGHHGHHHHGHHHHHHGHHHHHHHHHHHHHHHHHGHFHHHHHHHGHHHHHHFHFHGGG
@M05620:45:000000000-G6HP7:1:1101:8941:11533 1:N:0:120
ATCTCTATCTCCTAAAAACCTGTTTAGATTTGGAGATAGACCTTCAGGTTTTTCATCATTTTCTGCATGAATTATACATTGACCACGTTCCAGCGTGGTCAGTTTGCAGCATTCTGTTATTTTGTTTGACAGAGTGTCTTGTTGAGAACATATGTAGGACATGATTTTTTCCTGCAACAGGGAAAATAAAGTATAAGTTTTAAAGATTTATTCTTTAATAAAGGATCTCAAAGCCAGCTTTAGAAAAAGGA
+
CCCCCFFFFFFFGGGGGGGGGGHHHHHHHHHHHHHHHHHHHHHHHHHHHHHGGHHHHIHHIHHIHHHHHHHHHHHHHHHHHHHHHHGHHHHHHHGGGGHHHHHHHHHHHHHHHHHHHHHHHHHHGHHHHHHHHHHHHHHHHHHHHHHHHHHHHHHHHHHHHHHHHHHHHGHHHHHHHHHHHGGHHHGHGHHHHHHGHFHHHHHHHHHHHHHHHHHHHHHHHHHHHHHHHHHHHHHHHGHHHHHHHGHHGGG
@M05620:45:000000000-G6HP7:1:1101:5486:11534 1:N:0:120
ATCTCTATCTCCTAAAAACCTGTTTAGATTTGGAGATAGACCTTCAGGTTTTTCATCATTTTCTGCATGAATTATACATTGACCACGTTCCAGCGTGGTCAGTTTGCAGCATTCTGTTATTTTGTTTGACAGAGTGTCTTGTTGAGAACATATGTAGGACATGATTTTTTCCTGCAACAGGGAAAATAAAGTATAAGTTTTAAAGATTTATTCTTTAATAAAGGATCTCAAAGCCAGCTTTAGAAAAAGGA
+
CDCDDFFFFFFFGGGGGGGGGGHHHHHHHHHHHHHHHHHHHHHHHHHHHHHGGHHHHHHHHHIHIHHHHHHHHHHHHHHHHHHHHHGHHHHHHHGGGGHHHHHHHHHHHHHHHHHHHHFHHHHHHHHFHHFHGHFGHHHHHHHFBBGHHFGFFGHDHFGFCGGBHHHHHFHHHGFHFFFHHFGHHFGHG=D1FGHDGHHHHHHHGHHHGHHHHHHHHBGHHFHFHHHHHHHGHHHFHGHHHFHHHHHGGGH
@M05620:45:000000000-G6HP7:1:1101:5470:11547 1:N:0:120
ATCTCTATCTCCTAAAAACCTGTTTAGATTTGGAGATAGACCTTCAGGTTTTTCATCATTTTCTGCATGAATTATACATTGACCACGTTCCAGCGTGGTCAGTTTGCAGCATTCTGTTATTTTGTTTGACAGAGTGTCTTGTTGAGAACATATGTAGGACATGATTTTTTCCTGCAACAGGGAAAATAAAGTATAAGTTTTAAAGATTTATTCTTTAATAAAGGATCTCAAAGCCAGCTTTAGAAAAAGGA
+
BBBABFFFFFFFGGGGGGGGGGHHHGHHHHHHHGHHGFHHFHHHHHHHHGHGGHHHHHHHHHHHFHHHHFFGHHGAGFHHHHHHHHGHHHHHHHGEFGHHGHHHHHHGHHHHHHHHHHHHHHHHHHHHFHHHHHHGHHHHHHHHFHHHHHHHHHHHHHHHHHHHHHHHHGHHHHHHFHHHHGGHHHHHGFGGHHHHHFGHHHGFHDGHHHHHHFHHHFH0GHHHCGHHGGHHHHHHHGHHHGGCFCCGGGG
@M05620:45:000000000-G6HP7:1:1101:4601:11619 1:N:0:120
CATCCTGACCCTGAAGTACCCCGGCTTGATTTCTGACATTAGATCGGAAGAGCACACGTCTGAACTCCAGTCACTCCGCGAAATCTCGTATGCCGTCTTCTGCTTGAAAAAAAAAAAAAAATATGAAAGATTGTTGTGATGTGCATTTATAGATGGTTCACCACATCTAAGATTTCATGAGAGTTGAGATTAGATTGGATGTGTACAAAACCCAAATATTGTACTAATGTCCGACGTAGAAGCGATATTGT
+
BBCBCFFFFFFFGGGGGGGGGGGGGGGGHHHHHGHGHHHHHHGHHHGGGGHHHHHHHGHHHGGFGHHHHHHHHHHHHGGGEGGHHHHHGGHHHHGEEHGHHHHHHHGHFHHFG@GC<<--<0<00000</0000=./.00;:0000<000000:000000000..0000000000000;000009009900000000.009;0900000.......;00009000000000;..---...0:0-...-000
@M05620:45:000000000-G6HP7:1:1101:4610:11640 1:N:0:120
CATCCTGACCCTGAAGTACCCCGGCTTGATTTCTGACATTAGATCGGAAGAGCACACGTCTGAACTCCAGTCACTCCGCGAAATCTCGTATGCCGTCTTCTGCTTGAAAAAAAAAAAAAATCAAATTAAAAGATTACATAGGATCATCTAAAAAAAAAAAATACTAGTATATATAATAAAAGAAAGGATGTGTTACAAAATATAGTTATATGCAGAAAGTCAGTTATGCTACACTAGTATCATGTAACATA
+
DDCDDFFFFFFFGGGGGGGGGGGGGGGGHHHHHHGGHHHHHHGHHHGGGGHHHHHHHGHHHGHHHHHHHHHHHHHHHGGGFGGHGHHHGGHEHHGGGHGHHHHHHHHHFHHGGGG<<<-<0<1111110000.000000000<0/.00000<00----9--.;00000:00000:0000000../0./00000/0000::00000:000000:000/:0:;000;00000000/0;0000000000000;:
@M05620:45:000000000-G6HP7:1:1101:4632:11671 1:N:0:120
ATCTCTATCTCCTAAAAACCTGTTTAGATTTGGAGATAGACCTTCAGGTTTTTCATCATTTTCTGCATGAATTATACATTGACCACGTTCCAGCGTGGTCAGTTTGCAGCATTCTGTTATTTTGTTTGACAGAGTGTCTTGTTGAGAACATATGTAGGACATGATTTTTTCCTGCAACAGGGAAAATAAAGTATAAGTTTTAAAGATTTATTCTTTAATAAAGGATCTCAAAGCCAGCTTTAGAAAAAGGA
+
CDDCDFFFFFFFGGGGGGGGGGHHHHHHHHHHHHHHHHHHGHHHHHHHHHHGGHHHHHHHHHHIHHHHHHHHHHHHHHHHHHHHHHGHHHHHHHGGGGHHHHHHHHHHHHHHHHHHHHHHHHHHHHHHHHHHHHHHHHHHHHHHHHHHHHHHHHHHHHHHHHHHHHHHHGHHHHHHHHHHHGGHHHHHHGHHHHHHHHHHHGHHHGHHHHHHHHHHHFHHHHHHHHHHHHHGHHHHHGHHHGHFHHHGGGH
@M05620:45:000000000-G6HP7:1:1101:25217:11772 1:N:0:120
AAACCCAGAAGACATGAGGTGAGCTAGATCGGAAGAGCACACGTCTGAACTCCAGTCACTCCGCGAAATCTCGTATGCCGTCTTCTGCTTGAAAAAAAAAAAAAACACTCCACCATTACACAAAACCTCCCTCTCCATACTCATCTCCCTCCGTCCTTCCCATCCACCTACCTACCCCCTTACCCCACCCTTCACCTCACCCCCTCACACCCCAAGCCACCCCTCACCACCCTCCCTACGTCTCCCCCCTC
+
CCCDDDDBBFFFGGGGGGGBGGHHHHHHHHHGGGGHHHHHHHGHHHGEHHHHHHHHHHHHHHGGGEGGHHHHHFGHHHHGGGHGHHHHHHHHHHHHFGGF<//>>//?1=?100?1111111.000.00../////000/0000=00:///......00//00/.<0..0:.00<:.<--.00/<..9.9.//0:00.<...<9-<..<:..-...9.//:.-.9.<.0.....<</0<.:.//0/..9-<
@M05620:45:000000000-G6HP7:1:1101:18731:11849 1:N:0:120
ATCTCTATCTCCTAAAAACCTGTTTAGATTTGGAGATAGACCTTCAGGTTTTTCATCATTTTCTGCATGAATTATACATTGACCACGTTCCAGCGTGGTCAGTTTGCAGCATTCTGTTATTTTGTTTGACAGAGTGTCTTGTTGAGAACATATGTAGGACATGATTTTTTCCTGCAACAGGGAAAATAAAGTATAAGTTTTAAAGATTTATTCTTTAATAAAGGATCTCAAAGCCAGCTTTAGAAAAAGGA
+
CCCCDFFFFFFFGGGGGGGGGGHHHHHHHHHHHHHHHHHHHHHHHHHHHHHGGHHHHIHHIIIHIHHHHHHHHHHHHHHHHHHHHHGHHHHHHHGGGGHHHHHHHHHHHHHHHHHHHHHHHHHHHHHHHHHHHHHHHHHHHHHHHHHHHHHHHHHHHHHHHHHHHHHHHGHHHHHHHHHHHGGHHHHHHHHHHHHHHHHHHHHHHHHHHHHHHHHHHHHHHHHHHHHHHHHHHHHHHGHHHHHHHHHHGGH
@M05620:45:000000000-G6HP7:1:1101:18721:11866 1:N:0:120
ATCTCTATCTCCTAAAAACCTGTTTAGATTTGGAGATAGACCTTCAGGTTTTTCATCATTTTCTGCATGAATTATACATTGACCACGTTCCAGCGTGGTCAGTTTGCAGCATTCTGTTATTTTGTTTGACAGAGTGTCTTGTTGAGAACATATGTAGGACATGATTTTTTCCTGCAACAGGGAAAATAAAGTATAAGTTTTAAAGATTTATTCTTTAATAAAGGATCTCAAAGCCAGCTTTAGAAAAAGGA
+
BAAABFFFFFFFGGGGGGGGGGHHHHHHHHHGGHHHHHHHHHHHHHHHHHHGGHHHHHHHHHHHHHHHHHFFHHHHHHHHHHHHHHGHHHHHHHGFGGHHHHHHHGHHHHHHHHHHHHHHHHHHHHHHHHFHHHHHHHHHHHHHFHEGHHHHHHHFHHDGHHHHHHHHHGHHHHHHHHGHHGGHHHHHGDGGHHHHGGHHHHGDGHHHHHHHHHHHHHHHHHFHGHHHHHHHHHGHHGHHHHHBGCFFGG:
@M05620:45:000000000-G6HP7:1:1101:22665:11872 1:N:0:120
AAACCAGAAGACATGAGGTCAGCTAGATCGGAAGAGCACACGTCTGAACTCCAGTCACTCCGCGAAATCTCGTATGCCGTCTTCTGCTTGAAAAAAAAAAAAAAAAACAAAACAAAAAAGAAGAAAGATTTGAGGATGAAAAAAAGAAAAAAAAACAGAATGAACAAGAATAAAGAAATATGTAGAGATCGTAAAAAAAGGTACACAAACAGAAGAATAGATAAAAAAGGGATTGTGAAGGACAAAGGACA
+
CCCCCCCFFFFFFGGFGFFGGGHHHHHHHHGEGGHHHHHHHGHHHGHHHHHHHHGHHHHHHGGGGGGHHHHHFGHHHHGEFHGHHHHHHHFHHGGGGGGC>>////>.><>G0..00.<.../0//0/00000./0/00000.--...//.-;--..//0000000////0;000:./0;0000:00000.;...:0--..000000.:..//00:/000:0000009....///000:00.././///./
@M05620:45:000000000-G6HP7:1:1101:13528:11896 1:N:0:120
AAACCAGAAGACATGAGGTCAGCTAGATCGGAAGAGCACACGTCTGAACTCCAGTCACTCCGCGAAATCTCGTATGCCGTCTTCTGCTTGAAAAAAAAAAAAAAACACAACAAGAAAACATAAAGAAATAAACAGACTACCACAATCAATACATCTAAAATATTCCCACATAACTACCCTACCACCCCACAAACCTCCCGTTCCACAGACACCCACTTCCTCTCGCTCCACTCACGATAGGACCTCCCAAG
+
CCCCCBCFFF4BEGBBBFBGFGHHGHHHHHGGGGHHHHHHHGHHHGHHHHHHHHHHHHHHHGGGGGGHGHHHFGHEBFEEFHGHHHHHHHHHHGHGGFEC><<////=////.0<000>.1<1111./000000//<00/<0:..000000000:000000000;000..0000000/.0/9.00:;-.....:.9/.....//000.0.//.;.9.000000/.....0/0;/0..;../00./0..//.
@M05620:45:000000000-G6HP7:1:1101:4262:11897 1:N:0:120
CATCCTGACCCTGAAGTACCCCGGCTTGATTTCTGACATTAGATCGGAAGAGCACACGTCTGAACTCCAGTCACTCCGCGAAATCTCGTATGCCGTCTTCTGCTTGAAAAAAAAAAATAAAAAAAACGAAATATTTGTAACTCTTCATCCATATTTACATATTACTGAAGAAGCTAATTCAAAATATTTGATTGATAAAATGTGGTAATACAATGTTCCAGTACAATGATGTTATCTATCGATACGTTCGT
+
CCCCCFFFFFFFGGGGGGGGGGGGGGGGHHHHHHHHHHHHHHHHHHGGGGHHHHHHHGHHHGHHHHHHHHHHHHHHHGGGGGGHFHGGGGHHHHGGGGGHHHHHHHHHHHHFGCGC<011111---.-....000000000000000;000000;:00000;00000:000//000000000000;00000000000900;00909000009000000000009;00000000:000000.::.-.://..
@M05620:45:000000000-G6HP7:1:1101:2804:11897 1:N:0:120
ATCTCTATCTCCTAAAAACCTGTTTAGATTTGGAGATAGACCTTCAGGTTTTTCATCATTTTCTGCATGAATTATACATTGACCACGTTCCAGCGTGGTCAGTTTGCAGCATTCTGTTATTTTGTTTGACAGAGTGTCTTGTTGAGAACATATGTAGGACATGATTTTTTCCTGCAACAGGGAAAATAAAGTATAAGTTTTAAAGATTTATTCTTTAATAAAGGATCTCAAAGCCAGCTTTAGAAAAAGGA
+
DDDCDFFFFFFFGGGGGGGGGGHHHHHHHHHHHHHHHHHHHHHHHHHHHHHGGHHHHHHHHHIIHHHHHHHHHHHHHHHHHHHHHHGHHHHHHHGGGGHHHHHHHHHHHHHHHHHHHHHHHHHHHHHHHHHHHHHHHHHHHHHHHHHHHHHHHHHHHHHHHHHHHHHHHGHHHHHHHHHHHGGHHHHHHHHHHHHGHGHHHHHHHHHHHHHHHHHHHHHHHHHHHHHHHGHGHHHHHGHHHHHGHHHHGGH
@M05620:45:000000000-G6HP7:1:1101:5826:11900 1:N:0:120
ATCTCTATCTCCTAAAAACCTGTTTAGATTTGGAGATAGACCTTCAGGTTTTTCATCATTTTCTGCATGAATTATACATTGACCACGTTCCAGCGTGGTCAGTTTGCAGCATTCTGTTATTTTGTTTGACAGAGTGTCTTGTTGAGAACATATGTAGGACATGATTTTTTCCTGCAACAGGGAAAATAAAGTATAAGTTTTAAAGATTTATTCTTTAATAAAGGATCTCAAAGCCAGCTTTAGAAAAAGGA
+
CCCCCFFFFFFFGGGGGGGGGGHHHHHHHHGHHGHFFHGHHHHHHHHHHHHGGHHHHGHHHHHHHHHHHGHHHGHHHGHHHHHHHHGHHHHHHGGGGGFHHHHFHHHHHHHHFHHHHHHHHHHHHHHHHHHHGHGHHHHHHHHHHHHHHHHHHHHHHHHHHHHHHHHHHGHHHHHHHHHHGGGHHHHHHFGGHFHGHFGHHHGHHHHHHHGHHHHHGGHHHHHHHHHHHHHHGGHHFFHHHHHBGGFCDDG
@M05620:45:000000000-G6HP7:1:1101:2797:11914 1:N:0:120
ATCTCTATCTCCTAAAAACCTGTTTAGATTTGGAGATAGACCTTCAGGTTTTTCATCATTTTCTGCATGAATTATACATTGACCACGTTCCAGCGTGGTCAGTTTGCAGCATTCTGTTATTTTGTTTGACAGAGTGTCTTGTTGAGAACATATGTAGGACATGATTTTTTCCTGCAACAGGGAAAATAAAGTATAAGTTTTAAAGATTTATTCTTTAATAAAGGATCTCAAAGCCAGCTTTAGAAAAAGGA
+
CCCCCFFFFFFFGGGGGGGGGGHHHHHGHHHHHHHHHHHHHHHHHHHHHHHGGHHHHIHHHIIHIHHHHHHHHHHHHHHHHHHHHHGHHHHHHHGGGGHHHHHHHHHHHHHHHHHHHHHHHHHHHHHHHHHHGHHHHHHHHHHHHHHHHHHHHHHHHHHHHHHHHHHHHGHHHHHHGHHHHGGHHHHHHHHHHHHHHGHHHHHHHHHHHHHHHHHHHHHHGHHHHHHHHHHHHHHHHGHHHHHGHHHHGGH
@M05620:45:000000000-G6HP7:1:1101:5341:11920 1:N:0:120
ATCTCTATCTCCTAAAAACCTGTTTAGATTTGGAGATAGACCTTCAGGTTTTTCATCATTTTCTGCATGAATTATACATTGACCACGTTCCAGCGTGGTCAGTTTGCAGCATTCTGTTATTTTGTTTGACAGAGTGTCTTGTTGAGAACATATGTAGGACATGATTTTTTCCTGCAACAGGGAAAATAAAGTATAAGTTTTAAAGATTTATTCTTTAATAAAGGATCTCAAAGCCAGCTTTAGAAAAAGGA
+
CCCBCFFFFFFFGGGGGGGGGGHHHHHHHHHHHHHHHHHHHHHHHHHHHHHGGHHHHHHHHHHHHHHHHHHHHHHHHHHHHHHHHHGHHHHHHHGGGGHHHHHHHHHHHHHHHHHHHHHHHHHHHHHHHHHHHHHHHHHHHHHHFHHHHHHHHHHHHHHHHHHHHHHHHGHHHHHHHHHHHGGHHHHHHGHGHHHHHGHHHHHHHHHHHHHHHHHHHHHHHGHHHHHHHGHGHHHHHGGHHHHFHGHHGGH
@M05620:45:000000000-G6HP7:1:1101:5821:11921 1:N:0:120
ATCTCTATCTCCTAAAAACCTGTTTAGATTTGGAGATAGACCTTCAGGTTTTTCATCATTTTCTGCATGAATTATACATTGACCACGTTCCAGCGTGGTCAGTTTGCAGCATTCTGTTATTTTGTTTGACAGAGTGTCTTGTTGAGAACATATGTAGGACATGATTTTTTCCTGCAACAGGGAAAATAAAGTATAAGTTTTAAAGATTTATTCTTTAATAAAGGATCTCAAAGCCAGCTTTAGAAAAAGGA
+
CCCCCFFFFFFFGGGGGGGGGGHHHHHHHHHHHHHHHHHHHHHHHHHHHHHGGHHHHHHHHIHHIHHHHHHHHHHHHHHHHHHHHHGHHHHHHHGGGGHHHHGHHHHHHHGHHHHHHHHHHHHHHHHHHHHHHHHHHHHHHHHHHHHHHHHHHHHHHHHHHHHHHHHHHGHHHHHHHHHHHGGHHHHHHHHHHHHHHHHHHHHHHHHHHHHHHHHHHGHHHHHHHHHHHHHHHHHHHGHHHHHHHGHHGGH
@M05620:45:000000000-G6HP7:1:1101:5339:11938 1:N:0:120
ATCTCTATCTCCTAAAAACCTGTTTAGATTTGGAGATAGACCTTCAGGTTTTTCATCATTTTCTGCATGAATTATACATTGACCACGTTCCAGCGTGGTCAGTTTGCAGCATTCTGTTATTTTGTTTGACAGAGTGTCTTGTTGAGAACATATGTAGGACATGATTTTTTCCTGCAACAGGGAAAATAAAGTATAAGTTTTAAAGATTTATTCTTTAATAAAGGATCTCAAAGCCAGCTTTAGAAAAAGGA
+
CDDCDFFFFFFFGGGGGGGGGGHHHHHHHHHHHGHHHHHHHHHHHHHHHHHGGHHHHHHIHIHHIHHHHHHHHHHHHHHHHHHHHHGHHHHHHHGGGGHHHHHHHHHHHHHHHHHHHHHHHHHHHHHHHHHHHHHHHHHHHHHHHHHHHHHHHHHHHHHHHHHHHHHHHGHHHHHHHHHHHGGHHHHHGHHHHHHHHHHHHHHHHHHHHHHHHHHHHHHHHHHHHHHHHHHHHGHHHGHHHHHHHHHHGGH
@M05620:45:000000000-G6HP7:1:1101:27053:11950 1:N:0:120
CATCCTGACCCTGAAGTACCCCGGCTTGATTTCTGACATTAGATCGGAAGAGCACACGTCTGAACTCCAGTCACTCCGCGAAATCTCGTATGCCGTCTTCTGCTTGAAAAAAAAAAAAAAACAAAATACCTTAATATCTCATGTAACTCCTACTACACTATAAACAATTACATTATTAAGTGTTATAACAATACATCTGATTAAATATCGAGACCATTACTGTATCACGATATTATCATATATATAACATT
+
DCCDDFFFFFFFGGGGGGGGGGGGGGGGHHHHHFGGHHHHHHHHHHGGGGHHHHHHHGHHHGHHHHHHHHHHHHHHHGGGGGGHHHHHGGHHHHGGGHGHHHHHHHHHFHHGGGGC</-<>.<...000<00=000<00000000000;000;0000/0;0000;0.000000000;0;00000000000000000000:0:000000;....../0000;0000:00;...-00:000000:00000:00
@M05620:45:000000000-G6HP7:1:1101:6278:11965 1:N:0:120
CATCCTGACCCTGAAGTACCCCGGCTTGATTTCTGACATTAGATCGGAAGAGCACACGTCTGAACTCCAGTCACTCCGCGAAATCTCGTATGCCGTCTTCTGCTTGAAAAAAAAAAAAAAAAAAAAAAAGATACTAGTATGATGTTGTATCAAAGTAAAATGTATGAAAATGATAATTCAACATATTTGACTACACAACGGTTTCATTACAAAAATACTTCGTACGGTGTCACTGCACGAACAGTTTAGAC
+
CCCCCFFFFFFFGGGGGGGGGGGGGGGGHHHHHHHHHHHHHHHHHHGGGGHHHHHHHGHHHGHHHHHHHHHHHHHHHGGGGGGHHHHHGGHHHHGGGHGHHHHHHHHHHHHGGGGGA>>-<-<-----:.9000;0;00000000009000000000000000000;000000000;0:0000/000000000/0;0..--...000000000...000:0.//.-./..00000000...--/0:00000
@M05620:45:000000000-G6HP7:1:1101:15535:12004 1:N:0:120
ATCTCTATCTCCTAAAAACCTGTTTAGATTTGGAGATAGACCTTCAGGTTTTTCATCATTTTCTGCATGAATTATACATTGACCACGTTCCAGCGTGGTCAGTTTGCAGCATTCTGTTATTTTGTTTGACAGAGTGTCTTGTTGAGAACATATGTAGGACATGATTTTTTCCTGCAACAGGGAAAATAAAGTATAAGTTTTAAAGATTTATTCTTTAATAAAGGATCTCAAAGCCAGCTTTAGAAAAAGGA
+
EEEDEFFFFFFFGGGGGGGGGGHHHHHHHHHHHHHHHHHHHHHHHHHHHHHGGHHHHHIHHHIHIHHHHHHHHHHHHHHHHHHHHHGHHHHHHHGGGGHHHHHHHHHHHHHHHHHHHHHHHHHHHHHHHHHHHHHHHHHHHHHHHHHHHHHHHHHHHHHHHHHHHHHHHGHHHHHHHHHHHGGHHHHHHHHHHHHHHHHHHHHHHHHHHHHHHHHHHHHHHHHHHHHHHHHHHHHHHGHHHHGHHHHHGGG
@M05620:45:000000000-G6HP7:1:1101:11340:12014 1:N:0:120
AAACCAGAAGACATGAGGTCAGCTAGATCGGAAGAGCACACGTCTGAACTCCAGTCACTCCGCGAAATCTCGTATGCCGTCTTCTGCTTGAAAAAAAAAAAAACCAGAGGCACCCCCCGTTCTGCTTCCCGAGGCCCCCCTTCACCCCCATTCCCAGCGATACACGCTGACTCATGTGCTGCTCGGCCTCCGCCCGTGCTCCTCGCCTCCTTTCCCCCTTCCTCTTCTGCCCGGCTGGCGTTTGTACCTTT
+
BBABBABFFF4B4DBBBBBFGGHHGHHHHHGDDFHHHFGHHEFGHFDGHHHHHHFHDGHHHGGGGGGHFHHHFEG?BFEFFGGHFFHHHFFFEFGCGCCC//<?///?<///??/>@?-..<.0=000</..---;A::-:./0009?--/009900.--.:-:/9D?.9;9B//;;/9/;9/:;-:;.9;...;--.9A/BFF.;-..A.9;F//..-.99//9//////..----..-;--..9//:B9
@M05620:45:000000000-G6HP7:1:1101:15520:12014 1:N:0:120
ATCTCTATCTCCTAAAAACCTGTTTAGATTTGGAGATAGACCTTCAGGTTTTTCATCATTTTCTGCATGAATTATACATTGACCACGTTCCAGCGTGGTCAGTTTGCAGCATTCTGTTATTTTGTTTGACAGAGTGTCTTGTTGAGAACATATGTAGGACATGATTTTTTCCTGCAACAGGGAAAATAAAGTATAAGTTTTAAAGATTTATTCTTTAATAAAGGATCTCAAAGCCAGCTTTAGAAAAAGGA
+
CCCCCFFFFFFFGGGGGGGGGGHHHHHHHHHHHHHHHHHHHHHHHHHHHHHGGHHHHHHHHHHIIHHHHHHHHHHHHHHHHHHHHHGHHHHHHHGGGGHHHHHHHHHHHHHHHHHHHHHHHHHHHHHHHHHHHHHHHHHHHHHHGHHHHHHHHHHHHHHHHHHHHHHHHGHHHHHHHHHHHGGHHHHHHHHHHHHHHHHHHHHHHHHHHHHHHHHHHHHHHHFHGHHHHHHHGHHHHGHHHHHHGHHFFGG
@M05620:45:000000000-G6HP7:1:1101:12189:12047 1:N:0:120
ATCTCTATCTCCTAAAAACCTGTTTAGATTTGGAGATAGACCTTCAGGTTTTTCATCATTTTCTGCATGAATTATACATTGACCACGTTCCAGCGTGGTCAGTTTGCAGCATTCTGTTATTTTGTTTGACAGAGTGTCTTGTTGAGAACATATGTAGGACATGATTTTTTCCTGCAACAGGGAAAATAAAGTATAAGTTTTAAAGATTTATTCTTTAATAAAGGATCTCAAAGCCAGCTTTAGAAAAAGGA
+
CCCCCFFFFFFFGGGGGGGGGGHHHHHHHHHHHGHHHHHHHHHHHHHHHHHGGHHHHHHHHHIHHHHHHHHHHHHHHHHHHHHHHHGGHHHHHHGGGGHHHHHHHHHHHHHHHHHHHHHHHHHHHHHHHHHHHHGGHHHHHHHHHHHHHHHHHHHHHHHHHHHHHHHHHGHHHHHHHHHHHGGHHHHHHGHGHHHHHGHHHHHHHHHHHHHHHHHHHHHHGHHHHHHHHGHGHHHHHGHHHHHHHHHHGGG
@M05620:45:000000000-G6HP7:1:1101:17546:12065 1:N:0:120
ATCTCTATCTCCTAAAAACCTGTTTAGATTTGGAGATAGACCTTCAGGTTTTTCATCATTTTCTGCATGAATTATACATTGACCACGTTCCAGCGTGGTCAGTTTGCAGCATTCTGTTATTTTGTTTGACAGAGTGTCTTGTTGAGAACATATGTAGGACATGATTTTTTCCTGCAACAGGGAAAATAAAGTATAAGTTTTAAAGATTTATTCTTTAATAAAGGATCTCAAAGCCAGCTTTAGAAAAAGGA
+
CCCCCFFFFFFFGGGGGGGGGGHHHHHHHHHHGHHHHHHHHHHHHHHHHHHGGHHHHIHHIHHHHHHHHHGHHHHHHHHHHHHHHHGHHHHHHHGFGGHHHHHHHHHHHHHHHHHHHHHHHHHHHHHHHHHHHHHHHHHHGHHHHHHHHHHHHHHHHHHHHHHGHHHHHGHHHHHHHHHHGEGHHHHHGHHHHHHHHHHHHHHHHHHHHHHHHHHHHHHHHHHGHHHHHHHHHHHHHGHHHHHHHHHGGGH
@M05620:45:000000000-G6HP7:1:1101:12652:12073 1:N:0:120
ATCTCTATCTCCTAAAAACCTGTTTAGATTTGGAGATAGACCTTCAGGTTTTTCATCATTTTCTGCATGAATTATACATTGACCACGTTCCAGCGTGGTCAGTTTGCAGCATTCTGTTATTTTGTTTGACAGAGTGTCTTGTTGAGAACATATGTAGGACATGATTTTTTCCTGCAACAGGGAAAATAAAGTATAAGTTTTAAAGATTTATTCTTTAATAAAGGATCTCAAAGCCAGCTTTAGAAAAAGGA
+
BAA3AFFFFFDFGGGGGGFGGGHHHHHHHGHHGHHHHHHHHHHHHHHHHHHGGHHHHHHHHHHHHHHHHHHHHFHHHHHHHHHHHHGHHHHHHHGEGGHHFHFHHHHHHHHHHHHHHHHHHGHHFFHHHGHHHHFGHHHHHHHHGHGGHHHHHHHHHHGHHGHGHHHHHGHHHHHHHHFHHGGGHHHHGHHGGFFHH<FHHGGFHHHHHHHHHGHHHHHGGGHHHGFFGFHGHHCGHGHHHGHHGGFFGFB
@M05620:45:000000000-G6HP7:1:1101:12637:12083 1:N:0:120
ATCTCTATCTCCTAAAAACCTGTTTAGATTTGGAGATAGACCTTCAGGTTTTTCATCATTTTCTGCATGAATTATACATTGACCACGTTCCAGCGTGGTCAGTTTGCAGCATTCTGTTATTTTGTTTGACAGAGTGTCTTGTTGAGAACATATGTAGGACATGATTTTTTCCTGCAACAGGGAAAATAAAGTATAAGTTTTAAAGATTTATTCTTTAATAAAGGATCTCAAAGCCAGCTTTAGAAAAAGGA
+
CCCCCFFFFFFFGGGGGGGGGGHHHHHHHHHHHHHHHHHHHHHHHHHHHHHGGHHHHHHIHHIHHHHHHGHHHHHHHHHHHHHHHHGHHHHHHHGGGGHHHHHHHHHHHHHHHHHHHHHHHHHHHHHHGHHHHHHHHHHHHHHHHHHHHHHHHHHHHHHHHHHHHHHHHGHHHHHHHHHHHGGHHHHHHHHHHHHHHGHHHHHHHHHHHHHHHHHHHHHHHHHHHHHHHGHGGHGHHGHHHHHHHHGHGGH
@M05620:45:000000000-G6HP7:1:1101:12618:12085 1:N:0:120
ATCTCTATCTCCTAAAAACCTGTTTAGATTTGGAGATAGACCTTCAGGTTTTTCATCATTTTCTGCATGAATTATACATTGACCACGTTCCAGCGTGGTCAGTTTGCAGCATTCTGTTATTTTGTTTGACAGAGTGTCTTGTTGAGAACATATGTAGGACATGATTTTTTCCTGCAACAGGGAAAATAAAGTATAAGTTTTAAAGATTTATTCTTTAATAAAGGATCTCAAAGCCAGCTTTAGAAAAAGGA
+
BBBBBFFFFFFFGGGGGGGGGGHHHGHHHHHHGHHHHHHFHHHHHHHHHHHGGHHHHHHHHHHHHHHHHHHHHHHHHHHHHHHHHHGHHHHHHHGGGGHHHHHHHHHHHHHHHHHHHHHHHHHHHHHHGHHHHHHHHHHHHHHHFHHHHHHHHHHHHHHHHHHHHHHHHGHHHHHHGHGHHGGHHHHHHGHHHHHHHHHHHHHHHHGHHHHHHHHHHHHHHHHHHHHHHHHHHHHGHGGHHHGHHHHHGDG
@M05620:45:000000000-G6HP7:1:1101:13898:12086 1:N:0:120
CATCCTGACCCTGAAGTACCCCGGCTTGATTTCTGACATTAGATCGGAAGAGCACACGTCTGAACTCCAGTCACTCCGCGCAATCTCGTATGCCGTCTTCTGCTTGAAAAAAAAACAAGAGCTGCTGACCGAGGCCCCCCTGAACCCCAAGGCCAACAGAGAGAAGAGGACTCAGGTGAGGCTCGGCCGACGCCCTTGCTCCTCCCGCCCTTTCCCCAGTCATTTTCTGCCCGGCTTGATTTCGCCTTTAG
+
CCCCCFFFFFFFGGGGGGGGGGG2EEEGFHHHHGHFHHHHHHHHHHG2AEHFFHHHHGHHHGHGHHHHHHHH3DEGGEGG/EEFHFH1FGHHFHGEEHGFHGHDDHFHBFG//>///?@20@2<<?1?CFCG-@-FGG<A-C/C:CDGD?CEGHHCEEFFBF9CB/;....9/:0B0;0AF9.CFAEDA---;>--/;;/9//:BAD-:-;///BFFB?;F/99F////9/.:-9;9-.9/;B/.9..//;
@M05620:45:000000000-G6HP7:1:1101:25894:12118 1:N:0:120
ATCTCTATCTCCTAAAAACCTGTTTAGATTTGGAGATAGACCTTCAGGTTTTTCATCATTTTCTGCATGAATTATACATTGACCACGTTCCAGCGTGGTCAGTTTGCAGCATTCTGTTATTTTGTTTGACAGAGTGTCTTGTTGAGAACATATGTAGGACATGATTTTTTCCTGCAACAGGGAAAATAAAGTATAAGTTTTAAAGATTTATTCTTTAATAAAGGATCTCAAAGCCAGCTTTAGAAAAAGGA
+
BBBBBFFFFFFFGGGGGGGGGGGHHHHHHHHHHHHHHHHHHHHHHHHHHHHGGHHHHHHHHHHHHHHHHGHHHHHHHHHHHHHHHHGHHHHHHHGGGGHHHHHHHHHHHGHHHHHHHHHHHHHHHHHHHHHHHHHHHHHHHHHHHHHFHHHHHHHHHHHHHHHHHHHHHGHHHHHHGHHHHGGHHGHHHHHGGGHHHGHHHHGHHHHHHHHHHHHHHHHHHGHHHHHHHHHHHHHGHGHHHHHGHHHHGGF
@M05620:45:000000000-G6HP7:1:1101:2446:12168 1:N:0:120
ATCTCTATCTCCTAAAAACCTGTTTAGATTTGGAGATAGACCTTCAGGTTTTTCATCATTTTCTGCATGAATTATACATTGACCACGTTCCAGCGTGGTCAGTTTGCAGCATTCTGTTATTTTGTTTGACAGAGTGTCTTGTTGAGAACATATGTAGGACATGATTTTTTCCTGCAACAGGGAAAATAAAGTATAAGTTTTAAAGATTTATTCTTTAATAAAGGATCTCAAAGCCAGCTTTAGAAAAAGGA
+
AABBBFFFFFFFGGGGGGGGGGGHHHHGHHHHHHHHHGHFHHHHHHHHHHHGGHHHHHHHHHHHHHHGHGGHHHHHHFHHHFHHHHGHHHHHHFGEFGHHHHGHHHFFHGFHGHHHHHHHHHHHHGHHGFFHHHHHHGHHGHHHFHEHFHHHHHGHHHHCCGFHHHHHHGFHHHFBFGHGHGEHHFGDGEGFGGFHG>FHFHHGHGHHHHHHHHHHHFGHFFHHHHHGFBGEGG.FGGHHHHHB0CGFGC:
@M05620:45:000000000-G6HP7:1:1101:2458:12182 1:N:0:120
ATCTCTATCTCCTAAAAACCTGTTTAGATTTGGAGATAGACCTTCAGGTTTTTCATCATTTTCTGCATGAATTATACATTGACCACGTTCCAGCGTGGTCAGTTTGCAGCATTCTGTTATTTTGTTTGACAGAGTGTCTTGTTGAGAACATATGTAGGACATGATTTTTTCCTGCAACAGGGAAAATAAAGTATAAGTTTTAAAGATTTATTCTTTAATAAAGGATCTCAAAGCCAGCTTTAGAAAAAGGA
+
CDDCCFFFFFFFGGGGGGGGGGHHHHHHHHHHHHHHHHHHHHHHHHHHHHHGGHHHHIHHHIIHIHHHHHHHHHHHHHHHHHHHHHGHHHHHHHGGGGHHHHHHHHHHHHHHHHHHHHHHHHHHHHHHHHHHHHHHHHHHHHHHHHGHHHHHHHHHHHHHHHHHHHHHHGHHHHHHHHHHHGGHHHGHHHHHHHHHHGHHHHHHHHHHHHHHHHHHHHHHHHHHHHHHHGHGHHHHHGHHHHHGGHHHGGG
@M05620:45:000000000-G6HP7:1:1101:5957:12185 1:N:0:120
CATCCTGACCCTGAAGTACCCCGGCTTGATTTCTGACATTAGATCGGAAGAGCACACGTCTGAACTCCAGTCACTCCGCGAAATCTCGTATGCCGTCTTCTGCTTGAAAAAAAAACACCTCTCTCGGAGTTTCTTTTGCATCGGTTCTCCAGACAGAATGATCCGAGGAGGGGTTCTAAACTATTTGCGGAACGTCATCACCTCTTTATTACATTTACCTTTTATCACTCTCACTTCCTCCCCTCTCGATC
+
BBBBBFFFFFFFGGGGGGGGGGGGGGGGFHFFHGGDGGGHHHGHHHEEFGHHHHHHHGHHHGDGHHHH3FHHDGGHHGGG//EGHHHFFEGHHHGFGFFDGHHHGHGHGH0<BF///</@@?01??/?@/0<=F1<FDG1GHD.>.<000</DC////=<B0C;;.--:..--9-99000;0;;9000-9-9-.:A..///.B./9B/9B////99////;/;//B/////9//9;B/9/999FA.;.//;
@M05620:45:000000000-G6HP7:1:1101:26158:12186 1:N:0:120
TACCTGTACTGGGGAAGCATTTGAATATCCCCCCATGGTGATGGGGACGGAGAACTGCTCCATAAACACAGGCAACGTGCCTAACTTTCCCGGGAAGATGAAGTCAAAGAGCGACCACAGCTCTCGGAGGTTATTTTGCATCGGTGAGCCAGACAGAATGATCCGATGAGGGGTGTGAAACTATTTGAGGAAAGGAAGCACCTTTTTATTAAATTTACCTTTTAGCAATCGCCATTCCTACCCTAAAGATC
+
CCCCCFFFFFFFGGGGGGGGGGHHHHHHHHHGGGGHHHGGHHHHHGGGGGGGGHHHHHHHHHHHHHHHGHHHGHHHGHHHHHHHHHHHHHHGGGGGGHHHHHHHHHHHHHHHGGGGGHHHHHHGHGGGGGEHHHHHHHHHHHGGGGGHHHHHHGHHGHHHHHHHHGGDGHHGGEEDGGGGGGGGGGGGEGGGGGGGGGGGGGGGGGGFFFFFFFFFFFBFFFFFFFFFFFFFFFFFFFFFFFFFFFFFFFF
@M05620:45:000000000-G6HP7:1:1101:2479:12187 1:N:0:120
ATCTCTATCTCCTAAAAACCTGTTTAGATTTGGAGATAGACCTTCAGGTTTTTCATCATTTTCTGCATGAATTATACATTGACCACGTTCCAGCGTGGTCAGTTTGCAGCATTCTGTTATTTTGTTTGACAGAGTGTCTTGTTGAGAACATATGTAGGACATGATTTTTTCCTGCAACAGGGAAAATAAAGTATAAGTTTTAAAGATTTATTCTTTAATAAAGGATCTCAAAGCCAGCTTTAGAAAAAGGA
+
BBBBBFFFFFFFGFFFFGGGGGHHHHHBGHHHFHFFGHBGHHHHHGHEHGHGGHHHGGHHHHHHGHHHBFGHHHHHHHHHGHHHHHGHHHHHEGCEECGFGHHHGGHHHHFHHHHHHHHHHHGFHHHFHHGHGHHHHHHHHHH0BFHGHHHHHHHHHEFGHH2FHHHHHGHHHHHHEHHFAAACEFFGFGGGHHHHGGGHHHFHHGHHHHHHHGHHHBDD0D<DCGHHGHDDBGFFGEFHHHGEGFHFD?:
@M05620:45:000000000-G6HP7:1:1101:25836:12270 1:N:0:120
ATCTCTATCTCCTAAAAACCTGTTTAGATTTGGAGATAGACCTTCAGGTTTTTCATCATTTTCTGCATGAATTATACATTGACCACGTTCCAGCGTGGTCAGTTTGCAGCATTCTGTTATTTTGTTTGACAGAGTGTCTTGTTGAGAACATATGTAGGACATGATTTTTTCCTGCAACAGGGAAAATAAAGTATAAGTTTTAAAGATTTATTCTTTAATAAAGGATCTCAAAGCCAGCTTTAGAAAAAGGA
+
CCCCCFFFFFFFGGGGGGGGGGHHHHHHHHHHHHHHHHHHHHHHHHHHHHHGGHHHHHHHHIHIIHHHHHHHHHHHHHHHHHHHHHGHHHHHHGGFGGHHHHHHHHHHHHHHHHHHHHHHHHHHHHHHHHHHHHHHHHHHHHHHHHHHHHHHHHHHHHHHHHHHHHHHHGHHHHHHHHHHHGGHHHHHHHHHHHHHHHHHHHHHHHHHHHHHHHHHHHHHHHHHHHHHHHHHHGHHHGGHHHHHGHHHGGH
@M05620:45:000000000-G6HP7:1:1101:25829:12287 1:N:0:120
ATCTCTATCTCCTAAAAACCTGTTTAGATTTGGAGATAGACCTTCAGGTTTTTCATCATTTTCTGCATGAATTATACATTGACCACGTTCCAGCGTGGTCAGTTTGCAGCATTCTGTTATTTTGTTTGACAGAGTGTCTTGTTGAGAACATATGTAGGACATGATTTTTTCCTGCAACAGGGAAAATAAAGTATAAGTTTTAAAGATTTATTCTTTAATAAAGGATCTCAAAGCCAGCTTTAGAAAAAGGA
+
AABBBFFFFFFFGGGGGGGGGGHHGHHHHFGFFHHGHHHHHHHHHHHHHHHGGHHHHHHHHHHHHHHGHHHHHHHHHGHHHEHHHHGHHHHHHHGEGGHHHHHHHHGHHHHHHHHHHHHHHHHHHHHHGGHHHHHHHHHHHGHHFHGGHHHGHHHFHHGHHHHHHHHHHGGHHHHHGHHHHFGFHHHHGGGGGHHGHGGHHHFHGGHHHGHHHHHHHGHGGDFFHHHHHHHHHFFGGGHFFHFCGGGGDGG
@M05620:45:000000000-G6HP7:1:1101:7419:12298 1:N:0:120
ATCTCTATCTCCTAAAAACCTGTTTAGATTTGGAGATAGACCTTCAGGTTTTTCATCATTTTCTGCATGAATTATACATTGACCACGTTCCAGCGTGGTCAGTTTGCAGCATTCTGTTATTTTGTTTGACAGAGTGTCTTGTTGAGAACATATGTAGGACATGATTTTTTCCTGCAACAGGGAAAATAAAGTATAAGTTTTAAAGATTTATTCTTTAATAAAGGATCTCAAAGCCAGCTTTAGAAAAAGGA
+
CCCCCFFFFFFFGGGGGGGGGGHHHHHHHHHHHHHHHHHHHHHHHHHHHHHAFHHHHHHHHHHHHHHHHHHHHHHHHHHHHHHHHHGHHHHHHHGGGGHHHHHHHHHHHHHHHHHHHHHHHHHHHHHHHHHHHHHHHHHHHHHHHHHHHHHHHHHHHHHHHHHHHHHHHGHHHHHHHHHHHGGHHHHHGHHHHHHHHGHHHHHHHHHHHHHHHHHHHHHHHHHHHHHHHHHHHHHHHGHHHHHGHHHHGGH
@M05620:45:000000000-G6HP7:1:1101:7442:12302 1:N:0:120
ATCTCTATCTCCTAAAAACCTGTTTAGATTTGGAGATAGACCTTCAGGTTTTTCATCATTTTCTGCATGAATTATACATTGACCACGTTCCAGCGTGGTCAGTTTGCAGCATTCTGTTATTTTGTTTGACAGAGTGTCTTGTTGAGAACATATGTAGGACATGATTTTTTCCTGCAACAGGGAAAATAAAGTATAAGTTTTAAAGATTTATTCTTTAATAAAGGATCTCAAAGCCAGCTTTAGAAAAAGGA
+
ABA?AFFFFFFFGGGGGGGGGGHHHHHHHHHHHHHHHHHGHHHHHHHHHHHGGHHHHHHHHHHHHHHHHHGGHHHGHHHHHGHHHHGHHHHGHGGFGGHHHHGHHHGHHHHHHHHHHHHHHHHHHHHHHHGHHHHHHHHHHHHHHHGHHHHHHHHHHHHHHHHHGHHHHGHHHHHHHHHHHGGHHHHGHGHHHHHGHFHHHHHGHHHHGHHHHHHHHGGHHHHHHHHHHGHHHHHHHGHHHGHHGFFFGGH
@M05620:45:000000000-G6HP7:1:1101:17010:12306 1:N:0:120
ATCTCTATCTCTAAAAACCTGTTTAGATTTGGAGATAGACCTTCAGGTTTTTCATCATTTTCTGCATGAATTATACATTGACCACGTTCCAGCGTGGTCAGTTTGCAGCATTCTGTTATTTTGTTTGACAGAGTGTCTTGTTGAGAACATATGTAGGACATGATTTTTTCCTGCAACAGGGAAAATAAAGTATAAGTTTTAAAGATTTATTCTTTAATAAAGGATCTCAAAGCCAGCTTTAGAAAAAGGAA
+
AAAAAFFFFFFBAGGGGEGB1BGG3BAFFHFHBGFCDDAGGFHC1FGGHHGGCEEE2EHHHDDA1EEGBHFHBEAHFHHBFHHFHCHHG0GAGG>F/?FBGBGHFEFGHFFFEFEGHEHFHHGHGHFEFGFFF1FGFHFFHFH2GHFHHFHHBGEBB1EGFF1GFFHHG0<DB10@<GGEGFFHHHHBDFFGGF1F1FGHB1>FDDFHHHGGH1GD0DG0<D0<GFFHFDGGBACCECCG00G0GFHGABC
@M05620:45:000000000-G6HP7:1:1101:17001:12324 1:N:0:120
ATCTCTATCTCTAAAAACCTGTTTAGATTTGGAGATAGACCTTCAGGTTTTTCATCATTTTCTGCATGAATTATACATTGACCACGTTCCAGCGTGGTCAGTTTGCAGCATTCTGTTATTTTGTTTGACAGAGTGTCTTGTTGAGAACATATGTAGGACATGATTTTTTCCTGCAACAGGGAAAATAAAGTATAAGTTTTAAAGATTTATTCTTTAATAAAGGATCTCAAAGCCAGCTTTAGAAAAAGGAA
+
BBBBBFFFFFFFGGGGGGGGGGHHDHHHHHHHGHHHHHHHHHHHHHHHHHGGHGHHHHHHHHHHHHHHHHHHHHHHHHHHHGHGHGHHHHHHHGGGGHHGHHHHHHHHHHHHHHHHHHHHHHHHGHHHHHHFHGHHHHHHHHHHHHGHHHHHHGGHHHHHHHHHHHHHGHHHHHGHHHHHGGHHHHHHHGGHHHHDGGHHGHHHHHHHHHHHHHHHHFGHFFHGHHHHHHHHHFFHGHHHHHFFGHGCEHC
@M05620:45:000000000-G6HP7:1:1101:22417:12324 1:N:0:120
ATCTCTATCTCCTAAAAACCTGTTTAGATTTGGAGATAGACCTTCAGGTTTTTCATCATTTTCTGCATGAATTATACATTGACCACGTTCCAGCGTGGTCAGTTTGCAGCATTCTGTTATTTTGTTTGACAGAGTGTCTTGTTGAGAACATATGTAGGACATGATTTTTTCCTGCAACAGGGAAAATAAAGTATAAGTTTTAAAGATTTATTCTTTAATAAAGGATCTCAAAGCCAGCTTTAGAAAAAGGA
+
CBCCCFFFFFFFGGGGGGGGGGHHHHHHHHHHHHHHHHHHHHHHHHHHHHHGGHHHHHHHHHHIHHHHHGHHHHHHHHHHHHHHHHGHHHHHHHGGGGHHHHHHHHHHHHHHHHHHHBGHHHHHGHHHHHHHHHGHHHHHHHHHHHHHHHHHHHHHHHHHHHHHHHHHHGHHHHHHHHHHHGGHHHHHHHHHHHHHHGHHHHHHHHHHHHHHHHHHHHHHHHHHHHHHGHHHHHHHHGHHHHHHHHHHGGH
@M05620:45:000000000-G6HP7:1:1101:23883:12377 1:N:0:120
ATCTCTATCTCCTAAAAACCTGTTTAGATTTGGAGATAGACCTTCAGGTTTTTCATCATTTTCTGCATGAATTATACATTGACCACGTTCCAGCGTGGTCAGTTTGCAGCATTCTGTTATTTTGTTTGACAGAGTGTCTTGTTGAGAACATATGTAGGACATGATTTTTTCCTGCAACAGGGAAAATAAAGTATAAGTTTTAAAGATTTATTCTTTAATAAAGGATCTCAAAGCCAGCTTTAGAAAAAGGA
+
DDDCDFFFFFFFGGGGGGGGGGHHHHHHHHHHHHHHHHHHHHHHHHHHHHHGGHHHHIHHHHHIIHHHHHHHHHHHHHHHHHHHHHGHHHHHHHGGGGHHHHHHHHHHHHHHHHHHHHHHHHHHHHHHHHHHHHHHHHHHHHHHHHHHHHHHHHHHHHHHHHHHHHHHHGHHHHHHHHHHHGGHHHHHHHHHHHHHHHHHHHHHHHHHHHHHHHHHHHHHHHFHGHGHHHHHHHHHHGHHHGHHHHHHGGH
@M05620:45:000000000-G6HP7:1:1101:15571:12388 1:N:0:120
ATCTCTATCTCCTAAAAACCTGTTTAGATTTGGAGATAGACCTTCAGGTTTTTCATCATTTTCTGCATGAATTATACATTGACCACGTTCCAGCGTGGTCAGTTTGCAGCATTCTGTTATTTTGTTTGACAGAGTGTCTTGTTGAGAACATATGTAGGACATGATTTTTTCCTGCAACAGGGAAAATAAAGTATAAGTTTTAAAGATTTATTCTTTAATAAAGGATCTCAAAGCCAGCTTTAGAAAAAGGA
+
CCCCCFFFFFFFGGGGGGGGGGHHHHHHHHHHHHHHHHHGHHHHHHHHHHHGGHHHHHHHHHHIHHHHHHHHHHHHHHHHHGHHHHGHHHHHHHGFGGHHGHHHHHHHHHGHHHHHHHHHHHHHHHHHHGGHHHHHHHHHHHHHHHHHHHHHHHHHHHHHGHHHHHHHHGHGHHHGHHHHHGGHHHHHHHHHHHHGHGHHHHHHHHHHHHHHHHHHHHHHHHGHHHHHHGHHHHHHHGHHHHHGHHHHGGH
@M05620:45:000000000-G6HP7:1:1101:23872:12392 1:N:0:120
ATCTCTATCTCCTAAAAACCTGTTTAGATTTGGAGATAGACCTTCAGGTTTTTCATCATTTTCTGCATGAATTATACATTGACCACGTTCCAGCGTGGTCAGTTTGCAGCATTCTGTTATTTTGTTTGACAGAGTGTCTTGTTGAGAACATATGTAGGACATGATTTTTTCCTGCAACAGGGAAAATAAAGTATAAGTTTTAAAGATTTATTCTTTAATAAAGGATCTCAAAGCCAGCTTTAGAAAAAGGA
+
BBCCCFFFFFFFGGGGGGGGGGHHHHHHHHHHHHHHHHHHHHHHHHHHHHHGGHHHHHIHHIHIIHHHHHHHHHHHHHHHHHHHHHGHHHHHHHGFGGHHHHHHHHHGHHHHHHHHHHHHHHHHHHHHGHHHHHGHHHHHHHHHHHHHHGHHHHHHHHHHFHHHHHHHHGHHHHHHHHHHHGGGHHHHGHHGHHHHHGHHHHGHHHHHHHHHHHHHHHHHHHHHHHGHHGGHHGGHHGHHHHHHHHHHGGH
@M05620:45:000000000-G6HP7:1:1101:23550:12439 1:N:0:120
ATCTCTATCTCCTAAAAACCTGTTTAGATTTGGAGATAGACCTTCAGGTTTTTCATCATTTTCTGCATGAATTATACATTGACCACGTTCCAGCGTGGTCAGTTTGCAGCATTCTGTTATTTTGTTTGACAGAGTGTCTTGTTGAGAACATATGTAGGACATGATTTTTTCCTGCAACAGGGAAAATAAAGTATAAGTTTTAAAGATTTATTCTTTAATAAAGGATCTCAAAGCCAGCTTTAGAAAAAGGA
+
CCCCCFFFFFFFGGGGGGGGGGHHHGHHHHHHHHHHHHHHHHHHHHHHHHHGGHHHHIHHHHIHHHHHHHHHHHHHHHHHHHHHGHGHHHHHHHGGGGHHHHHHHHGHHHHHHHHHHHHHHHHHHHHHHHHHHHHHHHHHHHHHHHHHHHHHHHHHHHHHHHGHHHHHHGHHHHGHHHHHHGGHHHGHHHHHHHHHHHHHHHHHHHHHHHHHHHHHHHHHHHHHHHGHHHGHGFHHHGHHHHHHHGHGG?C
@M05620:45:000000000-G6HP7:1:1101:18721:12460 1:N:0:120
ATCTCTATCTCCTAAAAACCTGTTTAGATTTGGAGATAGACCTTCAGGTTTTTCATCATTTTCTGCATGAATTATACATTGACCACGTTCCAGCGTGGTCAGTTTGCAGCATTCTGTTATTTTGTTTGACAGAGTGTCTTGTTGAGAACATATGTAGGACATGATTTTTTCCTGCAACAGGGAAAATAAAGTATAAGTTTTAAAGATTTATTCTTTCATAAAGGATCTCAAAGCCAGCTTTAGAAAAAGGA
+
BBBBBFFFFFFFGGGGGGGGGGHGHGHHFHGFFFHHHHFFHHHHHGHGHHHGGHFHHFHHHHHHFHBFHHHHHHHGHHHHEHHHFHAHHHHBHFGEFGHH4EHHHHHHHHAGHHHHHGFHHHHHGHGHGHFHGHHHHHHHHHHHDHGHHGHHHBGHHBDGGH2FHHHHHGHHHFHHFGFHAFFC/CF1?1F?GH1GHFGGH1FBGHGHHFGHHHHH0=DDD00<CDGHHHFGGBGEHEHHHBH0CB:.CFG
@M05620:45:000000000-G6HP7:1:1101:8864:12475 1:N:0:120
ATCTCTATCTCCTAAAAACCTGTTTAGATTTGGAGATAGACCTTCAGGTTTTTCATCATTTTCTGCATGAATTATACATTGACCACGTTCCAGCGTGGTCAGTTTGCAGCATTCTGTTATTTTGTTTGACAGAGTGTCTTGTTGAGAACATATGTAGGACATGATTTTTTCCTGCAACAGGGAAAATAAAGTATAAGTTTTAAAGATTTATTCTTTAATAAAGGATCTCAAAGCCAGCTTTAGAAAAAGGA
+
CCCCCFFFFFBFGGGGGGGGGGHHHGHHHHHHHGHHHHFHHHHHHHHHHHHGGHHHHGHHHHHHHHHHHHHHHHHHHHHHHHHHHHGHHHHHHHGGGGHHHHHHHHHHHHHHHHHHHHHHHHHHHHHHHHHHHHGHHHHHHHHHHHHHHHHHHHHHHHHHHHHHHHHHHGHHHHHHHHHHHGGGHHHHHHHHHHHHHDGHHHGHHHHHHHHHHHHHHHHHHHHHHHHHHGHHHHHHHGHHHHHHHHGHGGH
@M05620:45:000000000-G6HP7:1:1101:18718:12483 1:N:0:120
ATCTCTATCTCCTAAAAACCTGTTTAGATTTGGAGATAGACCTTCAGGTTTTTCATCATTTTCTGCATGAATTATACATTGACCACGTTCCAGCGTGGTCAGTTTGCAGCATTCTGTTATTTTGTTTGACAGAGTGTCTTGTTGAGAACATATGTAGGACATGATTTTTTCCTGCAACAGGGAAAATAAAGTATAAGTTTTAAAGATTTATTCTTTAATAAAGGATCTCAAAGCCAGCTTTAGAAAAAGGA
+
CCCCDFFFFFFFGGGGGGGGGGHHHHHHHHHHHHHHHHHHHHHHHHHHHHHGGHHHHIHHIIHHIHHHHHHHHHHHHHHHHHHHHHGHHHHHHHGGGGHHHHHHHHHHHHHHHHHHHHHHHHHHHHHHHHHHHHHHHHHHHHHHHHHHHHHHHHHHHHHHHHHHHHHHHGHHHHHHHHHHHGGHHHHHHHHHHHHHHGHHHHHHHHHHHHHHHHHHHHHHHHHHHHHHHHHHHHHHHGHHHHHFHHHHGGH
@M05620:45:000000000-G6HP7:1:1101:18738:12484 1:N:0:120
ATCTCTATCTCCTAAAAACCTGTTTAGATTTGGAGATAGACCTTCAGGTTTTTCATCATTTTCTGCATGAATTATACATTGACCACGTTCCAGCGTGGTCAGTTTGCAGCATTCTGTTATTTTGTTTGACAGAGTGTCTTGTTGAGAACATATGTAGGACATGATTTTTTCCTGCAACAGGGAAAATAAAGTATAAGTTTTAAAGATTTATTCTTTAATAAAGGATCTCAAAGCCAGCTTTAGAAAAAGGA
+
CCCBCFFFFFFFGGGGGGGGGGHHHHHHHHHHHHHHHHHHHHHHHHHHHHHGGHHHHHHIHHIHHHHHHHHHHHHHHHHHHHHHHHGHHHHHHHGGGGHHHHHHHHHHHHHHHHHHHHHHHHHHHHHHHHHHHHHHHHHHHHHHHHGHHHHHHHHHHHHHHHHHHHHHHGHHHHHHHHHHHGGHHHHHGHHHHHHHHGHHHHHHHHHHHHHHHHHHHHHHHHHGHHHHHHHHHHHHHGHHHHHGHHHHGGH
@M05620:45:000000000-G6HP7:1:1101:3770:12487 1:N:0:120
ATCTCTATCTCCTAAAAACCTGTTTAGATTTGGAGATAGACCTTCAGGTTTTTCATCATTTTCTGCATGAATTATACATTGACCACGTTCCAGCGTGGTCAGTTTGCAGCATTCTGTTATTTTGTTTGACAGAGTGTCTTGTTGAGAACATATGTAGGACATGATTTTTTCCTGCAACAGGGAAAATAAAGTATAAGTTTTAAAGATTTATTCTTTAATAAAGGATCTCAAAGCCAGCTTTAGAAAAAGGA
+
DDDCDFFFFFFFGGGGGGGGGGHHHHHHHHHHHGHHHHHHHHHHHHHHHHHGGHHHHHHHHHHHIHHHHHHHHHHHHHHHHHHHHHGHHHHHHHGGGGHHHHHHHHHHHHHHHHHHHHHHHHHHHHHHHHHHHHHHHHHHHHHHHHHHHHHHHHHHHHHHHHHHHHHHHGHHHHHHHHHHHGGHHHHHHHHHHHHHHHHHHHHHHHHHHHHHHHHHHHHHHHHHHHHHHHHHHHHHHGHHHHHFGGHHGGH
@M05620:45:000000000-G6HP7:1:1101:27800:12503 1:N:0:120
ATCTCTATCTCCTAAAAACCTGTTTAGATTTGGAGATAGACCTTCAGGTTTTTCATCATTTTCTGCATGAATTATACATTGACCACGTTCCAGCGTGGTCAGTTTGCAGCATTCTGTTATTTTGTTTGACAGAGTGTCTTGTTGAGAACATATGTAGGACATGATTTTTTCCTGCAACAGGGAAAATAAAGTATAAGTTTTAAAGATTTATTCTTTAATAAAGGATCTCAAAGCCAGCTTTAGAAAAAGGA
+
EEEEEFFFFFFFGGGGGGGGGGHHHHHHHHHHHHHHHHHHHHHHHHHHHHHGGHHHHIHHHIIHIHHHHHHHHHHHHHHHHHHHHHGHHHHHHHGGGGHHHHHHHHHHHHHHHHHHHHHHHHHHHHHHHGHHHHHHHHHHHHHHHHHHHHHHHHHHHHHHHHHHHHHHHGHHHHHHHHHHHGGHHHHHHHHHHHHHHHHHHHHHHHHHHHHHHHHHHHHHHHHHHHHFHHHHHHHHHGHHHHGFGHHHGGH
@M05620:45:000000000-G6HP7:1:1101:7391:12538 1:N:0:120
ATCTCTATCTCCTAAAAACCTGTTTAGATTTGGAGATAGACCTTCAGGTTTTTCATCATTTTCTGCATGAATTATACATTGACCACGTTCCAGCGTGGTCAGTTTGCAGCATTCTGTTATTTTGTTTGACAGAGTGTCTTGTTGAGAACATATGTAGGACATGATTTTTTCCTGCAACAGGGAAAATAAAGTATAAGTTTTAAAGATTTATTCTTTAATAAAGGATCTCAAAGCCAGCTTTAGAAAAAGGA
+
CBCBCFFFFFFFGGGGGGGGGGHHHHHHHHHHHHHHHHHHHHHHHHHHHHHGGHHHHIHHHIHHHHHHHHHHHHHHHHHHHHH3FGGHHHHHHHGGGGHHHHHHHHHHHHHHHHHHHHHHHHHHHHHHHGHGHHHHHHHHHHHHFHGHHHHHHHHHHHHHHHHEHHHHHGHHHHHHHHHHHGGGHHHHHGHHHHHHHHHHHHHHHHHHHHHHHHHHHHHFHHHHEHHHHHHHHHHHHGHHHHFHGHHHGGF
@M05620:45:000000000-G6HP7:1:1101:28308:12539 1:N:0:120
CATCCTGACCCTGAAGTACCCCGGCTTGATTTCTGACATTAGATCGGAAGAGCACACGTCTGAACTCCAGTCACTCCGCGAAATCTCGTATGCCGTCTTCTGCTTGAAAAAAAAAAACTTTCATCTTCGTTTCTTTCTTTTTCTACTCCCCTAGACCCCTTCACCACTCCTTTTTTCACTCCTTCCTTCTTCTTCATTCATCATTTTTTATCCCCCTTTCTTCTTCTCACCTACTCTCTACTCTCCTCCCC
+
AAABBFFFFFFFFGGGFFGGGGGGGGGEF5EFHGGFHHHHFFFHHHGDEECFGHHGHGHGHGHHHFHHHHHHHHHHGGCGEGCGH4F1FEHHHBEEEHGBGGHDFHFH3GCDD@D/</111?F1@G11/00.1>=<FF1F1<01100<CGD/.<<00<...;0:00://:CCB0:;/0900/00;/B0900000;0CFF0000000;9-.;99/;A>./;///;9//;/;.///9/;///99999B/.;AA
@M05620:45:000000000-G6HP7:1:1101:7413:12544 1:N:0:120
ATCTCTATCTCCTAAAAACCTGTTTAGATTTGGAGATAGACCTTCAGGTTTTTCATCATTTTCTGCATGAATTATACATTGACCACGTTCCAGCGTGGTCAGTTTGCAGCATTCTGTTATTTTGTTTGACAGAGTGTCTTGTTGAGAACATATGTAGGACATGATTTTTTCCTGCAACAGGGAAAATAAAGTATAAGTTTTAAAGATTTATTCTTTAATAAAGGATCTCAAAGCCAGCTTTAGAAAAAGGA
+
CCCCCFFFFFFFGGGGGGGGGGHHHHHHHHHHHHHHHHHHGHHHHHHHHHHGGHHHHHHHHHHHHHHHHHHHHHHHHHHHHHHHHHGHHHHHHHGFGGGHHHGHHHHHHHHHHHHHHHHHHHHHHHHHHHHHHHHHHHHHHHHHHHHHHHHHHHHHHHHHHHHHHHHHHGHHHHGHHHHHHGGHHHHHHHHHHHHHHGHHHGGHHHHHHHHHHHHHHHHHHHHHHHHHHGHHHHHHHGHHHHHHGHHHGGH
@M05620:45:000000000-G6HP7:1:1101:7397:12559 1:N:0:120
ATCTCTATCTCCTAAAAACCTGTTTAGATTTGGAGATAGACCTTCAGGTTTTTCATCATTTTCTGCATGAATTATACATTGACCACGTTCCAGCGTGGTCAGTTTGCAGCATTCTGTTATTTTGTTTGACAGAGTGTCTTGTTGAGAACATATGTAGGACATGATTTTTTCCTGCAACAGGGAAAATAAAGTATAAGTTTTAAAGATTTATTCTTTAATAAAGGATCTCAAAGCCAGCTTTAGAAAAAGGA
+
CCCCCFFFFFFFGGGGGGGGGGHHHHHHHHHHHGHGHHHGHHHHHHHHHHHGGHHHHHHHHHHHHHHHHHHHHHHHHHHHHHHHHHGHHHHHHHGGGGHHHHHHHHHHHHHHHHHHHHHHHHHHHHHHHHHHHHHHHHHHHHHHHHHHHHHHHHHHHHHHHHHHHHHHHGHHHHHHHHHHHGGHHHHHHHHHHHHHHHHHHHHHHHHHHHHHHHHHHHHHHHHHHHHHHHHHHHHHHGHHHHHHHHHHGGH
@M05620:45:000000000-G6HP7:1:1101:7725:12567 1:N:0:120
ATCTCTATCTCCTAAAAACCTGTTTAGATTTGGAGATAGACCTTCAGGTTTTTCATCATTTTCTGCATGAATTATACATTGACCACGTTCCAGCGTGGTCAGTTTGCAGCATTCTGTTATTTTGTTTGACAGAGTGTCTTGTTGAGAACATATGTAGGACATGATTTTTTCCTGCAACAGGGAAAATAAAGTATAAGTTTTAAAGATTTATTCTTTAATAAAGGATCTCAAAGCCAGCTTTAGAAAAAGGA
+
BBBABFFFFFFFGGGGGGGGGGH5FHHHHHHHHGHHHHHHHHHHHHHHHHHGGHHHHHHHHHHHHHHHHHHHHHHHHHHHHGHHHHGHHHHHHHGFGGHHHHHHHHHHHHHHHHHHHHHHHHHHHHHHHHGHHHGGGHHHHHHHHHGHHGHHHHHHHHHHHHHHHHHHHGHHHHHHHHHHHGGHHHHHGHHHHHHHHFGHHHHHHHHHHHHHHHHHHHHHHHHHHHHHHGHGHHHHHGHHHHHHGHHHGGG
@M05620:45:000000000-G6HP7:1:1101:18424:12580 1:N:0:120
AAACCAAGAAGACATGAGGTCAGCTAGATCGGAAGAGCACACGTCTGAACTCCAGTCACTCCGCGAAATCTCGTATGCCGTCTTCTGCTTGAAAAAAAAAAAACCTCATCTCCTACCCTTCCCGCTTGTTTTCTTTCTTTGATTTAGCCCCGCCCACCCTGCCCGCCGCCTTTTTTCACTCCGTCCTGCTTCTTCATTCCTCATTTTTTAGCCGCCTTCCTTCTTCTCCCCGCCTCTCTCCTCTCCTTCCC
+
BBBBBBBFFFFFGGFGGFCBFGHHFHHHHHDEEGGFFHHHFHGHEHGHHHHHHHGHHFHHHHFGGEGGGGHH1FE3GFGEBEHGHFF4GHHAGBGG/@E/<<///2?22?FGF21?00100?0//<..01<0=<GFGFE=000=000=</A---@.:C?:;?...--;;ACAFFF-//;/9..;9../;9///////;/B/////://9./;:.;9.;/99B//99BF//.--999/:;BFBFFF///99B
@M05620:45:000000000-G6HP7:1:1101:7727:12585 1:N:0:120
ATCTCTATCTCCTAAAAACCTGTTTAGATTTGGAGATAGACCTTCAGGTTTTTCATCATTTTCTGCATGAATTATACATTGACCACGTTCCAGCGTGGTCAGTTTGCAGCATTCTGTTATTTTGTTTGACAGAGTGTCTTGTTGAGAACATATGTAGGACATGATTTTTTCCTGCAACAGGGAAAATAAAGTATAAGTTTTAAAGATTTATTCTTTAATAAAGGATCTCAAAGCCAGCTTTAGAAAAAGGA
+
DCDDDFFFFFFFGGGGGGGGGGHHHHHHHHHHHHHHHHHHHHHHHHHHHHHGGHHHHHHIHHHHIHHHHHHHHHHHHHHHHHHHHHGHHHHHHHGGGGHHHHHHHHHHHHHHHHHHHHHHHHHHHHHHHHHHHHHHHHHHHHHHHHHHHHHHHHHHHHHHHHHHHHHHHGHHHHHHHHHHHGGHHHHHHHHHHHHHHHHHHHHHHHHHHHHHHHHHHHHHHHHHHHHHHHHHHHHHHGHHHHHHHHHHGGH
@M05620:45:000000000-G6HP7:1:1101:28861:12599 1:N:0:120
TACCTGTACTGGGGAAGCATTTGAATATCCCCCCATGGTGATGGGGACGGAGAACTGCTCCATAAACACAGGCAACGTGCCTAACTTTCCCGGGAAGATGAAGTCAAAGAGCGACCACAGCTCTCGGAGGTTATTTTGCATCGGTGAGCCAGACAGAATGATCCGATGAGGGGTGCGAAACTATTTGAGGAAAGGAAGCACCTTTTTATTAAATTTACCTTTTAGCAATCGCCATTCCTACCCTAAAGATC
+
CCCCCFFFFFFFGGGGGGGGGGHHHHHHHHHGGGGHHHGHHHHHHGGGGGGGGHHHHHHHHHHHHHHHHHHHGHHHGHHHHHHHHHHHHHHGGGGGGHHHHHHHHHHHHHHHGGGGGHHHHHHHHGGGGGEHHHHHHHHHHHGGGGGHHHHHHGHHGHHHHHHHHGGGHHHGGEFGGGGGGGGGGGGGGGFGGGGGGGGGGFFFFFFFFFFFFFFFFFFFFFFFFFFFFFFFFFEFFFFFFFFFFFFFFFF
@M05620:45:000000000-G6HP7:1:1101:28479:12611 1:N:0:120
ATCTCTATCTCCTAAAAACCTGTTTAGATTTGGAGATAGACCTTCAGGTTTTTCATCATTTTCTGCATGAATTATACATTGACCACGTTCCAGCGTGGTCAGTTTGCAGCATTCTGTTATTTTGTTTGACAGAGTGTCTTGTTGAGAACATATGTAGGACATGATTTTTTCCTGCAACAGGGAAAATAAAGTATAAGTTTTAAAGATTTATTCTTTAATAAAGGATCTCAAAGCCAGCTTTAGAAAAAGGA
+
DDDDDFFFFFFFGGGGGGGGGGHHHHHHHHHHHHHHHHHGHHHHHHHHHHHGGHHHHHHHHIIIIHHHHHHHHHHHHHHHHHHHHHGHHHHHHHGGGGHHHHHHHHHGHHHHHHHHHHHHHHHHHHHHHHHHHHHHHHHHHHHHHHHHHHHHHHHHHHHHHHHHHHHHHGHHHHHHHHHHHGGHHHHHHHHHHHHHHHHHHHHHHHHHHHHHHHHHHHHHHHHHHHHHHHHGHHHHHGHHHHGHHGHHGGG
@M05620:45:000000000-G6HP7:1:1101:10131:12611 1:N:0:120
ATCTCTATCTCCTAAAAACCTGTTTAGATTTGGAGATAGACCTTCAGGTTTTTCATCATTTTCTGCATGAATTATACATTGACCACGTTCCAGCGTGGTCAGTTTGCAGCATTCTGTTATTTTGTTTGACAGAGTGTCTTGTTGAGAACATATGTAGGACATGATTTTTTCCTGCAACAGGGAAAATAAAGTATAAGTTTTAAAGATTTATTCTTTAATAAAGGATCTCAAAGCCAGCTTTAGAAAAAGGA
+
CCCCCFFFFFFFGGGGGGGGGGHHHHHHHHHHHHHHHHHHHHHHHHHHHHHGGHHHHHHHHIIIIHHHHHHHHHHHHHHHHHHHHHGHHHHHHHGFGGHHHGHHHHHHHHHHHHHHHHHHHHHHHHHHHHHHHHHHHHHHHHHHHHHHHHHHHHHHHHHHHHHHHHHHHGHHHHGHGHHHHGGHHHHHHFGHHHHGHFHHHHHHHHHHHHHHHHHHHHHHHHHGHHHHHGHHHHFHHGHHHHHHHHHHGGH
@M05620:45:000000000-G6HP7:1:1101:10973:12622 1:N:0:120
ATCTCTATCTCCTAAAAACCTGTTTAGATTTGGAGATAGACCTTCAGGTTTTTCATCATTTTCTGCATGAATTATACATTGACCACGTTCCAGCGTGGTCAGTTTGCAGCATTCTGTTATTTTGTTTGACAGAGTGTCTTGTTGAGAACATATGTAGGACATGATTTTTTCCTGCAACAGGGAAAATAAAGTATAAGTTTTAAAGATTTATTCTTTAATAAAGGATCTCAAAGCCAGCTTTAGAAAAAGGA
+
BBBABFFFFFFFGGGGGGGGGGHHHHHHHHHHHGHHHHHHHHFHHHHHHHHGGHHHHHHHHHHHHHHHHHHHHGHHHHHHHHHHGHGGHHHHHHGEGGGHDGGHHHHGHHGHHHHHHHHHHHHHGHHHGHHHHHGHHHHHHHHHGHHHHHHHHHGHHHHHHHHHHHHHHGHHHHHGHHFHHGGGHHHHHHHHHHHHHFHHHGHGHHHHHFFHHHHHHHHHHFHHHGHHHFHHHHHHHGHHHHHEFHEHGGH
@M05620:45:000000000-G6HP7:1:1101:28476:12630 1:N:0:120
ATCTCTATCTCCTAAAAACCTGTTTAGATTTGGAGATAGACCTTCAGGTTTTTCATCATTTTCTGCATGAATTATACATTGACCACGTTCCAGCGTGGTCAGTTTGCAGCATTCTGTTATTTTGTTTGACAGAGTGTCTTGTTGAGAACATATGTAGGACATGATTTTTTCCTGCAACAGGGAAAATAAAGTATAAGTTTTAAAGATTTATTCTTTAATAAAGGATCTCAAAGCCAGCTTTAGAAAAAGGA
+
CBCCCFFFFFFFGGGGGGGGGGHHHHHHHHHHHHHHHHHHHHHHHHHHHHHGGHHHHHHHHHIHHHHHHHHHHHHHHHHHHHHHHHGHHHHHHHGEGGHHHHHHHHHHHGHHHHHHHHHHHHHHHHHHHHHHHHHHHHHHHHHGGHHHHHHHHHHHHGHHHHHFHHHHHGHHHHHHGHHHHGGHHGHGFGHFHHHHHGHHHHHGHGHHHHHHHHHHHHHHHFHHHHHHHHHHHHHHHGHHHHFBFCHHGGH
@M05620:45:000000000-G6HP7:1:1101:10961:12635 1:N:0:120
ATCTCTATCTCCTAAAAACCTGTTTAGATTTGGAGATAGACCTTCAGGTTTTTCATCATTTTCTGCATGAATTATACATTGACCACGTTCCAGCGTGGTCAGTTTGCAGCATTCTGTTATTTTGTTTGACAGAGTGTCTTGTTGAGAACATATGTAGGACATGATTTTTTCCTGCAACAGGGAAAATAAAGTATAAGTTTTAAAGATTTATTCTTTAATAAAGGATCTCAAAGCCAGCTTTAGAAAAAGGA
+
EEECDFFFFFFFGGGGGGGGGGHHHHHHHHHHHHHHHHHHHHGHHHHHHHHGGHHHHHHHHHHHIHHHHHHHHHHHHHHHHHHHHHGHHHHHHHGGGGHHHHHHHHHHHHHHHHHHHHHHHHHHHHHHHHHHHHHHHHHHHHHHHHHHHHHHHHHHHHHHHHHHHHHHHGHHHHHHHHHHHGGHHHHHHHHHHHHHHHHHHHHHHHHHHHHHHHHHHHHHHHHHHHHHHHHHHHHHHGHHHHHHGHHHGGH
@M05620:45:000000000-G6HP7:1:1101:6224:12680 1:N:0:120
CTCTATCTCCTAAAAACCTGTTTAGATTTGGAGATAGACCTTCAGGTTTTTCATCATTTTCTGCATGAATTATACATTGACCACGTTCCAGCGTGGTCAGTTTGCAGCATTCTATTATTTTGTTTGACAGAGTGTCTTGTTGAGAACATATGTAGGACATGATTTTTTCCTGCAACAGGGAAAATAAAGTATAAGTTTTAAAGATTTATTCTTTAATAAAGGATCTCAAAGCCAGCTTTAGAAAAAGGAAG
+
CCCCCFFFFFFFGGGGGGGGGGHGFGGHHHHHHHHHHHHHHHHHHHHGHGGHHHHHHHHIIHHHHHHHHHHHHHHHHHHHHHHHGGHHHGHHGGGGHHHHHHHHHHHHHHHHHEHHHHHHHHHHHHHHHHHHHHHHHHHHHHHHHGHHHHHHHGHHHHHHHHHHHHHGHHHHHGGHHHHGGHHHHHHHHGHGHHHFHHHHHHHHHHHHHHHHHHHHHHGHHHHHHGHGHGHHHHHGHHHHHHHHHHGGHHF
@M05620:45:000000000-G6HP7:1:1101:3364:12708 1:N:0:120
CATCCTGACCCTGAAGTACCCCGGCTTGATTTCTGACATTAGATCGGAAGAGCACACGTCTGAACTCCAGTCACTCCGCGAAATCTCGTATGCCGTCTTCTGCTTGAAAAAAAAAAAAAAAAAACATAAAAAATATTGATTATATATTGCAACACAAATTACCCAACGACGTTTTATCCACATTACGATTACTATCTGTCATGTTTTTAGTACCATCGTCCACATAGACCCTGAAATTGCCCTACTACTAG
+
CBBCCFFFFFFFGGGGGGGGGGGGGGGGHHHHHHHHHHHHHHGHHHGAFEHHHHHGHGHHHGHHHHHHHHHHHHHHHGGGGGGHHHHHGGHHHHGGGHGHHHHHHHHHHHGCGGGF>/---<<-..0;0000-.0000000000009000000..9.:00000/0....---;/:00009000090.....00000:000009000/../0009000.....;0000;00.///000900000/:000;00
@M05620:45:000000000-G6HP7:1:1101:26465:12745 1:N:0:120
ATCTCTATCTCCTAAAAACCTGTTTAGATTTGGAGATAGACCTTCAGGTTTTTCATCATTTTCTGCATGAATTATACATTGACCACGTTCCAGCGTGGTCAGTTTGCAGCATTCTGTTATTTTGTTTGACAGAGTGTCTTGTTGAGAACATATGTAGGACATGATTTTTTCCTGCAACAGGGAAAATAAAGTATAAGTTTTAAAGATTTATTCTTTAATAAAGGATCTCAAAGCCAGCTTTAGAAAAAGGA
+
DDDDDFFFFFFFGGGGGGGGGGHHHHHHHHHHHHHGHHHHHHHHHHHHHHHGGHHHHHIHHHIIHHHHHHHHHHHHHHHHHHGHHHGHHHHHHHGGGGHHHHHHHHHGHHHHHHHHHHHHHHHHHHHHHHGHHHGHHHHHHHHHHHHHHHHHHHHHHHHHGHHHHHHHHGHHHHHHHHHHHGGHHHHHGHHHHHHGHHHHHHHHHHHHHHHHHHHHHHHHHGHHHHHHHGHHHHHHHGHHHHHHGHHHGGH
@M05620:45:000000000-G6HP7:1:1101:26847:12767 1:N:0:120
ATCTCTATCTCCTAAAAACCTGTTTAGATTTGGAGATAGACCTTCAGGTTTTTCATCATTTTCTGCATGAATTATACATTGACCACGTTCCAGCGTGGTCAGTTTGCAGCATTCTGTTATTTTGTTTGACAGAGTGTCTTGTTGAGAACATATGTAGGACATGATTTTTTCCTGCAACAGGGAAAATAAAGTATAAGTTTTAAAGATTTATTCTTTAATAAAGGATCTCAAAGCCAGCTTTAGAAAAAGGA
+
BBBABFFFFFFFGGGGGGGGGGHHHHHHHHHHHHHHHHHHHHHHHHHHHHHGGHHHHHHHHHHHHHHHHGHHHHHHHHHHHHHHGHGHHHHHGHGFFGHHFHHHHHHHHHHHHHHHHHHHHHHHHHHHGGGHHHGHHHHHHHHHHHFHHHHHHHHGHGHHFHHHGHHHHGHHHHHHGHHHHGGHHHHHGGGGHHHHHHHFHFHHHHHHFHHHHHHHHHHHHFHHHHHFFFGHHEHFHGGHHGFGGFFGGGF
@M05620:45:000000000-G6HP7:1:1101:26869:12774 1:N:0:120
ATCTCTATCTCCTAAAAACCTGTTTAGATTTGGAGATAGACCTTCAGGTTTTTCATCATTTTCTGCATGAATTATACATTGACCACGTTCCAGCGTGGTCAGTTTGCAGCATTCTGTTATTTTGTTTGACAGAGTGTCTTGTTGAGAACATATGTAGGACATGATTTTTTCCTGCAACAGGGAAAATAAAGTATAAGTTTTAAAGATTTATTCTTTAATAAAGGATCTCAAAGCCAGCTTTAGAAAAAGGA
+
CDDCDFFFFFFFGGGGGGGGGGHHHHHHHHHHHGHHHHHHHHHHHHHHHHHGGHHHHHHHHHHHGHHHHHHHHHHHHHHHHGHHHHGHHHHHHHGGGGHHHHHHHHHHHHHHHHHHHHHHHHHHHHHHHGHHHHHHHHHHHHHHHHGHHHHHHHHHHHHHHHHHHHHHHGHHHHHHHHHHHGGHHHHHHHHHHHHHHHHHHHHHHHHHHHHHHGHHHHHHHGHHHHHHHGGHHFHHHGHHHHHFHHHHGGH
@M05620:45:000000000-G6HP7:1:1101:7876:12786 1:N:0:120
ATCTCTATCTCCTAAAAACCTGTTTAGATTTGGAGATAGACCTTCAGGTTTTTCATCATTTTCTGCATGAATTATACATTGACCACGTTCCAGCGTGGTCAGTTTGCAGCATTCTGTTATTTTGTTTGACAGAGTGTCTTGTTGAGAACATATGTAGGACATGATTTTTTCCTGCAACAGGGAAAATAAAGTATAAGTTTTAAAGATTTATTCTTTAATAAAGGATCTCAAAGCCAGCTTTAGAAAAAGGA
+
CCCBCFFFFFFFGGGGGGGGGGHHHHHHHHHHHFHHHHHHHHHHHHHHHHHGGHHHHIHHHHHHIHHHHHHHHHHHHHHHHHHHHHGHHHHHHHGGGGHHHHHHHHHHHHHHHHHHHHHHHHHHHHHHHHHHHHHHHHHHHHHHHHHHHHHHHHHHHHHHHHHHHHHHHGHHHHHHHHHHHGGHHHHHFFHHHHHHHGHHHHHHHHHHHHHHHHHHHHHHHHHGHHHHHHHHHHHHHGHHHHHHHHHHGGH
@M05620:45:000000000-G6HP7:1:1101:7892:12798 1:N:0:120
ATCTCTATCTCCTAAAAACCTGTTTAGATTTGGAGATAGACCTTCAGGTTTTTCATCATTTTCTGCATGAATTATACATTGACCACGTTCCAGCGTGGTCAGTTTGCAGCATTCTGTTATTTTGTTTGACAGAGTGTCTTGTTGAGAACATATGTAGGACATGATTTTTTCCTGCAACAGGGAAAATAAAGTATAAGTTTTAAAGATTTATTCTTTAATAAAGGATCTCAAAGCCAGCTTTAGAAAAAGGA
+
CDCCCFFFFFFFGGGGGGGGGGHHHHHHHHHHHHHHHHHHHHHHHHHHHHHGGHHHHHHHHHHIHHHHHHHHHHHHHHHHHHHHHHGHHHHHHHGGGGHHHHHHHHHHHHHHHHHHHHHHHHHHHHHHHHHHHHHHHHHHHHHHHHHHHHHHHHHHHHHHHHHHHHHHHGHHHHHHHHHHHGGHHHHHHHHHHHHHHGHHHHHHHHHHHHHHHHHHHGHHHHHHHHHHHHHHHHHHHGHHHHHHGGGHGGH
@M05620:45:000000000-G6HP7:1:1101:7876:12806 1:N:0:120
ATCTCTATCTCCTAAAAACCTGTTTAGATTTGGAGATAGACCTTCAGGTTTTTCATCATTTTCTGCATGAATTATACATTGACCACGTTCCAGCGTGGTCAGTTTGCAGCATTCTGTTATTTTGTTTGACAGAGTGTCTTGTTGAGAACATATGTAGGACATGATTTTTTCCTGCAACAGGGAAAATAAAGTATAAGTTTTAAAGATTTATTCTTTAATAAAGGATCTCAAAGCCAGCTTTAGAAAAAGGA
+
CCCCCFFFFFFFGGGGGGGGGGHHHHHHHHHHHHHHHHHHHHHHHHHHHHHGGHHHHGHHIHHHHHHHHHHHHHHHHHHHHHHHHHGHHHHHHHGGGGHHHHHHHHHHHHHHHHHHHHHHHHHHHHHFHHHHHHHHHHHHHHHHHHHHHHHFHHHHHHHHHHHHHHHHHGHHHHHHHHGHHGGHFHGGHHHHHHHHHHHHHHHFHHHHHHHHHHHHHFGHGHGHHHHHHHHHHHHHHGHHHHHEHHHGGGH
@M05620:45:000000000-G6HP7:1:1101:28946:12839 1:N:0:120
AAACCAAGAAGACATGAGGTCAGCTAGATCGGAAGAGCACACGTCTGAACTCCAGTCACTCCGCGAAATCTCGTATGCCGTCTTCTGCTTGAAAAAAAAAAAAAAAAAAAAAAGAGTGAAACAGAGTTACTGAATCTAGTGTAGAATGTAAATGTAGGATTAGTTTAGAATATACGATTGTAAGAAAAAAGTAGCATTGTAGCAGTAGACTCATGAGATAATGGATCGTTAGACCACGAGTGTAATGTGAC
+
CCCCCCCFFFFFGGGGGGGGGGHHHHHHHHHGGGGHHHHHHHGHHHGHHHHHHHHHHHHHHHGGGFGGGHHHHGGHHHHGFGHGHHHHHHHHHHHH/EEGD>>/>/>-<--<@.</000000<///00<0000000000:00000000:000000:000000<000000000000.....000000//.<900000<000000<00:000<00000000000000<0./.<.000/..--..0<000000<
@M05620:45:000000000-G6HP7:1:1101:24350:12841 1:N:0:120
CATCCTGACCCTGAAGTACCCCGGCTTGATTTCTGACATTAGATCGGAAGAGCACACGTCTGAACTCCAGTCACTCCGCGAAATCTCGTATGCCGTCTTCTGCTTGAAAAAAAAAAAAAAAACAAAAAAACAACAAAGAACCACCCAATCAACTGAGATAACCAAGCTCCACAGCCAATAGACGCTGAGATTCAGCGATCGTCTGACGAATAAAATCGTCGTAAAAAGTCTTACAAGAACTCGAACAGAAC
+
DDDDDFFFFFFFGGGGGGGGGGGGGGGGHHHHHHHHHHHHHHGHHHGEGGHHHHHHHGHHHGHHHHHHHHHHHHHHHGGGGGGHHHHHGGHHHHGGGHGHHHHHHHHHHHHGGGGF>>><<-...<..--..:....//./...<..<//00/0/000000:00...0000/0...:/000<0.-....0000<00.-..-/...00<.-..00000...--...00.0000<00<0///00../.-/:0/
@M05620:45:000000000-G6HP7:1:1101:24661:12843 1:N:0:120
TACCTGTACTGGGGAAGCATTTGAATATCCCCCCATGGTGATGGGGACGGAGAACTGCTCCATAAACACAGGCAACGTGCCTAACTTTCCCGGGAAGATGAAGTCAAAGAGCGACCACAGCTCTCGGAGGTTATTTTGCATCGGTGAGCCAGACAGAATGATCCGATGAGGGGTGCGAAACTATTTGAGGAAAGGAAGCACCTTTTTATTAAATTTACCTTTTAGCAATCGCCATTCCTACCCTAAAGATC
+
BBBBBFFFFFFFGGGFGGGGGGHHHHHHHHHGGGGHHHGHHHHHGGGGGGGGGHHHHHHHHHHHHFHHHHHHGHHHGHEHHHHHHFHHHHHGGGGGGHHHHHHHHHHHHHHHGGGGGHHHHHHHHGGGGGEHGHHHHHHFHHGGGGGHHHHHHGHHHHHHHHHHHGGGHHFGFEDGGGGGGGGGFFGEAFBFGGGGFGGGGFFFFFFFFFFFBFFFFFBFFFFFFFFFFFFFFFFFFFFFFFFFFFFFFFF
@M05620:45:000000000-G6HP7:1:1101:8463:12850 1:N:0:120
ATCTCTATCTCCTAAAAACCTGTTTAGATTTGGAGATAGACCTTCAGGTTTTTCATCATTTTCTGCATGAATTATACATTGACCACGTTCCAGCGTGGTCAGTTTGCAGCATTCTGTTATTTTGTTTGACAGAGTGTCTTGTTGAGAACATATGTAGGACATGATTTTTTCCTGCAACAGGGAAAATAAAGTATAAGTTTTAAAGATTTATTCTTTAATAAAGGATCTCAAAGCCAGCTTTAGAAAAAGGA
+
BBBABFFFFFFFGGGGGGGGGGHHHFHHHHHHGGHHHHHGHHHHHHHHHHHGGHGHHHHHHHHHHHHHHHHHHHHGHHHHHHHHHHGHHHHHHHGFFGHHGHHHHHHHHHGHHHHHHHHHHHHHHHHHHGHHHHHHHHHHHHHGFHHHHHHHHHHHHHHHHHHHHHHHHGHHHHHHFHHHHGGHFHFGGHHHHGHGGGGHHHHFHHHHHHHHHHHHGHHHHHGHHHHHHHHHFGHHHGHHHHH00GGHDGG
@M05620:45:000000000-G6HP7:1:1101:6403:12854 1:N:0:120
ATCTCTATCTCCTAAAAACCTGTTTAGATTTGGAGATAGACCTTCAGGTTTTTCATCATTTTCTGCATGAATTATACATTGACCACGTTCCAGCGTGGTCAGTTTGCAGCATTCTGTTATTTTGTTTGACAGAGTGTCTTGTTGAGAACATATGTAGGACATGATTTTTTCCTGCAACAGGGAAAATAAAGTATAAGTTTTAAAGATTTATTCTTTAATAAAGGATCTCAAAGCCAGCTTTAGAAAAAGGA
+
CCCCCFFFFFFFGGGGGGGGGGHHHHHHHHHHHHHHHHHHHHHHHHHHHHHGGHHHHHHHHHHHIHHHHHHHHHHHHHHHHHHHHHGHHHHHHHGGGGHHHHHHHHHHHHHHHHHHHHHHHHHHHHHHHHHHHHHHHHHHHHHHHHHHHHHHHHHHHHHHHHHHHHHHHGHHHHGHHHHHHGGHHHHHHHHHHHHHHGHHHHHHHHHHHHHHHHHHHHHHHHHHGHHHHGHHHHHHHGHHHHGHHHHHGGH
@M05620:45:000000000-G6HP7:1:1101:25568:12855 1:N:0:120
ATCTCTATCTCCTAAAAACCTGTTTAGATTTGGAGATAGACCTTCAGGTTTTTCATCATTTTCTGCATGAATTATACATTGACCACGTTCCAGCGTGGTCAGTTTGCAGCATTCTGTTATTTTGTTTGACAGAGTGTCTTGTTGAGAACATATGTAGGACATGATTTTTTCCTGCAACAGGGAAAATAAAGTATAAGTTTTAAAGATTTATTCTTTAATAAAGGATCTCAAAGCCAGCTTTAGAAAAAGGA
+
BBB@AFFFFFFFGGGFGGGGGGHHHHHHHHGHHHHHHHHGHHHHGHHHHHHGGHHHHHHHHHHHHHGHHGHGHHHGHFHGHHHHHHGHHHGHHGGEGGHHFHGHHHHHGHHGHHHHHHHHHHHHHHHHGHHHHHHHHHHHFHHHHHGHHGHGHHHHHHHHGHHHHHHHHGHHHHHHHHGHHGGHHGHHFDGGHHHHHFGHHFHGHHHHHHHHHEHHHHHHHFHHHHHHHGHGHHHHHGHHHHHFHHGHGGF
@M05620:45:000000000-G6HP7:1:1101:25591:12857 1:N:0:120
ATCTCTATCTCCTAAAAACCTGTTTAGATTTGGAGATAGACCTTCAGGTTTTTCATCATTTTCTGCATGAATTATACATTGACCACGTTCCAGCGTGGTCAGTTTGCAGCATTCTGTTATTTTGTTTGACAGAGTGTCTTGTTGAGAACATATGTAGGACATGATTTTTTCCTGCAACAGGGAAAATAAAGTATAAGTTTTAAAGATTTATTCTTTAATAAAGGATCTCAAAGCCAGCTTTAGAAAAAGGA
+
CDDDDFFFFFFFGGGGGGGGGGHHHHHHHHHHHHHGHHHHHHHHHHHHHHHGGHHHHHHHHHHIIHHHHHHHHHHHHHHHHHHHHHGHHHHHHHGGGGHHHHHHHHHHHHHHHHHHHHHHHHHHHHHHHHHHHHHHHHHHHHHHHHHHHHHHHHHHHHHHHHHHHHHHHGHHHHHHHHHHHGGHHHHHHHHHHHHHHHHHHGHHHHHHHHHHHHHHHHHHHHHHHHHHHHHHHHHHHGHHHHHHHHHHGGH
@M05620:45:000000000-G6HP7:1:1101:8479:12862 1:N:0:120
ATCTCTATCTCCTAAAAACCTGTTTAGATTTGGAGATAGACCTTCAGGTTTTTCATCATTTTCTGCATGAATTATACATTGACCACGTTCCAGCGTGGTCAGTTTGCAGCATTCTGTTATTTTGTTTGACAGAGTGTCTTGTTGAGAACATATGTAGGACATGATTTTTTCCTGCAACAGGGAAAATAAAGTATAAGTTTTAAAGATTTATTCTTTAATAAAGGATCTCAAAGCCAGCTTTAGAAAAAGGA
+
DDDDDFFFFFFFGGGGGGGGGGHHHHHHHHHHHHHHHHHHHHHHHHHHHHHGGHHHHIHHHHHIIHHHHHHHHHHHHHHHHHGHHHGHHHHHHHGGGGHHHHHHHHHHHHHHHHHHHHHHHHHHHHHHHGHHHHHHHHHHHHHHHHHHHHHHHHHHHHHHHHHHHHHHHGHHHHHHHHHHHGGHHHHHHHHHHGHHHHHHHHHHHHHHHHHHHHHHHHHHHHHHHHHHHHHHHHHHHGHHHHGGHHHHGGH
@M05620:45:000000000-G6HP7:1:1101:6388:12865 1:N:0:120
ATCTCTATCTCCTAAAAACCTGTTTAGATTTGGAGATAGACCTTCAGGTTTTTCATCATTTTCTGCATGAATTATACATTGACCACGTTCCAGCGTGGTCAGTTTGCAGCATTCTGTTATTTTGTTTGACAGAGTGTCTTGTTGAGAACATATGTAGGACATGATTTTTTCCTGCAACAGGGAAAATAAAGTATAAGTTTTAAAGATTTATTCTTTAATAAAGGATCTCAAAGCCAGCTTTAGAAAAAGGA
+
CCCCCFFFFFFFGGGGGGGGGGHHHHHHHHHHHFHHHHHHHHHHHHHHHHHGGHHHHIHHHHHHIHHHHHHHHHHHHHHHHHHHHHGHHHHHHHGGGGHHHHHHHHHHHHHHHHHHHHHHHHHHHHHHHHHHHHHHHHHHHHHHHHHHHHHHHHHHHHHHHHHHHHHHHGHHHHHHHHHHHGGHHHHHHHHHHHHHHHHHHHHHHHHHHHHHHHHHHHHHHHHHHHHHHHHHHHHHHGHHHHHHHHHHGGF
@M05620:45:000000000-G6HP7:1:1101:13364:12900 1:N:0:120
CATCCTGACCCTGAAGTACCCCGGCTTGATTTCTGACATTAGATCGGAAGAGCACACGTCTGAACTCCAGTCACTCCGCGAAATCTCGTATGCCGTCTTCTGCTTGAAAAAAAAAAAATAAACACATTCTCTCTATCTTTTTTTCCTCCCCTCTCCCCCTTCACACCACCTTTTTTCCCTCCCTCCTTCTTCTTCCTTCCTTCCTTTCTCACCACCTTTCTTCTTCTCCCCTCCTCTCTCCCCTCCCTCCC
+
CCCCCFFFFFFFGGGGGGGGGGGGGGGGHHHHHHHHHHHHHHGHHHGDGGHHHHHGHGHHHGHHHHHHHHHHHGHHHGGGGEGHHHHHGGHHHHGF?GGHGHHHHHHHHHHGGGCC</0111110.111111<111111=00--<000/.:/.////.:-./0:0;:..:.000:-;0:0/..//;////////;///:9//9/9///;//;;/::.////;///;B///./.;/9/BBF//./;..//.A
@M05620:45:000000000-G6HP7:1:1101:21898:12909 1:N:0:120
ATCTCTATCTCCTAAAAACCTGTTTAGATTTGGAGATAGACCTTCAGGTTTTTCATCATTTTCTGCATGAATTATACATTGACCACGTTCCAGCGTGGTCAGTTTGCAGCATTCTGTTATTTTGTTTGACAGAGTGTCTTGTTGAGAACATATGTAGGACATGATTTTTTCCTGCAACAGGGAAAATAAAGTATAAGTTTTAAAGATTTATTCTTTAATAAAGGATCTCAAAGCCAGCTTTAGAAAAAGGA
+
BBBABFFFFFFFGGGGGGGGGGHHHHHHHHHHHHHHHHHHHHHHHHHHHHHGGHHHHHHHHHHHFHHHHHHHHHHHHHHHHGHHHHGHHHHHHHGEGGHHHHHHHHGHHHHHHHHHHHHHHHHHHHHHHHGHHGHHHHHHHHHHFHGGHGHHHHHHHHHHHHHHHHHHHGHHHHHHHHHFHGGHHHGHHHGGHHHGHHHHHFHBGHGHHHHHHHHHGHHHHFHHHHHHHHHBHHHHHGGHHHHGHFGHGGH
@M05620:45:000000000-G6HP7:1:1101:21912:12920 1:N:0:120
ATCTCTATCTCCTAAAAACCTGTTTAGATTTGGAGATAGACCTTCAGGTTTTTCATCATTTTCTGCATGAATTATACATTGACCACGTTCCAGCGTGGTCAGTTTGCAGCATTCTGTTATTTTGTTTGACAGAGTGTCTTGTTGAGAACATATGTAGGACATGATTTTTTCCTGCAACAGGGAAAATAAAGTATAAGTTTTAAAGATTTATTCTTTAATAAAGGATCTCAAAGCCAGCTTTAGAAAAAGGA
+
DCDDDFFFFFFFGGGGGGGGGGHHHHHHHHHHHHHHHHHHHHHHHHHHHHHGGHHHHIHHHHHHIHHHHHHHHHHHHHHHHHHHHHGHHHHHHHGGGGHHHHHHHHHHHHHHHHHHHHHHHHHHHHHHHHHHHHHHHHHHHHHHHHHHHHHHHHHHHHHHHHHHHHHHHGHHHHHHHHHHHGGHHHGHHHHHHHHHHGHHHHHHHHHHHHHHHHHHHHHHHHHHHHHHHHHHHHHHHGHHHHHHHGHHGGH
@M05620:45:000000000-G6HP7:1:1101:16869:12931 1:N:0:120
ATCTCTATCTCCTAAAAACCTGTTTAGATTTGGAGATAGACCTTCAGGTTTTTCATCATTTTCTGCATGAATTATACATTGACCACGTTCCAGCGTGGTCAGTTTGCAGCATTCTGTTATTTTGTTTGACAGAGTGTCTTGTTGAGAACATATGTAGGACATGATTTTTTCCTGCAACAGGGAAAATAAAGTATAAGTTTTAAAGATTTATTCTTTAATAAAGGATCTCAAAGCCAGCTTTAGAAAAAGGA
+
BBBABFFFFFFFGGGGGGGGGGHHHHHHHHHHHHHHHHHCGHHHHHHHHHHGGHHHHHHHHHHHHHHHHHHHHHHHHHHHHHHHHHGHHHHHHHGGGGHHHHHHHHHHHHHHHHHHHHGHHHHHHHHHEHHHHHHHHHHHHHHHHHHHHHHHHHHHHHHHHHHGHHHHHGHHHHGGGHHHHGGHHHHHFFGGFHHGHFGHFGGHEHHHHHHHHGHHHFHHHHFHGHHHHFFFHHAFGGHHFGBHFFHFDCB
@M05620:45:000000000-G6HP7:1:1101:17783:12967 1:N:0:120
ATCTCTATCTCCTAAAAACCTGTTTAGATTTGGAGATAGACCTTCAGGTTTTTCATCATTTTCTGCATGAATTATACATTGACCACGTTCCAGCGTGGTCAGTTTGCAGCATTCTGTTATTTTGTTTGACAGAGTGTCTTGTTGAGAACATATGTAGGACATGATTTTTTCCTGCAACAGGGAAAATAAAGTATAAGTTTTAAAGATTTATTCTTTAATAAAGGATCTCAAAGCCAGCTTTAGAAAAAGGA
+
DDDDDFFFFFFFGGGGGGGGGGHHHHHHHHHHHHHHHHHHHHHHHHHHHHHGGHHHHIHHIHHHIHHHHHHHHHHHHHHHHHHHHHGHHHHHHHGGGGHHHHHHHHHHHHHHHHHHHHHHHHHHHHHHHHHHHHHHHHHHHHHHHHHHHHHHHHHHHHHHHHHHHHHHHGHHHHHHHHHHHGGHHHHHHHHHHHHHHHHHHHHHHHHHHHHHHHHHHHHHHHHHHHHHHHHHHHHHHGHHHHHHHHHHGGH
@M05620:45:000000000-G6HP7:1:1101:2017:12968 1:N:0:120
ATCTCTATCTCCTAAAAACCTGTTTAGATTTGGAGATAGACCTTCAGGTTTTTCATCATTTTCTGCATGAATTATACATTGACCACGTTCCAGCGTGGTCAGTTTGCAGCATTCTGTTATTTTGTTTGACAGAGTGTCTTGTTGAGAACATATGTAGGACATGATTTTTTCCTGCAACAGGGAAAATAAAGTATAAGTTTTAAAGATTTATTCTTTAATAAAGGATCTCAAAGCCAGCTTTAGAAAAAGGA
+
A@3AAFFFFFDFGGFFGGEGGGGHHHHHHHHHHHHHHHHFHHHHHHHHHHHGGHHHHFHHHHHHHGFHHFHHHGHFBFHHHFGCFGEFGHHGHHGEFGGGFFFHHHFGGFFHHHHGFGGHHHHHFGHHHGFHGHGGHGHHHHHHGHEHHGHGHHGFHHFGFHHHHHHHHGGHHH<GGGGGHGFFHGHGHFGGFHHEGFGHHGFHGFHHHGHHHHHHHEHHGFHHHHFHGGFEG/;CGCFHHHHFCBCFGGB
@M05620:45:000000000-G6HP7:1:1101:2037:12968 1:N:0:120
ATCTCTATCTCCTAAAAACCTGTTTAGATTTGGAGATAGACCTTCAGGTTTTTCATCATTTTCTGCATGAATTATACATTGACCACGTTCCAGCGTGGTCAGTTTGCAGCATTCTGTTATTTTGTTTGACAGAGTGTCTTGTTGAGAACATATGTAGGACATGATTTTTTCCTGCAACAGGGAAAATAAAGTATAAGTTTTAAAGATTTATTCTTTAATAAAGGATCTCAAAGCCAGCTTTAGAAAAAGGA
+
CCCCCFFFFFFFGGGGGGGGGGHHHHHHHHHHHHHHHHHHHHHHHHHHHHHGGHHHHHIHHHIIHHHHHHHHHHHHHHHHHHHHHHGHHHHHHHGGGGHHHHHHHHHHHHHHHHHHHHHHHHHHHHHHGHHHHHHHHHHHHHHHHHHHHHHHHHHHHHHHHHHHHHHHHGHHHHHHHHHHHGGHHHHHHHHHHHHHHFGHHHHHHHHHHHHHHHHHHHHHHHHHHHHHHHHHHHHHHGHHHHHHHHHGGGG
@M05620:45:000000000-G6HP7:1:1101:17237:13105 1:N:0:120
TACCTGTACTGGGGAAGCATTTACACTCTTTCCCTACAATCGCCATTCCTACCCTAAAGATCGGAAGAGCACACGTCTGAACTCCAGTCACTCCGCGAAATCTCGTATGCCGTCTTCTGCTTGAAAAAAAAAAAAAAAAAAACCCACCTAATCCACCCTACATAATCTTACTCCAATACAACACATCATACGACCTTGATACTCCCGGCAATTCACACCTCCTCTGACGCTTGTACATCGTTTCTCTTCTC
+
CCCDCFFFFFFFGGGGGGGGGGHHHHHHHHHHHHHHHHHHHGGGGGHHHHHHHHHHHHHHHHHGGGGHHHHHHHGGHHGHHHHHHHHHHHHHHHGGGGGGHHHHHGGHHHHGFGHGHHHHHHHHHFHHGGGGG>-<--<:--..:..;.0090000...:.00090;00;000000;00000...0;9000..:;.00090090:..-;--0000;00./.9:/;000..;...0;9009...9009009B
@M05620:45:000000000-G6HP7:1:1101:27181:13105 1:N:0:120
AAACCAGAAGACATGAGGTCAGCTAGATCGGAAGAGCACACGTCTGAACTCCAGTCACTCCGCGAAATCTCGTATGCCGTCTTCTGCTTGAAAAAAAAAAAAAAAAACAGAAACAATACTACACAAACTCACTAAATATTAGAAATGAATATCAGATCACACATATAACACCATCATGTTACCACCTCAATTCCAACATCTAAAAACTACTTCAAGTAACCACTTACTGTATACCATAATACTATTGATAT
+
BBBBBBBFFFCFGGFGGGGGGGHHFGHHHHGGGEGHHHHHHGHHHGHHHHHHHHHHHHHHHGGGGGGHHHHHGGHHHHGGGHGHHHHHHH1BGHHG/>ED<//></->.0011<<.11/000//0...00</00/0;00000<00000000000000/0/0/90000000/..0/0000000090.../00;00/9/;////////.9/////;//9/////.///9///////;//9/9/////////9/
@M05620:45:000000000-G6HP7:1:1101:11105:13106 1:N:0:120
TACCTGTACTGGGGAAGCAATCGCCATTCCTACCCTAAAGATCGGAAGAGCACACGTCTGAACTCCAGTCACTCCGCGAAATCTCGTATGCCGTCTTCTGCTTGAAAAAAAAAACCACACAACTCTTCCTTTCTTTTTCCTCTTCTCCCCCTCCCCCCCTCTCCCCTTCCCTTTTCCCCCCCCTTCTTCTTCCTCCCTCCCCTTTTTCTTCCCTTTCCCTCTTCTCCCTCTCCCTCCCTCCCCTCCCTCCC
+
CCCCCFFFFFFFGGGGGGGFGGGGGGGHHHHHHHHHGHHHHHHHGGGGHHHGGHHGFHHGHHHHHHHGGHHH5GH>B>>EFCFGHGFDFGHHFEGFGHHHHFHGBGHHGGDGGF///?<<//?1<1111111=1<11<<1D1111111<<E@.AA..:-;./;C/./;;//090000;/.;--9./;//////99/./;A.9/99;BFF/;BF////;9//9/:9BFF/;/9BBB/9./;D.A/.D./:;E
@M05620:45:000000000-G6HP7:1:1101:17253:13113 1:N:0:120
TACCTGTACTGGGGAAGCATTTACACTCTTTCCCTACAATCGCCATTCCTACCCTAAAGATCGGAAGAGCACACGTCTGAACTCCAGTCACTCCGCGAAATCTCGTATGCCGTCTTCTGCTTGAAAAAAAAAAAAAATGATTGTATTCAAGTTTGGGCCTTTATTGAGTGAAGCATATGTAGAGTATATGGATGAAAGTAGGGAACTGTACGGAAGGAAGACGCGATTATGCGATTCAGAGACGTGGCAGG
+
?AAABFFDDFBFGCFGGGGGGGHH5FHGHHHHGGHFHHFHHGGGGGHHHDGFHFHHFBGFGGHGF1FFEEGBGHGHFGFHGFGHHFHHHHHHHHAEEEGGHFHHHGGHHGHGEEFGGHFGHHGEFFHF<BCD?-<--.0000000000<000000.....:0000000000000/;9000;000;00000000//0000000./..00000......./../.----..///..99/////..;...-9.-
@M05620:45:000000000-G6HP7:1:1101:11455:13120 1:N:0:120
ATCTCTATCTCCTAAAAACCTGTTTAGATTTGGAGATAGACCTTCAGGTTTTTCATCATTTTCTGCATGAATTATACATTGACCACGTTCCAGCGTGGTCAGTTTGCAGCATTCTGTTATTTTGTTTGACAGAGTGTCTTGTTGAGAACATATGTAGGACATGATTTTTTCCTGCAACAGGGAAAATAAAGTATAAGTTTTAAAGATTTATTCTTTAATAAAGGATCTCAAAGCCAGCTTTAGAAAAAGGA
+
CCCCCFFFFFFFGGGGGGGGGGHHHHHHHHHHHHHHHHHHHHHHHHHHHHHGGHHHHHHHHHHHHHHHHHHHHHHHHHHHHHHHHHGGHHHHHGGFGGHHHHHHHHHHHHHHHHHHHHHHHHHHHHHHHHHHHHGHHHHHHHHHHHHHHGHHHHHHHHHHGHHHHHHHHGHHHHHHHHHHHGGHHHHHGHHHHHHHHGHHHHGHHHHHHHHHHHHHHHHHHHHHHHHHHHHHHHHHHGHHHHHGHHHHGGF
@M05620:45:000000000-G6HP7:1:1101:11433:13121 1:N:0:120
ATCTCTATCTCCTAAAAACCTGTTTAGATTTGGAGATAGACCTTCAGGTTTTTCATCATTTTCTGCATGAATTATACATTGACCACGTTCCAGCGTGGTCAGTTTGCAGCATTCTGTTATTTTGTTTGACAGAGTGTCTTGTTGAGAACATATGTAGGACATGATTTTTTCCTGCAACAGGGAAAATAAAGTATAAGTTTTAAAGATTTATTCTTTAATAAAGGATCTCAAAGCCAGCTTTAGAAAAAGGA
+
DDDDDFFFFFFFGGGGGGGGGGHHHHHHHHHHHHHHHHHHHHHHHHHHHHHGGHHHHHHHHHHH5FHHHHHHHHHHHHHHHHHHHHGHHHHHHHGGGGHHHHHHHHHHHHHHHHHHHHHHHHHHHHHHHHHHHHHHHHHHHHHHHHHHHHHHHHHHHHHHHHHHHHHHHGHHHHHHHHHHHGGHHHHHHHHHHHHHHHHHHHHHHHHHHHHHHHHHHHHHHHHHHHHHHHHHGHHHHGHHHHGHFHHHGGH
@M05620:45:000000000-G6HP7:1:1101:11446:13136 1:N:0:120
ATCTCTATCTCCTAAAAACCTGTTTAGATTTGGAGATAGACCTTCAGGTTTTTCATCATTTTCTGCATGAATTATACATTGACCACGTTCCAGCGTGGTCAGTTTGCAGCATTCTGTTATTTTGTTTGACAGAGTGTCTTGTTGAGAACATATGTAGGACATGATTTTTTCCTGCAACAGGGAAAATAAAGTATAAGTTTTAAAGATTTATTCTTTAATAAAGGATCTCAAAGCCAGCTTTAGAAAAAGGA
+
BBCBCFFFFFDFGGGGGGGGGGHHHHHHHHHHHHHHHHHHHHHHHHHHHHHGGHHHHGHHHHHHHHHHHHHHHHHHHHHHHHHHHHGHHHHHHHGEGGHHHHHHHHHHHHHHHHHHHHHHHHHHHHHHHHHHHHHHHHHHHHHGHHHHHHHHHHHHHHHHHHHHHHHHHGHHHHHHHHHHHGGHHHHHHHHHHHHHHHHHHHHHHHHHHHHHHHHHHHHHHHHHGHHHHHHHHHHHHGHHHHHGHHHGDGG
@M05620:45:000000000-G6HP7:1:1101:2908:13149 1:N:0:120
ATCTCTATCTCCTAAAAACCTGTTTAGATTTGGAGATAGACCTTCAGGTTTTTCATCATTTTCTGCATGAATTATACATTGACCACGTTCCAGCGTGGTCAGTTTGCAGCATTCTGTTATTTTGTTTGACAGAGTGTCTTGTTGAGAACATATGTAGGACATGATTTTTTCCTGCAACAGGGAAAATAAAGTATAAGTTTTAAAGATTTATTCTTTAATAAAGGATCTCAAAGCCAGCTTTAGAAAAAGAA
+
BBABBFFFFFFFGGGGGGGGGGGHFHHHHHHHHHHHGHHGGHHHHHHHHHHGGHHHHFHHHHHHHHHHHGHHHGHGHHHHHHHHGHGGHHHHHHGEFGHHFHHHHHHGHHHHHHHHHHHHHHHHHHHHHHHHGHFGHHHHHHHHHHGHHGHHHHHGHHHH2FHHHHHHHGHHHHGHHFGGHGGGHHHHHFGHHHGHGFGHHHHGHHHHHHHHHHHHGGHHHGHHHGHGGFHGHH.GGGHHHGHFFHFCFGG
@M05620:45:000000000-G6HP7:1:1101:2923:13161 1:N:0:120
ATCTCTATCTCCTAAAAACCTGTTTAGATTTGGAGATAGACCTTCAGGTTTTTCATCATTTTCTGCATGAATTATACATTGACCACGTTCCAGCGTGGTCAGTTTGCAGCATTCTGTTATTTTGTTTGACAGAGTGTCTTGTTGAGAACATATGTAGGACATGATTTTTTCCTGCAACAGGGAAAATAAAGTATAAGTTTTAAAGATTTATTCTTTAATAAAGGATCTCAAAGCCAGCTTTAGAAAAAGAA
+
CCCCCFFFFFFFGGGGGGGGGGHHHHHHHHHHHHHHHHHHHHHHHHHHHHHGGHHHHHIHIIIHHHHHHHHHHHHHHHHHHHHHGHGHHHHHHHGGGGHHHHHHHHHHHHHHHHHHHHHHHHHHHHHHHHHHHHHHHHHHHHHHHHHHHHHHHHHHHHHHHHHHHHHHHGHHHHHHHHHHGGGHHHHHHGHHHHHHHGHHHHHHHHHHHHHHHHHHHFHHHGGHHHHHHHHHHHHHHGHHHHHHHHGGEGH
@M05620:45:000000000-G6HP7:1:1101:27966:13163 1:N:0:120
ATCTCTATCTCCTAAAAACCTGTTTAGATTTGGAGATAGACCTTCAGGTTTTTCATCATTTTCTGCATGAATTATACATTGACCACGTTCCAGCGTGGTCAGTTTGCAGCATTCTGTTATTTTGTTTGACAGAGTGTCTTGTTGAGAACATATGTAGGACATGATTTTTTCCTGCAACAGGGAAAATAAAGTATAAGTTTTAAAGATTTATTCTTTAATAAAGGATCTCAAAGCCAGCTTTAGAAAAAGGA
+
CDDDDFFFFFFFGGGGGGGGGGHHHHHHHHHHHHHHHHHHHHHHHHHHHHHGGHHHHHHHHIHIHHHHHHHHHHHHHHHHHHHHHHGHHFH55?EB>EFB4BBGHEDE3@13D444BF4@GHHDFGH3@F4?BFB?B?BGGGH043/D3???44DB?GF?2B2??DHHHG2GGDC2D=0@FGAHHH11FG1=?=1@F>HHH1GHB1<FHGFHF<HH<GD0HG=GC0<D<0DG0/</.<0CG:C<GHHH.C/
@M05620:45:000000000-G6HP7:1:1101:27958:13180 1:N:0:120
ATCTCTATCTCCTAAAAACCTGTTTAGATTTGGAGATAGACCTTCAGGTTTTTCATCATTTTCTGCATGAATTATACATTGACCACGTTCCAGCGTGGTCAGTTTGCAGCATTCTGTTATTTTGTTTGACAGAGTGTCTTGTTGAGAACATATGTAGGACATGATTTTTTCCTGCAACAGGGAAAATAAAGTATAAGTTTTAAAGATTTATTCTTTAATAAAGGATCTCAAAGCCAGCTTTAGAAAAAGGA
+
CDDCDFFFFFFFGGGGGGGGGGHHHHHHHHHHHHHHHHHHHHHHHHHHHHHGGHHHHIHHHHHHHHHHHHHHHHHHHHHHHHHHHHGHHHHHHHGGGGHHHHHHHHHHHHHHHHHHHHHHHHHHHHHHHGHHHHHHHHHHHHHHHHHHHHHHHHHHHHHHHHHHHHHHHGHHHHHHHHHHHGGHHHHHHHHHHHHHHHHHHHGHHHHHHHHHHHHHHHHHHHHHHHHHHGHHHGHHHGHHHHGHHHHHGGH
@M05620:45:000000000-G6HP7:1:1101:2905:13181 1:N:0:120
ATCTCTATCTCCTAAAAACCTGTTTAGATTTGGAGATAGACCTTCAGGTTTTTCATCATTTTCTGCATGAATTATACATTGACCACGTTCCAGCGTGGTCAGTTTGCAGCATTCTGTTATTTTGTTTGACAGAGTGTCTTGTTGAGAACATATGTAGGACATGATTTTTTCCTGCAACAGGGAAAATAAAGTATAAGTTTTAAAGATTTATTCTTTAATAAAGGATCTCAAAGCCAGCTTTAGAAAAAGAA
+
BAA@AFFFFFFFGGGGGGGGGGHGH5ECEDFHHFG4FBG5FGFGGGHHHHHGFHBGGHHGHHBHFHHHHHHGEFG5EHFHHHFG3FEGHHGHGFGEEGHHHHHHGHGHHHHHHHGFEFHHHHHHFHHHFGEHHHHHHHHHHHHHFFHHHHHHHHGHHHHHHGHGFHHHFGHGHHGHHHHHHEFH/??G1FGGHH1GGGGHHG1<FFGHGFGHHHHHHHHGHHGHFHHHD<GEGHGHFGHFHCF0;GFG.CH
@M05620:45:000000000-G6HP7:1:1101:14178:13185 1:N:0:120
CATCCTGACCCTGAAGTACCCCGGCTTGATTTCTGACATTAGATCGGAAGAGCACACGTCTGAACTCCAGTCACTCCGCGCAATCTCGTATGCCGTCTTCTGCTTGAAAAAAAAAAAAAACAAAAACCTTATAAAATATAATGCATAGTTATAAGTTACATTATGAGCCATAAGGCAATATAAAGTTATATATGTCATGTTTCTATATAGTAAGCTACTATGTCGACATGAAAATAGATACAGGATGGTGC
+
DDDDDFFFFFFFGGGGGGGGGGGGGGGGHHHHHHHHHHHHHHHHHHGEFGHHHHHHHGHHHGHHHHHHHHHHHHHHHGGG/EFGHHHFGGHHHHGGGHGHHHHHHHHHFHH/BDG></<-.<>0<>../00000000000000000000<00000000<00<C0:000//00000/.:00000<0000000000000<0000000:<000<00:000000000<..-..0000:00<0<0<00/<:0<<00
@M05620:45:000000000-G6HP7:1:1101:24998:13233 1:N:0:120
AGATCGGAAGAGCACACGTCTGAACTCCAGTCACTCCGCGAAATCTCGTATGCCGTCTTCTGCTTGAAAAAAAAAAAAAAACATTTCATGATAATAGTTAACTTTTAATTACAATATAAAAATAAACCATTTTAGAAATAACGTTATCAACTGCACCTAAGCAATTACAAAAAGAATAAGTAAGACGCTTATAGTAGTTGTGTGAAAGCACTAGATGCAGCAATGAACTGATAGATACACTTTTGGATGTT
+
CCCCCCCCCCBFGGGGGGGGGGHHHHHHHHHHHHHHHGGGGGGHHHHHGGHHHHGGGHGHHHHHHHFHHHHGGGGC>////?/2222222@2222222@2222222111111111111111101<110.111>1011<1100.///.00=/</000/:0://0/0000000...9.0000000000.-...9009;00000.9.00:0/0/9000000000./0:00000000000000000000-0000:
@M05620:45:000000000-G6HP7:1:1101:25162:13243 1:N:0:120
ATCTCTATCTCCTAAAAACCTGTTTAGATTTGGAGATAGACCTTCAGGTTTTTCATCATTTTCTGCATGAATTATACATTGACCACGTTCCAGCGTGGTCAGTTTGCAGCATTCTGTTATTTTGTTTGACAGAGTGTCTTGTTGAGAACATATGTAGGACATGATTTTTTCCTGCAACAGGGAAAATAAAGTATAAGTTTTAAAGATTTATTCTTTAATAAAGGATCTCAAAGCCAGCTTTAGAAAAAGGA
+
BBABBFFFFFFFGGGGGGGGFFHHHHHHHHHHHBHHFHFFHHHHHHHHHHHGGHHHHGHHHHHHGFHHHGHHHHHHHHHHHHHHHHGHHHHHHHGGGGHHGHGHHHHHHHHHHHHHHHHHHHHHHHHHHHHHHHHHHHHHHHHHHHHHHGHHHHHHHHHHHHHHHHHHHGHHHHHHHHHHHGGHHHHHHHHHGHHHHHHHHGHHHHHHHHGHHHHHHHHHHHHHHHHHHHHHGHHHHGHHHHHGHHGGGGH
@M05620:45:000000000-G6HP7:1:1101:28324:13259 1:N:0:120
ATCTCTATCTCCTAAAAACCTGTTTAGATTTGGAGATAGCCCTTCAGGTTTTTCATCATTTTCTGCATGAATTATACATTGACCCCGTTCCAGCGTGGTCAGTTTGCAGCATTCTGTTATTTTGTTTGACAGAGTGTCTTGTTGCGAACATATGTAGGACATGATTTTTTCCTGCAACAGGGAAATTAAAGAATAAGTTTTAAAGATTTATTCTTTAATAAAGGATCTCAAAGCCAGCTTTAGAAAAAGGA
+
AAAAAFFFFFFFGGGGG1EE11GGHF3FGFHGB1B1AAF1BGHHFDHFGHHGGHHFH2FHHHFGBF21DGFHF122B2FGFEFF0AEFHHHB10>BF/FB20BG2G12B10BF2B@GE2GHHHHHHHB1GE10FF1BDGD1GHG1<E<B@B12BF2B<<F0FC1GHHHH?HF<1FF1F<GHACFE1<DG1<10<=11>>GGBC0D0DGEDGFDGHHFBD0C000:CHH00C0GGHFHEHGG00CFF/..;;
@M05620:45:000000000-G6HP7:1:1101:29252:13259 1:N:0:120
ATCTCTATCTCCTAAAAACCTGTTTAGATTTGGAGATAGACCTTCAGGTTTTTCATCATTTTCTGCATGAATTATACATTGACCACGTTCCAGCGTGGTCAGTTTGCAGCATTCTGTTATTTTGTTTGACAGAGTGTCTTGTTGAGAACATATGTAGGACATGATTTTTTCCTGCAACAGGGAAAATAAAGTATAAGTTTTAAAGATTTATTCTTTAATAAAGGATCTCAAAGCCAGCTTTAGAAAAAGGA
+
BABBBFFFFFDFGGGGGGGGGGHHHHHHHHHHHGHHHHHHHHHHHHHHHHHGGHHHHHHHHHHHHHHHHGHHHHHHHHHHEHHHHHG1FHHHHHGGGGHHHHFHHHHHHHGFHHHHDGHHHHGHHHHHGHHHHHBGHHHHHHHHHHGHHGFHHHHFHHHHGHHGGHHHHGHHHGHGHHHHHGGHHHHHHHHFDFHHHFGHHGGHHHHHHHEHHEHHHHHHHHGHGHHHHGHHFHHHHGHHHHHHHGHHGGF
@M05620:45:000000000-G6HP7:1:1101:29268:13266 1:N:0:120
ATCTCTATCTCCTAAAAACCTGTTTAGATTTGGAGATAGACCTTCAGGTTTTTCATCATTTTCTGCATGAATTATACATTGACCACGTTCCAGCGTGGTCAGTTTGCAGCATTCTGTTATTTTGTTTGACAGAGTGTCTTGTTGAGAACATATGTAGGACATGATTTTTTCCTGCAACAGGGAAAATAAAGTATAAGTTTTAAAGATTTATTCTTTAATAAAGGATCTCAAAGCCAGCTTTAGAAAAAGGA
+
DDDCDFFFFFFFGGGGGGGGGGHHHHHHHHHHHHHHHHHHHHHHHHHHHHHGGHHHHHHIHIHHIHHHHHHHHHHHHHHHHHHHHHGGHHHHHHGGGGHHHHHHHHHHHHHHHHHHHHHHHHHHHHHHHHHHHHHHHHHHHHHHHHGHHHHHHHHHHHHHHHHHHHHHHGHHHHHHHHHHHGGHHHHHHHHHHGHHHHHHHHHHHHHHHHHHHHHHHHHHHHHHGHHHHHHHFHHHHGHHHHHGHHHHGGH
@M05620:45:000000000-G6HP7:1:1101:28320:13277 1:N:0:120
ATCTCTATCTCCTAAAAACCTGTTTAGATTTGGAGATAGACCTTCAGGTTTTTCATCATTTTCTGCATGAATTATACATTGACCACGTTCCAGCGTGGTCAGTTTGCAGCATTCTGTTATTTTGTTTGACAGAGTGTCTTGTTGAGAACATATGTAGGACATGATTTTTTCCTGCAACAGGGAAAATAAAGTATAAGTTTTAAAGATTTATTCTTTAATAAAGGATCTCAAAGCCAGCTTTAGAAAAAGGA
+
DDDDDFFFFFFFGGGGGGGGGGHHHHHHHHHHHHHHHHHHHHHHHHHHHHHGGHHHHIHHHHHIIHHHHHHHHHHHHHHHHHHHHHGHHHHHHHGGGGHHHHHHHHHHHHHHHHHHHHHHHHHHHHHHHHHHHHHHHHHHHHHHHHHHHHHHHHHHHHHHHHHHHHHHHGHHHHHHHHHHHGGHHHHHHHHHHHHHHHHHHHHHHHHHHHHHHHHHHHHHHHHHHHHHHHHHHHHHHGHHHHGHHHHHGGH
@M05620:45:000000000-G6HP7:1:1101:29262:13284 1:N:0:120
ATCTCTATCTCCTAAAAACCTGTTTAGATTTGGAGATAGACCTTCAGGTTTTTCATCATTTTCTGCATGAATTATACATTGACCACGTTCCAGCGTGGTCAGTTTGCAGCATTCTGTTATTTTGTTTGACAGAGTGTCTTGTTGAGAACATATGTAGGACATGATTTTTTCCTGCAACAGGGAAAATAAAGTATAAGTTTTAAAGATTTATTCTTTAATAAAGGATCTCAAAGCCAGCTTTAGAAAAAGGA
+
CCCCCFFFFFFFGGGGGGGGGGHHHDHHHHHHHHHHHHHGHHHHHHHHHHHGGHHHHHHHHHHHHHHHHGHHHHHHHHHHGGHHHHGGGHHHHHGFGGGHHHHHHHHHHHHGHHHHHHHHHHGHHHHHGHHHHHHHHHHHHHHHHHHHHHHHHHHHHHHHHHHHHHHHHGHHHHGHFHFHHGGHHGGGHHHHHGHHHHHHHGGBFGGHHHGHHHHHHEHHHHFGFHFHHHHHHHHHHGHHHFGFGHEHDGH
@M05620:45:000000000-G6HP7:1:1101:28304:13287 1:N:0:120
ATCTCTATCTCCTAAAAACCTGTTTAGATTTGGAGATAGACCTTCAGGTTTTTCATCATTTTCTGCATGAATTATACATTGACCACGTTCCAGCGTGGTCAGTTTGCAGCATTCTGTTATTTTGTTTGACAGAGTGTCTTGTTGAGAACATATGTAGGACATGATTTTTTCCTGCAACAGGGAAAATAAAGTATAAGTTTTAAAGATTTATTCTTTAATAAAGGATCTCAAAGCCAGCTTTAGAAAAAGGA
+
CCCCCFFFFFFFGGGGGGGGGGGHHHHHHHHHHFHHHHHHHHHHHHHHHHHGGHGHHHHHIHHHIHHHHHHHHGHGHHHHHGHHGHGHHHHHHHGGGGHGFHHHHHHGHHFGHHHHHHGHHHHHHHHHGHGHHHHHHHHHHHHHGHHFHHHGHHHHHGHHGHHGHHHHHGHHHHHHHHGHHGGHHFHGGGHDGHHFHGHHHGGFHGHHHHGHHHHGHGHHHFHGFHHHHFGFHHGHHGHHHHGHHHHAAEG
@M05620:45:000000000-G6HP7:1:1101:16102:13300 1:N:0:120
ATCTCTATCTCCTAAAAACCTGTTTAGATTTGGAGATAGACCTTCAGGTTTTTCATCATTTTCTGCATGAATTATACATTGACCACGTTCCAGCGTGGTCAGTTTGCAGCATTCTGTTATTTTGTTTGACAGAGTGTCTTGTTGAGAACATATGTAGGACATGATTTTTTCCTGCAACAGGGAAAATAAAGTATAAGTTTTAAAGATTTATTCTTTAATAAAGGATCTCAAAGCCAGCTTTAGAAAAAGGA
+
CCCCCFFFFFFFGGGGGGGGGGHHHHHHHHHHHHHHHHHHHHHHHHHHHHHGGHHHHHHHHIHHIHHHHHHHHHHHHHHHHHHHHHGHHHHHHHGGGGHHHHHHHHHHHHHHHHHHHHHHHHHHHHHHHGHHHHHHHHHHHHHHHHHHHHHHHHHHHHHHHHHHHHHHHGHHHHHHHHHHHGGHHHHHHHHHHHHHHHHHHHHHHHHHHHHHHGHHHHHHHHHHHHHHHHHHHHHHHGHHHHHHHHHHGGH
@M05620:45:000000000-G6HP7:1:1101:16121:13303 1:N:0:120
ATCTCTATCTCCTAAAAACCTGTTTAGATTTGGAGATAGACCTTCAGGTTTTTCATCATTTTCTGCATGAATTATACATTGACCACGTTCCAGCGTGGTCAGTTTGCAGCATTCTGTTATTTTGTTTGACAGAGTGTCTTGTTGAGAACATATGTAGGACATGATTTTTTCCTGCAACAGGGAAAATAAAGTATAAGTTTTAAAGATTTATTCTTTAATAAAGGATCTCAAAGCCAGCTTTAGAAAAAGGA
+
BBCABFFFFFFFGGGGGGGGGGHHHHHHHHHHHHHHHHHHHHHHHHHHHHHGGHHHHHHHHHHHHHHHHHHHHHHHHHHHHHHHHHGHHHHHHHGGGGHGHHHHHHHFHHHHHHHHHHHHHHHHHHHHHHHHHHHHHHHHHHHHHHGHHHHHHHHHHHHHHHGFDHHHHGHHHHHGHHHHHFGHHGHHHHHHGHHGHFGHHHHGGHHHHHGHHHHHHGHHHHHGHHHHFHGHHGHHHGHHHHHHHGHHDGG
@M05620:45:000000000-G6HP7:1:1101:21661:13328 1:N:0:120
AAACCAGAAGACATGAGGTCAGCTAGATCGGAAGAGCACACGTCTGAACTCCAGTCACTCCGCGAAATCTCGTATGCCGTCTTCTGCTTGAAAAAAAAAAAGTTTGCAGCATTCTGTTATTTTGTTTGACAGAGTGTCTTGTTGAGAACATATGTAGGACATGATTTTTTCCTGCAACAGGGAAAATAACGTATAAGTTTTAAAGATTTATTCTTTACTAAAGGATCTCACAGCCAGCTTTAGAACAAGGC
+
AAAAAAA>FFFFFFFGFGFGCGFGBFEGDGFEEGHHFHFHHEHFGGFFGHFFEEFBFGHFCEFGAEFHBDGGGGHFHHEGEFEHF4@GHCFHBD1>@//<B/B?BBGF<CCGGGGFHF2DGHB2??F?FGDG00F1?GHHHGH0FC.FG0GFGHHBD0DCGHBBGGGGHGGHHHHH0GFHF.::GFFGE0.;.CF00CFFGGGG0FFGGGGFFBFGG0000;00.:;BFF///;9..9/;BFB///:F...
@M05620:45:000000000-G6HP7:1:1101:6421:13347 1:N:0:120
TACCTGTACTGGGGAAGCATTTGAATATCCCCCCATGGTGATGGGGACGGAGAACTGCTCCATAAACACAGGCAACGTGCCTAACTTTCCCGGGAAGATGAAGTCAAAGAGCGACCACAGCTCTCGGAGGTTATTTTGCATCGGTGAGCCAGACAGAATGATCCGATGAGGGGTGCGAAACTATTTGAGGAAAGGAAGCACCTTTTTATTAAATTTACCTTTTAGCAATCGCCATTCCTACCCTAAAGATC
+
CBCCCFFFFFFFGGGGGGGGGGHHHHHHHHHGGGGHHHGHHHHHHGGGGGGGGHHHHHHHHHHHHHHHHHHHGHHHGHHHHHHHHHHHHHHGGGGGGHHHHHHHHHHHHHHHGGGGGHHHHHHHHGGGGGGHHHHHHHHHHHGGGGGHHHHHHGHHHHHHHHHHHGGGHHHGGGGGGFGGGGGGGGGGGGBFGGGGGGGGGFFFFFFFFFFFFFFFFFFFFFFFFFFFFFFFFFFFFFFFFFFFFFFFFFF
@M05620:45:000000000-G6HP7:1:1101:6438:13363 1:N:0:120
TACCTGTACTGGGGAAGCATTTGAATATCCCCCCATGGTGATGGGGACGGAGAACTGCTCCATAAACACAGGCAACGTGCCTAACTTTCCCGGGAAGATGAAGTCAAAGAGCGACCACAGCTCTCGGAGGTTATTTTGCATCGGTGAGCCAGACAGAATGATCCGATGAGGGGTGCGAAACTATTTGAGGAAAGGAAGCACCTTTTTATTAAATTTACCTTTTAGCAATCGCCATTCCTACCCTAAAGATC
+
BCCCCFFFFFFFGGGGGGGGGGHHHGHHHHHGGGGHHHHHHHHHHGGGGGGGGHHHHHHHHHHHHHHHHHHHGHHHGHHHHHHHHHHHHHHGGGGGGHHHHHHHHHHHHHHHGGGGGHHHGHHHHGGGGGEGHHHHHHHHHHGGGGGHHHHHHGHHGHHHGHHHHGGGHHHGGFFGGFGGGGGGGGGGGFBFGGGGGGGGGFFFFFFEFFFFFFFFFFFFFFFFFFFFFFFFFFFFFFFFFFFFFFFFFFF
@M05620:45:000000000-G6HP7:1:1101:6416:13364 1:N:0:120
TACCTGTACTGGGGAAGCATTTGAATATCCCCCCATGGTGATGGGGACGGAGAACTGCTCCATAAACACAGGCAACGTGCCTAACTTTCCCGGGAAGATGAAGTCAAAGAGCGACCACAGCTCTCGGAGGTTATTTTGCATCGGTGAGCCAGACAGAATGATCCGATGAGGGGTGCGAAACTATTTGAGGAAAGGAAGCACCTTTTTATTAAATTTACCTTTTAGCAATCGCCATTCCTACCCTAAAGATC
+
CCCCCFFFFFFFGGGGGGGGGGHHHHHHHHHGGGGHHHHHHHHHHGGGGGGGGHHHHHHHHHHHHHHHHHHHGHHHGHHHHHHHHHHHHHHGGGGGGHHHHHHHHHHHHHHHGGGGGHHHHHHHHGGGGGGHHHHHHHHGHHGGGGGHHHHHHGHHHHHHHHHHHFGGHHHGGGGGGFGGGGGGGGGGGGFGGGGGGGGGGFFFFFFFFFFFFFFFFFFFFFFFFFFFFFEFFFEFFFFFFFFFFFFFFFF
@M05620:45:000000000-G6HP7:1:1101:10507:13393 1:N:0:120
ATCTCTATCTCCTAAAAACCTGTTTAGATTTGGAGATAGACCTTCAGGTTTTTCATCATTTTCTGTATGAATTATACATTGACCACGTTCCAGCGTGGTCAGTTTGCAGCATTCTGTTATTTTGTTTGACAGAGTGTCTTGTTGAGAACATATGTAGGACATGATTTTTTCCTGCAACAGGGAAAATAAAGTATAAGTTTTAAAGATTTATTCTTTAATAAAGGATCTCAAAGCCAGCTTTAGAAAAAGGA
+
CCCCCFFFFFFFGGGGGGGGGGHHHHHHHHHHHHHHHHHHHHHHHHHHHHHGGHHHHIHHHHIHHHHHHHHHHHHHHHHHHHHHHHGHHHHHHHGFGGHHHHHHHHHHHHHHHHHHHHHHHHHHHHHHHHHHHHHHHHHHHHHHHHHHHHHHHHHHHHHHHHHHHHHHHGHHHHHHHHHHHGGHHHHHHHHGGHHHHGHHHHHHHHHHHHHHHHHHHHHHHHHHHHHHHHHHHHHHHGHHHHHHHHHHGGG
@M05620:45:000000000-G6HP7:1:1101:6596:13398 1:N:0:120
ATCTCTATCTCCTAAAAACCTGTTTAGATTTGGAGATAGACCTTCAGGTTTTTCATCATTTTCTGCATGAATTATACATTGACCACGTTCCAGCGTGGTCAGTTTGCAGCATTCTGTTATTTTGTTTGACAGAGTGTCTTGTTGAGAACATATGTAGGACATGATTTTTTCCTGCAACAGGGAAAATAATGTATAAGTTTTAAAGATTTATTCTTTAATAAAGGATCTCAAAGCCAGCTTTAGACAAAGGA
+
AAAAAFFFFDFDFFAA11AEGEHFBAE1F33D1BFB0B11A1FBG1F1DBFC/F22FGFHHHHF2FF1GDGF2AG2BFFFH1DGBE/FFAFE1FEEACEFBGGFFBGHHHFF2@G2FGEHGG@GBGGHGFDGBEHFG>FHHHFCGFHFHG1BFGFGHHBBCHHFFFFGD?<FG11<FG00F/C0/0?<F1<11F<D1GDDFGGD<1>FGFFDGBGHF0=D000</<C<GFHFDF.:.CGFBGF00<//CGH
@M05620:45:000000000-G6HP7:1:1101:13248:13413 1:N:0:120
CATCCTGACCCTGAAGTACCCCGGCTTGATTTCTGACATTAGATCGGAAGAGCACACGTCTGAACTCCAGTCACTCCGCGAAATCTCGTATGCCGTCTTCTGCTTGAAAAAAAAAAAAAACACAAAAAAAAAACAATAAAATTACCTTCGCTCATTGATCAGCTTCTTACCAACAGCCGACCTATAAAGATTACACAGACAACCTGACACATGACTAAACAAAACACGTGCACCGAGAAGCATAACATAGT
+
CCCCCFFFFFFFGGGGGGGGGGGGGGGGHHHHHHHHHHHHHHGHHHGGGGHHHHHHHGHHHGHHHHHHHHHHHHHHHGGGGGGHHHHHGGHHHHGGGHGHHHHHHHHHHHGGGGGF<>--..0<....---;-...090000/09000/.....0000000:000000///9/../..9---.9////:///:///;./.9/../.9//:/://///////..9....9..9//----.///////////9
@M05620:45:000000000-G6HP7:1:1101:6575:13415 1:N:0:120
ATCTCTATCTCCTAAAAACCTGTTTAGATTTGGAGATAGACCTTCAGGTTTTTCATCATTTTCTGCATGAATTATACATTGACCACGTTCCAGCGTGGTCAGTTTGCAGCATTCTGTTATTTTGTTTGACAGAGTGTCTTGTTGAGAACATATGTAGGACATGATTTTTTCCTGCAACAGGGAAAATAAAGTATAAGTTTTAAAGATTTATTCTTTAATAAAGGATCTCAAAGCCAGCTTTAGAAAAAGGA
+
BBBABFFFFFFFGGGGGGGGGGHHHHHHHHHHHFHHHHHHHHHHHHHHHHHGGHHHHHHHHHHHHHHHHHHHHHHHHHHHGHHHHHGHHHHHHHGGGGHHHHHHHHHHHHHHHHHHHHHHHHHHHHHHHHHHHHHHHHHHHHHHHHGHHHHHHHHHGHHHHHHGHHHHHGHHHHHFHHHHHGGHGHFGFHHHHHHHHHHHHHHHHHHHHHHHHHHHHHHHHGHHHHHHHHGHHFHHHGHHHHHFHHHHGGH
@M05620:45:000000000-G6HP7:1:1101:6592:13420 1:N:0:120
ATCTCTATCTCCTAAAAACCTGTTTAGATTTGGAGATAGACCTTCAGGTTTTTCATCATTTTCTGCATGAATTATACATTGACCACGTTCCAGCGTGGTCAGTTTGCAGCATTCTGTTATTTTGTTTGACAGAGTGTCTTGTTGAGAACATATGTAGGACATGATTTTTTCCTGCAACAGGGAAAATAAAGTATAAGTTTTAAAGATTTATTCTTTAATAAAGGATCTCAAAGCCAGCTTTAGAAAAAGGA
+
DDDDDFFFFFFFGGGGGGGGGGHHHHHHHHHHHHHHHHHHHHHHHHHHHHHGGHHHHIHHHHIHHHHHHHHHHHHHHHHHHHHHHHGHHHHHHHGGGGHHHHHHHHHHHHHHHHHHHHHHHHHHHHHHHHHHHHHHHHHHHHHHHHHHHHHHHHHHHHHHHHHHHHHHHGHHHHHHHHHHHGGHHHHHHHHHHHHHHHHHHHHHHHHHHHHHHHHHHHHHHHHHHHHHHHHHHHHHHGHHHHHGHHHHGGH
@M05620:45:000000000-G6HP7:1:1101:3513:13434 1:N:0:120
ATCTCTATCTCCTAAAAACCTGTTTAGATTTGGAGATAGACCTTCAGGTTTTTCATCATTTTCTGCATGAATTATACATTGACCACGTTCCAGCGTGGTCAGTTTGCAGCATTCTGTTATTTTGTTTGACAGAGTGTCTTGTTGAGAACATATGTAGGACATGATTTTTTCCTGCAACAGGGAAAATAAAGTATAAGTTTTAAAGATTTATTCTTTAATAAAGGATCTCAAAGCCAGCTTTAGAAAAAGGA
+
CCCCCFFFFFFFGGGGGGGGGGHHHHHHHHHHHGHHHHHHHHHHHFHHHHHGGHGHHFHIHHHHHHHHHGHHHGHGGFHHHGHHFHGHHHHFHHGGGGHHFHHHHHHFHHFHHHHHHHGHHHHHHHHHGGFHHHGGGHHHHHHHHHGHGFGFHHHFHHHGFHHGHHHHHGHHHHHFHHHHHGGFHHHGGGHHGHHGHGHHHGGGHGHHHHHHHHHHGEHGGFHHGHHHHFFFHHCGHGHHHGHFFFFEEFF
@M05620:45:000000000-G6HP7:1:1101:12356:13437 1:N:0:120
ATCTCTATCTCCTAAAAACCTGTTTAGATTTGGAGATAGACCTTCAGGTTTTTCATCATTTTCTGCATGAATTATACATTGACCACGTTCCAGCGTGGTCAGTTTGCAGCATTCTGTTATTTTGTTTGACAGAGTGTCTTGTTGAGAACATATGTAGGACATGATTTTTTCCTGCAACAGGGAAAATAAAGTATAAGTTTTAAAGATTTATTCTTTAATAAAGGATCTCAAAGCCAGCTTTAGAAAAAGGA
+
CCCCCFFFFFFFGGGGGGGGGGHHHHHHHHHHHHHHHHHHHHHHHHHHHHHGGHHHHIHIHHHHIHHHHHHHHHHHHHHHHHHHHHGHHHHHHHGGGGHHHHHHHHHHHHHHHHHHHHHHHHHHHHHHHHHHHHHHHHHHHHHHHHHHHHHHHHHHHHHHHHHHHHHHHGHHHHHHHHHHHGGHHHHHHHHHHHHHHHHHHHHHHHHHHHHHHHHHHHHHHHHHHHHHHGHHHHHHHGHHHHHHHHHHGGH
@M05620:45:000000000-G6HP7:1:1101:17135:13444 1:N:0:120
TACCTGTACTGGGGAAGCATTTGAATATCCCCCCATGGTGATGGGGACGGAGAACTGCTCCATAAACACAGGCAACGTGCCTAACTTTCCCGGGAAGATGAAGTCAAAGAGCGACCACAGCTCTCGGAGGTTATTTTGCATCGGTGAGCCAGACAGAATGATCCGATGAGGGGTGCGAAACTATTTGAGGAAAGGAAGCACCTTTTTATTAAATTTACCTTTTAGCAATCGCCATTCCTACCCTAAAGATC
+
CCCCCFFFFFFFGGGGGGGGGGHHHHHHHHHGGGGHHHGHHHHHHGGGGGGGGHHHHHHHHHHHHHHHHHHHGHHHGHHHHHHHHHHHHHHGGGGGGHHHHHHHHHHHHHHHGGGGGHHHHHHHHGGGGGGHHHHHHHHHHHGGGGGHHHHHHGHHHHHHHHHHHGGGHHHGGGGGGGGGGGGGGGGGGFFGGGGGGGGGGFFFFFFFFFFFFFFFFFFFFFFFFFFFFFFFFFFFFFFFFFFFFFFFFFF
@M05620:45:000000000-G6HP7:1:1101:12374:13445 1:N:0:120
ATCTCTATCTCCTAAAAACCTGTTTAGATTTGGAGATAGACCTTCAGGTTTTTCATCATTTTCTGCATGAATTATACATTGACCACGTTCCAGCGTGGTCAGTTTGCAGCATTCTGTTATTTTGTTTGACAGAGTGTCTTGTTGAGAACATATGTAGGACATGATTTTTTCCTGCAACAGGGAAAATAAAGTATAAGTTTTAAAGATTTATTCTTTAATAAAGGATCTCAAAGCCAGCTTTAGAAAAAGGA
+
CCBBCFFFFFFFGGGGGGGGGGHHHHHHHHHHHGHHHHHHHHHHHHHHHHHGGHHHHHHIHIIIIHGHHHHHEHHHHHHHHHHHGHGHHHHHHHGFGGHHFHHHHHHFHHHHHHHHHHHHHHHHHHHHGHGHHHFHHHHHHHHHHHGHHGHGHHHHHHHHHHHHHHHHHGHHHHHHHHHHHGGGHHHHHGHHHHHGHGHHHHHHHHHHHHHHHHHHGHHHHHHHHHHHHHHGHHHHHGHHHHHHGGHGGGF
@M05620:45:000000000-G6HP7:1:1101:17111:13446 1:N:0:120
TACCTGTACTGGGGAAGCATTTGAATATCCCCCCATGGTGATGGGGACGGAGAACTGCTCCATAAACACAGGCAACGTGCCTAACTTTCCCGGGAAGATGAAGTCAAAGAGCGACCACAGCTCTCGGAGGTTATTTTGCATCGGTGAGCCAGACAGAATGATCCGATGAGGGGTGCGAAACTATTTGAGGAAAGGAAGCACCTTTTTATTAAATTTACCTTTTAGCAATCGCCATTCCTACCCTAAAGATC
+
AABBBFFFFFBFGGGGGGGGGGHHHGHHHHHGGGGHHHBGFHHHHGGGGGGGGHHHHHHHHHHHHHHHHHGHGHHHGHHHHHHHHHHHHHHGGGEGGHHHHHHHHHHHHHHHGGGGCHHHHHHHHGGFGGGHHHHHHHGHHHGGGGGHHHHFHGHHHHHHHGHHGGGGHHHGGGGGGGGGGGGGGGGGGGFGGGGGGFGFFFFFFFFFFFFFFFFFFFFFFFFFFFFFFFFFFFFFFFFFFFFFFB;BFFF
@M05620:45:000000000-G6HP7:1:1101:17125:13466 1:N:0:120
TACCTGTACTGGGGAAGCATTTGAATATCCCCCCATGGTGATGGGGACGGAGAACTGCTCCATAAACACAGGCAACGTGCCTAACTTTCCCGGGAAGATGAAGTCAAAGAGCGACCACAGCTCTCGGAGGTTATTTTGCATCGGTGAGCCAGACAGAATGATCCGATGAGGGGTGCGAAACTATTTGAGGAAAGGAAGCACCTTTTTATTAAATTTACCTTTTAGCAATCGCCATTCCTACCCTAAAGATC
+
BBBBBFFFFFFFGGGGGGGGGGHHHHHHHHHGGGGHHHGHHHHHHGGGGGGGGHHHHHHHHHHHHHHHHHHHGHHHGHHHHHHHHHHHHHHGGGGGGHHHHHHHGHHHHHGHGGGGGHHHHHHHHGGGGGEHGHHHHHH1FHGGGGGHHHHHHGHHHHHHHHHHHGGGHHHGGGGGGGGGGGGGGGGGGFFFGGGGGGGGGFFFFFFFFFFFFFFFFFFFFFFFFFFFFFFFFFFFFFFFFFFFFFFFFFF
@M05620:45:000000000-G6HP7:1:1101:3896:13489 1:N:0:120
CATCCTGACCCTGAAGTACCCCGGCTTGATTCTGACATTAGATCGGAAGAGCACACGTCTGAACTCCAGTCACTCCGCGAAATCTCGTATGCCGTCTTCTGCTTGAAAAAAAAAAACAAAACTACGGAAAAAGTTCTCAATCAATGAGACAGACACAAGAATCTGATGACATTATCTGTACTGTTTGAGACTCGCAGGCGCCTTTTTATTACACTTACATCTTATTATTCTCCATTTCTTCTCTAGCATTC
+
CCCCCFFFFFFFGGGGGGGGGGGGGGGGHHHHHGHHHHHHHHHHHGGGGGHHHHHHGHHHGHHHHHHHHHHHHHHHGGGGGGHHGHHGGHHHHGGGHGFHHHHHGHHGGHGGGGF////<00111..<.-00.>10=000=000<00000</<.://..:;0000000:00;;0000000000;00;0;.000.--.-.-;-9.///.;/////;9/:/;//;/////99/:///////////////////
@M05620:45:000000000-G6HP7:1:1101:17238:13490 1:N:0:120
ATCTCTATCTCCTAAAAACCTGTTTAGATTTGGAGATAGACCTTCAGGTTTTTCATCATTTTCTGCATGAATTATACATTGACCACGTTCCAGCGTGGTCAGTTTGCAGCATTCTGTTATTTTGTTTGACAGAGTGTCTTGTTGAGAACATATGTAGGACATGATTTTTTCCTGCAACAGGGAAAATAAAGTATAAGTTTTAAAGATTTATTCTTTAATAAAGGATCTCAAAGCCAGCTTTAGAAAAAGGA
+
DDDDDFFFFFFFGGGGGGGGGGHHHHHHHHHHHHHHHHHHHHHHHHHHHHHGGHHHHHHHHHHHIHHHHHHHHHHHHHHHHHHHHHGHHHHHHHGGGGHHHHHHHHHHHHHHHHHHHHHHHHHHHHHHHHHHHHHHHHHHHHHHHHHHHHHHHHHHHHHHHHHHHHHHHGHHHHGHHHHHHGGHHHGHHHHHHHHHHHHHHHHHHHHHHHHHHHHHHHHHHHHHHHHHHHHHGGHHHGHHHHHGHHHHGGH
@M05620:45:000000000-G6HP7:1:1101:17224:13502 1:N:0:120
ATCTCTATCTCCTAAAAACCTGTTTAGATTTGGAGATAGACCTTCAGGTTTTTCATCATTTTCTGCATGAATTATACATTGACCACGTTCCAGCGTGGTCAGTTTGCAGCATTCTGTTATTTTGTTTGACAGAGTGTCTTGTTGAGAACATATGTAGGACATGATTTTTTCCTGCAACAGGGAAAATAAAGTATAAGTTTTAAAGATTTATTCTTTAATAAAGGATCTCAAAGCCAGCTTTAGAAAAAGGA
+
CCCCCFFFFFFFGGGGGGGGGGHHHHGHHHHHHHHHHHHHHHHHHHHHHHHGGHHHHHHHHHHHIHHHHHHHHHHHHHHHHHHHHHGHHHHHHHGGGGHHHHHHHHHHHHHHHHHHHHHHHHHHHHHHHHHHHHHHHHHHHHHHHHHHHHHHHHHHHHHHHHHGHHHHHGHHHHHHHHHHHGGHHHHHHHHHHHHHHGHHHHHHHHHHHHHHHHHHHHHHHHHHGHHHHHHHHHHHHGHHHHHHHHHHGGH
@M05620:45:000000000-G6HP7:1:1101:25580:13525 1:N:0:120
CATCCTGACCCTGAAGTACCCCGGCTTGATTTCTGACATTAGATCGGAAGAGCACACGTCTGAACTCCAGTCACTCCGCGAAATCTCGTATGCCGTCTTCTGCTTGAAAAAAAAAAAAAAGAAAAAACAAATACAGGAGTACTGTTTACTACTACGCAAACTCTTACTAAAACAAGCTGACGAAAGATTAAATTACCCTGGTCAAAAGCTCAACAAAACGCCTTGAAGGGTAGACAAAGTACGAACGTTGC
+
EEEEEFFFFFFFGGGGGGGGGGGGGGGGHHHHHHHHHHHHHHHHHHGEGGHHHHHHHGHHHGHHHHHHHHHHHHHHHGGGEFGHHHHHGGHHHHGGGHGHHHHHHHHHHHHGGGGD>><-..<000-..<.11001/<./<1111111111<111<-<-<.00<111111<00../.:00/..-.</01111:1011/0/.0B1010/.0000/0....---..000109./<111///111...--</..
@M05620:45:000000000-G6HP7:1:1101:7866:13533 1:N:0:120
ATCTCTATCTCCTAAAAACCTGTTTAGATTTGGAGATAGACCTTCAGGTTTTTCATCATTTTCTGCATGAATTATACATTGACCACGTTCCAGCGTGGTCAGTTTGCAGCATTCTGTTATTTTGTTTGACAGAGTGTCTTGTTGAGAACATATGTAGGACATGATTTTTTCCTGCAACAGGGAAAATAAAGTATAAGTTTTAAAGATTTATTCTTTAATAAAGGATCTCAAAGCCAGCTTTAGAAAAAGGA
+
A3>AAFFFFFFFGGGGGGGGGGHHHHHHHHHCGHGCHHHGHHHHHGHHHHHGGHHHHHHHHHHHHHHGFHHHHHHGHFFHHHHHHHGHHHHHHHGEGGGHHHHHGHHGHHHGHHHHHHHHHHHHHHHHHHHGHHHHHHHHHHHHHGHHHHHGGHHHHHHHHHHHFHHHHCHHHGHHHHHHHGACGEGHFGHHHHGHHHHHHHFHHHHHGHHHHHHHHHHGFFHFFGHHGHHHGGHGHGFHHHHEHFHGGGH
@M05620:45:000000000-G6HP7:1:1101:29467:13540 1:N:0:120
CATCCTGACCCTGAAGTACCCCGGCTTGATTTCTGACATTAGATCGGAAGAGCACACGTCTGAACTCCAGTCACTCCGCGAAATCTCGTATGCCGTCTTCTGCTTGAAAAAAAAAAAATCCTATAAAACAACACAACAAACAGAAATGCACTCTATAATATAAAAATACATCATTCCCAAAAGCTAGACACTACTAAACAATGTCAGAAACAATCTAAATATAACAACACTCGAAGCTAAACTGATAAGAT
+
BBBBBFFFFFFFGGGGGGGGGGGEGEGEGHHHHGHHHHHHHHGHHHGGEFHHHHHGHGHHHGHHHHHHHHGHHHHGH1>E@>EGGFHB??FGHHGGGHGHHHHHHHHHGHHGGGGC//011<1111<>1....>........////<000<0;0000;0000000;.000000000000;../.;090;0/0//0000/0.00900000///;/////////////9...//....-/://;//;//;///
@M05620:45:000000000-G6HP7:1:1101:7872:13551 1:N:0:120
ATCTCTATCTCCTAAAAACCTGTTTAGATTTGGAGATAGACCTTCAGGTTTTTCATCATTTTCTGCATGAATTATACATTGACCACGTTCCAGCGTGGTCAGTTTGCAGCATTCTGTTATTTTGTTTGACAGAGTGTCTTGTTGAGAACATATGTAGGACATGATTTTTTCCTGCAACAGGGAAAATAAAGTATAAGTTTTAAAGATTTATTCTTTAATAAAGGATCTCAAAGCCAGCTTTAGAAAAAGGA
+
[truncated: 7,297,641 more chars]
