# Supplementary material for: Fast but not furious: a streamlined selection method for genome-edited cells
Source: Life Sci Alliance. 2021 Apr 26;4(6):e202101051. doi: 10.26508/lsa.202101051 (PMC8127327; doi:10.26508/lsa.202101051)
Supplement: Supplementary file 1 [file LSA-2021-01051_Supplemental_Data_1.zip › SANGER and Deep Sequencing/AFP/121_S121_L001_R1_001.fastq]

@M05620:45:000000000-G6HP7:1:1101:17394:1784 1:N:0:121
TACCTGTACTGGGGAAGCATTTGAATATCCCCCCATGGTGATGGGGACGGAGAACTGCTCCATAAACACAGGCAACGTGCCTAACTTTCCCGGGAAGATGAAGTCAAAGAGCGACCACAGCTCTCGGAGGTTATTTTGCATCGGTGAGCCAGACAGAATGATCCGATGAGGGGTGCGAAACTATTTGAGGAAAGGAAGCACCTTTTTATTAAATTTACCTTTTAGCAATCGCCATTCCTACCCTAAAGATC
+
>>>ABFFFFFFFGGGGGGGGGGHHHHHHHHHGGGGHHHHHHHHHHGGGGGGGGHHHHHHHHHHHHHHGHHHHGHHHGHHHHHHHHHHHHHHGGGGGGHHHHHHHHHHHHHHHGGGGGHHHHHHHHGGGGGEGHHHHHHHFHHGGGGGFGHHHGGHHGHHDBGHHHEGGGHHGGGGGGCDAGFFGGGGFEF9FGGFFGGGGGFFFFFFFFFFFFFFFFFFFFFFFBFBFFF?EDDEFFFFFFFFFF9BFFFB
@M05620:45:000000000-G6HP7:1:1101:17385:1804 1:N:0:121
TACCTGTACTGGGGAAGCATTTGAATATCCCCCCATGGTGATGGGGACGGAGAACTGCTCCATAAACACAGGCAACGTGCCTAACTTTCCCGGGAAGATGAAGTCAAAGAGCGACCACAGCTCTCGGAGGTTATTTTGCATCGGTGAGCCAGACAGAATGATCCGATGAGGGGTGCTAAACTATTTGAGGAAAGGAAGCACCTTTTTATTAAATTTACCTTTTAGCAATCGCCATTCCTACCCTAAAGATC
+
>>3>ADFFFFFFGCF?2GGGGGFGHHHHHHHGDGGHH3FGHHHC2AEEEGGGGHHHGHHHHGHHHHHEGFHHGHHHGHHGHHHFHHGHHHHGGEGGDFHFBGHHHHHHGHHHEGGGGHHFHHHHH?//CCDHGHHHHHGBHHG.EDE0<GFHFGGHGGH0DGHHHGEGG:GF?FCD0;BFFGGGGGFF?/;/C9:B/99BFEGGGGGGFFFFFFFFFFFFFFFFB///BF.99;AFBFFFF.9BB.BBBFF
@M05620:45:000000000-G6HP7:1:1101:12342:1834 1:N:0:121
TACCTGTACTGGGGAAGCATTTGAATATCCCCCCATGGTGATGGGGACGGAGAACTGCTCCATAAACACAGGCAACGTGCCTAACTTTCCCGGGAAGATGAAGTCAAAGAGCGACCACAGCTCTCGGAGGTTATTTTGCATCGGTGAGCCAGACAGAATGATCCGATGAGGGGTGCGAAACTATTTGAGGAAAGGAAGCACCTTTTTATTAAATTTACCTTTTAGCAATCGCCATTCCTACCCTAAAGATC
+
>>>>AFFFFFFFGGGGGGGGGGHHHGHHHGGGGGGHHHGGHGHHHGEGGGGGGHHHHHHHHHHHHFHGHGHHGHHHGHEHHHHHHGGGGHHFGGE@FFHGEFHGHHHHHGHHGGGGGHEHHHHHHGGGGGGHGHHHHHHHHFFDGGGGFC<GGGHGGHHGFHHFFCDGGHHGGACAFAACAFBBFFGCCB;CFFFFFFGEFFFFFFFFFFFFBBFFFFFFFFFFFFF/FFFFFFAFFBFFF.ABB9:BBF;
@M05620:45:000000000-G6HP7:1:1101:14120:1843 1:N:0:121
CATCCTGACCCTGAAGTACCCCATTGAGCATGGCATCGTCACCAACTGGGACGACATGGAGAAGATCTGGCACCACACCTTCTACAACGAGCTGCGCGTGGCCCCGGAGGAGCACCCAGTGCTGCTGACCGAGGCCCCCCTGAACCCCAAGGCCAACAGAGAGAAGATGACTCAGGTGAGGCTCGGCCGACGCCCGTGCTCCTCCCGTCCTTTCCCCAGTCATTTTCTGCCCGGCTTGATTTCTGACATTT
+
3>>AAFFFFFFFGGGFGGGGGEEHGHHHHHFFFHHHFGHHHGGGHGHFHHFHGEGGGHGFHGHHHFHFHHGGHFHHEGGHHHHGHHGFGFEGGHHGGGGGGGGGGGGGGGFDHHHHGGEFGFGHGHHFHFD@GGCA<CCCDGHEFHGGF.CEHGEGGGGFFGGF/BFFGGFFF00FFFGGGGGFFFE.-9-@CFFF>DDEFFEFFEDFDFFFFFBBBFABBBFFFFFFFBFED=@DD=.;BFFF///9/;/
@M05620:45:000000000-G6HP7:1:1101:12345:1862 1:N:0:121
TACCTGTACTGGGGAAGCATTTGAATATCCCCCCATGGTGATGGGGACGGAGAACTGCTCCATAAACACAGGCAACGTGCCTAACTTTCCCGGGAAGATGAAGTCAAAGAGCGACCACAGCTCTCGGAGGTTATTTTGCATCGGTGAGCCAGACAGAATGATCCGATGAGGGGTGCGAAACTATTTGAGGAAAGGAAGCACCTTTTTATTAAATTTACCTTTTAGCAATCGCCATTCCTACCCTAAAGATC
+
>A>ABFFFFFFFGGGGGGGGGGHHHHHHHHHGGGGHHHFGGHHHGGGGGGGGGHHHHHHHHHHHHHHHHGHHGHHHGHHHHHHHHHHHHHHGGGGGGHHHHHHHHHHHHHHHGGGGGHHHHHHHHGGGGGGHHHHHHHHHHHGGGGGHHHHHHGHHGHHHHHHHHGGGHHHGGGGGGGDGGGFGGGGGGGFGGGGGGGGGGFFFFFFFFFFBFFFFFFFFFFFFFFFFFFEFFFFFFFFFFFFFFFFFFFF
@M05620:45:000000000-G6HP7:1:1101:16448:1905 1:N:0:121
TGATTACTGCAACAGTTCCCCCTGGACCTGGAAAAGTTTCTTGCCTGGCTTACAGAAGCTGAAACAACTGCCAATGTCCTACAGGATGCTACCCGTAAGGAAAGGCTCCTAGAAGACTCCAAGGGAGTAAAAGAGCTGATGAAACAATGGCAAGTAAGTCAGGCATTTCCGCTTTAGCACTCTTGTGGATCCAATTGAACAATTCTCAGCATTTGTACTTGTAACTGACAAGCCAGGGACAAAACAAAGAT
+
3>3>AFFFBFFFGGGGGGGGGGGGFHHGHHGHCHHHAGHHHGHHHHHHHHHHHHHHHHHHHHGHHHGHHHHHHHHHHHHHHHEHHHHHGGHHGHGGGGHHGHHHHHGHGHHHHHHHHHHHHGHGGFGEFHHHHGHHHHFHHGHHHHHHFGHGFGGGGHFGHHHHHHHHHHGGGGGHHHHHHHHHHGHGFHHHGBGHHHHFFFHHHHHHFHHHHHHGHHHHGHHFHHHHFHFHGGGGGGGGGGFFGGFFGGF
@M05620:45:000000000-G6HP7:1:1101:14680:1910 1:N:0:121
TACCTGTACTGGGGAAGCATTTGAATATCCCCCCATGGTGATGGGGACGGAGAACTGCTCCATAAACACAGGCAACGTGCCTAACTTTCCCGGGAAGATGAAGTCAAAGAGCGACCACAGCTCTCGGAGGTTATTTTGCATCGGTGAGCCAGACAGAATGATCCGATGAGGGGTGCGAAACTATTTGAGGAAAGGAAGCACCTTTTTATTAAATTTACCTTTTAGCAATCGCCATTCCTACCCTAAAGATC
+
AAABBFFFFFFFGGGGGGGGGGHHHHHHGHHGGGGHHHHHHHHHHGGGGGGGGHHHHHHHHHHHHHHHHHHHGHHHGHHHHHHHHHHHHHHGGGGGGHHHHHHHHHHHHHHHGGGGGHHHHHHHHGGGGGEHHHHHHHHHHHGGGGGHHHHHHGHHHGHHHHHHGFGGHHHGGGGGGDGGGGGGGGGGGGBFFGGGGGGGGFFFFFFFFFFBFFFFFFFFFFFFFFFFFFEFFDEFFFFFFFFFFFFFFFF
@M05620:45:000000000-G6HP7:1:1101:14289:1918 1:N:0:121
TTCTCTATCTCCTAAAAACCTGTTTAGATTTGGAGATAGACCTTCAGGTTTTTCATCATTTTCTGCATGAATTATACATTGACCACGTTCCAGCGTGGTCAGTTTGCAGCATTCTGTTATTTTGTTTGACAGAGTGTCTTGTTGAGAACATATGTAGGACATGATTTTTTCCTGCAACAGGGAAAATAAAGTATAAGTTTTAAAGATTTATTCTTTAATAAAGGATCTCAAAGCCAGCTTTAGAAAAAGGA
+
1>>AAFFDFFFFGEFGFBEEGGGGGFDGBGHHGGHHFHHHHHHHHHGGGHHGGGHHHHHHHGHFGHHHHHHHHGHGGHHGHGHHHHFHHHHGHHGEGEHHHHHHHHGFHHHFHHHHHHHHHHHHHHHHHGHHHHHFHGHHHHHHHHHHHHGFHGHHHGHHHHGGG>GHGCHHHHFGHHFFGFEGHEGGFFFGHHHD>>>GHHFGHFHHHGGHGHHHGGGGFFHGHHHHGFDGHGHHHGHHHFHEGGFACFC
@M05620:45:000000000-G6HP7:1:1101:14272:1937 1:N:0:121
ATCTCTATCTCCTAAAAACCTGTTTAGATTTGGAGATAGACCTTCAGGTTTTTCATCATTTTCTGCATGAATTATACATTGACCACGTTCCAGCGTGGTCAGTTTGCAGCATTCTGTTATTTTGTTTGACAGAGTGTCTTGTTGAGAACATATGTAGGACATGATTTTTTCCTGCAACAGGGAAAATAAAGTATAAGTTTTAAAGATTTATTCTTTAATAAAGGATCTCAAAGCCAGCTTTAGAAAAAGGA
+
ACCCCFFFFFFFGGGGGGGGGGHHHHHHHHHHHHHHHHHHHHHHHHHHHHHGGHHHHIHHHIIHIHHHHHHHHHHHHHHHHHHHHHGHHHHHHHGGGGHHHHHHHHHHHHHHHHHHHHHHHHHHHHHHHHHHHHHHHHHHHHHHHHHHHHHHHHHHHHHHHHHHHHHHHGHHHHHHHHHHHGGHHHHHHHHHHHHHHGHHHHHHHHHHHHHHHHHHHHHHHHHHHHHHHHHHHHHHHGHHHHHFHHHGGGH
@M05620:45:000000000-G6HP7:1:1101:19415:1991 1:N:0:121
AGATTACTGCAACAGTTCCCCCTGGACCTGGAAAAGTTTCTTGCCTGGCTTACAGAAGCTGAAACAACTGCCAATGTCCTACAGGATGCTACCCGTAAGGAAAGGCTCCTAGAAGACTCCAAGGGAGTAAAAGAGCTGATGAAACAATGGCAAGTAAGTCAGGCATTTCCGCTTTAGCACTCTTGTGGATCCAATTGAACAATTCTCAGCATTTGTACTTGTAACTGACAAGCCAGGGACAAAACAAAGAT
+
1>1>AFD33DDFFGCFFGGGGGGGHGCF0FFCG1BEAFHHFHHFHHHHHHGGHHEEFFFFFHHHHH/GHGHH1GCAGGHHHHFFCFHHHGHHFHEEEGFHHHFGCEFFFGHHHHHHHFFHGEGG?/E?F1FGFFHHHF1FGBGHHGHHHGFHGFFDHDHFHHHHFHHGDDCCCFF1GGGFHHFFHHHCGFHBG0DDGBDGH/DGGGHGHFGHFHHHGHHHHFGCFCFGBB0CC.99E?9CEAF.9CFFBBF
@M05620:45:000000000-G6HP7:1:1101:19410:2010 1:N:0:121
AGATTACTGCAACAGTTCCCCCTGGACCTGGAAAAGTTTCTTGCCTGGCTTACAGAAGCTGAAACAACTGCCAATGTCCTACAGGATGCTACCCGTAAGGAAAGGCTCCTAGAAGACTCCAAGGGAGTAAAAGAGCTGATGAAACAATGGCAAGTAAGTCAGGCATTTCCGCTTTAGCACTCTTGTGGATCCAATTGAACAATTCTCAGCATTTGTACTTGTAACTGACAAGCCAGGGACAAAACAAAGAT
+
>AABBFFFFFFFGGGGGGGGGGGGHHHHHHHGHGHHHHHHHHHHHHHHGHHHHHHHHHHHHHHHHHHHHHHHHHHHHHHHHHHHHHHHHHHHHHGGGGHHHHFHHHHHGHHHHHHGHHHHHGHGGGFGHGHHHGHHHGFHHHHHHHHHHHHHHGHHHHHHHHHHHHHHHHGGGGGHHHHHHHHHHHHGGHHHHCHHHGHFHHHHHHHFGHGHHHHHHHHHHGFFHHHHFHHHHGGFGGGGGGGGGGGGGGG
@M05620:45:000000000-G6HP7:1:1101:17015:2149 1:N:0:121
TACCTGTACTGGGGAAGCATTTGAATATCCCCCCATGGTGATGGGGACGGAGAACTGCTCCATAAACACAGGCAACGTGCCTAACTTTCCCGGGAAGATGAAGTCAAAGAGCGACCACAGCTCTCGGAGGTTATTTTGCATCGGTGAGCCAGACAGAATGATCCGATGAGGGGTGCGAAACTATTTGAGGAAAGGAAGCACCTTTTTATTAAATTTACCTTTTAGCAATCGCCATTCCTACCCTAAAGATC
+
AAAAAFDDFDFFAE1AEE1AFEFFFFFEFHHGGEGHFEFE1EHFCEEEA//AE0BGGHHDFFEGH1FGGHHHGFHHEGFEGFHHH@GH1BFE>E?EEFGHFDDBFFGHHHEH/C@CGHHHGFFFH/FACG?GDHHHFF11?=EGAAA0CFGGHFHFHHD0<GDGHGGG0CGC?ECBAG@?AFFGFFBE9B9BF.9C/.EFFE/9FFFEFFFFFFF/9BBFFFFB/;/;BF-ABAEFBFFFF-AFFFBFBFB
@M05620:45:000000000-G6HP7:1:1101:16277:2253 1:N:0:121
ATCTCTATCTCTAAAAACCTGTTTAGATTTGGAGATAGACCTTCAGGTTTTTCATCATTTTCTGCATGAATTATACATTGACCACGTTCCAGCGTGGTCAGTTTGCAGCATTCTGTTATTTTGTTTGACAGAGTGTCTTGTTGAGAACATATGTAGGACATGATTTTTTCCTGCAACAGGGAAAATAAAGTATAAGTTTTAAAGATTTATTCTTTAATAAAGGATCTCAAAGCCAGCTTTAGAAAAAGGAA
+
CCCCCFFFFFFFGGGGGGGGGGHHFHBGHHHHGGHHHHHHHHHHHHHHHHGGHHHHHHHHHHHHHHHHHHHHHHHHHHHHGHHHHGHHHHHHHGGGGHHGHHHHHHHHHHHHHHHHHHHHHHGHHHHHHHHHHHHHHHHHHHHHHHFHHHHHHHHHHHHHHHHHHHHHGHHHHHGHHHHHGGHHHHHHGHGFHHHFFGHHHHHHHHHHHHHHHHHGGGGHFDGHHHHGHHHHHHFHGGHHHHGHFHHDGHF
@M05620:45:000000000-G6HP7:1:1101:16284:2275 1:N:0:121
ATCTCTATCTCTAAAAACCTGTTTAGATTTGGAGATAGACCTTCAGGTTTTTCATCATTTTCTGCATGAATTATACATTGACCACGTTCCAGCGTGGTCAGTTTGCAGCATTCTGTTATTTTGTTTGACAGAGTGTCTTGTTGAGAACATATGTAGGACATGATTTTTTCCTGCAACAGGGAAAATAAAGTATAAGTTTTAAAGATTTATTCTTTAATAAAGGATCTCAAAGCCAGCTTTAGAAAAAGGAA
+
CCCCCFFFFFFFGGGGGGGGGGHHGHHHHHHHHHHHHHGHHHHHHHHHHHGGHHHHHHHHIHIHHHHHHHHHHHHHHHHHHHHHHGHHHHHHHGGGGHHGHHHHHHHHHHHHHHHHHHHHHHHHHHHGHHHHHHHHHHHHHHHHHHFHGHHHHHHHHHHHHHHHHHHHGHHHHHGHHHHHGGGHHHHHHHHHHHHHGHHHHGHHHHHHHHHHHHHHFGHGHHFHHHHHHHHHGHGHGHHHHHGHGHGGFHH
@M05620:45:000000000-G6HP7:1:1101:12644:2330 1:N:0:121
TACCTGTACTGGGGAAGCATTTGAATATCCCCCCATGGTGATGGGGACGGAGAACTGCTCCATAAACACAGGCAACGTGCCTAACTTTCCCGGGAAGATGAAGTCAAAGAGCGACCACAGCTCTCGGAGGTTATTTTGCATCGGTGAGCCAGACAGAATGATCCGATGAGGGGAGCGAAACTATTTGAGGAAAGGAAGCACCTTTTTATTAAATTTACCTTTTAGCAATCGCCATTCCTACTCTAAAGATC
+
AA1AAFDFFD3BGEGEAAC1333AFGHFH310AEEHFHFEGDAB///AEEGE/BGB1FFFAGA2F@F1F>>EFAHH/>///1@BG@@2@11/>E/>/0FFB1B>F22FGC<</BGG/</@/1CFFEGG/<<<1<<1<?G1F=..<..<<00C.EFB/CB00<00<<:::C:E@.;9?-:-99;90FB0=/0//99/;;E/FEF/99BA:/;9:999/;9B/:FBF//9/B-E--;FF/9;//;:/;/9BF9
@M05620:45:000000000-G6HP7:1:1101:12643:2352 1:N:0:121
TACCTGTACTGGGGAAGCATTTGAATATCCCCCCATGGTGATGGGGACGGAGAACTGCTCCATAAACACAGGCAACGTGCCTAACTTTCCCGGGAAGATGAAGTCAAAGAGCGACCACAGCTCTCGGAGGTTATTTTGCATCGGTGAGCCAGACAGAATGATCCGATGAGGGGTGCGAAACTATTTGAGGAAAGGAAGCACCTTTTTATTAAATTTACCTTTTAGCAATCGCCATTCCTACCCTAAAGATC
+
CCCCCFFFFFFFGGGGGGGGGGHHHHHHHHHGGGGHHHHHHHHHHGGGGGGGGHHHHHHHHHHHHHHHHHHHGHHHGHHHHHHHHHHHHHHGGGGGGHHHHHHHHHHHHHHHGGGGGHHHHHHHHGGGGGEHHHHHHHHHHHGGGGGHHHHHHGHHHHHHHHHHHGGGHHHGGFGGGDGGGGGGHGGFEFFFGGGGGGGGGFFFFFFFFFFFFFFHHFFFFFFFFFHFFFFFFFFFHFFFFFFFFFFFFFF
@M05620:45:000000000-G6HP7:1:1101:11763:2357 1:N:0:121
AGATTACTGCAACAGTTCCCCCTGGACCTGGAAAAGTTTCTTGCCTGGCTTACAGAAGCTGAAACAACTGCCAATGTCCTACAGGATGCTACCCGTAAGGAAAGGCTCCTAGAAGACTCCAAGGGAGTAAAAGAGCTGATGAAACAATGGCAAGTAAGTCAGGCATTTCCGCTTTAGCACTCTTGTGGATCCAATTGAACAATTCTCAGCATTTGTACTTGTAACTGACAAGCCAGGGACAAAACAAAGAT
+
1A1>>FFF3DBDBGFGGEGGGFEGHGHFAEGGF1GHAGHHFFGFFFHHGHGCGHDGGHGFHHGHFGGHHHHHFCFCGHHHHHCGEFGFHFGHFHEEEEHHFGGFBGHFGHHHFFD>GFGFHBGGA/EEGBGHHGFHEC<<GFFGHHC<BFGHHFGFGGGDGHHHHHGHDFCGCCGHGHFHHHHFHFGCFGHHHC<GHEFFFFGDGFGDDGGHHHHCCGHHGC0:GGG0CGHFE?BFEGGGE?FAFGEFGFG
@M05620:45:000000000-G6HP7:1:1101:17721:2386 1:N:0:121
TACCTGTACTGGGGAAGCATTTGAATATCCCCCCATGGTGATGGGGACGGAGAACTGCTCCATAAACACAGGCAACGTGCCTAACTTTCCCGGGAAGATGAAGTCAAAGAGCGACCACAGCTCTCGGAGGTTATTTTGCATCGGTGAGCCAGACAGAATGATCCGATGAGGGGTGCGAAACTATTTGAGGAAAGGAAGCACCTTTTTATTAAATTTACCTTTTAGCAATCGCCATTCCTACCCTAAAGATC
+
CCBCCFFFFFFFGGGGGGGGGGHHHHHHHHHGGGGHHHHHHHHHHGGGGGGGGHHHHHHHHHHHHHHHHHHHGHHHGHHHHHHHHHHHHHHGGGGGGHHHHHHHHHHHHHHHGGGGGHHHHHHHHGGGGGEHHHHHHHHHHHGGGGGHHHHHHGHHHHHHHHHHHGGGFHHGGEFGGDGGGGGGGGGGFG9FFGGGGGGGGFFFFFFFFFFFFFFFFFFFFFFFFFFBFB.EFDAFFFFFFFFFFFBFFFF
@M05620:45:000000000-G6HP7:1:1101:10761:2435 1:N:0:121
ATCTCTATCTCTTAAAAACCTGTTTAGATTTGGAGATAGACCTTCAGGTTTTTCATCATTTTCTGCATGAATTATACATTGACCACGTTCCAGCGTGGTCAGTTTGCAGCATTCTGTTATTTTGTTTGACAGAGTGTCTTGTTGAGAACATATGTAGGACATGATTTTTTCCTGCAACAGGGAAAATAAAGTATAAGTTTTAAAGATTTATTCTTTAATAAAGGATCTCAAAGCCAGCTTTAGAAAAAGGA
+
ABAABFFFFFFFGGGGGGGGGGGHHHHHHHHHHGHHHHHHHHHHHHHHHHHGGHHHHHIHHIHIIHHHHGHHHHHHHHHHHHHHHHFGHHHHHHGFGGHHHHHHHHHHHHHHHHHHHHHHHHHHHHHHHHHHHHGHHHHHHHHHGHHHGHHHHHHHHHHHHGHGHHHHHGHHHHHHHHHGHGGHHHGHHGHHHHHHGFGHHHFHGGHHHHHHHHHHHHHGHHHHFHHHHHHHHGCHGGHHHHHHGGHHGGF
@M05620:45:000000000-G6HP7:1:1101:15018:2448 1:N:0:121
ATCTCTATCTCCTAAAAACCTGTTTAGATTTGGAGATAGACCTTCAGGTTTTTCATCATTTTCTGCATGAATTATACATTGACCACGTTCCAGCGTGGTCAGTTTGCAGCATTCTGTTATTTTGTTTGACAGAGTGTCTTGTTGAGAACATATGTAGGACATGATTTTTTCCTGCAACAGGGAAAATAAAGTATAAGTTTTAAAGATTTATTCTTTAATAAAGGATCTCAAAGCCAGCTTTAGAAAAAGGA
+
>1>1AFFFFFFFGGGGCGGGG1DBF33C33FGHCFB0AFBFHCGFEFFGBF/AGFHFFHFHHHHF1FGHFGHEFD2ABDH11AF1AAAGGFFGEE?>EHFGFB@DGHHHHHG2B2@BEBGHBHHCGHHHGFHHHGF1FBGHFHHHHEGFHHFGHFHHGFCFFHHFHHHFCFDFFFHHFGHHFGHHHGHHHG?FDDDDGDGHGHHHHFGGHGHHHGFGFHHFHG0/DGHGHGHHGGBGFHHHG00;GGH.AG
@M05620:45:000000000-G6HP7:1:1101:10775:2462 1:N:0:121
ATCTCTATCTCTTAAAAACCTGTTTAGATTTGGAGATAGACCTTCAGGTTTTTCATCATTTTCTGCATGAATTATACATTGACCACGTTCCAGCGTGGTCAGTTTGCAGCATTCTGTTATTTTGTTTGACAGAGTGTCTTGTTGAGAACATATGTAGGACATGATTTTTTCCTGCAACAGGGAAAATAAAGTATAAGTTTTAAAGATTTATTCTTTAATAAAGGATCTCAAAGCCAGCTTTAGAAAAAGGA
+
BBBBCFFFFFFFGGGGGGGGGGHHHHHHHHHHHHHHHHGHHHHHHHHHHHHGGHHHHHHHHHHHHHHHHHHHHHHHHHHHHHHHHHGHHHHHHHGGGGHHHHHHHHHHHHHHHHHHHHHHHHHHHHHHHHHHHHHHHHHHHHHHHHHHHHHHHHHHHHHHHHHHHHHHHGHHHGHHFHHHHGGHHHHHHHHHHHHHHGHHHGHHHHHHHHHHHHHHHHHHHHGHHHHHHHGHHHHHHGHHHHHHGHHHDGH
@M05620:45:000000000-G6HP7:1:1101:13851:2482 1:N:0:121
ATCTCTATCTCCTAAAAACCTGTTTAGATTTGGAGATAGACCTTCAGGTTTTTCATCATTTTCTGCATGAATTATACATTGACCACGTTCCAGCGTGGTCAGTTTGCAGCATTCTGTTATTTTGTTTGACAGAGTGTCTTGTTGAGAACATATGTAGGACATGATTTTTTCCTGCAACAGGGAAAATAAAGTATAAGTTTTAAAGATTTATTCTTTAATAAAGGATCTCAAAGCCAGCTTTAGAAAAAGGA
+
BCCCCFFFFFFFGGGGGGGGGGHHHHHHHHHHHHHHHHHHHHHHHHHHHHHGGHHHHHHHHIHHHHHHHHHHHHHHHHHHHGHHHHGHHHHHHHGGGGHHHHHHHHHHHHHHHHHHHHHHHHHHHHHHGHHHHHHHHHHHHHHHHHHHBGHHHHHHHHHHHHHHHHHHHGHHHHGHHHHHHGGHHHHHHHHHHHHHHGGHHHHHHHHHHHHHHHHHHHHHHGHHHHHHHHHHHHHHHGHHHHHEGHHFGGG
@M05620:45:000000000-G6HP7:1:1101:13864:2497 1:N:0:121
ATCTCTATCTCCTAAAAACCTGTTTAGATTTGGAGATAGACCTTCAGGTTTTTCATCATTTTCTGCATGAATTATACATTGACCACGTTCCAGCGTGGTCAGTTTGCAGCATTCTGTTATTTTGTTTGACAGAGTGTCTTGTTGAGAACATATGTAGGACATGATTTTTTCCTGCAACAGGGAAAATAAAGTATAAGTTTTAAAGATTTATTCTTTAATAAAGGATCTCAAAGCCAGCTTTAGAAAAAGGA
+
>1>>AFDDFFFFGGFFGGGGB1BFGGFF3DGHGGB1ABEHFGBGFAEG1BAAAGBGF2FGGBHF2FEFHEGG2DFGH2FGF1AE1FEAGHGFBBE>/EGF2>@@2FFHHGHB@F222B@GF@GH0FFFGGDGFHDFFGFEFFGGDFHGBGB1>F>GFF1G0<GHEFDHD<G<GGFBFFHFHEAHHCFG1FFF1F<?<FFGHHGFBFFHGHHHFHGFHFDG0<0</<CG0DD<DGH/FFHGHC00;CGG.:G
@M05620:45:000000000-G6HP7:1:1101:19828:2583 1:N:0:121
AGATTACTGCAACAGTTCCCCCTGGACCTGGAAAAGTTTCTTGCCTGGCTTACAGAAGCTGAAACAACTGCCAATGTCCTACAGGATGCTACCCGTAAGGAAAGGCTCCTAGAAGACTCCAAGGGAGTAAAAGAGCTGATGAAACAATGGCAAGTAAGTCAGGCATTTCCGCTTTAGCACTCTTGTGGATCCAATTGAACAATTCTCAGCATTTGTACTTGTAACTGACAAGCCAGGGACAAAACAAAGAT
+
ABBBCFFFFFFFGGGGGGGGGGGGHHHHHHHHHHHHGHHHHHHHHHHGHHHHHHHGHHHHHHHHHHHHHHHHHHHHHHHHHHHHGHHHHHHHHHGFGGHHHHHHHHHHGHHHHHHHHHHHHHHGGGGGHHHHHGHHHHHHHHHHHHHHHHHGHGHHHHHHHHHHHHHHHHGGGGGHHHHHHHHHHGHGHHHHHHHHHGHHGGHHHHHGGHHHHHHHHHHHHHHHHHHHGHHHHGGGGFGGGGGGGGGGGGG
@M05620:45:000000000-G6HP7:1:1101:19826:2601 1:N:0:121
AGATTACTGCAACAGTTCCCCCTGGACCTGGAAAAGTTTCTTGCCTGGCTTACAGAAGCTGAAACAACTGCCAATGTCCTACAGGATGCTACCCGTAAGGAAAGGCTCCTAGAAGACTCCAAGGGAGTAAAAGAGCTGATGAAACAATGGCAAGTAAGTCAGGCATTTCCGCTTTAGCACTCTTGTGGATCCAATTGAACAATTCTCAGCATTTGTACTTGTAACTGACAAGCCAGGGACAAAACAAAGAT
+
BBBBBFFFFFFFGG4FGGGGGGGGGHHHHCGHHHGHHHHHHHGGHHHGHHHHHHHHHHHHHHHHHHHHHHHHHGHGHHHHHHHHHHHHHHHHHHGGGGHHHHFHFHHHGHHHHHHHHHHHHGHGCEEGGHHHHGHHHHHHHHHHHHFHG2FHHGGFFHHFHHGGHHFHHHGGGGGH1GBHHHHHHGHGFGHHGBHHFHBGGHHHHGHHHHHHHHHHHHHHGFHFHHFFFHEGGEFF?EFGG.FGGGGGFGF
@M05620:45:000000000-G6HP7:1:1101:18030:2641 1:N:0:121
ATCTCTATCTCCTAAAAACCTGTTTAGATTTGGAGATAGACCTTCAGGTTTTTCATCATTTTCTGCATGAATTATACATTGACCACGTTCCAGCGTGGTCAGTTTGCAGCATTCTGTTATTTTGTTTGACAGAGTGTCTTGTTGAGAACATATGTAGGACATGATTTTTTCCTGCAACAGGGAAAATAAAGTATAAGTTTTAAAGATTTATTCTTTAATAAAGGATCTCAAAGCCAGCTTTAGAAAAAGGA
+
BCBBCFFFFFFFGGGGGGGGGGHHHHHHHHHHHHHHHHHHHHHHHHHHHHHGGHHHHIHHHHHIIHHHHHHHHHHHHHHHHHHHHHGHHHHHHHGGGGHHHHHHHHHHHHHHHHHHHHHHHHHHHHHHHHHHHHHHHHHHHHHHHHHHHHHHHHHHHHHHHHHHHHHHHGHHHHHHHHHHHGGHHHHHHHHHHHHHHHHHHHHHHHHHHHHHHHHHHHHHHHHHHHHHHHHHHHHHHGHHHHHHHHHHGGE
@M05620:45:000000000-G6HP7:1:1101:14557:2646 1:N:0:121
AGATTACTGCAACAGTTCCCCCTGGACCTGGAAAAGTTTCTTGCCTGGCTTACAGAAGCTGAAACAACTGCCAATGTCCTACAGGATGCTACCCGTAAGGAAAGGCTCCTAGAAGACTCCAAGGGAGTAAAAGAGCTGATGAAACAATGGCAAGTAAGTCAGGCATTTCCGCTTTAGCACTCTTGTGGATCCAATTGAACAATTCTCAGCATTTGTACTTGTAACTGACAAGCCAGGGACAAAACAAAGAT
+
AAABBFFFFFFFGGGGGGGGGGGGHHHHHHHHHGHFFGHHHHHHHHHHHHHHHGHHHHGGHHGHHHGHHHHHHGHHHHHHGHHHGFHHHHHHHHGFGGHHGGGFHHHHGHHHHHHHHHHHHFHGGGGGFHHHHGHHHHHHHHGGFGHHHHHGHGHHGHHFDFGHHHHHHGGGGGGHHHFHHGHHHGHGHHHGEHHHHHHFHHHHHHHHHHHHHHHHHHHHHGHHHHHHHHGHHGEFGGGGGGGGGGGGFGF
@M05620:45:000000000-G6HP7:1:1101:14538:2654 1:N:0:121
AGATTACTGCAACAGTTCCCCCTGGACCTGGAAAAGTTTCTTGCCTGGCTTACAGAAGCTGAAACAACTGCCAATGTCCTACAGGATGCTACCCGTAAGGAAAGGCTCCTAGAAGACTCCAAGGGAGTAAAAGAGCTGATGAAACAATGGCAAGTAAGTCAGGCATTTCCGCTTTAGCACTCTTGTGGATCCAATTGAACAATTCTCAGCATTTGTACTTGTAACTGACAAGCCAGGGACAAAACAAAGAT
+
BABBBFFFFFFFGGGGGGGGGGGGHHHHHHHHHHHHHHHHHHHHHHHHHHHHHHHHHHHHHHHHHHHHHHHHHHHHHHHHHHHHGHHHHHHHHHGGEGHHHHHHHHHHGHHHHHHHHHHHFFGGGCEFHHHHHGHHHHGHHGHHHHHHHHHHHGHHHHHHHHHHHHHHHHGGGGGHHHGHHHHHHFHGHHHHGHHHHHHGHHHHHHHHHHHHHHHHHHHHHHHHHHHGHHHHHGGGGGGGGGFFGGGGGGF
@M05620:45:000000000-G6HP7:1:1101:18031:2660 1:N:0:121
ATCTCTATCTCCTAAAAACCTGTTTAGATTTGGAGATAGACCTTCAGGTTTTTCATCATTTTCTGCATGAATTATACATTGACCACGTTCCAGCGTGGTCAGTTTGCAGCATTCTGTTATTTTGTTTGACAGAGTGTCTTGTTGAGAACATATGTAGGACATGATTTTTTCCTGCAACAGGGAAAATAAAGTATAAGTTTTAAAGATTTATTCTTTAATAAAGGATCTCAAAGCCAGCTTTAGAAAAAGGA
+
AAAABFFFFFFFGGGGFGGGFGFGHFGHHHHHGHHFFGFHHHHHHHHHHHGGGHHHHHGHHHHGHHHHGHHHHHGHHHHHHGHHHHGHHHHHGHGGGGHHGHHHHHHHHHHGFHFFGGHHHHHHHHHHHHHHHHHHHHHHHHHHHHHHHHHHHHHHHHHHHHHHHHHHGFHHHGHHGHHHHGGHHHHHFHHHHHHGHGHHHHHHHHGHHHHHHHHHHHHHHHHGFHHHFHHHHHHHHGHHHHGHEHHHGGG
@M05620:45:000000000-G6HP7:1:1101:14549:2668 1:N:0:121
AGATTACTGCAACAGTTCCCCCTGGACCTGGAAAAGTTTCTTGCCTGGCTTACAGAAGCTGAAACAACTGCCAATGTCCTACAGGATGCTACCCGTAAGGAAAGGCTCCTAGAAGACTCCAAGGGAGTAAAAGAGCTGATGAAACAATGGCAAGTAAGTCAGGCATTTCCGCTTTAGCACTCTTGTGGATCCAATTGAACAATTCTCAGCATTTGTACTTGTAACTGACAAGCCAGGGACAAAACAAAGAT
+
AAABCFFFFFFFGGGGGGGGGGGGHHHHHHHHHHHHGHHHHHHHHHHHHHHHHHHHHHHHHGHHHHHHHHHHHHHHHHHHHHHHGHHHHHHHHHGGGGHHHHHHHHHHGHHHHHHHHHHHHHHGGCEFHHHHHGHHHHHHHHHHHHHHGHHHHGHHHHHHHHHHHHHHHHGGGGGHHHGHHHHHHHHGHHHHGHHHHHHHHHHHHHHFHHGHHHHHHHHHHHHGHHHHHHHHHGGGGGGGGGFGGFGGGGF
@M05620:45:000000000-G6HP7:1:1101:13409:2675 1:N:0:121
TACCTGTACTGGGGAAGCATTTGAATATCCCCCCATGGTGATGGGGACGGAGAACTGCTCCATAAACACAGGCAACGTGCCTAACTTTCCCGGGAAGATGAAGTCAAAGAGCGACCACAGCTCTCGGAGGTTATTTTGCATCGGTGAGCCAGACAGAATGATCCGATGAGGGGTGCGAAACTATTTGAGGAAAGGAAGCACCTTTTTATTAAATTTACCTTTTAGCAATCGCCATTCCTACCCTAAAGATC
+
BCBCCFFFFFFFGGGGGGGGGGHHHHHHHHHGGGGHHHGHHHHHHGGGGGGGGHHHHHHHHHHHHHHHHHHHGHHHGHHHHHHHHHHHHHHGGGGGGHHHHHHHHHHHHHHHGGGGGHHHHHHHHGGGGGGHHHHHHHHHHHGGGGGHHHHHHGHHGHHHHHHHHGGGHHHGGEFGGDGGGGGGGGGGGGBFGGGGGGGGGFFFFFFFFFFFFFFFFFFFFFFFFFFFFFFFFFEFFFFFFFFFFFFFFFF
@M05620:45:000000000-G6HP7:1:1101:13422:2689 1:N:0:121
TACCTGTACTGGGGAAGCATTTGAATATCCCCCCATGGTGATGGGGACGGAGAACTGCTCCATAAACACAGGCAACGTGCCTAACTTTCCCGGGAAGATGAAGTCAAAGAGCGACCACAGCTCTCGGAGGTTATTTTGCATCGGTGAGCCAGACAGAATGATCCGATGAGGGGTGCGAAACTATTTGAGGAAAGGAAGCACCTTTTTTTAAAATTTACTTTTTAGTATCCACCATTCCTACCCAAAAAATC
+
>1AAAFD@FFDB1AFE?CB1FFADEEFFAFAEEEEFEBBBBAF1/AAEA////BBF1DGBA1A@@@BBBGFE/FC?>?>/B1B@E@FGDGHEG@/EGEHFH11F1FFGHC<0/@</<<GC/F<F<?//<<??GGHFHD111=.E.C.<GGCC<.<<//<0DGFDC.CA:::.-.-999A9:BFB009FEB0/;..C/..//-9999B-@-///;FFFF/999/-//9////9;-9//;B//--/;A9--9/
@M05620:45:000000000-G6HP7:1:1101:21805:2778 1:N:0:121
ATCTCTATCTCCTAAAAACCTGTTTAGATTTGGAGATAGACCTTCAGGTTTTTCATCATTTTCTGCATGAATTATACATTGACCACGTTCCAGCGTGGTCAGTTTGCAGCATTCTGTTATTTTGTTTGACAGAGTGTCTTGTTGAGAACATATGTAGGACATGCTTTTTTCCTGCAACAGGGAAAATAAAGTATAAGTTTTAAAGATTTATTCTTTAATAAAGGATCTCAAAGCCAGCTTTAGAAAAAGGA
+
ABBBBFFFFFFFGGGGGGGGGGHHHHHHHHHHHHHHHHHGHHHHHHHHHHHGGHHHHHHHHHHHHHHHHHHHHHHHHHHHHHHHHHGHHHHHHHGGGGGHHHHHHHHHHHHHHHHHHHHHHHHHHHHHHHHHHHHHHHHHHHHHFGGHGHHHGHHHHHHHHHH2GHHHHGHHHHHHHHHHHGGHHHGHHGHHHHHFGFHHHHHHHHHHGHHHHHHHHHHHHHHHFHFHFHGHHGHHGGHHHGHFCGHHGGF
@M05620:45:000000000-G6HP7:1:1101:21820:2790 1:N:0:121
ATCTCTATCTCCTAAAAACCTGTTTAGATTTGGAGATAGACCTTCAGGTTTTTCATCATTTTCTGCATGAATTATACATTGACCACGTTCCAGCGTGGTCAGTTTGCAGCATTCTGTTATTTTGTTTGACAGAGTGTCTTGTTGAGAACATATGTAGGACATGATTTTTTCCTGCAACAGGGAAAATAAAGTATAAGTTTTAAAGATTTATTCTTTAATAAAGGATCTCAAAGCCAGCTTTAGAAAAAGGA
+
33>ABFFFFFFFGGGGFGGGGGHHHHHHHHHHHHHHHHHHFHHHGGHFHHHGGHHHFGHHHHHHHHHGHGHHHHHHHHHHHHHHHHGHGHHHHHGEGGHHHHHFHHHHHHGHHHHHGHGHHHHHHHHHGFHHHHHHHFHHHHHHHFEHHHHHHHHHHHFGHHHGHHHHHCFFHHGGHGHHHGFEHGGGHFGGHGHHFFGHGFGFHHHHHGHHHHHHFFHHGBGHHGHHGHHFHHACCFHHHHH0CCCFGGG
@M05620:45:000000000-G6HP7:1:1101:12401:2795 1:N:0:121
TACCTGTACTGGGGAAGCATTTGAATATCCCCCCATGGTGATGGGGACGGAGAACTGCTCCATAAACACAGGCAACGTGCCTAACTTTCCCGGGAAGATGAAGTCAAAGAGCGACCACAGCTCTCGGAGGTTATTTTGCATCGGTGAGCCAGACAGAATGATCCGATGAGGGGTGCGAAACTATTTGAGGAAAGGAAGCACCTTTTTATTAAATTTACCTTTTAGCAATCGCCATTCCTACCCTAAAGATC
+
CCCCCFFFFFFFGGGGGGGGGGHHHHHHHHHGGGGHHHFGGHHHHGGGGGGGGHHHHHHHHHHHHHHHHHHHGGHHGHHHHHHHHHHHHHHGGGGGGHHHHHHHHHHHHHHGGGGGGHHHHHHHHGGGGGEHHHHHHHHGHHGGGGGHHHHHHGHHHHHHHHHHHGGGHHHGGEFGGGGGGGGGGGGGGGFFGGGGGGGFGFFFFFFFFFFFFFFFFFFFFFFFFFFFFFFFFFFFFFFFFFFFFFFFFFF
@M05620:45:000000000-G6HP7:1:1101:21803:2796 1:N:0:121
ATCTCTATCTCCTAAAAACCTGTTTAGATTTGGAGATAGACCTTCAGGTTTTTCATCATTTTCTGCATGAATTATACATTGACCACGTTCCAGCGTGGTCAGTTTGCAGCATTCTGTTATTTTGTTTGACAGAGTGTCTTGTTGAGAACATATGTAGGACATGATTTTTTCCTGCAACAGGGAAAATAAAGTATAAGTTTTAAAGATTTATTCTTTAATAAAGGATCTCAAAGCCAGCTTTAGAAAAAGGA
+
CCCCCFFFFFFFGGGGGGGGGGHHHHHHHHHHHHHHHHHHHHHHHHHHHHHGGHHHHHHHHIHIIHHHHHHHHHHHHHHHHHHHHHGHHHHHHHGGGGHHHHHHHHHHHHHHHHHHHHHHHHHHHHHHHHHHHHHHHHHHHHHHHHGHHHHHHHHHHHHHHHHBHHHHHGHHHHHHHHHHHGGHHHHHHHHHHHHHHHHHHHHHHHHHHHHHHHHHHHHHHHHHHHHHHHHGHHHHHGHHHHHFGHHHGGH
@M05620:45:000000000-G6HP7:1:1101:22112:2886 1:N:0:121
CATCCTGACCCTGAAGTACCCCATTGAGCATGGCATCGTCACCAACTGGGACGACATGGAGAAGATCTGGCACCACACCTTCTACAACGAGCTGCGCGTGGCCCCGGAGGAGCACCCAGTGCTGCTGACCGAGGCCCCCCTGAACCCCAAGGCCAACAGAGAGAAGATGACTCAGGTGAGGCTCGGCCGACGCCCGTGCTCCTCCCGTCCTTTCCCCAGTCATTTTCTGCCCGGCTTGATTTCTGACATTA
+
CDDDDFFFFFFFGGGGGGGGGGGHHHHHHHHHHHHHHGHHHGHHHGHHHHHHGGGGGHHHHHHHHHHHHHHHHGHHHGGHHHHHHHHHGGGGGHHGGGGGGGHHGGGGGGGGHHHHGGHHHHHHHHHHHHGGGGGGGGGGGGHHHHGGGGHGHHGGGGGGGGGGGGGGGGGGGGGGHGGGGGGGFFFFFFFFFFFFFFFFFFFFFFFFFFFFFFFFFFFFFFFFFHHFFFFFFFFFFFAFFFFFFFFFFF0
@M05620:45:000000000-G6HP7:1:1101:21182:2911 1:N:0:121
ATCTCTATCTCCTAAAAACCTGTTTAGATTTGGAGATAGACCTTCAGGTTTTTCATCATTTTCTGCATGAATTATACATTGACCACGTTCCAGCGTGGTCAGTTTGCAGCATTCTGTTATTTTGTTTGACAGAGTGTCTTGTTGAGAACATATGTAGGATATGATTTTTTCCTGCAACAGGGAAAATAAAGTATAAGTTTTAAAGATTTATTCTTTAATAAAGGATCTCAAAGCCAGCTTTAGAAAAAGGA
+
BCCCCFFFFFFFGGGGGGGGGGHHHHHHHHHHHHHHHHHHHHHHHHHHHHHGGHHHHHHHHIIHHHHHHHHHHHHHHHHHHHHHHHGHHHHHHHGGGGHHHHHHHHHHHHHHHHHHHHHHHHHHHHHHHHHHHHHHHHHHHHHHHHHHHHHHHHHHHHHHHHHHHHHHHGHHHHHHHHHHHGGHHHHHHHHHHHHHHGHHHHHHHHHHHHHHHHHHHHHHHGHHHHHHHHHHHHHHHGHHHHHHHHHHGGH
@M05620:45:000000000-G6HP7:1:1101:17834:2919 1:N:0:121
TACCTGTACTGGGGAAGCATTTGAATATCCCCCCATGGTGATGGGGACGGAGAACTGCTCCATAAACACAGGCAACGTGCCTAACTTTCCCGGGAAGATGAAGTCAAAGAGCGACCACAGCTCTCGGAGGTTATTTTGCATCGGTGAGCCAGACAGAATGATCCGATGAGGGGTGCGAAACTATTTGAGGAAAGGAAGCACCTTTTTATTAAATTTACCTTTTAGCAATCGCCATTCCTACCCTAAAGATC
+
AA3AAFFFFFFFGGFFGGGGGGHHHHHHHHHGGGGHGGFGFHHHHGGGGGGGGHHHHGHHHGHHHHHGHHHHGHHHGHHHHHGFHGHHHHHGGGGGGGHGGHHHFHHHHHHHGGGGGHHGGHGFHGGACGCFGGHGHHHHHFGDGGFFHHHGHGHHHGGEHHHHHDGFFHGGGEGGGGBDAFFGGGGCEG;FFGGFFGGGFFFFFFFEFFFFFFFFFFFFFFFFFFFFFF?EDFAFFBFFF?FFF.BFEFF
@M05620:45:000000000-G6HP7:1:1101:9881:2924 1:N:0:121
ATCTCTATCTCCTAAAAACCTGTTTAGATTTGGAGATAGACCTTCAGGTTTTTCATCATTTTCTGCATGAATTATACATTGACCACGTTCCAGCGTGGTCAGTTTGCAGCATTCTGTTATTTTGTTTGACAGAGTGTCTTGTTGAGAACATATGTAGGACATGATTTTTTCCTGCAACAGGGAAAATAAAGTATAAGTTTTAAAGATTTATTCTTTAATAAAGGATCTCAAAGCCAGCTTTAGAAAAAGGA
+
ABABBFFFFFFFGFFGGGGGGGGHHHHHHHHHHGGGHHHHHHHHHHHHHHHGGHHHHHHHHHHHHHHHHGHHHHHHHHHHHHHHHHFGHHHHHHGEGGHHHHHHHHHHHGHHHHHHHHGHHHHHHHHHFHHHHHHHHHHHHHHHHHGHHHHHHHHHHHHGHHHHHHHHHGHHHHHHHHHGHGEFHHHGFFGFGHHHHGHHHHHGGGHHHHHHHHHHHEHHHGHHFHHHGHHHHFGHHGHHHHHFGGGFGGB
@M05620:45:000000000-G6HP7:1:1101:21177:2928 1:N:0:121
ATCTCTATCTCCTAAAAACCTGTTTAGATTTGGAGATAGACCTTCAGGTTTTTCATCATTTTCTGCATGAATTATACATTGACCACGTTCCAGCGTGGTCAGTTTGCAGCATTCTGTTATTTTGTTTGACAGAGTGTCTTGTTGAGAACATATGTAGGATATGATTTTTTCCTGCAACAGGGAAAATAAAGTATAAGTTTTAAAGATTTATTCTTTAATAAAGGATCTCAAAGCCAGCTTTAGAAAAAGGA
+
A11>AFFFFFFFGGGDGGGGGGBFGDDFF3GGHHHFEFFFHHHHCFFHGHFFEFHGDGFFGFGFFBHGHFHHHHHHHHHHFGFEGCEGEGEG1FE?EEHHBEGFGHHHHHHHHFDEBDFHHFHHCGHHHHGHHHFFGGGEGHHFHFHFGHFGFGEGFDG1<FHHEGHHF@GGGBFGFFHHHGEHHCDHDHHHHGHHHHHHHHFHFHFHGHHHHHHHHHHFGG0<CGHHHHHHEGHCGGHHHGF0CCGH.:C
@M05620:45:000000000-G6HP7:1:1101:17833:2937 1:N:0:121
TACCTGTACTGGGGAAGCATTTGAATATCCCCCCATGGTGATGGGGACGGAGAACTGCTCCATAAACACAGGCAACGTGCCTAACTTTCCCGGGAAGATGAAGTCAAAGAGCGACCACAGCTCTCGGAGGTTATTTTGCATCGGTGAGCCAGACAGAATGATCCGATGAGGGGTGCGAAACTATTTGAGGAAAGGAAGCACCTTTTTATTAAATTTACCTTTTAGCAATCGCCATTCCTACCCTAAAGATC
+
CCBCCFFFFFFFGGGGGGGGGGHHHHHHHHHGGGGHHHGHHHHHHGGGGGGGGHHHHHHHHHHHHHHHHHHHGHHHGHHHHHHHHHHHHHHGGGGGGHHHHHHHHHHHHHHGGGGGGHHHHHHHHGGGGGCHHHHHHHHHHHGGGGGHHHHHHGHHHHHHHHHHHGGGGHHGGEFGGGFGGGGGHGGGGGBFFGGGGGGGGFFFFFFFHFFFFFFHHFFFFFFFFFFFFFFFFFFFFFFHFFFFFFFFFFF
@M05620:45:000000000-G6HP7:1:1101:9895:2938 1:N:0:121
ATCTCTATCTCCTAAAAACCTGTTTAGATTTGGAGATAGACCTTCAGGTTTTTCATCATTTTCTGCATGAATTATACATTGACCACGTTCCAGCGTGGTCAGTTTGCAGCATTCTGTTATTTTGTTTGACAGAGTGTCTTGTTGAGAACATATGTAGGACATGATTTTTTCCTGCAACAGGGAAAATAAAGTATAAGTTTTAAAGATTTATTCTTTAATAAAGGATCTCAAAGCCAGCTTTAGAAAAAGGA
+
BCCCCFFFFFFFGGGGGGGGGGHHHHHHHHHHHHHHHHHHHHHHHHHHHHHGGHHHHIHHHHHHIHHHHHHHHHHHHHHHHHHHHHGHHHHHHHGGGGHHHHHHHHHHHHHHHHHHHHHHHHHHHHHHHHGHHHHHHHHHHHHHHHHHHHHHHHHHHHHHHHHHHHHHHGHHHHHHHHHHHGGGHHHHHHHGHGHHHGHHHGHHHHHHHHHHHHHHHGHHHHHHHHHHHHHHHHHGHGHHHHHGHHHHGGH
@M05620:45:000000000-G6HP7:1:1101:17849:2945 1:N:0:121
TACCTGTACTGGGGAAGCATTTGAATATCCCCCCATGGTGATGGGGACGGAGAACTGCTCCATAAACACAGGCAACGTGCCTAACTTTCCCGGGAAGATGAAGTCAAAGAGCGACCACAGCTCTCGGAGGTTATTTTGCATCGGTGAGCCAGACAGAATGATCCGATGAGGGGTGCGAAACTATTTGAGGAAAGGAAGCACCTTTTTATTAAATTTACCTTTTAGCAATCGCCATTCCTACCCTAAAGATC
+
BBBABFFFFFFFGCGGGGBGGGHHHHHHFHGGFGGHHHHHHHHGFGGGGGAEGFHHHFHHGHHHHHHFHHHGGHHHGHEEHGFEGHHHGHHGGGEGGGHGGHHHHGGHHHGGGGGCGHHHEHHHHDGFCC?GFHHHHHFDGHFGDGGHHHHFAEHFFGGDDHHHHGGGB0:A@ECGG.BBGGGGGEFFGG;FF.AFFFEFFFFFFFFFFFBFFFFFFFFFFFFFFFB/;F9EFAFFFFFFEFFFFFFFFFB
@M05620:45:000000000-G6HP7:1:1101:9355:2954 1:N:0:121
TACCTGTACTGGGGAAGCATTTGAATATCCCCCCATGGTGATGGGGACGGAGAACTGCTCCATAAACACAGGCAACGTGCCTAACTTTCCCGGGAAGATGAAGTCAAAGAGCGACCACAGCTCTCGGAGGTTATTTTGCATCGGTGAGCCAGACAGAATGATCCGATGAGGGGTGCGAAACTATTTGAGGAAAGGAAGCACCTTTTTATTAAATTTACCTTTTAGCAATCGCCATTCCTACCCTAAAGATC
+
AA>ABFFFFFFFGGFEGGGGGGHFFHHHHHHGGGGHFHGGGGFGGGEGGGGGEHHHHHHHHHHHHEHHHHHHGHHHGHHGHHHHHHGHHHHEGGFGGHHHFHHBGHHHHGHGGGGGGHHHHHHHHGGGGGEHHGHHGGGGHFDFEGGH1FGHHGHHFHHHGHHHGDDGHHHGG;CCD?BFGGGGGGF;EF9CBFFBFFGGGFFFFFFFBFFFFFFFFFFFFFFFFFFEFBEFFFFFFBFFBAFFFFFFFFB
@M05620:45:000000000-G6HP7:1:1101:9887:2955 1:N:0:121
ATCTCTATCTCCTAAAAACCTGTTTAGATTTGGCGATAGACCTTCAGGTTTTTCATCATTTTCTGCATGAATTATACATTGACCACGTTCCAGCGTGGTCAGTTTGCAGCATTCTGTTATTTTGTTTGACAGAGTGTCTTGTTGAGAACATATGTAGGACATGATTTTTTCCTGCAACAGGGAAAATAAAGTATAAGTTTTAAAGATTTATTCTTTAATAAAGGATCTCAAAGCCAGCTTTAGAAAAAGGA
+
>11>AFFFFFFFGGGGBGGGF1DFGF3FAAFHH100EE01BB1FGD1FBGEFEC2BDFGAHFDFGBEHGE1FFHFFFGDGABGF1AE/FGF21FEE/EHHHFFFFHFGHHHGGB@FFGFHHHHHFGHFDFFGGEB1BBFEGHHE2BCFCGGFHHGGGBFGFHHHBGFHHGHHHBGBGGHEHEGHHHGFGHHFFHFFBGGHHHFBDGGHFHHHHHHHGHHFGHB0GGHHFHHHHGHHFGHHHGHGHFGG..:
@M05620:45:000000000-G6HP7:1:1101:9363:2971 1:N:0:121
TACCTGTACTGGGGAAGCATTTGAATATCCCCCCATGGTGATGGGGACGGAGAACTGCTCCATAAACACAGGCAACGTGCCTAACTTTCCCGGGAAGATGAAGTCAAAGAGCGACCACAGCTCTCGGAGGTTATTTTGCATCGGTGAGCCAGACAGAATGATCCGATGAGGGGTGCGAAACTATTTGAGGAAAGGAAGCACCTTTTTATTAAATTTACCTTTTAGCAATCGCCATTCCTACCCTAAAGATC
+
CCBCCFFFFFFFGGGGGGGGGGHHHHHHHHHGGGGHHHHHHHHHHGGGGGGGGHHHHHHHHHHHHHHHHHHHGHHHGHHHHHGHHHHHHHHGGGGGGHHHHHHHHHHHHHHHGGGGGHHHHHHHHGGGGGGHHGHHHHHHHHGGGGGHHHHHHGHHHHHHHHHHHGGGHHHGGGGGGGGGGGGGGGGGGGFGGGGGGGGGGFFFFFFFFFFFFFFFFFFFFFFFFFFFFFAEFFFFFFFFFFFFFFFFFFF
@M05620:45:000000000-G6HP7:1:1101:11337:2977 1:N:0:121
ATCTCTATCTCCTAAAAACCTGTTTAGATTTGGAGATAGACCTTCAGGTTTTTCATCATTTTCTGCATGAATTATACATTGACCACGTTCCAGCGTGGTCAGTTTGCAGCATTCTGTTATTTTGTTTGACAGAGTGTCTTGTTGAGAACATATGTAGGACATGATTTTTTCCTGCAACAGGGAAAATAAAGTATAAGTTTTAAAGATTTATTCTTTAATAAAGGATCTCAAAGCCAGCTTTAGAAAAAGGA
+
BCBACFFFFFFFGGGGGGGGGGHHHHHHHHHHGHHHHHHHHHHHHHHHHHHGGHHHHHIHHHIHHHHHHHHHHHHHHHHHHHHHHHGHHHHHHHGGGGHHHHHHGHHHGHHHHHHHHHHHHHHHHHHHHHHHHHHHHHHHHHHHHHHHHHHHHHHHHHHHHHHHHHHHHGHHHHHHHHHHGGGHHHHGHHHHHHHHHGHHHHHHHHHHHHHHHHHHHHHHHHHHHHHHHGHHHHHHHGHHHGHFFHHHGGG
@M05620:45:000000000-G6HP7:1:1101:18825:3016 1:N:0:121
ATCTCTATCTCCTAAAAACCTGTTTAGATTTGGAGATAGACCTTCAGGTTTTTCATCATTTTCTGCATGAATTATACATTGACCACGTTCCAGCGTGGTCAGTTTGCAGCATTCTGTTATTTTGTTTGACAGAGTGTCTTGTTGAGAACATATGTAGGACATGATTTTTTCCTGCAACAGGGAAAATAAAGTATAAGTTTTAAAGATTTATTCTTTAATAAAGGATCTCAAAGCCAGCTTTAGAAAAAGGA
+
CCBCCFFFFFFFGGGGGGGGGGHHHHHHHHHHHHHHHHHHHHHHHHHHHHHGGHHHHHHHHHIHIHHHHHHHHHHHHHHHHHHHHHGHHHHHHHGGGGHHHHHHHHHHHHHHHHHHHHHHHHHHHHHHHHHHHHHHHHHHHHHHHHHHHHHHHHHHHHHHHHHHHHHHHGHHHHHHHHHHHGGHHHHHHHHHHHHHHGHHHHHHHHHHHHHHHHHHHHHHHHHHHHHHHHHHHHHHHGHHHHHHGHHHGGH
@M05620:45:000000000-G6HP7:1:1101:18842:3025 1:N:0:121
ATCTCTATCTCCTAAAAACCTGTTTAGATTTGGAGATAGACCTTCAGGTTTTTCATCATTTTCTGCATGAATTATACATTGACCACGTTCCAGCGTGGTCAGTTTGCAGCATTCTGTTATTTTGTTTGACAGAGTGTCTTGTTGAGAACATATGTAGGACATGATTTTTTCCTGCAACAGGGAAAATAAAGTATAAGTTTTAAAGATTTATTCTTTAATAAAGGATCTCAAAGCCAGCTTTAGAAAAAGGA
+
ABAAAFFFFFFFGGGGGGGGGGHHHHHHHHHHHHHHHHHHGHHHHHHHHHHGGHHHHHHHHHHHHHHHHGHHHHHHHHHHHHHHHHGHHHHHHHGFGGHHHHHHGHHHHHHHHHHHHHHHHHHHHHHHGHHHHHHHHHHHHHHHHHGHHHHGHHHHHHHHHHHHHHHHHGHHHHHHHHFHHGGHHHHHG?GGHHHGHFHFHHFFHGHHHGHHHHHHHGHHGFHHHHHGHHGGHH:GGGHHHGHHGGGHGDF
@M05620:45:000000000-G6HP7:1:1101:18823:3036 1:N:0:121
ATCTCTATCTCCTAAAAACCTGTTTAGATTTGGAGATAGACCTTCAGGTTTTTCATCATTTTCTGCATGAATTATACATTGACCACGTTCCAGCGTGGTCAGTTTGCAGCATTCTGTTATTTTGTTTGACAGAGTGTCTTGTTGAGAACATATGTAGGACATGATTTTTTCCTGCAACAGGGAAAATAAAGTATAAGTTTTAAAGATTTATTCTTTAATAAAGGATCTCAAAGCCAGCTTTAGAAAAAGGA
+
BCCCDFFFFFFFGGGGGGGGGGHHHHHHHHHHHHHHHHHHHHHHHHHHHHHGGHHHHHHHIIIHIHHHHHHHHHHHHHHHHHHHHHGHHHHHHHGFGGHHHHHHHHHHHHHHHHHHHHHHHHHHHHHHHHHHHHHHHHHHHHHHHHHHHHHHHHHHHHHHHHHHHHHHHGHHHHHHHHHHHGGHHHHHHHHHHHHHHGHHHHHHHHHHHHHHHHHHHHHHHHHHHHHHHHHGHHHHHGHHHHHHHGHHGGH
@M05620:45:000000000-G6HP7:1:1101:18749:3045 1:N:0:121
TACCTGTACTGGGGAAGAGCACACGTCTGAACTCCAGTCACTCTCGCGCATCTCGTATGCCGTCTTCTGCTTGAAAAAAAAAAAAAACAAAATGCGAATGGAAAAAGAGGACAAATCAAAACTACAAACACGGGACAGGTAGAATACCAAAAAAAACATAGAAAGCATAACGAAAGGAAAACGAGTCAGACGCCAGCGTATGTAGGTGCAAGGCAGTAGGTGAGTGCTATAAGGTGGGAGTGCAGAAAGCT
+
CCCDCFFFFFFFGGGGGGGGGGHHGHHHGHHHHHHHHHHHHHHHHGGGGGGEHHGFGHHHHGEGHGHHHHHHHHHHHHGGFGGE><<//?0B222<<//222?200//0/0/=001111110<11111.<..--.-...:0000000000...---..000:00:/00000;...;./////-.../0000---.;.-9../;000:0:000...9/000000.00::00:00000;-..:.00:0/00/:
@M05620:45:000000000-G6HP7:1:1101:13298:3104 1:N:0:121
ACATCTCCTAAAAACCTGTTTAGATTTGGAGATAGACCTTCAGGTTTTTCATCATTTTCTGCATGAATTATACATTGACCACGTTCCAGCGTGGTCAGTTTGCAGCATTCTGTTATTTTGTTTGACAGAGTGTCTTGTTGAGAACATATGTAGGACATGATTTTTTCCTGCAACAGGGAAAATAAAGTATAAGTTTTAAAGATTTATTCTTTAATAAAGGATCTCAAAGCCAGCTTTAGAAAAAGGAAGAA
+
ABBBBFFFFFFFGFFFGGGGGFGFGFHHHHHHHHHFHHHHHHHGHHHGGHHHHHHHHHHHHHHHHGHHHHHHHHHHHHHHHHGHHHHHHFFEFGHHHHHHHHHHGFHGHGHHGHHHHHHHHHHHGHHHHHFHHHHHHHHHHHHHGHHGHHGGHGGHHHHHHHHHHGHHHHHHHHHHFGFHHHHHHFFFHHHHGGHHHHGHHFGHHHHHGHHHHGHHGHHHCHHHHGHFGGGHHGGHHHHGGGHHDGCFGGG
@M05620:45:000000000-G6HP7:1:1101:10696:3106 1:N:0:121
ATCTCTATCTCCTAAAAACCTGTTTAGATTTGGAGATAGACCTTCAGGTTTTTCATCATTTTCTGCATGAATTATACATTGACCACGTTCCAGCGTGGTCAGTTTGCAGCATTCTGTTATTTTGTTTGACAGAGTGTCTTGTTGAGAACATATGTAGGACATGATTTTTTCCTGCAACAGGGAAAATAAAGTATAAGTTTTAAAGATTTATTCTTTAATAAAGGATCTCAAAGCCAGCTTTAGAAAAAGGA
+
AAAAAFFFFFFFGGGFGGEGGGHHGEGHHHGHGFHFHGGFGGHHHHHHHHHGGHFGGHHHHHHHGFHHHGHHGFHHFHHHFGBGFGEGHHGHHHGEFGHGHHHHHHHHHEEFHHHHHHHHHHGHGHHHFHFHHHGHHEHHFHHF4BCGGHHGHHHHHGEFFFGDGHGHHGGHHHGH2@CGHEFHGFFDGGGFFHEGGDHHHD1=F1>FGHHHHHHHHGH0GFHE/<CBGGFGF/CGGGGHEBGFCCC:DGC
@M05620:45:000000000-G6HP7:1:1101:10720:3119 1:N:0:121
ATCTCTATCTCCTAAAAACCTGTTTAGATTTGGAGATAGACCTTCAGGTTTTTCATCATTTTCTGCATGAATTATACATTGACCACGTTCCAGCGTGGTCAGTTTGCAGCATTCTGTTATTTTGTTTGACAGAGTGTCTTGTTGAGAACATATGTAGGACATGATTTTTTCCTGCAACAGGGAAAATAAAGTATAAGTTTTAAAGATTTATTCTTTAATAAAGGATCTCAAAGCCAGCTTTAGAAAAAGGA
+
AAAAAFFFFFFFGGGGGGGGGGHHHHHHHHHGHHHHHHHHHHHHHGGHHHHGGHHHHHHHHHHHHHGHHFHHHHHHHHHHHHHHHHFGHHHHHHGGGGGHGHHHHHHHHHHHGHHHHHHHHHHHHHHHGHGHGHGHHHHHHHHHHFHHHGHHHHHHHHHHGHHHHFHHHGHHHHHHGCHHHGGHGGFGFGHGGBGHH=GHGGGHHHGHGHHHHHHHFHGHHF0GFHHGHFDGHHGHHGHHFHGBGGFCADG
@M05620:45:000000000-G6HP7:1:1101:13298:3123 1:N:0:121
ACATCTCCTAAAAACCTGTTTAGATTTGGAGATAGACCTTCAGGTTTTTCATCATTTTCTGCATGAATTATACATTGACCACGTTCCAGCGTGGTCAGTTTGCAGCATTCTGTTATTTTGTTTGACAGAGTGTCTTGTTGAGAACATATGTAGGACATGATTTTTTCCTGCAACAGGGAAAATAAAGTATAAGTTTTAAAGATTTATTCTTTAATAAAGGATCTCAAAGCCAGCTTTAGAAAAAGGAAGAA
+
BCBCCFFFFFFFGGGGGGGGGFHBGHHHHHHHHHHHHHHHHHHHHHHGGHHHHHHHHIHHHHGHHHHHHHHHHGHHHHHHHHGHHHHHHHGGGGHHHHHHHHHHHHHHHHHHHHHHHHHHHHHHHHHHHHHHHHHHHHHHHHHHHHHHHHGHHHHHHHHHHHHHHGHHHHHHHHHHHGGHHHHHHHGGHHHHHFHHHHHHHHHHHHHHHHHHGGHHHFHHHHHHHHHHHHHHHGHHHHHHHGHHGGGHHGG
@M05620:45:000000000-G6HP7:1:1101:10703:3125 1:N:0:121
ATCTCTATCTCCTAAAAACCTGTTTAGATTTGGAGATAGACCTTCAGGTTTTTCATCATTTTCTGCATGAATTATACATTGACCACGTTCCAGCGTGGTCAGTTTGCAGCATTCTGTTATTTTGTTTGACAGAGTGTCTTGTTGAGAACATATGTAGGACATGATTTTTTCCTGCAACAGGGAAAATAAAGTATAAGTTTTAAAGATTTATTCTTTAATAAAGGATCTCAAAGCCAGCTTTAGAAAAAGGA
+
BCBCCFFFFFFFGGGGGGGGGGHHHHHHHHHHHHHHHHHHHHHHHHHHHHHGGHHHHHIHHHHHHHHHHHHHHHHHHHHHHHHHHHGGHHHHHHGGGGHHHHHHHHHHHHHHHHHHHHHHHHHHHHHHHHHHHHHHHHHHHHHHHHGHHHHHHHHHHHHHHHHHHHHHHGHHHHHHHHHHHGGHHHHHGHHHHHHHHGHHHHHHHHHHHHHHHHHHHHHHHHHHHHHHHHHHHHHHHGHHHHHHHHHHGGH
@M05620:45:000000000-G6HP7:1:1101:17573:3135 1:N:0:121
TACCTGTACTGGGGAAGCATTTGAATATCCCCCCATGGTGATGGGGACGGAGAACTGCTCCATAAACACAGGCAACGTGCCTAACTTTCCCGGGAAGATGAAGTCAAAGAGCGACCACAGCTCTCGGAGGTTATTTTGCATCGGTGAGCCAGACAGAATGATCCGATGAGGGGTGCGAAACTATTTGAGGAAAGGAAGCACCTTTTTATTAAATTTACCTTTTAGCAATCGCCATTCCTACCCTAAAGATC
+
BABAAFFFFFFCAAFGCCGFGGHFHFFDEFFFEEEGHHFGHGGBGEEEEEDEEHHHHHHFCCFFFGHGHHGEEGFGE?1EGFGGG3DHDHHGGECEGHHGHFFHHGBGHHFHGGGCGGHHEHHHHDGACC/FHHHHHHB1FFEGEGGFHHHHHEGGCBG0DHFFG?F.G0;C@C@DBDBB?FFFFFGGFG0BF9FFFFEBBEBBFFFFFFFFFFFFFFBBFBBFB///:B.AD.EFFFFFBAABFFFFFFF
@M05620:45:000000000-G6HP7:1:1101:10700:3145 1:N:0:121
ATCTCTATCTCCTAAAAACCTGTTTAGATTTGGAGATAGACCTTCAGGTTTTTCATCATTTTCTGCATGAATTATACATTGACCACGTTCCAGCGTGGTCAGTTTGCAGCATTCTGTTATTTTGTTTGACAGAGTGTCTTGTTGAGAACATATGTAGGACATGATTTTTTCCTGCAACAGGGAAAATAAAGTATAAGTTTTAAAGATTTATTCTTTAATAAAGGATCTCAAAGCCAGCTTTAGAAAAAGGA
+
AABBBFFFFFFFGGGGGGGGGGHHHHFHHHHHHHHHHHHHHHHHHHHHHHHGGHHHHHHHHHHHHHGHHHHHHHHHHHHHHHHHHHGGHHHHHHGGGGHHHHGHHHHHHHHHHHHHHHHHHHHHHHHHHHHHHGHHHHHHHHHHHHHHHHHHHHHHHHHHHHHHGHHHHGHHHHHHHHHHHGGHHHHHHHHHHHHHGHHHHHHHHHHHHHHHHHHHHFHHHHHFHHHHHHHHGHHHHGHHHHHHGGHHGGG
@M05620:45:000000000-G6HP7:1:1101:19270:3231 1:N:0:121
TACCTGTACTGGGGAAGCATTTGAATATCCCCCCATGGTGATGGGGACGGAGAACTGCTCCATAAACACAGGCAACGTGCCTAACTTTCCCGGGAAGATGAAGTCAAAGAGCGACCACAGCTCTCGGAGGTTATTTTGCATCGGTGAGCCAGACAGAATGATCCGATGAGGGGTGCGAAACTATTTGAGGAAAGGAAGCACCTTTTTATTAAATTTACCTTTTAGCAATCGCCATTCCTACCCTAAAGATC
+
CCACCFFFFFFFGGGEGGGGGGHHHHHHHHHGGGGHHHGGGHHGHGGGGGGGGHHHHHHHHHHHGHHHHHHHGHHHGHHHHHHHHHHHHHHGGGEGGGHHHHHHHHHHHHHHGGGGGHHGEHHHHGGFGGEHHHHHHHHHHHGGGGGHFHHHHGHHHHHHGHHGHEGGHHGGGA@EGC?DGGGGGGGGEG0BFGFBFFGFGFFFFFFEFFFFFFFFFFFFFFFFFFFEFFFFFFFFFFFFFFFBFFFFFF;
@M05620:45:000000000-G6HP7:1:1101:10967:3300 1:N:0:121
CATCCTGACCCTGAAGTACCCCGGCTTGCTTTCTGACATTAGATCGGAAGAGCACACGTCTGAACTCCAGTCACTCTCGCGCATCTCGTATGCCGTCTTCTGCTTGAAAAAAAAAACAGTGCTGCTGACCGAGGCCCCCCTGAACCCCAAGGCCAACAGAGAGAAGATGACTCAGGTGAGGCTCGGCCGACGCCCGTGCTCCTCCCGTCCTTTCCCCAGTCATTTTCTGCCCCGCTTGATTTCTGACATTT
+
BBBBBFFFFFFFGGGGGGGGGGCG?EEG2AFGF5E5DBFAGFA5FE222BAAAGHH1EBAAAGD3FGC3FBBGHFHEH11>E/>E3@1????43>/>0F4G?G4?F0B33F</B/</?2@1F@?FF?GFGC?<-<FEGFC-CCFGHAEE.GECE.CEGB/CB.CCCFBFBFGGG0/FFF?.;9A-BAA=FFFFFFFF..EB/9FFFAADDD/FFFFBB.9B9//BFFBFBF9.;@DFF?BFFFF9BBFF//
@M05620:45:000000000-G6HP7:1:1101:10991:3306 1:N:0:121
CATCCTGACCCTGAAGTACCCCGGCTTGATTTCTGACATTAGATCGGAAGAGCACACGTCTGAACTCCAGTCACTCTCGCGCATCTCGTATGCCGTCTTCTGCTTGAAAAAAAAAAAAGACCCGCAACGCGCGAGCTCCCTGCCCCTGACGAGACACCAAGCGTAAGACGCCCTGGAAGAGCCTATCACACACGGAGTCAACGCGTCTACGGAATCATCTCACTCTGAGCTCACATAGCTCGCTGCATTGC
+
BBBBBFFFFFFFGCGGGGGGGGGFGGGGHGHHHHGGGHHHFHHGHHGGGGHHHGHHHFGHGFGHHHHHGFDFFHGFHHGGGGCBEGHFFEHGHHGFGHFHGHHHHEHCFGF?BBC@></<00/-------------.0/:909....9//..-:;//..9...:9..//.--9-.;.//..9.///:////.9--;.;9///.--9-../;..9./////9////////9///;////9//.;.../////
@M05620:45:000000000-G6HP7:1:1101:10979:3321 1:N:0:121
CATCCTGACCCTGAAGTACCCCGGCTTGATTTCTGACATTAGATCGGAAGAGCACACGTCTGAACTCCAGTCACTCTCGCGCATCTCGTATGCCGTCTTCTGCTTGAAAAAAAAAAAAAAAAAACAAGAAAGGGACAATTAAAAATGTGAGAATTATGACGAGAAGAAGAACAATAAGAGAAGGAGTACTTGGCTTCAGTTGACAAATAGTTTGACTAGTACAGTGTTAGAGAGGATGATGTAGTTAAAGG
+
CBCCCFFFFFFFGGGGGGGGGGGGGGGGHHHHHHHHHHHHHHHHHGGGGGHHHHHHHGHHHGHGHHHHHHHHGGHHHHGGGGGGGHHHGGHFHHGGGHGHHHHHHHGHHHHGGGGG></>----..:/;//0...:..000000;.:0900000;00000.9-..;0//0//9/900090/99...//;00:0/0./00;000000/9000:0000000900;0000000000.../;000900000;000
@M05620:45:000000000-G6HP7:1:1101:15607:3386 1:N:0:121
CATCCTGACCCTGAAGTACCCCGGCTTGCTTTCTGACATTAGATCGGAAGAGCACACGTCTGAACTCCAGTCACTCTCGCGCATCTCGTATGCCGTCTTCTGCTTGAAAAAAAACCCAGTGCTGCTGACCGAGGCCCCCCTGAACCCCCCGGCCAACAGAGAGAAGATGACTCCGGTGAGGCTCGGCCGACGCCCGTGCTCCCCCCGTCCTTTCCCCACTCATTTTCTGCCCGGCTTGATTTCTGACATTC
+
BBBBBFFFFFFFGGGGGGGGGGCG2ECE2AFFF5A5D3FEG55BECEE2EH1FGHHAEGHHCGFBFH33FD@3F@GBG?A>E>1EDG1?EFHB3//E0F4D4GD3G0G3BG?/>//</?@2@22@FCHGG?</-<FACDGG.<0<CFG----ABDEE.9C9/;.C//CC0;;B/99--;9.;.:9-9.--;-@DF;;.9.9B.;.@9.AAA/;///BF..BBFF9BBB/;BE.9>C--./99;9//:99;9
@M05620:45:000000000-G6HP7:1:1101:12870:3402 1:N:0:121
CATCCTGACCCTGAAGTACCCCATTGAGCATGGCATCGTCACCAACTGGGACGACATGGAGAAGATCTGGCACCACACCTTCTACAACGAGCTGCGCGTGGCCCCGGAGGAGCACCCAGTGCTGCTGACCGAGGCCCCCCTGAACCCCAAGGCCAACAGAGAGAAGATGACTCAGGTGAGGCTCGGCCGACGCCCGTGCTCCTCCCGTCCTTTCCCCAGTCATTTTCTGCCCGGCTTGATTTCTGACATTA
+
ABBBBFFFFFFFGFGGGGGGGGGHHHHHHHHHHHHHHGHHHGHHHGHHHHHHGGGGGHHHHHHHHHHHHHHHHGHHHGGHHHHHHHHHGGGGGHHGGGGGGGHHGGGGGGGGHHHHGGHGHHHHHHHHHHGFGGGGGGGGGGHHHHGGGGGGHHGGGGGGGGGEFGBFGGGGGGGGGGGGGGGGFFFFFFFFFFFFFFFFFFFFFFFEFFFFFFFFFFFFFFFFFFFFFFFFFFFFFFAFFFFFFBF9BF/
@M05620:45:000000000-G6HP7:1:1101:15598:3403 1:N:0:121
CATCCTGACCCTGAAGTACCCCGGCTTGATTTCTGACATTAGATCGGAAGAGCACACGTCTGAACTCCAGTCACTCTCGCGCATCTCGTATGCCGTCTTCTGCTTGAAAAAAAAAAATAACCAACCCTAGTTATTCTTGTATGCAGAGCTCAAATTATAAATTCTACACTGGTGACTACAAAATAAGATCGTAATAGTCCTACATGTGTTGCCTATATAGTTGAGCCATATGAACTCCTCGCGACCTGCGC
+
A3A>AFFFFBFCGGGGG5AGECECEGGEHDHDG5FD5GGHFHGHHCAE2E1GHHHFHEHHHGFDEFEGHGGHGHHGHHGGGGGGGHHHGGHEHHGGGHGHHHHHHHHHHGGGGDGB/0?1111<///000111111111=1111111./00000000000=0000000/00/0/000;//00.0:00000./...00000000/;0000/.0000000000000///9/////9/////..-----...--
@M05620:45:000000000-G6HP7:1:1101:12889:3412 1:N:0:121
CATCCTGACCCTGAAGTACCCCATTGAGCATGGCATCGTCACCAACTGGGACGACATGGAGAAGATCTGGCACCACACCTTCTACAACGAGCTGCGCGTGGCCCCGGAGGAGCACCCAGTGCTGCTGACCGAGGCCCCCCTGAACCCCAAGGCCAACAGAGAGAAGATGACTCAGGTGAGGCTCGGCCGACGCCCGTGCTCCTCCCGTCCTTTCCCCAGTCATTTTCTGCCCGGCTTGATTTCTGACATTA
+
BCCCCFFFFFFFGGGGGGGGGGGHHHHHHHHHHHHHHGHHGGHHHGHHHHHHGGGGGHHHHHHHHHHHHHHHHGHHHGGHHHHHHHHHGGGGGHHGGGGGGGHHGGGGGGGGHHHHGGHGHHHHHHHHHHGGGGGGGGGGGGHHHHGGGGHGHHGGGGGGGGGGGGGGGGGGGGGGGGGGGGGGFFFFFFFFFFFFFFFFFFFFFFFEFFDFFFFFBFFFFFFFFFFFFFFFDFFFFFFFFFFFFBFFFF0
@M05620:45:000000000-G6HP7:1:1101:14205:3424 1:N:0:121
CATCCTGACCCTGAAGTACCCCATTGAGCATGGCATCGTCACCAACTGGGACGACATGGAGAAGATCTGGCACCACACCTTCTACAACGAGCTGCGCGTGGCCCCGGAGGAGCACCCAGTGCTGCTGACCGAGGCCCCCCTGAACCCCAAGGCCAACAGAGAGAAGATGACTCAGGTGAGGCTCGGCCGACGCCCGTGCTCCTCCCGTCCTTTCCCCAGTCATTTTCTGCCCGGCTTGATTTCTGACATTT
+
BCCCCFFFFFFFGGGGGGGGGGGHHHHHHHHHHHHHHGHHHGHHHGHHHHHHGGGGGHHHHHHHHHHHHHHHHGHHHGGHHHHHHHHHGGGGGHHGGGGGGGHHGGGGGGGGHHHHGGHHHHHHHHHHHHGGGGGGGGGGGGHHHHGGGGHGHHGGGGGGGGGGGGGGGGGGGGGGGGGGGGGGFFFFFFFFFFFFFFFFFFFFFFFFFFFFFFFFFFFFFFFFFFFFFFFFFFFFFFAFFFFFFBFFFF/
@M05620:45:000000000-G6HP7:1:1101:14223:3424 1:N:0:121
CATCCTGACCCTGAAGTACCCCATTGAGCATGGCATCGTCACCAACTGGGACGACATGGAGAAGATCTGGCACCACACCTTCTACAACGAGCTGCGCGTGGCCCCGGAGGAGCACCCAGTGCTGCTGACCGAGGCCCCCCTGAACCCCAAGGCCAACAGAGAGAAGATGACTCAGGTGAGGCTCGGCCGACGCCCGTGCTCCTCCCGTCCTTTCCCCAGTCATTTTCTGCCCGGCTTGATTTCTGACATTA
+
AABCCFFFFFFFGGGGGGGGGGGHHHHHHHHHHHHHHGHHHGHHHGHHHHHHGGGGGHHHHHHHHHHHHHHHHGHHHGGHHHHHHHHHGGGGGHHGGGEEGGHHGGGGGGGGHHHHGGHFHHHHHHHHHHGGGGGGGGGGGGHHHHGGGGHGHHGGGGGGGGGGGGGGGGGGGGGGGGGGGGEGFFFFFDFFFFFF9ADFFFFFFFFFFFFFFFFFFFFFFFFFFFFFFFFFFFFFFFFFFFFFF9BFFF0
@M05620:45:000000000-G6HP7:1:1101:12877:3425 1:N:0:121
CATCCTGACCCTGAAGTACCCCATTGAGCATGGCATCGTCACCAACTGGGACGACATGGAGAAGATCTGGCACCACACCTTCTACAACGAGCTGCGCGTGGCCCCGGAGGAGCACCCAGTGCTGCTGACCGAGGCCCCCCTGAACCCCAAGGCCAACAGAGAGAAGATGACTCAGGTGAGGCTCGGCCGACGCCCGTGCTCCTCCCGTCCTTTCCCCAGTCATTTTCTGCCCGGCTTGATTTCTGACATTA
+
ABCCCFFFFFFFGGGGGGGGGGGHHHHHHHHHHHHHHGHHHGHHHGHHHHGHGGGGGHHHHHHHHHHHHHHHHGHHHGGHHHHHHHHHGGGGGHHGGGGGGGHHGGGGGGGGHHHHGGHHHHHHHHHHHHGGGGGGGGGGGGHHHHGGGGHGHHGGGGGGGGGGGGGGGGGGGGGGGGGGGGGGFFFFFFFFFFFFBFFFFFFFFFFFFFFFFFFFFFFFFFFFFFFFFFFFFFFFFFFFFFFFFFFFFF0
@M05620:45:000000000-G6HP7:1:1101:16468:3440 1:N:0:121
TACCTGTACTGGGGAAGCATTTGAATATCCCCCCATGGTGATGGGGACGGAGAACTGCTCCATAAACACAGGCAACGTGCCTAACTTTCCCGGGAAGATGAAGTCAAAGAGCGACCACAGCTCTCGGAGGTTATTTTGCATCGGTGAGCCAGACAGAATGATCCGATGAGGGGTGCGAAACTATTTGAGGAAAGGAAGCACCTTTTTATTAAATTTACCTTTTATCAATCGCCATTCCTACTCTAAAGATC
+
1A1A?1DFFFD1F?EA1FA133DFGFGFHHFFGGGH0FG1E2DBF?/AEEC/EGHFF1FFBGBGHFHFCCFEGHHHF>//>1@FG1BE1D1//EE/>0GHBF12BDGHHHHH/BCG?C<GF1<@G/FCCC<FDGFG<1F1GFFC.<C01>CGGGHBGHF00<GDCC?EH0C.-A@B@A@@GBBFGBFGGG:FG?.B/AEFFFFBBBFEBBB/FF99BFFFFFFB/9/BBF-9B?AFBFFFF/;FFFFFFFF
@M05620:45:000000000-G6HP7:1:1101:14206:3444 1:N:0:121
CATCCTGACCCTGAAGTACCCCATTGAGCATGGCATCGTCACCAACTGGGACGACATGGAGAAGATCTGGCACCACACCTTCTACAACGAGCTGCGCGTGGCCCCGGAGGAGCACCCAGTGCTGCTGACCGAGGCCCCCCTGAACCCCAAGGCCAACAGAGAGAAGATGACTCAGGTGAGGCTCGGCCGACGCCCGTGCTCCTCCCGTCCTTTCCCCAGTCATTTTCTGCCCGGCTTGATTTCTGACATTA
+
AABCCFFFFFFFGGGGGGGGGGGHHHHHHHHHHHHHHGHHHGHHHGHHHHFHGGGGGHHHHHHHHHHHHHHHHGHHHGGHHHHHHHHHGGGGGHHGGGGGGGHHGGGGGGGGHHHHGGHHHHHHHHHHHHGGGGGGGGGGGGHHGHGGGGHGHHGGGGGGGGGGGGGGGGGGGGGGGGGGGGGGFFFFFFFFFFFF:ADFFFFFFFFFFFDFFFFFFFDFFFFFFFFFFFFFFFFFFAFFFFFFFBFFFF0
@M05620:45:000000000-G6HP7:1:1101:9875:3504 1:N:0:121
AGATTACTGCAACAGTTCCCCCTGGACCTGGAAAAGTTTCTTGCCTGGCTTACAGAAGCTGAAACAACTGCCAATGTCCTACAGGATGCTACCCGTAAGGAAAGGCTCCTAGAAGACTCCAAGGGAGTAAAAGAGCTGATGAAACAATGGCAAGTAAGTCAGGCATTTCCGCTTTAGCACTCTTGTGGATCCAATTGAACAATTCTCAGCATTTGTACTTGTAACTGACAAGCCAGGGACAAAACAAAGAT
+
ABBBBFFFFFFFGGGEGGGFGGGGGGHHHHHHFHHHFHHHHHHHHHHEGHHGHHHGHFHHHHHGHHGHHHHHHBGHHHHHHHHHHFHHHHHHHHGGGFHGGCGGHHHHFHGHHFHEGHHHHFHGGGGFHHHHHFHFHHEHHHFHHHHHGHGGGGHGFHHFBG2FGHHHHHGGGDFGFDFHHHGHHGFGGHHGFHHHHGHFGHHHHHHFGFHFHHHHHFGFHHHHHGHHFHHHHGFGEFEGGFGGGGGGGGF
@M05620:45:000000000-G6HP7:1:1101:19621:3541 1:N:0:121
AGATTACTGCAACAGTTCCCCCTGGACCTGGAAAAGTTTCTTGCCTGGCTTACAGAAGCTGAAACAACTGCCAATGTCCTACAGGATGCTACCCGTAAGGAAAGGCTCCTAGAAGACTCCAAGGGAGTAAAAGAGCTGATGAAACAATGGCAAGTAAGTCAGGCATTTCCGCTTTAGCACTCTTGTGGATCCACTTGAACAATTCTCAGCATTTGTACTTGTAACTGACAAGCCAGGGACAAAACAAAGAT
+
BBBBBFFFFFFFGG4FGGGGGGGFHHHHHHFHHHGHHHHHHHHHHHHEHHHHHHHHHFHHHHHFHHGHHHEHG3BADADFDGEEBFG32FH52EEBEEGEDH3?1?@F?ED4D3@FFGFHF33?/FG<B4?43/FG33DD?3?GHHHFHCFFFG2>>D22F2<@/<GHGDEG/<F<1<<DGHGHD1>.1<F0F/=<00C0GHH0=D0<=<GGHGHHHHCHHFGGBGC0/:;GEEG?AA.AAF/CFAAF/FC
@M05620:45:000000000-G6HP7:1:1101:19642:3546 1:N:0:121
AGATTACTGCAACAGTTCCCCCTGGACCTGGAAAAGTTTCTTGCCTGGCTTACAGAAGCTGAAACAACTGCCAATGTCCTACAGGATGCTACCCGTAAGGAAAGGCTCCTAGAAGACTCCAAGGGAGTAAAAGAGCTGATGAAACAATGGCAAGTAAGTCAGGCATTTCCGCTTTAGCACTCTTGTGGATCCAATTGAACAATTCTCAGCATTTGTACTTGTAACTGACAAGCCAGGGACAAAACAAAGAT
+
ABAABFFFFFFFGGGGGGGGGGGGHHHHHHHHHHHHHHHHHHHHHHHHGHHHHHHHHHHHHHHHHHHHHHHHGHHHHHHHHHGHHGHHHHHHHHGGGGHHHGHHHHGHGHHHHHHGHHHHHHHGGGGGHHHHHGHHHHHHHHGHHHHHHGHHHGHHHHHHHHFHHHHHHHGGGGGHGHFHHHHHHHHGHFHHGHHHHGHGFGHHHHHHGHHHHHHHHFHHHHHGHHHHFHGFHGGGGGGGGGGGGGGFGGF
@M05620:45:000000000-G6HP7:1:1101:22922:3604 1:N:0:121
AGATTACTGCAACAGTTCCCCCTGGACCTGGAAAAGTTTCTTGCCTGGCTTACAGAAGCTGAAACAACTGCCAATGTCCTACAGGATGCTACCCGTAAGGAAAGGCTCCTAGAAGACTCCAAGGGAGTAAAAGAGCTGATGAAACAATGGCAAGTAAGTCAGGCATTTCCGCTTTAGCACTCTTGTGGATCCAATTGAACAATTCTCAGCATTTGTACTTGTAACTGACAAGCCAGGGACAAAACAAAGAT
+
AABACFFFFFFFGGGGGGGGGGGGHHHHHHHHHHHHHHHHHHHHHHHHHHHHHHDHHHHHHHHHHHHHHHHHGHHHHHHHHHHHHHHHHHHHHHGGGGHHHHHHHHHHGHHGHHHGHHHHHHHGGHGGHHHHHGHHHHHHHHHHHHHHHHHHHGHHHHHHHHHHHHHHHHGGGGGHFHHHHHHHGGHGHHHHHFHHHHHGHHHHHHHHGGHHHHHHGGHHHFHFHHHHHHHHGGGGGGGGEFGGGGGGGGB
@M05620:45:000000000-G6HP7:1:1101:15520:3611 1:N:0:121
AGATTACTGCAACAGTTCCCCCTGGACCTGGAAAAGTTTCTTGCCTGGCTTACAGAAGCTGAAACAACTGCCAATGTCCTACAGGATGCTACCCGTAAGGAAAGGCTCCTAGAAGACTCCAAGGGAGTAAAAGAGCTGATGAAACAATGGCAAGTAAGTCAGGCATTTCCGCTTTAGCACTCTTGTGGATCCAATTGAACAATTCTCAGCATTTGTACTTGTAACTGACAAGCCAGGGACAAAACAAAGAT
+
A>>ABFFFFFFFGGGGGGGGGGGGDHHHHHHGHHHHGHHHHHHHHHHHHHHHHHGHHHHHHHHHHHHHHHHHHHHHHHHHHHHHCGHHHHHHHHGGGGHHHHHHHHHHGHHHHHHHHHHHHHHGGEGGGHHHHGHHHHHHGGFHHHHHHHHHHGHHHHGHHHHHHHHHHHGGGGGHHHGHHHHHHGHGHHHHGHHHHHHGHHHHHHHHHHHHHHHHGGHHHHGGHHHHHHHHHGFGGGGGGGFGGGGGGGF
@M05620:45:000000000-G6HP7:1:1101:17048:3644 1:N:0:121
TACCTGTACTGGGGAAGCATTTGAATATCCCCCCATGGTGATGGGGACGGAGAACTGCTCCATAAACACAGGCAACGTGCCTAACTTTCCCGGGAAGATGAAGTCAAAGAGCGACCACAGCTCTCGGAGGTTATTTTGCATCGGTGAGCCAGACAGAATGATCCGATGAGGGGTGCGAAACTATTTGAGGAAAGGAAGCACCTTTTTATTAAATTTACCTTTTAGCAATCGCCATTCCTACCCTAAAGATC
+
CCCCCFFFFFFFGGGGGGGGGGHHHHGHHHHGGGGHHHGHHHHHHGGGGGGGGHHHHHHHHHHHHHHHHHHHGHHHGHHHHHHHHHHHHHHGGGGGGGHHHHHHHHHHHHHHGGGGGHHHHHHHHGGGGGEHHHHHHHHHHHGGGGGFHHHHHGHHHHHHHHHHHGGGFGHGGGGGAEDAFGGGGGGGGGFGGGGGGGGGGFFFFFFFFFFFFFFFFFFFFFFFFFFFFF9EFDFFFFFFFFFFFFFFFFF
@M05620:45:000000000-G6HP7:1:1101:17049:3662 1:N:0:121
TACCTGTACTGGGGAAGCATTTGAATATCCCCCCATGGTGATGGGGACGGAGAACTGCTCCATAAACACAGGCAACGTGCCTAACTTTCCCGGGAAGATGAAGTCAAAGAGCGACCACAGCTCTCGGAGGTTATTTTGCATCGGTGAGCCAGACAGAATGATCCGATGAGGGGTGCGAAACTATTTGAGGAAAGGAAGCACCTTTTTATTAAATTTACCTTTTAGCAATCGCCATTCCTACCCTAAAGATC
+
CCBCCFFFFFFFGGGGGGGGGGHHHHHHHHHGGGGHHHHHHHHHHGGGGGGGGHHHHHHHHHHHHHHHHHHHGHHHGHHHHHHHHHHHHHHGGGGGGHHHHHGHHHHHHHHHGGGGGHHHHHHHHGGGGGDHHHHHHHHHHHGGGGGHFHHHHGHHHHHHHHHHHGGGFHHGGEGGGGFFGGGGGGGFGGBFGFGGGGGGGFFFFFFFFFFFFFFFFFFFFFFFFFFFFFAEFFFFFFFFFFFFFFFFFFF
@M05620:45:000000000-G6HP7:1:1101:8059:3706 1:N:0:121
TACCTGTACTGGGGAAGCATTTGAATATCCCCCCATGGTGATGGGGACGGAGAACTGCTCCATAAACACAGGCAACGTGCCTAACTTTCCCGGGAAGATGAAGTCAAAGAGCGACCACAGCTCTCGGAGGTTATTTTGCATCGGTGAGCCAGACAGAATGATCCGATGAGGGGTGCGAAACTATTTGAGGAAAGGAAGCACCTTTTTATTAAATTTACCTTTTAGCAATCGCCATTCCTACCCTAAAGATC
+
BBBCCFFFFFFFGGGGGGGGGGHHHHHHHHHGGGGHHHGHHHHHHGGGGGGGGHHHHHHHHHHHHHHHHHHHGHHHGHHHHHHHHHHHHHHGGGGGGHHHHHHHHHHHHHHHGGGGGHHHHHHHHGGGGGEHHHHHHHHGHHGGGGGHHHHHHGHHHHHHGHHHHEGGHHHGGGGGGGGGGGGGGGGGEGCFGGFFGGGGGFFFFFFFFFFFFFFFFFFFFFFFFFFFFFFFFFFFFFFFFFFFFFFFFFB
@M05620:45:000000000-G6HP7:1:1101:8070:3723 1:N:0:121
TACCTGTACTGGGGAAGCATTTGAATATCCCCCCATGGTGATGGGGACGGAGAACTGCTCCATAAACACAGGCAACGTGCCTAACTTTCCCGGGAAGATGAAGTCAAAGAGCGACCACAGCTCTCGGAGGTTATTTTGCATCGGTGAGCCAGACAGAATGATCCGATGAGGGGTGCGAAACTATTTGAGGAAAGGAAGCACCTTTTTATTAAATTTACCTTTTAGCAATCGCCATTCCTACCCTAAAGATC
+
BBBBBFFFFFFFGCGGGGGGGGFGHHHHHHHGGGGHHHHGGHHHEGGGGFGGGHHHHHHHHHHHHHHHHHHHGHHHGHHHHHHHHHHHHHHGGGFGEHHHHFHHHHHHHHHHGGGGGHHHHHHHH?FEGGEHGHHHHHHFHHGCGFGHHHHHEEHHHHHFGHHHHFGGH0GDGGGE?CAADGBGGGGGEFBFGFFFF.CFGFFFFFFFFFFFFFFFFFFFFFFFBFF/BF.9DAEFFFFFFFFFFFBFFFF
@M05620:45:000000000-G6HP7:1:1101:9665:3732 1:N:0:121
AAACCAAGCAGACACTCACCGCCAGAAGACATGAGGTCAGCTAGATCGGAAGAGCACACGTCTGAACTCCAGTCACTCTCGCGCATCTCGTATGCCGTCTTCTGCTTGAAAAAAAAAAATATATGATCAAAAGAGCGTGTTGATAAGCACATAGGGAGAATATTTTTCTATCCTACAAGTAGGAACATATAGTAGTCTTATTGATGTATTAATATTCAAGGAAGGTACCAAACAGCAGCAGAATAAGAAGG
+
BBBBBBBFBFCFGGGGGGGGEEF?EGHGHHEGGHHHHGHGHHHFFHG2AEFGH1BGHHH0FGHFGHHHHHHHHHGGHHHHGGEFEGGHG1FAHGGF/?EHGHHBGHFBAF3DGBDBC//01111111111110<>0->...<0=00000/<=00<./:..00000:;/0<;0/000:09000000./;000900=090000000;0900;90;0000000/./;.//////.:.;......//9//9/;/:
@M05620:45:000000000-G6HP7:1:1101:16532:3744 1:N:0:121
AGATTACTGCAACAGTTCCCCCTGGACCTGGAAAAGTTTCTTGCCTGGCTTACAGAAGCTGAAACAACTGCCAATGTCCTACAGGATGCTACCCGTAAGGAAAGGCTCCTAGAAGACTCCAAGGGAGTAAAAGAGCTGATGAAACAATGGCAAGTAAGTCAGGCATTTCCGCTTTAGCACTCTTGTGGATCCAATTGAACAATTCTCAGCATTTGTACTTGTAACTGACAAGCCAGGGACAAAACAAAGAT
+
BCABBFFFFFFFGGGGGGGGGGGGHHHHHHHHHHHHGHHHHHHHHHHHHHHHHHHHHHHHHHHHHHHHHHHHHHHHHFHHHHHHHHHHHHHHHHGGGGHHHHHHHHHHGHHHHHHGHHHHHHHGGHGGHHHHHGHHHHHHHHHHHHHHGGHHHGHHHHGHHHHHHHHHHHGGGGGHHHHHHHHHHGHGHHHHHHHHHHHFFHHHHHHHHGGHHHHHHHHGHGHGHHHFHHHHHGGGGGGGGGFGGGGGGGF
@M05620:45:000000000-G6HP7:1:1101:22629:3744 1:N:0:121
TACCTGTACTGGGGAAGCATTTGAATATCCCCCCATGGTGATGGGGACGGAGAACTGCTCCATAAACACAGGCAACGTGCCTAACTTTCCCGGGAAGATGAAGTCAAAGAGCGACCACAGCTCTCGGAGGTTATTTTGCATCGGTGAGCCAGACAGAATGATCCGATGAGGGGTGCGAAACTATTTGAGGAAAGGAAGCACCTTTTTATTAAATTTACCTTTTAGCAATCGCCATTCCTACCCTAAAGATC
+
AB?AAFFFFFFFGGCCEGGGFGEGHHHCHHHGGGGGHHHHHHGHHGEGCEGGEFFFHHFFFGHHHHHHHHHHGHHHGHHHHHHHHHHHHHHGGGGGGHHHHHHHHHHHHHHHGGGGGHHHHHHHHDFCDGCHHHHHHHHHHHGGGGGGGGHHHGHC<CHHHHHHHGGGHGGGGCDGGGGGGGGGGGGGGGBFFFGGG?GGGFFFFFFFFFFFFFFFFFFFFFFFFFFFFFFFFFFFFFFFFFFFFFFFFFF
@M05620:45:000000000-G6HP7:1:1101:22636:3760 1:N:0:121
TACCTGTACTGGGGAAGCATTTGAATATCCCCCCATGGTGATGGGGACGGAGAACTGCTCCATAAACACAGGCAACGTGCCTAACTTTCCCGGGAAGATGAAGTCAAAGAGCGACCACAGCTCTCGGAGGTTATTTTGCATCGGTGAGCCAGACAGAATGATCCGATGAGGGGTGCGAAACTATTTGAGGAAAGGAAGCACCTTTTTATTAAATTTACCTTTTAGCAATCGCCATTCCTACCCTAAAGATC
+
CCCCCFFFFFFFGGGGGGGGGGHHHHHHHHHGGGGHHHHHHHHHHGGGGGGGGHHHHHHHHHHHHHHHHHHHGHHHGHHHHHHHHHHHHHHGGGGGGHHHHHHHHHHHHHHHGGGGGHHHHHHHHFFCFGEHHHHHHHHGHHGGGGGHHHHHHGHHHHHHHHHHHGGGHHGGG;EGGFGGGGGGGGGGGGFFFFGFGGGGGFFFFFFFFFFFFFFFFFFFFFFFFFFFFFFFFFFFFFFFFFFFFFFFFFF
@M05620:45:000000000-G6HP7:1:1101:23260:3770 1:N:0:121
TACCTGTACTGGGGAAGCATTTGAATATCCCCCCATGGTGATGGGGACGGAGAACTGCTCCATAAACACAGGCAACGTGCCTAACTTTCCCGGGAAGATGAAGTCAAAGAGCGACCACAGCTCTCGGAGGTTATTTTGCATCGGTGAGCCAGACAGAATGATCCGATGAGGGGTGCGAAACTATTTGAGGAAAGGAAGCACCTTTTTATTAAATTTACCTTTTAGCAATCGCCATTCCTACCCTAAAGATC
+
CCCCCFFFFFFFGGGGGGGGGGHHHHHHHHHGGGGHHHHHHHHHHGGGGGGGGHHHHHHHHHHHHHHHHHHHGHHHGHHHHHHHHHHHHHHGGGGGGHHHHHHHHHHHHHHHGGGGGHHHHHHHHGGGGGGHHHHHHHHHHHGGGGGHHHHHHGHGGHHHHHHHHGGGHHHGGEGGGGGBGGGGGGGFGGFGGGGGGGGGGFFFFFFFFFFFFFFFFFFFFFFFFFFFFFFFFFFFFFFFFFFFFFFFFFF
@M05620:45:000000000-G6HP7:1:1101:13336:3817 1:N:0:121
ATCTCTATCTCCTAAAAACCTGTTTAGATTTGGAGATAGACCTTCAGGTTTTTCATCATTTTCTGCATGAATTATACATTGACCACGTTCCAGCGTGGTCAGTTTGCAGCATTCTGTTATTTTGTTTGACAGAGTGTCTTGTTGAGAACATATGTAGGACATGATTTTTTCCTGCAACAGGGAAAATAAAGTATAAGTTTTAAAGATTTATTCTTTAATAAAGGATCTCAAAGCCAGCTTTAGAAAAAGGA
+
CCCCCFFFFFFFGGGGGGGGGGHHHHHHHHHHHHHHHHHHHHHHHHHHHHHGGHHHHIHHHHIHIHHHHHHHHHHGHHHHHHHHHHGGHHHHHHGGGGHHHHHHHHHHHHHHHHHHHHHHHHHHHHHHHH4GHHHHHHHHHHHHHHHGHHHHHHHHHHHHHHHHHHHHHGHHHHHHHHHHHGGHHHHHHHHHHHHHHHHHHGHHHHHHHGHHHHHHGHHHHHHHHHHHHGHHHHHHHGHHHHHHHHGHGGH
@M05620:45:000000000-G6HP7:1:1101:22794:3840 1:N:0:121
TACCTGTACTGGGGAAGCATTTGAATATCCCCCCATGGTGATGGGGACGGAGAACTGCTCCATAAACACAGGCAACGTGCCTAACTTTCCCGGGAAGATGAAGTCAAAGAGCGACCACAGCTCTCGGAGGTTATTTTGCATCGGTGAGCCAGACAGAATGATCCGATGAGGGGTGCGAAACTATTTGAGGAAAGGAAGCACCTTTTTATTAAATTTACCTTTTAGCAATCGCCATTCCTACCCTAAAGATC
+
BBBBBFFFFFFFGGGGGGGGGGHGHHHHHHHGGGGHHHHHHHHHHGGGGGGGGHHHHHHHHHHHHHHHHHHHGHHHGHHHHHHHHHHHHHHGGGGGGHHHHHHHHHHHHHHHGGGGGHHHHHHHHGFDFGEHHHHHHHHHHHGGGGGHHHHHHGHHGHHHHHHHHGGGHHGGG;DGGGGGGGGGGGGGGGGGGGGGGGGGGFFFFFFFFFFFFFFFFFFFFFFFFFFFFFFFFFFFFFFFFFFFFFFFFFF
@M05620:45:000000000-G6HP7:1:1101:22811:3846 1:N:0:121
TACCTGTACTGGGGAAGCATTTGAATATCCCCCCATGGTGATGGGGACGGAGAACTGCTCCATAAACACAGGCAACGTGCCTAACTTTCCCGGGAAGATGAAGTCAAAGAGCGACCACAGCTCTCGGAGGTTATTTTGCATCGGTGAGCCAGACAGAATGATCCGATGAGGGGTGCGAAACTATTTGAGGAAAGGAAGCACCTTTTTATTAAATTTACCTTTTAGCAATCGCCATTCCTACCCTAAAGATC
+
AAAABFFFFFFFGGGGGGGGGGCGHHHHHHHGGGGHHHFGFGHHHGGGGGGGFHHHHHHHHHGHHHHHHHHHGHHHGHGHHHHFGHHHHHHGGGGGGHHHGHHHHHGHHGHGGGGGGHHHGHHHHDF?AGGHHHHHHHHHHHGGGGGGGHHHGGGC</DFHHHHHCGGHHGGG:@DGEFGGGGGGGGGGGBFFFGBFFGGGFFFFFFFFFFFFFFFFFFFFFFFFFFFFFFFFFFFFFFFFFFFFFFFFFF
@M05620:45:000000000-G6HP7:1:1101:12986:3868 1:N:0:121
AGATTACTGCAACAGTTCCCCCTGGACCTGGAAAAGTTTCTTGCCTGGCTTACAGAAGCTGAAACAACTGCCAATGTCCTACAGGATGCTACCCGTAAGGAAAGGCTCCTAGAAGACTCCAAGGGAGTAAAAGAGCTGATGAAACAATGGCAAGTAAGTCAGGCATTTCCGCTTTAGCACTCTTGTGGATCCAATTGAACAATTCTCAGCATTTGTACTTGTAACTGACAAGCCAGGGACAAAACAAAGAT
+
AA1A>@BFB1B@1GCBFEGGBEEECHFBFEECCGFFHFHHFFFFHFHHFHHCAFFA11BGG1BAEFHEGFDFAGHFDGEGGHHFE>FGC@@BCGGGCEFBHFE0CFEF>FGFDEB>BFE>11BFF/EEGDGFDEHEHB1FH21B<BF11C0GFFHHBG>GH1GGEGHH<<?EFC<GBGHFCFF<<1F<G1FBG0==G000=GFDDDF<=/<G0GCHHHHBC0;CCG:0CGHCAEFAE..9.;/F9EGGGF9
@M05620:45:000000000-G6HP7:1:1101:20583:3879 1:N:0:121
TACCTGTACTGGGGAAGCATTTGAATATCCCCCCATGGTGATGGGGACGGAGAACTGCTCCATAAACACAGGCAACGTGCCTAACTTTCCCGGGAAGATGAAGTCAAAGAGCGACCACAGCTCTCGGAGGTTATTTTGCATCGGTGAGCCAGACAGAATGATCCGATGAGGGGTGCGAAACTATTTGAGGAAAGGAAGCACCTTTTTATTAAATTTACCTTTTAGCAATCGCCATTCCTACCCTAAAGATC
+
CCACCFFFFFFFGGGGGGGGGGHHGHHHHHHGGGGHHHGHHHHHHGGGGGGGGHHHHHHHHHHHHHHHHHHHGHHHGHHHHHHHHHHHHHHGGGGGGHHHHHHHHHHHHHHHGGGGGHHHHHHHHGGGGGEHHHHHHHHGHHGGGGGHHHHHHGHHHHHHHHHHHGGGHHGGGCDGGGGGGGGGGGGGGGFFGGGFGGGGGFFFFFFFFFFFFFFFFFFFFFFFFFFFFFFFFFFFFFFFFFFFFFFFFFF
@M05620:45:000000000-G6HP7:1:1101:17620:3925 1:N:0:121
TACCTGTACTGGGGAAGCATTTGAATATCCCCCCATGGTGATGGGGACGGAGAACTGCTCCATAAACACAGGCAACGTCCCTAACTTTCCCGGGAAGATGAAGTCAAAGAGCGACCACAGCTCTCGGAGGTTATTTTGCATCGGTGAGCCAGACAGAATGATCCGATGAGGGGTGCGAAACTATTTGAGGAAAGGAAGCACCTTTTTATTAAATTTACCTTTTAGCAATCGCCATTCCTACCCTAAAGATC
+
CCCCCFFFFFFFGGGGGGGGGGHHHHHHHHHGGGGHHHHHHHHHHGGGGGGGGHHHHHHHHHHHHHHHHHHHGHHHGHEGGHHHHHHHHHHGGGGGGHHHHHHHHHHHHHHHGGGGGHHHHHHHHGGGGGCHHHHHHHHHHHGGGGGHHHHHHGHHHHHHHHHHHGGGHHHGGGGGGGGGGGGGGGGGGGCFGGGGGGGGFFFFFFFFFFFFFFFFFFFFFFFFFFFFFFFFFFFFFFFFFFFFFFFFFFF
@M05620:45:000000000-G6HP7:1:1101:15455:3940 1:N:0:121
AGATTACTGCAACAGTTCCCCCTGGACCTGGAAAAGTTTCTTGCCTGGCTTACAGAAGCTGAAACAACTGCCAATGTCCTACAGGATGCTACCCGTAAGGAAAGGCTCCTAGAAGACTCCAAGGGAGTAAAAGAGCTGATGAAACAATGGCAAGTAAGTCAGGCATTTCCGCTTTAGCACTCTTGTGGATCCAATTGAACAATTCTCAGCATTTGTACTTATAACTGACAAGCCAGGGACAAAACAAAGAT
+
>>ABAFDF5@BFGGCFGGGGCFGGFFHHGFGGBGHHFFHHHHHFHHHHHHHHHHGGHHGHHGHHHHHHHHHHGFHCHHFHHHGHEGHBGGHHHHGFEGHGGFFBGHHFGFDDFHHFHGHF33FFG/?EHGHDGGHHHHGHHDDDGFFGFGHFHG@FFF>FDFFGGFD1GHGFEFGGFFGHFHHHGGHGHHGHHHHHGHBGGGHGHFHFGBD0;GFHGCGHCC0000CBGCFFHGG?EFEEGGFAFEG.BC;
@M05620:45:000000000-G6HP7:1:1101:15437:3941 1:N:0:121
AGATTACTGCAACAGTTCCCCCTGGACCTGGAAAAGTTTCTTGCCTGGCTTACAGAAGCTGAAACAACTGCCAATGTCCTACAGGATGCTACCCGTAAGGAAAGGCTCCTAGAAGACTCCAAGGGAGTAAAAGAGCTGATGAAACAATGGCAAGTAAGTCAGGCATTTCCGCTTTAGCACTCTTGTGGATCCAATTGAACAATTCTCAGCATTTGTACTTATAACTGACAAGCCAGGGACAAAACAAAGAT
+
AAABBFFFFFDFGGGGGGGGGGGGGHHHHHHHHHHHHHHHHHHHHHHHHHHHHHHHHHHHHHGHHHHHHHHHHHHHHHHHHHHHFFHHHHHHHHGGGGHHHHHHHHHHGHHHHHHHHHHHHFHGGFGEGHHHHGHHHHHHHGHHHHHHHHHHHGHHHHHHHHHHHHHHHHGGGGGHHHHHHHHHHHHGHHHHHHHHHHHHHHHHHHHHGHHHHHHHHHHHHHHHHHHGHHHHHGGGGGGGGGGGGGGGGGF
@M05620:45:000000000-G6HP7:1:1101:17630:3941 1:N:0:121
TACCTGTACTGGGGAAGCATTTGAATATCCCCCCATGGTGATGGGGACGGAGAACTGCTCCATAAACACAGGCAACGTCCCTAACTTTCCCGGGAAGATGAAGTCAAAGAGCGACCACAGCTCTCGGAGGTTATTTTGCATCGGTGAGCCAGACAGAATGATCCGATGAGGGGTGCGAAACTATTTGAGGAAAGGAAGCACCTTTTTATTAAATTTACCTTTTAGCAATCGCCATTCCTACCCTAAAGATC
+
AA>AAFDDFDFBGAFAEGGFGGHHGHHHHHHGGGGHHHGHHGHFGGFGGGFGGFHHHHHHHHHHHHFHHHHHGHHHEHHGGGHHHHFHHDGGGGEGGFFHFFGGFHHHHHHHGGGGGHGHHHFHHDGGDG/FGHHHHHFFDHG?..FGFHHGHGHFHHHFGGFFGGDGG0CDCG?F@DGG@F0FBFFGFE9CF9ABB?EFF?BBFFFFFFFFFFFFFFFFFFFF/FFFFF.:D.:FFFFFF.;BFBBFFFB
@M05620:45:000000000-G6HP7:1:1101:10943:3957 1:N:0:121
ATCTCTATCTCCTAAAAACCTGTTTAGATTTGGAGATAGACCTTCAGGTTTTTCATCATTTTCTGCATGAATTATACATTGACCACGTTCCAGCGTGGTCAGTTTGCAGCATTCTGTTATTTTGTTTGACAGAGTGTCTTGTTGAGAACATATGTAGGACATGATTTTTTCCTGCAACAGGGAAAATAAAGTATAAGTTTTAAAGATTTATTCTTTAATAAAGGATCTCAAAGCCAGCTTTAGAAAAAGGA
+
BBBCCFFFFFFFGGGGGGGGGGHHHHHHHHHHHHHHHHHHHHHHHHHHHHHGGHHHHHHHHHHHHHHHHHHHHHHHHHHHHHHHHHGHHHHHHHGGGGHHHHHHHHHHHHHHHHHHHHHHHHHHHHHHHHHHHHHHHHHHHHHHHHHHHHHHHHHHHHHHHHHHHHHHHGHHHHGHHHHHHGGHHHHHHGHGHHHHHHHHHGHHHHHHHHHHHHHHHHHHHGHGHHHHHHHGHHEHHGHHHHHFGHHHGGH
@M05620:45:000000000-G6HP7:1:1101:19226:4014 1:N:0:121
CATCCTGACCCTGAAGTACCCCGGCTTGATTTCTGACATTAGATCGGAAGAGCACACGTCTGAACTCCAGTCACTCTCGCGCATCTCGTATGCCGTCTTCTGCTTGAAAAAAAAAAAACAAAAAAAAACACAGAGCGTAACAGTGTGTTAATATAAAAGTGACAAAGAAAGGATAAGTAACAATGTGGTGTGTAGGTAGAATTGTTGGGGAGAGCGTAAGTTAAGATGTGGGAATTAGCAGGATGTATATT
+
CCCCCFFFFFFFGGGGGGGGGGGGGGGGHHHHHHHHHHHHHHHHHHGGGGHHHHHHHGHHHGHHHHHHHHHHHHHHHHGGGGGGGHHHGGHHHHGFGHGHHHHHHHHGHHGGGGGGA>?/??0.>--<...<.0//-....00000:./000000000000000;///./0./0000:00000;0000/:...0::0000000000..--.-...-....00;;00000:0..0/000/00..00000000
@M05620:45:000000000-G6HP7:1:1101:11620:4040 1:N:0:121
TACCTGTACTGGGGAAGCATTTGAATATCCCCCCATGGTGATGGGGACGGAGAACTGCTCCATAAACACAGGCAACGTGCCTAACTTTCCCGGGAAGATGAAGTCAAAGAGCGACCACAGCTCTCGGAGGTTATTTTGCATCGGTGAGCCAGACAGAATGATCCGATGAGGGGTGCGAAACTATTTGAGGAAAGGAAGCACCTTTTTATTAAATTTACCTTTTAGCAATCGCCATTCCTACCCTAAAGATC
+
ABABAFFFFFFFEFGGGGGEGGHHHHGFFHHGGGGHGHGGFFHGHGGGGGEEGHHHHHHGGHFHHHHHHGHHGGHHGHHGHGHHHFHHHDHGEGCGGHHHGHHHHHHHHHHHGGGGGHHHHHHHHGGGGGEHHHHHHHGEHHGGGGGHHHHHHGHHHHHHHHHHHGGGHHHGGGGGGGAGGGGGGGGGEFFGGGGGGGGGGFFFFFFFFFFFFFFFFFFFFFFFFFFFFFFFFFFFFFFFFFFFFFFFFFF
@M05620:45:000000000-G6HP7:1:1101:11818:4050 1:N:0:121
AGATTACTGCAACAGTTCCCCCTGGACCTGGAAAAGTTTCTTGCCTGGCTTACAGAAGCTGAAACAACTGCCAATGTCCTACAGGATGCTACCCGTAAGGAAAGGCTCCTAGAAGACTCCAAGGGAGTAAAAGAGCTGATGAAACAATGGCAAGTAAGTCAGGCATTTCCGCTTTAGCACTCTTGTGGATCCAATTGAACAATTCTCAGCATTTGTACTTGTAACTGACAAGCCAGGGACAAAACAAAGAT
+
ABABCFFFFFFFGGGGGGGGGGGGHHHHHHHHHHHHFHHHHHHHHHHHHHHFHHHHHHHHHHHHHHHHHHHHHHHHHHHHHHHHHHHHHHHHHHGGGGHHHHHHHHHHGHHHHHHHHHHHHHHGGHGGHHHHHGHHHGBGHFGHHHHHHHHHHGHHHHHHHHHHHHHHHHGGGGGHHHHHHHHHHHGGHHHHHHHHHGHGHHHHHHHHHHHHHHHHHFHHHHHHHHHHGHHHHGGFGGGGGGGGGGGGGGG
@M05620:45:000000000-G6HP7:1:1101:18103:4093 1:N:0:121
AGATTACTGCAACAGTTCCCCCTGGACCTGGAAAAGTTTCTTGCCTGGCTTACAGAAGCTGAAACAACTGCCAATGTCCTACAGGATGCTACCCGTAAGGAAAGGCTCCTAGAAGACTCCAAGGGAGTAAAAGAGCTGATGAAACAATGGCAAGTAAGTCAGGCATTTCCGCTTTAGCACTCTTGTGGATCCAATTGAACAATTCTCAGCATTTGTACTTGTAACTGACAAGCCAGGGACAAAACAAAGAT
+
CCCCCFFFFFFFGGGGGGGGGGGGHHHHHHHHHHHHHHHHHHHHHHHHHHHHHHHHHHHHHHHHHHHHHHHHHHHH5D5BB3F33B33?555BCA?EEE3B3BG113BFHG4FGH33?33BG3/EHG/34F4GGB233FGHB3FB2/22FCGGG@@G2G2@2FHAGH11F/EG/F=G1111<<1111.<1<GGHHH000<0<<D0H000<0<0C0:00:000<0CC0000<..;B...C9.C/:..;FFG0
@M05620:45:000000000-G6HP7:1:1101:13337:4113 1:N:0:121
TACCTGTACTGGGGAAGCATTTGAATATCCCCCCATGGTGATGGGGACGGAGAACTGCTCCATAAACACAGGCAACGTGCCTAACTTTCCCGGGAAGATGAAGTCAAAGAGCGACCACAGCTCTCGGAGGTTATTTTGCATCGGTGAGCCAGACAGAATGATCCGATGAGGGGTGCGAAACTATTTGAGGAAAGGAAGCACCTTTTTATTAAATTTACCTTTTAGCAATCGCCATTCCTACCCTAAAGATC
+
BBBCCFFFFFFFGGGGGGGGGGHHHGHHHHHGGGGHHHFHHHHHHGGGGGGGGGHHHHHHHHHGHGHHHHHHGHHHGHHHHHGHHGHHHHHGGGGGGHHHHHHGHHHHHHHHGGGGGHHGHHHHGGGGGGEHHHHHGHHHGHGGGGGHHHHHHGHHHHHHHHHHHGGGHHHGFADGGADCGGGFGGGFEBCFGGGGGFGGGFFFFFFFFFFFFFFFFEFFFFFFFFFFFFFFFFEFFFFFFFFFFEFFFFF
@M05620:45:000000000-G6HP7:1:1101:9421:4227 1:N:0:121
ATCTCTATCTCCTAAAAACCTGTTTAGATTTGGAGATAGACCTTCAGGTTTTTCATCATTTTCTGCATGAATTATACATTGACCACGTTCCAGCGTGGTCAGTTTGCAGCATTCTGTTATTTTGTTTGACAGAGTGTCTTGTTGAGAACATATGTAGGACATGATTTTTTCCTGCAACAGGGAAAATAAAGTATAAGTTTTAAAGATTTATTCTTTAATAAAGGATCTCAAAGCCAGCTTTAGAAAAAGGA
+
CCCBCFFFFFFFGGGGGGGGGGHGHHHGHHHGHHHHHHHHHHHHHHHHHHHGGHHHHHHHIIIHHHHGHHHHHHHHHHHHHHHHHHGHHHHHHHGFGGHHHHHHHHHHHHHHHHHHHHHHHHHHHHHHHHHHHHHHHHHHHHHHHHGHHHHHHHHHHHHHHHHHHHHHHGHHHHHHHHHHHGGHHHHHGHGHHHHHHHHHHHHHHHHHHHHHHHHHHGHHHHHHHHHHHHHHHHHHHGHHHHHGHHHHGGH
@M05620:45:000000000-G6HP7:1:1101:15936:4289 1:N:0:121
TACCTGTACTGGGGAAGCATTTGAATATCCCCCCATGGTGATGGGGACGGAGAACTGCTCCATAAACACAGGCAACGTGCCTAACTTTCCCGGGAAGATGAAGTCAAAGAGCGACCACAGCTCTCGGAGGTTATTTTGCATCGGTGAGCCAGACAGAATGATCCGATGAGGGGTGCGAAACTATTTGAGGAAAGGAAGCACCTTTTTATTAAATTTACCTTTTAGCAATCGCCATTCCTACCCTAAAGATC
+
CCCCCFFFFFFFGGGEFGGGGGHHHHHHHHHGGGGHHHFGHHHGHGGGGGGGGHHHHHHHHGHGGHHHHHHHGHHHGHHHHHHHHHGHHHHGGGGGGGHHHGHHHHHHHHHFGGGGGHGHHHHHHGGGGGEHGHHHHHHHHHGGGGEHHHHHHGHHHHHGHHHHHGGGBHHGGEGGFGGGGGGGGGGFGGFFFFGFFFGBFFFFFFFEFFFFFFFFFFFFFFFFFFFFFFEFFFFFFFFFFFFFFFFFFFF
@M05620:45:000000000-G6HP7:1:1101:20349:4364 1:N:0:121
CATCCTGACCCTGAAGTACCCCGGCTTGATTTCTGACATTAGATCGGAAGAGCACACGTCTGAACTCCAGTCACTCTCGCGCATCTCGTATGCCGTCTTCTGCTTGAAAAAAAAAAAAAATAAATCAAAAAAAAGTAAATAAATTGAAACGAAGAAAAAAATACAAAGAATGAAGATGAAACGTAGGGATGTGTGCAAATTTCACAGACAGGGAAATAGTAATGTAAAAAAAGTCTGATAACAAAAAGTGT
+
BABCCFFFFFFFGGFGGFGGGGGGGGGGHHHHHHHFHGHHFHGHHHGGGGGHHGHGHGGHHGHGHHHHHHGHFHHHHHGGGGGG@GHHFDGHHHGEEHGHHHHHHHGGHHFGGDGC@<<<0111111111.-<-.0;0000000000000..;..///.--.00000//.000000000000..9..9//.:00.0000000000000.//..9..000:0000009000--:00000000000....000
@M05620:45:000000000-G6HP7:1:1101:8540:4371 1:N:0:121
TACCTGTACTGGGGAAGCATTTGAATATCCCCCCATGGTGATGGGGACGGAGAACTGCTCCATAAACACAGGCAACGTGCCTAACTTTCCCGGGAAGATGAAGTCAAAGAGCGACCACAGCTCTCGGAGGTTATTTTGCATCGGTGAGCCAGACAGAATGATCCGATGAGGGGTGCGAAACTATTTGAGGAAAGGAAGCACCTTTTTATTAAATTTACCTTTTAGCAATCGCCATTCCTACCCTAAAGATC
+
AAAAA@B3F@FC111A1ABAFDGGHDAA3GGFGACHEAAB1BGBCEECE//AECEGFGH1CC1GH11BBFHHGEFHGFECGBECG1BG11BEE?/@AEFGF1<21>BGHEGHEC/B@GFHE<CGGFG?AC?FGHHHFH11<<CCA.CC<0FCHCGFHC0G<DD0CCCG;CC.-CCB-C?@@FFGFBBB9F0FBF.FBFGF/-:BFFFFFBB/BFB99//BFFFFFFFFBF9E--;BBFFFF-FFFFBFFB9
@M05620:45:000000000-G6HP7:1:1101:15602:4395 1:N:0:121
ATCTCTATCTCCTAAAAACCTGTTTAGATTTGGAGATAGACCTTCAGGTTTTTCATCATTTTCTGCATGAATTATACATTGACCACGTTCCAGCGTGGTCAGTTTGCAGCATTCTGTTATTTTGTTTGACAGAGTGTCTTGTTGAGAACATATGTAGGACATGATTTTTTCCTGCAACAGGGAAAATAAAGTATAAGTTTTAAAGATTTATTCTTTAATAAAGGATCTCAAAGCCAGCTTTAGAAAAAGGA
+
BCBBBFFFFFFFGGGGGGGGGGHHHHHHHGHGHHHHHHHHHFHHHHHHHHHGGHHHHHHHHHGHHHHGHHHHGHHHFHHHHFHHHHFHHHHHHHGEFGHHHHHHHHHHHHHHHHHHHHHHHHHHHHHHHHHHHHHHHHGHHHHGFGHHHHHHHHHHHHHHHHHFHHHHHGHHHHEHFHHHHGGGHGHHFFFGHHHHHHHHHHFHHGGFHHHHHHHHHHHFGFHHHHHHHHHHHHHHGGHHHHHGHHHHD.C
@M05620:45:000000000-G6HP7:1:1101:12989:4415 1:N:0:121
ATCTCTATCTCCTAAAAACCTGTTTAGATTTGGAGATAGACCTTCAGGTTTTTCATCATTTTCTGCATGAATTATACATTGACCACGTTCCAGCGTGGTCAGTTTGCAGCATTCTGTTATTTTGTTTGACAGAGTGTCTTGTTGAGAACATATGTAGGACATGATTTTTTCCTGCAACAGGGAAAATAAAGTATAAGTTTTAAAGATTTATTCTTTAATAAAGGATCTCAAAGCCAGCTTTAGAAAAAGGA
+
AAABAFFFFFFFGGFGGDEGGGHHHFHHHHHHGAGFGGHHHHGHHHHGHFHGGGHHHHHHHHHHHGFHHDHHHHHHHHHHHGHHFHGHHHHHHHGEFGHHHGHHHHHHGHHHHHHHHHHHHHHHHHHHHHHHHHHHHHHHHHHH4FFHHGHHHHHHGHHHHHFFHHHHHGHHHHHHGHHHEAFHHEFFGFHHHGHHHHHHHHGGHHHHGHHHHHHHHHHFDGHHFHHHGHHHHHHHHGHHHGHFBGHFGGH
@M05620:45:000000000-G6HP7:1:1101:12984:4434 1:N:0:121
ATCTCTATCTCCTAAAAACCTGTTTAGATTTGGAGATAGACCTTCAGGTTTTTCATCATTTTCTGCATGAATTATACATTGACCACGTTCCAGCGTGGTCAGTTTGCAGCATTCTGTTATTTTGTTTGACAGAGTGTCTTGTTGAGAACATATGTAGGACATGATTTTTTCCTGCAACAGGGAAAATAAAGTATAAGTTTTAAAGATTTATTCTTTAATAAAGGATCTCAAAGCCAGCTTTAGAAAAAGGA
+
CCCCCFFFFFFFGGGGGGGGGGHHHHHHHHHHHHHHHHHHHHHHHHHHHHHGGHHHHHHHHHIHIHHHHHHHHHHHHHHHHHHHHHGHHHHHHHGFGGHHHHHHHHHHHHHHHHHHHHHHHHHHHHHHHHHHHHHHHHHHHHHHHHHGHHHHHHHHHHHHHHHHHHHHHGHHHHHHHHHHHGGGHHHHHHHHHHHHHHHHHHGHHHHHHHHHHHHHHGHHHHHHHHHHHHHGHHHHHGGHHHHGHHHGGGH
@M05620:45:000000000-G6HP7:1:1101:12660:4445 1:N:0:121
ATCTCTATCTCCTAAAAACCTGTTTAGATTTGGAGATAGACCTTCAGGTTTTTCATCATTTTCTGCATGAATTATACATTGACCACGTTCCAGCGTGGTCAGTTTGCAGCATTCTGTTATTTTGTTTGACAGAGTGTCTTGTTGAGAACATATGTAGGACATGATTTTTTCCTGCAACAGGGAAAATAAAGTATAAGTTTTAAAGATTTATTCTTTAATAAAGGATCTCAAAGCCAGCTTTAGAAAAAGGA
+
AABBBFFFFFFFGGGGGGGGGGHHHHFHGGFGFGHHHHHGHHHHHGHGHHHGGHHHHHHGHHHHGHHGFHGHHHHHHGHGHFHHHHGHHHHGHHGEGGHHHHHHGHHHHGFFHHHHHGHHHHFHGHHHFGFHHHHHHHHHHGHHFHHFHHHGHHGFHHGHGHHFHHHHHGHHHHHHGGHHHGGFECHHGEGGGHGHHGHHHHEFHEHHHGHHHHHHHGFFFBDFFGFHFHFHHGCCCGHHHHHFHHHFGGG
@M05620:45:000000000-G6HP7:1:1101:14376:4473 1:N:0:121
ATCTCTATCTCCTAAAAACCTGTTTAGATTTGGAGATAGACCTTCAGGTTTTTCATCATTTTCTGCATGAATTATACATTGACCACGTTCCAGCGTGGTCAGTTTGCAGCATTCTGTTATTTTGTTTGACAGAGTGTCTTGTTGAGAACATATGTAGGACATGATTTTTTCCTGCAACAGGGAAAATAAAGTATAAGTTTTAAAGATTTATTCTTTAATAAAGGATCTCAAAGCCAGCTTTAGAAAAAGGA
+
CCCCDFFFFFFFGGGGGGGGGGHHHHHHHHHHHHHHHHHHHHHHHHHHHHHGGHHHHHHHHHIIIHHHHHHHHHHHHHHHHHHHHHGHHHHHHHGGGGHHHHHHHHHHHHHHHHHHHHHHHHHHHHHHHHHHHHHHHHHHHHHHHHHHHHHHHHHHHHHHHHHHHHHHHGHHHHHHHHHHHGGHHHHHHHHHHHHHHGHHHHHHHHHHHHHHHHHHHHHHHGHHHHHHHHHHHHHHHGHHHHHGGHHHGGH
@M05620:45:000000000-G6HP7:1:1101:22146:4479 1:N:0:121
TACCTGTACTGGGGAAGCATTTGAATATCCCCCCATGGAGATGGGGACGGAGAACTGCTCCATACACACAGGCAACGTGCCTCACTTTCCCGGGAAGATGAAGTCAAAGAGCGACCACAGCTCTCGGAGGTTATTTTGCATCGGTGAGCCAGACAGAATGATCCGATGAGGGGTGCGAAACTATTTGAGGAAAGGAAGCACCTTTTTATTAAATTTACCTTTTAGCAATCGCCATTCCTACCCTAAAGATC
+
AAAAAFFFFFFFGGGGGA1FFG3FA3DGHFHG0A0000101011A/BA//AEEHB1FG1F11DF01@F/>0/FG0//>/B/F11/BBBEH@/EEEEG01B1><GHB2110B0/>//B?GACGHGHA?/A@CFGFHGHHHGGHGGGGGF<<<GHGHCCGHHHHGHHFCGHFHCCAAGGC?;AFFGGGG0EF0;9;F/CAEF-EFFFFFFFBFFFFFFFFFFFFFFFFFFFBEEBBFFFFFFBFFFBFFFFFB
@M05620:45:000000000-G6HP7:1:1101:22159:4498 1:N:0:121
TACCTGTACTGGGGAAGCATTTGAATATCCCCCCATGGTGATGGGGACGGAGAACTGCTCCATAAACACAGGCAACGTGCCTAACTTTCCCGGGAAGATGAAGTCAAAGAGCGACCACAGCTCTCGGAGGTTATTTTGCATCGGTGAGCCAGACAGAATGATCCGATGAGGGGTGCGAAACTATTTGAGGAAAGGAAGCACCTTTTTATTAAATTTACCTTTTAGCAATCGCCATTCCTACCCTAAAGATC
+
1>AA>FB@FFD11AFEEF11FGHGFFFFEGFFEEEFHFBBDDGFGEEEGG/EE01FD1GDCBEGGFEDFHCE/G>?@??AFD1BE1FHFHH?EE/EGFHEHEGHHG2GHBFEECC/B?GGEHCG1?C/<</?GFHHHE1111.C>CE0F0<...////00<G<0C.CA:GC:@.-.-.A??0;00;9BAF09CAAFB..9/-9;B/F?FB/9:FFFFB///;FB//:9//--;:-//BF//9-:BFF/://
@M05620:45:000000000-G6HP7:1:1101:13511:4530 1:N:0:121
AGATTACTGCAACAGTTCCCCCTGGACCTGGAAAAGTTTCTTGCCTGGCTTACAGAAGCTGAAACAACTGCCAATGTCCTACAGGATGCTACCCGTAAGGAAAGGCTCCTAGAAGACTCCAAGGGAGTAAAAGAGCTGATGAAACAATGGCAAGTAAGTCAGGCATTTCCGCTTTAGCACTCTTGTGGATCCAATTGAACAATTCTCAGCATTTGTACTTGTAACTGACAAGCCAGGGACAAAACAAAGAT
+
AB@BBFFFFFFFGGGGGGGGGGGGHGHHHHHHHHHHGHHHHHHHHHHHHHHHHGHHHHHHHHGHHGHHHHHHHHHHHHHHHHHHHGHHHHHHHHGFGGHHHHHHHHHHGHHHHHHHHHHHHGHGGGGFHHHGHGHHHHGHHHGHHGHHGHHGHGHHGHHHHHHHHHHHHHGGGGGHHHHHHHHHHHHGHHGHFHHHHHGHHHHHHGHGHHFHHHHHHGHHHHHGHHHHGFFHHGGGGGGGGGGFGFGGGGB
@M05620:45:000000000-G6HP7:1:1101:11939:4554 1:N:0:121
ATCTCTATCTCCTAAAAACCTGTTTAGATTTGGAGATAGACCTTCAGGTTTTTCATCATTTTCTGCATGAATTATACATTGACCACGTTCCAGCATGGTCAGTTTGCAGCATTCTGTTATTTTGTTTGACAGAGTGTCTTGTTGAGAACATATGTAGGACATGATTTTTTCCTGCAACAGGGAAAATAAAGTATAAGTTTTAAAGATTTATTCTTTAATAAAGGATCTCAAAGCCAGCTTTAGAAAAAGGA
+
AA?ABFFFFFFFGGGGGGGGGGGHHHHHHHHHHHHHFHHHHHHHHHHHHHHFGHHHHHHHHHHHHHHHHGHHHHHHHHHHHHFHHHGFHHHHGHHHHHHHHHGGHHHHHHHHHHHHHHGHHHHHGHHHHHGHHHHHHHHHHHHHHHHHHHHHHHHHHHHHHHHHHHHHHGHHHHGHHHHHHGGHHHGHGHHHHGHHHHHHHHGHHHHHHHHHHHHHHHHHHHFHHHHHHGHHHHHHHGHHHFHBGGHFDGH
@M05620:45:000000000-G6HP7:1:1101:10472:4558 1:N:0:121
TACCTGTACTGGGGAAGCATTTGAATATCCCCCCATGGTGATGGGGACGGAGAACTGCTCCATAAACACAGGCAACGTGCCTAACTTTCCCGGGAAGATGAAGTCAAAGAGCGACCACAGCTCTCGGAGGTTATTTTGCATCGGTGAGCCAGACAGAATGATCCGATGAGGGGTGCGAAACTATTTGAGGAAAGGAAGCACCTTTTTATTAAATTTACCTTTTAGCAATCGCCATTCCTACCCTAAAGATC
+
CCBCCFFFFFFFGGGGGGFGGGHHGGHHHHHGGGGHHHFGFHHHHGGGGGGGGHHHHHHHHGHHHGHHHHHHGHHHGHGHHHHHHHHHHHHGGGGGGHGHHHHFHHHHFHHHGGGGGHHGHHHHHGGGGGGHHHHHHHHHHHGGGGGGHHHHHGHHHHHHHHHHHGGGHHHGGFGGGDGGGGGGGGGGGGFGGGGGGGGGGFFFFFFFFFFFFFFFFFFFFFFFFFFFFFEFFFFFFFFFFFFFFFFFFFF
@M05620:45:000000000-G6HP7:1:1101:10483:4580 1:N:0:121
TACCTGTACTGGGGAAGCATTTGAATATCCCCCCATGGTGATGGGGACGGAGAACTGCTCCATAAACACAGGCAACGTGCCTAACTTTCCCGGGAAGATGAAGTCAAAGAGCGACCACAGCTCTCGGAGGTTATTTTGCATCGGTGAGCCAGACAGAATGATCCGATGAGGGGTGCGAAACTATTTGAGGAAAGGAAGCACCTTTTTATTAAATTTACCTTTTAGCAATCGCCATTCCTACCCTAAAGATC
+
AAAAAFFBFFBFG1FE1AFGGGHEGFH3AGHGFEEHHHFFBGGFHGEEGEGGEHGHHHFGHHHHFFHHHCFEEEFCEGFHGGGHFHGHGGHGCCG@EFFGGFF>GFHH1EFHGGGGGHHFHGGGFCFGGG<FHFGHHHHHHHG.C.>FGHHHHGHHHHGFDHGHECGFFHHGCC@CAC@??F9CFBF0A9BF/FFGEFEFGFFFFFFABFFBBBFFFFFF;FFF/BBFFF;9?AFFFFFFFFFFFFFBFFF
@M05620:45:000000000-G6HP7:1:1101:9194:4642 1:N:0:121
CATCCTGACCCTGAAGTACCCCATTGAGCATGGCATCGTCACCAACTGGGACGACATGGAGAAGATCTGGCACCACACCTTCTACAACGAGCTGCGCGTGGCCCCGGAGGAGCACCCAGTGCTGCTGACCGAGGCCCCCCTGAACCCCAAGGCCAACAGAGAGAAGATGACTCAGGTGAGGCTCGGCCGACGCCCGTGCTCCTCCCGTCCTTTCCCCAGTCATTTTCTGCCCGGCTTGATTTCTGACATTT
+
ABAABFFFFFFFGGGGGGGGGGGHHHHHHHHHHHHHHGHHGGHHHGHHHHHHGGGGGHHHHHHHHHHHHHHHHGHHHGGHHHHHHHHHGGGGGHHGGGFGGGHHGGGGGGGGHHHHGGHFGHHHHHHHHHGGGGGGGGGGGGHHHHGGGGHGHHGGGGGGGGGGFGFFGGGGGGGGGGGGGGGGFFFFFFFFFFFFCDFFFFFFFFFEFDDFFFFFFFFFFFFFFFFFFBFEDF;FFF.FFFFFF0;FFF9
@M05620:45:000000000-G6HP7:1:1101:11915:4652 1:N:0:121
TACCTGTACTGGGGAAGCATTTGAATATCCCCCCATGGTGATGGGGACGGAGAACTGCTCCATAAACACAGGCAACGTGCCTAACTTTCCCGGGAAGATGAAGTCAAAGAGCGACCACAGCTCTCGGAGGTTATTTTGCATCGGTGAGCCAGACAGAATGATCCGATGAGGGGTGCGAAACTATTTGAGGAAAGGAAGCACCTTTTTATTAAATTTACCTTTTAGCAATCGCCATTCCTACCCTAAAGATC
+
BBBBBFFFFFFFGGGGGGGGGGHHHHHHHHHGGGGHHHFGHHHHHGGGGGGGGHHHHHHHHHHHGHHHHHHHGHHHGHHHHHHHHHHHHHHGGGGGGHHHHHHHHHHHHHHHGGGGGHHHHHHHHGGGGGEHHHHHHHHHHHGGGGGHHHHHHGGHCGHHHHHHHGGGHHHGGCDGGDCGGGGGGGGFGGFFGGGGGGGEFFFFFFFFFFFFFFFFFFFFFFFFFFFFFFFFFFFFFFFFB;AFFFFFFFF
@M05620:45:000000000-G6HP7:1:1101:9205:4659 1:N:0:121
CATCCTGACCCTGAAGTACCCCATTGAGCATGGCATCGTCACCAACTGGGACGACATGGAGAAGATCTGGCACCACACCTTCTACAACGAGCTGCGCGTGGCCCCGGAGGAGCACCCAGTGCTGCTGACCGAGGCCCCCCTGAACCCCAAGGCCAACAGAGAGAAGATGACTCAGGTGAGGCTCGGCCGACGCCCGTGCTCCTCCCGTCCTTTCCCCAGTCATTTTCTGCCCGGCTTGATTTCTGACATTA
+
CCCDDFFFFFFFGGGGGFGGGGGHHHHHHHHHHHHHHGHHGGHHHGHHHHHHGGGGGHHGHHHHHHHHHHHHHGHHHGGHHHHHHHHHGGGGGHHGGGFGGGHHGGGGGGGGHGHHGGHGHHHHHHHHHHGGGGGGGGGGGGHHHHGGGGHGHHGGGGGGGGGGGGGGGGGGGGGGGGGGGGGGFFFFFFFFFFFFDDFEFFFFFFFFFFFFFFFFFFFFFFFFFHFFFFFFFFFFFFFFFFFFFFFFFF0
@M05620:45:000000000-G6HP7:1:1101:9219:4671 1:N:0:121
CATCCTGACCCTGAAGTACCCCATTGAGCATGGCATCGTCACCAACTGGGACGACATGGAGAAGATCTGGCACCACACCTTCTACAACGAGCTGCGCGTGGCCCCGGAGGAGCACCCAGTGCTGCTGACCGAGGCCCCCCTGAACCCCAAGGCCAACAGAGAGAAGATGACTCAGGTGAGGCTCGGCCGACGCCCGTGCTCCTCCCGTCCTTTCCCCAGTCATTTTCTGCCCGGCTTGATTTCTGACATTA
+
ABBCCFFFFFFFGGGFGGGGGGGHHHHHGHHHGHHHHGHHHGHHHGHHHHHHGGGGGGGGHHFHHHHHHHHHHGHHHGGHGHHHHHHHGGGGGGHGGGEECGHHGGFCGGDGHEHHGGEGFGDGHHHGHHCFGCDGGGGGCFHHHHGGFGACGGGGGGFGGGEGGGGFGGGGGG0/FFFFFEEGFFEFFCF:=DFAB:DEFFFFFFFFDD?FFFFFFFFFFEFFFFFFFFFFBB;BFFFFFFFFFFFFFF/
@M05620:45:000000000-G6HP7:1:1101:12887:4691 1:N:0:121
ATCTCTATCTCCTAAAAACCTGTTTAGATTTGGAGATAGACCTTCAGGTTTTTCATCATTTTCTGCATGAATTATACATTGACCACGTTCCAGCGTGGTCAGTTTGCAGCATTCTGTTATTTTGTTTGACAGAGTGTCTTGTTGAGAACATATGTAGGACATGATTTTTTCCTGCAACAGGGAAAATAAAGTATAAGTTTTAAAGATTTATTCTTTAATAAAGGATCTCAAAGCCAGCTTTAGAAAAAGGA
+
BBBCCFFFFFFFGGGGGGGGGGHHHHHHHHHHHHHHHHHHHHHHHHHHHHHGGHHHHIHHHHHHIHHHHHHHHHHGHHHHHGHHHHGGHHHHHHGFGGHHHHHHHHHHHHHHHHHHHHHHHHHHHHHHHHHHHHHHHHHHHHHHHHHHHHHHHHHHHHHHHHHHHHHHHGHHHHHHHHHHHGGHHHHHHHHHHHHHHFGHHHFHHHHHHHHHHHHHHHHHHGHHHHHHHGHHHGHHHGHHHHHFFGHHGGG
@M05620:45:000000000-G6HP7:1:1101:12898:4706 1:N:0:121
ATCTCTATCTCCTAAAAACCTGTTTAGATTTGGAGATAGACCTTCAGGTTTTTCATCATTTTCTGCATGAATTATACATTGACCACGTTCCAGCGTGGTCAGTTTGCAGCATTCTGTTATTTTGTTTGACAGAGTGTCTTGTTGAGAACATATGTAGGACATGATTTTTTCCTGCAACAGGGAAAATAAAGTATAAGTTTTAAAGATTTATTCTTTAATAAAGGATCTCAAAGCCAGCTTTAGAAAAAGGA
+
ABCCCFFFFFFFGGGGGGGGGGGHHHHHHHHHHHHHHHHGHHHHHHHHHHHGGHHHHHHHHHIHIHHHHHHHHHHGHHHHHGHHGHGGHHHHHHGFFGHHHHHHHHHGHHGHHHHHHHHHHHHHHHHHGHHHHHHHHHHHHHHHHHGHHHHHHHHHHHHHHHHHHHHHHGHHHHHHHHHHHGGGHHHGHGHHHHHGHGHHHGGGHGHHHGHHHHHHGGHHHHHHHHHHHFHGHHHHHGHHHHHGGHGFGGF
@M05620:45:000000000-G6HP7:1:1101:12880:4707 1:N:0:121
ATCTCTATCTCCTAAAAACCTGTTTAGATTTGGAGATAGACCTTCAGGTTTTTCATCATTTTCTGCATGAATTATACATTGACCACGTTCCAGCGTGGTCAGTTTGCAGCATTCTGTTATTTTGTTTGACAGAGTGTCTTGTTGAGAACATATGTAGGACATGATTTTTTCCTGCAACAGGGAAAATAAAGTATAAGTTTTAAAGATTTATTCTTTAATAAAGGATCTCAAAGCCAGCTTTAGAAAAAGGA
+
CCCCCFFFFFFFGGGGGGGGGGHHHHHHHHHHHHHHHHHHHHHHHHHHHHHGGHHHHHHHHIHHHHHHHHHHHHHHHHHHHHHHHHGHHHHHHHGGGGHHGHHHHHHHHHHHHHHHHHHHHHHHHHHHHHHHHHHHHHHHHHHHHHGHHHHHHHHHHHHHHHHHHHHHHGHHHHHHHHHHHGGGHHHGHFHGHHHHHGHHHHHHHHHHHHHHHHHHHGHHHGHHHHHHHHHGHHHHHGHHHHHHGHGHGGG
@M05620:45:000000000-G6HP7:1:1101:7737:4717 1:N:0:121
TACCTGTACTGGGGAAGCATTTGAATATCCCCCCATGGTGATGGGGACGGAGAACTGCTCCATAAACACAGGCAACGTGCCTAACTTTCCCGGGAAGATGAAGTCAAAGAGCGACCACAGCTCTCGGAGGTTATTTTGCATCGGTGAGCCAGACAGAATGATCCGATGAGGGGTGCGAAACTATTTGAGGAAAGGAAGCACCTTTTTATTAAATTTACCTTTTAGCAATCGCCATTCCTACCCTAAAGATC
+
AA1AAFD@F@DFEAFC1GGAABGHFGGFAFCFFGGHHGHFBGHBCEFGCG?CEHHFGF11BGFHFHHHGG0AFGFHG/?FGFHFFFHHH1F>>>/EEHHHHHHHHHFG1CBF<CCCGFF0GGHHHGGCCC?FFFHDGHG<GHGGCCGFFHFFHFFHHFHFFHHHGAFGFBF.@ECGGA@?A;;FGGGFGE0BFFF/:9EGGFFFBFBEFBF/BFFFFFFFFFFFF/FB/:AEB-EFFBBFFFFFFFFFFF9
@M05620:45:000000000-G6HP7:1:1101:17707:4746 1:N:0:121
AAACCAAGCAGACACTCACCGCCAGAAGACATGAGGTCAGCTAGATCGGAAGAGCACACGTCTGAACTCCAGTCACTCTCGCGCATCTCGTATGCCGTCTTCTGCTTGAAAAAAAAAAAAAAAACAACCAATACCCCCCACTCCCCCTCCCCATTATGCCATAACACACATTGCAGTGCTGCGCAATTACCAGACATTACTAACGTAAATTAGTCTCTGCCCCGTATATCAGACCTGTGTATTCTACGTGC
+
CCCCCCDFDFFFGGGGGGGGGGGGGHHHHHHHHHHHGHHHHHHHHHHHGGGGHHHHHGHGHHHGHHHHHHHHHHHHHHHHGGGGGFEHHHFGHHHHGGGHGHHHHHHHHHHHHGGGFD</-->-.<.<...<000<.---..:/...-9...//<000000000000..900000::00:00----.0:00:0../0000:00<./<..0000<0000000..-.-.0000000.0/000000<000.</.
@M05620:45:000000000-G6HP7:1:1101:17701:4763 1:N:0:121
AAACCAAGCAGACACTCACCGCCAGAAGACATGAGGTCAGCTAGATCGGAAGAGCACACGTCTGAACTCCAGTCACTCTCGCGCATCTCGTATGCCGTCTTCTGCTTGAAAAAAAAAAAATACATATCAGATAATGACGGGTTTATGAGTACTTCTTTCCTTAGACTAGTAGATGCATAACGATAAGAATGTTATAATAGATCATATTTGAGCTACTGTGTCTGCAAGCTGACTTGATGGCATAAGTCAGA
+
AA?>AAAFBFFFGFGGFGGGAEEGGGFF3GHHHGHGGHGGHHGHHHHHGGGCGFGCGBGFBGHGHGHFHGHHHHHHHHHHGGGGCE>GGHGEFFGHGGGHGGHGHHHHEHHFG@DCC>>>0111111111<1111111.---..<0000<00000000000;000000/00000000000/...;.0009000000000000;00000000.0/////9///9/////9///./9///9/.///;//////
@M05620:45:000000000-G6HP7:1:1101:12226:4773 1:N:0:121
CATCCTGACCCTGAAGTACCCCATTGAGCATGGCATCGTCACCAACTGGGACGACATGGAGAAGATCTGGCACCACACCTTCTACAACGAGCTGCGCGTGGCCCCGGAGGAGCACCCAGTGCTGCTGACCGAGGCCCCCCTGAACCCCAAGGCCAACAGAGAGAAGATGACTCAGGTGAGGCTCGGCCGACGCCCGTGCTCCTCCCGTCCTTTCCCCAGTCATTTTCTGCCCGGCTTGATTTCTGACATTA
+
AAAAAFFFFFFFGGGGGGGGGCA0F11111B10AF1A0F0A0A1/A00F/AF//A//B01BGH011B2D1GHHGA/>/>F@@GGD11@>/EE/GB/////>EB/<<<B?/C<FGFHFGHHHHHHHHHHHHGGGGGGGGGGGGGHHHGGGGHGHHGGGGGGGGGGGGGGGGGGGGGGGGGGGGGG@@FF@@@@@@@@@FFFFFFFFFFFFFFFFFFFFFBFFFFFFFFFFFFFF?@@@<FFFFFFFFFFFF/
@M05620:45:000000000-G6HP7:1:1101:12245:4777 1:N:0:121
CATCCTGACCCTGAAGTACCCCATTGAGCATGGCATCGTCACCAACTGGGACGACATGGAGAAGATCTGGCACCACACCTTCTACAACGAGCTGCGCGTGGCCCCGGAGGAGCACCCAGTGCTGCTGACCGAGGCCCCCCTGAACCCCAAGGCCAACAGAGAGAAGATGACTCAGGTGAGGCTCGGCCGACGCCCGTGCTCCTCCCGTCCTTTCCCCAGTCATTTTCTGCCCGGCTTGATTTCTGACATTA
+
CCDDDFFFFFFFGGGGGFGGGGGHHHHHHHHHHHHHHGHHHGHHHGHHHHHHGGGGGHHHHHHHHHHHHHHHHGHHHGGHHHHHHHHHGGGGGHHGGGGGGGHHGGGGGGGGHGHHGGHFHHHHHHHHHHGGGGGGGGGGGGHHHHGGGGHGHHGGGGGGGGGGGGGGGGGGGGFGGGGGGGGGFFFFFFFFFFFFBFFFFFFFFFFFFFFFFFFFFFDFFFFFHFHHHFFFFFFFFFFFFFFFFEFFFF0
@M05620:45:000000000-G6HP7:1:1101:8406:4785 1:N:0:121
TACCTGTACTGGGGAAGCATTTGAATATCCCCCCATGGTGATGGGGACGGAGAACTGCTCCATAAACACAGGCAACGTGCCTAACTTTCCCGGGAAGATGAAGTCAAAGAGCGACCACAGCTCTCGGAGGTTATTTTGCATCGGTGAGCCAGACAGAATGATCCGATGAGGGGTGCGAAACTATTTGAGGAAAGGAAGCACCTTTTTATTAAATTTACCTTTTAGCAATCGCCATTCCTACCCTAAAGATC
+
AAABBFFFFFFFGGGGGGGGGGHHHHHHHHHGGGGHHHFGHHHHHGGGGGGGGHHHHHHHHHHHHHHGHHHHGGHHGHHHHHHHHHHHHHHGGGGGGHHHFHHGHHHHHHHHGGGGBGHHHHHHHGGGGGCHHHHHHHHGHHGGGGGHGHHHHGHHHHGHHHHHHGGGHHHGGADGGA?DGGGGGGGFGGFFFGGFFFGBCAFFFFFFFFFFFFFFFFFFFFFFFFFBF;AFFFFFFFFFFFFFFBBFFFF
@M05620:45:000000000-G6HP7:1:1101:18125:4795 1:N:0:121
CATCCTGACCCTGAAGTACCCCATTGAGCATGGCATCGTCACCAACTGGGACGACATGGAGAAGATCTGGCACCACACCTTCTACAACGAGCTGCGCGTGGCCCCGGAGGAGCACCCAGTGCTGCTGACCGAGGCCCCCCTGAACCCCAAGGCCAACAGAGAGAAGATGACTCAGGTGAGGCTCGGCCGACGCCCGTGCTCCTCCCGTCCTTTCCCCAGTCATTTTCTGCCCGGCTTGATTTCTGCCATTA
+
BBBBBFFFFFFFGGCGGGGGGGGHHHHHHHHHFHBGHGHHHGHHHGHHHHHHGGGFGHHHHHHGGGHGHHHHHGHHHGGHHHHHHHHHGGGGGHHGGGGGGFHHGGGDGGGGHHHHGGGHHHHHHHHHHHGGCGGGGGGGGGHGHHGGGGHGHH.EEGGGGGGGFGGGGGGGGGGGGGGGGGGGFFFFFFFFFFFF=ADFFFFFFFFADDABFFFFFFDFF/FFFFFFFEFF.-=>AC.9BFFFB/;/BF/
@M05620:45:000000000-G6HP7:1:1101:7888:4798 1:N:0:121
ATCTCTATCTCCTAAAAACCTGTTTAGATTTGGAGATAGACCTTCAGGTTTTTCATCATTTTCTGCATGAATTATACATTGACCACGTTCCAGCGTGGTCAGTTTGCAGCATTCTGTTATTTTGTTTGACAGAGTGTCTTGTTGAGAACATATGTAGGACATGATTTTTTCCTGCAACAGGGAAAATAAAGTATAAGTTTTAAAGATTTATTCTTTAATAAAGGATCTCAAAGCCAGCTTTAGAAAAAGGA
+
BCCCCFFFFFFFGGGGGGGGGGHHHHHHHHHHHHHHHHHHHHHHHHHHHHHGGHHHHIHHHIIIIHHHHHHHHHHHHHHHHGHHHHGHHHHHHHGGGGHHHHHHHHHGHHHHHHHHHHHHHHHHHHHHGHHHHHHHHHHHHHHHGHGHHHHHHHHHHHHHHHHHHHHHHGHHHHHHHHHHHGGHHHHHHHHHHHHHHFHHHHHHHHHHHHHHHHHHHHHHHHHHHHHGHGHHHHHHHGHHHHHGGGHGGGH
@M05620:45:000000000-G6HP7:1:1101:8407:4802 1:N:0:121
TACCTGTACTGGGGAAGCATTTGAATATCCCCCCATGGTGATGGGGACGGAGAACTGCTCCATAAACACAGGCAACGTGCCTAACTTTCCCGGGAAGATGAAGTCAAAGAGCGACCACAGCTCTCGGAGGTTATTTTGCATCGGTGAGCCAGACAGAATGATCCGATGAGGGGTGCGAAACTATTTGAGGAAAGGAAGCACCTTTTTATTAAATTTACCTTTTAGCAATCGCCATTCCTACCCTAAAGATC
+
CCBCCFFFFFFFGGGGGGGGGGHGFGHHHHHGGGGHHHGHHHHHHGGGGGGGGHHHHHHHHHHHHHHHHHHHGGHHGHHHHHHHHHHHHHHGGGGGGHHHHGHHHHHHHHHHGGGGGHHHHHHHHGGGGGEHHHHHHHHHHHGGGGGHHHHHHGHHGHHHHHHHHGGGHGHGGEGGGGFCGGGGGGGGGGGGGGFFGGGFGFFFFFFFFFFFFFFFFFFFFFFFFFFEFFEFFFFFFFFFFFFFFFFFFFB
@M05620:45:000000000-G6HP7:1:1101:8388:4808 1:N:0:121
TACCTGTACTGAGGAAGCATTTGAATATCCCCCCATGGTGATGGGGACGGAGAACTGCTCCATAAACACAGGCAACGTGCCTAACTTTCCCGGGAAGATGAAGTCAAAGAGCGACCACAGCTCTCGGAGGTTATTTTGCATCGGTGAGCCAGACAGAATGATCCGATGAGGGGTGCGAAACTATTTGAGGAAAGGAAGCACCTTTTTATTAAATTTACCTTTTAGCAATCGCCATTCCTACCCTAAAGATC
+
BBABCFFFFFFFGGGGGGGGGGHHHHHHHHHGGGGHHGHFHHHBHGGGGGGGGHHHHHHHHHHHHHHHHHHHGHHGGHHHHHHHHHHHHHHGGGGGGHHHGHHHHHHHHHHHGGGGGHHHHHHHHGGGGGGHHGHHHHHDHHGGGGGGHHHHHGHHHHHHGHHHHGGGGHHGGACDGDFGGGGGGGGGGGFFGGGGGGGEGGFFFFFFFFFFFFFFFFFFFFFFFFFFFFEFFFFFFFFFFFFFFFFFFFF
@M05620:45:000000000-G6HP7:1:1101:18121:4813 1:N:0:121
CATCCTGACCCTGAAGTACCCCATTGAGCATGGCATCGTCACCAACTGGGACGACATGGAGAAGATCTGGCACCACACCTTCTACAACGAGCTGCGCGTGGCCCCGGAGGAGCACCCAGTGCTGCTGACCGAGGCCCCCCTGAACCCCAAGGCCAACAGAGAGAAGATGACTCAGGTGAGGCTCGGCCGACGCCCGTGCTCCTCCCGTCCTTTCCCCAGTCATTTTCTGCCCGGCTTGATTTCTGACATTA
+
CBCCDFFFFFFFGGGGGGGGGGGHHHHHHHHHHHHHHGHHGGHHHGHHHHHHGGGGGHHHHHHHHHHHHHHHHGHHHGGHHHHHHHHHGGGGGHHGGGGGGGHHGGGGGGGGHHHHGGHGHHHHHHHHHHGGGGGGGGGGGGHHHHGGGGHGHHGGGGGGGGGGGGGGGGGGGFFGGGGGGGGGFFFFFFFFFFFF@DFFFFFFFFFFFFDFFFFFFFFBFFFFFFFFFFFFFFFFFFFFFFFFFFFFFF:
@M05620:45:000000000-G6HP7:1:1101:13340:4815 1:N:0:121
TACCTGTACTGGGGAAGCATTTGAATATCCCCCCATGGTGATGGGGACGGAGAACTGCTCCATAAACACAGGCAACGTGCCTAACTTTCCCGGGAAGATGAAGTCAAAGAGCGACCACAGCTCTCGGAGGTTATTTTGCATCGGTGAGCCAGACAGAATGATCCGATGAGGGGTGCGAAACTATTTGAGGAAAGGAAGCACCTTTTTATTAAATTTACCTTTTAGCAATCGCCATTCCTACCCTAAAGATC
+
CCCCCFFFFFFFGGGGGGGGGGHHHHHHHHHGGGGHHHGHHHHHHGGGGGGGGHHHHHHHHHHHHHHHHHHHGGHHGHHHHHHHHHHHHHHGGGGGGHHHHHHHHHHHHHHHGGGGGHGHHHHHHGGGGGEHHHHHHHHGHHGGGGGHHHHHHGHHHHHHHHHHHGGGHHHGGFGGGGGGGGGGGGGGGGFGGGGGGGGGGFFFFFFFFFFFFFFFFFFFFFFFFFFFFFFFFFFFFFFFFFFFFFFFFFF
@M05620:45:000000000-G6HP7:1:1101:7895:4816 1:N:0:121
ATCTCTATCTCCTAAAAACCTGTTTAGATTTGGAGATAGACCTTCAGGTTTTTCATCATTTTCTGCATGAATTATACATTGACCACGTTCCAGCGTGGTCAGTTTGCAGCATTCTGTTATTTTGTTTGACAGAGTGTCTTGTTGAGAACATATGTAGGACATGATTTTTTCCTGCAACAGGGAAAATAAAGTATAAGTTTTAAAGATTTATTCTTTAATAAAGGATCTCAAAGCCAGCTTTAGAAAAAGGA
+
BCABCFFFFFFFGGGGGGGGGGHHHHHHHHHHHHHHHHHHHHHHHHHHHHHGGHHHHHHHHHHHHHHHHHHHHHHHHHHHHHHHHHGHHHHHHHGGGGHHHHHHHHHHHHHHHHHHHHHHHHHHHHHHHHHHHHHHHHHHHHHHHHHHHHHHHHHHHHHHHHHHHHHHHGHHHHHHHHHHHGGHHHHHHHHHHHHHHGHHHHHHHHHHHHHHHHHHHHHHHHFFHHHHHHHHHHHHHGHHHHHHHHHHGGH
@M05620:45:000000000-G6HP7:1:1101:13339:4836 1:N:0:121
TACCTGTACTGGGGAAGCATTTGAATATCCCCCCATGGTGATGGGGACGGAGAACTGCTCCATAAACACAGGCAACGTGCCTAACTTTCCCGGGAAGATGAAGTCAAAGAGCGACCACAGCTCTCGGAGGTTATTTTGCATCGGTGAGCCAGACAGAATGATCCGATGAGGGGTGCGAAACTATTTGAGGAAAGGAAGCACCTTTTTATTAAATTTACCTTTTAGCAATCGCCATTCCTACCCTAAAGATC
+
BAABCFFFFFFFGGGGGGGGGGHGHHHHHHHGGGGHHHGHHHHHHGGGGGGGGHHHHHHHHHHHHGHHHHHHGGHHGHHHHHGHHHHHHHHGGGGGGHHHGHHHHHHHHHHHGGGGGHHHHHHHHGGGGGEHHHHHHHHHHHGGGGGHHHGHHGHHHHHHHHHHHGGGHGHGGGGGGGGGGGGGGGGGGGFGGGGGGGGFGFFFFFFFFFFFFFFFFFFFFFFFFFFFFFFFFFFFFFFFFFFFFFFFFFF
@M05620:45:000000000-G6HP7:1:1101:18316:4846 1:N:0:121
AGATTACTGCAACAGTTCCCCCTGGACCTGGAAAAGTTTCTTGCCTGGCTTACAGAAGCTGAAACAACTGCCAATGTCCTACAGGATGCTACCCGTAAGGAAAGGCTCCTAGAAGACTCCAAGGGAGTAAAAGAGCTGATGAAACAATGGCAAGTAAGTCAGGCATTTCCGCTTTAGCACTCTTGTGGATCCAATTGAACAATTCTCAGCATTTGTACTTGTAACTGACAAGCCAGGGACAAAACAAAGAT
+
BBBBBFFFBFFFGGGFGGGGGGGGHHHGHHHHHHGGGHHHHGHHHHHHHHHGHHHGHHHHHGHFHHHHHHHHFHHHGHHHHHHHGHHHHHHHHHGGGGHGHGHHHHHHGHHHHHHGHHHHHFHGGGGFHHHGHGHHHFBHHHGFFFFHFGHHHGHHFHFHHHHHGHHHHHFGGGGHHHHHHHHGHDGGHHHHHHHHHGFFFGHFHGHDGFFHGHHHHHHFHFHEHHHFHHHHHGGGGGEEEGFGGGGGGG;
@M05620:45:000000000-G6HP7:1:1101:22850:4900 1:N:0:121
TACCTGTACTGGGGAAGCATTTGAATATCCCCCCATGGTGATGGGGACGGAGAACTGCTCCATAAACACAGGCAACGTGCCTAACTTTCCCGGGAAGATGAAGTCAAAGAGCGACCACAGCTCTCGGAGGTTATTTTGCATCGGTGAGCCAGACAGAATGATCCGATGAGGGGTGCGAAACTATTTGAGGAAAGGAAGCACCTTTTTATTAAATTTACCTTTTAGCAATCGCCATTCCTACCCTAAAGATC
+
CCBCCFFFFFFFGGGGGGGGGGHHHHHHHHHGGGGHHHGHHHHHHGGGGGGGGHHHHHHHHHHHHHHHHHHHGHHHGHHHHHHHHHHHHHHGGGGGGHHHHHHHHHHHHHHHGGGGGHGHHHHHHDFCFGEHHHHHHHHGHHGGGGGGFFHHHGHGCGHHHHHHHGGGHHHGGCEGGEADGGGGHHGGGGBFFFGGFFGFGFFFFFFFFFFFFFFFFFFFFFFFFFFFFFFFFFFFFFFFFFFFFFFFFFF
@M05620:45:000000000-G6HP7:1:1101:22834:4911 1:N:0:121
TACCTGTACTGGGGAAGCATTTGAATATCCCCCCATGGTGATGGGGACGGAGAACTGCTCCATAAACACAGGCAACGTGCCTAACTTTCCCGGGAAGATGAAGTCAAAGAGCGACCACAGCTCTCGGAGGTTATTTTGCATCGGTGAGCCAGACAGAATGATCCGATGAGGGGTGCGAAACTATTTGAGGAAAGGAAGCACCTTTTTATTAAATTTACCTTTTAGCAATCGCCATTCCTACCCTAAAGATC
+
DCCCDFFFFFFFGGGGGGGGGGHFGGHHHHHGGGGHHHGGFHHHHGGGGGGGGHHHHHHHHGHHHHHHHHHHGHHHGHHHHHHHHHHHHHHGGGGGGHHHGGHHHHHHGHHHGGGGGHFHHHHHHFFEGGEHHHHHHHHFHHGGGGGGGGHHHGHHGGHHHHHHHGGGGHHGGCFGGGGGGGGGGGGGGGGGGGGGFFEFGFFFFFFFFFFFFFFFFFFFFFFFFFFFFFFFFFFFFFFFFFFFFFFFFFF
@M05620:45:000000000-G6HP7:1:1101:23708:5019 1:N:0:121
AGATTACTGCAACAGTTCCCCCTGGACCTGGAAAAGTTTCTTGCCTGGCTTACAGAAGCTGAAACAACTGCCAATGTCCTACAGGATGCTACCCGTAAGGAAAGGCTCCTAGAAGACTCCAAGGGAGTAAAAGAGCTGATGAAACAATGGCAAGTAAGTCAGGCATTTCCGCTTTAGCACTCTTGTGGATCCAATTGAACAATTCTCAGCATTTGTACTTGTAACTGACAAGCCAGGGACAAAACAAAGAT
+
ABABCFFFFFFFGGGGGGGGGGGGHHHHHHHHHHHHGHHHHHHHHHHHHHHHHHHHHHHHHHHHHHHHHHHHGHHHHHHHHHHHHHHHHHHHHHGGGGHHHHHHHHHHGHHHHHHGHHHHHHHGGHGGHFHHHGHHHHHHHHHHHHHHHHHHHGHHHHHHHHHHHHHHHHGGGGGHHHHHHHHHHFGGHHHHHFHHHHGGFGHHHHHHHHHHHHHHHHHHHHHHHHHGGHHHHGGGGGGGGGGGGGGGGGF
@M05620:45:000000000-G6HP7:1:1101:23694:5036 1:N:0:121
AGATTACTGCAACAGTTCCCCCTGGACCTGGAAAAGTTTCTTGCCTGGCTTACAGAAGCTGAAACAACTGCCAATGTCCTACAGGATGCTACCCGTAAGGAAAGGCTCCTAGAAGACTCCAAGGGAGTAAAAGAGCTGATGAAACAATGGCAAGTAAGTCAGGCATTTCCGCTTTAGCACTCTTGTGGATCCAATTGAACAATTCTCAGCATTTGTACTTGTAACTGACAAGCCAGGGACAAAACAAAGAT
+
3>AAADDFB5DFGFFEFGGFEEEEFFAECAEGHHHFBAGGHHHEGHEACGGGHHB5EFGFCG3FGHHHCGHBGHHFBFFFGEGFF1GGHHDEFFEEEGHHGHFGFEFGFGDBBGFGFGGGGF3CE/E?34EFFCBEGHHFHHFFBBG1FFHEHFF>GFHDG@CGEGHGHDFDAGFHHGF1<GFGD1>ADCFFF000<BGHFGHHGHGG</DG0;CGGHGG:GGGBG:C:CFFHF/:99.CEFG.FFGGBF9
@M05620:45:000000000-G6HP7:1:1101:19635:5059 1:N:0:121
ATCTCTATCTCCTAAAAACCTGTTTAGATTTGGAGATAGACCTTCAGGTTTTTCATCATTTTCTGCATGAATTATACATTGACCACGTTCCAGCGTGGTCAGTTTGCAGCATTCTGTTATTTTGTTTGACAGAGTGTCTTGTTGAGAACATATGTAGGACATGATTTTTTCCTGCAACAGGGAAAATAAAGTATAAGTTTTAAAGATTTATTCTTTAATAAAGGATCTCAAAGCCAGCTTTAGAAAAAGGA
+
CDDCDFFFFFFFGGGGGGGGGGHHHHHHHHHHHHHHHHHHHHHHHHHHHHHGGHHHHHHHHHIHIHHHHHHHHHHHHHHHHHHHHHGHHHHHHHGGGGHHHHHHHHHHHHHHHHHHHHHHHHHHHHHHHHHHHHHHHHHHHHHHHHHHHHHHHHHHHHHHHHHHHHHHHGHHHHHHHHHHHGGHHHHHHHHHHHHHHHHHHHHHHHHHHHHHHHHHHHHHHHHGHHHHHHHHGHHHHGHHHHHGFFHHGGH
@M05620:45:000000000-G6HP7:1:1101:17583:5070 1:N:0:121
AGATTACTGCAACGTTCCCCCTGGACCTGGAAAAGTTTCTTGCCTGGCTTACAGAAGCTGAAACAACTGCCAATGTCCTACAGGATGCTACCCGTAAGGAAAGGCTCCTAGAAGACTCCAAGGGAGTAAAAGAGCTGATGAAACAATGGCAAGTAAGTCAGGCATTTCCGCTTTAGCACTCTTGTGGATCCAATTGAACAATTCTCAGCATTTGTACTTGTAACTGACAAGCCAGGGACAAAACAAAGATC
+
?AABBFFFFFFFGGGGGGGGGGGH4GHHHHHHFHFHGHHHHHHHHHHHHHHHHHAFHHHHGHHHHHHHHHHHHHHHHHHHHHHEFGHHHHHHHGEGGHHHHHHHHHHGHGHHHHHHHHHHHHGGGGEHHGGH/GFHHHHHGHHHCFFFGFHHGGHFHFHHHHHHHHHHHGGGGGHHHHHHHHHHHFEFHFHFCGHHHHHGHHHHHHHHHCGFHFHCGHHH;GHHGH0CG0;EF/AFGAEEFGFGFGGG/BF
@M05620:45:000000000-G6HP7:1:1101:10788:5075 1:N:0:121
AGATTACTGCAACAGTTCCCCCTGGACCTGGAAAAGTTTCTTGCCTGGCTTACAGAAGCTGAAACAACTGCCAATGTCCTACAGGATGCTACCCGTAAGGAAAGGCTCCTAGAAGACTCCAAGGGAGTAAAAGAGCTGATGAAACAATGGCAAGTAAGTCAGGCATTTCCGCTTTAGCACTCTTGTGGATCCAATTGAACAATTCTCAGCATTTGTACTTGTAACTGACAAGCCAGGGACAAAACAAAGAT
+
BCCCCFFFFFFFGGGFGGGGGGGFHGHHHHHHFHHHGHHHHHHHHHHHHHHHHHFHHHHHHHHFHHHHHHHHFGHHHHHHHHGHHHHHHHHHHHGFGGHHHHHHHHHHGHHHHHHGGHHHGGHGEEGEHGHHHEGHHHFHHGHGGFHHFFGGHGGHGHHHHHGHHHHHHHGGGGGHHHGHHHHHHHHGHHHHHHHHHFFFFGHHHHHDGFFHHHHHHHHHHHHFHHHHGHGHGGFGGGGGGGFGGGGGGGF
@M05620:45:000000000-G6HP7:1:1101:20179:5077 1:N:0:121
TACCTGTACTGGGGAAGCATTTGAATATCCCCCCATGGAGATGGGGACGGAGAACTGCTCCATAAACACAGGCAACGTGCCTAACTTTCCCGGGAAGATGAAGTCAAAGAGCGACCACAGCTCTCGGAGGTTATTTTGCATCGGTGAGCCAGACAGAATGATCCGATGAGGGGTGCGAAACTATTTGAGGAAAGGAAGCACCTTTTTATTAAATTTACCTTTTAGCAATCGCCATTCCTACCCTAAAGATC
+
BBBBBFFFFFFFGGGGGGGGFF6DH5FHHFHGEE223F3AB3AA22AAAEEEGHFBGH5FHFHEF5FFGECAFHFG??1?F4FGF3D4FHF1>EECDH?F43BFGFEEEFGFCGF/C/FFAFHFHGGGGGEHHHHHHDGDHDDGGGFHHHFGGGHC/GFFG=DGGDADGHFGG:;C?.-AGGGGGFFFEB0BFGFGGFGFBEFFFBFE/BFFFFFFFFFF9FBFFFFFFEEFFFEFFBBBB?FFFFFFBF:
@M05620:45:000000000-G6HP7:1:1101:10767:5081 1:N:0:121
AGATTACTGCAACAGTTCCCCCTGGACCTGGAAAAGTTTCTTGCCTGGCTTACAGAAGCTGAAACAACTGCCAATGTCCTACAGGATGCTACCCGTAAGGAAAGGCTCCTAGAAGACTCCAAGGGAGTAAAAGAGCTGATGAAACAATGGCAAGTAAGTCAGGCATTTCCGCTTTAGCACTCTTGTGGATCCAATTGAACAATTCTCAGCATTTGTACTTGTAACTGACAAGCCAGGGACAAAACAAAGAT
+
>AAABFFFFFFFGCFBGGGGGGGGHFGHHHHAG3GFFHHHHHHHHHHEHHHHHHEFAGHHHHHHHHHHHHHHHHHHHHHHHHGHHGGHHHHHHHGGGGHHHHFHHHHHGHBHHGHGHHHHHHHGEFFEGHHFHFHHHHGHHH3GHHHHFHHHFGHHHHHHFHHHHHHHHHGGGGGFHGDHHHHHHHHGEFGGFHHHHHHCG/DGHHHHHHHHHHHHHFHFHHGHHHHGGGHHHGGGGGGGG.BFFEG.FBF
@M05620:45:000000000-G6HP7:1:1101:17591:5086 1:N:0:121
AGATTACTGCAACGTTCCCCCTGGACCTGGAAAAGTTTCTTGCCTGGCTTACAGAAGCTGAAACAACTGCCAATGTCCTACAGGATGCTACCCGTAAGGAAAGGCTCCTAGAAGACTCCAAGGGAGTAAAAGAGCTGATGAAACAATGGCAAGTAAGTCAGGCATTTCCGCTTTAGCACTCTTGTGGATCCAATTGAACAATTCTCAGCATTTGTACTTGTAACTGACAAGCCAGGGACAAAACAAAGATC
+
AAAABFFFFFFFGGGGGGGGGGGH4GHGHHHHHHHHHHHHHHHHHHHHHHGHHGHHHHHHHHFHHHHHHHHHGHHHHHHHHHHHHHHHHHHHHGFGGHHHGHHHHHHGHHHHHHHHGHHHHHGGGGEGHEHHGHHHHFHHHHHHGHHFCGHHGGHHHGHHHGHHHHHHHGGGGGHHHHHHHHHHHGFHHHHHHHHFFFHHHHHHHFHHHGHHHHHHGHHHCGGHHHHHHH;EGGGGGGGGGGGGGGGGGGF
@M05620:45:000000000-G6HP7:1:1101:10800:5089 1:N:0:121
AGATTACTGCAACAGTTCCCCCTGGACCTGGAAAAGTTTCTTGCCTGGCTTACAGAAGCTGAAACAACTGCCAATGTCCTACAGGATGCTACCCGTAAGGAAAGGCTCCTAGAAGACTCCAAGGGAGTAAAAGAGCTGATGAAACAATGGCAAGTAAGTCAGGCATTTCCGCTTTAGCACTCTTGTGGATCCAATTGAACAATTCTCAGCATTTGTACTTGTAACTGACAAGCCAGGGACAAAACAAAGAT
+
ABAACDFFFFFFGGFFGGGGGGGGHHHHHHHGFGHHBGHHHHHHHHHHHHHHHHFGHHHHGHGHHGHHHHHHFHHHHHHHHHFGHFHGHHGHHHGGGDHHHFFGHHHHGHHHGFHEFGHHHGHGDFFEGFGFHEGHHGFGHGHGHHGHFFGHHGGHHHHHHHHHHHGHHHGGGGGHGHFHHHHHHGFGHFHHGFHHHBGHHHHHHHHDGHFGGGHGHGHHHHHFHHHGGHGHHGBFFGGF?FFFFFGGFG0
@M05620:45:000000000-G6HP7:1:1101:10783:5094 1:N:0:121
AGATTACTGCAACAGTTCCCCCTGGACCTGGAAAAGTTTCTTGCCTGGCTTACAGAAGCTGAAACAACTGCCAATGTCCTACAGGATGCTACCCGTAAGGAAAGGCTCCTAGAAGACTCCAAGGGAGTAAAAGAGCTGATGAAACAATGGCAAGTAAGTCAGGCATTTCCGCTTTAGCACTCTTGTGGATCCAATTGAACAATTCTCAGCATTTGTACTTGTAACTGACAAGCCAGGGACAAAACAAAGAT
+
ABABCFFFFFFFGGGGGGGGGGGGHHHHHHHHGHHHFGHHHHHHHHHHHHHHHHHHHHHHHHGHHGHHHHHHHHHHHHHHHHGHHGHHHHHHHHGGGGHHHHHHHHHHGHHHHHHGHHHHHHHGGHGGHHHHHEGHHHGHHHHHHGHHHGHHHGGHHHHHHHHHHHHHHHGGGGGHHHHHHHHHHGGGHHHHGGHHHGHHHHHHHHHDDGGHHGHHHFHHHHHGHHHHGHHHGGGGGGGGGGGGGGGGGGF
@M05620:45:000000000-G6HP7:1:1101:8901:5156 1:N:0:121
TACCTGTACTGGGGAAGCATTTGAATATCCCCCCATGGTGATGGGGACGGAGAACTGCTCCATAAACACAGGCAACGTGCCTAACTTTCCCGGGAAGATGAAGTCAAAGAGCGACCACAGCTCTCGGAGGTTATTTTGCATCGGTGAGCCAGACAGAATGATCCGATGAGGGGTGCGAAACTATTTGAGGAAAGGAAGCACCTTTTTATTAAATTTACCTTTTAGCAATCGCCATTCCTACCCTAAAGATC
+
AABAAFFFFFFFGCGGGGGGGGHGHHHHGHFG2EEHFHBFDGGHHGGGGGDFEHGDGFHEEGGF@GGGHHHHCGHHGHHHFFHHHHHHHHFEEGCCGFGGFGHHHHHD3GHFE?BBCECGEHHHGGGGC@<<1?GHFH11GGEEGGGFGGHGHGHHFHFGDHFGH?EGFGCEGADG@D;AGFGGGGFFEG0C/.C;BFEBFEBFFFFFFFFBFFFFF/B:;BFFFFBFFBA.D.9BFBFFB.ABFFFFFF9
@M05620:45:000000000-G6HP7:1:1101:24112:5157 1:N:0:121
ATCTCTATCTCCTAAAAACCTGTTTAGATTTGGAGATAGACCTTCAGGTTTTTCATCATTTTCTGCATGAATTATACATTGACCACGTTCCAGCGTGGTCAGTTTGCAGCATTCTGTTATTTTGTTTGACAGAGTGTCTTGTTGAGAACATATGTAGGACATGATTTTTTCCTGCAACAGGGAAAATAAAGTATAAGTTTTAAAGATTTATTCTTTAATAAAGGATCTCAAAGCCAGCTTTAGAAAAAGGA
+
CCCCCFFFFFFFGGGGGGGGGGHHHHHHHHHHHHHHHHHHHHHHHHHHHHHGGHHHHHIHHHIIHHHHHHHHHHHHHHHHHHHHHHGHHHHHHHGFGGHHHHHHHHHHHHHHHHHHHHHHHHHHHHHHHHHHHHHHHHHHHHHHHHHHHHHHHHHHHHHHHHHHHHHHHGHHHHGHHHHHHGGHHHHHHHHHHHHHHGHHHHHHHHHHHHHHHHHHHHHHHHHHHHHHHHGHHHHHHGHHHHGGHGHHGGH
@M05620:45:000000000-G6HP7:1:1101:8930:5174 1:N:0:121
TACCTGTACTGGGGAAGCATTTGAATATCCCCCCATGGTGATGGGGACGGAGAACTGCTCCATAAACACAGGCAACGTGCCTAACTTTCCCGGGAAGATGAAGTCAAAGAGCGACCACAGCTCTCGGAGGTTATTTTGCATCGGTGAGCCAGACAGAATGATCCGATGAGGGGTGCGAAACTATTTGAGGAAAGGAAGCACCTTTTTATTAAATTTACCTTTTAGCAATCGCCATTCCTACCCTAAAGATC
+
BBBBBFFFFFFFEGEGGGGGGGFEDGFGFHHGGGGHHHFHGHHGHGCEGECGGHHHGHHHHHHHFFGHHHHHGGHHGHHHHHFFGHHHGHHFGGGGGFGHHGHGHFHGGHHHCGGGFHHHHGHHHGGFGGGHHFGHHHHHHHGGGGCCFHHHHGHFGHHGFGHGF.EDHFHCGACFADABBGGGGGGFGB9FF.FGB.ABFEFFFFFFFFFFFFFFFFFFBFFFFFF/:;9A?DFFFFFFF:ABFFBFFFB
@M05620:45:000000000-G6HP7:1:1101:24106:5175 1:N:0:121
ATCTCTATCTCCTAAAAACCTGTTTAGATTTGGAGATAGACCTTCAGGTTTTTCATCATTTTCTGCATGAATTATACATTGACCACGTTCCAGCGTGGTCAGTTTGCAGCATTCTGTTATTTTGTTTGACAGAGTGTCTTGTTGAGAACATATGTAGGACATGATTTTTTCCTGCAACAGGGAAAATAAAGTATAAGTTTTAAAGATTTATTCTTTAATAAAGGATCTCAAAGCCAGCTTTAGAAAAAGGA
+
CCCCCFFFFFFFGGGGGGGGGGHHHHHHHHHHHHHHHHHHHHHHHHHHHHHGGHHHHHHIIIHHHHHHHHHHHHHHHHHHHHHHHHGHHHHHHHGGGGHHHHGHHHHGHHHHGHHHHHHHHHHHHHHHHHHHHHHHHHHHHHHHHHHHHHHHHHHHHHHHFHHHHHHHHGHHHHHHHHHHHGGHHHHHGHHHHHHHHFGHHHHHHHHHHHHHHHHHHHHHHHHHHHHHHGHHHGHHHGHHHHHHHHHGGGG
@M05620:45:000000000-G6HP7:1:1101:8912:5176 1:N:0:121
TACCTGTACTGGGGAAGCATTTGAATATCCCCCCATGGTGATGGGGACGGAGAACTGCTCCATAAACACAGGCAACGTGCCTAACTTTCCCGGGAAGATGAAGTCAAAGAGCGACCACAGCTCTCGGAGGTTATTTTGCATCGGTGAGCCAGACAGAATGATCCGATGAGGGGTGCGAAACTATTTGAGGAAAGGAAGCACCTTTTTATTAAATTTACCTTTTAGCAATCGCCATTCCTACCCTAAAGATC
+
CCBCCFFFFFFFGGGGGGGGGGHGHHHHHHHGGGGHHHGHGHHHHGGGGGGGGHHHHHHHHHHHHGHHHHHHGHHHGHHHHHGHHHHHHHHGGGGGGHHHHGHHHHHHHHHHGGGGGHHHHHHHHGGGGGEHHHHHHHHHHHGGGGGHFHHHHGHHHHHHHHHHHGGGHHHGGGGGGGGGGGGGGGGGGFFGGGGGGGGGGFFFFFFFFFFFFFFFFFFFFFFFFFFFFFAEFFFFFFFFFFFFFFFFFFF
@M05620:45:000000000-G6HP7:1:1101:15498:5181 1:N:0:121
TACCTGTACTGGGGAAGCATTTGAATATCCCCCCATGGTGATGGGGACGGAGAACTGCTCCATAAACACAGGCAACGTGCCTAACTTTCCCGGGAAGATGAAGTCAAAGAGCGACCACAGCTCTCGGAGGTTATTTTGCATCGGTGAGCCAGACAGAATGATCCGATGAGGGGTGCGAAACTATTTGAGGAAAGGAAGCACCTTTTTATTAAATTTACCTTTTAGCAATCGCCATTCCTACCCTAAAGATC
+
CCCCCFFFFFFFGGGGGGGGGGHHHHHHHHHGGGGHHHGHGHHHHGGGGGGGGGHHHHHHHHHHHHHHHHHHGGHGGHHHHHHHHHHHHHHGGGGGGHHHHHHHHHHHHHHHGGGGGHHHHHHHHGGGGGEHHHHHHHHHHHGGGGGHHHHHGGHHHHHHHHHHHGGGGHHGGEDGGGFGGGGGGGGGGGFFFGGGGGGGGFFFFFFFFFEFFFFFFFFFFFFFFFFFFFEFFFFFFFFFFFFFFFFFFFF
@M05620:45:000000000-G6HP7:1:1101:25337:5183 1:N:0:121
ATCTCTATCTCCTAAAAACCTGTTTAGATTTGGAGATAGACCTTCAGGTTTTTCATCATTTTCTGCATGAATTATACATTGACCACGTTCCAGCGTGGTCAGTTTGCAGCATTCTGTTATTTTGTTTGACAGAGTGTCTTGTTGAGAACATATGTAGGACATGATTTTTTCCTGCAACAGGGAAAATAAAGTATAAGTTTTAAAGATTTATTCTTTAATAAAGGATCTCAAAGCCAGCTTTAGAAAAAGGA
+
BCCBCFFFFFFFGGGGGGGGGGGHHHHHHHHHHGHHHHHHHHHHHHHHHHHGGHHHHHHHHHHHHHHHHHGHHHHHHHHHHGHHHHGHHHHHHHGGGGHHHHHHHHHHHHHHHHHHHHHHHHHHHHHHHHHHHHHHHHHHHHHHFHHHHHHHHHHHHHHHHHHHHHHHHGHHHHHHHFHHHGGHHHHHGFHHHHHHHGGHHHHHHFHHHHHHHHHHHHHHHFHHHHHHHHHHHGHGHGHHHHHHGHHHGGG
@M05620:45:000000000-G6HP7:1:1101:19205:5186 1:N:0:121
CATCCTGACCCTGAAGTACCCCATTGAGCATGGCATCGTCACCAACTGGGACGACATGGAGAAGATCTGGCACCACACCTTCTACAACGAGCTGCGCGTGGCCCCGGAGGAGCACCCAGTGCTGCTGACCGAGGCCCCCCTGAACCCCAAGGCCAACAGAGAGAAGATGACTCAGGTGAGGCTCGGCCGACGCCCGTGCTCCTCCCGTCCTTTCCCCAGTCATTTTCTGCCCGGCTTGATTTCTGACATAG
+
BCCCCFFFFFFFGGGGGGGGGGGHHHHHHHGHHHHHHGHHHGHHHGHHHHGHGGGGGHHHHHHFHGHGHHHHHGGHHGGHHHHHHHHHGGGGGHHGGGEGGGHHGGGGGGGGHGHHGGHFGHHHHHHGGHGGGGGFGGGGGGHHHHGGGGHGHHGGGGFGGGDGGGGFGGGGGGGGGGGGGGGGFCFDAAFFFFFDFFF?FFFFFFFFFFFFFFFFFFFBFFFFFFFFFFFFD===D-.;FFFFFBFFF/;
@M05620:45:000000000-G6HP7:1:1101:25355:5187 1:N:0:121
ATCTCTATCTCCTAAAAACCTGTTTAGATTTGGAGATAGACCTTCAGGTTTTTCATCATTTTCTGCATGAATTATACATTGACCACGTTCCAGCGTGGTCAGTTTGCAGCATTCTGTTATTTTGTTTGACAGAGTGTCTTGTTGAGAACATATGTAGGACATGATTTTTTCCTGCAACAGGGAAAATAAAGTATAAGTTTTAAAGATTTATTCTTTAATAAAGGATCTCAAAGCCAGCTTTAGAAAAAGGA
+
BBABCFFFFFFFGGGGGGGGGGHHHHHHHHHHHHHHHHHHHHHHHHHHHHHGGHHHHHHHHHHHHGHHHHFHHHHHHFHHHGHHHHGHHHHHHHGFGGHHHHHHHHHHHHHHHHHHHHHHHHHHHHHHHHHHHHHHHHHHHHHHGHHHHHHHHHHHHHGFHHHHHHHHHGHHHHHHHHHGHGGHHHHHDHHHHHHHHGHHHHHHGFGHFHHHHHHHHGHHGHHHGHHHGGGHHFHHHGHHHHHEFHHHGGG
@M05620:45:000000000-G6HP7:1:1101:15475:5187 1:N:0:121
TACCTGTACTGGGGAAGCATTTGAATATCCCCCCATGGTGATGGGGACGGAGAACTGCTCCATAAACACAGGCAACGTGCCTAACTTTCCCGGGAAGATGAAGTCAAAGAGCGACCACAGCTCTCGGAGGTTATTTTGCATCGGTGAGCCAGACAGAATGATCCGATGAGGGGTGCGAAACTATTTGAGGAAAGGAAGCACCTTTTTATTAAATTTACCTTTTAGCAATCGCCATTCCTACCCTAAAGATC
+
CCBCCFFFFFFFGGGGGGGGGGHHHHHHHHHGGGGHHHGHHHHHHGGGGGGGGHHHHHHHHHHHHHHHHHHHGHHHGHHHHHHHHHHHHHHGGGGGGHHHHHHHHHHHHHHHGGGGGHHHHHHHHGGGGGEHHHHHHHHHHHGGGGEHHHFHHGHHHHHHHHHHHGGGHHHGGEGGGGAGGGGGGGGGGGFGGGGGGGGFGFFFFFFFFFFFFFFFFFFFFFFFFFFFFFFFFFFFFFFFFFFFFFFFFFF
@M05620:45:000000000-G6HP7:1:1101:15504:5202 1:N:0:121
TACCTGTACTGGGGAAGCATTTGAATATCCCCCCATGGTGATGGGGACGGAGAACTGCTCCATAAACACAGGCAACGTGCCTAACTTTCCCGGGAAGATGAAGTCAAAGAGCGACCACAGCTCTCGGAGGTTATTTTGCATCGGTGAGCCAGACAGAATGATCCGATGAGGGGTGCGAAACTATTTGAGGAAAGGAAGCACCTTTTTATTAAATTTACCTTTTAGCAATCGCCATTCCTACCCTAAAGATC
+
A3>AAFFBFFFFG2FEEGGGGFHHHFG5DGHCGGGHHGHHBHHHHDGE?0AEEHEHFHDGHGHHBGFHFFHFGEFGE?GHGBGFHFHHHDHGCE/@EHFGHHGGFGFH3CFHEGGGGEHFHHHHHGGDCGDHHHHHHGH1GHGGADGAFG<GHEFGHHEFGHHHHDGGFCHD?ADDBGA@?9BBFFGEEF0/CC?/BCCBFEFFFF9?BFF/;BBFFF/BFFFFFFFFFF9EA.EFFFFFFFFFFFFFBBF
@M05620:45:000000000-G6HP7:1:1101:15475:5206 1:N:0:121
TACCTGTACTGGGGAAGCATTTGAATATCCCCCCATGGTGATGGGGACGGAGAACTGCTCCATAAACACAGGCAACGTGCCTAACTTTCCCGGGAAGATGAAGTCAAAGAGCGACCACAGCTCTCGGAGGTTATTTTGCATCGGTGAGCCAGACAGAATGATCCGATGAGGGGTGCGAAACTATTTGAGGAAAGGAAGCACCTTTTTATTAAATTTACCTTTTAGCAATCGCCATTCCTACCCTAAAGATC
+
CCABBFFFFFFFGGGGGGGGGGHHHHHHHHHGGGGHHHFHHHHHGGGGGGGGGGHHHHHHHFHGHHHHHHHHGHHHGHHHHHHHHHHHHHHGGGGGGHHHHHHHHHHHHHHHFGGGGHFHHHHHHGGGGGAHGHHHHHHHHHGGGGEHHHHHHGHHHHHHFHHHHGGGHHHGGGFGGGGGGGGGGGGGGGCFFFFGGGGFGFFFFFFFFFFFFFFFFFFEFFFFFFFFFFEEFFFFFFFFFFFFFFFFEFF
@M05620:45:000000000-G6HP7:1:1101:21922:5229 1:N:0:121
CATCCTGACCCTGAAGTACCCCATTGAGCATGGCATCGTCACCAACTGGGACGACATGGAGAAGATCAGGCACCACACCTTCTACAACGAGCTGCGCGTGGCCCCGGAGGAGCACCCAGTGCTGCTGACCGAGGCCCCCCTGAACCCCAAGGCCAACAGAGAGAAGATGACTCAGGTGAGGCTCGGCCGACGCCCGTGCTCCTCCCGTCCTTTCCCCAGTCATTTTCTGCCCGGCTTGATTTCTGACATTA
+
CBCCCFFFFFFFGGGGGGGGGGGHHHHHHHHHHHHHHGHHHGHHHGHHHHGHGGGGGHHHHHHHHHHHHHHHHGGHHGGHHHHHHHHHGGGGGHHGGGGGGGHHGGGGGGGGHHHHGGHGHHHHHHHHHHGGGGGGGGGGGGHHHHGGGGHGHGGGGGGGGGGGGGGGGGGGGGGGGGGGGGGFFFFFFFFFFFFFDFFFFFFFFFFFFFFFFFFFFFFFFFFFFFFFFFFFDFFFFFFFFFFFFFFFFF/
@M05620:45:000000000-G6HP7:1:1101:14828:5237 1:N:0:121
ATCTCTATCTCCTAAAAACCTGTTTAGATTTGGAGATAGACCTTCAGGTTTTTCATCATTTTCTGCATGAATTATACATTGACCACGTTCCAGCGTGGTCAGTTTGCAGCATTCTGTTATTTTGTTTGACAGAGTGTCTTGTTGAGAACATATGTAGGACATGATTTTTTCCTGCAACAGGGAAAATAAAGTATAAGTTTTAAAGATTTATTCTTTAATAAAGGATCTCAAAGCCAGCTTTAGAAAAAGGA
+
@ABCCFFFFFFFGGGGGGGGGGGHHHHHHHHHHHHGHHHGHHGHHHHHHHHGGHHHHHHHHHHHHHHHHHHGHHHHHHHHHGHHHHGGHHHHHHGEGGGHGHGHHHHGHHGFHHHHHHHHHHHHHHHHHGGHHHGHHHHHHHHHHHGGHHHHHHHHHHHHFHHHHHHHHGHHHHHHHHGHHGGGHHHGGGHGGHHGHFGFHGGGHGHHHFHHHHHHHHHGFFGHGHHHHHGGHHHHHGHHHHHHGFGFGGG
@M05620:45:000000000-G6HP7:1:1101:21908:5241 1:N:0:121
CATCCTGACCCTGAAGTACCCCATTGAGCATGGCATCGTCACCAACTGGGACGACATGGAGAAGATCTGGCACCACACCTTCTACAACGAGCTGCGCGTGGCCCCGGAGGAGCACCCAGTGCTGCTGACCGAGGCCCCCCTGAACCCCAAGGCCAACAGAGAGAAGATGACTCAGGTGAGGCTCGGCCGACGCCCGTGCTCCTCCCGTCCTTTCCCCAGTCATTTTCTGCCCGGCTTGATTTCTGACATTA
+
AAABBFFFFFFFGGGGGFGGGGGHHHHHHHHHHHHHHGHHGGHHHGHHHHGHGGGGGHHGHGHHHHHGHGHHHGGHHGGHGHHHHHHHGGGGGHHGGGGGGGHHGGGGGGGGHFHHGGHHHHHHHHHHHHGGGGGGGGGGGGHGHHGGGGHGHHGGGGGGGGGGGGGGGGGGGGGGGGGGGGEGFFFFFAFAFFFB9DDEFFFFFFFEFFFFFFFFFFAFFFFFFFFFFFFFFFFFFFFFFFFFFBFFFF/
@M05620:45:000000000-G6HP7:1:1101:22168:5254 1:N:0:121
TACCTGTACTGGGGAAGCATTTGAATATCCCCCCATGGTGATGGGGACGGAGAACTGCTCCATAAACACAGGCAACGTGCCTAACTTTCCCGGGAAGATGAAGTCAAAGAGCGACCACAGCTCTCGGAGGTTATTTTGCATCGGTGAGCCAGACAGAATGATCCGATGAGGGGTGCGAAACTATTTGAGGAAAGGAAGCACCTTTTTATTAAATTTACCTTTTAGCAATCGCCATTCCTACCCTAAAGATC
+
CCCCCFFFFFFFGGGGGGGGGGHGFGHHHHHGGGGHHHGHHHHHHGGGGGGGGHHHHHHHHHHHHHHHHHHHGHHHGHHHHHHHHHHHHHHGGGGGGHHHHHHHHHHHHHHHGGGGGHHHHHHHHBFCDGCHHHHHHHHGHHGGGGGHFGHHHGHGCGHHHHHHHGGGHHHGGCEGGFFGGGGHHHGGGGFGGFGFGGGEFFFFFFFFFFFFFFFHFFFFFFFFFFFFFFFFFFFFFFFFFFFFFFFFFFF
@M05620:45:000000000-G6HP7:1:1101:22165:5272 1:N:0:121
TACCTGTACTGGGGAAGCATTTGAATATCCCCCCATGGTGATGGGGACGGAGAACTGCTCCATAAACACAGGCAACGTGCCTAACTTTCCCGGGAAGATGAAGTCAAAGAGCGACCACAGCTCTCGGAGGTTATTTTGCATCGGTGAGCCAGACAGAATGATCCGATGAGGGGTGCGAAACTATTTGAGGAAAGGAAGCACCTTTTTATTAAATTTACCTTTTAGCAATCGCCATTCCTACCCTAAAGATC
+
AAAAAFDDFFB@1AFEEGGFGGDFGFHHFFEFFGGGHHABGDFCAEFEE//AAGGHGHHHFFFGFGHEGHFEAGFF/F/>GFFFF@GHFHHGGE?EFHHHHE1GGHHHHGGFE@BCCGHGFHFGDEABCC?GHFHHHFB1DDAGEGGGHHCFCECCBCGDGHGFH?EACGC?C;:C@CA@AFGGGFGGGGBFFGGGB9./9ABFFFFFFFFBFFFFFFBFFFFFF/F/99AEBFEFFFFF/;AFFFFFFFB
@M05620:45:000000000-G6HP7:1:1101:22696:5355 1:N:0:121
ATCTCTATCTCCTAAAAACCTGTTTAGATTTGGAGATAGACCTTCAGGTTTTTCATCATTTTCTGCATGAATTATACATTGACCACGTTCCAGCGTGGTCAGTTTGCAGCATTCTGTTATTTTGTTTGACAGAGTGTCTTGTTGAGAACATATGTAGGACATGATTTTTTCCTGCAACAGGGAAAATAAAGTATAAGTTTTAAAGATTTATTCTTTAATAAAGGATCTCAAAGCCAGCTTTAGAAAAAGGA
+
BCCCCFFFFFFFGGGGGGGGGGHHHHHHHHHHHHHHHHHHHHHHHHHHHHHGGHHHHHHIHIHHHHHHHHHHHHHHHHHHHGHHGHGHHHHHHHGFGGHHHHHHHHHHHHHHHHHHHHHHHHHHHHHHGHHHHHHHHHHHHHHHHHGHHHHHHHHHHHHHHHHHHHHHHGHHHHHHHHHHHGGGHHHHHGHHHHHHHFHHHGHHHHHHHHHHHHHHGHHHHGHHHHGHHGGHHHHHHGHHHHHHHHHGGGH
@M05620:45:000000000-G6HP7:1:1101:22682:5368 1:N:0:121
ATCTCTATCTCCTAAAAACCTGTTTAGATTTGGAGATAGACCTTCAGGTTTTTCATCATTTTCTGCATGAATTATACATTGACCACGTTCCAGCGTGGTCAGTTTGCAGCATTCTGTTATTTTGTTTGACAGAGTGTCTTGTTGAGAACATATGTAGGACATGATTTTTTCCTGCAACAGGGAAAATAAAGTATAAGTTTTAAAGATTTATTCTTTAATAAAGGATCTCAAAGCCAGCTTTAGAAAAAGGA
+
@BBBCFFFFFFFGGGGGGGGGGHHHHHHHHHHHHHHHHHGHHHHHHHHHHHGGHHHHHHIHIHHHHHHHHHHHHHGHGHHHFHHGHGHHHHFGHGFGGHHHHHHHHHHHHHHGHHHHHHHHHHHHHHHGHHHHHHHHHHHHHHHHHGGHHHHHHHHHHHHHHHHHHHHHGHHHHGHHHHHHGGFHHHGHGHHGGHHHGHHFGGGHGHGHHHHHGHHGGHHHFHHHHGHHGGGHHHHHGHHHHHHGGFGGGG
@M05620:45:000000000-G6HP7:1:1101:17401:5425 1:N:0:121
TACCTGTACTGGGGAAGCATTTGAATATCCCCCCATGGTGATGGGGACGGAGAACTGCTCCATAAACACAGGCAACGTGCCTAACTTTCCCGGGAAGATGAAGTCAAAGAGCGACCACAGCTCTCGGAGGTTATTTTGCATCGGTGAGCCAGACAGAATGATCCGATGAGGGGTGCGAAACTATTTGAGGAAAGGAAGCACCTTTTTATTAAATTTACCTTTTAGCAATCGCCATTCCTACCCTAAAGATC
+
BABBBFFFFFFFGGGGGGGGGGHGHGHGHHHGGGGHHHGHHHHGHFGGGGGGGHHHHHHHHHHHHHHHHHHHGHHHGHHHHHHGHHHHHHHGGGGGGHHFFHFBFGHFBFGFEGGGGHGCGHHGHGGDGGGHHHHHHHHBGHG?DDC<C<C..<//<CF0<GGHFFG?CFHGGDGGAEGADFGGGGGGEEFGG?FGGGGGGFBFFFBEFFFFFFFFFFFFFFFF/BB/BB.EF?ABFEFFFFFFFFFFFFF
@M05620:45:000000000-G6HP7:1:1101:17261:5427 1:N:0:121
TACCTGTACTGGGGAAGCATTTGAATATCCCCCCATGGTGATGGGGACGGAGAACTGCTCCATAAACACAGGCAACGTGCCTAACTTTCCCGGGAAGATGAAGTCAAAGAGCGACCACAGCTCTCGGAGGTTATTTTGCATCGGTGAGCCAGACAGAATGATCCGATGAGGGGTGCGAAACTATTTGAGGAAAGGAAGCACCTTTTTATTAAATTTACCTTTTAGCAATCGCCATTCCTACCCTAAAGATC
+
CCBCCFFFFFFFGGGGGGGGGGHHHHHHHHHGGGAGGHAE5BFHHEAAFC1AFF3FD35BE3AGHGEFECG11FG1>?1F1@F3?FH4GH3EGEGC/03?FBF44DG?3B22/<B<<//0=2@22CA/A@E01FGHFFB1=1C.<<.0><0<<<<CHC000<D0<...0CGGE.:.-AB9-09CF090C:FGBFGGE?.0C.BFFF99FFFFBFFB0B0BFFB0/0B0;0.:9;ABF00:BF.;BF0000:
@M05620:45:000000000-G6HP7:1:1101:17388:5443 1:N:0:121
TACCTGTACTGGGGAAGCATTTGAATATCCCCCCATGGTGATGGGGACGGAGAACTGCTCCATAAACACAGGCAACGTGCCTAACTTTCCCGGGAAGATGAAGTCAAAGAGCGACCACAGCTCTCGGAGGTTATTTTGCATCGGTGAGCCAGACAGAATGATCCGATGAGGGGTGCGAAACTATTTGAGGAAAGGAAGCACCTTTTTATTAAATTTACCTTTTAGCAATCGCCATTCCTACCCTAAAGATC
+
CCCCCFFFFFFFGGGGGGGGGGHHHHHHHHHGGGGHHHGHHHHHHGGGGGGGGHHHHHHHHHHHHHHHHHHHGGHHGHHHHHHHHHHHHHHGGGGGGHHHHHHHHHHHHHHHGGGGGHHHHHHHHGGGGGEHHHHHHHHHHHGGGGGHHHHHHGHHHHHHHHHHHGGGHHGGGEFGGGGGGGGGGGGGGGFGGFGGGGGGGFFFFFFFFFFFFFFFFFFFFFFFFFFFFFEFFFFFFFFFFFFFFFFFFFF
@M05620:45:000000000-G6HP7:1:1101:17266:5444 1:N:0:121
TACCTGTACTGGGGAAGCATTTGAATATCCCCCATGGTGATGGGGACGGAGAACTGCTCCATAAACACAGGCAACGTGCCTAACTTTCCCGGGAAGATGAAGTCAAAGAGCGACCACAGCTCTCGGAGGTTATTTTGCATCGGTGAGCCAGACAGAATGATCCGATGAGGGGTGCGAAACTATTTGAGGAAAGGAAGCACCTTTTTATTAAATTTACCTTTTAGCAATCGCCATTCCTACCCTAAAGATCG
+
>A3AAFFFFFBFEEGGCGGGGFGBFGHHHHFFGGGHHFFHHHFHFGEEGDEEFFFDFGFHGHGHHHHHGHGGHHHEGEGHHHGFDGHHHEE@E@EGHHHGHFBGHHHFFHHGGGGGHHHGHHHHDGDCC?GHHHHFGFHGHGGAAFGHHHHFGHGFHFHHHHGHGGGFHGGGCCDG.CGGGGGGGGGGFFCFFAFGGGGGGGGGFFGGFFFFFFFFFFFFFBFF/9/;BEFFFFFFFFFFAFFFBFBFFF9
@M05620:45:000000000-G6HP7:1:1101:13064:5492 1:N:0:121
TACCTGTACTGGGGAAGCATTTGAATATCCCCCCATGGTGATGGGGACGGAGAACTGCTCCATAAACACAGGCAACGTGCCTAACTTTCCCGGGAAGATGAAGTCAAAGAGCGACCACAGCTCTCGGAGGTTATTTTGCATCGGTGAGCCAGACAGAATGATCCGATGAGGGGTGCGAAACTATTTGAGGAAAGGAAGCACCTTTTTATTAAATTTACCTTTTAGCAATCGCCATTCCTACCCTAAAGATC
+
AABAAFFFFFDC4AFFCEFEGGHHHHFFFGEFEEGFHBBFGEGGEA2A0A1EECGGGGHFCFBBFGHFEHCAAGFGEFGEEF3@1@FHFHHEGE>EFGHEHBFHFFFHHFEG@CC<BCHCCGFGFDA<<@/<FGHGHB1<1D<EDFGFHCGCC<CC</<<DHGGG.CDGF/A@;:A-9B?BFG0BCBGEB9;CF.F/99/B99BBBFAFB9//;FFFFFBBBFF9/99:/99..AFBFFF9.99FFFFFF9
@M05620:45:000000000-G6HP7:1:1101:13081:5494 1:N:0:121
TACCTGTACTGGGGAAGCATTTGAATATCCCCCCATGGTGATGGGGACGGAGAACTGCTCCATAAACACAGGCAACGTGCCTAACTTTCCCGGGAAGATGAAGTCAAAGAGCGACCACAGCTCTCGGAGGTTATTTTGCATCGGTGAGCCAGACAGAATGATCCGATGAGGGGTGCGAAACTATTTGAGGAAAGGAAGCACCTTTTTATTAAATTTACCTTTTAGCAATCGCCATTCCTACCCTAAAGATC
+
CCBCCFFFFFFFGGGGGGGGGGHHHHHHHHHGGGGHHHHHHHHHHGGGGGGGGHHHHHHHHHHHHGHHHHHHGGHHGH1GHHHHHHGHHHHGGGGGGHHHHHHHHHHHHHHHGGGGGHHHHHHHHGGGGGEHHHHHHHHHHHGGGGGHHHHHHGHHHHHHHHHHHGGGHHHGGACGGDGGGGGGGGGGGGFGGGGGGGGGGFFFFFFFFFFFFFFFFFFFFFFFFFFFFFFFFFFFFFFFFFFFFFFFFFF
@M05620:45:000000000-G6HP7:1:1101:13082:5511 1:N:0:121
TACCTGTACTGGGGAAGCATTTGAATATCCCCCCATGGTGATGGGGACGGAGAACTGCTCCATAAACACAGGCAACGTCCCTAACTTTCCCGGGAAGATGAAGTCAAAGAGCGACCACAGCTCTCGGAGGTTATTTTGCATCGGTGAGCCAGACAGAATGATCCGATGAGGGGTGCGAAACTATTTGAGGAAAGGAAGCACCTTTTTATTAAATTTACCTTTTAGCAATCGCCATTCCTACCCTAAAGATC
+
BCBCCFFFFFFFGGGGGGGGGGHHHHHHHHHGGGGHHHGHHHHHHGGGGGGGGHHHHHHHHHHHHHHGHHHHGHHHGHEGGHHHHHHHHHHGGGGGGHHHHHHHHHHHHHHHGGGGGHHGHHHHHGGGGGEHHHHHHHHHHHGGGGGHHHHFHGHHHHHHHHHHHGGGGHHGGDFGGGADGGGGGGGGGGGGGGGGGGGEFFFFFFFFFFFFFFFFFFFFFFFFFFFFFFFFFFFFFFFFFFFFFFFFFFF
@M05620:45:000000000-G6HP7:1:1101:7019:5529 1:N:0:121
AGATTACTGCAACAGTTCCCCCTGGACCTGGAAAAGTTTCTTGCCTGGCTTACAGAAGCTGAAACAACTGCCAATGTCCTACAGGATGCTACCCGTAAGGAAAGGCTCCTAGAAGACTCCAAGGGAGTAAAAGAGCTGATGAAACAATGGCAAGTAAGTCAGGCATTTCCGCTTTAGCACTCTTGTGGATCCAATTGAACAATTCTCAGCATTTGTACTTGTAACTGACAAGCCAGGGACAAAACAAAGAT
+
AABBBFFFFFFFGGGGGGGGGGGFHHGHGHHHHHHGGHHHHFHHHHHHHHGHHHGGHHHHHHHHHHHHHGHHHHHHHHHHGGHHHHHHHHBGHHGFGGHHHFHGFGHHFHHHHHHGHHHGHBGFGFGGHHHHHGHHHHGGHFEHFHEHGFHHHGHHGHHHHHHHGHHHHHGFGGGHFGHHHHFHHHHGHEHHFHHFFHGHHHHHHHHFFHHHGHHGHHHFHGHFHFHFEFCGHGFGGGFGGGFFFGGAFGF
@M05620:45:000000000-G6HP7:1:1101:7009:5544 1:N:0:121
AGATTACTGCAACAGTTCCCCCTGGACCTGGAAAAGTTTCTTGCCTGGCTTACAGAAGCTGAAACAACTGCCAATGTCCTACAGGATGCTACCCGTAAGGAAAGGCTCCTAGAAGACTCCAAGGGAGTAAAAGAGCTGATGAAACAATGGCAAGTAAGTCAGGCATTTCCGCTTTAGCACTCTTGTGGATCCAATTGAACAATTCTCAGCATTTGTACTTGTAACTGACAAGCCAGGGACAAAACAAAGAT
+
ABBBBFFFFFFFGGGGGGGGGGGGGHHHHHHHHHHHHHHHHHHHHHHHHHHHHHHHHHHHHHHHHHHHHHHHGHHGHHHHHHHHHGHHHHGHHHGGGGHHHGGFFHHHGHHHHHHFHHHHHGHGGHGGHHHHHGHHHGGHHDHHHHHHHHHHHGHHHHHGHHHHHHHHHHGGGGGHHHHHHHHHHHHGHHHHHHHHHHHHHHHHHHHHHHHHHHHHHHHHHFHHHHHGHHGHHGGFFGGGGGGGGGGGGGG
@M05620:45:000000000-G6HP7:1:1101:20317:5553 1:N:0:121
AGATTACTGCAACAGTTCCCCCTGGACCTGGAAAAGTTTCTTGCCTGGCTTACAGAAGCTGAAACAACTGCCAATGTCCTACAGGATGCTACCCGTAAGGAAAGGCTCCTAGAAGACTCCAAGGGAGTAAAAGAGCTGATGAAACAATGGCAAGTAAGTCAGGCATTTCCGCTTTAGCACTCTTGTGGATCCAATTGAACAATTCTCAGCATTTGTACTTGTAACTGACAAGCCAGGGACAAAACAAAGAT
+
AAABBFFFFFFFGGGGGGGGGGGGHHHHHHHHHHHHHHHHHHHHHHHHHHHHHHHGHHHHHHHHHHHHHHHHHHHHHHHHHHHHGFHHHHHHHHGFGGHHHHHHHHHHGHHHHHHHHHHHHHHGGFFEFHHHHFHHHHHHHHHHHHHHGGHHHGHHHHHHHHGHHHHHHHGGGGGHHHHHHHHHHGHGHHHHGHHHHGHHHHHHHHHGGGHHHHHHHHHHHHHGHHHHGHHHHGGGGGGGGGGGGGGGGGG
@M05620:45:000000000-G6HP7:1:1101:5982:5558 1:N:0:121
TACCTGTACTGGGGAAGCATTTGAATATCCCCCCATGGTGATGGGGACGGAGAACTGCTCCATAAACACAGGCAACGTGCCTAACTTTCCCGGGAAGATGAAGTCAAAGAGCGACCACAGCTCTCGGAGGTTATTTTGCATCGGTGAGCCAGACAGAATGATCCGATGAGGGGTGCGAAACTATTTGAGGAAAGGAAGCACCTTTTTATTAAATTTACCTTTTAGCAATCGCCATTCCTACCCTAAAGATC
+
CBCCCFFFFFFFGGGGGGGGGGHHHHHHHHHGGGGHHHHHHHHHHGGGGGGGGHHHHHHHGHHHGHHHHHHGGHHHGHHHHHHHHHHHHHHGGGEGGHHHHHHHHHHHHHHHGGGGGHHHHHHHHGGGGGGHHHHHHHHFHHGGGGGHHHHHHGHHHHHHHHHHHGGGHHGGGFGGGGCGGGGGGGGEEGFFGGGGGGGGGFFFFFFFFFFFFFFFFFFFFFFFFFFFFFFFFFFFFFFFFAFFFFFFFFB
@M05620:45:000000000-G6HP7:1:1101:18461:5575 1:N:0:121
TACCTGTACTGGGGAAGCATTTGAATATCCCCCCATGGTGATGGGGACGGAGAACTGCTCCATAAACACAGGCAACGTGCCTAACTTTCCCGGGAAGATGAAGTCAAAGAGCGACCACAGCTCTCGGAGGTTATTTTGCATCGGTGAGCCAGACAGAATGATCCGATGAGGGGTGCGAAACTATTTGAGGAAAGGAAGCACCTTTTTATTAAATTTACCTTTTAGCAATCGCCATTCCTACCCTAAAGATC
+
DCCDDFFFFFFFGGGGGGGGGGHHHGHHHHHGGGGHHHFHHHHHHGGGGGGGGHHHHHHHHHHHGHHHHHHHGGHHGHHHHHHHHHHHHHHGGGGGGHHHHHHHHHHHHHHHGGGGGHHHHHHHHGGGGGEHHHHHHHHHHHGGGGGGHHHHHGHHHHHGHHHHHGGGHHGGG;@DGGGGGGGGGGGGGGCFGFGGGGGFGFFFFFFFFFFFFFFHHFFFFFFFFFFFFFEFFFFFFFFFFFFFFFFFFFF
@M05620:45:000000000-G6HP7:1:1101:10830:5593 1:N:0:121
CATCCTGACCCTGAAGTACCCCATTGAGCATGGCATCGTCACCAACTGGGACGACATGGAGAAGATCTGGCACCACACCTTCTACAACGAGCTGCGCGTGGCCCCGGAGGAGCACCCAGTGCTGCTGACCGAGGCCCCCCTGAACCCCAAGGCCAACAGAGAGAAGATGACTCAGGTGAGGCTCGGCCGACGCCCGTGCTCCTCCCGTCCTTTCCCCAGTCATTTTCTGCCCGGCTTGATTTCTGACATTA
+
CCCCCFFFFFFFGGGGGGGGGGGHHHHHHHHHHHHHHGHHHGHHHGHHHHHHGGGGGHHHHHHHHHHHHHHHHGHHHGGHHHHHHHHHGGGGGHHGGGGGGGHHGGGGGGGGHGHHGGHFGHHHHHHHHHGGGGGGGGGGGGHHHHGGGGHGHHGGGGGGGGGGGGGFGGGGGGGGFGGGGGGGFFFFFFFFFFFFCFFFFFFFFFBAFFFFFFFFFFFFFFFFFFFFFFFFFFFFFFFFFFFFFFBFFF0
@M05620:45:000000000-G6HP7:1:1101:10826:5610 1:N:0:121
CATCCTGACCCTGAAGTACCCCATTGAGCATGGCATCGTCACCAACTGGGACGACATGGAGAAGATCTGGCACCACACCTTCTACAACGAGCTGCGCGTGGCCCCGGAGGAGCACCCAGTGCTGCTGACCGAGGCCCCCCTGAACCCCAAGGCCAACAGAGAGAAGATGACTCAGGTGAGGCTCGGCCGACGCCCGTGCTCCTCCCGTCCTTTCCCCAGTCATTTTCTGCCCGGCTTGATTTCTGACATTA
+
ABBABFFFFFFFGGGFGGGGGGGHHHHHHHHHFHHHHEHHHGHHHGHHHHHHGGGGGGHGHHHGHHHHHHHHHGHHHGGHHHHHHHHHGGGGGHHFGGGGGGHHGGFGGGGGHEHHGGHGFHGHHHHHHHGGGCFGGGGGGGHFHHGGGFHGHH?EGGEFFGGGFGGCFFGGGGBFGGGGGGAFFFFFFFFFFFFD-;AEFFBFFFDFFFDFFFFFFFDFFFFFFFFFFFFFFFFFFFFFFFFFFFFFFF/
@M05620:45:000000000-G6HP7:1:1101:7569:5676 1:N:0:121
ATCTCTATCTCCTAAAAACCTGTTTAGATTTGGAGATAGACCTTCAGGTTTTTCATCATTTTCTGCATGAATTATACATTGACCACGTTCCAGCGTGGTCAGTTTGCAGCATTCTGTTATTTTGTTTGACAGAGTGTCTTGTTGAGAACATATGTAGGACATGATTTTTTCCTGCAACAGGGAAAATAAAGTATAAGTTTTAAAGATTTATTCTTTAATAAAGGATCTCAAAGCCAGCTTTAGAAAAAGGA
+
>>1AAFFFFFFFGGGGGGGGGGHGHFHHFFGHHHGHGFGHHHGDCGHGFGHACGHHHHHHHHHHHHHHHHHHHHHHHHHHFHDHHGGHHHGH1FEGGGGGFGHFHHHFHHGDGHGFHHHHGHHHGHHHFHGHHGFHHHHHHGHHHEHHHHFHHH>GHF1GHHHHDGHHFCHHHHGHGHFGHEAHECGHBFG?FFGFHFGGHHEHHHEGHGHHHHHGFFHGHHGGHHHFGBGGHH:CGEGGHHHECGFGC.F
@M05620:45:000000000-G6HP7:1:1101:7550:5682 1:N:0:121
ATCTCTATCTCCTAAAAACCTGTTTAGATTTGGAGATAGACCTTCAGGTTTTTCATCATTTTCTGCATGAATTATACATTGACCACGTTCCAGCGTGGTCAGTTTGCAGCATTCTGTTATTTTGTTTGACAGAGTGTCTTGTTGAGAACATATGTAGGACATGATTTTTTCCTGCAACAGGGAAAATAAAGTATAAGTTTTAAAGATTTATTCTTTAATAAAGGATCTCAAAGCCAGCTTTAGAAAAAGGA
+
AAABBFFFFFFFGGGGGGGGGGHHHHHHHHHHHHHHHHHHHHHHHHHHHHHGGHHHHHHHHHHHHHHHHHHHHHHHHHHHHHHHHHGHHHHHHHGGGGHHHHHHHHHHHHHHHHHHHHHHHHHHHHHHHHHHHHHHHHHHHHHHHHHHHHHHHHHHHHHHHHHHHHHHHGHHHHHHHHHHHGGHHHHHHHHHHHHHHFGHHHHHHHHHHHHHHHHHHHHHHHDGHHHHHHHHHHHHHGHHHHHFFHHHGGH
@M05620:45:000000000-G6HP7:1:1101:22622:5714 1:N:0:121
TACCTGTACTGGGGAAGCATTTGAATATCCCCCCATGGTGATGGGGACGGAGAACTGCTCCATAAACACAGGCAACGTGCCTAACTTTCCCGGGAAGATGAAGTCAAAGAGCGACCACAGCTCTCGGAGGTTATTTTGCATCGGTGAGCCAGACAGAATGATCCGATGAGGGGTGCGAAACTATTTGAGGAAAGGAAGCACCTTTTTATTAAATTTACCTTTTAGCAATCGCCATTCCTACCCTAAAGATC
+
BAAABFFFFFBFCCFEEGFEGFFDFGHHHHGGGGGHHHHFGGHFCGGGGGDGGHHGHHHHGHHHHHHHGHHFEHHHFGACGFHGHGHGHHHGGEFEEGHHHHHHHHGHHFGHGGGGGHHHGHHHHDFDCCAGHHGFHGFBDGDFADGHHHHGHGHCGGHFHHHHH?EDHHHFGECFGEFDCFGGGGGGGGFFGGFBF.EFFFFFFFFFFFF/BFFFFFFFFFFFF/BFFFEFFFFFFFFFEFFFFFFFFFB
@M05620:45:000000000-G6HP7:1:1101:13831:5755 1:N:0:121
CATCCTGACCCTGAAGTACCCCCGGCTTGATTTCTGACATTAGATCGGAAGAGCACACGTCTGAACTCCAGTCACTCTCGCGCATCTCGTATGCCGTCTTCTGCTTGAAAAAAAAAAAAACAACAAAAACCAACTATAATGAACAAATTCATAATTTAATATCCATCTATGAAGACACTAAAGACACAATCAACGAAACTCAGACGAACGACATTACTCAACTATACATAAACTACCCGCACACTAATATC
+
CCCCCFFFFFFFGGGGGGGGGGGGGGGGGGHHHHHHHHHHHHHHHHHGGGGHHHHHHHGHHHGHHHHHHGHGHHHHHHHGGGGGEEHHHGEHHHHGGGHGHHHGHHHHHHHHGGGFG//-......00....../0000000000:.0000000000;0;:0:;0000;00;CB0///0:0000////.00009....-0:0000-9---.:-.9000000/90000000:900909..----.//00900
@M05620:45:000000000-G6HP7:1:1101:13817:5777 1:N:0:121
TACCTGTACTGGGGAAGCATTTGAATATCCCCCCATGGTGATGGGGACGGAGAACTGCTCCATAAACACAGGCAACGTGCCTAACTTTCCCGGGAAGATGAAGTCAAAGAGCGACCACAGCTCTCGGAGGTTATTTTGCATCGGTGAGCCAGACAGAATGATCCGATGAGGGGTGCGAAACTATTTGAGGAAAGGAAGCACCTTTTTATTAAATTTACCTTTTAGCAATCGCCATTCCTACCCTAAAGATC
+
AAAAABDFFFFC1AAAEGFDG3BDGFG3FHHCFAEHGHHCCHHFG/FG/A/EEGFDFBFGCGDHBHDHFEHHGEFGCFG/G1FEGFHHHFGE@@?EEGFHHHFGFGHHGGEGECGGCHHHHFHHGCGCCC<<DDFGHHG1FGA.><FGFGCGHEGFHCHDGGFHFCGG0:G.-E:AGGG@@99FFGGBE/0;CAFGF.AFBAFFFFFFFFF/BFFFFFBFFFFFBBFFF/-9A-;FFFFFFAFFFFFFBBB
@M05620:45:000000000-G6HP7:1:1101:15692:5790 1:N:0:121
AGATTACTGCAACAGTTCCCCCTGGACCTGGAAAAGTTTCTTGCCTGGCTTACAGAAGCTGAAACAACTGCCAATGTCCTACAGGATGCTACCCGTAAGGAAAGGCTCCTAGAAGACTCCAAGGGAGTAAAAGAGCTGATGAAACAATGGCAAGTAAGTCAGGCATTTCCGCTTTAGCACTCTTGTGGATCCAATTGAACAATTCTCAGCATTTGTACTTGTAACTGACAAGCCAGGGACAAAACAAAGAT
+
AABABFFFFF@FGGGGGGGGGGGGGHHHHHHHHHHHHHHHHHHHHHHHHHHHHHHHHHHHHHHHHHHHHHHHHHHHHHHHGHHHEGHHHHHHHHGFEGHHHHHFHGHHGHHHHHHHHHHHFBGGGGGGHHHHHGHHHHHHHHHHHHHHHGHHHGHHHHHHHHHHHHHHHHGGGGGHFHHHHHHHHHHGHHHHHHHHHHHHHHHHHHHHHHHHHHHHHHHHHHHFHHHGGHHHHGGGGGGGGGGGGGFGGGG
@M05620:45:000000000-G6HP7:1:1101:15694:5811 1:N:0:121
AGATTACTGCAACAGTTCCCCCTGGACCTGGAAAAGTTTCTTGCCTGGCTTACAGAAGCTGAAACAACTGCCAATGTCCTACAGGATGCTACCCGTAAGGAAAGGCTCCTAGAAGACTCCAAGGGAGTAAAAGAGCTGATGAAACAATGGCAAGTAAGTCAGGCATTTCCGCTTTAGCACTCTTGTGGATCCAATTGAACAATTCTCAGCATTTGTACTTGTAACTGACAAGCCAGGGACAAAACAAAGAT
+
A>AABFFFFFFFGGFGGGGGGGGGHHHHHGHHHHHHGHHHHHHHHHHHHHHHHHHHHHHHHHHHHHHHHHHHHHHHHHHHHHHHFHHHHHHHHHGGGGHHHHHHHHHHGHHHHHHHHHHHHHHGGEFGHHHHHGHHHHHHHHHHHHGHHHHHHGGHHHGHHGHHHHHHHHGGGGGHHHFHHHHHHHHGHHHHHHHHHGHGGHHHHHHHGHGHHHHHHHHHGFHHHHHHHGHHHGGGGGGGGGGGFEFFFFB
@M05620:45:000000000-G6HP7:1:1101:5599:5811 1:N:0:121
CATCCTGACCCTGAAGTACCCCATTGAGCATGGCATCGTCACCAACTGGGACGACATGGAGAAGATCTGGCACCACACCTTCTACAACGAGCTGCGCGTGGCCCCGGAGGAGCACCCAGTGCTGCTGACCGAGGCCCCCCTGAACCCCAAGGCCAACAGAGAGAAGATGACTCAGGTGAGGCTCGGCCGACGCCCGTGCTCCTCCCGTCCTTTCCCCAGTCATTTTCTGCCCGGCTTGATTTCTGACATTA
+
BBBBBFFFFCFFFGFGGGGGGGGHHFDFGDDEGHHHHGGHFGHHGGHHHFFHGCGGGHHFHGGFHFHGHHHHHFHHHGGHHHHHHFHFGEGGDHHGGGGGGGHHGGGGGGGDHGHHGGHGHHHHHHHHHGGGFGCFGFCCGGHHHHGGGGHGHHGGGEGFGGGGGFGGFGFGFFFFGGGGGGGGFAED=;BCFFFFFDFFFFFFFEFFFFFFBBFFFBD9BFBFFFBBFFFFF;;BFA.BBFFFBB99BF/
@M05620:45:000000000-G6HP7:1:1101:5613:5828 1:N:0:121
CATCCTGAAACTAAAGTACCCCATTGAGCATGGCATCGTCACCAACTGGGACGACATGGAGAAGATCTGGCACCACACCTTCTACAACGAGCTGCGCGTGGCCCCGGAGGAGCACCCAGTGCTGCTGACCGAGGCCCCCCTGAACCCCAAGGCCAACAGAGAGAAGATGACTCAGGTGAGGCTCGGCCGACGCCCGTGCTCCTCCCGTCCTTTCCCCAGTCCTTTTCTGCCCGGCTTGATTTCTGACATTT
+
ABBBBFF5B4BB5BB4BBGGGGEHHBBFEFFGAGFHHDGHFGHHHGHBFEFG2AE0EHBFHBHEHGHGHGHGHGGHEGGHGHHEHHHHCEDEEGGGCGGEGGHHGE/DGGGGHHHHGGHC<FGGHHHHFHGFCCCFGGGGGEFHHHGGGGHGHHHGGGFGGGFGBBFFGGGGFFFBFFBFEEEFFBAD;AC>=FF-@.;AFFFFFF.ADFFFFFFFFFFBF/;FFFBFFFFF:=ABC-.9BFBF//9/9F/
@M05620:45:000000000-G6HP7:1:1101:12575:5829 1:N:0:121
ATCTCTATCTCCTAAAAACCTGTTTAGATTTGGAGATAGACCTTCAGGTTTTTCATCATTTTCTGCATGAATTATACATTGACCACGTTCCAGCGTGGTCAGTTTGCAGCATTCTGTTATTTTGTTTGACAGAGTGTCTTGTTGAGAACATATGTAGGACATGATTTTTTCCTGCAACAGGGAAAATAAAGTATAAGTTTTAAAGATTTATTCTTTAATAAAGGATCTCAAAGCCAGCTTTAGAAAAAGGA
+
BBBBBFFFFFFFGGGGGGGGFFGHHHGHHHHHHHGGHGH5DGHHHHHHHHHFGHHGHHHHHHHHHHHHHGHH5GHGHHHHFHHHHHGGHHHHGHGGGGHHHHHHHHHHHHHHHHHHHHHHHHHHFHHHHHHHHHFHHHHHHHHFHHHHHHEHHHHHHHHHFHHHHHHHHGHHHHHHHHHHHGEHHHHHGHGFGFHHHFFFGHFFHHHHDHHHHHHHHHHHHHHHHHGHFHHHHHHHGEHHHHHBGHHHFGG
@M05620:45:000000000-G6HP7:1:1101:9458:5855 1:N:0:121
TACCTGTACTGGGGAAGCATTTGAATATCCCCCCATGGTTATGGGGACGGAGAACTGCTCCATAAACACAGGCAACGTGCCTAACTTTCCCGGGAAGATGAAGTCAAAGAGCGACCACAGCTCTCGGAGGTTATTTTGCATCGGTGAGCCAGACAGAATGATCCGATGAGGGGTGCGAAACTATTTGAGGAAAGGAAGCACCTTTTTATTAAATTTACCTTTTAGCAATCGCCATTCCTACCCTAAAGATC
+
BBBBBFFFFFFFFGGGEGGGGGHFFHHHHHH2EGEHGHHHFGHHFFGGGGDECFGHHHHGGGGFHHHHHHHEGHEHGHHFHHB3FGHHHHHGGGE/EBGGHGHHHHFHHEGHGCDGGHHHGHHHHGGEDCEHHHHHHGFBFHGGGGGHGHBGHGCGF/GFHHHHHGGGHHHGGGGGCEGGGGGGGGGGGG;;C?FGFGGFGFFFFFF?FFFFFFFFFFFFFFF/BFFFFFAFDDAFFFFFFFFFFFFFFFF
@M05620:45:000000000-G6HP7:1:1101:19027:5887 1:N:0:121
CATCCTGACCCTGAAGTACCCCGGCTTGATTTCTGACATTAGATCGGAAGAGCACACGTCTGAACTCCAGTCACTCTCGCGCATCTCGTATGCCGTCTTCTGCTTGAAAAAAAAAAAAACAAATAATCATAGCTTTCTTTCTGTATGTAACTAGAAACCGGTACCAAGCCTTTGTTATCAAAGGCCATATGTAGAATCTATGAGCGTTAACCATCATTTCTGAGGTGTACAGACACGCTCCGCTCCTGCCT
+
CCCCCFFFFFFFGGGGGGGGGGGGGGGGHHHHHHHHHHHHHHHHHHG2AEHHHHHHHGHHHGHHHHHHFHHHHHHHHHGGGGEGGHHHGGHHHHGGGHGHHHHHHHFHHGH@DCG<><</..><111<11111111100000<000000000=D0<DB:--:;.0;0.:.009;09000000;/9../9;00000;0009;0000-.:.:00000000000;00./.000000./;.-......;.0;0.0
@M05620:45:000000000-G6HP7:1:1101:16234:5912 1:N:0:121
CATCCTGACCCTGAAGTACCCCCGGCTTGATTTCTGACATTAGATCGGAAGAGCACACGTCTGAACTCCAGTCACTCTCGCGCATCTCGTATGCCGTCTTCTGCTTGAAAAAAAAAAACAAACAAAATCTTGCATTCTCCATCGTATCAAACCAAATACAAGAGCTCTAACCAATACCAACCACACTTAACGCCTCTCATCCACTAACAGACCCAATCCTCCATCCACCACTCTCTCACTACATATCCACT
+
CCCCCFFFFFFFGGGGGGGGGGGGGGGGGGHHHHHHHHHHHBHHHHHGFGGFHHFHHHGHHHGHHHHHHGHHHHHHHHHGGGGGEFHHHGGHHHHGGGHGHHFFHHHHGFFG@DCB/<???0?0.00111111111<11=100<../.000<...:000000:./00000;.0.000000....../0000.-;..0/0000000/0000/...../9:00//:0.00;.:0/0090000;/0000;0000
@M05620:45:000000000-G6HP7:1:1101:21560:5953 1:N:0:121
AGATTACTGCAACAGTTCCCCCTGGACCTGGAAAAGTTTCTTGCCTGGCTTAAAGAAGCTGAAACAACTGCCAATGTCCTACAGGATGCTACCCGTAAGGAAAGGCTCCTAGAAGACTCCAAGGGAGTAAAAGAGCTGATGAAACAATGGCAAGTAAGTCAGGCATTTCCGCTTTAGCACTCTTGTGGATCCAATTGAACAATTCTCAGCATTTGTACTTGTAACTGACAAGCCAGGGACAAAACAAAGAT
+
ABABBDFFFFFFGGGGGGGGGGGGGFHHHHHCFAAGHHHHHHHHHHHGHHHHDFDGHGGHHDBFGFGGHGHHCAGGHHHHHHHFHFGGGHHHHHGGFDHHECGHHHHHGHFH3FHFHHHHHHHGGAFGGH4?G/FGHHHHHFDFHGEHFGH2GFHEFFHHEHGGAGHHHHGGGGG11FGGHHHHHHH?DGHHH0DGG0GGHFGHHHHBHHGHHHHHFCHHFGHFGHF0CC0:CEGGEGFG?F/CFE?.FBF
@M05620:45:000000000-G6HP7:1:1101:16961:5961 1:N:0:121
AGATTACTGCAACAGTTCCCCCTGGACCTGGAAAAGTTTCTTGCCTGGCTTACAGAAGCTGAAACAACTGCCAATGTCCTACAGGATGCTACCCGTAAGGAAAGGCTCCTAGAAGACTCCAAGGGAGTAAAAGAGCTGATGAAACAATGGCAAGTAAGTCAGGCATTTCCGCTTTAGCACTCTTGTGGATCCAATTGAACAATTCTCAGCATTTGTACTTGTAACTGACAAGCCAGGGACAAAACAAAGAT
+
A3AABFFFDF4DGGBGGGGGGGGAAHHHHGEG3FGHGHHHHHHHHHHHHHHFHHGGHHGHHHFGHFHHHHHHBGGGHHHHFHHHHHHHHH5GHHGG@EHHHHCHFGFHGHHHHHHGHHHHB33?//?EH4FGHAGHHHFHH2BFHHHHHHHHHGHHHHHHHHHHHHHHHHGGGGGHBGHHHHHHHGHGHHHHH0DGHFFG0GGHHHHHHHHHHHHHHGHGHHHHHHHFHHHHHGGGGGGGEF/FGGGGGBF
@M05620:45:000000000-G6HP7:1:1101:20738:5963 1:N:0:121
CATCCTGACCCTGAAGTACCCCATTGAGCATGGCATCGTCACCAACTGGGACGACATGGAGAAGATCTGGCACCACACCTTCTACAACGAGCTGCGCGTGGCCCCGGAGGAGCACCCAGTGCTGCTGACCGAGGCCCCCCTGAACCCCAAGGCCAACAGAGAGAAGATGACTCAGGTGAGGCTCGGCCGACGCCCGTGCTCCTCCCGTCCTTTCCCCAGTCATTTTCTGCCCGGCTTGATTTCTGACATTA
+
BCCCCFFFFFFFGGGGGGGGGGGHHHHHHHHHHHHHHGHHHGHGHGHHHHHHGGGGGHHHHHHHHHHHHHHHHGHHHGGHHHHHHHHHGGGGGHHGGGGGGGHHGGGGGGGGHHHHGGHHHHHHHHHGHHGGGGFGGGGGGGGHHHGGDDHGHHEGGEGGGGGGFGGGGFGGGGGGGGGGGGGGFFFFFFFFFFFFBAFFFFFFFFFFFFFFFFFFFFFFFBFFFFFFFFFFFFFFFF.BFFFFFFFBFF0
@M05620:45:000000000-G6HP7:1:1101:15809:5970 1:N:0:121
ATCTCTATCTCCTAAAAACCTGTTTAGATTTGGAGATAGACCTTCAGGTTTTTCATCATTTTCTGCATGAATTATACATTGACCACGTTCCAGCGTGGTCAGTTTGCAGCATTCTGTTATTTTGTTTGACAGAGTGTCTTGTTGAGAACATATGTAGGACATGATTTTTTCCTGCAACAGGGAAAATAAAGTATAAGTTTTAAAGATTTATTCTTTAATAAAGGATCTCAAAGCCAGCTTTAGAAAAAGGA
+
CCCCCFFFFFFFGGGGGGGGGGHHHHHHHHHHHGHFHHHHHHHHHHHHHHHGGHHHHFHHHHHIHHHHHHFHHHHHHHHHHHHHHHGHHHHHHHGGGGHHGHHHHHHHHHHHHHHHHHGHHHHHHHHHFHFHHHHHHHHHHHHHGHHFHEGFHHHHHHGHHHHHHHHHHGHHHHHFFGHHHGGHF0F<GFGHHHFHHHGHHGF<GDGHHHHHHHHHHHHGDHHH/DGHHHGFHHHHHGHHHHHFGHHGGGF
@M05620:45:000000000-G6HP7:1:1101:21559:5972 1:N:0:121
AGATTACTGCAACAGTTCCCCCTGGACCTGGAAAAGTTTCTTGCCTGGCTTAAAGAAGCTGAAACAACTGCCAATGTCCTACAGGATGCTACCCGTAAGGAAAGGCTCCTAGAAGACTCCAAGGGAGTAAAAGAGCTGATGAAACAATGGCAAGTAAGTCAGGCATTTCCGCTTTAGCACTCTTGTGGATCCAATTGAACAATTCTCAGCATTTGTACTTGTAACTGACAAGCCAGGGACAAAACAAAGAT
+
BCBCCFFFFFFFGGGGGGGGGGGGHHHHHHHGFHHHFGHHHHHHHHHHHHHHHHHHHHHHHHGHHFHHHHHHHHHHHHHHHHHHHHHFHHFHGHGGGGHHHHHHHHHHFHHHHHHEHHHHHHHGGGGGHHHHHEHHHHHHHHHHHHHHFHHHFGHHHHHHHHHHGHHHHHGGGGGGGHHHHHHHHGHGGHHHHCHHHBGFHCHHHHHGFHHHHHHHHHHFCCFFHHHBFHHHGGGGGGGGEGBFGGEFFFF
@M05620:45:000000000-G6HP7:1:1101:25991:5983 1:N:0:121
TACCTGTACTGGGGAAGCATTTGAATATCCCCCCATGGTGATGGGGACGGAGAACTGCTCCATAAACACAGGCAACGTGCCTAACTTTCCCGGGAAGATGAAGTCAAAGAGCGACCACAGCTCTCGGAGGTTATTTTGCATCGGTGAGCCAGACAGAATGATCCGATGAGGGGTGCGAAACTATTTGAGGCAAGGAAGCACCTTTTTATTAAATTTACCTTTTAGCAATCGCCATTCCTACCCTAAAGATC
+
AA>ABFFFFFFFGGGEEG4GGGHHHHHHHHHGGGGGHHGHGHHHHGFCGGGGGHHHHGHHHHHFHHFFHGHHGHHHGHHHHHHHHGHHGHHGGG/EGHHHFFHHHHHHHHGHGGGG@GHHHHHHHGGGGGEHHHHHHHHHHHGGGGFCGFFGGGHH/CGHGFHHHDFGHHHGGGDFGF@-BFFGGGGBEB.;:CE./CFFFFFFFFFFFFBBFFFFFEBFFFF9BFBBFBAEDAAFFFFFFFFB9./9BBB
@M05620:45:000000000-G6HP7:1:1101:13609:5989 1:N:0:121
ATCTCTATCTCCTAAAAACCTGTTTAGATTTGGAGATAGACCTTCAGGTTTTTCATCATTTTCTGCATGAATTATACATTGACCACGTTCCAGCGTGGTCAGTTTGCAGCATTCTGTTATTTTGTTTGACAGAGTGTCTTGTTGAGAACATATGTAGGACATGATTTTTTCCTGCAACAGGGAAAATAAAGTATAAGTTTTAAAGATTTATTCTTTAATAAAGGATCTCAAAGCCAGCTTTAGAAAAAGGA
+
CCDDDFFFFFFFGGGGGGGGGGHHHHHHHHHHHHHHHHHHHHHHHHHGHHHGGHHHHIHHHHIHHHHHHHHHHHHHHHHHHHHHHHGHHHHHHHGGGGHHGHHHHHHHHHHHHHHHHHFHHHHHHHHHHHHHCGHHHHHHHHHHHGHDGGHHHHHHHHHHHHHFHHHHHGHHHHHHHHHHHGGF=0??FFGHHHDFGGGHHGF1FGGHHHHHHHHHGFGHGBFFHGHHHHHHHHHHHGHHHHGBCGFHDGG
@M05620:45:000000000-G6HP7:1:1101:23806:5996 1:N:0:121
AGATTACTGCAACAGTTCCCCCTGGACCTGGAAAAGTTTCTTGCCTGGCTTACAGAAGCTGAAACAACTGCCAATGTCCTACAGGATGCTACCCGTAAGGAAAGGCTCCTAGAAGACTCCAAGGGAGTAAAAGAGCTGATGAAACAATGGCAAGTAAGTCAGGCATTTCCGCTTTAGCACTCTTGTGGATCCAATTGAACAATTCTCAGCATTTGTACTTGTAACTGACAAGCCAGGGACAAAACAAAGAT
+
BCBCCFFFFFFFGGFBGGGGGGGGHHHHHHHHHHHHGHHHHHHHHHHHHHHHHHHHHHHHHHHHHHHHHHHHHHHHHHHHHHHHHGHHHHGHHHGGGGHHHHHHHHHHGHHHHHHGHHHHHHHGGGGGHHHHHGHHHHGHHHHHHHHHHHHHHGHHHHHHHHGHHHHHHHGGGGGHHHHHHHHHHGHGGHHHHHHGHHGGHHHHHHHHHHHHHGHHHFHHHHHHHHHFHHHHGGGGGGGGGGEFGEGGGGG
@M05620:45:000000000-G6HP7:1:1101:14475:5997 1:N:0:121
TACCTGTACTGGGGAAGCATTTGAATATCCCCCCATGGTGATGGGGACGGAGAACTGCTCCATAAACACAGGCAACGTGCCTAACTTTCCCGGGAAGATGAAGTCAAAGAGCGACCACAGCTCTCGGAGGTTATTTTGCATCGGTGAGCCAGACAGAATGATCCGATGAGGGGTGCGAAACTATTTGAGGAAAGGAAGCACCTTTTTATTAAATTTACCTTTTAGCAATCGCCATTCCTACCCTAAAGATC
+
BBABBFFFFFFFGGGGGGGGGFHHGHHHHHHGGGGHHHHHHGFHGGEGGGGGGHHGHHHHHHHHFHGGHHFHGHHHGHHHHHHHHHHHGHHGGG?EGHHHGFFGGHHHHGHHGGGG/FGHHHHHHGGGGGEGFHHHFHH1GHGGGGAGHHHHGGHHFHHHHHHGHEDGHHHGGAAFFA-@@BFFGGGEEGGFGFFFFGGBGFFFFFFFFFF/BFFFFFFFFFFFFF/9BFEFFFEFFFFFFFFFB.;BFFF
@M05620:45:000000000-G6HP7:1:1101:25993:6000 1:N:0:121
TACCTGTACTGGGGAAGCATTTGAATATCCCCCCATGGTGATGGGGACGGAGAACTGCTCCATAAACACAGGCAACGTGCCTAACTTTCCCGGGAAGATGAAGTCAAAGAGCGACCACAGCTCTCGGAGGTTATTTTGCATCGGTGAGCCAGACAGAATGATCCGATGAGGGGTGCGAAACTATTTGAGGAAAGGAAGCACCTTTTTATTAAATTTACCTTTTAGCAATCGCCATTCCTACCCTAAAGATC
+
BBABBFFFFFFFGGGGGGFGGGHHHHHHHHHGGGGHHHGHHHHHHGGGGGGGGHHHHHHHHHHHHHHHHHHHGHHHGHHHHHHHHHHHHHHGGGEGGHHHGGHHHHHHHHHHGGGGGHHHHHHHHGGGGGEHGHHHHHHGHHGGGGGGHHHHGGHHHHHHHHHHHGGGHHHFGDFGGGFGGGFFGGGEFG0;FGGGGGGGGFFFFFFFFFFFFFFFFFFFFFFFFFFFFFFFFDEFFFFFFFFFFFFFFFF
@M05620:45:000000000-G6HP7:1:1101:13618:6005 1:N:0:121
ATCTCTATCTCCTAAAAACCTGTTTAGATTTGGAGATAGACCTTCAGGTTTTTCATCATTTTCTGCATGAATTATACATTGACCACGTTCCAGCGTGGTCAGTTTGCAGCATTCTGTTATTTTGTTTGACAGAGTGTCTTGTTGAGAACATATGTAGGACATGATTTTTTCCTGCAACAGGGAAAATAAAGTATAAGTTTTAAAGATTTATTCTTTAATAAAGGATCTCAAAGCCAGCTTTAGAAAAAGGA
+
BBBBBFFFFFFFGGGGGGGGGGHHHHHHHHHHHCHHHGHGHHHHHHHHHHHGGHHHHHHHHHHHHHFGFGFHHHHHHHHHGHHHHHGHHHHHHHGGGFHHHHHHHHHHHHHHHHHHHHHHHHHHHHHHGHHHGHHHHHHHHHHGGFHHHHHHHHHHHHHHHHHHHHHHHGHHHHHHHHHFHEFCGFGHHFHHHHHHHHHHHHHHHHHHHHHHHHHHHHGHGHFHHGGHHHHHHHHHHGHHHHHBG0GHAAG
@M05620:45:000000000-G6HP7:1:1101:14474:6021 1:N:0:121
TACCTGTACTGGGGAAGCATTTGAATATCCCCCCATGGTGATGGGGACGGAGAACTGCTCCATAAACACAGGCAACGTGCCTAACTTTCCCGGGAAGATGAAGTCAAAGAGCGACCACAGCTCTCGGAGGTTATTTTGCATCGGTGAGCCAGACAGAATGATCCGATGAGGGGTGCGAAACTATTTGAGGAAAGGAAGCACCTTTTTATTAAATTTACCTTTTAGCAATCGCCATTCCTACCCTAAAGATC
+
CCBCCFFFFFFFGGGGGGGGGGHHHHHHHHHGGGGHHHHHHHHHHGGGGGGGGHHHHHHHHHHHHHHHHGHHGHHHGHHHHHHHHHHHHHHGGGGGGHHHHHHHHHHHHHHHGGGGGHHHHHHHHGGGGGEHHHHHHHHGHHGGEGGHHHHHHGHHHHHHHHHHHGGGHHHGGGGGFDFGGGGGGGGGGGGGGGGGGGGBFFFFFFFFFFFFFFFFFFFFFFFFFFFFFFFFFFFFFFFFFFFFFFBFFFF
@M05620:45:000000000-G6HP7:1:1101:25969:6030 1:N:0:121
CATCCTGACCCTGAAGTACCCCATTGAGCATGGCATCGTCACCAACTGGGACGACATGGAGAAGATCTGGCACCACACCTTCTACAACGAGCTGCGCGTGGCCCCGGAGGAGCACCCAGTGCTGCTGACCGAGGCCCCCCTGAACCCCAAGGCCAACAGAGAGAAGATGACTCAGGTGAGGCTCGGCCGACGCCCGTGCTCCTCCCGTCCTTTCCCCAGTCATTTTCTGCCCGGCTTGATTTCTGACATTA
+
CCCCCFFFFFFFGGGGGGGGGGGHHHHHHHHHHHHHHGHHHGHHHGHHHHHHGGGGGHHHHHHHHHHHHHHHHGHHHGGHHHHHHHHHGGGGGHHGGGGGGGHHGGGGGGGGHHHHGGHHHHHHHHHHHHGGGGGGGGGGGGHHHHGGGGHGHHGGGGGGGGGGGGGGGGGGGGGGGGGGGGGGFFFFFFFFFFFFFFFFFFFFFFFFFFFFFFFFFFFFFFFFFFFFFFFFFFFFFFAFFFFFFFFFFF0
@M05620:45:000000000-G6HP7:1:1101:8784:6032 1:N:0:121
CATCCTGACCCTGAAGTACCCCATTGAGCATGGCATCGTCACCAACTGGGACGACATGGAGAAGATCTGGCACCACACCTTCTACAACGAGCTGCGCGTGGCCCCGGAGGAGCACCCAGTGCTGCTGACCGAGGCCCCCCTGAACCCCAAGGCCAACAGAGAGAAGATGACTCAGGTGAGGCTCGGCCGACGCCCGTGCTCCTCCCGTCCTTTCCCCAGTCATTTTCTGCCCGGCTTGATTTCGACATTAG
+
CCCDDFFFFFFFGGGGGGGGGGGHHHHHHHHHHHHHHGHHHGHHHGHHHHHHGGGGGHHHHHHHHHHHHHHHHGHHHGGHHHHHHHHHGGGGGHHGGGGGGGHHGGGGGGGGHHHHGGHHHHHHHHHHHHGGGGGGGGGGGGHHHHGGGGHGHHGGGGGGGGGGGGGGGGGGGGGGGGGGGGGGFFFFFACFFFFFFFFFFFFFFFFFFFFFFFFFFFFFFFFFFFFFFEFFDCAFFF9BFFFF.A;AF0;
@M05620:45:000000000-G6HP7:1:1101:25981:6047 1:N:0:121
CATCCTGACCCTGAAGTACCCCATTGAGCATGGCATCGTCACCAACTGGGACGACATGGAGAAGATCTGGCACCACACCTTCTCCAACGAGCTGCGCGTGGCCCCGGAGGAGCACCCAGTGCTGCTGACCGAGGCCCCCCTGAACCCCCAGGCCACCAGAGAGAAGATGACTCAGGTGAGGCTCGGCCGACGCCCGTGCTCCTCCCGTCCTTTCCCCAGTCATTTTCTGCCCGGCTTTATTTCTGACATTT
+
BABBBFFBFFFFF4F4GGGGGGGHHFAFGGHHCHFEGEGHAEH32EGF3FFGE0EAEBG3FHAGHHGHGFCEHGFH1EEHHHH3GF3F??EEGHFEEEEEFEHHGGCDCFDGHHHHGGAGHGHHHH?1FG/<ADCGGGGGGCG0;GGG--CCCEG.C.9FF/.CBFBFFBFFFB0FGCFGGEFFF;EF--99@FF=@.9.9B/FFFFE?DDFFFFFF.:99/;FFFF//9BE.-;@B//9BFBF://;BF/
@M05620:45:000000000-G6HP7:1:1101:20907:6054 1:N:0:121
CATCCTGACCCTGAAGTACCCCATTGAGCATGGCATCGTCACCAACTGGGACGACATGGAGAAGATCTGGCACCACACCTTCTACAACGAGCTGCGCGTGGCCCCGGAGGAGCACCCAGTGCTGCTGACCGAGGCCCCCCTGAACCCCAAGGCCAACAGAGAGAAGATGACTCAGGTGAGGCTCGGCCGACGCCCGTGCTCCTCCCGTCCTTTCCCCAGTCATTTTCTGCCCGGCTTGATTTCTGACATTT
+
CCCCCFFFFFFFGGGGGGGGGGGHHHHHHHHHHHHHHGHHHGHHHGHHHHHHGGGGGHHHHHHHHHHHHHHHHGHHHGGHHHHHHHHHGGGGGHHGGGGGGGHHGGGGGGGGHHHHGGHHHHHHHHHHHHGGGGGGGGGGGGGHHHGGGDHGHHGGGGGGGGGGGGGGGGGGGGGGGGGGGGGGFFFFFFFFFFFFBDFFFFFFFFFFFFFFFFFFFFFFFFFFFFFFFFFFFFFFFFFFFFFFFBFFFF0
@M05620:45:000000000-G6HP7:1:1101:17736:6070 1:N:0:121
AGATTACTGCAACAGTTCCCCCTGGACCTGGAAAAGTTTCTTGCCTGGCTTACAGAAGCTGAAACAACTGCCAATGTCCTACAGGATGCTACCCGTAAGGAAAGGCTCCTAGAAGACTCCAAGGGAGTAAAAGAGCTGATGAAACAATGGCAAGTAAGTCAGGCATTTCCGCTTTAGCACTCTTGTGGATCCAATTGAACAATTCTCAGCATTTGTACTTGTAACTGACAAGCCAGGGACAAAACAAAGAT
+
A>AABFFFDF4BGGFGGGGGGGGGHHHHHHHHCGHHHHHHHHHHHHHHHHHHHHHHHHHHHHHHHHHHHHHHFHGHHHHHHHHHHHHHHHBHHHGGEGHHHHHHFHHHGHHHHHHHHHHHFH3?>?EFH4GHHGHHHHFHH2GHHHHHHHHHHGHHHHHHHHHHHHHHHHGGGGGHFHHHHHHHHHHGHHHHHFHHHHFHFHGHHHHHHHHHHHHHHHHGHHHHHHHGFHHHHGGFGGGGEG/CGGGGGGG
@M05620:45:000000000-G6HP7:1:1101:21650:6073 1:N:0:121
AGATTACTGCAACAGTTCCCCCTGGACCTGGAAAAGTTTCTTGCCTGGCTTACAGAAGCTGAAACAACTGCCAATGTCCTACAGGATGCTACCCGTAAGGAAAGGCTCCTAGAAGACTCCAAGGGAGTAAAAGAGCTGATGAAACAATGGCAAGTAAGTCAGGCATTTCCGCTTTAGCACTCTTGTGGATCCAATTGAACAATTCTCAGCATTTGTACTTGTAACTGACAAGCCAGGGACAAAACAAAGAT
+
BBBCCFFFFFFFGGGGGGGGGGGGHHHHHHHHHHHHHHHHHHHHHHHHHHHHHHHHHHHHHHHHHHHHHHHHHHHHHHHHHHHHHHHHHHFHHHGGGGHHHHGGHHHHGHHHHHHHHHHHHHHGGHGGHHHGHGHHHHHHHHHHHHHHHHHHHGHHHHHHHHHHHHHHHHGGGGGHHHHHHHHHHHHGHHHHHHHHHHGGHHHHHHHHHGHHHHHHHFHFHGHHHHHHGHHHGGFGEGGGGGFGGGGGGGG
@M05620:45:000000000-G6HP7:1:1101:5708:6073 1:N:0:121
CATCCTGACCCTGAAGTACCCCATTGAGCATGGCATCGTCACCAACTGGGACGACATGGAGAAGATCTGGCACCACACCTTCTACAACGAGCTGCGCGTGGCCCCGGAGGAGCACCCAGTGCTGCTGACCGAGGCCCCCCTGAACCCCAAGGCCAACAGAGAGAAGATGACTCAGGTGAGGCTCGGCCGACGCCCGTGCTCCTCCCGTCCTTTCCCCAGTCATTTTCTGCCCGGCTTGATTTCTGACATTT
+
>>>AADFFFFFFGGGGGFGGGGDHHHHHHGHHHFHHHFGHFGHGHGHHGHHHGGGGGHHGHHHHGHHHHHHHHGHHFFGHHHGGHHHHEEGGGHFFFGGEGGEHEEG?DFFGAFFHGGHGGGHHHGGHHFFGGGGGGGGGGGHHHHGGGGGE:CAAACFFGFFFGFFFGFFGBFFGGGFGGGEFDF?ABDFFFF;B@DDEFFFFFEA;ADFFFFFFFFFFFFFFFE//B/9EDFFFFF?BFF/FF//9BF/
@M05620:45:000000000-G6HP7:1:1101:23766:6074 1:N:0:121
ATCTCTATCTCTAAAACCTGTTTAGATTTGGAGATAGACCTTCAGGTTTTTCATCATTTTCTGCATGAATTATACATTGACCACGTTCCAGCGTGGTCAGTTTGCAGCATTCTGTTATTTTGTTTGACAGAGTGTCTTGTTGAGAACATATGTAGGACATGATTTTTTCCTGCAACAGGGAAAATAAAGTATAAGTTTTAAAGATTTATTCTTTAATAAAGGATCTCAAAGCCAGCTTTAGAAAAAGGAAG
+
CCCCCFFFFFFFGGGGGGGGGGHHGGHHHHHHHHHHHHHHHHHHHHHHHGGHHHHHHHHIHHIHHHIHHHHHHHHHHHHHHHHHGHHHHHHHGGGGHHHHHHHHHHHHHHHHHHHHHHHHHHHHHHHHHHHHHHHHHHHHHHHHHHHHHHHHHHHHHHHHHHHHHHHGHHHHHHHHHHHGGHHHHHHHGFGHHHHFHHHHHHHFHHHHHHHHHHHHHHHHHHHHGHHGGHHGHHHGHHHHHHHGHHGGHHG
@M05620:45:000000000-G6HP7:1:1101:6075:6075 1:N:0:121
CTCTCTATCTCCTAAAAACCTGTTTAGATTTGGAGATAGACCTTCAGGTTTTTCATCATTTTCTGCATGAATTATACATTGACCACGTTCCAGCGTGGTCAGTTTGCAGCATTCTGTTATTTTGTTTGACAGAGTGTCTTGTTGAGAACATATGTAGGACATGATTTTTTCCTGCAACAGGGAAAATAAAGTATAAGTTTTAAAGATTTATTCTTTAATAAAGGATCTCAAAGCCAGCTTTAGAAAAAGGA
+
3>AABFFFFFFFGGGGFGEFGGHGBG5EGHHFFGHGBFFFHFHHCHHFHGHFGHHHHHHHGHHHHFHGHHFFGGHHHGHHHGHHGHFHHHHHHHGEGGHHFGBGF4FGHHFHFHHHFGHHHHHGHGHEDEDHHHFHHHHHHHHHFFHHHGBFFHHBGHHHGHGFEGHHHCFHHGGHFGEGHGGGHHHEHHHGHHHHGGGHHFFHDGHHHHHHHHHHHGHHHHHGHHBGGGHGBGHFFGGHHEHFHBGFG.9
@M05620:45:000000000-G6HP7:1:1101:19772:6080 1:N:0:121
CATCCTGACCCTGAAGTACCCCATTGAGCATGGCATCGTCACCAACTGGGACGACATGGAGAAGATCTGGCACCACACCTTCTACAACGAGCTGCGCGTGGCCCCGGAGGAGCACCCAGTGCTGCTGACCGAGGCCCCCCTGAACCCCAAGGCCAACAGAGAGAAGATGACTCAGGTGAGGCTCGGCCGACGCCCGTGCTCCTCCCGTCCTTTCCCCAGTCATTTTCTGCCCGGCTTGATTTCTGACATTA
+
BBBBBFFFFFFFGGGGFGGGGGGGHHFHGGHHFGHHHGGHGGHFGGHHHHHHGAEGGHHFHH1FHFHFHGHHHGHHHGGHHHHHHHHHGEDEGHGGGGEEGGHHGGGGGCGDHGHHGGHGHHHHHHHGHHGGGGGGGGGGGGHHHHGGDGHGHHGGGEGGGGFGGGFFGGGGFGFFFFFGFGGGFFFFABFA-@DBBDFABFFFFFFEDFFBBBFF;.A;FFFFFFF9BBFEFBAAF-.BBFFF9FB/B//
@M05620:45:000000000-G6HP7:1:1101:21821:6086 1:N:0:121
TACCTGTACTGGGGAAGCATTTGAATATCCCCCCATGGTGATGGGGACGGAGAACTGCTCCATAAACACAGGCAACGTGCCTAACTTTCCCGGGAAGATGAAGTCAAAGAGCGACCACAGCTCTCGGAGGTTATTTTGCATCGGTGAGCCAGACAGAATGATCCGATGAGGGGTGCGAAACTATTTGAGGAAAGGAAGCACCTTTTTATTAAATTTACCTTTTAGCAATCGCCATTCCTACCCTAAAGATC
+
AABCCFFFFFFFGGGGGGGGGGHHHHHHHHHGGGGHHHGHHHHHHGGGGGGGGHHHHHHHHHHHHHHHHHHHGHHHGHHHHHHHHHHHHHHGGGGGGHHHHHHHHHHHHHHHGGGGGHHHHHHHHGGGGGGHHHHHHHHGHHGGGGGHHHHHHGHHHHHHHHHHHGGGHHHGGCEGGGGGGGGGHHGGGGFGGGGGGGGGGFFFFFFFFFHFFFHHHFFFFFFFFFFFFFFFFFFFFFFHFFFFFFFFFFF
@M05620:45:000000000-G6HP7:1:1101:5719:6091 1:N:0:121
CATCCTGACCCTGAAGTACCCCATTGAGCATGGCATCGTCACCAACTGGGACGACATGGAGAAGATCTGGCACCACACCTTCTACAACGAGCTGCGCGTGGCCCCGGAGGAGCACCCAGTGCTGCTGACCGAGGCCCCCCTGAACCCCAAGGCCAACAGAGAGAAGATGACTCAGGTGAGGCTCGGCCGACGCCCGTGCTCCTCCCGTCCTTTCCCCAGTCATTTTCTGCCCGGCTTGATTTCTGACATTA
+
>>>ABFFFFFFFGGGGGGGGGGGHHHHHHHHHHHHHHGHHHGHHHGHHHHHHGGGGGHHGHHHHHHHHHHHHHGHHHGGHHHHHHHHHGGGGGHHGGGGGGGHHGGGGGGGGHHHHGGHHHHHHHHHHHHGGGGGGGGGGGGHHHHGGGGHGHHGGGGGGGGGGGGGGGGGGGGGGGGGGGGGGFFFFFFFFFFFFFFFFFFFFFFFFFFFFFFFFFFFFFFFFFFFFFFFFFFFFFFFFFFFFFFFFFF0
@M05620:45:000000000-G6HP7:1:1101:21654:6091 1:N:0:121
AGATTACTGCAACAGTTCCCCCTGGACCTGGAAAAGTTTCTTGCCTGGCTTACAGAAGCTGAAACAACTGCCAATGTCCTACAGGATGCTACCCGTAAGGAAAGGCTCCTAGAAGACTCCAAGGGAGTAAAAGAGCTGATGAAACAATGGCAAGTAAGTCAGGCATTTCCGCTTTAGCACTCTTGTGGATCCAATTGAACAATTCTCAGCATTTGTACTTGTAACTGACAAGCCAGGGACAAAACAAAGAT
+
ABAABFFFFFFFGGGGGGGGGGGGHGHHHAGHHHHGHHHHHHHHHHHHHHHHHHGHHHHHHHHHHGHHHHHHHGHHHHHHHHHHGHHGHHFHEHGGGGHHGFFHHHHHGHHHDHHHHHHHHHHGGHGFHEHHHGHHHHEGGHGGHHHHHGHGHGHHHGHHHHHHHHHHHHGGGGGHHHGHHHHHHFGGHHHHGGHHHGDFHFHGHHHFHHGHHHHHHGHGGFHHHHHHGHHHFGGFFBFGGFFFFGAFFGG
@M05620:45:000000000-G6HP7:1:1101:7596:6092 1:N:0:121
CATCCTGACCCTGAAGTACCCCATTGAGCATGGCATCGTCACCAACTGGGACGACATGGAGAAGATCTGGCACCACACCTTCTACAACGAGCTGCGCGTGGCCCCGGAGGAGCACCCAGTGCTGCTGACCGAGGCCCCCCTGAACCCCAAGGCCAACAGAGAGAAGATGACTCAGGTGAGGCTCGGCCGACGCCCGTGCTCCTCCCGTCCTTTCCCCAGTCATTTTCTGCCCGGCTTGATTTCTGACATTT
+
BCCCCFFFFFFFGGGGGGGGGGGHHHHHHHHHHHHHHGHHHGHHHGHHHHHHGGGGGHHHHHHHHHHHHHHHHGHHHGGHHHHHHHHHGGGGGHHGGGGGGGHHGGGGGGGGHHHHGGHHHHHHHHHHHHGGGGGGGGGGGGHHHHGGGGHGHHGGGGGGGGGGGGGGGGGGGGGGGGGGGGGGFFFFFFFFFFFFCFFFFFFFFFFFFFFFFFFFFFFFFFFFFFFFFFFFFFFFFFFFFFFFFBFFFF0
@M05620:45:000000000-G6HP7:1:1101:17722:6092 1:N:0:121
ATATTACTGCAACAGTTCCCCCTGGACCTGGAAAAGTTTCTTGCCTGGCTTACAGAAGCTGAAACAACTGCCAATGTCCTACAGGATGCTCCCCGTAAGGAAAGGCTCCTAGAAGACTCCAAGGGAGTAAAAGAGCTGATGAAACAATGGCAAGTAAGTCAGGCATTTCCGCTTTAGCACTCTTGTGGATCCAATTGAACAATTCTCAGCATTTGTACTTGTAACTGACAAGCCAGGGACAAAACAAAGAT
+
>3>AAFFFDFBFGGBBGGGGGGGACGHHHFGHHHHHHHHHHHHHHHHHHHHHHFFFHHHHHEGDGHEGHFHHFHHHHHHHHHHHGHHGHH5BFEGEEGHHHHHHHHHHGHHHHHHFHHHHHH3F/GEEF4BFFFHHHHHHH3DGGFEFGFHFHGHHHHHHG>GHEHHHHHGGGGGHHHHHHHHHHFHGFGHHF0=GFDGHFHHHHHHFGHGHHHHHFHHHHHHBGHGFFHGFFGGGFGFG?F/AFEFFBC;
@M05620:45:000000000-G6HP7:1:1101:18795:6093 1:N:0:121
TACCTGTACTGGGGAAGCATTTGAATATCCCCCCATGGTGATGGGGACGGAGAACTGCTCCATAAACACAGGCAACGTGCCTAACTTTCCCGGGAAGATGAAGTCAAAGAGCGACCACAGCTCTCGGAGGTTATTTTGCATCGGTGAGCCAGACAGAATGATCCGATGGGGGGTGCGAAACTATTTGAGGAAAGGAAGCACCTTTTTATTAAATTTACCTTTTAGCAATCGCCATTCCTACCCTAAAGATC
+
BBBBBFFFFFFFGGGEEGGGGGGHHHHHHHHGGGGHHHGHHHHGHGGGGGGGGHHHHHHHHHHHHHHHHHHHGHHHGHGHHHHHHHHHHHHGGGGGGHHHHHHHHHHHHHHHGGGGGHGHHHHHHGGGGGGHHHHHHHHHHHGGGGGHHHHHHGHHHHHHHHHGHGGG.GGGFDDFFACFFFFFFFFFFFFFFFFFF?FFFFFFFFFFFFFFFFFFFFFEFFFFFFFBFFFFFFFFFFFFFFFFFFBFFFF
@M05620:45:000000000-G6HP7:1:1101:5722:6113 1:N:0:121
CATCCTGACCCTGAAGTACCCCATTGAGCATGGCATCGTCACCAACTGGGACGACATGGAGAAGATCTGGCACCACACCTTCTACAACGAGCTGCGCGTGGCCCCGGAGGAGCACCCAGTGCTGCTGACCGAGGCCCCCCTGAACCCCAAGGCCAACAGAGAGAAGATGACTCAGGTCAGGCTCGGCCGACGCCCGTGCTCCTCCCGTCCTTTCCCCATTCATTTTCTGCCCGGCTTGATTTCTGACATTT
+
1>>1>DB1FFFF1FG1FGGGGG?GHDFGCFHC0BBFGEFG0EFFAEHF0/0F//EEE10B0AA01BGFHBB0BFGFGCEHGHHHHDGF>///E1B>EEE/<<GFGGCGG?A//FGHGEFH<?GHFH1?<F/<-@CFCCCC-:/:GHCA.A..::.CEE99;/.;BBFG9BFGFG0/;/9CBFFA-9;A@-@@-@@@@-999B/BBE?EBFBFB/B9B--99/BFFBBBBBF---9@;-:;/:FF///9BF/
@M05620:45:000000000-G6HP7:1:1101:19635:6117 1:N:0:121
ATCTCTATCTCCTAAAAACCTGTTTAGATTTGGAGATAGACCTTCAGGTTTTTCATCATTTTCTGCATGAATTATACATTGACCACGTTCCAGCGTGGTCAGTTTGCAGCATTCTGTTATTTTGTTTGACAGAGTGTCTTGTTGAGAACATATGTAGGACATGATTTTTTCCTGCAACAGGGAAAATAAAGTATAAGTTTTAAAGATTTATTCTTTAATAAAGGATCTCAAAGCCAGCTTTAGCAAAAGGA
+
BBBBBFDFFFFFGGGGBDFGGGGFGBGEGHHGBGHFHFHBGHHHHHHBHHHGGHFHHGHHHHHH5GGHHHGHHHHEHDHHHBFHFHEHHHHEBG@E1EGHFBHHHHHHHHHHHHGHHHGHHHHHHHHHHHHHHHHHHHHHHHHHEHE?GHHHHHHHGHHHEHB1GGHHHGHHHHHFGH0FG/FAG<?1FGHGGHFBGGHHHFC1G<GGGHHHHHHHG0D00=DG/DGHHHHH0GH/.CGHHCB0;0C//?G
@M05620:45:000000000-G6HP7:1:1101:16899:6122 1:N:0:121
TACCTGTACTGGGGAAGCATTTGAATATCCCCCCATGGTGATGGGGACGGAGAACTGCTCCATAAACACAGGCAACGTGCCTAACTTTCCCGGGAAGATGAAGTCAAAGAGCGACCACAGCTCTCGGAGGTTATTTTGCATCGGTGAGCCAGACAGAATGATCCGATGAGGGGTGCGAAACTATTTGAGGAAAGGAAGCACCTTTTTATTAAATTTACCTTTTAGCAATCGCCATTCCTACCCTAAAGATC
+
CCCCCFFFFFFFGGGGGGGGGGHHHHHHHHHGGGGHHHGHGHHHHGGGGGGGGHHHHHHHHHHHHHHHHHHHGHHHGHHHHHHHHHHHHHHGGGGGGHHHHHHHHHHHHHHHGGGGGHHHHHHHHGGGGGGHHHHHHHHGHHGGGGGHHHHHHGGHHHHHHHHHHGGGHHHGG;EGGGGGGGGGGGGGGGFGGGGGGGGGGFFFFFFFFFFFFFFFFFFFFFFFFFFFFFFFFFFFFFFFFFFFFFFFFFB
@M05620:45:000000000-G6HP7:1:1101:25048:6125 1:N:0:121
TACCTGTACTGGGGAAGCATTTGAATATCCCCCCATGGTGATGGGGACGGAGAACTGCTCCATAAACACAGGCAACGTGCCTAACTTTCCCGGGAAGATGAAGTCAAAGAGCGACCACAGCTCTCGGAGGTTATTTTGCATCGGTGAGCCAGACAGAATGATCCGATGAGGGGTGCGAAACTATTTGAGGAAAGGAAGCACCTTTTTATTAAATTTACCTTTTAGCAATCGCCATTCCTACCCTAAAGATC
+
CCCCCFFFFFFFGGGGGGGGGGHHHHHHHHHGGGGHHHHHHHHHHGGGGGGGGHHHHHHHHHHHHHHHHHHHGHHHGHHHHHHGHHHHHHHGGGGGGHHHGHHHHHHHHHHHGGGGGHHHHHHHHGGGGGGHHHHHHHHHHHGGGGGHHHHHHGHHHHHHHHHHHFGGHHHGGGGGGGGGGGGGGGGGGGFFGGGGGGGGGFFFFFFFFFFFFFFFFFFFFFFFFFFFFFFFFFFFFFFFFFFFFBFFFFF
@M05620:45:000000000-G6HP7:1:1101:19615:6128 1:N:0:121
ATCTCTATCTCCTAAAAACCTGTTTAGATTTGGAGATAGACCTTCAGGTTTTTCATCATTTTCTGCATGAATTATACATTGACCACGTTCCAGCGTGGTCAGTTTGCAGCATTCTGTTATTTTGTTTGACAGAGTGTCTTGTTGAGAACATATGTAGGACATGATTTTTTCCTGCAACAGGGAAAATAAAGTATAAGTTTTAAAGATTTATTCTTTAATAAAGGATCTCAAAGCCAGCTTTAGAAAAAGGA
+
CCCCDFFFFFFFGGGGGGGGGGHHHHHHHHHHHHHHHHHHHHHHHHHHHHHGGHHHHHHHHHIHIHHHHHHHHHHHHHHHHHHHHHGHHHHHHHGGGGHHHHHHHHHHHHHHHHHHHHHHHHHHHHHHHHHHHHHHHHHHHHHHHHHHHHHHHHHHHHHHHHHHHHHHHGHHHHHHGHHHHGGHHHHHHHHHHHHHHHHHHHHHHHHHHHHHHHHHHHHHHHHHHHHHHHHHHHHHHGHHHHHHHHHHGGG
@M05620:45:000000000-G6HP7:1:1101:12766:6133 1:N:0:121
TACCTGTACTGGGGAAGCATTTGAATATCCCCCCATGGTGATGGGGACGGAGAACTGCTCCATAAACACAGGCAACGTGCCTAACTTTCCCGGGAAGATGAAGTCAAAGAGCGACCACAGCTCTCGGAGGTTATTTTGCATCGGTGAGCCAGACAGAATGATCCGATGAGGGGTGCGAAACTATTTGAGGAAAGGAAGCACCTTTTTATTAAATTTACCTTTTAGCAATCGCCATTCCTACCCTAAAGATC
+
BCCCDFFFFFFFGGGGGGGGGGHHHHHHHHHGGGGHHHGHHHHHHGGGGGGGGHHHHHHHHHHHHHHHHHHHGGHHGHHHHHHHHHHHHHHGGGGGGHHHHHHHHHHHHHHHGGGGGHHHHHHHHGGGGGGHHHHHHHHHGHGGGGGHHHHHHGHHHHHHHHHHHGGGHHHGGEGGGFGGGGGGGHGGGGFFGGGGGGGGGFFFFFFFFFFFFFFFFFFFFFFFFFFFFFFFFFFFFFFFFFFFFFFFFFF
@M05620:45:000000000-G6HP7:1:1101:19623:6144 1:N:0:121
ATCTCTATCTCCTAAAAACCTGTTTAGATTTGGAGATAGACCTTCAGGTTTTTCATCATTTTCTGCATGAATTATACATTGACCACGTTCCAGCGTGGTCAGTTTGCAGCATTCTGTTATTTTGTTTGACAGAGTGTCTTGTTGAGAACATATGTAGGACATGATTTTTTCCTGCAACAGGGAAAATAAAGTATAAGTTTTAAAGATTTATTCTTTAATAAAGGATCTCAAAGCCAGCTTTAGAAAAAGGA
+
?ABABFFFFFFFGGGGGGGGGGHHHDHHGHH5GHHHGHHHHHHHHGHHHHHGGHHHHHHHHHHHHHHHHHHGHHHHHHHHHHHHHHGHHHHHHHGGGGHHHHHHHHHFHHHHHHHHHHGHHHHHHHHHHHHHFHHHHHHHHHHHHHHHHHHHHHHHHHHHHHHHHHHHHGHHHHGHHHHHHGGHHEHGHHHHHHHHHGGHHHGHHHHHHGHHHHHHHHHHHHHHFHHHHGHHHHHHHGHHHHHFHHHGGGH
@M05620:45:000000000-G6HP7:1:1101:17846:6145 1:N:0:121
AGATTACTGCAACAGTTCCCCCTGGACCTGGAAAAGTTTCTTGCCTGGCTTACAGAAGCTGAAACAACTGCCAATGTCCTACAGGATGCTACCCGTAAGGAAAGGCTCCTAGAAGACTCCAAGGGAGTAAAAGAGCTGATGAAACAATGGCAAGTAAGTCAGGCATTTCCGCTTTAGCACTCTTGTGGATCCAATTGAACAATTCTCAGCATTTGTACTTGTAACTGACAAGCCAGGGACAAAACAAAGAT
+
A3ABBFFFDF4DGGFGGGGGGGGGHHHHHHGHFHHHHHHHHHHHHHHHHHHHHHHHHHHHHHHHHHHHHHHHHHHHHHHHHHHHHHHHHHBGHHGGGGHHHHHHFHHHGHHHHHHHHHHGHHFFEGEGHDGHHGHHHHGHH2GHHHHHHHHHHGHHHHHHHHHHHHHHHHGGGGGHHHHHHHHHHHHGHHHHHFHHHHHHHHHHHHHHHHHHHHHHHHHHHHHHHHHHGHHHHGGGGGGGGGFFGGGGGGG
@M05620:45:000000000-G6HP7:1:1101:21247:6173 1:N:0:121
CATCCTGACCCTGAAGTACCCCCGGCTTGATTTCTGACATTAGATCGGAAGAGCACACGTCTGAACTCCAGTCACTCTCGCGCATCTCGTATGCCGTCTTCTGCTTGAAAAAAAAAAATATTTATTTCTCCCTGTGGCTTAGTCCTTCCTGTTGTCTACGTTCTTCTATCCCTCCCCCTCTGCCCTCCTTTCTCCTTCTTCCCCCCGTCCTCTCTGCACACAGGACTCCTTTCTGTCTGCTTAATTCTTTT
+
BBBBCFFFFFFFGGGGGGGGGGGGFGGGGHHHHHHHHHHHHHHHHHHGGGGHGHHHHHGHHHGHHHHGHHHHHHHHHHHGGGGGE/FGGFEHHHGGGGHGHHGGHFHFFHHGG?C@<<0111@1<1111110>1110<001111000=/=0000/0000.<;/.00;000;/0/....-./000.:../000;0;0;00000//.--9...////////9.....:////;/////////://///9////
@M05620:45:000000000-G6HP7:1:1101:17227:6214 1:N:0:121
ATCTCTATCTCCTAAAAACCTGTTTAGATTTGGAGATAGACCTTCAGGTTTTTCATCATTTTCTGCATGAATTATACATTGACCACGTTCCAGCGTGGTCAGTTTGCAGCATTCTGTTATTTTGTTTGACAGAGTGTCTTGTTGAGAACATATGTAGGACATGATTTTTTCCTGCAACAGGGAAAATAAAGTATAAGTTTTAAAGATTTATTCTTTAATAAAGGATCTCAAAGCCAGCTTTAGAAAAAGGA
+
BCCCCFFFFFFFGGGGGGGGGGHHHHHHHHHHGHHHHHHHHHHHHHHHHHHGGHHHHIHHHIHHIHHHHHHHHHHHHHHHHHHHHHGHHHHHHHGGGGHHHHHHHHHHHHHHHHHHHHHHHHHHHHHHFHHHHHHHHHHHHHHHHHHHHHHHHHHHHHHHHHHHHHHHHGHHHHHHHHHHHGGHHHHHHHHHHHHHHHHHHHHHHHHHHHHHHHHHHHHHGHHHHHHHHHHHHHHHHGHHHHGFGHHHGGG
@M05620:45:000000000-G6HP7:1:1101:24860:6217 1:N:0:121
ATCTCTATCTCCTAAAAACCTGTTTAGATTTGGAGATAGACCTTCAGGTTTTTCATCATTTTCTGCATGAATTATACATTGACCACGTTCCAGCGTGGTCAGTTTGCAGCATTCTGTTATTTTGTTTGACAGAGTGTCTTGTTGAGAACATATGTAGGACATGATTTTTTCCTGCAACAGGGAAAATAAAGTATAAGTTTTAAAGATTTATTCTTTAATAAAGGATCTCAAAGCCAGCTTTAGAAAAAGGA
+
?ABBBFFFFFFFGGGGGGGGGGHHHHGGHHHHHHHGHHHHHHHHHHHHHHHGGHHHHHHHHHHHHHHHHHHGHFHFHGHHHGHHGGGFHHHGHHGEDGHHGHHHHHHHHHHHHHHHGGHHHHHHHHHHGHHHHGHGHHHHHHHHHHGHGGHHHHHFHHHHHHHHGHHHHGGHHHHGGHHHHGGFHFHEGGHFGHGGH=>GHGGHHGHHHHHHHFHHGHHFHFHHHHHHHEHHHHHHGGFGHHHGGHHHGGG
@M05620:45:000000000-G6HP7:1:1101:24879:6219 1:N:0:121
ATCTCTATCTCCTAAAAACCTGTTTAGATTTGGAGATAGACCTTCAGGTTTTTCATCATTTTCTGCATGAATTATACATTGACCACGTTCCAGCGTGGTCAGTTTGCAGCATTCTGTTATTTTGTTTGACAGAGTGTCTTGTTGAGAACATATGTAGGACATGATTTTTTCCTGCAACAGGGAAAATAAAGTATAAGTTTTAAAGATTTATTCTTTAATAAAGGATCTCAAAGCCAGCTTTAGAAAAAGGA
+
CCCCCFFFFFFFGGGGGGGGGGHHHHHHHHHHHHHHHHHHHHHHHHHHHHHGGHHHHHHIHHHHHHHHHHHHHHHHHHHHHHHHHHGHHHHHHHGGGGHHHHHHHHHHHHHHHHHHHHHHHHHHHHHHHHHHHHHHHHHHHHHHHHHHHHHHHHHHHHHHHHHHHHHHHGHHHHHHHHHHHGGHHHHHHHHHHHHHHHHHHHHHHHHHHHHHHHHHHHHHHHHHHHHHHHHHHHHHHGHHHHHHHGHHGGH
@M05620:45:000000000-G6HP7:1:1101:5171:6223 1:N:0:121
AATCCTGACCCTGAAGTACCCCATTGAGCATGGCATCGTCACCAACTGGGACGACATGGAGAAGATCTGGCACCACACCTTCTACAACGAGCTGCGCGTGGCCCCGGAGGAGCACCCAGTGCTGCTGACCGAGGCCCCCCTGAACCCCAAGGCCAACAGAGAGAAGATGACTCAGGTGAGGCTCGGCCGACGCCCGTGCTCCTCCCGTCCTTTCCCCAGTCATTTTCTGCCCGGCTTGATTTCTGACATTT
+
3>AABFFFFFFFGGGGGGGGGGGHHHHHHHHHHHHHHGHHHGHHHGHHHHGHGGGGGHHHHHHHHHHHHHHHHGHHHGGHHHHHHHHHGGGGGHHGGGGGGGHHGGGGGGGGHHHHGGHGHHHHHHHGHHGGGGGGGGGGGGHHHHGGGGHGHHGGGGGGGGGGFGGGGGGGGGGGGGGGGGGGFFFFFA>FCFFF=DFFFFFFFFFFFFFFFF/BFFDFFFFFFFFFFFFFFFFFFFAFFFFFFEFFFF/
@M05620:45:000000000-G6HP7:1:1101:17223:6235 1:N:0:121
ATCTCTATCTCCTAAAAACCTGTTTAGATTTGGAGATAGACCTTCAGGTTTTTCATCATTTTCTGCATGAATTATACATTGACCACGTTCCAGCGTGGTCAGTTTGCAGCATTCTGTTATTTTGTTTGACAGAGTGTCTTGTTGAGAACATATGTAGGACATGATTTTTTCCTGCAACAGGGAAAATAAAGTATAAGTTTTAAAGATTTATTCTTTAATAAAGGATCTCAAAGCCAGCTTTAGAAAAAGGA
+
CCCCCFFFFFFFGGGGGGGGGGHHHHHHHHHHHHHHHHHHHHHHHHHHHHHGGHHHHHHHIHIIIHHHHHHHHHHHHHHHHHHHHHGHHHHHHHGGGGHHHHHHHHHHHHHHHHHHHHHHHHHHHHHHHHHHHHHHHHHHHHHHHHHHHHHHHHHHHHHHHHHHHHHHHGHHHHHHHHHHHGGHHHHHGHHHHHHHHGHHHHGHHHHHHHHHHHHHHHHHHHHHGHHHHGHHHHHHHGHHHHHGHHHHGGG
@M05620:45:000000000-G6HP7:1:1101:24868:6235 1:N:0:121
ATCTCTATCTCCTAAAAACCTGTTTAGATTTGGAGATAGACCTTCAGGTTTTTCATCATTTTCTGCATGAATTATACATTGACCACGTTCCAGCGTGGTCAGTTTGCAGCATTCTGTTATTTTGTTTGACAGAGTGTCTTGTTGAGAACATATGTAGGACATGATTTTTTCCTGCAACAGGGAAAATAAAGTATAAGTTTTAAAGATTTATTCTTTAATAAAGGATCTCAAAGCCAGCTTTAGAAAAAGGA
+
ABCCCFFFFFFFGGGGGGGGGGHHHHHHHGHHHHHHHHHGHHHHHHHHHHHGGHHHHHHHHHHHHHHHHHHHHHHHHHHHHGHHHHGHHHHHHHGEGGHHHHHHHHHHHHHHHHHHHHHHHHHHHHHHHHHHHHHHHHHHHHHHHHGHHHHHHHHHHHHHHHHHGHHHHGHHHHHHHHHHHGGHHHHHGFHGHHHHHHHHHHHHGHHHGHHHHHHHHHHHHHHHHHHHHGHGHHHGHGHHHHHHHFHHGFG
@M05620:45:000000000-G6HP7:1:1101:5191:6236 1:N:0:121
AATCCTGACCCTGAAGTACCCCATTGAGCATGGCATCGTCACCAACTGGGACGACATGGAGAAGATCTGGCACCACACCTTCTACAACGAGCTGCGCGTGGCCCCGGAGGAGCACCCAGTGCTGCTGACCGAGGCCCCCCTGAACCCCAAGGCCAACAGAGAGAAGATGACTCAGGTGAGGCTCGGCCGACGCCCGTGCTCCTCCCGTCCTTTCCCCAGTCATTTTCTGCCCGGCTTGATTTCTGACATTA
+
3>>ABFFFFFFFGGGFGGGGGGGHHHHHHHHHGHFHHGHHHGHHHGHHHHHHGGGGGHHHHHHHHHHHHHHHHGHHHGGHHHHHHHHHEGGGGHHGGGGGGGHHGFDGGGFGHHHHGGHHHHHHHHFGHHCGGGGGGGGGGGHHHHGGGGHGHHGGGGFGGGGGGGGGGGGGGGGFGGGGGGGGFDEFFAFBDFF=;AAFFFFFFFDFFFFFFFFFFEDFFFFFFFFFFFFFDBDDFBAFFFFFFFFEFF/
@M05620:45:000000000-G6HP7:1:1101:6693:6240 1:N:0:121
TACCTGTACTGGGGAAGCATTTGAATATCCCCCATGGTGATGGGGACGGAGAACTGCTCCATAAACACAGGCAACGTGCCTAACTTTCCCGGGAAGATGAAGTCAAAGAGCGACCACAGCTCTCGGAGGTTATTTTGCATCGGGGAGCCAGACAGAATGATCCGATGAGGGGTGCGAAACTATTTGAGGAAAGGAAGCACCTTTTTATTAAATTTACCTTTTAGCAATCGCCATTCCTACCCTAAAGATCG
+
AAAABFFFFFFFGGGGGGGGGGHHHHHHHHHGGGFCG5B5AAFHGEEEG1A0FB5A3A5FBA5FHDGC11B1?F10111B@3FFDGH4FGEGG/>?0??4BF44BFHB3EFEEEF@F??/2?32<C/<B/@2?GHHB1<<1?E/<-<<F/C.<<</C<D<00G<.;.0:CDG.=.:.;@99;;CFE09C0;FFG/CA.;BE9BFFF.FF0FB9BF09;BFFF0;00090..AA?F0B00:FFF/BF00:0.
@M05620:45:000000000-G6HP7:1:1101:6707:6252 1:N:0:121
TACCTGTACTGGGGAAGCATTTGAATATCCCCCATGGTGATGGGGACGGAGAACTGCTCCATAAACACAGGCAACCTGCCTAACTTTCCCGGGAAGATGAAGTCAAAGAGCGACCACAGCTCTCGGAGGTTATTTTGCATCGGTGAGCCAGACAGAATGATCCGATGAGGGGTGCGAAACTATTTGAGGAAAGGAAGCACCTTTTTATTAAATTTACCTTTTAGCAATCGCCATTCCTACCCTAAAAATCG
+
BBBBBFFFFFFFGCFEEGAFGGHGHHHHHHHEG223B5B5F5AFGGGCECAEFGA3F55B3B5FHB5B11?11B11B1BF33FG3GH4GH1EG>EA1?34FDB?4FG3??F<E?E/?/0/?11B?//<B<F1@GHH111DDCD///0<G0<0<00<F11F<<GCAA.0CCDC.:.:.AC909;CFE0.C0;F.9/CA.BBEBFGGG.CG9B0/BF//BBFFF///BF//.:AA?F/BB/9AFFBFF/9F/.
@M05620:45:000000000-G6HP7:1:1101:12793:6257 1:N:0:121
CATCCTGACCCTGAAGTACCCCCGGCTTGATTTCTGACATTAGATCGGAAGAGCACACGTCTGAACTCCAGTCACTCTCGCGCATCTCGTATGCCGTCTTCTGCTTGAAAAAAAAAAAAAAAACCACTATCCATCTCTTCTACTTCCCTTCTTATCTTATTCATAAAGAATAGTCTCCTTAGTCGAATTATATTCAAAGTGTGCGTGACGTATCAGTGGCTGTTACTGGCACAGTCTTTCTCTTGGGGTTC
+
BBBBBFFBFFFFGGGGGGGGGGGGGGGGGFHHHHHHHHHHHHHHHHHGGGGCFGGHHHGHHHGHHHHHHHHHHHHHHHHGGGGEFGHHHGGHHHHGGGHGHHHGHHHEHHHHGCCBD>>><<-....//=0/000000000000000/00/:09000090000000;00;000009000000;0.9.0.00;//9/://9/9//...9.9.././////..;;//////../..9//9////////.-.9.
@M05620:45:000000000-G6HP7:1:1101:10756:6258 1:N:0:121
CATCCTGACCCTGAAGTACCCCGGCTTGATTTCTGACATTAGATCGGAGAGCACACGTCTGAACTCCAGTCACTCTCGCGCATCTCGTATGCCGTCTTCTGCTTGAAAAAAAAAAAAAGAACCCTGGAATGTGTAAGACTCGTGATCGTATATACACATGATATATGTAACGTCGATGCTACAAGACTAGTAGCATAGGAGACAGGAGCATAGGCAAACGTTTAAGAGTCAAAGCGAGACTAGTCACCCTG
+
BBBBBFFFFFFFGGAGGGGGGGGGGGGGHHHHHHHHHHHHGHGHHHGGGFEHHHGHGHHHGHHHHHHHHHHHHHHHHFGGGGGGGGHFGHHHHGGGHGFHHHHHFHHHFHGGCB/<</..<0..00.0110000=000000...//0./;:/0000:00000000;00000.9.--.0.000000/900/0090000000/........./9////.9..9./9////9/////...--.///9////..9
@M05620:45:000000000-G6HP7:1:1101:10777:6261 1:N:0:121
CATCCTGACCCTGAAGTACCCCGGCTTGATTTCTGACATTAGATCGGAGAGCACACGTCTGAACTCCAGTCACTCTCGCGCATCTCGTATGCCGTCTTCTGCTTGAAAAAAAAAAAAAAAAGAAAACGTAAAAGATTAAAGTGTTGTGAATAATTCACAAATGACAAAAACAACAATATAGAGAGACTTATAACAGAGTGTATAAGATCAAGTATGAGATAGTGACTGGCGTTTCTGAAGCACACATGCAC
+
CBCCCFFFFFFFGGGGGGGGGGGGGGGGHHHHHHHGHHHHGHGHHHGGGGGHHHHHGHHHGHGHHHHHHHHHHHHHHGGGGGFEHHHGGHHHHGGGHGHHHHHHHHHGFHGCDBC<</---...///-..<:00.0000000000./.:000;0000009.000;00/..:....;0;000090../000000000//000000000000900000000000;0000:.9:.--00000090//9.00000
@M05620:45:000000000-G6HP7:1:1101:8584:6301 1:N:0:121
AGATTACTGCAACAGTTCCCCCTGGACCTGGAAAAGTTTCTTGCCTGGCTTACAGAAGCTGAAACAACTGCCAATGTCCTACAGGATGCTACCCGTAAGGAAAGGCTCCTAGAAGACTCCAAGGGAGTAAAAGAGCTGATGAAACAATGGCAAGTAAGTCAGGCATTTCCGCTTTAGCACTCTTGTGGATCCAATTGAACAATTCTCAGCATTTGTACTTGTAACTGACAAGCCAGGGACAAAACAAAGAT
+
CCCCCFFFFFFFGGGGGGGGGGGGHHHHHHHHHHHHHHHHHHHHHHHHHHHHHHHHHHHHHHHHHHHHHHHHHHHHHHHHHHHHHHHHHHGHHHGGGGHHHHHHHHHHGHHHHHHHHHHHHHHGGGGGHHHHHGHHHHHHHDGHHHHHHHHHHGHHHHHHHHHHHHHHHHGGGGGHHHHHHHHHHGHGHHHHHFGHHGGGHHHHHHHHHHHHHHHHHHHHHHHHHHHHGHHGHGGGGGGGEFGFGGGGGGG
@M05620:45:000000000-G6HP7:1:1101:21135:6316 1:N:0:121
TACCTGTACTGGGGAAGCATTTGAATATCCCCCCATGGTGATGGGGACGGAGAACTGCTCCATAAACACAGGCAACGTGCCTAACTTTCCCGGGAAGATGAAGTCAAAGAGCGACCACAGCTCTCGGAGGTTATTTTGCATCGGTGAGCCAGACAGAATGATCCGATGAGGGGTGCGAAACTATTTGAGGAAAGGAAGCACCTTTTTATTAAATTTACCTTTTAGCAATCGCCATTCCTACCCTAAAGATC
+
CCCCCFFFFFFFGGGGGGGGGGHHHHHHHHHGGGGHHHHHHHHHHGGGGGGGGHHHHHHHHHHHHHHHHHHHGHHHGHHHHHHHHHHHHHHGGGFGGHHHHHHHHHHHHHHHGGGGGHHHHHHHHGGGGGGHHHHHHHHHHHGGGGGHHHHHHGHHHHHHHHHHHGGGHHHGGEGGGGGGGGGGGGGGGFGGGGFGGGGGGFFFFFFFFFFFFFFFFFFFFFFFFFFFFFFFFFFFFFFFFFFFFFFFFFF
@M05620:45:000000000-G6HP7:1:1101:16918:6356 1:N:0:121
CATCCTGACCCTGAAGTACCCCATTGAGCATGGCATCGTCACCAACTGGGACGACATGGAGAAGATCTGGCACCACACCTTCTACAACGAGCTGCGCGTGGCCCCGGAGGAGCACCCAGTGCTGCTGACCGAGGCCCCCCTGAACCCCAAGGCCAACAGAGAGAAGATGACTCAGGTGAGGCTCGGCCGACGCCCGTGCTCCTCCCGTCCTTTCCCCAGTCATTTTCTGCCCGGCTTGATTTCTGACATTA
+
DDDDDFFFFFFFGGGGGGGGGGGHHHHHHHHHHHHHHGHHHGHHHGHHHHGHGGGGGHHHHHHHHHHHHHHHHGHHHGGHHHHHHHHHGGGGGHHGGGGGGGHHGGGGGGGGHHHHGGHHHHHHHHHHHHGGGGGGGGGGGGHHHHGGGGHGHHGGGGGGGGGGGGGGGGGGGGGGHGGGGGGGFFFFFFFFFFFF@FFFFFFFFFFFFFFFFFFFFFFFFFHFHFHFFFFFFFFFFFFFFFFFFFFFFF0
@M05620:45:000000000-G6HP7:1:1101:20152:6361 1:N:0:121
ATCTCTATCTCCTAAAAACCTGTTTAGATTTGGAGATAGACCTTCAGGTTTTTCATCATTTTCTGCATGAATTATACATTGACCACGTTCCAGCGTGGTCAGTTTGCAGCATTCTGTTATTTTGTTTGGCAGAGTGTCTTGTTGAGAACATATGTAGGACATGATTTTTTCCTGCAACAGGGAAAATAAAGTATAAGTTTTAAAGATTTATTCTTTAATAAAGGATCTCAAAGCCAGCTTTAGAAAAAGGA
+
BBBBBFFFFFFFGGGGGGGGGGGHHHHHHHHHGHHHHHHHHHHHHHHHHHHGGHHHHGHHHHHHHHHHHGHHHHHHHHHHHHHHHHGHHHHGHHGFGGHHHHHHHHHHHHHHFHHHHHGHHHHHHHHH/FDGGHHHHHHHHHHHHHHHHHGHHHFGHHHHHHHHHHHHHGHHHHHHHHHHHGGGHHHHHFHFGFHHHHHHHHHHHHHHHHGHHGHHHFHHGFFHHHHHHHGGHHHHHGHHHHHFGFGHGGG
@M05620:45:000000000-G6HP7:1:1101:9120:6365 1:N:0:121
CATCCTGACCCTGAAGTACCCCATTGAGCATGGCATCGTCACCAACTGGGACGACATGGAGAAGATCTGGCACCACACCTTCTACAACGAGCTGCGCGTGGCCCCGGAGGAGCACCCAGTGCTGCTGACCGAGGCCCCCCTGAACCCCAAGGCCAACAGAGAGAAGATGACTCAGGTGAGGCTCGGCCGACGCCCGTGCTCCTCCCGTCCTTTCCCCAGTCATTTTCTGCCCGGCTTGATTTCTGACATTA
+
BBBBBFFFFFFFGGGGGGGGGGGGHHHHHHHHHHHHHGHHHGHHGGHHHHHHGGGGGHHHHGHHHHHHHHGHHGHHHGGHHHHHHHHHGGGGGHEFGGGGGGHHGGGCFGGGHHHHGGHHHHHHHHHGHHGGGGGGGGGGGGHHHHFGD:HGHHGGGGGFFBE.FFCFGGFGFFGGGFFGGFGGFFFFCFFFFFFF@DFEFFFFFFFEFFDFFBFFFFFFFFFFFFFFFFFFFAB@DB.9BFFFF9FFFF/
@M05620:45:000000000-G6HP7:1:1101:5434:6370 1:N:0:121
ATCTTATCTCCTAAAAACCTGTTTAGATTTGGAGATAGACCTTCAGGTTTTTCATCATTTTCTGCATGAATTATACATTGACCACGTTCCAGCGTGGTCAGTTTGCAGCATTCTGTTATTTTGTTTGACAGAGTGTCTTGTTGAGAACATATGTAGGACATGATTTTTTCCTGCAACAGGGAAAATAAAGTATAAGTTTTAAAGATTTATTCTTTAATAAAGGATCTCAAAGCCAGCTTTAGAAAAAGGAA
+
AABBBFFFFFFFGGGGGGGGGGHHDGHHHHHHHFHHHHHHHHHHHHHHHHGGHHHHHHHHHHHHHHHHHHHHHGHHHHHHHHHHHGHHHHHHHGGGGHHGHHHHHHHHHHHHHHHHHHHHHHGHHHHGHHHHHHHHHHHHHHHGHEHHHHHHHHHFGFHHHHHHHHHHGHHHHEHHHHHHGGHHGHHHHGGHHHHHFHHHGHFHHHHHHHHHHHHFGD=DFD<CHHHGHHHHEHHHGHHHFHHHGFCDAGG
@M05620:45:000000000-G6HP7:1:1101:5452:6372 1:N:0:121
ATCTTATCTCCTAAAAACCTGTTTAGATTTGGAGATAGACCTTCAGGTTTTTCATCATTTTCTGCATGAATTATACATTGACCACGTTCCAGCGTGGTCAGTTTGCAGCATTCTGTTATTTTGTTTGACAGAGTGTCTTGTTGAGAACATATGTAGGACATGATTTTTTCCTGCAACAGGGAAAATAAAGTATAAGTTTTAAAGATTTATTCTTTAATAAAGGATCTCAAAGCCAGCTTTAGAAAAAGGAA
+
ABABBFFFFFFFCGGGGGGGC5FHDFCDFGHHHBHHGHFGFHHHHFHHGHGFHHHHHHFHHHHBFFDEDFGGHHFHHHHGHHHHHGHHHGFECEEFGHHEFGGHHHGHHHHBGHFHHHGHHH4FGHHHHHHGHGHHGHHFGGGHCAFHCGFFDGGFFEHHFFGHGGHHGFFFDG0GGF0CFGHHHHF1<F<GGHDDGHHHF1<FBFFGHHHHHHHBBDDF=DDCGHBGHHHHHHHGFGHHGBFHHHGFDHF
@M05620:45:000000000-G6HP7:1:1101:12743:6403 1:N:0:121
TACCTGTACTGGGGAAGCATTTGAATATCCCCCCATGGTGATGGGGACGGAGAACTGCTCCATAAACACAGGCAACGTGCCTAACTTTCCCGGGAAGATGAAGTCAAAGAGCGACCACAGCTCTCGGAGGTTATTTTGCATCGGTGAGCCAGACAGAATGATCCGATGAGGGGTGCGAAACTATTTGAGGAAAGGAAGCACCTTTTTATTAAATTTACCTTTTAGCAATCGCCATTCCTACCCTAAAGATC
+
BBBCBFFFFFFFGGGGGGGGGGHHHHHHHHHGGGGHHHGHHHHHHGGGGGGCGHHHHHHHHHHHHHHHHHHHGHHHGHHHHHHHHHHHHHHGGGGGGHHHHHHHHHHHHHHHGGGGGHHHHHHHHGGGGGGHHHHHHHHHHHGGGGGGHHHHHGHHHHHHHHHHHGGGHHHGGEGGGGGGGGGGGGGGGGFGFFGFGFGGGFFFFFFFFFFFFFFFFFFFFFFFFFFFFFFFFFFFFFFFFFFFFBFFFFF
@M05620:45:000000000-G6HP7:1:1101:12735:6420 1:N:0:121
TACCTGTACTGGGGAAGCATTTGAATATCCCCCCATGGTGATGGGGACGGAGAACTGCTCCATAAACACAGGCAACGTGCCTAACTTTCCCGGGAAGATGAAGTCAAAGAGCGACCACAGCTCTCGGAGGTTATTTTGCATCGGTGAGCCAGACAGAATGATCCGATGAGGGGTGCGAAACTATTTGAGGAAAGGAAGCACCTTTTTATTAAATTTACCTTTTAGCAATCGCCATTCCTACCCTAAAGATC
+
DDCDCFFFFFFFGGGGGGGGGGHHHHHHHHHGGGGHHHGHHHHHHGGGGGGGGHHHHHHHHHHHHHHHHHHHGHHHGHHHHHHHHHHHHHHGGGGGGHHHHHHHHHHHHHHHGGGGGHHHHHHHHGGGGGEHHHHHHHHHHHGGGGGHGHHHHGHHHHHHHHHHHGGGHHHGGGGGGGGGGGGGHHGGGGFGGGGGGGGGGFFFFFFFFFFFFHFFHFFFFFFFFFFFFFFFFFFFFFFFFFFFFFFFFFF
@M05620:45:000000000-G6HP7:1:1101:14801:6432 1:N:0:121
TACCTGTACTGGGGAAGCATTTGAATATCCCCCCATGGTGATGGGGACGGAGAACTGCTCCATAAACACAGGCAACGTGCCTAACTTTCCCGGGAAGATGAAGTCAAAGAGCGACCACAGCTCTCGGAGGTTATTTTGCATCGGTGAGCCAGACAGAATGATCCGATGAGGGGTGCGAAACTATTTGAGGAAAGGAAGCACCTTTTTATTAAATTTACCTTTTAGCAATCGCCATTCCTACCCTAAAGATC
+
BBABBFFFFFFFGGGGGGGGGGHHHHHHHFGGGGGHHHGHHHHHHGGGGGGGGHHHHHHHHHHHHHHGHGHHGHHHGHHHHFFHHHHHHHHGGGEEGHHHGHHFHHHHHHHHGGGGGHEHEHGHHGGGGGEFGHHHHHHGHFFDGGGHGHHHHGHHHHHGHFHHHGGGHHHGG;CGGBAFGGGGGGGFCFFBFAGGGGGEGFFFFFFFFFFFFFFFFFFFFFFFFFFEFFFFFFFFFFFFFFFFFFFFFFB
@M05620:45:000000000-G6HP7:1:1101:14789:6450 1:N:0:121
TACCTGTACTGGGGAAGCATTTGAATATCCCCCCATGGTGATGGGGACGGAGAACTGCTCCATAAACACAGGCAACGTGCCTAACTTTCCCGGGAAGATGAAGTCAAAGAGCGACCACAGCTCTCGGAGGTTATTTTGCATCGGTGAGCCAGACAGAATGATCCGATGAGGGGTGCGAAACTATTTGAGGAAAGGAAGCACCTTTTTATTAAATTTACCTTTTAGCAATCGCCATTCCTACCCTAAAGATC
+
CCBCCFFFFFFFGGGEFGGGGGGHHHHHHHHGGGGHHHGGFHHHHGGGGGGGGHHHHHHHHHHHHHHGHHHHGHHHGHHHHHHHHGHHHHHGGGGGGHHHHGHHHHHHHHHHGGGGGHHHHHHHHGGGGGCHHHHHHHHHHHGGEGGHGHHHHGHHHHHHHHHHHGGGHHHGGDDGGGAGGGGGGGGFFFEGGGGGGGGEGFFFFFFFFFFFFFFFFFFFFFFFFFFFFFFFFFFFFFFFFFFFFFFFFFF
@M05620:45:000000000-G6HP7:1:1101:23147:6453 1:N:0:121
TACCTGTACTGGGGAAGCATTTGAATATCCCCCCATGGTGATGGGGACGGAGAACTGCTCCATAAACACAGGCAACGTGCCTAACTTTCCCGGGAAGATGAAGTCAAAGAGCGACCACAGCTCTCGGAGGTTATTTTGCATCGGTGAGCCAGACAGAATGATCCGATGAGGGGTGCGAAACTATTTGAGGAAAGGAAGCACCTTTTTATTAAATTTACCTTTTAGCAATCGCCATTCCTACCCTAAAGATC
+
CCCCCFFFFFFFGGGGGGGGGGHHHHHHHHHGGGGHHHGHHHHHHGGGGGGGGHHHHHHHHHHHHHHHHHHHGHHHGHHHHHHHHHHHHHHGGGGFGHHHHHHHHHHHHHHHGGGGGHHHHHHHHGGGGGGHHHHHHHHGHHGGGGGHHHHHHGHHHHHHHHHHHGGGHHHGGCEGGGGGGGGGGGGGGGFGGGGGGGGGGFFFFFFFFFFFFFFFFFFFFFFFFFFFFFFFFFFFFFFFFFFFFFFFFFF
@M05620:45:000000000-G6HP7:1:1101:23757:6486 1:N:0:121
CATCCTGACCCTGAAGTACCCCATTGAGCATGGCATCGTCACCAACTGGGACGACATGGAGAAGATCTGGCACCACACCTTCTACAACGAGCTGCGCGTGGCCCCGGAGGAGCACCCAGTGCTGCTGACCGAGGCCCCCCTGAACCCCAAGGCCAACAGAGAGAAGATGACTCAGGTGAGGCTCGGCCGACGCCCGTGCTCCTCCCGTCCTTTCCCCAGTCATTTTCTGCCCGGCTTGATTTCTGACATTT
+
DDDDDFFFFFFFGGGGGGGGGGGHHHHHHHHHHHHHHGHHHGHHHGHHHHHHGGGGGHHHHHHHHHHHHHHHHGHHHGGHHHHHHHHHGGGGGHHGGGGGGGHHGGGGGGGGHHHHGGHHHHHHHHHHHHGGGGGGGGGGGGHHHHGGGGHGHHGGGGGGGGGGGGGGGGGGGGGGHGGGGGGGFFFFFFFFFFFFFFFFFFFFFFFFFFFFFFFFFFFFFFFFFFFFFFFFFFFFFFFFFFFFFBFFFF0
@M05620:45:000000000-G6HP7:1:1101:23127:6487 1:N:0:121
ATCTCTATCTCCTAAAAACCTGTTTAGATTTGGAGATAGACCTTCAGGTTTTTCATCATTTTCTGCATGAATTATACATTGACCACGTTCCAGCGTGGTCAGTTTGCAGCATTCTGTTATTTTGTTTGACAGAGTGTCTTGTTGAGAACATATGTAGGACATGATTTTTTCCTGCAACAGGGAAAATAAAGTATAAGTTTTAAAGATTTATTCTTTAATAAAGGATCTCAAAGCCAGCTTTAGAAAAAGGA
+
CCCCCFFFFFFFGGGGGGGGGGHHHHHHHHHHHHHHHHHHHHHHHHHHHHHGGHHHHHHHHHHHHHHHHHHHHHHHHHHHHHHHHHGHHHHHHHGGGGHHHHHHHHHHHHHHHHHHHHHHHHHHHHHHHHHHHHHHHHHHHHHHHHGHHHHHHHHHHHHHHHHHHHHHHGHHHHHHGHHHHGGHHHGHGHHHHHHHHFGHHHHBGHHHHHHHHHHHHHHHHHHHHHHHHGHHHHHHHGGHHHHFHHHHGGG
@M05620:45:000000000-G6HP7:1:1101:15126:6585 1:N:0:121
CATCCTGACCCTGAAGTACCCCGGCTTGATTTCTGACATTAGATCGGAAGAGCACACGTCTGAACTCCAGTCACTCTCGCGCATCTCGTATGCCGTCTTCTGCTTGAAAAAAAAAAACAAAAGCACAAGATGAAAAGAGGAAGATTTTATAGAAATCAGAGAACAAAACATGAAGCTAATCATTGTATTGAGTTGTTGAAGTACAGGGATGAGAAGTGACGCTCGGTGTGTTATAGTTAAGTTGTGGATAT
+
DDDCDFFFFFFFGGGGGGGGGGGGGGGGHHHHHHHHHHHHHHHHHHGGGGHHHHHHHGHHHGHHHHHHHHHHHHHHHHGGGGGGEHHHGGHHHHGGGHGHHHHHHHHHHHHEDCGB<///0?0010==0011111<0.0.0/..00000<<0000=00000:00//...:00;0:0000000000;09000:0090..000000;0/../.0900/0900.9..--...../0;000900:0009..0000
@M05620:45:000000000-G6HP7:1:1101:23092:6589 1:N:0:121
ATCTCTATCTCCTAAAAACCTGTTTAGATTTGGAGATAGACCTTCAGGTTTTTCATCATTTTCTGCATGAATTATACATTGACCACGTTCCAGCGTGGTCAGTTTGCAGCATTCTGTTATTTTGTTTGACAGAGTGTCTTGTTGAGAACATATGTAGGACATGATTTTTTCCTGCAACAGGGAAAATAAAGTATAAGTTTTAAAGATTTATTCTTTAATAAAGGATCTCAAAGCCAGCTTTAGAAAAAGGA
+
CCCCCFFFFFFFGGGGGGGGGGHHHHHGHHHHHHHHFHHHHHHHHHHHHHHGGHHHHHHHHHHIHGHHHH5FHHHHHHHHHGHHFGGHHHHHHHGGGGHHHHHHHHHHHHHHHHHHHHHHHHHHHHHHHHHHHHHHHHHHHHHHHHHHHHHHHHHHHHHHHHHHHHHHHGHHHHHHHHHHHGGHHHHHHHHHHHHHHHHHHHHHHHHHHHHHHHHHHHHHHHHGHHHHHHHHHHHHHGHHHHGHHHHHGGH
@M05620:45:000000000-G6HP7:1:1101:23108:6598 1:N:0:121
ATCTCTATCTCCTAAAAACCTGTTTAGATTTGGAGATAGACCTTCAGGTTTTTCATCATTTTCTGCATGAGTTATACATTGACCACGTTCCAGCGTGGTCAGTTTGCAGCATTCTGTTATTTTGTTTGACAGAGTGTCTTGTTGAGAACATATGTAGGACATGATTTTTTCCTGCAACAGGGAAAATAAAGTATAAGTTTTAAAGATTTATTCTTTAATAAAGGATCTCAAAGCCAGCTTTAGAAAAAGGA
+
ABBBBFFFFFFFGFGGGGGGGGGHHHHHHHHHGHHHHHHGHHHHHHHHHHHGGHHHHHHHHHHHHHHHHH3FHHHHHGHHHHHHHHGHHHHHHHGFGGHHHHHHHHHHHHHHHHHHHHHHHHHHHHHHGHHHHHHHHHHHHHHHHHHHHHHHHHHHHHHHHHHFHHHHHGHHHHHHHHHHHGGHHHHHHHHHHHGFHGGGHHGHHGHHHHHHHGHHHHHHHHHFHHHHHHGGFHFHHFHHHHHEH0CFDFB
@M05620:45:000000000-G6HP7:1:1101:15118:6602 1:N:0:121
CATCCTGACCCTGAAGTACCCCGGCTTGATTTCTGACATTAGATCGGAAGAGCACACGTCTGAACTCCAGTCACTCTCGCGCATCTCGTATGCCGTCTTCTGCTTGAAAAAAAAAAAAAAAAGAGGACAATAAACAAGAGGATATAGTGATGAAGAAGAAAGACACAAAAAATTGTAACGCGTAGCGTGTAGACGGGACTATGTGTAAAACGAGAATACAGACACTCTAGGATTGAGTCAGTCGGAAAAAC
+
BABBCFFFFFFFGGGGGFGGGGGCGGGGHHHHHHHGHHHHHHGHHHGGGGHHHGHGHGHHHGHFHHHHGHHHGHHHHHGGGGGGGHHHGGHHHHGGEHGHHHHHHHHHGHHE>>B<>//--<.</.../.000000.//.../0000000000000//0;/0/:///....-.000000.--;--.-.../000..:.-9/;000000:09-....;00000://0/:000000/00000000.--.-/..
@M05620:45:000000000-G6HP7:1:1101:4927:6635 1:N:0:121
CATCCTGACCCTGAAGTACCCCATTGAGCATGGCATCGTCACCAACTGGGACGACATGGAGAAGATCTGGCACCACACCTTCTACAACGAGCTGCGCGTGGCCCCGGAGGAGCACCCAGTGCTGCTGACCGAGGCCCCCCTGAACCCCAAGGCCAACAGAGAGAAGATGACTCAGGTGAGGCTCGGCCGACGCCCGTGCTCCTCCCGTCCTTTCCCCAGTCATTTTCTGCCCGGCTTGATTTCTGACATTA
+
AAABBFFFFFFFGGGGGGGGGGGHGHHHHHGHGHHHHGGHHGHGHGHGHHHHGGGGFHGGHHHGFHHHHHHHHGHHHGGHHHHHHGHHGGGGGFHGGGFGGGHHGGGGGGGGHHHHGGHGHHHHHHHHHHGGGGGGGGGGGGHHHHGGGGHGHHGGGGGGGGGGGGGGGGGGGGGGGGGGGGGGFFFFFFFFFFFFDFFFFFFFFFFFFFFFFFFFFFFFFFFFFFFFFFFFFFFFFFAFFEBFFFFFFF/
@M05620:45:000000000-G6HP7:1:1101:17483:6645 1:N:0:121
CATCCTGACCCTGAAGTACCCCGGCTTGATTTCTGACATTAGATCGGAAGAGCACACGTCTGAACTCCAGTCACTCTCGCGCATCTCGTATGCCGTCTTCTGCTTGAAAAAAAAAAAAATCTCTCCGAGTATATTTTGCATCGGTGAGCCAGACAGAATGATCCGATGAGGGGTGCGACACTATTTGAGGACAGTAAGCACCTTTTTATTAAATTTACCTTTTCGCAATCGCCATTCCGACCCTAAAGATC
+
AAABAFFFFCFFGGGGGGGFFFEEEGGGHHHFHDGFHHHHHHHHHHGGGGHHHHHHHCHHHGFHHGHHHGHHHHGHHHGGGGGDGHHHFECGHHGEEFGHFHGHHHHHEFFGBG//</>0?DD110<-->011=0=G0D00<CD<...:CH.GCGH/C0GGFHCC.9:FFFD-;9C?.--;/9F9B//.9/...9//;:9.;9;9/;.9;F//9BFB/BB////-;A..;AAA.;;9F/:---9..;/9B:
@M05620:45:000000000-G6HP7:1:1101:4821:6647 1:N:0:121
CATCCTGACCCTGAAGTACCCCGGCTTGATTTCTGACATTAATCGGAAGAGCACACGTCTGAACTCCAGTCACTCTCGCGCATCTCGTATGCCGTCTTCTGCTTGAAAAAAAAAAAAAAAAAATATATGACAGTGATTAAATCACTATTACAATACTGACATAACGATAGAATATATGCATTAATAGTTGACTTATTGCATTCTTTCGACATCTTTTATTGCTATCTCTTATGCTATGCTAATACCAATCT
+
CBCCCFFFFFFFGGGGGGGGGGGGGGGGHHHHHHHHHHHHHHHHGGGGGHHHHHHHGHHHGHHHHHHHHHHHHHHHHGGGGGFGHHHGFHFHHGGGHGHHHHHHHHHHHHGGGGG<>/--<-<<000000:0000000000000/00;00:0000/000/0000/.....0000000000000090000///://///////:////...../99/////9///;//////////////////////////
@M05620:45:000000000-G6HP7:1:1101:10181:6683 1:N:0:121
CATCCTGACCCTGAAGTACCCCGGCTTGATTTCTGACATTAGATCGGAAGAGCACACGTCTGAACTCCAGTCACTCTCGCGCATCTCGTATGCCGTCTTCTGCTTGAAAAAAAAAAAATATCTCTAACACAAACTCGCTCCTCTCATCTTTACACCTCACTGAGATTATCCATCTATCGTTGTCCCCGTCTTTCACTATTAGCACGTACGTCGCCCCTACTCATCATTAATTAGAGGTCCCATACTATTCT
+
CCCDDFFFFFFFGGGGGGGGGGGGGGGGHHHHHHHHHHHHHHHHHHGGGGHHHHHHHGHHHGFHHHHHHHHHHHHHHHGGGGGGGHHHGGHHHHGGGHGHHHHHHHHEGHHGGBCB@/011111111111..<.11.-...0/0<<000<00000//.0.000000000:00000000././:000;-....0:0000;000/00-./.-:.--9.-9.:::::0000000:0000/0/0.00//:000;0
@M05620:45:000000000-G6HP7:1:1101:9483:6704 1:N:0:121
ATCTCTATCTCCTAAAAACCTGTTTAGATTTGGAGATAGACCTTCAGGTTTTTCATCATTTTCTGCATGAATTATACATTGACCACGTTCCAGCGTGGTCAGTTTGCAGCATTCTGTTATTTTGTTTGACAGAGTGTCTTGTTGAGAACATATGTAGGACATGATTTTTTCCTGCAACAGGGAAAATAAAGTATAAGTTTTAAAGATTTATTCTTTAATAAAGGATCTCAAAGCCAGCTTTAGAAAAAGGA
+
BBCCCFFFFFFFGGGGGGGGGGHHHHHHHHHHHHHHHHHHHHHHHHHHHHHGGHHHHHIHHHHHIHHHHHHHHHHHHHHHHHHHHHGHHHHHHHGGGGHHHHHHHHHHHHHHHHHHHHHHHHHHHHHHHHHHHHHHHHHHHHHHHHHHHHHHHHHHHHHHHHHHHHHHHGHHHHHHHHHHHGFHHHHHHHHHHHHGHHHHHHHHHHHHHHHHHHHHHHHHHHHHGHHHHHHHHHHHHGHHHHHFFGHGGGG
@M05620:45:000000000-G6HP7:1:1101:9467:6710 1:N:0:121
ATCTCTATCTCCTAAAAACCTGTTTAGATTTGGAGATAGACCTTCAGGTTTTTCATCATTTTCTGCATGAATTATACATTGACCACGTTCCAGCGTGGTCAGTTTGCAGCATTCTGTTATTTTGTTTGACAGAGTGTCTTGTTGAGAACATATGTAGGACATGATTTTTTCCTGCAACAGGGAAAATAAAGTATAAGTTTTAAAGATTTATTCTTTAATAAAGGATCTCAAAGCCAGCTTTAGAAAAAGGA
+
BBBBBFFFFFFFGGGGGGGGGGHHHHGHHHHHHHHHHHHHHHHHHHHHHHHGGHHHHHHHHHHHHHHHHHHHHHHHHHHHHGHHFHGHHHHHHHGGGGHHHHHHHHHHHHHHHHHHHHHHHHHHHHHHHHGHHHHHHHHHHHHHHHGHHHHHHHHHHGHHHHHHHHHHHGHHHHHHHHHHHGFHEHGHGHHHHHHHHHHHHHHHHHHHHHHHHHHHHGHHHHHHHHGHHHHHHFHHHGHHHHGHHFHHGEF
@M05620:45:000000000-G6HP7:1:1101:25718:6754 1:N:0:121
ATCTCTATCTCCTAAAAACCTGTTTAGATTTGGAGATAGACCTTCAGGTTTTTCATCATTTTCTGCATGAATTATACATTGACCACGTTCCAGCGTGGTCAGTTTGCAGCATTCTGTTATTTTGTTTGACAGAGTGTCTTGTTGAGAACATATGTAGGACATGATTTTTTCCTGCAACAGGGAAAATAAAGTATAAGTTTTAAAGATTTATTCTTTAATAAAGGATCTCAAAGCCAGCTTTAGAAAAAGGA
+
BBBBBFFFFFFFGGGGGGGGGGHHHHHHHHHHHHHHHHHHHHHHHHHHHHHGGHHHHHHHHHHHHHHHHHHHHHHHHHHHHHHHHHGHHHHHHHGGGGHHHHHHHHHHHHHHHHHHHHHHHHHHHHHHHHHHHHGHHHHHHHHHHHHHHHHHHHHHHHHHHHHHHHHHHGHHHHHHHHHHHGGHHHHHHHHHHHHHHGGHHHGHHHHHHHHHHHHHHHHHHHHHHHHHHHHHHHHHHGHHHHHHHGHHGGH
@M05620:45:000000000-G6HP7:1:1101:22619:6758 1:N:0:121
CATCCTGACCCTGAAGTACCCCATTGAGCATGGCATCGTCACCAACTGGGACGACATGGAGAAGATCTGGCACCACACCTTCTACAACGAGCTGCGCGTGGCCCCGGAGGAGCACCCAGTGCTGCTGACCGAGGCCCCCCTGAACCCCAAGGCCAACAGAGAGAAGATGACTCAGGTGAGGCTCGGCCGACGCCCGTGCTCCTCCCGTCCTTTCCCCAGTCATTTTCTGCCCGGCTTGATTTCTGACATTG
+
CCCCCFFFFFFFGGGGGGGGGGGHHHHHHHHHHHHHHGHHHGHHHGHHHHHHGGGGGHHHHHHHHHHHHHHHHGHHHGGHHHHHHHHHGGGGGHHGGGGGGGHHGGGGGGGGHHHHGGHGHHHHHHHHHHGGGGGGGGGGGGHHHHGGGGHGHHGGGGGGGGGGGGGGGGGGGGGGGGGFGGGGFFFFFFFFFFFFFFFFFFFFFFFEFFFFFFFFFFFFFFFFFFFFFFFFFFFFFF.FFFFFFFFFFF0
@M05620:45:000000000-G6HP7:1:1101:18437:6773 1:N:0:121
TACCTGTACTGGGGAAGCATTTGAATATCCCCCCATGGTGATGGGGACGGAGAACTGCTCCATAAACACAGGCAACGTGCCTAACTTTCCCGGGAAGATGAAGTCAAAGAGCGACCACAGCTCTCGGAGGTTATTTTGCATCGGTGAGCCAGACAGAATGATCCGATGAGGGGTGCGAAACTATTTGAGGAAAGGAAGCACCTTTTTATTAAATTTACCTTTTAGCAATCGCCATTCCTACCCTAAAGATC
+
AAABBFFFFFFFGGGGGGGGGGHHHHHHHHHGGGGHHHGGHHHHHGGGGGGGGHHGFHHHHHHHHHHHHHHHGHHHGHHHHHHHHHHGHHHGGG?EEGHHHFHGHHHHHHHGFGGGGHHHHHHHHGGGGGCGHHHHHHHHHHGGGDGHGHHHGGHHCHHHHHHHHGGGHHFGGA@GGDGGGGGGGGGGEFFFGFFGGGGGGFFFFFFFFFFFFFFFFFFFFFFFFFFFFFFFFFFFFFFFFFFFFFFFFFF
@M05620:45:000000000-G6HP7:1:1101:21444:6775 1:N:0:121
AGATTACTGCAACAGTTCCCCCTGGACCTGGAAAAGTTTCTTGCCTGGCTTACAGAAGCTGAAACAACTGCCAATGTCCTACAGGATACTACCCGTAAGGAAAGGCTCCTAGAAGACTCCAAGGGAGTAAAAGAGCTGATGAAACAATGGCAAGTAAGTCAGGCATTTCCGCTTTAGCACTCTTGTGGATCCAATTGAACAATTCTCAGCATTTGTACTTGTAACTGACAAGCCAGGGACAAAACAAAGAT
+
AAAAAFFFFFFFGGGGGGGGGGGGGGHHHHGHHCFHHHHHHHHHHHHHHHHHHFHHGHHHHHHHHHFHHHHHFHHHHHGHHHHHHHHFGHHHHHGGEFHHHGHHHHHHGHHGHHHFHHHHFHHGGAGGHHHHHGHHHHHHHHHHHHHHHHHHHGHHHHHHHHHHHHHHHHGGGGGGGHHHHHHHHGHFHHHHHFDGH0GFEGGHHHHHHHHHHHHHBFHHHFGHHHHFHHHHGGGGGGGGAGGGGGEGBFG
@M05620:45:000000000-G6HP7:1:1101:25724:6776 1:N:0:121
ATCTCTATCTCCTAAAAACCTGTTTAGATTTGGAGATAGACCTTCAGGTTTTTCATCATTTTCTGCATGAATTATACATTGACCACGTTCCAGCGTGGTCAGTTTGCAGCATTCTGTTATTTTGTTTGACAGAGTGTCTTGTTGAGAACATATGTAGGACATGATTTTTTCCTGCAACAGGGAAAATAAAGTATAAGTTTTAAAGATTTATTCTTTAATAAAGGATCTCAAAGCCAGCTTTAGAAAAAGGA
+
BBBBBFFFFFFFGGGGGGGGGGHHHHHHHHHHHHHHFHHHHHHHHHHHHHHGGHFHHHHHHHHHHHHHHGHHHHHHHHHHHGHHHHGHHHHGHHGEEGHHHHHHHHHHHHHHHHHGHHHHHHHHEGHHHHHHHHFHGHHHHHHHHHHHHHHHHHHHHHHHGHHHGHHHHGHGHHEFFHHHHEEGHHHHGHFHHHHHHGGHHHFHHHHHHHHHHHHHHFHHHHHGFHHHHGHHHHHGHGHHHHHEGHFFGGH
@M05620:45:000000000-G6HP7:1:1101:22629:6782 1:N:0:121
CATCCTGACCCTGAAGTACCCCATTGAGCATGGCATCGTCACCAACTGGGACGACATGGAGAAGATCTGGCACCACACCTTCTACAACGAGCTGCGCGTGGCCCCGGAGGAGCACCCAGTGCTGCTGACCGAGGCCCCCCTGAACCCCAAGGCCAACAGAGAGAAGATGACTCAGGTGAGGCTCGGCCGACGCCCGTGCTCCTCCCGTCCTTTCCCCAGTCATTTTCTGCCCGGCTTGATTTCTGACCTTT
+
AABCBFFFFFFFGGGGGGGGGGGHHHHHHHHHHHHHHGHHHGHGCEHHHHHHGGGGGHHHHHHHHGHHHHHHHGHHHGGHHHHHGHHHGFDFEHGGGGGGGGHHGGGGGGGGHHHHGGHFHHHHHHHHHHGGGGGGGGGGGGHHHHGGGGHGHHGGGGGFFFGGFGGGGFGGFGGGGGGGGGGGFFFFFFF-BFFF@DDEFFFFFFFEFFDFFFFFFFDBF9BFFFFBFFFFADFFFF9;FFFFB:;/;F:
@M05620:45:000000000-G6HP7:1:1101:23473:6838 1:N:0:121
ATCTCTATCTCCTAAAAACCTGTTTAGATTTGGAGATAGACCTTCAGGTTTTTCATCATTTTCTGCATGAATTATACATTGACCACGTTCCAGCGTGGTCAGTTTGCAGCATTCTGTTATTTTGTTTGACAGAGTGTCTTGTTGAGAACATATGTAGGACATGATTTTTTCCTGCAACAGGGAAAATAAAGTATAAGTTTTAAAGATTTATTCTTTAATAAAGGATCTCAAAGCCAGCTTTAGAAAAAGGA
+
BBBBBFFFFFFFGGGGGGGGGGHHHGFHHHHHHHHHFHHHHHGHHHHHHGHGGHHHHGHHHHHGGGHHHHHHHHFHHHHHHGHHHHGHHHFHGEFGGGHHHGHHHHFHFHHHHHHHHHHHHHHHHHHHHHHFEHFGGHHHHHHHBHHHHHHHHHHHHHGHGHHGHHHHHGHHHGEGGHGHHEGHHHGHFHHHHHHBFGHHHHGHHHGHHHHHHHHHHHHHBGHEHHFHBGGHHEGHEGHHHGHEFGHFAFF
@M05620:45:000000000-G6HP7:1:1101:10927:6849 1:N:0:121
AGATTACTGCAACAGTTCCCCCTGGACCTGGAAAAGTTTCTTGCCTGGCTTACAGAAGCTGAAACAACTGCCAATGTCCTACAGGATGCTACCCGTAAGGAAAGGCTCCTAGAAGACTCCAAGGGAGTAAAAGAGCTGATGAAACAATGGCAAGTAAGTCAGGCATTTCCGCTTTAGCACTCTTGTGGATCCAATTGAACAATTCTCAGCATTTGTACTTGTAACTGACAAGCCAGGGACAAAACAAAGAT
+
AABBBFFFFFBFGGGGGGGGGGGGHHHHHHHGHGHHHHHHHHHHHHHHHHHHHHHHGHHHHHHHHHHHHHHHHHHHHHHHHHHHHGHHHHGHHHGGGGHHHHGHGHHHGHHHHHHGHHHHGHHGGHGGHDHHHGHHHHHHHHHHHHHHHHHHHGHHHHHHHHHHHHHHHHGGGGGHGHHHHHHHHHHGHHHHHFHHHFHFDGHHHHHHHHGHHHHHHFHHHFHHHHHFGHHHHGGGGGGGGFFGGGGGGFF
@M05620:45:000000000-G6HP7:1:1101:21545:6885 1:N:0:121
ATCTCTATCTCCTAAAAACCTGTTTAGATTTGGAGATAGACCTTCAGGTTTTTCATCATTTTCTGCATGAATTATACATTGACCACGTTCCAGCGTGGTCAGTTTGCAGCATTCTGTTATTTTGTTTGACAGAGTGTCTTGTTGAGAACATATGTAGGACATGATTTTTTCCTGCAACAGGGAAAATAAAGTATAAGTTTTAAAGATTTATTCTTTAATAAAGGATCTCAAAGCCAGCTTTAGAAAAAGGA
+
CCCDDFFFFFFFGGGGGGGGGGHHHHHHHHHHHHHHHHHHHHHHHHHHHHHGGHHHHIHHHHHIIHHHHHHHHHHHHHHHHHHHHHGHHHHHHHGGGGHHHHHHHHHHHHHHHHHHHHHHHHHHHHHHHHHHHHHHHHHHHHHHHHHHHHHHHHHHHHHHHHHHHHHHHGHHHHHHHHHHHGGHHHHHHHHHHHHHHHHHHHHHHHHHHHHHHHHHHHHHHGHHHHHHHHHHHHHHHGHHHHGHHHHHGGH
@M05620:45:000000000-G6HP7:1:1101:13770:6898 1:N:0:121
CATCCTGACCCTGAAGTACCCCATTGAGCATGGCATCGTCACCAACTGGGACGACATGGAGAAGATCTGGCACCACACCTTCTACAACGAGCTGCGCGTGGCCCCGGAGGAGCACCCAGTGCTGCTGACCGAGGCCCCCCTGAACCCCAAGGCCAACAGAGAGAAGATGACTCAGGTGAGGCTCGGCCGACGCCCGTGCTCCTCCCGTCATTTCCCCAGTCATTTTCTGCCCGGCTTGATTTCTGACATTA
+
BCCCCFFFFFFFGGGGGGGGGGGHHHHHHHHHHHHHHGHHHGHHHGHHHHHGGGGGGHHHHHHHHHHHHHHHHGHHHGGHHHHHHHHHGGGGGHHGGGEGGGHHGGGGGGGGHHHHGGHGHHHHHHHHHHGGGGGGGGGGGGHHHHGGGGHGHHGGGGGGGGGGGGFFGGGGGGGGGGGGGGGGFFFFFFFFFFFFBDDFFFFFFFFEFAFFFFFFFFFFFFFFFFFFFFFFFFFCFFFFFFFFFFFFFF/
@M05620:45:000000000-G6HP7:1:1101:6741:6908 1:N:0:121
CATCCTGACCCTGAAGTACCCCATTGAGCATGGCATCGTCACCAACTGGGACGACATGGAGAAGATCTGGCACCACACCTTCTACAACGAGCTGCGCGTGGCCCCGGAGGAGCACCCAGTGCTGCTGACCGAGGCCCCCCTGAACCCCAAGGCCAACAGAGAGAAGATGACTCAGGTGAGGCTCGGCCGACGCCCGTGCTCCTCCCGTCCTTTCCCCAGTCATTTTCTGCCCGGCTTGATTTCTGACATTA
+
BBCCCFFFFFFFGGGGGGGGGGGHHHHHHHHHHGHHHGHHHGHHHGHHHHHHGGGGGHHHHHHHGHHHHHHHHGHHHGGHHHHHHHHHGGGGGHHGGGGGGGHHGGGGGGGGHHHHGGHHHHHHHHHHHHGDFGGGGGGGGGHHHHGGGGHGHHGGGGGGGGGGGGGGGGGGGGGGGGGGGGGGFFFFFFFFFFFFFDFFFFFFFFFFFFFFFFFFFFFFFFFFFFFFFFFFFFFFFA.FFFFFF0FFFF0
@M05620:45:000000000-G6HP7:1:1101:13759:6912 1:N:0:121
CATCCTGACCCTGAAGTACCCCATTGAGCATGGCATCGTCACCAACTGGGACGACATGGAGAAGATCTGGCACCACACCTTCTACAACGAGCTGCGCGTGGCCCCGGAGGAGCACCCAGTGCTGCTGACCGAGGCCCCCCTGAACCCCAAGGCCAACAGAGAGAAGATGACTCAGGTGAGGCTCGGCCGACGCCCGTGCTCCTCCCGTCATTTCCCCAGTCATTTTCTGCCCGGCTTGATTTCTGACATTA
+
CCCCCFFFFFFFGGGGGGGGGGGHHHHHHHHHHGHHHGHHHGHHHFHHHHHGGGGGGHHCHHHHHHHHHHHHHGHHHGGHHHHHHHHHGGGGGHHGGGGGGGHHGGGGGGGGHHHHGGHHHHHHHHHHHHGGGGGGGGGGGGHHHHGGGGHGHHGGGGGGGGGGGGGGGGGGGGGGGGGGGGGGFFFFFFFFFFFFFFFFFFFFFFFEDAFFFFFFFFFFFFFFFFFFFFFFFFFFFFAFFFFFFFFFFF:
@M05620:45:000000000-G6HP7:1:1101:12005:6914 1:N:0:121
TACCTGTACTGGGGAAGCATTTGAATATCCCCCCATGGTGATGGGGACGGAGAACTGCTCCATAAACACAGGCAACGTGCCTAACTTTCCCGGGAAGATGAAGTCAAAGAGCGACCACAGCTCTCGGAGGTTATTTTGCATCGGTGAGCCAGACAGAATGATCCGATGAGGGGTGCGAAACTATTTGAGGAAAGGAAGCACCTTTTTATTAAATTTACCTTTTAGCAATCGCCATTCCTACCCTAAAGATC
+
CCCCCFFFFFFFGGGGGGGGGGHHHHHHHHHGGGGHHHGHHHHHHGGGGGGGGHHHHHHHHHHHHHHHHHHHGHHHGHHHHHHHHHHHHHHGGGGGGHHHHHHHHHHHHHHHGGGGGHHHHHHHHGGGGGGHHHHHHHHHHHGGGGGHHHHHHGHHHHHHHHHHHGGGHHHGGEGGGGGGGGGGGHGGGGFGGGGGGGGGGFFFFFFFFFFFFFFHHFFFFFFFFFFFFFFFFFFFFFFHFFFFFFFFFFF
@M05620:45:000000000-G6HP7:1:1101:26287:6932 1:N:0:121
CATCCTGACCCTGAAGTACCCCATTGAGCATGGCATCGTCACCAACTGGGACGACATGGAGAAGATCTGGCACCACACCTTCTACAACGAGCTGCGCGTGGCCCCGGAGGAGCACCCAGTGCTGCTGACCGAGGCCCCCCTGAACCCCAAGGCCAACAGAGAGAAGATGACTCAGGTGAGGCTCGGCCGACGCCCGTGCTCCTCCCGTCCTTTCCCCAGTCATTTTCTGCCCGGCTTGATTTCTGACATTA
+
BBBBBFFFFFFFGGGGGGGGGGGHHHHHHHGHHHHHHGHHHGHHHGHGHHHHGGGGGHHHHHHHHGHHHHHHHGHHHGGHHHHHHHHHGGGGGHHGGGGGGGHHGGGGGGGGHHHHGGHGHGHHHHHHHHGGGGGGGGGGGGHHHHGGGGHGHHGGGGGGGGFFGGGGGGGGGGGGGGGGGGGGFFFFFFFFFFFFDFFFFFFFFFFEDFFFFFFFFFDFFFFFFFFFFFBEDFFFFA9BFFFFFFFFFF/
@M05620:45:000000000-G6HP7:1:1101:10012:6954 1:N:0:121
TACCTGTACTGGGGAAGCATTTGAATATCCCCCCATGGTGATGGGGACGGAGAACTGCTCCATAAACACAGGCAACGTGCCTAACTTTCCCGGGAAGATGAAGTCAAAGAGCGACCACAGCTCTCGGAGGTTATTTTGCATCGGTGAGCCAGACAGAATGATCCGATGAGGGGTGCGAAACTATTTGAGGAAAGGAAGCACCTTTTTATTAAATTTACCTTTTAGCAATCGCCATTCCTACCCTAAAGATC
+
BBBBBFFFFFFFGGFGGGGGGGHHHHHHHHHFGGGHHHFGGHHHHGGGGGGGGHHHHHHHHHHHHHHHHHHHGHHHGHHHHHHHHHHHHHHGGGGGGHHHHHHHHHHHHHHHGGGGGHHHHHHHHGGGGGGHHHHHHHHHHHGGGGGHHHHHHGHHHHHHHHHHHGGGHHHGGEDGGDGGGGGGGGGGGGFGGGGGGGGGGFFFFFFFFFFFFFFFFFFFFFFFFFFFFFFFFFFFFFFFFFFFFFFFFFF
@M05620:45:000000000-G6HP7:1:1101:10524:6954 1:N:0:121
TACCTGTACTGGGGAAGCATTTGAATATCCCCCCATGGTGATGGGGACGGAGAACTGCTCCATAAACACAGGCAACGTGCCTAACTTTCCCGGGAAGATGAAGTCAAAGAGCGACCACAGCTCTCGGAGGTTATTTTGCATCGGTGAGCCAGACAGAATGATCCGATGAGGGGTGCGAAACTATTTGAGGAAAGGAAGCACCTTTTTATTAAATTTACCTTTTAGCAATCGCCATTCCTACCCTAAAGATC
+
CCCCCFFFFFFFGGGGGGGGGGHHHHHHHHHGGGGHHHHHHHHHHGGGGGGGGHHHHHHHHHHHHHHHHHHHGHHHGHHHHHHHHHHHHHHGGGGGGHHHHHHHHHHHHHHHGGGGGHHHHHHHHGGGGGGHHHHHHHHHHHGGGGGHHHHHHGHHHHHHHHHHHGGGHHHGGDDGGGGGGGGGGGGGEFBBFFFGGGGGGFFFFFFFFFFFFFFFFFFFFFFFFFFFFFFFFFFFFFFFFFFFFFFFFFF
@M05620:45:000000000-G6HP7:1:1101:5746:6969 1:N:0:121
ATCTCTATCTCTAAAAACCTGTTTAGATTTGGAGATAGACCTTCAGGTTTTTCATCATTTTCTGCATGAATTATACATTGACCACGTTCCAGCGTGGTCAGTTTGCAGCATTCTGTTATTTTGTTTGACAGAGTGTCTTGTTGAGAACATATGTAGGACATGATTTTTTCCTGCAACAGGGAAAATAAAGTATAAGTTTTAAAGATTTATTCTTTAATAAAGGATCTCAAAGCCAGCTTTAGAAAAAGGAA
+
ABABBFFFFFFFGGGGGGGGGGHHGHHHHHHHHHHFHHGHHHHHHGHHHHGGHHHHHHHHHHHHHGHHHHHHGHHHGHHHHHHGHEGHHHHHGGEGGHHGHHHHHHGHEHHHHHHHHHHHHHHHHHHHHHHHHHHHHHHHHHHGHGFHHHHHHGGGHFHFHHGHHHHHGHHHHFFHHGHHGGGHHHHGGF=GHHHGFHHHHHHHHHHHHHHHHHHGDDGGDDDFGHHGHGGHGGHGFHHHHHCFFHHFEHF
@M05620:45:000000000-G6HP7:1:1101:6279:6975 1:N:0:121
TACCTGTACTGGGGAAGCATTTGAATATCCCCCCATGGTGATGGGGACGGAGAACTGCTCCATAAACACAGGCAACGTGCCTAACTTTCCCGGGAAGATGAAGTCAAAGAGCGACCACAGCTCTCGGAGGTTATTTTGCATCGGTGAGCCAGACAGAATGATCCGATGAGGGGTGCGAAACTATTTGAGGAAAGGAAGCACCTTTTTATTAAATTTACCTTTTAGCAATCGCCATTCCTACCCTAAAGATC
+
BBBBBFFFFFFFGEFGFGFGGGHHGHGHHHHGGGGHHHFGCHHHHGGGGGGGGHFHGFHHHHHHHHHHHHHAFHHGEHHHHHHGHHHHHHHGGGGGGHHHHHHDFGHHHHHHGGGG?HFHHHHHHFGGCGGHHHHHHHHBGGGGDGFHHHFHHGHHHHHFHHHGHDGGBGGGC:ADGFGAGGGFGFGGEC:CBGGGFGGGGFFFFFFFFFFFFFFFFF9FFFFFBFFBFF.AD?FFFFFFFFFFFBFFFFF
@M05620:45:000000000-G6HP7:1:1101:9506:6977 1:N:0:121
TACCTGTACTGGGGAAGCATTTGAATATCCCCCCATGGTGATGGGGACGGAGAACTGCTCCATAAACACAGGCAACGTGCCTAACTTTCCCGGGAAGATGAAGTCAAAGAGCGACCACAGCTCTCGGAGGTTATTTTGCATCGGTGAGCCAGACAGAATGATCCGATGAGGGGTGCGAAACTATTTGAGGAAAGGAAGCACCTTTTTATTAAATTTACCTTTTAGCAATCGCCATTCCTACCCTAAAGATC
+
CCCCCFFFFFFFGGGGGGGGGGHHHHHHHHHGGGGHHHGHHHHHHGGGGGGGGHHHHHHHHHHHHHHHHHHHGHHHGHHHHHHHHHHHHHHGGGGGGHHHHHHHHHHHHHHHGGGGGHHHHHHHHGGGGGGHHHHHHHHHHHGGGGGHHHHHHGHHHHHHHHHHHGGGHHHGGCEGGDFGGGGGGGGGGGFFGGGGGGGGGFFFFFFFFFFFFFFFFFFFFFFFFFFFFFFFFFFFFFFFFFFFFFFFFFF
@M05620:45:000000000-G6HP7:1:1101:13356:6981 1:N:0:121
TACCTGTACTGGGGAAGCATTTGAATATCCCCCCATGGTGATGGGGACGGAGAACTGCTCCATAAACACAGGCAACGTGCCTAACTTTCCCGGGAAGATGAAGTCAAAGAGCGACCACAGCTCTCGGAGGTTATTTTGCATCGGTGAGCCAGACAGAATGATCCGATGAGGGGTGCGAAACTATTTGAGGAAAGGAAGCACCTTTTTATTAAATTTACCTTTTAGCAATCGCCATTCCTACCCTAAAATCG
+
CCBCCFFFFFFFGGGGGGGGGGHHHHHHHHHGGGGHHHGHHHHHHGGGGGGDGHHHHHHHHHHHHHHHHHHHGHHHGHHHHHHHHHHHHHHGGGGGGHHHHHHHHHHHHHHHGGGGGHHHGHHHHGGGGGGHHHHHHHHHHHGGGGGHHHHHHGHHHHHHHHHHHGGGHHHGGEGGGGGGGGGGGGGGGGFFGFGGGGGGGFFFFFFFFFFFFFFFFFFFFFFFFFFFFFFFFFFFFFFFFFFFFFFFFFA
@M05620:45:000000000-G6HP7:1:1101:18150:6986 1:N:0:121
AGATTACTGCAACAGTTCCCCCTGGACCTGGAAAAGTTTCTTGCCTGGCTTACAGAAGCTGAAACAACTGCCAATGTCCTACAGGATGCTACCCGTAAGGAAAGGCTCCTAGAAGACTCCAAGGGAGTAAAAGAGCTGATGAAACAATGGCAAGTAAGTCAGGCATTTCCGCTTTAGCACTCTTGTGGATCCAATTGAACAATTCTCAGCATTTGTACTTGTAACTGACAAGCCAGGGACAAAACAAAGAT
+
AAABBFFFDF4FGGGGGGGGGGGGHHHHHHGHFHHHGHHHHHHHHHHHHHHHHHHHHHHHHHHHHHHHHHHHHGHHHHHHHHGHGHHHHHHHHHGGGGHHGHGHHHHHGHHHHHHHHHHHHHFFEFEEFDGHHGHHHHGHHFFHHHHHHGHGHGHHHHHHGHHHHHHHHHGGGGGHHHHHHHHHHGHGHHHHGHHHHEDHHHHHHHHGHHHHHHHGFFHHHHHGHHHHGHHHHGGGGGGGGF/AFGGGGGF
@M05620:45:000000000-G6HP7:1:1101:13338:6987 1:N:0:121
TACCTGTACTGGGGAAGCATTTGAATATCCCCCCATGGTGATGGGGACGGAGAACTGCTCCATAAACACAGGCAACGTGCCTAACTTTCCCGGGAAGATGAAGTCAAAGAGCGACCACAGCTCTCGGAGGTTATTTTGCATCGGTGAGCCAGACAGAATGATCCGATGAGGGGTGCGAAACTATTTGAGGAAAGGAAGCACCTTTTTATTAAATTTACCTTTTAGCAATCGCCATTCCTACCCTAAAATCG
+
CCCCCFFFFFFFGGGGGGGGGGHHHHHHHHHGGGGHHHHHHHHHHGGGGGG?EHHHHHHHHHHHHHHHHHHHGHHHGHHHHHHHHHHHHHHGGGGGGHHHHHHHHHHHHHHHGGGGGHHHHHHHHGGGGGGHHHHHHHHHHHGGGGGHHHHHHGHHHHHHHHHHHGGGHHHGGGGGGGGGGGGGGGGGGGFGGFGFGGGGGFFFFFFFFFFFFFFFFFFFFFFFFFFFFFFFFFFFFFFFFFFFFFFFFFA
@M05620:45:000000000-G6HP7:1:1101:25129:7013 1:N:0:121
CATCCTGACCCTGAAGTACCCCGGCTTGATTTCTGACATTAGATCGGAAGAGCACACGTCTGAACTCCAGTCACTCTCGCGCATCTCGTATGCCGTCTTCTGCTTGAAAAAAAAAAAAAAAAATAAAACACTCTACCTCTATTATTTTCTCACACTCTACATACCTCAACTACTTGGAATAAAGACGAACAACATAACTATCATCTCATAAGCACCCCATCCTCTATGCATCCCCATCCCACTAACACTAC
+
CCDDDFFFFFFFGGGGGGGGGGGGGGGGHHHHHHHHHHHHHHHHHHGGGGHHHHHHHGHHHGHHHHHHHHHHHHHHHHGGGGGGGHHHGGHHHHGGGHGHHHHHHHHHHHHGGGGD>>/----.<===<<.0/0000000000000000000000//00:0000/00<</0000000<0000000/.--<-/../000000<00<000:0000</..-<//.0000000000/..///..0.</0000<:/
@M05620:45:000000000-G6HP7:1:1101:13346:7016 1:N:0:121
AGATTACTGCAACAGTTCCCCCTGGACCTGGAAAAGTTTCTTGCCTGGCTTACAGAAGCTGAAACAACTGCCAATGTCCTACAGGATGCTACCCGTAAGGAAAGGCTCCTAGAAGACTCCAAGGGAGTAAAAGAGCTGATGAAACAATGGCAAGTAAGTCAGGCATTTCCGCTTTAGCACTCTTGTGGATCCAATTGAACAATTCTCAGCATTTGTACTTGTAACTGACAAGCCAGGGACAAAACAAAGAT
+
AAABCFFFDFFFGFBBFGGGGGGGGGHHHHHHHHHHGHHHHHHHHHHHHHHABBGGHHHHHHHHHHHHHHHHHHHHHHHHDGGHHGHHHHFGGHGFEEGFGHFFHHHHGHHHHHHHHHHHHHHGDEFEGFHHHGHHHHGHHHHHHHHHHHHHHGHHHHHHHHHHHHHHGHGGGGGHHHHHHHHHHHHGHHHHGFHHHFHGHHHHHHHHHHHHHHHHHFHHHGGHHHHGFHHHHGFGGGGGGGGGGGGGGFC
@M05620:45:000000000-G6HP7:1:1101:12163:7024 1:N:0:121
TACCTGTACTGGGGAAGCATTTGAATATCCCCCCATGGTGATGGGGACGGAGAACTGCTCCATAAACACAGGCAACGTGCCTAACTTTCCCGGGAAGATGAAGTCAAAGAGCGACCACAGCTCTCGGAGGTTATTTTGCATCGGTGAGCCAGACAGAATGATTCGATGAGGGGTGCGAAACTATTTGAGGAAAGGAAGCACCTTTTTATTAAATTTACCTTTTAGCAATCGCCATTCCTACCCTAAAGATC
+
A@AAAFFFFFB1111AEGGGGGHHDHDHHHHGGGGHHHGGGHGHHGGEGGG//FGHGHGHHBGHEHHFHGGHGGHGCHHHHGHFFFHHHHHGGGEG/FGHFHHGGD21><FGGGGGGHHHHHHHFGGAGGFGEGHGHHHHHHGCGCFFFHHEGEGFFBHHGF0DEGHHHHHGCECGGCA@@FFGFGG0;F0/9:C/BFEFGGFGFFEEBFFFFFFFFFFFFFFBFFFBBBEFFF?FFFFFBAFFF-BBFFB
@M05620:45:000000000-G6HP7:1:1101:12643:7029 1:N:0:121
ATCTCTATCTCCTAAAAACCTGTTTAGATTTGGAGATAGACCTTCAGGTTTTTCATCATTTTCTGCATGAATTATACATTGACCACGTTCCAGCGTGGTCAGTTTGCAGCATTCTGTTATTTTGTTTGACAGAGTGTCTTGTTGAGAACATATGTAGGACATGATTTTTTCCTGCAACAGGGAAAATAAAGTATAAGTTTTAAAGATTTATTCTTTAATAAAGGATCTCAAAGCCAGCTTTAGAAAAAGGA
+
ABAABFFFFFFFGGGGGGGGGGHHHHHHHHHHGHHHHHHHHHHHHHHHHHHGGHHHHHFHHHHHHHHGHGHHHHHHHHHHHHHHHHGHHHHGHHGEGGHHHHHHHHHHHHHHHHHHHHHHHHHHHHHHHHHHHHHHHHHHHHHHHHHHHHHHHHHHHHHHHHHHHHHHHGHHHHHHHHHHHGGHHHHHHHHHGHHHHFGHHHHHHHHHHHHHHHHHHHHHHHEHGHGHHHHHHHHHHGHHHHHGHHGHGGG
@M05620:45:000000000-G6HP7:1:1101:9046:7029 1:N:0:121
ATCTCTATCTCCTAAAAACCTGTTTAGATTTGGAGATAGACCTTCAGGTTTTTCATCATTTTCTGCATGAATTATACATTGACCACGTTCCAGCGTGGTCAGTTTGCAGCATTCTGTTATTTTGTTTGACAGAGTGTCTTGTTGAGAACATATGTAGGACATGATTTTTTCCTGCAACAGGGAAAATAAAGTATAAGTTTTAAAGATTTATTCTTTAATAAAGGATCTCAAAGCCAGCTTTAGAAAAAGGA
+
CCBCCFFFFFFFGGGGGGGGGGHHHHHHHHHHHHHHHHHHHHHHHHHHHHHGGHHHHHIHHHIHIHHHHHHHHHHHHHHHHHHHHHGHHHHHHHGGGGHHHHHHHHHHHHHHHHHHHHHHHHHHHHHHHHHHHHHHHHHHHHHHHHHHHHHHHHHHHHHHHHHHHHHHHGHHHHHHHHHHHGGHHHHHGHHHHHHHHHHHHHHHHHHHHHHHHHHHHHHHHHHHHHHHHGHHHGHHHGGHHHHHHHHHGGH
@M05620:45:000000000-G6HP7:1:1101:12154:7040 1:N:0:121
TACCTGTACTGGGGAAGCATTTGAATATCCCCCCATGGTGATGGGGACGGAGAACTGCTCCATAAACACAGGCAACGTGCCTAACTTTCCCGGGAAGATGAAGTCAAAGAGCGACCACAGCTCTCGGAGGTTATTTTGCATCGGTGAGCCAGACAGAATGATCCGATGAGGGGTGCGAAACTATTTGAGGAAAGGAAGCACCTTTTTATTAAATTTACCTTTTAGCAATCGCCATTCCTACCCTAAAGATC
+
CCBCCFFFFFFFGGGGGGGGGGHHHHHHHHHGGGGHHHHHHHHHHGGGGGGGGHHHHHHHHHHHHHHHHHHHGHHHGHHHHHHHHHHHHHHGGGGGGHHHHHHGHHHHHHHHGGGGGHHHHHHHHGGGGGGHHHGHHHHHHHGGGGGHGHHHHGHHHHHHHH0GHGGGHHHGGCFGGGGGGGGGGGGBEGFGGGGGGGGGGFFFFFFFFFFFFFFFFFFFFFFFFFFFFFFFFFFFFFFFFFFFFFFFFFF
@M05620:45:000000000-G6HP7:1:1101:12643:7050 1:N:0:121
ATCTCTATCTCCTAAAAACCTGTTTAGATTTGGAGATAGACCTTCAGGTTTTTCATCATTTTCTGCATGAATTATACATTGACCACGTTCCAGCGTGGTCAGTTTGCAGCATTCTGTTATTTTGTTTGACAGAGTGTCTTGTTGAGAACATATGTAGGACATGATTTTTTCCTGCAACAGGGAAAATAAAGTATAAGTTTTAAAGATTTATTCTTTAATAAAGGATCTCAAAGCCAGCTTTAGAAAAAGGA
+
CCCCCFFFFFFFGGGGGGGGGGHHHHHHHHHHHHHHHHHHHHHHHHHHHHHGGHHHHIHHHHHIHHHHHHHHHHHHHHHHHHHHHHGHHHHHHHGGGGHHHHHHHHHGHHHHHHHHHHHHHHHHGHHHHHHHHHHHHHHHHHHHHHHHHHHHHHHHHHHHHHHHHHHHHGHHHHHHHHHHHGGHHHHHHHHHHHHHHHHHHHHHHHHHHHHHHHHHHHHHHHHHHHHHHHHHHHGHHGHHHHHHHHHHGGH
@M05620:45:000000000-G6HP7:1:1101:15084:7063 1:N:0:121
AGATTACTGCAACAGTTCCCCCTGGACCTGGAAAAGTTTCTTGCCTGGCTTACAGAAGCTGAAACAACTGCCAATGTCCTACAGGATGCTACCCGTAAGGAAAGGCTCCTAGAAGACTCCAAGGGAGTAAAAGAGCTGATGAAACAATGGCAAGTAAGTCAGGCATTTCCGCTTTAGCACTCTTGTGGATCCAATTGAACAATTCTCAGCATTTGTACTTGTAACTGACAAGCCAGGGACAAAACAAAGAT
+
BBCCCFFFFFFFGGGGGGGGGGGGHHHHHHHHHHHHGHHHHHHHHHHHHHHHHHHHHHHHHHHHHHHHHHHHHHHHHHHHHHHHHHHHHHGHHHGGEFGGHHGHHHHHGHHHHHHHHHHHHHHGE?EEHFHHHGHHHHHHHHHHHHHHHHHHHGHHHHHHHHHHHHHHHHGGGGGHHHHHHHHHHGHGHHHHHHHHHHHGHHHHHHHHHHHHHHHHHHHHHHHHHHHGGHHHHGGGGGGGGGGGGGGGGGG
@M05620:45:000000000-G6HP7:1:1101:7414:7077 1:N:0:121
AGATTACTGCAACAGTTCCCCCTGGACCTGGAAAAGTTTCTTGCCTGGCTTACAGAAGCTGAAACAACTGCCAATGTCCTACAGGATGCTACCCGTAAGGAAAGGCTCCTAGAAGACTCCAAGGGAGTAAAAGAGCTGATGAAACAATGGCAAGTAAGTCAGGCATTTCCGCTTTAGCACTCTTGTGGATCCAATTGAACAATTCTCAGCATTTGTACTTGTAACTGACAAGCCAGGGACAAAACAAAGAT
+
BBBABFFFFFDFGGGGGGGGGGGGHHHHHFHHHHHHHHHHHHHHHHHHHHHHHHHHHHHHHHHHHHHHHHHHHHHGHHHHHHHHHHHFHGHHHHFFEGHHHHHHHHGHGHHHHHFGHHHCGGHGGAGEHHHHHFHHHHFHH?GGHGHHGHHHHGGHHHHHHHHHHHHHHHGGGGGHHHHHHHHHHGHGHHHHHFHHHDGHFHHHHHGHHHGHGHHHHHHGHGHGHHHFFHHHHGGGGGEE.FFAFEGGGFF
@M05620:45:000000000-G6HP7:1:1101:11593:7085 1:N:0:121
CATCCTGACCCTGAAGTACCCCATTGAGCATGGCATCGTCACCAACTGGGACGACATGGAGAAGATCTGGCACCACACCTTCTACAACGAGCTGCGCGTGGCCCCGGAGGAGCACCCAGTGCTGCTGACCGAGGCCCCCCTGAACCCCAAGGCCAACAGAGAGAAGATGACTCAGGTGAGGCTCGGCCGACGCCCGTGCTCCTCCCGTCCTTTCCCCAGTCATTTTCTGCCCGGCTTGATTTCTGACATTT
+
CDDDDFFFFFFFGGGGGGGGGGGHHHHHHHHHHHHHHGHHHGHHHGHHHHHHGGGGGHHHHHHHHHHHHHHHHGHHHGGHHHHHHHHHGGGGGHHGGGGGGGHHGGGGGGGGHHHHGGHHHHHHHHHHHHGGGGGGGGGGGGHHHHGGGGHGHHGGGGGGGGGGGGGGGGGGGGGGGGGGGGGGFFFFFFFFFFFFBFFFFFFFFFFEFFDFFFFFFFFFFFFFFFFFFFFFBFFFFFFFFFFFF0BFFF0
@M05620:45:000000000-G6HP7:1:1101:14743:7110 1:N:0:121
CATCCTGACCCTGAAGTACCCCATTGAGCATGGCATCGTCACCAACTGGGACGACATGGAGAAGATCTGGCACCACACCTTCTACAACGAGCTGCGCGTGGCCCCGGAGGAGCACCCAGTGCTGCTGACCGAGGCCCCCCTGAACCCCAAGGCCAACAGAGAGAAGATGACTCAGGTGAGGCTCGGCCGACGCCCGTGCTCCTCCCGTCCTTTCCCCAGTCATTTTCTGCCCGGCTTGATTTCTGACATTA
+
CCCCCFFFFFFFGGGGGGGGGGGHHHHHHHHHHHHHHGHHHGHHHGHHHHHHGGGGGHHHHHHHHHHHHHHHHGHHHGGHHHHHHHHHGGGGGHHGGGGGGGHHGGGGGGGGHHHHGGHGHHHHHHHHHHGGGGGGGGGGGGHHHHGGGGHGHHGGGGGGGGGGGGGGGGGGGGGGGGGGGGGGFFFFFFFFFFFFDFFFFFFFFFFFFFFFFFFFFFFFFFFFFFFFFFFFFFFFFFFFFFFFFFFFFF0
@M05620:45:000000000-G6HP7:1:1101:14762:7122 1:N:0:121
CATCCTGACCCTGAAGTACCCCATTGAGCATGGCATCGTCACCAACTGGGACGACATGGAGAAGATCTGGCACCACACCTTCTACAACGAGCTGCGCGTGGCCCCGGAGGAGCACCCAGTGCTGCTGACCGAGGCCCCCCTGAACCCCAAGGCCAACAGAGAGAAGATGACTCAGGTGAGGCTCGGCCGACGCCCGTGCTCCTCCCGTCCTTTCCCCAGTCATTTTCTGCCCGGCTTGATTTCTGACATTA
+
BBCCCFFFFFFFGGGGGFGGGGGHHHHHHHHHHHHHHGHHHGHHHGHHHHHHGGGGGHHHHHHHHHHHHGHHHGHHHGGHHHHHHHGHGGGGGHHGFG>EFGHHGGGGGGGGHGHHGGH?GHHHHHHHHHGGGGGGGGGGGGHHHHGGGGHGHHGGGGGGGGGGGGGFFGGGFFGGGGGGGGGGFFFFFFFFFFFFDFFFFFFFFFDADFFFFFFFFFFFFFFFFFFFFFFFDFFFFDAFFFFFFFBFFF0
@M05620:45:000000000-G6HP7:1:1101:20864:7156 1:N:0:121
AGATTACTGCAACAGTTCCCCCTGGACCTGGAAAAGTTTCTTGCCTGGCTTACAGAAGCTGAAACAACTGCCAATGTCCTACAGGATGCTACCCGTAAGGAAAGGCTCCTAGAAGACTCCAAGGGAGTAAAAGAGCTGATGAAACAATGGCAAGTAAGTCAGGCATTTCCGCTTTAGCACTCTTGTGGATCCAATTGAACAATTCTCAGCATTTGTACTTGTAACTGACAAGCCAGGGACAAAACAAAGAT
+
BBBCCFFFFFFFGGGGGGGGGGGGHGHHHHHHHHHHGHHHHHHHHHHHHHHHHHHHHHHHHHHHHHHHHHHHHHHHHHHHHHGHHHHHHHHHHHGFGGHHHHHHHHHHGHHHHHHHHHHHHHHGGEGGHHHHHGHHHHGHHHHHHHHHHHHHHGGHHHHHHHHHHHHHHHGGGGGHGHHHHHHHHGHGHHHHGHHHHHHHHHHHHHHGHHHHHHHHHFHHHHHHHHHFGHHHGGGGGGGGEFGGGGGGGBF
@M05620:45:000000000-G6HP7:1:1101:20849:7166 1:N:0:121
AGATTACTGCAACAGTTCCCCCTGGACCTGGAAAAGTTTCTTGCCTGGCTTACAGAAGCTGAAACAACTGCCAATGTCCTACAGGATGCTACCCGTAAGGAAAGGCTCCTAGAAGACTCCAAGGGAGTAAAAGAGCTGATGAAACAATGGCAAGTAAGTCAGGCATTTCCGCTTTAGCACTCTTGTGGATCCAATTGAACAATTCTCAGCATTTGTACTTGTAACTGACAAGCCAGGGACAAAACAAAGAT
+
ACBCCFFFFFFFGGGGGGGGGGGGHHHHHHHHHHHHHHHHHHHHHHHHHHHHHHGHHHHHHHHHHHHHHHHHHHHHHHHHHHHHHHHHHHHHHHGFGGHHHHHHHHHHGHHHHHHHHHHHHHHGGGGGHHHHHGHHHHHHHHHHHHHHHHHGHGHHHHHHHHHHHHHHHHGGGGGHHHHHHHHHHHHGHHHHGFHHHGGHHHHHHHHHHHHHHHHHHGHHHHHHHHHGHHHHHGGGGGGGGFGGGGGGGGF
@M05620:45:000000000-G6HP7:1:1101:26934:7169 1:N:0:121
ATCTCTATCTCCTAAAAACCTGTTTAGATTTGGAGATAGACCTTCAGGTTTTTCATCATTTTCTGCATGAATTATACATTGACCACGTTCCAGCGTGGTCAGTTTGCAGCATTCTGTTATTTTGTTTGACAGAGTGTCTTGTTGAGAACATATGTAGGACATGATTTTTTCCTGCAACAGGGAAAATAAAGTATAAGTTTTAAAGATTTATTCTTTAATAAAGGATCTCAAAGCCAGCTTTAGAAAAAGGA
+
CCBCCFFFFFFFGGGGGGGGGGGHHHHHHHHHHFHHHHHHHHHHHHHHHHHGGHHHHHHHHHHHHHHHHGHHHHHHHHHHHHHHHHGGHHHHHHGGGGHHHHHHHHHHHHHHHHHHHHHHHHHHHHHHHHHHHHHHHHHHHHHHGHHHHHHHHHHHHHHHHHHHHHHHHGHHHHHHHHHHHGGHHGGHGHHHHHHHGFHHHHHHHGHHHHHHHHHHHGHHHHHHFHGHHHHHHHHHGGHHHHGBGFGHGGG
@M05620:45:000000000-G6HP7:1:1101:11691:7217 1:N:0:121
CATCCTGACCCTGAAGTACCCCCGGCTTGATTTCTGACATTAGATCGGAAGAGCACACGTCTGAACTCCAGTCACTCTCGCGCATCTCGTATGCCGTCTTCTGCTTGAAAAAAAAAAAAAACCGCGGACAGAGACCCTCCCGCACCCCCCGGCCACCCGCGACACGCTAACGCAGGTTATGCCCTGCCGCCGCCCTATCGCCTCCCCGCTATACCCCACGCCTGTAGCTTCCCACTTGAATGCTCTCACAC
+
BBBBBFFFFFFFGGGGGGGGGGGGEEEGGGHHHHGGHHGGHGHGHHFGGGGEFGEGHHGHHFGHHHHHHHHHHHHHHHHGGGGFEEFHHFEFHFHGGGHGHGFHHHHGGHFG@C/</<><->.-<---:-.///:;./9C..--;;9--------...:--;--:;-.../.99--./9//:///...--::-@--.//....A.:.-9-:.//::...-:...;//;///:./..///////////////
@M05620:45:000000000-G6HP7:1:1101:11706:7230 1:N:0:121
CATCCTGACCCTGAAGTACCCCCGGCTTGATTTCTGACATTAGATCGGAAGAGCACACGTCTGAACTCCAGTCACTCTCGCGCATCTCGTATGCCGTCTTCTGCTTGAAAAAAAAAAATTACTGCTGACCGCTGCCCCCCTGACCCCCACGTCCACCATATCTCCGAATACTCCTGTTAGTCTCGGCCTACGCCCTCTCTCCTCCCGTCCTTGTCCCCTTCATTCTCTTCCCTTCTTGATTTCTTACACTC
+
BBBBBFFFFFFFGGGGGGGGGGGAEEEGEGHHHHFHHHFEFGFFHHHGGEEBBFFHFGGAFFGHHHDBGHCDFGHDHDGEE>/E>>DGGF13BEGG/>GGF4BFBGHHFFHFCG///<011?<1?111><----.<CEF@D./:/:CD-.-..;90;.000;0009-...;CFG0/;0;09;/;/.;../9;-;9-.;;F/FFFFA;.9ADF///:B.;.B/;//9/B/:/./;.://;B/;/;:/99/;/
@M05620:45:000000000-G6HP7:1:1101:5683:7256 1:N:0:121
TACCTGTACTGGGGAAGCATTTGAATATCCCCCCATGGTGATGGGGACGGAGAACTGCTCCATAAACACAGGCAACGTGCCTAACTTTCCCGGGAAGATGAAGTCAAAGAGCGACCACAGCTCTCGGAGGTTATTTTGCATCGGTGAGCCAGACAGAATGATCCGATGAGGGGTGCGAAACTATTTGAGGAAAGGAAGCACCTTTTTATTAAATTTACCTTTTAGCAATCGCCATTCCTACCCTAAAGATC
+
AAAAAFFFFFFFAE1AEGGFGFGHHHFGGHHGGGGHFGBF1EHHG?FEEEAEGGFHGHHDGFEHHHHHHEHHGFHHEHHHHFHGHDGHFDDEE??EGHHHFGF>FEHHHHHHEC@GGHGHGCCHHGGCCGCHHHHHFH11FFECCGEFCGGHHEHFGCDDDGHHHGGFGGHCGGC.?C-9?F0FBBFE.B0FBFAFBFGFF;BFFFFEFFBFFFFFB/;9FFFBFFB;BFFEFFAF/FFFF-FFFF/FFBB
@M05620:45:000000000-G6HP7:1:1101:17421:7267 1:N:0:121
AGATTACTGCAACAGTTCCCCCTGGACCTGGAAAAGTTTCTTGCCTGGCTTACAGAAGCTGAAACAACTGCCAATGTCCTACAGGATGCTACCCGTAAGGAAAGGCTCCTAGAAGACTCCAAGGGAGTAAAAGAGCTGATGAAACAATGGCAAGTAAGTCAGGCATTTCCGCTTTAGCACTCTTGTGGATCCAATTGAACAATTCTCAGCATTTGTACTTGTAACTGACAAGCCAGGGACAAAACAAAGAT
+
BABBBFFFDF4FGGFGGGGGGGGGHHHHHHGHFHHHHHHHHHHHHHHHHHHHHHHHHHHHHHHHHHHHHHHHHHHHHHHHHHHHHHHHHHDHHHGGGGHHHHHHFHHHGHHHHHHHHHHHFF3???EGHBGHHGHHHHFHH?GHHHHHHHHHHGHHHHHHHHHHHHHHHHGGGGGHGHHHHHHHHHHGHHHHHGGHHH0CDHHHHHHHHHHHHHHHHHHHHHHGHHHHFHHHHGGGGGGGEF9FGGGGGGF
@M05620:45:000000000-G6HP7:1:1101:26937:7270 1:N:0:121
AGATTACTGCAACAGTTCCCCCTGGACCTGGAAAAGTTTCTTGCCTGGCTTACAGAAGCTGAAACAACTGCCAATGTCCTACAGGATGCTACCCGTAAGGAAAGGCTCCTAGAAGACTCCAAGGGAGTAAAAGAGCTGATGAAACAATGGCAAGTAAGTCAGGCATTTCCGCTTTAGCACTCTTGTGGATCCAATTGAACAATTCTCAGCATTTGTACTTGTAACTGACAAGCCAGGGACAAAACAAAGAT
+
AA?ABFFFFFFFGGCFGGGGGGGGHFHFCHFFGHHHFGHHHHHHHHHCGHHGHFHHHHHHHHHHHHHHHHHHFCFFGHHGHHHHHGHHHHFHGGFE/EGHHHHGHHHHGHHHHHHHHHHH3GHGG/?EGDGHFEFHHG2GH3BGHHEHHFGHHGGEHHFDGHCGHGGHHHEGGGGHFGHHHHHGH=GDFHHFFHFHGGHFHGGDFHHHHHHHHGHH0CHHHFHHHHGBCGFCEGGGFGEEFGFFFEEFFFC
@M05620:45:000000000-G6HP7:1:1101:26929:7286 1:N:0:121
AGATTACTGCAACAGTTCCCCCTGGACCTGGAAAAGTTTCTTGCCTGGCTTACAGAAGCTGAAACAACTGCCAATGTCCTACAGGATGCTACCCGTAAGGAAAGGCTCCTAGAAGACTCCCAGGGAGTAAAAGAGCTGATGAAACAATGGCAAGTAAGTCAGGCATTTCCGCTTTAGCACTCTTGTGGATCCAATTGAACAATTCTCAGCATTTGTACTTGTAACTGACAAGCCAGGGACAAAACAAAGAT
+
BCCCCFFFFFFFGGGGGGGGGGGGHHHHHHGHHHHHHHHHHHHHHHHHHHHHHHHHHHHHHHHHHHHHHHHHHHHHHHHHHHHHHHHHHHHHHHGG/EHHHHGHHHHHGHHHHHHHHHHH/FGGG/EFHHHHHGHHHHGHH3GHHHHHHHHGHGHHHHHHHHHHHHHHHHGGGGGHHHHHHHHHHGHGHHHHGHHHHDHFHHHHHHHHHHHHHGHHHHHHHHHGHHHHHHHHHGGGGGGGGGGGGGGGGGG
@M05620:45:000000000-G6HP7:1:1101:10796:7311 1:N:0:121
TACCTGTACTGGGGAAGCATTTGAATATCCCCCCATGGTGATGGGGACGGAGAACTGCTCCATAAACACAGGCAACGTGCCTAACTTTCCCGGGAAGATGAAGTCAAAGAGCGACCACAGCTCTCGGAGGTTATTTTGCATCGGTGAGCCAGACAGAATGATCCGATGAGGGGTGCGAAACTATTTGAGGAAAGGAAGCACCTTTTTATTAAATTTACCTTTTAGCAATCGCCATTCCTACCCTAAAGATC
+
BBBBBFFFFFFFGGGGGGGGGGHHHHHHHHHGGGGHHHHHHHHGGGGGGGGGGHHHHHHHGHHHHHHFHHHGGHEHGHHHHHHHHHHHHHHGGGEGGHHHGFHHHHGHHHHHGGGGGHGHHHHHHGGGGGGHFHHHHHHHHHGGGGGHHHHHHGHGGGHHHHHHHAEGHHHGGCDGGGGGGGBFGGGGGGCGGGGGGGGGGFFFFFFFFFFFFFFFFFFFFFFFFFFFFFFFFFEFFFFFFFFFFFFFFFF
@M05620:45:000000000-G6HP7:1:1101:17210:7312 1:N:0:121
ATCTCTATCTCCTAAAAACCTGTTTAGATTTGGAGATAGACCTTCAGGTTTTTCATCATTTTCTGCATGAATTATACATTGACCACGTTCCAGCGTGGTCAGTTTGCAGCATTCTGTTATTTTGTTTGACAGAGTGTCTTGTTGAGAACATATGTAGGACATGATTTTTTCCTGCAACAGGGAAAATAAAGTATAAGTTTTAAAGATTTATTCTTTAATAAAGGATCTCAAAGCCAGCTTTAGAAAAAGGA
+
CCCCCFFFFFFFGGGGGGGGGGHHHHHHHHHHHHHHHHHHHHHHHHHHHHHGGHHHHHHHHHIHIHHHHHHHHHHHHHHHHHHHHHGHHHHHHHGGGGHHHHHHHHHHHHHHHHHHHHHHHHHHHHHHHHHHHHHHHHHHHHHHHHHHHHHHHHHHHHHHHHHHHHHHHGHHHHHHHHHHHGGHHHHHHHHHHHHHHGHHHHHHHHHHHHHHHHHHHHHHHHHHGHHHHHHHHHHHHGHHHHHHHHHGGGG
@M05620:45:000000000-G6HP7:1:1101:10813:7319 1:N:0:121
TACCTGTACTGGGGAAGCATTTGAATATCCCCCCATGGTGATGGGGACGGAGAACTGCTCCATAAACACAGGCAACGTGCCTAACTTTCCCGGGAAGATGAAGTCAAAGAGCGACCACAGCTCTCGGAGGTTATTTTGCATCGGTGAGCCAGACAGAATGATCCGATGAGGGGTGCGAAACTATTTGAGGAAAGGAAGCACCTTTTTATTAAATTTACCTTTTAGCAATCGCCATTCCTACCCTAAAGATC
+
CBBBCFFFFFFFGGGGGGGGGGHHHHHHHHHGGGGHHGGHHHHHHGGGGGGGGHHHHHHHHHHHGFHFHGHHGHHHGHHHHHHHHGHHHHHGGGCEGFHHHGHHHHHHGGHHGGGGGHHHHHHHHGGDGGCHHHHHHHHGHHGGGGGHHHHHHGFHGGHFGHFHHGGGFHHGGECGGDGDGGGGGGGGFG;FGGGGGGGEGFFFFFFFFFFFFFFFFFBFBFFFFFFFFFEFFFFFFFFFBAFFFFFFFFF
@M05620:45:000000000-G6HP7:1:1101:17211:7332 1:N:0:121
ATCTCTATCTCCTAAAAACCTGTTTAGATTTGGAGATAGACCTTCAGGTTTTTCATCATTTTCTGCATGAATTATACATTGACCACGTTCCAGCGTGGTCAGTTTGCAGCATTCTGTTATTTTGTTTGACAGAGTGTCTTGTTGAGAACATATGTAGGACATGATTTTTTCCTGCAACAGGGAAAATAAAGTATAAGTTTTAAAGATTTATTCTTTAATAAAGGATCTCAAAGCCAGCTTTAGAAAAAGGA
+
CCCCCFFFFFFFGGGGGGGGGGHHHGHHHHHHHHHHHHHHHHHHHHHHHHHGGHHHHHHHHHIHHHHHHHHHHHHHHHHHHHHHHHGHHHHHHHGGGGHHHHHHHHHHHHHHHHHHHHHHHHHHHHHHHHHHHHHHHHHHHHHHHHHHHHHHHHHHHHHHHHHHHHHHHGHHHHHHHHGHHGGHHHHHHHHHHHHHHGHHHHHFHHHHHHHHHHHHHHHHHHHHHHHHHHHHHGHHHGHHHHHGHGHHGGH
@M05620:45:000000000-G6HP7:1:1101:11815:7335 1:N:0:121
CATCCTGACCCTGAAGTACCCCATTGAGCATGGCATCGTCACCAACTGGGACGACATGGAGAAGATCTGGCACCACACCTTCTACAACGAGCTGCGCGTGGCCCCGGAGGAGCACCCAGTGCTGCTGACCGAGGCCCCCCTGAACCCCAAGGCCAACAGAGAGAAGATGACTCAGGTGAGGCTCGGCCGACGCCCGTGCTCCTCCCGTCCTTTCCCCAGTCATTTTCTGCCCGGCTTGTTTTCTGACATTT
+
1AAAAFFFF>FFGGGGGFGGEEEFGEGEG1FDAGHHGGHGHGGFEEFFHHHHGGGEGBC1CG0GHFHFGGFCGFGHAFFGHHFHH1FEE/?>EGHGGEGGGGFEEECGGCCCFGHHFFF<CDFFGGHHFFC-A?@C<@CCGEFHHEGA.:.CAGGE.A//9/C.CCBB00BBFGG/CBF..9AA--9B@-9@-9-;;BFAFFFFBE-9:9AFF///;-9BF/BFBB9B/BBE--9@99-9;9BB9F//;F/
@M05620:45:000000000-G6HP7:1:1101:20602:7336 1:N:0:121
ATCTCTATCTCCTAAAAACCTGTTTAGATTTGGAGATAGACCTTCAGGTTTTTCATCATTTTCTGCATGAATTATACATTGACCACGTTCCAGCGTGGTCAGTTTGCAGCATTCTGTTATTTTGTTTGACAGAGTGTCTTGTTGAGAACATATGTAGGACATGATTTTTTCCTGCAACAGGGAAAATAAAGTATAAGTTTTAAAGATTTATTCTTTAATAAAGGATCTCAAAGCCAGCTTTAGAAAAAGGA
+
CCCCDFFFFFFFGGGGGGGGGGHHHHHHHHHHHHHHHHHHHHHHHHHHHHHGGHHHHHHHHHHHIHHHHHHHHHHHHHHHHHHHHHGHHHHHHHGGGGHHHHHHHHHHHHHHHHHHHHHHHHHHHHHHHHHHHHHHHHHHHHHHHHHHHHHHHHHHHHHHHHHHHHHHHGHHHHGHHHHHHGGHHHHHHHHHHHHHHHHHHHHHHHHHHHHHHHHHHHHHHGHHHHHHHHGHHHHHHGHHHHHHHHGHGGH
@M05620:45:000000000-G6HP7:1:1101:10572:7340 1:N:0:121
ATCTCTATCTCCTAAAAACCTGTTTAGATTTGGAGATAGACCTTCAGGTTTTTCATCATTTTCTGCATGAATTATACATTGACCACGTTCCAGCGTGGTCAGTTTGCAGCATTCTGTTATTTTGTTTGACAGAGTGTCTTGTTGAGAACATATGTAGGACATGATTTTTTCCTGCAACAGGGAAAATAAAGTATAAGTTTTAAAGATTTATTCTTTAATAAAGGATCTCAAAGCCAGCTTTAGAAAAAGGA
+
@BBCCFFFFFFFGGGGGGGGGGHHHHGHHGHHHHHHHHHHHHHHHHHHHHGGGHHHHHHHGHHHHHHHHHHGHHHHHHHHHGHHHHGHHHHHHHGGGGHHHHHHHHHHHHHHHHHHHHHHHHHHHHHHGHHHHHHHHHHHHHHHHHHHHHHHHHHHHHHHHHHHGHHHHGHHHHHHHHHHHGGGHHHHHHHHHHDGHHHHHHHHHHHHHHHHHHHHHHHHHHHHHHGHGGHHHGHHHGHHHHGHHGHHGGH
@M05620:45:000000000-G6HP7:1:1101:7404:7344 1:N:0:121
ATCTCTATCTCCTAAAAACCTGTTTAGATTTGGAGATAGACCTTCAGGTTTTTCATCATTTTCTGCATGAATTATACATTGACCACGTTCCAGCGTGGTCAGTTTGCAGCATTCTGTTATTTTGTTTGACAGAGTGTCTTGTTGAGAACATATGTAGGACATGATTTTTTCCTGCAACAGGGAAAATAAAGTATAAGTTTTAAAGATTTATTCTTTAATAAAGGATCTCAAAGCCAGCTTTAGAAAAAGGA
+
ABBABFFFFFFFGGGGGGGGGGHHHHHHHHHHHHHHHHHHHHHHHHHHHHHGGHHHHHHHHHHHHHHHHHHHHHHHHHHHHHHHHHGHHHHHHHGGGGHHGHHHHHHHHHGHHHHHHHHHHHHHHHHHGHHHHHHHHHHHHHHGFFHHHHHHHHHHHHHHHHG?HHHHFFHHHHHH2GFHHGGEGGGHFHHHHHHHHGHGHHFGHGHHHGHHHHHHHHHGHBFGFGHHGHHHHHHGHGHHHHHHGFGFDGG
@M05620:45:000000000-G6HP7:1:1101:20594:7352 1:N:0:121
ATCTCTATCTCCTAAAAACCTGTTTAGATTTGGAGATAGACCTTCAGGTTTTTCATCATTTTCTGCATGAATTATACATTGACCACGTTCCAGCGTGGTCAGTTTGCAGCATTCTGTTATTTTGTTTGACAGAGTGTCTTGTTGAGAACATATGTAGGACATGATTTTTTCCTGCAACAGGGAAAATAAAGTATAAGTTTTAAAGATTTATTCTTTAATAAAGGATCTCAAAGCCAGCTTTAGAAAAAGGA
+
AAABBFFFFFFFGGGFGGGGGGHHHHHHHHHHHHHHHHHHHHHHHHHHHHHGGHHHHHHHHHHHHHHHHHHHHGHHHHHHHHHHHHGHHHHHDHGFEGHHHHHHHHHHHHGHHHHHHHHHHHHHHHHHGHHHHGHGHHHHHHHHFGHHHHHHHHHHHHHHHHHHHHHHHGHHHHHHHHHFHGFHFHHHHHHHHHHHHGGHHHHHHHHHHHHHHHHHHHHHHHGHHHHGGGGHHFHHHGHHHHGHGFGGFGH
@M05620:45:000000000-G6HP7:1:1101:7402:7366 1:N:0:121
ATCTCTATCTCCTAAAAACCTGTTTAGATTTGGAGATAGACCTTCAGGTTTTTCATCATTTTCTGCATGAATTATACATTGACCACGTTCCAGCGTGGTCAGTTTGCAGCATTCTGTTATTTTGTTTGACAGAGTGTCTTGTTGAGAACATATGTAGGACATGATTTTTTCCTGCAACAGGGAAAATAAAGTATAAGTTTTAAAGATTTATTCTTTAATAAAGGATCTCAAAGCCAGCTTTAGAAAAAGGA
+
CCCCDFFFFFFFGGGGGGGGGGHHHHHHHHHHHHHHHHHHHHHHHHHHHHHGGHHHHHHHHHIHIHHHHHHHHHHHHHHHHHHHHHGHHHHHHHGGGGHHHHHHHHHHHHHHHHHHHHHHHHHHHHHHHHHHHHHHHHHHHHHHGHHHHHHHHHHHHHHHHHHHHHHHHGHHHHHHHHHHHGGHHHHHHHHHHHHHHHHHHHHHHHHHHHHHHHHHHHHHHHHHHHHHHHHHHHHHHGHHHHHGHGHHGGH
@M05620:45:000000000-G6HP7:1:1101:7418:7374 1:N:0:121
ATCTCTATCTCCTAAAAACCTGTTTAGATTTGGAGATAGACCTTCAGGTTTTTCATCATTTTCTGCATGAATTATACATTGACCACGTTCCAGCGTGGTCAGTTTGCAGCATTCTGTTATTTTGTTTGACAGAGTGTCTTGTTGAGAACATATGTAGGACATGATTTTTTCCTGCAACAGGGAAAATAAAGTATAAGTTTTAAAGATTTATTCTTTAATAAAGGATCTCAAAGCCAGCTTTAGAAAAAGGA
+
BCCCCFFFFFFFGGGGGGGGGGHHHHHHHHHHHGHHHHHHHHHHHHHHHHHGGHHHHIIHIIIIIHHHHGHHHHHHHHHHHHHHHHGHHHHHHHGGGGHHHHHHHHHHGHHHHHHHHHHHHHHHHHHGHHGGHHGHHHHHHHHHHHHHHHHHHHHHHHHHHHHGHHHHHGHHHHHGHHHHHGFHHHHHHHHHHHHHHHHHHGHHHGHHHHHHHHHHHHHHHHHHFHHHHGHHHHHHHGHHHHHGGFHHFGH
@M05620:45:000000000-G6HP7:1:1101:7388:7377 1:N:0:121
ATCTCTATCTCCTAAAAACCTGTTTAGATTTGGAGATAGACCTTCAGGTTTTTCATCATTTTCTGCATGAATTATACATTGACCACGTTCCAGCGTGGTCAGTTTGCAGCATTCTGTTATTTTGTTTGACAGAGTGTCTTGTTGAGAACATATGTAGGACATGATTTTTTCCTGCAACAGGGAAAATAAAGTATAAGTTTTAAAGATTTATTCTTTAATAAAGGATCTCAAAGCCAGCTTTAGAAAAAGGA
+
CCCCCFFFFFFFGGGGGGGGGGHHHHHHHHHHHFHFHHHHHHHHHGHHHHHGGHHHHHHHHHIHHHHHHHHHHHHHHHHHHHHHHHGHHHHHHHGGGGHHHHHHHHHHHHHHHHHHHHHHHHHHHHHHGHHHHHHHHHHHHHHHHHHHHHHHHHHHHHHHHHHHHHHHHGHHHHHHHHHHHGGHHHHHFFHHHHHHHHHHHHHHHHHHHHHHHHHHHHHHHFHHHHHHHHHHHHHHHGHHHHHHHHHHFGG
@M05620:45:000000000-G6HP7:1:1101:19809:7387 1:N:0:121
ATCTCTATCTCCTAAAAAGGAAGAAAGGGGAGGGAAGATCGGAAGAGCACACGTCTGAACTCCAGTCACTCTCGCGCATCTCGTATGCCGTCTTCTGCTTGAAAAAAAAAACAAACCCCTCCAACTTTTCATCTTTCTTTTTTTACCCAACTCGCTACCTGAACTCATCCTTTTTTACCTACGTCCTTCTTCGTCATTCCTTAGTTTCTATCCTCCTTGCTTCTTCTCACACCCTCTCTCCTCACTCTCCC
+
AAAAAFFFFFFFGGGGGGGGGGH00BGHGGGGGGGHGHHHHGGGGHHHHHHHGHHHGHGHHHHHHGHHHHHHHGGGGGGGHHHGGHHGHGGGHGHHFHHHHFGHHAECC<B//?0?/?///?01>0111111>1>>GB1<1<--.<0/0;;/0;-..;/00/090090C00009:9.0;00/...9.009BF-----9;/////;BF/9//:///;-///////999//;//-9-;9FBBBF-/;///;99
@M05620:45:000000000-G6HP7:1:1101:18422:7387 1:N:0:121
CATCCTGACCCTGAAGTACCCCATTGAGCATGGCATCGTCACCAACTGGGACGACATGGAGAAGATCTGGCACCACACCTTCTACAACGAGCTGCGCGTGGCCCCGGAGGAGCACCCAGTGCTGCTGACCGAGGCCCCCCTGAACCCCAAGGCCAACAGAGAGAAGATGACTCAGGTGAGGCTCGGCCGACGCCCGTGCTCCTCCCGTCCTTTCCCCAGTCATTTTCTGCCCGGCTTGATTTCTGACATTA
+
3AABAFFFFCFFGGGGGGGFGFEHHHHFHGFFFHHHHGHGHGHHHGHGHHHHGGGEGHHHHHFHHHHGDFHHHGHHHGGFHHHHHGHHGGEGGHHGGGGGGGHHFGGGGGGGHHHHGGGGCDDGHHHHGGFCGGGGGFDGGEFGHGGGGAGGHHGGGGGFF/:CGGFGGGGFGGGFFFGGFEAADFEFF=DDFAFA;DDEFFFFBE?9A.AFF///BB.BFFFFFFFF/BBE.>-B--.:9BFFFFFF/F/
@M05620:45:000000000-G6HP7:1:1101:7405:7389 1:N:0:121
ATCTCTATCTCCTAAAAACCTGTTTAGATTTGGAGATAGACCTTCAGGTTTTTCATCATTTTCTGCATGAATTATACATTGACCACGTTCCAGCGTGGTCAGTTTGCAGCATTCTGTTATTTTGTTTGACAGAGTGTCTTGTTGAGAACATATGTAGGACATGATTTTTTCCTGCAACAGGGAAAATAAAGTATAAGTTTTAAAGATTTATTCTTTAATAAAGGATCTCAAAGCCAGCTTTAGAAAAAGGA
+
AAAABFFFFFFFGGGGGGGGGGHHHHCGHHHHHHHHHGFHHHHHHHHGHHHGGHHHHHHHHHHHHHHHHHFHHHHHH5GHHHHHGHGHHHHHFGEGGGHHHHHHHHHHHHGHHHHHHHHHHHHHHHHGHHHHHHHHHHHHHHHHHHHHHHHHHHHHHGGHBGHHHHHHHGHHHGFCGHFHEEGHHGGHFHHHGHHHGHHHHHHHHHHHHHHHHHHHHHHF<DG0<DGHGGFFHHHHFEGHHHBGF0CG..:
@M05620:45:000000000-G6HP7:1:1101:9325:7391 1:N:0:121
ATCTCTATCTCCTAAAAACCTGTTTAGATTTGGAGATAGACCTTCAGGTTTTTCATCATTTTCTGCATGAATTATACATTGACCACGTTCCAGCGTGGTCAGTTTGCAGCATTCTGTTATTTTGTTTGACAGAGTGTCTTGTTGAGAACATATGTAGGACATGATTTTTTCCTGCAACAGGGAAAATAAAGTATAAGTTTTAAAGATTTATTCTTTAATAAAGGATCTCAAAGCCAGCTTTAGAAAAAGGA
+
BBBCCFFFFFFFGGGGGGGGGGHHHHHHHHHHHHHHHHHHHHHHHHHHHHHGGHHHHIHHHHHHIHHHHHHHHHHHHHHHHHHHHHGHHHHHHHGGGGHHHHHHHHHHHHHHHHHHHHHHHHHHHHHHHHHHHHHHHHHHHHHHHHHHHHHHHHHHHHHHHHHHHHHHHGHHHHHHHHHHHGGHHHGHGHHHHHHHHGHHHHHHHHHHHHHHHHHHHHGHHHHHHHGHHHHHHHHHHGHHHHHFHHHHGGC
@M05620:45:000000000-G6HP7:1:1101:14575:7402 1:N:0:121
ATCTCTATCTCCTAAAAACCTGTTTAGATTTGGAGATAGACCTTCAGGTTTTTCATCATTTTCTGCATGAATTATACATTGACCACGTTCCAGCGTGGTCAGTTTGCAGCATTCTGTTATTTTGTTTGACAGAGTGTCTTGTTGAGAACATATGTAGGACATGATTTTTTCCTGCAACAGGGAAAATAAAGTATAAGTTTTAAAGATTTATTCTTTAATACAGGATCTCAAAGCCAGCTTTAGAAAAATTA
+
>AAAAFFFFFFFGBG1B1EEGAGHHB3FGHHFBB0CGBGBGHHHHFGHHHHGGH2FH2FHHHHHGHBGEGFHHHHFHDGHBDFHFHCHHHH2GHEGCGHHHGHHHHHHHHAHHHHHHHDHHHHFHGHHFGFG0BGHHHHHHHHF2<F1F0G1GHH2>11BFFFDGGHHHGHHHFHG1GCFEAF0C0?1F11FDG1<FGGHHFGDDFFHHHHGHHHHB0DD0<0CGGHHHF0<0GH/:;CHHF0000:../0
@M05620:45:000000000-G6HP7:1:1101:9342:7411 1:N:0:121
ATCTCTATCTCCTAAAAACCTGTTTAGATTTGGAGATAGACCTTCAGGTTTTTCATCATTTTCTGCATGAATTATACATTGACCACGTTCCAGCGTGGTCAGTTTGCAGCATTCTGTTATTTTGTTTGACAGAGTGTCTTGTTGAGAACATATGTAGGACATGATTTTTTCCTGCAACAGGGAAAATAAAGTATAAGTTTTAAAGATTTATTCTTTAATAAAGGATCTCAAAGCCAGCTTTAGAAAAAGGA
+
AAAABFFFFFFFGGGGFFEGGGHHHHHHHHHHHHHHHHHHHHHHHHHFHHHGGHHHHHHHHHHHHHHHHHHHHHHHHHHHHHHHHHGGHHHHHHGEEGHHFHFHHHHHHHHHHHHHHHHHHHHHHHHHHHHHHHGGHHHHHHHHHHHHHHHGHHHHHGHHHHHGHHHHHGHHHHHGHHHHGGGFHHHHHGHHHHHHHGHHHGHHGHHHHHHHHHHHGHHFHHBGHHHHHGHHHGGHHGHHHFGHHFGFGGF
@M05620:45:000000000-G6HP7:1:1101:9315:7413 1:N:0:121
GTCTCTATCTCCTAAAAACCTGTTTAGATTTGGAGATAGACCTTCAGGTTTTTCATCATTTTCTGCATGAATTATACATTGACCACGTTCCAGCGTGGTCAGTTTGCAGCATTCTGTTATTTTGTTTGACAGAGTGTCTTGTTGAGAACATATGTAGGACATGATTTTTTCCTGCAACAGGGAAAATAAAGTATAAGTTTTAAAGATTTATTCTTTAATAAAGGATCTCAAAGCCAGCTTTAGAAAAAGGA
+
3ABBCFFFFFFFGGGGGGGGGGHHHHHHHHHHHGHHHHHHHHHHHHHHHHHGGHHHHIIHHHIHIHHHHHHHHHHHHHHHHHHHHHGHHHHHHHGGGGHHHHHHHHHHHHHHHHHHHHHHHHHHHHHHHGHHHHHHHHHHHHHHHHHHHHHHHHHHHHHHHHHHHHHHHGHHHHHHHHHHHGGHHHGHHHHHHHHHHGGHHHHHHHHHHHHHHHHHHHHHHHHHHHHHHHHHGHHHHGHHHHHGHHHHGGH
@M05620:45:000000000-G6HP7:1:1101:21844:7416 1:N:0:121
ATCTCTATCTCCTAAAAACCTGTTTAGATTTGGAGATAGACCTTCAGGTTTTTCATCATTTTCTGCATGAATTATACATTGACCACGTTCCAGCGTGGTCAGTTTGCAGCATTCTGTTATTTTGTTTGACAGAGTGTCTTGTTGAGAACATATGTAGGACATGATTTTTTCCTGCAACAGGGAAAATAAAGTATAAGTTTTAAAGATTTATTCTTTAATAAAGGATCTCAAAGCCAGCTTTAGAAAAAGGA
+
AAAAAF3DDFFFFGGE1AEFFGHHHGG1GHHHHGFFHFBABEGHHFHHGHHGFHHHHHFGHHHGFHHFFFBDFHHHG2EHG1GHBGEGGGFDDGGGEGHHHHHHHHGBEEGHHHHHHGBFGHHHHHHHHHHGHHHGHHHHHGFH2FHFHFFHFHHHGHFHHHHFHGHHFCCHHFFHFGHHECACGCFGHDFGGHGBG>FFGHC1FBGFHFHHHHHHHGG=DD0G/DGHHHHHHHHHHGFHHGFFCHHFGC/
@M05620:45:000000000-G6HP7:1:1101:7367:7417 1:N:0:121
TACCTGTACTGGGGAAGCATTTGAATATCCCCCCATGGTGATGGGGACGGAGAACTGCTCCATAAACACAGGCAACGTGCCTAACTTTCCCGGGAAGATGAAGTCAAAGAGCGACCACAGCTCTCGGAGGTTATTTTGCATCGGTGAGCCAGACAGAATGATCCGATGAGGGGTGCGAAACTATTTGAGGAAAGGAAGCACCTTTTTATTAAATTTACCTTTTAGCAATCGCCATTCCTACCCTAAAGATC
+
A@AAAFFDFFFFGGGGCGGGGGHHHHHHHHGGGGGHHHGHFHHHHGGGGGGGGHHHHGHHGHHHHHHHHHHHGHHHGHHHHHGHHHHHHHHGGGGGGHHHHGGHHHHHHHHHGGGGGHHHHHHHHGGGGGAHHHHHHGHHHHGGEGGGHHHHHGGHHHHFFHHHGGGGHHGGG.;DGFAGGGGGFGGFEB;FFFGGFGFFFEFFFFFFFFFFFFFFFF;BFFFFFFFFFFEFDFFFFFFFBFFFFFFFFFB
@M05620:45:000000000-G6HP7:1:1101:14576:7422 1:N:0:121
ATCTCTATCTCCTAAAAACCTGTTTAGATTTGGAGATAGACCTTCAGGTTTTTCATCATTTTCTGCATGAATTATACATTGACCACGTTCCAGCGTGGTCAGTTTGCAGCATTCTGTTATTTTGTTTGACAGAGTGTCTTGTTGAGAACATATGTAGGACATGATTTTTTCCTGCAACAGGGAAAATAAAGTATAAGTTTTAAAGATTTATTCTTTAATAAAGGATCTCAAAGCCAGCTTTAGAAAAAGGA
+
CCDCDFFFFFFFGGGGGGGGGGHHHHHHHHHHHHHHHHHHHHHHHHHHHHHGGHHHHIIHHHIHIHHHHHHHHHHHHHHHHHHHHHGHHHHHHHGGGGHHHHHHHHHHHHHHHHHHHHHHHHHHHHHHHHHHHHHHHHHHHHHHHHHHHHHHHHHHHHHHHHHHHHHHHGHHHHHHHHHHHGGHHHHHHHHHHHHHHHHHHHHHHHHHHHHHHHHHHHHHHHGHHHHHHHHHHHHHHGHHHHHGHHHHGGH
@M05620:45:000000000-G6HP7:1:1101:21862:7423 1:N:0:121
ATCTCTATCTCCTAAAAACCTGTTTAGATTTGGAGATAGACCTTCAGGTTTTTCATCATTTTCTGCATGAATTATACATTGACCACGTTCCAGCGTGGTCAGTTTGCAGCATTCTGTTATTTTGTTTGACAGAGTGTCTTGTTGAGAACATATGTAGGACATGATTTTTTCCTGCAACAGGGAAAATAAAGTATAAGTTTTAAAGATTTATTCTTTAATAAAGGATCTCAAAGCCAGCTTTAGAAAAAGGA
+
AAAABFFFFFFFGFGFFGGGGGHHHHHGHHHHHHHGHHHHHHHHHHHHHHHGGHGGHGHHHHHHHHGHHHHHHHHHHHHHHHHHGHGHHHHHHHGGGGHHGHHHHHHGHHHHHHHHHHHHHHHHHHHHHHHHHHHHHHHHHHHHFHHHHHHHHHHHHHHHHHHHHHHHHGHHHHHHBGHHHGGGHHGFFHHHHHFHFFFHHHHHHHHHGHHHHHHHHHHHDGHHHHHHHHHGGHHEGGHHHHHEHHHH?DG
@M05620:45:000000000-G6HP7:1:1101:21829:7429 1:N:0:121
ATCTCTATCTCCTAAAAACCTGTTTAGATTTGGAGATAGACCTTCAGGTTTTTCATCATTTTCTGCATGAATTATACATTGACCACGTTCCAGCGTGGTCAGTTTGCAGCATTCTGTTATTTTGTTTGACAGAGTGTCTTGTTGAGAACATATGTAGGACATGATTTTTTCCTGCAACAGGGAAAATAAAGTATAAGTTTTAAAGATTTATTCTTTAATAAAGGATCTCAAAGCCAGCTTTAGAAAAAGGA
+
ABAABFFFFFFFGGGGGGGGGGHHHHHHHHHHGBFHHHHHHHHHHHHHHHHGGHHHHHHHHHHHGHHHHGHHHHHHHHHHHGGHGHGGHHHHHHGEGGHGHHHHHFHHHHGHHHHHHHHHHHHHHHHHHHGHHHGHHHHHHGGGHHEHHHHHHHGHHHHHHHHHGHHHHGHHHHHHHHHHHGGGHHHHGHHHHHHHHGHHHHHGHHHHHGHFHHHHHFFHHHFHEGGHHHHHGHHHHGHHHHFHHHFFAFF
@M05620:45:000000000-G6HP7:1:1101:21847:7435 1:N:0:121
ATCTCTATCTCCTAAAAACCTGTTTAGATTTGGAGATAGACCTTCAGGTTTTTCATCATTTTCTGCATGAATTATACATTGACCACGTTCCAGCGTGGTCAGTTTGCAGCATTCTGTTATTTTGTTTGACAGAGTGTCTTGTTGAGAACATATGTAGGACATGATTTTTTCCTGCAACAGGGAAAATAAAGTATAAGTTTTAAAGATTTATTCTTTAATAAAGGATCTCAAAGCCAGCTTTAGAAAAAGGA
+
BBBBBFFFFFFFGGGGGGGGGGHHHFHHHHHHGGFFGHHHHGHHHGHFHHHGGHFHHHHHHHHHHHHHHHHHHHHHHFHHHFHHHHGHHHFGHHGEGGGHHHHHHHFFHHHHHHHHHHHHHHHHHHHHFHFHGHGGGHHHHHHHGHHHHHFHFHGGHHGHHHHFHHHHHCHGHHGHFHFHHFGHHFHHHDGFFHHFHHGHHHHGHGHHFGHGHHHHHDGHHHHGGHHHGHHFFHFGHGHHHGHHHHHGGFH
@M05620:45:000000000-G6HP7:1:1101:14583:7444 1:N:0:121
ATCTCTATCTCCTAAAAACCTGTTTAGATTTGGAGATAGACCTTCAGGTTTTTCATCATTTTCTGCATGAATTATACATTGACCACGTTCCAGCGTGGTCAGTTTGCAGCATTCTGTTATTTTGTTTGACAGAGTGTCTTGTTGAGAACATATGTAGGACATGATTTTTTCCTGCAACAGGGAAAATAAAGTATAAGTTTTAAAGATTTATTCTTTAATAAAGGATCTCAAAGCCAGCTTTAGAAAAAGGA
+
ABBBBFFFFFFFGGGGGGGGGGFGHDFHHHHHHHHHHHHFHHHHHHHGHHHGGHHHHHHHHHHHGHHHHHHHHHHHHHHHHHHHHHGHHHHHGHGEFGHHHHHHHHHHHHHHHHHGHHHHHHHHHHHHHHHHHHHHHHHHHHHHDHHHHHHGHHHHHHHHHHHHHHHHGFHHHHHGHHHHHGEGHFGDD?DGHHBGGHHHHHHGHGHHHHHHHHHHFGHHHGHFHHHHHHHHHHHHHGHHHHHFHGHHCGG
@M05620:45:000000000-G6HP7:1:1101:5168:7473 1:N:0:121
AGATTACTGCAACAGTTCCCCCTGGACCTGGAAAAGTTTCTTGCCTGGCTTACAGAAGCTGAAACAACTGCCAATGTCCTACAGGATGCTACCCGTAAGGAAAGGCTCCTAGAAGACTCCAAGGGAGTAAAAGAGCTGATGAAACAATGGCAAGTAAGTCAGGCATTTCCGCTTTAGCACTCTTGTGGATCCAATTGAACAATTCTCAGCATTTGTACTTGTAACTGACAAGCCAGGGACAAAACAAAGAT
+
BCCCCFFFFFFFGGGGGGGGGGGGHHHHHHHHHHHHGHHHHHHHHHHHHGHHGHHHHHHHHHHHHHHHHHHHHHHHHHHHHHHHHGHHHHHHHHGGGGHHHHHHHHHHGHHHHHHHHHHHHHHGGHGGHHHHHGHHHHHHHHHHHHHHHHHHHGHHHHHHHHHHGHHHHHGGGGGHHGHGHHHHHGHGGHHHFHHHHBGHHHHHHHHHHHHHHHHHHHHGHGHGHHHGHHHHGGGGGGGGGGGGGGGGGGG
@M05620:45:000000000-G6HP7:1:1101:8194:7497 1:N:0:121
AGATTACTGCAACAGTTCCCCCTGGACCTGGAAAAGTTTCTTGCCTGGCTTACAGAAGCTGAAACAACTGCCAATGTCCTACAGGATGCTACCCGTAAGGAAAGGCTCCTAGAAGACTCCAAGGGAGTAAAAGAGCTGATGAAACAATGGCAAGTAAGTCAGGCATTTCCGCTTTAGCACTCTTGTGGATCCAATTGAACAATTCTCAGCATTTGTACTTGTAACTGACAAGCCAGGGACAAAACAAAGAT
+
ABABBFFFFFFFGGGGGGGGGGGGHHHHHHHHHGHHHHHHHHHHHHHHHHHHHHHHHHGHHHHHHHHHHHHHHHHHHHHHHHHHHHHHHHHHHHGFEEHHGHEHHHHHGHHHHHHGHHHHFHGGGEFGHHHHHEGHHHGHHBFGHHHHHHHHHGHGFHGHHHHHHHHHHHGGGGGHDHGHGHHHHFCDHHHHHHHGHHHHGCGHHHHHHHHHHHHHHGGHHHHHHGHFHHHAGEFGFGGGE.:FFEEGGGF
@M05620:45:000000000-G6HP7:1:1101:8175:7503 1:N:0:121
AGATTACTGCAACAGTTCCCCCTGGACCTGGAAAAGTTTCTTGCCTGGCTTACAGAAGCTGAAACAACTGCCAATGTCCTACAGGATGCTACCCGTAAGGAAAGGCTCCTAGAAGACTCCAAGGGAGTAAAAGAGCTGATGAAACAATGGCAAGTAAGTCAGGCATTTCCGCTTTAGCACTCTTGTGGATCCAATTGAACAATTCTCAGCATTTGTACTTGTAACTGACAAGCCAGGGACAAAACAAAGAT
+
BCCCCFFFFFFFGGGGGGGGGGGGHHHHHHHHHHHHHHHHHHHHHHHHHHHHHHHHHHHHHHHHHHHHHHHHHHHHHHHHHHHHHHHHHHHHHHGGGGHHHHFHHHHHGHHHHHHHHHHHHHHGGGGGHHHHHFHHHHHHHBGHHHHHHGHHHGHHHHHHHHHHHHHHHHGGGGGHHHHHHHHHHGHGHHHHHHHHHDGHFHHHHHHHHHHHHHHHHHHGHHHHHHHFHHHHHGGGGGGG;FGGGGGGGGG
@M05620:45:000000000-G6HP7:1:1101:15615:7536 1:N:0:121
CATCCTGACCCTGAAGTACCCCATTGAGCATGGCATCGTCACCAACTGGGACGACATGGAGAAGATCTGGCACCACACCTTCTACAACGAGCTGCGCGTGGCCCCGGAGGAGCACCCAGTGCTGCTGACCGAGGCCCCCCTGAACCCCAAGGCCAACAGAGAGAAGATGACTCAGGTGAGGCTCGGCCGACGCCCGTGCTCCTCCCGTCCTTTCCCCAGTCATTTTCTGCCCGGCTTGATTTCTGACATTA
+
ABBBBFFFFFFFGGGGGFGGGGGHHHHHHHGHHGHHHGHHHGHHGGHHHHHHGGGGGHHHHHHHHHHHHHHHHGHHHGGHHHHHHHHHGGGGGHHGGGGGGGHHGGGGGGGGHHHHGGHGHFFHHHHFHFGGGGCFGGGGGGHHHHGGGGHGHHGGGGGGGGGGGGGFFGGGGGGGGEGGFGGGFFFFF;@FFFFFFFFFFFFFFFF.ADFBFFBFFFFFFFFFFFFFFFFEFFFFFFAFFFFFFFF/BF/
@M05620:45:000000000-G6HP7:1:1101:15591:7540 1:N:0:121
CATCCTGACCCTGAAGTACCCCATTGAGCATGGCATCGTCACCAACTGGGACGACATGGAGAAGATCTGGCACCACACCTTCTACAACGAGCTGCGCGTGGCCCCGGAGGAGCACCCAGTGCTGCTGACCGAGGCCCCCCTGAACCCCAAGGCCAACAGAGAGAAGATGACTCAGGTGAGGCTCGGCCGACGCCCGTGCTCCTCCCGTCCTTTCCCCAGTCATTTTCTGCCCGGCTTGATTTCTGACATTC
+
AABBBFFFFCFFGGGGGGGGGFEHHHHHHGGGHHHHHGHGHGGFHGHHGHGHGGGGGHFHHHHGHHHGHGHHHGHHHGGHHHHHHHFHCFGGGHHGGGGGGGHHGGGGGGGDFHHHGGHGHHHHGHHHGHGGGGGGGGGGGGHGHHGGDDHGHHGGGGGGGFGFFGGGGGGGGGGGGGGGGGGGFFFF@-9DFFFF;DFFFFEFFFFEFFFFF/;/BFFFFEFFFFFFFFFFFF;FFA9FFFFFFFF/BB/
@M05620:45:000000000-G6HP7:1:1101:22605:7541 1:N:0:121
TACCTGTACTGGGGAAGCATTTGAATATCCCCCCATGGTGATGGGGACGGAGAACTGCTCCATAAACACAGGCAACGTGCCTAACTTTCCCGGGAAGATGAAGTCAAAGAGCGACCACAGCTCTCGGAGGTTATTTTGCATCGGTGAGCCAGACAGAATGATCCGATGAGGGGTGCGAAACTATTTGAGGAAAGGAAGCACCTTTTTATTAAATTTACCTTTTAGCAATCGCCATTCCTACCCTAAAGATC
+
CCCCCFFFFFFFGGGGGGGGGGHHHHHHHHHGGGGHHHGHHHHHHGGGGGGGGHHHHHHHHHHHHHHHHHHHGHHHGHHHHHHHHHHHHHHGGGGGGHHHHHHHHHHHHHHHGGGGGHHHHHHHHGGGGGGHHHHHHHHGHHGGGGGHHHHHHGHHHHHHHHHHHGGGHHGGGEGGGGGGGGGGGGGGGGFGGGGGFGGGGFFFFFFFFFFFFFFFFFFFFFFFFFFFFFFFFFFFFFFFFFFFFFFFFFF
@M05620:45:000000000-G6HP7:1:1101:14638:7549 1:N:0:121
ATCTCTATCTCCTAAAAACCTGTTTAGATTTGGAGATAGACCTTCAGGTTTTTCATCATTTTCTGCATGAATTATACATTGACCACGTTCCAGCGTGGTCAGTTTGCAGCATTCTGTTATTTTGTTTGACAGAGTGTCTTGTTGAGAACATATGTAGGACATGATTTTTTCCTGCAACAGGGAAAATAAAGTATAAGTTTTAAAGATTTATTCTTTAATAAAGGATCTCAAAGCCAGCTTTAGAAAAAGGA
+
AABBBFFFFFFFGG5EDFGGGGHHHHFHHHHGFCH4G5GHHHHHHBBGHHHGGHGHHHHHHHHHHHHHHGHHHHHHHGHHHHHHFHGHHHHHHHGGGGHHHFHHHHHHHHHHHHHHHHHHHHHHHHHHBGHHGHHFGGHHHHHGGHHHHGEGHHHHHHHHHHHGHHHHGCHHHGHBGHHFHFAGHHHHBGGDGGGGHHHHHGHHGHHHHHHHHGHHHHHF0G0GGHFHHDGHHHHHHGGHHHHHGCGHDDC
@M05620:45:000000000-G6HP7:1:1101:15321:7555 1:N:0:121
CATCCTGACCCTGAAGTACCCCATTGAGCATGGCATCGTCACCAACTGGGACGACATGGAGAAGATCTGGCACCACACCTTCTACAACGAGCTGCGCGTGGCCCCGGAGGAGCACCCAGTGCTGCTGACCGAGGCCCCCCTGAACCCCAAGGCCAACAGAGAGAAGATGACTCAGGTGAGGCTCGGCCGACGCCCGTGCTCCTCCCGTCCTTTCCCCAGTCATTTTCTGCCCGGCTTGATTTCTGACATTA
+
BBAABFFFFCFCGGGGGGGGFGGHHGHGFGHHHHHHHGHHHGFEHGHHHHGHGGGFEHHBHFFGGEGHHHHGGGFHHGEHHHHHHHHHGEGGGHGGGGGECFHGGGGGGCGGHHHHGEEHHFHHHHHHHHGGGGGGDGFCFGFGHHGGGGHGGHGGGGGGGGGGGGGGGGGGFFFGFBFGGGGGFFEFFFFFFFFA@.AFFFFFFFFFFFFFFF99BBAFFFFFFFFFFFFFF@FFF-:FFFFFFFFFFF/
@M05620:45:000000000-G6HP7:1:1101:10993:7568 1:N:0:121
TACCTGTACTGGGGAAGCATTTGAATATCCCCCCATGGTGATGGGGACGGAGAACTGCTCCATAAACACAGGCAACGTGCCTAACTTTCCCGGGAAGATGAAGTCAAAGAGCGACCACAGCTCTCGGAGGTTATTTTGCATCGGTGAGCCAGACAGAATGATCCGATGAGGGGTGCGAAACTATTTGAGGAAAGGAAGCACCTTTTTATTAAATTTACCTTTTAGCAATCGCCATTCCTACCCTAAAGATC
+
CBACCFFFFFFFGGGGGGGGGGHHHHHHHHHGGGGHHHGHHHHHHGGGGGGGGHHHHHHHHHHHHHHHHHHHGHHHGHHHHHHHHHHHHHHGGGGGGHHHHHHHHHHHHHHHGGGGGHHHHHHHHGGGGGEHHHHHHHHHHHGGGGGHHHHHHGHHHHHHHHHHHGGGHHHGGFGGGDGGGGGGGGGGFGFFGFGGGGGGGFFFFFFFFFFFFFFFFFFFFFFFFFFFFFFFFFFFFFFFFFFFFFFFFFF
@M05620:45:000000000-G6HP7:1:1101:16564:7579 1:N:0:121
TACCTGTACTGGGGAAGCATTTGAATATCCCCCCATGGTGATGGGGACGGAGAACTGCTCCATAAACACAGGCAACGTGCCTAACTTTCCCGGGAAGATGAAGTCAAAGAGCGACCACAGCTCTCGGAGGTTATTTTGCATCGGTGAGCCAGACAGAATGATCCGATGAGGGGTGCGAAACTATTTGAGGAAAGGAAGCACCTTTTTATTAAATTTACCTTTTAGCAATCGCCATTCCTACCCTAAAGATC
+
CCCCCFFFFFFFGGGGGGGGGGHHHHHHHHHGGGGHHHGHHHHHHGGGGGGGGHHHHHHHHHHHHHHHHHHHGHHHGHHHHHHHHHHHHHHGGGGGGHHHHHHHHHHHHHHHGGGGGHHHHHHHHGGGGGGHHHHHHHHHHHGGGGGHHHHHHGHHHHHHHHHHHGGGHHHGGCEGGGGGGGGGGGGGGGGGGGGGGGGGGFFFFFFFFFFFFFFFFFFFFFFFFFFFFFFFFFFFFFFFFFFFFFFFFFF
@M05620:45:000000000-G6HP7:1:1101:16973:7619 1:N:0:121
TACCTGTACTGGGGAAGCATTTGAATATCCCCCCATGGTGATGGGGACGGAGAACTGCTCCATAAACACAGGCAACGTGCCTAACTTTCCCGGGAAGATGAAGTCAAAGAGCGACCACAGCTCTCGGAGGTTATTTTGCATCGGTGAGCCAGACAGAATGATCCGATGAGGGGTGCGAAACTATTTGAGGAAAGGAAGCACCTTTTTATTAAATTTACCTTTTAGCAATCGCCATTCCTACCCTAAAGATC
+
CBBCBFFFFFFFGGGGGGGGGGHHHHHHHHHGGGGHHHHHHHHHHGGGGGGGGHHHHHHHHHHHHHHHHHHHGHHHGHHHHHGHHHHHHHHGGGGGGHHHHHHHHHHHHHHHGGGGGHHHHHHHHGGCGGGHHHHHHGHHHHGGGGGHFHHHHGHHHFHHHHHHHEGGHHGGGEGGGEFCGGGGGGGGFGCBGGG/BFGGGFFFFFFFFFFFFFFFFFFFFFFFFFFFFFFFFFFFFFFFFFFFFFFFFFB
@M05620:45:000000000-G6HP7:1:1101:16953:7631 1:N:0:121
TACCTGTACTGGGGAAGCATTTGAATATCCCCCCATGGTGATGGGGACGGAGAACTGCTCCATAAACACAGGCAACGTGCCTAACTTTCCCGGGAAGATGAAGTCAAAGAGCGACCACAGCTCTCGGAGGTTATTTTGCATCGGTGAGCCAGACAGAATGATCCGATGAGGGGTGCGAAACTATTTGAGGAAAGGAAGCACCTTTTTATTAAATTTACCTTTTAGCAATCGCCATTCCTACCCTAAAGATC
+
CCCCCFFFFFFFGGGFEGGGGGHHHGHHHHHGGGGHHHHHHHHHHGGGGGGGGHHHHHHHHGHHHHHHHHGHGHHHGHHHHHHHHHHHHHHGGGGGGEHHHHHHHHHHHHHHGGGGGHHHHHHHHGGGGGGHHHHHHHHHHHGGGGGHHHHHHGGHHGHHHHHHHGGGHHHGGEDGGGGGGGGGGGGGGGFGGGGGGGGGGFFFFFFFFFFFFFFFFFFFFFFFFFFFFFEFFFFFFFFFFFFFFFFFFFF
@M05620:45:000000000-G6HP7:1:1101:10996:7643 1:N:0:121
TACCTGTACTGGGGAAGAGTGTAGCAATCGCCATTCCTACCCTAAAGATCGGAAGAGCACACGTCTGAACTCCAGCCACTCTCGCGCATCTCGTATGCCGTCTTCTGCTTGAAACAACAACTCTCGGACGTTATTTTGCCTCGGTCAGCCAGCCAGCATGCTCCGATTAGGGGTGCGCAACTTTTTGAGGCCAGGAAGCCCCTTTTTATTATTTTTCCCTTTTAGCAATCCCCATTCCTACCCTACAGATT
+
AAAAAFFFFFFFGGGGG11GBFD1FEDHH0FE0012AB2CAAGEGGGHGBCEGG/0BG1GGGEEG0/DBFGHHHF0B0B@GFG/FE///>1BF/?>GFEE/E0FG2FGEDFG1F10?/?/<1BFH</?//?/0<D22>G<GH/////0>G0>.>00><G1CDBG.-<<A00..:-;-;--9/0;;F-..9....../;;.;CF?/9B-B////9;B/B/F/BFB//:/9B-B99-B;9B/9AF99-///;/
@M05620:45:000000000-G6HP7:1:1101:16972:7643 1:N:0:121
TACCTGTACTGGGGAAGCATTTGAATATCCCCCCATGGTGATGGGGACGGAGAACTGCTCCATAAACACAGGCAACGTGCCTAACTTTCCCGGGAAGATGAAGTCAAAGAGCGACCACAGCTCTCGGAGGTTATTTTGCATCGGTGAGCCAGACAGAATGATCCGATGAGGGGTGCGAAACTATTTGAGGAAAGGAAGCACCTTTTTATTAAATTTACCTTTTAGCAATCGCCATTCCTACCCTAAAGATC
+
BABBBFFFFFFFCFCCCGGGGGGHHHHFHHHGGGGHHFFGGHHFHGGGFGGFGHHHHHHHHHHGHFHHHHHGFHHHGHHHHHEEGGHHHHHGGGGGGHHHHHHHHHHHHCHGGGGGGHHHHHHHHGGEDGEHHHHHHHGHHHGGGGGHHHGHHGHHHHHHHHHHHGGGHHGGGGDGGEDGGGGGGGGFEFBFGGFGGGGFFFFFFFFFFFFFFFFFFFFFFFFFFFFBFFAFDFAFFFFFFFFFFFFFFFF
@M05620:45:000000000-G6HP7:1:1101:20130:7663 1:N:0:121
CATCCTGACCCTGAAGTACCCCATTGAGCATGGCATCGTCACCAACTGGGACGACATGGAGAAGATCTGGCACCACACCTTCTACAACGAGCTGCGCGTGGCCCCGGAGGAGCACCCAGTGCTGCTGACCGAGGCCCCCCTGAACCCCAAGGCCAACAGAGAGAAGATGACTCAGGTGAGGCTCGGCCGACGCCCGTGCTCCTCCCGTCCTTTCCCCAGTCATTTTCTGCCCGGCTTGATTTCTGACATTA
+
DDDDDFFFFFFFGGGGGGGGGGGHHHHHHHHHHHHHHGHHHGHHHGHHHHHHGGGGGHHHHHHHHHHHHHHHHGHHHGGHHHHHHHHHGGGGGHHGGGGGGGHHGGGGGGGGHHHHGGHHHHHHHHHHHHGGGGGGGGGGGGHHHHGGGGHGHHGGGGGGGGGGGGGGGGGGGGGGHGGGGGGGFFFFFFFFFFFFFFFFFFFFFFFFFFFFFFFFFFFFFFFHHHFFFFFFFFFFFFAFFFFFFFFFFF0
@M05620:45:000000000-G6HP7:1:1101:23921:7675 1:N:0:121
AGATTACTGCAACAGTTCCCCCTGGACCTGGAAAAGTTTCTTGCCTGGCTTACAGAAGCTGAAACAACTGCCAATGTCCTACAGGATGCTACCCGTAAGGAAAGGCTCCTAGAAGACTCCAAGGGAGTAAAAGAGCTGATGAAACAATGGCAAGTAAGTCAGGCATTTCCGCTTTAGCACTCTTGTGGATCCAATTGAACAATTCTCAGCATTTGTACTTGTAACTGACAAGCCAGGGACAAAACAAAGAT
+
AAAABFFFFFFFGGGFGGGGGGGGHHHHHHHHHHHHHHHHHHHHHHHHHHHHHHHHHHHHHHHHHHHHHHHHHHHHHHHHHHHHHHHHHHHHHHGGGGHHHHGHHHHHGHHHHHHHHHHHHHHGGGGGHHHHHGHHHHHHHHHHHHHHHHHHHGHHHHHHHHHHHHHHHHGGGGGHHHHHHHHHHHHGHHHHHHHHHGFFHHHHHHHHHHHHHGHHHHHHHHHHHHHGHHHHHGGGGGGGGGFGGGGGGGG
@M05620:45:000000000-G6HP7:1:1101:24624:7681 1:N:0:121
AGATTACTGCAACAGTTCCCCCTGGACCTGGAAAAGTTTCTTGCCTGGCTTACAGAAGCTGAAACAACTGCCAATGTCCTACAGGATGCTACCCGTAAGGAAAGGCTCCTAGAAGACTCCAAGGGAGTAAAAGAGCTGATGAAACAATGGCAAGTAAGTCAGGCATTTCCGCTTTAGCACTCTTGTGGATCCAATTGAACAATTCTCAGCATTTGTACTTGTAACTGACAAGCCAGGGACAAAACAAAGAT
+
BBBCCFFFFFDFGGGGGGGGGGGGHHHHHHHHHHHHHHHHHHHHHHHHHHHHHHHHHHHHHHHHHHHHHHHHHHHHHHHHHHHHHHHHHHHHHHGGGGHHHHHHHHHHGHHHHHHHHHHHHHHGGHGGHHHHHGHHHHHHHHHHHHHHHHHHHGHHHHHHHHHHHHHHHHGGGGGHHHHHHHHHHHHGHHHHHGHHHHFGHHHHHHHHHHHHHHHHHFHGHHHHHHHFHHHHGGGGGGGGGGGGGGGGGGF
@M05620:45:000000000-G6HP7:1:1101:24608:7694 1:N:0:121
AGATTACTGCAACAGTTCCCCCTGGACCTGGAAAAGTTTCTTGCCTGGCTTACAGAAGCTGAAACAACTGCCAATGTCCTACAGGATGCTACCCGTAAGGAAAGGCTCCTAGAAGACTCCAAGGGAGTAAAAGAGCTGATGAAACAATGGCAAGTAAGTCAGGCATTTCCGCTTTAGCACTCTTGTGGATCCAATTGAACAATTCTCAGCATTTGTACTTGTAACTGACAAGCCAGGGACAAAACAAAGAT
+
@BBBBFFFFBFFGFGFGGGGFGGFHHHHGHGHHFGHEAFGHDGHHHGEHFHHHHGEHGHHHEHFGHHHHHHHHHGGHHHHHHGHHGFHHHFHHHG1EGHHHHHFFHHHGHHHHFFHFGFHG3BFEFE<FFHGHGGHHHGHHHGGHHEGHHHGHGFGFG@GGHHHHHHHHHGGGGGHGHHHHHFHHFGFFHHFFFHHHHBFHGHEGGHGFHFHHHHHHHHHFGHFHHHHHHFGHGFFGGGGGFGFGEEGFG;
@M05620:45:000000000-G6HP7:1:1101:12227:7698 1:N:0:121
CATCCTGACCCTGAAGTACCCCATTGAGCATGGCATCGTCACCAACTGGGACGACATGGAGAAGATCTGGCACCACACCTTCTACAACGAGCTGCGCGTGGCCCCGGAGGAGCACCCAGTGCTGCTGACCGAGGCCCCCCTGAACCCCAAGGCCAACAGAGAGAAGATGACTCAGGTGAGGCTCGGCCGACGCCCGTGCTCCTCCCGTCCTTTCCCCAGTCATTTTCTGCCCGGCTTGCTTTCTGACATTT
+
BBBBBFFFFFFFGGGGGGGGGGEHF55FGBHFFAGFHGHGHFGHGGHGHHHAEFGGGHF3FFHHCGHFEHF2FFGHEEGHHHFGHGBHGGGGGHHGGGEEEEHGGGFGGGG?FHHHGGHHHHHHHHGHHHGGGGGGGGGGGGHHHHGGGGGGHHEGGGGGBFGGGGBFGFGGGGGGFFFGGGGGFFFFFABFFDFF@DBEFFFFFF?ADD.BFFFFFBDFF//:FFF//:BEDFACFF.;BFFF//9//B/
@M05620:45:000000000-G6HP7:1:1101:6264:7713 1:N:0:121
ATCTCTATCTCCTAAAAACCTGTTTAGATTTGGAGATAGACCTTCAGGTTTTTCATCATTTTCTGCATGAATTATACATTGACCACGTTCCAGCGTGGTCAGTTTGCAGCATTCTGTTATTTTGTTTGACAGAGTGTCTTGTTGAGAACATATGTAGGACATGATTTTTTCCTGCAACAGGGAAAATAAAGTATAAGTTTTAAAGATTTATTCTTTAATAAAGGATCTCAAAGCCAGCTTTAGAAAAAGGA
+
BBBBCFFFFFFFGGGGGGGGGGHHHHHHHHHHHFHHHHHHHHHHHHHHHHHGGHHHHHHIHHIHIHHHHHHHHHHHHHHHHHHHHHGHHHHHHHGGGGHHHHHHHHHHHHHHHHHHHHHHHHHHHHHHHHHHHHHHHHHHHHHHGHHHHHHHHHHHHHHHHHHHHHHHHGHHHHHHHHHHHGGHHHGHHHHHHHHHHHHHHHGHHHHHHHHHHHHHHHHHHHHHHHHHHHHGHHHHHGHHHHHHHHHHGGH
@M05620:45:000000000-G6HP7:1:1101:6268:7735 1:N:0:121
ATCTCTATCTCCTAAAAACCTGTTTAGATTTGGAGATAGACCTTCAGGTTTTTCATCATTTTCTGCATGAATTATACATTGACCACGTTCCAGCGTGGTCAGTTTGCAGCATTCTGTTATTTTGTTTGACAGAGTGTCTTGTTGAGAACATATGTAGGACATGATTTTTTCCTGCAACAGGGAAAATAAAGTATAAGTTTTAAAGATTTATTCTTTAATAAAGGATCTCAAAGCCAGCTTTAGAAAAAGGA
+
CCCCCFFFFFFFGGGGGGGGGGHHHHHHHHHHHHHHHHHHHHHHHHHGHHHGGHHHHHHHHHHHHHHHHHHHHHHHHHHHHHHHHHGHHHHHHHGGGGHHHHHHHHHHHHHHHHHHHHHHHHHHHHHHHHHHHHHHHHHHHHHHFHHFHHHHHHHHHHHHHHHGHHHHHGHHHGHHHHHHHGGHHHHHHGHHHHHGHHHHHHHHHHHHHHHHHHHHHHHHHHHHHHHHHHHHHHHHHGHHHFFHHHHEDGG
@M05620:45:000000000-G6HP7:1:1101:20267:7759 1:N:0:121
CATCCTGACCCTGAAGTACCCCATTGAGCATGGTATCGTCACCAACTGGGACGACATGGAGAAGATCTGGCACCACACCTTCTACAACGAGCTGCGCGTGGCCCCGGAGGAGCACCCAGTGCTGCTGACCGAGGCCCCCCTGAACCCCAAGGCCAACAGAGAGAAGATGACTCAGGTGAGGCTCGGCCGACGCCCGTGCTCCTCCCGTCCTTTCCCCAGTCATTTTCTGCCCGGCTTGATTTCTGACATTA
+
DEEEEFFFFFFFGGGGGGGGGGGHHHHHHHHHHFGHHGHHHGHHHGHHHHHHGGGGGHHHHHHHHHHHHHHHHGHHHGGHHHHHHHHHGGGGGHHGGGGGGGHHGGGGGGGGHHHHGGHHHHHHHHHHHHGGGGGGGGGGGGHHHHGGGGHGHHHGGGGGGGGGGGGGGGGGGGGGHGGGGGGGFFFFFFFFFFFFFFFFFFFFFFFEFFFFFFFFFFFFFFFFFHFFFFFFFFFFFFFFFFFFFFFFFF1
@M05620:45:000000000-G6HP7:1:1101:18486:7775 1:N:0:121
ATCTCTATCTCCTAAAAACCTGTTTAGATTTGGAGATAGACCTTCAGGTTTTTCATCATTTTCTGCATGAATTATACATTGACCACGTTCCAGCGTGGTCAGTTTGCAGCATTCTGTTATTTTGTTTGACAGAGTGTCTTGTTGAGAACATATGTAGGACATGATTTTTTCCTGCAACAGGGAAAATAAAGTATAAGTTTTAAAGATTTATTCTTTAATAAAGGATCTCAAAGCCAGCTTTAGAAAAAGGA
+
ABCCCFFFFFFFGGGGGGGGGGHHHHHHHHHHHFHHHHHHHHHHHHHHHHHGGHHHHHHIHHHHIHHHHHHHHHHHHHHHHHHHHHGHHHHHHHGGGGHHHHHHHHHHHHHHHHHHHHHHHHHHHHHHHGHHHHHHHHHHHHHHFHGHHHHHHHHHHHHHHHHHHHHHHGHHHHHHHHHHHGGHHHHHHHHHHHHHHHHHHHHHHHHHHHHHHHHHHHHHHHHHHHGHHHHHHFHHHGHHHHGGHHHHGGH
@M05620:45:000000000-G6HP7:1:1101:18504:7787 1:N:0:121
ATCTCTATCTCCTAAAAACCTGTTTAGATTTGGAGATAGACCTTCAGGTTTTTCATCATTTTCTGCATGAATTATACATTGACCACGTTCCAGCGTGGTCAGTTTGCAGCATTCTGTTATTTTGTTTGACAGAGTGTCTTGTTGAGAACATATGTAGGACATGATTTTTTCCTGCAACAGGGAAAATAAAGTATAAGTTTTAAAGATTTATTCTTTAATAAAGGATCTCAAAGCCAGCTTTAGAAAAAGGA
+
CCCCDFFFFFFFGGGGGGGGGGHHHHHHHHHHHHHHHHHHHHHHHHHHHHHGGHHHHHHHHHHHIHHHHHHHHHHHHHHHHHHHHHGHHHHHHHGGGGHHHHHHHHHHHHHHHHHHHHHHHHHHHHHHHHHHHHHHHHHHHHHHHHHHHHHHHHHHHHHHHHHHHHHHHGHHHHHHHHHHHGGHHHHHHHHHHHHHHHHHHHGHHHHHHHHHHHHHHHHHHHHHHHHHHHHHHHHHHGHHHHGHGHHHGGH
@M05620:45:000000000-G6HP7:1:1101:16490:7792 1:N:0:121
TACCTGTACTGGGGAAGCATTTGAATATCCCCCCATGGTGATGGGGACGGAGAACTGCTCCATAAACACAGGCAACGTGCCTAACTTTCCCGGGAAGATGAAGTCAAAGAGCGACCACAGCTCTCGGAGGTTATTTTGCATCGGTGAGCCAGACAGAATGATCCGATGAGGGGTGCGAAACTATTTGAGGAAAGGAAGCACCTTTTTATTAAATTTACCTTTTAGCAATCGCCATTCCTACCCTAAAGATC
+
CCCDDFFFFFFFGGGGGGGGGGHHHHHHHHHGGGGHHHHHHHHHHGGGGGGGGHHHHHHHHHHHHHHHHHHHGHHHGHHHHHHHHHHHHHHGGGGGGHHHHHHHHHHHHHHHGGGGGHHHHHHHHGGGGGGHHHHHHHHHHHGGGGGHHHHHHGHHHHHHHHHHHEGGHHHGGEGGGFCGGGGGHHHGGGGGGGGGGGGGGFFFFFFFFFFFFFHFFFFFFFFFFFFFFFEFFFFFFFFHFFFFFFFFFFF
@M05620:45:000000000-G6HP7:1:1101:16487:7812 1:N:0:121
TACCTGTACTGGGGAAGCATTTGAATATCCCCCCATGGTGATGGGGACGGAGAACTGCTCCATAAACACAGGCAACGTGCCTAACTTTCCCGGGAAGATGAAGTCAAAGAGCGACCACAGCTCTCGGAGGTTATTTTGCATCGGTGAGCCAGACAGAATGATCCGATGAGGGGTGCGAAACTATTTGAGGAAAGGAAGCACCTTTTTATTAAATTTACCTTTTAGCAATCGCCATTCCTACCCTAAAGATC
+
CCCCCFFFFFFFGGGGGGGGGGHHHHHHHHHGGGGHHHGHHHHHHGGGGGGGGHHHHHHHHHHHHHHHHHHHGHHHGHHHHHHHHHHHHHHGGGFGGHHHHHHHHHHHHHHHGGGGGHHHHHHHHGGGGGCHHHHHHHHHHHGGGGGHHHHHHGHHHHHHHHHHHGGGHHHGGEEGGDAGGGGHHHGGGGFGGGGGGGGGGFFFFFFFFFFFFFFFHFFFFFFFFFFFFFFFFFFFFFFFFFFFFFFFFFB
@M05620:45:000000000-G6HP7:1:1101:14689:7816 1:N:0:121
CATCCTGACCCTGAAGTACCCCATTGAGCATGGCATCGTCACCAACTGGGACGACATGGAGAAGATCTGGCACCACACCTTCTACAACGAGCTGCGCGTGGCCCCGGAGGAGCACCCAGTGCTGCTGACCGAGGCCCCCCTGAACCCCAAGGCCAACAGAGAGAAGATGACTCAGGTGAGGCTCGGCCGACGCCCGTGCTCCTCCCGTCCTTTCCCCAGTCATTTTCTGCCCGGCTTGATTTCTGACATTA
+
DDDDDFFFFFFFGGGGGGGGGGGHHHHHHHHHHHHHHGHHHGHHHGHHHHHHGGGGGHHHHHHHHHHHHHHHHGHHHGGHHHHHHHHHGGGGGHHGGGGGGGHHGGGGGGGGHHHHGGHFHHHHHHHHHHGGGGGGGGGGGGHHHHGGGGHGHHGGGGGGGGGGGGGGGGGGGGGGHGGGGGGGFFFFFFFFFFFFFFFFFFFFFFFFFFFFFFFFFFFFFFFFHHHHHFFFFFFFFFFFFFFFFFFFFF0
@M05620:45:000000000-G6HP7:1:1101:26202:7826 1:N:0:121
AGATTACTGCAACAGTTCCCCCTGGACCTGGAAAAGTTTCTTGCCTGGCTTACAGAAGCTGAAACAACTGCCAATGTCCTACAGGATGCTACCCGTAAGGAAAGGCTCCTAGAAGACTCCAAGGGAGTAAAAGAGCTGATGAAACAATGGCAAGTAAGTCAGGCATTTCCGCTTTAGCACTCTTGTGGATCCAATTGAACAATTCTCAGCATTTGTACTTGTAACTGACAAGCCAGGGACAAAACAAAGAT
+
ABBCCFFFFFFFGGGFGGGGGGGGHHHHGHHHHHHHHHHHHHHHHHHHHHHHHHHHHHHHHHHHHHHHHHHHHHHHHHHHHHHHHHHHHHHHHHGGGGHHHHHHHHHHGHHHHHHGHHHHHHHGGHGGHHHHHGHHHHHHHHHHHHHHHHHGHGHHHHHHHHHHHHHHHHGGGGGHGHGHHHHHHGHGHHHHHHHHHHFFHHGHHHHHHHHHHHHHHHHHHHHHHHHGGHHHHGGGGGGGGGGGGGGGGGF
@M05620:45:000000000-G6HP7:1:1101:13673:7826 1:N:0:121
TACCTGTACTGGGGAAGCATTTGAATATCCCCCCATGGTGATGGGGACGGAGAACTGCTCCATAAACACAGGCAACGTGCCTAACTTTCCCGGGAAGATGAAGTCAAAGAGCGACCACAGCTCTCGGAGGTTATTTTGCATCGGTGAGCCAGACAGAATGATCCGATGAGGGGTGCGAAACTATTTGAGGAAAGGAAGCACCTTTTTATTAAATTTACCTTTTAGCAATCGCCATTCCTACCCTAAAGATC
+
CCCCCFFFFFFFGGGGGGGGGGHHHHHHHHHGGGGHHHGHHHHHHGGGGGGGGHHHHHHHHHHHHHHHHHHHGHHHGHHHHHHHHHHHHHHGGGGGGHHHHHHHHHHHHHHHGGGGGHHHHHHHHGGGGGGHHHHHHHHHHHGGGGGHGHHHHGHHHHHHHHHHHGGGHHHGGEFGGGGGGGGGGGGFGGFFGFGFGGGGGFFFFFFFFFFFFFFFFFFFFFFFFFFFFFFFFFFFFFFFFFFFFFFFFFF
@M05620:45:000000000-G6HP7:1:1101:20942:7838 1:N:0:121
CATCCTGACCCTGAAGTACCCCGGCTTGATTTCTGACATTAGATCGGAAGAGCACACGTCTGAACTCCAGTCACTCTCGCGCATCTCGTATGCCGTCTTCTGCTTGAAAAAAAAAAAAAAAAAAAAAATAAAATAAAGATATGTAGCACAATAATATGACAATAACGAAGTTAAAATATTATCAATAACCAGATTGATAGATAAGAAACTGGAGGGTCGACATGTAATGTAGTTCTAAGAGAGAGAACAGA
+
CCDDDFFFFFFFGGGGGGGGGGGGGGGGHHHHHHHHHHHHHHHHHHGAGGHHHHHHHGHHHGHHHHHHHHHHHHHHHHGGGGGGGHHHGGHHHHGGGHGHHHHHHHHHHHHFGGGD<><--<<--;--.:00:0000;00000000000/:0000:0000000;00.....0:00;0000;00:0000:00..00000000000000//00//.9-./--:..0:00:00000:00:0000/....00///
@M05620:45:000000000-G6HP7:1:1101:26132:7866 1:N:0:121
ATCTCTATCTCCTAAAAACCTGTTTAGATTTGGAGATAGACCTTCAGGTTTTTCATCATTTTCTGCATGAATTATACATTGACCACGTTCCAGCGTGGTCAGTTTGCAGCATTCTGTTATTTTGTTTGACAGAGTGTCTTGTTGAGAACATATGTAGGACATGATTTTTTCCTGCAACAGGGAAAATAAAGTATAAGTTTTAAAGATTTATTCTTTAATAAAGGATCTCAAAGCCAGCTTTAGAAAAAGGA
+
CCBCCFFFFFFFGGGGGGGGGGHHHHHHHHHHHHHHHHHHHHHHHHHHHHHGGHHHHIHHHHIHHHHHHHHHHHHHHHHHHHHHHHGHHHHHHHGGGGHHHHHHHHHHHHHHHHHHHHHHHHHHHHHHHHHHHHHHHHHHHHHHHHHHHHHHHHHHHHHHHHHHHHHHHGHHHHHHHHHHHGGHHHHHHHHHHHHGHGGHHHHHHHHHHHHHHGHHHHHHHHHHHHHHHHHHHHHHHGHHHHHHHHHHGGH
@M05620:45:000000000-G6HP7:1:1101:14083:7868 1:N:0:121
ATCTCTATCTCCTAAAAACCTGTTTAGATTTGGAGATAGACCTTCAGGTTTTTCATCATTTTCTGCATGAATTATACATTGACCACGTTCCAGCGTGGTCAGTTTGCAGCATTCTGTTATTTTGTTTGACAGAGTGTCTTGTTGAGAACATATGTAGGACATGATTTTTTCCTGCAACAGGGAAAATAAAGTATAAGTTTTAAAGATTTATTCTTTAATAAAGGATCTCAAAGCCAGCTTTAGAAAAAGGA
+
AAABBFFFFFFFGGGGGGGGGGHGHEHHHHHFHHGHHHGHHHHHHHHEHHHGGHBGHHHHHHHHFHHGHHHHHHHFHHHHGFHHFHCHHHHFHHGGGGHHHEHHHDHHHHHHHHHGHHGHHHHHHHHGHHHHHHHHHHHHGHHF?FHFGFHHHHHHHHGHHH2?GGHHFDHHHHHFBFAHACFGFBF<D?FGHH1FDHGHHDG1F1GHHHHHHHHHGDGDDGFFEGHHHHHHHHHGHGHHH0CGBGHFDDF
@M05620:45:000000000-G6HP7:1:1101:16678:7869 1:N:0:121
TACCTGTACTGGGGAAGCATTTGAATATCCCCCCATGGTGATGGGGACGGAGAACTGCTCCATAAACACAGGCAACGTGCCTAACTTTCCCGGGAAGATGAAGTCAAAGAGCGACCACAGCTCTCGGAGGTTATTTTGCATCGGTGAGCCAGACAGAATGATCCGATGAGGGGTGCGAAACTATTTGAGGAAAGGAAGCACCTTTTTATTAAATTTACCTTTTAGCAATCGCCATTCCTACCCTAAAGATC
+
CCCCCFFFFFFFGGGGGGGGGGHHHHHHHHHGGGGHHHGHHHHHHGGGGGGGGHHHHHHHHHHHHHHHHHHHGHHHGHHHHHHHHHHHHHHGGGGGGHHHHHHHHHHHHHHHGGGGGHHHHHHHHGGGGGGHHHHHHHHHHHGGGGGHHHHHHGHHHHHHHHHHHGGGHHHGGEEGGGGGGGGGHHHGGGGGGGGGGGGGGFFFFFFFFFFFFFFHFFFFFFFFFFFFFFFFFFFFFFFFFFFFFFFFFFF
@M05620:45:000000000-G6HP7:1:1101:9364:7880 1:N:0:121
TACCTGTACTGGGGAAGCATTTGAATATCCCCCCATGGTGATGGGGACGGAGAACTGCTCCATAAACACAGGCAACGTGCCTAACTTTCCCGGGAAGATGAAGTCAAAGAGCGACCACAGCTCTCGGAGGTTATTTTGCATCGGTGAGCCAGACAGAATGATCCGATGAGGGGTGCGAAACTATTTGCGGCAAGGAAGCACCTTTTTATTAAATTTACCTTTTAGCAATCGCCATTCCTACCCTAAAGATC
+
AA1AAFFFFFFFG?FFGFAAFEDGFHDHHHFFGECHCGH1GBAFGEAEEGF?EGGF1DHFHHHHHGG1GH0>FEFHE?CAGE1EGHFDEGH?EG@EEEGGF11>BGDGHHHHECCG/G/FGCGHHCGC/@<C1GD1F1GDFFA?CC.<>GHH.CCF//DGDGFGF?CGGHB?A.AC-.@@@999FFF09;-;-;--;FFBBFF/999;;9BFBBFF/;FF/FF/;///BF-A-AAFB/BBF-;F9-//9;;
@M05620:45:000000000-G6HP7:1:1101:18573:7881 1:N:0:121
CATCCTGACCCTGAAGTACCTCATTGAGCATGGCATCGTCACCAACTGGGACGACATGGAGAAGATCTGGCACCACACCTTCTACAACGAGCTGCGCGTGGCCCCGGAGGAGCACCCAGTGCTGCTGACCGAGGCCCCCCTGAACCCCAAGGCCAACAGAGAGAAGATGACTCAGGTGAGGCTCGGCCGACGCCCGTGCTCCTCCCGTCCTTTCCCCAGTCATTTTCTGCCCGGCTTGATTTCTGACATTA
+
CCCCCFFFFFFFGGGGGGGG5GHHHHHHHHHHHHHHHGHHHGHHHGHHHHHHGGGGGHHHHHHHHHHHHHHHHGHHHGGHHHHHHHHHGGGGGHHGGGGGGGHHGGGGGGGGHHHHGGHHHHHHHHHHHHGGGGGGGGGGGGHHHHGGGGHGHHHGGGGGGGGGGGGGGGGGGGGGGGGGGGGGFFFFFFFFFFFF>FFFFFFFFFFEFFFFFFFFFFFFFFFFFFFFFFFFFFFFFF.FFFFFFBFBFF0
@M05620:45:000000000-G6HP7:1:1101:26138:7885 1:N:0:121
ATCTCTATCTCCTAAAAACCTGTTTAGATTTGGAGATAGACCTTCAGGTTTTTCATCATTTTCTGCATGAATTATACATTGACCACGTTCCAGCGTGGTCAGTTTGCAGCATTCTGTTATTTTGTTTGACAGAGTGTCTTGTTGAGAACATATGTAGGACATGATTTTTTCCTGCAACAGGGAAAATAAAGTATAAGTTTTAAAGATTTATTCTTTAATAAAGGATCTCAAAGCCAGCTTTAGAAAAAGGA
+
AAAABDDFFFFDFGGGGFGGGFHHHHHHHHHCGHFGHHHBFHHHHHHGHHHGGHGHFHFGHHHHHGHFGGFHGHHHHHHHHHGHHHGHHHHHHGGEAGFHGHHHFHHGHGHFFHGHHHEHHFGHEFEGGHHHGGFFHHHHHHHHHHEGHGHHHHHHHGHHHHHHHHHHHGHHHGHHHHFHHEGHHGGHB<GFGFFBFGGFGFFDFHHHHGFGGGHHGHHHHHHGHEHHHFHFHGHHHGHHHHHH0CCGAC:
@M05620:45:000000000-G6HP7:1:1101:14079:7889 1:N:0:121
ATCTCTATCTCCTAAAAACCTGTTTAGATTTGGAGATAGACCTTCAGGTTTTTCATCATTTTCTGCATGAATTATACATTGACCACGTTCCAGCGTGGTCAGTTTGCAGCATTCTGTTATTTTGTTTGACAGAGTGTCTTGTTGAGAACATATGTAGGACATGATTTTTTCCTGCAACAGGGAAAATAAAGTATAAGTTTTAAAGATTTATTCTTTAATAAAGGATCTCAAAGCCAGCTTTAGAAAAAGGA
+
CDDCDFFFFFFFGGGGGGGGGGHHHHGHHHHHHHHHHHHHHHHHHHHHHHHGGHHHHIIHHIIIHHHHHHHHHHHHHHHHHHHHHHGHHHHHHHGGGGHHHHHHHHHHHHHHHHHHHHHHHHHHHHHHHHHHHHHHHHHHHHHHHHHHHHHHHHHHHHHHHHHHHHHHHGHHHHHHHHHHHGGHHHHHHHHHHHHHHHHHHHHHHHHHHHHHHHHHHHHHHHHHHHHHHHHHHHHHHGHHHHHFHHHHGGH
@M05620:45:000000000-G6HP7:1:1101:9372:7897 1:N:0:121
TACCTGTACTGGGGAAGCATTTGAATATCCCCCCATGGTGATGGGGACGGAGAACTGCTCCATAAACACAGGCAACGTGCCTAACTTTCCCGGGAAGATGAAGTCAAAGAGCGACCACAGCTCTCGGAGGTTATTTTGCATCGGTGAGCCAGACAGAATGATCCGATGAGGGGTGCGAAACTATTTGAGGAAAGGAAGCACCTTTTTATTAAATTTACCTTTTAGCAATCGCCATTCCTACCCTAAAGATC
+
CCCCCFFFFFFFGGGGGGGGGGHHHHHHHHHGGGGHHHGHHHHHHGGGGGGGGHHHHHHHHHHHHHHHHHHHGHHHGHHHHHHHHHHHHHHGGGGGGHHHHHHHHHHHHHHHGGGGGHHHHHHHHGGGGGGHHHHHHHHHHHGGGGGHHHHHHGHHHHHHHHHHHGGGHHHGGEEGGGGGGGGGGGGGGGFGGGGGGGGGGFFFFFFFFFFFFFFFFFFFFFFFFFFFFFEFFFFFFFFFFFFFFFFFFFF
@M05620:45:000000000-G6HP7:1:1101:4621:7915 1:N:0:121
CATCCTGACCCTGAAGTACCCCATTGAGCATGGCATCGTCACCAACTGGGACGACATGGAGAAGATCTGGCACCACACCTTCTACAACGAGCTGCGCGTGGCCCCGGAGGAGCACCCAGTGCTGCTGACCGAGGCCCCCCTGAACCCCAAGGCCAACAGAGAGAAGATGACTCAGGTGAGGCTCGGCCGACGCCCGTGCTCCTCCCGTCCTTTCCCCAGTCATTTTCTGACCGGCTTGATTTCTGACATTT
+
CCCCCFFFFFFFGGGGGGGGGGGHHHHHHHHHHHHHHGHHHGHHHGHHHHHHGGGGGHHHHHHHHHHHHHHHHGHHHGGHHHHHHHHHGGGGGHHGGGGGGGHHGGGGGGGGHHHHGGHHHHHHHHHHHHGGGGGGGGGGGGHHHHGGGGHGHHGGGGGGGGGGGGGGGGGGGGGGGGGGGGGGFFFFFFFFFFFFFFFFFFFFFFFFFFFFFFFFFFFFFFFFFFFFF:BFFFFFFFAFFFFFFBFFFF0
@M05620:45:000000000-G6HP7:1:1101:26220:7924 1:N:0:121
CATCCTGACCCTGAAGTACCCCATTGAGCATGGCATCGTCACCAACTGGGACGACATGGAGAAGATCTGGCACCACACCTTCTACAACGAGCTGCGCGTGGCCCCGGAGGAGCACCCAGTGCTGCTGACCGAGGCCCCCCTGAACCCCAAGGCCAACAGAGAGAAGATGACTCAGGTGAGGCTCGGCCGACGCCCGTGCTCCTCCCGTCCTTTCCCCAGTCATTTTCTGCCCGGCTTGATTTCTGACATTT
+
CCCCCFFFFFFFGGGGGGGGGGGHHHHHHHHHHHHHHGHHHGHHHGHHHHHHGGGGGHHHHHHHHHHHHHHHHGHHHGGHHHHHHHHHGGGGGHHGGGGGGGHHGGGGGGGGHHHHGGHGHHHHHHHHHHGGGGGGGGGGGGHHHHGGGGHGHHGGGGGGGGGGGGGGGGGGGGGGGGGGGGGGFFFFFFFFFFFFFFFFFFFFFFFADDFFFFFFFFFFFFFFFFFFFFFFFFFFFFFFFFFFFBFFFF/
@M05620:45:000000000-G6HP7:1:1101:15040:7986 1:N:0:121
ATCTCTATCTCCTAAAAACCTGTTTAGATTTGGAGATAGACCTTCAGGTTTTTCATCATTTTCTGCATGAATTATACATTGACCACGTTCCAGCGTGGTCAGTTTGCAGCATTCTGTTATTTTGTTTGACAGAGTGTCTTGTTGAGAACATATGTAGGACATGATTTTTTCCTGCAACAGGGAAAATAAAGTATAAGTTTTAAAGATTTATTCTTTAATAAAGGATCTCAAAGCCAGCTTTAGAAAAAGGA
+
1AAAAFFFFFFFGF1AAGFGGAGGHCFEHHHHCHF1F1FFGHHHHHHGHHHGGGFHHFHHGHHFFHDGFGBGHFHEHHHHHHHHBGFHHHHHHHGGGEHHBFHGHHHFGHHHHHHHHHHHHHHHHHHGFHHHFHHGHHHHHHHH2FHHG0FGHFHHHGEHHHF<GHHHGCHHHHGE1GHBGACC/F?FG1FGHHHHHHHHHH11>1>GHHHHHHHHHGG00D<D/DFHHHEHBGAFHGHHHGHG0CCGG?G
@M05620:45:000000000-G6HP7:1:1101:12032:7986 1:N:0:121
TACCTGTACTGGGGAAGAGTGTAGCAATGCCATTCCTACCCTAAAGATCGGAAGAGCACACGTCTGAACTCCAGTCACTCTCGCGCATCTCGTATGCCGTCTTCTGCTTGAAAAAAAAAAAAAAGAAAAAAAGGAGACAAAAAGAGAGAAAGAAAAAGAAAAAAAAGAAATAGGGGGGTGGTAGGGAGTGGGTGAGCGTTAGATAGCAAAACTGGGGAGAGAGGGATGATAAGGGGGGTGGTGAGTGTGTA
+
CCCCDFFFFFFFGGGGGGGGGGHHHHHHHHHHHHHHHHHHHHHHHHHHHHG2BBFGHHHHHGHHHGHHHHHHHHHHHHHHHHGGGGGFEHHHGGHHHHEEEHGHHHHHHHHHHHHGGGGGD<</..0000<-../<..///....:/..000/.//..9.//.---.../:;00:.--9--.:0../.;.......0-....00000000/.00/.-9-......./.000000.------..0.0000.0
@M05620:45:000000000-G6HP7:1:1101:24254:7990 1:N:0:121
ATCTCTATCTCCTAAAAACCTGTTTAGATTTGGAGATAGACCTTCAGGTTTTTCATCATTTTCTGCATGAATTATACATTGACCACGTTCCAGCGTGGTCAGTTTGCAGCATTCTGTTATTTTGTTTGACAGAGTGTCTTGTTGAGAACATATGTAGGACATGATTTTTTCCTGCAACAGGGAAAATAAAGTATAAGTTTTAAAGATTTATTCTTTAATAAAGGATCTCAAAGCCAGCTTTAGAAAAAGGA
+
AABBBFFFFFFFGGGGGGGGGGHHHHHHHHHHHGHHHHFHHHHHHHHHHHHGGHHHHHHHHHHHHHHHHGHHHHHHHHHHHHHHHHGGHHHHHHGEGGGHHHFHHHHFHHHHHHHHHHGHHGHHHHHHFHHHHHGHHHHHHHHHHHGHHFGHHHFGHHHHHHHHHHHHHGHHHHHHGHFHHGAGHGHHEFHHHHHGH>GHHGFHHHHHHHHHHHHHHEGHGGGHHHHHHEFFGGGHHGHHHHHHHGGHGGF
@M05620:45:000000000-G6HP7:1:1101:25847:7998 1:N:0:121
ATCTCTATCTCCTAAAAACCTGTTTAGATTTGGAGATAGACCTTCAGGTTTTTCATCATTTTCTGCATGAATTATACATTGACCACGTTCCAGCGTGGTCAGTTTGCAGCATTCTGTTATTTTGTTTGACAGAGTGTCTTGTTGAGAACATATGTAGGACATGATTTTTTCCTGCAACAGGGAAAATAAAGTATAAGTTTTAAAGATTTATTCTTTAATAAAGGATCTCAAAGCCAGCTTTAGAAAAAGGA
+
CCCCCFFFFFFFGGGGGGGGGGHHHHHHHHHHHHHHHHHHHHHHHHHHHHHGGHHHHHHHHHIHIHHHHHHHHHHHHHHHHHHHHHGHHHHHHHGGGGHHHHHHHHHHHHHHHHHHHHHHHHHHHHHHHHHHHHHHHHHHHHHHHHHHHHHHHHHHHHHHHHHHHHHHHGHHHHHHHHHHHGGHHHHHHHHHHHHHHHHHHHHHHHHHHHHHHHHHHHHHHHHHHHHHHGHHHHHHHGHHHHHGHHHHGGH
@M05620:45:000000000-G6HP7:1:1101:24271:7999 1:N:0:121
ATCTCTATCTCCTAAAAACCTGTTTAGATTTGGAGATAGACCTTCAGGTTTTTCATCATTTTCTGCATGAATTATACATTGACCACGTTCCAGCGTGGTCAGTTTGCAGCATTCTGTTATTTTGTTTGACAGAGTGTCTTGTTGAGAACATATGTAGGACATGATTTTTTCCTGCAACAGGGAAAATAAAGTATAAGTTTTAAAGATTTATTCTTTAATAAAGGATCTCAAAGCCAGCTTTAGAAAAAGGA
+
CCCCCFFFFFFFGGGGGGGGGGHHHHHHHHHHHHHHHHHHHHHHHHHHHHHGGHHHHHIHHHIIIHHHHHHHHHHHHHHHHHHHHHGHHHHHHHGGGGHHHHHHHHHHHHHHHHHHHHHHHHHHHHHHHHHHHHHHHHHHHHHHHHHHHHHHHHHHHHHHHHHHHHHHHGHHHHHHHHHHHGGHHHHHHHHHHHHHHHHHHHHHHHHHHHHHHHHHHHHHHHHHHHHHHHHHHHHHHGHHHHHGHGHHGGH
@M05620:45:000000000-G6HP7:1:1101:15030:8004 1:N:0:121
ATCTCTATCTCCTAAAAACCTGTTTAGATTTGGAGATAGACCTTCAGGTTTTTCATCATTTTCTGCATGAATTATACATTGACCACGTTCCAGCGTGGTCAGTTTGCAGCATTCTGTTATTTTGTTTGACAGAGTGTCTTGTTGAGAACATATGTAGGACATGATTTTTTCCTGCAACAGGGAAAATAAAGTATAAGTTTTAAAGATTTATTCTTTAATAAAGGATCTCAAAGCCAGCTTTAGAAAAAGGA
+
CEECDFFFFFFFGGGGGGGGGGHHHHHHHHHHHHHHHHHHHHHHHHHHHHHGGHHHHIHIHHHHIHHHHHHHHHHHHHHHHHHHHHGHHHHHHHGGGGHHHHHHHHHHHHHHHHHHHHHHHHHHHHHHHHHHHHHHHHHHHHHHHHHHHHHHHHHHHHHHHHHHHHHHHGHHHHHHHHHHHGGHHHHHHHHHHHHHHHHHHHHHHHHHHHHHHHHHHHHHHHHHGHHHHHHHHHHHHGHHHHHGHHHHGGH
@M05620:45:000000000-G6HP7:1:1101:25836:8015 1:N:0:121
ATCTCTATCTCCTAAAAACCTGTTTAGATTTGGAGATAGACCTTCAGGTTTTTCATCATTTTCTGCATGAATTATACATTGACCACGTTCCAGCGTGGTCAGTTTGCAGCATTCTGTTATTTTGTTTGACAGAGTGTCTTGTTGAGAACATATGTAGGACATGATTTTTTCCTGCAACAGGGAAAATAAAGTATAAGTTTTAAAGATTTATTCTTTAATAAAGGATCTCAAAGCCAGCTTTAGAAAAAGGA
+
ABABBFFFFFFFGGGGGGGGGGHHHHHHHHHHHHHHHHHHHHHHHHHHHHHGGHHHHHHHHHHHHHHHHHHHHHHGHHHHHHHHGHGHHHHHHHGGGGHHGHHHHHHHHHHHHHHHHHHHHHHHHHHHGHHHHHGHHHHHHHHGHHHHHGHHHHHHHHHHHHHHGHHHHGHHHHHHHHHHHGEHHHHHD?GGFHHHHGFHHHHHHGHGHHHHHHHHHHHGHHHHHHHHHFFFHHHHHGHHHHHGHHHHGGG
@M05620:45:000000000-G6HP7:1:1101:9288:8017 1:N:0:121
ATCTCTATCTCCTAAAAACCTGTTTAGATTTGGAGATAGACCTTCAGGTTTTTCATCATTTTCTGCATGAATTATACATTGACCACGTTCCAGCGTGGTCAGTTTGCAGCATTCTGTTATTTTGTTTGACAGAGTGTCTTGTTGAGAACATATGTAGGACATGATTTTTTCCTGCAACAGGGAAAATAAAGTATAAGTTTTAAAGATTTATTCTTTAATAAAGGATCTCAAAGCCAGCTTTAGAAAAAGGA
+
>A3ABFFFFFFFGGGGGGGGGGGGHGHHFHGHHCFFEGHGHHHHHHHFHHHGGHFGHHHGHHHHHGHHHHHHHHHHHHGHHHGHHHGHHHHHHHGEFGHHHHGHGHHHHHHHHHHHGHHHHHHHHHHHHHHHHHFHHHHHHHHHFGHFHHHHHHHHHHHHGGHHHHHHHGHHHHHHHHHHHEEGHHFGFHGGHH1DGGGHHGFGHGHHHFGHGHHHFHHHHHGGHHHHHHHHGGGCGGHHHGGFFFGG?.G
@M05620:45:000000000-G6HP7:1:1101:24268:8021 1:N:0:121
ATCTCTATCTCCTAAAAACCTGTTTAGATTTGGAGATAGACCTTCAGGTTTTTCATCATTTTCTGCATGAATTATACATTGACCACGTTCCAGCGTGGTCAGTTTGCAGCATTCTGTTATTTTGTTTGACAGAGTGTCTTGTTGAGAACATATGTAGGACATGATTTTTTCCTGCAACAGGGAAAATAAAGTATAAGTTTTAAAGATTTATTCTTTAATAAAGGATCTCAAAGCCAGCTTTAGAAAAAGGA
+
A?AABFFFFFFFGGFGGFGGGGHHHHGGHHHHHGFFHHHHHHHHHHHHHHHGGHHHHHHHHHHHHHHHHGBGHHHHHHHHHHHHHHGHHGHHEHGEGCHHHHHHHHHGHHHHHHHHHHHHHHHHHHHGFGHHHGHHFGHHHHHGHHHHHFHHHGHHHHHHEHHFHHHHHGHHHHHHBGHFHGFCHHHHBGHGFHHHHHHHHGHHHGHHHHHHHGHHHHHHHFGHGGHHHHHHHGHHHGGHHGHHGGFFEGH
@M05620:45:000000000-G6HP7:1:1101:12869:8022 1:N:0:121
AGATTACTGCAACAGTTCCCCCTGGACCTGGAAAAGTTTCTTGCCTGGCTTACAGAAGCTGAAACAACTGCCAATGTCCTACAGGATGCTACCCGTAAGGAAAGGCTCCTAGAAGACTCCAAGGGAGTAAAAGAGCTGATGAAACAATGGCAAGTAAGTCAGGCATTTCCGCTTTAGCACTCTTGTGGATCCAATTGAACAATTCTCAGCATTTGTACTTGTAACTGACAAGCCAGGGACAAAACAAAGAT
+
AAABCFFFDFFDGGFBGGGGGGGGGGHHHHHHHHHHGHHHHHHHHHHHHHHAFGHHHHHHHHGHHGHHHHHHHHHHGHHHEFFGHGHHHHBGGHGFEFGHFHFFGHHHGHHHHHHHHHHHHHHGDEGEGHHHHGHHHHHHHHHHHHHHGHHGHGGHHHHGHHHHHHHHHHGGGGGHHHFHHHHHHGFDHHHHGGHHHGHGHGGHHHHHHHHHHHHGHFHHHFFGHHHHHHHHGGFGGGGGEFGGGGGGGGF
@M05620:45:000000000-G6HP7:1:1101:15034:8025 1:N:0:121
ATCTCTATCTCCTAAAAACCTGTTTAGATTTGGAGATAGACCTTCAGGTTTTTCATCATTTTCTGCATGAATTATACATTGACCACGTTCCAGCGTGGTCAGTTTGCAGCATTCTGTTATTTTGTTTGACAGAGTGTCTTGTTGAGAACATATGTAGGACATGATTTTTTCCTGCAACCGGGAAAATAAAGTATCAGTTTTAAAGATTTATTCTTTATTAAAGGATCTCAAAGCCAGCTTTAGAAAAAGGA
+
AAAAAFFFFFDFDGFB1FEGGFHDE331D3AD1FHGAAAG1GGHBFG1DAF/AG2FGFHHHHHFFHHBGBFDAEF2BFGGH1EE1FEHHFCA10EE/EGDFGFED1BGHHCD2@FDGHGGGDFH0BFHEFGH0BG>FBGHHHH0FGE1BGDFFHGFHF11<GFHFFFH1><<G<1<FF0/>////0><<1>1<G1><GFDGBGDD0DHHHHDGHGD<0=00000/0;:;CGFGH./.;CCC0C00C/9..9
@M05620:45:000000000-G6HP7:1:1101:23230:8035 1:N:0:121
TACCTGTACTGGGGAAGCATTTGAATATCCCCCCATGGTGATGGGGACGGAGAACTGCTCCATAAACACAGGCAACGTGCCTAACTTTCCCGGGAAGATGAAGTCAAAGAGCGACCACAGCTCTCGGAGGTTATTTTGCATCGGTGAGCCAGACAGAATGATCCGATGAGGGGTGCGAAACTATTTGAGGAAAGGAAGCACCTTTTTATTAAATTTACCTTTTAGCAATCGCCATTCCTACCCTAAAGATC
+
AAAAAFF3DFF1GEAEAGGGFGHFGDEGDACEFGGFHHBEGFFHCAFCGGCCCFCGAGHHHGHGFHHHHHEC/F>F@GH/GFHBFFFHFHHGGGGCGFHHHFBGHHHHHGFHGCCCCFGF/GFHFGE?C<AHHHHHHB?1?GCGEEECGHFGHGFFCFFGGHFHE.C.CGCAA.:.@C??@FFBFBFFFF0FFFGFBF?BFFFFFFFFFFF/BFFFFFBBBBFFF/;//;-AABEBBFFF/99BFFFFFFF
@M05620:45:000000000-G6HP7:1:1101:6029:8037 1:N:0:121
TACCTGTACTGGGGAAGCATTTGAATATCCCCCCATGGTGATGGGGACGGAGAACTGCTCCATAAACACAGGCAACGTGCCTAACTTTCCCGGGAAGATGAAGTCAAAGAGCGACCACAGCTCTCGGAGGTTATTTTGCATCGGTGAGCCAGACAGAATGATCCGATGAGGGGTGCGAAACTATTTGAGGAAAGGAAGCACCTTTTTATTAAATTTACCTTTTAGCAATCGCCATTCCTACCCTAAAGATC
+
BBBBBFFFFFFFGGGFGGGGGGHHHHHHHHHGGGGHHHGHFHHHHGGGGGGGGHHHHHHHHHHHHHHHHHHHGFHHGHHHHHHHHHHHHHHGGGGGGHHHHHEHHHHHHHHHGGGGGHHHHHHHHGGGGGGHHHHHHHHGHHGGGGGHHHHHHGHHHHHHHHHHHGGGHHHGGGGGGGGGGGGGGGGGEGFGGGGGGGGFGFFFFFFFFFFFFFFFFFFFFFFFFFFFFFFFFFFFFFFFFFFFF./FFFF
@M05620:45:000000000-G6HP7:1:1101:15970:8038 1:N:0:121
AGATTACTGCCACAGTTCCCCCTGGACCTGGAAAAGTTTCTTGCCTGGCTTACAGAAGCTGAAACAACTGCCAATGTCCTACAGGATGCTACCCGTAAGGAAAGGCTCCTAGAAGACTCCAAGGGAGTAAAAGAGCTGATGAAACAATGGCAAGTAAGTCAGGCATTTCCGCTTTAGCACTCTTGTGGATCCAATTGAACAATTCTCAGCATTTGTACTTGTAACTGACAAGCCAGGGACAAAACAAAGAT
+
AAAAAFFFFF1@BGFFGGGGGGGFGHHHHGHGHHHHHHHHGFHHHHHHHHHFGHHFFHFHHFHHHHHHHHHHGHHHHHHHGHFHHHHHHHHHHHGGCEGFHHBGGHHHGHHHGHHHHHHHHHHGGCEEGHHHGGHHHFFHHHHHHHHHGHHHHGHHGHFHHHHHHHHHHHGGGGGHHHHHHHHGHDHGGHHHHFFGH0BFDHHGHHHFGHGHHHHHHHHGHFHGHHHBHHHHHEGGGGGGGGEFGGGGFGF
@M05620:45:000000000-G6HP7:1:1101:7188:8049 1:N:0:121
CATCCTGACCCTGAAGTACCCCATTGAGCATGGCATCGTCACCAACTGGGACGACATGGAGAAGATCTGGCACCACACCTTCTACAACGAGCTGCGCGTGGCCCCGGAGGAGCACCCAGTGCTGCTGACCGAGGCCCCCCTGAACCCCAAGGCCAACAGAGAGAAGATGACTCAGGTGAGGCTCGGCCGACGCCCGTGCTCCTCCCGTCCTTTCCCCAGTCATTTTCTGCCCGGCTTGATTTCTGACATTA
+
BBBBBFFFFFFFGGGGGGGGGGGHHGHFHHHHHHHHHGHHHGHHHGHHHHGHGGGGGHHGHGHHHFHHHHHHHGGHHGGHHHHHHHHHGGGGGHHGGGGGGGHHGGGGGGGGHHHHGGHHHGHHHHHHHHGGGGGGGGGGGGGGHHGGGGHGHHGGGGGGGGGGGGFGGGGGGFFFFFGGGGGGFFFFCFFFFFFFDFFFFFFFFFFFFDFFFFFFFFFFFFFFFFFFFBFFFCFFF;.FFFBBFEFFFF/
@M05620:45:000000000-G6HP7:1:1101:11419:8053 1:N:0:121
CATCCTGACCCTGAAGTACCCCCGGCTTGATTTCTGACATTAGATCGGAAGAGCACACGTCTGAACTCCAGTCACTCTCGCGCATCTCGTATGCCGTCTTCTGCTTGAAAAAAAAAAAAAAAAGAATTATAGCTTTCTTTGATGCATCGGCGCGCAACCTAACAGCAGCCTTTTTTACATGTGTCCTTCTTCATGATTCCTACTTTTATAGCCTCCTGTGGTCTTCTACAAGACACTCTCCTCTACTTGCC
+
CCCCCFFFFFFFGGGGGFGGGGGGEEFGGGGHHHHHHHHHHGHHHHHGGGG1BFGHHHGHHHGHGHHHHHHHHHHHHHHGGGGFEGHHHG1GGFGGFGHGHHHGHGHGGHGHGCGDC>/<->-...<=0=00000<CG0000:00:00:.;9-----9.////:/9/./;/;///-.////9/99///////////;//////9//;//////:/.//9//;//;99//////;///9/:///:///////
@M05620:45:000000000-G6HP7:1:1101:17979:8088 1:N:0:121
TACCTGTACTGGGGAAGCATTTGAATATCCCCCCATGGTGATGGGGACGGAGAACTGCTCCATAAACACAGGCAACGTGCCTAACTTTCCCGGGAAGATGAAGTCAAAGAGCGACCACAGCTCTCGGAGGTTATTTTGCATCGGTGAGCCAGACAGAATGATCCGATGAGGGGTGCGAAACTATTTGAGGAAAGGAAGCACCTTTTTATTAAATTTACCTTTTAGCAATCGCCATTCCTACCCTAAAGATC
+
CCCCCFFFFFFFGGGGGGGGGGHHHHHHHHHGGGGHHHGHFHHHHGGGGGGGGHHHHHHHHHHHHHHHHHHHGHHHGHHHHHHHHHHHHHHGGGGGGHHHHHHHHHHHHGHHGGGGGHHHHHHHHGGDDGEGHHHHHHHHHHGGGGGHHHHHHGHHHHHHHHHHHGGGHHHGGFGGGGGGGGGGGGGGFFFGGGFGFGGGGFFFFFFFFFFFFFFFFFFFFFFFFFFFFFFFFFFFFFFFFFFFFFFFFFF
@M05620:45:000000000-G6HP7:1:1101:17982:8108 1:N:0:121
TACCTGTACTGGGGAAGCATTTGAATATCCCCCCATGGTGATGGGGACGGAGAACTGCTCCATAAACACAGGCAACGTGCCTAACTTTCCCGGGAAGATGAAGTCAAAGAGCGACCACAGCTCTCGGAGGTTATTTTGCATCGGTGAGCCAGACAGAATGATCCGATGAGGGGTGCGAAACTATTTGAGGAAAGGAAGCACCTTTTTATTAAATTTACCTTTTAGCAATCGCCATTCCTACCCTAAAGATC
+
DDCDCFFFFFFFGGGGGGGGGGHHHHHHHHHGGGGHHHGGHHHHHGGGGGGGGHHHHHHHHHHHHHHHHHHHGGHHGHHHHHHHHHHHHHHGGGGGGHHHHHHHHHHHHHHHGGGGGHHHHHHHHGGGGGGHHHHHHHHHHHGGGGGHHHHHHGHHHHHHHHHHHGGGHHHGGEGGGGGGGGGGHHGGGGFGGGGGGGGGGFFFFFFFFFFFFFFHFFFFFFFFFFFFFFFFFFFFFFFHFFFFFFFFFFF
@M05620:45:000000000-G6HP7:1:1101:14825:8114 1:N:0:121
CATCCTGACCCTGAAGTACCCCGGCTTGATTTCTGACATTAGATCGGAAGAGCACACGTCTGAACTCCAGTCACTCTCGCGCATCTCGTATGCCGTCTTCTGCTTGAAAAAAAAAAAAGGTCAGCTGGTGGTCTTTCTTTTTGTCCTCAACGCTACCCCTTAACGCATCATTTTTTCACTCATTCCTGCTGCTTCATTCATTAGTTTTTCTCCTCCTTGCTTCTTCTCCCCTACTCTCTCCTCTCCTGCCC
+
BBBBBFFFFFFFFGGGFFGGGGE2E2EAE5AFGFHCHFHF5DFGDEF?FE11CGFBGGHEGGGHHDGHEHGHD5GHHHFEEG/EE3FAF?G3F3E>/BF4GHH43B0F3?0E//B/>>//<?10<FF00<..<>FFGHFF00-<0<0=00<.-.:-/;GA./00.--.;0;CFFFGB;BF0/0;CBC0;90000;/:BF/B///;;FFF/999/;BFF/:FFFFFFBB/;..99BFFFB/BFFFF/;//9:
@M05620:45:000000000-G6HP7:1:1101:10434:8172 1:N:0:121
TACCTGTACTGGGGAAGCATTTGAATATCCCCCCATGGTGATGGGGACGGAGAACTGCTCCATAAACACAGGCAACGTGCCTAACTTTCCCGGGAAGATGAAGTCAAAGAGCGACCACAGCTCTCGGAGGTTATTTTGCATCGGTGAGCCAGACAGAATGATCCGATGAGGGGTGCGAAACTATTTGAGGAAAGGAAGCACCTTTTTATTAAATTTACCTTTTAGCAATCGCCATTCCTACCCTAAAGATC
+
CCCCBFFFFFFFGGGGGGGGGGHHHHHHHHHGGGGHHHGHHHHHHGGGGGGGGHHHHHHHHHHHHHHHHHHHGHHHGHHHHHHHHHHHHHHGGGGGGHHHHFHHHHHHHHHGGGGGGHHHHHHHHGGGGGEHHHHHHHHHHHGGGGGHHHHHHGHGGHHHHHHHHGGGHHHGG;AE9CDGGGGGGGGGGGGGGGGGGGGGGFFFFFFFFFFFFFFFFFFFFFFFFFFFFFFFFFFFFFFFFFFFFFFFFFF
@M05620:45:000000000-G6HP7:1:1101:12199:8179 1:N:0:121
ATCTCTATCTCCTAAAAACCTGTTTAGATTTGGAGATAGACCTTCAGGTTTTTCATCATTTTCTGCATGAATTATACATTGACCACGTTCCAGCGTGGTCAGTTTGCAGCATTCTGTTATTTTGTTTGACAGAGTGTCTTGTTGAGAACATATGTAGGACATGATTTTTTCCTGCAACAGGGAAAATAAAGTATAAGTTTTAAAGATTTATTCTTTAATAAAGGATCTCAAAGCCAGCTTTAGAAAAAGGA
+
ABBBBFFFFFFFGGGGGGGGGGHHHHGHHHHHHFHHHHHHHHHHHHHHHHHGGHHHHHHHHHHHHHHHHHHHHHHHHHHHHHHHHHGHHHHHHHGGGGHHHHHHHHHHHHHHHHHHHHHHHHHHHHHHHHHHHHHHHHHHHHHHHHHHHHHHHHHHHHHHHHHHHHHHHGHHHHHHHHHHHGGHHHGHHHHHHHHHGFGHHHHGHHHHHHHHHHHHHHHHGGGHHHGHHHHHHHHHHGHHHHHGHHHHGGH
@M05620:45:000000000-G6HP7:1:1101:12216:8185 1:N:0:121
ATCTCTATCTCCTAAAAACCTGTTTAGATTTGGAGATAGACCTTCAGGTTTTTCATCATTTTCTGCATGAATTATACATTGACCACGTTCCAGCGTGGTCAGTTTGCAGCATTCTGTTATTTTGTTTGACAGAGTGTCTTGTTGAGAACATATGTAGGACATGATTTTTTCCTGCAACAGGGAAAATAAAGTATAAGTTTTAAAGATTTATTCTTTAATAAAGGATCTCAAAGCCAGCTTTAGAAAAAGGA
+
BBBBBFFFFFFFGGGGGGGGGGHHGHHGHHHHGHHHHHHHHHHHHHHHHHHGGHHHHHHHHHHHHHHGHFHHHHHHHHHHHHHHHHGHHHHHHHGGGGHHFHHHHHHHHHGHHHHHHHHHHHHHHHHHFHHHHHHHHHHHHHHHHHHHHHHHHHHHHHHHFGHGHHHHHGBGHBBGHHHEEGEFHHG1GGB1?GBGF1FGHEGHHBGHHHHHFHHHEHHDG<0DCDGHHHHHHHE/CEFHHEFBGHFGGFB
@M05620:45:000000000-G6HP7:1:1101:10443:8191 1:N:0:121
TACCTGTACTGGGGAAGCATTTGAATATCCCCCCATGGTGATGGGGACGGAGAACTGCTCCATAAACACAGGCAACGTGCCTAACTTTCCCGGGAAGATGAAGTCAAAGAGCGACCACAGCTCTCGGAGGTTATTTTGCATCGGTGAGCCAGACAGAATGATCCGATGAGGGGTGCGAAACTATTTGAGGAAAGGAAGCACCTTTTTATTAAATTTACCTTTTAGCAATCGCCATTCCTACCCTAAAGATC
+
CCBCDFFFFFFFGGGGGGGGGGHHHHHHHHHGGGGHHHFGHHHHHGGGGGGGGHHHHHHHHHHHHHHHHHHHGHHHGHHHHHHHHHHHHHHGGGGGGHHHHHHHHHHHHGHHGGGGGHHHHHHHHGGGGGGHHHHHHHHHHHGGGGGHHHHHHGHHHHHHHHHHHGGGHHHGG;@FGDDGGGGGHGGGGGCFGGGGGGGGGFFFFFFFFFFFFFFFFFFFFFFFFFFFFFFFFFFFFFFFFFFFFFFFFFF
@M05620:45:000000000-G6HP7:1:1101:12199:8202 1:N:0:121
ATCTCTATCTCCTAAAAACCTGTTTAGATTTGGAGATAGACCTTCAGGTTTTTCATCATTTTCTGCATGAATTATACATTGACCACGTTCCAGCGTGGTCAGTTTGCAGCATTCTGTTATTTTGTTTGACAGAGTGTCTTGTTGAGAACATATGTAGGACATGATTTTTTCCTGCAACAGGGAAAATAAAGTATAAGTTTTAAAGATTTATTCTTTAATAAAGGATCTCAAAGCCAGCTTTAGAAAAAGGA
+
BBBBBFFFFFFFGGGGGGGGGGHHHHHHHHHHHGHHHHHHHHHHHHHHHHHGGHHHHHHHHHHHHHHGHHHHHHHHHHHHHHHHHHGHHHHHHHGGGGHHHHHHHHHHHHHHHHHHHHHHHHHHHHHHGFFHHHHHHHHHHHHHGHHHHHHHFHHGHHHHHGHHHHHHFCHHHHHHHHHHHGGGHHHHHGHHGHHHGFHHHHHGHHHHHHHHHHHHHDHHHEHGHHHHHGHGDGFBGFHHHHHFHHHFGGH
@M05620:45:000000000-G6HP7:1:1101:4499:8212 1:N:0:121
TCTGGGGAAGCATTTGAATCTCCCCCCATGGTGATGGGGACGGAGAACTGCTCCATAAACACCGGCAACGTGCCTAACTTTCCCGGGAAGATGAAGTCAAAGAGCGACCACAGCTCTCGGAGGTTATTTTGCATCGGTGAGCCAGACAGAATGATCCGATGAGGGGTGCGAAACTATTTGAGGAGAGGAAGCACCTTTTTATTAAATTTACCTTTTAGCACTCGCCATTCCTACCCTAAAGATCGGAAGAG
+
A>A1AF?1AAAFFGFBGGG3FFGHGGGGHHH1F1GHHAEFEEE/AE0FFADGFHGGFFDB1>/>EEGEF/FEEHHH1GGHHHHHGCG//E0GH1BBGF2FDFHHFGCCCCHHHEHFHHGGGCCEH1FGHFBD<FDEFEFGGHFF..</C/CDD0DFCC.C?0:C.CA@BAB--9;;;CGBFEF9CEAB.--A/BFFFFFF-;F;//;FFFB/;FFFFFFB/;BE?@BFFFBFFF?FFFBFFFFFF-;AF?-
@M05620:45:000000000-G6HP7:1:1101:9267:8221 1:N:0:121
TACCTGTACTGGGGAAGCATTTGAATATCCCCCCATGGTGATGGGGACGGAGAACTGCTCCATAAACACAGGCAACGTGCCTAACTTTCCCGGGAAGATGAAGTCAAAGAGCGACCACAGCTCTCGGAGGTTATTTTGCATCGGTGAGCCAGACAGAATGATCCGATGAGGGGTGCGAAACTATTTGAGGAAAGGAAGCACCTTTTTATTAAATTTACCTTTTAGCAATCGCCATTCCTACCCTAAAGATC
+
CCCCCFFFFFFFGGGGGGGGGGHHHHHHHHHGGGGHHHGHHHHHHGGGGGGGGHHHHHHHHHHHHHHHHHHHGFHHGHHHHHHHHHHHHHHGGGGGGHHHHHHHHHHHHHHHGGGGGHHHHHHHHGGGGGEHHHHHHHHHHHGGGGGHHHHHHGHHHHHHHHHHHGGGHHHGGCDGGFGGGGGGGGGGGFCFGGGGGGGGGFFFFFFFFFFFFFFFFFFFFFFFFFFFFFFFFFFFFFFFFFFFFEFFFFF
@M05620:45:000000000-G6HP7:1:1101:4478:8225 1:N:0:121
TCTGGGGAAGCATTTGAATATCCCCCCATGGTGATGGGGACGGAGAACTGCTCCATAAACACAGGCAACGTGCCTAACTTTCCCGGGAAGATGAAGTCAAAGAGCGACCACAGCTCTCGGAGGTTATTTTGCATCGGTGAGCCAGACAGAATGATCCGATGCGGGGTGCGAAACTATTTGCGGCAAGGCAGCACCTTTTTATTCAATTTACCTTTTAGCAATCGCCATTCCTACCCTAAAGATCGGAAGAG
+
AAAABFBBBAAFGGGGGGGGGGHHGGGGFHHFGFGGHFGFEFGGGCCGGGHHHHFGFFGGGH1FGGCGHGHHHGHFHHHHHHHHGG/>/?BFG4BGGHHE4FHHHG?FGGEHHGHHHHGGDCCFHFFFHHHHGGHGGGGFGHHFFGF0</CGHHHHHH.CE.;-CGGGGG.-;@F0=CFB0;@---;A.;ADFFFFFFFF.;F/;/;BF/BFFFFF/;B//;FEFFF?FFFFBFFFF..;B/BFA...:..
@M05620:45:000000000-G6HP7:1:1101:24537:8228 1:N:0:121
TACCTGTACTGGGGAAGCATTTGAATATCCCCCCATGGTGATGGGGACGGAGAACTGCTCCATAAACACAGGCAACGTGCCTAACTTTCCCGGGAAGATGAAGTCAAAGAGCGACCACAGCTCTCGGAGGTTATTTTGCATCGGTGAGCCAGACAGAATGATCCGATGAGGGGTGCGAAACTATTTGAGGAAAGGAAGCACCTTTTTATTAAATTTACCTTTTAGCAATCGCCATTCCTACCCTAAAGATC
+
CCCCCFFFFFFFGGGGGGGGGGHHHHHHHHHGGGGHHHGHHHHHHGGGGGGGGHHHHGHHHHEHHHHHHGHHGHHHGHHHHHHHHHHHHHHGGGEGGHHHHHHHHHHHHHHHGGGGGHHHHHHHHGGGGGEHHHHHHHHHHHGGGGGHHHHHHGHHHHHHHHHHHGGGHHHGGEEGGGGGGGGGGGGGGGFGGGGGGGGGGFFFFFFFFFFFFFFFFFFFFFFFFFFFFFFFFFFFFFFFFFFFFFFFFFF
@M05620:45:000000000-G6HP7:1:1101:4498:8231 1:N:0:121
TCTGGGGAAGCATTTGAATATCCCCCCATGGTGATGGGGACGGAGAACTGCTCCATAAACACAGGCAACGTGCCTAACTTTCCCGGGAAGATGAAGTCAAAGAGCGACCACAGCTCTCGGAGGTTATTTTGCATCGGTGAGCCAGACAGAATGATCCGATGAGGGGTGCGAAACTATTTGAGGAAAGGAAGCACCTTTTTATTAAATTTACCTTTTAGCAATCGCCATTCCTACCCTAAAGATCGGAAGAG
+
ABBAAFDABBBFGGGGGGGGGGHHGGGGHHHFHHHHHFGGGGGGGGHHHGHHHHHHHHHHHHHHEFGFHGHHHHHHHHHHHHHHGGGFGGHHHHGHHHHHHFHHHGGGGGHHHHHHHHGFGGGGHHHHHHHHHHHGGGGEHHHHHHGHFHHHHHHHHHDGGHHGGGGGGGE-ABGFCFGFC?BBGGGGGGGGGGGGGGGGEFFFBFFFFFFFFFFFFBFFFFFEFFFFFFFFFFFFFFFFFFFFF?DFFF9
@M05620:45:000000000-G6HP7:1:1101:9247:8234 1:N:0:121
TACCTGTACTGGGGAAGCATTTGAATATCCCCCCATGGTGATGGGGACGGAGAACTGCTCCATAAACACAGGCAACGTGCCTAACTTTCCCGGGAAGATGAAGTCAAAGAGCGACCACAGCTCTCGGAGGTTATTTTGCATCGGTGAGCCAGACAGAATGATCCGATGAGGGGTGCGAAACTATTTGAGGAAAGGAAGCACCTTTTTATTAAATTTACCTTTTAGCAATCGCCATTCCTACCCTAAAGATC
+
BCCCCFFFFFFFGGGGGGGGGGHHHHHHHHHGGGGHHHHHHHHHHGGGGGGGGHHHHHHHHHHHHHHHHHHHGHHHGHHHHHHHHHHHHHHGGGGGGHHHHHHHHHHHHHHHGGGGGHHHHHHHHGGGGGGHHHHHHHHHHHGGGGGHHHHHHGHHHHHHHHHHHGGGHHHGGCEGGEGGGGGGHHHGGGFFGGGGGGGGGFFFFFFFFFHFFFFFFFFFFFFFFFFBFFFFFFFFFFFFFFFFFFFFFFF
@M05620:45:000000000-G6HP7:1:1101:9264:8245 1:N:0:121
TACCTGTACTGGGGAAGCATTTGAATATCCCCCCATGGTGATGGGGACGGAGAACTGCTCCATAAACACAGGCAACGTGCCTAACTTTCCCGGGAAGATGAAGTCAAAGAGCGACCACAGCTCTCGGAGGTTATTTTGCATCGGTGAGCCAGACAGAATGATCCGATGAGGGGTGCGAAACTATTTGAGGAAAGGAAGCACCTTTTTATTAAATTTACCTTTTAGCAATCGCCATTCCTACCCTAAAGATC
+
CCBCCFFFFFFFGGGGGGGGGGHHHHHHHHHGGGGHHHHHGHHHHGGGGGGGGHHHHHHHHHHHHHHHHHHHGHHHGHHHHHHHHHHHHHHGGGGGGHHHHHHHHHHHHHHHGGGGGHHHHHHHHGGGGGGHHHHHHHHHHHGGGGGHHHHHHGHHHHHHHHHHHGGGHHHGGEEGGGGGGGGHGGGGGGFGGGGGGGGEFFFFFFFFFFFFFFFFFFFFFFFFFFFFFFFFFFFFFFFFFFFFFFFFFFF
@M05620:45:000000000-G6HP7:1:1101:9616:8281 1:N:0:121
CATCCTGACCCTGAAGTACCCCATTGAGCATGGCATCGTCACCAACTGGGACGACATGGAGAAGATCTGGCACCACACCTTCTACAACGAGCTGCGCGTGGCCCCGGAGGAGCACCCAGTGCTGCTGACCGAGGCCCCCCTGAACCCCAAGGCCAACAGAGAGAAGATGACTCAGGTGAGGCTCGGCCGACGCCCGTGCTCCTCCCGTCCTTTCCCCAGTCATTTTCTGCCCGGCTTGATTTCTGACATTA
+
CCCCCFFFFFFFGGGGGGGGGGGHHHHHHHHHHHHFHGHHHGHHHGHHHHHHGGGGGHHHHHHHHHHHHHHHHGHGHGGHHHHHHHHHGGGGGGGGGGGGGGHHGGGGGGGGHHHHGGHHHHHHHHHHHHGGGGGGGGGGGGHHHHGGGGHGHHGGGGGGGGGGGGGGGGGGGGGGGGGGGGGGFFFFFFFFFFFFBFFFFFFFFFFFFFFFFFFFFFF/BFFFFFFFFFFFFFFCFFAFFFBBF/;FFF/
@M05620:45:000000000-G6HP7:1:1101:25228:8282 1:N:0:121
CATCCTGACCCTGAAGTACCCCATTGAGCATGGCATCGTCACCAACTGGGACGACATGGAGAAGATCTGGCACCACACCTTCTACAACGAGCTGCGCGTGGCCCCGGAGGAGCACCCAGTGCTGCTGACCGAGGCCCCCCTGAACCCCAAGGCCAACAGAGAGAAGATGACTCAGGTGAGGCTCGGCCGACGCCCGTGCTCCTCCCGTCCTTTCCCCAGTCATTTTCTGCCCGGCTTGATTTCTGACATTA
+
AAABBFFFFFFFGGFBFEGGGGGHGHHHGGHHHHHGH?GHHGHHHGHHHHGHGGGGGHHHHHGHGHHHHBHHHGGHHGGHHHHHHHHHGGEFGHHGGGFGGGHHGGGGGGGGGHHHGGHGHHHHHHHGHHGGGGGGGGGGGGHHHHGGGGHEHHGGGGGGGGDEGGGGGGGGGGGGFGGGGGGGFFFFFFFFFFFF@ADEFFFFFFFADFFFFFFFFFBFFFFFFBF;FEFFFFFFFF.FFFB///9BFF/
@M05620:45:000000000-G6HP7:1:1101:25248:8283 1:N:0:121
CATCCTGACCCTGAAGTACCCCATTGAGCATGGCATCGTCACCAACTGGGACGACATGGAGAAGATCTGGCACCACACCTTCTACAACGAGCTGCGCGTGGCCCCGGAGGAGCACCCAGTGCTGCTGACCGAGGCCCCCCTGAACCCCAAGGCCAACAGAGAGAAGATGACTCAGGTGAGGCTCGGCCGACGCCCGTGCTCCTCCCGTCCTTTCCCCAGTCATTTTCTGCCCGGCTTGATTTCTGACATTA
+
CDEEEFFFFFFFGGGGGGGGGGGHHHHHHHHHHHHHHGHHHGHHHGHHHHHHGGGGGHHHHHHHHHHHHHHHHGHHHGGHHHHHHHHHGGGGGHHGGGGGGGHHGGGGGGGGHHHHGGHGHHHHHHHHHHGGGGGGGGGGGGHHHHGGGGHGHHGGGGGGGGGGGGGGGGGGGGGGHGGGGGGGFFFFFFFFFFFFFFFFFFFFFFFFFFFFFHFFFFFFFFFFFFFFFFFFFFFFFFFFFFFFFFFFFF1
@M05620:45:000000000-G6HP7:1:1101:26018:8293 1:N:0:121
CATCCTGACCCTGAAGTACCCCATTGAGCATGGCATCGTCACCAACTGGGACGACATGGAGAAGATCTGGCACCACACCTTCTACAACGAGCTGCGCGTGGCCCCGGAGGAGCACCCAGTGCTGCTGACCGAGGCCCCCCTGAACCCCAAGGCCAACAGAGAGAAGATGACTCAGGTGAGGCTCGGCCGACGCCCGTGCTCCTCCCGTCCTTTCCCCAGTCATTTTCTGCCCGGCTTGATTTCTGACATTA
+
CCCDDFFFFFFFGGGGGGGGGGGHHHHHHHHHHHHHHGHHHGHHHGHFHHHHGGGGGHHHHHHHHHHHHHHHHGHHHGGHHHHHHHHHGGGGGHHGGGGGGGHHGGGGGGGGHHHHGGHHHHHHHHHHHHGGGGGGGGGGGGHHHHGGGGHGHHGGGGGGGGGGGGGGGGGGGGGGGGGGGGGGFFFFFFFFFFFFFBDFFFFFFFFEFFFFFFFFFFFFFFFFFFFFFFFFDFFFFFFFFFFFFBFFFF0
@M05620:45:000000000-G6HP7:1:1101:3700:8302 1:N:0:121
TACCTGTACTGGGGAAGCATTTGAATATCCCCCCATGGTGATGGGGACGGAGAACTGCTCCATAAACACAGGCAACGTGCCTAACTTTCCCGGGAAGATGAAGTCAAAGAGCGACCACAGCTCTCGGAGGTTATTTTGCATCGGTGAGCCAGACAGAATGATCCGATGAGGGGTGCGAAACTATTTGAGGAAAGGAAGCACCTTTTTATTAAATTTACCTTTTAGCAATCTCCATTCCTACCCTAAAGATC
+
AAAA?FFFFFFFCFCEGGGGGGCGFHHHHHHGGGEGHGFGHHHHHGEEEFEDGFHHHHHHHHHHFGGHHEHHGHHHGHGHHHGCGHHHHHHGGGFGGHHHHHFHGHHHGHHHGGGGGHEHHHHGFFG?/A/?FGHHH1DGFHEGD..CFGHACFHF/CGB<0GHFADAGHHGGC-:9.;DGGGFCG009;0/;;A;F9.BFFFFFFFFFFEFFFFFFFFFFFFFF/BFF//9;9FFFFFFFFFFFFFFBB9
@M05620:45:000000000-G6HP7:1:1101:22812:8345 1:N:0:121
ATCTCTATCTCCTAAAAACCTGTTTAGATTTGGAGATAGACCTTCAGGTTTTTCATCATTTTCTGCATGAATTATACATTGACCACGTTCCAGCGTGGTCAGTTTGCAGCATTCTGTTATTTTGTTTGACAGAGTGTCTTGTTGAGAACATATGTAGGACATGATTTTTTCCTGCAACAGGGAAAATAAAGTATAAGTTTTAAAGATTTATTCTTTAATAAAGGATCTCAAAGCCAGCTTTAGAAAAAGGA
+
CCCCCFFFFFFFGGGGGGGGGGHHHHHHHHHHHHHHHHHHHHGHHHHHHHHGGHHHHHHHHHHHHHGHHHHHHHHHHHHHHHHHHHGHHHHHHHGFGGHHHHHHHHHGHHHHHHHHHHHHHHHHHHHHHHHHHHGGGHHHHHHHHHHHHHHHHHHHHHHHHHHHHHHHHGHHHHHGHHHHHGGGHHHGGHHGHHHHHGHHHHHHHHHHHHHHHHHHHGHHHGHHHHHHHGHHHHHHHGHHHHGHHHHHGGF
@M05620:45:000000000-G6HP7:1:1101:22185:8355 1:N:0:121
CATCCTGACCCTGAAGTACCCCCGGCTTGATTTCTGACATTAGATCGGAAGAGCACACGTCTGAACTCCAGTCACTCTCGCGCATCTCGTATGCCGTCTTCTGCTTGAAAAAAAAAAAAAAAGAAAAGAATAAGGAAGGACAGGACAGTAAAAGGGAGAGAATAATAGAAGCAAGGTAGAAAGATAGTAGCAGATAAATAGTATGTAATAAGATGCGGAAGTCAGAACTGAAGTGTGTATGATAGAAGTTT
+
AAABBFFFFFFFGGGGGFGGFGGGEFEGEHHHHHHHGHHHHHHHHHHGFGGFHHHHHHGFHFFFFGHHHHHFHHHHHHHGGGGGEEGHG?1BFFGFGGHGHHHGHHHGFFFECCGCC<>->-.../</..0=0000:..../.:../.0000009..9.../000000;00////.000000/////;/////////9///9///9//////////----.//////.///;/////./////////////
@M05620:45:000000000-G6HP7:1:1101:22827:8361 1:N:0:121
ATCTCTATCTCCTAAAAACCTGTTTAGATTTGGAGATAGACCTTCAGGTTTTTCATCATTTTCTGCATGAATTATACATTGACCACGTTCCAGCGTGGTCAGTTTGCAGCATTCTGTTATTTTGTTTGACAGAGTGTCTTGTTGAGAACATATGTAGGACATGATTTTTTCCTGCAACAGGGAAAATAAAGTATAAGTTTTAAAGATTTATTCTTTAATAAAGGATCTCAAAGCCAGCTTTAGAAAAAGGA
+
BCBBCFFFFFFFGGGGGGGGGGHHHHHHHHHHHHHHHHHHHHHHHHHHHHHGGHHHHHIHIIHIIHHHHHHHHHHHHHHHHHHHHHGHHHHHHHGGGGHHHHHHHHHHHHHHHHHHHHHHHHHHHHHHHHHHHHHHHHHHHHHHHHHHHHHHHHHHHHHHHHHHHHHHHGHHHHHHHHHHHGGGHHHHHHHHHHHGHFGHHHHHHHHHHHHHHHHHHHHHHHHHHHHHHHHHHHHHHGHHHHHHHHHHGGH
@M05620:45:000000000-G6HP7:1:1101:17685:8371 1:N:0:121
TACCTGTACTGGGGAAGCATTTGAATATCCCCCCATGGTGATGGGGACGGAGAACTGCTCCATAAACACAGGCACCGTGCCTAACTTTCCCGGGAAGATGAAGTCAAAGAGCGACCACAGCTCTCGGAGGTTATTTTGCATCGGTGAGCCAGACAGAATGATCCGATGAGGGGTGCGCAACTATTTGAGGAAAGGAAGCACCTTTTTATTAAATTTACCTTTTAGCAATCGCCATTCCTACCCTACAGATC
+
A?AAAFF3DF@C1AFE1F1EFGDBGF3GFHGGGGECBCGFBFGHAEFEC/??/AFGEGHHG1EEG1FEGHGEFH0?>FGEHH11BBGHHHHFGC//>AGHHBBHHG2>1<FFE?CCCCFGGHBGD<CEC?AG1FGGHHFGHHCCGCEGBGHFHGFF/CGDDGFG<CCCBGB.@C?CA-A-9FFFGGGEEFB//9AFF.99BE/9BBF-FF///;BFFFBFFFFFFF//9F-A?-EFFFFBB-9BF-;9FFF
@M05620:45:000000000-G6HP7:1:1101:22282:8384 1:N:0:121
AGATTACTGCAACAGTTCCCCCTGGACCTGGAAAAGTTTCTTGCCTGGCTTACAGAAGCTGAAACAACTGCCAATGTCCTACAGGATGCTACCCGTAAGGAAAGGCTCCTAGAAGACTCCAAGGGAGTAAAAGAGCTGATGAAACAATGGCAAGTAAGTCAGGCATTTCCGCTTTAGCACTCTTGTGGATCCAATTGAACAATTCTCAGCATTTGTACTTGTAACTGACAAGCCAGGGACAAAACAAAGAT
+
BBABCFFFFFFFGGFFGGGGGGGGHHHHHHHHHHHHGHHHHHHHHHHHHHHHHHHHHHHHHHHHHHHHHHHHHHHHHHHHFHHHHHHHHHDGGHGFGGHHHHGGHHHHGHHHHHHHHHHHGHHGGGGEHHHHHGHHHFHHHHHHHHHGHHHGHGHHHHHHHHHHHHHHGHGGGGGHHGGHHHHHHFHGHHHHGHHHHHFFHHHHHHHHHHHHHHHHHFHHHGHHHHHFGHHHHGFGGGGGGGGGGGGGGGF
@M05620:45:000000000-G6HP7:1:1101:17694:8392 1:N:0:121
TACCTGTACTGGGGAAGCATTTGAATATCCCCCCATGGTGATGGGGACGGAGAACTGCTCCATAAACACAGGCAACGTGCCTAACTTTCCCGGGAAGATGAAGTCAAAGAGCGACCACAGCTCTCGGAGGTTATTTTGCATCGGTGAGCCAGACAGAATGATCCGATGAGGGGTGCGAAACTATTTGAGGAAAGGAAGCACCTTTTTATTAAATTTACCTTTTAGCAATCGCCATTCCTACCCTAAAGATC
+
DDCDDFFFFFFFGGGGGGGGGGHHHHHHHHHGGGGHHHGHHHHHHGGGGGGGGHHHHHHHHHHHHHHHHHHHGHHHGHHHHHHHHHHHHHHGGGGGGHHHHHHHHHHHHHHHGGGGGHHHHHHHHGGGGGEHHHHHHHHHHHGGGGGHHHHHHGHHHHHHHHHHHGGGHHHGGEGGGGGGGHGHHHHGFFFGGFGGGGGGGFFFFFFFFFFFFHFHHFFFFFFFFFFFFFEFFFFFFFFFFFFFFFFFFFF
@M05620:45:000000000-G6HP7:1:1101:9641:8415 1:N:0:121
CATCCTGACCCTGAAGTACCCCGGCTTGATTTGACATTAGATCGGAAGAGCACACGTCTGAACTCCAGTCACTCTCGCGCATCTCGTATGCCGTCTTCTGCTTGAAAAAAAAAAAAACAACAAAAAATCATACCACAAGAAAACTTTGTGACAAGGTATACGTGAGCAAGAAACACTTGATTTCTGATGATCCGGCAGCGCTCTACAGACAGTAGACCAGCGTACGAGGCCTTGAGATGAGCAGTGCCAAT
+
CCCDDFFFFFFFGGGGGFGGGGGGGGGGHHHHHGHHHHHHHHHHGGGGHHHHHHHGHHHGHHHHHHHHHHHHHHHHGGGGGGGHHHGGHHHHGGGHGHHHHHHHHHHHFGGGFB><>//>...00.-.00000/00<../////00000/00:0..000:<.0/..00<://///.00000000000000000.----<--...00000.:/000000/..-.9-9<.--.<0000.000<00/:000000
@M05620:45:000000000-G6HP7:1:1101:25133:8440 1:N:0:121
ATCTCTATCTCCTAAAAACCTGTTTAGATTTGGAGATAGACCTTCAGGTTTTTCATCATTTTCTGCATGAATTATACATTGACCACGTTCCAGCGTGGTCAGTTTGCAGCATTCTGTTATTTTGTTTGACAGAGTGTCTTGTTGAGAACATATGTAGGACATGATTTTTTCCTGCAACAGGGAAAATAAAGTATAAGTTTTAAAGATTTATTCTTTAATAAAGGATCTCAAAGCCAGCTTTAGAAAAAGGA
+
CDDCDFFFFFFFGGGGGGGGGGHHHHHHHHHHHGHHHHHHHHHHHHHHHHHGGHHHHHIHIIIIIHHHHHHHHHHHHHHHHHHHHHGHHHHHHHGGGGHHHHHHHHHHHHHHHHHHHHHHHHHHHHHHHHHHHHHHHHHHHHHHHHHHHHHHHHHHHHHHHHHHHHHHHGHHHHHHHHHHHGGHHHHHHHHHHHHHHHHHHHHHHHHHHHHHHHHHHHHHHHHHHHHHHGHHHHHHHGHHHHHGHHHGGGH
@M05620:45:000000000-G6HP7:1:1101:25115:8440 1:N:0:121
ATCTCTATCTCCTAAAAACCTGTTTAGATTTGGAGATAGACCTTCAGGTTTTTCATCATTTTCTGCATGAATTATACATTGACCACGTTCCAGCGTGGTCAGTTTGCAGCATTCTGTTATTTTGTTTGACAGAGTGTCTTGTTGAGAACATATGTAGGACATGATTTTTTCCTGCAACAGGGAAAATAAAGTATAAGTTTTAAAGATTTATTCTTTAATAAAGGATCTCAAAGCCAGCTTTAGAAAAAGGA
+
AAABBFFFFFFFGGGGGGGGGGHHHHHHHHHHHGHHHHHHHHHHHHHHHHHGGHHHHGHHHHHHHHHHHGHHHHHHHHHHHHHHGHGFGHHHHHGGGGHHHHHHHHHGHHHHHHHHHHHHHHHHHHHHGHHHHHGHHHHHHHHHHHGHHGFHHHHHHHHHHHHHHHHHHGHHHHHHHHHHHGEHHHHHFGHGFHHHHHHHHGHHHHHHHGHHHHHHHEGHHGGHHHHHHFHEHHHHHGHHHHHHHHGHGGH
@M05620:45:000000000-G6HP7:1:1101:16132:8447 1:N:0:121
CATCCTGACCCTGAAGTACCCCATTGAGCATGGCATCGTCACCAACTGGGACGACATGGAGAAGATCTGGCACCACACCTTCTACAACGAGCTGCGCGTGGCCCCGGAGGAGCACCCAGTGCTGCTGACCGAGGCCCCCCTGAACCCCAAGGCCAACAGAGAGAAGATGACTCAGGTGAGGCTCGGCCGACGCCCGTGCTCCTCCCGTCCTTTCCCCAGTCATTTTCTGCCCGGCTTGATTTCTGACATTA
+
AACBCFFFFFFFGGGGGGGGGGGHHHHHHHHHHHGHHGHHHGHHHGHHHHHHGGGGGHHHHHHHHHHHHHHHHGHHHGGHHHHHHHHHGGGGGGGGGGGGGGHHGGGGGGGGHHHGGGHGHHHHHHHHHHGGGGGGGGGGGGGHHHGGGGHGHHGGGGGGGGGGFGGFGGGGGGGGGGGGGEEFFCFFFD;DAFFFBFFFFFFFFFFEFFFFFFFFFFFFFBFFFFFBFFFFFFFFFAAFFFFFFBFFBF/
@M05620:45:000000000-G6HP7:1:1101:13257:8455 1:N:0:121
TACCTGTACTGGGGAAGCATTTGAATATCCCCCCATGGTGATGGGGACGGAGAACTGCTCCATAAACACAGGCAACGTGCCTAACTTTCCCGGGAAGATGAAGTCAAAGAGCGACCACAGCTCTCGGAGGTTATTTTGCATCGGTGAGCCAGACAGAATGATCCGATGAGGGGTGCGAAACTATTTGAGGAAAGGAAGCACCTTTTTATTAAATTTACCTTTTAGCAATCGCCATTCCTACCCTAAAGATC
+
BBBBBFFFFFFFCGGFGGGGGGHHFHFHHHHGGGGHHHHHHHHHHGGGGGE?FHHHHHHHHHHHHHHHHHHHGHHHGHHHHHHHHHHHHHHGGGGGGHHHHHHHHHHHHHHHGGGGGHHHHHHHHGGGGGEHHHHHHHHHHHGGGGGHHHHHHGHHHHHHHHHHHGGGHHHGGGGGGGGGGGGGGGGGGGFGGGGGGGGGGFFFFFFFFFFFFFFFFFFFFFFFFFFFFFFFFFFFFFFFFFFFFFFFFFF
@M05620:45:000000000-G6HP7:1:1101:25128:8461 1:N:0:121
ATCTCTATCTCCTAAAAACCTGTTTAGATTTGGAGATAGACCTTCAGGTTTTTCATCATTTTCTGCATGAATTATACATTGACCACGTTCCAGCGTGGTCAGTTTGCAGCATTCTGTTATTTTGTTTGACAGAGTGTCTTGTTGAGAACATATGTAGGACATGATTTTTTCCTGCAACAGGGAAAATAAAGTATAAGTTTTAAAGATTTATTCTTTAATAAAGGATCTCAAAGCCAGCTTTAGAAAAAGGA
+
BBBBBFFFFFFFGGGGGGGGGGGHHHHHHHHHHHHHHHHHHHHHHHHHHHHGGHHHHHHHHHHHHHHHHHHFHHHHHHHHHHHHHHGHHHHHHHGG1EHHHHHHHHHHHHHHHHHHHHHHHHHHHHHHHHHHHHHHHHHHHHHHHHHHHHHHHHHHHHHHHHHHHHHHHGHHHHHHHHHHHGGHHHHHGHHHHHHHHHHHHHHHHHHHHHGHHHHHHHHHHGHHHHHHHHHGHHHHHGHHHHHHGHHHGGH
@M05620:45:000000000-G6HP7:1:1101:7357:8477 1:N:0:121
ATCTCTATCTCCTAAAAAGGAAGAAAGGGGAGGGAAGATCGGAAGAGCACACGTCTGAACTCCAGTCACTCTCGCGCATCTCGTATGCCGTCTTCTGCTTGAAAAAAAAAAAAAAAAACAACAGGAGGCCAAAGCTTGACAGAAGAAAGACAAAGAAGAGAGAAGTAATTGAATGGTGAAGGTGAAAAGGAGAGTGTGGTGAGGGAGGACAACAAGACGTGTAGTGGCATAATGACTGGAGCGAAAGAAGT
+
BBBBBFFFFFFFGGGGGGFEFGHAAGGHGGGGGGEFGHHHHGEGGHHHHHHHGHHHGHGHHHHHHHHHGHHHHGGGGGGEHHGFEHHHHFEEHGHHHHHHHGHGGHGGGGG@</----...../......../:/00/.000//////////9://.//./..//0000000/////////////////...:9///9.9./....9-.9......9..:././//.../////////./..----././/
@M05620:45:000000000-G6HP7:1:1101:7381:8488 1:N:0:121
ATCTCTATCTCCTAAAAAGGAAGACAGGGGAGGGAAGATCGGAAGAGCACACGTCTGAACTCCAGTCACTCTCGCGCATCTCGTATGCCGTCTTCTGCTTGAAAAAAAAAAAAAGTGACTCGCTAAAACATCATGTATACCGAACCTGAGATCAACATTACAATAGAGAGATGAGCTGGCAACGTCACTCTGTCCGTGAACTTCTCGCACGATGGACCACCCTTGTGAGCTCTACTTTATACACTCGTATC
+
BBBBBFFFFFFFGGFGGGG?FGGC4BGGGCGGGCGAEFHHAEGGGGHHHHHHEHHHEFEGHHHHGGFFHHHHHGGCGCE>FGFFGFFGHGGGGGHHGGHHHFFHHGGGCCB/>>.111111.-..<000.00000000000.:---/.//::00C/0/00000000;00..00090;//./0.-....///////...;.//////.9-9-....//.....././9//////////9////////.../.
@M05620:45:000000000-G6HP7:1:1101:4259:8496 1:N:0:121
TACCTGTACTGGGGAAGCATTTGAATATCCCCCCATGGTGATGGGGACGGAGAACTGCTCCATAAACACAGGCAACGTGCCTAACTTTCCCGGGAAGATGAAGTCAAAGAGCGACCACAGCTCTCGGAGGTTATTTTGCATCGGTGAGCCAGACAGAATGATCCGATGAGGGGTGCGAAACTATTTGAGGAAAGGAAGCACCTTTTTATTAAATTTACCTTTTAGCAATCGCCATTCCTACCCTAAAGATC
+
BAABBFFFFFFFGGGGGGGGGGGHHHFFHHFFEGGHHHBFGHHGHDGEECEEEFHHHGHGFFHHHFHFGHGGEHHHGHEGHGHHHHHHGHHGGGEGGHHHHGHHHHHHHHHHGGGFGHHGHHHHHGEDGGEGHHHHHHGFFHDGGGGHHHGHGGHHFGHHHHHHHGGGHHHGGGGGGGGBFGGGGGGGGGBFFGGFFFEBFEFFFFFFFFFBFFFFFFFFFFFFFFFFFFEFFFEFFFFFFFFFFFFFFFF
@M05620:45:000000000-G6HP7:1:1101:20421:8566 1:N:0:121
ATCTCTATCTCCTAAAAACCTGTTTAGATTTGGAGATAGACCTTCAGGTTTTTCATCATTTTCTGCATGAATTATACATTGACCACGTTCCAGCGTGGTCAGTTTGCAGCATTCTGTTATTTTGTTTGACAGAGTGTCTTGTTGAGAACATATGTAGGACATGATTTTTTCCTGCAACAGGGAAAATAAAGTATAAGTTTTAAAGATTTATTCTTTAATAAAGGATCTCAAAGCCAGCTTTAGAAAAAGGA
+
CCCCDFFFFFFFGGGGGGGGGGHHHHHHHHHHHHHHHGHHHHHHHHHHHHHGGHHHHHHIHHHHHHHHHHHHHHHHHHHHHHHHHHGHHHHHHGGGGGHHHHHHHHHHHHHHHHHHHHHHHHHHHHHHHHHHHHHHHHHHHHHHHHHHHHHHHHHHHHHHHHHHHHHHHGHHHHHHHHHHHGGGHHHHHGHHHHHHHHHHHHHHHHHHHHHHHHHHHHHHHHHHHHHHHHHHHHHHHGHHHHHHHHHHGGH
@M05620:45:000000000-G6HP7:1:1101:10384:8574 1:N:0:121
ATCTCTATCTCCTAAAAACCTGTTTAGATTTGGAGATAGACCTTCAGGTTTTTCATCATTTTCTGCATGAATTATACATTGACCACGTTCCAGCGTGGTCAGTTTGCAGCATTCTGTTATTTTGTTTGACAGAGTGTCTTGTTGAGAACATATGTAGGACATGATTTTTTCCTGCAACAGGGAAAATAAAGTATAAGTTTTAAAGATTTATTCTTTAATAAAGGATCTCAAAGCCAGCTTTAGAAAAAGGA
+
AAABBFFFFFFFGGGGFGGGGGHHHHHHHHHHHCGHHHHGHHHHHHHHHHHGGHHHHHHHHHHHHHFHHHHHHHHHHFGHHHGHGHGGHHHHHHGGGGHHHHGHHHHHHHHHHHHHHHHHHHHHHHHHBGHHHHFGHHHHHHHHHGHHHHHHFHHFFHHHGGHHHHHHHGHHHHHFHHGHHGFGGHGHGHHHHEHHHHGHHGHHHHHHGHHHHHHHHHHHHHHHHHHHHHHHHHHHHGHHHHFBCGHHGGG
@M05620:45:000000000-G6HP7:1:1101:25998:8578 1:N:0:121
ATCTCTATCTCCTAAAAACCTGTTTAGATTTGGAGATAGACCTTCAGGTTTTTCATCATTTTCTGCATGAATTATACATTGACCACGTTCCAGCGTGGTCAGTTTGCAGCATTCTGTTATTTTGTTTGACAGAGTGTCTTGTTGAGAACATATGTAGGACATGATTTTTTCCTGCAACAGGGAAAATAAAGTATAAGTTTTAAAGATTTATTCTTTAATAAAGGATCTCAAAGCCAGCTTTAGAAAAAGGA
+
CCCCCFFFFFFFGGGGGGGGGGHHHHHHHHHHHHHHHHHHHHHHHHHHHHHGGHHHHHHIHIHHHHHHHHHHHHHHHHHHHHHHHHGHHHHHHHGGGGHHHHHHHHHHHHHHHHHHHHHHHHHHHHHHHHHHHHHHHHHHHHHHHHHHHHHHHHHHHHHHHHHHHHHHHGHHHHGHHHHHHGGHHHHHHHHHHHHHHHHHHHHHHHHHHHHHHHHHHHHHHHHHHHHHHHHHHHHHHGHHHHHHHHHHGGH
@M05620:45:000000000-G6HP7:1:1101:20410:8582 1:N:0:121
ATCTCTATCTCCTAAAAACCTGTTTAGATTTGGAGATAGACCTTCAGGTTTTTCATCATTTTCTGCATGAATTATACATTGACCACGTTCCAGCGTGGTCAGTTTGCAGCATTCTGTTATTTTGTTTGACAGAGTGTCTTGTTGAGAACATATGTAGGACATGATTTTTTCCTGCAACAGGGAAAATAAAGTATAAGTTTTAAAGATTTATTCTTTAATAAAGGATCTCAAAGCCAGCTTTAGAAAAAGGA
+
BBBBBFFFFFFFGGGGGGGGGFHHHHHHHGFHFHHHFHHHGHHHHHHGGGHGGHFHHHHHHHHHHHHGHFHHHFGHHHHHHHGHHHGHHHFFGFGEGGGHFHGHHHHHHHHFHGHHHHGHHHHHFHHHGHFHHHHHHHHHHHHHHHGHHHHGHHGHHHHFFHHHHHHHHGHFHHFFHHHGHGGEHHHGHFGFDGHHHGGHHFHFHFHHHHHHHHHHFBGHGFGHGHHHHHHGHHFHHGHHFHGCCGEFDAG
@M05620:45:000000000-G6HP7:1:1101:8602:8583 1:N:0:121
CATCCTGACCCTGAAGTACCCCGGCTTGATTTCTGACATAGATCGGAAGAGCACACGTCTGAACTCCAGTCACTCTCGCGCATCTCGTATGCCGTCTTCTGCTTGAAAAAAAAAAATCAACCAACAACCCCTCCCAACTTTCCCCTGTCCCACTGTCTACACACCACAAGCGACACATCCATGCTAAGATATGCGTTTGCGCATCCAAACGCAGTACGCCAGACCAATGCCGATCAGTGCCAACCCACCCA
+
CCCCCFFFFFFFGGGGGGGGGGGGGGGGHHHHHGHHHHHHHHHHHGDGGGGHHHHHGHHGGHHHHHGHHHHHHHHHHEGGGGFGHHHFGHHHHGGGHGHGHHHHHFGFFHED@<C/0?1100??//=......>.00./000=0//.<000<;.0;00000/0..........---/00/000000;0900000...-.9-;-.-/000..---.00..-.-.../.000::9--.00:;090........
@M05620:45:000000000-G6HP7:1:1101:11425:8605 1:N:0:121
CATCCTGACCCTGAAGTACCCCATTGAGCATGGCATCGTCACCAACTGGGACGACATGGAGAAGATCTGGCACCACACCTTCTACAACGAGCTGCGCGTGGCCCCGGAGGAGCACCCAGTGCTGCTGACCGAGGCCCCCCTGAACCCCAAGGCCAACAGAGAGAAGATGACTCAGGTGAGGCTCGGCCGACGCCCGTGCTCCTCCCGTCCTTTCCCCAGTCATTTTCTGCCCGGCTTGATTTCTGACATTC
+
>AABBFFFFFFFGFGGGAGGGGEEEDFFCAAA4FGHHGHHDGHFGEHEHEFFCEEEGH2BFG1BG5F5GFGFGFHHEEFHHHHHHGFG/11EEGGG/>>E?EHHEE?@C/B/GGHHGGH?GH1FFGHFBCDG---<A@CDGFCGHHGFD..ECGGFGGFFGE9.B/B;BBBFFBFFFF0;.CEE--9A=9B->B@B9AD99BFFB..;DD.9/BFFF..9B9B/:9B/FEBE.---9-./9;FF9://9;/
@M05620:45:000000000-G6HP7:1:1101:11420:8626 1:N:0:121
CATCCTGACCCTGAAGTACCCCATTGAGCATGGCATCGTCACCAACTGGGACGACATGGAGAAGATCTGGCACCACACCTTCTACAACGAGCTGCGTGTGGCCCCGGAGGAGCACCCAGTGCTGCTGACCGAGGCCCCCCTGAACCCCAAGGCCAACAGAGAGAAGATGACTCAGGTGAGGCTCGGCCGACGCCCGTGCTCCTCCCGTCCTTTCCCCAGTCATTTTCCGCCCGGCTTGATTTCTGACATTA
+
BBABBFFFFFFFEGGDFFGGGGD45D54BAFDCFFGHEFHCEFF2A3FFA2FEAEEAGF3FB1BGAFBGFHBGECGAEEHHHHFHDGE/C1>>BBE1???EEHHGC/EG?/BGCGHFGH@<FFGGHHFCCD/<@-CE@@-@EFCGCAEGGGGHEHHEC:CFGAFFBG90FBF0909;9BA?A9A99..-----;@9@.A.//9;/99EA9./9/BF..A99/9BF///99A-9---;-.//;FF/://9:/
@M05620:45:000000000-G6HP7:1:1101:7768:8651 1:N:0:121
CATCCTGACATTAGATCGGAAGAGCACACGTCTGAACTCCAGTCACTCTCGCGCATCTCGTATGCCGTCTTCTGCTTGAAAAAAAAAACTACCCGTCAGGAAAGGCTCCTAGACGACTCCACGAGATTCACCGAGCTGATGAAACAATGTACAGTCCGTCAGTCCTTGCCGCTTTCTCACTCTTGTGTCTCCCATTCAACAATTCTCAGCCTCTGTACTTTTCACTGACACTCCAGGGACAAACCCACTAT
+
BBBABFFFFFFFGGGGGGGGGGGHHHHHHGGHGGHGHHHHHHHHHHHHHHGGGGGEEHHHGGHFHHGEEHFHHGGHHGHFHHHCCF>//3B32B/<///B2F20B/?F/22222//>CGH10/////1<=11.---./<DD0=0</<D000=D00:0.:;.:0;0;C0//:9:A?0;B9BB00;090/0;00//BF00;0:.:00FF//:/;.;9;:/B////;;/9F/////.;:/.9:....;;.;.//
@M05620:45:000000000-G6HP7:1:1101:14823:8667 1:N:0:121
TACCTGTACTGGGGAAGCATTTGAATATCCCCCCATGGTGATGGGGACGGAGAACTGCTCCATAAACACAGGCAACGTGCCTAACTTTCCCGGGAAGATGAAGTCAAAGAGCGACCACAGCTCTCGGAGGTTATTTTGCATCGGTGAGCCAGACAGAATGATCCGATGAGGGGTGCGAAACTATTTGAGGAAAGGAAGCACCTTTTTATTAAATTTACCTTTTAGCAATCGCCATTCCTACCCTAAAGATC
+
CCCCCFFFFFFFGGGGGGGGGGHHHHHHHHHGGGGHHHGHHHHHHGGGGGGGGHHHHHHHHHHHHHHHHHHHGHHHGHHHHHHHHHHHHHHGGGGGGHHHHHHHGHHHHHHHGGGGCHHHHHHHHGGGGGGHHHHHHHHHHHGGGGGHHHHHHGHHGHHHHHHHHGGGHHHGGEDGGEGGGGGGGGGGGGGGGGGGGGGGGFFFFFFFFFFFFFFFFFFFFFFFFFFFFFFFFFFFFFFFFFFFFBBFFFF
@M05620:45:000000000-G6HP7:1:1101:8106:8669 1:N:0:121
ATCTCTATCTCCTAAAAACCTGTTTAGATTTGGAGATAGACCTTCAGGTTTTTCATCATTTTCTGCATGAATTATACATTGACCACGTTCCAGCGTGGTCAGTTTGCAGCATTCTGTTATTTTGTTTGACAGAGTGTCTTGTTGAGAACATATGTAGGACATGATTTTTTCCTGCAACAGGGAAAATAAAGTATAAGTTTTAAAGATTTATTCTTTAATAAAGGATCTCAAAGCCAGCTTTAGAAAAAGGA
+
AAABBFFFFFFFGGGGGGGGGGHHHHHHHHHHHGHHHHHGHHHHHHHHHHHGGHHHHHHHHHHHHHHHHHHHHHHHHHHHHHHHGHGHHHHHHHGFGGGHHHHHHHHFHHHHHHHHHHHHHHHHHHHHGHHHHHGHFHHHHHHHHHHHHHHHHHHHHHHHHHHHHHHGGGHHHHHHHHHHHGGHHHHHGHHHHHHHHGHHHHGHHHHHGHHHHHHHHHHGHHHHHHHGHGHHHHHHHGHHHFHFFHFHGGH
@M05620:45:000000000-G6HP7:1:1101:14843:8670 1:N:0:121
TACCTGTACTGGGGAAGCATTTGAATATCCCCCCATGGTGATGGGGACGGAGAACTGCTCCATAAACACAGGCAACGTGCCTAACTTTCCCGGGAAGATGAAGTCAAAGAGCGACCACAGCTCTCGGAGGTTATTTTGCATCGGTGAGCCAGACAGAATGATCCGATGAGGGGTGCGAAACTATTTGAGGAAAGGAAGCACCTTTTTATTAAATTTACCTTTTAGCAATCGCCATTCCTACCCTAAAGATC
+
CBBCCFFFFFFFGGGGGGGGGGHHHHHHHHHGGGGHHHGHHHHHHGGGGGGGGHHHHHHHHHHHHHHGHHHHGHHHGGHHHHHHHHHHHHHGGGGGGHHHHHHHHHHHHHHHGGGGGHHHHHHHHGGGGGGHHHHHHHHHHHGGGGGHHHHHHGHHHHHHHHHHHGGGHHGGGEDGGDCGGGGGGGGGGGGGGGGGGGGGGFFFFFFFFFFFFFFFFFFFFFFFFFFFFFFFFFFFFFFFFFFFFFFFFFF
@M05620:45:000000000-G6HP7:1:1101:26044:8680 1:N:0:121
AGATTACTGCAACAGTTCCCCCTGGACCTGGAAAAGTTTCTTGCCTGGCTTACAGAAGCTGAAACAACTGCCAATGTCCTACAGGATGCTACCCGTAAGGAAAGGCTCCTAGAAGACTCCAAGGGAGTAAAAGAGCTGATGAAACAATGGCAAGTAAGTCAGGCATTTCCGCTTTAGCACTCTTGTGGATCCAATTGAACAATTCTCAGCATTTGTACTTGTAACTGACAAGCCAGGGACAAAACAAAGAT
+
CCCCCFFFFFFFGGGGGGGGGGGGHHHHHHHHHHHHHHHHHHHHHHHHHHHHHHHHHHHHHHHHHHHHHHHHHHHHHHHHHHHHHHHHHHHHHHGGGGHHHHHHHHHHGHHHHHHHHHHHHHHGGHGGHHHHHGHHHHHHHHHHHHHHHHHHHGHHHHHHHHGHHHHHHHGGGGGHGHHHHHHHHHHGHHHHHHHHHHHGHHHHHHHHHHHHHHHHHGHHHHHHHHHEHHHHHGGGGGGGGGGGGGGGGGG
@M05620:45:000000000-G6HP7:1:1101:14832:8685 1:N:0:121
TACCTGTACTGGGGAAGCATTTGAATATCCCCCCATGGTGATGGGGACGGAGAACTGCTCCATAAACACAGGCAACGTGCCTAACTTTCCCGGGAAGATGAAGTCAAAGAGCGACCACAGCTCTCGGAGGTTATTTTGCATCGGTGAGCCAGACAGAATGATCCGATGAGGGGTGCGAAACTATTTGAGGAAAGGAAGCACCTTTTTATTAAATTTACCTTTTAGCAATCGCCATTCCTACCCTAAAGATC
+
CCBCCFFFFFFFGGGGGGGGGGHHHHHHHHHGGGGHHHFGHHHHHGGGGGGGGHHHHHHHHHHHHHHHHHHHGGGHG1FGHHHHHHHHHHHGGGFEGHHHHHHGHHHGHHHGGGGGGHHGEHHHGGGGGGCGHHHHHHHHHHGGGGGHGHGHHGHHHHHHGGHHHGGGHHHGGAEGGDCGGGGGGGGFEGFFGGGGGGGFFEFFFFFFFFFFFFFFFFFFFFFFFFFFFFFFFFFFFFFFFFFFFFFFFFF
@M05620:45:000000000-G6HP7:1:1101:8095:8686 1:N:0:121
ATCTCTATCTCCTAAAAACCTGTTTAGATTTGGAGATAGACCTTCAGGTTTTTCATCATTTTCTGCATGAATTATACATTGACCACGTTCCAGCGTGGTCAGTTTGCAGCATTCTGTTATTTTGTTTGACAGAGTGTCTTGTTGAGAACATATGTAGGACATGATTTTTTCCTGCAACAGGGAAAATAAAGTATAAGTTTTAAAGATTTATTCTTTAATAAAGGATCTCAAAGCCAGCTTTAGAAAAAGGA
+
CDCDDFFFFFFFGGGGGGGGGGHHHHHHHHHHHHHHHHHHHHHHHHHHHHHGGHHHHHHHHHIIIHHHHHHHHHHHHHHHHHHHHHGHHHHHHHGGGGHHHHHHHHHHHHHHHHHHHHHHHHHHHHHHHHHHHHHHHHHHHHHHHHHHHHHHHHHHHHHHHHHHHHHHHGHHHHHHHHHHHGGHHHHHHHHHHHHHHHHHHHHHHHHHHHHHHHHHHHHHHHHHHHHHHHHHHHHHHGHHHHFHHGHHGGH
@M05620:45:000000000-G6HP7:1:1101:26058:8690 1:N:0:121
AGATTACTGCAACAGTTCCCCCTGGACCTGGAAAAGTTTCTTGCCTGGCTTACAGAAGCTGAAACAACTGCCAATGTCCTACAGGATGCTACCCGTAAGGAAAGGCTCCTAGAAGACTCCAAGGGAGTAAAAGAGCTGATGAAACAATGGCAAGTAAGTCAGGCATTTCCGCTTTAGCACTCTTGTGGATCCAATTGAACAATTCTCAGCATTTGTACTTGTAACTGACAAGCCAGGGACAAAACAAAGAT
+
AAAABFFFFFDFGGGGGGGGGGGGHHHHHHHHHHHHGHHHHHHHHHHHHHHHHHHHHHHHHHHHHHHHHHHHHHHHHHHHHHHHHGHHHHHHHHGGGGHHGHHHHHHHGHHHHHHHHHHHHHHGGHGGHHHHHGHHHHHHHHHHHHHHHHHHHGHHHHHHHHGHHHHHHHGGGGGHHHGHHHHHHGHGHHHHGGHHHGHHHHHHHHHHHHHHHGHGHGHHHHHHHHHGGHHHGGFGGGGGGGGGGGGGGGG
@M05620:45:000000000-G6HP7:1:1101:21645:8691 1:N:0:121
ATCTCTATCTCCTAAAAACCTGTTTAGATTTGGAGATAGACCTTCAGGTTTTTCATCATTTTCTGCATGAATTATACATTGACCACGTTCCAGCGTGGTCAGTTTGCAGCATTCTGTTATTTTGTTTGACAGAGTGTCTTGTTGAGAACATATGTAGGACATGATTTTTTCCTGCAACAGGGAAAATAAAGTATAAGTTTTAAAGATTTATTCTTTAATAAAGGATCTCAAAGCCAGCTTTAGAAAAAGGA
+
AAABBFFFFFFFGGGFGGGGGGHHHHHHHHHHHHHHHHHHHHHHHHHHHHHGGHHGHHHHHHHHHHHGHHHHHHHHHHHHHHHHHHGHHHHFHHGFGGHHHHHHHHHHHHHHHHHHHHHHHHHHGHHHGHGHHHHHHHHHHHHHHHEHHHHHHHHHHHHHHHHHHHHHHGHHHHGHHHHHHGGGHHHFDGGGGHHFHFHHHHHHHHHHHHHHHHHHHHHHHHHHFHHHHHGHHHHHHGHHHHEFGGHEFCG
@M05620:45:000000000-G6HP7:1:1101:14369:8696 1:N:0:121
TACCTGTACTGGGGAAGCATTTGAATATCCCCCCATGGTGATGGGGACGGAGAACTGCTCCATAAACACAGGCAACGTGCCTAACTTTCCCGGGAAGATGAAGTCAAAGAGCGACCACAGCTCTCGGAGGTTATTTTGCATCGGTGAGCCAGACAGAATGATCCGATGAGGGGTGCGAAACTATTTGAGGAAAGGAAGCACCTTTTTATTAAATTTACCTTTTAGCAATCGCCATTCCTACCCTAAAGATC
+
CCCDCFFFFFFFGGGGGGGGGGHHHHHHHHHGGGGHHHGHHHHHHGGGGGGGGHHHHHHHHHHHHHHHHHHHGHHHGHHHHHHHHHHHHHHGGGGGGHHHHGHHHHHHHHHHGGGGGHHGHHHHHGGGGGEHHHHHHHHHHHGGGGGHHHHGHGHHHHHHHHHHHGGGHHHGGGGGGGGGGGGGGGGGGFGGGGGGGGGGGFFFFFFFFFFFFFFHHFFFFFFFFFFFFFFFFFFFFFFFFFFFFFFFFFF
@M05620:45:000000000-G6HP7:1:1101:13763:8699 1:N:0:121
TACCTGTACTGGGGAAGCATTTGAATATCCCCCCATGGTGATGGGGACGGAGAACTGCTCCATAAACACAGGCAACGTGCCTAACTTTCCCGGGAAGATGAAGTCAAAGAGCGACCACAGCTCTCGGAGGTTATTTTGCATCGGTGAGCCAGACAGAATGATCCGATGAGGGGTGCGAAACTATTTGAGGAAAGGAAGCACCTTTTTATTAAATTTACCTTTTAGCAATCGCCATTCCTACCCTAAAGATC
+
BBBBBFFFFFFFGGGGGGGGGGHHHHHHHHHGGGGHHHGHHHHHHGGGGGGCGHHHHHHHHHGHGHHGHHHHGGHHGHHHHHHHHHHHHHHGGGECFFGHGGHHHGHHHHHHGGGGGHHHGHHHHGGGGGCHHHHHHHGFHHGGGGGHFHHHHGGHFHHHHHHHHGGGHHHGG;CGGGGGGGGGGGGGGGFFGGGGE?EBCFFFFFFFFFFFFFFFFFFFFFFFFFFEFBEFFFFFFFFFBAFFFFFFFEB
@M05620:45:000000000-G6HP7:1:1101:26044:8704 1:N:0:121
AGATTACTGCAACAGTTCCCCCTGGACCTGGAAAAGTTTCTTGCCTGGCTTACAGAAGCTGAAACAACTGCCAATGTCCTACAGGATGCTACCCGTAAGGAAAGGCTCCTAGAAGACTCCAAGGGAGTAAAAGAGCTGATGAAACAATGGCAAGTAAGTCAGGCATTTCCGCTTTAGCACTCTTGTGGATCCAATTGAACAATTCTCAGCATTTGTACTTGTAACTGACAAGCCAGGGACAAAACAAAGAT
+
ABBBCFFFFFFFGGGFGGGGGGGGHHHHHHHHHHHHHHHHHHHHHHHHHHHHHGHHHHHHHHHHHHGHHHHHHHHHHHHHHHHHHGHHHHHHHHGFGFHHHGHHHHHHGHHHHHHHHHHHHFGGGGGGFHHHHGHHHHHHHHHHHHHHHHHGHGHHHHFHHHHHHHHHHHGGGGGHGHHHHHHHHFGGHHHHFHHHHHFFHHHHHHHHFHGHGHHHHGHGHHHGHHHGHFFCEGGGGGGGGGBFGEEGGFC
@M05620:45:000000000-G6HP7:1:1101:20339:8719 1:N:0:121
TACCTGTACTGGGGAAGCATTTGAATATCCCCCCATGGTGATGGGGACGGAGAACTGCTCCATAAACACAGGCAACGTGCCTAACTTTCCCGGGAAGATGAAGTCAAAGAGCGACCACAGCTCTCGGAGGTTATTTTGCATCGGTGAGCCAGACAGAATGATCCGATGAGGGGTGCGAAACTATTTGAGGAAAGGAAGCACCTTTTTATTAAATTTACCTTTTAGCAATCGCCATTCCTACCCTAAAGATC
+
DDCDDFFFFFFFGGGFGGGGGGHHHHHHHHHGGGGHHHHHHHHHHGGGGGGGGHHHHHHHHHHHHHHHHHHHGHHHGHHHHHHHHHHHHHHGGGGGGHHHHHHHHHHHHHHHGGGGGHHHHHHHHGGGGGEHHHHHHHHGHHGGGGGHHHHHHGHHHHHHHHHHHGGGHHHGGCEGGGGGGGGGHGGGGGGGGGFGGGGFGFFFFFFFFHHFFFFHHFFFFFFFFFFFFFFFFFFFFFFHFFFFFFFFFFF
@M05620:45:000000000-G6HP7:1:1101:5087:8734 1:N:0:121
AAACCAAGCAGACACTCACCGCTCCCTCGCCACAGGCCAATAGTTTGTCCTCACTGAGTTGGCAACAAGTGGCTGCTGTGGCTGCCATTTTTCTGGTGATGGCCATCAGCTCCGACGAGGTCAGCTGGGGGGCTTTCTTTGTGTAAGCAACGAGAAACCTGAAAGAAGCATTTTTTAACTAAGTCCTGCTGAGTCATTCATGAGTTTTTAGCCGCCTTGCTTCTTCTCACAGACTCTCTACTCTCATGCCA
+
CCCCCBCFCFFFGGGGGGGGGGGGGGHHGGGGGHFHGGHHHHHHHHHHHHHHHHHHHHGHHHHHHHHHHHHHGHGGHHHHHHHGGHHHHHHHHHHHHHGHHHHHHHHHHHHHHGGGGEFGGHHHHHHHGGGGGGGGGGGGGFGFFGFFFFFFFFFFFFFFFFFFFFFFFFFFFFFFFFFFFFFFFFFFFFFFFBFFFFFFFFFFFFFFFFFFFFFFFFFFFFFFFFFFFFFFFFFFFFFFFFFFFFFBFFB
@M05620:45:000000000-G6HP7:1:1101:8983:8734 1:N:0:121
TACCTGTACTGGGGAAGCATTTGAATATCCCCCCATGGTGATGGGGACGGAGAACTGCTCCATAAACACAGGCAACGTGCCTAACTTTCCCGGGAAGATGAAGTCAAAGAGCGACCACAGCTCTCGGAGGTTATTTTGCATCGGTGAGCCAGACAGAATGATCCGATGAGGGGTGCGAAACTATTTGAGGAAAGGAAGCACCTTTTTATTAAATTTACCTTTTAGCAATCGCCATTCCTACCCTAAAGATC
+
CCBCCFFFFFFFGGGGGGGGGGHHHHHHHHHGGGGHHHGHHHHHHGGGGGGGGHHHHHHHHHHHHHHHHHHHGHHHGHHHHHHHHHHHHHHGGGGGGHHHHHHHHHHHHHHHGGGGGHHHHHHHHGGGGGEHHHHHHHHHHHGGGGGHHHHHHGHGHHHHHHHHHGGGHHHGG;@GGGGGGGGGGGGGGGFGGGGGGGGFGFFFFFFFFFFFFFFFFFFFFFFFFFFFFFFFFFFFFFFFFFFFFFFFFFF
@M05620:45:000000000-G6HP7:1:1101:6129:8765 1:N:0:121
AGATTACTGCAACAGTTCCCCCTGGACCTGGAAAAGTTTCTTGCCTGGCTTACAGAAGCTGAAACAACTGCCAATGTCCTACAGGATGCTACCCGTAAGGAAAGGCTCCTAGAAGACTCCAAGGGAGTAAAAGAGCTGATGAAACAATGGCAAGTAAGTCAGGCATTTCCGCTTTAGCACTCTTGTGGATCCAATTGAACAATTCTCAGCATTTGTACTTGTAACTGACAAGCCAGGGACAAAACAAAGTC
+
CCBCCFFFFFFFGGGGGGGGGGGGHHHHHHHHHHHHGHHHHHHHHHHHHHHHHHHHHHHHHHHHHHHHHHHHHHHHHHHHHHHHHHHHHHGHHHGGGGHHHHGHHHHHGHHHHHHHHHHHHHHGGGGGHHHHHGHHHHHHHDGHHHHHHGHHHGHHHHHHHHHHHHHHHHGGGGGHEHHHHHHHHFGDHHHHHHHHHFHHHHHHHHHHHHHHHHHGHGHHHFHFHHHHHHHHHGGGGGGGEFFFGGGGEGG
@M05620:45:000000000-G6HP7:1:1101:23993:8770 1:N:0:121
AGATTACTGCAACAGTTCCCCCTGGACCTGGAAAAGTTTCTTGCCTGGCTTACAGAAGCTGAAACAACTGCCAATGTCCTACAGGATGCTACCCGTAAGGAAAGGCTCCTAGAAGACTCCAAGGGAGTAAAAGAGCTGATGAAACAATGGCAAGTAAGTCAGGCATTTCCGCTTTAGCACTCTTGTGGATCCAATTGAACAATTCTCAGCATTTGTACTTGTAACTGACAAGCCAGGGACAAAACAAAGAT
+
BBBCCFFFFFFFGGGFGGGGGGGGHHHHHHHHHHHHHHHHHHHHHHHHHHHHHHHHHHHHHHHHHHHHHHHHHHHHHHHHHHHHHHHHHHFHHHGGGGHHHHGHHHHHGHHHHHHHHHHHHHHGGHGGHHHHHGHHHHHHHHHHHHHHHHHHHGHHHHHHHHHHHHHHHHGGGGGHHHHHHHHHHFHGHHHHHHHHHHFFGGHHHHHHHHHHHHHHHHHHHHHGHHHHHHHHGGGGGGGGGGGGGGGGGGF
@M05620:45:000000000-G6HP7:1:1101:6946:8783 1:N:0:121
ATCTCTATCTCCTAAAAACCTGTTTAGATTTGGAGATAGACCTTCAGGTTTTTCATCATTTTCTGCATGAATTATACATTGACCACGTTCCAGCGTGGTCAGTTTGCAGCATTCTGTTATTTTGTTTGACAGAGTGTCTTGTTGAGAACATATGTAGGACATGATTTTTTCCTGCAACAGGGAAAATAAAGTATAAGTTTTAAAGATTTATTCTTTAATAAAGGATCTCAAAGCCAGCTTTAGAAAAAGGA
+
AAAABFFFFFFFFGGDGGGGGFHGFGFFGFFEEHHHFFFHFHHHHFHFFFGFEHHHHFHHHHHFHHHFHFFFGFGHGFHHHHFHHHGHHGFDFCFEEFFEFGFGGHHHHHFFGDEGGGFGHHHHEGHHFFDHGHHHGGHHHHHHHHEHHHHFGHGGHHGGFHGHGHHHFDCFHHBFGFFGHFFFHHGD1<F?<GHHHHGHHFHFHFHHHHGGHGHHFDGFDDDGFHHGFHHGHHCGHGHGGCFCGHFFAAG
@M05620:45:000000000-G6HP7:1:1101:12818:8812 1:N:0:121
AGATTACTGCAACAGTTCCCCCTGGACCTGGAAAAGTTTCTTGCCTGGCTTACAGAAGCTGAAACAACTGCCAATGTCCTACAGGATGCTACCCGTAAGGAAAGGCTCCTAGAAGACTCCAAGGGAGTAAAAGAGCTGATGAAACAATGGCAAGTAAGTCAGGCATTTCCGCTTTAGCACTCTTGTGGATCCAATTGAACAATTCTCAGCATTTGTACTTGTAACTGACAAGCCAGGGACAAAACAAAGAT
+
AAAAAFFFBBBDFABAFFGGGGGGEBGHHHHHHHBFFGHHFHHHGHHHHHF3BBFAGGFFFBFGFHHHHHHGHGHHHGHHFFGFHBGFHEDFEGFF>EFGDGBGFHGHGHFHHGGFFFHHHGHFEGE?F?4FHGHHHHHHGHFGHHHFGHEGGGHHHHFHHHFFCGHHFGCDGGGEGFHHGFHHHHHGFEHHGHHGHHHGHHH0=GHHGHHHHHHCC:CFHGHHGHHHHGHHEEBACDEGE?/CCEG.9FC
@M05620:45:000000000-G6HP7:1:1101:12811:8832 1:N:0:121
AGATTACTGCAACAGTTCCCCCTGGACCTGGAAAAGTTTCTTGCCTGGCTTACAGAAGCTGAAACAACTGCCAATGTCCTACAGGATGCTACCCGTAAGGAAAGGCTCCTAGAAGACTCCAAGGGAGTAAAAGAGCTGATGAAACAATGGCAAGTAAGTCAGGCATTTCCGCTTTAGCACTCTTGTGGATCCAATTGAACAATTCTCAGCATTTGTACTTGTAACTGACAAGCCAGGGACAAAACAAAGAT
+
ABAAAFFF@DBDFGBBFGGGGGGGGHHHHHGHHHHHGHHHHHHHHHHGHGH3BBFFHHHHHHHFHHEHHHHHHHGHHHHHEFGHHHHHHHFGHHGE@EGGGHFGHHHHGHHHHHHHHHHHFFHGEFGEGFHHHGHHHHEGHGHGHHHHHHHFHGFDFHHFHHHHHHHHHHGGGGGHHHGHHHHHHGFFHHHHFFHHHGFHGHHHHHHFGHHHHHHHHHHHHHHGHHFHFFFHEEGGGGGGFGFFGGGFGGC
@M05620:45:000000000-G6HP7:1:1101:19463:8840 1:N:0:121
TACCTGTACTGGGGAAGCATTTGAATATCCCCCCATGGTGATGGGGACGGAGAACTGCTCCATAAACACAGGCAACGTGCCTAACTTTCCCGGGAAGATGAAGTCAAAGAGCGACCACAGCTCTCGGAGGTTATTTTGCATCGGTGAGCCAGACAGAATGATCCGATGAGGGGTGCGAAACTATTTGAGGAAAGGAAGCACCTTTTTATTAAATTTACCTTTTAGCAATCGCCATTCCTACCCTAAAGATC
+
DDCDDFFFFFFFGGGGGGGGGGHHHHHHHHHGGGGHHHFHHHHHHGGGGGGGGHHHHHHHHHHHHHHHHHHHGHHHGHHHHHHHHHHHHHHGGGGGGHHHHHHHHHHHHGHHGGGGGHHHHHHHHGGGGGFHHHHHHHHHHHGGGGGHHHHHHGHHHHHHHHHHHGGGHHHGGEEGGGGGGGGHHHHGGGGGGFFGGGGGGFFFFFFFFFHFFFFFFFFFFFFFFFFFFFFFFFFFFFFFFFFFFFFFFFF
@M05620:45:000000000-G6HP7:1:1101:10094:8871 1:N:0:121
AGATTACTGCAACAGTTCCCCCTGGACCTGGAAAAGTTTCTTGCCTGGCTTACAGAAGCTGAAACAACTGCCAATGTCCTACAGGATGCTACCCGTAAGGAAAGGCTCCTAGAAGACTCCAAGGGAGTAAAAGAGCTGATGAAACAATGGCAAGTAAGTCAGGCATTTCCGCTTTAGCACTCTTGTGGATCCAATTGAACAATTCTCAGCATTTGTACTTGTAACTGACAAGCCAGGGACAAAACAAAGAT
+
BABBBFFFFFFFGGGGGGGGGGGGHHHHHHHHHHHHHHHHHHHHHHHHHHHHHHHHHHHHHHHHHHHHHHHHHHHHHHHHHHHHHGHHHHFHHHGGGGHHHHFHHHHHGHHHHHFHHHHHHHHGFHGGHFHHHGHHHHHHHHHHHHHHHHHHHGHHHHHHHHHHHHHHHHGGGGGHHHHHHHHHHHHGHHHHHCHHHHHGHHHHHHHHHHHHHHHHHHHHHHHHHHHHHHHHHGGGGGGG?FFFGGGGGGF
@M05620:45:000000000-G6HP7:1:1101:10112:8877 1:N:0:121
AGATTACTGCAACAGTTCCCCCTGGACCTGGAAAAGTTTCTTGCCTGGCTTACAGAAGCTGAAACAACTGCCAATGTCCTACAGGATGCTACCCGTAAGGAAAGGCTCCTAGAAGACTCCAAGGGAGTAAAAGAGCTGATGAAACAATGGCAAGTAAGTCAGGCATTTCCGCTTTAGCACTCTTGTGGATCCAATTGAACAATTCTCAGCATTTGTACTTGTAACTGACAAGCCAGGGACAAAACAAAGAT
+
BAABBFFFFFFFGGFGGGGGGGGGHHHHHHHHHHHHGHHHHHHHHHHHHHHHHHHHGHHHHHHHHHHHHHHHHHHHHHHHHHGHGHHHHHHHHHGGGGHHGHGHHEHHGHHHHHHHHHHHHHHGGEFFHHGHHGGHHGFHFHHHHHHHHHHHHGGHHHHHFHFHHHHHHHGGGGGHGHGHHHHHHFGFHHHHHCGHHHHHHHHHHHHGHGGHHHHHHCGGFGHHHHHHHHCGCEGFGGGGGA;CFEEGFGF
@M05620:45:000000000-G6HP7:1:1101:9612:8896 1:N:0:121
CATCCTGACCCTGAAGTACCCATTGAGCATGGCATCGTCACCAACTGGGACGACATGGGGAAGATCTGGCACCACACCTTCTACAACGAGCTGCGCGTGGCCCCGGAGGAGCACCCAGTGCTGCTGACCGAGGCCCCCCTGAACCCCAAGGCCAACAGAGAGAAGATGACTCAGGTGAGGCTCGGCCGACGCCCGTGCTCCTCCCGTCCTTTCCCCAGTCATTTTCTGCCCGGCTTGATTTCTGACATTAG
+
CCCDDFFFFFFFGGGGGGGGGGHHHHHHHHHHHHHHGHHHGHHHGHHHHHHGGGGGHHHGGGGHHHHHHHHHGHHHGGHHHHHHHHHGGGGGHHGGGGGGGHHGGGGGGGGHHHHGGHGHHHHHHHHHHGGGGGGGGGGGGHHHHGGDGGGHGGGGGGGGGGGGGGGGGGGGGGG;BFGGGGFFFFFFFFD;DFA@DDEFFFFFFDEFFDFFFFFFFA;F:BFFFFFFFFF?DFFFFFFFFFFF:FBFF0;
@M05620:45:000000000-G6HP7:1:1101:17366:8903 1:N:0:121
CATCCTGACCCTGAAGTACCCCGGCTTGATTTCTGACATTAGATCGGAAGAGCACACGTCTGAACTCCAGTCACTCTCGCGCATCTCGTATGCCGTCTTCTGCTTGAAAAAAAAAAAAAACACGAAGATTAAAAGGTTAGTTTAAGGTAAAGTTTGCTTAACAATAGTAGTCTGAAGAGGGGGTATGATCGCAGATGTGAAAAAATACAAGGATGTAAAGAGACGCATCTGGCAGACTATCGATCAGCAGC
+
AABABFFFFFFFFFFGGCGGGGG?FGGGGHHHHHFFGFHHHHCHHHGGGGHHHHHHHGHHHE5FGGHHHFHHFHHHHHGG@EEGGHHGGGHGGH/?EHFGH4FGHG0BFGHGCDGB></-..0.-...0000000.<00.000000000000000000::C00:0;C90990000000..9---.////9....-////////.9./////.9////////..;.9-.-////....////.....///:.
@M05620:45:000000000-G6HP7:1:1101:9596:8911 1:N:0:121
CATCCTAACCCTGAAGTACCCATTGAGCATGGCATCGTCACCAACTGGGACGACATGGGGAAGATCTGGCACCACACCTTCTACAACGAGCTGCGCGTGGCCCCGGAGGAGCACCCAGTGCTGCTGACCGAGGCCCCCCTGAACCCCAAGGCCAACAGAGAGAAGATGACTCAGGTGAGGCTCGGCCGACGCCCGTGCTCCTCCCGTCCTTTCCCCAGTCATTTTCTGCCCGGCTTGATTTCTGACATTAG
+
CCCCCF5FFFCFGGGGGGGGGGHHHHHHHHHHHHHHGHHHGHHHGHHHHHHGGGGGHHHGGGGHHHHHHHHHGHHHGGHHHHHHHHHGGGGGHHGGGGGGGHHGGGGGGGGHHHHGGHHHHHHHHHHHHGGGGGGGGGGGGHHHHGGAFGGHGGGGGGGGGGGGGGGGGGGGGGG;FFGGGGFFFFFFFFFFFFFDFFFFFFFFFFEFDDFFFFFFFFFFBFFFFFFFFFFDFFFFFFFFFFFFFFFFFB0
@M05620:45:000000000-G6HP7:1:1101:12010:8913 1:N:0:121
TACCTGTACTGGGGAAGCATTTGAATATCCCCCCATGGTGATGGGGACGGAGAACTGCTCCATAAACACAGGCAACGTGCCTAACTTTCCCGGGAAGATGAAGTCAAAGAGCGACCACAGCTCTCGGAGGTTATTTTGCATCGGTGAGCCAGACAGAATGATCCGATGAGGGGTGCGAAACTATTTGAGGAAAGGAAGCACCTTTTTATTAAATTTACCTTTTAGCAATCGCCATTCCTACCCTAAAGATC
+
CCCCCFFFFFFFGGGGGGGGGGHHHHHHHHHGGGGHHHHHHHHHHGGGGGGGGHHHHHHHHHHHHHHHHHHHGHHHGHHHHHHHHHHHHHHGGGGGGHHHHHGHHHHHHHHHGGGGGHHHHHHHHGGGGGGHHHHHHHHHHHGGGGGHHHHHHGHHHHHHHHHHHGGGHHHGGEGGGGGGGGGGGGGGGGFGGGGGGGGGGFFFFFFFFFFFFFFFFFFFFFFFFFFFFFFFFFFFFFFFFFFFFFFFFFF
@M05620:45:000000000-G6HP7:1:1101:21802:8913 1:N:0:121
TACCTGTACTGGGGAAGCATTTGAATATCCCCCCATGGTGATGGGGACGGAGAACTGCTCCATAAACACAGGCAACGTGCCTAACTTTCCCGGGAAGATGAAGTCAAAGAGCGACCACAGCTCTCGGAGGTTATTTTGCATCGGTGAGCCAGACAGAATGATCCGATGAGGGGTGCGAAACTATTTGAGGAAAGGAAGCACCTTTTTATTAAATTTACCTTTTAGCAATCGCCATTCCTACCCTAAAGATC
+
BBBBCFFFFFFFGGGGGGGGGGHHFGHFHHHGGGGHHHHGHHHHHGGGGGGGGHHHHHHHHHHHHHHHHHHHGHGHGHHHHHHHHGHHHHHGGGGCGGHHHHGHHHHHHHHGGGGGGHHHHHHHHGGGGGDHHHHHHHHGHHGGGGGHHHHHHGHHHHHHHHHHHGGGHHHGG;CGGFGGGGGGGGGGGGFGGGGGFGGFGFFFFFFFFFFFFFFFFFFFFFFFFFFBFFFFFFFFFFFFFFFFFFFFFFF
@M05620:45:000000000-G6HP7:1:1101:21785:8918 1:N:0:121
TACCTGTACTGGGGAAGCATTTGAATATCCCCCCATGGTGATGGGGACGGAGAACTGCTCCATAAACACAGGCAACGTGCCTAACTTTCCCGGGAAGATGAAGTCAAAGAGCGACCACAGCTCTCGGAGGTTATTTTGCATCGGTGAGCCAGACAGAATGATCCGATGAGGGGTGCGAAACTATTTGAGGAAAGGAAGCACCTTTTTATTAAATTTACCTTTTAGCAATCGCCATTCCTACCCTAAAGATC
+
CCCCCFFFFFFFGGGGGGGGGGHHHGHHHHHGGGGHHHGHHHHGHGGGGGGGGHHHHHHHHHHHHHHHHHHHGHHHGHHHHHHHHHHHHHHGGGGGGHHHHHHHHHHHHHHHGGGGGHHHHHHHHGGGGGGHHHHHHHHHHHGGGGGHHHHHHGHHHHHHHHHHHGGGHHHGGEGGGGGGGGGGGGGGGGGGGGGGGGGFGFFFFFFFFFFFFFFFFFFFFFFFFFFFFFFFFFFFFFFFFFFFFFFFFFF
@M05620:45:000000000-G6HP7:1:1101:10634:8919 1:N:0:121
TACCTGTACTGGGGAAGCATTTGAATATCCCCCCATGGTGATGGGGACGGAGAACTGCTCCATAAACACAGGCAACGTGCCTAACTTTCCCGGGAAGATGAAGTCAAAGAGCGACCACAGCTCTCGGAGGTTATTTTGCATCGGTGAGCCAGACAGAATGATCCGATGAGGGGTGCGAAACTATTTGAGGAAAGGAAGCACCTTTTTATTAAATTTACCTTTTAGCAATCGCCATTCCTACCCTAAAGATC
+
CCCCCFFFFFFFGGFGGGGGGGHHHHHHHHHGGGGHHHHHHHHHHGGGGGGGGHHHHHHHHHHHHHHHHHHHGHHHGHHHHHHHHHHHHHHGGGEGGGHHHHHHHHHHGHHHGGGGGHHHHHHHHGGGGGCGHHHHHHHGHHGGGGGHHHHHHGGHHGHGHHHHHGGGHHHGGEFGGGGGGGGGGGGGGGFGGGGGFGGGGFFFFFFFFFFFFFFFFFFFFFFFFFFBFFFFFFFFFFFFFFFFFFFFFFF
@M05620:45:000000000-G6HP7:1:1101:17370:8921 1:N:0:121
CATCCTGACCCTGAAGTACCCCGGCTTGATTTCTGACATTAGATCGGAAGAGCACACGTCTGAACTCCAGTCACTCTCGCGCATCTCGTATGCCGTCTTCTGCTTGAAAAAAAAAAAAAAAAAAAAGGACATAGAAGACAACGGAGGACATAAGAAAATAAATGATTAAACTAAAATTAGGATATATGAATATTAGAATTGTAAGAGGTGAAGAGATTATACAAATCGGAAATAAGTAAGGAACGTCAGTA
+
CCCCCFFFFFFFGGGGGGGGGGGGGGGGHHHHHHHHHHHHHHHHHHGGGGHHHHHHHGHHHGHHHHHHHHHHHHHHHHGGGGGGGHHHGGHGHHGGGHGHHHHHHHHHFHHEBCDB><<-------../.:000<000///.--..-../900000/:090000000000000000000000000;000;00000000000000000.0.0000./90000:00000....-000;000000/9...9.;0
@M05620:45:000000000-G6HP7:1:1101:7620:8927 1:N:0:121
TACCTGTACTGGGGAAGCATTTGAATATCCCCCCATGGTGATGGGGACGGAGAACTGCTCCATAAACACAGGCAACGTGCCTAACTTTCCCGGGAAGATGAAGTCAAAGAGCGACCACAGCTCTCGGAGGTTATTTTGCATCGGTGAGCCAGACAGAATGATCCGATGAGGGGTGCGAAACTATTTGAGGAAAGGAAGCACCTTTTTATTAAATTTACCTTTTAGCAATCGCCATTCCTACCCTAAAGATC
+
BBBBBFFFFFFFGGCGEGGEFEGFHFHHGHFGFGGHHHHHFHHHHGGGGG?EAGHHHHHFHHFF@EFGFHHEFHGHFGC1GEDGHHHHHHHDEGEEEHHHGHHHHFHGFHFHGGGG@GHHFHHHHGGGGF?FHHHHHHHDHHGGGGGHHHFHHGFHHHHHHHHHG?EG:GFA-CDG?9ABBBFGFGGGG/0;FFFFFFFGFEFFFFFFFFFFBBFFFF/FFFFFF/BFFFFFF?AFFFFFFFFFFFFFFF9
@M05620:45:000000000-G6HP7:1:1101:12019:8932 1:N:0:121
TACCTGTACTGGGGAAGCATTTGAATATCCCCCCATGGTGATGGGGACGGAGAACTGCTCCATAAACACAGGCAACGTGCCTAACTTTCCCGGGAAGATGAAGTCAAAGAGCGACCACAGCTCTCGGAGGTTATTTTGCATCGGTGAGCCAGACAGAATGATCCGATGAGGGGTGCGAAACTATTTGAGGAAAGGAAGCACCTTTTTATTAAATTTACCTTTTAGCAATCGCCATTCCTACCCTAAAGATC
+
BBABBFFFFFFFFEF?EGFGGGGBGGHHHHHGGGCFHHHHCHHHHGEEGFE1EGFHHFGHHHHHHHHHFFHGEHHGGFCHHHHHHHHHHHBFGGG?>03?G?GFGGHFBGEBEGGG@/FCFCFF2CF?DFEGFHHHFHEFHFEFCDEHGBCGFFFHHGGHFDGHFDF::GHCG;AADD?FAFGGGB;9C/9F/AFBFAAFGFFFFFFFFFFFFFFFFFFFFFFFBF9/B:AEFFFFF/FFF;AFFFBFFFB
@M05620:45:000000000-G6HP7:1:1101:4715:8935 1:N:0:121
TACCTGTACTGGGGAAGCATTTGAATATCCCCCCATGGTGATGGGGACGGAGAACTGCTCCATAAACACAGGCAACGTGCCTAACTTTCCCGGGAAGATGAAGTCAAAGAGCGACCACAGCTCTCGGAGGTTATTTTGCATCGGTGAGCCAGACAGAATGATCCGATGAGGGGTGCGAAACTATTTGAGGAAAGGAAGCACCTTTTTATTAAATTTACCTTTTAGCAATCGCCATTCCTACCCTAAAGATC
+
A?AAAFFFFFFFGGEEEGGGGGFFGGHHHEGGGGGHHGHHGHHHHCFEGCEGGHHHHHHHHHHHHHHHHHHHGHHHGHHFHHHHHHHHHHHGGGEGEHHHHHEGGHHHHHHHGGGGGCHHHHHHHGGGGGDHFHHHHHGEFHGGGGFHHHHHHGHHHFHHHHHHGFGGHHHF?ECEGGGGGGGGGGGGGGGGGGGFFFEFGFFFFFFFFFFFFFFFFFFFFFFFFEBBFFAFFFFFFFFFFFFFFFFFFFB
@M05620:45:000000000-G6HP7:1:1101:27287:8937 1:N:0:121
ATCTCTATCTCCTAAAAACCTGTTTAGATTTGGAGATAGACCTTCAGGTTTTTCATCATTTTCTGCATGAATTATACATTGACCACGTTCCAGCGTGGTCAGTTTGCAGCATTCTGTTATTTTGTTTGACAGAGTGTCTTGTTGAGAACATATGTAGGACATGATTTTTTCCTGCAACAGGGAAAATAAAGTATAAGTTTTAAAGATTTATTCTTTAATAAAGGATCTCAAAGCCAGCTTTAGAAAAAGGA
+
ABCCCFFFFFFFGGGGGGGGGGGHHHHHHHHHHCGHHHHFHHHHHHHHHHHGGHHHHIHHHHHHHHHHHHHHHFHHHHHHHHHHHHGHHHHHHHGFGGHHHHHHHHHHHHHHHHHHHHHHHHHHHHHHHHHHHHHHHHHHHHHHHHHHHHHHHHHHHHHHHHHHHHHHHGHHHHFHHHHGHGGHHHHHHGHHHHHHHGHHHHHHHHHHHHHHHHHHHHHHHHHHHHHHHHGHHHHHHGHHHHHGGHHHGGG
@M05620:45:000000000-G6HP7:1:1101:19883:8956 1:N:0:121
TACCTGTACTGGGGAAGCATTTGAATATCCCCCCATGGTGATGGGGACGGAGAACTGCTCCATAAACACAGGCAACGTGCCTAACTTTCCCGGGAAGATGAAGTCAAAGAGCGACCACAGCTCTCGGAGGTTATTTTGCATCGGTGAGCCAGACAGAATGATCCGATGAGGGGTGCGAGACTATTTGAGGAAAGGAAGCACCTTTTTATTAAATTTACCTTTTAGCAATCGCCATTCCTACCCTAAAGATC
+
CCCCCFFFFFFFGGGGGGGGGGHHHHHHHHHGGGGHHHGHHHHHHGGGGGGGGHHHHHHHHHHHHHHHHHHHGGHHGHHHHHHHHHGHHHHGGGGGGHHHHHHHHHHHHHHHGGGGGHHHHHHHHGGGGGGHHHHHHHHGHGGGGGGHHHHHHGHHHHHHHHHHHGGGHHHGGGGGGFCGGGGGGGGGGGFGGGGGGGGFGFFFFFFFFFFFFFFFFFFFFFFFFFFFFFFFFFFFFFFFFFFFFFFFFFF
@M05620:45:000000000-G6HP7:1:1101:5283:8963 1:N:0:121
CATCCTGACCCTGAAGTACCCCGGCTTGATTTCTGACATTAGATCGGAAGAGCACACGTCTGAACTCCAGTCACTCTCGCGCATCTCGTATGCCGTCTTCTGCTTGAAAAAAAAAAAAATGCTGCTGCCCGAGGCCCCCCAGAACCCCCAGACCAACACAGAGACGAAGACTCAAGTGCGGCTCGGCCGACGCCCGTGCTCCACCCGTCCTTGCCCCAGACCTTTTATGCCAGTCATGGTTTCTGCTATTT
+
CCCCCFFFFFFFGGGGGGGGGGGGGGGGHHHHHGHFHGHHHGHHHHGGGGHHHHHHHGHHHGHFHHHGHHHHHHHHHHGGGGGGEHGHGGHHHHGFGHGHHHHHHHHHGFHGFCG/>>>0111=>111<<A<---<.-A@-.;/:;CD--9.:./;:E9:.0;//.--;.:00:000:;9-9-:-9:.------:--.;9000/:;-..:.00;;B..9.;.0;0;0000000000:00:0.00000;000
@M05620:45:000000000-G6HP7:1:1101:24884:8968 1:N:0:121
ATCTCTATCTCCTAAAAACCTGTTTAGATTTGGAGATAGACCTTCAGGTTTTTCATCATTTTCTGCATGAATTATACATTGACCACGTTCCAGCGTGGTCAGTTTGCAGCATTCTGTTATTTTGTTTGACAGAGTGTCTTGTTGAGAACATATGTAGGACATGATTTTTTCCTGCAACAGGGAAAATAAAGTATAAGTTTTAAAGATTTATTCTTTAATAAAGGATCTCAAAGCCAGCTTTAGAAAAAGGA
+
BABBBFFFFFFFGGGFGGGGFFHHHHHHHGHHHHGHHHHFGGHHHHHHHHHGGHHHHGHHHHHHGHHHHHHHHHHHHHGHHHHHHHGHHHGHHHGGGGHHHHGHHHFHGFHHHHHHHHHHHGHHHHHHHHHGHHHGHHHHHHHHHHHHHHHHGHHHHHHHHHHHHHHHHCHHHGFHHHHHHGEHHHHHHHFFGHHFGFGHHHGHGHHHGHHHHHHHHHHGHHHHGHHHHHHHHHHHHGHHHHHGHHHHGGG
@M05620:45:000000000-G6HP7:1:1101:10555:8969 1:N:0:121
ATCTCTATCTCCTAAAAACCTGTTTAGATTTGGAGATAGACCTTCAGGTTTTTCATCATTTTCTGCATGAATTATACATTGACCACGTTCCAGCGTGGTCAGTTTGCAGCATTCTGTTATTTTGTTTGACAGAGTGTCTTGTTGAGACCATATGTAGGACATGATTTTTTCCTGCAACAGGGAAAATAAAGTATAAGTTTTAAAGATTTATTCTTTAATAAAGGATCTCAAAGCCAGCTTTAGAAAAAGGA
+
1AAAAF3DFFFFG11ABEFGGFHHHCHBGHHGGF0AFAG1FGHHHHHFHHHGGHHHHBGHGHHHGHHHEGHHHHHHHHHHHHHHHHEHHHHGHHEE?EHHFHHHHGHF1FEGGHHFHHDGHHH2GHHCGHFHBGHHHHHHHHHFDCE1?0F1GFHGE1<FCG11FGGGHGHHHFHC1F0@//?0/0?1??<GFGD1FGGHH<<1>1>FHDGHGHHH<DGD0=D0/DGHHGGD0GF/CCHGHFB0:;CA../
@M05620:45:000000000-G6HP7:1:1101:8689:8980 1:N:0:121
CATCCTGACCCTGAAGTACCCCCGGCTTGATTTCTGACATTAGATCGGAAGAGCACACGTCTGAACTCCAGTCACTCTCGCGCATCTCGTATGCCGTCTTCTGCTTGAAAAAAAAAAAAAACTGCTAACCGAGGCCCCCCTTAACCCCCATGCCCCCAGAGATAAGATGACTCATGTAAGCCTCTGCCGCCGCCCCTTCACCTCCCCTCCATTCCCCATTCCTTTTCTGACCGGCATGCTTTCTCGCTTTT
+
CCCCCFFFFFFFGGGGGGGGGGGGGGGGGHHHHHHHHHHHHGHHHHHGGGGGHHHHGHGHHHFGHHHHHHHGGHHGHHHGGGGGAEGHHF1GHHHGGGHGHHFHGHHFFHHHCGCBC@/-->11>100/<--<-:..?CG-.0909C:;-//0:/.--9..90;09;B00:0;000;000009;0;:B--:--@=-../000;..A./;./9;09:///0;000000;000/----9.00;;0B0.:.;;0
@M05620:45:000000000-G6HP7:1:1101:15794:8983 1:N:0:121
CATCCTGACCCTGAAGTACCCCATTGAGCATGGCATCGTCACCAACTGGGACGACATGGAGAAGATCTGGCACCACACCTTCTACAACGAGCTGCGCGTGGCCCCGGAGGAGCACCCAGTGCTGCTGACCGAGGCCCCCCTGAACCCCAAGGCCAACAGAGAGAAGATGACTCAGGTGAGGCTCGGCCGACGCCCGTGCTCCTCCCGTCCTTTCCCCAGTCATTTTCTGCCCGGCTTGATTTCTGACATTT
+
CCCCCFFFFFFFGGGGGGGGGGGHHGHHHHHHHGHHHGHGHGHHHGHHGHHHGGGGGHHHHHHHGHHGFHHGHGHGHGGHHHHHHHHHGGGGGHHGGGGGGGHHGGGGGGGGHHHHGGHFHHHHHHHHGHGGGGGGGGGGGGHHHHGGGDHGHHGGGGGGGGGGGGGGGGGGGGGGGGGFGGGGFFFFF>AFFFFFCFFFFFFFFFFADDDFFFFFFFBFFBFFFFFFFEFEAFFFFC?BFBBFB/B/FF/
@M05620:45:000000000-G6HP7:1:1101:10561:8990 1:N:0:121
ATCTCTATCTCCTAAAAACCTGTTTAGATTTGGAGATAGACCTTCAGGTTTTTCATCATTTTCTGCATGAATTATACATTGACCACGTTCCAGCGTGGTCAGTTTGCAGCATTCTGTTATTTTGTTTGACAGAGTGTCTTGTTGAGAACATATGTAGGACATGATTTTTTCCTGCAACAGGGAAAATAAAGTATAAGTTTTAAAGATTTATTCTTTAATAAAGGATCTCAAAGCCAGCTTTAGAAAAAGGA
+
CDDCDFFFFFFFGGGGGGGGGGHHHHHHHHHHHHHHHHHHHHHHHHHHHHHGGHHHHHHIHIIIIHHHHHHHHHHHHHHHHHHHHHGHHHHHHHGGGGHHHHHHHHHHHHHHHHHHHHHHHHHHHHHHHHHHHHHHHHHHHHHHHHHHHHHHHHHHHHHHHHHHHHHHHGHHHHHHHHHHHGGGHHHHHGHHHHHHHHHHHHHHHHHHHHHHHHHHHHHHHHHHHHHHHGHHHHHHHGHHHHHHHGHHGGH
@M05620:45:000000000-G6HP7:1:1101:3314:8992 1:N:0:121
TACCTGTACTGGGGAAGCATTTGAATATCCCCCCATGGTGATGGGGACGGAGAACTGCTCCATAAACACAGGCAACGTGCCTAACTTTCCCGGGAAGATGAAGTCAAAGAGCGACCACAGCTCTCGGAGGTTATTTTGCATCGGTGAGCCAGACAGAATGATCCGATGAGGGGTGCGAAACTATTTGAGGAAAGGAAGCACCTTTTTATTAAATTTACCTTTTAGCAATCGCCATTCCTACCCTAAAGATC
+
BBABBFFFFFFFGGGGGGGGGGHFHHHHHHHGGGGHHHHHHHHHGGGGGGGGGHHHHHHHHHHHHHHHHHHHGHHHGHHGHHHHHHHHHHHGGGGGFHHHGHFFHGHHHHHHGGGGGHGHHHHHHGGGGG?GFHHHHFHHHHGDGDGHHHHHHGHHHHHHHHEHHGGGHHHGGDDGGGGDGGGGGGGGGGGFGFGFGGGBFEFFFFFFFFFFFFFFFFFFFFFFBFF/;B.A.A;;FB9/BF.BFF/9/B9
@M05620:45:000000000-G6HP7:1:1101:17245:9009 1:N:0:121
TACCTGTACTGGGGAAGCATTTGAATATCCCCCCATGGTGATGGGGACGGAGAACTGCTCCATAAACACAGGCAACGTGCCTAACTTTCCCGGGAAGATGAAGTCAAAGAGCGACCACAGCTCTCGGAGGTTATTTTGCATCGGTGAGCCAGACAGAATGATCCGATGAGGGGTGCGAAACTATTTGAGGAAAGGAAGCACCTTTTTATTAAATTTACCTTTTAGCAATCGCCATTCCTACCCTAAAGATC
+
DDCDDFFFFFFFGGGGGGGGGGHHHHHHHHHGGGGHHHHHHHHHHGGGGGGGGHHHHHHHHHHHHHHHHHHHGHHHGHHHHHHHHHHHHHHGGGGGGHHHHHHHHHHHHHHHGGGGGHHHHHHHHGGGGGEHHHHHHHHHHHGGGGGHHHHHHGHHHHHHHHHHHGGGHHHGGEFGGGGGGHGGHHHGGGGGGGGGGGGGGFFFFFFFHFHFFFFFHFFFFFFFFFFFFFFFFFFFFFFFFFFFFFFFFFF
@M05620:45:000000000-G6HP7:1:1101:3301:9010 1:N:0:121
TACCTGTACTGGGGAAGCATTTGAATATCCCCCCATGGTGATGGGGACGGAGAACTGCTCCATAAACACAGGCAACGTGCCTAACTTTCCCGGGAAGATGAAGTCAAAGAGCGACCACAGCTCTCGGAGGTTATTTTTCATCGGTGAGCCAGACAGAATGATCCGATGAGGGGTGCGAAACTATTTGAGGAAAGGAAGCACCTTTTTATTAAATTTACCTTTTAGCAATCGCCATTCCTACCCTAAAGATC
+
BBABBFFFFFFBGGGGGGGGGGHHHHHHHHHGGGGHHGFFHHHHEGEGGGGGGHHHGHHHHHHHHHHGHFGHF?CHGHHGHHHFHHHGGHHGEFGGAFG3FGFFGHHHHHGHEDGGGHHHHHHHHGEGFGDHEGHHG1?1FFHAEDFFHHGF.<CGGHHHDGFHHGGGGHECGGGGGFA-BFFGGGGFEBCFF?GGBFCFBEFFFFFFFFBB/BFFFFFFFFFFBFF;FF;E?.;BFFFFE.9/B9//9/B
@M05620:45:000000000-G6HP7:1:1101:18372:9011 1:N:0:121
ATCTCTATCTCCTAAAAACCTGTTTAGATTTGGAGATAGACCTTCAGGTTTTTCATCATTTTCTGCATGAATTATACATTGACCACGTTCCAGCGTGGTCAGTTTGCAGCATTCTGTTATTTTGTTTGACAGAGTGTCTTGTTGAGAACATATGTAGGACATGATTTTTTCCTGCAACAGGGAAAATAAAGTATAAGTTTTAAAGATTTATTCTTTAATAAAGGATCTCAAAGCCAGCTTTAGAAAAAGGA
+
ABBBBFFFFFFFGGGGGGGGGGHHHHHHHHHHFGHHHHHCHHHHHHHHHHHGGHHHHHHHHHHHHHHHGHHHHHHHHFHHHHHHHHGHHHHHHHGGGGHHHHHHHHHHHHHHHHHHHHHHHHHHHHHGHHHHGHHHHHHHHHHHHHHHHHHHHHHGHGGHHHHHHHHHHGHHHHHHGHHHHGGHHHHHFHHHHHHHHHHHHHGHHHHHHHHHHHHHHHHHFHHHFHHHHHHHGHHHHGHHHHGEGFHHGGF
@M05620:45:000000000-G6HP7:1:1101:3321:9011 1:N:0:121
TACCTGTACTGGGGAAGCATTTGAATATCCCCCCATGGTGATGGGGACGGAGAACTGCTCCATAAACACAGGCAACGTGCCTAACTTTCCCGGGAAGATGAAGTCAAAGAGCGACCACAGCTCTCGGAGGTTATTTTGCATCGGTGAGCCAGACAGAATGATCCGATGAGGGGTGCGAAACTATTTGAGGAAAGGAAGCACCTTTTTATTAAATTTACCTTTTAGCAATCGCCATTCCTACCCTAAAGATC
+
>A3AAFFBFFFBC?FFGGFGGGGGGHHGHHHGGGGHBHFFFFHHFFAEEGGGGHHHHHHHHFHBGGGHHHH1FGFH>?FGGHHHHHHHHHHG//EG?HFB4DGFGGGB3G2F>BFGGHFGEGHHHAFGG/?GHGHHH1F?GGF<E<F0FGFHGGFCFHHGHHGHG?.EGHG.CEDE;ABGGG0CGFF0E/:F/FGGB.CFFEFFFFFFFFFEFFFFFFFFFFFFBFF/BF.;.DAFFFFFF9:FFF/;B:B
@M05620:45:000000000-G6HP7:1:1101:20023:9013 1:N:0:121
CATCCTGACCCTGAAGTACCCCCGGCTTGATTTCTGACATTAGATCGGAAGAGCACACGTCTGAACTCCAGTCACTCTCGCGCATCTCGTATGCCGTCTTCTGCTTGAAAAAAAAAAAAAAAAAAAACACAATAACTTAAAATACATGCTAACAAGTAAAAAAGAATAAGACACACAACAAGAGAACAAAGAGCCCGCCATGAGCACTAGACGAGTAAGACCAGGTAACAGCACACATAGGAAGCGACCGA
+
DDDDDFFFFFFFGGGGGGGGGGGGFGGGGHHHHHHHHHHHHHHHHHHGGGGHHHHHHHGHHHGHHHHHHHHHHHHHHHHGGGGGFGHHHFGHHHHGGGHGHHHGHHHGHHHHGGGGF>>><<<----:...90:00000;0:00;00:0000/00/;000:0-..:0:0000///..:.9./:./;B//:////..----.00000.0:0:0.--9.0000//..000000././..:00000..-.----
@M05620:45:000000000-G6HP7:1:1101:6594:9016 1:N:0:121
TACCTGTACTGGGGAAGCATTTGAATATCCCCCCATGGTGATGGGGACGGAGAACTGCTCCATAAACACAGGCAACGTGCCTAACTTTCCCGGGAAGATGAAGTCAAAGAGCGACCACAGCTCTCGGAGGTTATTTTGCCTCGGTGAGCCAGACAGAATGATCCGATGAGGGGTGCGAAACTATTTGAGGCAAGGAAGCACCTTTTTATTAAATTTACCTTTTAGCAATCGCCATTCCTACCCTAAAGATC
+
AA>AAFFFFFF1GEGFEF1BBAEFGHHHH3AFEEGHHHGDHFFFHF/EEGGGGHHGHGHG1GGBGFHGHHFCFHHHCFFCGHFHHFGFBGB>EEE>E0BGF1BBFGHHHHFFECGG/GEHEGHHH?GGGC/?DFDDGFH1FGE?<AFGHH0<.CGB/C<D<GGHF.ACCF/AC:A.-.;9?BBFFBFFEE..;.AFFGGFFFFFBFFEBFFFFBFFFFFFFFFFBFFFFF-EBB;F9BFFFAFFFFFFBF;
@M05620:45:000000000-G6HP7:1:1101:6611:9021 1:N:0:121
TACCTGTACTGGGGAAGCATTTGAATATCCCCCCATGGTGATGGGGACGGAGAACTGCTCCATAAACACAGGCAACGTGCCTAACTTTCCCGGGAAGATGAAGTCAAAGAGCGACCACAGCTCTCGGAGGTTATTTTGCATCGGTGAGCCAGACAGAATGATCCGATGAGGGGTGCGAAACTATTTGAGGAAAGGAAGCACCTTTTTATTAAATTTACCTTTTAGCAATCGCCATTCCTACCCTAAAGATC
+
DDCDDFFFFFFFGGGGGGGGGGHHHHHHHHHGGGGHHHGHHHHHHGGGGGGGGHHHHHHHHHHHHHHHHHHHGGHHGHHHHHHHHHHHHHHGGGGGGHHHHHHHHHHHHHHHGGGGGHHHHHHHHGGGGGEHHHHHHHHHHHGGGGGHHHHHHGHHHHHHHHHHHGGGHGHGGEGGGGGGGGGGGGHGGF:FGGGGGGGGGFFFFFFFHHHFFFFFFFBFFFFFFFFFFFFFFFFFFFFFFFFFFFFFFFF
@M05620:45:000000000-G6HP7:1:1101:20038:9025 1:N:0:121
CATCCTGACCCTGAAGTACCCCCGGCTTGATTTCTGACATTAGATCGGAAGAGCACACGTCTGAACTCCAGTCACTCTCGCGCATCTCGTATGCCGTCTTCTGCTTGAAAAAAAAACAATTCATCACCCCCCTTCCCCCCTTCCCACCAACTCCCTCATATCTCCACTACATCCAATTCTTCTCTCCCCACCACCCTACCCACGCCCGCCCATCCCCATTCCCATTCTCTCCTCACCACATTCCTGCATTT
+
BCCCCFFFFFFFGGGGGGGGGGGGECEGCFGHHHGHCGHBGFDFHHHCECEAGHGHFHGHHG1GHHGGHHC@BBG5GFHGGGGGEEEGH?E?GHGG>EFG4E4B4FGCCGGH?B</?</22111<11<0//>-0>000A@-.///0;..:./0;./:.000000:0;0/9/0;:0000000;0900;/.;..;:.../.../.-.9---:-.:;A..//////////////9//:../..//9//////;/
@M05620:45:000000000-G6HP7:1:1101:6839:9027 1:N:0:121
TACCTGTACTGGGGAAGCATTTGAATATCCCCCCATGGTGATGGGGACGGAGAACTGCTCCATAAACACAGGCAACGTGCCTAACTTTCCCGGGAAGATGAAGTCAAAGAGCGACCACAGCTCTCGGAGGTTATTTTGCATCGGTGAGCCAGACAGAATGATCCGATGAGGGGTGCGAAACTATTTGAGGAAAGGAAGCACCTTTTTATTAAATTTACCTTTTAGCAATCGCCATTCCTACCCTAAAGATC
+
DDDDDFFFFFFFGGGGGGGGGGHHHHHHHHHGGGGHHHGHHHHHHGGGGGGGGHHHHHHHHHHHHHHHHHHHGHHHGHHHHHHHHHHHHHHGGGGGGHHHHHHHHHHHHHHHGGGGGHHHHHHHHGGGGGGHHHHHHHHHHHGGGGGHHHHHHGHHHHHHHHHHHGGGHHHGGGGGGGGGGGGHHHGHGG:FGGGGGGGGGFFFFFFFHHFFFFFFFFFFFFFFFFFFFFFFFFFFFFFHFFFFFFFFFFF
@M05620:45:000000000-G6HP7:1:1101:18388:9037 1:N:0:121
ATCTCTATCTCCTAAAAACCTGTTTAGATTTGGAGATAGACCTTCAGGTTTTTCATCATTTTCTGCATGAATTATACATTGACCACGTTCCAGCGTGGTCAGTTTGCAGCATTCTGTTATTTTGTTTGACAGAGTGTCTTGTTGAGAACATATGTAGGACATGATTTTTTCCTGCAACAGGGAAAATAAAGTATAAGTTTTAAAGATTTATTCTTTAATAAAGGATCTCAAAGCCAGCTTTAGAAAAAGGA
+
AABBBFFFFFFFGGGFGGGGGGFGHHHHHHHHHHHHHHHHHHHHHHHGHHHGGHHHHHHHHHHHHHHHHHHHHHHHH5GHHHHHHHGHHHHHHHGGGGHHHHHHHHHHHHHHHHHHHHHHHHHHHHHHGHGHFHHHHHHHHHHHHHGGHHHHHHHFHGGHHHHHHHHHHGHHHHHGHHHHHGGGHHHHHFHHHEHHHHGHHHGGHHHHHHHHHHHHHFHHBDDGHHHHHHHHGGHHHGHHHHGFHGHHGGG
@M05620:45:000000000-G6HP7:1:1101:22929:9040 1:N:0:121
AGATTACTGCAACAGTTCCCCCTGGACCTGGAAAAGTTTCTTGCCTGGCTTACAGAAGCTGAAACAACTGCCAATGTCCTACAGGATGCTACCCGTAAGGAAAGGCTCCTAGAAGACTCCAAGGGAGTAAAAGAGCTGATGAAACAATGGCAAGTAAGTCAGGCATTTCCGCTTTAGCACTCTTGTGGATCCAATTGAACAATTCTCAGCATTTGTACTTGTAACTGACAAGCCAGGGACAAAACAAAGAT
+
ABACCFFFFFFFGGGFGGGGGGGGHHHHHHHHHHHHHHHHHHHHHHHHHHHHHHHHHHHHHHHHHHHHHHHHHHHHHHHHHHHHGHHHHHFHHHGFGGHHHHFHHHHHGHHHHHHHHHHHHGHGGGGGHHHHHGHHHHGHHHHHHHHHHHHHHGHHHHHHHHHHHHHHHHGGGGGHHHHHHHHHHHHGHHHHHHHHHGGGHHHHHHHHHHHHHHHHHHHHHGHHHHGFHHHHGGFGGGGGGGGFGGGGGGG
@M05620:45:000000000-G6HP7:1:1101:19244:9056 1:N:0:121
CATCCTGACCCTGAAGTACCCCATTGAGCATGGCATCGTCACCAACTGGGACGACATGGAGAAGATCTGGCACCACACCTTCTACAACGAGCTGCGCGTGGCCCCGGAGGAGCACCCAGTGCTGCTGACCGAGGCCCCCCTGAACCCCAAGGCCAACAGAGAGAAGATGACTCAGGTGAGGCTCGGCCGACGCCCGTGCTCCTCCCGTCCTTTCCCCAGTCATTTTCTGCCCGGCTTGATTTCTGACATTA
+
CCCCCFFFFFFFGGGGGGGGGGGHHHHHHHHHHHHHHGHHHGHHHGHHHHHHGGGGGHHHHHHHHHHHHHHHHGHHHGGHHHHHHHHHGGGGGHHGGGGGGGHHGGGGGGGGHHHHGGHHHHHHHHHHHHGGGGGGGGGGGGHHHHGGGGHGHHGGGGGGGGGGGGGGGGGGGGGGGGGGGGGGFFFFFFFFFFFFBDFFFFFFFFFEDFFFFFFFFFFFFFFFFFFFFFFFDCFFFA;FFFFFBBFFFF/
@M05620:45:000000000-G6HP7:1:1101:24461:9065 1:N:0:121
CATCCTGACCCTGAAGTACCCCATTGAGCATGGCATCGTCACCAACTGGGACGACATGGAGAAGATCTGGCACCACACCTTCTACAACGAGCTGCGCGTGGCCCCGGAGGAGCACCCAGTGCTGCTGACCGAGGCCCCCCTGAACCCCAAGGCCAACAGAGAGAAGATGACTCAGGTGAGGCTCGGCCGACGCCCGTGCTCCTCCCGTCCTTTCCCCAGTCATTTTCTGCCCGGCTTGATTTCTGACATTA
+
CCCCCFFFFFFFGGGGGGGGGGGHHHGHHHHHHHHHHGHHGGHHHGHHHHHHGGGGGHHHHHHHHHHHHHHHHGHHHGGHHHHHHHHHGGGGGHHGGGFGGGHHGGGGGGGGHHHHGGGGHHHHHHHHHHGGGGGGGGGGGGHHHHGGGGHGHHGGGGGGGGGGGGGFGGGGGGGGGGGGGGGGFFFFFFFFFFFFBAAAFFFFFFFEDFDFFFFFFFFFFFFFFFFFFFFFFFFFFAFFFFFFFFFFFF0
@M05620:45:000000000-G6HP7:1:1101:24453:9085 1:N:0:121
CATCCTGACCCTGAAGTACCCCATTGAGCATGGCATCGTCACCAACTGGGACGACATGGAGAAGATCTGGCACCACACCTTCTACAACGAGCTGCGCGTGGCCCCGGAGGAGCACCCAGTGCTGCTGACCGAGGCCCCCCTGAACCCCAAGGCCAACAGAGAGAAGATGACTCAGGTGAGGCTCGGCCGACGCCCGTGCTCCTCCCGTCCTTTCCCCAGTCATTTTCTGCCCGGCTTGATTTCTGACATTA
+
CCCCCFFFFFFFGGGGGGGGGGGHHHHHHHHHHHHHHGHHHGHHHGHHHHHHGGGGGHHHHHHHHHHHHHHHHGHHHGGHHHHHHHHHGGGGGHHGGGGGGGHHGGGGGGGGHHHHGGHGHHHHHHHHHHGGGGGGGGGGGGHHHHGGGGHGHHGGGGGGGGGGGGGGGGGGGGGGGGGGGGGGFFFFFFFFFFFABDDFFFFFFFFEDFFFFFFFFFFFFFFFFFFFFFFFFFFFFFFFFFFFFFFFFF0
@M05620:45:000000000-G6HP7:1:1101:21070:9087 1:N:0:121
TACCTGTACTGGGGAAGCATTTGAATATCCCCCCATGGTGATGGGGACGGAGAACTGCTCCATAAACACAGGCAACGTGCCTAACTTTCCCGGGAAGATGAAGTCAAAGAGCGACCACAGCTCTCGGAGGTTATTTTGCATCGGTGAGCCAGACAGAATGATCCGATGAGGGGTGCGAAACTATTTGAGGAAAGGAAGCACCTTTTTATTAAATTTACCTTTTAGCAATCGCCATTCCTACCCTAAAGATC
+
DCCDDFFFFFFFGGGGGGGGGGHHHHHHHHHGGGGHHHHHHHHHHGGGGGGGGHHHHHHHHHHHHHHHHHHHGHHHGHHHHHHHHHHHHHHGGGGGGHHHHHHHHHHHHHHHGGGGGHHHHHHHHGGGGGEHHHHHHHHHHHGGGGGHHHHHHGHHHHHHHHHHHGGGHHHGGFEGGGGGGGGGGHHGGGFGGGGGGGGFGFFFFFFFHHHFFFFFFFFFFFFFFFFFFFFFFFFFFFFFFFFFFFFFFFF
@M05620:45:000000000-G6HP7:1:1101:4779:9104 1:N:0:121
CATCCTGACCCTGAAGTACCCCATTGAGCATGGCATCGTCACCAACTGGGACGACATGGAGAAGATCTGGCACCACACCTTCTACAACGAGCTGCGCGTGGCCCCGGAGGAGCACCCAGTGCTGCTGACCGAGGCCCCCCTGAACCCCAAGGCCAACAGAGAGAAGATGACTCAGGTGAGGCTCGGCCGACGCCCGTGCTCCTCCCGTCCTTTCCCCAGTCATTTTCTGCCCGGCTTGATTTCTGACATTA
+
CCDDDFFFFFFFGGGGGGGGGGGHHHHHHHHHHGHHHGHHGGHHHGHHHHHHGGGGGHHHHHHHHHHHHHHHHGHHHGGHHHHHHHHHGGGGGHGGGGGGGGHHGGGGGGGGHHHHGGHHHHHHHHHHHHGGGGGGGGGGGGHHHHGGGGHGHGGGGGGGGGGGGGGGGGGGGGGGGGGGGGGGFFFFFFFFFFFA@DFFFFFFFFFEFFFFFFFFFFFFFFFFFFFFFFFEDFFFFFFEFFFFBBBFFF0
@M05620:45:000000000-G6HP7:1:1101:26756:9157 1:N:0:121
TACCTGTACTGGGGAAGCATTTGAATATCCCCCCATGGTGATGGGGACGGAGAACTGCTCCATAAACACAGGCAACGTGCCTAACTTTCCCGGGAAGATGAAGTCAAAGAGCGACCACAGCTCTCGGAGGTTATTTTGCATCGGTGAGCCAGACAGAATGATCCGATGAGGGGTGCGAAACTATTTGAGGAAAGGAAGCACCTTTTTATTAAATTTACCTTTTAGCAATCGCCATTCCTACCCTAAAGATC
+
BBBBBFFFFFFFGGGGGGGGGGHHHHHHHHHGGGGHHGFGGGGHHGGGGGGGGHHGHGHHHFHHHHHHHHHHGHHHGHHHHHHHHHHHHHHGGGFGGGHHHGHGHHHHHHGHGGGGGHHHHHHGHGFDGGGHHHHHHHHHHHGGGGGHHHHHGGHHGHHHHHHHHCGGHHHGG;CGGDDFGGGGGGGGGFFGEFGFFGGGGFFFFFFFFFFFFFFFFFFFFFFFFFFFFFFFFFFFFFFFFFFFFEBFFFF
@M05620:45:000000000-G6HP7:1:1101:26339:9178 1:N:0:121
AGATTACTGCAACAGTTCCCCCTGGACCTGGAAAAGTTTCTTGCCTGGCTTACAGAAGCTGAAACAACTGCCAATGTCCTACAGGATGCTACCCGTAAGGAAAGGCTCCTAGAAGACTCCAAGGGAGTAAAAGAGCTGATGAAACAATGGCAAGTAAGTCAGGCATTTCCGCTTTAGCACTCTTGTGGATCCAATTGAACAATTCTCAGCATTTGTACTTGTAACTGACAAGCCAGGGACAAAACAAAGAT
+
AA?ABFFFFFDFGGGGGGGGGGGGHHHHFHHHGHHHFHHHHHHHHHHHHHHHHHHHHHHHHHHGHGHHHHHHHHHHHHHHHHHHHHHHHHHHHHGGGGHHHHHHHHHHGHHHHHHHHHHHHHHGGGGEHHHHHGHHHGHHHHHHHHHHHGHGHGHHHHHHHHHHHHHHHHGGGGGHGHHHHHHHHFGGHHHHGHHHHHFFHHHHHHHFGHGHHCGGHHHHHFHGHHHGFHHHGGGGGGGGGGGGGGFGGGG
@M05620:45:000000000-G6HP7:1:1101:17469:9184 1:N:0:121
ATCTCTATCTCCTAAAAACCTGTTTAGATTTGGAGATAGACCTTCAGGTTTTTCATCATTTTCTGCATGAATTATACATTGACCACGTTCCAGCGTGGTCAGTTTGCAGCATTCTGTTATTTTGTTTGACAGAGTGTCTTGTTGAGAACATATGTAGGACATGATTTTTTCCTGCAACAGGGAAAATAAAGTATAAGTTTTAAAGATTTATTCTTTAATAAAGGATCTCAAAGCCAGCTTTAGAAAAAGGA
+
?AAABFFFFFFFGGFGGGGGGGFFHGGHEGHHHBGBEGHFHHFHHFDHHHGFGGHFHHHGHHHHFFBGHFGHHFFFH5FHFBAGEHGFGHHHFHEGAFHHGFGGFHHHHHHHFHFFGGHHHFHH2GHHFHHFHHEGGHFFGHHHDGHHHFHGGGGHFHHHGGHFHHHHHGHHHHHH2GFFHEAGHFGG<GHHGFGHHGGHHBGBG1GHGHHHHHHHGHHH0D=FGGHHGFGHGGHBGGHHHHF0C0CH?.;
@M05620:45:000000000-G6HP7:1:1101:20842:9196 1:N:0:121
TACCTGTACTGGGGAAGCATTTGAATATCCCCCCATGGTGATGGGGACGGAGAACTGCTCCATAAACACAGGCAACGTGCCTAACTTTCCCGGGAAGATGAAGTCAAAGAGCGACCACAGCTCTCGGAGGTTATTTTGCATCGGTGAGCCAGACAGAATGATCCGATGAGGGGTGCGAAACTATTTGAGGAAAGGAAGCACCTTTTTATTAAATTTACCTTTTAGCAATCGCCATTCCTACCCTAAAGATC
+
CCCCCFFFFFFFGGGGGGGGGGHHHHHHHHHGGGGHHHHHHHHHHGGGGGGGGHHHHHHHHHHHHHHHHHHHGHHHGHHHHHHHHHHHHHHGGGGGGHHHHBHHHHHHHHHHGGGGGHHHHHHHHGGGGGEHHHHHHHHHHHGGGGGHHHHHHGHHHHHHHHHHHGGGHHHGGEEGGGGGGGGGGGGGGGGGGGGGGGGGGFFFFFFFFFFFFFFFFFFFFFFFFFFFFFFFFFFFFFFFFFFFFFFFFFF
@M05620:45:000000000-G6HP7:1:1101:16270:9199 1:N:0:121
ATCTCTATCTCCTAAAAACCTGTTTAGATTTGGAGATAGACCTTCAGGTTTTTCATCATTTTCTGCATGAATTATACATTGACCACGTTCCAGCGTGGTCAGTTTGCAGCATTCTGTTATTTTGTTTGACAGAGTGTCTTGTTGAGAACATATGTAGGACATGATTTTTTCCTGCAACAGGGAAAATAAAGTATAAGTTTTAAAGATTTATTCTTTAATAAAGGATCTCAAAGCCAGCTTTAGAAAAAGGA
+
CCCCCFFFFFFFGGGGGGGGGGHHHHHHHHHHHHHHHHHHHHHHHHHHHHHGGHHHHIHHIHIIHHHHHHHHHHHHHHHHHHHHHHGHHHHHHHGGGGHHHHHHHHHHHHHHHHHHHHHHHHHHHHHHHHHHHHHHHHHHHHHHHHHHHHHHHHHHHHHHHHHHHHHHHGHHHHHHHHHHHGGHHHGHGHHHHHHHHHHHHHHHHHHHHHHHHHHHHGHHHHHHGHHHHGHHHHHHHGHHHHHGHGHHGGH
@M05620:45:000000000-G6HP7:1:1101:17453:9207 1:N:0:121
ATCTCTATCTCCTAAAAACCTGTTTAGATTTGGAGATAGACCTTCAGGTTTTTCATCATTTTCTGCATGAATTATACATTGACCACGTTCCAGCGTGGTCAGTTTGCAGCATTCTGTTATTTTGTTTGACAGAGTGTCTTGTTGAGAACATATGTAGGACATGATTTTTTCCTGCAACAGGGAAAATAAAGTATAAGTTTTAAAGATTTATTCTTTAATAAAGGATCTCAAAGCCAGCTTTAGAAAAAGGA
+
BBBBBFFFFFFFGGGGGGGGGGHHHHHHHHHHHHHHHHHHHHHHHHHHHHHGGHHHHHHHHHHHHHHHHHHHHHHHHGHHHHHHHHGHHHHHHHGGGGHHHHHHHHHHHHHHHHHHHHHHHHHHHHHHGGHHHHHHHHHHHHHHHHHHHGHHHHHHHHHHHHHFHHHHHGHHHHHHHHGHHGGHHHHHFGHHHHHHHHHHHHHHHHHHHHHHHGHHHHHHHHHHFHHHHHHHGHHHHGHHHHGHHGHEGGB
@M05620:45:000000000-G6HP7:1:1101:16254:9209 1:N:0:121
ATCTCTATCTCCTAAAAACCTGTTTAGATTTGGAGATAGACCTTCAGGTTTTTCATCATTTTCTGCATGAATTATACATTGACCACGTTCCAGCGTGGTCAGTTTGCAGCATTCTGTTATTTTGTTTGACAGAGTGTCTTGTTGAGAACATATGTAGGACATGATTTTTTCCTGCAACAGGGAAAATAAAGTATAAGTTTTAAAGATTTATTCTTTAATAAAGGATCTCAAAGCCAGCTTTAGAAAAAGGA
+
ABCCCFFFFFFFGGGGGGGGGGHHHHHHHHHHHHHHHHHHHHHHHHHHHHHGGHHHHIIHIIIHHHHHHHHHHHHHHHHHHHHHHHGHHHHHHHGGGGHHHHHHHHHHHHHHHHHHHHHHHHHHHHHHHHHHHHGHHHHHHHHHHHHHHHHHHHHHHHHHHHHHHHHHHGHHHHHHHHHHHGGHHHHHGHHHHHHHHGHHHHHFHHHHHHHHHHHHHHHHHHFHGHHHHHGHHHHHHGHHHHHHFFHHGGG
@M05620:45:000000000-G6HP7:1:1101:12213:9214 1:N:0:121
TACCTGTACTGGGGAAGCATTTGAATATCCCCCCATGGTGATGGGGACGGAGAACTGCTCCATAAACACAGGCAACGTGCCTAACTTTCCCGGGAAGATGAAGTCAAAGAGCGACCACAGCTCTCGGAGGTTATTTTGCATCGGTGAGCCAGACAGAATGATCCGATGAGGGGTGCGAAACTATTTGAGGAAAGGAAGCACCTTTTTATTAAATTTACCTTTTAGCAATCGCCATTCCTACCCTAAAGATC
+
BBAABFFFFFFFGGGFEGGGGGHHHHHHHHHGGGGHHHHGHHHHHGEGGGGGGHHHHHHHHHHHHGHHHHFHGHHHGHHHHFHHHHHGHHHFGGEEDHHHGHHHHHHHHHHHGGGGGHHHHHHHHGGGGGGHGHHHHHHHHHGGDGGHFHHHHGHHGHHHHHHHHGGGHGFGC;AG?ABFGGGGGGGGGGFGGGGGGFGFGFFFFFFFFFFFEFFFFFFFFFBB9BFFFFFFFFFFFFFFFFFFFFFFBF;
@M05620:45:000000000-G6HP7:1:1101:21409:9215 1:N:0:121
ATCTCTATCTCCTAAAAACCTGTTTAGATTTGGAGATAGACCTTCAGGTTTTTCATCATTTTCTGCATGAATTATACATTGACCACGTTCCAGCGTGGTCAGTTTGCAGCATTCTGTTATTTTGTTTGACAGAGTGTCTTGTTGAGAACATATGTAGGACATGATTTTTTCCTGCAACAGGGAAAATAAAGTATAAGTTTTAAAGATTTATTCTTTAATAAAGGATCTCAAAGCCAGCTTTAGAAAAAGGA
+
CCCCDFFFFFFFGGGGGGGGGGHHHHHHHHHHHFHHHHHHHHHHHHHHHHHGGHHHHHHHHHIHHHHHHHHHHHHHHHHHHHHHHHGHHHHHHHGGGGHHHHHHHHHHHHHHHHHHHHHHHHHHHHHHHHHHHHGGHHHHHHHHHHHHHHHHHHHHHHHHHHHHHHHHHGHHHHHHHHHHHGGHHHHHGHHHHHHHHFGHHHHHHHHHHHHHHHHHHHHHHHHHHHHHHHHHHHHHHGHHHHHGGHHHGGH
@M05620:45:000000000-G6HP7:1:1101:16279:9220 1:N:0:121
ATCTCTATCTCCTAAAAACCTGTTTAGATTTGGAGATAGACCTTCAGGTTTTTCATCATTTTCTGCATGAATTATACATTGACCACGTTCCAGCGTGGTCAGTTTGCAGCATTCTGTTATTTTGTTTGACAGAGTGTCTTGTTGAGAACATATGTAGGACATGATTTTTTCCTGCAACAGGGAAAATAAAGTATAAGTTTTAAAGATTTATTCTTTAATAAAGGATCTCAAAGCCAGCTTTAGAAAAAGGA
+
BCCCCFFFFFFFGGFGGGGGGGHHHHHHHHHHHHHHHHHHHHHHHHHHHHHGGHHHHHHHHHHHHHHHHHHHHHHHHHHHHHHHHHGHHHHHHHGGGGHHHHHHHHHHHHHHHHHHHHHHHHHHHHHHHHGHHHGHHHHHHHHHHHHGHHHHHHHHHHHHHHHHHHHHHGHHHHHHHHHHHGGHHHHHHHGGHHHGHGHHHHHHGHHHHHHHHHHHHGHHHGFFFHHHHHGHHHHHHGHHHHHGGFHFGGG
@M05620:45:000000000-G6HP7:1:1101:7938:9234 1:N:0:121
CATCCTGACCCTGAAGTACCCCGGCTTGATTTCTGACATTAGATCGGAAGAGCACACGTCTGAACTCCAGTCACTCTCGCGCATCTCGTATGCCGTCTTCTGCTTGAAAAAAAAAAAAACACAATATGCCACTCGAAAATCTAACAAAAATATATAATACTAAAACAAGAACCAAAACGTACTCAATCATGGATCATATGATCAGCGACATGTAGACGTTAACTCTGCAAATGTAGAGATGCAGGTCATAT
+
DCDDDFFFFFFFGGGGGGGGGGGGGGGGHHHHHHHHHHHHHHHHHHGGGGHHHHHHHGHHHGHHHHHHHHHHHHHHHHGGGGGGFGGGGGHHHHGGGHGHHHHHHHHHHHHGGGGD<<</<0<.111111<110../.-00=00000....000:000;00;:000..://:....:.-..9.000000000000.;000000000.---.0:0000.../.00:000000;000000;;0000..00000
@M05620:45:000000000-G6HP7:1:1101:3372:9237 1:N:0:121
CATCCTGACCCTGAAGTACCCCATTGAGCATGGCATCGTCACCAACTGGGACGACATGGAGAAGATCTGGCACCACACCTTCTACAACGAGCTGCGCGTGGCCCCGGAGGAGCACCCAGTGCTGCTGACCGAGGCCCCCCTGAACCCCAAGGCCAACAGAGAGAAGATGACTCAGGTGAGGCTCGGCCGACGCCCGTGCTCCTCCCGTCCTTTCCCCAGTCATTTTCTGCCCGGCTTGATTTCTGACATTA
+
AAABBFFFFFFFGGGGGGGGGGGHHHHHHHFHHHHHHGHHGGHHHGHHHHHHGGGGGHHFHGHHHHHGHGHHHGHHHGGHHHHHHHHHGFEGGHHGGGGGGGHHGGGGGGGFHHHHFGHFGHFHHHHHGFGCDFCFGGGCCECHHHGGGGHGHHGGGGGGGG.EFGGBFGFGFFF/CBFGGGFGFFFDFF;D-BF=BDDFF/BBFEFFFDDFFBFFBBFFFF/FFFFBFFFFDC-BFC.BBFFFFF/9BB9
@M05620:45:000000000-G6HP7:1:1101:4718:9238 1:N:0:121
CATCCTGACCCTGAAGTACCCCATTGAGCATGGCATCGTCACCAACTGGGACGACATGGAGAAGATCTGGCACCACACCTTCTACAACGAGCTGCGCGTGGCCCCGGAGGAGCACCCAGTGCTGCTGACCGAGGCCCCCCTGAACCCCAAGGCCAACAGAGAGAAGATGACTCAGGTGAGGCTCGGCCGACGCCCGTGCTCCTCCCGTCCTTTCCCCAGTCATTTTCTGCCCGGCTTGATTTCTGACATTA
+
CDDDDFFFFFFFGGGGGGGGGGGHHHHHHHHHHHHHHGHHHGHHHGHHHHHHGGGGGHHHHHHHHHHHHHHHHGHHHGGHHHHHHHHHGGGGGHHGGGGGGGHHGGGGGGGGHHHHGGHHHHHHHHHHHHGGGGGGGGGGGGHHHHGGGGHGHHGGGGGGGGGGGGGGGGGGGGGGHGGGGGGGFFFFFFFFFFFFFFFFFFFFFFFFFFFFFFFFFFFFFFHFHHFFFFFFFFFFFFFFFFFFFFFFFF0
@M05620:45:000000000-G6HP7:1:1101:8400:9247 1:N:0:121
CATCCTGACCCTGAAGTACCCCATTGAGCATGGCATCGTCACCAACTGGGACGACATGGAGAAGATCTGGCACCACACCTTCTACAACGAGCTGCGCGTGACCCCGGAGGAGCACCCAGTGCTGCTGACCGAGGCCCCCCTGAACCCCAAGGCCAACAGAGAGAAGATGACTCAGGTGCGGCTCGGCCGACGCCCGTGCTCCTCCCGTCCTTTCCCCAGTCATTTTCTGCCCGGCTTGTTTTCTGACATTC
+
AAABBFB5CFFFFGFFGGGGGG2FFFCFG444FGHHHGHHCFHGEEHFBF2FEEEGGHH3BGAGGFHFHFHHGFHHCFGHHHHFHDFFECEEFFHEGEEE/FGHGE?@DC?AGGHHGEHG1FGHGH<<FCCCDG@CDCCCCEC0GHGG.;CEHHECE99BBFDAFGBF0;BFB0:FGB09AABD-9AD--99BBB;>AAEFFEFFF?FFFF/BBBFF.9BF/:BFFBB/BFEA--@B-.;9BBF//99;B/
@M05620:45:000000000-G6HP7:1:1101:3363:9253 1:N:0:121
CATCCTGACCCTGAAGTACCCCATTGAGCATGGCATCGTCACCAACTGGGACGACATGGAGAAGATCTGGCACCACACCTTCTACAACGAGCTGCGCGTGGCCCCGGAGGAGCACCCAGTGCTGCTGACCGAGGCCCCCCTGAACCCCAAGGCCAACAGAGAGAAGATGACTCAGGTGAGGCTCGGCCGACGCCCGTGCTCCTCCCGTCCTTTCCCCAGTCATTTTCTGCCCGGCTTGCTTTCTGACATTT
+
AABBBFFFFFFFGGF4FFGGFGGHHHFFGFHB4FGGHEGGAGHHHGH3BFAG0EE0FBHGBCHGHHHHGBGBFFHHGGGHHHHHHFHHEAE@E3FEFGG?EEHHG//BCC/<FGHGGFHH1FF<FHCFCGG@<-AFDCCGG./0CGAEDDEEGHAEGGBFGFAAGG/BFEBFC00/CF0.9;.A@@ED;A;--@D-;.;AF/BFBE.ADFFBFFFFFF.;BB9FFF/F/BBF.-9@B-.;FFBF/:9:BF/
@M05620:45:000000000-G6HP7:1:1101:8421:9255 1:N:0:121
CATCCTGACCCTGAAGTACCCCATTGAGCATGGCATCGTCACCAACTGGGACGACATGGAGAAGATCTGGCACCACACCTTCTACAACGAGCTGCGCGTGGCCCCGGAGGAGCACCCAGTGCTGCTGACCGAGGCCCCCCTGAACCCCAAGGCCAACAGAGAGAAGATGACTCAGGTGAGGCTCGGCCGACGCCCGTGCTCCTCCCGTCCTTTCCCCAGTCATTTTCTGCCCGGCTTGATTTCTGACATTA
+
CDDDDFFFFFFFGGGGGGGGGGGHHHHHHHHHHHHHHGHHHGHHHGHHHHHHGGGGGHHHHHHHHHHHHHHHHGHHHGGHHHHHHHHHGGGGGHHGGGGGGGHHGGGGGGGGHGHHGGHHHHHHHHHHHHGGGGGGGGGGGGHHHHGGGGHGHHGGGGGGGGGGGGGGGGGGGGGGHGGGGGGGFFFFFFFFFFFFDFFFFFFFFFFEFFFFFFFFFFFFFFFFFFFFFFFFDAFAFFFFFFFFFFFFFF0
@M05620:45:000000000-G6HP7:1:1101:8397:9269 1:N:0:121
CATCCTGACCCTGAAGTACCCCATTGAGCATGGCATCGTCACCAACTGGGACGACATGGAGAAGATCTGGCACCACACCTTCTACAACGAGCTGCGCGTGGCCCCGGAGGAGCACCCAGTGCTGCTGACCGAGGCCCCCCTGAACCCCAAGGCCAACAGAGAGAAGATGACTCAGGTGAGGCTCGGCCGACGCCCGTGCTCCTCCCGTCCTTTCCCCAGTCATTTTCTGCCCGGCTTGATTTCTGACATTT
+
BBBBBFFFFFFFGGGGGGGGGGGHHHE4FGHHHHHHHFHHHGHGFGHHHHHHGGGGGHGHFHFGFHHHHHHHHGHHHGGHHHHHHHHHGGGGGHHGGGGGGGHHGGG/CGFFHHHHGGHHHHHHHHHGHHGDGGGGGGGGGGHHHHGGDAEGHH?EGGGGGBE.FFGGGGFGGGGGGGGGGGGGFFFFFFFFFFFC@DDFFFEFFFFADDFFFFFFFFFFFFBFBFFFFFFFFFFFFFAFFFFFFBFBFF/
@M05620:45:000000000-G6HP7:1:1101:8426:9274 1:N:0:121
CATCCTGACCCTGAAGTACCCCATTGAGCATGGCATCGTCACCAACTGGGACGACATGGAGAAGATCTGGCACCACACCTTCTACAACGAGCTGCGCGTGGCCCCGGAGGAGCACCCAGTGCTGCTGACCGAGGCCCCCCTGAACCCCAAGGCCAACAGAGAGAAGATGACTCAGGTGAGGCTCGGCCGACGCCCGTGCTCCTCCCGTCCTTTCCCCAGTCATTTTCTGCCCGGCTTGATTTCTGACATTA
+
AABBCFFFFFFFGGGGGFGGGGGHHHHHHGHHGHHHHGHHHGHHHGHHHHHHGGGGGHHHHHHHHHHHHHHHHGHHHGGHHHHHHHHHGGGGGHHGGGGGGGHHGGGGGGGGHHHHGGHHHHHHHHHHHHGGGGGGGGGGGGHHHHGGGGHGHHGGGGGGGGGGGGGFGGGGGGGGGGGGGGGGCFFFFFFFFFFFFFFFFFFFFFFEDFFFFFFFFFFFFFFFFFFFFFFFFFFFFFAFFFFFFBFFFF0
@M05620:45:000000000-G6HP7:1:1101:9844:9279 1:N:0:121
ATCTCTATCTCCTAAAAACCTGTTTAGATTTGGAGATAGACCTTCAGGTTTTTCATCATTTTCTGCATGAATTATACATTGACCACGTTCCAGCGTGGTCAGTTTGCAGCATTCTGTTATTTTGTTTGACAGAGTGTCTTGTTGAGAACATATGTAGGACATGATTTTTTCCTGCAACAGGGAAAATAAAGTATAAGTTTTAAAGATTTATTCTTTAATAAAGGATCTCAAAGCCAGCTTTAGAAAAAGGA
+
BCCCCFFFFFFFGGGGGGGGGGHHHBGFGHHHHGHHHGHCGFHHHHHFHHHGGHGFHHHHIHFHHHFHHHFHHHFDHFHGFFHHHHEHHHHFHFGEFGEGGHHHHFHFGHHHFHHHHHHHHHHHHHHGBHFFGGGHFFHFFHFHFGHFHGFHHHFHHF3CGHHFHHHHHCHFHGEH2FGGHFGHH0FGHHH?FHHFGFHHHHHHHFHHGHGGHHHGHDGHHGHHFFHHHHHHFHHHGEHHHGHGHHHFGFH
@M05620:45:000000000-G6HP7:1:1101:25545:9288 1:N:0:121
CATCCTGACCCTGAAGTACCCCATTGAGCATGGCATCGTCACCAACTGGGACGACATGGAGAAGATCTGGCACCACACCTTCTACAACGAGCTGCGCGTGGCCCCGGAGGAGCACCCAGTGCTGCTGACCGAGGCCCCCCTGAACCCCAAGGCCAACAGAGAGAAGATGACTCAGGTGAGGCTCGGCCGACGCCCGTGCTCCTCCCGTCCTTTCCCCAGTCATTTTCTGCCCGGCTTGATTTCTGACATTA
+
CCCCCFFFFFFFGGGGGGGGGGGHHHHHHHHHHHHHHGGHHGHHHGHHHHHHGGGGGHHHHHHHHHHHHHHHHGHHHGGHHHHHHGHHGGGGGHHGGGGGGGHHGGGGGGGGHHHHGGHHHHHHHHHHHHGGGGGGGGGGGGHGHHGGGGHGHHGGGGGGGGGGGGGGGGGGGGGGGGGGGGGGFFFFFFFFFFFFDFFFFFFFFFFFFFFFFFFFFFFFFFFFFFFFFFFFFFFFFFFFFFFFFFFFFF0
@M05620:45:000000000-G6HP7:1:1101:17529:9291 1:N:0:121
CATCCTGACCCTGAAGTACCCCATTGAGCATGGCATCGTCACCAACTGGGACGACATGGAGAAGATCTGGCACCACACCTTCTACAACGAGCTGCGCGTGGCCCCGGAGGAGCACCCAGTGCTGCTGACCGAGGCCCCCCTGAACCCCAAGGCCAACAGAGAGAAGATGACTCAGGTGAGGCTCGGCCGACGCCCGTGCTCCTCCCGTCCTTTCCCCAGTCATTTTCTGCCCGGCTTGATTTCTGACATTA
+
DDDDDFFFFFFFGGGGGGGGGGGHHHHHHHHHHHHHHGHHHGHGHGHHHHHHGGGGGHHHHHHHHHHHHHHHHGHHHGGHHHHHHHHHGGGGGHHGGGGGGGHHGGGGGGGGHHHHGGHHHHHHHHHGHHGGGGGGGGGGGGHHHHGGGGHGHHGGGGGGGGGGGGGGGGGGGGGGGGGGGGGGFFFFFFFFFFFD-:DFFFFFFFFEFFFFFFFFFFFFFFFFFFFFFFFFFFFFFA.FFFFFF:FFFF0
@M05620:45:000000000-G6HP7:1:1101:25557:9301 1:N:0:121
CATCCTGACCCTGAAGTACCCCATTGAGCATGGCATCGTCACCAACTGGGACGACATGGAGAAGATCTGGCACCACACCTTCTACAACGAGCTGCGCGTGGCCCCGGAGGAGCACCCAGTGCTGCTGACCGAGGCCCCCCTGAACCCCAAGGCCAACAGAGAGAAGATGACTCAGGTGAGGCTCGGCCGACGCCCGTGCTCCTCCCGTCCTTTCCCCAGTCATTTTCTGCCCGGCTTGATTTCTGACATTA
+
CCCCCFFFFFFFGGGGGGGGGGGHHHHHHHHHHHHHHGHHHGHHHGHHHHHHGGGGGHHHHHHHHHHHHHHHHGHHHGGHHHHHHHHHGGGGGHHGGGGGGGHHGGGGGGGGHHHHGGHHHHHHHHHHHHGGGGGGGGGGGGHHHHGGGGHGHHGGGGGGGGGGGGGGGGGGGGGGGGGGGGGGFFFFFFFFFFFFFDDFFFFFFFFFFFFFFFFFFFFFFFFFFFFFFFFFDFFFFFAFFFFFFEFFFF0
@M05620:45:000000000-G6HP7:1:1101:25576:9302 1:N:0:121
CATCCTGACCCTGAAGTACCCCATTGAGCATGGCATCGTCACCAACTGGGACGACATGGAGAAGATCTGGCACCACACCTTCTACAACGAGCTGCGCGTGGCCCCGGAGGAGCACCCAGTGCTGCTGACCGAGGCCCCCCTGAACCCCAAGGCCAACAGAGAGAAGATGACTCAGGTGAGGCTCGGCCGACGCCCGTGCTCCTCCCGTCCTTTCCCCAGTCATTTTCTGCCCGGCTTGATTTCTGACATTT
+
BBBBBFFFFFFFGGGFGGGGGGGHHHGGHHHHCGHHHGHHCFHFHGHHHHHHGGGGGGHHGHHHHHHHHHHHHGHHHGGHHHHHHHHHGGGGGGHGGGGGGGHHGGGFGGGGHHHHGGE<GFHHHHHHHHFGGGGGGGGGGGHHHHGGDDHGHHGGGFBFEFDGFGGFGGGGGGGGFGE.FCCFFFFFFFFFFFF;@DDEFFFFFEDFFFFFFFFFFFDBFBFFFFFEFFBEAAB;D-9BFFBFB/B/;F/
@M05620:45:000000000-G6HP7:1:1101:3403:9322 1:N:0:121
TACCTGTACTGGGGAAGCATTTGAATATCCCCCCATGGTGATGGGGACGGAGAACTGCTCCATAAACACAGGCAACGTGCCTAACTTTCCCGGGAAGATGAAGTCAAAGAGCGACCACAGCTCTCGGAGGTTATTTTGCATCGGTGAGCCAGACAGAATGATCCGATGAGGGGTGCGAAACTATTTGAGGAAAGGAAGCACCTTTTTATTAAATTTACCTTTTAGCAATCGCCATTCCTACCCTAAAGATC
+
BBBCCFFFFFFFGGGGGGGGGGHHHHHHHHHGGGGHHHGGHHHHHGFGEGFFGHHHHHHHHHHHHHHHHHHGGHHHGHHHHHHGHGHHHHHGGGGGGHHHHHHHHHHHHHHHGGGGGHHHHHHHHGGGGGEHHHHHHGHGHHGGGGGHHHHHHGHHHHHHHHHHHGGGHHHGGEGGGGCDGGGGGGGGGGGGGGGGFGGFFEFFFFFFFFFFFFFFFFFFFFFFFFFFFFAEFFAFFFFFFAFFF99FFFF
@M05620:45:000000000-G6HP7:1:1101:19864:9325 1:N:0:121
TACCTGTACTGGGGAAGCATTTGAATATCCCCCCATGGTGATGGGGACGGAGAACTGCTCCATAAACACAGGCAACGTGCCTAACTTTCCCGGGAAGATGAAGTCAAAGAGCGACCACAGCTCTCGGAGGTTATTTTGCATCGGTGAGCCAGACAGAATGATCCGATGAGGGGTGCGAAACTATTTGAGGAAAGGAAGCACCTTTTTATTAAATTTACCTTTTAGCAATCGCCATTCCTACCCTAAAGATC
+
AAAAAFFFFFFFCE1EAGAFGFFEFFDEGHHGGGGHFEDGDFHC/AFEECEEFGFHFFHFFHHHHFHHHFHHGHHH@GEEHDGGGFGHGDG/>E>EEFGHDBGFFBDGHCCG?CCGCHGHHHFHHGGACGAGGHHHHFB1GDF?ECFFGHFGHFHHHFGGDDFHHGGGFH/.-ECBAG?@AFBFFFFF9/0CFF.FBAEFEAB9FFFFFFFB/BFFB/:BFFFEFFBBFFEFFBFFBFFFFFFFBB9FBFF
@M05620:45:000000000-G6HP7:1:1101:19847:9330 1:N:0:121
TACCTGTACTGGGGAAGCATTTGAATATCCCCCCATGGTGATGGGGACGGAGAACTGCTCCATAAACACAGGCAACGTGCCTAACTTTCCCGGGAAGATGAAGTCAAAGAGCGACCACAGCTCTCGGAGGTTATTTTGCATCGGTGAGCCAGACAGAATGATCCGATGAGGGGTGCGAAACTATTTGAGGAAAGGAAGCACCTTTTTATTAAATTTACCTTTTAGCAATCGCCATTCCTACCCTAAAGATC
+
BBBBBFFFFFFFGCFGGGGGGGHHHHHHHHHGGGGHHHGHHHHHEGGGGGGGGHHHHHHHHHHHHHHHHHHHGHHHGHHHHHHHHHHHHHHGGGGGGHHHHGHHHHHHHHHHGGGGGHHHHHHHHGGGGGFHHHHHHHHHHHGGGGGHHHHHHGHHGHHHHGHGHGFGHHHGGGGGGDGFDGFFFGGFEFFGGGGGGGGGGFFFFFFFFFFFFFFFFFFFFFFFFFFFFFFFFFFFFFFFFFFFFFFFFFF
@M05620:45:000000000-G6HP7:1:1101:18209:9332 1:N:0:121
TACCTGTACTGGGGAAGCATTTGAATATCCCCCCATGGTGATGGGGACGGAGAACTGCTCCATAAACACAGGCAACGTGCCTAACTTTCCCGGGAAGATGAAGTCAAAGAGCGACCACAGCTCTCGGAGGTTATTTTGCATCGGTGAGCCAGACAGAATGATCCGATGAGGGGTGCGAAACTATTTGAGGAAAGGAAGCACCTTTTTATTAAATTTACCTTTTAGCAATCGCCATTCCTACCCTAAAGATC
+
CCCCCFFFFFFFGGGGGGGGGGHHHGHHHHHGGGFHHHGHHHHHHGGGGGGGGHHHHHHHHHHHHHHHHHHHGHHHGHHHHHHHHHHHHHHGGGGGGHHHHHHHHHHHHHHHGGGGGHHHHHHGHGGGGGGHHHHHHHHHHHGGGGGHHHHGHGHHFHHHHHHHHGGGHHHGGEEGGDCGGGGGGGGGEGFGGGGGGGGFFFFFFFFFFFFFFFFFFFFFFFFFFFFFFFEFFFFFFFFFFFFFFFBFFFF
@M05620:45:000000000-G6HP7:1:1101:4440:9336 1:N:0:121
TACCTGTACTGGGGAAGCATTTGAATATCCCCCCATGGTGATGGGGACGGAGAACTGCTCCATAAACACAGGCAACGTGCCTAACTTTCCCGGGAAGATGAAGTCAAAGAGCGACCACAGCTCTCGGAGGTTATTTTGCATCGGTGAGCCAGACAGAATGATCCGATGAGGGGTGCGAAACTATTTGAGGAAAGGAAGCACCTTTTTATTAAATTTACCTTTTAGCAATCGCCATTCCTACCCTAAAGATC
+
BBBBBFFFFFFFGGGGGGFGFF6FFFGHHEGGG22A3355A55322AE00A1EFHF3G5BFFG535GHHA11FEGG/11?BF3F2G4FH3GF/E/>/?BG?3B4BFD43?F2@CCFGEHGGHHHHGGGGGAFFGFFFHHHHHGGGDGHFHHGFGHHCFHHHHHHHGGGHHE?C:AFGDGGGGGGGGGFEGFGFGG/FGGEGFFFFFFFFFFFFFFFFFFFFFFFFFFFFF?EFFFFFFFFFFFFFFFFFFF
@M05620:45:000000000-G6HP7:1:1101:19864:9345 1:N:0:121
TACCTGTACTGGGGAAGCATTTGAATATCCCCCCATGGTGATGGGGACGGAGAACTGCTCCATAAACACAGGCAACGTGCCTAACTTTCCCGGGAAGATGAAGTCAAAGAGCGACCACAGCTCTCGGAGGTTATTTTGCATCGGTGAGCCAGACAGAATGATCCGATGAGGGGTGCGAAACTATTTGAGGAAAGGAAGCACCTTTTTATTAAATTTACCTTTTAGCAATCGCCATTCCTACCCTAAAGATC
+
CCCCCFFFFFFFGGGGGGGGGGHHHHHHHHHGGGGHHHGHHHHGGGGGGGGGGHHHHHHHHHHHHHHHHHHHGHHHGHHHHHHHHHHHHHHGGGGGGHHHHHHHHHHHHHGHGGGGGHHHHHHHHGGGGGEHHHHHHHHHHHGGGGGHHHHHHGHHHHHHHHHHHGGGHHHGGEDGGGGGGGGGGGGFEFFGGGFGGGGGGFFFFFFFFFFFFFFFFFFFFFFFFFFFFFEFFFFFFFFFFFFFFFFFFFF
@M05620:45:000000000-G6HP7:1:1101:14297:9351 1:N:0:121
ATCTCTATCTCCTAAAAACCTGTTTAGATTTGGAGATAGACCTTCAGGTTTTTCATCATTTTCTGCATGAATTATACATTGACCACGTTCCAGCGTGGTCAGTTTGCAGCATTCTGTTATTTTGTTTGACAGAGTGTCTTGTTGAGAACATATGTAGGACATGATTTTTTCCTGCAACAGGGAAAATAAAGTATAAGTTTTAAAGATTTATTCTTTAATAAAGGATCTCAAAGCCAGCTTTAGAAAAAGGA
+
CDDCDFFFFFFFGGGGGGGGGGHHHHHHHHHHHHHHHHHHHHHHHHHHHHHGGHHHHHHHHHHHIHHHHHHHHHHHHHHHHHHHHHGHHHHHHHGGGGHHHHHHHHHHHHHHHHHHHHHHHHHHHHHHHHHHHHHHHHHHHHHHHHHHHHHHHHHHHHHHHHHHHHHHHGHHHHHHHHHHHGGHHHHHHHHHHHHHHGHHHHHHHHHHHHHHHHHHHHHHHHHHHHHHHHHHHHHHHGGHHHHGHGHHGGH
@M05620:45:000000000-G6HP7:1:1101:14310:9364 1:N:0:121
ATCTCTATCTCCTAAAAACCTGTTTAGATTTGGAGATAGACCTTCAGGTTTTTCATCATTTTCTGCATGAATTATACATTGACCACGTTCCAGCGTGGTCAGTTTGCAGCATTCTGTTATTTTGTTTGACAGAGTGTCTTGTTGAGAACATATGTAGGACATGATTTTTTCCTGCAACAGGGAAAATAAAGTATAAGTTTTAAAGATTTATTCTTTAATAAAGGATCTCAAAGCCAGCTTTAGAAAAAGGA
+
BCCCCFFFFFFFGGGGGGGGGGHHHHHHHHHHHHHHHHHHHHHHHHHHHHHGGHHHHHIHIHIIHHHHHGHHHHHHHHHHHHHHHHGHHHHHHHGGGGHHHHHHHHHGHHHHHHHHHHHHHHHHGHHHHHHHHHGHHHHHHHHHHHHHHHHHHHHHHHHHHHHHHHHHHGHHHHHHHHHHHGGHHHGHHHHHHHHHHGHHHHHHHHHHHHHHHHHHHHHHHHHHHHHHHGHHHHHHHGHHHHHHHEHHFGH
@M05620:45:000000000-G6HP7:1:1101:3733:9375 1:N:0:121
CATCCTGACCCTGAAGTACCCCATTGAGCATGGCATCGTCACCAACTGGGACGACATGGAGAAGATCTGGCACCACACCTTCTACAACGAGCTGCGCGTGGCCCCGGAGGAGCACCCAGTGCTGCTGACCGAGGCCCCCCTGAACCCCAAGGCCAACAGAGAGAAGATGACTCAGGTGAGGCTCGGCCGACGCCCGTGCTCCTCCCGTCCTTTCCCCAGTCATTTTCTGCCCGGCTTGATTTCTGACATTA
+
CCCDDFFFFFFFGGGGGGGGGGGHHHHHHHHHHHHHHGHHHGHHHGHHHHHHGGGGGHHHHHHHHHHHHHHHHGHHHGGHHHHHHHHHGGGGGHHGGGGGGGHHGGGGGGGGHHHHGGHGHHHHHHHHHHGGGGGGGGGGGGHHHHGGGGHGHHGGGGGGGGGGGGGGGGGGGGGGGGGGGGGGFFFFFFFFFFFFCFFFFFFFFFFAFFFFFFFFFFFFFFFFFFFFFFFFDFFFFFFFFFFFFBFFFF0
@M05620:45:000000000-G6HP7:1:1101:17133:9391 1:N:0:121
CATCCTGACCCTGAAGTACCCCATTGAGCATGGCATCGTCACCAACTGGGACGACATGGAGAAGATCTGGCACCACACCTTCTACAACGAGCTGCGCGTGGCCCCGGAGGAGCACCCAGTGCTGCTGACCGAGGCCCCCCTGAACCCCAAGGCCAACAGAGAGAAGATGACTCAGGTGAGGCTCGGCCGACGCCCGTGCTCCTCCCGTCCTTTCCCCAGTCATTTTCTGCCCGGCTTGATTTCTGACATTT
+
CCCCCFFFFFFFGGGGGGGGGGGHHHHHHHHHHHHHHGHHHGHHHGHHHHHHGGGGGHHHHHHHGHHHHHHHHGHHHGGHHHHHHHHHGGGGGHHGGGGGGGHHGGGGGGGGHHHHGGHGHHHHHHHHHHFCGGGGGGGGGGHHHHGGGGHGHHGGGGGGGGGGGGGGGGGGGGGGGGGGGGGGFFFFFFFFFFFFBFFFFFFFFFFEFFFFFFFFFFFFFFFFFFFFFFFFFFAFFF;FFFFFFBFBFF0
@M05620:45:000000000-G6HP7:1:1101:3750:9395 1:N:0:121
CATCCTGACCCTGAAGTACCCCATTGAGCATGGCATCGTCACCAACTGGGACGACATGGAGAAGATCTGGCACCACACCTTCTACAACGAGCTGCGCGTGGCCCCGGAGGAGCACCCAGTGCTGCTGACCGAGGCCCCCCTGAACCCCAAGGCCAACAGAGAGAAGATGACTCAGGTGAGGCTCGGCCGACGCCCGTGCTCCTCCCGTCCTTTCCCCAGTCATTTTCTGCCCGGCTTGATTTCTGACATTA
+
BBBBBFFFFFFFGFGBGGGFGGGHHGHFGHHEGE4FG?GGHGH3FGHF32FFEFGCGFFGBGHHHHHHF5FCFFHHHGGHHHHHHHBH/FDEE3FEEEFGGGHHGEBD@D?EFGHHGEF<1FF1FGF1GG/A@->FEDGGGEEGGHGGDEGGGHFEGE/FBBEE/;FGFFFGGG9/C9FA.;EFCAEFD-@B@DF-@9A.BFFFFFDADF.BFFFFFF9FF/BFFFFF//BE:-;B;-AFFFF/B/;/;F/
@M05620:45:000000000-G6HP7:1:1101:20948:9422 1:N:0:121
CATCCTGACCCTGAAGTACCCCCGGCTTGATTTCTGACATTAGATCGGAAGAGCACACGTCTGAACTCCAGTCACTCTCGCGCATCTCGTATGCCGTCTTCTGCTTGAAAAAAAAAAAATTCTTCTTCCCAATTCCCCCCTTCCCCCCCACTCCCCCCGATAATCACTTCCACCCTTACTTCTCATCCTCCTTCCCTTCACCTCCCCTCCTCTCCCCTTTCCTTTTCTGCCCATCTTTCCTACGCCCCTTC
+
CCCDDFFFFFFFGGGGGGGGGGGGEGGGGHHHHHHHHHHHHHHHHHHGGGGHHHHHHHGHHHGGHHHHHHHFHHHHHHHGGGGGEEHHHFGGHHHGGGHGHFDGGHHHHHHHCGC//>/011111111101<011=1<CC-.//CC.C--../;999A---;.0;0090;000...:000;999009000//0;/:9090:00..;./;.;/:B/BA/.009000;:9000.0;;000000;0.---;..:
@M05620:45:000000000-G6HP7:1:1101:17143:9428 1:N:0:121
AGATTACTGCAACAGTTCCCCCTGGACCTGGAAAAGTTTCTTGCCTGGCTTACAGAAGCTGAAACAACTGCCAATGTCCTACAGGATGCTACCCGTAAGGAAAGGCTCCTAGAAGACTCCAAGGGAGTAAAAGAGCTGATGAAACAATGGCAAGTAAGTCAGGCATTTCCGCTTTAGCACTCTTGTGGATCCAATTGAACAATTCTCAGCATTTGTACTTGTAACTGACAAGCCAGGGACAAAACAAAGAT
+
A>AAAFFFDF1FGGFGGGGGGGGGHHHHHGGHFHHHHHHHHHHHHHHHHHHHHHHHHHHHHHHHHHHHHHHHHHHHHHHHHHHHHHHHHHFHHHGGGGHHHHHHHHHHGHHHHHHHHHHHHHBF/FEGH1GHHGHHHHGHH2FHHHHHHHHHHGHHHHHHHHHHHHHHHHGGGGGGHHHHHHHHHHHGHHHHHFHHHGHHHHHHHHHHHHHHHHHHHHHHHHHHHHHHGHHHHGGGGGGGGGFFGGGGGGF
@M05620:45:000000000-G6HP7:1:1101:7510:9434 1:N:0:121
ATCTCTATCTCCTAAAAAGGAAGAAAGGGGAGGGAAGATCGGAAGAGCACACGTCTGAACTCCAGTCACTCTCGCGCATCTCGTATGCCGTCTTCTGCTTGAAAAAAAAAAAAAAAACAACAAAGAGAAAGAGGATGGAGATAAATAAAAGAATTGTGAAGGAGCAATGACTGTAAAAAGAAAGAAGAATAGAATGAGACAAGCATGGAATGTTTACTAAGCGTTACAGGTAAGGGATAGATATATAACTT
+
CCCCCFFFFFFFGGGGGGGGGGHGFGHHGGGGGGGHGHHHHGGGGHHHHHHHGHHHGHFHHHHHHGHHHHHHHGGGGGGFHHHGGHHHHGFGHGHHHHHHHHHHHHGGGGG<><-<-.<...<.////000//:./0.//0/000009000..:00000900..../00;000000000...:0/./0/00000000000//.9/90.0:009:0090000/-..9.00/00000.9//0000000009;0
@M05620:45:000000000-G6HP7:1:1101:6808:9438 1:N:0:121
AGATCGGAAGAGCACACGTCTGAACTCCAGTCACTCTCGCGCATCTCGTATGCCGTCTTCTGCTTGAAAAAAAAAAAAAATGCTACCAACCAGCCCCCCTTGTATTTCACCTCCAGACTACTAATCTCTTCCTCAAATTAGTCCTTCACTTTCAGTCTATCCTCCTCCTTTAGCACTTCCAGGATATATCTTCCCGATGAGCAAAATGTGCAGTTCTTAACACGAGTGGCTTGACAATCGCCCGCCTCCCG
+
CCCBCCCCCCFFGGGGGGGGGGHGHHHHHHHHHHHHHHGGGGGGGHHHGGHHHGGGGGGHGHHHHHFGHHHGGGGG>>//0322222B2///////////00111111@1110.01<.1<01111<000000000000000<000000000000;000000/00/////00000090/0000/.0000000000;..-.0///////////////////////9--......-./////....:--;....
@M05620:45:000000000-G6HP7:1:1101:5001:9438 1:N:0:121
ATCTCTATCTCCTAAAAACCTGTTTAGATTTGGAGATAGACCTTCAGGTTTTTCATCATTTTCTGCATGAATTATACATTGACCACGTTCCAGCGTGGTCAGTTTGCAGCATTCTGTTATTTTGTTTGACAGAGTGTCTTGTTGAGAACATATGTAGGACATGATTTTTTCCTGCAACAGGGAAAATAAAGTATAAGTTTTAAAGATTTATTCTTTAATAAAGGATCTCAAAGCCAGCTTTAGAAAAAGGA
+
BCCCCFFFFFFFGGGGGGGGGGHHHHHHHHHHHHHHHHHHHHHHHHHHHHHGGHHHHHHHIHIHIHHHHGHHHHHHHHHHHGHHHHGHHHHHHHGFGGHHHHHHHHHHHHHGHHHHHHHHHHHHHHHHHHHHHHHHHHHHHHHHHHHHHHHHHHHHHHHHHHHHHHHHHGHHHHHHHHHHHGGHGHHHHGHGHHHHHGHHHHHHHHHHHHHHHGHHHHHHHHHGGHHHHHHHHHHHHGHHHHHHHHHHGGH
@M05620:45:000000000-G6HP7:1:1101:7284:9444 1:N:0:121
AGATTACTGCAACAGTTCCCCCTGGACCTGGAAAAGTTTCTTGCCTGGCTTACAGAAGCTGAAACAACTGCCAATGTCCTACAGGATGCTACCCGTAAGGAAAGGCTCCTAGAAGACTCCAAGGGAGTAAAAGAGCTGATGAAACAATGGCAAGTAAGTTAGGCATTTCCGCTTTAGCACTCTTGTGGATCCAATTGAACAATTCTCAGCATTTGTACTTGTAACTGACAAGCCAGGGACAAAACAAAGAT
+
ABBBAFFFFFFFGGGGGGGGGGGGHHHHHEHHFHHHGHHHHHHHHHHGHHHHHHHHHHHHHHHHHHHHHHHHHHHHHHHHHHHHHHHHHHHHHHGGEGHHHHGHHHHHGHHHHHHHHHHHHGHGGFGGHHHHHGHHHHHHHDGHHHHHHHHHHGHHHHHHHHHHHHHHHHGGGGGHHHGHHHHHHFGGHHHHGGHHHDDGHHHHHHHHHHHHHHHHHHHGHHHGHHHFFHHHHGGGGGGGEFBAFGGGGGG
@M05620:45:000000000-G6HP7:1:1101:17147:9448 1:N:0:121
AGATTACTGCAACAGTTCCCCCTGGACCTGGAAAAGTTTCTTGCCTGGCTTACAGAAGCTGAAACAACTGCCAATGTCCTACAGGATGCTACCCGTAAGGAAAGGCTCCTAGAAGACTCCAAGGGAGTAAAAGAGCTGATGAAACAATGGCAAGTAAGTCAGGCATTTCCGCTTTAGCACTCTTGTGGATCCAATTGAACAATTCTCAGCATTTGTACTTGTAACTGACAAGCCAGGGACAACACAAAGAT
+
A1AAAFFFBF1FGG1GGGGGGGGFCHHHHCAGCGHHHHHHHHHHHHHHHHHFHHFHHHHHHHFGHHHHHHHHGHHGHHHHHHHHHGHHHH2FGHGGECHGHHFHFEHHGHHHHHHFHHHH111?/>?EHFHHHGHHHH1GG>FHHHHHHHHHFGHHHHHHHGHHHHHHHHGGGGGF1GDHHHHHHGGGHHHHH0DHHGFHFHHHHHHGGHHHHHHHHGHGHHHGHHGFHHHHHGGFGGGG?A.9CAEGGFF
@M05620:45:000000000-G6HP7:1:1101:5253:9458 1:N:0:121
ATCTCTATCTCCTAAAAACCTGTTTAGATTTGGAGATAGACCTTCAGGTTTTTCATCATTTTCTGCATGAATTATACATTGACCACGTTCCAGCGTGGTCAGTTTGCAGCATTCTGTTATTTTGTTTGACAGAGTGTCTTGTTGAGAACATATGTAGGACATGATTTTTTCCTGCAACAGGGAAAATAAAGTATAAGTTTTAAAGATTTATTCTTTAATAAGGGATCTCAAAGCCAGCTTTAGAAAAAGGA
+
BCCCCFFFFFFFGGGGGGGGGGHHHHHHHHHHHGHHHHHHHHHHHHHHHHHGGHHHHHHHHHHHHHHHHHHHHHHHHHHHHHHHHHGHHHHHHHGGGGHHHHHHHHHHHHHHHHHHHHHHHHHHHHHHGHHHHHHHHHHHHHHHHHHHHHHHHHHHHHHHHHHHHHHHHGHHHHHHHHHHHGGHHHHHGHHHHHHHHGHHHHHHHHHHHHHHHHHHHHHHHHHHHHGHHGHHHHHHHGHHHHHHHGHHGGG
@M05620:45:000000000-G6HP7:1:1101:17633:9466 1:N:0:121
AAACCAAGCAGACACTCACCGCCAGAAGACATGAGGTCAGCTAGATCGGAAGAGCACACGTCTGAACTCCAGTCACTCTCGCGCATCTCGTATGCCGTCTTCTGCTTGAAAAAAAAAAAAACAAATAATCACATACAGATTCATTAATAAAGAGTTATTAATATAATAATATAATCACTTTTATACATCATGTGACTTCTGATAAACATACGTAGCATTACAGAGAAGCAAATTGAATTATATAGTTGTGA
+
CCCCCCCFCFFFGGGGGGGGEGGGGHHHHHHHHHHHHHHHHHHHHHHHGGGGHHHHHHHGHHHGHHHHHHHHHHHHHHHHGGGGGGGHHHGGHHHHGGGHGHHGHHHHGHHFBBCDFF<<-..<<11111>1<00000000000000<0<000/000::000000000=00000000090000000000;00;000000000900000009.00..0000000;9/0900/0;000009000;000000.0
@M05620:45:000000000-G6HP7:1:1101:5246:9475 1:N:0:121
ATCTCTATCTCCTAAAAACCTGTTTAGATTTGGAGATAGACCTTCAGGTTTTTCATCATTTTCTGCATGAATTATACATTGACCACGTTCCAGCGTGGTCAGTTTGCAGCATTCTGTTATTTTGTTTGACAGAGTGTCTTGTTGAGAACATATGTAGGACATGATTTTTTCCTGCAACAGGGAAAATAAAGTATAAGTTTTAAAGATTTATTCTTTAATAAGGGATCTCAAAGCCAGCTTTAGAAAAAGGA
+
A11>AF3FFFFFEGGBFGGGFGEGHGHHHHHHB1FFHG1F1FHH111FBFEFCGHGDHFGFGFHEGDDHFDGG1BGHHHHFHGHHHGHFHFE1>>E/EGHHHHHBGHHBHHFHHHHHHHHHHHHHHHHHHHHGHHHHGHHHHHHHHHHHHHHHHHHHHHHHHHHHHHHHCHHHGHHHHHHHGGHHHHHHHHHHHGGHHHHHHHHHHHHHHHHHHHHHHHHFF0CGHFHHHHHHHHHHGHHHHBCFFHGCCF
@M05620:45:000000000-G6HP7:1:1101:21043:9476 1:N:0:121
CATCCTGACCCTGAAGTACCCCGGCTTGATTTCTGACATTAGATCGGAAGAGCACACGTCTGAACTCCAGTCACTCTCGCGCATCTCGTATGCCGTCTTCTGCTTGAAAAAAAAAAAAAAAACAAAATAAAAAAATAAAAAATGGTCTCCAAATTTGAGCATTTATGTAGACACTCTTAAGGAAAATAGACTAGAGAGGGTTGAATAACTAGATTAAGTAGCTAGTGAGTGAAAAAACATTCGTCACCGTA
+
DDDDDFFFFFFFGGGGGGGGGGGGGGGGHHHHHHHHHHHHHHHHHHGEGGHHHHHHHGHHHGHHHHHHHHHHHHHHHHGGGGGGGHHHGGHHHHGFGHGHHHHHHHHHHHHGGGGC></---...<<0<00<0--.000:0-.0:00000000;0:00.00000000000000:0B;000:0:///00000000000...;.-/00:0;:F00:0000:0000000000000000.-..0:00/...0...
@M05620:45:000000000-G6HP7:1:1101:10411:9479 1:N:0:121
ATCTCTATCTCCTAAAAACCTGTTTAGATTTGGAGATAGACCTTCAGGTTTTTCATCATTTTCTGCATGAATTATACATTGACCACGTTCCAGCGTGGTCAGTTTGCAGCATTCTGTTATTTTGTTTGACAGAGTGTCTTGTTGAGAACATATGTAGGACATGATTTTTTCCTGCAACAGGGAAAATAAAGTATAAGTTTTAAAGATTTATTCTTTAATAAAGGATCTCAAAGCCAGCTTTAGAAAAAGGA
+
CCCCCFFFFFFFGGGGGGGGGGHHHHHHHHHHHGHHHHHHHHHHHHHHHHHGGHHHHIHHHHHHIHHHHHHHHHHHHHHHHHHHHHGHHHHHHHGGGGHHHHHHHHHHHHHHHHHHHHHHHHHHHHHHHHHHHHHHHHHHHHHHHHHHHHHHHHHHHHHHHHHHHHHHHGHHHHHHHHHHHGGHHHHHHHHHHHHHHHHHHHHHHHHHHHHHHHHHHHHHHHHHHHHHHHHHHHHHHGHHHHHHHHHHGGH
@M05620:45:000000000-G6HP7:1:1101:8729:9481 1:N:0:121
AGATTACTGCAACAGTTCCCCCTGGACCTGGAAAAGTTTCTTGCCTGGCTTACAGAAGCTGAAACAACTGCCAATGTCCTACAGGATGCTACCCGTAAGGAAAGGCTCCTAGAAGACTCCAAGGGAGTAAAAGAGCTGATGAAACAATGGCAAGTAAGTCAGGCATTTCCGCTTTAGCACTCTTGTGGATCCAATTGAACAATTCTCAGCATTTGTACTTGTAACTGACAAGCCAGGTACAAAACAAAGAT
+
BBBBBFFFBFFFGGFGGGGGGGGGHHHHHHFHGHHHHHHHHHHHHHHHHHHHHHGHHHHHHHHHHHHHHHHHHHHHHHHHHHHHGHHHHHFHHHGFGGHHHHCGHHHHGHHHHHHHHHHHFHHGGEGGHHHHHGHHHHBHHFGHHHHHHHHGHGHHHG@GGHHHHHHHHHGGGGGHGHHHHHHHHDGGHHGHHFHHHFHHHGHHHHHFFHHHHHHHHFHHHHHGHHHHHHHHHGFGGGGG0;0CFGGGGFB
@M05620:45:000000000-G6HP7:1:1101:8723:9499 1:N:0:121
AGATTACTGCAACAGTTCCCCCTGGACCTGGAAAAGTTTCTTGCCTGGCTTACAGAAGCTGAAACAACTGCCAATGTCCTACAGGATGCTACCCGTAAGGAAAGGCTCCTAGAAGACTCCAAGGGAGTAAAAGAGCTGATGAAACAATGGCAAGTAAGTCAGGCATTTCCGCTTTAGCACTCTTGTGGATCCAATTGAACAATTCTCAGCATTTGTACTTGTAACTGACAAGCCAGGTACAAAACAAAGAT
+
AAABBFFFFFFFGGFGGGGGGGGGGHHHHHCGHHHHHHHHHHHHHHHHHHHHHGHHHHHHHHHHHHHHHHHHHHHGHHHHHHHHHGHHHH5GHHGGGGHGHH3FGGHHGHHHHHDGHHHFFHGF?FGGHFHHHGHHHHHHHHHHHHHHHHHHGGHHHHHHHHHHHHHHHHGGGGGGGHGHHHHHHHHGHHHHH0GHHHHGHHHHHHHHHHHHHHHHHHHHHGHHHHHFFHHHHGGFGGGGBFFFGGGGGGG
@M05620:45:000000000-G6HP7:1:1101:26887:9540 1:N:0:121
TACCTGTACTGGGGAAGCATTTGAATATCCCCCCATGGTGATGGGGACGGAGAACTGCTCCATAAACACAGGCAACGTGCCTAACTTTCCCGGGAAGATGAAGTCAAAGAGCGACCACAGCTCTCGGAGGTTATTTTGCATCGGTGAGCCAGACAGAATGATCCGATGAGGGGTGCGAAACTATTTGAGGAAAGGAAGCACCTTTTTATTAAATTTACCTTTTAGCAATCGCCATTCCTACCCTAAAGATC
+
CDCDCFFFFFFFGGGGGGGGGGHHHHHHHHHGGGGHHHGHHHHHHGGGGGGGGHHHHHHHHHHHHHHHHHHHGHHHGHHHHHHHHHHHHHHGGGGGGHHHHHHHHHHHHHHHGGGGGHHHHHHHHGGFGGGHHHHHHHHGHHGGGGGHHHHHHGHHHHHHHHHHHGGGHHHGGCEGGDCDGGGGGGGGGGGGGGGFGGGGGFFFFFFFFFFFFFFFFFFFFFFFFFFFFFFFFFFFFFFFFFFFFFFFFFF
@M05620:45:000000000-G6HP7:1:1101:23703:9577 1:N:0:121
ATCTCTATCTCCTAAAAACCTGTTTAGATTTGGAGATAGACCTTCAGGTTTTTCATCATTTTCTGCATGAATTATACATTGACCACGTTCCAGCGTGGTCAGTTTGCAGCATTCTGTTATTTTGTTTGACAGAGTGTCTTGTTGAGAACATATGTAGGACATGATTTTTTCCTGCAACAGGGAAAATAAAGTATAAGTTTTAAAGATTTATTCTTTAATAAAGGATCTCAAAGCCAGCTTTAGAAAAAGGA
+
AAABBFFFFFFFGGGGGGGGGGGHHHHHHHHHHHHHHHHHHHHHHHHHHHHGGHHHHHHHHHHHHHHHHHHHHHHHHHHHHHHHHHGHHHHHHHGEGGHHHHHHHHHHHHHHHHHHHHHHHHHHHHHHGHGHHHGHHHHHHHHHHHGHHHHHHHHHHHHHHHHHHHHHHGHHHHHHHHHHHGGHHHHHGFHGHHHGH<GHHHHHHHHHHHHHHHHHHGHHHGHHHHHHHHHFHHHHHGHHHHGFGFHHFGG
@M05620:45:000000000-G6HP7:1:1101:14743:9591 1:N:0:121
ATCTCTATCTCCTAAAAACCTGTTTAGATTTGGAGATAGACCTTCAGGTTTTTCATCATTTTCTGCATGAATTATACATTGACCACGTTCCAGCGTGGTCAGTTTGCAGCATTCTGTTATTTTGTTTGACAGAGTGTCTTGTTGAGAACATATGTAGGACATGATTTTTTCCTGCAACAGGGAAAATAAAGTATAAGTTTTAAAGATTTATTCTTTAATAAAGGATCTCAAAGCCAGCTTTAGAAAAAGGA
+
AAA>AFFFFFFFFGGFGGGGFFGGHFGHFGHHHFGFFFHDHHHHHHGHHFHEFHHHHHHFHHHHHHHHHHHFHHHHHHFHHGFHGHGFHHHHHHGEFGHHHHFHHHHHHHHHHHHHGHHHHHHHGHHHHHGHHHFHHHHHHHHHHHHHHHHHHHGHHHHHHGHHGHHHHGHHHHGHHHHHHGGHHHHHGHHGHFHGHFHHHHFHHHHHHHHHHHHHHHHHHHHHHHHHHGHHHHHHHGHHHHGHHGHHGGH
@M05620:45:000000000-G6HP7:1:1101:23706:9596 1:N:0:121
ATCTCTATCTCCTAAAAACCTGTTTAGATTTGGAGATAGACCTTCAGGTTTTTCATCATTTTCTGCATGAATTATACATTGACCACGTTCCAGCGTGGTCAGTTTGCAGCATTCTGTTATTTTGTTTGACAGAGTGTCTTGTTGAGAACATATGTAGGACATGATTTTTTCCTGCAACAGGGAAAATAAAGTATAAGTTTTAAAGATTTATTCTTTAATAAAGGATCTCAAAGCCAGCTTTAGAAAAAGGA
+
BCCCCFFFFFFFGGGGGGGGGGHHHHHHHHHHHHHHHHHHHHHHHHHHHHHGGHHHHHIHIHIHHHHHHGHHHHHGHHHHHGHHHHGHHHHHHHGEGGGHGHFHHHHFHHHHHHHHHHHHHHHHHHHHGHHHHHGHHHHHHHHHGHGHHGHHHHHHHHHHGHHHHHHHHGHHHHHGGHHHHGGHHGHHGHHGGHHHHFGHHHFHHHHHHHHHHHHHHHHGHHHHHHHHHGHGHHHHHGFHHHGHHGHHGGH
@M05620:45:000000000-G6HP7:1:1101:12446:9600 1:N:0:121
ATCTCTATCTCCTAAAAACCTGTTTAGATTTGGAGATAGACCTTCAGGTTTTTCATCATTTTCTGCATGAATTATACATTGACCACGTTCCAGCGTGGTCAGTTTGCAGCATTCTGTTATTTTGTTTGACAGAGTGTCTTGTTGAGAACATATGTAGGACATGATTTTTTCCTGCAACAGGGAAAATAAAGTATAAGTTTTAAAGATTTATTCTTTAATAAAGGATCTCAAAGCCAGCTTTAGAAAAAGGA
+
CDDCDFFFFFFFGGGGGGGGGGHHHHHHHHHHHHHHHHHHHHHHHHHHHHHGGHHHHHHHHHIHIHHHHHHHHHHHHHHHHHHHHHGHHHHHHHGGGGHHHHHHHHHHHHHHHHHHHHHHHHHHHHHHHHHHHHHHHHHHHHHHHHHHHHHHHHHHHHHHHHHHHHHHHGHHHHHHHHHHHGGHHHHHHHHHHHHHHHHHHHHHHHHHHHHHHHHHHHHHHHGHHHHHHGHHHHHHHGHHHHHHHHHHGGG
@M05620:45:000000000-G6HP7:1:1101:14935:9605 1:N:0:121
TACCTGTACTGGGGAAGCATTTGAATATCCCCCCATGGTGATGGGGACGGAGAACTGCTCCATAAACACAGGCAACGTGCCTAACTTTCCCGGGAAGATGAAGTCAAAGAGCGACCACAGCTCTCGGAGGTTATTTTGCATCGGTGAGCCAGACAGAATGATCCGATGAGGGGTGCGAAACTATTTGAGGAAAGGAAGCACCTTTTTATTAAATTTACCTTTTAGCAATCGCCATTCCTACCCTAAAGATC
+
CCCCCFFFFFFFGGGGGGGGGGHHHHHHHHHGGGGHHHGGHFHHGGGGGGGGGHHHHHHHHHHHHHHHHHHHGHHHGHHHHHHHHHHHHHHGGGGGGHHHGFHHGHHHHHHHGGGGGHHFHHHGHGGGGGGHHHHHHHHFHHGGGGFGHHHHHGHHFHHHGHHHHFDGHHHGGCCGCEGGFFGGGGGGGGGGGFFGGGGGGFFFFFFFFFFFFFFFFFFFFFFFFFFFFFFFFFFFFFFFFFFFFBFFFFF
@M05620:45:000000000-G6HP7:1:1101:12455:9618 1:N:0:121
ATCTCTATCTCCTAAAAACCTGTTTAGATTTGGAGATAGACCTTCAGGTTTTTCATCATTTTCTGCATGAATTATACATTGACCACGTTCCAGCGTGGTCAGTTTGCAGCATTCTGTTATTTTGTTTGACAGAGTGTCTTGTTGAGAACATATGTAGGACATGATTTTTTCCTGCAACAGGGAAAATAAAGTATAAGTTTTAAAGATTTATTCTTTAATAAAGGATCTCAAAGCCAGCTTTAGAAAAAGGA
+
ABBBBFFFFFFFGGGGGGGGGGHHHHHHHHHHHHHGHHHHHHHHHHHHHHHGGHHHGHHHHHHHHHHHHHHHHGHHHGHHHHHHHHGGHHHHHHGEGGGHFHFHHHHHHHHGHHHHGHHHHHHHHHHHHGHHFHHHHHHHHHHHHHHHHHHHHHHHHHHHHHHHHHHHHGHHHHHGHGHHHGGHHGHHFFGFHHHHHFHHGHFBDFHHFFFHGHHHG0GH0DGGFGHHHHGFHH./:CGGHGHGGGHHGGH
@M05620:45:000000000-G6HP7:1:1101:14921:9625 1:N:0:121
TACCTGTACTGGGGAAGCATTTGAATATCCCCCCATGGTGATGGGGACGGAGAACTGCTCCATAAACACAGGCAACGTGCCTAACTTTCCCGGGAAGATGAAGTCAAAGAGCGACCACAGCTCTCGGAGGTTATTTTGCATCGGTGAGCCAGACAGAATGATCCGATGAGGGGTGCGAAACTATTTGAGGAAAGGAAGCACCTTTTTATTAAATTTACCTTTTAGCAATCGCCATTCCTACCCTAAAGATC
+
AAAAA1FFFF3@G?CEA1AA3FFDEHHHHHCEEEEHECB1DFFGFGEECEEE/EGFBGHGGHHGHFHGHG0?F>GHC>?/BFBGHHFGGHHC?E/>ABGGGEBBFEFHHHC0ECGG?HGFEHHHHGGGGGCGHHHHHFHBHFCCEFGHHHGFGGHHCHFFFDGHGGCGHHHGGCAFGB@G@FFGFFFFGGGFGGFFFGGFGFFFFFFEBFFBFFFFFFFFFFFFFEFFFFAE-B?FFFFFF9;FFFFFFFB
@M05620:45:000000000-G6HP7:1:1101:19240:9627 1:N:0:121
AGATTACTGCAACAGTTCCCCCTGGACCTGGAAAAGTTTCTTGCCTGGCTTACAGAAGCTGAAACAACTGCCAATGTCCTACAGGATGCTACCCGTAAGGAAAGGCTCCTAGAAGACTCCAAGGGAGTAAAAGAGCTGATGAAACAATGGCAAGTAAGTCAGGCATTTCCGCTTTAGCACTCTTGTGGATCCAATTGAACAATTCTCAGCATTTGTACTTGTAACTGACAAGCCAGGGACAAAACAAAGAT
+
3AAABFFFFFFFGGGGGGFGGGGGHGHHHHHFFHHHHHHHHHHHHHH2GHHHHHEHHHHHHGHHHGHHHHHHHHHHHHHHHHHGHHHHHHHHHHGGGGHHGHHHFGHHGHGHFHGGHHHHHHHGGHGGHGHHHGGGHHHHHHFGHHHHGGHHHEGFHFHHHHHGHHHHHHGGGGGH1FFHHHHHHGG?FHHHHCGHHHHHEGGFHHHHHHHHHHGGEGHHHHHHHHHFFHHFCEBFGDGE.9CAFGAFB/9
@M05620:45:000000000-G6HP7:1:1101:19246:9644 1:N:0:121
AGATTACTGCAACAGTTCCCCCTGGACCTGGAAAAGTTTCTTGCCTGGCTTACAGAAGCTGAAACAACTGCCAATGTCCTACAGGATGCTACCCGTAAGGAAAGGCTCCTAGAAGACTCCAAGGGAGTAAAAGAGCTGATGAAACAATGGCAAGTAAGTCAGGCATTTCCGCTTTAGCACTCTTGTGGATCCAATTGAACAATTCTCAGCATTTGTACTTGTAACTGACAAGCCAGGGACAAAACAAAGAT
+
CCCCCFFFFFFFGGGGGGGGGGGGHHHHHHHHHHHHHHHHHHHHHHHHHHHHHHHHHHHHHHHHHHHHHHHHHHHHHHHHHHHHHHHHHHHHHHGGGGHHHHHHHHHHGHHHHHHHHHHHHHHGGGGGHHHHHGHHHHHHHHHHHHHHHHHHHGHHHHHHHHHHHHHHHHGGGGGHGHHHHHHHHHHGHHHHGFHHHHGHHHHHHHHHHHHHHHHHHFHHHHHHHHHEHHHHHGGGGGGGFGGGGGGGGGF
@M05620:45:000000000-G6HP7:1:1101:19231:9655 1:N:0:121
AGATTACTGCAACAGTTCCCCCTGGACCTGGAAAAGTTTCTTGCCTGGCTTACAGAAGCTGAAACAACTGCCAATGTCCTACAGGATGCTACCCGTAAGGAAAGGCTCCTAGAAGACTCCAAGGGAGTAAAAGAGCTGATGAAACAATGGCAAGTAAGTCAGGCATTTCCGCTTTAGCACTCTTGTGGATCCAATTGAACAATTCTCAGCATTTGTACTTGTAACTGACAAGCCAGGGACAAAACAAAGAT
+
CCCBBFFFFFFFGGGGGGGGGGGGHHHHHHHHHHHHHHHHHHHHHHHHHHHHHHGHHHHHHHHHHHHHHHHHHHHHHHHHHHHHHHHHHHHHHHGGGGHHHHHHGHHHGHHHHHHGHHHHHHHGGGGGHHHHHGGHHHGHHGHHHHHHHHHHHGHHHHHHHFHHHHHHHHGGGGGHGHHHHHGHHDGGHHHHHHHHHGFFHHHHHHHHHHHHHHHHHFHHHHHHHHHHHHHHGGGGGGGGGGGGGGGGGFB
@M05620:45:000000000-G6HP7:1:1101:22503:9663 1:N:0:121
TACCTGTACTGGGGAAGCATTTGAATATCCCCCCATGGTGATGGGGACGGAGAACTGCTCCATAAACACAGGCAACGTGCCTAACTTTCCCGGGAAGATGAAGTCAAAGAGCGACCACAGCTCTCGGAGGTTATTTTGCATCGGTGAGCCAGACAGAATGATCCGATGAGGGGTGCGAAACTATTTGAGGAAAGGAAGCACCTTTTTATTAAATTTACCTTTTAGCAATCGCCATTCCTACCCTAAAGATC
+
CCCCCFFFFFFFGGGGGGGGGGHHHHHHHHHGGGGHHHHHHHHHHGGGGGGGGHHHHHHHHHHHHHHHHHHHGGHHGHHHHHHHHHHHHHHGGGGGGHHHHHHHHHHHHHHHGGGGGHHHHHHHHGGGGGGHHHHHHHHGHHGGGGGHHHHHHGHHGHHHHHHHHGGGHHHGGCEGGGGGGGGHHHGGGGFGGGGGGGGGGFFFFFFFFFFFFFHHHFFFFFFFFFFFFFFFFFFFFFFFFFFFFFFFFFF
@M05620:45:000000000-G6HP7:1:1101:23887:9732 1:N:0:121
TACCTGTACTGGGGAAGCATTTGAATATCCCCCCATGGTGATGGGGACGGAGAACTGCTCCATAAACACAGGCAACGTGCCTAACTTTCCCGGGAAGATGAAGTCAAAGAGCGACCACAGCTCTCGGAGGTTATTTTGCATCGGTGAGCCAGACAGAATGATCCGATGAGGGGTGCGAAACTATTTGAGGAAAGGAAGCACCTTTTTATTAAATTTACCTTTTAGCAATCGCCATTCCTACCCTAAAGATC
+
BBBBAFFFFFFFCCFEEGGDGFEGHEGEGHHGGGGHFGAE5FGHHEEEEE1EEFFHFFHDFEAGHEHHFEHHGEFHEGGEH@FGHDGHFDDEEC?/EAGHE3E4BGGHHHGHCDCGGHEHGCHHHGGADGCGHHHHFHB1FFEDFGACGFHHHEHGHFFGBDGFHGGGHGFGGGC??EG@BFEFFFFE?B0FBFAFB:EFFAFFFFFFFFFFFFFFB/9BFFFBBFF9BF?EFDEFBFFFF.FFFF/FF/B
@M05620:45:000000000-G6HP7:1:1101:17606:9745 1:N:0:121
TTAGGGTAGGAAGAGCACACGTCTGAACTCCAGTCACTCTCGCGCATCTCGTATGCCGTCTTCTGCTTGAAAAAAAAAAAAAACACCAATCAACTAAACAATGAAAACACCAGCGTACCATCAATATTGCACATACTCGACTTGTGGTCGTATTTATCATTCTCCTTCTCTGTCTCACTCTCAAATAAATCATGATGCATAATCTATGATGCTAGTATAACCTGCGACAAAATTATACTGATGAAATCAGC
+
BBABBFFFAABFGG4FGGGGGGHHGHHHHHHHHHHHHHHHHGGGGGFAHHHGGHFHHGGGHGHHHHHHHGHHHHGGGGFE/</?/0<//2222222222</<2?2222/0/?0////-.1111111111111100000<.<..0=<./0:-.//0000000000000;0000;0009000000;0000000:;0000;000000000/////9//9////;//..-----..///////////////////
@M05620:45:000000000-G6HP7:1:1101:16983:9752 1:N:0:121
AGATTACTGCAACAGTTCCCCCTGGACCTGGAAAAGTTTCTTGCCTGGCTTACAGAAGCTGAAACAACTGCCAATGTCCTACAGGATGCTACCCGTAAGGAAAGGCTCCTAGAAGACTCCAAGGGAGTAAAAGAGCTGATGAAACAATGGCAAGTAAGTCAGGCATTTCCGCTTTAGCACTCTTGTGGATCCAATTGAACAATTCTCAGCATTTGTACTTGTAACTGACAAGCCAGGGACAAAACAAAGAT
+
AAABBFFFDF4DGGGGGGGGGGGGHHHHHHFHGHHHHHHHHHHHHHHHHHHHHHHHHHHHHHHHHHHHHHHHHHHHHHHHHHHHHHHHHHDHHHGGEGHHHHHHFHHHGHHHHHHHHHHHGH3FAGEGHDGHHGHHHHHHH2GHHHHHHHHHHGHHHHHHHHHHHHHHHHGGGGGHHHHHHHHHHHHGHHHHHFHHHHHHFHHHHHHHHHHHHHHHHHHHHHHHHHHHGHHHHGGGGGGGFF/AFFGGGGG
@M05620:45:000000000-G6HP7:1:1101:16966:9759 1:N:0:121
AGATTACTGCAACAGTTCCCCCTGGACCTGGAAAAGTTTCTTGCCTGGCTTACAGAAGCTGAAACAACTGCCAATGTCCTACAGGATGCTACCCGTAAGGAAAGGCTCCTAGAAGACTCCAAGGGAGTAAAAGGGCTGATGAAACAATGGCAAGTAAGTCAGGCATTTCCGCTTTAGCACTCTTGTGGATCCAATTGAACAATTCTCAGCATTTGTACTTGTAACTGACAAGCCAGGGGCAAAACAAAGAT
+
AAAABFFFBF4FGGFGGGGGGGGGHHHHHG4FGHHHHHHHHHHHHHHHHHHHHHGHHHHHHHHHHHHHHHHHHHHGHHHHHHHHHHHHHHDGHHGGGGHHHHHHCGHHGHHHHHHHHHHHGHEF>GGGHDGD3/<?B?0233FGFGE2BFFHCF2F2@>2@FCBCGHHH1<EGGA11<>DFGGFH>G.D<GFF0D<0D0<D<G0=DD00/:CGCG00;GB00<CC000CCB:A./;E.9-;;;FFEG.//0
@M05620:45:000000000-G6HP7:1:1101:23976:9773 1:N:0:121
CATCCTGACCCTGAAGTACCCCCGGCTTGATTTCTGACATTAGATCGGAAGAGCACACGTCTGAACTCCAGTCACTCTCGCGCATCTCGTATGCCGTCTTCTGCTTGAAAAAAAAAAAAAAAAAACTTCACACAATCAAATAACTACCTCACATACATCCCATCCACACCAGCATCTATTATCCCCACCCTACCCAACACACCTTCAACCAACCCACGACCCTTCTAAACCCTCACACACCTCCTCCCCCC
+
CCCCCFFFFFFFGGGGGGGGGGGGGGGGGHHHHHHHGHHHHHHHHHHGGGGHHHHHHHGHHHGHHHHHHHHHHHHHHHHGGGGGGEHHHFAFGHHGGGHGHGGHHHHGBHHGFGGCG</->>--:.000000:..000000000000/000.0000000/.009.000...9./;0000000000.;..../...0......./00000.9....9.-;---///00900/.....00:../..///...-
@M05620:45:000000000-G6HP7:1:1101:4763:9797 1:N:0:121
CATCCTGACCCTGAAGTACCCCATTGAGCATGGCATCGTCACCAACTGGGACGACATGGAGAAGATCTGGCACCACACCTTCTACAACGAGCTGCGCGTGGCCCCGGAGGAGCACCCAGTGCTGCTGACCGAGGCCCCCCTGAACCCCAAGGCCAACAGAGAGAAGATGACTCAGGTGAGGCTCGGCCGACGCCCGTGCTCCTCCCGTCCTTTCCCCAGTCATTTTCTGCCCGGCTTGATTTCTGACATTA
+
BBCCCFFFFFFFGGGGGGGGGGGHHHHHHHHHHHHHHGHHHGHHHGHHHHHHGGGGGHHHHHHHHHHHHHHHHGHHHGGHHHHHHHHHGGGGGHHGGGGGGGHHGGGGGGGGHHHHGGHHHHHHHHHHHHGGGGGGGGGGGGHHHHGGGGHGHHGGGGGGGGGGGGGGGGGGGGGGGGGGGGGGFFFFFFFFFFFFFFFFFFFFFFFEFFFFFFFFFFFFFFFFFFFFFFFFFFFFFFAFFFEFFEFFFF0
@M05620:45:000000000-G6HP7:1:1101:27504:9798 1:N:0:121
ATCTCTATCTCCTAAAAACCTGTTTAGATTTGGAGATAGACCTTCAGGTTTTTCATCATTTTCTGCATGAATTATACATTGACCACGTTCCAGCGTGGTCAGTTTGCAGCATTCTGTTATTTTGTTTGACAGAGTGTCTTGTTGAGAACATATGTAGGACATGATTTTTTCCTGCAACAGGGAAAATAAAGTATAAGTTTTAAAGATTTATTCTTTAATAAAGGATCTCAAAGCCAGCTTTAGAAAAAGGA
+
CCCCCFFFFFFFGGGGGGGGGGHHHHHHHHHHHHHHHHHHHHHHHHHHHHHGGHHHHIHHHHIHIHHHHHHHHHHHHHHHHHHHHHGHHHHHHHGGGGHHHHHHHHHHHHHHHHHHHHHHHHHHHHHHHHHHHHHHHHHHHHHHHHHHHHHHHHHHHHHHHHHHHHHHHGHHHHHHHHHHHGGHHHHHHHHHHHHHHGHHHHHHHHHHHHHHHHHHHHHHHHHHHHHHHHHHHHHHHGHHHHHFHHHHGGH
@M05620:45:000000000-G6HP7:1:1101:15315:9807 1:N:0:121
CATCCTGACCCTGAAGTACCCCATTGAGCATGGCATCGTCACCAACTGGGACGACATGGAGAAGATCTGGCACCACACCTTCTACAACGAGCTGCGCGTGGCCCCGGAGGAGCACCCAGTGCTGCTGACCGAGGCCCCCCTGAACCCCAAGGCCAACAGAGAGAAGATGACTCAGGTGAGGCTCGGCCGACGCCCGTGCTCCTCCCGTCCTTTCCCCAGTCATTTTCTGCCCGGCTTGATTTCTGACATTA
+
CCDDDFFFFFFFGGGGGGGGGGGHHHHHHHHHHHHHHGHHHGHHHGHHHHHHGGGGGHHHHHHHHHHHHHHHHGHHHGGHHHHHHHHHGGGGGHHGGGGGGGHHGGGGGGGGHHHHGGHFGHHHHHHHHHGGGGGGGGGGGGHHHHGGGGHGHHGGGGGGGGGGGGGGGGGGGGGGHGGGGGGGFFFFFFFFFFFFDFFFFFFFFFFEFFFFFFFFFFFFFFFFFFFFFFFFFFFFFFFFFFFFFBFFFF0
@M05620:45:000000000-G6HP7:1:1101:4778:9809 1:N:0:121
CATCCTGACCCTGAAGTACCCCATTGAGCATGGCATCGTCACCAACTGGGACGACATGGAGAAGATCTGGCACCACACCTTCTACAACGAGCTGCGCGTGGCCCCGGAGGAGCACCCAGTGCTGCTGACCGAGGCCCCCCTGAACCCCAAGGCCAACAGAGAGAAGATGACTCAGGTGAGGCTCGGCCGACGCCCGTGCTCCTCCCGTCCTTTCCCCAGTCATTTTCTGCCCGGCTTGATTTCTGACATTA
+
BBBBBFFFFFFFGGGFGGGGGGGHHHHHHHHHHHHHHGHHHGHHHGGHHHHHGGGGGHHHHHHHHHHHHHHHHGHHHGGHHHHFHHHHGGGGGHHGGGGFGEHHGFGGGGGGHHHHGGHHFHHHHHFHHHFGGGGGGGGGGGHHHHGGGGGGHHGGGGGGGGGGGGGGGGGGGGGGGGFFGGGGFFFDFFFBBFFD@ADFFFFFFFFEFF?FFFFFFFDFFFFFFFFFFFFFDFCFCC.;BFFFBBFFFF/
@M05620:45:000000000-G6HP7:1:1101:27493:9813 1:N:0:121
ATCTCTATCTCCTAAAAACCTGTTTAGATTTGGAGATAGACCTTCAGGTTTTTCATCATTTTCTGCATGAATTATACATTGACCACGTTCCAGCGTGGTCAGTTTGCAGCATTCTGTTATTTTGTTTGACAGAGTGTCTTGTTGAGAACATATGTAGGACATGATTTTTTCCTGCAACAGGGAAAATAAAGTATAAGTTTTAAAGATTTATTCTTTAATAAAGGATCTCAAAGCCAGCTTTAGAAAAAGGA
+
BBBBBFFFFFFFGGGGGGGGGGBGHHHHHHHHHHHHHFHHHHHHHHHHHHHGGHGHHHHHHHHHHHHHHHHHHHHGHHHHHGHHGHGHHHHHHHGGGGHHHHHHHHHGHHHHHHHHHHHHHHHHHHHHFHHHHHHHHHHHHHHHGHHHHHHHHHHHHHHHHHHHHHHHHGHHHHGHHHHHHGGGHHHFGGHGGHGHHGHHHGGGHGHHHHHHHHHHHHHGGHHGHHHFHEFFHHHHHGHHHHHFFFHHGGG
@M05620:45:000000000-G6HP7:1:1101:25055:9830 1:N:0:121
CATCCTGACCCTGAAGTACCCCGGCTTGATTTCTGACATTAGATCGGAAGAGCACACGTCTGAACTCCAGTCACTCTCGCGCATCTCGTATGCCGTCTTCTGCTTGAAAAAAAAAAAACAAAAAAAACCTCTTAGAAGAGTAATTATCAGCTATCTAAGTTAACAACGAATTAAATCACATACCGCGTCCCATGCTTGACACCTACAGACCATGAGTGACGTTACCGGTGGCCAGTAACAATACGCTCAAT
+
CCCDDFFFFFFFGGGGGGGGGGGGGGGGHHHHHHHHHHHHGHHHHHGGGGHHHGHHHGHHHGGHHHGHHHHHHGHHHHGGGGGGGHHHFGHHHHGGGHGHHHHHHHHHGHHGGGGC><///00.---..//00000000.0;000000000000/00000;00000.-....00000000000/.-----.:0/0000.000./0/000../00000000.../.0.---...0:0000:0000:....00
@M05620:45:000000000-G6HP7:1:1101:15316:9837 1:N:0:121
CATCCTGACCCTGAAGTACCCCATTGAGCATGGCATCGTCACCAACTGGGACGACATGGAGAAGATCTGGCACCACACCTTCTACAACGAGCTGCGCGTGGCCCCGGAGGAGCACCCAGTGCTGCTGACCGAGGCCCCCCTGAACCCCAAGGCCAACAGAGAGAAGATGACTCAGGTGAGGCTCGGCCGACGCCCGTGCTCCTCCCGTCCTTTCCCCAGTCATTTTCTGCCCGGCTTGATTTCTGACATTT
+
ABBBBFFFFFFFGGFGGGGGGGGHHHGHHHHHHHHHHGHHHGHHHGHHHHHHGGGGGHHHHHHHHHHHGHHHHG1GHGGHHHHGHHHHGGFGGHHFGGEGGGHHGGGGGGGGHHHHGGHGHHHHFHHHHHGGGGDGGGGGGGHFHHGGGGHGHHGEF.BFFFGEFGGFGGGGGFGGGGGGGGEFFDFFF>-BAFFCBA9AFBBFFFFEFFDFFFFFFFFFF/BFFFFFBFFEADFBFAAFFFFFF/9/;F/
@M05620:45:000000000-G6HP7:1:1101:5626:9852 1:N:0:121
CATCCTGACCCTGAAGTACCCCGGCTTGATTTCTGACATTAGATCGGAAGAGCACACGTCTGAACTCCAGTCACTCTCGCGCATCTCGTATGCCGTCTTCTGCTTGAAAAAAAAAAAAAGACAACGTAGGGCGTTTCTTATTGTTCTCACATATTCATATGCACGCAGAATTTTTTCAATAACTCATTCTGAGCGTTTCATGCTTTTCTACACTCCTTGCTTCTTCTCACCGACTCTCTACTCTCCTGCCC
+
DCCDDFFFFFFFGGGGGGGGGGGGGGGGHHHHHHHHHHHHGHGHHHGGGGGHHHHHHGHHHGHHHHHHHHHHHGHHHHGGGGGGGHHHGGHHHHGGGHGHHHHHHHHGGHHFGCGC<<//.000.-.00></-<-<<<:000;<00;000000000000:00;0:-A?-/0;;:09:00;C00;0000;;B000:..900;0000;;0BF00:0//0;000:BF0:0B00..-;;90;0:0000:B:0:..
@M05620:45:000000000-G6HP7:1:1101:26373:9874 1:N:0:121
ATCTCTATCTCCTAAAAACCTGTTTAGATTTGGAGATAGACCTTCAGGTTTTTCATCATTTTCTGCATGAATTATACATTGACCACGTTCCAGCGTGGTCAGTTTGCAGCATTCTGTTATTTTGTTTGACAGAGTGTCTTGTTGAGAACATATGTAGGACATGATTTTTTCCTGCAACAGGGAAAATAAAGTATAAGTTTTAAAGATTTATTCTTTAATAAAGGATCTCAAAGCCAGCTTTAGAAAAAGGA
+
CCCCCFFFFFFFGGGGGGGGGGHHHHHHHHHHHHGHHGHGHHHHHHHHHHHGGHHHHHHHHIIHHHHHHHHHHHHHHHHHHHHHHHGHHHHHHHGGGGHHHHHHHHHHHHHHHHHHHHHHHHHHHHHHHHHHHHHHHHHHHHHHHHHHHHHHHHHHHHHHHHHHHHHHHGHHHHHHHHHHHGGHHHHHHGHHHHHHHHHHHHHHHHHHHHHHHHHHHHHHHHHGHHHHHHHHHHHHHGHHHHHGHHHHGGH
@M05620:45:000000000-G6HP7:1:1101:28403:9886 1:N:0:121
TACCTGTACTGGGGAAGCATTTGAATATCCCCCCATGGTGATGGGGACGGAGAACTGCTCCATAAACACAGGCAACGTGCCTAACTTTCCCGGGAAGATGAAGTCAAAGAGCGACCACAGCTCTCGGAGGTTATTTTGCATCGGTGAGCCAGACAGAATGATCCGATGAGGGGTGCGAAACTATTTGAGGAAAGGAAGCACCTTTTTATTAAATTTACCTTTTAGCAATCGCCATTCCTACCCTAAAGATC
+
BBBBBFFFFFFFFGGGGGGGGGHHHHHHHHHGGGGHHHBGBGGHHGAEGGGGGHHHHHHHHHFFHHHHHEHHGHHHGHHHHHHGHHHHHHHGGGGGGFHHFHHHHHHHHHHHGGGGGHHHHHHHHDFFGGEHHHHHHHHGHHGGGGGHHHHHHGHGGHHHHHHHHGGGHHHGGEFGCAADGGGGGGGGGGFBBFGBFGGFFFFFFFFFFFFFFFFFFFFFFFFFFFFBFFFFFFFFFFFFFFFFFFFFFFF
@M05620:45:000000000-G6HP7:1:1101:26174:9892 1:N:0:121
ATCTCTATCTCCTAAAAACCTGTTTAGATTTGGAGATAGACCTTCAGGTTTTTCATCATTTTCTGCATGAATTATACATTGACCACGTTCCAGCGTGGTCAGTTTGCAGCATTCTGTTATTTTGTTTGACAGAGTGTCTTGTTGAGAACATATGTAGGACATGATTTTTTCCTGCAACAGGGAAAATAAAGTATAAGTTTTAAAGATTTATTCTTTAATAAAGGATCTCAAAGCCAGCTTTAGAAAAAGGA
+
33>>3DDFFFFFGGGGGFGFGGGBFHHHHHHHFFHHGHHHHHGGGHGHHHHGFGFGHBGHHHHHFGHHHEHHHBGFFFFFHFHHFGEAFHHHHHGGDGFHDGBGGHHGGHFGHHHHHHHHHFGHGGGHFHHFHHFHFHHEFFGFHHEFGFFDFGFFHHGHFHHGGFHFD?GHHHHGFFCHGGEGGHHGGGGFGHFHHFGGHEBFHGHHHDFHHFFHFFHFHFGFGHHFHFGFHBCGHGHCHCFGHHEGFGF
@M05620:45:000000000-G6HP7:1:1101:20040:9902 1:N:0:121
ATCTCTATCTCCTAAAAACCTGTTTAGATTTGGAGATAGACCTTCAGGTTTTTCATCATTTTCTGCATGAATTATACATTGACCACGTTCCAGCGTGGTCAGTTTGCAGCATTCTGTTATTTTGTTTGACAGAGTGTCTTGTTGAGAACATATGTAGGACATGATTTTTTCCTGCAACAGGGAAAATAAAGTATAAGTTTTAAAGATTTATTCTTTAATAAAGGATCTCAAAGCCAGCTTTAGAAAAAGGA
+
3ABBBFFFFFFFGGGGGFGGGGHHHFGHHHHHHBHHHFHFGHHHHDGHHHHGGHBGHHHHHHHHHHHHHHHHHHHHHHHHHHHHHHGHHHHHDGEFAEHHHHHHHHHHHHHHHHHHHHHHHHHGGHHHHHHHFGHHHHHHHHHGFHHHHHHHHGHHFHFHHHHHHHHHHGHHHHHHHHHHHGGHHHHHHHHHHHFDGGGHHHH1DGHHHGHHHHHHHFHH0GBDHHHHHHGGHHHFGFHHHHFCHFHG.DC
@M05620:45:000000000-G6HP7:1:1101:26190:9902 1:N:0:121
ATCTCTATCTCCTAAAAACCTGTTTAGATTTGGAGATAGACCTTCAGGTTTTTCATCATTTTCTGCATGAATTATACATTGACCACGTTCCAGCGTGGTCAGTTTGCAGCATTCTGTTATTTTGTTTGACAGAGTGTCTTGTTGAGAACATATGTAGGACATGATTTTTTCCTGCAACAGGGAAAATAAAGTATAAGTTTTAAAGATTTATTCTTTAATAAAGGATCTCAAAGCCAGCTTTAGAAAAAGGA
+
BCCCCFFFFFFFGGGGGGGGGGHHHHHHHHHHHHHHHHHHHHHHHHHHHHHGGHHHHIHHIIIHHHHHHHHHHHHHHHHHHHHHHHGHHHHHHHGGGGHHHHHHHHHHHHHHHHHHHHHHHHHHHHHHHHHHHHHHHHHHHHHHHHHHHHHHHHHHHHHHHHHHHHHHHGHHHHHHHHHHHGGHHHHHHHHHHHHHHHHHHHHHHHHHHHHHHHHHHHHHHHHHHHHHHGHHHHHHHGHHHHHGHHHHGGH
@M05620:45:000000000-G6HP7:1:1101:28402:9904 1:N:0:121
TACCTGTACTGGGGAAGCATTTGAATATCCCCCCATGGTGATGGGGACGGAGAACTGCTCCATAAACACAGGCAACGTGCCTAACTTTCCCGGGAAGATGAAGTCAAAGAGCGACCACAGCTCTCGGAGGTTATTTTGCATCGGTGAGCCAGACAGAATGATCCGATGAGGGGTGCGAAACTATTTGAGGAAAGGAAGCACCTTTTTATTAAATTTACCTTTTAGCAATCGCCATTCCTACCCTAAAGATC
+
CCCCCFFFFFFFGGGGGGGGGGHHGGHHHHHGGGGHHHFGGHHHHGGGGGGGGHHHHHHHHHHHHHHHHHHHGHHHGHHHHHHHHHHHHHHGGGGGGHHHHHHHHHHHHHHHGGGGGHHHHHHHHGGGGGEHHHHHHHHFHHGGGGGHHHHHHGHHGHHHHHHHHGGGHHHGGCCGGDADGGGGGGGGGGFFGGGFFGGFGFFFFFFFFFFFFFFFFFFFFFFFFFFFFFFFFFFFFFFFFFFFFFFFFFF
@M05620:45:000000000-G6HP7:1:1101:20031:9918 1:N:0:121
ATCTCTATCTCCTAAAAACCTGTTTAGATTTGGAGATAGACCTTCAGGTTTTTCATCATTTTCTGCATGAATTATACATTGACCACGTTCCAGCGTGGTCAGTTTGCAGCATTCTGTTATTTTGTTTGACAGAGTGTCTTGTTGAGAACATATGTAGGACATGATTTTTTCCTGCAACAGGGAAAATAAAGTATAAGTTTTAAAGATTTATTCTTTAATAAAGGATCTCAAAGCCAGCTTTAGAAAAAGGA
+
CCCDDFFFFFFFGGGGGGGGGGHHHHHHHHHHHHHHHHHHHHHHHHHHHHHGGHHHHIIHHIHIHHHHHHHHHHHHHHHHHHHHHHGHHHHHHHGGGGHHHHHHHHHHHHHHHHHHHHHHHHHHHHHHHHHHHHHHHHHHHHHHHHHHHHHHHHHHHHHHHHHHHHHHHGHHHHHHHHHHHGGHHHHHHHHHHHHHHHHHHHHHHHHHHHHHHHHHHHHHHHHHHHHHHHHHHHHHHGHHHHHHHGHGGGH
@M05620:45:000000000-G6HP7:1:1101:13114:9924 1:N:0:121
TACCTGTACTGGGGAAGCATTTGAATATCCCCCCATGGTGATGGGGACGGAGAACTGCTCCATAAACACAGGCAACGTGCCTAACTTTCCCGGGAAGATGAAGTCAAAGAGCGACCACAGCTCTCGGAGGTTATTTTGCATCGGTGAGCCAGACAGAATGATCCGATGAGGGGTGCGAAACTATTTGAGGAAAGGAAGCACCTTTTTATTAAATTTACCTTTTAGCAATCGCCATTCCTACCCTAAAGATC
+
CCCCCFFFFFFFGGGGGGGGGGHHHHHHHHHGGGGHHHBFGHHHHGGGGGGGGHHHHHHHHHHHHHHHHHHHGGHHGHHHHHHHHHHHHHHGGGGGGHHHHGHGHHHHHHHHGGGGGHHHHHHHHGGGGGEHHHHHHHHGHHGGGGGGGHHHHGHHHHHHHHHHHGGGHHHGGEGGGGGGGGGGGGGFGGFGGGGGGGGGGFFFFFFFFFFFFFFFFFFFFFFFFFFFFFFFFFFFFFFFFFFFFFFFFFF
@M05620:45:000000000-G6HP7:1:1101:3023:9925 1:N:0:121
AGATTACTGCAACAGTTCCCCCTGGACCTGGAAAAGTTTCTTGCCTGGCTTACAGAAGCTGAAACAACTGCCAATGTCCTACAGGATGCTCCCCGTAAGGAAAGGCTCCTAGAAGACTCCAAGGGAGTAAAAGAGCTGATGCAACAATGGCAAGTAAGTCAGGCATTTCCGCTTTAGCACTCTTGTGGATCCAATTGAACAATTCTCAGCATTTGTACTTGTAACTGACAAGCCAGGGACAACACAAAGAT
+
AAABBFFF@FDFGGFGGGGGGGGG4GHHHHHHHHHHHHHHHHHHHHGHHHHHHHBHHHHHHHHHHHHHHHHHHHHHHHHHHHHH3FGHHH5BFGGE/E?GHH311FHHGHHHHH3BGGHF3?3?/??EG4FHHFHHHH1FF1BGGHFHGGGHHGHFFHHHHFHHHHHHHHGGGGGHHHGHHHHHHHHGHHHHFCGHGDDHHCHHHHED=CGHHHFHHHHHHG00CGFHGGFH?EG?EGGGAF.:CEEGFBF
@M05620:45:000000000-G6HP7:1:1101:13095:9931 1:N:0:121
TACCTGTACTGGGGAAGCATTTGAATATCCCCCCATGGTGATGGGGACGGAGAACTGCTCCATAAACACAGGCAACGTGCCTAACTTTCCCGGGAAGATGAAGTCAAAGAGCGACCACAGCTCTCGGAGGTTATTTTGCATCGGTGAGCCAGACAGAATGATCCGATGAGGGGTGCGAAACTATTTGAGGAAAGGAAGCACCTTTTTATTAAATTTACCTTTTAGCAATCGCCATTCCTACCCTAAAGATC
+
CCCCCFFFFFFFGGCFGGGGGGHHHHHHHHHGGGGHHHFGHHHHHGGGGGGGGHHHHHHHHHHHHGHHHHHHGHHHGHHHHHHHHHHHHHHGGGGGGHHHHHHHHHHHHHHHGGGGGHHHHHHHHGGGGGGHHHHHHHHHHHGGGGGHHHHHHGHHHHHHHHHHHGGGHHHGGCDGGFGGGGGGGGGGGGFGGGGGGGFFGFFFFFFFFFFFFFFFFFFFFFFFFFFFFFFFFFFFFFFFFFFFFFFFFFF
@M05620:45:000000000-G6HP7:1:1101:13808:9933 1:N:0:121
CATCCTGACCCTGAAGTACCCCATTGAGCATGGCATCGTCACCAACTGGGACGACATGGAGAAGATCTGGCACCACACCTTCTACAACGAGCTGCGCGTGGCCCCGGAGGAGCACCCAGTGCTGCTGACCGAGGCCCCCCTGAACCCCAAGGCCAACAGAGAGAAGATGACTCAGGTGAGGCTCGGCCGACGCCCGTGCTCCTCCCGTCCTTTCCCCAGTCATTTTCTGCCCGGCTTGATTTCTGACATTA
+
DDDDDFFFFFFFGGGGGGGGGGGHHHHHHHHHHHHHHGHHHGHHHGHHHHHHGGGGGHHHHHHHHHHHHHHHHGHHHGGHHHHHHHHHGGGGGHHGGGGGGGHHGGGGGGGGHHHHGGHGHHHHHHHHHHGGGGGGGGGGGGHHHHGGGGHGHHGGGGGGGGGGGGGGGGGGGGGGHGGGGGGGFFFFFFFFFFFFFFFFFFFFFFFFFFFFFFFFFFFFFFFFFFFFFFFFFFFFFFFFFFFFFFFFFF0
@M05620:45:000000000-G6HP7:1:1101:20033:9936 1:N:0:121
ATCTCTATCTCCTAAAAACCTGTTTAGATTTGGAGATAGACCTTCAGGTTTTTCATCATTTTCTGCATGAATTATACATTGACCACGTTCCAGCGTGGTCAGTTTGCAGCATTCTGTTATTTTGTTTGACAGAGTGTCTTGTTGAGAACATATGTAGGACATGATTTTTTCCTGCAACAGGGAAAATAAAGTATAAGTTTTAAAGATTTATTCTTTAATAAAGGATCTCAAAGCCAGCTTTAGAAAAAGGA
+
BBBBBFFFFFFFGGGGGGGGGGHHHGHHHHHHHGHHHGHGHHHHHHHHHHHGGHFHHGHHHHHHHHHHHHHHHHHHHHHHHHHHGHGHHHHHHHGGGGHHGHHHHHHHHHHHHHHHHHHHHHHHHHHHHHHHFHGHHHHHHHHHFHHHHHHHHHHHHHHHHHHHHHHHHGHHHHGHFHHHHGGHHHHHHBFHHHHHHHHHHHHHHHHHBGHHHHHHHDGHFHHHHHHHHHHHGHHHHGHHHHGGHHHGFFH
@M05620:45:000000000-G6HP7:1:1101:14868:9964 1:N:0:121
AGATTACTGCAACAGTTCCCCCTGGACCTGGAAAAGTTTCTTGCCTGGCTTACAGAAGCTGAAACAACTGCCAATGTCCTACAGGATGCTACCCGTAAGGAAAGGCTCCTAGAAGACTCCAAGGGAGTAAAAGAGCTGATGAAACAATGGCAAGTAAGTCAGGCATTTCCGCTTTAGCACTCTTGTGGATCCAATTGAACAATTCTCAGCATTTGTACTTGTAACTGACAAGCCAGGGACAAAACAAAGAT
+
CCCCCFFFFFFFGGGGGGGGGGGGHHHHHHHHHHHHHHHHHHHHHHHHHHHHHHHHHHHHHHHHHHHHHHHHHHHHHHHHFHHHHHHHHHFHHHGFEFGGGHGGHHHHGHHHHHHHHHHHHHHGFFFEHFGHHGHHHHHHHHHHHHHHHHHHHGHHHHHHHHHHHHHHHHGGGGGHHHHHHHHHHHHGHHHHHFHHHGFGHHHHHHHGHHHHHHHHHHHHHHHHHHHGHHHHHGGGGGGGGGGGGGGGGGF
@M05620:45:000000000-G6HP7:1:1101:19318:9965 1:N:0:121
CATCCTGACATTAGATCGGAAGAGCACACGTCTGAACTCCAGTCACTCTCGCGCATCTCGTATGCCGTCTTCTGCTTGAAAAAAAAAAAAATCTTGTGACGGCCCTCCGCTCCGACGACTTCCTCTGGCCCTCTTTCTTTGTGTAACCACCCATAACCCTGATCGCCTCATTTTTTACCTTCGTCCTGCTTCTTCCTTCCTGAGTTTCTCTCCGCCTTGCTCCTTCTCCCCCACTCTCTACTCTCCTGCCC
+
BBBBBFFFFFFFGGGGGGGGGGFFHHHHHGGHHGHFHHHHHHHHHHHHHHGGGGGFFHHHGGFHHHGFGHGHGHHDGHEFHHHGGGG@///022?2?222///>//?C/C/<</---<-<CB000<<00.<:::CC00:C0<//00000..../:0//:.//00....9/00;909.;9///..;9D///////:BB/BFF//.9/://///;::AA./;//;9//:99B..-9.;BB9//;:/;9///9A
@M05620:45:000000000-G6HP7:1:1101:26753:9967 1:N:0:121
CATCCTGACCCTGAAGTACCCCATTGAGCATGGCATCGTCACCAACTGGGACGACATGGAGAAGATCTGGCACCACACCTTCTACAACGAGCTGCGCGTGGCCCCGGAGGAGCACCCAGTGCTGCTGACCGAGGCCCCCCTGAACCCCAAGGCCAACAGAGAGAAGATGACTCAGGTGAGGCTCGGCCGACGCCCGTGCTCCTCCCGTCCTTTCCCCAGTCATTTTCTGCCCGGCTTGATTTCTGACATTA
+
BBCCCFFFFFFFGGGGGGGGGGGHHHHHHHHHHHHHHGHHHGHHHGHHHHHHGGGGGHHHHHHHHHHHHHHHHGHHHGGHHHHHHHHHGGGGGHHGGGGGGGHHGGGGGGGGHHHHGGHGHHHHHHHHHHGGGGGGGGGGGGHHHHGGGGHGHHGGGGGGGGGGGGGGGGGGGGGGGGGGGGGGFFFFFFFFFFFFFFFFFFFFFFFFFFFFFFFFFFFFFFFFFFFFFFFFFFFFFF9FFFFFFBFFFF0
@M05620:45:000000000-G6HP7:1:1101:19340:9983 1:N:0:121
TACCTGTACTGGGGAAGCATTTGAATATCCCCCCATGGTGATGGGGACGGAGAACTGCTCCATAAACACAGGCAACGTGCCTAACTTTCCCGGGAAGATGAAGTCAAAGAGCGACCACAGCTCTCGGAGGTTATTTTGCATCGGTGAGCCAGACAGAATGATCCGATGAGGGGTGCGAAACTATTTGAGGAAAGGAAGCACCTTTTTATTAAATTTACCTTTTAGCAATCGCCATTCCTACCCAAAGTCGA
+
CCCCCFFFFFFFGGGGGGGGGGHHHHHGHHHGGGGHHHHHHHHHGGGGGGGGGHHHHHHHHHHHHHHHHHHHGHHHGHHHHHHHHHHHHHHGGGGGGHHHHHHHHHHHHHHHGGGGGHHHHHHHHGGGGGCHHHHHHHHHHHGGGGGHHHHHHGHHHHHHHHHHHGGGHHHGGECGGGGGGGGGGGGGGGGGGGFGGGGFGFFFFFFFFFFFFFFFFFFFFFFFFFFFFFFFFFEFFFFFFFFFFFFFFFE
@M05620:45:000000000-G6HP7:1:1101:11803:10008 1:N:0:121
TACCTGTACTGGGGAAGCATTTGAATATCCCCCCATGGTGATGGGGACGGAGAACTGCTCCATAAACACAGGCAACGTGCCTAACTTTCCCGGGAAGATGAAGTCAAAGAGCGACCACAGCTCTCGGAGGTTATTTTGCATCGGTGAGCCAGACAGAATGATCCGATGAGGGGTGCGAAACTATTTGAGGAAAGGAAGCACCTTTTTATTAAATTTACCTTTTAGCAATCGCCATTCCTACCCTAAAGATC
+
BBBCBFFFFFFFGGGGGGGGGGHHHHHHHHHGGGGHHHGHHHHHHGGGGGGCGHHHHHHHHHHHHHHHHHHHGHHHGHHHHHGHHHHHHHHGGGGGGHHHHHEHHHHHHHHHGGGGGHHHHEHGHGGGGGGHHHHHHHGHHHGGGGGHHHHHHGHGHHHHHHHHGGGGHHHGGFGGGGGFGGGGGGGGEGGGFGGBFGGGGFFFFFFFFFFFFFFFFFFFFFFFFFFFFFFFFFFFFFFFFFFFFFFFFFF
@M05620:45:000000000-G6HP7:1:1101:11793:10024 1:N:0:121
TACCTGTACTGGGGAAGCATTTGAATATCCCCCCATGGTGATGGGGACGGAGAACTGCTCCATAAACACAGGCAACGTGCCTAACTTTCCCGGGAAGATGAAGTCAAAGAGCGACCACAGCTCTCGGAGGTTATTTTGCATCGGTGAGCCAGACAGAATGATCCGATGAGGGGTGCGAAACTATTTGAGGAAAGGAAGCACCTTTTTATTAAATTTACCTTTTAGCAATCGCCATTCCTACCCTAAAGATC
+
BBBBBFFFFFFFGGGGEGGGGGHFFHHHHHHGGGGHHFGHHHHHGGFFEGGGGHHHHHHHHHHHHHHHHHHHFHHHGHHHHHFGHHHHHHHGGGGGGHHHHHHHGFHHHHHHGGDGGHHHHHHHHGFGCGGGHHHHHHHHHHGGGGGHHHHHHGHHHHHHHHHHHGGGFHHGGGGG-CBCGGGGGGGFAFFGGGGFEGEFGFFFFFFFFFBFFFFFFFFFFFFFFFFFFFFFFFFFFFFFFFFFF.;BFFF
@M05620:45:000000000-G6HP7:1:1101:11812:10026 1:N:0:121
TACCTGTACTGGGGAAGCATTTGAATATCCCCCCATGGTGATGGGGACGGAGAACTGCTCCATAAACACAGGCAACGTGCCTAACTTTCCCGGGAAGATGAAGTCAAAGAGCGACCACAGCTCTCGGAGGTTATTTTGCATCGGTGAGCCAGACAGAATGATCCGATGAGGGGTGCGAAACTATTTGAGGAAAGGAAGCACCTTTTTATTAAATTTACCTTTTAGCAATCGCCATTCCTACCCTAAAGATC
+
CCCCCFFFFFFFGGGGGGGGGGGHHHHHHHHGGGGHHHGHHHHHHGGGGGGGGHHHHHHHHHHHHHHHHHHHGHHHGHHHHHHHHHHHHHHGGGGGGHHHHHHHHHHHHHHGGGGGGHHGGHHGHGGGGGEGHHHHHHHHHHGGGGGHHHHHHGHHHHHHHGHHHGGGHHHGGFGGGGGFGGGGGGGGGGGGGFGFGGGFGFFFFFFFFFFFFFFFFFFFFFFFFFFFFFFFDFFFFFFFFFFFFFFFFFF
@M05620:45:000000000-G6HP7:1:1101:11873:10031 1:N:0:121
ATCTCTATCTCCTAAAAACCTGTTTAGATTTGGAGATAGACCTTCAGGTTTTTCATCATTTTCTGCATGAATTATACATTGACCACGTTCCAGCGTGGTCAGTTTGCAGCATTCTGTTATTTTGTTTGACAGAGTGTCTTGTTGAGAACATATGTAGGACATGATTTTTTCCTGCAACAGGGAAAATAAAGTATAAGTTTTAAAGATTTATTCTTTAATAAAGGATCTCAAAGCCAGCTTTAGAAAAAGGA
+
BBBBBFFFFFFFFGGGGGGGGGHHHHGFHHHHHHHHHHHGHHHHHHHHHHHEFHHHHHHHHHHHHHHHHHHHHHHHHHHHFGHHHHGHHHFDGHGGGGHHHHHHHHHHHHHHHHHHHHFHHHHHGGHHHHHHHHHHHHHHHHHHHHHHHHHHHHHHHHGHHHHHHHHHHGHHHHFHHHHHHGGHHHGFHHHFGHGGHGGHHHFHHHHHGHHHHHHHHGGGHHHFHHGHHHHHHHHHHGHHHHHGHHHHGGH
@M05620:45:000000000-G6HP7:1:1101:22545:10046 1:N:0:121
AGATTACTGCAACAGTTCCCCCTGGACCTGGAAAAGTTTCTTGCCTGGCTTACAGAAGCTGAAACAACTGCCAATGTCCTACAGGATGCTACCCGTAAGGAAAGGCTCCTAGAAGACTCCAAGGGAGTAAAAGAGCTGATGAAACAATGGCAAGTAAGTCAGGCATTTCCGCTTTAGCACTCTTGTGGATCCAATTGAACAATTCTCAGCATTTGTACTTGTAACTGACAAGCCAGGGACAAAACAAAGAT
+
CCCCDFFFFFFFGGGFGGGGGGGGHHHHHHHHHHHHHHHHHHHHHHHHHHHHHHHHHHHHHHHHHHHHHHHHHHHHHHHHHHHHHHHHHHFGHHGGGGHHHHFHHHHHGHHHHHHHHHHHHHHGGHGGHHHHHGHHHHHHHHHHHHHHHGHHHGHHHHHHHHHHHHHHHHGGGGGHHHHHHHHHHHHGHHHHGHHHHHFFHHHHHHHHHHHHHHHHHFHHHHHHHHHGGHHHHGGGGGGGGGGFFGGGGGF
@M05620:45:000000000-G6HP7:1:1101:7970:10047 1:N:0:121
ATCTCTATCTCCTAAAAACCTGTTTAGATTTGGAGATAGACCTTCAGGTTTTTCATCATTTTCTGCATGAATTATACATTGACCACGTTCCAGCGTGGTCAGTTTGCAGCATTCTGTTATTTTGTTTGACAGAGTGTCTTGTTGAGAACATATGTAGGACATGATTTTTTCCTGCAACAGGGAAAATAAAGTATAAGTTTTAAAGATTTATTCTTTAATAAAGGATCTCAAAGCCAGCTTTAGAAAAAGGA
+
AAAABFFFFFFFGGGFFGGGFFGGHHHHHHHHHGGHGHGHHHHHHGHHHHHGGHHHHHHHHHHHHHFHHEHHHHHHHHHHHHFHGHGGFHHHHHGGDCGHHHHHHHHHHHHHHGHHGHHHHHHHHHHHHHHHHHGHHGGHHHHHHHHHHHHHHHHGHHHHHHHH?GFHGGHHHHFGHHHHGGGHGHHHH1FGGHHHHHGHHHHHHHHHHHHHHHHHHFHHDGHDGHHHHFFHHHHHGGHHHHHBGHHHDGH
@M05620:45:000000000-G6HP7:1:1101:11886:10051 1:N:0:121
ATCTCTATCTCCTAAAAACCTGTTTAGATTTGGAGATAGACCTTCAGGTTTTTCATCATTTTCTGCATGAATTATACATTGACCACGTTCCAGCGTGGTCAGTTTGCAGCATTCTGTTATTTTGTTTGACAGAGTGTCTTGTTGAGAACATATGTAGGACATGATTTTTTCCTGCAACAGGGAAAATAAAGTATAAGTTTTAAAGATTTATTCTTTAATAAAGGATCTCAAAGCCAGCTTTAGAAAAAGGA
+
ABBBBFFFFFFFGGGGGGGGGGHHHHHHHHHHHHHGHHHHHHHHHHHHHHHGGHHHHHHHHHHHHHHHHHHHHHHHHHHHHHHHHHGHHHHHHHGEFGFHHHFHHHHHHHHHHHHHHHHHHHHHGHHHHHHHHHGHHHHHHHHHHGHHHHHHHHHHHHGHHHHHHHHHHGHHHHGHHHHHHGGGHHHHHGHGGGHFHDGHHGHHHHHHHHHHHHHHGHHFHHDE/GHHHHHHHHHGHGHHHGGGHGHHGGF
@M05620:45:000000000-G6HP7:1:1101:7954:10054 1:N:0:121
ATCTCTATCTCCTAAAAACCTGTTTAGATTTGGAGATAGACCTTCAGGTTTTTCATCATTTTCTGCATGAATTATACATTGACCACGTTCCAGCGTGGTCAGTTTGCAGCATTCTGTTATTTTGTTTGACAGAGTGTCTTGTTGAGAACATATGTAGGACATGATTTTTTCCTGCAACAGGGAAAATAAAGTATAAGTTTTAAAGATTTATTCTTTAATAAAGGATCTCAAAGCCAGCTTTAGAAAAAGGA
+
BCCCCFFFFFFFGGGGGGGGGGHHHHHHHHHHHHHHHHHHHHHHHHHHHHHGGHHHHIHHHIHHIHHHHHHHHHHHHHHHHHHHHHGHHHHHHHGGGGHHHHHHHHHHHHHHHHHHHHHHHHHHHHHHHHHHHHHHHHHHHHHHHHHHHHHHHHHHHHHHHHHHHHHHHGHHHHHHHHHHHGGHHHHHHHHHHHHHHHHHHHHHHHHHHHHHHHHHHGHHHHHHHHHHHHGGGHHHHGHHHHGGHGHHGGG
@M05620:45:000000000-G6HP7:1:1101:20819:10055 1:N:0:121
ATCTCTATCTCCTAAAAACCTGTTTAGATTTGGAGATAGACCTTCAGGTTTTTCATCATTTTCTGCATGAATTATACATTGACCACGTTCCAGCGTGGTCAGTTTGCAGCATTCTGTTATTTTGTTTGACAGAGTGTCTTGTTGAGAACATATGTAGGACATGATTTTTTCCTGCAACAGGGAAAATAAAGTATAAGTTTTAAAGATTTATTCTTTAATAAAGGATCTCAAAGCCAGCTTTAGAAAAAGGA
+
BCCCCFFFFFFFGGGGGGGGGGHHHHHHHHHHHHHFHHHHHHHHHHHHHHHGGHHHHIHHHHHIHHHHHHHHHHHHHHHHHHHHHHGHHHHHHHGFGGHHHHHHHHHHHHHHHHHHHHHHHHHHHHHHHHHHHHHHHHHHHHHHHHHHHHHHHHHHHHHHHHHHHHHHHGHHHHHHHHHHHGGHHHHHHHHHHHHHHGHHHHHHHHHHHHHHHHHHHHHHHHHHHHHHHHHHHHHHHGHHHHHHHHHHGGG
@M05620:45:000000000-G6HP7:1:1101:22533:10061 1:N:0:121
AGATTACTGCAACAGTTCCCCCTGGACCTGGAAAAGTTTCTTGCCTGGCTTACAGAAGCTGAAACAACTGCCAATGTCCTACAGGATGCTACCCGTAAGGAAAGGCTCCTAGAAGACTCCAAGGGAGTAAAAGAGCTGATGAAACAATGGCAAGTAAGTCAGGCATTTCCGCTTTAGCACTCTTGTGGATCCAATTGAACAATTCTCAGCATTTGTACTTGTAACTGACAAGCCAGGGACAAAACAAAGAT
+
AAABCFFFFFFFGGGFGGGGGGGGHHHHHHHHHHHHFHHHHHHHHHHEHHHHHHHHHHHHHHHHHHHHHHHHHHHHHHHHGHHHGGHHHHGHHHGFGGHHHHFHHHHHGHHHHHHGHHHHHHHGGHGGHHHHHGHHHHGHHHHHHHHHHHHHHGHGHHHHHHHHHHHHHHGGGGGHHHHHHHHHHHHGHHHHHGHHHGGHHHHHHHHGHHHHHHHHHHHHHHHGHHGFGHHHHGGGGGGGGGGGGGGGGGB
@M05620:45:000000000-G6HP7:1:1101:7939:10064 1:N:0:121
ATCTCTATCTCCTAAAAACCTGTTTAGATTTGGAGATAGACCTTCAGGTTTTTCATCATTTTCTGCATGAATTATACATTGACCACGTTCCAGCGTGGTCAGTTTGCAGCATTCTGTTATTTTGTTTGACAGAGTGTCTTGTTGAGAACATATGTAGGACATGATTTTTTCCTGCAACAGGGAAAATAAAGTATAAGTTTTAAAGATTTATTCTTTAATAAAGGATCTCAAAGCCAGCTTTAGAAAAAGGA
+
AAAABFBFFFFFGGGGGGGGFFFGHHGFGGHHH4GFFHHFHHHHHHFHHHHGGHHHHHHHHHHHHHHHHHFHHHGFHDFHGDGHFHDGHHHHDGGEGGHHHHHHHHHHHHFHHHHHHHGGHGHHHHHHGHGGHHFHGHFFGHHH4FAFHHHHHGGHGGHHHHHHHHHHHDHHHHHHBHHHHECFFFGGGHFHH1FFHHGHHHH1FDHHFFHHHHHHHHHHFHGHBGHHD<<GGHHHFGHHHEFFGGGEA?G
@M05620:45:000000000-G6HP7:1:1101:11761:10076 1:N:0:121
AGATTACTGCAACAGTTCCCCCTGGACCTGGAAAAGTTTCTTGCCTGGCTTACAGAAGCTGAAACAACTGCCAATGTCCTACAGGATGCTACCCGTAAGGAAAGGCTCCTAGAAGACTCCAAGGGAGTAAAAGAGCTGATGAAACAATGGCAAGTAAGTCAGGCATTTCCGCTTTAGCACTCTTGTGGATCCAATTGAACAATTCTCAGCATTTGTACTTGTAACTGACAAGCCAGGGACAAAACAAAGAT
+
BBBCCFFFFFFFGGFBGGGGGGGGHGHHHHHHHHHHHHHHHHHHHHHHHHHAFFGHHHHHHHHHHHHHHHHHHHHHGHHHGHHGHGHHHHHHHHGEEEGHGHFFHHHHGHHHHHHHHHHHHHHGFHGFFHHHHGHHHHGGHHHHHHHHHHHHHGHHHHHHHHHHHHHHHHGGGGGHHHHHHHHHHHHDHHHHHBGHHGHGHCGHHGHHHHHHHHHHHHHHHHHHHHHGFHHHHGGGGGGGGGGGGGGGFFF
@M05620:45:000000000-G6HP7:1:1101:11761:10096 1:N:0:121
AGATTACTGCAACAGTTCCCCCTGGACCTGGAAAAGTTTCTTGCCTGGCTTACAGAAGCTGAAACAACTGCCAATGTCCTACAGGATGCTACCCGTAAGGAAAGGCTCCTAGAAGACTCCAAGGGAGTAAAAGAGCTGATGAAACAATGGCAAGTAAGTCAGGCATTTCCGCTTTAGCACTCTTGTGGATCCAATTGAACAATTCTCAGCATTTGTACTTGTAACTGACAAGCCAGGGACAAAACAAAGAT
+
AAACCFFFDFDDGGFBFGGGGGGGHHHHHHHHHHHHHHHHHHHHHHHHHHH3BBGGHHHHHHHHHHHHHHHHHHHHHHHHDGGHHGHHHHDGHHGGEFHHHHFGHHHHGHHHHHHHHHHHHGHGEGGFHFHHHGHHHHGHHGHHHHHHGHHHHGHHHHHHHHHHHHHHHHGGGGGHHHHHHHHHHHHGHHHHHHHHHGHGGHHHHHHHHHHHHHHHHFHHHHHHHHHHHHHHGGGGGGGGGGGGGGGGGGF
@M05620:45:000000000-G6HP7:1:1101:9554:10101 1:N:0:121
CATCCTGACCCTGAAGTACCCCGGCTTGATTTCTGACATTAGATCGGAAGAGCACACGTCTGAACTCCAGTCACTCTCGCGCATCTCGTATGCCGTCTTCTGCTTGAAAAAAAAAAAAAAAACGAAGAAGTGAAAGGAACAAATAATAGTGCAGGAAAGAGAATCAACAGTTAGGTTTACGGAGTGATTAAGACAGTTTAGATATAGCGAGGATGATAGATCATAAGAATTATCTGTGTGGGAGGAGGTAG
+
AABBBFFFFFFFGGGGGGGGGGGGGGGGHHHHHHHGHHHHHHGHHHGGGGHHGHHHHGHHHGHHHHHHHHHHHHHHHHGGGGGGGHHHGGHHGHGGGGGHHHHHHHGFGHHEFBCC<</-<-.-...<//=00000.//.//.000000::000..//9/://0000/0/;000/00099....:./////:///.//://///9///-----;//;//////////:////////;//.....-...;//
@M05620:45:000000000-G6HP7:1:1101:26176:10131 1:N:0:121
TACCTGTACTGGGGAAGCATTTGAATATCCCCCCATGGTGATGGGGACGGAGAACTGCTCCATAAACACAGGCAACGTGCCTAACTTTCCCGGGAAGATGAAGTCAAAGAGCGACCACAGCTCTCGGAGGTTATTTTGCATCGGTGAGCCAGACAGAATGATCCGATGAGGGGTGCGAAACTATTTGAGGAAAGGAAGCACCTTTTTATTAAATTTACCTTTTAGCAATCGCCATTCCTACCCTAAAGATC
+
CCCCCFFFFFFFGGGGGGGGGGHHHHHHHHHGGGGHHHHHHHHHHGGGGGGGGHHHHHHHHHHHHHHHHHHHGHHHGHHHHHHHHHHHHHHGGGGGGHHHHHHHHHHHHHHHGGGGGHHHHHHHHGGGGGGHHHHHHHHHHHGGGGGHHHHHHGHHHHHHHHHHHGGGHHHGGFGGGGGGGGGGGGGGGGBFGGGGGGGGGFFFFFFFFFFFFFFFFFFFFFFFFFFFFFFFFFFFFFFFFFFFFFFFFFF
@M05620:45:000000000-G6HP7:1:1101:24407:10140 1:N:0:121
CATCCTGACCCTGAAGTACCCCATTGAGCATGGCATCGTCACCAACTGGGACGACATGGAGAAGATCTGGCACCACACCTTCTACAACGAGCTGCGCGTGGCCCCGGAGGAGCACCCAGTGCTGCTGACCGAGGCCCCCCTGAACCCCAAGGCCAACAGAGAGAAGATGACTCAGGTGAGGCTCGGCCGACGCCCGTGCTCCTCCCGTCCTTTCCCCAGTCATTTTCTGCCCGGCTTGATTTCTGACATTA
+
CCDDDFFFFFFFGGGGGGGGGGGHHHHHHHHHHHHHHGHHHGHHHGHHHHHHGGGGGHHHHHHHHHHHHHHHHGHHHGGHHHHHHHHHGGGGGHHGGGEGGGHHGGGGGGGGHGHHGGHHHHHHHHHHHHGGGGGGGGGGGGHHHHGGGGHGHHGGGGGGGGGGGGGGGGGGGGGGGGGGGGGGFFFFFFFFFFFFADFFFFFFFFFFFFFFFFFFFFFFFFFFFFFFFFFFFFFFFFFBFFFFFFFFFF0
@M05620:45:000000000-G6HP7:1:1101:24431:10142 1:N:0:121
CATCCTGACCCTGAAGTACCCCATTGAGCATGGCATCGTCACCAACTGGGACGACATGGAGAAGATCTGGCACCACACCTTCTACAACGAGCTGCGCGTGGCCCCGGAGGAGCACCCAGTGCTGCTGACCGAGGCCCCCCTGAACCCCAAGGCCAACAGAGAGAAGATGACTCAGGTGAGGCTCGGCCGACGCCCGTGCTCCTCCCGTCCTTTCCCCAGTCATTTTCTGCCCGGCTTGATTTCTGACATTA
+
CCCCCFFFFFFFGGGGGGGGGGGHHHHHHHHHHHHHHGHHGGHHHGHHHHHHGGGGGHHHHHHHHHHHHHHHHGHHHGGHHHHHHHHHGGGGGHHGGGGGGGHHGGGGGGGGHHHHGGHGHHHHHHHHHHGGGGGGGGGGGGHHHHGGGGHGHHGGGGGGGGGGFGGFGGGGGGGGGGGGGGGGFFFFFFFFFFFF=ADEFFFFFFFADFDFFFFFFFFFFFFFFFFFFFFFD=CFFFAFFFFFFFFFFF/
@M05620:45:000000000-G6HP7:1:1101:15958:10143 1:N:0:121
ATCTCTATCTCCTAAAAACCTGTTTAGATTTGGAGATAGACCTTCAGGTTTTTCATCATTTTCTGCATGAATTATACATTGACCACGTTCCAGCGTGGTCAGTTTGCAGCATTCTGTTATTTTGTTTGACAGAGTGTCTTGTTGAGAACATATGTAGGACATGATTTTTTCCTGCAACAGGGAAAATAAAGTATAAGTTTTAAAGATTTATTCTTTAATAAAGGATCTCAAAGCCAGCTTTAGAAAAAGGA
+
CCCCCFFFFFFFGGGGGGGGGGHHHHHHHHHHHHHHHGHHHHHHHHHHHHHGGHHHHIIHHHHHHHHHHHHHHHHHHHHHHHHHHHGHHHHHHHGGGGHHHHHHHHHHHHHHHHHHHHHHHHHHHHHHHHHHHHHHHHHHHHHHHHHHHHGHHHHHHHHHHHHHHHHHHGHHHHHHGHFHHGGHHHHHHHHHHHHHHHHHHHHHHHHHHHHHHHHHHHHHGHHHHHHHHHHHHHHHHGHHHHHFHHHGGGH
@M05620:45:000000000-G6HP7:1:1101:20166:10183 1:N:0:121
CATCCTGACCCTGAAGTACCCCATTGAGCATGGCATCGTCACCAACTGGGACGACATGGAGAAGATCTGGCACCACACCTTCTACAACGAGCTGCGCGTGGCCCCGGAGGAGCACCCAGTGCTGCTGACCGAGGCCCCCCTGAACCCCAAGGCCAACAGAGAGAAGATGACTCAGGTGAGGCTCGGCCGACGCCCGTGCTCCTCCCGTCCTTTCCCCAGTCATTTTCTGCCCGGCTTGATTTCTGACATTA
+
BBBBBFFFFFFFGGGGFGGGGGGHHFGFGHHGHGHHHEFGDGHHGGHHGGGHGGGGGHHHHGHHHHFFHHHHHGGHHGGHHHHHHHHHGGGGGHGGGGFGGGHHGGGGGCFGHGHHGGHGHHHHHHHFHHGG@DGGGGGGGGHHHHGGGGHGHAFGGGFGFGGFFGGGGGGGGFGGBFFGGGEGABFF=B;DFFFFADFFFF/BBEFEFFFFFFFFFFF/BFFFFFFFFFFFFAD;F@?9BBFFB/BFBF/
@M05620:45:000000000-G6HP7:1:1101:19238:10186 1:N:0:121
AGATTACTGCAACAGTTCCCCCTGGACCTGGAAAAGTTTCTTGCCTGGCTTACAGAAGCTGAAACAACTGCCAATGTCCTACAGGATGCTACCCGTAAGGAAAGGCTCCTAGAAGACTCCAAGGGAGAAAAAGAGCTGATGAAACAATGGCAAGTAAGTCAGGCATTTCCGCTTTAGCACTCTTGTGGATCCAATTGAACAATTCTCAGCATTTGTACTTGTAACTGACAAGCCAGGGACAAAACAAAGAT
+
BBCCCFFFFFFFGGGGGGGGGGGGHHHHHHHHHHHHHHHHHHHHHHHHHHHHHHHHHHHHHHHHHHHHHHHHHHHHHHHHHHHHHGHHHHHHHHGFGGHHHHHHHHHHGHHHHHHHHHHHHHHGGEGGHHHHGGHHHHGHHHHHHHHGHHHHHGGGGHGHHHFGHHHHHHGGGGGHGGHHHHHHHGHGHHGHGHHHHHFHHHHHHHGHHHHHHGHHHFHHHGGHHHHHHHHHEGGGGGGG?FFGGGGGGEF
@M05620:45:000000000-G6HP7:1:1101:26186:10189 1:N:0:121
ATCTCTATCTCCTAAAAACCTGTTTAGATTTGGAGATAGACCTTCAGGTTTTTCATCATTTTCTGCATGAATTATACATTGACCACGTTCCAGCATGGTCAGTTTGCAGCATTCTGTTATTTTGTTTGACAGAGTGTCTTGTTGAGAACATATGTAGGACATGATTTTTTCCTGCAACAGGGAAAATAAAGTATAAGTTTTAAAGATTTATTCTTTAATAAAGGATCTCAAAGCCAGCTTTAGAAAAAGGA
+
1>A>1D3DFFFFGFGGCDEAFGGDD33133311101BBGFG1FGGDF1FGFGGHDGGFHA2A2ADEEBAGFGAGFEF2G211DFGAEHCHHFHFHFHGHHGFGH2DDGHEF1EG2B@@FGDG@G0BGFBDBFHHHHHFDFG>GG2GHFHGEBD>B2EF1FFHCDGFHHFCHHHHF<1GFFCCF0/0FG1DF?GGFHH?DF<F11>DGFHFHHHHHHHHF111=0CDCD<GFGDC./<EHCGHC0CCHEC.;
@M05620:45:000000000-G6HP7:1:1101:28520:10201 1:N:0:121
CATCCTGACCCTGAAGTACCCCATTGAGCATGGCATCGTCACCAACTGGGACGACATGGAGAAGATCTGGCACCACACCTTCTACAACGAGCTGCGCGTGGCCCCGGAGGAGCACCCAGTGCTGCTGACCGAGGCCCCCCTGAACCCCAAGGCCAACAGAGAGAAGATGACTCAGGTGAGGCTCGGCCGACGCCCGTGCTCCTCCCGTCCTTTCCCCCAGCCATTTTCTGCCCGGCTTGATTTCTGACATT
+
BBCCCFFFFFFFGGGGGGGGGGGHHHHHHHHHHHHHHGHHHGHHHGHHHHHHGGGGGHHHHHHHHHHHHHHHHGHHHGGHHHHHHHHHGGGGGHHGGGGGGGHHGGGGGGGGHHHHGGHHHHHHHHHHHHGGGGGGGGGGGGHHHHGGGGHGHHGGGGGGGGGGGGGGGGGGGGGGGGGGGGGGFFFFFFFFFFFFCFFFFFFFFFFEFFFFFFFFFDAF.AAFFFB/:/9F.9---9>.;F//9;9/9BF
@M05620:45:000000000-G6HP7:1:1101:11766:10219 1:N:0:121
AGATTACTGCAACAGTTCCCCCTGGACCTGGAAAAGTTTCTTGCCTGGCTTACAGAAGCTGAAACAACTGCCAATGTCCTACAGGATGCTACCCGTAAGGAAAGGCTCCTAGAAGACTCCAAGGGAGTAAAAGAGCTGATGAAACAATGGCAAGTAAGTCAGGCATTTCCGCTTTAGCACTCTTGTGGATCCAATTGAACAATTCTCAGCATTTGTACTTGTAACTGACAAGCCAGGGACAAAACAAAGAT
+
AAABCFFFDDBDGGFBFGGGGGGGGHHHHHHHHHHHGHHHHHHHHHHHHHH3BBGHHHHHHHHHHHHHHHHHHHHHHHHHEGGHHGHHHHDFGHGFEFFFGHFHHHHHGHHHHHHHHHHHHGHGFHGEHFHHHGHHHHGHHGHHHHHHHHHHHGHHHHHHHHHHHHHHHHGGGGGHHHHHHHHHHHHGHHHHGHHHHGHGFGHHHHHHHHHHHHHHHFHHHHHHHHHHHGHHHGFGGGGGGFFGGGGGGGC
@M05620:45:000000000-G6HP7:1:1101:19528:10220 1:N:0:121
TACCTGTACTGGGGAAGCCTTTGAATCTCCCCCCATGGTGCTGGGGCCGGAGACCTGCTCCCTAACCACAGGCACCGTGCCTACCTTTCCCGGGAAGATGAAGTCAACGAGCGACCACAGCTCTCGGAGGTTATTTTGCATCGGTGAGCCAGACAGAATGATCCGATGAGGGGTGCGACACTATTTGAGGAAAGGAAGCACCTTTTTATTAACTTTACCTTTTAGCAATCGCCATTCCTACCCTACAGATC
+
AAAAAFF3DF@CGEFGCG11EGB31D3AFHFFGGAGFHHB11D1///A/A//AAA10>FGG/BGG0FFF/G/>/0B/B//GDDBG1FGFGG?C?/>/0B1111B>>21<//>//>C/?/<<1?DFC/<<-<<1FGFH1G0==<.<...=CGA.=:://;0:0;C:;:A0;/.-.:A??--;CB;FF//A-/BFA-9/9;BFEF/BB9-FB/;/;BF9B/;/:F/9B/:/;-99-;BFBB/9-9BB-//:FF
@M05620:45:000000000-G6HP7:1:1101:28515:10222 1:N:0:121
CATCCTGACCCTGAAGTACCCCATTGAGCATGGCATCGTCACCAACTGGGACGACATGGAGAAGATCTGGCACCACACCTTCTACAACGAGCTGCGCGTGGCCCCGGAGGAGCACCCAGTGCTGCTGACCGAGGCCCCCCTGAACCCCAAGGCCAACAGAGAGAAGATGACTCAGGTGAGGCTCGGCCGACGCCCGTGCTCCTCCCGTCCTTTCCCCCGTCATTTTCCTCCCCGCTTCATTTCCTACATTT
+
ABBBBFDFF4FF4FCFGFGGGGAGGF5GGFGHGHHHHFHHHGHFGGHHFEHGEEGGGHBBGHGHHBGFHHHHHGHHEGGHHHHHHGHGEEFEFGHGGGGGGGHHGG@DG@D/GHHHGGHHEFHHHHFHHHDCCCCFDDC?D.CGHHGGGGCEEHGGGGFGGFEGGFFGCFGGFFFGFBFF?EEG@-AAB?B@B=B-@.AEBFFFFE.A.9;/9BBBF.-99..BFB///:FE.---:.//:://:////;/
@M05620:45:000000000-G6HP7:1:1101:13830:10245 1:N:0:121
TACCTGTACTGGGGAAGCATTTGAATATCCCCCCATGGTGATGGGGACGGAGAACTGCTCCATAAACACAGGCAACGTGCCTAACTTTCCCGGGAAGATGAAGTCAAAGAGCGACCACAGCTCTCGGAGGTTATTTTGCATCGGTGAGCCAGACAGAATGATCCGATGAGGGGTGCGAAACTATTTGAGGAAAGGAAGCACCTTTTTATTAAATTTACCTTTTAGCAATCGCCATTCCTACCCTAAAGATC
+
BBBBBFFFFFFFGGGGGGGFGGHHHHHHHHHGGGGHGHFGFHHHHGGGGGGGGHHHGHHHHHHHHHHHHHHHGHHHGHHHHHHHHHHHHHHGGGGGGHHHHHHHHHHHHHHHGGGGGHHHHHHHHGGGGGEHHHHHHHHHHHGGGGGHHHHHHGHHGHHHHHHHHGGGHHHGGEFGGGGGGGGGGGGGFFFFGGGGGGGGGFFFFFFFFFFFFFFFFFFFFFFFFFFFFFFFFFFFFFFFFFFFFFFFFFF
@M05620:45:000000000-G6HP7:1:1101:5593:10256 1:N:0:121
TACCTGTACTGGGGAAGCATTTGAATATCCCCCCATGGTGATGGGGACGGAGAACTGCTCCATAAACACAGGCAACGTGCCTAACTTTCCCGGGAAGATGAAGTCAAAGAGCGACCACAGCTCTCGGAGGTTATTTTGCATCGGTGAGCCAGACAGAATGATCCGATGAGGGGTGCGAAACTATTTGAGGAAAGGAAGCACCTTTTTATTAAATTTACCTTTTAGCAATCGCCATTCCTACCCTAAAGATC
+
CCBCDFFFFFFFGGGGGGGGGGHGHHHHHHHGGGGHHHFGHHHHHGGGGGGGGHHHHHHHHHHHHGHHHHHHGHHHGHHHHHHHHHHHHHHGGGGGGHHHHHHHHGHHHHHHGGGGGHHHHHHHHGFGGGGHHHHHHHHGHHGGGGGHHHHHHGHHGHHHHHHHHGGGHHHGGCEGGGGGGGGGHGGGGGFGGGGFGGGFFFFFFFFFFFFFFFFFHFFFFFFFFFFFFFFFDFFFFFFHFFFFFFFFFFF
@M05620:45:000000000-G6HP7:1:1101:17859:10309 1:N:0:121
TACCTGTACTGGGGAAGCATTTGAATATCCCCCCATGGTGATGGGGACGGAGAACTGCTCCATAAACACAGGCAACGTGCCTAACTTTCCCGGGAAGATGAAGTCAAAGAGCGACCACAGCTCTCGGAGGTTATTTTGCATCGGTGAGCCAGACAGAATGATCCGATGAGGGGTGCGAAACTATTTGAGGAAAGGAAGCACCTTTTTATTAAATTTACCTTTTAGCAATCGCCATTCCTACCCTAAAGATC
+
BBBBBFFFFFFFFEFFFGGGGGHHHGHHHHHGGGGHHHFFDGHHHGGGGGFFGHHHHHHHHHHHHHHHHHHHGHGHGHHHHHHGHHHHHHHGGGEFGHHHHHHGHHHHHHHHGGGGGHGHHHHHHGGGGGCGHHHHHHGFHHGGGDEHHHHHHGHHHHHHHHHHHGGGHHHGGFGGGDGGGGGGGGGFABBFGGGGFGGGGFFFFFFFFFFFFFFFFFFFFFFFFFFFFFEFFFFFFFFFFFFFFFFFFFF
@M05620:45:000000000-G6HP7:1:1101:4033:10327 1:N:0:121
TACCTGTACTGGGGAAGCATTTGAATATCCCCCCATGGTGATGGGGACGGAGAACTGCTCCATAAACACAGGCAACGTGCCTAACTTTCCCGGGAAGATGAAGTCAAAGAGCGACCACAGCTCTCGGAGGTTATTTTGCATCGGTGAGCCAGACAGAATGATCCGATGAGGGGTGCGAAACTATTTGAGGAAAGGAAGCACCTTTTTATTAAATTTACCTTTTAGCAATCGCCATTCCTACCCTAAAGATC
+
AAAABFFFFFFFGGFGGGGGGGHHHHHHHHHGGGGHHHFGGHHHHGGGGGGGGHHHHHHHHHHGHGHHHHHHFGHHGHHHHHHHHHHHHHHFGGGGGEHHGGHGHHHGGHHHGGGCGHGFGHHFHBFCDGDHHHHHHHHGHGGGGGGHGHGHGFHC<CGHHHHHHEFDHGCFG;AEGDFGGGGGGGGFEGFFFGGFGGEBFEFFFFFFFFFFEFFFFEFFFFFFFFFBFBEFDDEFFBBFFFFFFFFFFFB
@M05620:45:000000000-G6HP7:1:1101:16973:10339 1:N:0:121
CATCCTGACCCTGAAGTACCCCATTGAGCATGGCATCGTCACCAACTGGGACGACATGGAGAAGATCTGGCACCACACCTTCTACAACGAGCTGCGCGTGGCCCCGGAGGAGCACCCAGTGCTGCTGACCGAGGCCCCCCTGAACCCCAAGGCCAACAGAGAGAAGATGACTCAGGTGAGGCTCGGCCGACGCCCGTGCTCCTCCCGTCCTTTCCCCAGTCATTTTCTGCCCGGCTTGATTTCTGACATTA
+
BBBBBFFFFFFFGGGGGGGGGGDHHHFHHHGHHHHHHEHHHGHFHGHHHGFHGGGGGHHFHFHHHHHGHHHHHGFHHGFHHHHHHHHFGGGGGFFGGGGGGGHHGGCGGCGGHHHHGGHHHHHHHHHGHHGGGGGGGGGGGGGGHHGGGGHGHHGGGGGGGGGGFGGGGGGGGFGGGFGGGGGGFFEFCF@FFFFADDFFBFFFFFFFFFFFFBFFFFFFFFFFFFFFFFFFFBC>C9.BBFFFFF/FFF:
@M05620:45:000000000-G6HP7:1:1101:7528:10343 1:N:0:121
CATCCTGACCCTGAAGTACCCCGGCTTGATTTCTGACATTAGATCGGAAGAGCACACGTCTGAACTCCAGTCACTCTCGCGCATCTCGTATGCCGTCTTCTGCTTGAAAAAAAAAAAAAAAAAAAAAATTGATTACAAAAAGAACTATACATCTCCCCTTCCTCCCCAGCAACATGCCCACATCCGTCGTTGTCTCAAAGATCCATAGCCACAAAAGAACTGTTCTGCATCTTTTGTGAGGTACCCCGAAC
+
DCEEEFFFFFFFGGGGGGGGGGGGGGGGHHHHHHHHHHHHHHHHHHGGGGHHHHHHHGHHHGHHHHHHHHHHHHHHHHGGGGGGEHHHGGHHHHGFGGGHHHHHHHHHFHHGGGGGA</<><------.0111110110...<./1<111111110/././<11/.<<.<//../000/0..00/...--./.1:11101/01001<0000/.9../../101111111111111://11./0<10.----
@M05620:45:000000000-G6HP7:1:1101:23649:10381 1:N:0:121
CGATTACTGCAACAGTTCCCCCTGGACCTGGAAAAGTTTCTTGCCTGGCTTACAGAAGCTGAAACAACTGCCAATGTCCTACAGGATGCTACCCGTAAGGAAAGGCTCCTAGAAGACTCCAAGGGAGTAAAAGAGCTGATGAAACCATGGCAAGTAAGTCAGGCATTTCCGCTTTAGCACTCTTGTGGATCCAATTGAACACTTCTCAGCATTTGTACTTGTAACTGACAAGCCAGGGACAACTCAAATAT
+
3>3AABFFBFFFFFGGGGGGGGCCGFHGFFGGF3B3BFGGFDFFHFDEHHGHHHBECFFFHHFHHHAFHHHHCCF3FGGHHHGFCEFFGFHHGHCA/?GHHCGFEHGHFHFF3FD?GEFGHHFC?/EE34BGHGFGDG?11GHHH0/BBFGF1<@@2FHHHH0FCHFHHHDGDDGH1GGHHGHFDFF.>GFHD00D<=DC0/<0<<G0FGCGH0;;0<GH:CCBCCFBGF0:9AF..CFEGG?/=BF0009
@M05620:45:000000000-G6HP7:1:1101:23640:10396 1:N:0:121
AGATTACTGCAACAGTTCCCCCTGGACCTGGAAAAGTTTCTTGCCTGGCTTACAGAAGCTGAAACAACTGCCAATGTCCTACAGGATGCTACCCGTAAGGAAAGGCTCCTAGAAGACTCCAAGGGAGTAAAAGAGCTGATGAAACAATGGCAAGTAAGTCAGGCATTTCCGCTTTAGCACTCTTGTGGATCCAATTGAACAATTCTCAGCATTTGTACTTGTAACTGACAAGCCAGGGACAAAACAAAGAT
+
BBBCCFFFFFFFGGGFGGGGGGGGHHHHHHHHHHHHHHHHHHHHHHHHHHHHHHHHHHHHHHHHHHHHHHHHHHHHHHHHFGHHHHHHHHFHHHGGGGHHHHFHHHHHGHHHHHHHHHHHHGHGGHGGHGHHHGHHHHGHHHHHHHGHHHHHHGHHHHHHHHHHHHHHHHGGGGGHHHHHHHHHHHHGHHHHGHHHHHFFGHHHHHHHHHHHHHHHHFHHHHHHHHHHGHGHGGFGGGGGGGGGGGGGGGF
@M05620:45:000000000-G6HP7:1:1101:23623:10402 1:N:0:121
AGATTACTGCAACAGTTCCCCCTGGACCTGGAAAAGTTTCTTGCCTGGCTTACAGAAGCTGAAACAACTGCCAATGTCCTACAGGATGCTACCCGTAAGGAAAGGCTCCTAGAAGACTCCAAGGGAGTAAAAGAGCTGATGAAACAATGGCAAGTAAGTCAGGCATTTCCGCTTTAGCACTCTTGTGGATCCAATTGAACAATTCTCAGCATTTGTACTTGTAACTGACAAGCCAGGGACAAAACAAAGAT
+
?AAAAFFFFFFFGGGBFGGGGGGGHHHGHHHGGGHHEGHHHHHHHHGHHHHFGGFGHHHHHGHEGHEHHGFHHHHHHHHHFGHHHFHHHHFHHHGFEGHGHGFHHHHHGHHGHHHFGHHHFFGGGFGEFHFGFEHFHGEFHHGFHGGBGGHHGGGHGHFHHHHHGHHGHHGGGGGHGHHFHGHHGHHGHBGHFFFGFFBCFFG0=DGDGHBGGFHGHHHHGHHHFHHHHFFFHGFFGDEGEFFGGGGGFG0
@M05620:45:000000000-G6HP7:1:1101:19280:10406 1:N:0:121
ATCTCTATCTCCTAAAAACCTGTTTAGATTTGGAGATAGACCTTCAGGTTTTTCATCATTTTCTGCATGAATTATACATTAACCACGTTCCAGCGTGGTCAGTTTGCAGCATTCTGTTATTTTGTTTGACAGAGTGTCTTGTTGAGAACATATGTAGGACATGATTTTTTCCTGCAACAGGGAAAATAAAGTATAAGTTTTAAAGATTTATTCTTTAATAAAGGATCTCAAAGCCAGCTTTAGAAAAAGGA
+
ACCCCFFFFFFFGGGGGGGGGGHHHHHHHHHHHHHHHHHHHHHHHHHHHHHGGHHHHHHHHHHHHHHHHHHHHHHHHHHH5FGHHGGHHHHHHHGGGGHHHHHHHHHHHHHHHHHHHHHHHHHHHHHHHHHHHHHHHHHHHHHHHHHHHHHHHHHHHHHHHHHHHHHHHGHHHHHHHHHHHGGHHHGHHHHHHHHHHGHHHHHHHHHHHHHHHHHHHHHHGGHHHHHHHHHHHHHHHGHHHHHHHHHHGGH
@M05620:45:000000000-G6HP7:1:1101:19290:10423 1:N:0:121
ATCTCTATCTCCTAAAAACCTGTTTAGATTTGGAGATAGACCTTCAGGTTTTTCATCATTTTCTGCATGAATTATACATTGACCACGTTCCAGCGTGGTCAGTTTGCAGCATTCTGTTATTTTGTTTGACAGAGTGTCTTGTTGAGAACATATGTAGGACATGATTTTTTCCTGCAACAGGGAAAATAAAGTATAAGTTTTAAAGATTTATTCTTTAATAAAGGATCTCAAAGCCAGCTTTAGAAAAAGGA
+
CCCCCFFFFFFFGGGGGGGGGGHHHHHHHHHHHHHHHHHHHHHHHHHHHHHGGHHHHIHHHIIHHHHHHHHHHHHHHHHH5GHHHHGHHHHHHHGFGGHHHHHHHHHHHHHHHHHHHHHHHHHHHHHHHHGHHHHHHHHHHHHHHHGHHHHHHHHHHHHHHHHHHHHHHGHHHHHHHHHHHGGHHHHHHHHHHHHHHHHHHHHHHHH1FGHHHHHHHHHHHGHHHHHHHGHGHGHHHGHHHHHHHHGHGGH
@M05620:45:000000000-G6HP7:1:1101:7270:10432 1:N:0:121
CATCCTGACCCTGAAGTACCCCCGGCTTGATTTCTGACATTAGATCGGAAGAGCACACGTCTGAACTCCAGTCACTCTCGCGCATCTCGTATGCCGTCTTCTGCTTGAAAAAAAAAACCTCTCTTATTCTCTTCTTTTTCATCTGTTCCCCCGCCCGACTCATCCTATGAGCTTTCCCCAACTCTTTGCTTACCGCACGCCCCTTTTTCTTCCCTTTACCTTTTCGCCCTCTCCCTTCCTCCCCTCCCTAT
+
AAABAFFFFCFFGGFFGGGGCEEFCGEFFHFDFGFFCHGHHFHGHHHGDEDFHHHHHHGFHFGHHHBGHHHGHHHBGGHEEGGG1/F@B?EFHGGFGFHGHEFB4?FGCHFGGGC?///0?<G1F111?<11=1=1FD1>1=111<1111<.--<----:.000C00900000/;090//.;9000;0;0;C0/.----9.9-../;:9///9.;B//99//;B/-;..-9./9/./;F/9BA99A..9//
@M05620:45:000000000-G6HP7:1:1101:22670:10437 1:N:0:121
TACCTGTACTGGGGAAGCATTTGAATATCCCCCCATGGTGATGGGGACGGAGAACTGCTCCATAAACACAGGCAACGTGCCTAACTTTCCCGGGAAGATGAAGTCAAAGAGCGACCACAGCTCTCGGAGGTTATTTTGCATCGGTGAGCCAGACAGAATGATCCGATGAGGGGTGCGAAACTATTTGAGGAAAGGAAGCACCTTTTTATTAAATTTACCTTTTAGCAATCGCCATTCCTACCCTAAAGATC
+
BBBBBFFFFFFFGGGEGGGGGGHHHHHHHHHGGGGHHHFGFHHHHGGGGGGGGHHHHHHHHHHHHHHHHHHHGGHHGHHHHHHHHHHHHHHGGGGCGHHHGGHGGHHHHHHHGGGGGHGHFHHHHGGGGGCGHHHHHHHFHHGGGGGHHHHHHGHHHHHHGHHHHGGGHHHGGEGGGGGGGGGGGGGGGGFGGGGGFFGGGFFFFFFFFFFFFFFFFFFFFFFFFFB9;BEEFFFFFFFFFFFFFFFFFFB
@M05620:45:000000000-G6HP7:1:1101:4969:10448 1:N:0:121
ATCTCTATCTCCTAAAAACCTGTTTAGATTTGGAGATAGACCTTCAGGTTTTTCATCATTTTCTGCATGAATTATACATTGACCACGTTCCAGCGTGGTCAGTTTGCAGCATTCTGTTATTTTGTTTGACAGAGTGTCTTGTTGAGAACATATGTAGGACATGATTTTTTCCTGCAACAGGGAAAATAAAGTATAAGTTTTAAAGATTTATTCTTTAATAAAGGATCTCAAAGCCAGCTTTAGAAAAAGGA
+
AABABFFFFFFFGGGGGGGGGGHHHHHHHHHHHHHHHHHHHHHHHHHHHHHGGHHHHHHHHHHHIHHHHGHHHHHHHHHHHGHHGHGHHHHHHHGGGGHHHHHHHHHGHHHHHHHHHHHHHHHHHHHHGHHHHHHHHHHHHHHHHHHHHHHHHHHHHHHHHHHHHHHHHGHHHHHGHHHHHGGHHHHHGHHGGHHHHGHHHHHHHGHHHHHHHHHHHGHHHHHHHHHHHFHGHFHHHGHHHGHHHGHHGGH
@M05620:45:000000000-G6HP7:1:1101:22681:10453 1:N:0:121
TACCTGTACTGGGGAAGCATTTGAATATCCCCCCATGGTGATGGGGACGGAGAACTGCTCCATAAACACAGGCAACGTGCCTAACTTTCCCGGGAAGATGAAGTCAAAGAGCGACCACAGCTCTCGGAGGTTATTTTGCATCGGTGAGCCAGACAGAATGATCCGATGAGGGGTGCGAAACTATTTGAGGAAAGGAAGCACCTTTTTATTAAATTTACCTTTTAGCAATCGCCATTCCTACCCTAAAGATC
+
CCCCCFFFFFFFGGGGGGGGGGHHHGHHHHHGGGGHHHGGHHHHHGGGGGGGGHHHHHHHHHHHHHHHHHHHGHHHGHHHHHHHHHHHHHHGGGGGGHHHHHHHHHHHHHHHGGGGGHHHHHHHHGGGGGGHHHHHHHHGHHGGGGGHHHHHHGHHHHHHHHHHHGGGHHGGGCDGGGGGGGGGGGGFEGBFGGGGGGGGGFFFFFFFFFFFFFFFFFFFFFFFFFF;BFEFFFFFFFFFFFFFFFFFFFF
@M05620:45:000000000-G6HP7:1:1101:14465:10458 1:N:0:121
CATCCTGACCCTGAAGTACCCCGGCTTGATTTCTGACATTAGATCGGAAGAGCACACGTCTGAACTCCAGTCACTCTCGCGCATCTCGTATGCCGTCTTCTGCTTGAAAAAAAAAAAAAAAAAAAAAAGAAAAAAGAAAGAAAAGAATGAGAAAAAAAAAAAAAAAAAAAAAAAAAGAAGAAATCAATAATAAGTGAAGAAATACATAGAAGAAAAGAAGTAAACAGATAGAGAGGATGCAACATATATCG
+
BABBCFFFFFFFGGGGGDGGGGGGGGGGHHHHHHHHHHHHGHGHHHGGGGGHHGHGHGGHHGHGHHHHGHGHHHHHHHGGGGGGEHHHGGHHHHGFFHGHHHHHHHHGGHGECCDB>//--<-----9..<//.-.../0/.///..00000:0/.--<<--9-<-----------.../0//00000000000000000</000000:0000////../00:000/<00<0<0.../0/000./00000.
@M05620:45:000000000-G6HP7:1:1101:12397:10459 1:N:0:121
TACCTGTACTGGGGAAGCATTTGAATATCCCCCCATGGTGATGGGGACGGAGAACTGCTCCATAAACACAGGCAACGTGCCTAACTTTCCCGGGAAGATGAAGTCAAAGAGCGACCACAGCTCTCGGAGGTTATTTTGCATCGGTGAGCCAGACAGAATGATCCGATGAGGGGTGCGAAACTATTTGAGGAAAGGAAGCACCTTTTTATTAAATTTACCTTTTAGCAATCGCCATTCCTACCCTAAAGATC
+
CCCCCFFFFFFFGGGEGGGGGGHHHHHHHHHGGGGHHHFGFHHHHGGGGGGGGHGHHHHHHHHHHHHHHHHHGGHHGHHHHHHHHHHHHGHGGGGGGHHHGGHGGHHHHHHHGGGGGHHHHHHHHGGGGGEHHHHHHHHFHHGGGGGHGHHHHGHHHHHHGHHHHGGFHHHGGEGGGGGGGGGGGGGGGGFGGGGGGEGFFFFFFFFFFFFFFFFFFEFFFFFFFFFFFFFFFFFFFFFFFFFFFFFFFFF
@M05620:45:000000000-G6HP7:1:1101:4990:10463 1:N:0:121
ATCTCTATCTCCTAAAAACCTGTTTAGATTTGGAGATAGACCTTCAGGTTTTTCATCATTTTCTGCATGAATTATACATTGACCACGTTCCAGCGTGGTCAGTTTGCAGCATTCTGTTATTTTGTTTGACAGAGTGTCTTGTTGAGAACATATGTAGGACATGATTTTTTCCTGCAACAGGGAAAATAAAGTATAAGTTTTAAAGATTTATTCTTTAATAAAGGATCTCAAAGCCAGCTTTAGAAAAAGGA
+
@ABBBFFFFFFFGGGGGGGGGGHHHHHHHHHHHCHHHHHHHGHHHHHHHHHGGHHHHHHHHHHHHHHHHHHHHHHHHHHHHGHHHHGGGHHHHHGGEGHHHHHHHGHGHHFGHHHHHHHHHHHHHHHHGHHHHHHHHHHHHHHHHHGHHHHHHHHHHHHHHHHHHHHHHGHHHHHHHHHHHGGHHHHHHFGFGHGHHFGHHGHFHGHHHFHHHHHHHHHHHFGHHHHHHHHGHHHHHGHHHHHHHHFGFGG
@M05620:45:000000000-G6HP7:1:1101:4973:10469 1:N:0:121
ATCTCTATCTCCTAAAAACCTGTTTAGATTTGGAGATAGACCTTCAGGTTTTTCATCATTTTCTGCATGAATTATACATTGACCACGTTCCAGCGTGGTCAGTTTGCAGCATTCTGTTATTTTGTTTGACAGAGTGTCTTGTTGAGAACATATGTAGGACATGATTTTTTCCTGCAACAGGGAAAATAAAGTATAAGTTTTAAAGATTTATTCTTTAATAAAGGATCTCAAAGCCAGCTTTAGAAAAAGGA
+
CDCDDFFFFFFFGGGGGGGGGGHHHHHHHHHHHGHHHHHHHHHHHHHHHHHGGHHHHHHHIHIIIHHHHHHHHHHHHHHHHHHHHHGHHHHHHHGFGGHHHHHHHHHHHHHHHHHHHHHHHHHHHHHHHHGHHHHHHHHHHHHHHHHHHHHHHHHHHHHHHHHHHHHHHGHHHHHHHHHHHGGHHHHHHHHHHHHHHHHHHHHHHHHHHHHHHHHHHHHHHHHHHHHHHGHHHHHHHGHHHHHHHHHHGGH
@M05620:45:000000000-G6HP7:1:1101:4954:10470 1:N:0:121
ATCTCTATCTCCTAAAAACCTGTTTAGATTTGGAGATAGACCTTCAGGTTTTTCATCATTTTCTGCATGAATTATACATTGACCACGTTCCAGCGTGGTCAGTTTGCAGCATTCTGTTATTTTGTTTGACAGAGTGTCTTGTTGAGAACATATGTAGGACATGATTTTTTCCTGCAACAGGGAAAATAAAGTATAAGTTTTAAAGATTTATTCTTTAATAAAGGATCTCAAAGCCAGCTTTAGAAAAAGGA
+
AAABBFFFFFFFGGGGGGGGGGHHHHHHHHHHHGHHHHHHHHHHHHHHHHHGGHHHHHHHHHHHHHHHHHHHHHHHHHHHHHHHHHGHHHHHHHGGGGHHHHHHHHHGHHHGHHHHHHGHHHHHGHHHGHHHHHHHHHHHHHHHHHFHHHHHHHHHHHHHHHHHHHHHHGHHHHHHHHHHHGGHHHHHHGGGFHHHHHHHHHHHHHHHHHHHHHHHHGHHHFHGFHGHHHEFHCGHHGHHHHGHGGHGGGF
@M05620:45:000000000-G6HP7:1:1101:4986:10485 1:N:0:121
ATCTCTATCTCCTAAAAACCTGTTTAGATTTGGAGATAGACCTTCAGGTTTTTCATCATTTTCTGCATGAATTATACATTGACCACGTTCCAGCGTGGTCAGTTTGCAGCATTCTGTTATTTTGTTTGACAGAGTGTCTTGTTGAGAACATATGTAGGACATGATTTTTTCCTGCAACAGGGAAAATAAAGTATAAGTTTTAAAGATTTATTCTTTAATAAAGGATCTCAAAGCCAGCTTTAGAAAAAGGA
+
3AAAAFFFFFFFGGGGCGGGGCEGHF54FHG554C44F5AGFHFGFHGHHHGEHGHHHHDGGHHBGFHE3FHGFHHGFHHHFHHFEEGGHHEGFEGAEGHHFHHHHHHGHHHHHHGHHHHHHHHHHHHHHHHHHHGHHHHHHHGHHHHHHHHHHHHGHHHHHGHHHHHHGHHH1FHHHGFEFFHHHHHHHFHHGHHHHHHHGHHHHHHHGHHHHHHGHHG0G=GHHHHHHHFHHGHHEHHHHGGHHHHGGC
@M05620:45:000000000-G6HP7:1:1101:21726:10524 1:N:0:121
CATCCTGACCCTGAAGTACCCCGGCTTGATTTCTGACATTAGATCGGAAGAGCACACGTCTGAACTCCAGTCACTCTCGCGCATCTCGTATGCCGTCTTCTGCTTGAAAAAAAAAAAATAAAGCAGAGACAATAAAAAACAAATGGTTGTTATATGGTGAATTGAGTCAAAACGAATGTCTTCCAGAAGATGTAACCATCAGTCCACACTCGAATTGAAGAGACCTCTCGGTGGAGCACTAAGGTTAATAG
+
AABBBFFBFFFFGFGGFGGGGGF2EEGGHHHHHHGHHHHHHHHHHHGGGGHAFGHHHGGHHGGHGFHHGHGHFHHHHHGGGGGFEHGHGGFHFHGFGHGHHHHHHHGGHHHEBDF@//0?1111100.0<0011<111-...<0D0<0...00:0000000000:00:0000.-9..;00000;000;//0;0000000/990000//.;/..././////....////..........////////////
@M05620:45:000000000-G6HP7:1:1101:11571:10524 1:N:0:121
TACCTGTACTGGGGAAGCATTTGAATATCCCCCCATGGTGATGGGGACGGAGAACTGCTCCATAAACACAGGCAACGTGCCTAACTTTCCCGGGAAGATGAAGTCAAAGAGCGACCACAGCTCTCGGAGGTTATTTTGCATCGGTGAGCCAGACAGAATGATCCGATGAGGGGTGCGAAACTATTTGAGGAAAGGAAGCACCTTTTTATTAAATTTACCTTTTAGCAATCGCCATTCCTACCCTAAAGATC
+
AAAAAFFFFFFFGGGGGGGGFGHHHHHHHFHGDFGGGHBGBGHHHGEEGGDGGHGGEFHHHGHHHHHHHHHHGHFHGHGHHFHHHHHGHDGGGGGFEGHHFHHGGGHHHHFFFGGGGGEHHGHFBDFDCCCGHBDGHHHFGHFGGGGHBGHHEGHGGHHFDGHFHGGDHFCDG;ADAA@DGGGGGGGGAF9BFFGGFGGFFEF:BFFE9FFFFFFEFFFFFFFFFFBBFFEEFDFFFFFFF?FBFBF/FFF
@M05620:45:000000000-G6HP7:1:1101:21743:10529 1:N:0:121
CATCCTGACCCTGAAGTACCCCGGCTTGATTTCTGACATTAGATCGGAAGAGCACACGTCTGAACTCCAGTCACTCTCGCGCATCTCGTATGCCGTCTTCTGCTTGAAAAAAAAAAAAATTCAGCTTGGTGACTTTCTTTGTTTAATCAACTCTCCCCCTGAAAGAAGCCTTTTTTAACTAAGTCCTGCTGAGTCATTCATAATTTTTTAGCCGCCTTTCTTCTTCTCACATACTCTCTCCTCTCCTTCCC
+
BBBBBFFFFFFFGGGGGGGGGGGGGGGGHHHHHHHGHHHHHHGHHHGGGGGHHHHGHGHHHGHHHHHHHHHHHGHHHHGGGGGGGFHHGGHHHHGFFHGHHHHHHHHHHHFE@@F<<</011<=1=10.1<1>FBDGFF00=/<DG0=00/0000//;D-;;CFBC:/:.;CBBBB?0;0CFB;FFF0/;0;9FFGFEFB000//9/BAE//;9;9?./:/BFFFBF/FBB/9:BBFFFFFBF::/9///.
@M05620:45:000000000-G6HP7:1:1101:11561:10540 1:N:0:121
TACCTGTACTGGGGAAGCATTTGAATATCCCCCCATGGTGATGGGGACGGAGAACTGCTCCATAAACACAGGCAACGTGCCTAACTTTCCCGGGAAGATGAAGTCAAAGAGCGACCACAGCTCTCGGAGGTTATTTTGCATCGGTGAGCCAGACAGAATGATCCGATGAGGGGTGCGAAACTATTTGAGGAAAGGAAGCACCTTTTTATTAAATTTACCTTTTAGCAATCGCCATTCCTACCCTAAAGATC
+
DDDDDFFFFFFFGGGGGGGGGGHHHHHHHHHGGGGHHHGHHHHHHGGGGGGGGHHHHHHHHHHHHHHHHHHHGHHHGHHHHHHHHHHHHHHGGGGGGHHHHHHHHHHHHHHHGGGGGHHHHHHHHGGGGGGHHHHHHHHHHHGGGGGHHHHHHGHHHHHHHHHHHGGGHHHGGEGGGGGGGGGHHHGGGGGGGGGGGGGGGFFFFFFFFFFFFFFFHFFFFFFFFFFFFFFFFFFFFFFHFFFFFFFFFFF
@M05620:45:000000000-G6HP7:1:1101:11889:10543 1:N:0:121
ATCTCTATCTCCTAAAAACCTGTTTAGATTTGGAGATAGACCTTCAGGTTTTTCATCATTTTCTGCATGAATTATACATTGACCACGTTCCAGCGTGGTCAGTTTGCAGCATTCTGTTATTTTGTTTGACAGAGTGTCTTGTTGAGAACATATGTAGGACATGATTTTTTCCTGCAACAGGGAAAATAAAGTATAAGTTTTAAAGATTTATTCTTTAATAAAGGATCTCAAAGCCAGCTTTAGAAAAAGAA
+
CCCCCFFFFFFFGGGGGGGGGGHHHHHHHHHHHHHHHHHHHHHHHHHHHHHGGHHHHIIHHHHIHHHHHHHHHHHHHHHHHHHHHHGHHHHHHHGGGGHHHHHHHHHHHHHHHHHHHHHHHHHHHHHHHHHHHHHHHHHHHHHHHHHHHHHHHHHHHHHHHHHHHHHHHGHHHHHHHHHHHGGHHHHHGHHHHHHHHGHHHHHHHHHHHHHHHHHHHHHHHHHHHHHHHGHHHGHHHGHHHHHGHHGHGFG
@M05620:45:000000000-G6HP7:1:1101:4737:10603 1:N:0:121
AGATTACTGCAACAGTTCCCCCTGGACCTGGAAAAGTTTCTTGCCTGGCTTACAGAAGCTGAAACAACTGCCAATGTCCTACAGGATGCTACCCGTAAGGAAAGGCTCCTAGAAGACTCCAAGGGAGTAAAAGAGCTGATGAAACAATGGCAAGTAAGTCAGGCATTTCCGCTTTAGCACTCTTGTGGATCCAATTGAACAATTCTCAGCATTTGTACTTGTAACTGACAAGCCAGGGACAAAACAAAGAT
+
BCBCCFFFFFFFGGGGGGGGGGGGHHHHHHHHHHHHGHHHHHHHHHHHHHHHHHHHHHHHHHHHHHHHHHHHHHHHHHHHHHGHHGHHHHHHHHGFGGHHHHHHHHHHGHHHHHHGHHHHHHHGGHGGHHHHHGHHHHHHHHHHHHHHHHHHHGHHHHHHHHHHHHHHHHGGGGGHHGGHHHHHHHHGHHHHGHHHHHHHGHHHHHHHHHHHHHHHHFHHHHGFHHHHHHGHGGGGGGGGGGGGGGGGGGF
@M05620:45:000000000-G6HP7:1:1101:28511:10607 1:N:0:121
TACCTGTACTGGGGAAGCATTTGAATATCCCCCCATGGTGATGGGGACGGAGAACTGCTCCAAAAACACAGGCAACGTGCCTAACTTTCCCGGGAAGATGAAGTCAAAGAGCGACCACAGCTCTCGGAGGTTATTTTGCATCGGTGAGCCAGACAGAATGATCCGATGAGGGGTGCGAAACTATTTGAGGAAAGGAAGCACCTTTTTATTAAATTTACCTTTTAGCAATCGCCATTCCTACCCTAAAGATC
+
BBABCFFFFFFFGGGGGGGGGGHHHHHHHHHGGGGHHHGGFHHHHGGGGGGGGHHHHHHHHH3GHHGHHHHHGHHHGHGHHHHHHHHHHHHGGGGGGHHHGHHGHHHHHHHHGGGGGHGHHHHHHDFFFGEHHHHHHHHGHHGGGGGHHHHHFGHGCGHHHHHHHGGGHHHGG;AEA:ADGGGGGGGFEGFFGGGBFGGFFFFFFFFFFFFFFFFFFFFFFFFFFBFFFFFFFFFFFFFFFFFFFFFFFFF
@M05620:45:000000000-G6HP7:1:1101:4755:10612 1:N:0:121
AGATTACTGCAACAGTTCCCCCTGGACCTGGAAAAGTTTCTTGCCTGGCTTACAGAAGCTGAAACAACTGCCAATGTCCTACAGGATGCTACCCGTAAGGAAAGGCTCCTAGAAGACTCCAAGGGAGTAAAAGAGCTGATGAAACAATGGCAAGTAAGTCAGGCATTTCCGCTTTAGCACTCTTGTGGATCCAATTGAACAATTCTCAGCATTTGTACTTGTAACTGACAAGCCAGGGACAAAACAAAGAT
+
?3>ABFFFFFFFGGGGGGGGGGGAAGHHHHHFHGHHGHHHHHHHHGHHHHHHHHFHFHHHHHHHHHHHHHHHHHHHHHHHHHGHHFHFGHHHHHGGEGHHGGHHHHHHGHHHHGHGHHHHGHBFGEGGHHHHHGGHHGHFHHFHGHHHBBGGGC1FGGGHHH0GCGGGHGGGGGGHGGGHHHEHHHFGHHHHHHHHHGHHHHHHHHHHGEBGGGFGHCCG;CGFHFEFFFGHHGFFGGFGEACFFGGGGF9
@M05620:45:000000000-G6HP7:1:1101:26751:10612 1:N:0:121
TACCTGTACTGGGGAAGCATTTGAATATCCCCCCATGGTGATGGGGACGGAGAACTGCTCCATAAACACAGGCAACGTGCCTAACTTTCCCGGGAAGATGAAGTCAAAGAGCGACCACAGCTCTCGGAGGTTATTTTGCATCGGTGAGCCAGACAGAATGATCCGATGAGGGGTGCGAAACTATTTGAGGAAAGGAAGCACCTTTTTATTAAATTTACCTTTTAGCAATCGCCATTCCTACCCTAAAGATC
+
CCCCCFFFFFFFGGGGGGGGGGHHFGHHHHHGGGGHHHFGGHHHHGGGGGGGGHHHHHHHHHHHHHHHHHHHGHHHGHHHHHHHHHHHHHHGGGGGGHHHHGHHHHHHHHHHGGGGGHHHHHHHHGGGGGEHHHHHHHHFHHGGGGGHHHHHHGHHHHHHHHHHHGGGHHHGGCEGFCDDGGGHHHHGGGEFGGGGGGGGGFFFFFFFFFFFFFFFFFFFFFFFFFFFFFFFFFFFFFFFFFFFFFFFFFF
@M05620:45:000000000-G6HP7:1:1101:4724:10620 1:N:0:121
AGATTACTGCAACAGTTCCCCCTGGACCTGGAAAAGTTTCTTGCCTGGCTTACAGAAGCTGAAACAACTGCCAATGTCCTACAGGATGCTACCCGTAAGGAAAGGCTCCTAGAAGACTCCAAGGGAGTAAAAGAGCTGATGAAACAATGGCAAGTAAGTCAGGCATTTCCGCTTTAGCACTCTTGTGGATCCAATTGAACAATTCTCAGCATTTGTACTTGTAACTGACAAGCCAGGGACAAAACAAAGAT
+
AAABBFFFFFFFGGGGGGGGGGGGHHHHHHHGHHHHGHHHHHHHHHHHHHHHHHHHHHHHHHHGHHGHHHHHHHHHHHHHGHHHHHHHHHHHHHGGFDHHHHHHHHHHGHHHHHHHHHHHHHHGGGGGHHHHHGHHHHGHHFHHHGGHHHHHHGHHHHHHHHHHHHHHHHGGGGGGGHHHHHHHHGHGGHHHEGHFHHFHHHHHHHHGHHHHHGHHHFHHHHC0GHFFGHFHEEGGGGGGGGGGGGGGGGG
@M05620:45:000000000-G6HP7:1:1101:28504:10624 1:N:0:121
TACCTGTACTGGGGAAGCATTTGAATATCCCCCCATGGTGATGGGGACGGAGAACTGCTCCATAAACACAGGCAACGTGCCTAACTTTCCCGGGAAGATGAAGTCAAAGAGCGACCACAGCTCTCGGAGGTTATTTTGCATCGGTGAGCCAGACAGAATGATCCGATGAGGGGTGCGAAACTATTTGAGGAAAGGAAGCACCTTTTTATTAAATTTACCTTTTAGCAATCGCCATTCCTACCCTAAAGATC
+
CCCDCFFFFFFFGGGGGGGGGGHHHHHHHHHGGGGHHHFGGHHHHGGGGGGGGHHHHHHHHHHHHHHHHHHHGHHHGHHHHHHHHHHHHHHGGGGGGHHHHHHHHHHHHHHHGGGGGHHHHHHHHGGGGGEHHHHHHHHGHHGGGGGHHHHHHGHHHHHHHHHHHGGGHHHGGEGGGCDGGGGHHHGGGGFFGGGFFGGGGFFFFFFFHFFFFFFFFFFFFFFFFFFFFFFFFFFFFFFFFFFFFFFFFFF
@M05620:45:000000000-G6HP7:1:1101:24573:10626 1:N:0:121
ATCTCTATCTCCTAAAAACCTGTTTAGATTTGGAGATAGACCTTCAGGTTTTTCATCATTTTCTGCATGAATTATACATTGACCACGTTCCAGCGTGGTCAGTTTGCAGCATTCTGTTATTTTGTTTGACAGAGTGTCTTGTTGAGAACATATGTAGGACATGATTTTTTCCTGCAACAGGGAAAATAAAGTATAAGTTTTAAAGATTTATTCTTTAATAAAGGATCTCAAAGCCAGCTTTAGAAAAAGGA
+
CCCCDFFFFFFFGGGGGGGGGGHHHHHHHHHHHHHHHHHHHHHHHHHHHHHGGHHHHHHHHHHHHHHHHHHHHHHHHHHHHHHHHHGHHHHHHHGGGGHHHHHHHHHHHHHHHHHHHHHHHHHHHHHHHHHHHHHHHHHHHHHHHHHHHHHHHHHHHHHHHHHHHHHHHGHHHHHHHHHHHGGGHHHHHHHHHHHHHGHHHHHHHHHHHHHHHHHHHHHHHHHHHHHHHGHHHHHHHGHHHHHHHHHHGGH
@M05620:45:000000000-G6HP7:1:1101:28485:10631 1:N:0:121
TACCTGTACTGGGGAAGCATTTGAATATCCCCCCATGGTGATGGGGACGGAGAACTGCTCCATAAACACAGGCAACGTGCCTAACTTTCCCGGGAAGATGAAGTCAAAGAGCGACCACAGCTCTCGGAGGTTATTTTGCATCGGTGAGCCAGACAGAATGATCCGATGAGGGGTGCGAAACTATTTGAGGAAAGGAAGCACCTTTTTATTAAATTTACCTTTTAGCAATCGCCATTCCTACCCTAAAGATC
+
BBBBBFFFFFFF42FEFGFGGGHGFFGGHHHGGGGHHGBFFHHHHGGGEGGGGGHHHHGHHHHHHHHHHHHHGEGGGFGHHHHGHHFHHHHGGECGGHHHHGGHHGHHGHHHGGGGCHFGHFHHHGGGDGACGHHHHHHEHHDGGG.<FGFHHGGHHHHHHHHHHGGGHFHGC:AA?A?DBGGEGGBBEGBFFFGBBCEBFEFFFFFFEFFFFFFFFFBFBFFFFFFFFFEFFFFFFFFFFFFFFFFFFE/
@M05620:45:000000000-G6HP7:1:1101:24566:10644 1:N:0:121
ATCTCTATCTCCTAAAAACCTGTTTAGATTTGGAGATAGACCTTCAGGTTTTTCATCATTTTCTGCATGAATTATACATTGACCACGTTCCAGCGTGGTCAGTTTGCAGCATTCTGTTATTTTGTTTGACAGAGTGTCTTGTTGAGAACATATGTAGGACATGATTTTTTCCTGCAACAGGGAAAATAAAGTATAAGTTTTAAAGATTTATTCTTTAATAAAGGATCTCAAAGCCAGCTTTAGAAAAAGGA
+
ABCCCFFFFFFFGGGGGGGGGGHHHHHHHHHHHHHHHHHHHHHHHHHHHHHGGHHHHHHHHHHHHHHHHHHHHHHHHHHHHHHHHHGHHHHHFHGFEGHHHHHHHHHHHHEHHHHHHHHHHHHHHHHHHHHHHHHHHHHHHHHHHHHHHHHHHGHHHHHHHHHGHHHHHGHHHHGHHHFFHGGHHHHFFBGGHHHHHGHHHHHHHHHHHHHHHHHHHHHHHHHHHHHHHGGHHHHHHGHHHHHGGGHHA?G
@M05620:45:000000000-G6HP7:1:1101:25429:10664 1:N:0:121
ATCTCTATCTCCTAAAAACCTGTTTAGATTTGGAGATAGACCTTCAGGTTTTTCATCATTTTCTGCATGAATTATACATTGACCACGTTCCAGCGTGGTCAGTTTGCAGCATTCTGTTATTTTGTTTGACAGAGTGTCTTGTTGAGAACATATGTAGGACATGATTTTTTCCTGCAACAGGGAAAATAAAGTATAAGTTTTAAAGATTTATTCTTTAATAAAGGATCTCAAAGCCAGCTTTAGAAAAAGGA
+
CDCCDFFFFFFFGGGGGGGGGGHHHHHHHHHHHHHHHHHHHHHHHHHHHHHGGHHHHIHHHHIHIHHHHHHHHHHHHHHHHHHHHHGHHHHHHHGGGGHHHHHHHHHHHHHHHHHHHHHHHHHHHHHHHHHHHHHHHHHHHHHHHHHHHHHHHHHHHHHHHHHHHHHHHGHHHHHHHHHHHGGHHHHHHHHHHHHHHHHHHHHHHHHHHHHHHHHHHHHHHHHHHHHHHGHHHHHHHGHHHHHGHHHHGGH
@M05620:45:000000000-G6HP7:1:1101:22291:10674 1:N:0:121
AGATTACTGCAACAGTTCCCCCTGGACCTGGAAAAGTTTCTTGCCTGGCTTACAGAAGCTGAAACAACTGCCAATGTCCTACAGGATGCTACCCGTAAGGAAAGGCTCCTAGAAGACTCCAAGGGAGTAAAAGAGCTGATGAAACAATGGCAAGTAAGTCAGGCATTTCCGCTTTAGCACTCTTGTGGATCCAATTGAACAATTCTCAGCATTTGTACTTGTAACTGACAAGCCAGGGACAAAACAAAGAT
+
BCBCDFFFFFFFGGGFGGGGGGGGHHHHHHHHHHHHHHHHHHHHHHHHHHHGHHHHHHHHHHHHHHHHHHHHHHHHHHHHDGHHHHHHHHFGHHGGGGHHHHGHHHHHGHHHHHHHHHHHHGHGGHGGHHHHHGHHHHGHHHHHHHHHHHHHHGHHHHHHHHHHHHHHHHGGGGGHHHHHHHHHHGHGHHHHGHHHHHFFHHHHHHHHHHHHHHHHHHHHHHHHHHHGHGHHHGFGGGGGGGFGGGGGGGF
@M05620:45:000000000-G6HP7:1:1101:25411:10678 1:N:0:121
ATCTCTATCTCCTAAAAACCTGTTTAGATTTGGAGATAGACCTTCAGGTTTTTCATCATTTTCTGCATGAATTATACATTGACCACGTTCCAGCGTGGTCAGTTTGCAGCATTCTGTTATTTTGTTTGACAGAGTGTCTTGTTGAGAACATATGTAGGACATGATTTTTTCCTGCAACAGGGAAAATAAAGTATAAGTTTTAAAGATTTATTCTTTAATAAAGGATCTCAAAGCCAGCTTTAGAAAAAGGA
+
1>AAAFFFFFFFGGGGFGGAGGGCGED1A3AA1ECCGFHCHCGFFEFDFEFFFCHHHHHFDFEFGGHEFGBFFGFHFFGEA1FGHEEHFHHEHGGEEEHHGHHHBFDGHFFFHFDGGGHHFHBHFGHHEFFFHFHHHHHHHFGHFHHBGGGFGGGFHG1CGHGDHHHHHGHHHHHHGHHHHGGAE0FGB1GFGGBGHFGGHH11F1GFHEGHHHHHHHGFDD0<GFGGGHFHHGA/:EHCCHF0GCHA.?;
@M05620:45:000000000-G6HP7:1:1101:27590:10683 1:N:0:121
ATCTCTATCTCCTAAAAACCTGTTTAGATTTGGAGATAGACCTTCAGGTTTTTCATCATTTTCTGCATGAATTATACATTGACCACGTTCCAGCGTGGTCAGTTTGCAGCATTCTGTTATTTTGTTTGACAGAGTGTCTTGTTGAGAACATATGTAGGACATGATTTTTTCCTGCAACAGGGAAAATAAAGTATAAGTTTTAAAGATTTATTCTTTAATAAAGGATCTCAAAGCCAGCTTTAGAAAAAGGA
+
CCCCCFFFFFFFGGGGGGGGGGHHHHHHHHHHHHHHHHHHGHHHHHHHHHHGGHHHHHHIHIIHHHHHHHHHHHHHHHHHHHHHHHGHHHHHHHGGGGHHHHHHHHHHHHHHHHHHHHHHHHHHHHHHHHHHHHHHHHHHHHHHHHHHHHHHHHHHHHHHHHHHHHHHHGHHHHGHHHHHHGFHHHHHHHHHHHHHHFHHHHHHHHHHHHHHHHHHHHHHHGHHHHHHHHHHHHHHHGHHHHHGHHHHGGH
@M05620:45:000000000-G6HP7:1:1101:16281:10696 1:N:0:121
ATCTCTATCTCCTAAAAACCTGTTTAGATTTGGAGATAGACCTTCAGGTTTTTCATCATTTTCTGCATGAATTATACATTGACCACGTTCCAGCGTGGTCAGTTTGCAGCATTCTGTTATTTTGTTTGACAGAGTGTCTTGTTGAGAACATATGTAGGACATGATTTTTTCCTGCAACAGGGAAAATAAAGTATAAGTTTTAAAGATTTATTCTTTAATAAAGGATCTCAAAGCCAGCTTTAGAAAAAGGA
+
ABABBFFFFFFFGGGGGGGGGGHHHHHHHHHGHHHHHHHHHHHHHHHHHHHGGHHHHHHHHHHHHHHHHHHHHHHHHHHHHHHGGHGHHHHHHHGGGGHHHHHHHHHHHHHHHHHHHHHHHHHHHHHHGHHHHHGHHHHHHHHHHHHHHHHHHHHHHHHHHHHHHHHHHGHHHHHHHHHHHGGHHHGHHHHHHHHHHGHHHHGHHHHHHHHHHHHHHHHHHHHEHHHHHHHHHHHHHGHHHGHGHGHGGGH
@M05620:45:000000000-G6HP7:1:1101:13971:10697 1:N:0:121
ATCTCTATCTCCTAAAAACCTGTTTAGATTTGGAGATAGACCTTCAGGTTTTTCATCATTTTCTGCATGAATTATACATTGACCACGTTCCAGCGTGGTCAGTTTGCAGCATTCTGTTATTTTGTTTGACAGAGTGTCTTGTTGAGAACATATGTAGGACATGATTTTTTCCTGCAACAGGGAAAATAAAGTATAAGTTTTAAAGATTTATTCTTTAATAAAGGATCTCAAAGCCAGCTTTAGAAAAAGGA
+
DDDDDFFFFFFFGGGGGGGGGGHHHHHHHHHHHHHHHHHHHHHHHHHHHHHGGHHHHHHHIHIHIHHHHHHHHHHHHHHHHHHHHHGHHHHHHHGGGGHHHHHHHHHHHHHHHHHHHHHHHHHHHHHHHHHHHHHHHHHHHHHHHHHHHHHHHHHHHHHHHHHHHHHHHGHHHHHHHHHHHGGHHHHHHGHGHHHHHHHHHHHHHHHHHHHHHHHHHHHHHHHHHHHHHHHHHHHHHGHHHHGHHHHHGGH
@M05620:45:000000000-G6HP7:1:1101:13993:10698 1:N:0:121
ATCTCTATCTCCTAAAAACCTGTTTAGATTTGGAGATAGACCTTCAGGTTTTTCATCATTTTCTGCATGAATTATACATTGACCACGTTCCAGCGTGGTCAGTTTGCAGCATTCTGTTATTTTGTTTGACAGAGTGTCTTGTTGAGAACATATGTAGGACATGATTTTTTCCTGCAACAGGGAAAATAAAGTATAAGTTTTAAAGATTTATTCTTTAATAAAGGATCTCAAAGCCAGCTTTAGAAAAAGGA
+
BBBBBFFFFFFFGGGGGGGGGGGHHHHHHHGHHHFHHHHGHHHHHHHHHHHGGGHHHHHHHHHHHHHGHHHHHHFHHHHHHFHHHHGHHHHHHGGFGGFGHHGHHHHHHHHHHHHHFHHHHHHHHHHHHHHHHHHHHHHHHHHHHHHHHHHHHHGGHHHHHHHHHHHHHGGHHHHHHHHHHGGHHHHHHHHDGGHFHGHFHHHHHHHHHHHHHHHHHHHHGHHGHHHHHHHHHHHHHGGHGFFCFFFFGDC
@M05620:45:000000000-G6HP7:1:1101:12349:10701 1:N:0:121
CATCCTGACCCTGAAGTACCCCATTGAGCATGGCATCGTCACCAACTGGGACGACATGGAGAAGATCTGGCACCACACCTTCTACAACGAGCTGCGCGTGGCCCCGGAGGAGCACCCAGTGCTGCTGACCGAGGCCCCCCTGAACCCCAAGGCCAACAGAGAGAAGATGACTCAGGTGAGGCTCGGCCGACGCCCGTGCTCCTCCCGTCCTTTCCCCAGTCATTTTCTGCCCGGCTTGATTTCTGACATTT
+
BBBBBFFFFFFFGGGGGGGGGGGHFHGHHHHHHHHHHGHHHGHHHGHHHHHHGGGGGHHHHHHHHHHHHHHHHGHHHGGHHHHHHHHHGGGGGHHGGGGGGGHHGGGBGGGGHHHHGGHFHHGHHHHHHHGGGGGGGGGGGGHHHHGGGGHGHHGGGGGGGGGGGGGGGGGGGGGGGGGFGGFGFFFFFFFFFFFA-;A.BFFFFFF.AD.9BFFFFF?FFFF/FFF/BBFFF;DFFFFFFFFFB/F/BF/
@M05620:45:000000000-G6HP7:1:1101:8008:10708 1:N:0:121
AGATTACTGCAACAGTTCCCCCTGGACCTGGAAAAGTTTCTTGCCTGGCTTACAGAAGCTGAAACAACTGCCAATGTCCTACAGGATGCTACCCGTAAGGAAAGGCTCCTAGAAGACTCCAAGGGAGTAAAAGAGCTGATGAAACAATGGCAAGTAAGTCAGGCATTTCCGCTTTAGCACTCTTGTGGATCCAATTGAACAATTCTCAGCATTTGTACTTGTAACTGACAAGCCAGGGACAAAACAAAGAT
+
CCCCCFFFFFFFGGGGGGGGGGGGHHHHHHHHHHHHHHHHHHHHHHHHHHHHHHHHHHHHHHHHHHHHHHHHHHHHHHHHHHHHHHHHHHHHHHGG/EHHHHGHHHHHGHHHHHHHHHHHHHHGGFGGHHHHHGHHHHHHH3FGHHHHHHHHHGHHHHHHHHHHHHHHHHGGGGGHEHHHHHHHHGHGHHHHHHHHHGHHHHHHHHHHHHHHHGHHHHHHHHHHHHHGHHHHHGGGGGGGEFGGGGGGGGF
@M05620:45:000000000-G6HP7:1:1101:14700:10712 1:N:0:121
ATCTCTATCTCCTAAAAACCTGTTTAGATTTGGAGATAGACCTTCAGGTTTTTCATCATTTTCTGCATGAATTATACATTGACCACGTTCCAGCGTGGTCAGTTTGCAGCATTCTGTTATTTTGTTTGACAGAGTGTCTTGTTGAGAACATATGTAGGACATGATTTTTTCCTGCAACAGGGAAAATAAAGTATAAGTTTTAAAGATTATTCTTTAATAAAGGATCTCAAAGCCAGCTTTAGAAAAAGGAA
+
CCCCCFFFFFFFGGGGGGGGGGHHHHHHHHHHHHHHHHHHHHHHHHHHHHHGGHHHHHHHHHIHHHHHHHHHHHHHHHHHHHHHHHGHHHHHHHGGGGHHHHHHHHHHHHHHHHHHHHHHHHHHHHHHHHHHHHHHHHHHHHHHHHHHHHHHHHHHHHHHHHHHHHHHHGHHHHHHHHHHHGGHHHHHGHHGHHHHHGGHHHHHHHHHHHHHHHHGHGFHFGGHGHHHHGGHHHHHGHHHFGFGHFFGGHG
@M05620:45:000000000-G6HP7:1:1101:16271:10713 1:N:0:121
ATCTCTATCTCCTAAAAACCTGTTTAGATTTGGAGATAGACCTTCAGGTTTTTCATCATTTTCTGCATGAATTATACATTGACCACGTTCCAGCGTGGTCAGTTTGCAGCATTCTGTTATTTTGTTTGACAGAGTGTCTTGTTGAGAACATATGTAGGACATGATTTTTTCCTGCAACAGGGAAAATAAAGTATAAGTTTTAAAGATTTATTCTTTAATAAAGGATCTCAAAGCCAGCTTTAGAAAAAGGA
+
CDCDDFFFFFFFGGGGGGGGGGHHHHHHHHHHHHHHHHHHHHHHHHHHHHHGGHHHHIIHHIHIHHHHHHHHHHHHHHHHHHHHHHGHHHHHHHGGGGHHHHHHHHHHHHHHHHHHHHHHHHHHHHHHHHHHHHHHHHHHHHHHHHHHHHHHHHHHHHHHHHHHHHHHHGHHHHHHHHHHHGGHHHHHHHHHHHHHHHHHHHHHHHHHHHHHHHHHHHHHHHHHHHHHHHHHHHHHHGHHHHHHHHHHGGH
@M05620:45:000000000-G6HP7:1:1101:13979:10714 1:N:0:121
ATCTCTATCTCCTAAAAACCTGTTTAGATTTGGAGATAGACCTTCAGGTTTTTCATCATTTTCTGCATGAATTATACATTGACCACGTTCCAGCGTGGTCAGTTTGCAGCATTCTGTTATTTTGTTTGACAGAGTGTCTTGTTGAGAACATATGTAGGACATGATTTTTTCCTGCAACAGGGAAAATAAAGTATAAGTTTTAAAGATTTATTCTTTAATAAAGGATCTCAAAGCCAGCTTTAGAAAAAGGA
+
ABCCCFFFFFFFGGGGGGGGGGHHHHHHHHHHHHHHHHHHHHHHHHHHHHHGGHHHHHIIIHHIHHHHHHHHHHHHHHHHHHHHHHGHHHHHHHGGGGHHHHHHHHHGHHHHHHHHHHHHHHHHHHHHGHGHHHHHHHHHHHHHHHHHHGFHHHHHHHHHHHHHHHHHHGHHHHHHHHGHHGGHHHHHGGD@FHHHHGHHGHHHHHHHHHHHHHHHHHHHHHHHGHHHHGHHHHHHHGGHHHHHGHGGGGG
@M05620:45:000000000-G6HP7:1:1101:24399:10724 1:N:0:121
ATCTCTATCTCCTAAAAAGGAAGAAAGGGGAGGGAAGATCGGAAGAGCACACGTCTGAACTCCAGTCACTCTCGCGCATCTCGTATGCCGTCTTCTGCTTGAAAAAAAAAAAACCCCCCACAATCATCTTTTCTTTTTCCTCTTTTCTCCCTCCCCCCTTCCCCCCCTCCTTATTCTCCCCTCTCTACTTCCCCCCCTCCCCCTTTTCTTCCCACACCCTTCTCTCCCTCCCTCTTCTCCCCCTCCCTCTC
+
BBBBBFFFFFFFGGGGGGEGFFHGCEGHGGGGGFFFGGHHHGGGGHHGGHHHGHHHGHFHHHHHFFHGHHHHHGGGFFEEGHFFFHHGHFEEHGHHHHHHHGFFHHGGCG@<<?///---...0<00=<000<00000/:0:00000000://::.;--./;//.---;../////://:....////////...-9-.:...-./////:;./:...9././/9;//9....999//99B?DBA..9../
@M05620:45:000000000-G6HP7:1:1101:22873:10734 1:N:0:121
AGATTACTGCAACAGTTCCCCCTGGACCTGGAAAAGTTTCTTGCCTGGCTTACAGAAGCTGAAACAACTGCCAATGTCCTACAGGATGCTACCCGTAAGGAAAGGCTCCTAGAAGACTCCAAGGGAGTAAAAGAGCTGATGAAACAATGGCAAGTAAGTCAGGCATTTCCGCTTTAGCACTCTTGTGGATCCAATTGAACAATTCTCAGCATTTGTACTTGTAACTGACAAGCCAGGGACAAAACAAAGAT
+
BBBCCFFFFFFFGGGGGGGGGGGGHHHHHHHHHHHHGHHHHHHHHHHHHHHFHHHHHHHHHHHHHHHHHHHHHHHHHHHHFGHHGGHHHHFGHHGGGGHHHHHHHHHHGCD4F3BB3BGGGBHGF/E?FHHEF/22B?223FGG2F??GC2FCF2D2D@2>F2@/GH=G1/AGGA111F<<FFGF1><11F<F0GDDFHHH/G<0=000<0CG0;;C0GFG0GC0::0;C0:EE/CGAEAAFGG.AE?//:
@M05620:45:000000000-G6HP7:1:1101:7537:10736 1:N:0:121
CATCCTGACCCTGAAGTACCCCATTGAGCATGGCATCGTCACCAACTGGGACGACATGGAGAAGATCTGGCACCACACCTTCTACAACGAGCTGCGCGTGGCCCCGGAGGAGCACCCAGTGCTGCTGACCGAGGCCCCCCTGAACCCCAAGGCCAACAGAGAGAAGATGACTCAGGTGAGGCTCGGCCGACGCCCGTGCTCCTCCCGTCCTTTCCCCAGTCATTTTCTGCCCGGCTTGATTTCTGACATTA
+
CBCCCFFFFFFFGGGGGGGGGGGHHHHHHHHHHHHHHGHHHGHHHGHHHHHHGGGGGHHHHHHHGHHHHHHHHGGHHGGHHHHHHHHHGGGGGGHGGGGGGGHHGGGGGGGGHHHGGGGGHHHHHHHGHHCCGDGGGGGGGGHFHHGGGDHGHHGGGGGGFGGGGGGGGGGGGGGGFFGGGGEFFFFFCDFFFFFFBFFFFFFFBEF;DFFFFFFFFFF0BFFFFFFFFFFFDCFAFFFFFFBFFFF0BF0
@M05620:45:000000000-G6HP7:1:1101:20371:10745 1:N:0:121
AGATTACTGCAACAGTTCCCCCTGGACCTGGAAAAGTTTCTTGCCTGGCTTACAGAAGCTGAAACAACTGCCAATGTCCTACAGGATGCTACCCGTAAGGAAAGGCTCCTAGAAGACTCCAAGGGAGTAAAAGAGCTGATGAAACAATGGCAAGTAAGTCAGGCATTTCCGCTTTAGCACTCTTGTGGATCCAATTGAACAATTCTCAGCATTTGTACTTGTAACTGACAAGCCAGGGACAAAACAAAGAT
+
BCCCCFFFFFFFGGGGGGGGGGGGHGHHHHHHHHHHHHHHHHHHHHHHHHHHHHHHHHHHHHHHHHHHHHHHHHHHHHHHHHHHHHHHHHHHHHGGEGHHHGHHGHHHGHHHHHHHHHHHFHHFGEGEHHHGBFHHHHGGGHHHHHHHHHHHHGHGGHHHHHGHGHHHHGGGGGGHGFHHHHHHHFHGFHHHG0DHHHHHHGHHHHHHGHHHHHHHHFHHHFFHHHHGHHHHEGFFGGGGGGGGGGGGEB9
@M05620:45:000000000-G6HP7:1:1101:20391:10763 1:N:0:121
AGATTACTGCAACAGTTCCCCCTGGACCTGGAAAAGTTTCTTGCCTGGCTTACAGAAGCTGAAACAACTGCCAATGTCCTACAGGATGCTACCCGTAAGGAAAGGCTCCTAGAAGACTCCAAGGGAGTAAAAGAGCTGATGAAACAATGGCAAGTAAGTCAGGCATTTCCGCTTTAGCACTCTTGTGGATCCAATTGAACAATTCTCAGCATTTGTACTTGTAACTGACAAGCCAGGGACAAAACAAAGAT
+
CCBCDFFFFFFFGGGGGGGGGGGGHGGHHHHHHHHHFHHHHHHHHHHHHHHHHHHHHHHHHHHHHHHHHHHHHHHHHHHHHHHHHHHHHHHHHHGGGGHHHHHHHHHHGHHHHHHHHHHHHHHGGFGGHHHHHGHHHHHHHHHHHHHHHHHGHGHHHHHHHHHHHHHHHHGGGGGHHHGHHHHHHGHGHHHHGHHHHGFFHHHHHHHHHHHHHCGGHHHHHHHGHHHHHHHHHGGGGGGGGFFGGGGGGGG
@M05620:45:000000000-G6HP7:1:1101:20372:10767 1:N:0:121
AGATTACTGCAACAGTTCCCCCTGGACCTGGAAAAGTTTCTTGCCTGGCTTACAGAAGCTGAAACAACTGCCAATGTCCTACAGGATGCTACCCGTAAGGAAAGGCTCCTAGAAGACTCCAAGGGAGTAAAAGAGCTGATGAAACAATGGCAAGTAAGTCAGGCATTTCCGCTTTAGCACTCTTGTGGATCCAATTGAACAATTCTCAGCATTTGTACTTGTAACTGACAAGCCAGGGACAAAACAAAGAT
+
BCBCCFFFFFFFGGGGGGGGGGGGHHHHHHHHHHHHHHHHHHHHHHHHHHHGHHHHHHHHHHHHHHGHHHHHHHHHHHHHHHHHHGHHHHHHHHGFGGHHHHHHHHHHGHHHHHHHHHHHHHHGGFGECHHHHGHHHHGHHHGHHHHHHHHHGGHHGHFGGHHHGHHHHHGGGGGHGHHHHHHHHHHGHHHHGHHHHHGHHGHGHHHHHHHHHHHHHFHHHHHHHHHGHGGHHGGGGGGGGGGGGGGGGGF
@M05620:45:000000000-G6HP7:1:1101:27764:10777 1:N:0:121
ATCTCTATCTCCTAAAAACCTGTTTAGATTTGGAGATAGACCTTCAGGTTTTTCATCATTTTCTGCATGAATTATACATTGACCACGTTCCAGCGTGGTCAGTTTGCAGCATTCTGTTATTTTGTTTGACAGAGTGTCTTGTTGAGAACATATGTAGGACATGATTTTTTCCTGCAACAGGGAAAATAAAGTATAAGTTTTAAAGATTTATTCTTTAATAAAGGATCTCAAAGCCAGCTTTAGAAAAAGGA
+
CCCCCFFFFFFFGGGGGGGGGGHHHHHHHHHHHHHHHHHHHHHHHHHHHHHGGHHHHHHHHIIHHHHHHHHHHHHHHHHHHHHHGHGHHHHHHHGGGGHHHHHHHHHHHHHHHHHHHHHHHHHHHHHHGHHHHHHHHHHHHHHHHHGHHHHHHHHHHHHHHHHHHHHHHGHHHHHHHHHHHGGHHHHHGHHHHHGHHGHHHHGHHHHHHHHHHHHHHHHHGHHHHHHHHGGGHHHHHGHHHHHHHHHHGGF
@M05620:45:000000000-G6HP7:1:1101:25685:10780 1:N:0:121
AGATTACTGCAACAGTTCCCCCTGGACCTGGAAAAGTTTCTTGCCTGGCTTACAGAAGCTGAAACAACTGCCAATGTCCTACAGGATGCTACCCGTAAGGAAAGGCTCCTAGAAGACTCCAAGGGAGTAAAAGAGCTGATGAAACAATGGCAAGTAAGTCAGGCATTTCCGCTTTAGCACTCTTGTGGATCCAATTGAACAATTCTCAGCATTTGTACTTGTAACTGACAAGCCAGGGACAAAACAAAGAT
+
AAABBFFFFFFFGGGFGGGGGGGGGGGHHHHHHHHHGHHHHHHHHHHHHHHHHHHHHHHHHHHGHHHHHHHHHHHHHHHHHHHHHHHHHHHHHHGFGGHHHHHHFHHHGHHHHHHHHHHHHGHGGGGGHHHHHGHHHHHHHHHHHHHHHHHHHGHHHHHHHHGFHHHHHHGGGGGHHHHHHHHHHFHGHHHHGHHHHHGFHHHHHHHHHHHHHGFGHGHHHHHGHHHEGFHHGGFGGGGGGGGGGGGGGGF
@M05620:45:000000000-G6HP7:1:1101:26735:10782 1:N:0:121
TACCTGTACTGGGGAAGCATTTGAATATCCCCCCATGGTGATGGGGACGGAGAACTGCTCCATAAACACAGGCAACGTGCCTAACTTTCCCGGGAAGATGAAGTCAAAGAGCGACCACAGCTCTCGGAGGTTATTTTGCATCGGTGAGCCAGACAGAATGATCCGATGAGGGGTGCGAAACTATTTGAGGAAAGGAAGCACCTTTTTATTAAATTTACCTTTTAGCAATCGCCATTCCTACCCTAAAGATC
+
CCCCCFFFFFFFAEFFGGGGGGHHFFHHHHHGGGGHFGFFGHHHGGGGGGGGGHHHHHHHHHGGHHHHHHHHGHHHGHHGHHHHHHHHHHGGGGGGGHHHHHHHHHHHHHHHGGGGGHGHHHHHHGGGGGEHHHHHHHHGHHGGGGGHHHHHHGHHHHHHHHHHHGGGHHHGG;CGGDGDGGGGGGGGGGFFGGGGGGGFGFFFFFFFFFFFFFFFFFFFFFFFFFFFFFFFFFFFFFFFFFFFFFFFFFB
@M05620:45:000000000-G6HP7:1:1101:28387:10817 1:N:0:121
ATCTCTATCTCCTAAAAACCTGTTTAGATTTGGAGATAGACCTTCAGGTTTTTCATCATTTTCTGCATGAATTATACATTGACCACGTTCCAGCGTGGTCAGTTTGCAGCATTCTGTTATTTTGTTTGACAGAGTGTCTTGTTGAGAACATATGTAGGACATGATTTTTTCCTGCAACAGGGAAAATAAAGTATAAGTTTTAAAGATTTATTCTTTAATAAAGGATCTCAAAGCCAGCTTTAGAATAAGGA
+
AABABFFFFFFFGGGFGGGGGGFGHHHHHHHGFFGHHHCGGGHHHHHHGGHGGHFHFHHHHHHGHGHHHFHGHFHDHFHHHFHHHHGGHHFFFGFBEEFGEFBFGFFFHHGGHHHHBGFHHHHHHFHHEHGHHHFHGHHHHHHHHHGFGGFHGHGFHGFGHHHGHBGHHGHHHHGFHHHHGGF0GHHFGHFFHHGFHFGGHHHBFFHHHFFDHFHHHHHGGGDDFHHFGHHHGHGFHGBGHHHHE0;CFFF
@M05620:45:000000000-G6HP7:1:1101:28409:10819 1:N:0:121
ATCTCTATCTCCTAAAAACCTGTTTAGATTTGGAGATAGACCTTCAGGTTTTTCATCATTTTCTGCATGAATTATACATTGACCACGTTCCAGCGTGGTCAGTTTGCAGCATTCTGTTATTTTGTTTGACAGAGTGTCTTGTTGAGAACATATGTAGGACATGATTTTTTCCTGCAACAGGGAAAATAAAGTATAAGTTTTAAAGATTTATTCTTTAATAAAGGATCTCAAAGCCAGCTTTAGAAAAAGGA
+
CCCCCFFFFFFFGGGGGGGGGGHHHHHHHHHHHHHHHHHHHHHHHHHHHHHGGHHHHIIHHHIIHHHHHHHHHHHHHHHHHHHHHHGHHHHHHHGFGGHHHHHHHHHHHHHHHHHHHHHHHHHHHHHHHHHHHHHHHHHHHHHHHHHHHHHHHHHHHHHHHHHHHHHHHGHHHHHHHHHHHGGHHHHHHHHHHHHHHHHHHHHHHHHHHHHHHHHHHHHHHHHHHHHHHGHHHHHHHGHHHHHFFGHHGGG
@M05620:45:000000000-G6HP7:1:1101:4918:10823 1:N:0:121
AGATTACTGCAACAGTTCCCCCTGGACCTGGAAAAGTTTCTTGCCTGGCTTACAGAAGCTGAAACAACTGCCAATGTCCTACAGGATGCTACCCGTAAGGAAAGGCTCCTAGAAGACTCCAAGGGAGTAAAAGAGCTGATGAAACAATGGCAAGTAAGTCAGGCATTTCCGCTTTAGCACTCTTGTGGATCCAATTGAACAATTCTCAGCATTTGTACTTGTAACTGACAAGCCAGGGACAAAACAAAGAT
+
BBACCFFFFFFFGGGGGGGGGGGGHHHHHFHGHHHHGHHHHHHHHHHHHHHHHHHHHHHHHHHHHHHHHHHHGHHHHHHHHHGHHHHHHHGHHHGGGGHHHHHHHHHHGHHHHHHGHHHHHHHGGHGGHHHHHGHHHHGHHHHHHHHHHHHHHGHHHHHHHHHHHHHHHHGGGGGHHHHHHHHHHGGGFHHHGHHHHHFHHHHHHHGGHHHHHGGHHFHHHFHFHHHHHHHHGGGGGGGGGGGGGGGGGGF
@M05620:45:000000000-G6HP7:1:1101:4654:10826 1:N:0:121
ATCTCTATCTCCTAAAAACCTGTTTAGATTTGGAGATAGACCTTCAGGTTTTTCATCATTTTCTGCATGAATTATACATTGACCACGTTCCAGCGTGGTCAGTTTGCAGCATTCTGTTATTTTGTTTGACAGAGTGTCTTGTTGAGAACATATGTAGGACATGATTTTTTCCTGCAACAGGGAAAATAAAGTATAAGTTTTAAAGATTTATTCTTTAATAAAGGATCTCAAAGCCAGCTTTAGAAAAAGGA
+
ABBBBFFFFFFFGGGGGGGGGGHHHHHHHHHHHHHHHHHHHHHHHHHHHHHGGHHHHHHHHHHHHHHHHGHHHHHHHHHHHHHHHHGHHHHHHHGGGGHHHHHHHHHHHHHHHHHHHHHHHHHHHHHHHHHHHHHHHHHHHHHHHHHHHHHHHHHHHHHHHHHHHHHHHGHHHHHHHHHHHGGHHHHHHGHHHHHHHGGHHHHHHHHHHHHHHHHHHHHHHHHHHHHHHGHHHHHHHGHHHHHHHHHHGGH
@M05620:45:000000000-G6HP7:1:1101:28427:10827 1:N:0:121
ATCTCTATCTCCTAAAAACCTGTTTAGATTTGGAGATAGACCTTCAGGTTTTTCATCATTTTCTGCATGAATTATACATTGACCACGTTCCAGCGTGGTCAGTTTGCAGCATTCTGTTCTTTTGTTTGACAGAGTGTCTTGTTGAGAACATATGTAGGACATGATTTTTTCCTGCAACAGGGAAAATCAAGTATACGTTTTAAAGATTTATTCTTTAATAAAGGCTCTCAAAGCCAGCTTTCGAAAAAGTA
+
AAAAAF3DFFFFGD1FGDEGFGGGFGHGGHG1GA01FHH1FGHHH11BGHHGGH2FHEHHHHHHFGDGHD1DFFF2DEGHHGHHHHCHHHH21B>EE/GHHBHHHHGGFHGHHHHFHH@GHHE1FHHHBF110BGHHHHHHHHH21/1BBGDGBFFF1DFHGH1GFGGGGGHHHHC<C0@GF/CGFG1<1FGDF11>FGHGHH1>DGHH1FGHHHHDBGH0=0<.<CFHC00:;G/.EHHH0::;.-..00
@M05620:45:000000000-G6HP7:1:1101:4637:10831 1:N:0:121
ATCTCTATCTCCTAAAAACCTGTTTAGATTTGGAGATAGACCTTCAGGTTTTTCATCATTTTCTGCATGAATTATACATTGACCACGTTCCAGCGTGGTCAGTTTGCAGCATTCTGTTATTTTGTTTGACAGAGTGTCTTGTTGAGAACATATGTAGGACATGATTTTTTCCTGCAACAGGGAAAATAAAGTATAAGTTTTAAAGATTTATTCTTTAATAAAGGATCTCAAAGCCAGCTTTAGAAAAAGGA
+
CCCCDFFFFFFFGGGGGGGGGGHHHHHHHHHHHHHHHHHHHHHHHHHHHHHGGHHHHHIHIHIHIHHHHHHHHHHHHHHHHHHHHHGHHHHHHHGGGGHHHHHHHHHHHHHHHHHHHHHHHHHHHHHHHHHHHHHHHHHHHHHHHHHHHHHHHHHHHHHHHHHHHHHHHGHHHHHHHHHHHGGHHHHHGHHGHHHHHGHHHHHHHHHHHHHHHHHHHHHHHHHHHHHHHHHGHHHHHGHHHHHHHHHHGGH
@M05620:45:000000000-G6HP7:1:1101:4648:10849 1:N:0:121
ATCTCTATCTCCTAAAAACCTGTTTAGATTTGGAGATAGACCTTCAGGTTTTTCATCATTTTCTGCATGAATTATACATTGACCACGTTCCAGCGTGGTCAGTTTGCAGCATTCTGTTATTTTGTTTGACAGAGTGTCTTGTTGAGAACATATGTAGGACATGATTTTTTCCTGCAACAGGGAAAATAAAGTATAAGTTTTAAAGATTTATTCTTTAATAAAGGATCTCAAAGCCAGCTTTAGAAAAAGGA
+
BAABBFFFFFFFGGGGGGGGGGHHHHFHHHHHHHHHHHHHHHHHHHHFHHHGGHHHHGHHHHHHHHHGHGHHHHHHHHHHHHHHGHGHHHHGHHGFGGHHHHHHHHHHHHGHHHHHHHHHHHHHGHHHGFGHHHHGHHHHHHHGHHEHHHHHHHHHHHHHHHHHHHHHHGHHHHFHHHHHHGGGHGGHHFHGGHGHHHHHHHHHHHHHHHHHHHHHHEHHHFDBGHHHHHHGHHFHHGHHHHGFHHGGGGH
@M05620:45:000000000-G6HP7:1:1101:26736:10868 1:N:0:121
TACCTGTACTGGGGAAGCATTTGAATATCCCCCCATGGTGATGGGGACGGAGAACTGCTCCATAAACACAGGCAACGTGCCTAACTTTCCCGGGAAGATGAAGTCAAAGAGCGACCACAGCTCTCGGAGGTTATTTTGCATCGGTGAGCCAGACAGAATGATCCGATGAGGGGTGCGAAACTATTTGAGGAAAGGAAGCACCTTTTTATTAAATTTACCTTTTAGCAATCGCCATTCCTACCCTAAAGATC
+
CCCCCFFFFFFFGGGGGGGGGGGHHGHHHHHGGGGHHHFGGHHHHGGGGGGGGHHHHHHHHHHHHHHHHHHHGHHHGHHHHHHHHHHHHHHGGGGGGGHHHHHHHHHHHHHHGGGGGHHHHHHHHGGGGGEHHHHHHHHHHHGGGGFHGHHGHGHHHHHHHHHHHGGGHHHGGCDGGACDGGGGGGGGGGEGGGGEFFGGGFFFFFFFFFFFFFFFFFFFFFFFFFFFFFFFFDFFFFFFFFFFFFFFFFF
@M05620:45:000000000-G6HP7:1:1101:11065:10870 1:N:0:121
CATCCTGACCCTGAAGTACCCCCGGCTTGATTTCTGACATTAGATCGGAAGAGCACACGTCTGAACTCCAGTCACTCTCGCGCATCTCGTCTGCCGTCTTCTGCTTGAAAAAAAAAACAACTCTCGTAGGTTATTTTTCCTCGGTTAGCCAGCCCGCATGATCCGATGAGGTGTGCTAAACTCTTTGAGGAAAGGAAGCACCTTTTTATTAAATTTCCCTTTTAGCAATCGCCATTCCTCCCCTACCTATC
+
1AAAAFFFF>FFGCGGGGGDC1EEEEEEAFAABGFGCGFHHFHFGGE?ECA0AFHFFHGAGFFHHG@GHHHFGHH2BFGAFEEG//B@>>/>F1G?EGHEHEHB1>BG1GBFCG@/C/?/?<FDF/?...>FGHFFH1F1=G<.<..<DGDH.:.---;A0CCF..;9BFF/99A;0;09CF0;FF00./09/..//9;BFEBBFFF-9B/9/9BF/BBFFFF/;BB/BF-;BBEFF/F/BABF---/:;F
@M05620:45:000000000-G6HP7:1:1101:24047:10871 1:N:0:121
ATCTCTATCTCCTAAAAACCTGTTTAGATTTGGAGATAGACCTTCAGGTTTTTCATCATTTTCTGCATGAATTATACATTGACCACGTTCCAGCGTGGTCAGTTTGCAGCATTCTGTTATTTTGTTTGACAGAGTGTCTTGTTGAGAACATATGTAGGACATGATTTTTTCCTGCAACAGGGAAAATAAAGTATAAGTTTTAAAGATTTATTCTTTAATAAAGGATCTCAAAGCCAGCTTTAGAAAAAGGA
+
BCCCCFFFFFFFGGGGGGGGGGHHHHHHHHHHHHHHHHHHHHHHHHHHHHHGGHHHHHHHHHHHIHHHHHHHHHHHHHHHHHHHHHGHHHHHHHGGGGHHHHHHHHHHHHHHHHHHHHHHHHHHHHHHHHHHHHHHHHHHHHHHHHHHHHHHHHHHHHHHHHHHHHHHHGHHHHHHHHHHHGGHHHHHGGHGHHHHHHHHHHHHHHHHHHHHHHHHHHHHHHHHHHHHGGHHHHHHHGHHHHHHHHHHGGH
@M05620:45:000000000-G6HP7:1:1101:27253:10872 1:N:0:121
ATCTCTATCTCCTAAAAACCTGTTTAGATTTGGAGATAGACCTTCAGGTTTTTCATCATTTTCTGCATGAATTATACATTGACCACGTTCCAGCGTGATCAGTTTGCAGCATTCTGTTATTTTGTTTGACAGAGTGTCTTGTTGAGAACATATGTAGGACATGATTTTTTCCTGCAACAGGGAAAATAAAGTATAAGTTTTAAAGATTTATTCTTTAATAAAGGATCTCAAAGCCAGCTTTAGAAAAAGGA
+
CCCCDFFFFFFFGGGGGGGGGGHHHHHHHHHHHHHHHHHHHHHHHHHHHHHGGHHHHIHHHHIHIHHHHHHHHHHHHHHHHHHHHHGHHHHHHHGFGGHHHHHHHHHHHHHHHHHHHHHHHHHHHHHHHHHHHHGHHHHHHHHHHHHHHHHHHHHHHHHHHHHHHHHHHGHHHHHHHHHHHGGHHHHHHHHHHHHHHHHHHHHHHHHHHHHHHHHHHHHHHHHHHHHHHHHHHHHHHGHHHHHGHHHHGGH
@M05620:45:000000000-G6HP7:1:1101:12039:10873 1:N:0:121
ATCTCTATCTCCTAAAAACCTGTTTAGATTTGGAGATAGACCTTCAGGTTTTTCATCATTTTCTGCATGAATTATACATTGACCACGTTCCAGCGTGGTCAGTTTGCAGCATTCTGTTATTTTGTTTGACAGAGTGTCTTGTTGAGAACATATGTAGGACATGATTTTTTCCTGCAACAGGGAAAATAAAGTATAAGTTTTAAAGATTTATTCTTTAATAAAGGATCTCAAAGCCAGCTTTAGAAAAAGGA
+
CDDCDFFFFFFFGGGGGGGGGGHHGHHHHHHHHHHHHHHHGHGHHHHHHHHGGHHHHHHHIHIIGHHHHHHHHHHHHHHHHHHHHHGHHHHHHHGFGGHHHHHHHGHHHHHHHHHHHHHHHHHHHHHHHHHHHHHHHHHHHHHHHHHHHHHHHHHGHHHHHHHHHHHHHGHHHHGHHHHHHGGHHHHHHGGGHHHHHFHHHHHHHHHHHHGHHHHHHHHHHHHHHHHHHGHHHHHHHGHHHHHHHHHHGGH
@M05620:45:000000000-G6HP7:1:1101:12691:10877 1:N:0:121
ATCTCTATCTCCTAAAAACCTGTTTAGATTTGGAGATAGACCTTCAGGTTTTTCATCATTTTCTGCATGAATTATACATTGACCACGTTCCAGCGTGGTCAGTTTGCAGCATTCTGTTATTTTGTTTGACAGAGTGTCTTGTTGAGAACATATGTAGGACATGATTTTTTCCTGCAACAGGGAAAATAAAGTATAAGTTTTAAAGATTTATTCTTTAATAAAGGATCTCAAAGCCAGCTTTAGAAAAAGGA
+
CDDCDFFFFFFFGGGGGGGGGGHHHHHHHHHHHHHHHHHHHHHHHHHHHHHGGHHHHIHHHHHIIHHHHHHHHHHHHHHHHHHHHHGHHHHHHHGGGGHHHHHHHHHHHHHHHHHHHHHHHHHHHHHHHHHHHHGHHHHHHHHHHHHHHHHHHHHHHHHHHHHHHHHHHGHHHHHHHHHHHGGHHHHHGHHHGHHHHGHHGHHHHHHHHHHHHHHHHHHHHHHHHHHHHGHHHHHHHGHHHGGHHGHHGGH
@M05620:45:000000000-G6HP7:1:1101:27269:10878 1:N:0:121
ATCTCTATCTCCTAAAAACCTGTTTAGATTTGGAGATAGACCTTCAGGTTTTTCATCATTTTCTGCATGAATTATACATTGACCACGTTCCAGCGTGATCAGTTTGCAGCATTCTGTTATTTTGTTTGACAGAGTGTCTTGTTGAGAACATATGTAGGACATGATTTTTTCCTGCAACAGGGAAAATAAAGTATAAGTTTTAAAGATTTATTCTTTAATAAAGGATCTCAAAGCCAGCTTTAGAAAAAGGA
+
AABABFFFFFFFGGGGGGGGGGGHHHHHHHHHHFHHHHHFHHGHHHHHHHHGGHHHHHHHHHHHHHHHHHHHHHHHHHHHHHHHHHGHHHHHHHGGGGHHHHHHHHHHHHHHHHHHHHHHHHHHHHHHHHHHHHHHHHHHHHHHGHHHHHHHHHHHHHHHHHGHHHHHHGHHHHHHHHHHHGGGHHHHHGHHHHGHHHHHHHFFGHHHHHHHHHHHHHHHHHGHGHHHHHGHHHHHHGHHHFFGGHHHGGH
@M05620:45:000000000-G6HP7:1:1101:18216:10883 1:N:0:121
TACCTGTACTGGGGAAGCATTTGAATATCCCCCCATGGTGATGGGGACGGAGAACTGCTCCATAAACACAGGCAACGTGCCTAACTTTCCCGGGAAGATGAAGTCAAAGAGCGACCACAGCTCTCGGAGGTTATTTTGCATCGGTGAGCCAGACAGAATGATCCGATGAGGGGTGCGAAACTATTTGAGGAAAGGAAGCACCTTTTTATTAAATTTACCTTTTAGCAATCGCCATTCCTACCCTAAAGATC
+
CCCCCFFFFFFFGGGGGGGGGGGHHHHHHHHGGGGHHHGHHHHHHGGGGGGGGHHHHHHHHHHHHGHHHHHHGHHHGHHHHHHFHHHHHHHGGGFGGHHHHHHHHHHHHHHHGGGGGHHHHHHHHGGDGGGHGHHHHHGHHHGGGGGHHHHHHGHHFHHHHHHHFGGGHHHGGAEGGGGGGGGGGGGEEGFGGGGGGGGGGFFFFFFFFFFFFFFFFFFFFFFFFFFFFFFFFFFFFFFFFFFFFFFFFFF
@M05620:45:000000000-G6HP7:1:1101:26751:10885 1:N:0:121
TACCTGTACTGGGGAAGCATTTGAATATCCCCCCATGGTGATGGGGACGGAGAACTGCTCCATAAACACAGGCAACGTGCCTAACTTTCCCGGGAAGATGAAGTCAAAGAGCGACCACAGCTCTCGGAGGTTATTTTGCATCGGTGAGCCAGACAGAATGATCCGATGAGGGGTGCGAAACTATTTGAGGAAAGGAAGCACCTTTTTATTAAATTTACCTTTTAGCAATCGCCATTCCTACCCTAAAGATC
+
CCCDDFFFFFFFGGGGGGGGGGHHHHHHHHHGGGGHHHBGGHHHHGGGGGGGGHHHHHHHHHHHHHHHHHHHGHHHGHHHHHHHHHHHHHHGGGGGGHHHHHHHHHHHHHHHGGGGGHHHHHHHHGGEFGGHHHHHHHHGHHGGGGGHHHHHHGHHHHHHHHHHHGGGHHHGGEGGGECDGGGHGGGGGGFGGGGEFGGGGFFFFFFFFFFFFFFFHFFFFFFFFFFFFFFFFFFFFFFFFFFFFBFFFFF
@M05620:45:000000000-G6HP7:1:1101:12675:10885 1:N:0:121
ATCTCTATCTCCTAAAAACCTGTTTAGATTTGGAGATAGACCTTCAGGTTTTTCATCATTTTCTGCATGAATTATACATTGACCACGTTCCAGCGTGGTCAGTTTGCAGCATTCTGTTATTTTGTTTGACAGAGTGTCTTGTTGAGAACATATGTAGGACATGATTTTTTCCTGCAACAGGGAAAATAAAGTATAAGTTTTAAAGATTTATTCTTTAATAAAGGATCTCAAAGCCAGCTTTAGAAAAAGGA
+
BCCCCFFFFFFFGGGGGGGGGGHHHHHHHHHHHGHHHHHHHHHHHHGHHHHGGHHHHHHHHHHHHHHHHHHHHHHHHHHHHHHHHHGHHHHHHHGGGGHHHHHHHHHHHHHHHHHHHHHHHHHHGHHHHHHHHHHHHHHHHHHHHHHHHHHHHHHHHHHHHHHHHHHHHGHHHHHHHHHHHGGHHGHHHHGGHHHHHHHHHHHHHHHHHHHHHHHHHHHHHHHHHHHHHHHHHHHHHGHHHHHGFHHHGGF
@M05620:45:000000000-G6HP7:1:1101:24049:10890 1:N:0:121
ATCTCTATCTCCTAAAAACCTGTTTAGATTTGGAGATAGACCTTCAGGTTTTTCATCATTTTCTGCATGAATTATACATTGACCACGTTCCAGCGTGGTCAGTTTGCAGCATTCTGTTATTTTGTTTGACAGAGTGTCTTGTTGAGAACATATGTAGGACATGATTTTTTCCTGCAACAGGGAAAATAAAGTATAAGTTTTAAAGATTTATTCTTTAATAAAGGATCTCAAAGCCAGCTTTAGAAAAAGGA
+
CCDDDFFFFFFFGGGGGGGGGGHHHHHHHHHHHHHHHHHHHHHHHHHHHHHGGHHHHHHHHHIHIHHHHHHHHHHHHHHHHHHHHHGHHHHHHHGGGGHHHHHHHHHHHHHHHHHHHHHHHHHHHHHHHHHHHHHHHHHHHHHHHHHHHHHHHHHHHHHHHHHHHHHHHGHHHHHHHHHHHGGHHHHHHHHHHHHHHHHHHHHHHHHHHHHHHHHHHHHHHHHHHHHHHHHHHHHHHGHHHHHHHHHHGGH
@M05620:45:000000000-G6HP7:1:1101:21442:10894 1:N:0:121
CATCCTGACCCTGAAGTACCCCCGGCTTGATTTCTGACATTAGATCGGAAGAGCACACGTCTGAACTCCAGTCACTCTCGCGCATCTCGTATGCCGTCTTCTGCTTGAAAAAAAAAAAAAAAAAAAAACTTATACACAGCTACCGCTGTCATCTCCCATCACTCCTCAACAACCACCTTCTCCGTTGCCGATACGTCCACATGACGAACTCATCAGCCAGCCACGAAGTCGTCTATATGCAGACTCACTAC
+
CCDDDFFFFFFFGGGGGGGGGGGGEGEGGHHHHHHHHHHHHHHHHHHGGGGHHHHHHHGHHHGHHHHHHHHHHHHHHHHGGGGGFGHHHFGHHHHGGGHGHHHHHHHGEHHHGGGGG>/<-<--<---.000000000..0:0/----.0<0<0:0/:0/0:00:0/00/0.......00000.90..0-----.<...000000..--.0000:00/.:..</--...0.....:000<000.<0000</
@M05620:45:000000000-G6HP7:1:1101:12695:10898 1:N:0:121
ATCTCTATCTCCTAAAAACCTGTTTAGATTTGGAGATAGACCTTCAGGTTTTTCATCATTTTCTGCATGAATTATACATTGACCACGTTCCAGCGTGGTCAGTTTGCAGCATTCTGTTATTTTGTATGACAGAGTGTCTTGTTGAGAACATATGTAGGACATGATTTTTTCCTGCAACAGGGAAAATAAAGTATAAGTTTTAAAGATTTATTCTTTAATAAAGGATCTCAAAGCCAGCTTTAGAAAAAGGA
+
BCBABFFFFFFFGGGGGGGGGGHHHHHHHHHHHHHHHHHHHHHHHHHHHHHGGHHHHHHHHHHHHHHHHHHHHHHHHHHHHHHHHHGGHHHHHHGFGGGHHHHHHHHHHHHHHHHHHHHHHHHHH4GHHFHHHHGHHHHHHHHHHHHHHHHHHHHHHHHHHHHHHHHHHGHHHHHHHHHHHGGHHHHHHHHHHHHGGFGHHHGHHHHHHHHHHHHHHHHHHHHHHHHHHGHHHHHHHGHHHHHHGGHHGGG
@M05620:45:000000000-G6HP7:1:1101:17935:10909 1:N:0:121
TACCTGTACTGGGGAAGCATTTGAATATCCCCCCATGGTGATGGGGACGGAGAACTGCTCCATAAACACAGGCAACGTGCCTAACTTTCCCGGGAAGATGAAGTCAAAGAGCGACCACAGCTCTCGGAGGTTATTTTGCATCGGTGAGCCAGACAGAATGATCCGATGAGGGGTGCGAAACTATTTGAGGAAAGGAAGCACCTTTTTATTAAATTTACCTTTTAGCAATCGCCATTCCTACCCTAAAGATC
+
CCCCCFFFFFFFGGGGGGGGGGHHHHHHHHHGGGGHHHFHHHHHHGGGGGGGGHHHHHHHHHHHHHHHHHHHGHHHGHHHHHHHHHHHHHHGGGGGGHHHHHHHHHHHHHHHGGGGGHHHHHHHHGGGGGCGHHHHHHHGHHGGGGGHHHHHHGHHHHHHHHHHHGGGHHHGGEFGGFFGGGGGHHGGGGFGGGGGGGGGGFFFFFFFFFFFFFFFFFFFFFFFFFFFFFFFFFFFFFFFFFFFFFFFFFF
@M05620:45:000000000-G6HP7:1:1101:20809:10910 1:N:0:121
TACCTGTACGGGGAAGCATTTGAATATCCCCCCATGGTGATGGGGACGGAGAACTGCTCCATAAACACAGGCAACGTGCCTAACTTTCCCGGGAAGATGAAGTCAAAGAGCGACCACAGCTCTCGGAGGTTATTTTGCATCGGTGAGCCAGACAGAATGATCCGATGAGGGGTGCGAAACTATTTGAGGAAAGGAAGCACCTTTTTATTAAATTTACCTTTTAGCAATCGCCATTCCTACCCTAAAGATCG
+
BBBBBFFFFBBBGGGGGGGGGFDGEEFEGHGGGGGHHBGBFAGHGGGEGDDCHGGGGGEGGHFHHHHH1BGFCGHCF1EG4EGG3FH4GHEGGCGD?FGFHFFFGHHGFFHGDGG/FGFGCGDFAFACG?GDGHHHHHHGFDG>AAGHHCGECGCCHHHGCCGGADGGHHGG9AD@.BCDBFFFGGEGGBFGGGBFFAFBEFFFFFFFFFFFFFF/FFFFFFFFBFFF/9AFFFFBFBBFFFFBFFBFFF.
@M05620:45:000000000-G6HP7:1:1101:26582:10930 1:N:0:121
ATCTCTATCTCCTAAAAACCTGTTTAGATTTGGAGATAGACCTTCAGGTTTTTCATCATTTTCTGCATGAATTATACATTGACCACGTTCCAGCGTGGTCAGTTTGCAGCATTCTGTTATTTTGTTTGACAGAGTGTCTTGTTGAGAACATATGTAGGACATGATTTTTTCCTGCAACAGGGAAAATAAAGTATAAGTTTTAAAGATTTATTCTTTAATAAAGGATCTCAAAGCCAGCTTTAGAAAAAGGA
+
AABBBFFFFFFFGGGGGGGGGGHHHHHHHHHHHGHHHHHFHHHHHHHHHHHGGHHHHHHHHHHHHHHGHHHHHHHHHHHHHGGHHHEHHHHHHHGFGGHHHHGHHHHHHHHHHHHHHHHHHHHHHHHHHHHHFHHHHHHHHHHHFHHHHHHHHHHHHHHHHHHHHHHHHGHHHHHHHHGHHGGHFGGGHHHGHHHHHHHHHHHGHGHHHHHHHHHHHHHHHFHHFHHHHHHHHHHHHGGGHHH0<GGGDGG
@M05620:45:000000000-G6HP7:1:1101:13356:10943 1:N:0:121
TACCTGTACTGGGGAAGCATTTGAATATCCCCCCATGGTGATGGGGACGGAGAACTGCTCCATAAACACAGGCAACGTGCCTAACTTTCCCGGGAAGATGAAGGCAAAGAGCGACCACAGCTCTCGGAGGTTATTTTGCATCGGTGAGCCAGACAGAATGATCCGATGAGGGGTGCGAAACTATTTGAGGAAAGGAAGCACCTTTTTATTAAATTTACCTTTTAGCAATCGCCATTCCTACCCTAAAGATC
+
>A?AADDFFF3C1E1EAGABAFB3F3B3BDAFE00FGC1A1AA1AEEEA////B1BGG1A1ABD1B11FHC?EFGHEHEHC11F>1@B@G1E@E/>/>1B>EE1/F<000B0<<BB@C<0<1FG1///>/??1?F???11<<..<.>C1//<G./</CDD0=<<.;..0CC.C.@99.-;@0;;0CBF?F9/CCFBBFG/FFFBFFF-FFF/B/9BBBFFFFFBF/B/BFFABBFFFBFBFAFF-FBBFEB
@M05620:45:000000000-G6HP7:1:1101:26581:10949 1:N:0:121
ATCTCTATCTCCTAAAAACCTGTTTAGATTTGGAGATAGACCTTCAGGTTTTTCATCATTTTCTGCATGAATTATACATTGACCACGTTCCAGCGTGGTCAGTTTGCAGCATTCTGTTATTTTGTTTGACAGAGTGTCTTGTTGAGAACATATGTAGGACATGATTTTTTCCTGCAACAGGGAAAATAAAGTATAAGTTTTAAAGATTTATTCTTTAATAAAGGATCTCAAAGCCAGCTTTAGAAAAAGGA
+
BA3AAFDBDFFFGGGFGGGEGGHHHHGCGHHHHBF4FFG5FEHHHFGHHHHGGFFFHFHHHH5GGH5FHHEHHFFEGAGHHDGHHEGHHHHHFFGFGGGHHHHHFFGDFGHHHFHHHHFHHHFHHHHHEHHHFHHHHHHHHHHHBGHHHHHGHHHFHHDGGGH1GGHHHGHHFGHG1GFGHGEFHCGGH1FFDGHGGHHHHHHHHGHHFFHFGHHHFGGHHFHFFHHHHHHHHHGFFFHHHHHFHFHFGDC
@M05620:45:000000000-G6HP7:1:1101:24234:10988 1:N:0:121
ATCTCTATCTCCTAAAAACCTGTTTAGATTTGGAGATAGACCTTCAGGTTTTTCATCATTTTCTGCATGAATTATACATTGACCACGTTCCAGCGTGGTCAGTTTGCAGCATTCTGTTATTTTGTTTGACAGAGTGTCTTGTTGAGAACATATGTAGGACATGATTTTTTCCTGCAACAGGGAAAATAAAGTATAAGTTTTAAAGATTTATTCTTTAATAAAGGATCTCAAAGCCAGCTTTAGAAAAAGGA
+
BBBBBFFFFFFFGGGGGGGGGGGHHGHHHHHHHFGHGGHFGHGHHFHHHHHGGHGHHHHHHHHHHHHHHHFHHHHFHHHHHHHHGHGHHHHFHGGGGGHHHHHHHHHHHHHHHHHHHHFHHHHHGHHHGHFHGHFGGHHHHHHHGGHFHHHHHHHHHHHHGHHHHHHHHGHHHHHGFHHHHGGFHHGFHEGHHHFHHHHHHHHGHHGHHHHHHHHHHGHHDGHHGHHHHHHBGGHHHGHHHHHHHHHADGF
@M05620:45:000000000-G6HP7:1:1101:16422:10993 1:N:0:121
CATCCTGACCCTGAAGTACCCCATTGAGCATGGCATCGTCACCAACTGGGACGACATGGAGAAGATCTGGCACCACACCTTCTACAACGAGCTGCGCGTGGCCCCGGAGGAGCACCCAGTGCTGCTGACCGAGGCCCCCCTGAACCCCAAGGCCAACAGAGAGAAGATGACTCAGGTGAGGCTCGGCCGACGCCCGTGCTCCTCCCGTCCTTTCCCCAGTCATTTTCTGCCCGGCTTGATTTCTGACATTA
+
BBCCDFFFFFFFGGGGGGGGGGGHHHHHHHHHHGHHHGHHHGHHHGHHHHHHGGGGGHHFHHHGHHHHHHHHHGHHHGGHHHHHHHHHGGGGGHHGGGGGGGHHGGGGGGGGHHHHGGHHHHHHHHHHHHGGGGGGGGGGGGHHHHGGGGHGHHGGGGGGGGGGGGGGGGGGGGGGGGGGGGGGFFFFFFFFFFFF@FFFFFFFFFFADFDFFFFFFFFFFFFFFFFFFFFFFFFFFFFFFFFFFBF0BF0
@M05620:45:000000000-G6HP7:1:1101:28517:10995 1:N:0:121
TACCTGTACTGGGGAAGCATTTGAATATCCCCCCATGGTGATGGGGACGGAGAACTGCTCCATAAACACAGGCAACGTGCCTAACTTTCCCGGGAAGATGAAGTCAAAGAGCGACCACAGCTCTCGGAGGTTATTTTGCATCGGTGAGCCAGACAGAATGATCCGATGAGGGGTGCGAAACTATTTGAGGAAAGGAAGCACCTTTTTATTAAATTTACCTTTTAGCAATCGCCATTCCTACCCTAAAGATC
+
CCCCCFFFFFFFGGGGGGGGGGHHHHHHHHHGGGGHHHHHHHHHHGGGGGGGGHHHHHHHHHHHHHHHHHHHGHHHGHGHHHHHHHHHHHHGGGGGGHHHHHHHHHHHHHHHGGGGGHHHHHHHHGGGGGEGHHHHHHHHHHGGGGGHHHHHHGHHHGHHHHHHHGGGHHHGGGGGCEGADGGGGGGGGGGGGGGGBFEFGFFFFFFFFFFFFFFFFFFFFFFFFFFFFFFFFFFFFFFFFFFFFFFFFFF
@M05620:45:000000000-G6HP7:1:1101:16404:10998 1:N:0:121
CATCCTGACCCTGAAGTACCCCATTGAGCATGGCATCGTCACCAACTGGGACGACATGGAGAAGATCTGGCACCACACCTTCTACAACGAGCTGCGCGTGGCCCCGGAGGAGCACCCAGTGCTGCTGACCGAGGCCCCCCTGAACCCCAAGGCCAACAGAGAGAAGATGACTCAGGTGAGGCTCGGCCGACGCCCGTGCTCCTCCCGTCCTTTCCCCAGTCATTTTCTGCCCGGCTTGATTTCTGACATTA
+
CCCCCFFFFFFFGGGGGGGGGGGHHHHHHHHHHHHHHGHHHGHHHGHHGHHHGGGGGHHHHHHHHHHHHHHHHGHHGGGHHHHHHFHHGEGGGHHGGGGGGGHHGGGGGGGGHHHHGGHHHHHHHHHHHHGGGGGGGGGGGGHHHHGGGGHGHHGGGGGGGGGGGGGGGGGGGGGGGGGGGGGGFFFFFCFFFFFFCFFFFFFFFFDAFFFFFFFFFFFFFBFFFFFFFFFFDFFFFF9FFFFFF/FFFF/
@M05620:45:000000000-G6HP7:1:1101:25404:11000 1:N:0:121
CATCCTGACCCTGAAGTACCCCATTGAGCATGGCATCGTCACCAACTGGGACGACATGGAGAAGATCTGGCACCACACCTTCTACAACGAGCTGCGCGTGGCCCCGGAGGAGCACCCAGTGCTGCTGACCGAGGCCCCCCTGAACCCCAAGGCCAACAGAGAGAAGATGACTCAGGTGAGGCTCGGCCGACGCCCGTGCTCCTCCCGTCCTTTCCCCAGTCATTTTCTGCCCGGCTTGATTTCTGACATTT
+
CCCCCFFFFFFFGGGGGGGGGGGHHHHHHHHHHHHHHGHHHGHHHGHHHHHHGGGGGHHHHHHHHHHHHHHHHGHHHGGHHHHHHHHHGGGGGHHGGGGGGGHHGGGGGGGGHHHHGGHHHHHHHHHHHHGGGGGGGGGGGGHHHHGGGGHGHHGGGGGGGGGGGGGGGGGGGGGGGGGGGGGGFFFFFAFFCFFFA?DFFFFFFFFEDFDFFFFFFEFFF0FBFFFFFFFFDCAFFA.BFFFFF0B0BF0
@M05620:45:000000000-G6HP7:1:1101:24984:11006 1:N:0:121
TACCTGTACTGGGGAAGCATTTGAATATCCCCCCATGGTGATGGGGACGGAGAACTGCTCCATAAACACAGGCAACGTGCCTAACTTTCCCGGGAAGATGAAGTCAAAGAGCGACCACAGCTCTCGGAGGTTATTTTGCATCGGTGAGCCAGACAGAATGATCCGATGAGGGGTGCGAAACTATTTGAGGAAAGGAAGCACCTTTTTATTAAATTTACCTTTTAGCAATCGCCATTCCTACCCTAAAGATC
+
CCCCCFFFFFFFGGGGGGGGGGHHHHHHHHHGGGGHHHHHHHHHHGGGGGGGGHHHHHHHHHHHHHHHHHHHGHHHGHHHHHHHHHHHHHHGGGGGGHHHHHHHHHHHHHHHGGGGGHHHHHHHHGGGGGEHHHHHHHHHHHGGGGGHHHHHHGHHHHHHHHHHHGGGHHGGGGGGGGGGGGGGGGGGGGFGGGGGGGGGGFFFFFFFFFFFEFFFFFFFFFFFFFFFFFFFFFFFFFFFFFFFFFFFFFF
@M05620:45:000000000-G6HP7:1:1101:13063:11012 1:N:0:121
TACCTGTACTGGGGAAGCATTTGAATATCCCCCCATGGTGATGGGGACGGAGAACTGCTCCATAAACACAGGCAACGTGCCTAACTTTCCCGGGAAGATGAAGTCAAAGAGCGACCACAGCTCTCGGAGGTTATTTTGCATCGGTGAGCCAGACAGAATGATCCGATGAGGGGTGCGAAACTATTTGAGGAAAGGAAGCACCTTTTTATTAAATTTACCTTTTAGCAATCGCCATTCCTACCCTAAAGATC
+
CCCCCFFFFFFFGGGGGGGGGGHHHHHHHHHGGGGHHHHHHHHHHGGGGGGGGHHHHHHHHGHHHHHHHHHHGHHHGHHHHHHHHHHHHHHGGGFEGHHHHHHHHGHHHHHHGGGGGHHHHHHHHGGGGGGHHHHHHHHHHHGGGGGHHHHHHGHHHHHHHHHHHGGGGHHGGGGGCDGCGGGGGGGGGGBFGGGGFGGGGFFFFFFFFFF0BFFFFFFFFFFFFFFFFF?EFAEFFFFFFFFFFFFFFFF
@M05620:45:000000000-G6HP7:1:1101:13423:11024 1:N:0:121
AGATTACTGCAACAGTTCCCCCTGGACCTGGAAAAGTTTCTTGCCTGGCTTACAGAAGCTGAAACAACTGCCAATGTCCTACAGGATGCTACCCGTAAGGAAAGGCTCCTAGAAGACTCCAAGGGAGTAAAAGAGCTGATGAAACAATGGCAAGTAAGTCAGGCATTTCCGCTTTAGCACTCTTGTGGATCCAATTGAACAATTCTCAGCATTTGTACTTGTAACTGACAAGCCAGGGACAAAACAAAGAT
+
AAAABFFFDDBBFGBBBFFGGGGGHHHHHHHHHHHHGHHHHHHHHHHHHHHHHHHHHHHHHHHHHHHHHHHHGHHHGHHHHHHHHHHHHHHHHHGGGGGHHHHHHHHHGHHHHHHFHHHHBHHGEHGGHFGHHGHHHHHHHHHHHHHHHHHHHGHHHHHHHHHHHHHHHHGGGGGHHHHHHHHHHHHGHHHHHGHHHGHHHHHHHHHHHHHHHFHHHFHHHHHFHHHBFHHHHGGGGGGGG?FGGGGGGGG
@M05620:45:000000000-G6HP7:1:1101:19865:11031 1:N:0:121
TACCTGTACTGGGGAAGCATTTGAATATCCCCCCATGGTGATGGGGACGGAGAACTGCTCCATAAACACAGGCAACGTGCCTAACTTTCCCGGGAAGATGAAGTCAAAGAGCGACCACAGCTCTCGGAGGTTATTTTGCATCGGTGAGCCAGACAGAATGATCCGATGAGGGGTGCGAAACTATTTGAGGAAAGGAAGCACCTTTTTATTAAATTTACCTTTTAGCAATCGCCATTCCTACCCTAAAGATC
+
CCCCCFFFFFFFGGGGGGGGGGHHHHHHHHHGGGGHHHGHHHHHHGGGGGGGGHHHHHHHHHHHHHHHHHHHGHHHGHHHHHHHHHHHHHHGGGGGGHHHHHHHHHHHHHHHGGGGGHHHHHHHHGGGGGGHHHHHHHHGHHGGGGGHHHHHGGHHHHHHHHHHHDGGHHHGGEGGGFGGGGGGGGGGGGGGGGGGGGGGGFFFFFFFFFFFFFFFFFFFFFFFFFFFFFFFFFFFFFFFFFFFFFFFFFF
@M05620:45:000000000-G6HP7:1:1101:4770:11037 1:N:0:121
CATCCTGACCCTGAAGTACCCCATTGAGCATGGCATCGTCACCAACTGGGACGACATGGAGAAGATCTGGCACCACACCTTCTACAACGAGCTGCGCGTGGCCCCGGAGGAGCACCCAGTGCTGCTGACCGAGGCCCCCCTGAACCCCAAGGCCAACAGAGAGAAGATGACTCAGGTGAGGCTCGGCCGACGCCCGTGCTCCTCCCGTCCTTTCCCCAGTCCTTTTCTGCCCGGCTTGATTTCTGACATTT
+
CCCCCFFFFFFFGGGGGGGGGGGHHHHHHFHHHHHHHGHHHGHHHGHHHHHHGGGGGHHFHFHHHHHHHHHHHGHHHGGHHHHHHHHHGGGGGHHGGGGGGGHHGGGCGGGGHHHHGGHHHHHHHHHFHHGDGGGGGGGGGGGHHHGGGDHGHHGGGGGGGFGGFFGGGGGGGGGGGGGGGGGGFFFFFFFFFFFF=DFFFFFFFFFFFFFFFFFFF/9BF0;FFFFFFBFF?AADF;9;FFFFB0B0BF0
@M05620:45:000000000-G6HP7:1:1101:4789:11037 1:N:0:121
CATCCTGACCCTGAAGTACCCCATTGAGCATGGCATCGTCACCAACTGGGACGACATGGAGAAGATCTGGCACCACACCTTCTACAACGAGCTGCGCGTGGCCCCGGAGGAGCACCCAGTGCTGCTGACCGAGGCCCCCCTGAACCCCAAGGCCAACAGAGAGAAGATGACTCAGGTGAGGCTCGGCCGACGCCCGTGCTCCTCCCGTCCTTTCCCCAGTCATTTTCTGCCCGGCTTGATTTCTGACATTA
+
BBBBBFFFFFFFGFFFGGGGGGEHHGHFGHHHHHFHHGHHHGHFGGHFBEHHFGGGGHGHHFHGGHGHHFGHHGFHHGGHHHHHHHHH?FEEFGHFGGGGGEHHGE/CCGGGHHHHGGHHFGHHHHGHHH/CCGDGGGGGGACGHHGGGGHGGH9EEAFGEGGG/CGGGGFGGG9FGFFFGEEGFDFDFBFCFFF;@.;AFFFFFF.9ADAFFFFFF.9FFFFFFFFF9FFFADFFCF.BFFFF//9/FF/
@M05620:45:000000000-G6HP7:1:1101:15848:11053 1:N:0:121
CATCCTGACCCTGAAGTACCCCATTGAGCATGGCATCGTCACCAACTGGGACGACATGGAGAAGATCTGGCACCACACCTTCTACAACGAGCTGCGCGTGGCCCCGGAGGAGCACCCAGTGCTGCTGACCGAGGCCCCCCTGAACCCCAAGGCCAACAGAGAGAAGATGACTCAGGTGAGGCTCGGCCGACGCCCGTGCTCCTCCCGTCCTTTCCCCAGTCATTTTCTGCCCGGCTTGATTCTGACATTAG
+
BBBBBFFFFFFFGGGGGGGGGGGHHHHHHGHHHHHHHGHHHGHHHGHHHHHHGGGGGHHHHHHHHHHHHHHHHGHHHGGHHHHHHGHHGGGGGHHGGGGGGGHHGGGGGGGGHHHHGGHGHGHHHHHHHHGCGGGGGGGGGGHHHHGGGAHGHHGFGGGGGGGFFGGGGGGGGFGGGGGGGFGGFFFFFDFFFFFFDFFFFFFFFFDEDFFFFFFFFFFFFBFFFFFFFFFFFCFFFAAFFFFFBF/BF//
@M05620:45:000000000-G6HP7:1:1101:5380:11058 1:N:0:121
TACCTGTACTGGGGAAGCATTTGAATATCCCCCCATGGTGATGGGGACGGAGAACTGCTCCATAAACACAGGCAACGTGCCTAACTTTCCCGGGAAGATGAAGTCAAAGAGCGACCACAGCTCTCGGAGGTTATTTTGCATCGGTGAGCCAGACAGAATGATCCGATGAGGGGTGCGAAACTATTTGAGGAAAGGAAGCACCTTTTTATTAAATTTACCTTTTAGCAATCGCCATTCCTACCCTAAAGATC
+
AAAAAFFFFFB@CEAEEGAGGGFFGHHHGHHGGGGHHHGHCGGBGGGEE?/AACGGGHHFFFFG1@GHHHHEGFHHGH/EHF11FDGHHGHGEECGGFFHHGBHHHHHHHGFCCGGCHHGEHHHHGGGCGEHHHHHHGD1GGGGGGGHHHGHHGHGHCGHFHHHG.EEBFF?-:@B?E@@AGGGGGGGGFBFGFFFG9ABFEFFFFFFFFF/9BFFFBFFFFFFFFFBFFEFFBEFFFFFFFFFFBFBFFF
@M05620:45:000000000-G6HP7:1:1101:5374:11080 1:N:0:121
TACCTGTACTGGGGAAGCATTTGAATATCCCCCCATGGTGATGGGGACGGAGAACTGCTCCATAAACACAGGCAACGTGCCTAACTTTCCCGGGAAGATGAAGTCAAAGAGCGACCACAGCTCTCGGAGGTTATTTTGCATCGGTGAGCCAGACAGAATGATCCGATGAGGGGTGCGAAACTATTTGAGGAAAGGAAGCACCTTTTTATTAAATTTACCTTTTAGCAATCGCCATTCCTACCCTAAAGATC
+
BBBBBFFFFFFFGCFEGGFGGGFGGHHHHHHGGGGHGHG5GGHHEGFEEEAEFHHHHHHHHHHHHHHHHEGHGFHHGHGHHHFHHHHHHHHGGG?>EAGHFFHHHFHHHFCGEGGGCHHGHHHHHGG?DGDGHHHHHHHHHHGDGGGHHGHHFGHHHHHHHHGGFDGGGHHCDACEFEFCDGFFGGF0E/CBBFEGBGEFFFFFFFFFFFF/;FFFFFFFFFFBBFFBFF.EDFFFFFFFFFFFF99FFFF
@M05620:45:000000000-G6HP7:1:1101:2607:11105 1:N:0:121
AGATTACTGCAACAGTTCCCCCTGGACCTGGAAAAGTTTCTTGCCTGGCTTACAGAAGCTGAAACAACTGCCAATGTCCTACAGGATGCTACCCGTAAGGAAAGGCTCCTAGAAGACTCCAAGGGAGTAAAAGAGCTGATGAAACAATGGCAAGTAAGTCAGGCATTTCCGCTTTAGCACTCTTGTGGATCCAATTGAACAATTCTCAGCATTTGTACTTGTAACTGACAAGCCAGGGACAAAACAAAGAT
+
A3ABBFFFFFFFGGGGGGGGGGGGHHGHHHFFGHHHFHHHHHHHHHHAGHHHHHHHHGHHHFFGHFHHHHHHHHHHHHHHHHGHHFHGHHGHHHGGGGGFDGHHFHHHGHHGHHHHHGHBGBFGGGGGHFHHHEGHHHHHHHHHHHHHFHHFHGFHHHHHFGCFAGHHHHDEEDG1?FHHGHHHFGHGFGFGGHGGBBDGF/DGHHGG0FBCGHHHECGFCG0:GHBCGBFHAFFF.CEEGGEFFG?C/9;
@M05620:45:000000000-G6HP7:1:1101:14059:11108 1:N:0:121
ATCTCTATCTCCTAAAAACCTGTTTAGATTTGGAGATAGACCTTCAGGTTTTTCATCATTTTCTGCATGAATTATACATTGACCACGTTCCAGCGTGGTCAGTTTGCAGCATTCTGTTATTTTGTTTGACAGAGTGTCTTGTTGAGAACATATGTAGGACATGATTTTTTCCTGCAACAGGGAAAATAAAGTATAAGTTTTAAAGATTTATTCTTTAATAAAGGATCTCAAAGCCAGCTTTAGACAAAGGA
+
3AABBFFFFFFFGGGFFFEGGGHHHDDFDHGFBEGCGFFFGHHHHHFFHHHGGHBHHFHHHHHHFG5EGBEHHHHBHHHHGHHHFHGHHHHFGHGEGGHHFFHHHFHHFHHHGHHGHHEHHHHFHHHHFFDEFFHHHHHHHHHH4G/?B3GHHHFFHFGHHHF1GHHHHGHHHHHHFG0</CEC/0?1<1<GBG11=FFGH1>1>1>GH1FHHHHHD0D0<=0</<GHHD=00CF/CCGHHF000;:/://
@M05620:45:000000000-G6HP7:1:1101:14090:11119 1:N:0:121
ATCTCTATCTCCTAAAAACCTGTTTAGATTTGGAGATAGACCTTCAGGTTTTTCATCATTTTCTGCATGAATTATACATTGACCACGTTCCAGCGTGGTCAGTTTGCAGCATTCTGTTATTTTGTTTGACAGAGTGTCTTGTTGAGAACATATGTAGGACATGATTTTTTCCTGCAACAGGGAAAATAAAGTATAAGTTTTAAAGATTTATTCTTTAATAAAGGATCTCAAAGCCAGCTTTAGAAAAAGGA
+
ABABBFFFFFFFGGGGGGGGGGHHHHHHCHHHHHHGHFHGHEFHHHHHHHHGFHHHHHHHHHHHHHHHHHHHHHHHHHHHHHGHHHGHHHHHHHGGGGHHHHGHHHHFHHFF@GHHHHGHHHHHGHHGFFGHHHGHHHHHHHGHHHGFGHHHHHHHHHHHHHHHHHHHHGGHHHHHGHFHHGGFGHHGFGGFFFGGHFHGHHFGHHHHHHHHHHHHGFHHHHHHGHHHBDFHHFHHHGHHHFGFGEFFGFF
@M05620:45:000000000-G6HP7:1:1101:22265:11120 1:N:0:121
ATCTCTATCTCCTAAAAACCTGTTTAGATTTGGAGATAGACCTTCAGGTTTTTCATCATTTTCTGCATGAATTATACATTGACCACGTTCCAGCGTGGTCAGTTTGCAGCATTCTGTTATTTTGTTTGACAGAGTGTCTTGTTGAGAACATATGTAGGACATGATTTTTTCCTGCAACAGGGAAAATAAAGTATAAGTTTTAAAGATTTATTCTTTAATAAAGGATCTCAAAGCCAGCTTTAGAAAAAGGA
+
DDCDDFFFFFFFGGGGGGGGGGHHHHHHHHHHHHHHHHHHHHHHHHHHHHHGGHHHHHHHHIIIIHHHHHHHHHHHHHHHHHHHHHGHHHHHHHGGGGHHHHHHHHHHHHHHHHHHHHHHHHHHHHHHHHHHHHHHHHHHHHHHHHHHHHHHHHHHHHHHHHHHHHHHHGHHHHHHHHHHHGGHHHHHHHHHHHHHHHHHHHHHHHHHHHHHHHHHHHHHHHHHHHHHHHHHHHHHHGHHHHHHHHHHGGH
@M05620:45:000000000-G6HP7:1:1101:14067:11123 1:N:0:121
ATCTCTATCTCCTAAAAACCTGTTTAGATTTGGAGATAGACCTTCAGGTTTTTCATCATTTTCTGCATGAATTATACATTGACCACGTTCCAGCGTGGTCAGTTTGCAGCATTCTGTTATTTTGTTTGACAGAGTGTCTTGTTGAGAACATATGTAGGACATGATTTTTTCCTGCAACAGGGAAAATAAAGTATAAGTTTTAAAGATTTATTCTTTAATAAAGGATCTCAAAGCCAGCTTTAGAAAAAGGA
+
CCCCDFFFFFFFGGGGGGGGGGHHHHHHHHHHHHHHHHHHHHHHHHHHHHHGGHHHHHIHHIIIIHHHHHHHHHHHHHHHHHHHHHGHHHHHHHGGGGHHHHHHHHHHHHHHHHHHHHHHHHHHHHHHHHHHHHHHHHHHHHHHHHHHHHHHHHHHHHHHHHHHHHHHHGHHHHGHHHHHHGGHHHHHHGHHGHHHHHHHHHHHHHHHHHHHHHHHHFHHHHHHHHHHHHHHHHHHHGHHHHHGHHHHGGH
@M05620:45:000000000-G6HP7:1:1101:14211:11130 1:N:0:121
ATCTCTATCTCCTAAAAACCTGTTTAGATTTGGAGATAGACCTTCAGGTTTTTCATCATTTTCTGCATGAATTATACATTGACCACGTTCCAGCGTGGTCAGTTTGCAGCATTCTGTTATTTTGTTTGACAGAGTGTCTTGTTGAGAACATATGTAGGACATGATTTTTTCCTGCAACAGGGAAAATAAAGTATAAGTTTTAAAGATTTATTCTTTAATAAAGGATCTCAAAGCCAGCTTTAGAAAAAGGA
+
BBBBBFFFFFFFGGGFFDEGGGHHHHFFHHHHGHHHHFHDD3GFHFHHFGHGFHHHHHFHHHHFFHHFHFHFGGHHHHHHGFHHHHGHGFHHGHGGGGHHGHGHHHEHFFHHHHHHHHHHHHHHHHHHHHHHHHHHHHHHHHGHHHHFHHGHHHHHHHHHHHHHGGHHGCFHHGEHFHHHFGECGHGFHHGDFGFDG<GGHHGFFFGHHHGHHHHHHGHHHDGHGHHHHHHHHHHHHGHCHHHHFHHHGGC
@M05620:45:000000000-G6HP7:1:1101:14188:11132 1:N:0:121
ATCTCTATCTCCTAAAAACCTGTTTAGATTTGGAGATAGACCTTCAGGTTTTTCATCATTTTCTGCATGAATTATACATTGACCACGTTCCAGCGTGGTCAGTTTGCAGCATTCTGTTATTTTGTTTGACAGAGTGTCTTGTTGAGAACATATGTAGGACATGATTTTTTCCTGCAACAGGGAAAATAAAGTATAAGTTTTAAAGATTTATTCTTTAATAAAGGATCTCAAAGCCAGCTTTAGAAAAAGGA
+
CCCCCFFFFFFFGGGGGGGGGGHHHHHHHHHHHHHHHHHHHHHHHHHHHHHGGHHHHHHHHHHIIHHHHHHHHHHHHHHHHHHHHHGHHHHHHHGGGGHHHHHHHHHHHHHHHHHHHHHHHHHHHHHHHHHHHHHHHHHHHHHHHHHHHHHHHHHHHHHHHHHHHHHHHGHHHHHHHHHHHGGHHHGGGGGHHHGHHHHHHHHGHGGHHHHHHHHHHHHFFHGHHHHHHHHHFHHHHGHHHHGHHHHHFGH
@M05620:45:000000000-G6HP7:1:1101:28067:11133 1:N:0:121
AGATTACTGCAACAGTTCCCCCTGGACCTGGAAAAGTTTCTTGCCTGGCTTACAGAAGCTGAAACAACTGCCAATGTCCTACAGGATGCTACCCGTAAGGAAAGGCTCCTAGAAGACTCCACGGGAGTAAAAGAGCTGATGAAACAATGGCAAGTAAGTCAGGCATTTCCGCTTTAGCACTCTTGTGGATCCAATTGAACAATTCTCAGCATTTGTACTTGTAACTGACAAGCCAGGGACAAAACAAAGAT
+
AAABAFFF@FBFGG4FGGGGGGGDCGCHHFCG3GGGBEGHHHHFGHHEHFHFHGDFHHGHHFFGHFHHHGHHBEFEHHHFHHHHHAG3BG5DGAFE/?EFGFEFGECGGCEGHHHHGHGHF2?E@/EEF?GGHEFFHF2FG3?DGHEFGFFFHGGHHHDGFHHHHHHHHH?DGGGFFGHFFHFHH<<CBHFHEGFGF0=GD/FHFHGCCGFC:::;;:C0CG00;FCCGGGG?E99?..C../9CGEFBB:
@M05620:45:000000000-G6HP7:1:1101:14080:11136 1:N:0:121
ATCTCTATCTCCTAAAAACCTGTTTAGATTTGGAGATAGACCTTCAGGTTTTTCATCATTTTCTGCATGAATTATACATTGACCACGTTCCAGCGTGGTCAGTTTGCAGCATTCTGTTATTTTGTTTGACAGAGTGTCTTGTTGAGAACATATGTAGGACATGATTTTTTCCTGCAACAGGGAAAATAAAGTATAAGTTTTAAAGATTTATTCTTTATTAAAGGATCTCAAAGCCAGCTTTAGAAAAAGGA
+
AAABCFFFFFFFGGGGGGGGGGHHHHHHHHHHHHHHHHHHHHHHHHHHHHHGGHHHHFHHHHHHHHHHHHHHHGHHHHHHHHHHGHGHHHHHHHGFGGHHHHHHHHHHHHHHHHHHHHHHHHHHHHHHHHHHHHHGHHHHHHGHHHHHHHGHHHHHHHHHHHGHHHHHHGFDGHFHFC0FH/FFHCFGHDFFGDH1GHHFHHH11<FGDDGGHGHHH0<GG0GFBGHH0=G0GH.CGEHHHBGHGHF.DDG
[truncated: 10,974,548 more chars]
