# Supplementary material for: Fast but not furious: a streamlined selection method for genome-edited cells
Source: Life Sci Alliance. 2021 Apr 26;4(6):e202101051. doi: 10.26508/lsa.202101051 (PMC8127327; doi:10.26508/lsa.202101051)
Supplement: Supplementary file 1 [file LSA-2021-01051_Supplemental_Data_1.zip › SANGER and Deep Sequencing/AFP/123_S123_L001_R1_001.fastq]

@M05620:45:000000000-G6HP7:1:1101:16867:1661 1:N:0:123
CATCCTGACCCTGAAGTACCCCGGCTTGATTTCTGACATTAGATCGGAAGAGCACACGTCTGAACTCCAGTCACTCTCGCGCATCTCGTATGCCGTCTTCTGCTTGAAAAAAAAAATTTTTTTTTTTTTTTTTTTTTTTTTTTTTTTTTTTTTTTCTTTTTTTTTTTTTTTTTTTTTTTTTTTTTTTTTTTTCTTTTTTTTTTTTTTTTTTTTTTTTTTTTTTTTTTTTTTTTTTTTTTTTTTTTCTTTTT
+
11>>>D11CCCFG111FFGEEFE?AEEC0GGGFGB2FDGHBD1FGE?//E0CFCGFFGHGHF12EFFC1EGGFEGFHEECEC/E?FGAFAG02EEE@GFDF11FG101110<////01121//-------------9-9-9---9---------9//////------9---99---9---9-9--------9/////9------9-99-9--9--------9-9------------9-9-----9///9//
@M05620:45:000000000-G6HP7:1:1101:15930:1678 1:N:0:123
CATCCTGACCCTGAAGTACCCCATTGAGCATGGCATCGTCACCAACTGGGACGACATGGAGAAGATCTGGCACCACACCTTCTACAACGAGCTGCGCGTGGCCCCGGAGGAGCACCCAGTGCTGCTGACCGAGGCCCCCCTGAACCCCAAGGCCAACAGAGAGAAGATGACTCAGGTGAGGCTCGGCCGACGCCCGTGCTCCTCCCGTCCTTTCCCCAGTCATTTTCTGCCCGGCTTGTTTTCTGACATTT
+
11>>>D11CCFFC111F3FFEF1FGF1EA1FGFFBGGCHHCEE1/EGG0/0BA?ECEHGBE1A01DFGEBGCGFFGEEEGHHHBGBDE@//EFFC?EEE?C@EFEC?C@CAAFGGFAAAG1DGFFHB1?FC?-@@CACC@CE/0CCAE.:AAGG?.CEF/9/A?/B/CB0BFFB9/CC0..AAF@;AA>-9-9@@;@--;99FFBA-EBBBFF999:--;BBFFFFBB9/9----@@;-;FFBF//9/;B9
@M05620:45:000000000-G6HP7:1:1101:19534:1888 1:N:0:123
CATCCTGACCCTGAAGTACCCCGGCTTGATTTCTGACATTAGATCGGAAGAGCACACGTCTGAACTCCAGTCACTCTCGCGCATCTCGTATGCCGTCTTCTGCTTGAAAAAAAAAAAAACATCGTGGTTCAGATCGTCTTTCTGATACAATAAGTAAGAAATCATTATGAGCTGCAACAGATAAAAGCAAAGATCAGGCTCCTATATTGATCTTTTAATATAGTATAACACATCTACCTATTGAAACAGCA
+
3>ABBFFFFFFFGGGGGGGGGGGGGGGGGHHHHHHHHHHHHHHHHHGE2EHHHHHHHGHHHGFHHHHHFHHHGHHHHHGGGGGGFHHHGGHHGHGGGHGHHHGHHHGHGHHGGFGF/>>/<11..0.>.1>10=/.<...=<=000=<000000<00000/0000:000000;///90.//000090.9////90090/.../90;B//////;9/9//:/;/9//:////./:////://///9///...
@M05620:45:000000000-G6HP7:1:1101:12708:1898 1:N:0:123
ATCTCTATCTCCTAAAAACCTGTTTAGATTTGGAGATAGACCTTCAGGTTTTTCATCATTTTCTGCATGAATTATACATTGACCACGTTCCAGCGTGGTCAGTTTGCAGCATTCTGTTATTTTGTTTGACAGAGTGTCTTGTTGAGAACATATGTAGGACATGATTTTTTCCTGCAACAGGGAAAATAAAGTATAAGTTTTAAAGATTTATTCTTTAATAAAGGATCTCAAAGCCAGCTTTAGAAAAAGGA
+
3AABCFFFFFFFGGGGGGGGGGHHHHHHHHHHHHHHHHHHHHHHHHHHHHHGGHHHHIHHHHIIIHHHHHHHHHHHHHHHHHHHHHGHHHHHHHGFGGHHHHHHHHHHHHHHHHHHHHHHHHHHHHHHHHHHHHHHHHHHHHHHGHHHHHHHHHHHHHHHHHHHHHHHHGHHHHHHHHHHHGGHHHHHHHHHHHHHHHHHHHHHHHHHHHHHHHHHHHHHHHHHHHHHHHHHHHHHHGHHHHHFHGHHGGH
@M05620:45:000000000-G6HP7:1:1101:19548:1903 1:N:0:123
CATCCTGACCCTGAAGTACCCCGGCTTGATTTCTGACATTAGATCGGAAGAGCACACGTCTGAACTCCAGTCACTCTCGCGCATCTCGTATGCCGTCTTCTGCTTGAAAAAAAACAAAATGCCGCTGCCTAAGGTCCCCCTGGCCCCCCAGACCCTCAACGAGCAGCTGCATCTGTGACGGCTCGGCAACTGCCTTAGCTTATACCGCTTGTATCCAGTCCATCTGTCGACCAGCCTCTGTCCGCCACTCA
+
3>>AAFFFFFFFGFGGGGFGGGECECGGHHHHHHFHHHHHH5GBGG??2EFHFHHHHGBGHGHHHHHFFHDGHHHHHHGGGGCECFHF?AGHFGFEGFFFHHHFHHGG330/>///<@02222/////0111?01?<0>?D..<<.@-<<....:/..0/...--//////00;0000;.---.-;.--./////://////////.--..9///9//9://///9//;.99-..;..//;//.9.-9///
@M05620:45:000000000-G6HP7:1:1101:12718:1915 1:N:0:123
ATCTCTATCTCCTAAAAACCTGTTTAGATTTGGAGATAGACCTTCAGGTTTTTCATCATTTTCTGCATGAATTATACATTGACCACGTTCCAGCGTGGTCAGTTTGCAGCATTCTGTTATTTTGTTTGACAGAGTGTCTTGTTGAGAACATATGTAGGACATGATTTTTTCCTGCAACAGGGAAAATAAAGTATAAGTTTTAAAGATTTATTCTTTAATAAAGGATCTCAAAGCCAGCTTTAGAAAAAGGA
+
3AABCFFFFFFFGGGGGGGGGGHHHHHHHHHHHHHHHHHHHHHHHHHHHHHGGHHHHHHHHHHHHHHHHHHHHHHHHHHHHHHHHHGHHHHHHHGGGGHHHHHHHHHHHHHHHHHHHHHHHHHHHHHHHHHHHHGHHHHHHHHHHHHHHHHHHHHHHHHHHHHHHHHHHGHHHHHHHHHHHGGHHHHHGHHHHHHHHGGHHHHHHHHHHHHHHHHHHHHHHHHHHHHHHGHHHHHHHGHHHHHHHHGGGGH
@M05620:45:000000000-G6HP7:1:1101:19309:1982 1:N:0:123
TACCTGTACTGGGGAAGCCATTCCTACCCTAAAGATCGGAAGAGCACACGTCTGAACTCCAGTCACTCTCGCGCATCTCGTATGCCGTCTTCTGCTTGAAAAAAAAAAAAAAAAAAATCAACAAAGACAGAGTTCTTTGTGTGGCGTTCACATATAAGAAATTAGACACTGGAGCAGACTCTAAAAGAACTGGCACTATAACAATTTAATCAATATTTTACTAGAGTGATCACCAAGAGAACGAACACTGA
+
AAABBFFFFFFFGGGGGGGGGGHHHHHHHHHHHHHHHHGEGGHHHHHHHGHHHGHHHHHHHHHHHHHHHHGGGGGGGGHHGGHHHHGFGHGHHHHHHHFGGHHFGGCC/>/<>--<-.000/0..///////:000000;//...-.-:09000000000/0000000/00//././/.;000000:../00/./0:0000000000;000000000900:000:0000009//0..../00..99-/000
@M05620:45:000000000-G6HP7:1:1101:19314:2001 1:N:0:123
TACCTGTACTGGGGAAGCCATTCCTACCCTAAAGATCGGAAGAGCACACGTCTGAACTCCAGTCACTCTCGCGCATCTCGTATGCCGTCTTCTGCTTGAAAAAAAAAAAAACAACACTATATAATACATAAGAATCTATACAACACAGCACGATATACCCTTACAACGAGTGATAATACGCACTTTACTCAGTAGCGATCTTAGTTTATTAGAAGTAGTCGTTTAGACTGTAATGAGACAAAAATATAAAA
+
BBBBBFFFFF5B4AFE2FGGGGHHHHHFHH4B4FHHHGFGG?FFGHHHHGHHHEHHHHHHCGHHHHHHHHGGAEGBFHHHFEHGHHGFGHGHHFEGHHHFHHE?GG/<//<//?///1011?111111=1111111>1<11111<..../.-..<-000/0;//00/-..:.000;B00..;--/00000000000--.9.///;////;////;/////..9..//////////////9.....///;//
@M05620:45:000000000-G6HP7:1:1101:12652:2049 1:N:0:123
ATCTCTATCTCCTAAAAACCTGTTTAGATTTGGAGATAGACCTTCAGGTTTTTCATCATTTTCTGCATGAATTATACATTGACCACGTTCCAGCGTGGTCAGTTTGCAGCATTCTGTTATTTTGTTTGACAGAGTGTCTTGTTGAGAACATATGTAGGACATGATTTTTTCCTGCAACAGGGAAAATAAAGTATAAGTTTTAAAGATTTATTCTTTAATAAAGGATCTCAAAGCCAGCTTTAGAAAAAGGA
+
CCCCCFFFFFFFGGGGGGGGGGHHHHHHHHHHHHHHHHHHHHHHHHHHHHHGGHHHHHHHHIIHHHHHHHHHHHHHHHHHHHHHHHGHHHHHHHGGGGHHHHHHHHHHHHHHHHHHHHHHHHHHHHHHHHHHHHHHHHHHHHHHHHHHHHHHHHHHHHHHHHHHHHHHHGHHHHHHHHHHHGGHHHHHHHHHHHHHHHHHHHHHHHHHHHHHHHHHHFHGHHHHHHHHHHHGHHHHHGHHHHHHHHHGGGH
@M05620:45:000000000-G6HP7:1:1101:17193:2201 1:N:0:123
CATCCTGACCCTGAAGTACCCCATTGAGCATGGCATCGTCACCAACTGGGACGACATGGAGAAGATCTGGCACCACACCTTCTACAACGAGCTGCGCGTGGCCCCGGAGGAGCACCCAGTGCTGCTGACCGAGGCCCCCCTGAACCCCAAGGCCAACAGAGAGAAGATGACTCAGGTGAGGCTCGGCCGACGCCCGTGCTCCTCCCGTCCTTTCCCCAGTCATTTTCTGCCCGGCTTGATTTCTGACATTA
+
CCCCCFFFFFFFGGGGGGGGGGGHHHHHHHHHHHHHHGHHHGHHHGHGHHHHGGGGGHHHHHHHHHHHHHHHHGHHHGGHHHHHHHHHGGGGGHHGGGGGGGHHGGGGGGGGHHHHGGHHHHHHHHHHHHGGGGGGGGGGGGHHHHGGGGHGHHGGGGGGGGGGGGGGGGGGGGGGGGFGGGGGFFFFF=FFFFFFDFFFFFFFFFFFFFFFFFFFFFFFFFFFFFFFFFFFFCCFF;.BFFFFFBBFBF/
@M05620:45:000000000-G6HP7:1:1101:20706:2250 1:N:0:123
ATCTCTATCTCCTAAAAACCTGTTTAGATTTGGAGATAGACCTTCAGGTTTTTCATCATTTTCTGCATGAATTATACATTGACCACGTTCCAGCGTGGTCAGTTTGCAGCATTCTGTTATTTTGTTTGACAGAGTGTCTTGTTGAGAACATATGTAGGATATGATTTTTTCCTGCAACAGGGAAAATAAAGTATAAGTTTTAAAGATTTATTCTTTAATAAAGGATCTCAAAGCCAGCTTTAGAAAAAGGA
+
CBCCCFFFFFFFGGGGGGGGGGHHHHHHHHHHHHHHHHHHHHHHHHHHHHHGGHHHHHIHIIHHIHHHHHHHHHHHHHHHHHHHHHGHHHHHHHGGGGHHHHHHHHHHHHHHHHHHHHHHHHHHHHHHHHHHHHHHHHHHHHHHHHHHHHHHHHHHHHHDGHHHHHHHHGHHHHHHHHHHHGGGHHHHHHHHHHHHHHHHHHHHHHHHHHHHHHHHHHHHHHHHHHHHHHHHHHHHHGHHHHHHHHHHGGH
@M05620:45:000000000-G6HP7:1:1101:17524:2291 1:N:0:123
ATCTCTATCTCCTAAAAACCTGTTTAGATTTGGAGATAGACCTTCAGGTTTTTCATCATTTTCTGCATGAATTATACATTGACCACGTTCCAGCGTGGTCAGTTTGCAGCATTCTGTTATTTTGTTTGACAGAGTGTCTTGTTGAGAACATATGTAGGACATGATTTTTTCCTGCAACAGGGAAAATAAAGTATAAGTTTTAAAGATTTATTCTTTAATACAGGATCTCAAAGCCAGCTTTAGAAAAAGGA
+
A?AA1B3D3B3@FGG1D1EGBAFAGHH1GGFHHHH1FDG11AFFHGGHGHHAFGGF2AADDGFDEGHG2A1FFGHFG2DGD1DBGH?FEBF2DGGFEGGHHH2BGHHH1GHDDFGHFF2FG2EG>F0FGHEF0FBFGEHHHHDF2BF11B1FFGHFFHFHHFF12BGHHGHHHH1G1FFGGGGAEGFFD1?1<111><>DFF1D111>FHFGHHGHHEG<00=<CGG0DGGDDF./::CCGHHB0CCFC./
@M05620:45:000000000-G6HP7:1:1101:17484:2295 1:N:0:123
ATCTCTATCTCCTAAAAACCTGTTTAGATTTGGAGATAGACCTTCAGGTTTTTCATCATTTTCTGCATGAATTATACATTGACCACGTTCCAGCGTGGTCAGTTTGCAGCATTCTGTTATTTTGTTTGACAGAGTGTCTTGTTGAGAACATATGTAGGACATGATTTTTTCCTGCAACAGGGAAAATAAAGTATAAGTTTTAAAGATTTATTCTTTAATAAAGGATCTCAAAGCCAGCTTTAGAAAAAGGA
+
>>AAAFFFFFFFGGBGDGGGFA11FEB1DGHHC1GFFGFDBGFHHGHEAGHG/A2BGHHFHHGHHBGFBB1EFBHHHHHHHGHFCGG/FGEDDGEFECHHGHGGHGHHFFHDGGHHHHEHHHHHHHHGEHFHHHGHHHHHGHHHGGHFHHHBFGHHHHBFHGHHHHHHHCHHHHHGFGGFHGGFHHGHDGHHHHHHHGGHHHHHHGHHHHHHHHHHHHHFHFHHHHHHHHHHHHHHHGGHHHHCGFHHAAC
@M05620:45:000000000-G6HP7:1:1101:17505:2297 1:N:0:123
ATCTCTATCTCCTAAAAACCTGTTTAGATTTGGAGATAGACCTTCAGGTTTTTCATCATTTTCTGCATGAATTATACATTGACCACGTTCCAGCGTGGTCAGTTTGCAGCATTCTGTTATTTTGTTTGACAGAGTGTCTTGTTGAGAACATATGTAGGACATGATTTTTTCCTGCAACAGGGAAAATAAAGTATAAGTTTTAAAGATTTATTCTTTAATAAAGGATCTCAAAGCCAGCTTTAGAAAAAGGA
+
CCCCCFFFFFFFGGGGGGGGGGHHHHHHHHHHHHHHHHHHHHHHHHHHHHHGGHHHHHHHIHHIIHHHHHHHHHHHHHHHHHHHHHGHHHHHHHGGGGHHHHHHHHHHHHHHHHHHHHHHHHHHHHHHHHHHHHHHHHHHHHHHHHHHHHHHHHHHHHHHHHHHHHHHHGHHHHHHHHHHHGGHHHHHHHHHHHHHHGHHHHHHHHHHHHHHHHHHHHHHHHHHHHHHHHHHHHHHHGHHHHHHHHHHGGH
@M05620:45:000000000-G6HP7:1:1101:17656:2427 1:N:0:123
ATCTCTATCTCCTAAAAACCTGTTTAGATTTGGAGATAGACCTTCAGGTTTTTCATCATTTTCTGCATGAATTATACATTGACCCCGTTCCAGCGTGGTCAGTTTGCAGCATTCTGTTATTTTGTTTGACAGAGTGTCTTGTTGAGAACATATGTAGGACATGATTTTTTCCTGCAACAGGGAAAATAAAGTATAAGTTTTAAAGATTTATTCTTTAATAAAGGATCTCAAAGCCAGCTTTAGAAAAAGGA
+
AAAAAFBDFFFFGGGGF11EFEDFBFHGAFEGA10BGFFFBBGHGHF1FHFGFFDFFEFF2FEFFG2DDHHHFHFGGFHFFBGB0BAEFHHDGHG/B@HGEGHHFFEHF1CDHF2@FEHHGHFFFGHEHHHFFHHHHGHHHFGH2BEFGFG12F>BF1BGFG1DGFGGFGFDHHGHFHGHEACC???FDFGGHHFH<FGGFB1=F1FFH<<DBGHHH0DD0=<0/DG0DGG0;/;/.CGBG0C0CGGF?./
@M05620:45:000000000-G6HP7:1:1101:14224:2687 1:N:0:123
ATCTCTATCTCCTAAAAACCTGTTTAGATTTGGAGATAGACCTTCAGGTTTTTCATCATTTTCTGCATGAATTATACATTGACCACGTTCCAGCGTGGTCAGTTTGCAGCATTCTGTTATTTTGTTTGACAGAGTGTCTTGTTGAGAACATATGTAGGACATGATTTTTTCCTGCAACAGGGAAAATAAAGTATAAGTTTTAAAGATTTATTCTTTAATAAAGGATCTCAAAGCCAGCTTTAGAAAAAGGA
+
CCCCCFFFFFFFGGGGGGGGGGHHHFHHHHGHHHHHHHHHHHHHHHHHHHHGGHHHHIHHHHHHHHHHHHHHHHHHHHHHHHHHHHGHHHHHHHGEFGHHHHHHHHHHHHHHHHHHHHHHHHHHHHHHGHHHHHHHHHHHHHHHFGHHHHHHHHHHHHHHGHHHHHHHHGHHHHHHHHHHHGGHHGFFFGGGHHHHHGHHHHGGGGHHHHHHGHHHHHHHGHHHHHHHHGGGHHHHHGHHHHHFGFFFGGF
@M05620:45:000000000-G6HP7:1:1101:14241:2699 1:N:0:123
ATCTCTATCTCCTAAAAACCTGTTTAGATTTGGAGATAGACCTTCAGGTTTTTCATCATTTTCTGCATGAATTATACATTGACCACGTTCCAGCGTGGTCAGTTTGCAGCATTCTGTTATTTTGTTTGACAGAGTGTCTTGTTGAGAACATATGTAGGACATGATTTTTTCCTGCAACAGGGAAAATAAAGTATAAGTTTTAAAGATTTATTCTTTAATAAAGGATCTCAAAGCCAGCTTTAGAAAAAGGA
+
ABCBBFFFFFFFGGGGGGGGGGHHHHHHHHHHHHHHHHHHHHHHHHHHHHHGGHHHHIHHHHHHHHHHHGHHHHHHHHHHHHHHHHGHHHHHHHGGGGHHHHHHHHHGHHGHHHHHHHHHHHHHHHHHHHGHHHHHHHHHHHHHHHHHHHHHHHHHHHHHHHHHHHHHHGHHHHHHHHHHHGGHHHHHHHHHHHHHGFGHHHHHHHHHHGHHHHHHHHHHGHHGHHHGHGHHHHHHHGHHHHHFFHGGGGH
@M05620:45:000000000-G6HP7:1:1101:14225:2713 1:N:0:123
ATCTCTATCTCCTAAAAACCTGTTTAGATTTGGAGATAGACCTTCAGGTTTTTCATCATTTTCTGCATGAATTATACATTGACCACGTTCCAGCGTGGTCAGTTTGCAGCATTCTGTTATTTTGTTTGACAGAGTGTCTTGTTGAGAACATATGTAGGACATGATTTTTTCCTGCAACAGGGAAAATAAAGTATAAGTTTTAAAGATTTATTCTTTAATAAAGGATCTCAAAGCCAGCTTTAGAAAAAGGA
+
BBBBBFFFFFFFGGGGGGGGGGHHHHHHHHHHHHHHHHHHHHHHHHHHHHHGGHHHHHHHHHHHHHHGHGHHHHHGHHHHHHHHHHGHHHHHHHGFGGHHGHGHHHHGHHGHHHHHHHHHHHHHHHHHGHHHHHFHHHHHHHHHHHHHHHHHHHHHHHHHHHHHHHHHHGHHHHGHHHHHHGGHHHHGGHHHHHHHHGGHHHGHHHHHHGHHHHHHHHHGHHHGHHHHHGHGHHHHHGGHHHHHHHHHGGH
@M05620:45:000000000-G6HP7:1:1101:20124:2783 1:N:0:123
CATCCTGACCCTGAAGTACCCCATTGAGCATGGCATCGTCACCAACTGGGACGACATGGAGAAGATCTGGCACCACACCTTCTACAACGAGCTGCGCGTGGCCCCGGAGGAGCACCCAGTGCTGCTGACCGAGGCCCCCCTGAACCCCAAGGCCAACAGAGAGAAGATGACTCAGGTGAGGCTCGGCCGACGCCCGTGCTCCTCCCGTCCTTTCCCCAGTCATTTTCTGCCCGGCTTGATTTCTGACATTA
+
BBBBBFFFFFFFGGGGGGGGGGGHHHHHHGHHHFFFHEHHHGHFHGHGHHHHGGGGGHHFHHHFFGHFHHHHHGGHHGGHHHHHHHHHGGGGGFHGGGGGGGHHGGGGGGGGHHHHGGHHHHHHHHHHHHGGGGGGGGGGGGHHHHGGGGHGHHGGGGGGGGGGGGGGGGGGGGGGGGGGGGGGFFFFFFFFFFFFDFFFFFFFFFFAFFFFFFFFFFFFFFFFFFFFFFFF?@BFFF;FFFFFFFFBFF/
@M05620:45:000000000-G6HP7:1:1101:10668:2927 1:N:0:123
AAACCAAGCAGACATGAGGTCAGCTAGATCGGAAGAGCACACGTCTGAACTCCAGTCACTCTCGCGCATCTCGTATGCCGTCTTCTGCTTGAAAAAAAAAAAACCGGAGGAGAACACAGTGCTGCTGACCGAGGCCCCCCTGAACCCCAAGGCCAACAGAGAGAAGATGACTCAGGTGAGACTCGGCCGACGCCCGTGCACCCCCCGGCCTATCCCCAGTCATGTTCAGCCCAGCTTGAGGTATGCCCTTC
+
CC@BCBAFCFFFGGGGFGFGGGHHHGHHHHHGCFEFFHFHGHGHHHGHHHHHHHFDFDGHHHHFFFGGE0GGHFFHHHHGGGHGHHHHEGHGBEGFGFC/@>////////??/0100/>>FG1=11<10>@CC<-CD@FG-:/C:E.E?;9.9A.AE./FF/../9;;FF/B/9;9///:/;/;;.9;;:--;B--;...9/.9;-9-:-.//;/BA/.;99//9;//;//..;.9::://:/;/////:/
@M05620:45:000000000-G6HP7:1:1101:12689:3107 1:N:0:123
ATCTCTATCTCCTAAAAACCTGTTTAGATTTGGAGATAGACCTTCAGGTTTTTCATCATTTTCTGCATGAACTATACATTGACCACGTTCCAGCGTGGTCAGTTTGCAGCATTCTGTTATTTTGTTTGACAGAGTGTCTTGTTGAGAACATATGTAGGACATGATTTTTTCCTGCAACAGGGAAAATAAAGTATAAGTTTTAAAGATTTATTCTTTAATAAAGGATCTCAAAGCCAGCTTTAGAAAAAGGA
+
CCCCCFFFFFFFGGGGGGGGGGGHHHHHHHHHHHHHHHHHHHHHHHHHHHHGGHHHHHHHHIHHHHHHHHHHHHHHHHHHHHHHHHGGHHHHHHGGGGHHHHHHHHHHHHHHHHHHHHHHHHHHHHHHGHHHHHHHHHHHHHHHHHHHHHHHHHHHHHHHHHHHHHHHHGHHHHHHHHHHHGGGHHHHHHHHHHHHHGHHHHHHHHHHHHHHHHHHHGHHHGHHHHHHHGHHHHHHHGHHHHHFHHHHGGG
@M05620:45:000000000-G6HP7:1:1101:17336:3225 1:N:0:123
ACTCTATCTCCTAAAAAGGAAGAAAGGGGAGGGAAGATCGGAAGAGCACACGTCTGAACTCCAGTCACTCTCGCGCATCTCGTATGCCGTCTTCTGCTTGAAAAAAAAAAAAAAAAAATATACAAAAGAGAAATCGTCTTAAAAATATGAAACAAATATATTATAAAAGTCGGGATTCACACATAATAGTCATCTATATCGATTTTGTACTAAAGACCTTTATTCATACGTCAGTGTGTTCACGCTAGTAA
+
CCCCCFFFFFFFGGGGGGGGGGHGGGHGGGGGGGHGHHHHGGGGHHHHHHHGHHHGHHHHHHGHHHHHHHHHGGGGGGEHHHGGHHHHGFGHGHHHHHHHHHHHHGGGGG><>---<-.0000000./:////0;..:..00000.0000;00/..000000;;F000000.---.//////.9/////9///9///9//..:/.///////9////////:B9/////.:...////.///;.....///
@M05620:45:000000000-G6HP7:1:1101:16997:3238 1:N:0:123
CATCCTGACCCTGAAGTACCCCATTGAGCATGGCATCGTCACCAACTGGGACGACATGGAGAAGATCTGGCACCACACCTTCTACAACGAGCTGCGCGTGGCCCCGGAGGAGCACCCAGTGCTGCTGACCGAGGCCCCCCTGAACCCCAAGGCCAACAGAGAGAAGATGACTCAGGTGAGGCTCGGCCGACGCCCGTGCTCCTCCCGTCCTTTCCCCAGTCATTTTCTGCCCGGCTTGATTTCTGACATTA
+
BCBCBFFFFFFFGGGGGGGGGGGHHHHHHHHHHHHHHGGHHGHBHGGHHGHHGGGGGGFGHFHHFHHHHHHHHGHHHGGHHHHHHHHHGGGGGHHGGGGGGGHHGGGGGGGGHHHHGGHGHHHHHHHGHHGGGGGGGGGGGGGHHHGGCFHGGHGGGGGGGGGGFG/CFFFGFGGGGGFFGGGGFFFFFFFFFFFFAFFFFFFFFFFADDFFFFFFFFFFFFFFFFF:B;BEADFFFFAFFFFFF/B/B:/
@M05620:45:000000000-G6HP7:1:1101:17001:3259 1:N:0:123
CATCCTGACCCTGAAGTACCCCATTGAGCATGGCATCGTCACCAACTGGGACGACATGGAGAAGATCTGGCACCACACCTTCTACAACGAGCTGCGCGTGGCCCCGGAGGAGCACCCAGTGCTGCTGACCGAGGCCCCCCTGAACCCCAAGGCCAACAGAGAGAAGATGACTCAGGTGAGGCTCGGCCGACGCCCGTGCTCCTCCCGTCCTTTCCCCAGTCATTTTCTGCCCGGCTTGATTTCTGACATTA
+
CDDDDFFFFFFFGGGGGGGGGGGHHHHHHHHHHHHHHGHHHGHHHGHHHHHHGGGGGHHHHHHHHHHHHHHHHGHHHGGHHHHHHHHHGGGGGHHGGGGGGGHHGGGGGGGGHHHHGGHHHHHHHHHHHHGGGGGGGGGGGGHHHHGGGGHGHHGGGGGGGGGGGGGGGGGGGGGGGGGGGGGGFFFFFFFFFFFFFFFFHFFFFFFFDFFFFFFFFFFFFFFFFHHFHFFFFFFFFFFFFFFFFBFFFF0
@M05620:45:000000000-G6HP7:1:1101:22009:3271 1:N:0:123
CATCCTGACCCTGAAGTACCCCGGCTTGATTTCTGACATTAGATCGGAAGAGCACACGTCTGAACTCCAGTCACTCTCGCGCATCTCGTATGCCGTCTTCTGCTTGAAAAAAAAAAAACAAACACACTACTATATGTTAAGTAACAATTACGATTAGTTCCTGACTTGAATATGTCTCACCCTATGTCATAACCTATACAACACGCCGGCAACTGTGACGCATAGTACCCACCCTCGGTAACACTACGCTC
+
DDDDCFFFFFFFGGGGGGGGGGGGGGGGHHHHHHHGHHHHGHHHHHGEFGHHHHHGHGHHHGHHHHHHHHHHFHHHHHGGGGGGEHHHGGHHHHGGGHGHHHHHHHHHHHHGGDGC>///=?=00..0<011111111100<=00000000....:00000000:000000000000:00.;./00;000000:000:0000.;.-.---9-.//:000..-.:0:;B:00.....-.9..0000/:.-..
@M05620:45:000000000-G6HP7:1:1101:19593:3296 1:N:0:123
ATCTCTATCTCCTAAAAAGGAAGAAAGGGGAGGGAAGATCGGAAGAGCACACGTCTGAACTCCAGTCACTCTCGCGCATCTCGTATGCCGTCTTCTGCTTGAAAAAAAAAAAAAGACTCCAAGGGAGTAAAAGAGCTGATGACACAATGGCAAGTAAGTCAGGCCTTTCCGCTTTAGCACTCTTGTGGATCCAATTTACAAATTCTCAGCATTTGTCCTTGTAATTGACAAGCAAGGGACAAAACAACATT
+
BBBBBFFFFFFFGGGGFGGGBGGGCHHGGGEEGGGHGHHHEGGGGHHHHGFHGHHHGHHHHHHHHHHHHHHHHGGGGGGFGHHGGGFFHGEEFFHHGHHHHHHFGHGG/B@/<>.<G111<<1<..../00<0./CFF0<0000;/:GC/:;C.;<C0;C00/9.//9009.9.;;;9C0CFFFF0;900:/0/;///;///9/99BBB/B/9B/9:/;B/;9//:/9/;/.../..;...:...9...//
@M05620:45:000000000-G6HP7:1:1101:21839:3380 1:N:0:123
CATCCTGACCCTGAAGTACCCCATTGAGCATGGCATCGTCACCAACTGGGACGACATGGAGAAGATCTGGCACCACACCTTCTACAACGAGCTGCGCGTGGCCCCGGAGGAGCACCCAGTGCTGCTGACCGAGGCCCCCCTGAACCCCAAGGCCAACAGAGAGAAGATGACTCAGGTGAGGCTCGGCCGACGCCCGTGCTCCTCCCGTCCTTTCCCCAGTCATTTTCTGCCCGGCTTGATTTCTGACATTT
+
CCCCCFFFFFFFGGGGGGGGGGGHHHHHHHHHHHGHHGHHHGHHHGHHHHHHGGGGGHHHHHHHHHHHHHHHHGHHHGGHHHHHHHHHGGGGGHHGGGGGGGHHGGGGGGGGHHHHGGHHHHHGHHHHHHGGGGGGGGGGGGHHHHGGGGHGHHGEGEGGGGGGGGFGGFGGGGGGGGGGGGGGFFFFDCFFFFFFCDFFFFFFFFFEFFFFFFFFFFFFFFFFFFFFFFEEDFFFAF:FFFFFF:B/BF/
@M05620:45:000000000-G6HP7:1:1101:14172:3389 1:N:0:123
ATCTCTATCTCCTAAAAACCTGTTTAGATTTGGAGATAGACCTTCAGGTTTTTCATCATTTTCTGCATGAATTATACATTGACCACGTTCCAGCGTGGTCAGTTTGCAGCATTCTGTTATTTTGTTTGACAGAGTGTCTTGTTGAGAACATATGTAGGACATGATTTTTTCCTGCAACAGGGAAAATAAAGTATAAGTTTTAAAGATTTATTCTTTAATAAAGGATCTCAAAGCCAGCTTTAGAAAAAGGA
+
BBBABFFBFFFFCGGGGGGGGGDGFHHHHHHHFHCHHHBHHFHHHHFFGGHGFHHHHGFHFFGHHGHGHHHHHFFFHHHHEHHFHHFHHHHHHGG>E@GHHHHHHHGFHHHFGHHHHHHHHHHHHHHHGHHHBFHHHHHHHHHHHGHHHGHHHHG4DGHHHHHHHGHHHGHHHHGHHEHHHGGGFHGGFHHHHHHHGGGGHGFFD=FGEGHHHHHHH0DGDBGFGFGFHEGGFHEFGEHHHHGEHFFFFGG
@M05620:45:000000000-G6HP7:1:1101:21836:3399 1:N:0:123
CATCCTGACCCTGAAGTACCCCATTGAGCATGGCATCGTCACCAACTGGGACGACATGGAGAAGATCTGGCACCACACCTTCTACAACGAGCTGCGCGTGGCCCCGGAGGAGCACCCAGTGCTGCTGACCGAGGCCCCCCTGAACCCCAAGGCCAACAGAGAGAAGATGACTCAGGTGAGGCTCGGCCGACGCCCGTGCTCCTCCCGTCCTTTCCCCAGTCATTTTCTGCCCGGCTTGATTTCTGACATTA
+
CCCCCFFFFFFFGGGGGGGGGGGHHHHHHHHHHHHHHGHHHGHHHGHHHHHHGGGGGHHHHHHHHHHHHHHHHGHHHGGHHHHHHHHHGGGGGHHGGGGGGGHHGGGGGGGGHHHHGGHHHHHHHHHHHHGGGGGGGGGGGGHHHHGGGGHGHHGGGGGGGGGGGGGGGGGGGGGGGGGGGGGGFFFFFFFFFFFFCFFFFFFFFFFFFFFFFFFFFFFFFFFFFFFFFFFFFFFFFFFFFFFFFFFFFF0
@M05620:45:000000000-G6HP7:1:1101:21830:3416 1:N:0:123
CATCCTGACCCTGAAGTACCCCATTGAGCATGGCATCGTCACCAACTGGGACGACATGGAGAAGATCTGGCACCACACCTTCTACAACGAGCTGCGCGTGGCCCCGGAGGAGCACCCAGTGCTGCTGACCGAGGCCCCCCTGAACCCCAAGGCCAACAGAGAGAAGATGACTCAGGTGAGGCTCGGCCGACGCCCGTGCTCCTCCCTTCCTTTCCCCAGTCATTTTCTGCCCGGCTTGATTTCTGACATTA
+
1>>AAF1BBCFCAFC1BBGGGGEHF11BB1BAGFGGHE0FEGGGHGHHBCEF//AEAGBBGGGCGBGEG1F0FF0FGEGHFGHGHEHH/>/>/BFEGGGCGEGHGE<BCBCCFFGHGGHF1?FGHHHGFFC----<CCCC@CBCGFCCGGCEHGGGG.9CFG?A//;90;FGFG0/;/0.;;AA--:--9;;9@;-;-:999/BBE-;-BB/BBFFF-;99/;;;9FF/;BEF-@>;--//;FF9//99B/
@M05620:45:000000000-G6HP7:1:1101:11640:3424 1:N:0:123
CATCCTGACCCTGAAGTACCCCATTGAGCATGGCATCGTCACCAACTGGGACGACATGGAGAAGATCTGGCACCACACCTTCTACAACGAGCTGCGCGTGGCCCCGGAGGAGCACCCAGTGCTGCTGACCGAGGCCCCCCTGAACCCCAAGGCCAACAGAGAGAAGATGACTCAGGTGAGGCTCGGCCGACGCCCGTGCTCCTCCCGTCCTTTCCCCAGTCATTTTCTGCCCGGCTTGATTTCTGACATTT
+
CCCCCFFFFFFFGGGGGGGGGGGHHHHHHHHHHHHHHGHHHGHHHGHHHHHHGGGGGHHHHHHHHHHHHHHHHGHHHGGHHHHHHHHHGGGGGHHGGGGGGGHHGGGGGGGGHHHHGGHHHHHHHHHHHHGGGGGGGGGGGGHHHHGGGGHGHHGGGGGGGGGGFGGGGGGGGGGGGGGGGGGGFFFFFFFFFFFFFFFFFFFFFFFFFFFFFFFFFFFFFFFFFFFFFFFFFFFFFFAFFFFFF0BFFF0
@M05620:45:000000000-G6HP7:1:1101:14164:3424 1:N:0:123
ATCTCTATCTCCTAAAAACCTGTTTAGATTTGGAGATAGACCTTCAGGTTTTTCATCATTTTCTGCATGAATTATACATTGACCACGTTCCAGCGTGGTCAGTTTGCAGCATTCTGTTATTTTGTTTGACAGAGTGTCTTGTTGAGAACATATGTAGGACATGATTTTTTCCTGCAACAGGGAAAATAAAGTATAAGTTTTAAAGATTTATTCTTTAATAAAGGATCTCAAAGCCAGCTTTAGAAAAAGGA
+
BABCBFFFFFFFGGGGGGGGGGHHHHHHHHHHGHHHHHGHHHHHHHHHHHHGGHHHHHHHIHHHHHHHHHHHHHHHHHHHHHHHHHGGHHHHHHGFGGHHHHHHHHHHHHHHHHHHHHHHHHHHHHHHHHHHHHHHHHHHHHHHHHHHHHHHHHHHHHHHHHHHHHHHHGHHHHHHHHHHHGGHHHHHGHHHHHHHHHHHHHGHHHHHHHHHHHHHGHHHHHHGHHHHHGHGHHHHHGHHHGHHFGHHGEH
@M05620:45:000000000-G6HP7:1:1101:11656:3443 1:N:0:123
CATCCTGACCCTGAAGTACCCCATTGAGCATGGCATCGTCACCAACTGGGACGACATGGAGAAGATCTGGCACCACACCTTCTACAACGAGCTGCGCGTGGCCCCGGAGGAGCACCCAGTGCTGCTGACCGAGGCCCCCCTGAACCCCAAGGCCAACAGAGAGAAGATGACTCAGGTGAGGCTCGGCCGACGCCCGTGCTCCTCCCGTCCTTTCCCCAGTCATTTTCTGCCCGGCTTGATTTCTGACATTA
+
BBBBBFFFFFFFGGG4GGGGGGGHHHHHHHHHHHHHHGHHHGHHHGHHHHHHGGGGGHHHHHHHHHHHHHHHHGHHHGGHHHHHHHHHGFFGGHHEGGFGGGHHGG@FFGGDGHHHGGHFHGHHHHGGHHGGGCCFGGGGGGGHHHGGGGHGHHGGGGFFGGDGGGGFFGGGGGCFGFEGGE?FFBADFAFCFFFB@ADFFFFFFF.ADFFBFFFFFFDFFFFFFFFFFFFE?FFFFF:FFFFFB/BFFF/
@M05620:45:000000000-G6HP7:1:1101:11636:3444 1:N:0:123
CATCCTGACCCTGAAGTACCCCATTGAGCATGGCATCGTCACCAACTGGGACGACATGGAGAAGATCTGGCACCACACCTTCTACAACGAGCTGCGCGTGGCCCCGGAGGAGCACCCAGTGCTGCTGACCGAGGCCCCCCTGAACCCCAAGGCCAACAGAGAGAAGATGACTCAGGTGAGGCTCGGCCGACGCCCGTGCTCCTCCCGTCCTTTCCCCAGTCATTTTCTGCCCGGCTTGATTTCTGACATTA
+
CCCCCFFFFFFFGGGGGGGGGGGHHHHHHHHHHHHHHGHHHGHHHGHHHHHHGGGGGHHHHHHHHHHHHHHHHGHHHGGHHHHHHHHHGGGGGHHGGGGGGGHHGGGGGGGGHHHHGGHHHHHHHHHHHHGGGGGGGGGGGGHHHHGGGGHGHHGGGGGGGGGGGGGGGGGGGGGGGGGGGGGGFFFFFFFFFFFF@DFEFFFFFFFFFFFFFFFFFFFFFFFFFFFFFFFFFFFFFAAFFFFFFBFBFF0
@M05620:45:000000000-G6HP7:1:1101:23074:3584 1:N:0:123
AGATTACTGCAACAGTTCCCCCTGGACCTGGAAAAGTTTCTTGCCTGGCTTACAGAAGCTGAAACAACTGCCAATGTCCTACAGGATGCTACCCGTAAGGAAAGGCTCCTAGAAGACTCCAAGGGAGTAAAAGAGCTGATGAAACAATGGCAAGTAAGTCAGGCATTTCCGCTTTAGCACTCTTGTGGATCCAATTGAACAATTCTCAGCATTTGTACTTGTAACTGACAAGCCAGGGACAAAACAAAGAT
+
BAABBFFFFBFFGGGDGGGGGGGGGHHHHHHHHHHHGHHHHHHHHHHHHHHHHHHHHHHHHGHFHHHHHHHHGHHHHHHHHHHHHHHHHHDGHHGGGGHHHHHHHHHHGHHGFHHFHHHHGGHGGEGGHHHGHGHHHHGHHFHHHHHHHHHHHGHFHHHHHHGHHHHHGHGGGGGHHGGHHHHHHDGGFHHGHFHHHGHFFGHDGHHHDGFGHHHHHHHFHFHHHHHFHHHHHGGGFGFGEGFGFAFFFGG
@M05620:45:000000000-G6HP7:1:1101:9158:3587 1:N:0:123
CATCCTGACCCTGAAGTACCCCATTGAGCATGGCATCGTCACCAACTGGGACGACATGGAGAAGATCTGGCACCACACCTTCTACAACGAGCTGCGCGTGGCCCCGGAGGAGCACCCAGTGCTGCTGACCGAGGCCCCCCTGAACCCCAAGGCCAACAGAGAGAAGATGACTCAGGTGAGGCTCGGCCGACGCCCGTGCTCCTCCCGTCCTTTCCCCAGTCATTTTCTGCCCGGCTTGATTTCTGACATTT
+
CCCCCFFFFFFFGGGGGGGGGGGHHHHHHHHHHHHHHGHHHGHHHGHHHHHHGGGGGHHHHHHHHHHHHHHHHGHHHGGHHHHHHHHHGGGGGHHGGGEGGGHHGGGGGGGGHHHHGGHGGHHHHHHHHHGGGGGGGGGGGGHHHHGGGGHGHHGGGGGGGGGGGGGGGGGGGGGGGGGGGGGGFFFFFFFFFFFFCFFFFFFFFFFEFFFFFFFFFFDFFFFFFFFFFEFEFFBFFFFFBFFFE;;FBF0
@M05620:45:000000000-G6HP7:1:1101:23092:3587 1:N:0:123
AGATTACTGCAACAGTTCCCCCTGGACCTGGAAAAGTTTCTTGCCTGGCTTACAGAAGCTGAAACAACTGCCAATGTCCTACAGGATGCTACCCGTAAGGAAAGGCTCCTAGAAGACTCCAAGGGAGTAAAAGAGCTGATGAAACAATGGCAAGTAAGTCAGGCATTTCCGCTTTAGCACTCTTGTGGATCCAATTGAACAATTCTCAGCATTTGTACTTGTAACTGACAAGCCAGGGACAAAACAAAGAT
+
BCCCCFFFFFFFGGGGGGGGGGGGHHHHHHHHHHHHHHHHHHHHHHHHHHHHHHHHHHHHHHHHHHHHHHHHHHHHHHHHHHHHHHHHHHHHHHGGGGHHHHHHHHHHGHHHHHHGHHHHHHHGGHGGHHHHHGHHHHGHHHHHHHHHHHHHHGHHHHHHHHHHHHHHHHGGGGGHHHHHHHHHHHHGHHHHHGHHHHHGGHHHHHHHHHHHHHHHHHHHHGHGHHHEHHGHHGGGGGGGGGGGGGGGGGF
@M05620:45:000000000-G6HP7:1:1101:23101:3603 1:N:0:123
AGATTACTGCAACAGTTCCCCCTGGACCTGGAAAAGTTTCTTGCCTGGCTTACAGAAGCTGAAACAACTGCCAATGTCCTACAGGATGCTACCCGTAAGGAAAGGCTCCTAGAAGACTCCAAGGGAGTAAAAGAGCTGATGAAACAATGGCAAGTAAGTCAGGCATTTCCGCTTTAGCACTCTTGTGGATCCAATTGAACAATTCTCAGCATTTGTACTTGTAACTGACAAGCCAGGGACAAAACAAAGAT
+
A>AAAFFFBFFFGGCGGGGGGGGGCFHGH44AEGFH3AFFFFGGHHH2FAG3ABBFGHHHHEFGHHHHHEHHHGHFHHGHHHHHGHHHFHGHHHGGGDHEHFHHHHFHFGHBGGFBGHHHGHHGCFGFHGGHHFFFHHFHHBDHFHEHFFGGHGHFHHGGHHHHHHHHHHGGGGGGDGGHBG1FGDGGFHFHFF0DDBGGFGH0GHH==FBC0;CC0GHB;GFCGHEFFHHHHGG?...9.9B.FFAABF0
@M05620:45:000000000-G6HP7:1:1101:9167:3604 1:N:0:123
CATCCTGACCCTGAAGTACCCCATTGAGCATGGCATCGTCACCAACTGGGACGACATGGAGAAGATCTGGCACCACACCTTCTACAACGAGCTGCGCGTGGCCCCGGAGGAGCACCCAGTGCTGCTGACCGAGGCCCCCCTGAACCCCAAGGCCAACAGAGAGAAGATGACTCAGGTGAGGCTCGGCCGACGCCCGTGCTCCTCCCGTCCTTTCCCCAGTCATTTTCTGCCCGGCTTGATTTCTGACATTC
+
AAAAAF1DFFFFG1G1BAGGEGAGH1F1FFFG0FGHFEHHHGHFEGHCHEFFFGGCEFFHEHCBGGHFDFGFHGHHEFEFHGGHHFGH/FA>EGF?E@EGEGGHGEBCCGCFHHHHGGFFFFFFFFGHHH@C<-<FGCGGGECGHHGGG?CFGHE9AFBGFGBGFFF0C09C0FFF09C9C;CA=-9A?-@;=@@-;BBFFFFFFF-:ABBFFFBFFF-BFBFFFB/9FFFF--9@@-9/FBFFBFFFFF/
@M05620:45:000000000-G6HP7:1:1101:10728:3638 1:N:0:123
ATCTCTATCTCCTAAAAACCTGTTTAGATTTGGAGATAGACCTTCAGGTTTTTCATCATTTTCTGCATGAATTATACATTGACCACGTTCCAGCGTGGTCAGTTTGCAGCATTCTGTTATTTTGTTTGACAGAGTGTCTTGTTGAGAACATATGTAGGACATGATTTTTTCCTGCAACAGGGAAAATAAAGTATAAGTTTTAAAGATTTATTCTTTAATAAAGGATCTCAAAGCCAGCTTTAGAAAAAGGA
+
AA11AFFFFFFFGGGGFGGGFCDGHHHHFGHHHFHFCGHFFGFGFGGHGHHFGHFGGHHFHHFHHFGGHFHHHHHFHFFHHFFGFFEAGFGFGGEEEFHFHGFFGHHHHHHHFHFGBGGHHFHH>GGHHHGGFG>FBGGEHHHF>BFGHHHHHGGHHHHGHGHHHHHHHGHHHHGHHHHHHGFHHC?DGHGFHHHHGGGHHHGGFFHHHHHHHHGHHHHHHHHGFHHHHHHHHGHHHGHHHHH0<GHHGGH
@M05620:45:000000000-G6HP7:1:1101:18744:3803 1:N:0:123
AGATTACTGCAACAGTTCCCCCTGGACCTGGAAAAGTTTCTTGCCTGGCTTACAGAAGCCGAAACAACTGCCAATGTCCTACAGGATGCTACCCGTAAGGAAAGGCTCCTAGAAGACTCCAAGGGAGTAAAAGAGCTGATGAAACAATGGCAAGTAAGTCAGGCATTTCCGCTTTAGCACTCTTGTGGATCCAATTGAACAATTCTCAGCATTTGTACTTGTAACTGACAAGCCAGGGACAAAACAAAGAT
+
ABBCCFFFFFFFGGGGGGGGGGGGHHHHHHHHHHHHHHHHHHHHHHHHHHHHHHHHHHHHGGGGGHHHHHHHHHHHHHHHHHHHHHHHHHHHHHGGGGHHHHHHHHHHGHHHHHHHHHHHHHHGGGGGHGHHHGHHHHHHHHHHHHHHHHHHHGHHHHHHHHGHHHHHHHGGGGGHHHHHHHHHHHHGHHHHHHHHHHHGGHHHHHHHHHHHHHHHHHHHHHHHHHGGGGGGGGGGGGGGGGGGGGGGGGF
@M05620:45:000000000-G6HP7:1:1101:18731:3814 1:N:0:123
AGATTACTGCAACAGTTCCCCCTGGACCTGGAAAAGTTTCTTGCCTGGCTTACAGAAGCCGAAACAACTGCCAATGTCCTACAGGATGCTACCCGTAAGGAAAGGCTCCTAGAAGACTCCAAGGGGGTAAAAGAGCTGATGAAACAATGGCAAGTAAGTCAGGCATTTCCGCTTTAGCACTCTTGTGGATCCAATTGAACAATTCTCAGCATTTGTACTTGTAACTGACAAGCCAGGGACAAAACAAAGAT
+
CBCCCFFFFFFFGGGGGGGGGGGGHHHHHHHHHHHHGHHHHHHHHHHHHHHHHHHHHHHHGGGGGHFHHHHHHHHHHHHHHHHHHHHHHHHHHHGGGGHHHHHHHHHHGHHHHHHHHHHHHHHGG/BBEHHHHGHHHHGHHGHHHGHHGGHHHGHHHHHHFGHHHHHHHHGGGGGHGHHHHHHHHHHGHHHHFHHEHHGHHHHHHHHHHHGGGGGGGGGGGGGEGGGGGGGGGGGGGGGGGGGGFEEFFFB
@M05620:45:000000000-G6HP7:1:1101:16546:3827 1:N:0:123
ATCTCTATCTCCTAAAAACCTGTTTAGATTTGGAGATAGACCTTCAGGTTTTTCATCATTTTCTGCATGAATTATACATTGACCACGTTCCAGCGTGGTCAGTTTGCAGCATTCTGTTATTTTGTTTGACAGAGTGTCTTGTTGAGAACATATGTAGGACATGATTTTTTCCTGCAACAGGGAAAATAAAGTATAAGTTTTAAAGATTTATTCTTTAATAAAGGATCTCAAAGCCAGCTTTAGAAAAAGGA
+
AABBBFFFFFFFGGGGGGGGGGHHHHHHHHHHHHHHHHHHHHHHHHHHHHHGGHHHHHHHHHHHHHGHHHHHHHHHHHHHHHHHHHGHHHHHHHGGGGHHHHHHHHHHHHHHHHHHHHHHHHHHHHHHHHGHHHHHHHHHHHHHHHHHHHHHHHHHHHHHHHHHHHHHHGHHHHHHFHHHHGGHGHHHHHHHHHHHHFGHHHHHHHHHHHHHHHHHHHHGHHHHHHHHHHHHHHHHHGHHHHHHHFHHGFG
@M05620:45:000000000-G6HP7:1:1101:19378:3837 1:N:0:123
ATCTCTATCTCCTAAAAACCTGTTTAGATTTGGAGATAGACCTTCAGGTTTTTCATCATTTTCTGCATGAATTATACATTGACCACGTTCCAGCGTGGTCAGTTTGCAGCATTCTGTTATTTTGTTTGACAGAGTGTCTTGTTGAGAACATATGTAGGACATGATTTTTTCCTGCAACAGGGAAAATAAAGTATAAGTTTTAAAGATTTATTCTTTAATAAAGGATCTCAAAGCCAGCTTTAGAAAAAGGA
+
CCCCCFFFFFFFGGGGGGGGGGHHHHHHHHHHHFHHHHHHHHHHHHHHHHHGGHHHHHHHHHIIHHHHHHHHHHHHHHHHHHHHHHGHHHHHHHGGGGHHHHHHHHHHHHHHHHHHHHHHHHHHHHHHHHHHHHHHHHHHHHHHHHHHHHHHHHHHHHHHHHHHHHHHHGHHHHHHHHHHHGGHHHHHHHHHHHHHHHHHHHGHHHHHHHHHHHHHHHHGHHHHHHHHHGHHHHHHHGHHHHHGHHHHGGH
@M05620:45:000000000-G6HP7:1:1101:16557:3843 1:N:0:123
ATCTCTATCTCCTAAAAACCTGTTTAGATTTGGAGATAGACCTTCAGGTTTTTCATCATTTTCTGCATGAATTATACATTGACCACGTTCCAGCGTGGTCAGTTTGCAGCATTCTGTTATTTTGTTTGACAGAGTGTCTTGTTGAGAACATATGTAGGACATGATTTTTTCCTGCAACAGGGAAAATAAAGTATAAGTTTTAAAGATTTATTCTTTAATAAAGGATCTCAAAGCCAGCTTTAGAAAAAGGA
+
CDDCDFFFFFFFGGGGGGGGGGHHHHHHHHHHHHHHHHHHHHHHHHHHHHHGGHHHHHHHIHIIIHHHHHHHHHHHHHHHHHHHHHGHHHHHHHGGGGHHHHHHHHHHHHHHHHHHHHHHHHHHHHHHHHHHHHHHHHHHHHHHHHHHHHHHHHHHHHHHHHHHHHHHHGHHHHHHHHHHHGGGHHHHHHHHHHHHHGGHHHHHHHHHHHHHHHHHHHHHHHHHHHHHHGHHHHHHHGHHHHGHHHHHGGH
@M05620:45:000000000-G6HP7:1:1101:9853:3843 1:N:0:123
ATCTCTATCTCCTAAAAACCTGTTTAGATTTGGAGATAGACCTTCAGGTTTTTCATCATTTTCTGCATGAATTATACATTGACCACGTTCCAGCGTGGTCAGTTTGCAGCATTCTGTTATTTTGTTTGACAGAGTGTCTTGTTGAGAACATATGTAGGACATGATTTTTTCCTGCAACAGGGAAAATAAAGTATAAGTTTTAAAGATTTATTCTTTAATAAAGGATCTCAAAGCCAGCTTTAGAAAAAGGA
+
CCCCCFFFFFFFGGGGGGGGGGHHHHHHHHHHHHHHHHHGHHHHHHHHHHHGGHHHHHIHIIIHIHHHHHHHHHHHHHHHHGHHHHGHHHHHHHGGGGHHHHHHHHHHHHHHHHHHHHHHHHHHHHHHHHHHHHHHHHHHHHHHHHHHHHHHHHHHHHHHHHHHHHHHHGHDHHHHHHHHHGGHHHHHHHHGHHHHHHHHHHHHHHHHHHHHHHHHHHHHHHHHHHHHHHHHHHHHHGHHHHHEHGHHGGG
@M05620:45:000000000-G6HP7:1:1101:9872:3845 1:N:0:123
ATCTCTATCTCCTAAAAACCTGTTTAGATTTGGAGATAGACCTTCAGGTTTTTCATCATTTTCTGCATGAATTATACATTGACCACGTTCCAGCGTGGTCAGTTTGCAGCATTCTGTTATTTTGTTTGACAGAGTGTCTTGTTGAGAACATATGTAGGACATGATTTTTTCCTGCAACAGGGAAAATAAAGTATAAGTTTTAAAGATTTATTCTTTAATAAAGGATCTCAAAGCCAGCTTTAGAAAAAGGA
+
>A3>AFFFFFFFGGFGGGGFBABGHFG4DFEF5FAGFHHCHHHHHHGFFHHEGHFGHGGHHHHHFBHEHFHFGHHHHHHHHEHHHHGFGHHHGHGGGGGHHHHHHHHHGHHGHHHHHHHHHHHHHHHHFHHHHHHHHHHHHHHHHHHHGBHDHHHHHHGHGHHHHHHHHGHHHHHGGHHGHGGHHHHHHFHDDBDDGDGHHHHFHFGHHHHHHHHHHHHGHFGBBGHHHGDGHH.CGGHGHHHEGHHGGGG
@M05620:45:000000000-G6HP7:1:1101:19366:3851 1:N:0:123
ATCTCTATCTCCTAAAAACCTGTTTAGATTTGGAGATAGACCTTCAGGTTTTTCATCATTTTCTGCATGAATTATACATTGACCACGTTCCAGCGTGGTCAGTTTGCAGCATTCTGTTATTTTGTTTGACAGAGTGTCTTGTTGAGAACATATGTAGGACATGATTTTTTCCTGCAACAGGGAAAATAAAGTATAAGTTTTAAAGATTTATTCTTTAATAAAGGATCTCAAAGCCAGCTTTAGAAAAAGGA
+
AABBBFFFFFFFGGGGGGGGGGGHHHHHHHHHHHHHHHHGHHHHHHHHHHHGGHHHHHHHHHHHHHHHHHHHHHHGHHHHGGHHHHGHHHHHHHGGEGGGHHHHHHHHHHHHHHHHHHHHHHHHHHHHHHHHHHGHHHHHHGHHHHGHHHHHHHHHHHHHHHHHHHHHHGHHHHHHHHHHHGGGHGHHHFHFGGHDHFGHHGHHHHHGGHHHHHHHHHGHHHHHHHHHHGGFHGHHHGHHHHHFHFGFGGG
@M05620:45:000000000-G6HP7:1:1101:16623:3857 1:N:0:123
ATCTCTATCTCCTAAAAACCTGTTTAGATTTGGAGATAGACCTTCAGGTTTTTCATCATTTTCTGCATGAATTATACATTGACCACGTTCCAGCGTGGTCAGTTTGCAGCATTCTGTTATTTTGTTTGACAGAGTGTCTTGTTGAGAACATATGTAGGACATGATTTTTTCCTGCAACAGGGAAAATAAAGTATAAGTTTTAAAGATTTATTCTTTAATAAAGGATCTCAAAGCCAGCTTTAGAAAAAGGA
+
CDDCCFFFFFFFGGGGGGGGGGHHHHHHHHHHHHHHHHHHHHHHHHHHHHHGGHHHHHIHHHIIIHHHHHHHHHHHHHHHHHHHHHGHHHHHHHGGGGHHHHHHHHHHHHHHHHHHHHHHHHHHHHHHHHHHHHHHHHHHHHHHHHHHHHHHHHHHHHHHHHHHHHHHHGHHHHHHHHHHHGGHHHHHHHHHHHHHHHHHHHHHHHHHHHHHHHHHHHHHHHHHHHHHHHHHHHHHHGHHHHGHHHHHGGH
@M05620:45:000000000-G6HP7:1:1101:16617:3874 1:N:0:123
ATCTCTATCTCCTAAAAACCTGTTTAGATTTGGAGATAGACCTTCAGGTTTTTCATCATTTTCTGCATGAATTATACATTGACCACGTTCCAGCGTGGTCAGTTTGCAGCATTCTGTTATTTTGTTTGACAGAGTGTCTTGTTGAGAACATATGTAGGACATGATTTTTTCCTGCAACAGGGAAAATAAAGTATAAGTTTTAAAGATTTATTCTTTAATAAAGGATCTCAAAGCCAGCTTTAGAAAAAGGA
+
CCCCCFFFFFFFGGGGGGGGGGHHHHHHHHHHHHHHHHHHHHHHHHHHHHHGGHHHHHHHHHIHHHHHHHHHHHHHHHHHHHHHHHGHHHHHHHGFGGHHHHHHHHHHHHHHHHHHHHHHHHHHHHHHHHGHHHHHHHHHHHHHHHHHHHHHHHHHHHHHHHHHHHHHHGHHHHHHHHHHHGGHHHHHHHHHHHHHHGHHHHHHHHHHHHHHHHHHHHHHHHHHHHHHHHHHHHHHHGGHHHHHHHHGGGH
@M05620:45:000000000-G6HP7:1:1101:20035:3941 1:N:0:123
AAACCAAGCAGAAGACATGAGGTCAGCTAGATCGGAAGAGCACACGTCTGAACTCCAGTCACTCTCGCGCATCTCGTATGCCGTCTTCTGCTTGAAAAAAAAAAAAAAGCTCCTACTAAGTCAACTGGGGGGCGTTCTTTGTGTAAGAAACGAGAAACCTACAAGAAGCCTTTTTTAACTAAGGCATTCTGAATCAATCGATAGGTTATAGCCTCCTTGCATCAACGCACAGAATCTCTACTACAAACCCA
+
BBBBBBBFBFFFGGGGGGGGGGHGEGHHFFHHHCEFGFHGGHGFHGHHHGGHHGHHHHGGFHHFHH?FGFGEEHHHGGHHHHGEGFGFGFBHFHEFDFHEF?@/B//>/?11?1?11?11<?111100<-------;9///9.99///9//9...99/.//////.//9:/;B/9-;9//9////.9/;//////9///....9///////;//9../////;///.9@--./////9/9BB/////..9.
@M05620:45:000000000-G6HP7:1:1101:20701:3942 1:N:0:123
CATCCTGACCCTGAAGTACCCGGCTTGATTTCTGACATTAGATCGGAAGAGCACACGTCTGAACTCCAGTCACTCTCGCGCATCTCGTATGCCGTCTTCTGCTTGAAAAAAAAAAAAAGTACCACTTAGCTCATCTCTCCTACACCCCCCATACACCAAATACAACATAACGCAGTTTAAATCGCTAAGCCACCCATGCACGTCCCGTAGTAACCCTCTTCCTTAGAGATGCTGTTTCATACGTATATTCC
+
BCCCCFFFFFFFGGGGGGGGGGGGGGGHHHHHHHGHHHHHHGHHHGFFGHFHHHGHGHHHGHHGHHHHHHHHHHHGHGGGGGGEHHHFGHHHHGEGHGHHHHHHHHHFHHGGGC/><>/111111<1>1<1F11<11110=000//.----://00/...000000./00;.;;-.9;0;000...9;0;0B/..9/:B00..:;.-9;..0000.../0;::0000;009900;0000900.0000000;
@M05620:45:000000000-G6HP7:1:1101:7986:3966 1:N:0:123
ATCTCTATCTCCTAAAAACCTGTTTAGATTTGGAGATAGACCTTCAGGTTTTTCATCATTTTCTGCATGAATTATACATTGACCACGTTCCAGCGTGGTCAGTTTGCAGCATTCTGTTATTTTGTTTGACAGAGTGTCTTGTTGAGAACATATGTAGGACATGATTTTTTCCTGCAACAGGGAAAATAAAGTATAAGTTTTAAAGATTTATTCTTTAATAAAGGATCTCAAAGCCAGCTTTAGAAAAAGGA
+
BBBBBFFFFFFFGGGGGGGGGGHHHHHHHHHHHHHHHHHHGGHHHHHHGHHGGHHHHHHHHHHFFHHGHHHHHHHGHHHHHHHHGHDHFHHHHHGFGEHHHHHHHHFHFHHHHHHHHHHGHHHHHHHHHHHHHHGGHHHHHHHHHHHHHHHHHHHHHHGHHHHGHHHHHFHHHHHHHHHHHEEFHFGHHFHGGHGHH=GHHHFFHFFHHHHHHHHHHHHFGGEHHHHGHGHHHHGHGGHHHHHGHHGHGGC
@M05620:45:000000000-G6HP7:1:1101:7988:3994 1:N:0:123
ATCTCTATCTCCTAAAAACCTGTTTAGATTTGGAGATAGACCTTCAGGTTTTTCATCATTTTCTGCATGAATTATACATTGACCACGTTCCAGCGTGGTCAGTTTGCAGCATTCTGTTATTTTGTTTGACAGAGTGTCTTGTTGAGAACATACGTAGGACATGATTTTTTCCTGCAACAGGGAAAATAAAGTATAAGTTTTAAAGATTTATTCTTTAATAAAGAATCTCAAAGCCAGCTTTAGAAAAAGGA
+
BBBBBFFFFFFFGGGGGGGGGGHHHHGHHHHHGHCFHHHHHHHHHHHHHHHGGHHHHGHHHHHHFHFHHHHHHHHHHGHHHHHHGGDFGHHH@GEFFCGFGGFGHHHHHHHHGHHHHHHHHHHHHHHHHHHHHHHHHGHHHHHHFHHHHHGH3FGFHGHHHHHHHHHHGGHHHHHHBHHGHEFEHHHBD<GFGHDGHFGGHHHHHHGHHHHHHHHHHHHHFHD0CDGDGHHHHHHHGGHHHHGGHHHHGDF
@M05620:45:000000000-G6HP7:1:1101:19800:4005 1:N:0:123
ATCTCTATCTCCTAAAAACCTGTTTAGATTTGGAGATAGACCTTCAGGTTTTTCATCATTTTCTGCATGAATTATACATTGACCACGTTCCAGCGTGGTCAGTTTGCAGCATTCTGTTATTTTGTTTGACAGAGTGTCTTGTTGAGAACATATGTAGGACATGATTTTTTCCTGCAACAGGGAAAATAAAGTATAAGTTTTAAAGATTTATTCTTTAATAAAGGATCTCAAAGCCAGCTTTAGAAAAAGGA
+
CCCCCFFFFFFFGGGGGGGGGGHHHHHHHHHHHHHHHHHHHHHHHHHHHHHGGHHHHHHHHIHIIHHHHHHHHHHHHHHHHHHHHHGHHHHHHHGGGGHHHHHHHHHHHHHHHHHHHHHHHHHHHHHHHHHHHHHHHHHHHHHHHHHHHHHHHHHHHHHHHHHHHHHHHGHHHHHHHHHHHGGHHHHHHGHHHHHHHGHHHHGHHHHHHHHHHHHHHHHHHGHHHHHHHHHHHHHHHGHHHHHHGHHHGGH
@M05620:45:000000000-G6HP7:1:1101:19783:4015 1:N:0:123
ATCTCTATCTCCTAAAAACCTGTTTAGATTTGGAGATAGACCTTCAGGTTTTTCATCATTTTCTGCATGAATTATACATTGACCACGTTCCAGCGTGGTCAGTTTGCAGCATTCTGTTATTTTGTTTGACAGAGTGTCTTGTTGAGAACATATGTAGGACATGATTTTTTCCTGCAACAGGGAAAATAAAGTATAAGTTTTAAAGATTTATTCTTTAATAAAGGATCTCAAAGCCAGCTTTAGAAAAAGGA
+
BBBBBFFFFFFFGGGGGGGGGGHHHHHHHHHHHHHHHHHHHHHHHHHHHHHGGHHHHHHHHHHGHHHHHHHHHHHHHHHHHHHHHHGHHHHHGHGFGGHHHHHHHHHHHHHHHHHHHHHHHHHHHHHHHHHHHHHHHHHHHHHHHHHHHHHHGHHHHHHHHHHHHHHHHGHHHHHHHHHHHGGGHHHGHHHHHHHGHHHHHHGHHHHHHHHHHHHHHHHHHHGGHHGHHGHGGGHHHGHHHHHHHGHHDDH
@M05620:45:000000000-G6HP7:1:1101:22772:4037 1:N:0:123
ATCTCTTCTCCTAAAAACCTGTTTAGATTTGGAGATAGACCTTCAGGTTTTTCATCATTTTCTGCATGAATTATACATTGACCACGTTCCAGCGTGGTCAGTTTGCAGCATTCTGTTATTTTGTTTGACAGAGTGTCTTGTTGAGAACATATGTAGGACATGATTTTTTCCTGCAACAGGGAAAATAAAGTATAAGTTTTAAAGATTTATTCTTTAATAAAGGATCTCAAAGCCAGCTTTAGAAAAAGGAA
+
ABBBBFFFFFFFGGGGGGGGGGHHHHHHHHHHHHHHHHGGHHHHHHHHHHGGHHHHHHHHHHHHHHHHFHHHGHHHHHHHHGHHHGHHHHHHHGGGGHHHHHHHHHHHHHHHHHHHHHHHHHHHHHHHHEGHHHHHHHHHHHHHGGGGHHHHHFHGFGHHHHHHHHHHGGGHHHHHHHHHGGHGFHHGHG?GHFGGDGHHHHGHHHHHHHHHHHHGFGGFGDDGFHFHGHGHHHFHGHHHHGHGHHGGDHF
@M05620:45:000000000-G6HP7:1:1101:16451:4069 1:N:0:123
ATCTCTATCTCCTAAAAACCTGTTTAGATTTGGAGATAGACCTTCAGGTTTTTCATCATTTTCTGCATGAATTATACATTGACCACGTTCCAGCGTGGTCAGTTTGCAGCATTCTGTTATTTTGTTTGACAGAGTGTCTTGTTGAGAACATATGTAGGACATGATTTTTTCCTGCAACAGGGAAAATAAAGTATAAGTTTTAAAGATTTATTCTTTAATAAAGGATCTCAAAGCCAGCTTTAGAAAAAGGA
+
AABAAFFFFFFFGGGGFGGGGFAFFEFEEEFDFBFEGFGFHFHHHHFGFGGGGHHHHHHFFGFGGHHFGHGGFHGHGHFGEAGHHGEHHHHFHGE?FEHFGHFHFG3GHFFFFGHGGFHHHHHHHFGHHFDHCEHHHHHFFHHHGHEHCGDG4FBGGGHCCGGH2FGH1<0FGGB01@GHEC/FCFGDG1F<FGGDG<FGFHHFHFHHGFHDFHHHGHFHFDGBGFH0=DDDDH./CEGHFHCF0GHAEDH
@M05620:45:000000000-G6HP7:1:1101:8868:4075 1:N:0:123
AGATTACTGCAACAGTTCCCCCTGGACCTGGAAAAGTTTCTTGCCTGGCTTACAGAAGCTGAAACAACTGCCAATGTCCTACAGGATGCTACCCGTAAGGAAAGGCTCCTAGAAGACTCCAAGGGAGTAAAAGAGCTGATGAAACAATGGCAAGTAAGTCAGGCATTTCCGCTTTAGCACTCTTGTGGATCCAATTGAACAATTCTCAGCATTTGTACTTGTAACTGACAAGCCAGGGACAAAACAAAGAT
+
BABBBFFFFFFFGGGGGGGGGGGFHGHHHHHHGHHHGHHHHHHHHHHHHHHHHHGGHHHHHHHHHGHHHHHHGHHHHHHHHHGHHGHGHHHHHHGGGGHHHHHHHHHHGHHHHHHGHHHHHHHGGHGGHGHHHFHHHHFGHHHHHHHHGHGGHGHHHHHHHHHHHHHHHHGGGGGHHHHHHHHHHHGGHHHHHHHHHHHGHHHHHHHFHHGHHHHHHFHHHHHGHHHHHHHHHGGGGGGGGGGGGGGGGGG
@M05620:45:000000000-G6HP7:1:1101:8885:4079 1:N:0:123
AGATTACTGCAACAGTTCCCCCTGGACCTGGAAAAGTTTCTTGCCTGGCTTACAGAAGCTGAAACAACTGCCAATGTCCTACAGGATGCTACCCGTAAGGAAAGGCTCCTAGAAGACTCCAAGGGAGTAAAAGAGCTGATGAAACAATGGCAAGTAAGTCAGGCATTTCCGCTTTAGCACTCTTGTGGATCCAATTGAACAATTCTCAGCATTTGTACTTGTAACTGACAAGCCAGGGACAAAACAAAGAT
+
B@ABAFFFFFFFFFFFGGGGGGGGHHHHHGHG3GGFHHHHHHHHHHHHHHHGHHFDGGFHHDHFFHHHHHGGBHHGHGHHHGFHHHHHHGHHHHGGFGHHHFFACGGHFHHHHEFBCGHFGFFGGEEFHHHHHCFFHFBGHGFFHGHHGFGHHGHHGHHHHGHHGHHHHGGGGGGHGHHHFHHGHBGDHHGHHFHHHEDBDGHFGGHFDHFHHHHHHHHHCCGGHHFCHHHHHGGGGGEEEFFGGGGGGFB
@M05620:45:000000000-G6HP7:1:1101:11588:4084 1:N:0:123
ATCTCTATCTCCTAAAAACCTGTTTAGATTTGGAGATAGACCTTCAGGTTTTTCATCATTTTCTGCATGAATTATACATTGACCACGTTCCAGCGTGGTCAGTTTGCAGCATTCTGTTATTTTGTTTGACAGAGTGTCTTGTTGAGAACATATGTAGGACATGATTTTTTCCTGCAACAGGGAAAATAAAGTATAAGTTTTAAAGATTTATTCTTTAATAAAGGATCTCAAAGCCAGCTTTAGAAAAAGGA
+
CCCCCFFFFFFFGGGGGGGGGGHHHHHHHHHHHHHHHHHHHHHHHHHHHHHGGHHHHHHHIHIHHHHHHHHHHHHHHHHHHHHHHHGHHHHHHHGFGGHHHHHHHHHHHHHHHHHHHHHHHHHHHHHHHHHHHHHHHHHHHHHHHHHGHHHHHHHHHHHHHHHHHHHHHGHHHHHHHHHHHGGHHHHGHHHGHHHHHGHHHHHHHHHHHHHHHHHHHHHHHFHHHHHHHHHHHHHHHGHHHHHGHHGHGGH
@M05620:45:000000000-G6HP7:1:1101:11569:4099 1:N:0:123
ATCTCTATCTCCTAAAAACCTGTTTAGATTTGGAGATAGACCTTCAGGTTTTTCATCATTTTCTGCATGAATTATACATTGACCACGTTCCAGCGTGGTCAGTTTGCAGCATTCTGTTATTTTGTTTGACAGAGTGTCTTGTTGAGAACATATGTAGGACATGATTTTTTCCTGCAACAGGGAAAATAAAGTATAAGTTTTAAAGATTTATTCTTTAATAAAGGATCTCAAAGCCAGCTTTAGAAAAAGGA
+
BBBBBFFFFFFFGGGGGGGGGGHHHHHHHHHHHGHHHHHHHHHHHHHHHHHGGHHHHHHHHHHHHHHHHHHHHHHHHHHHHGHHHHGHHHHHHHGFGGHHHHHHHHHHHHHHHHHHHHHHHHHHHHHHHHHHHHHHHHHHHHHHHHGHHHHHHHHHHHHHHHHHHHHHHGHHHHHHHHHHHGGGHHHGDDHHHHHGHGGHHHHHHGHHHHHHHGHHHEHHHHHEHHHHHHGFHGHHHGHHHHGHHGHGGGG
@M05620:45:000000000-G6HP7:1:1101:11591:4103 1:N:0:123
ATCTCTATCTCCTAAAAACCTGTTTAGATTTGGAGATAGACCTTCAGGTTTTTCATCATTTTCTGCATGAATTATACATTGACCACGTTCCAGCGTGGTCAGTTTGCAGCATTCTGTTATTTTGTTTGACAGAGTGTCTTGTTGAGAACATATGTAGGACATGATTTTTTCCTGCAACAGGGAAAATAAAGTATAAGTTTTAAAGATTTATTCTTTAATAAAGGATCTCAAAGCCAGCTTTAGAAAAAGGA
+
BBBBBFFFFFFFGGGGGGGGGGHHHHHHHHHHHHHHHHHHHHHHHHHHHHHGGHHHHHHHHHHHHHHHHGHHHHHGHHHHHHHHHHGGHHHHHHGGGGHHHHGHHHHHHHHHHHHHHHHHHHHHHHHHHHHHHHHHHHHHHHHHHHHHHHHHHHHHHHHHHHHHHHHHHGHHHHHHHHHHHGEHHHHHHHHGHHHHHFGHHHFHHGHHHHHHHHHHHHHHHFGHHHHHHGHHHHHHHGHHHHHGHHHHGGH
@M05620:45:000000000-G6HP7:1:1101:15849:4124 1:N:0:123
ATCTCTATCTCCTAAAAAGGAAGAAAGGGGAGGGAAGATCGGAAGAGCACACGTCTGAACTCCAGTCACTCTCGCGCATCTCGTATGCCGTCTTCTGCTTGAAAAAAAAAAAAAACAAATAGACGCGAGAAAGAACAGGCAAAACAATGAAAAAGACAGAAAACAACTACGCATGAGAGAACGAGCAACCACAACCTCAAAGAATGCAGAACTAAAAAAGCTATCTTACAAGATAGAAGACCACCTAGAAC
+
CCCCCFFFFFFFGGGGGGGGGGHGGHHHGGGGGGGHGHHHHGGGGHHHHHHHGHHHGGHHHHHGHHHFHHHHHGGGGGGGHHHGGHHHHGGGHGHHHHHHHEFGFHGGGGF//<-...011111.-----.::C.///...../.:.000009.../9/;///:...///.-...////./9...--/........//////9.//////:;//////-..////9////////:///////;.;.////:
@M05620:45:000000000-G6HP7:1:1101:15868:4125 1:N:0:123
ATCTCTATCTCCTAAAAAGGAAGAAAGGGGAGGGAAGATCGGAAGAGCACACGTCTGAACTCCAGTCACTCTCGCGCATCTCGTATGCCGTCTTCTGCTTGAAAAAAAAAAAAAAAGCAACCCATCTTACGAAAGTCACTTTAATCGAAAATCAATCCATGATCAGCTAAGATGAATAGCGCAATATGAAACAAAGAGAATTGACACTAATGAGTTCTGCCAATCACTACCTCCACGACATACTGCAATAA
+
BBBBBFFFFFFFGGGGGGGGGGHFEGFHC2EECFGHGHGHFFEGGGEHFHHHFHHHGHGHHHHHHHHGGHHHHGGGG/E@GHHFFHHHHGGGHGHHHHHHHH33FFCG/////>--.01/..../<0000.....00000000000../.-0/0900/;9000;0000;00000090000----./9//////..//..////9//9///9////////9/////////:.//....---.////://///
@M05620:45:000000000-G6HP7:1:1101:12453:4141 1:N:0:123
ATCTCTATCTCCTAAAAACCTGTTTAGATTTGGAGATAGACCTTCAGGTTTTTCATCATTTTCTGCATGAATTATACATTGACCACGTTCCAGCGTGGTCAGTTTGCAGCATTCTGTTATTTTGTTTGACAGAGTGTCTTGTTGAGAACATATGTAGGACATGATTTTTTCCTGCAACAGGGAAAATAAAGTATAAGTTTTAAAGATTTATTCTTTAATAAAGGATCTCAAAGCCAGCTTTAGAAAAAGGA
+
BBBBBFFFFFFFGGGGGGGGGGHHHHHHHHHHHHHHHHHGHHHHHHHHHHHGGHHHHHHHHHHHHHHHHHHHHHHHHHHHHGHHHHGHHHHHHHGEGGHHFHHHHHHHHHGHHHHHHHHHHHGHHHHHGHGHHHHHHHHHHHHHHHHGHHHHHHHHHHHHHHHHHHHHHGHHHHHHHHHHHGGGHHHHFFHHHHGHHFGHHHFHHGHHHGHHHHHHHHHGHFFHHHHHGFHFHHHHHGHHHHHHHGHGGGF
@M05620:45:000000000-G6HP7:1:1101:8900:4155 1:N:0:123
ATCTCTATCTCCTAAAAACCTGTTTGGATTTGGAGATAGACCTTCAGGTTTTTCATCATTTTCTGCATGAATTATACATTGACCACGTTCCAGCGTGGTCAGTTTGCAGCATTCTGTTATTTTGTTTGACAGAGTGTCTTGTTGAGAACATATGTAGGACATGATTTTTTCCTGCAACAGGGAAAATAAAGTATAAGTTTTAAAGATTTATTCTTTAATAAAGGATCTCAAAGCCAGCTTTAGAAAAAGGA
+
BB3ABFDDFFFFGGGGFFGGFGFHH4AEFHGHHHGFGGGFGHFHHGFHHHHAFFHFFDHHFHFHGFHHHEFHHHFGFFFHHHFGHHFHGHHHHFGEGEGGDHHHHGFGGFGGGHHFGHFHGHHHBFGHGHFGFFBFGHHHHFFHFFGGFGBFFGHHHFFGFGGGHGHHHGHGHHG2FFGGEFFHCFGHH1G<GDBFF>GHHHEDGFFHBFGHHHHGHHHBGHHGCGHGFGGFGC.GGEHHHHHFCFGFDAC
@M05620:45:000000000-G6HP7:1:1101:8919:4159 1:N:0:123
ATCTCTATCTCCTAAAAACCTGTTTAGATTTGGAGATAGACCTTCAGGTTTTTCATCATTTTCTGCATGAATTATACATTGACCACGTTCCAGCGTGGTCAGTTTGCAGCATTCTGTTATTTTGTTTGACAGAGTGTCTTGTTGAGAACATATGTAGGACATGATTTTTTCCTGCAACAGGGAAAATAAAGTATAAGTTTTAAAGATTTATTCTTTAATAAAGGATCTCAAAGCCAGCTTTAGAAAAAGGA
+
CBCCCFFFFFFFGGGGGGGGGGHHHHHHHHHHHHHHHHHHHHHHHHHHHHHGGHHHHIHHHIHHIHHHHHHHHHHHHHHHHHHHHHGGHHHHHHGGGGHHHHHHHHHHHHHHHHHHHHHHHHHHHHHHHHHHHHHHHHHHHHHHHHHHHHHHHHHHHHHHHHHHHHHHHGHHHHHHHHHHHGGHHHHHHHHHHHHHHGHHHHHHHHHHHHHHHHHHHHHHHHHHHHHHHHHGHHHHHGHHHHHGHHHHGGH
@M05620:45:000000000-G6HP7:1:1101:7277:4166 1:N:0:123
ATCTCTATCTCCTAAAAACCTGTTTAGATTTGGAGATAGACCTTCAGGTTTTTCATCATTTTCTGCATGAATTATACATTGACCACGTTCCAGCGTGGTCAGTTTGCAGCATTCTGTTATTTTGTTTGACAGAGTGTCTTGTTGAGAACATATGTAGGACATGATTTTTTCCTGCAACAGGGAAAATAAAGTATAAGTTTTAAAGATTTATTCTTTAATAAAGGATCTCAAAGCCAGCTTTAGAAAAAGGA
+
AAAAAFFFFFFFGGGGGGGGCFBGHGGGFEGHH4FFAFG5FGCGFHHHGHHFFHDFFFHGHHHHHFHHHFHGFHHFGHEHHHFHHEEAGGFFHGEFEFHHGGFF@GFHHEGHGHDGFFGHHFHHEHHHHHFHFH?FFGGFHHHHEGGHHHHHDGGHHHFGHGHHGHHHHGHFGHGGHHHHHEEHHHFGFHGGHGHFG=FHFGCFFGFHDHHHHHGHHHHFGHFHHHHHGHHHHGH/CEHHHHHBCGHHGGH
@M05620:45:000000000-G6HP7:1:1101:8907:4174 1:N:0:123
ATCTCTATCTCCTAAAAACCTGTTTAGATTTGGAGATAGACCTTCAGGTTTTTCATCATTTTCTGCATGAATTATACATTGACCACGTTCCAGCGTGGTCAGTTTGCAGCATTCTGTTATTTTGTTTGACAGAGTGTCTTGTTGAGAACATATGTAGGACATGATTTTTTCCTGCAACAGGGAAAATAAAGTATAAGTTTTAAAGATTTATTCTTTAATAAAGGATCTCAAAGCCAGCTTTAGAAAAAGGA
+
>AABBFFFFFFFGGGGGGGGGGHHHHHHHHHHHFHHHGHHHHHHHHHHHHHGGHGHHHHHHHHHHHHHHHHHHHHHHHHHHHHHHHGGHHHHHHGGGGHHHHHHHHGHHHHHHHHHHHHHHHHHHHHHHHHHHHHHHHHHHHHHHGHHHHHHHHHHHHHHHHHHHHHHHGHHHHHHFHHHGGGHHGHHHGHHHHHHHHHHHHHHHHHGHHHHHHHHHGHHHHHEHHHHHHHHHHHGHGHHHHHHHEGGCGH
@M05620:45:000000000-G6HP7:1:1101:7288:4185 1:N:0:123
ATCTCTATCTCCTAAAAACCTGTTTAGATTTGGAGATAGACCTTCAGGTTTTTCATCATTTTCTGCATGAATTATACATTGACCACGTTCCAGCGTGGTCAGTTTGCAGCATTCTGTTATTTTGTTTGACAGAGTGTCTTGTTGAGAACATATGTAGGACATGATTTTTTCCTGCAACAGGGAAAATAAAGTATAAGTTTTAAAGATTTATTCTTTAATAAAGGATCTCAAAGCCAGCTTTAGAAAAAGGA
+
AABBBFFFFFFFGGGGGGGGGGHHHHHHGHHHHHHGGHEFHHHHHHFFHGHGGHHHHHHHHHHHHFHHHHHHHHHHHHHHFFGHFHGHHHHHFHGGGGHGHHGGHHHHHHHHHHHHHHHHHHHHHHHHHHHHHGHHHHHHHHHHHGHHHHHHHFHHHHHHHHHHHHHHHGHHHHHHHHHHHAFHHHGHG1FGHHHHGHHHHHHHFHGHFHHHHHHHHHHHGH0<GHHGFHHHHHHHHGHHHHGEFHHH.:G
@M05620:45:000000000-G6HP7:1:1101:11612:4204 1:N:0:123
CATCCTGACCCTGAAGTACCCCGGCTTGATTTCTGACATTAGATCGGAAGAGCACACGTCTGAACTCCAGTCACTCTCGCGCATCTCGTATGCCGTCTTCTGCTTGAAAAAAAAAAAAGGTACGCTGTGGGGCTTTCTTTGTGTAAGCAACGAGAAACCTTAAAGTAGCCTTTTTTAACTCAGTCCTTCTGAGTCATTCCTTATTTTTTAGCCTCCTTTCTTCTTCTCACAGCCTCTCTCCTCTCATGCCC
+
BBBBBFFFFFFFFGGFGGGGGGGFGEGCGGFFHFHGHHHHBGGHHHGFEECGGHHHHGHHHGHHHFFHHHGHHFHHHGGGGGFEGBGHGAHGHHGEEHGFHHHGFCGH3FCEB@D/<///?11/>>C<00<-.-</0DGD0=/<0=;00:::E.;A/:C/09FBC0;0C0;0=BF?.0;;000;;B009F0009;//9B/9///;B/BBAF/BFEEF9BFBFBBFFBFFFFB.;.9/99::/BBF///9/9
@M05620:45:000000000-G6HP7:1:1101:18686:4217 1:N:0:123
ATCTCTATCTCCTAAAAACCTGTTTAGATTTGGAGATAGACCTTCAGGTTTTTCATCATTTTCTGCATGAATTATACATTGACCACGTTCCAGCGTGGTCAGTTTGCAGCATTCTGTTATTTTGTTTGACAGAGTGTCTTGTTGAGAACATATGTAGGACATGATTTTTTCCTGCAACAGGGAAAATAAAGTATAAGTTTTAAAGATTTATTCTTTAATAAAGGATCTCAAAGCCAGCTTTAGAAAAAGGA
+
DCCCDFFFFFFFGGGGGGGGGGHHHHHHHHHHHHHHHHHHHHHHHHHHHHHGGHHHHHIHHIIHHHHHHHHHHHHHHHHHHHHHHHGHHHHHHHGGGGHHHHHHHHHHHHHHHHHHHHHHHHHHHHHHHHHHHHHHHHHHHHHHHHHHHHHHHHHHHHHHHHHHHHHHHGHHHHHHHHHHHGGHHHHHHHHHHHHGHHHHHGHHHHHHHHHHHHHHHHHHHHHHHHHHHGHHHHHHHGHHHHHHHHHHGGH
@M05620:45:000000000-G6HP7:1:1101:18706:4222 1:N:0:123
ATCTCTATCTCCTAAAAACCTGTTTAGATTTGGAGATAGACCTTCAGGTTTTTCATCATTTTCTGCATGAATTATACATTGACCACGTTCCAGCGTGGTCAGTTTGCAGCATTCTGTTATTTTGTTTGACAGAGTGTCTTGTTGAGAACATATGTAGGACATGATTTTTTCCTGCAACAGGGAAAATAAAGTATAAGTTTTAAAGATTTATTCTTTAATAAAGGATCTCAAAGCCAGCTTTAGAAAAAGGA
+
AAAAAF3DFDFFFFFF1FEG1AFGHH3EGBGHFHFCHGEDFEBBGGHHFGHFFHFFHE2GGFHFDFHFHFFDEHHHGDDGG1GHHHG/FFG2FHGGCEFGHHGHHFBGFCGEDGGF2FFFHGHHHGHHHHHGEGF>GFFHHHGFEEHGFF1GGGHHHHGHHHHFDGHHDCGHHHFHGHHHHAACGGGFHB<<FFHGG===FHFGDD1FGHHHGHHHHHHFGFFHCGHFHHGGDH.CCGHFGHHEGHHHGFF
@M05620:45:000000000-G6HP7:1:1101:7703:4236 1:N:0:123
ATCTCTATCTCCTAAAAACCTGTTTAGATTTGGAGATAGACCTTCAGGTTTTTCATCATTTTCTGCATGAATTATACATTGACCACGTTCCAGCGTGGTCAGTTTGCAGCATTCTGTTATTTTGTTTGACAGAGTGTCTTGTTGAGAACATATGTAGGACATGATTTTTTCCTGCAACAGGGAAAATAAAGTATAAGTTTTAAAGATTTATTCTTTAATAAAGGATCTCAAAGCCAGCTTTAGAAAAAGGA
+
CBBCCFFFFFFFGGGGGGGGGGHHHHHHHHHHHHHHHHHHHHHHHHHHHHHGGHHHHHIHHHHHHHHHHHHHHHHHHHHHHHHHHHGHHHHHHHGGGGHHHHHHHHHHHHHHHHHGHHHHHHHHHHHHHHHHHHHHHHHHHHHHHHHHHHHHHHHHHHHHHHHHHHHHHGHHHHHHHHHHHGGHHHHHGHHHHHHHHGHHHHHHHHHHHHHHHHHHHHHHHHFHHHHHHHHHHHHHHGHHHHHHFHHHGGH
@M05620:45:000000000-G6HP7:1:1101:9564:4257 1:N:0:123
ATCTCTATCTCCTAAAAACCTGTTTAGATTTGGAGATAGACCTTCAGGTTTTTCATCATTTTCTGCATGAATTATACATTGACCACGTTCCAGCGTGGTCAGTTTGCAGCATTCTGTTATTTTGTTTGACAGAGTGTCTTGTTGAGAACATATGTAGGACATGATTTTTTCCTGCAACAGGGAAAATAAAGTATAAGTTTTAAAGATTTATTCTTTAATAAAGGATCTCAAAGCCAGCTTTAGAAAAAGGA
+
AA3>AFFFFFFFGGGGFGGGFFEGHGGGFFHHHGHF4GHFHHFGBGFHHHHEFGHFGFHFHHHHHBHHHGGGFHHHHHFHHFGGHHE1FGHHHHGEAEHHGGFFFGFHHHGFFGHFGGGHHHHHFGHHHHFHHH?FFGHHHHGHFGGHGHHHGHGHHHGGHHHHHHHHH?GFGGGFHHHHHGGHHHFHGGGGHHHHHFGHHHHHHHHHHHHHGHHHHGHHHHGFHHHHGHHHHGHHHGHHHGHBGHHHCDG
@M05620:45:000000000-G6HP7:1:1101:15485:4299 1:N:0:123
ATCTCTATCTCCTAAAAAGGAAGAAAGGGGAGGGAAGATCGGAAGAGCACACGTCTGAACTCCAGTCACTCTCGCGCATCTCGTATGCCGTCTTCTGCTTGAAAAAAAAAAACAAAAAGTCGCACCAACGAAAAAACGGTATAGCGATCATGAGAGTAAGATGAAATGAATCTGTATTAGCGTATGGTTACGATTATGTCTGTGTTAATATGATTTACATAAGCTGAGTGGTCGAATTGTATGACAGCTCT
+
BBBBBFFFFFFFGGGFGBAEGGHAAGGAEEFFGGEHGHHHHGEGGGFGHHGHGHHHG5GHHHHHHHHHHHHHHGGCGGGGHGGFEH3FHGFGHGHHGGHHFFG3GHGG?C/>//?00//11.----0F....<-.-.-....000--...0000;//0;009;0009;000000;0;000/-.../.;///9..99//////9////9///////9//////9////.//.//-9././////////.//;
@M05620:45:000000000-G6HP7:1:1101:15483:4326 1:N:0:123
ATCTCTATCTCCTAAAAAGGAAGAAAGGGGAGGGAAGATCGGAAGAGCACACGTCTGAACTCCAGTCACTCTCGCGCATCTCGTATGCCGTCTTCTGCTTGAAAAAAAAAAAACAAAATACCACTCTGTCACTACTTCCCTTAATCGCCCTACCAAAATAACACCTGTACCCTCAATCCTCCAAATAGCCGAATATCAATCGACCACACTGTGTGTGGTAACCAGTGACACTTCGACATAGTCAACACCAA
+
BBBBBFFFFFFFGGGGGGGGGGHHFGHHGGGGGGGFGHHHFEGGGHHGHHGHGFGHGHHHHHHHHHHFHHHHHGGGCFEEHGHFEFGHHEGGHGHGFGHHHEBFHHGGGGC/</??0011111110111>111100000<0</00=....-/:.00..00000/.//000000..;00/0;///900000.--..0/////..-9-.../////:..;./////./////99//....:///9////....
@M05620:45:000000000-G6HP7:1:1101:22060:4346 1:N:0:123
ATCTCTATCTCCTAAAAACCTGTTTAGATTTGGAGATAGACCTTCAGGTTTTTCATCATTTTCTGCATGAATTATACATTGACCACGTTCCAGCGTGGTCAGTTTGCAGCATTCTGTTATTTTGTTTGACAGAGTGTCTTGTTGAGAACATATGTAGGACATGATTTTTTCCTGCAACAGGGAAAATAAAGTATAAGTTTTAAAGATTTATTCTTTAATAAAGGATCTCAAAGCCAGCTTTAGAAAAAGGA
+
DCDDDFFFFFFFGGGGGGGGGGHHHHHHHHHHHHHHHHHHHHHHHHHHHHHGGHHHHHHHHHHHHHHHHHHHHHHHHHHHHHHHHHGHHHHHHHGFGGHHHHHHHHHHHHHHHHHHHHHHHHHHHHHHHHHHHHHHHHHHHHHHHHHHHHHHHHHHHHHHHHHHHHHHHGHHHHHHHHHHHGGHHHHHHHHGHHHHHHHHHHHHHHHHHHHHHHHHHGHHHGHHHHHHHHHHHHHHHGHHHHHHHHHHGGH
@M05620:45:000000000-G6HP7:1:1101:22875:4353 1:N:0:123
AGATTACTGCAACAGTTCCCCCTGGACCTGGAAAAGTTTCTTGCCTGGCTTACAGAAGCTGAAACAACTGCCAATGTCCTACAGGATGCTACCCGTAAGGAAAGGCTCCTAGAAGACTCCAAGGGAGTAAAAGAGCTGATGAAACAATGGCAAGTAAGTCAGGCATTTCCGCTTTAGCACTCTTGTGGATCCAATTGAACAATTCTCAGCATTTGTACTTGTAACTGACAAGCCAGGGACAAAACAAAGAT
+
BBCCBFFFFFFFGGGGGGGGGGGGHGHHHHFHHHHHGHHHHHHHFHHGHHHHHHFHHHHHHHHHHHHHHHHHHHHHHHHHHHGHHFHHGHFHHHGFGGHHGHHGGFHHGHHHHHHHHHHHHHHGGFGEGBGHHGHHHHFHHHHGGHHHHHHHHGGHHHGHHHHHHHHHHGGGGGGHGFHHHGHHHFHGHHHHGFHFHFHHBCGHGHHHHEHHGHHHFFHFHHHFHHGFCHGHGGFFEDEFGGGGGGGGEGC
@M05620:45:000000000-G6HP7:1:1101:22077:4353 1:N:0:123
ATCTCTATCTCCTAAAAACCTGTTTAGATTTGGAGATAGACCTTCAGGTTTTTCATCATTTTCTGCATGAATTATACATTGACCACGTTCCAGCGTGGTCAGTTTGCAGCATTCTGTTATTTTGTTTGACAGAGTGTCTTGTTGAGAACATATGTAGGACATGATTTTTTCCTGCAACAGGGAAAATAAAGTATAAGTTTTAAAGATTTATTCTTTAATAAAGGATCTCAAAGCCAGCTTTAGAAAAAGGA
+
BBBBBFFFFFFFGGGGGGGGGGHHHGHHHHHHHHHHGHHHHHHHHHHGHHHGGHHHHHHHHHHHHGHHHHHHHHHHHHHHGHHGHHGHHHHHGHGG?FHHHGHHHHHHHHHHHHHHHHHHHHHHHHHHGHHHHHHHHHHHHHHHHGHGHFGHHHHHHHHHHHGHHHGHHCHHHHHHHHGHHGGHHHHHHHHGHFFGGFGHHHHGHHHHHHHHHHHHHHHHHHHHHHHHHGHHGHHHHGHHHHHHGFGHGGH
@M05620:45:000000000-G6HP7:1:1101:23188:4356 1:N:0:123
AGATTACTGCAACAGTTCCCCCTGGACCTGGAAAAGTTTCTTGCCTGGCTTACAGAAGCTGAAACAACTGCCAATGTCCTACAGGATGCTACCCGTAAGGAAAGGCTCCTAGAAGACTCCAAGGGAGTAAAAGAGCTGATGAAACAATGGCAAGTAAGTCAGGCATTTCCGCTTTAGCACTCTTGTGGATCCAATTGAACAATTCTCAGCATTTGTACTTGTAACTGACAAGCCAGGGACAAAACAAAGAT
+
>AAABFFFFFFFGGGGGGGGGGGGHHHHHHHHHHHHHHHHHHHHHHHHHHHHHGHHHHHHHHHHHHHHHHHHGHHHHHHHHHHHHHHHHHFHHHGGGGHHHHHHHHHHGHHHHHHHHHHHHHHGGHGGHFHHHGHHHHHHHHHHHHHHHGHHHGHHHHHHHHHHHHHHHHGGGGGHHHHHHHHHHHHGHHHHGGHHHHHGFGHHHHHGGFHHHHHHHGHHHHHGHHHGFFHHHGGGGGGGGGGGGGGGGGF
@M05620:45:000000000-G6HP7:1:1101:23172:4365 1:N:0:123
AGATTACTGCAACAGTTCCCCCTGGACCTGGAAAAGTTTCTTGCCTGGCTTACAGAAGCTGAAACAACTGCCAATGTCCTACAGGATGCTACCCGTAAGGAAAGGCTCCTAGAAGACTCCAAGGGAGTAAAAGAGCTGATGAAACAATGGCAAGTAAGTCAGGCATTTCCGCTTTAGCACTCTTGTGGATCCAATTGAACAATTCTCAGCATTTGTACTTGTAACTGACAAGCCAGGGACAAAACAAAGAT
+
BAABBFFFFFFFGGGGGGGGGGGGHHHHHHHHHHHHGHHHHHHHHHHHHHHHHHHHHHHHHHHHHHHHHHHHGHHHHHHHHHGHHGHHHHHHHHGFGGHHHHHHHHHHGHHHHHHGGHHHHHHGGHGFHFHHHGHHHHGHHHGHHGHFHHHHGGHHGHHHGHHHHHHHHHGGGGGHHHGHHHHHHGHGHHHHEHHHHGHGFGHHHHHGDHHHHGHHHGHHHGHHHHHFHFFHHGFGGGGGGGGGGGGGGGF
@M05620:45:000000000-G6HP7:1:1101:20180:4365 1:N:0:123
ATCTCTATCTCCTAAAAACCTGTTTAGATTTGGAGATAGACCTTCAGGTTTTTCATCATTTTCTGCATGAATTATACATTGACCACGTTCCAGCGTGGTCAGTTTGCAGCATTCTGTTATTTTGTTTGACAGAGTGTCTTGTTGAGAACATATGTAGGACATGATTTTTTCCTGCAACAGGGAAAATAAAGTATAAGTTTTAAAGATTTATTCTTTAATAAAGGATCTCAAAGCCAGCTTTAGAAAAAGGA
+
DDDCDFFFFFFFGGGGGGGGGGGHHHHHHHHHHHHHHHHHHHHHHHHHHHHGGHHHHHHHIIIHIHHHHHHHHHHHHHHHHHHHHHGHHHHHHHGFGGHHHHHHHHHHHHHHHHHHHHHHHHHHHHHHHHHHHHHHHHHHHHHHHHHHHHHHHHHHHHHHHHHHHHHHHGHHHHHHHHHHHGGHHHHHHHHHHHHGHFHHHHHHHHHHHHHHHHHHHHHHHGHHHHHHHHHHHHHHHGHHHHHHHHGHGGG
@M05620:45:000000000-G6HP7:1:1101:22056:4367 1:N:0:123
ATCTCTATCTCCTAAAAACCTGTTTAGATTTGGAGATAGACCTTCAGGTTTTTCATCATTTTCTGCATGAATTATACATTGACCACGTTCCAGCGTGGTCAGTTTGCAGCATTCTGTTATTTTGTTTGACAGAGTGTCTTGTTGAGAACATATGTAGGACATGATTTTTTCCTGCAACAGGGAAAATAAAGTATAAGTTTTAAAGATTTATTCTTTAATAAAGGATCTCAAAGCCAGCTTTAGAAAAAGGA
+
AABAAFFFFFFFGGGFGGGGGFHHFHHHHHFFDHGGFHHH3GHHHFHE5FGFGHFHHGHHHGHGEHHBHGHHFFHHHHHHHHHHHHGHHHHFGFGEGGHHEFFFH4GHHHGFDGHHGGHHHHGHGHHHEGFGHHHGHHHHHHHHHHGGHHFHHHHGHHHHHHGHHHHHHDFGHHFFHGHFHGFCHHHFHFH@GFHFGGFGHEHEFDGHHHHGHHGHFFHHB0=<GHHFHHHGHHFHHFFFGCG0<0:CAEH
@M05620:45:000000000-G6HP7:1:1101:22870:4371 1:N:0:123
AGATTACTGCAACAGTTCCCCCTGGACCTGGAAAAGTTTCTTGCCTGGCTTACAGAAGCTGAAACAACTGCCAATGTCCTACAGGATGCTACCCGTAAGGAAAGGCTCCTAGAAGACTCCAAGGGAGTAAAAGAGCTGATGAAACAATGGCAAGTAAGTCAGGCATTTCCGCTTTAGCACTCTTGTGGATCCAATTGAACAATTCTCAGCATTTGTACTTGTAACTGACAAGCCAGGGACAAAACAAAGAT
+
BBCCCFFFFFFFGGGGGGGGGGGGHHHHHHHHHHHHHHHHHHHHHHHHHHHHHHFHHHHHHHGHHHHHHHHHGHHHHHHHHHHHHHHHHHHHHHGGEGHHHHHHHHHHGHHHHHHHHHHHHHHGGGGGHFHHGGHHHHGHHHHGHGGHHHHGHGGGFHHHHHHHHHHHHHGGGGGHHHHHHHHHHHHGHHHHFFHHHGHHGHHHHHHGGHFHHHHHHHHHHHHFHHBFHHFHHGFGGGGGGGGGGFEFFF;
@M05620:45:000000000-G6HP7:1:1101:23185:4379 1:N:0:123
AGATTACTGCAACAGTTCCCCCTGGACCTGGAAAAGTTTCTTGCCTGGCTTACAGAAGCTGAAACAACTGCCAATGTCCTACAGGATGCTACCCGTAAGGAAAGGCTCCTAGAAGACTCCAAGGGAGTAAAAGAGCTGATGAAACAATGGCAAGTAAGTCAGGCATTTCCGCTTTAGCACTCTTGTGGATCCAATTGAACAATTCTCAGCATTTGTACTTGTAACTGACAAGCCAGGGACAAAACAAAGAT
+
A?AABFFFFFFFGGGGGGGGGGGGHHHHHHHHHHHHHHHHHHHHHHHHHHHHHHHHHHHHHHHHHHGHHHHHFGHHHHHHHHGHHGHHHHFHHHGGGGHHHHHHHHHHGHHHHHHGHHHHFHHGGHGGHFHHHGHHHHGHHHHHHHHGHHHGHGGGHHHHHHHHHHHHHHGGGGGGHHGHHHHHHHHGHHHHHHGHHHGGFGHHFHGHDGHHHGHHFHHHHHGHHHGHHFHGHGGGGGGGGGGGGGGGGG:
@M05620:45:000000000-G6HP7:1:1101:18322:4478 1:N:0:123
ATCTCTATCTCCTAAAAACCTGTTTAGATTTGGAGATAGACCTTCAGGTTTTTCATCATTTTCTGCATGAATTATACATTGACCACGTTCCAGCGTGGTCAGTTTGCAGCATTCTGTTATTTTGTTTGACAGAGTGTCTTGTTGAGAACATATGTAGGACATGATTTTTTCCTGCAACAGGGAAAATAAAGTATAAGTTTTAAAGATTTATTCTTTAATAAAGGATCTCAAAGCCAGCTTTAGAAAAAGGA
+
CCCCCFFFFFFFGGGGGGGGGGHHHHHHHHHHHHHHHHHHHHHHHHHHHHHGGHHHHIHHHHIHHHHHHHHHHHHHHHHHHHHHHHGHHHHHHHGGGGHHHHHHHHHHHHHHHHHHHHHHHHHHHHHHHHHHHHHHHHHHHHHHGHHHHHHHHHHHHHHHHHHHHHHHHGHHHHHHHHHHHGGHHHFFGGHHHHHHHHHHHHHHHFHHHHHHHHHHHHHHGHHHFHHHHHHHHHHHHGHHHHHHHHHHGGH
@M05620:45:000000000-G6HP7:1:1101:18333:4492 1:N:0:123
ATCTCTATCTCCTAAAAACCTGTTTAGATTTGGAGATAGACCTTCAGGTTTTTCATCATTTTCTGCATGAATTATACATTGACCACGTTCCAGCGTGGTCAGTTTGCAGCATTCTGTTATTTTGTTTGACAGAGTGTCTTGTTGAGAACATATGTAGGACATGATTTTTTCCTGCAACAGGGAAAATAAAGTATAAGTTTTAAAGATTTATTCTTTAATAAAGGATCTCAAAGCCAGCTTTAGAAAAAGGA
+
CCCCCFFFFFFFGGGGGGGGGGHHHHHHHHHHHHHHHHHHHHHHHHHHHHHGGHHHHHIHIHHHHHHHHGHHHHHHHHHHHHHHHHGHHHHHHHGGGGHHGHHHHHHHHHHHHHHHHHHHHHHHHHHHGHHHHHHHHHHHHHHHHHHHHHHHHHHGHHHHHHHHHHHHHGHHHHHHHHHHHGGHHHHHHHHFGHHHHFGHHHHHHHGHHHHHHHHHHHHHHGGHHHHGHGHHHHGHHGHHHHHHHFHHGGH
@M05620:45:000000000-G6HP7:1:1101:11962:4539 1:N:0:123
TACCTGTACTGGGGAAGAGTGTAGCAATCGCCATTCCTACCCTAAAGATCGGAAGAGCACACGTCTGAACTCCAGTCACTCTCGCGCATCTCGTATGCCGTCTTCTGCTTGAAAAAAAAAAATTCTTGACAGATCCCCTTTTTCACCCCATATGACGCACTTGAATCTTACCTTTAACCTGCACACTACCGTTTAATTTATCTAGTTTTCTTCTCCCATCCATTTCCCCACCCCCATCTTTCTTCAACTTC
+
ABBBBFFFFFFFGGGGGGFBGFGHHHHHHGGGGGHHHHGHHHHHHHHHHHHGGGGHHHHHHHGHHGFFHHHHHGHFHHHHHGHGGCGEGGHHHFGHHHHGEGHFHHFHHFHHHFHHGGGC@/01?<?1111101110<<01<101<10><//0000..---/0;0000000/000000:0../;0.9///-9.990;C009000000;90;9CB00/.:/./9//9//;....;--;99;//://////9/
@M05620:45:000000000-G6HP7:1:1101:8487:4555 1:N:0:123
CATCCTGACCCTGAAGTACCCCATTGAGCATGGCATCGTCACCAACTGGGACGACATGGAGAAGATCTGGCACCACACCTTCTACAACGAGCTGCGCGTGGCCCCGGAGGAGCACCCAGTGCTGCTGACCGAGGCCCCCCTGAACCCCAAGGCCAACAGAGAGAAGATGACTCAGGTGAGGCTCGGCCGACGCCCGTGCTCCTCCCGTCCTTTCCCCAGTCATTTTCTGCCCGGCTTGATTTCTGACATTA
+
ABABBDFFFFFFFFGGFGGGGGGHGHHFGFGFFHFHHEEHHGHHHGGHEEFHCCGGDFEBEHHHHHHHFHHHHGGHHGGHGHHHHGHHGGGGGHHGGGGGGGHHGGGGGGGGHHHHGGHHHHHHHHHHHHGGGCGGGGGGGGHHHHGGGGHGHHGGGGGGGGGGGGGFGGGGGGGGBFFAGGGGBBFFBBBBBBBB9;AEFFFFFFFADFDFFFFFFFBFFFFFFFFFFFFFFBBBB?9BFFFFFEFFFF/
@M05620:45:000000000-G6HP7:1:1101:19774:4561 1:N:0:123
ATCTCTATCTCCTAAAAACCTGTTTAGATTTGGAGATAGACCTTCAGGTTTTTCATCATTTTCTGCATGAATTATACATTGACCACGTTCCAGCGTGGTCAGTTTGCAGCATTCTGTTATTTTGTTTGACAGAGTGTCTTGTTGAGAACATATGTAGGACATGATTTTTTCCTGCAACAGGGAAAATAAAGTATAAGTTTTAAAGATTTATTCTTTAATAAAGGATCTCAAAGCCAGCTTTAGAAAAAGGA
+
BBBBBFFFFFFFGGGGGGGGGGHHHHHHHHGHHHHHHHHHHHHHHHHHHHHGGHHHHHHHHHHHHHHFHGHHHHHHHHHHHHHHHHGHHHHHGGGEEFHHHHGHHHHHHHHHHHHHHHHHHHHHFHHHGHHHHHHHHHHHHHHHHHHHHHHHHHHHHHFHGHHHHHHHGDHHHHGHHHGHHGGHHHHHHFGFGHGHHHHHHHHHHHHHHHHHHHHHHHHHHFGFHHHHHHHHHHGHHGHHHGHFHHHHGGH
@M05620:45:000000000-G6HP7:1:1101:19804:4561 1:N:0:123
ATCTCTATCTCCTAAAAACCTGTTTAGATTTGGAGATAGACCTTCAGGTTTTTCATCATTTTCTGCATGAATTATACATTGACCACGTTCCAGCGTGGTCAGTTTGCAGCATTCTGTTATTTTGTTTGACAGAGTGTCTTGTTGAGAACATATGTAGGACATGATTTTTTCCTGCAACAGGGAAAATAAAGTATAAGTTTTAAAGATTTATTCTTTAATAAAGGATCTCAAAGCCAGCTTTAGAAAAAGGA
+
BAAABFFFFFFFGGGGGGGGGGHHHHHHHHHHHHHHHHHGHHHHHHHHHHHGGHHHHHHHHHHHHHHHHHHHHHHHHHHHHHHHHGGHHHHGHHGGGGGHHHHHHGHHHHHHGHHGHGGHHHHHHHHGFHGHHHHHHHHHHHHHGFHHHHHGHHHHHHHHHHGHHHHHHGHGHHHHHHHHGEEHHHGHGFGHHHHHGFHHHHHGGHHHHHHHHHHHHHHHHHGGHHHFHHFHHHHHGGHHHHHBHHHGGGG
@M05620:45:000000000-G6HP7:1:1101:19788:4576 1:N:0:123
ATCTCTATCTCCTAAAAACCTGTTTAGATTTGGAGATAGACCTTCAGGTTTTTCATCATTTTCTGCATGAATTATACATTGACCACGTTCCAGCGTGGTCAGTTTGCAGCATTCTGTTATTTTGTTTGACAGAGTGTCTTGTTGAGAACATATGTAGGACATGATTTTTTCCTGCAACAGGGAAAATAAAGTATAAGTTTTAAAGATTTATTCTTTAATAAAGGATCTCAAAGCCAGCTTTAGAAAAAGGA
+
DDDDDFFFFFFFGGGGGGGGGGHHHHHHHHHHHHHHHHHGHHHHHHHHHHHGGHHHHHIHHIHHIHHHHHHHHHHGHHHHHHHHHHGHHHHHHHGGGGHHHHHHHHHGHHHHHHHHHHHHHHHHHHHHHHHHHHHHHHHHHHHHHHHHHHHHHHHHHHHHHHHHHHHHHGHHHHHHHHHHHGGGHHHGHHHHHHHHHHHHHHGHHHHHHHHHHHHHHHHGHHHHHHHHHGGGHHHHHGHHHHHHHHHHGGH
@M05620:45:000000000-G6HP7:1:1101:22445:4583 1:N:0:123
CATCCTGACCCTGAAGTACCCCGGCTTGATTTCTGACATTAGATCGGAAGAGCACACGTCTGAACTCCAGTCACTCTCGCGCATCTCGTATGCCGTCTTCTGCTTGAAAAAAAAAAATATTTATGTTTAACGATTTTCTTTTTGTTGACCTCTATCTCCCACACTATCATCCTTCCACCTCTGTCATAACTTTTCCTATCTCCATATATCTTCTTTAATAACCTCTCGCCCATTCATCTTTATGCCCCAAC
+
BBBBBFFFFFFFGGGGGGGGGGGGGGGGGHHHHHHGHHHHGHGHHHGFGGGHHHHGHGHHHGHFHGHHHHHH3GHHHHGGGGGDEGGHGGHHHHGGEHGHHHFHHHGGFHHGCBC</0111?<11?<1111/?...>11111><0<.0000=000000<//...;/00000;000/00...000;;00;/0;0;0;000000000990000000;;000000/0///..-9./////9/9///////....
@M05620:45:000000000-G6HP7:1:1101:18084:4613 1:N:0:123
ATCTCTATCTCCTAAAAACCTGTTTAGATTTGGAGATAGACCTTCAGGTTTTTCATCATTTTCTGCATGAATTATACATTGACCACGTTCCAGCGTGGTCAGTTTGCAGCATTCTGTTATTTTGTTTGACAGAGTGTCTTGTTGAGAACATATGTAGGACATGATTTTTTCCTGCAACAGGGAAAATAAAGTATAAGTTTTAAAGATTTATTCTTTAATAAAGGATCTCAAAGCCAGCTTTAGAAAAAGGA
+
AA>AAFFFFFFBFFGGFGGGBCBFHFFEE3GHHHHF0DGDFGFFCGFHEGHECGHHHBEEGFFFH1HHHFHFHHFHFHGHHHG1GGEABFGHFHGEAEGHBGBBGGFGHGFBFFGFFGDHFHHHFGFGHHFFFHEFFGGEHDDGHHHHHH<D>FBBEED<CFHHDGGH1<GGG<FGFHFHHFEHFGFHFFH?FFHGHDHGHHHHHHHHFHHHGHHHHFFHHGHGFHHHGGHHHFHHHGFHHFHFFFHGFGG
@M05620:45:000000000-G6HP7:1:1101:12522:4613 1:N:0:123
CATCCTGACCCTGAAGTACCCCGGCTTGATTTCTGACATTAGATCGGAAGAGCACACGTCTGAACTCCAGTCACTCTCGCGCATCTCGTATGCCGTCTTCTGCTTGAAAAAAAAAAAAAAAAAAAAATATAGAACGAATTGATGAACAAGTATGGCGGAGGTAACTATGAACTGACAGAGGAGACATGTAGTTTTTGTTATGAGATAGAACTTGTGGTACAGGGATTTGGAGTCAAGCGCAAAGTCCTGGG
+
DDDDDFFFFFFFGGGGGFGGGGGGGGGGHHHHHHHGHGHHGHHHHHGGGGGHHGHGHGHHHGHHHHHHHHHHFGHHHHGGGGGG@GGGFDHHHHGFGHGHHHHHHHHHHHHGGFGB<//<<------.0000:00.....0000000;//0000/.-----.000:000000000000/;....A/000000000;-//000000;:;000000:0./0000/.9;/0000/0/0000.----/:0000/.
@M05620:45:000000000-G6HP7:1:1101:8570:4627 1:N:0:123
ATCTCTATCTCCTAAAAACCTGTTTAGATTTGGAGATAGACCTTCAGGTTTTTCATCATTTTCTGCATGAATTATACATTGACCACGTTCCAGCGTGGTCAGTTTGCAGCATTCTGTTATTTTGTTTGACAGAGTGTCTTGTTGAGAACATATGTAGGACATGATTTTTTCCTGCAACAGGGAAAATAAAGTATAAGTTTTAAAGATTTATTCTTTAATAAAGGATCTCAAAGCCAGCTTTAGAAAAAGGA
+
1>A1AFFDFFFBGGGGFGFEFA1BF3A13BFGH1A101BBFFEGBFGHGGFCEABFBGHFHDDGF1GFGGGHFHFDFHFGGBF1F/EFGHHGHFGEEEHFHHEF2G@GGGFG2E2BFFHHHFHHFHHHFGEGGGF>>FFFHEGGHGHHGFHGHH>EFG1BFHHGHFHHDCCFFDGFG<CGHFACGHFH1GFFGHHHGGGHHH11GHHHHFGHHHHHGHGHHH0DCGHBDDDGHGHFFEFGHFHBCCFH?FG
@M05620:45:000000000-G6HP7:1:1101:14320:4661 1:N:0:123
CATCCTGACCCTGAAGTACCCCATTGAGCATGGCATCGTCACCAACTGGGACGACATGGAGAAGATCTGGCACCACACCTTCTACAACGAGCTGCGCGTGGCCCCGGAGGAGCACCCAGTGCTGCTGACCGAGGCCCCCCTGAACCCCAAGGCCAACAGAGAGAAGATGACTCAGGTGAGGCTCGGCCGACGCCCGTGCTCCTCCCGTCCTTTCCCCAGTCATTTTCTGCCCGGCTTGATTTCTGACATTA
+
CCCCCFFFFFFFGGGGGGGGGGGHHHHHHHHHHHHHHGHHHGHHHGHHHHHHGGGGGHHHHHHHHHHHHHHHHGHHHGGHHHHHHHHHGGGGGHHGGGGFGGHHGGGGGGGGHHHHGGHGHHHHHHHHHHGGGGGGGGGGGGHHHHGGGGHGHHGGGGGGGGGGGGGGGGGGGGGGGGGGGGFGFFFFFFFFFFFF=DFFFFFFFFFEDFFFFFFFFFFFFFFFFFFFFFFFFFFFFCAFFFFFFBFFFF/
@M05620:45:000000000-G6HP7:1:1101:24816:4689 1:N:0:123
ATCTCTATCTCCTAAAAACCTGTTTAGATTTGGAGATAGACCTTCAGGTTTTTCATCATTTTCTGCATGAATTATACATTGACCACGTTCCAGCGTGGTCAGTTTGCAGCATTCTGTTATTTTGTTTGACAGAGTGTCTTGTTGAGAACATATGTAGGACATGATTTTTTCCTGCAACAGGGAAAATAAAGTATAAGTTTTAAAGATTTATTCTTTAATAAAGGATCTCAAAGCCAGCTTTAGAAAAAGGA
+
AAAAAFFFFDFFGGCGAGGGFFGAGHHHHFEGGHFFHDA1BBGGHFHHGHHGFGHFGGFHHGHFGHHFHAGFFHHGGFFHGBGHGEECFGHFFHGFEEGGHHGHHHFHFFGBGHHHHHHHHGHHHHHHFHHHFFGHHFGHHGGGHHHFFGHHHHHHHHHHHHHFGHHHB<FHHHEHFHHHFG/?<FGGHFFGGHHFGDGHHHE=<D<GDHHHHHHHHHHHFDDGFGGHHHGHFHGFGGGHHHGFHHHHCA:
@M05620:45:000000000-G6HP7:1:1101:18700:4699 1:N:0:123
CATCCTGACCCTGAAGTACCCGGCTTGATTTCTGACATTAGATCGGAAGAGCACACGTCTGAACTCCAGTCACTCTCGCGCATCTCGTATGCCGTCTTCTGCTTGAAAAAAAAAAAAAAAAAAAAAAAAAAAGAATAGTAGTCTAGTTGAATATAAATGTAAGAAAGAAATTCATATACAGAATAAAGATATAATAGTAAGATAAATTGTAAATAAAAGAAAGAAACAAGATGAACTCAGCAGTGATCAGG
+
CDDCCFFFFFFFGGGGGGGGGGGGEGGHHHHHHHHHHHHHHHHHHGGGGHHHHHHHGHHHGHFHHHHHHHHHHHHHHGGGGGGEHHHGFHHHHGEGHGHHHHHHHHHHHHGGGGG<</--><<-<-------.9.00000<000000:00000000000:00000/0/./000000000000000000000000000:0000:000000:00:000000../0/.///.//0<0000:00<0.<0000000
@M05620:45:000000000-G6HP7:1:1101:18705:4718 1:N:0:123
CATCCTGACCCTGAAGTACCCGGCTTGATTTCTGACATTAGATCGGAAGAGCACACGTCTGAACTCCAGTCACTCTCGCGCATCTCGTATGCCGTCTTCTGCTTGAAAAAAAAAAAAAAAAAAGACGCGAAACAAGTAACGGATCTATAGAGAAACAAGATGAAGGAAGAATGAAGAAAAATGAATGTGGAACAGAGTAGTAAGGTTAAGAATGAGTTAACGTGTAGAAGAGAGTGTAAGACAGTTGGAGA
+
CBCCDFFFFFFFGGGGGFGGGGGGGGGHHHHHHHHHGHHHHFHHHGGGGHHHHHHHGHHHGHHHHHHGHGHFHHHHHGGGGG?/GHHGEHHHHGFGHGHHHHHHHGHGHHGGGCG/>/-<>--.</.------<./0000.-..-00:000::0://.</000000./.</00<000///:.<00000000:0//:/000<00000000000000000000./9//00000./.00000000//00000/0
@M05620:45:000000000-G6HP7:1:1101:23983:4762 1:N:0:123
ATCTCTATCTCCTAAAAACCTGTTTAGATTTGGAGATAGACCTTCAGGTTTTTCATCATTTTCTGCATGAATTATACATTGACCACGTTCCAGCGTGGTCAGTTTGCAGCATTCTGTTATTTTGTTTGACAGAGTGTCTTGTTGAGAACATATGTAGGACATGATTTTTTCCTGCAACAGGGAAAATAAAGTATAAGTTTTAAAGATTTATTCTTTAATAAAGGATCTCAAAGCCAGCTTTAGAAAAAGGA
+
CCCCCFFFFFFFGGGGGGGGGGHHHHHHHHHHHHHHHHHHHHHHHHHHHHHGGHHHHHHHIHHIIHHHHHHHHHHGHHHHHHHHHHGGHHHHHHGGGGHHHHHHHHHHHHHHHHHHHHHHHHHHHHHHHHGHHHGHHHHHHHHHHHHHHHHHHHHHHHHHHHHHHHHHHGHHHHHHHHHHHGGHHHHHGHHHHHHHHFGHHHHHHHHHHHHHHHHHHGHHHHHHHHHHHHHHHHHHHGHHHHHGHGHGGGH
@M05620:45:000000000-G6HP7:1:1101:23975:4778 1:N:0:123
ATCTCTATCTCCTAAAAACCTGTTTAGATTTGGAGATAGACCTTCAGGTTTTTCATCATTTTCTGCATGAATTATACATTGACCACGTTCCAGCGTGGTCAGTTTGCAGCATTCTGTTATTTTGTTTGACAGAGTGTCTTGTTGAGAACATATGTAGGACATGATTTTTTCCTGCAACAGGGAAAATAAAGTATAAGTTTTAAAGATTTATTCTTTAATAAAGGATCTCAAAGCCAGCTTTAGAAAAAGGA
+
CDCCCFFFFFFFGGGGGGGGGGGHHHHHHHHHHHHHHHHHHHHHHHHHHHHGGHHHHGHHHIIHIHGHHHHHHHHHHHHHHHHHHHGHHHHHHHGFGGHHHHHHHHHHHHHHHHHHHHHHHHHHHHHHHHGHHHGHHHHHHHHHHHGHHHHHHHHHHHHHHHHHHHHHHGHHHHHHHHHHHGGHHHHHGHHGHHHHHGHHHGHGHHHHHFHHHHHHHGHHHGHHHHGHHFFFHGHHHGHHHHHHHGGFGGH
@M05620:45:000000000-G6HP7:1:1101:15819:4806 1:N:0:123
ATCTCTATCTCCTAAAAACCTGTTTAGATTTGGAGATAGACCTTCAGGTTTTTCATCATTTTCTGCATGAATTATACATTGACCACGTTCCAGCGTGGTCAGTTTGCAGCATTCTGTTATTTTGTTTGACAGAGTGTCTTGTTGAGAACATATGTAGGACATGATTTTTTCCTGCAACAGGGAAAATAAAGTATAAGTTTTAAAGATTTATTCTTTAATAAAGGATCTCAAAGCCAGCTTTAGAAAAAGGA
+
AABBCFFFFFFFGGGGGGGGGGHHHHHHHHHHHHHHHHHHHHHHHHHHHHHGGHHHHHHHHHIHIHHHHHHHHHHHHHHHHHHHHHGHHHHHHHGGEGHHHHHHHHHHHHHHHHHHHHHHHHHHHHHHHHHHHHHHHHHHHHHHHHHHHHHHHHHHHHHHHHHFHHHHHGHHHHHHFHHHHGGHHHHHGHHHHHHHHGGHHHHHHHHHHGHHHHHHHHHGHHHHGHHHHHHHHHHHHGHHHHHGHHHHGGH
@M05620:45:000000000-G6HP7:1:1101:15830:4821 1:N:0:123
ATCTCTATCTCCTAAAAACCTGTTTAGATTTGGAGATAGACCTTCAGGTTTTTCATCATTTTCTGCATGAATTATACATTGACCACGTTCCAGCGTGGTCAGTTTGCAGCATTCTGTTATTTTGTTTGACAGAGTGTCTTGTTGAGAACATATGTAGGACATGATTTTTTCCTGCAACAGGGAAAATAAAGTATAAGTTTTAAAGATTTATTCTTTAATAAAGGATCTCAAAGCCAGCTTTAGAAAAAGGA
+
DDDDDFFFFFFFGGGGGGGGGGHHHHHHHHHHHHHHHHHHHHHHHHHHHHHGGHHHHHIHHHIIHHHHHHHHHHHGHHHHHHHHHHGHHHHHHHGFGGHHHHHHHHHHHHHHHHHHHHHHHHHHHHHHHHHHHHHHHHHHHHHHHHHHHHHHHHHHHHHHHHHHHHHHHGHHHHHHHHHHHGGGHHHHHHHHHHHHHHHHHGHHHHHHHHHHHHHHHHHHHEGHHHHHHGHHHHHHHGHHHHHGGHHHGGH
@M05620:45:000000000-G6HP7:1:1101:15838:4837 1:N:0:123
ATCTCTATCTCCTAAAAACCTGTTTAGATTTGGAGATAGACCTTCAGGTTTTTCATCATTTTCTGCATGAATTATACATTGACCACGTTCCAGCGTGGTCAGTTTGCAGCATTCTGTTATTTTGTTTGACAGAGTGTCTTGTTGAGAACATATGTAGGACATGATTTTTTCCTGCAACAGGGAAAATAAAGTATAAGTTTTAAAGATTTATTCTTTAATAAAGGATCTCAAAGCCAGCTTTAGAAAAAGGA
+
BBBCCFFFFFFFGGGGGGGGGGFGHHHHHHHHHHHHHHHGGHHHHHHHHHHGGHGHHHHHHHHHHHHHHHHHHGHFHHHHHHHHHHGHHHHHHHGFGGHHFHGHHHHFHHFGGHHHHHHHHHHHHHHHGHHHHHGHHHHHHHHHHHFFHFHFHHGHHHHHFHGHHHHHHGHHHHFFFHGHHGGGGGHGFFHFFHGHHGHHHFFFHFFHHFFHHHHHFFHGFFFHHFHHHFFEHGGFHGHHHHHFFGFFGGF
@M05620:45:000000000-G6HP7:1:1101:15284:4843 1:N:0:123
ATCTCTATCTCCTAAAAACCTGTTTAGATTTGGAGATAGACCTTCAGGTTTTTCATCATTTTCTGCATGAATTATACATTGACCACGTTCCAGCGTGGTCAGTTTGCAGCATTCTGTTATTTTGTTTGACAGAGTGTCTTGTTGAGAACATATGTAGGACATGATTTTTTCCTGCAACAGGGAAAATAAAGTATAAGTTTTAAAGATTTATTCTTTAATAAAGGATCTCAAAGCCAGCTTTAGAAAAAGGA
+
CCCCCFFFFFFFGGGGGGGGGGHHHHHHHHHHHHHHHHHHHHHHHHHHHHHGGHHHHIHHHHHHHHHHHHHHHHHHHHHHHHHHHHGGHHHHHGGGGGHHFHGHHHHHHHHHHHHHHHGHHHHHHHHHGHHHHHHHHHHHHHHHHHGHHHHHHHHHHHHHHHHGHHHHHFGHHHHHHHHHHGGHHHHGHGHHHHHHHGHHHHHHHHHHHHHHHHHHGHHHHHGHHHHHHGHGHGHHHGHHHHHFFHHHGGG
@M05620:45:000000000-G6HP7:1:1101:18796:4847 1:N:0:123
AAACCAGAAGACATGAGGTCAGCTAGATCGGAAGAGCACACGTCTGAACTCCAGTCACTCTCGCGCATCTCGTATGCCGTCTTCTGCTTGAAAAAAAAAAAAATACTCCTAGAATACTCCAAGGTAGTACACACGCTTATGCCACAATGGCACTTAATTCCGTCATTTCCTCTTTATCACTCTTTTTGCTCCACTTGAACACTTCTCACCATTTGTCCTTTTCACTCACAAGCCATCTCCAAAACACATAC
+
BBBAABACFFFFGGGDGCAFGFHHHHHFFGGGGGHHHFFHFGHHHGGGHHFHHFFHHHFGHHGGEFG1>GHHFEHHGHCEGFFFHHFHFHHHHHFEGGC?<>>02<>FF222?<1?1?GH111/1?1?11111<>><..<000<C.CFH/GH0/<;00;00/0;.CGHHF0=;C000;0;BF;;0;0-09;9//;F00;B0;BFGEG00CFFGF//9B/F/99/;B/9;99.AE.;///;B/:AFEE./;/
@M05620:45:000000000-G6HP7:1:1101:7107:4851 1:N:0:123
TCATCCTGACCCTGAAGTACCCCGGCTTGATTTCTGACATTAGATCGGAAGAGCACACGTCTGAACTCCAGTCACTCTCGCGCATCTCGTATGCCGTCTTCTGCTTGAAAAAAAAAAAAGACAGAAGAGGGGCATTCTTTGCGTAATTGAAGATATATTAGAACGAAGAATTTTTTAACAAAGCCATGCTGAGACATTCATGAGATTATCGAGGCCTTGCTTCTTCTGATAGAATCTCTACGTTAGTTCAC
+
BBBBBFFFFFFFGGGGGFGGGGHEEGGGEHGFHHHH5GGHHHHHHHCEEGGHHHHHHHGGHHGHHHHHHHHFGFHHHHHGGGGGE>GGGGEHHHHGGGHGHHHHHHHFGHHHGFGGC<<//0?00111<<.---<00<0=00<..:.0000:00;:00000000.:9../00;09-.900:.//./0:/;909//.9/://////;////...--;////////////9//://;////;9..9..//9//
@M05620:45:000000000-G6HP7:1:1101:22874:4857 1:N:0:123
AGATTACTGCAACAGTTCCCCCTGGACCTGGAAAAGTTTCTTGCCTGGCTTACAGAAGCTGAAACAACTGCCAATGTCCTACAGGATGCTACCCGTAAGGAAAGGCTCCTAGAAGACTCCAAGGGAGTAAAAGAGCTGATGAAACAATGGCAAGTAAGTCAGGCATTTCCGCTTTAGCACTCTTGTGGATCCAATTGAACAATTCTCAGCATTTGTACTTGTAACTGACAAGCCAGGGACAAAACAAAGAT
+
AAABAFFFFFFFGGGGGGGGGGGGHHHHHHHHHHHHFHHHHHHHHHHHHHHHHHHHHHHHHHHFHHHHHHHHHHHHHHHHHHHHGHHHHHHHHHGFGGHHHHHHHHHHGHHHHHHHHHHHHHHGGGGGHFHHHGHHHHGHHHHHHHHHHGHGHGHHHHHHHHGHHHHHHHGGGGGHHHHHHHHHHHHGHHHHGGHHHHHGFGHHHHHFGGHHHHHHHHHHHHHHHHHGHHHHHGGGGGGGEFGGGGGGGGC
@M05620:45:000000000-G6HP7:1:1101:15272:4858 1:N:0:123
ATCTCTATCTCCTAAAAACCTGTTTAGATTTGGAGATAGACCTTCAGGTTTTTCATCATTTTCTGCATGAATTATACATTGACCACGTTCCAGCGTGGTCAGTTTGCAGCATTCTGTTATTTTGTTTGACAGAGTGTCTTGTTGAGAACATATGTAGGACATGATTTTTTCCTGCAACAGGGAAAATAAAGTATAAGTTTTAAAGATTTATTCTTTAATAAAGGATCTCAAAGCCAGCTTTAGAAAAAGGA
+
CCDCDFFFFFFFGGGGGGGGGGGHHHHHHHHHHHHHHHHHHHHHHHHHHHHGGHHHHHIHHHHHHHHHHHHHHHHGHHHHHHHHHHGHHHHHHHGFGGHHGHHHHHHHHHHHHHHHHHHHHHHHHHHHHHHHHHHHHHHHHHHHHHGHHHHHHHHHHHHHHHHHHHHHHGHHHHGHHHHHHGGGHHHGHHHHHHHHHHHHHGHHHGHHHHHHHHHHGGHHHGHHHHHHHGGGHHHHHGHHHHHHHGHHGGH
@M05620:45:000000000-G6HP7:1:1101:9969:4876 1:N:0:123
AGATTACTGCAACAGTTCCCCCTGGACCTGGAAAAGTTTCTTGCCTGGCTTACAGAAGCTGAAACAACTGCCAATGTCCTACAGGATGCTACCCGTAAGGAAAGGCTCCTAGAAGACTCCAAGGGAGTAAAAGAGCTGATGAAACAATGGCAAGTAAGTCAGGCATTTCCGCTTTAGCACTCTTGTGGATCCAATTGAACAATTCTCAGCATTTGTACTTGTAACTGACAAGCCAGGGACAAAACAAAGAT
+
BAAAAFFFDDFFGGFGFGGGGGGCDF4GHCAGHHFHA5FGHGHFAGH2GCGHHHHEHHGHHEHGHHHHHHHHHFHHHGHHFHFHHEFHFHHDGCFE@FFHGCHFFEEGFGDEGFFHGHGHEGFG//E?C4BFE/B?EG2GHEFDGGED?CG?GGFGHG>2>F2G/@1?GGADGGGDB1<<CGFGF1GGEHGC1CDDG0DGB<GHGHH0=<D:0<C;00<0;GGB::GCCHHHGGB....;C9F.FGAA/C0
@M05620:45:000000000-G6HP7:1:1101:9961:4893 1:N:0:123
AGATTACTGCAACAGTTCCCCCTGGACCTGGAAAAGTTTCTTGCCTGGCTTACAGAAGCTGAAACAACTGCCAATGTCCTACAGGATGCTACCCGTAAGGAAAGGCTCCTAGAAGACTCCAAGGGAGTAAAAGAGCTGATGAAACAATGGCAAGTAAGTCAGGCATTTCCGCTTTAGCACTCTTGTGGATCCAATTGAACAATTCTCAGCATTTGTACTTGTAACTGACAAGCCAGGGACAAAACAAAGAT
+
AABCCFFFFFFFGGGGGGGGGGGGHHHHHHHHFHHHFHHHHHHHHHHHHHHHHHFGHHHHHHGHHGHHHHHHGHHGHHHHHHGHHHHHHHHHHHGGGGHHHHHHHHHHGHHHHHHGHHHHHHHGGHGGHGHHHFHHHHHHHHHHHHHHGHHHHGHHHHHHHHHHHHHHHHGGGGGHHHHHHHHHHHFGHHHHHHHHHHHHHHHHHHHFGHHHHHHHHHHHHGHGHHHHGHHHHGGGGGGGGGGGGGGGGGG
@M05620:45:000000000-G6HP7:1:1101:22698:4908 1:N:0:123
CATCCTGACCCTGAAGTACCCCATTGAGCATGGCATCGTCACCAACTGGGACGACATGGAGAAGATCTGGCACCACACCTTCTACAACGAGCTGCGCGTGGCCCCGGAGGAGCACCCAGTGCTGCTGACCGAGGCCCCCCTGAACCCCAAGGCCAACAGAGAGAAGATGACTCAGGTGAGGCTCGGCCGACGCCCGTGCTCCTCCCGTCCTTTCCCCAGTCATTTTCTGCCCGGCTTGATTTCTGACATTA
+
DDDDDFFFFFFFGGGGGGGGGGGHHHHHHHHHHHHHHGHHHGHHHGHHHHHHGGGGGHHHHHHHHHHHHHHHHGHHHGGHHHHHHHHHGGGGGHHGGGGGGGHHGGGGGGGGHHHHGGHHHHHHHHHHHHGGGGGGGGGGGGHHHHGGGGHGHHGGGGGGGGGGGGGGGGGGGGGGGGGGGGGGFFFFFABFFFFFDFFFFFFFFFFFFFFFFFFFFFFFFFHFFFFFFFFFFFFFFFFFFFFFFFFFFF0
@M05620:45:000000000-G6HP7:1:1101:21365:4913 1:N:0:123
ATCTCTATCTCCTAAAAACCTGTTTAGATTTGGAGATAGACCTTCAGGTTTTTCATCATTTTCTGCATGAATTATACATTGACCACGTTCCAGCGTGGTCAGTTTGCAGCATTCTGTTATTTTGTTTGACAGAGTGTCTTGTTGAGAACATATGTAGGACATGATTTTTTCCTGCAACAGGGAAAATAAAGTATAAGTTTTAAAGATTTATTCTTTAATAAAGGATCTCAAAGCCAGCTTTAGAAAAAGGA
+
CDCDCFFFFFFFGGGGGGGGGGHHHHHHHHHHHHHHHHHHHHHHHHHHHHHGGHHHHHIHHIHIIHHHHHHHHHHHHHHHHHHHHHGHHHHHHHGGGGHHHHHHHHHGHHHHHHHHHHHHHHHHHHHHGHHHHHHHHHHHHHHHHHHHHHHHHHHHHHHHHHHHHHHHHGHHHHHHHHHHHGGHHHHHHHHHHHHHHHHHHHHHHHHHHHHHHHHHHGHHHHHHHHHHHGHHHHHHHGHHHHHHGHHGGGH
@M05620:45:000000000-G6HP7:1:1101:20350:4923 1:N:0:123
ATCTCTATCTCCTAAAAACCTGTTTAGATTTGGAGATAGACCTTCAGGTTTTTCATCATTTTCTGCATGAATTATACATTGACCACGTTCCAGCGTGGTCAGTTTGCAGCATTCTGTTATTTTGTTTGACAGAGTGTCTTGTTGAGAACATATGTAGGACATGATTTTTTCCTGCAACAGGGAAAATAAAGTATAAGTTTTAAAGATTTATTCTTTAATAAAGGATCTCAAAGCCAGCTTTAGAAAAAGGA
+
CCCBCFFFFFFFGGGGGGGGGGHHHHHHHHHHHHHHHHHHHHHHHHHHHHHGGHHHHHHHHHHIHHHHHHHHHHHHHHHHHHHHHHGHHHHHHHGGGGHHHHHHHHHHHHHHHHHHHHHHHHHHHHHHHHHHHHHHHHHHHHHHHHHHHHHHHHHHHHHHHHHHHHHHHGHHHHHHHHHHHGGHHHHHHHHHHHHGHGHHHHHHHHHHHHHHHHHHHHHHHHHHHHHHHGHHHGHHHGHHHHHFHHHHGGH
@M05620:45:000000000-G6HP7:1:1101:20957:5132 1:N:0:123
CATCCTGACCCTGAAGTACCCCGGCTTGATTTCTGACATTAGATCGGAAGAGCACACGTCTGAACTCCAGTCACTCTCGCGCATCTCGTATGCCGTCTTCTGCTTGAAAAAAAAAAAAATACTACTTACCCAGGCCCCCCTACAACCCCCTACAACCAAAACTACTATAACCCACGTCAGTCTCCTCACCATCCCTTACTCCTCCCGTCCTTTCCCCCTACATTCTCTCCCCCCCATCATTTCTTCCATTC
+
CCCCCFFFFFFFGGGGGGGGGGGGGGGGHHHHHHHHHGHHHHHHHHGGGGGHHHHHHGHHHGHGHHHHHHHHHHHHHHGGGGGGFGHFFFHFFHGGGHGHHHHHHHGHHHHGGGGG/>/011111111>F01...<<C-<:.;C00;..--;;00=......000;9000;0;..-9...:00000/0..900;.0009000999:..;..;0:09/.9.;0;00:900;:.9-;-//00;0;0009;090
@M05620:45:000000000-G6HP7:1:1101:6248:5154 1:N:0:123
ATCTCTATCTCCTAAAAAGGAAGAAAGGGGAGGGAAGATCGGAAGAGCACACGTCTGAACTCCAGTCACTCTCGCGCATCTCGTATGCCGTCTTCTGCTTGAAAAAAAAAACATACAATTTCATCTTTGTGTCTTTCTTTGTGTACGCAACGATACACCTGAAATAAGCATTTTTTAACTAATTCCTTCTTATTCATTCATGAGTTTTTCACCGCCTTTCTTCTTCTCAACGACACTCTACTCTCCTGCCC
+
BBAAAFFFFFFFFG5F4GEEBBFBAGHFF?EE?EEHAGFHHGGGGHHHHHFHGFGHFFGHHHHHH@GFHHHGHGFE??FEFHHFGGHDGEFGFGGHHHHHHFG3FGEC?@//?1@?1111111<11111100>=11>1<=>>>F11...<<<..<-0;CH/:0;00;0;;00;;09.:F0F0B0C000090000;9C;C0F900;;9;F/0;9.;@A./;F///9BBF//...;--:;/;/BBFB/;/;..
@M05620:45:000000000-G6HP7:1:1101:15979:5187 1:N:0:123
CATCCTGACCCTGAAGTACCCCGGCTTGATTTCTGACATTAGATCGGAAGAGCACACGTCTGAACTCCAGTCACTCTCGCGCATCTCGTATGCCGTCTTCTGCTTGAAAAAAAAAAAAACCCTAACAAACAAAACCGAACACAATCTCTCACCATCATATCCACAGTAAACTGACGCAGCATGACACACAGACATGACCACCACACTACGTTAGAGTAGACCACCACACCCCTCTTTTCTCCCTACGTCCC
+
DDDDDFFFFFFFGGGGGGGGGGGGGGGGHHHHHHHHHHHHHHHHHHGGGGHHHHHHHGHHGGHHHHHHHHHHHHHHHHGGGGGG?GHHGGHHHHGGGHGHHHHHHHHHHHHGGGGD>/>/<.0000110.0.<...----:/..:000;000.00:000000000.0000:00;0..---;0000:=/...0./000;00......///..//.00000000/.;......-../000:000//0....;.
@M05620:45:000000000-G6HP7:1:1101:23209:5191 1:N:0:123
ATCTCTATCTCCTAAAAACCTGTTTAGATTTGGAGATAGACCTTCAGGTTTTTCATCATTTTCTGCATGAATTATACATTGACCACGTTCCAGCGTGGTCAGTTTGCAGCATTCTGTTATTTTGTTTGACAGAGTGTCTTGTTGAGAACATATGTAGGACATGATTTTTTCCTGCAACAGGGAAAATAAAGTATAAGTTTTAAAGATTTATTCTTTAATAAAGGATCTCAAAGCCAGCTTTAGAAAAAGGA
+
CDDCDFFFFFFFGGGGGGGGGGHHHHHHHHHHHHHHHHHHHHHHHHHHHHHGGHHHHIHHHHIHIHHHHHHHHHHHHHHHHHHHHHGHHHHHHHGFGGHHHHHHHHHHHHHHHHHHHHHHHHHHHHHHHHHHHHHHHHHHHHHHHHHHHHHHHHHHHHHHHHHHHHHHHGHHHHHHHHHHHGGGHHHHHHHHHHHHHGHHHHHGHHHHHHHHHHHHHHHHHGHHHHHHHGHGHHHHHGHHHHHFHGHHGGH
@M05620:45:000000000-G6HP7:1:1101:23191:5192 1:N:0:123
ATCTCTATCTCCTAAAAACCTGTTTAGATTTGGAGATAGACCTTCAGGTTTTTCATCATTTTCTGCATGAATTATACATTGACCACGTTCCAGCGTGGTCAGTTTGCAGCATTCTGTTATTTTGTTTGACAGAGTGTCTTGTTGAGAACATATGTAGGACATGATTTTTTCCTGCAACAGGGAAAATAAAGTATAAGTTTTAAAGATTTATTCTTTAATAAAGGATCTCAAAGCCAGCTTTAGAAAAAGGA
+
BAAABFFFFFFFGGGGGGGGGGHHHHHHHHHHHHHHHHHGHHHHHFHHGGHGGHFHHFHHHHHHHHHHHGHHHHHGGFHHHGHHGHGHHHHHHHGFGGHHFHHHHHHHHHHHHHGHHHHHHHHHHHHHHHHHHHHHHHHHHHHHHHHHHGHHHHHHHHHHGHHHHHHHHGHHHHHFHHHHHGGFHGHGHHHGHGHHH=FGHFFFHGHHHHHGHGHHGGHHHHHHHHHHHFFHHHHHHGBGFGHCGGHHGGH
@M05620:45:000000000-G6HP7:1:1101:13970:5193 1:N:0:123
CATCCTGACCCTGAAGTACCCCGGCTTGATTTCTGACATTAGATCGGAAGAGCACACGTCTGAACTCCAGTCACTCTCGCGCATCTCGTATGCCGTCTTCTGCTTGAAAAAAAAAAACAGCTCTCTGAGGTTATGTTGCATCGTGTCACCCGACAGAATTATCCTATTATGGGTGCTGCACGATGTTAAGCAATGAAGCATCTGTTTATTACCTTTACCTTGTCACCCGAGCCCTACCTACCCTCACGCTC
+
AA>AAFFDFCFFGGGFGGGGFGGGFFGGHHFGH5FDFHHHHHGHHHGGGGGHGHHFHCGHHGFGHFHHHHHHHHHHHHGGFCG?EHGF?EFHHHGE@FGHHFGHFHHHHHF?DGG>/??<?1111?111?0<1<1<11>1>1..<./000.--<--:G00::0C000:0:0/.:;;00;C/..;..000000:;9;0;090;90000;B:///9B/////;//////.-9-9-.;.;;//;99/.......
@M05620:45:000000000-G6HP7:1:1101:23199:5207 1:N:0:123
ATCTCTATCTCCTAAAAACCTGTTTAGATTTGGAGATAGACCTTCAGGTTTTTCATCATTTTCTGCATGAATTATACATTGACCACGTTCCAGCGTGGTCAGTTTGCAGCATTCTGTTATTTTGTTTGACAGAGTGTCTTGTTGAGAACATATGTAGGACATGATTTTTTCCTGCAACAGGGAAAATAAAGTATAAGTTTTAAAGATTTATTCTTTAATAAAGGATCTCAAAGCCAGCTTTAGAAAAAGGA
+
BBBBBFFFFFFFGGGGGGGGGGHHHHHHHHHFHHHHHGHHHHHHHGFHHHHGGHFHHGHHHHHHHHGHHHHHHGHGHHHHHGHHGHGGHHHGFHGEGGHHEGHHHHHHHHHHHHHHHHHHHHHHHHHHHHHHHHHHHHHHGGGHHHGHHFHHHHHHHHHHHHHHHHHHHGHHHHHHHHGFHGGFHHHGHEHGHGGGHHHHHHHHHHHHHHHHHHHHHHHHHHHHFHGHHHHHHHHHHGHHHHHHF;GFDFG
@M05620:45:000000000-G6HP7:1:1101:7934:5261 1:N:0:123
ATCTCTATCTCCTAAAAACCTGTTTAGATTTGGAGATAGACCTTCAGGTTTTTCATCATTTTCTGCATGAATTATACATTGACCACGTTCCAGCGTGGTCAGTTTGCAGCATTCTGTTATTTTGTTTGACAGAGTGTCTTGTTGAGAACATATGTAGGACATGATTTTTTCCTGCAACAGGGAAAATAAAGTATAAGTTTTAAAGATTTATTCTTTAATAAAGGATCTCAAAGCCAGCTTTAGAAAAAGGA
+
BBBBBFFFFFFFGGGGGGGGGGHHHHHHHHHHHGHHHHHHHHHHHHHHHHHGGHHHHHHHHHHHHHHHHHHHHHHGHHHHHHHHHHGHHHHHHHGFGGHHHHHHHHGFHHHHHHHHHHHHHHHHHHHHHHHHHHHHHHHHHHHHHHHHHGHHHHHHHHHHHHHHHHHHHGHHHHHHFHHHHGGGGHGFGFGGHHGHGFGHHHGHHGHHHHHHHHHHHHHFGDGGHHHHHFFGHHHHHGHHHHHFHHGHGG/
@M05620:45:000000000-G6HP7:1:1101:10696:5270 1:N:0:123
CATCCTGACCCTGAAGTACCCGGCTGATTTCTGACATTAGATCGGAAGAGCACACGTCTGAACTCCAGTCACTCTCGCGCACTTCGTATGCCGTCTTCTGCTTGCAAAAAAAAACCCAGTGCTGCTGACCGAGGCCCCCCTGAACCCCAAGGCCAACAGAGAGAAGATGACTCAGGTGAGGCTCGGCCGACGCCCGTGCTCCTCCCGTCCCTTCCCCAGTCATTTTCTGCCCGGCTTGATTTCTGACATTT
+
AAAAAFFFFFFFGGGGGGGGG?00FGHB222DGB112D11D2F////EAFBFFFH/GA0A1D1AA1BBA1FA2B1F>F/////1B>00002B>?E>/2BG1111/11F</E//B</?FFFCGDFGGFGCGCGCCCGGGGGGGHHGHGGGAGFHHEHGGFFGF9.99BBFBBBFG0B0/FAAC.FA?EF;-@99@@-;;BFF9BFFEBAB--99BFFFF-9F/9BFBBF/9/A-9@@@--/BFFFF/BBFF/
@M05620:45:000000000-G6HP7:1:1101:7949:5278 1:N:0:123
ATCTCTATCTCCTAAAAACCTGTTTAGATTTGGAGATAGACCTTCAGGTTTTTCATCATTTTCTGCATGAATTATACATTGACCACGTTCCAGCGTGGTCAGTTTGCAGCATTCTGTTATTTTGTTTGACAGAGTGTCTTGTTGAGAACATATGTAGGACATGATTTTTTCCTGCAACAGGGAAAATAAAGTATAAGTTTTAAAGATTTATTCTTTAATAAAGGATCTCAAAGCCAGCTTTAGAAAAAGGA
+
BBBBBFFFFFFFGGGGGGGGGCHHHHGHHHHHHHHHHHHGHFHHHHHGGHHGEHHHHHFHHHHHHHHGHGHHHHHHHHHHHGHHHHGHHHHHHHGGGGHHHHGHHHFHFHHHHHHHHHHHHHHHHHHHHHHHHHHHHHHHHHHHHHGHHHHHHHHHHHGHHHHHHHHHHGHHHHGHHHGHHEEHHHHHHFG@FGHGH<GHHHHHHHGGHHHHHHHHHHHGHFGHHHHEHHHGHHHFGGHHHHHGHGGHGGF
@M05620:45:000000000-G6HP7:1:1101:7938:5292 1:N:0:123
ATCTCTATCTCCTAAAAACCTGTTTAGATTTGGAGATAGACCTTCAGGTTTTTCATCATTTTCTGCATGAATTATACATTGACCACGTTCCAGCGTGGTCAGTTTGCAGCATTCTGTTATTTTGTTTGACAGAGTGTCTTGTTGAGAACATATGTAGGACATGATTTTTTCCTGCAACAGGGAAAATAAAGTATAAGTTTTAAAGATTTATTCTTTAATAAAGGATCTCAAAGCCAGCTTTAGAAAAAGAA
+
BBBBAFFFFFFFGGGGGGGGGGHHHHGHHHHHHHHHHHFHHHHGHHHGHHHGGHHHHGHHHHHHHHGHHHHHFHHHHHHHHHHHHHGCGHHHBGGGGGHHHFGHHHHHGHHGHHHHHHHHHHHHHHHHHHGHGHHGHHHHHHHHFHHHHHHHHHHGHHHHHHHHHHHHGFHHHHHHBHHHGGFHHFHHHHHHGHFFH=GGHHEGHGHHHHHHHHHHHFHHHHFHFGFHGHHHHHHHGGHHHHHHHHHHG.C
@M05620:45:000000000-G6HP7:1:1101:20364:5297 1:N:0:123
AGATTACTGCAACAGTTCCCCCTGGACCTGGAAAAGTTTCTTGCCTGGCTTACAGAAGCTGAAACAACTGCCAATGTCCTACAGGATGCTACCCGTAAGGAAAGGCTCCTAGAAGACTCCAAGGGAGTAAAAGAGCTGATGAAACAATGGCAAGTAAGTCAGGCATTTCCGCTTTAGCACTCTTGTGGATCCAATTGAACAATTCTCAGCATTTGTACTTGTAACTGACAAGCCAGGGACAAAACAAAGAT
+
BAAABFFFFFFFGGGGGGGGGGGGHHHHHHHHGHHHHHHHHHHHHHHHHHHHHHHHHHHHHHHFHGGHHHHHHHHHHHHHFGFHGFHHHHHHHHGFGGHGHHHHHHHHGHHHHHHFGHHHFGHGGHGGFHHHHGHHHHFHHHHHHHHHHHHGHGGGHHHHGHHHHHHHHHDGGGGHHHHHHHHHHGGGHGHHDGHHHGGFFHHHHHH<DGFHHHHHHHHHHHHGHHHHHFFGHGGGGGGGFGFGGEGGFGB
@M05620:45:000000000-G6HP7:1:1101:6303:5342 1:N:0:123
ATCTCTATCTCCTAAAAACCTGTTTAGATTTGGAGATAGACCTTCAGGTTTTTCATCATTTTCTGCATGAATTATACATTGACCACGTTCCAGCGTGGTCAGTTTGCAGCATTCTGTTATTTTGTTTGACAGAGTGTCTTGTTGAGAACATATGTAGGACATGATTTTTTCCTGCAACAGGGAAAATAAAGTATAAGTTTTAAAGATTTATTCTTTAATAAAGGATCTCAAAGCCAGCTTTAGAAAAAGGA
+
AAABBFBFFFFFGGGGGGGGGCBFHBB4BAFGHGHFFFABFGGFFD5GGFGFFFDFDGGGHHHGGBHGHGHHHHFHHFGHDEGGHE?FFGGHEFEEEFHGFHGGFHHHHFHGHHHHHGGHFGHHHHHGHHGFHHFFGGGHGGFFGFGHHHGFGFGHHEDGGHHHFHHHFDHGHFGCBGGHH/CGHFFH1GHFHHHHHHHHGHHHGHEHFHHHHHHHHHHGDG0<CGHFDGDHFFHEHGHHHHHEFHHHD.C
@M05620:45:000000000-G6HP7:1:1101:19216:5343 1:N:0:123
CATCCTGACCCTGAAGTACCCCGGCTTGATTTCTGACATTAGATCGGAAGAGCACACGTCTGAACTCCAGTCACTCTCGCGCATCTCGTATGCCGTCTTCTGCTTGAAAAAAAAAAAAACACAACATACAAAAGCCACTCAGCCTCCCTAGTACAACTAATATCATATGCATCATCAATCTCTAAGCTGCAATCAGCGCGTCACCCTACCTATAACAATTCATCATCTCTTCCTCTTCATTTTTTAATATC
+
CCCCCFFFFFFFGGGGGGGGGGGGGGGGHHHHHHHFHGHHHHHHHHGGGGHHHHHHHGHHHGHGHHHHHHHHHHHHHHGGGGGGEFHGFEHHFHGFGHGHHHHHHHHHHHHGGGGG<>//.0<...011111</../<0</00/</../0/0;00000000000;00;000;0900000000;000/00;/00;000.---;..;../9:0090:00990;0:00000000000BB000000009.90::0
@M05620:45:000000000-G6HP7:1:1101:23351:5349 1:N:0:123
ATCTCTATCTCCTAAAAACCTGTTTAGATTTGGAGATAGACCTTCAGGTTTTTCATCATTTTCTGCATGAATTATACATTGACCACGTTCCAGCGTGGTCAGTTTGCAGCATTCTGTTATTTTGTTTGACAGAGTGTCTTGTTGAGAACATATGTAGGACATGATTTTTTCCTGCAACAGGGAAAATAAAGTATAAGTTTTAAAGATTTATTCTTTAATAAAGGATCTCAAAGCCAGCTTTAGAAAAAGGA
+
ABCCCFFFFFFFGGGGGGGGGGHHHHHHHHHHHGHHHHHHHHHHHHHHHHHGGHHHHHHHHHHHHHHHHHHHHHHHHHHHHGHHHHGHHHHHHHGGGGHHHHHHHHHHHHHHHHHHHHHHHHHHHHHHHHHHHHHHHHHHHHHHHHGHHHHHHHHHHHHHHHHHHHHHHGHHHHHHHHHHHGGHHHHGHGHHHHHHHGGHHHHHHHHHHHHHHHHHHHHHHFHHHHHHGHHHHHHHHGHHHHHGGHHGGGH
@M05620:45:000000000-G6HP7:1:1101:6349:5354 1:N:0:123
CATCCTGACCCTGAAGTACCCCGGCTTGATTTCTGACATTAGATCGGAAGAGCACACGTCTGAACTCCAGTCACTCTCGCGCATCTCGTATGCCGTCTTCTGCTTGAAAAAAAAAAAAATTTAGTTTGGCAGATTGTCTTGTTTAAATAATAAGTAGGACAATATAATGTGTTGCAAAATAAGAAATGTAGAATGAGTTATGAAGTTTTAACCTTTAATCATTGACCTACAAGCCTGCTTCATTAAGTGGT
+
BBBBBFFFFFFFGGGGGGGGGGGGGGGGHHHHHHHHGHHHHHGHHHG2BFGHHHHHHGHHHGGHHHHHEGGHFFHHHHGGGGGGFFHHGGHHHHGFEHGHHHDHHHHHBGGFCCGC///011111>1=.11>.1>1<0=DHF0/=00000000000000:/.000000000::.0000/000000:;0009000000000;9C00;0;;9000;0;00;9////9/////9//.;/..;/9///;//9///
@M05620:45:000000000-G6HP7:1:1101:6356:5382 1:N:0:123
CATCCTGACCCTGAAGTACCCCGGCTTGATTTCTGACATTAGATCGGAAGAGCACACGTCTGAACTCCAGTCACTCTCGCGCATCTCGTATGCCGTCTTCTGCTTGAAAAAAAAAAAAGGTCAGCTGGGGGGCTTTCTTTGTGTAAGTCACGCGTAACCTGAACGAAGCATTTTTTAACTCAGTCCTGCTGAGTCATTCATGAGTTTTTAGCCGCCTTGCTTCTTCTCACAGACTCTCTACTCTCATGCCA
+
BBBBBFFFFFFFGGGGGGGGGGGGGGGGGHFHHFHFHHHHFHFHHHG2AECGEGHFHGHHHGHFHHHHBGGHHFHHHHGGGGGGGFHHGGHGHHGF/GFFHHHHFFGHBGF/D/DB/>/?1<<<FFEB.<---9AB9BFFFFEF/9B///:..;-;AFFFFB//9.A.@FFBBFF;;/BB/9/9BBFF/BFB.9BFFB///;:BFFFFEABFFD=-.AB/FFFFEB99/B///;:BBB/;BF9//BF9/9/
@M05620:45:000000000-G6HP7:1:1101:12690:5429 1:N:0:123
ATCTCTATCTCCTAAAAACCTGTTTAGATTTGGAGATAGACCTTCAGGTTTTTCATCATTTTCTGCATGAATTATACATTGACCACGTTCCAGCGTGGTCAGTTTGCAGCATTCTGTTATTTTGTTTGACAGAGTGTCTTGTTGAGAACATATGTAGGACATGATTTTTTCCTGCAACAGGGAAAATAAAGTATAAGTTTTAAAGATTTATTCTTTAATAAAGGATCTCAAAGCCAGCTTTAGAAAAAGGA
+
CBCCCFFFFFFFGGGGGGGGGGHHHHHHHHHHHHHHHHHHHHHHHHHHHHHGGHHHHHIHHHIIIHHHHGHHHHHHHHHHHHHHHHGHHHHHHHGFGGHHHHHHHHHHHHHHHHHHHHHHHHHHHHHHHHHHHHHHHHHHHHHHHHHHHHHHHHHHHHHHHHHHHHHHHGHHHHHHHHHHHGGHHHHHHHHGHHHGHGGHHHFHHHHHHHHHHHHHHHHGHGHHHHHHHHHHHHHHHGHHHHHGGHHGGGH
@M05620:45:000000000-G6HP7:1:1101:18880:5496 1:N:0:123
CATCCTGACCCTGAAGTACCCGGCTTGATTTCTGACATTAGATCGGAAGAGCACACGTCTGAACTCCAGTCACTCTCGCGCATCTCGTATGCCGTCTTCTGCTTGAAAAAAAAAAACAGTACCACTTACCCATACCCCCCTGAACCCCAAGACTACAAGAGATCAGCTGACTCACGTGAATCTCGCCCGACGCCCCAGCTCCCCCCGATCTTTCCCCAGTCCTATCCTCCCCTGCTTGACTTCTCACATTT
+
CCCCCFFFFFFFGGGGGGGGGGEGGGGHHGHHHHFHHHHEHHHHHGDGGHHHHHGHGHHHGHHHGHHHHHHHHGHGHGGGGFGG3GHFGHHHHGEFGGFFHHHHHHHHGHGGGG@//?011111111?FC010000><-<-.<CC.ADA;../0;:/0:;./00::00/:9;00/.:.;.0;0;..-9-;----;-..:/9/.;.;----.;/:/9.9A/B/F/B:99/999..;///.//////;;/;//
@M05620:45:000000000-G6HP7:1:1101:24745:5505 1:N:0:123
AAACCAGAAGACATGAGGTCAGCTAGATCGGAAGAGCACACGTCTGAACTCCAGTCACTCTCGCGCATCTCGTATGCCGTCTTCTGCTTGAAAAAAAAAAAACCCGGAGGAGCACCCAGTGCTGCTGCCCGAGGCCCCCCTGAACCCCAAGGCCAACAGAGAGAAGAAGACTCAGGTGCGGCTCGGCCGACGCCCGTGCTCCTCCCGTCCTGTCTCCAGTCATTTTCTGCTCGGCTTGCTTTCTTAACTTC
+
BBAABBAFFFFFFGGGGGGGGGHHHHHFHHGEDGHHHGHHHGGHHGHFFHHHHHGHHHHHHHGFFEEGCHHHFGHHFHFGGHGHHGHHHG1FDFHGGEE@>//??//>/<</<<<FA.C<1FDFHGG10FA--<@E:-;A:E/BCAADDA..9.99;.:9CB..;CB/:///9/9;;9/99-;DAFF.99-;-99-;.9.///./9.;A../;B////99;;B////;9///.-.;--./////////99;
@M05620:45:000000000-G6HP7:1:1101:20723:5527 1:N:0:123
CATCCTGACCCTGAAGTACCCCATTGAGCATGGCATCGTCACCAACTGGGACGACATGGAGAAGATCTGGCACCACACCTTCTACAACGAGCTGCGCGTGGCCCCGGAGGAGCACCCAGTGCTGCTGACCGAGGCCCCCCTGAACCCCAAGGCCAACAGAGAGAAGATGACTCAGGTGAGGCTCGGCCGACGCCCGTGCTCCTCCCGTCCTTTCCCCAGTCATTTTCTGCCCGGCTTGATTTCTGACATTT
+
CCCCCFFFFFFFGGGGGGGGGGGHHHHHHHHHHHGHHGHHHGHHHGHHHHHHGGGGGHHHHHHHHHHHHHHHHGHHHGGHHHHHHHHHGGGGGHHGGGGGGGHHGGGGGGGGHHHHGGHHHHHHHHHHHHGGGGGGGGGGGGHHHHGGGDGFHHEGGGGGGGGGGGFGGGGGGGGGGGGGGGGGFFFFFFFFFFFFDFFFFFFFFFFEDFFFFFFFFFFFFFFFFFFFFFFF?FFFDF.BFFFFFFFFFF/
@M05620:45:000000000-G6HP7:1:1101:25400:5579 1:N:0:123
ATCTCTATCTCCTAAAAACCTGTTTAGATTTGGAGATAGACCTTCAGGTTTTTCATCATTTTCTGCATGAATTATACATTGACCACGTTCCAGCGTGGTCAGTTTGCAGCATTCTGTTATTTTGTTTGACAGAGTGTCTTGTTGAGAACATATGTAGGACATGATTTTTTCCTGCAACAGGGAAAATAAAGTATAAGTTTTAAAGATTTATTCTTTAATAAAGGATCTCAAAGCCAGCTTTAGAAAAAGGA
+
1111>F3@FFF1FGGDAFGG111AFAFA3FGGH1BA0D111B1BB1DGGHDEF022DAFBHDABB12DGB1A2ABE2ADF1GG11/AAF0C21GEB>EHHFGBEFG1GHBGFBD2BBEGHHFHHCGHHFGEFGH>BFGFGGEE<2BFEGGHHFG>GGDG1FGHHFHFHG?GGGDGGGHHGHECCCF?FBGH?FGFFHFGHHHFDF1FGDGGHHGHHHHHHFHHGFHHH0GGHGGHFHGFHHGFCGCCHAGH
@M05620:45:000000000-G6HP7:1:1101:24535:5618 1:N:0:123
ATCTCTATCTCCTAAAAACCTGTTTAGATTTGGAGATAGACCTTCAGGTTTTTCATCATTTTCTGCATGAATTATACATTGACCACGTTCCAGCGTGGTCAGTTTGCAGCATTCTGTTATTTTGTTTGACAGAGTGTCTTGTTGAGAACATATGTAGGACATGATTTTTTCCTGCAACAGGGAAAATAAAGTATAAGTTTTAAAGATTTATTCTTTAATAAAGGATCTCAAAGCCAGCTTTAGAAAAAGGA
+
CCCCCFFFFFFFGGGGGGGGGGHHHHHHHHHHHHHHHHHHHHHHHHHHHHHGGHHHHHIHHHIIHHHHHHHHHHHHHHHHHHHHHHGHHHHHHHGFGGHHHHHHHHHHHHHHHHHHHHHHHHHHHHHHHHHHHHHHHHHHHHHHHHHHHHHHHHHHHHHHHHHHHHHHHGHHHHHHHHHHHGGHHHHHGHHHHHHHHFGHHHHHHHHHHHHHHHHHHGHHHHHHHHHHHHHHHHHHHGHHHHHHHHHHGGH
@M05620:45:000000000-G6HP7:1:1101:24525:5640 1:N:0:123
ATCTCTATCTCCTAAAAACCTGTTTAGATTTGGAGATAGACCTTCAGGTTTTTCATCATTTTCTGCATGAATTATACATTGACCACGTTCCAGCGTGGTCAGTTTGCAGCATTCTGTTATTTTGTTTGACAGAGTGTCTTGTTGAGAACATATGTAGGACATGATTTTTTCCTGCAACAGGGAAAATAAAGTATAAGTTTTAAAGATTTATTCTTTAATAAAGTATCTCAAAGCCAGCTTTAGAAAAAGGA
+
AAABBFFFFFFFGG5ADGEGFFGGHFFHHHH554AEGBDFGHHHHG53FGHGGHHHHHHHHHHHHHHHH3AGHGHHHHHHDGFHGHFHHHHHDHEE1>GFGGHHHHHH3FHHHHHHHHHHHHHBGHHGGHFHEFGDGGHHHHHAGGEHHCHFHGHFBGFH0GHHHHHHHGHHHGHHFHFF/F/FEHHHGHFHHHHFFHFGGFCHHGHHHHHHHHHHHHHHFHF0=DGHHHHHFGHH.;CGHHEFHGHF..C
@M05620:45:000000000-G6HP7:1:1101:10974:5735 1:N:0:123
ATCTCTATCTCCTAAAAACCTGTTTAGATTTGGAGATAGACCTTCAGGTTTTTCATCATTTTCTGCATGAATTATACATTGACCACGTTCCAGCGTGGTCAGTTTGCAGCATTCTGTTATTTTGTTTGACAGAGTGTCTTGTTGAGAACATATGTAGGACATGATTTTTTCCTGCAACAGGGAAAATAAAGTATAAGTTTTAAAGATTTATTCTTTAATAAAGGATCTCAAAGCCAGCTTTAGAAAAAGGA
+
CCCCCFFFFFFFGGGGGGGGGGHHHHHHFHHHHHHHHHHHHHHHHHHHHHHGGHHHHHHHIHIHHHHHHHHHHHHHHHHHHGHHHHGGHHHHHHGGGGHHHHHHHHHHHHHHHHHHHHHHHHHHHHHHHHHHHHHHHHHHHHHHHHHHHHHHHHHHHHHHHHHHHHHHHGHHHHHHHHHHHGGHHHGHHHHHHHHHHHHHHHHHHHHHHHHHHHHHHGHHHHHGHHHHHGHHHHHHHGHHHHHHHHHGGFH
@M05620:45:000000000-G6HP7:1:1101:6497:5736 1:N:0:123
CATCCTGACCCTGAAGTACCCCGGCTTGATTTCTGACATTAGATCGGAAGAGCACACGTCTGAACTCCAGTCACTCTCGCGCATCTCGTATGCCGTCTTCTGCTTGAAAAAAAAAAAAAAAAAAGAGTGTAAAATTTGTTTCTGTGGACAGAATATATGAAATAGCTGAATGTTAGACGATTGTAGAGGTCAGATACAACTCTCATTGATTCTTTTGTTAGTTATCTGATAAGGTTACAAGTTGAAGACTT
+
CCCCCFFFFFFFGGGGGGGGGGEGGGGGGHHHHHHHHHHHHHHHHGG2FEHGHHHGHGHHHGHGHHHHHHHHFGHGHHGGGGGGEGHHGGHHHHGGGHGHHHGHHHGFFFGGGCGG@><-----../00000:00/<;://:;00:/0/0.//00;000000900000;009000000.-...9////9/////////9//////////////;/:/9/////////////;//:;////9;////////;
@M05620:45:000000000-G6HP7:1:1101:10978:5756 1:N:0:123
ATCTCTATCTCCTAAAAACCTGTTTAGATTTGGAGATAGACCTTCAGGTTTTTCATCATTTTCTGCATGAATTATACATTGACCACGTTCCAGCGTGGTCAGTTTGCAGCATTCTGTTATTTTGTTTGACAGAGTGTCTTGTTGAGAACATATGTAGGACATGATTTTTTCCTGCAACAGGGAAAATAAAGTATAAGTTTTAAAGATTTATTCTTTAATAAAGGATCTCAAAGCCAGCTTTAGAAAAAGGA
+
CCCCCFFFFFFFGGGGGGGGGGHHHHHHHHHHHGHHHHHGHHHHHHHHHHHGGHHHHIHIHHHIHHHHHHHHHGHGHHHHHHHHHHGHHHHHHHGGGGGHFHHHHHHHHHGHHHHHHHHHHHGHHHHHGHHHHHGHHHHHHHHHHHGHHHHHHHHHHHHHHHHHHHHHHGHHHHGHHHHHHGGGHHHGHHHGGHHHHGHHHFHGHHHHHHHHHHHHGHHHHHFHHHHHHGHGGHHHHGHHHHHHGHGHGGH
@M05620:45:000000000-G6HP7:1:1101:9606:5796 1:N:0:123
CATCCTGACCCTGAAGTACCCCGGCTTGATTTCTGACATTAGATCGGAAGAGCACACGTCTGAACTCCAGTCACTCTCGCGCATCTCGTATGCCGTCTTCTGCTTGAAAAAAAAAAAAAAAAAAAACAGTATAACTAGAATAGAGAGTATGGAACAACAACACAAATGAATTGTTCATAATATTATGATGAGAGATAGTGTCAAAATACACCAAGAAAGTAATACGCATTGGACATGTGAACGACATGATA
+
CCCCCFFFFFFFGGGGGGGGGGGGGGGGHHHHHHHHHHHHHHHHHHGGGGHHHHHGHGHHHFGGHHHHFGHHFGHHHHGGGGGGFHHFFDHHHHGEGHGHHHHHHHGHHHHGGGGFA<>--<----../0000000000;090;00.0000/;00//......;..000000000;0000;0000900000000.0:00000000000000/....//0000000....900900:00000;.A--.0099
@M05620:45:000000000-G6HP7:1:1101:17588:5840 1:N:0:123
ATCTCTATCTCCTAAAAACCTGTTTAGATTTGGAGATAGACCTTCAGGTTTTTCATCATTTTCTGCATGAATTATACATTGACCACGTTCCAGCGTGGTCAGTTTGCAGCATTCTGTTATTTTGTTTGACAGAGTGTCTTGTTGAGAACATATGTAGGACATGATTTTTTCCTGCAACAGGGAAAATAAAGTATAAGTTTTAAAGATTTATTCTTTAATAAAGGATCTCAAAGCCAGCTTTAGAAAAAGGA
+
>AAAAF3DFFFFG1GGGFFGGGHHHHHGHHHHHFFHHHHHHHHHHHHHHHHGGHFHHHHHHHHHHHHHHHHHHHHFHBHHHFHHHHGHHHHHHHGGGGHHHHHHHHHHHHHHHHHHHHHHHHHHHHHHHHHHHHHHHHHHHHHHHHHGHHHHHHHHHHHHHHHHHHHHHGHHHHHHHHGHHGGHHHGHHHHHHHHFGFGHHHHHHHHHHHHHHHHHHHHHHHGHHHHHHHHHHHHHHGHHHFHHFFHACGG
@M05620:45:000000000-G6HP7:1:1101:15544:5842 1:N:0:123
CATCCTGACCCTGAAGTACCCCGGCTTGATTTCTGACATTAGATCGGAAGAGCACACGTCTGAACTCCAGTCACTCTCGCGCATCTCGTATGCCGTCTTCTGCTTGAAAAAAAAAAAAAACAAAACTGCATAAACGTTTCATGCTTATCACACATAGTATCTTCTTTACTTCTGTCACACGTGAAAAAATGACAAAGTTCTAAATATCTAGCCTTTAGTGAACCATCCACAACCCAGCGGCAGAAGTAGCA
+
CCCCCFFFFFFFGGGGGGGGGGGGGGGGHHHHHHHHHHHHFHHHHHGGGGHHHHHHHGHHHGHGHHHHHHHHHHHHHHGGGGEEEHHHGGHGHHGGGHGHHHHHHHHCGH?E/BFD>/>-...00011100000<.<//<0000000000000.000;0000000000000900000000-.9..009-.00900//00000:09000;000/00900000009.00.000..;;9..-----./000000
@M05620:45:000000000-G6HP7:1:1101:17572:5846 1:N:0:123
ATCTCTATCTCCTAAAAACCTGTTTAGATTTGGAGATAGACCTTCAGGTTTTTCATCATTTTCTGCATGAATTATACATTGACCACGTTCCAGCGTGGTCAGTTTGCAGCATTCTGTTATTTTGTTTGACAGAGTGTCTTGTTGAGAACATATGTAGGACATGATTTTTTCCTGCAACAGGGAAAATAAAGTATAAGTTTTAAAGATTTATTCTTTAATAAAGGATCTCAAAGCCAGCTTTAGAACAAGGA
+
AAAAAF3BFFFFG1GGGGGGGGGHHHFFHHHHHFGHHCH1GHHHHHHHHHHGGHHHHHHHHHHHHHHHHH1GH1G2H2FGFHGHHHGHHHH2FHGGEGHHHHHHHHHGHHFHHGHHHHHHHHHHHHHHHFFHGHHHHGHHHHHHHFFHGHHHGHHFHHHHHHH1GFHHHGHHHFHHGHHHHGGGHGGHFGHFHHG1FFFHHGHHHGHHHHHHHHHHGFHHHFGGFFGFHGHGHHHGHGHHHHHBG0:GFGC
@M05620:45:000000000-G6HP7:1:1101:16788:5847 1:N:0:123
CATCCTGACCCTGAAGTACCCGGCTTGATTTCTGACATTAGATCGGAAGAGCACACGTCTGAACTCCAGTCACTCTCGCGCATCTCGTATGCCGTCTTCTGCTTGAAAAAAAAAAAAAAGCACAACGGCCCACATATTACATAAGAGCAACATTCAAAAACGTCAGATATCGTCCTCACAAAGATCATAGGAACGGAAGAACACTACCCATAATATGATACGTCTCCAATCGCCACTCCTCCCCTCCGCTC
+
BBBBBFFFFFFFGBGGGGGGGGGGGGGHHHHHHFFGGHHHHBHHHGGGGHHHHHHHGHHHGGFHHHHHHHHHHHHFHGGGGEEEGHHGGHHHHGEGHGGHHHHHHAGGGHED<CG/</-.>1<00.-----.<.0000000000000///:./00:009..-....0;000.9...00.00./;0////////......./././//..///;//9/;///.9...;/://9A.../999.99.......-
@M05620:45:000000000-G6HP7:1:1101:17589:5864 1:N:0:123
ATCTCTATCTCCTAAAAACCTGTTTAGATTTGGAGATAGACCTTCAGGTTTTTCATCATTTTCTGCATGAATTATACATTGACCACGTTCCAGCGTGGTCAGTTTGCAGCATTCTGTTATTTTGTTTGACAGAGTGTCTTGTTGAGAACATATGTAGGACATGATTTTTTCCTGCAACAGGGAAAATAAAGTATAAGTTTTAAAGATTTATTCTTTAATAAAGGATCTCAAAGCCAGCTTTAGAAAAAGGA
+
BBBBBFFFFFFFGGGGGGGGGGHHHFHHHHHHHGHHHFHFGHHHHGHHHHHGGHHHHHHHHHHHHHHHHHHHHHHHHHHHHHHHHHGHHHHHHHGGGGHHHHHHHHHHHHFHHHHHHHHHHHHHHHHHGHHHHHHHHHHHHHHHGHHHHHHHHHHHHHFHHHHHHHHHHGHHHHHHGHHHHGGHEFGGHGGGHHFGHGHHHHHHHHHHHHHHHHHHHGGHHHHHGHHHHHHHHHHHHGHHHHHHHECCFGC
@M05620:45:000000000-G6HP7:1:1101:6159:5883 1:N:0:123
CATCCTGACCCTGAAGTACCCCGGCTTGATTTCTGACATTAGATCGGAAGAGCACACGTCTGAACTCCAGTCACTCTCGCGCATCTCGTATGCCGTCTTCTGCTTGAAAAAAAAAACTACTTTGTCTGACAAACTCTCCTGCTATCCTCCCATGTAGCACATGATTTTCCCCTGCCACACTGTCGTTCACCTATCTGCCTTACCCCTCCTCTTTTTAATCCAAGCTCTCCCCCCCTGCTTTAGACACTGGC
+
BBBBBFFFFFFFGBGGGGGGGGGCGGGGEHHHHHHGHHHHBEEGHHGGFGEHHHHHHGHHHGDHHHHH3FGHFGHHHHAFGG@EGFHEFEHHGHGGGHGHHHHHHG03?3B<@/<//22221?111<111<10<11?1<<11<110<110.<0/=0000</=0000<=000;:.;./0../0::..../009/090009;099//..;.//00;00.09/99//.///9//..9--..//BF/F/;./;..
@M05620:45:000000000-G6HP7:1:1101:19609:5884 1:N:0:123
CATCCTGACCCTGAAGTACCCCATTGAGCATGGCATCGTCACCAACTGGGACGACATGGAGAAGATCTGGCACCACACCTTCTACAACGAGCTGCGCGTGGCCCCGGAGGAGCACCCAGTGCTGCTGACCGAGGCCCCCCTGAACCCCAAGGCCAACAGAGAGAAGATGACTCAGGTGAGGCTCGGCCGACGCCCGTGCTCCTCCCGTCCTTTCCCCAGTCATTTTCTGCCCGGCTTGATTTCTGCCATTT
+
AAAAAFFFFFFFG1EGGGGGGG1GHHBAF1GGGH0GHFHHGGHDAEHHHHFGGGFEFHHFHHFHGHHHHHHGHGFHFGGHHHHDHFDGEEGGGFHEGGGGGEHHGGC@CCCGGHHHGCGGHGHHHHHDGHC-CGCGGGGGGFBGHHGG..;CGH.;EACBF/E./C/FGBFFG0CFFFFFGGGG@?FF@@@@@@@@;ABFFFFFFFBEBFBFFFFFFF?FF/FFFFFFFEFF->@@@;;BFFFF//;9BF/
@M05620:45:000000000-G6HP7:1:1101:15803:5910 1:N:0:123
ATCTCTATCTCCTAAAAACCTGTTTAGATTTGGAGATAGCCCTTCAGGTTTTTCATCCTTTTCTGCATGAATTATACATTGACCACGTTCCAGCGTGGTCAGTTTGCAGCATTCTGTTATTTTGTTTGACAGAGTGTCTTGTTGAGAACATATGTAGGACATGATTTTTTCCTGCAACAGGGAAAATAAAGTATCAGTTTTAACGATTTATTCTTTACTAAAGGATCTCACAGCCAGCTTTAGAAAAAGGA
+
>AAAAFFFFFFFGG111BEGGAFGHDGFGHHFG1FGH1F1FFGHH1FGHHHGGH2FH1FGHHHHDG2FHDFHHFGEFFHHHBGH1GEHHHG2FGGGGGGHHHHHHHHHHHGHHHHEHHBGHHHHHHHEFH1G0FGGHGHHFHHG2EF1B<G<GBH2FFFHGHFDHHGHHGHHHGH01@FCHAFC/0?1?1FGFH1>GGHHH111<.FGFHHHHHHHF0==000<<GGHHG0;0CEGGGGHHHH0GFF.ABC
@M05620:45:000000000-G6HP7:1:1101:19606:5915 1:N:0:123
CATCCTGACCCTGAAGTACCCCATTGAGCATGGCATCGTCACCAACTGGGACGACATGGAGAAGATCTGGCACCACACCTTCTACAACGAGCTGCGCGTGGCCCCGGAGGAGCACCCAGTGCTGCTGACCGAGGCCCCCCTGAACCCCAAGGCCAACAGAGAGAAGATGACTCAGGTGAGGCTCGGCCGACGCCCGTGCTCCTCCCGTCCTTTCCCCAGTCATTTTCTGCCCGGCTTGCTTTCTGACATTT
+
BABBBFFFFFFFFCGGGGGGGGDHHHFHGGHHHHGHHEHHHGHDGGHHCGFGEEGCGHH3GBGHHHHHHHHGHGHHEGGHHHHDGHHHGEEEGHHGGGGGGGHHGGGGGGCGHHHHGGHGFGGHHHHDGHGGGGGGGGGGGGGHHHGG?EEGHHGGGAFFGGGGEGBFGBFGGGGGGGFGGFFGBBFFBBBBBBBB@.AEFFFFFFFEFFFFFFFFF.9FF/FFFFFFFFFFF?BBB;.;BFFFBBFBBF/
@M05620:45:000000000-G6HP7:1:1101:15787:5919 1:N:0:123
ATCTCTATCTCCTAAAAACCTGTTTAGATTTGGAGATAGACCTTCAGGTTTTTCATCATTTTCTGCATGAATTATACATTGACCACGTTCCAGCGTGGTCAGTTTGCAGCATTCTGTTATTTTGTTTGACAGAGTGTCTTGTTGAGAACATATGTAGGACATGATTTTTTCCTGCAACAGGGAAAATAAAGTATAAGTTTTAAAGATTTATTCTTTAATAAAGGATCTCAAAGCCAGCTTTAGAAAAAGGA
+
BBBBBFFFFFFFGFFFGGGGGGHHHHHGHHHHHFHFHDGHHHHHHHHHHHHGGHFHHFHHHHHHHHHHHFGHHHHGHGHHHFGHFHGHHHHHHHGGGGHHHHHHHHHHHHHHHHHHHHFHHHHHHHHHFHFHGHHHHHHHHHHHFHFGHGHFHHHHHHFHHHHGHHHHHGHHHHHFGHFHGGGHGBFGFDGHHHHFHHGHHHFDHGGHHHHHHHHHHHHG<GGHFHHHHHHFHHHFHGHHHFHBCGHHGGF
@M05620:45:000000000-G6HP7:1:1101:21712:5941 1:N:0:123
ATCTCTATCTCCTAAAAACCTGTTTAGATTTGGAGATAGACCTTCAGGTTTTTCATCATTTTCTGCATGAATTATACATTGACCACGTTCCAGCGTGGTCAGTTTGCAGCATTCTGTTATTTTGTTTGACAGAGTGTCTTGTTGAGAACATATGTAGGACATGATTTTTTCCTGCAACAGGGAAAATAAAGTATAAGTTTTAAAGATTTATTCTTTAATAAAGGATCTCAAAGCCAGCTTTAGAAAAAGGA
+
BBBBBFDFFFFFGGGGGGGGGGHHHGHHHHHHHHHFHHHGHHHHHHHHHHHGGHHHHHHHHHHHHHHHHHHHHHHHHGHHHHHHHHGHHHHHHHGGGGHHHHHHHHHHHHHHHHHHHHHHHHHHHHHHGHHHHHHHHHHHHHHHEGHHHHHHHHHHHHFHHHHGHHHHHGHHHHHFGHHHHGGHHFFGHFGHHHHBGGGHHHHGHGHHHHHHHHHHHGHGDGFHHHHHHHHHHHHHHGHHHHHFGHHEGGG
@M05620:45:000000000-G6HP7:1:1101:14273:5953 1:N:0:123
TACCTGTACTGGGGAAGAGTGTAGCAATCGCCATTCCTACCCTAAAGATCGGAAGAGCACACGTCTGAACTCCAGTCACTCTCGCGCATCTCGTATGCCGTCTTCTGCTTGAAAAAAAAAAACAGAATTTCTTGTTGTGCACCTTTTTCCCCCTTGCCTTTTTCCTGCCCTCGGGACCATCCCGCCTACGTTTTACAGACTTCTTCTTTACTACATGATCTCCACGCCCGCTTTCCACCCCTCCCGAGCCT
+
BBBBBFFFFFFFGGGGGGGGGGHGHHHHHDFG2FGHHHHHHHHFFGHGHHHFEEEFFGHHGHFHHHGGHHHHHHHHHFH5@FG11>>EGGHHHGFHFHHGFGHGHHGGHHBGCFFFC@/<D/?/<<11?1?<11??00.>11<<1111010/A-<///0=0<0<000/:C/.-.-;?D.0/..;-:C.;;A9/:00009./9/BB/FFBBB//://9/BBBFB/9.;A--9:.:///;.;-......-9-/
@M05620:45:000000000-G6HP7:1:1101:21707:5958 1:N:0:123
ATCTCTATCTCCTAAAAACCTGTTTAGATTTGGAGATAGACCTTCAGGTTTTTCATCATTTTCTGCATGAATTATACATTGACCACGTTCCAGCGTGGTCAGTTTGCAGCATTCTGTTATTTTGTTTGACAGAGTGTCTTGTTGAGAACATATGTAGGACATGATTTTTTCCTGCAACAGGGAAAATAAAGTATAAGTTTTAAAGATTTATTCTTTAATAAAGGATCTCAAAGCCAGCTTTAGAAAAAGGA
+
BBABBFFFFFFFGGGGCGGGGGHHHFHHHHHHGFHFHFHFHHHHHHHHHHHGGHHHHHHHHHHHHHHHFDFGHHHHHHHHHHHHGHGHHHHHHHGEGGHHGHHHHHHGHHHHHHHHHHGHHHHHHHHHFHGHFHFFHHHHHHHHGHGHHHHFHHHHHHHHHHFGHHHHHGHHHHHFBGHGHGEFHFGHFHGHHHHGHHHHHHEGHHHHHHHHHHHHHHHHDGFFHHGHHHHHHHHHGGHHHHFFHFHFD?G
@M05620:45:000000000-G6HP7:1:1101:23122:5973 1:N:0:123
ATCTCTATCTCCTAAAAACCTGTTTAGATTTGGAGATAGACCTTCAGGTTTTTCATCATTTTCTGCATGAATTATACATTGACCACGTTCCAGCGTGGTCAGTTTGCAGCATTCTGTTATTTTGTTTGACAGAGTGTCTTGTTGAGAACATATGTAGGACATGATTTTTTCCTGCAACAGGGAAAATAAAGTATAAGTTTTAAAGATTTATTCTTTAATAAAGGATCTCAAAGCCAGCTTTAGAAAAAGGA
+
CCCCCFFFFFFFGGGGGGGGGGHHHHHHHHHHHHHHHHHHHHHHHHHHHHHGGHHHHHHIHHHHHHHHHHHHHHHHHHHHHHHHHHGHHHHHHHGGGGHHGHHHHHHHHHHHHHHHHHHHHHHHHHHHHHHHHHHHHHHHHHHHHHFHHHHHHHHHHHHHHHHFHHHHHGHHHHHHHHHHHGGHHHGGGHHHHHHHHHHHHHHDGHHHHHHHHHHHHHGGDGHHGHHHHHHHHHHHHGHHHHGFHHHHGGG
@M05620:45:000000000-G6HP7:1:1101:23134:5989 1:N:0:123
ATCTCTATCTCCTAAAAACCTGTTTAGATTTGGAGATAGACCTTCAGGTTTTTCATCATTTTCTGCATGAATTATACATTGACCACGTTCCAGCGTGGTCAGTTTGCAGCATTCTGTTATTTTGTTTGACAGAGTGTCTTGTTGAGAACATATGTAGGACATGATTTTTTCCTGCAACAGGGAAAATAAAGTATAAGTTTTAAAGATTTATTCTTTAATAAAGGATCTCAAAGCCAGCTTTAGAAAAAGGA
+
BBBBBFFFFFFFGGGGGGGGGGHHHHHHHHHHHHHHHHHHHHHHHHHHHHHGGHHHHGHHHHHHHHFHGGHHHHHHHHHHHHHHHHGHHHHHHHGGGGHHHHHHHHHHHHHHHHHHHHHHHHHHHHHHHHHHHHGHHHHHHHHHHHHHHGHHHHHHHHHHHHHGHHHHHGHHHHHHFHGHHGGHHHHHHHHHHHHGHHGHHHGGHHHHHHHHHHHHHGHHHHHGHHHHGGHHHHHGHGHHHHHEHHHHGGH
@M05620:45:000000000-G6HP7:1:1101:23994:5993 1:N:0:123
CATCCTGACCCTGAAGTACCCCATTGAGCATGGCATCGTCACCAACTGGGACGACATGGAGAAGATCTGGCACCACACCTTCTACAACGAGCTGCGCGTGGCCCCGGAGGAGCACCCAGTGCTGCTGACCGAGGCCCCCCTGAACCCCAAGGCCAACAGAGAGAAGATGACTCAGGTGAGGCTCGGCCGACGCCCGTGCTCCTCCCGTCCTTTCCCCAGTCATTTTCTGCCCGGCTTGATTTCTGACATTA
+
A3AABFFFFFFFGGFGGGGGGGGHHHHHHHHHHHHHHGHHHGHHHGHHHHHHGGGGGHHHHHHHHHHHHHHHHGHHHGGHHHHHHHHHGGGGGHHGGGGGGGGHGGGGGGGGHHHHGGHHHHHHHHHHHHGGGGGGGGGGGGGHHHGGGGHGHHGGGGGGGGGGGGGGGGGGGGGGGGGGGGGGFFFFFFFFFFFF;:DFFFFFFFFEFFDFFFFFFFDFFFFFFFFFFFFFFFFFFF?FFFFFEFFEFF9
@M05620:45:000000000-G6HP7:1:1101:24013:6001 1:N:0:123
CATCCTGACCCTGAAGTACCCCATTGAGCATGGCATCGTCACCAACTGGGACGACATGGAGAAGATCTGGCACCACACCTTCTACAACGAGCTGCGCGTGGCCCCGGAGGAGCACCCAGTGCTGCTGACCGAGGCCCCCCTGAACCCCAAGGCCAACAGAGAGAAGATGACTCAGGTGAGGCTCGGCCGACGCCCGTGCTCCTCCCGTCCTTTCCCCAGTCATTTTCTGCCCGGCTTGATTTCTGACATTA
+
AAABBFFFFFFFGGGGGGGGGFFFFHHGHGFFGHHHHGHHHGHHHGFEHHHHGGGFGHHCGHFHHHHGEGHHHGHHGGGHHHHHHFHHGFEGGHHGGGGGGGHHGGGGGGGGGHHHGGHGGFGHHFHHGGGCGGCEGGGGGECGFEGG?.CFHHGGGGGFFFDEGFFFFGGGGGGGGGGGFEEFFCFFF=FFFFFF;AFFFFFFFFFADDDFFFBBFF.FFFFFFBFFFFEFDFAF=;.;/BFFF/;BFF/
@M05620:45:000000000-G6HP7:1:1101:21007:6017 1:N:0:123
CATCCTGACCCTGAAGTACCCCGGCTTGATTTCTGACATTAGATCGGAAGAGCACACGTCTGAACTCCAGTCACTCTCGCGCATCTCGTATGCCGTCTTCTGCTTGAAAAAAAAAAAAGTGCTGCTGACCGAGTCCCCCCTGAATCCCAAGGCCACCAGAGAGAAGATGACTCAGGTGACTCTCGGCCGCCTCCCGTGCTCCTCCCGTCCTTTCCCCCGTCATTTTCTTCCCTGCTATAATCCTTCCATTT
+
CCCCCFFFFFFFGGGGGGGGGGGCGGGGHHHHHGHGHHHHHHHHHHGEFEHHHHHHHGHHHGHGHHHHHHGHHHHHHHGFEGEGGGHGGGHGGHE>EHGHHHHHHHGHGHHGCGG//>?<??11??1<FB->-</0<<EC-:C00:;CG/;.:...:..:CB.://:;99:CF00/;/0000;0.:..---.9.:.....//;B:9.;.A./9/://.-;A..:B//;//;9//.9//////9//////:/
@M05620:45:000000000-G6HP7:1:1101:8726:6035 1:N:0:123
ATCTCTATCTCCTAAAAACCTGTTTAGATTTGGAGATAGACCTTCAGGTTTTTCATCATTTTCTGCATGAATTATACATTGACCACGTTCCAGCGTGGTCAGTTTGCAGCATTCTGTTATTTTGTTTGACAGAGTGTCTTGTTGAGAACATATGTAGGACATGATTTTTTCCTGCAACAGGGAAAATAAAGTATAAGTTTTAAAGATTTATTCTTTAATAAAGGATCTCAAAGCCAGCTTTAGAAAAAGGA
+
DCCCDFFFFFFFGGGGGGGGGGHHHHHHHHHHHHHHHHHHHHHHHHHHHHHGGHHHHIHHHHHHIHHHHHHHHHHHHHHHHHHHHHGHHHHHHHGGGGHHHHHHHHHHHHHHHHHHHHHHHHHHHHHHHHHHHHHHHHHHHHHHHHHHHHHHHHHHHHHHHHHHHHHHHGHHHHHHHHHHHGGHHHHHHHHHHHHHHHHHHHHHHHHHHHHHHHHHHHHHHHHHHHHHHHHHHHHHHGHHHHHHHHHHGGF
@M05620:45:000000000-G6HP7:1:1101:16453:6042 1:N:0:123
ATCTCTATCTCCTAAAAACCTGTTTAGATTTGGAGATAGACCTTCAGGTTTTTCATCATTTTCTGCATGAATTATACATTGACCACGTTCCAGCGTGGTCAGTTTGCAGCATTCTGTTATTTTGTTTGACAGAGTGTCTTGTTGAGAACATATGTAGGACATGATTTTTTCCTGCAACAGGGAAAATAAAGTATAAGTTTTAAAGATTTATTCTTTAATAAAGGATCTCAAAGCCAGCTTTAGAAAAAGGA
+
CCCCCFFFFFFFGGGGGGGGGGHHHHHHHHHHHHHHHHHHHHHHHHHHHHHGGHHHHIHHHHIHHHHHHHHHHHHHHHHHHHHHHHGHHHHHHHGGGGHHHHHHHHHHHHHHHHHHHHHHHHHHHHHHHHGHGHHHHHHHHHHHHHHHHHHHHHHHHHGHHHHGHHHHHGHHHHHHHHHHHGGHHHHHHHHHHHHEGGHHHHHHHHHHHHHHHHHHHHHHGHHHGHHHHHHHHHHHHGHHHHHEHCGAEGC
@M05620:45:000000000-G6HP7:1:1101:8707:6044 1:N:0:123
ATCTCTATCTCCTAAAAACCTGTTTAGATTTGGAGATAGACCTTCAGGTTTTTCATCATTTTCTGCATGAATTATACATTGACCACGTTCCAGCGTGGTCAGTTTGCAGCATTCTGTTATTTTGTTTGACAGAGTGTCTTGTTGAGAACATATGTAGGACATGATTTTTTCCTGCAACAGGGAAAATAAAGTATAAGTTTTAAAGATTTATTCTTTAATAAAGGATCTCAAAGCCAGCTTTAGAAAAAGGA
+
BBABBFBFFFFFGGFGFGGGGGHHHHGHHHHHHHHHHHHHHHHHHHHGHGHGGHGHHHHHHHHHHHHHHHHHHHHHHHHHHHHHHHGHHHHHHHGAGGHHHHHHHHGHHHHHHHHHHHHHHHHHHHHHGFGHHHHHHHHHHHHHGHGGHHHHHHGHHHGHGGHHHHHHHGHHHHGH2FGHHFGGGGGF1?FGHHHHHHHHHHFHHFGGHFGHHHHHDFFHHHHHHHHHHHHHHHHGHGHHHGGHHFGH?D;
@M05620:45:000000000-G6HP7:1:1101:8724:6060 1:N:0:123
ATCTCTATCTCCTAAAAACCTGTTTAGATTTGGAGATAGACCTTCAGGTTTTTCATCATTTTCTGCATGAATTATACATTGACCACGTTCCAGCGTGGTCAGTTTGCAGCATTCTGTTATTTTGTTTGACAGAGTGTCTTGTTGAGAACATATGTAGGACATGATTTTTTCCTGCAACAGGGAAAATAAAGTATAAGTTTTAAAGATTTATTCTTTAATAAAGGATCTCAAAGCCAGCTTTAGAAAAAGGA
+
BBBBBFFFFFFFGGFGGGGGGGHHHHGHHHHHHFHHHFHHHHHHHHHHHHHGGHHHHGHHHHHHHHHHGGHHHHHHHHHHHHHHHHGHHHHHHHGFGGHHHHHHHHHHHHHHHHHHHHHHHHHHHHHHHHHHHHHHHHHHHHHHGHHHHHHGHHHHGGHHHHHHHHHHHGHHHHHFHHHHHGGHEFFGGHHHHHFDGHGHHHCHHHHHHHHHHHHHHGHGGHHHHHHHHHHFHHHHHGHHHHHEHHHHD?G
@M05620:45:000000000-G6HP7:1:1101:23461:6073 1:N:0:123
ATCTCTATCTCCTAAAAACCTGTTTAGATTTGGAGATAGACCTTCAGGTTTTTCATCATTTTCTGCATGAATTATACATTGACCACGTTCCAGCGTGGTCAGTTTGCAGCATTCTGTTATTTTGTTTGACAGAGTGTCTTGTTGAGAACATATGTAGGACATGATTTTTTCCTGCAACAGGGAAAATAAAGTATAAGTTTTAAAGATTTATTCTTTAATAAAGGATCTCAAAGCCAGCTTTAGAAAAAGGA
+
CCCCCFFFFFFFGGGGGGGGGGHHHHHHHHHHHGHHHHHHHHHHHHHGHHHGGHHHHIHHHHIIHHHHHHHHHHHHHHHHHHHHGHGHHHHHHHGGGGHHHHHHHHHHHHHHHHHHHHHHHHHHHHHHHHHHHHHHHHHHHHHHHHHHHHHHHHHHHHHHHHHHHHHHHGHHHHHHHHHHHFGHHHGHHHHHHHHHHHHHHHHHHHHHHHHHHHHHHHHHHGHHHHHHHHHHGHHHHGHHHHHFHHHHGGH
@M05620:45:000000000-G6HP7:1:1101:22699:6085 1:N:0:123
TACCTGTACTGGGGAAGCATTTGAATATCCCCCCATGGTGATGGGGACGGAGAACTGCTCCATAAACACAGGCAACGTGCCTAACTTTCCCGGGAAGATGAAGTCAAAGAGCGACCACAGCTCTCGGAGGTTATTTTGCATCGGTGAGCCAGACAGAATGATCCGATGAGGGGTGCGAAACTATTTGAGGAAAGGAAGCACCTTTTTATTAAATTTACCTTTTAGCAATCGCCATTCCTACCCTAAAGATC
+
AAABAFFFFFDFFEGGGGGFGGGGHHGHHHCFEGGHHHHGBBFHEEGEE?A1EEGGFGHFGFFFHDGBGHHFGHEH@FF1FF33F@GHFHHEE@>EGHHFHHBHHHFFH?FFECCCCFHFEGFHHDEECCDHGHHHHFB1FDAFFFGHHHGGAECCCCHDGHHHFDEDFHBAC::A@.ABBGGGGGGFEG;BFFGEBA./;EFFFFFEFFFFBFFFFFBFFFFFF/F/99;EF?AFFFFF/AABBFBFFFF
@M05620:45:000000000-G6HP7:1:1101:8064:6087 1:N:0:123
ATCTCTATCTCCTAAAAACCTGTTTAGATTTGGAGATAGACCTTCAGGTTTTTCATCATTTTCTGCATGAATTATACATTGACCACGTTCCAGCGTGGTCAGTTTGCAGCATTCTGTTATTTTGTTTGACAGAGTGTCTTGTTGAGAACATATGTAGGACATGATTTTTTCCTGCAACAGGGAAAATAAAGTATAAGTTTTAAAGATTTATTCTTTAATAAAGGATCTCAAAGCCAGCTTTAGAAAAAGGA
+
BABBBFFFFFFFGGGGGGGGGGHHHHHHHHHHHGHHHHHHHHHHHHHHHHHGGHHHHHHHHHHHHHHHHGHHHHHHHHHHHHGHHHGHHHHHGGGGGGHHHHHHHHHHHHGHHHHHHHGHHHHHHHHHGGHHHHHHHGHHHHHHHHGHHHHHHHHHHHHHHHHHHHHHHGHHHHHHHHHHHGGGHHGHGGHHHHHHHHHHHHHHHHHHHHHHHHHHHGHGHBGHFHHHHHHHHHGBHGHHHHEGGHGHGGH
@M05620:45:000000000-G6HP7:1:1101:23464:6096 1:N:0:123
ATCTCTATCTCCTAAAAACCTGTTTAGATTTGGAGATAGACCTTCAGGTTTTTCATCATTTTCTGCATGAATTATACATTGACCACGTTCCAGCGTGGTCAGTTTGCAGCATTCTGTTATTTTGTTTGACAGAGTGTCTTGTTGAGAACATATGTAGGACATGATTTTTTCCTGCAACAGGGAAAATAAAGTATAAGTTTTAAAGATTTATTCTTTAATAAAGGATCTCAAAGCCAGCTTTAGAAAAAGGA
+
BBBBBFFFFFFFGGGGGGGGGGGHHHHHHHHHHGHHHHHHHHHHHHHHHHHGGHHHHHHHHHHHHHHHHHHHHHHHHHHHHHHHHHGHHHHHHHGGGGHHHHHHHHHHHHHHHHHHHHHHHHHHHHHHHHGHHHHHHHHHHHHHFHHHHHHHHGHHHHHHHHHHHHHHHGHHHHHHHHHHHGGHHGGGHGGGHHFHHGHHHHHHHHHHHHHHHHHHHHHHHHHHGHFHHHHHHHHHHGHHHHHGGHHFGGF
@M05620:45:000000000-G6HP7:1:1101:16439:6102 1:N:0:123
ATCTCTATCTCCGAAAAAGGAAGAAAGGGGAGGGAAGATCGGAAGAGCACACGTCTGAACTCCAGTCACTCTCGCGCATCTCGTATGCCGTCTTCTGCTTGAAAAAAAAAAAACAAACAACGAATCAGATATAAGTAAATGATTTTAGCTTTTAGAACAAATTTCTGAACACACAATTATGAAAAATGTCGAGTTTATTATTATACAAATAGATAGATTCTATGCTACAGTATTTCGACAAGGAGCTTATC
+
CCCDDFFFFFFFGGGGGGEGGGHHHHHHGGGGGGGHGHHHHGGGGHHHHHHHGHHHGHFHHHHGHGHHHHHHHGGGGGGEHHHGGHHHHGGGHGHHHHHHHGHGHHGGGGAC<...0.0..-....00000=000000000000000/000000/000//.0000000000/...:000000000..:00:.-:.0000000;00000000000000:000000000000000000/...-......0000
@M05620:45:000000000-G6HP7:1:1101:13337:6112 1:N:0:123
CATCCTGACCCTGAAGTACCCCATTGAGCATGGCATCGTCACCAACTGGGACGACATGGAGAAGATCTGGCACCACACCTTCTACAACGAGCTGCGCGTGGCCCCGGAGGAGCACCCAGTGCTGCTGACCGAGGCCCCCCTGAACCCCAAGGCCAACAGAGAGAAGATGACTCAGGTGAGGCTCGGCCGACGCCCGTGCTCCTCCCGTCCTTTCCCCAGTCATTTTCTGCCCGGCTTGATTTCTGACATTA
+
DDDDDFFFFFFFGGGGGGGGGGGHHHHHHHHHHHHHHGHHHGHHHGHHHHHHGGGGGHHHHHHHHHHHHHHHHGHHHGGHHHHHHHHHGGGGGHHGGGGGGGHHGGGGGGGGHHHHGGHHHHHHHHHHHHGGGGGGGGGGGGHHHHGGGGHGHHGGGGGGGGGGGGGGGGGGGGGGHGGGGGGGFFFFFFFFFFFFFFFFFFFFFFFEFFFFFFFFFFFFFFFFFFFFFFFFFFFFFFFFFFFFFFFFFF0
@M05620:45:000000000-G6HP7:1:1101:17468:6118 1:N:0:123
AGATTACTGCAACAGTTCCCCCTGGACCTGGAAAAGTTTCTTGCCTGGCTTACAGAAGCTGAAACAACTGCCAATGTCCTACAGGATGCTACCCGTAAGGAAAGGCTCCTAGAAGACTCCAAGGGAGTAAAAGAGCTGATGAAACAATGGCAAGTAAGTCAGGCATTTCCGCTTTAGCACTCTTGTGGATCCAATTGAACAATTCTCAGCATTTGTACTTGTAACTGACAAGCCAGGGACAAAACAAAGAT
+
AAAABFFFDF4DGGEGGGGGGGGGHHHHHHGHFHHHHHHHHHHHHHHHHHHHHHHHHHHHHHHHHHHHHHHHHHHHHHHHHHHHHHHHHHDHHHGGEGHHHHHHHHHHGHHHHHHHHHHGHH3F/FFGHDHHHGHHHHGHH?GHHHHHHHHHHGHHHHHHHGHHHHHHHHGGGGGHFHHHHHHHHHHGHHHHHCGHHHHHGHHHHHHHHHHHHHHHHHHHHGHGHHHFHHHGHGGGGGGGFFBFGGGGGGG
@M05620:45:000000000-G6HP7:1:1101:21514:6126 1:N:0:123
CATCCTGACCCTGAAGTACCCCATTGAGCATGGCATCGTCACCAACTGGGACGACATGGAGAAGATCTGGCACCACACCTTCTACAACGAGCTGCGCGTGGCCCCGGAGGAGCACCCAGTGCTGCTGACCGAGGCCCCCCTGAACCCCAAGGCCAACAGAGAGAAGATGACTCAGGTGAGGCTCGGCCGACGCCCGTGCTCCTCCCGTCCTTTCCCCAGTCATTTTCTGCCCGGCTTGATTTCTGACATTT
+
BCCCCFFFFFFFGGGFGGGGGGGHHHHGHHHHHHHHHGHHHGHHHGHHHHHHGGGGGHHHHHHHHHHHHHHHHGHHHGGHHHHHHHGHGGGGGHGGGGGGGGHHGGGGGGGGHHHHGGHHHHHHHHHHHHGGGGGGGGGGGGHHHHGGGCHFHGGGGGFGGGGECFGGGGGGGGGGGGGGGFGGFFFFFDFFFFFFBFFFFFFFFFFADFFFFFFFFFFFF:FFFFFFFFFEDBFAFC;FFFFB/;B/FF/
@M05620:45:000000000-G6HP7:1:1101:18443:6145 1:N:0:123
ATCTCTATCTCCTAAAAAGGAAGAAAGGGGAGGGAAGATCGGAAGAGCACACGTCTGAACTCCAGTCACTCTCGCGCATCTCGTATGCCGTCTTCTGCTTGAAAAAAAAAAAAACTTACTATTATATTCCACAATAGATTTTTTCTTACATAAATAAAAAATTCAATTCTGCTTAACCTTGTAACCTATAATCTCATTCATTCAACTATTCTCTTTATTCACTACACTTCAAACTATCTATCTACTCCTCT
+
CCCCCFFFFFFFGGGGGGGGGGHHHHHHGGGGGGGHGHHHHGGGGHHGFHGHGHHHGGEHHHHGHGHGHHHHHGGGGGGFHHHGDHHHHGFGHGHHHHHHHGHGHHGGGGC@///111<11111111<1=111.0000000=0-/000000<0000000<-.0000000000;000000000000000000000;00090;0000;909009090090:B000090990009000:0000990000900/0
@M05620:45:000000000-G6HP7:1:1101:7523:6189 1:N:0:123
CATCCTGACCCTGAAGTACCCCGGCTTGATTTCTGACATTAGATCGGAAGAGCACACGTCTGAACTCCAGTCACTCTCGCGCATCTCGTATGCCGTCTTCTGCTTGAAAAAAAAAAAAAACAAATATCTTAAAGTGATGTTTTGATATCACTTGTCGGATATACTTTATAACTGCAAATGGGAAAATATCGTCTACAATAGGAAGATTAATTAGTTGTCAAGCGATCACTATGACGAACATCGATGTCAAC
+
BBCCCFFFFFFFGGGGGGGGGGGGGGGGHHHHHHHHHHHHHHGHHHGGGGHHHHHHHGHHHGHGHHHHHHHHHHHHHHGGGGGGFHHHGGHHHHGGGHGHHHHHHHHHFHHGGGGB@/<<...>111111100000000=00/..000000000:0.::..0000:000000000:00000:::./0000./.:.00;;000F0..00:000000:0000000.:.../0000;0..;--009/.0.0:00
@M05620:45:000000000-G6HP7:1:1101:22670:6237 1:N:0:123
CATCCTGACCCTGAAGTACCCCGGCTTGATTTCTGACATTAGATCGGAAGAGCACACGTCTGAACTCCAGTCACTCTCGCGCATCTCGTATGCCGTCTTCTGCTTGAAAAAAAAAAAACAAAGAGAAACGGTCAATTGAATGAATTCCAACCAAACATTCGAAAAGAGAAGACTTTGAGTATGCGGGAGGTGCGCCTAAGACGCACACACCGCAACGGAGCGATCTAACTGCTATGTTGGCCATCCGCAAT
+
ABCDDFFFFFFFGGGGGGGGGGGGGGGGHHHHHHHHHHHHHHGHHHGGGGHHHGHHHGGHHGHGHHHHHHHHHHHHHHGGGGGGGHHHGGHHHHGFFHGHHHHGHHHHHHHEBCDC>>//?=0000110.....10000000000000000......00000..-/.//0/0/00000.0000;.----9..0--...0/00.----.9..-----;-..---...0000000000090.000/0...--.
@M05620:45:000000000-G6HP7:1:1101:17087:6275 1:N:0:123
ATCTCTATCTCCTAAAAACCTGTTTAGATTTGGAGATAGACCTTCAGGTTTTTCATCATTTTCTGCATGAATTATACATTGACCACGTTCCAGCGTGGTCAGTTTGCAGCATTCTGTTATTTTGTTTGACAGAGTGTCTTGTTGAGAACATATGTAGGACATGATTTTTTCCTGCAACAGGGAAAATAAAGTATAAGTTTTAAAGATTTATTCTTTAATAAAGGATCTCAAAGCCAGCTTTAGAAAAAGGA
+
>AABBFFFFFFFGGGGGGGGGGFGHHHHHHHHHHHHHHHHHHHHHGHHHHHGGHHHHHHHHHHHHHHHHHHHHHHHHHHHHHHHHHGHHHHHHHGGGGHHHHHHHHHHHHHHHHHHHHHHHHHHHHHHGHHHHHHHHHHHHHHHHHHHHHHHHHHHHHHHHHHHHHHHHGHHHHHHHHHHHGGHHHHHHHHHHHHGHHHHHHHHHHHHHHHHHHHHFHHHHHHHHHHHHHHHGHHHHGHHHHHFHHHHGGH
@M05620:45:000000000-G6HP7:1:1101:17085:6296 1:N:0:123
ATCTCTATCTCCTAAAAACCTGTTTAGATTTGGAGATAGACCTTCAGGTTTTTCATCATTTTCTGCATGAATTATACATTGACCACGTTCCAGCGTGGTCAGTTTGCAGCATTCTGTTATTTTGTTTGACAGAGTGTCTTGTTGAGAACATATGTAGGACATGATTTTTTCCTGCAACAGGGAAAATAAAGTATAAGTTTTAAAGATTTATTCTTTAATAAAGGATCTCAAAGCCAGCTTTAGAAAAAGGA
+
CCCCCFFFFFFFGGGGGGGGGGHHHHHHHHHHHHHHHHHHHHHHHHHHHHHGGHHHHIIHHIIIIHHHHHHHHHHHHHHHHHHHHHGHHHHHHHGFGGHHGHHHHHHHHHHHHHHHHHHHHHHHHHHHHGHHHHHHHHHHHHHHHHGHHHHHHHHHHHHHHHHHHHHHHGHHHHHHHHHHHGGHHHHHHHHHHHHHHGHHHHGHHHHHHHHHHHHHHHHHHHHHHHHHHGHGGCHHHGHHHHHHGHHHGGH
@M05620:45:000000000-G6HP7:1:1101:25372:6332 1:N:0:123
CATCCTGACCCTGAAGTACCCGGCTTGATTTCTGACATTAGATCGGAAGAGCACACGTCTGAACTCCAGTCACTCTCGCGCATCTCGTATGCCGTCTTCTGCTTGAAAAAAAAAAAAAATAAAAGAAGACAGATTTCTTTGTTCAAACCACAAGCAATACTTAGTTACAATTTTTAAAATGACTCCTTGTGTATCATTAGTTCAGTTTTATTCCCCTTTATCGTTATTCAAAACCAGCTACAAGCACTCAA
+
CCCCCFFFFFFFGGGGGGGGGGGGGGGHHHHHHHHHHHHHHHHHHGGGGHHHHHHHGHHHGHHHHHHHHHHHHHHHHGGGGGGGHHHGGHHHHGGGHGHHHHHHHFHHHHGGGGG></-011111.001<00/0D0D00=00<00000...;.:.:;000000000000000000.000;0000009000:/00000000;0;000;BBB00;00//.;0:0.9;..00;0009...;;B0000.//0//0
@M05620:45:000000000-G6HP7:1:1101:13127:6340 1:N:0:123
CATCCTGACCCTGAAGTACCCCGGCTTGATTTCTGACATTAGATCGGAAGAGCACACGTCTGAACTCCAGTCACTCTCGCGCATCTCGTATGCCGTCTTCTGCTTGAAAAAAAAAAAAAAAAGTCAACCAATATCCGCTCGACCCCTCGCAACCCACAACTCGTCACTACCTCCTTTTCAGCTCAGCCTCCTACCTGCTGCCTCGCTTCCTTTACCACCAATTTGTTTTCTCTTCTTTGTATCTGTCCTTC
+
DDDDDFFFFFFFGGGGGGGGGGGGGGGGHHHHHHHGHHHHHHHHHHGGGGHHHHHHHGHHHGHGHHHHHHHHHHHHHHGGGGGGGHHHGGHHHHGFFHGHHHHHHHHHFHHFGGDB></<<-.00000...0000=...:----;:..---.-.:..9..00..9..00//00./0:00:B000:/:/;:./00.00.00::00.-.9:0:000:000...00;0:///000000;0:0000;0:0;:0:0
@M05620:45:000000000-G6HP7:1:1101:5737:6364 1:N:0:123
ATCTCTATTCCTAAAAACCTGTTTAGATTTGGAGATAGACCTTCAGGTTTTTCATCATTTTCTGCATGAATTATACATTGACCACGTTCCAGCGTGGTCAGTTTGCAGCATTCTGTTATTTTGTTTGACAGAGTGTCTTGTTGAGAACATATGTAGGACATGATTTTTTCCTGCAACAGGGAAAATAAAGTATAAGTTTTAAAGATTTATTCTTTAATAAAGGATCTCAAAGCCAGCTTTAGAAAAAGGAA
+
BBBBBFFFFFFFFGGGGGGGGGGHFGGGHHHHHHGHHHHHHHGHHHHHHHGGHHHHHHHHGHHHGHHHHHHHGHHHHGHHHHHHHFGHHHHHHGGGGHHHHHHHHHHGHHHHHHHHHHHHHHHGHHHGHHHHHHHHHHHHHHHGHGFHHHHGHGGGHFHHFHHHHHHHGHHGHGHHHHHHGGHHHHHHGGFHHHHGGHHH1<GHHHHHHHHHHHHGGGDFFHEHHHHHHHHHGHHHGHHHGHGHHHGGGHH
@M05620:45:000000000-G6HP7:1:1101:16484:6369 1:N:0:123
CATCCTGAGCCTGAAGTACCCCGGCTTGATTTCTGACATTAGATCGGAAGAGCACACGTCTGAACTCCAGTCACTCTCGCGCATCTCGTATGCCGTCTTCTGCTTGAAAAAAAAAAAAAAAAAAACACGCGAAATAGAAGCGGAAGTGAGGAAAGGATAAAAGAAATGCAAGGGGGTAGATTTAGAGTAAGTAGTAAATACTAAGTAGTATACGAGAAGATGAGGTGTACAGTAGTACCAGCTTATGAATA
+
DDDDDFFFFFFFGGGGGGGGGGGGGGGGHHHHHHHGHHHHHHHHHHGGGGHHHHHHHGHHHGHHHHHHHHHHHHHHHHGGGGGGEHHHGGHHHHGGGHGHHHHHHHHHFHHECDDB>/<->--<-.:..----9.000000----;00;0.0//../000000../000000..--9..00000000000000000000000000000:0000:..../00000/:.00000000:00000.000000000
@M05620:45:000000000-G6HP7:1:1101:5755:6379 1:N:0:123
ATCTCTATTCCTAAAAACCTGTTTAGATTTGGAGATAGACCTTCAGGTTTTTCATCATTTTCTGCATGAATTATACATTGACCACGTTCCAGCGTGGTCAGTTTGCAGCATTCTGTTATTTTGTTTGACAGAGTGTCTTGTTGAGAACATATGTAGGACATGATTTTTTCCTGCAACAGGGAAAATAAAGTATAAGTTTTAAAGATTTATTCTTTAATAAAGGATCTCAAAGCCAGCTTTAGAAAAAGGAA
+
>AAABFFFFFFFGGGGGGGFGGHFGEGFFHFBF4BGHCFFHHGGHHHHHHGGGHGHGGHHHHGGFHFHHGHHHHHHHHHHHHGGHGHHHHHHHGGG0GFGHHHHHGHHHHHFHHFHHHHHHHGHHHHHHHHHHHHHHHHHHHHHFHGHHHHHHGFGFHHHHHHHHHHHGHHHHHHHHHHHGGHHHHHHGHHHHHHHHHHHHHHHGHHHHHHHHHHFGDDGGH0GHHHHHHHHHHHHGHHHFFEHHHHGGFG
@M05620:45:000000000-G6HP7:1:1101:16482:6387 1:N:0:123
CATCCTGAGCCTGAAGTACCCCGGCTTGATTTCTGACATTAGATCGGAAGAGCACACGTCTGAACTCCAGTCACTCTCGCGCATCTCGTATGCCGTCTTCTGCTTGAAAAAAAAAAAAGGTCAGAAGTACATAGCGAGTCTTAAATACGAAAAGTAGTAAGGCCCGAAAGATCAACCCTGGGACATTGCTGGTCGACTTCTATAAGCAACAAGTTGCCTAGATGATATATATCTTAGTAAAATGAACACTG
+
BBBBBFFF4FFFGFFGGFGGGGGCGGGGHHHHHHHGHHHHHHHHHHGGGGGHHHHHHGHHHGHHHHHHHHHHHHHHHHGGGGGG>GGHGGHEHHGFGHGHHHHHHGFFFHHGGGGC<///111<11111<11111---</0000=<00....-/;000000//..----./0000/.../.....;0000;///---.;///9/;////...99/99////////////////////://///;////.//
@M05620:45:000000000-G6HP7:1:1101:19967:6463 1:N:0:123
ATCTCTATCTCCTAAAAACCTGTTTAGATTTGGAGATAGACCTTCAGGTTTTTCATCATTTTCTGCATGAATTATACATTGACCACGTTCCAGCGTGGTCAGTTTGCAGCATTCTGTTATTTTGTTTGACAGAGTGTCTTGTTGAGAACATATGTAGGACATGATTTTTTCCTGCAACAGGGAAAATAAAGTATAAGTTTTAAAGATTTATTCTTTAATAAAGGATCTCAAAGCCAGCTTTAGAAAAAGGA
+
ABBBBFFFFFFFGGGGGGGGGGHHHBGHHHHHHHHHHHHHHHHHHHHHHHHGGHHHHGHHHHHHHHHHHHHHHHHHHHHHHHHHHHGHHHHHHHGGGGHHHHHHHHHHHHHHHHHHHHHHHHHHHHHHHHHHHHHHHHHHHHHHHHHHHHHHHHHHHHHHHHHFHHHHHGHHHHHGFHHHHGGHHHGHHFFHHHHHHHHHHHHHHHHHHHHHHHHHHHHHGHGHGHHHHHHHHHHHHGHHHHGGHGHGGGG
@M05620:45:000000000-G6HP7:1:1101:7220:6465 1:N:0:123
ATCTCTATCTCCTAAAAACCTGTTTAGATTTGGAGATAGACCTTCAGGTTTTTCATCATTTTCTGCATGAATTATACATTGACCACGTTCCAGCGTGGTCAGTTTGCAGCATTCTGTTATTTTGTTTGACAGAGTGTCTTGTTGAGAACATATGTAGGACATGATTTTTTCCTGCAACAGGGAAAATAAAGTATAAGTTTTAAAGATTTATTCTTTAATAAAGGATCTCAAAGCCAGCTTTAGAAAAAGGA
+
AAAAADFFF3DBBGFD1FEGBAGGFHFFHHHFGHFFHFGD1AFFHEGHEGHE/FGF22EHFFDGDFHFGBEDFHHFDFAHFFFFCEEGCG0FEGGECEGFHHFGHFEGF@FE2GGGBGGFHFHGGGGHHHHFFGF>GFGHHGFFBEHFGF1GFGGHHHDGHHHFDGHHD<FGHHBGFGHGHA/0C<FGH1?<FFFBF=FGGHBDD11FGHHHFHHHHFGFGBDFBGHHHGHFDGCCGEGCGFHGGGFHGFF
@M05620:45:000000000-G6HP7:1:1101:19958:6479 1:N:0:123
ATCTCTATCTCCTAAAAACCTGTTTAGATTTGGAGATAGACCTTCAGGTTTTTCATCATTTTCTGCATGAATTATACATTGACCACGTTCCAGCGTGGTCAGTTTGCAGCATTCTGTTATTTTGTTTGACAGAGTGTCTTGTTGAGAACATATGTAGGACATGATTTTTTCCTGCAACAGGGAAAATAAAGTATAAGTTTTAAAGATTTATTCTTTAATAAAGGATCTCAAAGCCAGCTTTAGAAAAAGGA
+
DDDDDFFFFFFFGGGGGGGGGGHHHHHHHHHHHHHHHHHHHHHHHHHHHHHGGHHHHIHHHIIIHHHHHHHHHHHHHHHHHHHHHHGHHHHHHHGFGGHHHHHHHHHHHHHHHHHHHHHHHHHHHHHHHHHHHHHHHHHHHHHHHHHHHHHHHHHHHHHHHHHHHHHHHGHHHHHHHHHHHGGHHHHHHHHHHHHHHHHHHHHHHHHHHHHHHHHHHHHHHHHHHHHHHHHHHHHHHGHHHHHHHHHHGGH
@M05620:45:000000000-G6HP7:1:1101:23782:6519 1:N:0:123
ATCTCTATCTCCTAAAAACCTGTTTAGATTTGGAGATAGACCTTCAGGTTTTTCATCATTTTCTGCATGAATTATACATTGACCACGTTCCAGCGTGGTCAGTTTGCAGCATTCTGTTATTTTGTTTGACAGAGTGTCTTGTTGAGAACATATGTAGGACATGATTTTTTCCTGCAACAGGGAAAATAAAGTATAAGTTTTAAAGATTTATTCTTTAATAAAGGATCTCAAAGCCAGCTTTAGAAAAAGGA
+
BBCCCFFFFFFFGGGGGGGGGGHHHHHHHHHHHHHHHHHHHHHHHHHHHHHGGHHHHGHHHHHHHHHHHHHHHHHHHHHHHHHHHHGHHHHHHHGGGGHHHHHHHHHHHHHHHHHHHHHHHHHHHHHHHHHHHHHHHHHHHHHHFHHHHHHHHHHHHHHHHHHHHHHHHGHHHHHHHHHHHGGHHGGHHHGGHHGHHGHHHHHGHHHHHHHHHHHHHHHHGHHHHHHHHHHHHHHHHGHHHHHHHHHHGGH
@M05620:45:000000000-G6HP7:1:1101:23785:6540 1:N:0:123
ATCTCTATCTCCTAAAAACCTGTTTAGATTTGGAGATAGACCTTCAGGTTTTTCATCATTTTCTGCATGAATTATACATTGACCACGTTCCAGCGTGGTCAGTTTGCAGCATTCTGTTATTTTGTTTGACAGAGTGTCTTGTTGAGAACATATGTAGGACATGATTTTTTCCTGCAACAGGGAAAATAAAGTATAAGTTTTAAAGATTTATTCTTTAATAAAGGATCTCAAAGCCAGCTTTAGAAAAAGGA
+
BBBBBFFFFFFFGGGGGGGGGGHHHHHGHHHHHHHHHHHGHHHHHHHHHHHGGHHHHHHHHHHHHHHHHHHHHHHHHHHHHFHHHHGHHHHHHHGFGGHHHHHHHHHHHHHHHHHHHHHHHHHHHHHHGHHHHHHHHHHHHHHHGHHHHHHHHHHHHHHHHHHFHHHHHGHHHHGHHHHHHGGFFFHHFHHHHHHHHFGHHHEHHHHHHHHHHHHHHGHHHHHHGHGHHHGHHHHGHGGHHHHBGGHFGGH
@M05620:45:000000000-G6HP7:1:1101:15179:6554 1:N:0:123
AAACCAGAAGACATGAGGTCAGCTAGATCGGAAGAGCACACGTCTGAACTCCAGTCACTCTCGCGCATCTCGTATGCCGTCTTCTGCTTGAAAAAAAAAAAATTTGCATCAATCTGTTATTTTTTTTGCCCGAGTGTCTTGTTAATAACTTCTTTCGTCCCTGATTTTTTCCTTCACCAGGTCAAATTGAGTATAAGGTTTAACGATTTATTCTTTACTACAGTATCGCACACCCTTCTTTATACTAATAC
+
BBBBBABFFFCFGGGGGGGGFGHHFGFHHHGGGGHHHHHHHGHHHGFHHHHHHHGHHHHHHHGGGGGG0GHHFGHHHHGGGHGHHHGHHHHHEHHGCEEE>/02322?2>?22@222@2@>F1?<@-<1D1.--<.<0=<=000=0=0D00CG:C0.....:0/;;CF0;CF90;0099AA:/:090000090;0000;BFFB/.:9.A/B/;/:///:B9//////.9.--..../:;;B/;///;B///
@M05620:45:000000000-G6HP7:1:1101:17403:6566 1:N:0:123
ATCTCTATCTCCTAAAAACCTGTTTAGATTTGGAGATAGACCTTCAGGTTTTTCATCATTTTCTGCATGAATTATACATTGACCACGTTCCAGCGTGGTCAGTTTGCAGCATTCTGTTATTTTGTTTGACAGAGTGTCTTGTTGAGAACATATGTAGGACATGATTTTTTCCTGCAACAGGGAAAATAAAGTATAAGTTTTAAAGATTTATTCTTTAATAAAGGATCTCAAAGCCAGCTTTAGAAAAAGGA
+
CCCCCFFFFFFFGGGGGGGGGGHHHHHHHHHHHHHHHHHHHHHHHHHHHHHGGHHHHHHHIHHHIHHHHHHHHHHHHHHHHHHHHHGHHHHHHHGGGGHHHHHHHHHHHHHHHHHHHHHHHHHHHHHHHHHHHHHHHHHHHHHHHHHHHHHHHHHHHHHHHHHHHHHHHGHHHHHHHHHHHGGGHHHHHHHHHHHHHHHHHHGHHHHHHHHHHHHHHHHHHHHHHHHHHHHHHHHHHGHHHHHFHGHHGGH
@M05620:45:000000000-G6HP7:1:1101:24794:6613 1:N:0:123
ATCTCTATCTCTAAAAACCTGTTTAGATTTGGAGATAGACCTTCAGGTTTTTCATCATTTTCTGCATGAATTATACATTGACCACGTTCCAGCGTGGTCAGTTTGCAGCATTCTGTTATTTTGTTTGACAGAGTGTCTTGTTGAGAACATATGTAGGACATGATTTTTTCCTGCAACAGGGAAAATAAAGTATAAGTTTTAAAGATTTATTCTTTAATAAAGGATCTCAAAGCCAGCTTTAGAAAAAGGAA
+
CCCCCFFFFFFFGGGGGGGGGGHHBGHHHHHHHHHHHHHHHHHHHHHHHHGGHHHHHHHHHHIHIHHHHHHHHHHHHHHHHHHHHGHHHHHHHGGGGHHHHHHHHHHHHHHHHHHHHHHHHHHHHHHHHHHHHHHHHHHHHHHHHHGHHHHHHHHHHHHHHHHHHHHHGHHHHHGHHHHHGGHHHHHHHHHHHHGHGHHHHHHHHHHHHHHHHHHHFDGGHHGHHHHHHHHHGHGHGHHHHHGHHGGGGHH
@M05620:45:000000000-G6HP7:1:1101:8964:6617 1:N:0:123
CATCCTGACCCTGAAGTACCCCGGCTTGATTTCTGACATTAGATCGGAAGAGCACACGTCTGACTCCAGTCACTCTCGCGCATCCCGTATGCCGTCTTCTGCTTGAAAAAAAAACCCAGTGCTGCTGACCGAGGCCCCCCTGAACCCCAAGGCCAACAGAGAGAAGATGACTCAGTTGAGGCTCGGCCCACGCCCGTGCTCCTCCCTTCCTTTCCCCAGCCCTTTTCTGCCCGCCTTCATCTCTGCCATTC
+
BBBBBFFFFFFFGGGGGGGGGGG?EEEEGBGGGDF5GFHDGDGGFEGFGGHCGHHHFEGGFFHFBGGGHGHHHFH5B>FFC/E/3?>?@GHHFG/>FFDGHH4330BG3FEC/>/??/?@@?1??F?1?<AC---.>--<<.:0/;:C.:..CC..;.//999.///90;0;0000990//;9A9-.9-.9999B-;.;./99B/.;/BFF//;FF..9....;B/;/99F?.--9;/9//;B////////
@M05620:45:000000000-G6HP7:1:1101:8229:6632 1:N:0:123
ATCTCTATCTCCTAAAAACCTGTTTAGATTTGGAGATAGACCTTCAGGTTTTTCATCATTTTCTGCATGAATTATACATTGTCCACGTTCCAGCGTGGTCAGTTTGCAGCATTCTGTTATTTTGTTTGACAGAGTGTCTTGTTGAGAACATATGTAGGACATGATTTTTTCCTGCAACAGGGAAAATAAAGTATAAGTTTTAAAGATTTATTCTTTAATAAAGGATCTCAAAGCCAGCTTTAGAAAAAAGA
+
CCCCCFFFFFFFGGGGGGGGGGGHHHHHHHHHHHHHHHHHHHHHHHHHHHHGGHHHHIHHHHHIHHHHHHHHHHHHHHHHHHHHGHGHHHHHHHGGGGGHHHHHHHHHHHHHHHHHHHHHHHHHHHHHHHHHHHHHHHHHHHHHHHHHHHHHHHHHHHHHHHHHHHHHHGHHHHHHHHFHHGGHHHHHHHHHHHHHHFGHHHGHHHHHHHHHHHHHHHHHHGGHHHHHHGHHHHHHHGHHHHGHFGHGAFE
@M05620:45:000000000-G6HP7:1:1101:22291:6638 1:N:0:123
ATCTCTATCTCCTAAAAACCTGTTTAGATTTGGAGATAGACCTTCAGGTTTTTCATCATTTTCTGCATGAATTATACATTGACCACGTTCCAGCGTGGTCAGTTTGCAGCATTCTGTTATTTTGTTTGACAGAGTGTCTTGTTGAGAACATATGTAGGACATGATTTTTTCCTGCAACAGGGAAAATAAAGTATAAGTTTTAAAGATTTATTCTTTAATAAAGGATCTCAAAGCCAGCTTTAGAAAAAGGA
+
DDDDDFFFFFFFGGGGGGGGGGHHHHHHHHHHHHHHHHHHHHHHHHHHHHHGGHHHHHHHHHIIIHHHHHHHHHHHHHHHHHHHHHGHHHHHHHGGGGHHHHHHHHHHHHHHHHHHHHHHHHHHHHHHHHHHHHHHHHHHHHHHHHHHHHHHHHHHHHHHHHHHHHHHHGHHHHHHHHHHHGGHHHHHHHHHHHHHHHHHHHHHHHHHHHHHHHHHHHHHHHFHHHHHHHHHHHHHHGHHHHHHHHHHGGH
@M05620:45:000000000-G6HP7:1:1101:15286:6670 1:N:0:123
CATCCTGACCCTGAAGTACCCGGCTTGATTTCTGACATTAGATCGGAAGAGCACACGTCTGAACTCCAGTCACTCTCGCGCATCTCGTATGCCGTCTTCTGCTTGAAAAAAAAAAAATCAACATGAAACATTCCGTCGATTAGTCTGCGCACAAACTCTGCCAGTAAAATGGTCGGCTCCTACTGCCGCCAACTTCTTTAGGGTACAATCACTGGCCCCTCCAACCATCCCGACTCACAGAGACGCGGTTC
+
CCDCDFFFFFFFGGGGGDGGGGGGGGGHHHHHHHHHGHHHHHHHHGGGGHHHHHHHGHHHGHHHHHHHHHHHHHHHHGGGGGGGHHHFFHHHHGGGHGHHHHHHHHHHGHGCC@C//01111?1111110111101>--<0.0000=0-----:..00000000000000:000---...000000/-----./000;0000.//0000000:0/...-.../00..00....--.00000///.---.-.
@M05620:45:000000000-G6HP7:1:1101:4967:6676 1:N:0:123
ATCTCTATCTCCTAAAAACCTGTTTAGATTTGGAGATAGACCTTCAGGTTTTTCATCATTTTCTGCATGAATTATACATTGACCACGTTCCAGCGTGGTCAGTTTGCAGCATTCTGTTATTTTGTTTGACAGAGTGTCTTGTTGAGAACATATGTAGGACATGATTTTTTCCTGCAACAGGGAAAATAAAGTATAAGTTTTAAAGATTTATTCTTTAATAAAGGATCTCAAAGCCAGCTTTAGAAAAAGGA
+
>1>1AFFFFFFBGGFBDGGGB1DFFFBGB3EGF1FB0FGGCGBGB1FDFFF//F2FF2HHFHHHDFGFH1122ADDFFEFF11B1F/AGG0210E>/>FD2B@22BGHHHHH2B2@2@2@F2BG0FEG1>1BBCBD1>>FFHEFHE/B1FD<2FBGBFFF01GG2D>FF/@<@DBCD<GGHEAGGHGDFFF?111D1F<F1=FBDDGHFHGHHHD<=DDG0D00/<CGDDGGHHC/CEHHG:00<C/C..C
@M05620:45:000000000-G6HP7:1:1101:25827:6693 1:N:0:123
ATCTCTATCTCCTAAAAACCTGTTTAGATTTGGAGATAGACCTTCAGGTTTTTCATCATTTTCTGCATGAATTATACATTGACCACGTTCCAGCGTGGTCAGTTTGCAGCATTCTGTTATTTTGTTTGACAGAGTGTCTTGTTGAGAACATATGTAGGACATGATTTTTTCCTGCAACAGGGAAAATAAAGTATAAGTTTTAAAGATTTATTCTTTAATAAAGGATCTCAAAGCCAGCTTTAGAAAAAGGA
+
DDCDDFFFFFFFGGGGGGGGGGHHHHHHHHHHHHHHHHHHHHHHHHHHHHHGGHHHHIHHHIHHIHHHHHHHHHHHHHHHHHHHHHGHHHHHHHGGGGHHHHHHHHHHHHHHHHHHHHHHHHHHHHHHHHHHHHHHHHHHHHHHHHHHHHHHHHHHHHHHHHHHHHHHHGHHHHHHHHHHHGGHHHHHGHHHHHHHHHHHHHHHHHHHHHHHHHHHHHHHHHHHHHHHHGHHHHHHHGHHHHHFHHHHGGG
@M05620:45:000000000-G6HP7:1:1101:23006:6697 1:N:0:123
ATCTCTATCTCCTAAAAACCTGTTTAGATTTGGAGATAGACCTTCAGGTTTTTCATCATTTTCTGCATGAATTATACATTGACCACGTTCCAGCGTGGTCAGTTTGCAGCATTCTGTTATTTTGTTTGACAGAGTGTCTTGTTGAGAACATATGTAGGACATGATTTTTTCCTGCAACAGGGAAAATAAAGTATAAGTTTTAAAGATTTATTCTTTAATAAAGGATCTCAAAGCCAGCTTTAGAAAAAGGA
+
CCCCCFFFFFFFGGGGGGGGGGHHHHHHHHHHHHHHHHHHHHHHHHHHHHHGGHHHHHHHHHHHHHHHHGHHHHHHHHHHHGHHHHGHHHHHHHGGGGHHHHHHHHHHHHHHHHHHHHHHHHHHHHHHFHHHHHHHHHHHHHHHGHHHHHHHHHHHHHHHHHHGHHHHHGHHHHHHHHHHHGFHHHHHHHHHHHHHHGHHHHHHHHHHHHHHHHHHHHHHHFHHHHHHHHHHHHGHHGHHHHHFGHHHGGG
@M05620:45:000000000-G6HP7:1:1101:17857:6734 1:N:0:123
CTCTCTATCTCCTAAAAACCTGTTTAGATTTGGCGATAGACCTTCAGGTTTTTCATCATTTTCTGCCTGAATTATACATTGACCCCGTTCCAGCGTGGTCAGTTTGCAGCATTCTGTTATTTTGTTTGCCAGAGTGTCTTGTTGCGAACATATGTAGGACATGATTTTTTCCTGCAACAGGGAAAATACAGTATAAGTTTTCAAGCTTTATTCTTTAATACAGGATCTCACAGCCAGCTTTAGAAAAAGGA
+
>?11AF3@FDFDFGFGGGGG11DFG3DB3FFGHCA0A0A1BFBFH11FHHGFGH2DA2GBHFHHFF1FGA1AB12AA22F11B10B>>BGF21B/?/>GF20BF@GFFHGHBGBF2BDFGHFH>BGHB1B1BFF>FBF>21BBB1///B/11>@F2>1<F0@G1DGGHHGHHFFG01?>FFA.0.<1<1<FH0<<=DDDGD000=0CGG0DGGFFGC0G00C:/.<GHC000;AFA?EGGG;09909.../
@M05620:45:000000000-G6HP7:1:1101:17857:6752 1:N:0:123
ATCTCTATCTCCTAAAAACCTGTTTAGATTTGGAGATAGACCTTCAGGTTTTTCATCATTTTCTGCATGAATTATACATTGACCACGTTCCAGCGTGGTCAGTTTGCAGCATTCTGTTATTTTGTTTGACAGAGTGTCTTGTTGAGAACATATGTAGGACATGATTTTTTCCTGCAACAGGGAAAATAAAGTATAAGTTTTAAAGATTTATTCTTTAATAAAGGATCTCAAAGCCAGCTTTAGAAAAAGGA
+
CCCCCFFFFFFFGGGGGGGGGGHHHHHHHHHHHHHHHHHHHHHHHHHHHHHGGHHHHHHHHHIHHHHHHGHHHHHGHHHHHGHHHHGHHHHHHHGEGGHHHHHHHHHHHHHHHHHHHHHHHHHHGHHHGGHHHHHHHHHHHHHHHHHHHHHHHHHHHHHHHHHHHHHHHGHHHHHGGHFHHGGHHHHHHGHHHHHHHGHHHHGHHHHHHHHHHHHHHHHHHHHHHHHHHHHGHEGHHGHHHHGHHHHFGDG
@M05620:45:000000000-G6HP7:1:1101:18614:6759 1:N:0:123
CATCCTGACCCTGAAGTACCCCGGCTTGATTTCTGACATTAGATCGGAAGAGCACACGTCTGAACTCCAGTCACTCTCGCGCATCTCGTATGCCGTCTTCTGCTTGAAAAAAAAAAAAAAAACACTATACAAAGAGTAAACCAAATACTACAAGAGACAAAAAAATCTAAAAATAAGAAACGGAAAATACACACAAACTATGAAAACAACACTAAGAGCAGAAGACACCAAACACAATGCAGAACCACACC
+
DDDDDFFFFFFFGGGGGGGGGGGGGGGGHHHHHHHGHHHHHHHHHHGGGGHHHHHGHGHHHGHGHHHHHHHHHHHHHHGGGGGGEHHHGGHHHHGFGHGHHHHHHHHGFHHEBBCB><<--<.<.0/00000<///0000:/...000000000/./////..--.0000;00.0;000:/....9/000000.....00000000/.....0/000:/://::0///.........000000:/.....9
@M05620:45:000000000-G6HP7:1:1101:11685:6778 1:N:0:123
AGATTACTGCAACAGTTCCCCCTGGACCTGGAAAAGTTTCTTGCCTGGCTTACAGAAGCTGAAACAACTGCCAATGTCCTACAGGATGCTACCCGTAAGGAAAGGCTCCTAGAAGACTCCAAGGGAGTAAAAGAGCTGATGAAACAATGGCAAGTAAGTCAGGCATTTCCGCTTTAGCACTCTTGTGGATCCAATTGAACAATTCTCAGCATTTGTACTTGTAACTGACAAGCCGGGACAAAACAAAGATC
+
>>>>AFFFBDBDGGFBFGGGGGGGGBGHHHHHHHHHBFGGHHHHHHHHHHH3BBFGGHHHHHHGHHHHHHHHHHHHDHHHAFFCFFGHHGDFGGGGEFFGEHCFFHHGGHGHGFGHHHHHHHGF?GEEGB?GFGHHHHHHHG3GGHGHHGHHG/GFFHGGFGFGHFHFDFDGGFGHFBFFHHHHBHHCHFHHGEGHHHHFHCDGHHGHGFGGFHH<:CGHHFF0FHHHFECGGEF?-@B.F/:A;CA9FFF
@M05620:45:000000000-G6HP7:1:1101:21959:6781 1:N:0:123
ATCTCTATCTCCTAAAAACCTGTTTAGATTTGGAGATAGACCTTCAGGTTTTTCATCATTTTCTGCATGAATTATACATTGACCACGTTCCAGCGTGGTCAGTTTGCAGCATTCTGTTATTTTGTTTGACAGAGTGTCTTGTTGAGAACATATGTAGGACATGATTTTTTCCTGCAACAGGGAAAATAAAGTATAAGTTTTAAAGATTTATTCTTTAATAAAGGATCTCAAAGCCAGCTTTAGAAAAAGGA
+
CDDDDFFFFFFFGGGGGGGGGGHHHHHHHHHHHHHHHHHHHHHHHHHHHHHGGHHHHHHHHIHHIHHHHHHHHHHHHHHHHHHHHHGHHHHHHHGGGGHHHHHHHHHHHHHHHHHHHHHHHHHHHHHHHHHHHHHHHHHHHHHHHHHHHHHHHHHHHHHHHHHHHHHHHGHHHHHHHHHHHGGHHHHHHHHHHHHHHHHHHHHHHHHHHHHHHHHHHHHHHHHHHHHHHGHHHHHHHGHHHHHHHHHHGGH
@M05620:45:000000000-G6HP7:1:1101:20225:6783 1:N:0:123
ATCTCTATCTCCTAAAAACCTGTTTAGATTTGGAGATAGACCTTCAGGTTTTTCATCATTTTCTGCATGAATTATACATTGACCACGTTCCAGCGTGGTCAGTTTGCAGCATTCTGTTATTTTGTTTGACAGAGTGTCTTGTTGAGAACATATGTAGGACATGATTTTTTCCTGCAACAGGGAAAATAAAGTATAAGTTTTAAAGATTTATTCTTTAATAAAGGATCTCAAAGCCAGCTTTAGAAAAAGGA
+
BBBBBFFFFFFFGGGGGGGGGGHHHHHHHHHHHHHHHHHHHHHHHHHHHHHGGHHHHHHHHHHHHHHHHHHHHHHHHHHHHHHHHHGHHHHHHHGGGGHHHHHHHHHHHHHHHHHHHHHHHHHHHHHHGHGHHHHHHHHHHHHHHHHHHHHHHHHHHHHHHHHHHHHHHGHHHHHHHHHHHGGHHHHHGHHGHHHHHGHHHGGHHHHHHHHHHHHHHHHHHHHHHHHHHGHHHFHGHGGHHHHHGFGHGGH
@M05620:45:000000000-G6HP7:1:1101:21705:6788 1:N:0:123
CATCCTGACCCTGAAGTACCCCATTGAGCATGGCATCGTCACCAACTGGGACGACATGGAGAAGATCTGGCACCACACCTTCTACAACGAGCTGCGCGTGGCCCCGGAGGAGCACCCAGTGCTGCTGACCGAGGCCCCCCTGAACCCCAAGGCCAACAGAGAGAAGATGACTCAGGTGAGGCTCGGCCGACGCCCGTGCTCCTCCCGTCCTTTCCCCAGTCATTTTCTGCCCGGCTTGATTTCTGACATTA
+
CCCCCFFFFFFFGGGGGGGGGGGHHHHHHHHHHHHHHGHHHGHHHGHHHHHHGGGGGHHHHHHHHHHHHHHHHGHHHGGHHHHHHHHHGGGGGHHGGGGGGGHHGGGGGGGGHHHHGGHHHHHHHHHHHHGGGGGGGGGGGGGHHHGGGGHGHHGGGGGGGGGGGGGGGGGGGGGGGGGGGGGGFFFFFFFFFFFFDFFFFFFFFFFEFFDFFFFFFFDFFFFFFFFFFFFFD>DFACAFFFFFFFFFFF0
@M05620:45:000000000-G6HP7:1:1101:20252:6793 1:N:0:123
ATCTCTATCTCCTAAAAACCTGTTTAGATTCGGAGATAGACCTTCAGGTTTTTCATCATTTTCTGCATGAATTATACATTGACCACGTTCCAGCGTGGTCAGTTTGCAGCATTCTGTTATTTTGTTTGACAGAGTGTCTTGTTGAGAACATATGTAGGACATGATTTTTTCCTGCAACAGGGAAAATAAAGTATAAGTTTTAAAGATTTATTCTTTAATAAAGGATCTCAAAGCCAGCTTTAGAAAAAGGA
+
DDDDDFFFFFFFGGGGGGGGGGHHHHHHHHDFHGGGHHHHHHHHHHHHHHHGGHHHHIIHHHHHHHHHHHHHHHHHHHHHHHHHHHGHHHHHHHGGGGHHHHHHHHHHHHHHHHHHHHHHHHHHHHHHHHHHHHHHHHHHHHHHHHHHHHHHHHHHHHHHHHHHHHHHHGHHHHHHHHHHHGGHHHHHGHHHHHHHHHHHHHHHHHHHHHHHHHHHHHHHHHHHHHHHHGHHHHHHHGHHHHHHGGHHGGG
@M05620:45:000000000-G6HP7:1:1101:25518:6795 1:N:0:123
ATTCTATCTCCTAAAAACCTGTTTAGATTTGGAGATAGACCTTCAGGTTTTTCATCATTTTCTGCATGAATTATACATTGACCACGTTCCAGCGTGGTCAGTTTGCAGCATTCTGTTATTTTGTTTGACAGAGTGTCTTGTTGAGAACATATGTAGGACATGATTTTTTCCTGCAACAGGGAAAATAAAGTATAAGTTTTAAAGATTTATTCTTTAATAAAGGATCTCAAAGCCAGCTTTAGAAAAAGGAA
+
CCCCCFFFFFFFGGGGGGGGGGHHAGHHHHHHHHHHHHHHHHHHHHHHHHGGHHHHHHHHHHHHHHHHHHHHHHHHHHHHHHHHHGHHHHHHHGGGGHHGHHHHHHHHHHHHHHHHHHHHHHHHHHHHHHHHHHHHHHHHHHHHHHHHHHHHHHHHHHHHHHHHHHHHGHHHHHGHHHHHGGHHFHHHHHGGHHHHHHHHHHHHHHHHHHHHHHHHFDGGGGGHHHHHHGHHGHGHGHHHHHEGHHFGGHG
@M05620:45:000000000-G6HP7:1:1101:11678:6804 1:N:0:123
AGATTACTGCAACAGTTCCCCCTGGACCTGGAAAAGTTTCTTGCCTGGCTTACAGAAGCTGAAACAACTGCCAATGTCCTACAGGATGCTACCCGTAAGGAAAGGCTCCTAGAAGACTCCAAGGGAGTAAAAGAGCTGATGAAACAATGGCAAGTAAGTCAGGCATTTCCGCTTTAGCACTCTTGTGGATCCAATTGAACAATTCTCAGCATTTGTACTTGTAACTGACAAGCCGGGACAAAACAAAGATC
+
AAABCFFFFFFFGGGBGGGGGGGGGHHHHHHHHHHHGHHHHHHHHHHHHHH3BBGHHHHHHHHHHHHHHHHHHHHHHHHHEFHHHGHHHHDFGHGGEFHGGHFGHHHHGHHHHHHHHHHHHHHGFGGGHFHHHGHHHHGHHGHHHHHHHHHHHGHHHHHHHHHHHHHHHHGGGGGHHHGHHHHHHHHGHHHHHHHHHGHGGHHHHHHHHHHHHHHHHHHHHHGHHHHHHHHHHGGGGGGGFFFGGEFGGGG
@M05620:45:000000000-G6HP7:1:1101:11828:6846 1:N:0:123
AAACCAGAAGACATGAGGTCAGCTAGATCGGAAGAGCACACGTCTGAACTCCAGTCACTCTCGCGCATCTCGTATGCCGTCTTCTGCTTGAAAAAAAAAAAAACACCCACCTACCACCCAACTTCAACTAACAAACTCCCTATCCCCCTCATCCCACATAACACCTCTCCCGCCACTTCCTCCCCACCACCCCTCCGACTCCGCCCCGCCCATACTCACTCTATATCTTGCCTGCACGCCACGACCCCCCC
+
DDDDDCCFFFBCGGFBFGFGGGHHGHHHHHGGGGHHHHHHHGHHHGHHHHHFHHHHHHHHHHGGGGGF>GHHFGHHHHGFGHGHHHHHHHFFFGHGCEEE>/>//0/<///0??01??//..011>1=111>110.000./<00/0.<-..00:.0..000000.:;0///.9--.000000/../.:....;....;-:.0.:.9---9;.//90000000000900000:00./0.;...----99--;
@M05620:45:000000000-G6HP7:1:1101:22802:6862 1:N:0:123
CATCCTGACCCTGAAGTACCCCATTGAGCATGGCATCGTCACCAACTGGGACGACATGGAGAAGATCTGGCACCACACCTTCTACAACGAGCTGCGCGTGGCCCCGGAGGAGCACCCAGTGCTGCTGACCGAGGCCCCCCTGAACCCCAAGGCCAACAGAGAGAAGATGACTCAGGTGAGGCTCGGCCGACGCCCGTGCTCCTCCCGTCCTTTCCCCAGTCATTTTCTGCCCGGCTTGATTTCGACATTAG
+
DDDDDFFFFFFFGGGGGGGGGGGHHHHHHHHHHHHHHGHHHGHHHGHHHHHHGGGGGHHHHHHHHHHHHHHHHGHHHGGHHHHHHHHHGGGGGHHGGGGGGGHHGGGGGGGGHHHHGGHHHHHHHHHHHHGGGGGGGGGGGGHHHHGGGGHGHHGGGGGGGGGGGGGGGGGGGGGGGGGGGGGGFFFFFFFFFFFFFFFFFFFFFFFFFFFFFFFFFFFFFFFFFFFHHFFFFFFFFFFFFFFFEFDFFF;
@M05620:45:000000000-G6HP7:1:1101:5905:6864 1:N:0:123
CATCCTGACCCTGAAGTACCCCATTGAGCATGGCATCGTCACCAACTGGGACGACATGGAGAAGATCTGGCACCACACCTTCTACAACGAGCTGCGCGTGGCCCCGGAGGAGCACCCAGTGCTGCTGACCGAGGCCCCCCTGAACCCCAAGGCCAACAGAGAGAAGATGACTCAGGTGAGGCTCGGCCGACGCCCGTGCTCCTCCCGTCCTTTCCCCAGTCATTTTCTGCCCGGCTTGATTTCTGACATTA
+
DDDDDFFFFFFFGGGGGGGGGGGHHHHHHHHHHHHHHGHHHGHHHGHHHHHHGGGGGHHHHHHHHHHHHHHHHGHHHGGHHHHHHHHHGGGGGHHGGGGGGGHHGGGGGGGGHHHHGGHHHHHHHHHHHHGGGGGGGGGGGGHHHHGGGGHGHHGGGGGGGGGGGGGGGGGGGGGGGGGGGGGGFFFFFFFFFFFFFFFFFFFFFFFFFFFFFFFFFFFFFFFFFFFFFFFFFFFFFFFFFFFFFFFFFF0
@M05620:45:000000000-G6HP7:1:1101:5885:6869 1:N:0:123
CATCCTGACCCTGAAGTACCCCATTGAGCATGGCATCGTCACCAACTGGGACGACATGGAGAAGATCTGGCACCACACCTTCTACAACGAGCTGCGCGTGGCCCCGGAGGAGCACCCAGTGCTGCTGACCGAGGCCCCCCTGAACCCCAAGGCCAACAGAGAGAAGATGACTCAGGTGAGGCTCGGCCGACGCCCGTGCTCCTCCCGTCCTTTCCCCAGTCATTTTCTGCCCGGCTTGATTTCTGACATTA
+
A3ABBFFBFFFFGGGGGGGGGGEHHGGEG4GGHH4FGGHHGGHH2FHFHGGHE?EEGFH3G31FEGHHFHHHHFFGGGGHHHHHHFDGGGGGGHHGGGGGGEHHGGGDGG/EGHHHGGHHEGHHHHHFGHC-C?CFGGGGGGEBGHGGDEHGHHG.EEFFFFDGFFGGGBFGGGGGGGEGGGGGBBFFBBBBBBBB@AFFFFFFFF.AFFFFFFFFFFFFFFFFFFFFFFFFF-9B=9.;FBBFF/BBFF/
@M05620:45:000000000-G6HP7:1:1101:10615:6904 1:N:0:123
ATCTCTATCTCCTAAAAACCTGTTTAGATTTGGAGATAGACCTTCAGGTTTTTCATCATTTTCTGCATGAATTATACATTGACCACGTTCCAGCGTGGTCAGTTTGCAGCATTCTGTTATTTTGTTTGACAGAGTGTCTTGTTGAGAACATATGTAGGACATGATTTTTTCCTGCAACAGGGAAAATAAAGTATAAGTTTTAAAGATTTATTCTTTAATAAAGGATCTCAAAGCCAGCTTTAGAAAAAGGA
+
CCCCCFFFFFFFGGGGGGGGGGGHHHHHHHHGHGHHHHHGHHHHHHHHHHHGGHHHHIHIHHHHHHHHHHHHHHHHHHHHHGHHGHGHHHHHHHGGGGHHHHHHHHHHHHHHHHHHHHHHHHHHHHHHGGHHHHHHHHHHHHHHHHHHHHHHHHHHHHHHFHHGHHHHHGHHHHHHHHHHHGGHHHHHGHHFHGGHHGHHHHGHHHHHHHHHHHHHHHHHHHHHHHHHHGHHHHHHHGHHHHGGGGHAFGH
@M05620:45:000000000-G6HP7:1:1101:13831:6963 1:N:0:123
CATCCTGACCCTGAAGTACCCCATTGAGCATGGCATCGTCACCAACTGGGACGACATGGAGAAGATCTGGCACCACACCTTCTACAACGAGCTGCGCGTGGCCCCGGAGGAGCACCCAGTGCTGCTGACCGAGGCCCCCCTGAACCCCAAGGCCAACAGAGAGAAGATGACTCAGGTGAGGCTCGGCCGACGCCCGTGCTCCTCCCGTCCTTTCCCCAGTCATTTTCTGCCCGGCTTGATTTCTGACATTA
+
DDDDDFFFFFFFGGGGGGGGGGGHHHHHHHHHHHHHHGHHHGHHHGHHHHHHGGGGGHHHHHHHHHHHHHHHHGHHHGGHHHHHHHHHGGGGGHHGGGGGGGHHGGGGGGGGHHHHGGHGHHHHHHHHHHGGGGGGGGGGGGHHHHGGGGHGHHGGGGGGGGGGGGGGGGGGGGGGHGGGGGGGFFFFFFFFFFFFFFFFFFFFFFFEFFFFFFFFFFFFFFFFFHFFFFFFFFFFFFFFFFFFFBFFFF0
@M05620:45:000000000-G6HP7:1:1101:20796:6964 1:N:0:123
ATCTCTATCTCCTAAAAACCTGTTTAGATTTGGAGATAGACCTTCAGGTTTTTCATCATTTTCTGCATGAATTATACATTGACCACGTTCCAGCGTGGTCAGTTTGCAGCATTCTGTTATTTTGTTTGACAGAGTGTCTTGTTGAGAACATATGTAGGACATGATTTTTTCCTGCAACAGGGAAAATAAAGTATAAGTTTTAAAGATTTATTCTTTAATAAAGGATCTCAAAGCCAGCTTTAGAAAAAGGA
+
CCCDDFFFFFFFGGGGGGGGGGHHHHHHHHHHHHHHHHHHHHHHHHHHHHHGGHHHHHIHHHHIHHHHHHHHHHHHHHHHHHHHHHGHHHHHHHGGGGHHHHHHHHHHHHHHHHHHHHHHHHHHHHHHHHHHHHHHHHHHHHHHHHHHHHHHHHHHHHHHHHHHHHHHHGHHHHHHHHHHHGGHHHHHHHHHHHHHHHHHHHHHHHHHHHHHHHHHHHHHHGHHGHHHHHHHHHHHHGGHHHHHHHHHGGG
@M05620:45:000000000-G6HP7:1:1101:15180:6964 1:N:0:123
ATCCTGACCCTGAAGTACCCCATTGAGCATGGCATCGTCACCAACTGGGACGACATGGAGAAGATCTGGCACCACACCTTCTACAACGAGCTGCGCGTGGCCCCGGAGGAGCACCCAGTGCTGCTGACCGAGGCCCCCCTGAACCCCAAGGCCAACAGAGAGAAGATGACTCAGGTGAGGCTCGGCCGACGCCCGTGCTCCTCCCGTCCTTTCCCCAGTCCTTTTCTGCCCGGCTTGATTTCTGACATTAG
+
CCCCCFFFFFFFGGGGGGGGGGHHHHHHHHHHHHHHGHHHGHHHGHHHHHHGGGGGHHHHHHHHHHHHHHHHGHHHGGHHHHHHHHHGGGGGHHGGGGGGGHHGGGFGGGGHHHHGGGHHHHHHHHHHHGGGGGGGGGGGGHHHHGGDGHFHHGGGGGGGGGGEFGGGGGGGGGGCFGGGGGFFFFFFFFF=FFBFFFFFFFFFFFAFDAFFEFFFFFFF/;FFFFFFFFFBFAFFF.BFFFBFBFBFF/;
@M05620:45:000000000-G6HP7:1:1101:23110:6966 1:N:0:123
AAACCAGAAGACATGAGGTCAGCTAGATCGGAAGAGCACACGTCTGAACTCCAGTCACTCTCGCGCATCTCGTATGCCGTCTTCTGCTTGAAAAAAAAAAAAAATAAAGAAACTAATAATTAATAATCGTTTATGTAGAATACTGAGTTGATAAATAAATTCTTTGGATTTAGAATTACTAGATAATATCGATTAAACTATAAATTCGTAAATATATTTAATTCAGTCATATATGTGCTAGAGAAATATGT
+
BBBBBBBFF4CFGGGGGGGGFGHHGHHHHFGGGGHHHHHGHFHHHGHHGHHHH3GHHHHHHHDGGGGGGHHHGGHEGHGGGHGHGHHHHGFHHHHGGGGGC///02222<0F01111111111<1@11.....11111111000000000000000000<000000//0000;00:000<00:0000000...0.000;0;000000.:/..09000900000////////://9/9///////://////
@M05620:45:000000000-G6HP7:1:1101:13706:6969 1:N:0:123
CATCCTGACCCTGAAGTACCCCATTGAGCATGGCATCGTCACCAACTGGGACGACATGGAGAAGATCTGGCACCACACCTTCTACAACGAGCTGCGCGTGGCCCCGGAGGAGCACCCAGTGCTGCTGACCGAGGCCCCCCTGAACCCCAAGGCCAACAGAGAGAAGATGACTCAGGTGAGGCTCGGCCGACGCCCGTGCTCCTCCCGTCCTTTCCCCAGTCATTTTCTGCCCGGCTTGATTTCTGACATTT
+
BBBAAF4@FFFFGGGGGBGGGGDHHHDGCGHHFHHHHGHHEEHA2EGHFGAGGGGGGHH3GHHH3EGFGHH2GGFHGGGHGHHHHHFHEEEEFCHGEEEGGEEGECC/<@AFHHGHGEC<FGFHFFHFHHGCGCGGGGGGGECGHHGGCDCEHHEGGGGGFGG.9FFGGEGFFFGGGEF9.;EABBEDBBB@BB?@>??.BFFFFA.;AD.BFBB9F.9FF9FB/;;9/BFEA-B?B<F/BFFF/BFBFF/
@M05620:45:000000000-G6HP7:1:1101:20783:6978 1:N:0:123
ATCTCTATCTCCTAAAAACCTGTTTAGATTTGGAGATAGACCTTCAGGTTTTTCATCATTTTCTGCATGAATTATACATTGACCACGTTCCAGCGTGGTCAGTTTGCAGCATTCTGTTATTTTGTTTGACAGAGTGTCTTGTTGAGAACATATGTAGGACATGATTTTTTCCTGCAACAGGGAAAATAAAGTATAAGTTTTAAAGATTTATTCTTTAATAAAGGATCTCAAAGCCAGCTTTAGAAAAAGGA
+
CDDCDFFFFFFFGGGGGGGGGGHHHHHHHHHHHHHHHHHHHHHHHHHHHHHGGHHHHHIHHHIHIHHHHHHHHHHHHHHHHHHHHHGHHHHHHHGFGGHHHHHHHHHHHHHHHHHHHHHHHHHHHHHHHHHHHHHHHHHHHHHHHHHHHHHHHHHHHHHHHHHHHHHHHGHHHHHHHHHHHGGHHHHHGHHHHHHHHHHHHGHHHHHHHHHHHHHHHHHHHHHHHHHHHHHHHHHHHGHHHHHHGGHGGGH
@M05620:45:000000000-G6HP7:1:1101:13694:6983 1:N:0:123
CATCCTGACCCTGAAGTACCCCATTGAGCATGGCATCGTCACCAACTGGGACGACATGGAGAAGATCTGGCACCACACCTTCTACAACGAGCTGCGCGTGGCCCCGGAGGAGCACCCAGTGCTGCTGACCGAGGCCCCCCTGAACCCCAAGGCCAACAGAGAGAAGATGACTCAGGTGAGGCTCGGCCGACGCCCGTGCTCCTCCCGTCCTTTCCCCAGTCATTTTCTGCCCGGCTTGATTTCTGACATTA
+
CCCCCFFFFFFFGGGGGGGGGGGHHHHHHHHHHHHHHGHHHGHHHGHHHHHHGGGGGHHHHHHHHHHHHHHHHGHHHGGHHHHHHHHHGGGGGHHGGGGGGGHHGGGGGGGGHHHHGGHHHHHHHHHHHHGGGGGGCFGGGGHHHHGGGGHGHHGGGGGGGGGGGGGGGGGGGGGGGGGGGGGGFFFFFFFFFFFFDDDFFFFFFFFFFFFFFFFFFFFFFFFFFFFFFFFFFFFFFF.BFFFFF9FBFF0
@M05620:45:000000000-G6HP7:1:1101:24935:6984 1:N:0:123
AGATTATGCAACAGTTCCCCCTGGACCTGGAAAAGTTTCTTGCCTGGCTTACAGAAGCTGAAACAACTGCCAATGTCCTACAGGATGCTACCCGTAAGGAAAGGCTCCTAGAAGACTCCAAGGGAGTAAAAGAGCTGATGAAACAATGGCAAGTAAGTCAGGCATTTCCGCTTTAGCACTCTTGTGGATCCAATTGAACAATTCTCAGCATTTGTACTTGTAACTGACAAGCCAGGGACAAAACAAAGACG
+
AAAABFFFFFFFGGGGGGGGGGGHCGHHHHGHHHHHHHHHHHHHHHHHHHHHHHHHHHHHHHHHHHHHHHHHHHHHHHHHHHHHHHHHHHHHHGGGGHHHHHHHHHHGHHHHHHHHHHHHHGGGHGGHGHHHGHHHHHHHHHHHHHHHHHHGGHFHHHHGHHHHHHHHHGGGGGHHHHHHHHHHGFEHHHHHHHHHHHHGHHHHHHHHHGHHHHHHGHHHFHGHHHFGHGGFGGGGGGGGGGGGGGGBFGD
@M05620:45:000000000-G6HP7:1:1101:13713:6989 1:N:0:123
CATCCTGACCCTGAAGTACCCCATTGAGCATGGCATCGTCACCAACTGGGACGACATGGAGAAGATCTGGCACCACACCTTCTACAACGAGCTGCGCGTGGCCCCGGAGGAGCACCCAGTGCTGCTGACCGAGGCCCCCCTGAACCCCAAGGCCAACAGAGAGAAGATGACTCAGGTGAGGCTCGGCCGACGCCCGTGCTCCTCCCGTCCTTTCCCCAGTCATTTTCTGCCCGGCTTGATTTCTGACATTA
+
ABAAAFFFFFFFGGGGGGGFFGEHHHHHHGFFEGGHHGHHHGHHHGHHHHHFGGGEGHGEGHHHHHHFGHHHHGHHHGGHFGFHHFDFEEEGGHHGGGGGGGHHGGGGGGGGHHHHGGF?GHDHHHHHHHGGGGCFACGGGGHHFHGGGGGGHHGGGGGGGFDEGGGGGGGGGGGFGGGFFEEA@;?FB?BB?BB?@DD9FFFFFE?;DA.;B///B.:FF/FBFFFB9FFE.-9B=-./99BF9BFFFF/
@M05620:45:000000000-G6HP7:1:1101:26535:6996 1:N:0:123
CATCCTGACCCTGAAGTACCCGGCTTGATTTCTGACATTAGATCGGAAGAGCACACGTCTGAACTCCAGTCACTCTCGCGCATCTCGTATGCCGTCTTCTGCTTGAAAAAAAAAAAAAGGTCATCTGGTCAGCTTTCTTTGTTTCATCACAGAAAAACATCACAAAAGCATTTTTTTACTCACTCCTCCTGCATCATTCATGCTTCTTTAGCCGCCTCTCTTCTTCTCACATACTATCTACTCTCATTCCA
+
CCCCCFFFFFFFGGGGGGGGGGGGGGGHHHHHHHHHHHHHHHHHHGGGGHHHHHHHGHHHGHHHHHHHHHHHHHHHHGGGGGGGHHHGGHHHHGGGHGHHHGHHHGHHHHGGGGG<<<//11<1<111<110><<GG1D0<0//<<0=000000</;..00:000.:;:000<0:;-.00;000;:0/9/90/090;FB000:0000000009.-;;.0:0:00:09009000;;0;BBBB00;090;0:0
@M05620:45:000000000-G6HP7:1:1101:11749:7000 1:N:0:123
CATCCTGACCCTGAAGTACCCGGCTTGATTTCTGACATTAGATCGGAAGAGCACACGTCTGAACTCCAGTCACTCTCGCGCATCTCGTATGCCGTCTTCTGCTTGAAAAAAAAAAAAAGAAACAGACATACAGACTGTAAAAGATTCGGTCTAAATATTATCAGAGCAAAAAAATGTACACATGGGCTTGCGTGTCTACGATGGTTGAGTAATAAATTATCTACTAGCATGCAGTGCTAGAGACCTTCAAC
+
CCCCCFFFFFFFGGGGGGGGGGGGGGGHHHHHHHHHGHHHHGHHHGGGGHHHHHHHGHHHGHHHHHHHHHHHHHHHHGGGGGGEHHHGGHHHHGGGHGHHHHHHGGHHFHEFGFD><//=0<000>001111110100<0000.000<...:0:000000000000/0/0/.--.0;0000000/..9.-.-.../000..;..0;./00000000000;0000000/000000000000000/.000:00
@M05620:45:000000000-G6HP7:1:1101:20489:7002 1:N:0:123
CATCCTGACCCTGAAGTACCCCGGCTTGATTTCTGACATTAGATCGGAAGAGCACACGTCTGAACTCAGTCACTCTCGCGCATCTCGTATGCCGTCTTCTGCTTGAAAAAAAAAACAAATCCAACTCCTTTTATTTCCAATTTCACTCAAGTAACACCCTACACCACGCCATTGTCAACTATACCGAAATTGACCACTCACGACCTCGCCTCTTCCTGTCCACTGCAGAACTCCACTCGCCACACAACACC
+
CCCCCFFFFFFFGGGGGGGGGGGGGGGGHHHHHHHGHHHHGHHHHHGAFGHHHHHHHGHHHGHFHHHHHHHHHHHHHGGGGGEEGHGFFHHHHGFGGGHHHHHHHHHFHFFCCCF//=021111101111111111=1111>111111<<1<11000<../.0//....:..00000;C00:000..--.000000.09/0..--.0.--..00;00000009000000//00;0/0/.--..........
@M05620:45:000000000-G6HP7:1:1101:12942:7005 1:N:0:123
CATCCTGACCCTGAAGTACCCCATTGAGCATGGCATCGTCACCAACTGGGACGACATGGAGAAGATCTGGCACCACACCTTCTACAACGAGCTGCGCGTGGCCCCGGAGGAGCACCCAGTGCTGCTGACCGAGGCCCCCCTGAACCCCAAGGCCAACAGAGAGAAGATGACTCAGGTGAGGCTCGGCCGACGCCCGTGCTCCTCCCGTCCTTTCCCCAGTCATTTTCTGCCCGGCTTGATTTCTGACATTA
+
CCCCCFFFFFFFGGGGGGGGGGGHHHHHHHHHHHHHHGHHHGHHHGHHHHHHGGGGGHHHHHHHHHHHHHHHHGHHHGGHHHHHHHHHGGGGGHHGGGGGGGHHGGGGGGGGHHHHGEHHHHHHHHHGHHGGGGGGGGGGGGHHHHGGGDHGHHGGGGGFGGGGFGGGGGGGGGGGGGGGGGGGFFFFF;DFFFFFDFFFFFFFFFDEDFDFFFFFFFAFF9BBFFFFFFFFBFFFFF:FFFFFFBFBFF/
@M05620:45:000000000-G6HP7:1:1101:23908:7007 1:N:0:123
ATCTCTATCTCCTAAAAACCTGTTTAGATTTGGAGATAGACCTTCAGGTTTTTCATCATTTTCTGCATGAATTATACATTGACCACGTTCCAGCGTGGTCAGTTTGCAGCATTCTGTTATTTTGTTTGACAGAGTGTCTTGTTGAGAACATATGTAGGACATGATTTTTTCCTGCAACAGGGAAAATAAAGTATAAGTTTTAAAGATTTATTCTTTAATAAAGGATCTCAAAGCCAGCTTTAGAAAAAGGA
+
CCCDDFFFFFFFGGGGGGGGGGHHHHHHHHHHHHHGHHHHHHHHHHHHHHHGGHHHHHHHHHHIIHHHHHHHHHHHHHHHHHHHHHGHHHHHHHGGGGHHHHHHHHHHHHHHHHHHHHHHHHHHHHHHHHHHHHGHHHHHHHHHHHHHHHHHHHHHHHHHHHHHHHHHHGHHHHHHHHGHHGGHHHHHHHHFHHHHHGGHHHFHGBHHHGHHHHHHHHHFHHFH/DHHHHHHHFHB.CGHHFHHHHHHGFC
@M05620:45:000000000-G6HP7:1:1101:24934:7009 1:N:0:123
AGATTATGCAACAGTTCCCCCTGGACCTGGAAAAGTTTCTTGCCTGGCTTACAGAAGCTGAAACAACTGCCAATGTCCTACAGGATGCTACCCGTAAGGAAAGGCTCCTAGAAGACTCCAAGGGAGTAAAAGAGCTGATGAAACAATGGCAAGTAAGTCAGGCATTTCCGCTTTAGCACTCTTGTGGATCCAATTGAACAATTCTCAGCATTTGTACTTGTAACTGACAAGCCAGGGACAAAACAAAGACG
+
CCCCCFFFFFFFGGGGGGGGGGGH4FHHHHHHHHHHHHHHHHHHHHHHHHHHHHHHHHHHHHHHHHHHHHHHHHHHHHHHHHHHGHHHHHHHHGGGGHHHHHFHHHHGHHHHHHHHHHHHHGGGGEEGHHHHGHHHHHHHHHHHHHHHHGHHGHGHHHHHFHHHHHHHHGGGGGHGHHHHHHHHFHGEFHHGHHHHFHHHHHHHHHHGHHHHHHGHFHGHHHHHHHBGHFCEGGGGGGGGGGGGGGFFFFC
@M05620:45:000000000-G6HP7:1:1101:23890:7010 1:N:0:123
ATCTCTATCTCCTAAAAACCTGTTTAGATTTGGAGATAGACCTTCAGGTTTTTCATCATTTTCTGCATGAATTATACATTGACCACGTTCCAGCGTGGTCAGTTTGCAGCATTCTGTTATTTTGTTTGACAGAGTGTCTTGTTGAGAACATATGTAGGACATGATTTTTTCCTGCAACAGGGAAAATAAAGTATAAGTTTTAAAGATTTATTCTTTAATAAAGGATCTCAAAGCCAGCTTTAGAAAAAGGA
+
BBBBBFFFFFFFGGFFGFEEEGFGGHHHHHHHHHHHGGHFHHHHHHHHGGGFGHHHHHHHFGFGHHHGFHHHHHGHFDGGHHFGHGGGGHFHHHGEGGHHHHHHHHHHHHHHHHHHEGHHHHHHHHHHHHHHHHHHHHHHHHHHHHHHHHHHHHHHHHHHHHHHHHHHHGHHHHHHHHHHHGGHHHHHHHHHHHHHHHHHHHHHHHHHHHHHHHHHHHHHHHHHHHHHHHHHHHHHHGHHHHHGHHHHGGH
@M05620:45:000000000-G6HP7:1:1101:12951:7021 1:N:0:123
CATCCTGACCCTGAAGTACCCCATTGAGCATGGCATCGTCACCAACTGGGACGACATGGAGAAGATCTGGCACCACACCTTCTACAACGAGCTGCGCGTGGCCCCGGAGGAGCACCCAGTGCTGCTGACCGAGGCCCCCCTGAACCCCAAGGCCAACAGAGAGAAGATGACTCAGGTGAGGCTCGGCCGACGCCCGTGCTCCTCCCGTCCTTTCCCCAGTCATTTTCTGCCCGGCTTGATTTCTGACATTA
+
CCCCCFFFFFFFGGGGGGGGGGGHHHHHHHHHHHHHHGHHHGHHHGHHHHHHGGGGGHHHHHHHHHHHHHHHHGHHHGGHHHHHHHHHGGGGGHHGGGEGGGHHGGGGGGGGHHHHGGHGHHHHHHHHHHGGGGGGGGGGGGHHHHGGGGHGHHGGGGGGGGGGGGGGGGGGGGGGGGGGGGGGFFFFFFFFFFFF@DDFFFFFFFFFFFDFFFFFFFFFFFFFFFFFFFFFDFFFFCAFFFFFFFFFFF0
@M05620:45:000000000-G6HP7:1:1101:15324:7052 1:N:0:123
CATCCTGACCCTGAAGTACCCCGACTTGATTTCTGACATTAGATCGGAAGAGCACACGTCTGAACTCCAGTCACTCTCGCGCATCTCGTATGCCGTCTTCTGCTTGAAAAAAAAAAACAAAACTGACTTTTTACATCAACACCACTCCTCAGATCGTATATCTCCCAGACACGAACTCGTCTCTGCGCTGTGTCTCAGACGTCCTCAGACGACAGGCGTCTGTTTGAAGCTTCGATTTGGCCTGTGCATAT
+
CCDDDFFFFFFFGGGGGGGGGGGGGGGHHHHHHHHHHHHHHHHHHHGGGGHHHHHHHGHHHGHHHHGHHHHHHGHGHHGGGGGGGHHHGGHHHHGGGHGHHHHHHHHHGHHEE@C<>///000111111111/1>111101....10/0/<0000</.<000000//0..//.-.-.0..../000--;-./00;0000:-....00000--:--..-.-..;00/0000000-.00.00000.0;00:00
@M05620:45:000000000-G6HP7:1:1101:20237:7055 1:N:0:123
CATCCTGACCCTGAAGTACCCCATTGAGCATGGCATCGTCACCAACTGGGACGACATGGAGAAGATCTGGCACCACACCTTCTACAACGAGCTGCGCGTGGCCCCGGAGGAGCACCCAGTGCTGCTGACCGAGGCCCCCCTGAACCCCAAGGCCAACAGAGAGAAGATGACTCAGGTGAGGCTCGGCCGACGCCCGTGCTCCTCCCGTCCTTTCCCCAGTCATTTTCTGCCCGGCTTGATTTCTGACATTT
+
CCCCBFFFFFFFGGGGGGGGGGGHHHHHHHHHHHHHHGHHHGHHHGHHHHHHGGGGGHHGHHHHHHHHHHHHHGHHHGGHHHHHHHHHGGGGGHHGGGGGGGHHGGGGGGGGHHHHGGHGHHHHHHHHHHGGGGGGGGGGGGHHHHGGGGHGHHGGGGGGGGGGGGGGGGGGGGGGGGGGGGGGFFFFFFFFFFFFFFFFFFFFFFDEFFFFFFFFFFFFFFFFFFFFFFFFFFFFFFAFFFFFBFFBFF/
@M05620:45:000000000-G6HP7:1:1101:24360:7184 1:N:0:123
ATCTCTATCTCCTAAAAACCTGTTTAGATTTGGAGATAGACCTTCAGGTTTTTCATCATTTTCTGCATGAATTATACATTGACCACGTTCCAGCGTGGTCAGTTTGCAGCATTCTGTTATTTTGTTTGACAGAGTGTCTTGTTGAGAACATATGTAGGACATGATTTTTTCCTGCAACAGGGAAAATAAAGTATAAGTTTTAAAGATTTATTCTTTAATACAGGATCTCAAAGCCAGCTTTAGCAAAAGGA
+
AABBBFFFFFFFGFGD4FEGGGHGHHCBGHHH5B4AFFFFHHHHH3BGHHHGGG5FGBGHHHHH5FGHFG5GHHHFH5FHH5FHAGEHHHHDGHEGFGHHEGHHHEHHGHHHHHHGHHHHHHHFHHHHHHHHFFGHHHHHDGHHGCG?GGHEGHH4B33FHGHFHHHHHGHHHDG0FFHGHAFA/??DGBGHFHDF1>FGGFH1<1>GHGHHHHHHHBHH0<=/<GGHHD=D0GH/:;GHHFC0;0GE/./
@M05620:45:000000000-G6HP7:1:1101:18119:7185 1:N:0:123
TACCTGTACTGGGGAAGAGTGTAGCAATCGCCATTCCTACCTAAAGATCGGAAGAGCACACGTCTGAACTCCAGTCACTCTCGCGCATCTCGTATGCCGTCTTCTGCTTGAAAAAAAAAACTCTCTACTTTTATTTTTCATCTTTGCTCCAGCCAGCCTTATCCTCTTAGATTTTCTAAACTATTTTATTCCAGCCATCACCTTTTTCTTACATTTCCCTTTTCACCATCTACCTTCCTCCACTCAATGTC
+
CCCCCFFFFFFFGGGGGGGGGGGHHHHHHGGGEGGHHHHHHHGHHHHHHHGEGGHHHHHHHGHHHGHHHHHHHHHHHHHHGHGGGEEFC@GHFDHHHHGGGHGFEGHHHHFHHHHGCGG?/22@222111111?1?F<?1<F1??1<1>11<BF00../00=D00<<0<000000<0000/0;;0C:0000000/.;:::BF0BFFF/0000;B0;CFB0;00;09;0:/00;990:;0FB/:B/////;B
@M05620:45:000000000-G6HP7:1:1101:24348:7199 1:N:0:123
ATCTCTATCTCCTAAAAACCTGTTTAGATTTGGAGATAGACCTTCAGGTTTTTCATCATTTTCTGCATGAATTATACATTGACCACGTTCCAGCGTGGTCAGTTTGCAGCATTCTGTTATTTTGTTTGACAGAGTGTCTTGTTGAGAACATATGTAGGACATGATTTTTTCCTGCAACAGGGAAAATAAAGTATAAGTTTTAAAGATTTATTCTTTAATAAAGGATCTCAAAGCCAGCTTTAGAAAAAGGA
+
DDDCDFFFFFFFGGGGGGGGGGHHHHHHHHHHHHHHHHHHHHHHHHHHHHHGGHHHHHIHHHIHHHHHHHHHHHHHHHHHHHHHHHGHHHHHHHGGGGHHHHHHHHHHHHHHHHHHHHHHHHHHHHHHHHHHHHHHHHHHHHHHHHHHHHHHHHHHHHHHHHHHHHHHHGHHHHHHHHHHHGGHHHHHHHHHHHHHHHHHHHHHHHHHHHHHHHHHHHHHHHHHHHHHHHHHHHHHHGHHHHHHHHHHGGH
@M05620:45:000000000-G6HP7:1:1101:24335:7216 1:N:0:123
ATCTCTATCTCCTAAAAACCTGTTTAGATTTGGAGATAGACCTTCAGGTTTTTCATCATTTTCTGCATGAATTATACATTGACCACGTTCCAGCGTGGTCAGTTTGCAGCATTCTGTTATTTTGTTTGACAGAGTGTCTTGTTGAGAACATATGTAGGACATGATTTTTTCCTGCAACAGGGAAAATAAAGTATAAGTTTTAAAGATTTATTCTTTAATAAAGGATCTCAAAGCCAGCTTTAGAAAAAGGA
+
ABBBBFFFFFFFGGGGGGGGGGHHHHHHHHHGGCGHHHHHHHHHHHHHGHHGGHHHHHHHHHHHHHHHHGHGHHHHHHGHHHHHHHGHHHHHGHGGGGHHHHHHHHHFHHHHHHHHHHHHHHHHHHHHHHHHHHHHHHHHHHHHHHHHHHHHHHGHHHHHHHHHHHHHHGHHHHHHHHHHHGGHHHHHGHHHHHHHHHHHHHHHHHHHHHHHHHHHHHHHHHHHHHHHHGHGHHGHHGHHHHHHHHHHGGH
@M05620:45:000000000-G6HP7:1:1101:23624:7268 1:N:0:123
ATCTCTATCTCCTAAAAAGGAAGAAAGGGGAGGGAAGATCGGAAGAGCACACGTCTGAACTCCAGTCACTCTCGCGCATCTCGTATGCCGTCTTCTGCTTGAAAAAAAAAAAAAAAATAAAAATAAAAAATATATAGTGTTTCATACAATAAAAAAAGAACATATGGAGACAAAAGTGCAAGATAATGTAGTATCGGCGGAATAAGGAGTGGTAGTTTTGCAACGAGGTAGGTGAAAAGTGAGTAATCTAA
+
BBCCCFFFFFFFGGGGGGFGGGHGHHHHGGGGGGGHGHHHHGGGGHHHHHHHGHHHGHHHHHHHHHHHHHHHHGGGGCEGHHHGGHHHHGGGHGHHHHHHHHFHHHGGCG@C//>--.00000.0=000-.0:00<0;0<0/00:0000000000--...//000000//.///.////////////////9//9.------./9///.9..///:///.////-..-;//.//////////////:;///
@M05620:45:000000000-G6HP7:1:1101:12913:7274 1:N:0:123
ATCTCTATCTCCTAAAAAGGAAGAAAGGGGAGGGAAGATCGGAAGAGCACACGTCTGAACTCCAGTCACTCTCGCGCATCTCGTATGCCGTCTTCTGCTTGAAAAAAAAAAAAAAAAAAAAAAGGATAGACAAAGTTGAGAGAGAAATTAAAAAAAGAGAACAAAAAAAAAAATATAATAAAAACGGAATAAACGTGAAAAGAGGGAGATAGATGGAGGAGAAAGAAGAAATGAAGAAGAGAGATATGTAA
+
CCCCCFFFFFFFGGGGGGGGGFHHGHHHGGGGGGGHGHHHHGGGGHHGHHHEFHHHGHFHHHHHHGHFGHHHHGGE>EB/@GGFDGHHHGFGHGHHGHHHHFBFFGGGGGC></>-<-----:..900/000///0090/./.../9000900/--..//////...------9////////:/.-...;/9//.....///;/.....///::////.....//9./////////:://./..///////
@M05620:45:000000000-G6HP7:1:1101:23617:7284 1:N:0:123
ATCTCTATCTCCTAAAAAGGAAGAAAGGGGAGGGAAGATCGGAAGAGCACACGTCTGAACTCCAGTCACTCTCGCGCATCTCGTATGCCGTCTTCTGCTTGAAAAAAAAAAAAAAAACAAATAGAAGGAAAAAAGGAGATTATAGATCAATGAAAATGAAATATAATATAAATATAAAAAGGGATAAATATGAAAGGTAGAAATATATTTGTACTAACTTTATGTAAATGGTGTCGTCAGATAGTTATGGA
+
CCCCCFFFFFFFGGGGGGGGGGHHHHHHGGGGGGGHGHHHHGGGGHHGHHHHGHHHGGFHHHHHHHHHHHHHHGGGGGGEHGHGGHHHHGGGHGHHHHHHHGFFHHGGCGGC</<--..<<0=0000..///.-../../00;00090000000000000000000;0000090000000....9/00;0000000.0000000090;00000900000000;0000000000;0.....0;00;000000
@M05620:45:000000000-G6HP7:1:1101:23260:7323 1:N:0:123
CATCCTGACCCTGAAGTACCCCATTGAGCATGGCATCGTCACCAACTGGGACGACATGGAGAAGATCTGGCACCACACCTTCTACAACGAGCTGCGCGTGGCCCCGGAGGAGCACCCAGTGCTGCTGACCGAGGCCCCCCTGAACCCCAAGGCCAACAGAGAGAAGATGACTCAGGTGAGGCTCGGCCGACGCCCGTGCTCCTCCCGTCCTTTCCCCAGTCATTTTCTGCCCGGCTTGATTTCTGACATTT
+
CBCCCFFFFFFFGGGGGGGGGGGHHHHHHHHHHHHHHGHHHGHHHGHHGHGHGGGGGHHHHHHHHHHHHHHHHGHHHGGHHHHHHHHHGGGGGHHGGGGGGGHHGGGGGGGGHHHHGGHGHHHHHHHHHHGGGGGGGGGGGGFHHHGGGGHGHHGGGGGGGGGGGGGGGGGGGGGGGGGGGGGGFFFFFAFFFFFFFFFFFFFFFFF;ADDFFFFFFFFFFBFFFFFFFBFFDCFDFAAFFFFFFBFFFF0
@M05620:45:000000000-G6HP7:1:1101:23241:7324 1:N:0:123
CATCCTGACCCTGAAGTACCCCATTGAGCATGGCATCGTCACCAACTGGGACGACATGGAGAAGATCTGGCACCACACCTTCTACAACGAGCTGCGCGTGGCCCCGGAGGAGCACCCAGTGCTGCTGACCGAGGCCCCCCTGAACCCCAAGGCCAACAGAGAGAAGATGACTCAGGTGAGGCTCGGCCGACGCCCGTGCTCCTCCCGTCCTTTCCCCAGTCATTTTCTGCCCGGCTTGATTTCTGACATTT
+
CDDDDFFFFFFFGGGGGGGGGGGHHHHHHHHHHHHHHGHHHGHHHGHHHHHHGGGGGHHHHHHHHHHHHHHHHGHHHGGHHHHHHHHHGGGGGHHGGGGGGGHHGGGGGGGGHHHHGGHHHHHHHHHHHHGGGGGGGGGGGGHHHHGGGGHGHHGGGGGGGGGGGGGGGGGGGGGGGGGGGGGGFFFFFFFFFFFFFFFFFFFFFFFFFFFFFFFFFFFFFFFFFFFFFFFFFFFFFFAFFFFFFBFBBF0
@M05620:45:000000000-G6HP7:1:1101:7027:7354 1:N:0:123
ATCTCTATCTCCTAAAAACCTGTTTAGATTTGGAGATAGACCTTCAGGTTTTTCATCATTTTCTGCATGAATTATACATTGACCACGTTCCAGCGTGGTCAGTTTGCAGCATTCTGTTATTTTGTTTGACAGAGTGTCTTGTTGAGAACATATGTAGGACATGATTTTTTCCTGCAACAGGGAAAATAAAGTATAAGTTTTAAAGATTTATTCTTTAATAAAGGATCTCAAAGCCAGCTTTAGAAAAAGGA
+
BBBBBFFFFFFFGGGGGGGGGGGHHHHHHHHHHFHHHHHHHHHHHHHHHHHGGHHHHHHHHHHHHHHHHHHHHHHHHHHHHHHHHHGHHHHHHHGGGGHHHHHHHHHHHHHHHHHHHHHHHHHHHHHHHHHHHHHHHHHHHHHHHHHHHHHHHHHHHHHHHHHHHHHHHGHHHHHHGHGHHGGGHHGHGGHHHHHHHHHHHHHHHHHHHHHHHHHHHHHHHHHHHHHHHGHHHHHGHGHHHHHHFHHHGGG
@M05620:45:000000000-G6HP7:1:1101:8633:7358 1:N:0:123
CATCCTGACCCTGAAGTACCCCATTGAGCATGGCATCGTCACCAACTGGGACGACATGGAGAAGATCTGGCACCACACCTTCTACAACGAGCTGCGCGTGGCCCCGGAGGAGCACCCAGTGCTGCTGACCGAGGCCCCCCTGAACCCCAAGGCCAACAGAGAGAAGATGACTCAGGTGAGGCTCGGCCGACGCCCGTGCTCCTCCCGTCCTTTCCCCAGTCATTTTCTGCCCGGCTTGATTTCTGACATTA
+
DDDDDFFFFFFFGGGGGGGGGGGHHHHHHHHHHHHHHGHHGGHHHGHHHHHHGGGGGHHHHHHHHHHHHHHHHGHHHGGHHHHHHHHHGGGGGHHGGGGGGGHHGGGGGGGGHHHHGGHHHHHHHHHHHHGGGGGGGGGGGGHHHHGGGGHGHHGGGGGGGGGGGGGGGGGGGGGGGGGGGGGGFFFFFFFFFFFFBFFFFFFFFFF;DDFFFFFFFFFFFFFFFFFFFEFFFFCFFFAFFFFFFBFFFF0
@M05620:45:000000000-G6HP7:1:1101:11242:7370 1:N:0:123
AGATTACTGCAACAGTTCCCCCTGGACCTGGAAAAGTTTCTTGCCTGGCTTACAGAAGCTGAAACAACTGCCAATGTCCTACAGGATGCTACCCGTAAGGAAAGGCTCCTAGAAGACTCCAAGGGAGTAAAAGAGCTGATCAAACAATGGCAAGTAAGTCAGGCATTTCCGCTTTAGCACTCTTGTGGATCCAATTGAACAATTCTCAGCATTTGTACTTGTAACTGACAAGCCAGGGACAAAACAAAGAT
+
A?AAAFFFFFFDGGAFGGGGGGGGDHHHHFAGGHHHHHHHHHHHHHHHHHH3FFFFGHHHHGHHHHHHHHHHHHHHGHHHFHGGGGHHHHHHHHGGEFHFFHFHHHHHGHHHHGHGHHHHHHHGGHGGHHGFHGHHHFFH3GFHHHHHHHHHHGHHHHHHHGHHHHHHHHGGGGGFFHHHHHHGHFHGGHHHH0GGFHGFHGHHHHHHFHFHGGHHHGHGFFGHHHHBHHHHHGGGGG?EG.FFFEEEFGF
@M05620:45:000000000-G6HP7:1:1101:7018:7371 1:N:0:123
ATCTCTATCTCCTAAAAACCTGTTTAGATTTGGAGATAGACCTTCAGGTTTTTCATCATTTTCTGCATGAATTATACATTGACCACGTTCCAGCGTGGTCAGTTTGCAGCATTCTGTTATTTTGTTTGACAGAGTGTCTTGTTGAGAACATATGTAGGACATGATTTTTTCCTGCAACAGGGAAAATAAAGTATAAGTTTTAAAGATTTATTCTTTAATAAAGGATCTCAAAGCCAGCTTTAGAAAAAGGA
+
AABBBFFFFFFFGGGFGGGGGGHHHHHHHHHHHGHGHHHFHHHHHHHHHHHGGHHHHHHHHHHGHHHHHHHHHHHHHHGHHHHHHHGHHHHHHHGGGGHHHHHHHHHHHHHHHHHHHHHHHHHHHHHHHHHHHHHHHHHHHHHHHHHHHHHHHHHHHHHHHHHHHHHHHGHHHHHHHHHHHGGHHHHHGHHHHHHHHHHHHHHFHHHHHHHHHHHHGHHHHGHHHHHHHHHHHHFHHGHHHHGHHHHHGGH
@M05620:45:000000000-G6HP7:1:1101:11546:7375 1:N:0:123
CATCCTGACCCTGAAGTACCCCATTGAGCATGGCATCGTCACCAACTGGGACGACATGGAGAAGATCTGGCACCACACCTTCTACAACGAGCTGCGCGTGGCCCCGGAGGAGCACCCAGTGCTGCTGACCGAGGCCCCCCTGAACCCCAAGGCCAACAGAGAGAAGATGACTCAGGTGAGGCTCGGCCGACGCCCGTGCTCCTCCCGTCCTTTCCCCAGTCATTTTCTGCCCGGCTTGATTTCTGACATTA
+
BBBBBFFFFFFFFGGGGGGGGGGGHFHHHDEFHHFHHGHHHGHHHGHHHEHGGGGGGHGHHHHHHHHFHHHHHGHHHGGHHHHGHFFHGGGGGHHGGGGGGGHHGGGGGGGGHHHHGGHHHHHHHHHHHHGGGGFGGGGGGGHHHHGGFDHGHHGGGGFFGFGGGFGGFGFGGFFFGGFFGFFG;=EF;@FFFFFFDDDAFFFFFFBFFFDFFFFFFFDBFFFFFB//BFFEDBAFFFAFFFFF/B/BFF/
@M05620:45:000000000-G6HP7:1:1101:8643:7376 1:N:0:123
CATCCTGACCCTGAAGTACCCCATTGAGCATGGCATCGTCACCAACTGGGACGACATGGAGAAGATCTGGCACCACACCTTCTACAACGAGCTGCGCGTGGCCCCGGAGGAGCACCCAGTGCTGCTGACCGAGGCCCCCCTGAACCCCAAGGCCAACAGAGAGAAGATGACTCAGGTGAGGCTCGGCCGACGCCCGTGCTCCTCCCGTCCTTTCCCCAGTCATTTTCTGCCCGGCTTGATTTCTGACATTA
+
CCCCCFFFFFFFGGGGGGGGGGGHHHHHHHHHHHHHHGHHHGHHHGHHHHHHGGGGGHHHHHHHGHHHHHHHHGHHHGGHHHHHHHHHGGGGGHHGGGGGGGHHGGGGGGGGHHHHGGHGHHHHHHHHHHGGGGGGGGGGGGHHHHGGGGHGHHGGGGGGGGGGGGGGGGGGGGGGGGGGGGGGFFFFFFFFFFFFDFFFFFFFFFFFFFFFFFFFFFFFFFFFFFFFFFFFFFFFFFFFFFFFFFFFFF0
@M05620:45:000000000-G6HP7:1:1101:20480:7388 1:N:0:123
ATCTCTATCTCCTAAAAACCTGTTTAGATTTGGAGATAGACCTTCAGGTTTTTCATCATTTTCTGCATGAATTATACATTGACCACGTTCCAGCGTGGTCAGTTTGCAGCATTCTGTTATTTTGTTTGACAGAGTGTCTTGTTGAGAACATATGTAGGACATGATTTTTTCCTGCAACAGGGAAAATAAAGTATAAGTTTTAAAGATTTATTCTTTAATAAAGGATCTCAAAGCCAGCTTTAGAAAAAGGA
+
CCDDDFFFFFFFGGGGGGGGGGHHHHHHHHHHHHHHHHHHHHHHHHHHHHHGGHHHHHHHHHHHHHHHHHHHHHHHHHHHHHHHHHGHHHHHHHGGGGHHHHHHHHHHHHHHHHHHHHHHHHHHGHHHHHHHHHHHHHHHHHHHHHHHHHHHHHHHHHHHHHHHHHHHHGHHHHHHHHHHHGGHHHHHHHHHHHHHHGHHHHHHHHHHHHHHHHHHHHHHHHHHHHHHHGHHHHHHHGHHHHHGHHHHGGH
@M05620:45:000000000-G6HP7:1:1101:20477:7411 1:N:0:123
ATCTCTATCTCCTAAAAACCTGTTTAGATTTGGAGATAGACCTTCAGGTTTTTCATCATTTTCTGCATGAATTATACATTGACCACGTTCCAGCGTGGTCAGTTTGCAGCATTCTGTTATTTTGTTTGACAGAGTGTCTTGTTGAGAACATATGTAGGACATGATTTTTTCCTGCAACAGGGAAAATAAAGTATAAGTTTTAAAGATTTATTCTTTAATAAAGGATCTCAAAGCCAGCTTTAGAAAAAGGA
+
DDDDDFFFFFFFGGGGGGGGGGHHHHHHHHHHHGHHHHHHHHHHHHHHHHHGGHHHHHIHHIHHHHHHHHHHHHHHHHHHHHHHHHGHHHHHHHGGGGHHHHHHHHHHHHHHHHHHHHHHHHHHHHHHGHHHHHHHHHHHHHHHHHHHHHHHHHHHHHHHHHHHHHHHHGHHHHHHHHHHHGGHHHHHHHHHHHHHHGGHHHHHHHHHHHHHHHHHHGHHHHHHHHHHHGHHHHHHHGHHHHHHHGHHGGH
@M05620:45:000000000-G6HP7:1:1101:5273:7417 1:N:0:123
CATCCTGACCCTGAAGTACCCCATTGAGCATGGCATCGTCACCAACTGGGACGACATGGAGAAGATCTGGCACCACACCTTCTACAACGAGCTGCGCGTGGCCCCGGAGGAGCACCCAGTGCTGCTGACCGAGGCCCCCCTGAACCCCAAGGCCAACAGAGAGAAGATGACTCAGGTGAGGCTCGGCCGACGCCCGTGCTCCTCCCGTCCTTTCCCCAGTCATTTTCTGCCCGGCTTGATTTCTGACATTA
+
BBBBAFFFFFFFGGGGGGGGGEGHHHHHHHHHHHHHHGHHHGHHHGHHHHHHGGGGGHHHHHGHHGHGHHHHHGHHHGGHHHHHHHHHGFEGGHHGGGGGGGHFGGGGGGGGHHHHGGHHHGHHHGHHGHGCFGGFDGGGGGGHHHGDDGHGHHGGGGGGGGDGGGGGGGGGGGGGGGGGFGGGFFEFFBBFFFFFFFFFFFFFFFFEDDFFFBB/.BDFFFFFFFFFFFFFDCFDC-.;BFFFFFFFBF/
@M05620:45:000000000-G6HP7:1:1101:26629:7424 1:N:0:123
AAACCAGAAGACATGAGGTCACTAGATCGGAAGAGCACACGTCTGAACTCCAGTCACTCTCGCGCATCTCGTATGCCGTCTTCTGCTTGAAAAAAAAAAAAAAAAAAACAAAAAAAATGACTAAAGGATTTTATTATTCAACAATTAAAAAAATTTATACATAAACATATTAAGAATAATAGTTAATGTGGGAATGGTGTTAATTACTAGTAAATAAACAGATGTCAGTTTTCTATAAACCATATATCACT
+
CCCCCBCFFFFFGGGGGGGGGGHHHHHHHGGGGHHHHHHHGHHHGHHHHHHHHHHHHHHHHGGGGGEFHHHFGHHHHGGGHGHHHHHHHGGHGHGG>EE<<<><</--.<.0..---.00:000000/00000;900090000.00000099-.:000000000000000000000000000000000;00..0/00:0..09090;0000000;00000//00000090:000000009/.000000000
@M05620:45:000000000-G6HP7:1:1101:5300:7435 1:N:0:123
CATCCTGACCCTGAAGTACCCCGGCTTGATTTCTGTCATTAGATCGGAAGAGCACACGTCTGAACTCCAGTCACTCTCGCGCATCTCGTATGTCGTCTTCTGCTTGAAAAAACACCCAGTGCTGCTGACCTAGGCCCCCCTGAACCCCAAGGCCAACAGAGAGAAGATGACTCAGGTGAGGCTCGGCCGACGCCCGTGCTCCTCCCGTCCTTTCCCCAGTCATTTTCTGCCCGGCTTGATTTCTGACATTT
+
AAAAAFFFFFFFGGGGGGGGGG?00A0E01DF2222D2D2F1121////BF00BGH0EAAB/G21FG1BF21BD2G1G///E//>110/?B022/>?GF221B11B0B11F//?0//?/11FG1GHG1FG11<0@CEGGG?C<1CFCGA.>.>.<<CA/</<<C//CFGHHHHHHGF/C..::C9-9C@--;-@@-9-;9FB9BFFB9AB-BFFFFF--;F/BFFFFE//B9--9---9BFF/9//;/;F/
@M05620:45:000000000-G6HP7:1:1101:5280:7437 1:N:0:123
CATCCTGACCCTGAAGTACCCCATTGAGCATGGCATCGTCACCAACTGGGACGACATGGAGAAGATCTGGCACCACACCTTCTACAACGAGCTGCGCGTGGCCCCGGAGGAGCACCCAGTGCTGCTGACCGAGGCCCCCCTGAACCCCAAGGCCAACAGAGAGAAGATGACTCAGGTGAGGCTCGGCCGACGCCCGTGCTCCTCCCGTCCTTTCCCCAGTCATTTTCTGCCCGGCTTGATTTCTGACATTA
+
CCCCCFFFFFFFGGGGGGGGGGGHHHHHGHHHHHFHHGHHHGHHHGHHGHHHGGGGGHHHHGHGHHHHHHHHHGHHHGGHHHHHHHHHGGGGGGHGGGGGGGHHGGFGGGGGHHHHGGHHHHHHHHHHHHGGGGGGGGGGGGHHHHGGGGHGHHGGGGGGGGGGGGGGGGGGGGGGGGGGGGGGFFFFFFFCDFFBFFDFFFFFFFFFFFFFFFFFFFFFFFFFFFFFFFFFFFFFF;AFFFFFFBFFFF/
@M05620:45:000000000-G6HP7:1:1101:23236:7461 1:N:0:123
AGATTACTGCAACAGTTCCCCCTGGACCTGGAAAAGTTTCTTGCCTGGCTTACAGAAGCTGAAACAACTGCCAATGTCCTACAGGATGCTACCCGTAAGGAAAGGCTCCTAGAAGACTCCAAGGGAGTAAAAGAGCTGATGAAACAATGGCAAGTAAGTCAGGCATTTCCGCTTTAGCACTCTTGTGGATCCAATTGAACAATTCTCAGCATTTGTACTTGTAACTGACAAGCCAGGGACAAAACAAAATC
+
AAAAAFFFFFFFGGGGGGGGGGGGHHHGHHHGHHHHHHHHHHHHHHHHHHHHHHHHHHHHHHHHHHHHHHHHHHHHHHHHHHHHHHHHHHHHHHGGGGHHGHHHHHHHGHHHHHHHHHHHHHHGGHGGHHHHHGHHHHHHHHHHHHHHHHHHHGHHHHHHGHHHHHHHHHGGGGGHHHHHHHHHHGHGHHHHHHHHHGFFHHHHHHHHHHHHHHHHHFHGHHHHHHHEFHHHHGGGGGGGGGGGGGGGGGF
@M05620:45:000000000-G6HP7:1:1101:23236:7480 1:N:0:123
AGATTACTGCAACAGTTCCCCCTGGACCTGGAAAAGTTTCTTGCCTGGCTTACAGAAGCTGAAACAACTGCCAATGTCCTACAGGATGCTACCCGTAAGGAAAGGCTCCTAGAAGACTCCAAGGGAGTAAAAGAGCTGATGAAACAATGGCAAGTAAGTCAGGCATTTCCGCTTTAGCACTCTTGTGGATCCAATTGAACAATTCTCAGCATTTGTACTTGTAACTGACAAGCCAGGGACAAAACAAAATC
+
BAAAAFFFFFFFGGGGGGGGGGGGHHHHHHGHHFHHGHHHHHHHHHHGHHHHHHHHHHHHHHHHHFHHHHHHHGHGHHHHHHHHHHHHHHGHHHGGGEGHHHHHHHHHGHHHHGHGHHHHHHHGEFFFHHHHHGHHHHHHHHHHHHHHHHHHHGHGGHHHHHHHHHHHHHGGGGGHGHHHHHHHHGGGGHHHHGHHFGGFHHHHHHHHFHHHHHHHHHHHGGHHHHHBHHHHEGGGGGGGGGGGGGGGGGG
@M05620:45:000000000-G6HP7:1:1101:27157:7487 1:N:0:123
ATCTCTATCTCCTAAAAACCTGTTTAGATTTGGAGATAGACCTTCAGGTTTTTCATCATTTTCTGCATGAATTATACATTGACCACGTTCCAGCGTGGTCAGTTTGCAGCATTCTGTTATTTTGTTTGACAGAGTGTCTTGTTGAGAACATATGTAGGACATGATTTTTTCCTGCAACAGGGAAAATAAAGTATAAGTTTTAAAGATTTATTCTTTAATAAAGGATCTCAAAGCCAGCTTTAGAAAAAGGA
+
BCBCCFFFFFFFGGGGGGGGGGHHHHHHHHHHHHHHHHHHHHHHHHHHHHHGGHHHHIIHIHIHHHHHHHHHHHHHHHHHHHHHHHGHHHHHHHGFGGHHHHHHHHHHHHHHHHHHHHHHHHHHHHHHHHHHHHFHHHHHHHHHHHHHHHHHHHHHHHHHHHHHHHHHHGHHHHHHHHHHHGGHHHHHHHGHHHHHHHHHHHGHHHHHHHHHHHHHHHHHHHHHHHHHHGHHGHGHHGGHHHHFHHHHGGH
@M05620:45:000000000-G6HP7:1:1101:21563:7562 1:N:0:123
AAACCAGAAGACATGAGGTCAGCTAGATCGGAAGAGCACACGTCTGAACTCCAGTCACTCTCGCGCATCTCGTATGCCGTCTTCTGCTTGAAAAAAAAAAAAAACAAATCAATCACCTAAATATCCGCTAGTAACATTAATATATACAAAATAAATATTCATCATATGAAACTCCCATAAATCTATTCTATAAACAACCACAATTAAACTGATATGATTTCAATGCAAGCGTCGCAGTATTTCAAATCAAA
+
CCCCCCCFFFFFGGGGGGGGGGHHHHHHHHGGGGHHHHHHHGHHHGHHHHHHHHHHHHHHHHGGGGGGGHHHGGHHHHGGGHGHHHHHHHGGHHHGGGEG/>>//?/0?11?11110111=1<111...-.11100=0000==0000000.0000000;000;00000<0:0:00./0/00909000009000000:......0009000000000000;000000000..9.-9-..00;9B00009000
@M05620:45:000000000-G6HP7:1:1101:21956:7576 1:N:0:123
ATCTCTATCTCCTAAAAACCTGTTTAGATTTGGAGATAGACCTTCAGGTTTTTCATCATTTTCTGCATGAATTATACATTGACCACGTTCCAGCGTGGTCAGTTTGCAGCATTCTGTTATTTTGTTTGACAGAGTGTCTTGTTGAGAACATATGTAGGACATGATTTTTTCCTGCAACAGGGAAAATAAAGTATAAGTTTTAAAGATTTATTCTTTAATAAAGGATCTCAAAGCCAGCTTTAGAAAAAGGA
+
DDDDDFFFFFFFGGGGGGGGGGHHHHHHHHHHHHHHHHHHHHHHHHHHHHHGGHHHHHHHHHHHIHHHHHHHHHHHHHHHHHHHHHGHHHHHHHGGGGHHHHHHHHHHHHHHHHHHHHHHHHHHHHHHHHHHHHHHHHHHHHHHHHHHHHHHHHHHHHHHHHHHHHHHHGHHHHHHHHHHHGGHHHHHHHHHHHHHHHHHHHHHHHHHHHHHHHHHHHHHHHGHHHHHHHHHHHHHHGHHHHGHHGHHGGH
@M05620:45:000000000-G6HP7:1:1101:13514:7584 1:N:0:123
ATCTCTATCTCCTAAAAAGGAAGAAAGGGGAGGGAAGATCGGAAGAGCACACGTCTGAACTCCAGTCACTCTCGCGCATCTCGTATGCCGTCTTCTGCTTGAAAAAAAAAAAAACAAACACAAGGAATAATTGTGAGGTGTAACTAACGTATACACAATATAATTATTATTACTAAGACTGAATTCGTCTGACTGGTAACAGTCCTGTATTCATGTTCTTATGAGGTATCTTTCCTAACAACTATCAACAC
+
CCCCCFFFFFFFGGGGGGGGGGHGGHHHGGGGGGGHGHHHHGGGGHHHHHHFGHHHGHHHHHHHHHHHHHHHHGGGGGFEHHHGGHHHHGGGHGHHHHHHHGGHHHGGGGGD></..0.00<.0.0/00=0000000./.00<0000;.;CC0;:00.00;0000000000000000;00000990./...0000.00000090090009000;00909000000//0;000000000/00.:00900/0.
@M05620:45:000000000-G6HP7:1:1101:14527:7618 1:N:0:123
CATCCTGACCCTGAAGTACCCCGGCTTGATTTCTGACATTAGATCGGAAGAGCACACGTCTGAACTCCAGTCACTCTCGCGCATCTCGTATGCCGTCTTCTGCTTGAAAAAAAAAAAAAAAAACATAAGCCACTATACTTTGTTCTGCCTTCTAGGATAATTATTGGTGTCCATCATCGTTCTCAAGACCTTCTCCTCTGATAATATTTGTTCAGTCCTACATAACCACCCATCCCACGTTATCACACTTT
+
CCCCCFFFFFFFGGGGGGGGGGGGGGGGHHHHHHHHHHHHGHHHHHGGGGHHHHHHHGHHHGHHHHHHHHHHGHHHHHGGGGGGGHHHGGHHHHGFGHGHHHHHHHHHHHHECDGB<<<<---<.00000//;/;00:0000</000::00:000000000000000;.::00000;0/.9..09000/;//;/////;///////;://9//://////;///////..../:../.-../;B///:/;/
@M05620:45:000000000-G6HP7:1:1101:21258:7717 1:N:0:123
CATCCTGACCCTGAAGTACCCCATTGAGCATGGCATCGTCACCAACTGGGACGACATGGAGAAGATCTGGCACCACACCTTCTACAACGAGCTGCGCGTGGCCCCGGAGGAGCACCCAGTGCTGCTGACCGAGGCCCCCCTGAACCCCAAGGCCAACAGAGAGAAGATGACTCAGGTGAGGCTCGGCCGACGCCCGTGCTCCTCCCGTCCTTTCCCCAGTCATTTTCTGCCCGGCTTGATTTCTGACATTT
+
CCCCCFFFFFFFGGGGGGGGGGGHHHHHGHHHHHHHHGHHHGHFHGHHHHHHGGGGGHHHHHHHHHGHHHHHHGHHHGGHHHHHHHHHGGGGGHHGGGGGGGHHGGGGGGGGHHHHGGHHHHHHHHHHHHGGGGGGGGGGGEHHHHGGFGHGHHGGGGGGGGGGGGGGGGGGGGGGGGG?FGGGFFFFFFFFFFFFFFFFFFFFFFFFFFFFFFFFFFFFFEFFFFFFFFFFFFFFFAAFFFFB;;FFFF/
@M05620:45:000000000-G6HP7:1:1101:27463:7726 1:N:0:123
ATCTCTATCTCCTAAAAACCTGTTTAGATTTGGAGATAGACCTTCAGGTTTTTCATCATTTTCTGCATGAATTATACATTGACCACGTTCCAGCGTGGTCAGTTTGCAGCATTCTGTTATTTTGTTTGACAGAGTGTCTTGTTGAGAACATATGTAGGACATGATTTTTTCCTGCAACAGGGAAAATAAAGTATAAGTTTTAAAGATTTATTCTTTAATAAAGGATCTCAAAGCCAGCTTTAGAAAAAGGA
+
CCCCCFFFFFFFGGGGGGGGGGGHHHHHHHHHHGHHHHHFHHHHHHHHHHHGGHHHHHHHHHHHHHHHHGHHHHHHHHHHHHHHHHGHHHHHHHGGGGHHHHHHHHHHHHHHHHHHHHHHHHHHHHHHHHHHHHGHHHHHHHHHHHHGHHHHHHHHHHHHHHHHHHHHHGHHHHGHHHHHHGFHHHHHHHHGHHHGGGGGHHGGHHHHHHHHHHHHHHHHHHHHHHHHHHHHHHHHHGHHHHHGGHHGGGG
@M05620:45:000000000-G6HP7:1:1101:21275:7728 1:N:0:123
CATCCTGACCCTGAAGTACCCCATTGAGCATGGCATCGTCACCAACTGGGACGACATGGAGAAGATCTGGCACCACACCTTCTACAACGAGCTGCGCGTGGCCCCGGAGGAGCACCCAGTGCTGCTGACCGAGGCCCCCCTGAACCCCAAGGCCAACAGAGAGAAGATGACTCAGGTGAGGCTCGGCCGACGCCCGTGCTCCTCCCGTCCTTTCCCCAGTCATTTTCTGCCCGGCTTGATTTCTGACATTT
+
DDDDDFFFFFFFGGGGGGGGGGGHHHHHHHHHHHHHHGHHHGHHHGHHHHHHGGGGGHHHHHHHHHHHHHHHHGHHHGGHHHHHHHHHGGGGGHHGGGGGGGHHGGGGGGGGHHHHGGHHHHHHHHHHHHGGGGGGGGGGGGHHHHGGGGHGHHGGGGGGGGGGGGGGGGGGGGGGHGGGGGGGFFFFFFFFFFFFDFFFFFFFFFFFFFFFFFFFFFFFFEFFFFFFFFFFFFFFFAAFFFFFF9FFFF0
@M05620:45:000000000-G6HP7:1:1101:12064:7734 1:N:0:123
CATCCTGACCCTGAAGTACCCCGGCTTGATTTCTGACATTAGATCGGAAGAGCACACGTCTGAACTCCAGTCACTCTCGCGCATCTCGTATGCCGTCTTCTGCTTGAAAAAAAAAAAACAATACAAGACACTCTACCCTAAACTGTGCAAACTTATTACACAAGCGCTAACACTATTTCTAACCCTATGCGTCTTGTGTACCACTCAGTTACCCTCCAGCCCTTTGTGGTCTGTCACCGATCTCTTCCATT
+
CDCDDFFFFFFFGGGGGGGGGGGGGGGGHHHHHHHHHHHHHHHHHHGGGGHHHHHHHGHHHGHHHHHHHHHHHHHHHHGGGGGGGHHHGGHHHHGGGHGHHHHHHHHHFHHGGFGC>///==?1111000010111101//00=0<00<00.00000C0000....-.-./;00/;;9;0090..:/000..-..000/0000:09/0:0000/0../0/..//000/./00/00000.---.00000009
@M05620:45:000000000-G6HP7:1:1101:10464:7739 1:N:0:123
ATCTCTATCTCCTAAAAACCTGTTTAGATTTGGAGATAGACCTTCAGGTTTTTCATCATTTTCTGCATGAATTATACATTGACCACGTTCCAGCGTGGTCAGTTTGCAGCATTCTGTTATTTTGTTTGACAGAGTGTCTTGTTGAGAACATATGTAGGACATGATTTTTTCCTGCAACAGGGAAAATAAAGTATAAGTTTTAAAGATTTATTCTTTAATAAAGGATCTCAAAGCCAGCTTTAGAAAAAGGA
+
DDCDDFFFFFFFGGGGGGGGGGHHHHHHHHHHHHHHHHHHHHHHHHHHHHHGGHHHHIHHHHHHHHHHHHHHHHHHHHHHHHHHHHGHHHHHHHGGGGHHHHHHHHHHHHHHHHHHHHHHHHHHHHHHHHHHHHHHHHHHHHHHHHHHHHHHHHHHHHHHHHHHHHHHHGHHHHHHHHHHHGGHHHHHHHHHHHHHHHHHHHHHHHHHHHHHHHHHHHHHHHHHHHGHHHHHHHHHHGHHHHHHHHHHGGH
@M05620:45:000000000-G6HP7:1:1101:12807:7742 1:N:0:123
AGATTACTGCAACAGTTCCCCCTGGACCTGGAAAAGTTTCTTGCCTGGCTTACAGAAGCTGAAACAACTGCCAATGTCCTACAGGATGCTACCCGTAAGGAAAGGCTCCTAGAAGACTCCAAGGGAGTAAAAGAGCTGATGAAACAATGGCAAGTAAGTCAGGCATTTCCGCTTTAGCACTCTTGTGGATCCAATTGAACAATTCTCAGCATTTGTACTTGTAACTGACAAGCCAGGGACAAAACAAAGAT
+
>A>ABFFFDDDDGGFBFGGGGGGGGGHHHHHHHHHHFHHHHHHHHHHHHHH3BFGHHHHHHHHHHHHHHHHHHHHHGHHHDFGHHFHHHHFGHHGGEFHGHHCGHHHHGHHHHHHGHHHHHGHGFFGFHFHHHGHHHHGHHGHHHHHHHHHHHGHHHHHHHHHHHHHHHHGGGGGHHHGHHHHHHHHGHHHHGFHHGGGGGHHHHHHHHHHHHHHHHHHHHHGHHHHHGHHHHGGGEGGGGGGGGGGGGGF
@M05620:45:000000000-G6HP7:1:1101:20721:7800 1:N:0:123
ATCTCTATCTCCTAAAAACCTGTTTAGATTTGGAGATAGACCTTCAGGTTTTTCATCATTTTCTGCATGAATTATACATTGACCACGTTCCAGCGTGGTCAGTTTGCAGCATTCTGTTATTTTGTTTGACAGAGTGTCTTGTTGAGAACATATGTAGGACATGATTTTTTCCTGCAACAGGGAAAATAAAGTATAAGTTTTAAAGATTTATTCTTTAATAAAGGATCTCAAAGCCAGCTTTAGAAAAAGGA
+
AABAAFFFFFFFFGGDGGGGGCH55FG4F65AAGHFCFGHDGHHCEG3DEGFCHAGHFHHHHHFBGHFHFGGDAGFFGHHHHDGGHFHHBFD@3E?EEFE4G@BFFHHHHF3FE@FFGFHHFHHEHHHEFFHHHHHEEGHHHHHHHGHHH3DBGFGFFFC0GFHGHHHB>0<GHBCGFFHHGEAGHGEF1F<1GDHHHGHHEHBHBGHHHGHGFGFF0DGG0=BCDHHHHHGHHEFHGHGBCC0;C/C.:;
@M05620:45:000000000-G6HP7:1:1101:20746:7802 1:N:0:123
ATCTCTATCTCCTAAAAACCTGTTTAGATTTGGAGATAGACCTTCAGGTTTTTCATCATTTTCTGCATGAATTATACATTGACCACGTTCCAGCGTGGTCAGTTTGCAGCATTCTGTTATTTTGTTTGACAGAGTGTCTTGTTGAGAACATATGTAGGACATGATTTTTTCCTGCAACAGGGAAAATAAAGTATAAGTTTTAAAGATTTATTCTTTAATAAAGGATCTCAAAGCCAGCTTTAGAAAAAGGA
+
CCCCCFFFFFFFGGGGGGGGGGHHHHHHHHHHHHHHHHHHHHHHHHHHHHHGGHHHHIHHHHIHHHHHHHHHHHHHHHHHHHHHHHGHHHHHHHGGGGHHHHHHHHHHHHHHHHHHHHHHHHHHHHHHHHHHHHHHHHHHHHHHHHHHHHHHHHHHHHHHHHHHHHHHHGHHHHHHHHHHHGGHHHHHHHHHHHHHHHHHHHHHHHHHHHHHHHHHHHHHHHHHHHHHHHHHHHHHHGHHHHHHHHGHGGH
@M05620:45:000000000-G6HP7:1:1101:20734:7822 1:N:0:123
ATCTCTATCTCCTAAAAACCTGTTTAGATTTGGAGATAGACCTTCAGGTTTTTCATCATTTTCTGCATGAATTATACATTGACCACGTTCCAGCGTGGTCAGTTTGCAGCATTCTGTTATTTTGTTTGACAGAGTGTCTTGTTGAGAACATATGTAGGACATGATTTTTTCCTGCAACAGGGAAAATAAAGTATAAGTTTTAAAGATTTATTCTTTAATAAAGGATCTCAAAGCCAGCTTTAGAAAAAGGA
+
CCCCCFFFFFFFGGGGGGGGGGHHHHHHHHHHHHHHHHHHHHHHHHHHHHHGGHHHHIIHHHIIHHHHHHHHHHHHHHHHHHHHHHGHHHHHHHGGGGHHGHHHHHHHHHHHHHHHHHHHHHHHHHHHGHGHHHGHHHHHHHHHHHHHHHHHHHHHHHHHGHHHHHHHHGHHHHHGHHHHHGGGHHHGHHHGGHHHHFGHHGHHHHHHHHHHHHHHHHHHHHGHHHHHHGGGHGHHHGHHHHHHGFFGGGH
@M05620:45:000000000-G6HP7:1:1101:13816:7868 1:N:0:123
ATCTCTATCTCCTAAAAACCTGTTTAGATTTGGAGATAGACCTTCAGGTTTTTCATCATTTTCTGCATGAATTATACATTGACCACGTTCCAGCGTGGTCAGTTTGCAGCATTCTGTTATTTTGTTTGACAGAGTGTCTTGTTGAGAACATATGTAGGACATGATTTTTTCCTGCAACAGGGAAAATAAAGTATAAGTTTTAAAGATTTATTCTTTAATAAAGGATCTCAAAGCCAGCTTTAGAAAAAGGA
+
CCCCCFFFFFFFGGGGGGGGGGHHHHHHHHHHHHHHHHHHHHHHHHHHHHHGGHHHHHIHIIIHIHHHHHHHHHHHHHHHHHHHHHGHHHHHHHGGGGHHHHHHHHHHHHHHHHHHHHHHHHHHHHHHHHHHHHHHHHHHHHHHHHHHHHHHHHHHHHHHHHHHHHHHHGHHHHHHHHHHHGGHHHHHHHHGHHHHHGHHHGHHHHHHHHHHHHHHHHHHHHGHHHHHHHHHHHHHHGHHHHHHHHHHGGG
@M05620:45:000000000-G6HP7:1:1101:26376:7897 1:N:0:123
ATCTCTATCTCCTAAAAACCTGTTTAGATTTGGAGATAGACCTTCAGGTTTTTCATCATTTTCTGCATGAATTATACATTGACCACGTTCCAGCGTGGTCAGTTTGCAGCATTCTGTTATTTTGTTTGACAGAGTGTCTTGTTGAGAACATATGTAGGACATGATTTTTTCCTGCAACAGGGAAAATAAAGTATAAGTTTTAAAGATTTATTCTTTAATAAAGGATCTCAAAGCCAGCTTTAGAAAAAGGA
+
DDDDDFFFFFFFGGGGGGGGGGHHHHHHHHHHHHHHHHHHHHHHHHHHHHHGGHHHHIIHIHIIIHHHHHHHHHHHHHHHHHHHHHGHHHHHHHGGGGHHHHHHHHHHHHHHHHHHHHHHHHHHHHHHHHHHHHHHHHHHHHHHHHHHHHHHHHHHHHHHHHHHHHHHHGHHHHHHHHHHHGGHHHHHHHHHHHHHHHHHHHHHHHHHHHHHHHHHHHHHHHHHHHHHHHHGHHHHHGHHHHHHHHHHGGH
@M05620:45:000000000-G6HP7:1:1101:9342:7912 1:N:0:123
ATCTCTATCTCCTAAAAAGGAAGAAAGGGGAGGGAAGATCGGAAGAGCACACGTCTGAACTCCAGTCACTCTCGCGCATCTCGTATGCCGTCTTCTGCTTGAAAAAAAAAAAAAAATAGTTCCGCTTTTCGGCTTTCTTTTTTTCAGCACCTCTCCCCCTTCACTGATCATCTTTTCCCTCCTCCCTTCTTAGTCCTTCCTTCCGTTTTCGCCTCCTTTCTTCTTCTCCCAGCCTCTCTCCTCTCTCCCCC
+
BBBBBFFFFFFFGGGGGGGFFGHCAGHCGGGGGGGHGHHHHGGGGHHGHHGHGHHHGGBGHHHGHFHHHHHHHGGGGGGEHHHGGHHGHGGGGGGHHHHHHECHHHGGCB@<//--<1<1=00<.<<.00--;.:;CCGG00-9/90;099/.C///.99./;00000;0//9:/;//9;..:9;../.9/9/:;//;/9////.///.;-99;9A.;/9999/9BFB//./.9.B9FFF//.;B////;D
@M05620:45:000000000-G6HP7:1:1101:10520:7920 1:N:0:123
ATCTCTATCTCCTAAAAACCTGTTTAGATTTGGAGATAGACCTTCAGGTTTTTCATCATTTTCTGCATGAATTATACATTGACCACGTTCCAGCGTGGTCAGTTTGCAGCATTCTGTTATTTTGTTTGACAGAGTGTCTTGTTGAGAACATATGTAGGACATGATTTTTTCCTGCAACAGGGAAAATAAAGTATAAGTTTTAAAGATTTATTCTTTAATAAAGGATCTCAAAGCCAGCTTTAGAAAAAGGA
+
CCCCCFFFFFFFGGGGGGGGGGHHHHHHHHHHHHHHHHHHHHHHHHHHHHHGGHHHHIIHHIHHIHHHHHHHHHHHHHHHHHHHHHGGHHHHHHGGGGHHHHHHHHHHHHHHHHHHHHHHHHHHHHHHHHHHHHHHHHHHHHHHHHHHHHHHHHHHHHHHHHHHHHHHHGHHHHHHHHHHHGGHHHHHHHHHHHHHHGHHHHHHHHHHHHHHHHHHHHHHHGHHHHHHHGHHHHHHHGHHHHHHHHGGGGH
@M05620:45:000000000-G6HP7:1:1101:10511:7936 1:N:0:123
ATCTCTATCTCCTAAAAACCTGTTTAGATTTGGAGATAGACCTTCAGGTTTTTCATCATTTTCTGCATGAATTATACATTGACCACGTTCCAGCGTGGTCAGTTTGCAGCATTCTGTTATTTTGTTTGACAGAGTGTCTTGTTGAGAACATATGTAGGACATGATTTTTTCCTGCAACAGGGAAAATAAAGTATAAGTTTTAAAGATTTATTCTTTAATAAAGGATCTCAAAGCCAGCTTTAGAAAAAGGA
+
CCCCCFFFFFFFGGGGGGGGGGHHHHHHHHHHHHHHHHHHHHHHHHHHHHHGGHHHHHHHHIHHIHHHHHHHHHHHHHHHHHHHHHGHHHHHHHGFGGHHHHHHHHHHHHHHHHHHHHHHHHHHHHHHHHHHHHHHHHHHHHHHHHHHHHHHHHHHHHHHHHHHHHHHHGHHHHHHHHHHHGGHHHHHHHHHHHHHHHHHHHHHHHHHHHHHHHHHHHHHHHHHHHHHHHHHHHHHHGHHHHGHHHHHGGH
@M05620:45:000000000-G6HP7:1:1101:14247:7950 1:N:0:123
ATCTCTATCTCCTAAAAACCTGTTTAGATTTGGAGATAGACCTTCAGGTTTTTCATCATTTTCTGCATGAATTATACATTGACCACGTTCCAGCGTGGTCAGTTTGCAGCATTCTGTTATTTTGTTTGACAGAGTGTCTTGTTGAGAACATATGTAGGACATGATTTTTTCCTGCAACAGGGAAAATAAAGTATAAGTTTTAAAGATTTATTCTTTAATAAAGGATCTCAAAGCCAGCTTTAGAAAAAGGA
+
>AABBFFFFFFFGGGGGGGGGGHHHFGGHHHHGGHHHHBFGHHHHGHFHHHGGHBGHHHHHHHHHHHHHHHHHHHGHHHHGHHHGHGHHHHHHHGGGGHHHHHHHHHHGHHHHHHHHHHHHHHHHHHHHHHHHHHHHHHHHHHHGHHBHHHHHHHHHGDHHHHEHHHHHGHHHHHH2GHHHGGFHHHDHHHHHHEGHHGHHHHEHFGHHHHHHHHHHBGFHFHEFGHHHHHHGHHHGGHHHFFHHFHFDDH
@M05620:45:000000000-G6HP7:1:1101:22655:7953 1:N:0:123
ATCTCTATCTCCTAAAAACCTGTTTAGATTTGGAGATAGACCTTCAGGTTTTTCATCATTTTCTGCATGAATTATACATTGACCACGTTCCAGCGTGGTCAGTTTGCAGCATTCTGTTATTTTGTTTGACAGAGTGTCTTGTTGAGAACATATGTAGGACATGATTTTTTCCTGCAACAGGGAAAATAAAGTATAAGTTTTAAAGATTTATTCTTTAATAAAGGATCTCAAAGCCAGCTTTAGAAAAAGGA
+
CCCCCFFFFFFFGGGGGGGGGGHHHHHHHHHHHHHHHHHHHHHHHHHHHHHGGHHHHHHHHHIHIHHHHHHHHHHHHHHHHHHHHHGHHHHHHHGGGGHHHHHHHHHHHHHHHHHHHHHHHHHHHHHHHHHHHHGHHHHHHHHHHHHHHHHHHHHHHHHHHHHHHHHHHGHHHHHHHHHHHGGHHHHHGHHHHHHGHFGHHHHHHHHHHHHHHHHHHHHHHHGHHHFHHHHHHHHHHGGHHHHGHHHHGGH
@M05620:45:000000000-G6HP7:1:1101:22652:7972 1:N:0:123
ATCTCTATCTCCTAAAAACCTGTTTAGATTTGGAGATAGACCTTCAGGTTTTTCATCATTTTCTGCATGAATTATACATTGACCACGTTCCAGCGTGGTCAGTTTGCAGCATTCTGTTATTTTGTTTGACAGAGTGTCTTGTTGAGAACATATGTAGGACATGATTTTTTCCTGCAACAGGGAAAATAAAGTATAAGTTTTAAAGATTTATTCTTTAATAAAGGATCTCAAAGCCAGCTTTAGAAAAAGGA
+
AAA>ADFFFFFFFGDDEGGGGCGDA33BBAAA1FHFA1BG1FGHCEGBDBGCFG2FFAHHHHHFEHHEHBGEBDFABFHGHDAFCGCHHCAA@0F>?EBEDGB@F@GHHHGF2FD@FFEGHFFHBGGHEBBGFFHFB>FHHHHFHFEECGDEFGBGGDFC<FFHDFDG><<@GD1<GCCCFCAA/<?<11F<?G1GGHFDHDH<F<FHHHGFHHFGD0DD00<0/<CDDGHFHH.CCEHCC:00;GCCA.G
@M05620:45:000000000-G6HP7:1:1101:14257:7972 1:N:0:123
ATCTCTATCTCCTAAAAACCTGTTTAGATTTGGAGATAGACCTTCAGGTTTTTCATCATTTTCTGCATGAATTATACATTGACCACGTTCCAGCGTGGTCAGTTTGCAGCATTCTGTTATTTTGTTTGACAGAGTGTCTTGTTGAGAACATATGTAGGACATGATTTTTTCCTGCAACAGGGAAAATAAAGTATAAGTTTTAAAGATTTATTCTTTAATAAAGGATCTCAAAGCCAGCTTTAGAAAAAGGA
+
BCCCCFFFFFFFGGGGGGGGGGGHHHHHHHHHHHHHHHHHHHHHHHHHHHHGGHHHHIHIHHIIIHHHHHHHHHHHHHHHHGHHHHGHHHHHHHGGGGHHHHHHHHHHHHHHHHHHHHHHHHHHHHHHHHGHHHHHHHHHHHHHHHHHHHHGHHHFHHHHHHHHHHHHHGHHHHHHHHHHHGGHHHHHHHHHHHHHHGHHHHHHHHHHHHHHHHHHHHHHHHHHHHHHHHHHHHHHHGGHHGHGHGHHGGH
@M05620:45:000000000-G6HP7:1:1101:13215:7974 1:N:0:123
ATCTCTATCTCCTAAAAAGGAAGAAAGGGGAGGGAAGATCGGAAGAGCACACGTCTGAACTCCAGTCACTCTCGCGCATCTCGTATGCCGTCTTCTGCTTGAAAAAAAAAAAAAAACCCCAAGTTATTCACCTTTCTTATAAAATAATTTCCAAAAAATCCTACCATACCTACATATCACTATTATATAGCCACTTTCAAACTTCTCCTCCTTTACACTTTGACCTACCGCCCCGGGGCAATCACCTAAAC
+
CCCCCFFFFFFFGGGGGGGGGGHGFHHHGGGGGGGHGHHHHGGGGHHGHHGFFHHHGHHHHHHHHHHHHHHHHGGFFFEEHHHGGHHHHGFGHGHHHHHHHHFGHHGGGGCC>/-<....<..00<00000<000;00<00:00000::000000;.-.0000;C0;0//00/000;0099000;;00;0000/000900000:BB0B9/9:B000900009090:0/.---;-----9-.00:;;009:0
@M05620:45:000000000-G6HP7:1:1101:19443:7978 1:N:0:123
CATCCTGACCCTGAAGTACCCCGGCTTGATTTCTGACATTAGATCGGAAGAGCACACGTCTGAACTCCAGTCACTCTCGCGCATCTCGTATGCCGTCTTCTGCTTGAAAAAAAAAAAAAAAGCTGAAGCAGATAATAAGGATGGTCTCCCATATCCACCCCGATCAGTAGACATACCTCCTTCCCAAGCCACGGCAAACAGCCCTCTCAGGCTAGGAGACTGAGTCAGCCTCATATGTAGGTTCTTCTGCT
+
CCDDDFFFFFFFGGGGGGGGGGGGGGGGHHHHHHHHHHHHHHHHHHGEFEHHHHHHHGHHHGHHHHHHHHHHHHHHHHGGGGGGGHHHGGHHHHGGGHGHHHHHHHHHHHHGGGGC>><--.011<<000//000000=0000.<000<//0/0<000..-----.00000000<0<00./00//0/.<.//---99.../..././/00//.0..0/<.000000000///00000<000000:00<00:
@M05620:45:000000000-G6HP7:1:1101:10407:8090 1:N:0:123
AGATTACTGCAACAGTTCCCCCTGGACCTGGAAAAGTTTCTTGCCTGGCTTACAGAAGCTGAAACAACTGCCAATGTCCTACAGGATGCTACCCGTAAGGAAAGGCTCCTAGAAGACTCCAAGGGAGTAAAAGAGCTGATGAAACAATGGCAAGTAAGTCAGGCATTTCCGCTTTAGCACTCTTGTGGATCCAATTGAACAATTCTCAGCATTTGTACTTGTAACTGACAAGCCAGGGACAAAACAAAGAT
+
A?BBBFFFFFFFGGGGGGGGGGGGHHHHHHHHHHHHHHHHHHHHHHHHHHHHHHHHHHHHHHHHHHHHHHHHHHHHHHHHHHHHHHHHHHHHHHGFGGHHHHGHHHHHGHHHHHGHHHHHHHHGGHGGHHHHHGHHHHHHHFHHHHHHHHHHHGHHHHHHGHFHHHHHHHGGGGGHHHHHHHHHHHHGHHHHHFHHHHHHHHHHHHHHHGHHHHHHHHHHHHHHHHGHHHHHHGGGGGGGGFFGGGGGGGF
@M05620:45:000000000-G6HP7:1:1101:12058:8092 1:N:0:123
ATCTCTATCTCCTAAAAACCTGTTTAGATTTGGAGATAGACCTTCAGGTTTTTCATCATTTTCTGCATGAATTATACATTGACCACGTTCCAGCGTGGTCAGTTTGCAGCATTCTGTTATTTTGTTTGACAGAGTGTCTTGTTGAGAACATATGTAGGACATGATTTTTTCCTGCAACAGGGAAAATAAAGTATAAGTTTTAAAGATTTATTCTTTAATAAAGGATCTCAAAGCCAGCTTTAGAAAAAGGA
+
CDDDDFFFFFFFGGGGGGGGGGHHHHHHHHHHHHHHHHHHHHHHHHHHHHHGGHHHHHHHIIHHHHHHHHHHHHHHHHHHHHHHHHGHHHHHHHGGGGHHHHHHHHHHHHHHHHHHHHHHHHHHHHHHHHHHHHHHHHHHHHHHHHHHHHHHHHHHHHHHHHHHHHHHHGHHHHHHHHHHHGGHHHHHHHHHHHHHHHHHHHHHHHHHHHHHHHHHHHHHHHGHHHHHHHHHHHHHHGHHHHHHHHHHGGH
@M05620:45:000000000-G6HP7:1:1101:12037:8096 1:N:0:123
ATCTCTATCTCCTAAAAACCTGTTTAGATTTGGAGATAGACCTTCAGGTTTTTCATCATTTTCTGCATGAATTATACATTGACCACGTTCCAGCGTGGTCGGTTTGCAGCATTCTGTTATTTTGTTTGACAGAGTGTCTTGTTGAGAACATATGTAGGACATGATTTTTTCCTGCAACAGGGAAAATAAAGTATAAGTTTTAAAGATTTATTCTTTAATAAAGGATCTCAAAGCCAGCTTTAGAAAAAGGA
+
3AABBFDFFFFFGGGGGFGGGGHHHFFBGHHHH4FBG5GHHHHHHGHHHHHGGHFHHGHHHHHHHHHHHHHHHHHHHHHHHHHHHHGHHHHHHHGEGGHH/EGGGGHHHHGHHHHHHHHHHHHHGGHHFHHHHHHHHHHHHHHHDGHHGGHHHHHHHHHHHHHHFGHHHGHHHHHHFHFHHGGHHHGHGHGGHHGHHHHHHFF1GBGHGFGGGHHHHGGFGHHHGHGHHHHGHHGHHGHHHG0GFGGGBDF
@M05620:45:000000000-G6HP7:1:1101:10403:8110 1:N:0:123
AGATTACTGCAACAGTTCCCCCTGGACCTGGAAAAGTTTCTTGCCTGGCTTACAGAAGCTGAAACAACTGCCAATGTCCTACAGGATGCTACCCGTAAGGAAAGGCTCCTAGAAGACTCCAAGGGAGTAAAAGAGCTGATGAAACAATGGCAAGTAAGTCAGGCATTTCCGCTTTAGCACTCTTGTGGATCCAATTGAACAATTCTCAGCATTTGTACTTGTAACTGACAAGCCAGGGACAAAACAAAGAT
+
B?ABBFFFFFDFGGGGGGGGGGGGHHHHHHHHHHHHHHHHHHHHHHHHHHHHHHHHHHHHHHHHHHHHHHHHHGHGHHHHHHHHGGHHHH5FHHGEGFHHHH3GHHHHGHHHHHFGGHHHHHHGEEGEHFHHHFHHHHHHHGHHHHHHHHHHHGHHHHGHHHHHHHHHHHGGGGGGHHHHGHHHHGHGHHHHH<GHHGHHHHHHHHHGHHGHHHHHHHHHHFHHHHHHHHGHHGGGGGGGEFFAFGGGGGF
@M05620:45:000000000-G6HP7:1:1101:5937:8123 1:N:0:123
CATCCTGACCCTGAAGTACCCGGCTTGATTTCTGACATTAGATCGGAAGAGCACACGTCTGAACTCCAGTCACTCTCGCGCATCTCGTATGCCGTCTTCTGCTTGAAAAAAAAAAAAAATGCATCTTTCCGACTCTCTCTTGAATCCCAAGGCCACCACAGACAAAATCACTTATTAACTACTTCCTCCGTGTCCATTCATCATCCGTTATTTTCCTTTCTTTTGCTTGCCCACTCTCTCCTCTCCTTTCC
+
CCCCCFFFFFFFGGGGGGGGGGGGGGGHHHHHHHHHHHHHHHHGHGGFGHHHHHHHGHHHGHHHHHHHHHHHHHHGHGGGGGGEDHHGGHHHHGGGHGHHHHHHHHHHGHGGCCD//>-01==1>1<11>..-<.0<000<0000=:;CB..::......:;./;/.;000;000000;009000:9F/..../;090;0009000.:0..000090009000:00009.009..9;000/9:B//00000
@M05620:45:000000000-G6HP7:1:1101:21619:8155 1:N:0:123
AGATTACTGCAACAGTTCCCCCTGGACCTGGAAAAGTTTCTTGCCTGGCTTACAGAAGCTGAAACAACTGCCAATGTCCTACAGGATGCTACCCGTAAGGAAAGGCTCCTAGAAGACTCCAAGGGAGTAAAAGAGCTGATGAAACAATGGCAAGTAAGTCAGGCATTTCCGCTTTAGCACTCTTGTGGATCCAATTGAACAATTCTCAGCATTTGTACTTGTAACTGACAAGCCAGGGACAAAACAAAGAT
+
AAABCFFFFFFFGGGFGGGGGGGGHHHHHHHHHHHHGHHHHHHHHHHHHHHHHHHHHHHHHHHHHHHHHHHHHHHHHHHHFFFHHGHHHHDGHHGFGGHHGHFHHHHHGHHHHHHHHHHHHGHGGGGGHHHHHGHHHHHHHHHGHHHHHHHHHGGHGHHHHHHHHHHHHHGGGGGHHHGHHHHHHHHGHHHHGHHHHHFHHHHHHHHHHHHHHHHHHHHHHHGHHHGHHFHHHGFGGGGGGGGFGFGGGGF
@M05620:45:000000000-G6HP7:1:1101:9673:8173 1:N:0:123
ATCTCTATCTCTAAAAACCTGTTTAGATTTGGAGATAGACCTTCAGGTTTTTCATCATTTTCTGCATGAATTATACATTGACCACGTTCCAGCGTGGTCAGTTTGCAGCATTCTGTTATTTTGTTTGACAGAGTGTCTTGTTGAGAACATATGTAGGACATGATTTTTTCCTGCAACAGGGAAAATAAAGTATAAGTTTTAAAGATTTATTCTTTAATAAAGGATCTCAAAGCCAGCTTTAGAAAAAGGAA
+
CCCCCFFFFFFFGGGGGGGGGGHHBGHHHHHHHHHHHHHHHHHHHHHHHHGGHHHHHIIHHHHIHHHHHHHHHHHHHHHHHHHHHGHHHHHHHGGGGHHHHHHHHHHHHHHHHHHHHHHHHHHHHHHGHHHHHHHHHHHHHHHHHHFHHHHHHHHHHHHHHHHHHHHHGHHHHHHHHHHHGGHHHHHGHHHHHFHHHHHHHGHHHHHHHHHHHHHHGHHHFHFHHHGHHHHHHHHHGHHHFHFFHGFGFHH
@M05620:45:000000000-G6HP7:1:1101:9654:8181 1:N:0:123
ATCTCTATCTCTAAAAACCTGTTTAGATTTGGAGATAGACCTTCAGGTTTTTCATCATTTTCTGCATGAATTATACATTGACCACGTTCCAGCGTGGTCAGTTTGCAGCATTCTGTTATTTTGTTTGACAGAGTGTCTTGTTGAGAACATATGTAGGACATGATTTTTTCCTGCAACAGGGAAAATAAAGTATAAGTTTTAAAGATTTATTCTTTAATAAAGGATCTCAAAGCCAGCTTTAGAAAAAGGAA
+
CCCCCFFFFFFFGGGGGGGGGGHH5FGHHHHHHHHHHHHHHHHHHHHHHHGGHHHHHIHHHHHIHHHHHHHHHHHHHHHHHHHHHGHHHHBHHGFGGHHHHHHHHHHHHHHHHHFHHHHHHHHHHHHHHHHHHHHHHHHHHHHHHHGHHHHHHGHGHHHHHHHHHHHHGHHHHHGHHHHHGGHHHHHHHHGHHDGGGHHHHHHHHHHHHHHHHHHGFGHHHHFHHHHHHHHHHHHHGHHHFGBGHHHGGEH
@M05620:45:000000000-G6HP7:1:1101:9657:8201 1:N:0:123
ATCTCTATCTCTAAAAACCTGTTTAGATTTGGAGATAGACCTTCAGGTTTTTCATCATTTTCTGCATGAATTATACATTGACCACGTTCCAGCGTGGTCAGTTTGCAGCATTCTGTTATTTTGTTTGACAGAGTGTCTTGTTGAGAACATATGTAGGACATGATTTTTTCCTGCAACAGGGAAAATAAAGTATAAGTTTTAAAGATTTATTCTTTAATAAAGGATCTCAAAGCCAGCTTTAGAAAAAGGAA
+
AAAABFFFFFFFGGGGGGGGGGHH5GHHHH5BBEHGGHHFHHHHGHHHHHGGHHHHHGHHHHHHHHHHHGHHHHHHHHHHHHHHHGHHHHHHHGGGGHHHHHHHGHHGHHHGHHFGGHGHHHFHHHHHHBGHHHHHHHHHHHHHHHGHHHHHHGFGFHHHHHBGHHHHGHHHHHGGH0GHGGFG0GFFGFGGH1FGGHHHGFGFHHHHFHHHHGHFGG<DDGFGHHGHFFHHHH/.CGGH0GGHHB:D.;C
@M05620:45:000000000-G6HP7:1:1101:12066:8221 1:N:0:123
TACCTGTACTGGGGAAGAGTGTAGCAATCGCCATTCCTACCCTAAAGATCGGAAGAGCACACGTCTGAACTCCAGTCACTCTCGCGCATCTCGTATGCCGTCTTCTGCTTGAAAAAAAAAAAATCAAACATCTACCCAACTAAACACCAAATCACTCCTAAATCAAAAAAAACAACGACATCACGGAGTCATCCCCCACTAAATCCACGCCGTAACGCTTCCTGCCGTCTCCCAACGTCACCTGCCCGCAC
+
CCCCCFFFFFFFGGGGGGGGGGHHHGHHHGGGGGGHHHFHGHHHHHHGHHHGGGGGHHGHGHGHHHGGFHHHHHHFHHHHHHHGGGGGGGHHHGGHHHHGFGHGHHHHHHGHHHHHGGGGG@>01111?=1<11110<..011100.....000<00/0000000:;0C---....-.99.000..9..90000...;.9/000900;..;-;....:..90000.-.-./0///..:...00/...;---
@M05620:45:000000000-G6HP7:1:1101:4794:8249 1:N:0:123
AAGCCAGAAGACATGAGGTCAGCTAGATCGGAAGAGCACACGTCTGAACTCCAGTCACTCTCGCGCATCTCGTATGCCGTCTTCTGCTTGAAAAAAAAAAAAAACAAAAAAATCATCCTAAAAATAAGATTTGAGAAAAAAAAAAGAGCGATGATAAATAATGCACCAAGACAGAAGCGGGTTGACGAGATACAGACAGGCAGTACGACCTAATTGCAAGACCAATAATTAACGTGATAGTAAGTTATACA
+
BCABCFFFFFFFGGGGGGGGGGHHHHHHHHGGGGHHHHHHHGHHHGHHHHHHHHHHHHHHHHGGGGGGEHHHFGHHHHGFGHGHHHHHHHHHHHGGGGGE/>/////00//>0111111<11<10110000000..00/.-----..//--..000;000000000/.;..////000----.-/0..-9.000:0.//..:./00...-.000000000////.00000000./:./;00000;;00000
@M05620:45:000000000-G6HP7:1:1101:18721:8256 1:N:0:123
ATCTCTATCTCCTAAAAACCTGTTTAGATTTGGAGATAGACCTTCAGGTTTTTCATCATTTTCTGCATGAATTATACATTGACCACGTTCCAGCGTGGTCAGTTTGCAGCATTCTGTTATTTTGTTTGACAGAGTGTCTTGTTGAGAACATATGTAGGACATGATTTTTTCCTGCAACAGGGAAAATAAAGTATAAGTTTTAAAGATTTATTCTTTAATAAAGGATCTCAAAGCCAGCTTTAGAAAAAGGA
+
BBBBBFFFFFFFGGGGGGGGGGHHHHHHHGGHHHHHHHHHGHHHHHHHHHHGGHGHHGHHHHHHHHHGHFHHHGHHHHHHHHGHHHGHHHHFHFGFGGHHFHGHHHHHHHGHHHHHHHGHHHHHGHHHGGGHHHHHGHHHHHHHHHGHHHHHHHHHHHHHGHHHHHHHHGHHHHGGHHHHHAEFHBDDG1G11GH1GHHHHGH1F1GHBDHDGHHFF0<GHBFF/0/<<DG0DG./;CHHF0CCHGF.AAG
@M05620:45:000000000-G6HP7:1:1101:22807:8284 1:N:0:123
CATCCTGACCCTGAAGTACCCCGGCTTGATTTCTGACATTAGATCGGAAGAGCACACGTCTGAACTCCAGTCACTCTCGCGCATCTCGTATGCCGTCTTCTGCTTGAAAAAAAAAAAAAAAAAAAAAGACAATGCGTCTAAATCATAAGAACAACATTAAGACAAAAAAACAAAAAAAGTGCAAACGCAAAACCAGGTAAGGACAACATGAAGTGCAGTAACCAGAGGCAATTCATGAGTAATAAAACGCA
+
DDDDDFFFFFFFGGGGGGGGGGGGGGGGHHHHHHHHHHHHHHHHHHGGGGHHHHHHHGHHHGHHHHHHHHHHHHHHHHGGGGGGGHHHGGHHHHGGGHGHHHHHHHHHHHHEDFGB></--<---:-.<<//000..-..:0000000000//<../0<0000///..--......--.000:00..----/.....00000<./.../00<00:0000<00:0.......0000:000000:00000---
@M05620:45:000000000-G6HP7:1:1101:19589:8326 1:N:0:123
ATCTCTATCTCCTAAAAACCTGTTTAGATTTGGAGATAGACCTTCAGGTTTTTCATCATTTTCTGCATGAATTATACATTGACCACGTTCCAGCGTGGTCAGTTTGCAGCATTCTGTTATTTTGTTTGACAGAGTGTCTTGTTGAGAACATATGTAGGACATGATTTTTTCCTGCAACAGGGAAAATAAAGTATAAGTTTTAAAGATTTATTCTTTAATAAAGGATCTCAAAGCCAGCTTTAGAAAAAGGA
+
CCCCCFFFFFFFGGGGGGGGGGHHHHHHHHHHHHHHHHHHHHHHHHHHHHHGGHHHHIIHHHHIIHHHHHHHHHHHHHHHHHHHHHGHHHHHHHGGGGHHHHHHHHHHHHHHHHHHHHHHHHHHHHHHHHHHHHHHHHHHHHHHHHHHHHHHHHHHHHHHHHHHHHHHHGHHHHHHHHHHHGGHHHHHHHHHHHHHHGHHHHHHHHHHHHHHHHHHHHHHHHHHHHHHHGGHHHHHHGHHHHHGHGHHGGH
@M05620:45:000000000-G6HP7:1:1101:14357:8333 1:N:0:123
CATCCTGACCCTGAAGTACCCCATTGAGCATGGCATCGTCACCAACTGGGACGACATGGAGAAGATCTGGCACCACACCTTCTACAACGAGCTGCGCGTGGCCCCGGAGGAGCACCCAGTGCTGCTGACCGAGTCCCCCCTGAACCCCACGGCCAACAGAGAGCAGATGACTCAGCTGAGGCTCGGCCGACGCCCGTGCTCCTCCCGTCCTTTCCCCCGTCCTTTTCTGCCCGGCTTGATTTCTGACGTTC
+
A>AA1B1DF>CFG1A1B3BFEA1AA1F1B1110BFHFGHCHEF1/AAFGHHFAFGAEA01AF00FAG21D@BFFHH/E?CCEEGH11B//?>EHGEE/EE>EFEE//>C@??CGHHGA?11<11??FH0</-<<01<.>CG./0<CC:.:-;-AA.9;////..///00000;0C/0/;.....---:9--9999--;A-BFFFB---;--/9///9--A9-;//99/BBBE---;---//9BF//9-9;-
@M05620:45:000000000-G6HP7:1:1101:16204:8335 1:N:0:123
ATCTCTATCTCCTAAAAACCTGTTTAGATTTGGAGATAGACCTTCAGGTTTTTCATCATTTTCTGCATGAATTATACATTGACCACGTTCCAGCGTGGTCAGTTTGCAGCATTCTGTTATTTTGTTTGACAGAGTGTCTTGTTGAGAACATATGTAGGACATGATTTTTTCCTGCAACAGGGAAAATAAAGTATAAGTTTTAAAGATTTATTCTTTAATAAAGGATCTCAAAGCCAGCTTTAGAAAAAGGA
+
CCCCCFFFFFFFGGGGGGGGGGHHHHHHHHHHHHHHHHHHHHHHHHHHHHHGGHHHHIHIHIIIIHHHHHHHHHHHHHHHHHHHHHGHHHHHHHGGGGHHHHHHHHHHHHHHHHHHHHHHHHHHHHHHFHHHHHGHHHHHHHHHHHHHHHHHHHHHHHHHHHHHHHHHHGHHHHHHHHHHHGGHHHHHHHHHHHHHHHHHHGHHHHHHHHHHHHHHHHHHHHHHHHHHHHHHHHHHHGHHHHHHHHHHGGH
@M05620:45:000000000-G6HP7:1:1101:19606:8337 1:N:0:123
ATCTCTATCTCCTAAAAACCTGTTTAGATTTGGAGATAGACCTTCAGGTTTTTCATCATTTTCTGCATGAATTATACATTGACCACGTTCCAGCGTGGTCAGTTTGCAGCATTCTGTTATTTTGTTTGACAGAGTGTCTTGTTGAGAACATATGTAGGACATGATTTTTTCCTGCAACAGGGAAAATAAAGTATAAGTTTTAAAGATTTATTCTTTAATAAAGGATCTCAAAGCCAGCTTTAGAAAAAGGA
+
AAAABFFFFFFFGGGGGGGGGGGGHHHHHHHHHHGHHHHHHHHHHHHHHHHGGHGHHGHHHHHHHHHHHHHHHHHHHHHHHHHHHHGHHHHHHHGGGGHHHHHHHHHHHHHHHHHHHHHHHHHHHHHHHHHHHHHHHHHHHHHHHHHHHHHHHHHHHGHHHHHHHHHHHGHHHHHHHHGHHGGHHHHHHHHHHHGHHHHHHHHHHHHHHHHHHHHHHHHHDGFHGHHHHHHHHHHGHGHHHHHHHHHGGFF
@M05620:45:000000000-G6HP7:1:1101:14372:8344 1:N:0:123
CATCCTGACCCTGAAGTACCCCATTGAGCATGGCATCGTCACCAACTGGGACGACATGGAGAAGATCTGGCACCACACCTTCTACAACGAGCTGCGCGTGGCCCCGGAGGAGCACCCAGTGCTGCTGACCGAGGCCCCCCTGAACCCCAAGGCCAACAGAGAGAAGATGACTCAGGTGAGGCTCGGCCGACGCCCGTGCTCCTCCCGTCCTTTCCCCAGTCATTTTCTGCCCGGCTTGATTTCTGACATTA
+
CCCCCFFFFFFFGGGGGGGGGGGHHHHHHHHHHHHHHGHHHGHHHGHHHHHHGGGGGHHHHHHHHHHHHHHHHGHHHGGHHHHHHHGHGGGGGHHGGG>EGGHHGGGGGGGGHGHHGGHGHHHHHHGHHHGGGGGGGGGGGGHHGHGGGGHGHHGGGGGGGGGGGGGFGGGFGGGGGGGGGGGGFFFFF@FFFFFFFFFFFFFFFFFEDFFFFFFFFFFFFFFFFFFFFBFFFF;DCFABFFFFFBBFFF0
@M05620:45:000000000-G6HP7:1:1101:11702:8348 1:N:0:123
CATCCTGACCCTGAAGTACCCCGGCTTGATTTCTGACATTAGATCGGAAGAGCACACGTCTGAACTCCAGTCACTCTCGCGCATCTCGTATGCCGTCTTCTGCTTGAAAAAAAAAAAAAGAAAAGAAAAAAGGAGAGAAAGAGAAGAGAGAGAAAAAAGGGGAAGAAGGAGGGAGAGGAGAAAGGAGGACGGAGGGAGGAGAAAGGCAAGAATGAGAAGAGAAGTAGAGAGGAAATGATAGAGAAAAGGTA
+
CCCCCFFFFFFFGGGGGFGGGGGGGGGGHHHHHHHGHHHHHHHHHHGGGGHFHHHHHGGHHGHHHHHHHHHHHHHHHHGGGGGFEHHHGEFHHHGG?HGHHHHHHGHHFHHGGGGC<<</>0<00.0000-../....000///0/0./....00/.9...-....//...9-.........00./....--..--..-....00.....//000000/0:/0/000000.;.:/00000000000//.00
@M05620:45:000000000-G6HP7:1:1101:20828:8348 1:N:0:123
ATCTCTATCTCCTAAAAACCTGTTTAGATTTGGAGATAGACCTTCAGGTTTTTCATCATTTTCTGCATGAATTATACATTGACCACGTTCCAGCGTGGTCAGTTTGCAGCATTCTGTTATTTTGTTTGACAGAGTGTCTTGTTGAGAACATATGTAGGACATGATTTTTTCCTGCAACAGGGAAAATAAAGTATAAGTTTTAAAGATTTATTCTTTAATAAAGGATCTCAAAGCCAGCTTTAGAAAAAGGA
+
BCCCCFFFFFFFGGGGGGGGGGHHHHHHHHHHHHHHHHHHHHHHHHHHHHHGGHHHHHHHHHIHIHHHHHHHHHHHHHHHHHHHHHGHHHHHHHGGGGHHHHHHHHHHHHHHHHHHHHHHHHHHHHHHHHHHHHHHHHHHHHHHHHHHHHHHHHHHHHHHHHHHHHHHHGHHHHHHHHHHHGGHHHHHHHHHHHHHHFHHHHHHHHHHHHHHHHHHHHHHHHHHHHHHHHHHHHHHHGHHHHHGHHHHGGH
@M05620:45:000000000-G6HP7:1:1101:17516:8349 1:N:0:123
CATCCTGACCCTGAAGTACCCCATTGAGCATGGCATCGTCACCAACTGGGACGACATGGAGAAGATCTGGCACCACACCTTCTACAACGAGCTGCGCGTGGCCCCGGAGGAGCACCCAGTGCTGCTGACCGAGGCCCCCCTGAACCCCAAGGCCAACAGAGAGAAGATGACTCAGGTGAGGCTCGGCCGACGCCCGTGCTCCTCCCGTCCTTTCCCCAGTCATTTTCTGCCCGGCTTGATTTCTGACATTA
+
DDDDDFFFFFFFGGGGGGGGGGGHHHHHHHHHGHHHHGHHHGHHHGHHHHHHGGGGGHHHHHHHHHHHHHHHHGHHHGGHHHHHHHHHGGGGGHHGGGGGGGHHGGGGGGGGHHHHGGHHHHHHHHHHHHGGGGGGGGGGGGHHHHGGGGHGHHGGGGGGGGGGGGGGGGGGGGGGHGGGGGGGFFFFFFFFFFFFBFFFFFFFFFFFFFFFHFFFFFFFFFFFFFFFFFFFFFFFFF.FFFFFFFFFFF0
@M05620:45:000000000-G6HP7:1:1101:20813:8356 1:N:0:123
ATCTCTATCTCCTAAAAACCTGTTTAGATTTGGAGATAGACCTTCAGGTTTTTCATCATTTTCTGCATGAATTATACATTGACCACGTTCCAGCGTGGTCAGTTTGCAGCATTCTGTTATTTTGTTTGACAGAGTGTCTTGTTGAGAACATATGTAGGACATGATTTTTTCCTGCAACAGGGAAAATAAAGTATAAGTTTTAAAGATTTATTCTTTAATAAAGGATCTCAAAGCCAGCTTTAGAAAAAGGA
+
DCDCDFFFFFFFGGGGGGGGGGHHHHHHHHHHHHHHHHHHHHHHHHHHHHHGGHHHHHIHHHIIHHHHHHHHHHHHHHHHHHHHHHGHHHHHHHGFGGHHHHHHHHHGHHHHHHHHHHHHHHHHHHHHGHGHHHHHHHHHHHHHHHHHHHHHHHHHHHHHGHHHHHHHHGHHHHHHHHHHHGGHHHHHGGHHHHHHHHHHHGGHHHHHHHHHHHHHHHHHHGHHHHHHHHGHHHHHHGHHHHHHHGGHGGH
@M05620:45:000000000-G6HP7:1:1101:21734:8358 1:N:0:123
ATCTCTATCTCCTAAAAACCTGTCTAGATTTGGAGATAGACCTTCAGGTTTTTCATCATTTTCTGCATGAATTATACATTGACCACGTTCCAGCGTGGTCAGTTTGCAGCATTCTGTTATTTTGTTTGACAGAGTGTCTTGTTGAGAACATATGTAGGACATGATTTTTTCCTGCAACAGGGAAAATAAAGTATAAGTTTTAAAGATTTATTCTTTAATAAAGGATCTCAAAGCCAGCTTTAGAAAAAGGA
+
CCDCDFFFFFFFGGGGGGGGGGHFHHHHHHHHHHHHHHHHHHHHHHHHHHHGGHHHHHHIHIHHHHHHHHHHHHHHHHHHHHHHHHGHHHHHHHGGGGHHHHHHHHHHHHHHHHHHHHHHHHHHHHHHHHHHHHHHHHHHHHHHHHGHHHHHHHHHHHHHHHHHHHHHHGHHHHHHHHHHHGGHHHHHHHHHHHHHHHHHHHHHHHHHHHHHHHHHHHHHHHHHGHGHHHHHHHHHHGHHHHHHHHHHGGH
@M05620:45:000000000-G6HP7:1:1101:14358:8359 1:N:0:123
CATCCTGACCCTGAAGTACCCCATTGAGCATGGCATCGTCACCAACTGGGACGACATGGAGAAGATCTGGCACCACACCTTCTACAACGAGCTGCGCGTGGCCCCGGAGGAGCACCCAGTGCTGCTGACCGAGGCCCCCCTGAACCCCAAGGCCAACAGAGAGAAGATGACTCAGGTGAGGCTCGGCCGACGCCCGTGCTCCTCCCGTCCTTTCCCCAGTCATTTTCTGCCCGGCTTGATTTCTGACATTA
+
CCCCCFFFFFFFGGGGGFGGGGGHHHHHHHHHHHHHHGHHFGHHHGHHHHHHGGGGGHHHHHHHGHHHHHHHHGHHHGGHHHHHHHGHGGGGGHHGGGEGGGHHGGGGGGGGHHHHGGHFHHGHHHHGHHGGGGGGGGGGGGHGHHGGGGHGHHGFGGGGGGGGGGGFGGGGGGGGGGGGGGGGFFFFFFBFFFFF>FFFFFFFFFFADFDFFFFFFFFBFFFFFFFFFEFFFFFFFFFFFFFFFFFFFF0
@M05620:45:000000000-G6HP7:1:1101:10934:8364 1:N:0:123
ATCTCTATCTCCTAAAAACCTGTTTAGATTTGGAGATAGACCTTCAGGTTTTTCATCATTTTCTGCATGAATTATACATTGACCACGTTCCAGCGTGGTCAGTTTGCAGCATTCTGTTATTTTGTTTGACAGAGTGTCTTGTTGAGAACATATGTAGGACATGATTTTTTCCTGCAACAGGGAAAATAAAGTATAAGTTTTAAAGATTTATTCTTTAATAAAGGATCTCAAAGCCAGCTTTAGAAAAAGGA
+
BAAABFFFFFFFGGFGFDFGGGHHHGHHHHHGHGH4FHHDGHHHHHGHHHHGGHEGHHHHHHHHGGFHHHHHHHHGHHHH5FGH3FEHHHHHHHGGGGHHG2GHHHHHHHHHHHHFHHEHHHHHHHFGFGHFGFGHHHHHHHHHBGH4G3GHHFHHHGHHHHFDGHHHHGHHHHHH1FGHHFAHH<?FGHGFGHHHHHHHHHFGFBGHGFGGHHHHHEHDDFBDCDGHHHHHHHHBGEHGHBGEHCGH?FH
@M05620:45:000000000-G6HP7:1:1101:9839:8371 1:N:0:123
AGATTACTGCAACAGTTCCCCCTGGACCTGGAAAAGTTTCTTGCCTGGCTTACAGAAGCTGAAACAACTGCCAATGTCCTACAGGATGCTACCCGTAAGGAAAGGCTCCTAGAAGACTCCAAGGGAGTAAAAGAGCTGATGAAACAATGGCAAGTAAGTCAGGCATTTCCGCTTTAGCACTCTTGTGGATCCAATTGAACAATTCTCAGCATTTGTACTTGTAACTGACAAGCCAGGGACAAAACAAAGAT
+
BABBBFFFFFDFGGGGGGGGGGGGHHHHHHHHHHHHHHHHHHHHHHHHHHHHHHHHHHHHHHHHHHHHHHHHHHHHHHHHHHHHHHHHHHHHHHGGGGHHHHGHHHHHGHHHHHHHHHHHHHGGDHGGHHHHHGHHHHHHHGHHHHHHHHHHHGHHHHHHHHHHHHHHHHGGGGGHHHHHHHHHHHHGHHHHHGHHHHHHHHHHHHHHHHHHHHHHHGHHHHHHHHHHFGHHHGGGGGGGEAFFGGGGGGF
@M05620:45:000000000-G6HP7:1:1101:10920:8379 1:N:0:123
ATCTCTATCTCCTAAAAACCTGTTTAGATTTGGAGATAGACCTTCAGGTTTTTCATCATTTTCTGCATGAATTATACATTGACCACGTTCCAGCGTGGTCAGTTTGCAGCATTCTGTTATTTTGTTTGACAGAGTGTCTTGTTGAGAACATATGTAGGACATGATTTTTTCCTGCAACAGGGAAAATAAAGTATAAGTTTTAAAGATTTATTCTTTAATAAAGGATCTCAAAGCCAGCTTTAGAAAAAGGA
+
BBBBBFFFFFFFGGGGGGGGGGHHHHHGHHHHHGHHHHHHGHHHHHHHHHHGGHHHHHHHHHHHHHHGHHFHHHHHHHHHHHHHGHGHHHHHHHGGGGHHHHHHHHHHHHHHHHHHHHHHHHHHHHHHHHHHHHHHHHHHHHHHGHHHHHHHHHHHHHHHHHHHHHHHGDHHHHHHHHHHGGGHHHHGHHHGHHGHGFGHHHFHHHHHHGHHHHHHHHHHHFGHFHHHHHHHGHHHHGHHHHHHHHHHGGC
@M05620:45:000000000-G6HP7:1:1101:21725:8380 1:N:0:123
ATCTCTATCTCCTAAAAACCTGTTTAGATTTGGAGATAGACCTTCAGGTTTTTCATCATTTTCTGCATGAATTATACATTGACCACGTTCCAGCGTGGTCAGTTTGCAGCATTCTGTTATTTTGTTTGACAGAGTGTCTTGTTGAGAACATATGTAGGACATGATTTTTTCCTGCAACAGGGAAAATAAAGTATAAGTTTTAAAGATTTATTCTTTAATAAAGGATCTCAAAGCCAGCTTTAGAAAAAGGA
+
AAAAAFFFFFFFGD11FGGGGGHDFBB1GHHHACGGHFHHFGHGFGHFBGHGFHFFHHHHGHHGHHFFHDGHHFHHGHHHHHHHHFEHHFGHFFGFGGHGHHHHHFHHHHHGEGHHFGHHHHHHHHHHGHHEHGHGHHHHHHHHHHHHHHHHGHHHHFFFHHHHGHHHDCGGHHBGHHHFHGGFHHHEBGG?GHHHHFGHHGGGHGHHHHHHHHHHHGHHGDDHHHHHHHHGDFGHHGHBCGCCGHHGGCC
@M05620:45:000000000-G6HP7:1:1101:10945:8383 1:N:0:123
ATCTCTATCTCCTAAAAACCTGTTTAGATTTGGAGATAGACCTTCAGGTTTTTCATCATTTTCTGCATGAATTATACATTGACCACGTTCCAGCGTGGTCAGTTTGCAGCATTCTGTTATTTTGTTTGACAGAGTGTCTTGTTGAGAACATATGTAGGACATGATTTTTTCCTGCAACAGGGAAAATAAAGTATAAGTTTTAAAGATTTATTCTTTAATAAAGGATCTCAAAGCCAGCTTTAGAAAAAGGA
+
CABCCFFFFFFFGGGGGGGGGGHHHHHHHHHHHGHHHHHHHHHHHHHHHHHGGHHHHHIHIHHHHHHHHGGHHHHHHHHHHGHHHHGHHHHHHHGFGGGHFHHHHHHHHHGHHHHHHHHHHHHHHHHHHHGHHHGHHHHHHHHHGHHHHHHDHHGFHHHGCGHHHHHHGGHHHHHFHHFHHGGHGGHHGHHFGGHGHFGHHHFHHHHHHGHHHHHHGDHFHFHHHHHHHEGHHHHHGGFGHHHFFHHHGGH
@M05620:45:000000000-G6HP7:1:1101:15594:8402 1:N:0:123
CATCCTGACCCTGAAGTACCCCATTGAGCATGGCATCGTCACCAACTGGGACGACATGGAGAAGATCTGGCACCACACCTTCTACAACGAGCTGCGCGTGGCCCCGGAGGAGCACCCAGTGCTGCTGACCGAGGCCCCCCTGAACCCCAAGGCCAACAGAGAGAAGATGACTCAGGTGAGGCTCGGCCGACGCCCGTGCTCCTCCCGTCCTTTCCCCAGTCATTTTCTGCCCGGCTTGATTTCTGACATTA
+
BBABBFFFFFFFGGGGGGGGGGGHHHHHHHHHHHHHHGHHHGHHHGHHHHGHGGGGGHHHHGHHHHHHHHHHHGHHHGGHHHHHHHHHGGGGGHHGGGGGGGHHGGGGGGGGHHHHGGHHHHHHHHHHHHGGGGGGGGGGGGGHHHGGGGHGHHGGGGGGGGGGGGGGGGGGGGGGGFGGFEGGFFFFCDBFFFFABFFFFFFFFFFFFFFFFFFFFFF/BFFFFFFFFFFFD9BAFAABFFB/B/;/BF/
@M05620:45:000000000-G6HP7:1:1101:16317:8420 1:N:0:123
ATCTCTATCTCCTAAAAACCTGTTTAGATTTGGAGATAGACCTTCAGGTTTTTCATCATTTTCTGCATGAATTATACATTGACCACGTTCCAGCGTGGTCAGTTTGCAGCATTCTGTTATTTTGTTTGACAGAGTGTCTTGTTGAGAACATATGTAGGACATGATTTTTTCCTGCAACAGGGAAAATAAAGTATAAGTTTTAAAGATTTATTCTTTAATAAAGGATCTCAAAGCCAGCTTTAGAAAAAGGA
+
DCCCDFFFFFFFGGGGGGGGGGHHHHHHHHHHHGHHHHHHHHHHHHHHHHHGGHHHHHHIHHHHHHHHHHHHHHHHHHHHHHHHHHGHHHHHHHGFGGHHHHHHHHHHHHHHHHHHHHHHHHHHHHHHHHHHHHGHHHHHHHHHHHHHHHHHHHHHHHHHHHHHHHHHHGHHHHHHHHHHHGGHHHHHHHHHHHHHHHHHHHGHHHHHHHHHHHHHHHHHHHHHHHHHHGHHHHHHHGHHHHHHHHHGGGH
@M05620:45:000000000-G6HP7:1:1101:19503:8429 1:N:0:123
ATCTCTATCTCCTAAAAACCTGTTTAGATTTGGAGATAGACCTTCAGGTTTTTCATCATTTTCTGCATGAATTATACATTGACCACGTTCCAGCGTGGTCAGTTTGCAGCATTCTGTTATTTTGTTTGACAGAGTGTCTTGTTGAGAACATATGTAGGACATGATTTTTTCCTGCAACAGGGAAAATAAAGTATAAGATTTAAAGATTTATTCTTTAATAAAGGATCTCAAAGCCAGCTTTAGAAAAAGGA
+
CBCCCFFFFFFFGGGGGGGGGGHHHHHHHHHHHHHHHHHHHHHHHHHHHHHGGHHHHHHHHIIIIHHHHGHHHHHHHHHHHHHHHHGHHHHHHHGFGGHHHHHHHHHHHHHHHHHHHHHHHHHHHHHHGHHHHHHHHHHHHHHHHHGHHHHHHHHHHHHHHHHHHHHHHGHHHHHHHHHHHGGHHHHHGHHHHHHHHDGHHHHHHHHHHHHHHHHHHGHHHGHHHHHHHGGHHHHHHGHHHHHHHHHHGGG
@M05620:45:000000000-G6HP7:1:1101:17869:8438 1:N:0:123
AAACCAGAAGACATGAGGTCAGCTAGATCGGAAGAGCACACGTCTGAACTCCAGTCACTCTCGCGCATCTCGTATGCCGTCTTCTGCTTGAAAAAAAAAAAAAAAAAGAATAAAAAGACGCAACAAGATTGTGAGAAAGATTAATACGATACCAATAAGGGATTAGAGAAAAGTGGTAGTCAGCTCGTAGAGGGCGTGGGATGTTTAGATAATAGAGTCGGTATGCAGGGCGAGGTTGAGGGATGTGCACG
+
BBBBBBBFFFBFGGGGGGGGGGHHHHHHHHGGGGHHHHHHHGHHHGHHHHHHHHHHHHHHHHGGGGGEEHHHFGHHHHGEGHGHHHHHHHBGHHHGFGFC<</<<//..0111111..0.----..//00<000000///0000000..9.-:00/00;CF./900000////000000000//;/.;.../...9----./.;/////////////:/---:.9///.-.----...//.....;////.
@M05620:45:000000000-G6HP7:1:1101:15769:8505 1:N:0:123
AAACCAGAAGACATGAGGTCAGCTAGATCGGAAGAGCACACGTCTGAACTCCAGTCACTCTCGCGCATCTCGTATGCCGTCTTCTGCTTGAAAAAAAAAAAGTTTGCAGCATTCTGTTATTTTGTTTGACAGCGTGTCTTGTTTATAACATATGTCGGCCATGATTTTTTCCTTCAACAGGGAACATACTGTCTACTTTTTAAAGATTTATTCTTTAATACAGTATCTCACAGCCCGCTTTAGCCAAAGGA
+
BBBBBBBFFF4FFFGGFFBGFGFH5FFGHHGGGGGHHHHHHGHHHGFFHHFHHFGHHHHHHHGGGGGF0DGGFEHHHHGGGFFHGFGHHHFHFGE?//><>/1221FGGFC?>GGG2@2@GDG20@<FB11<////.<=F==F0>1111>1>1>0<<-<A@GB<DC000;/0C00:0C0/...../;0900;0;0009;CFEF0900CF0B;B;09090;/B://9BFFF///;A.-@B9EB////.;/..
@M05620:45:000000000-G6HP7:1:1101:9299:8519 1:N:0:123
TACCTGTACTGGGGAAGAGTGTAGCAATCGCCATTCCTACCCTAAAGATCGGAAGAGCACACGTCTGAACTCCAGTCACTCTCGCGCATCTCGTATGCCGTCTTCTGCTTGAAAAAAAAAAAAAAAAACACATTGAAACAAAATTACCTACGACACAACACAAACAAAAATAATGGCATTTATAGACTCTCACGCGTACCGCGCCCAGACAGTAGCCGACTCAACATCACCCATCGTAACACCCCCCCATC
+
CCCCCFFFFFFFGGGGGGGGGGFHHHHGHGGGGGHHHHHHHHHHHHHGHHHGGGGHHHGHGHGHHHGHFHHHHGHGHHHHHHHGGGGGEEHHHFFHHHHGEGHGHHHGHHFFHFHGGGGGB/>/->--....0000000/:.:0/00000/.:.--/..............00000/////////////////..----..--9--9.../////;/:---./://9////.9//.....//..-----//
@M05620:45:000000000-G6HP7:1:1101:14561:8530 1:N:0:123
ATCTCTATCTCCTAAAAACCTGTTTAGATTTGGAGATAGACCTTCAGGTTTTTCATCATTTTCTGCATGAATTATACATTGACCACGTTCCAGCGTGGTCAGTTTGCAGCATTCTGTTATTTTGTTTGACAGAGTGTCTTGTTGAGAACATATGTAGGACATGATTTTTTCCTGCAACAGGGAAAATAAAGTATAAGTTTTAAAGATTTATTCTTTAATAAAGGATCTCAAAGCCAGCTTTAGAAAAAGGA
+
CCCCCFFFFFFFGGGGGGGGGGHHHHHHHHHHHHHHHHHHHHHHHHHHHHHGGHHHHHHHHHHIIHHHHHHHHHHHHHHHHHHHHHGHHHHHHHGFGGHHHHHHHHHHHHHHHHHHHHHHHHHHHHHHHHHHHHHHHHHHHHHHHHHHHHHHHHHHHHHHHHHHHHHHHGHHHHHHHHHHHGGHHHHHHHHHHHHHHGHHHHGHHHHHHHHHHHHHHHHHHHHHHHHHHHHHHHHHHGHHHHHHHHHHGGH
@M05620:45:000000000-G6HP7:1:1101:11599:8559 1:N:0:123
ATCTCTATCTCCTAAAAACCTGTTTAGATTTGGAGATAGACCTTCAGGTTTTTCATCATTTTCTGCATGAATTATACATTGACCACGTTCCAGCGTGGTCAGTTTGCAGCATTCTGTTATTTTGTTTGACAGAGTGTCTTGTGGAGAACATATGTAGGACATGATTTTTTCCTGCAACAGGGAAAATAAAGTATAAGTTTTAAAGATTTATTCTTTAATAAAGGATCTCAAAGCCAGCTTTAGAAAAAGGA
+
CCCCCFFFFFFFGGGGGGGGGGHHHHHHHHHHHHHHHHHHHHHHHHHHHHHGGHHHHIHHHHIIIHHHHHHHHHHHHHHHHHHHHHGHHHHHHHGGGGHHHHHHHHHHHHHHHHHHHHHHHHHHHHHHHHHHHHHHHHHHHH3EFGHHHHHHHHHHHHHHHHHHHHHHHGHHHHHHHHHHHGGHHHHHHHHHHHHHHFGHHHHHHHHHHHHHHHHHHHHHHHHHHHFHHHHHHHHHHGHHHHHHHHHHGGF
@M05620:45:000000000-G6HP7:1:1101:9018:8567 1:N:0:123
CATCCTGACCCTGAAGTACCCCGGCTTGATTTCTGACATTAGATCGGAAGAGCACACGTCTGAACTCCAGTCACTCTCGCGCATCTCGTATGCCGTCTTCTGCTTGAAAAAAAAAAAATGTCCGCTGTGGCACTTTCTTTGTATCATCCCCGAGACACCTGCCCGAAGCCTTTTTTCCCTCCTTCCTGCTGCCCCCTTCCTCATTTTTTCGCCTCCTTTCTTCTTCTCCCCTCCTCTCTCCTCTCCTTCCC
+
BBBBBFFBFFFFAGGGGGGGGGGCGEE2AFGFHFHFHHHF5FBHHGGDFEACGHHFHGHEHFFHHFHHGHGHHGHHHHGEFGEEG3FCF1FEGEGEEHGBHHHFFFFFBBCE@@D/</011?1/>.@A00.<<<G10=<G0=00D000<.<----:/:C//....---;.C0;FG-/;00/./C0:B/;F//...-9;FB9////;//9B9....../9999/9//;B/BA..;BBFEB/;9F/F////;9
@M05620:45:000000000-G6HP7:1:1101:13169:8574 1:N:0:123
ATCTCTATCTCCTAAAAACCTGTTTAGATTTGGAGATAGACCTTCAGGTTTTTCATCATTTTCTGCATGAATTATACATTGACCACGTTCCAGCGTGGTCAGTTTGCAGCATTCTGTTATTTTGTTTGACAGAGTGTCTTGTTGAGAACATATGTAGGACATGATTTTTTCCTGCAACAGGGAAAATAAAGTATAAGTTTTAAAGATTTATTCTTTAATAAAGGATCTCAAAGCCAGCTTTAGAAAAAGGA
+
CCCCCFFFFFFFGGGGGGGGGGHHHHHHHHHHHHHHHHHHHHHHHHHHHHHGGHHHHIHHHIIIHHHHHHHHHHHHHHHHHHHHHHGHHHHHHHGGGGHHHHHHHHHHHHHHHHHHHHHHHHHHGHHHHHHHHHHHHHHHHHHHHHHHHHHHHHHHHHHHHHHHHHHHHGHHHHHHHHHHHGGHHHHHHHHHHHHHHGHHHHGHHHHHHHHHHHHHHHHHHHGHHHGHHGHHHHHHHGHHHHHGHHGHGGH
@M05620:45:000000000-G6HP7:1:1101:5173:8584 1:N:0:123
ATCTCTATCTCCTAAAAACCTGTTTAGATTTGGAGATAGACCTTCAGGTTTTTCATCATTTTCTGCATGAATTATACATTGACCACGTTCCAGCGTGGTCAGTTTGCAGCATTCTGTTATTTTGTTTGACAGAGTGTCTTGTTGAGAACATATGTAGGACATGATTTTTTCCTGCAACAGGGAAAATAAAGTATAAGTTTTAAAGATTTATTCTTTAATAAAGGATCTCAAAGCCAGCTTAGAAAAAGGAA
+
CCCCCFFFFFFFGGGGGGGGGGHHHHHHHHHHHHHHHHHHHHHHHHHHHHHGGHHHHHHHHHHIIHHHHHHHHHHHHHHHHHHHGHGGHHHHHHGFGGHHHHHHHHHHHHGHHHHHHHHHHHHHHHHHHHHHHHHHHHHHHHHHGHHHHHHHHHHHHHHHHHHHHHHHHGHHHHHHHHHHHGGGHHHHHGHHHHGHHHHHHHHHHHHHHGHHHHHHHGHHHGHGHHHHHGHGHHHHGGHGGHHGGHAE?GC
@M05620:45:000000000-G6HP7:1:1101:12480:8587 1:N:0:123
ATCTCTATCTCCTAAAAACCTGTTTAGATTTGGAGATAGACCTTCAGGTTTTTCATCATTTTCTGCATGAATTATACATTGACCACGTTCCAGCGTGGTCAGTTTGCAGCATTCTGTTATTTTGTTTGACAGAGTGTCTTGTTGAGAACATATGTAGGACATGATTTTTTCCTGCAACAGGGAAAATAAAGTATAAGTTTTAAAGATTTATTCTTTAATAAAGGATCTCAAAGCCAGCTTTAGAAAAAGGA
+
DDDDDFFFFFFFGGGGGGGGGGHHHHHHHHHHHHHHHHHHHHHHHHHHHHHGGHHHHIHHHIIHHHHHHHHHHHHHHHHHHHHHHHGHHHHHHHGGGGHHHHHHHHHHHHHHHHHHHHHHHHHHHHHHHHHHHHHHHHHHHHHHHHHHHHHHHHHHHHHHHHHHHHHHHGHHHHHHHHHHHGGHHHHHHHHHHHHHHHHHHHHHHHHHHHHHHHHHHHHHHHGHHHHHHHHHHHHHHGHHHHHGHHHHGGH
@M05620:45:000000000-G6HP7:1:1101:13155:8591 1:N:0:123
ATCTCTATCTCCTAAAAACCTGTTTAGATTTGGAGATAGACCTTCAGGTTTTTCATCATTTTCTGCATGAATTATACATTGACCACGTTCCAGCGTGGTCAGTTTGCAGCATTCTGTTATTTTGTTTGACAGAGTGTCTTGTTGAGAACATATGTAGGACATGATTTTTTCCTGCAACAGGGAAAATAAAGTATAAGTTTTAAAGATTTATTCTTTAATAAAGGATCTCAAAGCCAGCTTTAGAAAAAGGA
+
CCCCCFFFFFFFGGGGGGGGGGHHHHHHHHHHHHHHHHHHHHHHHGHHHHHGGHHHHHIHIIHHIHHHHHHHHHHHHHHHHHHHHHGHHHHHHHGGGGHHHHHHHHHHHHHHHHHHHHHHHHHHHHHHHHGHHHHHHHHHHHHHHHHHHHHHHHHHHHHHHHHHHHHHHGHHHHHHHHHHHGGGHHHHHGHGHGHGHGHHHHHHHHHHHHHHHHHHHGHHHGHHHHGHHGHGHGHHHGHHHHHFFHHEFGH
@M05620:45:000000000-G6HP7:1:1101:15828:8596 1:N:0:123
ATCTCTATCTCCTAAAAACCTGTTTAGATTTGGAGATAGACCTTCAGGTTTTTCATCATTTTCTGCATGAATTATACATTGACCACGTTCCAGCGTGGTCAGTTTGCAGCATTCTGTTATTTTGTTTGACAGAGTGTCTTGTTGAGAACATATGTAGGACATGATTTTTTCCTGCAACAGGGAAAATAAAGTATAAGTTTTAAAGATTTATTCTTTAATAAAGGATCTCAAAGCCAGCTTTAGAAAAAGGA
+
ABBBBFFFFFFFGGGGGGGGGGHHHHHHHHHHHHHHHHHHHHHHHHHHHHHGGHHHHHHHHHHHHHHHHHHHHHHHHHHHHHHHFHGHHHHHHHGFGGHHGHHHHHHHHHHHHHHHHHHHHHHHHHHHGHHHHHHHHHHHHHHHHHHHHHHHHHHHHHHHHHHHHHHHHGHHHHHHHHHHHGGHHHHHHHHHHHGGHFGHHHHHHHHHHHHHHHHHHHHHHFHGGHHHHHHHGHHHHGHHHFHHHHHHGGG
@M05620:45:000000000-G6HP7:1:1101:5181:8601 1:N:0:123
ATCTCTATCTCCTAAAAACCTGTTTAGATTTGGAGATAGACCTTCAGGTTTTTCATCATTTTCTGCATGAATTATACATTGACCACGTTCCAGCGTGGTCAGTTTGCAGCATTCTGTTATTTTGTTTGACAGAGTGTCTTGTTGAGAACATATGTAGGACATGATTTTTTCCTGCAACAGGGAAAATAAAGTATAAGTTTTAAAGATTTATTCTTTAATAAAGGATCTCAAAGCCAGCTTAGAAAAAGGAA
+
CCCCCFFFFFFFGGGGGGGGGGHHHHHHHHHHHHHHHHHHHHHHHHHHHHHGGHHHHHIHHHHIHHHHHHHHHHHHHHHHHGHHHHGHHHHHHHGGGGHHHHHHHHHHHHHHHHHHHHHHHHHHHHHHHHGHHHHHHHHHHHHHHHHHHHHHHHHHHHHHHHHHHHHHHGHHHHHHHHHHHGGHHHHHHHHHGHHHHGHHHHHHHHHHHHHHHHHHHHHHHHHHHHHHHHHGHHHHHGHHHHHHHGGGFHG
@M05620:45:000000000-G6HP7:1:1101:12467:8602 1:N:0:123
ATCTCTATCTCCTAAAAACCTGTTTAGATTTGGAGATAGACCTTCAGGTTTTTCATCATTTTCTGCATGAATTATACATTGACCACGTTCCAGCGTGGTCAGTTTGCAGCATTCTGTTATTTTGTTTGACAGAGTGTCTTGTTGAGAACATATGTAGGACATGATTTTTTCCTGCAACAGGGAAAATAAAGTATAAGTTTTAAAGATTTATTCTTTAATAAAGGATCTCAAAGCCAGCTTTAGAAAAAGGA
+
AAAABFDFFFFFGGGGGGGGGGHHHFHFHHHHHHHHHHHHHHHHHHHFHHHGGHHHHHHHHHHHHHHHGHHHHHHHHHHHHHHHHHGHHHHGHHGGGCHHHHHHHHHHHHHHHHGHHHHHHHHHHHHHFHGHHHHGHHHHHHHHHHHHHHHHHHHHHHHHHHGHHHHHHGHHHHHHHHHHHGGGHHHHHHHHHHHHGDGHHHHFHFHHHHHHHHHHHHHHHHHHHHGHHHHHHHHHHGHHHGHFGFHFGGH
@M05620:45:000000000-G6HP7:1:1101:15808:8609 1:N:0:123
ATCTCTATCTCCTAAAAACCTGTTTAGATTTGGAGATAGACCTTCAGGTTTTTCATCATTTTCTGCATGAATTATACATTGACCACGTTCCAGCGTGGTCAGTTTGCAGCATTCTGTTATTTTGTTTGACAGAGTGTCTTGTTGAGAACATATGTAGGACATGATTTTTTCCTGCAACAGGGAAAATAAAGTATAAGTTTTAAAGATTTATTCTTTAATAAAGGATCTCAAAGCCAGCTTTAGAAAAAGGA
+
DCDCEFFFFFFFGGGGGGGGGGHHHHHHHHHHHHHHHHHHHHHHHHHHHHHGGHHHHIHHHHHHIHHHHHHHHHHHHHHHHHHHHHGHHHHHHHGGGGHHHHHHHHHHHHHHHHHHHHHHHHHHHHHHHHHHHHHHHHHHHHHHHHHHHHHHHHHHHHHHHHHHHHHHHGHHHHHHHHHHHGGHHHHHHHHHHHHHHHHFHHHHHHHHHHHHHHHHHHHHHHHHHHHHHHHHHHHHHGHHHHHHHHHHGGH
@M05620:45:000000000-G6HP7:1:1101:5849:8617 1:N:0:123
CATCCTGACCCTGAAGTACCCCATTGAGCATGGCATCGTCACCAACTGGGACGACATGGAGAAGATCTGGCACCACACCTTCTACAACGAGCTGCGCGTGGCCCCGGAGGAGCACCCAGTGCTGCTGACCGAGGCCCCCCTGAACCCCAAGGCCAACAGAGAGAAGATGACTCAGGTGAGGCTCGGCCGACGCCCGTGCTCCTCCCGTCCTTTCCCCAGTCATTTTCTGCCCGGCTTGATTTCTGACATTA
+
BBBBAFFFFFFFGGGGGGGGGGGHHHHHHHHHHHHHHGHHHGHHHGHGHHHHGGGGGHHHHHHHHHHGHHHHHGHHHGGHHHHHHHHHGGGGGHHGGGGGGGHHGGGGGGGGHHHHGGHHHHGHHFHHGHGFGGGGGGGGGGHHHHGGGGHGHHGGGGGGGGGEFGFFFFFGFFGGGGGFFFFGFFFFFFFFFFFF9DFEFFFFFFF:DDDFFFFBFF.FFFFFFFFFFFFFDFAFFF;FBFFFFFFBBF/
@M05620:45:000000000-G6HP7:1:1101:5868:8618 1:N:0:123
CATCCTGACCCTGAAGTACCCCATTGAGCATGGCATCGTCACCAACTGGGACGACATGGAGAAGATCTGGCACCACACCTTCTACAACGAGCTGCGCGTGGCCCCGGAGGAGCACCCAGTGCTGCTGACCGAGGCCCCCCTGAACCCCAAGGCCAACAGAGAGAAGATGACTCAGGTGAGGCTCGGCCGACGCCCGTGCTCCTCCCGTCCTTTCCCCAGTCATTTTCTGCCCGGCTTGATTTCTGACATTA
+
DDDCCFFFFFFFGGGGGGGGGGGHHHHHHHHHHHHHHGHHHGHHHGHHHHHHGGGGGHHHHHGHHHHHHHHHHGHHHGGHHHHHHHHHGGGGGHHGGGEGGGHHGGGGGGGGHHHHGGHGHHHHHHHHHHGGGGGGGGGGGGHHHHGGGGHGHHGGGGGGGGGFGGGGGGGGGGGGGGGGGGGGFFFFFFFFFFFFDDFFFFFFFFFFFFFFFFFFFFFFFFFFFFFFHFFFFFFFFFFFFFFFFFFFFF0
@M05620:45:000000000-G6HP7:1:1101:20155:8621 1:N:0:123
AGATTACTGCAACAGTTCCCCCTGGACCTGGAAAAGTTTCTTGCCTGGCTTACAGAAGCTGAAACAACTGCCAATGTCCTACAGGATGCTACCCGTAAGGAAAGGCTCCTAGAAGACTCCAAGGGAGTAAAAGAGCTGATGAAACAATGGCAAGTAAGTCAGGCATTTCCGCTTTAGCACTCTTGTGGATCCAATTGAACAATTCTCAGCATTCGTACTTGTAACTGACAAGCCAGGGACAAAACAAAGAT
+
BAABCFFFFFFFGGGGGGGGGGGGHHHHHHHHHHHHHHHHHHHHHHHHHHHHHHHHHHHHHHHHHHHHHHHHHHHHHHHHHHHHHHHHHHHHHHGEGGHHHHHHGHHHGHHHHHHHHHHHHHHGGGGGHHHHHGHHHHHHHHHHHHHHHHHHHGHHHHHHHHHHHHHHHHGGGGGHHHHHHHHHHHHGHHHHHHHHHGGHHHHHHHHHHHHHHGHHHHHHHHHHHHHGGHHHGGGGGGGGEFGFGGGGGGF
@M05620:45:000000000-G6HP7:1:1101:15823:8624 1:N:0:123
ATCTCTATCTCCTAAAAACCTGTTTAGATTTGGAGATAGACCTTCAGGTTTTTCATCATTTTCTGCATGAATTATACATTGACCACGTTCCAGCGTGGTCAGTTTGCAGCATTCTGTTATTTTGTTTGACAGAGTGTCTTGTTGAGAACATATGTAGGACATGATTTTTTCCTGCAACAGGGAAAATAAAGTATAAGTTTTAAAGATTTATTCTTTAATAAAGGATCTCAAAGCCAGCTTTAGAAAAAGGA
+
BBBBBF5FFFFFGGGGGGGGGGGGHHHHHHHHHGHHHGHHHHHHHHGGHHHGGHGHHHHHHHHHHHHHHHHHHHHHHHHHHHHHHHGHHHHHHHGFGGGHHHHHHHHGHHGHHHHHHHHHHHHHHHHHHHHHGHGHHHHHHHHHEHHBGHHHHHHHFHHGGHHHHHHHHGHHHHHHGHHHHGEHEHHHEHHGHHHHHGBHHHHFHHHHHHHHHHHHGHHGGHHHHHHGHGHHHHHFHGHFHHHEHB;.;AC
@M05620:45:000000000-G6HP7:1:1101:4332:8624 1:N:0:123
ATCTCTATCTCCTAAAAACCTGTTTAGATTTGGAGATAGACCTTCAGGTTTTTCATCATTTTCTGCATGAATTATACATTGACCACGTTCCAGCGTGGTCAGTTTGCAGCATTCTGTTATTTTGTTTGACAGAGTGTCTTGTTGAGAACATATGTAGGACATGATTTTTTCCTGCAACAGGGAAAATAAAGTATAAGTTTTAAAGATTTATTCTTTAATAAAGGATCTCAAAGCCAGCTTTAGAAAAAGGA
+
CCCCCFFFFFFFGGGGGGGGGGHHHHHHHHHHHHHHHHHHHHHHHHHHHHHGGHHHHHHHIIIIIHHHHHHHHHHHHHHHHHHHHHGHHHHHHHGGGGHHHHHHHHHHHHHHHHHHHHHHHHHHHHHHHGHHHHHHHHHHHHHHHHHHHHHHHHHHHHHHHHHHHHHHHGHHHHHHHHHHHGGHHHHHHHHHHHHHHHHHHHHHHHHHHHHHHHHHHHHHHHHHHHHHHHHHHHHHHGHHHHHHHHHHGGH
@M05620:45:000000000-G6HP7:1:1101:4312:8625 1:N:0:123
ATCTCTATCTCCTAAAAACCTGTTTAGATTTGGAGATAGACCTTCAGGTTTTTCATCATTTTCTGCATGAATTATACATTGACCACGTTCCAGCGTGGTCAGTTTGCAGCATTCTGTTATTTTGTTTGACAGAGTGTCTTGTTGAGAACATATGTAGGACATGATTTTTTCCTGCAACAGGGAAAATAAAGTATAAGTTTTAAAGATTTATTCTTTAATAAAGGATCTCAAAGCCAGCTTTAGAAAAAGGA
+
BBBBBFFFFFFFGFGGGGGGGGHHHHHHHHHHHGHHHHHHHHHHHHHHHHHGGHHHHHHHHHHHHHHHHHHHHHHHHHHHHHHGGHGHHHHHHHGGGGHHHHHHHHHFHHGHHHHHHHHHHHHHHHHHHHHHHHHHHHHHHHHHHHHHHHHHHHHGHHHHHHHFHHHHHGHHHHHHGHHHHGGGHHHGGFHGGHHHGGGHHHGHHHHHHHHHHHHHGGHHHGHHHHHHHHGGHHHHHGHHHGHFGGHHGGC
@M05620:45:000000000-G6HP7:1:1101:20137:8631 1:N:0:123
AGATTACTGCAACAGTTCCCCCTGGACCTGGAAAAGTTTCTTGCCTGGCTTACAGAAGCTGAAACAACTGCCAATGTCCTACAGGATGCTACCCGTAAGGAAAGGCTCCTAGAAGACTCCAAGGGAGTAAAAGAGCTGATGAAACAATGGCAAGTAAGTCAGGCATTTCCGCTTTAGCACTCTTGTGGATCCAATTGAACAATTCTCAGCATTTGTACTTGTAACTGACAAGCCAGGGACAAAACAAAGAT
+
CCCCCFFFFFFFGGGGGGGGGGGGHHHHHHHHHHHHHHHHHHHHHHHHHHHHHHHHHHHHHHHHHHHHHHHHHHHHHHHHHHHHHHHHHHHHHHGFGGHHHHHHHHHHGHHHHHHHHHHHHHHGGEGGHHHHHGHHHHGHHHHGHHHHHHHHHGHHHHHHGHHHHHHHHHGGGGGHHHHHHHHHHGHGHHHHFGHHHHFGHHHHHHHFHHHHHCGGHFHHHHHGHHHHHGGHHGGGGGGGGFFGGGGGGGB
@M05620:45:000000000-G6HP7:1:1101:20153:8642 1:N:0:123
AGATTACTGCAACAGTTCCCCCTGGACCTGGAAAAGTTTCTTGCCTGGCTTACAGAAGCTGAAACAACTGCCAATGTCCTACAGGATGCTACCCGAAAGGAAAGGCTCCTAGAAGACTCCAAGGGAGTAAAAGAGCTGATGAAACAATGGCAAGTAAGTCAGGCATTTCCGCTTTAGCACTCTTGTGGATCCAATTGAACAATTCTCAGCATTTGTACTTGTAACTGACAAGCCAGGGACAAAACAAAGAT
+
AAAABFFF55DFGGGGGGGGFEGGGGHHGFCFEFHHHHHHGHHFGHHEHHHHHHGFHGFHFHGHHHGHFHHHBGGGHFHHFGHFFFHFHGHHHHF/EEGHHHHFGFHHGHHHHHH3GHHHCEFFGFEEGHGHHGHHHHGHHFGFGHHHHHHHHG>FFFGGHHEGHHHHHHGGGGGGDGHHHHHGHHHGHHFHHFHHHGFGHHFHHHHFHFHHG:GHHHHHHHHFHHHHHFHHGGGGGGGE.CFGGGGGGFF
@M05620:45:000000000-G6HP7:1:1101:3729:8644 1:N:0:123
CATCCTGACCCTGAAGTACCCGGCTTGATTTCTGACATTAGATCGGAAGAGCACACGTCTGAACTCCAGTCACTCTCGCGCATCTCGTATGCCGTCTTCTGCTTGAAAAAAAAAAAAAATAACACGAAGGAGCTTTTTGATGGTAGGGAACGATATGCCTGAAAAACGAATTAAGAAAAAGAAAACTTGAGATGGAATCAAGAATAGTAAAAAGTGTTTCAGTATATATCGGAGTTGATGCTTGATTTCTA
+
DDDCDFFFFFFFGGGGGGGGGGGGGGGHHHHHHHGHHHHGHHHHHGGGGHHHHHHHGHHHGGHHHHHHHHHHHHHHHGGGGGFEGHHGGHHHHGGGHGHHHHHHHHHHGHGGGDG<<<-011111.-.>A....0000<.000000../......-00000/000;.-..:.0000://..../::0000:.000/0:000:0/:0000000:.000:/000;0000000.-.-:/00000000.000000
@M05620:45:000000000-G6HP7:1:1101:3749:8653 1:N:0:123
CATCCTGACCCTGAAGTACCCGGCTTGATTTCTGACATTAGATCGGAAGAGCACACGTCTGAACTCCAGTCACTCTCGCGCATCTCGTATGCCGTCTTCTGCTTGAAAAAAAAAACACCACCTATTTCGCGCTCAAGTTGTCTTTTGCTCAGCTCTCCGTCCAATGGGGCTTACATAGCGGAGGAGTTCCATTTGATTCGCCGATAGTCGTGCGCATGCCTCGCAGACACTTTTGTCAGTTGTTTGTTTTC
+
BBABBF4DCFFFFEFGGGGGGGFEFGGGGFHGF5DDGFHH5FFHHE?AAGEFGHHHEHHH1DFCGFGFFHHHGFHEHFGEEE1EBFFFEHFFHFDFHFHE4?DFBF3?FF>@C/<//0////0?11110//--..1111110000000000//0/<0/.....00//...-./00000/-----..//00090000/9/...----.//:..;-9-..////.--.-...//;//.///9;//.:/..../
@M05620:45:000000000-G6HP7:1:1101:26699:8656 1:N:0:123
AGATTACTGCAACAGTTCCCCCTGGACCTGGAAAAGTTTCTTGCCTGGCTTACAGAAGCTGAAACAACTGCCAATGTCCTACAGGATGCTACCCGTAAGGAAAGGCTCCTAGAAGACTCCAAGGGAGTAAAAGAGCTGATGAAACAATGGCAAGTAAGTCAGGCATTTCCGCTTTAGCACTCTTGTGGATCCAATTGAACAATTCTCAGCATTTGTACTTGTAACTGACAAGCCAGGGACAAAACAAAGAT
+
CCCCCFFFFFFFGGGGGGGGGGGGHHHHHHHHHHHHHHHHHHHHHHHHHHHHHHHHHGHHHHHHHHHHHHHHHHHFGHHHHHHHHHHHHHFGHHGE>EGHHGHHHHHHGHHHHHHGHHHH3FHGGFFFHHGHHGHHHHHHHDHFHHHHHHHGHGGHHHHHHHHHHHHHHHGGGGGHHGGHHHHHHFHGFGHHHGHHHGFFFHHHGHHGHHHHHHHHHHHHHHHGHHHHHHGGHGFFGGGGGFFGFEFGGGC
@M05620:45:000000000-G6HP7:1:1101:23774:8685 1:N:0:123
ATCTCTATCTCCTAAAAACCTGTTTAGATTTGGAGATAGACCTTCAGGTTTTTCATCATTTTCTGCATGAATTATACATTGACCACGTTCCAGCGTGGTCAGTTTGCAGCATTCTGTTATTTTGTTTGACAGAGTGTCTTGTTGAGAACATATGTAGGACATGATTTTTTCCTGCAACAGGGAAAATAAAGTATAAGTTTTAAAGATTTATTCTTTAATAAAGGATCTCAAAGCCAGCTTTAGAAAAAGGA
+
ABBBBFFFFFFFGGGGGGGGGGHHHHHHHHHHHHHHHHHHHHHHHHHHHHHGGHHHHHHHHHHHGHHHHGGHHHHHHFHHHHHHHHGHHHHHHHGGGGHHHHHHHHHHHHHHHHHHHHHHHHHHHHHHGHHHHHHHHHHHHHHHGHHHHHHHHHHHHHHHHHHGHHHHHGHHHHHGHHHHHGGHHHGH1GHGGHHHHHHHHHHHGHHHHHHHHHHHHHHHDGFHGHGHGGHHHHHHHGGHHHGHHHFHGGG
@M05620:45:000000000-G6HP7:1:1101:6413:8686 1:N:0:123
ATCTCTATCTCCTAAAAACCTGTTTAGATTTGGAGATAGACCTTCAGGTTTTTCATCATTTTCTGCATGAATTATACATTGACCACGTTCCAGCGTGGTCAGTTTGCAGCATTCTGTTATTTTGTTTGACAGAGTGTCTTGTTGAGAACATATGTAGGACATGATTTTTTCCTGCAACAGGGAAAATAAAGTATAAGTTTTAAAGATTTATTCTTTAATAAAGGATCTCAAAGCCAGCTTTAGAAAAAGGA
+
3>>AAFFFFFFFGGGGGGGGGGBDEHFHHHHGHCGHGHHGHHHHHHHHHHHFGHHHGHHHHHHHHFHHHGHHHHHHGHGHHHGHHHGHHHHHHHGGGGHHHHHHHHHHHHHGGHHHHHHHHHHHGHHHHHHHHHFHHHHHHGHHGHHHHHHGHFHHHGHHFGHGHHHHHGHHHHHHHHHGHGEGHHHHGFGGHHHEHFGGGHEGHHHHBGHHHHHHHGHHHHGHGHHHHGHGFBGHHGHHFHHBGF:CFGF
@M05620:45:000000000-G6HP7:1:1101:20893:8694 1:N:0:123
ATCTCTATCTCCTAAAAACCTGTTTAGATTTGGAGATAGACCTTCAGGTTTTTCATCATTTTCTGCATGAATTATACATTGACCACGTTCCAGCGTGGTCAGTTTGCAGCATTCTGTTATTTTGTTTGACAGAGTGTCTTGTTGAGAACATATGTAGGACATGATTTTTTCCTGCAACAGGGAAAATAAAGTATAAGTTTTAAAGATTTATTCTTTAATAAAGGATCTCAAAGCCAGCTTTAGAAAAAGGA
+
BBBBBFFFFFFFGGGFFGGGFFHHHHHHHHHHHHHHHHHFGFHHHHHHGHHFGHHHHHGHHHHHHHHGHGHHHHHGGHHHHHHHHHGHHHHHHHGGGGHHHHHHHGFHGHHGFHHHHHGHHHHHHHHHHHHHHHHFHHHHHHHHFGHHHHHHHHHHHHHHHHHGHHHHHFFHHHFHFHHHHGAGHHHHHFGFGHFGGFFGHHFGHGFGHHHHHHHHHFHGGDGFFHHHHHHHHHHHHGHHHHHHHGHHGGE
@M05620:45:000000000-G6HP7:1:1101:9648:8703 1:N:0:123
ATCTCTATCTCCTAAAAACCTGTTTAGATTTGGAGATAGACCTTCAGGTTTTTCATCATTTTCTGCATGAATTATACATTGACCACGTTCCAGCGTGGTCAGTTTGCAGCATTCTGTTATTTTGTTTGACAGAGTGTCTTGTTGAGAACATATGTAGGACATGATTTTTTCCTGCAACAGGGAAAATAAAGTATAAGTTTTAAAGATTTATTCTTTAATAAAGGATCTCAAAGCCAGCTTTAGAAAAAGGA
+
CCCCCFFFFFFFGGGGGGGGGGHHHHHHHHHHHHHHHHHHHHHHHHHHHHHGGHHHHHHHHHHHHHHHHHHHHHHHHHHHHHHHHHGHHHHHHHGGGGHHHHHHHHHHHHHHHHHHHHHHHHHHHHHHHHHHHHHHHHHHHHHHHHGHHHHHHHHHHHHHHHHHHHHHHGHHHHGHHHHHHGGHHHHHHHHHHHHGHGGHHHGHHHHHHHHHHHHHHHHHHHHHHHHHHHHGHFHHHGHHHHHHHHHHGGG
@M05620:45:000000000-G6HP7:1:1101:6406:8703 1:N:0:123
ATCTCTATCTCCTAAAAACCTGTTTAGATTTGGAGATAGACCTTCAGGTTTTTCATCATTTTCTGCATGAATTATACATTGACCACGTTCCAGCGTGGTCAGTTTGCAGCATTCTGTTATTTTGTTTGACAGAGTGTCTTGTTGAGAACATATGTAGGACATGATTTTTTCCTGCAACAGGGAAAATAAAGTATAAGTTTTAAAGATTTATTCTTTAATAAAGGATCTCAAAGCCAGCTTTAGAAAAAGGA
+
CCCCCFFFFFFFGGGGGGGGGGHHHHHHHHHHHHHHHHHHHHHHHHHHHHHGGHHHHHHHHHHHHHHHHHHHHHHHHHHHHGHHHHGHHHHHHHGGGGHHHHHHHHHHHHHHHHHHHHHHHHHHHHHHHGHHHHHHHHHHHHHHHHHHHHHHHHHHHHHHHHHHHHHHHGHHHHHHHHHHHGGHHHHHHHHHHHHHHGHHHHHHHHHHHHHHHHHHHHHHHGHHHHHHHGHGHHHHHGHHHHHHFHHHGGH
@M05620:45:000000000-G6HP7:1:1101:23779:8703 1:N:0:123
ATCTCTATCTCCTAAAAACCTGTTTAGATTTGGAGATAGACCTTCAGGTTTTTCATCATTTTCTGCATGAATTATACATTGACCACGTTCCAGCGTGGTCAGTTTGCAGCATTCTGTTATTTTGTTTGACAGAGTGTCTTGTTGAGAACATATGTAGGACATGATTTTTTCCTGCAACAGGGAAAATAAAGTATAAGTTTTAAAGATTTATTCTTTAATAAAGGATCTCAAAGCCAGCTTTAGAAAAAGGA
+
DDDDDFFFFFFFGGGGGGGGGGHHHHHHHHHHHHHHHHHHHHHHHHHHHHHGGHHHHIHHHHIHIHHHHHHHHHHHHHHHHHHHHHGHHHHHHHGGGGHHHHHHHHHHHHHHHHHHHHHHHHHHHHHHHHHHHHHHHHHHHHHHHHHHHHHHHHHHHHHHHHHHHHHHHGHHHHHHHHHHHGGHHHHHGHHHHHHHHHHHHHHHHHHHHHHHHHHHHHHHHHHGHHHHHGHHGHHHHGHHHHHGHGHHGGH
@M05620:45:000000000-G6HP7:1:1101:26278:8742 1:N:0:123
AAACCAGAAGACATGAGGTCAGCTAGATCGGAAGAGCACACGTCTGAACTCCAGTCACTCTCGCGCATCTCGTATGCCGTCTTCTGCTTGAAAAAAAAAAAAAAAACAAAACAACTAACATATGTTAAACTAAATAATCTAAAACACATAAATTAAAGAAAGTAAATGTATCTAAAAAATGTACACTCAAGTGTACATAGTAAGCATGTAGTCAATATAAAATTATCTCCCCTCCCACTTGACACAACTAC
+
BCBCCBBFFFFFGGGGGFBGGGHHHGHHHHGEFGHHHGHHHEGHHFGHHHHHHHFGHHHHHHGGGGGG@GHGFEHHHHGFGHGHHHHHHHGHHGHGGGGGB<><///?/0?0...11111111111000<00<0<0000000=00...000:000:000./00:0000000;;90000-.0;;;000//00009;000000;00;00000099900:0000;0000:000;./.../.:00:0:9/.;090
@M05620:45:000000000-G6HP7:1:1101:12755:8742 1:N:0:123
CATCCTGACCCTGAAGTACCCCATTGAGCATGGCATCGTCACCAACTGGGACGACATGGAGAAGATCTGGCACCACACCTTCTACAACGAGCTGCGCGTGGCCCCGGAGGAGCACCCAGTGCTGCTGACCGAGGCCCCCCTGAACCCCAAGGCCAACAGAGAGAAGATGACTCAGGTGAGGCTCGGCCGACGCCCGTGCTCCTCCCGTCCTTTCCCCAGTCATTTTCTGCCCGGCTTGATTTCTGACATTA
+
BBBBBFFFFFFFGGGGGGGGGGGHGHHHHHHHHHHHHGGHHGHHHGHHHHHHGGGGGHHHHHHHHHHHHHHHHGHHHGGHHHHHHHHHGGGGGHGGGGFGGGHHGGGGGGGGHGHHGGHHHHHHHHHHHHGGGGGGGGGGGGHHHHGGGGHGHHGGGGGGGGGGGFGGGGGGGGGGGGGGGGGGFFFFFFFFFFFFDFFFFFFFFFFFFFFFFFFFFFFFFFFFFFFFFFFFDDFFFAABFFFFFFFFFF/
@M05620:45:000000000-G6HP7:1:1101:18426:8768 1:N:0:123
CTCTCTATCTCCTAAAAACCTGTTTAGATTTGGAGATAGACCTTCAGGTTTTTCATCATTTTCTGCATGAATTATACATTGACCACGTTCCAGCGTGGTCAGTTTGCAGCATTCTGTTATTTTGTTTGACAGAGTGTCTTGTTGAGAACATATGTAGGACATGATTTTTTCCTGCAACAGGGAAAATAAAGTATAAGTTTTAAAGATTTATTCTTTAATAAAGGATCTCAAAGCCAGCTTTAGAAAAAGGA
+
3>AABFFFFFFFGGGGFGGGGGHHHGHHHHHHHHHHHHHGHHHHHHHHHHHGGHHHHHHHHHHHGHGHHHHHHHHHHHHHGHHHHHGHHHHHHHGGGGHHHHHHHHHHGHHHHHHHHHHHHHHHHHHHHHGGHHHHHHHHHHHHBGHFHHHHHHHHHHHHHHGHHHHHHGHHHHHHHHHHHEFHEGFGHHGHHHGHHGHHHDGHHHHHHFHHHHHHHFGHGHFHHHHHHGHHGHHHHGEHHFHFGHGFGCF
@M05620:45:000000000-G6HP7:1:1101:18423:8786 1:N:0:123
ATCTCTATCTCCTAAAAACCTGTTTAGATTTGGAGATAGACCTTCAGGTTTTTCATCATTTTCTGCATGAATTATACATTGACCACGTTCCAGCGTGGTCAGTTTGCAGCATTCTGTTATTTTGTTTGACAGAGTGTCTTGTTGAGAACATATGTAGGACATGATTTTTTCCTGCAACAGGGAAAATAAAGTATAAGTTTTAAAGATTTATTCTTTAATAAAGGATCTCAAAGCCAGCTTTAGAAAAAGGA
+
DDDDDFFFFFFFGGGGGGGGGGHHHHHHHHHHHHHHHHHHHHHHHHHHHHHGGHHHHHIHHHHIIHHHHHHHHHHHHHHHHHHHHHGHHHHHHHGGGGHHHHHHHHHHHHHHHHHHHHHHHHHHHHHHHHHHHHGHHHHHHHHHHHHHHHHHHHHHHHHHHHHHHHHHHGHHHHHHHHHHHGGHHHHHHHHHHHHHHHHHHHGHHHHHHHHHHHHHHHHHHHHHHHHHHHHHHHHHHGHHHHHHHHHHGGH
@M05620:45:000000000-G6HP7:1:1101:5288:8798 1:N:0:123
AGATTACTGCAACAGTTCCCCCTGGACCTGGAAAAGTTTCTTGCCTGGCTTACAGAAGCTGAAACAACTGCCAATGTCCTACAGGATGCTACCCGTAAGGAAAGGCTCCTAGAAGACTCCAAGGGAGTAAAAGAGCTGATGAAACAATGGCAAGTAAGTCAGGCATTTCCGCTTTAGCACTCTTGTGGATCCAATTGAACAATTCTCAGCATTTGTACTTGTAACTGACAAGCCAGGGACAAAACAAAGAT
+
BBABCFFFFFFFGGGFGGGGGGGGHHHHFHHGHGHHGHHHHHHHHHHHHHHHHHHHHHHHHGHHHHHHHHHHHHHHGGHHGHHHHFHHHHHHHHGEEFHGHHFHHHHHGHHHHHHHHHHHHGHGGFGEFHHHHGHHHHHHHHHHHHHHHHHHHGHHGHHHHHHHHHHHHHGGGGGHHHHHHGHHHHHGGHGHFHHHHGGFHHHHHHHFHHHHHHHHHHHGHGHFHHHHHFFHHGGGGGGGGGFGGFGGGGF
@M05620:45:000000000-G6HP7:1:1101:5291:8817 1:N:0:123
AGATTACTGCAACAGTTCCCCCTGGACCTGGAAAAGTTTCTTGCCTGGCTTACAGAAGCTGAAACAACTGCCAATGTCCTACAGGATGCTACCCGTAAGGAAAGGCTCCTAGAAGACTCCAAGGGAGTAAAAGAGCTGATGAAACAATGGCAAGTAAGTCAGGCATTTCCGCTTTAGCACTCTTGTGGATCCAATTGAACAATTCTCAGCATTTGTACTTGTAACTGACAAGCCAGGGACAAAACAAAGAT
+
CCCCCFFFFFFFGGGGGGGGGGGGHHHHHHHHHHHHHHHHHHHHHHHHHHHHHHHHHHHHHHHHHHHHHHHHHHHHHHHHHHHHHHHHHHHHHHGGGGHHHHGHHHHHGHHHHHHHHHHHHHHGGGGGHHHHHGHHHHGHHHHHHHHHHHHHHGHHHHHHHHHHHHHHHHGGGGGHHHHHHHHHHHHGHHHHGHHHHHHHHHHHHHHHHHHHHHHHHGHHHHHGHHHGGHHHHGGGGGGGGGGGGGGGGGF
@M05620:45:000000000-G6HP7:1:1101:6719:8837 1:N:0:123
ATCTCTATCTCCTAAAAACCTGTTTAGATTTGGAGATAGACCTTCAGGTTTTTCATCATTTTCTGCATGAATTATACATTGACCACGTTCCAGCGTGGTCAGTTTGCAGCATTCTGTTATTTTGTTTGACAGAGTGTCTTGTTGAGAACATATGTAGGACATGATTTTTTCCTGCAACAGGGAAAATAAAGTATAAGTTTTAAAGATTTATTCTTTAATAAAGGATCTCAAAGCCAGCTTTAGAAAAAGGA
+
CCCCCFFFFFFFGGGGGGGGGGHHHHHHHHHHHGFHHHHHHHHHHHHHHHHGGHHHHHHHHIHIHHHHHHHHHHHHHHHHHHHHHHGHHHHHHHGGGGHHHHHHHHHHHHHHHHHHHHHHHHHHHHHHHHHHHHHHHHHHHHHHHHHHHHHHHHHHHHHHHHHHHHHHHGHHHHHHHHHHHGGHHHHHHHHHHHHHHHHHHHHHHHHHHHHHHHHHHHHHHHHHHHHHHHHHHHHHHGHHHHHHHHHHGGH
@M05620:45:000000000-G6HP7:1:1101:14653:8839 1:N:0:123
AGATTACTGCAACAGTTCCCCCTGGACCTGGAAAAGTTTCTTGCCTGGCTTACAGAAGCTGAAACAACTGCCAATGTCCTACAGGATGCTACCCGTAAGGAAAGGCTCCTAGAAGACTCCAAGGGAGTAAAAGAGCTGATGAAACAATGGCAAGTAAGTCAGGCATTTCCGCTTTAGCACTCTTGTGGATCCAATTGAACAATTCTCAGCATTTGTACTTGTAACTGACAAGCCAGGGACAAAACAAAGAT
+
AAAABFFFFFFFGG4FGGGGGGGGHHHHHHGHHHHHFHHHHHHHGHHHHHHHHHHHHGGHHHHHHFHHHHHHHHHHFGHHABFGHFHHHHDFGHGG@EHFFHGHHHHHGHHHHHHHHHHHHHHFEFFGHFGHHGGHGHGHHFHHFGHHHHHEGFDFFHHFFHHHHHHHHHGGGGGHHHHHHHHHHFGGHHHHGHHHHHHHGHGHHHHHHHHHHGFGHFCGHGFHHHHHFFGFHFFGGGGGGGFAFEFGFGF
@M05620:45:000000000-G6HP7:1:1101:14636:8851 1:N:0:123
AGATTACTGCAACAGTTCCCCCTGGACCTGGAAAAGTTTCTTGCCTGGCTTACAGAAGCTGAAACAACTGCCAATGTCCTACAGGATGCTACCCGTAAGGAAAGGCTCCTAGAAGACTCCAAGGGAGTAAAAGAGCTGATGAAACAATGGCAAGTAAGTCAGGCATTTCCGCTTTAGCACTCTTGTGGATCCAATTGAACAATTCTCAGCATTTGTACTTGTAACTGACAAGCCAGGGACAAAACAAAGAT
+
BBBBBFFFFFDFGGFGGGGGGGGGHHHHHHHHHHHHHHHHHHHHHHHHHHHHHHHGHHHHHGHFHHHHHHHHHHHHHHHHHHHHHHHHHHHHHHGGEEGGHHFHHHHHGHHHHHHGHHHHGHHGFEFEHGHHHGHHHHGHHGGGHGHHHHHHHGHHHHHHHHGHGHHHHHGGGGGHHHHHHHHHHDGGHGHHGGHHHGDFFHHHHHHFHHGHHHHHHFHGHHHGHHHHGHHHEGGGGGFGFGFGGGGGGG;
@M05620:45:000000000-G6HP7:1:1101:4046:8856 1:N:0:123
CATCCTGACCCTGAAGTACCCGGCTTGATTTCTGACATTAGATCGGAAGAGCACACGTCTGAACTCCAGTCACTCTCGCGCATCTCGTATGCCGTCTTCTGCTTGAAAAAAAAAAAAAAAACTATATCCAATACTGTTAATCCTTTTCTTACATAGCTAAGTAGAAAGACTGTCACCATACAAATATACAGTGCATTATCCCAACAGTACAGATCGAAGCTTCTGGTGAATATTGTATAGCCAGCTCTATA
+
EEEEEFFFFFFFGGGGGGGGGGGGGGGHHHHHHHHHHHHHHHHHHGGGGHHHHHHHGHHHGHHHHHHHHHHHHHHHHGGGGGGFHHHGGHHHHGGGHGHHHHHHHHHHGHGFDCG<</>--.1<1111110100111111111<<:0111:1111101:101:11<10//1001110000/0<01111111111111111100/<./<:1111<0../.9011<101/10<111:11111100..001111
@M05620:45:000000000-G6HP7:1:1101:24852:8910 1:N:0:123
ATCTCTATCTCCTAAAAACCTGTTTAGATTTGGAGATAGACCTTCAGGTTTTTCATCATTTTCTGCATGAATTATACATTGACCACGTTCCAGCGTGGTCAGTTTGCAGCATTCTGTTATTTTGTTTGACAGAGTGTCTTGTTGAGAACATATGTAGGACATGATTTTTTCCTGCAACAGGGAAAATAAAGTATAAGTTTTAAAGATTTATTCTTTAATAAAGGATCTCAAAGCCAGCTTTAGAAAAAGGA
+
CCDCDFFFFFFFGGGGGGGGGGHHHHHHHHHHHHHHHHHHHHHHHHHHHHHGGHHHHIHIHIHIIHHHHHHHHHHHHHHHHHHHHHGHHHHHHHGGGGHHHHHHHHHHHHHHHHHHHHHHHHHHHHHHHHHHHHHHHHHHHHHHHHHHHHHHHHHHHHHHHHHHHHHHHGHHHHHHHHHHHGGHHHHHHHHHHHHHHGHHHHHHHHHHHHHHHHHHHHHHHHHHHHHHHHHHHHHHHGHHHHHHHHHHGGH
@M05620:45:000000000-G6HP7:1:1101:24833:8921 1:N:0:123
ATCTCTATCTCCTAAAAACCTGTTTAGATTTGGAGATAGACCTTCAGGTTTTTCATCATTTTCTGCATGAATTATACATTGACCACGTTCCAGCGTGGTCAGTTTGCAGCATTCTGTTATTTTGTTTGACAGAGTGTCTTGTTGAGAACATATGTAGGACATGATTTTTTCCTGCAACAGGGAAAATAAAGTATAAGTTTTAAAGATTTATTCTTTAATAAAGGATCTCAAAGCCAGCTTTAGAAAAAGGA
+
CCCCCFFFFFFFGGGGGGGGGGHHHHHHHHHHHHHHHHHHHHHHHHHHHHHGGHFHHGHHHHHHHHHHHHHHHHHHHHHHHHHHHHGHHHHHHHGFGGGHHHHHHHHHHHHHHHHHHHHHHHHHHHHHGHGHHHGHHHHHHHHHHHGHHHHHHHHGHHHHHHHHHHHHHGHHHHHHHHHHHGGGHHHHGHHHHHHGHFGHHGHGHHHHHHHHHGHHGGHHHGHHHHHHHGGFHHHHHGHHHHHHFHHHGGH
@M05620:45:000000000-G6HP7:1:1101:17451:8925 1:N:0:123
ATCTCTATCTCCTAAAAACCTGTTTAGATTTGGAGATAGACCTTCAGGTTTTTCATCATTTTCTGCATGAATTATACATTGACCACGTTCCAGCGTGGTCAGTTTGCAGCATTCTGTTATTTTGTTTGACAGAGTGTCTTGTTGAGAACATATGTAGGACATGATTTTTTCCTGCAACAGGGAAAATAAAGTATAAGTTTTAAAGATTTATTCTTTAATAAAGGATCTCAAAGCCAGCTTTAGAAAAAGGA
+
BBCCCFFFFFFFGGGGGGGGGGHHHHHHHHHHGHHGHHHHHHHHHHHHHHHGGHHHHHHHHHHHIHHHHHHHHHHHHHHHHHHHHHGHHHHHHHGGGGHHHHHHHHHHHHHHHHHHHHHHHHHHHHHHHGHHHHHHHHHHHHHHHHHHHHHHHHHHHHGHHHHHHHHHHGHHHHHHHHHHHGGHHHHHGHHHHHHHHGHHHHHHHHHHHHHHHHHHHHHHHGHHHHHHHHHHHHHHHGHHHHGHHHHHGGH
@M05620:45:000000000-G6HP7:1:1101:17465:8937 1:N:0:123
ATCTCTATCTCCTAAAAACCTGTTTAGATTTGGAGATAGACCTTCAGGTTTTTCATCATTTTCTGCATGAATTATACATTGACCACGTTCCAGCGTGGTCAGTTTGCAGCATTCTGTTATTTTGTTTGACAGAGTGTCTTGTTGAGAACATATGTAGGACATGATTTTTTCCTGCAACAGGGAAAATAAAGTATAAGTTTTAAAGATTTATTCTTTAATAAAGGATCTCAAAGCCAGCTTTAGAAAAAGGA
+
1111AFD3FBF@GGGFFGGGFA1FGFFF3DFHH1B10DF1FG1FF1AGGHGAFG2BFGHGHFHHGFDGHF1BAADFG2AG1DAFEGFAFGFFDG>B>EGHGCBB@GGHHHHFBF@F@@FGHGHH0GHGFGFGHH1BBFEFFGHH2FF1GHHHFFGHBGGGHHHHGHHHHCGHFFHHGFHHHFCCHFDFBHFHGBFGG>GHFFCDGFFHFDGHHHHHFHHF0=DGHHHHHFHHFCGCGGHHHHFBCGCG?.C
@M05620:45:000000000-G6HP7:1:1101:24580:8965 1:N:0:123
ATCTCTATCTCCTAAAAACCTGTTTAGATTTGGAGATAGACCTTCAGGTTTTTCATCATTTTCTGCATGAATTATACATTGACCACGTTCCAGCGTGGTCAGTTTGCAGCATTCTGTTATTTTGTTTGACAGAGTGTCTTGTTGAGAACATATGTAGGACATGATTTTTTCCTGCAACAGGGAAAATAAAGTATAAGTTTTAAAGATTTATTCTTTAATAAAGGATCTCAAAGCCAGCTTTAGAAAAAGGA
+
DDDCDFFFFFFFGGGGGGGGGGHHHHHHHHHHHHHHHHHHHHHHHHHHHHHGGHHHHHHHHHIHIHHHHHHHHHHHHHHHHHHHHHGHHHHHHHGGGGHHHHHHHHHHHHHHHHHHHHHHHHHHHHHHHHHHHHHHHHHHHHHHHCGHHHHHHHHHHHHHHHHHHHHHHGHHHHHHHHHHHGGHHHHHHHHHHHHHHHHHHHHHHHHHHHHHHHHHHHHHHHHHHHHHHHHHHHHHHGHHHHHHHHHHGGH
@M05620:45:000000000-G6HP7:1:1101:24588:8981 1:N:0:123
ATCTCTATCTCCTAAAAACCTGTTTAGATTTGGAGATAGACCTTCAGGTTTTTCATCATTTTCTGCATGAATTATACATTGACCACGTTCCAGCGTGGTCAGTTTGCAGCATTCTGTTATTTTGTTTGACAGAGTGTCTTGTTGAGAACATATGTAGGACATGATTTTTTCCTGCAACAGGGAAAATAAAGTATAAGTTTTAAAGATTTATTCTTTAATAAAGGATCTCAAAGCCAGCTTTAGAAAAAGGA
+
CCCCCFFFFFFFGGGGGGGGGGHHHHHHHHHHHHHHHHHHHHHHHHHHHHHGGHHHHHHHHHIHHHHHHHHHHHHHHHHHHHHHHHGHHHHHHHGGGGHHHHHHHHHHHHHHHHHHHHHHHHHHHHHHHHHHHHHHHHHHHHHHHHHHHHHHHHHHHHGHHHHHHHHHHGHHHHGHHHHHGGGHHHHHHHHHHHHHHGHHHHGHHHHHHHHHHHHHHGHHHGHHHHHHHHHHHHHHHGHHHGHHGHHHGGG
@M05620:45:000000000-G6HP7:1:1101:16036:8990 1:N:0:123
CATCCTGACCCTGAAGTACCCCATTGAGCATGGCATCGTCACCAACTGGGACGACATGGAGAAGATCTGGCACCACACCTTCTACAACGAGCTGCGCGTGGCCCCGGAGGAGCACCCAGTGCTGCTGACCGAGGCCCCCCTGAACCCCAAGGCCAACAGAGAGAAGATGACTCAGGTGAGGCTCGGCCGACGCCCGTGCTCCTCCCGTCCTTTCCCCAGTCATTTTCTGCCCGGCTTGATTTCTGACATTA
+
DDDDDFFFFFFFGGGGGGGGGGGHHHHHHHHHHHHHHGHHHGHHHGHHHHHHGGGGGHHHHHHHHHHHHHHHHGHHHGGHHHHHHHHHGGGGGHHGGGEGGGHHGGGGGGGGHGHHGGHGHHHHHHHHHHGGGGGGGGGGGGHHHHGGGGHGHHGGGGGGGGGGFGGFGGGGGGGGGGGGGGGGFFFFFFFFFFFFDFFFFFFFFFF<DFFFFFFFFFFFFFFFFFFFFEFFFFFFFFFFFFFFFBFFFF0
@M05620:45:000000000-G6HP7:1:1101:12688:9007 1:N:0:123
ATCTCTATCTCCTAAAAACCTGTTTAGATTTGGAGATAGACCTTCAGGCTTTTCATCATTTTCTGCATGAATTATACATTGACCACGTTCCAGCGTGGTCAGTTTGCAGCATTCTGTTATTTTGTTTGACAGAGTGTCTTGTTGAGAACATATGTAGGACATGATTTTTTCCTGCAACAGGGAAAATAAAGTATAAGTTTTAAAGATTTATTCTTTAATAAAGGATCTCAAAGCCAGCTTTAGAAAAAGGA
+
BABBBFFFFFBFGGGGGGGGGGHHHHHHHHHHHHHHHHGHHHHHHHHH3FGHHHHHHHHHHHHHGHHHHHHHHHHHHHHHHHHHHHGHHHHHHHGGGGHHHHHHGHHHHHHHHHHHHHHHHHGHHHHHHHHHHHHHHHHHHHHHGHHHHHHHHHHHHHHHHHHHHHHHHGHHHHHHFHHHHGGHHHHHHHHHHHHHHGHFHHHFHHHHHHHHHHHHHHHHHGHHHHGHHHHHHHHHHGHHHHHHHHHHGGF
@M05620:45:000000000-G6HP7:1:1101:10456:9017 1:N:0:123
ATCTCTATCTCCTAAAAACCTGTTTAGATTTGGAGATAGACCTTCAGGTTTTTCATCATTTTCTGCATGAATTATACATTGACCACGTTCCAGCGTGGTCAGTTTGCAGCATTCTGTTATTTTGTTTGACAGAGTGTCTTGTTGAGAACATATGTAGGACATGATTTTTTCCTGCAACAGGGAAAATAAAGTATAAGTTTTAAAGATTTATTCTTTAATAAAGGATCTCAAAGCCAGCTTTAGAAAAAGGA
+
AABBA5DDFFFFGGGGFBEEGGHHHFHBGGHHHBGBCBG5FGHHGGH3GGHFEGBGHHHHHHHHFHFH5G5GFDF5F5FHG5DG3F1FFGHHEEGEGCFFGEFBFFHGFHCG4@GFHHBGHGHHGHFB3FDGGCH3?BFHFHHF4GE4F3EGHBGHEH3B0F11GGHHH@GDHBGH1@@@G/FGF<?FDDDGFG1@FGHHHFFGG1>GGBHFGHHHH0DDBDHFBDCGHHFHFGH/GCHHFB00CGFGGCF
@M05620:45:000000000-G6HP7:1:1101:10450:9038 1:N:0:123
ATCTCTATCTCCTAAAAACCTGTTTAGATTTGGAGATAGACCTTCAGGTTTTTCATCATTTTCTGCATGAATTATACATTGACCACGTTCCAGCGTGGTCAGTTTGCAGCATTCTGTTATTTTGTTTGACAGAGTGTCTTGTTGAGAACATATGTAGGACATGATTTTTTCCTGCAACAGGGAAAATAAAGTATAAGTTTTAAAGATTTATTCTTTAATAAAGGATCTCAAAGCCAGCTTTAGAAAAAGGA
+
DDDDDFFFFFFFGGGGGGGGGGHHHHHHHHHHHHHHHHHHHHHHHHHHHHHGGHHHHHIHHHHIIHHHHHHHHHHHHHHHHHHHHHGHHHHHHHGGGGHHHHHHHHHHHHHHHHHHHHHHHHHHHHHHHHHHHHHHHHHHHHHHHHHHHHHHHHHHHHHHHHHHHHHHHGHHHHHHHHHHHGGHHHHHHHHHHHHHHHHHHHHHHHHHHHHHHHHHHHHHHHGHHHHHHHHHHHHHHGHHHHHHHHHHGGH
@M05620:45:000000000-G6HP7:1:1101:11120:9051 1:N:0:123
ATCTCTATCTCCTAAAAACCTGTTTAGATTTGGAGATAGACCTTCAGGTTTTTCATCATTTTCTGCATGAATTATACATTGACCACGTTCCAGCGTGGTCAGTTTGCAGCATTCTGTTATTTTGTTTGACAGAGTGTCTTGTTGAGAACATATGTAGGACATGATTTTTTCCTGCAACAGGGAAAATAAAGTATAAGTTTTAAAGATTTATTCTTTAATAAAGGATCTCAAAGCCAGCTTTAGAAAAAGGA
+
DDDDDFFFFFFFGGGGGGGGGGHHHHHHHHHHHHHHHHHHHHHHHHHHHHHGGHHHHHHHHIIIHHHHHHHHHHHHHHHHHHHHHHGHHHHHHHGGGGHHHHHHHHHHHHHHHHHHHHHHHHHHHHHHHHHHHHHHHHHHHHHHHHHHHHHHHHHHHHHHHHHHHHHHHGHHHHHHHHHHHGGHHHHHHHHHHHHHHHHHHHHHHHHHHHHHHHHHHHHHHHHHHHHHHHHHHHHHHGHHHHGHHGHHGGH
@M05620:45:000000000-G6HP7:1:1101:10455:9055 1:N:0:123
ATCTCTATCTCCTAAAAACCTGTTTAGATTTGGAGATAGACCTTCAGGTTTTTCATCATTTTCTGCATGAATTATACATTGACCACGTTCCAGCGTGGTCAGTTTGCAGCATTCTGTTATTTTGTTTGACAGAGTGTCTTGTTGAGAACATATGTAGGACATGATTTTTTCCTGCAACAGGGAAAATAAAGTATAAGTTTTAAAGATTTATTCTTTAATAAAGGATCTCAAAGCCAGCTTTAGAAAAAGGA
+
AABBBFFFFFFFGGGGGGGGGGEGHHHHHHHHHGHHHHHHGHHHHHHGHHHGGHGHHHHHHHHHHHHHHGHHHHHHHHHHHHHHHHGHHHHHHHGFGGHHHHHHHHHHHHGHHHHHHHHHHHHFHHHHHHHHHHHHHHHHHHHFHHHHHGHHHHHHHHHHHHHHHHHHHGHHHHHHHHHHHGGHGGHHHHHHHHGHHHFHHHHGHHHHHHHHHHHHHDHHHHHGHHGHHHHHFHHHHGHHHHHHHHHHGGH
@M05620:45:000000000-G6HP7:1:1101:28214:9060 1:N:0:123
CATCCTGACCCTGAAGTACCCCATTGAGCATGGCATCGTCACCAACTGGGACGACATGGAGAAGATCTGGCACCACACCTTCTACAACGAGCTGCGCGTGGCCCCGGAGGAGCACCCAGTGCTGCTGACCGAGGCCCCCCTGAACCCCAAGGCCAACAGAGAGAAGATGACTCAGGTGAGGCTCGGCCGACGCCCGTGCTCCTCCCGTCCTTTCCCCAGTCATTTTCTGCCCGGCTTGATTTCTGACATTA
+
CCCCCFFFFFFFGGGGGFGGGGGHHHHHHHHHHHHHHGHHHGHHHGHGHHGHGGGGGHHHHHHHHHHHHHHHHGHHHGGHHHHHHHHHGGGGGHHGGGGGGGHHGGGGGGGGHHHHGGHGHHHHHHHHHHGGGGGGGGGGGGHHHHGGGGHGHHGGGGGGGGFEGGGGGGGGGGGGGGGGGGGGFFFFFFFFFFFF@DFFFFFFFFFADFDFFFFFFFFFFFFFBBFFFFFFF;DFFAFFFFFFFEFFFF9
@M05620:45:000000000-G6HP7:1:1101:11105:9064 1:N:0:123
ATCTCTATCTCCTAAAAACCTGTTTAGATTTGGAGATAGACCTTCAGGTTTTTCATCATTTTCTGCATGAATTATACATTGACCACGTTCCAGCGTGGTCAGTTTGCAGCATTCTGTTATTTTGTTTGACAGAGTGTCTTGTTGAGAACATATGTAGGACATGATTTTTTCCTGCAACAGGGAAAATAAAGTATAAGTTTTAAAGATTTATTCTTTAATAAAGGATCTCAAAGCCAGCTTTAGAAAAAGGA
+
ABBBBF5FFFFFGGGGGBEGGGHHHFGHHHHHG4GHHHHHHHHHHHHEHHHGGHGHHHHHHHHHHHHHHGHHHHHHHHHHHHGHFHGFGHHHHHGGFGHHHHHHHHHHHHHGHHHHHHHHHHHHHHHHHGHHGHFHHHHHHHHHGGGHHFHHFHGHHHFHHHHFHHHHHCHHHHH0DGAGHGGG<0FGDGHHHHHHHHHHHHHGHEGHHHHHHHHHHHFHHHEHHHGHHGFHHGGHHGHHGHEGHFHA.CH
@M05620:45:000000000-G6HP7:1:1101:24900:9086 1:N:0:123
CATCCTGACCCTGAAGTACCCCATTGAGCATGGCATCGTCACCAACTGGGACGACATGGAGAAGATCTGGCACCACACCTTCTACAACGAGCTGCGCGTGGCCCCGGAGGAGCACCCAGTGCTGCTGACCGAGGCCCCCCTGAACCCCAAGGCCAACAGAGAGAAGATGACTCAGGTGAGGCTCGGCCGACGCCCGTGCTCCTCCCGTCCTTTCCCCAGTCATTTTCTGCCCGGCTTGATTTCTGACATTA
+
CCCCCFFFFFFFGGGGGGGGGGGHHHHHHHHHHHHHHGHHHGHHHGHHHHHHGGGGGHHGHHHHHHHHHHHHHGHHHGGHHHHHHHHHGGGGGHHGGGGGGGHHGGGGGGGGHGHHGGHGHHHHHHHHHHGGGGGGGGGGGGHHHHGGGGHGHHGGGGGGGGGGGGGGGGGGGGGGGGGGGGGGFFFFFCDFCFFFCFFFFFFFFFFFFFFFFFFFFFFFFFFFFFFFFFFFFABDFAAFFFFFFFFFFF9
@M05620:45:000000000-G6HP7:1:1101:4480:9088 1:N:0:123
CATCCTGACCCTGAAGTACCCCATTGAGCATGGCATCGTCACCAACTGGGACGACATGGAGAAGATCTGGCACCACACCTTCTACAACGAGCTGCGCGTGGCCCCGGAGGAGCACCCAGTGCTGCTGACCGAGGCCCCCCTGAACCCCAAGGCCAACAGAGAGAAGATGACTCAGGTGAGGCTCGGCCGACGCCCGTGCTCCTCCCGTCCTTTCCCCAGTCATTTTCTGCCCGGCTTGATTTCTGACATTA
+
CDDCDFFFFFFFGGGGGGGGGGGHHHHHHHHHHHHHHGHHHGHHHGHHHHHHGGGGGHHHHHHHHHHHHHHHHGHHHGGHHHHHHHHHGGGGGHHGGGGGGGHHGGGGGGGGHHHHGGHHHHHHHHHHHHGGGGGGGGGGGGHHHHGGGGHGHHGGGGGGGGGGGGGGGGGGGGGGGGGGGGGGFFFFFFFFFFFFDFFFFFFFFFFFFFFFFFFFFEFFFFFFFFFFFFFFFFFFFFFFFFFFFFFFFF0
@M05620:45:000000000-G6HP7:1:1101:27837:9092 1:N:0:123
ATCTCTATCTCCTAAAAACCTGTTTAGATTTGGAGATAGACCTTCAGGTTTTTCATCATTTTCTGCATGAATTATACATTGACCACGTTCCAGCGTGGTCAGTTTGCAGCATTCTGTTATTTTGTTTGACAGAGTGTCTTGTTGAGAACATATGTAGGACATGATTTTTTCCTGCAACAGGGAAAATAAAGTATAAGTTTTAAAGATTTATTCTTTAATAAAGGATCTCAAAGCCAGCTTTAGAAAAAGGA
+
CCCCCFFFFFFFGGGGGGGGGGHHHHHHHHHHHHHHHHHHHHHHHHHHHHHGGHHHHIHHHHHHIHHHHHHHHHHHHHHHHHHHHHGHHHHHHHGGGGHHHHHHHHHHHHHHHHHHHHHHHHHHHHHHHHGHHHHHHHHHHHHHHHHHHHHHHHHHHHHHHHHHHHHHHGHHHHHHHHHHHGGHHHHHHHHHHHHGHHHHHHGHHHHHHHHHHHHHHHHHHHHHHHHHHHHHHHHHHGHHHHGFGGHHGGH
@M05620:45:000000000-G6HP7:1:1101:4495:9102 1:N:0:123
CATCCTGACCCTGAAGTACCCCATTGAGCATGGCATCGTCACCAACTGGGACGACATGGAGAAGATCTGGCACCACACCTTCTACAACGAGCTGCGCGTGGCCCCGGAGGAGCACCCAGTGCTGCTGACCGAGGCCCCCCTGAACCCCAAGGCCAACAGAGAGAAGATGACTCAGGTGAGGCTCGGCCGACGCCCGTGCTCCTCCCGTCCTTTCCCCAGTCATTTTCTGCCCGGCTTGATTTCTGACATTA
+
BBBBBFFFFFFFGGGGGGGGGGGHHHHHHGHHGHHHHGHHHGHFHGHHGFHHEGGGGHHEHGHHHHHFHHHHHGHHHGGHHHHHHGHHGGGGGHHGGGGGGGHHGGGGGGGGHHHHGGGHHHHHHHHHHHGGGGGGFGGGGGHHHHGGGGHGHHGGGGGGGGGGGFBFFGGGGGB/;CFFACFGFAEFFCF-BFDB>.9EBBBFFFFEFFFFFFFFBFDFFFFFFFFFFFFFFFFFFF.BBFFBF/B/9F/
@M05620:45:000000000-G6HP7:1:1101:24896:9110 1:N:0:123
CATCCTGACCCTGAAGTACCCCATTGAGCATGGCATCGTCACCAACTGGGACGACATGGAGAAGATCTGGCACCACACCTTCTACAACGAGCTGCGCGTGGCCCCGGAGGAGCACCCAGTGCTGCTGACCGAGGCCCCCCTGAACCCCAAGGCCAACAGAGAGAAGATGACTCAGGTGAGGCTCGGCCGACGCCCGTGCTCCTCCCGTCCTTTCCCCAGTCATTTTCTGCCCGGCTTGATTTCTGACATTA
+
CCCCCFFFFFFFGGGGGGGGGGGHHHHHHHHHHHHHHGHHHGHHHGHHHHHHGGGGGHHHHHHHHHHHHHGHHGGHHGGHHHHHHHHHGGGGGHHGGGGGGGHHGGGFGGGGHHHHGGHHHGHHHHHHHHGGGGGGGGGGGGHHHHGGGGGGHHGGGGGGGGGGGGGGGGGGGGGGFFFGGGGGFFFFFFFFFFFFBDFFFFFFFFFEDFDFFFFFFFFBFFFFFFFFFFFFFFFFFF.FFFFFEBFFFF/
@M05620:45:000000000-G6HP7:1:1101:5904:9110 1:N:0:123
ATCTCTATCTCCTAAAAACCTGTTTAGATTTGGAGATAGACCTTCAGGTTTTTCATCATTTTCTGCATGAATTATACATTGACCACGTTCCAGCGTGGTCAGTTTGCAGCATTCTGTTATTTTGTTTGACAGAGTGTCTTGTTGAGAACATATGTAGGACATGATTTTTTCCTGCAACAGGGAAAATAAAGTATAAGTTTTAAAGATTTATTCTTTAATAAAGGATCTCAAAGCCAGCTTTAGAAAAAGGA
+
AAAABFFFFFFFGGGGGGGGGGHHHFHHHHHHHGHGHHHGHHGHGHHHHHHGGHHGGGHHHHHHHHHHHGHHHHHGHHHHHHHHFHGHFHHGHHGFGGGHFHHHHHHGHHHEHHHHHHGHFHHHHGHHGHHHFHGHHHHHHHHHGHHHHFFHHHHHHHHHFHHGHHHHHGHHHHHHHHHHHGGGGGHGGFHFFHHHHHHHHGFHHGHHHHHHHHHHFHGGDGGFHHHHGFGHHHHBGGEHHGGHGCFCFGB
@M05620:45:000000000-G6HP7:1:1101:17482:9112 1:N:0:123
AGATTACTGCAACAGTTCCCCCTGGACCTGGAAAAGTTTCTTGCCTGGCTTACAGAAGCTGAAACAACTGCCAATGTCCTACAGGATGCTACCCGTAAGGAAAGGCTCCTAGAAGACTCCAAGGGAGTAAAAGAGCTGATGAAACAATGGCAAGTAAGTCAGGCATTTCCGCTTTAGCACTCTTGTGGATCCAATTGAACAATTCTCAGCATTTGTACTTGTAACTGACAAGCCAGGGACAAAACAAAGAT
+
A3AABFFFFFDFGGBGGGGGGGGGHHHHHHHHHHHHHHHHHHHHHHHHHHHHHHHHHHHHHHHHHHHHHHHHHHHHHHHHHHHHHHHHHHFHHHGGGGHHHHHHHHHHGHHHHHHGHHHHHHDFAGGGH4GHHGHHHHHHH?GHHHHHHHHHHGHHHHHHHHHHHHHHHHGGGGGHHHHHHHHHHFHGHHHHHFHHHFHHFHHHHHHHHHHHHHHHHHHHHHHHHHHHHHHHHGGGGGGGGGFFGGGGGGF
@M05620:45:000000000-G6HP7:1:1101:5892:9123 1:N:0:123
ATCTCTATCTCCTAAAAACCTGTTTAGATTTGGAGATAGACCTTCAGGTTTTTCATCATTTTCTGCATGAATTATACATTGACCACGTTCCAGCGTGGTCAGTTTGCAGCATTCTGTTATTTTGTTTGACAGAGTGTCTTGTTGAGAACATATGTAGGACATGATTTTTTCCTGCAACAGGGAAAATAAAGTATAAGTTTTAAAGATTTATTCTTTAATAAAGGATCTCAAAGCCAGCTTTAGAAAAAGGA
+
DDDDDFFFFFFFGGGGGGGGGGHHHHHHHHHHHHHHHHHHHHHHHHHHHHHGGHHHHIHHHHHHIHHHHHHHHHHHHHHHHHHHHHGHHHHHHHGGGGHHHHHHHHHHHHHHHHHHHHHHHHHHHHHHHHHHHHHHHHHHHHHHGHHHHHHHHHHHHHHHHHHHHHHHHGHHHHHHHHHHHGGHHHHHHHHHHHHHHHHHHHHHHHHHHHHHHHHHHHHHHHHHHHHHHHHGHGHHHGHHHHHHHHHHGGH
@M05620:45:000000000-G6HP7:1:1101:6499:9135 1:N:0:123
ATCTCTATCTCCTAAAAACCTGTTTAGATTTGGAGATAGACCTTCAGGTTTTTCATCATTTTCTGCATGAATTATACATTGACCACGTTCCAGCGTGGTCAGTTTGCAGCATTCTGTTATTTTGTTTGACAGAGTGTCTTGTTGAGAACATATGTAGGACATGATTTTTTCCTGCAACAGGGAAAATAAAGTATAAGTTTTAAAGATTTATTCTTTAATAAAGGATCTCAAAGCCAGCTTTAGAAAAAGGA
+
CCCCDFFFFFFFGGGGGGGGGGHHHHHHHHHHHHHHHHHHHHHHHHHHHHHGGHHHHIHHHHHHIHHHHHHHHHHHHHHHHHHHHHGHHHHHHHGGGGHHHHHHHHHHHHHHHHHHHHHHHHHHHHHHHHHHHHHHHHHHHHHHHHHHHHHHHHHHHHHHHHHHHHHHHGHHHHHHHHHHHGGHHHHHHHHHHHHHHHHHHHHHHHHHHHHHHHHHHHHHHGHHHHHHHGHHHHHHHGHHHHGHHHHHGGH
@M05620:45:000000000-G6HP7:1:1101:5878:9136 1:N:0:123
ATCTCTATCTCCTAAAAACCTGTTTAGATTTGGAGATAGACCTTCAGGTTTTTCATCATTTTCTGCATGAATTATACATTGACCACGTTCCAGCGTGGTCAGTTTGCAGCATTCTGTTATTTTGTTTGACAGAGTGTCTTGTTGAGAACATATGTAGGACATGATTTTTTCCTGCAACAGGGAAAATAAAGTATAAGTTTTAAAGATTTATTCTTTAATAAAGGATCTCAAAGCCAGCTTTAGAAAAAGGA
+
AABBBFFFFFFFGGGGGGGGGFGGHHHCHHHHH4GFHGHGHHHHHHHHHHHGGHHHGHHHHHHHHGHGHHHHHHHHHFHHHFHHHHGHHHHGHHGEGGHHHHFHHHHHHHHHHHHHHHHHHHHHFFHHGGHGHHHHHHHHHHHHHHHHHHHHHH44FHFHHHHFHHHHHCHHHHHHFHHHHGGHHHHHFFHGGGHHHHHHHHGHFHGHHHHHHHHHHFHHHFDFFGGHHHHHHHHHHGHHHGFFHHHGGGF
@M05620:45:000000000-G6HP7:1:1101:6514:9144 1:N:0:123
ATCTCTATCTCCTAAAAACCTGTTTAGATTTGGAGATAGACCTTCAGGTTTTTCATCATTTTCTGCATGAATTATACATTGACCACGTTCCAGCGTGGTCAGTTTGCAGCATTCTGTTATTTTGTTTGACAGAGTGTCTTGTTGAGAACATATGTAGGACATGATTTTTTCCTGCAACAGGGAAAATAAAGTATAAGTTTTAAAGATTTATTCTTTAATAAAGGATCTCAAAGCCAGCTTTAGAAAAAGGA
+
BBBBBFFFFFFFGGGFGGGGGGHHHHHHHHHHHGHHHHGHHHHHHHHHHHHGGHHHHHHHHHHHGHHHHHHHHHHHHHHHHHHHGHGHHHHHHHGGGGHHHHHHHHHHHHGHHHHHHHHHHHHHHHHHGHHHGHHHHHHHHHHHHEHFHHHHHHHHHGHHFHHHHHHHHGHHHHHHHHHHGGGHHHHHGBHFGHHHHHHHHGHHGHHHHHHHHHHHHHHH0GHHFGHFHHHHHHGFHGGHHHFFHHHGDFH
@M05620:45:000000000-G6HP7:1:1101:9436:9147 1:N:0:123
CATCCTGACCCTGAAGTACCCCATTGAGCATGGCATCGTCACCAACTGGGACGACATGGAGAAGATCTGGCACCACACCTTCTACAACGAGCTGCGCGTGGCCCCGGAGGAGCACCCAGTGCTGCTGACCGAGGCCCCCCTGAACCCCAAGGCCAACAGAGAGAAGATGACTCAGGTGAGGCTCGGCCGACGCCCGTGCTCCTCCCGTCCTTTCCCCAGTCATTTTCTGCCCGGCTTGATTTCTGACATTA
+
A1AAAFFFFCFFGGB1GFFGGG1FHGFFGDGHCG0FGEHHEFH1FEHHFGAGCCFEGFEGFHAGBGGHGHHFHGGHHGGHHHHGHFGHGGGGGHHGGGGG/<GHGCCCGCCFHHHHGFEHHHHHHH1DGGC<@CGGGGGGGECGHHGG.;.CGH.9EAFBB/.;9B/BFFFGGFFGGFFFFEGG@@EF@@@?@@@@@BFFFFFFFFFABBBFFFFFFFAFFFFFFFFFFFFFF<@@??AFFFFFB/FBFF/
@M05620:45:000000000-G6HP7:1:1101:9454:9162 1:N:0:123
CATCCTGACCCTGAAGTACCCCATTGAGCATGGCATCGTCACCAACTGGGACGACATGGAGAAGATCTGGCACCACACCTTCTACAACGAGCTGCGCGTGGCCCCGGAGGAGCACCCAGTGCTGCTGACCGAGGCCCCCCTGAACCCCAAGGCCAACAGAGAGAAGATGACTCAGGTGAGGCTCGGCCGACGCCCGTGCTCCTCCCGTCCTTTCCCCAGTCATTTTCTGCCCGGCTTGATTTCTGACATTA
+
DDDDDFFFFFFFGGGGGGGGGGGHHHHHHHHHHHHHHGHHHGHHHGHHHHHHGGGGGHHHHHHHHHHHHHHHHGHHHGGHHHHHHHHHGGGGGHHGGGGGGGHHGGGGGGGGHHHHGGHHHHHHHHHHHHGGGGGGGGGGGGHHHHGGGGHGHHGGGGGGGGGGGGGGGGGGGGGGGGGGGGGGFFFFFFFFFFFFFFFFFFFFFFFFFFFFFFFFFFFFFFFFFFFFFFFFFFFFFFFFFFFFFFFFFF0
@M05620:45:000000000-G6HP7:1:1101:9435:9166 1:N:0:123
CATCCTGACCCTGAAGTACCCCATTGAGCATGGCATCGTCACCAACTGGGACGACATGGAGAAGATCTGGCACCACACCTTCTACAACGAGCTGCGCGTGGCCCCGGAGGAGCACCCAGTGCTGCTGACCGAGGCCCCCCTGAACCCCAAGGCCAACAGAGAGAAGATGACTCAGGTGAGGCTCGGCCGACGCCCGTGCTCCTCCCGTCCTTTCCCCAGTCATTTTCTGCCCGGCTTGATTTCTGACATTA
+
CCCCCFFFFFFFGGGGGGGGGGGHHHHHHHHHHHHHHGHHHGHHHGHHHHHHGGGGGHHHHHHHHHHHHHHHHGHHHGGHHHHHHHHHGGGGGHHGGGGGGGHHGGGGGGGGHHHHGGHHHHHHHHHHHHGGGGGGGGGGGGHHHHGGGDHGHHGGGGGGGGGGGGGGGGGGGGGGGGGGGGGGFFFFFFFFFFFFDDFFFFFFFFFFFFFFFFFFFFFFFFFFFFFFFFFFFFFFFFAFFFFFFBFFFF/
@M05620:45:000000000-G6HP7:1:1101:11838:9171 1:N:0:123
ATCTCTATCTCCTAAAAACCTGTTTAGATTTGGAGATAGACCTTCAGGTTTTTCATCATTTTCTGCATGAATTATACATTGACCACGTTCCAGCGTGGTCAGTTTGCAGCATTCTGTTATTTTGTTTGACAGAGTGTCTTGTTGAGAACATATGTAGGACATGATTTTTTCCTGCAACAGGGAAAATAAAGTATAAGTTTTAAAGATTTATTCTTTAATAAAGGATCTCAAAGCCAGCTTTAGAAAAAGGA
+
CCCCCFFFFFFFGGGGGGGGGGHHHHHHHHHHHHHHHHHHHHHHHHHHHHHGGHHHHHHHHHHHIHHHHHHHHHHHHHHHHHHHHHGHHHHHHHGFGGHHHHHHHHHHHHHHHHHHHHHHHHHHHHHHHHHHHHHHHHHHHHHHHHHHHHHHHHHHHHHHHHHHHHHHHGHHHHHHHHHHHGGHHHHHFHHHHHGHHGHHHHHHHHHHHHHHHHHHHHHHHHHHHHHHHGHHHGHHHGHHHHGHHHHHGGH
@M05620:45:000000000-G6HP7:1:1101:12149:9180 1:N:0:123
CATCCTGACCCTGAAGTACCCCGGCTTGATTTCTGACATTAGATCGGAAGAGCACACGTCTGAACTCCAGTCACTCTCGCGCATCTCGTATGCCGTCTTCTGCTTGAAAAAAAAAAAAAAAAGAGATATAGAAAGATCATAAAGTGCAGAATAAAAGAAAAGAAAAAAAAATTACCGAAGTCGTAAAGACTTCCACATAATAGAACGACACGCTTTAAGAGTTGCTAGAGCGATAGAGCAATGGTGAAGAA
+
DDDDDFFFFFFFGGGGGGGGGGGGGGGGHHHHHHHHHHHHHHHHHHGGGGHHHHHHHGHHHGHHHHHHHHHHHHHHHHGGGGGGFHHHGGGHHHGGGHGHHHHHHHHHFHHGGGGD>><>>-../<000000000/<0000000000000/0:0000../;/..//.----.0;0::.--.0.....00/000:00000:000;00..---.-...00000;0000::000--...0000/000000000/
@M05620:45:000000000-G6HP7:1:1101:8003:9184 1:N:0:123
ATCTCTATCTCCTAAAAACCTGTTTAGATTTGGAGATAGACCTTCAGGTTTTTCATCATTTTCTGCATGAATTATACATTGACCACGTTCCAGCGTGGTCAGTTTGCAGCATTCTGTTATTTTGTTTGACAGAGTGTCTTGTTGAGAACATATGTAGGACATGATTTTTTCCTGCAACAGGGAAAATAAAGTATAAGTTTTAAAGATTTATTCTTTAATAAAGGATCTCAAAGCCAGCTTTAGAAAAAGGA
+
BBBABFFFFFFFGGGGGCGGGGHHHHHHHHHHHGHHHHHBGHHHHHHHGHHGGHHHHGHHHHHGHHHHHGHHHHHHHHGHHGHHHHGHHHHHHHGGGGHHEHFGHHHEHHGHHHHHHHHHGHHHHHHHGHFGGHGHHHHHHHHHHHGHHHHFHHHGHGGHFHHHHHHHHGHGHHHHHGHHHGFGHGHHEDHGHHHFHHHHGEFGHFHHHGHHHHGHGGFF00=GHHHHFFDGHFCCGGHGHGHEFGFGDGB
@M05620:45:000000000-G6HP7:1:1101:7984:9191 1:N:0:123
ATCTCTATCTCCTAAAAACCTGTTTAGATTTGGAGATAGACCTTCAGGTTTTTCATCATTTTCTGCATGAATTATACATTGACCACGTTCCAGCGTGGTCAGTTTGCAGCATTCTGTTATTTTGTTTGACAGAGTGTCTTGTTGAGAACATATGTAGGACATGATTTTTTCCTGCAACAGGGAAAATAAAGTATAAGTTTTAAAGATTTATTCTTTAATAAAGGATCTCAAAGCCAGCTTTAGAAAAAGGA
+
CCCCCFFFFFFFGGGGGGGGGGHHHHHHHHHHHHHHHHHHHHHHHHHHHHHGGHHHHIHHHHHIHHHHHHHHHHHHHHHHHHHHHHGHHHHHHHGGGGHHHHHHHHHHHHHHHHHHHHHHHHHHHHHHHHHHHHHHHHHHHHHHHHHHHHHHHHHHHHHHHHHHHHHHHGHHHHHHHHHHHGGHHHHHHHHHHHHHHHHHHHHHHHHHHHHHHHHHHHHHHHHHHHHHHHHGHHHHHGHHHHHHHHHGGGG
@M05620:45:000000000-G6HP7:1:1101:24147:9240 1:N:0:123
ATCTCTATCTCCTAAAAACCTGTTTAGATTTGGAGATAGACCTTCAGGTTTTTCATCATTTTCTGCATGAATTATACATTGACCACGTTCCAGCGTGGTCAGTTTGCAGCATTCTGTTATTTTGTTTGACAGAGTGTCTTGTTGAGAACATATGTAGGACATGATTTTTTCCTGCAACAGGGAAAATAAAGTATAAGTTTTAAAGATTTATTCTTTAATAAAGGATCTCAAAGCCAGCTTTAGAAAAAGGA
+
?>ABBFFFFFFFGFGGGFGGFGGGHCFGGHHHHFCGHHHHHHGHHHGGHHHGGHGHHHHHGGHHHHHGHHHHHHHHHFHHHHHHGHFHHHHHHHGGGGHHGHHHHHHHGHHHGGHHHHHHHHGFHHHFFHHHGHHHHHHHGHHHEGAGHHHHHHHHFDHHHH1GHHHHHGHHHHGGHHGHFAEHAGFFHHHHHFEFFFGHFGF1>1GGHGHHHHHHFHHHBGFGHHHHHHGHHHHHHGGHHE0GGHFAG?C
@M05620:45:000000000-G6HP7:1:1101:24120:9244 1:N:0:123
ATCTCTATCTCCTAAAAACCTGTTTAGATTTGGAGATAGACCTTCAGGTTTTTCATCATTTTCTGCATGAATTATACATTGACCACGTTCCAGCGTGGTCAGTTTGCAGCATTCTGTTATTTTGTTTGACAGAGTGTCTTGTTGAGAACATATGTAGGACATGATTTTTTCCTGCAACAGGGAAAATAAAGTATAAGTTTTAAAGATTTATTCTTTAATAAAGGATCTCAAAGCCAGCTTTAGAAAAAGGA
+
AAAAAFFFFFFFFGGGGGC11ABFGHHFEDEGH1BGCG11A1AABGHE1BAAABAFBHEAHFHFHFBAEADADDA2BHHFFDAFGFGABBGE@>EFGEHFFFEGGFFHHHHHHHHHHHHHHHHHHHHHHHHHHHHHHHHHHHHHHHHHHHHHHHHHHHHHHHHHHHHHHGHHHHHHHHHHHGGHHHHHGHHHHHHHHHHHHHHHHHHHHHHHHHHHHHHHHHHHHHHHHHHHHHHHHGGHHHHGHHHHGGH
@M05620:45:000000000-G6HP7:1:1101:20422:9252 1:N:0:123
ATCTCTATCTCCTAAAAACCTGTTTAGATTTGGAGATAGACCTTCAGGTTTTTCATCATTTTCTGCATGAATTATACATTGACCACGTTCCAGCGTGGTCAGTTTGCAGCATTCTGTTATTTTGTTTGACAGAGTGTCTTGTTGAGAACATATGTAGGACATGATTTTTTCCTGCAACAGGGAAAATAAAGTATAAGTTTTAAAGATTTATTCTTTAATAAAGGATCTCAAAGCCAGCTTTAGAAAAAGGA
+
BBBBBFFFFFFFFGGFGGGGGGHEFEGHHCFFFHHHFHGHFHHHHHHHGEHFGHFHHHHHHHHHHHHGHFHHHGHHFGHHHHGHHHGHHGFFGFGFGGGFFHGGHHHHHHGHGHHHHHHHHHHHGHHHGHFHHHHHHHHHHHHHHHGHHHGHHHGHHHHFFHHHHHHHFDFHHHECGHFHHGGFHHHFHBGDDHHHHHHHHGHGHGHHHHHHHGHHFFHHG<BGFGHHHHHGHHCGHGHHFFHCGHFFDDG
@M05620:45:000000000-G6HP7:1:1101:11943:9257 1:N:0:123
ATCTCTATCTCCTAAAAACCTGTTTAGATTTGGAGATAGACCTTCAGGTTTTTCATCATTTTCTGCATGAATTATACATTGACCACGTTCCAGCGTGGTCAGTTTGCAGCATTCTGTTATTTTGTTTGACAGAGTGTCTTGTTGAGAACATATGTAGGACATGATTTTTTCCTGCAACAGGGAAAATAAAGTATAAGTTTTAAAGATTTATTCTTTAATAAAGGATCTCAAAGCCAGCTTTAGAAAAAGGA
+
CCCCCFFFFFFFGGGGGGGGGGHHHHHHHHHHHHHHHHHHHHHHHHHHHHHGGHHHHHHHHHIIHHHHHHHHHHHHHHHHHHHHHHGHHHHHHHGGGGHHHHHHHHHHHHHHHHHHHHHHHHHHHHHHHHHHHHGHHHHHHHHHHHHHHHHHHHHHHHHHHHHHHHHHHGHHHHHHHHHHHGGHHHHHHHHHHHHHH>GHHHHGHHHHHHHHHHHHHHHHHHEHEHGHHHHHHGHHHGHHHHHHHHHHGGH
@M05620:45:000000000-G6HP7:1:1101:27791:9291 1:N:0:123
ATCTCTATCTCCTAAAAACCTGTTTAGATTTGGAGATAGACCTTCAGGTTTTTCATCATTTTCTGCATGAATTATACATTGACCACGTTCCAGCGTGGTCAGTTTGCAGCATTCTGTTATTTTGTTTGACAGAGTGTCTTGTTGAGAACATATGTAGGACATGATTTTTTCCTGCAACAGGGAAAATAAAGTATAAGTTTTAAAGATTTATTCTTTAATAAAGGATCTCAAAGCCAGCTTTAGAAAAAGGA
+
CCCCCFFFFFFFGGGGGGGGGGHHHHHHHHHHHGHHHHHHHHHHHHHHHHHGGHHHHIHHHHIHIHHHHHHHHHHHHHHHHHHHHHGHHHHHHHGFGGHHHHHHHHHHHHHHHHHHHHHHHHHHHHHHHHHHHHHHHHHHHHHHHHHHHHHHHHHHHHHHHHHHHHHHHGHHHHHHHHHHHGGHHHHHHHHHHHHHHGHHHHHHHHHHHHHHHHHHHHHHHHHHHHHHHHHHHHHHHGHHHHHFGHHHGGH
@M05620:45:000000000-G6HP7:1:1101:3541:9302 1:N:0:123
CATCCTGACCCTGAAGTACCCCGGCTTGATTTCGACATTAGATCGGAAGAGCACACGTCTGAACTCCAGTCACTCTCGCGCATCTCGTATGCCGTCTTCTGCTTGAAAAAAAAAAAAAAGCGAAAGAATAATAATAAGCAACTGTGATGTAAATATAAAAATATCATAAAAGATAATAGAAAAAGATAATAAAGGTAGAAGAGAATAAAAAAATAGATCGCATAGAAAAAGGAAGTCGGAGGACGTATATC
+
AABABFFFCBFFFFBFFFFGGGAEEEGEGGHHHGDFCGHCGBFFFEEFGFHFFBGFEBFGFFEFGDGCFFFGGHHHHEBEE??/BFF?EGH4FEEEHGHHGGHHHFFFFF@D@CC</--.0.<<-./.00000=000000/.:/000000:0000:00000.000000000090900;0000/...0000990000000000./0000000--.00000.....0000/...//.:0.-:--..-..0;00
@M05620:45:000000000-G6HP7:1:1101:8946:9320 1:N:0:123
TACCTGTACTGGGGAAGAGTGTAGCAATCGCCATTCCTACCCTAAAGATCGGAAGAGCACACGTCTGAACTCCAGTCACTCTCGCGCATCTCGTATGCCGTCTTCTGCTTGAAAAAAAAAAAAAAAAGATATAAGTGGTAACTCTGATCCATAGTTGATAATAACTGAACGGAGAACAGATGGTACAATGACAGTAACAGGAATGACGATAACATTAGATAGACGAGGCATTATAGGAGCGAGAAGGTATG
+
CCDDDFFFFFFFGGGGGGGGGGHHHHHHHGGGGGHHGHGHGHHHHHHHHGHGGGGHHHFFHHGGGGGHHHHHHHHHHHHHGHHGGGGGFGHHF?EGHHHGFGHGGGHGFHHHGGHFGCCC//</---<.000<0000000<00000;0000000;000;000000000;0....9.0;//00000000000000000;0:../0:00:....0000000:0000.---;.00000000/.-;--.:.0000
@M05620:45:000000000-G6HP7:1:1101:24901:9328 1:N:0:123
CATCCTGACCCTGAAGTACCCCATTGAGCATGGCATCGTCACCAACTGGGACGACATGGAGAAGATCTGGCACCACACCTTCTACAACGAGCTGCGCGTGGCCCCGGAGGAGCACCCAGTGCTGCTGACCGAGGCCCCCCTGAACCCCAAGGCCAACAGAGAGAAGATGACTCAGGTGAGGCTCGGCCGACGCCCGTGCTCCTCCCGTCCTTTCCCCAGTCATTTTCTGCCCGGCTTGATTTCTGACATTA
+
EEEEEFFFFFFFGGGGGGGGGGGHHHHHHHHHHHHHHGHHHGHHHGHHHHHHGGGGGHHHHHHHHHHHHHHHHGHHHGGHHHHHHHHHGGGGGHHGGGGGGGHHGGGGGGGGHHHHGGHHHHHHHHHHHHGGGGGGGGGGGGHHHHGGGGHGHHGGGGGGGGGGGGGGGGGGGGGGHGGGGGGGFFFFFFFFFFFFDFFFFFFFFFFFFFFFFFFFFFFFFFFFFFFFFFFFFFFFFFFFFFFFFFFFFF1
@M05620:45:000000000-G6HP7:1:1101:11986:9331 1:N:0:123
CATCCTGACCCTGAAGTACCCGGCTTGATTTCTGACATTAGATCGGAAGAGCACACGTCTGAACTCCAGTCACTCTCGCGCATCTCGTATGCCGTCTTCTGCTTGAAAAAAAAAAAAACAAAATAAACTTCACAATAAACACCCTTCTGTACTATTCTAATTACACGCACTCCCACTCCCACTCCTCTGCTCCCTCTATCGCTCTTCCACCGTCGGCGCACCTCTAGCATCCCTAGTGACAGTGTCCCTTC
+
CDDDDFFFFFFFGGGGGGGGGGGGGGGHHHHHHHHHHHHHHHHHHGGGGHHFHHHHGHHHGHHHHHHHHHHHHHHHHGGGGGFGHHHGGHHHHGGGHGHHHHHHHFGFGHGGGDB<>>//?0011>111111111111000...<//00000=<00000;000000.-:--//./..//./..//0/000000.;;/000...9.:0000:.:.--------/.0000000;.:0/00000000:000:0/
@M05620:45:000000000-G6HP7:1:1101:8934:9338 1:N:0:123
TACCTGTACTGGGGAAGAGTGTAGCAATCGCCATTCCTACCCTAAAGATCGGAAGAGCACACGTCTGAACTCCAGTCACTCTCGCGCATCTCGTATGCCGTCTTCTGCTTGAAAAAAAAAACAGCTGGGGGGCTTTCTTTGTGTAAGCAACGAGCAACCTGAAAGAAGCATTTTTTAACTAAGTCCTGCTGATTCATTCATGAGTTTTTATCCGCCTTGCTGCTTCTCCCGGCCTCTCTACTCTCATTTCC
+
BBBBBFFFFFFFGGGGGGGGGGGHHHHHHEFGDFHHHHHHHHHHHHHGHHHGGGEHHHFHHHGHHHGHGHHHHHHGHHHHHHHGGFGEGCHHHGGHFHHGGGFFHHHHHHGHHFHHGGG?//?20?B0?//--;ABBFFFF/.;B//9//A@?D9B/.999B/9/BFB/9/;/99-999BBB//;BB/F/B///;/9//;FBFFFB/BE?/99;9AFB/:F//;B9F//;.--9AFFFFFFFB/;//////
@M05620:45:000000000-G6HP7:1:1101:27374:9347 1:N:0:123
ATCTCTATCTCCTAAAAACCTGTTTAGATTTGGAGATAGACCTTCAGGTTTTTCATCATTTTCTGCATGAATTATACATTGACCACGTTCCAGCGTGGTCAGTTTGCAGCATTCTGTTATTTTGTTTGACAGAGTGTCTTGTTGAGAACATATGTAGGACATGATTTTTTGCTGCAACAGGGAAAATAAAGTATAAGTTTTAAAGATTTATTCTTTAATAAAGGATCTCAAAGCCAGCTTTAGAAAAAGGA
+
3>>AAFFFFFFFGGGGBGGGFFFHGHFFFHHBD4FGEGFD3GEGHHGGFHGFCBAAGEHFHHHFDFFEFFHFEBHGHGFHHHHHHEEGHHHHFHGGECHHHHHHHHFHHFHH4GHHHHHHHHHHHHHHHHHHHHHHHHHHHHHHGHHHHHHHHHHHHHHHHHHHHHHHHGGHHHHGGHHHHGGHHFFGGHHHHHHGHGHHHHHHHHHHHHHHHHHHHHHFHHHHFGHHFHHHHHHHHGHHHHGFGGHHGGF
@M05620:45:000000000-G6HP7:1:1101:27361:9367 1:N:0:123
ATCTCTATCTCCTAAAAACCTGTTTAGATTTGGAGATAGACCTTCAGGTTTTTCATCATTTTCTGCATGAATTATACATTGACCACGTTCCAGCGTGGTCAGTTTGCAGCATTCTGTTATTTTGTTTGACAGAGTGTCTTGTTGAGAACATATGTAGGACATGATTTTTTGCTGCAACAGGGAAAATAAAGTATAAGTTTTAAAGATTTATTCTTTAATAAAGGATCTCAAAGCCAGCTTTAGAAAAAGGA
+
CCCCCFFFFFFFGGGGGGGGGGFGHHHHHHHHHGHHHHHHHHHHHHHHHHHGGHHHHHHHHHIIIHHHHHHHHHHGHHHHHHHHGHGGHHHHHHGFGGHHHHHHHHHHHHHHHHHHHHHHHHHHHHHHHHHHHHHHHHHHHHHHHHHHGHHHHHHHHHHHHHHHHHHHHGGHHHHHHHFHHGGGHHHHGHHHHHGGHGHHHGGHHHHHHHHHHGHHHHHGHFGHHHHHHGGHHHHHHGHHHHHHGGHHGGG
@M05620:45:000000000-G6HP7:1:1101:22742:9385 1:N:0:123
ATCTCTATCTCCTAAAAACCTGTTTAGATTTGGAGATAGACCTTCAGGTTTTTCATCATTTTCTGCATGAATTATACATTGACCACGTTCCAGCGTGGTCAGTTTGCAGCATTCTGTTATTTTGTTTGACAGAGTGTCTTGTTGAGAACATATGTAGGACATGATTTTTTCCTGCAACAGGGAAAATAAAGTATAAGTTTTAAAGATTTATTCTTTAATAAAGGATCTCAAAGCCAGCTTTAGAAAAGGAA
+
CCCCCFFFFFFFGGGGGGGGGGHHHHHHHHHHHHHHHHHHHHHHHHHHHHHGGHHHHHHIHHHHHHHHHHHHHHHHHHHHHHHHHHGHHHHHHHGGGGHHHHHHHHHHHHHHHHHHHHHHHHHHHHHHHHHHGHHHHHHHHHHHHHHHHHHHHHHHHHHHHHHHHHHHHGHHHHHHHHHHHGGHHHHHGGGHHHHHHFGHHHGHHHHHHHHHHHHHHHHHHHHHHHHHHGHHGGHHHGHHHHGHHHHHFHH
@M05620:45:000000000-G6HP7:1:1101:4215:9399 1:N:0:123
ACCTGTACTGGGGAAGAGTGTAGCAATCGCCATTCCTACCCTAAAGATCGGAAGAGGACACGTCTGAACTCCAGTCACTCTCGCGCCTCTCGTATGCCGGCTTCTGCTTGAAAAAAAAAAAAATAGGATTCTCGAGGAATGAGTGTGTATGCAGTATGTATATCATAGAGTAATATTTTGCATTTATATGTAGTGTGGTGTTTGTTGTTGTGTTTTTAGTGGAACAGATATGACAATAGTATGTGTAGTTT
+
AAA?A@@DDFFAG1AA1BAFF31FDFA1F0E0ADAFF2AGHB0BGB1G1/B/FE0F/BF0GABAFC1ECBFG1FDEG1@BF@/>>///B1BE?/002B////E0B11BB10B1BGGGGG@C/-0111111111.1.--/00000<00<000000000;000000000000000000990;000000;09;;00;/;0./...////./99;99/--9-///-///-//9/////////;/////////99/
@M05620:45:000000000-G6HP7:1:1101:17888:9443 1:N:0:123
TACCTGTACTGGGGAAGAGTGTAGCAATCGCCATTCCTACCCTAAAGATCGGAAGAGCACACGTCTGAACTCCAGTCACTCTCGCGCATCTCGTATGCCGTCTTCTGCTTGAAAAAAAAAAAAAAAAGATATTGTATAATGCTCTGTGTTTATTTAACAGAAAGGACAATAAATCAAACAATGTGATAATGTAGGCAATTTAAGTAACATATATTTGATACCTAATAGTGGGATAAGCAAAAGGAAGTATC
+
CDCDCFFFFFFFGGGGGGGGGGHHHHHHHGGGDGHHHHHHHHHHHHHHHHHGGGGHHHGHHHGHHHGHHHHHHGHHHHHHHHHGGGGGGGHHHGGHHHHGGGHGHHHHHHHHGHHHGGGG?</<---.<0000000000000000:<0<//000000000/000././.00<00<0000..0000:000:0000000.00<00000:0000000:000000000000000...:/0<00/0//.//.<0<0
@M05620:45:000000000-G6HP7:1:1101:25433:9454 1:N:0:123
ATCTCTATCTCCTAAAAACCTGTTTAGATTTGGAGATAGACCTTCAGGTTTTTCATCATTTTCTGCATGAATTATACATTGACCACGTTCCAGCGTGGTCAGTTTGCAGCATTCTGTTATTTTGTTTGACAGAGTGTCTTGTTGAGAACATATGTAGGACATGATTTTTTCCTGCAACAGGGAAAATAAAGTATAAGTTTTAAAGATTTATTCTTTAATAAAGGATCTCAAAGCCAGCTTTAGAAAAAGGA
+
CCCCCFFFFFFFGGGGGGGGGGHHHHHHHHHHHFHHHHHFHHHHHHHHHHHGGHHHHHHHHHHHHHHHHHHHHHHHHHHHHHHHHHGHHHHHHHGGGGHHHHHHHHHHHHHHHHHHHHHHHHHHHHHHHHHHHHGHHHHHHHHHHHHHHHHHHHHHHHHHHHHHHHHHHGHHHHHHHHHHHGGHHHGGHHHHHHHHHHHHHHHHHHHHHHHHHHHHHHHHHHHHHHHHHHHHHHHHHGHHHHGHHHHHGGG
@M05620:45:000000000-G6HP7:1:1101:3333:9524 1:N:0:123
CATCCTGACCCTGAAGTACCCGGCTTGATTTCTGACATTAGATCGGAAGAGCACACGTCTGAACTCCAGTCACTCTCGCGCATCTCGTATGCCGTCTTCTGCTTGAAAAAAAAAAAAACTCCAATCTTCCCCCCACATCGTCCCTCTCAACCTTGCCATCCTTACTTTCCTCTGTATCACGCGATTTCCTCCCCATCTCCCTATTTTCTTCTGTTTTCTTATCCATACTCCCCCTTATTCCACCTCTGACC
+
CCBBCFFFFFFFGGGGGGGGGGGGGGGHHHHHHGHHGHHHHGHHHGGGGHHHHHHHGHHHGHHHHHHHHHHHHHHHHGGGGGFGHHHGGHFGHFGGHGHHHHHH3FHHHHGCDDG<</?1<1111<11>>00.--..00....:0///00/:/00//0;/.000/0900;0;90;09000;.--9../////...9/:9/9./////////:/;/9::/:/9/////.///..:-.///:///:..///;;
@M05620:45:000000000-G6HP7:1:1101:23618:9600 1:N:0:123
CATCCTGACCCTGAAGTACCCCATTGAGCATGGCATCGTCACCAACTGGGACGACATGGAGAAGATCTGGCACCACACCTTCTACAACGAGCTGCGCGTGGCCCCGGAGGAGCACCCAGTGCTGCTGACCGAGGCCCCCCTGAACCCCAAGGCCAACAGAGAGAAGATGACTCAGGTGAGGCTCGGCCGACGCCCGTGCTCCTCCCGTCCTTTCCCCAGTCATTTTCTGCCCGGCTTGATTTCTGACATTT
+
CBCCCFFFFFFFGGGGGGGGGGGHHHHHHHHHHHHHHGHHHGHHHGHHHHHHGGGGGHHHHHHHHHHHHHHHHGHHHGGHHHHHHHGHGGGGGHHGGGGGGGGHGGGGGGGGHHHHGGHHHHHHHHHHHHGGGGGGGGGGGGHHHHGGGGHGHHGGGGGGGGGGGGGGGGGGGGGGGGGGGGGGFFFFFFFFFFFFFFFFFFFFFFFFFFFFFFFFFFDFFBFFFFFFFFFFFFFFFF9FFFFFF/BBFF/
@M05620:45:000000000-G6HP7:1:1101:22717:9643 1:N:0:123
ATCTCTATCTCCTAAAAACCTGTTTAGATTTGGAGATAGACCTTCAGGTTTTTCATCATTTTCTGCATGAATTATACATTGACCACGTTCCAGCGTGGTCAGTTTGCAGCATTCTGTTATTTTGTTTGACAGAGTGTCTTGTTGAGAACATATGTAGGACATGATTTTTTCCTGCAACAGGGAAAATAAAGTATAAGTTTTAAAGATTTATTCTTTAATAAAGGATCTCAAAGCCAGCTTTAGAAAAAGGA
+
BAABBFFFFFFFGGGGGGGGGFGFHHGHHHHFHFFHHHHGHHHHHFGFHHHGGHFHHGHHHHHHHHBHGFDHHHHGH5GH55FHFHEHHHHBFHFGAEHHHBHGHHGHGHHHHHHGGHFHHHHHHHHHGHHFHHHHHHHHHHHHFHHFHHHHHHHHFHHHHHHFHHHHGGHHHHHHHHHHHFGHHHHHHHHHHHHBDGHHHHHHGHGHHHHHHHHHHFHHFHH0<DGHHHHBGHGHHGHHHFBFFEFC:DG
@M05620:45:000000000-G6HP7:1:1101:22702:9656 1:N:0:123
ATCTCTATCTCCTAAAAACCTGTTTAGATTTGGAGATAGACCTTCAGGTTTTTCATCATTTTCTGCATGAATTATACATTGACCACGTTCCAGCGTGGTCAGTTTGCAGCATTCTGTTATTTTGTTTGACAGAGTGTCTTGTTGAGAACATATGTAGGACATGATTTTTTCCTGCAACAGGGAAAATAAAGTATAAGTTTTAAAGATTTATTCTTTAATAAAGGATCTCAAAGCCAGCTTTAGAAAAAGGA
+
DCDDDFFFFFFFGGGGGGGGGGHHHHHHHHHHHHHHHHHHHHHHHHHHHHHGGHHHHHIHHHHHIHHHHHHHHHHHHHHHHHHHHHGHHHHHHHGGGGHHHHHHHHHHHHHHHHHHHHHHHHHHHHHHHHHHHHHHHHHHHHHHHHHHHHHHHHHHHHHHHHHHHHHHHGHHHHHHHHHHHGGHHHHHHHHHHHHHHHHHHHHHHHHHHHHHHHHHHHHHHHHHHHHHHHHHHHHHHGHHHHHHHHHHGGH
@M05620:45:000000000-G6HP7:1:1101:10927:9724 1:N:0:123
CATCCTGACCCTGAAGTACCCCGGCTTGATTTCTGACATTAGATCGGAAGAGCACACGTCTGAACTCCAGTCACTCTCGCGCATCTCGTATGCCGTCTTCTGCTTGAAAAAAAAAAATATTTTGCTTGACATCTTTCCTTTTTTCCCCCCCACTCACCCCCTCCTTCTCCCTTTCCCCCTCCTTCCTCCTGTATCCTTTCTCCTTTTTTCTTCTTTTTTCTTCTTTCTCCCCCCCCTCTTCTCTCCTCTCC
+
BBAABFFBFFFCGGGGFGGGEGGGGEGCFGGHHFHGHHHGFFBHHHGCGGAGHHHEHGHEHGHFHAGHHHHHHHHHHHGEGGEEG3GHGGGHHHGG@GGFGHGGFHAG3EFEC@C>/0?1F1111??1011111>D11>F1FF@C00<CC--.;///::-;-.;;00;00//;000;CA?AE/0;FF/9:///;9/FF/9B/;///;BBBF/BB////;:///;//9/;:F..;-;9AF/////BB/9/9/
@M05620:45:000000000-G6HP7:1:1101:24899:9727 1:N:0:123
ATCTCTATCTCCTAAAAACCTGTTTAGATTTGGAGATAGACCTTCAGGTTTTTCATCATTTTCTGCATGAATTATACATTGACCACGTTCCAGCGTGGTCAGTTTGCAGCATTCTGTTATTTTGTTTGACAGAGTGTCTTGTTGAGAACATATGTAGGACATGATTTTTTCCTGCAACAGGGAAAATAAAGTATAAGTTTTAAAGATTTATTCTTTAATAAAGGATCTCAAAGCCAGCTTTAGAAAAAGGA
+
BABBBFFFFFFFGGGGGGGGGGGHHHHHHHHHHFHHGHFHHHHHHHHHGHHGGHHHH5EGHHHHHHFHHHHHHHHGHHHHHGHHHHGHHHHHHHGGGGHHHHHHHHGHHHHHHHHHHHHHHHHHGHHHGHHHHHHHHHHHHHHHHHEHHGHHHHHHHHHHHHHHHHHHHGHHHHHHHHFHHGGFGHHHGGHGGHHFHFGHHGGHHHFHHHHHHGHHHFHHHFHHHGHHHHGFHG.GGFFHHHHFFFFFGGB
@M05620:45:000000000-G6HP7:1:1101:22859:9734 1:N:0:123
AAACCAAGCAGAAGACATGAGGTCAGCTAGATCGGAAGAGCACACGTCTGAACTCCAGTCACTCTCGCGCATCTCGTATGCCGTCTTCTGCTTGAAAAAAAAAAAAAACAAAAAGAAAATATGGAAAATAAAGTGTGAAAAAAAAAAATTGGAAGAAATCAGACATGAGAAGAAGGAGAATCAAAAGATAATAGATGAGGATGCGCAGAACAGTGAGAAGAAGGATGTGTTAATATTGATTATCATAGGAC
+
DDCDDCBFCFFFGGGGGGGGGGGHHHHHHHGHHHGGGGHHHHHHHGHHHGHFGHHHHHHHHHHHHHGGGGGEEHHHGGHHGHGFGHGHHHHHHHHGHHHGGGGC>></?//=0?//0001111111101111111=00000<---;--.0000;/.//00;000/000000/0//.....900000/.:09:0000000/9/0/-.---////00000;/0//..;0000/0000000000:000000000
@M05620:45:000000000-G6HP7:1:1101:25682:9767 1:N:0:123
CATCCTGACCCTGAAGTACCCCATTGAGCATGGCATCGTCACCAACTGGGACGACATGGAGAAGATCTGGCACCACACCTTCTACAACGAGCTGCGCGTGGCCCCGGAGGAGCACCCAGTGCTGCTGACCGAGGCCCCCCTGAACCCCAAGGCCAACAGAGAGAAGATGACTCAGGTGAGGCTCGGCCGACGCCCGTGCTCCTCCCGTCCTTTCCCCAGTCATTTTCTGCCCGGCTTGATTTCTGACATTA
+
CCCCCFFFFFFFGGGGGGGGGGGHHHHHHHHHHHHHHGHHHGHHHGHHHHHHGGGGGHHHHHHHHHHHHHHHHGHHHGGHHHHHHHHHGGGGGHHGGGGGGGHHGGGGGGGGHHHHGGHHHHHHHHHHHHGGGGGGGGGGGGHHHHGGGGHGHHGGGGGGGFBEGGGGGGGGGGGGGGGGGGGGFFFFCDFFFFFFFDDFFFFFFFFFFFFFFFFFFFFFFBFFFFFBFFFFFAFAF;;BFFFFFEFFFF0
@M05620:45:000000000-G6HP7:1:1101:25674:9783 1:N:0:123
CATCCTGACCCTGAAGTACCCCATTGAGCATGGCATCGTCACCAACTGGGACGACATGGAGAAGATCTGGCACCACACCTTCTACAACGAGCTGCGCGTGGCCCCGGAGGAGCACCCAGTGCTGCTGACCGAGGCCCCCCTGAACCCCAAGGCCAACAGAGAGAAGATGACTCAGGTGAGGCTCGGCCGACGCCCGTGCTCCTCCCGTCCTTTCCCCAGTCATTTTCTGCCCGGCTTGATTTCTGACATTA
+
DDDDDFFFFFFFGGGGGFGGGGGHHHHHHHHHHHHHHGHHHGHHHGHHHHHHGGGGGHHHHHHHHHHHHHHHHGGHHGGHHHHHHGHHGGGGGHHGGGEFGGHHGGGGGGGGHHHHGGHHHHHHHHHHHHGGGGGGGGGGGGHHHHGGGGHGHHGGGGGGGGGGGGGGGGGGGGGGGGGGGGGGFFFFFFFFFFFABAFFFFFFFFFFFFFFFFFFFFFFFFFEFFFFFEFFFFFAFF?FFFFFFBFFFF0
@M05620:45:000000000-G6HP7:1:1101:10415:9832 1:N:0:123
CATCCTGACCCTGAAGTACCCCGGCTTGATTTCTGACATTAGATCGGAAGAGCACACGTCTGAACTCCAGTCACTCTCGCGCATCTCGTATGCCGTCTTCTGCTTGAAAAAAAAAAAAAACACAAAACGGACCAAGATAAAAGGATCGTCATATTAATAGTATGGTTACTACACAAACTCAAGGTAGAAGTTGGGAGTACGATAGGACGACGCAGAAGAGAGCGAGTGCTAATTGACATGAAAGTGCACGC
+
DDDDDFFFFFFFGGGGGGGGGGGGGGGGHHHHHHHHHHHHHHHHHHGGGGHHHHHHHGHHHGHHHHHHHHHHHHHHHHGGGGGGCFGHGFHHHHGGGHGHHHGHHHHHFHHEGCGC>/>-..<..000-..--....000000./0/./...000000000000/000;0000/0..:000000:00000;000-..;/0...../00--------/00./..-9--.00:000;:0:00000000000.-
@M05620:45:000000000-G6HP7:1:1101:10915:9922 1:N:0:123
ATCTCTATCTCCTAAAAACCTGTTTAGATTTGGAGATAGACCTTCAGGTTTTTCATCATTTTCTGCATGAATTATACATTGACCACGTTCCAGCGTGGTCAGTTTGCAGCATTCTGTTATTTTGTTTGACAGAGTGTCTTGTTGAGAACATATGTAGGACATGATTTTTTCCTGCAACAGGGAAAATAAAGTATAAGTTTTAAAGATTTATTCTTTAATAAAGGATCTCAAAGCCAGCTTTAGAAAAAGGA
+
BBBBBFFFFFFFGGGGGGGGGGGHHHHHHHHGHFHHHHHGHHHHHGHGFHHGGHHGHHHHHHHHHHHGHEHHHGHHHHHHHHHHHHGHHHHHHHGGGGHHGHHHHHHHHHHFGHHHHHHHHHHHGHHHHHHHHHGHGHHHHHHHHHHHHHHHHHHHHHHHHHHHHHHHHGHHHHHHHHHHHGGHHGHHGHHGHGGHHFGHHHGHHHHHHHHHHHHHHHHHHHHGHHGHHGHHGGHHHGHHHHHHHGHHGGG
@M05620:45:000000000-G6HP7:1:1101:14638:9924 1:N:0:123
ATCTCTATCTCCTAAAAACCTGTTTAGATTTGGAGATAGACCTTCAGGTTTTTCATCATTTTCTGCATGAATTATACATTGACCACGTTCCAGCGTGGTCAGTTTGCAGCATTCTGTTATTTTGTTTGACAGAGTGTCTTGTTGAGAACATATGTAGGACATGATTTTTTCCTGCAACAGGGAAAATAAAGTATAAGTTTTAAAGATTTATTCTTTAATAAAGGATCTCAAAGCCAGCTTTAGAAAAAGGA
+
CCCCCFFFFFFFGGGGGGGGGGHHHHHHHHHHHHHHHHHHHHHHHHHHHHHGGHHHHHHHHHHHHHHHHHHHHHHHHHHHGGHHHHGHHHHHHHGGGGHHHHHHHHHHHHHHHHHHGHHHHHHHGHHHHHHHHHGHHHHHHHHHHHHGHHHHHHHHHHHHHHHHHHHHHCHHHHHHHHHHHGFFHHHGHGHFGGFFHFGFHHEFHGHHHHHHHHHHHHHGHGHHHHGHHHHHHHHHHGHHHHHHHHHGGGF
@M05620:45:000000000-G6HP7:1:1101:6933:9927 1:N:0:123
CATACTGACCCTGAAGTACCCCGGCTTGATTTCTGACATTAGATCGGAAGAGCACACGTCTGAACTCCAGTCACTCTCGCGCATCTCGTATGCCGTCTTCTGCTTGAAAAAAAAAAAAAAATCCAAATATAACTCATAACTTTACCTCCACAATAAACCAACCCACAAGATATTTGTCAGCCATGGTACGTCAGCCTGCCTTCCTGCTCCACCTCCAGTCTGACTCACCACACCTCGCGCCCCTCCATCTC
+
CDDDCFFFFFFFGGGGGGGGGGGGGGGGHHHHHHHHHHHHHHHHHHGGGGHHHHHHHGHHHGHHHHHHHHHHHHFDHHEA>>EGGHHHGGHHHHGGGHGHHHHHHHHHGHHGGFFB>//<-0>111000000000000000000<<0:./:0:00<0</....<.9...<<000<0:00<<<.00/<00./:..0</.::000/00000<0/<..9/0000000:00<.0..9.:<.------.../:00<
@M05620:45:000000000-G6HP7:1:1101:14640:9942 1:N:0:123
ATCTCTATCTCCTAAAAACCTGTTTAGATTTGGAGATAGACCTTCAGGTTTTTCATCATTTTCTGCATGAATTATACATTGACCACGTTCCAGCGTGGTCAGTTTGCAGCATTCTGTTATTTTGTTTGACAGAGTGTCTTGTTGAGAACATATGTAGGACATGATTTTTTCCTGCAACAGGGAAAATAAAGTATAAGTTTTAAAGATTTATTCTTTAATAAAGGATCTCAAAGCCAGCTTTCGAAAAAGGA
+
>AAABFFFFFFFGGGGGGGGGGFGHBGFHHHHHCGFHHHHHHGHHHHHHHHGGHHHGHHHHHHHHGHHHHHHHHHHHHHHHGGHGHGHHHHHHHGFGGHHGGFHHHHHHHHGGHHGHHHHHHHHHHHHHHGHHHFHHHHHHHHGGFHGHGHGFHHHHHHHHHHGHHHHGFHHHHHFBGHGHGGHFBGGEFHHHGFFGFGFHDG1=1FHHHHHHHHHHHHHHGHHGHHHGHHHHHHHHGHHH0.EF?:G?DF
@M05620:45:000000000-G6HP7:1:1101:10890:9943 1:N:0:123
ATCTCTATCTCCTAAAAACCTGTTTAGATTTGGAGATAGACCTTCAGGTTTTTCATCATTTTCTGCATGAATTATACATTGACCACGTTCCAGCGTGGTCAGTTTGCAGCATTCTGTTATTTTGTTTGACAGAGTGTCTTGTTGAGAACATATGTAGGACATGATTTTTTCCTGCAACAGGGAAAATAAAGTATAAGTTTTAAAGATTTATTCTTTAATAAAGGATCTCAAAGCCAGCTTTAGAAAAAGGA
+
CCCCCFFFFFFFGGGGGGGGGGHHHHHHHHHHHHHHHHHHHHHHHHHHHHHGGHHHHHIHHHIIIHHHHHHHHHHHHHHHHHHHHHGHHHHHHHGGGGHHHHHHHHHHHHHHHHHHHHHHHHHHHHHHHHHHHHHHHHHHHHHHHHHHHHHHHHHHHHHHHHHHHHHHHGHHHHHHHHHHHGGHHHHHHHHHHHHHHGHHHHHHHHHHHHHHHHHHHHHHHHHHHHHHHHHHHHHHHGHHHHHHHGHHGGC
@M05620:45:000000000-G6HP7:1:1101:13731:9943 1:N:0:123
AGATTACTGCAACAGTTCCCCCTGGACCTGGAAAAGTTTCTTGCCTGGCTTACAGAAGCTGAAACAACTGCCAATGTCCTACAGGATGCTACCCGTAAGGAAAGGCTCCTAGAAGACTCCAAGGGAGTAAAAGAGCTGATGAAACAATGGCAAGTAAGTCAGGCATTTCCGCTTTAGCACTCTTGTGGATCCAATTGAACAATTCTCAGCATTTGTACTTGTAACTGACAAGCCAGGGACAAAACAAAGAT
+
AAABCFFFDFFDGGGBGGGGGGGGHHHHHHHHHHHHHHHHHHHHHHHHHHHAFBGGHHHHHHHHHHHHHHHHHHHHHHHHDGGHHHHHHHFHHHGGEEGFGHFFHHHHGHHHHHHHHHHHHHHGGEGGHFHHHGHHHHHHHFGHHHHHHHHHHGHHHHHHHHGHHHHHHHGGGGGHHHHHHHHHHFHGHHHHHHHHHFHGGHHHHHHHHHHHHHHHHGHHHHHHHHHHHHHHHGGGGGGGGGGGGGGGGGF
@M05620:45:000000000-G6HP7:1:1101:28584:9954 1:N:0:123
CATCCTGACCCTGAAGTACCCCGGCTTGATTTCTGACATTAGATCGGAAGAGCACACGTCTGAACTCCAGTCACTCTCGCGCATCTCGTATGCCGTCTTCTGCTTGAAAAAAAAAAAAAATAATCTTTCCTATTCCCCCCTGCACCCCACGCCCACCATACCTCCTCTTCCTCCTCCGCGTCTCGACCTCTTCCCTTTCATCTACCTACACTTCCCCCAGCCTTTTCTGTCCTGCTTTATTTTTCCCCTTC
+
DDDDDFFFFFFFGGGGGFGGGGGGGGGGHHHHHHHGHGHHHHHHHHGGGGHHHHHHHGHHHGHGHHHHHHHHHHHHHHGGGGGFGFHHGGHHHHGGGHGHHHHHHHHGGFH/CGGG</<-011111111>11=000</C--../0;.-..-..-;9..00//00.//0000;9////..---;/90--:B0;;09000900;000090;0/90BB//.-...9009:;00000000090;B000/09/9.9
@M05620:45:000000000-G6HP7:1:1101:5556:9971 1:N:0:123
ATCTCTATCTCCTAAAAACCTGTTTAGATTTGGAGATAGACCTTCAGGTTTTTCATCATTTTCTGCATGAATTATACATTGACCACGTTCCAGCGTGGTCAGTTTGCAGCATTCTGTTATTTTGTTTGACAGAGTGTCTTGTTGAGAACATATGTAGGACATGATTTTTTCCTGCAACAGGGAAAATAAAGTATAAGTTTTAAAGATTTATTCTTTAATAAAGGATCTCAAAGCCAGCTTTAGAAAAAGGA
+
CCCCCFFFFFFFGGGGGGGGGGGHHHHHHHHHHHHHHHHGHHHHHHHHHHHGGHHHHHHIHHIHIHHHHHHHHGHGHHHHHGHHGHGHHHHHHHGFGGHHGHHHHHHHHHHHHHHHHHHHHHHHHHHHGHHHHHHHHHHHHHHHGHHHHHHHHHHHHHHHGHHHHHHHHGHHHHHHHHHHHGGHHHHHHHHHHHHHHHHHHHGHHHHHHGHHHHHHHHHGHFHHHHHHHFHHHGHHGGHHHGHFFHGGGGH
@M05620:45:000000000-G6HP7:1:1101:14259:9983 1:N:0:123
CATCCTGACCCTGAAGTACCCCATTGAGCATGGCATCGTCACCAACTGGGACGACATGGAGAAGATCTGGCACCACACCTTCTACAACGAGCTGCGCGTGGCCCCGGAGGAGCACCCAGTGCTGCTGACCGAGGCCCCCCTGAACCCCAAGGCCAACAGAGAGAAGATGACTCAGGTGAGGCTCGGCCGACGCCCGTGCTCCTCCCGTCCTTTCCCCAGTCATTTTCTGCCCGGCTTGATTTCTGACATTA
+
DDDDDFFFFFFFGGGGGGGGGGGHHHHHHHHHHHHHHGHHHGHHHGHHHHHHGGGGGHHHHHHHHHHHHHHHHGHHHGGHHHHHHHHHGGGGGHHGGGGGGGHHGGGGGGGGHHHHGGHGHHHHHHHHHHGGGGGGGGGGGGHHHHGGGGHGHHGGGGGGGGGGGGGGGGGGGGGGHGGGGGGGFFFFFFFFFFFFFFFFFFFFFFFFFFFFFFFFFFFFFFFFFFFFFFFFFFFFFFFFFFFFFFFFFF0
@M05620:45:000000000-G6HP7:1:1101:5566:9994 1:N:0:123
ATCTCTATCTCCTAAAAACCTGTTTAGATTTGGAGATAGACCTTCAGGTTTTTCATCATTTTCTGCATGAATTATACATTGACCACGTTCCAGCGTGGTCAGTTTGCAGCATTCTGTTATTTTGTTTGACAGAGTGTCTTGTTGAGAACATATGTAGGACATGATTTTTTCCTGCAACAGGGAAAATAAAGTATAAGTTTTAAAGATTTATTCTTTAATAAAGGATCTCAAAGCCAGCTTTAGAAAAAGGA
+
CCCCCFFFFFFFGGGGGGGGGGHHHHHHHHHHHGHHHHHHHHHHHHHHHHHGGHHHHHHHHHIHHHHHHHHHHHHHHHHHHHHHHHGHHHHHHHGGGGHHGHHHHHHGHHHHHHHHHHHHHHHHHHHHGHHHHHHHHHHHHHHHHHHHHHHHHHHHHHHHHHHHHHHHHGHHHHHHHHHHHGGHHHHHHHHGGHHGHHHHHGHHHHHHHGHHHHHHHHHGGHHGFHHHHGHHHHHHHGHHHHGHHHHHGGH
@M05620:45:000000000-G6HP7:1:1101:18500:10003 1:N:0:123
ATCTCTATCTCCTAAAAACCTGTTTAGATTTGGAGATAGACCTTCAGGTTTTTCATCATTTTCTGCATGAATTATACATTGACCACGTTCCAGCGTGGTCAGTTTGCAGCATTCTGTTATTTTGTTTGACAGAGTGTCTTGTTGAGAACATATGTAGGACATGATTTTTTCCTGCAACAGGGAAAATAAAGTATAAGTTTTAAAGATTTATTCTTTAATAAAGGATCTCAAAGCCAGCTTTAGAAAAAGGA
+
CBCCCFFFFFFFGGGGGGGGGGHFHHHHHHHHHHFHHHHGHHHHHHHHHHHGGHHHHHHHHHHHHHHHHHHHHHHGHHHHHGHHHHGHHHHHHHGEGGHHHHHHHHHHHHHHHHHHGHHHHHHHHHHHHGHHHHHHHHHHHHHHHHHHHHHHHHGHHHHHHHHHHHHHHGHHHHHHHHHHHGGGHGHHHHHHHHHHG>GHHHHHHHHHHHHHHHHHHHHHHFHHHHHHHHHHHHHGHGHHHHGHFHHHGGG
@M05620:45:000000000-G6HP7:1:1101:4614:10038 1:N:0:123
ATCTCTATCTCCTAAAAACCTGTTTAGATTTGGAGATAGACCTTCAGGTTTTTCATCATTTTCTGCATGAATTATACATTGACCACGTTCCAGCGTGGTCAGTTTGCAGCATTCTGTTATTTTGTTTGACAGAGTGTCTTGTTGAGAACATATGTAGGACATGATTTTTTCCTGCAACAGGGAAAATAAAGTATAAGTTTTAAAGATTTATTCTTTAATAAAGGATCTCAAAGCCAGCTTTAGAAAAAGGA
+
BBBBBFFFFFFFGGGGGGGGGGHHHHHHHHHHFGFHHHHHGHHHHHHHHGHGGHHHHGHHHHHHHHHHFHHHHHHHHHHHHHHHHHGHHHHHHHGG?EHHHHHHHHHHHHHHHHHHHHHHHHHHHHHHHHHHHHHHHHHHHHHHGHHHHHHHHHHHHGGHHHHHHHHHHGHHHHHHHHHHHGGGHHHGFDFGHHHHHGGHHHHHHHHHHHHHHHHHHFHHHGHFHHHHHHHHHHHHHGHHHHGHHFHGGGH
@M05620:45:000000000-G6HP7:1:1101:9883:10054 1:N:0:123
CATCCTGACCCTGAAGTACCCGGCTTGATTTCTGACATTAGATCGGAAGAGCACACGTCTGAACTCCAGTCACTCTCGCGCATCTCGTATGCCGTCTTCTGCTTGAAAAAAAAAAAACAAAAAAAAACATCCTCCTAAATCACCTTTTCCCACAGGTTCCACCCCAAGACAATCTCCTCCTTCCCGACCTTTGCCCTGTGGTACGATCCCAGCACTCGGCTCCTCGTAGCTTTTCTTACCGCTCCCCTTTT
+
AAABCFFFFFFFFGGGFGGGGGGGGGGHHHHHHHFHHHHHHHHHHGGGGHHHHHHHGHHHGHHGHHHHHHHHHHHHHGGGGGGGHHHGGHHHHGGGHGFFFHHHHHHHFHFFGCD<<///00/-<--..00<00//00000://:0000000;:.9000/00..-....///0/;000///00//..-9.///////.://///.....///././/......//.9.../////:////.---..././/
@M05620:45:000000000-G6HP7:1:1101:20196:10059 1:N:0:123
CATCCTGACCCTGAAGTACCCCATTGAGCATGGCATCGTCACCAACTGGGACGACATGGAGAAGATCTGGCACCACACCTTCTACAACGAGCTGCGCGTGGCCCCGGAGGAGCACCCAGTGCTGCTGACCGAGGCCCCCCTGAACCCCAAGGCCAACAGAGAGAAGATGACTCAGGTGAGGCTCGGCCGACGCCCGTGCTCCTCCCGTCCTTTCCCCAGTCATTTTCTGCCCGGCTTGATTTCTGACATTA
+
DDDDDFFFFFFFGGGGGGGGGGGHHHHHHHHHHHHHHGHHHGHHHGHHHHHHGGGGGHHHHHHHHHHHHHHHHGHHHGGHHHHHHHHHGGGGGHHGGGGGGGHHGGGGGGGGHHHHGGHGHHHHHHHHHHGGGGGGGGGGGGHHHHGGGGHGHHGGGGGGGGGGGGGGGGG0FFGGGGGGGGGGFFFFFFFFFFFFBFFFFFFFFFFFFFFFFFFFFFFBFFFFFFFFFFFFFFFFFFFFFFFFFBFFFF0
@M05620:45:000000000-G6HP7:1:1101:20177:10062 1:N:0:123
CATCCTGACCCTGAAGTACCCCATTGAGCATGGCATCGTCACCAACTGGGACGACATGGAGAAGATCTGGCACCACACCTTCTACAACGAGCTGCGCGTGGCCCCGGAGGAGCACCCAGTGCTGCTGACCGAGGCCCCCCTGAACCCCAAGGCCAACAGAGAGAAGATGACTCAGGTGAGGCTCGGCCGACGCCCGTGCTCCTCCCGTCCTTTCCCCAGTCATTTTCTGCCCGGCTTGATTTCTGACATTA
+
CCCCCFFFFFFFGGGGGGGGGGGHHHHHHHHHHHHHHGHHHGHHHGHHHHHHGGGGGHHHHHGHHHHHHHHHHGHHHGGHHHHHHHHHGGGGGHHGGGGGGGHHGGGGGGGGHGHHGGHGHHHHHHHHHHGGGGGGGGGGGGHHHHGGGGHGHHGGGGGGGEFGGGGFGGGGGGGGGGGGGGEGFFFFFFFFFFFFFFFFFFFFFFFEFFFFFFFFFFDFFFBFFFEFFFFFFFFFFC;BFB00B0BFFF0
@M05620:45:000000000-G6HP7:1:1101:6163:10073 1:N:0:123
ATCTCTATCTCCTAAAAACCTGTTTAGATTTGGAGATAGACCTTCAGGTTTTTCATCATTTTCTGCATGAATTATACATTGACCACGTTCCAGCGTGGTCAGTTTGCAGCATTCTGTTATTTTGTTTGACAGAGTGTCTTGTTGAGAACATATGTAGGACATGATTTTTTCCTGCAACAGGGAAAATAAAGTATAAGTTTTAAAGATTTATTCTTTAATAAAGGATCTCAAAGCCAGCTTTAGAAAAAGGA
+
CCCCCFFFFFFFGGGGGGGGGGGHHHHHHHHHHHHHHHHHHHHHHHHHHHHGGHHHHHHHHHHHHHHHHHHHHHHHHHHHHHHHHHGHHHHHHHGGGGHHHHHHHHHHHHHHHHHHHHHHHHHHHHHHHHHHHHHHHHHHHHHHHHHHHHHHHHHHHHHHHHHHHHHHHGHHHHHHHHHHHGGHHHHHHHHHHHHHHHHHHHHHHHHHHHHHHHHHHHHHHGHHHHHHHGHHHHHHHGHHHHHHHHHHGGH
@M05620:45:000000000-G6HP7:1:1101:20084:10079 1:N:0:123
CATCCTGACCCTGAAGTACCCCATTGAGCATGGCATCGTCACCAACTGGGACGACATGGAGAAGATCTGGCACCACACCTTCTACAACGAGCTGCGCGTGGCCCCGGAGGAGCACCCAGTGCTGCTGACCGAGGCCCCCCTGAACCCCAAGGCCAACAGAGAGAAGATGACTCAGGTGAGGCTCGGCCGACGCCCGTGCTCCTCCCGTCCTTTCCCCAGTCATTTTCTGCCCGGCTTGATTTCTGACATTA
+
DDCCCFFFFFFFGGGGGGGGGGGHHHHHHHHHHHHHHGHHHGHHHGHHHHHHGGGGGHHHHHHHHHHHHHHHHGHHHGGHHHHHHHHHGGGGGHHGGGGGGGHHGGGGGGGGHHHHGGHHHHHHHHHHHHGGGGGGGGGGGGHHHHGGGGHGHHGGGGGGGGGGGGGGGGGGGGGGHGGGGGGGFFFFFFFFFFFF@DDEFFFFFFFFFFDFFFFFFFFFFFFFFFFFFFFFFFFFFFFFFFFFFFFFFF0
@M05620:45:000000000-G6HP7:1:1101:6245:10100 1:N:0:123
CATCCTGACCCTGAAGTACCCCGGCTTGATTTCTGACATTAGATCGGAAGAGCACACGTCTGAACTCCAGTCACTCTCGCGCATCTCGTATGCCGTCTTCTGCTTGAAAAAAAAAAAAAAACAAATTAGCTACTATGACAACCTTTCAAACCAAGACAAACACATAAAGACAGAACAATAGAAATATAGATTGCACTGTGGTGATGTGAATGAATACAGACCTGTACTGTCATCTATTTTTATGTTCTACA
+
DDDDDFFFFFFFGGGGGGGGGGGGGGGGHHHHHHHHHHHHHHHHHHGGGGHHHHHHHGHHHGHHHHHHHHHHHHHHHHGGGGGGFHHHGGHHHHGGGHGHHHHHHHHGGHHGGGGD><<-->...0000/00000000000../0000000.....////<...000<00://<0///0000000000<0000:<<0/00/:.000<<000000000000..0/00000:<0000<000<<.00<0<<000
@M05620:45:000000000-G6HP7:1:1101:15848:10115 1:N:0:123
ATCTCTATCTCCTAAAAACCTGTTTAGATTTGGAGATAGACCTTCAGGTTTTTCATCATTTTCTGCATGAATTATACATTGACCACGTTCCAGCGTGGTCAGTTTGCAGCATTCTGTTATTTTGTTTGACAGAGTGTCTTGTTGAGAACATATGTAGGACATGATTTTTTCCTGCAACAGGGAAAATAAAGTATAAGTTTTAAAGATTTATTCTTTAATAAAGGATCTCAAAGCCAGCTTTAGAAAAAGGA
+
CCCCCFFFFFFFGGGGGGGGGGHHHHHHHHHHHHHHHHHHHHHHHHHHHHHGGHHHHHHHHHIHIHHHHHHHHHHHHHHHHHHHHHGHHHHHHHGGGGHHHHHHHHHHHHHHHHHHHHHHHHHHHHHHHHHHHHHHHHHHHHHHHHHHHHHHHHHHHHHHHHHHHHHHHGHHHHHHHHHHHGGHHHHHHHHHHHHGHHHHHHHHHHHHHHHHHHHHHHHHHHHHGHHHHHHHHHHHHGHHHHHHHHHHGGH
@M05620:45:000000000-G6HP7:1:1101:3625:10121 1:N:0:123
ATCTCTATCTCCTAAAAACCTGTTTAGATTTGGAGATAGACCTTCAGGTTTTTCATCATTTTCTGCATGAATTATACATTGACCACGTTCCAGCGTGGTCAGTTTGCAGCATTCTGTTATTTTGTTTGACAGAGTGTCTTGTTGAGAACATATGTAGGACATGATTTTTTCCTGCAACAGGGAAAATAAAGTATAAGTTTTAAAGATTTATTCTTTAATAAAGGATCTCAAAGCCAGCTTTAGAAAAAGGA
+
CCCCCFFFFFFFGGGGGGGGGGHHHHHHHHHHHHHHHHHHHHHHHHHHHHHGGHHHHHHHHHHHIHHHHHHHHHHHHHHHHGHHHHGHHHHHHHGGGGHHHHHHHHHHHHHHHHHGHHHHHHHHHHHHHHHHHHHHHHHHHHHHHHHHHHHHHHHHHHGHHHHHHHHHHGHHHHHHHHHHHGGHHHHHHHHGHHHHHGGHHHHHHHHHHHHHHHHHHHHHDGGHHHHHHGHHHHHHHGHHHHGGHHHHGGH
@M05620:45:000000000-G6HP7:1:1101:26308:10123 1:N:0:123
ATCTCTATCTCCTAAAAACCTGTTTAGATTTGGAGATAGACCTTCAGGTTTTTCATCATTTTCTGCATGAATTATACATTGACCACGTTCCAGCGTGGTCAGTTTGCAGCATTCTGTTATTTTGTTTGACAGAGTGTCTTGTTGAGAACATATGTAGGACATGATTTTTTCCTGCAACAGGGAAAATAAAGTATAAGTTTTAAAGATTTATTCTTTAATAAAGGATCTCAAAGCCAGCTTTAGAAAAAGGA
+
1>1>AFDFFDFDGGGFFGGGB1BFGDEF33FHH1B10DF1FG1BB1BFFGFCEF2AAAGFHEAHFB2FHD12AABDA22FE11A1AAABFF2@BEEEFHFFE@@@FBGHFGG@@@BBBBGHFHH>FGGFHGFFG1BBF>2FGGFDBCFGHGG2EBGEFF<GGHHFHGHH/G1>@CGGHGHHCA0FGFDDHG<??1DGFFHGGCDFFDH<GHHHFFDDHHH0DGH/GGHDDDGGCGGGGFHHFFCFGHHG?G
@M05620:45:000000000-G6HP7:1:1101:3603:10123 1:N:0:123
ATCTCTATCTCCTAAAAACCTGTTTAGATTTGGAGATAGACCTTCAGGTTTTTCATCATTTTCTGCATGAATTATACATTGACCACGTTCCAGCGTGGTCAGTTTGCAGCATTCTGTTATTTTGTTTGACAGAGTGTCTTGTTGAGAACATATGTAGGACATGATTTTTTCCTGCAACAGGGAAAATAAAGTATAAGTTTTAAAGATTTATTCTTTAATAAAGGATCTCAAAGCCAGCTTTAGAAAAAGGA
+
CCCCCFFFFFFFGGGGGGGGGGHHHHHHHHHHHHHHHHHHHHHHHHHHHHHGGHHHHHHHHHHHHGHHHGHHHHHHHHHHHGHHHHGHHHHHHHGFGGHHGHHHHHHGHHHHHHHHHHHHHHHHHHHHHHGHHHHHHHHHHHHHHHHHHHHHHHHGHHHHHHHHHHHHHGHHHHHHHHHHHGGHHHHGHGHHGHHHHFHHHHGHHHHHHGHHHHHHHGHGHGHHHHHHHFHFHGHHHEHHHHHHGFHHGGG
@M05620:45:000000000-G6HP7:1:1101:15836:10133 1:N:0:123
ATCTCTATCTCCTAAAAACCTGTTTAGATTTGGAGATAGACCTTCAGGTTTTTCATCATTTTCTGCATGAATTATACATTGACCACGTTCCAGCGTGGTCAGTTTGCAGCATTCTGTTATTTTGTTTGACAGAGTGTCTTGTTGAGAACATATGTAGGACATGATTTTTTCCTGCAACAGGGAAAATAAAGTATAAGTTTTAAAGATTTATTCTTTAATAAAGGATCTCAAAGCCAGCTTTAGAAAAAGGA
+
ABCCCFFFFFFFGGGGGGGGGGHHHHHHHHHHHHHHHHHHHHHHHHHHHHHGGHGHHHHIHIHIIHHHHHHHHHHHHHHHHHHHHHGHHHHHHHGGGGHHHHHHHHHHHHHHHHHHHHHHHHHHHHHHHHHHHHHHHHHHHHHHHHHHHHHHHHHHHHHHHHHHHHHHHGHHHHHHHHHHHGGHHHGHHHHHHHGHHHHHHHHHHHHHHHHHHHHHHHHHHHGHHHHHHGHHHHHHHGGHHHHGHGHHGGH
@M05620:45:000000000-G6HP7:1:1101:15855:10133 1:N:0:123
ATCTCTATCTCCTAAAAACCTGCTTAGATTTGGAGATAGACCTTCAGGTTTTTCATCATTTTCTGCATGAATTATACATTGACCACGTTCCAGCGTGGTCAGTTTGCAGCATTCTGTTATTTTGTTTGACAGAGTGTCTTGTTGAGAACATATGTAGGACATGATTTTTTCCTGCAACAGGGAAAATAAAGTATAAGTTTTAAAGATTTATTCTTTAATAAAGGATCTCAAAGCCAGCTTTAGAAAAAGGA
+
DDDCDFFFFFFFGGGGGGGGGG4FHHHHHHHHHHHHHHHHHHHHHHHHHHHGGHHHHHHHHHIHHHHHHHHHHHHHHHHHHHHHHHGHHHHHHHGGGGHHGHHHHHHGHHHHHHHHHHHHHHHHHHHHHHHHHHHHHHHHHHHHHHHHHHHHHHHHHHHHHHHHHHHHHGHHHHHHHHHHHGGHHHHHGHHHHHHHHHHHHHHHHHHHHHHHHHHHHHHHHHGHHHHHHGHHHHHHHGHHHHHGHGHHGGG
@M05620:45:000000000-G6HP7:1:1101:26307:10144 1:N:0:123
ATCTCTATCTCCTAAAAACCTGTTTAGATTTGGAGATAGACCTTCAGGTTTTTCATCATTTTCTGCATGAATTATACATTGACCACGTTCCAGCGTGGTCAGTTTGCAGCATTCTGTTATTTTGTTTGACAGAGTGTCTTGTTGAGAACATATGTAGGACATGATTTTTTCCTGCAACAGGGAAAATAAAGTATAAGTTTTAAAGATTTATTCTTTAATAAAGGATCTCAAAGCCAGCTTTAGAAAAAGGA
+
CCCCCFFFFFFFGGGGGGGGGGHHHHHHHHHHHHHHHHHGHHHHHHHHHHHGGHHHHHHHHHHHHHHHHHHHHHHHHHHHHHHHHHGHHHHHHHGFGGHHHHHHHHHHHHHHHHHGHHHHHHHHHHHHGGHHHHHHHHHHHHHHHHHHHGHHHHHHHHHHHHHHHHHHHGHHHHHHHHHHHGGGHHHHHHHHHHHHHHHHHGGHHHHHHHHHHHHHHHHHHHHHHHHHHGHGHHHHHGHHHHHGHGHHGGH
@M05620:45:000000000-G6HP7:1:1101:24155:10146 1:N:0:123
ATCTCTATCTCCTAAAAACCTGTTTAGATTTGGAGATAGACCTTCAGGTTTTTCATCATTTTCTGCATGAATTATACATTGACCACGTTCCAGCGTGGTCAGTTTGCAGCATTCTGTTATTTTGTTTGACAGAGTGTCTTGTTGAGAACATATGTAGGACATGATTTTTTCCTGCAACAGGGAAAATAAAGTATAAGTTTTAAAGATTTATTCTTTAATAAAGGATCTCAAAGCCAGCTTTAGAAAAAGGA
+
AAAABFBFFFFFGGGGGGGGGGHHHFHHHHHHDGHHHHHHHHHHHHGHHHHGGHHHHHHHHHHHBHHHH3FHHHHFHFHHGHHHFHDHHHHHHHGGGGHHGHHHHHHHGHHHHHHGHHHHHHHHHHHFFHHHFHFGHHHHFHHH4?GHHHHHHHHHGBHHHHHHHHHHHGHHHHHGFGHHHCFHHCGF1FGHHHFHHHHHHH1=DDFHHGHHHHHHFHHBDGHE/GHHGDGHFHHGFGHHHF0GGGHHF?G
@M05620:45:000000000-G6HP7:1:1101:18956:10160 1:N:0:123
AAACCAGAAGACATGAGGTCAGCTAGATCGGAAGAGCACACGTCTGAACTCCAGTCACTCTCGCGCATCTCGTATGCCGTCTTCTGCTTGAAAAAAAAAAAACCCTCCTCTCCGACGCGGTCATCTGGTGTGCTTTCTTTTTGTCAGCACCGAAACACCTTAACGACTCATTTTTTCACTCAGTCCTGCTTATTCCTTCCTTCGTTTTTAGCCGCCTTGCTTCTTCTCCCCTCCTCTCTCCTCTCCTGCCC
+
BBBBBBBFFFFFGGGFGFFGFGHH5FGFHFEGGGGHHHHHHGHHHGGFHGHHHHHHHHHHHHGGGGG?>GHG?AHGEFGEGFFFB@GHHHA3GBFEEEG///<//0?/2?D2G/<A</--.<.00==00/..=0=DHCG:00-;000:0.;-:---9:AGF00;..-9;0;;9BBA/;9///9;BBB/;B/9;/;B/BF/;//99;.99.;BF?DFFD/:;BFFFFF/9B...;.B/BF/;BFFFEF//;A
@M05620:45:000000000-G6HP7:1:1101:24145:10162 1:N:0:123
ATCTCTATCTCCTAAAAACCTGTTTAGATTTGGAGATAGACCTTCAGGTTTTTCATCATTTTCTGCATGAATTATACATTGACCACGTTCCAGCGTGGTCAGTTTGCAGCATTCTGTTATTTTGTTTGACAGAGTGTCTTGTTGAGAACATATGTAGGACATGATTTTTTCCTGCAACAGGGAAAATAAAGTATAAGTTTTAAAGATTTATTCTTTAATAAAGGATCTCAAAGCCAGCTTTAGAAAAAGGA
+
DEDDEFFFFFFFGGGGGGGGGGHHHHHHHHHHHHHHHHHHHHHHHHHHHHHGGHHHHIIIHIHIIHHHHHHHHHHHHHHHHHHHHHGHHHHHHHGGGGHHHHHHHHHHHHHHHHHHHHHHHHHHHHHHHHHHHHHHHHHHHHHHHHHHHHHHHHHHHHHHHHHHHHHHHGHHHHHHHHHHHGGHHHHHGHHHHHHHHHHHHHGHHHHHHHHHHHHHHHHHHHHHHHHHHGHHHHHHHGHHHHHHHGHHGGH
@M05620:45:000000000-G6HP7:1:1101:6089:10164 1:N:0:123
AGATTACTGCAACAGTTCCCCCTGGACCTGGAAAAGTTTCTTGCCTGGCTTACAGAAGCTGAAACAACTGCCAATGTCCTACAGGATGCTACCCGTAAGGAAAGGCTCCTAGAAGACTCCAAGGGAGTAAAAGAGCTGATGAAACAATGGCAAGTAAGTCAGGCATTTCCGCTTTAGCACTCTTGTGGATCCAATTGAACAATTCTCAGCATTTGTACTTGTAACTGACAAGCCAGGGACAAAACAAAGAT
+
CBCCCFFFFFFFGGGGGGGGGGGGHHHHHFGHHHHHFGHHHGHHHHHHHHHHHHHHHHHHHGHHHHHHHHHHHFHGHHHHFHFHHHHFHHHFHHGFEDHHGGGHHEHHGHHHHGHGHHHHEHHGGEGFFFFGHGHHHHFHHFFFHHGHGHHHHGGHGHFHGHHHHHHHHHGGGGGHGHGHHHHHH>GGHHHHFGGGHEHHFGHHHHHDGHEGGHHGHHHGHHHBGHHHHHHHGGGGGGEEG?FFFEFGFGC
@M05620:45:000000000-G6HP7:1:1101:24164:10164 1:N:0:123
ATCTCTATCTCCTAAAAACCTGTTTAGATTTGGAGATAGACCTTCAGGTTTTTCATCATTTTCTGCATGAATTATACATTGACCACGTTCCAGCGTGGTCAGTTTGCAGCATTCTGTTATTTTGTTTGACAGAGTGTCTTGTTGAGAACATATGTAGGACATGATTTTTTCCTGCAACAGGGAAAATAAAGTATAAGTTTTAAAGATTTATTCTTTAATAAAGGATCTCAAAGCCAGCTTTAGAAAAAGGA
+
CCCCCFFFFFFFGGGGGGGGGGHHHHHHHHHHHHHHHHHFHHHHHHHHHHHGGHGHHHHHHHIHIHHHHHHHHHHHHHHHHHHHHHGHHHHHHHGGGGHHHHHHHHHHHHHHHHHHHHHHHHHHHHHHHHHHHHHHHHHHHHHHHHHHHHHHHHHHHHHHHHHHHHHHHGHHHHHHHHHHHGGHHHHFHHHHHHGHHHHHHHHHHHHHHHHHHHHHHHHHHHHGHGHHHHHHHHHHHGHHHHHHHHHHFGH
@M05620:45:000000000-G6HP7:1:1101:18190:10164 1:N:0:123
CATCCTGACCCTGAAGTACCCCATTGAGCATGGCATCGTCACCAACTGGGACGACATGGAGAAGATCTGGCACCACACCTTCTACAACGAGCTGCGCGTGGCCCCGGAGGAGCACCCAGTGCTGCTGACCGAGGCCCCCCTGAACCCCAAGGCCAACAGAGAGAAGATGACTCAGGTGAGGCTCGGCCGACGCCCGTGCTCCTCCCGTCCTTTCCCCAGTCATTTTCTGCCCGGCTTGATTTCTGACATTA
+
DDDDDFFFFFFFGGGGGFGGGGGHHHHHHHHHHHHHHGHHHGHHHGHHHHHHGGGGGHHHHHHHHHHHHHHHHGHHHGGHHHHHHHHHGGGGGHHGGGGGGGHHGGGGGGGGHHHHGGHHHHHHHHHGHHGGGGGGGGGGGGHHHHGGGGHGHHGGGGGGGGGGGGGGGGGGGGGGGGGGGGGGFFFFFFFFFFFF=DFFFFFFFFFBFFFFFFFFFFFFFFFFFFFFFFFFFFFFFFFFFFFFF0FFFF0
@M05620:45:000000000-G6HP7:1:1101:24127:10172 1:N:0:123
ATCTCTATCTCCTAAAAACCTGTTTAGATTTGGAGATAGACCTTCAGGTTTTTCATCATTTTCTGCATGAATTATACATTGACCACGTTCCAGCGTGGTCAGTTTGCAGCATTCTGTTATTTTGTTTGACAGAGTGTCTTGTTGAGAACATATGTAGGACATGATTTTTTCCTGCAACAGGGAAAATAAAGTATAAGTTTTAAAGATTTATTCTTTAATAAAGGATCTCAAAGCCAGCTTTAGAAAAAGGA
+
CCCBCFFFFFFFGGGGGGGGGGHHHHHHHHHHHGHHHHHHHHHHHHHHHHHGGHHHHFHIIHIIHHHHHGHHHHHHHFHHHGHHEGGGHHHGHHGEGGGHFHHHHHHGHHHHHHHHHHHHHHHHHHHHGHHHHHGGGHHHHGHHHHEHHFHFGHFFHHGHHHHHHHGHHGHHHHHGHHHHHGFHHHHHGGHGFHHGHGFHHHHHHHHHHHHHHFHHHGHHHGHHHHHGHFFFHHHFHGFHHHHHGGFGG?B
@M05620:45:000000000-G6HP7:1:1101:13596:10174 1:N:0:123
AAACCAGAAGACATGAGGTCAGCTAGATCGGAAGAGCACACGTCTGAACTCCAGTCACTCTCGCGCATCTCGTATGCCGTCTTCTGCTTGAAAAAAAAAAAAAAGCACACTTCTCCTCCTTTCTCATCTTAACTGCACACCCCTTACCCCCACCCACATCCGCATCCTCCCCTTCTTCCCCCCCTTCCCACTCCTACATCCCTTATGCCCTCTCTTCCCTTCTCACACACACTCTGCCTTCCTTGCCTGTC
+
BBBBBAAFFF4CGFFBFGBGGGGHBGHHHHGGGGHHHGHHHGGHHGHHHHHGHHGHHHHHHHGGGGGEEGHHFEHHHHGEEHGHHHHHHGABDFFF@>>><<///???FF01G1F11<00?<11>111111<1<111>1.<<-../<C<GC-:.A...;0/..-.9/0;/.;/./00;0:/99--.;B./.99./;/9/9:E///:99///.9//9/;./:.///9/9.;.;/:/9/;////////;////
@M05620:45:000000000-G6HP7:1:1101:5972:10177 1:N:0:123
CATCCTGACCCTGAAGTACCCCATTGAGCATGGCATCGTCACCAACTGGGACGACATGGAGAAGATCTGGCACCACACCTTCTACAACGAGCTGCGCGTGGCCCCGGAGGAGCACCCAGTGCTGCTGACCGAGGCCCCCCTGAACCCCAAGGCCAACAGAGAGAAGATGACTCAGGTGAGGCTCGGCCGACGCCCGTGCTCCTCCCGTCCTTTCCCCAGTCATTTTCTGCCCGGCTTGATTTCTGACATTA
+
CCCDDFFFFFFFGGGGGGGGGGGHHHHHHHHHHHHHHGHHHGHHHGHHHHHHGGGGGHHHHHHHHHHHHHHHHGHHHGGHHHHHHHHHGGGGGHHGGGGGGGHHGGGGGGGGHHHHGGHGHHHHHHHHHHGGGGGGGGGGGGHHHHGGGGHGHHGGGGGGGGGGGGGGGGGGGGGGGGGGGGGGFFFFFFFFFFFFFFFFFFFFFFFEDFFFFFFFFFFFFFFFFFFFFFFFFFFFFFFFFFFFFFFFFF:
@M05620:45:000000000-G6HP7:1:1101:11647:10178 1:N:0:123
ATCTCTATCTCCTAAAAACCTGTTTAGATTTGGAGATAGACCTTCAGGTTTTTCATCATTTTCTGCATGAATTATACATTGACCACGTTCCAGCGTGGTCAGTTTGCAGCATTCTGTTATTTTGTTTGACAGAGTGTCTTGTTGAGAACATATGTAGGACATGATTTTTTCCTGCAACAGGGAAAATAAAGTATAAGTTTTAAAGATTTATTCTTTAATAAAGGATCTCAAAGCCAGCTTTAGAAAAAGGA
+
AABBBFFFFFFFGGGGGGGGGGHHHHHHHHHHHFHHHHHGHHHHHHHHHHHGGHHHHHHHHHHHHHHHHHHHHHHHHHHHGHHHHHGHHHHHHHGGDGHHHHHHHHHHHHHHHHHHHHHHHHHHHHHHHHHHHHHHHHHHHHHHDGHGHHHHHHHHHHHHHHHHHHHHHGHHHHHHHHGHHGGHHFHHFHHHHHHHHHHHHFHDGBHHHHHHHHHHHHHHHHGHFHHHHHHHHHHHHGHHHHGGFHHHD?G
@M05620:45:000000000-G6HP7:1:1101:24145:10182 1:N:0:123
ATCTCTATCTCCTAAAAACCTGTTTAGATTTGGAGATAGACCTTCAGGTTTTTCATCATTTTCTGCATGAATTATACATTGACCACGTTCCAGCGTGGTCAGTTTGCAGCATTCTGTTATTTTGTTTGACAGAGTGTCTTGTTGAGAACATATGTAGGACATGATTTTTTCCTGCAACAGGGAAAATAAAGTATAAGTTTTAAAGATTTATTCTTTAATAAAGGATCTCAAAGCCAGCTTTAGAAAAAGGA
+
CBBBCFFFFFFFGGGGGGGGGGHHHHHHHHHHHHHHHHHHHHHHHHHHHHHGGHHHHGHHHHHHHHHHHHHHHHHHHHHHHHHHHHGHHHHHHHGGGGHHHHHHHHHHHHHHHHHHHHHHHHHHGHHHHHHHHHHHHHHHHHHHHHHHHHGHHHHHHHHHHHHHHHHHHGHHHHHHHHHHHGGHHHHHHHHHHHHHHGGHHHHEHHHHHHHHHHHHHHHGHHHHHHHHHHGGHHHHHGHHHGHHHGHHGGG
@M05620:45:000000000-G6HP7:1:1101:21916:10191 1:N:0:123
ATCTCTATCTCCTAAAAACCTGTTTAGATTTGGAGATAGACCTTCAGGTTTTTCATCATTTTCTGCATGAATTATACATTGACCACGTTCCAGCGTGGTCAGTTTGCAGCATTCTGTTATTTTGTTTGACAGAGTGTCTTGTTGAGAACATATGTAGGACATGATTTTTTCCTGCAACAGGGAAAATAAAGTATAAGTTTTAAAGATTTATTCTTTAATAAAGGATCTCAAAGCCAGCTTTAGAAAAAGGA
+
DDDEEFFFFFFFGGGGGGGGGGHHHHHHHHHHHHHHHHHHHHHHHHHHHHHGGHHHHIHHHHHIHHHHHHHHHHHHHHHHHHHHHHGHHHHHHHGGGGHHHHHHHHHHHHHHHHHHHHHHHHHHHHHHHHHHHHHHHHHHHHHHHHHHHHHHHHHHHHHHHHHHHHHHHGHHHHHHHHHHHGGHHHHHHHHHHHHHHHHHHHHHHHHHHHHHHHHHHHHHHHHHHHHHHHHHHHHHHGHHHHGHHHHHGGH
@M05620:45:000000000-G6HP7:1:1101:11666:10193 1:N:0:123
ATCTCTATCTCCTAAAAACCTGTTTAGATTTGGAGATAGACCTTCAGGTTTTTCATCATTTTCTGCATGAATTATACATTGACCACGTTCCAGCGTGGTCAGTTTGCAGCATTCTGTTATTTTGTTTGACAGAGTGTCTTGTTGAGAACATATGTAGGACATGATTTTTTCCTGCAACAGGGAAAATAAAGTATAAGTTTTAAAGATTTATTCTTTAATAAAGGATCTCAAAGCCAGCTTTAGAAAAAGGA
+
DDDCDFFFFFFFGGGGGGGGGGHHHHHHHHHHHHHHHHHHHHHHHHHHHHHGGHHHHHHHHIIHIHHHHHHHHHHHHHHHHHHHHHGHHHHHHHGGGGHHHHHHHHHHHHHHHHHHHHHHHHHHHHHHHHHHHHHHHHHHHHHHHHHHHHHHHHHHHHHHHHHHHHHHHGHHHHHHHHHHHGGHHHHHHHHHHHHHHDHHHHGHHHHHHHHHHHHHHHHHHHGHHHGHHGHHHHHHHGHHHHHGHHHHGGH
@M05620:45:000000000-G6HP7:1:1101:27798:10198 1:N:0:123
ATCTCTATCTCCTAAAAACCTGTTTAGATTTGGAGATAGACCTTCAGGTTTTTCATCATTTTCTGCATGAATTATACATTGACCACGTTCCAGCGTGGTCAGTTTGCAGCATTCTGTTATTTTGTTTGACAGAGTGTCTTGTTGAGAACATATGTAGGACATGATTTTTTCCTGCAACAGGGAAAATAAAGTATAAGTTTTAAAGATTTATTCTTTAATAAAGGATCTCAAAGCCAGCTTTAGAAAAAGGA
+
DCCCDFFFFFFFGGGGGGGGGGHHHHHHHHHHHHHHHHHHHHHHHHHHHHHGGHHHHHIHIIHHIHHHHHHHHHHGHHHHHHHHHHGHHHHHHHGFGGHHHHHHHHHGHHHHHHHHHHHHHHHHHHHHGHHHHHGHHHHHHHHHHHHHHHHHHHHHHHHHHHHHHHHHHGHHHHHHHHHHHGGHHHHHGHHHHHHHHHHHHHGHHHHHHHHHHHHHHHHHHHHHHHGHHGGHHHHHHGHHHHHHHHGHGGH
@M05620:45:000000000-G6HP7:1:1101:11651:10205 1:N:0:123
ATCTCTATCTCCTAAAAACCTGTTTAGATTTGGAGATAGACCTTCAGGTTTTTCATCATTTTCTGCATGAATTATACATTGACCACGTTCCAGCGTGGTCAGTTTGCAGCATTCTGTTATTTTGTTTGACAGAGTGTCTTGTTGAGAACATATGTAGGACATGATTTTTTCCTGCAACAGGGAAAATAAAGTATAAGTTTTAAAGATTTATTCTTTAATAAAGGATCTCAAAGCCAGCTTTAGAAAAAGGA
+
AABBBFFFFFFFGGGGGFGGGGGHHFHHHHHHHCHHHHHGHHHHHHHHHHHGGHBGHHHHHHHHHHHHGHBHHHHHHFGHGFGHHHGHHHHFHHGGGGHHHHHHHHHHHHFHHHHHHHHHHHHHHHHHGHHHHHHHHHHHHHHHFHGFGHHHHHHHHHGHHHHHHHHHHGHHHGGHHHGGHGFGHHGHHHHHHFDBGGGHHGGFHGHHHHHHHHHHHHHHGGHGHHHHHHHFHHHHHGHHHEHBGFGGADC
@M05620:45:000000000-G6HP7:1:1101:27780:10207 1:N:0:123
ATCTCTATCTCCTAAAAACCTGTTTAGATTTGGAGATAGACCTTCAGGTTTTTCATCATTTTCTGCATGAATTATACATTGACCACGTTCCAGCGTGGTCAGTTTGCAGCATTCTGTTATTTTGTTTGACAGAGTGTCTTGTTGAGAACATATGTAGGACATGATTTTTTCCTGCAACAGGGAAAATAAAGTATAAGTTTTAAAGATTTATTCTTTAATAAAGGATCTCAAAGCCAGCTTTAGAAAAAGGA
+
BABABFFFFFFFGGGGGGGGGGGHHHHHHHHHHFHHHHHHHHHHHHHHHHHGGHHHHHHHHHHHHHGHHFHFHGHFHFGFHFGHFHGFGHHFGHGEGGHGEGGHHHHHHHHHHHHHHHHHHHHHHHHGGHHHHHHGHHHHHHHHGHGHHHHHHHGFHHHHGHHGHGHHHGHHHHHGHHHHHGGFHHHGHHHHHHHHHGHHHHEFHHHHFHHHHEHHHHHHHFGHHHGHHGGHHHHHHGGFHHHFF;G;DDH
@M05620:45:000000000-G6HP7:1:1101:19020:10207 1:N:0:123
CATCCTGACCCTGAAGTACCCCATTGAGCATGGCATCGTCACCAACTGGGACGACATGGAGAAGATCTGGCACCACACCTTCTACAACGAGCTGCGCGTGGCCCCGGAGGAGCACCCAGTGCTGCTGACCGAGGCCCCCCTGAACCCCAAGGCCAACAGAGAGAAGATGACTCAGGTGAGGCTCGGCCGACGCCCGTGCTCCTCCCGTCCTTTCCCCAGTCATTTTCTGCCCGGCTTGATTTCTGACATAG
+
DDDDDFFFFFFFGGGGGGGGGGGHHHHHHHHHHHHHHGHHHGHHHGHHHHHHGGGGGHHHHHHHHHHHHHHHHGHHHGGHHHHHHHHHGGGGGHHGGGGGGGHHGGGGGGGGHHHHGGHGHHHHHHHHHHGGGGGGGGGGGGHHHHGGGGHGHHGGGGGGGGGGGGGGGGGGGGGGGGGGGGGGFFFFFFFFFFFFCFFFFFFFFFFBDFFFFFFFFFFFFFFFFFFFFFFFFFFFFFFFFFFFFFFFFB<
@M05620:45:000000000-G6HP7:1:1101:9774:10211 1:N:0:123
CATCCTGACCCTGAAGTACCCCGGCTTGATTTCTGACATTAGATCGGAAGAGCACACGTCTGAACTCCAGTCACTCTCGCGCATCTCGTATGCCGTCTTCTGCTTGAAAAAAAAAAAAAACAAAAAAATGGAAGAAGTCATCCGTCCAAAATAATACAGGCACACGAAGACAGAACTAAAGTAACGAAGAGATCGACCATGTCCGATCCTTCTGAACTGAATCAGAACTCTAAATATTGTCCACACACATA
+
DDDDDFFFFFFFGGGGGGGGGGGGGGGGHHHHHHHHHHHHHHGHHHGGGGHHHHHHHGHHHGHGHHHHHHHHHHHHHHGGGGGGGHHHGGHHHHGGGHGHHHHHHHHHFHHFGFGC@>/-...00.<-.0000/.//0;:000.:...00.0000:000/.../.--9..///:0/000;00000....9./009.---00:00:..-.00:0000000;0000000/0000000:000:000009...0:
@M05620:45:000000000-G6HP7:1:1101:21911:10211 1:N:0:123
ATCTCTATCTCCTAAAAACCTGTTTAGATTTGGAGATAGACCTTCAGGTTTTTCATCATTTTCTGCATGAATTATACATTGACCACGTTCCAGCGTGGTCAGTTTGCAGCATTCTGTTATTTTGTTTGACAGAGTGTCTTGTTGAGAACATATGTAGGACATGATTTTTTCCTGCAACAGGGAAAATAAAGTATAAGTTTTAAAGATTTATTCTTTAATAAAGGATCTCAAAGCCAGCTTTAGAAAAAGGA
+
CCCCCFFFFFFFGGGGGGGGGGGHHHHHHHHHHHHHHHHHHHHHHHHHHHHGGHHHHHHHHHHHHHHHHHHHHHHHHHHHHHHHHHGHHHHGHHGEGGHHHHHHHHHHHHHHHHHHHHHHHHHHHHHHHHGHHHHHHHHHHHHHHHGHHHHGHHHHHHHHHHHHHHHHHDHHHHHHGHHHHGGGHHHHHGHGHHHGHGHHHHHHHHHHHHHHHHHHHGHHHGHGHHHHHHHGHGGFHGHHHHGFFHHEGGH
@M05620:45:000000000-G6HP7:1:1101:19039:10213 1:N:0:123
CATCCTGACCCTGAAGTACCCCATTGAGCATGGCATCGTCACCAACTGGGACGACATGGAGAAGATCTGGCACCACACCTTCTACAACGAGCTGCGCGTGGCCCCGGAGGAGCACCCAGTGCTGCTGACCGAGGCCCCCCTGAACCCCAAGGCCAACAGAGAGAAGATGACTCAGGTGAGGCTCGGCCGACGCCCGTGCTCCTCCCGTCCTTTCCCCAGTCATTTTCTGCCCGGCTTGATTTCTGACATAG
+
A3AABFFFFFFFGGGGGGGGGGGHHHHHHHHHFHGHHGHHHGHFEGHHHHHHGGGGGHHHHGHHHHHHHHHHHGHHHGGHHHHFHHGHGGGGGGHGGGGGGGHHGGFCGFGGGHHHGGHHHHHHHHHHHHGGGGGGGGGGGGHHHHGGGDFGHHGEGGGGGGGGFGGGGGGGGGGGGFFFGGGGFFFFFFFADFF9;DFFFFFFFFFFDFFFFFFFFFFFB9BFFFFFFFFFFFFCDA.FFFFFEFF/F/9
@M05620:45:000000000-G6HP7:1:1101:11430:10221 1:N:0:123
CATCCTGACCCTGAAGTACCCCATTGAGCATGGCATCGTCACCAACTGGGACGACATGGAGAAGATCTGGCACCACACCTTCTACAACGAGCTGCGCGTGGCCCCGGAGGAGCACCCAGTGCTGCTGACCGAGGCCCCCTAAACCCCAAGGCCAACAGAGAGAAGATGACTCAGGTGAGGCTCGGCCGACGCCCGTGCTCCTCCCGTCCTTTTCCCAGGCATTTTCTGCCCGGCTTGATTTCTGACATTAG
+
B3AA@DFFFFFFFGFGGFGGGGGHGHHHHHFHHHHHHGHHHGHHGGHGHGHFGGGGGHHHHHGHHHHHHHHHHGGHHGGHGHHHHGHHGGFGGHHGGGEEGGHHGGCCCGGGHHHHGGH?GHHHGHHHHGGGGGCGGGGDGBGGHGG?D:E.CGHGGEC::9.BB/;C;B99FBF0;0.9:AF?A.D9;==9DF=-;A./999BE?9A:;BF/FFFFB...;/:F////;A.9-9;@./;B/9;//FFF//
@M05620:45:000000000-G6HP7:1:1101:16297:10224 1:N:0:123
ATCTCTATCTCCTAAAAACCTGTTTAGATTTGGAGATAGACCTTCAGGTTTTTCATCATTTTCTGCATGAATTATACATTGACCACGTTCCAGCGTGGTCAGTTTGCAGCATTCTGTTATTTTGTTTGACAGAGTGTCTTGTTGAGAACATATGTAGGACATGATTTTTTCCTGCAACAGGGAAAATAAAGTATAAGTTTTAAAGATTTATTCTTTAATAAAGGATCTCAAAGCCAGCTTTAGAAAAAGGA
+
3AABBFFFFFFFGFGGDGGGGGHHHHHGGHHGH4GFHHGHHHGHHHHHHHHGGHHHHHHHHHHHEHFHHHGHHHHHHFHHFGHHHHGHHHHHHHGGGGHHHHHHHHHHHHHHHHHHHHHHHHHHHHHHFHHHGHHHHHHHHHHHGHHHHHHHHHHHHGHHHHGFHHHHHGHHHHHFDGHHGAFFH<FG1GFHHHBGHGGHHHFBGDGHHGHHHHHHHHHEDGDECGHHHGGHHHHHHGHHGFEGGGHHGCG
@M05620:45:000000000-G6HP7:1:1101:7738:10224 1:N:0:123
CATCCTGACCCTGAAGTACCCCGGCTTGATTTCTGACATTAGATCGGAAGAGCACACGTCTGAACTCCAGTCACTCTCGCGCATCTCGTATGCCGTCTTCTGCTTGAAAAAAAAAAATAATAAATATCATCTCATTAATTATCCGTTCCCTTAGCCTTTCCCATCTCACCACTCTCCTTATACACCTCCCTTCTTCATATTGCGGGTTATGTCTTTGCTGCCAACACAACCATCCCCATTAGCCACGCACC
+
DDDDDFFFFFFFGGGGGGGGGGGGGGGGHHHHHHHHHHHHGHGHHHGGGGHHHHHHHGHHHGHHHHHHHHHHHHHHHHGGGGGGFFGHGFHHHHGGGHGHHHHHHHGHFHHGGGGC>0?11=11=111111111=1111<1111..1001000<00=0000000/0000:0.;/00:00000:00//...;0/:000;0000B.---..00:000000000.00....9...00...//0;;/00:-.-;-
@M05620:45:000000000-G6HP7:1:1101:11409:10225 1:N:0:123
CATCCTGACCCTGAAGTACCCCATTGAGCATGGCATCGTCACCAACTGGGACGACATGGAGAAGATCTGGCACCACACCTTCTACAACGAGCTGCGCGTGGCCCCGGAGGAGCACCCAGTGCTGCTGACCGAGGCCCCCCTGAACCCCAAGGCCAACAGAGAGAAGATGACTCAGGTGAGGCTCGGCCGACGCCCGTGCTCCTCCCGTCCTTTCCCCAGTCATTTTCTGCCCGGCTTGATTTCTGACATTA
+
DDDDDFFFFFFFGGGGGGGGGGGHHHHHHHHHHHHHHGHHHGHHHGHHHHHHGGGGGHHHHHHHHHHHHHHHHGHHHGGHHHHHHHHHGGGGGHHGGGGGGGHHGGGGGGGGHHHHGGHGHHHHHHHHHHGGGGGGGGGGFEHHHHGGGGHEHEGGGGGFFBAEGFF0;BFFFGGGGGFGFE9CC9AABACDFFA;-.9.BF0FFFF.AADFFFFFFFFFFFFFFFBBFFFED;=FCF.FFFBFB:B0BF0
@M05620:45:000000000-G6HP7:1:1101:6816:10237 1:N:0:123
CATCCTGACCCTGAAGTACCCCATTGAGCATGGCATCGTCACCAACTGGGACGACATGGAGAAGATCTGGCACCACACCTTCTACAACGAGCTGCGCGTGGCCCCGGAGGAGCACCCAGTGCTGCTGACCGAGGCCCCCCTGAACCCCAAGGCCAACAGAGAGAAGATGACTCAGGTGAGGCTCGGCCGACGCCCGTGCTCCTCCCGTCCTTTCCCCAGTCATTTTCTGCCCGGCTTGATTTCTGACATTA
+
EEEEEFFFFFFFGGGGGGGGGGGHHHHHHHHHHHHHHGHHHGHHHGHHHHHHGGGGGHHHHHHHHHHHHHHHHGHHHGGHHHHHHHHHGGGGGHHGGGGGGGHHGGGGGGGGHHHHGGHHHHHHHHHHHHGGGGGGGGGGGGHHHHGGGGHGHHGGGGGGGGGGGGGGGGGGGGGGGGGGGGGGFFFFFFFFFFFF@FFFFFFFFFFEFFFFFFFFFFFFFFFHHFFFFFFFFFFFFFFFFFFFHFFFFF1
@M05620:45:000000000-G6HP7:1:1101:16285:10240 1:N:0:123
ATCTCTATCTCCTAAAAACCTGTTTAGATTTGGAGATAGACCTTCAGGTTTTTCATCATTTTCTGCATGAATTATACATTGACCACGTTCCAGCGTGGTCAGTTTGCAGCATTCTGTTATTTTGTTTGACAGAGTGTCTTGTTGAGAACATATGTAGGACATGATTTTTTCCTGCAACAGGGAAAATAAAGTATAAGTTTTAAAGATTTATTCTTTAATAAAGGATCTCAAAGCCAGCTTTAGAAAAAGGA
+
CDDDDFFFFFFFGGGGGGGGGGHHHHHHHHHHHHHHHHHHHHHHHHHHHHHGGHHHHIIHHHHIIHHHHHHHHHHHHHHHHHHHHHGHHHHHHHGFGGHHHHHHHHHHHHHHHHHHHHHHHHHHHHHHHHHHHHHHHHHHHHHHHHHHHHHHHHHHHHHHHHHHHHHHHGHHHHHHHHHHHGGHHHHHHHHHHHHHHHHHHHHHHHHHHHHHHHHHHHHHHHHHHHHHHHHHHHHHHGHHHHHHHGHHGGH
@M05620:45:000000000-G6HP7:1:1101:19951:10251 1:N:0:123
ATCTCTATCTCCTAAAAACCTGTTTAGATTTGGAGATAGACCTTCAGGTTTTTCATCATTTTCTGCATGAATTATACATTGACCACGTTCCAGCGTGGTCAGTTTGCAGCATTCTGTTATTTTGTTTGACAGAGTGTCTTGTTGAGAACATATGTAGGACATGATTTTTTCCTGCAACAGGGAAAATAAAGTATAAGTTTTAAAGATTTATTCTTTAATAAAGGATCTCAAAGCCAGCTTTAGAAAAAGGA
+
AABCCFFFFFFFGGGGGGGGGGHHHHHHHHHHHHHHHHHHHHHHHHHHHHHGGHHHHHHHHHIIIHHHHHHHHHHHHHHHHHHHHHGHHHHHHHGGGGHHHHHHHHHHHHHHHHHHHHHHHHHHHHHHHHHHHHHHHHHHHHHHHHHHHHHHHHHHHHHHHHHHHHHHHGHHHHHHHHHHHGGHHHHHHHHHHHHHHHHHHHHHHHHHHHHHHHHHHHHHHHHFFHHHGHHBGHHHHGHHHFFGHHHHGDH
@M05620:45:000000000-G6HP7:1:1101:6821:10256 1:N:0:123
CATCCTGACCCTGAAGTACCCCATTGAGCATGGCATCGTCACCAACTGGGACGACATGGAGAAGATCTGGCACCACACCTTCTACAACGAGCTGCGCGTGGCCCCGGAGGAGCACCCAGTGCTGCTGACCGAGGCCCCCCTGAACCCCAAGGCCAACAGAGAGAAGATGACTCAGGTGAGGCTCGGCCGACGCCCGTGCTCCTCCCGTCCTTTCCCCAGTCATTTTCTGCCCGGCTTGATTTCTGACATTA
+
BBBBBFFFFFFFGGGFGGGGGGGHHHHHHHGHFFFGHGHHGGHGHGHHHHHHGGGGGHHHHGHHHHHHHHHHHGHHHGGHHHHHHHHHGGGGGHGEGGGGGGHHGGGGCFGGHHHHGGHHFGHHHHHHHHGCCCDGGGGGGGHFHHGGGGHGHHGGGGGGGGGGGGGGGGGGGGGGGFFGGGGGFFFFF;DFFFFF@.AAFFFFFF?AADDFFFFFB.9;BFFFFFFFFFFF?AFBFAAFFFFFF//9BF/
@M05620:45:000000000-G6HP7:1:1101:6098:10264 1:N:0:123
ATCTCTATCTCCTAAAAACCTGTTTAGATTTGGAGATAGACCTTCAGGTTTTTCATCATTTTCTGCATGAATTATACATTGACCACGTTCCAGCGTGGTCAGTTTGCAGCATTCTGTTATTTTGTTTGACAGAGTGTCTTGTTGAGAACATATGTAGGACATGATTTTTTCCTGCAACAGGGAAAATAAAGTATAAGTTTTAAAGATTTATTCTTTAATAAAGGATCTCAAAGCCAGCTTTAGAAAAAGGA
+
BCABCFFFFFFFGGGGGGGGGGGHHHHGHHHHHHHGHFHHHHHHHHHHHHHGGHHHHFHHHHHHHGHHHHHHHHHHHHHHHHHHHHGHHHHHHHGGGGHHFHHHHHHHHHHHHHHHHHFHHHHHHHHHHHGHGHGHGHHHHHHHHHHHHHGHHHHHHHHHGHHHHHHHHFHHHHHHHHHHHGGHHHHHHHHGGHHGHGHHHHGHHHHHHHHHHHHHHGHHHGHGHHHHGFHFHHHGHGHHHGHHGGHGGGG
@M05620:45:000000000-G6HP7:1:1101:25217:10271 1:N:0:123
CATCCTGACCCTGAAGTACCCCATTGAGCATGGCATCGTCACCAACTGGGACGACATGGAGAAGATCTGGCACCACACCTTCTACAACGAGCTGCGCGTGGCCCCGGAGGAGCACCCAGTGCTGCTGACCGAGGCCCCCCTGAACCCCAAGGCCAACAGAGAGAAGATGACTCAGGTGAGGCTCGGCCGACGCCCGTGCTCCTCCCGTCCTTTCCCCAATCATTTTCTGCCCGGCTTGATTTCTGACATTA
+
DDDDDFFFFFFFGGGGGGGGGGGHHHHHHHHHHHHHHGHHHGHHHGHHHHHHGGGGGHHHHHHHHHHHHHHHHGHHHGGHHHHHHHHHGGGGGHHGGGGGGGHHGGGGGGGGHHHHGGHHHHHHHHHHHHGGGGGGGGGGGGHHHHGGGGHGHHGGGGGGGGGGGGGGGGGGGGGGHGGGGGGGFFFFFFFFFFFFDDDFFFFFFFFFFFFFFFFFFFFFFFFFFFFFFFFFFFFFFFFFFFFFFFFFFF0
@M05620:45:000000000-G6HP7:1:1101:23763:10271 1:N:0:123
ATCTCTATCTCCTAAAAACCTGTTTAGATTTGGAGATAGACCTTCAGGTTTTTCATCATTTTCTGCATGAATTATACATTGACCACGTTCCAGCGTGGTCAGTTTGCAGCATTCTGTTATTTTGTTTGACAGAGTGTCTTGTTGAGAACATATGTAGGACATGATTTTTTCCTGCAACAGGGAAAATAAAGTATAAGTTTTAAAGATTTATTCTTTAATAAAGGATCTCAAAGCCAGCTTTAGAAAAAGGA
+
CBCCCFFFFFFFGGGGGGGGGGHHHHHHHHHHHHHHHHHHHHHHHHHHHHHGGHHHHHHHHIHHHHHHHHHHHHHHHHHHHGHHHHGHHHHHHHGFGGHHHHHHHHHHHHHHHHHHHHHHHHHHHHHHHHHHHHGHHHHHHHHHHHGHHHHHHHHGHHHHHHHHHHHHHGHHHHHHHHHHHGGHHHHHGHHHHHHHHGGHHHHHHHHHHHHHHGHHHGHHHHHHHHHHHGGGHHHHHGHHHHGHHGHHGGH
@M05620:45:000000000-G6HP7:1:1101:20328:10284 1:N:0:123
CATCCTGACCCTGAAGTACCCCATTGAGCATGGCATCGTCACCAACTGGGACGACATGGAGAAGATCTGGCACCACACCTTCTACAACGAGCTGCGCGTGGCCCCGGAGGAGCACCCAGTGCTGCTGACCGAGGCCCCCCTGAACCCCAAGGCCAACAGAGAGAAGATGACTCAGGTGAGGCTCGGCCGACGCCCGTGCTCCTCCCGTCCTTTCCCCAGTCATTTTCTGCCCGGCTTGATTTCTGACATTT
+
BBBBBFFFFFFFFGGGGGGGGGGHHHHHHHHHHHHHHGHHHGHHHGHHHHHHGGGEFHHHHGFHGGHHHHHHHGHHGGGHHHHHHGHHGGGGGHHGEGEEGFHHGGC@DFGGHGHHGGHHHGGHHHGHHHCDGCCFGGGGCEFHCGFGDAGCGG?FEABFBFG.;FB;B0CFGGFGGFBFFFEGF;EFF;AA;DF=9;.EBFFFFFFFFFFBFFFFFB?FFFFFFFFFFFBA.@AFAFFFFFFFFBFFFF/
@M05620:45:000000000-G6HP7:1:1101:19797:10326 1:N:0:123
ATCTCTATCTCCTAAAAACCTGTTTAGATTTGGAGATAGACCTTCAGGTTTTTCATCATTTTCTGCATGAATTATACATTGACCACGTTCCAGCGTGGTCAGTTTGCAGCATTCTGTTATTTTGTTTGACAGAGTGTCTTGTTGAGAACATATGTAGGACATGATTTTTTCCTGCAACAGGGAAAATAAAGTATAAGTTTTAAAGATTTATTCTTTAATAAAGGATCTCAAAGCCAGCTTTAGAAAAAGGA
+
CCCCCFFFFFFFGGGGGGGGGGHHHHHHHHHHHHHHHHHHHHHHHHHHHHHGGHHHHHIHHIHIIHHHHHHHHHHGHHHHHHHHHHGHHHHHHHGEGGHHGHGHHHHHHHHHHHHHHHHHHHHHHHHHHHGHHHGHHHHHHHHHHHHHHHGHHHHHHHHHHHHHHHHHHGHHHHGHHHHHHGGHHHHHHGHHHHHHHGHHHHHHHHHHHHHHHHHHHGHHHHHHHHHHHHHGHHHHHGGHHGHHHHHHGGH
@M05620:45:000000000-G6HP7:1:1101:5203:10334 1:N:0:123
ATCTCTATCTCCTAAAAACCTGTTTAGATTTGGAGATAGACCTTCAGGTTTTTCATCATTTTCTGCATGAATTATACATTGACCACGTTCCAGCGTGGTCAGTTTGCAGCATTCTGTTATTTTGTTTGACAGAGTGTCTTGTTGAGAACATATGTAGGACATGATTTTTTCCTGCAACAGGGAAAATAAAGTATAAGTTTTAAAGATTTATTCTTTAATAAAGGATCTCAAAGCCAGCTTTAGAAAAAGGA
+
3AAABFFFFFFFGGGGGGGGFGFGHGFHHHHHHGHGGGHFHHHHHHHGHHHGGHHHHGHGHHHHHFHHHGGHHHHHHHGHHHGHGHGGHHHHHHGEEGHHGHHHGHHHHHHHHHHHHHHHHHHHGHHHGHHHHHFGGHHHHHHHGHHHHHHHHHHHHHHHHHHGHHHHHCHHHHHHHHHHHGEHHHHHGGHGHGHHHGGHHHHHHHHHHHHHHHHHHHHHHFHGHHHHHHHHHHHHHGHHHHHGHHHGGGH
@M05620:45:000000000-G6HP7:1:1101:7588:10334 1:N:0:123
ATCTCTATCTCCTAAAAACCTGTTTAGATTTGGAGATAGACCTTCAGGTTTTTCATCATTTTCTGCATGAATTATACATTGACCACGTTCCAGCGTGGTCAGTTTGCAGCATTCTGTTATTTTGTTTGACAGAGTGTCTTGTTGAGAACATATGTAGGACATGATTTTTTCCTGCAACAGGGAAAATAAAGTATAAGTTTTAAAGATTTATTCTTTAATAAAGGATCTCAAAGCCAGCTTTAGAAAAAGGA
+
CCCCCFFFFFFFGGGGGGGGGGHHHHHHHHHHHGHHHHHHHHHHHHHHHHHGGHHHHIHHHHHIHHHHHHHHHHHHHHHHHHHHHHGHHHHHHHGFGGHHHHHHHHHHHHHHHHHHHHHHHHHHHHHHHHHHHHGHHHHHHHHHGHHHHHHHHHHHHHHHHHHHHHHHHGHHHHHHHHHHHGGHHHHHFGHGHHHHHFHHHHHHHHHHHHHHHHHHHHHGHHHHHHHHHGHHHHHHHGHHHHHFGFHHGGG
@M05620:45:000000000-G6HP7:1:1101:19834:10335 1:N:0:123
ATCTCTATCTCCTAAAAACCTGTTTAGATTTGGAGATAGACCTTCAGGTTTTTCATCATTTTCTGCATGAATTATACATTGACCACGTTCCAGCGTGGTCAGTTTGCAGCATTCTGTTATTTTGTTTGACAGAGTGTCTTGTTGAGAACATATGTAGGACATGATTTTTTCCTGCAACAGGGAAAATAAAGTATAAGTTTTAAAGATTTATTCTTTAATAAAGGATCTCAAAGCCAGCTTTAGAAAAAGGA
+
AAAAAF3DFDFFGGGCD1EECEGGFH3CGGHGF1CFHHH1BAGGHHHHHGHFEHFFHFFGHFHFHHHBFFGFFHHHHGFHFFHHGHCHGGHFFHGGGGHHHHGHHFGHFFHHGHHHFG2FGGHHHHHHGHHHGHHGHHHHHGHHEGHHHHHHFHHHHHEHHHHGHHHHDBGGHHFFHHFGEFFCGFHHHFG?FGBDHGDGFHCFDD<DHBGHHHHHHFHBG0DGHHHHHHHHFHHGHGHGHHHHHHHGGGG
@M05620:45:000000000-G6HP7:1:1101:3394:10350 1:N:0:123
ATCTCTATCTCCTAAAAACCTGTTTAGATTTGGAGATAGACCTTCAGGTTTTTCATCATTTTCTGCATGAATTATACATTGACCACGTTCCAGCGTGGTCAGTTTGCAGCATTCTGTTATTTTGTTTGACAGAGTGTCTTGTTGAGAACATATGTAGGACATGATTTTTTCCTGCAACAGGGAAAATAAAGTATAAGTTTTAAAGATTTATTCTTTAATAAAGGATCTCAAAGCCAGCTTTAGAAAAAGGA
+
BBBBBFFFFFFFGGGGGGGGGGHHHHHHHHHHHHHHHHHHHHHHHHHHHHHGGHHHHHHHHHHHHHHHHGHHHGHGHHHHHHHHGHGHHHHHHHGGGGHHGHGHHHHHHHHHHHHHGHHHHHHHHHHHGGHHHHHHHHHHHHHHHHHHHHHHHHHHHHHHGHHHGHHHHGHHHHHGFGHHHGFHGHHGGGHGGHHHHFHHHGFFGFFHHGHHHHHHGHHGHGHHFHHHHFGGHHHHHGHHHFFGFGBFFGG
@M05620:45:000000000-G6HP7:1:1101:5209:10352 1:N:0:123
ATCTCTATCTCCTAAAAACCTGTTTAGATTTGGAGATAGACCTTCAGGTTTTTCATCATTTTCTGCATGAATTATACATTGACCACGTTCCAGCGTGGTCAGTTTGCAGCATTCTGTTATTTTGTTTGACAGAGTGTCTTGTTGAGAACATATGTAGGACATGATTTTTTCCTGCAACAGGGAAAATAAAGTATAAGTTTTAAAGATTTATTCTTTAATAAAGGATCTCAAAGCCAGCTTTAGAAAAAGGA
+
CCCCCFFFFFFFGGGGGGGGGGHHHHHHHHHHHHHHHHHHHHHHHHHHHHHGGHHHHHHHIHIHHHHHHHHHHHHHHHHHHHHHHHGHHHHHHHGGGGHHHHGHHHHHHHHHHHHHHHHHHHHHHHHHHHHHHHHHHHHHHHHHHHHHHHHHHHHHHHHHHHHHHHHHHGHHHHHHHHHHHGGHHHHHHHHHGHHHHGGHHHHHHHHHHHHHHHHHHHHHHHHHHHHHHGHGHHHHHGGHHHHHHHHHGGH
@M05620:45:000000000-G6HP7:1:1101:7593:10352 1:N:0:123
ATCTCTATCTCCTAAAAACCTGTTTAGATTTGGAGATAGACCTTCAGGTTTTTCATCATTTTCTGCATGAATTATACATTGACCACGTTCCAGCGTGGTCAGTTTGCAGCATTCTGTTATTTTGTTTGACAGAGTGTCTTGTTGAGAACATATGTAGGACATGATTTTTTCCTGCAACAGGGAAAATAAAGTATAAGTTTTAAAGATTTATTCTTTAATAAAGGATCTCAAAGCCAGCTTTAGAAAAAGGA
+
AAAAAFFFFFFFGGGGFGGGGGFGDDGFDHHFD4FGGGFBEEFGHFHFGHFFFHFFHFHDHGFFFFGDFDGHFFFHHGDEGFGHHHFGHHHHHHGEFGHHGHGHHHHHHHGGHHHHHHHHHHHHHHHHHHGHHHHHHHHHHHHHHHGHHHGHHHGHHHHHGHHHHHHHHGHHHHHGHHHHHGGHHHHHHGHHHHHHHGHHHHHHHHHHHHHHHHHHHHHHGHHHHHHHHFHGHHHHHGHHHHHHFHHHGGH
@M05620:45:000000000-G6HP7:1:1101:3381:10363 1:N:0:123
ATCTCTATCTCCTAAAAACCTGTTTAGATTTGGAGATAGACCTTCAGGTTTTTCATCATTTTCTGCATGAATTATACATTGACCACGTTCCAGCGTGGTCAGTTTGCAGCATTCTGTTATTTTGTTTGACAGAGTGTCTTGTTGAGAACATATGTAGGACATGATTTTTTCCTGCAACAGGGAAAATAAAGTATAAGTTTTAAAGATTTATTCTTTAATAAAGGATCTCAAAGCCAGCTTTAGAAAAAGGA
+
CCCDDFFFFFFFGGGGGGGGGGHHHHHHHHHHHGHHHHHHHHHHHHHHHHHGGHHHHHHHHIIHHHGHHGHHHHHGHHHHHGHHGHGHHHHHHHGGGGHHGHHHHHHHHHHHHHHHHHHHHHHHHHHHGGHHHHHHHHHHHHHHHHGHHHHHHHHHHHHHHHGHHHHHHGHHHHHGHHHHHGGGHHHGHGHHHHHHHHHHHGGGHGHHHGHHHHHHGGHHHGHHGHHHHFHFHGHHHGHHHHFFFCCGGGG
@M05620:45:000000000-G6HP7:1:1101:7386:10373 1:N:0:123
ATCTCTATCTCCTAAAAACCTGTTTAGATTTGGAGATAGACCTTCAGGTTTTTCATCATTTTCTGCATGAATTATACATTGACCACGTTCCAGCGTGGTCAGTTTGCAGCATTCTGTTATTTTGTTTGACAGAGTGTCTTGTTGAGAACATATGTAGGACATGATTTTTTCCTGCAACAGGGAAAATAAAGTATAAGTTTTAAAGATTTATTCTTTAATAAAGGATCTCAAAGCCAGCTTTAGAAAAAGGA
+
BAABBFFBFFFFGGGGGGGGGFGHGHHHHHHHFFHGGHHHFHHHHHHHGGHEFHFHHFHHHHHHGHHGHFHHHHHHHGHHHHFHHHGHHHHHHFEEFGGGFHFGGHHFHHFGGHHHDFDHHHGHFGHHEHFHHHHHFGHHHHHHHHEHHHFFFGFHGFHGCGHGGHHHHCHHHHEFHGHHHEEFHHHFGDG@<GHHHGHHHFFFHFHHHHHGHHHGFFHHFBDGBDHHHFFEHH.GGFHHGCC0<CFEDDG
@M05620:45:000000000-G6HP7:1:1101:3397:10375 1:N:0:123
ATCTCTATCTCCTAAAAACCTGTTTAGATTTGGAGATAGACCTTCAGGTTTTTCATCATTTTCTGCATGAATTATACATTGACCACGTTCCAGCGTGGTCAGTTTGCAGCATTCTGTTATTTTGTTTGACAGAGTGTCTTGTTGAGAACATATGTAGGACATGATTTTTTCCTGCAACAGGGAAAATAAAGTATAAGTTTTAAAGATTTATTCTTTAATAAAGGATCTCAAAGCCAGCTTTAGAAAAAGGA
+
BBBBBFFFFFFFGGGFGGGGGGHHHHHHHHHHFFHHHHFGHHHHHHHHHHHGGHHHHHHHHHHHFHHHHHHHHHHHHHHHHGHHHHGHGHHHHHGGGGHHHGHHHHHHHHGHHHHHGGGHHHHHHHHHGHGHF3FFGGHHHHHFHGHHHHHHGHHHHHHHHHEHHHHHHGHHHHHHHHHGEAFHHHHHG?GFGHHB=GFGHGHGHGHHHHHHHHHHGGHFDD00<GHHHGHHGHHGGEFHHHBFGHFH?DG
@M05620:45:000000000-G6HP7:1:1101:7368:10391 1:N:0:123
ATCTCTATCTCCTAAAAACCTGTTTAGATTTGGAGATAGACCTTCAGGTTTTTCATCATTTTCTGCATGAATTATACATTGACCACGTTCCAGCGTGGTCAGTTTGCAGCATTCTGTTATTTTGTTTGACAGAGTGTCTTGTTGAGAACATATGTAGGACATGATTTTTTCCTGCAACAGGGAAAATAAAGTATAAGTTTTAAAGATTTATTCTTTAATAAAGGATCTCAAAGCCAGCTTTAGAAAAAGGA
+
BBBBBFFFFFFFGGGFGGGGGGHHHGHHHHHHHHHHHHHHGHHHHHHHHHHGGHHHHHHHHHHHHHHGHFHHHFHHHHHHHHGHHHGHHHFHFFGFFGGGGGFGGHHHHHHHFHHHHHGHHHHHGHHHGHFHHHHHGHHHHHHHHHGHHHFFGHFGHHHHHHHHHHHHHGFHHHFHHHHHHGGGHHHGHGHGFHHHHHHHHGHGHGHHHHHHHHHHHFHHGFFHFHHHHHHGHHFGHGHHHFHFGGHGFGH
@M05620:45:000000000-G6HP7:1:1101:12854:10422 1:N:0:123
ATCTCTATCTCCTAAAAACCTGTTTAGATTTGGAGATAGACCTTCAGGTTTTTCATCATTTTCTGCATGAATTATACATTGACCACGTTCCAGCGTGGTCAGTTTGCAGCATTCTGTTATTTTGTTTGACAGAGTGTCTTGTTGAGAACATATGTAGGACATGATTTTTTCCTGCAACAGGGAAAATAAAGTATAAGTTTTAAAGATTTATTCTTTAATAAAGGATCTCAAAGCCAGCTTTAGAAAAAGGA
+
A3AABFFFFFFFGGGGGGGGGGHHHGHHHHHHHHFHHHHGGHHHHHHHHHHGGHHHGHHHHHHHHGHHHHHHHGHGHHHHFHGHGHGHHHHHGHGFGGHGGHHHHGHHHHHGHHHHHHHGHHHHHFHHHGHHHHEGHHHHHHHHHHGHHHHHGHFFHHHHGHHGHHHHHGHGHHFHHHHFFGGHHGHHHGHFGHHHHGGHHHHHHHHHHHHHHHHHGHHHHHHGHHHHHGHHHHHHHGHHHHHHHGFFA?C
@M05620:45:000000000-G6HP7:1:1101:12356:10437 1:N:0:123
CATCCTGACCCTGAAGTACCCCGGCTTGATTTCTGACATTAGATCGGAAGAGCACACGTCTGAACTCCAGTCACTCTCGCGCATCTCGTATGCCGTCTTCTGCTTGAAAAAAAAAAAACAATCTTTTTCCCTCATTTCTTTATTCTCCCCACTTTCTTCCCTTCTTTTTTCCTTCCCCCTCCCCCCTCCCTTCCCCTTTTACCCTCTTTCTTCATTCCCCACTTCTCCCCCCCCCGTCCTTCTCCCCCTTC
+
BBABCFFFFFFFGGGGGGGGGGGGGGGGHHHHHHHHHHHHHHGHHHGGGGHGHHHGHFGHHGHGHHHHHGGHFHHHHHGGGGGGGHHHGGHHGHGG?FGHFHDHHHHHDHHEFDF@<///<1111111<111001111111100000<<./<.00=00;0:00/000;0-;:000:BB?-.....--9../////9/.///9/9/999//////;//////.9/;;;9/.9---9-.;.;/:////;.9.;
@M05620:45:000000000-G6HP7:1:1101:24568:10454 1:N:0:123
ATCTCTATCTCCTAAAAACCTGTTTAGATTTGGAGATAGACCTTCAGGTTTTTCATCATTTTCTGCATGAATTATACATTGACCACGTTCCAGCGTGGTCAGTTTGCAGCATTCTGTTATTTTGTTTGACAGAGTGTCTTGTTGAGAACATATGTAGGACATGATTTTTTCCTGCAACAGGGAAAATAAAGTATAAGTTTTAAAGATTTATTCTTTAATAAAGGATCTCAAAGCCAGCTTTAGAAAAAGGA
+
CBCCCFFFFFFFGGGGGGGGGGHHHHHHHHHHHHHHHHHHHHGHHHHHHHHGGHHHHHHHHHIHGHHHHHHHHHHHHHHHHHHHHHGHHHHHHHGFGGHHHHHHHHHHHHHHHHHHHHHHHHHHHGHHHHHHHHHHHHHHHHHHHHHHHHGHHHHHHHHHHHHHHHHHHGHHHHGHHHHHHGGHHHHHHHHHHHHHHGHHHHHHHHHHHHHHHHHHHHHHHHHHHHHHHGHHHHHHHGHHHHHHHHHHGGH
@M05620:45:000000000-G6HP7:1:1101:16133:10464 1:N:0:123
CATCCTGACCCTGAAGTACCCCGGCTTGATTTCTGACATTAGATCGGAAGAGCACACGTCTGAACTCCAGTCACTCTCGCGCATCTCGTATGCCGTCTTCTGCTTGAAAAAAAAAAAATAAGATGAACTAACATCATTGCTTCCTTGCCCTACTCCTCTCTCCGCTGTCCTCCCTTCTCCTTCCTTGATCTTCGTACATAATCATCTACCAGACACCCTTGCAGGCAGTCTATACATCGCCTTCCTCCTAC
+
CBCCCFFFFFFFGGGGGGGGGGGGGGGGHHHHHHHHHHHHHHHHHHGGGGHHHHHHHGHHGGGHHHHHHHHHHGHHHHGGGGGDEFGHFGHHHHGGGGGHGHHHHHGFHGHEDDGG>/011111111111<111111111>111000</0//<00/0/0/00/...-.:000/./0/000000/000000000.9/.:9000000009000/..;/.../////....//////////.;..9////////
@M05620:45:000000000-G6HP7:1:1101:24563:10473 1:N:0:123
ATCTCTATCTCCTAAAAACCTGTTTAGATTTGGAGATAGACCTTCAGGTTTTTCATCATTTTCTGCATGAATTATACATTGACCACGTTCCAGCGTGGTCAGTTTGCAGCATTCTGTTATTTTGTTTGACAGAGTGTCTTGTTGAGAACATATGTAGGACATGATTTTTTCCTGCAACAGGGAAAATAAAGTATAAGTTTTAAAGATTTATTCTTTAATAAAGGATCTCAAAGCCAGCTTTAGAAAAAGGA
+
CCCDDFFFFFFFGGGGGGGGGGHHHHHHHHHHHHHHHHHHHHHHHHHHHHHGGHHHHHHHHHIHHHHHHHHHHHHHHHHHHHHHHHGHHHHHHHGGGGHHHHHHHHHHHHHHHHHHHHHHHHHHHHHHHHHHHHGHHHHHHHHHHHHHHHHHHHHHHHHHHHHHHHHHHGHHHHHHHHHHHGGGHHHHGGHGGHHHHGGHHHHHHHHHHHHHHHHHHHHHGHHHHHHHHGGGHHHHHGHHHHHGHGGHGGG
@M05620:45:000000000-G6HP7:1:1101:13272:10483 1:N:0:123
CATCCTGACCCTGAAGTACCCCGGCTTGATTTCTGACATTAGATCGGAAGAGCACACGTCTGAACTCCAGTCACTCTCGCGCATCTCGTATGCCGTCTTCTGCTTGAAAAAAAAAAAAAAAAAAAACAGAGAGAGAATAAAAGACATGACACAAATACTAGGAAAGAAGAAGAGACGACAACTTCGCGCGAACGGCAAAAACGCTGAAGTAAGCGATCAGGCTCGTGAACGGTGGGCGCAGCAGCGGTCCG
+
CCCCCFFFFFFFGGGGGGGGGGGGGGGGHHHHHHHGHHHHHHHHHHGGGGHHHGHHHGGHHGGGHHHHHHHHHGHHHHGGGGGGGHHHGGHHHHGGGHGHHHGHHHHHGHHFGGGC>>/-<----:..////....000;000.//0:0000/.;00000;/00/./;/0//0;//.----.000:.-------.---./..--...0000000-....0:/..--./.0:....-.-----.9/--9---
@M05620:45:000000000-G6HP7:1:1101:18716:10490 1:N:0:123
ATCTCTATCTCCTAAAAAGGAAGAAAGGGGAGGGAAGATCGGAAGAGCACACGTCTGAACTCCAGTCACTCTCGCGCATCTCGTATGCCGTCTTCTGCTTGAAAAAAAAAAAAATAATCCCCTTTCTTCCCCTCACTACTTCACCCCTCTCCCTTCCGTCCTCCATTTCCACTTACTCCCTCTTTTGTATCCCCTTTCCCCCTTCTCCGCCTTTTGCCTTCTACCTACCCCTCCCTTGCCCCCCCCCCTCT
+
CCCCCFFFFFFFGGGGGGGGGGHGGHFGGGDEGGGFGGHHHGGGGHHHHHGHGHHGGGFHHHHHHFGHHHHHHGGGGGE?HHHGFHHHHGEFHGFHGHHHHHHFHHGGGFD?//011>11<>001>1111<</.<<=0<=0=000<-;./;/;/0=/.0:..09/0009;090000909:///0000/00909.C.0000:.-.:9BB..;;A000;0000;0:0;0:..9..../0/00:.--9-:@>D/
@M05620:45:000000000-G6HP7:1:1101:27758:10536 1:N:0:123
CATCCTGACCCTGAAGTACCCCATTGAGCATGGCATCGTCACCAACTGGGACGACATGGAGAAGATCTGGCACCACACCTTCTACAACGAGCTGCGCGTGGCCCCGGAGGAGCACCCAGTGCTGCTGACCGAGGCCCCCCTGAACCCCAAGGCCAACAGAGAGAAGATGACTCAGGTGAGGCTCGGCCGACGCCCGTGCTCCTCCCGTCCTTTCCCCAGTCATTTTCTGCCCGGCTTGATTTCTGACATTA
+
CCCCCFFFFFFFGGGGGFGGGGGHHHHHHHHHGHHHHGHHGGHHGGHHHHHHGGGGGHHHGGGHHHHHGHHHHGHHHGGHHHHHHHHHGGGGGHHGGGFGGGHHGEGGGGGGHEHHDGHFGFHHHHHFHHGGGG->EGGGGEGGHHGGGGHGHHGGGGGGGGGGGGFFGGGGGFFGCFFGGGGGFFEFDC9D@AFF;DDFFFFFFFD;DDFFFFFFFBDFFFFBFFFFFFFFDFFFFFFFFFFFFF:BFF0
@M05620:45:000000000-G6HP7:1:1101:9582:10565 1:N:0:123
ATCTCTATCTCCTAAAAACCTGTTTAGATTTGGAGATAGACCTTCAGGTTTTTCATCATTTTCTGCATGAATTATACATTGACCACGTTCCAGCGTGGTCAGTTTGCAGCATTCTGTTATTTTGTTTGACAGAGTGTCTTGTTGAGAACATATGTAGGACATGATTTTTTCCTGCAACAGGGAAAATAAAGTATAAGTTTTAAAGATTTATTCTTTAATAAAGGATCTCAAAGCCAGCTTTAGAAAAAGGA
+
CCCCCFFFFFFFGGGGGGGGGGHHHHHHHHHHHHGHHHHHHHGHHHHHHHHGGHHHHHHIHIHHHHHHHHHHHHHHHHHHHHHHHHGHHHHHHHGEGGHHHHHHHHHHHHHHHHHHHHHHHHHHHHHHHHHHHHGHHHHHHHHHHHHHHHHHHHHHHHHHHHHHHHHHHGHHHHGHHHHHHGGHHHHGHHHGHGHHHGHHHHGHHHHHHHHHHHHHHHHHHHGHHHHHHGHHHHHHHGHHHHHHHHHFGGH
@M05620:45:000000000-G6HP7:1:1101:27647:10604 1:N:0:123
CATCCTGACCCTGAAGTACCCGGCTTGATTTCTGACATTAGATCGGAAGAGCACACGTCTGAACTCCAGTCACTCTCGCGCATCTCGTATGCCGTCTTCTGCTTGAAAAAAAAAAAAAAAAAAAAGTAGAATCACGGAAAATAGGGTAGGACACAGGACAAGATATCAAGTAAGAGGATAACAGTAGTGATTTGATACGAATGAGAGAACAAGAGGTCATGGAGGTAATGGTGTAGTGCGAGGACGCAGCG
+
CCCCCFFFFFFFGGFGGFGGGEGGGGEHHHHHHHGHHHHGHHHHHGGFFGHHHGHHFHHHGGGHHHHHGHHHHHHHHFGGGGE>GHGFEGGGGEEGHGHHHHHHGHFFGHCB@CC/>/><-----.00000000/..9.9/0;00.//..0//./..../;./00///;///////..//////////////;/////..../////.9/////..////////..////99:./;///-;---.---:--
@M05620:45:000000000-G6HP7:1:1101:16391:10606 1:N:0:123
AAACCAGAAGACATGAGGTCAGCTAGATCGGAAGAGCACACGTCTGAACTCCAGTCACTCTCGCGCATCTCGTATGCCGTCTTCTGCTTGAAAAAAAAAAAAAAAGATAAGAGAAGAAAACTATAGGTTCAAAGCAGAAAGGGTAGAATAATGAAACAAAGTGGTAATTAAGAGGAGATATGTTATAAGGGTACTAGAAAGAGTTACAAGAGATTGACACGTGACTCATAAGATATAAAAGGGAGGGAATG
+
BBBBAABFFFBCFGFGGGGGGGHGGHHHHAEDCGHHHHHHHGHHGGGHHGHGHHHHHHGHHHGGGGG10DGGFEHHFHEEEHGHHHHHHFBFFFFG?CEE</<////1111?10<010<001111111111110///////.../.00000000000/../0000000000000..../;0900000000..//000000///0009///.9.///////.9...////////////////....--.../
@M05620:45:000000000-G6HP7:1:1101:16373:10617 1:N:0:123
AAACCAGAAGACATGAGGTCAGCTAGATCGGAAGAGCACACGTCTGAACTCCAGTCACTCTCGCGCATCTCGTATGCCGTCTTCTGCTTGCAAAAAAAAAAAATCAAAACACAACCACATCTCTCTGCATTTATGGTACAACAGCAAACCAGACAGAAGGATCCGTGGAGAGGCGCGAACCGCTTTGATGCCATACAGCACATTTATATTAATTGTGCCTTTTAGCCATCTCCAGTCCTACACGAAGTAAG
+
BBBBBBBFFFFFFGFGGGGGGGHHEHHHHHGGGGHHHFHGHGHHHGHHHHHHHHGHHHHHHHGGGGGEEHHHGEHHHHGEGHGHHHHHHH1@BGHH/EEEEB/022?220/0/??AFC/1<<111?<111>1111111111<.000</..<<.<C////..0:/...-../;..9---9-;--9..9////////.//9...//;/;///9//;///://////9////::////://9///..-9.9///
@M05620:45:000000000-G6HP7:1:1101:21664:10654 1:N:0:123
ATCTCTATCTCCTAAAAACCTGTTTAGATTTGGAGATAGACCTTCAGGTTTTTCATCATTTTCTGCATGAATTATACATTGACCACGTTCCAGCGTGGTCAGTTTGCAGCATTCTGTTATTTTGTTTGACAGAGTGTCTTGTTGAGAACATATGTAGGACATGATTTTTTCCTGCAACAGGGAAAATAAAGTATAAGTTTTAAAGATTTATTCTTTAATAAAGGATCTCAAAGCCAGCTTTAGAAAAAGGA
+
CCCCDFFFFFFFGGGGGGGGGGHHHHHHHHHHHHHHHHHHHHHHHHHHHHHGGHHHHIHHHHIHIHHHHHHHHHHHHHHHHHHHHHGHHHHHHHGGGGHHHHHHHHHHHHHHHHHHHHHHHHHHHHHHHHHHHHHHHHHHHHHHHHHHHHHHHHHHHHHHHHHHHHHHHGHHHHHHHHHHHGGHHHHHGHHHHHHHHGHHHHHHHHHHHHHHHHHHHHHHHHHHHHHHHHHHHHHHHGHHHHHHHHHHGGH
@M05620:45:000000000-G6HP7:1:1101:4114:10662 1:N:0:123
AGATTACTGCAACAGTTCCCCCTGGACCTGGAAAAGTTTCTTGCCTGGCTTACAGAAGCTGAAACAACTGCCAATGTCCTACAGGATGCTACCCGTAAGGAAAGGCTCCTAGAAGACTCCAAGGGAGTAAAAGAGCTGATGAAACAATGGCAAGTAAGTCAGGCATTTCCGCTTTAGCACTCTTGTGGATCCAATTGAACAATTCTCAGCATTTGTACTTGTAACTGACAAGCCAGGGACAAAACAAAGAT
+
ABAABFFFFFFFGGGGGGGGGGGGHHHHHHHHHHHHHHHHHHHHHHHHHHHHHHHHHHHHHHHHHHHHHHHHHGHHHHHHHHHHHHHHHHHHHHGGGGHHHHHHHHHHGHHHHHHGHHHHHHHGGGGGHHHHHGHHHHFHHHGHHGHHHHHHHGHHGHHHHHHHHHHHHHGGGGGHFHHHHHHHHHHGHHHHHHHHHFFFFHHHHHHFHHHHHHHHHFHGHGHFHHHHFHHHFGGGGGEGGGFGGGGGGGF
@M05620:45:000000000-G6HP7:1:1101:27862:10684 1:N:0:123
ATCTCTATCTCCTAAAAACCTGTTTAGATTTGGAGATAGACCTTCAGGTTTTTCATCATTTTCTGCATGAATTATACATTGACCACGTTCCAGCGTGGTCAGTTTGCAGCATTCTGTTATTTTGTTTGACAGAGTGTCTTGTTGAGAACATATGTAGGACATGATTTTTTCCTGCAACAGGGAAAATAAAGTATAAGTTTTAAAGATTTATTCTTTAATAAAGGATCTCAAAGCCAGCTTTAGAAAAAGGA
+
CCCCCFFFFFFFGGGGGGGGGGHHHHHHHHHHHHHHHHHHHHHHHHHHHHHGGHHHHHHHHHHHHHHHHHHHHHHHHHHHHHHHHHGHHHHHHHGGGGHHHHGHHHHHHHHHHHHHHHHHHHHHHHHHHHHHHHHHHHHHHHHHHHHHHHHHHHHHHHHHHHHHHHHHHGHHHHFHHHHHHGGHHHHHHGHHHHHHHFGHHHGHHHHHHHHHHHHHHHHHHFHFHHHHHHHHHHHHHGHHHHHFHHHHGGG
@M05620:45:000000000-G6HP7:1:1101:22337:10691 1:N:0:123
ATCTCTTCTCCTAAAAACCTGTTTAGATTTGGAGATAGACCTTCAGGTTTTTCATCATTTTCTGCATGAATTATACATTGACCACGTTCCAGCGTGGTCAGTTTGCAGCATTCTGTTATTTTGTTTGACAGAGTGTCTTGTTGAGAACATATGTAGGACATGATTTTTTCCTGCAACAGGGAAAATAAAGTATAAGTTTTAAAGATTTATTCTTTAATAAAGGATCTCAAAGCCAGCTTTAGAAAAAGGAA
+
DDDDDFFFFFFFGGGGGGGGGGHHGHHHHHHHHHHHGHHHHHHHHHHHHHGGHHHHHGHHHHIHHHHHHHHHHHGHHHHHFGHHHGHHHHFGGGGGGHHHHHHHHHHHHHHHHHHHHHHHHHHHHHHHHHHHHGHHHHHHHHHGHGFHHHHHHHHHHGHHHHHHHHHHGHHHHHGHHHHHGGHHHHHHHHGHHHHHFHHHHHHHHHHHHGHHHHHGHHHHHHGGHHHHHHHHGHFHGHHHGHGHHGHGGHG
@M05620:45:000000000-G6HP7:1:1101:4359:10694 1:N:0:123
ATCTCTATCTCCTAAAAACCTGTTTAGATTTGGGGATAGACCTTCAGGTTTTTCATCATTTTCTGCATGAATTATACATTGACCACGTTCCAGCGTGGTCAGTTTGCAGCATTCTGTTATTTTGTTTGACAGAGTGTCTTGTTGAGAACATATGTAGGACATGATTTTTTCCTGCAACAGGGAAAATAAAGTATAAGTTTTAAAGATTTATTCTTTAATAAAGGATCTCAAAGCCAGCTTTAGAAAAAGGA
+
AABABFFFFFFFGGGGGGGGFGFHHGHHHHHHH2EAEGHHHHHHHHHHHHHGGGGGHFHHHGFHHFFHHHHGHGHHBFGHHGHBFFEHHHHFFFGEGGHHGHHHGHBBF3BGHDFHHHFHHHHHHHHGFHFHEHFHHHHGHHHHDGAFHC3FHHF3GHGHHFG2HHHHHGHHHHGF2FF?GFGFHGHHH1GGDGHEG<GGFHGHGGGHGHHGHHHGHDGHHEGBCGFH0CFEFCGBGAGHHFHCGCC.EA;
@M05620:45:000000000-G6HP7:1:1101:27883:10696 1:N:0:123
ATCTCTATCTCCTAAAAACCTGTTTAGATTTGGAGATAGACCTTCAGGTTTTTCATCATTTTCTGCATGAATTATACATTGACCACGTTCCAGCGTGGTCAGTTTGCAGCATTCTGTTATTTTGTTTGACAGAGTGTCTTGTTGAGAACATATGTAGGACATGATTTTTTCCTGCAACAGGGAAAATAAAGTATAAGTTTTAAAGATTTATTCTTTAATAAAGGATCTCAAAGCCAGCTTTAGAAAAAGGA
+
3>AABFDFFFFFGGGGGGGGGGFGHDGHHHGHG4BCHHHGHHGHHHGHHHHGGH5DGFHHHHGHHGFHHHHHHHHHHHHHHHHHHHGHHHHHHHGFGGHHHGHHHHHHHH1FFHHHHHHHHHHHHHHHEFFHFGFHHHHHGHHHBGHHHGHHHHHHHGHHHGHHHHHHHGHHHHHHFHHHHGGHHHGHHHHHHHEHFGGHHDGDGDGGGHHHHHHH0=GGHHHGHHHHGFGHHHHFHGHHHHH0CGGGGGH
@M05620:45:000000000-G6HP7:1:1101:4799:10701 1:N:0:123
CATCCTGACCCTGAAGTACCCCGGCTTGATTTCTGACATTAGATCGGAAGAGCACACGTCTGAACTCCAGTCACTCTCGCGCATCTCGTATGCCGTCTTCTGCTTGAAAAAAAAAAAAAAAGAATAACGATCATAACATACTGCATGATCAAATGGACTATCAACTTCACTTGCTTGTCATATACTGTTCAATTCTATTAAACACACCACCAAACCTTTCCATCTCATTTACTTACAATGGACACCACACA
+
DDDDDFFFFFFFGGGGGGGGGGGGGGGGHHHHHHHGHGHHHHHHHHGGGGHHHHHGHGHHHGGGHHHHHHHHGHHHHHGGGGGFEHHHGGHHHHGGGHGHHHHHHHHGGHHGGFGF@</--..00=0<<....00000000000000000:00000000/0000/000000000000.0:000:000;0000000000000000....;......./:00000000000000000000000000.......
@M05620:45:000000000-G6HP7:1:1101:27860:10702 1:N:0:123
ATCTCTATCTCCTAAAAACCTGTTTAGATTTGGAGATAGACCTTCAGGTTTTTCATCATTTTCTGCATGAATTATACATTGACCACGTTCCAGCGTGGTCAGTTTGCAGCATTCTGTTATTTTGTTTGACAGAGTGTCTTGTTGAGAACATATGTAGGACATGATTTTTTCCTGCAACCGGGAAAATAAAGTATAAGTTTTAAAGATTTATTCTTTAATAAAGGATCTCAAAGCCAGCTTTAGAAAAAGGA
+
CCCCDFFFFFFFGGGGGGGGGGHHHHHHHHHHHHHHHHHHHHHHHHHHHHHGGHHHHHIHHHHHHHHHHHHHHHHHHHHHHGHHHHGHHHHGHHGEGGHHHHHHHHHHHHHHHHHHHHHHHHHHHHHHHHHHHHHHHHHHHHHHHHHFHHHHHHHHHHHHHHHHHHHHHGHHHHHHHH0>EGGGHHHHHHHHHHHHHHHHHHHHHHHHHHHHHHHHHHHHGHHHHHHHHGHHHGHHHGHHHHHFFFFFGGG
@M05620:45:000000000-G6HP7:1:1101:4264:10704 1:N:0:123
AAACCAGAAGACATGAGGTCAGCTAGATCGGAAGAGCACACGTCTGAACTCCAGTCACTCTCGCGCATCTCGTATGCCGTCTTCTGCTTGAAAAAAAAAAAGTTTGCAACCTTCTGTTCTTTTGTTTGATAGAGTGACTTGGTGAGAACATTTGTAGGCAATGCTTCTTTCCTACAATGGCGACACTAAAGTATACGTTTTAAAGATCTATTCTTTACTAAAGGATCTCAAAGACAGCTTTAGAAAACAGA
+
BBBBBABFFFFFGFGGGGGGGGHHFHHHHHGGGGHHHHHHHGHHHGGEHHHHHGHHHHHHHHGGGGGGCHGHGGHHHHGGGHFHHHFHHHHHHECE@EE/</233?3B32022<2@22>>F2G2200<11111???1?1111<.1<1110<111=<1<00.<0/000000=0=0</000//:----09/009;F90.9/9.;0;0;:0;000;900;090;000/9FFBB/:B/.:.9;;9//;//./.9/
@M05620:45:000000000-G6HP7:1:1101:4354:10711 1:N:0:123
ATCTCTATCTCCTAAAAACCTGTTTAGATTTGGAGATAGACCTTCAGGTTTTTCATCATTTTCTGCATGAATTATACATTGACCACGTTCCAGCGTGGTCAGTTTGCAGCATTCTGTTATTTTGTTTGACAGAGTGTCTTGTTGAGAACATATGTAGGACATGATTTTTTCCTGCAACAGGGAAAATAAAGTATAAGTTTTAAAGATTTATTCTTTAATAAAGGATCTCAAAGCCAGCTTTAGAAAAAGGA
+
BCCCCFFFFFFFGGGGGGGGGGHHHHHHHHHHHHHHHHHHHHHHHHHHHHHGGHGHHHHHHHHHHHHHHHHHHHHHHHHHHGHHHHGHHHHHHHGGGGHHHHHHHHHHHFHHHHHHHHHHHHHHHHHHHHHHHHHHHHHHHHHHHHHHHHHHHHHHHHHHHHHHHHHHHGHHHHHHHHGHHGGHHHHHHHHHHHHHHHHHHHHHHHHHHHHHHHHHHHHHHHHHHHHHHHGHHGHHGGHHHHHHGHHHGGG
@M05620:45:000000000-G6HP7:1:1101:5457:10711 1:N:0:123
ATCTCTATCTCCTAAAAACCTGTTTAGATTTGGAGATAGACCTTCAGGTTTTTCATCATTTTCTGCATGAATTATACATTGACCACGTTCCAGCGTGGTCAGTTTGCAGCATTCTGTTATTTTGTTTGACAGAGTGTCTTGTTGAGAACATATGTAGGACATGATTTTTTCCTGCAACAGGGAAAATAAAGTATAAGTTTTAAAGATTTATTCTTTAATAAAGGATCTCAAAGCCAGCTTTAGAAAAAGGA
+
CCCCCFFFFFFFGGGGGGGGGGHHHHHHHHHHHHHHHHHHHHHHHHHHHHHGGHHHHHHHHHIHHHHHHHHHHGHHHHHHHHHHHHGHHHHHHHGGGGHHGHHHHHHHHHHHHHHHHHHHHHHHHHHHGHGHHHHHHHHHHHHHHHGHHHHHHHHHHHHHHHHHHHHHHGHHHHGHHHHHHGGGHHHGHGHGFHHHHHHHHGHGHGHHHHHHHHHHGFHHHGGHGHHHHHHGHHHHHGHHHGHHHHGGDGG
@M05620:45:000000000-G6HP7:1:1101:4371:10720 1:N:0:123
ATCTCTATCTCCTAAAAACCTGTTTAGATTTGGAGATAGACCTTCAGGTTTTTCATCATTTTCTGCATGAATTATACATTGACCACGTTCCAGCGTGGTCAGTTTGCAGCATTCTGTTATTTTGTTTGACAGAGTGTCTTGTTGAGAACATATGTAGGACATGATTTTTTCCTGCAACAGGGAAAATAAAGTATAAGTTTTAAAGATTTATTCTTTAATAAAGGATCTCAAAGCCAGCTTTAGAAAAAGGA
+
BBBBBFFFFFFFGGGFGGGGGGHHHHGHHFHHFHHHFHHHFHHHHHHFHHGFFHHHHGHHHHHGGHHGHGGFHFFHGGHHHHHHHHGHHHHFFCFEAFGHFHHHHFHHHHFHGFHHHHGHHHHHFHGHGGFHHHHFHFHHHHHHHFEHHHHHHHHHHHHFGHHHHHHHHGHFHFEHHHHGHGGGGFGFFDGFFHHHFHHHHGHGHFGHHHHHHHHHH0GHGFD0CDFFDGHFHHFHHGHHHFFCGGFGGFH
@M05620:45:000000000-G6HP7:1:1101:27916:10724 1:N:0:123
ATCTCTATCTCCTAAAAACCTGTTTAGATTTGGAGATAGACCTTCAGGTTTTTCATCATTTTCTGCATGAATTATACATTGACCACGTTCCAGCGTGGTCAGTTTGCAGCATTCTGTTATTTTGTTTGACAGAGTGTCTTGTTGAGAACATATGTAGGACATGATTTTTTCCTGCAACAGGGAAAATAAAGTATAAGTTTTAAAGATTTATTCTTTAATAAAGGATCTCAAAGCCAGCTTTAGAAAAAGGA
+
3AAABFFFFFFFG4FBGGGGGFFHHGHGHHHHHHHGGHHBFHHHFHGHHHHGGHFHHHHHHHHHEHFGHHHGFBHHHGHHHBGF3GEHHHFHEHGGGGHHHHHHHGHHHHHHFHHGHHHHHHHHHHHHEHHFFGFGHHHHHHGGFHHHHHHHHFHHHHHHHHHHHHHHHGHFDH1G1@0FE?FCFB?GH1FF1?F11FFG1GH11BGHGHHFFHHHHDGHH00</DGHDGF0GG./;EHHG0GHHFHHF?C
@M05620:45:000000000-G6HP7:1:1101:27908:10742 1:N:0:123
ATCTCTATCTCCTAAAAACCTGTTTAGATTTGGAGATAGACCTTCAGGTTTTTCATCATTTTCTGCATGAATTATACATTGACCACGTTCCAGCGTGGTCAGTTTGCAGCATTCTGTTATTTTGTTTGACAGAGTGTCTTGTTGAGAACATATGTAGGACATGATTTTTTCCTGCAACAGGGAAAATAAAGTATAAGTTTTAAAGATTTATTCTTTAATAAAGGATCTCAAAGCCAGCTTTAGAAAAAGGA
+
DDDDDFFFFFFFGGGGGGGGGGGHHHHHHHHHHHHHHHHHHHHHHHHHHHHGGHHHHHHHHIHIIHHHHHHHHHHHHHHHHHHHHHGHHHHHHHGFGGHHHHHHHHHHHHHHHHHHHHHHHHHHHHHHHHHHHHHHHHHHHHHHHHHHHHHHHHHHHHHHHHHHHHHHHGHHHHHHHHHHHGGHHHHHHHHHHHHHHHHHHHHHHHHHHHHHHHHHHHHHHHHHHHHHHGHHHHHHHGHHHHHGHGHGGGG
@M05620:45:000000000-G6HP7:1:1101:10347:10766 1:N:0:123
CATCCTGACCCTGAAGTACCCCATTGAGCATGGCATCGTCACCAACTGGGACGACATGGAGAAGATCTGGCACCACACCTTCTACAACGAGCTGCGCGTGGCCCCGGAGGAGCACCCAGTGCTGCTGACCGAGGCCCCCCTGAACCCCAAGGCCAACAGAGAGAAGATGACTCAGGTGAGGCTCGGCCGACGCCCGTGCTCCTCCCGTCCTTTCCCCAGTCATTTTCTGCCCGGCTTGATTTCTGACCTTA
+
BBBBBFFFFFFFGGGGGGGGGGGHHHAGGGHHHHHHHGHHHGHHGGHHHHHGGGGGGHHHHHHFHHHHHHHHHGHHGGGHHHHHHHHHGGGGGHHFGGGGGFHHGGGCGGGGHHHHGGFHHHHHHHHGHHDDGGGGGGGGGGHHHHGG?AHGHHGGGGGGGGGEGGFGGGGGGGGGGGGGGGGGFFFFAFFFFFFB>.DFFFFFFFFFDFF/BFFFFBDFFFFFFFFBBFFFDACDFA;BFFFBB:F/BF/
@M05620:45:000000000-G6HP7:1:1101:18170:10771 1:N:0:123
CATCCTGACCCTGAAGTACCCCATTGAGCATGGCATCGTCACCAACTGGGACGACATGGAGAAGATCTGGCACCACACCTTCTACAACGAGCTGCGCGTGGCCCCGGAGGAGCACCCAGTGCTGCTGACCGAGGCCCCCCTGAACCCCAAGGCCAACAGAGAGAAGATGACTCAGGTGAGGCTCGGCCGACGCCCGTGCTCCTCCCGTCCTTTCCCCAGTCATTTTCTGCCCGGCTTGATTTCTGACATTA
+
DDDDDFFFFFFFGGGGGGGGGGGHHHHHHHHHHHHHHGHHHGHHHGHHHHHHGGGGGHHHHHHHHHHHHHHHHGHHHGGHHHHHHHHHGGGGGHHGGGGGGGHHGGGGGGGGHHHHGGHHHHHHHHHHHHGGGGGGGGGGGGHHHHGGGGHGHHGGGGGGGGGGGGGGGGGGGGGGGGGGGGGGFFFFFFFFFFFFDFFFFFFFFFFFFFFFFHFFFFFFFFFFFFFFFFFFFFFFFFFFFFFFFFFFFF0
@M05620:45:000000000-G6HP7:1:1101:10355:10783 1:N:0:123
CATCCTGACCCTGAAGTACCCCATTGAGCATGGCATCGTCACCAACTGGGACGACATGGAGAAGATCTGGCACCACACCTTCTACAACGAGCTGCGCGTGGCCCCGGAGGAGCACCCAGTGCTGCTGACCGAGGCCCCCCTGAACCCCAAGGCCAACAGAGAGAAGATGACTCAGGTGAGGCTCGGCCGACGCCCGTGCTCCTCCCGTCCTTTCCCCAGTCATTTTCTGCCCGGCTTGATTTCTGACATTA
+
DDDDDFFFFFFFGGGGGGGGGGGHHHHHHHHHHHHHHGHHHGHHHGHHHHHHGGGGGHHHHHHHHHHHHHHHHGHHHGGHHHHHHHHHGGGGGHHGGGGGGGHHGGGGGGGGHHHHGGHHHHHHHHHHHHGGGGGGGGGGGGHHHHGGGGHGHHGGGGGGGGGGGGGGGGGGGGGGHGGGGGGGFFFFFFFFFFFFDFFFFFFFFFFFDFFFFFFFFFFFFEFFFFFFFFFFFFFFFFAFFFFFFFFFFF0
@M05620:45:000000000-G6HP7:1:1101:10373:10785 1:N:0:123
CATCCTGACCCTGAAGTACCCCATTGAGCATGGCATCGTCACCAACTGGGACGACATGGAGAAGATCTGGCACCACACCTTCTACAACGAGCTGCGCGTGGCCCCGGAGGAGCACCCAGTGCTGCTGACCGAGGCCCCCCTGAACCCCAAGGCCAACAGAGAGAAGATGACTCAGGTGAGGCTCGGCCGACGCCCGTGCTCCTCCCGTCCTTTCCCCAGTCATTTTCTGCCCGGCTTGATTTCTGACATTA
+
BABBBFFFFFFFGGGGGGGGGGGHHHGHHHHHHHHHHGHHHGHHHGHHGHHGGGGGGHHGHHHHGHHHHHHGHGHHHGGHHHHHHHHHGGGGGHHFGEGGGFHHGGGGGGGGHHHHGGHHHHHHHHHFHHGGGGGGGGGGGGGHHHGGGGHGHHGFGGGGGGGGGGGGGGGGGGGGGGFGGGGGFFFFFFFFFFFFFDFFFFFFFFFEADABFFFFFEDFFBFEFFFFFFFFFFFFF;;BFFFFFBF/BF/
@M05620:45:000000000-G6HP7:1:1101:20803:10819 1:N:0:123
AAACCAGAAGACATGAGGTCAGCTAGATCGGAAGAGCACACGTCTGAACTCCAGTCACTCTCGCGCATCTCGTATGCCGTCTTCTGCTTGAAAAAAAAAAAATCCCCCCCCCTCTCTTCTTCTTTTTTCCTTCTTTTCTTTTTTCTCCCCTCCTCCCTCCCTCCTTATCTCCTTCCCCCTTCCTCCCTCCTTCCACGTTTTCCCTCTTTCTTCTCTCCTCCCTGTCCTCCCCTCCTCCTTTTCTAACCTCA
+
BBBBBAAFFFFFFGGGGFFGGGHHGEFGGHGGGGHHHHHHHGHHHGFAGHHHHHFGHHHHHHFGGGGEFHHHFEHHHHGGGFFH4FGHHHHHFFHE?FCE/<022<?C/>---.//00<<00000<<-/;0:000000;;000-/00;9A/..://./:..//./0;90000:9/;BFF-..//;/..99.;////.../.9:B/.;B/BB/////9//9/..///://;A..;:..;.://///9/.///
@M05620:45:000000000-G6HP7:1:1101:19893:10822 1:N:0:123
ATCTCTATCTCCTAAAAACCTGTTTAGATTTGGAGATAGACCTTCAGGTTTTTCATCATTTTCTGCATGAATTATACATTGACCACGTTCCAGCGTGGTCAGTTTGCAGCATTCTGTTATTTTGTTTGACAGAGTGTCTTGTTGAGAACATATGTAGGACATGATTTTTTCCTGCAACAGGGAAAATAAAGTATAAGTTTTAAAGATTTATTCTTTAATAAAGGATCTCAAAGCCAGCTTTAGAAAAAGGA
+
CCCCCFFFFFFFGGGGGGGGGGHHHHHHHHHHHHHHHHHHHHHHHHHHHHHGGHHHHGHIHHIIHHHHHHHHHHHHHHHHHHHHHHGHHHHHHHGFGGHHHHHHHHHHHHHHHHHHHHHHHHHHHHHHHHHHHHHHHHHHHHHHHHHHHHHHHHHHHHGHHHHHHHHHHGHHHHHHHHHHHGGHHHHHHFHHHHHHHHHHHHHHHHHHHHHHHHHHHHHHHHHHHHHHHHHHHHHHHGHHHHHFHGHHGGH
@M05620:45:000000000-G6HP7:1:1101:19871:10839 1:N:0:123
ATCTCTATCTCCTAAAAACCTGTTTAGATTTGGAGATAGACCTTCAGGTTTTTCATCATTTTCTGCATGAATTATACATTGACCACGTTCCAGCGTGGTCAGTTTGCAGCATTCTGTTATTTTGTTTGACAGAGTGTCTTGTTGAGAACATATGTAGGACATGATTTTTTCCTGCAACAGGGAAAATAAAGTATAAGTTTTAAAGATTTATTCTTTAATAAAGGATCTCAAAGCCAGCTTTAGAAAAAGGA
+
DDCDDFFFFFFFGGGGGGGGGGHHHHHHHHHHHHHHHHHHHHHHHHHHHHHGGHHHHIIHHIIIHHHHHHHHHHHHHHHHHHHHHHGHHHHHHHGFGGHHHHHHHHHHHHHHHHHHHHHHHHHHHHHHHHHHHHHHHHHHHHHHHHHHHHHHHHHHHHHHHHHHHHHHHGHHHHHGHHHHHGGHHHHHHHHHHHHHHHHHHHGHHHHHHHHHHHHHHHHHHHHHHHHHHGHHHHGHHGGHHHHHGGHHGGH
@M05620:45:000000000-G6HP7:1:1101:19895:10844 1:N:0:123
ATCTCTATCTCCTAAAAACCTGTTTAGATTTGGAGATAGACCTTCAGGTTTTTCATCATTTTCTGCATGAATTATACATTGACCACGTTCCAGCGTGGTCAGTTTGCAGCATTCTGTTATTTTGTTTGACAGAGTGTCTTGTTGAGAACATATGTAGGACATGATTTTTTCCTGCAACAGGGAAAATAAAGTATAAGTTTTAAAGATTTATTCTTTAATAAAGGATCTCAAAGCCAGCTTTAGAAAAAGGA
+
CCCCCFFFFFFFGGGGGGGGGGHHHHHHHHHHHHHHHHHGHHHHHHHHHHHGGHHHHIHHHHIIIHHHHHHHHHHHHHHHHHHHHHGHHHHHHHGGGGHHHHHHHHHHHHHHHHHHHHHHHHHHHHHHHHGHHHHHHHHHHHHHHHHHHHHHHHHHHHHHHHHHHHHHHGHHHHHHHHHHHGGHHHHHHHHHHHHHHHHHHHHHHHHHHHHHHHHHHBDHHHHGFHHHGGHHHHHHHGHHHHBHGGHGGGH
@M05620:45:000000000-G6HP7:1:1101:22986:10857 1:N:0:123
ATCTCTATCTCCTAAAAACCTGTTTAGATTTGGAGATAGACCTTCAGGTTTTTCATCATTTTCTGCATGAATTATACATTGACCACGTTCCAGCGTGGTCAGTTTGCAGCATTCTGTTATTTTGTTTGACAGAGTGTCTTGTTGAGAACATATGTAGGACATGATTTTTTCCTGCAACAGGGAAAATAAAGTATAAGTTTTAAAGATTTATTCTTTAATAAAGGATCTCAAAGCCAGCTTTAGAAAAAGGA
+
CCCCCFFFFFFFGGGGGGGGGGHHHHHHHHHHHHHHHHHHHHHHHHHHHHHGGHHHHHHHHHHHIHHHHHHHHHHHHHHHHHHHHHGHHHHHHHGGGGHHHHHHHHHHHHHHHHHHHHHHHHHHHHHHHHHHHHHHHHHHHHHHHHHHHHHHHHHHHHHHHHHHHHHHHGHHHHHHHHHHHGGHHHHHHHHHHHHHHGGHHHHHHHHHHHHHHHHHHHHHHHHEHHHHGHHHHHCHHGHHHHGHHHHHGGG
@M05620:45:000000000-G6HP7:1:1101:22971:10872 1:N:0:123
ATCTCTATCTCCTAAAAACCTGTTTAGATTTGGAGATAGACCTTCAGGTTTTTCATCATTTTCTGCATGAATTATACATTGACCACGTTCCAGCGTGGTCAGTTTGCAGCATTCTGTTATTTTGTTTGACAGAGTGTCTTGTTGAGAACATATGTAGGACATGATTTTTTCCTGCAACAGGGAAAATAAAGTATAAGTTTTAAAGATTTATTCTTTAATAAAGGATCTCAAAGCCAGCTTTAGAAAAAGGA
+
DDDDDFFFFFFFGGGGGGGGGGHHHHHHHHHHHHHHHHHHHHHHHHHHHHHGGHHHHIHHHHHHIHHHHHHHHHHHHHHHHHHHHHGHHHHHHHGGGGHHHHHHHHHHHHHHHHHHHHHHHHHHHHHHHHHHHHHHHHHHHHHHHHHHHHHHHHHHHHHHHHHHHHHHHGHHHHHHHHHHHGGHHHHHHHHHHHHHHHHHHHHHHHHHHHHHHHHHHHHHHHHHHHHHHHHHHHHHHGHHHHGHHGHHGGH
@M05620:45:000000000-G6HP7:1:1101:7522:10872 1:N:0:123
CATCCTGACCCTGAAGTACCCCATTGAGCATGGCATCGTCACCAACTGGGACGACATGGAGAAGATCTGGCACCACACCTTCTACAACGAGCTGCGCGTGGCCCCGGAGGAGCACCCAGTGCTGCTGACCGAGGCCCCCCTGAACCCCAAGGCCAACAGAGAGAAGATGACTCAGGTGAGGCTCGGCCGACGCCCGTGCTCCTCCCGTCCTTTCCCCAGTCATTTTCTGCCCGGCTTGATTTCTGACATTA
+
CCCCCFFFFFFFGGGGGGGGGGGHHHHHHHHHHHHHHGHHHGHHHGHHHHHHGGGGGHHHHHHHHHHHHHGHHGHHHGGHHHHHHHHHGGGGGHHGGGEGGGHHGGGGGGGGHHHHGGHGHHHHHHHHHHGGGGGGGGGGGGHHHHGGGGHGHHGGGGGGGGGGGGGGGGGGGGGGGGGGGGGGFFFFFFFFFFFF@FFFFFFFFFFAFFFFFFFFFFFBFFFFFFFFFFFFFFFFFFFFFFFFFBFFFF0
@M05620:45:000000000-G6HP7:1:1101:15812:10875 1:N:0:123
CATCCTGACCCTGAAGTACCCCGGCTTGATTTCTGACATTAGATCGGAAGAGCACACGTCTGAACTCCAGTCACTCTCGCGCATCTCGTATGCCGTCTTCTGCTTGAAAAAAAAAAAAAAATATATATCCATCTATGCTTTTTTCTCCCCGTTAGAGAGCCTAATTTTTACCATCGCCCATCGCCCTACCTGCTAATTTTTCACTCTTTCTTCTTTCCACCATTCTCTCTACTCTCTCTATATACACCTCA
+
CCCCCFFFFFFFGGGGGGGGGGGGGGGGHHHHHHHHHHHHHHHHHHGGGGHHHHHGHGHHHGHHHHHHHHHHHHHHHHGGGGGGGHHHGGHHHHGGGHGHHHHHHHHHHHHEBDGC></-<01111100000000000==D0<-/000;.-....00B.C.::99000;90000/..99.:/....;/.;//./////////9///;//B////;;;///9.////;:;/;//;//////////:////.9
@M05620:45:000000000-G6HP7:1:1101:7533:10889 1:N:0:123
CATCCTGACCCTGAAGTACCCCATTGAGCATGGCATCGTCACCAACTGGGACGACATGGAGAAGATCTGGCACCACACCTTCTACAACGAGCTGCGCGTGGCCCCGGAGGAGCACCCAGTGCTGCTGACCGAGGCCCCCCTGAACCCCAAGGCCAACAGAGAGAAGATGACTCAGGTGAGGCTCGGCCGACGCCCGTGCTCCTCCCGTCCTTTCCCCAGTCATTTTCTGCCCGGCTTGATTTCTGACATTA
+
DDDDDFFFFFFFGGGGGFGGGGGHHHHHHGHHHHHHHGHHHGHHHGHHHHHHGGGGGHHHHHHHGHHHHHHHHGGHHGGHHHHHHHHHGGGGGHHGGGEGGGHHGGGGGGGGHHHHGGHHHHHHHHHHHHGGGGGGGGGGGGHHHHGGGGHGHHGGGGGGGGGGGGGGGGGGGGGGGGGGGGGGFFFFFFFFFFFF@DFFFFFFFFFEDFFFFFFFFFFFFFFFFFFFFFFFFFFFFFFFFFFHFFFFFFB
@M05620:45:000000000-G6HP7:1:1101:7516:10904 1:N:0:123
CCTCCTGACCCTGAAGTACCCCATTGAGCATGGCATCGTCACCAACTGGGACGACATGGAGAAGATCTGGCACCACACCTTCTACAACGAGCTGCGCGTGGCCCCGGAGGAGCACCCAGTGCTGCTGACCGAGGCCCCCCTGAACCCCAAGGCCAACAGAGAGAAGATGACTCAGGTGAGGCTCGGCCGACGCCCGTGCTCCTCCCGTCCTTTCCCCAGTCATTTTCTGCCCGGCTTGATTTCTGACCTTT
+
A1>AAFFFFFFFBCF1GBGGGGCHHHBFFFHGHHGHHEGHHGH1GGFHGHFGEGGEAGHHHFAGHHHHGHGHHGGHFGGHHHHFHEFH/FEGGBFEE?EEEGHHGC?C/C/CHAGHGFGHFGHFHHHDGHC-CC@CEGGGGG/0CGFG..GGGE?AEAF9FBFGGG/BFFFGG0CFCF0CFEEF@@FF-@;-9@@@;-:ABFFFFF-9ABBFFFFFFBB/B/;BBFFFBFFAA=?@@--;/BBF//;B;B/
@M05620:45:000000000-G6HP7:1:1101:24042:10907 1:N:0:123
ATCTCTATCTCCTAAAAACCTGTTTAGATTTGGAGATAGACCTTCAGGTTTTTCATCATTTTCTGCATGAATTATACATTGACCACGTTCCAGCGTGGTCAGTTTGCAGCATTCTGTTATTTTGTTTGACAGAGTGTCTTGTTGAGAACATATGTAGGACATGATTTTTTCCTGCAACAGGGAAAATAAAGTATAAGTTTTAAAGATTTATTCTTTAATAAAGGATCTCAAAGCCAGCTTTAGAAAAAGGA
+
BBBBBFFFFFFFGGGGGGGGGGHHHHHGHHHHHHHCHHHGHHGHHHHHHHHGGHHFHGHHGGHHHHHHHHHHHHHHHHHHHHHHGHGHHHHHHHGGGGHHFHHHHHHHGHHHHHHHHHHHHHHHHHHGGHGHHHHHHHHHHHHHGHHFHHHHHHHFHHFHFHHGHHHHHGHHHGHHHHGHHGEHHFGDGFDHHHGFHHHHHGHFFFGHHHHHHHHHHDDGGHHHHHHHHHGGEHHHGGHHHHHGHHHF?DC
@M05620:45:000000000-G6HP7:1:1101:24026:10916 1:N:0:123
ACCTCTATCTCCTAAAAACCTGTTTAGATTTGGAGATAGACCTTCAGGTTTTTCATCATTTTCTGCATGAATTATACATTGACCACGTTCCAGCGTGGTCAGTTTGCAGCATTCTGTTATTTTGTTTGACAGAGTGTCTTGTTGAGAACATATGTAGGACATGATTTTTTCCTGCAACAGGGAAAATAAAGTATAAGTTTTAAAGATTTATTCTTTAATAAAGGATCTCAAAGCCAGCTTTAGAAAAAGGA
+
A1>>AFBFF3DFFFDBEGGFFGFDFFHF3GGFF101AAF1FFFHGF1F1BFECGHFH2FEGFHH2FGDFFGFDGF2HAGHEHHFBGEHHF0B1FEEG?GG@EGHFHH2BGEFEFBDGGHHHHHHHHHGGFHCHHHHHGHHHHHHHFFHHHGFFHGHGHGFHHGHHHHHHGGFHHBC<FFHHGEHHHGHGGGGHHHFGFGHHHHHGGHHFHHGHHHHHGHHGHGHBGFHFHFHHGEHHFFGHFFFHCC.ECF
@M05620:45:000000000-G6HP7:1:1101:14271:10929 1:N:0:123
AAACCAGAAGACATGAGGTCAGCTAGATCGGAAGAGCACACGTCTGAACTCCAGTCACTCTCGCGCATCTCGTATGCCGTCTTCTGCTTGAAAAAAAAAAAAGTCAACTATCTACCACCGCTCTCTTAGTTTATTTTTCCTCAGTGATCCAGCCAGCATGCTCCGATGAGTTGTGCTAACCTCTTTGAGTAACGTACGCCCCTTTTTATTAACTTTACCTTTTAGCACTCTCCATTCCTACCCTACCTCTC
+
ABBB??AFFFFFFGGGGCBF4FGHHHHHHGEEGAHGGBFFFGHHHGHHHHHHHGFBEHHHFHGGCGG>EDGF?EFEEFE?EHFH@G4GEFGFB3FECF//>/?2?22?2?@F22>F2@//<>CHH11?FGFG1FHHH10FD111>1=0==D0/C...<D0<DGH.-:E0C0C0;.;000/;CCBFF00900;;E/;.-;-;:EFFEF.;FB//BFF/;FFFFFBFFB/9B/;FBFB/;FFF?FFF..//:9
@M05620:45:000000000-G6HP7:1:1101:28979:10950 1:N:0:123
AGATTACTGAAACAGTTCCCCCTGGACCTGGAAAAGTTTCTTGCCTGGCTTACAGAAGCTGAAACAACTGCCAATGTCCTACAGGATGCTACCCGTAAGGAAAGGCTCCTAGAAGACTCCAAGGGAGTAAAAGAGCTGATGAAACAATGGCAAGTAAGTCAGGCATTTCCGCTTTAGCACTCTTGTGGATCCAATTGAACAATTCTCAGCATTTGTACTTGTAACTGACAAGCCAGGGACAAAACAAAGAT
+
CCCCCFFFFFFFGGGGGGGGGGGGHHHHHHGHHHHHBGHHHHHHHHHHHHHHHHHHHHHHHHHHHHHHHHHHHHHHHHHHHHHHHHHHHHHHHHGF/EGHHHHHHHHHGHHHHHHHHHHH3GHGG/EEHHHHHGHHHHGHHFHHHHHHHHHHHGHHHHHHHHHGHHHHHHGGGGGHGHGHHHHHHFHGGHHHHHHHHEHGHHHHHHHHHHHHHHHHHFHHHHHHHHHEFHHHHGFFGGGGGGFGGGGGGFF
@M05620:45:000000000-G6HP7:1:1101:11907:10953 1:N:0:123
ATCTCTATCTCCTAAAAACCTGTTTAGATTTGGAGATAGACCTTCAGGTTTTTCATCATTTTCTGCATGAATTATACATTGACCACGTTCCAGCGTGGTCAGTTTGCAGCATTCTGTTATTTTGTTTGACAGAGTGTCTTGTTGAGAACATATGTAGGACATGATTTTTTCCTGCAACAGGGAAAATAAAGTATAAGTTTTAAAGATTTATTCTTTAATAAAGGATCTCAAAGCCAGCTTTAGAAAAAGGA
+
11A1>BBDFFFFGGBGGFFAGCFD3AE1A3A111B1FFGCHCHHHFFEHHHGGHEHGFHD2EAFEHFBAFGH2FBDGDHA11FFCA/F0GHGHEGAEEHHHHHHBGHHHGEE2G@2BBGHFH2F0FGHGEDFHHHFHHFH11BGFHHBGCBFEB>>EGD1BGCDGHHHFCHFHHG0DGHHAAF0<0?GF1GGGDDHHGGG1<1<FDGGHBGHHHHHHDDD000<GD<D=GDBGG:/:CHBCFF0<GHFF.:
@M05620:45:000000000-G6HP7:1:1101:5398:10973 1:N:0:123
CATCCTGACCCTGAAGTACCCCGGCTTGATTTCTGACATTAGATCGGAAGAGCACACGTCTGAACTCCAGTCACTCTCGCGCATCTCGTATGCCGTCTTCTGCTTGAAAAAAAAAAAACAAACATCATCCCTCTTTATAATCCTCACCTCCCAAACTACTCAACTATAAAGATTACCTCATTCCCCTCCCAACTCCATCTCCCCTCAGTCAATAAACTGCCCATCATCGCCCTTCCAGCAGCTCCCCCTTC
+
CCCCCFFFFFFFGGGGGGGGGGGGGGGGHHHHHGHGHHHHHHHHHHGDGGHHHHHHHGHHHGHGHHHHHHHHHHHHHHGGGGGGGHHHGGHHHHGGGGGHHHHHHHGHHHHGGGGCC<??/0/0111111<100111111000000..<.<.//..0000000/0000;0:000;0000000000//...//./00000000/./..0000000000:00/.0//;000...-/9/00//.//00...-./
@M05620:45:000000000-G6HP7:1:1101:11906:10975 1:N:0:123
ATCTCTATCTCCTAAAAACCTGTTTAGATTTGGAGATAGACCTTCAGGTTTTTCATCATTTTCTGCATGAATTATACATTGACCACGTTCCAGCGTGGTCAGTTTGCAGCATTCTGTTATTTTGTTTGACAGAGTGTCTTGTTGAGAACATATGTAGGACATGATTTTTTCCTGCAACAGGGAAAATAAAGTATAAGTTTTAAAGATTTATTCTTTAATAAAGGATCTCAAAGCCAGCTTTAGAAAAAGGA
+
CCCCCFFFFFFFGGFGGGGGGGHHHHHHHHHHHHHHHHHHHHHHHHHHHHHGGHHHHHHHHHHHHHHHHHHHHHHHHHHHHHHHHHGHHHHHHGGGGGHHHHHHHHHHHHHHHHHHHHHHHHHHHHHHHHHHHHHHHHHHHHHHHHHHHHHHHHHHHHHHHHHHHHHHHGHHHHHHHHHHHGGHHHHHHHHHHHHHHGHHHHHHHHHHHHHHHHHHHHHHFHHHHHHHHHHHHHHHHGHHHHHHHHHFGGH
@M05620:45:000000000-G6HP7:1:1101:5398:10992 1:N:0:123
CATCCTGACCCTGAAGTACCCCGTCTTGATTTCTGACATTCGATCGGACGATCACACGTCTGAACTCCAGTCCCTCTCTCGCCTCTCGTATGCCGTCTTCTGCTTGAAACCACAACCTCCTTCGTTTTCCAGTTCTTCTTTTTGCGCCCCTCCTACTTCCCTGCTCTTTTGCTACTCCCGCGCTCCTCCAGTCTCGCTTTCCACGCTTCCTTCTTTCCTTCGGGGTACCCCCTTCTTCTTACGATACCGCC
+
AAAAAF11BFFFE111FFGGGGA0BGGG3FGHFG22D1DG122DG///////B/F1FABFG/12BGFH1BDGFHHHHH1FEE/BEGG/?/B0@F/?EGGFFBFFG1>1110/<//?/0</011?0B</2<212>@2122>>1</1//</>/<<0111111<11.1==000=0<0000/.C--:-:.:////0000/...9000;..:../0000;;C0//9------///----;///9///-:9--/-;-
@M05620:45:000000000-G6HP7:1:1101:28699:11002 1:N:0:123
ATCTCTATCTCCTAAAAACCTGTTTAGATTTGGAGATAGACCTTCAGGTTTTTCATCATTTTCTGCATGAATTATACATTGACCACGTTCCAGCGTGGTCAGTTTGCAGCATTCTGTTATTTTGTTTGACAGAGTGTCTTGTTGAGAACATATGTAGGACATGATTTTTTCCTGCAACAGGGAAAATAAAGTATAAGTTTTAAAGATTTATTCTTTAATAAAGGATCTCAAAGCCAGCTTTAGAAAAAGGA
+
CCCCCFFFFFFFGGGGGGGGGGHHHHHHHHHHHGHHHHHHHHHHHHHHHHHGGHHHHHHHHHHHHHHHHHHHHHHHHHHHHHHHGHGHHHHHHHGGGGHHHHHHHHHHHHHHHHHHHHHHHHHHHHHHGHHHHHHHHHHHHHHHHHHHHHHHHHHHHHHHHHHHHHHHHGHHHHHHHHHHHGGHHHHHHHHHHHHHHGHHHHHHHHHHHHHHHHHHHHHHHHGHHHHHHHHHHHHHHGHHHHEFGHHHGGH
@M05620:45:000000000-G6HP7:1:1101:27091:11022 1:N:0:123
ATCTCTATCTCCTAAAAACCTGTTTAGATTTGGAGATAGACCTTCAGGTTTTTCATCATTTTCTGCATGAATTATACATTGACCACGTTCCAGCGTGGTCAGTTTGCAGCATTCTGTTATTTTGTTTGACAGAGTGTCTTGTTGAGAACATATGTAGGACATGATTTTTTCCTGCAACAGGGAAAATAAAGTATAAGTTTTAAAGATTTATTCTTTAATAAAGGATCTCAAAGCCAGCTTTAGAAAAAGGA
+
CCCCCFFFFFFFGGGGGGGGGGHHHHHHHHHHHCHHHHHHHHHHHHHHHHHGGHHHHHHHHHHHHHHHHHHHHHHHHHHHHHHHHHGHHHHHHHGGGGHHHHHHHHHHHHHHHHHHHHHHHHHHHHHHHGHHHHHHHHHHHHHHHHHHHHHHHHHHHHHHHHHHHHHHHGHHHHHHHHHHHGGHHHHHHHHHHHHHHGHHHHHHHHHHHHHHHHHHHHHHHHHHGHHHHHHHHHGHHGHHHHGHHHHGGGH
@M05620:45:000000000-G6HP7:1:1101:19712:11031 1:N:0:123
AGATTACTGCAACAGTTCCCCCTGGACCTGGAAAAGTTTCTTGCCTGGCTTACAGAAGCTGAAACAACTGCCAATGTCCTACAGGATGCTACCCGTAAGGAAAGGCTCCTAGAAGACTCCAAGGGAGTAAAAGAGCTGATGAAACAATGGCAAGTAAGTCAGGCATTTCCGCTTTAGCACTCTTGTGGATCCAATTGAACAATTCTCAGCATTTGTACTTGTAACTGACAAGCCAGGGACAAAACAAAGAT
+
>A3AAFFFFFDDGGGGGGGGGGGGAGHHGHHHHFHHGHHHHHHHHHHHGHHFHHHGHHHHHHHHHHGHHHHHCFFHHHHHHHHGFGHFHGHHHHGGGGHHGF3GHHHHGHHHGHGHHHHHHHHGEAEEFFHHHGHHHHHHH2GGHFHHHGHHCFHHFHHHHHHHHEHHHHGGGGGHBGHHHHHHHGHDHHHHHHHHGGHFHFHHHHHHHHHHH0GGGFGGGGFFHHHFFFBGCEGFEGGGGGGGGGGGGGG
@M05620:45:000000000-G6HP7:1:1101:27079:11035 1:N:0:123
ATCTCTATCTCCTAAAAACCTGTTTAGATTTGGAGATAGACCTTCAGGTTTTTCATCATTTTCTGCATGAATTATACATTGACCACGTTCCAGCGTGGTCAGTTTGCAGCATTCTGTTATTTTGTTTGACAGAGTGTCTTGTTGAGAACATATGTAGGACATGATTTTTTCCTGCAACAGGGAAAATAAAGTATAAGTTTTAAAGATTTATTCTTTAATAAAGGATCTCAAAGCCAGCTTTAGAAAAAGGA
+
AABBBFFFFFFFGGGGGAEEGCGGFHGGHHGHHCHFHHHGHFHHHHHHHHGGGHHHHHHFBGBGHHHGHHGHHHGHHHHHFFHHHGDHHHHHHHGAGEHHHHHHHGHHHHHGHHHHHGHHHHHHHHHHGFHHHGHHHHHHHHHHFHHFHGHHHHGHHHHHHHHFHHHHHGHHHHHHHHHHHGFFHFGHHHHHHHHHHGGHHHGHGGHHHFHHHHHHHFGHFEHGHHGGFHGHHGCCGGHHHGGFHFHFGGG
@M05620:45:000000000-G6HP7:1:1101:15314:11037 1:N:0:123
CATCCTGACCCTGAAGTACCCCGGCTTGATTTCTGACATTAGATCGGAAGAGCACACGTCTGAACTCCAGTCACTCTCGCGCATCTCGTATGCCGTCTTCTGCTTGAAAAAAAAAAAAACCAAGACAACCTTACTTAATAGCGATTTTCTGAGATATAATGTAACAAAAACTAATGTAATCATATTGAGTTAACACGCTACATTTTTAACTCGGACAGTCGTTTACAAAATGGTATGTTGAGTAGTCGGAT
+
DDDDDFFFFFFFGGGGGGGGGGGGGGGGHHHHHHHHHHHHHHHHHHGAFEHHHHHHHGHHHGHHHHHHHHHHFHHHHHGGGGGGGHHGGGHHHHGGGHGHHHHHHHHH3GH/BFG<>>>/.<<00<00.<010000000=0=--.<.00:00000000000:000::....00000:00000000<0:::000000<-..-00000<.00<0..9--.00.<..90000.<00000000000::0<0.--.
@M05620:45:000000000-G6HP7:1:1101:19694:11045 1:N:0:123
AGATTACTGCAACAGTTCCCCCTGGACCTGGAAAAGTTTCTTGCCTGGCTTACAGAAGCTGAAACAACTGCCAATGTCCTACAGGATGCTACCCGTAAGGAAAGGCTCCTAGAAGACTCCAAGGGAGTAAAAGAGCTGATGAAACAATGGCAAGTAAGTCAGGCATTTCCGCTTTAGCACTCTTGTGGATCCAATTGAACAATTCTCAGCATTTGTACTTGTAACTGACAAGCCAGGGACAAAACAAAGAT
+
CBABCFFFFFFFGGGGGGGGGGGGHHHHHHHHHHHHHHHHHHHHHHHHHHHHHHHHHHHHHHHHHHHHHHHHHHHHHHHHHHHHGGHHHHGHHHGGGGHHHHHHHHHHGHHHHHHHHHHHHHHGGEGFHHHHHGHHHHHHHGHHHHHHHHHHHGHHHHHHHHHHHHHHHHGGGGGHHHHHHHHHHHHGHHHHHHHHHGHHHHHHHHHHHHHHHHHHHFHHHHHHHHHHHHHHHGGGGGGGGGGGGGGGGGF
@M05620:45:000000000-G6HP7:1:1101:23605:11131 1:N:0:123
AAACCAGAAGACATGAGGTCAGCTAGATCGGAAGAGCACACGTCTGAACTCCAGTCACTCTCGCGCATCTCGTATGCCGTCTTCTGCTTGAAAAAAAAAAAAATAACCTCATTCTTTTCTTATTTTTTCCCTCGATTCTTTATATTCCCCTATACACTATATGCTGTTTACCATCCCCCTGAACAATCACTTCTCATTTTAAACTCTTTCTTCTTTAAACCCTTCTCTCCCCTACCTCTTACTACCACTTT
+
CCCCCBCFFFFFGGGGGGGGGGHHGHHHHHGEGGHHHHHHHGHHHGHHHHHHHHGHHHHHHHGGGGGGFHHHFGHGHHGGGHGHHHHHHHHFFHHGGGEE<//02?222222D>111??1<11?1??-<<G10-.01<11D==00<<=0//.000000/00;00:00000:00:/:.=.-.90/;/0;0/0000;0;009000000;B0909;0;//9//;..9/999BF/9/.../;///;///9///;/
@M05620:45:000000000-G6HP7:1:1101:8710:11167 1:N:0:123
AAACCAGAAGACATGAGGTCAGCTAGATCGGAAGAGCACACGTCTGAACTCCAGTCACTCTCGCGCATCTCGTATGCCGTCTTCTGCTTGAAAAAAAAAAAAAAGGGAAGCACAACCAGTGCTGCAGACTGAAACTCAACGAAATCCCGCGGTCAACGTCTAGACAGTAACTCGTTGTAAGTGCTCCCGCCGCCCTTGCGCCTCGCTCCCGTGCCCCCGACAACTTCTGGTCGGCTTGATGTCTGACAGCA
+
BCBCCCCFFF4CFFBBBBBGGGHHFHHHHAEBFEHHHHHHHGHHHGHFHHHHHHGHHHHHHHGGGGGGCHHHFGHBDBEFGHGHGHGHHHHHGFHGGGGGB/<////?0//1000//>.11>>110110111000000//.....;/0.-:-.;.;0.../.0000/9000;0.../.;000/////..--;;9;-///--....-..:..;...;.---:--.//////:/---.--.;//9//////./
@M05620:45:000000000-G6HP7:1:1101:8730:11168 1:N:0:123
AAACCAGAAGACATGAGGTCAGCTAGATCGGAAGAGCACACGTCTGAACTCCAGTCACTCTCGCGCATCTCGTATGCCGTCTTCTGCTTGAAAAAAAAAAAAAAAACAAAAAAGGGAGACAAGTGAGTAGTGGATAAAGATATCAGAGGGAAAGATGGAGCCGTGATAGTAGGTAGTGTGAAATACGGTGTTTGTACATATGATTTGATGTAGCGGTATTGTGTGTTGTTTATAAGGCGGTATGGGTGCTA
+
BAABB4>?BF4BBBAABBABBGHHHHFEBAAAAABEFCFCGFHHFGBDBFGGHG5FFHGHHHGGGGG1>FBBB1F?DB>B>FFHHHGFHHABBFA/?/<//////////00.-......<//.00000000/.00000000;000000.:..../;0////.-.-./0000000000/09000///......././//9///99//////////--..9////;;./...9///////---../../..//
@M05620:45:000000000-G6HP7:1:1101:11397:11172 1:N:0:123
CATCCTGACCCTGAAGTACCCCGGCTTGATTTCTGACATTAGATCGGAAGAGCACACGTCTGAACTCCAGTCACTCTCGCGCATCTCGTATGCCGTCTTCTGCTTGAAAAAAAAAAAACAAACTAAATCACTCTGACCTAAACTCTTCCCATATCCTTCTCTTCTTGAACTCACCCCCCTTACCCCACCTTACACTTTGCTCCCCCTAACACCAAGCCCCCCTTCGTCTCCTCCCCTTTATGTCCACCTTT
+
CCCCCFFFFFFFGGGGGGGGGGGGGGGGHHHHHHHHHHHHHHHHHHGEGGHHHHHHHGHHHGHHHHHHHHHHHHHHHHGGGGGGGHHHGGHHHHGGCFGHHHHHHHHHGHHGGGGD>////0/11<11111111111011000000000/00/0<000000000000:::0;00.:-:--.09//:;...0009000000000...-.//009.......---9;./../00//.9/.00000;000..00
@M05620:45:000000000-G6HP7:1:1101:26096:11190 1:N:0:123
AGATTACTGCAACAGTTCCCCCTGGACCTGGAAAAGTTTCTTGCCTGGCTTACAGAAGCTGAAACAACTGCCAATGTCCTACAGGATGCTACCCGTAAGGAAAGGCTCCTAGAAGACTCCAAGGGAGTAAAAGAGCTGATGAAACAATGGCAAGTAAGTCAGGCATTTCCGCTTTAGCACTCTTGTGGATCCAATTGAACAATTCTCAGCATTTGTACTTGTAACTGACAAGCCAGGGACAAAAACAAAGA
+
AAABBFFFFF4DGGGGGGGGGGGGHHHHHHHHHHHHHHHHHHHHHHHHHHHHHHHHHHHHHHHHHHHHHHHHHHHHHHHHHHHHGHHHHHHHHHGGEGHHHHFHHHHHGHHHHHHHHHHHHHHGGGGGHHHHHGHHHHHHHGHHHHHHHHHGHGHHHHHHHHHHHHHHHHGGGGGHHHHHHHHHHGHGHHHHHHHHHGGHHHHHHHHHHHHHHHHHHGHHHHHHHHHHHHHHEGGGGGGGGGGGGGGGGGG
@M05620:45:000000000-G6HP7:1:1101:11354:11196 1:N:0:123
ATCTCTATCTCCTAAAAACCTGTTTAGATTTGGAGATAGACCTTCAGGTTTTTCATCATTTTCTGCATGAATTATACATTGACCACGTTCCAGCGTGGTCAGTTTGCAGCATTCTGTTATTTTGTTTGACAGAGTGTCTTGTTGAGAACATATGTAGGACATGATTTTTTCCTGCAACAGGGAAAATAAAGTATAAGTTTTAAAGATTTATTCTTTAATAAAGGATCTCAAAGCCAGCTTTAGAAAAAGGA
+
CCCCCFFFFFFFGGGGGGGGGGHHHHHHHHHHHHHHHHHHHHHHHHHHHHHGGHHHHHHHHHHHHHHHHHHHHHHHHHHHHHHHHHGHHHHHHHGGGGHHHHHHHHHHHHHHHHHHHHHHHHHHHHHHHHHHHHHHHHHHHHHHHHHHHHHHHHHHHHHHHHHHHHHHHGHHHHHHHHHHHGGHHHGHHGHHHHHHHHHHHHHHHHHHHHHHHHHHHHHHHHHHHHHHHHHHHHHHHGHHHHHHHHHHGGH
@M05620:45:000000000-G6HP7:1:1101:11372:11198 1:N:0:123
ATCTCTATCTCCTAAAAACCTGTTTAGATTTGGAGATAGACCTTCAGGTTTTTCATCATTTTCTGCATGAATTATACATTGACCACGTTCCAGCGTGGTCAGTTTGCAGCATTCTGTTATTTTGTTTGACAGAGTGTCTTGTTGAGAACATATGTAGGACATGATTTTTTCCTGCAACAGGGAAAATAAAGTATAAGTTTTAAAGATTTATTCTTTAATAAAGGATCTCAAAGCCAGCTTTAGAAAAAGGA
+
BBBBBFFFFFBFGGGGGGFGGGHHHHHHHHHHHHHHHGHHGHHHHHHHHHHGGHHHHHHHHHHHHHGHHGGFHFHHHHHHHGHHGHGGHHHHHHGFGGGHFHFGHHHFHHHHHHHHHHGHHHHHFGHHFFGHHHFGGHHHHFGHFHAGGFHFHHGFHHGHFHHHHHHHHGHHHHHHHHHHHGEFHHHHFGGGHHHHHGGHGHFHHGHHHHHHHHHHGHHGFHHHHHHHHFFFHFGHHGHHHGHHHGEGGGE
@M05620:45:000000000-G6HP7:1:1101:14985:11213 1:N:0:123
AAACCAGAAGACATGAGGTCAGCTAGATCGGAAGAGCACACGTCTGAACTCCAGTCACTCTCGCGCATCTCGTATGCCGTCTTCTGCTTGCAAAAACAAAAACCATACTATCCTCCACAATCCTCCATTCTTATTTTTTTACAACTACCCCTATCCCCTAAGCCTCCTCCTTTGTTCCCTCCATCCTTCTTCTACCTTCCTTCTTTTCTCTCTGCCTTCTCTAGACTCCCCTCCTCTCTCCTCTCCTCCCC
+
BBBBBBBFFFCFGGEFGGFGGGHHHHGHHHGGGGGHHHHHHGHHHGHFHHHHHHHHHHHHHHGGGGGECGHHFAFGGHGGGHGHFHHHHH1BGFHH1?GFB??//33244B??43?223/3?23BB2?333B333333<//111111?00//?1<0>.0.00<11<<//<<0000/<<<<<.<0:.000000000<00;C0000;;00000;000000900;000000/;./..:90:0/9:F////;/;;
@M05620:45:000000000-G6HP7:1:1101:17780:11225 1:N:0:123
ATCTCTATCTCCTAAAAACCTGTTTAGATTTGGAGATAGACCTTCAGGTTTTTCATCATTTTCTGCATGAATTATACATTGACCACGTTCCAGCGTGGTCAGTTTGCAGCATTCTGTTATTTTGTTTGACAGAGTGTCTTGTTGAGAACATATGTAGGACATGATTTTTTCCTGCAACAGGGAAAATAAAGTATAAGTTTTAAAGATTTATTCTTTAATAAAGGATCTCAAAGCCAGCTTTAGAAAAAGGA
+
AAAAAF5DFFFFGGGFGGGGGGHHHHHHFHHHH4FBGHGHHHHHHHHHHHHGGHHHHFHHHHHHGHHHA3EHHHHGHHHHHEGHGHEHHHHFHHGGGGHHHEGHGHH4FGHHHHHHHHHHHHHHHHHHEGFHHHHHHHHHHHHHGFEHFBHFHHHHHBGHEHH2GHGGHGHHHHFH2@FG//FFCGGGFD<GFHFDG>FHHGCGHHGHHGHHHHHHHHHB<0DF/DGHHG<DFHHFAEHHHFHBGGH.CDC
@M05620:45:000000000-G6HP7:1:1101:17797:11235 1:N:0:123
ATCTCTATCTCCTAAAAACCTGTTTAGATTTGGAGATAGACCTTCAGGTTTTTCATCATTTTCTGCATGAATTATACATTGACCACGTTCCAGCGTGGTCAGTTTGCAGCATTCTGTTATTTTGTTTGACAGAGTGTCTTGTTGAGAACATATGTAGGACATGATTTTTTCCTGCAACAGGGAAAATAAAGTATAAGTTTTAAAGATTTATTCTTTAATAAAGGATCTCAAAGCCAGCTTTAGAAAAAGGA
+
CCCCDFFFFFFFGGGGGGGGGGHHHHHHHHHHHHHHHHHHHHHHHHHHHHHGGHHHHHHHHHIIHHHHHHHHHHHHHHHHHHHHHHGHHHHHHHGGGGHHHHHHHHHHHHHHHHHHHHHHHHHHHHHHHHHHHHHHHHHHHHHHHHHHHHHHHHHHHHHHHHHHHHHHHGHHHHHHHHHHHGGHHHHHHHHHHHHHHHHHHHHHHHHHHHHHHHHHHHHHHHHHHHHHHHHHHHHGHGHHHHHGHHHHGGH
@M05620:45:000000000-G6HP7:1:1101:23386:11252 1:N:0:123
AGATTACTGCAACAGTTCCCCCTGGACCTGGAAAAGTTTCTTGCCTGGCTTACAGAAGCTGAAACAACTGCCAATGTCCTACAGGATGCTACCCGTAAGGAAAGGCTCCTAGAAGACTCCAAGGGAGTAAAAGAGCTGATGAAACAATGGCAAGTAAGTCAGGCATTTCCGCTTTAGCACTCTTGTGGATCCAATTGAACAATTCTCAGCATTTGTACTTGTAACTGACAAGCCAGGGACAAACCAAAGAT
+
AAABCFFFDFFFGGGGGGGGGGCGGFHCGHFHHHFCGHF5F55G35F22BAFG53F3A3AAFGAAGAAB3FBG3FABFDA5B3FC1B325FGH1?>E1F3FHBG11BF1B3@F3B?33FFG3GFE/?/FGHF???2?32?3DG?FG/2D??G</>D2>>2>F2@/FH1G1/?EG/11?=<<>G<11>.11><FCGD0D=GH/D00<000<0=G0;;00;:;0;00:00:C0.;./CE..;AFF.9CF9//0
@M05620:45:000000000-G6HP7:1:1101:23405:11254 1:N:0:123
AGATTACTGCAACAGTTCCCCCTGGACCTGGAAAAGTTTCTTGCCTGGCTTACAGAAGCTGAAACAACTGCCAATGTCCTACAGGATGCTACCCGTAAGGAAAGGCTCCTAGAAGACTCCAAGGGAGTAAAAGAGCTGATGAAACAATGGCAAGTAAGTCAGGCATTTCCGCTTTAGCACTCTTGTGGATCCAATTGAACAATTCTCAGCATTTGTACTTGTAACTGACAAGCCAGGGACAAAACAAAGAT
+
>AAABFFFFFFDGGGGGGGGGGGGGFGHHHHFHGHHHGHHHHHHHHHHHHHHHHHHHHHHHHGHHHHHHHHHGHHHHHHHHHHGHGHHHHHHHHGGGGHHHHHHHHHHGHHHHHHCHHHHHHHFEGGGHHHGHGFHHHGHHHHHHHGHHHHHFFHHHHHHHHHHHHHGHHGGGGGHGHHHHHHHHFHGGHHHHHHHHHGGHGHHHHHGFHGHH;GHBFHHHHHHHHF0CGGHGGFGEDGGG.FFGGGGFGG
@M05620:45:000000000-G6HP7:1:1101:17035:11255 1:N:0:123
ATCTCTATCTCCTAAAAACCTGTTTAGATTTGGAGATAGACCTTCAGGTTTTTCATCATTTTCTGCATGAATTATACATTGACCACGTTCCAGCGTGGTCAGTTTGCAGCATTCTGTTATTTTGTTTGACAGAGTGTCTTGTTGAGAACATATGTAGGACATGATTTTTTCCTGCAACAGGGAAAATAAAGTATAAGTTTTAAAGATTTATTCTTTAATAAAGGATCTCAAAGCCAGCTTTAGAAAAAGGA
+
CCCCCFFFFFFFGGGGGGGGGGHHHHHHHHHHHHHHHHHHHHHHHHHHHHHGGHHHHHHHHHHHHHHHHGHHHHHHHHHHHHHHHHGHHHHHHHGFGGHHHHHHHHHGHHHHHHHHHHHHHHHHHHHHHHHHHHHHHHHHHHHHGHHHHGHHHHHHHHHHGHHHHHHHHGHHHHHHHHGHHGGGHGHHFGHGGHHHHGHHGFHHHGHHGHHHHHHHHHHHHHHHFHHHHHHHHEHHHGHHHFHHHHHHGDE
@M05620:45:000000000-G6HP7:1:1101:17004:11277 1:N:0:123
ATCTCTATCTCCTAAAAACCTGTTTAGATTTGGAGATAGACCTTCAGGTTTTTCATCATTTTCTGCATGAATTATACATTGACCACGTTCCAGCGTGGTCAGTTTGCAGCATTCTGTTATTTTGTTTGACAGAGTGTCTTGTTGAGAACATATGTAGGACATGATTTTTTCCTGCAACAGGGAAAATAAAGTATAAGTTTTAAAGATTTATTCTTTAATAAAGGATCTCAAAGCCAGCTTTAGAAAAAGGA
+
BBBBBFFFFFFFGGGGGGGGGGHHHHHHHHHHHHHHHHHHHHHHHHHHHHHGGHHHHHHHHHHHHHHHHHHHHHHHHHHHHHHHHHGHHHHHHHGFGGHHHHHHHHHHHHHHHHHHHHHHHHHHHHHHHHHHHHHHHHHHHHHHHHHHHHHHHHHHHHHHHHHHHHHHHGHHHHHHHHHHHGGHHHHHGHHHHHHHHGHHHHHHGHHHHHHHHHHHHFHHHHHHHHHHHHGHHHHHHGHHHGHEHGHHGGH
@M05620:45:000000000-G6HP7:1:1101:7289:11283 1:N:0:123
ATCTCTATCTCCTAAAAACCTGTTTAGATTTGGAGATAGACCTTCAGGTTTTTCATCATTTTCTGCATGAATTATACATTGACCACGTTCCAGCGTGGTCAGTTTGCAGCATTCTGTTATTTTGTTTGACAGAGTGTCTTGTTGAGAACATATGTAGGACATGATTTTTTCCTGCAACAGGGAAAATAAAGTATAAGTTTTAAAGATTTATTCTTTAATAAAGGATCTCAAAGCCAGCTTTAGAAAAAGGA
+
3AAAAFFFFFFFGGGGGGGGFFFHHHHHFHHHHBGFFHHFHHFHHFHHHHHGGHFFHHHHHGHHHFGHHGGHHHFHHHFHHFFHHHGEGHHHHHGGDGHHHHGFFHHHHHHHGHGGFFHHHGHHFGHHGHHHHHFGGHHFHHHHFCCHHHHHBGFHFHHHHHHHGHHHHGHHHHHH2GHHHGEHHHHHGHHHHHHHHGHHHHHFGGHHGHGHHHHFHHHHFHFHHHHHHHFFGGHFGGHHHHHFFGHAGGC
@M05620:45:000000000-G6HP7:1:1101:17022:11287 1:N:0:123
ATCTCTATCTCCTAAAAACCTGTTTAGATTTGGAGATAGACCTTCAGGTTTTTCATCATTTTCTGCATGAATTATACATTGACCACGTTCCAGCGTGGTCAGTTTGCAGCATTCTGTTATTTTGTTTGACAGAGTGTCTTGTTGAGAACATATGTAGGACATGATTTTTTCCTGCAACAGGGAAAATAAAGTATAAGTTTTAAAGATTTATTCTTTAATAAAGGATCTCAAAGCCAGCTTTAGAAAAAGGA
+
CCCCCFFFFFFFGGGGGGGGGGHHHHHHHHHHHHHHHHHHHHHHHHHHHHHGGHHHHIHHIHHHHHHHHHHHHHHHHHHHHHHHHHGHHHHHHHGGGGHHHHHHHHHHHHHHHHHHHHHHHHHHHHHHHHHHHHHHHHHHHHHHHHHHHHHHHHHHHHHHHHHHHHHHHGHHHHHHHHHHHGGHHHHHHHHHHHHHHGHHHHHHHHHHHHHHHHHHHHHHHHHHHHHHHHHHHGHHHGHHHHHHHHHHGGG
@M05620:45:000000000-G6HP7:1:1101:15539:11293 1:N:0:123
ATCTCTATCTCCTAAAAACCTGTTTAGATTTGGAGATAGACCTTCAGGTTTTTCATCATTTTCTGCATGAATTATACATTGACCACGTTCCAGCGTGGTCAGTTTGCAGCATTCTGTTATTTTGTTTGACAGAGTGTCTTGTTGAGAACATATGTAGGACATGATTTTTCCTGCAACAGGGAAAATAAAGTATAAGTTTTAAAGATTTATTCTTTAATAAAGGATCTCAAAGCCAGCTTTAGAAAAAGGAA
+
BBABCFFFFFFFGGGGGGGGGGHHHGHHHHHHGFGHHHHHHHHHHHHHHHHGGHHHHHHHHHHHHHHHHHHHHHHHHHHHHHHHGHGHHHHHHHGFGGHHHHHHHHHHHHHHHHHHHHHHHHHHHHHHHGHHHHHHHHHHHHHHHHHHHHHHHHHHHHHHHHHHHHHHHHFGGHHHHGHHGGHHFGHHHGDGGGGHFHHHFHHHGHHHHHHHHHHHF>F>>G<FFHFFGGGHGHFFEHHHHH0CGGGE?CG
@M05620:45:000000000-G6HP7:1:1101:20932:11297 1:N:0:123
ATCTCTATCTCCTAAAAACCTGTTTAGATTTGGAGATAGACCTTCAGGTTTTTCATCATTTTCTGCATGAATTATACATTGACCACGTTCCAGCGTGGTCAGTTTGCAGCATTCTGTTATTTTGTTTGACAGAGTGTCTTGTTGAGAACATATGTAGGACATGATTTTTTCCTGCAACAGGGAAAATAAAGTATAAGTTTTAAAGATTTATTCTTTAATAAAGGATCTCAAAGCCAGCTTTAGAAAAAGGA
+
CCCCCFFFFFFFGGGGGGGGGGHHHHHHHHHHHHHHHHHHHHHHHHHHHHHGGHHHHIHHHHHHIHHHHHHHHHHHHHHHHHHHHHGHHHHHHHGGGGHHHHHHHHHHHHHHHHHHHHHHHHHHHHHHHHHHHHHHHHHHHHHHHHHHHHHHHHHHHHHHHHHHHHHHHGHHHHHHHHHHHGGHHHHHHHHHHHHGHHHHHHHGHHHHHHHHHHHHHHHHHGHHHHHHHHGHHHHHHGHHHHHFGHHHGGH
@M05620:45:000000000-G6HP7:1:1101:6498:11301 1:N:0:123
ATCTCTATCTCCTAAAAACCTGTTTAGATTTGGAGATAGACCTTCAGGTTTTTCATCATTTTCTGCATGAATTATACATTGACCACGTTCCAGCGTGGTCAGTTTGCAGCATTCTGTTATTTTGTTTGACAGAGTGTCTTGTTGAGAACATATGTAGGACATGATTTTTTCCTGCAACAGGGAAAATAAAGTATAAGTTTTAAAGATTTATTCTTTAATAAAGGATCTCAAAGCCAGCTTTAGAAAAAGGA
+
BBCCCFFFFFFFGGGGGGGGGGHHHHHHHHHHHHHHHHHHHHHHHHHHHHHGGHHHHHHHHHHIHHHHHHHHHHHHHHHHHHHHHHGHHHHHHHGGGGHHHHHHHHHHHHHHHHHHHHHHHHHHHHHHHHHHHHHHHHHHHHHHHHHHHHHHHHHHHHHHHHHHHHHHHGHHHHHHHHHHHGGHHHHHHHHHHHHHHGHHHHGHHHHHHHHHHHHHHHHHHHHHHHHHHHHHHHHHHGHHHHHGHHHHGGH
@M05620:45:000000000-G6HP7:1:1101:23213:11316 1:N:0:123
ATCTCTATCTCCTAAAAACCTGTTTAGATTTGGAGATAGACCTTCAGGTTTTTCATCATTTTCTGCATGAATTATACATTGACCACGTTCCAGCGTGGTCAGTTTGCAGCATTCTGTTATTTTGTTTGACAGAGTGTCTTGTTGAGAACATATGTAGGACATGATTTTTTCCTGCAACAGGGAAAATAAAGTATAAGTTTTAAAGATTTATTCTTTAATAAAGGATCTCAAAGCCAGCTTTAGAAAAAGGA
+
BBCCCFFFFFFFGGGGGGGGGGHHHHHHHHHHHHHGHHHHHHHHHHHHHHHGGHHHHIHIHIHHHHHHHHHHHHHHHHHHHHHHHHGHHHHHHHGGGGHHHHHHHHHHHHHHHHHHHHHHHHHHHHHHHHHHHHHHHHHHHHHHHHHHHHHHHHHHHHHHHHHHHHHHHGHHHHHHHHHHHGGHHFGGGHHHHHHHHHHHHHHHHHHHHHHHHHHHHHHHHHHGGHHHHHHHHHHHHGHHHHHHHHHHGGG
@M05620:45:000000000-G6HP7:1:1101:23198:11326 1:N:0:123
ATCTCTATCTCCTAAAAACCTGTTTAGATTTGGAGATAGACCTTCAGGTTTTTCATCATTTTCTGCATGAATTATACATTGACCACGTTCCAGCGTGGTCAGTTTGCAGCATTCTGTTATTTTGTTTGACAGAGTGTCTTGTTGAGAACATATGTAGGACATGATTTTTTCCTGCAACAGGGAAAATAAAGTATAAGTTTTAAAGATTTATTCTTTAATAAAGGATCTCAAAGCCAGCTTTAGAAAAAGGA
+
CCCCCFFFFFFFGGGGGGGGGGHHHHHHHHHHHHHHHHHHHHHHHHHHHHHGGHHHHHHHHHHHHHHHHGHHHHHGHGHHHHHHGHGHHHHHHHGFGGHHGHHHGHHHHHHHHHHHHHHHHHHHHHHHHHHHHHHHHHHHHHHHHHHHHGHHHHHHHHHHHHHHHHHHHGHHHHHHHHHHHGGGHHGHFGHHHHHDG>FGHHGHHHHHGHHHHGHHHHHHHGHHHHHHHGHHHGHHHGHGHHHHGHGHGGH
@M05620:45:000000000-G6HP7:1:1101:23222:11331 1:N:0:123
ATCTCTATCTCCTAAAAACCTGTTTAGATTTGGAGATAGACCTTCAGGTTTTTCATCATTTTCTGCATGAATTATACATTGACCACGTTCCAGCGTGGTCAGTTTGCAGCATTCTGTTATTTTGTTTGACAGAGTGTCTTGTTGAGAACATATGTAGGACATGATTTTTTCCTGCAACAGGGAAAATAAAGTATAAGTTTTAAAGATTTATTCTTTAATAAAGGATCTCAAAGCCAGCTTTAGAAAAAGGA
+
3>AABFFFFFFFGGGGGGGGGGHHHHHHGHHHH4GHGHH5GHHHHFFHHHHGGHDGHEHHHHHHHHFHHGHHHHHDFDGHHFHHEHFHHHHFHHGGGGHHHHHHHHHHHHHHHHHGHHFHHHHHHHHHBGHHHHHHHHHHHHHGDGHFHHHHHHHHHHHHHHHHHHHHHGHHHHHGHHHGHEEFABF1?GGHGH1GGGGHH1<1>1FGHFGHHHHHDGHBGHGBFGFHHFFFFHFHCFFHHHHEGGHH..C
@M05620:45:000000000-G6HP7:1:1101:9691:11405 1:N:0:123
CATCCTGACCCTGAAGTACCCCATTGAGCATGGCATCGTCACCAACTGGGACGACATGGAGAAGATCTGGCACCACACCTTCTACAACGAGCTGCGCGTGGCCCCGGAGGAGCACCCAGTGCTGCTGACCGAGGCCCCCCTGAACCCCAAGGCCAACAGAGAGAAGATGACTCAGGTGAGGCTCGGCCGACGCCCGTGCTCCTCCCGTCCTTTCCCCAGTCATTTTCTGCCCGGCTTGATTTCTGACATTT
+
A1AAAFF1CFFFGGGGGGGGGGGHHFHFGFHHGGHHHGHHHGHFFGHHHHHHGGGGGHHHHHFHEGHHHEHBGGHFGGGHGHHFHHBFEEGGGHHGGGGGGEHHGGCCGGGGHHHHGFHHHHHHGHHHHHG?CCCGGGGGGGFFHHGGGGHGHH?EEEFGFBBEGGFGGGGGGGGGGFFGGGFG@@FF@@@@@@@@-;AEFFFFFFFEBFFFFFFFFFBFFFFFFFFFFFFFF?@@?@?FFFFFE/FFFF/
@M05620:45:000000000-G6HP7:1:1101:9709:11408 1:N:0:123
CATCCTGACCCTGAAGTACCCCATTGAGCATGGCATCGTCACCAACTGGGACGACATGGAGAAGATCTGGCACCACACCTTCTACAACGAGCTGCGCGTGGCCCCGGAGGAGCACCCAGTGCTGCTGACCGAGGCCCCCCTGAACCCCAAGGCCAACAGAGAGAAGATGACTCAGGTGAGGCTCGGCCGACGCCCGTGCTCCTCCCGTCCTTTCCCCAGTCATTTTCTGCCCGGCTTGATTTCTGACATTT
+
CCCDDFFFFFFFGGGGGGGGGGGHHHHHHHHHHHHHHGHHHGHHHGHHHHHHGGGGGHHHHHHHHHHHHHHHHGHHHGGHHHHHHHHHGGGGGHHGGGGGGGHHGGGGGGGGHHHHGGHHHHHHHHHHHHGGGGGGGGGGGGHHHHGGGGHGHHGGGGGGGGGGGGGGGGGGGGGGHGGGGGGGFFFFFFFFFFFFCDFFFFFFFFFADFDFFFFFFFFFFBFFFFFFFFFFFAFFFFFFFFFFB;FFFF0
@M05620:45:000000000-G6HP7:1:1101:21941:11450 1:N:0:123
ATCTCTATCTCCTAAAAACCTGTTTAGATTTGGAGATAGACCTTCAGGTTTTTCATCATTTTCTGCATGAATTATACATTGACCACGTTCCAGCGTGGTCAGTTTGCAGCATTCTGTTATTTTGTTTGACAGAGTGTCTTGTTGAGAACATATGTAGGACATGATTTTTTCCTGCAACAGGGAAAATAAAGTATAAGTTTTAAAGATTTATTCTTTAATAAAGGATCTCAAAGCCAGCTTTAGAAAAAGGA
+
CCCDDFFFFFFFGGGGGGGGGGHHHHHHHHHHHHHHHHHHHHHHHHHHHHHGGHHHHIHHIHHIIHHHHHHHHHHHHHHHHHHHHHGHHHHHHHGGGGHHHHHHHHHHHHHHHHHHHHHHHHHHHHHHHHHHHHHHHHHHHHHHHHHHHHHHHHHHHHHHHHHHHHHHHGHHHHHHHHHHHGGHHHHHHHHHHHHHHHHHHHHHHHHHHHHHHHHHHHHHHHHHHHHHHHHHHHHHHGHHHHHHHGHHGGH
@M05620:45:000000000-G6HP7:1:1101:28868:11466 1:N:0:123
TACCTGTACTGGGGAAGAGTGTAGCAATCGCCATTCCTACCCTAAAGATCGGAAGAGCACACGTCTGAACTCCAGTCACTCTCGCGCATCTCGTATGCCGTCTTCTGCTTGAAAAAAAAAACTGCTGACCGAGGCCCCCCTTAACCCCAAGGCCAACATAAAGACGATTACTCAGGTTAAGCTCGTCCGACGCCCGTGCTCCTCCCGTCCTTTCCCCATTCATTTTCTGCCCGGCATGAGTTCTGACCTTA
+
AAAAAFFFFFFFGGGGGGGAFFHFHHHHHDFGGBFFHHHHHHHHHHHHHHHGGGGHHGGHGHGHHHEFGHHHHHHEGFHHHFHGGGGEGGHHHGGHFHHGGGFEHHHHHHHGCHG0EDD//B2<@@??<?/<>-<>.AD-<.<<DGCC.C..=CC..;/00;00/.9;.9:FF00/;0;00:9;.9..-;9-;9B9@99AB/9B99;9ADD/BFFFF..;BFF//;B/B/9A.B;-;.//9;BB//;//;9
@M05620:45:000000000-G6HP7:1:1101:20073:11470 1:N:0:123
CATCCTGACCCTGAAGTACCCCATTGAGCATGGCATCGTCACCAACTGGGACGACATGGAGAAGATCTGGCACCACACCTTCTACAACGAGCTGCGCGTGGCCCCGGAGGAGCACCCAGTGCTGCTGACCGAGGCCCCCCTGAACCCCAAGGCCAACAGAGAGAAGATGACTCAGGTGAGGCTCGGCCGACGCCCGTGCTCCTCCCGTCCTTTCCCCAGTCATTTTCTGCCCGGCTTGATTTCTGACATTA
+
CCCCCFFFFFFFGGGGGGGGGGGHHHHHHHHHHHHHHGHHHGHHHGHHHHHHGGGGGHHHHHHHHHHHHHHHHGHHHGGHHHHHHHHHGGGGGHHGGGGGGGHHGGGGGGGGHHHHGGHHHHHHHHHHHHGGGGGGGGGGGGHHHHGGGGHGHHGGGGGGGGGGGGGGGGGGGGGGGGGGGGGGFFFFFFFFFFFFBDFFFFFFFFFFFFFFFFFFFFFFFFFFFFFFFFFFFFFFFFFFFFFFFFFFFF0
@M05620:45:000000000-G6HP7:1:1101:22518:11495 1:N:0:123
ATCTCTATCTCCTAAAAACCTGTTTAGATTTGGAGATAGACCTTCAGGTTTTTCATCATTTTCTGCATGAATTATACATTGACCACGTTCCAGCGTGGTCAGTTTGCAGCATTCTGTTATTTTGTTTGACAGAGTGTCTTGTTGAGAACATATGTAGGACATGATTTTTTCCTGCAACAGGGAAAATAAAGTATAAGTTTTAAAGATTTATTCTTTAATAAAGGATCTCAAAGCCAGCTTTAGAAAAAGGA
+
ABCCCFFFFFFFGGGGGGGGGGHHHHHHHHHHHFHHHHHHHHHHHHHHHHHGGHHHHHHHHHHHHHHHHHHHHHHHHHHHHHHHGHGHHHHHHHGGGGHHHHHHHHHHHHHHHHHHHHHHHHHHHHHHHHHHHHHHHHHHHHHHHHHHHHHHHHHHHHHHHHHHHHHHHGHHHHHHHHHHHGGHHHHHGHHHHHHHHGHHHHHHHHHHHHHHHHHHHHHHHGHGGHHHHHHHHHHHHGHHHHHHHHHHGGH
@M05620:45:000000000-G6HP7:1:1101:11085:11506 1:N:0:123
CATCCTGACCCTGAAGTACCCCGGCTTGATTTCTGACATTAGATCGGAAGAGCACACGTCTGAACTCCAGTCACTCTCGCGCATCTCGTATGCCGTCTTCTGCTTGAAAAAAAAAAAACAAAAAAAACATCATACAGCATATCTCTAATATAAACAATGATATAAACATAAATATTACGAAAAACCAATCTCTGCACACCAATATGAGCCTGCACCAATGTCCGTCCTCTCAAGGATCACCGAGCACCATC
+
CCCCCFFFFFFFGGGGGGGGGGGGGGGGHHHHHHHHHHHHHHHHHHGGGGHHHHHGHGHHHGHHHHHHHHHHHHHHHHGGGGGGEHHBFEHHHHGGGHGHHHHHHHHHFHHGGGGF><///?0<-<-<.000000000/0000000000000:000:00:0<000;000900000909....:.....0/00009000....0000000//../0/..9000099...00/0000.0/./:.----9;.00
@M05620:45:000000000-G6HP7:1:1101:22495:11507 1:N:0:123
ATCTCTATCTCCTAAAAACCTGTTTAGATTTGGAGATAGACCTTCAGGTTTTTCATCATTTTCTGCATGAATTATACATTGACCACGTTCCAGCGTGGTCAGTTTGCAGCATTCTGTTATTTTGTTTGACAGAGTGTCTTGTTGAGAACATATGTAGGACATGATTTTTTCCTGCAACAGGGAAAATAAAGTATAAGTTTTAAAGATTTATTCTTTAATAAAGGATCTCAAAGCCAGCTTTAGAAAAAGGA
+
AAABBFFFFFFFGGGGGGGGGGHHHHHHHHHHHHHHHHHGHHHHHHHHHHHGGHHHHHHHHHHHHHHHHHHHHHHHHHHHHHHHHHGHHHHHHHGEGGHHHHHHHHHHHHHHHHHHHHHHHHHHHHHHHHGHHHHHHHHHHHHHHHHHHHHHHHHHHHHHHHHGHHHHHGHHHHHHHHHHHGGHHHHHHHHGGHHHHGHHHHHHGHHHHHHHHHHHHHHHHHGHHHGHHHHHHHHHHGHHHHHGHHHHGGG
@M05620:45:000000000-G6HP7:1:1101:17123:11510 1:N:0:123
CATCCTGACCCTGAAGTACCCCATTGAGCATGGCATCGTCACCAACTGGGACGACATGGAGAAGATCTGGCACCACACCTTCTACAACGAGCTGCGCGTGGCCCCGGAGGAGCACCCAGTGCTGCTGACCGAGGCCCCCCTGAACCCCAAGGCCAACAGAGAGAAGATGACTCAGGTGAGGCTCGGCCGACGCCCGTGCTCCTCCCGTCCTTTCCCCAGTCATTTTCTGCCCGGCTTGATTCTGACATTAG
+
CCCCCFFFFFFFGGGGGGGGGGGHHHHHHHGHHHHHHGHHHGHHHGHHHHHHGGGGGHHHHHHHHHHHHHHHHGHHHGGHHHHHGHHHGGGGGHHGGGGGGGHHGGGGGGGGHHHHGGHHHHHHHHHHHHGGGGGGGGGGGGHHHHGGGGHGHHGGGGGGGGGGGGGGFGGGGGGGGGGGGGGGFFFFFFFFFFFFFFFFFFFFFFFEDFAFFFFFFFFFFFFFFFFBFFFFDFFFFFFFFFFFBF0FFF:
@M05620:45:000000000-G6HP7:1:1101:8580:11520 1:N:0:123
ATTCTATCTCCTAAAAACCTGTTTAGATTTGGAGATAGACCTTCAGGTTTTTCATCATTTTCTGCATGAATTATACATTGACCACGTTCCAGCGTGGTCAGTTTGCAGCATTCTGTTATTTTGTTTGACAGAGTGTCTTGTTGAGAACATATGTAGGACATGATTTTTTCCTGCAACAGGGAAAATAAAGTATAAGTTTTAAAGATTTATTCTTTAATAAAGGATCTCAAAGCCAGCTTTAGAAAAAGGAA
+
CCCCCFFFFFFFGGGGGGGGGGHHFHHHHHHHHHHHHHHHHHHHHHHHHHGGHHHHHHHHHHIIHHHHHHHHHHHHHHHHBFHHHGHHHHGHHGGGGHHGHHHHHHHHHHHHHHHHHHHHHHHHHHHHHHHHHGGHHHHHHHHHHHFHHHHHHHHHHHHHHHHHHHHHGHHHHHGHHHHHGGHHHHHHHHHHHHHHGHHHHHHHHHHHHHHHHHHHGGGGHHGHGHHHHHHHHHGHGHHHHHGGHHFGGHG
@M05620:45:000000000-G6HP7:1:1101:22267:11545 1:N:0:123
ATCTCTATCTCCTAAAAACCTGTTTAGATTTGGAGATAGACCTTCAGGTTTTTCATCATTTTCTGCATGAATTATACATTGACCACGTTCCAGCGTGGTCAGTTTGCAGCATTCTGTTATTTTGTTTGACAGAGTGTCTTGTTGAGAACATATGTAGGACATGATTTTTTCCTGCAACAGGGAAAATAAAGTATAAGTTTTAAAGATTTATTCTTTAATAAAGGATCTCAAAGCCAGCTTTAGAAAAAGGA
+
CDCCDFFFFFFFGGGGGGGGGGHHHHHHHHHHHHHHHHHHHHHHHHHHHHHGGHHHHHHHHIHIHGHHHHHHHHHHHHHHHHHHHHGHHHHHHHGGGGHHHHHHHHHHHHHHHHHHHHHHHHHHHHHHHHHHHHHHHHHHHHHHHHHHHHHHHHHHHHHHHHHHHHHHHGHHHHHHHHHHHGGHHHHHHHHHHHHHHGHHHHHHHHHHHHHHHHHHHHHHHHHHHHHHHHHHHHHHHGHHHHHHHHHHGGH
@M05620:45:000000000-G6HP7:1:1101:22271:11564 1:N:0:123
ATCTCTATCTCCTAAAAACCTGTTTAGATTTGGAGATAGACCTTCAGGTTTTTCATCATTTTCTGCATGAATTATACATTGACCACGTTCCAGCGTGGTCAGTTTGCAGCATTCTGTTATTTTGTTTGACAGAGTGTCTTGTTGAGAACATATGTAGGACATGATTTTTTCCTGCAACAGGGAAAATAAAGTATAAGTTTTAAAGATTTATTCTTTAATAAAGGATCTCAAAGCCAGCTTTAGAAAAAGGA
+
AAABBFFFFFFFGGGGGGGGGGHHHGHHHHHHHGHHHHHCHHHHHGHHHHHGGHHHHHHHHHHHHEHHHGHHHGHHHHHHHHG3FHGHHHHHHGGGGGHHHHHHHHHHHHHGHHHHHHHHHHHHHHHHHHHHFHHHHHHHHHHHFHHGHHHHHHHHHHHHHHHHHHHHHGHHHHHHFHHHHGGHHHHGHHHHHHHGHGHHHHHFHHHHHHHHHHHHHHHHHHGHHHHHHHHHHGHHHGHHHEHHHHHEGGC
@M05620:45:000000000-G6HP7:1:1101:21160:11570 1:N:0:123
ATCTCTATCTCCTAAAAACCTGTTTAGATTTGGAGATAGACCTTCAGGTTTTTCATCATTTTCTGCATGAATTATACATTGACCACGTTCCAGCGTGGTCAGTTTGCAGCATTCTGTTATTTTGTTTGACAGAGTGTCTTGTTGAGAACATATGTAGGACATGATTTTTTCCTGCAACAGGGAAAATAAAGTATAAGTTTTAAAGATTTATTCTTTAATAAAGGATCTCAAAGCCAGCTTTAGAAAAAGGA
+
CCCCDFFFFFFFGGGGGGGGGGHHHHHHHHHHHHHHHHHHHHHHHHHHHHHGGHHHHHHHHHHHHHHHHHHHHHHHHHHHHHHHHHGHHHHHHHGGGGHHHHHHHHHHHHHHHHHHHHHHHHHHHHHHHHHHHHHHHHHHHHHHHHHHHHHHHHHHHHHHHHHHHHHHHGHHHHHHHHHHHGGHHHHHHHHHHHHHHHHHHHHHHHHHHHHHHHHHHHHHHHHHHHHHHHHHHHHHHGHHHHHGHHHHGGH
@M05620:45:000000000-G6HP7:1:1101:13247:11578 1:N:0:123
CATCCTGACCCTGAAGTACCCCGGCTTGATTTCTGACATTAGATCGGAAGAGCACACGTCTGAACTCCAGTCACTCTCGCGCATCTCGTATGCCGTCTTCTGCTTGAAAAAAAAAAAAAAAAAAGAACAAAACAGAAAAGAACTTATTTTATATGTAATCACATGACAAATGATCTTTCACAGTTAGTTGTAAACATAGATGTCATCACGAAGAGGTCCTCCATGGAAAGTGCAATCACACGAGCTCGTAC
+
CDDDDFFFFFFFGGGGGGGGGGGGGGGGHHHHHHHHHHHHHHGHHHGEGGHHHGHGHGHHHGHGHHHHHHHHHHHHHHGGGGGGEHHHGGHHHHGGGHGHHHHHHHHGHHHGGGGF<//-<--<.<.//:....//00//..:0;:000000000;00000:0000;00/000000:0000000;000000000000:0000:000000.......;/000//00/000:00000000000---9.0.-..
@M05620:45:000000000-G6HP7:1:1101:16422:11586 1:N:0:123
ATCTCTATCTCCTAAAAACCTGTTTAGATTTGGAGATAGACCTTCAGGTTTTTCATCATTTTCTGCATGAATTATACATTGACCACGTTCCAGCGTGGTCAGTTTGCAGCATTCTGTTATTTTGTTTGACAGAGTGTCTTGTTGAGAACATATGTAGGACATGATTTTTTCCTGCAACAGGGAAAATAAAGTATAAGTTTTAAAGATTTATTCTTTAATAAAGGATCTCAAAGCCAGCTTTAGAAAAAGGA
+
DDCCDFFFFFFFGGGGGGGGGGHHHHHHHHHHHHHHHHHHHHHHHHHHHHHGGHHHHIHHHHIHHHHHHHHHHHHHHHHHHHHHHHGHHHHHHHGGGGHHHHHHHHHHHHHHHHHHHHHHHHHHHHHHHHHHHHHHHHHHHHHHHHHHHHHHHHHHHHHHHHHHHHHHHGHHHHHHHHHHHGGHHHHHHHHHHHHHHHHHHHHHHHHHHHHHHHHHHHHHHHHHHHHHHHHHHHHHHGHHHHHHHHHHGGH
@M05620:45:000000000-G6HP7:1:1101:17477:11595 1:N:0:123
ATCTCTATCTCCTAAAAACCTGTTTAGATTTGGAGATAGACCTTCAGGTTTTTCATCATTTTCTGCATGAATTATACATTGACCACGTTCCAGCGTGGTCAGTTTGCAGCATTCTGTTATTTTGTTTGACAGAGTGTCTTGTTGAGAACATATGTAGGACATGATTTTTTCCTGCAACAGGGAAAATAAAGTATAAGTTTTAAAGATTTATTCTTTAATAAAGGATCTCAAAGCCAGCTTTAGAAAAAGGA
+
BBBBBFFFFFFFGGGGGGGGGGHHHHHGHHHHHHHHHHHHHHHHHHHHHHHGGHHHHHHHHHHHHHHHHHHHHHHHHHHHHHHHHHGHHHHHHHGGGGHHHHHHHHHHHHHHHHHHHHHHHHHHHHHHHHHHHHHHHHHHHHHHHHHHHHHHHHHHHHHHHHHHHHHHHGHHHHHHHHHHHGGHHHGHGHHHHHHHHHHHHHHHHHHHHHHHHHHHHHHHGHHHHHHHHHHHGHHHHGHHHHGFHHHHGGH
@M05620:45:000000000-G6HP7:1:1101:4804:11599 1:N:0:123
ATCTCTATCTCCTAAAAAGGAAGAAAGGGGAGGGAAGATCGGAAGAGCACACGTCTGAACTCCAGTCACTCTCGCGCATCTCGTATGCCGTCTTCTGCTTGAAAAAAAAAAAAAAAATAACTATAAATACACAGAGTAATCTCGAGAGTATTAATCAGATCATAAAACAAAAAGTTAAAAATGAAATAGTGCTAAAGAAGTATAGGTATAAGCCTATAACGCTCGCAGGAATGTTAGATACGAGTTGGAGT
+
BBBBBFFFFFFFGGGGGGGGGGHFGHHHGGGGGCEHGHHHHGGGGHHGHHHHGHHHGHHHHHHHHHHHHHHHHGGGGGEEGHHGGHHGHGGGHGHHHHHHHGCFHHGGGCD/>/---.<=0=000<0000<00.//00000;0.0:.-/000000000;0/0000000......000;000.000000//////////./;//////9/////////;//.-..---.-9.///9//////.....9///;
@M05620:45:000000000-G6HP7:1:1101:17492:11606 1:N:0:123
ATCTCTATCTCCTAAAAACCTGTTTAGATTTGGAGATAGACCTTCAGGTTTTTCATCATTTTCTGCATGAATTATACATTGACCACGTTCCAGCGTGGTCAGTTTGCAGCATTCTGTTATTTTGTTTGACAGAGTGTCTTGTTGAGAACATATGTAGGACATGATTTTTTCCTGCAACAGGGAAAATAAAGTATAAGTTTTAAAGATTTATTCTTTAATAAAGGATCTCAAAGCCAGCTTTAGAAAAAGGA
+
DDDDDFFFFFFFGGGGGGGGGGHHHHHHHHHHHHHHHHHHHHHHHHHHHHHGGHHHHIHHHHIIIHHHHHHHHHHHHHHHHHHHHHGHHHHHHHGGGGHHHHHHHHHHHHHHHHHHHHHHHHHHHHHHHHHHHHHHHHHHHHHHHHHHHHHHHHHHHHHHHHHGHHHHHGHHHHHHHHGHHGGHHHHHHHHHHHHHHHHHHHHHHHHHHHHHHHHHHGHHHHHHHHHHHHHHHHHHHGHHHHHGHHHHGGH
@M05620:45:000000000-G6HP7:1:1101:11919:11618 1:N:0:123
CATCCTGACCCTGAAGTACCCCATTGAGCATGGCATCGTCACCAACTGGGACGACATGGAGAAGATCTGGCACCACACCTTCTACAACGAGCTGCGCGTGGCCCCGGAGGAGCACCCAGTGCTGCTGACCGAGGCCCCCCTGAACCCCAAGGCCAACAGAGAGAAGATGACTCAGGTGAGGCTCGGCCGACGCCCGTGCTCCTCCCGTCCTTTCCCCAGTCATTTTCTGCCCGGCTTGATTTCTGACATTA
+
CCCCCFFFFFFFGGGGGGGGGGGHHHHHHHHHHHHHHGHHHGHHHGHHHHHHGGGGGHHHHHHHHHHHHHHHHGHHHGGHHHHHHHHHGGGGGHHGGGEGGGHHGGGGGGGGHHHHGGHHHHHHHHHHHHGGGGGGGGGGGGGHHHGGGGHGHHGGGGGGGGGGGGGFGGGGGGGGGGGGGGGGFFFFFFFFFFFFDDFFFFFFFFFADFDFFFFFFFFFFFFFFFFFFEFFFACFFFFFFFFFF/;FFF/
@M05620:45:000000000-G6HP7:1:1101:9742:11627 1:N:0:123
ATCTCTATCTCCTAAAAACCTGTTTAGATTTGGAGATAGACCTTCAGGTTTTTCATCATTTTCTGCATGAATTATACATTGACCACGTTCCAGCGTGGTCAGTTTGCAGCATTCTGTTATTTTGTTTGACAGAGTGTCTTGTTGAGAACATATGTAGGACATGATTTTTTCCTGCAACAGGGAAAATAAAGTATAAGTTTTAAAGATTTATTCTTTAATAAAGGATCTCAAAGCCAGCTTTAGAAAAAGGA
+
CCCCDFFFFFFFGGGGGGGGGGHHHHHHHHHHHHHHHHHHHHHHHHHHHHHGGHHHHHHHHHIHIHHHHHHHHHHHHHHHHHHHHHGHHHHHHHGGGGHHHHHHHHHHHHHHHHHHHHHHHHHHHHHHHHHHHHHHHHHHHHHHHHHHHHHHHHHHHHHHHHHHHHHHHGHHHHHHHHHHHGGHHHHHHHHHHHHHHHHHHHHHHHHHHHHHHHHHHHHHHHHHHHHHHHHHHHGHHGHHHHHGHHHHGGG
@M05620:45:000000000-G6HP7:1:1101:11890:11655 1:N:0:123
ATCTCTATCTCCTAAAAACCTGTTTAGATTTGGAGATAGACCTTCAGGTTTTTCATCATTTTCTGCATGAATTATACATTGACCACGTTCCAGCGTGGTCAGTTTGCAGCATTCTGTTATTTTGTTTGACAGAGTGTCTTGTTGAGAACATATGTAGGACATGATTTTTTCCTGCAACAGGGAAAATAAAGTATAAGTTTTAAAGATTTATTCTTTAATAAAGGATCTCAAAGCCAGCTTTAGAAAAAGGA
+
CCCCCFFFFFFFGGGGGGGGGGHHHHHHHHHHHHHHHHHHHHHHHHHHHHHGGHHHHHHIHHHHHHHHHHHHHHHHHHHHHHHHHHGHHHHHHHGGGGHHHHHHHHHHHHHHHHHHHHHHHHHHHHHHHHHHGHHHHHHHHHHHHHHHHHHHHHHHHHHHHHHHHHHHHGHHHHGHHHHHHGGHHHHHHHHHHHHHHHHHHHHHHHHHHHHHHHHHHHHHHHHHHHHHHGHHHHGHHGHHHHHHHHHHGGH
@M05620:45:000000000-G6HP7:1:1101:8768:11693 1:N:0:123
ATCTCTATCTCCTAAAAACCTGTTTAGATTTGGAGATAGACCTTCAGGTTTTTCATCATTTTCTGCATGAATTATACATTGACCACGTTCCAGCGTGGTCAGTTTGCAGCATTCTGTTATTTTGTTTGACAGAGTGTCTTGTTGAGAACATATGTAGGACATGATTTTTTCCTGCAACAGGGAAAATAAAGTATAAGTTTTAAAGATTTATTCTTTAATAAAGGATCTCAAAGCCAGCTTTAGAAAAAGGA
+
CDCCDFFFFFFFGGGGGGGGGGHHHHHHHHHHHHHHHHHHHHHHHHHHHHHGGHHHHHHHHHIHIHHHHHHHHHHHHHHHHHHHHHGHHHHHHHGGGGHHHHHHHHHHHHHHHHHHHHHHHHHHHHHHHHHHHHHHHHHHHHHHHHHHHHHHHHHHHHHHHHHHHHHHHGHHHHHHHHHHHGGHHHHHHHHHHHHHHHHHHHHHHHHHHHHHHHHHHHHHHHHHHHHHHHHHHHHHHGHHHHHHHHHHGGH
@M05620:45:000000000-G6HP7:1:1101:13143:11693 1:N:0:123
CATCCTGACCCTGAAGTACCCGGCTTGATTTCTGACATTAGATCGGAAGAGCACACGTCTGAACTCCAGTCACTCTCGCGCATCTCGCATGCCGTCTTCTGCTTGAAAAAAAAACCCAGTGCTGCTGACCGAGGCCCCCCTGAACCCCAAGGCCAACAGAGAGAAGATGACTCAGGTGAGGCTCGGCCGACGCCCGTGCTCCTCCCGTCCTTTCCCCAGTCCTTTTCTGCCCGGCTTGATTTCTGACATTA
+
AAAAAFFFFFFFGGGGGGGGG?A0AAAB1AF2F2G1BFGDF12AA///B0AGCF0B/B/0FHHBE1F1FDGHH2B1B/B///B/1@0///?G1E//0>22BG11101B10E/<B/<CFGGHGHFHGH1FGCGGGCGGGGGGGHEHHGGCGHGHHHHGGFGGGGFBFGGGFGGGGGGGG0AFEFG@<EF@-@@@@@<@-;AFFBFBEBEFFBFFFFFF-;FFBF9FFFBFBFEB;@??@-/BFBB/;F/BF/
@M05620:45:000000000-G6HP7:1:1101:8749:11694 1:N:0:123
ATCTCTATCTCCTAAAAACCTGTTTAGATTTGGAGATAGACCTTCAGGTTTTTCATCATTTTCTGCATGAATTATACATTGACCACGTTCCAGCGTGGTCAGTTTGCAGCATTCTGTTATTTTGTTTGACAGAGTGTCTTGTTGAGAACATATGTAGGACATGATTTTTTCCTGCAACAGGGAAAATAAAGTATAAGTTTTAAAGATTTATTCTTTAATAAAGGATCTCAAAGCCAGCTTTAGAAAAAGGA
+
AAABBFFFFFFFGGGGGGGGGGHHHHHHHHHFHFHFHHHHHHHHHHHHHHHGGHGHHHHHHHHHHHHHHHHHHHHHHHHHHHHHHHGHHHHHHHGGGGHHHHHHHHHHHHHHHHHHHHHHHHHHHHHHHHHHHHHHHHHHHHHHHHHHHHHHHHHHHHHHHHHBHHHHHGHHHHHHHHHHHGGHHHHHGHHHHHGHHGGHHHFGHHHHHHHHHHHHGHHGGHHHGHHHHHHHHHHHHGHHHHHGHHHHFGG
@M05620:45:000000000-G6HP7:1:1101:13893:11702 1:N:0:123
AAACCAGAAGACATGAGGTCAGCTAGATCGGAAGAGCACACGTCTGAACTCCAGTCACTCTCGCGCATCTCGTATGCCGTCTTCTGCTTGCAAAAAAAAAAAGTCCAAGAGCGACCACAGCTCTTTGCTGTGGTTTTTCTTTTGCATCCGTGAGCCAGACAGAATCATCCGATGAGGGGTGCTAAACTATTTGAGGAACGGAAGCCCCTTATTATTCACTTTACATCTTAGCCATCGCCATACCTACCCTA
+
BBBBBBBFFFCFFGGGGGGGGGHHHHHHHHGGGFHHHGHHHGHHHGH5FGHHHHHHHHHHHHGGGGGEFHHGFEGGFHEEEHGHFHFHHG1BDDFH/>//><<233BBB00?C//<@C/?CCG11?1DF11F00.0.>011=0DB000/...<.C:GC.CG/=CC00;::..CA09/.-.99000;9000;B999BB......:.;.9.;////;9////9;/9/;9;///;/:9/99..././B/;..;9
@M05620:45:000000000-G6HP7:1:1101:17584:11719 1:N:0:123
ATCTCTATCTCCTAAAAACCTGTTTAGATTTGGAGATAGACCTTCAGGTTTTTCATCATTTTCTGCATGAATTATACATTGACCACGTTCCAGCGTGGTCAGTTTGCAGCATTCTGTTATTTTGTTTGACAGAGTGTCTTGTTGAGAACATATGTAGGACATGATTTTTTCCTGCAACAGGGAAAATAAAGTATAAGTTTTAAAGATTTATTCTTTAATAAAGGATCTCAAAGCCAGCTTTAGAAAAAGGA
+
3>AABFFFFFFFGGGGGGGGGGGHHHHGHHHHHHHHHHHHHHHHHHHHHHHGGHHHHHHHHHHHHHHHHHHHHHHHHHHHHGHHFHGHHHHHHHGGGGHHHHHHHHHHHHHHHHHHHHHHHHHHHHHHGHHHHGHHHHHHHHHHFHHHHHHHHHHHHHHHHHHHHHHHHGHHHHHHHHHHHGGHHFGFHGHHHHHFHHHHHHFHGFGHHGHHHHHHHGHHHHHEFGHHGHHFHHHHHGHHHGHGCHHFGDG
@M05620:45:000000000-G6HP7:1:1101:17567:11729 1:N:0:123
ATCTCTATCTCCTAAAAACCTGTTTAGATTTGGAGATAGACCTTCAGGTTTTTCATCATTTTCTGCATGAATTATACATTGACCACGTTCCAGCGTGGTCAGTTTGCAGCATTCTGTTATTTTGTTTGACAGAGTGTCTTGTTGAGAACATATGTAGGACATGATTTTTTCCTGCAACAGGGAAAATAAAGTATAAGTTTTAAAGATTTATTCTTTAATAAAGGATCTCAAAGCCAGCTTTAGAAAAAGGA
+
3ABBBFFFFFFFGGGGFBEEGGHHHFH4FHHDBBGBHFGBGHHHHHHGHHHGGHFHHEHHHHHHHHHHHHHHHGHHHHHHGHHHHHGHHHHHGGCEEGHHHHHHHHHHGHHHHHHHHHHHHHHGGHHHEHHFHHHHHHHHHHHGFHHFHFHHHHHGHHHHHHHEHHHHHGHGHGFCGHHHHGGGHFGHFGGHHHFHHHHHHHHEHFFGHFHHHHHHBGGGHFBFFGGDHHHGHHHHHEHHHFGGGHHHDDG
@M05620:45:000000000-G6HP7:1:1101:17583:11738 1:N:0:123
ATCTCTATCTCCTAAAAACCTGTTTAGATTTGGAGATAGACCTTCAGGTTTTTCATCATTTTCTGCATGAATTATACATTGACCACGTTCCAGCGTGGTCAGTTTGCAGCATTCTGTTATTTTGTTTGACAGAGTGTCTTGTTGAGAACATATGTAGGACATGATTTTTTCCTGCAACAGGGAAAATAAAGTATAAGTTTTAAAGATTTATTCTTTAATAAAGGATCTCAAAGCCAGCTTTAGAAAAAGGA
+
CCCCDFFFFFFFGGGGGGGGGGHHHHHHHHHHHHHHHHHHHHHHHHHHHHHGGHHHHHHHHIHHHHHHHHHHHHHHHHHHHHHHHHGHHHHHHHGGGGHHHHHHHHHHHHHHHHHHHHHHHHHHHHHHHHHHHHHHHHHHHHHHHHHHHHHHHHHHHHHHHHHHHHHHHGHHHHHHHHHHHGGHHHHHHHHHHHHHHHHHHHHHHHHHHHHHHHHHHHHHHHHHHHHHHHHHGHHHHGHHHHHEHHHHGGH
@M05620:45:000000000-G6HP7:1:1101:12322:11749 1:N:0:123
CATCCTGACCCTGAAGTACCCCGGCTTGATTTCTGACATTAGATCGGAAGAGCACACGTCTGAACTCCAGTCACTCTCGCGCATCTCGTATGCCGTCTTCTGCTTGAAAAAAAAAAAAAAAAAATAACAAATAAAGTAATAACCATTATCTAATGCACCTAGAGTAGAATTAAGTCTAGCAGAACTACAAACTTTGGAGATATAGTATGAGGCGAAAGACACCCAGTACACTTAGAGTCGACTATAACTGT
+
CCCDDFFFFFFFGGGGGGGGGGGGGGGGHHHHHHHHHHHHHHGHHHGGGGHHHHHHHGHHHGHGHHHHHHHHGHHHHHGGGGGGEHHHGGHHHHGGGHGHHHHHHHHHHHHGGGGD@<<>--<<.<0000.00000<000<00000:00000000000//0000000<0:00:<00:<000<///000000.0000/</0/00:000<000/.----<////....000000<000000-.-.9000000<
@M05620:45:000000000-G6HP7:1:1101:20928:11773 1:N:0:123
CATCCTGACCCTGAAGTACCCCGGCTTGATTTCTGACATTAGATCGGAAGAGCACACGTCTGAACTCCAGTCACTCTCGCGCATCTCGTATGCCGTCTTCTGCTTGAAAAAAAAAAAAAAAAAAAAATCATAAATAGTAAGAGTTACTCTGTATTTTAAAATGAGAAAAAAAAAGAAAATTAATGAAAACACATAATGTTTAACGCGTACAGGCTGATTAAGAGCGACGAAATTACAGTACAAAAGAGTCA
+
EEEEEFFFFFFFGGGGGGGGGGGGGGGGHHHHHHHHHHHHHHHHHHGGGGHHHHHHHGHHHGHHHHHHHHHHHHHHHHGGGGGGFHHHGGHHHHGFGHGHHHHHHHHG3GFEGGGD>>/-<<--<--.0<1::C110111110<11111111<1111:01<B011110/.<---...//1001111111:...001111<1111.-----.1/..<.0:11110/------..101:0111110././101
@M05620:45:000000000-G6HP7:1:1101:22267:11785 1:N:0:123
CATCCTGACCCTGAAGTACCCCGGCTTGATTTCTGACATTAGATCGGAAGAGCACACGTCTGAACTCCAGTCACTCTCGCGCATCTCGTATGCCGTCTTCTGCTTGAAAAAAAAAAAAATACTTCTTACCTCTGCCCCCCTTCACCCCCCGGCCCACAAAGCGAATATGCCTCCTGTGAGTCTCGTCCGCCTCCCATTCTCCTCCCTTCCTTTCCCCACTCATTTTCTTCCCGTCTTTATTTCTGACATTA
+
CCCCCFFFFFFFGGGGGGGGGGGGGGGGHHHHHFGCHFHHHGHFHHGGFGHGHFHHHGHHHGHGHHHGHHGGHHHHHHFEGGCEGFHEFFGHDGEEGHGFHGHFFGFHFFFGGG@/>>/011<1>111>F111>>GGGDDC./:CGHG-@;-;A@9E...//..--.;;/:BFA:/;/:9/;;FF.;A>-:.;AF.9//::B:BFF.9;BFFFFEBBF.;F/BFFFF9/9;B..;AE/BFFB/B:/;BFE/
@M05620:45:000000000-G6HP7:1:1101:16376:11843 1:N:0:123
AGATTACTGCAACAGTTCCCCCTGGACCTGGAAAAGTTTCTTGCCTGGCTTACAGAAGCTGAAACAACTGCCAATGTCCTACAGGATGCTACCCGTAAGGAAAGGCTCCTAGAAGACTCCAAGGGAGTAAAAGAGCTGATGAAACAATGGCAAGTAAGTCAGGCATTTCCGCTTTAGCACTCTTGTGGATCCAATTGAACAATTCTCAGCATTTGTACTTGTAACTGACAAGCCAGGGACAAAACAAAGAT
+
AAAABFFFDDDFGGGBGGGGGGGGHHHHHHHHHHHHFHHHHHHHHHHHHHHHHHHHHHHHGHHFHHHHHHGHHHHHHHHHHHHHGGHHHHHHGHFEEGHHHHHGHHHHGHHHHHHGHHHHHHHGGGGEFFGHHGHHHHEGHGHGHGHHHHHFHGGFHHHHGHHHHHHHHHGGGGGHHHGHHHHHHHHFFHHHHHHHHFFFFGHHHHHHHHHGHHGGGGHHHHHHHHHFCFFHGGFGGGGGFFF9:CGEBF:
@M05620:45:000000000-G6HP7:1:1101:23771:11848 1:N:0:123
ATCTCTATCTCCTAAAAACCTGTTTAGATTTTGAGATAGACCTTCAGGTTTTTCATCATTTTCTGCATGAATTATACATTGACCACGTTCCAGCGTGGTCAGTTTGCAGCATTCTGTTATTTTGTTTGACAGAGTGTCTTGTTGAGAACATATGTAGGACATGATTTTTTCCTGCAACAGGGAAAATAAAGTATAAGTTTTAAAGATTTATTCTTTAATAAAGGATCTCAAAGCCAGCTTTAGAAAAAGGA
+
3>AAAFFFFFFFGGGGFGGGGGHHHHHHHHHHHGGGFHHFHHHHHHHHHHHFGHGHHHHHHHHHHHHHHHHHHHHHHHHHHGFHFHGHHHHHHHGGGGHHHHHHGHHHHHHHHHHHHHHHHHHHHHHHEGGHHHGHHHHHHHHHHHHGHHHHHHHHHHHHHHGHHHHHHGHHHHHHHHHHHFEHHHFFDHGGHHGHHGHHHFHFHGHHHHHHHHHHHHHFHHHGHHHHHHHHGHGHHEHHHHHBGFHHGGG
@M05620:45:000000000-G6HP7:1:1101:23747:11858 1:N:0:123
ATCTCTATCTCCTAAAAACCTGTTTAGATTTTGAGATAGACCTTCAGGTTTTTCATCATTTTCTGCATGAATTATACATTGACCACGTTCCAGCGTGGTCAGTTTGCAGCATTCTGTTATTTTGTTTGACAGAGTGTCTTGTTGAGAACATATGTAGGACATGATTTTTTCCTGCAACAGGGAAAATAAAGTATAAGTTTTAAAGATTTATTCTTTAATAAAGGATCTCAAAGCCAGCTTTAGAAAAAGGA
+
C@BCCFFFFFFFGGGGGGGGGGHHHHHHHGHHHGGHHHHHHHHHHHHHHHHGGHHHHHHHHHHHHHHHHGHHHGHHHHHHHHHHHHGHHHGHHFFEGGHFDHFFHHHHHHHHHHHHHHHHHHHHGHHHHHGHHHHHHHHHHHHHHHHHHHHHHHHHHHHHGHHHGHHHHGHHHHBGHHHHHGGGHHGHHGHGGHHGHFHHHHGHHHHHHHHHHHHHGHHHGGHHGHGHHHGEHHFHHGHHHHHFGFFFGGG
@M05620:45:000000000-G6HP7:1:1101:9582:11872 1:N:0:123
ATCTCTATCTCCTAAAAACCTGTTTAGATTTGGAGATAGACCTTCAGGTTTTTCATCATTTTCTGCATGAATTATACATTGACCACGTTCCAGCGTGGTCAGTTTGCAGCATTCTGTTATTTTGTTTGACAGAGTGTCTTGTTGAGAACATATGTAGGACATGATTTTTTCCTGCAACAGGGAAAATAAAGTATAAGTTTTAAAGATTTATTCTTTAATAAAGGATCTCAAAGCCAGCTTTAGAAAAAGGA
+
BABBBFFFFFBFGGGGGGGGGGHFHHHHHBGGHGHHHHHHFGHHHHGHGHHGGHFHHGHHHHHHHHHHHEFHHBHFBDHHHHGHHHGEGFBFGBFFGGFD4GGGFHHGHHEGHGHHFHHHHHHHFHHHEFGHHHHHHGHHHHHHHHEHHHHGHHHFHHGFFHHHGHHHFGHHHHBCGGHHHGEFHHHGH1F?DFHGHGHHGFHEHEHHHHHHHGHGBDGHFFFHFHHHHHHGHH.:GFHHHGH0GHEFDDG
@M05620:45:000000000-G6HP7:1:1101:10468:11873 1:N:0:123
ATCTCTATCTCCTAAAACCTGTTTAGATTTGGAGATAGACCTTCAGGTTTTTCATCATTTTCTGCATGAATTATACATTGACCACGTTCCAGCGTGGTCAGTTTGCAGCATTCTGTTATTTTGTTTGACAGAGTGTCTTGTTGAGAACATATGTAGGACATGATTTTTTCCTGCAACAGGGAAAATAAAGTATAAGTTTTAAAGATTTATTCTTTAATAAAGGATCTCAAAGCCAGCTTTAGAAAAAGGAA
+
CCCCCFFFFFFFGGGGGGGGGGHHDHHHHHGGFHHHHHHHHHHHHHHHHHGGHHHHHHHHHHHHHHHHHHHHHHHHHHHHHHHHHGHHHHHHHGGGGHHHHHHHHHHHHHHHHHHHHHHHHHHHHHHHHFGHHHHHHHHHHHHHHGFHHHHHHHHHHHHHHHHHHHHHGHHHHHHHHHHHGGHHHHHHHHHHHGHHGHHHFFGHGHHHHHHHHHHGFGGHFHGHHHHGHGHHGHFHGHHHGHFGHHFGGHH
@M05620:45:000000000-G6HP7:1:1101:4473:11885 1:N:0:123
ATCTCTATCTCCTAAAAACCTGTTTAGATTTGGAGATAGACCTTCAGGTTTTTCATCATTTTCTGCATGAATTATACATTGACCACGTTCCAGCGTGGTCAGTTTGCAGCATTCTGTTATTTTGTTTGACAGAGTGTCTTGTTGAGAACATATGTAGGACATGATTTTTTCCTGCAACAGGGAAAATAAAGTATAAGTTTTAAAGATTTATTCTTTAATAAAGGATCTCAAAGCCAGCTTTAGAAAAAGGA
+
BBCCCFFFFFFFGGGGGGGGGGHHHHHHHHHHHHHHHHHGHHHHHHHHHHHGGHHHHHHHHHHHHHHHHHHHHHHHHHHHHHHHGHGHHHHHHHGGGGHHGHHHHHHHHHHHHHHHHHHHHHHHHHHHHHHHHHHHHHHHHHHHHHHHHHHHHHHHHHHHHHHHHHHHHGHHHHHHHHHHHGGHHHHHGHHHHHHHHGHHHHHHHHHHHGHHHHHHHHHHHHHHFGHHHHHHHHHHHGHHHHHGHFHHGGC
@M05620:45:000000000-G6HP7:1:1101:9565:11889 1:N:0:123
ATCTCTATCTCCTAAAAACCTGTTTAGATTTGGAGATAGACCTTCAGGTTTTTCATCATTTTCTGCATGAATTATACATTGACCACGTTCCAGCGTGGTCAGTTTGCAGCATTCTGTTATTTTGTTTGACAGAGTGTCTTGTTGAGAACATATGTAGGACATGATTTTTTCCTGCAACAGGGAAAATAAAGTATAAGTTTTAAAGATTTATTCTTTAATAAAGGATCTCAAAGCCAGCTTTAGAAAAAGGA
+
ABBBBFFFFFFFGGGGGGGGGGHHHHHHHGHHGGHFHHFHHHHHHHHHHHHGGHHHHHHHHHHHHHHHHHHHHHHHHHHHHHHHHHGHHHHHHHGGGGHHHHHHHHHHHHHHHHHHHHHHHHHHHHHHHHHHHHHHHHHHHHHHHHHHGHHHHHHHHGGHHHHHHHHHHGHHHHHHGHHHHGGGHHHHHHHHHHHGHFHHHHHHHHHHHHHHHHHHHHHHGHHHGHHHFGHHHHHGHGHHGHGHGHHHGGG
@M05620:45:000000000-G6HP7:1:1101:13973:11892 1:N:0:123
AGATTACTGCAACAGTTCCCCCTGGACCTGGAAAAGTTTCTTGCCTGGCTTCCAGAAGCTGAAACAACTGCCAATGTCCTCCAGGATGCTACCCGTCAGGAACGGCTCCTAGAAGACTCCAAGGGAGTAAAAGAGCTGATGCAACAATGGCAAGTAAGTCAGGCATTTCCGCTTTAGCACTCTTGTGGATCCAATTGAACAATTCTCAGCATTTGTACTTGTAACTGACAAGCCAGGGACAAAACAAAGAT
+
AAABBFFFBF@FGGGGGGGGGGGGAHHHHHHHHHHHGHHHHHHGHHHHHHH2GHFHHHHHHHHHHHHHHHHHFHHHHHHH5FGHGHHEGH5FHHGE1BEHHH1?EEGGGHHHHHHHHHHF3?3FE?EEHGHHHGHHHHFHH1FGGHHHHGHHHGHHHHHHHHFHHHHHHHGGGGGHHHGHHHHHHHHGHHHHHHHHHHHHHHHHHHHHHHGHHHHHHCGHFHGHHHHHGGGGGGG.EGGGGGFFGGGGFFF
@M05620:45:000000000-G6HP7:1:1101:27508:11903 1:N:0:123
CATCCTGACCCTGAAGTACCCCGGCTTGATTTCTGACATTAGATCGGAAGAGCACACGTCTGAACTCCAGTCACTCTCGCGCATCTCGTATGCCGTCTTCTGCTTGAAAAAAAAAACCAATCATCTTCCTTCTTCCCCCCTTCCCTCTCCTTCTCCCCACACTCCACAACATCCTCTTCTTCATATCCTCTTCCTTCTCTCCACCCTACACTCCCTCCCCCTCAATCCACCCCCCTCTCCCGCCACCCCGC
+
AAAAAFFBFFFFG1FGGGGGGGGGGGGGGFHGHFBDF1GHFHGHHHGGEGHHHHHFHGHHGE1GHHHH1GHH1GGHHFFGGGEEGGHEFEGHHEEGGGGEFGHFFH0BGFAE//<////?1?111111<111111100.<-.///0<//<000000/./...//;///.../0/0000000000000009000;000090999C...-:/-99-------9---/9;-//-;------/9/-9;---;--;
@M05620:45:000000000-G6HP7:1:1101:2717:11903 1:N:0:123
ATCTCTATCTCCGAAAAAGGAAGAAAGGGGAGGGAAGATCGGAAGAGCACACGTCTGAACTCCAGTCACTCTCGCGCATCTCGTATGCCGTCTTCTGCTTGAAAAAAAAAAAAAAAACAAACGTGTGGCTATGTTCCCTTTTTTACACCGTTTCTCTCATCTCATTCTTCCGTGTTTTCCTCGTGTCATGCTTTGTGTTTCCTAGTGATCTTCTACTGTTCCGGGTCTTGCTTTGCATCCTGGGACTTACC
+
CCCCCFFFFFFFGGGGGGGGGGHFFGHHGGGGGGGHGHHHCFGGGHHHHHHHGHHHGHHHHHHHHHHGHHHHHGGGGGGGHHHGGHGHHGGGHGHHHHHHGFHHHHGG@FF/<->--.<..<.../....000;000000900-.000/-..//0000000000000000/.:...//////....///////////:/;//9/9///;/////////9///.--;-9////////9///;//....////
@M05620:45:000000000-G6HP7:1:1101:4454:11904 1:N:0:123
ATCTCTATCTCCTAAAAACCTGTTTAGATTTGGAGATAGACCTTCAGGTTTTTCATCATTTTCTGCATGAATTATACATTGACCACGTTCCAGCGTGGTCAGTTTGCAGCATTCTGTTATTTTGTTTGACAGAGTGTCTTGTTGAGAACATATGTAGGACATGATTTTTTCCTGCAACAGGGAAAATAAAGTATAAGTTTTAAAGATTTATTCTTTAATAAAGGATCTCAAAGCCAGCTTTAGAAAAAGGA
+
CCCCCFFFFFFFGGGGGGGGGGGHHHHHHHHHHHHFHHHHHHHHHHHHHHHGGHHHHHHHHHHHHHHHHHHHHHHHHHHHHGHHHHGHHHHHHHGGGGHHHCHHHHHHHHHHHHHHHHHHHHHHHHHHGHHHHHHHHHHHHHHHHHGHHHHHHHHFHHHHHHHHHHHHHFHHHHHHHHHHHGGHHHHHHHHHHHHGHHHHHHHHHHHHHHHHHHHHHGHHHFHHHHHHHHHHHHHHGGHHHHHFGHHHGGC
@M05620:45:000000000-G6HP7:1:1101:4477:11906 1:N:0:123
ATCTCTATCTCCTAAAAACCTGTTTAGATTTGGAGATAGACCTTCAGGTTTTTCATCATTTTCTGCATGAATTATACATTGACCACGTTCCAGCGTGGTCAGTTTGCAGCATTCTGTTATTTTGTTTGACAGAGTGTCTTGTTGAGAACATATGTAGGACATGATTTTTTCCTGCAACAGGGAAAATAAAGTATAAGTTTTAAAGATTTATTCTTTAATAAAGGATCTCAAAGCCAGCTTTAGAAAAAGGA
+
CCCCCFFFFFFFGGGGGGGGGGHHHHHHHHHHGHHHHHHHHHHHHHHHHHHGGHHHHHHHHHHHGHHHHHHHHHHHHHHHHHHHHHGHHHHHHHGGGGHHHHHHHHHHHHHHHHHHHHHHHHHHHHHHHHHHHHHHHHHHHHHHHHHHHHHHHHHHHHHHHHHHHHHHHGHHHHGHHHHHHGGHHHHHHHHHHHHHHHHHHHHHHHHHHHHHHHHHHHHHHGHGGHHHHHHHHHHHHGHHHHHGHHHHGGH
@M05620:45:000000000-G6HP7:1:1101:23324:11915 1:N:0:123
CATCCTGACCCTGAAGTACCCCATTGAGCATGGCATCGTCACCAACTGGGACGACATGGAGAAGATCTGGCACCACACCTTCTACAACGAGCTGCGCGTGGCCCCGGAGGAGCACCCAGTGCTGCTGACCGAGGCCCCCCTGAACCCCAAGGCCAACAGAGAGAAGATGACTCAGGTGAGGCTCGGCCGACGCCCGTGCTCCTCCCGTCCTTTCCCCAGTCATTTTCTGCCCGGCTTGATTCTGACATTAG
+
BBBCCFFFFFFFGGGGGGGGGGGHHHHHHHHHHGHHHGHHHGHHHGGHHHHHGGGGGHHHHHHHHHHHGHHHHGHHHGGHHHHHHHHHGGGGGGHGGGGGGGHHGGGGGGGGHHHHGGHHHHHHHHHHHHGGGGGGGGGGGGGHHHGGEAHGHHGGGGGGGGGGFFGGGGGGGGGGFFFFGFFGFFFFFAFFFFFFCDFEFFFFFFFEFDFFFFFBFBA9FBBFFFFFFEFF.@DFF;.BFFFB/F/BFB9
@M05620:45:000000000-G6HP7:1:1101:17981:11951 1:N:0:123
ATCTCTATCTCCTAAAAACCTGTTTAGATTTGGAGATAGACCTTCAGGTTTTTCATCATTTTCTGCATGAATTATACATTGACCACGTTCCAGCGTGGTCAGTTTGCAGCATTCTGTTATTTTGTTTGACAGAGTGTCTTGTTGAGAACATATGTAGGACATGATTTTTTCCTGCAACAGGGAAAATAAAGTATAAGTTTTAAAGATTTATTCTTTAATAAAGGATCTCAAAGCCAGCTTTAGAAAAAGGA
+
B@BABFFFFFFFFGFFGFGGGFGAGGHHHBFDFGGHFHFHHHHHHGHHGGH2FHFHHHHHHHGHHHHFHHHHHFHHFHFHHFFBGHGHHFGHFHGGGGHFHHHHHHHHHHHFGHHHGHHHHHHHGHGHGGHHHHHHHGHHHHGHHHGHHHHHHHGHHHHHFHHHHHGHHGHGHHFFHGHHHGGFHHHGHFG@FHHGHHHHHGGHHGHHHHHHHHHHGHHHHFFGGHHGHHHHHHFHHGHHHHFBGHGFFGH
@M05620:45:000000000-G6HP7:1:1101:8157:11955 1:N:0:123
AGATTACTGCAACAGTTCCCCCTGGACCTGGAAAAGTTTCTTGCCTGGCTTACAGAAGCTGAAACAACTGCCAATGTCCTACAGGATGCTACCCGTAAGGAAAGGCTCCTAGAAGACTCCAAGGGAGTAAAAGAGCTGATGAAACAATGGCAAGTAAGTCAGGCATTTCCGCTTTAGCACTCTTGTGGATCCAATTGAACAATTCTCAGCATTTGTACTTGTAACTGACAAGCCAGGGACAAAACAAAGAT
+
BBABBFFFFF@DGGGGGGGGGGGGHHHGHHHHHHHHHHHHHHHHHHHHHHHHHHHGFHHHHHHHHHHHHHHHHHHFGHHHHHHHGFGHFHHHHHGFGGHHHFHHHHHHGHHHGFHFHHHGGFHGGFGGHBGHHFHHHHEHHFGHHGHHGHHHHGHHGHGHHHHHHHHHHHGGGGGHGHHHHHGHHGGDHHGHHHGGHGFHFHHHHHHHHHHHHHHHHHHGHGHHHHHFHHHHHGGGGGEGGGFGGGGGGGB
@M05620:45:000000000-G6HP7:1:1101:15725:11967 1:N:0:123
ATCTCTATCTCCTAAAAACCTGTTTAGATTTGGAGATAGACCTTCAGGTTTTTCATCATTTTCTGCATGAATTATACATTGACCACGTTCCAGCGTGGTCAGTTTGCAGCATTCTGTTATTTTGTTTGACAGAGTGTCTTGTTGAGAACATATGTAGGACATGATTTTTTCCTGCAACAGGGAAAATAAAGTATAAGTTTTAAAGATTTATTCTTTAATAAAGGATCTCAAAGCCAGCTTTAGAAAAAGGA
+
CCDCDFFFFFFFGGGGGGGGGGHHHHHHHHHHHHHHHHHHHHHHHHHHHHHGGHHHHHHIHIHHHHHHHHHHHHHHHHHHHHHHHHGHHHHHHHGGGGHHHHHHHHHHHHHHHHHHHHHHHHHHHHHHHHHHHHHHHHHHHHHHHHHHHHHHHHHHHHHHHHHHHHHHHGHHHHHHHHHHHGGHHHGHHHHHHHHHHHHHHHHHHHHHHHHHHHHHHHHHHHHHHHHHHHHHHHHHHGHHHHHHHHHHGGH
@M05620:45:000000000-G6HP7:1:1101:17906:11980 1:N:0:123
CATCCTGACCCTGAAGTACCCCATTGAGCATGGCATCGTCACCAACTGGGACGACATGGAGAAGATCTGGCACCACACCTTCTACAACGAGCTGCGCGTGGCCCCGGAGGAGCACCCAGTGCTGCTGACCGAGGCCCCCCTGAACCCCAAGGCCAACAGAGAGAAGATGACTCAGGTGAGGCTCGGCCGACGCCCGTGCTCCTCCCGTCCTTTCCCCAGTCATTTTCTGCCCGGCTTGATTTCTGACATTA
+
CCDDDFFFFFFFGGGGGGGGGGGHHHHHHHHHHHHHHGHHHGHHHGHHHHHHGGGGGHHHHHHHHHHHHHHHHGHHHGGHHHHHHHHHGGGGGHHGGGGGGGHHGGGGGGGGHHHHGGHHHHHHHHHHHHGGGGGGGGGGGGHHHHGGGGHGHHGGGGGGGGGGGGGGGGGGGGGGHGGGGGGGFFFFFFFFFFFFDFFFFFFFFFFEFFFFFFFFFFFFFFFFFHFFFFFFFFFFFFFFFFFFFFFFFF0
@M05620:45:000000000-G6HP7:1:1101:15737:11981 1:N:0:123
ATCTCTATCTCCTAAAAACCTGTTTAGATTTGGAGATAGACCTTCAGGTTTTTCATCATTTTCTGCATGAATTATACATTGACCACGTTCCAGCGTGGTCAGTTTGCAGCATTCTGTTATTTTGTTTGACAGAGTGTCTTGTTGAGAACATATGTAGGACATGATTTTTTCCTGCAACAGGGAAAATAAAGTATAAGTTTTAAAGATTTATTCTTTAATAAAGGATCTCAAAGCCAGCTTTAGAAAAAGGA
+
CBCCCFFFFFFFGGGGGGGGGGHHHHHHHHHHHHFHHHHHHHHGHHHHHHHGGHHHHHHHHHHHHHHHHHHHHHHHHHHHHHHHHHGHHHHHHHGGGGHHHHHHHHGHHHHHHHHHHHHDHHHHHHHHHHHHHHHHHHHHHHHHHHHHHHHHHHHHHHHHHHHHGHHHHGHHHHGHHHHHHGGHFHHHHHHHHHHHHHHHHHHHHHHHHHHHHGHHHGHHHGHHHHHHHGGHHEHHHGHHHHHHGHHEGGH
@M05620:45:000000000-G6HP7:1:1101:21830:12002 1:N:0:123
AGATTACTGCAACAGTTCCCCCTGGACCTGGAAAAGTTTCTTGCCTGGCTTACAGAAGCTGAAACAACTGCCAATGTCCTACAGGATGCTACCCGTAAGGAAAGGCTCCTAGAAGACTCCAAGGGAGTAAAAGAGCTGATGAAACAATGGCAAGTAAGTCAGGCATTTCCGCTTTAGCACTCTTGTGGATCCAATTGAACAATTCTCAGCATTTGTACTTGTAACTGACAAGCCAGGGACAAAACAAAGAT
+
AAAABFFFDDFFGGGFGGGGGGGGHHHHHHHGHHHHGHHHHHHHHHHHHHHHHHHGHHHHHHHFHHHHHHHHHHHGHGHHHHHHHGHHHHHHHHGGGGHGHHGFHHHHGHHHHHHFGHHHHGHGEEFEGHHHHGHHHHFHHHHGHHHGHFHGHGHHGHGHHHHHHHHHHHGGGGGHHHHHHHHHHGHGHGHHHHHHHBFFHHHHHHHGHHHHHGGHHHHHHHHGHHHHHH0CEFBFEFGGGFFGGGGGGFC
@M05620:45:000000000-G6HP7:1:1101:26210:12051 1:N:0:123
CATCCTGACCCTGAAGTACCCCATTGAGCATGGCATCGTCACCAACTGGGACGACATGGAGAAGATCTGGCACCACACCTTCTACAACGAGCTGCGCGTGGCCCCGGAGGAGCACCCAGTGCTGCTGACCGAGGCCCCCCTGAACCCCAAGGCCAACAGAGAGAAGATGACTCAGGTGAGGCTCGGCCGACGCCCGTGCTCCTCCCGTCCTTTCCCCAGTCATTTTCTGCCCGGCTTGATTTCTGACATTA
+
DDDDDFFFFFFFGGGGGGGGGGGHHHHHHHHHHHHHHGHHHGHHHGHHHHHHGGGGGHHHHHHHHHHHHHHHHGHHHGGHHHHHHHHHGGGGGHHGGGGGGGHHGGGGGGGGHHHHGGHGHHHHHHHHHHGGGGGGGGGGGGHHHHGGGGHGHHGGGGGGGGGGGGGGGGGGGGGGGGGGGGGGFFFFFFFFFFFFFFFFFFFFFFFFFFFFFFFFFFFFFFFFFFFFFFFFFFFFFFFFFFFFFFFFFF0
@M05620:45:000000000-G6HP7:1:1101:11374:12070 1:N:0:123
CATCCTGACCCTGAAGTACCCGGCTTGATTTCTGACATTAGATCGGAAGAGCACACGTCTGAACTCCAGTCACTCTCGCGCATCTCGTATGCCGTCTTCTGCTTGAAAAAAAAAAATCCTTCTTCTTTCCCACTCCCCTTTTCTCCCCCCTCCCTCCCCCCTTCTTCTTCCTTCCCTCCTTCTCCCTCCCCTCTCCTTCTTCCCCCTTCCTTCTCCCCTCCCTTCTCTCCCCCCCCTCTTTTCTCCCCTTC
+
BBBBBFFFFFFFGGGGGGGGGGGCGGGHHHHHHFGGHHHHHGGFFE?FFAHHGHHHGHHGGFHHHHHFHGHHHGHDHEFE?EFGDGGF1BGHGFEEGGDFHHHFFFHHFHGGGGC/0211@11<1<?1@?110<00.<00>111>1<<C@-...//....9-./0;0;00;000//0/9/000909//....:.;/;//9/:/;..9F.BF/////;;..;9.B.9///9B?.-;9BBF///9/9//99..
@M05620:45:000000000-G6HP7:1:1101:16477:12112 1:N:0:123
ATCTCTATCTCCTAAAAACCTGTTTAGATTTGGAGATAGACCTTCAGGTTTTTCATCATTTTCTGCATGAATTATACATTGACCACGTTCCAGCGTGGTCAGTTTGCAGCATTCTGTTATTTTGTTTGACAGAGTGTCTTGTTGAGAACATATGTAGGACATGATTTTTTCCTGCAACAGGGAAAATAAAGTATAAGTTTTAAAGATTTATTCTTTAATAAAGGATCTCAAAGCCAGCTTTAGAAAAAGGA
+
CCCCCFFFFFFFGGGGGGGGGGHHHHHHHHHHHHHHHHHHHHHHHHHHHHHGGHHHHIHHIHHHHHHHHHHHHHHHHHHHHHHHHHGHHHHHHHGGGGHHHHHHHHHHHHHHHHHHHHHHHHHHHHHHHHHHHHHHHHHHHHHHHHHHHHHHHHHHHHHHHHHHHHHHHGHHHHHHHHHHHGGHHHHHHHHHHHHHHGHHHHHHHHHHHHHHHHHHHHHHHHHHHHHHHHHHHHHHHGHHHHHHHGHHGGH
@M05620:45:000000000-G6HP7:1:1101:16456:12122 1:N:0:123
ATCTCTATCTCCTAAAAACCTGTTTAGATTTGGAGATAGACCTTCAGGTTTTTCATCATTTTCTGCATGAATTATACATTGACCACGTTCCAGCGTGGTCAGTTTGCAGCATTCTGTTATTTTGTTTGACAGAGTGTCTTGTTGAGAACATATGTAGGACATGATTTTTTCCTGCAACAGGGAAAATAAAGTATAAGTTTTAAAGATTTATTCTTTAATAAAGGATCTCAAAGCCAGCTTTAGAAAAAGGA
+
1>AAAFFFFFFFGG1GBGEGGGHHGFHFGHHHHGHFHFHCEGHHHHGGHHHGGHHGHHHHHHHHGGGHHGGHHHHGHGHHHHGHHHGHHHHHFGGEFCHGFHHHHGHHHHEHHGGHHHHHHHGFHHHHGHGHHHFGGHHHHHHHHHHHHHGHHHHHHHHHHHHGHHHHHCHHHHHGEHHBCGGGGHHHHHGHHHHEHHHHHHHGGGGHGHHHGFHHHFHHHGBGHHHHGFHHGHHHHGGHHFBGGFHHAAF
@M05620:45:000000000-G6HP7:1:1101:16117:12122 1:N:0:123
ATCTCTATCTCCTAAAAACCTGTTTAGATTTGGAGATAGACCTTCAGGTTTTTCATCATTTTCTGCATGAATTATACATTGACCACGTTCCAGCGTGGTCAGTTTGCAGCATTCTGTTATTTTGTTTGACAGAGTGTCTTGTTGAGAACATATGTAGGACATGATTTTTTCCTGCAACAGGGAAAATAAAGTATAAGTTTTAAAGATTTATTCTTTAATAAAGGATCTCAAAGCCAGCTTTAGAAAAAGGA
+
AABBBFFFFFFFGGFFDGFGGGHHGGGFHHHHCBHHGFFHHHHHHGHFHHHGGHFHHHHHHHHHHHFHHFHHHHHHHHHHHHHHEHGHHHHGHGGGGGHHHHHHHEHHHHHHHHHHHHHHHHHHFHHHHFHHHHHHHHHHHHHHHHHHHHHHHHHHHHHHHHGHHHHHHGHHHHFGHHGHEFGHHHFGDFGGHHFHHHHHHHHHGFHHHHHHHHHHGGHFDF0DGHHHHGHFFHGGFEGHHGBCCFGHGGH
@M05620:45:000000000-G6HP7:1:1101:11647:12134 1:N:0:123
ATCTCTATCTCCTAAAAACCTGTTTAGATTTGGAGATAGACCTTCAGGTTTTTCATCATTTTCTGCATGAATTATACATTGACCACGTTCCAGCGTGGTCAGTTTGCAGCATTCTGTTATTTTGTTTGACAGAGTGTCTTGTTGAGAACATATGTAGGACATGATTTTTTCCTGCAACAGGGAAAATAAAGTATAAGTTTTAAAGATTTATTCTTTAATAAAGGATCTCAAAGCCAGCTTTAGAAAAAGGA
+
CCCCCFFFFFFFGGGGGGGGGGHHHHHHHHHHHGHHHHHHHHHHHHHHHHHGGHHHHHHHHIHHHHHHHHHHHHHHHHHHHHHHHHGHHHHHHHGGGGHHHHHHHHHGHHHHHHHHHHHHHHHHHHHHGHHHHHHHHHHHHHHHHHHHHGHHHHHHHHHHHHHHHHHHHGHHHHHHHHHHHGGHHHHHHHHHHHHHHHHHHHHHHHHHHHHHHHHHHHHHHHHHHHHHHGHHHHHHHGHHHHHHHGHHGGH
@M05620:45:000000000-G6HP7:1:1101:18451:12135 1:N:0:123
AGATTACTGCAACAGTTCCCCCTGGACCTGGAAAAGTTTCTTGCCTGGCTTACAGAAGCTGAAACAACTGCCAATGTCCTACAGGATGCTACCCGTAAGGAAAGGCTCCTAGAAGACTCCAAGGGAGTAAAAGAGCTGATGAAACAATGGCAAGTAAGTCAGGCATTTCCGCTTTAGCACTCTTGTGGATCCAATTGAACAATTCTCAGCATTTGTACTTGTAACTGACAAGCCAGGGACAAAACAAAGAT
+
AAAACFFFFFFFGFFBGGGGGGGGHHHHHHHHHHHHGHHHHHHHHHHHHHHHHHHHHHHHHHHHHHHHHHHHHHHHHHHHHHHHHHHHHHHHHHGGCGHHHHHHHHHHGHHHHHHHHHHHHHHGGGGGHGHHHGHHHHGHHHHHHHHHHHHHHGHHHHHHHHGHHHHHHHGGGGGHHHGHHHHHHHHGHHHHHHHHHGHGF<GHHHHHHHHHHHGGHGHHHHHHHHHHHGGHHG/FEDGGECFFGGGGFGC
@M05620:45:000000000-G6HP7:1:1101:16104:12135 1:N:0:123
ATCTCTATCTCCTAAAAACCTGTTTAGATTTGGAGATAGACCTTCAGGTTTTTCATCATTTTCTGCATGAATTATACATTGACCACGTTCCAGCGTGGTCAGTTTGCAGCATTCTGTTATTTTGTTTGACAGAGTGTCTTGTTGAGAACATATGTAGGACATGATTTTTTCCTGCAACAGGGAAAATAAAGTATAAGTTTTAAAGATTTATTCTTTAATAAAGGATCTCAAAGCCAGCTTTAGAAAAAGGA
+
CBCCCFFFFFFFGGGGGGGGGGHHHHHHHHHHHHHHHHHHHHHHHHHHHHHGGHHHHHHHHHHHHHHHHHHHHHHHHHHHHGHHHHGHHHHHHHGGGGHHHHHHHHHHHHHHHHHHHHHHHHHHHHHHHHHHHHHHHHHHHHHHHHHHHHHHHHHHHGHHHHHHHHHHHGHHHHHHHHHHHGGHHHGHGHHHGHHHHFFHHHHHHHHHHHHHHHHHHHHHHHHHGHHHHHHHFHHHHGHHHHHEGGHHGGH
@M05620:45:000000000-G6HP7:1:1101:28190:12135 1:N:0:123
ATCTTATCTCCTAAAAACCTGTTTAGATTTGGAGATAGACCTTCAGGTTTTTCATCATTTTCTGCATGAATTATACATTGACCACGTTCCAGCGTGGTCAGTTTGCAGCATTCTGTTATTTTGTTTGACAGAGTGTCTTGTTGAGAACATATGTAGGACATGATTTTTTCCTGCAACAGGGAAAATAAAGTATAAGTTTTAAAGATTTATTCTTTAATAAAGGATCTCAAAGCCAGCTTTAGAAAAAGGAA
+
DDDDDFFFFFFFGGGGGGGGGGHHDGHHHHHHHGHHHHHHHHHHHHHHHHGGHHHHHHHHHHHHHHHHHHHHHHHHHHHHHHHHHGHHHHBGHGFGGHHGHHHHHHHHHHHHHHHHHHHHHHFHHHHHHFHHHHHHHHHHHHHHHHGHHHHHHHHHHHHHHHHHHHHHGHHHHHHHHHHHGGHHHHHHHHHHHHHHHHHHFGHHGHHHHHHHHHHGGGFHHHGHHHHHHHHHGHHHGHHHEGBGHGHGGHG
@M05620:45:000000000-G6HP7:1:1101:20602:12136 1:N:0:123
CATCCTGACCCTGAAGTACCCCATTGAGCATGGCATCGTCACCAACTGGGACGACATGGAGAAGATCTGGCACCACACCTTCTACAACGAGCTGCGCGTGGCCCCGGAGGAGCACCCAGTGCTGCTGACCGAGGCCCCCCTGAACCCCAAGGCCAACAGAGAGAAGATGACTCAGGTGAGGCTCGGCCGACGCCCGTGCTCCTCCCGTCCTTTCCCCAGTCATTTTCTGCCCGGCTTGATTTCTGACATTA
+
EEEEEFFFFFFFGGGGGGGGGGGHHHHHHHHHHHHHHGHHHGHHHGHHHHHHGGGGGHHHHHHHHHHHHHHHHGHHHGGHHHHHHHHHGGGGGHHGGGFGGGHHGGGGGGGGHHHHGGHHHHHHHHHHHHGGGGGGGGGGGGHHHHGGGGHGHHGGGGGGGGGGGGGGGGGGGGGGHGGGGGGGFFFFFFFFFFFFFFFFFFFFFFFEFFFFFHFFFFFFFFFFHHFFFFFFFFFFFFBFFFFFFFFFFF:
@M05620:45:000000000-G6HP7:1:1101:18433:12140 1:N:0:123
AGATTACTGCAACAGTTCCCCCTGGACCTGGAAAAGTTTCTTGCCTGGCTTACAGAAGCTGAAACAACTGCCAATGTCCTACAGGATGCTACCCGTAAGGAAAGGCTCCTAGAAGACTCCAAGGGAGTAAAAGAGCTGATGAAACAATGGCAAGTAAGTCAGGCATTTCCGCTTTAGCACTCTTGTGGATCCAATTGAACAATTCTCAGCATTTGTACTTGTAACTGACAAGCCAGGGACAAAACAAAGAT
+
BABBCFFFFFFFGGGFGGGGGGGGHHHHHHHHHHHHHHHHHHHHHHHHHHHHHHHHHHHHHHHHHHHHHHHHHHHHHHHHHHHHHHHHHHHHHHGG@FHHHHHHHHHHGHHHHHHHHHHHHHHGGGGGHHHHHGHHHHGHHHHHHHHHHHHHHGHHHHHHHHHHHHHHHHGGGGGHHHHHHHHHHHHGHHHHHHHHHGHGFCHHHHHHHHHHHHHHHFHHHHHHHHHFHHHHHGFGEGGGF:BFGGEGGGF
@M05620:45:000000000-G6HP7:1:1101:16120:12142 1:N:0:123
ATCTCTATCTCCTAAAAACCTGTTTAGATTTGGAGATAGACCTTCAGGTTTTTCATCATTTTCTGCATGAATTATACATTGACCACGTTCCAGCGTGGTCAGTTTGCAGCATTCTGTTATTTTGTTTGACAGAGTGTCTTGTTGAGAACATATGTAGGACATGATTTTTTCCTGCAACAGGGAAAATAAAGTATAAGTTTTAAAGATTTATTCTTTAATAAAGGATCTCAAAGCCAGCTTTAGAAAAAGGA
+
DDDDEFFFFFFFGGGGGGGGGGHHHHHHHHHHHHHHHHHHHHHHHHHHHHHGGHHHHHIHHHHIIHHHHHHHHHHHHHHHHHHHHHGHHHHHHHGGGGHHHHHHHHHHHHHHHHHHHHHHHHHHHHHHHHHHHHHHHHHHHHHHHHHHHHHHHHHHHHHHHHHHHHHHHGHHHHHHHHHHHGGHHHHHHHHHHHHHHHHHHHHHHHHHHHHHHHHHHHHHHHHHHHHHHHHHHHHHHGHHHHGHHHHHGGH
@M05620:45:000000000-G6HP7:1:1101:15486:12156 1:N:0:123
ATCTCTATCTCCTAAAAACCTGTTTAGATTTGGAGATAGACCTTCAGGTTTTTCATCATTTTCTGCATGAATTATACATTGACCACGTTCCAGCGTGGTCAGTTTGCAGCATTCTGTTATTTTGTTTGACAGAGTGTCTTGTTGAGAACATATGTAGGACATGATTTTTTCCTGCAACAGGGAAAATAAAGTATAAGTTTTAAAGATTTATTCTTTAATAAAGGATCTCAAAGCCAGCTTTAGAAAAAGGA
+
AAABBFFFFFFFGGGGGGGGGGHHHFHHHHHHHHHHHHHHHHGHHHHHHHHGGHHHHHHHHHHHHHHHHGHHHHHHHFHHHHGHGHGHHHHHHHGFFGHHHHHHHHHHHHHHHHHHFHHHHHHHGHHHGGGHHHHHHHHHHHHHFHHHHHHHHHHHHHHHHHHHHHHHHGHHHHHHHHHHHGGHHGFFGHHGGHHGGGHHHHHFHHHHHHHHHHHHHHHHHHHFHHHHHHHHHHHHHGHHHHGHGFGFGGH
@M05620:45:000000000-G6HP7:1:1101:15496:12172 1:N:0:123
ATCTCTATCTCCTAAAAACCTGTTTAGATTTGGAGATAGACCTTCAGGTTTTTCATCATTTTCTGCATGAATTATACATTGACCACGTTCCAGCGTGGTCAGTTTGCAGCATTCTGTTATTTTGTTTGACAGAGTGTCTTGTTGAGAACATATGTAGGACATGATTTTTTCCTGCAACAGGGAAAATAAAGTATAAGTTTTAAAGATTTATTCTTTAATAAAGGATCTCAAAGCCAGCTTTAGAAAAAGGA
+
DCDDDFFFFFFFGGGGGGGGGGHHHHHHHHHHHHHHHHHHHHHHHHHHHHHGGHHHHIHIHIHIIHHHHHHHHHHHHHHHHHHHHHGHHHHHHHGGGGHHHHHHHHHHHHHHHHHHHHHHHHHHHHHHHHHHHHHHHHHHHHHHHHHHHHHHHHHHHHHHHHHHHHHHHGHHHHHHHHHHHGGHHHHHHHHHHHHHHHHHHHHHHHHHHHHHHHHHHHHHHHHHHHHHHHHHHHHHHGHHHHHHHHHHGGH
@M05620:45:000000000-G6HP7:1:1101:19935:12180 1:N:0:123
ATCTCTATCTCCTAAAAACCTGTTTAGATTTGGAGATAGACCTTCAGGTTTTTCATCATTTTCTGCATGAATTATACATTGACCACGTTCCAGCGTGGTCAGTTTGCAGCATTCTGTTATTTTGTTTGACAGAGTGTCTTGTTGAGAACATATGTAGGACATGATTTTTTCCTGCAACAGGGAAAATAAAGTATAAGTTTTAAAGATTTATTCTTTAATAAAGGATCTCAAAGCCAGCTTTAGAAAAAGGA
+
AAAAAFFFFFFFGFGGGDEFFGAGGGGGFGHHFFHHGGEHHHHHFFHHGHFFFFFGGFHGDHFHHHHHHFHHHHHHHHHHHFFHFFFHHHHHHGGEEEHHHHHHHHHHHHHHHHHHHHHHHHHHHHHHHHHHHHHHHHHHHHHHHHHHHHHHHHHHHHHHHHHHHHHHHGHHHHHHHHHHHGGHHHHHHHHHHHHHHFHHHHHHHHHHHHHHHHHHHHHHHHHHHHHHHHHHGHHHHGHHHHHHHHHHGGH
@M05620:45:000000000-G6HP7:1:1101:19732:12183 1:N:0:123
ATCTCTATCTCCTAAAAACCTGTTTAGATTTGGAGATAGACCTTCAGGTTTTTCATCATTTTCTGCATGAATTATACATTGACCACGTTCCAGCGTGGTCAGTTTGCAGCATTCTGTTATTTTGTTTGACAGAGTGTCTTGTTGAGAACATATGTAGGACATGATTTTTTCCTGCAACAGGGAAAATAAAGTATAAGTTTTAAAGATTTATTCTTTAATAAAGGATCTCAAAGCCAGCTTTAGAAAAAGGA
+
BBBBBFFFFFFFGGGFGGGGGGHHHHHHHGHHHHHHHHHHHHHHHGHHHHHGGHGHHGHHHHHHHHHHHHHHHGHHHGHHHHHHHHGGHGHGHFGFGGHGHHHHHHGHHHHHHHHHHHHHHHHHHHHHGHGHHHHHHHHHHHHHHHGHHHHHHHHHHHHHHHHHHHHHHGHHHHGHHHGHHGGGHHHHHGHHHHHHHGHHHHGHHHHHHHHHHHHHGGHHGHHHHGHHHGHGHHHHHGHHHHHHHHHGGDC
@M05620:45:000000000-G6HP7:1:1101:23597:12201 1:N:0:123
ATCTCTATCTCCTAAAAACCTGTTTAGATTTGGAGATAGACCTTCAGGTTTTTCATCATTTTCTGCATGAATTATACATTGACCACGTTCCAGCGTGGTCAGTTTGCAGCATTCTGTTATTTTGTTTGACAGAGTGTCTTGTTGAGAACATATGTAGGACATGATTTTTTCCTGCAACAGGGAAAATAAAGTATAAGTTTTAAAGATTTATTCTTTAATAAAGGATCTCAAAGCCAGCTTTAGAAAAAGGA
+
CCCCCFFFFFFFGGGGGGGGGGHHHHHHHHHHHGHHHHHHHHHHHHHHHHHGGHHHHHHHHHHIIHHHHHHHHHHHHHHHHHHHHHGHHHHHHHGGGGHHHHHHHHHHHHHHHHHHHHHHHHHHHHHHHHHHHHHHHHHHHHHHHHHHHHHHHHHHHHHHHHHHHHHHHGHHHHHHHHHHHGGHHHHHHHHHHHHHHGHHHHHHHHHHHHHHHHHHHHHHHHGHHHHHHHHHHFHHHGHHHHHGHHHHGGH
@M05620:45:000000000-G6HP7:1:1101:29256:12213 1:N:0:123
AAACCAGAAGACATGAGGTCAGCTAGATCGGAAGAGCACACGTCTGAACTCCAGTCACTCTCGCGCATCTCGTATGCCGTCTTCTGCTTGAAAAAAAAAAAAACAGAAGGAACGCCCCGCTAAGCTGACCGAGTCCCCACTACACCCCAAGTCCAACATATAGAAGATACCTCTTATGAAGCTCGTCCGACGCCCGTGATCCTCCCATCCTTTCCCCAGTCACTTGCTGCCCAGAGTGCCTTACACCATTA
+
CCCCCACFFFFCGFBBBFBGGGHHHHHHHHGEFDGGHHHHHGGHHGGHHHHHHHHHGHHHHHGGGGGGGHHHFEHBDB>EEGGHGHHEHHEBFGFG?ECE</>//<222000?////>-<<-.0/0<0</<<:.;:G./.;/::/:E?.:.00009/A/;00900;9FB0:;;000000000::.:.;-:--;9B-;..//9BBBE//BAB:9/////::B//99/////99/...////9/9///9./;9
@M05620:45:000000000-G6HP7:1:1101:10786:12224 1:N:0:123
AAACCAGAAGACATGAGGTCAGCTAGATCGGAAGAGCACACGTCTGAACTCCAGTCACTCTCGCGCATCTCGTATGCCGTCTTCTGCTTGAAAAAAAAAAAAAGAAAAAAAAAAAAGAAAAAAGAAAAAATAGAGTAAATAAAAAAAAAGAAAAAAAGAGAGAATACAGAAGAAGGAAAGAAGAAATACAGGCGAGAAAGAAGAGTATAACTCAATAATGAAAAGATAAAGAAAAGGGAAGGACGCAAATG
+
CCCCCABFBF4BBFBBBBBBGGHHHHHHGAAAAEFHHHHFHGHHHFHDFGGHHHFHFHHHHHGGGGGE@HHGFAG?DBEBEGGHGHHGHHFGFFGGGGEC//<//?220//-----...//.-...//.-.00900000000000----...//.--..//..0000000000//.;//././0//00009/.----.00/./0.00000:0000000;000;0/.000000.///........-----:0
@M05620:45:000000000-G6HP7:1:1101:10770:12234 1:N:0:123
AAACCAGAAGACATGAGGTCAGCTAGATCGGAAGAGCACACGTCTGAACTCCAGTCACTCTCGCGCATCTCGTATGCCGTCTTCTGCTTGAAAAAAAAAAAAAAGAGAAAAGATGAAGACAAATGAGGGAAGAAGTAAAAGAAAAAAAGGGAAGGAAGGAAACTAAATTATTGGAATGTAGAATATGCAAGTACGTCAATGACAGGAGTAGAGCGATGCGTTAGGTATGAAATTAAGCAAATAGCACAGGG
+
CCCCCCCFFFBCFGBBBFBGGGHHGHHHHAEAFEGHHHHHHGHHHGHHHHHHHHDGHHHHHHGGGGGGGHHHGGHEFFEFFHGHGHHHHHHHHHHGGGEF>><///2<1100<111111?00<<1110..0.0//000000<.//.--.....:..;...///00000000000000090000000000000/9./...//////..9/9////--..9-..9.////////////////9////////..
@M05620:45:000000000-G6HP7:1:1101:10361:12253 1:N:0:123
ATCTCTATCTCCTAAAAACCTGTTTAGATTTGGAGATAGACCTTCAGGTTTTTCATCATTTTCTGCATGAATTATACATTGACCACGTTCCAGCGTGGTCAGTTTGCAGCATTCTGTTATTTTGTTTGACAGAGTGTCTTGTTGAGAACATATGTAGGACATGATTTTTTCCTGCAACAGGGAAAATAAAGTATAAGTTTTAAAGATTTATTCTTTAATAAAGGATCTCAAAGCCAGCTTTAGAAAAAGGA
+
BABBBFFFFFFFGGGGGGGGGFDGHHHHHFHHHHGHHHHHHHHHHHHHHHHGGHHGHHHHGHHHHHHHHGHHHHHHHHHHHHHHHHGFGHHHHHGGGGHHFHHHHHHHHGHHHHHHHHHHHHHHHHHHHHHHHHHHHHHHHHHHHHHHHHHHHHHHHHHHHHHHHHHHHGHHHHEHGHHHHGGHHHHHHHHHHHHGHFHHHHGHHHHHHHHHHHHHHHHHHHHHHHHHHHHHHGHHHGHHHHHHGHHHGGG
@M05620:45:000000000-G6HP7:1:1101:15829:12275 1:N:0:123
AGATTACTGCAACAGTTCCCCCTGGACCTGGAAAAGTTTCTTGCCTGGCTTACAGAAGCTGAAACAACTGCCAATGTCCTACAGGATGCTACCCGTAAGGAAAGGCTCCTAGAAGACTCCAAGGGAGTAAAAGAGCTGATGCAACAATGGCAAGTAAGTCAGGCATTTCCGCTTTAGCACTCTTGTGGATCCAATTGAACAATTCTCAGCATTTGTACTTGTAACTGACAAGCCAGGGACAAACAAAGACG
+
B@BBBFFFDFDFGGFGGGGGGGGGFHHHHHHHHHHHGHHHHHHHHHHHHHHHHHGHHHHHHHHHHHHHHHHHFHHHHHHHGHHHHHHBGH@GHHGF>EGHHH3FFGHHGHHHHHFGHHHG3?3???EFHEHHHGHHHHGHH3BGHHHHHGHGHGGHHHHHHHGHHHHHHHGGGGGHHHHHHHHHHFHGHHHHHFHHHHHHHHHHHHHHHHHHHCHHHFHHHHFHHHGHHHGHHGGFGGGGGGGGGGGGGGD
@M05620:45:000000000-G6HP7:1:1101:9160:12301 1:N:0:123
ATCTCTATCTCCTAAAACCTGTTTAGATTTGGAGATAGACCTTCAGGTTTTTCATCATTTTCTGCATGAATTATACATTGACCACGTTCCAGCGTGGTCAGTTTGCAGCATTCTGTTATTTTGTTTGACAGAGTGTCTTGTTGAGAACATATGTAGGACATGATTTTTTCCTGCAACAGGGAAAATAAAGTATAAGTTTTAAAGATTTATTCTTTAATAAAGGATCTCAAAGCCAGCTTTAGAAAAAGGAA
+
BBBBBFFFFFFFGGGGGGGFGGHHAGGHHHHHGHHHHHFHHHHGEHHHGHGGHHHHGGHHHHHHGFFHFHHHBGGHEGHFGHHHHGHHFHHHFGFEGHHHHHHHHHHHGHHHHHHHHDGHHHHHHHHFHHHGHHHHGGHHHHHFHEHHHHBGFGFHHFHGFHGHHHHHGHHH<FHHHHHHGGHHHHFHHHHHHGHHHGHHEFGDFDGHHHHHHHHEFGDGGHFHFHHHHHHHHHHGGFHHFHEHHHHGGHH
@M05620:45:000000000-G6HP7:1:1101:19244:12354 1:N:0:123
AAACCAAGCAGAAGACATGAGGTCAGCTAGATCGGAAGAGCACACGTCTGAACTCCAGTCACTCTCGCGCATCTCGTATGCCGTCTTCTGCTTGAAAAAAAAAAAAAAGAACATCCCTGCCAAGACTAAATCAATGAGAAATGAAGAAGTAAAGACGAAAATAATGAAACTGGTAATGAACATATGTAACAGAAAAGTGAATGCTCAGATCTAACTAGAACACGAGGGGGTATACCTTATTAGTGTGATGT
+
CCCCCBBFBFFFGGGGGGGGGGHHGHHHHHHHHHGGGGHHHHHHHGHHHGHHHHHHHHHHHHHHHHGGGGGGFHHHGGHHHHGGGHGGHHHHHHGHGGFGGGGG><////<00110/11.011<001111>1110000<0/000000//000<00/.--.-00:00000000/0000000009000000000/////00009900;9////:///9///////.------9.:////////://9///;//
@M05620:45:000000000-G6HP7:1:1101:12353:12416 1:N:0:123
CATCCTGACCCTGAAGTACCCCGGCTTGATTTCTGACATTAGATCGGAAGAGCACACGTCTGAACTCCAGTCACTCTCGCGCATCTCGTATGCCGTCTTCTGCTTGAAAAAAAAAAAAAAAAAAGAACTGAGCAATATTAATCCATGATTAATAGGTTATTTTGCAGGTTAAGCACAAGACAGAAATATCGTTGAAATGATGATTATGATCAGAATGGTGATCGAGAGATGTATGCCAGACCCAAGTCCCG
+
DDCDDFFFFFFFGGGGGGGGGGGGGGGGGHHHHHHHHHHHHHGHHHGGGGHHHGHFHGHHHGHFHHHHHHGHFHHHHHGGEFGGCGHHGGHHHHGGGHGHHHHHHHHGFHGGGGGD/>/<----.<./000000/00000000000000000009000900000000..000000/9/.:////0;0000././.000000:000000000000009000000....-.0090000000......90000-
@M05620:45:000000000-G6HP7:1:1101:6034:12424 1:N:0:123
AGATTACTGCAACAGTTCCCCCTGGACCTGGAAAAGTTTCTTGCCTGGCTTACAGAAGCTGAAACAACTGCCAATGTCCTACAGGATGCTACCCGTAAGGAAAGGCTCCTAGAAGACTCCAAGGGAGTAAAAGAGCTGATGAAACAATGGCAAGTAAGTCAGGCATTTCCGCTTTAGCACTCTTGTGGATCCAATTGAACAATTCTCAGCATTTGTACTTGTAACTGACAAGCCAGGGACAAAACAAAGAT
+
CCCCCFFFFFFFGGGGGGGGGGGGCHHHHHHHHHHHHHHHHHHGHHHHHHHHHHHHHHHHHHHHHHHHHHHHHHHHHHHHHHHHBGHHHHHHHHGGGGHHHHBGHHHHGHHHHHHHHHHHHHHGGHGGHHHHHGHHHHHHHHHHHHHHHHHHHGHHHHHHHHHHHHHHHHGGGGGHHHHHHHHHHGHGHHHHGHHHHHHHHHHHHHHHHHHHHHHHHFHHHHHHHHHHGGHHHGGGGGGGGGGGGGGGGGF
@M05620:45:000000000-G6HP7:1:1101:6049:12434 1:N:0:123
AGATTACTGCAACAGTTCCCCCTGGACCTGGAAAAGTTTCTTGCCTGGCTTACAGAAGCTGAAACAACTGCCAATGTCCTACAGGATGCTACCCGTAAGGAAAGGCTCCTAGAAGACTCCAAGGGAGTAAAAGAGCTGATGAAACAATGGCAAGTAAGTCAGGCATTTCCGCTTTAGCACTCTTGTGGATCCAATTGAACAATTCTCAGCATTTGTACTTGTAACTGACAAGCCAGGGACAAAACAAAGAT
+
BABBBFFFFFFFGGFGGGGGGGGGAHHHHHHHHHHHGHHHHHHHHHHHHHHHHHGHHHHHHHHHHHHHHHHHHHHHHHHHHHHHBGHHHHHHHHGGGGHHHHFGHHHHGHHHHHHHHHHHHHHGGFGGHHHHHGHHHHFHHHGHHHHGGHHHHGHHHHHHHHHHHHHHHHGGGGGHDHHHHHHHHFGGHHGHHHHHHHHHHHHGFHHGHHFHHGHHHFHGFCGGHHGHHHHFHGGGGGGGFGGGGGGGGGF
@M05620:45:000000000-G6HP7:1:1101:6028:12442 1:N:0:123
AGATTACTGCAACAGTTCCCCCTGGACCTGGAAAAGTTTCTTGCCTGGCTTACAGAAGCTGAAACAACTGCCAATGTCCTACAGGATGCTACCCGTAAGGAAAGGCTCCTAGAAGACTCCAAGGGAGTAAAAGAGCTGATGAAACAATGGCAAGTAAGTCAGGCATTTCCGCTTTAGCACTCTTGTGGATCCAATTGAACAATTCTCAGCATTTGTACTTGTAACTGACAAGCCAGGGACAAAACAAAGAT
+
A?AAAFFFDF4FGGAGGGGGGGGGAGHHHHHHHHHHGGHHHHHHHHHHHHHGHHHHHHHHHHGGHHHHHHHHHHHHHHHHHHHFEGHFHHHHHHGGGGHHHH3FHHHHGHHHHHHHHHHHHFHGGFEFHHHHGFGHHHGHHDGHHHHHHGHHHGHHHHHHHHHHHHHHHHGGGGGHFHHHHHHHHHHGHHHHHCHHHDGHDGHHHHGHHHHHHGHHFGHGHHHHHHHBGHHHGGGGGGGGEGFGGGFGGEF
@M05620:45:000000000-G6HP7:1:1101:23015:12445 1:N:0:123
CATCCTGACCCTGAAGTACCCCATTGAGCATGGCATCGTCACCAACTGGGACGACATGGAGAAGATCTGGCACCACACCTTCTACAACGAGCTGCGCGTGGCCCCGGAGGAGCACCCAGTGCTGCTGACCGAGGCCCCCCTGAACCCCAAGGCCAACAGAGAGAAGATGACTCAGGTGAGGCTCGGCCGACGCCCGTGCTCCTCCCGTCCTTTCCCCAGTCATTTTCTGCCCGGCTTGATTTCTGACATTT
+
CCCCCFFFFFFFGGGGGGGGGGGHHHHHHHHHHHHHHGHHHGHHHGHHHHHHGGGGGHHHHHHHHHHHHHHHHGHHHGGHHHHHHHHHGGGGGHHGGGGGGGHHGGGGGGGGHHHHGGHHHHHHHHHHHHGGGGGGGGGGGGHHHHGGGGHGHHGGGGGGGGGGGGGGGGGGGGGGGGGGGGGGFFFFFFFFFFFFFFFFFFFFFFFFFFFFFFFFFFFFFFFFFFFFFFFFFFFFFAAFFFFFFBF0BF0
@M05620:45:000000000-G6HP7:1:1101:21061:12494 1:N:0:123
CATCCTGACCCTGAAGTACCCCGGCTTGATTTCTGACATTAGATCGGAAGAGCACACGTCTGAACTCCAGTCACTCTCGCGCATCTCGTATGCCGTCTTCTGCTTGAAAAAAAAAAAAAAAAAACTACCTACATCCCCCCTACCTCCCCCTTCCCCGCACTATACCCCTACACCACTTCTAGACACACTCAATCCGAGCTCCCATCTTCTAAACCCCACTCCTTTCCCTTTAGTTTTTCTCCTGTACCTTT
+
DDDDDFFFFFFFGGGGGGGGGGGGGGGGHHHHHHHHHHHHHHHHHHGGGGEHHHHHHGHHHGHHHHHHHHHHHHHHHHGGGGGGGHHHGGHHHHGGGHGHHHHHHHHH3FGEGGGG></-----.000/00/000/..;--..:00;;..-./://-----;0000:...;0;/;.0000000:0//9///:0B;..;-:00./0/0::0000;:...../:B000;0;:B00000:.:00000000000:
@M05620:45:000000000-G6HP7:1:1101:10346:12509 1:N:0:123
AAACCAGAAGACATGAGGTCAGCTAGATCGGAAGAGCACACGTCTGAACTCCAGTCACTCTCGCGCATCTCGTATGCCGTCTTCTGCTTGAAAAAAAAAAAAATCTGCTGCGCCCCCCCTACTTCTTCCCCAGACCCCCCTTCACCCCGCACCCACCTCACATCCTCTTACTCAGCCTCATCCCTCCCCACGCCCGTACGCCTCCCTTCCTTTCCCCCACCCTTCTCTGCCCTGCCTCTTTCTCTCCCTTC
+
BBABB@BFFFBBBEBBBBBBGGHHGHHHHAEACEGFHHHHHGFHHGFFGHHHHH5FGHHHHGGGGFGGGFHH1EF?DBEEEAFHDGHHHGFGFFHCGF?@>//0?22?22<//?A/@---..<0D000<//<..:.;;-A-./0;099----;9CCD..9./99//9//;9BB////;;;/9/./..9.:.-.;9---;-9;AD?:.9.B/99B/;9D-.:.././:9//9./9..//////////9;./9
@M05620:45:000000000-G6HP7:1:1101:2920:12512 1:N:0:123
TACCTGTACTGGGGAAGAGTGTAGCAATCGCCATTCCTACCCTAAAGATCGGAAGAGCACACGTCTGAACTCCAGTCACTCTCGCGCATCTCGTATGCCGTCTTCTGCTTGAAAAAAAAAAAAGTTTGACAGAGTGTCTTGTTGAGAAAATATGTAGGACATGATTTTTTCCTGCAACAGGGAAAATAAAGTATACGTTTTAAAGATTTATTCTTTAATAAAGGATCTCAAAGTCAGCTTTAGAATAAGGA
+
BABBBFFFFFFFGGGGGGGFGGFHHHHHHGDFGFHHHHFGHHHGHHH5FGFGFGFEHHHHFHGHGHGFFHHHHHHHHHHHGHHGGGGEGGHHHFDHHHGGEEHGFGHHBHHAEGE0<<C////?<1???<FGHCFGFGHF<=>G1>.=/<=GHGGFFHH/<DF000:;<;CGFC/:00:CA.9.:;CBB0;90C00:;9;.BF0;0;0;BFF0CFFF/9;///:.9;//:BB;///;//;B/;/:///;//
@M05620:45:000000000-G6HP7:1:1101:9868:12519 1:N:0:123
CATCCTGACCCTGAAGTACCCCGGCTTGATTTCTGACATTAGATCGGAAGAGCACACGTCTGAACTCCAGTCACTCTCGCGCATCTCGTATGCCGTCTTCTGCTTGAAAAAAAAAAAAACAAGAGAGTAAAAGATCTTCTGAAACAATGGCCCTTCCGTCAGTAATTTCCTCTTTCTCACTCTTTTTTATCCAATTGAACACTTCTCCGCATTTCTACTTGTACCTGACACGCCATGGCCCAACCAAATCC
+
CCCCCFFFFFFFGGGGGGGGGGGGGGGGHHHHHHHHHHHHHHGHHHGGGGGHHHHHHGHHHGHGHHHHHHHHHHHFHHGGGGGGCHHFFEGHHHGGGHGHGHHFHHFHHHHGGGCC<///>.<0<<.111<<<F00=00<0=000<.<</</..///.0:.;000:0<FF0;CF00900999BB0;0-;9;000;BFF0:F//;/BF/.99AD:/9/;/;/;9//9B9;;B.-;A./9.:AD.;....///
@M05620:45:000000000-G6HP7:1:1101:5379:12525 1:N:0:123
ATCTCTATCTCCTAAAAACCTGTTTAGATTTGGAGATAGACCTTCAGGTTTTTCATCATTTTCTGCATGAATTATACATTGACCACGTTCCAGCGTGGTCAGTTTGCAGCATTCTGTTATTTTGTTTGACAGAGTGTCTTGTTGAGAACATATGTAGGACATGATTTTTTCCTGCAACAGGGAAAATAAAGTATAAGTTTTAAAGATTTATTCTTTAATAAAGGATCTCAAAGCCAGCTTTAGAAAAAGGA
+
CCCCCFFFFFFFGGGGGGGGGGGHHHHHHHHHHHHHHHHHHHHHHHHHHHHGGHHHHHHHHIHHIHHHHHHHHHHHHHHHHHHHHHGHHHHHHHGFGGHHHHHHHHHHHHHHHHHHHHHHHHHHHHHHHHHHHHHHHHHHHHHHHHHHHHHHHHHHHHHHHHHHHHHHHGHHHHHHHHHHHGGHHHHHHGHHHHHHHGHHHHHHHHHHHHHHHHHHHHHHHHHHHHHHHHHHHHHHHGHHHHHHHHHHGGH
@M05620:45:000000000-G6HP7:1:1101:5400:12525 1:N:0:123
ATTTCTATCTCCTAAAAACCTGTTTAGATTTGGAGATAGACCTTCAGGTTTTTCATCATTTTCTGCATGAATTATACATTGACCACGTTCCAGCGTGGTCAGTTTGCAGCATTCTGTTATTTTGTTTGACAGAGTGTCTTGTTGAGAACATATGTAGGACATGATTTTTTCCTGCAACAGGGAAAATAAAGTATAAGTTTTAAAGATTTATTCTTTAATAAAGGATCTCAAAGCCAGCTTTAGAAAAAGGA
+
AA3AAFFFFFFFGGGGGGGGGGHHHHHHHHHFHHHHGHGHHHHHHHHHHHHGGHHHHHHHHHHHHHHGHGHHHGHHHHHHHHHHHHGHHHHHHHGGGGHHGHHHHHHHHHGHHHHHHHHHHHHHHHHHGHHHHHHHHHHHHHHHHHGHHHHGHHHHHHHHHHHHHHHHHGHHHHHHHHHHHGGGHHHHGHHGGHHHHHHHHHGHHGHHHHHHHHHHHHHHHGHHHHHHHHHGGHHHHGHHHHGHHHFGGGH
@M05620:45:000000000-G6HP7:1:1101:16363:12525 1:N:0:123
CATCCTGACCCTGAAGTACCCGGCTTGATTTCTGACATTAGATCGGAAGAGCACACGTCTGAACTCCAGTCACTCTCGCGCATCTCGTATGCCGTCTTCTGCTTGAAAAAAAAAACCAGTGCTGCTGACCGAGGCCCCCCTGAACCCCAAGGCCAACAGAGAGAAGATGACTCAGGTGAGGCTCGGCCGACGCCCGTGCTCCTCCCGTCCTTTCCCCAGTCATTTTCTGCCCGGCTTGCTTTCTGACCTTT
+
BBBBBFFFFFFFGGGGGGGGGFGCGGGHFGHHHFHCHFHHHHHHHG?CFFHHFHHHGGHGGHHHGFHHHGHHHHH5FEGFCEG/3FGFAGHHFG>>EEBGHHF3FCEGBFFC@F///??@@F1?FC<?FGDD--@FGCD@@./:/GDGGCHGHHGGEGFBFF.C/9CFEFGFB00CFB0C?AEFBDFDD-@@ADF-9.9.9B/BFEDFDDAB9BBFF..9;/9BF///;9B9A--99-.:9BBF:9//;9/
@M05620:45:000000000-G6HP7:1:1101:2754:12528 1:N:0:123
ATCTCTATCTCCTAAAAACCTGTTTAGATTTGGAGATAGACCTTCAGGTTTTTCATCATTTTCTGCATGAATTATACATTGACCACGTTCCAGCGTGGTCAGTTTGCAGCATTCTGTTATTTTGTTTGACAGAGTGTCTTGTTGAGAACATATGTAGGACATGATTTTTTCCTGCAACAGGGAAAATAAAGTATAAGTTTTAAAGATTTATTCTTTAATAAAGGATCTCAAAGCCAGCTTTAGAAAAAGGA
+
CCCCCFFFFFFFGGGGGGGGGGGHHHHHHHHHHHHHHHHHHHHHHHHHHHHGGHHHHHHHHHHHHGHHHHHHHGHGHHHHHHHHHHGGHHHHHHGFGGHHHGHHHHHHHGHHHHHHGHHHHHHHHHHHGHGHHHGHHHHHHHHHHHFHHHHHHHHHHHHHHHHHHHHHHGHHHHGHHHHHHGGGHHHHHGHHGHHGHFHHHHHHHGHHHHHHHHHHHGHHGGHHHHHHHGGFHGGFGGHHHHHFGFGFGGG
@M05620:45:000000000-G6HP7:1:1101:19258:12529 1:N:0:123
ATCTCTATCTCCTAAAAACCTGTTTAGATTTGGAGATAGACCTTCAGGTTTTTCATCATTTTCTGCATGAATTATACATTGACCACGTTCCAGCGTGGTCAGTTTGCAGCATTCTGTTATTTTGTTTGACAGAGTGTCTTGTTGAGAACATATGTAGGACATGATTTTTTCCTGCAACAGGGAAAATAAAGTATAAGTTTTAAAGATTTATTCTTTAATAAAGGATCTCAAAGCCAGCTTTAGAAAAAGGA
+
3>AAAFFFFFFFGGGGGFGGGGHHH55GHHHHHHHHHHG5FHHHHHGHHHHGGHHHHHHHHHHHHHHHHHHHHHGHHHHHFHHHHHGHHHHHFHGGG?GGDGHHHHGFHHHHHHHHHHHHHHHHHHHHHHHGHHHHHHHHHHHH?GFHHHHHHHHHHHHHHHHHHHHHHGHHGFEFFFG0GGEAGBF11FGGGH1GH>FGF1CD1GGHHHHHHHHHHGGFHFGHGHGHGHHGHEHHHGHGGBGH00::AFH
@M05620:45:000000000-G6HP7:1:1101:2771:12536 1:N:0:123
ATCTCTATCTCCTAAAAACCTGTTTAGATTTGGAGATAGACCTTCAGGTTTTTCATCATTTTCTGCATGAATTATACATTGACCACGTTCCAGCGTGGTCAGTTTGCAGCATTCTGTTATTTTGTTTGACAGAGTGTCTTGTTGAGAACATATGTAGGACATGATTTTTTCCTGCAACAGGGAAAATAAAGTATAAGTTTTAAAGATTTATTCTTTAATAAAGGATCTCAAAGCCAGCTTTAGAAAAAGGA
+
CCCCCFFFFFFFGGGGGGGGGGHHHHHHHHHHHHHHHHHHHHHHHHHHHHHGGHHHHHHHHHHHHHHHHHHHHHHHHHHHHHHHHHGHHHHHHHGGGGHHHHHHHHHHHHHHHHHHHHHHHHHHHHHHHHHHHHHHHHHHHHHHHHHHHHHHHHHHHHHHHHGHHHHHHGHHHHHHHHHHHGGHHHHHHHHHHHHHHHHHHHHHHHHHHHHHHHHHHGHHGFGFHHHHHHHHHHHHHGHHHHHHHHHHGGH
@M05620:45:000000000-G6HP7:1:1101:9027:12544 1:N:0:123
CATCCTGACCCTGAAGTACCCCATTGAGCATGGCATCGTCACCAACTGGGACGACATGGAGAAGATCTGGCACCACACCTTCTACAACGAGCTGCGCGTGGCCCCGGAGGAGCACCCAGTGCTGCTGACCGAGGCCCCCCTGAACCCCAAGGCCAACAGAGAGAAGATGACTCAGGTGAGGCTCGGCCGACGCCCGTGCTCCTCCCGTCCTTTCCCCAGTCATTTTCTGCCCGGCTTGATTTCTGACATTA
+
AAAAAFFFFFFFGGGGGGGGGG1F111FG1G1000AFAH0GE11//A0AFHC/EEG/G01B1FCFGH2AG1BBFF/??BF@@E2GDG1>F/>>11EEEGE??HA/ECGCCGA<GGGGGHGHGHHHHHGHHGGGGGGGGGGGGHHHHGGGGHGHHGGGGGGGGGGGGGGGGGGGGGGGGGGGGGG@@FF@@@@@@@@@FFFFFFFFFFFFFFFFFFFFFFFFFFFFFFFFFFFF@@@@@FFFFFFFEFFFF/
@M05620:45:000000000-G6HP7:1:1101:22078:12547 1:N:0:123
CATCCTGACCCTGAAGTACCCCATTGAGCATGGCATCGTCACCAACTGGGACGACATGGAGAAGATCTGGCACCACACCTTCTACAACGAGCTGCGCGTGGCCCCGGAGGAGCACCCAGTGCTGCTGACCGAGGCCCCCCTGAACCCCAAGGCCAACAGAGAGAAGATGACTCAGGTGAGGCTCGGCCGACGCCCGTGCTCCTCCCGTCCTTTCCCCAGTCATTTTCTGCCCGGCTTGATTTCTGACATTA
+
CCCCDFFFFFFFGGGGGGGGGGGHHHHHHGHHHHHHHGHHHGHHHGHHHHHHGGGGGHHGHHHHHHHHHHHHHGHHHGGHHHHHHHHHGGGGGHHGGGEGGGHHGGGGGGGGHGHHGGHGHHHHHHGHHHGGGGGGGGGGGGHHHHGGGGHGHHGGGGGGGGGGGGGGGGGGGGGGGGGGGGGGFFFFFFFFFFFFFDFFFFFFFFFADFFFFFFFFFFFFFFFFFFEFFFFFFFFFFFFFFFFFFFFFF0
@M05620:45:000000000-G6HP7:1:1101:19260:12551 1:N:0:123
ATCTCTATCTCCTAAAAACCTGTTTAGATTTGGAGATAGACCTTCAGGTTTTTCATCATTTTCTGCATGAATTATACATTGACCACGTTCCAGCGTGGTCAGTTTGCAGCATTCTGTTATTTTGTTTGACAGAGTGTCTTGTTGAGAACATATGTAGGACATGATTTTTTCCTGCAACAGGGAAAATAAAGTATAAGTTTTAAAGATTTATTCTTTAATAAAGGATCTCAAAGCCAGCTTTAGAAAAAGGA
+
DDDDDFFFFFFFGGGGGGGGGGHHHHHHHHHHHHHHHHHHHHHHHHHHHHHGGHHHHIHIHIHHIHHHHHHHHHHHHHHHHHHHHHGHHHHHHHGGGGHHHHHHHHHHHHHHHHHHHHHHHHHHHHHHHHHHHHHHHHHHHHHHHHHHHHHHHHHHHHHHHHHHHHHHHGHHHHHHHHHHHGGHHHHHHHHHHHHHHGHHHHHHHHHHHHHHHHHHHHHHHHHHHHHHHHHHHHHHHGHHHHHHHHHHGGH
@M05620:45:000000000-G6HP7:1:1101:6603:12573 1:N:0:123
ATCTCTATCTCCTAAAAACCTGTTTAGATTTGGAGATAGACCTTCAGGTTTTTCATCATTTTCTGCATGAATTATACATTGACCACGTTCCAGCGTGGTCAGTTTGCAGCATTCTGTTATTTTGTTTGACAGAGTGTCTTGTTGAGAACATATGTAGGACATGATTTTTTCCTGCAACAGGGAAAATAAAGTATAAGTTTTAAAGATTTATTCTTTAATAAAGGATCTCAAAGCCAGCTTTAGAAAAAGGA
+
DBCCDFFFFFFFGGGGGGGGGGHHHHHHHHHHHHHHHHHHHHHHHHHHHHHGGHHHHHHHHHHHHHHHHHHHHHHHHHHHHHHHHHGHHHHHHHGGGGHHHHHHHHHHHHHHHHHHHHHHHHHHHHHHHHHHHHHHHHHHHHHHHHGHHHHHHHHHHHHHHHHHHHHHHGHHHHHHHHHHHGGHHHHHHHHHHHHHHHHHHHHHHHHHHHHHHHHHHHHHHGHHHHHHHHHHHHHHHGHHHHHHHHHHGGH
@M05620:45:000000000-G6HP7:1:1101:18489:12575 1:N:0:123
CATCCTGACCCTGAAGTACCCCGGCTTGATTTCTGACATTAGATCGGAAGAGCACACGTCTGAACTCCAGTCACTCTCGCGCATCTCGTATGCCGTCTTCTGCTTGAAAAAAAAAAACTTACTTCTACCCTTGTCCCCCCTTCCCCCCCCCTCCCCCCCATCTCCCCTCCCTCAGTTCCTCCTCTCCCGCCGTCCCTGCTCCTCCCGTCCTTTCCCCCTTCTTTTTCTGCCTGCCCTCTCCTTCCCCCCTC
+
CCCCCFFFFFFFGGGGGGGGGGGGGGGGHHHHHFHFHHHFHFHHHHGGGGHHHHHHHGHHHGHGHHHGHHGHFGGHHHGAEFCEFBHHGGHHGHFEGHGGHHH43FGHEHHGGGC///<11?11?<1110100=1<<<.--<//<C<DFG--:.;CE?--///;//;/.;;B/.////;;/;/9////.----;;.:/;//://;..;.A?///::B.-.///99/:9/;///..:/./9//////:.-9.
@M05620:45:000000000-G6HP7:1:1101:17214:12580 1:N:0:123
ATCTCTATCTCCTAAAAAGGAAGAAAGGGGAGGGAAGATCGGAAGAGCACACGTCTGAACTCCAGTCACTCTCGCGCATCTCGTATGCCGTCTTCTGCTTGAAAAAAAAAAAACTACCTGAACATAACATCTACAAATAAAAGCTGAGCGAAAACCACTCACACCTCTACTAACAACGCACCATATATACACAGTTAATCAAGACATCATATGTTTACAACAAGAAACAGGCTAGAACTTACACTCACACC
+
CBBCCFFFFFFFGGGGGGEGGGHHHHHHGGGGGGFHGHHHHGGGGHHHHHHHGHHHGHFHHHHGHGHHHHHHHGGGGGGEHHHGGHHHHGEGHGHHHHHHHGGHHHGGFFF/</111011011111<<1111>11<0<00000.000./-----/.../://0/./.0:00009/:.--;--.000000;9//.////;/////////////////////:..//////9..././//////99//////.
@M05620:45:000000000-G6HP7:1:1101:21108:12586 1:N:0:123
CATCCTGACCCTGAAGTACCCGGCTTGATTTCTGACATTAGATCGGAAGAGCACACGTCTGAACTCCAGTCACTCTCGCGCATCTCGTATGCCGTCTTCTGCTTGAAAAAAAAAAACACACACTTCTAAAAACATAATGCCTCTTTTCTTACTCACTCCAGCTCCTCTTATATGAAGTCACCACTGTTCTTCCCTTCCTTCAGTCTGTCTCCCCTTTCCCTTATCTCCCTCTCCCTTCTTCCCCTCCCCCT
+
CCCCCFFFFFFFGGGGGGGGGGGGGGGHHHHHHHHHHHHHHHHHHGGGGGHHHHHHGHHHGHHHHHHHHHHHHHHHHGGGGGEEHHHGGHHHHGEGHGHHHHHHHHHHEGE@DCF>//0////01111111<..111<11<<11100<000<000<0<<H//0:CC/00000000000::;00;:0;00;009/00/;00000000000;00/ABC0;00;0//;/://9/////FF9///:/9;.AA.A9
@M05620:45:000000000-G6HP7:1:1101:21715:12588 1:N:0:123
AGATTACTGCAACAGTTCCCCCTGGACCTGGAAAAGTTTCTTGCCTGGCTTACAGAAGCTGAAACAACTGCCAATGTCCTACAGGATGCTACCCGTAAGGAAAGGCTCCTAGAAGACTCCAAGGGAGTAAAAGAGCTGATGAAACAATGGCAAGTAAGTCAGGCATTTCCGCTTTAGCACTCTTGTGGATCCAATTGAACAATTCTCAGCATTTGTACTTGTAACTGACAAGCCAGGGACAAAACAAAGAT
+
AAABCFFFDDDDGGGFGGGGGGGGHHHHHHHHHHHHHHHHHHHHHHHHHHHHHHHHHHHHHHHHHHGHHHHHHHHHHHHHHHHHHGHHHHGHHHGGFGHHHHGGHHGHGHHHHHHHHHHHGFHGEEGEFHHHHGHHHHGHHHHHHGHHHGHGHGHHHHHHFHHHHHHHHHGGGGGHHHGHHHHHHHHGHHHHGHHHHGEFFGHHHHHFHHGHHFGGHHHHHGHGHHHFHFFHHGFFEGGGGABFGEGGGGC
@M05620:45:000000000-G6HP7:1:1101:20696:12588 1:N:0:123
CATCCTGACCCTGAAGTACCCCATTGAGCATGGCATCGTCACCAACTGGGACGACATGGAGAAGATCTGGCACCACACCTTCTACAACGAGCTGCGCGTGGCCCCGGAGGAGCACCCAGTGCTGCTGACCGAGGCCCCCCTGAACCCCAAGGCCAACAGAGAGAAGATGACTCAGGTGAGGCTCGGCCGACGCCCGTGCTCCTCCCGTCCTTTCCCCAGTCATTTTCTGCCCGGCTTGATTTCTGACATTA
+
CABCCFFFFFFFGGGGGGGGGGGHHGHHHHHHHGHHHGHHHGHHHGHHHHHHGGGGGHHHHHHHEHHHHHHGHGHHHGGHHHHHHHHHGGGGGHHGGGGGGGHHGGGGGGGGHHHHGGHGHHHHHHHHHHGGGGGGGGGGGGHHHHGGGGHGHHGGGGGGGGGGGGGGGGGGGGGGGGGGGGGGFFFFFFFFFFFF@DDFFFFFFFFADDDFFFFFFFFFFFFFFFFFFFFFFFFFFF?FFFFFFBFFFF/
@M05620:45:000000000-G6HP7:1:1101:17445:12589 1:N:0:123
ATCTCTATCTCCTAAAAACCTGTTTAGATTTGGAGATAGACCTTCAGGTTTTTCATCATTTTCTGCATGAATTATACATTGACCACGTTCCAGCGTGGTCAGTTTGCAGCATTCTGTTATTTTGTTTGACAGAGTGTCTTGTTGAGAACATATGTAGGACATGATTTTTTCCTGCAACAGGGAAAATAAAGTATAAGTTTTAAAGATTTATTCTTTAATAAAGGATCTCAAAGCCAGCTTTAGAAAAAGGA
+
CCCCCFFFFFFFGGGGGGGGGGHHHHHHHHHHHHHHHHHHHHHHHHHHHHHGGHHHHIHHHIHHIHHHHHHHHHHHHHHHHHHHHHGHHHHHHHGGGGHHHHHHHHHHHHHHHHHHHHHHHHHHHHHHHHHHHHHHHHHHHHHHHHHHHHHHHHHHHHHHHHHHHHHHHGHHHHHHHHHHHGGHHHHHHHHHHHHHHGHHHHHHHHHHHHHHHHHHHHHHHHHHHHHHHHHHHHHHHGHHHHHHHHHHGGH
@M05620:45:000000000-G6HP7:1:1101:17432:12602 1:N:0:123
ATCTCTATCTCCTAAAAACCTGTTTAGATTTGGAGATAGACCTTCAGGTTTTTCATCATTTTCTGCATGAATTATACATTGACCACGTTCCAGCGTGGTCAGTTTGCAGCATTCTGTTATTTTGTTTGACAGAGTGTCTTGTTGAGAACATATGTAGGACATGATTTTTTCCTGCAACAGGGAAAATAAAGTATAAGTTTTAAAGATTTATTCTTTAATAAAGGATCTCAAAGCCAGCTTTAGAAAAAGGA
+
CCCCCFFFFFFFGGGGGGGGGGHHHHHHHHHHHHHHHHHHHHHHHHHHHHHGGHHHHIHHIHHHHHHHHHHHHHHHHHHHHHHHHHGHHHHHHHGGGGHHHHHHHHHHHHHHHHHHHHHHHHHHHHHHHHHHHHHHHHHHHHHHHHHHHHHHHHHHHHHHHHHHHHHHHGHHHHHHHHHHHGGHHHHHHHHHHHHHHGHHHHHHHHHHHHHHHHHHHHHHHHHHHHHHHHHHHHHHHGHHHHHHHHHHGGH
@M05620:45:000000000-G6HP7:1:1101:20689:12608 1:N:0:123
CATCCTGACCCTGAAGTACCCCATTGAGCATGGCATCGTCACCAACTGGGACGACATGGAGAAGATCTGGCACCACACCTTCTACAACGAGCTGCGCGTGGCCCCGGAGGAGCACCCAGTGCTGCTGACCGAGGCCCCCCTGAACCCCAAGGCCAACAGAGAGAAGATGACTCAGGTGAGGCTCGGCCGACGCCCGTGCTCCTCCCGTCCTTTCCCCAGTCATTTTCTGCCCGGCTTGATTTCTGACATTA
+
DDDDDFFFFFFFGGGGGGGGGGGHHHHHHHHHHHHHHGHHHGHHHGHHHHHHGGGGGHHHHHHHHHHHHHHHHGHHHGGHHHHHHHHHGGGGGHHGGGGGGGHHGGGGGGGGHHHHGGHHHHHHHHHHHHGGGGGGGGGGGGHHHHGGGGHGHHGGGGGGGGGGGGGGGGGGGGGGGGGGGGGGFFFFFFFFFFFFDFFFFFFFFFFFFFFFFHFFFFFFFFFFFFFFHFFFFFFFFFFFFFFFFBFFFF0
@M05620:45:000000000-G6HP7:1:1101:13922:12616 1:N:0:123
ATCTCTATCTCCTAAAAACCTGTTTAGATTTGGAGATAGACCTTCAGGTTTTTCATCATTTTCTGCATGAATTATACATTGACCACGTTCCAGCGTGGTCAGTTTGCAGCATTCTGTTATTTTGTTTGACAGAGTGTCTTGTTGAGAACATATGTAGGACATGATTTTTTCCTGCAACAGGGAAAATAAAGTATAAGTTTTAAAGATTTATTCTTTAATAAAGGATCTCAAAGCCAGCTTTAGAAAAAGGA
+
BBBBBFFFFFFFGGGGGGGGGGHHHHHHGHHHHFHHHHHHHHHHHGHHHHHGGHHHHGHHHHHHHHHHHHHHHHHHHHHHHHHHHHGHHHHHHHGGGGHHHHHHHHHHHHHHHHHHHHHHHHHHHHHHHHFHHHHHHHHHHHHHHHHHHHHHHHHHHHHHHHHHHHHHHGHHHHHHHHHHHGGHHFGFHHHFHHHHHGHHHHHFHFHHHHHHHHHHHFGGHHHHHHHHFHHHHHHHHGHGHHHGHGHHGGG
@M05620:45:000000000-G6HP7:1:1101:13909:12630 1:N:0:123
ATCTCTATCTCCTAAAAACCTGTTTAGATTTGGAGATAGACCTTCAGGTTTTTCATCATTTTCTGCATGAATTATACATTGACCACGTTCCAGCGTGGTCAGTTTGCAGCATTCTGTTATTTTGTTTGACAGAGTGTCTTGTTGAGAACATATGTAGGACATGATTTTTTCCTGCAACAGGGAAAATAAAGTATAAGTTTTAAAGATTTATTCTTTAATAAAGGATCTCAAAGCCAGCTTTAGAAAAAGGA
+
DCCDDFFFFFFFGGGGGGGGGGHHHHHHHHHHHHHHHHHHHHHHHHHHHHHGGHHHHIHHHIIHHHHHHHHHHHHHHHHHHHHHHHGHHHHHHHGGGGHHHHHHHHHHHHHHHHHHHHHHHHHHHHHHHHHHHHHHHHHHHHHHHHHHHHHHHHHHHHHHHHHHHHHHHGHHHHHHHHHHHGGHHHGHHHHHHHHHHHHHHHHHHHHHHHHHHHHHHHHHHHHHHHHHHHHHFHHHHGHHHHGHHHHHGGH
@M05620:45:000000000-G6HP7:1:1101:4643:12663 1:N:0:123
CATCCTGACCCTGAAGTACCCCATTGAGCATGGCATCGTCACCAACTGGGACGACATGGAGAAGATCTGGCACCACACCTTCTACAACGAGCTGCGCGTGGCCCCGGAGGAGCACCCAGTGCTGCTGACCGAGGCCCCCCTGAACCCCAAGGCCAACAGAGAGAAGATGACTCAGGTGAGGCTCGGCCGACGCCCGTGCTCCTCCCGTCCTTTCCCCAGTCATTTTCTGCCCGGCTTGATTTCTGACATTA
+
BBBBBFFFFFFFEG4BBFGGGGEGFGFDGFDECGHHHFEHDGHHHEHHFCCGEAEEFHHBGGFFHFHFHFHHHEHHEEGHHHHGHFHFGAE@AFFGGGEEGGHHGE@DGC/<GEGHFGH<GGDHHHHHFFGGCC@.E@@@DGHHHHDEGGGGHHGGF.BBGGDGGFGGBGBF090CCBCFFAEFB>?A--;9-BB?B.A:/9BFFA?EFFD/9BFF..A/999BFB//;BFED9--@-.9/;FF/:/;99/
@M05620:45:000000000-G6HP7:1:1101:18990:12721 1:N:0:123
AGATTACTGCAACAGTTCCCCCTGGACCTGGAAAAGTTTCTTGCCTGGCTTACAGAAGCTGAAACAACTGCCAATGTCCTACAGGATGCTACCCGTAAGGAAAGGCTCCTAGAAGACTCCAAGGGAGTAAAAGAGCTGATGAAACAATGGCAAGTAAGTCAGGCATTTCCGCTTTAGCACTCTTGTGGATCCAATTGAACAATTCTCAGCATTTGTACTTGTAACTGACAAGCCAGGGACAAAACAAAGAT
+
BBCCCFFFFFFFGGGGGGGGGGGGHHHHHHHHHHHHHHHHHHHHHHHHHHHHHHHHHHHHHHHHHHHHHHHHHHHHHHHHHHHHHHHHHHHHHHGGFFHHHHHHHHHHGHHHHHHHHHHHHGHGGHGGHHHHHGHHHHGHHHHHHHHHHHHHHGHHHHHHHHHHHHHHHHGGGGGHHHHHHHHHHHHGHHHHHHHHHHHGGHHHHHHHHHHHHHHHHHHHHHHHHHHGHHHHHGGGGGGGGGGGGGGGGGF
@M05620:45:000000000-G6HP7:1:1101:17319:12726 1:N:0:123
AAACCAGAAGACATGAGGTCAGCTAGATCGGAAGAGCACACGTCTGAACTCCAGTCACTCTCGCGCATCTCGTATGCCGTCTTCTGCTTGAAAAAAAAAAAAAAAAAAAAAAATAGACAAAGTATATGTTTTAAAAAAAAAAAAATAAATAGAAGAACAAAAGATAAAGTAATATGAAAAGAGACACACGTATTGGAATATACCATAAATAAAGAGTATAAACATATGGTGACATTATATTCATAGTTAGT
+
CDDDDCDFFFFFGGGFGGGGGGHHGHHHHHGGGGHHHHHHHGHHHGHHHHHHHHHHHHHHHHGGGGGGFHHHFEHHHHGFGHGHHHHHHHGHGGHGEGGGB<>>>/<--<---.<0000///000000:;0/00000------;-.00000:0000////..;.:00:0;000:000:0::.//////.-./00000000000000000000000/000000000000000000:00;00:000000000:
@M05620:45:000000000-G6HP7:1:1101:18994:12739 1:N:0:123
AGATTACTGCAACAGTTCCCCCTGGACCTGGAAAAGTTTCTTGCCTGGCTTACAGAAGCTGAAACAACTGCCAATGTCCTACAGGATGCTACCCGTAAGGAAAGGCTCCTAGAAGACTCCAAGGGAGTAAAAGAGCTGATGAAACAATGGCAAGTAAGTCAGGCATTTCCGCTTTAGCACTCTTGTGGATCCAATTGAACAATTCTCAGCATTTGTACTTGTAACTGACAAGCCAGGGACAAAACAAAGAT
+
1>A>>FFFDFDDGG1FGGGGGGGGACGHHFFBFBFHAFBGFGHHHHGEHHFFHHFFFHHHFHFHHBGHHHHHGGHFHHHHFHHHHAGFGHFHHHGFEEHHHHFHHHHHGHHHHHHHHHHHHHGGGHGGHHHHHGHHHHGHHHHHHHHHHHHHHGHHHHHHHHHHHHHHHHGGGGGHHHHHHHHHHFHGGHHHHHHHHHHGFGHHHHHHHHHHHHHHHFHHHHHHHHHGHHHHHGGGGGGGGGGGGGGGGGF
@M05620:45:000000000-G6HP7:1:1101:17230:12755 1:N:0:123
ATCTCTATCTCCTAAAAACCTGTTTAGATTTGGAGATAGACCTTCAGGTTTTTCATCATTTTCTGCATGAATTATACATTGACCACGTTCCAGCGTGGTCAGTTTGCAGCATTCTGTTATTTTGTTTGACAGAGTGTCTTGTTGAGAACATATGTAGGACATGATTTTTTCCTGCAACAGGGAAAATAAAGTATAAGTTTTAAAGATTTATTCTTTAATAAAGGATCTCAAAGCCAGCTTTAGAAAAAGGA
+
AABBBFFFFFFFGGBGBGEGGGFHHHHFHHHHHCHCHHHGHHHHHHHFHHHGGHHHHHHHHHHHHHHHHHHHHGHHHHHHHGHHHHGHHHHHHHGEEGHHGHHHHHHHGHHHHHHHHHHHHHHFHHHHFHHHGHHHHHHHFHHHHHHHHEFHFHHHHGHHHHHHHHHHHGHHHHHHFFGHHGEHHFGF1FFHHHGHHHHGHHFDGGGHEHHHHHHHHHHHHHH0CGHHHHHHFHHHHFHHHHHHHHHH?EG
@M05620:45:000000000-G6HP7:1:1101:17214:12773 1:N:0:123
ATCTCTATCTCCTAAAAACCTGTTTAGATTTGGAGATAGACCTTCAGGTTTTTCATCATTTTCTGCATGAATTATACATTGACCACGTTCCAGCGTGGTCAGTTTGCAGCATTCTGTTATTTTGTTTGACAGAGTGTCTTGTTGAGAACATATGTAGGACATGATTTTTTCCTGCAACAGGGAAAATAAAGTATAAGTTTTAAAGATTTATTCTTTAATAAAGGATCTCAAAGCCAGCTTTAGAAAAAGGA
+
CBCCCFFFFFFFGGGGGGGGGGHHHHHHHHHHHHHHHHHHHHHHHHHHHHHGGHHHHHHHHIHHIHHHHHHHHHHHHHHHHFHHHHGHHHHHHHGGGGHHHHHHHHHHHHHHHHHHHHHHHHHHHHHHHHHHHHHHHHHHHHHHHHHHHHHHHHHHHHFHHHHHHHHHHGHHHHHHHHHHHGGHHHHHHHHHHHHHHHHHHHHHHHHHHHHHHHHHHHHHHHHHHHHHHHHHGHHHHGHHHHHEHHHHGGH
@M05620:45:000000000-G6HP7:1:1101:28639:12779 1:N:0:123
ATCTCTATCTCCTAAAAACCTGTTTAGATTTGGAGATAGACCTTCAGGTTTTTCATCATTTTCTGCATGAATTATACATTGACCACGTTCCAGCGTGGTCAGTTTGCAGCATTCTGTTATTTTGTTTGACAGAGTGTCTTGTTGAGAACATATGTAGGACATGATTTTTTCCTGCAACAGGGAAAATAAAGTATAAGTTTTAAAGATTTATTCTTTAATAAAGGATCTCAAAGCCAGCTTTAGAAAAAGGA
+
BAABBFFFFFFFGGGGGGGGGGGHHGHHHHHHHFHHHHHHHHHHHHHHHHHGGHGHHHHHHHHHHHHHHGHHHHHHHHHHHHHHHHGHHHHHHHGEFGHHDGGHHHHHHHHHHHHHHHHHHHHHHHHHHHGHHHHHHHHHHHHHHHHHHHHHHHGHHHHHHHHHHHHHHGHHHHHGGHHHGGGHGHHGGHHHHHHGHGGFHGGHHHHHHHHHHHHHHHHGHFGHFHHHGHHFGHHHHGGHHGFFFHHHGGF
@M05620:45:000000000-G6HP7:1:1101:28416:12780 1:N:0:123
AGATTACTGCAACAGTTCCCCCTGGACCTGGAAAAGTTTCTTGCCTGGCTTACAGAAGCTGAAACAACTGCCAATGTCCTACAGGATGCTACCCGTAAGGAAAGGCTCCTAGAAGACTCCAAGGGAGTAAAAGAGCTGATGAAACAATGGCAAGTAAGTCAGGCATTTCCGCTTTAGCACTCTTGTGGATCCAATTGAACAATTCTCAGCATTTGTACTTGTAACTGACAAGCCAGGGACAAAACAAAGAT
+
B@BBBFFFDF4FGGGGGGGGGGGGHHHHHHHHHHHHHHHHHHHHHHHHHHHHHHHHHHHHHHHHHHHHHHHHHHHHHHHHHHHHHHHFGHDGHHGF/EHHHHHHHHHHGHHHHHHHHHHHHCGFEGEFHFGHHGHHHHHHF?FGHHHHHHHHHGHHHHHHHHHHHHHHHHGGGGGHHHHHHHHHHHHGHHHHFGHHHGHHHHHHHHHFHHGHHHHHHHHHHHHGHHHGHHHHGGGGGGGGEA/AFEGGGGF
@M05620:45:000000000-G6HP7:1:1101:15151:12803 1:N:0:123
ATCTCTATCTCCTAAAAACCTGTTTAGATTTGGAGATAGACCTTCAGGTTTTTCATCATTTTCTGCATGAATTATACATTGACCACGTTCCAGCGTGGTCAGTTTGCAGCATTCTGTTATTTTGTTTGACAGAGTGTCTTGTTGAGAACATATGTAGGACATGATTTTTTCCTGCAACAGGGAAAATAAAGTATAAGTTTTAAAGATTTATTCTTTAATAAAGGATCTCAAAGCCAGCTTTAGAAAAAGGA
+
DCCCCFFFFFFFGGGGGGGGGGHHHHHHHHHHHHHHHHHHHHHHHHHHHHHGGHHHHIIHIHIIHHHHHHHHHHHHHHHHHHHHHHGHHHHHHHGGGGHHHHHHHHHHHHHHHHHHHHHHHHHHHHHHHHHHHHGHHHHHHHHHHHHHHHHHHHHHHHHHHHHHHHHHHGHHHHHHHHHHHGGHHHHHGHHHHHHHHHHHHHGHHHHHHHHHHHHHHHHHHHGHHHHHHHHHHHHHHGHHHHGFHHHHGGH
@M05620:45:000000000-G6HP7:1:1101:15167:12814 1:N:0:123
ATCTCTATCTCCTAAAAACCTGTTTAGATTTGGAGATAGACCTTCAGGTTTTTCATCATTTTCTGCATGAATTATACATTGACCACGTTCCAGCGTGGTCAGTTTGCAGCATTCTGTTATTTTGTTTGACAGAGTGTCTTGTTGAGAACATATGTAGGACATGATTTTTTCCTGCAACAGGGAAAATAAAGTATAAGTTTTAAAGATTTATTCTTTAATAAAGGATCTCAAAGCCAGCTTTAGAAAAAGGA
+
DCCCDFFFFFFFGGGGGGGGGGHHHHHHHHHHHHHHHHHHHHHHHHHHHHHGGHHHHHHHHHHHIHHHHHHHHHHHHHHHHHHHHHGHHHHHHHGGGGHHHHHHHHHHHHHHHHHHHHHHHHHHHHHHHGHHHHHHHHHHHHHHHHHHHHHHHHHHHHHHHHHHHHHHHGHHHHHHHHHHHGGHHHHHHHHHHHHHHGHHHHHHHHHHHHHHHGHHHHHHHHHHHHHHHHHHHGHHHGHHHHGHHHHHGGH
@M05620:45:000000000-G6HP7:1:1101:26370:12832 1:N:0:123
CATCCTGACCCTGAAGTACCCCATTGAGCATGGCATCGTCACCAACTGGGACGACATGGAGAAGATCTGGCACCACACCTTCTACAACGAGCTGCGCGTGGCCCCGGAGGAGCACCCAGTGCTGCTGACCGAGGCCCCCCTGAACCCCAAGGCCAACAGAGAGAAGATGACTCAGGTGAGGCTCGGCCGACGCCCGTGCTCCTCCCGTCCTTTCCCCAGTCATTTTCTGCCCGGCTTGATTTCTGACATTA
+
DDDDDFFFFFFFGGGGGGGGGGGHHHHHHHGHHHHHHGHHHGHHHGHHHHHHGGGGGHHHHHHHHHHHHHHHHGHHHGGHHHHHHHHHGGGGGHHGGGGGGGHHGGGGGGGGHHHHGGHHHHHHHHHHHHGGGGGGGGGGGGHHHHGGGGHGHHGGGGGGGGGGGGGGGGGGGGGGGGGGGGGGFFFFFFFFFFFFFFFFFFFFFFFFFFFFFFFFFFFBFFFFFFFFFFFEFFFFFFAFFFFFBBFFFF0
@M05620:45:000000000-G6HP7:1:1101:7305:12840 1:N:0:123
ATCTCTATCTCCTAAAAACCTGTTTAGATTTGGAGATAGACCTTCAGGTTTTTCATCATTTTCTGCATGAATTATACATTGACCACGTTCCAGCGTGGTCAGTTTGCAGCATTCTGTTATTTTGTTTGACAGAGTGTCTTGTTGAGAACATATGTAGGACATGATTTTTTCCTGCAACAGGGAAAATAAAGTATAAGTTTTAAAGATTTATTCTTTAATAAAGGATCTCAAAGCCAGCTTTAGAAAAAGGA
+
DDDDDFFFFFFFGGGGGGGGGGHHHHHHHHHHHGHHHHHHHHHHHHHHHHHGGHHHHHHHHIHHIHHHHHHHHHHHHHHHHHHHHHGHHHHHHHGGGGHHHHHHHHHHHHHHHHHHHHHHHHHHHHHHHHHHHHHHHHHHHHHHHHGHHHHHHHHHHHHHHHHHHHHHHGHHHHHHHHHHHGGHHHHHHGHHHHHHHHHHHHHHHHHHHHHHHHHHHHHHHGHHHHHHHGGHHHHHHGHHHHHHHHGHGGH
@M05620:45:000000000-G6HP7:1:1101:15911:12853 1:N:0:123
AGATTACTGCAACAGTTCCCCCTGGACCTGGAAAAGTTTCTTGCCTGGCTTACAGAAGCTGAAACAACTGCCAATGTCCTACAGGATGCTACCCGTAAGGAAAGGCTCCTAGAAAACTCAAAGGGGGTAAAAGAGCTGTTGAAACAATGGCAAGTAAGTCAGGCATTTCCGCTTTAGCACTCTTGTGGATCCAATTGAACAATTCTCAGCATTGGTACTTGTAACTGACAAGCCAGGGACAAAACAAAGAT
+
BABBBFFFBFDFGGCGGGGGGGGGHHHHHHHHHHHHGHHHHHHHHHHHHHHHHHHHHHHHHHHHHHHHHHHHFHHHHHHHGHHHHHHFGHDHHHGG>EHHHH3EFHHHGHHHH342??F3333B//><CCGB3/?22?3222@@2F<2F2@F2<<?1?11<F0F<FH1G1<<EG<111=11<D0D0<.00<<D0D<0CCCG/C00:000:0CG000:0<:00;B0999/;0:../AEAE.EFGG.CF9///
@M05620:45:000000000-G6HP7:1:1101:27056:12867 1:N:0:123
AGATTACTGCAACAGTTCCCCCTGGACCTGGAAAAGTTTCTTGCCTGGCTTACAGAAGCTGAAACAACTGCCAATGTCCTACAGGATGCTACCCGTAAGGAAAGGCTCCTAGAAGACTCCAAGGGAGTAAAAGAGCTGATGAAACAATGGCAAGTAAGTCAGGCATTTCCGCTTTAGCACTCTTGTGGATCCAATTGAACAATTCTCAGCATTTGTACTTGTAACTGACAAGCCAGGGACAAAACAAAGAT
+
BBBBBFFFBF@FGGGGGGGGGGGGHHHHHHHHHHHHHHHHHHHHHHHHHHHHHHHHHHHHHHHHHHHHHHHHHHHHHHHHHHHHHHHGGH5GHHGG/EHHHHHGHHHHGHHHHHGHHHHHH3FFDHGGHDHHHGHHHHGHH3FGHHHHHHHHHGHHHHHHHHHHHHHHHHGGGGGHHHHHHHHHHHHGHHHHHHHHHGGHFHHHHHHHHHHHHHHHHHHHHHFHHHHHHHHHHGGGGGGGGF9CGGGGGGF
@M05620:45:000000000-G6HP7:1:1101:21607:12906 1:N:0:123
CATCCTGACCCTGAAGTACCCCATTGAGCATGGCATCGTCACCAACTGGGACGACATGGAGAAGATCTGGCACCACACCTTCTACAACGAGCTGCGCGTGGCCCCGGAGGAGCACCCAGTGCTGCTGACCGAGGCCCCCCTGAACCCCAAGGCCAACAGAGAGAAGATGACTCAGGTGAGGCTCGGCCGACGCCCGTGCTCCTCCCGTCCTTTCCCCAGTCATTTTCTGCCCGGCTTGATTTCTGACATTA
+
DCDDDFFFFFFFGGGGGGGGGGGHHHHHHHHHHHHHHGHHHGHHHGHHHHHHGGGGGHHHHHHHHHHHHHHHHGHHHGGHHHHHHHHHGGGGGHHGGGGGGGHHGGGGGGGGHHHHGGHGHHHHHHHHHHGGGGGGGGGGGGHHHHGGGGHGHHGGGGGGGGGGGGGGGGGGGGGGGGGGGGGGFFFFFFFFFFFFBFFFFFFFFFFFFFFFFFFFFFFFFFFFFFFFFFFFDFFFFFFFFFFFFBFFFF0
@M05620:45:000000000-G6HP7:1:1101:21361:12922 1:N:0:123
AGATTACTGCAACAGTTCCCCTGGACCTGGAAAAGTTTCTTGCCTGGCTTACAGAAGCTGAAACAACTGCCAATGTCCTACAGGATGCTACCCGTAAGGAAAGGCTCCTAGAAGACTCCAAGGGAGTAAAAGAGCTGATGAAACAATGGCAAGTAAGTCAGGCATTTCCGCTTTAGCACTCTTGTGGATCCAATTGAACAATTCTCAGCATTTGTACTTGTAACTGACAAGCCAGGGACAAAACAAAGATC
+
ABBBBFFFFFFFGGGGGGGGGGGHFGHHHHHHHHHHHHHHHHHHHHHHHHHHHHHHHHHHHHHHHHHHHHHHHHHHHHHHHHHHHHHHHHHHHGGGGHHHHHH1GHHGHHHHHHHHHHHHHHGGHGGHHHHHGHHHHHHHHHHHHHHHHHHHGGHHHHHHHHHHHHHHHGGGGGHHHHHHHHGHHHGHHHHHHHHHHHHHHHHHHHHHHHHHHHHHGHHHFHHHHHFHHHHHGGHGGGGGGGFFGGGGGGG
@M05620:45:000000000-G6HP7:1:1101:28610:12942 1:N:0:123
ATCTCTATCTCCTAAAAACCTGTTTAGATTTGGAGATAGACCTTCAGGTTTTTCATCATTTTCTGCATGAATTATACATTGACCACGTTCCAGCGTGGTCAGTTTGCAGCATTCTGTTATTTTGTTTGACAGAGTGTCTTGTTGAGAACATATGTAGGACATGATTTTTTCCTGCAACAGGGAAAATAAAGTATAAGTTTTAAAGATTTATTCTTTAATAAAGGATCTCAAAGCCAGCTTTAGAAAAAGGA
+
CCCCCFFFFFFFGGGGGGGGGGGHHHHHHHHHHHHGHHHHHHHHHHHHHHHGGHHHHIHHHHIHIHHHHHHHHHHHHHHHHHHHHHGHHHHHHHGGGGHHHHHHHHHHHHHHHHHHHHHHHHHHHHHHHHHHHHHHHHHHHHHHHHHHHHHHHHHHHHHHHHHHHHHHHGHHHHHHHHHHHGGHHHHHHHHHHHHHHGHHHHHHHHHHHHHHHHHHHHHHHHGHHHHHHHHHHHHHHGHHHHGFHHHHGGH
@M05620:45:000000000-G6HP7:1:1101:13785:12949 1:N:0:123
ATCTCTATCTCCTAAAAACCTGTTTAGATTTGGAGATAGACCTTCAGGTTTTTCATCATTTTCTGCATGAATTATACATTGACCACGTTCCAGCGTGGTCAGTTTGCAGCATTCTGTTATTTTGTTTGACAGAGTGTCTTGTTGAGAACATATGTAGGACATGATTTTTTCCTGCAACAGGGAAAATAAAGTATAAGTTTTAAAGATTTATTCTTTAATAAAGGATCTCAAAGCCAGCTTTAGAAAAAGGA
+
BBCCCFFFFFFFGGGGGGGGGGHHHHHHHHHHHHGHHHHGFHHHHHHHHHHGGHHHHFHHHIHHIHHHHHHHHHHHHHHHHHHHHHGHHHHHHHGEDGGHHGHHHHHHHHGHHGHHHHHHHHHHHHHHGHHHHHHHHHHHHHHHHHGHHHHHGHHHGHGHHHHHHHHHHGFHHGHHHHGHHGGHGGHHFFHHHHHHHHHHHGHHGGHHHHHHHHHHHHHHHHHHHHHHHHHHHHHHHGHHHHGHHHHHGGH
@M05620:45:000000000-G6HP7:1:1101:8779:12951 1:N:0:123
ATCTCTATCTCCTAAAAACCTGTTTAGATTTGGAGATAGACCTTCAGGTTTTTCATCATTTTCTGCATGAATTATACATTGACCACGTTCCAGCGTGGTCAGTTTGCAGCATTCTGTTATTTTGTTTGACAGAGTGTCTTGTTGAGAACATATGTAGGACATGATTTTTTCCTGCAACAGGGAAAATAAAGTATAAGTTTTAAAGATTTATTCTTTAATAAAGGATCTCAAAGCCAGCTTTAGAAAAAGGA
+
BBBBBFFBFFFFGGGGGGGGGGHHHGHHHBHHC4GFHHHHHHHHGHHEHHHGGHHHHHHHHHHHHGFHHHHHHGHFHHHHFHGHGHGGFHHFHHGFGGHHHHHHHHHGHHHGHHFHHHFHFHHHHHHFHHFGEGGHHHHHHHGHHHHHGHHGGHHBGFEGHHHHHHHGHGHHHHHHHHGHGGGAGFGHGFGHHHGGHGHHHHEGHGHHHHHHHHHHH0=D0DDGFHHHHHHHGGHHHGGHHGHEGFHFDFG
@M05620:45:000000000-G6HP7:1:1101:20651:12958 1:N:0:123
CATCCTGACCCTGAAGTACCCCGGCTTGATTTCTGACATTAGATCGGAAGAGCACACGTCTGAACTCCAGTCACTCTCGCGCATCTCGTATGCCGTCTTCTGCTTGAAAAAAAAAAAAATACAACTTAGGTTCTTTCTTTTTTTCTTCCTCTCTCACCTTGTCCTCCTCCTTTTTTCACTCCTTCCTTCTTATTCCTTCATCAACTTTTATCCTCCTCTCTTCTTCTCGCATCCTCTCCCCTCTCCTTCCT
+
CCCCCFFFFFFFGGGGGGGGGGGGGGGGHHHHHHHHHHHHGHGHHHGGGGHHHHHHHGHHHGHHHFHHHHHHHGHHHHGGGGGGGFHHGGHHHHGECHGHHHHHHHGH3GFEFGG?<</01<1111111111111>10<<00--/00::0;</0:00;0000;000/////000C9/9000;00;BB09F0000;000009090/;00:90;000;F/:/;0;B0BB9..-;-9:FBF/::/./9/00;/0
@M05620:45:000000000-G6HP7:1:1101:27581:12975 1:N:0:123
AGATTACTGCAACAGTTCCCCCTGGACCTGGAAAAGTTTCTTGCCTGGCTTACAGAAGCTGAAACAACTGCCAATGTCCTACAGGATGCTACCCGTAAGGAAAGGCTCCTAGAAGACTCCAAGGGAGTAAAAGAGCTGATGAAACAATGGCAAGTAAGTCAGGCATTTCCGCTTTAGCACTCTTGTGGATCCAATTGAACAATTCTCAGCATTTGTACTTGTAACTGACAAGCCAGGGACAAAACAAAGAT
+
AABBAFFFBD4FGGGGGGGGGGGGHHHHHHHHGHHHHHHHHHHHHHHHHHHHHHHHHHHHHHHHHHHHHHHHGHHHHHHHHHHHHHHGHH5GHHGF/BGHHHHHHHHHGHHHHHHHHHHFH3BFEFEGH4GHHGHHHHFHH3DGHHHHHHHHHGHHHHHHHHHHHHHHHHGGGGGHHHHHHHHGHFHFHHHHHHHHHDDGHHHHHHHHHHHHGHHHHFHHGFGHHHHFHHHHHGGGGGGGFF/;FGGGGGF
@M05620:45:000000000-G6HP7:1:1101:9643:12980 1:N:0:123
CATCCTGACCCTGAAGTACCCGGCTTGATTTCTGACATTAGATCGGAAGAGCACACGTCTGAACTCCAGTCACTCTCGCGCATCTCGTATGCCGTCTTCTGCTTGAAAAAAAAAAAAAATTACTGTTACCCACAGTTCTTGCACCTCCTCTATGTCATACCTGCTTCTTTCTTTCCCCCCCCCCCCTCCCTCCTCCTCTGTCCCTCTCTCCCCCTTCCTCCCTCTCCCCCCCTCTCCCTCTCTTACCCTTC
+
CCCCCFFFFFFFGGGGGGGGGGGGGGGGHHHFFHFHHHHGHHFFGEEEEFHGHHFFFFHHGFGGFHHHHHHHHGGHHGGGGGEEBGG1EFHFHEEEGGDEGFGHGBGHFHGGGFC///-0111111<1>=01...0000<0000//.<//00000000<C:0;./:0;0;;0000009.------:-;.:/::/;B////9/::/B9/;///..-.///:B.////;/..:::.////;//9///://///
@M05620:45:000000000-G6HP7:1:1101:23833:12987 1:N:0:123
CATCCTGACCCTGAAGTACCCCATTGAGCATGGCATCGTCACCAACTGGGACGACATGGAGAAGATCTGGCACCACACCTTCTACAACGAGCTGCGCGTGGCCCCGGAGGAGCACCCAGTGCTGCTGACCGAGGCCCCCCTGAACCCCAAGGCCAACAGAGAGAAGATGACTCAGGTGAGGCTCGGCCGACGCCCGTGCTCCTCCCGTCCTTTCCCCAGTCATTTTCTGCCCGGCTTGATTTCTGACATTA
+
CCCCCFFFFFFFGGGGGGGGGGGHHHHHHHHHHGHHHGHHHGHHHGHHHHHHGGGGGHHHHHHHHHHHHHHHHGHHHGGHHHHHHHHHGGGGGHHGGGGFGGHHGGGGGGGGHHHHGGHHHHGHHHHHHHGGGGGGGGGGGGHHHHGGGGHGHHGGGGGGGGFGGGFGGGGGGGGGGGGGGGGGFFFFFFFFFFFF;AD?FFEFFFFADDDFFFFFFFFFFEBFFFFFFFFFFFFFCFFEFFFFF:FFFF0
@M05620:45:000000000-G6HP7:1:1101:18518:12995 1:N:0:123
ATCTCTATCTCCTAAAAACCTGTTTAGATTTGGAGATAGACCTTCAGGTTTTTCATCATTTTCTGCATGAATTATACATTGACCACGTTCCAGCGTGGTCAGTTTGCAGCATTCTGTTATTTTGTTTGACAGAGTGTCTTGTTGAGAACATATGTAGGACATGATTTTTTCCTGCAACAGGGAAAATAAAGTATAAGTTTTAAAGATTTATTCTTTAATAAAGGATCTCAAAGCCAGCTTTAGAAAAAGGA
+
CBCCDFFFFFFFGGGGGGGGGGHHHHHHHHHHHHHHHHHHHHHHHHHHHHHGGHHHHIHHIIHHHHHHHHHHHHHHHHHHHHHHHHGHHHHHHHGGGGHHHHHHHHHHHHHHHHHHHHHHHHHHHHHHHHHHHHHHHHHHHHHHHHHHHHHHHHHHHHHHHHHHHHHHHGHHHHHHHHHHHGGHHHHHHHHHHHHHHHHHHHHHHHHHHHHHHHHHHHHHHHHHHHHHHHHHHHHHHGHHHHHGHHHHGGH
@M05620:45:000000000-G6HP7:1:1101:28035:12999 1:N:0:123
AGATTACTGCCACAGTTCCCCCTGGACCTGGAAAAGTTTCTTGCCTGGCTTACAGAAGCTGAAACAACTGCCAATGTCCTACAGGATGCTACCCGTAAGGAAAGGCTCCTAGAAGACTCCAAGGGAGTAAAAGAGCTGATGCAACAATGGCAAGTAAGTCAGGCATTTCCGCTTTAGCACTCTTGTGGATCCAATTGAACAATTCTCAGCATTTGTACTTGTCACTGACAAGCCAGGGACAAAACAAAGAT
+
>>3>AFFFBD4BFGFFGGGGGGGGHHHHHHCBC3GHGGHHHHHHHHHHHHHEHHHHHHHHHHHHHHHHHHHHBFGBGHHHGHHHHHHBGH5FGHGG/EGHGFGGHHHHGGHHHHHEHHHHH3BFCFEEH4FGHFHHHHDHH11FHHHHH1GGHGHHHHGHHHGHHHHHHGGGGGGHHHGHHHHHHGHGHHHCH0GGHDGF0CDHHHHFHHHHHCFHFHHHHH00GFH0CGHHGG/:ADEG..99FA;FFBF
@M05620:45:000000000-G6HP7:1:1101:28025:13015 1:N:0:123
AGATTACTGCAACAGTTCCCCCTGGACCTGGAAAAGTTTCTTGCCTGGCTTACAGAAGCTGAAACAACTGCCAATGTCCTACAGGATGCTACCCGTAAGGAAAGGCTCCTAGAAGACTCCAAGGGAGTAAAAGAGCTGATGAAACAATGGCAAGTAAGTCAGGCATTTCCGCTTTAGCACTCTTGTGGATCCAATTGAACAATTCTCAGCATTTGTACTTGTAACTGACAAGCCAGGGACAAAACAAAGAT
+
BABBBFFFBFDFGGEGGGGGGGGGHHHHHHHHHHHHHHHHHHHHHHHHHHHHHHHHHHHHHHHHHHHHHHHHHHHHHHHHHHHHHHHBGH5GHHGF>EHHHHHHHHHHGHHHHHFHHHHHHCEF?FFGFEHHHGHHHHFHH3GGHHHHHHHHHGHHHHHHHHHHHHHHHHGGGGGHHHHHHHHHHGHGHHHHFGHHHDDHHHHHHHHHHHHHHGHHHHHHHHHHHHHHGGHHGGGGGGGGGF9AFGGGGGC
@M05620:45:000000000-G6HP7:1:1101:26372:13049 1:N:0:123
ATCTCTATCTCCTAAAAACCTGTTTAGATTTGGAGATAGACCTTCAGGTTTTTCATCATTTTCTGCATGAATTATACATTGACCACGTTCCAGCGTGGTCAGTTTGCAGCATTCTGTTATTTTGTTTGACAGAGTGTCTTGTTGAGAACATATGTAGGACATGATTTTTTCCTGCAACAGGGAAAATAAAGTATAAGTTTTAAAGATTTATTCTTTAATAAAGGATCTCAAAGCCAGCTTTAGAAAAAGGA
+
CCCCDFFFFFFFGGGGGGGGGGHHHHHHHHHHHHHGHHHHHHHHHHHHHHHGGHHHHHHIHIHHHHHHHHHHHHHHHHHHHHHHHHGHHHHHHHGGGGHHHHHHHHHHHHHHHGHHHHHHHHHHHHHHHHHHHHHHHHHHHHHHHHHHHHHHHHHHHHHHHHHHHHHHHGHHHHHHHHHHHGGHHHHHHHHHHHHHHHHHHGHHHHHHHHHHHHHHHGHGHHHHHHHHHGHGHHHHHGHHHHHHHHGHGGH
@M05620:45:000000000-G6HP7:1:1101:24739:13056 1:N:0:123
ATCTCTATCTCCTAAAAACCTGTTTAGATTTGGAGATAGACCTTCAGGTTTTTCATCATTTTCTGCATGAATTATACATTGACCACGTTCCAGCGTGGTCAGTTTGCAGCATTCTGTTATTTTGTTTGACAGAGTGTCTTGTTGAGAACATATGTAGGACATGATTTTTTCCTGCAACAGGGAAAATAAAGTATAAGTTTTAAAGATTTATTCTTTAATAAAGGATCTCAAAGCCAGCTTTAGAAAAAGGA
+
BBBBBFFFFFFFGGGGGGGGFGHHHHHHHHHHHHHHHHHDGFHHHHHHHHHGGHHHHHHHHHHHHHHGHHFGHHHHHGHHHHGHHHGHHHHFGHGFGGHHHHHHHHHHHHGHHHHHHHHHHHHHFHHHHHHHHHGHHHHHHHHHHHGHHHFHHHHHHHFHHHHHHHHHHGHHHHHHDFHGGEEHHHGHGFGHHHHHHHHHHFHDD<GHFHHHHHHHHFHHHHHFHHHHHHHHHHHHHGHHHHHFHHHHGGH
@M05620:45:000000000-G6HP7:1:1101:27305:13066 1:N:0:123
CATCCTGACCCTGAAGTACCCCGGCTTGATTTCTGACATTAGATCGGAAGAGCACACGTCTGAACTCCAGTCACTCTCGCGCATCTCGTATGCCGTCTTCTGCTTGAAAAAAAAAAAACAACATATAACAGAGCCTCACTAGATTACTACACCTCTATTCCAACACACAAAAAACCCACAGACTCCACCTAACCCACTAGCGCCTGCTCTAGCACCCGACCCCTCCCATCCCAGCTCCACGTCGCCTCTCA
+
DEEEEFFFFFFFGGGGGGGGGGGGGGGGHHHHHGGHHHHHHHHHHHGGGGHHHHHHHGHHHGHHHHHHHHHHHHHHHHGGGGGGGHHHGGHHHHGGGHGHHHHHHHHHFHHGGGG/<>/?//=011111110>00001<11001=10111</</.0<11:11<0.....<...-.......0.00:0/..00/<...:/0/---...01111100..<--<-...../1/..00.0000/...<-<..0/0
@M05620:45:000000000-G6HP7:1:1101:6797:13073 1:N:0:123
ATCTCTATCTCCTAAAAACCTGTTTAGATTTGGAGATAGACCTTCAGGTTTTTCATCATTTTCTGCATGAATTATACATTGACCACGTTCCAGCGTGGTCAGTTTGCAGCATTCTGTTATTTTGTTTGACAGAGTGTCTTGTTGAGAACATATGTAGGACATGATTTTTTCCTGCAACAGGGAAAATAAAGTATAAGTTTTAAAGATTTATTCTTTAATAAAGGATCTCAAAGCCAGCTTTAGAAAAAGGA
+
CCCCDFFFFFFFGGGGGGGGGGHHHHHHHHHHHHHHHHHHHHHHHHHHHHHGGHHHHIHHHHHIHHHHHHHHHHHHHHHHHHHHHHGHHHHHHHGGGGHHHHHHHHHHHHHHHHHHHHHHHHHHHHHHHHHHHHHHHHHHHHHHHHGHHHHHHHHHHHHHHHHHHHHHHGHHHHHHHHHHHGGHHHHHHHHHHHHHHHHHHHGHHHHHHHHHHHHHHHHHHGHHHHHHHGHHHHHHHGHHHHHGGHHHGGH
@M05620:45:000000000-G6HP7:1:1101:6777:13079 1:N:0:123
ATCTCTATCTCCTAAAAACCTGTTTAGATTTGGAGATAGACCTTCAGGTTTTTCATCATTTTCTGCATGAATTATACATTGACCACGTTCCAGCGTGGTCAGTTTGCAGCATTCTGTTATTTTGTTTGACAGAGTGTCTTGTTGAGAACATATGTAGGACATGATTTTTTCCTGCAACAGGGAAAATAAAGTATAAGTTTTAAAGATTTATTCTTTAATAAAGGATCTCAAAGCCAGCTTTAGAAAAAGGA
+
AAABBF5FFFFFGGFGGGGGGGHHHFGGHHHHHFHFHHHCGHHHHHHHHHHGGHHHHHHHHHHHFHHHHHHHHHHHHHHHHHHHHHGHHHHHHHGEGCHHHHHHHHHEHHHHHHHHHHGHHHHHHHHHEHHHHHGHHHHHHHHH4FGFGGHHHHHHHHHHHGGHHHHHHGHHHHHH1FGFHGGHECFD1FFHHHHGGFFHHGF1FBGHHGHHHHHHBGGFFHHHGHHHGFHHHHHHHGHHHHHHGHGHDGG
@M05620:45:000000000-G6HP7:1:1101:9214:13085 1:N:0:123
TACCTGTACTGGGGAAGCACACGTCTGAACTCCAGTCACTCTCGCGCATCTCGTATGCCGTCTTCTGCTTGAAAAAAAAAAAACTAAAACAAAAGCTACTGAACATTCATCTACATTGTGAAAGCAACAATTAAACAAAGGTCCTGCGCTTCTAGCATTGGCATCACGTAGGATATGACATAGTATTACCACGATTCAGAGGTATGTCGTCAAGATGCTACTACTAAGTGTTAATGGACGAGTCACTCACC
+
CCCCCFFFFFFFGGGGGGGGGGGHHHGHGHHHHGHHHHHHHHHGGGGGGAGHHGFHHHHGEGHGHHHHHHHHHGHGGGGGG>//3333?B/?002022B2?22B33222222D2@22222>22101000/1111111.000111111---..0000000<0/00/0;.:/..00000000000000000000.-.90000:.900000.....;00:900000;000000000000000---:/0000/0.
@M05620:45:000000000-G6HP7:1:1101:8856:13090 1:N:0:123
CATCCTGACCCTGAAGTACCCCGGCTTGATTTCTGACATTAGATCGGAAGAGCACACGTCTGAACTCCAGTCACTCTCGCGCATCTCGTATGCCGTCTTCTGCTTGAAAAAAAAAAAAAAAAAAGAAGGAATAATATAATATCCTGTTGGATAGTTATCTTTAGCTTACTGGTTATCTCACAATCATATTGTATTTAAAAATAGGTCATAGAGTGTTGTCACCGCAACCAAACTTGTTTGACAGATTGCAC
+
CCCCCFFFFFFFGGGGGGGGGGGGGGGGHHHHHHHHHHHHHHGHHHGGGGHHHHHHHGHHHGHFHHHHHHHHHHHHHHGGGGGGEHHFFEHHHHGFGHGHHHHHHHHHFHHEGDGC@/>->---.<.:..:000000;00000000:00.00000;00090000000000009000000000000:000000000000000.000000000000000./0000.----....90:000//;000/;09000
@M05620:45:000000000-G6HP7:1:1101:9753:13096 1:N:0:123
ATCTCTATCTCCTAAAAACCTGTTTAGATTTGGAGATAGACCTTCAGGTTTTTCATCATTTTCTGCATGAATTATACATTGACCACGTTCCAGCGTGGTCAGTTTGCAGCATTCTGTTATTTTGTTTGACAGAGTGTCTTGTTGAGAACATATGTAGGACATGATTTTTTCCTGCAACAGGGAAAATAAAGTATAAGTTTTAAAGATTTATTCTTTAATAAAGGATCTCAAAGCCAGCTTTAGAAAAAGGA
+
>AAAAFFFFFBFGGFGGGGGGGHHHHHHHHHHGGHHHHHHHHHHHHHHHHHGGHHHHHHHHHHHHHHHHHHHHHHHHHHHHHHHGHGHHHHHGHGGGGHHHHHHHHHHHHHHHHHHHHHHHHHHHHHHHHHHHHFGHHHHHHHHHHGHHHHGHHHHHHHHHHHHHHHHHGHHHHHHHHHHHGGHHHHHHHHHHHHHH1GHHHHHHHHHHHHHHHHHHHHGHHHHHHHHHGGHHHHHHGHHHHGHHHHHGGF
@M05620:45:000000000-G6HP7:1:1101:19172:13106 1:N:0:123
CATCCTGACCCTGAAGTACCCCGGCTTGATTTCTGACATTAGATCGAAGAGCACACGTCTGAACTCCAGTCACTCTCGCGCATCTCGTATGCCGTCTTCTGCTTGAAAAAAAAAAAAAAAGTATTCAACTCCACTGCTCTACCCTCTATTGCCTCCCTTTCTAACAATTATGACACTTCGTGAAACTTTAGACCTGTGCGCCCATAACTGTGCGTACAACTGCTCCATTCTAGGCCTACACCGCACCTTCT
+
DDDDDFFFFFFFGGGGGGGGGGGGGGGGHHHHHHHHHHHHHHHHHHGHGGHHHHHHGHHHGHHHHHHHHHHHHHHHHGGGGGGGHHHFFHHHHGGGHGHHHHHHHHHH3FF@GGG/<<--.<111111<0000/000000000.0./:00:0000../0000000000:00000:00:0././.00000000000/000.-.-.;B0000000...-.000/000000000000/00//0//-----/00;
@M05620:45:000000000-G6HP7:1:1101:9763:13111 1:N:0:123
ATCTCTATCTCCTAAAAACCTGTTTAGATTTGGAGATAGACCTTCAGGTTTTTCATCATTTTCTGCATGAATTATACATTGACCACGTTCCAGCGTGGTCAGTTTGCAGCATTCTGTTATTTTGTTTGACAGAGTGTCTTGTTGAGAACATATGTAGGACATGATTTTTTCCTGCAACAGGGAAAATAAAGTATAAGTTTTAAAGATTTATTCTTTAATAAAGGATCTCAAAGCCAGCTTTAGAAAAAGGA
+
AAAABFFFFFDFGGGGGGGGGGGHHHHHHFHHHGHHHHHHHHHHHHHHHHHGGHHHHHHHHHHHHHHHHGHHHHHHHHHHHHHHHHGHHHHHHHGGGGHHFHHHGHHHHHHFHHHHHHHHHHHHGHHHHHGHHHHHHHHHHHHHGHHHHGHFHHHHHHHHFHHHHHHHHGHHHHHHFHHHHGGHHGHHGHHDGHHFHFGHHHEGHHHHHHHHHHHHHHHHGHHHHHHHHGGGHHACCFHHHHHGHHHHGGG
@M05620:45:000000000-G6HP7:1:1101:9744:13117 1:N:0:123
ATCTCTATCTCCTAAAAACCTGTTTAGATTTGGAGATAGACCTTCAGGTTTTTCATCATTTTCTGCATGAATTATACATTGACCACGTTCCAGCGTGGTCAGTTTGCAGCATTCTGTTATTTTGTTTGACAGAGTGTCTTGTTGAGAACATATGTAGGACATGATTTTTTCCTGCAACAGGGAAAATAAAGTATAAGTTTTAAAGATTTATTCTTTAATAAAGGATCTCAAAGCCAGCTTTAGAAAAAGGA
+
CCCCCFFFFFFFGGGGGGGGGGHHHHHHHHHHHHHHHHHHHHHHHHHHHHHGGHHHHIHHHHHHHHHHHHHHHHHHHHHHHHHHHHGHHHHHHHGGGGHHHHHHHHHHHHHHHHHHHHHHHHHHHHHHHHHHHHHHHHHHHHHHHHHHHHHHHHHHHHHHHHHHHHHHHGHHHHHHHHHHHGGHHGGHHHHHHHHHHGHHHHHHHHHHHHHHHHHHHHHHHHHHHHHHHHHHHHHHHGHHHHHGHHHHGGH
@M05620:45:000000000-G6HP7:1:1101:19570:13131 1:N:0:123
AGATTACTGCAACAGTTCCCCCTGGACCTGGAAAAGTTTCTTGCCTGGCTTACAGAAGCTGAAACAACTGCCAATGTCCTACAGGATGCTACCCGTAAGGAAAGGCTCCTAGAAGACTCCAAGGGAGTAAAAGAGCTGATGAAACAATGGCAAGTAAGTCAGGCATTTCCGCTTTAGCACTCTTGTGGATCCAATTGAACAATTCTCAGCATTTGTACTTGTAACTGACAAGCCAGGGACAAAACAAAGAT
+
B@ABBFFFFFFFGGCGGGGGGGGGEHHHHFHGHHHHHHHHHHHHHHHHHHHHHHHHGGHHHHHHHGGHHHHHHHHHHHHHFHHHHGHFHHFHHHGGGAGGHHHHHHHHGHHHHHHHHHHHHGHGEHGGHHHHHFHHHHFHH?FGHHHHHGHHHGHHHHHHHHHHHHHHHHGGGGGH<GGHHHHHHFHGGHHHGHHHHHGGGGHHHHHHGHHHHGHHHHHHHGHGHHHFHHGFHGGGGGGGGGFFGGEGGGG
@M05620:45:000000000-G6HP7:1:1101:8799:13134 1:N:0:123
ATCTCTATCTCCTAAAAAGGAAGAAAGGGGAGGGAAGATCGGAAGAGCACACGTCTGAACTCCAGTCACTCTCGCGCATCTCGTATGCCGTCTTCTGCTTGAAAAAAAAAAAAAAAAAAAAAATGAATCACTATGTTGATAAATCTCCGCACATTGTAGCCGACAAATACACTTCCCAGTATCCCCACCTCTCTCTTATCACCCTCTGTCAGCATGCCGCCCATCACGGCCCTCACTAGCACTCCCCGTTC
+
CCCCCFFFFFFFGGGGGGGGGGHGGHHHGAAAEFEHGHHHHGGGGHHHHHHHGHHHGHHHHHHHHHHHHHHHHGG>>>B>FGHGGHHHHGFGHGHHHHHHHFFFHHGGGGCC><--<-<-;--.000000000000000000000000..---00000000.----/000000009/00000000.9....0/000090000/:../00000000000----.//0;..---.9..000/000//:.-..;
@M05620:45:000000000-G6HP7:1:1101:26605:13160 1:N:0:123
CTCTCTATCTCCTAAAAACCTGTTTAGATTTGGCGATAGACCTTCAGGTTTTTCATCATTTTCTGCATGAATTATACATTGACCACGTTCCAGCGTGGTCAGTTTGCAGCATTCTGTTATTTTGTTTGACAGAGTGTCTTGTTGAGAACATATGTAGGACATGATTTTTTCCTGCAACAGGGAAAATAAAGTATCAGTTTTAACGATTTATTCTTTAATAAAGGATCTCAAAGCCAGCTTTAGACAAAGGA
+
11>1ADBFFDFFGFGGGGGGFADBG33F33FFH10AAE0AFGCFGFEGHHHFGH2DGFHEFFHHBB2FFGGGEEGDGFEHFBFF1FEEGHHBFF@EAEFHBGF2FHHHHHHHGHGGGFHHHFHHCHHH1BFCBG1EFF2FGGFG21<1FFHEGHHDFDGHBGGHFHHHHGHHFHHHBHFFH/F0/<F<1>GFFF11DF<<11>1<.CGGBGHHHFH0DHB0G0:CCGHHG0CFC:CCEHHHF090;C/F/;
@M05620:45:000000000-G6HP7:1:1101:26604:13180 1:N:0:123
ATCTCTATCTCCTAAAAACCTGTTTAGATTTGGAGATAGACCTTCAGGTTTTTCATCATTTTCTGCATGAATTATACATTGACCACGTTCCAGCGTGGTCAGTTTGCAGCATTCTGTTATTTTGTTTGACAGAGTGTCTTGTTGAGAACATATGTAGGACATGATTTTTTCCTGCAACAGGGAAAATAAAGTATAAGTTTTAAAGATTTATTCTTTAATAAAGGATCTCAAAGCCAGCTTTAGAAAAAGGA
+
EEEEEFFFFFFFGGGGGGGGGGHHHHHHHHHHHHHHHHHHHHHHHHHHHHHGGHHHHIHHHHHHIHHHHHHHHHHHHHHHHHHHHHGHHHHHHHGGGGHHHHHHHHHHHHHHHHHHHHHHHHHHHHHHHHHHHHHHHHHHHHHHHHHHHHHHHHHHHHHHHHHHHHHHHGHHHHHHHHHHHGGHHHHHHHHHHHHHHHHHHHHHHHHHHHHHHHHHHHHHHHHHHHHHHHHHHHHHHGHHHHGHHHHHGGH
@M05620:45:000000000-G6HP7:1:1101:20268:13198 1:N:0:123
CATCCTGACCCTGAAGTACCCCATTGAGCATGGCATCGTCACCAACTGGGACGACATGGAGAAGATCTGGCACCACACCTTCTACAACGAGCTGCGCGTGGCCCCGGAGGAGCACCCAGTGCTGCTGACCGAGGCCCCCCTGAACCCCAAGGCCAACAGAGAGAAGATGACTCAGGTGAGGCTCGGCCGACGCCCGTGCTCCTCCCGTCCTTTCCCCAGTCATTTTCTGCCCGGCTTGATTTCTGACATTA
+
DDDDDFFFFFFFGGGGGGGGGGGHHHHHHHHHHHHHHGHHHGHHHGHHHHHHGGGGGHHHHHHHHHHHHHHHHGHHHGGHHHHHHHHHGGGGGHHGGGGGGGHHGGGGGGGGHHHHGGHHHHHHHHHHHHGGGGGGGGGGGGHHHHGGGGHGHHGGGGGGGGGGGGGGGGGGGGGGHGGGGGGGFFFFFFFFFFFFFFFFFFFFFFFFFFFFFFFFFFFFFFFFFHFFHFFFFFFFFFFFFFFFFFFFFF0
@M05620:45:000000000-G6HP7:1:1101:26593:13200 1:N:0:123
ATCTCTATCTCCTAAAAACCTGTTTAGATTTGGAGATAGACCTTCAGGTTTTTCATCATTTTCTGCATGAATTATACATTGACCACGTTCCAGCGTGGTCAGTTTGCAGCATTCTGTTATTTTGTTTGACAGAGTGTCTTGTTGAGAACATATGTAGGACATGATTTTTTCCTGCAACAGGGAAAATAAAGTATAAGTTTTAAAGATTTATTCTTTAATAAAGGATCTCAAAGCCAGCTTTAGAAAAAGGA
+
AABBBFFFFFFFGFF44GEGGGHHHHHGHHHHHGHHHFHHHHHHHFHHHHHGGHHHHHHHHHHHHHHHHBAGHHHHHHHHHFGHGHGHHHHDHHGEEGHGHHHHHHHHHHHHHHHHHHHHHHHHHHHGHHGHHHHHHHHHHHHHHHHHHHHHHHHHHFHHHHHFHHHHHGHHHHHHHHHHHGGHHHHHFGHHHGFFGFGHHGHHHHHHGHHHHHHHHHHHGHG<GHGHHHHHHGGHHGFHHHHEH:GHGG/
@M05620:45:000000000-G6HP7:1:1101:20355:13203 1:N:0:123
CATCCTGACCCTGAAGTACCCCGGCTTGATTTCTGACATTAGATCGGAAGAGCACACGTCTGAACTCCAGTCACTCTCGCGCATCTCGTATGCCGTCTTCTGCTTGAAAAAAAAAAAACGTCCTCTTCCCGCCTTTCTTTGTTTCCCCCCCGATCAACCTACCAGACTCATTTTTTACCTCCGTCCTGCTTACTCATTCCTCACTTTTTCGCCCCCTTGCTCCTTCTCACCCTCTCTCTTCTCTCCTTCCC
+
CCCCCFFFFFFFGGGGGGGGGGGGGGGGHHHHHHHHHHHHHHFHHHGDGGHHHHHHHGHHHGGHHGHHHHHHHHHHHHGGGGFEG3GHGGHHHHGGGHGHHHHFHFFH3FF/CCF/<///0//.==1110<-<..0=00D<D//<00<=-D---A.0;.///.0;../900;;00-./://...;A9////9/;;/:BB////.//;BBB-.9.;@-./;////;B/9/;..../;B///;:/;////9;/
@M05620:45:000000000-G6HP7:1:1101:16366:13206 1:N:0:123
CATCCTGACCCTGAAGTACCCCATTGAGCATGGCATCGTCACCAACTGGGACGACATGGAGAAGATCTGGCACCACACCTTCTACAACGAGCTGCGCGTGGCCCCGGAGGAGCACCCAGTGCTGCTGACCGAGGCCCCCCTGAACCCCAAGGCCAACAGAGAGAAGATGACTCAGGTGAGGCTCGGCCGACGCCCGTGCTCCTCCCGTCCTTTCCCCAGTCATTTTCTGCCCGGCTTGATTTCTGACATTA
+
DDDDDFFFFFFFGGGGGGGGGGGHHHHHHHHHHHHHHGHHHGHHHGHHHHHHGGGGGHHHHHHHHHHHHHHHHGHHHGGHHHHHHHHHGGGGGHHGGGGGGGHHGGGGGGGGHHHHGGHHHHHHHHHHHHGGGGGGGGGGGGHHHHGGGGHGHHGGGGGGGGGGGGGGGGGGGGGGGGGGGGGGFFFFFFFFFFFFDFFFFFFFFFFEDFDBFFFFFFFFFFFFFFFFFFFFDFFFFF.BFFFFF0BFFF0
@M05620:45:000000000-G6HP7:1:1101:18367:13224 1:N:0:123
CATCCTGACCCTGAAGTACCCCGGCTTGATTTCTGACATTAGATCGGAAGAGCACACGTCTGAACTCCAGTCACTCTCGCGCATCTCGTATGCCGTCTTCTGCTTGAAAAAAAAAAAAGTGCTGCTGCCCGAGGCCCCCCTGCACCCCCAGGCCAACAGAGAGAAGATGACTCAGGTGAGGCTCGGCCGACGCCCGTGCTCCTCCCGTCCTTTCCCCAGTCATTTTCTGCCCGGCTTGATTTCTGTCCTTT
+
BBBBBFFFFFFFGGGGGGGGGGGCAEGGGGHHHFFBHFHDHDGHHHEEFGHHGHHHGEGHHGHGHHHFHHFGEGGHHHGAEG@EFDGGGGHGBGEEGHGFHFHD3F?GBFHE/C////?<1?FGG<<1>GD-A-<ED@DGG.;C;GDG?-9.CG.;C?BFF/A./9/;09CFF0;BF//;AAAFB-9A-;@=DDC-9.:.;BBFFE:;AADFFFFFF..;B/;FFFB/9//;9-99@-.;99////;9/B/
@M05620:45:000000000-G6HP7:1:1101:24225:13243 1:N:0:123
ATCTCTATCTCCTAAAAACCTGTTTAGATTTGGAGATAGACCTTCAGGTTTTTCATCATTTTCTGCATGAATTATACATTGACCACGTTCCAGCGTGGTCAGTTTGCAGCATTCTGTTATTTTGTTTGACAGAGTGTCTTGTTGAGAACATATGTAGGACATGATTTTTTCCTGCAACAGGGAAAATAAAGTATAAGTTTTAAAGATTTATTCTTTAATAAAGGATCTCAAAGCCAGCTTTAGAAAAAGGA
+
DDDDDFFFFFFFGGGGGGGGGGHHHHHHHHHHHHHHHHHHHHHHHHHHHHHGGHHHHIIHHIHIIHHHHHHHHHHHHHHHHHHHHHGHHHHHHHGGGGHHHHHHHHHHHHHHHHHHHHHHHHHHHHHHHHHHHHHHHHHHHHHHHHHHHHHHHHHHHHHHHHHHHHHHHGHHHHHHHHHHHGGHHHHHHHHHHHHHHHHHHHHHHHHHHHHHHHHHHHHHHHGHHHHHHHHHHHHHHGHHHHHHHHGHGGH
@M05620:45:000000000-G6HP7:1:1101:24221:13261 1:N:0:123
ATCTCTATCTCCTAAAAACCTGTTTAGATTTGGAGATAGACCTTCAGGTTTTTCATCATTTTCTGCATGAATTATACATTGACCACGTTCCAGCGTGGTCAGTTTGCAGCATTCTGTTATTTTGTTTGACAGAGTGTCTTGTTGAGAACATATGTAGGACATGATTTTTTCCTGCAACAGGGAAAATAAAGTATAAGTTTTAAAGATTTATTCTTTAATAAAGGATCTCAAAGCCAGCTTTAGAAAAAGGA
+
CBBCCFFFFFFFGGGGGGGGGGHHHHHHHHHHHHHGHHHHHHHHHHHHHHHGGHHHHIIHHIHHHHHHHHHHHHHHHHHHHHHHHHGHHHHHHHGGGGHHGHHHHHHGHHHHHHHHHHHHHHHHHHHHHHHHHHHHHHHHHHHHHHHHHGHHHHHHHHHHGHHGHHHHHGHHHHHHFHGHHGGFHGGHHGGHHHHHHHHHHGGHHHHHHHHHHHHHGHHHHHHHHHHHHGHHHHHHHGHHHHHHHHHHGGH
@M05620:45:000000000-G6HP7:1:1101:5652:13267 1:N:0:123
CATCCTGACCCTGAAGTACCCGGCTTGATTTCTGACATTAGATCGGAAGAGCACACGTCTGAACTCCAGTCACTCTCGAGCATCTCGTATGCCGTCTTCTGCTTGAAAAAAAAAAAAAAAACAAAAATAATCAGAGTAAAGATCCGCGTTGACATCATAAAATATAAAATAAAAAACTGAGAAAAGGTATATTGACTGTGATGTCAAGACAGGATCTTGGGAAAATCAGAGTTAAATACTTGATGTGTTAT
+
EEEEEFFFFFFFGGGGGGGGGGGGGGGHHHHHHHHHGHHHHHHHHGGGGHHHHHHHGHHHGHHHHHHHHHHHHHHHHGHGGGGHHHHGGHHHHGGGHGHHHHHHHHHHGHGGGGG><//<-.<>00<<11111000111111<10..----.0110011111101111110<110<.0100110//.<11111111110111:111100///..0/<110..0./10000:1111111011101<111/1<
@M05620:45:000000000-G6HP7:1:1101:18032:13275 1:N:0:123
AGATTACTGCAACAGTTCCCCCTGGACCTGGAAAAGTTTCTTGCCTGGCTTACAGAAGCTGAAACAACTGCCAATGTCCTACAGGATGCTACCCGTAAGGAAAGGCTCCTAGAAGACTCCAAGGGAGTAAAAGAGCTGATGAAACAATGGCAAGTAAGTCAGGCATTTCCGCTTTAGCACTCTTGTGGATCCAATTGAACAATTCTCAGCATTTGTACTTGTAACTGACAAGCCAGGGACAAAACAAAGAT
+
AAA?AFFFFFFFGFFGGGGGGGGGFFGGHGGFBECGBBEHHHHHHHH2GGH3AEDGHHHHHFFGFHHEFFFFGGHBGFHHHHFHF?B3BGFFHGG?/??GFGHFFFHHGHHFGFGFFGCGFFDFEFFE34?G3AGCFHGHHGFHHHGDFFH2GGDGHFDGFD<GAC<?GDADGGGGFGG<FGHHF>GDDGHGGH0D<FFHF/DDDHHHGHFHHC:CC:;;0CC0CF0CGFHHEGBA.;A.E.;:CE99/C:
@M05620:45:000000000-G6HP7:1:1101:18012:13284 1:N:0:123
AGATTACTGCAACAGTTCCCCCTGGACCTGGAAAAGTTTCTTGCCTGGCTTACAGAAGCTGAAACAACTGCCAATGTCCTACAGGATGCTACCCGTAAGGAAAGGCTCCTAGAAGACTCCAAGGGAGTAAAAGAGCTGATGAAACAATGGCAAGTAAGTCAGGCATTTCCGCTTTAGCACTCTTGTGGATCCAATTGAACAATTCTCAGCATTTGTACTTGTAACTGACAAGCCAGGGACAAAACAAAGAT
+
AAABCFFFFFFFGGGGGGGGGGGGHHHHHHHHHHHHHHHHHHHHHHHHHHHHHHHHHHHHHHHHHHHHHHHHFHHHHHHHHHHHHHHHHHHHHHGG/FHHHHHHHHHHGHHHHHHHHHHHHHHGGHGGHHHHHGHHHHGHHHHHHHHHHHHHHGHHHHHHHHGHHHHHHHGGGGGHGHHHHHHHHHHGHHHHHHHHHHHGGGHHHHHHHHHHHHHHHGHGHGHHHHHFHHHHHGGGEGGGGAFFGGGGGGF
@M05620:45:000000000-G6HP7:1:1101:14349:13286 1:N:0:123
ATCTCTATCTCCTAAAAACCTGTTTAGATTTGGAGATAGACCTTCAGGTTTTTCATCATTTTCTGCATGAATTATACATTGACCACGTTCCAGCGTGGTCAGTTTGCAGCATTCTGTTATTTTGTTTGACAGAGTGTCTTGTTGAGAACATATGTAGGACATGATTTTTTCCTGCAACAGGGAAAATAAAGTATAAGTTTTAAAGATTTATTCTTTAATAAAGGATCTCAAAGCCAGCTTTAGAAAAAGGA
+
[truncated: 7,958,959 more chars]
