# Supplementary material for: Fast but not furious: a streamlined selection method for genome-edited cells
Source: Life Sci Alliance. 2021 Apr 26;4(6):e202101051. doi: 10.26508/lsa.202101051 (PMC8127327; doi:10.26508/lsa.202101051)
Supplement: Supplementary file 1 [file LSA-2021-01051_Supplemental_Data_1.zip › SANGER and Deep Sequencing/AFP/124_S124_L001_R1_001.fastq]

@M05620:45:000000000-G6HP7:1:1101:18113:1770 1:N:0:124
TACCTGTACTGGGGAAGCATTTGAATATCCCCCCATGGTGATGGGGACGGAGAACTGCTCCATAAACACAGGCAACGTGCCTAACTTTCCCGGGAAGATGAAGTCAAAGAGCGACCACAGCTCTCGGAGGTTATTTTGCATCGGTGAGCCAGACAGAATGATCCGATGAGGGGTGCGAAACTATTTGAGGAAAGGAAGCACCTTTTTATTAAATTTACCTTTTAGCAATCGCCATTCCTACCCTAAAGATC
+
>>AAAFFFFFFFGGGG?GGGGGGFHHHHHHHGGGGHGHHHGHHCHFGEA0AAEHHHHHHHHHHHHFHGHFHGGHHHEHHGHHHHHHHHHHHGGGGGGHHHFFHHHHHHHHGHGGGGCHHFHHHHH?EDGGEHEHHHHGF1GGDDGGG0FGFHGGHHHHHGFHHHHFGGECGCGGGGBD@BGGGGGGBBEG0FFAAF9CABFFFFFFFFFFF/FFFFFFFFFFFF//9/FF9ADDEFFFFFF?FFFB/BFFB
@M05620:45:000000000-G6HP7:1:1101:15006:1967 1:N:0:124
CATCCTGACCCTGAAGTACCCCGGCTTGATTTCTGACATTAGATCGGAAGAGCACACGTCTGAACTCCAGTCACTCTCGCGCATCTCGTATGCCGTCTTCTGCTTGAAAAAAAAAAAAATCCCGCGAGGGTTATTTTTCCCCGCGAGTCCAACCAGATGTACCCATGTAAGGGGTCAAACGCGTTGTAGAAAAGGACGCACCTTTTTCTACCTTGAACCTAATATCAATGCCCAGTCCCACCCAAAGATAC
+
1AAAAFFFF1CFGFGGFFDEGGEC?EEE0AFEHHFFGFHFGHFHHHC/AEGH0GHFHGHHFEFH1FGGCFGHHHHHHFEF?EEE/FFG//BFFGE>EFFGHF>FDFGHHEC?C//////0?11.------...00;;0;0:/------/;00/.;.;00009000//9//9/-----///----9;9/;///-99---9--9//9///9/////////-;//9//9//;//9;/-///;99---9A////9
@M05620:45:000000000-G6HP7:1:1101:13224:1968 1:N:0:124
TACCTGTACTGGGGAAGCATTTGAATATCCCCCCATGGTGATGGGGACGGAGAACTGCTCCATAAACACAGGCAACGTGCCTAACTTTCCCGGGAAGATGAAGTCAAAGAGCGACCACAGCTCTCGGAGGTTATTTTGCATCGGTGAGCCAGACAGAATGATCCAATGAGGGGTGCGAAACTATTTGAGGAAAGGAAGCACCTTTTTATTAAATTTACCTTTTAGCAATCGCCATTCCTACCCTAAAGATC
+
AAACCFFFFFFFGGGGGGGGGGHHHHHHHHHGGGGHHHGHHHHHHGGGGGGGGHHHHHHHHHHHHHHHHHHHGHHHGHHHHHHHHHHHHHHGGGGGGHHHHHHHHHHHHHHHGGGGGHHHHHHHHGGGGGGHHHHHHHHHHHGGGGGHHHHHHGHHFGHHHHHH0<DGHHHGGEDGGFGGGGGGGGGGGGFGFGGGGGGGGGGGFFFFFFFFFFFFFFFFFFFFFFFFFFFFFFFFFFFFFFFFFBBFFFF
@M05620:45:000000000-G6HP7:1:1101:15007:1987 1:N:0:124
CATCCTGACCCTGAAGTACCCCGGCTTGATTTCTGACATTAGATCGGAAGAGCACACGTCTGAACTCCAGTCACTCTCGCGCATCTCGTATGCCGTCTTCTGCTTGAAAAAAAAAAAATACCAACCCAACAACGCCACCCATTAGCGCCTGACGAACTCACATCACGATACTAACTTCGCACGTCTCTCACACTACCCCGTCTAACAGACAGTCACTCTGACAGCACCACCCTCACTTGGACTCAGTACTA
+
BCCCCFFFFFFFGGGGGGGGGGGGGGGGHHHHHHHHHHHHHHHHHHGGGGHHHHHHHGHHHGHHHHHHHHHHHHHHHHGGGGGGGHHHGGHHGHGGGHGHHHHHHHGGHHHGGGGC>>011<11/........---...../000/;--..//;.:-.;B/00000....:000/000...-;..////////////..-9...///9/.//////////////./:...9.....//////9///99///
@M05620:45:000000000-G6HP7:1:1101:13593:2000 1:N:0:124
CATCCTGACCCTGAAGTACCCCGGCTTGATTTCTGACATTAGATCGGAAGAGCACACGTCTGACTCCAGTCACTCTCGCGCATCTCGTATGCCGTCTTCTGCTTGAAAAAAAAAAAAAAGAAGTCTGGAAAGAGGAAGTAGGTAGGTTAGAGAGAAAACAATGAGTATAGGGAACACTGGACGAAGAGGTGAGGAGGTCGGTATGTCTGTGGTATAAAGAGAGCGTCAGGGCGGTGGCTCTGCGAATGGGA
+
ABCCCFFFFFFFGGGGGGGGGGEGGGGGHHHHHHHHHHHHHHHHHHGGFGHHHGHHHEHHHGHHHHHHHHHHHHHHHGGGGGGFHHHFGHHHHGGGHGHHHHHHHHHH3FEGGCC<</-..<011110110.//../.0000000.000.000:.00//..000000;900./..//00//.---....9.0..0.../---..0000000//0000000//..-..../..9-:-..;0/00---:00./
@M05620:45:000000000-G6HP7:1:1101:13141:2018 1:N:0:124
ATCTCTATCTCCTAAAAACCTGTTTAGATTTGGAGATAGACCTTCAGGTTTTTCATCATTTTCTGCATGAATTATACATTGACCACGTTCCAGCGTGGTCAGTTTGCAGCATTCTGTTATTTTGTTTGACAGAGTGTCTTGTTGAGAACATATGTAGGACATGATTTTTTCCTGCAACAGGGAAAATAAAGTATAAGTTTTAAAGATTTATTCTTTAATAAAGGATCTCAAAGCCAGCTTTAGAAAAAGGA
+
ACCCCFFFFFFFGGGGGGGGGGGHHHHHHHHHHGHHHHHHHHHHHHHHHHHGGHHHHHIHHHHHHHHHHGHHHHHHHHHHHHHHGHFHHHHHHHGFGGHHHHHHHHHHHHHHHHHHHHHHHHHHHHHHHHHHHHGHHHHHHHHHGHHHHHHHHHHHHHHHHHHHHHHHHGHHHHHHHHHGHGGHHHGHGHHHHHHHGGHHHHGGGGHHHHHHHHHHHGHHHHHHHHHHHHHHHHHHHGHHHHHFGFHHGGG
@M05620:45:000000000-G6HP7:1:1101:13124:2030 1:N:0:124
ATCTCTATCTCCTAAAAACCTGTTTAGATTTGGAGATAGACCTTCAGGTTTTTCATCATTTTCTGCATGAATTATACATTGACCACGTTCCAGCGTGGTCAGTTTGCAGCATTCTGTTATTTTGTTTGACAGAGTGTCTTGTTGAGAACATATGTAGGACATGATTTTTTCCTGCAACAGGGAAAATAAAGTATAAGTTTTAAAGATTTATTCTTTAATAAAGGATCTCAAAGCCAGCTTTAGAAAAAGGA
+
>AAABFFFFFFFGGGGGGGGGFGHHGHHFHHHHGGGHHHFHHHHHHHHHHHGGHHHFFHHHHHHHFHHHGHHHGHHHHHHHHHHHHFFGHHHHHGEGGHGGHHHHHHHHHHHHHHHHHFHHHHHGGGHGHGHHHFHFHHHHGHHGHGHHHHHHHGHHHGGHHHFHGHHGDHHHHGHHHHHHGGHHHHHGFGGHGHHHGGHHHFHHGHHGHHHHHHHHFHHHGFFFHHHGHGFHCCFCFFHHGHFCGHGGGH
@M05620:45:000000000-G6HP7:1:1101:18705:2031 1:N:0:124
ATCTCTATCTCCTAAAAACCTGTTTAGATTTGGAGATAGACCTTCAGGTTTTTCATCATTTTCTGCATGAATTATACATTGACCACGTTCCAGCGTGGTCAGTTTGCAGCATTCTGTTATTTTGTTTGACAGAGTGTCTTGTTGAGAACATATGTAGGACATGATTTTTTCCTGCAACAGGGAAAATAAAGTATAAGTTTTAAAGATTTATTCTTTAATAAAGGATCTCAAAGCCAGCTTTAGAAAAAGGA
+
BBBBBFFFFFFFGGGGGGGGGGHHHHHHHHHHHHHHHGGHHHHHHHGHHHHGGHGGHFHHHHHHHHHHHHFHHHHFGGGHHHFHHHGHHHHHHHGGGGHHGHHHHHHHHHHHHHHHHHFHHHHHHHHHGHHHFGGHHHHHHHHHHGGFHHHHHHHHHHFHHHHHHHHHHGHHHHHH2GHHHGGFHHF1FGGHHH1FGGHHHHHHHFGHHGHHHHHHFGGGGHHHGGHHFHHHHG:GGGHHHGHGGFHHDD/
@M05620:45:000000000-G6HP7:1:1101:18690:2046 1:N:0:124
ATCTCTATCTCCTAAAAACCTGTTTAGATTTGGAGATAGACCTTCAGGTTTTTCATCATTTTCTGCATGAATTATACATTGACCACGTTCCAGCGTGGTCAGTTTGCAGCATTCTGTTATTTTGTTTGACAGAGTGTCTTGTTGAGAACATATGTAGGACATGATTTTTTCCTGCAACAGGGAAAATAAAGTATAAGTTTTAAAGATTTATTCTTTAATAAAGGATCTCAAAGCCAGCTTTAGAAAAAGGA
+
BBCCCFFFFFFFGGGGGGGGGGHHHHHHHHHHHHHHHHHHHHHHHHHHHHHGGHHHHHHHHHHHHHHHHHHHHHHHHHHHHHHHHHGHHHHHHHGFGGHHHHHHHHHHHHHHHHHHHHHHHHHHHHHHHHHHHHHHHHHHHHHHHHHHHHHHHHHHHHHHHHHHHHHHHGHHHHHHFHHHHGGHHFGHGHHHHHHHHHHHHHHHHHHHHHHHHHHHHGHHGHHHHHHHHHHHHHGHHGHHHHHGHHHHGGG
@M05620:45:000000000-G6HP7:1:1101:11558:2054 1:N:0:124
AAACCCAGAAGACATGAGGTCAGCTAGATCGGAAGAGCACACGTCTGAACTCCAGTCACTCTCGCGCATCTCGTATGCCGTCTTCTGCTTGAAAAAAAAAAAAAAAAAGAAAGAAAAAATGGTTAAAATGCATGGAGAGAAAACCAACAGGTGATATTAAATGTCTAGAAGCAAGATGGGGAACGAGTAGGCACAGCGAGTAACGCCAAGCTATTGAGTAGTGAGTAAAGACCACAGTAGTTAGTGAAATT
+
AABCCCABCFFFGGGGGGGGGGHHHHHHHHHGGGGHHHHHHHGHHHGHHHHHHHHHHHHHHHHGGGGGGGHHHGGHHHHGFGHGBGHHHHHHGHHHGGGGF>><///-<.0<100000-.000000=0000000.0/0..00//...../.00000000000000;0000000///;00..........0000.//.---;.09.:-.-..00000000009/00900000///...000000:0000000
@M05620:45:000000000-G6HP7:1:1101:18706:2055 1:N:0:124
ATCTCTATCTCCTAAAAACCTGTTTAGATTTGGAGATAGACCTTCAGGTTTTTCATCATTTTCTGCATGAATTATACATTGACCACGTTCCAGCGTGGTCAGTTTGCAGCATTCTGTTATTTTGTTTGACAGAGTGTCTTGTTGAGAACATATGTAGGACATGATTTTTTCCTGCAACAGGGAAAATAAAGTATAAGTTTTAAAGATTTATTCTTTAATAAAGGATCTCAAAGCCAGCTTTAGAAAAAGGA
+
CCCCCFFFFFFFGGGGGGGGGGHHHHHHHHHHHHHHHHHHHHHHHHHHHHHGGHHHHIHHHIIIIHHHHHHHHHHHHHHHHHHHHHGHHHHHHHGGGGHHHHHHHHHHHHHHHHHHHHHHHHHHHHHHHHHHHHHHHHHHHHHHHHHHHHHHHHHHHHHHHHHHHHHHHGHHHHHHHHHHHGGHHHHHHHHGHHHHHHHHHHHHHHHHHHHHHHHHHHHHHHHHHHHHHHHGHHHHHGHHHHHGHHHHGGH
@M05620:45:000000000-G6HP7:1:1101:18691:2066 1:N:0:124
ATCTCTATCTCCTAAAAACCTGTTTAGATTTGGAGATAGACCTTCAGGTTTTTCATCATTTTCTGCATGAATTATACATTGACCACGTTCCAGCGTGGTCAGTTTGCAGCATTCTGTTATTTTGTTTGACAGAGTGTCTTGTTGAGAACATATGTAGGACATGATTTTTTCCTGCAACAGGGAAAATAAAGTATAAGTTTTAAAGATTTATTCTTTAATAAAGGATCTCAAAGCCAGCTTTAGAAAAAGGA
+
AABCCFFFFFFFGGGGGGGGGGHHHHHHHHHHHHHHHHHHHHHHHHHHHHHGGHHHHHHIHHIHHHHHHHHHHHHHHHHHHHHHHHGHHHHHHHGFGGHHHHHHHHHHHHHHHHHHHHHHHHHHHHHHHHEHHFGHHHHHHHHHHHHHHHHHHHHHHHHBGHHEHHHHHGHHHHHHFHHHHGFFHHHGHGHHHHHGFHGHHHHHHHHHHHHHGHHHHGHHHGHGEHHHFHHHHHHGGGGHHGHHGHHFGGH
@M05620:45:000000000-G6HP7:1:1101:11562:2077 1:N:0:124
AAACCCAGAAGACATGAGGTCAGCTAGATCGGAAGAGCACACGTCTGAACTCCAGTCACTCTCGCGCATCTCGTATGCCGTCTTCTGCTTGAAAAAAAAAAAAAGCATTGCGTATATGTTAAGTTCTAAAGATCTCCATAGCTATCATTGGTAATGTATTAGCGTTTACTGCGCTACCAGCTGAATATTATGAAGGACATCATATCAGAAATTAGTAACCGAGGATCTATATGTTGAGTATGATTACGGAT
+
BBBBBBBA4FFFGGGCG4AGGFHGHHFGHHHGFFFHHHHHHHEHHHEGHHHHHHFHHHHHHHHFGGGGE0FGFFEGHBGEB>FFHFHHHHFFGEFGGGGG?>///0112?1////111?111?1111111111>>11111111></0000000000000000/:..-.0000.-:9-/00.09000090000000/../;000;000900///9//////----9://9///;/9//9//9//////....
@M05620:45:000000000-G6HP7:1:1101:17788:2107 1:N:0:124
ATCTCTATCTCCTAAAAACCTGTTTAGATTTGGAGATAGACCTTCAGGTTTTTCATCATTTTCTGCATGAATTATACATTGACCACGTTCCAGCGTGGTCAGTTTGCAGCATTCTGTTATTTTGTTTGACAGAGTGTCTTGTTGAGAACATATGTAGGACATGATTTTTTCCTGCAACAGGGAAAATAAAGTATAAGTTTTACAGATTTATTCTTTAATAAAGGATCTCAAAGCCAGCTTTAGAAAAAGGA
+
CCCCCFFFFFFFGGGGGGGGGGHHHHHHHHHHHHHHHHHHHHHHHHHHHHHGGHHHHIHHHHHIHHHHHHHHHHHHHHHHHHHHHHGHHHHHHHGFGGHHHHHHHHHHHHHHHHHHHHHHHHHHHHHHHHHHHHHHHHHHHHHHHHGHHHHHHHHHHHHHHHHHHHHHHGHHHHHHHHHHHGGHHHGHHHGHHHHHHGHHHH1HHHHHHHHHHHHHHHHHHHHHHHHHHHHHHHFHGGHHHHHFGHHHGGG
@M05620:45:000000000-G6HP7:1:1101:18071:2157 1:N:0:124
AGATTACTGCAACAGTTCCCCCTGGACCTGGAAAAGTTTCTTGCCTGGCTTACAGAAGCTGAAACAACTGCCAATGTCCTACAGGATGCTACCCGTAAGGAAAGGCTCCTAGAAGACTCCAAGGGAGTAAAAGAGCTGATGAAACAATGGCAAGTAAGTCAGGCATTTCCGCTTTAGCACTCTTGTGGATCCAATTGAACAATTCTCAGCATTTGTACTTGTAACTGACAAGCCAGGGACAAAACAAAGAT
+
AAABBFFFFFFFGGFGGGGGGGGGHHHHHHHHHHHHHHHHHHHHHHHHHHHHHHHGHHHHHHHHHHHHHHHHHHHHHHHHHHHHHHHHHHHHGHGGFGHHHHHHHHHHGHHHHHHGHHHHHHHGGHGFHHHHHGHHHHFHHHGHHHHHGHHHHGHHGHHHHHHHHHHHHHGGGGGHGHHHHHHHHGHGHHHHHHHHHFHFFHHHHHHHHHHHHHHHHHHGHGHHHHHFHHHHHGGGGGGGGGGGGGGGGGC
@M05620:45:000000000-G6HP7:1:1101:11125:2315 1:N:0:124
TACCTGTACTGGGGAAGCATCGCATTCCTACCCTAAAGATCGGAAGAGCACACGTCTGAACTCCAGTCACTCTCGCGCATCTCGTATGCCGTCTTCTGCTTGAAAAAAAAAAACTGTTATTTTGTTTGAAAGAGTGTCTTGTTGAAACAATATGTAGGACATGATTTTTTCCTGCAACAGGGACAATGAAGTATCAGTTTTTAAGATTTATTCTGTATTAAAGGATCTCAAAGCTAGCTTTAGACAATGGA
+
A3AAADD@DFFFAAAEE4FGCE22EFDFHHA22BAF3F5FFFG?FE2F2ECFHE1BFF55AGHCCFDBDGG5F3EF>EEE/BGHGGGF4BE>>E/?EG4GHHAF33GE/BD?//11>22@1???00FF111?001>1=1>FGH0111<0.>DD0=D000//0<<0=0<<@/00<//0;./......;000;000;9C;BFF.;0;0CBCB0;0C0;00;000;/.;9///;//.//9;9BF:////.//:B
@M05620:45:000000000-G6HP7:1:1101:11127:2332 1:N:0:124
TACCTGTACTGGGGAAGCATCGCATTCCTACCCTAAAGATCGGAAGAGCACACGTCTGAACTCCAGTCACTCTCGCGCATCTCGTATGCCGTCTTCTGCTTGAAAAAAAATACGACGAGGTCAGCTGGGGGGCTTTCTTTGTGTAAGCAACGAGAAACCTGAAAGAAGCATTTTTTAACTAAGTCCTGCTGAGTCATTCATGAGTTTTTAGCCGCCTTGCTTCTTCTCACAGACTCTCTACTCTCATGCCA
+
>AAAADD@FDFFGEAAAFGFCEAAEEAGFHHEHFCC1FGF1AE/AA00FF0FFAG/BF12BAGGHC2B1DBAAEEGGC///@1FBEFG21>EEHC2GHFGHHB>F10E/<0<1??/>BCG<FHHEHHHGGG@@?EFBFFFFFFFF/BFBBF@FFBB99FFFFFBF9AFFFFFFFF?;BFFFFFFFFFBFBFFFFFFFFFFFFBFFFFFFFFFBB;@BFFFFFFFFFFFF/;BFFBFFFFFBFFFBFFFFFF
@M05620:45:000000000-G6HP7:1:1101:10335:2609 1:N:0:124
ATCTCTATCTCCTAAAAACCTGTTTAGATTTGGAGATAGACCTTCAGGTTTTTCATCATTTTCTGCATGAATTATACATTGACCACGTTCCAGCGTGGTCAGTTTGCAGCATTCTGTTATTTTGTTTGACAGAGTGTCTTGTTGAGAACATATGTAGGACATGATTTTTTCCTGCAACAGGGAAAATAAAGTATAAGTTTTAAAGATTTATTCTTTAATAAAGGATCTCAAAGCCAGCTTTAGAAAAAGGA
+
BABBBFFFFFFFGGFGGGGGGGHHHHGCHHHHBGHHHHHGHHHHHHHHHGHGGHHHHHHHHHHHHHHHFGHHHHHHHHHHHGHHHHGHHHHGGHGGGGFHGFGHFHHHHHHHHHGHGHHHHHHHHHHGGHHHGHHFHHHHHHHHFFEFEGHHHHHHHHHHGHHHHHHHHGHHHGGHHHGHHGFGHGHHHGFGHGFHHHHHHHHGGHHBHGFHHHGHHHGHDDHFFHHGHGHGHF:CCEFHHHFHHHHFGCC
@M05620:45:000000000-G6HP7:1:1101:10304:2622 1:N:0:124
ATCTCTATCTCCTAAAAACCTGTTTAGATTTGGAGATAGACCTTCAGGTTTTTCATCATTTTCTGCATGAATTATACATTGACCACGTTCCAGCGTGGTCAGTTTGCAGCATTCTGTTATTTTGTTTGACAGAGTGTCTTGTTGAGAACATATGTAGGACATGATTTTTTCCTGCAACAGGGAAAATAAAGTATAAGTTTTAAAGATTTATTCTTTAATAAAGGATCTCAAAGCCAGCTTTAGAAAAAGGA
+
BBBBBFFFFFFFGBGGGFGGGGHHHHHGHHHHHGHHGHHFHHHHHHHHHHHGGHGHHHHHHHHHHGHHHHHHHHHHHHHHHHHHHHFBGHHGHHFEGGHHHGGHHHHHHHHHHHHHGHHHHHHHGHHHGGHHHHHHHHHHHHHHBGGHHHHHHHHHHH3FHGHHHHHHHGHHHHHHHHHHHGFHHGGHFGGGHHHHGFGHHHHHHGHHHHHHHHHHHFHHHBGFGHHHHHHGHHHGHGHHHHHBCFHHGGG
@M05620:45:000000000-G6HP7:1:1101:10330:2628 1:N:0:124
ATCTCTATCTCCTAAAAACCTGTTTAGATTTGGAGATAGACCTTCAGGTTTTTCATCATTTTCTGCATGAATTATACATTGACCACGTTCCAGCGTGGTCAGTTTGCAGCATTCTGTTATTTTGTTTGACAGAGTGTCTTGTTGAGAACATATGTAGGACATGATTTTTTCCTGCAACAGGGAAAATAAAGTATAAGTTTTAAAGATTTATTCTTTAATAAAGGATCTCAAAGCCAGCTTTAGAAAAAGGA
+
CCCCCFFFFFFFGGGGGGGGGGHHHHHHHHHHHHHHHHHHHHHHHHHHHHHGGHHHHHHHHIHHIHHHHHHHHHHHHHHHHHHHHHGHHHHHHHGGGGHHHHHHHHHHHHHHHHHHHHHHHHHHHHHHHHHHHHHHHHHHHHHHHHGHHHHHHHHHHHHHHHHHHHHHHGHHHHHHHHHHHGGHHHGHHHHHHHHGHHHHHHHGHHHHHHHHHHHHHHHHHHHGHHHHHHHHHHHHHGHHHHHGHHHGGGH
@M05620:45:000000000-G6HP7:1:1101:10315:2644 1:N:0:124
ATCTCTATCTCCTAAAAACCTGTTTAGATTTGGAGATAGACCTTCAGGTTTTTCATCATTTTCTGCATGAATTATACATTGACCACGTTCCAGCGTGGTCAGTTTGCAGCATTCTGTTATTTTGTTTGACAGAGTGTCTTGTTGAGAACATATGTAGGACATGATTTTTTCCTGCAACAGGGAAAATAAAGTATAAGTTTTAAAGATTTATTCTTTAATAAAGGATCTCAAAGCCAGCTTTAGAAAAAGGA
+
BBBBBFFFFFFFGGGGGGGGGGHHHHFFHHHHHHHHHGHHHHHHHHHHHHHGGHHHHHHHHHHHHHHHHHHHHHHHHHHHHHHHHHGGHHHGHHGGGGHHHHHHHHHHHHHHHHHHHHHHHHHHHGHHGHGHHHHHHHHHHHHHFHHFHHHHHHHHHHHHHHHHHHHHHGHHHFHGGHFHGGGHHBFGHHGHHHGHHGGHHHHFGHHHHHHHHHHHHFHGHFFEFHHGHHGHFHHHHGGHHHGFHFGH:DG
@M05620:45:000000000-G6HP7:1:1101:10141:2667 1:N:0:124
TACCTGTACTGGGGAAGCAATCGCCATTCCTACCCTAAAGATCGGAAGAGCACACGTCTGAACTCCAGTCACTCTCGCGCATCTCGTATGCCGTCTTCTGCTTGAAAAAAAAAAAAAATTACTTCTGACCGTTACCCCCCTGAACCCCAAGGCCAACCTATAACAGAGGACTCAGGTGAAGCACGGCCTAAGCCCGAGCTCCTCCCTTCCATTCCCCACTCTCTTGCTGCCCGGCTTGTTTTCTTACATTT
+
BBABCFFFFFFFGGFEGGGGGGGGGGGHHHHHHHHHCGFHHHHHGGGGGGGHHHHGHHHGHFHHHHHGHHHHHHHHGGGGGE>GHHGEHGHHGGGHGHHHGHHHFHHHHCGGGC/</>011>1>11>1=<A...<0/<-;:./:::.:.;:..CAA9.//0;;000;/..;9/00/0/0900/:--;:://///;9-;-.9//;/A//99/////:;/.9;//////;//:..--:;-.///://///:/9
@M05620:45:000000000-G6HP7:1:1101:10150:2683 1:N:0:124
TACCTGTACTGGGGAAGCAATCGCCATTCCTACCCTAAAGATCGGAAGAGCACACGTCTGAACTCCAGTCACTCTCGCGCATCTCGTATGCCGTCTTCTGCTTGAAAAAAAAAAAAAAGTCCACCACATTAAAGACTCATGAAAAGGTGAAACAAAAAGGACAAAACAGAATTTGGAACCGAGTGGAGCCAAGAAATGCTATTTATGGATCTTAAATAGTCTATTACTGCCTCAACTGCCTCATGCAAGTC
+
AAABBFFFFFFFGGGGGGFGGGGGGGGHHHHHGHHH2FGGFGHHGGFAEHGHHGHGHHHFHGHHHHHGGHHHGHHHAFEGGE>GG1F?GCHHGGGHGHHHHHH3FHHHHGE/B<<>>/.1111<0..<11111=0/000000000/.0/000:/...:../././...///0000=90/.---.;90././/.9///9/9//////////;/;///9/////////9/9/9////9/;/;;//////99/:
@M05620:45:000000000-G6HP7:1:1101:12861:2841 1:N:0:124
ATCTCTATCTCCTAAAAACCTGTTTAGATTTGGAGATAGACCTTCAGGTTTTTCATCATTTTCTGCATGAATTATACATTGACCACGTTCCAGCGTGGTCAGTTTGCAGCATTCTGTTATTTTGTTTGACAGAGTGTCTTGTTGAGAACATATGTAGGACATGATTTTTTCCTGCAACAGGGAAAATAAAGTATAAGTTTTAAAGATTTATTCTTTATTAAAGGATCTCAAAGCCAGCTTTAGAAAAAGGA
+
CCCCCFFFFFFFGGGGGGGGGGHHHHHHHHHHHHHHHHHHHHHHHHHHHHHGGHHHHIHHHHHHHHHHHHHHHHHHHHHHHGHHHHGHHGFHGFEGDEGGBFGHHHEFGCHHHFHHHHDGFEEHCGHHBGDGGGHHGDGFFGHH4F/GGFF3DGFHF3?22DF2GFFGD<FBFGBHHFCFEA/=G0?GF1?G1?GGGFGHHH11=1>G1FG1DFGHH0<00<D0/0CD0=<0=G.GGGHFFBGFCHHGGG/
@M05620:45:000000000-G6HP7:1:1101:18065:2862 1:N:0:124
AAACCCAGAAGACATGAGGTCAGCTAGATCGGAAGAGCACACGTCTGAACTCCAGTCACTCTCGCGCATCTCGTATGCCGTCTTCTGCTTGAAAAAAAAAAACTATCAACAACAAATCATTCAGATTCCCTTCTTTCTTTGTAGAAACCACATGCCACCTGAATGACACATATTCTAACTACGTCCCTCTCATTCATTCAGCATCTTTCATCCACCTGCCTACTTCTCCCATCCTCTCTATTCTCACTCCC
+
AAAAA@AAAFCFFGCGGF1AF1GHDGFHHHHGCFGHCFFHFGGHHHGHHHHHHHHFGEGHFHH?FEGE?EHHEFEFH2@E/EFFHF11GHHF1BEA?/<////1<212201////01<12>2<1111111110<<111111111111<0>..11100<<.</<00<00</0000000;:00:..:C.0://000;;090900;00;C00;9090/9./.;F099CB0;/B;//;///;:9///;B////9-
@M05620:45:000000000-G6HP7:1:1101:12852:2866 1:N:0:124
ATCTCTATCTCCTAAAAACCTGTTTAGATTTGGAGATAGACCTTCAGGTTTTTCATCATTTTCTGCATGAATTATACATTGACCACGTTCCAGCGTGGTCAGTTTGCAGCATTCTGTTATTTTGTTTGACAGAGTGTCTTGTTGAGAACATATGTAGGACATGATTTTTTCCTCAAACAGGGAAAATAAGGAATAGGTTTTAAAGATTTATTCTTTATTAAAGAATCTCAAAGCCGGCTTTAGAAAAAGGA
+
BCCCCFFFFFFFGGGGGGGGGGHHHHHHHHHHHHHHHHHHHHHHHHHHHHHGGHHHHHHHHHIHHHHHHHHHHHHHHHHHHHHHHHGHHHHHHHGFGGHHHHHHHHHHHHHHHHHHHHHHHHHHHHHHHHHHHHHHHHHHHHHHHHHHHHHHHHHHHHHHHHHHHHHHH/F2222@2@0@G/?GH0=FF1110?F11FFH.FG111>G11>10DG<G0<GG0=0.0000=D00;.---;E/0;CFGG.C.;
@M05620:45:000000000-G6HP7:1:1101:16714:2878 1:N:0:124
ATCTCTATCTCCTAAAAACCTGTTTAGATTTGGAGATAGACCTTCAGGTTTTTCATCATTTTCTGCATGAATTATACATTGACCACGTTCCAGCGTGGTCAGTTTGCAGCATTCTGTTATTTTGTTTGACAGAGTGTCTTGTTGAGAACATATGTAGGACATGATTTTTTCCTGCAACCGGGAAAATAAAGTATAAGTTTTAAAGATTTATTCTTTAATAAAGGATCTCAAAGCCAGCTTTAGAAAAAGGA
+
AABBBFBFFFFFGG5DGGGGGGHHHHHGHHHHHGFBGBG5FHHHHHHHHHHGGHGHHHGHHHHHHHFHHGFHHHHHHHHHHHHHHHGHHBG553EG1>?E4F4BG4343@1@F4F@FG4FFGGFFGH33F4F3F?BF4?FBFFG4B/BF333?4?BF3??CB11BGGHHGFGHFH0GB0<A@<AC0F111=GDBF1F>>GH=FDF0<GGHHHHGHHHD<00=0</0GFCCFG0CF/CC0GH0;F0;FGGG/
@M05620:45:000000000-G6HP7:1:1101:16729:2890 1:N:0:124
ATCTCTATCTCCTAAAAACCTGTTTAGATTTGGAGATAGACCTTCAGGTTTTTCATCATTTTCTGCATGAATTATACATTGACCACGTTCCAGCGTGGTCAGTTTGCAGCATTCTGTTATTTTGTTTGACAGAGTGTCTTGTTGAGAACATATGTAGGACATGATTTTTTCCTGCAACAGGGAAAATAAAGTATAAGTTTTAAAGATTTATTCTTTAATAAAGGATCTCAAAGCCAGCTTTAGAAAAAGGA
+
CDDCDFFFFFFFGGGGGGGGGGHHHHHHHHHHHHHHHHHHHHHHHHHHHHHGGHHHHIHHHIHHHHHHHHHHHHHHHHHHHHHHHHGHHHHHHHGGGGHHHHHHHHHHHHHHHHHHHHHHHHHHHHHHHHHHHHHHHHHHHHHHHHGHHHHHHHHHHHHHHHHHHHHHHGHHHHHHHHHHHGGHHHHHHHHHHHHHHGHHHHHHHHHHHHHHHHHHHHHHHHHHHHHGHHHHHHHHHGHHHHHHGHHHGGH
@M05620:45:000000000-G6HP7:1:1101:10951:2929 1:N:0:124
ATCTCTATCTCCTAAAAACCTGTTTAGATTTGGAGATAGACCTTCAGGTTTTTCATCATTTTCTGCATGAATTATACATTGACCACGTTCCAGCGTGGTCAGTTTGCAGCATTCTGTTATTTTGTTTGACATAGTGTCTTGTTGAGAACATATGTAGGACATGATTTTTTCCTGCAACAGGGAAAATAAAGTATAAGTTTTAAAGATTTATTCTTTAATAAAGGATCTCAAAGCCAGCTTTAGAAAAAGGA
+
CDCCDFFFFFFFGGGGGGGGGGHHHHHHHHHHHHHHHHHHHHHHHHHHHHHGGHHHHHHHIHHHHHHHHHHHHHHHHHHHHHHHHHGGHHHHHHGEGGHHHHGHHHHHHHHHHHHHHHHHHHHHHHHHGHHHHHHHHHHHHHHHHHGHHHHHHHHHHHHHHHHHHHHHHGHHHHHHHHHHHGGHHHHHHGHGHHGHHGHHHGHHHHHHHHHHHHHHHHHHHGHHHHHHHHHHHHEHHGHHHHHHHHHGGGH
@M05620:45:000000000-G6HP7:1:1101:14998:2937 1:N:0:124
AAACCAAGCAGACACTCACCAGAAGACATGAGGCCAGCTAGATCGGAAGAGCACACGTCTGAACTCCAGTCACTCTCGCGCATCTCGTATGCCGTCTTCTGCTTGAAAAAAAAAACACAGCTCTCGGAGGTTATTTTGCTTCGGTGAGCCAGACAGAATGGTCCGATGAGGGGTGCGAAACTATTTGAGGAAAGGAAGCACATTTTTATTAACTTTACCTTTTATCTATCGCCATTCCTACCCTAAAGCTC
+
?AAAAA?CAFFFFCGGFGGCAA0GFCG0D1A1B0BAGGHFF1BFHGGGGG0BBFHEEFGCCG2FAFHGBABEGFHFE>CEE?//1BBFEF0@BEEEGFDGEHGHBGHHBG?E/C//?@/</?1FG/A?@@<0FD1GHBF1<G??F?<<CGFHHA/;:GF0/;:0AC..00C.A;@F-.;A@F0C0;;9E//-9-;B/--BB-//:BF9/;///:BFFFFFF/BB/9/:9;---;AB9/BB9A-FB-/;///
@M05620:45:000000000-G6HP7:1:1101:21421:3121 1:N:0:124
AGATTACTGCAACAGTTCCCCCTGGACCTGGAAAAGTTTCTTGCCTGGCTTACAGAAGCTGAAACAACTGCCAATGTCCTACAGGATGCTACCCGTAAGGAAAGGCTCCTAGAAGACTCCAAGGGAGTAAAAGAGCTGATGAAACAATGGCAAGTAAGTCAGGCATTTCCGCTTTAGCACTCTTGTGGATCCAATTGAACAATTCTCAGCATTTGTACTTGTAACTGACAAGCCAGGGACAAAACAAAGAT
+
1A1>AF1F3D11FF1GFAFGGGGFHGHHHFFFHHCFGGGHHGHHHHHHGHHHHHGGCGHHHHHHHHEHHHHHHHGEHFHHHHH1FCGHGHHHHHGBEEHHHGHHHHH0?GFHHBHFGHHHHHHAA/?EGFEGHEHHHHDHHHFGGBGDG1GCGGDFGDGFFHGFEHHDDGEGGGGGGGFEFHHGHHHCHHFHFFHHFDBCHHHHHFFHF/0CGHHHHHHGGGHH0<GFBFC.GAF..;AAEF/;CEFG/FG
@M05620:45:000000000-G6HP7:1:1101:13516:3129 1:N:0:124
AAACCAAGAAGACATGAGGTCAGCTAGATCGGAAGAGCACACGTCTGAACTCCAGTCACTCTCGCGCATCTCGTATGCCGTCTTCTGCTTGAAAAAAAAAAACCATCAGCTCCGACGAGGTCAGCTTGGGGGCTTTCTTTGTGTAAGCAACGATAAACCTGAAAGAAGCATTTTTTCACTAACTCCTGCTGAGTCATTCATGACTTTTTATCCGCCTTGCTTCTTCTCACAGACTCTCTACTCTCATGTCA
+
BBBBBBBFFFFFGGGGG4EFEFFFGGFHHH4EGGGHFGHHFHGHHHGGFGHHGHBFGEHHFHHGGEEG1EGHFFFFGFFEEEHGH4B4GHCE@FFH@EG/>>//?B1FF11??/BC/@C?ABC01<1<.F?--<<C00CG0<//0:00;C.-..;.0099.;C0;F.9B/0BCC0:900009/0;C9/:9//;;F/B//:9;//99:BF.///.;AAD/9FFFBFFFBBF/F/.:;9/FFFFFFB//9/;/
@M05620:45:000000000-G6HP7:1:1101:21416:3142 1:N:0:124
AGATTACTGCAACAGTTCCCCCTGGACCTGGAAAAGTTTCTTGCCTGGCTTACAGAAGCTGAAACAACTGCCAATGTCCTACAGGATGCTACCCGTAAGGAAAGGCTCCTAGAAGACTCCAAGGGAGTAAAAGAGCTGATGAAACAATGGCAAGTAAGTCAGGCATTTCCGCTTTAGCACTCTTGTGGATCCAATTGAACAATTCTCAGCATTTGTACTTGTAACTGACAAGCCAGGGACAAAACAAAGAT
+
ABABCFFFFFFFGGGGGGGGGGGGHHHHHHHHHHHHHHHHHHHGHHHHHHHHHHHHHHHHHHHHHHHHHHHHHHHHHHHHHHHHHHHHHHHHHHGFGGHHGHHHHHHHGHHHHHHHHHHHHHHGGEGFHHHHHGHHHHFHHHHHHHHHHFHHHGHHHHHHHHHHHHHHHHGGGGGHHHHHHHHHHHHGHHHHHHHHHHHGGHHHHHHHHGHHHHHHHHHHHHHHHHHHGHHHHGGGGGGGGGGGGGGGGGG
@M05620:45:000000000-G6HP7:1:1101:21403:3157 1:N:0:124
AGATTACTGCAACAGTTCCCCCTGGACCTGGAAAAGTTTCTTGCCTGGCTTACAGAAGCTGAAACAACTGCCAATGTCCTACAGGATGCTACCCGTAAGGAAAGGCTCCTAGAAGACTCCAAGGGAGTAAAAGAGCTGATGAAACAATGGCAAGTAAGTCAGGCATTTCCGCTTTAGCACTCTTGTGGATCCAATTGAACAATTCTCAGCATTTGTACTTGTAACTGACAAGCCAGGGACAAAACAAAGAT
+
AA?>ADFDDFFFGGEGGGGGGGEFHHHHGFAGHFHEAFGHGFGHHHHHHHHHHHHHHHHGHHHHHHHHHHHHHHHGGHHHHHHFGHHGHHHHHHFEEEHHHHBGCGGHGHHHHHGHHHHHHFGGCGEEHHHHHGGHHFGDHFHHHHHFGBGGHGHGFHGHHHHGEHHHHHGGDDGHGHHHHHHGHFGFHHHHHCGHHGHFHHHFHHHHGHFGHHGCHGGHCCFFGHFFHHHHHGG.AEFEEFBAFGGGFFC
@M05620:45:000000000-G6HP7:1:1101:16241:3210 1:N:0:124
ATCTCTATCTCCTAAAAACCTGTTTAGATTTGGAGATAGACCTTCAGGTTTTTCATCATTTTCTGCATGAATTATACATTGACCACGTTCCAGCGTGGTCAGTTTGCAGCATTCTGTTATTTTGTTTGACAGAGTGTCTTGTTGAGAACATATGTAGGACATGATTTTTTCCTGCAACAGGGAAAATAAAGTATAAGTTTTAAAGATTTATTCTTTAATAAAGGATCTCAAAGCCAGCTTTAGAAAAAGGA
+
BBBBBFFFFFFFGGGGGGGGGGGHHHHHHHHHHHHHHHHHHHHHHHHHHHHGGHHHHHHHHHHHHHHHHGHHHHHHHHHHHHHHHHGHHHHHHHGGGGHHHHHHHHHHHHHHHHHHHHHHHHHHHHHHHHHHHHHHHHHHHHHHHHHHHHHHHHHHHHHHHHHHHHHHHGHHHHHHHHHHHGGHHHHHHHHHHHHHHGHHHHHHHHHHHHHHHHHHHHHHHHHHHHHHHHHHHHHHHGHHHHHFHHHHGGH
@M05620:45:000000000-G6HP7:1:1101:20077:3292 1:N:0:124
CATCCTGACCCTGAAGTACCCCGGCTTGATTTCTGACATTAGATCGGAAGAGCACACGTCTGAACTCCAGTCACTCTCGCGCATCTCGTATGCCGTCTTCTGCTTGAAAAAAAAAAACCGCTCTCGTCCTTTATTTTGCCTCTCTTAGCCACCCATAATGCTCCGATAAACGTTTCTCCACTCTTTGCTGAACTGGCTCCCCTTTTTATTCACTTTCCCTTTTAGCACTCTCCATTCCTACCCGACCTCTC
+
ABABBFFFFFFFGGGGGGGFEEGGGGGGHGHFHFHFHHHHHHGHHHGEFGHHHHHGHFHHFGFHHHHHHGHHHHHHHHFGGGGGGHHHEECHGHGEEGGFGHGHFHHHHHHFFGD@C<////<<F.<...111==<=0000<//<=D0D<0/.=://000:;C0.-;-.009;B/90;00CF/;00000000/00/./0.9...9/;.9////99FB//;//;///;////9//;9B///:...---./:/
@M05620:45:000000000-G6HP7:1:1101:14108:3310 1:N:0:124
TACCTGTACTGGGGAAGCATTTGAATATCCCCCCATGGTGATGGGGACGGAGAACTGCTCCATAAACACAGGCAACGTGCCTAACTTTCCCGGGAAGATGAAGTCAAAGAGCGACCACAGCTCTCGGAGGTTATTTTGCATCGGTGAGCCAGACAGAATGATCCGATGAGGGGTGCGAAACTATTTGAGGAAAGGAAGCACCTTTTTATTAAATTTACCTTTTAGCAATCGCCATTCCTACCCTAAAGATC
+
BBBBBFFFFFFFGGGGGGGGGGGHGHFHHHHGGGGHHHEG5GHHGGEFGGGGGFHHHHHHHGHFG5FGHHGHGGHHGHHHHHGGHHHHHHHGGCEFGHHFGHHHHHGHHCGHGGGGGH/GHHHHHGG/ACCHGHHHHGH1GHGGDGGGFHHHHGHHCGHBGGHHF.CEHFHFGGGG?9?FGGGGGGF99F0;CGGGGGFGFFBFFFFFFFFE/;FFBFF/BFFFFF/BFF?EF.;FFFFFFFFFFFFFFFF
@M05620:45:000000000-G6HP7:1:1101:14125:3317 1:N:0:124
TACCTGTACTGGGGAAGCATTTGAATATCCCCCCATGGTGATGGGGACGGAGAACTGCTCCATAAACACAGGCAACGTGCCTAACTTTCCCGGGAAGATGAAGTCAAAGAGCGACCACAGCTCTCGGAGGTTATTTTGCATCGGTGAGCCAGACAGAATGATCCGATGAGGGGTGCGAAACTATTTGAGGAAAGGAAGCACCTTTTTATTAAATTTACCTTTTAGCAATCGCCATTCCTACCCTAAAGATC
+
CCCCCFFFFFFFGGGGGGGGGGHHHHHHHHHGGGGHHHHHHHHHHGGGGGGGGHHHHHHHHHHHHHHGHHHHGHHHGHHHHHHHHHHHHHHGGGGGGHHHHHHHHHHHHHHHGGGGGHHHHHHHHGGGGGGHHHHHHHHHHHGGGGGHHHHHHGHHHHHHHHHHHGGGHHHGGAEGGGGGGGGGGGGGGGFGGGGGGGGGGFFFFFFFFFFFFFFFFFFFFFFFFFFFFFFFFFFFFFFFFFFFFFFFFFF
@M05620:45:000000000-G6HP7:1:1101:14380:3355 1:N:0:124
TACCTGTACTGGGGAAGCAATCGCCATTCCTACCCTAAAGATCGGAAGAGCACACGTCTGAACTCCAGTCACTCTCGCGCATCTCGTATGCCGTCTTCTGCTTGAAAAAAAAAAAAAAAAATAAGCAAAGAAGATAGTCGATCGGGAGCAAAAAACAAATTAAATAGGGAAAAGAATAAAAGAAGACATAGATAAACAGTAAAAATAATAGAGTAGATAACCACAACATAGAGACAGCATACACGATAACA
+
BABCCFFFFFFFGGGFGGGGGGGGGGGHHHHGHHHHHHHHGHHHGGGGHHHHHHHGHHHGHGHHHHHHHHHHHHHHGGGGGGEHHHGGHHHHGGGHGHHHHHHHHHHHHGGGGCB/</---.000<0/<</./000000....-;---..:0/.-.9..00;0000:0./.://..0000009./0//0000000000/000000.00000000000:00000...9./0000;///./00:00.-;..00
@M05620:45:000000000-G6HP7:1:1101:8783:3586 1:N:0:124
CATCCTGACCCTGAAGTACCCCGGCTTGATTTCTGACATTAGATCGGAAGAGCACACGTCTGAACTCCAGTCACTCTCGCGCATCTCGTATGCCGTCTTCTGCTTGAAAAAAAAAAAACCAAGTGAGTAATACAGCTGATTAAACAATGTATAAACATACTGCTAATGCATGTTACGAACTACTCTTGATCCAACCAAACACTCTTCACTAGACGGTCTCTTAACCTACCGACCAGTCACAGATAACATAT
+
BABBBFFFFFFFGGGGGGGGGGGEEEGGGHHHFHHHHHHHGHFHHHGDCFHGHHGHGGHHHFHHHHGHFGGHFHHFHHFGGGGG>GFB?EGHHHGGEHGFGHGHHHHHFGGGGDFF<<//?/01>11111111<11<1<110=000.0<0000000<000000:;0;0;0:00:00...-.9/90;000000:0/..99..90/090000900/....;////;;////9-.---.//;//////;///9/
@M05620:45:000000000-G6HP7:1:1101:22366:3773 1:N:0:124
TACCTGTACTGGGGAAGAGCACACGTCTGAACTCCAGTCACTCTCGCGCATCTCGTATGCCGTCTTCTGCTTGAAAAAAAAAAACCACTTTTCGAACAATAGACCTCATCTCCACCAATGTCCTCTGAGGTACTTTCTTTTTGACAACCCCGACAAAACCTACAAAATCATTTTTTAACTACTTTTCCCACAACCAATCCTTCACTATTCACCTCCTCTTCTCTTCTCACCCACTCCCTACTCTCACCATC
+
BCBCCFFFFFFFGGGGGGGGGGHHGHHHGFHHHHHHHHHHHHHHHGGGGGGGHHGGGHHHHGFGGGHGHHHHHHHHHHGGGC/>////33344//00/2B222B222<2?>FF22@//22?@11?1111/?11111?1111<<.111....-<---/C:.;;//00.0/::;00B-.0000;00000990.9.9;../:/0////////;////::.9////;/BF//:/...../.:.:.:/9/9/.///
@M05620:45:000000000-G6HP7:1:1101:12070:3802 1:N:0:124
ATCTCTATCTCCTAAAAACCTGTTTAGATTTGGAGATAGACCTTCAGGTTTTTCATCATTTTCTGCATGAATTATACATTGACCACGTTCCAGCGTGGTCAGTTTGCAGCATTCTGTTATTTTGTTTGACAGAGTGTCTTGTTGAGAACATATGTAGGACATGATTTTTTCCTGCAACAGGGAAAATAAAGTATAAGTTTTAAAGATTTATTCTTTAATAAAGGATCTCAAAGCCAGCTTTAGAAAAAGGA
+
BCCBCFFFFFFFGGGGFGGGFGGHHGHFHHHHHGHFHGGCHHHHHFHHHHHGGHHHHHGHHHHHHHDGHGFGHHHHFFGHGDFHHHGHHHHHHHGGGGHHGGHHHHHHHHHHHHHHHHHHHHHHHHHHHHHHHHHHHHHHHHHHEGGHHHHGHHHHHGFHHFGGHHHHHGHHHHHH2GHGHGGFHHGGFGGHGGHHFFGHHFFHHGGHHHHHHHHHGHHG0DGFHHHHHHGFGHHFGGGHHHEFGGHHGGC
@M05620:45:000000000-G6HP7:1:1101:12081:3818 1:N:0:124
ATCTCTATCTCCTAAAAACCTGTTTAGATTTGGAGATAGACCTTCAGGTTTTTCATCATTTTCTGCATGAATTATACATTGACCACGTTCCAGCGTGGTCAGTTTGCAGCATTCTGTTATTTTGTTTGACAGAGTGTCTTGTTGAGAACATATGTAGGACATGATTTTTTCCTGCAACAGGGAAAATAAAGTATAAGTTTTAAAGATTTATTCTTTAATAAAGGATCTCAAAGCCAGCTTTAGAAAAAGGA
+
AAAAADFFFDDFGGF4EGGGGGHFGHGHFFE5BGHHFHHHDCFHFHHDAFGCFGDGHDHHHFHFFHHBHFFDFEGHBGHHHHDGHHGHHGFF53E>EEFF4GFEFEHHHHGHGFFBGGFFHHHHGHGHFFGHFEH3BFHHHHFAGGEGHHFFDGFHBFHHFDGHFHG?G@CFHF1CHHGFGEAFFCFDGDFFDHFHFHHGHEGFG1GHHHHDHFGD0DFHD0<0/<GHFHHFHH./.CHFFBC0<GCAAEG
@M05620:45:000000000-G6HP7:1:1101:11896:3890 1:N:0:124
TACCTGTACTGGGGAAGCATTTGAATATCCCCCCATGGTGATGGGGACGGAGAACTGCTCCATAAACACAGGCAACGTGCCTAACTTTCCCGGGAAGATGAAGTCAAAGAGCGACCACAGCTCTCGGAGGTTATTTTGCATCGGTGAGCCAGACAGAATGATCCGATGAGGGGTGCGAAACTATTTGAGGAAAGGAAGCACCTTTTTATTAAATTTACCTTTTAGCAATCGCCATTCCTACCCTAAAGATC
+
A@ABBFFFFFFFGGCGGGGGGGHHHGHFHGHGGGGHHGGHFHHHHGGGGGGGGHGHHHGHGHHHGHGHHGHHGHHHGHHHHHH3BGGHHFHGGGEEGGHHHHHHHHHHHGHHGGGGGHGHHHHHHDGCCGEHHHHGHHHHHHGGGGGHHHHHGGGHHEBHHHHHH?EGGHHGGGCGGDDGGGGGGGGFGGF/BFEFBFGBGEFFFBF?FFFFFFFFFFFFFFFFFFFBB:AFF?EFFFFFF;AFFBFFFFB
@M05620:45:000000000-G6HP7:1:1101:11868:3896 1:N:0:124
TACCTGTACTGGGGAAGCATTTGAATATCCCCCCATGGTGCTGGGGACGGAGAACTGCTCCATAAACACAGGCAACGTGCCTAACTTTCCCGGGAAGATGAAGTCAAAGAGCGACCACAGCTCTCGGAGGTTATTTTGCATCGGTGAGCCAGACAGAATGATCCGATGAGGGGTGCGAAACTATTTGAGGCAAGGAAGCACCTTTTTATTAAATTTACCTTTTAGCAATCGACATTCCTACCCTAAAGATC
+
AAAAAFFFFFBFF?CF?GGGGGHHGHHDGHHGEGGHHG1B1BGHGCFGE??EGHHFHHHHHFGH11FG0GFGEHHHGGGHHGDHHGHHHHHGGGEEGGHHHHGHGFGEHHGHEGGGGHHGGGGHHFE/>@?FHHHHHHFEHHGGEGGFGGB<GEFCCFHHHHGFG.;AFHBACEA??.9AAFFFFGGG?F.;.AE.CFEEFEFFFFFEFFF//BFFFFBBFFF/FBF/F/A-9A9B:/FBB:A;BFFFFF/
@M05620:45:000000000-G6HP7:1:1101:18724:3897 1:N:0:124
TACCTGTACTGGGGAAGCATTTGAATATCCCCCCATGGTGATGGGGACGGAGAACTGCTCCATAAACACAGGCAACGTGCCTAACTTTCCCGGGAAGATGAAGTCAAAGAGCGACCACAGCTCTCGGAGGTTATTTTGCATCGGTGAGCCAGACAGAATGATCCGATGAGGGGTGCGAAACTATTTGAGGAAAGGAAGCACCTTTTTATTAAATTTACCTTTTAGCAATCGCCATTCCTACCCTAAAGATC
+
CABCCFFFFFFFGGGGGGGGGGHHHHHHHHHGGGGHHHHHHHHHHGGGGGGGGHHHHHHHHHHHHHHHHHHHGHHHGHHHHHHHHHHHHHHGGGGGGHHHHHHHHHHHHHHHGGGGGHHHHHHHHGGGGGEHHHHHHHHHHHGGGGGGHHHHHGHHHHHGHHHHHGGGHHHGGEGGGGGGGHGGHHHGGGFGGGGGGGGGGFFFFFFFFFHFFHHHHFFFFFFFFFFFFFEFFFFFFFFHFFFFFFFFFFF
@M05620:45:000000000-G6HP7:1:1101:11888:3906 1:N:0:124
TACCTGTACTGGGGAAGCATTTGAATATCCCCCCATGGTGATGGGGACGGAGAACTGCTCCATAAACACAGGCAACGTGCCTAACTTTCCCGGGAAGATGAAGTCAAAGAGCGACCACAGCTCTCGGAGGTTATTTTGCATCGGTGAGCCAGACAGAATGATCCGATGAGGGGTGCGAAACTATTTGAGGAAAGGAAGCACCTTTTTATTAAATTTACCTTTTAGCAATCGCCATTCCTACCCTAAAGATC
+
CCCCCFFFFFFFGGGGGGGGGGHHHHHHHHHGGGGHHHHHHHHHHGGGGGGGGHHHHHHHHHHHHHHHHHHHGHHHGHHHHHHHHHHHHHHGGGGGGHHHHHHHHHHHHHHHGGGGGHHHHHHHHGGGGGGHHHHHHHHHHHGGGGGHHHHHHGHHHHHHHHHHHGGGHHHGGFGGGGGGGGGGGGGGGGFGGGGGGGGGGFFFFFFFFFFFFFFFFFFFFFFFFFFFFFFFFFFFFFFFFFFFFFFFFFF
@M05620:45:000000000-G6HP7:1:1101:18740:3907 1:N:0:124
TACCTGTACTGGGGAAGCATTTGAATATCCCCCCATGGTGATGGGGACGGAGAACTGCTCCATAAACACAGGCAACGTGCCTAACTTTCCCGGGAAGATGAAGTCAAAGAGCGACCACAGCTCTCGGAGGTTATTTTGCATCGGTGAGCCAGACAGAATGATCCGATGAGGGGTGCGAAACTATTTGAGGAAAGGAAGCACCTTTTTATTAAATTTACCTTTTAGCAATCGCCATTCCTACCCTAAAGATC
+
CBCCCFFFFFFFGGGGGGGGGGHHHHHHHHHGGGGHHHGHHGHHHGGGGGGGGHHHHHHHHHHHGHHHHHHHGHGHGHHHHHHHHHHHHHHGGGGGGHHHHHHHHHHHHHHHGGGGGHHHHHHHHGGGGGDHHHHHHHHFHHGGGGGHHHHHHGHHHHHHHHHHHGGGHHGGG:;EGFCGGGGGGGGGGGCFGFGGGGGGGFFFFFFFFFFFFFFFFFFFFFFFFFFBFFEFFFFFFFFFBFFFFFFFFFF
@M05620:45:000000000-G6HP7:1:1101:18725:3915 1:N:0:124
TACCTGTACTGGGGAAGCATTTGAATATCCCCCCATGGTGATGGGGACGGAGAACTGCTCCATAAACACAGGCAACGTGCCTAACTTTCCCGGGAAGATGAAGTCAAAGAGCGACCACAGCTCTCGGAGGTTATTTTGCATCGGTGAGCCAGACAGAATGATCCGATGAGGGGTGCGAAACTATTTGAGGAAAGGAAGCACCTTTTTATTAAATTTACCTTTTAGCAATCGCCATTCCTACCCTAAAGATC
+
BBBCCFFFFFFFGGGGGGGGGGHHHHHHHHHGGGGHHHHHHHHHHGGGGGGGGHHHHHHHHHHHHHHHHHHHGHHHGHHHHHHHHHHHHHHGGGGGGHHHHHHHHHHHHHHHGGGGGHHHHHHHHGGGGGEHHHHHHHHHHHGGGGGHHHHHHGHHHHHHHHHHHGGGHHHGGEFGGGGGGGGGGGGGGGBFGFGGGGGGGFFFFFFFFFFFFFFFFFFFFFFFFFFFFFEFFFFFFFFFFFFFFFFFFFF
@M05620:45:000000000-G6HP7:1:1101:15101:3989 1:N:0:124
ATCTCTATCTCCTAAAAACCTGTTTAGATTTGGAGATAGACCTTCAGGTTTTTCATCATTTTCTGCATGAATTATACATTGACCACGTTCCAGCGTGGTCAGTTTGCAGCATTCTGTTATTTTGTTTGACAGAGTGTCTTGTTGAGAACATATGTAGGACATGATTTTTTCCTGCAACAGGGAAAATAAAGTATAAGTTTTAAAGATTTATTCTTTAATAAAGGATCTCAAAGCCAGCTTTAGAAAAAGGA
+
BCCCCFFFFFFFGGGGGGGGGGHHHHHHHHHHHHHHHHHGHHHHHHHHHHHGGHHHHHHHHHHHIHHHHHHHHHHHHHHHHHHHHHGHHHHHHHGGGGHHHHHHHHHHHHHHHHHHHHHHHHHHHHHHHHHHHHHHHHHHHHHHHHHHHHHHHHHHHHHHHHHHHHHHHGHHHHHHHHHHHGGHHHHHHHHHHHHHHGHHHHHHHHHHHHHHHHHHHHHHHHHHHHHHHHHHHHHHHGHHHHGHHHHHGGH
@M05620:45:000000000-G6HP7:1:1101:15120:3994 1:N:0:124
ATCTCTATCTCCTAAAAACCTGTTTAGATTTGGAGATAGACCTTCAGGTTTTTCATCATTTTCTGCATGAATTATACATTGACCACGTTCCAGCGTGGTCAGTTTGCAGCATTCTGTTATTTTGTTTGACAGAGTGTCTTGTTGAGAACATATGTAGGACATGATTTTTTCCTGCAACAGGGAAAATAAAGTATAAGTTTTAAAGATTTATTCTTTAATAAAGGATCTCAAAGCCAGCTTTAGAAAAAGGA
+
?ABBBFFFFFFFGGGGBGGGGGHHHHHFHHHHHHHHHHHHHHHHHHHHHHHGGHHHHHHHHHHHHHHHHHHHHHHHGHHHHHHHGHGHHHHHHHGGGGHHGGHHHHHFHGFFHHHHHHHHHHHHHHHHHHHHHHHHHHHHHHHGHGEFHHHHHHHEGHHHFHHHHHHHHGHHHHHHHGFHHEEFHGHGFGHFDDHGGGHHHGHEGFFHHFHHHHHHHEHFHFHGCGHHHFGFHHCHHGGHHGHBFGGAD.B
@M05620:45:000000000-G6HP7:1:1101:10400:3996 1:N:0:124
CATCCTGACCCTGAAGTACCCCGGCTTGATTTCTGACATTAGATCGGAAGAGCACACGTCTGAACTCCAGTCACTCTCGCGCATCTCGTATGCCGTCTTCTGCTTGAAAAAAAAAAAACGAAGAGAACTTTAGAGCGTAAACAGCGTGTCCGATATAATAGAAACAAGGTAGCAAGGACTTAGCTTGGTTTATATCTCGAGTCATGCATGAGAGTGTGGTGCTAGATGGTTATTATGTGTGCTCGAGTATT
+
CBCCCFFFFFFFGGGGGGGGGGEFFGGGFHHHHHHGHHHGGHGHHHFEFEGGHFHHHGHHHGGFHHGHHHHHHGHGHHGGGGGG>GGF?EHHHGGFFHGHHHHHHHFGEDFEGDCD>/////..<<11=1111111-<...0=/.-::./0...--00000000//:/.000000/.../000000/.0:.9000000.0.;/000000000000000./.0000000000000090009.900.-.0900
@M05620:45:000000000-G6HP7:1:1101:15106:4012 1:N:0:124
ATCTCTATCTCCTAAAAACCTGTTTAGATTTGGAGATAGACCTTCAGGTTTTTCATCATTTTCTGCATGAATTATACATTGACCACGTTCCAGCGTGGTCAGTTTGCAGCATTCTGTTATTTTGTTTGACAGAGTGTCTTGTTGAGAACATATGTAGGACATGATTTTTTCCTGCAACAGGGAAAATAAAGTATAAGTTTTAAAGATTTATTCTTTAATAAAGGATCTCAAAGCCAGCTTTAGAAAAAGGA
+
BBBBBFFFFFFFGGGGGGGGGGHHHHHHHHHHHHHHHHFHGHHHHHHHHHHGGHHHHHHHHHHHHHHFHFFHHGHHHHHGHHHHHHGHHHHHHGGEFGHHFHHHHHHHHHHHHGHHHHHHHHHHHHHHGGFHHHHHHHHHHHHHHHFHHHHGHHDHHHHHFHHHHHHHFFHHHHFGHFHHHFEFFHHFHFHGFHHHHHHFHFHFHGHHHHHHHGHHGFHHHFGFHHHHHHHFHHFFFFHHHFHEGFFHFFH
@M05620:45:000000000-G6HP7:1:1101:10412:4015 1:N:0:124
CATCCTGACCCTGAAGTACCCCGGCTTGATTTCTGACATTAGATCGGAAGAGCACACGTCTGAACTCCAGTCACTCTCGCGCATCTCGTATGCCGTCTTCTGCTTGAAAAAAAAAAAATAAAACATCAAAAATACTGTAAGAATAAGTAAATATAGAACCTTAACCAAAAGTACATTACACAACATGGCAATAAAATAGTTAAAATAACAACTACGTTTATTCTTGAATTAGCACACAGTACAAAATCAAC
+
CCCCCFFFFFFFGGGGGGGGGGGGGGGGHHHHHHHHHHHHHHHHHHGGGGHHHHHHHGHHHGHHHHHHFHHHGHHHHHGGGGGGEHHHFGHHHHGGGHGHHHHHHGHGFHHGGGGG>/011111/111111.0111111==11000=000000000=00./000000.../00000;00000:../0/./0;0900;00000000000000.000.9//.090990000990/00/...000000.9000/
@M05620:45:000000000-G6HP7:1:1101:18302:4074 1:N:0:124
ATCTCTATCTCCTAAAAACCTGTTTAGATTTGGAGATAGACCTTCAGGTTTTTCATCATTTTCTGCATGAATTATACATTGACCACGTTCCAGCGTGGTCAGTTTGCAGCATTCTGTTATTTTGTTTGACAGAGTGTCTTGTTGAGAACATATGTAGGACATGATTTTTTCCTGCAACAGGGAAAATAAAGTATAAGTTTTAAAGATTTATTCTTTAATAAAGGATCTCAAAGCCAGCTTTAGAAAAAGGA
+
CCCCDFFFFFFFGGGGGGGGGGHHHHHHHHHHHHHHHHHHHHHHHHHHHHHGGHHHHHHHIIIIIHHHHHHHHHHHHHHHHHHHHHGHHHHHHHGFGGHHHHHHHHHGHHHHHHHHHHHHHHHHHHHHHHHHHHHHHHHHHHHHHHHHHHHHHHHHHHHHHHHHHHHHHGHHHHHHHHHHHGGHHHHHGHHGHHHHHGHHHHHHHHHHHHHHHHHHHGHHHGHHHHHHHHHHHHGHHGHHHHHHHGHHGGG
@M05620:45:000000000-G6HP7:1:1101:18317:4087 1:N:0:124
ATCTCTATCTCCTAAAAACCTGTTTAGATTTGGAGATAGACCTTCAGGTTTTTCATCATTTTCTGCATGAATTATACATTGACCACGTTCCAGCGTGGTCAGTTTGCAGCATTCTGTTATTTTGTTTGACAGAGTGTCTTGTTGAGAACATATGTAGGACATGATTTTTTCCTGCAACAGGGAAAATAAAGTATAAGTTTTAAAGATTTATTCTTTAATAAAGGATCTCAAAGCCAGCTTTAGAAAAAGGA
+
BBCCCFFFFFFFGGGGGGGGGGHHHHHHHHHHHHHHHHHHHHHHHHHGHHHGGHHHHHHHHHHHHHHHHHHHHHHHHHHHHGHHHHGHHHHHHHGGGGHHHHHHHHHHHHHHHHHHHHHHHHHHHHHGHHHHGHHHHHHHHHHHHHHHHHHHHHHGHHHHHHGHHHHHHGHH2FHHHHGHHGGHHHGHHHHHHHHHHGGHHHHHHHHHHHHHHHHHHHHHHGHHHHHHHHHHHHHHHGHHHHGFHHHGGGH
@M05620:45:000000000-G6HP7:1:1101:23226:4115 1:N:0:124
TACCTGTACTGGGGAAGCATTTGAATATCCCCCCATGGTGATGGGGACGGAGAACTGCTCCATAAACACAGGCAACGTGCCTAACTTTCCCGGGAAGATGAAGTCAAAGAGCGACCACAGCTCTCGGAGGTTATTTTGCATCGGTGAGCCAGACAGAATGATCCGATGAGGGGTGCGAAACTATTTGAGGAAAGGAAGCACCTTTTTATTAAATTTACCTTTTAGCAATCGCCATTCCTACCCTAAAGATC
+
CBBCCFFFFFFFGGGGGGGGGGHHHHHHHHHGGGGHHHHHHHHHHGGGGGGGGHHHHHHHHHHHHGHHHHHHGHHHGHHHHHHHHHHHHHHGGGGGGHHHHHHHHHHHHHHHGGGGGHHHHHHHHDFCFGEHHHHHHHHHHHGGGGGGFGHHHGHGCGHHHHHHHGGGHHHGGCGGGDGDGGGGGGGGGGFGGFGFGGGGGFFFFFFFFFFFFFFFFFFFFFFFFFFFFFFFFFFFFFFFFFFFFFFFFFF
@M05620:45:000000000-G6HP7:1:1101:18911:4230 1:N:0:124
TACCTGTACTGGGGAAGCATTTGAATATCCCCCCATGGTGATGGGGACGGAGAACTGCTCCATAAACACAGGCAACGTGCCTAACTTTCCCGGGAAGATGAAGTCAAAGAGCGACCACAGCTCTCGGAGGTTATTTTGCATCGGTGAGCCAGACAGAATGATCCGATGAGGGGTGCGAAACTATTTGAGGAAAGGAAGCACCTTTTTATTAAATTTACCTTTTAGCAATCGCCATTCCTACCCTAAAGATC
+
BABBBFFFFFFFGGGGGGGGGGHHHHHHHHHGGGGHHHHHHHHHHGGGGGGGGHHHHHHHHHHFHHHHHGHHGHHHGHHHHHHHHHHHHHHGGGGGGHHHHHHHHHHHHHHHGGGGGHHHHHHHHGGEGGGHGGHHHHHHHHGGGGGHHHHHHGHHHHHHHHHGH?EGHHHGGCCGG.ABGGGGGGGGGGFGGGFBFGGGGFFFFFFEFFFFFFFFFFFFFFFFFFBFFFFFFFEFFFFFFFFFFF/BFFB
@M05620:45:000000000-G6HP7:1:1101:23198:4231 1:N:0:124
ATCTCTATCTCCTAAAAACCTGTTTAGATTTGGAGATAGACCTTCAGGTTTTTCATCATTTTCTGCATGAATTATACATTGACCACGTTCCAGCGTGGTCAGTTTGCAGCATTCTGTTATTTTGTTTGACAGAGTGTCTTGTTGAGAACATATGTAGGACATGATTTTTTCCTGCAACAGGGAAAATAAAGTATAAGTTTTAAAGATTTATTCTTTAATAAAGGATCTCAAAGCCAGCTTTAGAAAAAGGA
+
BCCCCFFFFFFFGGGGGGGGGGHHHHHHHHHHHHHHHHHHHHHHHHHHHHHGGHHHHHHHHHIHHHHHHGHHHHHHHHHHHHHHHHGHHHHHHHGFGGHHHHHHHHHHHHHHHHHHHHHHHHHHHHHHHHHHHHGHHHHHHHHHHHGHHHHHHHHHHHHHHHHHHHHHHGHHHHHHHHHHHGGHHHHHGGHGHHHHHFGHHHHHHHHHHHHHHHHHHGHHHHHHHHHHHHHGHHHHHGHHHHHHGHHHGGH
@M05620:45:000000000-G6HP7:1:1101:18931:4243 1:N:0:124
TACCTGTACTGGGGAAGCATTTGAATATCCCCCCATGGTGATGGGGACGGAGAACTGCTCCATAAACACAGGCAACGTGCCTAACTTTCCCGGGAAGATGAAGTCAAAGAGCGACCACAGCTCTCGGAGGTTATTTTGCATCGGTGAGCCAGACAGAATGATCCGATGAGGGGTGCGAAACTATTTGAGGAAAGGAAGCACCTTTTTATTAAATTTACCTTTTAGCAATCGCCATTCCTACCCTAAAGATC
+
BBBBBFFFFFFFCGFEEGGGGGHHHGHFHHHGGGGHFHBFEGHHHGGGGFDEGHHHHHHFHHFHHHHHHHHHGGFHGHHHHFFHHGHHHHHGGGCEFFHHGGFFGGHHHGHHGGGGGHGHHGHHHGGFGGCGHHHHHHGGFHGGFGGGGGHHHGHHHHGHHHHHHGGGHHHGCEGGFGADGGGGGFGGCFBFGGGGFFGGBEFFFFFFFFFFFFFFFBFFFFFFFFFFFFFFFFFFFFFFF?FFFFFFFFF
@M05620:45:000000000-G6HP7:1:1101:18918:4260 1:N:0:124
TACCTGTACTGGGGAAGCATTTGAATATCCCCCCATGGTGATGGGGACGGAGAACTGCTCCATAAACACAGGCAACGTGCCTAACTTTCCCGGGAAGATGAAGTCAAAGAGCGACCACAGCTCTCGGAGGTTATTTTGCATCGGTGAGCCAGACAGAATGATCCGATGAGGGGTGCGAAACTATTTGAGGAAAGGAAGCACCTTTTTATTAAATTTACCTTTTAGCAATCGCCATTCCTACCCTAAAGATC
+
CCCCCFFFFFFFGGGGGGGGGGHHHHHHHHHGGGGHHHGHHHHHHGGGGGGGGHHHHHHHHHHGHHHHHHHHGHHHGHHHHHHHHHHHHHHGGGGGGHHHHHHHHHHHHHHHGGGGGHHHHHHHHGGFGGGHHHHHHHHHHHGGGGGHHHHHHGHHHHHHHHHHHGGGHHGGGEGGGGGCGGGGGGGGGGFGGGGGGGGGGFFFFFFFFFFFFFFFFFFFFFFFFFFFFFFFFFFFFFFFFFFFFFFFFFF
@M05620:45:000000000-G6HP7:1:1101:21231:4375 1:N:0:124
ATCTCTATCTCCTAAAAACCTGTTTAGATTTGGAGATAGACCTTCAGGTTTTTCATCATTTTCTGCATGAATTATACATTGACCACGTTCCAGCGTGGTCAGTTTGCAGCATTCTGTTATTTTGTTTGACAGAGTGTCTTGTTGAGAACATATGTAGGACATGATTTTTTCCTGCAACAGGGAAAATAAAGTATAAGTTTTAAAGATTTATTCTTTAATAAAGGATCTCAAAGCCAGCTTTAGAAAAAGGA
+
AABCBFFFFFFFGGGGGGGGGGHHHHHHHHHHHGHHHHHGHHHHHHHHHHHGGHHHHHHHHHHHHHGGHHHHHHHHHHHHHHHHHHGHHHHHHHGFEGHHHHHHHHHHHHHHHHHHHHHHHHHHHHHHHHHHHHGHHHHHHHHHGHHHHHHHHHHHHHHHHHHHHHHHHGHHHHHHHHHHHGGHHHGHGHHHHHGGHFGHHHHHHHHHHHHHHHHHHHHHHHHHHHGHHHHHHHHHHGHHHHHFGHHGGGF
@M05620:45:000000000-G6HP7:1:1101:21998:4381 1:N:0:124
ATCTCTATCTCCTAAAAACCTGTTTAGATTTGGAGATAGACCTTCAGGTTTTTCATCATTTTCTGCATGAATTATACATTGACCACGTTCCAGCGTGGTCAGTTTGCAGCATTCTGTTATTTTGTTTGACAGAGTGTCTTGTTGAGAACATATGTAGGACATGATTTTTTCCTGCAACAGGGAAAATAAAGTATAAGTTTTAAAGATTTATTCTTTAATAAAGGATCTCAAAGCCAGCTTTAGAAAAAGGA
+
CCCBCFFFFFFFGGGGGGGGGGHHHHHGHHHHGHHHHHHGHHHHHHHHHHHGGHHHHHHGHHHHGGHGHHHHHHHHHHHHHFHHHHGHHHHGHHGFGGHHHHHHHHHHHHHHHHHHHHHHHHHHGHHHGHFHHHHHHHHHHGHHHHHGHHHHHHHFHHHHHHHHHHHHGCHHHHHHGGHHHGGGHHHHGFHGGHGHHGGHHHEFHGHHHGHHHHHHHHHFHFHHHGGHHHGHHCCGGGHHHHHFHHHGGGH
@M05620:45:000000000-G6HP7:1:1101:18367:4503 1:N:0:124
ATCTCTATCTCCTAAAAACCTGTTTAGATTTGGAGATAGACCTTCAGGTTTTTCATCATTTTCTGCATGAATTATACATTGACCACGTTCCAGCGTGGTCAGTTTGCAGCATTCTGTTATTTTGTTTGACAGAGTGTCTTGTTGAGAACATATGTAGGACATGATTTTTTCCTGCAACAGGGAAAATAAAGTATAAGTTTTAAAGATTTATTCTTTAATAAAGGATCTCAAAGCCAGCTTTAGAAAAAGGA
+
ABBBBFFFFFFFG45FFGFGGGGHHHHCHHHHGHHHHGHHHHHHHGHHHHHGGGHHHHHHHHHHGHHHHHHHHHHHHHHHHHHHHHGHHHHHHHGFEGHHHHHHHHHHHHHGHHHHHHGHHHHHHHHHHHHFHHHHHHHHHHHHGHHGHHHGHHHHHHBHHHHFFHHHHGHHHHHHHHHFHGGHHHHHHHHGGHHEHHHHHHGFHHHHHHGHHHHHHHHHHHHHGHHHHHFHHHHGHGHHHHGHGFHEDGG
@M05620:45:000000000-G6HP7:1:1101:18396:4509 1:N:0:124
ATCTCTATCTCCTAAAAACCTGTTTAGATTTGGAGATAGACCTTCAGGTTTTTCATCATTTTCTGCATGAATTATACATTGACCACGTTCCAGCGTGGTCAGTTTGCAGCATTCTGTTATTTTGTTTGACAGAGTGTCTTGTTGAGAACATATGTAGGACATGATTTTTTCCTGCAACAGGGAAAATAAAGTATAAGTTTTAAAGATTTATTCTTTAATAAAGGATCTCAAAGCCAGCTTTAGAAAAAGGA
+
AAAABFFFFFFFGGGGGGGGGGHHHHHHHHHHHHHHHHHHHHHHHHHHHHHGGHHHHHHHHHHHHHHFHHHHHHHHHHHHHHHHHHGHHHHHHHGEGGHHHHHHGHHHHHHHHHHHGHHHHHHHHHHHHHHHHHHHHHHHHHHHHHHHHGHHHHHHHHHHFHHHHHHHHGHHHHHHHHHHFGGHHHGHGHHHHHHHH=GHHHHGHHHHHHHHHHHHHHHHHHHHGFHHGFHHHHFFGGHHHHHFGHGHGGG
@M05620:45:000000000-G6HP7:1:1101:18380:4516 1:N:0:124
ATCTCTATCTCCTAAAAACCTGTTTAGATTTGGAGATAGACCTTCAGGTTTTTCATCATTTTCTGCATGAATTATACATTGACCACGTTCCAGCGTGGTCAGTTTGCAGCATTCTGTTATTTTGTTTGACAGAGTGTCTTGTTGAGAACATATGTAGGACATGATTTTTTCCTGCAACAGGGAAAATAAAGTATAAGTTTTAAAGATTTATTCTTTAATAAAGGATCTCAAAGCCAGCTTTAGAAAAAGGA
+
CCCCCFFFFFFFGGGGGGGGGGHHHHHHHHHHHHHHHHHHHHHHHHHHHHHGGHHHHHHHHIIIIHHHHHHHHHHHHHHHHHHHHHGHHHHHHHGGGGHHHHHHHHHHHHHHHHHHHHHHHHHHHHHHHHHHHHHHHHHHHHHHHHGHHHHHHHHHHHHHHHHHHHHHHGHHHHGHHHHHHGGHHHHHHHHHHHHHHHHHHHHHHHHHHHHHHHHHHHHHHGHHHHHGHGHHHHHHHGHHHHHHHHHGGGH
@M05620:45:000000000-G6HP7:1:1101:18390:4531 1:N:0:124
ATCTCTATCTCCTAAAAACCTGTTTAGATTTGGAGATAGACCTTCAGGTTTTTCATCATTTTCTGCATGAATTATACATTGACCACGTTCCAGCGTGGTCAGTTTGCAGCATTCTGTTATTTTGTTTGACAGAGTGTCTTGTTGAGAACATATGTAGGACATGATTTTTTCCTGCAACAGGGAAAATAAAGTATAAGTTTTAAAGATTTATTCTTTAATAAAGGATCTCAAAGCCAGCTTTAGAAAAAGGA
+
AABAAFFFFFFFGGGCGGGGGGHFHHHHHHHGHHHHHHHHGHHHHHHEFGHGGHFHHGHHHHHHHHHGHFHHHGHHHHHGHHHHGHFGGFFFFEGGGGHHHHHHHHHHHHGGHHHHHHHHHHHHFHHHHGEHHHGHHHHHHHHHHHGHHHGFGHFHHHHHGHHHHHHHFFHHHHGFFHHHHGGAGGGFDDHFGHHFHFGHHGHHHHHHHHGHHHGFFFHHHFGBCGHHHHHGHHAHHGGFHFHFGHFFCEH
@M05620:45:000000000-G6HP7:1:1101:19831:4604 1:N:0:124
ATCTCTATCTCCTAAAAACCTGTTTAGATTTGGAGATAGACCTTCAGGTTTTTCATCATTTTCTGCATGAATTATACATTGACCACGTTCCAGCGTGGTCAGTTTGCAGCATTCTGTTATTTTGTTTGACAGAGTGTCTTGTTGAGAACATATGTAGGACATGATTTTTTCCTGCAACAGGGAAAATAAAGTATAAGTTTTAAAGATTTATTCTTTAATAAAGGATCTCAAAGCCAGCTTTAGAAAAAGGA
+
BBBBBFFFFFFFGG5GGGGGGGHHHHHHHHHHH4GFHB5FHHHHHHHEHHHGGHHHHHHHHHHHEHHHHHBHHHHHHFGHHHHHHHGHHHHHHHGFGGHHHHHHHFHHHHFHHHHGHHHHHHHFHHHHHHHHHHHHHHHHHHHHGHHHHHHHHHHHHGHHGHFDGHHHHGHHHGHFBGHHGEGHHHHH1FGHGHHGGGGHFHGHHHGHHHHHHGHHHHHHFGFF/<GHFGGFHHHHGGGHGHGFH0CFDGB
@M05620:45:000000000-G6HP7:1:1101:19824:4621 1:N:0:124
ATCTCTATCTCCTAAAAACCTGTTTAGATTTGGAGATAGACCTTCAGGTTTTTCATCATTTTCTGCATGAATTATACATTGACCACGTTCCAGCGTGGTCAGTTTGCAGCATTCTGTTATTTTGTTTGACAGAGTGTCTTGTTGAGAACATATGTAGGACATGATTTTTTCCTGCAACAGGGAAAATAAAGTATAAGTTTTAAAGATTTATTCTTTAATAAAGGATCTCAAAGCCAGCTTTAGAAAAAGGA
+
BBBBBFFFFFFFGGGGGGGGGGHHHHHHHHHHHHHHHHHGHHHHHHHHHHHGGHHHHHHHHHHHHHHHHHHHHHHHHHHHHHHHHHGHHHHHHHGFGGHHHHHHHHHHHHHHHHHHHHHHHHHHHHHHGHHHHHHHHHHHHGHHHHHHHHHHHHHHHHHHHHHHHHHHHGHHHHHHHHHHHGGHHHHHHHHHHHHGHHHHGHHHHHHHHHHHHHHHHGHHHHHHFHHHHHHGFHHFHGHHHHHGHHHHFGH
@M05620:45:000000000-G6HP7:1:1101:19842:4621 1:N:0:124
ATCTCTATCTCCTAAAAACCTGTTTAGATTTGGAGATAGACCTTCAGGTTTTTCATCATTTTCTGCATGAATTATACATTGACCACGTTCCAGCGTGGTCAGTTTGCAGCATTCTGTTATTTTGTTTGACAGAGTGTCTTGTTGAGAACATATGTAGGACATGATTTTTTCCTGCAACAGGGAAAATAAAGTATAAGTTTTAAAGATTTATTCTTTAATAAAGGATCTCAAAGCCAGCTTTAGAAAAAGGA
+
CDDCDFFFFFFFGGGGGGGGGGHHHHHHHHHHHHHHHHHHHHHHHHHHHHHGGHHHHHHHHHHHIHHHHHHHHHHHHHHHHHHHHHGHHHHHHHGGGGHHHHHHHHHHHHHHHHHHHHHHHHHHHHHHHHHHHHHHHHHHHHHHHHHHHHHHHHHHHHHHHHHHHHHHHGHHHHHHHHHHHGGHHHHHHHHHHHHHHHHHHHHHHHHHHHHHHHHHHHHHHHHHHHHHHHHHHHHHHGHHHHHHHHHHGGG
@M05620:45:000000000-G6HP7:1:1101:23675:4633 1:N:0:124
ATCTCTATCTCCTAAAAACCTGTTTAGATTTGGAGATAGACCTTCAGGTTTTTCATCATTTTCTGCATGAATTATACATTGACCACGTTCCAGCGTGGTCAGTTTGCAGCATTCTGTTATTTTGTTTGACAGAGTGTCTTGTTGAGAACATATGTAGGACATGATTTTTTCCTGCAACAGGGAAAATAAAGTATAAGTTTTAAAGATTTATTCTTTAATAAAGGATCTCAAAGCCAGCTTTAGAAAAAGGA
+
CCCCCFFFFFFFGGGGGGGGGGHHHHHHHHHHHHHHHHHHHHHHHHHHHHHGGHHHHHHHHHIHHHHHHHHHHHHHHHHHHHHHHHGHHHHHHHGGGGH3GGHHHHHHHHHHHHHHHHHHHHHHHHHHHHHHHHHHHHHHHHHHHHGHHHHHHHHHHHHHHHHHHHHHHGHHHHHHHHHHHGGGHHHHHGHHHHGHHHHHHGGHHHHHHGHHHHHHHGHHHFHHHHHHHGHGHCGHHGHHHHHFFHGGGGG
@M05620:45:000000000-G6HP7:1:1101:19858:4633 1:N:0:124
ATCTCTATCTCCTAAAAACCTGTTTAGATTTGGAGATAGACCTTCAGGTTTTTCATCATTTTCTGCATGAATTATACATTGACCACGTTCCAGCGTGGTCAGTTTGCAGCATTCTGTTATTTTGTTTGACAGAGTGTCTTGTTGAGAACATATGTAGGACATGATTTTTTCCTGCAACAGGGAAAATAAAGTATAAGTTTTAAAGATTTATTCTTTAATAAAGGATCTCAAAGCCAGCTTTAGAAAAAGGA
+
B@BBBFFFFFFFGGGGGGGGGGHHHHHHHHHHHHHHHHHGHHHHHHHGHHHGGHHHHGHHHHHHHHHHHHHHHHHHHHHHHGHHHHGHHHHHHHGFGGHHHHHHHHHHGHGHHHHHHHHHHHHHHHHGHHHGHHGHHHHHHHHHHHHHHHHHHHHHHGHHHHHGHHHHGGHHHHHHHHHHHGGHHHHGHHHHHHHHGFHHHHGHGHHHHHHHHGHHHHHGHGF0GHHHHFHFGGHHHGGHHGFFFGHF.EF
@M05620:45:000000000-G6HP7:1:1101:20984:4638 1:N:0:124
TACCTGTACTGGGGAAGCATTTGAATATCCCCCCATGGTGATGGGGACGGAGAACTGCTCCATAAACACAGGCAACGTGCCTAACTTTCCCGGGAAGATGAAGTCAAAGAGCGACCACAGCTCTCGGAGGTTATTTTGCATCGGTGAGCCAGACAGAATGATCCGATGAGGGGTGCGAAACTATTTGAGGAAAGGAAGCACCTTTTTATTAAATTTACCTTTTAGCAATCGCCATTCCTACCCTAAAGATC
+
CCCCCFFFFFFFGGGGGGGGGGHHHHHHHHHGGGGHHHGHFHHHHGGGGGGGGHHHHHHHHHHHHHHHHHHHGHHHGHHHHHHHHHHHHHHGGGGGGHHHHHHHHHHHHHHHGGGGGHHHHHHHHGGGGGEHHHHHHHHHHHGGGGGHHHHHHGHHHHHHHHHHHGGGHHHGGCFGGFFGGGGGGGGFGGFGFGGGGGGGGFFFFFFFFFFFFFFFFFFFFFFFFFFFFFFFFFFFFFFFFFFFFFFFFFB
@M05620:45:000000000-G6HP7:1:1101:20959:4638 1:N:0:124
TACCTGTACTGGGGAAGCATTTGAATATCCCCCCATGGTGATGGGGACGGAGAACTGCTCCATAAACACAGGCAACGTGCCTAACTTTCCCGGGAAGATGAAGTCAAAGAGCGACCACAGCTCTCGGAGGTTATTTTGCATCGGTGAGCCAGACAGAATGATCCGATGAGGGGTGCGAAACTATTTGAGGAAAGGAAGCACCTTTTTATTAAATTTACCTTTTAGCAATCGCCATTCCTACCCTAAAGATC
+
A?BBAFFFFFFFGGGGGGGGGGHFFGHHHHGGGGGHHHHHHHHHHGGGGFDEFHHHFHHHHGHGHHHFHHHHEHGHGHEEHHHHHHHHHHHEGGEGGGHFFHHHHHFFFFFFECGGFHEHEHHHHGFDGCFHGHHHHHGHBHGFGGEHGHHFHGHGBCHHGHHHHGGDHGFGGACGGG-AFGGGGGGGEGBB/CFFFC?BFFFFFFFFFFBFFFFFFEFFFFFFFFFFFFE?AFEFFFFFFFFFFFFFEF;
@M05620:45:000000000-G6HP7:1:1101:19843:4642 1:N:0:124
ATCTCTATCTCCTAAAAACCTGTTTAGATTTGGAGATAGACCTTCAGGTTTTTCATCATTTTCTGCATGAATTATACATTGACCACGTTCCAGCGTGGTCAGTTTGCAGCATTCTGTTATTTTGTTTGACAGAGTGTCTTGTTGAGAACATATGTAGGACATGATTTTTTCCTGCAACAGGGAAAATAAAGTATAAGTTTTAAAGATTTATTCTTTAATAAAGGATCTCAAAGCCAGCTTTAGAAAAAGGA
+
BBCCCFFFFFFFGGGGGGGGGGHHHHHHHHHHHHHHHHHHHHHHHHHHHHHGGHHHHHIIIHHHHHHHHHHHHHHHHHHHHGHHHHGHHHHHHHGFGGHHHHGHHHHHHHHHHHHHHHGHHHHHHHHHGHGHHHHHHHHHHHHHHHGHHHHHHHHFHHHHHHHHHHHHHGHHHHHHHHHHHGGGHHHHHHHHHHHGHGHHHHHHHHHHHHHHHHHHHGHHHGHHHHHGHHGGGHHHHGGHHHHGHFFHGGG
@M05620:45:000000000-G6HP7:1:1101:23664:4648 1:N:0:124
ATCTCTATCTCCTAAAAACCTGTTTAGATTTGGAGATAGACCTTCAGGTTTTTCATCATTTTCTGCATGAATTATACATTGACCACGTTCCAGCGTGGTCAGTTTGCAGCATTCTGTTATTTTGTTTGACAGAGTGTCTTGTTGAGAACATATGTAGGACATGATTTTTTCCTGCAACAGGGAAAATAAAGTATAAGTTTTAAAGATTTATTCTTTAATAAAGGATCTCAAAGCCAGCTTTAGAAAAAGGA
+
BCCCCFFFFFFFGGGGGGGGGGHHHHHHHHHHHHHHHHHHHHHHHHHHHHHGGHHHHGHHHIHHHHHHHHHHHHHHHHHHHHHHHHGGHHHHHHGFFGHHGHGHHHHFHHGHHHHHHHHHHHHHHHHHGHHHHHGHHHHHHHHHHHGFHHHHHHHHHHHHHHHHHHHHHGHHHHHHHHGHHGGFHHHGGFHHGHFHHGHHHGGGHGHHHGHHHHHHHGGGGGHHHHHGHFFFHCGHHGHHHHHFGGFGGGH
@M05620:45:000000000-G6HP7:1:1101:18598:4654 1:N:0:124
CATCCTGACCCTGAAGTACCCCGCTTGATTTCTGACATTAGATCGGAAGAGCACACGTCTGAACTCCAGTCACTCTCGCGCATCTCGTATGCCGTCTTCTGCTTGAAAAAAAAAAGTTATTTTGTTTGACAGAGTGTCTTGTTGAGAACATATGTATGACATGATTTTTTCCTGCAACAGGGAAAATCAAGTATCAGTTTTAACGATTTATTCTTTAATAAAGGATCTCAAAGCCAGCTTTAGAAAAAGGA
+
A3>>AFFBF>F4GFGFABGGEGEGGGGGHHHHHFFGCGFFFHHFEDCEGAGFCGHFEAFHGBHFGHHCHFB3BFEEH?1EEC1>@FGF1??4B/?EGGF4B?GHHFGHBHGC?B//12@2@2F2<FG0?FG100??DFGDGGFCHBF1>GHFD1>G1100<DCGGBGFFCHGHFHHHHE/CEEFCGG/BFF9;C0C0CFGG0B09;CEFBBFGGGGFFFFBBFFFGFFFFFFBFFBAEFFFF/BF/...9B
@M05620:45:000000000-G6HP7:1:1101:21836:4670 1:N:0:124
CATCCTGACCCTGAAGTACCCCGGCTTGATTTCTGACATTAGATCGGAAGAGCACACGTCTGAACTCCAGTCACTCTCGCGCATCTCGTATGCCGTCTTCTGCTTGAAAAAAAAAAAACCAAAGGAGAAAAAAAGCTGAAGAAATAATTGAAATAGAATAAGACCAATAGGCGTTAGAACACTTCTGAAGTATAAAAACAAATACTCAACAATTGTAAGAGTACCTGAAAAACGAATGATAAATAAAAAAT
+
CABCCFFFFFFFGGFGGGGGGGGGGGGGHHHHHHHGHHHHHHHHHHGEFGHHHGHHHGHHHGHGHHHHHHGHFHHHHHGGGGGG?GHGFEHHHHGFFHGHHHHHHHHHHHHGGFGC>///?==000..0<0<-<..<0000=/;0000C000:0000000;0:0//.::0009:-..0;0/90000000000090000....0000090/0.000000000900;00;0;0..-..:000000;0::00-.
@M05620:45:000000000-G6HP7:1:1101:24089:4756 1:N:0:124
ATCTCTATCTCCTAAAAACCTGTTTAGATTTGGAGATAGACCTTCAGGTTTTTCATCATTTTCTGCATGAATTATACATTGACCACGTTCCAGCGTGGTCAGTTTGCAGCATTCTGTTATTTTGTTTGACAGAGTGTCTTGTTGAGAACATATGTAGGACATGATTTTTTCCTGCAACAGGGAAAATAAAGTATAAGTTTTAAAGATTTATTCTTTAATAAAGGATCTCAAAGCCAGCTTTAGAAAAAGGA
+
BCCCCFFFFFFFGGGGGGGGGGHHHHHHHHHHHGHHHGHHHHHHHHHHHHHGGHHHHGHHIIIHHHHHHHHHHHHHHHHHHHHHHHGHHHHHGHGFGGHHGHHHHHHHHHHHHHHHHHHHHHHHHHHHHHGHHHFHHHHHHHHHHHHHHHHHHHHHHHHHGHHHHHHHHGHGHHHHHHHHHGGHHHHHHHHFGHHGHFGHHHGHHHHHHHHHHHHHHHHHHHHHHHHHHFHGHFHGHGHHHHGHGGHGGGG
@M05620:45:000000000-G6HP7:1:1101:14573:4785 1:N:0:124
CATCCTGACCCTGAAGTACCCCGGCTTGATTTCTGACATTAGATCGGAAGAGCACACGTCTGAACTCCAGTCACTCTCGCGCATCTCGTATGCCGTCTTCTGCTTGAAAAAAAAAAAAAAACAAACTAAAAATACCATCCTCAAAACACCCAAAAAACAAAAACCACATCATCGTATACTACGTACCTTCGTGAACTCTGTCTATTATACATAGCCGCTACTTTTAAAACATTTATGTCAAACTTCAACTC
+
BABCCFFFFFFFGGGGGFGGGGGGGGGGHHHHHHHFHGHHFHHHHHGGGGGHHHHGHGHHHGGHHHHHHGDGHHHHHHGGGGGFEGHHGDGHHHGEEHGHHHHHHHHGHHGGGGGD<</--<>..<00000<.<<0<00.00:000........:.-.......9.9.000000;./00000..:.:000;/.:.00:00000000;:0;0;0000.;---00000000:.000:00000000:0000000
@M05620:45:000000000-G6HP7:1:1101:10054:4817 1:N:0:124
ATCTCTATCTCCTAAAAACCTGTTTAGATTTGGAGATAGACCTTCAGGTTTTTCATCATTTTCTGCATGAATTATACATTGACCACGTTCCAGCGTGGTCAGTTTGCAGCATTCTGTTATTTTGTTTGACAGAGTGTCTTGTTGAGAACATATGTAGGACATGATTTTTTCCTGCAACAGGGAAAATAAAGTATAAGTTTTAAAGATTTATTCTTTAATAAAGGATCTCAAAGCCAGCTTTAGAAAAAGGA
+
BABBBFFFFFFFGGGGGGGGGGHHHHHGHHHHHHHHHHHHHHGHHHHHHHHGGHFHHHHHHHHHHGHHHBGHHHHHHHHHHHHHHHGAGHHHHHGGGGGHHHHHHHGHGGGFHHGHGHHHHHHHGHHHHHHHHFGGHHHHHHHHGHHHHHHGHHGHHHHHHHHHHHHHHGHHHHFHHHHHHGGFHHGHHHHFGHHHGFGHHHHHHGHHHHHHHHHHHHHHHEGGHHHGHGHHHHHHHGHHHHHHHHGHGGH
@M05620:45:000000000-G6HP7:1:1101:17045:4836 1:N:0:124
AGATTACTGCAACAGTTCCCCCTGGACCTGGAAAAGTTTCTTGCCTGGCTTACAGAAGCTGAAACAACTGCCAATGTCCTACAGGATGCTACCCGTAAGGAAAGGCTCCTAGAAGACTCCAAGGGAGTAAAAGAGCTGATGAAACAATGGCAAGTAAGTCAGGCATTTCCGCTTTAGCACTCTTGTGGATCCAATTGAACAATTCTCAGCATTTGTACTTGTAACTGACAAGCCAGGGACAAAACAAAGAT
+
>AAABFFFFFFFG4FFGGGGGGGGHCHHGHHFFHHHFGGGHHHHHHHHHHHHHHHHHGHHHHHHHHHHHHHHHFHHHHHHHGHFHHHHHHHHHHGGGGHHHHHHHHHGGHHHHHHHHHHHGHHGGHGGFGGHHGHHHHHHHHHHGHHHGFHCHGHHHGHHGHBFHHHHHHGFGGGHGGHHHHHHHHGCHHHHGGGHHGHFHGFGHHHHHHHHGHHHHCGHFHFFHHHHGHHHEEFGEGGGF.FFGGG.BFC
@M05620:45:000000000-G6HP7:1:1101:23867:4844 1:N:0:124
CATCCTGACCCTGAAGTACCCCGGCTTGATTTCTGACATTAGATCGGAAGAGCACACGTCTGAACTCCAGTCACTCTCGCGCATCTCGTATGCCGTCTTCTGCTTGAAAAAAAAAAATATTTTTCTTGACCTCATGTCTTGATGCTCCCATATGGCTTACCTGATTTTTTCCTTCAACCGGTAACATAACTTATACTTTTGCAAGATTTATTCTTTCTTAACGACTCTCAAAGCCCTCATTCTACAACTGT
+
AAAAAFFFFCFFGGGGGGGGBFE0EEEE0GHHGFDGFHHHFF1GHHF/AE0F0GFGHGHEHA1DFEAEFGGF1GHFGBEAEEEE@@GGGGBHHHGEGHGHGH1BGF0<B10//<<//011@?1101<11?1<111>11FD1111=111.00<D<0</</</=</<00;C-CG00;:0;C--9;.;000;/0;0B;0000;090;9B0C009;0:://///;/;-;9;//////99-BA-/;9//////9//
@M05620:45:000000000-G6HP7:1:1101:21083:4847 1:N:0:124
TACCTGTACTGGGGAAGCATTTGAATATCCCCCCATGGTGATGGGGACGGAGAACTGCTCCATAAACACAGGCAACGTGCCTAACTTTCCCGGGAAGATGAAGTCAAAGAGCGACCACAGCTCTCGGAGGTTATTTTGCATCGGTGAGCCAGACAGAATGATCCGATGAGGGGTGCGAAACTATTTGAGGAAAGGAAGCACCTTTTTATTAAATTTACCTTTTAGCAATCGCCATTCCTACCCTAAAGATC
+
CCCCCFFFFFFFGGGGGGGGGGHHHHHHHHHGGGGHHHGGHHHHHGGGGGGGGHHHHHHHHHHHHHHHHHHHGHHHGHHHHHHHHHHHHHHGGGGGGHHHHHHHHHHHHHHHGGGGGHHHHHHHHGGGGGFHHHHHHHHHHHGGGGGHHHHHHGHHHHHHHHHHHGGGHHHGGCEGGDGGGGGGGGGFGGFFGGGGGGGFFFFFFFFFFFFFFFFFFFFFFFFFFFFFFFFFFFFFFFFFFFFFFFFFFFF
@M05620:45:000000000-G6HP7:1:1101:23864:4864 1:N:0:124
CATCCTGACCCTGAAGTACCCCGGCTTGATTTCTGACATTAGATCGGAAGAGCACACGTCTGAACTCCAGTCACTCTCGCGCATCTCGTATGCCGTCTTCTGCTTGAAAAAAAAAAAAAGAACAACAAGAATCACTAGAGAGGTTTTGTAAAAATGATGAAACTGATATGGTAAAGAAATAGGACAAACTTATATAAGTCACAAACGGACTAGAAGGAGTCATGGATTACTGAATCTGTATAATGTATAAC
+
CBCCDFFFFFFFGGGGGGGGGGGGGGGGHHHHHHHHHHHHHHHHHHG2FEHHHHHHHGHHHGHHHHHHHHHHFHHHHHGGGGGGGHHHFGHHHHGFGHGHHHHHHHHHHHHGGDGF@/>/.00>0...00<10<00000<0..</0<:/00000.0000:00000000000000000./00000:/./.000000000000000...:.-9/0000...:/::000:0000;0000000000000;00000
@M05620:45:000000000-G6HP7:1:1101:20490:4885 1:N:0:124
TACCTGTACTGGGGAAGCATTTGAATATCCCCCCATGGTGATGGGGACGGAGAACTGCTCCATAAACACAGGCAACGTGCCTAACTTTCCCGGGAAGATGAAGTCAAAGAGCGACCACAGCTCTCGGAGGTTATTTTGCATCGGTGAGCCAGACAGAATGATCCGATGAGGGGTGCGAAACTATTTGAGGAAAGGAAGCACCTTTTTATTAAATTTACCTTTTAGCAATCGCCATTCCTACCCTAAAGATC
+
CCCCCFFFFFFFGGFGGGGGGGHFHHHHHHHGGGGHHHHHHHHGHGGGGGGGGHHHHHHHHHHHHHHHHGHHGHHHGHHHHHGHHHHHHHHGGGGGGEHHFFHHHHH4FGHHGGGGGHHHHHHGHGGGGGGHHHHHHHHHHHGGGGGHHHGHFGFHCGHHGHHHHGGGFHHGFCCGGEGGGGGGGGGBEGBFGGGEGFGGGFFFFFFFFFFFFFFFFFFFFFFFFFFFFFFFFFFFFFFFFFFFFFFFFFF
@M05620:45:000000000-G6HP7:1:1101:20510:4888 1:N:0:124
TACCTGTACTGGGGAAGCATTTGAATATCCCCCCATGGTGATGGGGACGGAGAACTGCTCCATAAACACAGGCAACGTGCCTAACTTTCCCGGGAAGATGAAGTCAAAGAGCGACCACAGCTCTCGGAGGTTATTTTGCATCGGTGAGCCAGACAGAATGATCCGATGAGGGGTGCGAAACTATTTGAGGAAAGGAAGCACCTTTTTATTAAATTTACCTTTTAGCAATCGCCATTCCTACCCTAAAGATC
+
CCCCCFFFFFFFGGGGGGGGGGHHHHHHHHHGGGGHHHFGGHHHHGGGGGGGGHHHHHHHHHHHHHHHHHHHGHHHGHHHGHHHHHHHHHHGGGGGGHHHHHHHHHHHHHHHGGGGGHGHHHHHHGGFGGGHHHHHHHHHHHGGGGGGGHHHHGHHHHHHHHHHHEGGHHHGG;EGGCCGGGGGGGGFEGFFFGGFGGGGGFFFFFFFFFFFFFFFFFFFFFFFFFFFFFFFFFFFFFFFFFFFFFFFFFF
@M05620:45:000000000-G6HP7:1:1101:22237:4900 1:N:0:124
CATCCTGACCCTGAAGTACCCCGGCTTGATTTCTGACATTAGATCGGAAGAGCACACGTCTGAACTCCAGTCACTCTCGCGCATCTCGTATGCCGTCTTCTGCTTGAAAAAAAAAAAACTCTCCCTTGTAATCAACTTCCGATAAACTAAACAACCCGAATAAAAGAACATTTGAATTCCTACAACAGTTGTCTTCCAAGGAATCACCAACCCACTACTGACACACCAAACACCCACGAGAGCGCCGCCTA
+
AABCCFFFFFFFGGGGGGGGGGGGGGGGHHHHHHHHHHHHHHHHHHGEGGHHHHHHHEGHHGHHHHHHFGHHGGHHHHGGGGGG?GHF?EHHHHGECFGHHHGHHHHHEFFEDBFD>//1111000101=11<11011<1.<.-.000000/0.;.;---..0000;.9;00000000;0000/0/./000090000000..///////..9..../////////.......9....---.-.;-----.;
@M05620:45:000000000-G6HP7:1:1101:11907:4903 1:N:0:124
ATCTCTATCTCCTAAAAACCTGTTTAGATTTGGAGATAGACCTTCAGGTTTTTCATCATTTTCTGCATGAATTATACATTGACCACGTTCCAGCGTGGTCAGTTTGCAGCATTCTGTTATTTTGTTTGACAGAGTGTCTTGTTGAGAACATATGTAGGACATGATTTTTTCCTGCAACAGGGAAAATAAAGTATAAGTTTTAAAGATTTATTCTTTAATAAAGGATCTCAAAGCCAGCTTTAGAAAAAGGA
+
CCCCCFFFFFFFGGGGGGGGGGGHHHHHHHHHHHHHHHHHHHHHHHHHHHHGGHHHHHHHIHHHGHHHHHHHHGHHHHHHHHHHHHGHHHHHHHGFGGHHHHHHHHHHHHHHHHHHHHHHHHHHHHHHHHHHGHHHHHHHHHHHHHHHHHHHHHHHHHHHHHHHHHHHHGHHHHHHHHHHHGGHHHHHHHHGHHHHHHHHHHHHHHHHHHHHHHHHHHHHGHHHHHHHHHHHHHHHHGHHHHHGHHHHGGH
@M05620:45:000000000-G6HP7:1:1101:15099:4904 1:N:0:124
ATCTCTATCTCCTAAAAACCTGTTTAGATTTGGAGATAGACCTTCAGGTTTTTCATCATTTTCTGCATGAATTATACATTGACCACGTTCCAGCGTGGTCAGTTTGCAGCATTCTGTTATTTTGTTTGACAGAGTGTCTTGTTGAGAACATATGTAGGACATGATTTTTTCCTGCAACAGGGAAAATAAAGTATAAGTTTTAAAGATTTATTCTTTAATAAAGGATCTCAAAGCCAGCTTTAGAAAAAGGA
+
CDCDDFFFFFFFGGGGGGGGGGHHHHHHHHHHHHHHHHHHHHHHHHHHHHHGGHHHHHIHHIHIIHHHHHHHHHHHHHHHHHHHHHGHHHHHHHGFGGHHHHHHHHHHHHHHHHHHHHHHHHHHHHHHGHHHHHHHHHHHHHHHHHGHHHHHHHHHHHHHHHHHHHHHHGHHHHHHHHHHHGGGHHHHHHHHHHHHHHHHHHHHHHHHHHHHHHHHHGHHHFHHHHHHHGHHHHHHHGHHHHHHHHHHGGH
@M05620:45:000000000-G6HP7:1:1101:20502:4911 1:N:0:124
TACCTGTACTGGGGAAGCATTTGAATATCCCCCCATGGTGATGGGGACGGAGAACTGCTCCATAAACACAGGCAACGTGCCTAACTTTCCCGGGAAGATGAAGTCAAAGAGCGACCACAGCTCTCGGAGGTTATTTTGCATCGGTGAGCCAGACAGAATGATCCGATGAGGGGTGCGAAACTATTTGAGGAAAGGAAGCACCTTTTTATTAAATTTACCTTTTAGCAATCGCCATTCCTACCCTAAAGATC
+
CBCCCFFFFFFFGGGGGGGGGGHHHGHHHHHGGGGHHHGGHHHHHGGGGGGGGHHHHHHHHHHHHHHHHHHHGHGHGHHHHHHHHHHHHHHGGGGGGHHHHHHHHHHHHHHHGGGGGHGHHHHHHGGGGGEHHHHHHHHHHHGGGGGHHHHHHGHHHHHHHHHHHGGGHHGGG;EGGGGGGGGGGGGGGGFGGGGFFFGFFFFFFFFEFFFFFFFFFFFFFFFFFFFFFFFFFFFFFFFFFAFFFFFFFFB
@M05620:45:000000000-G6HP7:1:1101:11913:4927 1:N:0:124
ATCTCTATCTCCTAAAAACCTGTTTAGATTTGGAGATAGACCTTCAGGTTTTTCATCATTTTCTGCATGAATTATACATTGACCACGTTCCAGCGTGGTCAGTTTGCAGCATTCTGTTATTTTGTTTGACAGAGTGTCTTGTTGAGAACATATGTAGGACATGATTTTTTCCTGCAACAGGGAAAATAAAGTATAAGTTTTAAAGATTTATTCTTTAATAAAGGATCTCAAAGCCAGCTTTAGAAAAAGGA
+
BCCCDFFFFFFFGGGGGGGGGGHHHHHHHHHHHHHHHHHHHHHHHHHHHHHGGHHHHHHHHHHHIHHHHHHHHHHHHHHHHHHHHHGHHHHHHHGGGGHHHHHHHHHHHHHHHHHHHHHHHHHHHHHHHHGHHHHHHHHHHHHHHHGGHHHHHHHHHHHHHHHHHHHHHGHHHHHHHHHHHGGHHHHHHHHHHHHHHHHHHHHHHHHHHHHHHHHHHHHHHGHHHHHHHHHGHHHHHGHHHHHHHHGHGGH
@M05620:45:000000000-G6HP7:1:1101:11913:4945 1:N:0:124
ATCTCTATCTCCTAAAAACCTGTTTAGATTTGGAGATAGACCTTCAGGTTTTTCATCATTTTCTGCATGAATTATACATTGACCACGTTCCAGCGTGGTCAGTTTGCAGCATTCTGTTATTTTGTTTGACAGAGTGTCTTGTTGAGAACATATGTAGGACATGATTTTTTCCTGCAACAGGGAAAATAAAGTATAAGTTTTAAAGATTTATTCTTTAATAAAGGATCTCAAAGCCAGCTTTAGAAAAAGGA
+
BBBBBFBFFFFFGGGGGGGGGGHHHHGHHHHHGHHGHFHHFHHHHHHHGHHGGHHHGHHHHHHHHGHHHGHHHHHGHHHHHHHHHHGGHHHHHHGEGGHHGHHHEHHHHHGHHHHHHHHHHHGHHHHHGHHHGHGHHHHHHGHHHHHFGFFEGHGGHHHHFHHHHHHHHGGHHHHHGHHHHGGAHHHEHHHFHHGHHGHHHGBFFBBGGFBGFHHHHGHFDDGEHHHHHFHGHHHHHGHHHHHGHHFGFGF
@M05620:45:000000000-G6HP7:1:1101:10428:5039 1:N:0:124
ATCTCTATCTCCTAAAAACCTGTTTAGATTTGGAGATAGACCTTCAGGTTTTTCATCATTTTCTGCATGAATTATACATTGACCACGTTCCAGCGTGGTCAGTTTGCAGCATTCTGTTATTTTGTTTGACAGAGTGTCTTGTTGAGAACATATGTAGGACATGATTTTTTCCTGCAACAGGGAAAATAAAGTATAAGTTTTAAAGATTTATTCTTTAATAAAGGATCTCAAAGCCAGCTTTAGAAAAAGGA
+
CCCCCFFFFFFFGGGGGGGGGGHHHHHHHHHHHHHHHHHHHHHHHHHHHHHGGHHHHHHHIHHIHHHHHHHHHHHHHHHHHHHHHHGGHHHHHHGGGGHHHHHHHHHHHHHHHHHHHHHHHHHHHHHHHHGHHHHHHHHHHHHHHHHHHHHHHHHHHHHHHHHHHHHHHGHHHHHHGGHHHGGHHHHHHHHHHHHHHHHHHHHHHHHHHHHHHHHHHHHHHGHHHHHHHHHHHHHHHGHHHHHHHHHHGGH
@M05620:45:000000000-G6HP7:1:1101:9752:5089 1:N:0:124
TACCTGTACTGGGGAAGAGCACACGTCTGAACTCCAGTCACTCTCGCGCATCTCGTATGCCGTCTTCTGCTTGAAAAAAAAAAAAAAAGAACTCCGTGGGGAACAAGATGAGAAAAAAGGGCAAGTGACCTAGACCCCCCGGCAACGCGCAGACACCGGACCGACTAGGCCTCAGGTTAAGATAAGCACTCGACCGATCTCCTCTCGACCGGTCACTCGTACTATGCTGTCTAGATTGATGTTGGACAATA
+
BBABBFFFFFFFGGGGGGGGGGHHGGHHGHHHHHHGHGHHHHHHHGGGGGGCHHFBEGHHHGEGHGHHHHHHHHHHGHGGFE?>/>////02?22<////////000011>1111<0-.......0000=000000;.-------.-------.//.-9-------:/;/:/./9/:/9/9/////9////9.--9--;.9/;B//./9----;.///9;..:///////9////9//9/////.///.//
@M05620:45:000000000-G6HP7:1:1101:24457:5101 1:N:0:124
CATCCTGACCCTGAAGTACCCCGGCTTGATTTCTGACATTAGATCGGAAGAGCACACGTCTGAACTCCAGTCACTCTCGCGCATCTCGTATGCCGTCTTCTGCTTGAAAAACAAACAAATCCTCCTACCCTCATCTCCCGTTCACCCCCAGTCCCCGCCCCTATCACAGACTCACGTTCAACTCACCCTAATCCCGTTCGTCGCCATTCCGACCCCATCTACTTACCTGCCCTTCCTTCTCTCCTTCCTTA
+
ABAABFFFFFFFGGFGGGGGGGGGGGGEAFGHHFDAFGHGHG5FFEDAFEFFFFHHFEHFGGHHHGGFGGGHHHFHHHGGGGEECHFBFFHHHGG>EGGGHHHFFHFEGHG/?/0/0/032232222200<<02@2>@F//?01110//<.<<11.-----.<000000;./::::..//00000/.;9//00009../...--9..000/.;--...///:///////...9/.//////;//////9//
@M05620:45:000000000-G6HP7:1:1101:24440:5108 1:N:0:124
CATCCTGACCCTGAAGTACCCCGGCTTGATTTCTGACATTAGATCGGAAGAGCACACGTCTGAACTCCAGTCACTCTCGCGCATCTCGTATGCCGTCTTCTGCTTGAAAAAAAAAAAAATACTACTGACCTATTCCCCCCTTAACCCCAAGGCCACCCGAGACCATATGACTCCTGTTCTGCGCAGCCGACGCCCATTCTCCTACCTACATTTCCCCAGTCCTTTTCTGCCATGCTTGTTTTCTTCCATTA
+
DCDDDFFFFFFFGGGGGGGGGGGGGGGGHHHHHHHFHHHHHGHHHHGGGGHHHHHHHGHHHGHGHHHHGHGHHHHHHHGGGGCEEFGGFEGHFHEEGHGGHHHGFHHHBGH/BCGB/>/01>111=11<<<1<>>=FG<<-.00;B:.....:;.CFD;;:?../090900;F0:0000000--:--;-----::./;:000009900:0000BFFF/.0:0:BB0000;900:9:90.0:BFF0;00900
@M05620:45:000000000-G6HP7:1:1101:23727:5222 1:N:0:124
TACCTGTACTGGGGAAGCATTTGAATATCCCCCCATGGTGATGGGGACGGAGAACTGCTCCATAAACACAGGCAACGTGCCTAACTTTCCCGGGAAGATGAAGTCAAAGAGCGACCACAGCTCTCGGAGGTTATTTTGCATCGGTGAGCCAGACAGAATGATCCGATGAGGGGTGCGAAACTATTTGAGGAAAGGAAGCACCTTTTTATTAAATTTACCTTTTAGCAATCGCCATTCCTACCCTAAAGATC
+
BABBBFFFFFFFGFCEFGFFFGHGHHFHHHHGGGGHHHGGEEHHHGGGEADEGHGHHHHHHHGHHHHHHEGHGHHHGHHGHHHFHGHHHHHGCGEGGHHHGHHFGHHHGHHHGGGGGHHFHHHHHDFCDGEHHGHHHHFFHHGGGGGGFGFGHGHCC<DHHHHHHGGGHF/CFDGGGF?AGGFGGGGFGF0//;C//CEGFFFFFFFFFFBFFEFFFFFFFFFFFFFFFFFEFFEFFFFFFAFFF.;FFFF
@M05620:45:000000000-G6HP7:1:1101:23744:5228 1:N:0:124
TACCTGTACTGGGGAAGCATTTGAATATCCCCCCATGGTGATGGGGACGGAGAACTGCTCCATAAACACAGGCAACGTGCCTAACTTTCCCGGGAAGATGAAGTCAAAGAGCGACCACAGCTCTCGGAGGTTATTTTGCATCGGTGAGCCAGACAGAATGATCCGATGAGGGGTGCGAAACTATTTGAGGAAAGGAAGCACCTTTTTATTAAATTTACCTTTTAGCAATCGCCATTCCTACCCTAAAGATC
+
BAABAFFFFFFFGEFEFGGGGFHHHHHHHHHDGGGHHHGGGHHHHGGGGGGGEHHFHHHHHHGHGGHHFHHHEGHGFHHGHHHHHHHHHFHEGGFGGGHHFHHHHHHHHHHHGGGGFGGHHHHHHBF?ADCHGHHHHHHHHHFGGGGF>FGHHGHC<CHHDGHHHFGGHHHDC;CAB9=BFGGGGGGBEG999;FBFFGFFFFFFFFFFFFFFFFFFFFFFFFFFFFFFFFFFFFFFFFFFAFBFBBFFFB
@M05620:45:000000000-G6HP7:1:1101:9327:5236 1:N:0:124
TACCTGTACTGGGGAAGCATTCCTACCCTAAAGATCGGAAGAGCACACGTCTGAACTCCAGTCACTCTCGCGCATCTCGTATGCCGTCTTCTGCTTGAAAAAAAAAAACACCATCAAATCGAATTACTACCCTCTTTGATGTATTCTCCACTAGTGCTGCACATCTATTATCTTTCTCCCACTCGCCTCCCTTCACATTACCACCTCTATCTTCGTGACACCCTTCTCGCCCCTCGCTCTAACTAGCACTT
+
BBCCBFFFFFFFGGAEGGGGGGHHHHHHHHHFHHHHHGGGGGHHHHGHGHHHGHHHHHHHHHHGHHHHHGGGGGGFHHGFGHHHHGGGHGHHHHHHHGGHHFGGGGF//=0//D22222@/0?1/11111?01/01<111=1<111111101/000=000/000000=0000:0000<;C/../.--::.:/0;0:00000000...0000090.9./900...//0;.9;.-.9--...0000:090000
@M05620:45:000000000-G6HP7:1:1101:19363:5239 1:N:0:124
CATCCTGACCCTGAAGTACCCCGGCTTGATTTCTGACATTAGATCGGAAGAGCACACGTCTGAACTCCAGTCACTCTCGCGCATCTCGTATGCCGTCTTCTGCTTGAAAAAAAAAAAAAGCCCTCGGCGGTTCTTTTGCTTCGTTGCGACCGACAAACTTATCCGAAGAATTTTTCAACTCTATTTTCCTCCATCAAGCACCATTTTATAACATCTCTCCTTCTTCCATCACCCTCCCTCCCCTCATCCCA
+
>AABAFFFFFFFGFGGGGGGGFGGGGGGHDAEGFHFHHHHHHFHHHGEFGFHFHHECEHHFGGHHFHHGHGHHHHHHGGGGFFEGFFFFGHHGFEEEGFDHHGFDHGHBGA<C@B/>/<?00.0>-.<<@:-:CCG0000;0-;//.--:-;9AA-..////9/:..-.//99F///99////;/9/9///99//9//;99..;BFB/9////;//////;9//;B///;/9.AA..;B.;.;B.;///./
@M05620:45:000000000-G6HP7:1:1101:18948:5283 1:N:0:124
ATCTCTATCTCCTAAAAACCTGTTTAGATTTGGAGATAGACCTTCAGGTTTTTCATCATTTTCTGCATGAATTATACATTGACCACGTTCCAGCGTGGTCAGTTTGCAGCATTCTGTTATTTTGTTTGACAGAGTGTCTTGTTGAGAACATATGTAGGACATGATTTTTTCCTGCAACAGGGAAAATAAAGTATAAGTTTTAAAGATTTATTCTTTAATAAAGGATCTCAAAGCCAGCTTTAGAAAAAGGA
+
BBBBBFFFFFFFGGGGGGGGGGHHHHHHHHHHHHHHHHHHHHHHHHHHHHHGGHHHHHHHHHHHHHHHHHHHHHHHHHHHHHHHHHGHHHHHHHGGGGHHHHHHHHHHHHHHHHHHHHHHHHHHHHHHHHHHHHHHHHHHHHHHHHGHHHHHHHHHHHHHHHGDHHHHHGHHHHHFGHHHHGGHHHHHFGHFHHHGHGHHHHGHHHHHHHHHHHHHHHHHDGHHHHHHHHHGHHHHHGHHHHHGHEHHGGG
@M05620:45:000000000-G6HP7:1:1101:18974:5288 1:N:0:124
ATCTCTATCTCCTAAAAACCTGTTTAGATTTGGAGATAGACCTTCAGGTTTTTCATCATTTTCTGCATGAATTATACATTGACCACGTTCCAGCGTGGTCAGTTTGCAGCATTCTGTTATTTTGTTTGACAGAGTGTCTTGTTGAGAACATATGTAGGACATGATTTTTTCCTGCAACAGGGAAAATAAAGTATAAGTTTTAAAGATTTATTCTTTAATAAAGGATCTCAAAGCCAGCTTTAGAAAAAGGA
+
ABBCCFFFFFFFGGGGGGGGGGHHHDHHHHHHHHHHHHHGHHHHHHHHHHHGGHHHHHHHHHHHHHHHHGHHHHHHHHHHHHHHHHGHHHHHHHGFGGHHGHHHHHHHHHHHGHHHHHHHHHHHHHHHHHHHHHHHHHHHHHHHHHGHHHHFHHHHHHHHHHHHHHHHHGHHHGHHGHHHHGGHHHHHGHGHHHFFGDGHHHHFHHHHHHHHHHHHHHHHHHHHHHGHHHHHHGCGGGGHHHHHHHGFGGF
@M05620:45:000000000-G6HP7:1:1101:18958:5300 1:N:0:124
ATCTCTATCTCCTAAAAACCTGTTTAGATTTGGAGATAGACCTTCAGGTTTTTCATCATTTTCTGCATGAATTATACATTGACCACGTTCCAGCGTGGTCAGTTTGCAGCATTCTGTTATTTTGTTTGACAGAGTGTCTTGTTGAGAACATATGTAGGACATGATTTTTTCCTGCAACAGGGAAAATAAAGTATAAGTTTTAAAGATTTATTCTTTAATAAAGGATCTCAAAGCCAGCTTTAGAAAAAGGA
+
CCDDDFFFFFFFGGGGGGGGGGHHHHHHHHHHHHHHHHHHHHHHHHHHHHHGGHHHHHIHIIIHIHHHHHHHHHHHHHHHHHHHHHGHHHHHHHGGGGHHHHHHHHHHHHHHHHHHHHHHHHHHHHHHHHGHHHGHHHHHHHHHHHHHHHHHHHHHHHHHHHHHHHHHHGHHHHHHHHHHHGGGHHHHHHHHHHHHHHHHHHHHHHHHHHHHHHHHHGHHHGHHHHHHHGHGHHHHHGHHHHHHGHGHGGH
@M05620:45:000000000-G6HP7:1:1101:10622:5383 1:N:0:124
AAACCAAGCAGACACGTCTGAACTCCAGTCACTCTCGCGCATCTCGTATGCCGTCTTCTGCTTGAAAAAAAAAAAAAAAGACATTAACGAAGGGTCAACGAACCAAAGGGAGTAAAAAAAAGAAAAGATTAAAGAGATCAGAAAAATAGTAGAAAAATAATAAAATATCCTAACGAGTACAATAGTAGACGAGATGCAAGAATACAATACAGAGAGCAGTGTGCTTTGGAGAGGAAAGATGTATAGCGAGA
+
CCCCCCCFCFFFGGGGGGGGGGHHHHHHHHHHHHHHGGGGGGGHHHGGHHHHGGGHGHHHHHHHGFGHHGCGF>/>/////2222222//////02?22<////0=/=0....0<11<---.:.///.0000000//0:00009/..00900090/..00;0000000000009.....00090000900.:-9.0;000//00000000000//..0/000000000/090.9.//./;0000000-9--
@M05620:45:000000000-G6HP7:1:1101:10618:5401 1:N:0:124
AAACCAAGCAGACACGTCTGAACTCCAGTCACTCTCGCGCATCTCGTATGCCGTCTTCTGCTTGAAAAAAAAAAAAAAAAAAAAAAAACAGAAAAATGAAGGCGAGATAAAACAGAGAGCAACTGAAAAAGATATAAGAAAAGATAATAAAGAACAAGAAGTAGAACGAAGTATAGGGACTAAATGGAGAGGTACAAACAACAAGATTGAGAGATGTTGTACTACAGAGAATATGTGAGACAACAATCACA
+
BBBCCAAFCFFFGGGGGGGGGGHHHHHHHHHHHHHHGGGGGGEHHHGGHHHHGEGHGHHHHHHHHFGHHGGGGE>>><///>////--..//<0/..00<00.-;--.00:;0.////..0/.//:000:..00:00000///.00000000:.///////000000.9...00000;/../000:0:/0..00:0:0......//00000.0.00000:00000000//0:0:0:00000//...00000
@M05620:45:000000000-G6HP7:1:1101:17354:5483 1:N:0:124
AAACCCAGAAGACATGAGGTCAGCTAGATCGGAAGAGCACACGTCTGAACTCCAGTCACTCTCGCGCATCTCGTATGCCGTCTTCTGCTTGAAAAAAAAAAAAAATGGAACACGGATACTGCTCGTATTCTTTGCAATACATCTCACTTATCTGACCCAATCCTAGGAGCATAAAATTCTCGAAGGATCTCGTTCGATGCAGTCATGTTAGCGCAATGTAAATGAGTCGAATGTAGTTAGGCTCCTTCTGG
+
ABCCCCCCCFFFGGGGGGGGGGHHHHHHHHHGGGGHHHHHGHGHHHGHHHHHHHHHHGHHHHHGGGGGFGHHHGGHHHHGGGHGFHHHHHHFHHHHGGFGF////0211110?////.111111.-.0110000000000<0000<00000000:0//.:///000/:;..000000:000.0/..99;009;..:.00.000000900;00----.09000000000-..;0;00;:00909..000;0;
@M05620:45:000000000-G6HP7:1:1101:17354:5502 1:N:0:124
AAACCCAGAAGACATGAGGTCAGCTAGATCGGAAGAGCACACGTCTGAACTCCAGTCACTCTCGCGCATCTCGTATGCCGTCTTCTGCTTGAAAAAAAAAAAAAAAAAAAAAAGAACAATAAATAAAGATGGGAAGACTTGAAAGTGAAAGACAGAGAAATGTAACATGATGACTTTTATGACGAAAGAACTTATACATGAGAACGCTAATAGAAGGTTGAGTTTGTGCAACTGAGGAGTATGTGTACTAT
+
AAAAABCCCFFFGGGGGFGGGGHHHHHHHHHGGGGHHHHHHHGHHHGHHHHHHHHHHFHHHHHGGGGGGGHHHGGHHHHGGGHGHHHHHHHHHHHHGGGED/<>///---<<@...///00:0000000000:/0../0000000000000///9/;/0000000000;0000000000:000.:-.././00000000000000..9..000000900//09:009/0000//00.0.:/0000;0900:
@M05620:45:000000000-G6HP7:1:1101:23909:5523 1:N:0:124
ATCTCTATCTCCTAAAAACCTGTTTAGATTTGGAGATAGACCTTCAGGTTTTTCATCATTTTCTGCATGAATTATACATTGACCACGTTCCAGCGTGGTCAGTTTGCAGCATTCTGTTATTTTGTTTGACAGAGTGTCTTGTTGAGAACATATGTAGGACATGATTTTTTCCTGCAACAGGGAAAATAAAGTATAAGTTTTAAAGATTTATTCTTTAATAAAGGATCTCAAAGCCAGCTTTAGAAAAAGGA
+
CCCCCFFFFFFFGGGGGGGGGGHHHHHHHHHHHHHHHHHHHHHHHHHHHHHGGHHHHHHHHHHHHHHGHHHHHHHHHHHHHHHHHHGHHHHHHHGGGGHHHHGHHHHHHHHHHHHHHHHHHHHHHHHHHHHHHHHHHHHHHHHHHHGGHHHHGHHHGHHHHHHHHHHHHGHHHHHHHHHHHGGGHGHGHGHGHEGGHDGHGHGGHGHHHHHHHHHHHHHGHFHHHHHHHGHGFHHHHGHHHHHGHGHGGGF
@M05620:45:000000000-G6HP7:1:1101:9176:5547 1:N:0:124
CATCCTGACCCTGAAGTACCCCGGCTTGATTTCTGACATTAGATCGGAAGAGCACACGTCTGAACTCCAGTCACTCTCGCGCATCTCGTATGCCGTCTTCTGCTTGAAAAAAAAAAAAATGCAACTTCCCGAGCCCCCCCTGAACCCCAAGGCCAACCGAGCGAAACACCCTCCGTTTATGCGCGGCCGACGCCCGTGCTCCTCCCGTCCTTTCCCCCATCCTTTTCCTCCCTGCTTGATTTCTTTCATTC
+
CCCCCFFFFFFFGGGGGGGGGGGGGGGGFHHHHGHGHHHGHHFHHHGGGGHHHHHHHGHHHGHGHHHHHHHHHGHHHHGGGGGGGGH??EHHHHEEGHGGHHHDFHFHHGGGGGGG///01>11>011<0..---<.-:@-.;00;AFDD..;CEAEB-;---9---/..;.;...;/.00;..--------::---.;.0:;FFF..:..0;;FFF?-/;.090000009./;;0;;.0000000;0900
@M05620:45:000000000-G6HP7:1:1101:18279:5563 1:N:0:124
ATCTCTATCTCCTAAAAACCTGTTTAGATTTGGAGATAGACCTTCAGGTTTTTCATCATTTTCTGCATGAATTATACATTGACCACGTTCCAGCGTGGTCAGTTTGCAGCATTCTGTTATTTTGTTTGACAGAGTGTCTTGTTGAGAACATATGTAGGACATGATTTTTTCCTGCAACAGGGAAAATAAAGTATAAGTTTTAAAGATTTATTCTTTAATAAAGGATCTCAAAGCCAGCTTTAGAAAAAGGA
+
BCCDDFFFFFFFGGGGGGGGGGHHHHHHHHHHHHHHHHHGHHHHHHHHHHHGGHHHHIHHIIHHHHHHHHHHHHHHHGHHHGHHHHGHHHHHHHGGGGHHHHHHHHHHHHHHHHHHHHHHHHHHHHHHGHHHHHHHHHHHHHHHHHHHHHHHHHHHHHHHHHHHHHHHHGHHHHHHHHHHHGGGHHHHHHGHHHHHHHHHHHHHHHHHHHHHHHHHHHHHHGHHHHHHHGHHHHHHHGHHHHHGHGHHGGH
@M05620:45:000000000-G6HP7:1:1101:18281:5581 1:N:0:124
ATCTCTATCTCCTAAAAACCTGTTTAGATTTGGAGATAGACCTTCAGGTTTTTCATCATTTTCTGCATGAATTATACATTGACCACGTTCCAGCGTGGTCAGTTTGCAGCATTCTGTTATTTTGTTTGACAGAGTGTCTTGTTGAGAACATATGTAGGACATGATTTTTTCCTGCAACAGGGAAAATAAAGTATAAGTTTTAAAGATTTATTCTTTAATAAAGGATCTCAAAGCCAGCTTTAGAAAAAGGA
+
BCCCCFFFFFFFGGFGGGGGGGHHHHGHHHHHHHHHGHHHHHHHHHHHHHHGGHHHHFHHHHHHIHHHHHHHHHHHHHHHGGHHHHGHHHHHHHGGGGHHHGHHHHHHGHHHHHHHHFHHHHHHHHHHHHGHHHHHHHHHHHHHHHGHHHHHHHHHHHHHHHGHHHHHHGHHHHHHHHHHHGGHGGHHHHHGHHGGHGHHGHHHHGHHHHGHHHHHHHHFHHHHHHHHHHHHHGHHHGHHHGGFFHHHGGF
@M05620:45:000000000-G6HP7:1:1101:12375:5684 1:N:0:124
ATCTCTATCTCCTAAAAACCTGTTTAGATTTGGAGATAGACCTTCAGGTTTTTCATCATTTTCTGCATGAATTATACATTGACCACGTTCCAGCGTGGTCAGTCTGCAGCATTCTGTTATTTTGTTTGACAGAGTGTCTTGTTGAGAACATATGTAGGACATGATTTTTTCCTGCAACAGGGAAAATAAAGTATAAGTTTTAAAGATTTATTCTTTAATAAAGGATCTCAAAGCCAGCTTTAGAAAAAGGA
+
CCDDDFFFFFFFGGGGGGGGGGFHHHHHHHHHHHHHHHHHHHHHHHHHHHHGGHHHHHHHHHHHHHHHHHHHHHHHHHHHHHHHHHGHHHHHHHGFGGHHHHH3FGHHHHHHHHHHHHHHHHHHHHHHHHHHHHHHHHHHHHHHHHHHHHHHHHHHHHGHHHHHHHHHHGHHHHHHHHHHHGGHHGHHHHHHHHHHHHHHHHHHHHHHHHHHHHHHHGHHHGHHHHHHHHHHHHHHHGHHHHHHHHHHGGG
@M05620:45:000000000-G6HP7:1:1101:12372:5702 1:N:0:124
ATCTCTATCTCCTAAAAACCTGTTTAGATTTGGAGATAGACCTTCAGGTTTTTCATCATTTTCTGCATGAATTATACATTGACCACGTTCCAGCGTGGTCAGTTTGCAGCATTCTGTTATTTTGTTTGACAGAGTGTCTTGTTGAGAACATATGTAGGACATGATTTTTTCCTGCAACAGGGAAAATAAAGTATAAGTTTTAAAGATTTATTCTTTAATAAAGGATCTCAAAGCCAGCTTTAGAAAAAGGA
+
BCCCCFFFFFFFGGGGGGGGGGHHHHHHHHHHHHHHHHHHHHHHHHHHHHHGGHHHHHHHIIHIIHHHHHHHHHHHHHHHHHHHHHGGHHHHHHGGGGHHHHHFHHHHHHHHHHHHHHHHHHHHHHHHGHHHHHGHHHHHHHHHHHHHHHHHGHHHHHHHHHHHHHHHHGHHHHHHHHHHHGGHHHHGHHHHHHHHHHGHHHHHHHHHHHHHHHHHGGHHHHHHHHHHHHHGHHHHHGHHHHHHHHHHGGH
@M05620:45:000000000-G6HP7:1:1101:18953:5726 1:N:0:124
ATCTCTATCTCCTAAAAACCTGTTTAGATTTGGAGATAGACCTTCAGGTTTTTCATCATTTTCTGCATGAATTATACATTGACCACGTTCCAGCGTGGTCAGTTTGCAGCATTCTGTTATTTTGTTTGACAGAGTGTCTTGTTGAGAACATATGTAGGACATGATTTTTTCCTGCAACAGGGAAAATAAAGTATAAGTTTTAAAGATTTATTCTTTAATAAAGGATCTCAAAGCCAGCTTTAGAAAAAGGA
+
CDDCDFFFFFFFGGGGGGGGGGHHHHHHHHHHHHGHHHHHHHHHHHHHHHHGGHHHHHHHHHIGHHHHHHHHHHHHHHHHHHHHHHGHHHHHHHGGGGHHHHHHHHHHHHHHHHHHHHHHHHHHHHHHHHHHHHHHHHHHHHHHHHHHHHHHHHHHHHHHHHHHHHHHHGHHHHHHHHHHHGGHHHGHHGHHHHGHHHHHHHHHHHHHHHHHHHHHHHHHHHHGFHHGHHHHHHHHHGHHHHHHHHHHGGH
@M05620:45:000000000-G6HP7:1:1101:7044:5728 1:N:0:124
TACCTGTACTGGGGAAGCATTTGAATATCCCCCCATGGTGATGGGGACGGAGAACTGCTCCATAAACACAGGCAACGTGCCTAAATTTCCCGGGAAGATGAAGTCAAAGAGCGACCACAGCTCTCGGAGGTTATTTTGCATCGGTGAGCCAGACAGAATGATCCGATGAGGGGTGCGAAACTATTTGAGGAAAGGAAGCACCTTTTTATTAAATTTACCTTTTAGCAATCGCCATTCCTACCGAAAGATCG
+
33A>AFDFDFFF4ECEEGFGGGHGBFFHHFEEEGGFFFABBFGGGFEGFGFF?CFFGGHGFFGFFFGFHHHEFCEGEHHAHF3F3BGHHHFEFE?EGHHHGFHHGFFFFHCFEFC/<?GFGHBHH?/?<CDHB1FFGHFFHHFAEDEA<F<FFGGB//0GHGFHH.::CGH?G:-.:9-:9CFCFGF0CF;/C?FBF?.;;EBB/BF.BBFBFFFF/////;BFFBFB9/;..9AF/9FF/F-.9;.FF/;
@M05620:45:000000000-G6HP7:1:1101:18938:5738 1:N:0:124
ATCTCTATCTCCTAAAAACCTGTTTAGATTTGGAGATAGACCTTCAGGTTTTTCATCATTTTCTGCATGAATTATACATTGACCACGTTCCAGCGTGGTCAGTTTGCAGCATTCTGTTATTTTGTTTGACAGAGTGTCTTGTTGAGAACATATGTAGGACATGATTTTTTCCTGCAACAGGGAAAATAAAGTATAAGTTTTAAAGATTTATTCTTTAATAAAGGATCTCAAAGCCAGCTTTAGAAAAAGGA
+
AAAAA3FFFFFFDGGGFGGGFAG1GGGHHHHFBGCGHHHGCGHHHHHHFHH/AGG2BDDH2221B1ADF1FF2FHEGHDH1GFGCAE/BGHHGHGBB>>@@FBBEGFFFGE@2BFG@GHFF22BB>>FFHFFFEB>GG2GG110>BEG<FEE>GGFFHHHF1GH2GHHD@0FGFHH@GHHHE/C/?<1GFG1<@<1G11>1=1=DDF11>FGFF<GDGHFD00<<GG0GDFFDG./CE0CGGGB<CFGG?/
@M05620:45:000000000-G6HP7:1:1101:7059:5751 1:N:0:124
TACCTGTACTGGGGAAGCATTTGAATATCCCCCCATGGTGATGGGGACGGAGAACTGCTCCATAAACACAGGCAACGTGCCTAACTTTCCCGGGAAGATGAAGTCAAAGAGCGACCACAGCTCTCGGAGGTTATTTTGCATCGGTGAGCCAGACAGAATGATCCGATGAGGGGTGCGAAACTATTTGAGGAAAGGAAGCACCTTTTTATTAAATTTACCTTTTAGCAATCGCCATTCCTACCCAAAGATCG
+
CCDCCFFFFFFFGGGGGGGGGGHHHHHHHHHGGGGHHHHHHHHHHGGGGGGGGHHHHHHHHHHHHHHHHHHHGGHHGHHHHHHHHHHHHHHGGGGGGHHHHGHHHHHHHHHHGGGGGHHHHHHHHGGGGGEHHHHHHHHHHHGGGGGHHHHHHGHHHHHHHHHHHGGGHHHGGEFGGFGDGGGGGGHGGGGGGGFGGGGEGFFFFFFFFFFFFFFFFFFFFFFFFFFEFFEFFFFFFFFFFFFFFFFFFFA
@M05620:45:000000000-G6HP7:1:1101:18950:5752 1:N:0:124
ATCTCTATCTCCTAAAAACCTGTTTAGATTTGGAGATAGACCTTCAGGTTTTTCATCATTTTCTGCATGAATTATACATTGACCACGTTCCAGCGTGGTCAGTTTGCAGCATTCTGTTATTTTGTTTGACAGAGTGTCTTGTTGAGAACATATGTAGGACATGATTTTTTCCTGCAACAGGGAAAATAAAGTATAAGTTTTAAAGATTTATTCTTTAATAAAGGATCTCAAAGCCAGCTTTAGAAAAAGGA
+
CCDDDFFFFFFFGGGGGGGGGGHHHHHHHHHHHHHHHHHHHHHHHHHHHHHGGHHHHHHHHHIIHHHHHHHHHHHHHHHHHHHHHHGHHHHHHHGEGGGHHHHHHHHHHHHHHHHHHHHHHHHHHHHHHHHHHHHHHHHHHHHHHHGHHHHHHHHHHHHHHHHHHHHHHGHHHHFHHHHHHGGHHHHHHHHHHHHGHHHHHHHHHHHHGHHHHHHHHGHHHHHHHHHHHHHGHHHHHGHHHGHHHHHHGGG
@M05620:45:000000000-G6HP7:1:1101:13863:5759 1:N:0:124
CATCCTGACCCTGAAGTACCCCGGCTTGATTTCTGACATTAGATCGGAAGAGCACACGTCTGAACTCCAGTCACTCTCGCGCATCTCGTATGCCGTCTTCTGCTTGAAAAAAAAAAACAACCCTTCTTGTACACTGGTTCTCTCTGAAACTGAGTCCTCTACACTGTAAAAGTGTGATACGTAATGAACTTTGGTGGTTTCGCTAGTGCGTTTGGTCGCATCCTCTGTGTTGTCGACATCAGTGATACGTC
+
CCDDCFFFFFFFGGGGGGGGGGGGGGGGHHHHHHHHHHHHHHHHHHGGGGHHHHHHHGHHHGHHHHHHHHHHHHHHHHGGGGGGFHHHGGHHHHGGGHGHHHHHHHHHHHHGGGGB////?//000111111111>0=1111<1>00<0000<0=0000=<<0/00;0000000:0000:.00..00009000/......0..9..;00-..:...0---.-9009000:/./0..-..00;000000.:9
@M05620:45:000000000-G6HP7:1:1101:7043:5759 1:N:0:124
TACCTGTACTGGGGAAGCATTTGAATATCCCCCCATGGTGATGGGGACGGAGAACTGCTCCATAAACACAGGCAACGTGCCTAACTTTCCCGGGAAGATGAAGTCAAAGAGCGACCACAGCTCTCGGAGGTTATTTTGCATCGGTGAGCCAGACAGAATGATCCGATGAGGGGTGCGAAACTATTTGAGGAAAGGAAGCACCTTTTTATTAAATTTACCTTTTAGCAATCGCCATTCCTACCCAAAGATCG
+
AAAABFFFFFFFGGGFGGGGGGHHHCHHHHHGGGGHHHGGHHGGHGGGGGGGGHHHHHHHHHHHHHHGHHHHGHHHGHHHHHHHHHHHHHHGFGGGFFHHHFHHHHHHHHHHGGGCDHHHHHHHHGGGGGEHGHHHHGHGHHGGGGGHHHHHGGHHHFHHHHHHHGGGB0CFGDDGGDFDGGFGGGGGGGFGGGFFGFGBFFFFFFFFFFFEFFFFFFFFFFFFFFFFFFFFDFFFFFFFFFFF;FFFFF.
@M05620:45:000000000-G6HP7:1:1101:7061:5772 1:N:0:124
TACCTGTACTGGGGAAGCATTTGAATATCCCCCCATGGTGATGGGGACGGAGAACTGCTCCATAAACACAGGCAACGTGCCTAACTTTCCCGGGAAGATGAAGTCAAAGAGCGACCACAGCTCTCGGAGGTTATTTTGCATCGGTGAGCCAGACAGAATGATCCGATGAGGGGTGCGAAACTATTTGAGGAAAGGAAGCACCTTTTTATTAAATTTACCTTTTAGCAATCGCCATTCCTACCCAAAGATCG
+
A@AAAFFFFFDFG?FFAGFGGGHHHHHHHHHGGGEFHCFBGGDGEE/E//EEGHHGHHGHHHHHHHHHHHFGGHHHGHHFGHFHHHGGGGHG?@EEEFHHHHHHGFH>BFFGCGGGGGHGHHHHHGEGCGGFHHHHHHHHHH.EGGGAFHHHGGHHFGH0<DGH<AFCF0CCGCCEA9@AAGFFGGG0CFBBF:FFF.EFGFFFFFFFFFFFFFFFBFFFBBFF//FFFF-ABFFFFFFFFFFFA-;FBF-
@M05620:45:000000000-G6HP7:1:1101:16350:5792 1:N:0:124
TACCTGTACTGGGGAAGCATTTGAATATCCCCCCATGGTGATGGGGACGGAGAACTGCTCCATAAACACAGGCAACGTGCCTAACTTTCCCGGGAAGATGAAGTCAAAGAGCGACCACAGCTCTCGGAGGTTATTTTGCATCGGTGAGCCAGACAGAATGATCCGATGAGGGGTGCGAAACTATTTGAGGAAAGGAAGCACCTTTTTATTAAATTTACCTTTTAGCAATCGCCATTCCTACCCTAAAGATC
+
BBBBAFFFFFFFGGGFGGGFGFHHHGHHHHHGGGGHGHFEGFHHHGGGGGGEGHHHHHHHHHHHHHHHHHHHGGHHGHHGHFHHHHHHHHGGEGGGGHHHBGFBGHHHHHHH@FGGGHGHHHHHHGGGGG?GGHHHDGHHHHGGEDFCFHHHHGHHHHHFFHHHHFGGHHHGGDGGGGCGGFGGGGGGGG9FFFGGFGGEFEFFFFFFFFFFFFFFFFFFFEFFBFFFBF.:DDFFFFFFF9FFFFFFFF9
@M05620:45:000000000-G6HP7:1:1101:18980:5879 1:N:0:124
ATCTCTATCTCCTAAAAACCTGTTTAGATTTGGAGATAGACCTTCAGGTTTTTCATCATTTTCTGCATGAATTATACATTGACCCCGTTCCAGCGTGGTCAGTTTGCAGCATTCTGTTATTTTGTTTGACAGAGTGTCTTGTTGAGACCATATGTAGGACATGATTTTTTCCTGCAACAGGGAAAATAAAGTATAAGTTTTAAAGATTTATTCTTTAATAAAGGATCTCAAAGCCAGCTTTAGAAAAAGGA
+
AAAAAFDFFFFFGG1A1BEGE1EBG3BAAABGB1FF0BA1BGFHH1AEGHH/FH2DA2FFHHHHGGHGHF1H2AG2F2AGF1AF0EAAGHH21B>?/EGHHG@@@FGHHHFF2FE2BE@GH2GHCGHH1FFG0FFGBFF2FGHH2B/1?B1<DBDFDD1BCDHHHHHHG?GDGGFCBGAGHE/0/0?1?1?GFD1<>FDGG11111>GFDHGHHGF<0DD0<00CDGHH00:CHF/:CGHG0000;:C../
@M05620:45:000000000-G6HP7:1:1101:18959:5890 1:N:0:124
ATCTCTATCTCCTAAAAACCTGTTTAGATTTGGAGATAGACCTTCAGGTTTTTCATCATTTTCTGCATGAATTATACATTGACCACGTTCCAGCGTGGTCAGTTTGCAGCATTCTGTTATTTTGTTTGACAGAGTGTCTTGTTGAGAACATATGTAGGACATGATTTTTTCCTGCAACAGGGAAAATAAAGTATAAGTTTTAAAGATTTATTCTTTAATAAAGGATCTCAAAGCCAGCTTTAGAAAAAGGA
+
BBBBBFFFFFFFGGGFGGGGGGHGHFFHHHHHHHHHHFHCHHHHHHHHHHHGGHFHHGHHHHHHHHHHHHGHHHHHHHHHGHHHHHGHHHHHHHGGGGHHHHHHHHHHHHHHHHHHHHGHHHHHHHHHGHGHHHHHHHHHHHHHFHHFHHHHHHHHHGHHHHHGHGHHHFHHHHGFGHFGHGGHHHGFGFHHHHFFHHHHHHHGHFHHHHHHHHHHHHHHGGHHHHHHHHHHHHHHHGHHHHHGHHHFGGH
@M05620:45:000000000-G6HP7:1:1101:7426:5943 1:N:0:124
ATCTCTATCTCCTAAAAACCTGTTTAGATTTGGAGATAGACCTTCAGGTTTTTCATCATTTTCTGCATGAATTATACATTGACCACGTTCCAGCGTGGTCAGTTTGCAGCATTCTGTTATTTTGTTTGACAGAGTGTCTTGTTGAGAACATATGTAGGACATGATTTTTTCCTGCAACAGGGAAAATAAAGTATAAGTTTTAAAGATTTATTCTTTAATAAAGGATCTCAAAGCCAGCTTTAGAAAAAGGA
+
BBBBBFFFFFFFGGGGGGGGGGHHHFHHHHHHHHHHHHHFHHHHHGHHHHHGGHHHHHHHHHHHHHHHHGHHHHHHHGHHHFHHHHFHHHHHHHGGEGHHGHHHHHHHHHHHHHHHHHFHHHHHHHHHHHGHFHHHHHHHHHHHDHHGHFHFHHHHHHHHHHHHHHHHHGHHHHHGDGHHHGGHHFGGFDGHHHGHGGHHHHGGHGHHHHHHHHHHHHGHDGGHFHHHHHFHFHHHGGHHHHGFFFHFGGC
@M05620:45:000000000-G6HP7:1:1101:12434:5962 1:N:0:124
AAACCAAGCAGACACTCACCAGAAGACATGAGGTCAGCTAGATCGGAAGAGCACACGTCTGAACTCCAGTCACTCTCGCGCATCTCGTATGCCGTCTTCTGCTTGAAAAAAAAAAACCAAATGCCACCTATCCACTAACCAACCTTCCCCATTCGCCCTGACTCTTTCAGCCACCCTTCATCACTTCTCCACTCTACGTCCATCACCTCACAGTGTCATTCTTCCGCCTTCCCTCTCTCCGCGATGTCAGC
+
AAABBBBFBFFFGGGGGGGGGGHFFFHHHHGHHHHHHHHHHHHHHGGGGHHHHHFHGHHHGHHHHHHHHHHHHHHHHGGGGEFGHHHGGHHHHGGGHGHHFHHHHCEGHHGGG/>>//?//111<1100?11<111011<<C.<01</////000...-.//00000000::.:.../90090000=090;/0/;0;...9.000;/0././///9///:/9/9/...../9./..////..---..////
@M05620:45:000000000-G6HP7:1:1101:23804:5968 1:N:0:124
CATCCTGACCCTGAAGTACCCCGGCTTGATTTCTGACATTAGATCGGAAGAGCACACGTCTGAACTCCAGTCACTCTCGCGCATCTCGTATGCCGTCTTCTGCTTGAACAAAAAAAAACTACCTTCTCACTCTCCCTTTAATCTGCTCTAGCCTACCAAACCTCCAAACCTGAACGTTCCCCCTCCTTTCCGCCTCTCTCTCGTTTCCTTCCCGTCATCACTGCCTCCGCCTACCATTCTCCCCTCTCACC
+
BBBBBFFFFFFFGGGGGGGGGGGGGGGGHHHHHHHDHHHHGHGHFHGAFFFHHHHHHGHHHGD5GGHH3GHHHHHHHHGGGGGGGHHHGGHHHHGGGHGHHDHHHHFG3BGG?G//<//2@222211111<11100011111111>1111110110>00...//./<0.././0/..;//0/.-../09909.;../;0000.9../0009/;..;../9//////9........////////..9.//;.
@M05620:45:000000000-G6HP7:1:1101:23788:5979 1:N:0:124
CATCCTGACCCTGAAGTACCCCGGCTTGATTTCTGACATTAGATCGGAAGAGCACACGTCTGAACTCCAGTCACTCTCGCGCATCTCGTATGCCGTCTTCTGCTTGAAAAAAAAAAAAAAACTATCTTCCCAACGCTTATAACCCCCATTCACTTACTTCCCTCACTAACCGATTCTCCCTCCATTATCACCCCGTACCCCCCCCCCCCCATTCACCCTTATCAATCTCCCCCCCTCGTCTCACACACGCT
+
CCCCCFFFFFFFGGGGGFGGGGGGGGGGGHHHHHHHHHHHHHGHHHGGGGHHHHHHHGHHHGHHHHHHGGGHHHHHHHGGGGGGFHGHFFHHHHGGGHGHFGFHHHHHHHHEBBF</<>--.11110000/0/..-...0000;;.--/00000000009;/0;..90//.---.0;00;//./////////.--9-..:;9----9:=>9////;/..://///9///:;..99-.-.../;///..--.
@M05620:45:000000000-G6HP7:1:1101:23266:6105 1:N:0:124
TACCTGTACTGGGGAAGCAATCGCCATTCCTACCCTAAAGATCGGAAGAGCACACGTCTGAACTCCAGTCACTCTCGCGCATCTCGTATGCCGTCTTCTGCTTGAAAAAAAAAACCCAGCGATTCTGACCCCCTCCCCCCTGAACCCCCGGCCCACAAGACACCAGATGGCTCATCTGGACCTTCGCCGCCTGCCTTGCGCCCCCCGACCTTTCCCCAGTCCTTTGCGGCCTCTCTTGGTACTCTTCTATT
+
BB?AAFFFFFFFGGFEEGFGFGFDGGFHHFHHHHGHHHFFHFHDGE2ECGFHFHHCHGHGFHHHFF3GHGBBDGFGGGECE1>GGFE1BEGGEEGHEGHHF4GG0FHHA/E@/>/<///@<///??@11<0.--<..>C--./0/..;-;:---....9////...90;//9;0;090//...//...---...9;///--.-9-----9./:9/99..////;///9---..//;/////////;///9;
@M05620:45:000000000-G6HP7:1:1101:20654:6105 1:N:0:124
ATCTCTATCTCCTAAAAACCTGTTTAGATTTGGAGATAGACCTTCAGGTTTTTCATCATTTTCTGCATGAATTATACATTGACCACGTTCCAGCGTGGTCAGTTTGCAGCATTCTGTTATTTTGTTTGACAGAGTGTCTTGTTGAGAACATATGTAGGACATGATTTTTTCCTGCAACAGGGAAAATAAAGTATAAGTTTTAAAGATTTATTCTTTAATAAAGGATCTCAAAGCCAGCTTTAGAAAAAGGA
+
BCBCDFFFFFFFGGGGGGGGGGHHHHHHHHHHHHHHHHHHHHHHHHHHHHHGGHHHHIHHHHHIIHHHHHHHHHHHHHHHHHHHHHGHHHHHHHGGGGHHHHHHHHHHHHHHHHHHHHHHHHHHHHHHHHHHHHHHHHHHHHHHHHHHHHHHHHHHHHHHHHHHHHHHHGHHHHHHHHHHHGGHHHHHHHHHHHHHHHHHHHHHHHHHHHHHHHHHHHHHHHHHHHHHHHHHHHHHHGHHHHHHHHHHGGH
@M05620:45:000000000-G6HP7:1:1101:20639:6117 1:N:0:124
ATCTCTATCTCCTAAAAACCTGTTTAGATTTGGAGATAGACCTTCAGGTTTTTCATCATTTTCTGCATGAATTATACATTGACCACGTTCCAGCGTGGTCAGTTTGCAGCATTCTGTTATTTTGTTTGACAGAGTGTCTTGTTGAGAACATATGTAGGACATGATTTTTTCCTGCAACAGGGAAAATAAAGTATAAGTTTTAAAGATTTATTCTTTAATAAAGGATCTCAAAGCCAGCTTTAGAAAAAGGA
+
BBCCCFFFFFFFGGGGGFGGGGGHHHHHHHHHGHHHHHHHHHHHHHHHHGHGGHHHHHHHHHHHHHHHHHHHHHHHHHHHHHHHGHGHHHHHHHGEGGHHFHGHHHHGHHHHHHHHHHHHHHHHHHHGHHHHGHGHHHHHHHHHHHHHHHHHHHHHHHHHGHHHHHHHHGHHHHHHHHHHHGEFHHHHHHHGHHHHHGHHHGHHHHHHHHHHHGHHHHHHHHFHHHHHHGGHHGHHHGHGHFHFFFFGGGH
@M05620:45:000000000-G6HP7:1:1101:11225:6124 1:N:0:124
CATCCTGACCCTGAAGTACCCCGGCTTGATTTCTGACATTAGATCGGAAGAGCACACGTCTGAACTCCAGTCACTCTCGCGCATCTCGTATGCCGTCTTCTGCTTGAAAAAAAAAAATAATTTGTTTGAACGCCTGTCTTGTTGAGCCCACATATAGTAGATGATGTGTTCCTGCAACCGCGAAAATCAGGTCTCAGCTTTAACGATTTATGCTTTACTACGGGATCGCAATGCTCGCATTAGAAAACGCA
+
BBBBCFFFFFFFGGGGGGGGGGGGGGGGHHHHHHHHHHHHGHGHHHGGGGGHHHHGHGHHHGHHHHHHHHHHGHHHHHGGGGGGCHHHGGHHHHGFGHGHHHHHHHHHGHGFGDFC>0111<1110001110.-0<11=11=>00/0/....<000=0<00000<<<0:/000:/;00.;-9-9--;/0000/0000/0/;://;....///;//;/9//:..-....;.:.////99-../;FB///---
@M05620:45:000000000-G6HP7:1:1101:16521:6173 1:N:0:124
TACCTGTACTGGGGAAGCATTTGAATATCCCCCCATGGTGATGGGGACGGAGAACTGCTCCATAAACACAGGCAACGTGCCTAACTTTCCCGGGAAGATAAGTCAAAGAGCGACCACAGCTCTCGGAGGTTATTTTGCATCGGTGAGCCAGACAGAATGATCCGATGAGGGGTGCGAAACTATTTGAGGAAAGGAAGCACCTTTTTATTAAATTTACCTTTTAGCAATCGCCATTCCTACCCTAAAGATCG
+
CCCCCFFFFFFFGGGGGGGGGGHHHHHHHHHGGGGHHHGHHHHHHGGGGGGGGHHHHHHHHHHHHHHHHHHHGHHHGHHHHHHHHHHHHHHGGGEGGHHHHHHHHHHHGHHGGGGGHHHHHHHHGGGGGEHHHHHHHHFHHGGGGGHHHHHHGGHHHHHHGHHHGGGHHHGG:ADGEFGGGGGGGGGGGGGGGGGGGGGGGFFFFFFFFFFFFFFFFFFFFFFFFFFFFFFFFFFFFFFFFFFFFFFFFFA
@M05620:45:000000000-G6HP7:1:1101:16544:6175 1:N:0:124
TACCTGTACTGGGGAAGCATTTGAATATCCCCCCATGGTGATGGGGACGGAGAACTGCTCCATAAACACAGGCAACGTGCCTAACTTTCCCGGGAAGATAAGTCAAAGAGCGACCACAGCTCTCGGAGGTTATTTTGCATCGGTGAGCCAGACAGAATGATCCGATGAGGGGTGCGAAACTATTTGAGGAAAGGAAGCACCTTTTTATTAAATTTACCTTTTAGCAATCGCCATTCCTACCCTAAAGATCG
+
CBCCDFFFFFFFGGGGGGGGGGHHHHHHHHHGGGGHHHHHHHHHHGGGGGGGGHHHHHHHHHHHHHHHHHHHGHHHGHHHHHHHHHHHHHHGGGFGGHHHHHHHHHHHFHHGGGGGHHHHHHHHGGGGGGHHHHHHHHGHHGGEGGHHHHHHGGHHHHHHHHHHFGGHHHGG;EEGDDFGGGGGGGFGGFFFGGGGGGGGGFFFFFFFFFFFFFFFFFFFFFFFFFFFFFFFFFFFFFFFFFFFFFFFFFE
@M05620:45:000000000-G6HP7:1:1101:13034:6175 1:N:0:124
AAACCCAGAAGACATGAGGTCAGCTAGATCGGAAGAGCACACGTCTGAACTCCAGTCACTCTCGCGCATCTCGTATGCCGTCTTCTGCTTGAAAAAAAAAAAAAAAAAAAAAAAGAAAGAAAAAGAAAAAGAGAGAATAAAAAAAAATAAGAAGGAAGATGAAAAGGTTAAAAAAGAAACTATGAGAGAACAAAAGCAACGCAAGGAAAGGGGCAAAGGAAGAGAGTAGAAGAGAAAAAAGCGAGAACGAA
+
BBBBBCABBFFFGGGGGGGFGGHHHHHHHHHGGGGHHHGHHHGHHHGHGHHFHHHGHFHHHHHGGGGGGEHHGFGHHGHEEFHGFHHHHHHHHGGH@EEEC<<</>/-<-----.../0;./:..9.//...//..0000000--:-.00000/../..:0;000/.00;0000-...//00000000.00//../:0/.-----..//...---..;///.../.;000000:/00/.-...:--.0.9.
@M05620:45:000000000-G6HP7:1:1101:16529:6190 1:N:0:124
TACCTGTACTGGGGAAGCATTTGAATATCCCCCCATGGTGATGGGGACGGAGAACTGCTCCATAAACACAGGCAACGTGCCTAACTTTCCCGGGAAGATAAGTCAAAGAGCGACCACAGCTCTCGGAGGTTATTTTGCATCGGTGAGCCAGACAGAATGATCCGATGAGGGGTGCGAAACTATTTGAGGAAAGGAAGCACCTTTTTATTAAATTTACCTTTTAGCAATCGCCATTCCTACCCTAAAGATCG
+
DBCCDFFFFFFFGGGGGGGGGGHHHHHHHHHGGGGHHHGHHHHHHGGGGGGGGHHHHHHHHHHHHHHHHHHHGHHHGHHHHHHHHHHHHHHGGGGGGHHHHHHHHHHHFHHGGGGGHHHGHHHHGGGGGEHHHHHHHHHHHGGEGGHHHHHHGHHHHHHHHHHHGGGHHHGGCEGGCABGGGGGGGGGGGGGGGGGGFGGGFFFFFFFHFFFFFFFFFFFFFHFFFFFFFFFFFFHHFFFFFFFFFFFFF?
@M05620:45:000000000-G6HP7:1:1101:15598:6212 1:N:0:124
ATCTCTATCTCCTAAAAACCTGTTTAGATTTGGAGATAGACCTTCAGGTTTTTCATCATTTTCTGCATGAATTATACATTGACCACGTTCCAGCGTGGTCAGTTTGCAGCATTCTGTTATTTTGTTTGACAGAGTGTCTTGTTGAGAACATATGTAGGACATGATTTTTTCCTGCAACAGGGAAAATAAAGTATAAGTTTTAAAGATTTATTCTTTAATAAAGGATCTCAAAGCCAGCTTTAGAAAAAGGA
+
BBBBBFFFFFFFGGGGGGGGGGHHHHHHHHHHHFHHHHHFHHHHHHHHHHHGGHFGHHHHHHHHHHHHHHFHHHHHHHHHHFHHGHGHHHHFGGGGGGHHHHHHHHHHHHHHHHHHHHHHHHHHHHHHHHHHHHGHHHHHHHHHHHHHHHHHHHHHHHHHHHHHHHHHHGHHHHHHHHHHHGGHHGGHGHHHHGFHHHHHHHHHHHHHHHHHHHHHHHHHHHFHHHHHHHHHHHHHHGHHHHHHHHHHGDF
@M05620:45:000000000-G6HP7:1:1101:15619:6223 1:N:0:124
ATCTCTATCTCCTAAAAACCTGTTTAGATTTGGAGATAGACCTTCAGGTTTTTCATCATTTTCTGCATGAATTATACATTGACCACGTTCCAGCGTGGTCAGTTTGCAGCATTCTGTTATTTTGTTTGACAGAGTGTCTTGTTGAGAACATATGTAGGACATGATTTTTTCCTGCAACAGGGAAAATAAAGTATAAGTTTTAAAGATTTATTCTTTAATAAAGGATCTCAAAGCCAGCTTTAGAAAAAGGA
+
?AAA?DBFFFFFGGGGGGGGGFGBDGFC5FFDEGGCGFGFFFHHHHHHHHHGGGFHGDHFAFEGFFFDGHGGEHHBDDFFF5GFFCEHHHHHHFGEFGHFHHHHFHHHHHEDGHFFBFHHHHFHFFFFEFGGHHHHHFGHHGFHFHHFHHHFGGFDGFD1FHHHHGHHD/CDHHGFFFGGEEECECDG11<?F1FGFFFB<GBFFHGHHGHHFHHHHHHFHF0D/DFBDGF0DG.C:EHFH0G0CCFGGDC
@M05620:45:000000000-G6HP7:1:1101:20859:6225 1:N:0:124
ATCTCTATCTCCTAAAAACCTGTTTAGATTTGGAGATAGACCTTCAGGTTTTTCATCATTTTCTGCATGAATTATACATTGACCACGTTCCAGCGTGGTCAGTTTGCAGCATTCTGTTATTTTGTTTGACAGAGTGTCTTGTTGAGAACATATGTAGGACATGATTTTTTCCTGCAACAGGGAAAATAAAGTATAAGTTTTAAAGATTTATTCTTTAATAAAGGATCTCAAAGCCAGCTTTAGAAAAAGGA
+
BCCCCFFFFFFFGGGGGGGGGGHHHHHHHHHHHHHHHHHHHHHHHHHHHHHGGHHHHIHHHIHHIHHHHGHHHHHHHHHHHHHHHHGHHHHHHHGGGGHHHHHHHHHHHHHHHHHHHHHHHHHHHHHHHHHHHHHHHHHHHHHHHHHHHHHHHHHHHHHHHHHHHHHHHGHHHHHHHHHHHGGHHHHHHHHHHHHHHFHHHHHHHHHHHHHHHHHHHHHHHGHHHHHHHGHHHHHHHGHHHHHHHHGHGGG
@M05620:45:000000000-G6HP7:1:1101:18994:6245 1:N:0:124
TACCTGTACTGGGGAAGCATTTGAATATCCCCCCATGGTGATGGGGACGGAGAACTGCTCCATAAACACAGGCAACGTGCCTAACTTTCCCGGGAAGATGAAGTCAAAGAGCGACCACAGCTCTCGGAGGTTATTTTGCATCGGTGAGCCAGACAGAATGATCCGATGAGGGGTGCGAAACTATTTGAGGAAAGGAAGCACCTTTTTATTAAATTTACCTTTTAGCAATCGCCATTCCTACCCTAAAGATC
+
CCCCCFFFFFFFGGGGGGGGGGHHHHHHHHHGGGGHHHHHGHHGHGGGGGGGGHHHHHHHHHHHHHHHHHHHGHHHGHHHHHHHHHHHHHHGGGGGGHHHHHHHHHHHHHHHGGGGGHHHHHHHHGGGGGCHHHHHHHHGHHGGGGGHHHHHHGHHHHHHHHHHHGGGHHHGGEGGGGGGGGGGGGGGGFFFGGGGGGGFFFFFFFFFFFFFFFFFFFFFFFFFFFFFFFFFFFEFFFFFFFFFFFFFFFF
@M05620:45:000000000-G6HP7:1:1101:13162:6300 1:N:0:124
AGATTACTGCAACAGTTCCCCCTGGACCTGGAAAAGTTTCTTGCCTGGCTTACAGAAGCTGAAACAACTGCCAATGTCCTACAGGATGCTACCCGTAAGGAAAGGCTCCTAGAAGACTCCAAGGGAGTAAAAGAGCTGATGAAACAATGGCAAGTAAGTCAGGCATTTCCGCTTTAGCACTCTTGTGGATCCAATTGAACAATTCTCAGCATTTGTACTTGTAACTGACAAGCCAGGGACAAAACAAAGAT
+
AAAABFFFBDBDGGBBFGGGGGGGGGHHHHHHHHHHGHHHHHHHHHHHHHH3BBGGHHHHHHHHHHHHHHHHHHHHHHHHEGGHHGHHHHDGHHGGEEGGGHFFHHHHGHHHHHHHHHHHFHHFEEGFHFHHHGHHHHGHHGHHHHHHHHHHHGHHHHHHHHHHHHHHHHGGGGGHGHHHHHHHHHGDHHHHHHHHHGGGFGFHHHHHHHHHHHHHHFHHHFHHHHHHGHHHGGFGGGGGGGFGGGGGGFC
@M05620:45:000000000-G6HP7:1:1101:13462:6331 1:N:0:124
ATCTCTATCTCCTAAAAACCTGTTTAGATTTGGAGATAGACCTTCAGGTTTTTCATCATTTTCTGCATGAATTATACATTGACCACGTTCCAGCGTGGTCAGTTTGCAGCATTCTGTTATTTTGTTTGACAGAGTGTCTTGTTGAGAACATATGTAGGACATGATTTTTTCCTGCAACAGGGAAAATAAAGTATAAGTTTTAAAGATTTATTCTTTAATAAAGGATCTCAAAGCCAGCTTTAGAAAAAGGA
+
1>AAAFFFFFFFGGGDBDFGGGHHHBHHHHHHFFGHHFGFGFHHHDHFHHHGGHFGHFFGFHHH2GFGEGDGHHHHGFHHHHGFHGAGGHHFHGGEFCHHHFGHHEHEHHEHHHHFHHGHHHHHHHH0GHFHFHHHHHHHFHHHEFHGGEHFHEG2F1BGGHBDGGGGGGGHHHHB1GHH//?<HHF1F??GDHGBF=GGHH1=G1GHHHHHHHHHH0DD0=0<<DBDDGD0<GGBFEHHHGG0GCGACC/
@M05620:45:000000000-G6HP7:1:1101:13460:6351 1:N:0:124
ATCTCTATCTCCTAAAAACCTGTTTAGATTTGGAGATAGACCTTCAGGTTTTTCATCATTTTCTGCATGAATTATACATTGACCACGTTCCAGCGTGGTCAGTTTGCAGCATTCTGTTATTTTGTTTGACAGAGTGTCTTGTTGAGAACATATGTAGGACATGATTTTTTCCTGCAACAGGGAAAATAAAGTATAAGTTTTAAAGATTTATTCTTTAATAAAGGATCTCAAAGCCAGCTTTAGAAAAAGGA
+
CCCCCFFFFFFFGGGGGGGGGGHHHHHHHHHHHHHHHHHHHHHHHHHHHHHGGHHHHHHHHIHHIHHHHHHHHHHHHHHHHHHHHHGHHHHHHHGGGGHHHHHHHHHHHHHHHHHHHHHHHHHHHHHHHHHHHHHHHHHHHHHHHHHHHHHHHHHHHHHHHHHHHHHHHGHHHHHHHHHHHGGHHHHHHHHHHHHHHFHHHHHHHHHHHHHHHHHHHHHHHHHHHHGHHHHHHHHHHGHHHHHGHHHHGGH
@M05620:45:000000000-G6HP7:1:1101:24425:6359 1:N:0:124
TACCTGTACTGGGGAAGCATTTGAATATCCCCCCATGGTGATGGGGACGGAGAACTGCTCCATAAACACAGGCAACGTGCCTAACTTTCCCGGGAAGATGAAGTCAAAGAGCGACCACAGCTCTCGGAGGTTATTTTGCATCGGTGAGCCAGACAGAATGATCCGATGAGGGGTGCGAAACTATTTGAGGAAAGGAAGCACCTTTTTATTAAATTTACCTTTTAGCAATCGCCATTCCTACCCTAAAGATC
+
BBBBBFFFFFFFGGGGGGGGGFHHHHHHHHHGGGGHHHHHHFGHHGGGGGGGGHHHHHGHHHHHHHHHHHHHGHHHGHGHHFHHHHHFHHHGGGEEFHHHHHHGHHHHHHGHGGGGGHHHHHHHHGGDCCCHHHHHHHHDHHGGGGEGHHHHHGHHFHHHHHHHHGGGHHHGFCCGGDGGGGFFGGGBEG0CBFFFGGGGGFFFFFFEFFFFFFFFFFFFFFFFBFBBFF?FF.AFFFFFFFFFFFBFFFF
@M05620:45:000000000-G6HP7:1:1101:13474:6367 1:N:0:124
ATCTCTATCTCCTAAAAACCTGTTTAGATTTGGAGATAGACCTTCAGGTTTTTCATCATTTTCTGCATGAATTATACATTGACCACGTTCCAGCGTGGTCAGTTTGCAGCATTCTGTTATTTTGTTTGACAGAGTGTCTTGTTGAGAACATATGTAGGACATGATTTTTTCCTGCAACAGGGAAAATAAAGTATAAGTTTTAAAGATTTATTCTTTAATAAAGGATCTCAAAGCCAGCTTTAGAAAAAGGA
+
AABBBFFFFFFFGGGGGGGGGGHHHHCHHHHHBFHHHHHCHFHHHHGEHHHGFHHHHHHHHHHHGHHHHHHHHHHHHHHHHFHHHHGHHHHHHHGFGGHHHHGHHHHHHHHHHHHHHHHHHHHHGHHHHH4FHHHHHHHHHHHHHHHHHHHHHHBGHHHGGFHHHHHHHGHHHHGHHHHHHGGFHGHHHGGGGHGHGHHHHGGFHGHHHGHHHHHHHHHF=D0GFHHHHHHGFHHEGGHHHHHGHBFGGGH
@M05620:45:000000000-G6HP7:1:1101:24409:6376 1:N:0:124
TACCTGTACTGGGGAAGCATTTGAATATCCCCCCATGGTGATGGGGACGGAGAACTGCTCCATAAACACAGGCAACGTGCCTAACTTTCCCGGGAAGATGAAGTCAAAGAGCGACCACAGCTCTCGGAGGTTATTTTGCATCGGTGAGCCAGACAGAATGATCCGATGAGGGGTGCGAAACTATTTGAGGAAAGGAAGCACCTTTTTATTAAATTTACCTTTTAGCAATCGCCATTCCTACCCTAAAGATC
+
AAABBFFFFFFFGGGEFGGGGGGHHHHHHHHGGGGHHHHHHHHFEDGGGGGGGHHHHHGGHHHHHHHHHHHGGGHHGHHHHHHHHHHHHGHGGGGGGHHHHHGHHHGHHHHHGGGGGHHHHHHHHGGGFGDHHHHHHHHHHHGGGGEGFHHHHGHHHHHGHHHHHGGGHHHGGGGGGGGGGGGGGGGGGGFGFF?FFFEGGFFFFFFFFFFFFFFFFFFFFFFFFFFFFFFFFDFFFFFFFFFFFFFFFFF
@M05620:45:000000000-G6HP7:1:1101:15590:6436 1:N:0:124
CATCCTGACCCTGAAGTACCCCGGCTTGATTTCTGACATTAGATCGGAAGAGCACACGTCTGAACTCCAGTCACTCTCGCGCATCTCGTATGCCGTCTTCTGCTTGAAAAAAAAAAAAAAAGTTTCTCACCGAAGCTACATTCTACTGCAAGATGCATCGTACACTAAGGCTTAGCTAGACAAATGTAGTCGTAACACTACGATGTACAATCGTATTTGAATACAGTGTTCTTGCTTTCACCGTAACCATG
+
CCCCCFFFFFFFGGGGGGGGGGGGGGGGHHHHHHHHHHHHHHHHHHGGGGHHHHHHHGHHHGHHHHHHHHHHHHHHHHGGGGGGGHHHGGHHHHGFGHGHHHHHHHHGHHHEB>@<<//--.1111000<..----0000000000;:0000/000000.....00;00//9;000000000//0000;009;...000;/;....900000.;./000000900000000000;:00000;.....0000
@M05620:45:000000000-G6HP7:1:1101:5342:6502 1:N:0:124
TACCTGTACTGGGGAAGCATTTGAATATCCCCCCATGGTGATGGGGACGGAGAACTGCTCCATAAACACAGGCAACGTGCCTAACTTTCCCGGGAAGATGAAGTCAAAGAGCGACCACAGCTCTCGGAGGTTATTTTGCATCGGTGAGCCAGACAGAATGATCCGATGAGGGGTGCGAAACTATTTGAGGAAAGGAAGCACCTTTTTATTAAATTTACCTTTTAGCAATCGCCATTCCTACCCTAAAGATC
+
DCDDDFFFFFFFGGGGGGGGGGHHHHHHHHHGGGGHHHGHHHHHHGGGGGGGGHHHHHHHHHHHHHHHHHHHGHHHGHHHHHHHHHHHHHHGGGGGGHHHHHHHHHHHHHHHGGGGGHHHHHHHHGGEGGEHHHHHHHHEHHGGGGGHHHHHHGHHHHHHHHHHHGGGHHHGGGGGGGGFGGGGGHHGGGFFGGGFGGGBFFFFFFFFFFFFFFFFFFFFFFFFFFFFFFFFFFFFFFHFFFFFFFFFFFF
@M05620:45:000000000-G6HP7:1:1101:10269:6601 1:N:0:124
CATCCTGACCCTGAAGTACCCCGGCTTGATTTCTGACATTAGATCGGAAGAGCACACGTCTGAACTCCAGTCACTCTCGCGCATCTCGTATGCCGTCTTCTGCTTGAAAAAAAAAAACATCCTTCTTCCCGCGGCCCCCCTTCCCCCCCCCTCCCCCCTATCTCATCTTCCTCCTCTCCGGCTCTGCCTTCGCCCCGGCTCCTCCCGTCCCTTCCCCCCTCCTCTTCTCCCCTTCTTTCTTTTTTCCCTTC
+
BBBBBFFFFFFFGGGGGGGGGGGGGGFGHGHHHGHFHGHFHFHHHGGGFGHHHHHHGGHHHFHFHHHGHHFHHHHHGHEEGGE1EDGFFGHGFHEEGHGGHBGF?GFHEHHEDB/B/</11?<11?11FF.---<<<@C@C.//:/ABCC-;;A.999-.///://;;//;//F..;/9.--:;://9:/;.:AF---:@DFFBBE..;..:B./.;.--.::./;FF/:/9...:////:9//-/9/;B.
@M05620:45:000000000-G6HP7:1:1101:12278:6638 1:N:0:124
ATCTCTATCTCCTAAAAAGGAAGAAAGGGGAGGGAAGATCGGAAGAGCACACGTCTGAACTCCAGTCACTCTCGCGCATCTCGTATGCCGTCTTCTGCTTGAAAAAAAAAAACGACGAGGTCCGCTTGGTGGCTTTCTTTGTGTACGCCACGAGAACCCTGCACTAATCATTTTTTCACTCAGTCCTGCTGAGTCCTTCCTGAGTTTTTCGCCGCCTTGCTTCTTCTCACAGACTCTCTCCTCTCCTTCCA
+
AAAAAFFFFFFFFGGDGGEECFHA0BEEEEEEEE0AEHHHHGCFGFGBHHFFEBFHGFFFHFHHGFGHHHHHHGGEE@EEGGHFGGHBGEGEEFFFGFHHHAEGHFEGC@///>/</->-CG1-<<.<<0<.<CHHFFHF00::00.:-.C--;..9;EG/.//;0/0;09CFFF@//;9//;BFFFFFF9/9:;//99FFB/-/BB/9/9;A-;@BFFFFFFFBBFF9B///99FBFF/BFFFFFF/://
@M05620:45:000000000-G6HP7:1:1101:25667:6649 1:N:0:124
TACCTGTACTGGGGAAGCATTTGAATATCCCCCCATGGTGATGGGGACGGAGAACTGCTCCATAAACACAGGCAACGTGCCTAACTTTCCCGGGAAGATGAAGTCAAAGAGCGACCACAGCTCTCGGAGGTTATTTTGCATCGGTGAGCCAGACAGAATGATCCGATGAGGGGTGCGAAACTATTTGAGGAAAGGAAGCACCTTTTTATTAAATTTACCTTTTAGCAATCGCCATTCCTACCCTAAAGATC
+
CCCCCFFFFFFFGGGGGGGGGGHHHHHHHHHGGGGHHHHHHHHHHGGGGGGGGHHHHHHHHHHHHHHHHHHHGHHHGHHHHHHHHHHHHHHGGGGGGHHHHHHHHHHHHHHHGGGGGHHHHHHHHGGGGGEHHHHHHHHHHHGGGGGHHHHHHGHHHHHHHHHHHGGGHHHGGGGGGGGGGGGGHHGGGGFFGGGGGGGGGFFFFFFFHHFFFFFFHFFFFFFFFFFFFFFFFFFFFFFFFFFFFFFFFFF
@M05620:45:000000000-G6HP7:1:1101:8485:6672 1:N:0:124
TACCTGTACTGGGGAAGCATTTGAATATCCCCCCATGGTGATGGGGACGGAGAACTGCTCCATAAACACAGGCAACGTGCCTAACTTTCCCGGGAAGATGAAGTCAAAGAGCGACCACAGCTCTCGGAGGTTATTTTGCATCGGTGAGCCAGACAGAATGATCCGATGAGGGGTGCGAAACTATTTGAGGAAAGGAAGCACCTTTTTATTAAATTTACCTTTTAGCAATCGCCATTCCTACCCTAAAGATC
+
CCCCCFFFFFFFGGGGGGGGGGHHHHHHHHHGGGGHHHGHHHHGGGGGGGGGGHHHHHHHHHHHHHHHHHHHGHHHGHHHHHHHHHHHHHHGGGGGGHHHHHHHHHHHHHGHGGGGGHHHHHHGHGGGGGGHHHHHHHHHHHGGGGGHHHFHHGHHHHHHHHHHGDGGHGHGGAEGGGGGGGGGGGGGGFCFFGGGGGGGGFFFFFFFFFFFFFFFFFFFFFFFFFFFFFFFFFFFFFFFFFFFFFFFFFF
@M05620:45:000000000-G6HP7:1:1101:17823:6700 1:N:0:124
ATCTCTATCTCCTAAAAACCTGTTTAGATTTGGAGATAGACCTTCAGGTTTTTCATCATTTTCTGCATGAATTATACATTGACCACGTTCCAGCGTGGTCAGTTTGCAGCATTCTGTTATTTTGTTTGACAGAGTGTCTTGTTGAGAACATATGTAGGACATGATTTTTTCCTGCAACAGGGAAAATAAAGTATAAGTTTTAAAGATTTATTCTTTAATAAAGGATCTCAAAGCCAGCTTTAGAAAAAGGA
+
CDDDDFFFFFFFGGGGGGGGGGHHHHHHHHHHHHHHHHHHHHHHHHHHHHHGGHHHHHIHHHHHHHHHHHHHHHHHHHHHHHHHHHGHHHHHHHGGGGHHHHHHHHHHHHHHHHHHHHHHHHHHHHHHHHHHHHHHHHHHHHHHHHHHHHHHHHHHHHHHHHHHHHHHHGHHHHHHHHHHHGGHHHHHGHHHHHHHHHHHHHGHHHHHHHHHHHHHHHHHHHHHHHHHHGHHHHHHHGHHHHGGHGHHGGH
@M05620:45:000000000-G6HP7:1:1101:17844:6702 1:N:0:124
ATCTCTATCTCCTAAAAACCTGTTTAGATTTGGAGATAGACCTTCAGGTTTTTCATCATTTTCTGCATGAATTATACATTGACCACGTTCCAGCGTGGTCAGTTTGCAGCATTCTGTTATTTTGTTTGACAGAGTGTCTTGTTGAGAACATATGTAGGACATGATTTTTTCCTGCAACAGGGAAAATAAAGTATAAGTTTTAAAGATTTATTCTTTAATAAAGGATCTCAAAGCCAGCTTTAGAAAAAGGA
+
ABBBBFBFFFFFGGGGGGGGGGHHHHHGHHHHHHHHHFHHHHHHHGHFHHHGGHGHHHHHHHHHHHHHGHHHHHHHHHHHHHHHHHGHHHHGHHGGGGHHHHHHHHHHGHHHHHHGHHHHHHHHHHHHGFHFEGBGGHHHHHHHHHHFHHHHHFGHHHHHHHHHHHHHHGHHHHHHHHAFHGAHHHHFHHHHFHFHHGGHHHH1FDGHHBGHHHHHHHHH<F0GHHHHHHFHEHHHHGHHHHGHHFFFDGH
@M05620:45:000000000-G6HP7:1:1101:17806:6710 1:N:0:124
ATCTCTATCTCCTAAAAACCTGTTTAGATTTGGAGATAGACCTTCAGGTTTTTCATCATTTTCTGCATGAATTATACATTGACCACGTTCCAGCGTGGTCAGTTTGCAGCATTCTGTTATTTTGTTTGACAGAGTGTCTTGTTGAGAACATATGTAGGACATGATTTTTTCCTGCAACAGGGAAAATAAAGTATAAGTTTTAAAGATTTATTCTTTAATAAAGGATCTCAAAGCCAGCTTTAGAAAAAGGA
+
AAAAAFFFFFFFGFGGGGGGFG5FFGE4AGHCFFFECGGHHFHFFDB3DFFFEFFFEGHHHFDGHFFHHFFAFHHGHFGHD5EGFGEHHFHFFGEEECHHHHHHHHHHHHHHHHHHHHHHHHHHHHHHHHFHGHGHHHHHHHHHHHFFHHHHHHGHHHHHGHHHHHHHHGHHHHHHHHHHHGGGHHHGFFHHHHGHHFGHHHHHHHHHHHHHHHHHHEHHGGHHHHGHGHHGHGHFHGHHHHHFFFGGGGG
@M05620:45:000000000-G6HP7:1:1101:17823:6719 1:N:0:124
ATCTCTATCTCCTAAAAACCTGTTTAGATTTGGAGATAGACCTTCAGGTTTTTCATCATTTTCTGCATGAATTATACATTGACCACGTTCCAGCGTGGTCAGTTTGCAGCATTCTGTTATTTTGTTTGACAGAGTGTCTTGTTGAGAACATATGTAGGACATGATTTTTTCCTGCAACAGGGAAAATAAAGTATAAGTTTTAAAGATTTATTCTTTAATAAAGGATCTCAAAGCCAGCTTTAGAAAAAGGA
+
CCCCCFFFFFFFGGGGGGGGGGHHHHHHHHHHHHHHHHHHHHHHHHHHHHHGGHHHHHHHHHIHHHHHHHHHHHHHHHHHHHHHHHGHHHHHHHGFGGHHHHGHHHHHHHHHHHHHHHHHHHHHHHHHHHHHHHHHHHHHHHHHHHHHHHHHHHHHHHHHHHHHHHHHHGHHHHHHHHHHHGGFHHHGHGHHHHHGHGHHHHGGHHHHHGHHHHHHGHHHHHHHHHHHHHHHHGHHHGHHHGGGGGGFGGH
@M05620:45:000000000-G6HP7:1:1101:24965:6751 1:N:0:124
CATCCTGACCCTGAAGTACCCCGGCTTGATTTCTGACATTAGATCGGAAGAGCACACGTCTGAACTCCAGTCACTCTCGCGCATCTCGTATGCCGTCTTCTGCTTGAAAAAAAAAAAAAAAAAAGAGAAGGGATATAAAATGATCTTATAGTCAATAAGATAAAAAAAATGTCTAATGATAAGCGTGTAACATCCAATTGATTCGCAGAGTGGCGCCGAGGCTTGGGTGAGCTTGTTGTGCTGTAGCTCTT
+
DCCDDFFFFFFFGGGGGGGGGGGGGGGGHHHHHHHHHHHHHHHHHHGGGGHHHHHHHGHHHGHHHHHHHHGHHHHHHHGGGGGGFHHGFGHHHHGGGHGHHHHHHHGGGHHGGGGD<//-----..//0/...//00000000000;;;0000000000;:00000---.0:0000;0000000-;9.:00000/000000000....-900..-.------;/-......000/.0:/.000:000000:
@M05620:45:000000000-G6HP7:1:1101:16071:6753 1:N:0:124
AAACCAAGCAGACACTCACCAGAAGACATGAGGTCAGCTAGATCGGAAGAGCACACGTCTGAACTCCAGTCACTCTCGCGCATCTCGTATGCCGTCTTCTGCTTGAAAAAAAAAAAAAAATCATTCACCGTGACACGATCTTCCTGCGTAAGATACTAAAATAACGAATGTAAAATATATAAGACATCAGAGGTAGTGTACTCTGGACTGGACCCTCAGCTGTGTCATGCTAATCAATCAGCTCAATCTTA
+
BCCCCCCFCFFFGGGGGGGGGGHHHHHHHHHHHHHHHHHHHGHHHGGGGHHHHHHHGHHHGHHHHHHHHHHHHHHHHGGGGGGFFHHGGHHHHGGGHGHHHHHHHHHHHHGEBCC>>>/-011111111.....00.-.<.<00;00-..:.00000;0:00000....000;000:00000000/000000.000:/000000000.0..:././..0:000/00:0000:0000000000900900000
@M05620:45:000000000-G6HP7:1:1101:24974:6766 1:N:0:124
CATCCTGACCCTGAAGTACCCCGGCTTGATTTCTGACATTAGATCGGAAGAGCCCCCGTCTGAACTCCAGTCACTCTCGCGCATCTCGTATGCCGTCTTCTGCTTGACACAAAAAAACAAAGTTGATTTGGTCATTGTTTAATGTTTATGATATTCTTCGATACTTTTCTGCAATAGCCGCTGGAAATGTTGCTCTGTAGTAGTGAGTGAGATCTGTGTATGCTATTAGTGTTTTCTTTTGTGTTTATGTC
+
A>AAAFFFFFFFG4FGGGGGGGFGGGGGCHHHHHHCGGHH5DAFGEGE2EFGG1F1EAEGHGB5FGHH3GGHGHHHHHFFGGGEEDGGFFHCFHGGGHGHHHHHGG03432/?BG/////<2222222F<1??11111?<?11111111>11111111<..1>-0000=000000=000:---:./0000;0009000000000900000000000009000;0;00000000//09/9;/..9/;/9///
@M05620:45:000000000-G6HP7:1:1101:22517:6816 1:N:0:124
CATCCTGACCCTGAAGTACCCCGGCTTGATTTCTGACACTAGATCGGAAGAGCACACGTCTGAACTCCAGTCACTCTCGCGCATCTCGTATGCCGTCTTCTGCTTGAAAAAAAAAAAATAAAATCAACCCCCTTCTCCCATACCCTTCTCACCCCCACCTCCACCACCAGCAGCTCTACATCTCCTCCTCTACACTTCATACTCCTTAACAATACCCCATCCTTTACCTCCCTTTTTACAAGTCCCCCTTT
+
CCCDDFFFFFFFGGGGGGGGGGGGGGGGHHHHHHHGHHHHHHHHHHGGGGHHHHHHHGHHHGHHHHHHHHHHHHHHHHGGGGGGGHHHGGHHHHGFGHGHHHHHHHHHGHHEBCGB>/0111?111100..--000<0//0/</00//0000..-:-....://..9...9/.//0:000000000:///0000/00:00:0000000000000:00..//.00000000../0000.00;00000..-.:
@M05620:45:000000000-G6HP7:1:1101:21091:6830 1:N:0:124
ATCTCTATCTCCTAAAAACCTGTTTAGATTTGGAGATAGACCTTCAGGTTTTTCATCATCTTCTGCATGAATTATACATTGACCACGTTCCAGCGTGGTCAGTTTGCAGCATTCTGTTATTTTGTTTGACAGAGTGTCTTGTTGAGAACATATGTAGGACATGATTTTTTCCTGCAACAGGGAAAATAAAGTATAAGTTTTAAAGATTTATTCTTTAATAAAGGATCTCAAAGCCAGCTTTAGAAAAAGGA
+
ABBBBFFFFFFFGGGGGGGGGGGGHHHHHHHHH4FGHHHHHHHHHHHHHHHGGHHHHHHHHHHHHHHHHHHHHHHHHHHHHHHHHHGHHHHHHHGGGGHHHHHHHHHHHHHHHHHHHHHHHHHHHHHHHHHHHHHHHHHHHHHHHHHHHHHHHHHHHHHHHHHGHHHHHGHHHHHHGHHHHGGHHHGHGHHGHHHHHGHHHHHHHHHHHHHHHHHHHHHHGHFHHHHHHHHHHHHHHGHHHHHHGHHFGGF
@M05620:45:000000000-G6HP7:1:1101:21103:6849 1:N:0:124
ATCTCTATCTCCTAAAAACCTGTTTAGATTTGGAGATAGACCTTCAGGTTTTTCATCATCTTCTGCATGAATTATACATTGACCACGTTCCAGCGTGGTCAGTTTGCAGCATTCTGTTATTTTGTTTGACAGAGTGTCTTGTTGAGAACATATGTAGGACATGATTTTTTCCTGCAACAGGGAAAATAAAGTATAAGTTTTAAAGATTTATTCTTTAATAAAGGATCTCAAAGCCAGCTTTAGAAAAAGGA
+
CDCCDFFFFFFFGGGGGGGGGGHHHHHHHHHHHHHHHHHHHHHHHHHHHHHGGHHHHHHHHHHHIHHHHHHHHHHHHHHHHHHHHHGHHHHHHHGFGGHHHHHHHHHHHHHHHHHHHHHHHHHHHHHHHHHHHHHHHHHHHHHHHHHHHHHHHHHHHHHHHHHHHHHHHGHHHHHHHHHHHGGHHHHHHHHHHHHHHHHHHHHHHHHHHHHHHHHHHHHHHHHHHHHHHHHHHHHHHGHHHHHHGHHHGGG
@M05620:45:000000000-G6HP7:1:1101:8266:6849 1:N:0:124
AAACCAAGCAGACACTCACCAGAAGACATGAGGTCAGCTAGATCGGAAGAGCACACGTCTGAACTCCAGTCACTCTCGCGCATCTCGTATGCCGTCTTCTGCTTGAAAAAAAAAAAATATTTTTTTTGACCACTTTTCTTTTTTCTACCCTATATCTTATCTTCTTTTTTCATTCCCCAGTGTCCCTCCATTATCCGTTTTCCCGCTTAATCCTTTCATCAAGGATCTCCAATCCCTCTTTCGACCACTGT
+
BBBBBABFBFFFFGGGGGGGFGGGFGHHHGFHHHHHHHHHHGHHHGGGGGHHHHHHGHHHGFHHHHHHHHHHHHHGHGGGGGEEHHHGGHHHHEEEHGFFHHHHHHHHHHEEGCG//01?1@1?/---.<0/./=0<DDG0=<-/:000.0/00:00000;:0<0BBCC-90;00;;B/./000;90/.;=9F0;/..;9;///.9-;./;/;/;F://///9/./;//////;.;/999/;...-;99//
@M05620:45:000000000-G6HP7:1:1101:17809:6869 1:N:0:124
ATCTCTATCTCCTAAAAACCTGTTTAGATTTGGAGATAGACCTTCAGGTTTTTCATCATTTTCTGCATGAATTATACATTGACCACGTTCCAGCGTGGTCAGTTTGCAGCATTCTGTTATTTTGTTTGACAGAGTGTCTTGTTGAGAACATATGTAGGACATGATTTTTTCCTGCAACAGGGAAAATAAAGTATAAGTTTTAAAGATTTATTCTTTAATAAAGGATCTCAAAGCCAGCTTTAGAAAAAGGA
+
BCCCDFFFFFFFGGGGGGGGGGHHHHHHHHHHHHHHHHHHHHHHHHHHHHHGGHHHHIHHHHHHIHHHHHHHHHHHHHHHHHHHHHGHHHHHHHGGGGHHHHHHHHHHHHHHHHHHHHHHHHHHHHHHHHHHHHHHHHHHHHHHHHHHHHHHHHHHHHHHHHHHHHHHHGHHHHHHHHHHHGGHHHHHHHHHHHHHHHHHHHHHHHHHHHHHHHHHHHHHHHHHHHHHHHHHHHHHHGHHHHHHHGHHGGH
@M05620:45:000000000-G6HP7:1:1101:17827:6872 1:N:0:124
ATCTCTATCTCCTAAAAACCTGTTTAGATTTGGAGATAGACCTTCAGGTTTTTCATCATTTTCTGCATGAATTATACATTGACCACGTTCCAGCGTGGTCAGTTTGCAGCATTCTGTTATTTTGTTTGACAGAGTGTCTTGTTGAGAACATATGTAGGACATGATTTTTTCCTGCAACAGGGAAAATAAAGTATAAGTTTTAAAGATTTATTCTTTAATAAAGGATCTCAAAGCCAGCTTTAGAAAAAGGA
+
BCCCCFFFFFFFGGGGGGGGGGGHHHHHHHHHHHHHHHHHHHHHHHHHHHHGGHHHHHHHHHHHHHHHHHHHHHHHHHHHHHHHGHGHHHHHHHGGGGHHGHHHHHHHHHHHHHHHHHHHHHHHHHHHGGHHHHGHHHHHHHHHHHHHHHHHHHHHHGHHFHHHHHHHHGHHHHHHHHGHHGFHHHHHGHHHHHHFGFHHHHEGHHHHHHHHHHHHHHHHDGHHHHHHHGHHGHGHHGHHHHHFHHHAFD/
@M05620:45:000000000-G6HP7:1:1101:14872:6876 1:N:0:124
CATCCTGACCCTGAAGTACCCCGGCTTGATTTCTGACATTAGATCGGAAGACACACGTCTGAACTCCAGTCACTCTCGCGCATCTCGTATGCCGTCTTCTGCTTGAAAAAAAAAAAAAACAAAAGTGAGAAAATATTAAAGATAATAGAAAGAACTAAAAAGTATGTAAGACAGAAAACTAAGTTAAGTAAAGGGAATATAAGTCATTATATAATGACATAATGACGGTAATGTGTTGTATGAGACACAAT
+
CCCCDFFFFFFFGGGGGGGGGGGGGGGGHHHHHHHHHHHHGHHHHHGGGGHHHHHGGHHHGHHHHHHHHHHHHHHHHGGGGGGEHHHFFHHHHGFGHGHHHHHHHHHHHHG@CCC>><<...00011<1000/00000000000000<0000:./000:00.0000000000///00//000000000000000.../00000:000000<000000000000000.-...<0<00/./<<00000///.0
@M05620:45:000000000-G6HP7:1:1101:17813:6888 1:N:0:124
ATCTCTATCTCCTAAAAACCTGTTTAGATTTGGAGATAGACCTTCAGGTTTTTCATCATTTTCTGCATGAATTATACATTGACCACGTTCCAGCGTGGTCAGTTTGCAGCATTCTGTTATTTTGTTTGACAGAGTGTCTTGTTGAGAACATATGTAGGACATGATTTTTTCCTGCAACAGGGAAAATAAAGTATAAGTTTTAAAGATTTATTCTTTAATAAAGGATCTCAAAGCCAGCTTTAGAAAAAGGA
+
BCCCCFFFFFFFGGGGGGGGGGHHHHHHHHHHHHHHHHHHHHHHHHHHHHHGGHHHHHIHIIHHIHHHHHHHHHHHHHHHHHHHHHGHHHHHHHGGGGHHGHHHHHHHHHHHHHHHHHHHHHHHHHHHHHHHHHGHHHHHHHHHHHHHHHGHHHHHHHHHHHHHHHHHHGHHHHHHHHHHHGGGHHHGHHHHHHHGHFHHHGGHHHHHHHHHHHHHGHHHHFHHHHHHHHHHHHHHHGHHHHFHFGHGGGH
@M05620:45:000000000-G6HP7:1:1101:6246:6942 1:N:0:124
TACTGTACTGGGGAAGCATTTGAATATCCCCCCATGGTGATGGGGACGGAGAACTGCTCCATAAACACAGGCAACGTGCCTAACTTTCCCGGGAAGATGAAGTCAAAGAGCGACCACAGCTCTCGGAGGTTATTTTGCATCGGTGAGCCAGACAGAATGATCCGATGAGGGGTGCGAAACTATTTGAGGAAAGGAAGCACCTTTTTATTAAATTTACCTTTTAGCAATCGCCATTCCTACCCTAAAGATCG
+
AABBAFFFFFFBGAEFGGGGGGHHHHHHHHGGGFFHHHGFGGFHGGGGGGEAGHHHHHHHHHHHHHHHFHHGHHHGHHHHGHHHHHHHHHFFGEGGFGHHHHHHGHHHHHHGGGGGHHHFHHHGEFDDGDHHHHHHHHFHHGGEEGGHHHG<EGGCCDHHHHHGEGGFHGGG;@CB;;AFGEFFFFFGGB9FFFFFGGGGGFFFFFFFFFF0BFFFFFFFFFFFFE0BFFEDBEFFFFFFFFFF9FFEFF?
@M05620:45:000000000-G6HP7:1:1101:7020:6949 1:N:0:124
ATCTCTATCTCCTAAAAACCTGTTTAGATTTGGAGATAGACCTTCAGGTTTTTCATCATTTTCTGCATGAATTATACATTGACCACGTTCCAGCGTGGTCAGTTTGCAGCATTCTGTTATTTTGTTTGACAGAGTGTCTTGTTGAGAACATATGTAGGACATGATTTTTTCCTGCAACAGGGAAAATAAAGTATAAGTTTTAAAGATTTATTCTTTAATAAAGGATCTCAAAGCCAGCTTTAGAAAAAGGA
+
BBBBBFFFFFFFFGFGFGGGFFGHHHFHHHHHHHHHHGHCEFHHHHHHGHHFFHHHHHHHHHHHHHHFHFHFHHHHFGEHHHHHFHGHHHHFHHGGGGHHHHHHHHFGHFHHGHHHFHGHHHHHHHHHHHHGHFGGHHHHHHHHGHHHHHFHHHHHHHHHHHHGHHHHF@GHHHGHHHHHHECFHHHHHDGFGGHGGFGGHHFGGFGHHGHHHHHHHHHGGFEHHHHHHHHGHHHHHGHHHHHHCFHHGGC
@M05620:45:000000000-G6HP7:1:1101:6260:6954 1:N:0:124
TACTGTACTGGGGAAGCATTTGAATATCCCCCCATGGTGATGGGGACGGAGAACTGCTCCATAAACACAGGCAACGTGCCTAACTTTCCCGGGAAGATGAAGTCAAAGAGCGACCACAGCTCTCGGAGGTTATTTTGCATCGGTGAGCCAGACAGAATGATCCGATGAGGGGTGCGAAACTATTTGAGGAAAGGAAGCACCTTTTTATTAAATTTACCTTTTAGCAATCGCCATTCCTACCCTAAAGATCG
+
CCCCCFFFFFFCGGGGGFGGGGHHHHHHHHGGGGHHHHHHHHHHGGGGGGGGHHHHHGHHGHHHHHHHHHHGHHHGHEHHHHHHHHHHHHGGGGGGGFHHHHHHHHHHHHHGGGGGHHHHHHHHGGGGGEGHHHHHHHHHHGGEGGHHHHHHGHHHHHHHHHHHEGGHHHGGCEGGCDGGGGGGGGGGGGBFGGGGGGGGGFFFFFFFFFFFFFFFFFFFFFFFFFFFFFFFFFFFFFFFFFFFFFFFFFE
@M05620:45:000000000-G6HP7:1:1101:23122:7014 1:N:0:124
ATCTCTATCTCCTAAAAACCTGTTTAGATTTGGAGATAGACCTTCAGGTTTTTCATCATTTTCTGCATGAATTATACATTGACCACGTTCCAGCGTGGTCAGTTTGCAGCATTCTGTTATTTTGTTTGACAGAGTGTCTTGTTGAGAACATATGTAGGACATGATTTTTTCCTGCAACAGGGAAAATAAAGTATAAGTTTTAAAGATTTATTCTTTAATAAAGGATCTCAAAGCCAGCTTTAGAAAAAGGA
+
DDDDDFFFFFFFGGGGGGGGGGHHHHHHHHHHHHHHHHHHHHHHHHHHHHHGGHHHHIHHHHIHIHHHHHHHHHHHHHHHHHHHHHGHHHHHHHGGGGHHHHHHHHHHHHHHHHHHHHHHHHHHHHHHHHHHHHHHHHHHHHHHHHHHHHHHHHHHHHHHHHHHHHHHHGHHHHHHHHHHHGGHHHHHHHHHHHHHHHHHHHHHHHHHHHHHHHHHHHHHHHHHHHHHHHHHHHHHHGHHHHGGHHHHGGH
@M05620:45:000000000-G6HP7:1:1101:23139:7014 1:N:0:124
ATCTCTATCTCCTAAAAACCTGTTTAGATTTGGAGATAGACCTTCAGGTTTTTCATCATTTTCTGCATGAATTATACATTGACCACGTTCCAGCGTGGTCAGTTTGCAGCATTCTGTTATTTTGTTTGACAGAGTGTCTTGTTGAGAACATATGTAGGACATGATTTTTTCCTGCAACAGGGAAAATAAAGTATAAGTTTTAAAGATTTATTCTTTAATAAAGGATCTCAAAGCCAGCTTTAGAAAAAGGA
+
BBBBBFFFFFFFGGBFFEFGGGHHHHFHHHHHGHGHHHHHHHHHHHHHHHHGGHHHHHHHHHHHFHHHHHHHHHHFHFHHHHHHHHGHHHHHHHGGGGHHHHHHHHHHHHHHHHHHHHHHHHHHHHHHHHHHGHHGHHHHHHHHHFHGHFHHHHHHHHEHHHHHHHHHHGHHHGHFFHEGHFFCH0FDGFFHGHBGEFFHHGHFHGGHHHHHGHHHHFGHFHHGEGHHHGHHHHEBGGHHHEH0:GHAGGH
@M05620:45:000000000-G6HP7:1:1101:23104:7024 1:N:0:124
ATCTCTATCTCCTAAAAACCTGTTTAGATTTGGAGATAGACCTTCAGGTTTTTCATCATTTTCTGCATGAATTATACATTGACCACGTTCCAGCGTGGTCAGTTTGCAGCATTCTGTTATTTTGTTTGACAGAGTGTCTTGTTGAGAACATATGTAGGACATGATTTTTTCCTGCAACAGGGAAAATAAAGTATAAGTTTTAAAGATTTATTCTTTAATAAAGGATCTCAAAGCCAGCTTTAGAAAAAGGA
+
ABBBBFFFFFFFGGGGGFGGGGHHHHHHHHHHHHHHHHHHHHHHHHHGHHHGGHHHHHHHHHHHGHGHHHHHHHHHHHHHGHHHHHGHHHHHGHGFGGHHHHHHHHHHHHHHHHHHHHHHHHHHHHHHGHHHHHHHHHHHHHHGHHHHHHHHHHHHHHHHHHHHHHHHHGHHHHGHHHHHHEGHHHGHHHHHHHHHHGFGHHHGGHHHHHHHHHHHHHHGHHDHHHHHHGHHHHHHHGHHHHGFHHHHGGH
@M05620:45:000000000-G6HP7:1:1101:23122:7035 1:N:0:124
ATCTCTATCTCCTAAAAACCTGTTTAGATTTGGAGATAGACCTTCAGGTTTTTCATCATTTTCTGCATGAATTATACATTGACCACGTTCCAGCGTTGCCACATTGCGGCATTTTGTTTTTTTGTTTGACTGGGTGTCAACATATGTACGTAAGTAGTTCATGCTTTTATCCTGCAACTGGGAAATTAGATTATAAGTTTTATAGTTTTATTCTTTATTACAGAATCTGAATTCGAGCTTTAGAGAAAGGG
+
DDDDDFFFFFFFGGGGGGGGGGHHHHHHHHHHHHHHHHHHHHHHHHHHHHHGGHHHHIIHHHHHHHHHHHHHHHHHHHHHHGHHHHGH1225530B1E13331BF431//>EH4FHHH2?///>22BG3F33//BE/23322@22D2D2/22002D2=111@11?11=11111?1GG1000.01>1<F100=0<DGH0=GHH0000=D0=G0:000<0000<0000<0000000.;9990000:0;FFGG.
@M05620:45:000000000-G6HP7:1:1101:7387:7053 1:N:0:124
ATCTCTATCTCCTAAAAACCTGTTTAGATTTGGAGATAGACCTTCAGGTTTTTCATCATTTTCTGCATGAATTATACATTGACCACGTTCCAGCGTGGTCAGTTTGCAGCATTCTGTTATTTTGTTTGACAGAGTGTCTTGTTGAGAACATATGTAGGACATGATTTTTTCCTGCAACAGGGAAAATAAAGTATAAGTTTTAAAGATTTATTCTTTAATAAAGGATCTCAAAGCCAGCTTTAGAAAAAGGA
+
CCCCCFFFFFFFGGGGGGGGGGHHHHHHHHHHHHHHHHHHHHHHHHHHHHHGGHHHHIHHHHHHHHHHHHHHHHHHHHHHHHHHHHGHHHHHHHGFGGHHHHHHHHHHHHHHHHHHHHHHHHHHHHHHHHHHHHHHHHHHHHHHHHHHHHHHHHHHHHHHHHHHHHHHHGHHHHHGHHHHHGGHHHHHGHHHHHHHHFGHHHGHGGHHHHHHHHHHHHHGHHHHHHHHHHHHHFFHHGHHHHHGHHHHGGF
@M05620:45:000000000-G6HP7:1:1101:11494:7108 1:N:0:124
CATCCTGACCCTGAAGTACCCCGGCTTGATTTCTGACATTAGATCGGAAGAGCACACGTCTGAACTCCAGTCACTCTCGCGCATCTCGTATGCCGTCTTCTGCTTGAAAAAAAAAAAATTTCTGCTTACCGCTGCCCCCCTGCACCCCCAGCCCCACAGACAGCATATGCCTCAGGTCATGCTCGCCCGTCGCCCGTTCTCCACCCTTCCTTTCCCCTGACATTTTCTTCCCGCCTTGTTTTCTGCCACTT
+
CCCCCFFFFFFFGGGGGGGGGGGGGGGGHHHHHHHFHHHHHGHHHHGGGGHGHHHHHGHHHGHHHHHHGHGHHGHHGHGEGGCEFFHHFGHHGHE?EHGGHFHEFGFGBGHGGGC</<0111111?1=>C.-<-.0<C-AA../;::C--:.;:9.9../.;/./00;C0;0:///9/9000;9.--:--:-:9:--./9/;;;.AABF/FB/9//;/.///;9999//::/.-;9AB//9BB9/////:/
@M05620:45:000000000-G6HP7:1:1101:7425:7110 1:N:0:124
ATCTCTATCTCCTAAAAACCTGTTTAGATTTGGAGATAGACCTTCAGGTTTTTCATCATTTTCTGCATGAATTATACATTGACCACGTTCCAGCGTGGTCAGTTTGCAGCATTCTGTTATTTTGTTTGACAGAGTGTCTTGTTGAGAACATATGTAGGACATGATTTTTTCCTGCAACAGGGAAAATAAAGTATAAGTTTTAAAGATTTATTCTTTAATAAAGGATCTCAAAGCCAGCTTTAGAAAAAGGA
+
CCCCCFFFFFFFGGGGGGGGGGHHHHHHHHHHHHHHHHHHHHHHHHHHHHHGGHHHHHHHHHIHIHHHHHHHHHHHHHHHHHHHHHGHHHHHHHGGGGHHHHHHHHHHHHHHHHHHHHHHHHHHHHHHHHHHHHGHHHHHHHHHHHHHHHHHHHHHHHHHHHHHHHHHHGHHHHHHHHHHHGGHHHHHHHHHHHHHHGHHHHGHHHHHHHHHHHHHHHHHHGHHHHHHHGHHHHHHHGHHHHHGHHHHGGG
@M05620:45:000000000-G6HP7:1:1101:7421:7131 1:N:0:124
ATCTCTATCTCCTAAAAACCTGTTTAGATTTGGAGATAGACCTTCAGGTTTTTCATCATTTTCTGCATGAATTATACATTGACCACGTTCCAGCGTGGTCAGTTTGCAGCATTCTGTTATTTTGTTTGACAGAGTGTCTTGTTGAGAACATATGTAGGACATGATTTTTTCCTGCAACAGGGAAAATAAAGTATAAGTTTTAAAGATTTATTCTTTAATAAAGGATCTCAAAGCCAGCTTTAGAAAAAGGA
+
BCCCBFFFFFFFGGGGGGGGGGHHHHHHHHHGGFHHHHHHHHHHHHHHHHHGGHHHHHIHIHIIHHHHHHHHHHHHHHHHHGHHGHGHHHHHHHGGGGHHHHHHHHHHHHHHHHHHHHHHHHHHHHHHHHGHHHHHHHHHHHHHHHHHHHHHHHHHHHHHHHHHHHHHHGHHHHHHHHHHHGGHHFGHHFHHHHHHHHHHHHHHHHHHHHHHHHHHHGHHHHHGHHHHHHHGFHHHHGHHHHGHHFHFGFH
@M05620:45:000000000-G6HP7:1:1101:22507:7192 1:N:0:124
TACCTGTACTGGGGAAGCATTTGAATATCCCCCCATGGTGATGGGGACGGATAACTGCTCCATAAACACAGGCAACGTGCCTAACTTTCCCGGGAAGATGAAGTCAAAGAGCGACCACAGCTCTCGGAGGTTATTTTGCATCGGTGAGCCAGACAGAATGATCCGATGAGGGGTGCGAAACTATTTGAGGAAAGGAAGCACCTTTTTATTAAATTTACCTTTTAGCAATCGCCATTCCTACCCTAAAGATC
+
CCCCCFFFFFFFGGGGGGGGGGHHHHHHHHHGGGGHHHGHHHHHHGGGGGGGGHHHHHHHHHHHHHHHHHHHGHHHGHHHHHHHHHHHHHHGGGGFGHHHHHHHHHHHHHHHGGGGGHHHHHHHHGGGGGGHHHHHHHHGHHGGGGGHHHHHHGHHGHHHHHHHHGGGHHHGGCEGGGGGGGGGGGGGGGFGGGGGGGGGGGFFFFFFFFFFFFFFFFFFFFFFFFFBFFFFFFFFFFFFFFFFFFFFFFF
@M05620:45:000000000-G6HP7:1:1101:22555:7223 1:N:0:124
ATCTCTATCTCCTAAAAACCTGTTTAGATTTGGAGATAGACCTTCAGGTTTTTCATCATTTTCTGCATGAATTATACATTGACCACGTTCCAGCGTGGTCAGTTTGCAGCATTCTGTTATTTTGTTTGACAGAGTGTCTTGTTGAGAACATATGTAGGACATGATTTTTTCCTGCAACAGGGAAAATAAAGTATAAGTTTTAAAGATTTATTCTTTAATAAAGGATCTCAAAGCCAGCTTTAGAAAAAGGA
+
AAAABFFFFFFFGGGGGGGGGGHFHHHCFHHHHHHHHHHHHHHHHHHHGFGGGHHHHHHHHHHHHHHHHHFGFHHHHHHHHEHFHGGHFGHHHHGFFEGHGHGHHHHGHHHHHHHHGHHHHGHHHHHHGHHHHHGHHHHHHHHHHHGHHHHHHHGHHHGHFHHGHHHHHGHHHHHHGHHHHGGHHHHHGHHHFGHHH>FGHGEHHHGHGGHHHHHHHHHHHFGHGHGHHGHGHHGHHGFGHHF0CFFHGGG
@M05620:45:000000000-G6HP7:1:1101:22574:7226 1:N:0:124
ATCTCTATCTCCTAAAAACCTGTTTAGATTTGGAGATAGACCTTCAGGTTTTTCATCATTTTCTGCATGAATTATACATTGACCACGTTCCAGCGTGGTCAGTTTGCAGCATTCTGTTATTTTGTTTGACAGAGTGTCTTGTTGAGAACATATGTAGGACATGATTTTTTCCTGCAACAGGGAAAATAAAGTATAAGTTTTAAAGATTTATTCTTTAATAAAGGATCTCAAAGCCAGCTTTAGAAAAAGGA
+
CCCCCFFFFFFFGGGGGGGGGGHHHHHHHHHHHHHHHHHGHHHHHHHHHHHGGHHHHHHHGHHHHHHHHHHHHHHHHHHHHHHHHHGHHHHHHHGGGGHHGHHHHHHHHHHHHHHHHHHHHHHHHHHHHHHHHHGHHHHHHHHHHHHHHHHHHHHHHHHHHHHHHHHHHGHHHHHHHHHHHGGHHHHHHHHHHHHHHGGHHHHHHHHHHHHHHHHHHHHGGHBHHHHHHHHHHHHHHGHHHHGHHGHHGGG
@M05620:45:000000000-G6HP7:1:1101:5392:7241 1:N:0:124
TACCTGTACTGGGGAAGCATTTGAATATCCCCCCATGGTGATGGGGACGGAGAACTGCTCCATAAACACAGGCAACGTGCCTAACTTTCCCGGGAAGATGAAGTCAAAGAGCGACCACAGCTCTCGGAGGTTATTTTGCATCGGTGAGCCAGACAGAATGATCCGATGAGGGGTGCGAAACTATTTGAGGAAAGGAAGCACCTTTTTATTAAATTTACCTTTTAGCAATCGCCATTCCTACCCTAAAGATC
+
BAAABFFFFFFFGGFEGGFGGGHFFEFHFGGGGCFHEGBFDGHHHFFGGGGGGHGHHGHHHHGFHFGHHHHHGEFGGHHHHHHHHHHHHGHFFGCGGHHGFFHGFHHFGHFFEBBBDHHFCGHHHCF?CD?GHHHHHHFBGHDGGGGGG>GHHAFC<<GGGHDHHEGGGHHGGCDEGBABAGFGGGGFGGEFBFF;BFEFFAFFFFFFFFFFFFFFFBFFFFFFBBFFF/9EDDEFFBFFFAAFFFFFFF/
@M05620:45:000000000-G6HP7:1:1101:22579:7243 1:N:0:124
ATCTCTATCTCCTAAAAACCTGTTTAGATTTGGAGATAGGCCTTCAGGTTTTTCATCATTTTCTGCATGAATTATACATTGACCACGTTCAAGCGTGGTCAGTTTGCAGCATTCTGTTATTTTGTTTGACAGAGTGTCTTGTTGAGAACATATGTAGGACATGATTTTTTCCTGCAACAGGGAAAATAAAGTATAAGTTTTAAAGATTTATTCTTTAATAAAGGATCTCAAAGCCAGCTTTAGAAAAAGGA
+
AAAAAFFFFFDFDGFDFFGGGAGD33F133D11FGHCH10111BGHH1GD1/BGABBG22B221AF2D2112AAFBHF2G1GHFAA/F0F1D2FE/E/B@@0B2F@12110BG22FEGHDEBGFGHHHHHHHHHFGGHHHHHHHHHHHGHHHHHHHHHHHHHHHHHHHHGHHHHHHHHHHHGGHHHHHGHHHHHHGG@GHHHHHHHHHHGHHHHHHHHHGHHHHHHHHHGHHFGGFHGHHHHHHHHHHGGH
@M05620:45:000000000-G6HP7:1:1101:5409:7260 1:N:0:124
TACCTGTACTGGGGAAGCATTTGAATATCCCCCCATGGTGATGGGGACGGAGAACTGCTCCATAAACACAGGCAACGTGCCTAACTTTCCCGGGAAGATGAAGTCAAAGAGCGACCACAGCTCTCGGAGGTTATTTTGCATCGGTGAGCCAGACAGAATGATCCGATGAGGGGTGCGAAACTATTTGAGGAAAGGAAGCACCTTTTTATTAAATTTACCTTTTAGCAATCGCCATTCCTACCCTAAAGATC
+
CCCCCFFFFFFFGGGGGGGGGGHHHHHHHHHGGGGHHHGHHHHHHGGGGGGGGHHHHHHHHHHHHHHHHHHHGHHHGHHHHHHHHHHHHHHGGGGGGHHHHHHHHHHHHHHHGGGGGHHHHHHHHGGFGGGHHHHHHHHGHHGGGGGHHHHHHGHHGHHHHHHHHGGGHHHGGEGGGGGFGGGGGHGGGGFGGGGFGGGGGFFFFFFFFFFFFFFHFFFFFFFFFFFFFFFFFFFFFFFHFFFFFFFFFFF
@M05620:45:000000000-G6HP7:1:1101:10213:7268 1:N:0:124
ATCTCTATCTCTAAAAACCTGTTTAGATTTGGAGATAGACCTTCAGGTTTTTCATCATTTTCTGCATGAATTATACATTGACCACGTTCCAGCGTGGTCAGTTTGCAGCATTCTGTTATTTTGTTTGACAGAGTGTCTTGTTGAGAACATATGTAGGACATGATTTTTTCCTGCAACAGGGAAAATAAAGTATAAGTTTTAAAGATTTATTCTTTAATAAAGGATCTCAAAGCCAGCTTTAGAAAAAGGAA
+
BCCCCFFFFFFFGGGGGGGGGGHHFGHHHHHHHHHHHHHHHHHHHHHHHHGGHHHHHHHHHHHHHHHHHHHHHHHHHHHHHHHHHGHHHHHHHGGGGHHGHHHHHHHHHHHHHHFHHHHHHHHHHHHHHHHGHHHHHHHHHHHGHHFHHHHHHHHHHGHHHHHHHHHHGHHHHHGHHHHHGGHHHHHHHHGHHHHHGHHHHHHHHHHHHHHHHHHHGFHHHHGHGHGHHGHHHHHHGHHHGHFGFFFGFHH
@M05620:45:000000000-G6HP7:1:1101:10196:7274 1:N:0:124
ATCTCTATCTCTAAAAACCTGTTTAGATTTGGAGATAGACCTTCAGGTTTTTCATCATTTTCTGCATGAATTATACATTGACCACGTTCCAGCGTGGTCAGTTTGCAGCATTCTGTTATTTTGTTTGACAGAGTGTCTTGTTGAGAACATATGTAGGACATGATTTTTTCCTGCAACAGGGAAAATAAAGTATAAGTTTTAAAGATTTATTCTTTAATAAAGGATCTCAAAGCCAGCTTTAGAAAAAGGAA
+
CCCDDFFFFFFFGGGGGGGGGGHH5FGHHHGHGGHHHHHHHHHHHHHHHHGGHHHHHHHHIHHHHHHHHHHHHHHHHHHHHHHHHGHHHHBHHGGGGHHHHHHHHHHHHHHHHHBHHHHHHHHHHHHHHHHHHHHHHHHHHHHHHHGHHHHHHHHHHHHHHHHHHHHHGHHHHHHHHHHHGGHHFHHHHHHHHDGGGHHHGGHHHHHHHHHHHHHGGDDGGFFHHHHHHHHHHHHFEHHHBGBGHHGG?:G
@M05620:45:000000000-G6HP7:1:1101:5105:7287 1:N:0:124
CATCCTGACCCTGAAGTACCCCGGCTTGATTTCTGACATTAGATCGGAAGAGCACACGTCTGAACTCCAGTCACTCTCGCGCATCTCGGATGCCGTCTTCTGCTTGAAAAAAAAAACAGTGCTGCTGACCGAGGCCCCCCTGAACCCCAAGGCCAACAGAGAGAAGATGACTCAGGTGAGGCTCGGCCGACGCCCGTGCTCCTCCCGTCCTTTCCCCAGTCATTTTCTGCCCGGCTTGATTTCTGGCATTT
+
BBBBBFFFFFFFGGGGGGGGGGE22AEFA5F555A5F3GEH5AAB2222BG12FGHAE1FE1F5FGH33FA3FG@G5G11>E>1>3@11?>/13//>0F4D4G?3G?F33F@<DC//?<?11GGFHHHHHG@@C@EDG-CCEBCGHGGAFEFGEEAAEGGGGGGGGGGGEFG0FBGCFGFGEEFBB?DB--@=BBB-;?ABFFFBFDFF?DF//9/FBABFFFFFFFFF/BADB?B;B.BFF//;//.9B/
@M05620:45:000000000-G6HP7:1:1101:8519:7375 1:N:0:124
ATCTCTATCTCCTAAAAACCTGTTTAGATTTGGAGATAGACCTTCAGGTTTTTCATCATTTTCTGCATGAATTATACATTGACCACGTTCCAGCGTGGTCAGTTTGCAGCATTCTGTTATTTTGTTTGACAGAGTGTCTTGTTGAGAACATATGTAGGAGATGATTTTTTCCTGCAACAGGGAAAATAAAGTATAAGTTTTAAAGATTTATTCTTTAATAAAGGATCTCAAAGCCAGCTTTAGAAAAAGGA
+
CCCCCFFFFFFFGGGGGGGGGGHHHHHHHHHHHFHHHHHHHHHHHHHGHHHGGHHHHHIHHHHHIHHHHHHHHHHHHHHHHHHHHHGHHHHHHHGGGGHHHHHHHHHHHHHHHHHHHHHHHHHHHHHHHHHHHHHHHHHHHHHHHHHHHHHHHHHHHHHHHHHHHHHHHGHHHHHHHHHHHGGHHHHHHHHHHHHHHHHHHHHHHHHHHHHHHHHHHHHHHHHHHHHHHHHHHHHHHGHHHHHFHHHHGGG
@M05620:45:000000000-G6HP7:1:1101:12521:7449 1:N:0:124
TACCTGTACTGGGGAAGCATTTGAATATCCCCCCATGGTGATGGGGACGGAGAACTGCTCCATAAACACAGGCAACGTGCCTAACTTTCCCGGGAAGATGAAGTCAAAGAGCGACCACAGCTCTCGGAGGTTATTTTGCATCGGTGAGCCAGACAGAATGATCCGATGAGGGGTGCGAAACTATTTGAGGAAAGGAAGCACCTTTTTATTAAATTTACCTTTTAGCAATCGCCATTCCTACCCTAAAGATC
+
CCCCCFFFFFFFGGGGGGGGGGFHHHHHHHHGGGGHHHHHHHHHHGGGGGGFGHHHHHHHHHHHHHHHHHHHGHHHGHHHHHHHHHHHHHHGGGGGGHHHHHHHHHHHHHHHGGGGGHHHHHHHGGGGGGEHHHHHHHHHHHGGGGGHHHHHHGHGHHHHHHHHHGGGHHHGGEGGGEGGGGGGGGGFGGFFGGGFGFGGGFFFFFFFFFFFFFFFFFFFFFFFFFFFFFFFFFFFFFFFFFFFFFFFFFF
@M05620:45:000000000-G6HP7:1:1101:23104:7464 1:N:0:124
ATCTCTATCTCCTAAAAACCTGTTTAGATTTGGAGATAGACCTTCAGGTTTTTCATCATTTTCTGCATGAATTATACATTGACCACGTTCCAGCGTGGTCAGTTTGCAGCATTCTGTTATTTTGTTTGACAGAGTGTCTTGTTGAGAACATATGTAGGACATGATTTTTTCCTGCAACAGGGAAAATAAAGTATAAGTTTTAAAGATTTATTCTTTAATAAAGGATCTCAAAGCCAGCTTTAGAAAAAGGA
+
CCCCCFFFFFFFGGGGGGGGGGHHHHHHHHHHHHHHHHHHHHHHHHHHHHHGGHHHHHHHHHIHIHHHHHHHHHHHHHHHHHHHHHGHHHHHHHGGGGHHHHHHHHHHHHHHHHHHHHHHHHHHHHHHHHHHHHHHHHHHHHHHHHHHHHHHHHHHHHHHHHHHHHHHHGHHHHHHHHHHHGGHHGHHHHHHHHHHHGGHHHHHHHHHHHHHHHHHHHHHFHHHHHHHHHHHHHHHHGHHHHGFHHHHGGH
@M05620:45:000000000-G6HP7:1:1101:12528:7468 1:N:0:124
TACCTGTACTGGGGAAGCATTTGAATATCCCCCCATGGTGATGGGGACGGAGAACTGCTCCATAAACACAGGCAACGTGCCTAACTTTCCCGGGAAGATGAAGTCAAAGAGCGACCACAGCTCTCGGAGGTTATTTTGCATCGGTGAGCCAGACAGAATGATCCGATGAGGGGTGCGAAACTATTTGAGGAAAGGAAGCACCTTTTTATTAAATTTACCTTTTAGCAATCGCCATTCCTACCCTAAAGATC
+
CBCCCFFFFFFFGGGGGGGGGGHHHHHHHHHGGGGHHHHHHHHHHGGGGGGGGHHHHHHHHHGHHGHHHHHHGHHHGHHHHHHHHHHHHHHGGGGGGHHHHHHHGHHHHHHHGGGGGHHGHHHHHGGGGGGHHHHHHHHHHHGGGGGGGFHHHGHHHHHHHHHHHGGGHHHGGEGGGGAGGGGGGGGGGGFGGGGGGGGFFFFFFFFFFFFFFFFFFFFFFFFFFFFFFFFFFFFFFFFFFFFFFFFFFFF
@M05620:45:000000000-G6HP7:1:1101:25223:7471 1:N:0:124
ATCTCTATCTCCTAAAAACCTGTTTAGATTTGGAGATAGACCTTCAGGTTTTTCATCATTTTCTGCATGAATTATACATTGACCACGTTCCAGCGTGGTCAGTTTGCAGCATTCTGTTATTTTGTTTGACAGAGTGTCTTGTTGAGAACATATGTAGGACATGATTTTTTCCTGCAACAGGGAAAATAAAGTATAAGTTTTAAAGATTTATTCTTTAATAAAGGATCTCAAAGCCAGCTTTAGAAAAAGGA
+
ABCCCFFFFFFFGGGGGGGGGGHHHHHHHHHHHHHHHHHGHHHHHHHHHHHGGHHHHHHHHHIHHHHHHHHHHHHHHHHHHHHHHHGHHHHHHHGGGGHHHHHHHHHHHHHHHHHHHHHHHHHHHHHHHHHHHHHHHHHHHHHHHHHHHHHHHHHHHHHHHHHHHHHHHGHHHHHHHHHHHGGHHHGHHHHHFHHHHHHHHHHHHHHHHHHHHHHHHHHHHGHHGHHHHHHHHHHHHGHHHHHFGHHHGGH
@M05620:45:000000000-G6HP7:1:1101:7267:7549 1:N:0:124
AGATTACTGCAACAGTTCCCCCTGGACCTGGAAAAGTTTCTTGCCTGGCTTACAGAAGCTGAAACAACTGCCAATGTCCTACAGGATGCTACCCGTAAGGAAAGGCTCCTAGAAGACTCCAAGGGAGTAAAAGAGCTGATGAAACAATGGCAAGTAAGTCAGGCATTTCCGCTTTAGCACTCTTGTGGATCCAATTGAACAATTCTCAGCATTTGTACTTGTAACTGACAAGCCAGGGACAAAACAAAGAT
+
CCCCCFFFFFFFGGGGGGGGGGGGHHHHHHHHHHHHHHHHHHHHHHHHHHHHHHHHHHHHHHHHHHHHHHHHHHHHHHHHHHHHHHHHHHHHHHGGGGHHHHFHHHHHGHHHHHHHHHHHHHHGGGGGHHHHHGHHHHHHH?FGHHHHHHHHHGHHHHHHHHHHHHHHHHGGGGGHHHHHHHHHHGHGHHHHHHHHHGFHGHHHHHHHHHHHHHHHHHHGHHHHHHHFHHHHHGGGGGGGEFGFGGGGGGG
@M05620:45:000000000-G6HP7:1:1101:7285:7549 1:N:0:124
AGATTACTGCAACAGTTCCCCCTGGACCTGGAAAAGTTTCTTGCCTGGCTTACAGAAGCTGAAACAACTGCCAATGTCCTACAGGATGCTACCCGTAAGGAAAGGCTCCTAGAAGACTCCAAGGGAGTAAAAGAGCTGATGAAACAATGGCAAGTAAGTCAGGCATTTCCGCTTTAGCACTCTTGTGGATCCAATTGAACAATTCTCAGCATTTGTACTTGTAACTGACAAGCCAGGGACAAAACAAAGAT
+
CCBBCFFFFFFFGGGGGGGGGGGGHHHHHHHHHHHHHHHHHHHHHHHHHHHHHHHHHHHHHHHHHHHHHHHHHHHHHHHHHHHHHHHHHHFHGHGGEGHHHHFHHHHHGHHHHHHHHHHHHHHGGEGGHHHHHGHHHHHHHGGHHHHHHHHHHGHHHHHHHHHHHHHHHHGGGGGHGHHHHHHHHGHGHHHHHHHHHHHHHHHHHHHHHHGHHHHHHHHHHHHGHHHHHHHHHGGGGGGGE9/AFEEGGGF
@M05620:45:000000000-G6HP7:1:1101:4473:7625 1:N:0:124
CATCCTGACCCTGAAGTACCCCGGCTTGATTTCTGACATTAGATCGGAAGAGCACACGTCTGAACTCCAGTCACTCTCGCGCATCTCGTATGCCGTCTTCTGCTTGAAAAAAAAAAAAAAAAAGAAAAAAAGACTGTTTTTACATTATCTCAATCAGGTAATAAATCATTCTTGAATTACACTACTGTATATAGTGAATAATCAATGAGACGATAGAAATGTGAGATAACAACTAGACTCCCACCGTATAA
+
CCCCCFFFFFFFGGGGGGGGGGGGGGGGHHHHHHHHHHHHHHHHHHGGGGHHHHHHHGHHHGHHHHHHGHHHHHHHHHGGGGGGGHHHGGHHHHGGGHGHHHGHHHHHHHHGGGGG</>--<-.<.//.--../:0;00/..00000000000000000;000090000000;9000090000//00:00;00000000000000000000.-;9.:000000000090000.0000000:./...:..00
@M05620:45:000000000-G6HP7:1:1101:5172:7632 1:N:0:124
ATCTCTATCTCCTAAAAACCTGTTTAGATTTGGAGATAGACCTTCAGGTTTTTCATCATTTTCTGCATGAATTATACATTGACCACGTTCCAGCGTGGTCAGTTTGCAGCATTCTGTTATTTTGTTTGACAGAGTGTCTTGTTGAGAACATATGTAGGACATGATTTTTTCCTGCAACAGGGAAAATAAAGTATAAGTTTTAAAGATTTATTCTTTAATAAAGGATCTCAAAGCCAGCTTTAGAAAAAGGA
+
BCCCCFFFFFFFGGGGGGGGGGHHHHHHHHHHHHHHHHHHHHHHHHHHHHHGGHHHHIHHHHIHIHHHHHHHHHHHHHHHHHHHHHGHHHHHHHGGGGHHHHHHHHHHHHHHHHHHHHHHHHHHHHHHHHHHHHHHHHHHHHHHHHHHHHHHHHHHHHHHHHHHHHHHHGHHHHHHHHHHHGGHHHHHGHHGHHHHHHHHHHHHHHHHHHHHHHHHHHHHHHHHHHHHHGHHHHHHHGHHHHHHHHHHGGH
@M05620:45:000000000-G6HP7:1:1101:22730:7654 1:N:0:124
ATCTCTATCTCCTAAAAACCTGTTTAGATTTGGAGATAGACCTTCAGGTTTTTCATCATTTTCTGCATGAATTATACATTGACCACGTTCCAGCGTGGTCAGTTTGCAGCATTCTGTTATTTTGTTTGACAGAGTGTCTTGTTGAGAACATATGTAGGACATGATTTTTTCCTGCAACAGGGAAAATAAAGTATAAGTTTTAAAGATTTATTCTTTAATAAAGGATCTCAAAGCCAGCTTTAGAAAAAGGA
+
BBBBBFFFFFFFGGFFDGEGGFHHHDFCGHFHHHHFFFGHHHHHHFHFGFHFGHEHHHHHHHHHHHHHHFHHHHHHHEHHHBEHEGGHHHBDGHGEEGHHHHHHHFHHHHHHFHHHHHHHHHHHGHHHHHHHGHHHHHHHHHHHHHHFHHHHHHHHHHFHHHHHHHHHHGHHHHEGFHHGHGGHHCFFBGGGHHGHHHHHHHHHHHHHHHHHHHHHHFHFGGGFHHHHHHHHHHEBGEHHHHEHHHHHGFH
@M05620:45:000000000-G6HP7:1:1101:12783:7676 1:N:0:124
ATCTCTATCTCCTAAAAACCTGTTTAGATTTGGAGATAGACCTTCAGGTTTTTCATCATTTTCTGCATGAATTATACATTGACCACGTTCCAGCGTGGTCAGTTTGCAGCATTCTGTTATTTTGTTTGACAGAGTGTCTTGTTGAGAACATATGTAGGACATGATTTTTTCCTGCAACAGGGAAAATAAAGTATAAGTTTTAAAGATTTATTCTTTAATAAAGGATCTCAAAGCCAGCTTTAGAAAAAGGA
+
CCCCCFFFFFFFGGGGGGGGGGHHHHHHHHHHHHHHHHHHHHHHHHHHHHHGGHHHHIHHHHHHHHHHHHHHHHHHHHHHHHHHHHGHHHHHHHGGGGHHHHHHHHHHHHHHHHHHHHHHHHHHHHHHHHHHHHHHHHHHHHHHHHHHHHHHHHHHHHHHHHHFHHHHHGHHHHHHHHHHHGGHHHGGGHHHHHGHHGHHHHFHHHHHHHHHHHHHHHHHHHBHFHHHHHHHHHHGHGHHHHHHFHHGGGG
@M05620:45:000000000-G6HP7:1:1101:12799:7687 1:N:0:124
ATCTCTATCTCCTAAAAACCTGTTTAGATTTGGAGATAGACCTTCAGGTTTTTCATCATTTTCTGCATGAATTATACATTGACCACGTTCCAGCGTGGTCAGTTTGCAGCATTCTGTTATTTTGTTTGACAGAGTGTCTTGTTGAGAACATATGTAGGACATGATTTTTTCCTGCAACAGGGAAAATAAAGTATAAGTTTTAAAGATTTATTCTTTAATAAAGGATCTCAAAGCCAGCTTTAGAAAAAGGA
+
AAAAAFFFFFFFGGGGGGGGCFAFHFFGGHGHHHGFGFDGHHBFHHHHFGHGGHFFFGHHHGHHHFBGFEHFHHGHHFFHBGGHBGFAGHGEGHEEGG?FGGGFBHEHHHHGHHFHHHFHHHHHFGHHHHGHGHFGFHFGHHHHHHHHHHHFGHHHHHFHHHHHGHHHHGHHHHGHGHFHHGEHHHHHGHHFHHHFH1FGHHBGHHHGHFHHHHHHHHHFGH0DGHFHHHHHHGHHHGHHHGHFFGHFDFF
@M05620:45:000000000-G6HP7:1:1101:12784:7696 1:N:0:124
ATCTCTATCTCCTAAAAACCTGTTTAGATTTGGAGATAGACCTTCAGGTTTTTCATCATTTTCTGCATGAATTATACATTGACCACGTTCCAGCGTGGTCAGTTTGCAGCATTCTGTTATTTTGTTTGACAGAGTGTCTTGTTGAGAACATATGTAGGACATGATTTTTTCCTGCAACAGGGAAAATAAAGTATAAGTTTTAAAGATTTATTCTTTAATAAAGGATCTCAAAGCCAGCTTTAGAAAAAGGA
+
BBBABFFFFFFFGGFFGGGGGFHDDGDFGDFGEHHGFGFHDGHHGFHDDFGFFGGHHHHHHHHGHHHEHBFGGFHHGHHHHDEFGHGHHF2FF?FFEGGEFHGGGEHHHHGFEFHHHHGHHFHHFGGHEFFHFGHFGFHHHHHFHHEHHHFHFGFHGFFCFHHHHHHHFC<@GD1<GFGCHGEFCGGFF1GFFHGHFHGHHGHFFBGHHHHGHHHHFDGGD<D0CDGFFHHFHHA/CEHFGC:0;GCC.AG
@M05620:45:000000000-G6HP7:1:1101:18875:7696 1:N:0:124
TACCTGTACTGGGGAAGCATTTGAATATCCCCCCATGGTGATGGGGACGGAGAACTGCTCCATAAACACAGGCAACGTGCCTAACTTTCCCGGGAAGATGAAGTCAAAGAGCGACCACAGCTCTCGGAGGTTATTTTGCATCGGTGAGCCAGACAGAATGATCCGATGAGGGGTGCGAAACTATTTGAGGAAAGGAAGCACCTTTTTATTAAATTTACCTTTTAGCAATCGCCATTCCTACCCTAAAGATC
+
DDDDDFFFFFFFGGGGGGGGGGHHHHHHHHHGGGGHHHGHHHHHHGGGGGGGGHHHHHHHHHHHHHHHHHHHGHHHGHHHHHHHHHHHHHHGGGFGGHHHHGHHHHHHHHHHGGGGGHHHHHHHHGGGGGEHHHHHHHHHHHGGGGGHHHHHHGHHHHHHHHHHHGGGHHHGGEGGGFGGGGGGGHHGGGGGGGGGGGGGGFFFFFFFFFFFFFHHFFFFFFFFFFHFFFFFFFFFFFFHFFFFFFFFFFF
@M05620:45:000000000-G6HP7:1:1101:26547:7758 1:N:0:124
AGATTACTGCAACAGTTCCCCCTGGACCTGGAAAAGTTTCTTGCCTGGCTTACAGAAGCTGAAACAACTGCCAATGTCCTACAGGATGCTACCCGTAAGGAAAGGCTCCTAGAAGACTCCAAGGGAGTAAAAGAGCTGATGAAACAATGGCAAGTAAGTCAGGCATTTCCGCTTTAGCACTCTTGTGGATCCAATTGAACAATTCTCAGCATTTGTACTTGTAACTGACAAGCCAGGGACAAAACAAAGAT
+
ABBCCFFFFFDFGGGGGGGGGGGGHHHHHHHHHHHHHHHHHHHHHHHHHHHHHHHHHHHHHHHHHHHHHHHHHHHHHHHHHHHHHHHHHHHHHHGGGGHHHHHHHHHHGHHHHHHHHHHHHHHGGHGGHHHHHGHHHHHHHHHHHHHHHGHHHGHHHHHHHHHHHHHHHHGGGGGHFHHHHHHHHHHGGHHHGHHHHHFFHHHHHHHHHGHHHHHHHFHGHHHHHHHEHHHHGGGGGGGGGGGGGGGGGGF
@M05620:45:000000000-G6HP7:1:1101:19752:7803 1:N:0:124
ATCTCTATCTCCTAAAAACCTGTTTAGATTTGGAGATAGACCTTCAGGTTTTTCATCATTTTCTGCATGAATTATACATTGACCACGTTCCAGCGTGGTCAGTTTGCAGCATTCTGTTATTTTGTTTGACAGAGTGTCTTGTTGAGAACATATGTAGGACATGATTTTTTCCTGCAACAGGGAAAATAAAGTATAAGTTTTAAAGATTTATTCTTTAATAAAGGATCTCAAAGCCAGCTTTAGAAAAAGGA
+
AA@ABFFFFFFFGGGGGGEGGGHHHGFBGHHHHHHCHHHFGGHHHHHHHHHGGHHHHGFHHHHGHGHHHGGHHHHFF5FHHAGHHHGHHGHHHHGGGGHHHHHHHHGFGFHHHHHHHHFHHHHHHHHHHHGHHHHHHHHHHHHHFFHHHHHHHHHHHGHHHHHDHHHHGFGHHGHHFHHFHGGHHHGFHFHGHHGHHFGHHHHGHFGGHHHHHHHHHHHH0DDGFHFHHHHFDHHGHGHHHHHHHHHGGF/
@M05620:45:000000000-G6HP7:1:1101:12793:7809 1:N:0:124
ATCTCTATCTCCTAAAAACCTGTTTAGATTTGGAGATAGACCTTCAGGTTTTTCATCATTTTCTGCATGAATTATACATTGACCACGTTCCAGCGTGGTCAGTTTGCAGCATTCTGTTATTTTGTTTGACAGAGTGTCTTGTTGAGAACATATGTAGGACATGATTTTTTCCTGCAACAGGGAAAATAAAGTATAAGTTTTAAAGATTTATTCTTTAATAAAGGATCTCAAAGCCAGCTTTAGAAAAAGGA
+
1>AAAFFFFFFFGGGGG1EGGGHHHHHGHHHHHGGHHGHHHHHHHFHHHHHGGHDGHFHHHHHHEHFHFFFHHHHHHHHHHHHHHH/GHHHHGHGGGGHHHHGHGHHHHHFHHHHHHHDHHHHHHHHGHHHHHHHHHHHHGHHHGFH1GHHHHHHFHBHHHHEHHHGFGCHHHHHHGHHHEEFCGHF<F<FHHH1FGFGHH<F1FFHHHEHHHHHHH<GG0=DHEGFHHHBGFHFFGFHHHHGEGHHECCG
@M05620:45:000000000-G6HP7:1:1101:19758:7820 1:N:0:124
ATCTCTATCTCCTAAAAACCTGTTTAGATTTGGAGATAGACCTTCAGGTTTTTCATCATTTTCTGCATGAATTATACATTGACCACGTTCCAGCGTGGTCAGTTTGCAGCATTCTGTTATTTTGTTTGACAGAGTGTCTTGTTGAGAACATATGTAGGACATGATTTTTTCCTGCAACAGGGAAAATAAAGTATAAGTTTTAAAGATTTATTCTTTAATAAAGGATCTCAAAGCCAGCTTTAGAAAAAGGA
+
CCCCCFFFFFFFGGGGGGGGGGHHHHHHHHHHHHHHHHHHHHHHHHHHHHHGGHHHHHHIHHHHIHHHHHHHHHHHHHHHHHHHHHGHHHHHHHGGGGHHHHHHHHHHHHHHHHHHHHHHHHHHHHHHHHHHHHHHHHHHHHHHHHHHHHHHHHHHHHHHHHHHGHHHHGHHHHHHHHHHHGGGHHHHHHHHHGHHHGHHHHHHHHHHHHHHHHHHHHHHHHHHGHHHHHHHHHHHHGHHHHHHHHHHGGH
@M05620:45:000000000-G6HP7:1:1101:12800:7827 1:N:0:124
ATCTCTATCTCCTAAAAACCTGTTTAGATTTGGAGATAGACCTTCAGGTTTTTCATCATTTTCTGCATGAATTATACATTGACCACGTTCCAGCGTGGTCAGTTTGCAGCATTCTGTTATTTTGTTTGACAGAGTGTCTTGTTGAGAACATATGTAGGACATGATTTTTTCCTGCAACAGGGAAAATAAAGTATAAGTTTTAAAGATTTATTCTTTAATAAAGGATCTCAAAGCCAGCTTTAGAAAAAGGA
+
AABBBFFFFFFFGGGGGGGGGGHHHHHHHHHHHHHHHHHHHHHHHHHHHHHGGHHHHHHHHHHHHHHHHHHHHHHHHHHHHHHHHHGHHHGHHHGGGGHHHHHHHHHHHHHHHHHHHHHHHHHHHHHHHHGHHHHHHHHHHHHHHHGHGHHHHHHHHHGHHHHHHHHHHGHHHHHHHHHHHGGHGHGHHHHGGGGHHFGHHHHHHHHHHHHHHHHHHGHHHHHHHHGHHGHHHGHHHGGHHHHGFHHHGGH
@M05620:45:000000000-G6HP7:1:1101:12781:7828 1:N:0:124
ATCTCTATCTCCTAAAAACCTGTTTAGATTTGGAGATAGACCTTCAGGTTTTTCATCATTTTCTGCATGAATTATACATTGACCACGTTCCAGCGTGGTCAGTTTGCAGCATTCTGTTATTTTGTTTGACAGAGTGTCTTGTTGAGAACATATGTAGGACATGATTTTTTCCTGCAACAGGGAAAATAAAGTATAAGTTTTAAAGATTTATTCTTTAATAAAGGATCTCAAAGCCAGCTTTAGAAAAAGGA
+
CDDDDFFFFFFFGGGGGGGGGGHHHHHHHHHHHHHHHHHHHHHHHHHHHHHGGHHHHIHHIIHIHHHHHHHHHHHHHHHHHHHHHHGHHHHHHHGGGGHHHHHHHHHHHHHHHHHHHHHHHHHHHHHHHHHHHHHHHHHHHHHHHHHHHHHHHHHHHHHHHHHHHHHHHGHHHHHHHHHHHGGHHHHHHHHHHHHHHHHHHHHHHHHHHHHHHHHHHHHHHHGHGHHHHHHHHHHHHGHHHHHGHHHHGGH
@M05620:45:000000000-G6HP7:1:1101:6383:7855 1:N:0:124
TACCTGTACTGGGGAAGCATTTGAATATCCCCCCATGGTGATGGGGACGGAGAACTGCTCCATAAACACAGGCAACGTGCCTAACTTTCCCGGGAAGATGAAGTCAAAGAGCGACCACAGCTCTCGGAGGTTATTTTGCATCGGTGAGCCAGACAGAATGATCCGATGAGGGGGGCGAAACTATTTGAGGAAAGGAAGCACCTTTTTATTAAATTTACCTTTTAGCAATCGCCATTCCTACCCTAAAGATC
+
BABBBFFFFFFFGGGEGGGGGGHHHHHHHHHGGGGHHHHHGHHHHGGGGGEFGFHHHHHHHHHHHHHHHHHHGGHHGHHHHHHHHHHHHHHGGGEEGHHHFHHHHHHHHHHFGGGGGHGHHHHHHGGFGGGHHHHHHHHHGGGGGGGGHHHHHGHHGHHHHGDGHDEGCHHGG-;@D;BFFFFFFFFFFFBBFFFFFFFFFFFFFFFFFFFFFFFFFFBFFFFFFEFFFFFFFFABFFFFF;FBFBFFFFB
@M05620:45:000000000-G6HP7:1:1101:6367:7869 1:N:0:124
TACCTGTACTGGGGAAGCATTTGAATATCCCCCCATGGTGATGGGGACGGAGAACTGCTCCATAAACACAGGCAACGTGCCTAACTTTCCCGGGAAGATGAAGTCAAAGAGCGACCACAGCTCTCGGAGGTTATTTTGCATCGGTGAGCCAGACAGAATGATCCGATGAGGGGTGCGAAACTATTTGAGGAAAGGAAGCACCTTTTTATTAAATTTACCTTTTAGCAATCGCCATTCCTACCCTAAAGATC
+
BBBBBFFFFFFFGGGGGGGGGGHHHHHHHHHGGGGHHHGHHHHHHGGGGGGGGHHHHHHHHHHHHFHHHHHHGHGHGHGHHHGHHHHHHHHGGGEEGGGHFGHHHFHHGHHHGGGGGHHHHHHHHDGGGGGHGHHHHHHGHHGGGGGHHHBFFGHHGHHHHHHHG?EGHHHGGEDGG.9?GGGGGGGGE/;;BFGGGGEFFFFFFFFFFFFB/BFFFFFFFFFFFFFFFFEFFFEF:BFFFFFFB9/;/B;
@M05620:45:000000000-G6HP7:1:1101:6386:7872 1:N:0:124
TACCTGTACTGGGGAAGCATTTGAATATCCCCCCATGGTGATGGGGACGGAGAACTGCTCCATAAACACAGGCAACGTGCCTAACTTTCCCGGGAAGATGAAGTCAAAGAGCGACCACAGCTCTCGGAGGTTATTTTGCATCGGTGAGCCAGACAGAATGATCCGATGAGGGGTGCGAAACTATTTGAGGAAAGGAAGCACCTTTTTATTAAATTTACCTTTTAGCAATCGCCATTCCTACCCTAAAGATC
+
CCCCCFFFFFFFGGGGGGGGGGHHHHHHHHHGGGGHHHHHHHHHHGGGGGGGGHHHHHHHHHHHHHHHHHHHGHHHGHHHHHHHHHHHHHHGGGGGGHHHHHHHHHHHHHHHGGGGGHHHHHHHHGGGGGEHHHHHHHHFHHGGGGGHHHHHHGHHHHHHHHHHHGGGHGHGGEFGGDGGGGGGGGGGGGBFGGGGGGGGGFFFFFFFFFFBFFFFFFBFFFFF/FFFFF;EFBFFFFFFFFFFFFFFFFF
@M05620:45:000000000-G6HP7:1:1101:12461:7887 1:N:0:124
TACCTGTACTGGGGAAGCATTTGAATATCCCCCCATGGTGATGGGGACGGAGAACTGCTCCATAAACACAGGCAACGTGCCTAACTTTCCCGGGAAGATGAAGTCAAAGAGCGACCACAGCTCTCGGAGGTTATTTTGCATCGGTGAGCCAGACAGAATGATCCGATGAGGGGTGCGAAACTATTTGAGGAAAGGAAGCACCTTTTTATTAAATTTACCTTTTAGCAATCGCCATTCCTACCCTAAAGATC
+
CBCCCFFFFFFFGGGGGGGGGGHHHHHHHHHGGGGHHHFGHHHHHGGGGGGGGHHHHHHHHHHHHHHHHHHHGGHHGHHHHHHHHHHHHHHGGGGGGHHHHGHFHHHHHHHHGGGGGHHGHGHHHGGGGGEHHHHHHHHHHHGGGGGHGHHHHGHHGHHHHHHHHGGGHHHGGEGGGGGGGGGGGGGGGGFGGGGGGGGFGFFFFFFFFFFFFFFFFFFFFFFFFFFFFFFFFFFFFFFFBFFFFFFFFFF
@M05620:45:000000000-G6HP7:1:1101:12441:7889 1:N:0:124
TACCTGTACTGGGGAAGCATTTGAATATCCCCCCATGGTGATGGGGACGGAGAACTGCTCCATAAACACAGGCAACGTGCCTAACTTTCCCGGGAAGATGAAGTCAAAGAGCGACCACAGCTCTCGGAGGTTATTTTGCATCGGTGAGCCAGACAGAATGATCCGATGAGGGGTGCGAAACTATTTGAGGAAAGGAAGCACCTTTTTATTAAATTTACCTTTTAGCAATCGCCATTCCTACCCTAAAGATC
+
CCCCCFFFFFBFGGGGGGGGGGHHHHHHHHHGGGGHHHHHHHHHHGEEGGG1EHHHHHHHHHHHHHHHHHFHGHHHGHHHHHHHHHHHHHHGGGGGEFHHHHGHGHHHHHHHGGGGGHHHHHHHGGGGGGEHFHHHHHHHHHGGGGGHGHHHFGHHHHHHGHHHHGGGHHHGGEGG?EFGGGGGGGGGEGGGGGGGGGGFGFFFFFFFFFFFFFFFFFFFFFFBBFFFFFFFFFFFFFFFFFFFFF/BFFF
@M05620:45:000000000-G6HP7:1:1101:8321:7968 1:N:0:124
CATCCTGACCCTGAAGTACCCCGGCTTGATTTCTGACATTAGATCGGAAGAGCACACGTCTGAACTCCAGTCACTCTCGCGCATCTCGTATGCCGTCTTCTGCTTGAAAAAAAAAAAAAAATAAAATTACATATTTTCTTACTTCTCCACTCTTTCTTCAATTTTATTATCCTTCACAAAATACCATGACTACTCCATTTTCCCGATTACTTCTTGCCACCCTACACACTCCTCCCTCTTTCCCCCCCATC
+
CBCCCFFFFFFFGGGGGGGGGGGGGGGGHHHHHHHHHHHHHHGHHHGGGGHHHGHHHGHHHGHGHHHHHHHHHHHHHHGGGGGGGHHHGGHHHHGGGHGHHHGHHHHHGHHGGGGB<>/->01111<0<=00=<00000=0000000:0/0/0000000;::000000;0000000000..00:0;000000/90000000090..-..0000;;090009:./;0/0.///0/:./9/;0000/;---/:
@M05620:45:000000000-G6HP7:1:1101:9967:7969 1:N:0:124
TACCTGTACTGGGGAAGCATTTGAATATCCCCCCATGGTGATGGGGACGGAGAACTGCTCCATAAACACAGGCAACGTGCCTAACTTTCCCGGGAAGATGAAGTCAAAGAGCGACCACAGCTCTCGGAGGTTATTTTGCATCGGTGAGCCAGACAGAATGATCCGATGAGGGGTGCGAAACTATTTGAGGAAAGGAAGCACCTTTTTATTAAATTTACCTTTTAGCAATCGCCATTCCTACCCTAAAGATC
+
DCCDDFFFFFFFGGGGGGGGGGHHHHHHHHHGGGGHHHHHHHHHHGGGGGGGGHHHHHHHHHHHHHHHHHHHGHHHGHHHHHHHHHHHHHHGGGGGGHHHHHHHHHHHHHHHGGGGGHHHHHHHHGGGGGEHHHHHHHHHHHGGGGGHHHHHHGHHHHHHHHHHHGGGHHHGGGGGGGGGGGGGGGHGGGFGGGGGGGGGGFFFFFFFFFFFFFFHHFFFFFFFFFFFFFEFFFFFFFFHFFFFFFFFFFF
@M05620:45:000000000-G6HP7:1:1101:24758:7977 1:N:0:124
TACCTGTACTGGGGAAGCATTTGAATATCCCCCCATGGTGATGGGGACGGAGAACTGCTCCATAAACACAGGCAACGTGCCTAACTTTCCCGGGAAGATGAAGTCAAAGAGCGACCACAGCTCTCGGAGGTTATTTTGCATCGGTGAGCCAGACAGAATGATCCGATGAGGGGTGCGAAACTATTTGAGGAAAGGAAGCACCTTTTTATTAAATTTACCTTTTAGCAATCGCCATTCCTACCCTAAAGATC
+
CCCCCFFFFFFFGGGGGGGGGGHHHHHHHHHGGGGHHHHHHHHHHGGGGGGGGHHHHHHHHHHHHHHHHHHHGHHHGHHHHHHHHHHHHHHGGGGGGHHHHHHHHHHHHHHHGGGGGHHHHHHHHGGGGGGHHHHHHHHHHHGGGGGHHHHHHGHHHHHHHHHHHGGGHHHDGFGGGGGGGGGGGGGGGGBFGGGGGGGGGFFFFFFFFFFBFFFFFFFFFFFFFFFFFFFFFFFFFFFFFFFFFFFFFFF
@M05620:45:000000000-G6HP7:1:1101:24740:7985 1:N:0:124
TACCTGTACTGGGGAAGCATTTGAATATCCCCCCATGGTGATGGGGACGGAGAACTGCTCCATAAACACAGGCAACGTGCCTAACTTTCCCGGGAAGATGAAGTCAAAGAGCGACCACAGCTCTCGGAGGTTATTTTGCATCGGTGAGCCAGACAGAATGATCCGATGAGGGGTGCGAAACTATTTGAGGAAAGGAAGCACCTTTTTATTAAATTTACCTTTTAGCAATCGCCATTCCTACCCTAAAGATC
+
CDDCDFFFFFFFGGGGGGGGGGHHHHHHHHHGGGGHHHHHHHHHHGGGGGGGGHHHHHHHHHHHHHHHHHHHGHHHGHHHHHHHHHHHHHHGGGGGGHHHHHHHHHHHHHHHGGGGGHHHHHHHHGGGGGEHHHHHHHHHHHGGGGGHHHHHHGHHHHHHHHHHHGGGHHHGGGGGGGGGGGGGHGGGGGFGGGGGGGGGGFFFFFFFHHHFFFFFHFFFFFFFFFFFFFFFFFFFFFFFFFFFFFFFFFF
@M05620:45:000000000-G6HP7:1:1101:22078:7986 1:N:0:124
TACCTGTACTGGGGAAGAGCACACGTCTGAACTCCAGTCACTCTCGCGCATCTCGTATGCCGTCTTCTGCTTGAAAAAAAAAAAAAAAAAAAAAAAAAGAGAAGGATGTAAAGAGAAAGAAAAAAAAAGAAAGAAAAAAAAACATTATTGAGATAAAGAAGGATATGGAATTAAGGTTGATGAGGTAGGGAGACGTAGGGATATAGAAATAGGAAAGAATGAACGAGGGGGGATAGCGATAGACAGGAAGG
+
DCCCDFFFFFFFGGGGGGGGGGHHGFHHGHGHHHHHHHHGHHHHHGGGGGF0GHHGFHHHHGGGHGHHHHHHHGGHHHGGGEE>/</</////-----..//:/..0<:11111//000/.//.--<-.../0/.:/.----..011111109111<11./..001111000111010:<1110:/00../....<....///111:11110001/./.01011:..------./01--...101/../..
@M05620:45:000000000-G6HP7:1:1101:23822:8052 1:N:0:124
ATCTCTATCTCCTAAAAACCTGTTTAGATTTGGAGATAGACCTTCAGGTTTTTCATCATTTTCTGCATGAATTATACATTGACCACGTTCCAGCGTGGTCAGTTTGCAGCATTCTGTTATTTTGTTTGACAGAGTGTCTTGTTGAGAACATATGTAGGACATGATTTTTTCCTGCAACAGGGAAAATAAAGTATAAGTTTTAAAGATTTATTCTTTAATAAAGGATCTCAAAGCCAGCTTTAGAAAAAGGA
+
CCDCDFFFFFFFGGGGGGGGGGHHHHHHHHHHHHHHHHHHHHHHHHHHHHHGGHHHHHHHHHHIHHHHHHHHHHHHHHHHHHHHHHGHHHHHHHGGGGHHHHHHHHHHHHHHHHHHHHHHHHHHHHHHHHHHHHGHHHHHHHHHHHHHHHHHHHHHHHHHHHHHHHHHHGHHHHHHHHHHHGGHHHHHHHHHHHHHHHHHHHHHHHHHHHHHHHHHHHHHHHHHHHGHHGHHHHFHHGHHHHGHHHHHGGH
@M05620:45:000000000-G6HP7:1:1101:14618:8070 1:N:0:124
AGATTACTGCAACAGTTCCCCCTGGACCTGGAAAAGTTTCTTGCCTGGCTTACAGAAGCTGAAACAACTGCCAATGTCCTACAGGATGCTACCCGTAAGGAAAGGCTCCTAGAAGACTCCAAGGGAGTAAAAGAGCTGATGAAACAATGGCAAGTAAGTCAGGCATTTCCGCTTTAGCACTCTTGTGGATCCAATTGAACAATTCTCAGCATTTGTACTTGTAACTGACAAGCCAGGGACAAAACAAAGAT
+
ABCCCFFFFFFFGGGGGGGGGGGGHHHHHHGHHHHHGHHHHHHHHHHHHHHHHHHHHHHHHHHHHHHHHHHHHHHHHHHHFHHHHHHHHHFGHHGGEEGGGHGGHHHHGHHHHHHHHHHHHHHGEFEFHFHHHGHHHHGHHHHHHHHHHHHHHGHHHHHHHGFGHHHHHHGGGGGHHHHHHHHHHGHGHHHHGHHHHGFFHHHHHHHHHHHHHHHHHFHHHGHHHHHHHGHHHGFFGGGGGGFFGGGGFGB
@M05620:45:000000000-G6HP7:1:1101:23818:8071 1:N:0:124
ATCTCTATCTCCTAAAAACCTGTTTAGATTTGGAGATAGACCTTCAGGTTTTTCATCATTTTCTGCATGAATTATACATTGACCACGTTCCAGCGTGGTCAGTTTGCAGCATTCTGTTATTTTGTTTGACAGAGTGTCTTGTTGAGAACATATGTAGGACATGATTTTTTCCTGCAACAGGGAAAATAAAGTATAAGTTTTAAAGATTTATTCTTTAATAAAGGATCTCAAAGCCAGCTTTAGAAAAAGGA
+
BBBBAFFFFFFFGGGGFGGGFGHHHHFGHHHHGHFHHFHHHBGFHHHHFHHGEHHGHHFHHHHHHHHHHGGGHHHGFFFHDGHHHHGHGHHHFHGGDGGHHHFHHGFHGHHGHHHHFHHHHHHHHHHHHHHGHHEBGHHHHFHGDGHFGGHHHHHHHHGHHHHDHHHHGCGHHHGGHHHGHF/CEFGFHGG?GGFBGFDGHHBGGHHFHHHHHHHHHHHFHFDFFGGHHHHHHHFFHGFCGHHHHEHHGCC
@M05620:45:000000000-G6HP7:1:1101:14607:8089 1:N:0:124
AGATTACTGCAACAGTTCCCCCTGGACCTGGAAAAGTTTCTTGCCTGGCTTACAGAAGCTGAAACAACTGCCAATGTCCTACAGGATGCTACCCGTAAGGAAAGGCTCCTAGAAGACTCCAAGGGAGTAAAAGAGCTGATGAAACAATGGCAAGTAAGTCAGGCATTTCCGCTTTAGCACTCTTGTGGATCCAATTGAACAATTCTCAGCATTTGTACTTGTAACTGACAAGCCAGGGACAAAACAAAGAT
+
CCCCCFFFFFFFGGGGGGGGGGGGHGHHHHGHHHHHHHHHHHHHHHHGHHHHHHHHHHHHHHHHHHHHHHHHHHHHHHHHHHHHHGHHHHHHHHGFEEGGGHHHHHHHGGHHHHHHHHHHHHHGA?EEHFHHHGHHHHHGHHHHHHHHHHHHHGGFHHHHHHHHHHHHHHGGGGGHHHFHHHHHHHHGHHHHHFHHHHFFHHHHHHHHHHHHHHHGHFHHHHHGHHHHFHHHHGGGGGGGGGGFGGGGGGF
@M05620:45:000000000-G6HP7:1:1101:6556:8134 1:N:0:124
TACCTGTACTGGGGAAGCACACGTCTGAACTCCAGTCACTCTCGCGCATCTCGTATGCCGTCTTCTGCTTGAAAAAAAAAAAAAAAAATAAAAAAAAACTCTGAGAGTGAGGAAAAGGAAGGAAAAAACGGAAAAAATGGTGGGAAATAAAGACCGGTGTGAATAGGGAATGAAATTGGTGGTAGATTGAAATGTCAGGATTACTGAGTGCGAGAGTGGGACTGACGCTAGGAGTTATTGTAGAGTGAGAG
+
CBBCCFFFFFFFGGGGGGGGGGGHHHGHFHHHHGHHHHHHHHHGGGGGGEHHHGGHHHHGEGHGHHHHHHHHHGHGGGGFE><///</022222//--.111111100000.0////.//..:///:-.-...-/.-.0000.-.0.000000:<----..000000./.<0:0000000...0000:00:00000<0/<000:00000:0-.-<-00......00.9..<.0///00<000000000:00
@M05620:45:000000000-G6HP7:1:1101:5475:8146 1:N:0:124
CATCCTGACCCTGAAGTACCCCGGCTTGATTTCTGACATTAGATCGGAAGAGCACACGTCTGAACTCCAGTCACTCTCGCGCATCTCGTATGCCGTCTTCTGCTTGAAAAAAAAAAAAGGTCAGCTGGGGGGCTTTCTTTGTGTAAGCAACGCGACACCTGACAGAAGCATTTTTTAACTAAGTCCTGCTGAGTCATTCCTGAGTTTTTAGCCGCCTTGCTTCTTCTCACAGACTCTCTACTCTCATGCCC
+
BBBBBFFFFFFFFGGGGGGGGGGGGGGGGGFHHGHGHHHHFGFHHEGGGEAGFHHBGFHHHFHFHFHHHHGGHGHHHGGGGGCEEEHCFAHFHFGAEFFDGHHFHGHHBGEEDCGB///?<<1<>GGH.-@A-@AFBFFFF9FB/9/B//;B-;--9@A9B///;//;//;;BFFF.//B/9;;FFFFFFF/A99:BFB/9//.;;BFA.//;ADAFABFFFFF/;9F9BBFBF9/;:9;B9BF///;/F/
@M05620:45:000000000-G6HP7:1:1101:19804:8157 1:N:0:124
ATCTCTATCTCCTAAAAACCTGTTTAGATTTGGAGATAGACCTTCAGGTTTTTCATCATTTTCTGCATGAATTATACATTGACCACGTTCCAGCGTGGTCAGTTTGCAGCATTCTGTTATTTTGTTTGACAGAGTGTCTTGTTGAGAACATATGTAGGACATGATTTTTTCCTGCAACAGGGAAAATAAAGTATAAGTTTTAAAGATTTATTCTTTAATAAAGGATCTCAAAGCCAGCTTTAGAAAAAGGA
+
CCCCCFFFFFFFGGGGGGGGGGHHHHHHHHHHHHHHHHHHHHHHHHHHHHHGGHHHHHHHHIHIIHHHHHHHHHHHHHHHHHHHHHGHHHHHHHGFGGHHHHHHHHHHHHHHHHHHHHHHHHHHHHHHGHHHHHHHHHHHHHHHHHHHHHHHHHHHHHHHHHHHHHHHHGHHHHHHHHHHHGGHHHHHHHHHHHHHHHHHHHHHHHHHHHHHHHHHHGHHHGHHHHHHHHHHHHHHHGHHHHHHHHHHGGG
@M05620:45:000000000-G6HP7:1:1101:19791:8173 1:N:0:124
ATCTCTATCTCCTAAAAACCTGTTTAGATTTGGAGATAGACCTTCAGGTTTTTCATCATTTTCTGCATGAATTATACATTGACCACGTTCCAGCGTGGTCAGTTTGCAGCATTCTGTTATTTTGTTTGACAGAGTGTCTTGTTGAGAACATATGTAGGACATGATTTTTTCCTGCAACAGGGAAAATAAAGTATAAGTTTTAAAGATTTATTCTTTAATAAAGGATCTCAAAGCCAGCTTTAGAAAAAGGA
+
A?ABCFFFFFFFGGGGGGGGGGGHGHHHHHHHHHHHHHHHHHHHHHHHHHHGGHHHHGHHHHHHHHHHHGHHHHHHHHHHHHHHFHGGHHHHHHGFGGGHFGFHHHHGHHHHHHHHHHHHHHHHHHHHGHHHHHGHHHHHHHHHHHHHHGHHHHHHHHHHHHHHHHHHHGHHHHHGHHHHHGGGHHHHGGHHHHHHHFGHHGGHHGHHHHHHHHHHHGHGHHHHHHHHHGFHHFHHHGHHHHHHHGHHGGH
@M05620:45:000000000-G6HP7:1:1101:15878:8225 1:N:0:124
CATCCTGACCCTGAAGTACCCCGGCTTGATTTCTGACATTAGATCGGAAGAGCACACGTCTGAACTCCAGTCACTCTCGCGCATCTCGTATGCCGTCTTCTGCTTGAAAAAAAAAAAAAAAAACAAACCAACAGGCCCCCTACCACCCACATATGCTCTGTCAACACAATCACATATCCCTCTCGACTTTTTCCCATCCACTTCACAGACTATCCCACACGCATTCTGATTTATGACTCCATTCATCTTTT
+
DDDDDFFFFFFFGGGGGGGGGGGGGGGGHHHHHHHHHHHHHHHHHHGGGGHHHHHHHGHHHGHHHHHHHHHHHHHHHHGGGGGFEHGHFGHHHHGGGHGHHHHHHHHHHHHECCFC<</-<-<.<....<::./.:.:---<..0<..<A.00000000000000<.A.000:00000000/</.0-..000/0000/.0<00000<00.0000/<:...---..000<<0000<<00::00000000000
@M05620:45:000000000-G6HP7:1:1101:20496:8233 1:N:0:124
CATCCTGACCCTGAAGTACCCCGGCTTGATTTCTGACATTAGATCGGAAGAGCACACGTCTGAACTCCAGTCACTCTCGCGCATCTCGTATGCCGTCTTCTGCTTGAAAAAAAAAAAAAAAAAAAAAAAAAAAGAAGAAGGAGGAGAATATATATAGCAAAAGAAGAACACTAACTACATTACAGAAAAAAGAGTAGTAGAGCAAAAGCAAGCAAACAAGAAAAAACACAAAATAATAGGGAAACAAAAGA
+
CABCCFFFFFFFGGGGGFGGGGGGGGGFHGHHHHHGHHHHGHGHHHGEFGGHHGHGHGGHHGHGHHHHHHGHFHHHHHGGGGGFEGHHGEHHHHFEFHGHHHHHHHHGHHGGGGGB>//------:-------.../0//.......:000:000:00:00//.:/0////0/0:000000:000000/.-../0000000000/0//.0/;.//0:../;///.-.....:.0000000./..//.../:
@M05620:45:000000000-G6HP7:1:1101:9959:8253 1:N:0:124
AAACCAAGCAGACACTCACCAGAAGACATGAGGTCAGCTAGATCGGAAGAGCACACGTCTGAACTCCAGTCACTCTCGCGCATCTCGTATGCCGTCTTCTGCTTGAAAAAAAAAAAAACAATATAAAACCCTCTATACAATATTCTCCCCTCAAACTACACATCTACTAACCACACCCCATACCCCACCCAACGCCTCCGGCCCTCTCTCACTCAACCACCCTTCTGTCCCCATCCTCTACCTCCCCCTTC
+
CCCCCCCFCFFFGGGGGGGGGGHHHHHHHHGHHHHHHHHHHGHHHGGGGHHHHHHHGHHHGHHHHHHHHHHHHHHHHGGGGGGCDHHGGHHHHGGGHGGHHHHHHHHHGHGGGGD/<<//?11111>11..0.01111100000=000/</..0<00000::0:0000000.0.....9.///:9;........9-....-9-9..//090000/0/...9..//000:00.9;;.000:0000....-.:
@M05620:45:000000000-G6HP7:1:1101:18848:8286 1:N:0:124
ATCTCTATCTCCTAAAAACCTGTTTAGATTTGGAGATAGACCTTCAGGTTTTTCATCATTTTCTGCATGAATTATACATTGACCACGTTCCAGCGTGGTCAGTTTGCAGCATTCTGTTATTTTGTTTGACAGAGTGTCTTGTTGAGAACATATGTAGGACATGATTTTTTCCTGCAACAGGGAAAATAAAGTATAAGTTTTAAAGATTTATTCTTTAATAAAGGATCTCAAAGCCAGCTTTAGAAAAAGGA
+
CDDEDFFFFFFFGGGGGGGGGGHHHHHHHHHHHHHHHHHHHHHHHHHHHHHGGHHHHHHHHIIIHHHHHHHHHHHHHHHHHHHHHHGHHHHHHHGGGGHHHHHHHHHHHHHHHHHHHHHHHHHHHHHHHHHHHHGHHHHHHHHHHHHHHHHHHHHHHHHHHHHHHHHHHGHHHHHHHHHHHGGHHHHHHHHHHHHHHHHHHHGHHHHHHHHHHHHHHGHHHHHHHHHHHHHHHHHHHGHHHHHFHHHHGGH
@M05620:45:000000000-G6HP7:1:1101:14303:8289 1:N:0:124
ATCTCTATCTCCTAAAAACCTGTTTAGATTTGGAGATAGACCTTCAGGTTTTTCATCATTTTCTGCATGAATTATACATTGACCACGTTCCAGCGTGGTCAGTTTGCAGCATTCTGTTATTTTGTTTGACAGAGTGTCTTGTTGAGAACATATGTAGGACATGATTTTTTCCTGCAACAGGGAAAATAAAGTATAAGTTTTAAAGATTTATTCTTTAATAAAGGATCTCAAAGCCAGCTTTAGAAAAAGGA
+
CDDCDFFFFFFFGGGGGGGGGGHHHHHHHHHHHHHHHHHHHHHHHHHHHHHGGHHHHIHHHIHHIHHHHHHHHHHHHHHHHHHHHHGHHHHHHHGFGGHHHHHHHHHHHHHHHHHHHHHHHHHHHHHHHHHHHHHHHHHHHHHHHHHHHHHHHHHHHHHHHHHHHHHHHGHHHHHHHHHHHGGHHHHHGHHHGHHHHHHHHHHHHHHHHHHHHHHHHHHHHHHGHHHHHHHHHHHHHGHHHHHHHHHHGGH
@M05620:45:000000000-G6HP7:1:1101:18848:8307 1:N:0:124
ATCTCTATCTCCTAAAAACCTGTTTAGATTTGGAGATAGACCTTCAGGTTTTTCATCATTTTCTGCATGAATTATACATTGACCACGTTCCAGCGTGGTCAGTTTGCAGCATTCTGTTATTTTGTTTGACAGAGTGTCTTGTTGAGAACATATGTAGGACATGATTTTTTCCTGCAACAGGGAAAATAAAGTATAAGTTTTAAAGATTTATTCTTTAATAAAGGATCTCAAAGCCAGCTTTAGAAAAAGGA
+
ABBBBFFFFFFFGGFGGGGGGGHHHHHHHHHHHFHHHHHHHHHHHHHEHHHGGHHHHHHHHHHHHHHHHHHHHHHHHGHHHHHHHHGHHHHHHHGFGGHHHHHHHGHHHHHHHHHHHHHHHHHHHHHHHHHHGHHHHHHHHHHHHHHHHHHHFHGFHHHGHHHHHHHHHGHHHHHFBGHHHGGHHHGHH1FHGH1GHGHHHHHHHGHHHGHHHHHHHDGHGGHHHHHHHHGHGHHHHGHHHHGHFFHHGGC
@M05620:45:000000000-G6HP7:1:1101:14300:8308 1:N:0:124
ATCTCTATCTCCTAAAAACCTGTTTAGATTTGGAGATAGACCTTCAGGTTTTTCATCATTTTCTGCATGAATTATACATTGACCACGTTCCAGCGTGGTCAGTTTGCAGCATTCTGTTATTTTGTTTGACAGAGTGTCTTGTTGAGAACATATGTAGGACATGATTTTTTCCTGCAACAGGGAAAATAAAGTATAAGTTTTAAAGATTTATTCTTTAATAAAGGATCTCAAAGCCAGCTTTAGAAAAAGGA
+
BBCCCFFFFFFFGGGGGGGGGGHHHHHHHHHHHHHHHHHHHHHHHHHHHHHGGHHHHIIIHHIHIHHHHHHHHHHHHHHHHHHHHHGFHHHHHHGGGGHHFHHHHHHGHHHHHHHHHHHHHHHHHHHHHHHHHHHHHHHHHHHHHHHHHHHHHHHHHHHHHHHHHHHHHGHHHHHHHHGHHGGHHHHHHHHHHHHHHGHHHGGHHHHHHHHHHHHHHHHHHHHHHHGHHGHHHHHHHGFHHHHHGGGHGGG
@M05620:45:000000000-G6HP7:1:1101:23628:8315 1:N:0:124
TACCTGTACTGGGGAAGAGCACACGTCTGAACTCCAGTCACTCTCGCGCATCTCGTATGCCGTCTTCTGCTTGAAAAAAAAAACCCTTTCCCTCGTTTTCCTTTTGCCGCATTCTGTTATTTTGTTTGCCATATTTTCTTTTTGAGAAACTCTTTCTAACATTATTTGTTCCTTCACCATTTCAAATACAGTATAAGTTTTCAATATTTATTCTTTAATACATGCTCTCCACGCCAGCTTTCTAAAAATGA
+
BAAAAFFFFFFFEGFGGGFGFGGFGGHGGGFHHHHFHFHHHFGHHGGGGAG0FFFF1ECFFE1>GCFH@GEHHGG531//E/////?BCGGF32/?///222B323B2<<>/?2F22@>G2DF10?F01?11?1@@FG1D1FF-<>.110>100<0000<<<0000=0=/==000000:00000;0:;0<000:000;0;00;;00;B90C0;0;CFFC090B0BF0;B90/.;.9-;BBBB//////.9/
@M05620:45:000000000-G6HP7:1:1101:24312:8380 1:N:0:124
ATCTCTATCTCCTAAAAACCTGTTTAGATTTGGAGATAGACCTTCAGGTTTTTCATCATTTTCTGCATGAATTATACATTGACCACGTTCCAGCGTGGTCAGTTTGCAGCATTCTGTTATTTTGTTTGACAGAGTGTCTTGTTGAGAACATATGTAGGACATGATTTTTTCCTGCAACAGGGAAAATAAAGTATAAGTTTTAAAGATTTATTCTTTAATAAAGGATCTCAAAGCCAGCTTTAGAAAAAGGA
+
CCCCCFFFFFFFGGGGGGGGGGHHHHHHHHHHHHHHHFHHHHHHHHHHHHHGGHHHHHHHHHHHHHHHHFHHHHHHHHHHHHHHGHGHHHHHHHGGGGHHHHHHHHHHHHHHHHHHHHHHHHHHHHHHHHHHHHHHHHHHHHHHHHHHHHHHHHHHHGHHHHGHHHHHHGHHHHHHHHHHHGGHHHHHHHHHHHHHHHHHHHHHHHHHHHHHHHHHHHHHHHHHHHHHHHHHHHHHHGHHHHHHHHHHGGH
@M05620:45:000000000-G6HP7:1:1101:6888:8410 1:N:0:124
TACCTGTACTGGGGAAGCATTTGAATATCCCCCCATGGTGATGGGGACGGAGAACTGCACCATAAACACAGGCAACGTGCCTAACTTTCCCGGGAAGATGAAGTCAAAGAGCGACCACAGCTCTCGGAGGTTATTTTGCATCGGTGAGCCAGACAGAATGATCCGATGAGGGGTGCGAAACTATTTGAGGAAAGGAAGCACCTTTTTATTAAATTTACCTTTTAGCAATCGCCATTCCTAACCTAAAGATC
+
BBBBBFFFFFFFGGGGGGGGGGHG5FGHHHHGGGGHHHHHHHHHHGGGGGGGGHHHHHGHHHHHHHHHHHHHGHHHGHHHHHHFHHHHHHHGGGGGGHHHHHHHHHHHHHHGGGGGGHHHHHHHHGGGGGCGHHHHHHHHHHGGGGGHHHHHHGHHHHHHHHHHHGGGHGHGGCAFGGAGGGGGGGGGGF:FGGGGGGGFFFFFFFFFFFFFFFFFFFFFFFFFFFFFFFAEFFFFFFFFFFFFFFFFFFF
@M05620:45:000000000-G6HP7:1:1101:6882:8430 1:N:0:124
TACCTGTACTGGGGAAGCATTTGAATATCCCCCCATGGTGATGGGGACGGAGAACTGCACCATAAACACAGGCAACGTGCCTAACTTTCCCGGGAAGATGAAGTCAAAGAGCGACCACAGCTCTCGGAGGTTATTTTGCATCGGTGAGCCAGACAGAATGATCCGATGAGGGGTGCGAAACTATTTGAGGAAAGGAAGCACCTTTTTATTAAATTTACCTTTTAGCAATCGCCATTCCTAACCTAAAGATC
+
BBBBBFFFFFFFGGGGGGGFGGHDEGGHHHHGGGGHHHGHHHHHHGGGGGGGGHHHHHGHHHFHHHHHHHHHGHHHGHHHHHHHHHHHHHHGGGGGGHHHHHHHHHHHHHHHGGGGGHGHHHHHHGGGGGEHHHHHHHHHHHGGGGGHHHGHHGHHHHHHHHHHHGGGFHHGGGGGGGGGGGGGGGGGEFCFFFGGFGGGFFFFFFFFFFFBFFFFFFFFFFFFFFFFFFEFFFFFFFFFBFFFFFFFFFF
@M05620:45:000000000-G6HP7:1:1101:13187:8479 1:N:0:124
ATCTCTATCTCCTAAAAACCTGTTTAGATTTGGAGATAGACCTTCAGGTTTTTCATCATTTTCTGCATGAATTATACATTGACCACGTTCCAGCGTGGTCAGTTTGCAGCATTCTGTTATTTTGTTTGACAGAGTGTCTTGTTGAGAACATATGTAGGACATGATTTTTTCCTGCAACAGGGAAAATAAAGTATAAGTTTTAAAGATTTATTCTTTAATAAAGGATCTCAAAGCCAGCTTTAGAAAAAGGA
+
CDDDDFFFFFFFGGGGGGGGGGHHHHHHHHHHHHHHHHHHHHHHHHHHHHHGGHHHHIHHHIHIIHHHHHHHHHHHHHHHHHHHHHGHHHHHHHGGGGHHHHHHHHHHHHHHHHHHHHHHHHHHHHHHHHHHHHHHHHHHHHHHHHHHHHHHHHHHHHHHHHHHHHHHHGHHHHHHHHHHHGGHHHHHHHHHHHHHHGHHHHHHHHHHHHHHHHHHHHHHHHGHHHHHHHHHHHHHHGHHHHHHHHHHGGH
@M05620:45:000000000-G6HP7:1:1101:4337:8486 1:N:0:124
CATCCTGACCCTGAAGTACCCCGGCTTGATTTCTGACATTAGATCGGAAGAGCACACGTCTGAACTCCAGTCACTCTCGCGCATCTCGTATGCCGTCTTCTGCTTGAAAAAAAAAAATTATTTTGTTTGACAGAGTGTCTTGTTGAGAACATATGTAGGACATGATTTTTTCCTGCAACAGGGAAAATAAAGTATAAGTTTTAAAGATGTATTCTTTATTAAAGGATCTCAAAGCCAGCTTTAGAAAAAGG
+
B@AAAFFFFCFFGGGGGGGGGGGGGGGGHHHHHGHHHHHHHHFHHEGEFEFHFHGFHEHHHGHFGHGHHHGGBGHGHGGGGEEE/FGHGDHHGHGEEGGDFG?GHFAB?EFE><B//0?<11?FG0<CFH1GGCF=><1=F11>GD1.0<<GDGFHGHBGHGHCDDC;;0;G00;G/0CF/...../;CFFB;BBFFGF0FFB00;B00;CF00;;9000;0;B/./;F//B//;;9AE/;F/B/9/.9A.
@M05620:45:000000000-G6HP7:1:1101:13169:8487 1:N:0:124
ATCTCTATCTCCTAAAAACCTGTTTAGATTTGGAGATAGACCTTCAGGTTTTTCATCATTTTCTGCATGAATTATACATTGACCACGTTCCAGCGTGGTCAGTTTGCAGCATTCTGTTATTTTGTTTGACAGAGTGTCTTGTTGAGAACATATGTAGGACATGATTTTTTCCTGCAACAGGGAAAATAAAGTATAAGTTTTAAAGATTTATTCTTTAATAAAGGATCTCAAAGCCAGCTTTAGAAAAAGGA
+
AABBBFFFFFFFGGGGBGGGGGHHHH54DGHFHBCGGBG5GGHHHGHGHHHGGH5FHHHHFHHHHHHHHFHHHHHHHHHHGFHHHHGHHHHHHHGEFGHHGHHHHHHHHHHHHHHHHHHHHHHHHHHHFHFHHHFGHHHHHGGHFHABGHHHHHHFHHHHHHH2GHHHHGHHHHHHHHHHHGGHHHHHHHHHHHDHHGHGHGHFHHHHHHHHHHHHHGHFFHFFBGFHHHHHGGHHHGHHHHHHHGGF?FG
@M05620:45:000000000-G6HP7:1:1101:13206:8487 1:N:0:124
ATCTCTATCTCCTAAAAACCTGTTTAGATTTGGAGATAGACCTTCAGGTTTTTCATCATTTTCTGCATGAATTATACATTGACCACGTTCCAGCGTGGTCAGTTTGCAGCATTCTGTTATTTTGTTTGACAGAGTGTCTTGTTGAGAACATATGTAGGACATGATTTTTTCCTGCAACAGGGAAAATAAAGTATAAGTTTTAAAGATTTATTCTTTAATAAAGGATCTCAAAGCCAGCTTTAGAAAAAGGA
+
BABBBFFFFFFFGGGGFGGGGGHHHHHHHHHHHHHHHHHHHHHHHHHHHHHFGHHHHHHHHHHHHHHHHHHHGHHHHHHHGHHHHHGHHHHHHHGGGGHHGHHHHHHGHHHHHHHHHHHHHHHHGGHHHHHHHHBGHHHHHFHHHHHHHGHHHHHHHHHHFHHHHHHHHGHHHHHHHHHHHGGHHHHHHHHHHHHHH>GHGGGGHHGHHHHGHGHHHHHGDHGHHHGHHGHHHHHHHGFHHHHGHFFHG?C
@M05620:45:000000000-G6HP7:1:1101:11513:8503 1:N:0:124
AAACCCAGAAGACATGAGGTCAGCTAGATCGGAAGAGCACACGTCTGAACTCCAGTCACTCTCGCGCATCTCGTATGCCGTCTTCTGCTTGAAAAAAAAAAAATGGAAAAGAACAAAAGGATGGGAGGAGAGGGGGAGGAGAGGTGAAGAAGAGAGAAGAGGAGGATGGAGAGAGGAAAAGTAAAGGAGAGGAGTAGAGGAACGAGGAGAAGAGCAGTAGGAAGGAATGGGGAGAGGGAGGAACAGGAGAG
+
AA?AA?1AAFFBCGFG1AEBFGHHCEDCFDFAF0AGCF1BGCEHHFGHHGF1FGCBGFGDDGHCGGGC//DGA//BGF@EEEGGHHF1GD1>FG1C>//<///0<111100??000000/011//0/-......-----...../.0000/99./..///....;./9.//;.....-/-///9///---;----/;/;---------9--9/--//;/////---////---------------/----9
@M05620:45:000000000-G6HP7:1:1101:22850:8584 1:N:0:124
TACCTGTACTGGGGAAGCATTTGAATATCCCCCCATGGTGATGGGGACGGAGAACTGCTCCATAAACACAGGCAACGTGCCTAACTTTCCCGGGAAGATGAAGTCAAAGAGCGACCACAGCTCTCGGAGGTTATTTTGCATCGGTGAGCCAGACAGAATGATCCGATGAGGGGTGCGAAACTATTTGAGGAAAGGAAGCACCTTTTTATTAAATTTACCTTTTAGCAATCGCCATTCCTACCCTAAAGATC
+
CCCCCFFFFFFFGGGGGGGGGGHHHHHHHHHGGGGHHHGHHHHHHGGGGGGGGHHHHHHHHHHHHHHHHHHHGHHHGHHHHHHHHHHHHHHGGGGGGHHHHHHHHHHHHHHHGGGGGHHHHHHHHGGGGGGHHHHHHHHGHHGGGGGHHHHHHGHHGHHHHHHHHGGGHHHGGEFGGGGGGGGGGGGGGGFGGGGGGGGGGFFFFFFFFFFFFFFFFFFFFFFFFFFFFFFFFFFFFFFFFFFFFFFFFFF
@M05620:45:000000000-G6HP7:1:1101:8356:8672 1:N:0:124
TACCTGTACTGGGGAAGCGTGTAGCAATCGCCATTCCTACCCTAAAGATCGGAAGAGCACACGTCTGAACTCCAGTCACTCTCGCGCATCTCGTATGCCGTCTTCTGCTTGAAAAAAAAAACATCTGGGGGTCTTTCTTTGCGTAAGCAACGACAAACCTGAAAGAAGCATTTTTTAACTAAGTCCTGCTGAGTCATTCATGATTTTTTAGCCGCCTTGCTTCTTCTCACAGACTCTCTCCTCTCATGCCC
+
BBBBBFFFFFFFGGGFGGGEFEGHHHHHHFGGAFGFHFHHFHHHHHHHHHHGGGGGHGEHHHGFHFFHHHHHHGHFGFHHHFHGGGGCFCHHHFGHHHHGGGFFHHHGHFF0GGHCDGG?//<1?111F/--.FGH1000=0-<DA.<DBGCE-:AGHEFFB0C0;.CFFGFCFF-.9BB00/;C0BBFGF/.;/9BFFF////;FF/B9/;F?--9.//BB//9//;9;///;B//9F/BFFB/;/:///
@M05620:45:000000000-G6HP7:1:1101:8493:8701 1:N:0:124
ATCTCTATCTCCTAAAAACCTGTTTAGATTTGGAGATAGACCTTCAGGTTTTTCATCATTTTCTGCATGAATTATACATTGACCACGTTCCAGCGTGGTCAGTTTGCAGCATTCTGTTATTTTGTTTGACAGAGTGTCTTGTTGAGAACATATGTAGGACATGATTTTTTCCTGCAACAGGGAAAATAAAGTATAAGTTTTAAAGATTTATTCTTTAATAAAGGATCTCAAAGCCAGCTTTAGAAAAAGGA
+
AAABCFFFFFFFGGGGGGGGGGGHHHHHHHHHHFHGHHHHHHHHHHHHHHHGGHHHHGHIHHIHHHGHHGHHHGHGHHHHHHHHGHFBGHHHHHGEEGGHFHFHHHHFHHGHHHHHHHGHHHHGGHHHGGGHHHFGFHHHHHHHHHGGHFHFHHHHHHHHGHHGHHHHHGHHHHHGHHHHHGGGHGHGHGHGGHGHHFGHHGFGHGHHHHHHHHHHGGHGGGGHHHGHFHHFHGGHHGHHHGHHFFFGGGF
@M05620:45:000000000-G6HP7:1:1101:14448:8730 1:N:0:124
CATCCTGACCCTGAAGTACCCCGGCTTGATTTCTGACATTAGATCGGAAGAGCACACGTCTGAACTCCAGTCACTCTCGCGCATCTCGTATGCCGTCTTCTGCTTGAAAAAAAAAAAATCACCTAAACCCCTCACCGCCAACAACCCCAGATCAACACCATCCCCACTCCCACTCCTGCAGTGACACCTACACCCATTGTCCACCGATACTAACTCCCTTCCTTTCCGCTGTATAGCTCTGCATGAACCAT
+
CCCCCFFFFFFFGGGGGGGGGGGFGGGGHHHHHHGHHGHHHGHHHHGGGGHHHHHHHGHHHGHHHHHHHHHHHHHHHHGGGGGGGHHHGGHHHHGFGHGGHHHHHGGHHHHE<BB/>/0111?111>10....0<0.-<--..........::0;/0...:0..9/..//./..//;00/0009900./0;0//../0000000..----000000;./0//00;00...-90000009090;00000..0
@M05620:45:000000000-G6HP7:1:1101:16314:8764 1:N:0:124
ATCTCTATCTCCTAAAAACCTGTTTAGATTTGGAGATAGACCTTCAGGTTTTTCATCATTTTCTGCATGAATTATACATTGACCACGTTCCAGCGTGGTCAGTTTGCAGCATTCTGTTATTTTGTTTGACAGAGTGTCTTGTTGAGAACATATGTAGGACATGATTTTTTCCTGCAACAGGGAAAATAAAGTATAAGTTTTAAAGATTTATTCTTTAATAAAGGATCTCAAAGCCAGCTTTAGAAAAAGGA
+
ABBBBFFFFFFFGFGGEGGGGGHHHFGFGHGFHEGBH5GHHHHHHHHGHHHGGHFHHBHHHHHHGHDGHFGHGHHBHDHHHBHHCGGHHHHHHHGEGGHHHHHHHHHFHHHHHHHHHHHHHHHHHHHHHHHHHFHHHHHHHHHHBGHHH3GGHGHHHHGHFGGDHHHHHGHHHHG2<FHHFFGGHBFH1FHHFHHHHHGHHGF1FFFGHHHHHHHHHGHF0=DGCGGHHGG0GHHHHGHHHHFGGBGHGGG
@M05620:45:000000000-G6HP7:1:1101:16333:8775 1:N:0:124
ATCTCTATCTCCTAAAAACCTGTTTAGATTTGGAGATAGACCTTCAGGTTTTTCATCATTTTCTGCATGAATTATACATTGACCACGTTCCAGCGTGGTCAGTTTGCAGCATTCTGTTATTTTGTTTGACAGAGTGTCTTGTTGAGAACATATGTAGGACATGATTTTTTCCTGCAACAGGGAAAATAAAGTATAAGTTTTAAAGATTTATTCTTTAATAAAGGATCTCAAAGCCAGCTTTAGAAAAAGGA
+
CEDEEFFFFFFFGGGGGGGGGGHHHHHHHHHHHHHHHHHHHHHHHHHHHHHGGHHHHIHHHHIIIHHHHHHHHHHHHHHHHHHHHHGHHHHHHHGGGGHHHHHHHHHHHHHHHHHHHHHHHHHHHHHHHHHHHHHHHHHHHHHHHHHHHHHHHHHHHHHHHHHHHHHHHGHHHHHHHHHHHGGHHHHHHHHHHHHHHHHHHHHHHHHHHHHHHHHHHHHHHHHHHHHHHHHHHHHHHGHHHHHHHHHHGGH
@M05620:45:000000000-G6HP7:1:1101:16320:8790 1:N:0:124
ATCTCTATCTCCTAAAAACCTGTTTAGATTTGGAGATAGACCTTCAGGTTTTTCATCATTTTCTGCATGAATTATACATTGACCACGTTCCAGCGTGGTCAGTTTGCAGCATTCTGTTATTTTGTTTGACAGAGTGTCTTGTTGAGAACATATGTAGGACATGATTTTTTCCTGCAACAGGGAAAATAAAGTATAAGTTTTAAAGATTTATTCTTTAATAAAGGATCTCAAAGCCAGCTTTAGAAAAAGGA
+
BBBBBFFFFFFFGGGGGGGGGGHHHHHHHHHHHFHHHHHHHHHHHHHGHHHGGHHHHHHHHHHHHHHHHDGHHFHFHHHHGHHHGHGHHHHHHHGGGGHHHHHHHHHFGHHHHHHHHHHHHHHHHHHHHHHHHHGHHHHHHHHHHHGHHHHHHHHHHHHHHHHHHHHHHGHHHHGF<GFHHGGHHFGHFHHHHHFHHFDHHHHGHBDHHGHHHHHHHGH0DFHHCGFHHFHH0CGGHGHHHHHGHHHHDGG
@M05620:45:000000000-G6HP7:1:1101:26762:8800 1:N:0:124
TACCTGTACTGGGGAAGCGTGTAGCAATCGCCATTCCTACCCTAAAGATCGGAAGAGCACACGTCTGAACTCCAGTCACTCTCGCGCATCTCGTATGCCGTCTTCTGCTTGCAAAAAAAACACACTCACTTCCTGTCTAATTCACCTCCTCTCTGCTCACTGCTTGTTACTTTCGCCCATCCTTATATCACCAGTATTACTCTCTTGGCTTACACTGCTATGTCATCTCGCAGCGCCCACCTCTGCTCCCC
+
BBBBBFFFFFFFGG2AEFGFGGHGHBHHHGGG2BFGHH5GHHHHHBGBFGHGFFEAGH3FAGEGHHG5FHHHHHFHHHHHHHH>FFG?EEFHHFGHGHGGGGHFHHHGHHH/3B3?FB/BB/0//2221111111?111111?11110.0<101111<11000000.0=00=00.....::.000000000/0.000;00000;0000//.909009000000009000..-.-9-9-...9.//////..
@M05620:45:000000000-G6HP7:1:1101:5361:8815 1:N:0:124
TACCTGTACTGGGGAAGCATTCCTACCCTAAAGATCGGAAGAGCACACGTCTGAACTCCAGTCACTCTCGCGCATCTCGTATGCCGTCTTCTGCTTGAAAAAAAAAAAATCAAAAACTCCCAGCGATTTAAAGCGCTGCTGACACCCTGGCCAGGCCGTCGGACCTCACCTCTTTCGTCCTCTTGCGTCTCCCATTTGCGCCTTCTCAGCACTCGTCCTTGGAACTGCCCCTCCCGCGACATACCACGAAT
+
BBBBBFFFFFFFGECGGGGGGGHHHHHHHGGGGFHHHGEGEFHHHHGHEHHHEHHHHHHGHFGHHHHFGGGGGGFEHHGGGHGHFGGGHGHHBGHGBGHGHHGGGC<//02<2<2?C111/010//...=1>11.<.-.000/00...<.;.;.;..--:----9/0/.90;0000...;C00/9/-9-..9/9/9///-99.9//9////.:/.;...9//;//////;99.;..-----./////.-..
@M05620:45:000000000-G6HP7:1:1101:25518:8868 1:N:0:124
AAACCAAGAAGACATGAGGTCAGCTAGATCGGAAGAGCACACGTCTGAACTCCAGTCACTCTCGCGCATCTCGTATGCCGTCTTCTGCTTGAAAAAAAAAAAAAACACCACAAACACGCCAACAAAAACACAGCTCTTAGAACCCCAGATCAATACATGAATAGCTGACCTCTTTTTCCCTCTGTTCGTACGTATCGACCCTTCATCAACACTGTGCCTGGGAACAACACCACCGTAACCAAAACACAATT
+
BBBBAA>FFFFFGGGGFFGBGGHGHGHHHHGEFGGFHGHHHHGHHHGHGHHHHGHFGHHHHFHEGGFEFEHFHFGHHHHGGGHGEGHEHFGFHHHHGGGGE><<///?/////0/0<.-..-.<..........0<000;0;0.:....0::000/0000000;9000;/0000009;000//;9;0.9/.-.9/..9--;/9./;/////./:///99/..9/...;.9..;....../9.9:9.9../9
@M05620:45:000000000-G6HP7:1:1101:15743:8872 1:N:0:124
TACCTGTACTGGGGAAGCATTTGAATATCCCCCCATGGTGATGGGGACGGAGAACTGCTCCATAAACACAGGCAACGTGCCTAACTTTCCCGGGAAGATGAAGTCAAAGAGCGACCACAGCTCTCGGAGGTTATTTTGCATCGGTGAGCCAGACAGAATGATCCGATGAGGGGTGCGAAACTATTTGAGGAAAGGAAGCACCTTTTTATTAAATTTACCTTTTAGCAATCGCCATTCCTACCCTAAAGATC
+
BBBBBFFFFFFFGGGGGGGGGGHHGHHHHHHGGGGHHHHHGHHHGGGGGGGGGHHHHHHHHHHHHHHHHGHHGHHHGHHHHFHHHHHHHHHGGGFGGHHHHHFGGHGHHGHHGGGGGHHHHHHHHGGGGGEHEGHHHHHGHHGGGGGHHHHGHGHHHFHHHHHHHGGGGHG?CGGGGGGGGGGGGGGGEFGGGGGGGGGGGFFFFFFFFFFFFFFFFFBFFFFFFFFFFFFFFDEFFFFFFAFFFFFFFFF
@M05620:45:000000000-G6HP7:1:1101:15751:8895 1:N:0:124
TACCTGTACTGGGGAAGCATTTGAATATCCCCCCATGGTGATGGGGACGGAGAACTGCTCCATAAACACAGGCAACGTGCCTAACTTTCCCGGGAAGATGAAGCCAAAGAGCGACCACAGCTCTCGGAGGTTATTTTGCATCGGTGAGCCAGACAGAATGATCCGATGAGGGGTGCGAAACTATTTGAGGAAAGGAAGCACCTTTTTATTAAATTTACCTTTTAGCAATCGCCATTCCTACCCTAAAGATC
+
BBBBBFFDFFFFGCFEAGFFGDGGAFHBGHHGGGGHGFBGDFHHAAEEEE?EEHEFHGHHHHFHH5GHHHHHGGFH?FHGEDGFHFHHEEDECEE/ACGHFDE3BB0FGCBGBCCG?HGHECFHGGGEGGCGDGHHHHGDHHGGGGGHHHHHHEHHHFFHDDGFHGGGGHHC@DGDBFBBGFFGGGGEA/0BBF?F/FFFFEFBFFFFFFF/9FFBFB9BFFFF/BFBFFFFDDFFFFFFF.FFFFBFFFB
@M05620:45:000000000-G6HP7:1:1101:13639:8925 1:N:0:124
CATCCTGACCCTGAAGTACCCCGGCTTGATTTCTGACATTAGATCGGAAGAGCACACGTCTGAACTCCAGTCACTCTCGCGCATCTCGTATGCCGTCTTCTGCTTGAAAAAAAAAAAATTTCTACTTCCCGCTCCCCCCCTTCCCCCCCAGTCCAACCGAGAGACGACGACTCATCTGCCGCTCGCCCCACTCCCCTCCTCCACCCGTCTTCTCTCCATGCATCTTCCGCCCTTCTTTCTCTCCGGCCTTT
+
CCCCCFFFFFFFGGGGGGGGGGGGGGGGHHHHHHHHHHHHHHHHHHGGGGHHHHHHHGHHHGHHHHHHHHHHHHHHHHGGGGGGGHHHGGHHHHGGGGGHHEHHHHHHFHHGCDC</<011111?11<<<<<--..<.<:-.;:CG?--9.0CB00;.---;-;/.--;--:;0900:00--;@---.-.9.99:./..///9;.99.9..:;000/00000000000.999-//0;900000/:--9.00
@M05620:45:000000000-G6HP7:1:1101:22069:9009 1:N:0:124
ATCTATCTCCTAAAAACCTGTTTAGATTTGGAGATAGACCTTCAGGTTTTTCATCATTTTCTGCATGAATTATACATTGACCACGTTCCAGCGTGGTCAGTTTGCAGCATTCTGTTATTTTGTTTGACAGAGTGTCTTGTTGAGAACATATGTAGGACATGATTTTTTCCTGCAACAGGGAAAATAAAGTATAAGTTTTAAAGATTTATTCTTTAATAAAGGATCTCAAAGCCAGCTTTAGAAAAAGGAAG
+
CDDDDFFFFFFFGGGGGGGGGGHGGFHHHHHHHHHHHHHHHHHHHHHHHGGHHHHHHHHHHHHHIHHHHHHHHHHHHHHHHHHHGHHHHHHHGGGGHHHHHHHHHHHHHHHHHHHHHHHHHHHHHHHHHHHHHHHHHHHHHGHHHGHHHHHHGHHHHHHHHHHHHHHGHHHHHHHHHHHGGHHHHGHHG?HHHHHGHHHHGHHFHHHHHHHHHHHHHHHHHHHHHHHGHHHHHHHGHHHHHHHHGGGGHHF
@M05620:45:000000000-G6HP7:1:1101:22087:9016 1:N:0:124
ATCTATCTCCTAAAAACCTGTTTAGATTTGGAGATAGACCTTCAGGTTTTTCATCATTTTCTGCATGAATTATACATTGACCACGTTCCAGCGTGGTCAGTTTGCAGCATTCTGTTATTTTGTTTGACAGAGTGTCTTGTTGAGAACATATGTAGGACATGATTTTTTCCTGCAACAGGGAAAATAAAGTATAAGTTTTAAAGATTTATTCTTTAATAAAGGATCTCAAAGCCAGCTTTAGAAAAAGGAAG
+
BBBBBFFFFFFFGGGGGGGGFGHFGGGHHHHHHHHHHHHHHHHHHHHHHGGHHHHHHHHHHHHHHHHGHHHFHHHHHHHHHHHHGGHHHHGHGGGGHHHHHHHHHHHHHHHHHHHHHHHHHHHHHHHHHHHGHHHHHHHHHHHHHGHHHHHHHHHHHHHHHHHHHHHGHHHHHGHHHHHGGHHGHFHGG?GHHGHFHHHHHHGFHHHHHHHHHGHHHHHHHHHHHHHHHHHHHHHGHHHHHE;GGHGGHHF
@M05620:45:000000000-G6HP7:1:1101:22068:9026 1:N:0:124
ATCTATCTCCTAAAAACCTGTTTAGATTTGGAGATAGACCTTCAGGTTTTTCATCATTTTCTGCATGAATTATACATTGACCACGTTCCAGCGTGGTCAGTTTGCAGCATTCTGTTATTTTGTTTGACAGAGTGTCTTGTTGAGAACATATGTAGGACATGATTTTTTCCTGCAACAGGGAAAATAAAGTATAAGTTTTAAAGATTTATTCTTTAATAAAGGATCTCAAAGCCAGCTTTAGAAAAAGGAAG
+
CDDDDFFFFFFFGGGGGGGGGGHHHHHHHHHHHHHHHHHHHHHHHHHHHGGHHHHHHIIHIHIHHHHHHHHHHHHHHHHHHHHHGHHHHHHHGGGGHHHHHHHHHHHHHHHHHHHHHHHHHHHHHHHHGHHHGHHHHHHHHHHHHHHHHGHHHGHHHHHHHHHHHHHGHHHHHGHHHHHGGHGHHGHHHGHHHHHGHHHHHHHHHHHHGHHHHHHHHHHHHHGHGHHHHGHHHHHGHHHHHHGHHFGGHHF
@M05620:45:000000000-G6HP7:1:1101:15204:9060 1:N:0:124
ATCTCTATCTCCTAAAAAGGAAGAAAGGGGAGGGAAGATCGGAAGAGCACACGTCTGAACTCCAGTCACTCTCGCGCATCTCGTATGCCGTCTTCTGCTTGAAAAAAAAAAAAAACATAACTTATAGGCATCTCATCTCCGCCCTCCTTTATCAAACGTCCAACCGGACATATATCTATGTCTGTTAACACGCCCACTCTTCCATTGCTACATTGATAAGTACGCACTGCCCGTATACGCCGCACCTTGCC
+
BCCCCFFFFFFFGGGGGGGGGGHGBGFHGGGGGEEHGHHHHGGGGHHHHHHHGHHHGHFHHHHHHHHHGHHHHGGGGGGGFHHFGHHHHGEFHGHHHGHHHHBGHHGGGGCC//<<.1>1111110=0000/0=000<<<...--..;00;00000:::...00;---:-0090090000000;0000009.-9-..;/0000:0;00000090000000009...--909.9--.00.:------/00;0
@M05620:45:000000000-G6HP7:1:1101:23937:9067 1:N:0:124
CATCCTGACCCTGAAGTACCCCGGCTTGATTTCTGACATTAGATCGGAAGAGCACACGTCTGAACTCCAGTCACTCTCGCGCATCTCGTATGCCGTCTTCTGCTTGAAAAAAAAAAAAAAACCTCTTTATATCTTTCTTTTTTTCAGCCCCTCTCAACCTGCCCTAATCATTTTTTCCCTCCTTCCTTCTTATCCATTCCTCCTTTTTTCTCCTCCTTTCTTCTTCTCACCTTCTCTCTACTCTCCTTCCC
+
CBBCCFFFFFFFGGGGGGGGGGGGGGGGHHHHHHHGHHHHGHGHHHGGGGGHHHHGHGHHHGHHHHHHHHHHHHHHHHGGGGFFGGHHGGHHHHGFFHGHHHHHHHHHFHFGB@DB></--..0<<00000000==DG0D0<--C00;C....//00;:C...90:/090;9;9B-/;C0/999BFF0;9BF00:0099B00:/900;9/9000/:9B;0;BFFFF0B00.00;9;F090;;0BB/909B/
@M05620:45:000000000-G6HP7:1:1101:19601:9094 1:N:0:124
AAACCAAGAAGACATGAGGTCAGCTAGATCGGAAGAGCACACGTCTGAACTCCAGTCACTCTCGCGCATCTCGTATGCCGTCTTCTGCTTGAAAAAAAAAAAATTCCATCATTCTCTTATTTTGTTTGACAGAGTTTCTTGTTGATCACATATGGAGGACATGATTTTTCACTGCAACCGTGAACCTAAATTATAAGTTTTCAGGATTTATTCTTTACTAACGGATCTCAAAGCCAGCTTTAGACCGAGCC
+
BBCCCCCFFFFFGGGGGGGFGFHHHHHHHHHGGGGHHHGHHHGHHHGFHHHHHHHHHHHHFHHGGGGGF@HHHFGFHHHGFGHGHGHHHHHHGHHHGGGGG//022>22D22?>>2@@2D2>11??00?1G10<?1<1<DF1>0>111<1<<1110<..<<D00==000/0;:CC000;-;...;:;//000;0099;0;00900/9;C00;B0BB00;00;9-.;-FB/B///.9:.////:;//-----
@M05620:45:000000000-G6HP7:1:1101:13323:9128 1:N:0:124
TACCTGTACTGGGGAAGCGTGTAGCAATCGCCATTCCTACCCTAAAGATCGGAAGAGCACACGTCTGAACTCCAGTCACTCTCGCGCATCTCGTATGCCGTCTTCTGCTTGAAAAAAAAAAAAAAAAAAAACAGAAAAAAAACATTTTTGAAAATTGCAAAGTACAGAATAAACACTATACTTGAAGATCATAAGTGATAATGAGTACTACAATGAAGAAGGGAAGAATAAGCCAGAATAAAGTTGAGTGG
+
BABCCFFFFFFFGGGGGGGGGGHHHHHHHGGGGGHHHHGHHHHHHHHGHHHGGGGHHHGHHHGHHHGGHHHHHGHHHHHHHHHGGGGGGGHHHFGHHHHGGGHGHHHGHHHHHHHHGGGGG<><-<-<=--..//:0/.---.;00000-.;000000000/0000000000000.0/:0000;0000000000000;0000000000000000000:0/;....../000000/:.::00000000000.
@M05620:45:000000000-G6HP7:1:1101:3228:9138 1:N:0:124
TACCTGTACTGGGGAAGCATTTGAATATCCCCCCATGGTGATGGGGACGGAGAACTGCTCCATAAACACAGGCAACGTGCCTAACTTTCCCGGGAAGATGAAGTCAAAGAGCGACCACAGCTCTCGGAGGTTATTTTGCATCGGTGAGCCAGACAGAATGATCCGATGAGGGGTGCGAAACTATTTGAGGAAAGGAAGCACCTTTTTATTAAATTTACCTTTTAGCAATCGCCATTCCTACCCTAAAGATC
+
CCCCCFFFFFFFGGGGGGGGGGHHFHHHHHHGGGGHHHGGHHHHHGGGGGGGGHHHHHHHHHHHHHHHHHHHGHHHGHHHHHHHHHHHHHHGGGGGGHHHHHHHGHHHHHHHGGGGGHHHHHHHHGGGFGCHHHHHHGHGHHGGGGGHHHHHHGHHGHHHHHHHHGGGHHHGGEGGGGGDGGGGGGGGGGFGGGGGGGGFFEFFFFFFFFFFFFFFFFFFFFFFFFFFFFFFFFAFFFFFFFFFFFFBFFB
@M05620:45:000000000-G6HP7:1:1101:14759:9156 1:N:0:124
TACCTGTACTGGGGAAGCGTGTAGCAATCGCCATTCCTACCCTAAAGATCGGAAGAGCACACGTCTGAACTCCAGTCACTCTCGCGCATCTCGTATGCCGTCTTCTGCTTGAAAAAAAAAAACACAACCAACACGCCCACTACTTTTCCCCTCCCCCCACTCTTCTCAACTTACAACTCATAACACCCTGCAACCTGTCCTCACCCAACAGTTACGCTACGCAGGCACTTAATTCATGCCACTTTTCGAAC
+
CCBCCFFFFFFFGGGGGGGFGFHGHHHHHGGGGGHHHHHHHHHHHHHHHHHGGGGGHHGHGHGHHHGGFHHHHHHHHHHHHHHGGFGGGGHHHGGHHHHGGGHGHHHGHHGHHHHHGGGGG///0//<<..<...-<-.../<00000<0//.;...--../0000000/000000//00000/0/.:././/9;/.////;/.....:./:///:..9-:-:--...///;9///:////://///-.:.
@M05620:45:000000000-G6HP7:1:1101:14071:9160 1:N:0:124
AAACCCAGAAGACATGAGGTCAGCTAGATCGGAAGAGCACACGTCTGAACTCCAGTCACTCTCGCGCATCTCGTATGCCGTCTTCTGCTTGAAAAAAAAAAAAAACGAATTACCGACACCCAGAGGAGCATAACAATACTACACGCACTTGCATACCTTCCTACCTCGTATCATCATTACGCTCATGATGCATCTATCCCCCTCTTCCGAGATCTACCTACAGCATAGCTACCCCGTGCCCCTCAAACTCT
+
AABCBCCCCFFFGGGGGGGGGGHHHHHHHHHGGGGHHHHHHHGHHHGHHHHHHHHHHHHHHHHGGGGGGGHHHGGHHHHGGGHGHHHHHHHHHHHHEFEGD>/<///////?11//---><.........0000000;;0000/.----0000000/000/00;:00.9./:;0009000.....00000;;0000:9/0..-./00;..--.000:000/000/;0090;:/..-..../....:00000
@M05620:45:000000000-G6HP7:1:1101:25053:9276 1:N:0:124
CATCCTGACATTAGATCGGAAGAGCACACGTCTGAACTCCAGTCACTCTCGCGCATCTCGTATGCCGTCTTCTGCTTGAAAAAAAAAAAAAAATAGATAGATAAATAGGGTGTAGTATTAAAAGGGAATAGAAAAATTTAGGTGAGTGGCGTCGCTGCGAAAATATATGTCGGCATTGATGAGAGAAGCTAAGTGGGAATTGAGAGTAAACCGCGAGTGAATGTATATGGTACGTGAAGATGATTTGTATA
+
CCCCCFFFFFFFGGGGGGGGGGHHHHHHHGHHHGGHHHHHHHHHHHHHHHGGGGGGEHHHGGHHHHGGGHGHHHHHHHGGHHHGGGGF/////?22222222?22D2?200?/1111=111111<..0<1111100.00000=00.00..-.---.;.-----00000000:----00000:00;.0/0009:900..9/0090.090000/------.00000000000000.//..00000000000:0
@M05620:45:000000000-G6HP7:1:1101:10510:9294 1:N:0:124
AGATTACTGCAACAGTTCCCCCTGGACCTGGAAAAGTTTCTTGCCTGGCTTACAGAAGCTGAAACAACTGCCAATGTCCTACAGGATGCTACCCGTAAGGAAAGGCTCCTAGAAGACTCCAAGGGAGTAAAAGAGCTGATGAAACAATGGCAAGTAAGTCAGGCATTTCCGCTTTAGCACTCTTGTGGATCCAATTGAACAATTCTCAGCATTTGTACTTGTAACTGACAAGCCAGGGACAAAACAAAGAT
+
BBABBFFFFFFFGGFGGGGGGGGGHHHHHHGHHHHHHHHHHHHHHHHHHHHHHHHHHHHHHHHHHHHHHHHHHHHHHHHHHHHHHHHHHHHHHHGGGGHHHHFFHHHHGHHHHHGHHHHHFHGGGHGGHHHHHGHHHHHHHGHHHHHHHHHHHGHHHHHHHHHHHHHHHHGGGGGHFHHHHHHHHHHGHHHHHBGHHHHHHHHHHHHHHHHHHHHGHGHHH:G:0C00;C0;:9/CE.CAAACF9EGE/99
@M05620:45:000000000-G6HP7:1:1101:18167:9315 1:N:0:124
TACCTGTACTGGGGAAGCACACGTCTGAACTCCAGTCACTCTCGCGCATCTCGTATGCCGTCTTCTGCTTGAAAAAAAAAAAAAATAAAACAATAAAATAAAAAATATAAAATATGGAAATAAAAAATATAATAAGAGAGGAACTGTATGTCCTCTTTAATTCACTGAAGACGGTAGTAAGACTATGTTATTAACAGAGAGAGAATGTAATGATGAGGTAAGAAAGAAGTTAGAGGGAGGAGGACAGAAAT
+
DCCCDFFFFFFFGGGGGGGGGGGHHHGHGHHHHHHHHHHHHHHGGGGGGEHHHGGHHHHGFGHGHHHHHHHHHHHGGGGGE>></?B2B22//22222222222/02111111111111111=?11-0<1111>1100/.../.00000=000000<00000<00000000/<..<.00000000000000000000///....000000000<000//00000/</./00:000/...-...../9/00:
@M05620:45:000000000-G6HP7:1:1101:16606:9374 1:N:0:124
ATCTCTATCTCCTAAAAACCTGTTTAGATTTGGAGATAGACCTTCAGGTTTTTCATCATTTTCTGCATGAATTATACATTGACCACGTTCCAGCGTGGTCAGTTTGCAGCATTCTGTTATTTTGTTTGACAGAGTGTCTTGTTGAGAACATATGTAGGACATGATTTTTTCCTGCAACAGGGAAAATAAAGTATAAGTTTTAAAGATTTATTCTTTAATAAAGGATCTCAAAGCCAGCTTTAGAAAAAGGA
+
CCDDDFFFFFFFGGGGGGGGGGHHHHHHHHHHHHHHHHHHHHHHHHHHHHHGGHHHHHHHHHIHIHHHHHHHHHHHHHHHHHHHHHGHHHHHHHGGGGHHHHHHHHHHHHHHHHHHHHHHHHHHHHHHHHHHHHHHHHHHHHHHHHHHHHHHHHHHHHHHHHHHHHHHHGHHHHHHHHHHHGGHHHHHHHHHHHHHHHHHHHHHHHHHHHHHHHHHHHHHHHHHHHHHHHHHHHHHHGHHHHGHHHHHGGH
@M05620:45:000000000-G6HP7:1:1101:22704:9530 1:N:0:124
CATCCTGACCCTGAAGTACCCCGGCTTGATTTCTGACATTAGATCGGAAGAGCACACGTCTGAACTCCAGTCACTCTCGCGCATCTCGTATGCCGTCTTCTGCTTGAAAAAAAAAATTCTTCTGTTTCCCAGTATCTCTTGTTCATCACTTACTTCGCACCCTACTCTTCCCTGCATCCCTCCAAATACCGTATACGTTTTAACGATTTATTCTTTCATACATGATCTCCAATCCAGCTTTAGACCAAGGA
+
CCCCCFFFFFFFGGGGGGGGGGGGEFFGFHHHHHGHHHHHGGCGHHGGEEAGHHHHHGHHHGHHHHHEFGFGHHHHFHGGGGG?E@GHGGHGHHGGGHGHGGHHHF0BBEFE/<<>0222>211<111111111<1?1111>11111111>11>11...--../.<0:000/00./00:.0/.//00000..../0.99/:900.9...0090000;0F//////9;////://:///://9/;//....;
@M05620:45:000000000-G6HP7:1:1101:9061:9535 1:N:0:124
AAACCCAGACGACATGAGGTCAGCTAGATCGGAAGAGCACACGTCTGAACTCCAGTCACTCTCGCGCCTCTCGTATGCCGTCTTCTGCTTGCCAAAAAAACAAACCTCCTCGCCTACTCCCACTCGCTCCCCCATCTTCTTCCCCCCTTGCCATTCCTTCCGTCCATTCCTCTTTCTCCCTCTTTTTCTCCCCCTTTCAGCCTTCTCCGCATGTCGCCTTGTCACTACCTCCCCCCCTCCCCACCCCCACC
+
AAAAAAAAA1D1E1EGABGGG1AGHBGFHHHGAFEGHHBGHHGGHHGGHHHHHHFFHHHHHGHFGGG/BACHC>?GFFHEEEGGEH1E@GH/11>0>//>///0//00?0B/////@1<</0<00///?/?/.-0<F11=11100<--</<<=0;;0000/.0...0<;0;;;0;09009/;/90;0/00;;9.9.09000//;CB//-9---//--:--/;//9///-//-::--;---;-;;9-9=---
@M05620:45:000000000-G6HP7:1:1101:22685:9539 1:N:0:124
CATCCTGACCCTGAAGTACCCCGGCTTGATTTCTGACATTAGATCGGAAGAGCACACGTCTGAACTCCAGTCACTCTCGCGCATCTCGTATGCCGTCTTCTGCTTGAAAAAAAAACCATTACTTCTTCCCGATTCCCCCCTGCACCCCCCGACCCCCCCATATAATCTGCCTCCTGTGCGGCTCGGCCTACTCCCTTCCTCCTCCCTTCCTTTCCCCAGTCCTTTTCTGCCCTTCTTTCTTTCTGTCATTT
+
BBBBBFFFFFFFGGGGGGGGGGE2AEEEHFGHH5F5GGHDF5FHHGDDFEHFHHHGHGHHHGHGHHHGHHBGFGFHFH11/E>>E3F1FEGF4G>EGHGHGFHBDFAFFFG</<//?/222@2@@21<?G//<??FGFEC->./<CDD@---;;-.:---:90;090909;B/.;/;9/.99;.-9;9./99;;A9;./;/B.;BA.;;BB/9B/999.;B/;BF9///;/./9.99B/BB/////;/;9:
@M05620:45:000000000-G6HP7:1:1101:16843:9543 1:N:0:124
TACCTGTACTGGGGAAGCATTCCTACCCTAAAGATCGGAAGAGCACACGTCTGAACTCCAGTCACTCTCGCGCATCTCGTATGCCGTCTTCTGCTTGAAAAAAAAAAAAACAACAATCTATAAATATCATAGCACTATTAGTTCTATACCATAATTACTCTCTGCACTTCTATGCAAATATGACACTATCGCTTATAATGTAGCTGCCTAGAGACGTCTATCGACATCCAATAACTCACACGGACGTCACT
+
DCCDDFFFFFFFGGGGGGGGGGHHHHHHHHHHHHHHHGGGGHHHHHHHGHHHGHHHHHHHHHHHHHHHHGGGGGF@GHHGGHHHHGGGHGHHHHHHHGHHHGGGGGC><//??///11111111??11<=>1111<11111111<1000000000000000000000000:00000000:0000000/00.....00000:00000<:00/:00/.../.<0..-..0/00000<000000--<--....0
@M05620:45:000000000-G6HP7:1:1101:9077:9544 1:N:0:124
AAACCCAGAAGACATGAGGTCAGCTAGATCGGAAGAGCACACGTCTGAACTCCAGTCACTCTCGCGCATCTCGTATGCCGTCTTCTGCTTGAAAAAAAAAAAAAAAACTAAAAAAAACAACAAAAAAATCTCGCTAAAAGAAAATCCAAGACATGTCAAAAGGACTATACACAAAAGCAGTCTGGTTATCCGACGGGAAGAAGTATCAACCTAATGCCTGGCAACTGACAAGAACGGAGTCGAACTAAGCT
+
AABBCCCCCFFFGGGGGGGGGGHHHHHHHHHGGGGHHHGHHHGHHHGHGHHHHHHHHGHHHHHGGGGGGEHHHFGHHHHGGGHGHHHHHHHHHHHGGGGGG>//>///1=11<<---.<.<....<--.011.....101.<//100000<//101<1<1:/././/1111:0.../.0/:011/101011..----.<../::<1111/./0011101<../0./:0001.///<..../-..<.0<0/1
@M05620:45:000000000-G6HP7:1:1101:26675:9549 1:N:0:124
ATCTCTATCTCCTAAAAACCTGTTTAGATTTGGAGATAGACCTTCAGGTTTTTCATCATTTTCTGCATGAATTATACATTGACCACGTTCCAGCGTGGTCAGTTTGCAGCATTCTGTTATTTTGTTTGACAGAGTGTCTTGTTGAGAACATATGTAGGACATGATTTTTTCCTGCAACAGGGAAAATAAAGTATAAGTTTTAAAGATTTATTCTTTAATAAAGGATCTCAAAGCCAGCTTTAGAAAAAGGA
+
CCCCCFFFFFFFGGGGGGGGGGHHHHHHHHHHHHHHHHHHHHHHHHGHHHHGGHHHHIHIHIHIIHHHHHHHHHHHHHHHHHHHHHGHHHHHHHGFGGHHHHHHHHHHHHHHHHHHHHHHHHHHHHHHHHGHHHHHHHHHHHHHHHHHHHHHHHHHHHHHHHHHHHHHHGHHHHGGHHHHHGGHHHHHGHGHHHHHHHHHHHHHHHHHHHHHHHHHHGHHHGHHHHHHGHHHHHHHHGHHHHGGHCGGGGG
@M05620:45:000000000-G6HP7:1:1101:16018:9565 1:N:0:124
ATCTCTATCTCCTAAAAACCTGTTTAGATTTGGAGATAGACCTTCAGGTTTTTCATCATTTTCTGCATGAATTATACATTGACCACGTTCCAGCGTGGTCAGTTTGCAGCATTCTGTTATTTTGTTTGACAGAGTGTCTTGTTGAGAACATATGTAGGACATGATTTTTTCCTGCAACAGGGAAAATAAAGTATAAGTTTTAAAGATTTATTCTTTAATAAAGGATCTCAAAGCCAGCTTTAGAAAAAGGA
+
AAABBFFFFFFFGGGGGGGGGGHHHGHHHHHGHGHHHHHHHHHHHHGHHHHGGHHHHGHHHHHHHHHGHHHHHHHHHGHHHGHHGGDHHHHHHHGEGFHHHHHHHHHHHHGHHHHHHHHHHHHHHHHHHHGHHHHHHHHHHHHHHHHHHGHHHHFDHHHHHHHHHHHHHGHHHHGHHHHHHGGHHHHHHHHHHGGGHFFGHHGHGHHHGHHHHHHHHHHHFGFHHHHHHGHFFHHHGGHHHGHEHHHHGGH
@M05620:45:000000000-G6HP7:1:1101:15999:9571 1:N:0:124
ATCTCTATCTCCTAAAAACCTGTTTAGATTTGGAGATAGACCTTCAGGTTTTTCATCATTTTCTGCATGAATTATACATTGACCACGTTCCAGCGTGGTCAGTTTGCAGCATTCTGTTATTTTGTTTGACAGAGTGTCTTGTTGAGAACATATGTAGGACATGATTTTTTCCTGCAACAGGGAAAATAAAGTATAAGTTTTAAAGATTTATTCTTTAATAAAGGATCTCAAAGCCAGCTTTAGAAAAAGGA
+
BCCCCFFFFFFFGGGGGGGGGGHHHGHHHHHHHHHHHGHGHHHHHHHHHHHGGHHHHHHHHHHIHHHHHHHHHHHHHHHHHHHHHHGHHHHGHHGGGGHHHHHHHHHHHHHHHHHHHHHHHHHHHHHHHHHHHHHHHHHHHHHHHHHHHHHHHHHHHHHHHHHHHHHHHGHHHHHHHHHGHGGHHHHHHGHHHHGHHHHHHHHHHHHHHHHHHHHHHHHHHHHHHHHHHHHHHHHGHGHHHHHHHHHGGGH
@M05620:45:000000000-G6HP7:1:1101:18627:9582 1:N:0:124
ATCTCTATCTCCTAAAAACCTGTTTAGATTTGGAGATAGACCTTCAGGTTTTTCATCATTTTCTGCATGAATTATACATTGACCACGTTCCAGCGTGGTCAGTTTGCAGCATTCTGTTATTTTGTTTGACAGAGTGTCTTGTTGAGAACATATGTAGGACATGATTTTTTCCTGCAACAGGGAAAATAAAGTATAAGTTTTAAAGATTTATTCTTTAATAAAGGATCTCAAAGCCAGCTTTAGAAAAAGGA
+
ABCCCFFFFFFFGGGGGGGGGGHHHHHHHHHHHHHHHHHGHHHHHHHHHHHGGHHHHHHHHHIHIHHHHHHHHHHHHHHHHHHHHHGHHHHHHHGGGGHHHHHHHHHHHHHHHHHHHHHHHHHHHHHHHHHHHHHHHHHHHHHHHHHHHHHHHHHHHHFHHHHHHHHHHGHHHHHHHHHHHGGHHHHHHHHHHHHHHHHHHHHHHHHHHHHHHHHHHHHHGHHHHHHHHHHHGHHHHGHHHHGFHHHHGFG
@M05620:45:000000000-G6HP7:1:1101:15986:9584 1:N:0:124
ATCTCTATCTCCTAAAAACCTGTTTAGATTTGGAGATAGACCTTCAGGTTTTTCATCATTTTCTGCATGAATTATACATTGACCACGTTCCAGCGTGGTCAGTTTGCAGCATTCTGTTATTTTGTTTGACAGAGTGTCTTGTTGAGAACATATGTAGGACATGATTTTTTCCTGCAACAGGGAAAATAAAGTATAAGTTTTAAAGATTTATTCTTTAATAAAGGATCTCAAAGCCAGCTTTAGAAAAAGGA
+
BBCCCFFFFFFFGGGGGGGGGGHHHHHHHHHHHHHHHHHHHHHHHHHHHHHGGHHHHHHHHHHHHHHHHHHHHHHHHHHHHHHHHHGHHHHHHHGFGGHHHHHHHHHHHHHHHHHHHHHHHHHHHHHHHHHHHHHHHHHHHHHHHHHHHHHHHHHHHHHHHHHHHHHHHGHHHHHHHHHHHGGHHHHHHHHHHHGHHHHHHHHHHHHHHHHHHHHHHHHHHHHHHGHHHHHHHHHHHGHHHHHHHGHHGFH
@M05620:45:000000000-G6HP7:1:1101:18638:9596 1:N:0:124
ATCTCTATCTCCTAAAAACCTGTTTAGATTTGGAGATAGACCTTCAGGTTTTTCATCATTTTCTGCATGAATTATACATTGACCACGTTCCAGCGTGGTCAGTTTGCAGCATTCTGTTATTTTGTTTGACAGAGTGTCTTGTTGAGAACATATGTAGGACATGATTTTTTCCTGCAACAGGGAAAATAAAGTATAAGTTTTAAAGATTTATTCTTTAATAAAGGATCTCAAAGCCAGCTTTAGAAAAAGGA
+
BBBBBFFFFFFFGGGGGGGGGGHHHHHHHHFGEGHHFHGHHHHHHHHHHHHEGHHHHHHHHHHGHHHHHFHHHHHHHHHHHHGHGHGHHHHHHHGGGGHFHHGHFHHHHHHHGHGFHHHHHHHHFHHHGGHGGHHHHHHHHHHHHHHHHHHHHHHHHHHHHHHHHHHHHGHHHHFHHHHHHGGHGHHHHHHHHGHHHHHGHHFHHHHHHHHHHHGHHHHHGHFHHHHHHGHHHHGEHGHHHHFFCGHADDG
@M05620:45:000000000-G6HP7:1:1101:16637:9611 1:N:0:124
TACCTGTACTGGGGAAGCATTTGAATATCCCCCCATGGTGATGGGGACGGAGAACTGCTCCATAAACACAGGCAACGTGCCTAACTTTCCCGGGAAGATGAAGTCAAAGAGCGACCACAGCTCTCGGAGGTTATTTTGCATCGGTGAGCCAGACAGAATGATCCGATGAGGGGTGCGAAACTATTTGAGGAAAGGAAGCACCTTTTTATTAAATTTACCTTTTAGCAATCGCCATTCCTACCCTAAAGATC
+
CCCCCFFFFFFFGGGGGGGGGGHHHHHHHHHGGGGHHHGHHHHHHGGGGGGGGHHHHHHHHHHHHHHHHHHHGHHHGHHHHHHHHHHHHHHGGGGGGHHHHHHHHHHHHHHHGGGGGHHHHHHHHGGGGGEHHHHHHHHHHHGGGGGHHHHHHGHHHHHHHHHHHGGGHHGGG:EGGGGGGGGGGGGGGGFGGGGGGGGEFEFFFFFFFFFFFFFFFFFFFFFFFFFFFFFFFFFFFFFFFFFFFFFFFFB
@M05620:45:000000000-G6HP7:1:1101:25715:9613 1:N:0:124
TACCTGTACTGGGGAAGCGTGTAGCAATCGCCATTCCTACCCTAAAGATCGGAAGAGCACACGTCTGAACTCCAGTCACTCTCGCGCATCTCGTATGCCGTCTTCTGCTTGAAAAAAAAAAAATATAATGTGCCTTAGCCATGATATTGATTATCAAGGAATACAAACGAATGTGTATGGAAGACGCGACAGAATAGTAACATAGTGGCAGATTATATTAATTTGCGTTGTTATAGTTAGTAGTCCTACCA
+
BBBBBFFFFFFFGGF?EGFEFGHHHHHHHFGGEFHGHHHHHHHHG3FGGHHGGCEHHHHHGGGHHHGFFGHHHHHHH3FGHHHEFGG/E@GHHGDGGHHGGGHGHHFHHH3FGHHHGG/B/<<0?111111111<=11111111<0=00<0<0000<0/./000000..:../000000/00/./.------/:90009/////;9/.....//////////////-..-..///////////9/////./
@M05620:45:000000000-G6HP7:1:1101:28082:9615 1:N:0:124
AGATTACTGCAACAGTTCCCCCTGGACCTGGAAAAGTTTCTTGCCTGGCTTACAGAAGCTGAAACAACTGCCAATGTCCTACAGGATGCTACCCGTAAGGAAAGGCTCCTAGAAGACTCCAAGGGAGTAAAAGAGCTGATGAAACAATGGCAAGTAAGTCAGGCATTTCCGCTTTAGCACTCTTGTGGATCCAATTGAACAATTCTCAGCATTTGTACTTGTAACTGACAAGCCAGGGACAAAACAAAGAT
+
AAABCFFFFFFFGGGGGGGGGGGGHHHHHHHHHHHHGHHHHHHHHHHHHHHHHHHGHHHHHHHHHHHHHHHHHHHHHHHHHHHHGGHHHHHHHHGG/EHHHHHHHHHHGHHHHHHHHHHH3FHGG/EEHHHHHGHHHHGGH?GHHHHHHHHHHGHHHHHHHHHHHHHHHHGGGGGHHHHHHHHHHGHGHGHHGHHHHHHHHHHHHHHHHHHHHHHHHGHHHHHFHHHHFHHHGGGGGGGGGGFFGGGGGGF
@M05620:45:000000000-G6HP7:1:1101:28073:9632 1:N:0:124
AGATTACTGCAACAGTTCCCCCTGGACCTGGAAAAGTTTCTTGCCTGGCTTACAGAAGCTGAAACAACTGCCAATGTCCTACAGGATGCTACCCGTAAGGAAAGGCTCCTAGAAGACTCCAAGGGAGTAAAAGAGCTGATGAAACAATGGCAAGTAAGTCAGGCATTTCCGCTTTAGCACTCTTGTGGATCCAATTGAACAATTCTCAGCATTTGTACTTGTAACTGACAAGCCAGGGACAAAACAAAGAT
+
ABBBBFFFFFFFGGGGGGGGGGGGHHHHHHHHFHHHHHHHHHHHHHHHHHHHHHHHHHHHHHHHHHHHHGHHHHHHHHHHHHHHHHHHHHHHHHGGEFHHHGHFHHHHGHHHHHHHHHHH3FGGGFEGEGHHHGHHHHHHHFGGHHHHHGHHHGHHHHGHHHHHHHHHHHGGGGGHGHHHHHHHHHHGHGHHHHHHHHGGGHHHHHHHGGHHHHHHHHHGHFHFHHHHHFHGHGF:EDEGGGFFFGGGGG;
@M05620:45:000000000-G6HP7:1:1101:25702:9632 1:N:0:124
TACCTGTACTGGGGAAGCGTGTAGCAATCGCCATTCCTACCCTAAAGATCGGAAGAGCACACGTCTGAACTCCAGTCACTCTCGCGCATCTCGTATGCCGTCTTCTGCTTGAAAAAAAAAAAAACAAGGGCGCTTTCTTTATGTAAGCAACGAAACACCTGAAAGAAGCATATTTTCCCTCCTTCCTGCTTAGGCAGTCCTACGTCTTTACCCGCCGTTCTCTTTCTCACATACTCTCTACTCTCCTTCCA
+
AABBBFFFFFFFGGGEEGGAFEFFHHHHHGGGGGHHHHHHHHHHHHHHHHHGGGGHHHHHGHGHHFGHHHHHHGHGHFHHHFHGGEGEGCHFHGGHHHHGFGFFHHHHHHFHHHHHGGGGGC@<.<<0...-<-..==<<000;0:0:0/C:...-/..//;0;0/.//90000;0000;/./9;9;0///////9.9/////.9.9.////;.----.9.///:;;B/9///;BFB;//;///9//;;B/
@M05620:45:000000000-G6HP7:1:1101:22312:9678 1:N:0:124
TACCTGTACTGGGGAAGCGTGTAGCAATCGCCATTCCTACCCTAAAGATCGGAAGAGCACACGTCTGAACTCCAGTCACTCTCGCGCATCTCGTATGCCGTCTTCTGCTTGAAAAAAAAAAAAAAACAAACCACCATTACCACCCTACCTTCCATCACTCATACATCCAATGACTTATATCCATATCACCTCATTCACCACGTGTAACTACCGTACCCCTCCAATTCCCTCCTCCCCCTCTACCTCTGCAC
+
CBCCDFFFFFFFGGGGGGGGGGHHHHHHHGGGGGHHHHHHHHHHHHHHHHHGGGGHHHGHFHGHHHGHGHHHHGHGHHHHHHHGGFGGFGHHHFGHHHHGGGHGHHHHGHHHHHHHGGGGG<<---....<.....000;000.:.;..000/0000000/000900/990090000000000;00000/0.00000000....;;00000/-...;0..9./0000000/.//:...-9/0000000009
@M05620:45:000000000-G6HP7:1:1101:3584:9698 1:N:0:124
TACCTGTACTGGGGAAGCATTTGAATATCCCCCCATGGTGATGGGGACGGAGAACTGCTCCATAAACACAGGCAACGTGCCTAACTTTCCCGGGAAGATGAAGTCAAAGAGCGACCACAGCTCTCGGAGGTTATTTTGCATCGGTGAGCCAGACAGAATGATCCGATGAGGGGTGCGAAACTATTTGAGGAAAGGAAGCACCTTTTTATTAAATTTACCTTTTAGCAATCGCCATTCCTACCCTAAAGATC
+
A@AABFFFFBFFGGGGGGGGGGHHFFHHHHHGGGGHFHBFFGGHHGGGGGEGGGHHHHHHHGHHHHHHHHHHGGHHGHHHHHHHHHHHHHHGGGCGGGHHGFHGHHHGHHHHECDGGHGHGHHHHEFCDGCHHHHHHHFBDGEGGGGHFFGHGGHHFGHHFHHFGDGGHHHGG;CDGFGCGGGGGGGGGGFFGGGFFGEFGFFFFFFFFFFFFFFFFFFFFFFFFFFFFBEEFFFFFFFFFFFFFFFFFF;
@M05620:45:000000000-G6HP7:1:1101:3591:9714 1:N:0:124
TACCTGTACTGGGGAAGCATTTGAATATCCCCCCATGGTGATGGGGACGGAGAACTGCTCCATAAACACAGGCAACGTGCCTAACTTTCCCGGGAAGATGAAGTCAAAGAGCGACCACAGCTCTCGGAGGTTATTTTGCATCGGTGAGCCAGACAGAATGATCCGATGAGGGGTGCGAAACTATTTGAGGAAAGGAAGCACCTTTTTATTAAATTTACCTTTTAGCAATCGCCATTCCTACCCTAAAGATC
+
CCCCCFFFFFFFGGGGGGGGGGHHHHHHHHHGGGGHHHHHGHHHHGGGGGGGGHHHHHHHHHHHHHHHHHHHGHHHGHHHHHHHHHHHHHHGGGGGGHHHHHHHHHHHHHHHGGGGGHHHHHHHHGGGGGEHGHHHHHHFGHGGGGGHHHHHHGHHHHHHHHHHHGGGHHHGGGGGGGGGGGGGGGGGGGGGGGGGGGGFGFFFFFFFFFFFFFFFFFFFFFFFFFFBFFFFFFFFFFFFFFFFFFFFFFF
@M05620:45:000000000-G6HP7:1:1101:10235:9724 1:N:0:124
CATCCTGACCCTGAAGTACCCCGGCTTGATTTCTGACATTAGATCGAAGAGCACACGTCTGAACTCCAGTCACTCTCGCGCATCTCGTATGCCGTCTTCTGCTTGAAAAAAAAAAACTTTGCCTTTTCTTTACAGAACTCTCTTCCCTCGCTCCCACCCTCCTCTCCTGCTTTGTATCCGCCCATCTCTTCTTTCCTTTCGTCTGATCCCTCCTTATATACTCCACCCTATTTTGTGTGCCGTGCCTTCGT
+
AAABBFFFFFFFGGGGGGGGGGG?EEEGHHHHHHFHHHHHHHHHHHGGFDHHHHHHGHHHFFHFBGHFHHGHHFHGHGEGFEAEGGHFGHHFHGFGHGHHHHHHBGGBBG@C?//</1111<11<1111111111110=111111>010--..../....:.//0//0///:0000000...-.//0000000000;0;0.....0://///./////99////9/..:9////:://;//-.-..//:./
@M05620:45:000000000-G6HP7:1:1101:19134:9751 1:N:0:124
TACCTGTACTGGGCAAGCATTTGAATATCCCCCCATGGTGATGGGGACGGAGAACTGCTCCATAAACACAGGCAACGTGCCTAACTTTCCCGGGAAGATGAAGTCAAAGAGCGACCACAGCTCTCGGAGGTTATTTTGCATCGGTGAGCCAGACAGAATGATCCGATGAGGGGTGCGAAACTATTTGAGGAAAGGAAGCACCTTTTTATTAAATTTACCTTTTAGCAATCGCCATTCCTACCCTAAAGATC
+
BBABBFFFFFFFG4BFEGFGGGHHHGHHHHHGGGGHHGGDGHHGHGGGGGGGGHHHHHHHHGHHHHHBHHFEFHHHEHHHHHHHHHHHHHHGGGCGFHHHF3?GGFHHHHGHGGGGCHHHHHHHHGGG?DFHHHHHHHHHHHGGGGGHHHHGHGFHHHHGHHHHHDFGHHHGGGGG?DGGGGGGGGGGGGGGGGFGFGGFFGFFFFFFFFFEFFFFFFFFFFFFFFFFFFFFFFEFFFFFFEFFFFFFFFF
@M05620:45:000000000-G6HP7:1:1101:19151:9763 1:N:0:124
TACCTGTACTGGGGAAGCATTTGAATATCCCCCCATGGTGATGGGGACGGAGAACTGCTCCATAAACACAGGCAACGTGCCTAACTTTCCCGGGAAGATGAAGTCAAAGAGCGACCACAGCTCTCGGAGGTTATTTTGCATCGGTGAGCCAGACAGAATGATCCGATGAGGGGTGCGAAACTATTTGAGGAAAGGAAGCACCTTTTTATTAAATTTACCTTTTAGCAATCGCCATTCCTACCCTAAAGATC
+
CCCCCFFFFFFFGGGGGGGGGGHHHHHHHHHGGGGHHHHHHHHHGGGGGGGGGHHHHHHHHHHHHHHHHHHHGHHHGHHHHHHHHHHHHHHGGGGGGHHHHHHHHHHHHHHHGGGGGHHHHHHHHGGGGGCHHHHHHHHHHHGGGGGHHHHHHGHHHHHHHHHHHGGGHHHGGEFGGGGGGGGGGGGGGGGGGGGGGGGGGFFFFFFFFFFFFFFFFFFFFFFFFFFFFFFFFFFFFFFFFFFFFFFFFFF
@M05620:45:000000000-G6HP7:1:1101:19127:9772 1:N:0:124
TACCTGTACTGGGGAAGCATTTGAATATCCCCCCATGGTGATGGGGACGGAGAACTGCTCCATAAACACAGGCAACGTGCCTAACTTTCCCGGGAAGATGAAGTCAAAGAGCGACCACAGCTCTCGGAGGTTATTTTGCATCGGTGAGCCAGACAGAATGATCCGATGAGGGGTGCGAAACTATTTGAGGAAAGGAAGCACCTTTTTATTAAATTTACCTTTTAGCAATCGCCATTCCTACCCTAAAGATC
+
BABBBFFFFFFFG?FEEGGGGGHHHHGHHHHGGGGHHHHHHHHBEGGGGGGGGHHHHHHHHHHHHHHHHHHHGHHHFHAFGGHHHHHHHHHGGGGGGGHHHGHHHHHHHHGHGGGGGHHHHHHHHGGGGGCHHHHHHGHGHHGGGGGHHHHHHGHHHHHHHHHHGGGGHHHGFECFG?BGGGGGGGGGGGFFGGGGGGGFGFFFFFFFFFFFFFFFFFFFFFFFFEFFFFFFFFAFFFFFFFFFFFFFFFF
@M05620:45:000000000-G6HP7:1:1101:25368:9780 1:N:0:124
TACCTGTACTGGGGAAGCGTGTAGCAATCGCCATTCCTACCCTAAAGATCGGAAGAGCACACGTCTGAACTCCAGTCACTCTCGCGCATCTCGTATGCCGTCTTCTGCTTGAAAAAAAAAAAAAAAATGAAAACACTTATGACCCAAATTCACTTACTACCAACATCTCCTCTTTAGCACACAATTTGAGTCAATTGAGACACGCACACAATCTTGCCTCAGAACTCACAAGCCAATCACAAAACACACAA
+
CCCCCFFFFFFFGGGGGGGEGEHHHHHHHGGGGGHHHHHHHHHHHHHHHHHGGGGHHHHHHHGHHHGHGHHHHHHHHHHHHHHGGGGGGFHHHFGHHHHGGGHGHHHHHHHHHHHHGGGGG@<----.00000/.<:0000;0//...00:000;:0009;00::/00900/09000900/...0000;:09////99/.;/9.--;-.../://9/9////////99://...////9///.....9..9
@M05620:45:000000000-G6HP7:1:1101:16622:9804 1:N:0:124
TACCTGTACTGGGGAAGCGTGTAGCAATCGCCATTCCTACCCTAAAGATCGGAAGAGCACACGTCTGAACTCCAGTCACTCTCGCGCATCTCGTATGCCGTCTTCTGCTTGAAAAAAAAACTCTCGGAGGTTATTTTGCATCGGTGAGCCAGACAGAATGATCCGATGAGGGGTGCGAAACTATTTGAGGCAAGGAAGCACCTTTTTATTAAATTTACCTTTTAGCAATCGCCATTCCTACCCAAAGATCG
+
BBBBBFFFFFFFGGGGGGGFEGFGFDHHH2FG2AFEEGDFFFGHHHHHHHHGGGE1GHBHHHGCGFFGHFHHGFF@FDG@GHHDGC?@>E3GG?E3GHBE>>GGHFGHHFGHFHEGGDG?/2@2@??C/@<F1FFFHHHFFHDGGC.CGFHHHGHFHFHHGCGHH.EDHGFGCEDGAGDCGGGGGGGBEG..CG?AF.AFFEFBFFFEFFFBFFFFBB;BFFFFFFBBFF.;DDFFFFFFFFFEF?/BFF.
@M05620:45:000000000-G6HP7:1:1101:9390:9825 1:N:0:124
CATCCTGACCCTGAAGTACCCCGGCTTGATTTCTGACATTAGATCGGAAGAGCACACGTCTGAACTCCAGTCACTCTCGCGCATCTCGTATGCCGTCTTCTGCTTGAAAAAAAAAAAAAATAAAATGACGAACAAAAGTTAAGTTCCTTGAGATATGAGATGAACACAAAATACGAGTTACAATTTCCTATACCTGTTGAAGACTGCTCTTAGTCGACGGCTTCAGTATTCGCAGTAGCACTACTCCTTGT
+
CCCCCFFFFFFFGGGGGFGGGGGGGGGGHHHHHHHHHHHHHHGHHHGGGGHHHHHHHGHHHGHHHHHHHHHHHHHHHHGGGGGGGHHHGGHHHHGFGHGHHHHHHHHHGHHGGGGD>//-01=111111..---/../<0<000:0000000.0000000:000:09..9.900.....009000000000000090900000;00/09000000..------900;00;0/...90000000/0000000
@M05620:45:000000000-G6HP7:1:1101:6808:9833 1:N:0:124
AGATTACTGCAACAGTTCCCCCTGGACCTGGAAAAGTTTCTTGCCTGGCTTACAGAAGCTGAAACAACTGCCAATGTCCTACAGGATGCTACCCGTAAGGAAAGGCTCCTAGAAGACTCCAAGGGAGTAAAAGAGCTGATGAAACAATGGCAAGTAAGTCAGGCATTTCCGCTTTAGCACTCTTGTGGATCCAATTGAACAATTCTCAGCATTTGTACTTGTAACTGACAAGCCAGGGACAAAACAAAGAT
+
CCCCCFFFFFFFGGGGGGGGGGGGHHHHHHHHHHHHHHHHHHHHHHHHHHHHHHHHHHHHHHHHHHGHHHHHHHHHHHHHHHHHHHHHHHHHHHGGGGHHHHHHHHHHGHHHHHHHHHHHHHHGGGGGHHHHHGHHHHHHHBFHHHHHHHHHHGHHHHHHHHHHHHHHHHGGGGGHHHGHHHHHHFHGHHHHGHHHHGFHHHHHHHHHHHHHHHHHHHHGHHHHHHHHGHHHHGGGGGGGGGGFFFGGGGF
@M05620:45:000000000-G6HP7:1:1101:18623:9860 1:N:0:124
AAACCAAGCAGACACTCACCAGAAGACATGAGGTCAGCTAGATCGGAAGAGCACACGTCTGAACTCCAGTCACTCTCGCGCATCTCGTATGCCGTCTTCTGCTTGAAAAAAAAAAATAATTTTTTTTTCCCTCTTTTCTTTTTTATCCCCTCTTTCTGCCCTTCTTTTTTCCTTCCCCCTTTCCACTCCATTCTCCTTTTTCACTATTTCTTCTTTACTCCTTACTCTCACATCCCGCTTTCTACACCGTC
+
BABBBABFBFFFGGGGGGGGGGGHHHHHHGFHHFGGHHHHHHHHHGGGGFHHFHHHGHHHGGHHHHHHHGHGHHHFHGGGGGEGGHHFDFGHH@EEHGEEGHHHFGHHBFFE>B</0222@211/<--0>10//===DDB0=0:.00:CA:DC:C0C00<.//99;;;;;FFGFG/B/9-.099009//9/B///;/;BFF/////;/B/;:FFFF//////9/:9;;;;/:/:BE:;;AEF//:/;9;9A
@M05620:45:000000000-G6HP7:1:1101:9749:9886 1:N:0:124
TACCTGTACTGGGGAAGCATTTGAATATCCCCCCATGGTGATGGGGACGGAGAACTGCTCCATAAACACAGGCAACGTGCCTAACTTTCCCGGGAAGATGAAGTCAAAGAGCGACCACAGCTCTCGGAGGTTATTTTGCATCGGTGAGCCAGACAGAATGATCCGATGAGGGGTGCGAAACTATTTGAGGAAAGGAAGCACCTTTTTATTAAATTTACCTTTTAGCAATCGCCATTCCTACCCTAAAGATC
+
BBBBBFFFFFFFCGCFEGGGGFHHHBGFHHHGGGGHFGAFFHHHHGGFEEEEGHGHHGHHHHHHHHHHHHHHGGHHGHHHHFHHHHGHHFHGGGEGEHHHHHG?GGHHHHHHGGGGGHHHHEHHHGGGGGDHHHHHFGGFHFGGGGGGHHHHHGHHHHFHFHHHHGGGHHHGGGGGGGF@FGGGFFGG9B;FFGFGFFGGGFFFFFFFFFFFFFFFFBBBFFFFFFFBFFEEFFFFFFFFF.FFFFBFFFF
@M05620:45:000000000-G6HP7:1:1101:9743:9902 1:N:0:124
TACCTGTACTGGGGAAGCATTTGAATATCCCCCCATGGTGATGGGGACGGAGAACTGCTCCATAAACACAGGCAACGTGCCTAACTTTCCCGGGAAGATGAAGTCAAAGAGCGACCACAGCTCTCGGAGGTTATTTTGCATCGGTGAGCCAGACAGAATGATCCGATGAGGGGTGCGAAACTATTTGAGGAAAGGAAGCACCTTTTTATTAAATTTACCTTTTAGCAATCGCCATTCCTACCCTAAAGATC
+
CCBCCFFFFFFFGCGGGGGGGGHHHHHHHHHGGGGHHHGHHHHHHGGGGGGGGHHHHHHHHHHHHHGHHHHHGHHHGHHHHHGHHHHHHHHGGGGGGHHHHHHHHHHHHHHHGGGGGHHHHHHHHGGGGGGHHHHHHHHHHGGGGGGHGGHHHGHFHFHGHHHHHGFGHHGGGCEFFC?FGGGGGGGGGGBBFGGFGGGEGFFFFFFFFFFFFFFFFFFFFFFFFFFFFFEFDFFFFFFFFFFFFFFFFFF
@M05620:45:000000000-G6HP7:1:1101:13378:9924 1:N:0:124
CATCCTGACCCTGAAGTACCCCGGCTTGATTTCTGACATTAGATCGGAAGAGCACACGTCTGAACTCCAGTCACTCTCGCGCATCTCGTATGCCGTCTTCTGCTTGAAAAAAAAAAAAAAAAAAGAAATATAAAAGAAAAATGTAGGCTAGAAGACAAGAAAACAAAGAAAGAGTTGGAGATGCTGATACACTAAGCAGAACAAGGGACAGACACAAACTATGTTAATGAGGGTAGTCAGCGCCACATGCT
+
DCDDDFFFFFFFGGGGGGGGGGGGGGGGHHHHHHHHHHHHHHHHHHGGGGHHHHHHHGHHHGHGHHHHHHHHHHHHHHGGGGGGEHHHGGHHHHGGGHGHHHHHHHHHFHHGGGGFA<<-----.../0:000;00..//..00000000.0000///:///:/.;./;./0//00000/;/00000000000/:0:0///////...9../:/:/...00;0:0000:00/.:/.:0000.--...00;0
@M05620:45:000000000-G6HP7:1:1101:26655:9938 1:N:0:124
CATCCTGACCCTGAAGTACCCCGGCTTGATTTCTGACATTAGATCGGAAGAGCACACGTCTGAACTCCAGTCACTCTCGCGCATCTCGTATGCCGTCTTCTGCTTGAAAAAAAAAAAACTCCCTCCTTCTCTCTTCTTTTTCATCCCCTCCCTCACACCATCTCTTTTCCTTTATCCCCCCCCCCCTCCTTCCTCTTCCCCCCCTCTATCCCCCCACCTCCGCTCTCCCCCTCCTCTCTACCCCACCTCCC
+
CCCCCFFFFFFFGGGGGGGGGGGGGGGGHHHHHHFHHHHHHHHHHHGEGGHHHHHHHGHHHGHHHHHHHHHHGHFHHHGGGGGFGHHHGGHHHGGFEFGFHHFHHHGFBHH<CGGCA/<111/00.011111111111110/0000.</...//..00:.000000000:000000;0..--;----../00/000000;/.---.:000/0..--...9....-.9/9;.-.;//0/000;....:..;9
@M05620:45:000000000-G6HP7:1:1101:19370:9994 1:N:0:124
ATCTCTATCTCCTAAAAACCTGTTTAGATTTGGAGATAGACCTTCAGGTTTTTCATCATTTTCTGCATGAATTATACATTGACCACGTTCCAGCGTGGTCAGTTTGCAGCATTCTGTTATTTTGTTTGACAGAGTGTCTTGTTGAGAACATATGTAGGACATGATTTTTTCCTGCAACAGGGAAAATAAAGTATAAGTTTTAAAGATTTATTCTTTAATAAAGGATCTCAAAGCCAGCTTTAGAAAAAGGA
+
CDDDDFFFFFFFGGGGGGGGGGHHHHHHHHHHHHHHHHHHHHHHHHHHHHHGGHHHHIIHIIHIIHHHHHHHHHHHHHHHHHHHHHGHHHHHHHGGGGHHHHHHHHHHHHHHHHHHHHHHHHHHHHHHHHHHHHHHHHHHHHHHHHHHHHHHHHHHHHHHHHHHHHHHHGHHHHHHHHHHHGGHHHHHHHHHHHHHHHHHHHHHHHHHHHHHHHHHHHHHHGHHHHHHHGHHHHHHHGHHHHHFHHHHGGH
@M05620:45:000000000-G6HP7:1:1101:9372:10006 1:N:0:124
AGATTACTGCAACAGTTCCCCCTGGACCTGGAAAAGTTTCTTGCCTGGCTTACAGAAGCTGAAACAACTGCCAATGTCCTACAGGATGCTACCCGTAAGGAAAGGCTCCTAGAAGACTCCAAGGGAGTAAAAGAGCTGATGAAACAATGGCAAGTAAGTCAGGCATTTCCGCTTTAGCACTCTTGTGGATCCAATTGAACAATTCTCAGCATTTGTACTTGTAACTGACAAGCCAGGGACAAAACAAAGAT
+
BCCCCFFFFFFFGGFGGGGGGGGGHHHHHHHHHHHHHHHHHHHHHHHHHHHHHHHHHHHHHHHHHHHHHHHHHHHHHHHHHHHHHHHHHHHHHHGFGGHHHHCGHHHHGHHHHHFHHHHHFHHGGHGGHHHHHGHHHHHHHHHHHHHHHHHHHGHHHHHHHHHHHHHHHHGGGGGHHHHHHHHHHHHGHHHHHFHHHHHHHHHHHHHHHHHHHHHHHGHHHHHHHHHHGHHHGGGGGGGGGGFFGGGGGGG
@M05620:45:000000000-G6HP7:1:1101:18611:10011 1:N:0:124
TACCTGTACTGGGGAAGCATTTGAATATCCCCCCATGGTGATGGGGACGGAGAACTGCTCCATAAACACAGGCAACGTGCCTAACTTTCCCGGGAAGATGAAGTCAAAGAGCGACCACAGCTCTCGGAGGTTATTTTGCATCGGTGAGCCAGACAGAATGATCCGATGAGGGGTGCGAAACTATTTGAGGAAAGGAAGCACCTTTTTATTAAATTTACCTTTTAGCAATCGCCATTCCTACCCTCTAAAGA
+
CCCCCFFFFFFFGGGGGGGGGGHHHHHHHHHGGGGHHHGGHHHHHGGGGGGGGHHHHHHHHHHHHHHHHHHHGHHHGHHHHHHHHHHHHHHGGGGGGHHHFGHHGHHHGHHHGGGGGHHHHHHGHGGGGGGHGHHHHHHHHHGGGGGHHHHHGGHGHGHHHHHHH.EGHHHGGDGGFEGGGGGGGGGFEFFFGGFFGGGGGFFFFFFFFFFFFFFFFFFFFFFFFFFFFFFFFFFFFFFFFFFFFFFBF0;
@M05620:45:000000000-G6HP7:1:1101:22097:10020 1:N:0:124
AAACCCAGAAGACATGAGGTCAGCTAGATCGGAAGAGCACACGTCTGAACTCCAGTCACTCTCGCGCATCTCGTATGCCGTCTTCTGCTTGAAAAAAAAAAAAAAAAAAACACCTATCAGAAATAATCAATCATGAAAAAAAGCAAACCTTAAGTCACACTCTGCTCATAAGTCTTGTCAACTAATATACCTAATAATACATTATCAAAAAATGTAACTTGCAAGAAAATATCATTGATGAATGTTACAGA
+
AAABBCBBBFFFGGGGGGGFGGHHHHHHHHHGGGGHHHGHHHGHHHGGHHHHHGHHHFHHHHHGGGGGGCHHGFEGHHHGFGHGHHHHHHHHFFHFCEEED>/></<---<.../000000000000000000000000.<<..0/:../0000000000//00000000000:0000000000000000000000<000000<000000.-.0<<000000:00////0000000000000000:00:00
@M05620:45:000000000-G6HP7:1:1101:18603:10027 1:N:0:124
TACCTGTACTGGGGAAGCATTTGAATATCCCCCCATGGTGATGGGGACGGAGAACTGCTCCATAAACACAGGCAACGTGCCTAACTTTCCCGGGAAGATGAAGTCAAAGAGCGACCACAGCTCTCGGAGGTTATTTTGCATCGGTGAGCCAGACAGAATGATCCGATGAGGGGTGCGAAACTATTTGAGGAAAGGAAGCACCTTTTTATTAAATTTACCTTTTAGCAATCGCCATTCCTACCCTCTAAAGA
+
ECCDEFFFFFFFGGGGGGGGGGHHHHHHHHHGGGGHHHGHHHHHHGGGGGGGGHHHHHHHHHHHHHHHHHHHGHHHGHHHHHHHHHHHHHHGGGGGGHHHHHHHHHHHHHHHGGGGGHHHHHHHHGGGGGGHHHHHHHHHHHGGGGGHHHHHHGHHHHHHHHHHHGGGHHHGGEFGGGGGGGGGGGGGFGGGGGGGGGGGGFFFFFFFHFFFFFFHHFFFFFFFFFFFFFFFFFFFFFFHFFFFFFFFFFF
@M05620:45:000000000-G6HP7:1:1101:21027:10044 1:N:0:124
CATCCTGACCCTGAAGTACCCCGGCTTGATTTCTGACATTAGATCGGAAGAGCACACGTCTGAACTCCAGTCACTCTCGCGCATCTCGTATGCCGTCTTCTGCTTGAAAAAAAAAAAAAAAAATGATAAAACTGTTTCTTGAACTTACTCAACCAGAATACAAATAAAAATAATAACACATCGTAGAATGATACTGGTCAGATACGTACAGACTCCATAATCATGATAGCTCTATCACATACACATCATCT
+
CCCCCFFFFFFFGGGGGGGGGGGGGGGGHHHHHHHHHHHHHHHHHHGEFGHHHHHHHGHHHGHHHHHHHHHHHHHHHHGGGGGGGHHHGGHHHHGGGHGHHHHHHHFHFHFEGGG/<</<>--.00000=00000;;C000000;000:000/..../000900000000.00000000.00:..9:0000:00000900/0900.00..00.;:00;000000000000000000009000090000000
@M05620:45:000000000-G6HP7:1:1101:23830:10090 1:N:0:124
ATCTCTATCTCCTAAAAACCTGTTTAGATTTGGAGATAGACCTTCAGGTTTTTCATCATTTTCTGCATGAATTATACATTGACCACGTTCCAGCGTGGTCAGTTTGCAGCATTCTGTTATTTTGTTTGACAGAGTGTCTTGTTGAGAACATATGTAGGACATGATTTTTTCCTGCAACAGGGAAAATAAAGTATAAGTTTTAAAGATTTATTCTTTAATAAAGGATCTCAAAGCCAGCTTTAGAAAAAGGA
+
CCCCCFFFFFFFGGGGGGGGGGHHHHHHHHHHHHHHHHHHHHHHHHHHHHHGGHHHHIHHHHIIHHHHHHHHHHHHHHHHHGHHHHGGHHHHHHGFGGHHHHHHHHHHHHHHHHHHHHHHHHHHHHHHGHHHHHGHHHHHHHHHHHGHHHHHHHHHHHHHHHHHHHHHHGHHHHHHHHHHHGGHHHHHGHHHHHHHHFGHHHHHHHHHHHHHHHHHHHHHHHHHHHHHHGHHHFHHHGHHHHHFHFHHGGH
@M05620:45:000000000-G6HP7:1:1101:23829:10107 1:N:0:124
ATCTCTATCTCCTAAAAACCTGTTTAGATTTGGAGATAGACCTTCAGGTTTTTCATCATTTTCTGCATGAATTATACATTGACCACGTTCCAGCGTGGTCAGTTTGCAGCATTCTGTTATTTTGTTTGACAGAGTGTCTTGTTGAGAACATATGTAGGACATGATTTTTTCCTGCAACAGGGAAAATAAAGTATAAGTTTTAAAGATTTATTCTTTAATAAAGGATCTCAAAGCCAGCTTTAGAAAAAGGA
+
BBBBBFFFFFFFGGGGBGEGGFHHHGHHFGHGFEFHHHFGHHHHHHHHHHHGGHHHHFHHHHHHHHBGHDFHHHHFHDHHHEHGCG?BGHHDGGEFGGHHHFHHHHHHHHHGHHHHHHHHHHHHHHHHHHHHHHHHHHHHHHHFHHEHHGHFHGHHHHHHHHHGHHHHFGHHHHHHFHHFGFGHHHHHGFGGBHHBGGHHHHGHHHHHHHHHHGHHHHHHHGFHHHHHHHHGFHHGHEFHHHGGG0CGGGC
@M05620:45:000000000-G6HP7:1:1101:8522:10144 1:N:0:124
ATCTCTATCTCCTAAAAACCTGTTTAGATTTGGAGATAGACCTTCAGGTTTTTCATCATTTTCTGCATGAATTATACATTGACCACGTTCCAGCGTGGTCAGTTTGCAGCATTCTGTTATTTTGTTTGACAGAGTGTCTTGTTGAGAACATATGTAGGACATGATTTTTTCCTGCAACAGGGAAAATAAAGTATAAGTTTTAAAGATTTATTCTTTAATAAAGGATCTCAAAGCCAGCTTTAGAAAAAGGA
+
BABBBFFFFFFFGGGGFGGGFFHHGHFHHHHHGHHHHHHHHHHHHHHHGHHFFHHHHGFHHHHHDHHFHFHHHHHGHHFHHHHHGHGHHFHHHHGGGFGHHHFHHGFHHHHHHHHHEGHHHHHHHHHHHHHHHHHFHHHHHHHHGHHHHGDGHHHHHHHHHHHHHHHHFDHHHHFHHHHGGEACGHHGHFGFGDGDG>FGGHFFHFFHHHHHHHHHHHHGGFGHHHHHHGHGHHHHHGHHHHHHHHHHGCC
@M05620:45:000000000-G6HP7:1:1101:14442:10146 1:N:0:124
AAACCCAGAAGACATGAGGTCAGCTAGATCGGAAGAGCACACGTCTGAACTCCAGTCACTCTCGCGCATCTCGTATGCCGTCTTCTGCTTGAAAAAAAAAAACTTCACAAAAAACACACCAATTGAGACAAAGAGCTGATGAAACGATTAGAAGAAAGCCAGGACAGACAGCGCTAGAACTCTTGTGTATCCAATAGAGCAATACACAGCATTAATACGGGAAACTGACACACCAGGGACAAAACAAAAAC
+
AAAAA??AAFFFGGGGBEGAFFHHGHGHHHHFAAEHEHFGHHGHHHGHHHHHHHFEGFGG1GHGGGG@//DGF/EGGHHGEEFFHHEBGHEGFGHFEE/E/</112BB210?/<?/0//<//11<?1.100<0<BB11111<000.<...0000//://.;...././::C.--.-.;009;0009090C00;000000099//////;-://////9--9-9-/9;/9//---;-9-;-9-----;--9-
@M05620:45:000000000-G6HP7:1:1101:14458:10153 1:N:0:124
AAACCCAGAAGACATGAGGTCAGCTAGATCGGAAGAGCACACGTCTGAACTCCAGTCACTCTCGCGCATCTCGTATGCCGTCTTCTGCTTGAAAAAAAAAAACAAACCTGAAGGCCGTAGGCCTTGATGGTCTGACAGAAAGATTTGTGCCCAAGCTGGCCCGAGCACGGAGAACCTCTAATCCGCGCTAATCGCTAGAATGCCTCGACAACGCAGTACCTCACCGATTGTTTTCTAAAGCTCACGCCACC
+
AAAABBAAAFFCGCGGGGGBFGFHHHHGFHHGGGGGHHHHFHGFGHEHFFFHFHHHHHHHHHHEGGGGGGFGGFGHGGHGFGHGFHGHHHHABFGHGGGC/<///0//202222/</////111111?11111011110111<1000=/00/<<../0/...;----.---.-././/009000..----9//.....////////..-.-.---9.//////...--..//..///////////......
@M05620:45:000000000-G6HP7:1:1101:5337:10165 1:N:0:124
TACCTGTACTGGGGAAGCGTGTAGCAATCGCCATTCCTACCCTAAAGATCGGAAGAGCACACGTCTGAACTCCAGTCACTCTCGCGCATCTCGTATGCCGTCTTCTGCTTGAAAAAAAAAACCACTTGTCGGCTTTCTTTGTTTAGGCACATGTACACCTTCATGAAAAATTTTCTCGCTCAAGCCTGCTGATTCCTTCCTGACTTTTTATACGCCTTGCTTCTTCTCTGTCTCTTTCTACTTTTTTGCCT
+
BBBBBFFFFFFFGGEGGGGGGGGHHGHHHGGG2FHHHHHHHHHHGHHHHHHDGEAGHHHHHHGHHHGGHHHHHGHHHHHHHHHGGCE?EEHHFGGHBDHEAFFFHHGHHHBH3BFBBCBB<////11111?--<>F11>1110<000<0./<00000<//0:0000000:.::0000...;:000./../0000000;0/90;/0090;.009.AAADFFB//9//////9//;/99/:///////-;/:/
@M05620:45:000000000-G6HP7:1:1101:20419:10218 1:N:0:124
ATCTCTATCTCCTAAAAACCTGTTTAGATTTGGAGATAGACCTTCAGGTTTTTCATCATTTTCTGCATGAATTATACATTGACCACGTTCCAGCGTGGTCAGTTTGCAGCATTCTGTTATTTTGTTTGACAGAGTGTCTTGTTGAGAACATATGTAGGACATGATTTTTTCCTGCAACAGGGAAAATAAAGTATAAGTTTTAAAGATTTATTCTTTAATAAAGGATCTCAAAGCCAGCTTTAGAAAAAGGA
+
CDDDDFFFFFFFGGGGGGGGGGHHHHHHHHHHHHHHHHHHHHHHHHHHHHHGGHHHHIHHIHIHIHHHHHHHHHHHHHHHHHHHHHGHHHHHHHGFGGHHHHHHHHHHHHHHHHHHHHHHHHHHHHHHHHHHHHHHHHHHHHHHHHHHHHHHHHHHHHHHHHHHHHHHHGHHHHHHHHHHHGGHHHHHHHHHHGHHHHHHHHHHHHHHHHHHHHHHHHHHHHHHHHHHHGHHHHHHHGHHHHGGGHGHGGH
@M05620:45:000000000-G6HP7:1:1101:20429:10233 1:N:0:124
ATCTCTATCTCCTAAAAACCTGTTTAGATTTGGAGATAGACCTTCAGGTTTTTCATCATTTTCTGCATGAATTATACATTGACCACGTTCCAGCGTGGTCAGTTTGCAGCATTCTGTTATTTTGTTTGACAGAGTGTCTTGTTGAGAACATATGTAGGACATGATTTTTTCCTGCAACAGGGAAAATAAAGTATAAGTTTTAAAGATTTATTCTTTAATAAAGGATCTCAAAGCCAGCTTTAGAAAAAGGA
+
BBBBBFBFFFFFGGGGFGGGFFHHHHHHHHHGHHGHHHHF3BGFHHHHGHHGGHHHHGHHHGHHFHHFHGHFGHHHGFFHHFHHHHGHGHHHGHGGGGHHHHGHHHHHEHHHHHHHGGHHHHHHHHHHHHHHHHGHHHHHHGHGHHHHHHDHHHHHHHHHHHHHHHHHHCHHHHGHFHHHHEFFHGGHHEF?GGHGHFGHHHFGHGFGHHHHHHHHHBGHFFFHEHHHHHHGBHHHHGGHHHHHFHHHGGF
@M05620:45:000000000-G6HP7:1:1101:16344:10239 1:N:0:124
TACCTGTACTGGGGAAGCATTTGAATATCCCCCCATGGTGATGGGGACGGAGAACTGCTCCATAAACACAGGCAACGTGCCTAACTTTCCCGGGAAGATGAAGTCAAAGAGCGACCACAGCTCTCGGAGGTTATTTTGCATCGGTGAGCCAGACAGAATGATCCGATGAGGGGTGCGAAACTATTTGAGGAAAGGAAGCACCTTTTTATTAAATTTACCTTTTAGCAATCGCCATTCCTACCCTAAAGATC
+
DDDDDFFFFFFFGGGGGGGGGGHHHHHHHHHGGGGHHHFGHHHHHGGGGGGGGHHHHHHHHHHHHHHHHHHHGHHHGHHHHHHHHHHHHHHGGGGGGHHHHHHHHHHHHHHHGGGGGHHHHHHHHGGGGGGHHHHHHHHHHHGGGGGHHHHHHGHHHHHHHHHHHGGGHHHGGFGGGGGGGGGHHHHGFFEFGGGGGGGGGFFFFFFFHFHFFFFFHFFFFFFFFFFFFFFFFFFFFFHHFFFFFBFFFFF
@M05620:45:000000000-G6HP7:1:1101:6239:10243 1:N:0:124
ATCTCTATCTCCTAAAAACCTGTTTAGATTTGGAGATAGACCTTCAGGTTTTTCATCATTTTCTGCATGAATTATACATTGACCACGTTCCAGCGTGGTCAGTTTGCAGCATTCTGTTATTTTGTTTGACAGAGTGTCTTGTTGAGAACATATGTAGGACATGATTTTTTCCTGCAACAGGGAAAATAAAGTATAAGTTTTAAAGATTTATTCTTTAATAAAGGATCTCAAAGCCAGCTTTAGAAAAAGGA
+
AABBBFFFFFFFGGGGGGGGGGGHHHHHHHHHH4GFHHHHHHHHHHHHHHHGGHHHHHHHHHHHHHHHHHHHHHHHHHHHHGHHHHGHHGHHHHGEGGHHHHHHHHHHHHHHHHHHHHHHHHHHHHHHHHHHHHGGHHHHHHHHHHGHHHHHHHHHHHHHHHHHHHHHHGHHHHGH2GHHHGGHHHHHFDGHHHHHGGHHHHHHHHHHHHHHHHHHHHHEGFHHGHHHHHHGHCGHGEFHHHHGG<GHGGG
@M05620:45:000000000-G6HP7:1:1101:8063:10253 1:N:0:124
ATCTCTATCTCCTAAAAAGGAAGAAAGGGGAGGGAAGATCGGAAGAGCACACGTCTGAACTCCAGTCACTCTCGCGCATCTCGTATGCCGTCTTCTGCTTGAAAAAAAAAAAAAAACCCAAAATCATGACTGAGAACTACTTCTGTCTGTATAAACATTAAAACCACAAAGTTCTAAAGCAAGTAATCTATACAATATGAGAATCGAACACGGTTCTCTACCTTTACTCTCTTTTTATCATACAAAAGTAC
+
CCCCCFFFFFFFGGGGGGGGGGHEAGHHGGGGGGGHGHHHHGGGGHHHHHHHGHHHGHGHHHHHHHHHHHHHHGGGGGGGHHHGGHHHHGFGHGHHHHHHHGFHHHGGGGF><><>.......0/<000/00/00::0;/:00000000:00;000;0090099....../0;0000000///000000000000//////////../.-/.-9.;/;//////////////////.///////9/.////
@M05620:45:000000000-G6HP7:1:1101:6242:10261 1:N:0:124
ATCTCTATCTCCTAAAAACCTGTTTAGATTTGGAGATAGACCTTCAGGTTTTTCATCATTTTCTGCATGAATTATACATTGACCACGTTCCAGCGTGGTCAGTTTGCAGCATTCTGTTATTTTGTTTGACAGAGTGTCTTGTTGAGAACATATGTAGGACATGATTTTTTCCTGCAACAGGGAAAATAAAGTATAAGTTTTAAAGATTTATTCTTTAATAAAGGATCTCAAAGCCAGCTTTAGAAAAAGGA
+
CDDDDFFFFFFFGGGGGGGGGGHHHHHHHHHHHHHHHHHHHHHHHHHHHHHGGHHHHHHHHHIHIHHHHHHHHHHHHHHHHHHHHHGHHHHHHHGGGGHHHHHHHHHHHHHHHHHHHHHHHHHHHHHHHHHHHHGHHHHHHHHHHHHHHHHHHHHHHHHHHHHHHHHHHGHHHHHHHHHHHGGHHHHHHHHHHHHHHHHHHHGHHHHHHHHHHHHHHHHHHHHHHHHHHGHHHHHHHGHHHHHHHHHHGGH
@M05620:45:000000000-G6HP7:1:1101:24870:10263 1:N:0:124
ATCTTATCTCCTAAAAACCTGTTTAGATTTGGAGATAGACCTTCAGGTTTTTCATCATTTTCTGCATGAATTATACATTGACCACGTTCCAGCGTGGTCAGTTTGCAGCATTCTGTTATTTTGTTTGACAGAGTGTCTTGTTGAGAACATATGTAGGACATGATTTTTTCCTGCAACAGGGAAAATAAAGTATAAGTTTTAAAGATTTATTCTTTAATAAAGGATCTCAAAGCCAGCTTTAGAAAAAGGAA
+
DDDDDFFFFFFFGGGGGGGGGGHHFGHHHHHHHHHHHHHHHHHHHHHHHHGGHHHHHHHHIHHHHHHHHHHHHHHHHHHHHHHHHGHHHHHHHGGGGHHHHHHHHHHHHHHHHHHHHHHHHHHHHHHHHHHHHHHHHHHHHHHHHHHHGHHHHHHHHHHHHHHHHHHHGHHHHHGHHHHHGGHHHHHHHHHHHHHHGHHHHHHHHHHHHHHHHHHHFDGHHHDHHHHHHHHHHHFHGHHHHHHGHHGGFHG
@M05620:45:000000000-G6HP7:1:1101:10684:10267 1:N:0:124
AAACCCAGAAGACATGAGGTCAGCTAGATCGGAAGAGCACACGTCTGAACTCCAGTCACTCTCGCGCATCTCGTATGCCGTCTTCTGCTTGAAAAAAAAAAAAAAAACAACAACTAAGCACGATTGATCGCTCAAAATAAAAATCACCCCACTATCGTCCCGACTTGAACGATCCCCCCAAGCCCCTGCCTACTCCTTAAGGCCGCTATCAGCGAACCACCCGTCTCGTCCCTCCCTATGTGTCACCCTAC
+
>AAAABABAFFFGGGGGGGFGFHHHHHHHHHGGGGGHHGHFGGHHHGFFGHHHGHHHGHHHHHGGGGGEEHHHFAGHHHFFGHGHHHHHHHHFGFFEGGGG<////////....<111010-....000.....000000000.000/.-.9./00./..9-.--.0000....9/;.--.....9.9;.00/;00000000/.:---./00:.----....-..://....0/../00000000:0../.
@M05620:45:000000000-G6HP7:1:1101:24864:10281 1:N:0:124
ATCTTATCTCCTAAAAACCTGTTTAGATTTGGAGATAGACCTTCAGGTTTTTCATCATTTTCTGCATGAATTATACATTGACCACGTTCCAGCGTGGTCAGTTTGCAGCATTCTGTTATTTTGTTTGACAGAGTGTCTTGTTGAGAACATATGTAGGACATGATTTTTTCCTGCAACAGGGAAAATAAAGTATAAGTTTTAAAGATTTATTCTTTAATAAAGGATCTCAAAGCCAGCTTTAGAAAAAGGAA
+
CBCCCFFFFFFFGGGGGGGGGGHH5GGHHHHHHHHHHHHHHHHHHHHHHHGGHHHHHHHHHHHHHHHHHHHHHHHHHHHHHHHHHGHHHHHGHGGGGHHHHHHHHHHHHHHHHHHHHHHHHHHHHHHHHHHHHHHHHHHHHHHGHGFGHHHHHHHHHGHHHHHHHHHHGHHHGHFHHHHHGGHHHHHHHHHHHHHHHHHHHHHHHHHHHHHHHHHHGGGHFHFHHHHHHHGHGHFHGHHHHHGGGFGGGHG
@M05620:45:000000000-G6HP7:1:1101:19375:10311 1:N:0:124
TACCTGTACTGGGGAAGCATTTGAATATCCCCCCATGGTGATGGGGACGGAGAACTGCTCCATAAACACAGGCAACGTGCCTAACTTTCCCGGGAAGATGAAGTCAAAGAGCGACCACAGCTCTCGGAGGTTATTTTGCATCGGTGAGCCAGACAGAATGATCCGATGAGGGGTGCGAAACTATTTGAGGAAAGGAAGCACCTTTTTATTAAATTTACCTTTTAGCAATCGCCATTCCTACCCTAAAGATC
+
CBCCDFFFFFFFGGGGGGGGGGHHHHHHHHHGGGGHHHGHHHHHHGGGGGGGGHHHHHHHHHHHHHHHHHHHGHHHGHHHHHHHHHHHHHHGGGGGGHHHHHHHHHHHHHHHGGGGGHHHHHHHHGGGGGEHHHHHHHHGHHGGGGGHHHHHHGHHHHHHHHHHHGGGHHHGGCFGGGGGGGGHHGGGGGGGGGGGGGGGGFFFFFFFFFHFFFFFHFFFFFFFFFFFFFFFFFFFFFFFFFFFFFFFFFF
@M05620:45:000000000-G6HP7:1:1101:12400:10328 1:N:0:124
ATCTCTATCTCCTAAAAACCTGTTTAGATTTGGAGATAGACCTTCAGGTTTTTCATCATTTTCTGCATGAATTATACATTGACCACGTTCCAGCGTGGTCAGTTTGCAGCATTCTGTTATTTTGTTTGACAGAGTGTCTTGTTGAGAACATATGTAGGACATGATTTTTTCCTGCAACAGGGAAAATAAAGTATAAGTTTTAAAGATTTATTCTTTAATAAAGGATCTCAAAGCCAGCTTTAGAAAAAGGA
+
3>AABFFFFFFFGGGGGGGGGGHHHHFHHHHHHHHHHHHCHHHHHHHHHHHGGHHHHGHHHHHHHHHHGGFHHHHHHHHHHHHHHHGHHHHGHHGGGGHHHHHHHHHHHHGHHHHHHHHHHHHHHHHHHHHGHHFHHHHHHHHH4FHBFGHHHHHHGHHHHHHGGHHHHGHHHEHHFHHHHFGFEHGFFGHHHGFHGGHHHHFDGGGHHGHHHHHHH0DDGGBGHHHHHHHHHHHHHGHHHHGBCFGHA?C
@M05620:45:000000000-G6HP7:1:1101:12388:10346 1:N:0:124
ATCTCTATCTCCTAAAAACCTGTTTAGATTTGGAGATAGACCTTCAGGTTTTTCATCATTTTCTGCATGAATTATACATTGACCACGTTCCAGCGTGGTCAGTTTGCAGCATTCTGTTATTTTGTTTGACAGAGTGTCTTGTTGAGAACATATGTAGGACATGATTTTTTCCTGCAACAGGGAAAATAAAGTATAAGTTTTAAAGATTTATTCTTTAATAAAGGATCTCAAAGCCAGCTTTAGAAAAAGGA
+
CCDDDFFFFFFFGGGGGGGGGGHHHHHHHHHHHHHHHHHHHHHHHHHHHHHGGHHHHHHHIHHHHHHHHHHHHHHHHHHHHHHHHHGHHHHHHHGGGGHHHHHHHHHHHHHHHHHHHHHHHHHHHHHHHHHHHHHHHHHHHHHHHHHHHHHHHHHHHHHHHHHHHHHHHGHHHHHHHHHHHGGGHHHHHHHHHHHHHGHHHHHHHHHHHHHHHHHHHHHHHHHGHHHHHHHHHGHHHGHHHHHGFHHHGGH
@M05620:45:000000000-G6HP7:1:1101:12407:10349 1:N:0:124
ATCTCTATCTCCTAAAAACCTGTTTAGATTTGGAGATAGACCTTCAGGTTTTTCATCATTTTCTGCATGAATTATACATTGACCACGTTCCAGCGTGGTCAGTTTGCAGCATTCTGTTATTTTGTTTGACAGAGTGTCTTGTTGAGAACATATGTAGGACATGATTTTTTCCTGCAACAGGGAAAATAAAGTATAAGTTTTAAAGATTTATTCTTTAATAAAGGATCTCAAAGCCAGCTTTAGAAAAAGGA
+
BABCCFFFFFFFGGGGGGGGGGHHHHHHHHHHHGHHHHHHHHHHHHHHHHHGGHHHHHHHHHHHHHHHHHHHHHHHHHHHHHHHHHGHHHHHHHGFGGGHGHGHHHHHHHGHHHHHHHHHHHHHHHHHGHHHHHHHHHHHHHHHHHGHHGHHHHHHHHHHFHHHHHHHHGHHHHHHHHFHHGGGHHHHGGHGGHHGHFGHHGGHHHHHHHHHHHHHGHHHHGHHHHGHHFGHHHGHHGHHHHHHGHGGGGH
@M05620:45:000000000-G6HP7:1:1101:15491:10371 1:N:0:124
TACCTGTACTGGGGAAGCATTTGAATATCCCCCCATGGTGATGGGGACGGAGAACTGCTCCATAAACACAGGCAACGTGCCTAACTTTCCCGGGAAGATGAAGTCAAAGAGCGACCACAGCTCTCGGAGGTTATTTTGCATCGGTGAGCCAGACAGAATGATCCGATGAGGGGTGCGAAACTATTTGAGGAAAGGAAGCACCTTTTTATTAAATTTACCTTTTAGCAATCGCCATTCCTACCCTAAAGATC
+
CCCCDFFFFFFFGGGGGGGGGGHHHHHHHHHGGGGHHHFGHHHHHGGGGGGGGHHHHHHHHHHHHHHHHHHHGGHHGHHHHHHHHHHHHHHGGGGGGHHHHHHHHHHHHHHHGGGGGHHHHHHHHGGGGGEHHHHHHHHHHHGGGGGHHHHHHGHHHHHHGHHHHGGGHHHGGCAGGDCGGGGGHGGFGGGGGGGGGGGFGFFFFFFFFFFFFFFFFFBFFFFFFFFFFFFFFFFFFFFFFFFFFFFFFFF
@M05620:45:000000000-G6HP7:1:1101:19699:10417 1:N:0:124
CATCCTGACCCTGAAGTACCCCGGATTGATTTCTGACATTAGATCGGAAGAGCACACGTCTGAACTCCAGTCACTCTCGCGCATCTCGTATGCCGTCTTCTGCTTGAAAAAAAAAAAAAAAAAAAGATGAATAGAAGAGCATTGTAGCAAATACATCGAGCTAAAAAGAAAAATACTATAGGAGAGAGGAAAATAATTTAGGTATAAGAATCAGAAAAAAAATGTGCAGTCAGATCAGGACAATGTATAGT
+
CBCCDFFFFFFFGGGGGFGGGGGGEGGHHHHHHHHHHHHHGHHHHHGEGGHHHHHGHGHHHGHGHHHHHHHHHHHHHHGGGGGGEHHHGGHGHHGEGHGHHHHHHHHGGHHGGGGD>><-<----..:0:0;0:0000./000000;00;000000:./...00000...//..000000000/..9...///000000;000:000000:000000/.---.;00000000:0:00000./.00:00000
@M05620:45:000000000-G6HP7:1:1101:17692:10419 1:N:0:124
CATCCTGACCCTGAAGTACCCCGGCTTGATTTCTGACATTAGATCGGAAGAGCACACGTCTGAACTCCAGTCACTCTCGCGCATCTCGTATGCCGTCTTCTGCTTGAAAAAAAAAAAAAAAACATAAAATAAAACATATATCGGAGTTTAAAAGAAAAAAAAATATAACATAAAATAAGGAGAGAAGAAACTAGTGAACTTTATGAATCTGACAGTGATATTATGTATTGAAGGTTCACGTAAAAAATACG
+
CCDDDFFFFFFFGGGGGGGGGGGGGGGGHHHHHHHHHHHHHHHHHHGGGGHHHHHHHGHHHGHHHHHHHHHHHHHHHHGGGGGGEHHHGGHHHHGGGHGHHHHHHHHHFHGEBDFC>><---..0=0000<0000.000000.-.-./000:00..//.----.000000:0;00:00000....0/0//:000;00:00000000000000000000:000000:::000000:0000.;/..00-.00.
@M05620:45:000000000-G6HP7:1:1101:15817:10433 1:N:0:124
CATCCTGACCCTGAAGTACCCCGGCTTGATTTCTGACATTAGATCGGAAGAGCACACGTCTGAACTCCAGTCACTCTCGCGCATCTCGTATGCCGTCTTCTGCTTGAAAAAAAAAAACCCCTCTCGTTTATTATTTTGCTTCTGTTATCCCACCTACGTCATCCCTTTCCGCTTTCTCACCCTTTTGGTTCCACTTGTACCCTTTTTATTATCTTTCCCTTTACCCGCTCCCCCTTCTACCCTACAACTCT
+
BBABAFFFFFFFGGGGGGGGGGGGGGEFHDGFHFFCFFHHHHFHHHGGGGHHHHHGHGHHFEFHHGHHHGGHHHHHHFGGGGGGGHFH1?BGHHGGGAFFDGHHFFHHGHHGGGC?///?/<<FF.....111111==F1<D<0000=0<C0<..//:;..:;:.0;:;0..:9.9090;...;9C0-9.;;B090000;09CF0;/.9////9BF/9/9/9//9/.--;...;-.9//9/;99A/9////
@M05620:45:000000000-G6HP7:1:1101:16694:10445 1:N:0:124
ATCTCTATCTCCTAAAAACCTGTTTAGATTTGGAGATAGACCTTCAGGTTTTTCATCATTTTCTGCATGAATTATACATTGACCACGTTCCAGCGTGGTCAGTTTGCAGCATTCTGTTATTTTGTTTGACAGAGTGTCTTGTTGAGAACATATGTAGGACATGATTTTTTCCTGCAACAGGGAAAATAAAGTATAAGTTTTAAAGATTTATTCTTTAATAAAGGATCTCAAAGCCAGCTTTAGAAAAAGGA
+
CDDDDFFFFFFFGGGGGGGGGGHHHHHHHHHHHHHHHHHHHHHHHHHHHHHGGHHHHHHIHHHHIHHHHHHHHHHHHHHHHHHHHHGHHHHHHHGGGGHHHHHHHHHHHHHHHHHHHHHHHHHHHHHHHHHHHHHHHHHHHHHHHHHHHHHHHHHHHHHHHHHHHHHHHGHHHHHHHHHHHGGHHHHHHHHHHHHHHHHHHHHHHHHHHHHHHHHHHHHHHHHHHHHHHHHHHHHHHGHHHHHHHGHHGGH
@M05620:45:000000000-G6HP7:1:1101:16697:10464 1:N:0:124
ATCTCTATCTCCTAAAAACCTGTTTAGATTTGGAGATAGACCTTCAGGTTTTTCATCATTTTCTGCATGAATTATACATTGACCACGTTCCAGCGTGGTCAGTTTGCAGCATTCTGTTATTTTGTTTGACAGAGTGTCTTGTTGAGAACATATGTAGGACATGATTTTTTCCTGCAACAGGGAAAATAAAGTATAAGTTTTAAAGATTTATTCTTTAATAAAGGATCTCAAAGCCAGCTTTAGAAAAAGGA
+
BBAABFFFFFFFGGGGFGGGFFBFHHFGDFGHHHFCCFGGHHFHHHHHHHHEGHHGFGHGHHHHGFHHHGHHFHHHHFFHHHFHHHGFGHHHHHGEEFHHFFFFFHHHHHHHFHFGBGHHHHHHCHHHHHGHHHFFFGGGHHHHHHGHHHHHHGFGHHHHGHHHHHHHHGHHHHHGGHHHHGEHHHGHFHHHHFHHHGGHGHBGHHHHHHHHHHHHHHHGGHHHHHHHHHHHHHHGHGHHHHFBCGHHGCG
@M05620:45:000000000-G6HP7:1:1101:16677:10465 1:N:0:124
ATCTCTATCTCCTAAAAACCTGTTTAGATTTGGAGATAGACCTTCAGGTTTTTCATCATTTTCTGCATGAATTATACATTGACCACGTTCCAGCGTGGTCAGTTTGCAGCATTCTGTTATTTTGTTTGACAGAGTGTCTTGTTGAGAACATATGTAGGACATGATTTTTTCCTGCAACAGGGAAAATAAAGTATAAGTTTTAAAGATTTATTCTTTAATAAAGGATCTCAAAGCCAGCTTTAGAAAAAGGA
+
ABCCCFFFFFFFGGGGGGGGGGGHHHHHHHHHHHGHHHHHHHHHHHHHHHHGGHHHHHHHHIHHIHGGHHHHHHHHHHHHHHHHHHGHHHHHHHGFGGHHHHHHHHHHGHHHHHHHHHHHHHHHHHHHGGHHHHHHHHHHFHHHHHHHHHHHHHHHHHHHHHHHHHHHHGHHHHHHHHHHHGGHHHHGHHHHHHHHHGHGHHFHHHHHGHHHHHHHHHHHHFHHHHHGHHHHHFHHHGHHHHHHHHHHGGG
@M05620:45:000000000-G6HP7:1:1101:22988:10492 1:N:0:124
ATCTCTATCTCCTAAAAACCTGTTTAGATTTGGAGATAGACCTTCAGGTTTTTCATCATTTTCTGCATGAATTATACATTGACCACGTTCCAGCGTGGTCAGTTTGCAGCATTCTGTTATTTTGTTTGACAGAGTGTCTTGTTGAGAACATATGTAGGACATGATTTTTTCCTGCAACAGGGAAAATAAAGTATAAGTTTTAAAGATTTATTCTTTAATAAAGGATCTCAAAGCCAGCTTTAGAAAAAGGA
+
CDDDDFFFFFFFGGGGGGGGGGHHHHHHHHHHHHHHHHHHHHHHHHHHHHHGGHHHHIHHHHIHIHHHHHHHHHHHHHHHHHHHHHGHHHHHHHGGGGHHHHHHHHHHHHHHHHHHHHHHHHHHHHHHGHHHHHHHHHHHHHHHHHHHHHHHHHHHHHHHHHHHHHHHHGHHHHHHHHHHHGGHHHHHHHHHHHHHHHHHHHHHHHHHHHHHHHHHHHHHHHGHHHHHHHHHHHGHHGHHHHHFHHHHGGH
@M05620:45:000000000-G6HP7:1:1101:22989:10512 1:N:0:124
ATCTCTATCTCCTAAAAACCTGTTTAGATTTGGAGATAGACCTTCAGGTTTTTCATCATTTTCTGCATGAATTATACATTGACCACGTTCCAGCGTGGTCAGTTTGCAGCATTCTGTTATTTTGTTTGACAGAGTGTCTTGTTGAGAACATATGTAGGACATGATTTTTTCCTGCAACAGGGAAAATAAAGTATAAGTTTTAAAGATTTATTCTTTAATAAAGGATCTCAAAGCCAGCTTTAGAAAAAGGA
+
CBCCCFFFFFFFGGGGGGGGGGHHHHHHHHHHHHHHHHHHHHHHHGHHHHHGGHHHHHHHHHHHHHHGHHHHHHHHHHHHHHHHHHGHHHHGHGGFGGHHHHHHHHGHHHHHHHHHHHHHHHHHHHHHHHGHHHHHHHHHHHHHHHGHHHHHHHGEHHFHFGHFHHHHH?GHHHEHBGHHHFGHHBGHHFHFFGHGHHHHFHHHHHHHFHHHHHHHHDHHGFHEHHHHFHFEFHC:GGHHHGHFHHHEGGG
@M05620:45:000000000-G6HP7:1:1101:8274:10553 1:N:0:124
ATCTCTATCTCCTAAAAACCTGTTTAGATTTGGAGATAGACCTTCAGGTTTTTCATCATTTTCTGCATGAATTATACATTGACCACGTTCCAGCGTGGTCAGTTTGCAGCATTCTGTTATTTTGTTTGACAGAGTGTCTTGTTGAGAACATATGTAGGACATGATTTTTTCCTGCAACAGGGAAAATAAAGTATAAGTTTTAAAGATTTATTCTTTAATAAAGGATCTCAAAGCCAGCTTTAGAAAAAGGA
+
CCCCCFFFFFFFGGGGGGGGGGHHHHHHHHHHHHHHHHHHHHHHHHHHHHHGGHHHHIHHHHHIHHHHHHHHHHHHHHHHHHHHHHGHHHHHHHGGGGHHHHHHHHHHHHHHHHHHHHHHHHHHHHHHHHHHHHGHHHHHHHHHHHHHHHHHHHHHHHHHHHHHHHHHHGHHHHHHHHHHHGGHHHHHHHHHHHHHHGHHHHHHHHHHHHHHHHHHHHHHHHHHHHHHHHHGHHHHHGHHHHHHHHHGGGH
@M05620:45:000000000-G6HP7:1:1101:26710:10565 1:N:0:124
AGATTACTGCAACAGTTCCCCCTGGACCTGGAAAAGTTTCTTGCCTGGCTTACAGAAGCTGAAACAACTGCCAATGTCCTACAGGATGCTACCCGTAAGGAAAGGCTCCTAGAAGACTCCAAGGGAGTAAAAGAGCTGATGAAACAATGGCAAGTAAGTCAGGCATTTCCGCTTTAGCACTCTTGTGGATCCAATTGAACAATTCTCAGCATTTGTACTTGTAACTGACAAGCCAGGGACAAAACAAAGAT
+
ABAAAFFFFF4@AGFGGGGGFGGGHHHHHFHHHHHHHHHHHFHHHHHHHHHHGHGFGHFHHFEGHHHHHGGHHHHHGFHHHHHHFGHFGFHGHHGG/EGGHHHGHHHHGHHFHFFFFHHF3BFFF/?EGDGHGGHHHF1GHFGHHHHHFHHHGGHHHH>GHBGHGHHHHHGDGEFHGHHHHHHFH<GDHFGHHFHHHDDBFHHGHGHHGGFHGHHHHHHGHFHGFHFCFHHHHGGFGDEGEG/FFGGGGGC
@M05620:45:000000000-G6HP7:1:1101:10273:10574 1:N:0:124
ATCTCTATCTCCTAAAAACCTGTTTAGATTTGGAGATAGACCTTCAGGTTTTTCATCATTTTCTGCATGAATTATACATTGACCACGTTCCAGCGTGGTCAGTTTGCAGCATTCTGTTATTTTGTTTGACAGAGTGTCTTGTTGAGAACATATGTAGGACATGATTTTTTCCTGCAACAGGGAAAATAAAGTATAAGTTTTAAAGATTTATTCTTTAATAAAGGATCTCAAAGCCAGCTTTAGAAAAAGGA
+
CCCCCFFFFFFFGGGGGGGGGGHHHHHHHHHHHFHHHHHHHHGHHHHHHHHGGHGHHHHGHHHHHHFFHGHHHHHHHHHHGHGHHHGGHHHGHHGGGGHHFHHHHHHHGHHHHHHHHHHHHHHHHHHHHHHHHHHHHHHHHHHHHHHHHHHHHHHHHHHHHHHHHHHHHGHHHHHHHHHHHGGHHHHHHHHHHHHHHHHHHHHHHHHHHHHHHHHHHHHHHHHHHHGHHGHHGHHHHGHHHHGHHHHHGGF
@M05620:45:000000000-G6HP7:1:1101:10279:10590 1:N:0:124
ATCTCTATCTCCTAAAAACCTGTTTAGATTTGGAGATAGCCCTTCAGGTTTTTCATCATTTTCTGCATGAATTATACATTGACCACGTTCCAGCGTGGTCAGTTTGCAGCATTCTGTTATTTTGTTTGACAGAGTGTCTTGTTGAGAACATATGTAGGACATGATTTTTTCCTGCAACAGGGAAAATAAAGTATAAGTTTTAAAGATTTATTCTTTAATAAAGGATCTCAAAGCCAGCTTTAGAAAAAGGA
+
AAAAAFFFFFFFGGGGGG1AA1AAFGHBFF3FH10FAF111A000FGAAA1AAA2F2G2AFAH1G12AB11AB12FAGHFF1AAGAEABAEF1E@FG@HE2BFBBB@F1BGHHHHHHHHHHHHHHHHHHHHHHHGHHHHHHHHHHHHHHHHHHHHHHGHHHHHHHHHHHGHHHHHGFHHHHGGHHHHHDGHHHHHHHGHHHHHHHFGHHHHHHHHHHHHFHHHHGHHHFGGGHHHHHGHHHHHHGHHFFGG
@M05620:45:000000000-G6HP7:1:1101:22229:10615 1:N:0:124
ATCTCTATCTCCTAAAAACCTGTTTAGATTTGGAGATAGACCTTCAGGTTTTTCATCATTTTCTGCATGAATTATACATTGACCACGTTCCAGCGTGGTCAGTTTGCAGCATTCTGTTATTTTGTTTGACAGAGTGTCTTGTTGAGAACATATGTAGGACATGATTTTTTCCTGCAACAGGGAAAATAAAGTATAAGTTTTAAAGATTTATTCTTTAATAAAGGATCTCAAAGCCAGCTTTAGAAAAAGGA
+
AABBBFFFFFFFGGGGGGGGGGHHFHHHHHHHGGFHCHFHHHHHHGHHHHHGFHHHHHHHHHHHFHHHHHHHHHHHHHGHHHGHHGGHHHHHHHGEGFHHHHHHHHHHHHHHHHHHHHHHHHHHHHHHHHHHHHGHHHHHHHHHHHHHHHHHHHHHHHHHHHHHHHHHHGHHHHGHHHHHHGGHHHHHHHHHHHHGHFHHHHHHHHHHHHHHHHHHHHHHHHHHHHHHHGHGHHGHHGHHHHHHHHHFGGH
@M05620:45:000000000-G6HP7:1:1101:22211:10621 1:N:0:124
ATCTCTATCTCCTAAAAACCTGTTTAGATTTGGAGATAGACCTTCAGGTTTTTCATCATTTTCTGCATGAATTATACATTGACCACGTTCCAGCGTGGTCAGTTTGCAGCATTCTGTTATTTTGTTTGACAGAGTGTCTTGTTGAGAACATATGTAGGACATGATTTTTTCCTGCAACAGGGAAAATAAAGTATAAGTTTTAAAGATTTATTCTTTAATAAAGGATCTCAAAGCCAGCTTTAGAAAAAGGA
+
BABCCFFFFFFFGGGGGGGGGGHFHHHHHHHHHHHHHHHHHHHHHHHHHHHGGHGHHGHHHHHHHHHHHHHHHHHFHHHHHHHHHHGGHHHHHHGEFGGHHHHHHHHGHHHGHHHHHHHHHHHHHHHHGHHHGHFGFHHHHGHHHHGHHGHFHHHFHHHHGHHHHHHHHGHHHHHFHHHHHGGHHGHHGHHFFHHHH>GHHGFHHHHHHHHHHHHHHGHHGGHHHHHHHGGFHGFHHGHHHHHGGFFHGGE
@M05620:45:000000000-G6HP7:1:1101:14916:10628 1:N:0:124
TACCTGTACTGGGGAAGCATTTGAATATCCCCCCATGGTGATGGGGACGGAGAACTGCTCCATAAACACAGGCAACGTGCCTAACTTTCCCGGGAAGATGAAGTCAAAGAGCGACCACAGCTCTCGGAGGTTATTTTGCATCGGTGAGCCAGACAGAATGATCCGATGAGGGGTGCGAAACTATTTGAGGAAAGGAAGCACCTTTTTATTAAATTTACCTTTTAGCAATCGCCATTCCTACCCTAAAGATC
+
BBBBAFFFFFFFGGGEEGGFGFFHHGHHHHHGGGGHGHBFEGHHGGGGGGEEGHHHHHHGHGFHHHHHHHHHGEGHGHHHHHHHHFHHFDFEEGFGGGHHHGGBGGHHHHHHGGGGGHHHGFHHHGGGGGEHHHHHHHF<GHGGGGGGHHHHHGHHHFGHGHHHHGGGGHGCCGGGGGGCGGGGFGGFABBFFGGGBFGGFEFFFFFFFFFFFFFFFBBFFFFFFFEFFFEFFFEFFFFFFAFFFFFFFFF
@M05620:45:000000000-G6HP7:1:1101:14934:10640 1:N:0:124
TACCTGTACTGGGGAAGCATTTGAATATCCCCCCATGGTGATGGGGACGGAGAACTGCTCCATAAACACAGGCAACGTGCCTAACTTTCCCGGGAAGATGAAGTCAAAGAGCGACCACAGCTCTCGGAGGTTATTTTGCATCGGTGAGCCAGACAGAATGATCCGATGAGGGGTGCGAAACTATTTGAGGAAAGGAAGCACCTTTTTATTAAATTTACCTTTTAGCAATCGCCATTCCTACCCTAAAGATC
+
ABABBFFFFFFFGFEEEGGGGGGHHFGGGGHGGGGHFGBFDGHHHGGGGGDEGHGFHHHGHGDGHHHHGFHHGGGHGHHHHHFFHBGHFFFGGGCCGFFHFFGBGGHHHGHHGGGGGHHGHGHHHGGDGGCFHHHHHHFEFHGGAEEFGHHHHFHHGHHHFGHGHGFFHHHGGEGGADDGGFBGFGGFAB0FBGFGBFGGFA/FFFFFFFFBF9BFFB99FFFFFFFFFFEADFFFFFFFFAFFFF9FFFF
@M05620:45:000000000-G6HP7:1:1101:17068:10651 1:N:0:124
TACCTGTACTGGGGAAGCAATCGCCATTCCTACCCTAAAGATCGGAAGAGCACACGTCTGAACTCCAGTCACTCTCGCGCATCTCGTATGCCGTCTTCTGCTTGAAAAAAAAAAAAAAAACAAAACATATAAACGCATACAGTGAAATAAATATAGAGAAATGAAAAAAAACGGTAATATAAAAAATAAAAAACTAATAACAATATCATATAACAGAATTATGAAGATGAGATAATGCAGAAGATATAGAA
+
CBCCDFFFFFFFGGGGGGGGGGGGGGGHHHHFHHHHGHHHHHHHGGGGHHHHHHHGHHHGGGHHHHHHGHHHHHHHGGGGGFGHHHGFHHHHGEFHGHHHHHHHHHHHEGF@>>><>><-><.....0000000.--..000000000<<00<00000000000000.-9-.-....0000000<-.00000-.<000000000000000<00000/000000000000000000000000/000000000
@M05620:45:000000000-G6HP7:1:1101:16129:10800 1:N:0:124
ATCTCTATCTCCTAAAAACCTGTTTAGATTTGGAGATAGACCTTCAGGTTTTTCATCATTTTCTGCATGAATTATACATTGACCACGTTCCAGCGTGGTCAGTTTGCAGCATTCTGTTATTTTGTTTGACAGAGTGTCTTGTTGAGAACATATGTAGGACATGATTTTTTCCTGCAACAGGGAAAATAAAGTATAAGTTTTAAAGATTTATTCTTTAATAAAGGATCTCAAAGCCAGCTTTAGAAAAAGGA
+
CCCCCFFFFFFFGGGGGGGGGGHHHHHHHHHHHHHHHHHHHHHHHHHHHHHGGHHHHIHHHHHHHHHHHHHHHHHHHHHHHHHHHHGHHHHHHHGFGGHHHHHHHHHGHHHHHHHHHHHHHHHHHHHHGHGHHHGHHHHHHHHHHHGHHHHHHHEGHHHHHHHHHHHHHGHHHHHHGHHHHGGGHHHHHHHHFHHGHGHHHHGHHHHHHHHHHHHHHHHHHHHHGHHHHFHHHHHHHGHHHHHGHGHGGGH
@M05620:45:000000000-G6HP7:1:1101:22687:10807 1:N:0:124
TACCTGTACTGGGGAAGCGTGTAGCAATCGCCATTCCTACCCTAAAGATCGGAAGAGCACACGTCTGAACTCCAGTCACTCTCGCGCATCTCGTATGCCGTCTTCTGCTTGAAAAAAAAAATGTTTGACATCTTGTCTTGTTGAGAACCTATGTAGGACATGATTTTTTCCTGCAACAGGGAAAATAAAGTATACGTTTTAACGATTTATTCTTTACTAAAGGATCTCAAAGCCAGCTTTAGAACAAGTAA
+
A3>ABFFFD@DFFEGGFGGGGGFGFFHHFFFGFGHFGHGHHFHHHGHFG5CFGGGHHB3A2GEGHFE5GHHGHBF@B3FGE@GDGGE/1>3FB??GHEHEEEGG44F44?30B3?0/B///011??01?D111?FDGGGHHG01<.DH.F1><D0<0<C/0C0==DGHGFGHCC/0:.;...:./;000090C00.;9FGF00..;9C0CFGGCFF0;00/9/;FFFFF//;..B.;BFF/F/;/;.9/;/
@M05620:45:000000000-G6HP7:1:1101:16114:10815 1:N:0:124
ATCTCTATCTCCTAAAAACCTGTTTAGATTTGGAGATAGACCTTCAGGTTTTTCATCATTTTCTGCATGAATTATACATTGACCACGTTCCAGCGTGGTCAGTTTGCAGCATTCTGTTATTTTGTTTGACAGAGTGTCTTGTTGAGAACATATGTAGGACATGATTTTTTCCTGCAACAGGGAAAATAAAGTATAAGTTTTAAAGATTTATTCTTTAATAAAGGATCTCAAAGCCAGCTTTAGAAAAAGGA
+
BCCCCFFFFFFFGGGGGGGGGGHHHHHHHHHHHHHHHHHHHHHHHHHHHHHGGHHHHHHHHHHHHHHHHGHHHHHHHHHHGHHHHHGHHHHHHHGFGGGHHHHHHHHGHHHHHHHHHHHHHHHHHHHHHHHHHHHHHHHHHHHHHHHHHHHHHHHHHHHHHHHHHHHHHGHHHHHHHHHHHGGHHHHHHHGGHHHHHHHHHGHHHHHHHHHHHHHHHHHHHHGHHHHHHHHHHHHHHGHHHHHHHHHGGGH
@M05620:45:000000000-G6HP7:1:1101:15257:10832 1:N:0:124
CATCCTGACCCTGAAGTACCCCGGCTTGATTCTGACATTAGATCGGAAGAGCACACGTCTGAACTCCAGTCACTCTCGCGCATCTCGTATGCCGTCTTCTGCTTGAAAAAAAAAAAAAAAAACTAAAAAAGAGAGCATACAAAATGCTTTGAGAATAATATATATCACAATTAATGTAGATCTAGTGTTGAATTAATGGTTAATTAGTTAAGGATATGTAGATGTCAGTGGGTGTTAGATTAACAACATAT
+
CCCCCFFFFFFFGGGGGGGGGGGGGGGGHHHHHHHHHHHHHHHHHGGGGGHHHHHHGHHHGHGHHHHHHHHHHHHHHGGGGGGCHHHGAGHHHGFGHGHHHHHHHHHGGHGFFDG><<--<-.<00000-..//..0000000.00000000..009;00000000000000000000090;0990000.00;00000000000000000;;B009000000;0000090/...9.0;00000000..;00
@M05620:45:000000000-G6HP7:1:1101:23154:10857 1:N:0:124
TCTCTATCTCCTAAAAACCTGTTTAGATTTGGAGATAGACCTTCAGGTTTTTCATCATTTTCTGCATGAATTATACATTGACCACGTTCCAGCGTGGTCAGTTTGCAGCATTCTGTTATTTTGTTTGACAGAGTGTCTTGTTGAGAACATATGTAGGACATGATTTTTTCCTGCAACAGGGAAAATAAAGTATAAGTTTTAAAGATTTATTCTTTAATAAAGGATCTCAAAGCCAGCTTTAGAAAAAGGAA
+
CCDDDFFFFFFFGGGGGGGGGGHHGHHHHHHHHHHHHHHHHHHHHHHHHHGGHHHHHHHHHHIHHHHHHHHHHHHHHHHHHHHHHGHHHHFHHGGGGHHHHHHHHHHHHHHHHHHHHHHHHHHHHHHHHGHHHHHHHHHHHHHGHHFGFHHHGHHHHHHHHHHHHHHHGHHHHHHHHHHHGGHHHHHHHHFHHHGHHHHHHHHHGHHHHHHHHHHGFHHGFF0GHHGHHGGHGHFHGHHHHHGGGGFGGHF
@M05620:45:000000000-G6HP7:1:1101:11833:10863 1:N:0:124
ATCTCTATCTCCTAAAAACCTGTTTAGATTTGGAGATAGACCTTCAGGTTTTTCATCATTTTCTGCATGAATTATACATTGACCACGTTCCAGCGTGGTCAGTTTGCAGCATTCTGTTATTTTGTTTGACAGAGTGTCTTGTTGAGAACATATGTAGGACATGATTTTTTCCTGCAACAGGGAAAATAAAGTATAAGTTTTAAAGATTTATTCTTTAATAAAGGATCTCAAAGCCAGCTTTAGAAAAAGGA
+
>AABBFFFFFFFGGGGGGGGGGHHHGHHHHHHHHHHHHHGHHHHHHHHHHHGGHHHHHHHHHHHHHHHHGHHHGHHHHHHHHHHHHGHHHHHHHGFGGGHFHHHGHHHHHHHHHHHHHHHHHHHCGHHHHHHHHHHHHHHHHHHGHHHHHHHHHHHHHHHHHHHHHGHHGHHHHGHHGHHGGGHHHHHGHGHHHGHHGHHGHHHHHHHHHGHHHHHHHHH<DHHHHHHHHHFHGCCGGHHGHHEH:CHGCC
@M05620:45:000000000-G6HP7:1:1101:23165:10875 1:N:0:124
TCTCTATCTCCTAAAAACCTGTTTAGATTTGGAGATAGACCTTCAGGTTTTTCATCATTTTCTGCATGAATTATACATTGACCACGTTCCAGCGTGGTCAGTTTGCAGCATTCTGTTATTTTGTTTGACAGAGTGTCTTGTTGAGAACATATGTAGGACATGATTTTTTCCTGCAACAGGGAAAATAAAGTATAAGTTTTAAAGATTTATTCTTTAATAAAGGATCTCAAAGCCAGCTTTAGAAAAAGGAA
+
BABBBFFFFFFFGGGGGGGGGGHHBHHHHHHHCHGHHHHHHHHGHHHHHHGGHHHGHHHHHHHHGHHHFHHHHHHHHHHHFGHHHGHHHHFGHGGGGHHHHHHHHHHHHHHHHHHHHGHHHHHGHHHHHHHGHHHHHHHGHHHEHHGHHHHHGHHHFHHHHHFHHHHHGHHHHGHHHHHHGFGHHHHHHHFGHGGFFHHHHHHHHHHHHHHHHHHHFDGFFG0GHHGHHGGHFFHHGHHHHHEHHHHFCHF
@M05620:45:000000000-G6HP7:1:1101:11838:10886 1:N:0:124
ATCTCTATCTCCTAAAAACCTGTTTAGATTTGGAGATAGACCTTCAGGTTTTTCATCATTTTCTGCATGAATTATACATTGACCACGTTCCAGCGTGGTCAGTTTGCAGCATTCTGTTATTTTGTTTGACAGAGTGTCTTGTTGAGAACATATGTAGGACATGATTTTTTCCTGCAACAGGGAAAATAAAGTATAAGTTTTAAAGATTTATTCTTTAATAAAGGATCTCAAAGCCAGCTTTAGAAAAAGGA
+
CCCCDFFFFFFFGGGGGGGGGGHHHHHHHHHHHHHHHHHHHHHHHHHHHHHGGHHHHIHHIHHHIHHHHHHHHHHHHHHHHHHHHHGHHHHHHHGGGGHHHHHHHHH4FHHHHHHHHHHHHHHHHHHHHHHHHHHHHHHHHHHHHHHHHHHHHHHHHHHHHHHHHHHHHGHHHHHHHHHHHGGHHHHHHHHHHHHHHHHHHHHHHHHHHHHHHHHHHHHHHHHHHHHHHHGHHHFHHGHHHHHHHHGHGGH
@M05620:45:000000000-G6HP7:1:1101:21181:10988 1:N:0:124
AAACCCAGAAGACATGAGGTCAGCTAGATCGGAAGAGCACACGTCTGAACTCCAGTCACTCTCGCGCATCTCGTATGCCGTCTTCTGCTTGAAAAAAAAAAAAAAATCCATTCTGCCCTCGCGTTGCGGTTCTAAGCTAGACATGACCATCGAACTCTAGGACTCTGCCTGATCAATGCTCACTGGTTCTTGTCGTTCTATCCTATCAGTGCACGAGCCATTAAGTAATTTGTTGTATACAGTCCGTGCTT
+
AAABBCCCBFFFGGGGGGGBGGHGHFCHHHHGFGGHHH3FGHGHHHGBFHHHHHHHHGHHHHHGGGGCGGHHHGGHGGHGGGHGGHGGHHHGHHHHEEEE/>>//<011?11@11?1/1>------.--<-.0000/000000000///0/.//..00000;;//000000/000000/900090///9///9/...../://///9://////..---//////;//////:/.9/9////;//..;../
@M05620:45:000000000-G6HP7:1:1101:5587:10994 1:N:0:124
ATCTCTATCTCCTAAAAACCTGTTTAGATTTGGAGATAGACCTTCAGGTTTTTCATCATTTTCTGCATGAATTATACATTGACCACGTTCCAGCGTGGTCAGTTTGCAGCATTCTTTTATTTTGTTTGACAGAGTGTCTTGTTGAGAACATATGTAGGACATGATTTTTTCCTGCAACAGGGAAAATAAAGTATAAGTTTTAAAGATTTATTCTTTAATAAAGGATCTCAAAGCCAGCTTTAGAAAAAGGA
+
BBCCCFFFFFFFGGGGGGGGGGHHHHHHHHHHHGHHHHHHHHHHHHHHHHHGGHHHHHHHHHHHHHHHHHHHHHHHHHHHHHHHHHGHHHHHHHGGGGHHHHHHHHHHHHHHHHHHHHHHHHHHHHHHHHHHHHHHHH4FHHHHHHHHHHHHHHHHHHHHHHHHHHHHHGHHHHHHHHHHHGGHHHHHHHHHHHGHGGHHHHHHHHHHHHHHHHHHHHHHHHHHHHHHHHHHHHHHHGHHHGHFHHHHGGF
@M05620:45:000000000-G6HP7:1:1101:5560:10994 1:N:0:124
ATCTCTATCTCCTAAAAACCTGTTTAGATTTGGAGATAGACCTTCAGGTTTTTCATCATTTTCTGCATGAATTATACATTGACCACGTTCCAGCGTGGTCAGTTTGCAGCATTCTTTTATTTTGTTTGACAGAGTGTCTTGTTGAGAACATATGTAGGACATGATTTTTTCCTGCAACAGGGAAAATAAAGTATAAGTTTTAAAGATTTATTCTTTAATAAAGGATCTCAAAGCCAGCTTTAGAAAAAGGA
+
BCBBCFFFFFFFGGGGGGGGGGHHHHFHHHHHHFGBGBGFHHHHHHHHHHHGGHHHHHHHHHHHHHHHHGFHHAGFHHGHHFHHGHGHHHHHHHGEGGHHGHHHHHHHHHAHHHHHHHHHHHHGHHHHGHHHHHHHHHHHHHHHBGHHHHHHHHHHHGHHHHHHHHHHHGHHHHGHDGFHHGGHHGGGFHHHHHBFF>GHHHB1F1FGHGHHHHHHHGH0=GHH/<GHHDGHHHHHHGHHHCGCCC/.EG:
@M05620:45:000000000-G6HP7:1:1101:5575:11011 1:N:0:124
ATCTCTATCTCCTAAAAACCTGTTTAGATTTGGAGATAGACCTTCAGGTTTTTCATCATTTTCTGCATGAATTATACATTGACCACGTTCCAGCGTGGTCAGTTTGCAGCATTCTTTTATTTTGTTTGACAGAGTGTCTTGTTGAGAACATATGTAGGACATGATTTTTTCCTGCAACAGGGAAAATAAAGTATAAGTTTTAAAGATTTATTCTTTAATAAAGGATCTCAAAGCCAGCTTTAGAAAAAGGA
+
CCCCCFFFFFFFGGGGGGGGGGHHHFHHHHHHHGHHHHHGHHHHHHHHHHHGGHHHHHHHHHHHHHHHHFHHHHHHHGHHHHHHHHGHHHHHHHGGGGHHHHHHHHHHHHHHHHHHHHHHHHHHHHHHGHHHHHHHHHHHHHHHGHGGHHHGHHHHGHHHHHHHHHHHHGHHHHHHFHHHHGGHHHGHHHHHHHGHHGGHHHGHHHHHHHHHHHHHHHHFHHHGHHHHHHHHHHHHHGHHHHHFCHHEGGG
@M05620:45:000000000-G6HP7:1:1101:9724:11045 1:N:0:124
ATCTCTATCTCCTAAAAACCTGTTTAGATTTGGAGATAGACCTTCAGGTTTTTCATCATTTTCTGCATGAATTATACATTGACCACGTTCCAGCGTGGTCAGTTTGCAGCATTCTGTTATTTTGTTTGACAGAGTGTCTTGTTGAGAACATATGTAGGACATGATTTTTTCCTGCAACAGGGAAAATAAAGTATAAGTTTTAAAGATTTATTCTTTAATAAAGGATCTCAAAGCCAGCTTTAGAAAAAGGA
+
AAABBFFFFFFFGGGFGFGGGGGHHFHGHHHFHGHHFFHGFHHHGHHFGFHGGGHHHHHHHHHHHGHHHGHGHHHGHHHHHHHHHHGEGHGHFFFEGCHGHHHHGHHHGHHHHGHGHHHHHHHHHGHGHHHHFHGFHHHHHHGHHHHGGFHHHHFGHHFHHHHHHHHHHGHHHHFHFGHHGGFFGCFGFFGHHHGHHHGHHHFHHEFHHHHHHHHHHEHFFHHHHHHHFFHFFHFHHGHHHHHHHGHH../
@M05620:45:000000000-G6HP7:1:1101:19007:11051 1:N:0:124
ATCTCTATCTCCTAAAAACCTGTTTAGATTTGGAGATAGACCTTCAGGTTTTTCATCATTTTCTGCATGAATTATACATTGACCACGTTCCAGCGTGGTCAGTTTGCAGCATTCTGTTATTTTGTTTGACAGAGTGTCTTGTTGAGAACATATGTAGGACATGATTTTTTCCTGCAACAGGGAAAATAAAGTATAAGTTTTAAAGATTTATTCTTTAATAAAGGATCTCAAAGCCAGCTTTAGAAAAAGGA
+
BBBBBFFFFFFFGGGGGGGGGGHHHHHHHHHHHHHHHHHHHHHHHHHHHHHGGHHHHHHHHHHHHHHHHHHHHHHHHHHHHHHHHHGHHHHHHHGGGGHHHHHHHHHHHHHHHHHHHHHHHHHHHHHHHHHHHHHHHHHHHHHHHHHHHHHHHHHHHHHHHHHHHHHHHGHHHHHHHHHHHGGHHHHHHHHHHHHHHHHHHHHHHHHHHHHHHHHHHHHHHHHHHHHHHHHHHHHHHGHHHHHGHHHHGGH
@M05620:45:000000000-G6HP7:1:1101:15573:11132 1:N:0:124
AAACCAAGCACACGTCTGAACTCCAGTCACTCTCGCGCATCTCGTATGCCGTCTTCTGCTTGAAAAAAAAAAAAACAAACCACAACTTCCCAGTAAGAAGAAGTTCAATCTCGGTCACATCTCCACACGTTTATATAGCAACGGTAATCCAGAGGGATTGACACTATGAGGGGTACGACACTATACTGTCAATAGATTCGTCTTTTTCTTACAGTTACCGTTTAGCACTGAACATACCTACACAAATTACC
+
ABBCCCCFCFFFGGGGGGGGGGHHHHHHGHHHHHGGGGGGGHHHGGHHHHGFGHGHHHHHHHFHHHHGGGGE>>////0///////222BB2222?2B2222=22>2222220////111?111101<->0<.11>11111.-<...000<00..:.///;0000/;000/.-..0...;-0/;000000000009090./...000/0;00000:000...;.00;;0/0000;0:/;0/0/0.:00000
@M05620:45:000000000-G6HP7:1:1101:27354:11137 1:N:0:124
CATCCTGACCCTGAAGTACCCCGGCTTGATTTCTGACATTAGATCGGAAGAGCACACGTCTGAACTCCAGTCACTCTCGCGCATCTCGTATGCCGTCTTCTGCTTGAAAAAAAAAAAAAAACCATAAATCCCAATCTCTGTCATCGATAAGACACTACAAAAATCTCTACACCGCATCACGACTAACAACGGACCCATCACGCCGCAACTAACTTACGAGCGCGTTCCTAATAACCTTCTCGCACCACTGC
+
CCDDDFFFFFFFGGGGGGGGGGGGGGGGHHHHHGHGHHHHHHHHHHGGGGHHHHHHHGHHGGHHHHHHHHHHHHHHHHGGGGGGGHHHGGHHHHGGGHGHHHGHHHHGGHHGDCG</</-<...000000000<//0000000000/...000//0//000...00000:0//---.900..-.-0000.--9--..//009..-----/0000000...----;-./0:00000000000..-:9..00:
@M05620:45:000000000-G6HP7:1:1101:17580:11138 1:N:0:124
AAACCCAGAAGACATGAGGTCAGCTAGATCGGAAGAGCACACGTCTGAACTCCAGTCACTCTCGCGCATCTCGTATGCCGTCTTCTGCTTGAAAAACAAAACACCGGAGGAGCACCCAGTGCTGCTGACCGAGGCCCCCCTGAACCCCAAGGCCAACAGAGAGAAGATGACTCAGGTGAGGCTCGGCCGACGCCCGTGCTCCTCCCGTCCTTTCCCCAGTCATTTTCTGCCCGGCTTGTTTCGGACATTAG
+
BBBBBABBBCFFGGGGGGFBGGHFHHHHHHHGEFGCEGFHHHGGHHGGHHGHHHFGGHHHHGHGGGGE10GGEFEFFHHGGGHGHGGHHHH?3@E111/000/B>>/<E/??FGHGGGGHFHGFFF@1GHCGCCGGGCAADEFFHHGGG.CEEHEAEAFFFGEE///;B;FFFBFBFBCAFEEFBBGG;-99BBB-;.;9;FBFBE.;AAD/BFFFFEAFFBFFFFFFF/9A.--@B-;/B9.9.--9BF;
@M05620:45:000000000-G6HP7:1:1101:2637:11141 1:N:0:124
AGATTACTGCAACAGTTCCCCCTGGACCTGGAAAAGTTTCTTGCCTGGCTTACAGAAGCTGAAACAACTGCCAATGTCCTACAGGATGCTACCCGTAAGGAAAGGCTCCTAGAAGACTCCAAGGGAGTAAAAGAGCTGATGAAACAATGGCAAGTAAGTCAGGCATTTCCGCTTTAGCACTCTTGTGGATCCAATTGAACAATTCTCAGCATTTGTACTTGTAACTGACAAGCCAGGGACAAAACAAAGAT
+
ABABBFFFFFFFGGGGGGGGGGGGHHHHHHHHHHHHHHHHHHGHHHHHHHHHHHHHHHHHHHHHHHHHHHHHHHHHHHHHHHHHHHHHHHHHHHGGGGHHHHFHHHHHGHHHHHGGHHHHHHHGGHGGHHHHHGHHHHFHHHHHHHHHHHHHHGHHGHHHHGHHHHHHHHGGGGGHHHHHHHHHHGHGHHHHHHHHHGGGGHHHFHHHHHHHHCGHHHHHHFHHHHHFHHHHHGGGGDGGEFFGGGGGGGG
@M05620:45:000000000-G6HP7:1:1101:16312:11181 1:N:0:124
TACCTTACTGGGGAAGCATTTGAATATCCCCCCATGGTGATGGGGACGGAGAACTGCTCCATAAACACAGGCAACGTGCCTAACTTTCCCGGGAAGATGAAGTCAAAGAGCGACCACAGCTCTCGGAGGTTATTTTGCATCGGTGAGCCAGACAGAATGATCCGATGAGGGGTGCGAAACTATTTGAGGAAAGGAAGCACCTTTTTATTAAATTTACCTTTTAGCAATCGCCATTCCTACCCTAAAGATCG
+
DCDDDFFFFFFBGGGGGGGGGGGHHHHHHHGGGGHHHFHHHHHHGGGGGGGEHHHHHHHHHHHHHHHHHHHGFGHGHHHHHHHHHHHHHHGGGGGG?GFHHHHHFHHHEHHGGGGCHHHHHHHHGGGGGGHHHHHHHGGHHGGGGGHHHHGGGGHHHHHHHHHHGGGHHHGG;EEDCAGGGGGGGGFGGFFFFCCFGGGGFFFFFFFFFFFFFFFFFFFFFFFFFFFFFFFFDFFFFFFFFFFFFFFFFFA
@M05620:45:000000000-G6HP7:1:1101:19284:11250 1:N:0:124
CATCCTGACCCTGAAGTACCCCGGCTTGATTTCTGACATTAGATCGGAAGAGCACACGTCTGAACTCCAGTCACTCTCGCGCATCTCGTATGCCGTCTTCTGCTTGAAAAAAAAAAAAAAAACTCAACCCCCCTCCTCACACCCCTCCTCATCCCCACCATAAACACCACCGCATTTACTACTCTCCCTCCATCCCTCACCTCCCTCCCCCATAGCCCACTCCATCTCTCCTTTCTTCCCCCCGCTCCTTC
+
CCCDDFFFFFFFGGGGGGGGGGGGGGGGHHHHHHHHHHHHHHHHHHGGGGHHHHHHHGHHHGHHHHHHHHHHHHHHHHGGGGGGGHHHGGHHHHGGGGGHHHHHHHHH3GHEGDG?>//-><.0<<0/<..---..//0.00;.-..9//00;0../9..0000;0:..9..--..90;0090000;://.;;B9.09...0...:/....-//000/.../;:000000/00000000/:.-----.000
@M05620:45:000000000-G6HP7:1:1101:28142:11256 1:N:0:124
ATCTCTATCTCCTAAAACCTGTTTAGATTTGGAGATAGACCTTCAGGTTTTTCATCATTTTCTGCATGAATTATACATTGACCACGTTCCAGCGTGGTCAGTTTGCAGCATTCTGTTATTTTGTTTGACAGAGTGTCTTGTTGAGAACATATGTAGGACATGATTTTTTCCTGCAACAGGGAAAATAAAGTATAAGTTTTAAAGATTTATTCTTTAATAAAGGATCTCAAAGCCAGCTTTAGAAAAAGGAA
+
CDCDCFFFFFFFGGGGGGGGGFGHAFGHHHHHHGHHHHHHHHHHHHHHHHGGHHHHHIHIHHHHHIHHHHHHHHHHGHHHHHHHHGHHHHFHGGGGGHHFHHHHHHHHGHHHHHGHHHHHHHDGHHHHHBGHHGHHHHHHHHHHHHFHGGHHHHHHHHHHHHHHHHHHGHHHGHHHHHHHGGHHHHHHHHHHHHHHHHHHFFHHGHHHHHHHHHHHFGFHHHFHHHHHHHHHGHHHGHHHGG0GGHFGGHH
@M05620:45:000000000-G6HP7:1:1101:26147:11260 1:N:0:124
ATCTCTATCTCCTAAAAACCTGTTTAGATTTGGAGATAGACCTTCAGGTTTTTCATCATTTTCTGCATGAATTATACATTGACCACGTTCCAGCGTGGTCAGTTTGCAGCATTCTGTTATTTTGTTTGACAGAGTGTCTTGTTGAGAACATATGTAGGACATGATTTTTTCCTGCAACAGGGAAAATAAAGTATAAGTTTTAAAGATTTATTCTTTAATAAAGGATCTCAAAGCCAGCTTTAGAAAAAGGA
+
AABCBFFFFFFFGGGGGGGGGGGHHHHGHHHGHHFHHHHHHHHHHHHHHHHGGHHHHHHHHHHHHHHHHHHHHHHHHHHHHGHHFHGHHHHHHHGGGGHHHHHHHHHHHHHHHHHHHHHHHHHHHHHHGHHHHHHHHHHHHHHHHHHHHHHHHHHHHHHHHHHHHHHHHGHHHHHHHHHHHGGHHGGGHHHGHHHHHHHHHHHHHHHHHHHHHHHHHFHHHHFGHHHGHHHHHHHHHGHHHHGHHHGGDGG
@M05620:45:000000000-G6HP7:1:1101:19627:11264 1:N:0:124
ATCTCTATCTCCTAAAAACCTGTTTAGATTTGGAGATAGACCTTCAGGTTTTTCATCATTTTCTGCATGAATTATACATTGACCACGTTCCAGCGTGGTCAGTTTGCAGCATTCTGTTATTTTGTTTGACAGAGTGTCTTGTTGAGAACATATGTAGGACATGATTTTTTCCTGCAACAGGGAAAATAAAGTATAAGTTTTAAAGATTTATTCTTTAATAAAGGATCTCAAAGCCAGCTTTAGAAAAAGGA
+
CDDDDFFFFFFFGGGGGGGGGGHHHHHHHHHHHHHHHHHHHHHHHHHHHHHGGHHHHHHHHHIHIHHHHHHHHHHHHHHHHHHHHHGHHHHHHHGFGGHHHHHHHHHHHHHHHHHHHHHHHHHHHHHHHHHHHHHHHHHHHHHHHHHHFHHHHHHHHHHHHHHHHHHHHGHHHHHHHHHHHGGHHHHHGHHHHHHHHGHHHHHHHHHHHHHHHHHHHHHHHHHHHHHHHHGHHHHHHGHHHHHFGHHHGGH
@M05620:45:000000000-G6HP7:1:1101:26164:11269 1:N:0:124
ATCTCTATCTCCTAAAAACCTGTTTAGATTTGGAGATAGACCTTCAGGTTTTTCATCATTTTCTGCATGAATTATACATTGACCACGTTCCAGCGTGGTCAGTTTGCAGCATTCTGTTATTTTGTTTGACAGAGTGTCTTGTTGAGAACATATGTAGGACATGATTTTTTCCTGCAACAGGGAAAATAAAGTATAAGTTTTAAAGATTTATTCTTTAATAAAGGATCTCAAAGCCAGCTTTAGAAAAAGGA
+
CCCCCFFFFFFFGGGGGGGGGGHHHHHHHHHHHHHHHHHGHHHHHHHHHHHGGHHHHHHHHIIHIHHHHHHHHHHHHHHHHHHHHHGHHHHHHHGGGGHHHHHHHHHHHHHHHHHHHHHHHHHHHHHHHHHHHHHHHHHHHHHHHHHHHHHHHHHHHHHHHHHHHHHHHGHHHHHHHHHHHGGHHHGHHHHHHHHHHHHHHHHHHHHHHHHHHHHHHHHHHHHHHHHHHHHHHHHHHGHHHHHGHHHHGGH
@M05620:45:000000000-G6HP7:1:1101:27875:11274 1:N:0:124
TACCTGTACTGGGGAAGCATTTGAATATCCCCCCATGGTGATGGGGACGGAGAACTGCTCCATAAACACAGGCAACGTGCCTAACTTTCCCGGGAAGATGAAGTCAAAGAGCGACCACAGCTCTCGGAGGTTATTTTGCATCGGTGAGCCAGACAGAATGATCCGATGAGGGGTGCGAAACTATTTGAGGAAAGGAAGCACCTTTTTATTAAATTTACCTTTTAGCAATCGCCATTCCTACCCTAAAGATC
+
DCDDDFFFFFFFGGGGGGGGGGHHHHHHHHHGGGGHHHGHHHHHHGGGGGGGGHHHHHHHHHHHHHHHHHHHGHHHGHHHHHHHHHHHHHHGGGGGGHHHHHHHHHHHHHHHGGGGGHHHHHHHHGGGGGEHHHHHHHHHHHGGGGGHHHHHHGHHHHHHHHHHHGGGHHHGGEEGGGGGGHGHHHHGGGFGGGGGGGGGGFFFFFFFFFFFFFFFFFFFFFFFFFFFFFFFFFFFFFFFFFFFFFFFFFF
@M05620:45:000000000-G6HP7:1:1101:26177:11282 1:N:0:124
ATCTCTATCTCCTAAAAACCTGTTTAGATTTGGAGATAGACCTTCAGGTTTTTCATCATTTTCTGCATGAATTATACATTGACCACGTTCCAGCGTGGTCAGTTTGCAGCATTCTGTTATTTTGTTTGACAGAGTGTCTTGTTGAGAACATATGTAGGACATGATTTTTTCCTGCAACAGGGAAAATAAAGTATAAGTTTTAAAGATTTATTCTTTAATAAAGGATCTCAAAGCCAGCTTTAGAAAAAGGA
+
?ABCCFFFFFFFGGGGGGGGGGHHHHHHHHHHHHHHHHHHHHHHHHHHHHHGGHHHHGHHHIHIHHHHHGHHHHHGHHHHHHHHHHGHHHHHHHGGGGHHHHHHHHHHHHGHHHHHHHHHHHHHHHHHFFGHFHHHHHHHHHHGGHHHHHHHHHHHHHHHHHHHHHHHHGHHHHGHHHHHHGGHHHGGHHFHHHHHHHGHHGHFHHHHHHHHHHHHHFHFGFHFGGHHHHHGHGGHHGHHHGHFGGHAA.C
@M05620:45:000000000-G6HP7:1:1101:26154:11288 1:N:0:124
ATCTCTATCTCCTAAAAACCTGTTTAGATTTGGAGATAGACCTTCAGGTTTTTCATCATTTTCTGCATGAATTATACATTGACCACGTTCCAGCGTGGTCAGTTTGCAGCATTCTGTTATTTTGTTTGACAGAGTGTCTTGTTGAGAACATATGTAGGACATGATTTTTTCCTGCAACAGGGAAAATAAAGTATAAGTTTTAAAGATTTATTCTTTAATAAAGGATCTCAAAGCCAGCTTTAGAAAAAGGA
+
CDCCDFFFFFFFGGGGGGGGGGHHHHHHHHHHHHHHHHHHHHHHHHHHHHHGGHHHHIHHIIHHIHHHHHHHHHHHHHHHHHHHHHGHHHHHHHGFGGHHHHHHHHHHHHHHHHHHHHHHHHHHHHHHHHHHHHHHHHHHHHHHHHHHHHHHHHHHHHHHHHHHHHHHHGHHHHHHHHHHHGGHHHHHHHHHHHHHHHHHHHHHHHHHHHHHHHHHHHHHHGHHHHHHHHHHHHHHHGHHHHHGHGFHGGG
@M05620:45:000000000-G6HP7:1:1101:23922:11310 1:N:0:124
ATCTCTATCTCCTAAAAACCTGTTTAGATTTGGAGATAGACCTTCAGGTTTTTCATCATTTTCTGCATGAATTATACATTGACCACGTTCCAGCGTGGTCAGTTTGCAGCATTCTGTTATTTTGTTTGACAGAGTGTCTTGTTGAGAACATATGTAGGACATGATTTTTTCCTGCAACAGGGAAAATAAAGTATAAGTTTTAAAGATTTATTCTTTAATAAAGGATCTCAAAGCCAGCTTTAGAAAAAGGA
+
CCDDDFFFFFFFGGGGGGGGGGHHHHHHHHHHHHHHHHHHHHHHHHHHHHHGGHHHHHHIHHHHIHHHHHHHHHHHHHHHHHHHHHGHHHHHHHGGGGHHHHHHHHHHHHHHHHHHHHHHHHHHHHHHHHHHHHHHHHHHHHHHHHHHHHHHHHHHHHHHHHHHHHHHHGHHHHHHHHHHHGGHHHGHGHHHHHHHHHHHHHHHHHHHHHHHHHHHHHHHHHGHHHHHHHHHHHHHHGHHHHHGHGHHGGH
@M05620:45:000000000-G6HP7:1:1101:23938:11325 1:N:0:124
ATCTCTATCTCCTAAAAACCTGTTTAGATTTGGAGATAGACCTTCAGGTTTTTCATCATTTTCTGCATGAATTATACATTGACCACGTTCCAGCGTGGTCAGTTTGCAGCATTCTGTTATTTTGTTTGACAGAGTGTCTTGTTGAGAACATATGTAGGACATGATTTTTTCCTGCAACAGGGAAAATAAAGTATAAGTTTTAAAGATTTATTCTTTAATAAAGGATCTCAAAGCCAGCTTTAGAAAAAGGA
+
>ABBBFFFFFFFGGGGGGGGGGHHHGHHHHHHHHBGHHFFHHHHHHHHHHHGGHHHHFHHHHHHGHHHH3GHHGHFHFHHF5FGBGGHHHHFHHGGAFHHEHHHHHHHHHHHHHHHHHFHHHHHHHHHHHHHFFHHHHHHHGHHHGEHGGHFHHHBGHGGHH2FHHHHFGHHHGHHHHGHHGFHHHGHHHHHGHHGHHGHHGHFFHGHHEGHHHGHGBGHG0DDFHHHHHHFGHFFAEHHHG0C;GGADGB
@M05620:45:000000000-G6HP7:1:1101:23915:11327 1:N:0:124
ATCTCTATCTCCTAAAAACCTGTTTAGATTTGGAGATAGACCTTCAGGTTTTTCATCATTTTCTGCATGAATTATACATTGACCACGTTCCAGCGTGGTCAGTTTGCAGCATTCTGTTATTTTGTTTGACAGAGTGTCTTGTTGAGAACATATGTAGGACATGATTTTTTCCTGCAACAGGGAAAATAAAGTATAAGTTTTAAAGATTTATTCTTTAATAAAGGATCTCAAAGCCAGCTTTAGAAAAAGGA
+
BBCCCFFFFFFFGGGGGGGGGGHHHHHHHHHHHHHHHHHHHHHHHHHHHHHGGHHHHHIHIIIHIHHHHHHHHHHHHHHHHHHHHHGHHHHHHHGFGGHHHHHHHHHHHHHHHHHHHHHHHHHHHHHHHHHHHHHHHHHHHHHHHHHHHHHHHHHHHHHHHHHHHHHHHGHHHHHHHHHHHGGHHHHHGHHHHHHHHGHHHHGHHHHHHHHHHHHHHHHHHHHHHHGHHHHHHFHHHGHHHHHEHGFHGGG
@M05620:45:000000000-G6HP7:1:1101:3202:11334 1:N:0:124
CATCCTGACCCTGAAGTACCCCGGCTTGCTTTCTGACATTAGATAGGGAGAGCACACGTCTGAACTCCAGTCACTCTCCCGCTTCAAGTATGCCGTCTTCTGCCCGAAAAAGAAACCAGTGCTGCTGACCGAGGCCCCCCTGAACCCCAAGGCCAACAGAGAGAAGATGACTCAGGTGAGGCTCGGCCGACGCCCGTGCTCCTCCCGTCCTTTCCCCAGTCATTTTCTGCCCGGCTTGATTTCTGACATTT
+
AAAAAFFFFFFFGGGGGGGGGG00000A01DD1222D1F2F11221000BE//BGH0EA/A/F21DG1AF211D2F1F00/>//B112@B2221//>>F2@1B1/?/>//B//B00BGFD<GHFHHGHHHGGGCCGGGGGGGGHHHGGGGHGHHHHGGHHGHAEGHHHHHHHHHHHHFF?ACEFGGGGG@G@@@@@@BBEFFFFFFFEBB?/BFFFFEBFFBFFFFF/FFFEB@?@@;9/BFFFF/:/BF/
@M05620:45:000000000-G6HP7:1:1101:7555:11377 1:N:0:124
CATCCTGACCCTGAAGTACCCCGGCTTGATTTCTGACATTAGATCGGAAGAGCACACGTCTGAACTCCAGCCACTCTCGCGCATCTCGTATGCCGTCTTCTGCTTGAAAAAAAACCCAGTGCTGCTGACCGAGGCCCCCCTGAACCCCCAGTCCAACAGAGAGAAGCTGACTCAGGTGAGGCTCGGCCGACGCCCGTGCTCCTCCCGTCCTTTCCCCAGTCATTTTCTGCCCGGCTTGCTTTCTGACATTT
+
AAAAAFFFFFFFGGGGGGGGGGC0000AB1FAA2A2D1G2F1AAD/A/AEG00FHH0EBFFAGBGHH1AG0?0B1F1G//>E//>1B0>?0021/?E>F2>1F11B0F1<F//>//??<@1DGBFFGFHH///@CFGGGGGE/0<GCG--:/0C0;C.:9:/A.CF/FFBFFB00FGG0.CEEGG@FF@@@;@@@@@BBFFFFFFF?ABFFFFFFFFB9BF/BFBFFFFFFF--;@@--:BB/9//:/;F/
@M05620:45:000000000-G6HP7:1:1101:15430:11381 1:N:0:124
ATCTCTATCTCCGAAAAAGGAAGAAAGGGGAGGGAAGATCGGAAGAGCACACGTCTGAACTCCAGTCACTCTCGCGCATCTCGTATGCCGTCTTCTGCTTGACAAAAAAAAAAAAAAAATCCAGTTATTCGAATAAGGTTTCAACCACAATAAGCAAAACTATACAATAAATATGAATACTACAGACTCGAGGTGAAAAACGAGTGTAATGAACGAGATGCGTTTATGCTTTTACATTCATATGGACTAGA
+
CCCCCFFFFFFFGGGGGGGGGGHFHHHHFEFGGGGHGHHHHGGGGHHHHHHHGHHHGHHHHHHHHHHHHHHHHGGGGGGGHHHGGHHHHGGGHGHHHHHHHG3DGHHH<CD///---<-.<00<000000/<.0.0000000000.....000000/0/.0;000900900900000000;00000.00...-..0000..-....09000000....:00-..-.:000000000009009;00000/0;
@M05620:45:000000000-G6HP7:1:1101:7540:11390 1:N:0:124
CATCCTGACCCTGAAGTACCCCGGCTTGATTTCTGACATTAGATCGGAAGAGCACACGTCTGAACTCCAGTCACTCTCGCGCATCTCGTATGCCGTCTTCTGCTTGAAAAAAAAAAAAAAATAATAACACACTATAGCTTAAAATTGCCTCTCTCAATTGTTACCAACTTCTTTACTTTTTACCTTTGAGTATGCTCTACTTTGTTAACATCGTTCATTACTTTCGGTCTAAGTTTATCATGTTCTTGTTA
+
BBBBBFFDFFFFGGBGGGGGGGGGGGGGCHHHHHHHHHHHHHFHHEGDCEHHHHHHHGHHHGDHHHHHGHHH3FGHHHEGGGGGEHHGGAHGHHGGGHGHHHHHHHAF3FGE<?<<///--01111100/../<00000000000/00000//00000000000000./00000;0;9009.0000000.;00;;0;000;000/.////;/....//////;//.-..://////////9/9//9//;//
@M05620:45:000000000-G6HP7:1:1101:22446:11466 1:N:0:124
TACCTGTACTGGGGAAGCATTTGAATATCCCCCCATGGTGATGGGGACGGAGAACTGCTCCATAAACACAGGCAACGTGCCTAACTTTCCCGGGAAGATGAAGTCAAAGAGCGACCACAGCTCTCGGAGGTTATTTTGCATCGGTGAGCCAGACAGAATGATCCGATGAGGGGTGCGAAACTATTTGAGGAAAGGAAGCACCTTTTTATTAAATTTACCTTTTAGCAATCGCCATTCCTACCCTAAAGATC
+
CCCCCFFFFFFFGGGGGGGGGGHHHHHHHHHGGGGHHHHHHHHHHGGGGGGGGHHHHHHHHHHHHHHHHHHHGHHHGHHHHHHHHHHHHHHGGGGGGHHHHHHHHHHHHHHHGGGGGHHHHHHHHGGGGGGHHHHHHHHHHHGGGGGHHHHHHGHHGHHHHHHHHGGGHHHGGCEGGGGGGGGGGGGGFGFGGGGGGFGGGFFFFFFFFFFFFFFFFFFFFFFFFFFFFFFFFFFFFFFFFFFFFFFFFFF
@M05620:45:000000000-G6HP7:1:1101:22456:11481 1:N:0:124
TACCTGTACTGGGGAAGCATTTGAATATCCCCCCATGGTGATGGGGACGGAGAACTGCTCCATAAACACAGGCAACGTGCCTAACTTTCCCGGGAAGATGAAGTCAAAGAGCGACCACAGCTCTCGGAGGTTATTTTGCATCGGTGAGCCAGACAGAATGATCCGATGAGGGGTGCGAAACTATTTGAGGAAAGGAAGCACCTTTTTATTAAATTTACCTTTTAGCAATCGCCATTCCTACCCTAAAGATC
+
CCCCCFFFFFFFGGGGGGGGGGHHHHHHHHHGGGGHHHHHHHHHHGGGGGGGGHHHHHHHHHHHHHHHHGHHGHHHGHHHHHHHHHHHHHHGGGGGGHHHHHHHGHHHHHHHGGGGGHHHHHHHHGGDGGEHHHHHHHHGHHGGGGGGGHFHFGGGGHHHHHHHHFGGHHHGGDDGGEDGGGGGGGGFCG0FFFGFGGGGGFFFFFFFFFFFFFFFFFFFFFFFFFFFFFEFFFFFFFFFFFFFFBBFFFF
@M05620:45:000000000-G6HP7:1:1101:9622:11495 1:N:0:124
TACCTGTACTGGGGAAGCATTTGAATATCCCCCCATGGTGATGGGGACGGAGAACTGCTCCATAAACACAGGCAACGTGCCTAACTTTCCCGGGAAGATGAAGTCAAAGAGCGACCACAGCTCTCGGAGGTTATTTTGCATCGGTGAGCCAGACAGAATGATCCGATGAGGGGTGCGAAACTATTTGAGGAAAGGAAGCACCTTTTTATTAAATTTACCTTTTAGCAATCGCCATTCCTACCCTAAAGATC
+
BABBBFFFFFFFGGGGGGGGGGHHHHHHHHHGGGGHHHGHHHHHHGGGGGGGGHHHHHHHHHHHHHHGHHHHGGHHGHHHHHHHHHHHHHHGGGGGGHHHGHHGHHHHHHHHGGGGGHHHHHHHHGGGGGEHHHHHHHHGHHGGGGGHFGHHHGHHHGHHHHHHHGGGHHHGGEDGGFGGGGGGGGGGGGFFGGGGG?EFFFFFFFFFFFFFFFFFFF;BFFFFFFFFFFFFFFFFFFFFFFFFFFFFFFF
@M05620:45:000000000-G6HP7:1:1101:9598:11499 1:N:0:124
TACCTGTACTGGGGAAGCATTTGAATATCCCCCCATGGTGATGGGGACGGAGAACTGCTCCATAAACACAGGCAACGTGCCTAACTTTCCCGGGAAGATGAAGTCAAAGAGCGACCACAGCTCTCGGAGGTTATTTTGCATCGGTGAGCCAGACAGAATGATCCGATGAGGGGTGCGAAACTATTTGAGGAAAGGAAGCACCTTTTTATTAAATTTACCTTTTAGCAATCGCCATTCCTACCCTAAAGATC
+
CCCCCFFFFFFFGGGGGGGGGGHHHHHHHHHGGGGHHHHHHHHHHGGGGGGGGHHHHHHHHHHHHHHHHHHHGHHHGHHHHHHHHHHHHHHGGGGGGHHHHHHHHHHHHHHHGGGGGHHHHHHHHGGGGGGHHHHHHHHHHHGGGGGHFGHHHGHHHHHHHHHHHGGGHHHGGFGGGEFGGGGGGGGFFGFGGGGGGGGGGFFFFFFFFFFFFFFFFFFFFFFFFFFFFFAFFDAFFFFFFFFFFFFFFFF
@M05620:45:000000000-G6HP7:1:1101:18052:11535 1:N:0:124
TACCTGTACTGGGGAAGCATTTGAATATCCCCCCATGGTGATGGGGACGGAGAACTGCTCCATAAACACAGGCAACGTGCCTAACTTTCCCGGGAAGATGAAGTCAAAGAGCGACCACAGCTCTCGGAGGTTATTTTGCATCGGTGAGCCAGACAGAATGATCCGATGAGGGGTGCGAAACTATTTGAGGAAAGGAAGCACCTTTTTATTAAATTTACCTTTTAGCAATCGCCATTCCTACCCTAAAGATC
+
BABBBFFFFFFFGGFGGGGGGGHHHHGHHHHGGGGHHHGHHHHHHGGGGGFGGHHHHHHHHHHHHHHHHHHHGHHHGHHHHHHHHHHHHHHGGGGCFGHGHBEBBGHFDGGGGGGGGHHFHHHGFGEDDFGHFGHHHFGHGFGFGGGHHFHHHGHHHHHHHHGHHDDFHHHGGCDDGGG?GFBFGGGFECFGGGGFBAAGGFFFFFFFFFFFFFFFFFBFFFFFFFFBFF9EDFFFFFBB9FFFFFFBFFF
@M05620:45:000000000-G6HP7:1:1101:28034:11542 1:N:0:124
TACCTGTACTGGGGAAGCATTTGAATATCCCCCCATGGTGATGGGGACGGAGAACTGCTCCATAAACACAGGCAACGTGCCTAACTTTCCCGGGAAGATGAAGTCAAAGAGCGACCACAGCTCTCGGAGGTTATTTTGCATCGGTGAGCCAGACAGAATGATCCGATGAGGGGTGCGAAACTATTTGAGGAAAGGAAGCACCTTTTTATTAAATTTACCTTTTAGCAATCGCCATTCCTACCCTAAAGATC
+
CCCCCFFFFFFFGGGGGGGGGGHHHHHHHHHGGGGHHHGHHHHHHGGGGGGGGHHHHHHHHHHHGHHHHHHHGHHHGHHHHHHHHHHHHHHGGGGGGHHHHHHHHHHHHHHHGGGGGHHHHHHHHGGGGGGHHHHHHHHHHHGGGGGHHHHHHGHHHHHHHHHHHGGGHHHGGGGGGGGGGGGGGHHEEGFGGGGBFGGGGFFFFFFFFFF0FFFFFFFFFFFFFFFFFFFFFFFFFFFFFFFFFFFFFFF
@M05620:45:000000000-G6HP7:1:1101:18035:11544 1:N:0:124
TACCTGTACTGGGGAAGCATTTGAATATCCCCCCATGGTGATGGGGACGGAGAACTGCTCCATAAACACAGGCAACGTGCCTAACTTTCCCGGGAAGATGAAGTCAAAGAGCGACCACAGCTCTCGGAGGTTATTTTGCATCGGTGAGCCAGACAGAATGATCCGATGAGGGGTGCGAAACTATTTGAGGAAAGGAAGCACCTTTTTATTAAATTTACCTTTTAGCAATCGCCATTCCTACCCTAAAGATC
+
CCCCCFFFFFFFGGGGGGGGGGHHHHHHHHHGGGGHHHHHHHHHHGGGGGGGGHHHHHHHHHHHHHHHHHHHGHHHGHHHHHHHHHHHHHHGGGGEGGHHHHHGGHHHHHHHGGGGGHHHHHHHHGGGGGGHHHHHHHHHHHGGGGGHHHHHFGHHGGHGHHHHGFGGHHHGGCDGGGGGGGGGGGGGEFFGGGGGGGGGGFFFFFFFFFFFFFFFFFFFFFFFFFFFFFFFFFFFFFFFFFFFFFFFFFF
@M05620:45:000000000-G6HP7:1:1101:18051:11556 1:N:0:124
TACCTGTACTGGGGAAGCATTTGAATATCCCCCCATGGTGATGGGGACGGAGAACTGCTCCATAAACACAGGCAACGTGCCTAACTTTCCCGGGAAGATGAAGTCAAAGAGCGACCACAGCTCTCGGAGGTTATTTTGCATCGGTGAGCCAGACAGAATGATCCGATGAGGGGTGCGAAACTATTTGAGGAAAGGAAGCACCTTTTTATTAAATTTACCTTTTAGCAATCGCCATTCCTACCCTAAAGATC
+
CCCCCFFFFFFFGGGGGGGGGGHHHHHHHHHGGGGHHHGHHHHHHGGGGGGGGHHHHHHHHHHHHHHHHHHHGHHHGHHHHHHHHHHHHHHGGGGGGHHHHHHHHHHHHHHHGGGGGHHHHHHHHGGGGGEHHHHHHHHGHHGGGGGHHHHHHGHHGGHHHHHHHGGGHHHGGGGGGGGGGGGGGGGGFGF:FGGGGGGGGFFFFFFFFFFFFFFFFFFFFFFFFFFFFFFFFFFFFFFFFFFFFFFFFFF
@M05620:45:000000000-G6HP7:1:1101:28034:11562 1:N:0:124
TACCTGTACTGGGGAAGCATTTGAATATCCCCCCATGGTGATGGGGACGGAGAACTGCTCCATAAACACAGGCAACGTGCCTAACTTTCCCGGGAAGATGAAGTCAAAGAGCGACCACAGCTCTCGGAGGTTATTTTGCATCGGTGAGCCAGACAGAATGATCCGATGAGGGGTGCGAAACTATTTGAGGAAAGGAAGCACCTTTTTATTAAATTTACCTTTTAGCAATCGCCATTCCTACCCTAAAGATC
+
DDDDDFFFFFFFGGGGGGGGGGHHHHHHHHHGGGGHHHGHHHHHHGGGGGGGGHHHHHHHHHHHHHHHHHHHGHHHGHHHHHHHHHHHHHHGGGGGGHHHHHHHHHHHHHHHGGGGGHHHHHHHHGGGGGGHHHHHHHHHHHGGGGGHHHHHHGHHHHHHHHHHHGGGHHHGGEEGGGGGGGGGHHHGGGGGGGGGGGGFGFFFFFFFHHHFFFFFFFFFFFFFFFFFFFFFFFFFFFFFFFFFFFFFFFF
@M05620:45:000000000-G6HP7:1:1101:16208:11596 1:N:0:124
CATCCTGACCCTGAAGTACCCCGGCTTGATTTCTGACATTAGATCGGAAGAGCACACGTCTGAACTCCAGTCACTCTCGCGCATCTCGTATGCCGTCTTCTGCTTGAAAAAAAAAAAAAACAAACTACCTATGCCAAATACCGTCGTCAACGAAACACCTACACAAGTAATTGTATCATCAAACAGAGCAATCCTACCGCTACATGATCAGCCTGTTTCCAGTTTACATGCCTCCTCCTGCCCGTTTGTCC
+
DDCDDFFFFFFFGGGGGGGGGGGGGGGGHHHHHHHGHHHHHHGHHHG2FEHHHHHHHGHHHGHHHHHHHHHHHHHHHHGGGGGGGHHGGGHHHHGFGHGHHHGHHGHHGHFEDGG><</-<.<0.111<0000000</000<...--...0....-/../0/0:0..0:0000:0:0;000000.///:0/0:;000.-----0000::000;/.0000000;;::0000;000.///:00...-./.:00
@M05620:45:000000000-G6HP7:1:1101:7087:11663 1:N:0:124
ATCTCTATCTCCTAAAAACCTGTTTAGATTTGGAGATAGACCTTCAGGTTTTTCATCATTTTCTGCATGAATTATACATTGACCACGTTCCAGCGTGGTCAGTTTGCAGCATTCTGTTATTTTGTTTGACAGAGTGTCTTGTTGAGAACATATGTAGGACATGATTTTTTCCTGCAACAGGGAAAATAAAGTATAAGTTTTAAAGATTTATTCTTTAATAAAGGATCTCAAAGCCAGCTTTAGAAAAAGGA
+
AABACFFFFFFFGGGGGGGGGGHHHHHHHHHHHGHHHHHHHHHHHHHHHHHGGHHHHHHHHHHHHHHHHHHHHHHHHHHHHHHHHHGHHHHHHHGGGGHHHHHHHHHGHHGHHHHHHHHHHHHHHHHHGGHHHHHHHHHHHHHHHHGHHHHHHHHHHHHHHHHHHHHHHGHHHHHHHHGHHGGGHHHHGHHHHHHHHGHHHGGGHGHHHHHHHHHHGHHHHHHHHHHHHFHHHHGHHGHHHHHGHHGGGGH
@M05620:45:000000000-G6HP7:1:1101:7070:11665 1:N:0:124
ATCTCTATCTCCTAAAAACCTGTTTAGATTTGGAGATAGACCTTCAGGTTTTTCATCATTTTCTGCATGAATTATACATTGACCACGTTCCAGCGTGGTCAGTTTGCAGCATTCTGTTATTTTGTTTGACAGAGTGTCTTGTTGAGAACATATGTAGGACATGATTTTTTCCTGCAACAGGGAAAATAAAGTATAAGTTTTAAAGATTTATTCTTTAATAAAGGATCTCAAAGCCAGCTTTAGAAAAAGGA
+
CCCCCFFFFFFFGGGGGGGGGGHHHHHHHHHHHHHHHHHHGHHHHHHHHHHGGHHHHHHHHIHHGHHHHHHHHHHHHHHHHHHHHHGHHHHHHHGGGGHHHHHHHHHHHHHHHHHHHHHHHHHHHHHHHHHGHHHHHHHHHHHHHHGHHHHHHHHHHHHHHHHHHHHHHGHHHHGHHHHHHGGHHHHHHGHHHHHHHHHHHHHHHHHHHHHHHHHHHGHHHHHHHHHHHHHHHHGHHGHHHHHHHHHHGGH
@M05620:45:000000000-G6HP7:1:1101:5183:11681 1:N:0:124
ATCTCTATCTCCTAAAAACCTGTTTAGATTTGGAGATAGACCTTCAGGTTTTTCATCATTTTCTGCATGAATTATACATTGACCACGTTCCAGCGTGGTCAGTTTGCAGCATTCTGTTATTTTGTTTGACAGAGTGTCTTGTTGAGAACATATGTAGGACATGATTTTTTCCTGCAACAGGGAAAATAAAGTATAAGTTTTAAAGATTTATTCTTTAATAAAGGATCTCAAAGCCAGCTTTAGAAAAAGGA
+
ABBCCFFFFFFFGGGGGGGGGGGHHHHHHHHHHGHGHHHHHHHHHHHHHHHGGHHHHHHHHHHHHHHHHHHHHHHHHHHHHHHHHHGHHHHHHHGGGGHHHHHHHHHHHHHHHHHHHHHHHHHHHHHHHHHHHHHHHHHHHHHHHHHHHHHHHHHHHHHHHHHHHHHHHGHHHHHHHHHHHGGHHHHHHGHHHHHHHGHHHHHHHHHHHHHHHHHHHHHHHHHHHHHHHHHHHHHHHGHHHHHFGHHFGGG
@M05620:45:000000000-G6HP7:1:1101:5198:11696 1:N:0:124
ATCTCTATCTCCTAAAAACCTGTTTAGATTTGGAGATAGACCTTCAGGTTTTTCATCATTTTCTGCATGAATTATACATTGACCACGTTCCAGCGTGGTCAGTTTGCAGCATTCTGTTATTTTGTTTGACAGAGTGTCTTGTTGAGAACATATGTAGGACATGATTTTTTCCTGCAACAGGGAAAATAAAGTATAAGTTTTAAAGATTTATTCTTTAATAAAGGATCTCAAAGCCAGCTTTAGAAAAAGGA
+
CCCCCFFFFFFFGGGGGGGGGGHHHHHHHHHHHHHHHHHHHHHHHHHHHHHGGHHHHIHHHHHHHHHHHGHHHHHHHHHHHHHHHHGHHHHHHHGGGGHHHHHHHHHHHHHHHHHHHHHHHHHHHHHHHHHHHHHHHHHHHHHHHHHHHHHHHHHHHHHHHHHHHHHHHGHHHHHHHHHHHGGHHHHHHHHHHHHHHHHHHHHHHHHHHHHHHHHHHHHHHHHHHHHHHHHHHHHHHGHHHHHHHHHHGGH
@M05620:45:000000000-G6HP7:1:1101:5178:11698 1:N:0:124
ATCTCTATCTCCTAAAAACCTGTTTAGATTTGGAGATAGACCTTCAGGTTTTTCATCATTTTCTGCATGAATTATACATTGACCACGTTCCAGCGTGGTCAGTTTGCAGCATTCTGTTATTTTGTTTGACAGAGTGTCTTGTTGAGAACATATGTAGGACATGATTTTTTCCTGCAACAGGGAAAATAAAGTATAAGTTTTAAAGATTTATTCTTTAATAAAGGATCTCAAAGCCAGCTTTAGAAAAAGGA
+
CDCCDFFFFFFFGGGGGGGGGGHHHHHHHHHHHHHHHHHHHHHHHHHHHHHGGHHHHHHHHIIHIHHHHHHHHHHHHHHHHHHHHHGHHHHHHHGGGGHHHHHHHHHHHHHHHHHHHHHHHHHHHHHHHHHHHHGHHHHHHHHHHHHHHHHHHHHHHHHHHHHHHHHHHGHHHHHHHHHHHGGHHHHHGFHHHHHHHHHHHHHHHHHHHHHHHHHHHGHHHGHHHHHHHHHGHHHHHGHHHHHHGGHHGGG
@M05620:45:000000000-G6HP7:1:1101:20828:11699 1:N:0:124
TACCTGTACTGGGGAAGCATTTGAATATCCCCCCATGGTGATGGGGACGGAGAACTGCTCCATAAACACAGGCAACGTGCCTAACTTTCCCGGGAAGATGAAGTCAAAGAGCGACCACAGCTCTCGGAGGTTATTTTGCATCGGTGAGCCAGACAGAATGATCCGATGAGGGGTGCGAAACTATTTGAGGAAAGGAAGCACCTTTTTATTAAATTTACCTTTTAGCAATCGCCATTCCTACCCTAAAGATC
+
DDDDDFFFFFFFGGGGGGGGGGHHHHHHHHHGGGGHHHHHHHHHHGGGGGGGGHHHHHHHHHHHHHHHHHHHGHHHGHHHHHHHHHHHHHHGGGGGGHHHHHHHHHHHHHHHGGGGGHHHHHHHHGGGGGGHHHHHHHHHHHGGGGGHHHHHHGHHHHHHHHHHHGGGHHHGGFFGGGGGGGGHHHHGGGGGGGGGGGGGGFFFFFFFHHFFFFHFFFFFHFFFFFFFFFFFFFFFFFFFFFFFFFFFFFF
@M05620:45:000000000-G6HP7:1:1101:20812:11705 1:N:0:124
TACCTGTACTGGGGAAGCATTTGAATATCCCCCCATGGTGATGGGGACGGAGAACTGCTCCATAAACACAGGCAACGTGCCTAACTTTCCCGGGAAGATGAAGTCAAAGAGCGACCACAGCTCTCGGAGGTTATTTTGCATCGGTGAGCCAGACAGAATGATCCGATGAGGGGTGCGAAACTATTTGAGGAAAGGAAGCACCTTTTTATTAAATTTACCTTTTAGCAATCGCCATTCCTACCCTAAAGATC
+
3AABBFFFFFFFGGGGGGGGGGHHHGHFHHHGGGGHHHBGHHHGHGFGEGGGGHHHHHHHHGHHGHHHHGHHGHHHGHHHHHHHHHHHHHHGGGGGDGHHGFGHHHFHHHHHGGGGGHHHHHHHHGGDFGEHHHHHHHHHHHGGGGGHHHHHHGGHHGHHFHHHHGGGHGHGGCDGFFGGGGGGGGGGGGECFFGGGGGEGFFFFFFFFFFFFFFFFFFFFFFEBBFFFFFFFFFFFFFFFFFFFFFFFFF
@M05620:45:000000000-G6HP7:1:1101:12073:11707 1:N:0:124
TACCTGTACTGGGGAAGCATTTGAATATCCCCCCATGGTGATGGGGACGGAGAACTGCTCCATAAACACAGGCAACGTGCCTAACTTTCCCGGGAAGATGAAGTCAAAGAGCGACCACAGCTCTCGGAGGTTATTTTGCATCGGTGAGCCAGACAGAATGATCCGATGAGGGGTGCGAAACTATTTGAGGAAAGGAAGCACCTTTTTATTAAATTTACCTTTTAGCAATCGCCATTCCTACCCTAAAGATC
+
CBBCCFFFFFFFGGGGGGGGGGHHHHHHHHHGGGGHHHHHHHHHHGGGGGGGGHHHHHHHHHHHHHHHHHHHGGHHGHHHHHHHHHHHHHHGGGGGGHHHHHHHHHHHHHHHGGGGGHHHHHHHHGGGGGGHHHHHHHHGHHGGGGGHHHHHHGHHHHHHHHHHHGGGHHHGGGGGGGGGGGGGGGGGGGFGGGGGGGGGGFFFFFFFFFFFFFFFFFFFFFFFFFFFFFFFFFFFFFFFFFFFFFFFFFF
@M05620:45:000000000-G6HP7:1:1101:22813:11730 1:N:0:124
AAACCAAGAAGACATGAGGTCAGCTAGATCGGAAGAGCACACGTCTGAACTCCAGTCACTCTCGCGCATCTCGTATGCCGTCTTCTGCTTGAAAAAAAAAAAAAAAAAAAGAAAAAGAGGAAATGATGGAGGTAAGTAAGAAAAAGAAGGAGAGGAAATAAGGAGTGAGAGAATAGTGAATGTGGGGTGAGAGGTTGTATTGACAGAAAGGAAGAAATGGTCCGCTTAGCACAAACTTTAAACAAAGAGGC
+
CCCCDCCFFFFFGGGGGGGFGGHHHHHHHHHGGGGHHHHHHHGHHHGHHHHHHHHHHHHHHHHGGGGGGEHHHFGHHHHGGGHGHHHHHHHHHGHGGFGGF>///>//--...//...<..//000000/<<.00000000://..../.......//00000<.<.0000.0000<00<:0<00.-.-.<00.0//<0000000</000./:..:/000:00--..<0000//..00000000..//:9.
@M05620:45:000000000-G6HP7:1:1101:4168:11750 1:N:0:124
AGATTACTGCAACAGTTCCCCCTGGACCTGGAAAAGTTTCTTGCCTGGCTTACAGAAGCTGAAACAACTGCCAATGTCCTACAGGATGCTACCCGTAAGGAAAGGCTCCTAGAAGACTCCAAGGGAGTAAAAGAGCTGATGAAACAATGGCAAGTAAGTCAGGCATTTCCGCTTTAGCACTCTTGTGGATCCAATTGAACAATTCTCAGCATTTGTACTTGTAACTGACAAGCCAGGGACAAAACAAAGAT
+
AAAABFFFFFFFGGGGGGGGGGGG4GHHHHHHHHGHHHHHHHHHHHHHHHHHHHGHHHHHHHHHHHHHHHHHHHHHHHHHHHHHBGHHHHHHHHGGGGHHHHCGFGHHGHHHHHHHHHHHFHHGGHGGHHHHHGHHHHHHHHHHHHHHHHGHHGHHHHHHHHHHGHHHHHGGGGGHEHHHHHHHHHHGGHHHHHHHHHHHGHHHHHHHGHHHHHHHHCGGGGHFHHHHGHHGGGGGGGGGGGGAFGGGFFF
@M05620:45:000000000-G6HP7:1:1101:4159:11766 1:N:0:124
AGATTACTGCAACAGTTCCCCCTGGACCTGGAAAAGTTTCTTGCCTGGCTTACAGAAGCTGAAACAACTGCCAATGTCCTACAGGATGCTACCCGTAAGGAAAGGCTCCTAGAAGACTCCAAGGGAGTAAAAGAGCTGATGAAACAATGGCAAGTAAGTCAGGCATTTCCGCTTTAGCACTCTTGTGGATCCAATTGAACAATTCTCAGCATTTGTACTTGTAACTGACAAGCCAGGGACAAAACAAAGAT
+
BBBBBFFFFFFFGGGGGGGGGGGG4GHHHHFHHGHHGHHHHHHHHHHHHHHFHHFHHHHHHGHHHGHHHHHHHHHHHHHHHHHH3GHHHHFHHHGGCFHHHH3BGHHHGHHHHHHHHHHHFBGFGFFGHHHHHGHHHHGHHFHHHHHHHGHHHGHHHHHHHHHHHHHHHHGGGGGFGHHHHHHHHGHGHHGHHFHHH=DGGHHHHHHHGHHHHHHHHFHHHGHGHHHFHHFHFGGGGGGGEFFFGGGFGGG
@M05620:45:000000000-G6HP7:1:1101:10024:11781 1:N:0:124
TACCTGTACTGGGGAAGCATTTGAATATCCCCCCATGGTGATGGGGACGGAGAACTGCTCCATAAACACAGGCAACGTGCCTAACTTTCCCGGGAAGATGAAGTCAAAGAGCGACCACAGCTCTCGGAGGTTATTTTGCATCGGTGAGCCAGACAGAATGATCCGATGAGGGGTGCGAAACTATTTGAGGAAAGGAAGCACCTTTTTATTAAATTTACCTTTTAGCAATCGCCATTCCTACCCTAAAGATC
+
CCCCCFFFFFFFGGGGGGGGGGHHHHHHHHHGGGGHHHHHHHHHHGGGGGGGGHHHHHHHHHHHHHHHHHHHGHHHGHHHHHHHHHHHHHHGGGGGGHHHHHHHHHHHHHHHGGGGGHHHHHHHHGGGGGGHHHHHHHHGHHGGGGGHGHHHHGHGHHHHHHHHHGGGHHHGGEDGGGGGGGGGGGGGGGFGGGGGGFGFGFFFFFFFFFFFFFFFFFFFFFFFFFFFFFFFFFFFFFFFFFFFFFFFFFF
@M05620:45:000000000-G6HP7:1:1101:5057:11820 1:N:0:124
ATCTCTATCTCCTAAAAACCTGTTTAGATTTGGAGATAGACCTTCAGGTTTTTCATCATTTTCTGCATGAATTATACATTGACCACGTTCCAGCGTGGTCAGTTTGCAGCATTCTGTTATTTTGTTTGACAGAGTGTCTTGTTGAGAACATATGTAGGACATGATTTTTTCCTGCAACAGGGAAAATAAAGTATAAGTTTTAAAGATTTATTCTTTAATAAAGGATCTCAAAGCCAGCTTTAGAAAAAGGA
+
CCDDDFFFFFFFGGGGGGGGGGHHHHHHHHHHHHHHHHHGHHHHHHHHHHHGGHHHHIHHHIHHIHHHHHHHHHHHHHHHHGHHHHGHHHHHHHGEGGHHHHHHHHHGHHGHHHHHHHHHHHHHHHHHGGGHHHHHHHHHHHHHHHHHHHHHHHHHHHHHHHHHHHHHHGHHHHHHHHGHHGGHHGHHGGHHHHHHHGHHHHFHHGHHHGHHHHHHHHHGHFGHHHHHHGHHHGHHHGHHHHHFHHHHGGG
@M05620:45:000000000-G6HP7:1:1101:26170:11832 1:N:0:124
ATCTCTATCTCCTAAAAACCTGTTTAGATTTGGAGATAGACCTTCAGGTTTTTCATCATTTTCTGCATGAATTATACATTGACCACGTTCCAGCGTGGTCAGTTTGCAGCATTCTGTTATTTTGTTTGACAGAGTGTCTTGTTGAGAACATATGTAGGACATGATTTTTTCCTGCAACAGGGAAAATAAAGTATAAGTTTTAAAGATTTATTCTTTAATAAAGGATCTCAAAGCCAGCTTTAGAAAAAGGA
+
CDDEEFFFFFFFGGGGGGGGGGHHHHHHHHHHHHHHHHHHHHHHHHHHHHHGGHHHHIHHIIIIIHHHHHHHHHHHHHHHHHHHHHGHHHHHHHGGGGHHHHHHHHHHHHHHHHHHHHHHHHHHHHHHHHHHHHHHHHHHHHHHHHHHHHHHHHHHHHHHHHHHHHHHHGHHHHHHHHHHHGGHHHHHHHHHHHHHHHHHHHHHHHHHHHHHHHHHHHHHHHHHHHHHHHHHHHHHHGHHHHHHHHHHGGH
@M05620:45:000000000-G6HP7:1:1101:12609:11854 1:N:0:124
ATCTCTATCTCCTAAAAACCTGTTTAGATTTGGAGATAGACCTTCAGGTTTTTCATCATTTTCTGCATGAATTATACATTGACCACGTTCCAGCGTGGTCAGTTTGCAGCATTCTGTTATTTTGTTTGACAGAGTGTCTTGTTGAGAACATATGTAGGACATGATTTTTTCCTGCAACAGGGAAAATAAAGTATAAGTTTTAAAGATTTATTCTTTAATAAAGGATCTCAAAGCCAGCTTTAGAAAAAGGA
+
A3>AAFFFFFFFGGGGGGGGGGHHHHHHHHHHHGHGHHHGHHHHHHHHHHHGGHHHHGHHHHHHHHHHHGHHGHHFFGHHHHHHHHGGHHHHHGGFGFFGFHGFFHHGHHFHHHGHHHGHHHHHFGHHHFFHHHFGHHHHHEGHGHGHHFGHHHFFHHHHHHHHHHGHFGHHHHGHHHFHHGGHHFHHGGHFFHHGHDGHHGFGHHHHHGHHHGHHFHHHHGHHEFHFHFFHGH.;CEGHHHHGHHGHG?C
@M05620:45:000000000-G6HP7:1:1101:24107:11856 1:N:0:124
ATCTCTATCTCCTAAAAACCTGTTTAGATTTGGAGATAGACCTTCAGGTTTTTCATCATTTTCTGCATGAATTATACATTGACCACGTTCCAGCGTGGTCAGTTTGCAGCATTCTGTTATTTTGTTTGACAGAGTGTCTTGTTGAGAACATATGTAGGACATGATTTTTTCCTGCAACAGGGAAAATAAAGTATAAGTTTTAAAGATTTATTCTTTAATAAAGGATCTCAAAGCCAGCTTTAGAAAAAGGA
+
ABBBBFFFFFFFFGGGFGGGGFHFGGHBGDDGDCGHCFHFGHHHHBGFFFGEFGEHHGHHHHHHHHHGHFGHFFHBGHGHH5EGCGEHHFGFDEFEEFGFHHEBGFHHHHGBEGHGGHGHHFHHCGHHHGGHHHHGGFHHHHHGHHGHHHHHHHHHHFGHFHHHHHHHFCCDGF2FGHHHHFEHEFFGF<GGFHFHFHFHHHHGFHGHHHHHHHHFG0GDDDG0GGHHHFHHHHFGFEHHFFF0;CCFAAC
@M05620:45:000000000-G6HP7:1:1101:12592:11865 1:N:0:124
ATCTCTATCTCCTAAAAACCTGTTTAGATTTGGAGATAGACCTTCAGGTTTTTCATCATTTTCTGCATGAATTATACATTGACCACGTTCCAGCGTGGTCAGTTTGCAGCATTCTGTTATTTTGTTTGACAGAGTGTCTTGTTGAGAACATATGTAGGACATGATTTTTTCCTGCAACAGGGAAAATAAAGTATAAGTTTTAAAGATTTATTCTTTAATAAAGGATCTCAAAGCCAGCTTTAGAAAAAGGA
+
CCCCCFFFFFFFGGGGGGGGGGHHHHHHHHHHHHHHHHHHHHHHHHHHHHHGGHHHHHHIIHHIHHHHHHHHHHHHHHHHHHHHHHGHHHHHHHGGGGHHHHHHHHHHHHHHHHHHHHHHHHHHHHHHHHGHHHHHHHHHHHHHHHHHHHHHHHHHHHHHHHHHHHHHHGHHHHHHHHHHHGGGHHHHHHHHHHHHHHHHHHHHHHHHHHHHHHHHHHHHHHHHHHHHHHHHHHHHHGHHHHHHHGHHGGG
@M05620:45:000000000-G6HP7:1:1101:12578:11881 1:N:0:124
ATCTCTATCTCCTAAAAACCTGTTTAGATTTGGAGATAGACCTTCAGGTTTTTCATCATTTTCTGCATGAATTATACATTGACCACGTTCCAGCGTGGTCAGTTTGCAGCATTCTGTTATTTTGTTTGACAGAGTGTCTTGTTGAGAACATATGTAGGACATGATTTTTTCCTGCAACAGGGAAAATAAAGTATAAGTTTTAAAGATTTATTCTTTAATAAAGGATCTCAAAGCCAGCTTTAGAAAAAGGA
+
BBBBBFBFFFFFGGGGGGGGGGHHHHHHHHHHHHHHHHHHHHHHHHHHHHHGGHHHHHHHHHHHHHGHHGHHHHHHHHHHGHGHHHGHHHHHHGGGGGHHHHHHHHHHHHHHHHHHHHHHHHHHHHHHHHHHHHGHHHHHHHHGHHGHHHHHHHHHGHHHHHHHHHHHHGHHHHGHFHHHHGGHFGHHFHHGHHHGHGHHHHHHHHHHGHHHHGHHHGHHGHHHHHHHHHHGHHHHHGHHHCCHCF:GGGF
@M05620:45:000000000-G6HP7:1:1101:23856:11901 1:N:0:124
ATCTCTATCTCCTAAAAACCTGTTTAGATTTGGAGATAGACCTTCAGGTTTTTCATCATTTTCTGCATGAATTATACATTGACCACGTTCCAGCGTGGTCAGTTTGCAGCATTCTGTTATTTTGTTTGACAGAGTGTCTTGTTGAGAACATATGTAGGACATGATTTTTTCCTGCAACAGGGAAAATAAAGTATAAGTTTTAAAGATTTATTCTTTAATAAAGGATCTCAAAGCCAGCTTTAGAAAAAGGA
+
CCCCDFFFFFFFGGGGGGGGGGHHHHHHHHHHHHHHHHHHHHHHHHHHHHHGGHHHHHHHHHHHHHHHHHHHHHHHHHHHHHHHHHGHHHHHHHGGGGHHHHHHHHHHHHHHHHHHHHHHHHHHHHHHHHHHHHGHHHHHHGHHHHHHHGHHHHHHHHHHGHHHHHHHHGHHHHHHHHHHHGGHHGHHHGHHHHHHHHGHHHGHHHHHHHHHHHHHHHHHHHHHHHGHHGHHHGHHHGHHHHHHHHHHGGG
@M05620:45:000000000-G6HP7:1:1101:26761:11934 1:N:0:124
ATCTCTATCTCCTAAAAACCTGTTTAGATTTGGAGATAGACCTTCAGGTTTTTCATCATTTTCTGCATGAATTATACATTGACCACGTTCCAGCGTGGTCAGTTTGCAGCATTCTGTTATTTTGTTTGACAGAGTGTCTTGTTGAGAACATATGTAGGACATGATTTTTTCCTGCAACAGGGAAAATAAAGTATAAGTTTTAAAGATTTATTCTTTAATAAAGGATCTCAAAGCCAGCTTTAGAAAAAGGA
+
BABBBFFFFFFFGGGGGFFGGGHHHHHHHHHHG4GGHGHCHHHHHHHHHHHGGG5GGBGGFHHHHHEHHFHHHHHGHHHHHHHHFHGHHHHHHHGGGGHGHFHHHHHHHHHHHHHHHHHHHHHHHHHHGHHHHHHHHHHHHHHHHHEEHFHHHHHHHHBHHHHHHHHHHGHGHHHHDFFGHFF0GFFDFHHHHHHFHHHHFGHHHGGHHHHHHHHHD=DDHGHGFHHHHHHHHHHHHGHHHBBHBGHFGGH
@M05620:45:000000000-G6HP7:1:1101:17233:11937 1:N:0:124
ATCTCTATTCCTAAAAACCTGTTTAGATTTGGAGATAGACCTTCAGGTTTTTCATCATTTTCTGCATGAATTATACATTGACCACGTTCCAGCGTGGTCAGTTTGCAGCATTCTGTTATTTTGTTTGACAGAGTGTCTTGTTGAGAACATATGTAGGACATGATTTTTTCCTGCAACAGGGAAAATAAAGTATAAGTTTTAAAGATTTATTCTTTAATAAAGGATCTCAAAGCCAGCTTTAGAAAAAGGAA
+
>ABBBFBFFFFFFDFGGGGFAGHHDDFGGHHGGHHFGHFGHEGF3GFHGHGGGFFE5FHHHHHDF5DGFHHHFFGHFHHFHHHHHEHHHHBFFCE??GGHHHHHHGHGHFGFFFFHHGFHHHHHHHHGHHEHHHHHHHHHHHHGFGFHEGHFGF?GFFHGFHFGHHHHGHHG1CHHHGHHGGFHHGHHHHGGGHDGGGHHF1GFFHGHEGHHFHHHFD<=DGDGGHGHFHHEHHHHGGHHCBFGFHHG.CC
@M05620:45:000000000-G6HP7:1:1101:17230:11955 1:N:0:124
ATCTCTATTCCTAAAAACCTGTTTAGATTTGGAGATAGACCTTCAGGTTTTTCATCATTTTCTGCATGAATTATACATTGACCACGTTCCAGCGTGGTCAGTTTGCAGCATTCTGTTATTTTGTTTGACAGAGTGTCTTGTTGAGAACATATGTAGGACATGATTTTTTCCTGCAACAGGGAAAATAAAGTATAAGTTTTAAAGATTTATTCTTTAATAAAGGATCTCAAAGCCAGCTTTAGAAAAAGGAA
+
ACCCCFFFFFFFGGGGGGGGGGHHEHHHHHHHHHHHHHHHHHHHHHHHHHGGHHHHHHHHHIIHHIHHHHHHHHHHHHHHHHHHHGHHHHHHHGGGGHHGHHHHHHHHHHHHHHHHHHHHHHHHHHHHHGHHHHHHHHHHHHHHHHFHHHHHHFHHGHHHHHHHHHHHGHHHHHGHHHHHGGHHHHHHHHFGHHHHGHHHGGHHHHHHHHHHHHHHFDGGHHGHHHGHHHHHGHFHGHHHGFGCGHFFFHH
@M05620:45:000000000-G6HP7:1:1101:20357:11968 1:N:0:124
ATCTCTATCTCCTAAAAACCTGTTTAGATTTGGAGATAGACCTTCAGGTTTTTCATCATTTTCTGCATGAATTATACATTGACCACGTTCCAGCGTGGTCAGTTTGCAGCATTCTGTTATTTTGTTTGACAGAGTGTCTTGTTGAGAACATATGTAGGACATGATTTTTTCCTGCAACAGGGAAAATAAAGTATAAGTTTTAAAGATTTATTCTTTAATAAAGGATCTCAAAGCCAGCTTTAGAAAAAGGA
+
CDEEDFFFFFFFGGGGGGGGGGHHHHHHHHHHHHHHHHHHHHHHHHHHHHHGGHHHHIHHHHIHIHHHHHHHHHHHHHHHHHHHHHGHHHHHHHGGGGHHHHHHHHHHHHHHHHHHHHHHHHHHHHHHHHHHHHHHHHHHHHHHHHHHHHHHHHHHHHHHHHHHHHHHHGHHHHHHHHHHHGGHHHHHHHHHHHHHHHHHHHHHHHHHHHHHHHHHHHHHHHHHHHHHHHHHHHHHHGHHHHHGHHHHGGH
@M05620:45:000000000-G6HP7:1:1101:4248:11973 1:N:0:124
ATCTCTATCTCCTAAAAACCTGTTTAGATTTGGAGATAGACCTTCAGGTTTTTCATCATTTTCTGCATGAATTATACATTGACCACGTTCCAGCGTGGTCAGTTTGCAGCATTCTGTTATTTTGTTTGACAGAGTGTCTTGTTGAGAACATATGTAGGACATGATTTTTTCCTGCAACAGGGAAAATAAAGTATAAGTTTTAAAGATTTATTCTTTAATAAAGGATCTCAAAGCCAGCTTTAGAAAAAGGA
+
CCCCCFFFFFFFGGGGGGGGGGHHHHHHHHHHHGHHHHHFFGHHHHHHGHHGGHHHHHGHHHHGHHHHHHHHHHHHHHHHHHHHGHGHHHHHHHGGGGHHHHHHHHGHHFHHHHHHHHFHHHHHHHHHHHHHHHHHHHHHHHHHHHHHHHHHHHHHHHHHHHHHHHHHHGHHHHGHHHHHHGGGHFHHHFHFHHHGHFHHHHGGHFGHHHHHHHHHHDGHHEHHHHHHHHHGFGHHHGHHHHHHHHHHGGH
@M05620:45:000000000-G6HP7:1:1101:20375:11978 1:N:0:124
ATCTCTATCTCCTAAAAACCTGTTTAGATTTGGAGATAGACCTTCAGGTTTTTCATCATTTTCTGCATGAATTATACATTGACCACGTTCCAGCGTGGTCAGTTTGCAGCATTCTGTTATTTTGTTTGACAGAGTGTCTTGTTGAGAACATATGTAGGACATGATTTTTTCCTGCAACAGGGAAAATAAAGTATAAGTTTTAAAGATTTATTCTTTAATAAAGGATCTCAAAGCCAGCTTTAGAAAAAGGA
+
AABABFFFFFFFGGGGGGGGGGGHHGGHHGHHHHGGHHGHFHHHHHHHHHGGGHHHHEGHFHHHFHHHHGHHHHHHHHHHHHHHHHGFHGHHHGGGGGHHHHHHHFHHG3EHHGHGHHFHHGHHHHHBHGEH3GGFHHHHHHHHHHHHFHHFHHHHHGGHHHHHGHHHHGHHHHGHHHFHEGGHHHHHH1GHHHHFHGHHHHHHHHHHHHHHHHHHH0DGGBHHHHHHHHGHEHHHHGHHHHHGFGH.:AC
@M05620:45:000000000-G6HP7:1:1101:4259:11987 1:N:0:124
ATCTCTATCTCCTAAAAACCTGTTTAGATTTGGAGATAGACCTTCAGGTTTTTCATCATTTTCTGCATGAATTATACATTGACCACGTTCCAGCGTGGTCAGTTTGCAGCATTCTGTTATTTTGTTTGACAGAGTGTCTTGTTGAGAACATATGTAGGACATGATTTTTTCCTGCAACAGGGAAAATAAAGTATAAGTTTTAAAGATTTATTCTTTAATAAAGGATCTCAAAGCCAGCTTTAGAAAAAGGA
+
@ABBBFFFFFFFGGGGGGGGGGHHHHHHHHHHHFHFHHHHHHHHHHHHHHHGGHHHHHHHHHHHHHHHHHHHHHHHHHHHHHHHHHGHHHHHHHGGGGHHHHHHHHHHGHHHHHHHHHHHHHHHHHHHHHHHHHHHHHHHHHHHHHHHHHHHHHHHHHHHHHHHHHHHHGHHHGHHHHFHHGGHHHHHHEGHHHHHHHHHHHHHHHHHHHHHHHHHHHHHHHHHHHHHHHHHHHHHHGHHHHHEGHHHGGH
@M05620:45:000000000-G6HP7:1:1101:4900:12026 1:N:0:124
CATCCTGACCCTGAAGTACCCCGGCTTGATTTCTGACATTAGATCGGAAGAGCACACGTCTGAACTCCAGTCACTCTCGCGCATCTCGTATGCCGTCTTCTGCTTGAAAAAAAAAAAAAACCAAAATAATTTAGGCAAAGATATCCTAATATCTATCTGAAAGTACAAGGCACAGAGAGAAGAGATGTGAATCATCTGATATTTAGGCACAAGCAGGGCTGGGAGACGCACATGATGGACCTATAGAAAGT
+
CCCCDFFFFFFFGGGGGFGGGGGGGGGGHHHHHHHHHHHHHHHHHHGGGGHHHHHGHGGHHGHHHHHHHHHHHHHHHHGGGGGGFHHHGDHHHHGGGHGHHHHHHHHGHHHGGGGF/>/-..<...11000000000<.//0=000000000000000;0000000:00.:..//://=.0/0:/0000;000000;000000000000.//..//.-..........----000000:0//000000000
@M05620:45:000000000-G6HP7:1:1101:6164:12122 1:N:0:124
TACCTGTACTGGGACACTCTTTCCCTACACGACGCCATTCCTACCCTAAAGATCGGAAGAGCACACGTCTGAACTCCAGTCACTCTCGCGCATCTCGTATGCCGTCTTCTGCTTGAAAAAAAAAAAAACCCTAGTTTTCGTACCTCCTTTGCAGCTCATTGTGTCTCACATCTATTTTCCTCATTAGTAGTCACATGCGGCTTTTCTCTCCGTTTTCATATTTCCTGCGTCTCCTGATCATTGCTGTAGAT
+
CBCCCFFFFFFFGGGGGGGGGGHHHHHGGHGGGGGGGGHHHHHHHHHHHHHHHHHGGGGHHHHHHHGHHHGHHHHHHHHHHHHHHHHGGGGGEEHHHGGHHHHFEFHGHHHHHHHFHHHGGGDDC><-....//00000<./..00::000000///000000;0;00000000;000999000000090000000;0.----9///////9.//.////9//9/9//-.-.////9/////////////:
@M05620:45:000000000-G6HP7:1:1101:22638:12136 1:N:0:124
CATCCTGACCCTGAAGTACCCCGGCTTGATTTCTGACATTAGATCGGAAGAGCACACGTCTGAACTCCAGTCACTCTCGCGCATCTCGTATGCCGTCTTCTGCTTGAAAAAAAAAAAAAAAAAAAAAGTAAAAATGAAAAAAAAAATGAGAAAATAATAAAAAAAAACAGAAAAAGATAAGTTGTGAATGAAGAAAAAATAGAATATGAAAACAAAAAGAGTAAGAAGTATACAGAAGATAAAAAAGATGT
+
DCCCDFFFFFFFGGGGGGGGGGGGGGGGHHHHHHHGHHHHGHGHHHGGGGGHHGHHHGHHHGHGHHHHHHGHHHHHHHGGGGGGEHHGFGHHHHGEFHGHHHHHHHHGGHGGGGGC<</->--<---.;00:0:F00000:-----.00:000/000000000----..//00/...00:000:0:00000000///.-.000:0000;000/......./0:000:/0000000;000000000-..:00
@M05620:45:000000000-G6HP7:1:1101:6167:12141 1:N:0:124
TACCTGTACTGGGACACTCTTTCCCTACACGACGCCATTCCTACCCTAAAGATCGGAAGAGCACACGTCTGAACTCCAGTCACTCTCGCGCATCTCGTATGCCGTCTTCTGCTTGAAAAAAAAAAAAAATAAATAGACAATAATAGTGAATGAGTATGTAGTGATATAAAATTAAAATAGTATAATGATAGATCGCTTTTCTGTTATTATTGCAGATTGCGATCTACATTGTTCAGTCATTTCTTTTACTG
+
CCCCCFFFFFFFGGGGGGGGGGHHHHHGFHGGGGGGGGHHHHHHHHHHHHHHHHHGGGGHHHHHHHGHHHGHHHHHHHHHHHHHHHHFGGGGGGHHHGGHHHHGGGHGGHGHHHHFHHHEFGDDC@<--.<<0000<00/000000000000:000000000/0000000009000000090900000;00000.....900090000;00000000;00.-...900000::000:00000000;000;0
@M05620:45:000000000-G6HP7:1:1101:18904:12144 1:N:0:124
CATCCTGACCCTGAAGTACCCCGGCTTGATTTCTGACATTAGATCGGAAGAGCACACGTCTGAACTCCAGTCACTCTCGCGCATCTCGTATGCCGTCTTCTGCTTGAAAAAAAAAAAAAAAAAAAAAACAAAGAAAAAAAAAAATACTTCAACAGTCAGGAGAGAGTAATGAAAAAGAAACACCGGGCTGAGACGTAAGCACCACGAGATAAAAGTGCAGAGAAGGAGTGACTAATATAGAGTGTTAAGAT
+
CCCDDFFFFFFFGGGGGGGGGGGGGGGGHHHHHHHHHGHHHHGHHHGGGGHHHHHHHGHHHGHGHHHHHHHHHHHHHHGGGGGGFHHHGGHHHHGFGHGHHHHHHHHGHHHGGGGD><<<>-<<-:--9...//.//.------;000000000/0000/::..9.000000;0:....;/:.9-----...00.....0;/....--..00000000000.;0/.../.00000:000000:0:00000:
@M05620:45:000000000-G6HP7:1:1101:2322:12145 1:N:0:124
ATCTCTATCTCCTAAAAACCTGTTTAGATTTGGAGATAGACCTTCAGGTTTTTCATCATTTTCTGCATGAATTATACATTGACCACGTTCCAGCGTGGTCAGTTTGCAGCATTCTGTTATTTTGTTTGACAGAGTGTCTTGTTGAGAACATATGTAGGACATGATTTTTTCCTGCAACAGGGAAAATAAAGTATAAGTTTTAAAGATTTATTCTTTAATAAAGGATCTCAAAGCCAGCTTTAGAAAAAGGA
+
CCCCCFFFFFFFGGGGGGGGGGHHHHHHHHHHHHHHHHHHHHHHHGHHHHHGGHHHHHHHHHIHIHGHHHHHHHHHHHHHHHHHHHGHHHHHHHGFGGHHHHHHHHHHHHHHHHHHHHHHHHHHHHHHGHGHHHHHHHHHHHHHHHGHHHHHHHHHHHHHHHHHHHHHHGHHHHHHHHHHHGGGHHHHHGHHHHHHHGHHHHGHHHHHHHHHHHHHHHHHHHHHHHHHHHGGHHGHHGHHHHHHHGHGGGG
@M05620:45:000000000-G6HP7:1:1101:8696:12155 1:N:0:124
ATCTCTATCTCCTAAAAACCTGTTTAGATTTGGAGATAGACCTTCAGGTTTTTCATCATTTTCTGCATGAATTATACATTGACCACGTTCCAGCGTGGTCAGTTTGCAGCATTCTGTTATTTTGTTTGACAGAGTGTCTTGTTGAGAACATATGTAGGACATGATTTTTTCCTGCAACAGGGAAAATAAAGTATAAGTTTTAAAGATTTATTCTTTAATAAAGGATCTCAAAGCCAGCTTTAGAAAAAGGA
+
AAABBFFFFFFFGGGGGGGGGGHHHHHHHHHHHGHFHHHHHHHHHHHHHHHGGHGHHHHHHHHHHHHHHHHHHHHHHHHHHHHHHHGFHHHHHHGFGGHHFHHHGHGGGHGHHHHHHHHHHHHHHHHHGHHHHHGHHHHHHHHHGHFHHFHHGHFGHGHHHHHHHHHHHGHHHHHHHHFHHGGFHHHGGGHGHHH1GFGHHHGGHFHHHFHHHHHHGFHHHGGFHHHHFFHGHGGHHGGHHHHHGGFHGGG
@M05620:45:000000000-G6HP7:1:1101:8672:12161 1:N:0:124
ATCTCTATCTCCTAAAAACCTGTTTAGATTTGGAGATAGACCTTCAGGTTTTTCATCATTTTCTGCATGAATTATACATTGACCACGTTCCAGCGTGGTCAGTTTGCAGCATTCTGTTATTTTGTTTGACAGAGTGTCTTGTTGAGAACATATGTAGGACATGATTTTTTCCTGCAACAGGGAAAATAAAGTATAAGTTTTAAAGATTTATTCTTTAATAGAGGATCTCAAAGCCAGCTTTAGAAAAAGGA
+
CBCCCFFFFFFFGGGGGGGGGGHHHHHHHHHHHHHHHHHHHHHHHHHHHHHGGHHHHHHHHIIIIHHHHHHHHHHHHHHHHHHHHHGHHHHHHHGEGGHHHHHHHHHHHHHHHHHHHHHHHHHHHHHHHHHHHHHHHHHHHHHHHHHHHHHHHHHHHHHHHHHHHHHHHGHHHHHHHHHHHGGHHHHHHHHHHHHHHFHHHHHHHHHHHHHHHHHHHGHHGHHHHHHHHHHHHHHHHGHHHHHGHGHHGGF
@M05620:45:000000000-G6HP7:1:1101:2326:12166 1:N:0:124
ATCTCTATCTCCTAAAAACCTGTTTAGATTTGGAGATAGACCTTCAGGTTTTTCATCATTTTCTGCATGAATTATACATTGACCACGTTCCAGCGTGGTCAGTTTGCAGCATTCTGTTATTTTGTTTGACAGAGTGTCTTGTTGAGAACATATGTAGGACATGATTTTTTCCTGCAACAGGGAAAATAAAGTATAAGTTTTAAAGATTTATTCTTTAATAAAGGATCTCAAAGCCAGCTTTAGAAAAAGGA
+
BBCCCFFFFFFFGGGGGGGGGGHHHHHHHHHHGGHHHHHHHHHHHHHGHHHGGHGHHIHHHHIHGHHHHHHHHHHHHHHHHGHHHHGHHHHHHHGGGGHHHHHHHHHHHHHHHHHHHHHHHHHHHHHHHHHHHHHHHHHHHHHHHHHHHHHHHHHHHHHHHHHHHHHHHGHHHHHHHHHHHEGHHFHHFFHHHHHHHHHHHHHHHHHHHHHHHHHHHFHHBFHHHHHHHHHHHHGHHGHHHHHFHHHHGDH
@M05620:45:000000000-G6HP7:1:1101:8687:12171 1:N:0:124
ATCTCTATCTCCTAAAAACCTGTTTAGATTTGGAGATAGACCTTCAGGTTTTTCATCATTTTCTGCATGAATTATACATTGACCACGTTCCAGCGTGGTCAGTTTGCAGCATTCTGTTATTTTGTTTGACAGAGTGTCTTGTTGAGAACATATGTAGGACATGATTTTTTCCTGCAACAGGGAAAATAAAGTATAAGTTTTAAAGATTTATTCTTTAATAAAGGATCTCAAAGCCAGCTTTAGAAAAAGGA
+
CCCDCFFFFFFFGGGGGGGGGGHHHHHHHHHHHHHHHHHHHHHHHHHHHHHGGHHHHHHHHHIIIHHHHHHHHHHHHHHHHHHHHHGHHHHHHHGGGGHHHHHHHHHHHHHHHHHHHHHHHHHHHHHHHHGHHHGHHHHHHHHHHHHHHHHHHHHHHHHHHHHHHHHHHGHHHHHHHHHHHGGHHHHHHGHHHHHHHFHHGHHHHHHHHHHHHHHHHHHHGHHHHHHHHHHHHHHHHGHHHHHHHFHGGGF
@M05620:45:000000000-G6HP7:1:1101:9774:12292 1:N:0:124
ATCTCTATCTCCTAAAAACCTGTTTAGATTTGGAGATAGACCTTCAGGTTTTTCATCATTTTCTGCATGAATTATACATTGACCACGTTCCAGCGTGGTCAGTTTGCAGCATTCTGTTATTTTGTTTGACAGAGTGTCTTGTTGAGAACATATGTAGGACATGATTTTTTCCTGCAACAGGGAAAATAAAGTATAAGTTTTAAAGATTTATTCTTTAATAAAGGATCTCAAAGCCAGCTTTAGAAAAAGGA
+
CCCCCFFFFFFFGGGGGGGGGGHHHHHHHHHHHHHHHHHHHHHHHHHHHHHGGHHHHIHIIHIHHHHHHHHHHHHGHHHHHHHHGHGHHHHHHHGGGGHHHHHHHHHHHHHHHHHHHHHHHHHHHHHHHHHHHHHHHHHHHHHHHHHHFHHHHHHHHHHHHHHHHHHHHGHHHHGHHHHHHGEHHHHHHHHHHHHHH<GHHHFGHGHHHHHHHHHHHHHFHHHHHHHHHHHHHHHHHGHHHHHHHHHHGGF
@M05620:45:000000000-G6HP7:1:1101:9782:12309 1:N:0:124
ATCTCTATCTCCTAAAAACCTGTTTAGATTTGGAGATAGACCTTCAGGTTTTTCATCATTTTCTGCATGAATTATACATTGACCACGTTCCAGCGTGGTCAGTTTGCAGCATTCTGTTATTTTGTTTGACAGAGTGTCTTGTTGAGAACATATGTAGGACATGATTTTTTCCTGCAACAGGGAAAATAAAGTATAAGTTTTAAAGATTTATTCTTTAATAAAGGATCTCAAAGCCAGCTTTAGAAAAAGGA
+
A?ABBFFFFFFFGGGGGGGGGGHHHHHHHHHHHHHHHHHHHHHHHHHGHHHGGHHHHHHHHHHHHHHHHHHHHHHHHHHHHHHHGHGHHHHHHHGFGGHHHHHHHHHHGHGHHHHHHHHHHHHHHHHHHHHHHHHHHHHHHHHHHHHHHHHHHHHHHHGHHHHHHHHHHGHHHHHHHHHHHGGHHHHHHGHHHHHGHGHHGHHHHHHHHHHHHHHHHHHFFHHHHHHHHHGHFHHHHFHHHHHHGHHFDDG
@M05620:45:000000000-G6HP7:1:1101:8886:12345 1:N:0:124
ATCTCTATCTCCTAAAAACCTGTTTAGATTTGGAGATAGACCTTCAGGTTTTTCATCATTTTCTGCATGAATTATACATTGACCACGTTCCAGCGTGGTCAGTTTGCAGCATTCTGTTATTTTGTTTGACAGAGTGTCTTGTTGAGAACATATGTAGGACATGATTTTTTCCTGCAACAGGGAAAATAAAGTATAAGTTTTAAAGATTTATTCTTTAATAAAGGATCTCAAAGCCAGCTTTAGAAAAAGGA
+
>?ABBFFFFFDFGGFGGFGGGGGFGHHGHGHHHHHGHHHHHHGHHHGHHHHGGHGHHHHHHHHHHHHHHFGFHHHFHHHHHHHHHHGHHHGHHHGEGGHHHHHHGHGDGHHHHHHHHHFFHHHHHHHHHBGHHHGHHHHHHHHHHFHHGFHFHHHGHHHHFGG2FGHHHGHHHHHH2@GGEGCGHHHH1GHHHHHHGDGHFHHHGFHHHHGHHHHHHHHFFHHHEHGHGGFFHHCGHGGFHHFHGGGHGGH
@M05620:45:000000000-G6HP7:1:1101:8886:12365 1:N:0:124
ATCTCTATCTCCTAAAAACCTGTTTAGATTTGGAGATAGACCTTCAGGTTTTTCATCATTTTCTGCATGAATTATACATTGACCACGTTCCAGCGTGGTCAGTTTGCAGCATTCTGTTATTTTGTTTGACAGAGTGTCTTGTTGAGAACATATGTAGGACATGATTTTTTCCTGCAACAGGGAAAATAAAGTATAAGTTTTAAAGATTTATTCTTTAATAAAGGATCTCAAAGCCAGCTTTAGAAAAAGGA
+
CCDDCFFFFFFFGGGGGGGGGGHHHHHHHHHHHHHHHHHHHHHHHHHHHHHGGHHHHHHHHHHIHHHHHHHHHHHGHHHHHHHHHHGHHHHHHHGGGGHHHHHHHHHGHHHHHHHHHHHHHHHHHHHHHHHHHHHHHHHHHHHHHHGHHHHHHHHHHHHHHHHHHHHHHGHHHHHHHHHHHGGGHHHHHHHHHHHHHFHHHHHHHHHHHHHHHHHHHHHHHHHHHHHHHHHHHHHHHGHHHHHHHHGHGGF
@M05620:45:000000000-G6HP7:1:1101:8877:12383 1:N:0:124
ATCTCTATCTCCTAAAAACCTGTTTAGATTTGGAGATAGACCTTCAGGTTTTTCATCATTTTCTGCATGAATTATACATTGACCACGTTCCAGCGTGGTCAGTTTGCAGCATTCTGTTATTTTGTTTGACAGAGTGTCTTGTTGAGAACATATGTAGGACATGATTTTTTCCTGCAACAGGGAAAATAAAGTATAAGTTTTAAAGATTTATTCTTTAATAAAGGATCTCAAAGCAAGCTTTAGAAAAAGGA
+
AABBBFFFFFFFGGGGGCGGGGHHHHHHHHHHHHHHHHHGHHHHHHHHHHHGEGBFG5FHHGGHEFB5FGDGFDF5B5DF55FF3AAFGHFDD?>>E0FDDCGH4BB4F31GFD4BFE4FGH4BGGC3334333??FEGFGHFF43F4B?GGGGFFGFBF???2GGHHHDHFGF2G2<0FGCFHH0?FHDGDF<G<DGHH1FG111>FDFGFFGHHH0DGH0<0/GGGFHHDBG//;.GH000:CGHFG.C
@M05620:45:000000000-G6HP7:1:1101:20661:12501 1:N:0:124
CATCCTGACCCTGAAGTACCCCGGCTTGATTTCTGACATTAGATCGGAAGAGCACACGTCTGAACTCCAGTCACTCTCGCGCATCTCGTATGCCGTCTTCTGCTTGAAAAAAAAAAAAAAAAAAAAAAAAAAAAAAAAAAATAAAGATAATAAAAAAAAAGATAAAATAGAGAGAGAGAATATGATAGAGAAAAGAGAAGAGTAAGAAAGTGGAAAGAGTGTAGGAAGGAAGGTAAAGGAGTATGGACAAA
+
BABCCFFFFFFFGGGGGFGGGGGGGGGGHHHHHHHGHHHHGHGHHHGGGGHHHGHHHGHHHGHGHHHHHHGHHHHHHHGGGGGGEHHHGGHHHHGFFHGHHHHHHHGG?FFGGGGG>//<<----::----------99--.00000000000000---9..<0<000<0000......:00:0000000000//<:/0/<.000:00/:000000.//00<<0000:../..0000<:/.//00/000./
@M05620:45:000000000-G6HP7:1:1101:22110:12512 1:N:0:124
CATCCTGACCCTGAAGTACCCCGGCTTGATTTCTGACATTAGATCGGAAGAGCACACGTCTGAACTCCAGTCACTCTCGCGCATCTCGTATGCCGTCTTCTGCTTGAAAAAAAAAAACAACTCTCGTAGGTTATTTTGCATCGGTTAGCCAGACAGAATGATCCGATGAGGGGTGCGAAACTATTTGAGGAAAGGAAGCACCTTTTTATTAAATTTACCTTTTAGCAATCGCCATTCCTACCCTAAAGATC
+
AAAAAFFFFCCFGFGFGGGFFEGGGGGEFFDAGDE5GFHHHHCHFHFGEEHHGHHFCEHHBE5GFEGGFFGGHHGHHCEGE?EEEHFG?EFGFFE>EGFBDF?GFBGHFGAE<C//A?//?1?<G</<C?DD1<FFFHEFHE..<.<<DG0..</G::0CFFH0....:CF??99.-;9--C00C0909/9B/9..B.;BFFFFFFB.:FFF/B/9//BFBFF/BF/BBF.9D.AFFFBBB;9B9FFFFFB
@M05620:45:000000000-G6HP7:1:1101:25146:12519 1:N:0:124
AGATTACTGCAACAGTTCCCCCTGGACCTGGAAAAGTTTCTTGCCTGGCTTACAGAAGCTGAAACAACTGCCAATGTCCTACGGGATGCTACCCGTAAGGAAAGGCTCCTAGAAGACTCCAAGGGAGTAAAAGAGCTGATGAAACAATGGCAAGTAAGTCAGGCATTTCCGCTTTAGCACTCTTGTGGATCCAATTGAACAATTCTCAGCATTTGTACTTGTAACTGACAAGCCAGGGACAAAACAAAGAT
+
BBBBBFFFFFDFGGFGGGGGGGGGHHHHHHHHHHHHHHHHHHHHHHHHHHHHHHHHHHHHHHHGHHHHHHHHHHHHHHHHHHDGGFGGHHHHHHGGEGHHHHFHHHHHGHHHHHHHHHHHHHHGGGGGHHHHHGHHHHHHH?GHHHHHHHHHHGHHHHHHHHHHHHHHHHGGGGGHGHHHHHHHHGHGHHHHGHHHHHGHHHHHHHHHHHGHHHHHHGHHHHHHHHHFHGGGGGGGGGGGGGGGGGGGGGG
@M05620:45:000000000-G6HP7:1:1101:25128:12526 1:N:0:124
AGATTACTGCAACAGTTCCCCCTGGACCTGGAAAAGTTTCTTGCCTGGCTTACAGAAGCTGAAACAACTGCCAATGTCCTACAGGATGCTACCCGTAAGGAAAGGCTCCTAGAAGACTCCAAGGGAGTAAAAGAGCTGATGAAACAATGGCAAGTAAGTCAGGCATTTCCGCTTTAGCACTCTTGTGGATCCAATTGAACAATTCTCAGCATTTGTACTTGTAACTGACAAGCCAGGGACAAAACAAAGAT
+
?AACCFFFFFFFGGGGGGGGGGGGHHHHHHHHHHGHGHHHHHHHHHHHHHHHHHHHHHHHHHHHHHHHHHHHHGHHGHHHHGHHGFHHHHHHHHGGGGHHHHHEHHHHGHHHHHHHHHHHHGHGGHGGHHHHHGHHHHHHGFHFHHHHHHHGHGGGFHHHHHHHHHHHHHFGGGGHEHHHHHHHHFHGBFGHEHHHHHGHGGHHFHHHHGHHHHHHHCGFHHHHHHHHHHHHGGFGGBGGGGGGGGEAGF9
@M05620:45:000000000-G6HP7:1:1101:25145:12540 1:N:0:124
AGATTACTGCAACAGTTCCCCCTGGACCTGGAAAAGTTTCTTGCCTGGCTTACAGAAGCTGAAACAACTGCCAATGTCCTACAGGATGCTACCCGTAAGGAAAGGCTCCTAGAAGACTCCAAGGGAGTAAAAGAGCTGATGAAACAATGGCAAGTAAGTCAGGCATTTCCGCTTTAGCACTCTTGTGGATCCAATTGAACAATTCTCAGCATTTGTACTTGTAACTGACAAGCCAGGGACAAAACAAAGAT
+
AAABBFFFDDBFGGGGGGGGGGGGHHHHHHHFHHHHGHHHHHHHHHHHHHHHHHHGHHHHHHHHHGHHHHHHHHHHHHHHHHHHHGHCHHGHHHGGGGHHHHBFFHHHGHHHHHHHHHHHHHHGGFGFHHHHHGHHHHGHHDHHHHHHHHHHHGHHHHHHHHHHHHHHHHGGGGGHFHHHHHHHHHHGHHHHHHHHHBHHHHHHHHHHHGHGHGHHHFHHHHHHHHHCFHHHGGGGGGGGEGGGGGGGGGC
@M05620:45:000000000-G6HP7:1:1101:12262:12543 1:N:0:124
TACCTGTACTGGGGAAGCGTGTAGCAATCGCCATTCCTACCCTAAAGATCGGAAGAGCACACGTCTGAACTCCAGTCACTCTCGCGCATCTCGTATGCCGTCTTCTGCTTGAAAAAAAAAAAATCTTTTATTCTTTCTTTTTTTCCTCCACTAGAAACCTTACAGACGCATTTTTTCCCTCCATCCTGCTTATTCCTTCCTTATTTTTTCGCCTCCTTTCTTCTTCTCCCATCCTCTCTCCTCTCCTTCCC
+
AABBAFFFFFFFGGGCEGEAFECFHHFFGEGGGGHHHGFGEHHGFFHGHHHGGGGGHHBEFGEGHCFHEGHHHEHEGFGHHHHGGCGCG?GGFGFHHGHGFGFCHHHHHFHGHFHHGGFC@</0?1111111=<FGFHHH1<-</00=//;0;0000:CC00/000:-:-9AFFGD/0CFBA/0;FF0;F000/9/9BF/B//9:;BFAF-9A;AAFF/BFFFFFFFF/B.//;BFFFFFFFFFF/9/9BF
@M05620:45:000000000-G6HP7:1:1101:19826:12575 1:N:0:124
AAACCCAGAAGACATGAGGTCAGCTAGATCGGAAGAGCACACGTCTGAACTCCAGTCACTCTCGCGCATCTCGTATGCCGTCTTCTGCTTGAAAAAAAAAAAAAAAAATAAAAACAACAAAACAGAATACATAAAATAACAAAGTAAAATGAGAACCAAAACTACACATGAAAACGACAAGACATTAGAAATATCCGGAGATAAGAAGACCGACATGCCAAAGAAACGTACATGACTACGGAGATGAATGT
+
AAABBBABBFFFGGGGGGGGGGHHHHHHHHHGGGGHHHGHHHGHHHGHHHHHHHHHHFHHHHHGGGGGEEHHGFEHHHHGFGHGHHHHHHHHFGHGEEEFC<>/<//<0<1111.>.>....../<<000000000000000./000<00000<0<.....<0000/000000:/-9---.///000000000000.-.--/00000/0//----.000:0/:/.//.....00<000/....9/00000<
@M05620:45:000000000-G6HP7:1:1101:28505:12615 1:N:0:124
TACCTGTACTGGGGAAGCATTTGAATATCCCCCCATGGTGATGGGGACGGAGAACTGCTCCATAAACACAGGCAACGTGCCTAACTTTCCCGGGAAGATGAAGTCAAAGAGCGACCACAGCTCTCGGAGGTTATTTTGCATCGGTGAGCCAGACAGAATGATCCGATGAGGGGTGCGAAACTATTTGAGGAAAGGAAGCACCTTTTTATTAAATTTACCTTTTAGCAATCGCCATTCCTACCCTAAAGATC
+
CCCCCFFFFFFFGGGGGGGGGGHHHHHHHHHGGGGHHHGHHHHHHGGGGGGGGHHHHHHHHHHHHHHHHHHHGHHHGHHHHHHHHHHHHHHGGGGGGHHHHHHHHHHHHHHHGGGGGHHHHHHHHGGGGGEHHHHHHHHHHHGGGGGHHHHHHGHHHHHHHHHHHGGGHHHGGEEGGGGGGGGGHGGGEFFFFGGGGGGEFFFFFFFFHHFFFFFFFFFFFFFFFFFFFFFFFFFFFFFFFFFFFFFFFFF
@M05620:45:000000000-G6HP7:1:1101:27701:12644 1:N:0:124
TACCTGTACTGGGGAAGCATTTGAATATCCCCCCATGGTGATGGGGACGGAGAACTGCTCCATAAACACAGGCAACGTGCCTAACTTTCCCGGGAAGATGAAGTCAAAGAGCGACCACAGCTCTCGGAGGTTATTTTGCATCGGTGAGCCAGACAGAATGATCCGATGAGGGGTGCGAAACTATTTTAGGAAAGGAAGCACCTTTTTATTAAATTTACCTTTTAGCAATCGCCATTCCTACCCTAAAGATC
+
CCCCCFFFFFFFGGGGGGGGGGHHHHHHHHHGGGGHHHGHHHHHHGGGGGGGGHHHHHHHHHHHHHHHHHHHGHHHGHHHHHHHHHHHHHHGGGGGGHHHHHHHHHHHHHHHGGGGGHHHHHHHBAF/@C/?1?GHH11=?1<C<<.<<G<CCEHB/GFB000D<.::00GGG:A.-.;CB000CF00;F0CFEGBFF?FGGBFFFF.0B0;FFFFBFF0FFF0;00;90..DDEB0;:0:AFF/FFFB99
@M05620:45:000000000-G6HP7:1:1101:11421:12646 1:N:0:124
ATCTCTATCTCCTAAAAACCTGTTTAGATTTGGAGATAGACCTTCAGGTTTTTCATCATTTTCTGCATGAATTATACATTGACCACGTTCCAGCGTGGTCAGTTTGCAGCATTCTGTTATTTTGTTTGACAGAGTGTCTTGTTGAGAACATATGTAGGACATGATTTTTTCCTGCAACAGGGAAAATAAAGTATAAGTTTTAAAGATTTATTCTTTAATAAAGGATCTCAAAGCCAGCTTTAGAAAAAGGA
+
CBCCCFFFFFFFGGGGGGGGGGHHHHHHHHHHHHHHHHHHHHHHHHHHHHHGGHHHHHHHHHHHHHHHHHHHHHHHHHHHHHHHHHGHHHHHHHGGGGHHHHHHHHHHHHHHHHHHHHHHHHHHHHHHHHHHHHGHHHHHHHHHHHGHHGHHHHGHHHHHHHHHHHHHHGHHHHGHHHHHHGGHHHHHHHHHHHHGHGHHHHHHHHHHHHHHHHHHHHHHHHHHHHHHHHGHHHHHHGHHHHHHHHHHGGG
@M05620:45:000000000-G6HP7:1:1101:21947:12652 1:N:0:124
CATCCTGACCCTGAAGTACCCCGGCTTGATTTCTGACATTAGATCGGAAGAGCACACGTCTGAACTCCAGTCACTCTCGCGCATCTCGTATGCCGTCTTCTGCTTGAAAAAAAAAAACAAAAGACAACTAACTTACAGACAACCGATCCCATACGCGTTGTCTCCTCTACAGCCAATTCATCACTTCCTCCTACCTAAACCGTCTCATACACACTCCCAGCCACCAACTCGCTACACAACAGTGCTCGCAT
+
CCCCCFFFFFFFGGGGGGGGGGGGGGGGHHHHHHHHHHHHHHGHHHGGGGHHHGHHHGHHGGHHHHHHHHHHHHHHHHGGGGGGGFHHFGHHHGGGGFGHHHHHHHHGGHHGGGGD>///0=0/000.<11111111110<0..-<--./00//..----.000:0/009;90../00900;00000000//0;.00000/-:../:000900.//9./0.../....:0.-..-0/0..;/009:0.--.
@M05620:45:000000000-G6HP7:1:1101:27713:12660 1:N:0:124
TACCTGTACTGGGGAAGCATTTGAATATCCCCCCATGGTGATGGGGACGGAGAACTGCTCCATAAACACAGGCAACGTGCCTAACTTTCCCGGGAAGATGAAGTCAAAGAGCGACCACAGCTCTCGGAGGTTATTTTGCATCGGTGAGCCAGACAGAATGATCCGATGAGGGGTGCGAAACTATTTGAGGAAAGGAAGCACCTTTTTATTAAATTTACCTTTTAGCAATCGCCATTCCTACCCTAAAGATC
+
BBBBBFFFFFFFGGAAFGGGGGHHHHHHHHHGGGGHHHFGHHHHHGAFGGGGGHHHHHHHHGHHHHGHHFHHGHHHGHHHHHHHHHHHHHHGGGGGGHHHHBHHHHHHGHHHGGGGGHHHHHHGHGGGGGGHHHHHHHHHHHGGGGGHHFHHHGHHFGHHFGHHHFGGHHHGGDDGGCBGGFFGGGGGEFCFBFGGGGGGGFFFFFFEFFFFEFFFFFFFFFFFFFFFFFFFFFFFFFFFFFFFFBBFFFF
@M05620:45:000000000-G6HP7:1:1101:5048:12677 1:N:0:124
ATCTCTATCTCCTAAAAACCTGTTTAGATTTGGAGATAGACCTTCAGGTTTTTCATCATTTTCTGCATGAATTATACATTGACCACGTTCCAGCGTGGTCAGTTTGCAGCATTCTGTTATTTTGTTTGACAGAGTGTCTTGTTGAGAACATATGTAGGACATGATTTTTTCCTGCAACAGGGAAAATAAAGTATAAGTTTTAAAGATTTATTCTTTAATAAAGGATCTCAAAGCCAGCTTTAGAAAAAGGA
+
AABBCFFFFFFFGGGGGGGGGGFHHHHHHHHHHGHGHHHHHHHHHHHHHHHGGHHHHHHIGHHHHHHHHHHHHHHHHHHHHHHHHHGHHHHHHHGGGGHHHHHHHHHHHHHHHHHHHHHHHHHHHHHHHHHHHHHHHHHHHHHH?FFHHHHHHHHHHHHHHHHHHHHHHGHHHHHHFGGFGFGGHHHHHGHGHHHHGGHHHHGGGGHHFHHHHHHHHDGGHGFFGHHHFGHGHHHHCEHHHHHFHHHHEFF
@M05620:45:000000000-G6HP7:1:1101:5059:12692 1:N:0:124
ATCTCTATCTCCTAAAAACCTGTTTAGATTTGGAGATAGACCTTCAGGTTTTTCATCATTTTCTGCATGAATTATACATTGACCACGTTCCAGCGTGGTCAGTTTGCAGCATTCTGTTATTTTGTTTGACAGAGTGTCTTGTTGAGAACATATGTAGGACATGATTTTTTCCTGCAACAGGGAAAATAAAGTATAAGTTTTAAAGATTTATTCTTTAATAAAGGATCTCAAAGCCAGCTTTAGAAAAAGGA
+
CDDEEFFFFFFFGGGGGGGGGGHHHHHHHHHHHHHHHHHHHHHHHHHHHHHGGHHHHHHHHHHHIHHHHHHHHHHHHHHHHHHHHHGHHHHHHHGGGGHHHHHHHHHHHHHHHHHHHHHHHHHHHHHHHHHHHHHHHHHHHHHHHHHHHHHHHHHHHHHHHHHHHHHHHGHHHHHHHHHHHGGHHHHHHHHHHHHHHHHHHHHHHHHHHHHHHHHHHHHHHHHHHHHHHHHHHHHHHGHHHHHGHHHHGGH
@M05620:45:000000000-G6HP7:1:1101:5041:12698 1:N:0:124
ATCTCTATCTCCTAAAAACCTGTTTAGATTTGGAGATAGACCTTCAGGTTTTTCATCATTTTCTGCATGAATTATACATTGACCACGTTCCAGCGTGGTCAGTTTGCAGCATTCTGTTATTTTGTTTGACAGAGTGTCTTGTTGAGAACATATGTAGGACATGATTTTTTCCTGCAACAGGGAAAATAAAGTATAAGTTTTAAAGATTTATTCTTTAATAAAGGATCTCAAAGCCAGCTTTAGAAAAAGGA
+
AAAAAF3FFDDDEGGFD1EGFCHHH3F1FGHFFHHGHFE1BFHGHFGHEGHFFGHG2G2GGFEFAFHFGB1ABGHDB2AFG1DFFHFHCEF2@FEGCEHHHFEHHFBF@1FGDFHG2F@BGFHHHHHGHHHHFHGFHFFHHGFG2BGFFHEHEGHHHHDHHHH1DHHHG/0FGF1F@FGFFA/<?<FFD1F?FFD1>=FGFH11F1<=FFGHFHHHH0D<DBDG/DCDHHHGFFHEGF:CGFCGCHHHGF;
@M05620:45:000000000-G6HP7:1:1101:5069:12708 1:N:0:124
ATCTCTATCTCCTAAAAACCTGTTTAGATTTGGAGATAGACCTTCAGGTTTTTCATCATTTTCTGCATGAATTATACATTGACCACGTTCCAGCGTGGTCAGTTTGCAGCATTCTGTTATTTTGTTTGACAGAGTGTCTTGTTGAGAACATATGTAGGACATGATTTTTTCCTGCAACAGGGAAAATAAAGTATAAGTTTTAAAGATTTATTCTTTAATAAAGGATCTCAAAGCCAGCTTTAGAAAAAGGA
+
BBCCCFFFFFFFGGGCGGGGGGHHHHGHHHHHHHGHHHHHHHHHHHHHHHHGGHHHHHHHIHHHGHHHHHHHHHHHHGHHHHHHGHGHHHHHHHGGGGHHHHHHHHHHHHHHHHHGHHHHHHHHHHHHHHFHHHGHHHHHHHHHHHHHHHHHHHHHHHHHHHHHHHHHFGHHHHHHHHHHHGGGGGFFDDGFGHHHGHHHHHHHHHHHHHHHHHHHHHHHHHHHHHHHHHHHHGHHHGHHHHHGHHHHD.G
@M05620:45:000000000-G6HP7:1:1101:20869:12779 1:N:0:124
ATCTCTCTCCTAAAAACCTGTTTAGATTTGGAGATAGACCTTCAGGTTTTTCATCATTTTCTGCATGAATTATACATTGACCACGTTCCAGCGTGGTCAGTTTGCAGCATTCTGTTATTTTGTTTGACAGAGTGTCTTGTTGAGAACATATGTAGGACATGATTTTTTCCTGCAACAGGGAAAATAAAGTATAAGTTTTAAAGATTTATTCTTTAATAAAGGATCTCAAAGCCAGCTTTAGAAAAAGGAAG
+
CCCCCFFFFFFFGGGGGGGGGGHFHHHHHHHGHHHHHHHHHHHHHHHHHGGHHHHHHHHHIHHHHHHGHHHHHHHHHHHHHHHHFGHHHHHHGFGGHHHHHHHHHHHHCHHHHHHHHHHHHHHHHHGHHHHHHHHHHHHHHHHHHHHHHHHHGHHHHHHHHHHHHHHGHHHHHGGHHHHGGHHHHHHHHFGHHHHHHHHHGHHHHHHHHHHHHHGHHHGHHHHHHHHGHGHFHHHGGHHHHGGGHHGGHGF
@M05620:45:000000000-G6HP7:1:1101:20854:12792 1:N:0:124
ATCTCTCTCCTAAAAACCTGTTTAGATTTGGAGATAGACCTTCAGGTTTTTCATCATTTTCTGCATGAATTATACATTGACCACGTTCCAGCGTGGTCAGTTTGCAGCATTCTGTTATTTTGTTTGACAGAGTGTCTTGTTGAGAACATATGTAGGACATGATTTTTTCCTGCAACAGGGAAAATAAAGTATAAGTTTTAAAGATTTATTCTTTAATAAAGGATCTCAAAGCCAGCTTTAGAAAAAGGAAG
+
BCCCCFFFFFFFGGGGGGGGGGH5FHHHGGGEFHHHHHHHHHHHHHHHHGGHHHHHHHHHHHHHHHHGHHHHHHHHHHGHHHHHGHHHHHHHGFGGHHHHHHHHHHHH?GHHHHHHHHHHHHHHHHHHHHHHHHHHHHHHHHHHHFHHHGHHHHHHGHHHHHHHHHHGHHHHHGGHHHHGFHHHHHHHHFGHHHHHHHHGHGGHHHHHHHHHHHHHHHHHHHGHHHHHGFHFHHHGHHHHGCCGHGGGHGF
@M05620:45:000000000-G6HP7:1:1101:16727:12811 1:N:0:124
ATCTCTATCTCCTAAAAACCTGTTTAGATTTGGAGATAGACCTTCAGGTTTTTCATCATTTTCTGCATGAATTATACATTGACCACGTTCCAGCGTGGTCAGTTTGCAGCATTCTGTTATTTTGTTTGACAGAGTGTCTTGTTGAGAACATATGTAGGACATGATTTTTTCCTGCAACAGGGAAAATAAAGTATAAGTTTTAAAGATTTATTCTTTAATAAAGGATCTCAAAGCCAGCTTTAGAAAAAGGA
+
A?A>AFFFFFFFGGGGGCGGFGHHHCEEAGHH1AAA0GHFHHHFHHHHHHFGGHHHHGGDGFFHFFHGGHHHHHHFHHHHHFHHGGGHHHHHHHGEGGHHHHHHGHGHHGGHHHHHHDHHHHHHGHHHHHGHHHHHHHHHHHHHHHHHHHHHHHHGHHHHHHHGGHHHHGHHHHHHGHHHHGGGHHHHGGHHGHHHHFHHHHFHHGHHHHHHHHHHHFHFHHHHGHHHEHGHGBCGGGHHHHFFGHHHGGG
@M05620:45:000000000-G6HP7:1:1101:10839:12843 1:N:0:124
ATCTCTATCTCCTAAAAACCTGTTTAGATTTGGAGATAGACCTTCAGGTTTTTCATCATTTTCTGCATGAATTATACATTGACCACGTTCCAGCGTGGTCAGTTTGCAGCATTCTGTTATTTTGTTTGACAGAGTGTCTTGTTGAGAACATATGTAGGACATGATTTTTTCCTGCAACAGGGAAAATAAAGTATAAGTTTTAAAGATTTATTCTTTAATAAAGGATCTCAAAGCCAGCTTTAGAAAAAGGA
+
AABBBFFFFFFFGGGGGGGGGGHHHHHHHGHCHHHGHHHHHHHHHHHHHHHGGHHHHHHHHHHHGHHGHHHHHGHHHHHGHHHHHHGGHHHHHHGGGGHHHHHHFHHHHHHHHHGHHGHHHHHHHHHHGHHHHHGHHHHHHHHHHHHHGHHHHHHHHHHHHHHGHHHHHGHHHHHHGHHHHGGHHHHHHHHHHHHHHFGFFHHHHHHHHHHHHHHHHHHHHHHHHHHHHHHHGHHHHGHFHHHHHHHHGGH
@M05620:45:000000000-G6HP7:1:1101:5436:12858 1:N:0:124
ATCTCTATCTCCTAAAAACCTGTTTAGATTTGGAGATAGACCTTCAGGTTTTTCATCATTTTCTGCATGAATTATACATTGACCACGTTCCAGCGTGGTCAGTTTGCAGCATTCTGTTATTTTGTTTGACAGAGTGTCTTGTTGAGAACATATGTAGGACATGATTTTTTCCTGCAACAGGGAAAATAAAGTATAAGTTTTAAAGATTTATTCTTTAATAAAGGATCTCAAAGCCAGCTTTAGAAAAAGGA
+
CCCCCFFFFFFFGGGGGGGGGGHHHHHHHHHHGGHHHHHHHHHHHHHHHHHGGHHHHHHHHHHHHHHHHHHHHHHHHHHHHHHHHHGHHHHHHHGGGGHHHHHHHHHHHHHHHHHHHHHHHHHHHHHHHHHHHHHHHHHHHHHHGHHHHHHHHHHHHGHHHHHGHHHHHGHHHHGHHHHHGGGHHHHGFFHHHHGHHHHHHHHHHHHHHHHHHHHHHHHHHHHHHHHHHGHHHGHHHGGHHHHFHHHHGGH
@M05620:45:000000000-G6HP7:1:1101:10842:12864 1:N:0:124
ATCTCTATCTCCTAAAAACCTGTTTAGATTTGGAGATAGACCTTCAGGTTTTTCATCATTTTCTGCATGAATTATACATTGACCACGTTCCAGCGTGGTCAGTTTGCAGCATTCTGTTATTTTGTTTGACAGAGTGTCTTGTTGAGAACATATGTAGGACATGATTTTTTCCTGCAACAGGGAAAATAAAGTATAAGTTTTAAAGATTTATTCTTTAATAAAGGATCTCAAAGCCAGCTTTAGAAAAAGGA
+
BABBBFFFFFDFGGGGGGGGGGHHHHHHHHHHHHHHHHHHHHHHHHHGHHHGGHHHHHHHHHHHHHHGHGHHHHHHHHHHHHGHHHGHHHHHHHGGGGHHGHHHGHHHHHGHHHHHHHHHHHHHHHHHGHHHHHHHHHHHHHHHHHHHHHHHHHFHHHHHFFHHHHHHHGHHHHHHHHHHHGGFHHGHHHHHHHHHGGHHHHHHHHHHHHHHHHHHHHHHHHHHHHHHHHHHHHHHHGHHHHHFHHHGGGC
@M05620:45:000000000-G6HP7:1:1101:5423:12873 1:N:0:124
ATCTCTATCTCCTAAAAACCTGTTTAGATTTGGAGATAGACCTTCAGGTTTTTCATCATTTTCTGCATGAATTATACATTGACCACGTTCCAGCGTGGTCAGTTTGCAGCATTCTGTTATTTTGTTTGACAGAGTGTCTTGTTGAGAACATATGTAGGACATGATTTTTTCCTGCAACAGGGAAAATAAAGTATAAGTTTTAAAGATTTATTCTTTAATAAAGGATCTCAAAGCCAGCTTTAGAAAAAGGA
+
AAAAAF3BFFFFGGGGF1EEGAGFEDFAFEA111F1GGFGHFGHFHHHHHGGGHEGGBHABFGF2HF1FGFFEGGHHHHEG1GH1A/GGHHHHHG?/?HFGGGGBGGHHHHHFHFHHHHHHHFFEGHHBDDFH0GEHFHHH>FH2FFBGB1B2BB>BF1BGGBBHHHHDCFGHHE0<CGHH/F0/0?DDDDFHHFGHFG11<1>=1FGHFFFHHHHG=D0<0=DCDGHDGG<DC.:CEHFCFF0CGF;..;
@M05620:45:000000000-G6HP7:1:1101:6666:12878 1:N:0:124
ATCTCTATCTCCTAAAAACCTGTTTAGATTTGGAGATAGACCTTCAGGTTTTTCATCATTTTCTGCATGAATTATACATTGACCACGTTCCAGCGTGGTCAGTTTGCAGCATTCTGTTATTTTGTTTGACAGAGTGTCTTGTTGAGAACATATGTAGGACATGATTTTTTCCTGCAACAGGGAAAATAAAGTATAAGTTTTAAAGATTTATTCTTTAATAAAGGATCTCAAAGCCAGCTTTAGAAAAAGGA
+
CDDDDFFFFFFFGGGGGGGGGGHHHHHHHHHHHHHHHHHHHHHHHHHHHHHGGHHHHIHIHHHHHHHHHHHHHHHHHHHHHHHHHHGHHHHHHHGGGGHHHHHHHHHHHHHHHHHHHHHHHHHHHHHHHHHHHHHHHHHHHHHHHHGHHHHHHHHHHHHHHHHHHHHHHGHHHHHHHHHHHGGHHHHHHHHHHHHHHHHHHHHHHHHHHHHHHHHHHHHHHGHHHHHHHHHHHHHHHGHHHHHHHHHHGGH
@M05620:45:000000000-G6HP7:1:1101:6659:12895 1:N:0:124
ATCTCTATCTCCTAAAAACCTGTTTAGATTTGGAGATAGACCTTCAGGTTTTTCATCATTTTCTGCATGAATTATACATTGACCACGTTCCAGCGTGGTCAGTTTGCAGCATTCTGTTATTTTGTTTGACAGAGTGTCTTGTTGAGAACATATGTAGGACATGATTTTTTCCTGCAACAGGGAAAATAAAGTATAAGTTTTAAAGATTTATTCTTTAATAAAGGATCTCAAAGCCAGCTTTAGAAAAAGGA
+
BCCCCFFFFFFFGGGGGGGGGGHHHHHHHHHHHHHHHHHHHHHHHHHHHHHGGHHHHHHHHHHIHHHHHHHHHHHHHHHHHHHHHHGHHHHHHHGGGGHHHHHHHHHHHHHHHHHHHHHHHHHHHHHHHHHHHHHHHHHHHHHHHHHHHHHHHHHHHHHHHHHHHHHHHGHHHHHHHHHHHGGHHHHHHHHHHHHHHGHHHHHHHHHHHHHHHHHHHHHHHHHHHHHHHHHHHHHHHGHHHHHHHHHHGGH
@M05620:45:000000000-G6HP7:1:1101:6678:12900 1:N:0:124
ATCTCTATCTCCTAAAAACCTGTTTAGATTTGGAGATAGACCTTCAGGTTTTTCATCATTTTCTGCATGAATTATACATTGACCACGTTCCAGCGTGGTCAGTTTGCAGCATTCTGTTATTTTGTTTGACAGAGTGTCTTGTTGAGAACATATGTAGGACATGATTTTTTCCTGCAACAGGGAAAATAAAGTATAAGTTTTAAAGATTTATTCTTTAATAAAGGATCTCAAAGCCAGCTTTAGAAAAAGGA
+
BBBBBFFFFFBFGGFFFDEFGGHHGFHHHFHHHGHHHHHGHHHHHHHHHHHGGHHHHGHHHHHGHHHHGFHFHHHHHGHHHHHHHHGHHHHHHHGGGGHHHHHHHHHGHHGHHHHHHHHHHHHHHHHHGGHHHHHHHHHHHHHFGHHGHHHHHHHHHGHHHHHHHHHHGGHGHHGHHHFHHGGHHGGHGHHGGHGF1FHHHGHGHHHHHFHHHGHHGHHGHGHFHHGFDGHGHGGGHEHHH;CFHFFFC.G
@M05620:45:000000000-G6HP7:1:1101:15645:12912 1:N:0:124
AAACCCAGAAGACATGAGGTCAGCTAGATCGGAAGAGCACACGTCTGAACTCCAGTCACTCTCGCGCATCTCGTATGCCGTCTTCTGCTTGAAAAACAAAAACAATCCTCTCCGACGCTATCAGCTTTTTGCCTTTCTTTGTTTCCTCCACTCGCCCCCTGCAATCCTCATTTTTTCCCTACTTCCTTCTTCGTCCTTCCTTATTTTTTCGCCGCCTTTCTTCTTCTCACCTACTCTCTCCTCTCCTCCCC
+
AABBBBBBBFFFGGGGGGGBGGHHHHHHHHHGEGGHGHHHHHGHHHGBGGHHHHBGHGHHHHHGGGGGGCHHGGGHHHHGGGHGHFGFHHHEGDGF1?EFB/?/?332BB4FFE/E////?@22@22222>22@F11DFF1?00111?00<10.--><@?../<00<0<0<0C;C@/0;G;:0;0;C9;B00.9..;90/;;000;;0B/-.:-:>A9BF/B;FF/B9/:./;:BFFFB/;BFFF/:.;:A
@M05620:45:000000000-G6HP7:1:1101:21273:12914 1:N:0:124
AAACCAAGAAGACATGAGGTCAGCTAGATCGGAAGAGCACACGTCTGAACTCCAGTCACTCTCGCGCATCTCGTATGCCGTCTTCTGCTTGAAAAAAAAAAAAAAACATCAAAAAATGAAATAGAATTTTAGAAAATTAGGGAAATAAAAACAACTCTTACTAACACTAAGCTGAATCAAACAGAGTAAAACAACATTATTTACTGCAGACACAGCACATGAGGATGTCAATGTTGATACGTTATAAAGAA
+
CBCCCCCFFFFFGGGGGGGGGGHHHHHHHHHGGGGHHHHHHHGHHHGHHHHHHHHHHFHHHHHGGGGGGGHHHGGHHHHGGGHGHHHHHHHHHHHHEEEGE<<////?1111?1/-011111111>11000/000/00000./..000000....0000:000;0000:00/0000000090.///000000...9/00;00000:;009.///../;/000:/0/09:00000000900.0//.00000.
@M05620:45:000000000-G6HP7:1:1101:4187:12935 1:N:0:124
ATCTCTATCTCCTAAAAACCTGTTTAGATTTGGAGATAGACCTTCAGGTTTTTCATCATTTTCTGCATGAATTATACATTGACCACGTTCCAGCGTGGTCAGTTTGCAGCATTCTGTTATTTTGTTTGACAGAGTGTCTTGTTGAGAACATATGTAGGACATGATTTTTTCCTGCAACAGGGAAAATAAAGTATAAGTTTTAAAGATTTATTCTTTAATAAAGGATCTCAAAGCCAGCTTTAGAAAAAGGA
+
ABBBBFFFFFFFGGD4GGGGGGHHHHFHHHFHCHHHFHHHGHHHHHHGHGHGGHHHHHHHHHHGHHHGHGHHHGHHHHHHHHGHHHGHHHHHHEGFEGGHHHEFHHHHHHHHHHHHHHHHHHHHFHHHGGHHGHHHHHHHHHHGHHHHHHHHHHHHHHFFFHHHHGHHHGHHHGFFHHGHHGGHHHGGH1GGGHFHHHGHHGHHHGGHHHHHHHGHHFHFDGFHFHHHHHHHHHHHHGHHFHG0CGFHGGG
@M05620:45:000000000-G6HP7:1:1101:24164:12936 1:N:0:124
ATCTCTATCTCCTAAAAACCTGTTTAGATTTGGAGATAGACCTTCAGGTTTTTCATCATTTTCTGCATGAATTATACATTGACCACGTTCCAGCGTGGTCAGTTTGCAGCATTCTGTTATTTTGTTTGACAGAGTGTCTTGTTGAGAACATATGTAGGACATGATTTTTTCCTGCAACAGGGAAAATAAAGTATAAGTTTTAAAGATTTATTCTTTAATAAAGGATCTCAAAGCCAGCTTTAGAAAAAGGA
+
BBBBBFFFFFFFGGGGGGGGFFGHHHFHHHHHHHHHHHHHHHHHHHHHHHHGGHHHHHHHHHHGFHHGHFGGHHHHHFFHHHHHHHGHGHHHHHGGGGHHHHGHHHEHHFHHGHHHGHGHHHHHHHHHHHHHHHHGHHHHHHHHHHHHHHHHHHHHHHHHHGHGHHHHDBGHHGFHFHHHHEAGHFGHHGGFGHHFGDGHHHFHHHGHHHHHHHHHHGHHHHFFGHHHHHHHHHHHHGHHHHHHHHHHGGF
@M05620:45:000000000-G6HP7:1:1101:24170:12953 1:N:0:124
ATCTCTATCTCCTAAAAACCTGTTTAGATTTGGAGATAGACCTTCAGGTTTTTCATCATTTTCTGCATGAATTATACATTGACCACGTTCCAGCGTGGTCAGTTTGCAGCATTCTGTTATTTTGTTTGACAGAGTGTCTTGTTGAGAACATATGTAGGACATGATTTTTTCCTGCAACAGGGAAAATAAAGTATAAGTTTTAAAGATTTATTCTTTAATAAAGGATCTCAAAGCCAGCTTTAGAAAAAGGA
+
AABBBFFFFFFFGGGGFGGGGGGHHAGHHHHGGGHHHGHGHHGHHGHHHHHGGGGHHGHHHHHHHGHHHHHHHHHGHHHHGHFHFGGHHHHHHHGFEGHHHGHHHHHHHHHHHHHHHHHHHHHHHHHHGFGHHHHHHHHHHHHHHHHHHGGHHHHHHHHHHHHHGHHHHGHHHHHHFHHHHGGGHFFDGHHHHHHHHHHHHGHEFBGHGHHHHHHHHHHGFHHHHHGHHHHGHHGGHGHHHGHFHHHHFDG
@M05620:45:000000000-G6HP7:1:1101:26503:12969 1:N:0:124
ATCTCTATCTCCTAAAAACCTGTTTAGATTTGGAGATAGACCTTCAGGTTTTTCATCATTTTCTGCATGAATTATACATTGACCACGTTCCAGCGTGGTCAGTTTGCAGCATTCTGTTATTTTGTTTGACAGAGTGTCTTGTTGAGAACATATGTAGGACATGATTTTTTCCTGCAACAGGGAAAATAAAGTATAAGTTTTAAAGATTTATTCTTTAATAAAGGATCTCAAAGCCAGCTTTAGAAAAAGGA
+
BCCCCFFFFFFFGGGGGGGGGGGHHHHHHHHHHHHHHHHHHHHHHHHHHHHGGHHHHHHHHHIHHHHHHHHHHHHHHHHHHHHHHHGHHHHHHHGGGGHHHHHHHHHHHHHHHHHHHHHHHHHHHHHHHHHHHHHHHHHHHHHHHHHHHHHHHHHHHHHHHHHHHHHHHGHHHHHHHGHHHGGHHHGHHHHGHHHHHGGHHHHHHHHHHHHHHHHHHHHHHHHHHHHHHHHHHHHHHGHHHHHFHHHHGGH
@M05620:45:000000000-G6HP7:1:1101:25311:12994 1:N:0:124
AAACCAAGCAGACACTCACCAGAAGACATGAGGTCAGCTAGATCGGAAGAGCACACGTCTGAACTCCAGTCACTCTCGCGCATCTCGTATGCCGTCTTCTGCTTGAAAAAAAAAAAAAAAAAAACACATCAAACACAAACACCATTCTAAACTAAAAAAAAAAACGTCCATAACAGTATACACGAATTCTCAATCTTGACAGGAACAAACATTAAGCGTGTGAGTTTCAGAATACATGATGTACAAAATCA
+
CCCCCCCFBFFFGGGGGGGGGGHFHHHHHHHHHHHHHHHHHHHHHGGGGHHHHHGHGHHHGHHHHHHHHHHHHHHHHGGGGGGGHHHGGHHHHGGGHGHHHHHHHHHHHHGFGGGB></--<--....00000:........;.000;0000000000------:-....000::00000;00.-...00000000000:09../9//...000000-....000000000000;000000;:0900:000
@M05620:45:000000000-G6HP7:1:1101:18540:13000 1:N:0:124
AAACCAAGAAGACATGAGGTCAGCTAGATCGGAAGAGCACACGTCTGAACTCCAGTCACTCTCGCGCATCTCGTATGCCGTCTTCTGCTTGAAAAAAAAAAAAAAACCACCAACATTGCTAAGTATCTCCTTCAGCTTAGAATACTACACACATGCCCCCCCAAAGGACCTCATAGACCTGACCCCGCCCATCACACTAGCGCCTCATTATTCTGGCCTACATTACTGCACACCCCACTTATTACAACTAA
+
CCCCCBBFFFFFGGGGGGGFGFHHHHHHHHHGGGGHHHHHHHGHHHGHHHHHHHHHHHHHHHHGGGGGEEHHHFGHHHHGGGHGHHHHHHHHGHHHCGGGF>>/<//////=?/.01111111111111>1000000000000000<<<:0..:000/.----..///9./000000000/////.---9.//0;00//:/---..00009;00000.0/;000000000;0..;-.:9000000:00000
@M05620:45:000000000-G6HP7:1:1101:3242:13025 1:N:0:124
CATCCTGACCCTGAAGTACCCCGGCTTGATTTCTGACATTAGATCGGAAGAGCACACGTCTGAACTCCAGTCACTCTCGCGCATCTCGTATGCCGTCTTCTGCTTGAAAAAAAAAAAAAGACAGCTGTGGGTCTTTCTTTGTGTAATCGACGAGAAACCTGAAAGATGCATTTTTTAACTCAGTCCTGCTGCGTCATTCTTTATTTTATCTCCACCTTTCTTCTTCTCACCGCCTCGCTCCTATCATGCCC
+
BBBBBFFFFCFFGGGFBFGGGGGGGGGEGFGFHFHGHHHGFHGHHHG2AAAFEGHHHGHHHGHGH5FHHHHHHGHHHHGGGGEE?DGGGDHHHEEEEHA4GHHFGFFHGFH@CCGC/<//.<<0.11100../<DB0DDH0D//=00=.:;-:;.EBC.;./;00900;FF;BFF@.9;;0;0;B0;09B/;-.-;./B/9//;//9/;//;;/.;;//99/9/;9////9.-;.A.-:.99//9BBBFB/
@M05620:45:000000000-G6HP7:1:1101:3251:13041 1:N:0:124
CATCCTGACCCTGAAGTACCCCGGCTTGATTTCTGACATTAGATCGGAAGAGCACACGTCTGAACTCCAGTCACTCTCGCGCATCTCGTATGCCGTCTTCTGCTTGAAAAAAAAAAAAAAAAAGCTTGGAGGCTTTCTTTGGTGCCGCGGCTAGAGGCTTACAAAACGCATTTTTTGGCTTCTTGTGTCTTCGTCATTCCTGTGTTTTTATCCGCCTTGCTACGTCTCCGCGCCTCTCTGTTGTACTTCAC
+
CCCCCFFFFFFFGGGGGGGGGGGGGGGGHHHHHHHHHHHHGHGHHHG2FEFHHHHGHGHHHGHHHHHHHHHHHHHHHHGGGGGGFHHHGGHHHGGFGHGHHHHHHHHHHHGEDCGC</>--<-..0</<0/;..//000;0/..0/---;--..00/../00090..99-.9000---0;.:0:9:090;90./9..;B00000;//:;.090..;..90009:;.//09.--9..0:B0000/0;000:0
@M05620:45:000000000-G6HP7:1:1101:7856:13059 1:N:0:124
TACCTGTACTGGGGAAGCATTTGAATATCCCCCCATGGTGATGGGGACGGAGAACTGCTCCATAAACACAGGCAACGTGCCTAACTTTCCCGGGAAGATGAAGTCAAAGAGCGACCACAGCTCTCGGAGGTTATTTTGCATCGGTGAGCCAGACAGAATGATCCGATGAGGGGTGCGAAACTATTTGAGGAAAGGAAGCACCTTTTTATTAAATTTACCTTTTAGCAATCGCCATTCCTACCCTAAAGATC
+
AAAAAFFBFFFFGG1EEGEGGGFFGHBGHHHGGEAFGGFGFGHHHGGGCGEGCAFHBFGHH1FFGHGHHHEHGGHHEHHHHHECGHHHHHHGGGGGGFGHFDFHHHHDGHHHGGGGGHEHHHHHHGE<@?GGFHDGHHH1@GCGGCEHHHF..CGC/<DB<DGHH.CCCHHGGGGG?.A@AFBFGFFEEG09CFGGGGGFCEFFFFFFFFBBFFFF/BFFFFFBFFFBFF-EA?EB;BFFFFFFFB9BFFB
@M05620:45:000000000-G6HP7:1:1101:7875:13060 1:N:0:124
TACCTGTACTGGGGAAGCATTTGAATATCCCCCCATGGTGATGGGGACGGAGAACTGCTCCATAAACACAGGCAACGTGCCTAACTTTCCCGGGAAGATGAAGTCAAAGAGCGACCACAGCTCTCGGAGGTTATTTTGCATCGGTGAGCCAGACAGAATGATCCGATGAGGGGTGCGAAACTATTTGAGGAAAGGAAGCACCTTTTTATTAAATTTACCTTTTAGCAATCGCCATTCCTACCCTAAAGATC
+
CCCCCFFFFFFFGGGGGGGGGGHHHHHHHHHGGGGHHHGHHHHHHGGGGGGGGHHHHHHHHHHHHHHHHHHHGHHHGHHHHHHHHHHHHHHGGGGGGHHHHHHHHHHHHHHHGGGGGHHHHHHGHGGGGGGHHHHHHHHHHHGGGGGHHGHHHGHHHHHHHHHHHGGGHGHGGEGGGFGGGGGGGGGGFGFGGGGGGGGGGFFFFFFFFFFFFFFFFFFFFFFFFFFFFFFFFFFFFFFFFFFFFFFFFFF
@M05620:45:000000000-G6HP7:1:1101:13849:13099 1:N:0:124
TACCTGTACTGGGGAAGCAATCGCCATTCCTACCCTAAAGATCGGAAGAGCCCACGTCTGAACTCCAGTCACTCTCGCGCCTCTCGTATGCCGTCTTCTGCTTGAAAAAAAAAAACAAAACAATAGAGTCCAACTGAACCTTCATTAGTAGGAAAAAATATAAAAAAAGAAAAGAACATGATGTAGGAACATGATGTGTGCTTAGGAACTACATCTACAAACGAAGCATTGTAACAGAATGATGATACTAT
+
DDDDDFFFFFFFGGGGGGGGGGGGGGGHHHHHHHHHHHHHHHHHGGGGHHH1FHGGHHHGHHHHHHHHHHHHHHHHGGGG/EFHHGGGHHHHGGGHGHHHHHHCGHHH?EG/BC</??00?//111?11?111<00111<0111<1>00000<0</.-.:00<000--..:///..//00000000000./0000000<.0<<0::00.00<000000000.<...-0000000<0</0:00:0<000000
@M05620:45:000000000-G6HP7:1:1101:15816:13108 1:N:0:124
AAACCAAGAAGACATGAGGTCAGCTAGATCGGAAGAGCACACGTCTGAACTCCAGTCACTCTCGCGCATCTCGTATGCCGTCTTCTGCTTGAAAAAAAAAAGTTTGCAGCATTCTGTTATTTTGTTTGACAGAGTGTCTTGTTGAGAACATATGTAGGACATGATTTTTTCCTGCAACAGGGAAAATAAAGTATAAGTTTTAAAGATTTATTCTTTAATAAAGGATCTCAAAGCCAGCTTTAGAAAAAGGA
+
AAABB@BFFFFCFGFFGGFBEFHBGHHHHFFGAFGHHGFHHHEHHFG5DFFFFG3GHHFHFHHEEAEE1>5EFEEB?GGEEECFD4G4G33F3EBE>>/<E/BBFHHHHHGHGFFGHHHHHHGHHHHFHFHHHHFHHHHGFHHHGHAGHHHHHGGHHEFHGGFHFD<D0ACGHHHHGHHHGAEFHFHHGHHGCGHFGGGGGGFFGGGGGGFFG0CFFBGGGGGGEGB;;FFGGGFBFEFFF//FF/BA.A.
@M05620:45:000000000-G6HP7:1:1101:6985:13111 1:N:0:124
TACCTGTACTGGGGAAGCATTCCTACCCTAAAGATCGGAAGAGCACACGTCTGAACTCCAGTCACTCTCGCGCATCTCGTATGCCGTCTTCTGCTTGAAAAAAAAAAAAAAAAAAAACAAAATAGTAGACTCTATGCTATTACCATCTCTGAACCTTCACCTCATCAACCGATCCCGCTACCCCCACCCTGCACGCTATACCCACGTGCAAACCACCACCTATCAGAGTCCATACTGCAACCCTCCTTACT
+
CBCCDFFFFFFFGGGGGGGGGGHHHHHHHHHHHHHHHGGGGHHHHHHHGHHHGHHHHHHHHHHHHHHHHGGGGGEEHHHGGHHHHGGGHGHHHHHHHHHHHHGGGGC///>/<<@--.<...0:000;00000:000<0000000000000000./000000.0;;00/.9---./.----/..--...././09-...00000.-....;0.........0000000:00000/000000...../000:
@M05620:45:000000000-G6HP7:1:1101:2933:13111 1:N:0:124
CATCCTGACCCTGAAGTACCCCATTGAGCATGGCATCGTCACCAACTGGGACGACATGGAGAAGATCTGGCACCACACCTTCTACAACGAGCTGCGCGTGGCCCCGGAGGAGCACCCAGTGCTGCTGACCGAGGCCCCCCTGAACCCCAAGGCCAACAGAGAGAAGATGACTCAGGTGAGGCTCGGCCGACGCCCGTGCTCCTCCCGTCCTTTCCCCAGTCCTTTTCTGCCCGGCTTGATTTCTGACATTA
+
BBBBBFFFFFFFFGGGGGGGGGFHHGFFFHHBGGHHHGHHHGHGHGHHFFFGGGGGGHGHHHHFHHHHFBGFGGHHHGGHHHHHHHHHGGEEFEG>EE>EEGHHGE@DGGGGHGHHGGHHHHHGGGGFHG@DCCAFGGGGGEHHHHGGDGEEHHGGGGFGGGDGFFGFGGGGGGFCFFG9A;CFD;ADD;DBCFF-@.AAFFFFFF.ADFDFFFFFF.;FF/BFFFFF/9BEA@-@B-.BFFFFBFFBFF/
@M05620:45:000000000-G6HP7:1:1101:28040:13117 1:N:0:124
ATCTCTATCTCCTAAAAACCTGTTTAGATTTGGAGATAGACCTTCAGGTTTTTCATCATTTTCTGCATGAATTATACATTGACCACGTTCCAGCGTGGTCAGTTTGCAGCATTCTGTTATTTTGTTTGACAGAGTGTCTTGTTGAGAACATATGTAGGACATGATTTTTTCCTGCAACAGGGAAAATAAAGTATAAGTTTTAAAGATTTATTCTTTAATAAAGGATCTCAAAGCCAGCTTTAGAAAAAGGA
+
CCCCCFFFFFFFGGGGGGGGGGHHHHHHHHHHHHHHHHHGHHHHHHHHHHHGGHHHHHHHHHIHIHHHHHHHHHHHHHHHHHHHHHGHHHHHHHGGGGHHHHHHHHHHGHGHHHHHHHHHHHHHHHHHHGHHHHHHHHHHHHHHHHHHHHHHHHHHHHHHHHHHHHHHHGHHHHHHHHHHHGGGHHHHHHHHHHHHHGGHHHGHHHHHHHHHHGHHHGHHHHHHHHHHGFHHHHGHHGHHHHGHGHGGGGH
@M05620:45:000000000-G6HP7:1:1101:23059:13124 1:N:0:124
AGATTACTGCAACAGTTCCCCCTGGACCTGGAAAAGTTTCTTGCCTGGCTTACAGAAGCTGAAACAACTGCCAATGTCCTACAGGATGCTACCCGTAAGGAAAGGCTCCTAGAAGACTCCAAGGGAGTAAAAGAGCTGATGAAACAATGGCAAGTAAGTCAGGCATTTCCGCTTTAGCACTCTTGTGGATCCAATTGAACAATTCTCAGCATTTGTACTTGTAACTGACAAGCCAGGGACAAAACAAAGAT
+
AAAABFFFDFFFGGGGGGGGGGGGHHHHHHHHHHHHGHHHHHHGHHHHHHHHHHHHHHHHHHHHHHHHHHHHHHHHHHHHHGHHHGHHHHGHHHGGGGHHHHHGHHHHGHHHHHHGHHHHHHHGGHGGHGHHHGHHHHHHHHHHHHHHHHHHHGHHHHHHHHHHHHHHHHGGGGGHHHHHHHHHHHHGHHHHHHHHHHHGHHHHHHHHHHHHHCGGHFHHHHHHHHHHHHHHHGBFCFGGGFGGGGGGGGG
@M05620:45:000000000-G6HP7:1:1101:27914:13125 1:N:0:124
TACCTGTACTGGGGAAGCATTTGAATATCCCCCCATGGTGATGGGGACGGAGAACTGCTCCATAAACACAGGCAACGTGCCTAACTTTCCCGGGAAGATGAAGTCAAAGAGCGACCACAGCTCTCGGAGGTTATTTTGCATCGGTGAGCCAGACAGAATGATCCGATGAGGGGTGCGAAACTATTTGAGGAAAGGAAGCACCTTTTTATTAAATTTACCTTTTAGCAATCGCCATTCCTACCCTAAAGATC
+
AABBCFFFFFFFGGGGGGGGGGHEGFGHGHHGGGGHHHGHFHHHHGGGGGGGGHHHHHHHHHHHFHHGHGHHGFHHGHHHHHFHHHHHHHHGGGGGGHHHGGHHHHHGHHHHGGGGGHHHHHHHHGGGGGAHGFHHHHHGHHGGGGEHHHHHHGGHGGHHHHGHHGGGHHHGGDFGGGACGGGGGFGFGGEGGGGGGGGBFEBFFFFFFFFFFFFFFF;FFFFFFFFFFFEFFDEFFFFFFFFFFFFFFFB
@M05620:45:000000000-G6HP7:1:1101:27932:13125 1:N:0:124
TACCTGTACTGGGGAAGCATTTGAATATCCCCCCATGGTGATGGGGACGGAGAACTGCTCCATAAACACAGGCAACGTGCCTAACTTTCCCGGGAAGATGAAGTCAAAGAGCGACCACAGCTCTCGGAGGTTATTTTGCATCGGTGAGCCAGACAGAATGATCCGATGAGGGGTGCGAAACTATTTGAGGAAAGGAAGCACCTTTTTATTAAATTTACCTTTTAGCAATCGCCATTCCTACCCTAAAGATC
+
CCCCCFFFFFFFGGGGGGGGGGHHHHHHHHHGGGGHHHHHHHHHHGGGGGGGGHHHHHHHHHHHHHHHHHHHGHHHGHHHHHHHHHHHHHHGGGGGGHHHHHHHHHHHHHHHGGGGGHHHHHHHHGGGGGGHHHHHHHHHHHGGGGGHHHHHHGHHHHHHHHHHHGGGHHHGGEEGGGGGGGGGGGGGGGFGGGGGGGGFGFFFFFFFFFFFFFFFFFFFFFFFFFFFFFFFFFFFFFFFFFFFFFBFFFB
@M05620:45:000000000-G6HP7:1:1101:28057:13132 1:N:0:124
ATCTCTATCTCCTAAAAACCTGTTTAGATTTGGAGATAGACCTTCAGGTTTTTCATCATTTTCTGCATGAATTATACATTGACCACGTTCCAGCGTGGTCAGTTTGCAGCATTCTGTTATTTTGTTTGACAGAGTGTCTTGTTGAGAACATATGTAGGACATGATTTTTTCCTGCAACAGGGAAAATAAAGTATAAGTTTTAAAGATTTATTCTTTAATAAAGGATCTCAAAGCCAGCTTTAGAAAAAGGA
+
BBBBBFFFFFFFGGGGFGGGFFHHHHHHHHHHGHHHHHHDGGHHHHHHGHHGGHGHHHGHHHHGHHHHHGHHGHHHHHHHHHHHHHGHHHHHHHGFGGHHHHHHHHGHHFHHHHHHHHHHHHHHHHHHHHHHHHHGHHHHHHHHGHHHHHHHHHHHHHHHHHHHHHHHHGHHHHGHHHHHHGFFHFGHHGHGHHHEHGGHHHFHHGHHHGHHHHHHHHHHHGHHHHHHHHHGHHHHHGHHHHGHGHHHGGG
@M05620:45:000000000-G6HP7:1:1101:23050:13139 1:N:0:124
AGATTACTGCAACAGTTCCCCCTGGACCTGGAAAAGTTTCTTGCCTGGCTTACAGAAGCTGAAACAACTGCCAATGTCCTACAGGATGCTACCCGTAAGGAAAGGCTCCTAGAAGACTCCAAGGGAGTAAAAGAGCTGATGAAACAATGGCAAGTAAGTCAGGCATTTCCGCTTTAGCACTCTTGTGGATCCAATTGAACAATTCTCAGCATTTGTACTTGTAACTGACAAGCCAGGGACAAAACAAAGAT
+
>>>AAFFFDFFDGGGFGGGGGGGGHHHHHHGHHHGHGHHHHHHHHHHHGHHHHHHHHHHHHHHHHHHHHHHHHHHHHHHHHHHHHGHHHGHHHHGGGFHHGHHFGHHHGHHHHHHGHHGHHHHGEHGFHHHHHGHHHHHHHHHHHFHHHHHGFGHHHHHHHFFFFHHHHHGGGGGHHHHHHHHHHGHGHHHHHGHHHGHFHGHHHHFHHGHHHHFGHGGHHHHFHHHHHHHHHGFGEFGGG9BFGGGFFGG
@M05620:45:000000000-G6HP7:1:1101:17975:13183 1:N:0:124
ATCTCTATCTCCTAAAAACCTGTTTAGATTTGGAGATAGACCTTCAGGTTTTTCATCATTTTCTGCATGAATTATACATTGACCACGTTCCAGCGTGGTCAGTTTGCAGCATTCTGTTATTTTGTTTGACAGAGTGTCTTGTTGAGAACATATGTAGGACATGATTTTTTCCTGCAACAGGGAAAATAAAGTATAAGTTTTAAAGATTTATTCTTTAATAAAGGATCTCAAAGCCAGCTTTAGAAAAAGGA
+
CCDDDFFFFFFFGGGGGGGGGGHHHHHHHHHHHHHHHHHHHHHHHHHHHHHGGHHHHHIHHHHIHHHHHHHHHHHHHHHHHHHHHHGHHHHHHHGGGGHHHHHHHHHHHHHHHHHHHHHHHHHHHHHHHHHHHHHHHHHHHHHHHHHHHHHHHHHHHHHHHHHHHHHHHGHHHHHHHHHHHGGHHHHHHHHGHHHHHHHHHHHHHHHHHHHHHHHHHHHHHHHHHHHHHHHHGHHHHGHHHHHGHHHHGGG
@M05620:45:000000000-G6HP7:1:1101:11479:13194 1:N:0:124
ATCTCTATCTCCTAAAAACCTGTTTAGATTTGGAGATAGACCTTCAGGTTTTTCATCATTTTCTGCATGAATTATACATTGACCACGTTCCAGCGTGGTCAGTTTGCAGCATTCTGTTATTTTGTTTGACAGAGTGTCTTGTTGAGAACATATGTAGGACATGATTTTTTCCTGCAACAGGGAAAATAAAGTATAAGTTTTAAAGATTTATTCTTTAATAAAGGATCTCAAAGCCAGCTTTAGAAAAAGGA
+
CCDDDFFFFFFFGGGGGGGGGGHHHHHHHHHHHHHHHHHHHHHHHHHHHHHGGHHHHHHHHHHHHHHHHHHHHHHHHHHHHHHHHHGHHHHHHHGGGGHHHHHHHHHHHHHHHHHHHHHHHHHHHHHHHHHHHHHHHHHHHHHHHHHHHHHHHHHHHHHHHHHHHHHHHGHHHHHHHHHHHGGHHHHHHHHHHHHHHHHHHHHHHHHHHHHHHHHHHHHHHHHHHHHHHHHHHHHHHGHHHHHGHHHHGGH
@M05620:45:000000000-G6HP7:1:1101:22092:13197 1:N:0:124
TACCTGTACTGGGGAAGCATTTGAATATCCCCCCATGGTGATGGGGACGGAGAACTGCTCCATAAACACAGGCAACGTGCCTAACTTTCCCGGGAAGATGAAGTCAAAGAGCGACCACAGCTCTCGGAGGTTATTTTGCATCGGTGAGCCAGACAGAATGATCCGATGAGGGGTGCGAAACTATTTGAGGAAAGGAAGCACCTTTTTATTAAATTTACCTTTTAGCAATCGCCATTCCTACCCTAAAGATC
+
CCCCCFFFFFFFGGGGGGGGGGHHHHHHHHHGGGGHHHGHHHHHGGGGGGGGGHHHHHHHHHHHHHHHHHHHGHHHGHHHHHHHHHHHHHHGGGGGGHHHGHHHHHHHHHHHGGGGGHHHHHHHHGGGGGEHHHHHHHHHHHGGGGGHHHHHHGHHGHHHHHHHHGGGHHHGGEGGGGGGGGGGGGGGGGBFGFGFGGGGGFFFFFFFFFFFFFFFFFFFFFFFFFFFFFFFFFFFFFFFFFFFFFFFFFF
@M05620:45:000000000-G6HP7:1:1101:4636:13220 1:N:0:124
TACCTGTACTGGGGAAGCATTCCTACCCTAAAGATCGGAAGAGCACACGTCTGAACTCCAGTCACTCTCGCGCATCTCGTATGCCGTCTTCTGCTTGAAAAAAAAAAAACCAACAACGCTGGAGCTTTCTTCATGCATTTGCTATAATTAACTGACTACAAGGACTTAAGTATTAATTGCTTACGAAACAACCTATTCTACTAACACAGAGGTGGCACGAAAACGATCTAATAAGCCAGACTATCTGGTCT
+
BBBBBFFFFFFFGGGGGGFGGGHHGHHGHHHHHFHHFGGGGGGHHHHHGHFHGHHHHHHHHHHHGGHHHGGGGGCEGHHGGHHHHGEGHGGGHHHHHFHFHH?EGG<////?//////////000<11111111111110000000000000000/00//00.../00000000;000000090..9.-/...//0000000009//..;/;/..../....-/-....9///////....;/9/9//9//
@M05620:45:000000000-G6HP7:1:1101:9083:13236 1:N:0:124
AAACCAAGAAGACATGAGGTCAGCTAGATCGGAAGAGCACACGTCTGAACTCCAGTCACTCTCGCGCATATCGTATGCCGTCTTCTGCTTGAAAAAAAAAAAAAAACACCAAAGAAAGACAGTATAAGGGGGAGGAGATTAATTTTGAGGACAGGGACTTTGACGATGCTTGTGAACAGCAAAAATATACGCAAGTGATGTTGGGTACTAAGGGTGACAGTACGAAGGTAGTCTGGACTAAGAAAAGAGAC
+
AAAAAAAF@FCCFGFGFGGABAFG5AFHDHHG?DEHHHGGFGGGHCFDGGGGHFADBADFGHHGGGGCA15DF2B3BFF>?>GF@GH4FGHFFHEFEC>E@///////0//?/<0001<000111<1110-----.../0000::00::/0;/......00000....:;00900000/.../.../9//...--/////9//.-:/9/////...://///9.....///9/////.//9////./..9.
@M05620:45:000000000-G6HP7:1:1101:9064:13239 1:N:0:124
AAACCAAGAAGACATGAGGTCAGCTAGATCGGAAGAGCACACGTCTGAACTCCAGTCACTCTCGCGCATCTCGTATGCCGTCTTCTGCTTGAAAAAAAAAAAAAGAGAAATAAGAATAAATACAAAGGGAAGAAGTGTAAATAGGAGCGGGACGGTGAAGAGAAAAGTAAAGATCTACGAGTAGATTAAGTAGGCAAAGGAGATTATTGAGATAGTGTGTATTGAACAAGGAACTAGGGCGAGGATGGCTT
+
CCBCCCCFFFFFGGFGFGGFGGHHHHHHHHGGGGGHHHHHHHGHHHGHHHHHHHBDBFHHHHHGGGGGGGHHHFGHHHHGGGHGFHHHHHHHHHHHGGGGG>>///22222??111111111111100..0.00011>11110<00/.-------...0009/00//99000000000...9.0000000:00000..///../0000900.0000000.00090000//../.000/./--9--/0.99.
@M05620:45:000000000-G6HP7:1:1101:24427:13266 1:N:0:124
AGATTACTGCAACAGTTCCCCCTGGACCTGGAAAAGTTTCTTGCCTGGCTTACAGAAGCTGAAACAACTGCCAATGTCCTACAGGATGCTACCCGTAAGGAAAGGCTCCTAGAAGACTCCAAGGGAGTAAAAGAGCTGATGAAACAATGGCAAGTAAGTCAGGCATTTCCGCTTTAGCACTCTTGTGGATCCAATTGAACAATTCTCAGCATTTGTACTTGTAACTGACAAGCCAGGGACAAAACAAAGAT
+
BBCCCFFFBFFFGGGGGGGGGGGGHHHHHHHHHHHHGHHHHHHHHHHHHHHHHHHHHHHHHHHHHHHHHHHHHHHHHHHHHHHHHHHHHHHHHHGGGGHHHHBGHHHHGHHHHHHHHHHHHHHGGGGGHHHHHGHHHHHHHDGHHHHHGHHHHGHHHHHHHHHHHHHHHHGGGGGHHHHHHHHHHHHGHHHHGHHHHHHHHHHHHHHHHHHHHGHHHFHHHHHHHHHGGHHHGGGGGGGGGGGGGGGGGGF
@M05620:45:000000000-G6HP7:1:1101:8796:13278 1:N:0:124
ATCTCTATCTCCTAAAAACCTGTTTAGATTTGGAGATAGACCTTCAGGTTTTTCATCATTTTCTGCATGAATTATACATTGACCACGTTCCAGCGTGGTCAGTTTGCAGCATTCTGTTATTTTGTTTGACAGAGTGTCTTGTTGAGAACATATGTAGGACATGATTTTTTCCTGCAACAGGGAAAATAAAGTATAAGTTTTAAAGATTTATTCTTTAATAAAGGATCTCAAAGCCAGCTTTAGAAAAAGGA
+
>AAAAFFFFFFFGGFGGGGGGGFFGBGFEFGHG4GBEFGFHHFHHFFHHHHAFHGHGHHHHHHHGFGHHGHHHHHFFHHHFHFF3GFEGHFHFGGEAEHHHFGFFHGHHFHHFHGFGHFHHFHHCHHHFHFHHHFHFGFGHHHHFGFGHGHHHHHHEHFGFGHHHHHHHGHHHHHGHHHHHFGGHF?FDHHFGHFGHHHHHDGFHDGHHHHHHHHHGHHHHHBFFHHHHHHHHFHGHGHHHFH0CCCGGDG
@M05620:45:000000000-G6HP7:1:1101:8796:13297 1:N:0:124
ATCTCTATCTCCTAAAAACCTGTTTAGATTTGGAGATAGACCTTCAGGTTTTTCATCATTTTCTGCATGAATTATACATTGACCACGTTCCAGCGTGGTCAGTTTGCAGCATTCTGTTATTTTGTTTGACAGAGTGTCTTGTTGAGAACATATGTAGGACATGATTTTTTCCTGCAACAGGGAAAATAAAGTATAAGTTTTAAAGATTTATTCTTTAATAAAGGATCTCAAAGCCAGCTTTAGAAAAAGGA
+
BBCCCFFFFFFFGGGGGGGGGGGHHHHHHHHHGHFHHGHHHHHHHHHHHHHGGHHHHFHHGHHHHHHHHHHHHHHHHHHHHHHHHHGHHHGHHHGGGGHHHHHHHHHHHHHHHHHHHHHHHHHHHHHHHHHHHHHHHHHHHHHGHHHHHHHHHHHHHHHHHHHHHHHHHGHHHHHHHHHHHGGHHHHHGFHHHHHHHGHHHHHHHEGHHHHHHHHHHHHGFHHHHHHHHHHHFHHHHGHHHHHGHHHHDGH
@M05620:45:000000000-G6HP7:1:1101:5581:13355 1:N:0:124
AAACCAAGCAGACACTCACCGCTGACTGGAGTTAAGACATGAGGTCAGCTAGATCGGAAGAGCACACGTCTGAACTCCAGTCACTCTCGCGCATCTCGTATGCCGTCTTCTGCTTGAAAAAAAAAAAAAAAAAACACACATGCCGCCTCCAGCCTGGTGATAAACACAAACTACACTAAATCGATCACGCACACCAAGGATACGATGGCGTGAACGACGGCTAGTCCGACAGAAGTACAATGTGCCAGAAA
+
CCCCCCCFCFFFGGGGGGGGGGGGEGHHHHGHHHHHHHHHHHHHHHHHHHHHHHHHGGGGGHHHHHHGHHHGHHHHHHHHHHHHHHHHGGGGGGGHHHGGHHHHGGGHGHHHHHHHHHHHF@DCD@<-><-<--..C...00<0---..;/0/./..9;000;000;....00:0/0/;000...../..--9..9....000...../-.-..0..-----..;09..--9/0900000;00900;0./0
@M05620:45:000000000-G6HP7:1:1101:10560:13367 1:N:0:124
TACCTGTACTGGGGAAGAGCACACGTCTGAACTCCAGTCACTCTCGCGCATCTCGTATGCCGTCTTCTGCTTGAAAAAAAAAAAACCCCCCCCCCCCCCCCCCCCCCCCCCATCCCCCCCCTCCGCCCCCCCCACCCCCCCCCCCCCCCCCCCCCCCCCCCTCCCCTCTCCCCCCCCCCCCCCCCCCCCCTCCCCCCCTCCCCCCCCCCCCCCCGTCCCCCCTCCTCCCCCCCCCCCCCCCCTCCCCCTAC
+
CCCCCFFFFFFFGGGGGGGGGGHHFGHHGHFHHHHHHHHHHHHHHGGGGGG0GHAABBFGHGEGGGHHHHHHHHHHHHGGG>>/////?>@D/<-<---:;--;--=--9@-/;..;.@:--.....-;-:-;-;..--;----9--9---@@-:9--9;;-...././999..@@;=---;=@D-::9--..::.9--.;99D-;9--------.;..;:>-.;/;:...@--:--;:-9;-..99A-.;
@M05620:45:000000000-G6HP7:1:1101:14615:13404 1:N:0:124
TACCTGTACTGGGGAAGCATTTGAATATCCCCCCATGGTGATGGGGACGGAGAACTGCTCCATAAACACAGGCAACGTGCCTAACTTTCCCGGGAAGATGAAGTCAAAGAGCGACCACAGCTCTCGGAGGTTATTTTGCATCGGTGAGCCAGACAGAATGATCCGATGAGGGGTGCGAAACTATTTGAGGAAAGGAAGCACCTTTTTATTAAATTTACCTTTTAGCAATCGCCATTCCTACCCTAAAGATC
+
BBBCCFFFFFFFGGGGGGGGGGHHHHHHHHHGGGGHHHGHHHHGHGGGGGGGGHHHHHHHHHHHHHHHHHHHGHHHGHHHHHHHHHHHHHHGGGGGGHHHHHHHHHHHHHHHGGGGGHHHHHHHHGGGGGGHHHHHHHHHHHGGGGGHHHHHHGHHHHHHHHHHHGGGHHHGGGGGGGGGGGGGGGGFEGFGFGGFGGGGGFFFFFFFFFFFFFFFFFFFFFFFFFFFFFFFFFFFFFFFFFFFFFFFFFF
@M05620:45:000000000-G6HP7:1:1101:14602:13417 1:N:0:124
TACCTGTACTGGGGAAGCATTTGAATATCCCCCCATGGTGATGGGGACGGAGAACTGCTCCATAAACACAGGCAACGTGCCTAACTTTCCCGGGAAGATGAAGTCAAAGAGCGACCACAGCTCTCGGAGGTTATTTTGCATCGGTGAGCCAGACAGAATGATCCGATGAGGGGTGCGAAACTATTTGAGGAAAGGAAGCACCTTTTTATTAAATTTACCTTTTAGCAATCGCCATTCCTACCCTAAAGATC
+
BBBBBFFFFFFFFGGFEGGGGGHHHHHGHHHGGGGHHHHHHHHHHGGFEEGGGHHHHHHHHHHHHHHHHHHHGHHHGHHHHHGHHHHHHHHEEEEFGAGGHFHHHHHHHHHHGFGGGHHHHHHHHGGGGGGHHHHHHHHHHHGGGGGHHHGHEGHHHHHHHHHHHGGGHHFGGGGGGGGGGFGGGGGGFGFGFFGFGGGGGFFFFFFFFFFFFFFFFFFFFFFFBFFBFFFFFFFFFFFBBFFFFFBBBFF
@M05620:45:000000000-G6HP7:1:1101:14622:13420 1:N:0:124
TACCTGTACTGGGGAAGCATTTGAATATCCCCCCATGGTGATGGGGACGGAGAACTGCTCCATAAACACAGGCAACGTGCCTAACTTTCCCGGGAAGATGAAGTCAAAGAGCGACCACAGCTCTCGGAGGTTATTTTGCATCGGTGAGCCAGACAGAATGATCCGATGAGGGGTGCGAAACTATTTGAGGAAAGGAAGCACCTTTTTATTAAATTTACCTTTTAGCAATCGCCATTCCTACCCTAAAGATC
+
CCCCCFFFFFFFGGGGGGGGGGHHHGHHHHHGGGGHHHBGGHHHHGGGGGGGGHHHHHHHHHHHHHHHHHHHGHGHGHHHHHHHHHHHHHHGGGGGGGHHHHHHHHHHHHHHGGGGGHHHHHHHHGGGGGEHHHHHHHGGHHGGGGGGHHHHHGHHHHHHHHHHHGGGHHHGGCEGGGGGGGGGGGGGGGFGGGGGGGGGGFFFFFFFFFFFFFFFFFFFFFFFFFFFFFFFFFFFFFFFFFFFFFFFFFF
@M05620:45:000000000-G6HP7:1:1101:24451:13469 1:N:0:124
TACCTGTACTGGGGAAGCATTTGAATATCCCCCCATGGTGATGGGGACGGAGAACTGCTCCATAAACACAGGCAACGTGCCTAACTTTCCCGGGAAGATGAAGTCAAAGAGCGACCACAGCTCTCGGAGGTTATTTTGCATCGGTGAGCCAGACAGAATGATCCGATGAGGGGTGCGAAACTATTTGAGGAAAGGAAGCACCTTTTTATTAAATTTACCTTTTAGCAATCGCCATTCCTACCCTAAAGATC
+
DDDDDFFFFFFFGGGGGGGGGGHHHHHHHHHGGGGHHHGHHHHHHGGGGGGGGHHHHHHHHHHHHHHHHHHHGHHHGHHHHHHHHHHHHHHGGGGGGHHHHHHHHHHHHHHHGGGGGHHHHHHHHGGGGGGHHHHHHHHHHHGGGGGHHHHHHGHHHHHHHHHHHGGGHHHGGEFGGGGGGGGGGHHGGGGGGGGGGGGGGFFFFFFFFFFFFFFFHFFFFFFFFFFFFFFFFFFFFFFHFFFFFFFFFFF
@M05620:45:000000000-G6HP7:1:1101:2498:13471 1:N:0:124
ATCTCTATCTCCTAAAAACCTGTTTAGATTTGGAGATAGACCTTCAGGTTTTTCATCATTTTCTGCATGAATTATACATTGACCACGTTCCAGCGTGGTCAGTTTGCAGCATTCTGTTATTTTGTTTGACAGAGTGTCTTGTTGAGAACATATGTAGGACATGATTTTTTCCTGCAACAGGGAAAATAAAGTATAAGTTTTAAAGATTTATTCTTTAATAAAGGATCTCAAAGCCAGCTTTAGAAAAAGGA
+
BCCCCFFFFFFFGGGGGGGGGGHHHHHHHHHHHHHHHHHHHHHHHHHHHHHGGHHHHHHHHIHHIHHHHHHHHHHHHHHHHHHHHHGHHHHHHHGGGGHHHHHHHHHHHHHHHHHHHHHHHHHHHHHHHHHHHHHHHHHHHHHHHHHHHHHHHHHHHHHHHHHHHHHHHGHHHHHHHHHHHGGHHHHHHHHHHHHHHFGHHHHHHHHHHHHHHHHHHHHGHFHHHHHHHHHGHHHHHGHHHHHHHHGHGGG
@M05620:45:000000000-G6HP7:1:1101:2510:13484 1:N:0:124
ATCTCTATCTCCTAAAAACCTGTTTAGATTTGGAGATAGACCTTCAGGTTTTTCATCATTTTCTGCATGAATTATACATTGACCACGTTCCAGCGTGGTCAGTTTGCAGCATTCTGTTATTTTGTTTGACAGAGTGTCTTGTTGAGAACATATGTAGGACATGATTTTTTCCTGCAACAGGGAAAATAAAGTATAAGTTTTAAAGATTTATTCTTTAATAAAGGATCTCAAAGCCAGCTTTAGAAAAAGGA
+
BCCCCFFFFFFFGGGGGGGGGGHHHHHHHHHHHHHHHHHGHHHHHHHHHHHGGHHHHHHHHHHHHHHHHGHHHHHHHHHHHHHHHHGHHHHHHHGGGGHHHHHHHHHHHHHHHHHHHHHHHHHHHHHHHHHHHHHHHHHHHHHHHHHHHHHHHHHHHHHHHHHHHHHHHGHHHHHHHHHHHGGHHHHHGHHHHHHHHGGHHHHHHHHHHHHHHHHHHHHHHHHHHHHHHHHHHHHHHGHHHHHGHHHHGGH
@M05620:45:000000000-G6HP7:1:1101:2488:13489 1:N:0:124
ATCTCTATCTCCTAAAAACCTGTTTAGATTTGGAGATAGACCTTCAGGTTTTTCATCATTTTCTGCATGAATTATACATTGACCACGTTCCAGCGTGGTCAGTTTGCAGCATTCTGTTATTTTGTTTGACAGAGTGTCTTGTTGAGAACATATGTAGGACATGATTTTTTCCTGCAACAGGGAAAATAAAGTATAAGTTTTAAAGATTTATTCTTTAATAAAGGATCTCAAAGCCAGCTTTAGAAAAAGGA
+
CCCCCFFFFFFFGGGGGGGGGGHHHHHHHHHHHHHHHHHGHHHHHHHHHHHGGHHHHHHHHHHHHFHHHHHHHHHHHHHHHGHGHHEFHHHGHHGFGGHHFGGHHHHGHGFHHHHHHHHHHHHHHHHHGHGHHHGGHHHHHHHHHHFHHHHGHHHFHHHHGHHDFHHHHGHHHHHHHHHHHGGHHHHHFEGGFHFFHFGHHHHHGGHHHHHHHHHHHBHGHFHHHHHHGFHGHGHHGFHHHHHGFFHFGGF
@M05620:45:000000000-G6HP7:1:1101:18173:13527 1:N:0:124
AGATTACTGCAACAGTTCCCCCTGGACCTGGAAAAGTTTCTTGCCTGGCTTACAGAAGCTGAAACAACTGCCAATGTCCTACAGGATGCTACCCGTAAGGAAAGGCTCCTAGAAGACTCCAAGGGAGTAAAAGAGCTGATGAAACAATGGCAAGTAAGTCAGGCATTTCCGCTTTAGCACTCTTGTGGATCCAATTGAACAATTCTCAGCATTTGTACTTGTAACTGACAAGCCAGGGACAAAACAAAGAT
+
BBBBCFFFFFFFGGFFGGGGGGGGHHHHHHHGHHHHGHHHHHHHHHHHHHHHHHHHHHHHHHHHHHHHHHHHHHHHHHHHHHHHHGHHHHHHHHGGEGHHHHHHHGHHGHHHHHHHHHHHHHHGGGGGHGHHHGHHHHGHHHHHHHHHHHHGHGHHHHHHHHHHHHHHHHGGGGGHHHHGHHHHHGHGGHHHHHHHHGHGFGHHGHHHHHHHHHHHHFHHHHHHHHHHHHHHEGFGGGGGFFFGGGGGGGF
@M05620:45:000000000-G6HP7:1:1101:15503:13564 1:N:0:124
CATCCTGACCCTGAAGTACCCCGGCTTGATTTCTGACATTAGATCGGAAGAGCACACGTCTGAACTCCAGTCACTCTCGCGCATCTCGTATGCCGTCTTCTGCTTGAAAAAAAAAAAAAACGTACAATAGAGAACCAATTTCACTTAGTATCACCAATTGGAAAGAACCATTGGCATGAGGCGGATGAGTAAGAGCAGCAGTGTATGATCAGAGTTATGCGTGGTGACGAAACAGGCATTAGTAAAGACTG
+
CDDDDFFFFFFFGGGGGGGGGGGCGGGGHHHHHHHHHHHHHHHHHHG2FEHHHHHHHGHHHGHHHHHHHHHHFGHHHHGGGGGGGHHHGGHHHHGGGHGHHHHHHHHHDGH/>DG<>//>.-00..110000000...0<0000000000000:/0.0000:::././..0000/0:.00/.--9--00000000/0//..<00000000000<00000<.9.-..00..-.-//...<00<000000/00
@M05620:45:000000000-G6HP7:1:1101:8238:13578 1:N:0:124
ATCTCTATCTCCTAAAAACCTGTTTAGATTTGGAGATAGACCTTCAGGTTTTTCATCATTTTCTGCATGAATTATACATTGACCACGTTCCAGCGTGGTCAGTTTGCAGCATTCTGTTATTTTGTTTGACAGAGTGTCTTGTTGAGAACATATGTAGGACATGATTTTTTCCTGCAACAGGGAAAATAAAGTATAAGTTTTAAAGATTTATTCTTTAATAAAGGATCTCAAAGCCAGCTTTAGAAAAAGGA
+
BCCCCFFFFFFFGGGGGGGGGGHHHHHHHHHHHHHHHHHHHHHHHHHHHHHGGHHHHIHHHHGH5GEGFHEHHHHFHFHGHGHHFEEHHHHHHGGGGCGHHHHHFGHHGHFHHFFEHHFHHHHHHHHFGHHHHFGGGGHFFHHHGFHHHFHFFHHFHGDFHGG2GHHHHGHFHHGH>GGGHFGHHFGHHGGDFGHGFHHHHHHGGFGHFGHHHHHHHDGHHFHFFHHHFHHHBHHHHFHHHFHEHHHGG?G
@M05620:45:000000000-G6HP7:1:1101:8258:13589 1:N:0:124
ATCTCTATCTCCTAAAAACCTGTTTAGATTTGGAGATAGACCTTCAGGTTTTTCATCATTTTCTGCATGAATTATACATTGACCACGTTCCAGCGTGGTCAGTTTGCAGCATTCTGTTATTTTGTTTGACAGAGTGTCTTGTTGAGAACATATGTAGGACATGGTTTTTTCCTGCAACAGGGAAAATAAAGTATAAGTTTTAAAGATTTATTCTTTAATAAAGGATCTCAAAGCCAGCTTTAGAAAAAGGA
+
33AAAFFF5FBFGGGFGGGGGGFH5GHHGHHHHFHFFFHFFFHHHGHHHHHGGHHHHFHHHHHHHHFFFFFHHGFHHFHHHEFFFGGHHGHFHHGGGG1FDFHHFGHEFHHGFGHHHHHHHHGHGHHHGHHHHHFGHGHHHHHHFHFHHHFGHHFHHHHHFHHBGHHGGGHFGHHHHHFHHGEFGHGHFGH<?GHHH>FGHEHFHEFHHHHGHHHHGHHGDDHHGHHHHFFFHFGGHGHGHHG0CFCFGFF
@M05620:45:000000000-G6HP7:1:1101:8218:13590 1:N:0:124
ATCTCTATCTCCTAAAAACCTGTTTAGATTTGGAGATAGACCTTCAGGTTTTTCATCATTTTCTGCATGAATTATACATTGACCACGTTCCAGCGTGGTCAGTTTGCAGCATTCTGTTATTTTGTTTGACAGAGTGTCTTGTTGAGAACATATGTAGGACATGGTTTTTTCCTGCAACAGGGAAAATAAAGTATAAGTTTTAAAGATTTATTCTTTAATAAAGGATCTCAAAGCCAGCTTTAGAAAAAGGA
+
>AABBF5FFFFFGGFGGGGGGGHHHBGGHHHFAGGHHBGFFGHHHHFFHHHGGHBHHHHHGHHHEHHHHHHHHGHHHHHHHHHHEGFFGHHHHHEF1EHHHHHHHHHB@G?GHHHGHHDHHHHHHHHHBFEFCGHHHGHHHHHH4GE4B?GGHHHFHHFFBGF0BFHGFGHHHHHF1F0?FEEGFCF<<GHHGHFGHHHHH1<1=1FGHBGHHGHH0=G0<0<FHHHHHF0GHHHBGEHHHCGHHFF.CDF
@M05620:45:000000000-G6HP7:1:1101:8237:13598 1:N:0:124
ATCTCTATCTCCTAAAAACCTGTTTAGATTTGGAGATAGACCTTCAGGTTTTTCATCATTTTCTGCATGAATTATACATTGACCACGTTCCAGCGTGGTCAGTTTGCAGCATTCTGTTATTTTGTTTGACAGAGTGTCTTGTTGAGAACATATGTAGGACATGATTTTTTCCTGCAACAGGGAAAATAAAGTATAAGTTTTAAAGATTTATTCTTTAATAAAGGATCTCAAAGCCAGCTTTAGAAAAAGGA
+
CCDCDFFFFFFFGGGGGGGGGGHHHHHHHHHHHGHHHHHHHHHHHHHHHHHGGHHHHIHHHHHHIHHHHHHHHHHHHHHHHHHHHHGHHHHHHHGGGGHHHHHHHHHHHHHHHHHHHHHHHHHHHHHHHHHHHHHHHHHHHHHHHHHHHHHHHHHHHHHHHHHFHHHHHGHHHHHHHHHHHGGHHHHHHHHHHHHHHHHHHHHHHHHHHHHHHHHHHHHHHHHHHHHHHHHHHHHHHGHHHHHHHHGHGGH
@M05620:45:000000000-G6HP7:1:1101:7579:13607 1:N:0:124
ATCTCTATCTCCTAAAAAGGAAGAAAGGGGAGGGAAGATCGGAAGAGCACACGTCTGAACTCCAGTCACTCTCGCGCATCTCGTATGCCGTCTTCTGCTTGAAAAAAAAAAACAACACTAAACTCTTTGTTACTTTCTTTTTGTCCTCAACTCTCCCCCTAAACTCCTCCTTTTTTAACTCAGTCCTTCTTCTACCTTCATGCTGTTTTATCCCCCTTGCTTCTTCTCCCCTCCTCTCTCCTCTCCTTCCC
+
CCCCCFFFFFFFGGGGGGGGFGHGFGHHGGGGGGGHGHHHHGGGGHHGHHGHGHHHGHEGHHHHHGGHHHHHHGGGGGGGHHHGGHHGHGGGHGHHHHHHHGHHHHGGCG@<///?//101111><1=1101111><DG11<<<0<0=<0<0<00=/:CC./0/00;0:/;;C9C-.0;;000;0C09CFF0B0;0CFB000000/;9/B/;9/;AF?/BBFFBBFB//;AB.9:FBFBFFFFFFB/;B/F
@M05620:45:000000000-G6HP7:1:1101:17634:13631 1:N:0:124
CATCCTGACCCTGAAGTACCCCGGCTTGATTTCTGACATTAGATCGGAAGAGCACACGTCTGAACTCCGGTCACTCTCGCGCATCTCGTATGCCGTCTTCTGCTTGAAAAAAAAAAAAAAAAACAAAAACTTTAAGAAAACACATGAATGAACATCAAAATGTCAATTATAATCAACAACTACAGAGATCTACATGGATGAACAAAACCTCTGTAAAAAAACTACGAACGTTCTGAGAGTAATGACAATCG
+
CCDDDFFFFFFFGGGGGGGGGGGGGGGGHHHHHHHHHHHHHHHHHHGGGGHHHHHHHGHHHGHHHHHHGGGGGHHHHHGGGGGGGHHHGGHHHHGGGHGHHHHHHHHHHHHGGGGD><--<--...:...000:0000///...00:00000000000::0:0;00;00;0000;0/0..000:00//00000000/0000000/....//000000009-.:00...--;/:.0000000000000000.
@M05620:45:000000000-G6HP7:1:1101:19713:13656 1:N:0:124
ATCTCTATCTCCTAAAAACCTGTTTAGATTTGGAGATAGACCTTCAGGTTTTTCATCATTTTCTGCATGAATTATACATTGACCACGTTCCAGCGTGGTCAGTTTGCAGCATTCTGTTATTTTGTTTGACAGAGTGTCTTGTTGAGAACATATGTAGGACATGATTTTTTCCTGCAACAGGGAAAATAAAGTATAAGTTTTAAAGATTTATTCTTTAATAAAGGATCTCAAAGCCAGCTTTAGAAAAAGGA
+
>AABBFFFFFFFGGGGGGGGGGHHHHHHHHHHHFHHHHHHHHHHHHHHHHHGGHHHHHHHHHHHHHHHHHHHHHHHHHHHHHHHGHGHHHHHHHGFGGHHHHHHHHHHGHHHHHHHHHHHHHHHHHHHHHGHHHHHHHHHHHHHFHHHH3GDHHHEHHHHHHHHHHHHHGHHHHHHFHHHHGGEHHGHHHHHFGHFHGGHHHGHGHHHHHHHHHHHHHHFHEHHEHGHHHHHHHHHHGHHHCGHGHFGGGG
@M05620:45:000000000-G6HP7:1:1101:11353:13662 1:N:0:124
TACCTGTACTGGGGAAGCATTTGAATATCCCCCCATGGTGATGGGGACGGAGAACTGCTCCATAAACACAGGCAACGTGCCTAACTTTCCCGGGAAGATGAAGTCAAAGAGCGACCACAGCTCTCGGAGGTTATTTTGCATCGGTGAGCCAGACAGAATGATCCGATGAGGGGTGCGAAACTATTTGAGGAAAGGAAGCACCTTTTTATTACATTTACCTTTTAGCAATCGCCCTTCCTACCCTAAAGATC
+
AAAA1DFFFFFFAECA1GEDGABFGBFGHHHGGGEHFG111DGCHCEEAA/AE0AGBGHHHH1FHEGHHEHHGFHG/FEFH1@EF12BFDGC//>EEEFHHG12BB2BEGBG/B@CCHHGH1CHH/FCCG/C1FGH1F1<GFG.<<C0>GCFHEHFHB00<DDGHGCE00/.-C?A-EA@@BFF009B./9;B..C9.CF9A99FFFEF/B//:/9B99/;FB//;BBBF99--;9-BFFF-FF-9;F//B
@M05620:45:000000000-G6HP7:1:1101:3239:13669 1:N:0:124
ATCTCTATCTCCTAAAAACCTGTTTAGATTTGGAGATAGACCTTCAGGTTTTTCATCATTTTCTGCATGAATTATACATTGACCACGTTCCAGCGTGGTCAGTTTGCAGCATTCTGTTATTTTGTTTGACAGAGTGTCTTGTTGAGAACATATGTAGGACATGATTTTTTCCTGCAACAGGGAAAATAAAGTATAAGTTTTAAAGATTTATTCTTTAATAAAGGATCTCAAAGCCAGCTTTAGAAAAAGGA
+
>>1>AFFFFFFDGG1F1FEGCFFEG3FCGHHA1BAFCG11BFFFGBDDBFGEFHHFHFAGHHHHFF2DGBEBEGFHHFDHFBAGGHEGFGF21>E//>FDF0BGHFHGBFFHFHHH2FGGHGHFGHGCGGHHHEHFGHHHFHH<FCGGFHHHHFGHFB1FGH1GHHGHFCHHGFHHEGGH/??CHHHHHHFHHHHHFGFGFFF1<BGHB<FBDHHGF0DG<DD0/<CG0DG0=<.;::CGGFF0CHH.A.:
@M05620:45:000000000-G6HP7:1:1101:19725:13671 1:N:0:124
ATCTCTATCTCCTAAAAACCTGTTTAGATTTGGAGATAGACCTTCAGGTTTTTCATCATTTTCTGCATGAATTATACATTGACCACGTTCCAGCGTGGTCAGTTTGCAGCATTCTGTTATTTTGTTTGACAGAGTGTCTTGTTGAGAACATATGTAGGACATGATTTTTTCCTGCAACAGGGAAAATAAAGTATAAGTTTTAAAGATTTATTCTTTAATAAAGGATCTCAAAGCCAGCTTTAGAAAAAGGA
+
CDDDDFFFFFFFGGGGGGGGGGHHHHHHHHHHHHHHHHHHHHHHHHHHHHHGGHHHHIHHHHHIIHHHHHHHHHHHHHHHHHHHHHGHHHHHHHGGGGHHHHHHHHHHHHHHHHHHHHHHHHHHHHHHHHHHHHHHHHHHHHHHHHHHHHHHHHHHHHHHHHHHHHHHHGHHHHHHHHHHHGGHHHHHHHHHHHHHHHHHHHHHHHHHHHHHHHHHHHHHHHHHHHHHHHHHHHHHHGHHHHHHHHHHGGG
@M05620:45:000000000-G6HP7:1:1101:3222:13677 1:N:0:124
ATCTCTATCTCCTAAAAACCTGTTTAGATTTGGAGATAGACCTTCAGGTTTTTCATCATTTTCTGCATGAATTATACATTGACCACGTTCCAGCGTGGTCAGTTTGCAGCATTCTGTTATTTTGTTTGACAGAGTGTCTTGTTGAGAACATATGTAGGACATGATTTTTTCCTGCAACAGGGAAAATAAAGTATAAGTTTTAAAGATTTATTCTTTAATAAAGGATCTCAAAGCCAGCTTTAGAAAAAGGA
+
CCCCCFFFFFFFGGGGGGGGGGHHHHHHHHHHHHHHHHHHHHHHHHHHHHHGGHHHHHHHHIHHHHHHHHHHHHHHHHHHHHHHHHGGHHHHHHGGGGHHHHHHHHHHHHHHHHHHHHHHHHHHHHHHHHHHHHHHHHHHHHHHHHHHHHHHHHHHHHHHHHHHHHHHHGHHHHHHHHHHHGGGHHHHHHHHGHHHHGHHHHHHHHHHHHHHHHHHHGHHHHHHHHHHHGHGHHHHHGHHHHHHHHHGGGH
@M05620:45:000000000-G6HP7:1:1101:11346:13687 1:N:0:124
TACCTGTACTGGGGAAGCATTTGAATATCCCCCCATGGTGATGGGGACGGAGAACTGCTCCATAAACACAGGCAACGTGCCTAACTTTCCCGGGAAGATGAAGTCAAAGAGCGACCACAGCTCTCGGAGGTTATTTTGCATCGGTGAGCCAGACAGAATGATCCGATGAGGGGTGCGAAACTATTTGAGGAAAGGAAGCACCTTTTTATTACATTTACCTTTTAGCAATCGCCATTCCTACCCTAAAGATC
+
BABBBFFFFFBFGGCGGGCGGGFGEGHHHHHGGGEGHHBGGHHHHGGGGGGGA1FFGHFHH3F5FDFEHGFHFHHH@GAGHDG3GEGFHHHCE?EEFGGFGFD?FE44?30FE<BG?GFCHFHHHGF/ACCGDFGGGGH1GHGGGDEFGHHHCEHHCCHFFGHHG?ADCGHC-.:CA9@-AFBFFEG0AB://F.F/FEGGFFFFFF?FFF//;BF9BFBFFFBBFBFFF.AD.;FFFFFFFFFF.FFFFF
@M05620:45:000000000-G6HP7:1:1101:11370:13690 1:N:0:124
TACCTGTACTGGGGAAGCATTTGAATATCCCCCCATGGTGATGGGGACGGAGAACTGCTCCATAAACACAGGCAACGTGCCTAACTTTCCCGGGAAGATGAAGTCAAAGAGCGACCACAGCTCTCGGAGGTTATTTTGCATCGGTGAGCCAGACAGAATGATCCGATGAGGGGTGCGAAACTATTTGAGGAAAGGAAGCACCTTTTTATTAAATTTACCTTTTAGCAATCGCCATTCCTACCCTAAAGATC
+
B@BBBFFFFFFFGGGGGGCFGGHGGGHHHHHGGGGHHHFGFHHGHGGGGE?EECGHFHHHHHBGH5GGHGHHGHHHEHEHHFHHH3FGGFGEEEEEFHHHHHF?FGEGHFGHEGGGGHHHHFHHHDGEGGDHDGHHFHG1GHGCDFGCGHBGHGHHHBDGHHHHHDDGC0G?CDFGAA@CBFFGFFGB999CF?.FBFEGGFFFFFFFFFF//9BBFFFFFFFEFFFBFF;AF.AFFFFFFFFFFBBFFFF
@M05620:45:000000000-G6HP7:1:1101:19723:13690 1:N:0:124
ATCTCTATCTCCTAAAAACCTGTTTAGATTTGGAGATAGACCTTCAGGTTTTTCATCATTTTCTGCATGAATTATACATTGACCACGTTCCAGCGTGGTCAGTTTGCAGCATTCTGTTATTTTGTTTGACAGAGTGTCTTGTTGAGAGCATATGTAGGACATGATTTTTTCCTGCAACAGGGAAAATAAAGTATAAGTTTTAAAGATTTATTCTTTAATAAAGGATCTCAAAGCCAGCTTTAGAAAAAGGA
+
BBBBBFFFFFFFGCFGGGFGGGHHHGHFHHHHHFHFHGHGHGHHHHHHHHHGGHHHHGHHHHHHHH5GHDEHHHHGHGHHFDGHBHGHHHHHHHGF>EGHFGHHGHHBGHHHHHHHHHFHHHGHHHHGBGHFHHHHHHHHHHHHBGEGF3FBGHHHHHGHFGHBGGHHHGHHHHHB2FHHHGEHHFGF1FGHHHHGHHGHHGGHHHHHHHHHHHHHHHHFGHHGFGGHHHHGFHHHHGHHH0CGH0/:DG/
@M05620:45:000000000-G6HP7:1:1101:24818:13736 1:N:0:124
TACCTGTACTGGGGAAGCATTTGAATATCCCCCCATGGTGATGGGGACGGAGAACTGCTCCATAAACACAGGCAACGTGCCTAACTTTCCCGGGAAGATGAAGTCAAAGAGCGACCACAGCTCTCGGAGGTTATTTTGCATCGGTGAGCCAGACAGAATGATCCGATGAGGGGTGCGAAACTATTTGAGGAAAGGAAGCACCTTTTTATTAAATTTACCTTTTAGCAATCGCCATTCCTACCCTAAAGATC
+
BBBBBFFFFFFFGGGGGGGGGGHHHHHHHHHGGGGHHHFGHHHHHGGGGGGGGHHHHHHHHHHHHHHHHGHHGGHHGHHHHHHHHHHHHHHGGGGGGHHHGHHHHHHHHHHHGGGGGHGHHHHHHGGDDGCGHHHHHHHHHHGGGGGHHHGHHGGHHGHHHHHHHGGGGHHGG;ADGBAGGGGGGEGGGGFGFGGGGGGFFEFFFFFFFFFFFFFFFFFFFFFFFFFFFFFFFFFFFFFFFFFFFFFFFFB
@M05620:45:000000000-G6HP7:1:1101:19734:13740 1:N:0:124
ATCTCTATCTCCTAAAAACCTGTTTAGATTTGGAGATAGACCTTCAGGTTTTTCATCATTTTCTGCATGAATTATACATTGACCACGTTCCAGCGTGGTCAGTTTGCAGCATTCTGTTATTTTGTTTGACAGAGTGTCTTGTTGAGAACATATGTAGGACATGATTTTTTCCTGCAACAGGGAAAATAAAGTATAAGTTTTAAAGATTTATTCTTTAATAAAGGATCTCAAAGCCAGCTTTAGAAAAAGGA
+
BCCCDFFFFFFFGGGGGGGGGGHHHHHHHHHHHHHHHHHHHHHHHHHHHHHGGHHHHHHIGHHHHHHHHHHHHHHHHHHHHHHHHHGHHHHHHHGGGGHHHHHHHHHHHHHHHHHHHHHHHHHHHHHHGHHHHHHHHHHHHHHHHHHHHHHHHHHHHHHHHHHHHHHHHGHHHHHHHHHHHGGHHHHHHHHHHHHHHHHHHHHHHHHHHHHHHHHHHHHHHHHHHHHHHHHHGHHHHGHHHHHHHHHHGGC
@M05620:45:000000000-G6HP7:1:1101:19717:13744 1:N:0:124
ATCTCTATCTCCTAAAAACCTGTTTAGATTTGGAGATAGACCTTCAGGTTTTTCATCATTTTCTGCATGAATTATACATTGACCACGTTCCAGCGTGGTCAGTTTGCAGCATTCTGTTATTTTGTTTGACAGAGTGTCTTGTTGAGAACATATGTAGGACATGATTTTTTCCTGCAACAGGGAAAATAAAGTATAAGTTTTAAAGATTTATTCTTTAATAAAGGATCTCAAAGCCAGCTTTAGAAAAAGGA
+
A?ABBFFFFFFFGGGGGDEGGGHHHHHHHHHGHHHHHGHHHHHHHHHHHHHGGHHHHGHHHHHHHHHHHHHHHHHHHHHHHHHHGHGHHHHHHHGGGGHHHHHHHHHHHHHHHHGHHHHHHHHHHHHHGHGHHHHHHHHHHHHHHHHHGEHHHHGHHHHHGFGFGHHHHGHHHHHHHHHHGGGHHHHHFHFHHHHHHFGFHHHHHHHHHHHHHHHHHBGHHGHHHHHHHGHHHHHHHGHHHHHFFHGHGGG
@M05620:45:000000000-G6HP7:1:1101:24834:13746 1:N:0:124
TACCTGTACTGGGGAAGCATTTGAATATCCCCCCATGGTGATGGGGACGGAGAACTGCTCCATAAACACAGGCAACGTGCCTAACTTTCCCGGGAAGATGAAGTCAAAGAGCGACCACAGCTCTCGGAGGTTATTTTGCATCGGTGAGCCAGACAGAATGATCCGATGAGGGGTGCGAAACTATTTGAGGAAAGGAAGCACCTTTTTATTAAATTTACCTTTTAGCAATCGCCATTCCTACCCTAAAGATC
+
CCCCCFFFFFFFGGGGGGGGGGHHHHHHHHHGGGGHHHGHHHHHHGGGGGGGGHHHHHHHHHHHHGHHHHHHGHHHGHHHHHHHHHHHHHHGGGGGGHHHHHHHHHHHHHHHGGGGGHHHHHHHHGGGGGGHHHHHHHHHHHGGGGGHHHHHHGHHHHHHHHHHHGGGHHGGGEFGGGGGGGGGGGGGGGGGGGGGGGGGGFFFFFFFFFFFFFFFFFFFFFFFFFFFFFFFFFFFFFFFFFFFFFFFFFF
@M05620:45:000000000-G6HP7:1:1101:19749:13751 1:N:0:124
ATCTCTATCTCCTAAAAACCTGTTTAGATTTGGAGATAGACCTTCAGGTTTTTCATCATTTTCTGCATGAATTATACATTGACCACGTTCCAGCGTGGTCAGTTTGCAGCATTCTGTTATTTTGTTTGACAGAGTGTCTTGTTGAGAACATATGTAGGACATGATTTTTTCCTGCAACAGGGAAAATAAAGTATAAGTTTTAAAGATTTATTCTTTAATAAAGGATCTCAAAGCCAGCTTTAGAAAAAGGA
+
BBBBBFFFFFFFGGGGGGGGGGHHHHHHHHHHHBGHFHHGHHHHHHHHHHHGGHHHHHHHHHHHHHFHHHHHHHHHHHHHHGHHHHGHHHHHHHGGGGHHHHHHHHHHHHHHHHHHHHHHHHHHHHHHHHHHHHHHHHHHHHHHHHHHHHHHHHHHHHHHHHHHHHHHHGHHHHHHHHHHHGGHEHHHHHHHHHHHHHHHHHHGHHHHHHHHHHHHHHHHHHHHHHHHHHHHGGHHHGHHHHFFGFGHGGH
@M05620:45:000000000-G6HP7:1:1101:7176:13766 1:N:0:124
AAACCAAGAAGACATGAGGTCAGCTAGATCGGAAGAGCACACGTCTGAACTCCAGTCACTCTCGCGCATCTCGTATGCCGTCTTCTGCTTGAAAAAAAAAAAAAGCACCACACCTCCTCCAAATTCTAACACTATATAATACCACCCTTTCCATTCCTTCCTTCATTTCCTCTTTATCCCGCTTTTTTATCCCCTTTACCACTCCTCCTCCTTTTTACTTATCACTGCCACGCCCGTGCCCCCACCCCTGC
+
BABBCABFFFFFGGGGGGGBGGHGHHHHHHHGFGGFHHCGFHGGHHGHHHHHHHHGHBGHHHHGGGGGE?GHF?>FHHHGEEHGDGHFFHHHHHFFGGCCE><//02?/0////0?/0?00==11111111<1011>11=1000<.<</0<000<=D00<=00;0;0<;00<0:0;0;0:.:9..009.00909C.090;0:;/90:B////00;0;0:B0009;90:/;9-:A--9...9;--;.A-;..
@M05620:45:000000000-G6HP7:1:1101:15594:13816 1:N:0:124
TACCTGTACTGGGGAAGCAATCGCCATTCCTACCCTAAAGATCGGAAGAGCCCACGTCTGAACTCCAGTCACTCTCGCGCCTCTCGTATGCCGTCTTCTGCTTGAAAAAAAAAAAAAACACCACACATTGCACTTTAGCCACATCACCACAGCAGCATCACAAGAGACAATAATTCTCCCAAGCCCACTCTACACCTAGAACCCACAGACAGGCGGCCACCCATCGACCCCCATGCTGCGATACCTCCTTC
+
DDDDDFFFFFFFGGGGGGGGGGGGGGGHHHHHHHHHHHGHHHHHGGGGHHH1FHGGGHHGGHHHHHHHHHHHHHHHGGGG/EEHHGGGHHHHGGGHGHHHGHHHHHHHAEG/@@B/</.<<.>.>..110000000=0000/.0000/0...././.00<000././///000000000///......./0000///00000......0.//..----9....//./---.--</0000--..-000./00
@M05620:45:000000000-G6HP7:1:1101:5964:13871 1:N:0:124
CATCCTGACCCTGAAGTACCCCGGCTTGATTTCTGACATTAGATCGGAAGAGCACACGTCTGAACTCCAGTCACTCTCGCGCATCTCGTATGCCGTCTTCTGCTTGAAAAAAAAAAAACAAGAATTTTCACACCTGGTTCATCTTATCTCACTGCCTCATTCTCCTTTTAATTCTTTTCCTCTGATTCCTTCCATCTCTCCGCAGCTCGTGCCCATTCCCGTGTCACCGTCGTCCATTCCTACCTCCTCCT
+
CCBCCFFFFFFFGGGGGGGGGGGGGGGGHHHHHHHHHHHHHHGHHHGGGGHHHHHGHGHHHGHHHHHHHHGHHHHHHHGGGGGFFHHHGGHHHHGEGHGHHHHHHHHHFGGGGDGB>>/=/001111111111.00011>000000<00=00000/0000000000000000000000000:00000000;0/:000;00/:.---;0.-...;0/0000.;../000.:.;-...00:0000.00.///:
@M05620:45:000000000-G6HP7:1:1101:13881:13915 1:N:0:124
ATCTCTATCTCCTAAAAACCTGTTTAGATTTGGAGATAGACCTTCAGGTTTTTCATCATTTTCTGCATGAATTATACATTGACCACGTTCCAGCGTGGTCAGTTTGCAGCATTCTGTTATTTTGTTTGACAGAGTGTCTTGTTGAGAACATATGTAGGACATGATTTTTTCCTGCAACAGGGAAAATAAAGTATAAGTTTTAAAGATTTATTCTTTAATAAAGGATCTCAAAGCCAGCTTTAGAAAAAGGA
+
ABACCFFFFFFFGGGGGGGGGGHHHHHHHHHHHHHHHHHHHGHHHHHHHHHGGGHHHHHHHHHHHHHHHHHGHHHHHHHFHHHHGEGHHFHHHGGEFGHHHGHHHHHGHHHGHHHHHHHHHHHHHHHHGFHHHHHHHHHHGHHHGHHHHHHHHHFHHHHGHHHHHHHHHGHHHHHHHHHHHGGGHHHHBGHGGHHHHHHHHHHHHHHHHHHHHHHHHHHHHHHHGHHHHHHHHFHGHGHGHHGHHHHHGGH
@M05620:45:000000000-G6HP7:1:1101:13864:13924 1:N:0:124
ATCTCTATCTCCTAAAAACCTGTTTAGATTTGGAGATAGACCTTCAGGTTTTTCATCATTTTCTGCATGAATTATACATTGACCACGTTCCAGCGTGGTCAGTTTGCAGCATTCTGTTATTTTGTTTGACAGAGTGTCTTGTTGAGAACATATGTAGGACATGATTTTTTCCTGCAACAGGGAAAATAAAGTATAAGTTTTAAAGATTTATTCTTTAATAAAGGATCTCAAAGCCAGCTTTAGAAAAAGGA
+
CCCCCFFFFFFFGGGGGGGGGGHHHHHHHHHHHHHHHHHHHHHHHHHHHHHGGHHHHIHHHIHIIHHHHHHHHHHHHHHHHHHHHHGHHHHHHHGGGGHHHHHHHHHHHHHHHHHHHHHHHHHHHHHHHHHHHHHHHHHHHHHHHHHHHHHHHHHHHHHHHHHHHHHHHGHHHHHHHHHHHGGHHHHHHHHHHHHHHGHHHHHHHHHHHHHHHHHHHHHHHHGHHHHHHEHHHHHHHGHHHHGHHHHHGGH
@M05620:45:000000000-G6HP7:1:1101:13882:13937 1:N:0:124
ATCTCTATCTCCTAAAAACCTGTTCAGATTTGGAGATAGACCTTCAGGTTTTTCATCATTTTCTGCATGAATTATACATTGACCACGTTCCAGCGTGGTCAGTTTGCAGCATTCTGTTATTTTGTTTGACAGAGTGTCTTGTTGAGAACATATGTAGGACATGATTTTTTCCTGCAACAGGGAAAATAAAGTATAAGTTTTAAAGATTTATTCTTTAATAAAGGATCTCAAAGCCAGCTTTAGAAAAAGGA
+
CCCCCFFFFFFFGGGGGGGGGGHH5GHHHHHHHGHHHHHHHHHHHHHHHHHGGHHHHHIHIIHHIHHHHHHHHHHHHHHHHHHHHHGHHHHHHGGGGGHHHHHHHHHHHHGHHHHHHHHHHHHHGHHHHGHHHHHHHHHHHHHHHHHHHHHHHHHHHHHHHHHHHHHHHGHHHHGHHHHHHGGHHHGHHFGGGHHHHHHHHHHHHHHHHHHHHHHHHHHHHHHGHHHHGHHHHHHGHGHHHHFHHHFHGGH
@M05620:45:000000000-G6HP7:1:1101:9804:13940 1:N:0:124
ATCTCTATCTCCTAAAAACCTGTTTAGATTTGGAGATAGACCTTCAGGTTTTTCATCATTTTCTGCATGAATTATACATTGACCACGTTCCAGCGTGGTCAGTTTGCAGCATTCTGTTATTTTGTTTGACAGAGTGTCTTGTTGAGAACATATGTAGGACATGATTTTTTCCTGCAACAGGGAAAATAAAGTATAAGTTTTAAAGATTTATTCTTTAATAAAGGATCTCAAAGCCAGCTTTAGAAAAAGGA
+
BBBBCFFFFFFFGGGGGGGGGGGHHHHHHHHHHHHHHHHHHHHHHHHHHHHGGHHHHHHHHHHHHHHHHHHHHHHHHHHHHHHHHHGGHHHHHHGGGGFHHHHHGHHHHHHHHHHHHHHHHHHHHHHHHHHHHHGGHHHHHHHHHHHHHHHHHHHHHHHHHHHHHHHHHGHHHHHHHHHHHGGHHHHHGHHGHHHHHFGHHHGHHHHHHHHHHHHHHHHHHHHHHHHHHGHHHHHHHGHHHHHHHHHHGGG
@M05620:45:000000000-G6HP7:1:1101:13872:13952 1:N:0:124
ATCTCTATCTCCTAAAAACCTGTTTAGATTTGGAGATAGACCTTCAGGTTTTTCATCATTTTCTGCATGAATTATACATTGACCACGTTCCAGCGTGGTCAGTTTGCAGCATTCTGTTATTTTGTTTGACAGAGTGTCTTGTTGAGAACATATGTAGGACATGATTTTTTCCTGCAACAGGGAAAATAAAGTATAAGTTTTAAAGATTTATTCTTTAATAAAGGATCTCAAAGCCAGCTTTAGAAAAAGGA
+
BCBCCFFFFFFFGGGGGGGGGGGHHHHHHHHHHHHHHHHHHHHHHHHHHHHGGHHHHHHIHHHHHHHHHHHHHHHHHGHHHHHHHHGHHHHHHHGGGGHHHHHHHHHHHHHHHHHHHHGHHHHHHHHHHGHHHHHHHHHHHHHHHHHHHHHHHHHHHHHHHHHHHHHGHGHHHHHHHHHHHGGHHHHHHHHHHHGHHHHHHHHHHGHHHHHHHHHHHHHHHGHHHHHGHHHHHFF/CGFHHGFHHGHHGGG
@M05620:45:000000000-G6HP7:1:1101:19526:13955 1:N:0:124
CATCCTGACCCTGAAGTACCCCGGCTTGATTTCTGACATTAGATCGGAAGAGCACACGTCTGAACTCCAGTCACTCTCGCGCATCTCGTATGCCGTCTTCTGCTTGAAAAAAAAAAAACAACCACTGATTTTCCTTCTTTTTTTCCTACTCGCTCAACCTGTAAACAGCCTTTTTCTCCGACATCCTGCTTCTGCCTTCTTTCTTTTTTCTCCCTCTTTCTTCTTCTCCCTTCCTCTCACCTCTCCTCTCC
+
BBBBBFFFFFFFGGGGGGGGGGGGGGGGHHHHHHHHHHHHHHHHHHGGGGHHHHHGHGHHHGGHHHHHHHHHHHHHHHGGGGFEGFHHGGHGHHGGGHGHHHHGHHFF3FCEFDG////////.>1111>111111111>G<--/0:0000.-...;C.:.000090:.;/0000/000.---.0:C0/9//9///;////////;;B-/9BB//;B///:///;;/://///9/:9//;:/;/////9:/
@M05620:45:000000000-G6HP7:1:1101:19541:13966 1:N:0:124
CATCCTGACCCTGAAGTACCCCGGCTTGATTTCTGACATTAGATCGGAAGAGCACACGTCTGAACTCCAGTCACTCTCGCGCATCTCGTATGCCGTCTTCTGCTTGAACAAAAAAAAAAAAAAAAATACAAAGAACTTCTTCTTTTACTATTTAAAGTAAAAAAGATATAGATGTAAGAATACAAATATAATAGTAATAAAAAAGAGTTATTAACGCAAGTTGAATACCAAACACCGCACACCATGACCTC
+
CCCCCFFFFFFFGGGGGGGGGGGGGGGGHHHHHHHHHHHHHHHHHHGGGGHHHHHHHGHHHGHHHHHHHHHHHHHHHHGGGGGGGHHHGGHHHHGGGHGHHHHHHHFH3FG0GHGC/>///>---<.<0000;/./0;00000000;0000000;000000;0-.:0000000090000900:009;BB00000000000000-.9/00000000.----00000000000.....-:---...0090000
@M05620:45:000000000-G6HP7:1:1101:19527:13977 1:N:0:124
CATCCTGACCCTGAAGTACCCCGGCTTGATTTCTGACATTAGATCGGAAGAGCACACGTCTGAACTCCAGTCACTCTCGCGCATCTCGTATGCCGTCTTCTGCTTGAAAAAAAAAAAAAAAAAAAAACAACAACGAAATGACTGAGTTCATAGTTCTGAAAATGTAGCAGTCGGAATGCGACAATGTAGAAGTGTAAGGAATGATAACGTTTGATTAATAGTAACGCGTACATTGGAGAGTGTAACAAGTA
+
AABBCFFFFFFFGGGGGGGGGGGGGGGGHHHHHHHHHHHHHHHHHHGEGGHHHHHHHGHHHGHHHHHHHHHHHHHHHHGGGGGEEHHHGGHGHHGFGHGHHHHHHHGH3FG<CCGF</>------:-.......-....00000/000009;000000009000099/////.--../;..---/9/9//////////;/////////.///./////9//////.--:--.///////./////:///;/
@M05620:45:000000000-G6HP7:1:1101:14088:14000 1:N:0:124
ATCTCTATCTCCTAAAAACCTGTTTAGATTTGGAGATAGACCTTCAGGTTTTTCATCATTTTCTGCATGAATTATACATTGACCACGTTCCAGCGTGGTCAGTTTGCAGCATTCTGTTACTTTGTTTGACAGAGTGTCTTGTTGAGAACATATGTAGGACATGATTTTTTCCTGCAACAGGGAAAATAAAGTATAAGTTTTAAAGATTTATTCTTTAATAAAGGATCTCAAAGCCAGCTTTAGAAAAAGGA
+
BBBCCFFFFFFFGGGGGGGGGGHHHHHHHHHHHGHHHHHHHHHHHHHHHHHGGHHHHHHHHIIIHHHHHHHHHGHHHHHHHGHHHHGGHHHHHHGFFGHHHHGHHHHFHHGHHHHHHHHHHHHHHHHHGHGHHHGHHHHHHHHHHHHHHHHHHHHHHHHHHHHHHHHHHGHHHHHHFHFHHGGHHHHHGHGFGGHHHFGHHHGHHHHHHHHHHHHHHHHGHGHHHHHGHEFHHGHHHGHHHHHHHHGGGGF
@M05620:45:000000000-G6HP7:1:1101:14070:14001 1:N:0:124
ATCTCTATCTCCTAAAAACCTGTTTAGATTTGGAGATAGACCTTCAGGTTTTTCATCATTTTCTGCATGAATTATACATTGACCACGTTCCAGCGTGGTCAGTTTGCAGCATTCTGTTATTTTGTTTGACAGAGTGTCTTGTTGAGAACATATGTAGGACATGATTTTTTCCTGCAACAGGGAAAATAAAGTATAAGTTTTAAAGATTTATTCTTTAATAAAGGATCTCAAAGCCAGCTTTAGAAAAAGGA
+
CDDDDFFFFFFFGGGGGGGGGGHHHHHHHHHHHHHHHHHHHHHHHHHHHHHGGHHHHIHHHHHHHHHHHHHHHHHHHHHHHHHHHHGHHHHHHHGGGGHHHHHHHHHHHHHHHHHHHHH4FHHHHHHHHHHHHHHHHHHHHHHHHHHHHHHHHHHHHHHHHHHHHHHHHGHHHHHHHHHHHGGHHHHHHHHHHHHHHHHHHHHHHHHHHHHHHHHHHHHHHHHHHHHHHHHHHHHHHGHHHHGHHHFHGGH
@M05620:45:000000000-G6HP7:1:1101:15357:14019 1:N:0:124
TACCTGTACTGGGGAAGCATTTGAATATACCCCCATGGTGATGGGGACGGAGAACTGCTCCATAAACACAGGCAACGTGCCTAACTTTCCCGGGAAGATGAAGTCAAAGAGCGACCACAGCTCTCGGAGGTTATTTTGCATCGGTGAGCCAGACAGAATGATCCGATGAGGGGTGCGAAACTATTTGAGGAAAGGAAGCACCTTTTTATTAAATTTACCTTTTAGCAATCGCCATTCCTACCCTAAAGATC
+
CCCCCFFFFFFFGGGEGGGGGGHFHGHHHHHHHGGHHHGGGHHHHGGGGGGFGHHHHHHHHHHHHHHHHHHHGHHHGHHHHHHFHFHHHHHGGGGGGFHHHHHHHHHHHHHHGGGGGHHHGGHFHGGFGGGHHHHHHHHHHGGGDGGFHHHHHGHHGHHHGHHHHGGGHHHGGCDGGGGGGGGGGGGGGGFGGGGGGGGGGGGGGGGGFFFFFFFFFFFFFFFFFFFFFFFFFFFFFFFFFFFFFFBFFFF
@M05620:45:000000000-G6HP7:1:1101:15328:14038 1:N:0:124
CATCCTGACCCTGAAGTACCCCGGCTTGATTTCTGACATTAGATCGGAAGAGCACACGTCTGAACTCCAGTCACTCTCGCGCATCTCGTATGCCGTCTTCTGCTTGAAAAAAAAAAAACACCAAACAACTTCCCAAAATACGATTATCTCGCATACACCACCAGAACATCTTATACTTCCCCCCCCCCCATGCCTCCGCACCGCACGGCAACCGAGCTGCCCCACAACCCTTATCCAACGCCTCGCCCATC
+
CCCDDFFFFFFFGGGGGGGGGGGGGGGGHHHHHHHHHHHHHHHHHHGEGGHHHHHHHGGHHGHGHHHHHHHHHGHHHHGGGGGGGHHHGGHHHHGEGHGHFHHHHHHHBHHEDGG<>>/=0/=...0.<111101>.<000.<...0000..-..000/..:..:///000000000000/;.-------//0000...----;----:--..----.00.........../0000000.--...--..//
@M05620:45:000000000-G6HP7:1:1101:29527:14039 1:N:0:124
CATCCTGACCCTGAAGTACCCCGGCTTGATTTCTGACATTAGATCGGAAGAGCACACGTCTGAACTCCAGTCACTCTCGCGCATCTCGTATGCCGTCTTCTGCTTGAAAAAAAAAAACAGCTATCGGAGGTTATTTTGCATCGGTGAGCAAGACAGAATAATCCTATGATGTTGGCCAAACTATTTTATTAAAGTAAGCACATGTTTATTAAATTTACCTATTAGCAATCATCATTCCTACCCTAAAAATA
+
>>>AAFFFF1BFGGGBBGGGFFG00EAEAGDFGDFDGHHHHHGGHHCAAEFGBFHFGEHHFEDGCBGE11BBFDBGHHGGGCG/EGGB>>BFDD>?EFEGF11F1BFF<FCECCGCA/?00?11??/.--.0>11>F1<0==.<<...<0////;//;C0;00000:0;00000.;099/90000090000;000;0000:/00000;00009/9/99/9//////:/9;//;;;/9/:B;?AFFB9/9-/
@M05620:45:000000000-G6HP7:1:1101:16971:14063 1:N:0:124
ATCTCTATCTCCTAAAAACCTGTTTAGATTTGGAGATAGACCTTCAGGTTTTTCATCATTTTCTGCATGAATTATACATTGACCACGTTCCAGCGTGGTCAGTTTGCAGCATTCTGTTATTTTGTTTGACAGAGTGTCTTGTTGAGAACATATGTAGGACATGATTTTTTCCTGCAACAGGGAAAATAAAGTATAAGTTTTAAAGATTTATTCTTTAATAAAGGATCTCAAAGCCAGCTTTAGAAAAAGGA
+
ABBBBFFFFFFFGGGGGGGGGGHHHHHHHHHHHHHHHHHHHHHHHHHHHHHGGHHHHHHHHHHHHHHHHHHHHHHHHHHHHGHHHHGHHHHHHHGGGGHHHHHHHHHHHHHHHHHHHHHHHHHHHHHHGHHHHHHHHHHHHHHHHHHHHHHHHHHHHHHHHHHFHHHHHGHHHHHHHHHHHGGHHHHHGHHHHHGHHHHHHHGHHHHHHHHHHHHHHHHHHGHFFHHHHHHHHHHHHGHHHHHGGHGHFGH
@M05620:45:000000000-G6HP7:1:1101:24432:14067 1:N:0:124
TACCTGTACTGGGGAAGCATTTGAATATCCCCCCATGGTGATGGGGACGGAGAACTGCTCCATAAACACAGGCAACGTGCCTAACTTTCCCGGGAAGATGAAGTCAAAGAGCGACCACAGCTCTCGGAGGTTATTTTGCATCGGTGAGCCAGACAGAATGATCCGATGAGGGGTGCGAAACTATTTGAGGAAAGGAAGCACCTTTTTATTAAATTTACCTTTTAGCAATCGCCATTCCTACCTAAAGATCG
+
CCCCCFFFFFFFGGGGGGGGGGHHHGHHHHHGGGGHHHFGHHHHHGGGGGGGGHHHHGHHHHHHHHHHHHHHGHHHGHHHHHHHHHHHHHHGGGGGGGHHHHHHHHHHHHFHGGGGGHHHHHHGHGGFGGDGGHHHHHHHHHGGFGG0GHHHHGHHHGBFGHHHHGGGHHHGGEFDDFBGGGFEFBF;:FBG/FFFGGGGGFFEFFFFFFFFFFFFFBFFFFFFFFFFFFEF?DFFFFFFFFFFBFFFFF.
@M05620:45:000000000-G6HP7:1:1101:16978:14080 1:N:0:124
ATCTCTATCTCCTAAAAACCTGTTTAGATTTGGAGATAGACCTTCAGGTTTTTCATCATTTTCTGCATGAATTATACATTGACCACGTTCCAGCGTGGTCAGTTTGCAGCATTCTGTTATTTTGTTTGACAGAGTGTCTTGTTGAGAACATATGTAGGACATGATTTTTTCCTGCAACAGGGAAAATAAAGTATAAGTTTTAAAGATTTATTCTTTAATAAAGGATCTCAAAGCCAGCTTTAGAAAAAGGA
+
CCCDDFFFFFFFGGGGGGGGGGHHHHHHHHHHHHHHHHHHHHHHHHHHHHHGGHHHHIIHHHIIIHHHHHHHHHHHHHHHHHHHHHGHHHHHHHGFGGHHHHHHHHHGHHHHHHHHHHHHHHHHHHHHHHHHHHHHHHHHHHHHHHHHHHHHHHHHHHHHHHHHHHHHHGHHHHHHHHHHHGGHHHHHHHHHHHHHHGHHHHHHHHHHHHHHHHHHHHHHHHHHHHHHHHHHHHHHHGHHHHHHHHHHGGH
@M05620:45:000000000-G6HP7:1:1101:24419:14080 1:N:0:124
TACCTGTACTGGGGAAGCATTTGAATATCCCCCCATGGTGATGGGGACGGAGAACTGCTCCATAAACACAGGCAACGTGCCTAACTTTCCCGGGAAGATGAAGTCAAAGAGCGACCACAGCTCTCGGAGGTTATTTTGCATCGGTGAGCCAGACAGAATGATCCGATGAGGGGTGCGAAACTATTTGAGGAAAGGAAGCACCTTTTTATTAAATTTACCTTTTAGCAATCGCCATTCCTACCTAAAGATCG
+
CBCCCFFFFFFFGGGGGGGGGGHHHHHHHHHGGGGHHHFHHHHHHGGGGGGGGHHHHHHHHHHHHHHGHHHHGGHHGHHHHHHHHHHHHHHGGGGGGHHHGHHHHHHHHHHHGGGGGHGGHHHHHGGGGGAGHHHHHHHHHHGGGGGHGHHHHGHHGHHHGHHHHGGGHHHGGCADGDFGGGGGGGGGEGFFFGGGGGGGGFFFFFFFFFFFFFFFFFBFFFFFFFFFFFFFFFFFFFFFFFFFFFFFFFE
@M05620:45:000000000-G6HP7:1:1101:16959:14081 1:N:0:124
ATCTCTATCTCCTAAAAACCTGTTTAGATTTGGAGATAGACCTTCAGGTTTTTCATCATTTTCTGCATGAATTATACATTGACCACGTTCCAGCGTGGTCAGTTTGCAGCATTCTGTTATTTTGTTTGACAGAGTGTCTTGTTGAGAACATATGTAGGACATGATTTTTTCCTGCAACAGGGAAAATAAAGTATAAGTTTTAAAGATTTATTCTTTAATAAAGGATCTCAAAGCCAGCTTTAGAAAAAGGA
+
CCCCCFFFFFFFGGGGGGGGGGHHHHHHHHHHHHHHHHHHHHHHHHHHHHHGGHHHHIHIHHHIIHHHHHHHHHHHHHHHHHHHHHGHHHHHHHGGGGHHHHHHHHHHHHHHHHHHHHHHHHHHHHHHHHHHHHHHHHHHHHHHHHHHHHHHHHHHHHHHHHHGHHHHHGHHHHHHHHHHHGGHHHHHHHGGHHHHHGHHHHHGHHHHHHHHHHHHHHHHHHHHGHHHHHHHHHHHHGHHHHHHHHHHGGH
@M05620:45:000000000-G6HP7:1:1101:28400:14098 1:N:0:124
ATCTCTATCTCCTAAAAACCTGTTTAGATTTGGAGATAGACCTTCAGGTTTTTCATCATTTTCTGCATGAATTATACATTGACCACGTTCCAGCGTGGTCAGTTTGCAGCATTCTGTTATTTTGTTTGACAGAGTGTCTTGTTGAGAACATATGTAGGACATGATTTTTTCCTGCAACAGGGAAAATAAAGTATAAGTTTTAAAGATTTATTCTTTAATAAAGGATCTCAAAGCCAGCTTTAGAAAAAGGA
+
CDDDDFFFFFFFGGGGGGGGGGHHHHHHHHHHHHHHHHHHHHHHHHHHHHHGGHHHHHIHIHIIHHHHHHHHHHHHHHHHHHHHHHGHHHHHHHGGGGHHHHHHHHHHHHHHHHHHHHHHHHHHHHHHHGHHHHHHHHHHHHHHHHHHHHHHHHHHHHHHHHHHHHHHHGHHHHHHHHHHHGGHHHHHHHHHHHHHHHHHHHHHHHHHHHHHHHHHHHHHHGHHHHHHHGHHHFHHHGHHHHGHGFHHGGH
@M05620:45:000000000-G6HP7:1:1101:28413:14111 1:N:0:124
ATCTCTATCTCCTAAAAACCTGTTTAGATTTGGAGATAGACCTTCAGGTTTTTCATCATTTTCTGCATGAATTATACATTGACCACGTTCCAGCGTGGTCAGTTTGCAGCATTCTGTTATTTTGTTTGACAGAGTGTCTTGTTGAGAACATATGTAGGACATGATTTTTTCCTGCAACAGGGAAAATAAAGTATAAGTTTTAAAGATTTATTCTTTAATAAAGGATCTCAAAGCCAGCTTTAGAAAAAGGA
+
?ABBBFBFFFFFGFDGGFFGGGHHHBGHHHHHH4FBGHH5GGFHHHGHHHHGGHHHHEHHHHHHHHHHHFGHHGHFHFHHHFHHFHGHHHHHHHGGGGHHGHHHHHHFHHHHHHHHHHFHHHHHFHHHGHHHHHHHHHHHHHHH?GEFHGHHHHHGGHEHFGGGHHHHHGHHHHHG<FGHGGAFCGF1?GFHHHFDGGFHHFGDG=GHHGHHHHHHGGGBGHHHHHHHHHHHGHHHHGHGHHEF:0CFGGC
@M05620:45:000000000-G6HP7:1:1101:28392:14114 1:N:0:124
ATCTCTATCTCCTAAAAACCTGTTTAGATTTGGAGATAGACCTTCAGGTTTTTCATCATTTTCTGCATGAATTATACATTGACCACGTTCCAGCGTGGTCAGTTTGCAGCATTCTGTTATTTTGTTTGACAGAGTGTCTTGTTGAGAACATATGTAGGACATGATTTTTTCCTGCAACAGGGAAAATAAAGTATAAGTTTTAAAGATTTATTCTTTAATAAAGGATCTCAAAGCCAGCTTTAGAAAAAGGA
+
BCCCCFFFFFFFGGGGGGGGGGHHHHHHHHHHHHHHHHHHHHHHHHHHHHHGGHHHHHHHHHHHHHHHHHHHHHHHHHHHHHHHHHGHHHHHHHGGGGHHHHHHHHHHGHHHHHHHHHHHHHHHHHHHHHHHHHHHHHHHHHHHHHHHHHHHHGHHHHHHHHHHHHHHHGHHHHHHFHHHHGGHHGGHHGHHHHHHHHHHHHHHHHHHHGHHHHHHHHHHHHHHHHHHHHHHHHHHHGHHHHHHHHHHGGH
@M05620:45:000000000-G6HP7:1:1101:14296:14154 1:N:0:124
CATCCTGACCCTGAAGTACCCCGGCTTGATTTCTGACATTAGATCGGAAGAGCACACGTCTGAACTCCAGTCACTCTCGCGCATCTCGTATGCCGTCTTCTGCTTGAAAAACAAAAACCGCCATCCTGGTGTCATTCTTTGTCCACTCACCGAGCAACATGCAAGAAGCCTTGTTTAAATAAGTCTTGCGGAGTCATACAGGCGTTTTCTGATGCCTTGCTTCTTCCCATACCCTCTCTACACACATCACC
+
BBABCFFFFFFFGGGGGGGGGGGCEGGGHHHHHGHHHHHHHHGHHHG2EEGHGHHHHGHHHGHGHHHHHHHHEGHHHHGGGGGEEEHAFGHGHHGEGHGFHHGGGGHH3DC/?FG0??///>//2022222/221?11<?1<11111?01<.----<<./<00=0/<</./</<0CB:00<0C00000:--9-./000;00/:-;-:A000000;:9//9://;///://9./:/.;;//9/./9.///99
@M05620:45:000000000-G6HP7:1:1101:24016:14168 1:N:0:124
ATCTCTATCTCCTAAAAACCTGTTTAGATTTGGAGATAGACCTTCAGGTTTTTCATCATTTTCTGCATGAATTATACATTGACCACGTTCCAGCGTGGTCAGTTTGCAGCATTCTGTTATTTTGTTTGACAGAGTGTCTTGTTGAGAACATATGTAGGACATGATTTTTTCCTGCAACAGGGAAAATAAAGTATAAGTTTTAAAGATTTATTCTTTAATAAAGGATCTCAAAGCCAGCTTTAGAAAAAGGA
+
CDCDDFFFFFFFGGGGGGGGGGHHHHHHHHHHHHHHHHHHHHHHHHHHHHHGGHHHHHHHHIIHHHHHHHHHHHHHHHHHHHHHHHGHHHHHHHGGGGHHHHHHHHHHHHHHHHHHHHHHHHHHHHHHHHHHHHHHHHHHHHHHHHHHHHHHHHHHHHHHHHHHHHHHHGHHHHHHHHGHHGGHHHHHHHHHHHHHHHHHHHHHHHHHHHHHHHHHHHHHHHGFHHHHHHHGHHHHHGHHHHHFHHHFGGG
@M05620:45:000000000-G6HP7:1:1101:16829:14176 1:N:0:124
AGATTACTGCAACAGTTCCCCCTGGACCTGGAAAAGTTTCTTGCCTGGCTTACAGAAGCTGAAACAACTGCCAATGTCCTACAGGATGCTACCCGTAAGGAAAGGCTCCTAGAAGACTCCAAGGGAGTAAAAGAGCTGATGAAACAATGGCAAGTAAGTCAGGCATTTCCGCTTTAGCACTCTTGTGGATCCAATTGAACAATTCTCAGCATTTGTACTTGTAACTGACAAGCCAGGGACAAAACAAAGAT
+
AAABBFFFFFFFGGGBGGGGGGGGHHHHHHHHHHHHGHHHHHHHHHHHHHHHHHHHHHHHHHHHHHHHHHHHHHHHHHHHHHHHHGHHHHHHHHGGEGHHHHHHHHHHGHHHHHHHHHHHHHHGGGGGHGHHHGHHHHFHHHHHHHHHHHHHHGHHHHHHHHHHHHHHHHGGGGGHHHHHHHHHHGHGHHHHHHHHHGGFFGHHHHHHHHHHHHHHHFHHHGHHHHHGHHHHHGFFEGGGEFFGGGGGGFC
@M05620:45:000000000-G6HP7:1:1101:24003:14180 1:N:0:124
ATCTCTATCTCCTAAAAACCTGTTTAGATTTGGAGATAGACCTTCAGGTTTTTCATCATTTTCTGCATGAATTATACATTGACCACGTTCCAGCGTGGTCAGTTTGCAGCATTCTGTTATTTTGTTTGACAGAGTGTCTTGTTGAGAACATATGTAGGACATGATTTTTTCCTGCAACAGGGAAAATAAAGTATAAGTTTTAAAGATTTATTCTTTAATAAAGGATCTCAAAGCCAGCTTTAGAAAAAGGA
+
BBCCCFFFFFFFGGGGGGGGGGHHHHHHHHHHHHHHHHHHHHHHHHHHHHHGGHHHHHHIHHIIHHHHHGHHHHHHHHHHHHHHGHGGHHHHHHGEGGHHHHHHHHHHHHGHHHHHHHHHHHHHHHHHGHHHHHHHHHHHHHHHHHGHHFHHHHHHHHHHHHHHHHHHHGHHHHHHHHHHHGGGHHHGGHHHHHHHHDGHHGGHHHHHHHHHHHHHGGHHHHHHHHGHHGHHHFHHHGHHHHHHHHGHGGG
@M05620:45:000000000-G6HP7:1:1101:16832:14194 1:N:0:124
AGATTACTGCAACAGTTCCCCCTGGACCTGGAAAAGTTTCTTGCCTGGCTTACAGAAGCTGAAACAACTGCCAATGTCCTACAGGATGCTACCCGTAAGGAAAGGCTCCTAGAAGACTCCAAGGGAGTAAAAGAGCTGATGAAACAATGGCAAGTAAGTCAGGCATTTCCGCTTTAGCACTCTTGTGGATCCAATTGAACAATTCTCAGCATTTGTACTTGTAACTGACAAGCCAGGGACAAAACAAAGAT
+
AAAABFFFDFFFGGGBGGGGGGGGHGHHHHHHHHHHHHHHHHHHHHHHHHHFHHHHHHHHHHGHHHHHHHHHFFHHHHHHHHHHHHHHHHHHHHGGCGHHHHHHHHHHGHHHHHHHHHHHHHHGGGGGHHHHHGHHHHGHHHHHHHHHHHHHHGGHHHHHGHHHHGHHHHGGGGGHHHHHHHHHHHHGHHHGGHHHHHHHHBGHHHGGHHHHHGGGHGHHHHHGHGHGGHGHHGGGGGGGG?B;FEE?9FC
@M05620:45:000000000-G6HP7:1:1101:26798:14194 1:N:0:124
CATCCTGACCCTGAAGTACCCCGGCTTGATTTCTGACATTAGATCGGAAGAGCACACGTCTGAACTCCAGTCACTCTCGCGCATCTCGTATGCCGTCTTCTGCTTGAAAAAAAAAAAAAAATAAAAAAATAAAATGTAGGACTGTAAATCTAATCTAGTTAACATAGTATGCAGAATATACTATATGTAGCAAGTAGCAAGAGAGAACTGACGAATGCTGATCGGGAACAAATTGAGAGCAGGATGAGGGC
+
DCDEEFFFFFFFGGGGGGGGGGGGGGGGHHHHHGHHHHHHHHHHHHGGGGHHHHHHHGHHHGHHHHHHHHGHHHHHHHGGGGGGEHHHGGHHHHGEGHGHHHGHHHHGGHHGGDGC>><-<01=110--.011110111000/.<111<1111101111111111111<11111:/111<111111<111111/111<11//./..:01<B0..-.0111101..---.//.1<110<0.0/.90000/..
@M05620:45:000000000-G6HP7:1:1101:13604:14203 1:N:0:124
ATCTCTATCTCCTAAAAACCTGTTTAGATTTGGAGATAGACCTTCAGGTTTTTCATCATTTTCTGCATGAATTATACATTGACCACGTTCCAGCGTGGTCAGTTTGCAGCATTCTGTTATTTTGTTTGACAGAGTGTCTTGTTGAGAACATATGTAGGACATGATTTTTTCCTGCAACAGGGAAAATAAAGTATAAGTTTTAAAGATTTATTCTTTAATAAAGGATCTCAAAGCCAGCTTTAGAAAAAGGA
+
DDDDDFFFFFFFGGGGGGGGGGHHHHHHHHHHHHHHHHHHGHHHHHHHHHHGGHHHHIHHHIHHHHHHHHHHHHHHHHHHHHHHHHGHHHHHHHGGGGHHHHHHHHHHHHHHHHHHHHHHHHHHHHHHHHHHHHHHHHHHHHHHHHHHHHHHHHHHHHHHHHHHHHHHHGHHHHHHHHHHHGGHHHHHHHHHHHHHHHHHHGHHHHHHHHHHHHHHHHHHHHHHHHHHHHHHHHHHHGHHHHHHHHHHGGH
@M05620:45:000000000-G6HP7:1:1101:22133:14297 1:N:0:124
ATCTCTATCTCCTAAAAACCTGTTTAGATTTGGAGATAGACCTTCAGGTTTTTCATCATTTTCTGCATGAATTATACATTGACCACGTTCCAGCGTGGTCAGTTTGCAGCATTCTGTTATTTTGTTTGACAGAGTGTCTTGTTGAGAACATATGTAGGACATGATTTTTTCCTGCAACAGGGAAAATAAAGTATAAGTTTTAAAGATTTATTCTTTAATAAAGGATCTCAAAGCCAGCTTTAGAAAAAGGA
+
AAABBFFFFFFFGGGGGGGGGGHHHHHHHHHHGHHHHGHGHHHHHHHHHHHGGHHHHHHHHHHHGHHHHHHHHHHHHHHHHHHHHHGHHHHHHHGGGGHHHHHHHHHHHHHHHHHHHHHHHHHGHHHHHHHHHHHHHHHHHHHHHGHHHGFHHHHHHHHHHHHHHHHHHGHHHHHHHHHHHGGHHFGHHHHHHHHHHHHHHHHGHHHHHHHHHHHHHHHHHHFFHHHHHHHHFHHHHGHHHHHHHHHHCGH
@M05620:45:000000000-G6HP7:1:1101:26387:14298 1:N:0:124
AAACCAAGCACACGTCTGAACTCCAGTCACTCTCGCGCATCTCGTATGCCGTCTTCTGCTTGAAAAAAAAAAAATCCATTCACCCCCTTCCATCGTTTTCATTTCTCCTCCTTCTCTCATTTCTTTTTACATCGTTTCCTTCTTCTACCCTATTTTCTACATCCTCTTTTCCTTCACCATCCCAACTCACCCCTTCGTGCTCCTGCTCTCCTCTTTCCTACAGCATCTCACCGCCAGCTCTATTCCCTCTC
+
CCCCCBBFBBFFGFGGGFFGGGHHHGGHDGHHHHGGGGGEEFHHGGHHHHEBFHGHHHGHHHHGHHHGGGGE>>033?44443B0///0BBF22/////B22BB22222F22>222222111111111/1111//..111<11><1111>1/0000=0==G0=<0000000000000:000..:/./0;0..-;.:./:.:0000:0000/9;;CBB0009000/0:0:00..:;--;:000000000///
@M05620:45:000000000-G6HP7:1:1101:22112:14301 1:N:0:124
ATCTCTATCTCCTAAAAACCTGTTTAGATTTGGAGATAGACCTTCAGGTTTTTCATCATTTTCTGCATGAATTATACATTGACCACGTTCCAGCGTGGTCAGTTTGCAGCATTCTGTTATTTTGTTTGACAGAGTGTCTTGTTGAGAACATATGTAGGACATGATTTTTTCCTGCAACAGGGAAAATAAAGTATAAGTTTTAAAGATTTATTCTTTAATAAAGGATCTCAAAGCCAGCTTTAGAAAAAGGA
+
CCDDDFFFFFFFGGGGGGGGGGHHHHHHHHHHHHHHHHHHHHHHHHHHHHHGGHHHHIHHIIIIIHHHHHHHHHHHHHHHHHHHHHGHHHHHHHGGGGHHHHHHHHHHHHHHHHHHHHHHHHHHHHHHHHHHHHHHHHHHHHHHHHHHHHHHHHHHHHHHHHHHHHHHHGHHHHHHHHHHHGGHHHHHHHHHHHHHHHHHHHGHHHHHHHHHHHHHHHHHHHHHHHHHHGHHHHHHHGHHHHHGHHHHGGH
@M05620:45:000000000-G6HP7:1:1101:27754:14310 1:N:0:124
ATCTCTATCTCCTAAAAACCTGTTTAGATTTGGAGATAGACCTTCAGGTTTTTCATCATTTTCTGCATGAATTATACATTGACCACGTTCCAGCGTGGTCAGTTTGCAGCATTCTGTTATTTTGTTTGACAGAGTGTCTTGTTGAGAACATATGTAGGACATGATTTTTTCCTGCAACAGGGAAAATAAAGTATAAGTTTTAAAGATTTATTCTTTAATAAAGGATCTCAAAGCCAGCTTTAGAAAAAGGA
+
CCCCCFFFFFFFGGGGGGGGGGHHHHHHHHHHHGHHHHHHHHHHHHHHHHHGGHHHHHIHHHHHHHHHHHHHHHHHHHHHHHHHHHGHHHHHHHGGGGHHHHHHHHHHHHHHHHHHHHHHHHHHHHHHGHGHHHHHHHHHHHHHHHHHHHHHHHHHHHHHHHHHHHHHHGHHHHHHHHHHHGGHHHHGHHHGGHHGHFHHHHHHHHHHHHHHHHHHHHHHHGHHHHHHHGHGHHHHHGHHHHHHHGHHGGH
@M05620:45:000000000-G6HP7:1:1101:27772:14314 1:N:0:124
ATCTCTATCTCCTAAAAACCTGTTTAGATTTGGAGATAGACCTTCAGGTTTTTCATCATTTTCTGCATGAATTATACATTGACCACGTTCCAGCGTGGTCAGTTTGCAGCATTCTGTTATTTTGTTTGACAGAGTGTCTTGTTGAGAACATATGTAGGACATGATTTTTTCCTGCAACAGGGAAAATAAAGTATAAGTTTTAAAGATTTATTCTTTAATAAAGGATCTCAAAGCCAGCTTTAGAAAAAGGA
+
BABBBFFFFFFFGGGGGGGGGGGHHFHHHHHHHBHHHHHFHHHHHHHHHHHGGHHHHHHHHHHHHHGHHHHHHHHHHHHHHHGHGHGHHHHHHHGGGGHHHHHHHHHHHHHHHHHHHHHHHHHHGHHHHHHHHHFHHHHHHHHGGHHFHHHHHHHHHHHHHHHHHHHHHGHHHHHHHHHHHGGFHHFFFHHHHHFHHHHHHDG1GFHHHGHHHHHHFHHHHHHHHHHHHHHHHHGHHGHHHHHFCFGHGGG
@M05620:45:000000000-G6HP7:1:1101:8049:14316 1:N:0:124
ATCTCTATCTCCTAAAAACCTGTTTAGATTTGGAGATAGACCTTCAGGTTTTTCATCATTTTCTGCATGAATTATACATTGACCACGTTCCAGCGTGGTCAGTTTGCAGCATTCTGTTATTTTGTTTGACAGAGTGTCTTGTTGAGAACATATGTAGGACATGATTTTTTCCTGCAACAGGGAAAATAAAGTATAAGTTTTAAAGATTTATTCTTTAATAAAGGATCTCAAAGCCAGCTTTAGAAAAAGGA
+
CCCCCFFFFFFFGGGGGGGGGGHHHHHHHHHHHHHHHHHHHHHHHHHHHHHGGHHHHHHHHHHHHHHHHHHHHHHHHHHHHHHHHHGHHHHHHHGGGGHHHHHHHHHHHHHHHHHHHHHHHHHHHHHHHHHHHHHHHHHHHHHHGHHHHHHHHHHHHHHHHHHHHHHHHGHHHHHHHHHHHGGHHHHHHHHHHHHHHHHHHHHHHHHHHHHHHHHHHHHHHHGHHHHHHHHHHHHHHGHHHHHHHHGHGGG
@M05620:45:000000000-G6HP7:1:1101:22118:14317 1:N:0:124
ATCTCTATCTCCTAAAAACCTGTTTAGATTTGGAGATAGACCTTCAGGTTTTTCATCATTTTCTGCATGAATTATACATTGACCACGTTCCAGCGTGGTCAGTTTGCAGCATTCTGTTATTTTGTTTGACAGAGTGTCTTGTTGAGAACATATGTAGGACATGATTTTTTCCTGCAACAGGGAAAATAAAGTATAAGTTTTAAAGATTTATTCTTTAATAAAGGATCTCAAAGCCAGCTTTAGAAAAAGGA
+
CCCCCFFFFFFFGGGGGGGGGGHHHHHHHHHHHHHHHHHHHHHHHHHHHHHGGHHHHIHHIHIHIHHHHHHHHHHHHHHHHHHHHHGHHHHHHHGGGGHHHHHHHHHHHHHHHHHHHHHHHHHHHHHHGHHHHHHHHHHHHHHHHHHHHHHHHHHHHHHHHHHHHHHHHGHHHHHHHHHHHGGHHHHHGHHHHHHHHFHHHHHHHHHHHHHHHHHHHHHHHHHHHHHHHHHHHGGHHGGHHHHGHHHHGGH
@M05620:45:000000000-G6HP7:1:1101:9542:14322 1:N:0:124
TACCTGTACTGGGGAAGCGTGTAGCAATCGCCATTCCTACCCTAAAGATCGGAAGAGCACACGTCTGAACTCCAGTCACTCTCGCGCATCTCGTATGCCGTCTTCTGCTTGAAAAAAAAAAACACAACCACCCACCCCCCCCCCTCCCCCCCCCCCCCCCCCCCCCCCCCCACCACTCCCCCCCCCCTCCCCCCACCCCCCCCCCCCCCCCCCCCCCCCCCCCCTCCCTCCCCCTCCCCCCCCCCCCCCCC
+
CCCDDFFFFFFFGGGGGGGEGGHHHHHHHABBEFHHHHGHHHHHHHHGHHHGGGABFGHHHHGGHHFHHHHHHGHDHHHHHHHGGFGGEFHHHFGHHHHGFGHGHHHHHHHHHHHHGGGCC<//0//?><.....<.--<<<9<-.....----<--<<-----BAD@----.9.<0//...--9---9<BDB--...<@---@--<------<-<@---9-<<-A<.//..9.-.....-<----9-<-C
@M05620:45:000000000-G6HP7:1:1101:8065:14326 1:N:0:124
ATCTCTATCTCCTAAAAACCTGTTTAGATTTGGAGATAGACCTTCAGGTTTTTCATCATTTTCTGCATGAATTATACATTGACCACGTTCCAGCGTGGTCAGTTTGCAGCATTCTGTTATTTTGTTTGACAGAGTGTCTTGTTGAGAACATATGTAGGACATGATTTTTTCCTGCAACAGGGAAAATAAAGTATAAGTTTTAAAGATTTATTCTTTAATAAAGGATCTCAAAGCCAGCTTTAGAAAAAGGA
+
BBCCCFFFFFFFGGGGGGGGGGHHHHHHHHHHHH4GHGHHHHHHHGHHHHHGGHHHHHHHHHHHGHHHHGHHHHHHHHHHHHGHHHGHHHHHHHGGGGHHHHHHHHHHHHHHGHHHHHHHHHHHHHHHGHHHEHGHHHHHHHHHHGHHHHHHHHHHHHGHHHHHHHHHHGHHHHFHFHHHHGGHHHHHHEGHHHHHHHHHHHGHHGHHHHHHHHHHHFHHFHHHHHHHGHHHHHHHHGHHHHHHGHHCDGG
@M05620:45:000000000-G6HP7:1:1101:8046:14334 1:N:0:124
ATCTCTATCTCCTAAAAACCTGTTTAGATTTGGAGATAGACCTTCAGGTTTTTCATCATTTTCTGCATGAATTATACATTGACCACGTTCCAGCGTGGTCAGTTTGCAGCATTCTGTTATTTTGTTTGACAGAGTGTCTTGTTGAGAACATATGTAGGACATGATTTTTTCCTGCAACAGGGAAAATAAAGTATAAGTTTTAAAGATTTATTCTTTAATAAAGGATCTCAAAGCCAGCTTTAGAAAAAGGA
+
CCCCCFFFFFFFGGGGGGGGGGHHHHHHHHHHGHHHHHHHHHHHHHHGHHHGGHHHHHHHHHIHHGHHHGHHHHHHHHHHHHHHHHGHHHHHHHGGGGHHHHHHHHHHHHHHHHHHHHHHHHHHHHHHHHHHHHHHHHHHHHHHHHHHHHHHHHHHHHHHHHHHHHHHHGHHHHHHHHHHHFGHHHGHGHHHHHHEGGHHHHHHHHHHHHHHHHHHHHHHHHGHHHHHHHHHGHHHHGHHHHHEHHHHGFF
@M05620:45:000000000-G6HP7:1:1101:2369:14369 1:N:0:124
AGATTACTGCAACAGTTCCCCCTGGACCTGGAAAAGTTTCTTGCCTGGCTTACAGAAGCTGAAACAACTGCCAATGTCCTACAGGATGCTACCCGTAAGGAAAGGCTCCTAGAAGACTCCAAGGGAGTAAAAGAGCTGATGAAACAATGGCAAGTAAGTCAGGCATTTCCGCTTTAGCACTCTTGTGGATCCAATTGAACAATTCTCAGCATTTGTACTTGTAACTGACAAGCCAGGGACAAAACAAAGAT
+
CCCCCFFFFFFFGGFFGGGGGGGGHGHHHHHHHHHHHHHHHHHHHHHHHHHHHHHHHHHHHHHHHHHHHHHHHHHHHHHHHHGHHGHHHHHHHHGGGGHHHHFHHHHHGHHHHGHGHHHHHFHGGGGGHHHHHGHHHHGHHHHHHHHHHHHHGGHHGHHHHHHHHHHHHHGGGGGHHHHHHHHHHGGGHHHHGHHHHGHHGCGHHHHFHHGHHCGGHFHHHGHHHHHHHHGHHGFGGGGGGGGFGGGGGGF
@M05620:45:000000000-G6HP7:1:1101:14628:14371 1:N:0:124
AAACCCAGAAGACATGAGGTCAGCTAGATCGGAAGAGCACACGTCTGAACTCCAGTCACTCTCGCGCATCTCGTATGCCGTCTTCTGCTTGAAAAAAAAAAAGTCAACTATCCCCCCCATCTCTCGTCGCTTATTTTTCCTCCTTGCGCCATACATACTGATCCGCTGAGTTTTTCTCCCCTATTTTCTGCAAGGCATCACCTTTTTATTACATTTCCCTTTTAGCACTCTCCCTTCCTACCCTAACTATC
+
?AABAA3>ABFFFCFGFACFA4GFFFFFDHGAEFDAGGBGHHGGHHE5DGHHHHBHHGDFHFGEGFGG10DG11E3F@F>1>BFGHH4@3B?33GH/>//></2B3B2B22?22?C/A/<>=GHH.<.--<<.=DBG0<0=D//;0/:;E..0;000:;00;CF..;;D.000;.:000/;:9BFF;0;///;/;..;;9BFFBFBF.:B/B/9BF/9FFBBF//9B/9B/;B/;FFFF/;FFF.../9:B
@M05620:45:000000000-G6HP7:1:1101:14138:14395 1:N:0:124
ATCTCTATCTCCTAAAAACCTGTTTAGATTTGGAGATAGACCTTCAGGTTTTTCATCATTTTCTGCATGAATTATACATTGACCACGTTCCAGCGTGGTCAGTTTGCAGCATTCTGTTATTTTGTTTGACAGAGTGTCTTGTTGAGAACATATGTAGGACATGATTTTTTCCTGCAACAGGGAAAATAAAGTATAAGTTTTAAAGATTTATTCTTTAATAAAGGATCTCAAAGCCAGCTTTAGAAAAAGGA
+
CCCCCFFFFFFFGGGGGGGGGGHHHHHHHHHHHHHHHHHGHHHHHHHHHHHGGHHHHIHHHHHHHHHHHHHHHHHHHHHHHGHHHHGHHHHHHHGFGGHHHHHHHHHGHHGHHHHHHHHHHHHHHHHHGGGHHHHHHHHHHHHHHHHHHHHGHHHHHHHHHHHHHHHHHGHHHHHHGHHHHGGGHHHHFHHGGHHHHHHHHHGHHHHHHHHHHHHHHFHHHGGHHHHHGHGHHHHHGGHHHHGFHHHGGGH
@M05620:45:000000000-G6HP7:1:1101:25326:14441 1:N:0:124
ATCTCTATCTCCTAAAAACCTGTTTAGATTTGGAGATAGACCTTCAGGTTTTTCATCATTTTCTGCATGAATTATACATTGACCACGTTCCAGCGTGGTCAGTTTGCAGCATTCTGTTATTTTGTTTGACAGAGTGTCTTGTTGAGAACATATGTAGGACATGATTTTTTCCTGCAACAGGGAAAATAAAGTATAAGTTTTAAAGATTTATTCTTTAATAAAGGATCTCAAAGCCAGCTTTAGAAAAAGGA
+
CCCCCFFFFFFFGGGGGGGGGGHHHHHHHHHHHHHHHHHHHHHHHHHHHHHGGHHHHHHHHHHHHHHHHHHHHHHHHHHHHHHHHHGHHHHHHHGGGGHHHHHHHHHGHHHHHHHHHHHHHHHHHHHHHHGHHHGHHHHHHHHHHHHHHHHHHHHHHHHHHHHHHHHHHGHHHHHHHHHHHGGHHHGHHHHHHHHGHHHHHHHHHHHHHHHHHHHHHGHHHHHHHHHHHHHHHHHHHGHHHHHFHHHFGGH
@M05620:45:000000000-G6HP7:1:1101:25322:14458 1:N:0:124
ATCTCTATCTCCTAAAAACCTGTTTAGATTTGGAGATAGACCTTCAGGTTTTTCATCATTTTCTGCATGAATTATACATTGACCACGTTCCAGCGTGGTCAGTTTGCAGCATTCTGTTATTTTGTTTGACAGAGTGTCTTGTTGAGAACATATGTAGGACATGATTTTTTCCTGCAACAGGGAAAATAAAGTATAAGTTTTAAAGATTTATTCTTTAATAAAGGATCTCAAAGCCAGCTTTAGAAAAAGGA
+
BBBBBFFFFFFFGGGGGGGGGGHHHHHHHHGHHHHHFHHHHHHHHHHHHHHFGHHHHHHHHHHHHHHGHFHHHFHHHHHHHHGHHHGHHHHHHFGFGGHHDHFGHHHHHHGFGHHHHHGHHHHHFHHHGGHHHHHHHHHHHHHHHHHHHHHHHHHHHHHHFHHHHHHHHGFGHHEFHHHHHGGHHHHHHDGGFHHHHHHHHGHHHHHHHHHHHHHHFDHHFDFFFHHHHHHHHHFHHGHHFFG0GGFGDDG
@M05620:45:000000000-G6HP7:1:1101:3407:14459 1:N:0:124
ATCTCTATCTCCTAAAAACCTGTTTAGATTTGGAGATAGACCTTCAGGTTTTTCATCATTTTCTGCATGAATTTTACATTGACCACGTTCCAGCGTGGTCAGTTTGCAGCATTCTGTTATTTTGTTTGACAGAGTGTCTTGTTGAGAACATATGTAGGACATGATTTTTTCCTGCAACAGGGAAAATAAAGTATAAGTTTTAAAGATTTATTCTTTAATAAAGGATCTCAAAGCCAGCTTTAGAAAAAGGA
+
BCCCDFFFFFFFGGGGGGGGGGHHHHHHHHHHHHHHHHHHHHHHHHHHHHHGGHHHHHHHHHIIIHHHHHHHHHHGHHHHHHHHHHGHHHHHHHGFGGHHHHHHHHHHHHHHHHHHHHHHHHHHHHHHHHBGHHGHHHHHHHHHHHHHHHHHHHHHHHHHHHHHHHHHHGHHHHHHHHHHHGGHHHHHGHHHHHHHHHHHHHHHHHHHHHHHHHHHHHHHHGHHHHHHGFHGHHHHHGGHHHHGHHHHGGG
@M05620:45:000000000-G6HP7:1:1101:3390:14475 1:N:0:124
ATCTCTATCTCCTAAAAACCTGTTTAGATTTGGAGATAGACCTTCAGGTTTTTCATCATTTTCTGCATGAATTTTACATTGACCACGTTCCAGCGTGGTCAGTTTGCAGCATTCTGTTATTTTGTTTGACAGAGTGTCTTGTTGAGAACATATGTAGGACATGATTTTTTCCTGCAACAGGGAAAATAAAGTATAAGTTTTAAAGATTTATTCTTTAATAAAGGATCTCAAAGCCAGCTTTAGAAAAAGGA
+
BCBCCFFFFFFFGGGGGGGGGGGHHHHHHHHHHHHHHHHHHHHHHHHHHHHGGFHHHGHHHHIHIGFHHHHHHHHHHHHHHHHHHHGGHHHHHHGGGGHHHHHHHHHHHGHHHHHHHHHHHHHHGHHHGHHHHHFHHHHHHGHHGGAHGFHHHHHHHHHHHHHHHHHHHGHHHHHHHHHGHGGGHHHHGFHHFHHHFFGHHGGHGGHHHHHHHHHHHGHHHFHHHHGHFHGFGCCHGGHHHHHHHHGHGGB
@M05620:45:000000000-G6HP7:1:1101:3413:14481 1:N:0:124
ATCTCTATCTCCTAAAAACCTGTTTAGATTTGGAGATAGACCTTCAGGTTTTTCATCATTTTCTGCATGAATTTTACATTGACCACGTTCCAGCGTGGTCAGTTTGCAGCATTCTGTTATTTTGTTTGACAGAGTGTCTTGTTGAGAACATATGTAGGACATGATTTTTTCCTGCAACAGGGAAAATAAAGTATAAGTTTTAAAGATTTATTCTTTAATAAAGGATCTCAAAGCCAGCTTTAGAAAAAGGA
+
ABBBBFFFFFFFGFGGFGGGGGAFGGHFHHHHHHHGHHHFHHHFHHHHGHHEGHHHHHHHHHHHHHHHHHHHHHHHHHHHHFHHHFGHHHHHHHGFGGHHHHGHHHFHHHFHDHHHHHHHHHHHHGHHGGGHHHHHHHHHHHHHHHHHHHHHHHHDHHGHHHHHHHHHHGFFGHHHHHHHHGGGHFGHGFHHHGHHH<GHHHFFHGHHHHHHHHHHHHHGHFFGFHHHHHGHHHFHHGHHHHHGHHHGGGG
@M05620:45:000000000-G6HP7:1:1101:3017:14492 1:N:0:124
AGATTACTGCAACAGTTCCCCCTGGACCTGGAAAAGTTTCTTGCCTGGCTTACAGAAGCTGAAACAACTGCCAATGTCCTACAGGATGCTACCCGTAAGGAAAGGCTCCTAGAAGACTCCAAGGGAGTAAAAGAGCTGATGAAACAATGGCAAGTAAGTCAGGCATTTCCGCTTTAGCACTCTTGTGGATCCAATTGAACAATTCTCAGCATTTGTACTTGTAACTGACAAGCCAGGGATAAAACAAAGAT
+
CCDDCFFFFFFFGGFFGGGGGGGGHHHHHHHHGHHHFHHGHHHHHHHHHHHHHHHHGHHHHHGHHHHHHHHHGHHHHHHHHHGHHHHHHHHHHHGGGGHHHHFHHHHHGHHHHHHGHHHHHGHFGHGGHFHHHGHHHHGHHHHHHGHHHHHHHGHHGHHHHHHHHHHHHHGGGGGHHHHHHHHHHHHGHHHHHGGHHGGHGGGGFHHHHHHHHGHHHGHHHFGHHHHHHHHHGGFGGGGBBFFFGGGGGGC
@M05620:45:000000000-G6HP7:1:1101:2999:14503 1:N:0:124
AGATTACTGCAACAGTTCCCCCTGGACCTGGAAAAGTTTCTTGCCTGGCTTACAGAAGCTGAAACAACTGCCAATGTCCTACAGGATGCTACCCGTAAGGAAAGGCTCCTAGAAGACTCCAAGGGAGTAAAAGAGCTGATGAAACAATGGCAAGTAAGTCAGGCATTTCCGCTTTAGCACTCTTGTGGATCCAATTGAACAATTCTCAGCATTTGTACTTGTAACTGACAAGCCAGGGATAAAACAAAGAT
+
3>AAAFFFBDFFFGFBGFGGGCEGGFFHHHFHHHGHFGHHFHHFHHHHHHHHGHGEGGFHHFHGHHHEHHGHBHGGGGFHGHHFHHHHHHHHHHGEGEGFGFFHHHHHGGHHHBGCFHHHGGHGGFGEHFHGHGHGHHBHHHFHGHHGGFFGGGHHFHHHHHHHHHHHGFFGGGGHGHHGHHGHH>G.GFFGGFHFHFFEDGHHGHHGHBFHHFHHGFHHHBBCGHH0CGHHHGGGGD.;/CFGGGG.FFF
@M05620:45:000000000-G6HP7:1:1101:22746:14508 1:N:0:124
TACCTGTACTGGGGAAGCATTTGAATATCCCCCCATGGTGATGGGGACGGAGAACTGCTCCATAAACACAGGCAACGTGCCTAACTTTCCCGGGAAGATGAAGTCAAAGAGCGACCACAGCTCTCGGAGGTTATTTTGCATCGGTGAGCCAGACAGAATGATCCGATGAGGGGTGCGAAACTATTTGAGGAAAGGAAGCACCTTTTTATTAAATTTACCTTTTAGCAATCGCCATTCCTACCCTAAAGATC
+
BBBBBFFFFFFFGGGGGGGGGGHFHHHHHHHGGGGHHHGGHHHHGGGGGGGGGHHHHHHHHHHHHHHGHHHHGHHHGHHHHHHHHHHHHHGGGGGGGHHHGHHGGHHHHHHHGGGGGHHHHHHHHDFEDGEHHHHHHHHGHHGGGGGGGHHHHGHGCGHHGHHHHGGGHHHGG;CGGGGGGGGGGGGGGGBFGGGFFFGFGFFFFFFFFFFFFFFFFFBFFFFFFFFFFFFFFDFFFFFFFFFFFFFFFFF
@M05620:45:000000000-G6HP7:1:1101:3061:14523 1:N:0:124
TACCTGTACTGGGGAAGCAATCGCCATTCCTACCCTAAAGATCGGAAGAGCACACGTCTGAACTCCAGTCACTCTCGCGCATCTCGTATGCCGTCTTCTGCTTGAAAAAAAAAAAAATAAAATAAAAACAAAGGAAAAATGAATTTATTAATTAAGATTAAAATTTTATCAATAATAAAACTAAGAACAGAGAAGTGAAATAAAGAAAGAATGAGGACAGGAGAGGATGATAGACGGTAGCTAAGTTTAGT
+
CCCCCFFFFFFFGGGGGGGGGGGGGGGHHHHFGGHHHHHHHHHHGGGGHHHGHGHGHHHGHHHHHHHHHHHHHHHHFGGGEEEGHHGEHHHHGGGHGHHHGHHHFHHHHGGCCB<//0===1111111...000000/<.0000000000000<00000;;0000000000:0;00000000;0000////:/0/00000000;;0./0/.0;00/0./....:...9000::00...9.0000;000000
@M05620:45:000000000-G6HP7:1:1101:14833:14542 1:N:0:124
TACCTGTACTGGGGAAGCATTTGAATATCCCCCCATGGTGATGGGGACGGAGAACTGCTCCATAAACACAGGCAACGTGCCTAACTTTCCCGGGAAGATGAAGTCAAAGAGCGACCACAGCTCTCGGAGGTTATTTTGCATCGGTGAGCCAGACAGAATGATCCGATGAGGGGTGCGAAACTATTTGAGGAAAGGAAGCACCTTTTTATTAAATTTACCTTTTAGCAATCGCCATTCCTACCCTAAAGATC
+
DDCDDFFFFFFFGGGGGGGGGGHHFGHHHHHGGGGHHHFHHHHHHGGGGGGGGHHHHHHHHHHHHHHHHHHHGHHHGHHHHHHHHHHHHHHGGGGGGHHHHHHHHHHHHHHHGGGGGHHHHHHHHGGGGGGHHHHHHHHHHHGGGGGHHHHHHGHHHHHHHHHHHGGGHHHGGEEGGGGGGGGHHHHGEGFGGGGGGGGFGFFFFFFFHFFFFFFFHFFFFFFFFFFFFFFFFFFFFFFHFFFFFFFFFFF
@M05620:45:000000000-G6HP7:1:1101:14851:14544 1:N:0:124
TACCTGTACTGGGGAAGCATTTGAATATCCCCCCATGGAGATGGGGACGGAGAACTGCTCCATAAACACAGGCAACGTGCCTAACTTTCCCGGGAAGATGAAGTCAAAGAGCGACCACAGCTCTCGGAGGTTATTTTGCATCGGTGAGCCAGACAGAATGATCCGATGAGGGGTGCGAAACTATTTGAGGAAAGGAAGCACCTTTTTATTAAATTTACCTTTTAGCAATCGCCATTCCTACCCTAAAGATC
+
CCBCCFFFFFFFGGGGGGGGGGHHDAFFGHHGGGGHHG3BCBGHHGGGGGGGGHHHHHGHHHHHHHHHHGHHGHHHGHHHHHHHHHHHHHHGGGGEGFGHHHHFGHHFHHHHGGGGGHHHHFHHHGGFGGEHHHHHHHHGHHGGGGEG<GHHHGGHGHHHGDGHHGGGHHHGGCDGFDCAFGFGGGGGGGFFGGGGGGGFFFFFFFFFFFFFF9FFFFFFFFFFFFFBBFFFFDFFFFFBFAFFFFFFFFB
@M05620:45:000000000-G6HP7:1:1101:14815:14547 1:N:0:124
TACCTGTACTGGGGAAGCATTTGAATATCCCCCCATGGTGATGGGGACGGAGAACTGCTCCATAAACACAGGCAACGTGCCTAACTTTCCCGGGAAGATGAAGTCAAAGAGCGACCACAGCTCTCGGAGGTTATTTTGCATCGGTGAGCCAGACAGAATGATCCGATGAGGGGTGCGAAACTATTTGAGGAAAGGAAGCACCTTTTTATTAAATTTACCTTTTAGCAATCGCCATTCCTACCCTAAAGATC
+
AAABBFFFFFFFGGFGGGFGGGFGHHHHHHHGGGEGHHHHGHHHHGAEEFGGGGHHHHHHHHHHHHHFHFFHFHHHGHFHGHGGHHHHHHHEGFEFGGGHHFHGGHHHGHHHGGGGGHHHHHHHHGGGGFGHHHHHHHGDGHAEGDGHHHCG.EGEG/GFBHHHGFDGHHED?EFDD.AFDGFFGGGEEGFFGGFBCGGGGFFFFFFFFFFFFFFFFFFFFFFFFFFFFFEEFFFFFFFFF.FF.;9BFFF
@M05620:45:000000000-G6HP7:1:1101:8344:14579 1:N:0:124
AAACCAAGAAGACATGAGGTCAGCTAGATCGGAAGAGCACACGTCTGAACTCCAGTCACTCTCGCGCATCTCGTATGCCGTCTTCTGCTTGAAAAAAAAAAAAAGAACGAAACGATAACATTGTATAGCTTTCTGGTATTAGTGCACAACACTATATGACCTACGAATTTGCATCCCAATGACACCACCTGACTCATGCTGCCCTCTTTCTACGTTGTTCCTTACTACGCCCTTCTGCAATCACACCATCC
+
BBCCCABFFFFFGGGGGGGGGFHHHHHHHHHGGGGHHHGHHHGHHHGHHHHHHHHGHFHHHHHGGGGGFGHHHFFHHHHGFGHGGHHGHHHHGHHHGGGGG/<//??2/??///<///111<1>1<11111111111=0<00==0000/...0/00000:000::..:.000000:.0:/000;0..;:.;//9;0000000.;0.;0;0900../.9.9009000009-:--//90000900000..00.
@M05620:45:000000000-G6HP7:1:1101:17812:14648 1:N:0:124
CATCCTGACCCTGAAGTACACCGGCTTGATTTCTGACATTAGATCGGAAGAGCACACGTCTGAACTCCAGTCACTCTCGCGCATCTCGTATGCCGTCTTCTGCTTGAAAAAAAAAAAAATGCTTCTGACCGAGGCCCCCCTGACCCCCCCGGCCAACAGCGCGACGATGACTCAGGTGAGGCGCGGCCGCCGCCCGTGCTCCTCCCGTCCTTTCCCCCGTCCTTTTCTGCCCGTCTTTATTTCTTACATTT
+
BBBBBFFFFFFFGGGGGGGGGGGCGGGGHHHHGFHCHFHHHFHHHHGGGGHHHHHHGGHHHGHGHHHHHHGH3GFHHHEEGGEEGFGCFGGHFHEEEHGFHHHDGHAHFFHGCG///</0<?<1>F==FH--<-@EG?GGGG//;CEAB-9A?@-EEAB.--;;9B-.9FBBFFBBFF/9F:--@>@>D-9@BFC-;.::9BFFBEDEF?99FFFFF.-9;ADFFFFFFEF..-;A9/;9/F///9//;9/
@M05620:45:000000000-G6HP7:1:1101:17825:14663 1:N:0:124
CATCCTGACCCTGAAGTACACCGGCTTGATTTCTGACATTAGATCGGAAGAGCACACGTCTGAACTCCAGTCACTCTCGCGCATCTCGTATGCCGTCTTCTGCTTGAAAAAAAAAAACTTACGACATCACGAGGGCCTATGTGCCCGCCGTACTAAAAATAAATCTCGACCTTTACGTCTTTCCAGCCGTCTCCCTGTATGCTCGCCACCTTGCGCCAAGCATACACCTGACGGATTGTATAGGCACTCTG
+
BABBBFFFFFFFGGGGGGGGGGGGGGGFHHHHHHGGHHHHCHHHHHGGAEFHHHHHHGHHHGHGHHHHHHHH3DFHHHGGGGGGEHHHGGHHHHGGGHGFGHHHHHHHHHHG@?B/>/?11?////.11<..---.../00<000<.----...00:00.0000009.0--.0000././.00000/;-.;.;;9.9//9////.--....//9--..-...://///9///;-....//9/////..9//
@M05620:45:000000000-G6HP7:1:1101:20691:14665 1:N:0:124
TACCTGTACTGGGGAAGCATTTGAATATCCCCCCATGGTGATGGGGACGGAGAACTGCTCCATAAACACAGGCAACGTGCCTAACTTTCCCGGGAAGATGAAGTCAAAGAGCGACCACAGCTCTCGGAGGTTATTTTGCATCGGTGAGCCAGACAGAATGATCCGATGAGGGGTGCGAAACTATTTGAGGAAAGGAAGCACCTTTTTATTAAATTTACCTTTTAGCAATCGCCATTCCTACCCTAAAGATC
+
?>ABBFFFFFFFGGGGGGGGGGHHHHHHHHHGGGGHGHGHHHHFHGGGGGGGGHHHHHHHHHHHHHHHHHHHGHHHGHHHHHHHHHHHHHHGGGEGDHHHHHHHHHHHGHHHGGGGGHHHHGHHHGGGGGGHHHHHHHHHHHGGGGGHHHHHHGHHHHHHHHHHHGGGHHGGGCDGGGGGGGGGGGGGGGGFGGGGGFGFGFFFFFF?FFFFFFFFFFFFFFFF/BFFFFFFFFFBFFFFFFFFFFFFFFF
@M05620:45:000000000-G6HP7:1:1101:20708:14670 1:N:0:124
TACCTGTACTGGGGAAGCATTTGAATATCCCCCCATGGTGATGGGGACGGAGAACTGCTCCATAAACACAGGCAACGTGCCTAACTTTCCCGGGAAGATGAAGTCAAAGAGCGACCACAGCTCTCGGAGGTTATTTTGCATCGGTGAGCCAGACAGAATGATCCGATGAGGGGTGCGAAACTATTTGAGGAAAGGAAGCACCTTTTTATTAAATTTACCTTTTAGCAATCGCCATTCCTACCCTAAAGATC
+
CCCDDFFFFFFFGGGGGGGGGGHHHHHHHHHGGGGHHHGHHHHHHGGGGGGGGHHHHHHHHHHHHHHHHHHHGHHHGHHHHHHHHHHHHHHGGGGGGHHHHHHHHHHHHHHHGGGGGHHHHHHHHGGGGGAHHHHHHHHHHHGGGGGGHHHHHGHHHHHHHHHHHGGGHHHGGEEGGFGGGGGGGGGGGGFFGGGGGGGGGFFFFFFFHFFFFFFFFFFFFFFFFFFFFFEFFFFFFFFFFFFFFFFFFFF
@M05620:45:000000000-G6HP7:1:1101:21466:14725 1:N:0:124
ATCTCTATCTCCTAAAAAGGAAGAAAGGGGAGGGAAGATCGGAAGAGCACACGTCTGAACTCCAGTCACTCTCGCGCATCTCGTATGCCGTCTTCTGCTTGAAAAAAACAAAACAAACAAAAGAGAAAATTGCTGTATGTCTGCTAGAGGAAAAGGGGAGATTGTCTAATTGATCCATTTTGAAAAGGTGTAGAGCACAATAAAAATGTGACAGTTAGTGGTACTGAAAATGCATATGTAGAGAAAGTTTG
+
BBBBBFFFFFFFGGGGGGGGGGHCFGHHGGGGGGFHGHHHHGGGGHHHHHHHGHHHGHHHHHHHHGHHHHHHHGGGGGGGHHHGGHHHHGGGHGHHHHHHHGHHHHGG/FG000//0/0?002/20110111111111111111111110<0000..-.-C/0000000:<0000000;000.0;:/.0/000000/9//000000.0900000000;00.90000////////////////////:////
@M05620:45:000000000-G6HP7:1:1101:2948:14745 1:N:0:124
AGATTACTGCAACAGTTCCCCCTGGACCTGGAAAAGTTTCTTGCCTGGCTTACAGAAGCTGAAACAACTGCCAATGTCCTACAGGATGCTACCCGTAAGGAAAGGCTCCTAGAAGACTCCAAGGGAGTAAAAGAGCTGATGAAACAATGGCAAGTAAGTCAGGCATTTCCGCTTTAGCACTCTTGTGGATCCAATTGAACAATTCTCAGCATTTGTACTTGTAACTGACAAGCCAGGGACAAAACAAAGAT
+
AAABCFFFBDFFGGFBFFGGGGGFGFFGGHHHHHHHGHHHHHHHHHHHHHHHHGFFGHHHHGHHHHGHHHHHFHHGFBGHFFFHHFHFHHHHHHGEEEFFGFFHHHHHGHHHHHHGGHHHHHHGGHGEHGHHHGHHHFDGFHHHHGHHFFFFGGGFFHHHFHHHHHHHHHEGGGGHHHHHHHHHHFFEFHHHGHHHHGFEFCHHHHHFHHGHHGCCGGHHHGHGHHHHHFFHHGFFGGGGEGEFFFGGGGF
@M05620:45:000000000-G6HP7:1:1101:2959:14764 1:N:0:124
AGATTACTGCAACAGTTCCCCCTGGACCTGGAAAAGTTTCTTGCCTGGCTTACAGAAGCTGAAACAACTGCCAATGTCCTACAGGATGCTACCCGTAAGGAAAGGCTCCTAGAAGACTCCAAGGGAGTAAAAGAGCTGATGAAACAATGGCAAGTAAGTCAGGCATTTCCGCTTTAGCACTCTTGTGGATCCAATTGAACAATTCTCAGCATTTGTACTTGTAACTGACAAGCCAGGGACAAAACAAAGAT
+
BB?BBF4DDFFFCGFAFGGGGGEFE4F4FFAAFHHHBFGHBGHFBGGHFFGHBGHHHHBFHHHBGFHHHHHGHHGHHHHHGHFFHFFFGGDHFFGEGGHHDHHGHCCGEBGHHHGHHHFHEGFGGEGEHHFHHGHHHHHHH2GHHHGHHHCCHGGGHFFD@GHHHBDHHDFGGDE1F1GFFHHHH=FA1CGCGHHFHFHFGCGGHH0DDHGHH=CCGHHHHFHFHHHFFHGHEAFAAEGGEGGGFEEGFFF
@M05620:45:000000000-G6HP7:1:1101:12386:14796 1:N:0:124
CATCCTGACCCTGAAGTACCCCGGCTTGATTTCTGACATTAGATCGGAAGAGCACACGTCTGAACTCCAGTCACTCTCGCGCATCTCGTATGCCGTCTTCTGCTTGAAAAAAAAAAAAAAAACCCAACCACCCCCCCCACCCCCCCCCCCCCACCACCCCCCCCCACCCACCACACCCCCCCCCCCCACACCACCCCCCGCCCCCCCCCCCCCCCCACCCACCCCCCCCCCCCCACCCCCCCACCCACCCC
+
DCCDDFFFFFFFGGGGGGGGGGGGGGGGHHHHHHHHHHHHHHHHHHGGGGHHHHHHHGHHHGHHHHHHHHGHHHHHHHGGGGGGGHHHFGHHHHGFGHGHHHHHHHHHHHHGGGGC<//--<..<...<C...-:;---:..=--9;;B>B--...;..-;9-:--9....;.:..:.--:-;-:-;-A9AA.;..-9--9-99--;@C-99-D-;-:...;..-@==-:-----9..-9---;:A:9..-
@M05620:45:000000000-G6HP7:1:1101:14251:14822 1:N:0:124
ATCTCTATCTCCTAAAAACCTGTTTAGATTTGGAGATAGACCTTCAGGTTTTTCATCATTTTCTGCATGAATTATACATTGACCACGTTCCAGCGTGGTCAGTTTGCAGCATTCTGTTATTTTGTTTGACAGAGTGTCTTGTTGAGAACATATGTAGGACATGATTTTTTCCTGCAACAGGGAAAATAAAGTATAAGTTTTAAAGATTTATTCTTTAATAAAGGATCTCAAAGCCAGCTTTAGAAAAAGGA
+
ABBCCFFFFFFFGGGGGGGGGGHHHHHHHHHHHHHHHHHHHHHHHHHHHHHGGHHHHHIHHIHHIHHHHGHHHGHHHHHHHHHHHHGHHHHHHHGFGGHHFHGHHHHGHHGHHHHHHHHHHHHHHHHHGHHHHHHHHHHHHHHHHHGHHHHGHHHHHHHHFHHHHHHHHGHHHHHHGHHHHGGHHHHHHHHGGHGHHHHHHGGGHHHHHGHHHFHHGGHHGFHHHHHHHGHGHGGHHGHHHGHHHGEGDGF
@M05620:45:000000000-G6HP7:1:1101:14235:14834 1:N:0:124
ATCTCTATCTCCTAAAAACCTGTTTAGATTTGGAGATAGACCTTCAGGTTTTTCATCATTTTCTGCATGAATTATACATTGACCACGTTCCAGCGTGGTCAGTTTGCAGCATTCTGTTATTTTGTTTGACAGAGTGTCTTGTTGAGAACATATGTAGGACATGATTTTTTCCTGCAACAGGGAAAATAAAGTATAAGTTTTAAAGATTTATTCTTTAATAAAGGATCTCAAAGCCAGCTTTAGAAAAAGGA
+
CDDDCFFFFFFFGGGGGGGGGGHHHHHHHHHHHHHHHHHHHHHHHHHHHHHGGHHHHIHHHHHHIHHHHHHHHHHHHHHHHHHHHHGHHHHHHHGGGGHHHHHHHHHHHHHHHHHHHHHHHHHHHHHHHGHHHHGHHHHHHHHHHHHHHHHHHHHHHHHHHHHHHHHHHGHHHHHHHHHHHGGHHHHHHHHHHHHHHHHHHHHHHHHHHHHHHHHHHHHHHHHHHHHHHHHHHHHHHGHHHHGFHHHHGGH
@M05620:45:000000000-G6HP7:1:1101:16716:14846 1:N:0:124
ATCTCTATCTCCTAAAAACCTGTTTAGATTTGGAGATAGACCTTCAGGTTTTTCATCATTTTCTGCATGAATTATACATTGACCACGTTCCAGCGTGGTCAGTTTGCAGCATTCTGTTATTTTGTTTGACAGAGTGTCTTGTTGAGAACATATGTAGGACATGATTTTTTCCTGCAACAGGGAAAATAAAGTATAAGTTTTAAAGATTTATTCTTTAATAAAGGATCTCAAAGCCAGCTTTAGAAAAAGGA
+
CCCCCFFFFFFFGGGGGGGGGGHHHHHHHHHHHHHHHHHHHHHHHHHHHHHGGHHHHHHHHHHHHHHHHHHHHHHHHHHHHHHHHHGHHHHFHHGGGGHHHHHHHHHHHHHHHHHHHHHHHHHHHHHHHHHHHHHHHHHHHHHHHHHHHHHHHHHGHHHHHHHHHHHHHGHHHHHHHHHHHGGHHHHHGHHHHHHHHHHHHHHHHHHHHHHHHHHHH0GHHHHHHHHHHHHFFHHHHGHHHHHFHHHHGFG
@M05620:45:000000000-G6HP7:1:1101:24796:14854 1:N:0:124
TACCTGTACTGGGGAAGCATTTGAATATCCCCCCATGGTGATGGGGACGGAGAACTGCTCCATAAACACAGGCAACGTGCCTAACTTTCCCGGGAAGATGAAGTCAAAGAGCGACCACAGCTCTCGGAGGTTATTTTGCATCGGTGAGCCAGACAGAATGATCCGATGAGGGGTGCGAAACTATTTGAGGAAAGGAAGCACCTTTTTATTAAATTTACCTTTTAGCAATCGCCATTCCTACCCTAAAGATC
+
CCCCCFFFFFFFGGGGGGGGGGHHHHHHHHHGGGGHHHHHHHHHHGGGGGGGGHHHHHHHHHHHHHHHHHHHGHHHGHHHHHGHHHHHHHHGGGGGGGHHGHHHHHHHHHHHGGGGGHHHHHHHHGGGGGGHHHHHHHHHHHGGGGGHHHHHHGHHGHHHHHHHHGGGHHGGGGGGGGGGGGGGGGGGGGFGGGGGGGGGGFFFFFFFFFFFFFFFFFFFFFFFFFFFFFFFFFFFFFFFFFFFFFFFFFF
@M05620:45:000000000-G6HP7:1:1101:2822:14927 1:N:0:124
AGATTACTGCAACAGTTCCCCCTGGACCTGGAAAAGTTTCTTGCCTGGCTTACAGAAGCTGAAACAACTGCCAATGTCCTACAGGATGCTACCCGTAAGGAAAGGCTCCTAGAAGACTCCAAGGGAGTAAAAGAGCTGATGAAACAATGGCAAGTAAGTCAGGCATTTCCGCTTTAGCACTCTTGTGGATCCAATTGAACAATTCTCAGCATTTGTACTTGTAACTGACAAGCCAGGGACAAAACAAAGAT
+
3AA3>D4FBBBFFCCBBBFGG?EFFAABGGHGFHGGFFHGHHFG3FFGGHHGHHFFFGHHHHBDBBCGGHBGFEHEADBGFGFFFEGFFFHHHHEEEEGGECCFFFG??FGGFFHFGH3F?3GGGEG?EFFHHEHFGHEBGHHFB?EHHHCGHGHFEH2FFHCGAGGHGGEDFGGGHDDFGHHHH1FEFHF>1CBDDFB<0<DBGHH<D/<GFCCCGGHHHFC0GFHC/00G:;9A?DE.?FFFF9A?//0
@M05620:45:000000000-G6HP7:1:1101:4796:14935 1:N:0:124
TACCTGTACTGGGGAAGCATTTGAATATCCCCCCATGGTGATGGGGACGGAGAACTGCTCCATAAACACAGGCAACGTGCCTAACTTTCCCGGGAAGATGAAGTCAAAGAGCGACCACAGCTCTCGGAGGTTATTTTGCATCGGTGAGCCAGACAGAATGATCCGATGAGGGGTGCGAAACTATTTGAGGAAAGGAAGCACCTTTTTATTAAATTTACCTTTTAGCAATCGCCATTCCTACCCTAAAGATC
+
AAAABFFFFFFFGGFCEGCGGGFFFGFHHHHGGGGHHHFGHHFHGGGFEEEFG1GHHHHHHFHFHHHHHHHGGHCHGH1FHHGFHHHHHHHGGGGCEHHHGGGHHHFFHHHHGGGGGHHHHHHHHGGGGGGHFHHHHHHHHHGGGGGHHHHHHGEHBFHHHHHHE.EDHHE??ACE-CB?GGFGGGGGEFBB/9?CCFEEFEFBFFFFFFFF/FFFFFBFFFFFBFFFFFAEDDEFFFFFF9;FBBFBFFF
@M05620:45:000000000-G6HP7:1:1101:2840:14939 1:N:0:124
AGATTACTGCAACAGTTCCCCCTGGACCTGGAAAAGTTTCTTGCCTGGCTTACAGAAGCTGAAACAACTGCCAATGTCCTACAGGATGCTACCCGTAAGGAAAGGCTCCTAGAAGACTCCAAGGGAGTAAAAGAGCTGATGAAACAATGGCAAGTAAGTCAGGCATTTCCGCTTTAGCACTCTTGTGGATCCAATTGAACAATTCTCAGCATTTGTACTTGTAACTGACAAGCCAGGGACAAAACAAAGAT
+
BCCCCFFFFFFFGGGGGGGGGGGGHHHHHHHHHHHHGHHHHHHHHHHHHHHHHHHHHHHHHHHHHHHHHHHHHHHHHHHHHHHHHHHHHHHHHHGGGGHHHHHHHHHHGHHHHHHGHHHHHHHGGHGGHGHHHGHHHHGHHHHHHHHHHHHHHGHHHHHHHHGHHHHHHHGGGGGHHHHHHHHHHHHGHHHHGHHHHHGGGGHHHHHHHHHHHGHHHHHHHGHHHHHGHGHHHGGGGGGGGGGGGGGGGGF
@M05620:45:000000000-G6HP7:1:1101:2825:14949 1:N:0:124
AGATTACTGCAACAGTTCCCCCTGGACCTGGAAAAGTTTCTTGCCTGGCTTACAGAAGCTGAAACAACTGCCAATGTCCTACAGGATGCTACCCGTAAGGAAAGGCTCCTAGAAGACTCCAAGGGAGTAAAAGAGCTGATGAAACAATGGCAAGTAAGTCAGGCATTTCCGCTTTAGCACTCTTGTGGATCCAATTGAACAATTCTCAGCATTTGTACTTGTAACTGACAAGCCAGGGACAAAACAAAGAT
+
3AAAAFFFDDDDGGGGGFGGGGGFGFFGHHHHHHFHGHHFHHHFFHHGFHHHHHBEGGHHHGGFFFEGHHBGFHHGFDFHHHHHHFFFGHHGHHF>E1BFFFFGHGGGGHHHHFHEFGGHFGHGGHGEGFFHHGHFHHEHDGGFGBAGHHFFGGFGFGGFHGGFEHHHHH?CCFGGHHFFFHHHHFFGFHHHFGHHHFBGFGHHDGGDGBBGGHCCGBGHHHHGCGGC/:CGAABAEGE;AFFFAAEFBFC
@M05620:45:000000000-G6HP7:1:1101:21364:14950 1:N:0:124
ATCTCTATCTCCTAAAAACCTGTTTAGATTTGGAGATAGACCTTCAGGTTTTTCATCATTTTCTGCATGAATTATACATTGACCACGTTCCAGCGTGGTCAGTTTGCAGCATTCTGTTATTTTGTTTGACAGAGTGTCTTGTTGAGAACATATGTAGGACATGATTTTTTCCTGCAACAGGGAAAATAAAGTATAAGTTTTAAAGATTTATTCTTTAATAAAGGATCTCAAAGCCAGCTTTAGAAAAAGGA
+
ABBBBFFFFFFFGGGGGGGGGGHHHHHHHHHHHHHHHHHHHHHHHHHHHHHGGHHHHHHHHHHHHHHGHHHHHHHHHHHHHHGHHHGHHHHHHHGGGGHHHHHHHHHHHHHHHHHHHHHHHHHHHHHHHHHHHHGHHHHHHHHHFHGHHHHHHHHHHHHHHHHHHHHHHGHHHHHHHHHHHGGHHHHHHHHHHHHHHGHHHHHHHHHHHHHHHHHHHHHHHHHHHHHHHGGHHHHHHGHHHHHEGHHHGGH
@M05620:45:000000000-G6HP7:1:1101:4783:14951 1:N:0:124
TACCTGTACTGGGGAAGCATTTGAATATCCCCCCATGGTGATGGGGACGGAGAACTGCTCCATAAACACAGGCAACGTGCCTAACTTTCCCGGGAAGATGAAGTCAAAGAGCGACCACAGCTCTCGGAGGTTATTTTGCATCGGTGAGCCAGACAGAATGATCCGATGAGGGGTGCGAAACTATTTGAGGAAAGGAAGCACCTTTTTATTAAATTTACCTTTTAGCAATCGCCATTCCTACCCTAAAGATC
+
DDCDDFFFFFFFGGGGGGGGGGHHHHHHHHHGGGGHHHHHHHHHHGGGGGGGGHHHHHHHHHHHHHHHHHHHGHHHGHHHHHHHHHHHHHHGGGGGGHHHHHHHHHHHHHHHGGGGGHHHHHHHHGGGGGGHHHHHHHHHHHGGGGGHHHHHHGHHHHHHHHHHHGGGHHHGGGFGGGGGGGGGGHHGGFFGGGGGGGGGGFFFFFFFHHFFFFFFHFFFFFFFFFHFFFFFFFFFFFFHFFFFFFFFFFF
@M05620:45:000000000-G6HP7:1:1101:2859:14951 1:N:0:124
AGATTACTGCAACAGTTCCCCCTGGACCTGGAAAAGTTTCTTGCCTGGCTTACAGAAGCTGAAACAACTGCCAATGTCCTACAGGATGCTACCCGTAAGGAAAGGCTCCTAGAAGACTCCAAGGGAGTAAAAGAGCTGATGAAACAATGGCAAGTAAGTCAGGCATTTCCGCTTTAGCACTCTTGTGGATCCAATTGAACAATTCTCAGCATTTGTACTTGTAACTGACAAGCCAGGGACAAAACAAAGAT
+
BBBBBFFFFFFFGGGGGGGGGGGGHHHHHHFHGHHHHHHHHHHHHHHAGHHHHHHHHHGHHHHHHHHHHHHHHHHHHHHHHHHHFHHHHHGHHHGGGCHFHHGFCGHHGHHGHHFFHHHHHHFEFHGGFFHHHGHHHHHHHHGHHHHHHHHHHGHHHHHHHFGFGHHHHHGGGGGH1FGHHHHHGHHCHHHHHGHHGHHFFCGHHHHH0GHHHHHHHCGH0CGBHHHFHHHGGEFAADFGG.BFGGEFFC=
@M05620:45:000000000-G6HP7:1:1101:21379:14960 1:N:0:124
ATCTCTATCTCCTAAAAACCTGTTTAGATTTGGAGATAGACCTTCAGGTTTTTCATCATTTTCTGCATGAATTATACATTGACCACGTTCCAGCGTGGTCAGTTTGCAGCATTCTGTTATTTTGTTTGACAGAGTGTCTTGTTGAGAACATATGTAGGACATGATTTTTTCCTGCAACAGGGAAAATAAAGTATAAGTTTTAAAGATTTATTCTTTAATAAAGGATCTCAAAGCCAGCTTTAGAAAAAGGA
+
BCCDDFFFFFFFGGGGGGGGGGHHHHHHHHHHHHHHHHHGHHHHHHHHHHHGGHHHHIHHHHIHIHHHHHHHHHHHHHHHHHHHHHGHHHHHHHGGGGHHHHHHHHHHHHHHHHHHHHHHHHHHHHHHHHHHHHGHHHHHHHHHHHHHHHHHHHHHHHHHHHHHHHHHHGHHHHHHHHHHHGGHHHHHHHHHHHHHHGHHHHHHHHHHHHHHHHHHHHHHHHHHHHHHHHHHHHHHHGHHHHHFHHHHGGH
@M05620:45:000000000-G6HP7:1:1101:21804:14965 1:N:0:124
ATCTCTATCTCCTAAAAACCTGTTTAGATTTGGAGATAGACCTTCAGGTTTTTCATCATTTTCTGCATGAATTATACATTGACCACGTTCCAGCGTGGTCAGTTTGCAGCATTCTGTTATTTTGTTTGACAGAGTGTCTTGTTGAGAACATATGTAGGACATGATTTTTTCCTGCAACAGGGAAAATAAAGTATAAGTTTTAAAGATTTATTCTTTAATAAAGGATCTCAAAGCCAGCTTTAGAAAAAGGA
+
ABCCCFFFFFFFGGGGGGGGGGHHHHHHHHHHHHHHHHHHHHHHHHHHHHHGGHHHHHHHHHHHHHHHHHHHHHHHHHHHHHHHHHGHHHHHHHGGGGHHHHHHHHHHHHHHHHHHHHHHHHHHHHHHHHHHHHHHHHHHHHHHHHGHHHHHHHHHHHHHHHHFHHHHHGHHHHHHHHHHHGGHHHGHHHHGGHHHHGHHHHHHHHHHHHHHHHHHHHHHHGHHHHGHHGHHHHHHHGHHHHHFHGHGGGH
@M05620:45:000000000-G6HP7:1:1101:4784:14970 1:N:0:124
TACCTGTACTGGGGAAGCATTTGAATATCCCCCCATGGTGATGGGGACGGAGAACTGCTCCATAAACACAGGCAACGTGCCTAACTTTCCCGGGAAGATGAAGTCAAAGAGCGACCACAGCTCTCGGAGGTTATTTTGCATCGGTGAGCCAGACAGAATGATCCGATGAGGGGTGCGAAACTATTTGAGGAAAGGAAGCACCTTTTTATTAAATTTACCTTTTAGCAATCGCCATTCCTACCCTAAAGATC
+
CCCCCFFFFFFFGGGGGGBGGGHHHHGHHHHGGGGHHHHHHHHHHGGGGGGGGHHHHHHHHHHHHHHHHHHHGHHHGHHHHHHHHHHHHGHGGGEGGGHHHHHHHHHFHHHHGGGGGHHHHHHHHGGGGGDHHHHHHHHFHHGGGGGHHHHHHGHGCGHHHHHHHGGGGHHGGGGGGDDGGGFGGGGGEFFGFFFGGGGGGFFFFFFEFFFFFFFFFFFFFFFEFFFBFFFFFFFFFFFFFFFFFFBFFFF
@M05620:45:000000000-G6HP7:1:1101:21370:14979 1:N:0:124
ATCTCTATCTCCTAAAAACCTGTTTAGATTTGGAGATAGACCTTCAGGTTTTTCATCATTTTCTGCATGAATTATACATTGACCACGTTCCAGCGTGGTCAGTTTGCAGCATTCTGTTATTTTGTTTGACAGAGTGTCTTGTTGAGAACATATGTAGGACATGATTTTTTCCTGCAACAGGGAAAATAAAGTATAAGTTTTAAAGATTTATTCTTTAATAAAGGATCTCAAAGCCAGCTTTAGAAAAAGGA
+
CCCCCFFFFFFFGGGGGGGGGGHHHHHHHHHHHHHHHHHHHHHHHHHHHHHGGHHHHHHHHHHHIHHHHHHHHHHHHHHHHHHHHHGHHHHHHHGGGGHHHHHHHHHHHHHHHHHHHHHHHHHHHHHHHHHHHHHHHHHHHHHHHHHHHHHHHHHHHHHHHHHHHHHHHGHHHHHHHHHHHGGHHHHHFHHHGHHHHHHHHHHHHHHHHHHHHHHHHHHHFHHHGHHHHHHHHHHHHGHHHHHGHHHHGGH
@M05620:45:000000000-G6HP7:1:1101:21817:14979 1:N:0:124
ATCTCTATCTCCTAAAAACCTGTTTAGATTTGGAGATAGACCTTCAGGTTTTTCATCATTTTCTGCATGAATTATACATTGACCACGTTCCAGCGTGGTCAGTTTGCAGCATTCTGTTATTTTGTTTGACAGAGTGTCTTGTTGAGAACATATGTAGGACATGATTTTTTCCTGCAACAGGGAAAATAAAGTATAAGTTTTAAAGATTTATTCTTTAATAAAGGATCTCAAAGCCAGCTTTAGAAAAAGGA
+
CDDDDFFFFFFFGGGGGGGGGGHHHHHHHHHHHHHHHHHHHHHHHHHHHHHGGHHHHIHHHHIIIHHHHHHHHHHHHHHHHHHHHHGHHHHHHHGGGGHHHHHHHHHHHHHHHHHHHHHHHHHHHHHHHHHHHHHHHHHHHHHHHHHHHHHHHHHHHGHHHHHHHHHHHGHHHHHHHHHHHGGHHHHHHHHHHHHHHGHHHHHHHHHHHHHHHHHHHHHHHHGHHHHHHHHHHHHHHGHHHHHHHHHHGGH
@M05620:45:000000000-G6HP7:1:1101:19745:15009 1:N:0:124
ATCTTATCTCCTAAAAACCTGTTTAGATTTGGAGATAGACCTTCAGGTTTTTCATCATTTTCTGCATGAATTATACATTGACCACGTTCCAGCGTGGTCAGTTTGCAGCATTCTGTTATTTTGTTTGACAGAGTGTCTTGTTGAGAACATATGTAGGACATGATTTTTTCCTGCAACAGGGAAAATAAAGTATAAGTTTTAAAGATTTATTCTTTAATAAAGGATCTCAAAGCCAGCTTTAGAAAAAGGAA
+
BCCCCFFFFFFFGGGGGGGGGGHHFHHHHHHHHHHHHHHHHHHHHHHHHHGGHGHHHHHHHHHHHHHHHHHHGHHHHHHHHHHHHGHHHHHHHGEFFHHHHHHHHHHHHHHHHHHHHHHHHHFHHHHHHHHHHHHHHHHHHHHHHHHHGHHHHGHHHHHHHHHHHHHHGHHHHHGHHHHHGGGHHHHHHHGHHHFGGHHHHGHHHHHHGHHHHHHHHGHHHHFHHHHHHHGGHGFHGHHHHHHHHHHGGGG
@M05620:45:000000000-G6HP7:1:1101:19724:15015 1:N:0:124
ATCTTATCTCCTAAAAACCTGTTTAGATTTGGAGATAGACCTTCAGGTTTTTCATCATTTTCTGCATGAATTATACATTGACCACGTTCCAGCGTGGTCAGTTTGCAGCATTCTGTTATTTTGTTTGACAGAGTGTCTTGTTGAGAACATATGTAGGACATGATTTTTTCCTGCAACAGGGAAAATAAAGTATAAGTTTTAAAGATTTATTCTTTAATAAAGGATCTCAAAGCCAGCTTTAGAAAAAGGAA
+
AAAAAFFFFFFFGGGGDEGFCBGF3F1BDGHFHGHHHF1FEGHHGEHHGHGGHHHHHHFHHHGGHHFG1AFFGGHHBFEAGGGGEEHHHFG1GEEC/FDDG@GHHHGFGEFGHFHHFFGEGGHHHGHFHHHHHEGB>GGFHHHHHHGFFHEGFGFGFFGFFGGFFHHHCHFFFC0GHGHHGE0CCGGHGHDDGHF1>GGDGGD=BGFGHGGHHHHFHB<<<0<GHHHHHHHHHHGHGGHGHHGHHHHGGHF
@M05620:45:000000000-G6HP7:1:1101:19737:15027 1:N:0:124
ATCTTATCTCCTAAAAACCTGTTTAGATTTGGAGATAGACCTTCAGGTTTTTCATCATTTTCTGCATGAATTATACATTGACCACGTTCCAGCGTGGTCAGTTTGCAGCATTCTGTTATTTTGTTTGACAGAGTGTCTTGTTGAGAACATATGTAGGACATGATTTTTTCCTGCAACAGGGAAAATAAAGTATAAGTTTTAAAGATTTATTCTTTAATAAAGGATCTCAAAGCCAGCTTTAGAAAAAGGAA
+
BBBBBFFFFFFFGGGGGGGGGGHHBGHHHHHHHHHHHHHHHHHHHHHHHHGGHHHHHHHHHHHHHHHHEGHHHHHHHHHHBGHHHGHHHHHHHGGGGHHHHHHHHHHHHHHHHHHHHHHHHHHHHHHHHHHHHHHHHHHHHHHHHHHHHHHHHHHHHHHHHHHHHHHHGHHHHHHHHHHHGGHHHHHHGHGHGHHHFHHHHHHHHHHHHHHHHHHHGGHHFGFGHHHHHHHHHHHFGHHHHHEGHHGGCFF
@M05620:45:000000000-G6HP7:1:1101:22241:15032 1:N:0:124
CATCCTGACCCTGAAGTACCCCGGCTTGATTTCTGACATTAGATCGGAAGAGCACACGTCTGAACTCCAGTCACTCTCGCGCATCTCGTATGCCGTCTTCTGCTTGAAAAAAAAAAAAATACTTCATCCCTCTTCCCCCCTTCCCCCCCCAGCCCACCGCTCTCCTCTACCTCCCATTCATCACTATCCCCCCCCTACCTCCTCCCTTCCTTTCCCCCTACCTTTTCTTTCCCTCTTTATTTCTTCCTTTT
+
CDDDDFFFFFFFGGGGGGGGGGGGGGGGHHHHHHHHHHHHHHHHHHGGGGHHHHHHHGHHHGHHHHHHHHHHHHHHHHGGGGGFGHHFGGHHHHGGGHGHHHHGHHHHHHHGGGGB>//01111<1111>1001>>GG??-./;C:DGAA-......:.-9-.;B0/:00:0:../:0;00:0:0000/0;.-:--...0:;:/;A/::/0;0:BF/.-.;:000::000:;00::0B0:00000::0;00
@M05620:45:000000000-G6HP7:1:1101:19683:15143 1:N:0:124
AGATTACTGCAACAGTTCCCCCTGGACCTGGAAAAGTTTCTTGCCTGGCTTACAGAAGCTGAAACAACTGCCAATGTCCTACAGGATGCTACCCGTAAGGAAAGGCTCCTAGAAGACTCCAAGGGAGTAAAAGAGCTGATGAAACAATGGCAAGTAAGTCAGGCATTTCCGCTTTAGCACTCTTGTGGATCCAATTGAACAATTCTCAGCATTTGTACTTGTAACTGACAAGCCAGGGACAAAACAAAGAT
+
AAABBFFFFFFFGGGGGGGGGGGGFHHHHHHHHHHHHHHHHHHHHHHHHHHHHHHHHHHHHHHHHHHHHHHHHHHHHHHHHHHHHHHHHHHHHHGGGEHGHHHHHHHHGHHHHGHHHHHHHHFGGHGGHHHHHGHGHHHHHGHHHHHHHGHHHGHHHHHHHGHHHHHGHHGGGGGHEHGHHHHHHGHGHHHHHHHHHHGFGHHHHHHHHHHHHHHHHHHHHFHHHHHHGGGHHGGGGGGGGGEFGGGGGGG
@M05620:45:000000000-G6HP7:1:1101:18122:15165 1:N:0:124
TACCTGTACTGGGGAAGCATTTGAATATCCCCCCATGGTGATGGGGACGGAGAACTGCTCCATAAACACAGGCAACGTGCCTAACTTTCCCGGGAAGATGAAGTCAAAGAGCGACCACAGCTCTCGGAGGTTATTTTGCATCGGTGAGCCAGACAGAATGATCCGATGAGGGGTGCGAAACTATTTGAGGAAAGGAAGCACCTTTTTATTAAATTTACCTTTTAGCAATCGCCATTCCTACCCTAAAGATC
+
CCCCCFFFFFFFGGGGGGGGGGHHHHHHHHHGGGGHHHHHHHHHHGGGGGGGGHHHHHHHHHHHHHHHHHHHGHHHGHHHHHHHHHHHHGHGGGGGGHHHHHHHHHHHHHHHGGGGGHHHHHHHHGGGGGEHHHHHHHHHHHGGGGGHHHHHHGHHGHHHHHHHHGGGHHHGGEGGGGAGGGGGGGGGGGFGGGGGGGGGFFFFFFFFFFFFFFFFFFFFFFFFFFFFFFFFFFFFFFFFFFFFFFFFFFF
@M05620:45:000000000-G6HP7:1:1101:19442:15221 1:N:0:124
CATCCTGACCCTGAAGTACCCCGGCTTGATTTCTGACATTAGATCGGAAGAGCACACGTCTGAACTCCAGTCACTCTCGCGCATCTCGTATGCCGTCTTCTGCTTGAACAAAAAAAAATATCAACAATCGTTCTTTCTTTGCGTAATCAACGAGCCACCTTAAATAAGCCGGTTTCAACTAAGTCCGGCTTATTCTTTCATGATTTTGTATCCGCCTTTCTGCTTCTCACATACTCTCTCCTCCCCTGCCC
+
CCCCCFFFFFFFGGGGGGGGGGGGGGGGHHHGHHHGHHHHCGHHHHGCEEFHHHHHHGHHHGFHHHHHHHHHHHHHHHGGGGEFGDHHGGHGHHGGGHGHHHHHHHCH3?F0BGF//>02222>22/11/</?/<?<1?11<-<...>11<<<.-<<CH.00;000;00/-::.;0;;0B9B/CF0.----/0;;0;0BB0;;0;;9/::/;/..:A9/;9///;//:B///;B/B/B//;/B/;.;..A.
@M05620:45:000000000-G6HP7:1:1101:16736:15242 1:N:0:124
CATCCTGACCCTGAAGTACCCCGGCTTGATTTCTGACATTAGATCGGAAGAGCACACGTCTGAACTCCAGTCACTCTCGCGCATCTCGTATGCCGTCTTCTGCTTGAAAAAAAAAAAAAAACTAAATCCCATAACCCCACTACCCCCCCCGTCCCTCCGCACCAACCTTCCGCCGCTCAATCTGTGCCTCCACCTGGACGCCTCCCGGCCAGTCGACACTCATGGTCTTGCCCTCTATCGTTCGTACGTGC
+
CCCCCFFFFFFFGGGGGGGGGGGGGGGGHHHHHHHGHHHHHHHHHHGGGGHHHHHHHGHHHGHHHHHHHHHHHHHHHHGGGGGGGHHHGGHHHHGFGHGGHHHGHHFFHHHGGGGD<</->.1=<0000<00/000...:./:/:.----9:9:.0/;..---..../0:/..:--;-.00;000;;00:9/:.././.--9.9.:.----.00..-.-0:/000090000900./0909/.;;./.-//.
@M05620:45:000000000-G6HP7:1:1101:7563:15243 1:N:0:124
AGATTACTGCAACAGTTCCCCCTGGACCTGGAAAAGTTTCTTGCCTGGCTTACAGAAGCTGAAACAACTGCCAATGTCCTACAGGATGCTACCCGTAAGGAAAGGCTCCTAGAAGACTCCAAGGGAGTAAAAGAGCTGATGAAACAATGGCAAGTAAGTCAGGCATTTCCGCTTTAGCACTCTTGTGGATCCAATTGAACAATTCTCAGCATTTGTACTTGTAACTGACAAGCCAGGGACAAAACAAAGAT
+
BBBCCFFFFFFFGGGGGGGGGGGGHHHHHHHHHHHHHHHHHHHHHHHHHHHHHHHHHHHHHHHHHHHHHHHHHHHHHHHHHHHHGGHHHHHHHHGGGGHHHHHHHHHHGHHHHHHHHHHHHFHGGHGGHHHHHGHHHHGHHHHHHHHHHGHHHGHHHHHHHHHHHHHHHHGGGGGHHHHHHHHHHGHGHHHHHHHHHGHGHHHHHHHHHHHHHGHHHHHHHGHHHHHFHHHHEGGGGGGGGGGGGGGGGGG
@M05620:45:000000000-G6HP7:1:1101:15376:15364 1:N:0:124
CATCCTGACCCTGAAGTACCCCGGCTTGATTTCTGACATTAGATCGGAAGAGCACACGTCTGAACTCCAGTCACTCTCGCGCATCTCGTATGCCGTCTTCTGCTTGAAAAAAAAAAAAAACAAAACAATGAATATGTGTTGCCTAATATTAAAACTAAATATATTAGGATAAATAAGATAAACGAAAGGTAGAGATAAGATCGTATAGAGAGAGCGGTAAGAGATGGCAATTAAATATAGCATAGAACTAT
+
CDDDDFFFFFFFGGGGGGGGGGGGGGGGHHHHHHHHHHHHHHGHHHGAFFHHHHHHHGHHHGHHHHHHHHHHHHHHHHGGGGGGGHHEGGHHHHGGGHGHHHHHHHHHBGH/BDG/<>/<..>000..00000=00000/.00000000:0000<000<000<0<00000000<<00000000......0000000000000././00000....-<...000/000//000000<000000000000<:0
@M05620:45:000000000-G6HP7:1:1101:13298:15367 1:N:0:124
ATCTCTATCTCCTAAAAAGGAAGAAAGGGGAGGGAAGATCGGAAGAGCACACGTCTGAACTCCAGTCACTCTCGCGCATCTCGTATGCCGTCTTCTGCTTGAAAAAAAAAAAAAAAAAAAAATAGAGAAAATAAACAGAATGACTTATAAAAAATAAATAATAAAGATAAATAAAATGAGTGAGAAATAAGAATCTATAGAATAAAGAAGTTACAGAGGGAAAACGGTACAACGCACGGATACAGTACGAA
+
CCCCCFFFFFFFGGGGGGGGGGHGGHHHGGGGGGGHGHHHHGGGGHHHHHHHGHHHGHGHHHHHHHHHHHHHHGGEEEEEGHHGGHHHHGFGHGHHHHHHHGHHHHGGGGG>><--------.00000///000000///0090000000090-.0000;////9///////9////////////9//9///9///////9///////.//;/;////.....//-..../9/-------..//////...
@M05620:45:000000000-G6HP7:1:1101:1932:15428 1:N:0:124
AAACCAAGCAGACACTCACCAGAAGACATGAGGTCAGCTAGATCGGACGAGCACACGTCTGAACTCCAGTCACTCTCGCGCATCTCGTATGCCGTCTTCTGCTTGAAAAAAAAAAAAATCAAACGAGTCAAACCCCAGAGCCCCTCTTTGACAACCTATATCAGACCAAGAACCATGTAATAGGTCATCTAGTATTCTAGGTCACCGACGACGAGTGAATGAAATTGTTAGTGGTGTGTAAAATCTCCACG
+
BBBBBBB@AFCFGGGGGGGGGGHFGHHHHFGFFFFGFGHH3FGHFAE2AEEEEHHHAFGGFGHHHHHHGHHHHHHHHGGEGGFGHHHFEHFGHFFFHGHHGHHHHEHHBHG/B<C>/<011111..../0000<..<.../...../0000000..//0000000/./.../9..00000990000900000;//9///////9//.9-------..///////9/////9//./....//////////9.
@M05620:45:000000000-G6HP7:1:1101:1913:15436 1:N:0:124
AAACCAAGCAGACACTCACCAGAAGACATGAGGCCAGCTAGATCGGAAGAGCACACGTCTGAACTCCAGTCACTCTCGCGCATATCGTATGCCGTCTTCTGCTTGAAAAAAAAAACCAGTGCTGCTTACCGACGCCCCCCTGAACCCCAAGGCCACCAGAGAGAAGCTCACTCATGTGCGGCTCGGCCGACGCCCCTGCTCCTCCCTTCCTTCCCCCTGTCTCTTTCCGCCCACCCTCACTTCTGACACTC
+
AA1AA11BAFFB1G1FAGGGC0ABBB0B1E1FF0B0ABB1BB21AA//AABFBBG0ABEEFDHBE1FAGGGGHFF11>CE//B/2B/000FF1E>/BFBFFF11B0>F1EC<CC/////@@B21?<1FFCCC/--<<-<-C./0/;:E....;......../../9/;000;;/00;90.-;9--9----9---;-;-9////-/:-;;:F///;F---;://;9B9/--9---9-;---;;B///////;
@M05620:45:000000000-G6HP7:1:1101:12222:15439 1:N:0:124
ATCTCTATCTCCTAAAAACCTGTTTAGATTTGGAGATAGACCTTCAGGTTTTTCATCATTTTCTGCATGAATTATACATTGACCACGTTCCAGCGTGGTCAGTTTGCAGCATTCTGTTATTTTGTTTGACAGAGTGTCTTGTTGAGAACATATGTAGGACATGATTTTTTCCTGCAACAGGGAAAATAAAGTATAAGTTTTAAAGATTTATTCTTTAATAAAGGATCTCAAAGCCAGCTTTAGAAAAAGGA
+
BBCCCFFFFFFFGGGGGGGGGGHHHHHHHHHHHHHHHHHHHHHHHHHHHHHGGHHHHHHHHHHHHHHHHHHHHHHHHHHHHHHHHHGHHHHHHHGFGEGHHHHHHHHHHHHHHHHHHGFHHHHHGHHHHHHHHHGHHHHHHHHHHHHHHHHHHHHHHHHHHHHHHHHHHGHHHHHHHHHHHGGHHHHHHHHHHHHHHFHHHHHHHHHHHHHHHHHHHHHHHGHHHHHHHHHHHHHHHGHHHHGGHHHHGGH
@M05620:45:000000000-G6HP7:1:1101:18692:15447 1:N:0:124
AGATTACTGCAACAGTTCCCCCTGGACCTGGAAAAGTTTCTTGCCTGGCTTACAGAAGCTGAAACAACTGCCAATGTCCTACAGGATGCTACCCGTAAGGAAAGGCTCCTAGAAGACTCCAAGGGAGTAAAAGAGCTGATGAAACAATGGCAAGTAAGTCAGGCATTTCCGCTTTAGCACTCTTGTGGATCCAATTGAACAATTCTCAGCATTTGTACTTGTAACTGACAAGCCAGGGACAAAACAAAGAT
+
BBBBCFFFFFFFGGGFGGGGGGGGHHHHHHHHHHHHGHHHHHHHHHHHHHHHHHHHHHHHHHHHHHHHHHHHHHHHHHHHHHHHHHHHHHHHHHGGCGHHHHHHHHHHGHHHHHHHHHHHHHHGGGGFHHHHHGHHHHGHHHHHHHHHHHHHHGHHHHHHHHHHHHHHHHGGGGGHHHHHHHHHHHHGHHHHHHHHHGGGFGHHHHHHHHHHHHHHHHHHHHHHHHHGHHGHHGFGGGGGE<BFGGGGGGB
@M05620:45:000000000-G6HP7:1:1101:18712:15450 1:N:0:124
AGATTACTGCAACAGTTCCCCCTGGACCTGGAAAAGTTTCTTGCCTGGCTTACAGAAGCTGAAACAACTGCCAATGTCCTACAGGATGCTACCCGTAAGGAAAGGCTCCTAGAAGACTCCAAGGGAGTAAAAGAGCTGATGAAACAATGGCAAGTAAGTCAGGCATTTCCGCTTTAGCACTCTTGTGGATCCAATTGAACAATTCTCAGCATTTGTACTTGTAACTGACAAGCCAGGGACAAAACAAAGAT
+
>>>AAFFFFFFFGGFBGFGGGGGGHFHHHHHGFHHHBFHGHHHHHHHHHGHBGHHHHHHHGGHHHHHHFHHHGHHFHHHHHGGHHGHFHHHGGHGGCGHHHFHHHHGHGHGHHGHHHHHHHFFFGHGECFHHHGHHHGHGHHFHHHFGHHFGFG>FHHHHHDFGEHHGHHGGEDEGHHHHGHHHHGFGGHHHGHGHHGGHH/<DGHHHHHHHH<;=;0<CGGFHGHFFCGGFGEFF.AGGE.B;AECFFFF
@M05620:45:000000000-G6HP7:1:1101:27584:15456 1:N:0:124
ATCTCTATCTCCTAAAAACCTGTTTAGATTTGGAGATAGACCTTCAGGTTTTTCATCATTTTCTGCATGAATTATACATTGACCACGTTCCAGCGTGGTCAGTTTGCAGCATTCTGTTATTTTGTTTGACAGAGTGTCTTGTTGAGAACATATGTAGGACATGATTTTTTCCTGCAACAGGGAAAATAAAGTATAAGTTTTAAAGATTTATTCTTTAATAAAGGATCTCAAAGCCAGCTTTAGAAAAAGGA
+
EEEEEFFFFFFFGGGGGGGGGGHHHHHHHHHHHHHHHHHHHHHHHHHHHHHGGHHHHIHHHHIHHHHHHHHHHHHHHHHHHHHHHHGHHHHHHHGGGGHHHHHHHHHHHHHHHHHHHHHHHHHHHHHHHHHHHHHHHHHHHHHHHHHHHHHHHHHHHHHHHHHHHHHHHGHHHHHHHHHHHGGHHHHHHHHHHHHHHHHHHHHHHHHHHHHHHHHHHHHHHHHHHHHHHHHHHHHHHGHHHHGHHHHHGGH
@M05620:45:000000000-G6HP7:1:1101:5968:15474 1:N:0:124
CATCCTGACCCTGAAGTACCCCGGCTTGATTTCTGACATTAGATCGGAAGAGCACACGTCTGAACTCCAGTCACTCTCGCGCATCTCGTATGCCGTCTTCTGCTTGAAAAAACACCCAGTGCTGCTGACCGAGGCCCCCCTGAACCCCAAGGCCAACAGAGAGAAGATGACTCAGGTGAGGCTCGGCCGACGCCCGTTCTCCTCCCGTCCTTTCCCCCGTCATTTTCTGCCCGGCTTGATTTCTGACATTA
+
AAAAAFFFFFFFGGGGGGGGGGC00AAE0AFGFAD2F1G2G11A1A/AAEG0BGHH0FFFGCHFFGHBAG2@1D@GBG//>E//>1@0?EB02@/>>BF2>1F11B0F1<F@/?0<<F?BFFGHGHGHHH/B@CCGGGGGGCHHHHGGGGECCGH.EAGHGHGEFGHHFFGGGGFFGFFGFG?AAACE@-@@@@@@@-;EFFFFBE9;ABFFFFFFF--ABAFFFFFF:FFFF-@@@??FFFFF//B/FF/
@M05620:45:000000000-G6HP7:1:1101:27581:15474 1:N:0:124
ATCTCTATCTCCTAAAAACCTGTTTAGATTTGGAGATAGACCTTCAGGTTTTTCATCATTTTCTGCATGAATTATACATTGACCACGTTCCAGCGTGGTCAGTTTGCAGCATTCTGTTATTTTGTTTGACAGAGTGTCTTGTTGAGAACATATGTAGGACATGATTTTTTCCTGCAACAGGGAAAATAAAGTATAAGTTTTAAAGATTTATTCTTTAATAAAGGATCTCAAAGCCAGCTTTAGAAAAAGGA
+
BBBBBFFFFFFFGGGGGFGGGGHHHFHHHHHHGGHHHHHHHHHHHHHHHHHGGHHHHHHHHHHHHHHHHHHHHHHHHHHHHHHHHHGHHHHHHHGGGGHHHHHHHHHHHHHHHHHHHHHHHHHHHHHHHHHHHHHHHHHHHHHHHHHHHHHHHHHHHHHHHHHGHHHHHGHHHHHHHHHHHGGHHHGGHHHHHHHHHHHHHHHHHHHHHHHHHHHHHHHHHHHHHHHHHHHHHHHHHGHHHHGGHHHFGGH
@M05620:45:000000000-G6HP7:1:1101:17933:15477 1:N:0:124
CATCCTGACCCTGAAGTACCCCGGCTTGATTTCTGACATTAGATCGGAAGAGCACACGTCTGAACTCCAGTCACTCTCGCGCATCTCGTATGCCGTCTTCTGCTTGAAAAAAAAAAAAACAAATACTTCTCCATCTTCCTTTATCCTTACGCCTCCCTCACTTCCATATAATATTCTTCATACGCCTCCTTCCCCCTCCTCATCTTACAGCATATTCCCTTCACCCCGGCTTTTCTCTCCTCCCCCTCACT
+
CDDDDFFFFFFFGGGGGGGGGGGGGGGGHHHHHHHHHHHHHHHHHHGGGGHHHHHHHGHHHGHHHHHHHHHHHGHHHHGGGGGGGHHHGGHHHHGGGHGHHHHHHHHHHHGGGGGD>>//.<0111111111111100<00000000000..-....//..00<<00<0<00000:B000000..-...:00/</.-9.//0000000000/:0:00:000/0:0.-----9/00000:/0//...-...0
@M05620:45:000000000-G6HP7:1:1101:22245:15563 1:N:0:124
TACCTGTACTGGGGAAGCATTTGAATATCCCCCCATGGTGATGGGGACGGAGAACTGCTCCATAAACACAGGCAACGTGCCTAACTTTCCCGGGAAGATGAAGTCAAAGAGCGACCACAGCTCTCGGAGGTTATTTTGCATCGGTGAGCCAGACAGAATGATCCGATGAGGGGTGCGAAACTATTTGAGGAAAGGAAGCACCTTTTTATTAAATTTACCTTTTAGCAATCGCCATTCCTACCCTAAAGATC
+
>3AAADFFDFFFGGGGGGGGGGGHHHHHHHHGGGCHHGGGHHHGHGGEAEEGGHHHHHHHHHHGHHHGHGFHGHHHGHHHHHE3FGFHHHHGGGGGCFHHFHFHHHHFDGHHGGCGGHHHHHHHHGGGGGGHHHHHHHHHHGGGGDGGHFBCFEHFHBHHGFGHFGGGHHGGGGGG@GGBGGGGGGGGEGGGGGGEGEGGGFFFFFFFFFFFFFFFBBFFFFFFFFFBFFEFFFFFFFFFFFFFFFFFFFF
@M05620:45:000000000-G6HP7:1:1101:22222:15579 1:N:0:124
TACCTGTACTGGGGAAGCATTTGAATATCCCCCCATGGTGATGGGGACGGAGAACTGCTCCATAAACACAGGCAACGTGCCTAACTTTCCCGGGAAGATGAAGTCAAAGAGCGACCACAGCTCTCGGAGGTTATTTTGCATCGGTGAGCCAGACAGAATGATCCGATGAGGGGTGCGAAACTATTTGAGGAAAGGAAGCACCTTTTTATTAAATTTACCTTTTAGCAATCGCCATTCCTACCCTAAAGATC
+
A3AABFFFFFFFGGGEGGGGGGHFHGHHHHHGGGGHHHGHHHHHHGGGGGGGGHHHHHHHHHHHGHHHHHHHGHHHGHHHHHHHHHHHHHHGGGGGGHHHHGHGHHHHHHHHGGGGGHHHHHHHHDFDGGEHHHHHHHHGHHGGGGGHGHHHHGHGGHHHHFHHHFGGHHHGGCCGGGGGGGGGGGGFGGFFGGGGGGGEFEFFFFFFFFFFFFFFFFFFFFFFFFFFFFEFFFFFFFFFBFFFFBFFFFF
@M05620:45:000000000-G6HP7:1:1101:22240:15580 1:N:0:124
TACCTGTACTGGGGAAGCATTTGAATATCCCCCCATGGTGATGGGGACGGAGAACTGCTCCATAAACACAGGCAACGTGCCTAACTTTCCCGGGAAGATGAAGTCAAAGAGCGACCACAGCTCTCGGAGGTTATTTTGCATCGGTGAGCCAGACAGAATGATCCGATGAGGGGTGCGAAACTATTTGAGGAAAGGAAGCACCTTTTTATTAAATTTACCTTTTAGCAATCGCCATTCCTACCCTAAAGATC
+
CCCCCFFFFFFFGGGGGGGGGGHHHHHHHHHGGGGHHHGHHHHHHGGGGGGGGHHHHHHHHHHHHHHHHHHHGHHHGHHHHHHHHHHHHHHGGGGGGHHHHHHHHHHHHHHHGGGGGHHHHHHHHFGGGGGHHHHHHHHGHHGGGGGHHHHHHGHHGHHHHHHHHGGGHHHGGEEGGFGGGGGGGGGGGGFFGGGGGGGGGFFFFFFFFFFFFFFFFFFFFFFFFFFFFFFFFFFFFFFFFFFFFFFFFFF
@M05620:45:000000000-G6HP7:1:1101:20549:15765 1:N:0:124
CATCCTGACCCTGAAGTACCCCGGCTTGATTTCTGACATTAGATCGGAAGAGCACACGTCTGAACTCCAGTCACTCTCGCGCATCTCGTATGCCGTCTTCTGCTTGAAAAAAAAAAAAAAAAAAAAAAAAAGAAAAGAACTATAAGACAAAAAAAAAAAGAAAAAAGAAAATGAAAATTGAGAGAAAAGGTAAGAAGAACAAGATATGAGTGAGTTAAGGAATCAGATGGTGAGAGGAAGTGTGCAAGAAA
+
CBCCDFFFFFFFGGGGGFGGGGGGGGGGHHHHHHHGHHHHHHGHHHGGGGHHHHHHHGHHHGHGHHHHHHGHHHHHHHGGGGGGEHHHGGHHHHGFGHGHHHHHHHHG?FFECFGD<//<>--<---<---...///../000000:0///..-<----.<.//.-...//0000:00:000.0.00//.000000/0://///000<000000:000:00/000<0000000.00../.000<0000///
@M05620:45:000000000-G6HP7:1:1101:14786:15788 1:N:0:124
ATCTCTATCTCCTAAAAACCTGTTTAGATTTGGAGATAGACCTTCAGGTTTTTCATCATTTTCTGCATGAATTATACATTGACCACGTTCCAGCGTGGTCAGTTTGCAGCATTCTGTTATTTTGTTTGACAGAGTGTCTTGTTGAGAACATATGTAGGACATGATTTTTTCCTGCAACAGGGAAAATAAAGTATAAGTTTTAAAGATTTATTCTTTAATAAAGGATCTCAAAGCCAGCTTTAGAAAAAGGA
+
CDDDDFFFFFFFGGGGGGGGGGHHHHHHHHHHHHHHHHHHHHHHHHHHHHHGGHHHHIIHHIHHHHHHHHHHHHHHHHHHHHHHHHGHHHHHHHGGGGHHHHHHHHHHHHHHHHHHHHHHHHHHHHHHHHHHHHHHHHHHHHHHHHHHHHHHHHHHHHHHHHHHHHHHHGHHHHHHHHHHHGGHHHHHHHHHHHHHHHHHHHHHHHHHHHHHHHHHHHHHHHHHHHHHHHHHHHHHHGHHHHHHHHHHGGH
@M05620:45:000000000-G6HP7:1:1101:12168:15794 1:N:0:124
ATCTCTATCTCCTAAAAACCTGTTTAGATTTGGAGATAGACCTTCAGGTTTTTCATCATTTTCTGCATGAATTATACATTGACCACGTTCCAGCGTGGTCAGTTTGCAGCATTCTGTTATTTTGTTTGACAGAGTGTCTTGTTGAGAACATATGTAGGACATGATTTTTTCCTGCAACAGGGAAAATAAAGTATAAGTTTTAAAGATTTATTCTTTAATAAAGGATCTCAAAGCCAGCTTTAGAAAAAGGA
+
BBBABFFFFFFFGGGGFGGGGGFGFFFGDGHHHGHFFFHHHHGHFHFHHHHGEHHGFHHGGGHFFFHGHFHGAFDEGHDHHFFHFHFAEHHGHHE?EEGHH2BE@FGHHHHGEHDE@EGGFFHH2FGHHHGHHH4BBGGFHGFFHFHHHHGH4FBGFHHHHHHGFHHHFCHHFGHGFHGHHAFGEGGHHHFGHDFGHGGHHHGHHHHHHGHHHDFGHHHHHHHGFHHHHHGHHGHHHGHHHHFFFGHHGGG
@M05620:45:000000000-G6HP7:1:1101:22890:15797 1:N:0:124
TACCTGTACTGGGGAAGCATTTGAATATCCCCCCATGGTGATGGGGACGGAGAACTGCTCCATAAACACAGGCAACGTGCCTAACTTTCCCGGGAAGATGAAGTCAAAGAGCGACCACAGCTCTCGGAGGTTATTTTGCATCGGTGAGCCAGACAGAATGATCCGATGAGGGGTGCGAAACTATTTGAGGAAAGGAAGCACCTTTTTATTAAATTTACCTTTTAGCAATCGCCATTCCTACCCTAAAGATC
+
CCCCCFFFFFFFGGGGGGGGGGGHHHHHHHHGGGGHHHGGHHHHHGGGGGGGGHHHHHHHHHHHHHHHHHHHGHHHGHHHHHHHHHHHHHHGGGGGGHHHHHHHHHHHHHHHGGGGGHHHHHHHHGGGGGEHHHHHHHHGHHGGGGGHHHHHHGHGCHHHHHHHHGGGHHHGGCDGGGGGGGGGGGGGGGBFFGGGGGGFGFFFFFFFFFFFFEFFFFFFFFFFFFFFFFFFFFFFFFFFFFFFFFFFFFF
@M05620:45:000000000-G6HP7:1:1101:14792:15805 1:N:0:124
ATCTCTATCTCCTAAAAACCTGTTTAGATTTGGAGATAGACCTTCAGGTTTTTCATCATTTTCTGCATGAATTATACATTGACCACGTTCCAGCGTGGTCAGTTTGCAGCATTCTGTTATTTTGTTTGACAGAGTGTCTTGTTGAGAACATATGTAGGACATGATTTTTTCCTGCAACAGGGAAAATAAAGTATAAGTTTTAAAGATTTATTCTTTAATAAAGGATCTCAAAGCCAGCTTTAGAAAAAGGA
+
BBBBBFFFFFFFGGGGGGGGGGHHHDGHHHHHHHHHHHHHHHHHHHHHHHHGGHEHHHHHHHHHHHHHHHHHHHHFHHHHHGHHGHGHHHHHHHGFGGHHHHHHHHHHHHHHHHHHHHHHHHHHHHHHHGGHHHHHHHHHHHH0GGHFHHHHHHHHHHHHHHHHHHHHHGHHHHHHHHGHHGGFHHGGHFFDGHHGHHHHHHHBGGHHHFHHHHHHHFHHHHHEGHHHHHHHFHHGHGHHHGHFHHF.DDG
@M05620:45:000000000-G6HP7:1:1101:21224:15836 1:N:0:124
ATCTCTATCTCCTAAAAACCTGTTTAGATTTGGAGATAGACCTTCAGGTTTTTCATCATTTTCTGCATGAATTATACATTGACCACGTTCCAGCGTGGTCAGTTTGCAGCATTCTGTTATTTTGTTTGACAGAGTGTCTTGTTGAGAACATATGTAGGACATGATTTTTTCCTGCAACAGGGAAAATAAAGTATAAGTTTTAAAGATTTATTCTTTAATAAAGGATCTCAAAGCCAGCTTTAGAAAAAGGA
+
CCCDCFFFFFFFGGGGGGGGGGHHHHHHHHHHHHHHHHHGHHHHHHHHHHHGGHHHHHHHHHIHIHHHHHHHHHHHHHHHHHGHHHGGHHHHHHGGGGHHHHHHHHHHHHHHHHHHHHHHHHHHHHHHHHHHHHHHHHHHHHHHHHHHHHHHHHGHHGHHHHHHHHHHHGHHHHGHHHHHHGGHHHHHHHHHHHHGHGHHHHHHHHHHHHHHHHHHHHHHHHHHHHHHHHHHHHHHHGHHHHHFGHHHGGG
@M05620:45:000000000-G6HP7:1:1101:27998:15851 1:N:0:124
ATCTCTATCTCCTAAAAACCTGTTTAGATTTGGAGATAGACCTTCAGGTTTTTCATCATTTTCTGCATGAATTATACATTGACCACGTTCCAGCGTGGTCAGTTTGCAGCATTCTGTTATTTTGTTTGACAGAGTGTCTTGTTGAGAACATATGTAGGACATGATTTTTTCCTGCAACAGGGAAAATAAAGTATAAGTTTTAAAGATTTATTCTTTAATAAAGGATCTCAAAGCCAGCTTTAGAAAAAGGA
+
@BCBCFFFFFFFGGGGGGGGGGGGGFHFHGHHHGHHHHGGHHHHHHHHHHHGGHFGHHHHHHHHHHHHHFFHHHHEFFHHHEGHEGGHHHHHHHGEFGHHFHGHHHHGHHFFHHHHHHFHHHHHHHHHBGHHHHGHGGHHGHHHHHFEGFHFHHHHHHGHGHHGHHHHHGHGHHHHGHGHHGGFEFHHEFGGGHGHHFGHHGFGHHHHHHGHHHFHGHHGHFGHHFHFHEFFHHHHHGGHHHHGGFFHGGE
@M05620:45:000000000-G6HP7:1:1101:28019:15860 1:N:0:124
ATCTCTATCTCCTAAAAACCTGTTTAGATTTGGAGATAGACCTTCAGGTTTTTCATCATTTTCTGCATGAATTATACATTGACCACGTTCCAGCGTGGTCAGTTTGCAGCATTCTGTTATTTTGTTTGACAGAGTGTCTTGTTGAGAACATATGTAGGACATGATTTTTTCCTGCAACAGGGAAAATAAAGTATAAGTTTTAAAGATTTATTCTTTAATAAAGGATCTCAAAGCCAGCTTTAGAAAAAGGA
+
CCCCCFFFFFFFGGGGGGGGGGHHHHHHHHHHHFHHHHHHHHHHHHHHHHHGGHHHHHHIHHHHHHHHHHHHHHHHHHHHHHHHHHGHHHHHHHGGGGHHHHHHHHHHHHHHHHHHHHHHHHHHHHHHGHHHHHHHHHHHHHHHHHHHHHHHHHHHHHHHHHHHHHHHHGHHHHGHHHHHHGGHHHHHHHHHHHHHHGHHHHHHHHHHHHHHHHHHHHHHHHHHHHHHHHHHHFHHHGHHHHFGHGHHGGH
@M05620:45:000000000-G6HP7:1:1101:22564:15892 1:N:0:124
ATCTCTATCTCCTAAAACCCTGTTTAGATTTGGAGATAGACCTTCAGGTTTTTCATCATTTTCTGCATGAATTATACATTGACCACGTTCCAGCGTGGTCAGTTTGCAGCATTCTGTTATTTTGTTTGACAGAGTGTCTTGTTGAGAACATATGTAGGACATGATTTTTTCCTGCAACAGGGAAAATAAAGTATAAGTTTTAAAGATTTATTCTTTAATAAAGGATCTCAAAGCCAGCTTTAGAAAAAGGA
+
CCCCCFFFFFFFGGGGGGGGGGHHHHHHHHHHHHHHHHHHHHHHHHHHHHHGGHHHHHHHHHHIGHHHHHHHHHHHHHHHHHHHHHGHHHHHHHGGGGHHHHHHHHHHHHHHHHHHHHHHHHHHHHHHHHHHHHHHHHHHHHHHHHHHHHHHHHHHHHHHHHHHHHHHHGHHHHHHHHHHHGGHHHHHHHHHHHHHHGHHHHHHHHHHHHHHHHHHHHHHHHHHHHHHHHHHGHHHHGHHHHHFHHHHGGH
@M05620:45:000000000-G6HP7:1:1101:17875:16014 1:N:0:124
ATCTCTATCTCCTAAAAACCTGTTTAGATTTGGAGATAGACCTTCAGGTTTTTCATCATTTTCTGCATGAATTATACATTGACCACGTTCCAGCGTGGTCAGTTTGCAGCATTCTGTTATTTTGTTTGACAGAGTGTCTTGTTGAGAACATATGTAGGACATGATTTTTTCCTGCAACAGGGAAAATAAAGTATAAGTTTTAAAGATTTATTCTTTAATAAAGGATCTCAAAGCCAGCTTTAGAAAAAGGA
+
BAABBFFFFFFFGGGGGGGGGGHHHHHHHHHHHHHHHGHHHHHHHHHHHHHGGHHHHHHHHHHHHHHHHHHHHHHHHHHHHHHHGHGHHHHHHHGFGGHHHHHHHHHHHHFHHHHHHHGHHHHHHHHHHHGHHHHHHHHHHHHHHHGFHHHHHHHHHHGHHHHHHHHHHGHHHHHHHHFFHGGGHHHHGHGGGHGHHGHHHGHHHHHHHFHHHGGHGHHHHFGHHHGHFHHHHGGHHGGHHHHHHHFFGGG
@M05620:45:000000000-G6HP7:1:1101:17882:16030 1:N:0:124
ATCTCTATCTCCTAAAAACCTGTTTAGATTTGGAGATAGACCTTCAGGTTTTTCATCATTTTCTGCATGAATTATACATTGACCACGTTCCAGCGTGGTCAGTTTGCAGCATTCTGTTATTTTGTTTGACAGAGTGTCTTGTTGAGAACATATGTAGGACATGATTTTTTCCTGCAACAGGGAAAATAAAGTATAAGTTTTAAAGATTTATTCTTTAATAAAGGATCTCAAAGCCAGCTTTAGAAAAAGGA
+
CCDDDFFFFFFFGGGGGGGGGGHHHHHHHHHHHHHHHHHHHHHHHHHHHHHGGHHHHIHHHHIHIHHHHHHHHHHHHHHHHHHHHHGHHHHHHHGGGGHHHHHHHHHHHHHHHHHHHHHHHHHHHHHHHHHHHHHHHHHHHHHHHHHHHHHHHHHHHHHHHHHHHHHHHGHHHHHHHHHHHGGHHHHHHHHHHHHHHHHHHHHHHHHHHHHHHHHHHHHHHHHHHHHHHHHHHHHHHGHHHHHHHHHHGGH
@M05620:45:000000000-G6HP7:1:1101:17888:16049 1:N:0:124
ATCTCTATCTCCTAAAAACCTGTTTAGATTTGGAGATAGACCTTCAGGTTTTTCATCATTTTCTGCATGAATTATACATTGACCACGTTCCAGCGTGGTCAGTTTGCAGCATTCTGTTATTTTGTTTGACAGAGTGTCTTGTTGAGAACATATGTAGGACATGATTTTTTCCTGCAACAGGGAAAATAAAGTATAAGTTTTAAAGATTTATTCTTTAATAAAGGATCTCAAAGCCAGCTTTAGAAAAAGGA
+
BABBBFFFFFFFGGGGGGGGGGHHHHHHHHHHHHHHHHHHHHHHHHHHHHHGGHHHHHHHHHHHHHHHHFHHHHHHHHHHHHHHHHGHHHHHHHGFGGHHHHHHHHHHHHHHHHHHHHHHHHHHHHHHHHHHHHHHHHHHHHHHHHHHHFHHHHHHHHHHHHGHHHHHHGHHHHHFGHHHHGGHHHGHEGGGHHHHHGHHHHFHHGHHHHHHHHHHHHGDDFFHHHHHGEHHHGHHHGHGHHHFH0GFGGG
@M05620:45:000000000-G6HP7:1:1101:15074:16054 1:N:0:124
TACCTGTACTGGGGAAGCATTTGAATATCCCCCCATGGTGATGGGGACGGAGAACTGCTCCATAAACACAGGCAACGTGCCTAACTTTCCCGGGAAGATGAAGTCAAAGAGCGACCACAGCTCTCGGAGGTTATTTTGCATCGGTGAGCCAGACAGAATGATCCGATGAGGGGTGCGAAACTATTTGAGGAAAGGAAGCACCTTTTTATTAAATTTACCTTTTAGCAATCGCCATTCCTACCTAAAGATCG
+
DCCDDFFFFFFFGGGGGGGGGGHGFFGHHHHGGGGHHHFGHHHHHGGGGGGGGHHHHHHHHHHHHHHHHHHHGHHHGHHHHHHHHHHHHHHGGGGGGGHHHHHHHHHGHHHHGGGGGHHHHHHHHGGGGGEHHHHHHHHGHHGGGGGHHHHHHGHHHHHHGHHHHGGGHHHGGCEGGGGGGGGGGGGGGGFGGGGGGGGEGFFFFFFFFFFFFFFFFFFFFFFFFFFFFFFFFFFFFFFFFFFFFFFFFFE
@M05620:45:000000000-G6HP7:1:1101:23355:16090 1:N:0:124
AAACCAAGAAGACATGAGGTCAGCTAGATCGGAAGAGCACACGTCTGAACTCCAGTCACTCTCGCGCATCTCGTATGCCGTCTTCTGCTTGAAAAAAAAAAAAAAAAAAAACAACATAATAAGAAATAAAGTAAAAAAAAAACAGAAGTGAAAAGAAAAAAACGTGAGAGAGTGATCAAGTTATGGTCAATTAGGACGAATGTTAGAAGTCACAACGTGCAATGTGATACGATTAATGCAGAGTACATGTA
+
CCCCDCCFFFFFGGGGGGGFGGHHHHHHHHHGGGGHHHHHHHGHHHGHHHHHHHFFGHHHHHHGGGGGGGHHHFGHHHHGFGHGHHHGHHHHGGHH?>EEE</<////---.<.../=00000:0/00000:00000-----..//00000000/../;.--.-....00..0000000000000000000000000---.00000009;00000.-....00090:00;..:..0000000.0000000;
@M05620:45:000000000-G6HP7:1:1101:13281:16107 1:N:0:124
CATCCTGACCCTGAAGTACCCCGGCTTGATTTCTGACATTAGATCGGAAGAGCACACGTCTGAACTCCAGTCACTCTCGCGCATCTCGTATGCCGTCTTCTGCTTGAAAAAAAAAAAAAAGAAAAAAAGATTAAAAAAATAGAAGATGACGTAAAGAAGGTGAAAAAGAAAAGCAGTTATAGCCGGAGCGACGCCATAGAGCGCTCGAGGAAGGGGCGGGGCTAGAGGGTGCTAGCATGAGTACGGGCTTT
+
CABCCFFFFFFFGGGGGFGGGGGGGGGFHHHHHHHHHHHHHHGHHHGGGGGHHFHFGGHHHGHGHHHHHHGHHHHHHHGGGGGFEHHHGEHHGHGEGHGHHHHHHHHGHHG?DCGC></>..0<<0--..000<000--.0:;:00;000...;.0;./.000000....///.0/0000;000.--;-------..00000--..-9.-;:9..--------..00/..:.00000:000000.9---./
@M05620:45:000000000-G6HP7:1:1101:19801:16121 1:N:0:124
AGATTACTGCAACAGTTCCCCCTGGACCTGGAAAAGTTTCTTGCCTGGCTTACAGAAGCTGAAACAACTGCCAATGTCCTACAGGATGCTACCCGTAAGGAAAGGCTCCTAGAAGACTCCAAGGGAGTAAAAGAGCTGATGAAACAATGGCAAGTAAGTCAGGCATTTCCGCTTTAGCACTCTTGTGGATCCAATTGAACAATTCTCAGCATTTGTACTTGTAACTGACAAGCCAGGGACAAAACAAAGAT
+
CCCCCFFFFFFFGGGBGGGGGGGGHHHHHHHHHHHHGHHHHHHHHHHHHHHFHHHHHHHHHHHHHHHHHHHHHHHHHHHHFHHHHHHHHHHHHHGGGGGGGHFHHHHHGHHHHHHGHHHHHGHGGHGFHHHHHGHHHHEHGFGHFHHHHHHHHGHHHHHHHHHHHHHHHHGGGGGHHHGHHHHHHFHGHHHHGHHHHGGGGHHHHHHHHHHHHHHHHHHHHHHGHGHHHGHHHGGGFGGGGGGGGGGGGGF
@M05620:45:000000000-G6HP7:1:1101:28884:16243 1:N:0:124
ATCTCTATCTCCTAAAAACCTGTTTAGATTTGGAGATAGACCTTCAGGTTTTTCATCATTTTCTGCATGAATTATACATTGACCACGTTCCAGCGTGGTCAGTTTGCAGCATTCTGTTATTTTGTTTGACAGAGTGTCTTGTTGAGAACATATGTAGGACATGATTTTTTCCTGCAACAGGGAAAATAAAGTATAAGTTTTAAAGATTTATTCTTTAATAAAGGATCTCAAAGCCAGCTTTAGAAAAAGGA
+
CCCCCFFFFFFFGGGGGGGGGGHHHHHHHHHHHHHHHHHHHHHHHHHHHHHGGHHHHIHHIHIIIHHHHHHHHHHHHHHHHHHHHHGHHHHHHHGGGGHHHHHHHHHHHHHHHHHHHHHHHHHHHHHHHHHHHHHHHHHHHHHHHHHHHHHHHHHHHHHHHHHHHHHHHGHHHHHHHHHHHGGHHHHHHHHHHHHHHHHHHHHHHHHHHHHHHHHHHHHHHHHHHHHHHHHHHHHHHGHHHHHFHHHHGGH
@M05620:45:000000000-G6HP7:1:1101:3622:16247 1:N:0:124
AAACCAAGAAGACATGAGGTCAGCTAGATCGGAAGAGCACACGTCTGAACTCCAGTCACTCTCGCGCATCTCGTATGCCGTCTTCTGCTTGAAAAAAAAAAACAATCCGTCACGCCACATTCTGCTTCATATAAACACGCTAACAGAACCTGTAGCATCATAGCCATTACGTAGGCTAGGGGTCATCTAGGTACACTGGGTCACGCTGCGTTGAGTCGTTCTCGTTTTTATCTCGTGTTGTACACATGTAT
+
CCBCCBBFFFFFGGGGGGGGGGHHHHHHHHHGGGGHHHGHHHGHHHGHHHHHHHHHHHHHHHHGGGGGFEHHHFGHHHHGFGHGHHHHHHHHGHHG/EEGE////22?//??A/0//<01<11111?1<11111111<.-...//0///./.00000000000:000000.:0..000.9..9..0000000000000/.;/./.....-.;-.///:..../.;...:./;9/....;.;///://;;//
@M05620:45:000000000-G6HP7:1:1101:28871:16258 1:N:0:124
ATCTCTATCTCCTAAAAACCTGTTTAGATTTGGAGATAGACCTTCAGGTTTTTCATCATTTTCTGCATGAATTATACATTGACCACGTTCCAGCGTGGTCAGTTTGCAGCATTCTGTTATTTTGTTTGACAGAGTGTCTTGTTGAGAACATATGTAGGACATGATTTTTTCCTGCAACAGGGAAAATAAAGTATAAGTTTTAAAGATTTATTCTTTAATAAAGGATCTCAAAGCCAGCTTTAGAAAAAGGA
+
A?AABFFFFFFFGGGDGGGGGGHGCHDFFDDDFGHGCGGHEHHHHDGDFBGFFHEHGHHHHHHGFHHGHFGGFFGHFGHFHFFGHHGHHFCED3EEEGGDDGFDGDHHHHGGDGGHFFGHHGHHGHHHFFFHEGHHFFHHHHHGHHFHHHFGHHHHHFHGFHHHGHHGFCCFHD1BGFHGHGGAHHGFF1G?GHHHHHHHHFHFGFGHHHGHHGGGD0DH<0=0/DGGGHHEHH.CFEHCGF0CGFCA?AG
@M05620:45:000000000-G6HP7:1:1101:23000:16335 1:N:0:124
AAACCCAGAAGACATGAGGTCAGCTAGATCGGAAGAGCACACGTCTGAACTCCAGTCACTCTCGCGCATCTCGTATGCCGTCTTCTGCTTGAAAAAAAAAAAAAAAAAAGAAAGTGATAAAAAAGAGAGATTATATGTTAAATATTATAAGAATAAGATATTATGAAAGATACATATGGAGCGGAAGAGTTGGAAAAGGCAGTGAATGAGAACAAGAACGTATTATGGGATTAAAACAAATAGGGAAAGGT
+
CCCDCDCCCFFFGGGGGGGFGGHHHHHHHHHGGGGHHHHHHHGHHHGHHHHHHHHHHHHHHHHGGGGGEEHHGFEHHHHGFGHGHHHHHHHHGGHHGGFGF><////--..<01110000000-..//..0000000<:0000:0000000000000000090009000/9000900000//:---...0000900//....:00000:000://////.:.:00000./0900000...0000./....;
@M05620:45:000000000-G6HP7:1:1101:6433:16343 1:N:0:124
TACCTGTACTGGGGAAGCATTTGAATATCCCCCCATGGTGATGGGGACGGAGAACTGCTCCATAAACACAGGCAACGTGCCTAACTTTCCCGGGAAGATGAAGTCAAAGAGCGACCACAGCTCTCGGAGGTTATTTTGCATCGGTGAGCCAGACAGAATGATCCGATGAGGGGTGCGAAACTATTTGAGGAAAGGAAGCACCTTTTTATTAAATTTACCTTTTAGCAATCGCCATTCCTACCCTAAAGATC
+
CCCCCFFFFFFFGGGGGGGGGGHHHHHHHHHGGGGHHHGHHHHHHGGGGGGGGHHHHHHHHHHHHHHHHHHHGHHHGHHHHHHHHHHHHHHGGGGGGHHHHHGHHHHHGHHHGGGGGHHHHHHHHGGGGGGHHHHHHHHHHHGGGGGHHHHHHGHHHHHHHHHHHGGGFHHGGEEGCEGGGGGGGGGGGGFGGGGGGGGGGFFFFFFFFFFFFFFFFFFFFFFFFFFFFFFFFDEFFFFFFFFFFFFFFFF
@M05620:45:000000000-G6HP7:1:1101:6447:16359 1:N:0:124
TACCTGTACTGGGGAAGCATTTGAATATCCCCCCATGGTGATGGGGACGGAGAACTGCTCCATAAACACAGGCAACGTGCCTAACTTTCCCGGGAAGATGAAGTCAAAGAGCGACCACAGCTCTCGGAGGTTATTTTGCATCGGTGAGCCAGACAGAATGATCCGATGAGGGGTGCGAAACTATTTGAGGAAAGGAAGCACCTTTTTATTAAATTTACCTTTTAGCAATCGCCATTCCTACCCTAAAGATC
+
BAABBBFFFFFFFCCEGGGGGGGHGHHHHHHG2AEHHHFFHFHHHGGGGGGGGHHHGHHHHGHGHHHHHAGHGHHHGHHHHHHBGHGHHHHGGGCEGEHHHFFFGHHHFHHHGGGGGHHHHHHHHGGGGGGHHHHHHHHHHHGGDFFHHHHHCEFFGHHHHHHHHGGGCGFGGGGGGGGBGGFGGGGFEBCBGGFGGGGGGFFFFFFFFFFFFFFFFFFFFFFFFFFFFFEFFDEFFFFFFFFFF.;BBFF
@M05620:45:000000000-G6HP7:1:1101:6429:16360 1:N:0:124
TACCTGTACTGGGGAAGCATTTGAATATCCCCCCATGGTGATGGGGACGGAGAACTGCTCCATAAACACAGGCAACGTGCCTAACTTTCCCGGGAAGATGAAGTCAAAGAGCGACCACAGCTCTCGGAGGTTATTTTGCATCGGTGAGCCAGACAGAATGATCCGATGAGGGGTGCGAAACTATTTGAGGAAAGGAAGCACCTTTTTATTAAATTTACCTTTTAGCAATCGCCATTCCTACCCTAAAGATC
+
BABBBFFFFFFFGGGGGGGGGGHHHHHHHHHGDEGHHHHHHHHHGGAEGGGGGHHHHHHHHHHHHHHHHHHHGHHHGHHHHHHHHHHHHHHGGGGFFFFHHHHHGHHHHHHHGGGGGHHGHHHHHGGGGGGHHHHHHHHHHHGGGGGHHHHHHGHHHHHHHHHHHGGGGHHGGECGCDF?FGGGGGGEEF0FFGGGGGEGGFFFFFFFFFFFFFFFFFFFFFFFFFFFFFEFFFFFFFFFFFFFFFFFFFF
@M05620:45:000000000-G6HP7:1:1101:7017:16367 1:N:0:124
ATCTCTATCTCCTAAAAACCTGTTTAGATTTGGAGATAGACCTTCAGGTTTTTCATCATTTTCTGCATGAATTATACATTGACCACGTTCCAGCGTGGTCAGTTTGCAGCATTCTGTTATTTTGTTTGACAGAGTGTCTTGTTGAGAACATATGTAGGACATGATTTTTTCCTGCAACAGGGAAAATAAAGTATAAGTTTTAAAGATTTATTCTTTAATAAAGGATCTCAAAGCCAGCTTTAGAAAAAGGA
+
?ABAAFFFFFFFGGGGGBEGGGHGHHFBEEDEF4FBGHHHHFHHHHGGHHHGGHFHHFHFBFFGFHHFGGHHFHHHHHHHFBGHFFGHGHHHHGGEGGHHHHHHFHHHHHHEHHFFFFHHHHHHHHHHHHHHHHHHHHHFHHFHFGEHHFGHHHFHHHHFHHHHFHHHGCGGHHHHEHHHHGEHHFFGGFGGHFHHGGHHFHGHHFGHHHHHHHHHHHGFFFGHHHHHGGHHHHHHHGGHHFFBCGHHGGC
@M05620:45:000000000-G6HP7:1:1101:28108:16386 1:N:0:124
ATCTCTATCTCCTAAAAACCTGTTTAGATTTGGAGATAGACCTTCAGGTTTTTCATCATTTTCTGCATGAATTATACATTGACCACGTTCCAGCGTGGTCAGTTTGCAGCATTCTGTTATTTTGTTTGACAGAGTGTCTTGTTGAGAACATATGTAGGACATGATTTTTTCCTGCAACAGGGAAAATAAAGTATAAGTTTTAAAGATTTATTCTTTAATAAAGGATCTCAAAGCCAGCTTTAGAAAAAGGA
+
CCCDDFFFFFFFGGGGGGGGGGHHHHHHHHHHHGHHHHHHHHHHHHHHHHHGGHHHHHIIIIIIIHHHHHHHHHHHHHHHHHHHHHGHHHHHHHGFGGHHHHGHHHHHHHGHHHHHHHHHHHHHHHHHGHGHHHHHHHHHHGHHHHGGHHHHHHHHHHHHHHHHHHHHHGHHHHHHHHHHHGGHHHHHHGHHHHHHHHHHHHHHHHHHHHHHHHHHHGHHHGHHHHHHHGHGHHGHHGHHHHHHHGGHGGF
@M05620:45:000000000-G6HP7:1:1101:22109:16388 1:N:0:124
ATCTCTATCTCCTAAAAACCTGTTTAGATTTGGAGATAGACCTTCAGGTTTTTCATCATTTTCTGCATGAATTATACATTGACCACGTTCCAGCGTGGTCAGTTTGCAGCATTCTGTTATTTTGTTTGACAGAGTGTCTTGTTGAGAACATATGTAGGACATGATTTTTTCCTGCAACAGGGAAAATAAAGTATAAGTTTTAAAGATTTATTCTTTAATAAAGGATCTCAAAGCCAGCTTTAGAAAAAGGA
+
AAABBFFFFFFFGGGGGGGGGGHHHHHHHHHHHHHGHHHHHHHHHHHHHHHGGHHHHHHHHHHHHHHHHHHHHHHHHHHHHHHHGHGHHHHHHHGGGGHHHHHHHHHHHHHHHHHHHHHHHHHHHHHHGHHHHHHHHHHHHHHHHHHHHHHHHHHHHHHHHHHGHHHHHGHHHHGHHHHHHGGFEFGHHHHHGHHGHGHHHHHHHHHHHHHHHHHHHHHHHHHHHHHHHHHHHHHHHGHHHHHFHHGHGGH
@M05620:45:000000000-G6HP7:1:1101:28094:16399 1:N:0:124
ATCTCTATCTCCTAAAAACCTGTTTAGATTTGGAGATAGACCTTCAGGTTTTTCATCATTTTCTGCATGAATTATACATTGACCACGTTCCAGCGTGGTCAGTTTGCAGCATTCTGTTATTTTGTTTGACAGAGTGTCTTGTTGAGAACATATGTAGGACATGATTTTTTCCTGCAACAGGGAAAATAAAGTATAAGTTTTAAAGATTTATTCTTTAATAAAGGATCTCAAAGCCAGCTTTAGAAAAAGGA
+
AABCCFFFFFFFGGGGGGGGGGHHHHHHHGHHHFHHHHHGHHHHHHHHHHHGGHGHHHHHHHHGHHGHHGHHHHHGHHHHHGHHFHGGHHHHHHGFGGHHGHFGFHHHHHGFHHHHHHHHHHHHHHHHGHGHHHGHHHHHHGHHHHGFHHHHGHHHHHHHHHHHHHHHHGHHHHHGHHHHHGGFHHHHHGHGGHGGHDGHHGGFHGHHHFFHHGHHGHHHGGHHHHHHGGHGHHGGGGFGHFHGFCCFFGF
@M05620:45:000000000-G6HP7:1:1101:22121:16401 1:N:0:124
ATCTCTATCTCCTAAAAACCTGTTTAGATTTGGAGATAGACCTTCAGGTTTTTCATCATTTTCTGCATGAATTATACATTGACCACGTTCCAGCGTGGTCAGTTTGCAGCATTCTGTTATTTTGTTTGACAGAGTGTCTTGTTGAGAACATATGTAGGACATGATTTTTTCCTGCAACAGGGAAAATAAAGTATAAGTTTTAAAGATTTATTCTTTAATAAAGGATCTCAAAGCCAGCTTTAGAAAAAGGA
+
CCCCCFFFFFFFGGGGGGGGGGHHHHHHHHHHHHHHHHHHHHHHHHHHHHHGGHHHHIHHHHIHIHHHHHHHHHHHHHHHHHHHHHGHHHHHHHGFGGHHHHHHHHHHHHHHHHHHHHHHHHHHHHHHHHHHHHHHHHHHHHHHHHHBGHHHHHHHHHHHHHHHHHHHHGHHHHHHHHHHHGGHHHHHHHHHHHHGHGHHHHHHHHHHHHHHHHHHHHHHHGHHHHHHHGHHHHHHHGHHHHHHHHHHGGH
@M05620:45:000000000-G6HP7:1:1101:18383:16408 1:N:0:124
CATCCTGACCCTGAAGTACCCCGGCTTGATTTCTGACATTAGATCGGAAGAGCACACGTCTGAACTCCAGTCACTCTCGCGCATCTCGTATGCCGTCTTCTGCTTGAAAAAAAAAAAAAAAAAAGAGGAAAAAAGAAGAGAAGAGAGTAGATATAAAAGAAGAAAAAAAAGTAAGAATAAAAGATATGAAGTCATAGAGAAATATTAGATGGACAGATATGCAAGACAGAAATAAATACGATAAACTGAGT
+
BABCCFFFFFFFGGGGGGGGGGGGGGGGHHHHHHHGHHHHHHGHHHGGGGHHHGHGHGHHHGHFHHHHHHGHHHHHHHGGGGGEEHHB?EFHHHGEEHGHHHGHHHHGHHGGGGGG>><><-<-../..//:.:.../0./0/0./.000009000000../0///.---.000000000000.000:00000900000000000000;0:0/00./;0;00000/////000000000.....0000000
@M05620:45:000000000-G6HP7:1:1101:28606:16440 1:N:0:124
ATCTCTATCTCCTAAAAACCTGTTTAGATTTGGAGATAGACCTTCAGGTTTTTCATCATTTTCTGCATGAATTATACATTGACCACGTTCCAGCGTGGTCAGTTTGCAGCATTCTGTTATTTTGTTTGACAGAGTGTCTTGTTGAGAACATATGTAGGACATGATTTTTTCCTGCAACAGGGAAAATAAAGTATAAGTTTTAAAGATTTATTCTTTAATAAAGGATCTCAAAGCCAGCTTTAGAAAAAGGA
+
AAABBFFFFFFFGGGGCGGGGGHHHHHHHHHGGGHHHHHHHHHHHHHHHHHGGHHHHHHHHHHHHHHHHGHHHGHGHHHHHHHHHHGHHHGHHHGGFGHHHHHHHHHHHHHHGHFHHHHHHHHHHHHHFHGHHHGHHHHHHFHHHHGHHGHGHHGHHHHHHHHGGHHHDGHGHHHHGHHHHGGFHHHHGHHGFGGHHGFHEFHGHHHHHHHHHHHHHHHHHHFHFFHGHFHHHHHHHGGHHGHFGFFHGGH
@M05620:45:000000000-G6HP7:1:1101:13490:16454 1:N:0:124
AAACCCAGAAGACATGAGGTCAGCTAGATCGGAAGAGCACACGTCTGAACTCCAGTCACTCTCGCGCATCTCGTATGCCGTCTTCTGCTTGAAAAAAAAAAAAAAAATAGTCGAACTCGACGCGTTGTTGGGAAGATAAAAAAAGAAATATGAGGGTAGGAAGTATGAAGGAGCTAGAGATACAGATTGTAGAAGAGGAAATGTGTATGATTAATGAGACAAGTGTGTGACTAGAAGTGTGACATAAAGTA
+
AABBCBBCCFFFGGGGGGGGGGHHHHHHHHHGGGGHHHHHHHGHHHGHHHHHHHHHHHHHHHHGGGGGFEHHHGGHHHHGGGHGHHHHHHHHGHHHFGGGG</<//<01111...0.<..----<--....-.0..000000--.../090000:../..;0.090000;0....000000000000000000000...//00;000000;009:00000//.00:0..0:0;00000099000:000000
@M05620:45:000000000-G6HP7:1:1101:28612:16459 1:N:0:124
ATCTCTATCTCCTAAAAACCTGTTTAGATTTGGAGATAGACCTTCAGGTTTTTCATCATTTTCTGCATGAATTATACATTGACCACGTTCCAGCGTGGTCAGTTTGCAGCATTCTGTTATTTTGTTTGACAGAGTGTCTTGTTGAGAACATATGTAGGACATGATTTTTTCCTGCAACAGGGAAAATAAAGTATAAGTTTTAAAGATTTATTCTTTAATAAAGGATCTCAAAGCCAGCTTTAGAAAAAGGA
+
CCCCCFFFFFFFGGGGGGGGGGHHHHHHHHHHHHHHHHHHHHHHHHHHHHHGGHHHHHHHHHIHIHHHHHHHHHHHHHHHHHHHHHGHHHHHHHGGGGHHHHHHHHHHHHHHHHHHHHHHHHHHHHHHGHHHHHHHHHHHHHHHHHHHHHHHHHHHHHHHHHHHHHHHHGHHHHHHHHHHHGGHHHHHHHHHHHHHHFGHHHHHHHHHHHHHHHHHHHHHHHHHHHHHHHHHHHHHHGHHHHHHHHGHGGH
@M05620:45:000000000-G6HP7:1:1101:27900:16551 1:N:0:124
CATCCTGACCCTGAAGTACCCCGGCTTGATTTCTGACATTAGATCGGAAGAGCACACGTCTGAACTCCAGTCACTCTCGCGCATCTCGTATGCCGTCTTCTGCTTGAAAAAAAAAAAAAAATCAACACTGTTAAATATAAGATATTATCCTAATCTAATAAAACTATATTTAAGACTATAATCACTATTCAAAGTCTAGCAATAATAAATAAATTAACCATTAACAACACTTAATCATAAGACTATATAAC
+
CCCCDFFFFFFFGGGGGFGGGGGGGGGGHHHHHHHHHHHHHHHHHHGGGGHHHHHHHGHHHGHHHHHHHHHHHHHHHHGGGGCE?GHHGGHHHHGGGHGHHHHHHHHHHHHGGGGG><<--011100.<00<0000000<0=00<00:0000000000000;000;0;009000000009000000000000000000090;900000009000:000000000000...000;000000000:0000000
@M05620:45:000000000-G6HP7:1:1101:27917:16553 1:N:0:124
CATCCTGACCCTGAAGTACCCCGGCTTGATTTCTGACATTAGATCGGAAGAGCACACGTCTGAACTCCAGTCACTCTCGCGCATCTCGTATGCCGTCTTCTGCTTGAAAAAAAAAAAGAAAGCTTCTCCGTCACTATGATGACTTTAGTTACTACGACTGTTATGACAACAAGTTCCCCATGAATTGTATTAATTAGTTAGGATATACAACAAGTTTGTATGTAACAATAAATCATCCAGCCAGTGTTGAT
+
CCCCCFFFFFFFG4FGGGGGGGGGFGGGHHHHHFDFGGHHHHHGHH?ECEGHHHHHHGHHGGGHHHHHFGHHHHB5BFA1>/>E?GHHFFHHHHGGGHGHHHGHHHGHHGGECBCC<//0010111111..0..1111111110000000=0000.....0;0000000.../00000/;//0;009000;0000000000;000;0000/../0;0//://///////////////////...////.;/
@M05620:45:000000000-G6HP7:1:1101:1928:16561 1:N:0:124
CAGCCTGACCCTGAAGTACCCCGGCTTGATTTCTGACATTAGATCGGAAGAGCACACGTCTGAACTCCAGTCACTCTCGCGCATCTCGTATGCCGTCTTCTGCTTGAAAAAAAAAAAAAAAAAATAAAGAAAAACGTGAAGTGTTGAGATAGATAAGGTAATAGATATAAGATTTGTTTAGTGAATCTATATAGGAGTGACGTTTAGCAAAAAAATAATGAAAATTAATAGAATAACTGAGTTAATATTGT
+
BBABCFFFFFFFGGGGGFGGGGEGGGGGHHHHHHHGHGHHGHGHHHGFGGGHHHHHHGGHHGGGHHHHHHGHFHHHHHGGGGGFEHHHGDHHHHGGGHGHHHGHHHHHHGHEDCDC/</-----.00000.//..-:;..00;0;.0;.0000000000009;00900000000990//000000;00000:00;0/9.09.../.00000/.--.000000000000000000000;0000000009090
@M05620:45:000000000-G6HP7:1:1101:3539:16561 1:N:0:124
TACCTGTACTGGGGAAGCATTTGAATATCCCCCCATGGTGATGGGGACGGAGAACTGCTCCATAAACACAGGCAACGTGCCTAACTTTCCCGGGAAGATGAAGTCAAAGAGCGACCACAGCTCTCGGAGGTTATTTTGCATCGGTGAGCCAGACAGAATGATCCGATGAGGGGTGCGAAACTATTTGAGGAAAGGAAGCACCTTTTTATTAAATTTACCTTTTAGCAATCGCCATTCCTACCCTAAAGATC
+
A?>ABBBDDFFFGCAAAABFGGGDBDFFGGHGGGAHEFBEDFGFGGGEEFEFFFGGGFGFHCGFFFFBFEGHFCCFEBF?FGDBFFHHHHHEEGCCEFHHFEFDDEFFHFHFECDB<?CGGGHHG??ACF?FDGHHHG?1?>CD>DEC>>0CG<G<<0=DDDDGGDEAGGFFG;@.-999AFFGGGBBAFBBBFGFBFCBCAFFFFFEFFFBBBFFFFBFFFFEFB0:;;:;A.AF:BFB;;AFBBBFFB;
@M05620:45:000000000-G6HP7:1:1101:22731:16595 1:N:0:124
ATCTCTATCTCCTAAAAACCTGTTTAGATTTGGAGATAGACCTTCAGGTTTTTCATCATTTTCTGCATGAATTATACATTGACCACGTTCCAGCGTGGTCAGTTTGCAGCATTCTGTTATTTTGTTTGACAGAGTGTCTTGTTGAGAACATATGTAGGACATGATTTTTTCCTGCAACAGGGAAAATAAATTATAAGTTTTAAAGATTTATTCTTTAATAAAGGATCTCAAAGCCAGCTTTAGAAAAAGGA
+
BBCCCFFFFFFFGGGGGGGGGGGHHHHHHHHHHHHHHHHHHHHHHHHHHHHGGHHHHIHHHIHIHHHHHHHHHHHHHHHHHHHHHHGHHHHHHHGGGGHHHHHHHHHHHHHHHHHHHHHHHHHHHHHHHHHHHHGHHHHHHHHHHHHHHHHHHHHHHHHHHHHHHHHHHGHHHHHHHHHHHGGGHHHHHHHHHHHHHGHHHGHHHHHHHHHHHHHHHHHHHHHHHHHHHGHHHHHHHGHHHHHHHHGHGGB
@M05620:45:000000000-G6HP7:1:1101:23339:16598 1:N:0:124
ATCTCTATCTCCTAAAAACCTGTTTAGATTTGGAGATAGACCTTCAGGTTTTTCATCATTTTCTGCATGAATTATACATTGACCACGTTCCAGCGTGGTCGGTTTGCAGCATTCTGTTATTTTGTTTGACAGAGTGTCTTGTTGAGAACATATGTAGGACATGATTTTTTCCTGCAACAGGGAAAATAAAGTATAAGTTTTAAAGATTTATTCTTTAATAAAGGATCTCAAAGCCAGCTTTAGAAAAAGGA
+
CDDDDFFFFFFFGGGGGGGGGGHHHHHHHHHHHHHHHHHHHHHHHHHHHHHGGHHHHHHHHHHHIHHHHGHHHHHHHHHHHHHHHHGHHHHHHHGGGGHH?FEGGGHGHHHHHHHHHHHHHHHHHHHHHHHHGHGHHHHHHHHHHHHHHHHHHHHHHHHHHHHHGHHHHGHHHHHHHHHHHGGHHHHHHHHHHHHHHHHHHHHHHHHHHHHHHHHHHHHHHHHHHHHHHHHHHHHHHGHHHHHHGGGGGGG
@M05620:45:000000000-G6HP7:1:1101:16853:16607 1:N:0:124
CATCCTGACCCTGAAGTACCCCGGCTTGATTTCTGACATTAGATCGGAAGAGCACACGTCTGAACTCCAGTCACTCTCGCGCATCTCGTATGCCGTCTTCTGCTTGAAAAAAAAAAAAAAAAAAGAGTAAAAAAAAAGATAAGGAATAGGAAAAGAAGAAATAAATTCAGAATGAAGATAAATGAGAACAGAGGAGGGATAAAATTGGAATGAGGAGGGCAGAGCTGTATAGAGAAGATAACATAGAGTGG
+
CCCCDFFFFFFFGGGGGGGGGGGGGGGGHHHHHHHHHHHHHHGHHHGGGGHHHHHHHGHHHGHHHHHHHHHHFHHHHHGGGGGGFHHB?EGHHHGFEHGHHHHHHHHGHHHGGGGD>>>-<---../000000----..;;0000/000000///../0//0000000000000000000000000000////....-.//0000000000000/0..-...../000:0000000/0000000000000.
@M05620:45:000000000-G6HP7:1:1101:22728:16615 1:N:0:124
ATCTCTATCTCCTAAAAACCTGTTTAGATTTGGAGATAGACCTTCAGGTTTTTCATCATTTTCTGCATGAATTATACATTGACCACGTTCCAGCGTGGTCAGTTTGCAGCATTCTGTTATTTTGTTTGACAGAGTGTCTTGTTGAGAACATATGTAGGACATGATTTTTTCCTGCAACAGGGAAAATAAATTATAAGTTTTAAAGATTTATTCTTTAATAAAGGATCTCAAAGCCAGCTTTAGAAAAAGGA
+
BBCCCFFFFFFFGGGGGGGGGGHGHHHHHHHHHHGHHHHHHHHHHHHHHHHGGHHHHHHHHHHHHHHHHHHHHHHHHGHHHHHHHHGHHHHHHHGFGGHHHHHHHHHHHHHHHHGHHHHHHHHHHHHHHHHHHHGHHHHHHHHHHHHHHHHHHHHHHHHHHHHHHHHHHGHHHHHHHHHHHGGHHHGHFFHHHHHHHHHHHHGHHGHHHHHHHHHHHHHHHHHHHHHHHHHHHHHHHGHHHHGFHHHHGGC
@M05620:45:000000000-G6HP7:1:1101:17856:16616 1:N:0:124
TACCTGTACTGGGGAAGCATTTGAATATCCCCCCATGGTGATGGGGACGGAGAACTGCTCCATAAACACAGGCAACGTGCCTAACTTTCCCGGGAAGATGAAGTCAAAGAGCGACCACAGCTCTCGGAGGTTATTTTGCATCGGTGAGCCAGACAGAATGATCCGATGAGGGGTGCGAAACTATTTGAGGAAAGGAAGCACCTTTTTATTAAATTTACCTTTTAGCAATCGCCATTCCTACCCTAAAGATC
+
CCCCCFFFFFFFGGGGGGGGGGGHHHHHHHHGGGGHHHHHGHHHHGGGGGGGGHHHHHHHHHHHHHHHHHHHGHHHGHHHHHHHHHHHHHHGGGGGGHHHHHHHHHGHHHHHGGGGGGHHGHHHHGGGGGDHHHHHHHGGHHGGGGGHHGHHHGHHHHHHHHHHHGGGGFHGGGGGGGGGGGGGGGGFGGFGGGGGGGGGGFFFFFFFFFFFFFFFFFFFFFFFFFFFFFFFFFFFFFFFFFFFFFFFFFF
@M05620:45:000000000-G6HP7:1:1101:14061:16625 1:N:0:124
AAACCAAGAAGACATGAGGTCAGCTAGATCGGAAGAGCACACGTCTGAACTCCAGTCACTCTCGCGCATCTCGTATGCCGTCTTCTGCTTGAAAAAAAAAAAAAAAAAAATCAAAAAACTCGAAATAGTAGAGAAAAATTAAAAAAGGAACCGCCTCTGATAGTAGTTAATATAGATGCTAACTGATGTCTGCATGTCGGGTCAGTGCAACTCGCTGTGACGTCATGACTGACGAGACCCTCATGCGACAA
+
CCCCCCBFFFFFGGGGGGGGGGHHHHHHHHHGGGGHHHHHHHGHHHGGHHHHHHHHHHHHHHHGGGGGFFHHHGGHHHHGGGHGFHHHHHHHGHHGGGGGG>/>>>//<<011000<-.00../..000;;BB000:.;000;00-..//..---..000000000000000000009;000/0000000000000;0.--.;:/;00000/0.-.../00.9...0000000..-..../..090..---
@M05620:45:000000000-G6HP7:1:1101:13648:16723 1:N:0:124
AGATTACTGCAACAGTTCCCCCTGGACCTGGAAAAGTTTCTTGCCTGGCTTCCAGAAGCTGAAACAACTGCCAATGTCCTACAGGATGCTACCCGTAAGGAAAGGCTCCTAGAAGACTCCAAGGGAGTAAAAGAGCTGATGAAACAATGGCAAGTAAGTCAGGCATTTCCGCTTTAGCACTCTTGTGGATCCAATTGAACAATTCTCAGCATTTGTACTTGTAACTGACAAGCCAGGGACAAAACAAAGAT
+
BBBBBFFFFFDFGGGGGGGGGGGGDHHHHGHHHHHHHHHHHHHHHHHHHHH2FHHHHHHHHHHHHHHHHHHHHHHHHHHH5FGHGHHGHHFHHHGGGGHHHHFGHHHHGHHHHHHFHHHHFHHGGHGFHHHHHGHHHHHHHHHHHHHHHHHHHGHHHHHGHHHHHHHHHHGGGGGHHHHHHHHHHHHGHHHHGHHHHGHHHHHHHHHHHHHHHGHHHHHHHFHHHHGFHHFHHGGGGGGGGGGGGGGGGGG
@M05620:45:000000000-G6HP7:1:1101:8357:16745 1:N:0:124
ATCTCTATCTCCTAAAAACCTGTTTAGATTTGGAGATAGACCTTCAGGTTTTTCATCATTTTCTGCATGAATTATACATTGACCACGTTCCAGCGTGGTCAGTTTGCAGCATTCTGTTATTTTGTTTGACAGAGTGTCTTGTTGAGAACATATGTAGGACATGATTTTTTCCTGCAACAGGGAAAATAAAGTATAAGTTTTAAAGATTTATTCTTTAATAAAGGATCTCAAAGCCAGCTTTAGAAAAAGGA
+
CCCCCFFFFFFFGGGGGGGGGGHHHHHHHHHHHGHHHHHHHHHHHHHHHHHGGHHHHHHHHHHHHHHHHHHHHHHHHHHHHHHHHHGHHHHHHHGGGGHHHHHHHHHHHHHHHHHHHHHHHHHHHHHHHHHHHHHHHHHHHHHHHHGHHHHHHHHHHHHHHHHHHHHHHGHHHHHHHHHHHGGGHHGHHGGGHHHGHGHHGHHHHHHHHHHHHHHHHHHHHGHHHHHHHHHHGHFHHGHHHHHHHHHGGGH
@M05620:45:000000000-G6HP7:1:1101:27732:16751 1:N:0:124
ATCTCTATCTCCTAAAAACCTGTTTAGATTTGGAGATAGACCTTCAGGTTTTTCATCATTTTCTGCATGAATTATACATTGACCACGTTCCAGCGTGGTCAGTTTGCAGCATTCTGTTATTTTGTTTGACAGAGTGTCTTGTTGAGAACATATGTAGGACATGATTTTTTCCTGCAACAGGGAAAATAAAGTATAAGTTTTAAAGATTTATTCTTTAATAAAGGATCTCAAAGCCAGCTTTAGAAAAAGGA
+
BABBBFFFFFFFGGGGGGGGGGHHHGHHHHHHHCGHGHHHHHHHHHHHHHHGGHGHHHHHHHHHHHHHHGHHHGHHHHHHHHHHFHGHHHHHHHGGGGHHHHHHHHHGHHFFFHHHHHHHHGHHHHHHGHGHHHHHHHHHGDGHGHHHGFHHHHHHHHHHHHHHFHGHHGHHHHHHFHHHHGGGHHGHHHHGHHHHHDFHGFFGHGHHHGHHHHGHGHHGHHEHHHHFGHHGHHCHHGGHHHHEHHGHGFH
@M05620:45:000000000-G6HP7:1:1101:27765:16755 1:N:0:124
ATCTCTATCTCCTAAAAACCTGTTTAGATTTGGAGATAGACCTTCAGGTTTTTCATCATTTTCTGCATGAATTATACATTGACCACGTTCCAGCGTGGTCAGTTTGCAGCATTCTGTTATTTTGTTTGACAGAGTGTCTTGTTGAGAACATATGTAGGACATGATTTTTTCCTGCAACAGGGAAAATAAAGTATAAGTTTTAAAGATTTATTCTTTAATAAAGGATCTCAAAGCCAGCTTTAGAAAAAGGA
+
?ABBBFBFFFFFGGFGGGGGGGHHHHHHHHHHHCHCHHHGHHHHHGHHHHHGGHGHHHHHHHHHFHHGHHBHHHHHHGHHHFFHFHGHHHHHHHGEGGHHHHHHHHHHHHHHHHHGHHHHHHHHHHHHEGHHHHHHHHHHHHHHGFHFHHHHGHHFHHHHHHHHHHHHGGHHHHHFGHHHHAFHHBFF1BGHHHBHHHHHHGHBGBFGHHHHHHHHHHHFHHE0<GHHGFHHHHHHFGHHH0CCHHHHFDC
@M05620:45:000000000-G6HP7:1:1101:27748:16762 1:N:0:124
ATCTCTATCTCCTAAAAACCTGTTTAGATTTGGAGATAGACCTTCAGGTTTTTCATCATTTTCTGCATGAATTATACATTGACCACGTTCCAGCGTGGTCAGTTTGCAGCATTCTGTTATTTTGTTTGACAGAGTGTCTTGTTGAGAACATATGTAGGACATGATTTTTTCCTGCAACAGGGAAAATAAAGTATAAGTTTTAAAGATTTATTCTTTAATAAAGGATCTCAAAGCCAGCTTTAGAAAAAGGA
+
CDDDDFFFFFFFGGGGGGGGGGHHHHHHHHHHHHHHHHHHHHHHHHHHHHHGGHHHHIIHIIHIHHHHHHHHHHHHHHHHHHHHHHGHHHHHHHGGGGHHHHHHHHHHHHHHHHHHHHHHHHHHHHHHHHHHHHHHHHHHHHHHHHHHHHHHHHHHHHHHHHHHHHHHHGHHHHHHHHHHHGGHHHHHHHHHHHHHHHHHGHHHHHHHHHHHHHHHHHHHHHHHHHHHHHHHHHHHHGHHHHHHHHHHGGH
@M05620:45:000000000-G6HP7:1:1101:25533:16767 1:N:0:124
TACCTGTACTGGGGAAGCATCGCCATTCCTACCCTAAAGATCGGAAGAGCACACGTCTGAACTCCAGTCACTCTCGCGCATCTCGTATGCCGTCTTCTGCTTGAAAAAAAAAAAAAACAAACACAGAATCGGATATAAGGACCGATAGATAGCAGTGAAAGAAGAAAAAAGAAAGGAATGAGGAAATATGAGGAGACGAAGGTAGGAGAATAGAAAGGAAAAGGAGATATGTGATACTCTGGCGAGTGTTA
+
DCCDDFFFFFFFGGGGGGGGGGGGFGHHHHHHHHHHHHHHHHHGGGGHHHHHHHGHHHGGGHHHHHHHHHHHHHHGGGGGEEHHHGGHHHHGGGHGHHHHHHHGHHHHCGDGC<<///..>.<0.01111<.<..00000<..----.0000000<000:0/./0///.-...:0.//0000/0//000000<0..<.--..000.0/..0000000.///:/./.</0000000000000:0-9--9000
@M05620:45:000000000-G6HP7:1:1101:27760:16776 1:N:0:124
ATCTCTATCTCCTAAAAACCTGTTTAGATTTGGAGATAGACCTTCAGGTTTTTCATCATTTTCTGCATGAATTATACATTGACCACGTTCCAGCGTGGTCAGTTTGCAGCATTCTGTTATTTTGTTTGACAGAGTGTCTTGTTGAGAACATATGTAGGACATGATTTTTTCCTGCAACAGGGAAAATAAAGTATAAGTTTTAAAGATTTATTCTTTAATAAAGGATCTCAAAGCCAGCTTTAGAAAAAGGA
+
AABBCFFFFFFFGGGGGGGGGGHHHHHHHHHHHFHHHHHGHHHHHHHHHHHGGHHHHHHHHHHHHHHHHHHHHHHHHHHHHHHHHHGHHHHHHHGGGGHHHHHHHHHHHHHHHHHHHHHHHHHHHHHHHHGHHHHHHHHHHHHHHHHHHHHHHHHHHGFHHGHHHHHHHGHHHHHHFHHHHGGHHHGHHHHHHHHHHFGHHHGGHHGHHHHHHHHHHFGHHHHHHHHHHGHHHHHHHGGHHHHEHHHHGGG
@M05620:45:000000000-G6HP7:1:1101:27734:16776 1:N:0:124
ATCTCTATCTCCTAAAAACCTGTTTAGATTTGGAGATAGACCTTCAGGTTTTTCATCATTTTCTGCATGAATTATACATTGACCACGTTCCAGCGTGGTCAGTTTGCAGCATTCTGTTATTTTGTTTGACAGAGTGTCTTGTTGAGAACATATGTAGGACATGATTTTTTCCTGCAACAGGGAAAATAAAGTATAAGTTTTAAAGATTTATTCTTTAATAAAGGATCTCAAAGCCAGCTTTAGAAAAAGGA
+
CBCCCFFFFFFFGGGGGGGGGGHHHHHHHHHHHHHHHHHHHHHHHHHHHHHGGHHHHHHHHHHHHHHHHHHHHHHGHHHHFHHHGHGHHHHHHHGGGGHHHHHHHHHGHHHHGHHHHHHHHHHHHHHHEGHHHHHHHHHHHGHHHHHFHHHHHHHHHHHHHHHHHHHHHGHHHHHHHHHHHGGGHHHGHHHGHHGHHFGHHHHGHHHHHHHHHHHHGHHHHGGHHHHHHGHHHHHHHGFHHGHGGGFHGFG
@M05620:45:000000000-G6HP7:1:1101:18586:16808 1:N:0:124
AAACCCAGAAGACATGAGGTCAGCTAGATCGGAAGAGCACACGTCTGAACTCCAGTCACTCTCGCGCATCTCGTATGCCGTCTTCTGCTTGAAAAAAAAAACCCCCCCTAAACCCCCCGTTCAGCTTCCCGCCGCCCCCCTCCCCCCCCCCTCCCACCGCCCTACCGTCCCTCATGTTCCGCCCCACCTCCTCCTCTTCTCCTCCCTCCCTTTCCCCAGTCCCTTTCTGCCCTCCTTTATCTCTTCCACTT
+
BBABBAAABFFFGGGGFGCBFGHGFHHHHHHGGGGHCFFGHHGHHHGHHHGHHHFEGFHHHFHGGGGEDEHHF?EGHFFGEEHGHFF4GHHGFHFGE><E</////////0?1</?---..</=0000/<.-----:--99...9.--;---.9:.9..----...-..../..////;/.:.--..9..:.9/..//9/9;/;;9B..9.///;;.:.///////9/;:B./.9./99////;//9//9/
@M05620:45:000000000-G6HP7:1:1101:18173:16823 1:N:0:124
AAACCAAGAAGACATGAGGTCAGCTAGATCGGAAGAGCACACGTCTGAACTCCAGTCACTCTCGCGCATCTCGTATGCCGTCTTCTGCTTGAAAAAAAAAACACCTGCTGCGCACCCCGTGCTACTGCCCTAGACCCCCCTTACCCCCCCTTCCCCCATCGCGCCGCTCACTCCGGTGCTGCTCGGCCGCCGCCCGTTCTCCTCCCGTCCTTTCCCCAGTCCTTTTCTGCCCGGCTTGATTTATTCCATTC
+
BBBBBABFFFFFGGGGGGGBGGHGHHHHHHHGGGGHHHFHHHGHHHGHHHHHHHHFGFHHHHHGGGGGEEGHGFGHHHHGGGHGHGFHHHHHFFHGEE@@E/?0?2202B2//>BCD//?/?F1?<11><10<1>>GACGG</<CCHG?--.;9//;-//:.9;?A---.9;B99BF--/;;BF:;:A-99--@D-;.;EFB/.9.AADFDBBFB/9;.9;/;9FBFF//B.;-@FA-.9B;/9/;B/9B/
@M05620:45:000000000-G6HP7:1:1101:23430:16850 1:N:0:124
TACCTGTACTGGGGAAGCATTTGAATATCCCCCCATGGTGATGGGGACGGAGAACTGCTCCATAAACACAGGCAACGTGCCTAACTTTCCCGGGAAGATGAAGTCAAAGAGCGACCACAGCTCTCGGAGGTTATTTTGCATCGGTGAGCCAGACAGAATGATCCGATGAGGGGTGCGAAACTATTTGAGGAAAGGAAGCACCTTTTTATTAAATTTACCTTTTAGCAATCGCCATTCCTACCCTAAAGATC
+
CCCCCFFFFFFFGGGGGGGGGGHHHHHHHHHGGGGHHHGHHHHHHGGGGGGGGHHHHHHHHHHHHHHHHHHHGHHGGHHHHHHHHHHHHHHGGGGGGHHHHHGHHHHHHHHHGGGGGHHHHHHHHGGGGGGHHHHHHHHHHHGGGGGHHGGHHGHGHHHHHHHHHGGGHHHGGFFGGEGGGGGGGGGGGGFGGGGGGGGGGFFFFFFFFFFFFFFFFFFFFFFFFFFFFFEFFFFFFFFFFFFFFFFFFFF
@M05620:45:000000000-G6HP7:1:1101:2369:16854 1:N:0:124
TACCTGTACTGGGGAAGCGTGTAGCAATCGCCATTCCTACCCTAAAGATCGGAAGAGCACACGTCTGAACTCCAGTCACTCTCGCGCATCTCGTATGCCGTCTTCTGCTTGAAAAAAAAAAAAACGGACCTCATCTCACATAACTCCCTCACACGCCCGCCCTCAAAATGCACATCTACATCGCTCCTTCTCTCTTTCCTCTCCTCACTGCATCCCTCATCATTTTTGTGCCAGTCTGAGGGCTGCCCTCC
+
CCCCCFFFFFFFGGGGGGGGGGHHHHHHHFGGGGHHHHHHHHHHHHHFGHHGGGGHHHHHHHCHHHEHHHHHHHHHHHHHHHHGGGGGGEHHHGGHHHHGGGHGHGGGHHHHHHHHGGGDD//-.-..--/0/0=0=0=0000/<0:.//:.0/--.------:.0000000;000000009.....//:/9;/9/////;//////.///////.//./9/9////-/////////;;/...;..../.;
@M05620:45:000000000-G6HP7:1:1101:12030:16872 1:N:0:124
ATCTCTATCTCCTAAAAACCTGTTTAGATTTGGAGATAGACCTTCAGGTTTTTCATCATTTTCTGCATGAATTATACATTGACCACGTTCCAGCGTGGTCAGTTTGCAGCATTCTGTTATTTTGTTTGACAGAGTGTCTTGTTGAGAACATATGTAGGACATGATTTTTTCCTGCAACAGGGAAAATAAAGTATAAGTTTTAAAGATTTATTCTTTAATAAAGGATCTCAAAGCCAGCTTTAGAAAAAGGA
+
CCCDDFFFFFFFGGGGGGGGGGHHHHHHHHHHHHHHHHHHHHHHHHHHHHHGGHHHHIHHHIHIHHHHHHHHHHHHHHHHGHGHGHGHHHHHHHGGGGHHHHHHHHHHHHHHHHHHHHHHHHHHHHHHHHHHHHHHHHHHHHHHHHHHHHHHHHHHHHHHHHHHHHHHHGHHHHHHGHHHHGGHHHGGFHFHHHHHHHHHHHHGHHHHHHHHHHHHHHHHHHHHGHHHHHHGHGHHHGHHHHHHHHHHGGH
@M05620:45:000000000-G6HP7:1:1101:22179:16881 1:N:0:124
ATCTCTATTCCTAAAAACCTGTTTAGATTTGGAGATAGACCTTCAGGTTTTTCATCATTTTCTGCATGAATTATACATTGACCACGTTCCAGCGTGGTCAGTTTGCAGCATTCTGTTATTTTGTTTGACAGAGTGTCTTGTTGAGAACATATGTAGGACATGATTTTTTCCTGCAACAGGGAAAATAAAGTATAAGTTTTAAAGATTTATTCTTTAATAAAGGATCTCAAAGCCAGCTTTAGAAAAAGGAA
+
BCCDDFFFFFFFGGGGGGGGGGHHAGHHHHHHHHHHHHHHHHHHHHHHHHGGHHHHHHHIHHIHHIHHHHHHHHHHHHHHHHHHHGHHHHHHHGGGGHHGHHHHHHHHHHHHHHHHHHHHHHHHHHHHHHHHHHHHHHHHHHHHHHGHHHHHHHHHHHHHHHHHHHHHGHHHHHGHHHHHGGHHHHHHHHHHHHHHHHHHHHHHHHHHHHHHHHHHHFGHHHGHHHHHHHHHGHHHGHHHGHFGHHHGGHH
@M05620:45:000000000-G6HP7:1:1101:7444:16884 1:N:0:124
TACCTGTACTGGGGAAGCATTTGAATATCCCCCCATGGTGATGGGGACGGAGAACTGCTCCATAAACACAGGCAACGTGCCTAACTTTCCCGGGAAGATGAAGTCAAAGAGCGACCACAGCTCTCGGAGGTTATTTTGCATCGGTGAGCCAGACAGAATGATCCGATGAGGGGTGCGAAACTATTTGAGGAAAGGAAGCACCTTTTTATTAAATTTACCTTTTAGCAATCGCCATTCCCCTAAAGATCGGA
+
CCDDDFFFFFFFGGGGGGGGGGHHHHHHHHHGGGGHHHHHHHHHHGGGGGGGGHHHHHHHHHHHHHHHHHHHGGHHGHHHHHHHHHHHHHHGGGGGGHHHHHGHHHHHHHHHGGGGGHHHHHHHHGGGGGEHHHHHHHHHHHGGGGGHHHHHHGHHHHHHHHHHHGGGGHHGGGGGGGGGGGGHHHHGGGFGGFGGGGGGGFFFFFFFFHHFFFFFFFFFFFFFFFFFFFFFFFFFFFFFFFFFFFFFFFD
@M05620:45:000000000-G6HP7:1:1101:9576:16888 1:N:0:124
CATCCTGACCCTGAAGTACCCCGGCTTGATTTCTGACATTAGATCGGAAGAGCACACGTCTGAACTCCAGTCACTCTCGCGCATCTCGTATGCCGTCTTCTGCTTGAAAAAAAAAAAAAAAAAAAAAAAACACAGAAACACACCTCTGGCAGCCAATGCAGAACAAACAGCCAAACGAGACAACTACGCCACTCCGCGCACCGCCGCAATAGTCACGCGGCGTCTGTCGCCCAGTCCGACCTGTCTCGATC
+
DCDEDFFFFFFFGGGGGGGGGGGGGGGGHHHHHHHHHHHHHHHHHHGGGGHHHHHHHGHHHGHHHHHHHHHHFHHHHHGGGGGGGHHHGGHHHHGGGHGHHHHHHHHHFHHGGGGG>/><<<--<-<---.9:9.000//..../.0000/9..:/000<11:///:../:<./<....../<<000.--..0/:.9------------.11:111..--9---..1<......:00.<--./1011/0/.
@M05620:45:000000000-G6HP7:1:1101:22162:16892 1:N:0:124
ATCTCTATTCCTAAAAACCTGTTTCGATTTGGAGATAGACCTTCAGGTTTTTCATCATTTTCTGCATGAATTATACATTGACCACGTTCCAGCGTGGTCAGTTTGCAGCATTCTGTTATTTTGTTTGACAGAGTGTCTTGTTGAGAACATATGTAGGACATGATTTTTTCCTTCAACAGGGAAAATAAAGTATAAGTTTTAAAGATTTATTCTTTAATAAAGGATCTCAAAGCCAGCTTTCGAAAAAGGAA
+
AAAAAFFFDFFFGG1FAEG1GAFFAA03DA1FBGFFCAGHCFHC1AGHGGGEB2GFHHHHHG1FB21G1DGH1FFH2GHHFHFFGAFGE021B>EE@GHFHHHFHB2FF0GFHGHFHHGHHHFGFGHDFGHFFHHHHHHFHHHBCGFHHF1>BGHHH1G0FGHGGHHHCFBG2<@>GGBGFGHG0?<D1?FHF11FHHGH1CHHBGGHDDGH1FGG0D0DD00/DGHHHFHHEHCC.:CC0:.:.::EA/9
@M05620:45:000000000-G6HP7:1:1101:12158:16895 1:N:0:124
AAACCCAGAAGACATGAGGTCAGCTAGATCGGAAGAGCACACGTCTGAACTCCAGTCACTCTCGCGCATCTCGTATGCCGTCTTCTGCTTGAAAAAAAAAACCCCGGAGGAGCACCCCGTGCTGCTCCCCGCGGCCCCCCTTACCCCCACAGCCAACAGCGCGCAGATGACTCAGGTGAGGCTCGGCCGCCGCCCGTGCTCCTCCCGTCCTTTCCCCACTCATTTTCTGCCCGGCTTGATTTCTTACATTC
+
BBABBAAAAFCCFGFGFGCBGGHBFGHFFHAEEFF22BCGHHEFHEFHHHGHGH3DFFGFGFHGGGG@>>@F??E?CHHEGGHFHFFHHFH133BA/><<>/CDD/>/B>?/F<FFG/>>CCE1GB11>C<---:A@GGGG.;/;FGG@.:.;C;/;9..---99;-;//;9B/BFF//A9;AF--;;9-9;;@B9;.;EFF9BFF..:A9/B/BFF..;;/BFFFB:B/BAD-B>@-.99/////:/BF/
@M05620:45:000000000-G6HP7:1:1101:12826:16910 1:N:0:124
CATCCTGACCCTGAAGTACCCCGGCTTGATTTCTGACATTAGATCGGAAGAGCACACGTCTGAACTCCAGTCACTCTCGCGCATCTCGTATGCCGTCTTCTGCTTGAAAAAAAAAAAAAACAAACGATGAAAAAAAAAAAACGATCTGATGAAATAAATGAACGAGACAGTGATAATTTGCCGTCTAGTAATAAGAGAAAGATGTGGAAAGAAATAGAACGTGTGTAAGTGACAAGAAAATCATGATAATA
+
DDDDDFFFFFFFGGGGGGGGGGGGGGGGHHHHHHHHHHHHHHGHHHGGGGHHHHHHHGHHHGHGHHHHHHHHHHHHHHGGGGGGGHHHGGHHHHGGGHGHHHHHHHHHGHH/@CGB@><-.>.0..<..0000.-------.-.<<.0000000000000000...../:0000000:0000-<-<.0000000<00/000/00000000././0<000<...<..000000000.////0:0<0000000
@M05620:45:000000000-G6HP7:1:1101:9441:16962 1:N:0:124
ATCTCTATCTCCTAAAAACCTGTTTAGATTTGGAGATAGACCTTCAGGTTTTTCATCATTTTCTGCATGAATTATACATTGACCACGTTCCAGCGTGGTCAGTTTGCAGCATTCTGTTATTTTGTTTGACAGAGTGTCTTGTTGAGAACATATGTAGGACATGATTTTTTCCTGCAACAGGGAAAATAAAGTATAAGTTTTAAAGATTTATTCTTTAATAAAGGATCTCAAAGCCAGCTTTAGAAAAAGGA
+
DDDDDFFFFFFFGGGGGGGGGGHHHHHHHHHHHHHHHHHHHHHHHHHHHHHGGHHHHIHHHHHIHHHHHHHHHHHHHHHHHHHHHHGHHHHHHHGGGGHHHHHHHHHHHHHHHHHHHHHHHHHHHHHHHHHHHHHHHHHHHHHHHHHHHHHHHHHHHHHHHHHHHHHHHGHHHHHHHHHHHGGHHHHHHHHHHHHHHHHHHHHHHHHHHHHHHHHHHHHHHHHHHHHHHHHHHHHHHGHHHHHGHHHHGGH
@M05620:45:000000000-G6HP7:1:1101:20032:16983 1:N:0:124
ATCTCTATCTCCTAAAAACCTGTTTAGATTTGGAGATAGACCTTCAGGTTTTTCATCATTTTCTGCATGAATTATACATTGACCACGTTCCAGCGTGGTCAGTTTGCAGCATTCTGTTATTTTGTTTGACAGAGTGTCTTGTTGAGAACATATGTAGGACATGATTTTTTCCTGCAACAGGGAAAATAAAGTATAAGTTTTAAAGATTTATTCTTTAATAAAGGATCTCAAAGCCAGCTTTAGAAAAAGGA
+
CCCCCFFFFFFFGGGGGGGGGGHHHHHHHHGHHHHHHHHHHHHHHHHHHHHGGHHHHHHHHHHHHHHHHHHHHHHGHHHHHHHHHHGHHHHHHHGGGGHHHHHHHHHGHHHHHHHHHHHHHHHHHHHHHHHHHHHHHHHHHHGHHHHHHHHHGHHHHHHHHHHHHHHHHGHHHHHHHHGHHGGGHHHHHHHHHHHGHHHHHHGGHHHHHHHHHHHHHHHHHHHHHHHHHHHGHGHHHGHHHHHEHGHHGGG
@M05620:45:000000000-G6HP7:1:1101:10734:17061 1:N:0:124
TACCTGTACTGGGGAAGCATTTGAATATCCCCCCATGGTGATGGGGACGGAGAACTGCTCCATAAACACAGGCAACGTGCCTAACTTTCCCGGGAAGATGAAGTCAAAGAGCGACCACAGCTCTCGGAGGTTATTTTGCATCGGTGAGCCAGACAGAATGATCCGATGAGGGGTGCGAAACTATTTGAGGAAAGGAAGCACCTTTTTATTAAATTTACCTTTTAGCAATCGCCATTCCTACCCTAAAGATC
+
CCCCCFFFFFFFGGGGGGGGGGHHHHHHHHHGGGGHHHGHHHHHHGGGGGGGGHHHHHHHHHHHHHHHHHHHGHHHGHHHHHHHHHHHHHHGGGGGGHHHHHHHHHHHHHHHGGGGGHHHHHHHHGGGGGGHHHHHHHHGHHGGGGGGGHHHHGHHHHHHHHHHHGGGHHHGGCFGGGGBGGGGGGGGGGFGGGGBGGGGGFFFFFFFFFFFFFFFFFFFFFFFFFFFFFFFFFFFFFFFFFFFFFFFFFF
@M05620:45:000000000-G6HP7:1:1101:16976:17094 1:N:0:124
CATCCTGACCCTGAAGTACCCCGGCTTGATTTCTGACATTGATCGGAAGAGCACACGTCTGAACTCCAGTCACTCTCGCGCATCTCGTATGCCGTCTTCTGCTTGAAAAAAAAAAAAAAAAAATAAAAAAAACAGTAGAGCATAGGATGATAGAAAACGAATAACGATCGTAATATAAGAAAAATAAGTAGATAATGCAGATAAGTACGACTAATAGTTGATTTTGTATCCGTGAATAACATAAAAGTCAT
+
DDDDDFFFFFFFGGGGGGGGGGGGGGGGHHHHHHHHHHHHHHHHGGGGGHHHHHHHGHHHGHHHHHHHHHHHHHHHHGGGGGGGHHHGGHHHHGGGHGHHHHHHHGGHGHGCGGG>>>><<<-.0=<0;---.;/0;00;0000000;00000000//-....00....-;...0000000//.:00000000000000000000:00....-::000000:0000:0:00.:...000000000000000
@M05620:45:000000000-G6HP7:1:1101:10598:17115 1:N:0:124
CATCCTGACCCTGAAGTACCCCGGCTTGATTTCTGACATTAGATCGGAAGAGCACACGTCTGAACTCCAGTCACTCTCGCGCATCTCGTATGCCGTCTTCTGCTTGAAAAAAAAAAACTCAGCAGTTCGGCCCCTGGATTCCCCTGTGCCATTGCCTCACCCCTCACACCTACCTCTTCTCACACCTTCCGTGCGAACTGTTCATGTCTAGCACTTGCCCCCCCGGTGCGTACCTCCCCGCCTGTCTCCCC
+
CCCCCFFFFFFFGGGGGGGGGGGGGGGGHHHHHHHHHHHHFHHHHHGGGGHHHHHHHGHHGGGHHHHHHHHHGHHHHHGGGGGGFHHHGGHHHHGGGHGHFHHHHHHHGHHGGBDD<?1111110111/--.-<.../00000//.<00000<000:00...-....00./0/.09000000;00./90/90..-.-9.:;0000000000000000000:--------9..-.90...---..00000/:
@M05620:45:000000000-G6HP7:1:1101:15402:17138 1:N:0:124
TACCTGTACTGGGGAAGCATTTGAATATCCCCCCATGGTGATGGGGACGGAGAACTGCTCCATAAACACAGGCAACGTGCCTAACTTTCCCGGGAAGATGAAGTCAAAGAGCGACCACAGCTCTCGGAGGTTATTTTGCATCGGTGAGCCAGACAGAATGATCCGATGAGGGGTGCGAAACTATTTGAGGAAAGGAAGCACCTCTTTATTAAATTTACCTTTTAGCAATCGCCATTCCTACCCTAAAGATC
+
>AAA>11BD33CEEGGCGFD3AB3DBGFHF1AEEEHCGHBG2FFCEAAEGAA/FHFFFDHFGHFHHF@GFHHFEHHGG//BBBGHEHDHHHGGGGGGHHFBFFFGHGHHHBFECGGGHHHGGFHHFGF@??FFFB<?<F1GFAAA.>FGHHHHGHHBHHFDFDHHE?EFHBA@:AC?.@?@BFB0F00;90:/999BFEBFFF-B9BB;/;///:F/FBB/9B9F/9/9B-AAA-;;9BFBAFF--///B;
@M05620:45:000000000-G6HP7:1:1101:9102:17140 1:N:0:124
AAACCAAGAAGACATGAGGTCAGCTAGATCGGAAGAGCACACGTCTGAACTCCAGTCACTCTCGCGCATCTCGTATGCCGTCTTCTGCTTGAAAAAAAAAAAAAAAACAAAAAAAAAGAGGTAAGAAGGAATATGGAAAAAAAAGAAGTAAGAAGATGAAAACGTTTAGATTAGAAAGAAGAGTATTAGAAGTTGTGGAAGTGAAAGAGGTGAGAGTCGAGTGGATAGTGAGTAGAAAAAGAAAAGGAAAA
+
BBCCDCCFFFFFGGGGGGGGGGHHHHHHHHHGGGGHHHGHGHGHHHGHHHHHHHHGHFHHHHHGGGGGFGHHGFFHHHHGGGHGHHHHHHHHGGHGGGGGE<<</////?00.----.</.0<101</../<0111100/.---.../11<111/0111<11/9.//.10:1101110/.:0.11<11<1111111..00/00<111//90.1.1000-.-:..00<011101111:1/....///.////
@M05620:45:000000000-G6HP7:1:1101:12283:17146 1:N:0:124
TACCTGTACTGGGGAAGCATTCCTACCCTAAAGATCGGAAGAGCACACGTCTGAACTCCAGTCACTCTCGCGCATCTCGTATGCCGTCTTCTGCTTGAAAAAAAAAAAAAGCGACCACCGCTCTCGGCGGTTCTTTTTCATTCGTGTGCCATCCCCACCTACCCGCCGACTGTTGTCACACCATTCGTCGACAGGCAGCAACCTTTTCTTCCCTCTACCCTTTAGCACTCGCCCTGCCTACCCTCCCGACC
+
CCCCCFFFFFFFGGGGGGGGGGHHHHHHHHHHHHHHHGGGGHHHHHHHGHHHGHHHHHHHHHHHHHHHHGGGGGFGHHHG1BGHHGFEHFHHHGHHHHHHFG/EEG@<</??///>/>..---.>...----.CCC00/00000:..990B;09../...0/;9.----;@A:00/0900;..;000/9---.;....;./:./0;::BF00/0//009.;/009;000;.--.:..900;..;....;-;
@M05620:45:000000000-G6HP7:1:1101:15388:17151 1:N:0:124
TACCTGTACTGGGGAAGCATTTGAATATCCCCCCATGGTGATGGGGACGGAGAACTGCTCCATAAACACAGGCAACGTGCCTAACTTTCCCGGGAAGATGAAGTCAAAGAGCGACCACAGCTCTCGGAGGTTATTTTGCATCGGTGAGCCAGACAGAATGATCCGATGAGGGGTGCGAAACTATTTGAGGAAAGGAAGCACCTTTTTATTAAATTTACCTTTTAGCAATCGCCATTCCTACCCTAAAGATC
+
DDCDDFFFFFFFGGGGGGGGGGHHHHHHHHHGGGGHHHHHHHHHHGGGGGGGGHHHHHHHHHHHHHHHHHHHGHHHGHHHHHHHHHHHHHHGGGGGGHHHHHHHHHHHHHHHGGGGGHHHHHHHHGGGGGGHHHHHHHHHHHGGGGGHHHHHHGHHHHHHHHHHHGGGHHHGGGGGGGGGGGGGHGGEFF:FGGGGGGGGGFFFFFFFFFFFFFFFFFFFFFFFFFFFFFEFFFFFFFFHFFFFFFFFFFF
@M05620:45:000000000-G6HP7:1:1101:6103:17197 1:N:0:124
AAACCAAGAAGACATGAGGTCAGCTAGATCGGAAGAGCACACGTCTGAACTCCAGTCACTCTCGCGCATCTCGTATGCCGTCTTCTGCTTGAAAAAAAAAAAACAATCAAAAGCATAAACTGACTGGGAGACTTATATTCGTGCTCTATTAAATTAGTTCATTCCAGTATAAGTGCCTACTAAGGTTACGTGTAGACAGATAGTGTGCCTTGATATGCTCGGAAGAAGGTGCACTAATTGGACAACGGCGC
+
AABBBBBFFFCFGGFABBGGGFGHHHHHHHGEGDEGFHGGHHGHHHGHHHHHHHBGGHHHHHHAFAEEE0FGHGGHHHHGFGHGBGGHGHHHGHFH//EE@////?222?2?20222111111111//0/..1111111100...<00<=0000000000000=00000;000000000/000//0000.9/9/0000//00090;00000/000000009-....//.;///////9////;/..-----
@M05620:45:000000000-G6HP7:1:1101:7630:17211 1:N:0:124
ATCTCTATCTCCTAAAAACCTGTTTAGATTTGGAGATAGACCTTCAGGTTTTTCATCATTTTCTGCATGAATTATACATTGACCACGTTCCAGCGTGGTCAGTTTGCAGCATTCTGTTATTTTGTTTGACAGAGTGTCTTGTTGAGAACATATGTAGGACATGATTTTTTCCTGCAACAGGGAAAATAAAGTATAAGTTTTAAAGATTTATTCTTTAATAAAGGATCTCAAAGCCAGCTTTAGAAAAAGGA
+
BBBBBFFFFFFFGGGGGGGGGGHHHHHHHHHHHGHHHHHHHHGHHHHHHHHGGHGHHHHHHHHHHHHHHHHHHHHHHHHHHHHHHHGHHHHHHHGGGGHHGHHHHHHHHHHHHHHHHHHHHHHHHHHHHHHHHHHHHHHHHHHHHHHHHHHHHHHHHGHHHHHHHHHHHGHHHHHHHHHHHGGHHHHHHHHHHHHHHGHHHGGHHHHHHHHHHHHHHGHHHFGHHHHHHGHHHGHHHGHHHHHHHHGHGGH
@M05620:45:000000000-G6HP7:1:1101:7614:17220 1:N:0:124
ATCTCTATCTCCTAAAAACCTGTTTAGATTTGGAGATAGACCTTCAGGTTTTTCATCATTTTCTGCATGAATTATACATTGACCACGTTCCAGCGTGGTCAGTTTGCAGCATTCTGTTATTTTGTTTGACAGAGTGTCTTGTTGAGAACATATGTAGGACATGATTTTTTCCTGCAACAGGGAAAATAAAGTATAAGTTTTAAAGATTTATTCTTTAATAAAGGATCTCAAAGCCAGCTTTAGAAAAAGGA
+
CCCCCFFFFFFFGGGGGGGGGGHHHHHHHHHHHHHHHHHHHHHHHHHHHHHGGHHHHIHHHHHHIHHHHHHHHHHHHHHHHHHHHHGHHHHHHHGGGGHHHHHHHHHHHHHHHHHHHHHHHHHHHHHHHHHHHHHHHHHHHHHHHHHHHHHHHHHHHHHHHHHHHHHHHGHHHHHHHHHHHGGHHHHHHHHHHHHHHGHHHHHHHHHHHHHHHHHHHHHHHHHHHHHHHHHHHHHHHGHHHHHFHHHHGGH
@M05620:45:000000000-G6HP7:1:1101:7634:17230 1:N:0:124
ATCTCTATCTCCTAAAAACCTGTTTAGATTTGGAGATAGACCTTCAGGTTTTTCATCATTTTCTGCATGAATTATACATTGACCACGTTCCAGCGTGGTCAGTTTGCAGCATTCTGTTATTTTGTTTGACAGAGTGTCTTGTTGAGAACATATGTAGGACATGATTTTTTCCTGCAACAGGGAAAATAAAGTATAAGTTTTAAAGATTTATTCTTTAATAAAGGATCTCAAAGCCAGCTTTAGAAAAAGGA
+
BBBBBFFFFFFFGGGGGGGGGGHHGHHHHHHHGHHHHHHHHHHHHHHFHHHGGHHHHHHHHHHHHHHHHHHHHHHHHHHHHHHHHHGHHHHHHHGEGGHHHHGHFHHHHHHHHHHHHHHHHHHHHHHHHHHHHHHHHHHHHHHHHHHHHHHHHHHHHHHHHHHHHHHHHGHHHHHHHHHHHGGHE<FGHFHHGHGHHHHHHHHDHHHHHHHHHHHHHHHHHHHGHHHHHHHHHHHHHGHHHCCGFFHHGGH
@M05620:45:000000000-G6HP7:1:1101:18059:17234 1:N:0:124
ATCTCTATCTCCTAAAAACCTGTTTAGATTTGGAGATAGACCTTCAGGTTTTTCATCATTTTCTGCATGAATTATACATTGACCACGTTCCAGCGTGGTCAGTTTGCAGCATTCTGTTATTTTGTTTGACAGAGTGTCTTGTTGAGAACATATGTAGGACATGATTTTTTCCTGCAACAGGGAAAATAAAGTATAAGTTTTAAAGATTTATTCTTTAATAAAGGATCTCAAAGCCAGCTTTAGAAAAAGGA
+
CCCCCFFFFFFFGGGGGGGGGGHHHHHHHHHHHHHHHHHHHHHHHHHHHHHGGHHHHHHHHIHHIHHHHHHHHHHHHHHHHHHHHHGHHHHHHHGGGGHHHHHHHHHHHHHHHHHHHHHHHHHHHHHHHHHHHHHHHHHHHHHHHHHHHHHHHHHHHHHHHHHHHHHHHGHHHHHHHHHHHGGHHHHHHHHHHHHHHGHHHHHHHHHHHHHHHHHHHHHHHHHHHHHHHHHHHHHHHGHHHHHGHHGHGGH
@M05620:45:000000000-G6HP7:1:1101:18041:17239 1:N:0:124
ATCTCTATCTCCTAAAAACCTGTTTAGATTTGGAGATAGACCTTCAGGTTTTTCATCATTTTCTGCATGAATTATACATTGACCACGTTCCAGCGTGGTCAGTTTGCAGCATTCTGTTATTTTGTTTGACAGAGTGTCTTGTTGAGAACATATGTAGGACATGATTTTTTCCTGCAACAGGGAAAATAAAGTATAAGTTTTAAAGATTTATTCTTTAATAAAGGATCTCAAAGCCAGCTTTAGAAAAAGGA
+
AAAABFDDFFFFGGGGGGGGGFGHGFHFEFHHHFHHHGHCFHGFHGHHHHHGGHHHHGHHHHHHHHHHHG5FGBFAF5FHG5EFGHGFGHHBGFEEEGHHHGGHHHHHHHHHHHHHHHGHHHHHHHHGGHGGHHHHHHHHHFHHHHHHHHHHHHHHGHHHHHHHHHHHHCHFHHHGHHHHHGGHHFGHHHHFGHHFGGFHGHHHHFFHHFHHHHHHHHHHGHHGFHCDGFDFHHHHHGHHHFHEGGHHGGG
@M05620:45:000000000-G6HP7:1:1101:10756:17319 1:N:0:124
ATCTCTATCTCCTAAAAACCTGTTTAGATTTGGAGATAGACCTTCAGGTTTTTCATCATTTTCTGCATGAATTATACATTGACCACGTTCCAGCGTGGTCAGTTTGCAGCATTCTGTTATTTTGTTTGACAGAGTGTCTTGTTGAGAACATATGTAGGACATGATTTTTTCCTGCAACAGGGAAAATAAAGTATAAGTTTTAAAGATTTATTCTTTAATAAAGGATCTCAAAGCCAGCTTTAGAAAAAGGA
+
BBBBBFFFFFFFGGGGGGGGGGHHHHHHHHHHHHHHHHHHHHHHHHHHHHHGGHHHHHHHHHHHHHHHHHHHHHHHHHHHHHHHHHGHHHHHHHGGGGHHHHHHHHHHHHHHHHHHHHHHHHHHHHHHHHHHHHHHHHHHHHHHGHHHHHHHHHHHHHHHHHHHGHHHHGHHHHHHHHHHHGGHHHHHHHHGHHGHHHHHHHHHHHHHHHHHHHHHHHHHHHHHHHHHHHHHHHHHHGHHHHHGHHHHGGH
@M05620:45:000000000-G6HP7:1:1101:10772:17330 1:N:0:124
ATCTCTATCTCCTAAAAACCTGTTTAGATTTGGAGATAGACCTTCAGGTTTTTCATCATTTTCTGCATGAATTATACATTGACCACGTTCCAGCGTGGTCAGTTTGCAGCATTCTGTTATTTTGTTTGACAGAGTGTCTTGTTGAGAACATATGTAGGACATGATTTTTTCCTGCAACAGGGAAAATAAAGTATAAGTTTTAAAGATTTATTCTTTAATAAAGGATCTCAAAGCCAGCTTTAGAAAAAGGA
+
CCCCCFFFFFFFGGGGGGGGGGHHHHHHHHHHHHHHHHHHHHHHHHHHHHHGGHHHHIHHIIHHHHHHHHHHHHHHHHHHHHHHHHGHHHHHHHGGGGHHHHHHHHHHHHHHHHHHHHHHHHHHHHHHHHHHHHHHHHHHHHHHHHHHHHHHHHHHHHHHHHHHHHHHHGHHHHHHHHHHHGGHHHHHHHGGHHHHHHHHHHHHHHHHHHHHHHHHHHHHHHHHHHHHHHHHHHHHHGHHHHHHHGHHGGH
@M05620:45:000000000-G6HP7:1:1101:11054:17331 1:N:0:124
CATCCTGACCCTGAAGTACCCCGGCTTGATTTCTGACATTAGATCGGAAGAGCACACGTCTGAACTCCAGTCACTCTCGCGCATCTCGTATGCCGTCTTCTGCTTGAAAAAAAAAAAAAAAGAAACATCTATGACATAAAACACTATGGTATAAAGAGAGTATACTCAAAAGTTACATTACTCAGAGACGTGACACCTCATGTATCAAACTAAAGTACACACATGTCCAGTCGATGGAGACGATGCAGCAG
+
CCCDDFFFFFFFGGGGGGGGGGGGGGGGHHHHHHHHHHHHHHHHHHGGGGHHHHHHHGHHHGHHHHHHHHHHGHHHHHGGGGGGGHHHGGHHHHGGGHGHHHHHHHHHFHHGGGGG<>/-<..0///000=00<<000=000..0/00000000000//.000:0000000/000000000<00000//....<009/.:0000000:0000000:00000.90000<<00B<..0.//0..-<..000..
@M05620:45:000000000-G6HP7:1:1101:10757:17341 1:N:0:124
ATCTCTATCTCCTAAAAACCTGTTTAGATTTGGAGATAGACCTTCAGGTTTTTCATCATTTTCTGCATGAATTATACATTGACCACGTTCCAGCGTGGTCAGTTTGCAGCATTCTGTTATTTTGTTTGACAGAGTGTCTTGTTGAGAACATATGTAGGACATGATTTTTTCCTGCAACAGGGAAAATAAAGTATAAGTTTTAAAGATTTATTCTTTAATAAAGGATCTCAAAGCCAGCTTTAGAAAAAGGA
+
CCCCCFFFFFFFGGGGGGGGGGHHHHHHHHHHHHHHHGHHHHHHHHHFHHHGGHHHHHHHHHIHHHHHHHHHHHHHHGHHHHHHHHGHHHHHHHGGGGHHHHHHHHHHHHHHHHHHHHHHHHHHHHHHHHHHHHHHHHHHHHHHHHHHHHHHHHHHHHHHHHHHHHHHHGHHHHHHGHHHHGGHHHGHHHHHHHHHHHHHHHHHHGGHHHHHHHHHHHHGHHHHGHHHHHHHHGHHHGHHHHHHHHHHDGH
@M05620:45:000000000-G6HP7:1:1101:28179:17348 1:N:0:124
TACCTGTACTGGGGAAGCGTGTAGCAATCGCCATTCCTACCCTAAAGATCGGAAGAGCACACGTCTGAACTCCAGTCACTCTCGCGCATCTCGTATGCCGTCTTCTGCTTGAAAAAAAAAAAAAAAAAAAAAATTTAACAGAGTTAAGGAATAAACACAGTAATGAAAAAGATAAAGAAAAACGTCGGAAGAAAGTAGAAGATGTGTATTAAAGAGATGCATGATAAAGAGACAATGTAAGTTGCTAGAAT
+
CCCCDFFFFFFFGGGGGGGGGGHHHHHHHGGGGGHHHHHHHHHHGHHHHHHGGGGGHHHHHHGHHHGGHHHHHHHGHHHHHHHGGGGGFEHHHGGHHHHGEGHGHHHHHHHHGHHGGFFGG/<--<<------.0000000//0000000/0:0000...00000<0:0.<.000000.</..9..---...//000000000<00000000000//<000<00000000:////0000:00000<00000
@M05620:45:000000000-G6HP7:1:1101:13740:17359 1:N:0:124
ATCTCTATCTCCTAAAAACCTGTTTAGATTTGGAGATAGACCTTCAGGTTTTTCATCATTTTCTGCATGAATTATACATTGACCACGTTCCAGCGTGGTCAGTTTGCAGCATTCTGTTATTTTGTTTGACAGAGTGTCTTGTTGAGAACATATGTAGGACATGATTTTTTCCTGCAACAGGGAAAATAAAGTATAAGTTTTAAAGATTTATTCTTTAATAAAGGATCTCAAAGCCAGCTTTAGAAAAAGGA
+
AABBCFFFFFFFGGGGGGGGGGFGFHHHHHHHHHHHHHHHHHHHGHHHHHHGGHHHHHHHHHHHEHHHHHHHHHHHHHHHHHHHHGGHHHHHHGGGGGHHHHGHHHGHHHHHHHHHHGHHHHHHHHHHHHFHHHHHHHHHHHHHHGHFFGEFFHHHHHHHHHHHHHHHF?GFHHFHFHHHFGGHHHGHHBFGHHGGGGHHHHHHHGHGGHHHGHHHHGGHHGHHHHGHHFGGHFHHHGHHHGHFHFHHDDG
@M05620:45:000000000-G6HP7:1:1101:28189:17363 1:N:0:124
TACCTGTACTGGGGAAGCGTGTAGCAATCGCCATTCCTACCCTAAAGATCGGAAGAGCACACGTCTGAACTCCAGTCACTCTCGCGCATCTCGTATGCCGTCTTCTGCTTGAAAAAAAAAAAGGCAAAACAAAGGCTCCCGGAATGCCAAGGCAAATAGAAAGAAGATAACTACGGTTAGGCAAAGTAGACTCCCGAAATACTCCACTCGTTTAGACAATCATTTGCTTACCGGATATATTGTGAAAATGT
+
BBBCCFFFFFFFGGGGGGGGGGHGFGHHHGFEGFFFGHHHHHGHHHHHHFGGFGEHHHHHHHGHHHGFGHHHHHHHHHHHHHHGGGGGGGHHHGGHHHHGGGHGHHHHHHHHHHHHGGGGG///=00?0<.<000.10...-<-.00<00.:...:000;000/./09000900../.../00../0009000;..9--.000009/0;.....0090/000;0;000000/.--;.00900000090000
@M05620:45:000000000-G6HP7:1:1101:29145:17438 1:N:0:124
AAACCAAGCAGACACTCACCAGAAGACATGAGGTCAGCTAGATCGGAAGAGCACACGTCTGAACTCCAGTCACTCTCGCGCATCTCGTATGCCGTCTTCTGCTTGAAAAAAAAAAAAAAAACTAGTTAACTTAAAGCTTGGAGACGCAGTGGTAGAGGCAATTAGACGATACAGCACAAAAAGGCGTGCTTTTGAAGTGTAACGACGCCAACCGGCTTGTCGCCAAGTGCATTGCACGGTAAGTGAAGTCC
+
CCCCCCCFCFFFGGGGGGGGGGHGBBGHHEBBGHHHHHHHHHHHHGGGGHHHHHHHGHHHGHHHHHHHHHHHHHHHHGGGGGGGHHHCFHEHHGGGHGHHHHHHFHHHGHGGGBC><</--.1=100000=DF000000/<0/0..---.0:00000/...000000.-;.-000/::/......-.-..0099.0000000;..----.-;.------9:....-.9000;00000.-...090000000
@M05620:45:000000000-G6HP7:1:1101:2122:17448 1:N:0:124
ATCTCTATCTCCTAAAAACCTGTTTAGATTTGGAGATAGACCTTCAGGTTTTTCATCATTTTCTGCATGAATTATACATTGACCACGTTCCAGCGTGGTCAGTTTGCAGCATTCTGTTATTTTGTTTGACAGAGTGTCTTGTTGAGAACATATGTAGGACATGATTTTTTCCTGCAACAGGGAAAATAAAGTATAAGTTTTAAAGATTTATTCTTTAATAAAGGATCTCAAAGCCAGCTTTAGAAAAAGGA
+
BCBBCFFFFFFFGGGGFGEGGGFGHHHHHHHHHFHHHFHGGHHHHHHGHHHGGHHHHHHHHHHHHHHHHGHHHHHHGHHHHGHFHHFFHHHHHHGFEGHHFGGHHHGFHGFHHHHHHHGHHHHHHHHHGHFHHHGGGHHHHGHHHHGHHHFHHHHFHHFGFHHHHHHHHGHHHHHGHGFGHGGHGGHGGGHFFHHGG>GHHHGGHHHHHGHHHHHHGGHGGGHHHHGHGFEFH<CFHGHHHHHHGGGHGGB
@M05620:45:000000000-G6HP7:1:1101:2138:17460 1:N:0:124
ATCTCTATCTCCTAAAAACCTGTTTAGATTTGGAGATAGACCTTCAGGTTTTTCATCATTTTCTGCATGAATTATACATTGACCACGTTCCAGCGTGGTCAGTTTGCAGCATTCTGTTATTTTGTTTGACAGAGTGTCTTGTTGAGAACATATGTAGGACATGATTTTTTCCTGCAACAGGGAAAATAAAGTATAAGTTTTAAAGATTTATTCTTTAATAAAGGATCTCAAAGCCAGCTTTAGAAAAAGGA
+
BCCCCFFFFFFFGGGGGGGGGGHHHHHHHHHHHHHHHHHHHHHHHHHHHHHGGHHHHIIHHHHHHHHHHHHHHHHHHHHHHHHHHHGHHHHHHHGGGGHHHHHHHHHHHHHHHHHHHHHHHHHHHHHHHHHHHHHHHHHHHHHHHHHHHHHHHHHHHHHHHHHHHHHHHGHHHHHHHHHHHGGHHHGHHHHHHHHHHHHHHHHHHHHHHHHHHHHHHGHHHHFHHHGHHHHHHHHHHGHHHHHGHHHHGGH
@M05620:45:000000000-G6HP7:1:1101:25528:17477 1:N:0:124
ATCTCTATCTCCTAAAAACCTGTTTAGATTTGGAGATAGACCTTCAGGTTTTTCATCATTTTCTGCATGAATTATACATTGACCACGTTCCTGCGTGGTCAGTTTGCAGCATTCTGTTATTTTGTTTGACAGAGTGTCTTGTTGAGAACATATGTAGGACATGATTTTTTCCTGCAACAGGGAAAATAAAGTATAAGTTTTAAAGATTTATTCTTTAATAAAGGATCTCAAAGCCAGCTTTAGAAAAAGGA
+
BABBBFFFFFFFGGGGGGGGGGGHHHHHHHHHHHHHHHHHHHHHHHHHHHHGGHHHHHIHHHHHHGHHHHHHHHHHHHHHHGHHHHGHHHH5FFGGGGHHGHHHHHHHHHHHGHGHHHGHHHHHHHHHGHHHGHHHHHHHHHHHHHHHHHHHHHHHHHHHHHHHHHHHHGHHHHHHEHHHGGGHHHHHHHHGGHHGHHHHHHHHHHHHHHHHHHHHHHHHHHHHFHHHHHHHHHGGHGHHHHHGHHHHGGG
@M05620:45:000000000-G6HP7:1:1101:25534:17495 1:N:0:124
ATCTCTATCTCCTAAAAACCTGTTTAGATTTGGAGATAGACCTTCAGGTTTTTCATCATTTTCTGCATGAATTATACATTGACCACGTTCCTGCGTGGTCAGTTTGCAGCATTCTGTTATTTTGTTTGACAGAGTGTCTTGTTGAGAACATATGTAGGACATGATTTTTTCCTGCAACAGGGAAAATAAAGTATAAGTTTTAAAGATTTATTCTTTAATAAAGGATCTCAAAGCCAGCTTTAGAAAAAGGA
+
DDDDDFFFFFFFGGGGGGGGGGHHHHHHHHHHHHHHHHHHHHHHHHHHHHHGGHHHHHIHHIIIIHHHHHHHHHHHHHHHHHHHHHGHHHHHHHGGGGHHHHHHHHHHHHHHHHHHHHHHHHHHHHHHHHHHHHHHHHHHHHHHHHHHHHHHHHHHHHHHHHHHHHHHHGHHHHGHHHHHHGGHHHHHHHHHHHHHHGHHHHHHHHHHHHHHHHHHHHHHHHHHHHHHHHHHHHHHHGGHHHHFHHHHGGG
@M05620:45:000000000-G6HP7:1:1101:27958:17539 1:N:0:124
TACCTGTATGGGGAAGCATTTGAATATCCCCCCATGGTGATGGGGACGGAGAACTGCTCCATAAACACAGGCAACGTGCCTAACTTTCCCGGGAAGATGAAGTCAAAGAGCGACCACAGCTCTCGGAGGTTATTTTGCATCGGTGAGCCAGACAGAATGATCCGATGAGGGGTGCGAAACTATTTGAGGAAAGGAAGCACCTTTTTATTAAATTTACCTTTTAGCAATCGCCATTCCTACCCTAAAGATCG
+
CCCCCFFFFFFFGGGGGGGGGGFGGHHHHHGGGGHHHFGHHHHHGGGGGGGEHHHHHHHHHHHHHHHHHHHGGHHGFHHHHHHHHHHHHHGGGGGGGHHGHHGHHHHHHHHGGGDFHHHHHHHHGGGGGGHHHHHHHHGHHGGEGGHHHHHHGFHHHHHHHHHHGGGHHHGGCEFFDDFGGGGGGGGGGGGGGFGFGGFGEFFFFFFFFFFFFFFFFFFFFFFFFFFFFFFFFFFFFFFFFFFFFFFFFFE
@M05620:45:000000000-G6HP7:1:1101:6594:17591 1:N:0:124
CATCCTGACCCTGAAGTACCCCGGCTTGATTTCTGACATTAGATCGGAAGAGCACACGTCTGAACTCCAGTCACTCTCGCGCATCTCGTATGCCGTCTTCTGCTTGAAAAAAAAAAAAAAAAAAAAATAAATAAGAAAAAAATGAGATGGAACTCAGAACAGATACTACAGAAGGAAAGACGAAAAATAATAAAGTAGAAGAAGTAACAAAGGTGGGGGTATAGAGAGTGTATAAAAAAGAGTATGAGAGT
+
CCCCCFFFFFFFGGGGGGGGGGGGGGGGHHHHGDFFGHHHHHGHHHGGGGHHHHHHHGHHHGHGHHHHHHHHFHHHHHGGGGGGCHHHGGGHHHGGGHGHHHHHHHHGDGHFFDGC>//-<--<---.00:0;0000//.-9.0000000;00000909:B//00000000000.9//.//.--.-99009:00;0000000//009000.//00.---9.090000.0000000000-../000000009
@M05620:45:000000000-G6HP7:1:1101:21934:17686 1:N:0:124
AGATTACTGCAACAGTTCCCCCTGGACCTGGAAAAGTTTCTTGCCTGGCTTACAGAAGCTGAAACAACTGCCAATGTCCTACAGGATGCTACCCGTAAGGAAAGGCTCCTAGAAGACTCCAAGGGAGTAAAAGAGCTGATGAAACAATGGCAAGTAAGTCAGGCATTTCCGCTTTAGCACTCTTGTGGATCCAATTGAACAATTCTCAGCATTTGTACTTGTAACTGACAAGCCAGGGACAAAACAAAGAT
+
AAAABFFFBDBDGGBBBBFGGGGGGFGHHHHHHHHHGHHHHHHHHHHHHHHCFGHHHHHHHHHHHHHHHHHHHHHHHHHHHHHHHGHHHHHHHHGGEEHHHHHHHHHHGHHHHHHHHHHHHGHGGGGFHHHHHGHHHHGHHFHHHHHHHHHHHGHHHHHHHHHHHHHHHHGGGGGHHHHHHHHHHFHGHHHHHHHHHHGGHHHHHHHHHHHHHCGGHFHHHHHHHHHFHHHHHGGGGGGGGGGGGGGGGGG
@M05620:45:000000000-G6HP7:1:1101:21917:17701 1:N:0:124
AGATTACTGCAACAGTTCCCCCTGGACCTGGAAAAGTTTCTTGCCTGGCTTACAGAAGCTGAAACAACTGCCAATGTCCTACAGGATGCTACCCGTAAGGAAAGGCTCCTAGAAGACTCCAAGGGAGTAAAAGAGCTGATGAAACAATGGCAAGTAAGTCAGGCATTTCCGCTTTAGCACTCTTGTGGATCCAATTGAACAATTCTCAGCATTTGTACTTGTAACTGACAAGCCAGGGACAAAACAAAGAT
+
AA>AAFFFBB4BFGABBBBGGGGGEFGHHGHFHFHHGHHHHHHHHHHHHHHCFGHGHHHHHHHHHHHHHHHHHHHHHHHHHHGHHFHHHHHHHHGEEEGHFHFFHHHHGHHHHHHGHHHHHGHGGGGEHHHHHGHHHHGHHFGHHGHHHHHHHGHHHHHHHHHHHHHHHHGGGGGHGHHHHHHHHHHGHHHHHFHHHHHGHHHHHHHHHHHHHGHGHFHHHHHGHHHGHHHHEGFGGGGGGGGGGGGGFGC
@M05620:45:000000000-G6HP7:1:1101:24023:17745 1:N:0:124
ATCTCTATCTCCTAAAAACCTGTTTAGATTTGGAGATAGACCTTCAGGTTTTTCATCATTTTCTGCATGAATTATACATTGACCACGTTCCAGCGTGGTCAGTTTGCAGCATTCTGTTATTTTGTTTGACAGAGTGTCTTGTTGAGAACATATGTAGGACATGATTTTTTCCTGCAACAGGGAAAATAAAGTATAAGTTTTAAAGATTTATTCTTTAATAAAGGATCTCAAAGCCAGCTTTAGAAAAAGAA
+
[truncated: 4,485,043 more chars]
