# Supplementary material for: Fast but not furious: a streamlined selection method for genome-edited cells
Source: Life Sci Alliance. 2021 Apr 26;4(6):e202101051. doi: 10.26508/lsa.202101051 (PMC8127327; doi:10.26508/lsa.202101051)
Supplement: Supplementary file 1 [file LSA-2021-01051_Supplemental_Data_1.zip › SANGER and Deep Sequencing/AFP/125_S125_L001_R1_001.fastq]

@M05620:45:000000000-G6HP7:1:1101:18708:1666 1:N:0:125
CATCCTGACCCTGAAGTACCCCATTGAGCATGGCATCGTCACCAACTGGGACGACATGGAGAAGATCTGGCACCACACCTTCTACAACGAGCTGCGCGTGGCCCCGGAGGAGCACCCAGTGCTGCTGACCGAGGCCCCCCTGAACCCCAAGGCCAACAGAGAGAAGATGACTCAGGTGAGGCTCGGCCGACGCCCGTTCTCCTCCCGTCCTTTCCCCAGTCATTTTCTGCCCGGCTTGTTTTCTGTCATTT
+
1>>AAFDFFFFFCBB1FFGFCF1FG111A1B10F0FF0GG0EF1/AG00/0BE/AEFGB1BA0GBDGF11CGGEFGAEEHHHHDF1E@>/>EECB@>EECCCGFE///@?//FGHHGEEHCFGFGHC1CCC?--<<A@<<C./0:AACA?EEGEEEE?//9/:.FFBFB09FB00/C;0..9CA------99-@@-@-9A/9BB99-AAABFFB9B9--;:/;BFF9B9/B?---9@--:BF9B////;:/
@M05620:45:000000000-G6HP7:1:1101:18372:1669 1:N:0:125
TTCTCTATCTCCTAAAAACCTGTTTAGATTTGGAGATAGACCTTCAGGTTTTTCATCATTTTCTGCATGAATTATACATTGACCACGTTCCAGCGTGGTCAGTTTGCAGCATTCTGTTATTTTGTTTGACAGAGTGTCTTGTTGAGAACATATGTAGGACATGATTTTTTCCTGCAACAGGGAAAATAAAGTATAAGTTTTAAAGATTTATTCTTTAATAAAGGATCTCAAAGCCAGCTTTAGAAAAAGGA
+
1>>AAFBFFFFFGF111BEEGGHGH3DCGHHFB1B1FDFBBEGHGFFFHHHGGHFHHBGHHHGHFDEGF1EHHBHBG2FHHBFGFGEHHHHEFFGGCGHHFFHHHHFFHFFHHHHHHHBGHHHHHHHHBFDFBGHHHHHHHHHHBFABGFHHHHHFFGBGHGGBHHHHHGHHHHFC1@ACEFAFAC??1?FHHHFFGHHHHGB1DDFHHHGHHHHHF0DD<0DFBGHHGFD0DFCFGFHHHFF000:::A/
@M05620:45:000000000-G6HP7:1:1101:18411:1688 1:N:0:125
TTCTCTATCTCCTAAAAACCTGTTTAGATTTGGAGATAGACCTTCAGGTTTTTCATCATTTTCTGCATGAATTATACATTGACCACGTTCCAGCGTGGTCAGTTTGCAGCATTCTGTTATTTTGTTTGACAGAGTGTCTTGTTGAGAACATATGTAGGACATGATTTTTTCCTGCAACAGGGAAAATAAAGTATAAGTTTTAAAGATTTATTCTTTAATAAAGGATCTCAAAGCCAGCTTTAGAAAAAGGA
+
1>>AAFFFFFFFGFB11DEEGGHHHBBBGHHB11C1FFFBEEGHHFFFHGHGGHFGHBGHHHHHFDDGB1GHHF22FDGHFBFGBFCHHHGFHFEGFGHGEFHHHHFFFHHHHHHGHHFHHHHHHHHGFFGFBFHHHHHHHHHGBFEBGBHHHHHGGGFFGGFEHHHHHGHHHGBC1@CBEE/CABFD<<FGHHBGFHHHHGB<FBGHHHHHHHHHFBGD0<0DBDHHHFDDFFCFGEHHHFF0:;:.AA/
@M05620:45:000000000-G6HP7:1:1101:18328:1844 1:N:0:125
CATCCTGACCCTGAAGTACCCCATTGAGCATGGCATCGTCACCAACTGGGACGACATGGAGAAGATCTGGCACCACACCTTCTACAACGAGCTGCGCGTGGCCCCGGAGGAGCACCCAGTGCTGCTGACCGAGGCCCCCCTGAACCCCAAGGCCAACAGAGAGAAGATGACTCAGGTGAGGCTCGGCCGACGCCCGTGCTCCTCCCGTCCTTTCCCCAGTCATTTTCTGCCCGGCTTGATTTCTGACATTA
+
3>ABCFFFFFFFGGGGGGGGGGGHHHHHHHHHHHHHHGHHHGHHHGHHHHHHGGGGGHHHHHHHHHHHHHHHHGHHHGGHHHHHHHHHGGGGGHHGGGGGGGHHGGGGGGGGHHHHGGHHHHHHHHHHHHGGGGGGGGGGGGHHHHGGGGHGHHGGGGGGGGGGGGGGGGGGGGGGGGGGGGGGFFFFFFFFFFFFBFDFFFFFFFFFFFFFFFFFFFFFFFFFFFFFFFFFFFFFFFAFFFFFFFFFFF0
@M05620:45:000000000-G6HP7:1:1101:13649:1908 1:N:0:125
CATCCTGACCCTGAAGTACCCCATTGAGCATGGCATCGTCACCAACTGGGACGACATGGAGAAGATCTGGCACCACACCTTCTACAACGAGCTGCGCGTGGCCCCGGAGGAGCACCCAGTGCTGCTGACCGAGGCCCCCCTGAACCCCAAGGCCAACAGAGAGAAGATGACTCAGGTGAGGCTCGGCCGACGCCCGTGCTCCTCCCGTCCTTTCCCCAGTCATTTTCTGCCCGGCTTGATTTCTGACATTA
+
3AABBFFFFFFFGGGGGGGGGGGGHHHHGHHHHHBGHGHHHGHHHGHHHHHHGGGGGHHGHHHHGHHHHHHHHGHHHGGHHHHHHHHHGGGGGHHGGGEGGGHHGGCC?DGGHEHHGGHHHHHHHHHGHHGCGGGEFDGGGGHHGHGGGDHGHHEGGGGGGGGGGFFFGGGGGGGGFFGGGGGGFFFFD@9BAFFFBFFEFBFFFFBADDDFFFFFFF.FFFFFFFFFFEBAFFAFFFAFFFFFF;;FFF/
@M05620:45:000000000-G6HP7:1:1101:13646:1930 1:N:0:125
CATCCTGACCCTGAAGTACCCCATTGAGCATGGCATCGTCACCAACTGGGACGACATGGAGAAGATCTGGCACCACACCTTCTACAACGAGCTGCGCGTGGCCCCGGAGGAGCACCCAGTGCTGCTGACCGAGGCCCCCCTGAACCCCAAGGCCAACAGAGAGAAGATGACTCAGGTGAGGCTCGGCCGACGCCCGTGCTCCTCCCGTCCTTTCCCCCGTCATTTTCTGCCCGGCTTGATTTCTGACATTT
+
11>AADFF1CFBEG1FGGGGGGCFFAFDCFF10FHDGAGHEAFFEEFH0/0FAFEG?H0EGHHGFDGF1GHGHGF>FGGHFHF2BGGC//>EA1@>E//E@EGE/</<//CGEHCHGF/1?11??FHBGHCGG--FC-<@-:CGHEAA..;:::CE?./9//C.CF/FBB90;CB/09C..;E9@---;-@9;@>---;-/:BBF----A-FFF//---ABBFF/F/9//;---;--;AB/BB99BBFFF/
@M05620:45:000000000-G6HP7:1:1101:12211:2020 1:N:0:125
CATCCTGACCCTGAAGTACCCCATTGAGCATGGCATCGTCACCAACTGGGACGACATGGAGAAGATCTGGCACCACACCTTCTACAACGAGCTGCGCGTGGCCCCGGAGGAGCACCCAGTGCTGCTGACCGAGGCCCCCCTGAACCCCAAGGCCAACAGAGAGAAGATGACTCAGGTGAGGCTCGGCCGACGCCCGTGCTCCTCCCGTCCTTTCCCCAGTCATTTTCTGCCCGGCTTGATTTCGACATTAG
+
CCCCCFFFFFFFGGGGGGGGGGGHHHHHHHHHHHHHHGHHHGHHHGHHHHGHGGGGGHHHHHHHHHHHHHHHHGHHHGGHHHHHHHHHGGGGGHHGGGGGGGHHGGGGGGGG/GHHGGHHHHHHHHHHHHGGGGGGGGGGGGHHHHGGGGHGHHGGGGGGGGGGGGFGGGGGGGGGGGGGGGGGFFFFFFFFFFFFFFFFFFFFFFFFFFFFFFFFFFFFFFFFFFFFFFFFFFFFFFAFFFFFAFDDFB;
@M05620:45:000000000-G6HP7:1:1101:12228:2027 1:N:0:125
CATCCTGACCCTGAAGTACCCCATTGAGCATGGCATCGTCACCAACTGTGACGACATGGAGAAGATCTGGCACCACACCTTCTACAACGAGCTGCGCGTGGCCCCGGAGGAGCACCCAGTGCTGCTGACCGAGGCCCCCCTGAACCCCAAGGCCAACAGAGAGAAGATGACTCAGGTGAGGCTCGGCCGACGCCCGTGCTCCTCCCGTCCTTTCCCCAGTCATTTTCTGCCCGGCTTGTTTTCGACATTAG
+
3>3AAFBFFCFFFEGEGFGGFGGHHFGEAFGHHHFFFEGHHGFGHGGF55AD2FE0EGFCFCGHFFGHHHCGCCGHHEAHFHF5@FFC>1?EEFGG@EECEEGEEGEGGCFDEFGEDEGHHBGFFHHDCG@>@DGF?DC@@.<CCCDDDGHGEEHHGEFGGFFGGGEFFGGGEFFGGBFGGGFG@@?DBB;9@BB=@D.E//BB/E.;99AFF///.;.;FBBFFFFFFBFFF-@B;-.;BB99AEDFBF/
@M05620:45:000000000-G6HP7:1:1101:13303:2028 1:N:0:125
ATCTCTATCTCCTAAAAACCTGTTTAGATTTGGAGATAGACCTTCAGGTTTTTCATCATTTTCTGCATGAATTATACATTGACCACGTTCCAGCGTGGTCAGTTTGCAGCATTCTGTTATTTTGTTTGACAGAGTGTCTTGTTGAGAACATATGTAGGACATGATTTTTTCCTGCAACAGGGAAAATAAAGTATAAGTTTTAAAGATTTATTCTTTAATAAAGGATCTCAAAGCCAGCTTTAGAAAAAGGA
+
BCCCCFFFFFFFGGGGGGGGGGGHHHHHHHHHHHHHHHHHHHHHHHHHHHHGGHHHHHIHIHIIIHHHHHHHHHHHHHHHHHHHHHGGHHHHHHGFGGHHHHHHHHHHHHHHHHHHHHHHHHHHHHHHHHHHHHHHHHHHHHHHHHHHHHHHHHHHHHHHHHHHHHHHHGHHHHHHHHHHHGGHHHHHHHHHHHHHHGGHHHHHHHHHHHHHHHHHHGHHHHHHHHHHHHGHHHHHHGHHHHHFHGHHGGH
@M05620:45:000000000-G6HP7:1:1101:13321:2029 1:N:0:125
ATCTCTATCTCCTAAAAACCTGTTTAGATTTGGAGATAGACCTTCAGGTTTTTCATCATTTTCTGCATGAATTATACATTGACCACGTTCCAGCGTGGTCAGTTTGCAGCATTCTGTTATTTTGTTTGACAGAGTGTCTTGTTGAGAACATATGTAGGACATGATTTTTTCCTGCAACAGGGAAAATAAAGTATAAGTTTTAAAGATTTATTCTTTAATAAAGGATCTCAAAGCCAGCTTTAGAAAAAGGA
+
ABBBBFFFFFFFGGGGGGGGGGHHHHHHHHHHHHHHHHHHHHHHHHHHHHHGGHHHHHHHHHHHHHHHHHHHHHHHHHHHHHHHHHGHHHHHHHGGGGHHHHHHHHHHHHHHHHHHHHHHHHHHHHHHHHHHHHHHHHHHHHHHHHHHHHHHHHHHHHHHHHHHHHHHHGHHHHHHHHHHHGGHHHHHHGGGHHHHHGHHHHHHHHHHHHHHHHHHHHHHHHHGGHHHHHHHHHHHHGHHHHHFHHHGGGG
@M05620:45:000000000-G6HP7:1:1101:11392:2118 1:N:0:125
CATCCTGACCCTGAAGTACCCCATTGAGCATGGCATCGTCACCAACTGGGACGACATGGAGAAGATCTGGCACCACACCTTCTACAACGAGCTGCGCGTGGCCCCGGAGGAGCACCCAGTGCTGCTGACCGAGGCCCCCCTGAACCCCAAGGCCAACAGAGAGAAGATGACTCAGGTGAGGCTCGGCCGACGCCCGTGCTCCTCCCGTCCTTTCCCCAGTCATTTTCTGCCCGGCTTGATTTCTGACATTT
+
BBBBBFFFFCFFGGGGGGGGGGGGHHHHHHHHGGHHGGHHHGHGHGHHHHHHGGGGGHHGHHHGGGHHHGFHHGHHHGGHGHHHHHHHCCEGGHHGFGGGFGHHGGGGGGGGHHHHGGHGHFHHGHHHHHGFFGCEGGGGGGGHHHGGGGHFHHGGGGGGFFGGGGFGGGGGGGGGGGGGGGGGFFFFFBDFFFFFFFBEFFFFFFFFFFFFFFFFFFFFFFFFFFFFFBFEB@@DFF.;FFFFFB:BFF/
@M05620:45:000000000-G6HP7:1:1101:13228:2152 1:N:0:125
ATCTCTATCTCCTAAAAACCTGTTTAGATTTGGAGATAGACCTTCAGGTTTTTCATCATTTTCTGCATGAATTATACATTGACCACGTTCCAGCGTGGTCAGTTTGCAGCATTCTGTTATTTTGTTTGACAGAGTGTCTTGTTGAGAACATATGTAGGACATGATTTTTTCCTGCAACAGGGAAAATAAAGTATAAGTTTTAAAGATTTATTCTTTAATAAAGGATCTCAAAGCCAGCTTTAGAAAAAGGA
+
BBBBBFFFFFFFGGGGGGGGGGHHHHHHHHHHHHHHHHHHHHHHHHHHHHHGGHHHHHHHGHHHHHHHHHFHHHHHHHHHHHHHHHEGHHHHHHGEGGHHFHGHHHHGHHHHHHHHHHHHHHHHHHHHHHHHHHHHFHHHHHHHHHHHHGHHHHGFFGGGFHHHHHHHHGHHHHHGHFFHHGGGHFHHFGGHHHGHHGGHHGEHHHHHHGHHHHHHGHHGDGHHHHHHHEGHGGCCGGHHHHHEHHHHGCC
@M05620:45:000000000-G6HP7:1:1101:13210:2156 1:N:0:125
ATCTCTATCTCCTAAAAACCTGTTTAGATTTGGAGATAGACCTTCAGGTTTTTCATCATTTTCTGCATGAATTATACATTGACCACGTTCCAGCGTGGTCAGTTTGCAGCATTCTGTTATTTTGTTTGACAGAGTGTCTTGTTGAGAACATATGTAGGACATGATTTTTTCCTGCAACAGGGAAAATAAAGTATAAGTTTTAAAGATTTATTCTTTAATAAAGGATCTCAAAGCCAGCTTTAGAAAAAGGA
+
CCCCCFFFFFFFGGGGGGGGGGHHHHHHHHHHHHHHHHHHHHHHHHHHHHHGGHHHHHHHHHHHHHHHHHHHHHHHHHHHHHHHHHGHHHHHHHGFGGHHGHHHHHHHHHHHHHHHHHHHHHHHHHHHHHHHHHGHHHHHHHHHFHHHHHHHHHHHHHHHHHHHHHHHHGHHHHGHHHHHHGGGHHHHHHHGHHGHGFGHHHFHHHHHHHHHHHHHHFGHHFHHHHGHHGHGGHFHHGHHHHHFGHGHGGF
@M05620:45:000000000-G6HP7:1:1101:13217:2179 1:N:0:125
ATCTCTATCTCCTAAAAACCTGTTTAGATTTGGAGATAGACCTTCAGGTTTTTCATCATTTTCTGCATGAATTATACATTGACCACGTTCCAGCGTGGTCAGTTTGCAGCATTCTGTTATTTTGTTTGACAGAGTGTCTTGTTGAGAACATATGTAGGACATGATTTTTTCCTGCAACAGGGAAAATAAAGTATAAGTTTTAAAGATTTATTCTTTAATAAAGGATCTCAAAGCCAGCTTTAGAAAAAGGA
+
CCCCCFFFFFFFGGGGGGGGGGHHHHHHHHHHHHHHHHHGHHHHHHHGHHHGGHHHHHIHHIIIHHHHHHHHHHHHHHHHHHHHHHGHHHHHHHGGGGHHHHHHHHHHHHHHHHHHHHHHHHHHHHHHHHHHHHHHHHHHHHHHHHHFHHHHHHHHHHHHHHHHHHHHHGHHHHHHHHGHHGGHHHHHHHHHHHHHHHGHHGHHHHHHHGHHHHHHGGHHHGHGHHHHHHHHHHHHHGHHHHGHHHGHGGH
@M05620:45:000000000-G6HP7:1:1101:15919:2237 1:N:0:125
AGATTACTGCAACAGTTCCCCCTGGACCTGGAAAAGTTTCTTGCCTGGCTTACAGAAGCTGAAACAACTGCCAATGTCCTACAGGATGCTACCCGTAAGGAAAGGCTCCTAGAAGACTCCAAGGGAGTAAAAGAGCTGATGAAACAATGGCAAGTAAGTCAGGCATTTCCGCTTTAGCACTCTTGTGGATCCAATTGAACAATTCTCAGCATTTGTACTTGTAACTGACAAGCCAGGGACAAAACAAAGAT
+
AAAAAFFF3F1BAGFGGFGGGEGG0GGEFFFFBGHHHGHHHGHHHHHHHHH1FGEFGGFHHFHHGHHHHHHHHHHBGGEGDHHHFGGCGFDGGHGGCEHFHFF>0>GGFGHFEFEBGGHF111?E/?EG1GEGEHFHH1GH2BDDFHDDFFHFGHHBHFHH1GFGGHHF?CEGGEHGHHFFHGGHDFAGGFGGC=DG0<0=GFDDDF<D<=C:GFHHHHFC:0C:CC0CGHFEGGFEA.CAF/CGFGGGG0
@M05620:45:000000000-G6HP7:1:1101:15935:2248 1:N:0:125
AGATTACTGCAACAGTTCCCCCTGGACCTGGAAAAGTTTCTTGCCTGGCTTACAGAAGCTGAAACAACTGCCAATGTCCTACAGGATGCTACCCGTAAGGAAAGGCTCCTAGAAGACTCCAAGGGAGTAAAAGAGCTGATGAAACAATGGCAAGTAAGTCAGGCATTTCCGCTTTAGCACTCTTGTGGATCCAATTGAACAATTCTCAGCATTTGTACTTGTAACTGACAAGCCAGGGACAAAACAAAGAT
+
CCCCCFFFFFFFGGGGGGGGGGGGHHHHHHGHHHHHGHHHHHHHHHHHHHHHHHFHHHHHHHHHHHHHHHHHHHHHHHHHHHGHGFHHHHHHHHGGGGHHHGEGFGHHGHHHHHHHHHHHGGHFGFFFFHHHHGHHHHHHGFGHHHHHHHHGHGHHHHFHHHHHHHHHHHGGGGGHHHHHHHHHHHHGHHHHHHHHHHHHGHHHHHHHHHHHHHHHHHHHHHGHHHHHGGHHHGGGGGGGGGFFFGGGGGB
@M05620:45:000000000-G6HP7:1:1101:15920:2258 1:N:0:125
AGATTACTGCAACAGTTCCCCCTGGACCTGGAAAAGTTTCTTGCCTGGCTTACAGAAGCTGAAACAACTGCCAATGTCCTACAGGATGCTACCCGTAAGGAAAGGCTCCTAGAAGACTCCAAGGGAGTAAAAGAGCTGATGAAACAATGGCAAGTAAGTCAGGCATTTCCGCTTTAGCACTCTTGTGGATCCAATTGAACAATTCTCAGCATTTGTACTTGTAACTGACAAGCCAGGGACAAAACAAAGAT
+
AAAABFFFDFFFGGGGGGGGGGGGCGHHHHHHHHHHHFHHHHHHHHGHHHHFHHFFHHHHHHGHHHHHHHHHHHHGHHHHHHHHFFHFHHFHHHGFGGHHHHFFHGHHGHHHHHHHHHHHFFGFGFEFHHHHHGHHHHFHHFGHHGHHHHHGHGHHHHHHHHGHHHHHHHGGGGGHGHHHHHHHHHHGHHHHGHHHHGHHHHHHHHHHGHGHHFHHHFGHGHHGHHHGHHHHGGGGGGEEGGGGGGGGFGF
@M05620:45:000000000-G6HP7:1:1101:20568:2289 1:N:0:125
CATCCTGACCCTGAAGTACCCCATTGAGCATGGCATCGTCACCAACTGGGACGACATGGAGAAGATCTGGCACCACACCTTCTACAACGAGCTGCGCGTGGCCCCGGAGGAGCACCCAGTGCTGCTGACCGAGGCCCCCCTGAACCCCAAGGCCAACAGAGAGAAGATGACTCAGGTGAGGCTCGGCCGACGCCCGTGCTCCTCCCGTCCTTTCCCCAGTCATTTTCTGCCCGGCTTGATTTCTGACATTT
+
CCCCCFFFFFFFGGGGGGGGGGGHHHHHHHHHHHHHHGHHHGHHHGHHHHHHGGGGGHHGHHHHHHHHHHHHHGHHHGGHHHHHHHHHGGGGGHHGGGGGGGHHGGGGGGGGHHHHGGHGHHHHHHHHHHGGGGGGGGGGGGGHHHGGGGHGHHGGGGGGGGGGGGFGGGGGGGGGGGGGGGGGFFFFFDFFFFFFFFFFFFFFFFFEFFFFFFFFFFFFFFFFFFFFFEFFFFCFFFAFFFFFFFFFFF0
@M05620:45:000000000-G6HP7:1:1101:11235:2361 1:N:0:125
CATCCTGACCCTGAAGTACCCCATTGAGCATGGCATCGTCACCAACTGGGACGACATGGAGAAGATCTGGCACCACACCTTCTACAACGAGCTGCGCGTGGCCCCGGAGGAGCACCCAGTGCTGCTGACCGAGGCCCCCCTGAACCCCAAGGCCAACAGAGAGAAGATGACTCAGGTGAGGCTCGGCCGACGCCCGTGCTCCTCCCGTCCTTTCCCCAGTCATTTTCTGCCCGGCTTGATTTCTGACATTT
+
BBBBBFFFFFFFGGGGGGGGGGGHHHHHHHHHHHHHHGHHHGHHHGHHHHHHFFGGGHHHHHHGFHHHHHHGHFHHHGGHHHHHHHHHFFGGGHFFEEEEGGHHGGGFGGGGHHHHGGHGHHHHHHHHHHGCDGGGGGGGGGHHFHGGGGHGEHGGGGGGGGGGFGFGGGGGGGGGGGFGGGFGFFEDF;DFFFFFBFDFFFFFFFF9DFFFFFFFFFFFFFFFFFFFF/;ADD=CFF:BFFFFF;;;BF/
@M05620:45:000000000-G6HP7:1:1101:20490:2387 1:N:0:125
CATCCTGACCCTGAAGTACCCGGCTTGATTTCTGACATTAGATCGGAAGAGCACACGTCTGAACTCCAGTCACTCTCGCGCATCTCGTATGCCGTCTTCTGCTTGAAAAAAAAAAAAAGCGCAGCGGACGTAGGCCCCACTGAACCCGAAGGAAAATGTAGAGTAGCGAGACAAGTGGAGGCTGTGCTCCCGCCGATGGCGCGCTCGTCCTTACACCCGTCCAGTGATGTCTGGATACGATATGTAGGTAC
+
AAABBFFFFFFFGGGGGFGGGE?EEGGGHHHHHAGGHFHH5DGHEE?FDG2BGHHHAGGHGHHGHHHHHHHHHHHHH1F>EEGG3FHFEHBGHFFFHGHHHHHHEHHHFHGGG@D////0/---<-<---..C.0B.-..:000/.9---:../9/0009090;000----....////..;.../////.;-----...-.9;-.9-.9.9///;99-DD../9;/;B/////////....9////////
@M05620:45:000000000-G6HP7:1:1101:14259:2437 1:N:0:125
ATCTCTATCTCCTAAAAACCTGTTTAGATTTGGAGATAGACCTTCAGGTTTTTCATCATTTTCTGCATGAATTATACATTGACCACGTTCCAGCGTGGTCAGTTTGCAGCATTCTGTTATTTTGTTTGACAGAGTGTCTTGTTGAGAACATATGTAGGACATGATTTTTTCCTGCAACAGGGAAAATAAAGTATAAGTTTTAAAGATTTATTCTTTAATAAAGGATCTCAAAGCCAGCTTTAGAAAAAGGA
+
A>1>AFFFFFFFGGGFFGGGCC1FHFEF3FGHH1EC0GHFFHCDAAAGBFFFCHHFFFGGHHHHF1EHHEFFFHGHD2BHDDEG1GEAFEFHFFEGAEHHFH@BFGGHHHHHDFGGBFDHHDHHEGHHHHEGFH>EBG2BGGHHFEGHHHBFFGGHFFGHHGHHFHFHD@HGDGFHHHGHHECGHGGHFHGGHHHHHFGHHHGHHHHHFHHHHHGGHHHHHFGHCHHHDHHHHGHGHGHHHHBBCGHHCAG
@M05620:45:000000000-G6HP7:1:1101:16017:2452 1:N:0:125
CATCCTGACCCTGAAGTACCCCATTGAGCATGGCATCGTCACCAACTGGGACGACATGGAGAAGATCTGGCACCACACCTTCTACAACGAGCTGCGCGTGGCCCCGGAGGAGCACCCAGTGCTGCTGACCGAGGCCCCCCTGAACCCCAAGGCCAACAGAGAGAAGATGACTCAGGTGAGGCTCGGCCGACGCCCGTGCTCCTCCCGTCCTTTCCCCAGTCATTTTCTGCCCGGCTTGATTTCTGACATTA
+
BCCCCFFFFFFFGGGGGFGGGGGHHHHHHHHHHHHHHGHHHGHHHGHHHHGHGGGGGHHGHHHHGHHHHHHHHGHHHGGHHHHHHHHHGGGGGHHGGGGGGGHHGGGGGGGGHHGHGGHHHHHHHHHHHHGGGGGGGGGGGGGHHHGGGGHGHHGGGGGGGGGGFGGGGGGGGGGGGGGGGGGGFFFFFFFFFFFFCFFFFFFFFFFFFFFFFFFBFFFFFFFFFFFFFFFFFFFFFF?FFFFFF/FFFF/
@M05620:45:000000000-G6HP7:1:1101:13881:2490 1:N:0:125
CATCCTGACCCTGAAGTACCCCATTGAGCATGGCATCGTCACCAACTGGGACGACATGGAGAAGATCTGGCACCACACCTTCTACAACGAGCTGCGCGTGGCCCCGGAGGAGCACCCAGTGCTGCTGACCGAGGCCCCCCTGAACCCCAAGGCCAACAGAGAGAAGATGACTCAGGTGAGGCTCGGCCGACGCCCGTGCTCCTCCCGTCCTTTCCCCAGTCATTTTCTGCCCGGCTTGATTTCTGACATTA
+
BCCCCFFFFFFFGGGGGGGGGGGHHHHHHHHHHHHHHGHHHGHHHGHHHHHHGGGGGHHHHHHHHHHHHHHHHGHHHGGHHHHHHHHHGGGGGHHGGGFGGGHHGGGGGGGGHHHHGGHHHHHHHHHHHHGGGGGGGGGGGGHHHHGGGGHGHHGGGGGGGGGGGGGGGGGGGGGGGGGGGGGGFFFFFFFFFFFF9ADFFFFFFFFFFFFFFFFFFFFFFFFFFFFFFFFFFFFFFFAFFFFFFBFFFF0
@M05620:45:000000000-G6HP7:1:1101:16150:2500 1:N:0:125
CATCCTGACCCTGAAGTACCCCATTGAGCATGGCATCGTCACCAACTGGGACGACATGGAGAAGATCTGGCACCACACCTTCTACAACGAGCTGCGCGTGGCCCCGGAGGAGCACCCAGTGCTGCTGACCGAGGCCCCCCTGAACCCCAAGGCCAACAGAGAGAAGATGACTCAGGTGAGGCTCGGCCGACGCCCGTGCTCCTCCCGTCCTTTCCCCAGTCATTTTCTGCCCGGCTTGATTTCTGACATTT
+
CCCDDFFFFFFFGGGGGGGGGGGHHHHHHHHHHHHHHGHHHGHHHGHHHHHHGGGGGHHHHHHHHHHHHHHHHGHHHGGHHHHHHHHHGGGGGHHGGGGGGGHHGGGGGGGGHHHHGGHHHHHHHHHHHHGGGGGGGGGGGGHHHHGGGGHGHHGGGGGGGGGGGGGGGGGGGGGGHGGGGGGGFFFFFFFFFFFFFFFFFFFFFFFFFFFFFFFFFFFFFFFFFFFFFEFFFFFFFF.BFFEFF:FFFF0
@M05620:45:000000000-G6HP7:1:1101:13891:2509 1:N:0:125
CATCCTGACCCTGAAGTACCCCATTGAGCATGGCATCGTCACCAACTGGGACGACATGGAGAAGATCTGGCACCACACCTTCTACAACGAGCTGCGCGTGGCCCCGGAGGAGCACCCAGTGCTGCTGACCGAGGCCCCCCTGAACCCCAAGGCCAACAGAGAGAAGATGACTCAGGTGAGGCTCGGCCGACGCCCGTGCTCCTCCCGTCCTTTCCCCAGTCATTTTCTGCCCGGCTTGTTTTCTGACATTA
+
>AAAA1B@FFFFCGF1ABGGFGEHG1AFF11B0BFEGEGGCEFFAEFFE/AG/EEEFHBBGFFBGBG2GEFEG/BGECEHGHHFHBB@//>>>FGGGCE/@EHHG//CGC?/G/GHEFH11?1FGHHBGCCC---.<-<<A.;:CH.CCC.:CG?EEFB/CG.EFFGBFF0FBB0/;;0..;.;------99-@@;?-9-//9B/--;-BB/BFFF--A///9;F///99B?----;--:-;FF/;///9/
@M05620:45:000000000-G6HP7:1:1101:11043:2510 1:N:0:125
ATCTCTATCTCCTAAAAACCTGTTTAGATTTGGAGATAGACCTTCAGGTTTTTCATCATTTTCTGCATGAATTATACATTGACCACGTTCCAGCGTGGTCAGTTTGCAGCATTCTGTTATTTTGTTTGACAGAGTGTCTTGTTGAGAACATATGTAGGACATGATTTTTTCCTGCAACAGGGAAAATAAAGTATAAGTTTTAAAGATTTATTCTTTAATAAAGGATCTCAAAGCCAGCTTTAGAAAAAGGA
+
CCCCCFFFFFFFGGGGGGGGGGHHHHHHHHHHHHHHHHHHHHHHHHHHHHHGGHHHHHIHHHHHIHHHHHHHHHHHHHHHHHHHHHGGHHHHHHGGGGHHHHHHHHHHHHHHHHHHHHHHHHHHHHHHHHHHHHHHHHHHHHHHHHHHHHHHHHHHHHHHHHHHHHHHHGHHHHHHHHHHHGGHHHHHHHHHHHHHHGHHHHHHHHHHHHHHHHHHHHHHHHHHHHHHHHHHHHGHHGHHHHHFGGHHGGH
@M05620:45:000000000-G6HP7:1:1101:16149:2524 1:N:0:125
CATCCTGACCCTGAAGTACCCCATTGAGCATGGCATCGTCACCAACTGGGACGACATGGAGAAGATCTGGCACCACACCTTCTACAACGAGCTGCGCGTGGCCCCGGAGGAGCACCCAGTGCTGCTGACCGAGGCCCCCCTGAACCCCAAGGCCAACAGAGAGAAGATGACTCAGGTGAGGCTCGGCCGACGCCCGTGCTCCTCCCGTCCTTTCCCCAGTCATTTTCTGCCCGGCTTGATTTCTGACATTA
+
BCCCCFFFFFFFGGGGGGGGGGGHHHHHHHHHHHHHHGHHHGHHHGHHHHHHGGGGGHHHHHHGHHHHHHHHHGHHHGGHHHHHHHHHGGGGGHHGGGFGGGHHGGGGGGGGHHHHGGHHHHHHHHHHHHGGGGGGGGGGGGHHHHGGGGHGHHGGGGGGGGGGGGGGGGGGGGGGGGGGGGEGFFFFFFFFFFFF=.AEFFFFFFFFFFFFFFFFFFFFFFFFFFFFFEFFDAFFFFFFFFFFFEF0FF0
@M05620:45:000000000-G6HP7:1:1101:13748:2526 1:N:0:125
CATCCTGACCCTGAAGTACCCGGCTTATTTCTGACATTAGATCGGAAGAGCACACGTCTGAACTCCAGTCACTCTCGCGCATCTCGTATGCCGTCTTCTGCTTGAAAAAAAAAAAAAAAAAAAAAATTACAGATGAACTTGGTAATAAAATATGTATGAAATATAATAAGCATAGATCACTGAAAAGACTATAGCTGTTTACAGGATATAGTTAAAACAAACAGGTTTCAATGAGAGTATCATAAAGAACA
+
CCCCCFFFFFFFGGGGGGGGGGGGGGHHHHHHHHHHHHHHHHHHGGGGHHHHHHHGHHHGHHHHHHHHHHHHHHHHGGGGGGEHHHFGHHHHGGGHGHHHHHHHHHHHGGGGGD<///--------.00;C0;;009000000000000000990;000000;0000009000000000/000000/./00000000;;00000/.000009;00000...../.9009;0000000:0000000000.//
@M05620:45:000000000-G6HP7:1:1101:14273:2565 1:N:0:125
ATCTCTATCTCCTAAAAACCTGTTTAGATTTGGAGATAGACCTTCAGGTTTTTCATCATTTTCTGCATGAATTATACATTGACCACGTTCCAGCGTGGTCAGTTTGCAGCATTCTGTTATTTTGTTTGACAGAGTGTCTTGTTGAGAACATATGTAGGACATGATTTTTTCCTGCAACAGGGAAAATAAAGTATAAGTTTTAAAGATTTATTCTTTAATAAAGGATCTCAAAGCCAGCTTTAGAAAAAGGA
+
AAA>AFFBFF@FGGGGDGGFGGGCBBEBB33A1BGBCFHHFFEGFFGFFGGG/GBGFEHFFBEA2AF1FFEFAGG2BDFFE1EF1GFHHHHFHEE?FGHFHHHHEFGHHGFDFFFDGDGGGHFHHHFHFB1GBGHFHDGHHHHHDG/GFF1FGHFGHHHC0BCDFGFHF@BFHH101<FGEEEGGF?1<1F@FGGFGGFHG1<>11FGHHHGHGHHBDF00<<0CGGF<DGBGHA/:EHHGB;00CGFCE;
@M05620:45:000000000-G6HP7:1:1101:14284:2580 1:N:0:125
ATCTCTATCTCCTAAAAACCTGTTTAGATTTGGAGATAGACCTTCAGGTTTTTCATCATTTTCTGCATGAATTATACATTGACCACGTTCCAGCGTGGTCAGTTTGCAGCATTCTGTTATTTTGTTTGACAGAGTGTCTTGTTGAGAACATATGTAGGACATGATTTTTTCCTGCAACAGGGAAAATAAAGTATAAGTTTTAAAGATTTATTCTTTAATAAAGGATCTCAAAGCCAGCTTTAGAAAAAGGA
+
BABAAFFFFFFFGGGGG4AAGGGFEFBEFGD5AAA4FGHGFCGGHFFFGHHG2ABGG5GFGEDABFGDFHGGFGFHGGHHEAGGFGEHHHHHHGGEFEHFHHFGFFFGHHFFGHDFFFHHGHGHHGHHGF4GEFHHHFHFFHHHEGEHGG3GGGBGHGHFCFGGG2FGGCFHHHFF1FGHECAFFCF<GDGFGGHFG=FFGGFFGDGHGGHGHFHHFFFHB<DFHHHG0D<<GHGCGFGHHFGBCFHHGFC
@M05620:45:000000000-G6HP7:1:1101:14260:2581 1:N:0:125
ATCTCTATCTCCTAAAAACCTGTTTAGATTTGGAGATAGACCTTCAGGTTTTTCATCATTTTCTGCATGAATTATACATTGACCACGTTCCAGCGTGGTCAGTTTGCAGCATTCTGTTATTTTGTTTGACAGAGTGTCTTGTTGAGAACATATGTAGGACATGATTTTTTCCTGCAACAGGGAAAATAAAGTATAAGTTTTAAAGATTTATTCTTTAATAAAGGATCTCAAAGCCAGCTTTAGAAAAAGGA
+
BBBBAFFFFFFFGGGGGGGGGGHHHHHHHHHHHHHHHHHHHHHHHHHHHHHGGHHHHHHHHHHHHHGHHHHHHHHHHHHHHHHHGHEFHHHHHHGFGGHHGHGHHHHHHHHHHHHHHHHHHHHHHHHHFHHHHHGHGHHHHHHHHHHHHHHHHHHGHHHHHHHHHHHHHGHHHHHHFHHHHGGHHHHHGHHHHHHHHFGHHHHGHHHHHHHHHGHHHGHHHGHHHHHHHHHHHHHHHGGHHHHGFGHFGGF
@M05620:45:000000000-G6HP7:1:1101:14271:2595 1:N:0:125
ATCTCTATCTCCTAAAAACCTGTTTAGATTTGGAGATAGACCTTCAGGTTTTTCATCATTTTCTGCATGAATTATACATTGACCACGTTCCAGCGTGGTCAGTTTGCAGCATTCTGTTATTTTGTTTGACAGAGTGTCTTGTTGAGAACATATGTAGGACATGATTTTTTCCTGCAACAGGGAAAATAAAGTATAAGTTTTAAAGATTTATTCTTTAATAAAGGATCTCAAAGCCAGCTTTAGAAAAAGGA
+
BCCCBFFFFFFFGGGGGGGGGGGHHHHHHHHHHHHHHHHHHHHHHHHHHHHGGHHHHHHHHHHHHHHHHHHHHGHGHHHHHHHHHHGHHHHHHHGEFGHHGHGHHHHHHHHHHHGHHHFHHHHHHHHHHHHHHHHHHHHHHHHHHHHHHHHHHHHHHHHHHHHHH3FHHGHHHHHHHHGHHGGHHHHHHHHHHHHHHGGHHGGHHHHHHHHHHHHHHHHFHHHFHHHHHGHHHHHHHGHHHHGHHFHHCAG
@M05620:45:000000000-G6HP7:1:1101:15781:2819 1:N:0:125
CATCCTGACCCTGAAGTACCCCGGCTTGATTTCTGACATTAGATCGGAAGAGCACACGTCTGAACTCCAGTCACTCTCGCGCATCTCGTATGCCGTCTTCTGCTTGAAAAAAAAAAAAAAGTATATTGCATTCTGCATTTAGCTCAATCATAATCAAATAAAAACATGTAACCTATTAATAAGTAATATTTGTTTCTGTCAGATGTTAACGCCAGATGTATATAGAGTAATGTAGATTCACATATATTATG
+
BBCCCFFFFFFFGGGGGGGGGGGGGGGGHHHHHGHHHHHHHHHHHHGGGGHHHHHHHGGHHGHHHHHHHHHHHHHHHHGGGGGGGHHHGGHHHHGGGHGHHHFHHHHGHHHGGGGG<//-.1111<11=11111000=<0000000000000000000000;00..:/000000/000000000;00000900//090000;00000000.;-.-.//////////9;:///:////////9/////////
@M05620:45:000000000-G6HP7:1:1101:17748:2848 1:N:0:125
ATCTCTATCTCCTAAAAAACCTGTTTAGATTTGGAGATAGACCTTCAGGTTTTTCATCATTTTCTGCATGAATTATACATTGACCACGTTCCAGCGTGGTCAGTTTGCAGCATTCTGTTATTTTGTTTGACAGAGTGTCTTGTTGAGAACATATGTAGGACATGATTTTTTCCTGCAACAGGGAAAATAAAGTATAAGTTTTAAAGATTTATTCTTTAATAAAGGATCTCAAAGCCAGCTTTAGAAAAAGG
+
CCCCCFFFFFFFGGGGGGGGGGHHHGGHFHHHHGHHHHHHFHHHHHGHHHHGGGHHHH5GHHHHHHHFHHHHHHHHHHHHHHHHHHHGGHHHHHHGGGGGHHHHHHHHHHHHHHHHHHHHHHHHHHHHHHHHHHHFHHHHHHHHHHHAFFGHHHHFHHHHHGHHHHHHHHGHFHHGFHHGHHGEGHFGFGDFDGHGHHFHHHHHHHEHHHHHHHHHHGDGDGHHHHGHHGHHHHFHFHGHHHHHFHHHGGD
@M05620:45:000000000-G6HP7:1:1101:17762:2869 1:N:0:125
ATCTCTATCTCCTAAAAAACCTGTTTAGATTTGGAGATAGACCTTCAGGTTTTTCATCATTTTCTGCATGAATTATACATTGACCACGTTCCAGCGTGGTCAGTTTGCAGCATTCTGTTATTTTGTTTGACAGAGTGTCTTGTTGAGAACATATGTAGGACATGATTTTTTCCTGCAACAGGGAAAATAAAGTATAAGTTTTAAAGATTTATTCTTTAATAAAGGATCTCAAAGCCAGCTTTAGAAAAAGG
+
CBCCCFFFFFFFGGGGGGGGGGHHHHHHFHHHHFGHFGFGHHHHHFFHHHHHGGGFHHEHHHFHHFHFGHHFHGHGHGFHHHHHHHHGHGHHGFHGGGGHHFGHHGHEHHHHHHHHHHGFHHHHHHHHGHHHHGHBGGFHHGHHFGEEFEGHHHHFFHHGHFHHEHHHHHGHFHHHHHHHHHGGHHHHHGFG<FGHHHHHHHHHHGBGHHHHHHHHHF0GGHHHDGFGHFHHHHGHFHGHHHGHHHHHGGD
@M05620:45:000000000-G6HP7:1:1101:17741:2872 1:N:0:125
ATCTCTATCTCCTAAAAAACCTGTTTAGATTTGGAGATAGACCTTCAGGTTTTTCATCATTTTCTGCATGAATTATACATTGACCACGTTCCAGCGTGGTCAGTTTGCAGCATTCTGTTATTTTGTTTGACAGAGTGTCTTGTTGAGAACATATGTAGGACATGATTTTTTCCTGCAACAGGGAAAATAAAGTATAAGTTTTAAAGATTTATTCTTTAATAAAGGATCTCAAAGCCAGCTTTAGAAAAAGG
+
CCCCCFFFFFFFGGGGGGGGGGHHHHHHGHHHHFFHHHGHHHFHHHHHGHHHGGGGHHEHHHHHHFHHHHHHHHHHHHHHHHGHHHHGHHHHHHHGGGGGGHHHHHHHHHHHHHHHHHHFHHHHHHHHHHHHHHHHHHHHHHHHGGHHGGHHHHHGFHHHHGHHHHHHHHGHFHHHHHHHHHGGHHFHHHGGFHHGHHHHHHHHHHHHHHHHHHHHHHHHHHHHGGFHHHHHHHGHHHGHHHHHHHHHGGE
@M05620:45:000000000-G6HP7:1:1101:20654:2897 1:N:0:125
CATCCTGACCCTGAAGTACCCGGCTTGATTTCTGACATTAGATCGGAAGAGCACACGTCTGAACTCCAGTCACTCTCGCGCATCTCGTATGCCGTCTTCTGCTTGAAAAAAAAAAAAAGAGCTTCTGACCGAGTCCTCCCTGAACCCCACGGCCAGAAGAGCAAAGATGAGTCAGGTGAGTCTCGGCGGTCGCGCTCTCCCCGCCCGTCCTTTCCCCACTCGTTTTCTGCTCTGCTTGGTATCTGGAGTGT
+
BBCCCFFFFFFFGGGGGGGGGGGGGGGHGHHHHHHHHHHHHHHHHGGGGGHHHHHHGHHHGHHHHHHHHGHHHHHFHGGGGGGEGHHFGHHHGGEEHGGHHHHGGHFHHHGGGB@><>//0011<1>1=0<<-.<000/<GB/0/.....:----..///.////;/9B0000;0/0/9.;090:C?-9-------..///.9;---9A.:/:////:.;/.;.;.///////;////.:/;:////.9./
@M05620:45:000000000-G6HP7:1:1101:11454:2931 1:N:0:125
CATCCTGACCCTGAAGTACCCCATTGAGCATGGCATCGTCACCAACTGGGACGACATGGAGAAGATCTGGCACCACACCTTCTACAACGAGCTGCGCGTGGCCCCGGAGGAGCACCCAGTGCTGCTGACCGAGGCCCCCCTGAACCCCAAGGCCAACAGAGAGAAGATGACTCAGGTGAGGCTCGGCCGACGCCCGTGCTCCTCCCGTCCTTTCCCCAGTCATTTTCTGCCCGGCTTGATTTCTGACATTA
+
ABBBBFFFFFFFGGGGGGGGGGGHHHHHHHHHHHHHHGHHHGHHHGHHHHHHGGGGGHHHHHHHHHHHHHHHHGHHHGGHHHHHHHHHGGGGGHHGGGGGGGHHGGGGGGGGHHHHGGHHHHHHGHHHHHGGGGGGGGGGGGHHHHGGGGHGHHGGGGGGGGGGGGGGGGGGGGGGGGFGGGGGFFFFFFFFFFFF@DFFFFFFFFF;DDDFFFFFFFFFFFFFFFFFFFFFFBDFFFFFFFFFFFFFFF/
@M05620:45:000000000-G6HP7:1:1101:11472:2933 1:N:0:125
CATCCTGACCCTGAAGTACCCCATTGAGCATGGCATCGTCACCAACTGGGACGACATGGAGAAGATCTGGCACCACACCTTCTACAACGAGCTGCGCGTGGCCCCGGAGGAGCACCCAGTGCTGCTGACCGAGGCCCCCCTGAACCCCAAGGCCAACAGAGAGAAGATGACTCAGGTGAGGCTCGGCCGACGCCCGTGCTCCTCCCGTCCTTTCCCCAGTCATTTTCTGCCCGGCTTGATTTCTGACATTA
+
3AABBFFFFFFFGGGGGGGGGGGHHHGHHHHHHHHHHGHHHGHHHGHHHHHHGEGGGHHHHHHHHHHHHHHHHGHHHGGHHHHHHHHHGGGGGHHGGGGGGGHHGGGGGGGGHHHHGGHHHHHHHHHHHHGGGGGGGGGGGGHHHHGGGGHGHHGGGGGGGGGGGGGGGGGGGGGGFGGGGGGGFFFFFFFFFFFFDFFFFFFFFFFEDADFFFFFFFFFFFFFFFFFFFFFDFFFFAFFFFFFFFBFFF9
@M05620:45:000000000-G6HP7:1:1101:21572:2951 1:N:0:125
ATCTCTATCTCCTAAAAACCTGTTTAGATTTGGAGATAGACCTTCAGGTTTTTCATCATTTTCTGCATGAATTATACATTGACCACGTTCCAGCGTGGTCAGTTTGCAGCATTCTGTTATTTTGTTTGACAGAGTGTCTTGTTGAGAACATATGTAGGACATGATTTTTTCCTGCAACAGGGAAAATAAAGTATAAGTTTTAAAGATTTATTCTTTAATAAAGGATCTCAAAGCCAGCTTTAGAAAAAGGA
+
CCBCCFFFFFFFGGGGGGGGGGHHHHHHHHHHHHHHHHHGHHHHHHHHHHHGGHHHHHHIHHHHIHHHHHHHHHHHHHHHHHHHHHGHHHHHHHGGGGHHHHHHHHHHHHHHHHHHHHHHHHHHHHHHHHHHHHGHHHHHHHHHHHHHHHHHHHHHHHHHHHHHHHHHHGHHHHHHHHHHHGGHHHGHHHHHHGHHFFGHHHHHHHHHHHHHHHHHHHHHHHHHHHHHHHHHHGHHHGHHHHHCGGHH.;;
@M05620:45:000000000-G6HP7:1:1101:11454:2958 1:N:0:125
TATCCTGACCCTGAAGTACCCCATTGAGCATGGCATCGTCACCAACTGGGACGACATGGAGAAGATCTGGCACCACACCTTCTACAACGAGCTGCGCGTGGCCCCGGAGGAGCACCCAGTGCTGCTGACCGAGGCCCCCCTGAACCCCAAGGCCAACAGAGAGAAGATGACTCAGGTGAGGCTCGGCCGACGCCCGTGCTCCTCCCGTCCTTTCCCCAGTCATTTTCTGCCCGGCTTGATTTCTGACATTA
+
3>AAAFDFFFFFGGFFGGGGGGGHHFHFFGGGGGHHHEHHFGHHHGHHBGGGGGGGGHFFHGHHFHHGFHHHHGGHHGGHHHHGHBGH/EEEGHHGGGGGGGHFGEBDCGGGHHHHGGHFC?GGGHHGHHDCGDCGGGGGCGHHHHGGGGHGHHEEGGFGGGGGFGFFFFGGGGFGGFGCFEEFB-9A9@BB?BB?-.;AFFFFFFDEFFFFFFFFFFAFBB9;;FFFFFFF.;9BB-9BFFBF//BBFF/
@M05620:45:000000000-G6HP7:1:1101:16797:2967 1:N:0:125
CATCCTGACCCTGAAGTACCCCATTGAGCATGGCATCGTCACCAACTGGGACGACATGGAGAAGATCTGGCACCACACCTTCTACAACGAGCTGCGCGTGGCCCCGGAGGAGCACCCAGTGCTGCTGACCGAGGCCCCCCTGAACCCCAAGGCCAACAGAGAGAAGATGACTCAGGTGAGGCTCGGCCGACGCCCGTGCTCCTCCCGTCCTTTCCCCAGTCATTTTCTGCCCGGCTTGATTTCTGACATTT
+
BBBBBFFFFFFFGGGGGGGGGGCGEF5FB4FAAC43B2GAGAA32AB33FGAAEGG1GCAB3F33DG5AF3F3F1GHG??@3@BGF3@EFGC?33EGEG/E/GC/ECG@?E//FCFDGHHHGHHHHHGHHGGGGGGGGGGGGHHHHGGGGHGHHGGGGGGGGGGGGGGGGGGGGGGGGGGGGGGFFFFFFFFFFFF@DDFFFFFFFFFFFFFFFFFFFFFFFFFFFFFFFFFF@BFFF?FFFFFFFFEFF/
@M05620:45:000000000-G6HP7:1:1101:21579:2970 1:N:0:125
ATCTCTATCTCCTAAAAACCTGTTTAGATTTGGAGATAGACCTTCAGGTTTTTCATCATTTTCTGCATGAATTATACATTGACCACGTTCCAGCGTGGTCAGTTTGCAGCATTCTGTTATTTTGTTTGACAGAGTGTCTTGTTGAGAACATATGTAGGACATGATTTTTTCCTGCAACAGGGAAAATAAAGTATAAGTTTTAAAGATTTATTCTTTAATAAAGGATCTCAAAGCCAGCTTTAGAAAAAGGA
+
1>A>13BDFFDFGFGGFGEFFGA13BAF3FB1DBGHFG11FGGHHHF1DFFCF0FHFHHEFHHFFFGFFHFAFHHBHEFFFEFHH//AAFGHFFEGEEHHDFGG2BGDGH0FGDHH2FHHHFFHFGHHFGFHHHGHHHHHHHHHHHHGHHGHHHHGHHHHHHGHHHHHHCHHHHHHHHHHHGECGHHGHGHGHHHHHFGHHHHGHGHHHGHHHHHHHHHHHBDB/GFHFHHHHHFHHGHGHHHHHHGHCCG
@M05620:45:000000000-G6HP7:1:1101:16792:2989 1:N:0:125
CATCCTGACCCTGAAGTACCCCATTGAGCATGGCATCGTCACCAACTGGGACGACATGGAGAAGATCTGGCACCACACCTTCTACAACGAGCTGCGCGTGGCCCCGGAGGAGCACCCAGTGCTGCTGACCGAGGCCCCCCTGAACCCCAAGGCCAACAGAGAGAAGATGACTCAGGTGAGGCTCGGCCGACGCCCGTGCTCCTCCCGTCCTTTCCCCAGTCATTTTCTGCCCGGCTTGATTTCTGACATTA
+
>>AABFFFFFFFGGGGGGGGGGEHHHHHHHHGHGHHHGHHGGHHHGHHGHHHGGGFGHHHHHGHHHHHHHHHHGHHHGGHHHHGHHHHGGGGGHHGGGGGGGHHGGGGGGGGHEHHGGHFHHGHHHHHHHGGG?DGGGGGGGHHHHGGGGHGHHEGGGGGGGEF:BF9FGGFGGGGGGGFGEEGFFFFFDFFFFFFCDF?FFBFFFFADF?FFFFFFFDFFFFFFFFFEFFED>FFFF.:FFFFF/FBFF/
@M05620:45:000000000-G6HP7:1:1101:11438:2994 1:N:0:125
ATCTCTATCTCCTAAAAACCTGTTTAGATTTGGAGATAGACCTTCAGGTTTTTCATCATTTTCTGCATGAATTATACATTGACCACGTTCCAGCGTGGTCAGTTTGCAGCATTCTGTTATTTTGTTTGACAGAGTGTCTTGTTGAGAACATATGTAGGACATGATTTTTTCCTGCAACAGGGAAAATAAAGTATAAGTTTTAAAGATTTATTCTTTAATAAAGGATCTAAAAGCCAGCTTTAGAAAAAGGA
+
A@AAADFF3DFFBG1FFGGGGGHHHHFHHHHHFAG1FDFDEFGHHGHHGGHGFHHFFFFHHGHGHFHGHF1EGHHGEEGHGGFFBGEFGGHB@GGEGGGFHHHHHHDGBBGHDFFHHHHFFFHHHGHHHEH1FBFGHFHHHEGFFGEGCEFFDFHEGHFHHHH1FGGH1BCGHFCG1GHCEF/<?0?DFBF?GHH?>>FFFH11>>F<GFFHFHHHH<D0=<D0/<CGDGHFGG.:GECGFFGBGHHHGF/
@M05620:45:000000000-G6HP7:1:1101:18244:3002 1:N:0:125
AGATTACTGCAACAGTTCCCCCTACACTCTTTCCCTACAAGCCAGGGACAAAACAAAGATCGGAAGAGCACACGTCTGAACTCCAGTCACTCTCGCGCATCTCGTATGCCGTCTTCTGCTTGAAAAAAAAAAATTTTCTTGTTTAGGCAATGAGAAACCCGTAATTATTTCCTTTAACCGGAGACCTGCTGTGTCAGTTATGAGGCTTTAGTCTTTTATCCCAGTTCTCAAGTCCCTCTTTACTCACACCA
+
ABAAAFFFB5FFFGCFGDGGFEGFGFHGGHHHHGGHHHHGHHGFHHGGGGFHGHHEFG3GFHDEG?GEFHHHHGHHGG5EGEGHBEGDFFGHHHGGGEEE?FHFFGFFBHGEGFGFFFBGHEG11?0/B?@/-0<=1<FHFG<>G111<C/00=00//.<-:-..00;0000<000;0::---9C.;/9/09/9;00;00;000/;;B;//9;9B/////////////9////9///;B/////99/9/.:
@M05620:45:000000000-G6HP7:1:1101:11449:3012 1:N:0:125
ATCTCTATCTCCTAAAAACCTGTTTAGATTTGGAGATAGACCTTCAGGTTTTTCATCATTTTCTGCATGAATTATACATTGACCACGTTCCAGCGTGGTCAGTTTGCAGCATTCTGTTATTTTGTTTGACAGAGTGTCTTGTTGAGAACATATGTAGGACATGATTTTTTCCTGCAACAGGGAAAATAAAGTATAAGTTTTAAAGATTTATTCTTTAATAAAGGATCTAAAAGCCAGCTTTAGAAAAAGGA
+
CCCCCFFFFFFFGGGGGGGGGGGHHHHHHHHHHHHHHHHHHHHHHHHHHHHGGHHHHHHHHHIHIHHHHHHHHHHHHHHHHHHHHHGGHHHHHHGGGGHHHHHHHHHHHHHHHHHHHHHHHHHHHHHHHHH3GGGHHHHHHHHHHHHHHHHHHHHHHHHHHHHHHHHHHGHHHHHHHHHHHGGHHHHHHHHHHHHHHGHHHHHHHHHHHHHHHHHHHHHHHHHHHHHHHHHHHHGFHGHHHHHGHHHHGGG
@M05620:45:000000000-G6HP7:1:1101:14518:3013 1:N:0:125
CATCCTGACCCTGAAGTACCCGGCTTGATTTCTGACATTAGATCGGAAGAGCACACGTCTGAACTCCAGTCACTCTCGCGCATCTCGTATGCCGTCTTCTGCTTGAAAAAAAAAAAACCCCTCACAAACTGATCCATCCTAACTCAGAACAGAATCTATAATAGGCGTCTCTTGTTTCGTGAGATATACTCCTGCATCACCAGAGTGTACAATCATCATTAGCAGCTGGTACGGACACAGCATAACTACTC
+
BBBBBFFFFFFFGFFFFGGGGGGGGGGHHHHHHHDGHHHHHGHHHFEFGGHHHHHHGHHHGFHFHGFHFHHHHHHHHGGGGGE/FFGFFHHHGGFGHGHHHHHHHFGDFH?BCCG>///////0>110.1111111110000/000000<<///0:000:00000/-.-.:00000;0...9.0000090;/0//90000/0...0///////;9//////////.//.9//...--9....///://///
@M05620:45:000000000-G6HP7:1:1101:17686:3020 1:N:0:125
CATCCTGACCCTGAAGTACCCCGGCTTGATTTCGACATTAGATCGGAAGAGCACACGTCTGAACTCCAGTCACTCTCGCGCATCTCGTATGCCGTCTTCTGCTTGAAAAAAAAAAAAAAAAAATAAATTAAAAATGATTCGGCTTTACGATACAACAATTCTACTGAGCACACAAGTATCTATGCAGCTATTCAACATCTCAGCACTACGAAAAGCCATGACAGAACCGTTTTGTTGGTGTCTGTCCTGTC
+
DDDDCFFFFFFFGGGGGGGGGGGGGGGGHHHHHHGGGGHHHHHHHGGGGHHHHHHHGHHHGHHHHHHHHHHHHHHHHGGGGGFFHHHFGHHHHGFGHGHHHHHHHHHHHHGGGGD</>-<<<-.0<0000:000.00000..-.-:<<.9<.<00<..000000000000./...:00<000000000<00000000/00:<000.00<<<..9/.</00000:/0/<-../.:</:....000:00<00:
@M05620:45:000000000-G6HP7:1:1101:18247:3024 1:N:0:125
AGATTACTGCAACAGTTCCCCCTACACTCTTTCCCTACAAGCCAGGGACAAAACAAAGATCGGAAGAGCACACGTCTGAACTCCAGTCACTCTCGCGCATCTCGTATGCCGTCTTCTGCTTGAAAAAAAAAAAAAAACATAATAAGTACAAAAGAAGTACAGGAACTATCAGAGAAACAGGCAAAAAACATTATAAGATTAAAAGAGTAATACTTTAATACAGGAACACAAAGCAAGGTCCAGAAAAGGAA
+
BCBBCFFFFFFFGGGFGGGGGGGGHHHHHHHHHHHHHHHHHHGHHHGGGGGHHHHHHHHHHHGGGGHHHHHHHGHHHGHHHHHHHHHHFHHHHHGGGGGEEHHHFEHHHHGEGHGHHHHHHHHHHHHGGGGF><---..000000:0;0000./.:/00:00/./.00000000/:0;//:...;9.-..00:0909000009;0.9:9:00000000:00;09./://.../90//.:00090/0//9//
@M05620:45:000000000-G6HP7:1:1101:17884:3033 1:N:0:125
ATCTCTATCTCCTAAAAACCTGTTTAGATTTGGAGATAGACCTTCAGGTTTTTCATCATTTTCTGCATGAATTATACATTGACCACGTTCCAGCGTGGTCAGTTTGCAGCATTCTGTTATTTTGTTTGACAGAGTGTCTTGTTGAGAACATATGTAGGACATGATTTTTTCCTGCAACAGGGAAAATAAAGTATAAGTTTTAAAGATTTATTCTTTAATAAAGGATCTCAAAGCCAGCTTTAGAAAAAGGA
+
CCCCCFFFFFFFGGGGGGGGGGHHHHHHHHHHHHHHHHHHHHHHHHHHHHHGGHHHHHHHHHIIIHHHHHHHHHHHHHHHHHHHHHGHHHHHHHGGGGHHHHHHHHHHHHHHHHHHHHHHHHHHHHHHHHHHHHHHHHHHHHHHHHHHHHHHHHHHHHHHHHHHHHHHHGHHHHHHHHHHHGGHHHHHHHHGHHHHHFHHHHHHHHHHHHHHHHHHHHHHHHHHHHHHHGHHHHHHHGHHHHHHHHHHGGH
@M05620:45:000000000-G6HP7:1:1101:17876:3053 1:N:0:125
ATCTCTATCTCCTAAAAACCTGTTTAGATTTGGAGATAGACCTTCAGGTTTTTCATCATTTTCTGCATGAATTATACATTGACCACGTTCCAGCGTGGTCAGTTTGCAGCATTCTGTTATTTTGTTTGACAGAGTGTCTTGTTGAGAACATATGTAGGACATGATTTTTTCCTGCAACAGGGAAAATAAAGTATAAGTTTTAAAGATTTATTCTTTAATAAAGGATCTCAAAGCCAGCTTTAGAAAAAGGA
+
CBBCCFFFFFFFGGGGGGGGGGHHHHHHHHHHHHHHHHHHHHHHHHHHHHHGGHHHHGHHHHHHHHHHHHHHHHHHHHHHHHHGHHGHHHHHHHGFFGHHHHHHHHHHHHHHHHHHHHHHHHHHHHHHHHGHHHGHHHHHHHHHHHHHHHHHHHHHHHHHHHHHHHHHGGHHHHHHHHHHHGFFHGHHHHHGHHHGHGHHHHHHHHHHHHHHHHHHHGHHHHHGHHHHGFHGHHHHHGHGHHHHHHHGGGH
@M05620:45:000000000-G6HP7:1:1101:17668:3089 1:N:0:125
AAACCAAGAAGACATGAGGTCAGCTAGATCGGAAGAGCACACGTCTGAACTCCAGTCACTCTCGCGCATCTCGTATGCCGTCTTCTGCTTGAAAAAAAAAAAACAAAACGAAAAACAATTGCATCTAGAAAATACCCTCTATAAACCTGAATCAATCCCACAGAACACCCTTTACATATACATGTTCAAACCATGGTCAATTTTCGGTCAGGCGCATCATATTGTACGTTAACAACTAAAAGTGCTAATAG
+
CCBCCCCFFFFFGGGGGGGGGGHHHHHHHHHGGGGHHHGHHHGHHHGHHHHHHHHHHHHHHHHGGGGGEFHHHFGHHHHGGGHGHHHHHHHFGGHHGGGGE/<//?000////<0///1111?111111110>11F11<0000000//./0000<00/00...0:///.../0;00000000090000000..00/00000000;--;..///:9-.-000000;0:.;//.000.:00000:00000;00
@M05620:45:000000000-G6HP7:1:1101:18185:3097 1:N:0:125
TACCTGTACTGGGGAAGCCATTCCTACCCTAAAGATCGGAAGAGCACACGTCTGAACTCCAGTCACTCTCGCGCATCTCGTATGCCGTCTTCTGCTTGAAAAAAAAAAAAAACCAACCACATAAGATGTAGTCATAGTATGTTATAGAAAAGATGAAAGTGAAAAGTAAAGTAAAAAACGGTTCTGATGATAACAGAACGTATTTGGATATAAGTTAGAATACAATCCCATGAGAACGTCGAGCTCAATAA
+
BBACCFFFFFFFGGGGGGGGGGHHHHHGHHHHHGGHHHGGGGHHHHHHHGHHHFGHHHHHHHHHHHHHHHGGGGGEEGHHGGHHHHGFGHGHHHHHHHFHGHHGGGD<<//>?/==//.<<11<111<111111100000=00000000<//.000000000000/00000:00000-.-....0;0;000;0000/0/.:.000009000009:000000000000/000/00000..9---..000;00
@M05620:45:000000000-G6HP7:1:1101:18174:3111 1:N:0:125
TACCTGTACTGGGGAAGCCATTCCTACCCTAAAGATCGGAAGAGCACACGTCTGAACTCCAGTCACTCTCGCGCATCTCGTATGCCGTCTTCTGCTTGAAAAAAAAAAAAAAAAGAATCCCAGGGAGGAAGATAGCTTATTAAAAAATAACAAAACAAGAGTACATTGCCGCTTTCGTACTCTTTATTAACCAACTGAAAAATACTCACTCAATTTACTTGTAGCTGAGAATCCAGGGACCAACTAAACAC
+
A3AABFFFFFFCFGEEAGGGGGHHHHHHHHHHHFHHHGGGG2AGHGHHHGHHHFFFHHHGHHHHHHHHGHGGGGGGGHHHEGHHHHGEEHGGHHHHHGFHHHHGEED@/>//<-..01<11<1..<.-./..0=00:::00:;00::C00:;<..9..:/.000000000:-;..0..9;.///9///;////..///;//;./////;/////////BB//;//9/9./;/9/9//...99AA/99/9/.
@M05620:45:000000000-G6HP7:1:1101:8994:3166 1:N:0:125
CATCCTGACCCTGAAGTACCCCGGCTTGATTTCTGACATTAGATCGGAAGAGCACACGTCTGAACTCCAGTCACTCTCGCGCATCTCGTATGCCGTCTTCTGCTTGAAAAAAAAAAAAAAACTTAAACCTGAGACCACCACGAACCCTGTGGACACATGAAACCATTCGACGCAGCTGACGACAGTCCGATGACCAGGGTACGCACGACCATAAGTGCATCCTACTCTGTCCTGATGGATACAGTCCCTAC
+
CBCDDFFFFFFFGGGGGGGGGGGGGGGGHHHHHHHHHHHHHHHHHHGGGGHHHHHHHGHHHGHHHHHHFHHHGHHHHHGGGGGGEHHFFEHHHHGGGHGHHHHHHHHHHFHGGDGC>>/<-.111000</./<00./..:..-.--../:;/000./000000..000;0.--9--;00:;.-::000...:0;00:..//0;..:-.---0000:00::0/0:000:;00::0000::B00000000:0.
@M05620:45:000000000-G6HP7:1:1101:20048:3352 1:N:0:125
CATCCTGACCCTGAAGTACCCCATTGAGCATGGCATCGTCACCAACTGGGACGACATGGAGAAGATCTGGCACCACACCTTCTACAACGAGCTGCGCGTGGCCCCGGAGGAGCACCCAGCGCTGCTGACCGAGGCCCCCCTGAACCCCAAGGCCAACAGAGAGAAGATGACTCAGGTGAGGCTCGGCCGACGCCCGGGCTCCTCCCGTCCTTTCCCCCGTCATTTTCTGCCCGGCTTGATTTCTGACATTT
+
11>A11@1>FC>AGGFGGGGGG1A1D1B1BAFFGGHH0GH0AA1AAFH0/0AAEEEGHB1FGHF1AG21FGCEFCFGGGHFHFFFGBE///E>1@>>>>E/EG<E<////CE/F<<EC/0></ACGHFHF?GG-<C.<@-@CGGHHCA9C9..9A.AAB///9.9:/CB0999909B9F--AE-@-9-;-@-;-9---;--;B9F9--9;-BF///B--A9--;/B//9/9--9@=9>F//9BB/BBB/99
@M05620:45:000000000-G6HP7:1:1101:20530:3529 1:N:0:125
ATCTCTATCTCCTAAAAACCTGTTTAGATTTGGAGATAGACCTTCAGGTTTTTCATCATTTTCTGCATGAATTATACATTGACCACGTTCCAGCGTGGTCAGTTTGCAGCATTCTGTTATTTTGTTTGACAGAGTGTCTTGTTGAGAACATATGTAGGACATGATTTTTTCCTGCAACAGGGAAAATAAAGTATAAGTTTTAAAGATTTATTCTTTAATAAAGGATCTCAAAGCCAGCTTTAGAAAAAGGA
+
CDCCCFFFFFFFGGGGGGGGGGHHHHHHHHHHHHHHHHHHHHHHHHHHHHHGGHHHHHHIHIIHIHHHHHHHHHHHHHHHHHHHHHGHHHHHHHGFGGHHHHHHHHHHHHHHHHHHHHHHHHHHHHHHHHHHHHHHHHHHHHHHHHGHHHHHHHHHHHHHHHHHHHHHHGHHHHHHHHHHHGGHHHHHHHHHHHHHHHHHHHHHHHHHHHHHHHHHHGHHHHHHHHHHHHHGHHHHHGHHHHHFFHGHGGG
@M05620:45:000000000-G6HP7:1:1101:13820:3564 1:N:0:125
CATCCTGACCCTGAAGTACCCCATTGAGCATGGCATCGTCACCAACTGGGACGACATGGAGAAGATCTGGCACCACACCTTCTACAACGAGCTGCGCGTGGCCCCGGAGGAGCACCCAGTGCTGCTGACCGAGGCCCCCCTGAACCCCAAGGCCAACAGAGAGAAGATGACTCAGGTGAGGCTCGGCCGACGCCCGTGCTCCTCCCGTCCTTTCCCCAGTCATTTTCTGCCCGGCTTGATTTCTGACATTA
+
>>AAAFFDFCFFGGG4FGGGFGGHHGHFFFHHHHHHHGGHHGHGHGHHHHAG?EEEEFHFHFHFFFGHHHFGHGHEHGDHFHGFFHHHGGGEGGHGGGGECEHFEG@DGCGDHHHHGFGHHFHHFHBFFGDCCGGEGDCG@EBGHGGGGGE.CCEGGGGGEBFGGG/FFGGFFGBFFBFGGG?F??AD>B?-->B=9..;B//9BA.ADDFFFFB9;FD/BB9BBFFFEB/EF-@=;-.;FFFFFF/:FB9
@M05620:45:000000000-G6HP7:1:1101:14332:3569 1:N:0:125
ATCTCTATCTCCTAAAAACCTGTTTAGATTTGGAGATAGACCTTCAGGTTTTTCATCATTTTCTGCATGAATTATACATTGACCACGTTCCAGCGTGGTCAGTTTGCAGCATTCTGTTATTTTGTTTGACAGAGTGTCTTGTTGAGAACATATGTAGGACATGATTTTTTCCTGCAACAGGGAAAATAAAGTATAAGTTTTAAAGATTTATTCTTTAATAAAGGATCTCAAAGCCAGCTTTAGAAAAAGGA
+
CCCCCFFFFFFFGGGGGGGGGGHHHHHHHHHHHHHHHHHHHHHHHHHHGGHGGHHHHHHHHHHHHHHHHHHHHHHGHHHHHHHHGHGHHHHHHHGGGGHHHHHHHHHHHHHHHHHHHHHHHHHHHHHHGHHHHHHHHHHHHHHHHGGHHHHHHHHGHHHHHHHHHHHHHGHHHHHHHHHHHGGGHHHHHHHHHHHHHHGHHHHHHHHHHHHHHHHHHHGHGHHHHHHHHGHHHHHHHGHHHHHFFHHHGGH
@M05620:45:000000000-G6HP7:1:1101:14314:3580 1:N:0:125
ATCTCTATCTCCTAAAAACCTGTTTAGATTTGGAGATAGACCTTCAGGTTTTTCATCATTTTCTGCATGAATTATACATTGACCACGTTCCAGCGTGGTCAGTTTGCAGCATTCTGTTATTTTGTTTGACAGAGTGTCTTGTTGAGAACATATGTAGGACATGATTTTTTCCTGCAACAGGGAAAATAAAGTATAAGTTTTAAAGATTTATTCTTTAATAAAGGATCTCAAAGCCAGCTTTAGAAAAAGGA
+
CCCCCFFFFFFFGGGGGGGGGGHHHHHHHHHHHHHHHHHHHHHHHHHHHHHGGHHHHHHHIHHIIHHHHHHHHHHHHHHHHHHHHHGHHHHHHHGGGGHHHHHHHHHHHHHHHHHHHHHHHHHHHHHHGHHHHHHHHHHHHHHHHHHHHHHHHHHHHHHHHHHHHHHHHGHHHHHHHHHHHGGGHHHHHGHHHHHHHHHHHGHHHHHHHHHHHHHHHGHGHFHHHHHHHGHGHHHHHGHHHHHGHHHHGGH
@M05620:45:000000000-G6HP7:1:1101:14334:3589 1:N:0:125
ATCTCTATCTCCTAAAAACCTGTTTAGATTTGGAGATAGACCTTCAGGTTTTTCATCATTTTCTGCATGAATTATACATTGACCACGTTCCAGCGTGGTCAGTTTGCAGCATTCTGTTATTTTGTTTGACAGAGTGTCTTGTTGAGAACATATGTAGGACATGATTTTTTCCTGCAACAGGGAAAATAAAGTATAAGTTTTAAAGATTTATTCTTTAATAAAGGATCTCAAAGCCAGCTTTAGAAAAAGGA
+
BBBCCFFFFFFFGGGGGGGGGGGHHHHHHHHHHHHHHHHHHHHHHHHHHHHGGHHHHHHHHIHHHHHHHHHHHHHHHHHHHHHHHHGGHHHHHHGGGGHHHHGHHHHHHHHHHHHHHHHHHHHHHHHHHHHHHHHHHHHHHHHHHHGHHHHHHHHHHHHHHHHHHHHHHGHHHHHHHHHHHGGGHHHHHHHHHHHHHFGHHHHHHHHHHHHHHHHHHHHHHHHHHHHHHHGHHHHHHGHHHHHHFCGGGGG
@M05620:45:000000000-G6HP7:1:1101:9011:3604 1:N:0:125
ATCTCTATCTCCTAAAAACCTGTTTAGATTTGGAGATAGACCTTCAGGTTTTTCATCATTTTCTGCATGAATTATACATTGACCACGTTCCAGCGTGGTCAGTTTGCAGCATTCTGTTATTTTGTTTGACAGAGTGTCTTGTTGAGAACATATGTAGGACATGATTTTTTCCTGCAACAGGGAAAATAAAGTATAAGTTTTAAAGATTTATTCTTTAATAAAGGATCTCAAAGCCAGCTTTAGAAAAAGGA
+
BBBBBFFBFFFFGBEGGGGGGGGHHHFHHHHHHHGFHGHFHHHHHHHHHHHGGHHHHFHHHHHHHHHHHGHHHHHGHGHHHHHHHHEHHHHHHHGEGGHHHHHHHHHHHHHFHHHHHHHHHHHHHHHHHHHHFHGGHHHHHHHHFGHHGGFHHHHGHHGG2B22BGHHHGHHHGHH2FGFHGCGHFFGFFGHGHHHG=GHHHF1>=FFHGHHHHHHHHF00<GG/DFFGGHHFHGHGGHHHGCFGCGH.E/
@M05620:45:000000000-G6HP7:1:1101:9035:3629 1:N:0:125
ATCTCTATCTCCTAAAAACCTGTTTAGATTTGGAGATAGACCTTCAGGTTTTTCATCATTTTCTGCATGAATTATACATTGACCACGTTCCAGCGTGGTCAGTTTGCAGCATTCTGTTATTTTGTTTGACAGAGTGTCTTGTTGAGAACATATGTAGGACATGATTTTTTCCTGCAACAGGGAAAATAAAGTATAAGTTTTAAAGATTTATTCTTTAATAAAGGATCTCAAAGCCAGCTTTAGAAAAAGGA
+
B@BBBFFFFFFFGGGGGGGGGGHHHHHHHHHHHHHHHHHHHHHHHGHHHHHGGHHHHHHHHHHHHHHHHHHHHHHHHHHHHHHHHHGHHHHHHHGGGGHHHHHHHHHHHHHHHHHHHHHHHHHHHHHHGHHHHHHHHHHHHHHGGHHHHHHHHHHHHHHHHHGGHHHHHGHHHHHHHHHHHGGHHHHHHHHHHHHGHFHHHHHFHHHHHHHHHHHHHHHHHHHGHHFHHGHHHHACHGHHHHHHHHHHGGG
@M05620:45:000000000-G6HP7:1:1101:19639:3648 1:N:0:125
CATCCTGACCCTGAAGTACCCGGCTTGATTTCTGACATTAGATCGGAAGAGCACACGTCTGAACTCCAGTCACTCTCGCGCATCTCGTATGCCGTCTTCTGCTTGAAAAAAAAAAAACAAACAGAGTAGATAACTGACATAATATGTAGATAAAAATAAGAAGACGAATAGAGAAGACATTTTACATCTGCTAGTCATACAACAAATATAAAAAGAACGTACCAAACTATAATGATGTATATGTATCTCGT
+
CCCCCFFFFFFFGGGGGGGGGGGGGGGHHHHHHHHHHHHHGHHHHGGGGHHHHHHHGHHHGHHHHHHHHHHHHHHHHGGGGGGGHHHGGHHHHGGGHGHHHHHHHHHHHHGGGBD/</?/0/00001111111111111<1110=00000000000.00000/0::--..:0000/0//009000000;;0;;0000000000...00000000.../.;...00..000000009000;000:00000.;
@M05620:45:000000000-G6HP7:1:1101:9396:3778 1:N:0:125
ATCTCTATCTCCTAAAAACCTGTTTAGATTTGGAGATAGACCTTCAGGTTTTTCATCATTTTCTGCATGAATTATACATTGACCACGTTCCAGCGTGGTCAGTTTGCAGCATTCTGTTATTTTGTTTGACAGAGTGTCTTGTTGAGAACATATGTAGGACATGATTTTTTCCTGCAACAGGGAAAATAAAGTATAAGTTTTAAAGATTTATTCTTTAATAAAGGATCTCAAAGCCAGCTTTAGAAAAAGGA
+
BBAAAFFFFFFFGGGFGGGGGGHDFDHBFHHHHHHHFHHCGHFHFGHHHHHFEHHH5DHHHHGHHHHHHFHHHHHHGGHHHGDGFHEFGHHHGGGEEFGGHHFEHHHHHHGFFHHHGG4GHHGHEGHHHHFHFGGHGGHHHHHHHHHFFGFGFHHHHGEHFGFHHHHHHGHFHHFFHHFFGFCGFF?1?FFFGHDHGFFGHGHGHGHHHHHHHHHFDGGGGFFHHHHHBGHHHHFCCFHHHGGB:GCHFGH
@M05620:45:000000000-G6HP7:1:1101:9391:3797 1:N:0:125
ATCTCTATCTCCTAAAAACCTGTTTAGATTTGGAGATAGACCTTCAGGTTTTTCATCATTTTCTGCATGAATTATACATTGACCACGTTCCAGCGTGGTCAGTTTGCAGCATTCTGTTATTTTGTTTGACAGAGTGTCTTGTTGAGAACATATGTAGGACATGATTTTTTCCTGCAACAGGGAAAATAAAGTATAAGTTTTAAAGATTTATTCTTTAATAAAGGATCTCAAAGCCAGCTTTAGAAAAAGGA
+
AAAAADFFFFFFGGGFFGGGGGHFGGD4GHHGFHHGFDGHCFHHHHHFGDGEFHHHHGHHHHHHHHHGHDAHGEHHHHHHHHFGEGEHHGFF5CFEEEGGFGGGFFHHHHGHEFFHHGGHHFHHFGHHGHHHEGHHFFGHHHHHHHGFHHGHFGFHHHDGHHFHHHHHFFFGHFCGHEFGHGGGEHHF1<FFFGBGHHFHHGHGHHGHHHHHHHHFF0GGHGHEBDGHHHHHFHGCFGHHHFHCCFGHFDH
@M05620:45:000000000-G6HP7:1:1101:11085:3807 1:N:0:125
CATCCTGACCCTGAAGTACCCCATTGAGCATGGCATCGTCACCAACTGGGACGACATGGAGAAGATCTGGCACCACACCTTCTACAACGAGCTGCGCGTGGCCCCGGAGGAGCACCCAGTGCTGCTGACCGAGGCCCCCCTGAACCCCAAGGCCAACAGAGAGAAGATGACTCAGGTGAGGCTCGGCCGACGCCCGTGCTCCTCCCGTCCTTTCCCCAGTCATTTTCTGCCCGGCTTGATTTCTGACATTA
+
CABCCFFFFFFFGGGGGGGGGGGHHHHHHHHHHHHHHGHHGGHHHGHHGHHHGGGGGHHFHHHHHHHHHHHHHGHHHGGHHHHHHHHHGGGGGHHGGGGGGGHHGGGGGGGGHGHHGGHGHHHHHHHHHHGGGGGGGGGGGGHHHHGGGGHGHHGGGGGGGGGGGGGGGGGGGGGGGGGGGGGGFFFFFFFFFFFFFFFFFFFFFFFFFFFFFFFFFFDFFFFFFFFFFFFFFFFFFFFFFFFFFBFFFF/
@M05620:45:000000000-G6HP7:1:1101:23176:3880 1:N:0:125
ATCTCTATCTCCTAAAAACCTGTTTAGATTTGGAGATAGACCTTCAGGTTTTTCATCATTTTCTGCATGAATTATACATTGACCACGTTCCAGCGTGGTCAGTTTGCAGCATTCTGTTATTTTGTTTGACAGAGTGTCTTGTTGAGAACATATGTAGGACATGATTTTTTCCTGCAACAGGGAAAATAAAGTATAAGTTTTAAAGATTTATTCTTTAATAAAGGATCTCAAAGCCAGCTTTAGAAAAAGGA
+
CCCCCFFFFFFFGGGGGGGGGGHHHHHHHHHHHHHHHHHHHHHHHHHHHHHGGHHHHHHHIHIHHHHHHGHHHHHHHHHHHHHHHHGHHHHHHHGGGGHHHHHHHHHHHHHHHHHHHHHHHHHHHHHHGHHHHHHHHHHHHHHHHHHHHHHHHHHHHHHHHHHHHHHHHGH2FHHHHHGHHGGHHHHHHHHHHGHHHHHHHHHHHHHHHHHHHHHHHHHHHGHHHHHHHHHHHHHHHGHHHHHEGHHHGGG
@M05620:45:000000000-G6HP7:1:1101:14438:3887 1:N:0:125
ATCTTATCTCCTAAAAACCTGTTTAGATTTGGAGATAGACCTTCAGGTTTTTCATCATTTTCTGCATGAATTATACATTGACCACGTTCCAGCGTGGTCAGTTTGCAGCATTCTGTTATTTTGTTTGACAGAGTGTCTTGTTGAGAACATATGTAGGACATGATTTTTTCCTGCAACAGGGAAAATAAAGTATAAGTTTTAAAGATTTATTCTTTAATAAAGGATCTCAAAGCCAGCTTTAGAAAAAGGAA
+
CCCCCFFFFFFFGGGGGGGGGGHHBGHHHHHHHHHHHHHHHHHHHHHHHHGGHHHHHIHHHIIIHHHHHHHHHHHHHHHHHHHHHGHHHHHHHGGGGHHHHHHHHHHHHHHHHHHHHHHHHHHHHHHHHHHHHHHHHHHHHHHHHHGHHHHHHHHHHHHHHHHHHHHHGHHHHHHHHHHHGGHHHHHHHHGHHHHHGHHHHHHHHHHHHHHHHHHHHDDGGFFHHHHHHHHHGHHHGHHHHHFHHGHGGHG
@M05620:45:000000000-G6HP7:1:1101:17302:3897 1:N:0:125
CATCCTGACCCTGAAGTACCCGGCTTGATTTCTGACATTAGATCGGAAGAGCACACGTCTGAACTCCAGTCACTCTCGCGCATCTCGTATGCCGTCTTCTGCTTGAAAAAAAAAAAAAAAAAAATAATACCTAACTGCACGCTGTTACTATTAGTCGTCTTAAACAGTATGGGCACGATCTAGCAATGAATAATAGGTGTAATCGCAGTGGTTATCTTACCGATGTGAAGACCGTCAGTATTACTAGAGTA
+
DDDDDFFFFFFFGGGGGGGGGGGGGGGHHHHHHHHHHHHHHHHHHGGGGHHHHHHHGHHHGHHHHHHHHHHHHHHHHGGGGGGGHHHGGHHHHGGGHGHHHGHHHHHHHHGGGGG>>>-<----.0:0000000;00000.-..;00000000:00.....0;000/0000/../:9A...0000:0::0000;00000;000;.....0/:900000:0/..-.;00000/;-;...:00::00000000
@M05620:45:000000000-G6HP7:1:1101:14451:3905 1:N:0:125
ATCTTATCTCCTAAAAACCTGTTTAGATTTGGAGATAGACCTTCAGGTTTTTCATCATTTTCTGCATGAATTATACATTGACCACGTTCCAGCGTGGTCAGTTTGCAGCATTCTGTTATTTTGTTTGACAGAGTGTCTTGTTGAGAACATATGTAGGACATGATTTTTTCCTGCAACAGGGAAAATAAAGTATAAGTTTTAAAGATTTATTCTTTAATAAAGGATCTCAAAGCCAGCTTTAGAAAAAGGAA
+
BBCCCFFFFFFFGGGGGGGGGGHHDGHHHHHHHGHHHHHHHHHHHHHHH5FGHHHHHHHHHHIIIHHHHHHHHHHHHHHHGHHHHGHHHHHHHGGGFHHGHHHHHHHHHHHHHHHHHHHHHHHHHHHGHGHHHHHHHHHHHHHHHGGHGGHHHHHHHHHHHHHHHHHHGHHHHHHHHHHHGGHGHHHGHHGHHHHHGHHHGGHHHHHHHHHHHHHHGGGFDHGHHHHHHHHHGGFHGHHHHHHHGHGFAGF
@M05620:45:000000000-G6HP7:1:1101:17210:3907 1:N:0:125
CATCCTGACCCTGAAGTACCCCATTGAGCATGGCATCGTCACCAACTGGGACGACATGGAGAAGATCTGGCACCACACCTTCTACAACGAGCTGCGCGTGGCCCCGGAGGAGCACCCAGTGCTGCTGACCGAGGCCCCCCTGAACCCCAAGGCCAACAGAGAGAAGATGACTCAGGTGAGGCTCGGCCGACGCCCGTGCTCCTCCCGTCCTTTCCCCAGTCATTTTCTGCCCGGCTTGATTTCTGACATTT
+
CBCCCFFFFFFFGGGGGGGGGGGHHHHHHHHHHHHHHGHHHGHHHGHHHHHHGGGGGHHHHHHHHHHHHHHHHGHHHGGHHHHHHHHHGGGGGHHGGGGGGGHHGGGGGGGGHHHHGGHHHHHHHHHHHHGGGGGGGGGGGGHHHHGGGGHGHHGGGGGGGGGGGGGGGGGGGGGGGGFGGGGGFFFFFFFFFFFABDFEBFFFFFFEFFFFFFFFFFFFFBFFFFFFFFFFA;DADAFFFFFFFFF/FF/
@M05620:45:000000000-G6HP7:1:1101:19696:3910 1:N:0:125
AAACCCAGAAGACATGAGGTCAGCTAGATCGGAAGAGCACACGTCTGAACTCCAGTCACTCTCGCGCATCTCGTATGCCGTCTTCTGCTTGAAAAAAAAAAAATCAAAGAGCGACCACATCTCTCTGAGGTTATTTTGCATCGGTGAGCCAGACAGAATGATCCGATGAGGGGTGCGAAACTCTGTGAGTAAAGGAAGCACCTTTTTATGAAATTTACCTTTTATCAATCGCCATTCCTACACTATATATC
+
BBBBAABBBFFFGGFGGGFGFGHHHHHHHHHFEFFFHHHHHHGHHHGFHHHHHHHHHHHHHGHEFGGGGEHHGFFCHEHFEFFGHHHEGHHGB3GHFG?<D>/??FFF2F<?/B?/<CG1??1=11>1=C<0DHHGG1100=C.CA../</;.CGBC:0:0;00:??DFFB.-:-D-.-99C0B0;B/////://9/.9;9E//;9;AB//9/;FFFFFFF////9;///.;.A.999BFF/9BF/9;;F/
@M05620:45:000000000-G6HP7:1:1101:21758:3918 1:N:0:125
AAACCAAGAAGACATGAGGTCAGCTAGATCGGAAGAGCACACGTCTGAACTCCAGTCACTCTCGCGCATCTCGTATGCCGTCTTCTGCTTGAAAAAAAAAAAAACACACTAACTCATACATTAGTTCGAAATGATTCATGAAATTACCAACCAGACTGCAATACAGTGAGTCTAAACCCTTACCACACCCGCTGCTTTCACGGATGTATATCCGGACATTCTACTTATCCTGTCGACACTTTAAGTCTTTC
+
CCBCCCCFFFFFGGGGGGGGGGHHHHHHHHHGGGGHHHHHHHGHHHGGHHHHHHHHHHHHHHHGGGGGGGHHHGGHHHHGGGHGGHHHHHHGGHHHGGGEG>/>?/0//2?11?1111111?=1111..0<.1=1111111>D0000=<<.....<00/0000;C0:000000;000:../00/;0.;..----.000000..-.-000000:.-.--00000000000000:;..-.:00:000::0000
@M05620:45:000000000-G6HP7:1:1101:21858:3966 1:N:0:125
ATCTCTATCTCTAAAAACCTGTTTAGATTTGGAGATAGACCTTCAGGTTTTTCATCATTTTCTGCATGAATTATACATTGACCACGTTCCAGCGTGGTCAGTTTGCAGCATTCTGTTATTTTGTTTGACAGAGTGTCTTGTTGAGAACATATGTAGGACATGATTTTTTCCTGCAACAGGGAAAATAAAGTATAAGTTTTAAAGATTTATTCTTTAATAAAGGATCTCAAAGCCAGCTTTAGAAAAAGGAA
+
CCCCCFFFFFFFGGGGGGGGGGHHGHHHHHHHHHGHHHHHHHHHHHHHHHGGHGHHHHHIHHIIHHHHHHHHGHHHHHHHHHHHHGHHHHHHHGGGGHHHHHHHHHHHHHHHHHHHHHHHHHHHHHHHHFHHHHHHHHHHHHHGHGFHHHHHHHHHGGHHHHHHHHHHGHHHHHHHHHHHGGHGHHHGHHFHHGGHGHHHGFHHHHHHHHHHHHHHDGGHHHFHHGGHHHGHGHFHGHHHHHHGGGFEFHH
@M05620:45:000000000-G6HP7:1:1101:21852:3987 1:N:0:125
ATCTCTATCTCTAAAAACCTGTTTAGATTTGGAGATAGACCTTCAGGTTTTTCATCATTTTCTGCATGAATTATACATTGACCACGTTCCAGCGTGGTCAGTTTGCAGCATTCTGTTATTTTGTTTGACAGAGTGTCTTGTTGAGAACATATGTAGGACATGATTTTTTCCTGCAACAGGGAAAATAAAGTATAAGTTTTAAAGATTTATTCTTTAATAAAGGATCTCAAAGCCAGCTTTAGAAAAAGGAA
+
BBBBBFFFFFFFGGGGGGGGFGGHFFGHHHGHHHHHHHHHHGGHHHHHHHGFHHFHHHHHHHHFHHFE3FHHFFHHFHHHFHHHHCHHHGGHHGGD?GFGFHGHFHGFGHHHHHHHHGHHHHHHHHHHHFFBGHHGHHHFHHHHFFFHHHHHGDGHEHHHHHHHGHHHGHFHHHGHHGFFGGEGHHGHHH?FGHGGHHHHGHF1FGHHHHHHHHHGBGGF000<DGHHHHFHHHHHGFHHHHFHHHADEHB
@M05620:45:000000000-G6HP7:1:1101:21955:4035 1:N:0:125
ATCTCTATCTCCTAAAAACCTGTTTAGATTTGGAGATAGACCTTCAGGTTTTTCATCATTTTCTGCATGAATTATACATTGACCACGTTCCAGCGTGGTCAGTTTGCAGCATTCTGTTATTTTGTTTGACAGAGTGTCTTGTTGAGAACATATGTAGGACATGATTTTTTCCTGCAACAGGGAAAATAAAGTATAAGTTTTAAAGATTTATTCTTTAATAAAGGATCTCAAAGCCAGCTTTAGAAAAAGGA
+
AAAAAFFFFFFFGGGGGGGGGGGFHHHGHHFGFHHGHHHHHGHHHHHHHHHGGHGHHHHFGHHHHHHFHHHHHHHHHGHGHGHHHHGAFGHHHHGGGGHHHHHHHGHHHHHHGHHHHHHHHHHHHHHHHHHHHHHHHHHHHHHHHGHHHHHHGHHHHHHHHHHGHHHHHDHHHHHHHHHHHGGHHHHHGFHHHEHHHGGHHHGGHHHHHHHHHHHHHHHHGFHHHHHHFHHHGHHHHGHHHHFBGGHHGGH
@M05620:45:000000000-G6HP7:1:1101:9511:4065 1:N:0:125
CATCCTGACCCTGAAGTACCCCATTGAGCATGACATCGTCACCAACTGGGACGACATGGAGAAGATCTGGCACCACACCTTCTACAACGAGCTGCGCGTGGCCCCGGAGGAGCACCCAGTGCTGCTGACCGAGGCCCCCCTGAACCCCAAGGCCAACAGAGAGAAGATGACTCAGGTGAGGCTCGGCCGACGCCCGTGCTCCTCCCGTCCTTTCCCCAGTCATTTTCTGCCCGGCTTGATTTCTGACATTT
+
CCCCCFFFFFFFGGGGGGGGGGGHHHHHHHHHFGHHHGHHHGHHHGHHHHHHGGGGGHHHHHHHHHHHHHHHHGHHHGGHHHHHHHHHGGGGGHHGGGGGGGHHGGGGGGGGHHHHGGHGHHHHHHHHHHGGGGGGGGGGGGHHHHGGGGHGHHGGGGGGGGGGGGGGGGGGGGGGGGGGGGGGFFFFFFFFFFFFFFDFFFFFFFFFFFDFFFFFFFDFFFFFFFFFFFFFFFFFFFAFFFFFF;FFFF0
@M05620:45:000000000-G6HP7:1:1101:22176:4076 1:N:0:125
CATCCTGACCCTGAAGTACCCCATTGAGCATGGCATCGTCACCAACTGGGACGACATGGAGAAGATCTGGCACCACACCTTCTACAACGAGCTGCGCGTGGCCCCGGAGGAGCACCCAGTGCTGCTGACCGAGGCCCCCCTGAACCCCAAGGCCAACAGAGAGAAGATGACTCAGGTGAGGCTCGGCCGACGCCCGTGCTCCTCCCGTCCTTTCCCCAGTCATTTTCTGCCCGGCTTGATTTCTGACATTA
+
CCCCCFFFFFFFGGGGGGGGGGGHHHHHHHHHHHHHHGHHHGHHHGHHHHHHGGGGGHHGHHHHHHHGHHHHHGHHHGGHHHHHHHHHGGGGGHHGGGEGGGHHGGGGGGGGHGHHGGHHHHHHHHHHHHGGGGGGGGGGGGHHHHGGGGHGHHGGGGGGGGGGGGGGGGGGGGGGGGGFGGGGFFFFFFFFFAFF@DFFFFFFFFFFFFFFFFFFFFFFFFFFFFFFFFFFFFFFFFFFFFFFFFFFFF/
@M05620:45:000000000-G6HP7:1:1101:18072:4089 1:N:0:125
CATCCTGACCCTGAAGTACCCCATTGAGCATGGCATCGTCACCAACTGGGACGACATGGAGAAGATCTGGCACCACACCTTCTACAACGAGCTGCGCGTGGCCCCGGAGGAGCACCCAGTGCTGCTGACCGAGGCCCCCCTGAACCCCAAGGCCAACAGAGAGAAGATGACTCAGGTGAGGCTCGGCCGACGCCCGTGCTCCTCCCGTCCTTTCCCCAGTCATTTTCTGCCCGGCTTGATTTCTGACATTA
+
CCCCCFFFFFFFGGGGGGGGGGGHHHHHHHGHHHHHHGHHHGHHHGHHHHHHGGGGGHHHHHHHHHHHHHHHHGHHHGGHHHHHHHHHGGGGGHHGGGGGGGHHGGGGGGGGHHHHGGHHHHHHHHHHHHGGGGGGGGGGGGHHHHGGGGHGHHGGGGGGGGGGGGGGGGGGGGGGGGGGGGGGFFFFADFFFFFF@DDEBFFFFFFFDFDFFFFFFFFFFFFFFFFFFFFFFDFFFA9FFFFFFFFFFF/
@M05620:45:000000000-G6HP7:1:1101:18050:4095 1:N:0:125
CATCCTGACCCTGAAGTACCCCATTGAGCATGGCATCGTCACCAACTGGGACGACATGGAGAAGATCTGGCACCACACCTTCTACAACGAGCTGCGCGTGGCCCCGGAGGAGCACCCAGTGCTGCTGACCGAGGCCCCCCTGAACCCCAAGGCCAACAGAGAGAAGATGACTCAGGTGAGGCTCGGCCGACGCCCGTGCTCCTCCCGTCCTTTCCCCAGTCATTTTCTGCCCGGCTTGATTTCTGACATTA
+
AAABBFFFFFFFGGGGGGGGGGEFGHFFFDFFGHHHHGHHHGHGHGGHHEAHECECGHHBHEFFHEFFHGHHHFGHEGGHHHHHHHHHGEECEGFGGGEEGGHHGGCGGGDDHHHHGGHGHHHHHHHGHFGCGGCEGCCCGGGHHHGGGGHGHHGGEEGBFGDGGGGFFGGG0CBFCBFFFEGGFFFFAAFFFFF;BADA9FBFF?AFDDDFBFFFFBD;B//BFFFBFFFFF---;-.99BFFBBBB/B/
@M05620:45:000000000-G6HP7:1:1101:17207:4111 1:N:0:125
ATCTCTATCTCCTAAAAACCTGTTTAGATTTGGAGATAGACCTTCAGGTTTTTCATCATTTTCTGCATGAATTATACATTGACCACGTTCCAGCGTGGTCAGTTTGCAGCATTCTGTTATTTTGTTTGACAGAGTGTCTTGTTGAGAACATATGTAGGACATGATTTTTTCCTGCAACAGGGAAAATAAAGTATAAGTTTTAAAGATTTATTCTTTAATAAAGGATCTCAAAGCCAGCTTTAGAAAAAGGA
+
CCCCCFFFFFFFGGGGGGGGGGGHHHHHHHHHHHHHHHHHHHHHHHHHHHHGGHHHHHHHHIHIIHHHHHHHHHHHHHHHHHHHHHGHHHHGHHGFGGHHHHHHHHHHHHHHHHHHHHHHHHHHHHHHHHHHHHGHHHHHHHHHHHHHHHHHHHHHHHHHHHHHHHHHHGHHHHHHHHHHHGGHHHHHHHHHHHHHHHHHHHHHHHHHHHHHHHHHHHHHHGHHHHHHHHHHHHHHHGHHHHHHHGHHGGH
@M05620:45:000000000-G6HP7:1:1101:15626:4112 1:N:0:125
ATCTCTATCTCCTAAAAACCTGTTTAGATTTGGAGATAGACCTTCAGGTTTTTCATCATTTTCTGCATGAATTATACATTGACCACGTTCCAGCGTGGTCAGTTTGCAGCATTCTGTTATTTTGTTTGACAGAGTGTCTTGTTGAGAACATATGTAGGACATGATTTTTTCCTGCAACAGGGAAAATAAAGTATAAGTTTTAAAGATTTATTCTTTAATAAAGGATCTCAAAGCCAGCTTTAGAAAAAGGA
+
CCCCCFFFFFFFGGGGGGGGGGHHHHHHHHHHHHHHHHH5FGHHHHHHHHHGGHHHHIHHHHHIIHHHHHHHHHHHHHHHHHHHHHGHHHHHHHGGGGHHHHHHHHHHHHHHHHHHHHHHHHHHHHHHHHHHHHHHHHHHHHHHHHHHHHHHHHHHHHHHHHHHHHHHHGHHHHHHHHHHHGGHHHHHHGHHHHHHHGHHHHHHHHHHHHHHHHHHHHHHHGHHHHHHHHHGHHHHHGHHHHHGHHHGGGH
@M05620:45:000000000-G6HP7:1:1101:15620:4129 1:N:0:125
ATCTCTATCTCCTAAAAACCTGTTTAGATTTGGAGATAGACCTTCAGGTTTTTCATCATTTTCTGCATGAATTATACATTGACCACGTTCCAGCGTGGTCAGTTTGCAGCATTCTGTTATTTTGTTTGACAGAGTGTCTTGTTGAGAACATATGTAGGACATGATTTTTTCCTGCAACAGGGAAAATAAAGTATAAGTTTTAAAGATTTATTCTTTAATAAAGGATCTCAAAGCCAGCTTTAGAAAAAGGA
+
CCCCCFFFFFFFGGGGGGGGGGGHHHHHHHHHHHHHHHHDHHHHHHHHHHHGGHHHHHIHIHIHHHHHHHHHHHHHHHHHHHHHHHGHHHHHHHGGGGHHHHHHHHHHHHHHHHHHHHHHHHHHHHHHGHHHHHHHHHHHHHHHHHGHHHHHHHHHHHHHHHHHHHHHHGHHHHHHHHHHHGGHHHHHHGHHHHHHHGHHHHHHHHHHHHHHHHHHHGHHHHHHHHHHHHHHHHHHHGHHHHHGGHHGGGH
@M05620:45:000000000-G6HP7:1:1101:17219:4132 1:N:0:125
ATCTCTATCTCCTAAAAACCTGTTTAGATTTGGAGATAGACCTTCAGGTTTTTCATCATTTTCTGCATGAATTATACATTGACCACGTTCCAGCGTGGTCAGTTTGCAGCATTCTGTTATTTTGTTTGACAGAGTGTCTTGTTGAGAACATATGTAGGACATGATTTTTTCCTGCAACAGGGAAAATAAAGTATAAGTTTTAAAGATTTATTCTTTAATAAAGGATCTCAAAGCCAGCTTTAGAAAAAGGA
+
CCCCCFFFFFFFGGGGGGGGGGHHHHHHHHHHHHHHHHHHHHHHHHHHHHHGGHHHHHHHHIHHHHHHHHHHHHHHHHHHHHHHHHGHHHHHHHGFGGHHHHHHHHHHHHHHHHHHHHHHHHHHHHHHHGGHHHGHHHHHHHHHHHHHHHHHHHHHHHHHGHHHHHHHHGHHHHHHHHHHHGGGHHHHHHHGHHHHHHHHHHHHHHHHHHHHHHHHHGHHHHHHHHHHHHHHHHHHHGHHHHGHHGHHGGH
@M05620:45:000000000-G6HP7:1:1101:15801:4352 1:N:0:125
CATCCTGACCCTGAAGTACCCCATTGAGCATGGCATCGTCACCAACTGGGACGACATGGAGAAGATCTGGCACCACACCTTCTACAACGAGCTGCGCGTGGCCCCGGAGGAGCACCCAGTGCTGCTGACCGAGGCCCCCCTGAACCCCAAGGCCAACAGAGAGAAGATGACTCAGGTGAGGCTCGGCCGACGCCCGTGCTCCTCCCGTCCTTTCCCCAGTCATTTTCTGCCCGGCTTGATTTCTGACATTA
+
CCCCCFFFFFFFGGGGGGGGGGGHHHHHGFHHHHHHHGHHHGHHHGHHHHHHGGGGGHHHHHHHHHHHHHHHHGHHHGGHHHHHHHHHGGGGGHHGGGGGGGHHGGGGGGGGHHHHGGHHHHHHHHHHHHGGGGGGGGGGGGHHHHGGGGHGHHGGGGGGGGGGGGGGGGGGGGGGGGGGGGGGFFFFFAFFFFFF>DDFFFFFFFFFFFFFFFFFFFFFFFFFFFFFFFFFFFFFFFAFFFFFFBFFFF/
@M05620:45:000000000-G6HP7:1:1101:9340:4371 1:N:0:125
ATCTCTATCTCCTAAAAACCTGTTTAGATTTGGAGATAGACCTTCAGGTTTTTCATCATTTTCTGCATGAATTATACATTGACCACGTTCCAGCGTGGTCAGTTTGCAGCATTCTGTTATTTTGTTTGACAGAGTGTCTTGTTGAGAACATATGTAGGACATGATTTTTTCCTGCAACAGGGAAAATAAAGTATAAGTTTTAAAGATTTATTCTTTAATAAAGGATCTCAAAGCCAGCTTTAGAAAAAGGA
+
AA1>ADFFFFF11FGFDGEECGAFA3FCFGA1B1BFBEFHHCGGEFGHHDFGCGDGEGGHHHHDGFA1FBFHHHHGHDFHHHHGGHEFGC0B@GEEGCHHDGFF@FDFGGHHFGHHGHHHHHFH>EHHEFFHGHHHHHHHHFHHFCFFHHF<FGFHHF<GFHHHFHDD1/@<F11<11FGE/FCG0?<<1F?GBGFFGHFFDCHHDGHHFFHHHHFF0DF0<=G/DHHHHFFHFHFCCFHFHHECCC.E.:
@M05620:45:000000000-G6HP7:1:1101:9328:4388 1:N:0:125
ATCTCTATCTCCTAAAAACCTGTTTAGATTTGGAGATAGACCTTCAGGTTTTTCATCATTTTCTGCATGAATTATACATTGACCACGTTCCAGCGTGGTCAGTTTGCAGCATTCTGTTATTTTGTTTGACAGAGTGTCTTGTTGAGAACATATGTAGGACATGATTTTTTCCTGCAACAGGGAAAATAAAGTATAAGTTTTAAAGATTTATTCTTTAATAAAGGATCTCAAAGCCAGCTTTAGAAAAAGGA
+
BBBCCFFFFFFFGGGGGGGGGGHHHHHGHHHHHHHHHHHHHHHHHHHFHHHGGHHHHHHHHHHHHHHHHHHHHHHHHHHHHHHHHHGHHHHHHHGFGGHHHHHHHHHHHHHHHHHHHHHHHHHHHHHHGHHHFHHHHHHHHHHHHHGHHHHHHHHHHHHHHHHHHHHHHGHHHHGHFHHHHGGHHGGHHGGGGHGHHHHHHHHGHGHHHHHHHHHHGFHHGHHEHHHHHHHHHHEHHGHHHHHFHHH.AGH
@M05620:45:000000000-G6HP7:1:1101:9348:4391 1:N:0:125
ATCTCTATCTCCTAAAAACCTGTTTAGATTTGGAGATAGACCTTCAGGTTTTTCATCATTTTCTGCATGAATTATACATTGACCACGTTCCAGCGTGGTCAGTTTGCAGCATTCTGTTATTTTGTTTGACAGAGTGTCTTGTTGAGAACATATGTAGGACATGATTTTTTCCTGCAACAGGGAAAATAAAGTATAAGTTTTAAAGATTTATTCTTTAATAAAGGATCTCAAAGCCAGCTTTAGAAAAAGGA
+
CCCCBFFFFFFFGGGGGGGGGGHHHHHHHHHHHHHHHHHHHHHHHHHHHHHGGHHHHHHHHHHHHHHHHHHHHHHHHHHHHHHHHHGHHHHHHHGGGGHHHHHHHHHHHHHHHHHHHHHHHHHHHHHHHHHHHHHHHHHHHHHHHHGHHHHHHHHHHHHHHHHHHHHHHGHHHHHHHHHHHGGGHHHGHHHHHGHHHGHHHGHHHHHHHHHHHHHHHHHHHHHHHHHHHGHHHHHHHGHHHHHHHHGGFGG
@M05620:45:000000000-G6HP7:1:1101:15054:4405 1:N:0:125
CATCCTGACCCTGAAGTACCCCATTGAGCATGGCATCGTCACCAACTGGGACGACATGGAGAAGATCTGGCACCACACCTTCTACAACGAGCTGCGCGTGGCCCCGGAGGAGCACCCAGTGCTGCTGACCGAGGCCCCCCTGAACCCCAAGGCCAACAGAGAGAAGATGACTCAGGTGAGGCTCGGCCGACGCCCGTGCTCCTCCCGTCCTTTCCCCAGTCATTTTCTGCCCGGCTTGATTTCTGACATTA
+
ABBBBFFFFFFFGGGGFGGGGGEHHHHHHHFHHHHHHGHHHGHHHGHGHHHHGGGGGFHHGHFHHGHFGHHHHGHHHGGGHHHHHGHHGGGGGHGGGFGGFGHHGGGGGGGGHHHHGGHGGHFHHHHGHHGGGGGGGGGGGGHHHHGGGGHGGHGGGGGGFFGGFGGBGGGGGGGGGGGGGGGGFFFDBFFFFFFF-AD::FFFFFFFFFFFFFFFFFFFFFFEFFFFFFFFFFFACF99BFFFF/9/BF;
@M05620:45:000000000-G6HP7:1:1101:8741:4469 1:N:0:125
CATCCTGACCCTGAAGTACCCCATTGAGCATGGCATCGTCACCAACTGGGACGACATGGAGAAGATCTGGCACCACACCTTCTACAACGAGCTGCGCGTGGCCCCGGAGGAGCACCCAGTGCTGCTGACCGAGGCCCCCCTGAACCCCAAGGCCAACAGAGAGAAGATGACTCAGGTGAGGCTCGGCCGACGCCCGTGCTCCTCCCGTCCTTTCCCCAGTCATTTTCTGCCCGGCTTTATTTCTGACATTA
+
AAAAAFFFFFFFGGFGGGGGGGGHHHHHHHHHHFHHHGHHHGHHHGHHHHHHGGGGGHHHHHHHHHHHHHGHHGFHHGGHHHHHFFGCEFGGGHFEFEEEGGHHGFGGGGGGGHHHGGHHGHHHHFFHHHGGGGGGGGGGGGHHHHGGGGHGGHGFGGGGGGGGGGGFGFFFGFFGGGGGGGGGFFFFFCFF;DFF@DDFFFFFFFD;AA?FFFFFFFDBBFFFFFFFF/9:AB@F@FFEFF9BF/;BFF/
@M05620:45:000000000-G6HP7:1:1101:21622:4470 1:N:0:125
ATCTCTATCTCCTAAAAACCTGTTTAGATTTGGAGATAGACCTTCAGGTTTTTCATCATTTTCTGCATGAATTATACATTGACCACGTTCCAGCGTGGTCAGTTTGCAGCATTCTGTTATTTTGTTTGACAGAGTGTCTTGTTGAGAACATATGTAGGACATGATTTTTTCCTGCAACAGGGAAAATAAAGTATAAGTTTTAAAGATTTATTCTTTAATAAAGGATCTCAAAGCCAGCTTTAGAAAAAGGA
+
CCBBBFFFFFFFGGGGGGGGGGHHHHHHHHHHHHHHHHHHHHHHHHHHHHHGGHHHHHHHHHHHIHHHHHHHHHHHHHHHHGHHGHGHHHHHHHGFGGHHHHHHHHHHHHHHHHHHHHHHHHHHHHHHGHHHHHHHHHHHHHHHHHHHHHHHHHHHHHHHHHHHHHHHHGHHHHHHHHHHHGGHHHHHGHHHHHHHHGGHHHGHHHHHHHHHHHHHHHHHHHHHHHHHHGHHHFHHHGHHHHHGHHHHGGG
@M05620:45:000000000-G6HP7:1:1101:12522:4486 1:N:0:125
CATCCTGACCCTGAAGTACCCCATTGAGCATGGCATCGTCACCAACTGGGACGACATGGAGAAGATCTGGCACCACACCTTCTACAACGAGCTGCGCGTGGCCCCGGAGGAGCACCCAGTGCTGCTGACCGAGGCCCCCCTGAACCCCAAGGCCAACAGAGAGAAGATGACTCAGGTGAGGCTCGGCCGACGCCCGTGCTCCTCCCGTCCTTTCCCCAGTCATTTTCTGCCCGGCTTGATTTCTGACATTA
+
BBBCBFFFFFFFGGFGGGGGGGGHHHHHHHHHHHHHHGHHHGHHHGHHHHHHGGGGGHHHHHHHHHHHHHHHHGHHHGGHHHHHHHHHGGGGGHGGGGGGGGHHGGGGGGGGHHHHGGHHHHHHHHHHHHGGGGGGGGGGGGHHHHGGGGHGHHGGGGGGGGGGFGGGGGGGGGGGGGGGGGGGFFFFFFFFFFFA@DFFFFFFFFFEDFDFFFBFFF?BFFFFFFFBBBFE.@BFFA9FFFFFFBFFFF/
@M05620:45:000000000-G6HP7:1:1101:8745:4487 1:N:0:125
CATCCTGACCCTGAAGTACCCCATTGAGCATGGCATCGTCACCAACTGGGACGACATGGAGAAGATCTGGCACCACACCTTCTACAACGAGCTGCGCGTGGCCCCGGAGGAGCACCCAGTGCTGCTGACCGAGGCCCCCCTGAACCCCAAGGCCAACAGAGAGAAGATGACTCAGGTGAGGCTCGGCCGACGCCCGTGCTCCTCCCGTCCTTTCCCCAGTCATTTTCTGCCCGGCTTTATTTCTGACATTA
+
CBCCCFFFFFFFGGGGGGGGGGGHHHHHHHHHHHHHHGHHHGHHHGHHHHHHGGGGGHHHHHGHHHHHHHHHHGHHHGGHHHHHHHHHGGGGGHHGGGGGGGHHGGGGGGGGHGHHGGHFHHHHHHHHHHGGGGGGGGGGGGHHHHGGGGHGHHGGGGGGGGGGGGGGGGGGGGGGGGGGGGGGFFEFFFFFFFFFBFFFFFFFFFFADFFFFFFFFFFFFFFFFHFFFFFFFFFFFFFFFFFFFBBFFF0
@M05620:45:000000000-G6HP7:1:1101:21622:4491 1:N:0:125
ATCTCTATCTCCTAAAAACCTGTTTAGATTTGGAGATAGACCTTCAGGTTTTTCATCATTTTCTGCATGAATTATACATTGACCACGTTCCAGCGTGGTCAGTTTGCAGCATTCTGTTATTTTGTTTGACAGAGTGTCTTGTTGAGAACATATGTAGGACATGATTTTTTCCTGCAACAGGGAAAATAAAGTATAAGTTTTAAAGATTTATTCTTTAATAAAGGATCTCAAAGCCAGCTTTAGAAAAAGGA
+
CCCCCFFFFFFFGGGGGGGGGGGHHHHHHHHHHHHHHHHHHHGHHHHHHHHGGHHHHGHHHHHIHHGHHHHHHHHHHHHHHGHHHHGGHHHHHHGGGGHHHHHHHHHHHHHHHHHHHHHHHHHHHHHHHHHHGHGHHHHHHHHHHHHHHHHHHHHHHHHHHHHHHHHHHGHHHHHHHHHHHGGHHHGHHGHHHHHHHFHHHHGHHHHHHHHHHHHHHGHHHGGHHHHHHHHHGHHGHGHHHHHHGFHHGGG
@M05620:45:000000000-G6HP7:1:1101:8753:4503 1:N:0:125
CATCCTGACCCTGAAGTACCCCATTGAGCATGGCATCGTCACCAACTGGGACGACATGGAGAAGATCTGGCACCACACCTTCTACAACGAGCTGCGCGTGGCCCCGGAGGAGCACCCAGTGCTGCTGACCGAGGCCCCCCTGAACCCCAAGGCCAACAGAGAGAAGATGACTCAGGTGAGGCTCGGCCGACGCCCGTGCTCCTCCCGTCCTTTCCCCAGTCATTTTCTGCCCGGCTTTATTTCTGACATTA
+
CBCCCFFFFFFFGGGGGGGGGGGHHGHHHHHHHHHHHGHHHGHHHGHHHHHHGGGGGHHHHHHHHHHHHGHHHGHHHGGHHHHHHHHHGGGGGHHGGGGGGGHHGGGGGGGGHHHHGGHHGGHHHHHHHHGGGGGGGGGGGGHHHHGGGGHGHHGGGGGGGGGGGGGFGGGGGGFFFFGGGEFGFFFFFFFADFFDFADEFFFFFFFFDFDFFFFFFFFFFFFFFFFFFFFFFCFFFFFFFFFFFFF/BF/
@M05620:45:000000000-G6HP7:1:1101:12541:4503 1:N:0:125
CATCCTGACCCTGAAGTACCCCATTGAGCATGGCATCGTCACCAACTGGGACGACATGGAGAAGATCTGGCACCACACCTTCTACAACGAGCTGCGCGTGGCCCCGGAGGAGCACCCAGTGCTGCTGACCGAGGCCCCCCTGAACCCCAAGGCCAACAGAGAGAAGATGACTCAGGTGAGGCTCGGCCGACGCCCGTGCTCCTCCCGTCCTTTCCCCAGTCATTTTCTGCCCGGCTTGATTTCTGACATTA
+
CAABCFFFFFFFGGGGGGGGGGGHHHHHHHGHHHHHHGHHGGHHHGHHHHHHGGGGGHHHHHHHHHHHHHGFHFHHHGGHHHHHHHHHGGGGGHHGGGEGGGHHGGGGGGFGHHHHGEHFHHFHHHHHHHGGGGGGGGGGGGHHHHGGGGHGHHGGGGGGGGGGGGFFFGFGGGGGFFGGGGGGFFFFFDFFFFFFDFFFFFFFFFDADADFFFFF/FFFFFFFFFFFFEFFFFDFFAFFFFFFFFBFFF/
@M05620:45:000000000-G6HP7:1:1101:12521:4506 1:N:0:125
CATCCTGACCCTGAAGTACCCCATTGAGCATGGCATCGTCACCAACTGGGACGACATGGAGAAGATCTGGCACCACACCTTCTACAACGAGCTGCGCGTGGCCCCGGAGGAGCACCCAGTGCTGCTGACCGAGGCCCCCCTGAACCCCAAGGCCAACAGAGAGAAGATGACTCAGGTGAGGCTCGGCCGACGCCCGTGCTCCTCCCGTCCTTTCCCCAGTCATTTTCTGCCCGGCTTGATTTCTGACATTA
+
CCCDCFFFFFFFGGGGGGGGGGGHHHHHHHHHHHHHHGHHHGHHHGHHHHHHGGGGGHHHHHHHHHHHHHHHHGHHHGGHHHHHHHHHGGGGGHHGGGGGGGHHGGGGGGGGHGHHGGHHHHHHHHHHHHGGGGGGGGGGGGHHHHGGGGHGHHGGGGGGGGGGFGGGGGGGGGGGGGGGGGGGFFFFFFFFFFFFBFFFFFFFFFFFFFFFFFFFFFDFFFFFFFFFFFFFFFFFFFFFFFFFFFBFFF0
@M05620:45:000000000-G6HP7:1:1101:19009:4520 1:N:0:125
ATCTCTATCTCCTAAAAACCTGTTTAGATTTGGAGATAGACCTTCAGGTTTTTCATCATTTTCTGCATGAATTATACATTGACCACGTTCCAGCGTGGTCAGTTTGCAGCATTCTGTTATTTTGTTTGACAGAGTGTCTTGTTGAGAACATATGTAGGACATGATTTTTTCCTGCAACAGGGAAAATAAAGTATAAGTTTTAAAGATTTATTCTTTAATAAAGGATCTCAAAGCCAGCTTTAGAAAAAGGA
+
CCCCCFFFFFFFGGGGGGGGGGHHHHHHHHHHHHHHHHHHHHHHHHHHHHHGGHHHHHHIHHHHIHHHHHHHHHHHHHHHHHHHHHGHHHHHHHGGGGHHHHHHHHHHHHHHHHHHHHHHHHHHHHHHHHHHHHHHHHHHHHHHHHHHHHHHHHHHHHHHHHHHHHHHHGHHHHHHHHHHHGGHHHHHHHHHHHHHHGHHHHHHHHHHHHHHHHHHHHHHHHHHHHHHHHHHHHHHHGHHHHHHHGHFGGH
@M05620:45:000000000-G6HP7:1:1101:18994:4534 1:N:0:125
ATCTCTATCTCCTAAAAACCTGTTTAGATTTGGAGATAGACCTTCAGGTTTTTCATCATTTTCTGCATGAATTATACATTGACCACGTTCCAGCGTGGTCAGTTTGCAGCATTCTGTTATTTTGTTTGACAGAGTGTCTTGTTGAGAACATATGTAGGACATGATTTTTTCCTGCAACAGGGAAAATAAAGTATAAGTTTTAAAGATTTATTCTTTAATAAAGGATCTCAAAGCCAGCTTTAGAAAAAGGA
+
CCCCCFFFFFFFGGGGGGGGGGHHHHHHHHHHHHHHHHHHHHHHHHHHHHHGGHHHHHHIHIHHHHHHHHHHHGHHHHHHHHHHHHGHHHHHHHGFGGHHHHHHHHHGHHHHHHHHHHHHHHHHHHHHGHGHHHHHHHHHHHHHHHGHHHHHHHHHHHHHHHHHHHHHHGHHHHGHHHHHHGGGHHHGHGHHGHHHHHHHHGHHHGHHHHHHHHHHHGHHGHHHGHHHHGHGGGHHHGHHHHHHHHGGGGH
@M05620:45:000000000-G6HP7:1:1101:14397:4570 1:N:0:125
ATCTCTATCTCCTAAAAACCTGTTTAGATTTGGAGATAGACCTTCAGGTTTTTCATCATTTTCTGCATGAATTATACATTGACCACGTTCCAGCGTGGTCAGTTTGCAGCATTCTGTTATTTTGTTTGACAGAGTGTCTTGTTGAGAACATATGTAGGACATGATTTTTTCCTGCAACAGGGAAAATAAAGTATAAGTTTTAAAGATTTATTCTTTAATAAAGGATCTCAAAGCCAGCTTTAGAAAAAGGA
+
BAAAADFFFFFFGGGGBGGGGGHHHHFHHHHGFHHHHFHHHGHHHGHHHGHGGHHHHHHHHHHHFHHFHHHHHHHHGHHHHGHHHHGHHHHGHHGFGGHHHHHHHHHHHHHHHHHHHHFHHHHHGHHHHHHH3BGHGHHHHHHHHHHFHHGHHHHHHHBHHHHHHHHHGGHHHHFHGHHFHGGHGFFGGGHGHHGHHGHHHHHHGGHHHHHHHFHHHGGHGGGHEHHHHHHHHHHFHGHFHFG0CCGGGGF
@M05620:45:000000000-G6HP7:1:1101:14395:4587 1:N:0:125
ATCTCTATCTCCTAAAAACCTGTTTAGATTTGGAGATAGACCTTCAGGTTTTTCATCATTTTCTGCATGAATTATACATTGACCACGTTCCAGCGTGGTCAGTTTGCAGCATTCTGTTATTTTGTTTGACAGAGTGTCTTGTTGAGAACATATGTAGGACATGATTTTTTCCTGCAACAGGGAAAATAAAGTATAAGTTTTAAAGATTTATTCTTTAATAAAGGATCTCAAAGCCAGCTTTAGAAAAAGGA
+
CCCCCFFFFFFFGGGGGGGGGGHHHHHHHHHHHHHHHHHHHHHHHHHHHHHGGHHHHIIHHHHHIHHHHHHHHHHHHHHHHHHHHHGHHHHHHHGFGGHHHHHHHHHGHHHHHHHHHHHHHHHHHHHHHHHHHHHHHHHHHHHHHHHHHHHHHHHHHHHHHHHHHHHHHGHHHHHHHHHHHGGGHHHHHHHHHHHHHHHHHHHHHHHHHHHHHHHHHHHHHHHHHHHHHGHHHHHHHGHHHHHHHHHHGGG
@M05620:45:000000000-G6HP7:1:1101:17693:4588 1:N:0:125
CATCCTGACCCTGAAGTACCCCATTGAGCATGGCATCGTCACCAACTGGGACGACATGGAGAAGATCTGGCACCACACCTTCTACAACGAGCTGCGCGTGGCCCCGGAGGAGCACCCAGTGCTGCTGACCGAGGCCCCCCTGAACCCCAAGGCCAACAGAGAGAAGATGACTCAGGTGAGGCTCGGCCGACGCCCGTGCTCCTCCCGTCCTTTCCCCAGTCATTTTCTGCCCGGCTTGATTTCTGACATTA
+
ABABBFFFFFFFGGGGGGGGGGGHHHHGGHHHHHHHHGHHHGGHHGHHHHGHGGGGGHHEHGHHHFHFHHHHHGHHHGGHHHHGHHHHGGGGGHHGGGGGGGHHGGCGGGDGHHGHGGHHHHHHHHHGHHGGGGGFGGCCFGGGHHGGGGHGHHGGGGGGGGGGGGGGGGGGBFGGGGGFGGGGDC?A=D;B=>F;@ADF/BFFFFFFDFFFF/BFFFF;BFFFFFFBFFFFF-;9@9.9BFFFBBBBFF/
@M05620:45:000000000-G6HP7:1:1101:14376:4589 1:N:0:125
ATCTCTATCTCCTAAAAACCTGTTTAGATTTGGAGATAGACCTTCAGGTTTTTCATCATTTTCTGCATGAATTATACATTGACCACGTTCCAGCGTGGTCAGTTTGCAGCATTCTGTTATTTTGTTTGACAGAGTGTCTTGTTGAGAACATATGTAGGACATGATTTTTTCCTGCAACAGGGAAAATAAAGTATAAGTTTTAAAGATTTATTCTTTAATAAAGGATCTCAAAGCCAGCTTTAGAAAAAGGA
+
BBBCCFFFFFFFGGGGGGGGGGHHHHHHHHHHHHHHHHHHHHHHHHHHHHHGGHHHHHHHHHHIHHHHHHHHHHHGHHHHHHHHHHGHHHHHHHGFGGHHHHHHHHHGHHHHHHHHHHHHHHHHHHHHHHHHHHHHHHHHHHHHHHGHHHHHHHHHHHHHHHHHHHHHHGHHHHHHHHHHHGGHHHHHHGHHHHHHHGHHHHHHHHHHHHHHHHHHHGHHHGHHHHHHHHHGHHHHHGHHHHHHHHHHGGH
@M05620:45:000000000-G6HP7:1:1101:23195:4605 1:N:0:125
CATCCTGACCCTGAAGTACCCCATTGAGCATGGCATCGTCACCAACTGGGACGACATGGAGAAGATCTGGCACCACACCTTCTACAACGAGCTGCGCGTGGCCCCGGAGGAGCACCCAGTGCTGCTGACCGAGGCCCCCCTGAACCCCAAGGCCAACAGAGAGAAGATGACTCAGGTGAGGCTCGGCCGACGCCCGTGCTCCTCCCGTCCTTTCCCCAGTCATTTTCTGCCCGGCTTGATTTCTGACATTA
+
CCCCCFFFFFFFGGGGGGGGGGGHHHHHHHHHHHHHHGHHHGHHHGHHHHHHGGGGGHHHHHHHHHHGHHHHHGHHHGGHHHHHHHHHGGGGGHHGGGGGGGHHGGGGGGGGHHHHGGHGHHHHHHHGHHGGGGGGGGGGGGHHHHGGGGHGHHGGGGGGGGGGGGGGGGGGGGGGGGGGGGGGFFFFFFFFFFFFFFFFFFFFFFFEFFFFFFFFFFFFFFFFFFFFFFFFFFFFFFFFFFFFFBFFFF0
@M05620:45:000000000-G6HP7:1:1101:7027:4682 1:N:0:125
CATCCTGACCCTGAAGTACCCCATTGAGCATGGCATCGTCACCAACTGGGACGACATGGAGAAGATCTGGCACCACACCTTCTACAACGAGCTGCGCGTGGCCCCGGAGGAGCACCCAGTGCTGCTGACCGAGGCCCCCCTGAACCCCAAGGCCAACAGAGAGAAGATGACTCAGGTGAGGCTCGGCCGACGCCCGTGCTCCTCCCGTCCTTTCCCCAGTCATTTTCTGCCCGGCTTGATTTCTGACATTA
+
BBBBBFFFFFFFGGFGGFFGGGFHHHHHHGHHHHHHHGHHHGHHHGHGHFFHGGGGGHHGHHHGFGGHHHHHHGGHHEGHHHHHHGHHGGGGGGFEEEEFFGHHGFGCGGGGHGHHGGHFGGHHHHHHHHGGGGGGGGGGGGHHHHGGGGHGHHGGGGGGGGGGFGFFFGGGGGGGFGFFGGGGFFFFFDFFDFFD;AAFFFFFFFD;DDDFFFFFFFDFFFFFFFFFFBBEFBAFFFFFFFBFFEFFFF/
@M05620:45:000000000-G6HP7:1:1101:7040:4696 1:N:0:125
CATCCTGACCCTGAAGTACCCCATTGAGCATGGCATCGTCACCAACTGGGACGACATGGAGAAGATCTGGCACCACACCTTCTACAACGAGCTGCGCGTGGCCCCGGAGGAGCACCCAGTGCTGCTGACCGAGGCCCCCCTGAACCCCAAGGCCAACAGAGAGAAGATGACTCAGGTGAGGCTCGGCCGACGCCCGTGCTCCTCCCGTCCTTTCCCCAGTCATTTTCTGCCCGGCTTGATTTCTGACATTA
+
CCCCCFFFFFFFGGGGGGGGGGGHHHHHHHHHHHHHHGHHGGHHHGHHGHHHGGGGGHHHHHHHHHHHHHHHHGHHHGGHHHHHHHHHGGGGGHHGGGGGGGHHGGGGGGGGHHHHGGHGHHHHHHHHHHGGGGGGGGGGGGHHHHGGGGHGHHGGGGGGGGGGGGGGGGGGGGGGGGGGGGGGFFFFFFFFFFFFBDFFFFFFFFFFFFFFFFFFFFFFFFFFFFFFFFFFFFFFFFAFFFFFFFFFFF0
@M05620:45:000000000-G6HP7:1:1101:21683:4737 1:N:0:125
ATCTCTATCTCCTAAAAACCTGTTTAGATTTGGAGATAGACCTTCAGGTTTTTCATCATTTTCTGCATGAATTATACATTGACCACGTTCCAGCGTGGTCAGTTTGCAGCATTCTGTTATTTTGTTTGACAGAGTGTCTTGTTGAGAACATATGTAGGACATGATTTTTTCCTGCAACAGGGAAAATAAAGTATAAGTTTTAAAGATTTATTCTTTAATAAAGGATCTCAAAGCCAGCTTTAGAAAAAGGA
+
DDCDDFFFFFFFGGGGGGGGGGHHHHHHHHHHHHHHHHHHHHHHHHHHHHHGGHHHHHHHHHHHHHHHHHHHHHHHHHHHHHHHHHGHHHHHHHGFGGHHHHHHHHHHHHHHHHHHHHHHHHHHHHHHHHHHHHHHHHHHHHHHHHHHHHHHHHHHHHHHHHHGHHHHHGHHHHHHHHHHHGGHHHHHHHHHHHHHHHHHHHHHHHHHHHHHHHHHHHHHHHHHHHHHHHHHHHHHHGHHHHHHHHHHGGH
@M05620:45:000000000-G6HP7:1:1101:17538:4743 1:N:0:125
TACCTGTACTGGGGAAGCATTTGAATATCCCCCCATGGTGATGGGGACGGAGAACTGCTCCATAAACACAGGCAACGTGCCTAACTTTCCCGGGAAGATGAAGTCAAAGAGCGACCACAGCTCTTCGGAGGTTATTTTGCATCGGTGAGCCAGACAGAATGATCCGATGAGGGGTGCGAAACTATTTGAGGAAAGGAAGCACCTTTTTATTAAATTTACCTTTTAGCAATCGCCATTCCTACCCTAAAGAT
+
CCCCCFFFFFFFGGGGGGGGGGHHHHHHHHHGGGGHHHGHGHHHHGGGGGGGGHHHHHHHHHHHHHHHHHHHGHHHGHHHHHHHHHHHHHHGGGGGGHHHHHHHHHHHHHHHGGGGGHHHHHHHHHHGGGGEHGHHHHHHHHHGGGGEGFHHHHGHHHHHHHHHHHGGGHHHGGEDEGGGGGGGGGGGFGGFFFGGFGGGGGFFFFFFFFFFFFFFFFFFFFFFFFFFFFFFFFDFFFFFFFFFFFFFFFB
@M05620:45:000000000-G6HP7:1:1101:21667:4745 1:N:0:125
ATCTCTATCTCCTAAAAACCTGTTTAGATTTGGAGATAGACCTTCAGGTTTTTCATCATTTTCTGCATGAATTATACATTGACCACGTTCCAGCGTGGTCAGTTTGCAGCATTCTGTTATTTTGTTTGACAGAGTGTCTTGTTGAGAACATATGTAGGACATGATTTTTTCCTGCAACAGGGAAAATAAAGTATAAGTTTTAAAGATTTATTCTTTAATAAAGGATCTCAAAGCCAGCTTTAGAAAAAGGA
+
BBBBBFFFFFFFGGGGGCGGGGHHGHHHHHHHHHHHHGGHHHHHHHHHHHHGGHHHHHHGHHHGHFHHHHHHHHHHHHHHHHHHHHGHHHHHHHGFGGHHHHHHHHHHHHHHHHHHHHHHHHHHHHHHEHHHHHHGHHHHHHHHHHHHHGHHHHHHHHHGHHFHHHHHHGHHHGF<FGHFHGGHEHGGFHHHHHHFHGGHHHGHHHHHHHHHHHGHGFGHHHHHHHGHGHHHGHGHHGHHHHHGHFFGADG
@M05620:45:000000000-G6HP7:1:1101:17522:4758 1:N:0:125
TACCTGTACTGGGGAAGCATTTGAATATCCCCCCATGGTGATGGGGACGGAGAACTGCTCCATAAACACAGGCAACGTGCCTAACTTTCCCGGGAAGATGAAGTCAAAGAGCGACCACAGCTCTTCGGAGGTTATTTTGCATCGGTGAGCCAGACAGAATGATCCGATGAGGGGTGCGAAACTATTTGAGGAAAGGAAGCACCTTTTTATTAAATTTACCTTTTAGCAATCGCCATTCCTACCCTAAAGAT
+
33>AAFFFFFFFGEF?AGGDEFHFHEGFGHHGGGGHFHFDGDFFEEFGGGGEEHHHHHFHFHHFHHHGHHHGGHHHGHFHHGFHHHFGHHHGGGCEFFHHGHHGGGHHHGFHEGGGGHFHEHHHHHHGG@C/?FGHFFDHBGFGDCDEGFFFGHGHHHGHFHBDFHFGGHFHDG:AE@GB?BGGBBFGGGGFFBFFFF?EFFFBFFFFFFFFFEFFFBFFFFFFFFFBFBFFFFFFFFFFBBFFFFFFFBB
@M05620:45:000000000-G6HP7:1:1101:21676:4761 1:N:0:125
ATCTCTATCTCCTAAAAACCTGTTTAGATTTGGAGATAGACCTTCAGGTTTTTCATCATTTTCTGCATGAATTATACATTGACCACGTTCCAGCGTGGTCAGTTTGCAGCATTCTGTTATTTTGTTTGACAGAGTGTCTTGTTGAGAACATATGTAGGACATGATTTTTTCCTGCAACAGGGAAAATAAAGTATAAGTTTTAAAGATTTATTCTTTAATAAAGGATCTCAAAGCCAGCTTTAGAAAAAGGA
+
1>AAAFFFFFFFGGGGGGGFGFG1FFGCFGFFGHHFHHHFHHHFGFHGGHHGGHHHHHHGFHFGHHHGFHHHHHHHHHHGG1GHHFEHHHHGHHGBEEHHHHHHGHHHHHFHFHHHGGHHHHHHGHHHFFHFFHHHGHHHHHHHHHHHHGHHFHGGHHHHHHHHHHHHH/FHDGGHHHHGHEC0GHHEHHHFFBHGH<FGHFCDGHHHGFHHHHHHHEHBDGGGHHHHHHHGF/GHHGHHHHHGHEFFCGE
@M05620:45:000000000-G6HP7:1:1101:16133:4895 1:N:0:125
ATCTCTATCTCCTAAAAACCTGTTTAGATTTGGAGATAGACCTTCAGGTTTTTCATCATTTTCTGCATGAATTATACATTGACCACGTTCCAGCGTGGTCAGTTTGCAGCATTCTGTTATTTTGTTTGACAGAGTGTCTTGTTGAGAACATATGTAGGACATGATTTTTTCCTGCAACAGGGAAAATAAAGTATAAGTTTTAAAGATTTATTCTTTAATAAAGGATCTCAAAGCCAGCTTTAGAAAAAGGA
+
BBBBBFFFFFFFGGGGGGGGGGHHHHHHHHHHHCFGHDHHFHHHHHHHHHHGGHHHHHHHHHHHHHFHFFGHHHHHHHHHHHHHGHGHHHHHHHGGGGHHHHHHHHHHHHHHHHHHHHHHHHHHHHHHHHGHFHGHHHHHHHHHEBGHHHHFHHHGFFHHHGHHHHHHHGHHHHHH2GHHHFAGHHGGGHHHHHHHHHHHHHHHHHHHHGGHHHHHHHHFGHHEHHHHHHHHGHHHHGHHHFGECGHHG.C
@M05620:45:000000000-G6HP7:1:1101:20966:4905 1:N:0:125
ATCTCTATCTCCTAAAAACCTGTTTAGATTTGGAGATAGACCTTCAGGTTTTTCATCATTTTCTGCATGAATTATACATTGACCACGTTCCAGCGTGGTCAGTTTGCAGCATTCTGTTATTTTGTTTGACAGAGTGTCTTGTTGAGAACATATGTAGGACATGATTTTTTCCTGCAACAGGGAAAATAAAGTATAAGTTTTAAAGATTTATTCTTTAATAAAGGATCTCAAAGCCAGCTTTAGAAAAAGGA
+
CCCCCFFFFFFFGGGGGGGGGGHHHHHHHHHHHHHHHHHHHHHHHHHHHHHGGHHHHHHHHHHHHHHHHHHHHHHHHHHHHHHHHHGHHHHHHHGFGGHHHHHHHHHHGHHHHHHHHHHHHHHHHHHHHHHHHHGHHHHHHHHHHHHHHHHHHHHHHHHHHHHHHHHHHGHHHHHHHHHHHGFGHHHHGHHHHHHHHHHHHHHHHHHFHHHHHHHHHHHHHHHHHHHHHHHHHHHHHGHHHHHHHHHHGGH
@M05620:45:000000000-G6HP7:1:1101:16144:4910 1:N:0:125
ATCTCTATCTCCTAAAAACCTGTTTAGATTTGGAGATAGACCTTCAGGTTTTTCATCATTTTCTGCATGAATTATACATTGACCACGTTCCAGCGTGGTCAGTTTGCAGCATTCTGTTATTTTGTTTGACAGAGTGTCTTGTTGAGAACATATGTAGGACATGATTTTTTCCTGCAACAGGGAAAATAAAGTATAAGTTTTAAAGATTTATTCTTTAATAAAGGATCTCAAAGCCAGCTTTAGAAAAAGGA
+
AA?AAFFFFFFFGGGGGGGGGGHHHHHHHHHHHHHHHHHHHHHHHHHHHHHGGHHHHHHHHHHHHHHHHGHHHGHFHHHHHHHHHHGGHHHHHHGGGGHHHHHHHHHHHHHHHHHHGHHHHHHHHHHHHHHHHHGHHHHHHHHHHHGHHHHHHHHHHHHHHHHHHHHHHGHHHHHHHHHHHGGHHHHHHHHGHHHGHFGHHHHHHHHHHHHHHHHHHHHHHHHHHHHHHGHHHHFHHGGHHHHGGFHGGGH
@M05620:45:000000000-G6HP7:1:1101:16116:4911 1:N:0:125
ATCTCTATCTCCTAAAAACCTGTTTAGATTTGGAGATAGACCTTCAGGTTTTTCATCATTTTCTGCATGAATTATACATTGACCACGTTCCAGCGTGGTCAGTTTGCAGCATTCTGTTATTTTGTTTGACAGAGTGTCTTGTTGAGAACATATGTAGGACATGATTTTTTCCTGCAACAGGGAAAATAAAGTATAAGTTTTAAAGATTTATTCTTTAATAAAGGATCTCAAAGCCAGCTTTAGAAAAAGGA
+
CCBBCFFFFFFFGGGGGGGGGGGHHHHHHHHHHHHHHHHHHHHHHHHHHHHGGHHHHIHHHHIHHHHHHHHHHHHHHHHHHHHHHHGHHHHHHHGFGGHHHHHHHHHHHHHHHHHHHHHHHHHHHHHHHHHHHHHHHHHHHHHHHHGHHHHHHHHHHHHHHHHHHHHHHGHHHHHHHHHHHGGHHHHHHHHHHHHHHGGHHHHHHHHHHHHHHHHHHGHHHGHHHHHHHHHGHHHHHGHHHHHFGGHHGGH
@M05620:45:000000000-G6HP7:1:1101:16134:4926 1:N:0:125
ATCTCTATCTCCTAAAAACCTGTTTAGATTTGGAGATAGACCTTCAGGTTTTTCATCATTTTCTGCATGAATTATACATTGACCACGTTCCAGCGTGGTCAGTTTGCAGCATTCTGTTATTTTGTTTGACAGAGTGTCTTGTTGAGAACATATGTAGGACATGATTTTTTCCTGCAACAGGGAAAATAAAGTATAAGTTTTAAAGATTTATTCTTTAATAAAGGATCTCAAAGCCAGCTTTAGAAAAAGGA
+
BBBCCFFFFFFFGGGGGGGGGGGHHHHHHHHHHHHGHHHHHHHHHHHHHHHGGHHHHHHHIHHHHHHHHGHHHHHHHHHHHHHHHHGGHHHHHHGFGGHHHHHHHHHHHHHHHHHHHHHHHHHHHHHHGHGHHHHHHHHHHHHHHHHHHHHFHHHGHHHHHHHHHHHHHGHHHHHHHHHHHGGGHHHHHHHHHHHHHFHHHHHHHHHHHHHHHHHHHHHHHFGHHHHHHHHHHHHHHGHHHGHHFGHGGGG
@M05620:45:000000000-G6HP7:1:1101:17114:4965 1:N:0:125
CATCCTGACCCTGAAGTACCCCATTGAGCATGGCATCGTCACCAACTGGGACGACATGGAGAAGATCTGGCACCACACCTTCTACAACGAGCTGCGCGTGGCCCCGGAGGAGCACCCAGTGCTGCTGACCGAGGCCCCCCTGAACCCCAAGGCCAACAGAGAGAAGATGACTCAGGTGAGGCTCGGCCGACGCCCGTGCTCCTCCCGTCCTTTCCCCAGTCATTTTCTGCCCGGCTTGATTTCTGACATTT
+
CCCCCFFFFFFFGGGGGGGGGGGHHHHHHHHHHHHHHGHHHGHHGGHHHHHHGGGGGHHHHGHHHHHHHHHHHGHHHGGHHHHHHHHHGGGGGGHGGGGGGGHHGGGGGGGGHHHHGGHHHHHHHHHHHHGGGFGGGGGGGGHHHHGGGDHAHHEGGGGGGGGEFGFGGGGGGGGGGGGGGGGGFFFFFCFFFFFFBDFEFFFFFFFADDDFFFFFFFFFFFFFFFF:FBFE:>BFFA.BBFBBB:BFBF/
@M05620:45:000000000-G6HP7:1:1101:13665:4982 1:N:0:125
ATCTCTATCTCCTAAAAACCTGTTTAGATTTGGAGATAGACCTTCAGGTTTTTCATCATTTTCTGCATGAATTATACATTGACCACGTTCCAGCGTGGTCAGTTTGCAGCATTCTGTTATTTTGTTTGACAGAGTGTCTTGTTGAGAACATATGTAGGACATGATTTTTTCCTGCAACAGGGAAAATAAAGTATAAGTTTTAAAGATTTATTCTTTAATAAAGGATCTCAAAGCCAGCTTTAGAAAAAGGA
+
CCCCCFFFFFFFGFGGGGGGGGHHHHHHHHHHHHHHHHHHHHHHHHHHHHHGGHHHHHHHHHHHGHHHHHHHHHHHHHHHHHHHHHGHHHHHHHGFGGHHHHHHHHHHHHHHHHHHHHHHHHHHHHHHHHHHHHHHHHHHHHHHHHGHHHHHHHHHHHHHHHGHHHHHHGHHHHHHHHHHHGGHHHHHHHHHHHHHHGHHHHHHHHHHHHHHHHHHHHHHHHHHHHHHHHHHHHHHHGHHHHHHHHHGGGH
@M05620:45:000000000-G6HP7:1:1101:20324:4986 1:N:0:125
CATCCTGACCCTGAAGTACCCGGCTTGATTTCTGACATTAGATCGGAAGAGCACACGTCTGAACTCCAGTCACTCTCGCGCATCTCGTATGCCGTCTTCTGCTTGAAAAAAAAAAAAAAAAAAGAGGAAAAAAACGTACAAAAGGTAGACAACAGAAAAGATGAAAAAGAAAAGGGGAGGAGATGTAAAAGTAATGAGTTATAAGTGTCTAAGATTGATTAGTTGTTGTGGGGGTAGTGAAACAAATATGG
+
CABCCFFFFFFFGGGGGFGGGGGGGGGHHHHHHHGHHHHHHHHHHGGGGHHHHHHHGHHHGHGHHHHHHHHHHHHHHGGGGGGEHHHFEHHHHGFGHGHHHHHHHHHHGHGGGCD<//----<.</../:/.:-.-....00./.00;000/..//00//.000000....///..-.--.../:00000000000000000000;0;000000:000:000:000.;/99.---..0/0000/..00;0:
@M05620:45:000000000-G6HP7:1:1101:13672:5000 1:N:0:125
ATCTCTATCTCCTAAAAACCTGTTTAGATTTGGAGATAGACCTTCAGGTTTTTCATCATTTTCTGCATGAATTATACATTGACCACGTTCCAGCGTGGTCAGTTTGCAGCATTCTGTTATTTTGTTTGACAGAGTGTCTTGTTGAGAACATATGTAGGACATGATTTTTTCCTGCAACAGGGAAAATAAAGTATAAGTTTTAAAGATTTATTCTTTAATAAAGGATCTCAAAGCCAGCTTTAGAAAAAGGA
+
BBBCCFFFFFFFGGGGGGGGGGHHHHHHHHHHHHHHHHHHHHHHHHHHHHHGGHHHHHHHHIIHIHHHHGHHHHHHHHHHHHHHHHGHHHHHHHGGGGHHHHHHHHHHHHHHHHHHHHHHHHHHHHHHHHHHHHHHHHHHHHHHHHHHHHHHHHHHHHHHHHHHHHHHHGHHHHHHHHHHHGGHHHHHHHHHHHHHHHHHHHHHHHHHHHHHHHHHHGHHHGGHHHHHHHHHHHHHHGHHHHHHHHHHGGH
@M05620:45:000000000-G6HP7:1:1101:20318:5003 1:N:0:125
CATCCTGACCCTGAAGTACCCGGCTTGATTTCTGACATTAGATCGGAAGAGCACACGTCTGAACTCCAGTCACTCTCGCGCATCTCGTATGCCGTCTTCTGCTTGAAAAAAAAAAAAGTCAAGACAAGAGTCAACCCCTCGACGACGAGCGACAGAAAGAACAAGAAGGACACAAGAAGGACGAGGCACATGCCAGCGTGAGATAACGTAGGAGAACTCACAGGAACTGAGATACAGCTGTACGTCACAAC
+
>AABBFFFFFFFGGGGGGGGGGFGGGGFFGHHHGHHHGHF5FGHGGDCFH2FGHHHGHHHGGHHHHHHHHHHHHHHHGGGGEEEGHHGFHFHHGGGHGHHHHHHHHHFGFGGG@@<//111111000000111110.>.<-.-------------:///9./9//://..././...//...-----...//////.-....///9/.....;9..////9//.9..//////9//;//9//9.....//.
@M05620:45:000000000-G6HP7:1:1101:13657:5013 1:N:0:125
ATCTCTATCTCCTAAAAACCTGTTTAGATTTGGAGATAGACCTTCAGGTTTTTCATCATTTTCTGCATGAATTATACATTGACCACGTTCCAGCGTGGTCAGTTTGCAGCATTCTGTTATTTTGTTTGACAGAGTGTCTTGTTGAGAACATATGTAGGACATGATTTTTTCCTGCAACAGGGAAAATAAAGTATAAGTTTTAAAGATTTATTCTTTAATAAAGGATCTCAAAGCCAGCTTTAGAAAAAGGA
+
BBBBBFFFBFFFGGGGGGGGGGHHHHHHHHHHHHHHHHHHHHHHHHHHHHHGGHHHHHHHHHHHHHHHHGHHHHHGHHHHHHHHGHGAGHHHHHGEFGHHGHHHGHHGHHHHHHGHHHHHHHFHGHHHHHHHHHFGHHHHHGHH4GHFHGHHHHHHHGHHHHHHHHGGDDHHHGGHHHHHHGGFEGFFHHHHDGHHHGGHHGGHHHHHHHHHHGHHHEFDGHHHHHHFHFFHHHGHHGGHHHHHFCC:DGF
@M05620:45:000000000-G6HP7:1:1101:11795:5028 1:N:0:125
ATCTCTATCTCCTAAAAACCTGTTTAGATTTGGAGATAGACCTTCAGGTTTTTCATCATTTTCTGCATGAATTATACATTGACCACGTTCCAGCGTGGTCAGTTTGCAGCATTCTGTTATTTTGTTTGACAGAGTGTCTTGTTGAGAACATATGTAGGACATGATTTTTTCCTGCAACAGGGAAAATAAAGTATAAGTTTTAAAGATTTATTCTTTAATAAAGGATCTCAAAGCCAGCTTTAGAAAAAGGA
+
BBABBFFFFFFFGBFGGFGGFGGHH5FCGHHHHHHHHHHHHHGHHHHEHHHGGHHHHHHHHHHFFHHHHGHHHHHGHHHHHHHHHHGHHHHHHHGGGGGHHHHHGHHHHHHHHHGHHHHHHHHHHHHHEGHHHHHHHFHHHHHHGHHEHHHHHHHHHHF?FGHDHHHHGDGHHHGHHHAGHGEGECF?GHHGHHBGGFGGHFFDGGGHHFHHHHHHH0DFF=GFBFHHHHHGHHHHHGFHHHHBGHHGGDC
@M05620:45:000000000-G6HP7:1:1101:9455:5030 1:N:0:125
CATCCTGACCCTGAAGTACCCCGGCTTGATTTCTGACATTAGATCGGAAGAGCACACGTCTGAACTCCAGTCACTCTCGCGCATCTCGTATGCCGTCTTCTGCTTGAAAAAAAAAAAAAAAAAAGAAAAAGAAAAAAGAAAAAAAGAGAGAAAAGTTATACTATTTTAAGGAAGAGGCAGTATGCTGATGTAAGCGAAACAAGACGAGATTTATGGAAATGCAAGAAGTAGATAGGATACAAAACTAAGTA
+
CABCCFFFFFFFGGGGGFGGGGFEEEGFHHHHHHHHHHHHHHHHHGGEGGGHHGHHHGGHHFHHHHHHFFGHFHHHHHGGGGFG/BGB?EGGGHGEFHGHHHGHHHHEHHHGCCDC@<>---<-..://....//.-.../;C--..//;.////0;///9/////;;/:///.......;//////////////-.---/.//9.--.://////://///////9////////////////..//9///
@M05620:45:000000000-G6HP7:1:1101:9437:5037 1:N:0:125
CATCCTGACCCTGAAGTACCCCGGCTTGATTTCTGACATTAGATCGGAAGAGCACACGTCTGAACTCCAGTCACTCTCGCGCATCTCGTATGCCGTCTTCTGCTTGAAAAAAAAAAAAAAAAAACAGGGCTAAAAAGTAAATCGTCGTGAGAAATAGTATAGTAAAAGAAACATAATAGACTGTAGTATATATATAAAGCATATGTGATGAGAATAAGTTATGATGGGTAGAGGAGTGTAGAGAAATAAGG
+
BBBBBFFFFFFFGGGGGGGGGGGGGGGGEHHHHHHHHHHHFHGHHHGGGGEFGHHHHGHHHFGFHHHHFGHHGHHHHHGGGGGGGHHGFEHHHHGGGHGGHHHHHHHGGFBEGGGG</<->---../...;C0000.000000..;--./.00/0000000009000;..///90////////9//9/////////9/////////:///////://////////9/.9/.//...:.////;/////::/
@M05620:45:000000000-G6HP7:1:1101:11799:5049 1:N:0:125
ATCTCTATCTCCTAAAAACCTGTTTAGATTTGGAGATAGACCTTCAGGTTTTTCATCATTTTCTGCATGAATTATACATTGACCACGTTCCAGCGTGGTCAGTTTGCAGCATTCTGTTATTTTGTTTGACAGAGTGTCTTGTTGAGAACATATGTAGGACATGATTTTTTCCTGCAACAGGGAAAATAAAGTATAAGTTTTAAAGATTTATTCTTTAATAAAGGATCTCAAAGCCAGCTTTAGAAAAAGGA
+
CDCCCFFFFFFFGGGGGGGGGGHHHHHHHHHHHHHHHHHHHHHHHHHHHHHGGHHHHIHHHIIHIHHHHHHHHHHHHHHHHHHHHHGHHHHHHHGGGGHHHHHHHHHHHHHHHHHHHHHHHHHHHHHHGHHHHHHHHHHHHHHHHHHHHHHHHHHHHHHHHHHHHHHHHGHHHHHHHHHHHGGHHHHHHHHHHHHHHHHHHHGHHHHHHHHHHHHHHHHHHHHHHHHHHGHHHHHHHGHHHHHHHHHHGGH
@M05620:45:000000000-G6HP7:1:1101:10852:5066 1:N:0:125
ATCTCTATCTCCTAAAAACCTGTTTAGATTTGGAGATAGACCTTCAGGTTTTTCATCATTTTCTGCATGAATTATACATTGACCACGTTCCAGCGTGGTCAGTTTGCAGCATTCTGTTATTTTGTTTGACAGAGTGTCTTGTTGAGAACATATGTAGGACATGATTTTTTCCTGCAACAGGGAAAATAAAGTATAAGTTTTAAAGATTTATTCTTTAATAAAGGATCTCAAAGCCAGCTTTAGAAAAAGGA
+
CCCCCFFFFFFFGGGGGGGGGGHHHHHHHHHHHHHHHHHHHHHHHHHHHHHGGHGHHHHHHHHHHHHHHHHHHHHHHFHHHHHHHHGFGHHHHHGFFGHHHHHHHHHHHHHHHHHHHHHHHHHHHHHHHHHHGHHHHHHHHHHHHHHHHHHHHHHHHHHHHHHGHHHHHGHHHHHHGHHHHGGHFHGHHHHHHHGHGGHHHHHFGHHHHHHHHHHHHGHHHHHGGHHHHHHGHHGFGGHHHGHFGGHHGGC
@M05620:45:000000000-G6HP7:1:1101:11789:5066 1:N:0:125
ATCTCTATCTCCTAAAAACCTGTTTAGATTTGGAGATAGACCTTCAGGTTTTTCATCATTTTCTGCATGAATTATACATTGACCACGTTCCAGCGTGGTCAGTTTGCAGCATTCTGTTATTTTGTTTGACAGAGTGTCTTGTTGAGAACATATGTAGGACATGATTTTTTCCTGCAACAGGGAAAATAAAGTATAAGTTTTAAAGATTTATTCTTTAATAAAGGATCTCAAAGCCAGCTTTAGAAAAAGGA
+
BBBBBFFFFFFFGGGGGGGGGGHHHGHHHHHHHHHHHGFHGHHHHHHFHHHGGHHHHHHHHHHHHHFHHGHHHHHHHHHGFHHHHHGFHHHHHHFEFEHGHHHHHHHHHHHHHHHHHHHHHHHHHHHHHHHHHHGHHHHHHHHHHGHHHHHHHF?BGGHFHHHHGHGHHCFHHHHHFHHHHGGFHHHHHHHHHHHEHGHHHGHHGHHHFFG>GFHHGFHHGFDGHHHHHHHHHHHHHGBFHHHHHHGHGGH
@M05620:45:000000000-G6HP7:1:1101:7148:5075 1:N:0:125
CATCCTGACCCTGAAGTACCCGGCTTGATTTCTGACCTTAGCTCGGACGAGCACCCGTCTGACCTCCAGTCACTCTCGCGCATCTCGCATGCCGTCTTCTGCTTGAAAAACACACCACTTGCTGCTTACCAATGCCCCCCGGCCCCCCACGTCCCACCCAACGCAGCTACCTCAAGGCAGGCTCGCCCACCTCCCCATCTCCTCCCTTCCTTTCTCCCTCAACTTTATGGCCTGCCTCCTTTCTTTCATTA
+
3AAABFFBFFFFGGGGGGGGGEE2EE22AAFEG5G5EGH5B3AFEA22A0AEAG1EEE?F1G53B@GEFFFGHGFBFAFG?E1/3BC//?EG3>/>0F4B4F4?1?B11B//0//?/?111@11@@1>?F11111?FF@@-------:-:@.:.CB.......----90;90B/00/.9.-..;--9;9;9..;..../9/;B./../:/:/99/9//..././9:////9;/...//.99;////;/;;9
@M05620:45:000000000-G6HP7:1:1101:10865:5078 1:N:0:125
ATCTCTATCTCCTAAAAACCTGTTTAGATTTGGAGATAGACCTTCAGGTTTTTCATCATTTTCTGCATGAATTATACATTGACCACGTTCCAGCGTGGTCAGTTTGCAGCATTCTGTTATTTTGTTTGACAGAGTGTCTTGTTGAGAACATATGTAGGACATGATTTTTTCCTGCAACAGGGAAAATAAAGTATAAGTTTTAAAGATTTATTCTTTAATAAAGGATCTCAAAGCCAGCTTTAGAAAAAGGA
+
BBBCCFFFFFFFGGGGGGGGGGHHHHHHHHHHHHHHHHHHHHHHHHHHHHHGGHHHHHIHIIIIIHHHHHHHHHHHHHHHHHHHHHGGHHHHHHGFGGHHHHGHHHHHHHGHHHHHHHHHHHHHHHHHHHGHHHHHHHHHHHHHHHGHHHHHHHHHHHHHHHHHHHHHHGHHHHHHHHHHHGGGHHHHHGHHHHHHHGHHHGHHHHHHHHHHHHHHGGHHHGHGHHHHHFHGHHHHHGHHHHHGHHGHGGH
@M05620:45:000000000-G6HP7:1:1101:16370:5083 1:N:0:125
CATCCTGACCCTGAAGTACCCCATTGAGCATGGCATCGTCACCAACTGGGACGACATGGAGAAGATCTGGCACCACACCTTCTACAACGAGCTGCGCGTGGCCCCGGAGGAGCACCCAGTGCTGCTGACCGAGGCCCCCCTGAACCCCAAGGCCAACAGAGAGAAGATGACTCAGGTGAGGCTCGGCCGACGCCCGTGCTCCTCCCGTCCTTTCCCCAGTCATTTTCTGCCCGGCTTGATTTCTGACATTA
+
AAABBFFFFFFFGGGGGFGGGGGHHHGHGGHHHHHHHGHHHGHFHGHHHHGHGGGGGGHGHGHHHHHHHGHGHGGHHGGHHHHHHHHHGGGGGGHGGGGGGGHHGGGGGGGGHHHHGGGHHGHHHHHGHHGGGGGGGGGFDGGHHHGGGGHGHHGGGGGGGGGGFGFGGGGGGFFGFFFGGGEGFFEFFFFFFCFA@DDFFFFFFFFFDFFFFBFBFFFFFFFFFFFFFFFFF=@DF;.BFFFFFFFFFF/
@M05620:45:000000000-G6HP7:1:1101:7172:5086 1:N:0:125
CATCCTGACCCTGAAGTACCCGGCTTGATTTCTGACATTAGATCGGAAGAGCACACGTCTGAACTCCAGTCACTCTCGCGCATCTCGTATGCCGTCTTCTGCTTGAAAAAAAAAAAAAAAGCATCTGCCCGACACCCCCCTTACCCCCACGGCCCACACAGATACCACGACTCAGCTGTAGCTCTCCCACCGCACCTCCACCTCCCCACCTAGCCACCGTCCTCTGACGCCCTGCCTGCTGTCTGACTGTC
+
BBBBBFFFFFFFGGGFGGGGGGGGGGGHHHHHHFHH3GGHAGGHHGE2EGGGHHHHGHHGGHHHHHHHHHHHHHHHHGGGGGFGEHGFEHHHGGEEFGHHFHFGGHHHHHGCGDG<</--.>1<11110..---;.;:---./:/9.--9--;--.:....9/9////.-;..///9//;/;:B//;/...9--9-;.9.9.......;..///:/...;9;:/9///..---.:.//.;///:9//////
@M05620:45:000000000-G6HP7:1:1101:13666:5131 1:N:0:125
CATCCTGACCCTGAAGTACCCCATTGAGCATGGCATCGTCACCAACTGGGACGACATGGAGAAGATCTGGCACCACACCTTCTACAACGAGCTGCGCGTGGCCCCGGAGGAGCACCCAGTGCTGCTGACCGAGGCCCCCCTGAACCCCAAGGCCAACAGAGAGAAGATGACTCAGGTGAGGCTCGGCCGACGCCCGTGCTCCTCCCGTCCTTTCCCCAGTCATTTTCTGCCCGGCTTGATTTCTGACATTA
+
BBCCCFFFFFFFGGGGGGGGGGGHHHHHHHHHHHHHHGHHHGHHHGHHHHHHGGGGGHHHHHHHHHHHHHHHHGHHHGGHHHHHHHHHGGGGGHHGGGGGGGHHGGGGGGGGHHHHGGHHHHHHHHHHHHGGGGGGGGGGGGHHHHGGGGHGHHGGGGGGGGGGGGGGGGGGGGGGGGGGGGGGFFFFFFFFFFFFFFFFFFFFFFFEFFFFFFFFFFFFFFFFFFFFFFFFFFFFFFAFFFFFFBFFFF9
@M05620:45:000000000-G6HP7:1:1101:13684:5134 1:N:0:125
CATCCTGACCCTGAAGTACCCCATTGAGCATGGCATCGTCACCAACTGGGACGACATGGAGAAGATCTGGCACCACACCTTCTACAACGAGCTGCGCGTGGCCCCGGAGGAGCACCCAGTGCTGCTGACCGAGGCCCCCCTGAACCCCAAGGCCAACAGAGAGAAGATGACTCAGGTGAGGCTCGGCCGACGCCCGTGCTCCTCCCGTCCTTTCCCCAGTCATTTTCTGCCCGGCTTGATTTCTGACATTA
+
AABCCFFFFFFFGGGGGEGGGGGHHHHHHHHHHHHHHGHHHGHHHGHHHHHHGGGGGHHHHHHHHHHHHHHHHGHHHGGHHHHHHHHHGGGGGHHGGGGGGGHHGGGGGGGGHHHHGGHGHHHHHHHHHHGGGGGGGGGGGGHHHHGGGGHGHHGGGGGGGGGGGGGGGGGGGGFGFFFFGGGGFFFFFCFFFFFFBFFFFFFFFFFEDD.FFFFFFFFFFFFFFFFFFFFFFCF;FDAFFFFFFFBFFF/
@M05620:45:000000000-G6HP7:1:1101:21980:5174 1:N:0:125
ATCTCTATCTCCTAAAAACCTGTTTAGATTTGGAGATAGACCTTCAGGTTTTTCATCATTTTCTGCATGAATTATACATTGACCACGTTCCAGCGTGGTCAGTTTGCAGCATTCTGTTATTTTGTTTGACAGAGTGTCTTGTTGAGAACATATGTAGGACATGATTTTTTCCTGCAACAGGGAAAATAAGGTATAAGTTTTAAAGATTTATTCTTTAATAAAGGATCTCAAAGCCAGCTTTAGAAAAAGAA
+
BAABBFFFFFFFGGGGGGGGGGHHHHHHHHHHHHHHHHHHHHHHHHHHHHHGGHHHHGHHHHHHHHHHHHHHHHHHHHHHHHHHHHGHHHHGFHGGGGHHHHHHHHHHHHHHHHHHHHHHHHHHHHHHHHHHHHHHGHHHHHHHHHGHHHHHHHHHHHHHHHHHHHHHHCHHHHHHHHGHH/FFH0?FG1?111@1>GGH1FG111>G11F1=GH<G0=DG0=0/</00=D0<C./:.:GC00:CGH.:.;
@M05620:45:000000000-G6HP7:1:1101:21999:5177 1:N:0:125
ATCTCTATCTCCTAAAAACCTGTTTAGATTTGGAGATAGACCTTCAGGTTTTTCATCATTTTCTGCATGAATTATACATTGACCACGTTCCAGCGTGGTCAGTTTGCAGCATTCTGTTATTTTGTTTGACAGAGTGTCTTGTTGAGAACATATGTAGGACATGATTTTTTCCTGCAACAGGGAAAATAAAGTATAAGTTTTAAAGATTTATTCTTTAATAAAGGATCTCAAAGCCAGCTTTAGAAAAAGGA
+
CDCCCFFFFFFFGGGGGGGGGGHHHHHHHHHHHHHHHHHHHHHHHHHHHHHGGHHHHHHHHHHHHHHHHHHHHHHHHHHHHHHHHHGHHHHHHHGGGGHHHHHHHHHHHHHHHHHHHHHHHHHHHHHHHHHHHHHHHHHHHHHHHHHHHHHHHHHHHHHHHHHHHHHHHGHHHHHHHHHHHGGHHHHHHGHHHHHHHGHHHHGHHHHHHHHHHHHHHGHHHHHHHHHHHHHGHHHHHGHHHHHGHGHHGGH
@M05620:45:000000000-G6HP7:1:1101:16473:5179 1:N:0:125
CATCCTGACCCTGAAGTACCCCATTGAGCATGGCATCGTCACCAACTGGGACGACATGGAGAAGATCTGGCACCACACCTTCTACAACGAGCTGCGCGTGGCCCCGGAGGAGCACCCAGTGCTGCTGACCGAGGCCCCCCTGAACCCCAAGGCCAACAGAGAGAAGATGACTCAGGTGAGGCTCGGCCGACGCCCGTGCTCCTCCCGTCCTTTCCCCCGTCATTTTCTGCCCGGCTTGATTTCTGACATTA
+
AAAABFFFFFFFGGGGGFGGGGDHHHHHHHHHGHGHHFHHFGHGHGHHBGFGGGGGGHH3GGHF3GHGGHHHHGHHHGGHHHHHHHHHGGGGGHHGGGFG?EGHGGGGGGGGHHHHGGHHHHHHHHHHGHGGGDFGGGGGGGFGHHGG?DHGHHGGGEGGFEDGFF:FGGGGGGGGGGGGGEEFFFEFF-@DFFFFAFFEFFFFFFF9DDABFFFFF.99DAFFFFFFFFFFD@BFFA.;9B:/9;B/9B/
@M05620:45:000000000-G6HP7:1:1101:19691:5190 1:N:0:125
ATCTTATCTCCTAAAAACCTGTTTAGATTTGGAGATAGACCTTCAGGTTTTTCATCATTTTCTGCATGAATTATACATTGACCACGTTCCAGCGTGGTCAGTTTGCAGCATTCTGTTATTTTGTTTGACAGAGTGTCTTGTTGAGAACATATGTAGGACATGATTTTTTCCTGCAACAGGGAAAATAAAGTATAAGTTTTAAAGATTTATTCTTTAATAAAGGATCTCAAAGCCAGCTTTAGAAAAAGGAA
+
AAAAAFDFDFFFFGGGG1FBABFG3A1BFHDHFFFEDEBEGCGFHFHFGHGGGDDF2AFHHFFHHDADAGEHFGGFFFH11BGGFEGHFHHAC@?EEHHECFGHHFHFBGDHHFHFHFFHHHGFGHFED11>FBGGFEGEFGE2B<B1B1F>BBBBGDFGDGBFHHHHGFHFDBGHB00GG<GHHG1GHG?GFDGD>FGHBHHD1<FGGDHHBHH0DG0DHHHGBGHG0GH0CGHCEFHHBGBGHHHCGCF
@M05620:45:000000000-G6HP7:1:1101:16457:5195 1:N:0:125
CATCCTGACCCTGAAGTACCCCATTGAGCATGGCATCGTCACCAACTGGGACGACATGGAGAAGATCTGGCACCACACCTTCTACAACGAGCTGCGCGTGGCCCCGGAGGAGCACCCAGTGCTGCTGACCGAGGCCCCCCTGAACCCCAAGGCCAACAGAGAGAAGATGACTCAGGTGAGGCTCGGCCGACGCCCGTGCTCCTCCCGTCCTTTCCCCAGTCATTTTCTGCCCGGCTTGATTTCTGACATTA
+
CBCCCFFFFFFFGGGGGGGGGGGHHHHHHHHHHHHHHGHHHGHHHGHHHHHHGGGGGHHHHHGHHHHHHHHHHGHHHGGHHHHHHHHHGGGGGHHGGGFGGGHHGGGGGGGGHGHHGGHGHHHHHHHHHHGGGGGGGGGGGGHHHHGGGGHGHHGGGGGGGGGGGGGGGGGGGGGGGGGGGGGGFFFFFFFFFFFFCFFFFFFFFFFEFFFFFFFFFFFBFFFFFFHFFFFFFFFFFFFFFFFFFEFFFF0
@M05620:45:000000000-G6HP7:1:1101:19697:5212 1:N:0:125
ATCTTATCTCCTAAAAACCTGTTTAGATTTGGAGATAGACCTTCAGGTTTTTCATCATTTTCTGCATGAATTATACATTGACCACGTTCCAGCGTGGTCAGTTTGCAGCATTCTGTTATTTTGTTTGACAGAGTGTCTTGTTGAGAACATATGTAGGACATGATTTTTTCCTGCAACAGGGAAAATAAAGTATAAGTTTTAAAGATTTATTCTTTAATAAAGGATCTCAAAGCCAGCTTTAGAAAAAGGAA
+
AAAABFFFFFFFGGGFFGGGGGHHHGGHHHHFH4GGHFFHHHGHFFHHGHGGHHGHHFHFHHHHHG5GHHHHGHHHFHHGHHHGHFHHHHHGHGEEFHHHHGHHGHFGHHHHHHHGHHHHHHGHHHHGHHHHHHHHHHHGHHHFHFHHHGHHHGHHHGHHHHFHHHHHGHHHHGEHHHHHGGHCGHHGGHGGGHEGFGHHHHHGHHHHHHHHHHHHFFFDB0<CFHEGHFEDFCFGGHHGFBHEGFGD.:B
@M05620:45:000000000-G6HP7:1:1101:8117:5218 1:N:0:125
CATCCTGACCCTGAAGTACCCCATTGAGCATGGCATCGTCACCAACTGGGACGACATGGAGAAGATCTGGCACCACACCTTCTACAACGAGCTGCGCGTGGCCCCGGAGGAGCACCCAGTGCTGCTGACCGAGGCCCCCCTGAACCCCAAGGCCAACAGAGAGAAGATGACTCAGGTGAGGCTCGGCCGACGCCCGTGCTCCTCCCGTCCTTTCCCCAGTCATTTTCTGCCCGGCTTGATTTCTGACATTA
+
1>>A1@BDF1CFGBGFFF3FFGEGFHHHHFGFGHFHHEGEHCHGFCAEFHFCAEGEGCHGEHGHF1GHHFFEGGHHEEGHGFGFHFBGEG>EFHHGGCGGEGFGE?CGGGFFAGHHBFEFCHHHHHHHHHGGGGGGGGGGGGHHGHGGCGHEHHGG?AFGGGGGGFBBFGGGGEGFFGE9FFGA@@AB@@=@@@@@-9;EFFFFFFF:BBFFFFFFFFFFEFFFBBFFFB9AB@?@@@-9BFFFFEB//B/
@M05620:45:000000000-G6HP7:1:1101:16183:5222 1:N:0:125
TACCTGTACTGGGGAAGAGCACACGTCTGAACTCCAGTCACTCTCGCGCATCTCGTATGCCGTCTTCTGCTTGAAAAAAAAAAAAACAACCGAAAATAATCAGGAACATATAAGATAGAGAAATGCACAGTCTAAAAAAGAAACAAGGTGCAATCGTCCTCCAGGAAAACTAATACGAGTAAGTCAAGAGCACGTCAAAGAGCTAACCGTACCAGGGGTGTGCACACATGGATTGCTAGCCCTGCCATCCC
+
AAABCFFFFFFFGGGGGGGGGGHHGHHHGHHHHHHGHHHHHHHHHGGGGGGGHHHGEHHHHEFFHGHHHHHHHGGHHGGGGGG>//////////</2222222220001?11111111111111111<101111111<-...///./.00<0000.....0//0/.////000000..;..0000000:./0.-.:.900/;/000/.-....00..-.-;;0;00..00/000/00000///..9000..
@M05620:45:000000000-G6HP7:1:1101:19342:5270 1:N:0:125
ATCTCTATCTCCTAAAAACCTGTTTAGATTTGGAGATAGACCTTCAGGTTTTTCATCATTTTCTGCATGAATTATACATTGACCACGTTCCAGCGTGGTCAGTTTGCAGCATTCTGTTATTTTGTTTGACAGAGTGTCTTGTTGAGAACATATGTAGGACATGATTTTTTCCTGCAACAGGGAAAATAAAGTATAAGTTTTAAAGATTTATTCTTTAATAAAGGATCTCAAAGCCAGCTTTAGAAAAAGGA
+
BABABFFFFFFFGGGGGGGGGGHHHHHGHHHGHHHHFHGHHHHHHHHHGGHFFHHHHHHHHHHHGHHGHGHGHFHHHHHHHHHHHHGHHGHHHHGEGGGHHHHHHHHHHHHHHHHHHHHHHHHHGHHHGHHHHHHHHHHHHHHHHHGHHHHHHHHHHHHHHHHHHHHHHGHHHHGHHHHHHGGHHHHGHHHGHHHHHHHHHHHHHHHHHHHHHHHHHGHHHHFHHHHHHHHHHHHHHGHHHGGCGHGHGGH
@M05620:45:000000000-G6HP7:1:1101:21696:5276 1:N:0:125
AAACCAGAAGACATGAGGTCAGCTAGATCGGAAGAGCACACGTCTGAACTCCAGTCACTCTCGCGCATCTCGTATGCCGTCTTCTGCTTGAAAAAAAAAAAGTTTGCAGCATTCTGTTCTTTTGTTTGACAGAGTGTCTTGTTGAGAACATATGTAGGACATGATTTTTTCCTGCAACAGGGAAAATAAAGTATAAGTTTTAAAGATTTATTCTTTAATAAAGGATCTCAAAGCCAGCTTTAGAAAAAGGA
+
AABBBBBFFFFFFGGGFGFGFGHHFGGFHHGGDDFFGHFHHGHHHGGGHHHHHHGHHHHHHHGGGGGG?GGGGGHFHGGGGFFHFGGHHH?FF@1EEE//C/?3?3BFBBG?GG22>F22FDFGGFHHHHFBG0?FGHFFB?>CBFFHHFGFFDF1=GHHHHHGGG<DD@GCCBGGHEG/GEGHC:CCF0BFG0BBB9CFBFFFBFFFGGFBFBBFF0CFFF0::C99BB:BFFFFFEFFFFFFFBF..AB
@M05620:45:000000000-G6HP7:1:1101:17033:5277 1:N:0:125
ATCTCTATCTCCTAAAAACCTGTTTAGATTTGGAGATAGACCTTCAGGTTTTTCATCATTTTCTGCATGAATTATACATTGACCACGTTCCAGCGTGGTCAGTTTGCAGCATTCTGTTATTTTGTTTGACAGAGTGTCTTGTTGAGAACATATGTAGGACATGATTTTTTCCTGCAACAGGGAAAATAAAGTATAAGTTTTAAAGATTTATTCTTTAATAAAGGATCTCAAAGCCAGCTTTAGAAAAAGGA
+
BBABAFFFFFFFGGGGGFGGGGHHHHFHHHHHHHHHHHGHHHHHHHHHHHHGGHHHHHHHHHHHHHHHHHHHHHHHHHHHFHHHHHGHHHHFHHGGGGHHGHHHHHHHHHHHHHHHHHHHHHHHHHHHHHHHHHHHHHHHHHHHFFHHHHHGHHHHBFHHHHGFHHHHHGHHHHHHHHHHHGGHHF?FGGHHHHGGHHHHHH<1=<GHHGHHHHHHHGGDGHFHHHHHGHHHHHFFGGHHHGFG0CGHFGH
@M05620:45:000000000-G6HP7:1:1101:19927:5279 1:N:0:125
ATCTCTATCTCCTAAAAACCTGTTTAGATTTGGAGATAGACCTTCAGGTTTTTCATCATTTTCTGCATGAATTATACATTGACCACGTTCCAGCGTGGTCAGTTTGCAGCATTCTGTTATTTTGTTTGACAGAGTGTCTTGTTGAGAACATATGTAGGACATGATTTTTTCCTGCAACAGGGAAAATAAAGTATAAGTTTTAAAGATTTATTCTTTAATAAAGGATCTCAAAGCCAGCTTTAGAAAAAGGA
+
CCCCCFFFFFFFGGGGGGGGGGHHHHHHHHHHHHHHHHHHHHHHHHHHHHHGGHHHHHHHHHHIHHHHHHHHHHHHHHHHGHHHHHGHHHHHHHGFGGHHHHHHHHHHHHHHHHHHHHHHHHHHHHHHHHHHHHHHHHHHHHHHFHHHHHHHHHHHHHHHHHHHHHHHHGHHHHHHHHHHHGGHHHHHHGHHHHHHHHHHHHHHHHHHHHHHHHHHHHHHHHHHHHHHHGHHHHHHHGHHHHHHFFHHDGF
@M05620:45:000000000-G6HP7:1:1101:17017:5287 1:N:0:125
ATCTCTATCTCCTAAAAACCTGTTTAGATTTGGAGATAGACCTTCAGGTTTTTCATCATTTTCTGCATGAATTATACATTGACCACGTTCCAGCGTGGTCAGTTTGCAGCATTCTGTTATTTTGTTTGACAGAGTGTCTTGTTGAGAACATATGTAGGACATGATTTTTTCCTGCAACAGGGAAAATAAAGTATAAGTTTTAAAGATTTATTCTTTAATAAAGGATCTCAAAGCCAGCTTTAGAAAAAGGA
+
C@BBCFFFFFFFGGGGGGGGGGHHHGECFGGGHFECHHHFHHGHHHHBGHHGGHHHHHHGHHHHHHHHHGHHHHHHHHHHHHHHHHGGGHHHHHGEDGHHFGHHHHHHHHHHHHHHHHHHHHGHHHHHHHGHHHHHHHHHHHHHHHHHHFHHHHHHHHHHHHHFHHHHHGHHHHHHFHFHHGGHEHGGEHHHHHHHHGGHHGHHHHHHHHHHHHHHHHHGHHHHHHHHHHHHHHHHHGHHHHGHHHFHDGF
@M05620:45:000000000-G6HP7:1:1101:17050:5288 1:N:0:125
ATCTCTATCTCCTAAAAACCTGTTTAGATTTGGAGATAGACCTTCAGGTTTTTCATCATTTTCTGCATGAATTATACATTGACCACGTTCCAGCGTGGTCAGTTTGCAGCATTCTGTTATTTTGTTTGACAGAGTGTCTTGTTGAGAACATATGTAGGACATGATTTTTTCCTGCAACAGGGAAAATAAAGTATAAGTTTTAAAGATTTATTCTTTAATAAAGGATCTCAAAGCCAGCTTTAGAAAAAGGA
+
AA>AAFFFFFFFGGGGGGGGGGGHHHHHFHHHHHHFHHHHHHHHHHHHHHHGGHHHHHHHHHHHHHHHHHHHHHHHHHHHHHHHHHGGHHGHHHGEEGFGHHHHHHFFHHGFHHHHGHHHHHGHHHHHHHGHGHGHHHHHHHHHHHHHHHHHHHHHHGHHHHHGHHHHHGHHHHHHHHHHHGGHHHGGHHHGGHHHH<GHHHHHGGHHHHHHHHHHHHHHHFHHGHHHGFHFHH.CCG0CGFHFGHGFGGG
@M05620:45:000000000-G6HP7:1:1101:6569:5292 1:N:0:125
TACCTGTACTGGGGAAGCATTTGAATATCCCCCCATGGTGATGGGGACGGAGAACTGCTCCATAAACACAGGCAACGTGCCTAACTTTCCCGGGAAGATGAAGTCAAAGAGCGACCACAGCTCTTCGGAGGTTATTTTGCATCGGTGAGCCAGACAGAATGATCCGATGAGGGGTGCGAAACTATTTGAGGAAAGGAAGCACCTTTTTATTAAATTTACCTTTTAGCAATCGCCATTCCTACCCTAAAGAT
+
BBBCCFFFFFFFGGGGGGGGGGHHGHHHHHHGGGGHHHFGHHHHHGGGGGGGGHHHHHHHHHHHHHHHHHHHGGHHGHHHHHHGHHHHHHHFGGFGGHHHHHHHHHHHHHHHGGGGCHHGHHHHHGHGFDG?GHHHHHHHGHHGGGGGGFHHHHGHHGHHHHHHHHDFGHHHGGCEDDDGGGGGGGGGGFG;BFFFFGGGGGFFFFFFFFFFFFFFFFFFFFFFFFFFBF:EFFFEFFFFFFFFBFFFFFF
@M05620:45:000000000-G6HP7:1:1101:17034:5295 1:N:0:125
ATCTCTATCTCCTAAAAACCTGTTTAGATTTGGAGATAGACCTTCAGGTTTTTCATCATTTTCTGCATGAATTATACATTGACCACGTTCCAGCGTGGTCAGTTTGCAGCATTCTGTTATTTTGTTTGACAGAGTGTCTTGTTGAGAACATATGTAGGACATGATTTTTTCCTGCAACAGGGAAAATAAAGTATAAGTTTTAAAGATTTATTCTTTAATAAAGGATCTCAAAGCCAGCTTTAGAAAAAGGA
+
BABCCFFFFFFFGGGGGGGGGGHHHHHHHHHHHHHHHHHHHHHHHHHHHHHGGHHHHHIHHHIHIHHHHGHHHHHHHHHHHHHHHHGHHHHHHHGGGGHHGHHHHHHHHHHHHHHHHHHHHHHHHHHHGHHHHHHHHHHHHHHHHHHHHHHHHHHHHHHHHHHHHHHHHGHHHHHHHHHHHGGHHHHHHHHHHHHHHGHHHHHHHHHHHHHHHHHHHHHHHHHHHHHHHGHHHHHHHGHHHHHHHHHHGGH
@M05620:45:000000000-G6HP7:1:1101:19924:5303 1:N:0:125
ATCTCTATCTCCTAAAAACCTGTTTAGATTTGGAGATAGACCTTCAGGTTTTTCATCATTTTCTGCATGAATTATACATTGACCACGTTCCAGCGTGGTCAGTTTGCAGCATTCTGTTATTTTGTTTGACAGAGTGTCTTGTTGAGAACATATGTAGGACATGATTTTTTCCTGCAACAGGGAAAATAAAGTATAAGTTTTAAAGATTTATTCTTTAATAAAGGATCTCAAAGCCAGCTTTAGAAAAAGGA
+
AAABBFFFFFFFGGGGGGGGGGGHHHHHHHHHHHHGHHHHHHHHHHHHHHHGGHHHHGHHHHHHHHHHHHHHHHHHHHHHHHHHHHGGHHHHHHGFGGGHHHGHHHHGHHGHHHHHHHHHHHHHHHHHHHGHHHGHHHHHHHHHHHHHHHHFHHFHHHHHGHHHHHHHHGHHHHHGHHHHHGEFHHHHGHHHHHHHHGHHHHGHHHHHHHHHHHHHHHHGHHHHHHHHHHHHGHHGHGHHHGHFFHHHGGG
@M05620:45:000000000-G6HP7:1:1101:6580:5307 1:N:0:125
TACCTGTACTGGGGAAGCATTTGAATATCCCCCCATGGTGATGGGGACGGAGAACTGCTCCATAAACACAGGCAACGTGCCTAACTTTCCCGGGAAGATGAAGTCAAAGAGCGACCACAGCTCTTCGGAGGTTATTTTGCATCGGTGAGCCAGACAGAATGATCCGATGAGGGGTGCGAAACTATTTGAGGAAAGGAAGCACCTTTTTATTAAATTTACCTTTTAGCAATCGCCATTCCTACCCTAAAGAT
+
CCCCCFFFFFFFGGGGGGGGGGHHHHHHHHHGGGGHHHGHHHHHHGGGGGGGGGHHHHHHHHHHGHHHHHHHGGHHGHHHHHHHHHHHHHHGGGGGGHHHHGHHHHHHHHHHGGGGGHHHHHHHHHHGGGGEHHHHHHHHGHHGGGGGHHHHHGGHHHHHHHHHHHGGGHHHGGCEGGFGGGGGGGGGGGGFGGFFFFFEGGFFFFFFFFFFFFFFFFFFFFFFFFFBBBBEFFFEFFFFFFFFFFFFFFF
@M05620:45:000000000-G6HP7:1:1101:15063:5328 1:N:0:125
ATCTCTATCTCTAAAAACCTGTTTAGATTTGGAGATAGACCTTCAGGTTTTTCATCATTTTCTGCATGAATTATACATTGACCACGTTCCAGCGTGGTCAGTTTGCAGCATTCTGTTATTTTGTTTGACAGAGTGTCTTGTTGAGAACATATGTAGGACATGATTTTTTCCTGCAACAGGGAAAATAAAGTATAAGTTTTAAAGATTTATTCTTTAATAAAGGATCTCAAAGCCAGCTTTAGAAAAAGGAA
+
CCCCCFFFFFFFGGGGGGGGGGHHFHHHHHHHHHHHHHHHHHHHHHHHHHGGHHHHHHHHHHIIHHHHHHHHHHHHHHHHHHHHHGHHHHHHHGGGGHHGHHHHHHHHHHHHHHHHHHHHHHHHHHHHHHHHHHHHHHHHHHHHHGGHHHHHHHHHHGHHHHHHHHHHGHHHHHHHHHHHGGHHHHHHHHFGHHHHGHHHHHHHHHHHHHHHHHHHHGHHHHGHHHHHHHHGHHGHGHHHHHGHGHHGEHH
@M05620:45:000000000-G6HP7:1:1101:15067:5355 1:N:0:125
ATCTCTATCTCTAAAAACCTGTTTAGATTTGGAGATAGACCTTCAGGTTTTTCATCATTTTCTGCATGAATTATACATTGACCACGTTCCAGCGTGGTCAGTTTGCAGCATTCTGTTATTTTGTTTGACAGAGTGTCTTGTTGAGAACATATGTAGGACATGATTTTTTCCTGCAACAGGGAAAATAAAGTATAAGTTTTAAAGATTTATTCTTTAATAAAGGATCTCAAAGCCAGCTTTAGAAAAAGGAA
+
CCCCCFFFFFFFGGGGGGGGGGHHGHHGHHHHHHHHHHGHHHHHHHHHHHGGHHHHHHHHIIHHHHHHHHHHHHHHHHHHHHHHHGHHHHHHHGFGGHHHHHHHHHHHHHHHHHHHHHHHHHFHHHHHHGHHHHHHHHHHHHHGHGFHGGHHHHHHHGHHHHHHHHHHGHHHHHFHHGHHGGHHHHHGGHGHHHHHFHHHHGHHGHHHHHGHHHHHEDGF=DDHHHHHHHGHGHFHGGHHHGHHGGGGGHH
@M05620:45:000000000-G6HP7:1:1101:23108:5419 1:N:0:125
CATCCTGACCCTGAAGTACCCCATTGAGCATGGCATCGTCACCAACTGGGACGACATGGAGAAGATCTGGCACCACACCTTCTACAACGAGCTGCGCGTGGCCCCGGAGGAGCACCCAGTGCTGCTGACCGAGGCCCCCCTGAACCCCAAGGCCAACAGAGAGAAGATGACTCAGGTGAGGCTCGGCCGACGCCCGTGCTCCTCCCGTCCTTTCCCCAGTCATTTTCTGCCCGGCTTGATTTCTGACATTA
+
BBBBBFFFFFFFFGGGGGGGGGGHHDFGFAG4FFFHHGHGGEHEGDGGHHFGEGGGEH23BBGH3FFFHHHFEGFGHGGHHGGHGGHFGCECEECEE@E@/<G/<EGGGGGGGGHHDCHHHHHHHHEGGHGCGGGGDGGGFGGHHHGGGGEGHHGEGGGGEGGGFGFGGGGGGGFGGGGGEEGGFFFFF;CCFFFFFFFE/9FFF?DFD.AFFFB/BFFFFFFFFFFFFFFFBCFFC-.;FFBFB99BFB/
@M05620:45:000000000-G6HP7:1:1101:23099:5435 1:N:0:125
CATCCTGACCCTGAAGTACCCCATTGAGCATGGCATCGTCACCAACTGGGACGACATGGAGAAGATCTGGCACCACACCTTCTACAACGAGCTGCGCGTGGCCCCGGAGGAGCACCCAGTGCTGCTGACCGAGGCCCCCCTGAACCCCAAGGCCAACAGAGAGAAGATGACTCAGGTGAGGCTCGGCCGACGCCCGTGCTCCTCCCGTCCTTTCCCCAGTCATTTTCTGCCCGGCTTGATTTCTGACATTA
+
DDDDDFFFFFFFGGGGGGGGGGGHHHHHHHHHHHHHHGHHHGHHHGHHHHHHGGGGGHHHHGHHHHHHHHHHHGHHHGGHHHHHHHHHGGGGGHHGGGGGGGHHGGGGGGGGHHHHGGHHHHHHHHHHHHGGGGGGGGGGGGHHHHGGGGHGHHGGGGGGGGGGGGGGGGGGGGGGGGGGGGGGFFFFFFFFFFFFFFFFFFFFFFFFFFFFFFFFFFDFFFFFFFHFHFFFDFFFFFFFFFFFFFFFFF:
@M05620:45:000000000-G6HP7:1:1101:13884:5458 1:N:0:125
ATCTCTATCTCCTAAAAACCTGTTTAGATTTGGAGATAGACCTTCAGGTTTTTCATCATTTTCTGCATGAATTATACATTGACCACGTTCCAGCGTGGTCAGTTTGCAGCATTCTGTTATTTTGTTTGACAGAGTGTCTTGTTGAGAACATATGTAGGACATGATTTTTTCCTGCAACAGGGAAAATAAAGTATAAGTTTTAAAGATTTATTCTTTAATAAAGGATCTCAAAGCCAGCTTTAGAAAAAGGA
+
CCCCCFFFFFFFGGGGGGGGGGHHHHHHHFHHHHHHHHHHHHHHHHHHHHHGGHHHHIHHHIIHIHHHHHHHHHHHHHHHHHHHHHGHHHHHHHGGGGHHHHHHHHHHHHHHHHHHHHHHHHHHHHHHGHHHHHHHHHHHHHHHHHHHHHHHHHHHHHHHHHHHHHHHHGHHHHHHHHHHHGGHHHHGHHHHHHHHHHGHHHHHHHHHHHHHHHHHHHHHHGHHHHHHHGHGHHHHHGHHHHHGGHHHGGH
@M05620:45:000000000-G6HP7:1:1101:20845:5495 1:N:0:125
CATCCTGACCCTGAAGTACCCGGCTTGATTTCTGACATTAGATCGGAAGAGCACACGTCTGAACTCCAGTCACTCTCGCGCATCTCGTATGCCGTCTTCTGCTTGAAAAAAAAAAAATATTTTGTTTTACAGAGTGTCTTGTTTATAACATATGTAGGACATGATTTTTTCCTGCAACAGGGAAAATAAATTATAAGTTTTACAGATTTCTTCTTTAATAAAGGATCTCAATGCCAGCTTTAGAAAAAGTA
+
A?ABBFFFFFFFGGGFEFGGFGGFGFGHHHHHHHGHFGHHGBGFGDFFGAGFFHHFGFGHGFHBHHHGHFGFGGGFHDFFGGAE@GHFDGFF3E?>FFDB?DHHGFHHFHGC?B///?1<1FH1??C0111110>1><1F<>>0<<>DDGFDB=<GHHD<CHH0<<=00:/:;:B/0:CG...9ABBB0C0F0B0;CC9C0C0;09;F9;CBCFGGFB;09///.;9/BBF//9;//./BBBBFBFF..//
@M05620:45:000000000-G6HP7:1:1101:11720:5501 1:N:0:125
ATCTCTATCTCCTAAAAACCTGTTTAGATTTGGAGATAGACCTTCAGGTTTTTCATCATTTTCTGCATGAATTATACATTGACCACGTTCCAGCGTGGTCAGTTTGCAGCATTCTGTTATTTTGTTTGACAGAGTGTCTTGTTGAGAACATATGTAGGACATGATTTTTTCCTGCAACAGGGAAAATAAAGTATAAGTTTTAAAGATTTATTCTTTAATAAAGGATCTCAAAGCCAGCTTTAGAAAAAGGA
+
CBBCCFFFFFFFGGGGGGGGGGGHHHHHHHHHHHHHHHHGGFHHHHHHHHHGGHHHHHHHHHIHIHHHHHHHHHHGHHHHHHHGHHGGHHHHHHGGGGHHFHHHHHHGHHHHHHHHHHHHHHHHHHHHGHHHHHHHHHHHHHHHHHHHHHHHHHHFHHHHGHHHHHHHHGHHHHHHHHHHHGGHHHHGHHHHHHHHHHHHHHGHHHHHHHHHHHHHGHHHHHHGHHHHHGHHHHHHHGHHHHHHHGHFGDH
@M05620:45:000000000-G6HP7:1:1101:14924:5548 1:N:0:125
ATCTCTATCTCCTAAAAACCTGTTTAGATTTGGAGATAGACCTTCAGGTTTTTCATCATTTTCTGCATGAATTATACATTGACCACGTTCCAGCGTGGTCAGTTTGCAGCATTCTGTTATTTTGTTTGACAGAGTGTCTTGTTGAGAACATATGTAGGACATGATTTTTTCCTGCAACAGGGAAAATAAAGTATAAGTTTTAAAGATTTATTCTTTAATAAAGGATCTCAAAGCCAGCTTTAGAAAAAGGA
+
CCCCCFFFFFFFGGGGGGGGGGHHHHHHHHHHHHHGHHHHHHHHHHHHHHHGGHHHHHGHIIHHHHHHHGHHHHHGHHHHHHHHHHGGHHHHHHGGGGHHHHHHHHHHHHHHHHHHHHHHHHHHHHHHHHHHHHHHHHHHHHHHHHHHHHGHHHHHHHHHHHHHHHHHHCHHHGHHHHHHHGGGHGHGHGHGHHHGHGHHHGHHHGHHHHHHHHHHHHHHHGFHHHHHHHHGHHHHHGHHHHHHGHHHGGG
@M05620:45:000000000-G6HP7:1:1101:14918:5565 1:N:0:125
ATCTCTATCTCCTAAAAACCTGTTTAGATTTGGAGATAGACCTTCAGGTTTTTCATCATTTTCTGCATGAATTATACATTGACCACGTTCCAGCGTGGTCAGTTTGCAGCATTCTGTTATTTTGTTTGACAGAGTGTCTTGTTGAGAACATATGTAGGACATGATTTTTTCCTGCAACAGGGAAAATAAAGTATAAGTTTTAAAGATTTATTCTTTAATAAAGGATCTCAAAGCCAGCTTTAGAAAAAGGA
+
BB@BAFFBFFFFGGGGGGGGGGHHHGCGFHHHHHHHHHHHHHHHHHHHHHHGGHHHHHHHHHHHHHHHHHHHHGHGHGGHHHHHHHGHHHHFGHGEGFGGHHHHHHHGHHGHHHHGFHHHHHHHHHHHFFHHHHHGHHHHHHHHHHGHHHHGHGHFHFHHHHGHHHHHHGGHHHGFEFHGHGGHHHHHGFHHHGHHHHGHGHHFDFHHHGHHHHHHHBGGHFDGHHHHHHHEGHFHHGHHHGHHHGHHGFG
@M05620:45:000000000-G6HP7:1:1101:24121:5568 1:N:0:125
TACCTGTACTGGGGAAGCATTTGAATATCCCCCCATGGTGATGGGGACGGAGAACTGCTCCATAAACACAGGCAACGTGCCTAACTTTCCCGGGAAGATGAAGTCAAAGAGCGACCACAGCTCTTCGGAGGTTATTTTGCATCGGTGAGCCAGACAGAATGATCCGATGAGGGGTGCGAAACTATTTGAGGAAAGGAAGCACCTTTTTATTAAATTTACCTTTTAGCAATCGCCATTCCTACCCTAAAGAT
+
BBAABFFFFFFFGGGGGGGGGGHHHGHHHHHGGGGHHHGHHGHGHGEGGGGGGHHHHHHHHHHHHHHHHEHHGHHHGHHHGHHHHHHHHHHGGGGGGHHHF3GHHHHHHHHHGGGGGHHHHHHHHHHG?FGEHHHHHHGHHHHGGGGGGGHGH.CHHHBGGHHHHHEGEGHHGGEA:B;AADGFFGGGEEGFFGGGBFGGGGFFFFFFEFFFF/FFBFFFFFFFFFFFBFBFFFFAFBFFFFFFFFBFFFF
@M05620:45:000000000-G6HP7:1:1101:21084:5589 1:N:0:125
ATCTCTATCTCCTAAAAACCTGTTTAGATTTGGAGATAGACCTTCAGGTTTTTCATCATTTTCTGCATGAATTATACATTGACCACGTTCCAGCGTGGTCAGTTTGCAGCATTCTGTTATTTTGTTTGACAGAGTGTCTTGTTGAGAACATATGTAGGACATGATTTTTTCCTGCAACAGGGAAAATAAAGTATAAGTTTTAAAGATTTATTCTTTAATAAAGGATCTCAAAGCCAGCTTTAGAAAAAGGA
+
CDCCCFFFFFFFGGGGGGGGGGHHHHHHHHHHHHHHHHHHHHHHHHHHHHHGGHHHHHHHHIHHHHHHHHHHHHHHHHHHHHHHHHGHHHHHHHGGGGHHHHHHHHHHHHHHHHHHHHHHHHHHHHHHHHHHHHHHHHHHHHHHHHHHHHHHHHHHHHHHHHHHHHHHHGHHHHHHHHHHHGGHHHHHGHHHHHHHHGHHHHHHHHHHHHHHHHHHHHHHHHHHHHHHHHHHGHHHHGHHHHHGHHHHGGH
@M05620:45:000000000-G6HP7:1:1101:18714:5593 1:N:0:125
CATCCTGACCCTGAAGTACCCCATTGAGCATGGCATCGTCACCAACTGGGACGACATGGAGAAGATCTGGCACCACACCTTCTACAACGAGCTGCGCGTGGCCCCGGAGGAGCACCCAGTGCTGCTGACCGAGGCCCCCCTGAACCCCAAGGCCAACAGAGAGAAGATGACTCAGGTGAGGCTCGGCCGACGCCCGTGCTCCTCCCGTCCTTTCCCCAGTCATTTTCTGCCCGGCTTGATTTCTGACATTA
+
ABCCCFFFFFFFGGGGGGGGGGGHHHHHHHGHHHHHHGHHHGHHHGHGHHHHGGGGGHHHHHGHHHHHGHHHHGHHHGGHHHHHHGHHGGGGGHHGGGGGGGHHGGGGGGGGHHHHGGHHHHHHHHHHHHGGGGGGGGGGGGHHHHGGGGHGHHGGGGGGGGGGGGGFGGGGGGGGGGGGGGGGFFFFFFFFFFFF9DDFFFFFFFFFFFFFFFFFFFBFFFFFFFFFFFFFFFFFFFFFFFFFFBFFFF0
@M05620:45:000000000-G6HP7:1:1101:21071:5607 1:N:0:125
ATCTCTATCTCCTAAAAACCTGTTTAGATTTGGAGATAGACCTTCAGGTTTTTCATCATTTTCTGCATGAATTATACATTGACCACGTTCCAGCGTGGTCAGTTTGCAGCATTCTGTTATTTTGTTTGACAGAGTGTCTTGTTGAGAACATATGTAGGACATGATTTTTTCCTGCAACAGGGAAAATAAAGTATAAGTTTTAAAGATTTATTCTTTAATAAAGGATCTCAAAGCCAGCTTTAGAAAAAGGA
+
BBBCCFFFFFFFGGGGGGGGGGHHHHHHHHHHHHHHGHHHHHHHHHHDHHHGGHHHHHHHHHHHHHHHHGHHHHHHHHHHHHHHHHGHGHHHHHGFGGHHGHHHHHHHHHHHHHHHHHHHHHHHHHHHHHHHHHHHHHHHHHHHHHHHHHHHHHHHHHHHHHHHHHHHHGHHHHHHHHHHHCCGHHHGHHHGHHHHHHHHHHHHHHHHHGHHHHHHGHHHHHHHHHHHHHHHGHHHHGHHHFHFF;FGGGH
@M05620:45:000000000-G6HP7:1:1101:21489:5637 1:N:0:125
CATCCTGACCCTGAAGTACCCCATTGAGCATGGCATCGTCACCAACTGGGACGACATGGAGAAGATCTGGCACCACACCTTCTACAACGAGCTGCGCGTGGCCCCGGAGGAGCACCCAGTGCTGCTGACCGAGGCCCCCCTGAACCCCAAGGCCAACAGAGAGAAGATGACTCAGGTGAGGCTCGGCCGACGTCCGTGCTCCTCCCGTCCTTTCCCCAGTCATTTTCTGCCCGGCTTGATTTCTGACATTA
+
CCCCCFFFFFFFGGGGGGGGGGGHHHHHHHHHHHHHHGHHHGHHHGHHHHHHGGGGGHHHHHHHHHHHHHHHHGHHHGGHHHHHHHHHGGGGGHHGGGGGGGHHGGGGGGGGHHHHGGHHHHHHHHHHHHGGGGGGGGGGGGHHHHGGGGHGHHGGGGGGGGGGGGGGGGGGGGGGGGGGGGGGFFFFFFFFFFFFFFFFFFFFFFFFFFFFFFFFFFFFFFFFFFFFFFFFFFFFFFFFFFFFFBFFFF0
@M05620:45:000000000-G6HP7:1:1101:21473:5653 1:N:0:125
CATCCTGACCCTGAAGTACCCCATTGAGCATGGCATCGTCACCAACTGGGACGACATGGAGAAGATCTGGCACCACACCTTCTACAACGAGCTGCGCGTGGCCCCGGAGGAGCACCCAGTGCTGCTGACCGAGGCCCCCCTGAACCCCAAGGCCAACAGAGAGAAGATGACTCAGGTGAGGCTCGGCCGACGTCCGTGCTCCTCCCGTCCTTTCCCCAGTCATTTTCTGCCCGGCTTGATTTCTGACATTA
+
ABBBBFFFFFFFFGGGGFGGGGGHHHHHHHHHHHHHHGGHHGHHHGHHHGHHGGGGGHHHHHHHGHHHHHHHHGGHHGGHHHHHHGHHGGEGGHHGGGGGGGHHGGGGGGGGHHHHGGHFGHHHHHHHHHGGGGGGGGGGGGHHHHGGGGHGHHGGGGGGGGGGGGGGEFGFGGGGGGGFFGGGFFFFFACFFFEB9EDFFFFFFFFEFFFFFFFFFFDFFFFFFFFFFFFEFFFFFA?FFFFFF/FFFF/
@M05620:45:000000000-G6HP7:1:1101:22799:5674 1:N:0:125
CATCCTGACCCTGAAGTACCCCATTGAGCATGGCATCGTCACCAACTGGGACGACATGGAGAAGATCTGGCACCACACCTTCTACAACGAGCTGCGCGTGGCCCCGGAGGAGCACCCAGTGCTGCTGACCGAGGCCCCCCTGAACCCCACGGCCAACAGAGAGAAGATGACTCAGGTGAGGCTCGGCCGACGCCCGTGCTCCTCCCGTCCTTTCCCCAGTCATTTTATGCCCGGCTTGATTTCTGACATTC
+
>AAAAFDFF1BCGBG1FBFDCAE0BFGGH111AFHHFGHEHEFBGEABGHHFEGGCE101BFB0F1G211B>G/FHG>E0@B@GHD@@E/?@EH1/>/EE//BEE/<BC@?/?GHH///<1<<?F1FH0?@--<?C.-C<C./::.:...-:-;A..;;//99.///000090:F/;/B--9999-9-;-----9--9A-FFFF/-A-9--/9///9--;;BF/B/9/9F9F---;---/99BF/B/9/:/
@M05620:45:000000000-G6HP7:1:1101:22795:5696 1:N:0:125
CATCCTGACCCTGAAGTACCCCATTGAGCATGGCATCGTCACCAACTGGGACGACATGGAGAAGATCTGGCACCACACCTTCTACAACGAGCTGCGCGTGGCCCCGGAGGAGCACCCAGTGCTGCTGACCGAGGCCCCCCTGAACCCCAAGGCCAACAGAGAGAAGATGACTCAGGTGAGGCTCGGCCGACGCCCGTGCTCCTCCCGTCCTTTCCCCAGTCATTTTCTGCCCGGCTTGATTTCTGACATTA
+
CCCCCFFFFFFFGGGGGGGGGGGHHHHHHHHHHHHHHGHHHGHHHGHHHHHHGGGGGHHHHHHHHHHHHHHHHGHHHGGHHHHHHHHHGGGGGHHGGGGGGGHHGGGGGGGGHHHHGGHHHHHHHHHHHHGGGGGGGGGGGGHHHHGGGGGGHHGGGGGGGGGGGGGGGGGGGGGGGGGGGGGGFFFFFFFFFFFFFFFFFFFFFFFFFFFFFFFFFFFFFFFFFFFFFFFFFFFFFFFFFFFFFFFFFF0
@M05620:45:000000000-G6HP7:1:1101:9529:5699 1:N:0:125
ATCTCTATCTCCTAAAAACCTGTTTAGATTTGGAGATAGACCTTCAGGTTTTTCATCATTTTCTGCATGAATTATACATTGACCACGTTCCAGCGTGGTCAGTTTGCAGCATTCTGTTATTTTGTTTGACAGAGTGTCTTGTTGAGAACATATGTAGGACATGATTTTTTCCTGCAACAGGGAAAATAAAGTATAAGTTTTAAAGATTTATTCTTTAATAAAGGATCTCAAAGCCAGCTTTAGAAAAAGGA
+
A>AAAFFFBFFFGGGGGGGGGGHHHHHGHHHHGGGHHHHHHGHHHHHHHHHGGHHHHHHHHHHHHHHHFHHHHHHHHHHHHHHHHHGGHHFHHHGGGGHGGHHHGHGHGHFGHFHHHHHHHHHHHHGGHFHHHHHHHHHHHHHGHHGHHFGHHHGHHGHGGHHGHHHHFGHHHGGGFFFFEFEHHFHFFHHHHHHHHFGHHHHHHHHHGHHHHHHHFFHHHGFHFHHH0<GFFGGHHGGHFFFHFFGF?AG
@M05620:45:000000000-G6HP7:1:1101:9451:5809 1:N:0:125
CATCCTGACCCTGAAGTACCCCATTGAGCATGGCATCGTCACCAACTGGGACGACATGGAGAAGATCTGGCACCACACCTTCTACAACGAGCTGCGCGTGGCCCCGGAGGAGCACCCAGTGCTGCTGACCGAGGCCCCCCTGAACCCCAAGGCCAACAGAGAGAAGATGACTCAGGTGAGGCTCGGCCGACGCCCGTGCTCCTCCCGTCCTTTCCCCAGTCATTTTCTGCCCGGCTTGATTTCTGACATTA
+
DCDDDFFFFFFFGGGGGGGGGGGHHHHHHHHHHHHHHGHHHGHHHGHHHHHHGGGGGHHHHHHHHHHHHHHHHGHHHGGHHHHHHHHHGGGGGHHGGGGGGGHHGGGGGGGGHHHHGGHGHHHHHHHHHHGGGGGGGGGGGGHHHHGGGGHGHHGGGGGGGGGGGGGGGGGGGGGGGGGGGGGGFFFFFFFFFFFFFFFAFFFFFFFFFFFFFFFFFFFFFFFFHHFFFFFFFFFFFFFFFFFFFFFFFF0
@M05620:45:000000000-G6HP7:1:1101:23964:5809 1:N:0:125
CATCCTGACCCTGAAGTACCCCATTGAGCATGGCATCGTCACCAACTGGGACGACATGGAGAAGATCTGGCACCACACCTTCTACAACGAGCTGCGCGTGGCCCCGGAGGAGCACCCAGTGCTGCTGACCGAGGCCCCCCTGAACCCCAAGGCCAACAGAGAGAAGATGACTCAGGTGAGGCTCGGCCGACGCCCGTGCTCCTCCCGTCCTTTCCCCAGTCATTTTCTGCCCGGCTTGATTTCTGACATTA
+
CCCCCFFFFFFFGGGGGGGGGGGHHHHHHHHHHHHHHGHHHGHHHGHHHHHHGGGGGHHHHHHHHHHHHHHHHGHHHGGHHHHHHHHHGGGGGHHGGGGGGGHHGGGGGGGGHHHHGGHHHHHHHHHHHHGGGGGGGGGGGGHHHHGGGGHGHHGGGGGGGGGGGGGGGGGGGGGGGGGGGGGGFFFFFFFFFFFFCFFFFFFFFFFFFFFFFFFFFFFFFFFFFFFFFFFFFFFFFFFFFFFFFFFFFF0
@M05620:45:000000000-G6HP7:1:1101:14091:5816 1:N:0:125
CATCCTGACCCTGAAGTACCCCGGCTTGATTTCTGACATTAGATCGGAAGAGCACACGTCTGAACTCCAGTCACTCTCGCGCATCTCGTATGCCGTCTTCTGCTTGAAAAAAAAAAAAAAAAAAATATAAAAAACCTCATACAATCGCAATAATAAATATAACCATAAAACACAAAAACATATCTGAAACTATACTAACGTGAACAAAAGATGAGAAAAGAGAGCTCATTACGATAAACAATGTGACAGAA
+
CCCCCFFFFFFFGGGGGGGGGGGGGGGGHHHHHHHHHHHHHHHHHHGGGGHHHHHHHGHHHGHHHHHHHHHHGHHHHHGGGGGGGHHHGFHHHHGFGHGHHHHHHHHGHHGGGGGD><<------.0000000-..//00000000...:.0000990000;0000900009...9..9.0000000000000;09000./...0;/../.0090000//./:.:0000000.....000.00000000/0
@M05620:45:000000000-G6HP7:1:1101:17978:5839 1:N:0:125
CATCCTGACCCTGAAGTACCCCATTGAGCATGGCATCGTCACCAACTGGGACGACATGGAGAAGATCTGGCACCACACCTTCTACAACGAGCTGCGCGTGGCCCCGGAGGAGCACCCAGTGCTGCTGACCGAGGCCCCCCTGAACCCCAAGGCCAACAGAGAGAAGATGACTCAGGTGAGGCTCGGCCGACGCCCGTGCTCCTCCCGTCCTTTCCCCAGTCATTTTCTGCCCGGCTTGATTTCTGACATTA
+
BBBBBFFFFFFFGGGGGGGGGGEHHHFHHHHHHHHHHGHHHGHHEGHHHHHHGGGGGHHHHHHHHHHHHHHHHGHHHGGHHHHGHHHHGGGGGHHGGGGGGGHHGGGGGGGGHHHHGGHGHHHHHHHHHHGGGGGGGGGGGGHHHHGGGGHGHHGGGGGGGGGGGGFGGGGGGGGGGGGGGGGGFFFFFFFFFFFFBFFFFFFFFFFEFFFFFFFFFFFFFFFFFFFFFFFFFDFFFAFFFFFFFEFFFF/
@M05620:45:000000000-G6HP7:1:1101:17982:5858 1:N:0:125
CATCCTGACCCTGAAGTACCCCATTGAGCATGGCATCGTCACCAACTGGGACGACATGGAGAAGATCTGGCACCACACCTTCTACAACGAGCTGCGCGTGGCCCCGGAGGAGCACCCAGTGCTGCTGACCGAGGCCCCCCTGAACCCCAAGGCCAACAGAGAGAAGATGACTCAGGTGAGGCTCGGCCGACGCCCGTGCTCCTCCCGTCCTTTCCCCAGTCATTTTCTGCCCGGCTTGATTTCTGACATTA
+
BBBBBFFFFFFFGGGGGGGGGGEHHHEHHBGHHHFGHGHHHGH3FFHHHHHHGEGCGHHHGFFGFHHHHHHFHGHH1FGHHHHFHHHHGGGGGHHGGGGGGGHHGGGGGGGGHFHHGGHGHHHHHHGHHHG-DGGGGGGGDEHFHGGGGGHGHEEEGEGFFFDGGGGGGBFGG0FGGGGGGGGGFFFFFCCFBFCD=DFFFFFFFFDFDADFFFFFFFFFFFFFFFFFFFFFFFFFFF?FFFFFF/;BFF/
@M05620:45:000000000-G6HP7:1:1101:11141:5874 1:N:0:125
ATCTCTATCTCCTAAAAAGGAAGAAAGGGGAGGGAAGATCGGAAGAGCACACGTCTGAACTCCAGTCACTCTCGCGCATCTCGTATGCCGTCTTCTGCTTGAAAAAAAAAAAAAACACCGCTCCACATTCGTGTTCTGTTAGCCTTACGTATACCATATTTAAAAATAAAAGGTTGTGCATTGCGTAGTATCACTAATTGTAACTGAGATCTCGAGTCTTAACATGATGTGTGGTGTTTCGTGTAGCTTGA
+
BBBBBFFFFFFFGGGGGGGGGGHA4BGHGGGGGGEHGHHHHGEFEGHGHHHHGHHHGHHHHHHHHHHFHHHHHGGEGCFGHHHGGHHHHGGGHGHHGHHHHG3BBFECCCCA//<.<0.-<--<///0=00/..:;00;0000/000/;/;0/0000900000090.00000.00/;.000000...-.////////////////////9://./././/;////9/////9..:.;../.9...//9//.
@M05620:45:000000000-G6HP7:1:1101:12448:5880 1:N:0:125
TACCTGTACTGGGGAAGAGTGTAGCAATCGCCATTCCTACCCTAAAGATCGGAAGAGCACACGTCTGAACTCCAGTCACTCTCGCGCATCTCGTATGCCGTCTTCTGCTTGAAAAAAAAAAATACTGCCCCCGTCCCCCCTTCCCCCCCCCGCCCACCCCTCTCCTACTACTCCGGTTCGGCCCTACCGTCGCCCGTGCTCCCCCCTTCCTTTACCCCCCCATTTTCTGCCCGCGTTTCTCTCGTCCCTTT
+
ABBBBFFFFFFFGGGGEGGFGGFEGHFHHFFGGGHHHHGHHHHCEAFHHHHGGGGAFGGHHHEHHHGGHHHHHHHGHEGHHHHEGGG/EFHHHG?HGGHGGGHFHHHHHGGHBG30<<CCG/01<1???//A->>>AGE@G.<<<CEF---9-:9EFF.-...;////9/;9//.-;;.--9.9...;9.99-;A-;...9/..9;-.;///;//;B.----.99;9FB//;A---9-;9/9/...9.;//
@M05620:45:000000000-G6HP7:1:1101:20318:5887 1:N:0:125
TACCTGTACTGGGGAAGCATTTGAATATCCCCCCATGGTGATGGGGACGGAGAACTGCTCCATAAACACAGGCAACGTGCCTAACTTTCCCGGGAAGATGAAGTCAAAGAGCGACCACAGCTCTTCGGAGGTTATTTTGCATCGGTGAGCCAGACAGAATGATCCGATGAGGGGTGCGAAACTATTTGAGGAACGGAAGCACCTTTTTATTAAATTTACCTTTTAGCAATCGCCATTCCTCCCCTAAAGAT
+
AAAABFFBFFFFGCGGGGGGGGF6DGHHHHHGGGCHHHHC5FGBEA2EEEFDCFHHFHHHHHHFFGHFHAFEFFGHEHHHHHG3FHGHHHHGGG//EAHH4?FGG44BF3GHECGG/FCGHHHHHHHGCGCAG1FGHHHHHHHGFED.0<GGH.CCGB<GH0GDGH.CFCGHCDEDG@;-9;F;FGGF0.C0C..CA.;E/FFFFFFF.FFFB/BFFFFFFFFF/BFFBFFEEDDAFFFF/9ADFE./9/9
@M05620:45:000000000-G6HP7:1:1101:20298:5888 1:N:0:125
TACCTGTACTGGGGAAGCATTTGAATATCCCCCCATGGTGATGGGGACGGAGAACTGCTCCATAAACACAGGCAACGTGCCTAACTTTCCCGGGAAGATGAAGTCAAAGAGCGACCACAGCTCTTCGGAGGTTATTTTGCATCGGTGAGCCAGACAGAATGATCCGATGAGGGGTGCGAAACTATTTGAGGAAAGGAAGCACCTTTTTATTAAATTTACCTTTTAGCAATCGCCATTCCTACCCTAAAGAT
+
BBBBBFFFFFFFGGGGGGGGGGHFFHHHHHHGGGGHHHGHHHHHHGGGGGGGGHHHHHHHHHHHHHHFHHHHGHHHGHHHHHFGHHHHHHHGGGEEGHHHHHHHH?FHHHHHGGGGCHHHHHHHHHHGGGGGHDGHHHHHHHHGGGGEHHHHH.EHHHFHHHHHHHAGGHHHGGFGGGFGFDGFGGGGGGGCF/CFBBFGBGFFFFFFEFFFBBFFFFFFFFFFFFFFFFFFFFFEFFFFFFFFFFBFFFF
@M05620:45:000000000-G6HP7:1:1101:23088:5909 1:N:0:125
ATCTCTATCTCCTAAAAACCTGTTTAGATTTGGAGATAGACCTTCAGGTTTTTCATCATTTTCTGCATGAATTATACATTGACCACGTTCCAGCGTGGTCAGTTTGCAGCATTCTGTTATTTTGTTTGACAGAGTGTCTTGTTGAGAACATATGTAGGACATGATTTTTTCCTGCAACAGGGAAAATAAAGTATAAGTTTTAAAGATTTATTCTTTAATAAAGGATCTCAAAGCCAGCTTTAGAAAAAGGA
+
BBBBBFFFFFFFGGGGFGGGGGHHHHGHHHHHHHHHHFHHHHHHHHHHHHHGGHHHHHHHHHHHFHHHHEFHHHHGHGHHHHHHFHGHHHHHHHGGGGHHHHHHHHHHHHHHHHHHHHFHHHHHHHHHFHHHFHHHHHHHHHHHFHHHHHHFHHHHHHHHHGHHHHHHHGHHHHHGGHGHHGGHEC?FGFHHHHHDGGGHHHFGGHHHHHHHHHHHHHHHDGHHHHHHHHFHHHHGHGHHHHHCCGGFGGG
@M05620:45:000000000-G6HP7:1:1101:11839:5947 1:N:0:125
ATCTCTATCTCCTAAAAACCTGTTTAGATTTGGAGATAGACCTTCAGGTTTTTCATCATTTTCTGCATGAATTATACATTGACCACGTTCCAGCGTGGTCAGTTTGCAGCATTCTGTTATTTTGTTTGACAGAGTGTCTTGTTGAGAACATATGTAGGACATGATTTTTTCCTGCAACAGGGAAAATAAAGTATAAGTTTTAAAGATTTATTCTTTAATAAAGGATCTCAAAGCCAGCTTTAGAAAAAGGA
+
BBBBBFDFFFFFGGED4AEGGGHHHBD4FHHHHFH4GDGBFGHHHHHFHHHGGHFHHFHHHHHHGHHHHFGGHHHGHFHHHFHHHHGHHHHFHHGGGEHGFHHHHHHFHHFHHHHHHHFHHHHHHHHHFHBHFGHHHHHHHHHHFGHDG3GGHHHHHGBHFGG1GHHHHGHHHGH01F0FAEFF/0?<1?FGHHDDGHGHHGF1FFFHHGHHHHHHGGG0<=GF/GGHHHGGHHHCGEHHHGHGECGFFG/
@M05620:45:000000000-G6HP7:1:1101:8714:5971 1:N:0:125
TACCTGTACTGGGGAAGCAATCGCCATTCCTACCCTAAAGATCGGAAGAGCACACGTCTGAACTCCAGTCACTCTCGCGCATCTCGTATGCCGTCTTCTGCTTGAAAAAAAAAAAAACAACACACCACAGCGCCATCTACATCTTCTCATATCCATGAATGATAACAACATGCCGTTGAACAAGTGTGCTGGTGCCACAAGGCATCTCTAAAGAATGTCCATCGCAATTGTTGAGTATCACTCGGCGGCAT
+
BCCCCFFFFFFFGGGGGGGGGGGGGGGHHHHHHHHHHHFHHHHHGGGGHHHHHHHGHHHGHHHHHHHHHHHHHHHHFGGG/EEGHHGGHHHHGGGHGHHGGHHFCFHHHGEBB>><</////..<>...0.---..00000000;000000:00:00:000000000:../00:-....000//00000000//0/00;...9.:/00000000.90000000.....00:0.0090;09000...-9-:-
@M05620:45:000000000-G6HP7:1:1101:8321:5977 1:N:0:125
ATCTCTATCTCCTAAAAACCTGTTTAGATTTGGAGATAGACCTTCAGGTTTTTCATCATTTTCTGCATGAATTATACATTGACCACGTTCCAGCGTGGTCAGTTTGCAGCATTCTGTTATTTTGTTTGACAGAGTGTCTTGTTGAGAACATATGTAGGACATGATTTTTTCCTGCAACAGGGAAAATAAAGTATAAGTTTTAAAGATTTATTCTTTAATAAAGGATCTCAAAGCCAGCTTTAGAAAAAGGA
+
BBBBBFFFFFFFGGGGG4EGFGGHHHHHHHHGHAGGHHHFHHHHHHHHHHHGGHHHHHHHGHHHHHFHHAGHHHHHHHHHHGHGHHFHHHHGHHGGGGHHEHHHHHHHGHGHHHHHHHDGHHHHHHHHFHHHFGHHHHHHHHHH4F/FFBGGHHHHHGFHFHFFGHHHHGHHHHHGDGFFHEFFEFF<FFFHHHFDGFGHHD<1FDGHHDGHHHHHFGGDDGFGFHHHHHFHFGHHHGHHHFGC0;GAGG;
@M05620:45:000000000-G6HP7:1:1101:11636:5989 1:N:0:125
CATCCTGACCCTGAAGTACCCCATTGAGCATGGCATCGTCACCAACTGGGACGACATGGAGAAGATCTGGCACCACACCTTCTACAACGAGCTGCGCGTGGCCCCGGAGGAGCACCCCGTGCTGCTGACCGAGGCCCCCCTGAACCCCAAGGCCAACAGAGAGCAGCTGACTCAGGTGAGGCTCGGCCGACGCCCGTGCTCCTCCCGTCCTTTCCCCAGTCCTTTTCTGCCCGGCTTGATTTCTGACATTT
+
A3ABBFFFFFFFCFGGGGGGGGGHHHFFGGHGHHGGHGHHGGH3FFHHFFHHGGG?EGHFHGGFFHHHGBGFHGHHHGGHHHHHHD3BEF?EGHHEGGGG?>FGEGCCGGGGHHHGD/>CFGGHHHHFHH@?DCGGGGGGGGF0GGEG..:CCEEAE?BFFE?./=/;C0CFGFGEF90;FAEFB-;D--@BBBB<>DDFFFFFFEFEFFFFFFFFF..BFBFFFFFFBBFED-@B?-;BFFFF//;/;F/
@M05620:45:000000000-G6HP7:1:1101:8324:6004 1:N:0:125
ATCTCTATCTCCTAAAAACCTGTTTAGATTTGGAGATAGACCTTCAGGTTTTTCATCATTTTCTGCATGAATTATACATTGACCACGTTCCAGCGTGGTCAGTTTGCAGCATTCTGTTATTTTGTTTGACAGAGTGTCTTGTTGAGAACATATGTAGGACATGATTTTTTCCTGCAACAGGGAAAATAAAGTATAAGTTTTAAAGATTTATTCTTTAATAAAGGATCTCAAAGCCAGCTTTAGAAAAAGGA
+
CCCCCFFFFFFFGGGGGGGGGGGHHHHHHHHHHHHHHHHHHHHHHHHGHHHGGHHHHHIHHHHIHHFHHHHHHHHHHHHHHHHHHHGHHHHHHHGGGGHHHHHHHHHHHHHHHHHHHHHHHHHHHHHHHHHHGHEGHHHHHHHHHH/GGHHHHHHHHHHHHHHHHHHHGDHHHHHHHHFHHGGHHHHHGHHHHHHBGGFHHHGHHHHHHHGHHHHHHHHGHHHHHHHHGHHHHHHHHGHHHHHEGHHHGGH
@M05620:45:000000000-G6HP7:1:1101:17448:6008 1:N:0:125
ATCTCTATCTCCTAAAAACCTGTTTAGATTTGGAGATAGACCTTCAGGTTTTTCATCATTTTCTGCATGAATTATACATTGACCACGTTCCAGCGTGGTCAGTTTGCAGCATTCTGTTATTTTGTTTGACAGAGTGTCTTGTTGAGAACATATGTAGGACATGATTTTTTCCTGCAACAGGGAAAATAAAGTATAAGTTTTAAAGATTTATTCTTTAATAAAGGATCTCAAAGCCAGCTTTAGAAAAAGGA
+
CCCCCFFFFFFFGGGGGGGGGGHHHHHHHHHHHHHHHHHHHHHHHHHHHHHGGHHHHHHHHHHHHHHHHHHHHHHHHHHHHHHHHHGHHHHHHHGGGGHHHHHHHHHHHHHHHHHHHHHHHHHHHHHHHHHHHHHHHHHHHHHHHHHHHHHHHHHHHHHHHHHHHHHHHGHHHHHHHHHHGGFHHHGHHHHHHHHHHHHHHHHHHHHHHHHHHHHHHHHHHHHHHHHHHHHHGHHHHGHHHHHEGHHHGGG
@M05620:45:000000000-G6HP7:1:1101:11644:6008 1:N:0:125
CATCCTGACCCTGAAGTACCCCATTGAGCATGGCATCGTCACCAACTGGGACGACATGGAGAAGATCTGGCACCACACCTTCTACAACGAGCTGCGCGTGGCCCCGGAGGAGCACCCAGTGCTGCTGACCGAGGCCCCCCTGAACCCCAAGGCCAACAGAGAGAAGATGACTCAGGTGAGGCTCGGCCGACGCCCGTGCTCCTCCCGTCCTTTCCCCAGTCATTTTCTGCCCGGCTTGATTTCTGACATTA
+
DDDDDFFFFFFFGGGGGGGGGGGHHHHHHHHHHHHHHGHHHGHHHGHHHHHHGGGGGHHHHHHHHHHHHHHHHGHHHGGHHHHHHHHHGGGGGHHGGGGGGGHHGGGGGGGGHHHHGGHHHHHHHHHHHH/CGGGGGGGGGGHHHHGGGGHGHHGGGGGGGGGGGGGGGGGGGGGGGGGGGGGGFFFFFFFFFFFFFFFFFFFFFFFEFFFFFFFFFFFFFFFFFFFFFFFFFFFFFFAFFFFFB0BBFF0
@M05620:45:000000000-G6HP7:1:1101:11206:6049 1:N:0:125
CATCCTGACCCTGAAGTACCCCATTGAGCATGGCATCGTCACCAACTGGGACGACATGGAGAAGATCTGGCACCACACCTTCTACAACGAGCTGCGCGTGGCCCCGGAGGAGCACCCAGTGCTGCTGACCGAGGCCCCCCTGAACCCCAAGGCCAACAGAGAGAAGATGACTCAGGTGAGGCTCGGCCGACGCCCGTGCTCCTCCCGTCCTTTCCCCAGTCATTTTCTGCCCGGCTTGATTTCTGACATTT
+
A>AAAFFBFFFFGGGGGGGGFGEHHGHHFGHHHHHHFGHHGGGHAEHHHECGGGGEEGGBGHFHHFHHFFGGHFEGHGEGHHGHHHGHGEAEDHHGGGGGGGHEEEGCCCDDFHHEGEH1FDHHHHHBHHCGG?<F?CDCGGHHHHGGGGFFHEEEGEGFBFBEFF/CFB09CBFBFFGFGGGGBBFABBBB<B=B;DBEBFFFFF.EFA.BFF//;9DFFFF//;//9BFEABBB?B.BFFFFFFFFFF/
@M05620:45:000000000-G6HP7:1:1101:22819:6057 1:N:0:125
ATTTATCTCCTAAAAACCTGTTTAGATTTGGAGATAGACCTTCAGGTTTTTCATCATTTTCTGCATGAATTATACATTGACCACGTTCCAGCGTGGTCAGTTTGCAGCATTCTGTTATTTTGTTTGACAGAGTGTCTTGTTGAGAACATATGTAGGACATGATTTTTTCCTGCAACAGGGAAAATAAAGTATAAGTTTTAAAGATTTATTCTTTAATAAAGGATCTCAAAGCCAGCTTTAGAAAAAGGAAG
+
DDDDDFFFFFFFGGGGGGGGGGHFGGHHHHHHHHHHHHHHHHHHHHHHHGGHHHHHHHHIHHIHHHHHHHHHHHHHHHHHHHHHGHHHHHHHGGGGHHHHHHHHHHHHHHHHHHHHHHHHHHHHHHHHHHHHHHHHHHHHHHHHHGHHHHHHHHHHHHHHHHHHHHHGHHHHHHHHHHHGGHHHHGHGGFGHHGHFHHHHHHHGHHHHHHHHHHHGHHHHHHHHGHGGHGHHHHHGHHHHHGHHHHGGHHG
@M05620:45:000000000-G6HP7:1:1101:8737:6076 1:N:0:125
ATCTCTATCTCCTAAAAACCTGTTTAGATTTGGAGATAGACCTTCAGGTTTTTCATCATTTTCTGCATGAATTATACATTGACCACGTTCCAGCGTGGTCAGTTTGCAGCATTCTGTTATTTTGTTTGACAGAGTGTCTTGTTGAGAACATATGTAGGACATGATTTTTTCCTGCAACAGGGAAAATAAAGTATAAGTTTTAAAGATTTATTCTTTAATAAAGGATCTCAAAGCCAGCTTTAGAAAAAGGA
+
CCCCCFFFFFFFGGGGGGGGGGHHHHHHHHHHHFHGHHHHHHHHHHHHHHHGGHHHHIHHHHIHHHHHHHHHHHHHHHHHHHHHHHGHHHHHHHGGGGHHHHHHHHHHHHHHHHHHHHHHHHHHHHHHGHHHHHHHHHHHHHHHHHHHHHHHHHHHHHHHHHHHHHHHHGHHHHHHHHHHHGGHHHGHHHHHHHHHHHHHHHHHHHHHHHHHHHHHHHHHHHHHHHHHHHHHHHGHHGHHHHHFHHHHGGH
@M05620:45:000000000-G6HP7:1:1101:17459:6174 1:N:0:125
CATCCTGACCCTGAAGTACCCCATTGAGCATGGCATCGTCACCAACTGGGACGACATGGAGAAGATCTGGCACCACACCTTCTACAACGAGCTGCGCGTGGCCCCGGAGGAGCACCCAGTGCTGCTGACCGAGGCCCCCCTGAACCCCAAGGCCAACAGAGAGAAGATGACTCAGGTGAGGCTCGGCCGACGCCCGTGCTCCTCCCGTCCTTTCCCCAGTCATTTTCTGCCCGGCTTGATTCTGACATTAG
+
CCCCCFFFFFFFGGGGGGGGGGGHHHHHHHHHHHHHHGHHHGHHHGHHHHHHGGGGGHHHHHHHHHHHHHHHHGHHHGGHHHHHHHHHGGGGGHHGGGGGGGHHGGGGGGGGHHHHGGHHHHHHHHHHHHGGGGGGGGGGGGHHHHGGGGHGHHGGGGGGGGGGGGGGGGGGGGGGHGGGGGGGFFFFFFFFFFFFDFFFFFFFFFFFFFFFFFFFFFFFFFFFFFFFFFFFFFFFFF?FFFFFFF:BF0:
@M05620:45:000000000-G6HP7:1:1101:17443:6182 1:N:0:125
CATCCTGACCCTGAAGTACCCCATTGAGCATGGCATCGTCACCAACTGGGACGACATGGAGAAGATCTGGCACCACACCTTCTACAACGAGCTGCGCGTGGCCCCGGAGGAGCACCCAGTGCTGCTGACCGAGGCCCCCCTGAACCCCAAGGCCAACAGAGAGAAGATGACTCAGGTGAGGCTCGGCCGACGCCCGTGCTCCTCCCGTCCTTTCCCCAGTCATTTTCTGCCCGGCTTGATTCTGACATTAG
+
BCABCFFFFFFFGGGGGGGGGGGHHHHHHHHHHHHHHGHHHGHHHGHHFHHHGGGGGHHGHGHHHHHHHHHHHGHHHGGHHHHHHHHHGGGGGHHGGGGGGGHHGGGGGGGGHHHHGGHHHHHHHHHGHHGGGGGGGGGGGGHHHHGGGGHGHHGGGGGGGGGGGGGGGGGGGGGGGGFGGGGGFFFFFFFFFFFFDFFFFFFFFFFFFFFFFFFFFFDFFFFFFFFFFFFFFFFFFFAFFFFFBFFFFBB
@M05620:45:000000000-G6HP7:1:1101:14599:6192 1:N:0:125
CATCCTGACCCTGAAGTACCCCGGCTTGATTTCTGACATTAGATCGGAAGAGCACACGTCTGAACTCCAGTCACTCTCGCGCATCTCGTATGCCGTCTTCTGCTTGAAAAAAAAAAAAAAAAAAGAAAGAAATAGAAAAATAATAACTAAAACTAAGAAAAGATAGAAAATGTAAGAGAGAATGTAGTTATGTGTGTGGCATGTGTCGGTACGTATAGTGATAACGTCGAACATAGATAGATGTGACAAGT
+
CCCCDFFFFFFFGGGGGFGGGGGGGGGGHHHHHHHHHHHHHHHHHHGGGGHHHHHGHGGHHGHHHHHHHHHHHH555311//>EEHHHGGGHHHGFFHGHHHHHHHHGHHGECCFC><<--<--.../0/.<0000<0/..00000<0000000:0000<//<000000/00000<00/..00000000000000...../0.00:0.--..9<0000<000:00./<--..-00000:0000<00000.0
@M05620:45:000000000-G6HP7:1:1101:9417:6203 1:N:0:125
ATCTCTATCTCCTAAAAACCTGTTTAGATTTGGAGATAGACCTTCAGGTTTTTCATCATTTTCTGCATGAATTATACATTGACCACGTTCCAGCGTGGTCAGTTTGCAGCATTCTGTTATTTTGTTTGACAGAGTGTCTTGTTGAGAACATATGTAGGACATGATTTTTTCCTGCAACAGGGAAAATAAAGTATAAGTTTTAAAGATTTATTCTTTAATAAAGGATCTCAAAGCCAGCTTTAGAAAAAGGA
+
BCBCCFFFFFFFGGGGGGGGGGHHHHHHHHHHHHHHHHHHHHHHHHHHHHHGGHHHHHHHHHHHHHHHHHHHHHHHHHHHHHHHHHGHHHHHHHGGGGHHHHHHHHHHHHHHHHHHHHHHHHHHHHHHHHHHHHHHHHHHHHHHHHHHHHHHHHHHHHHHHHHHHHHHHGHHHHHHHHHHHGGHHHGHGHGHHHHHHHHHHHHHHHHHHHHHHHHHHHHHHHHHHHHHHHHHHHHHHGHHHHHFHHHHGGG
@M05620:45:000000000-G6HP7:1:1101:12037:6204 1:N:0:125
TACCTGTACTGGGGAAGCATTTGAATATCCCCCCATGGTGATGGGGACGGAGAACTGCTCCATAAACACAGGCAACGTGCCTAACTTTCCCGGGAAGATGAAGTCAAAGAGCGACCACAGCTCTTCGGAGGTTATTTTGCATCGGTGAGCCAGACAGAATGATCCGATGAGGGGTGCGAAACTATTTGAGGAAAGGAAGCACCTTTTTATTAAATTTACCTTTTAGCAATCGCCATTCCTACCCTAAAGAT
+
AAAAAFFFFFFFFGGCGGGGGGG31G3GGHHGGGEHHHHGBGHHHGGEGGA?EHGHHHHHHHHGDGHHHHGHGHFHEHHHHHH1BGHHHHHGCGGGCEGHHHEHHGHFHHHGGGGGGHHHHHHHHHHG<@@EG1FGHHHHDHHFCGFFFCHHHFGHHH/GHBGHHG.EF0GHCGGGBGE-9AF0CGGG0EE0B/;.9CFGFGFFFFFFEFFF/B;FFFFFFFFF9FFFFFFAEFFEFFFFFF9AF--9/BF
@M05620:45:000000000-G6HP7:1:1101:24208:6211 1:N:0:125
ATCTCTATCTCCTAAAAACCTGTTTAGATTTGGAGATAGACCTTCAGGTTTTTCATCATTTTCTGCATGAATTATACATTGACCACGTTCCAGCGTGGTCAGTTTGCAGCATTCTGTTATTTTGTTTGACAGAGTGTCTTGTTGAGAACATATGTAGGACATGATTTTTTCCTGCAACAGGGAAAATAAAGTATAAGTTTTAAAGATTTATTCTTTAATAAAGGATCTCAAAGCCAGCTTTAGAAAAAGGA
+
CCCCCFFFFFFFGGGGGGGGGGGHHHHHHHHHHHHHHHHHHHHHHHHHHHHGGHHHHHHHHHHHHHHHHHHHHHHHHHHHHHHHHHGHHHHHHHGGGGHHGHHHHHHHHHHHHHHHHHHHHHHHHHHHHHHHHHHHHHHHHHHHHHHHHHHHHHHHHHHHHHHHHFHHHGHHHHHHHHHHHGGHHHGHHHHHHHHHHGHHHHHHHHHHHHHHHHHHHHHHHHHHHHHHHHHHHHHHHGHHHHHHHHHGGGG
@M05620:45:000000000-G6HP7:1:1101:12045:6221 1:N:0:125
TACCTGTACTGGGGAAGCATTTGAATATCCCCCCATGGTGATGGGGACGGAGAACTGCTCCATAAACACAGGCAACGTGCCTAACTTTCCCGGGAAGATGAAGTCAAAGAGCGACCACAGCTCTTCGGAGGTTATTTTGCATCGGTGAGCCAGACAGAATGATCCGATGAGGGGTGCGAAACTATTTGAGGAAAGGAAGCACCTTTTTATTAAATTTACCTTTTAGCAATCGCCATTCCTACCCTAAAGAT
+
CBBCCFFFFFFFGGGGGGGGGGHHHHHHHHHGGGGHHHHHHHHHHGGGGGGGGHHHHHHHHHHHHHHHHHHHGHHHGHHHHHHHHHHHHHHGGGGGGHHHHHHHHHHHHHHHGGGGGHHHHHHHHHHGGGGGHHHHHHHHGHHGGEGGFFHHHHGHHHHHHHHHHHFGGHHHGGEEGGGGGGGGGGGGGGGFGGGGGGGGGGFFFFFFFFFFFFFFFFFFFFFFFFFFFFFFFFFFFFFFFFFFFFFFFFF
@M05620:45:000000000-G6HP7:1:1101:9413:6223 1:N:0:125
ATCTCTATCTCCTAAAAACCTGTTTAGATTTGGAGATAGACCTTCAGGTTTTTCATCATTTTCTGCATGAATTATACATTGACCACGTTCCAGCGTGGTCAGTTTGCAGCATTCTGTTATTTTGTTTGACAGAGTGTCTTGTTGAGAACATATGTAGGACATGATTTTTTCCTGCAACAGGGAAAATAAAGTATAAGTTTTAAAGATTTATTCTTTAATAAAGGATCTCAAAGCCAGCTTTAGAAAAAGGA
+
CCCCCFFFFFFFGGGGGGGGGGHHHHHHHHHHHGHHHHHHHHHHHHHHHHHGGHHHHHHHHHHHHHHHHHHHHHHHHHHHHHHHHHGHHHHHHHGGGGHHHHHHHHHGHHHHHHHHHHHHHHHHHHHHGHHHHHHHHHHHHHHHHHHHHHHHHHHHHHHHHHHHHHHHHGHHHHGHHHHHHGGHHHHHGHHHGHHHHHGHHHHHHHHHGHHHHHHHHHHHHHHHHHHHHGHGHFHHHGHHHHFHHGHHDGG
@M05620:45:000000000-G6HP7:1:1101:7175:6243 1:N:0:125
ATCTCTATCTCCTAAAAACCTGTTTAGATTTGGAGATAGACCTTCAGGTTTTTCATCATTTTCTGCATGAATTATACATTGACCACGTTCCAGCGTGGTCAGTTTGCAGCATTCTGTTATTTTGTTTGACAGAGTGTCTTGTTGAGAACATATGTAGGACATGATTTTTTCCTGCAACAGGGAAAATAAAGTATAAGTTTTAAAGATTTATTCTTTAATAAAGGATCTCAAAGCCAGCTTTAGAAAAAGGA
+
AAAAAFFFFFFFGGFDGGGG44DFGHHHHFHHGFHHHHHFHHFHHFHHHGHECGHHHGHFHHHHHGHGHHFDGHFFHFEHHDDAFGGAGHHHHHGGGGHHHHGHHHHHHHHHHHHHGHHHHHHHGHHHHHGHHHFFGHHHHHHHGGGHHHHHHHHHHHHHGHHHHHHHHGHHHHHHGHHHHGFHHHHHGHFFHHHHHFGHHHGHGGHHHHHHHHHHHHHHHGHHHHHHHFHHHGHHHGHHHHGFFFHHGGG
@M05620:45:000000000-G6HP7:1:1101:11503:6253 1:N:0:125
ATCTCTATCTCCTAAAAACCTGTTTAGATTTGGAGATAGACCTTCAGGTTTTTCATCATTTTCTGCATGAATTATACATTGACCACGTTCCAGCGTGGTCAGTTTGCAGCATTCTGTTATTTTGTTTGACAGAGTGTCTTGTTGAGAACATATGTAGGACATGATTTTTTCCTGCAACAGGGAAAATAAAGTATAAGTTTTAAAGATTTATTCTTTAATAAAGGATCTCAAAGCCAGCTTTAGAAAAAGGA
+
CCCCCFFFFFFFGGGGGGGGGGHHHHHHHHHHGHHHHHHHHHHHHHHHHHHGGHHHHHHHHIHHHHHHHHHHHHHHHHHHHHHHHHGHHHHHHHGGGGHHHHHHHHHHHHHHHHHHHHHHHHHHHHHHHHHHHHHHHHHHHHHHHHGHHHHHHHHHHHHHHHHHHHHHHGHHHHGHHHHHHGGHHGGHGHHHHHHHHHHHHHHHHHHHHHHHHHHHHHHHHHHGHHHHHHHHHHHHHGHHHHHFHHHHGGH
@M05620:45:000000000-G6HP7:1:1101:11509:6269 1:N:0:125
ATCTCTATCTCCTAAAAACCTGTTTAGATTTGGAGATAGACCTTCAGGTTTTTCATCATTTTCTGCATGAATTATACATTGACCACGTTCCAGCGTGGTCAGTTTGCAGCATTCTGTTATTTTGTTTGACAGAGTGTCTTGTTGAGAACATATGTAGGACATGATTTTTTCCTGCAACAGGGAAAATAAAGTATAAGTTTTAAAGATTTATTCTTTAATAAAGGATCTCAAAGCCAGCTTTAGAAAAAGGA
+
CBBCCFFFFFFFGGGGGGGGGGHHHHHHHHHHHHHHHHHHHHHHHHHHHHHGGHHHHHHHHHHHHHHHHHHHHHHHHHHHHHHHHHGHHHHHHHGGGGHHHHHHHHHHHHHHHHHHHHHHHHHHHHHHHHGHHHHHHHHHHHHHHHGHHHHHHHHHHHHHHHHHHHHHHGHHHHHHHHHHHGGHHHHHHHHHGHHFHGHHHHHHHHHHHHHHHHHHHHHHHHHHHHGHHHGHHHHHHGHHHHGHHGHFGCG
@M05620:45:000000000-G6HP7:1:1101:20529:6271 1:N:0:125
TACCTGTACTGGGGAAGAGTGTAGCAATCGCCATTCCTACCCTAAAGATCGGAAGAGCACACGTCTGAACTCCAGTCACTCTCGCGCATCTCGTATGCCGTCTTCTGCTTGAAAAAAAAAAAATCTTTGGCTCTTTCTTTTTGTAAGCACCGAGCCACCTGAAATACTCATTTTTTCCCTAAGTCCTGCTGAGTCATTCATGCGTTTTTCTCCTCCTTGCTTCTTCTCACAGACTCTCTACTCTCATTCCC
+
AAABBFFFFFFFGGGGEGFAFBEGHHGDHFGGGGHHHHHHFHHGFHH5FHHGGGGEHFEEFHEFGCFGFHHHHGH5FGGHHFHGGEEEG/GFGFEHHHHGEGHEFGGHHFFFFFHFEGCC//<01<11101<>0DD1>=F1<-<110<0<C-----:/CC//000;00:0;CHFF?B0900//;;FFBB/09.0;=;BB0;00.9.;EEF/;B/;BB//;///;/;BF/B///;99BFF/;9//;////;/
@M05620:45:000000000-G6HP7:1:1101:5329:6306 1:N:0:125
CATCCTGACCCTGAAGTACCCCATTGAGCATGGCATCGTCACCAACTGGGACGACATGGAGAAGATCTGGCACCACACCTTCTACAACGAGCTGCGCGTGGCCCCGGAGGAGCACCCAGTGCTGCTGACCGAGGCCCCCCTGAACCCCAAGGCCAACAGAGAGAAGATGACTCAGGTGAGGCTCGGCCGACGCCCGTGCTCCTCCCGTCCTTTCCCCAGTCATTTTCTGCCCGGCTTGATTTCTGACATTA
+
A?AABFFFF4FFGGGGGGGGGGGHHHHHHHHHHHHHHFHHHGHHHGFGHHGHGGGGGHHGHGHHFHHHHHHGHGHHHGGHHHHHHHHHEGEGGHGGGGGEFGFGGEFDFGGGGHHGGGEFGGHHHHHGHHGCDGFFGGGGGGFHGHGGGGHGHGEEGGGGGFGEGGFGGGGFFFFGFGGGGGGGFF9DB;;DFFFF@DDFEFFFFFFAFFFFFBFFFFFFFFFFFFFFFBFFFF@;D@.BFFFFFFBFFF9
@M05620:45:000000000-G6HP7:1:1101:20998:6320 1:N:0:125
ATCTCTATCTCCTAAAAAGGAAGAAAGGGGAGGGAAGATCGGAAGAGCACACGTCTGAACTCCAGTCACTCTCGCGCATCTCGTATGCCGTCTTCTGCTTGAAAAAAAAAAAATGACACATAAACATCCCATCTCGGACTAATCTGACAATCCATCAGGAATCACTGGAATAATGAACACCACTAACTCTCTCTTTCCACCAAAACATCACTCCGACAACCAACTTCCCAAAGCTCCTTGCATGACCCTCT
+
AAAAAFFFFFFFGGGGGGEFFGH00BFHGGGGGGGHGHHHHGGGGHHHHHHHGHHHGHGHHHHHHHHHHHHHHGGGGGGGHHHFGHHHHGFGHGHHHGHHGFHHHHCCGCC//0111110111=11110.1101=0..--/0000000000//000000//000/00///000000000/.;.//;/0900000000090...----///://-----------//;/-//-/-/////////////9/--
@M05620:45:000000000-G6HP7:1:1101:7602:6335 1:N:0:125
TACCTGTACTGGGGAAGCATTCCTACCCTACAGATCGGAAGAGCACACGTCTGAACTCTAGTCACTCTCGGGCATCTCGTATGCCGTTTTCTGCTTGAAGAACACAAAGAGCGACCACAGCTCTTCGGAGGTTATTTTGCATCGGTGAGCCAGACAGCATGATCCGATGAGTTGTGCGAAACTATTTGATGAAAGGAAGCTCCTTTTTATTCCTTTTACCTTTTAGCAATCGCCATTCCTACCCTAAAGAT
+
AAAAAFFFFFFFGGGEGGGGG333AA0BA0011111BE0AA0B01AFGGA/0/DD1DF11AAAF12F1F//AFE0FF1B//B02B/F/0/BBF1B@GF11BF000?/B0>0B>><E//FHHCGHHBGCCGGC01@G2G21>F?///?A0?FG<<FFF.<GFFHHH0EF.D<=<0=.=<<-;CGCCGCG0:;00C;.//;;0;CFFGFF?;C00000990;CFBF0/;9BBB9EB-9FFB///;-9B-////
@M05620:45:000000000-G6HP7:1:1101:21969:6402 1:N:0:125
ATCTCTATCTCCTAAAAACCTGTTTAGATTTGGAGATAGACCTTCAGGTTTTTCATCATTTTCTGCATGAATTATACATTGACCACGTTCCAGCGTGGTCAGTTTGCAGCATTCTGTTATTTTGTTTGACAGAGTGTCTTGTTGAGAACATATGTAGGACATGATTTTTTCCTGCAACAGGGAAAATAAAGTATAAGTTTTAAAGATTTATTCTTTAATAAAGGATCTCAAAGCCAGCTTTAGAAAAAGGA
+
AB?ABFDFFFFFGDGFDGGGGGHHHHH4GHGHBFGHGDGGHHHHHGHBHGHGGHFHHHHHHHHHHHHFHFFHHHHFHFGHHBGHFGAHHHGFHFGGFGHHHHHHHHHHFHHHFHHGHHHHHHHHHHHHEHHHCGHFHHHHHHHHEFHDGFHGHHHHHH3FHHFHHHHHHGHHHHFFFHFGGAFFH0??F<GFFH11=GHHHGHDDGFHHHHHHHHHHDGDDDGEHHHHHHFFFHH/:CGHHGBC0CGFGD:
@M05620:45:000000000-G6HP7:1:1101:21949:6409 1:N:0:125
ATCTCTATCTCCTAAAAACCTGTTTAGATTTGGAGATAGACCTTCAGGTTTTTCATCATTTTCTGCATGAATTATACATTGACCACGTTCCAGCGTGGTCAGTTTGCAGCATTCTGTTATTTTGTTTGACAGAGTGTCTTGTTGAGAACATATGTAGGACATGATTTTTTCCTGCAACAGGGAAAATAAAGTATAAGTTTTAAAGATTTATTCTTTAATAAAGGATCTCAAAGCCAGCTTTAGAAAAAGGA
+
DDCDDFFFFFFFGGGGGGGGGGHHHHHHHHHHHHHHHHHHHHHHHHHHHHHGGHHHHIIHHHIHHHHHHHHHHHHHHHHHHHHHHHGHHHHHHHGGGGHHHHHHHHHHHHHHHHHHHHHHHHHHHHHHHHHHHHHHHHHHHHHHHHHHHHHHHHHHHHHHHHHHHHHHHGHHHHHHHHHHHGGHHHHHHHHHHHHHHHHHHHHHHHHHHHHHHHHHHHHHHHHHHHGHHGHHHHHHHGHHHHHGHHHHGGH
@M05620:45:000000000-G6HP7:1:1101:21968:6425 1:N:0:125
ATCTCTATCTCCTAAAAACCTGTTTAGATTTGGAGATAGACCTTCAGGTTTTTCATCATTTTCTGCATGAATTATACATTGACCACGTTCCAGCGTGGTCAGTTTGCAGCATTCTGTTATTTTGTTTGACAGAGTGTCTTGTTGAGAACATATGTAGGACATGATTTTTTCCTGCAACAGGGAAAATAAAGTATAAGTTTTAAAGATTTATTCTTTAATAAAGGATCTCAAAGCCAGCTTTAGAAAAAGGA
+
BAABBFFFFFFFGGGGGGGGGGGHHHHHHHHHHHHHHHHHHHHHHHHHHHHGGHHHHHHHHHHHHHHHHHHHHHHHHHHHHHHHHHGHHHHHHHGGGGHHHHHHHHHHHHHHHHHHHHHHHHHHGHHHHHGHHHHHHHHHHHHHHHHHHHHHHHHHHHHHHHHHHHHHHGHHHHHHHHHHHGGHHHHHHHHHHHHGGFGHHHGHHHHHHHHHHHHHHHHHHHGHHHHHHGHHHHHHHGHHHHHHHHHHGGG
@M05620:45:000000000-G6HP7:1:1101:18887:6450 1:N:0:125
CATCCTGACCCTGAAGTACCCCGGCTTGATTTCTGACATTAGATCGGAAGAGCACACGTCTGAACTCCAGTCACTCTCGCGCATCTCGTATGCCGTCTTCTGCTTGAAAAAAAAAAAACAACATCTCTTGCTCTTTCTTTTTTTCCTCAACTATACCCCTTACCACAGCATTTTTTCACTCATTCCTTCTTCTTCCTTCATTCTTTTGTATCCCCCTTACTTCTTCTCCCCTCCTCTCACCTCTCCTGCCC
+
CCCCDFFFFFFFGGGGGGGGGGGGGGGFHHHHHHHGHHHHHHHHHHGGGGHHHHHHHGHHHGHHHHHHHHHHHGHHHHGGGGGGGHHHGGHHHHGEFHGHHHHFGHHHFGGEB@C/></?///011111111=1<1=<111<--/00:;:C0000000.:;00/::.../:;0:CD:00B0/0000:00:000;;:;0;0:;000;00/000;09.-.00;0B000B00/:/.:::0;00.B.::/000;9
@M05620:45:000000000-G6HP7:1:1101:22957:6470 1:N:0:125
CATCCTGACCCTGAAGTACCCCATTGAGCATGGCATCGTCACCAACTGGGACGACATGGAGAAGATCTGGCACCACACCTTCTACAACGAGCTGCGCGTGGCCCCGGAGGAGCACCCAGTGCTGCTGACCGAGGCCCCCCTGAACCCCAAGGCCAACAGAGAGAAGATGACTCAGGTGAGGCTCGGCCGACGCCCGTGCTCCTCCCGTCCTTTCCCCAGTCATTTTCTGCCCGGCTTGATTTCTGACATTA
+
DCDDDFFFFFFFGGGGGGGGGGGHHHHHHHHHHHHHHGHHHGHHHGHHHHHHGGGGGHHHHHHHHHHHHHHHHGHHHGGHHHHHHHHHGGGGGHHGGGGGGGHHGGGGGGGGHHHHGGHHHHHHHHHHHHGGGGGGGGGGGGHHHHGGGGHGHHGGGGGGGGGGGGGGGGGGGGGGHGGGGGGGFFFFFFFFFFFFFFFFFFFFFFFFFFFFFFFFFFFFFFFFFFFFFFFFFFFFFFFFFFFFFFFFFF0
@M05620:45:000000000-G6HP7:1:1101:22939:6478 1:N:0:125
CATCCTGACCCTGAAGTACCCCATTGAGCATGGCATCGTCACCAACTGGGACGACATGGAGAAGATCTGGCACCACACCTTCTACAACGAGCTGCGCGTGGCCCCGGAGGAGCACCCAGTGCTGCTGACCGAGGCCCCCCTGAACCCCAAGGCCAACAGAGAGAAGATGACTCAGGTGAGGCTCGGCCGACGCCCGTGCTCCTCCCGTCCTTTCCCCAGTCATTTTCTGCCCGGCTTGATTTCTGACATTA
+
AAABBFFFFFFFGGGBGFGGGGGHHHHGHHHHHHHHHGHHHGHHHGHHHHGHGGGGGHHHHHHHHHHHHHHHHGHHHGGHHHHHHHHHGGGGGGHGGGGGGGHHGGGGGGGGHGHHGGHHEHGHHHHHHHGGGGGGGGGGGGHHHHGGGGHGHHGGGGGGGGGGGGGGGGGGGGGGGGGGGGGGFFFFFFFFFFFFFDFFFFFFFFFFFFFFFFFFFFDFFFFFFFFFFFFFFFFFFFFFFFFFFFFFFF/
@M05620:45:000000000-G6HP7:1:1101:22969:6484 1:N:0:125
CATCCTGACCCTGAAGTACCCCATTGAGCATGGCATCGTCACCAACTGGGACGACATGGAGAAGATCTGGCACCACACCTTCTACAACGAGCTGCGCGTGGCCCCGGAGGAGCACCCAGTGCTGCTGACCGAGGCCCCCCTGAACCCCAAGGCCAACAGAGAGAAGATGACTCAGGTGAGGCTCGGCCGACGCCCGTGCTCCTCCCGTCCTTTCCCCAGTCATTTTCTGCCCGGCTTGATTTCTGACATTT
+
B?AAABFFFFFFGGFFGGGGGGGHHHHHHHHHHHCHHGHHHGHGEFHHHHHHGGGGGHHHHHHHHHHHHHHHHGHHHGGHHHHFHHGHGGGGGHHGGGGGCFHHGGGGGGGGHHHHGGHGHHHHHHHGHHGGGGGGGGGGGGEBHHGGEDHGHHGGGGGGGGGGGGFFGFGGGGGFFFGGGGGGFFFFFFFFFFFF9DDFFFFFFFFEDDDFFFFFFFFFFFFFFFFFFEFFDFFFFF.BFBFFFBFFFF/
@M05620:45:000000000-G6HP7:1:1101:23072:6590 1:N:0:125
ATCTCTATCTCCTAAAAACCTGTTTAGATTTGGAGATAGACCTTCAGGTTTTTCATCATTTTCTGCATGAATTATACATTGACCACGTTCCAGCGTGGTCAGTTTGCAGCATTCTGTTATTTTGTTTGACAGAGTGTCTTGTTGAGAACATATGTAGGACATGATTTTTTCCTGCAACAGGGAAAATAAAGTATAAGTTTTAAAGATTTATTCTTTAATAAAGGATCTCAAAGCCAGCTTTAGAAAAAGGA
+
DDDDDFFFFFFFGGGGGGGGGGHHHHHHHHHHHHHHHHHHHHHHHHHHHHHGGHHHHIIHHIHHIHHHHHHHHHHHHHHHHHHHHHGHHHHHHHGGGGHHHHHHHHHHHHHHHHHHHHHHHHHHHHHHHHHHHHHHHHHHHHHHHHHHHHHHHHHHHHHHHHHHHHHHHGHHHHHHHHHHHGGHHHHHHHHHHHHHHHHHHHHGHHHHHHHHHHHHHHHHHHHHHHHHHHHHHHHHHGHHHHHHHHHHGGH
@M05620:45:000000000-G6HP7:1:1101:23155:6621 1:N:0:125
CATCCTGACCCTGAAGTACCCCATTGAGCATGGCATCGTCACCAACTGGGACGACATGGAGAAGATCTGGCACCACACCTTCTACAACGAGCTGCGCGTGGCCCCGGAGGAGCACCCAGTGCTGCTGACCGAGGCCCCCCTGAACCCCAAGGCCAACAGAGAGAAGATGACTCAGGTGAGGCTCGGCCGACGCCCGTGCTCCTCCCGTCCTTTCCCCAGTCATTTTCTGCCCGGCTTGATTTCTGACATTT
+
CCCCCFFFFFFFGGGGGGGGGGGHHHHHHHHHHHHHHGHHHGHHHGHHHHHHGGGGGHHHHHHHHHHHHHHHHGHHHGGHHHHHHHHHGGGGGHHGGGGGGGHHGGGGGGGGHHHHGGHHHHHHHHHHHHGGGGGGGGGGGGHHHHGGGGHGHGGGGGGGGGGGGGGGGGGGGGGGGGGGGGGGFFFFFFFFFFFFFFFFFFFFFFFFFFFFFFFFFFFFFFFFFFFFFFFFFFFFFF9FFFFFFBFFFF0
@M05620:45:000000000-G6HP7:1:1101:12817:6625 1:N:0:125
AAACCAGAAGACATGAGGTCAGCTAGATCGGAAGAGCACACGTCTGAACTCAAGTCACTCTCGCGCATCTCGTATGCCGTCTTCTGCTTGAAAAAAAAAAATATCATATGCCTTCTTCTGCTTGGAAAAAAACATATCATAATACACCAATCTTACGGCCCGTGTTTGGTCCTGCCACCATTGCCATCACTTCTCCTGTTTACCTCTGTATTCTTTACTGCTAGGTCTACCCTCACTCTGTCGCCCGCTGC
+
BABBA?AFFF4B4FBBFCBFBGFHHFFFEHGGGGAFHGHGFEGHHED5FGFHHFBEFGHFGFEFGEGA0DGGFEGGBGG1>B?D4@FGHFC33FF//>//>0B333B333BF22@@F222@2@</221?C/<.<111<1111111110..//0<00..-----.;.//..090:/./9..0000:00/000000000/0000000/:/;B///9/;/9//9///.99///9./...//////...;--9-9
@M05620:45:000000000-G6HP7:1:1101:10389:6626 1:N:0:125
ATCTCTATCTCCTAAAAACCTGTTTAGATTTGGAGATAGACCTTCAGGTTTTTCATCATTTTCTGCATGAATTATACATTGACCACGTTCCAGCGTGGTCAGTTTGCAGCATTCTGTTATTTTGTTTGACAGAGTGTCTTGTTGAGAACATATGTAGGACATGATTTTTTCCTGCAACAGGGAAAATAAAGTATAAGTTTTAAAGATTTATTCTTTAATAAAGGATCTCAAAGCCAGCTTTAGAGAAAGGA
+
CCCBCFFFFFFFGGGGGGGGGGHHHHHHHHHHHGHHHHHHHHHHHHHHHHHGGHHHHHHHHHHHHHHHHHHHHHHHHHHHHGHHHHGHHHHHHHGFGGHHHHHHHHHHHHHHHHHHHHHHHHHHHHHHGGGHHHHHHHHHHHHHHHHHHHHHHHHHHHHHHHHHHHHHHGHHHHHHHHHHHGGHHHGHGHHHHHHHHHHHHHGHHGHHHHHHHHHHHHHHHHHHHHHHHHHHHHFFHGHHHHGF:GHFHFC
@M05620:45:000000000-G6HP7:1:1101:11238:6658 1:N:0:125
CATCCTGACCCTGAAGTACCCCATTGAGCATGGCATCGTCACCAACTGGGACGACATGGAGAAGATCTGGCACCACACCTTCTACAACGAGCTGCGCGTGGCCCCGGAGGAGCACCCAGTGCTGCTGACCGAGGCCCCCCTGAACCCCAAGGCCAACAGAGAGAAGATGACTCAGGTGAGGCTCGGCCGACGCCCGTGCTCCTCCCGTCCTTTCCCCAGTCATTTTCTGCCCGGCTTGATTTCTGACATTA
+
CCCCCFFFFFFFFGGGGGGGGGGHHHHHHHFHFHHHHGHHFGHHGGHHGGHHGGGGGHHHHHHGHGHGHHHHHGHHHGGHHHHHHHHGGGGGGHHGGGGGGGHHGGGGGGGGHHHHGGHHHHHHHHHHHHGGGGGGGGGGGGHHHHGGFGHGHHGGGGFGGGGGGGGGGGGGFFGGGGGGFGGEDFFF;AFFFFFFDAA.9FFFFFFFFFFBBBFFFFFFFFFFFBB:BFFFD==>D;.;BBFFB;:FFF/
@M05620:45:000000000-G6HP7:1:1101:17014:6665 1:N:0:125
TACCTGTACTGGGGAAGCATTTGAATATCCCCCCATGGTGATGGGGACGGAGAACTGCTCCATAAACACAGGCAACGTGCCTAACTTTCCCGGGAAGATGAAGTCAAAGAGCGACCACAGCTCTTCGGAGGTTATTTTGCATCGGTGAGCCAGACAGAATGATCCGATGAGGGGTGCGAAACTATTTGAGGAAAGGAAGCACCTTTTTATTAAATTTACCTTTTAGCAATCGCCATTCCTACCCTAAAGAT
+
CCCCDFFFFFFFGGGGGGGGGGHHHHHHHHHGGGGHHHHHHHHHHGGGGGGGGHHHHHHHHHHHHHHHHHHHGHHHGHHHHHHHHHHHHHHGGGGGGHHHHHHHHHHHHHHHGGGGGHHHHHHHHHHGGGGEHHHHHHHHGHHGGGGGHGHHHHGHHHHHHHHHHHGGGHHHGGCEGGGGGGGGGGHHGGGFGGGGGGGGGGFFFFFFFFHFFFFFFFFFFFFFFFFFFFFFFFFFFFFFHFFFFFFFFFF
@M05620:45:000000000-G6HP7:1:1101:5143:6736 1:N:0:125
CATCCTGACCCTGAAGTACCCCATTGAGCATGGCATCGTCACCAACTGGGACGACATGGAGAAGATCTGGCACCACACCTTCTACAACGAGCTGCGCGTGGCCCCGGAGGAGCACCCAGTGCTGCTGACCGAGGCCCCCCTGAACCCCAAGGCCAACAGAGAGAAGATGACTCAGGTGAGGCTCGGCCGACGCCCGTGCTCCTCCCGTCCTTTCCCCAGTCATTTTCTGCCCGGCTTGATTTCTGACAAGA
+
CCCCCFFFFFFFGGGGGGGGGGGHHHHHHHHHHHHHHGHHHGHHHGHHHHHHGGGGGHHHHHHHHHHHHHHHHGHHHGGHHHHHHHHHGGGGGHHGGGGGGGHHGGGGGGGGHHHHGGHHHHHHHHHHHHGGGGGGGGGGGGHHHHGGGGHGHHGGGGGGGGGGGGGGGGGGGGGGGGGGGGGGFFFFFFFFFFFFDFFFFFFFFFFFFFFFFFFFFFFFFFFFFFFFFFFFFFFFFFFFFFFFFFFFFFB
@M05620:45:000000000-G6HP7:1:1101:26448:6820 1:N:0:125
ATCTCTATCTCCTAAAAACCTGTTTAGATTTGGAGATAGACCTTCAGGTTTTTCATCATTTTCTGCATGAATTATACATTGACCACGTTCCAGCGTGGTCAGTTTGCAGCATTCTGTTATTTTGTTTGACAGAGTGTCTTGTTGAGAACATATGTAGGACATGATTTTTTCCTGCAACAGGGAAAATAAAGTATAAGTTTTAAAGATTTATTCTTTAATAAAGGATCTCAAAGCCAGCTTTAGAAAAAGGA
+
CCCCCFFFFFFFGGGGGGGGGGHHHHHHHHHHHHHHHHHHHHHHHHHHHHHGGHHHHHHHIIIIIHHHHHHHHHHHHHHHHHHHHHGHHHHHHHGGGGHHHHHHHHHHHHHHHHHHHHHHHHHHHHHHHHHHHHHHHHHHHHHHHHHHHHHHHHHHHHHHHHHHHHHHHGHHHHHHHHHHHGGHHHHHHHHHHHHHHHHHHHHHHHHHHHHHHHHHHHHHHHHHHHHHHGHHHHHHHGHHHHHHHHHHGGH
@M05620:45:000000000-G6HP7:1:1101:14177:6826 1:N:0:125
ATCTCTATCTCCTAAAAACCTGTTTAGATTTGGAGATAGACCTTCAGGTTTTTCATCATTTTCTGCATGAATTATACATTGACCACGTTCCAGCGTGGTCAGTTTGCAGCATTCTGTTATTTTGTTTGACAGAGTGTCTTGTTGAGAACATATGTAGGACATGATTTTTTCCTGCAACAGGGAAAATAAAGTATAAGTTTTAAAGATTTATTCTTTAATAAAGGATCTCAAAGCCAGCTTTAGAAAAAGGA
+
BBABBFFFFFFFGGGGFGGGGGHHHFHFGHHHHFHHHHHHHHHHHHHHHHHGGHDGHHHHHHHHHHHHHGFHHHHFHHHHFHHHHHGHHHHGHHGGGGHHHHHHHHHHHHGHHHHHHHHHHHHHHHHHFHHHHHHHHHHHHHHH?GFBHGHHHHHHHHHHHHFGHHHHHGHHHHHFDGHFGGGHHHGHDGGHGHGHHHHHHGGBGGGHHHHHHHHHHHHFGH0GFGHHHHHHHHHHHGHHHHHFFHGHDGH
@M05620:45:000000000-G6HP7:1:1101:26462:6831 1:N:0:125
ATCTCTATCTCCTAAAAACCTGTTTAGATTTGGAGATAGACCTTCAGGTTTTTCATCATTTTCTGCATGAATTATACATTGACCACGTTCCAGCGTGGTCAGTTTGCAGCATTCTGTTATTTTGTTTGACAGAGTGTCTTGTTGAGAACATATGTAGGACATGATTTTTTCCTGCAACAGGGAAAATAAAGTATAAGTTTTAAAGATTTATTCTTTAATAAAGGATCTCAAAGCCAGCTTTAGAAAAAGGA
+
BBBBBFFFFFFFGGBGGFGGGGHHHHHFHHHHHCGFHBHFHHHHHHHHHHHGGHHHHHHHHHHHHHHHHHHHHHHHHHHHHHGHHHGHHHHHHHGGGGHHHHHHHHHHHHHHHHHHHHHHHHHHHHHHHHGHHGHHHHHHHHHHFHHHHHHHHHHHHHHHHHHHHHHHHGHHHHHHFHHHHGFHHHGFHHHHHHHGHGHHHGHDHGHHHHHHHHHHHHHDHHHHHHHHHHHHHHHHHGHHHHHHHHHHGDH
@M05620:45:000000000-G6HP7:1:1101:14192:6835 1:N:0:125
ATCTCTATCTCCTAAAAACCTGTTTAGATTTGGAGATAGACCTTCAGGTTTTTCATCATTTTCTGCATGAATTATACATTGACCACGTTCCAGCGTGGTCAGTTTGCAGCATTCTGTTATTTTGTTTGACAGAGTGTCTTGTTGAGAACATATGTAGGACATGATTTTTTCCTGCAACAGGGAAAATAAAGTATAAGTTTTAAAGATTTATTCTTTAATAAAGGATCTCAAAGCCAGCTTTAGAAAAAGGA
+
DDCCDFFFFFFFGGGGGGGGGGHHHHHHHHHHHHHHHHHHHHHHHHHHHHHGGHHHHHIHHHIIIHHHHHHHHHHHHHHHHHHHHHGHHHHHHHGGGGHHHHHHHHHHHHHHHHHHHHHHHHHHHHHHHHHHHHHHHHHHHHHHHHHHHHHHHHHHHHHHHHHHHHHHHGHHHHHHHHHHHGGHHHHHHHHHHHHHHGHHHHHHHHHHHHHHHHHHHHHHHHHHHHHHHHHHHHHHHGHHHHHHHHHHGGH
@M05620:45:000000000-G6HP7:1:1101:11991:6873 1:N:0:125
CATCCTGACCCTGAAGTACCCCATTGAGCATGGCATCGTCACCAACTGGGACGACATGGAGAAGATCTGGCACCACACCTTCTACAACGAGCTGCGCGTGGCCCCGGAGGAGCACCCAGTGCTGCTGACCGAGGCCCCCCTGAACCCCAAGGCCAACAGAGAGAAGATGACTCAGGTGAGGCTCGGCCGACGCCCGTGCTCCTCCCGTCCTTTCCCCAGTCATTTTCTGCCCGGCTTGATTTCTGACATTA
+
CCCCCFFFFFFFGGGGGGGGGGGHHHHHHHHHHHHHHGHHHGHHHGHHHHHHGGGGGHHHHHHHHHHHHHHHHGHHHGGHHHHHHHHHGGGGGHHGGGGGGGHHGGGGGGGGHHHHGGHHHHHHHHHHHHGGGGGGGGGGGGHHHHGGGGHGHHGGGGGGGGGGGGGGGGGGGGGGGGGGGGGGFFFFFFFFFFFFCFFFFFFFFFFFFFFFFFFFFFFFFFFFFFFFFFFFFFFFFFAFFFFFFEFFFF0
@M05620:45:000000000-G6HP7:1:1101:10755:6882 1:N:0:125
ATCTCTATCTCCTAAAAACCTGTTTAGATTTGGAGATAGACCTTCAGGTTTTTCATCATTTTCTGCATGAATTATACATTGACCACGTTCCAGCGTGGTCAGTTTGCAGCATTCTGTTATTTTGTTTGACAGAGTGTCTTGTTGAGAACATATGTAGGACATGATTTTTTCCTGCAACAGGGAAAATAAAGTATAAGTTTTAAAGATTTATTCTTTAATAAAGGATCTCAAAGCCAGCTTTAGAAAAAGGA
+
AAAAAFFFFFFFGGGGFGGGFGFGHGGHFHHHHBGBBGHFHHFHHFHHHHHGGHDFHHHHHGHHHGHHHGEHGGFFH5FHGDGGCGGFHHHHHHGFGGHHHHGGHHHHHHHHHHGGFGHHHHHHFHHHGHFHHHEGGHHFHHHHFEGGHHHHHHHHHHHGHHHHHHHHHGHHHGHGFHHHHEEHHHFHGHHHHFHHGGGHHHFGHGHHHHHHHHHHHHHHGGHHHHHHHHHHHGHFHGHHHHFBGCHF:DC
@M05620:45:000000000-G6HP7:1:1101:10738:6888 1:N:0:125
ATCTCTATCTCCTAAAAACCTGTTTAGATTTGGAGATAGACCTTCAGGTTTTTCATCATTTTCTGCATGAATTATACATTGACCACGTTCCAGCGTGGTCAGTTTGCAGCATTCTGTTATTTTGTTTGACAGAGTGTCTTGTTGAGAACATATGTAGGACATGATTTTTTCCTGCAACAGGGAAAATAAAGTATAAGTTTTAAAGATTTATTCTTTAATAAAGGATCTCAAAGCCAGCTTTAGAAAAAGGA
+
BCABCFFFFFFFGGGGGGGGGGHHHGHHHHHHHHHHHHHFGHHHHGHHHHHGGHHHHGHHHHHHHHHHHHHHHHHHHGHHHHHHHHGHHHHHHHGGGGHHHHHHHHGHHHHHHHHHHHHHHHHHHHHHGHHHHHHHHHHHHHHHFGGFHFHHHHHHHHFHFHHFHHHHHGHHHHHHEHHHHGGHECGHFGGHHHHHGGHHHHHFHGHHHHHHHHHHFHH0GFHHHHHHHHHHHHHHHGGHHHHHHHHHGGG
@M05620:45:000000000-G6HP7:1:1101:12009:6890 1:N:0:125
CATCCTGACCCTGAAGTACCCCATTGAGCATGGCATCGTCACCAACTGGGACGACATGGAGAAGATCTGGCACCACACCTTCTACAACGAGCTGCGCGTGGCCCCGGAGGAGCACCCAGTGCTGCTGACCGAGGCCCCCCTGAACCCCAAGGCCAACAGAGAGAAGATGACTCAGGTGAGGCTCGGCCGACGCCCGTGCTCCTCCCGTCCTTTCCCCAGTCATTTTCTGCCCGGCTTGATTTCTGCCATTT
+
AAAAAFBBBB>FGFGGGGGDCAEGGGDHHHGDHFHGFFHFHCHHHEFFGHFFAEECGHHHFFCBGFGFFFHHHGGHHGGFHHHFHHEH@FCGGHHGCEGGCEHFEE?CCGGGHHHHGGCF<GHHHHHFHEC@-A-FEGGGGEFHGEGGF.GFGHEGGGGGEBBEFF/;FBFGGGGBF/B...99@-9B@@@;@@?>-;A9FFFFFEB-A:-:B99FFF-BF/F/BBFF/BBE-9-;-;9;:/BFB/9/BF/
@M05620:45:000000000-G6HP7:1:1101:10762:6904 1:N:0:125
ATCTCTATCTCCTAAAAACCTGTTTAGATTTGGAGATAGACCTTCAGGTTTTTCATCATTTTCTGCATGAATTATACATTGACCACGTTCCAGCGTGGTCAGTTTGCAGCATTCTGTTATTTTGTTTGACAGAGTGTCTTGTTGAGAACATATGTAGGACATGATTTTTTCCTGCAACAGGGAAAATAAAGTATAAGTTTTAAAGATTTATTCTTTAATAAAGGATCTCAAAGCCAGCTTTAGAAAAAGGA
+
BBBBBFFFFFFFGGGGGGGGGGHHHHHHHHHHHGHHHHHHHHHHHHHHHHHGGHHHHHHHHHHHHHHHHGHHHGHHHHHHHHHHHHGHHHHHHHGGGGHHHHHHHHHGHHGHHHHHHHHHHHHHHHHHHHHHHHHHHHHHHHHHHHHHHHHHHHFHHHHHHHHHHHHHHGHHHHGHHHHHHGGHHHHHHGHGHHHHHHHHHHHHGHHHHHHHHHHHHHHHHHHHGHHHHGHHHHHHHGHHHGHHHGGF?EH
@M05620:45:000000000-G6HP7:1:1101:20428:6908 1:N:0:125
TACCTGTACTGGGGAAGAGCACACGTCTGAACTCCAGTCACTCTCGCGCATCTCGTATGCCGTCTTCTGCTTGAAAAAAAAAAAAACATATTCACTCAACTTCTTTGTCCACCCCATAAGAAAGAAAAAAAAAGAAGAGTATAGCTGCATGAGGAACGAAAGTAGGAAGGGGTTATAAAGAATAGGTGCAGGGGTCGACGCAGCACGACAGAGCAAGTGTATGTTGAGAATAAGTAATAAGAGTACACGGT
+
CCCCDFFFFFFFGGGGGGGGGGHHEBFGFHGHHHHFHHHFHHHHHGGGGGEEGHHGGHHHHGFGHGHHHHHHHHGGHGGGGG?/<///B2222222B22222222222222=0///011111?110100@---.../0.:00000000/000</0/......:00000...-9-.0000:0.0000<000:.--..--------..-.---///0//00:0000<00<.000:000000000000000.-9
@M05620:45:000000000-G6HP7:1:1101:14019:6958 1:N:0:125
ATCTCTATCTCCTAAAAACCTGTTTAGATTTGGAGATAGACCTTCAGGTTTTTCATCATTTTCTGCATGAATTATACATTGACCACGTTCCAGCGTGGTCAGTTTGCAGCATTCTGTTATTTTGTTTGACAGAGTGTCTTGTTGAGAACATATGTAGGACATGATTTTTTCCTGCAACAGGGAAAATAAAGTATAAGTTTTAAAGATTTATTCTTTAATAAAGGATCTCAAAGCCAGCTTTAGAAAAAGGA
+
CCCCCFFFFFFFGGGGGGGGGGHHHHHHHHHHHHHHHHHHHHHHHHHHHHHGGHHHHHHHHHHIHHHHHHHHHHHHHHHHHHHHHHGHHHHHHHGGGGHHHHHHHHHHHHHHHHHHHHHHHHHHHHHHHHHHHHHHHHHHHHHHHHHHHHHHHHHHHHHHHHHHHHHHHGHHHHHHHHHHHGGHHHHHHHHHHHHHHHHHHHHHHHHHHHHHHHHHHHHHHHHHHHHHHHHHHHHHHGHHHHHHHHHHGGH
@M05620:45:000000000-G6HP7:1:1101:11777:6974 1:N:0:125
ATCTCTATCTCCTAAAAACCTTTTTAGATTTGGAGATAGACCTTCAGGTTTTTCATCATTTTCTGCATGAATTATACATTGACCACGTTCCAGCGTGGTCAGTTTGCAGCATTCTGTTATTTTGTTTGACAGAGTGTCTTGTTGAGAACATATGTAGGACATGATTTTTTCCTGCAACAGGGAAAATAAAGTATAAGTTTTAAAGATTTATTCTTTAATAAAGGATCTCAAAGCCAGCTTTAGAAAAAGGA
+
CCCCCFFFFFFFGGGGGGGGGGHHHHHHHHHHHHHHHHHHHHHHHHHHHHHGGHHHHIHHHHHHHHHHHHHHHHHHHHHHHHHHHHGHHHHHHHGGGGHHHHHHHHHHHHHHHHHHHHHHHHHHHHHHHHHHHHHHHHHHHHHHHHGHHHHHHHHHHHHHHHHHHHHHHGHHHHHHHHHHHGGHHGGHHHHHHHHHHHHHHHHHHHHHHHHHHHHHHHHHHHHHHHHHHHGHHHHHHGHHHGGHHHHHGGG
@M05620:45:000000000-G6HP7:1:1101:11793:6990 1:N:0:125
ATCTCTATCTCCTAAAAACCTTTTTAGATTTGGAGATAGACCTTCAGGTTTTTCATCATTTTCTGCATGAATTATACATTGACCACGTTCCAGCGTGGTCAGTTTGCAGCATTCTGTTATTTTGTTTGACAGAGTGTCTTGTTGAGAACATATGTAGGACATGATTTTTTCCTGCAACAGGGAAAATAAAGTATAAGTTTTAAAGATTTATTCTTTAATAAAGGATCTCAAAGCCAGCTTTAGAAAAAGGA
+
BAABBFFFFFFFGGGGGGGGGGHHHHHHHHHHHHHHHHHHHHHHHHHHGHHGGHHHHHHHHHHHHHHHHGHHHHHHHHHHHHHHGHGHHHHHHHGGGGGHFHGHHHHHHHHHHHHHHHHHHHHHHHHHFHHHHHGHHHHHHHHHHHHFHHHHHHHHHHGHHHHHHHHHHGHHHHGHHHGHHFGHHHGHFHGGHGGHH1FGHHFDGHHHHHHHHHHHHHHHFHHHHHGGHGHHHHHHHGGHHGHFFFGGGGF
@M05620:45:000000000-G6HP7:1:1101:13040:6991 1:N:0:125
TACCTGTACTGGGGAAGCAATCGCCATTCCTACCCTAAAGATCGGAAGAGCACACGTCTGAACTCCAGTCACTCTCGCGCATCTCGTATGCCGTCTTCTGCTTGAAAAAAAAAAAAAATAAAAAATATAAATCAAAAGAATATTGTACGTGGACAGTTAAATACAAAAAAACATGAGCCAACCGTGATTCACCACCCAATGTCGACCCACTGCGTAGCTCGCAAGTATAGGCTAATATACACTATGCCTAT
+
AAABCFFFFFFFGGGGGGGGGGGGGGGHHHHFGGHHGHHHHHHHGGGGGHH3BBFEGHHGGGHHHHHHHHHHHHHHGGGG@?>FGHFFHHHHGEGHGHHHHHHGGHHHFGGGGB>/</0111>1-01111=000000/..00000000.//;.00.0000:00000:;.--:.00000/9/..-...:000000..:../000..9--...00...-.00.--9-000009000000000000/0000000
@M05620:45:000000000-G6HP7:1:1101:11775:6999 1:N:0:125
ATCTCTATCTCCTAAAAACCTTTTTAGATTTGGAGATAGACCTTCAGGTTTTTCATCATTTTCTGCATGAATTATACATTGACCACGTTCCAGCGTGGTCAGTTTGCAGCATTCTGTTATTTTGTTTGACAGAGTGTCTTGTTGAGAACATATGTAGGACATGATTTTTTCCTGCAACAGGGAAAATAAAGTATAAGTTTTAAAGATTTATTCTTTAATAAAGGATCTCAAAGCCAGCTTTAGAAAAAGGA
+
BAABBFFFFFFFGGGGGGGGGGHHHHHHHHHHHFHHGHHHHHHHHHHHHHHGGHHHHHHHHHHHHHHHHHHHHHHHHHHHHHHHHHGHHHHHHHGGGGHHHHHHHHHHHHHHGHHHHHHHHHHHHGHHHHHHHHHHHHHHHHHHHHGHHHHHHHHHHHHHHHHHHHHHHGHHHHHHHHHHHGGGHHHHHHHHHHHHHGHHHHHHHHHHHHHHHHHHHHHHHHGHHHGHHHHHHHHHHGHHHGHHHGHHGGF
@M05620:45:000000000-G6HP7:1:1101:16424:7002 1:N:0:125
CATCCTGACCCTGAAGTACCCCATTGAGCATGGCATCGTCACCAACTGGGACGACATGGAGAAGATCTGGCACCACACCTTCTACAACGAGCTGCGCATGGCCCCGGAGGAGCACCCAGTGCTGCTGACCGAGGCCCCCCTGAACCCCAAGGCCAACAGAGAGAAGATGACTCAGGTGAGGCTCGGCCGACGCCCGTGCTCCTCCCGTCCTTTCCCCAGTCATTTTCTGCCCGGCTTGATTTCTGACATTT
+
AAAAAFBDFFFBEGGGGGGGGGFHHFHDCGHFHHHHHGHHHGHHHDHHFHFHGGGGGHHFHHHHHFHFHHHHHGCHHGGHHHFHHHFGEFEGGFFGGGGGGHHHGGGGCGGGHHHHGGC@GHHHHHHGHHGGGGGGDGGGGGHHHHGGGGHGHHGHGGHHFFGGGGGGGGGFBBFFGBFFGGGGGGFFBBBBBB?B@DDEFFFFFFAEFFDFFBBFFFFFFFF//BFFBFFF99BB<BE/BFFB9BBFFB/
@M05620:45:000000000-G6HP7:1:1101:7743:7002 1:N:0:125
CATCCTGACCCTGAAGTACCCCATTGAGCATGGCATCGTCACCAACTGGGACGACATGGAGAAGATCTGGCACCACACCTTCTACAACGAGCTGCGCGTGGCCCCGGAGGAGCACCCAGTGCTGCTGACCGAGGCCCCCCTGAACCCCAAGGCCAACAGAGAGAAGATGACTCAGGTGAGGCTCGGCCGACGCCCGTGCTCCTCCCGTCCTTTCCCCAGTCATTTTCTGCCCGGCTTGATTTCTGACATTA
+
DCCCDFFFFFFFGGGGGGGGGGGHHHHHHHHHHHHHHGHHHGHHHGHHHHHHGGGGGHHHHHHHHHHGHHHHHGHHHGGHHHHHHHHHGGGGGHHGGGGGEGHHGGGGGGGGHHHHGGHGHHHHHHHHHHGGGGGGGGGGGGHHHHGGGGHGHHGGGGGGGGGGGGGGGGGGGGGGGGGGGGGGFFFFFFFFFFFFCFFFFFFFFFF9DDFFFFFFFFFFFFFEFFFFFEFFFFCFFFFFFFFFFEFFFF0
@M05620:45:000000000-G6HP7:1:1101:16703:7020 1:N:0:125
CATCCTGACCCTGAAGTACCCCCGGCTTGATTTCTGACATTAGATCGGAAGAGCACACGTCTGAACTCCAGTCACTCTCGCGCATCTCGTATGCCGTCTTCTGCTTGAAAAAAAAAAAAATCCGCTCTATGTCTTTCTTTTTTTCCTCCCCGAGACCCCTGACATCCGCATTTTTTCCCTCCGTCCTTCTTCTTCCTTCCTTCTTTTTTCCCCTCCTTTCTTCTTCTCCCCTCCTCTCTCCTCTCATTCCC
+
CCCCCFFFFFFFGGGGGGGGGGGGGGGGGHHHHHHHHHHHHHHHHHHGGGGHHHHHHHGHHHGHHHHHHHHHHHHHHHHGGGGG?EGGGFFHHHGGGGHGHHGGHHHHBGFG@BDBB>/-0<1..<-.0000==GF00DF00--/:0;/CA----..;.../:090/;.-.9BFFA/9B;BA?AFFF/;/;//;FBBB9/;/99;F/;=B/;;B:ABF/99:B9B/9BBB.;.9B//:B/9BBB//:/://
@M05620:45:000000000-G6HP7:1:1101:15561:7081 1:N:0:125
AAACCCAGAAGACATGAGGTCAGCTAGATCGGAAGAGCACACGTCTGAACTCCAGTCACTCTCGCGCATCTCGTATGCCGTCTTCTGCTTGAAAAAAAAAACCCCGGAGGAGCACCCAGTGCTGCTGACCGCGGCCCCCCTGAACCCCCAGGCCCACAGAGAGAAGATGACTCAGGTGAGGCTCGGCCGACGCCCTTGCTCCTCCCGTCCTTTCCCCAGTCATTTTCTGCCCGGCTTGATTTCTTCCCTTC
+
AAAAA11AAF@@EGCG1CAAF1E1GEFFAGHG00A0BFFGHHCBGCFEFFFHFHCBA1BFDDGEFEG?/>@FE>EECHHCGGHFHBFGHGH0111>E?<//<CCEGC/@CGGHAHHG/GGHFGGGF<1>FC--@A?CGGGG./FGGGG--99EEABFC.FFB--BB/F;/B;FFFFF//-;;AF@-;B9-@@;@?-/99;BFFFFFFEFFFBFFFBFFA9B/BBB9BF9FFFF;>@@--9;FFF//;-;B-
@M05620:45:000000000-G6HP7:1:1101:12037:7128 1:N:0:125
CATCCTGACCCTGAAGTACCCCATTGAGCATGGCATCGTCACCAACTGGGACGACATGGAGAAGATCTGGCACCACACCTTCTACAACGAGCTGCGCGTGGCCCCGGAGGAGCACCCAGTGCTGCTGACCGAGGCCCCCCTGAACCCCAAGGCCAACAGAGAGAAGATGACTCAGGTGAGGCTCGGCCGACGCCCGTGCTCCTCCCGTCCTTTCCCCAGTCATTTTCTGCCCGGCTTGATTTCTGACATTT
+
DCDDCFFFFFFFGGGGGGGGGGGHHHHHHHHHHGHHHGHHHGHHHGHHHHHHGGGGGHHHHHHHHHHHHHHHHGHHHGGHHHHHHHHHGGGGGHHGGGGGGGHHGGGGGGGGHGHHGGGGHHHHHHHHGHGGGGGGGGGGGGHHHHGGGGHGHHGGGGGGGGGGGGGFGGGGGGGGGGGGGGGGFFFFFDFFFFFF@DDFFFFFFFFEFFDFFFFFFFDBFBFFFFFFFEFFFFFFFFAFFFFFF0B:BF0
@M05620:45:000000000-G6HP7:1:1101:20363:7164 1:N:0:125
CATCCTGACCCTGAGTACCCCATTGAGCATGGCATCGTCACCAACTGGGACGACATGGAGAAGATCTGGCACCACACCTTCTACAACGAGCTGCGCGTGGCCCCGGAGGAGCACCCAGTGCTGCTGACCGAGGCCCCCCTGAACCCCAAGGCCAACAGAGAGAAGATGACTCAGGTGAGGCTCGGCCGACGCCCGTGCTCCTCCCGTCCTTTCCCCAGTCATTTTCTGCCCGGCTTGATTTCTGACATTAG
+
DCDDDFFFFFFFGGGGGGGGGGHHGHHHHHHHHHHHGHHHGHHHGHHHHHHGGGGGHHHHHHHHHHHHHHHHGHHHGGHHHHHHHHHGGGGGHHGGGGGGGHHGGGFGGGGHHHHGGHHHHHHHHHHHHGGGGGGGGGGGGHHHHGGGGHGHHGGGGGGGGGGGGGGGGGGGGGGFFGGGGGGFFFFFFFFFFFCFFFFFFFFFFFEFFDFFFFFFFFFFBFFFFFFFFFFFADFDFFFFFFFFFFFFFB;
@M05620:45:000000000-G6HP7:1:1101:17503:7177 1:N:0:125
CATCCTGACCCTGAAGTACCCCATTGAGCATGGCATCGTCACCAACTGGGACGACATGGAGAAGATCTGGCACCACACCTTCTACAACGAGCTGCGCGTGGCCCCGGAGGAGCACCCAGTGCTGCTGACCGAGGCCCCCCTGAACCCCAAGGCCAACAGAGAGAAGATGACTCAGGTGAGGCTCGGCCGACGCCCGTGCTCCTCCCGTCCTTTCTCCAGTCATTTTCTGCCCGGCTTGATTTCTGACATTA
+
CCCCCFFFFFFFGGGGGGGGGGGHHHHHHHHHHHHHHGHHHGHHHGHHHHHHGGGGGHHHHHHHHHHHHHHHHGHHHGGHHHHHHHHHGGGGGHHGGGGGGGHHGGGGGGGGHHHHGGHHHHHHHHHHHHGGGGGGGGGGGGHHHHGGGFHGHHGGGGGGGGGGGGGGGGGGGGGGGGGGGGFGFFFFFFFFFFFF@DFFFFFFFFFFFFFFFF0;FFFFFFFFFFFFFFFFFAFFF;;FFFFFFEFFFF0
@M05620:45:000000000-G6HP7:1:1101:17497:7193 1:N:0:125
CATCCTGACCCTGAAGTACCCCATTGAGCATGGCATCGTCACCAACTGGGACGACATGGAGAAGATCTGGCACCACACCTTCTACAACGAGCTGCGCGTGGCCCCGGAGGAGCACCCAGTGCTGCTGACCGAGGCCCCCCTGAACCCCAAGGCCAACAGAGAGAAGATGACTCAGGTGAGGCTCGGCCGACGCCCGTGCTCCTCCCGTCCTTTCCCCAGTCATTTTCTGCCCGGCTTGATTTCTGACATTA
+
CCCCCFFFFFFFGGGGGGGGGGGHHHHHHHHHHHHHHGHHHGHHHGHHHHHHGGGGGHHHHHHHHHHHHHHHHGGHHGGHHHHHHHHHGGGGGHHGGGGGGGHHGGGGGGGGHHHHGGHGHHHHHHHHHHGGGGGGGGGGGGHHHHGGGGHGHHGGGGGGGGGGGGGGGGGGGGGGGGGGGGGGFFFFFFFFFFC@9;DEFFFFFFFAFDDFFFFFFFFFFFFFFFFFFFFFFFFFFA;FFFFFFBFFFF0
@M05620:45:000000000-G6HP7:1:1101:11224:7259 1:N:0:125
CATCCTGACCCTGAAGTACCCCATTGAGCATGGCATCGTCACCAACTGGGACGACATGGAGAAGATCTGGCACCACACCTTCTACAACGAGCTGCGCGTGGCCCCGGAGGAGCACCCAGTGCTGCTGACCGAGGCCCCCCTGAACCCCAAGGCCAACAGAGAGAAGATGACTCAGGTGAGGCTCGGCCGACGCCCGTGCTCCTCCCGTCCTTTCCCCAGTCATTTTCTGCCCGGCTTGATTTCTGACATTA
+
CCCCCFFFFFFFGGGGGGGGGGGHHHHHHHHHHHHHHGHHHGHHHGHHHHGHGGGGGHHHHHHHHHHHHHHHHGHHHGGHHHHHHHHHGGGGGHHGGGGGGGHHGGGGGGGGHHHHGGHGHHHHHHHHHHGGGGGGGGGGGGHHHHGGGGHGHHGGGGGGGGGGGGGGGGGGGGGGGGGGGGGGFFFFFFFFFFFFFFFFFFFFFFFFFFFFFFFFFFFFFFFFFFHFFFFFFFFFFFABFFFFEBFFFF0
@M05620:45:000000000-G6HP7:1:1101:19238:7264 1:N:0:125
ATCTCTATCTCCTAAAAACCTGTTTAGATTTGGAGATAGACCTTCAGGTTTTTCATCATTTTCTGCATGAATTATACATTGACCACGTTCCAGCGTGGTCAGTTTGCAGCATTCTGTTATTTTGTTTGACAGAGTGTCTTGTTGAGAACATATGTAGGACATGATTTTTTCCTGCAACAGGGAAAATAAAGTATAAGTTTTAAAGATTTATTCTTTAATAAAGGATCTCAAAGCCAGCTTTAGAAAAAGGA
+
CCBCCFFFFFFFGGGGGGGGGGHHHHHHHHHHHHHHHHHGHHHHHHHHHHHGGHHHHHHHHHIIIHHHHHHHHHHHHHHHHHHHHHGHHHHHHHGFGGHHHHHHHHHHHHHHHHHHHHHHHHHHHHHHHHHHHHHHHHHHHHHHHHHHHHHHHHHHHHHHHHHHGHHHHGHHHHHHHHHHHGGHHHHHHHHHHHHHHHHHHHHHHHHHHHHHHHHHHHHHGHHHHHHHHHHHHHHHHGHHHHHHHHHHGGH
@M05620:45:000000000-G6HP7:1:1101:19227:7278 1:N:0:125
ATCTCTATCTCCTAAAAACCTGTTTAGATTTGGAGATAGACCTTCAGGTTTTTCATCATTTTCTGCATGAATTATACATTGACCACGTTCCAGCGTGGTCAGTTTGCAGCATTCTGTTATTTTGTTTGACAGAGTGTCTTGTTGAGAACATATGTAGGACATGATTTTTTCCTGCAACAGGGAAAATAAAGTATAAGTTTTAAAGATTTATTCTTTAATAAAGGATCTCAAAGCCAGCTTTAGAAAAAGGA
+
BBABCFFFFFFFGGGGGGGGGGHHHHHHHHHHHGHHHHHHHHHHHHHHHHHGGHHHHHHHHHHHHHGHHHHHHHHHHHHHHGHHHHGHHHHGHGGFGGHHHHHHHHHHHHHHHHHHHHHHHHHHHHHHGHHHHHHHHHHHHHHHHHGGHHHHHHHHHHHHHHHHHHHHHGHHHHHHHHHHHGGHHHHGHFGGHHHGHFGHHHHHHHHHHHHHHGHHHGHGHFHHHHGHHHHHHGHHHGHHHHHHGHGFGGG
@M05620:45:000000000-G6HP7:1:1101:25805:7326 1:N:0:125
ATCTCTATCTCCTAAAAACCTGTTTAGATTTGGAGATAGACCTTCAGGTTTTTCATCATTTTCTGCATGAATTATACATTGACCACGTTCCAGCGTGGTCAGTTTGCAGCATTCTGTTATTTTGTTTGACAGAGTGTCTTGTTGAGAACATATGTAGGACATGATTTTTTCCTGCAACAGGGAAAATAAAGTATAAGTTTTAAAGATTTATTCTTTAATAAAGGATCTCAAAGCCAGCTTTAGAAAAAGGA
+
BBABBFFFFFFFGGGGGGGGGGHHHHHHHHHHHFHFHHHHHHHHHHGHHHHGGHHHHHHHHHHHHHHHHHHHHHHHHHHHHHHHHHGHHHHHHHGGGGHHFHHHHHHHGHHHHHHGHHHHHHHHHHHHGHHHHHHHHHHHHHHHHHHHHGHHHHHHHHHHHHHHHHHHHGHHHHHHHHHGHGEF/CFGBGGGHHHGHHHHHHCHHHHHHGHHHHHHHGH0DGFG/GGHFHHHHHHHHGHHHHHHHGHFFGG
@M05620:45:000000000-G6HP7:1:1101:25814:7344 1:N:0:125
ATCTCTATCTCCTAAAAACCTGTTTAGATTTGGAGATAGACCTTCAGGTTTTTCATCATTTTCTGCATGAATTATACATTGACCACGTTCCAGCGTGGTCAGTTTGCAGCATTCTGTTATTTTGTTTGACAGAGTGTCTTGTTGAGAACATATGTAGGACATGATTTTTTCCTGCAACAGGGAAAATAAAGTATAAGTTTTAAAGATTTATTCTTTAATAAAGGATCTCAAAGCCAGCTTTAGAAAAAGGA
+
CCDCDFFFFFFFGGGGGGGGGGHHHHHHHHHHHHHFHHHHHHHHHHHHHHHGGHHHHIIHHHHIIHHHHHHHHHHHHHHHHHHHHHGHHHHHHHGGGGHHHHHHHHHHHHHHHHHHHHHHHHHHHHHHHHHHHHHHHHHHHHHHHHHHHHHHHHHHHHHHHHHHHHHHHGHHHHHHHHHHHGGHHHHHHHHHHHHHHHHHHHHHHHHHHHHHHHHHHHHHHHHHHHHHHHHHHHHHHGHHHHHHHHHHGGH
@M05620:45:000000000-G6HP7:1:1101:25796:7344 1:N:0:125
ATCTCTATCTCCTAAAAACCTGTTTAGATTTGGAGATAGACCTTCAGGTTTTTCATCATTTTCTGCATGAATTATACATTGACCACGTTCCAGCGTGGTCAGTTTGCAGCATTCTGTTATTTTGTTTGACAGAGTGTCTTGTTGAGAACATATGTAGGACATGATTTTTTCCTGCAACAGGGAAAATAAAGTATAAGTTTTAAAGATTTATTCTTTAATAAAGGATCTCAAAGCCAGCTTTAGAAAAAGGA
+
BAABBFFFFFFFGGGGGGGGGGHHHHHHHHHHHHHHHHHHHHHHHHHHHHHGGHHHHHHHHHHHHHHHHGHHHHHGHHHHHHHHHHGHHHHHHHGGGGHHHHHHHHHHHHHHHHHHHHGHHHHHHHHHGHHHHHHHHHHHHHHHHHHHHHHHHHHHHHHHHHHHHHHHHGHHHHHHHHHHHGGHHHHHHHHGHHGHHGHHHGHHHHHHHHHHHHHHHHHHHGHHHHHGHGHHHHHHHGHHHHHFHFGHGGF
@M05620:45:000000000-G6HP7:1:1101:25832:7349 1:N:0:125
ATCTCTATCTCCTAAAAACCTGTTTAGATTTGGAGATAGACCTTCAGGTTTTTCATCATTTTCTGCATGAATTATACATTGACCACGTTCCAGCGTGGTCAGTTTGCAGCATTCTGTTATTTTGTTTGACAGAGTGTCTTGTTGAGAACATATGTAGGACATGATTTTTTCCTGCAACAGGGAAAATAAAGTATAAGTTTTAAAGATTTATTCTTTAATAAAGGATCTCAAAGCCAGCTTTAGAAAAAGGA
+
AA>AAFFFFFFFGGGGGGGGGGHGHDGFHHHHHGHFHHHFHHHHHHGHHHHGGHGHHFHHHHHHHHFHHHHHHHHHHHHHHGHHHHGHHHHHHHGGGGHHGHHHHHHHHHHHHHHHHHGHHHHHHHHHFGHHHGGHHHHHHHHHFHFGHBHHGHHHHGFGCGHHHHHHHGHHHHHCDGHHHGF<F0?F1GGHHHHGGFGHHFGHH1GHHHHHHHHHGFGG0FHGHHHHHHGGHHHHFGHHHGHBFFGGG?C
@M05620:45:000000000-G6HP7:1:1101:25816:7362 1:N:0:125
ATCTCTATCTCCTAAAAACCTGTTTAGATTTGGAGATAGACCTTCAGGTTTTTCATCATTTTCTGCATGAATTATACATTGACCACGTTCCAGCGTGGTCAGTTTGCAGCATTCTGTTATTTTGTTTGACAGAGTGTCTTGTTGAGAACATATGTAGGACATGATTTTTTCCTGCAACAGGGAAAATAAAGTATAAGTTTTAAAGATTTATTCTTTAATAAAGGATCTCAAAGCCAGCTTTAGAAAAAGGA
+
BAABBFFFFFFFGGGGGGGGGGHHHGHHHHHHHHHHHHHFHHHHHHHHHHHGGHHHHHHHHHHHHHHHHHHHHHHHHHHHHHHHHHGHHHHHHHGGGGHHHHHHHHHHHHHHHHHHHHHHHHHHHHHHHHHHHHHHHHHHHHHHHHHHHHHHHHHGHHHHHHHHHHHHHGHHHHHHGHHHHGGHHHHGHHHHHHHHHHHHHHHHHHHHHHHHHHHHHHHHHHHHFGHHHHHHHHHHHGGHHHHHGGHHGGH
@M05620:45:000000000-G6HP7:1:1101:10011:7465 1:N:0:125
CATCCTGACCCTGAAGTACCCGGCTTGATTTCTGACATTAGATCGGAAGAGCACACGTCTGAACTCCAGTCACTCTCGCGCATCTCGTATGCCGTCTTCTGCTTGAAAAAAAAAAAAAAAATAAATTTCCACCAAGAATTAAAACTTCACTCTAACTTACAATAAGACGCCCAAGATTCGAACCACTCTTTAATCCTGTATCTCCCCTCCCCACTTCTTGTCATCACAATTTATACGACTGCGACCCTTTA
+
DDDDDFFFFFFFGGGGGGGGGGGGGGGHHHHHHHHHHHHHHHHHHGGGGHHHHHHHGHHHGHHHHHHHHHHHHHHHHGGGGGGGHHHGGHHHHGGGHGHHHHHHHHHHGHGGGFF<><---01=00000<00<...</000000000<;0:00:00;00;:0:B00;0.-9-.:..000.0:.-..0/0000000000:00:0:0/./:.../;.:0000000000000:00000;...9./.----//:0
@M05620:45:000000000-G6HP7:1:1101:18790:7479 1:N:0:125
CATCCTGACCCTGAAGTACCCCATTGAGCATGGCATCGTCACCAACTGGGACGACATGGAGAAGATCTGGCACCACACCTTCTACAACGAGCTGCGCGTGGCCCCGGAGGAGCACCCAGTGCTGCTGACCGAGGCCCCCCTGAACCCCAAGGCCAACAGAGAGAAGATGACTCAGGTGAGGCTCGGCCGACGCCCGTGCTCCTCCCGTCCTTTCCCCAGTCATTTTCTGCCCGGCTTGATTTCTGACATTA
+
DDDDCFFFFFFFGGGGGGGGGGGHHHHHHHHHHHHHHGHHHGHHHGHHHHHHGGGGGHHHHHHHHHHHHHHHHGHHHGGHHHHHHHHHGGGGGHHGGGGGGGHHGGGGGGGGHHHHGGHHHHHHHHHHHHGGGGGGGGGGGGHHHHGGGGHGHHGGGGGGGGGGGGGGGGGGGGGGGGGGGGGGFFFFFFFFFFFFFFFFFFFFFFFFFFFFFFFFFFFFFFFFFFFFFFFFFFDFFA;FFFFFFFFFFF0
@M05620:45:000000000-G6HP7:1:1101:18772:7485 1:N:0:125
CATCCTGACCCTGAAGTACCCCATTGAGCATGGCATCGTCACCAACTGGGACGACATGGAGAAGATCTGGCACCACACCTTCTACAACGAGCTGCGCGTGGCCCCGGAGGAGCACCCAGTGCTGCTGACCGAGGCCCCCCTGAACCCCAAGGCCAACAGAGAGAAGATGACTCAGGTGAGGCTCGGCCGACGCCCGTGCTCCTCCCGTCCTTTCCCCAGTCATTTTCTGCCCGGCTTGATTTCTGACATTA
+
CCCCCFFFFFFFGGFGGGGGGGGHHHHGHHHHHHGHHGHHHGHHHGHGHHHHGGGGGHHHHGHHHHHHHHHHHGHHHGGHHHHHHHHHGGGGGHHGGGGGGGHHGGGGGGGGHHHHGGHGHHHHHHHGHHGGGGGGGGGGGGHHHHGGGGHGHHGGGGGGGGGGGGGGGGGGGGGGGGGGGGGGFFFFFFFFFFFF@ADEFFFFFFFEFFFFFFFFFFFFFFFFFFFFFFFFFFFFFF;FFFFFFFFEFF0
@M05620:45:000000000-G6HP7:1:1101:26666:7492 1:N:0:125
CATCCTGACCCTGAAGTACCCCATTGAGCATGGCATCGTCACCAACTGGGACGACATGGAGAAGATCTGGCACCACACCTTCTACAACGAGCTGCGCGTGGCCCCGGAGGAGCACCCAGTGCTGCTGACCGAGGCCCCCCTGAACCCCAAGGCCAACAGAGAGAAGATGACTCAGGTGAGGCTCGGCCGACGCCCGTGCTCCTCCCGTCCTTTCCCCAGTCATTTTCTGCCCGGCTTGATTTCTGACATTA
+
CCCCCFFFFFFFGGGGGFGGGGGHHHHHHHHHHHHHHGHHHGHHHGHHHHHHGGGGGHHHHHHHGHHHHHHHHGHHHGGHHHHHHHHHGGGGGHHGGGGGGGHHGGGGGGGGHHHHGGHHHHHHHHHHHHGGGGGGGGGGGGHHHHGGGGHGHHGGGGGGGGGGGGGGGGGGGGGGGGGGGGGGFFFFFFDFFFFFCDFFFFFFFFFEFFFFFFFFFFFFFFFFFFFFFFFFFFFDFFAFFFFFFBFFFF0
@M05620:45:000000000-G6HP7:1:1101:11387:7502 1:N:0:125
AAACCAAGAAGACATGAGGTCAGCTAGATCGGAAGAGCACACGTCTGAACTCCAGTCACTCTCGCGCATCTCGTATGCCGTCTTCTGCTTGAAAAAAAAAAAAACAAAACAAACCCCTATCTCGGAGTTTATTTTGCCACGATCCGCCCCCCCTCCTGCTGCAATGCTCGTTGGTCACCTATTTTCGACCCGCTCTCCCTTTCTTCTGCACTTTTCCTTTTCTCCCTCGCCCTTCGTCCCCTCCCTCCTGG
+
CCCCCCCFFFFFGGGGGGGGGGHHHHHHHHHGGGGHHHHHHHGHHHGHGHHGHHHHHHHHHHHGGGGGGGHHHGGHHHHGGGHGHHHGHHHHHGHH@EEEE//////0=0//?/?/C//111<0..>.<<>F><0=0<00<-..<...----9-:./00;0:/0;00;0.:./..00:0;00;:0;-..-----:.0/:/::0;:0:0000;B00;B0;::0B00//;---.-::./;...:9..//./0/
@M05620:45:000000000-G6HP7:1:1101:21308:7546 1:N:0:125
ATCTCTATCTCCTAAAAACCTGTTTAGATTTGGAGATAGACCTTCAGGTTTTTCATCATTTTCTGCATGAATTATACATTGACCACGTTCCAGCGTGGTCAGTTTGCAGCATTCTGTTATTTTGTTTGACAGAGTGTCTTGTTGAGAACATATGTAGGACATGATTTTTTCCTGCAACAGGGAAAATAAAGTATAAGTTTTAAAGATTTATTCTTTAATAAAGGATCTCAAAGCCAGCTTTAGAAAAAGGA
+
BAABAFFFFFFFGGGGGGGGGGHGHFHHHHHGHHHGHHHCHHHHHHGGHHHGGHGHHGHHHHHHGHHHHHHHHGGGH5GHHHHHBHGHHHHGFHGGGGHHHFHHHHHHHHHHHHHHHHHHHHHHHHHHHHHHHHHHHHHHHHHHBHHGHHHGHHHHGHFHHGHEHHHHHGHHHHHGHHHHHGGHEFFGFHHHGHFGGGHHHHHHHGHHHGHHHHHHFHHFDFFHBGHHHHGHHHHGHGGHHCGB0CGHADC
@M05620:45:000000000-G6HP7:1:1101:21297:7561 1:N:0:125
ATCTCTATCTCCTAAAAACCTGTTTAGATTTGGAGATAGACCTTCAGGTTTTTCATCATTTTCTGCATGAATTATACATTGACCACGTTCCAGCGTGGTCAGTTTGCAGCATTCTGTTATTTTGTTTGACAGAGTGTCTTGTTGAGAACATATGTAGGACATGATTTTTTCCTGCAACAGGGAAAATAAAGTATAAGTTTTAAAGATTTATTCTTTAATAAAGGATCTCAAAGCCAGCTTTAGAAAAAGGA
+
CCCCCFFFFFFFGGGGGGGGGGHHHHHHHHHHHHHHHHHHHHHHHHHHHHHGGHHHHHHHHHHHHHHHHHHHHHHHHHHHHHHHHHGHHHHHHHGGGGHHHHHHHHHHHHHHHHHHHHHHHHHHHHHHHHHHHHHHHHHHHHHHHHHHHHHHHHHHHHHHHHHHHHHHHGHHHHHHHHHHHGGHHHHHHHHHHHHHHHHHHHHHHHHHHHHHHHHHHHHHHHHHHHHHHGHHHHHHHGHHHHHFHHHHGGH
@M05620:45:000000000-G6HP7:1:1101:8238:7633 1:N:0:125
ATCTCTATCTCCTAAAAACCTGTTTAGATTTGGAGATAGACCTTCAGGTTTTTCATCATTTTCTGCATGAATTATACATTGACCACGTTCCAGCGTGGTCAGTTTGCAGCATTCTGTTATTTTGTTTGACAGAGTGTCTTGTTGAGAACATATGTAGGACATGATTTTTTCCTGCAACAGGGAAAATAAAGTATAAGTTTTAAAGATTTATTCTTTAATAAAGGATCTCAAAGCCAGCTTTAGAAAAAGGA
+
BBBBBFFFFFFFGGGGGGG2FFFGHFHHHHHHHCHHGHFCFHGHHEHDFGFFGHHHHHHHFHHHHHGFBGHHFHHHHGHHHFDGAEFGGHHHHHGEDEHHHHHHHHHHHHHHHHHHHHHHHHHHHHHHHHHHHHHHHHHHHHHHHHHHHHHGHHHHHHHHGHHHHHHHHGHHHHHHHHFHHGGHHGHHGFHGHFHGHGHHHHGHHHHHHHHHHHHHHHHGGHHHHHHGHEGGHHHHHGHHHHGHFHGHGGH
@M05620:45:000000000-G6HP7:1:1101:9704:7639 1:N:0:125
ATCTCTATCTCCTAAAAACCTGTTTAGATTTGGAGATAGACCTTCAGGTTTTTCATCATTTTCTGCATGAATTATACATTGACCACGTTCCAGCGTGGTCAGTTTGCAGCATTCTGTTATTTTGTTTGACAGAGTGTCTTGTTGAGAACATATGTAGGACATGATTTTTTCCTGCAACAGGGAAAATAAAGTATAAGTTTTAAAGATTTATTCTTTAATAAAGGATCTCAAAGCCAGCTTTAGAAAAAGGA
+
BBBBBFFFFFFFGFGGEGGGFGHHHHFHHHHHHBGAGHHHHHHHHHHGHHHGGHFHHHHHHHHHHHGHHHFHHHHHHEHHHHHHHHGHHHHFHHGFGGHHGHHHHHHHHHGHHHHHHHGHHHHHHHHFHHFHHHHHHHHHHHHH4FGDGGHEHHHGHEFFHF?BGHGHGGHHHHHFBGHFEACC/??<<?1GFGGBFFFGHGFDGHHHHHHFHHHHH0DDDDHFFHHGHGGHHGHHHGHHHHFC00GHAFG
@M05620:45:000000000-G6HP7:1:1101:19718:7640 1:N:0:125
CATCTGACCCTGAAGTACCCCATTGAGCATGGCATCGTCACCAACTGGGACGACATGGAGAAGATCTGGCACCACACCTTCTACAACGAGCTGCGCGTGGCCCCGGAGGAGCACCCAGTGCTGCTGACCGAGGCCCCCCTGAACCCCAAGGCCAACAGAGAGAAGATGACTCAGGTGAGGCTCGGCCGACGCCCGTGCTCCTCCCGTCCTTTCCCCAGTCATTTTCTGCCCGGCTTGATTTCTGACATTAG
+
DDDDDFFFFFFFGGGGGGGGGGHHHHHHHHHHHHHHGHHHGHHHGHHHHHHGGGGGHHHHHHHHHHHHHHHHGHHHGGHHHHHHHHHGGGGGHHGGGGGGGHHGGGGGGGGHHHHGGHHHHHGHHHGHHGGGGGGGGGGGGHHHHGGDGHGHHHGGGGGGGGGGGGGGGGGGGGG;BFGGGGGFFFFFFFFCFFDCFFFFFFFFFBEFFDFFFFFFFFFF0FFFFFFFFFFDFFCFFAFFFFFFFFFFF99
@M05620:45:000000000-G6HP7:1:1101:9726:7646 1:N:0:125
ATCTCTATCTCCTAAAAACCTGTTTAGATTTGGAGATAGACCTTCAGGTTTTTCATCATTTTCTGCATGAATTATACATTGACCACGTTCCAGCGTGGTCAGTTTGCAGCATTCTGTTATTTTGTTTGACAGAGTGTCTTGTTGAGAACATATGTAGGACATGATTTTTTCCTGCAACAGGGAAAATAAAGTATAAGTTTTAAAGATTTATTCTTTAATAAAGGATCTCAAAGCCAGCTTTAGAAAAAGGA
+
CCCCCFFFFFFFGGGGGGGGGGHHHHHHHHHHHHHHHHHHHHHHHHHHHHHGGHHHHIHHHHIHIHHHHHHHHHHHHHHHHHHHHHGHHHHHHHGGGGHHHHHHHHH4GHHHHHHHHHHHHHHHHHHHHHHHHHHHHHHHHHHHHHHHHHHHHHHHHHHHHHHHHHHHHGHHHHHHHHHHHGGHHHHHFHHHHHHHHHHHHHHHHHHHHHHHHHHHHHHHHHHHHHHHHGHHHHHHHGHHHHHHHGHHGGH
@M05620:45:000000000-G6HP7:1:1101:5017:7653 1:N:0:125
TACCTGTACTGGGGAAGCATTCCTACCCTAAAGATCGGAAGAGCACACGTCTGAACTCCAGTCACTCTCGCGCATCTCGTATGCCGTCTTCTGCTTGAAAAAAAAAAAGCACGACCAAAGATTTCGGACCTACTTCTGCCTCGATCAGACACATAGAATGTCGCAATGTGGTGTGATCAGTTATTTACGGAAAGGACGCACATCTTGATAATATCTACTGCTTAGTATGCGTGCTGCCTACTCTACTGATC
+
AABBBFFFFFFFGGGGGGGGGGHHHHAGHHBGHHGHGGGGACEHHHHHFFHHGFEFHHGHHGHHHGHGHEFGGG1EFGAFFF3FGEEEFEHGBFDHHGB?GCEEFGCG/0<2<?////<001111<-<--010111100000../.<00/<//00;000000..-:.00;09..;0C0900000000;9...-.;/.-----/99//9////////;///////9/:///.....9/.//.//99////;/
@M05620:45:000000000-G6HP7:1:1101:9706:7662 1:N:0:125
ATCTCTATCTCCTAAAAACCTGTTTAGATTTGGAGATAGACCTTCAGGTTTTTCATCATTTTCTGCATGAATTATACATTGACCACGTTCCAGCGTGGTCAGTTTGCAGCATTCTGTTATTTTGTTTGACAGAGTGTCTTGTTGAGAACATATGTAGGACATGATTTTTTCCTGCAACAGGGAAAATAAAGTATAAGTTTTAAAGATTTATTCTTTAATAAAGGATCTCAAAGCCAGCTTTAGAAAAAGGA
+
BBBBBFFFFFFFGGGGFGGGGGHHHGHHHHHHHGHHHHHGHHHHHHGHHHHGGHDGHHHHHHHHHHHHHHFHHHHHHGHHHHHHFHGHHHHHHHGGGGHHHHHHHHHGHHGHHHHHHHHHHHHHHHHHHGHHHHHHHHHHHHHHGHHHGHHHHHHHHHHHHHHHHHHHHGHHHHHFGHGHEEEHEHGHHHHHHHHHHGGHHHFFHHGHHHHHHHHHHHHHHHDGHHHHHHHHHHHHHGHHHHFGCFHG??C
@M05620:45:000000000-G6HP7:1:1101:9726:7665 1:N:0:125
ATCTCTATCTCCTAAAAATCTGTTTAGATTTGGAGATAGACCTTCAGGTTTTTCATCATTTTCTGCATGAATTATACATTGACCACGTTCCAGCGTGGTCAGTTTGCAGCATTCTGTTATTTTGTTTGACAGAGTGTCTTGTTGAGAACATATGTAGGACATGATTTTTTCCTGCAACAGGGAAAATAAAGTATAAGTTTTAAAGATTTATTCTTTAATAAAGGATCTCAAAGCCAGCTTTAGAAAAAGGA
+
BCBCCFFFFFFFGGGGGGFGGGHHHHHHHHHHHHHHHHHHHHHHHHHHHHHGGHHHHHHHHHHHHHHHHHHHHHHHHHHHHHHHHHGHHHHHHHGGGGHHHHHHHHHHHHHHHHHHHHHHHHHHHHHHHHHHHHHHHHHHHHHHHHHHHHHHHHHHHHHHGHHHHHHHHGHHHHHHHHHHHGGHHHGHHHHGHHHHHGHHHHHHHHHHHHHHHHHHHHHHFHHHHHHHHHHHHHHHHGHHHHGHHHHHGGH
@M05620:45:000000000-G6HP7:1:1101:6282:7706 1:N:0:125
ATCTCTATCTCCTAAAAACCTGTTTAGATTTGGAGATAGACCTTCAGGTTTTTCATCATTTTCTGCATGAATTATACATTGACCACGTTCCAGCGTGGTCAGTTTGCAGCATTCTGTTATTTTGTTTGACAGAGTGTCTTGTTGAGAACATATGTAGGACATGATTTTTTCCTGCAACAGGGAAAATAAAGTATAAGTTTTAAAGATTTATTCTTTAATAAAGGATCTCAAAGCCAGCTTTAGAAAAAGGA
+
BCBCCFFFFFFFGGGGGGGGGGGHHHHHHHHHHHHHHHHGHHHHHHHHHHHGGHHHHHHHHHHHHHHHHHHHHHHHHHHHHHHHHHGHHHHHHHGGGGHHHHHHHHHHHHHHHHHHHHHHHHHHHHHHHHHHHHHHHHHHHHHHHHHHHHHHHHHHHHHHHHHHHHHHHGHHHH2GGHHHHGGHHHGHGGHHHHHHHGHHHHHHHHHHHHHHHHHHHHHHHHHHGHHHHHGHHHHHHGHHHHHFGFHFGGF
@M05620:45:000000000-G6HP7:1:1101:6286:7723 1:N:0:125
ATCTCTATCTCCTAAAAACCTGTTTAGATTTGGAGATAGACCTTCAGGTTTTTCATCATTTTCTGCATGAATTATACATTGACCACGTTCCAGCGTGGTCAGTTTGCAGCATTCTGTTATTTTGTTTGACAGAGTGTCTTGTTGAGAACATATGTAGGACATGATTTTTTCCTGCAACAGGGAAAATAAAGTATAAGTTTTAAAGATTTATTCTTTAATAAAGGATCTCAAAGCCAGCTTTAGAAAAAGGA
+
CCCCCFFFFFFFGGGGGGGGGGHHHHHHHHHHHHHHHHHHHHHHHHHHHHHGGHHHHIIHIIHHIHHHHHHHHHHHHHHHHHHHHHGHHHHHHHGGGGHHHHHHHHHHHHHHHHHHHHHHHHHHHHHHHHHHHHHHHHHHHHHHHHHHHHHHHHHHHHHHHHHHHHHHHGHHHHHHHHHHHGGHHHHHHHHHHHHHHHHHHHHHHHHHHHHHHHHHHHHHHHHHHHHHHHHHHHHHHGHHHHHGHHHHGGH
@M05620:45:000000000-G6HP7:1:1101:20967:7726 1:N:0:125
CATCCTGACCCTGAAGTACCCCATTGAGCATGGCATCGTCACCAACTGGGACGACATGGAGAAGATCTGGCACCACACCTTCTACAACGAGCTGCGCGTGGCCCCGGAGGAGCACCCAGTGCTGCTGACCGAGGCCCCCCTGAACCCCAAGGCCAACAGAGAGAAGATGACTCAGGTGAGGCTCGGCCGACGCCCGTGCTCCTCCCGTCCTTTCCCCAGTCATTTTCTGCCCGGCTTGATTTCTGACATTA
+
CCCCCFFFFFFFGGGGGGGGGGGHHHHHHHHHHHHHHGHHHGHHHGHHHHHHGGGGGHHHHHHHHHHHHHHHHGHHHGGHHHHHHHHHGGGGGHHGGGGGGGHHGGGGGGGGHHHHGGHHHHHHHHHHHHGGGGGGGGGGGGHHHHGGGGHGHHGGGGGGGGGGGGGGGGGGGGGGGGGGGGGGFFFFFFFFFFFFFFFFFFFFFFFEFFFFFFFFFFFFFFFFFFFFFFFFFFFFFFFFFFFFFFFFFF0
@M05620:45:000000000-G6HP7:1:1101:6305:7738 1:N:0:125
ATCTCTATCTCCTAAAAACCTGTTTAGATTTGGAGATAGACCTTCAGGTTTTTCATCATTTTCTGCATGAATTATACATTGACCACGTTCCAGCGTGGTCAGTTTGCAGCATTCTGTTATTTTGTTTGACAGAGTGTCTTGTTGAGAACATATGTAGGACATGATTTTTTCCTGCAACAGGGAAAATAAAGTATAAGTTTTAAAGATTTATTCTTTAATAAAGGATCTCAAAGCCAGCTTTAGAAAAAGGA
+
AAAABBFFFFFFGFFGGGGGGGHHGHHHHHHHGHHHGHFFHHHHHHHGHHHGGHHGFFHHHHHHHHHHBDGGHHFHH5FHHHGHHHGHHHHHHGGGGGHGGHGHHFHHFGFHHHHGGGGHHHHGHHHHHHHHFHGHHHHHGHHHHFHHHHHHHHHHHHHHHHHHHHHHHGHHHHGHFGHFEEECGGGFGHGHHHGGHGFGHGHHHGHHHHHHHHHHHHHH0DGE/<GHGH0GDGG/GEHGGGFF0CFGDEF
@M05620:45:000000000-G6HP7:1:1101:5103:7809 1:N:0:125
AGATTACTGCAACAGTTCCCCCTGGACCTGGAAAAGTTTCTTGCCTGGCTTACAGAAGCTGAAACAACTGCCAATGTCCTACAGGATGCTACCCGTAAGGAAAGGCTCCTAGAAGACTCCAAGGGAGTAAAAGAGCTGATGAAACAATGGCAAGTAAGTCAGGCATTTCCGCTTTAGCACTCTTGTGGATCCAATTGAACAATTCTCAGCATTTGTACTTGTAACTGACAAGCCAGGGACAAAACAAAGAT
+
BBBBCFFFFFFFGGGGGGGGGGCGHHHHHHHHHHHHHHHHHHHHHHHHHHHHHHHHHHHHHHHHHHHHHHHHHHHHHHGHHHHHHHHHHHHHHHGGGGHHHHHHHHHHGHHHHHHHHHHHHHHGGGGGFHHHHGHHHHGHHHHHHHHHHHHHHGHHHHHHHHHHHHHHHHGGGGGHHHHHHHHHHHHGGHGHGHHHHHHHHHHHHHHHHHHHHHHHHFHGHGHGHHHHHHGHGGGGGGGGGGGGGGGGGGF
@M05620:45:000000000-G6HP7:1:1101:5137:7816 1:N:0:125
AGATTACTGCAACAGTTCCCCCTGGACCTGGAAAAGTTTCTTGCCTGGCTTACAGAAGCTGAAACAACTGCCAATGTCCTACAGGATGCTACCCGTAAGGAAAGGCTCCTAGAAGACTCCAAGGGAGTAAAAGAGCTGATGAAACAATGGCAAGTAAGTCAGGCATTTCCGCTTTAGCACTCTTGTGGATCCAATTGAACAATTCTCAGCATTTGTACTTGTAACTGACAAGCCAGGGACAAAACAAAGAT
+
AAABBFFFFFFFGGGGGGGGGGC2EHHGHHHHFHHHHGHHHHHHGHHHHHHFHHHHHGHHHHHHHHHHHHHHHHHHHHHHHHHHHHHFBGFHHHGFGEHHHHHHHHHHGHHGHFHHHHHHHG3FEFFGGFHHHGHHHHHHHHHHHHHHFHHHHGHHHHHHHFFFHHHHHHGGGGGHHHHHEHHHGHF?HHHHGHHHHGFFHHHGHHHHGGHHHHFHHGHHCGHHHHHFGHFGGGFFGGGG.A/:CEEGFF0
@M05620:45:000000000-G6HP7:1:1101:5118:7821 1:N:0:125
AGATTACTGCAACAGTTCCCCCTGGACCTGGAAAAGTTTCTTGCCTGGCTTACAGAAGCTGAAACAACTGCCAATGTCCTACAGGATGCTACCCGTAAGGAAAGGCTCCTAGAAGACTCCAAGGGAGTAAAAGAGCTGATGAAACAATGGCAAGTAAGTCAGGCATTTCCGCTTTAGCACTCTTGTGGATCCAATTGAACAATTCTCAGCATTTGTACTTGTAACTGACAAGCCAGGGACAAAACAAAGAT
+
CCBCCFFFFFFFGGGGGGGGGGGGHHHHHHHHHHHHHHHHHHHHHHHHHHHHHHHHHHHHHHHHHHHHHHHHHHHHHHHHHHHHHHHHHHHHHHGGGGHHHHHHHHHHGHHHHHHHHHHHHHHGGGGGHHHHHGHHHHHHHHHHHHHHHHHHHGHHHHHHHHHHHHHHHHGGGGGHHHHHHHHHHHHGHHHHGHHHHHHHHHHHHHHHHHHHHHHHHHHHHGHGHHHHHHGHHGGGGGGGGGGGGGGGGGG
@M05620:45:000000000-G6HP7:1:1101:22632:7834 1:N:0:125
ATCTCTATCTCCTAAAAACCTGTTTAGATTTGGAGATAGACCTTCAGGTTTTTCATCATTTTCTGCATGAATTATACATTGACCACGTTCCAGCGTGGTCAGTTTGCAGCATTCTGTTATTTTGTTTGACAGAGTGTCTTGTTGAGAACATATGTAGGACATGATTTTTTCCTGCAACAGGGAAAATAAAGTATAAGTTTTAAAGATTTATTCTTTAATAAAGGATCTCAAAGCCAGCTTTAGAAAAAGGA
+
CDCCCFFFFFFFGGGGGGGGGGHHHHHHHHHHHHHHHHHHHHHHHHHHHHHGGHHHHIHHHHHHIHHHHHHHHHHHHHHHHHHHHHGHHHHHHHGGGGHHHHHHHHHHHHHHHHHHHHHHHHHHHHHHHHHHHHHHHHHHHHHHHHHHHHHHHHHHHHHHHHHHHHHHHGHHHHHHHHHHHGGHHHHHHHHHHHHHHHHHHHHHHHHHHHHHHHHHHHHHHHHHHHHHHHHHHHHHHGHHHHGHHHHHGGH
@M05620:45:000000000-G6HP7:1:1101:15406:7837 1:N:0:125
CATCCTGACCCTGAAGTACCCCATTGAGCATGGCATCGTCACCAACTGGGACGACATGGAGAAGATCTGGCACCACACCTTCTACAACGAGCTGCGCGTGGCCCCGGAGGAGCACCCAGTGCTGCTGACCGAGGCCCCCCTGAACCCCAAGGCCAACAGAGAGAAGATGACTCAGGTGAGGCTCGGCCGACGCCCGTGCTCCTCCCGTCCTTTCCCCAGTCATTTTCTGCCCGGCTTGATTTCGACATTAG
+
AA3AAFFFFFFFCGGGGGGGGGGHHHHHHHHHHHGHHGHHGGHHHGHHHHHHGGGGGHHHHHFHFHHHHHHHHGHHHGGHHHGHHHHHGGGGGHHGGGEEGGHHGGGGGGDGHHHHGGHFFHHHHFHHHHGGGGGGGGGGGGHHHHGGGGHGHHGGGGGGGFGFGFFFFFFGFFGGGGGGFGGGFFFFFA;BFDFF-:AEFFFFFFF.ADAFFFFFFF./;/9BFFFEFFFEF;AF--9BBBBBAE.;B9/
@M05620:45:000000000-G6HP7:1:1101:15387:7844 1:N:0:125
CATCCTGACCCTGAAGTACCCCATTGAGCATGGCATCGTCACCAACTGGGACGACATGGAGAAGATCTGGCACCACACCTTCTACAACGAGCTGCGCGTGGCCCCGGAGGAGCACCCAGTGCTGCTGACCGAGGCCCCCCTGAACCCCAAGGCCAACAGAGAGAAGATGACTCAGGTGAGGCTCGGCCGACGCCCGTGCTCCTCCCGTCCTTTCCCCAGTCATTTTCTGCCCGGCTTGATTTCGACATTAG
+
DDDDDFFFFFFFGGGGGGGGGGGHHHHHHHHHHHHHHGHHHGHHHGHHHHHHGGGGGHHHHHHHHHHHHHHHHGHHHGGHHHHHHHHHGGGGGHHGGGGGGGHHGGGGGGGGHHHHGGHGHHHHHHHHHHGGGGGGGGGGGGHHHHGGGGHGHHGGGGGGGGGGGGGGGGGGGGGGHGGGGGGGFFFFFFFFFFFFFFFFFFFFFFFEFFFFFFFFFFFFFFFFFFFFFFFFFFFFFFFFFFFFBE9DB0<
@M05620:45:000000000-G6HP7:1:1101:22621:7849 1:N:0:125
ATCTCTATCTCCTAAAAACCTGTTTAGATTTGGAGATAGACCTTCAGGTTTTTCATCATTTTCTGCATGAATTATACATTGACCACGTTCCAGCGTGGTCAGTTTGCAGCATTCTGTTATTTTGTTTGACAGAGTGTCTTGTTGAGAACATATGTAGGACATGATTTTTTCCTGCAACAGGGAAAATAAAGTATAAGTTTTAAAGATTTATTCTTTAATAAAGGATCTCAAAGCCAGCTTTAGAAAAAGGA
+
AABBBFFFFFFFGGGGGGGGGGHHHHHHHHHHHHHHHHHGHHHHHHHHHHHGGHHHHHHHHHHHHHGHHHHHHHHHHHHHHHHHHHGHHHHHHHGGFGHHHHHHHHHHHHHHHHHHHHHHHHHHHHHHHHHHHHFGGHHHHHHHHHGHHHHHHHHHHHHHHHHHHHHHHGHHHHHHHHHHHGGFHHHFGHHGHHGHHHHHHGHHHHHHHHHHHHHHGHHHHHHHHHGHHHHGHHHHHGHHHHHHGFHHGGG
@M05620:45:000000000-G6HP7:1:1101:7556:7852 1:N:0:125
ATCTCTATCTCCTAAAAACCTGTTTAGATTTGGAGATAGACCTTCAGGTTTTTCATCATTTTCTGCATGAATTATACATTGACCACGTTCCAGCGTGGTCAGTTTGCAGCATTCTGTTATTTTGTTTGACAGAGTGTCTTGTTGAGAACATATGTAGGACATGATTTTTTCCTGCAACAGGGAAAATAAAGTATAAGTTTTAAAGATTTATTCTTTAATAAAGGATCTCAAAGCCAGCTTTAGAAAAAGGA
+
CCBCBFFFFFFFGGGGGGGGGGHHHHHHHHHHHFHHHHHHHHGHHHHHHHHGGHHHHHHHHHHHHHHHHHHHHHHHHHHHHHHHHHGHHHHHHHGFGGHHHHHHHHHHHHHHHHHHHHHHHHHHHHHHGHHHHHHHHHHHHHHHHHHHHHHHHHHHHGHHHHHFHHHHHGHHHHHHHHGHHGEHGHHHHHHHHHHHHGHHHHHHHHHHHHHHHHHHHHHHHFHHHHHHHGHHHHHHHGHHHHHFFCGHGGF
@M05620:45:000000000-G6HP7:1:1101:22642:7852 1:N:0:125
ATCTCTATCTCCTAAAAACCTGTTTAGATTTGGAGATAGACCTTCAGGTTTTTCATCATTTTCTGCATGAATTATACATTGACCACGTTCCAGCGTGGTCAGTTTGCAGCATTCTGTTATTTTGTTTGACAGAGTGTCTTGTTGAGAACATATGTAGGACATGATTTTTTCCTGCAACAGGGAAAATAAAGTATAAGTTTTAAAGATTTATTCTTTAATAAAGGATCTCAAAGCCAGCTTTAGAAAAAGGA
+
B@ABBFFFFFFFGGGGGGGGGGHHHHHHHHHHHHHHHHHHHHHHHHHHHHHGGHHHHHHHHHHHHHHHHHHHHHHHHHHHHHHHHHGHHHHHHHGGGGHHHHHHHHHHHHHGHHHHHHHHHHHHHHHHHHHHHHHHHHHHHHHHFHHHHHHHHHHHHHGHHHHGHHHHHFHHHHHHFHHHHGGHHGGGHGHGHHHGHGHHHHHFHHHHHHHHHHHHHHHHHHHHHHHHHHGHHHGHHGHHHHHHHHGHGGH
@M05620:45:000000000-G6HP7:1:1101:7563:7875 1:N:0:125
ATCTCTATCTCCTAAAAACCTGTTTAGATTTGGAGATAGACCTTCAGGTTTTTCATCATTTTCTGCATGAATTATACATTGACCACGTTCCAGCGTGGTCAGTTTGCAGCATTCTGTTATTTTGTTTGACAGAGTGTCTTGTTGAGAACATATGTAGGACATGATTTTTTCCTGCAACAGGGAAAATAAAGTATAAGTTTTAAAGATTTATTCTTTAATAAAGGATCTCAAAGCCAGCTTTAGAAAAAGGA
+
CCBCCFFFFFFFGGGGGGGGGGHHHHHHHHHHHHHHHHHHHHHHHHHHHHHGGHHHHHHHHIIIIHHHHHHHHHHHHHHHHHHHHHGHHHHHHHGGGGHHHHHHHHHHHHHHHHHHHHHHHHHHHHHHHHHHHHHHHHHHHHHHHHHHHHHHHHHHHHHHHHHHHHHHHGHHHHHHHHHHHGGHHHHHHHHHHHHHHHHHHHHHHHHHHHHHHHHHHHHHHHHHHHHHHHHHHHHHHGHHHHHHHHHHGGH
@M05620:45:000000000-G6HP7:1:1101:4805:7899 1:N:0:125
ATCTCTATCTCCTAAAAACCTGTTTAGATTTGGAGATAGACCTTCAGGTTTTTCATCATTTTCTGCATGAATTATACATTGACCACGTTCCAGCGTGGTCAGTTTGCAGCATTCTGTTATTTTGTTTGACAGAGTGTCTTGTTGAGAACATATGTAGGACATGATTTTTTCCTGCAACAGGGAAAATAAAGTATAAGTTTTAAAGATTTATTCTTTAATAAAGGATCTCAAAGCCAGCTTTAGAAAAAGGA
+
BBAA?FFFFFFFGGFFGGFGGGFGHHHHHHHHHFGHHHHFFGHHHGHHHHHGGGHHHHHHGHHHHHHHHHHHHHHFFFHHHFGGFGEHHHHHHGFEFGHGGGGHHHDFHCGHFFHHGHHHHHHHHHHHFFFHHHHHHHHHHHHHFGAFFFHHHHHHGHFFFHHFBGHHHGHHHHGHFEHGHGGFHHHGGEGHGHFGGFGHHGHHHFHHHGHHHHHHHFHH0<DHHHHHHFEFHBGFGEHHHHGCCFGGGGF
@M05620:45:000000000-G6HP7:1:1101:4820:7912 1:N:0:125
ATCTCTATCTCCTAAAAACCTGTTTAGATTTGGAGATAGACCTTCAGGTTTTTCATCATTTTCTGCATGAATTATACATTGACCACGTTCCAGCGTGGTCAGTTTGCAGCATTCTGTTATTTTGTTTGACAGAGTGTCTTGTTGAGAACATATGTAGGACATGATTTTTTCCTGCAACAGGGAAAATAAAGTATAAGTTTTAAAGATTTATTCTTTAATAAAGGATCTCAAAGCCAGCTTTAGAAAAAGGA
+
CCCCCFFFFFFFGGGGGGGGGGHHHHHHHHHHHHHHHHHHHHHHHHHHHHHGGHHHHHHHHIHHIHHHHHHHHHHHHHHHHHHHHHGHHHHHHHGGGGHHHHHHHHHHHHHHHHHHHHHHHHHHHHHHGHHHHHHHHHHHHHHHHHHHHHHHHHHHHHHHHHHHHHHHHGHHHHGHHHHHHGGHHHHHHHHHHHHHHGHHHHHHHHHHHHHHHHHHHHHHHHHHHHHHHGHHHHHHHGHHHHHHHHHHGGH
@M05620:45:000000000-G6HP7:1:1101:4818:7929 1:N:0:125
ATCTCTATCTCCTAAAAACCTGTTTAGATTTGGAGATAGACCTTCAGGTTTTTCATCATTTTCTGCATGAATTATACATTGACCACGTTCCAGCGTGGTCAGTTTGCAGCATTCTGTTATTTTGTTTGACAGAGTGTCTTGTTGAGAACATATGTAGGACATGATTTTTTCCTGCAACAGGGAAAATAAAGTATAAGTTTTAAAGATTTATTCTTTAATAAAGGATCTCAAAGCCAGCTTTAGAAAAAGGA
+
BA?ABFFFFFFFGGGGGGGGGGHHHHHFHHHHHHHCHHHHHHHHHHHHHHHGGHHHHHHHHHHHHHHHHFHHHHHHHHHHHHHHHHGHHHHHHHGGGGHHHGHHHHHHHHHHHHHGHHHHHHHHHHHGGHGEHHHHHGHHHHHHHHHHHGHHHHHHGHHHHHHFHHHHHGHHHFGGGFHHHGAFGFHHBFGFGHHHHHGHHHHHGGGHHHHHHHHHHHHHHH0<CDGHGGHHHHHHHGHHHHFFGHFHDGH
@M05620:45:000000000-G6HP7:1:1101:7476:7952 1:N:0:125
ATCTCTATCTCCTAAAAACCTGTTTAGATTTGGAGATAGACCTTCAGGTTTTTCATCATTTTCTGCATGAATTATACATTGACCACGTTCCAGCGTGGTCAGTTTGCAGCATTCTGTTATTTTGTTTGACAGAGTGTCTTGTTGAGAACATATGTAGGACATGATTTTTTCCTGCAACAGGGAAAATAAAGTATAAGTTTTAAAGATTTATTCTTTAATAAAGGATCTCAAAGCCAGCTTTAGAAAAAGGA
+
CCCCCFFFFFFFGGGGGGGGGGHHHHHHHHHHHGHHHHHHHHHHHHHHHHHGGHHHHHHHHHHHHHHHHHHHHHHHHHHHHHHHHHGHHHHHHHGGGGHHHHHHHHHHHHHHHHHHHHHHHHHHHHHHGHHHHHHHHHHHHHHHHHHHHHHHHHHHHHHHHHHHHHHHHGHHHHHHGHHHHGGHHHHHHHHHHHHHHGHHHHHHHHHHHHHHHHHHHHHHHGHHHHHHHHHHHHHHHGHHHHHHGHHHGGH
@M05620:45:000000000-G6HP7:1:1101:22708:7961 1:N:0:125
CATCCTGACCCTGAAGTACCCCGGCTTGATTTCTGACATTAGATCGGAAGAGCACACGTCTGAACTCCAGTCACTCTCGCGCATCTCGTATGCCGTCTTCTGCTTGAAGAAACAACACAGTCAGTTTGGGGTCTTTTTTTGTCTATGCAACAAACAACCTGAACCAATCATTTTTGCGCTACTACCTGCTGATTCATTCCTGCTTTTTTATCCATTTACCTTTTTCTCACAGACTCTCTACTCCCATCCCA
+
?AAAAFFFF11CFGFGGEGGFGE0EEGCG122FBG2F1EG1GDHFEGGFEAA0FFBGGHHFG1FE1FC1FGF1BGHHFFGGEEEEFB>?/G0GBE>/FF2GHHF110B110B0B/?//<011112221////?0FG1@A@/G1=111>11>0.0.>.><GG/0<..<</<00<0;-0----:009/;C./;000;9090900//;;FG?.000000;0//BF/;///9;//9/;//BF///9F/9B//-:/
@M05620:45:000000000-G6HP7:1:1101:7249:7961 1:N:0:125
ATCTCTATCTCCTAAAAACCTGTTTAGATTTGGAGATAGACCTTCAGGTTTTTCATCATTTTCTGCATGAATTATACATTGACCACGTTCCAGCGTGGTCAGTTTGCAGCATTCTGTTATTTTGTTTGACAGAGTGTCTTGTTGAGAACATATGTAGGACATGATTTTTTCCTGCAACAGGGAAAATAAAGTATAAGTTTTAAAGATTTATTCTTTAATAAAGGATCTCAAAGCCAGCTTTAGAAAAAGGA
+
CCBBBFFFFFFFGGGGGGGGGGHHHHHHHHHHHGHHHHHHHHHHHHHHHHHGGHHHHHHHHHHHHHHHHHHHHHHHHHHHHHHHHHGHHHHHHHGFGGHHGHHHHHHHHHHHHHHHHHHHHHHHHHHHHHHHHHHHHHHHHHHHEGHHHHHHHHHHHHHHHHHGHHHHHGHHHHGHHHHHHGGHHHHHHHHGHHHGHGGHHHGHHHHHHHHHHHHHHHHHHFHHHHHHHHHGHGHHHGHHHGHFGGHHGGC
@M05620:45:000000000-G6HP7:1:1101:21090:7962 1:N:0:125
AAACCAGAAGACATGAGGTCAGCTAGATCGGAAGAGCACACGTCTGAACTCCAGTCACTCTCGCGCATCTCGTATGCCGTCTTCTGCTTGAAAAAAAAAAATCCAACATCACCTACTCTTCCCTCTCACTATAATCCTCTATTTCCACCCCACTCACCCCACCCTCCTCCTCTCTTCACACCTCGCTGCCTCTCCCATCCACCATATTTCGCCTTCAGTCCTCCTCTCACCCCCACACTCTATCTGCTCCC
+
ABBBBBBFFFFFGFGGGEFGGGHH5FHHHHGGEGHHHHHHHGHHHGG5GHHHHHHHHHHHHHGGGGAAEGHHGGGHHHGGCAFFFGHHHHFGHH1///EE<022B22?2?2?222<2222222<?001111111@11??11111>>11FC?...<<<..-...:..:/;C//:/0000;0/;/..-..;.09//9;/;/90;;900;09B.;...9//////;/.;/9/9..-;-9.;/9////////99A
@M05620:45:000000000-G6HP7:1:1101:11832:7963 1:N:0:125
CATCCTGACCCTGAAGTACCCCATTGAGCATGGCATCGTCACCAACTGGGACGACATGGAGAAGATCTGGCACCACACCTTCTACAACGAGCTGCGCGTGGCCCCGGAGGAGCACCCAGTGCTGCTGACCGAGGCCCCCCTGAACCCCAAGGCCAACAGAGAGAAGATGACTCAGGTGAGGCTCGGCCGACGCCCGTGCTCCTCCCGTCCTTTCCCCAGTCATTTTCTGCCCGGCTTGATTTCTGACATTA
+
CCCCCFFFFFFFGGGGGGGGGGGHHHHHHHHHHHHHHGHHHGHHHGHHHHHFGGGGGHHHHHHHHHHHHHHHHGHHHGGHHHHHHHHHGGGGGHHGGGGGGGHHGGGGGGGGHHHHGGHHHHHHHHHHHHGGGGGGGGGGGGHHHHGGGGHGHHGGGGBBFFGGGGGGGGGGGGGGGGGGGGGGFFFFFFFFFFFFBDDFFFFFFFFEDFFFFFFFFFFFFFFFFFFFFFFFDCFFFFFFFFFFFBFFFF0
@M05620:45:000000000-G6HP7:1:1101:7460:7967 1:N:0:125
ATCTCTATCTCCTAAAAACCTGTTTAGATTTGGAGATAGACCTTCAGGTTTTTCATCATTTTCTGCATGAATTATACATTGACCACGTTCCAGCGTGGTCAGTTTGCAGCATTCTGTTATTTTGTTTGACAGAGTGTCTTGTTGAGAACATATGTAGGACATGATTTTTTCCTGCAACAGGGAAAATAAAGTATAAGTTTTAAAGATTTATTCTTTAATAAAGGATCTCAAAGCCAGCTTTAGAAAAAGGA
+
A?>ABFFFFFFFGGGGGGGGGGHHHHHHHHHHHFHHHHHHHHHHHHHHHHHGGHHHHHHHHHHHHHHHHGHHHHHHHHHHHHHHHHGGHHHHHHGGGGHHHHHHHHHHHHHHHHHHHHHHHHHHHHHHHHHHHHHHHHHHHHHHHHHHHHHHHHGHHHHHHGHFHHHHHGHHHHHHFHHHHGGGHHHG<FHHHHHGHHGHHHHHHHHHHHHHHHHHHEHHHHHHHHHHGFHHHHHHHGHHHHHHHHHHGGG
@M05620:45:000000000-G6HP7:1:1101:7482:7970 1:N:0:125
ATCTCTATCTCCTAAAAACCTGTTTAGATTTGGAGATAGACCTTCAGGTTTTTCATCATTTTCTGCATGAATTATACATTGACCACGTTCCAGCGTGGTCAGTTTGCAGCATTCTGTTATTTTGTTTGACAGAGTGTCTTGTTGAGAACATATGTAGGACATGATTTTTTCCTGCAACAGGGAAAATAAAGTATAAGTTTTAAAGATTTATTCTTTAATAAAGGATCTCAAAGCCAGCTTTAGAAAAAGGA
+
CDCDCFFFFFFFGGGGGGGGGGGHHHHHHHHHHHHHHHHHHHHHHHHHHHHGGHHHHHHHHHHIHHHHHHHHHHHHHHHHHHHHHHGHHHHHHHGGGGHHHHHHHHHHHHHHHHHHHHHHHHHHHHHHHHHHHHHHHHHHHHHHHHHHHHHHHHHHHHHHHHHHHHHHHGHHHHHHHHHHHGGHHHHHHHHHHHHHHHHHHHHHHHHHHHHHHHHHHGHHHHHHHHHHHHHGHHHHHGHHHHHGGHHHGGH
@M05620:45:000000000-G6HP7:1:1101:23080:7974 1:N:0:125
CATCCTGACCCTGAAGTACCCCGGCTTGATTTCTGACATTAGATCGGAAGAGCACACGTCTGAACTCCAGTCACTCTCGCGCATCTCGTATGCCGTCTTCTGCTTGAAAAAAAAAAAAATAACGCTTTGTTGCGTTCTTTGTTTCATCCCCAATCAACCTCACAACCACCTTTTTTCCCACCATCCTTCTTAGTCCATACTACCGATTTATCCACCTTTCTTCTACTCCCCACCTCTCTTCTCACAGTCCA
+
CCCCCFFFFFFFGGGGGGGGGGGGGGGGHHHHHHHHHHHHHHGHHHGGGGHHHHHHHGHHHGHHHHHHHHHHHHHHHHGGGGGGGGHHGGHHHHGGGHGHHHHHHHHHHHGE@BC</</011>.-...1>0<0-<CEGE0=0</0;0;0.:/.//;0;C//:;009..;..9909-/000;:.0;A;0;09009;;0;0;;099-9;;.:;0;00;.:09;00900000;./....:/;000;0:0000;0
@M05620:45:000000000-G6HP7:1:1101:7264:7974 1:N:0:125
ATCTCTATCTCCTAAAAACCTGTTTAGATTTGGAGATAGACCTTCAGGTTTTTCATCATTTTCTGCATGAATTATACATTGACCACGTTCCAGCGTGGTCAGTTTGCAGCATTCTGTTATTTTGTTTGACAGAGTGTCTTGTTGAGAACATATGTAGGACATGATTTTTTCCTGCAACAGGGAAAATAAAGTATAAGTTTTAAAGATTTATTCTTTAATAAAGGATCTCAAAGCCAGCTTTAGAAAAAGGA
+
CDCCCFFFFFFFGGGGGGGGGGHHHHHHHHHHHHHHHHHHHHHHHHHHHHHGGHHHHIHHHHIHIHHHHHHHHHHHHHHHHHHHHHGHHHHHHHGGGGHHHHHHHHHHHHHHHHHHHHHHHHHHHHHHHHGHHHHHHHHHHHHHHHHHHHHHHHHHHHHHHHHHHHHHHGHHHHHHHHHHHGGHHHHHHHHHHHHHHHHHHHHHHHHHHHHHHHHHHHHHHHHHHHHHHHHGHHHHHGHHHGHHHHHHGGH
@M05620:45:000000000-G6HP7:1:1101:7282:7978 1:N:0:125
ATCTCTATCTCCTAAAAACCTGTTTAGATTTGGAGATAGACCTTCAGGTTTTTCATCATTTTCTGCATGAATTATACATTGACCACGTTCCAGCGTGGTCAGTTTGCAGCATTCTGTTATTTTGTTTGACAGAGTGTCTTGTTGAGAACATATGTAGGACATGATTTTTTCCTGCAACAGGGAAAATAAAGTATAAGTTTTAAAGATTTATTCTTTAATAAAGGATCTCAAAGCCAGCTTTAGAAAAAGGA
+
BBBBBFFFFFFFGGGFGGGGGGGGHHHHFHHHHFHGHHHHHHHHHGHHHHHGGHHHHHHHHHHHHHHHHGHHHHHHHHHHHHHHHHGHHHHHHHGGGGHHGHHHHHHHHHHHHHHHHHHHHHHHGHCEBGD?3F4BB?FFFHE04?F4?3?3DDBDGDG2222?FFGHHCH2FDCF<2CGHCFHH0FGB1<1?<@<GHHHHHEDFDGH1FGDFHHGH0DDDDGG/<CGD0=0=G.::EHHHCCGHHHCGDF
@M05620:45:000000000-G6HP7:1:1101:11827:7981 1:N:0:125
CATCCTGACCCTGAAGTACCCCATTGAGCATGGCATCGTCACCAACTGGGACGACATGGAGAAGATCTGGCACCACACCTTCTACAACGAGCTGCGCGTGGCCCCGGAGGAGCACCCAGTGCTGCTGACCGAGGCCCCCCTGAACCCCAAGGCCAACAGAGAGAAGATGACTCAGGTGAGGCTCGGCCGACGCCCGTGCTCCTCCCGTCCTTTCCCCAGTCATTTTCTGCCCGGCTTGATTTCTGACATTA
+
CBCCCFFFFFFFGGGGGGGGGGGHHHHHHHHHHHHHHGHHGGHHHGHHHHHGGGGGGHHHHHHHHHHHHHHHHGHHHGGHHHHHHHHHGGGGGHHGGGEGGGHHGGGGGGGGHHHHGGHHHHHHHHHHHHGGGGGGGGGGGGHHHHGGGGHGHHGGGGGGGGGGGGGGGGGGGGGGGGGGGGGGFFFFFFFFFFFFFFFFFFFFFFFADFDFFFFFFFFFFFFFFFFFFFFFFFFFFF:FFFFFFFB9BF0
@M05620:45:000000000-G6HP7:1:1101:7257:7995 1:N:0:125
ATCTCTATCTCCTAAAAACCTGTTTAGATTTGGAGATAGACCTTCAGGTTTTTCATCATTTTCTGCATGAATTATACATTGACCACGTTCCAGCGTGGTCAGTTTGCAGCATTCTGTTATTTTGTTTGACAGAGTGTCTTGTTGAGAACATATGTAGGACATGATTTTTTCCTGCAACAGGGAAAATAAAGTATAAGTTTTAAAGATTTATTCTTTAATAAAGGATCTCAAAGCCAGCTTTAGAAAAAGGA
+
BBBBBFFFFFFFGGGGGGGGGGHHHHHHHHHHCGFHHHHHHHHHHHHHHHHGGHFHHFHHHHHHHHHHHGHHHHHHHHHHHHHHHHGHHHHHHHGGGGHHHHHHHHHHGHHHHHHHHHGHHHHHHHHHHHHHHHHHHHHHHHHGHHHGHHHHHHHHHHHHHHHHHHHHHGHHHHHHHHHHHGGHHHHHHHHHHHHHHGHHHHGHHHHHHHHHHHHHGHHHHHHGHHHHHHHHGHHHHGHHHHGHHGHHGDH
@M05620:45:000000000-G6HP7:1:1101:11094:8016 1:N:0:125
CATCCTGACCCTGAAGTACCCCATTGAGCATGGCATCGTCACCAACTGGGACGACATGGAGAAGATCTGGCACCACACCTTCTACAACGAGCTGCGCGTGGCCCCGGAGGAGCACCCAGTGCTGCTGACCGAGGCCCCCCTGAACCCCAAGGCCAACAGAGAGAAGATGACTCAGGTGAGGCTCGGCCGACGCCCGTGCTCCTCCCGTCCTTTCCCCAGTCATTTTCTGCCCGGCTTGATTTCTGACATTA
+
DDDDDFFFFFFFGGGGGGGGGGGHHHHHHHHHHHHHHGHHHGHHHGHHHHHHGGGGGHHHHHHHHHHHHHHHHGHHHGGHHHHHHHHHGGGGGHHGGGGGGGHHGGGGGGGGHHHHGGHHHHHHHHHHHHGGGGGGGGGGGGHHHHGGGGHGHHGGGGGGGGGGGGGGGGGGGGGGHGGGGGGGFFFFFFFFFFFFDFFFFFFFFFFEFFFFFFFFFFFFFFFFFHHFHFFFFFFFFFFFFFFFFEFFFF0
@M05620:45:000000000-G6HP7:1:1101:15612:8023 1:N:0:125
ATCTCTATCTCCTAAAAACCTGTTTAGATTTGGAGATAGACCTTCAGGTTTTTCATCATTTTCTGCATGAATTATACATTGACCACGTTCCAGCGTGGTCAGTTTGCAGCATTCTGTTATTTTGTTTGACAGAGTGTCTTGTTGAGAACATATGTAGGACATGATTTTTTCCTGCAACAGGGAAAATAAAGTATAAGTTTTAAAGATTTATTCTTTAATAAAGGATCTCAAAGCCAGCTTTAGAAAAAGGA
+
CDCDCFFFFFFFGGGGGGGGGGHHHHHHHHHHHHHHHHHHHHHHHHHHHHHGGHHHHHHHHIHHHHHHHHHHHHHHHHHHHHHHHHGHHHHHHHGGGGHHHHHHHHHHHHHHHHHHHHHHHHHHHHHHHHHHHHHHHHHHHHHHHHHHHHHHHHHHHHHHHHHHHHHHHGHHHHHHHHHHHGGHHHHHGHHHHHHHHHHHHHHHHHHHHHHHHHHHHHHHGHHHHHHHHHHHHHHGHGHHHHGGHHHHGGH
@M05620:45:000000000-G6HP7:1:1101:15597:8033 1:N:0:125
ATCTCTATCTCCTAAAAACCTGTTTAGATTTGGAGATAGACCTTCAGGTTTTTCATCATTTTCTGCATGAATTATACATTGACCACGTTCCAGCGTGGTCAGTTTGCAGCATTCTGTTATTTTGTTTGACAGAGTGTCTTGTTGAGAACATATGTAGGACATGATTTTTTCCTGCAACAGGGAAAATAAAGTATAAGTTTTAAAGATTTATTCTTTAATAAAGGATCTCAAAGCCAGCTTTAGAAAAAGGA
+
CCCCCFFFFFFFGGGGGGGGGGHHHHHGHHHHHHHHCDGHHHHHHHHGHHHGGHGHHHHHHHHHHHHHHHHHHHHHHHHHHHHHHHGHHHHHHHGFGGHHHHHHHHHHHHHHHHHHHHHHHHHHHHHHHHHHHHHHHHHHHHHGHHHFHHHHHHHHHHGHHHHHHHHHHGHHHHGHHHHHHGGHE<FGHHHHHHBGHHHHHHHHHHHHHHHHHHHHHHHFHHHFHHHHHHHHHHHHHGHHHHHGCFGGGGH
@M05620:45:000000000-G6HP7:1:1101:11710:8035 1:N:0:125
ATCTCTATCTCCTAAAAACCTGTTTAGATTTGGAGATAGACCTTCAGGTTTTTCATCATTTTCTGCATGAATTATACATTGACCACGTTCCAGCGTGGTCAGTTTGCAGCATTCTGTTATTTTGTTTGACAGAGTGTCTTGTTGAGAACATATGTAGGACATGATTTTTTCCTGCAACAGGGAAAATAAAGTATAAGTTTTAAAGATTTATTCTTTAATAAAGGATCTCAAAGCCAGCTTTAGAAAAAGGA
+
BAABAFFFFFBFGGGGFGGGGGHHHHHHHHHHHHHGHHHHHHHHHHHHHHHEGHHHHHHHHHHHGHHHHHHHHGHGHHHHGHHHHHGGHHHHGHGGGGHHGHFHFHHHHHHHHHHHHHHHHHEHFGHHHHHHHHGGHHHHHHHHHHGHFHHHHHHHHHHHHHHHHHHHHGHHHHHHHHHHHGGHHHHGHGHFGHGGH<DHHHGHHHHHHHHHHHHHHHHGHGGHHHGGHFHHHHHHHGHHHHGHHGGFDDF
@M05620:45:000000000-G6HP7:1:1101:15613:8042 1:N:0:125
ATCTCTATCTCCTAAAAACCTGTTTAGATTTGGAGATAGACCTTCAGGTTTTTCATCATTTTCTGCATGAATTATACATTGACCACGTTCCAGCGTGGTCAGTTTGCAGCATTCTGTTATTTTGTTTGACAGAGTGTCTTGTTGAGAACATATGTAGGACATGATTTTTTCCTGCAACAGGGAAAATAAAGTATAAGTTTTAAAGATTTATTCTTTAATAAAGGATCTCAAAGCCAGCTTTAGAAAAAGGA
+
CCCCCFFFFFFFGGGGGGGGGGHHHHHHHHHHHHHHHHHHHHHHHHHHHHHGGHHHHHHIHIIIIHHHHHHHHHHHHHHHHHHHHHGHHHHHHHGGGGHHHHHHHHHHHHHHHHHHHHHHHHHHHHHHHHGHHHHHHHHHHHHHHHHHHHHHHHHHHHHHHHHHHHHHHGHHHHHHHHHHHGGHHHHHHHHHHHHHHHHHHHHHHGHHHHHHHHHHHHHHHHHHHHHHHHHHHHHHHGHHHHHHHHHHGGH
@M05620:45:000000000-G6HP7:1:1101:11693:8051 1:N:0:125
ATCTCTATCTCCTAAAAACCTGTTTAGATTTGGAGATAGACCTTCAGGTTTTTCATCATTTTCTGCATGAATTATACATTGACCACGTTCCAGCGTGGTCAGTTTGCAGCATTCTGTTATTTTGTTTGACAGAGTGTCTTGTTGAGAACATATGTAGGACATGATTTTTTCCTGCAACAGGGAAAATAAAGTATAAGTTTTAAAGATTTATTCTTTAATAAAGGATCTCAAAGCCAGCTTTAGAAAAAGGA
+
CCCCCFFFFFFFGGGGGGGGGGHHHHHHHHHHHHHHHHHHHHHHHHHHHHHGGHHHHHHHIHHHHHHHHHHHHHHHHHHHHHHHHHGHHHHHHHGFGGHHHHHHHHHHHHHHHHHHHHHHHHHHHHHHHHHHHHHHHHHHHHHHHHHHHHHHHHHHHHHHHHHHHHHHHGHHHHHHHHHHHGGHHHHHHHHHHHHHHGHHHHHHHHHHHHHHHHHHHHHHHHHHHHHHHHHHHHHHHGHHHHHHHHHGGCG
@M05620:45:000000000-G6HP7:1:1101:6119:8054 1:N:0:125
AGATTACTGCAACAGTTCCCCCACACTCTTTCCCGACAAGCCAGGGACAAAACAAAGATCGGAAGAGCACACGCCTGAACTCCAGTCACTCTCGCGCATCTCGTATGCCGTCTTCTGCTTGAAAAAAAAAAAGTCCCTCCTGAACCCCAAGGCGAACCGGGAGAATAGGACTTAGGAGAGGCTGGGCCGACGCCCGTGCTGCTCCCTGCAGTCTCCTAGCCACTTCCCGCCCAGTCTGGTTTCATAAACTA
+
BB@AAFFFFFDFGGGGGGGGGGGG2EGFHHHFHHGGGGGGGGHHGGEFFCGHFHHHHFHHHGGGEFGFEGGGEEGHHFHFHHHHGBGGFHHHHGGGGGFCHGF?EGHHDECCCFHDGHHHH0GD<0<A<<->.1>0<</.</0</<.<C..;:--;---9999A.0900;/:99BB//9...9.....--9-----;9A./////../..////;;//;/:/.;9//;.;@-;./9/////.9////////
@M05620:45:000000000-G6HP7:1:1101:11709:8060 1:N:0:125
ATCTCTATCTCCTAAAAACCTGTTTAGATTTGGAGATAGACCTTCAGGTTTTTCATCATTTTCTGCATGAATTATACATTGACCACGTTCCAGCGTGGTCAGTTTGCAGCATTCTGTTATTTTGTTTGACAGAGTGTCTTGTTGAGAACATATGTAGGACATGATTTTTTCCTGCAACAGGGAAAATAAAGTATAAGTTTTAAAGATTTATTCTTTAATAAAGGATCTCAAAGCCAGCTTTAGAAAAAGGA
+
AAAABFFFFFFFGGGGGGGGGGHHHHHHHGHHHHHHHHHHHHHHHHHHHHHGGHHHHHHHHHHHHHHHHHHHHHHHHGHHHHHHHHGGHHHHHHGGGGEHFGGHHHHHHHHHHHHHHFFHHHHHGGHHGHGHHHHHHHHHHHHHFHHHHGHHHHHHHHHHHGHHHHHHHGHHHHHHGHHHHGGHGHHHGHHGGHHGHGHHGHGHHHHHHHHHHHHHHHHGFHBGHHGHHGHHHHGFHGHHHHHHHHGHGGH
@M05620:45:000000000-G6HP7:1:1101:19940:8073 1:N:0:125
CATCCTGACCCTGAAGTACCCCATTGAGCATGGCATCGTCACCAACTGGGACGACATGGAGAAGATCTGGCACCACACCTTCTACAACGAGCTGCGCGTGGCCCCGGAGGAGCACCCAGTGCTGCTGACCGAGGCCCCCCTGAACCCCAAGGCCAACAGAGAGAAGATGACTCAGGTGAGGCTCGGCCGACGCCCGTGCTCCTCCCGTCCTTTCCCCAGTCATTTTCTGCCCGGCTTGATTTCTGACATTA
+
DDDDDFFFFFFFGGGGGGGGGGGHHHHHHHHHHHHHHGHHHGHHHGHHHHHHGGGGGHHHHHHHHHHHHHHHHGHHHGGHHHHHHHHHGGGGGHHGGGGGGGHHGGGGGGGGHHHHGGHHHHHHHHHHHHGGGGGGGGGGGGHHHHGGGGHGHHGGGGGGGGGGGGGGGGGGGGGGHGGGGGGGFFFFFFFFFFFFCDFFFFFFFFFFFFFFFFFFFFFFFFFFFFFFFFFFFFFFFFFFFFFFFBFFFF0
@M05620:45:000000000-G6HP7:1:1101:14718:8126 1:N:0:125
CATCCTGACCCTGAAGTACCCCATTGAGCATGGCATCGTCACCAACTGGGACGACATGGAGAAGATCTGGCACCACACCTTCTACAACGAGCTGCGCGTGGCCCCGGAGGAGCACCCAGTGCTGCTGACCGAGGCCCCCCTGAACCCCAAGGCCAACAGAGAGAAGATGACTCAGGTGAGGCTCGGCCGACGCCCGTGCTCCTCCCGTCCTTTCCCCAGTCATTTTCTGCCCGGCTTGATTTCTGACATTA
+
DCDDDFFFFFFFGGGGGGGGGGGHHHHHHHHHHHHHHGHHHGHHHGHHHHHHGGGGGHHHHHHHGHHHHHHHHGHHHGGHHHHHHHHHGGGGGHHGGGGGGGHHGGGGGGGGHHHHGGHGHHHHHHHHHHGGGGGGGGGGGGHHHHGGGGHGHHGGGGGGGGGGGGGGGGGGGGGGHGGGGGGGFFFFFFFFFFFFDFFFFFFFFFFEFFFFFFFFFFFFFFFFFFHFFFFFFFFFFFFFFFFFFFFFFF0
@M05620:45:000000000-G6HP7:1:1101:11101:8128 1:N:0:125
ATCTCTATCTCCTAAAAACCTGTTTAGATTTGGAGATAGACCTTCAGGTTTTTCATCATTTTCTGCATGAATTATACATTGACCACGTTCCAGCGTGGTCAGTTTGCAGCATTCTGTTATTTTGTTTGACAGAGTGTCTTGTTGAGAACATATGTAGGACATGATTTTTTCCTGCAACAGGGAAAATAAAGTATAAGTTTTAAAGATTTATTCTTTAATAAAGGATCTCAAAGCCAGCTTTAGAAAAAGGA
+
DDDDDFFFFFFFGGGGGGGGGGHHHHHHHHHHHHHHHHHHHHHHHHHHHHHGGHHHHIHIHIHHIHHHHHHHHHHHHHHHHHHHHHGHHHHHHHGGGGHHHHHHHHHHHHHHHHHHHHHHHHHHHHHHHHHHHHHHHHHHHHHHHHHHHHHHHHHHHHHHHHHHHHHHHGHHHHHHHHHHHGGHHHHHHHHHHGHHHHHHHHHHHHHHHGHHHHHHHHHHHHHHHHHHHHHHHHHHHGHHHHHHHHHHGGH
@M05620:45:000000000-G6HP7:1:1101:24766:8143 1:N:0:125
ATCTCTATCTCCTAAAAACCTGTTTAGATTTGGAGATAGACCTTCAGGTTTTTCATCATTTTCTGCATGAATTATACATTGACCACGTTCCAGCGTGGTCAGTTTGCAGCATTCTGTTATTTTGTTTGACAGAGTGTCTTGTTGAGAACATATGTAGGACATGATTTTTTCCTGCAACAGGGAAAATAAAGTATAAGTTTTAAAGATTTATTCTTTAATAAAGGATCTCAAAGCCAGCTTTAGAAAAAGGA
+
BAABBFFFFFFFGGGGGGGGGGHHHHHHHHHHHHHHHHHHHHHHHHHHHHHGGHHHHHHHHHHHHHHHHGHHHGHHHHHHHHHHGHGGHHHHHHGFGGHHGHHHHHHGHHHHHHHHHHGHHHHHGHHHFHHHHHGHHHHHHFGHHHGHHHHHHHHHHHHHHHHHHHHHHGHHHHHHHHHHHGGHHHHHHHHHHHGHHFGHHGGHHHHHHHHHHGHHHHHHHGHHHHHHHGHGHHHHHGGHHGHFHHGHGGG
@M05620:45:000000000-G6HP7:1:1101:24781:8158 1:N:0:125
ATCTCTATCTCCTAAAAACCTGTTTAGATTTGGAGATAGACCTTCAGGTTTTTCATCATTTTCTGCATGAATTATACATTGACCACGTTCCAGCGTGGTCAGTTTGCAGCATTCTGTTATTTTGTTTGACAGAGTGTCTTGTTGAGAACATATGTAGGACATGATTTTTTCCTGCAACAGGGAAAATAAAGTATAAGTTTTAAAGATTTATTCTTTAATAAAGGATCTCAAAGCCAGCTTTAGAAAAAGGA
+
CDCCCFFFFFFFGGGGGGGGGGHHHHHHHHHHHHHHHHHHHHHHHHHHHHHGGHHHHHIIIHHIIHHHHHHHHHHHHHHHHHHHHHGHHHHHHHGGGGHHHHHHHHHHHHHHHHHHHHHHHHHHHHHHHHHHHHHHHHHHHHHHHHHHHHHHHHHHHHHHHHHHHHHHHGHHHHHHHHHHHGGHHHHHHHHHHHHHHHHHHHHHHHHHHHHHHHHHHHHHHHHHHHHHHHHHHHHHHGHHHHHHHHHGGGH
@M05620:45:000000000-G6HP7:1:1101:18746:8205 1:N:0:125
CATCCTGACCCTGAAGTACCCCATTGAGCATGGCATCGTCACCAACTGGGACGACATGGAGAAGATCTGGCACCACACCTTCTACAACGAGCTGCGCGTGGCCCCGGAGGAGCACCCAGTGCTGCTGACCGAGGCCCCCCTGAACCCCAAGGCCAACAGAGAGAAGATGACTCAGGTGAGGCTCGGCCGACGCCCGTGCTCCTCCCGTCCTTTCCCCAGTCATTTTCTGCCCGGCTTGATTTCTGACATTA
+
CBCCBFFFFFFFGGGGGGGGGGGHHHHHHHHHHHHHHGHHHGHHEGHHHGHHGGGGGHHHHGHHHHHHHHHHGGHHCGGHHHHHHHHHGGGGGGHGGGGGGGHHGGGGGGGGHHHHGGHHHHHHHHHHHHGGGGGGGGGGGGGHHHGGGGHGHHGGGGGGFBDGGGEGGGGBFFBFGFFGGGEGFFFFFFFFFFFF-D?ABFFFFFFFFFFFFBFBFFFBFFFFFFFFFFFFF-DFFB.FFF/BFFFBFF/
@M05620:45:000000000-G6HP7:1:1101:15088:8245 1:N:0:125
CATCCTGACCCTGAAGTACCCCGGCTTGATTTCTGACATTAGATCGGAAGAGCACACGTCTGAACTCCAGTCACTCTCGCGCATCTCGTATGCCGTCTTCTGCTTGAAAAAAAAAACAGTGCTGCTGACCTCGGCCCCCCTTACCCCCCCGGCCAACAGAGCGCAGATGACTCAGGTGATGCTCGGCCTACGCCCGTTCTCCTCCCGTCCTTTCCCCATTCCTTTTCTGCCCTGCTTGATTTCTTCCCTTC
+
BBBBBFFFFFFFGGGGGGGGGGG2AEEEGFHHGFFBGGHBGDFFHEDDEGHFGHHHFFGGHGHFHHHFFHABFGFHFHE1EE/>EBF1?EF?4B>?EHGFHEHB3GEGEFH@/B///?@21??1?CF1?G1?</>EFGGGG.//<CGG-:-?AD-CE.9//;;-BB=BF/;BF/;/:///9:/;9-AD./.;;@D99.;AFFFFFFD;AD9FF/BFF../;/;99FFF/9BE/.;///.9;FBB//:.:B.
@M05620:45:000000000-G6HP7:1:1101:7966:8257 1:N:0:125
ATCTCTATCTCCTAAAAACCTGTTTAGATTTGGAGATAGACCTTCAGGTTTTTCATCATTTTCTGCATGAATTATACATTGACCACGTTCCAGCGTGGTCAGTTTGCAGCATTCTGTTATTTTGTTTGACAGAGTGTCTTGTTGAGAACATATGTAGGACATGATTTTTTCCTGCAACAGGGAAAATAAAGTATAAGTTTTAAAGATTTATTCTTTAATAAAGGATCTCAAAGCCAGCTTTAGAAAAAGGA
+
CBBCCFFFFFFFGGGGGGGGGGHHHHHHHHHHHGGHHHHHHHHHHHHHHHHGGHHHHHHHHHHHGHHHHHHHHHHHHHHHHHHHHHGHHHHHHHGGGGHHHHHHHHHHHHHHHHHHHHHHHHHHHHHHGHHHHHGHHHHHHHHHHHHHHHHHHHHHHHHHHHHHHHHHHGHHHHHHHHGHHGGGHHHHHHHHHHHHHHHHHHHHHHHHHHHHHHHHHHHHHHHHHHGHHGHHHHHHHGHHHHGHGHGGGGH
@M05620:45:000000000-G6HP7:1:1101:21446:8283 1:N:0:125
CATCCTGACCCTGAAGTACCCCATTGAGCATGGCATCGTCACCAACTGGGACGACATGGAGAAGATCTGGCACCACACCTTCTACAACGAGCTGCGCGTGGCCCCGGAGGAGCACCCAGTGCTGCTGACCGAGGCCCCCCTGAACCCCAAGGCCAACAGAGAGAAGATGACTCATGTGAGGCTCGGCCGACGCCCGTGCTCCTCCCGTCCTTTCCCCAGTCATTTTCTGCCCGGCTTGATTTCTGACATTT
+
CCCCCFFFFFFFGGGGGGGGGGGHHHHHHHHHHHHHHGHHHGHHHGHHHHHHGGGGGHHHHHHHHHHHHHHHHGHHHGGHHHHHHHHHGGGGGHHGGGGGGGHHGGGGGGGGHHHHGGHHHHHHHHHHHHGGGGGGGGGGGGHHHHGGGFHGHHGGGGGGGGGGGGGGGGGGGGGGGGGGGGGGFFFFFFFFFFFFAFFFFFFFFFFFFFFFFFFFFFDFFFFFFFFFFFFFDFFFFC9FFFFFFFFFFF0
@M05620:45:000000000-G6HP7:1:1101:21441:8301 1:N:0:125
CATCCTGACCCTGAAGTACCCCATTGAGCATGGCATCGTCACCAACTGGGACGACATGGAGAAGATCTGGCACCACACCTTCTACAACGAGCTGCGCGTGGCCCCGGAGGAGCACCCAGTGCTGCTGACCGAGGCCCCCCTGAACCCCAAGGCCAACAGAGAGAAGATGACTCATGTGAGGCTCGGCCGACGCCCGTGCTCCTCCCGTCCTTTCCCCAGTCATTTTCTGCCCGGCTTGATTTCTGACATTA
+
AABBBFFFFFFFGGGGGEGGGGGHHHHHHHHHHHGHHGHHGGHHHGHHCGGHGGGGGGHHHHHHHHHHGGHHHGHHGGGHHHHEHHHHGGGGGGHGGGEEGGHHGGGGGGGGHHHHGGHHHHHHHHHHHHGFGGGGGGGGFGGHHHGGGGHGHHGGGGGGGGGGGGGGGGGGGGFGGFGGGGGGFFFFAFFFFFFA;DDFFFFFFFFFFFDFFFFFFFFFFFFFFFFFFFFFFFFFC@AFFFFFFFFFFF/
@M05620:45:000000000-G6HP7:1:1101:18161:8319 1:N:0:125
CATCCTGACCCTGAAGTACCCCATTGAGCATGGCATCGTCACCAACTGGGACGACATGGAGAAGATCTGGCACCACACCTTCTACAACGAGCTGCGCGTGGCCCCGGAGGAGCACCCAGTGCTGCTGACCGAGGCCCCCCTGAACCCCAAGGCCAACAGAGAGAAGATGACTCAGGTGAGGCTCGGCCGACGCCCGTGCTCCTCCCGTCCTTTCCCCAGTCATTTTCTGCCCGGCTTGATTTCTGACATTA
+
DCCDCFFFFFFFGGGGGGGGGGGHHHHHHHHHHHHHHGHHHGHHHGHHHHHHGGGGGHHHHHHHHHHHHHHHHGHHHGGHHHHHHHHHGGGGGHHGGGGGGGHHGGGGGGGGHHHHGGHHHHHHHHHHHHGGGGGGGGGGGGHHHHGGGGHGHHGGGGGGGGGGGGGGGGGGGGGGHGGGGGGGFFFFFFFFFFFFCFFFFFFFFFFEFFFFFFFFFFFFFFFFFHFFFFFFFFFFFFAFFFFFFEFFFF1
@M05620:45:000000000-G6HP7:1:1101:22993:8340 1:N:0:125
CATCCTGACCCTGAAGTACCCCATTGAGCATGGCATCGTCACCAACTGGGACGACATGGAGAAGATCTGGCACCACACCTTCTACAACGAGCTGCGCGTGGCCCCGGAGGAGCACCCAGTGCTGCTGACCGAGGCCCCCCTGAACCCCAAGGCCAACAGAGAGAAGATGACTCAGGTGAGGCTCGGCCGACGCCCGTGCTCCTCCCGTCCTTTCCCCAGTCATTTTCTGCCCGGCTTGATTTCTGACATTA
+
>AAAAFFBFFFFFGGGGGGGGGGHHGGGFHHHHHGHHGHGHGHHFGHHHHGFGCEEFGHFHFHHFDGHHHHFGGHHFGAHHHHFHHHHGGGGGGFGGGGGGGFHFGCGGCFGGHGHGGEHCGHHHHGGHHGCCGFFGGDD?EFFHFGF?DACAGGGGGGFFEGGGGFG0CF00:0CFFFGGGAFFDED;DFFFCF;-..EBFFF;E.9AAFFB/;BFFF9BFFFFFFFFFFFF;DB;9.9FF/BB;FFFF/
@M05620:45:000000000-G6HP7:1:1101:23011:8346 1:N:0:125
CATCCTGACCCTGAAGTACCCCATTGAGCATGGCATCGTCACCAACTGGGACGACATGGAGAAGATCTGGCACCACACCTTCTACAACGAGCTGCGCGTGGCCCCGGAGGAGCACCCAGTGCTGCTGACCGAGGCCCCCCTGAACCCCAAGGCCAACAGAGAGAAGATGACTCAGGTGAGGCTCGGCCGACGCCCGTGCTCCTCCCGTCCTTTCCCCAGTCATTTTCTGCCCGGCTTGATTTCTGACATTA
+
CCCDCFFFFFFFGGGGGGGGGGGHHHHHHHHHHHHHHGHHHGHHHGHHHHHHGGGGGHHHHHHHHHHHHHHHHGHHHGGHHHHHHHHHGGGGGHHGGGGGGGHHGGGGGGGGHHHHGGGHHHHHHHHGHHGGGGGGGGGGGGHHHHGGGGHGHHGGGGGGGGGGGGGGGGGGGGGGGGGGGGGGFFFFFFFFFFFA@DFFFFFFFFFFFFFFFFFFFFFFFFFFEFFFFFFFDFFFFF9FBFFBFBF0;F0
@M05620:45:000000000-G6HP7:1:1101:20491:8364 1:N:0:125
CATCCTGACCCTGAAGTACCCCCGGCTTGATTTCTGACATTAGATCGGAAGAGCACACGTCTGAACTCCAGTCACTCTCGCGCATCTCGTATGCCGTCTTCTGCTTGAAAAAAAAAAAAAAAAAAGAAGAGAAGAAAAAGTAACCTTTATATAAATAAGAGAAGGAAAAAGAAAACTTATAACGCTAGTTAATGACTGCCAGGCATGGTTGGGAAATAGACATATGAAGGGCGTATAGCAGTAGTCTGACG
+
CCCCCFFFFFFFGGGGGFGGGGGGFGGGGHHHHHHHGHHHHHHHHHHGGGGHHHHHHHGHHHGHGHHHHHHGHHHHHHHGGGGGEEGHGFEHHHHGGGHGHHHHHHHGHHHHGGGGD<><->---.<</0.:0/0///..00:00000000000000000:/0/.://<....///0000000.-...0<00<00000//00..<0..:0.--90.0000000<0:00009.--<<<0000000:00:<0.
@M05620:45:000000000-G6HP7:1:1101:19691:8389 1:N:0:125
CATCCTGACCCTGAAGTACCCCATTGAGCATGGCATCGTCACCAACTGGGACGACATGGAGAAGATCTGGCACCACACCTTCTACAACGAGCTGCGCGTGGCCCCGGAGGAGCACCCAGTGCTGCTGACCGAGGCCCCCCTGAACCCCAAGGCCAACAGAGAGAAGATGACTCAGGTGAGGCTCGGCCGACGCCCGTGCTCCTCCCGTCCTTTCCCCAGTCATTTTCTGCCCGGCTTGATTTCTGACATTA
+
DCCDDFFFFFFFGGGGGGGGGGGHHHHHHHHHHHHHHGHHHGHHHGHHHHHHGGGGGHHHHHHHHHHHHHHHHGHHHGGHHHHHHHHHGGGGGHHGGGGGGGHHGGGGGGGGHHHHGGHHHHHHHHHHHHGGGGGGGGGGGGHHHHGGGGHGHHGGGGGGGGGGGGGGGGGGGGGGGGGGGGGGFFFFFFFFFFFFFFFFFFFFFFFFFFFFFFFFFFFFFFFFFHFFFFFFFFFFFFFFFFFFFBFFFF0
@M05620:45:000000000-G6HP7:1:1101:22650:8392 1:N:0:125
ATCTCTATCTCCTAAAAACCTGTTTAGATTTGGAGATAGACCTTCAGGTTTTTCATCATTTTCTGCATGAATTATACATTGACCACGTTCCAGCGTGGTCAGTTTGCAGCATTCTGTTATTTTGTTTGACAGAGTGTCTTGTTGAGAACATATGTAGGACATGATTTTTTCCTGCAACAGGGAAAATAAAGTATAAGTTTTAAAGATTTATTCTTTAATAAAGGATCTCAAAGCCAGCTTTAGAAAAAGGA
+
DDDDDFFFFFFFGGGGGGGGGGHHHHHHHHHHHHHHHHHHHHHHHHHHHHHGGHHHHIHHIHHIHHHHHHHHHHHHHHHHHHHHHHGHHHHHHHGFGGHHHHHHHHHHHHHHHHHHHHHHHHHHHHHHHHGHHHHHHHHHHHHHHHHHHHHHHHHHHHHHHHHHHHHHHGHHHHHHHHGHHGGHHHHHHHHHHHHHHGHHHHHHHHHHHHHHHHHHHHHHHHHHHHHHHGHHHHHHHGHHHHHHHHHHGGH
@M05620:45:000000000-G6HP7:1:1101:25699:8394 1:N:0:125
CATCCTGACCCTGAAGTACCCCATTGAGCATGGCATCGTCACCAACTGGGACGACATGGAGAAGATCTGGCACCACACCTTCTACAACGAGCTGCGCGTGGCCCCGGAGGAGCACCCAGTGCTGCTGACCGAGGCCCCCCTGAACCCCAAGGCCAACAGAGAGAAGATGACTCAGGTGAGGCTCGGCCGACGCCCGTGCTCCTCCCGTCCTTTCCCCAGTCATTTTCTGCCCGGCTTGATTTCTGACATTA
+
DDDDDFFFFFFFGGGGGGGGGGGHHHHHHHHHHHHHHGHHHGHHHGHHHHHHGGGGGHHHHHHHHHHHHHHHHGHHHGGHHHHHHHHHGGGGGHHGGGGGGGHHGGGGGGGGHHHHGGHHHHHHHHHHHHGGGGGGGGGGGGHHHHGGGGHGHHGGGGGGGGGGGGGGGGGGGGGGGGGGGGGGFFFFFFFFFFFFFFFFFFFFFFFEFFFFFHFFFFFFFFHFFHFFFFFFFFFFFFFFFFFFFFFFFF0
@M05620:45:000000000-G6HP7:1:1101:12822:8419 1:N:0:125
AAACCCAGAAGACATGAGGTCAGCTAGATCGGAAGAGCACACGTCTGAACTCCAGTCACTCTCGCGCATCTCGTATGCCGTCTTCTGCTTGAAAAAAAAAAAATTTCAGCATTCTATTCTTTTTTTTTCCCTATTGTCTTGTTGCGAACATCTTTAGGACCTGCTTTTTTCCTTCCCCATGTCACATACAGTCTCATTTTTAACTATTTATTCTTTACTCCATTCTCTCACCGCCCGCTTTCGACCAATGA
+
AAAABAABBFFFGGGGGFCBBFHFGHHHHHHGFGGHHHGGHHGHHHGFEFG5BGCFHHHHGHHGGCGCEEHHGE>FGHDFEGHCGFGBGFHHEHFF/><>@//022?22?222222>>222FF1>><-<10=0000DDFH=DD.0---:-:0:0;0000::9;?FBFGEDFGG0;F/;/B/0;00099B0/;/;///;/F/.//9/;BF/BBFF/B//F//////;BBF//..99-;;BAEB.9.@-.///
@M05620:45:000000000-G6HP7:1:1101:12257:8441 1:N:0:125
CATCCTGACCCTGAAGTACCCCATTGAGCATGGCATCGTCACCAACTGGGACGACATGGAGAAGATCTGGCACCACACCTTCTACAACGAGCTGCGCGTGGCCCCGGAGGAGCACCCAGTGCTGCTGACCGAGGCCCCCCTGAACCCCAAGGCCAACAGAGAGAAGATGACTCAGGTGAGGCTCGGCCGACGCCCGTGCTCCTCCCGTCCTTTCCCCAGTCATTTTCTGCCCGGCTTGATTTCTGCCATTA
+
BAABAFFFFFFFGGGFGGGGGGGHCHHHHHHHHHHHGGHHHGHGHGHGHHHGGGGGGHHHHHHFFHHHHHHHHGHHHGGHHHHHHHHHGGDGGHHGGGEEGGHHGGGGGCGGHHHHGGGGHGFHFHHGGHGGGCGGGGGGGGHHHHGGGGHGHGG?EGGGGFGGGGGFGGGGGGGGGGGGGGGGFFFFCDFACFFF=AA.FFFFFFD.AA./FFFFFFFFFBFBFFFBFFFEF-9DBFA//FFEB///9F/
@M05620:45:000000000-G6HP7:1:1101:12250:8459 1:N:0:125
CATCCTGACCCTGAAGTACCCCATTGAGCATGGCATCGTCACCAACTGGGACGACATGGAGAAGATCTGGCACCACACCTTCTACAACGAGCTGCGCGTGGCCCCGGAGGAGCACCCAGTGCTGCTGACCGAGGCCCCCCTGAACCCCAAGGCCAACAGAGAGAAGATGACTCAGGTGAGGCTCGGCCGACGCCCGTGCTCCTCCCGTCCTTTCCCCAGTCATTTTCTGCCCGGCTTGATTTCTGACATTA
+
AAABBFFFFFBFGGGGGFGGGGGHGHHHHHHHHHHHHGHHHGHHHGHHHHHFGGGGGHHHHHHHGHHHHHHHHGHHHGGGHHHHHHHHGGGGGHHGGGEGGGHHGGGGGGGGHHHHGGHFGHHHHHHGHHGGGGGGGGGGGGHHHHGGGGHGHHGGGGGGGGGGGGGFGGGGGGGGFGGGGGGGFFFFF;=FFFFF@DFFFFFFFFFEFFFFFFFFFFFFFFFFFFFFFFFFFFFFFFFFFFFFFFFFFF/
@M05620:45:000000000-G6HP7:1:1101:10421:8468 1:N:0:125
ATCTCTATCTCCTAAAAACCTGTTTAGATTTGGAGATAGACCTTCAGGTTTTTCATCATTTTCTGCATGAATTATACATTGACCACGTTCCAGCGTGGTCAGTTTGCAGCATTCTGTTATTTTGTTTGACAGAGTGTCTTGTTGAGAACATATGTAGGACATGATTTTTTCCTGCAACAGGGAAAATAAAGTATAAGTTTTAAAGATTTATTCTTTAATAAAGGATCTCAAAGCCAGCTTTAGAAAAAGGA
+
CDCCCFFFFFFFGGGGGGGGGGHHHHHHHHHHHHHHHHHHHHHHHHHHHHHGGHHHHIHHHHHIIHHHHHHHHHHHHHHHHHHHHHGHHHHHHHGGGGHHHHHHHHHHHHHHHHHHHHHHHHHHHHHHHHHHHHHHHHHHHHHHHHHHHHHHHHHHHHHHHHHHHHHHHGHHHHHHHHHHHGGHHHHHHHHHHHHHHHHHHHHHHHHHHHHHHHHHHHHHHHHHHHGHHGHHHHHHHGHHHHHHHHHHGGH
@M05620:45:000000000-G6HP7:1:1101:11063:8472 1:N:0:125
CATCCTGACCCTGAAGTACCCCATTGAGCATGGCATCGTCACCAACTGGGACGACATGGAGAAGATCTGGCACCACACCTTCTACAACGAGCTGCGCGTGGCCCCGGAGGAGCACCCAGTGCTGCTGACCGAGGCCCCCCTGAACCCCAAGGCCAACAGAGAGAAGATGACTCAGGTGAGGCTCGGCCGACGCCCGTGCTCCTCCCGTCCTTTCCCCAGTCATTTTCTGCCCGGCTTGATTTCTGACATTA
+
ABBBBFFFFFFFGGFAFFGGFGEGGGFFH4BGGFBGHEFGEGGDGGHHFEFGCGGEGHHEHFFHHHHHHGHFGGFHGGGHHHHHHDFHEGGGGHFGGGEGGGHHGGCGGGGGHFHHGGHGCGGHHHHHHGGC??CFGGCCGA:GHHGDDGEGHHEGGEFGGGGGGGGGGGGGFEBFFBFAFEFFBB?A-=B>@BB-BADA/FBFFFAEFDDBBBFFF.D/BBBBFFFBFFFFD;-@@-.;9;BF/99/FB/
@M05620:45:000000000-G6HP7:1:1101:11333:8475 1:N:0:125
ATCTCTATCTCCTAAAAACCTGTTTAGATTTGGAGATAGACCTTCAGGTTTTTCATCATTTTCTGCATGAATTATACATTGACCACGTTCCAGCGTGGTCAGTTTGCAGCATTCTGTTATTTTGTTTGACAGAGTGTCTTGTTGAGAACATATGTAGGACATGATTTTTTCCTGCAACAGGGAAAATAAAGTATAAGTTTTAAAGATTTATTCTTTAATAAAGGATCTCAAAGCCAGCTTTAGAAAAAGGA
+
BAABBFFFFFFFGGGGGGGGGGHHGHHGHHHFHHHHHHHHHHHHHHHHHHHEFHHHHHHHHHHHHHHHHHHHHHHHHHHHFHHHHHGHHHHHHHGFGGHHHHHHHHHHHHHHHHHHHHHHHHHHHHHHHHHHHHHHHHHHHHHHEHHHHHHHHHHHHHHHHHHHHHHHHGHHHHHHHHHHHGGHHHGHHHHGHHHHH<GGHHGHHHHHHHHHHHHHHHHGHHEHCHFHGFHHHHHGHGHHHHHHHHHHGGH
@M05620:45:000000000-G6HP7:1:1101:6966:8475 1:N:0:125
TACCTGTACTGGGGAAGCGCACACGTCTGAACTCCAGTCACTCTCGCGCATCTCGTATGCCGTCTTCTGCTTGAAAAAAAAAAAAAAAAAAAAATGGAAATAAGAAAAGATATTAGTAAAGAAAAAAAATAAACAAGAGAAATAAAAGGATAGTAAGGAAGTAAAGAGAGTAAAGCAATAAGAGAGAAAGTAAGAGATGGTGATATATAGAGTAGATAATGAAGACGAGTAGAATATATAAGAGATAATCA
+
AAABBFFFFFFFGGGGGGGGGGGHGFHHGHGHHHHHHGHFHHHHHGGGGGFEHHHGGHHGHEEFHGHHHHHHHGGFHHGGGGE</>//////--01<100000000///.0000<0000000.//.---.00000.//.///000000./00/90/////.//////.../////////:;/:/..9///://///.////////9//;//;::///////////9.--..:////////////.//////
@M05620:45:000000000-G6HP7:1:1101:10405:8476 1:N:0:125
ATCTCTATCTCCTAAAAACCTGTTTAGATTTGGAGATAGACCTTCAGGTTTTTCATCATTTTCTGCATGAATTATACATTGACCACGTTCCAGCGTGGTCAGTTTGCAGCATTCTGTTATTTTGTTTGACAGAGTGTCTTGTTGAGAACATATGTAGGACATGATTTTTTCCTGCAACAGGGAAAATAAAGTATAAGTTTTAAAGATTTATTCTTTAATAAAGGATCTCAAAGCCAGCTTTAGAAAAAGGA
+
BBBBBFFFFFFFGGGGGGGGGGHHHHHHHHHHHGHHHHHHHHHHHHHHHHHGGHHHHHHHHHHHHHHHHHHHHHHHHGHHHHHHHHGHHHHHHHGGGGHHHHHHHHHHHHHHHHHHHHHHHHHHHHHHFHHHHHHHHHHHHHHHBGHHHHHHHHHHHHHHHHHHHHHHHGHHHHHFHHHHHGGHHHGHGHHHHHHHHHHHHHHHHHHHHHHHHHHHHHHGHHHFBGHHHHHHHGFHHGHHHHGHGHHGGGH
@M05620:45:000000000-G6HP7:1:1101:9837:8484 1:N:0:125
TACCTGAACTCCAGTCACACGTCTGAACTCCAGTCACTCTCGCGCATCTCGTATGCCGTCTTCTGCTTGAAAAAAAAAATTCTACAACGAGCTGCGCGTGCCCCCGGAGGAGCCCCCAGTGCTGCTGACCTACGCCCCCCTTAACCCCCAGGCCCCCAGATCGCAGCTGCCACAGGTTAGGCTCTTCCTACGCCCGTGCTCCTCCCGTCCTTTCCCCATTCCTTTTCTGCCCGGCTTGATTCTTGCCATTC
+
AAABBFFFFFFFFFFGGFGGGGHHFHHHHHCGGHHFHHFFHAGFGGG0GHEAAE3FFEBEGGHHHG5GHCGHFFE/E//1@4?4?433>//>/33//<B//?CF??</@/?/F.<C@-.<<1==<000/<00/<<CCCDC9./;BBED9-A..;.--9..0/.9..;B//;/;...9//9./9.//:;///A-9--9..9/9/B99..;.99/:9FFB./////9/;///9;9-99--99:///;///:B/
@M05620:45:000000000-G6HP7:1:1101:11076:8485 1:N:0:125
CATCCTGACCCTGAAGTACCCCATTGAGCATGGCATCGTCACCAACTGGGACGACATGGAGAAGATCTGGCACCACACCTTCTACAACGAGCTGCGCGTGGCCCCGGAGGAGCACCCAGTGCTGCTGACCGAGGCCCCCCTGAACCCCAAGGCCAACAGAGAGAAGATGACTCAGGTGAGGCTCGGCCGACGCCCGTGCTCCTCCCGTCCTTTCCCCAGTCATTTTCTGCCCGGCTTGATTTCTGACATTA
+
CCCCCFFFFFFFGGGGGGGGGGGHHHGHHHGGHHHHHGHHGGHHHGHHHHFHGGGGGHHGHGHHHHHHHHHHHGFHHGGHHHHHHHHHGGGGGHHGGGEGGGHHGGGGGGGGHGHHGGHHHHHHHHHHHHGGGGGGGGGGGGGHHHGGGGHGHHGGGGGGGGFGGGGGGGGGGGGGGGGGGGGGFFFFBADFFFFFFFFFFFFFFFFFFFFEFFFFFFFFFFFFFFFBFFFFFFFFFF?B0FFFFBBFFF0
@M05620:45:000000000-G6HP7:1:1101:10428:8487 1:N:0:125
ATCTCTATCTCCTAAAAACCTGTTTAGATTTGGAGATAGACCTTCAGGTTTTTCATCATTTTCTGCATGAATTATACATTGACCACGTTCCAGCGTGGTCAGTTTGCAGCATTCTGTTATTTTGTTTGACAGAGTGTCTTGTTGAGAACATATGTAGGACATGATTTTTTCCTGCAACAGGGAAAATAAAGTATAAGTTTTAAAGATTTATTCTTTAATAAAGGATCTCAAAGCCAGCTTTAGAAAAAGGA
+
CCCCCFFFFFFFGGGGGGGGGGHHHHHHHHHHHHHHHHHHHHHHHHHHHHHGGHHHHHHHIHIIIHHHHHHHHHHHHHHHHHHHHHGGHHHHHHGGGGHHHHHHHHHHHHGHHHHHHHHHHHHHHHHHHHHHHHHHHHHHHHHHHHHHHHHHHHHHHHHHHHHHHHHHHGHHHHHHHHHHHGGHHHHFHDGFGHHGHHGHHHGHHHHHHGHHHHHHHHHHHFGHHHHHHHGHGGHHHGHHHHHHGHFFGGG
@M05620:45:000000000-G6HP7:1:1101:26885:8490 1:N:0:125
CATCCTGACCCTGAAGTACCCCATTGAGCATGGCATCGTCACCAACTGGGACGACATGGAGAAGATCTGGCACCACACCTTCTACAACGAGCTGCGCGTGGCCCCGGAGGAGCACCCAGTGCTGCTGACCGAGGCCCCCCTGAACCCCAAGGCCAACAGAGAGAAGATGACTCAGGTGAGGCTCGGCCGACGCCCGTGCTCCTCCCGTCCTTTCCCCAGTCATTTTCTGCCCGGCTTGATTTCTGACATTA
+
CCCCCFFFFFFFGGGGGGGGGGGHHHHHHHHHHHHHHGHHHGHHHGHHHHHHGGGGGHHHHHHHHHHHHHHHHGHHHGGHHHHHHHHHGGGGGHHGGGGGGGHHGGGGGGGGHHHHGGHHHHHHHHHHHHGGGGGGGGGGGGHHHHGGGGHGHHGGGGGGGGGGGGGGGGGGGGGGGGGGGGGGFFFFFFFFFFFFFFFFFFFFFFFFFFFFFFFFFFFFFFFFFFFFFFFFFFFFFFAFFFFFFFFFFF0
@M05620:45:000000000-G6HP7:1:1101:6971:8493 1:N:0:125
TACCTGTACTGGGGAAGCGCACACGTCTGAACTCCAGTCACTCTCGCGCATCTCGTATGCCGTCTTCTGCTTGAAAAAAAAAAACACATATGCCGTCTTCTGCTTTAAAAAAAAAAATAGAGAAAAAGGGTGTGTGAAGAGTATTTGGTGAAAGCAGATAAAACATAATCACATAGAAGTAGGAGGTGAGTATCTGACTACAGGTATCGAGAGACAATGGATAGTATGGACGAGATATATGTGATATGATG
+
>AAAAFFFFFF1AEFE1FEEFGGHEHHHGHHHHDGH1DBEGHHHH/F/AEEGHH0BEG0FFEEFFFH2EFHD1FGHHE/E>/E///</1<>2BG/C>0?2>1?111121?1/>/--<.00000<//......-:..0:00.0000000..0000////009000.000000/000000000000/---/-9/////9///////////---------9/////9////-//--;-:////////////9//
@M05620:45:000000000-G6HP7:1:1101:11331:8494 1:N:0:125
ATCTCTATCTCCTAAAAACCTGTTTAGATTTGGAGATAGACCTTCAGGTTTTTCATCATTTTCTGCATGAATTATACATTGACCACGTTCCAGCGTGGTCAGTTTGCAGCATTCTGTTATTTTGTTTGACAGAGTGTCTTGTTGAGAACATATGTAGGACATGATTTTTTCCTGCAACAGGGAAAATAAAGTATAAGTTTTAAAGATTTATTCTTTAATAAAGGATCTCAAAGCCAGCTTTAGAAAAAGGA
+
CCCCCFFFFFFFGGGGGGGGGGHHHHHHHHHHHHHHHHHHHHHHHHHHHHHGGHHHHHHHIIIIIHHHHHHHHHHHHHHHHHHHHHGHHHHHHHGGGGHHHHHHHHHHHHHHHHHHHHHHHHHHHHHHHHHHHHHHHHHHHHHHHHHHHHHHHHHHHHHHHHHHHHHHHGHHHHHHHHHHHGGHHHHHHHHHHHHHHHHHHHHHHHHHHHHHHHHHHHHHHHHHHHHHHHHHHHHHHGHHHHHHHGHHGGH
@M05620:45:000000000-G6HP7:1:1101:26866:8502 1:N:0:125
CATCCTGACCCTGAAGTACCCCATTGAGCATGGCATCGTCACCAACTGGGACGACATGGAGAAGATCTGGCACCACACCTTCTACAACGAGCTGCGCGTGGCCCCGGAGGAGCACCCAGTGCTGCTGACCGAGGCCCCCCTGAACCCCAAGGCCAACAGAGAGAAGATGACTCAGGTGAGGCTCGGCCGACGCCCGTGCTCCTCCCGTCCTTTCCCCAGTCATTTTCTGCCCGGCTTGATTTCTGACATTA
+
ABABCFBFFFFFGGGGGFGGGGGHHFHHHHHGGHHHHGHHHGHHHGHHHHHHGGGGGHHHHHHHHHHHHFHHHGHHHGGHHHHHHHHHGGGGGHHGGGGEGFHHGGGGGGGGGHHHGGHHHHHHHHHHHHGGGGGGGGGGGGHHHHGGGGEGHHGGGGGGGGGGGFGGFGGGGGGGGFFFGGGGFFFFAD@BFFD=;ADEFFFFFFFAFFFFFFFFFFFFFFFFFFFFFFFFDBFDFFFFFFFFFFFFFF9
@M05620:45:000000000-G6HP7:1:1101:11346:8503 1:N:0:125
ATCTCTATCTCCTAAAAACCTGTTTAGATTTGGAGATAGACCTTCAGGTTTTTCATCATTTTCTGCATGAATTATACATTGACCACGTTCCAGCGTGGTCAGTTTGCAGCATTCTGTTATTTTGTTTGACAGAGTGTCTTGTTGAGAACATATGTAGGACATGATTTTTTCCTGCAACAGGGAAAATAAAGTATAAGTTTTAAAGATTTATTCTTTAATAAAGGATCTCAAAGCCAGCTTTAGAAAAAGGA
+
A>AABFFFFFFFGGGGGGGGGGHHHFHHHHHHHGHGHHHHHHHHHHHHHHHGGHHHHHHHHHHHHHHHHHHHHHHHHHHHHGHHHHGHHHHHHHGEGGFHFHGGGHHHHHGHHHHHGGHHHHHHHHHHGHGHHHHHHHHHHHHHHHHHHGFFGGGHHHHHFHHHHHHHGGHHHHHHHHHHHGGHGHHHGHHHHHHHH>GHHGFHHHHHHFHHHHHHGHHHGHFHHHGHHFHHHHHHGGGHHHHFGHHHGGH
@M05620:45:000000000-G6HP7:1:1101:26890:8510 1:N:0:125
CATCCTGACCCTGAAGTACCCCATTGAGCATGGCATCGTCACCAACTGGGACGACATGGAGAAGATCTGGCACCACACCTTCTACAACGAGCTGCGCGTGGCCCCGGAGGAGCACCCAGTGCTGCTGACCGAGGCCCCCCTGAACCCCACGGCCAACAGAGAGAAGATGCCTCAGGTGAGGCTCGGCCGACGCCCGTGCTCCTCCCGTCCTTTCCCCAGTCATTTTCTGCCCGGCTTGATTTCTGCCATTC
+
B?ABBFFFFFFFGFGGGGGGGGGHHHHGHGHHHHGGGGHHHGHH2EFFHHHHGGGGGGHHHHGHEGFHEGHFHGFHEGGGFHHEHHBGFAGEGHHEE@EGFEGHGGF?DGCGGGHHGEEFFGHDGGHEHHG?FDGGGGGGGGHCGHGGD.:BAB9CEGGEFBE.FFBFG0C0FBBF0FFFFA?FFCEFF--;BFF;9;DEFFFFFFF:ADBFFFFFFEDFFBFFFFFFBBBEDBCFFF.BFFFFB/B/;F/
@M05620:45:000000000-G6HP7:1:1101:12328:8545 1:N:0:125
ATCTCTATCTCCTAAAAACCTGTTTAGATTTGGAGATAGACCTTCAGGTTTTTCATCATTTTCTGCATGAATTATACATTGACCACGTTCCAGCGTGGTCAGTTTGCAGCATTCTGTTATTTTGTTTGACAGAGTGTCTTGTTGAGAACATATGTAGGACATGATTTTTTCCTGCAACAGGGAAAATAAAGTATAAGTTTTAAAGATTTATTCTTTAATAAAGGATCTCAAAGCCAGCTTTAGAAAAAGGA
+
BBBBBFFFFFFFGGGGGGGGGGGHHHHHHHHHHHHGHHHHHHHHHHHHHHHGGHHHHHHHHHHHGHHHHGHHHHHHHHHHHHHHHHGHHHHHHHGGGGHHHHHHHHHHHHHHHHHHHHHHHHHHGHHHHHGHHHGGHHHHHHHHHHHHHHHHHHGHHHHHHGHHHHHHHGHHHHGHGHHHHGFHHHHHGHHGHGHGHGHHHHGHHHHHHHHHHHHHHHHGHHGHHHHHHHHHHHHHHGHHHHHGHGHHGGH
@M05620:45:000000000-G6HP7:1:1101:19318:8581 1:N:0:125
CATCCTGACCCTGAAGTACCCCATTGAGCATGGCATCGTCACCAACTGGGACGACATGGAGAAGATCTGGCACCACACCTTCTACAACGAGCTGCGCGTGGCCCCGGAGGAGCACCCAGTGCTGCTGACCGAGGCCCCCCTGAACCCCAAGGCCAACAGAGAGAAGATGACTCAGGTGAGGCTCGGCCGACGCCCGTGCTCCTCCCGTCCTTTCCCCAGTCATTTTCTGCCCGGCTTGATTTCTGACATTA
+
DDDDDFFFFFFFGGGGGGGGGGGHHHHHHHHHHHHHHGHHHGHHHGHHHHHHGGGGGHHHHHHHHHHHHHHHHGHHHGGHHHHHHHHHGGGGGHHGGGGGGGHHGGGGGGGGHHHHGGHHHHHHHHHHHHGGGGGGGGGGGGHHHHGGGGHGHHGGGGGGGGGGGGGGGGGGGGGGHGGGGGGGFFFFFFFFFFFFFFFFFFFFFFFFFFFFFFFFFFFFFFFFFFFFFFFFFFFFFFFFFFHFFFFFFF0
@M05620:45:000000000-G6HP7:1:1101:26026:8585 1:N:0:125
CATCCTGACCCTGAAGTACCCCATTGAGCATGGCATCGTCACCAACTGGGACGACATGGAGAAGATCTGGCACCACACCTTCTACAACGAGCTGCGCGTGGCCCCGGAGGAGCACCCAGTGCTGCTGACCGAGGCCCCCCTGAACCCCAAGGCCAACAGAGAGAAGATGACTCAGGTGAGGCTCGGCCGACGCCCGTGCTCCTCCCGTCCTTTCCCCAGTCATTTTCTGCCCGGCTTGATTTCTGACATTA
+
CCCCCFFFFFFFGGGGGGGGGGGHHHHHHHHHHHHHHGHHHGHHHGHHHHHHGGGGGHHHHHHHHHHHHHHHHGHHHGGHHHHHHHHHGGGGGHHGGGGGGGHHGGGGGGGGHHHHGGHHHHHHHHHHHHGGGGGGGGGGGGHHHHGGGGHGHHGGGGGGGGGGGGGGGGGGGGGGGGGGGGGGFFFFFFFFFFFFFFFFFFFFFFFFFFFFFFFFFFFFFFFFFFFFFFFFFFFFFFAFFFFFFFFFFF0
@M05620:45:000000000-G6HP7:1:1101:19315:8598 1:N:0:125
CATCCTGACCCTGAAGTACCCCATTGAGCATGGCATCGTCACCAACTGGGACGACATGGAGAAGATCTGGCACCACACCTTCTACAACGAGCTGCGCGTGGCCCCGGAGGAGCACCCAGTGCTGCTGACCGAGGCCCCCCTGAACCCCAAGGCCAACAGAGAGAAGATGACTCAGGTGAGGCTCGGCCGACGCCCGTGCTCCTCCCGTCCTTTCCCCAGTCATTTTCTGCCCGGCTTGATTTCTGACATTA
+
AABBCFFFFFFFGGGGGGGGGGGHHHHHHHHHHHHHHGHHHGHHHGHHHHGHGGGGGHHHHHHHHHHHHHHHHGHHHGGHHHHHHHHHGGGGGHHGGGGGGGHHGGDGGGGGHHHHGGHHGHHHHHHHHHGGGGGGGGGGGGHHHHGGGGHGHHGGGGGGGGGGGGGGGGGGGGGGGGGGGGGGFFFFFFFFFFFFCFFFFFFFFFFFFFFFFFFFFFDFFFFFFFFFFFFFFFFFFFFFFFFFFFFFFF/
@M05620:45:000000000-G6HP7:1:1101:13465:8600 1:N:0:125
CATCCTGACCCTGAAGTACCCCATTGAGCATGGCATCGTCACCAACTGGGACGACATGGAGAAGATCTGGCACCACACCTTCTACAACGAGCTGCGCGTGGCCCCGGAGGAGCACCCAGTGCTGCTGACCGAGGCCCCCCTGAACCCCAAGGCCAACAGAGAGAAGATGACTCAGGTGAGGCTCGGCCGACGCCCGTGCTCCTCCCGTCCTTTCCCCAGTCATTTTCTGCCCGGCTTGATTTCTGACATTT
+
ABBBBFFFFFFFGGGGGGGFGGFFHHHFHFDAEGHHHGHHHGGHHGHHHHHFFGGGGHHBEGFFHFHFGHGHGGHHHGGHGGGHHGHGEEGCGHHGFFGGGFFHGGDGGGGAGHHHGEH?FG1FGHHHGFG?@@C.DCGGGGGHGHGGDAEGHHGGEGE9BF?9CBF0;0BFFBFBFBFG?9C9@;?D@9BAFBB@>DD9FFFFB.A9:.9/9/B9B.9B99BFF//9999E.--;9-./99BF:BB/BF/
@M05620:45:000000000-G6HP7:1:1101:13467:8620 1:N:0:125
CATCCTGACCCTGAAGTACCCCATTGAGCATGGCATCGTCACCAACTGGGACGACATGGAGAAGATCTGGCACCACACCTTCTACAACGAGCTGCGCGTGGCCCCGGAGGAGCACCCAGTGCTGCTGACCGAGGCCCCCCTGAACCCCAAGGCCAACAGAGAGAAGATGACTCAGGTGAGGCTCGGCCGACGCCCGTGCTCCTCCCGTCCTTTCCCCAGTCATTTTCTGCCCGGCTTGATTTCTGACATTA
+
DCCCDFFFFFFFGGGGGGGGGGGHHHHHHHHHHHHHHGHHHGHHHGHHHHHHGGGGGHHHHHHHHHHHHHHHHGHHHGGHHHHHHHHHGGGGGHHGGGGGGGHHGGGGGGGGHHHHGGHHHHHHHHHHHHGGGGGGGGGGGGHHHHGGGGHGHHGGGGGGGGGGGGGGGGGGGGGGHGGGGGGGFFFFFFFFFFFFFFFFFFFFFFFFFFFFFFFFFFFFFFFFFFFFFFFFFFFFFFFFFFFFF090;B0
@M05620:45:000000000-G6HP7:1:1101:20267:8639 1:N:0:125
CATCCTGACCCTGAAGTACCCCGGCTTGATTTCTGACATTAGATCGGAAGAGCACACGTCTGAACTCCAGTCACTCTCGCGCATCTCGTATGCCGTCTTCTGCTTGAAAAAAAAAAAACAAAATAAATCACACAATAAAAATGTCTCCACGCATACTTCCCATCATAAAGACATTCCTCTTTCCGTACCCTACGCCATCACCCCTCAGACACCACCCCACCCATCATCCCCCTGGCTTGAGCTCCCCCACC
+
CCCCCFFFFFFFGGGGGGGGGGGGGGGGGHHHGHHHHHHHHHGHHHGCGGGHHHHGHFFHHGHFHHHHHHHHGGHHHHGGGGGGGHHHGGHHHHGFEHGGHHHHHHHHHHHGGGG@<<?//0?111>111111..111100.0000000/..-..00000/00/0000000:/00000000000.0...90/..--..000/.-...000//.....-.....//0000...-.../.-.00000...-..
@M05620:45:000000000-G6HP7:1:1101:4748:8669 1:N:0:125
CATCCTGACCCTGAAGTACCCCATTGAGCATGGCATCGTCACCAACTGGGACGACATGGAGAAGATCTGGCACCACACCTTCTACAACGAGCTGCGCGTGGCCCCGGAGGAGCACCCAGTGCTGCTGACCGAGGCCCCCCTGAACCCCAAGGCCAACAGAGAGAAGATGACTCAGGTGAGGCTCGGCCGACGCCCGTGCTCCTCCCGTCCTTTCCCCAGTCATTTTCTGCCCGGCTTGATTTCTGACATTA
+
A3>AAFFBC>FFFGFGGGGGGGFGHFGHBDHHHHGHFGHHGGHFEEGHHE2GEEGGGGE3CCHBCFGGHHHGHGCAG?EGHHHHHHHHGGFGDFEGGEEFEFAECEBFGGGGHHHHGEEGFFHHHHGGHHF?DGCE<<A@@EBCHCAGGGHGHEEEEAFGGBEGGG/FFGGB;BFGGGGGGGGGFFEFFFFDFFFF-9.EFFFFBF.ADDDFFB//;B.BFFBFFBFFBBFFD=DF->.BF/BFBBF//F/
@M05620:45:000000000-G6HP7:1:1101:21394:8683 1:N:0:125
CATCCTGACCCTGAAGTACCCCATTGAGCATGGCATCGTCACCAACTGGGACGACATGGAGAAGATCTGGCACCACACCTTCTACAACGAGCTGCGCGTGGCCCCGGAGGAGCACCCAGTGCTGCTGACCGAGGCCCCCCTGAACCCCAAGGCCAACAGAGAGAAGATGACTCAGGTGAGGCTCGGCCGACGCCCGTGCTCCTCCCGTCCTTTCCCCAGTCATTTTCTGCCCGGCTTGATTTCTGACATTT
+
CCCCCFFFFFFFGGGGGGGGGGGHHHHHHHHHHHHHHGHHHGHHHGHHHHHHGGGGGHHHHHHHHHHHHHHHHGHHHGGHHHHHHHHHGGGGGHHGGGGGGGHHGGGGGGGGHHHHGGHGHHHHHHHHHHGGGGGGGGGGGGHHHHGGGGHGHHGGGGGGGGGGGGGGGGGGGGGGGGGGGGGGFFFFFFFFFFFFFFFFFFFFFFFEFFFFFFFFFFFFFFFFFFFFFFFEDFFFFFAFFFFFF:FFFF0
@M05620:45:000000000-G6HP7:1:1101:21403:8703 1:N:0:125
CATCCTGACCCTGAAGTACCCCATTGAGCATGGCATCGTCACCAACTGGGACGACATGGAGAAGATCTGGCACCACACCTTCTACAACGAGCTGCGCGTGGCCCCGGAGGAGCACCCAGTGCTGCTGACCGAGGCCCCCCTGAACCCCAAGGCCAACAGAGAGAAGATGACTCAGGTGAGGCTCGGCCGACGCCCGTGCTCCTCCCGTCCTTTCCCCAGTCATTTTCTGCCCGGCTTGATTTCTGACATTT
+
DDDDDFFFFFFFGGGGGGGGGGGHHHHHHHHHHHHHHGHHHGHHHGHHHHHHGGGGGHHHHHHHHHHHHHHHHGHHHGGHHHHHHHHHGGGGGHHGGGGGGGHHGGGGGGGGHHHHGGHHHHHHHHHHHHGGGGGGGGGGGGHHHHGGGFHGHHGGGGGGGGGGGGGGGGGGGGGGGGGGGGGGFFFFFFFFFFFF@DDFFFFFFFF;AFDFFFFFFFFFFFFFFFFFFFFFFFFFFFAFFFFFFBFBFF;
@M05620:45:000000000-G6HP7:1:1101:6011:8705 1:N:0:125
ATCTCTATCTCCTAAAAACCTGTTTAGATTTGGAGATAGACCTTCAGGTTTTTCATCATTTTCTGCATGAATTATACATTGACCACGTTCCAGCGTGGTCAGTTTGCAGCATTCTGTTATTTTGTTTGACAGAGTGTCTTGTTGAGAACATATGTAGGACATGATTTTTTCCTGCAACAGGGAAAATAAAGTATAAGTTTTAAAGATTTATTCTTTAATAAAGGATCTCAAAGCCAGCTTTAGAAAAAGGA
+
AA@AAFFFFFFFGGGGFGGGFGFGHGGHHFHHHCHFBGFFGHFGHHHHHHHGGHHGHFHGHHFHHGHHHGHHHHHHHHHHHHHHHHGGHHHGHGGBEGHHGGHGHHHHHGHHHHHHHHGHHHHHHHHHHHEHHHGGFHGFHHHHHGHHHHHHHHGFGGHHFHHHHHHHHFHGHHGFGGFGHFFHHGHHGGHGGFFFGFGFHHFHH1GHGHHHHHHHHHHHHHHHGHHHHHHHHCHCGGFHHHGBCGHFGGF
@M05620:45:000000000-G6HP7:1:1101:11939:8716 1:N:0:125
AAACCAAGAAGACATGAGGTCAGCTAGATCGGAAGAGCACACGTCTGAACTCCAGTCACTCTCGCGCATCTCGTATGCCGTCTTCTGCTTGAAAAAAAAAAAAACAAAGATCTACCACATCTCTCGGAGTTTATTTTTCATCGGTGAGCCCGACCGACTGCTCCGCTGAGGGGTGCGCAACTCTTTGCGGAAAGTAAGCCCCTTTTTATTAAATTTACCTTTTAGCAATCGCCATTCCTACCCTCATTATC
+
?AABAAAFFFFFGGGGDBFGFCHFGFDEFHAEECECHGFHHCFGHHAHEGF5FGCGGHDFGFCEFCGG>0GG??EFHGG>1>FFFHFB43B?33GH?E//>///?//00<1111?F1?/1??DGG/..-.0=1=FGF1F0DD/.C.C./CA:-;@---;D/0BC..:-....-9-;9-9-9B/:BF//-9--;./9////.:9AFBB.BF///;BF/BFF/9B/9/9//9.;9A;BF;B/9;.;../////
@M05620:45:000000000-G6HP7:1:1101:7453:8717 1:N:0:125
CATCCTGACCCTGAAGTACCCCATTGAGCATGGCATCGTCACCAACTGGGACGACATGGAGAAGATCTGGCACCACACCTTCTACAACGAGCTGCGCGTGGCCCCGGAGGAGCACCCAGTGCTGCTGACCGAGGCCCCCCTGAACCCCAAGGCCAACAGAGAGAAGATGACTCAGGTGAGGCTCGGCCGACGCCCGTGCTCCTCCCGTCCTTTCCCCAGTCATTTTCTGCCCGGCTTGATTTCTGACATTA
+
BBABBFFFFFFFGGGGGGGGGGGHHHHHHHHHHHHHHGHHHGHFHGHHGHGHGGGGGHHHHHHHGHHHHHHGHGHHHGGHHHHHHHHHGGGGGHHGGGGGGGHHGGGGGGGGHHHHGGHHHHHHHHHHHHGGGGGGGGGGGGGHHHGGDGHGHHGGGGGGGGGGGGGGGGGGGGGGGGGGGGGGFFFFFFFFFFFFDFFFFFFFFFFADFFBFFFFFFFBF/FFFFFFFFFFDFFFFFFFFFFFFBFBFF/
@M05620:45:000000000-G6HP7:1:1101:6023:8719 1:N:0:125
ATCTCTATCTCCTAAAAACCTGTTTAGATTTGGAGATAGACCTTCAGGTTTTTCATCATTTTCTGCATGAATTATACATTGACCACGTTCCAGCGTGGTCAGTTTGCAGCATTCTGTTATTTTGTTTGACAGAGTGTCTTGTTGAGAACATATGTAGGACATGATTTTTTCCTGCAACAGGGAAAATAAAGTATAAGTTTTAAAGATTTATTCTTTAATAAAGGATCTCAAAGCCAGCTTTAGAAAAAGGA
+
BBBBBFFFFFFFGGGGGGGGGGHHHHHHHHHHHHHHHHHHHHHHHHHHHHHGGHHHHHHHHHHHHHHHHGHHHHHGHHHHHFHHGHEHHHHHHHGGGGHHHHHHHHHGGHHHHHHHHHHHHHHHHHHHHHHHHHHHHHHHHHHHHHHHHHHHHHHHHGHGHHHHHHHHHGHHHHHHHHHHHGEHHGHHG1D@GHHHHGHHHHHHHHHHHHHHHHHHHHHHGHHHHHHHHFHHHHHHGGHHHHGGGHHHGAC
@M05620:45:000000000-G6HP7:1:1101:25062:8725 1:N:0:125
CATCCTGACCCTGAAGTACCCCATTGAGCATGGCATCGTCACCAACTGGGACGACATGGAGAAGATCTGGCACCACACCTTCTACAACGAGCTGCGCGTGGCCCCGGAGGAGCACCCAGTGCTGCTGACCGAGGCCCCCCTGAACCCCAAGGCCAACAGAGAGAAGATGACTCAGGTGAGGCTCGGCCGACGCCCGTGCTCCTCCCGTCCTTTCCCCAGTCATTTTCTGCCCGGCTTGATTTCTGACATTT
+
CCCCCFFFFFFFGGGGGGGGGGGHHHHHHHHHHHHHHGHHHGHHHGHHHHHHGGGGGHHHGHHHHHHGHHHHHGHHHGGHHHHHHHHHGGGGGHHGGGGGGGHHGGGGGGGGHGHHGGHGHHHHHHHHHHGGGGGGGGGGGGHHHHGGGCHGHHGGGGGGGGGGGGGFGGGGGGGGGGGGGGFGFFFFABFFFFFF:DDEFFFFFFF;DFDFFFFFFFDBFFFFFFFFFEFFDFFFFFAFFFFFB;:FFF0
@M05620:45:000000000-G6HP7:1:1101:7473:8729 1:N:0:125
CATCCTGACCCTGAAGTACCCCATTGAGCATGGCATCGTCACCAACTGGGACGACATGGAGAAGATCTGGCACCACACCTTCTACAACGAGCTGCGCGTGGCCCCGGAGGAGCACCCAGTGCTGCTGACCGAGGCCCCCCTGAACCCCAAGGCCAACAGAGAGAAGATGACTCAGGTGAGGCTCGGCCGACGCCCGTGCTCCTCCCGTCCTTTCCCCAGTCATTTTCTGCCCGGCTTGATTTCTGACATTA
+
AA1A111BCCFFGFFFBABEGGGHCHHHHHHHHGHHHGHHFGHFHGHGGHHHGGGGGHGHGGGGGFHHHHHHHGHHHGGHHHHHHFHHGGGGGHHGGG>EGGHHGEGCBGGGHHHHGGH?FGHHHHGGHHCGGCCFGGGGGGHHHHGGGGHGHHGGGGGGGGGFFFGEGGGFGGBGGGBFGGGG@@FF?<@@@@@?---;BFFFFF?9;9ABFFFFFFFBFFFFFFFEFFFFF@@<@?ABFBFFFFFFFF/
@M05620:45:000000000-G6HP7:1:1101:7457:8737 1:N:0:125
CATCCTGACCCTGAAGTACCCCATTGAGCATGGCATCGTCACCAACTGGGACGACATGGAGAAGATCTGGCACCACACCTTCTACAACGAGCTGCGCGTGGCCCCGGAGGAGCACCCAGTGCTGCTGACCGAGGCCCCCCTGAACCCCAAGGCCAACAGAGAGAAGATGACTCAGGTGAGGCTCGGCCGACGCCCGTGCTCCTCCCGTCCTTTCCCCAGTCATTTTCTGCCCGGCTTGATTTCTGACATTA
+
CCDDDFFFFFFFGGGGGGGGGGGHHHHHHHHHHHHHHGHHHGHHHGHHHHHHGGGGGHHHHHHHHHHHHHHHHGHHHGGHHHHHHHHHGGGGGHHGGGGGGGHHGGGGGGGGHHHHGGHHHHHHHHHHHHGGGGGGGGGGGGHHHHGGGGHGHHGGGGGGGGGGGGGGGGGGGGGGGGGGGGGGFFFFFFFFFFFFDFFFFFFFFFFFFFFFFFFFFFFFFFFFHHHFFFFFFFFFFFFFFFFFFFFFFF0
@M05620:45:000000000-G6HP7:1:1101:5378:8745 1:N:0:125
TACCTGTACTGGGGAAGAGTGTAGCAATCGCCATTCCTACCCTAAAGATCGGAAGAGCACACGTCTGAACTCCAGTCACTCTCGCGCATCTCGTATGCCGTCTTCTGCTTGAAAAAAAAAAAAAAGATAAAGCAAAAATTATCTAGTGCCATATCGGCTGTAAGATCAACTAGTTAATCACTATTATTGTAAGAATCTCATCGAGAAACAACATAAATAAAGCGCAACAAGACTGAAGTGCCGCCACGAGT
+
BBBBBFFFFFFFGGGGGGGFGFFFHHHHHGFEGFHHGHGGGGGHHHGHHHHGGGGGHHGGHHGHHFGFHHEHHFHFHFHHHHHGGGGGGEFHHFGHHHHGEEHGHGHHGHHHHHHFGCGCG/>/-..11111110//..<000000000000000.--.-.00000000/0/0000000090000;00090000000000;9//...///.;.////////9/.---9;....///9/////----.---.
@M05620:45:000000000-G6HP7:1:1101:11998:8769 1:N:0:125
ATCTCTATCTCCTAAAAACCTGTTTAGATTTGGAGATAGACCTTCAGGTTTTTCATCATTTTCTGCATGAATTATACATTGACCACGTTCCAGCGTGGTCAGTTTGCAGCATTCTGTTATTTTGTTTGACAGAGTGTCTTGTTGAGAACATATGTAGGACATGATTTTTTCCTGCAACAGGGAAAATAAAGTATAAGTTTTAAAGATTTATTCTTTAATAAAGGATCTCAAAGCCAGCTTTAGAAAAAGGA
+
CCCCCFFFFFFFGGGGGGGGGGHHGHGHHHHHHHHHHHHHHHHHHHHHHHHGGHHHHHHHHHHHIHHHHHHHHHHHHHHHHHHHHHGHHHHHHHGGGGHHHHHHHHHHHHHHHHHHHHHHHHHHGHHHHHHHHHHHHHHHHHHHHHHGHHHHHHHHHHHHHHHHHHHHGGHHHHHHHGHHHEGHHGHHHHHHHHHHHGHHHHHHHHHHHHHHHHHHHHHHHHHHHHHHHHGHHGHHGGHHHHHEHHHHGGH
@M05620:45:000000000-G6HP7:1:1101:11202:8809 1:N:0:125
ATCTCTATCTCCTAAAAACCTGTTTAGATTTGGAGATAGACCTTCAGGTTTTTCATCATTTTCTGCATGAATTATACATTGACCACGTTCCAGCGTGGTCAGTTTGCAGCATTCTGTTATTTTGTTTGACAGAGTGTCTTGTTGAGAACATATGTAGGACGTGATTTTTTCCTGCAACAGGGAAAATAAAGTATAAGTTTTAAAGATTTATTCTTTAATAAAGGATCTCAAAGCCAGCTTTAGAAAAAGGA
+
CCCCCFFFFFFFGGGGGGGGGGHHHHHHHHHHHHHHHHHHHHHHHHHHHHHGGHHHHIHHHHHIIHHHHHHHHHHHHHHHHHHHHHGHHHHHHHGFGGHHHHHHHHHHHHHHHHHHHHHHHHHHHHHHHHHHHHHHHHHHHHHHHHHHHHHHHHHHHHHGGGGHHHHHHGHHHHGHHHHHHGGHHHHHHHHHHHHHHGHHHHHHHHHHHHHHHHHHHHHHHHHHGHHHHGHHHHHHHGHHHHHHHHHFGGG
@M05620:45:000000000-G6HP7:1:1101:23560:8813 1:N:0:125
CATCCTGACCCTGAAGTACCCCATTGAGCATGGCATCGTCACCAACTGGGACGACATGGAGAAGATCTGGCACCACACCTTCTACAACGAGCTGCGCGTGGCCCCGGAGGAGCACCCAGTGCTGCTGACCGAGGCCCCCCTGAACCCCAAGGCCAACAGAGAGAAGATGACTCAGGTGAGGCTCGGCCGACGCCCGTGCTCCTCCCGTCCTTTCCCCAGTCATTTTCTGCCCGGCTTGATTTCTGACATTA
+
CCCCCFFFFFFFGGGGGGGGGGGHHHHHHHHHHHHHHGHHHGHHHGHHHHHHGGGGGHHHHHHHHHHHHHHHHGHHHGGHHHHHHHHHGGGGGHHGGGGGGGHHGGGGGGGGHHHHGGHHHHHHHHHHHHGGGGGGGGGGGGHHHHGGGGHGHHGGGGGGGGGGGGGGGGGGGGGGGGGGGGGGFFFFFFFFFFFFFFFFFFFFFFFFFFFFFFFFFFFFFFFFFFFFFFFFFFFFFAAFFFFFFFFBFF0
@M05620:45:000000000-G6HP7:1:1101:25685:8815 1:N:0:125
CATCCTGACCCTGAAGTACCCCGGCTTGATTTCTGACATTAGATCGGAAGAGCACACGTCTGAACTCCAGTCACTCTCGCGCATCTCGTATGCCGTCTTCTGCTTGAAAAAAAAAAAAAAAACAGAAAAAATGAACAGAACACACTCTCGAACTCTCAACCGCCATCAACAAAGAATCGACCTATAATGATTTATCGGACATTTTACGACATTTGTACTACGTAATGACATACTATGAACAAAAGGATGAT
+
CBCCCFFFFFFFGGGGGGGGGGGGGGGGHHHHHHHHHHHHGHGHHHGGGGHHHHHHHGHHHGHHHHHHHHHHHHHHHHGGGGGGFHHHFGHHHHGGGHGHHHHHHHGHHHGGGGGG></>>-..//00<.-.00000//0::/..//00.0/..00000/.----.000/0..//.:0..--.00:0000000000;-.--00000;...-.000;;0000..0.:000000000000000/../;/0900
@M05620:45:000000000-G6HP7:1:1101:11217:8823 1:N:0:125
ATCTCTATCTCCTAAAAACCTGTTTAGATTTGGAGATAGACCTTCAGGTTTTTCATCATTTTCTGCATGAATTATACATTGACCACGTTCCAGCGTGGTCAGTTTGCAGCATTCTGTTATTTTGTTTGACAGAGTGTCTTGTTGAGAACATATGTAGGACGTGATTTTTTCCTGCAACAGGGAAAATAAAGTATAAGTTTTAAAGATTTATTCTTTAATAAAGGATCTCAAAGCCAGCTTTAGAAAAAGGA
+
AAABCFFFFFFFGFGGGGGGGGHHHGHHHHHHHHHGHHHHHHHHHHHHHHHGGHHHHHHHIHHHHHHHHHHHHHHHHHHHHHHHHHGHHHHHHGGEFGGHGHGHHHHHHHGHHHHHHHHHHHHHHHHHGHGHHHGHHHHHHHHHGHHHHHHHHHHGHHHGDCGHHHHHHGHHHHHHGHHHHGGHHHHHGGGFGHHHHGHHHHEHHGHHHGGHHHHHHGHGHFHHHHHHHGGHHHHHGGHHHHHHHHGGGGG
@M05620:45:000000000-G6HP7:1:1101:11190:8828 1:N:0:125
ATCTCTATCTCCTAAAAACCTGTTTAGATTTGGAGATAGACCTTCAGGTTTTTCATCATTTTCTGCATGAATTATACATTGACCACGTTCCAGCGTGGTCAGTTTGCAGCATTCTGTTATTTTGTTTGACAGAGTGTCTTGTTGAGAACATATGTAGGACGTGATTTTTTCCTGCAACAGGGAAAATAAAGTATAAGTTTTAAAGATTTATTCTTTAATAAAGGATCTCAAAGCCAGCTTTAGAAAAAGGA
+
ABBCCFFFFFFFGGGGGGGGGGHHHHHHHHHHHHHHHGHHHHHHHHHHHHHGGHHHHHHHHHHHIHHHHHHHHHHHHHHHHHHHHHGHHHHHHHGGGGHHHHHHHHHHHHHHHHHHHHHHHHHHHHHHHHHHHHHHHHHHHHHHHHHGHHHHHHHHHHHHGGGFHHHHHGHHHHHHHHHHHGGHHHHHFFHGHHHHHGHHHHHHHHHHGHHHHHHHHHHHHHHHHHHHHHHHHHHHHGHHHHHHHGHHGGF
@M05620:45:000000000-G6HP7:1:1101:11803:8830 1:N:0:125
TACCTGTACTGGGGAAGCATTTGAATATCCCCCCATGGTGATGGGGACGGAGAACTGCTCCATAAACACAGGCAACGTGCCTAACTTTCCCGGGAAGATGAAGTCAAAGAGCGACCACAGCTCTTCGGAGGTTATTTTGCATCGGTGAGCCAGACAGAATGATCCGATGAGGGGTGCGAAACTATTTGAGGAAAGGAAGCACCTTTTTATTAAATTTACCTTTTAGCAATCGCCATTCCTACCCTAAAGAT
+
BABBBFFFFFFFGGGGGGGGGGHHHHHHHHHGGGGHHHGHHHHHHGGGGGGGGHHHHHHHHHHHHHHHHHHHGHHHGHHHHHHHGHHHHHHGGGCGGFHHHGFFGHHHHHHHGGGGGHHHHHHHHHHGGGG?GDHHHHHGFHHGGDGF>FGHHGGHHFHGFFHHHFCGGHHHGGEFGGFGGGGGGGGGGGGFGGGGGBFFFGFFFFFFFFFFFFFFFFFFFFFFFFFFFFFFFFFFFFFFFF.FFFFFFFB
@M05620:45:000000000-G6HP7:1:1101:23551:8833 1:N:0:125
CATCCTGACCCTGAAGTACCCCATTGAGCATGGCATCGTCACCAACTGGGACGACATGGAGAAGATCTGGCACCACACCTTCTACAACGAGCTGCGCGTGGCCCCGGAGGAGCACCCAGTGCTGCTGACCGAGGCCCCCCTGAACCCCAAGGCCAACAGAGAGAAGATGACTCAGGTGAGGCTCGGCCGACGCCCGTGCTCCTCCCGTCCTTTCCCCAGTCATTTTCTGCCCGGCTTGATTTCTGACATTA
+
BAABBFFFFFFFGFGGGGGGGGGHHHHHHHHHHHHHHGHHHGHGHGHHGHHGGGGGGHHHGHHHHHHHHHHHHGHHHGGHHHHGHHHHGGGGGHHGGGFGGGHHGGGGGGGGGGHHGGHGHHHHGHHHHHGGGGGGGGGGGGHHHHGGGFHGHHGGGGGGGGGGGGGGGGGGGGGGFFGGGGEFFFFFFAFFFFFF@D??FFFFFEF9AD;FFFFFFFB:BFFFFFFFFFFFFFFCAFFFFFBBF/B;BF/
@M05620:45:000000000-G6HP7:1:1101:19762:8834 1:N:0:125
ATCTCTATCTCCTAAAAACCTGTTTAGATTTGGAGATAGACCTTCAGGTTTTTCATCATTTTCTGCATGAATTATACATTGACCACGTTCCAGCGTGGTCAGTTTGCAGCATTCTGTTATTTTGTTTGACAGAGTGTCTTGTTGAGAACATATGTAGGACATGATTTTTTCCTGCAACAGGGAAAATAAAGTATAAGTTTTAAAGATTTATTCTTTAATAAAGGATCTCAAAGCCAGCTTTAGAAAAAGGA
+
B?ABBFFFFFFFGGGBEFEGGGGGHHHFHHHFHHFFHBDGGHHHHHGHHHHGGHFHHHHHHHHHFHHGHHFHHGHHHBGHGGHHFHGHHHHHHHEGECHGHFHHHHHHHHHHHHHHHHHHHHHHHHHHEGFEHHHHHHHHHHHGFFHFHHHFHHHHHGGHGGG2GGHHHGHHHGHFDGCFEGFHHGFG?1FHHHGHHHHHHHGHBHGHHGHHHHHHHHHHFHGHFHHHHHHHEHHHHGHHHGFFFBGE??C
@M05620:45:000000000-G6HP7:1:1101:16204:8842 1:N:0:125
ATCTCTATCTCCTAAAAAGGAAGAAAGGGGAGGGAAGATCGGAAGAGCACACGTCTGAACTCCAGTCACTCTCGCGCATCTCGTATGCCGTCTTCTGCTTGAAAAAAAAAAAAAATAACCCCTATCAACCCCACTCAACATGCCCCTTATGCCCGCCTGCCATCCAGAAGACACACCGACTACCAAATCACACCCAATGGCCCCCCCAACCAAATACCAGCGCCCGTTGCCGACCAATCCCCCGCGCCTTC
+
BBBBBFFFFFFFGFGGGGGGGGHFAGHHGGGGGGEHGHHHHGGGGHHGHHHHGHHHGGFHHHHHHHHHHHHHHGGGGGEEHHHGGHHHHGGGHGHHHHHHGH?GHHGGGGGG>/<0111>.>..0000<.<..<.///:0//::/.../0000/.-9....;0;.900///////;.-----/.//./9////A..9.//./.-----.....9//////9--;;--...9----9.//./..-----..;
@M05620:45:000000000-G6HP7:1:1101:11203:8843 1:N:0:125
ATCTCTATCTCCTAAAAACCTGTTTAGATTTGGAGATAGACCTTCAGGTTTTTCATCATTTTCTGCATGAATTATACATTGACCACGTTCCAGCGTGGTCAGTTTGCAGCATTCTGTTATTTTGTTTGACAGAGTGTCTTGTTGAGAACATATGTAGGACGTGATTTTTTCCTGCAACAGGGAAAATAAAGTATAAGTTTTAAAGATTTATTCTTTAATAAAGGATCTCAAAGCCAGCTTTAGAAAAAGGA
+
AAABAFBFFFFFGGGGGGGGGGHHHHHHHHHHHHHHHHHHGHHHHHHHHHHGGHHHHHHHHHHHHGHHHHHHHHHHHHHHHHGHHHGHHHHHHHGFGGHHHHGHHHHHHHGHHHHHHHHHHHHHHHHGHGFHHHHHHHHHHHHHHHHHHHHHHHHHHHHHC?FHHHHHFGHHHHGHHHAGHGGHEHHHHHHDGHFFGFGHHHHHHHHHGHHHHHHHHHHFHGHHHHHHGHHGHHHHHGHHHHHHGHFEEDF
@M05620:45:000000000-G6HP7:1:1101:19769:8852 1:N:0:125
ATCTCTATCTCCTAAAAACCTGTTTAGATTTGGAGATAGACCTTCAGGTTTTTCATCATTTTCTGCATGAATTATACATTGACCACGTTCCAGCGTGGTCAGTTTGCAGCATTCTGTTATTTTGTTTGACAGAGTGTCTTGTTGAGAACATATGTAGGACATGATTTTTTCCTGCAACAGGGAAAATAAAGTATAAGTTTTAAAGATTTATTCTTTAATAAAGGATCTCAAAGCCAGCTTTAGAAAAAGGA
+
DDDDCFFFFFFFGGGGGGGGGGHHHHHHHHHHHHHHHHHHHHHHHHHHHHHGGHHHHIHHHHHIIHHHHHHHHHHHHHHHHHHHHHGHHHHHHHGGGGHHHHHHHHHHHHHHHHHHHHHHHHHHHHHHHHHHHHHHHHHHHHHHHHHHHHHHHHHHHHHHHHHHHHHHHGHHHHHHHHHHHGGHHHHHHHHHHHHHHHHHHHHHHHHHHHHHHHHHHHHHHHHHHHHHHHHHHHHHHGHHHHHGHHHGGGH
@M05620:45:000000000-G6HP7:1:1101:12841:8864 1:N:0:125
ATCTCTATCTCCTAAAAACCTGTTTAGATTTGGAGATAGACCTTCAGGTTTTTCATCATTTTCTGCATGAATTATACATTGACCACGTTCCAGCGTGGTCAGTTTGCAGCATTCTGTTATTTTGTTTGACAGAGTGTCTTGTTGAGAACATATGTAGGACATGATTTTTTCCTGCAACAGGGAAAATAAAGTATAAGTTTTAAAGATTTATTCTTTAATAAAGGATCTCAAAGCCAGCTTTAGAAAAAGGA
+
BBABBFFFFFFFGFGGGGGGGGHHHHHHHHHHHHHHHHHHHHHHHHHHHHHGGHHHHHHHHHHHHHHHHHEHHHHHHHHHGGHHFHGHHHHBGGGFGGGHHGHHHHHHHHHHGHHHHHHHHHHHHHHGHHGEHFGHHHHHHHHHHHHHGHHGHHHHHHHHHHHBGGHHHGHHHHHHHHHHHGGHFGGH<DGGHGGHHGGHHHFFHHGHHHHHHHHHHHHHHGGHFHHHHHHHHHHHHGHHHEHFC0CHGGH
@M05620:45:000000000-G6HP7:1:1101:12860:8870 1:N:0:125
ATCTCTATCTCCTAAAAACCTGTTTAGATTTGGAGATAGACCTTCAGGTTTTTCATCATTTTCTGCATGAATTATACATTGACCACGTTCCAGCGTGGTCAGTTTGCAGCATTCTGTTATTTTGTTTGACAGAGTGTCTTGTTGAGAACATATGTAGGACATGATTTTTTCCTGCAACAGGGAAAATAAAGTATAAGTTTTAAAGATTTATTCTTTAATAAAGGATCTCAAAGCCAGCTTTAGAAAAAGGA
+
DDCCCFFFFFFFGGGGGGGGGGHHHHHHHHHHHHHHHHHHHHHHHHHHHHHGGHHHHIHHHHIIIHHGHHHHHHHHHHHHHHHHHHGHHHHHHHGFGGHHHHHHHHHHHHHHHHHHHHHHHHHHHHHHHHHHHHHHHHHHHHHHHHHHHHHHHHHHHHHHHHHHHHHHHGHHHHHHHHHHHGGHHHHHHHHHHHHHHHHHHHHHHHHHHHHHHHHHHHHHHHHHHHGHHHHHHHHHHGHHHHHHHGHHGGH
@M05620:45:000000000-G6HP7:1:1101:13034:8875 1:N:0:125
ATCTCTATCTCCTAAAAACCTGTTTAGATTTGGAGATAGACCTTCAGGTTTTTCATCATTTTCTGCATGAATTATACATTGACCACGTTCCAGCGTGGTCAGTTTGCAGCATTCTGTTATTTTGTTTGACAGAGTGTCTTGTTGAGAACATATGTAGGACATGATTTTTTCCTGCAACAGGGAAAATAAAGTATAAGTTTTAAAGATTTATTCTTTAATAAAGGATCTCAAAGCCAGCTTTAGAAAAAGGA
+
CCCCCFFFFFFFGGGGGGGGGGHHHHHHHHHHHHHHHHHHHHHHHHHHHHHGGHHHHIHHHHIIIHHHHHHHHHHHHHHHHHHHHHGHHHHHHHGGGGHHHHHHHHHHHHHHHHHHHHHHHHHHHHHHHHHHHHHHHHHHHHHHHHHHHHHHHHHHHHHHHHHHHHHHHGHHHHHHHHHHHGGHHHHHHHHHHHHHHHHHHHHHHHHHHHHHHHHHHHHHHHGHHHHHHHHHHHHHHGHHHHGHHHHHGGH
@M05620:45:000000000-G6HP7:1:1101:12870:8885 1:N:0:125
ATCTCTATCTCCTAAAAACCTGTTTAGATTTGGAGATAGACCTTCAGGTTTTTCATCATTTTCTGCATGAATTATACATTGACCACGTTCCAGCGTGGTCAGTTTGCAGCATTCTGTTATTTTGTTTGACAGAGTGTCTTGTTGAGAACATATGTAGGACATGATTTTTTCCTGCAACAGGGAAAATAAAGTATAAGTTTTAAAGATTTATTCTTTAATAAAGGATCTCAAAGCCAGCTTTAGAAAAAGGA
+
B?ABBFFFFFFFGGGGGGGGGGGHHHHHHHHHHGHHHHHHHHHHHHHHHHHGGHHHHHHHHHHHHHHBHFGHHGHGHHHHGHHHHHGHHHFHHHGFGGHHHHHHHHHFHHHHGHHHHHHHHHHHFFHHGHHHHHFGGHHHHGGHHHGHHHHGHHHHHHFHHHHFHHHHGDHHHHHHHHHHHGGHHHHHGHGFGHHHH1GHHHHGHHHHHHHHHHHHGHHHHHFHGHHGHGHHHHFFHGHHGHHHGEHFDCF
@M05620:45:000000000-G6HP7:1:1101:13047:8890 1:N:0:125
ATCTCTATCTCCTAAAAACCTGTTTAGATTTGGAGATAGACCTTCAGGTTTTTCATCATTTTCTGCATGAATTATACATTGACCACGTTCCAGCGTGGTCAGTTTGCAGCATTCTGTTATTTTGTTTGACAGAGTGTCTTGTTGAGAACATATGTAGGACATGATTTTTTCCTGCAACAGGGAAAATAAAGTATAAGTTTTAAAGATTTATTCTTTAATAAAGGATCTCAAAGCCAGCTTTAGAAAAAGGA
+
BAABBFFFFFFFGGGGGGGGGGHHHHHHHHHHHHHHHHGHHHHHHHHGHHHGGHHHHHHHHHHHHHHHHHHHHHHHH5GHGGHHHHGGHHHHHHGFGGHHHHGHHHHHHHGHHHHHHHHHHHHHHHHHGHHHHHGHGHHHHHHHHHHHHHHHHHHHHHHHHHHHHHHHHGHHHHHHHHHHHGGGHHHHHHHHHFGHGHHHHHGHHHHHHHHHHHHHHHHHEFBGBDFHHHHHHHHFHGHHHHHHHFHHGGF
@M05620:45:000000000-G6HP7:1:1101:22695:8895 1:N:0:125
ATCTCTATCTCCTAAAAACCTGTTTAGATTTGGAGATAGACCTTCAGGTTTTTCATCATTTTCTGCATGAATTATACATTGACCACGTTCCAGCGTGGTCAGTTTGCAGCATTCTGTTATTTTGTTTGACAGAGTGTCTTGTTGAGAACATATGTAGGACATGATTTTTTCCTGCAACAGGGAAAATAAAGTATAAGTTTTAAAGATTTATTCTTTAATAAAGGATCTCAAAGCCAGCTTTAGAAAAAGGA
+
BBABBFFFFFFFGGGGGGGGGGHHHHHHHHHHHHHHHHHHHHHHHGHHHHHGGHHHHHHHHHHHHHHHHHHHHHHHHHHHHHHHHHGHHHHHHHGGGGHHHHHHHHHGHHHHHHHHHHHHHHHHHHHHHHHHHHGHGHHHHGGHHHHHHHHHHHHHHHHHHHHHHHHHHGHHHHHHHHHHHGGHHHHHGHHHHHHHHGHHHHHHHHHHHGGHHHHHHGHHHHHGHHHHHHHHHHHFGGHHHHGHHGHHGGG
@M05620:45:000000000-G6HP7:1:1101:6978:8895 1:N:0:125
CATCCTGACCCTGAAGTACCCCATTGAGCATGGCATCGTCACCAACTGGGACGACATGGAGAAGATCTGGCACCACACCTTCTACAACGAGCTGCGCGTGGCCCCGGAGGAGCACCCAGTGCTGCTGACCGAGGCCCCCCTGAACCCCAAGGCCAACAGAGAGAAGATGACTCAGGTGAGGCTCGGCCGACGCCCGTGCTCCTCCCGTCCTTTCCCCAGTCATTTTCTGCCCGGCTTGATTTCTGACATTA
+
CCCCCFFFFFFFGGGGGGGGGGGHHGHGFHHHHHHHHGHHHGHHHGHHHHHHGGGGGHHHHGHHGHHGHHHHHGGHHGGHHHHHHHHHGGGGGHHGGGGGGGHHGGGGGGGGHGHHGGHHHHHHHHHHHHGGGGGGGGGGGGHHHHGGGGHGHHGGGGGGGGGGGGGGGGGGGGGGGGGGGGGGFFFFFFFFFFFF@DFFFFFFFFFEFFFFFFFFFFFFFFFFFFFFFFFFFFFFFFFFFFFFFEFFFF9
@M05620:45:000000000-G6HP7:1:1101:22678:8898 1:N:0:125
ATCTCTATCTCCTAAAAACCTGTTTAGATTTGGAGATAGACCTTCAGGTTTTTCATCATTTTCTGCATGAATTATACATTGACCACGTTCCAGCGTGGTCAGTTTGCAGCATTCTGTTATTTTGTTTGACAGAGTGTCTTGTTGAGAACATATGTAGGACATGATTTTTTCCTGCAACAGGGAAAATAAAGTATAAGTTTTAAAGATTTATTCTTTAATAAAGGATCTCAAAGCCAGCTTTAGAAAAAGGA
+
CCCCCFFFFFFFGGGGGGGGGGHHHHHHHHHHHHHHHHHHHHHHHHHHHHHGGHHHHHHHHHHIIHHHHHHHHHHHHHHHHHHHHHGHHHHHHHGGGGHHHHHHHHHHHHHHHHHHHHHHHHHHHHHHHHHHHHHHHHHHHHHHHHHHHHHHHHHHHHHHHHHHHHHHHGHHHHHHHHHHHGGHHHHHHHHHHHHGHHHHHHHHHHHHHHHHHHHHHHHHHHGHHHGHHGGHHHHHHGHHHHHHHGHHGGH
@M05620:45:000000000-G6HP7:1:1101:6978:8915 1:N:0:125
CATCCTGACCCTGAAGTACCCCATTGAGCATGGCATCGTCACCAACTGGGACGACATGGAGAAGATCTGGCACCACACCTTCTACAACGAGCTGCGCGTGGCCCCGGAGGAGCACCCAGTGCTGCTGACCGAGGCCCCCCTGAACCCCAAGGCCAACAGAGAGAAGATGACTCAGGTGAGGCTCGGCCGACGCCCGTGCTCCTCCCGTCCTTTCCCCAGTCATTTTCTGCCCGGCTTGATTTCTGACATTA
+
>AAAAFFFFC>>FGGBEFGGCGEGG5FA4GDDFFCFGGFCCEFFGGEFGFFGGGGEGFBFHFCCFGG5FFHCGCGHFGDHHHHHHHHH?1E?EBBEEGEEEEHHGGGGGGCGHHHHGGHHGHHHHHHHHHGGCGGEFCCGGEHGHHGGGGEEHHGGGGGGGGGGGGGFFGGGGF9BFGGGFEFGBBAD?=@BBBB?B.AEFFBFFFFFFFD/9BFFFFF;FFFFFBB9FFFFF===B-.;9BFFB/B;/B/
@M05620:45:000000000-G6HP7:1:1101:22674:8915 1:N:0:125
ATCTCTATCTCCTAAAAACCTGTTTAGATTTGGAGATAGACCTTCAGGTTTTTCATCATTTTCTGCATGAATTATACATTGACCACGTTCCAGCGTGGTCAGTTTGCAGCATTCTGTTATTTTGTTTGACAGAGTGTCTTGTTGAGAACATATGTAGGACATGATTTTTTCCTGCAACAGGGAAAATAAAGTATAAGTTTTAAAGATTTATTCTTTAATAAAGGATCTCAAAGCCAGCTTTAGAAAAAGGA
+
BBBBBFBFFFFFGGGGGFGGGGHHHDHHHHHHHHHHHHHHHHHHHHHHHHHGGHHHHHHHHHHHHHHHHHHHHHHHHHHHHHHHHHGHHHHHHHGEEGHHHHHHHHHHHHGHHHHHHHHHHHHHHHHHHHHHHHHHHHHHHHHHEGHHHHHHHHHHHFHHHHHHHHHHHFHHHHHHHHHHHGGHHHHHHHHHHH1GGHHHHHHFHHHHHHHHHHHHHHHHHGHHHHHHHHHGFHHHGGHHHHHHHFGHDGH
@M05620:45:000000000-G6HP7:1:1101:9269:8925 1:N:0:125
ATCTCTATCTCCTAAAAACCTGTTTAGATTTGGAGATAGACCTTCAGGTTTTTCATCATTTTCTGCATGAATTATACATTGACCACGTTCCAGCGTGGTCAGTTTGCAGCATTCTGTTATTTTGTTTGACAGAGTGTCTTGTTGAGAACATATGTAGGACATGATTTTTTCCTGCAACAGGGAAAATAAAGTATAAGTTTTAAAGATTTATTCTTTAATAAAGGATCTCAAAGCCAGCTTTAGAAAAAGGA
+
CCCCCFFFFFFFGGGGGGGGGGHHHHHHHHHHHHHHHHHHHHHHHHHHHHHGGHHHHHHHHHHHHHHHHHHHHHHHHHHHHHHHHHGGHHHHHGGGGGHHHHHHHHGHHHHHHHHHHHHHHHHHHHHHHHHHHHHHHHHHHHHHHHGHHHHHHHHHHHHHHHHHHHHHHGHHHHHHHHHHHGGHHHHHGHHHHHHHHGHHHHHHHHHHHHHHHHHHHHHHHGHHHHHHHHHHHFHHHGHHHHGHFGGGGGH
@M05620:45:000000000-G6HP7:1:1101:20213:8959 1:N:0:125
ATCTCTATCTCCTAAAAACCTGTTTAGATTTGGAGATAGACCTTCAGGTTTTTCATCATTTTCTGCATGAATTATACATTGACCACGTTCCAGCGTGGTCAGTTTGCAGCATTCTGTTATTTTGTTTGACAGAGTGTCTTGTTGAGAACATATGTAGGACATGATTTTTTCCTGCAACAGGGAAAATAAAGTATAAGTTTTAAAGATTTATTCTTTAATAAAGGATCTCAAAGCCAGCTTTAGAAAAAGGA
+
CCCCCFFFFFFFGGGGGGGGGGGHHHHHHHHHHHHHHHHHHHHHHHHHHHHGGHHHHHIHHHHHHHHHHHHHHHHHHHHHHHHHHHGHHHHHHHGGGGHHHHHHHHHHHHHHHHHHHHHHHHHHHHHHHHHHHHHHHHHHHHHHHHHHHHHHHHHHHHHHHHHHHHHHHGHHHHHHHHHHGGGFHHHHGHHHHHHHHGHHHHHHHHHHHHHHHHHHHHHHHHHHHHHHHGHHHGHHHGHHHHHHHGHHGGH
@M05620:45:000000000-G6HP7:1:1101:9572:8987 1:N:0:125
CATCCTGACCCTGAAGTACCCCATTGAGCATGGCATCGTCACCAACTGGGACGACATGGAGAAGATCTGGCACCACACCTTCTACAACGAGCTGCGCGTGGCCCCGGAGGAGCACCCAGTGCTGCTGACCGAGGCCCCCCTGAACCCCAAGGCCAACAGAGAGAAGATGACTCAGGTGAGGCTCGGCCGACGCCCGTGCTCCTCCCGTCCTTTCCCCAGTCATTTTCTGCCCGGCTTGATTTCTGCCATTA
+
AA?AAFFFFFFFGGGGFGGGGGFHHHGHGHHGHHCHHGHHGEHHGGHHHGHHGGGGGHHEFHHHHHFHHHHHHGHHHGGHGGHHHHHGGGGGGHFGGGEE?EFHGGGC/CGDHHHHGGFHHHHHHHHFHHCFGGGGGGGGGGHGHHGGDAE:GHG?EEFBBCCEFGGEFGGGGFGBFFFG.EAFD;?D9;BF=DF=@.A.BFFFFF?EFFDFFFFFFFFFB9FBBFFFFEFF.BA9@BFFFFFB//;/;F/
@M05620:45:000000000-G6HP7:1:1101:9567:9005 1:N:0:125
CATCCTGACCCTGAAGTACCCCATTGAGCATGGCATCGTCACCAACTGGGACGACATGGAGAAGATCTGGCACCACACCTTCTACAACGAGCTGCGCGTGGCCCCGGAGGAGCACCCAGTGCTGCTGACCGAGGCCCCCCTGAACCCCAAGGCCAACAGAGAGAAGATGACTCAGGTGAGGCTCGGCCGACGCCCGTGCTCCTCCCGTCCTTTCCCCAGTCATTTTCTGCCCGGCTTGATTTCTGACATTA
+
DDDDDFFFFFFFGGGGGGGGGGGHHHHHHHHHHHHHHGHHHGHHHGHHHHHHGGGGGHHHHHHHHHHHHHHHHGHHHGGHHHHHHHHHGGGGGHHGGGGGGGHHGGGGGGGGHHHHGGHHHHHHHHHHHHGGGGGGGGGGGGHHHHGGGGHGHHGGGGGGGGGGGGGGGGGGGGGGGGGGGGGGFFFFFFFFFFFFDFFFFFFFFFFFFFFFFFFFFFFFFFFFFHHHFFFFFFFFFFFFFFFFFFFFFF0
@M05620:45:000000000-G6HP7:1:1101:14488:9009 1:N:0:125
CATCCTGACCCTGAAGTACCCCATTGAGCATGGCATCGTCACCAACTGGGACGACATGGAGAAGATCTGGCACCACACCTTCTACAACGAGCTGCGCGTGGCCCCGGAGGAGCACCCAGTGCTGCTGACCGAGGCCCCCCTGAACCCCAAGGCCAACAGAGAGAAGATGACTCAGGTGAGGCTCGGCCGACGCCCGTGCTCCTCCCGTCCTTTCCCCAGTCATTTTCTGCCCGGCTTGATTTCTGACATTA
+
BBCCCFFFFFFFGGGGGGGGGGGHHHHHHHHHHHHHHGHHHGHHHGHHHHHHGGGGGHHHHHHHHHHHHHHHHGHHHGGHHHHHHHHHGGGGGHHGGGGGGGHHGGGGGGGGHHHHGGHGHHHHHHHHHHGGGGGGGGGGDEHHHHGGGDHGHHGGFEG///.EBB/9009CBFFB;:9F9A::CBEABC==FFFFBADAFFFFFFFAAADFFFFFF/A;F/FFFFBFFFFFF>-@-B.:FBBBB/:/BF/
@M05620:45:000000000-G6HP7:1:1101:19213:9015 1:N:0:125
CATCCTGACCCTGAAGTACCCCGGCTTGATTTCTGACATTAGATCGGAAGAGCACACGTCTGAACTCCAGTCACTCTCGCGCATCTCGTATGCCGTCTTCTGCTTGAAAAAAAAAAAAAAAAAAATACAGCAGTCTAAATGTTACTCGTCACAATAAACACAATTATATGTGTGCCACCATACTCATGCTTTGCAAAGGTCTCAGTTTCATTCTAGCCGCCATAATAGTCACACCAGCACCACCGACTATC
+
DDDDDFFFFFFFGGGGGGGGGGGGGGGGHHHHHHHHHHHHHHHHHHGDGGHHHHHHHGHHHGHHHHHHHHHHHHHHHHGGGGGGGHHHGGHHHHGGGHGHHHHHHHHHHHHGGGGC>><----<:.00000/.000000:0000000..:..00:00000:..0000000000.;00:..0:/000:0;00:00000//0000:00000:0:;000;/.;--.00000000000..../......--;-00
@M05620:45:000000000-G6HP7:1:1101:20015:9044 1:N:0:125
CATCCTGACCCTGAAGTACCCCATTGAGCATGGCATCGTCACCAACTGGGACGACATGGAGAAGATCTGGCACCACACCTTCTACAACGAGCTGCGCGTGGCCCCGGAGGAGCACCCAGTGCTGCTGACCGAGGCCCCCCTGAACCCCAAGGCCAACAGAGAGAAGATGACTCAGGTGAGGCTCGGCCGACGCCCGTGCTCCTCCCGTCCTTTCCCCAGTCATTTTCTGCCCGGCTTGATTTCTGACATTA
+
DDDDDFFFFFFFGGGGGGGGGGGHHHHHHHHHHHHHHGHHHGHHHGHHHHHHGGGGGHHHHHHHHHHHHHHHHGHHHGGHHHHHHHHHGGGGGHHGGGGGGGHHGGGGGGGGHHHHGGHHHHHHHHHHHHGGGGGGGGGGGGHHHHGGGGHGHHGGGGGGGGGGGGGGGGGGGGGGHGGGGGGGFFFFFFFFFFFFDFFFFFFFFFFEFFFFFFFFFFFFFFFFFFFFFFFFFFFFFFFFFFFFFFFFFF0
@M05620:45:000000000-G6HP7:1:1101:14807:9070 1:N:0:125
ATCTCTATCTCCTAAAAACCTGTTTAGATTTGGAGATAGACCTTCAGGTTTTTCATCATTTTCTGCATGAATTATACATTGACCACGTTCCAGCGTGGTCAGTTTGCAGCATTCTGTTATTTTGTTTGACAGAGTGTCTTGTTGAGAACATATGTAGGACATGATTTTTTCCTGCAACAGGGAAAATAAAGTATAAGTTTTAAAGATTTATTCTTTAATAAAGGATCTCAAAGCCAGCTTTAGAAAAAGGA
+
BBBBBFFFFFFFGFGGFGGGGGHHH5GHHHHHGCHFHHHHHHHHHHHHHHHGGHFHHGHHHHHHHHHHHHHHHHHHHHHHHHHHHHGHHHHGHHGGGGHHGHHHHHHHHHGHHHHHHHHHHHHHHHHHHHHHHHHHHHHHHHHHHHHFHHHHHHHHHGFHHHHHHHHHHGHHHHHHFHHHHGGFEFFGHDGHHHGHHGGHHFHHHGHHHHHHHHHHDGHHHHHGHHHHHHHHEHHFHGHHHHHGHFHHADG
@M05620:45:000000000-G6HP7:1:1101:16830:9077 1:N:0:125
AAACCAAGAAGACATGAGGTCAGCTAGATCGGAAGAGCACACGTCTGAACTCCAGTCACTCTCGCGCATCTCGTATGCCGTCTTCTGCTTGAAAAAAAAAAAGTCAAAGAGCGACCACAGCTCTCGGAGGTTATTTTGCATCGGTGAGCCAGACAGAATGATCCGATGAGGGGTGCGAAACTATTTGAGGAAAGGAAGCACCTTTTTATTAAATTTACCTTTTAGCAATCGCCATTCCTACCCTAAAGATC
+
>AAAAAAFFBFFGGFGFEFGEAGGFGHFGHCA2AA2FGGFHHGFGFGHGHHHGHFHHHHHHGHFGGGGAEGGF?EEHEH@?ECFHH44BBFEFDGHEG/EED/?BFGF1CC0BCCDCH/CHHGFHGG.-@FH1><GHFHHHG?CD?.<CHHAGEG/:GHHCHCGGGGGGGBABDBE@:--;B0;BB/B.;9BF.../:ABFFFFFFFFFFFF/BFFF/FFFBFBFFF/BFEE..AFFFFFFFFFF./;BFF
@M05620:45:000000000-G6HP7:1:1101:14822:9078 1:N:0:125
ATCTCTATCTCCTAAAAACCTGTTTAGATTTGGAGATAGACCTTCAGGTTTTTCATCATTTTCTGCATGAATTATACATTGACCACGTTCCAGCGTGGTCAGTTTGCAGCATTCTGTTATTTTGTTTGACAGAGTGTCTTGTTGAGAACATATGTAGGACATGATTTTTTCCTGCAACAGGGAAAATAAAGTATAAGTTTTAAAGATTTATTCTTTAATAAAGGATCTCAAAGCCAGCTTTAGAAAAAGGA
+
BBABBFFFFFFFGGGGGGGGGGHHHHHHHHHHHHHHHHHHHHHHHHHHHHHGGHHHHHHHHHHHHHHHHHGHHGHHHGHHHGHHHHGGHHHHHHGFGGHHFHGHHHHGHHHHHHHHHHHHHHHHHHHHGHHHHHGHHHHHHHHHHHGHHHHGHHHFHHHHFHHHHHHHHGHHHHGHHHGHHGGGHHHHGGHHGHHGHFFHHHGHGHHHHGHHHHHHGFHHHGHBGHHHHFFFHHGHHGFHHHFGGEFCF?F
@M05620:45:000000000-G6HP7:1:1101:14807:9089 1:N:0:125
ATCTCTATCTCCTAAAAACCTGTTTAGATTTGGAGATAGACCTTCAGGTTTTTCATCATTTTCTGCATGAATTATACATTGACCACGTTCCAGCGTGGTCAGTTTGCAGCATTCTGTTATTTTGTTTGACAGAGTGTCTTGTTGAGAACATATGTAGGACATGATTTTTTCCTGCAACAGGGAAAATAAAGTATAAGTTTTAAAGATTTATTCTTTAATAAAGGATCTCAAAGCCAGCTTTAGAAAAAGGA
+
CCCCCFFFFFFFGGGGGGGGGGHHHHHHHHHHHHHHHHHHHHHHHHHHHHHGGHHHHHHIIIHHIHHHHHHHHHHHHHHHHHHHHHGHHHHHHHGEGGHHHHHHHHHHHHHHHHHHHHHHHHHHHHHHHHHHHHHHHHHHHHHHHHHHHHHHHHHHHHHHHHHHHHHHHGHHHHHHHHHHHGGHHHHHHHHHHHHHHHHHHHHHHHHHHHHHHHHHHHHHHGHHHHHHHHHHHHHHHGGHHHHHHGHGGGH
@M05620:45:000000000-G6HP7:1:1101:3486:9094 1:N:0:125
ATCTCTATCTCCTAAAAACCTGTTTAGATTTGGAGATAGACCTTCAGGTTTTTCATCATTTTCTGCATGAATTATACATTGACCACGTTCCAGCGTGGTCAGTTTGCAGCATTCTGTTATTTTGTTTGACAGAGTGTCTTGTTGAGAACATATGTAGGACATGATTTTTTCCTGCAACAGGGAAAATAAAGTATAAGTTTTAAAGATTTATTCTTTAATAAAGGATCTCAAAGCCAGCTTTAGAAAAAGGA
+
CCBCCFFFFFFFGGGGGGGGGGHHHHHHHHHHHHHHHHHHHHHHHHHHHHHGGHHHHHHHIHIHHHHHHHHHHHHGHHHHHHHHGHGHHHHHHHGFGGHHGHHHHHHHHHGHHHHHHHHHHHHHHHHHGGHHHHHHHHHHHHHHGHGHHHHHHHHHHHGHHHGGHHHHHGHHHHHGHHHHHGGGGHHHGHHGGHHHHGGHHGFFHGHHHGHHHHHHGGHHHGGHHHHHHGHFHHHHHGHHHHGGFCFFGDC
@M05620:45:000000000-G6HP7:1:1101:16823:9096 1:N:0:125
AAACCAAGAAGACATGAGGTCAGCTAGATCGGAAGAGCACACGTCTGAACTCCAGTCACTCTCGCGCATCTCGTATGCCGTCTTCTGCTTGAAAAAAAAAAGCATGACAAAAAGAGTAGAGAAAAATGCTGGACAGGAGTAATAGATATAAAGTGATGCAGATAAGAAAAAAAAATGGTGAATAGGAGGTTCGCTGGAGGGAACAAAGGAAGTGACGGACAGAGAGTGGGATATGATGAGAGAATTTATGG
+
BB@BBBBFF4CFGGGGGFGGGGHHHHHHHH4AAFEHFHHFHHGHHHGHHHHHHHFGHFHHHHHGGEGE1EHHH?EGFFFEEGHGHHDFHH@F333B/><<//??111BDBC?//<0121>11110001<1<1001//0.001111111111111<1100000000<<0//.----.000000;0000/.9/0--.:-...-..9.../.././///.-.--./;..//..././////9///.////////
@M05620:45:000000000-G6HP7:1:1101:3497:9108 1:N:0:125
ATCTCTATCTCCTAAAAACCTGTTTAGATTTGGAGATAGACCTTCAGGTTTTTCATCATTTTCTGCATGAATTATACATTGACCACGTTCCAGCGTGGTCAGTTTGCAGCATTCTGTTATTTTGTTTGACAGAGTGTCTTGTTGAGAACATATGTAGGACATGATTTTTTCCTGCAACAGGGAAAATAAAGTATAAGTTTTAAAGATTTATTCTTTAATAAAGGATCTCAAAGCCAGCTTTAGAAAAAGGA
+
BBBBBFFFFFFFGGGGGGGGGGHHHHHHHHHHHGHHHHHHHHHHHHHHHHHGGHHHHHHHHHHHHHHHHHHHHHHHHHHHHGHHHHGHHHHHHHGGGGHHHHHHHHHHHHGHHHHHHHHHHHHHHHHHEFHHHGGHHHHHHHHHEGHHGFHGHHHGHHGHFGEHHHHHHGFHHHHGFFHHHGEHEHHHEGHHHHHHHHHHHEFGGFHHHHHHHHHHEHHGHB0GHHHHHEFHFH:CHFHHHHGHHGFHGGH
@M05620:45:000000000-G6HP7:1:1101:12214:9170 1:N:0:125
CATCCTGACCCTGAAGTACCCCATTGAGCATGGCATCGTCACCAACTGGGACGACATGGAGAAGATCTGGCACCACACCTTCTACAACGAGCTGCGCGTGGCCCCGGAGGAGCACCCAGTGCTGCTGACCGAGGCCCCCCTGAACCCCAAGGCCAACAGAGAGAAGATGACTCAGGTGAGGCTCGGCCGACGCCCGTGCTCCTCCCGTCCTTTCCCCAGTCATTTTCTGCCCGGCTTGATTTCTGACATTA
+
DDDDCFFFFFFFGGGGGGGGGGGHHHHHHHHHHHHHHGHHHGHHHGHHHHHHGGGGGHHHHHHHHHHHHHHHHGHHHGGHHHHHHHHHGGGGGHHGGGFGGGHHGGGGGGGGHHHHGGHHHHHHHHHHHHGGGGGGGGGGGGHHHHGGGGHGHHGGGGGGGGGGGGGGGGGGGGGGHGGGGGGGFFFFFFFFFFFFBFFFFFFFFFFFFFFFFFFFFFFFFFFFFFFFFFFFFFFFFFAFFFFFFFFFFF0
@M05620:45:000000000-G6HP7:1:1101:12199:9180 1:N:0:125
CATCCTGACCCTGAAGTACCCCATTGAGCATGGCATCGTCACCAACTGGGACGACATGGAGAAGATCTGGCACCACACCTTCTACAACGAGCTGCGCGTGGCCCCGGAGGAGCACCCAGTGCTGCTGACCGAGGCCCCCCTGAACCCCAAGGCCAACAGAGAGAAGATGACTCAGGTGAGGCTCGGCCGACGCCCGTGCTCCTCCCGTCCTTTCCCCAGTCATTTTCTGCCCGGCTTGATTTCTGACCTTA
+
AAAAAFFFFFFFGGGGGGGGGGGHHHCFG4FHHGHHHGHHFGH32EGHHHECECGGGHHHFHFHGGHHHHHHHGHHEGGHHHHGHGHHGAEEGHHGGGEGGGGHGGGGGGCFHHHHGCHFHHHGFHHFHHG<DDGGGGGGGGGGHHGGGGHGHHGGGGGGGFG.;FFGGGGGGGGGGF0FGEGGFAFFFFFFFFFFFDFFFFFFFED;DDF/FFFFFFDFFBFFFFFFFFFFFFFFFFAFFFFFFBF/;F/
@M05620:45:000000000-G6HP7:1:1101:28053:9190 1:N:0:125
ATCTCTATCTCCTAAAAACCTGTTTAGATTTGGAGATAGACCTTCAGGTTTTTCATCATTTTCTGCATGAATTATACATTGACCACGTTCCAGCGTGGTCAGTTTGCAGCATTCTGTTATTTTGTTTGACAGAGTGTCTTGTTGAGAACATATGTAGGACATGATTTTTTCCTGCAACAGGGAAAATAAAGTATAAGTTTTAAAGATTTATTCTTTAATAAAGGATCTCAAAGCCAGCTTTAGAAAAAGGA
+
CDCDDFFFFFFFGGGGGGGGGGHHHHHHHHHHHHHHHHHHHHHHHHHHHHHGGHHHHIHHHHHHHHHHHHHHHHHHHHHHHHHHHHGHHHHHHHGFGGHHHHHHHHHGHHHHHHHHHHHHHHHHHHHHHHHHHHHHHHHHHHHHHHHHHHHHHHHHHHHHHHHHHHHHHGHHHHGHHHHHHGGHHHHHHHHHHHHHHHHHHHGHHHHHHHHHHHHHHHHHHHHHGHHHHGHHHHHHHGHHHHHGHGHHGGG
@M05620:45:000000000-G6HP7:1:1101:28053:9213 1:N:0:125
ATCTCTATCTCCTAAAAACCTGTTTAGATTTGGAGATAGACCTTCAGGTTTTTCATCATTTTCTGCATGAATTATACATTGACCACGTTCCAGCGTGGTCAGTTTGCAGCATTCTGTTATTTTGTTTGACAGAGTGTCTTGTTGAGAACATATGTAGGACATGATTTTTTCCTGCAACAGGGAAAATAAAGTATAAGTTTTAAAGATTTATTCTTTAATAAAGGATCTCAAAGCCAGCTTTAGAAAAAGGA
+
CCBCBFFFFFFFGGFGGGGGGGHHHHHHHHHHHGHHHHHHGHHHHHHHHHHGGHHHHHHHHHHHHHHHHGHHHHHGHHHHHHHHGHGHHHHHHHGGGGHHHHHHHHHHHHFHHHHHHHHHHHHHHHHHHHHHHHHHHHHHHHHHHHHHGHHHHHHHHHHHHHHHHHHHHGHHHHHHHHGHHGEFHHHHHHHGHHHHHGHHHHFHHHHHHHHHHHHHHHHHHHHHGHHHHGHHGHHHHGHHHHHGHHHHGGH
@M05620:45:000000000-G6HP7:1:1101:16697:9215 1:N:0:125
AAACCAGAAGACATGAGGTCAGCTAGATCGGAAGAGCACACGTCTGAACTCCAGTCACTCTCGCGCATCTCGTATGCCGTCTTCTGCTTGAAAAAAAAAAAATTTACCTCCTTCTTTTATTTTTTTTGCCCTAGTGTCTTTTTGAGAACCTCTTTCGTACCTTATTTTTTCCTGCCCCATGGCAACTCCAGTATACGTTTTCCATCTTTATTCTTTAATCCATGCTCTCCCAGCCAGCTTTCTACACAGTA
+
BABABABFFF4FFGBGFFBGFGHHFHHHHE?EFEGHHHHHHGHHGFFFGHHGGGAEGHHHHFFEGGGG>EHGGGHFHHGGGHEHFGGHHF1BBGFEEC<<</?B32?22?/2?FF22>2FHHF1@@@><>1>0<00=DHF0GD<...0;C//C0;0.:/;CC00;CGGGFGFF9FF.C9/;/./99C00;/;00;/.;B/A///;/9FF/BBBFBFF/B//9FFBB9FFF/./;9.;;FBF/////././/
@M05620:45:000000000-G6HP7:1:1101:26714:9223 1:N:0:125
ATCTCTATCTCCTAAAAACCTGTTTAGATTTGGAGATAGACCTTCAGGTTTTTCATCATTTTCTGCATGAATTATACATTGACCACGTTCCAGCGTGGTCAGTTTGCAGCATTCTGTTATTTTGTTTGACAGAGTGTCTTGTTGAGAACATATGTAGGACATGATTTTTTCCTGCAACAGGGAAAATAAAGTATAAGTTTTAAAGATTTATTCTTTAATAAAGGATCTCAAAGCCAGCTTTAGAAAAAGGA
+
BBBBBFFFFFFFGGGGGGGGGFHHHFHHHHHHHEGCGBG5GGHHH3FFHHHGGHBFEFFGHHEHFHBHHHFHHHFFGBGHGEHH3E?GHHFDGGC?ECGBBFHHHHGFHHFHHFGHHHFHHHHFHHHF3GDCFGGDFFHHDHHGBGGBGFF3FFGDGFFFEFGFHHHHGDFFHHGHBGFGEFEHAGFG111GHH1?1GGGGGFHGFGGHBFGHHHHDGFGD00D/DGF==00<GC/CCGGHHHHGHFC?D/
@M05620:45:000000000-G6HP7:1:1101:26691:9231 1:N:0:125
ATCTCTATCTCCTAAAAACCTGTTTAGATTTGGAGATAGACCTTCAGGTTTTTCATCATTTTCTGCATGAATTATACATTGACCACGTTCCAGCGTGGTCAGTTTGCAGCATTCTGTTATTTTGTTTGACAGAGTGTCTTGTTGAGAACATATGTAGGACATGATTTTTTCCTGCAACAGGGAAAATAAAGTATAAGTTTTAAAGATTTATTCTTTAATAAAGGATCTCAAAGCCAGCTTTAGAAAAAGGA
+
BCCCCFFFFFFFGGGGGGGGGGHHHHHHHHHHHHHHHHHHHHHHHHHHHHHGGHHHHIIIHIHHHHHHHHHHHHHGHHHHHGHHHHGHHHHHHHGGGGHHGHHHHHHHHHHHHHHHHHHHHHHHHHHHGHGHHHHHHHHHHHHHGHGHHHHHHHHHHHGHHHHHHHHHHGHHHHHHGHHHHGGHHHHHHHHHHHHHHHHHHHGHHHHHHHHHHHHHHHHHHHHHHHHGHGHHHHHHHGGHHHHFFGHHGGH
@M05620:45:000000000-G6HP7:1:1101:17695:9236 1:N:0:125
ATCTCTATCTCCTAAAAACCTGTTTAGATTTGGAGATAGACCTTCAGGTTTTTCATCATTTTCTGCATGAATTATACATTGACCACGTTCCAGCGTGGTCAGTTTGCAGCATTCTGTTATTTTGTTTGACAGAGTGTCTTGTTGAGAACATATGTAGGACATGATTTTTTCCTGCAACAGGGAAAATAAAGTATAAGTTTTAAAGATTTATTCTTTAATAAAGGATCTCAAAGCCAGCTTTAGAAAAAGGA
+
CCCCCFFFFFFFGGGGGGGGGGHHHHHHHHHHHHHHHHHHHHHHHHHHHHHGGHHHHIHHHHHHHHHHHHHHHHHHHHHHHHHHHHGHHHHHHHGGGGHHHHHHHHHGHHHHHHHHHHHHHHHHHHHHHHHGHHHHHHHHHHHHHHHHHHHHHHHHHHHHHHHHHHHHHGHHHHHHHHHHHGGHHHHHHGHHHHHHHGHHHHHHHHHHHHHHHHHHHHHHHHHHHHHHHHHHHHHHHGHHHHHFGFHHGGF
@M05620:45:000000000-G6HP7:1:1101:17723:9239 1:N:0:125
ATCTCTATCTCCTAAAAACCTGTTTAGATTTGGAGATAGACCTTCAGGTTTTTCATCATTTTCTGCATGAATTATACATTGACCACGTTCCAGCGTGGTCAGTTTGCAGCATTCTGTTATTTTGTTTGACAGAGTGTCTTGTTGAGAACATATGTAGGACATGATTTTTTCCTGCAACAGGGAAAATAAAGTATAAGTTTTAAAGATTTATTCTTTAATAAAGGATCTCAAAGCCAGCTTTAGAAAAAGGA
+
AB3AAFFFFFFFGGGGGGGGGGGHHFFHHGHHHEGHHHHGHHHHHEGHHHHGGHHHHHHHHHHHHGFHHFHHHHHHHHHHHHHHHHGFHHHHHHGEGGHHHHHHHHHHHHHGHHHHHHFHHHHHHHHHEHHEFGFGHHHHHHHHFGHHHHHHHHHHHGFHHHHHHHHHHGHHHHHHHHHHHGGHHHHGF<GGEGHHH>GHHHFHHGHHHHHHHHHHHDDGGFFHCHFHGFGHHHHHHGHHHGGFHFHF.EH
@M05620:45:000000000-G6HP7:1:1101:26705:9245 1:N:0:125
ATCTCTATCTCCTAAAAACCTGTTTAGATTTGGAGATAGACCTTCAGGTTTTTCATCATTTTCTGCATGAATTATACATTGACCACGTTCCAGCGTGGTCAGTTTGCAGCATTCTGTTATTTTGTTTGACAGAGTGTCTTGTTGAGAACATATGTAGGACATGATTTTTTCCTGCAACAGGGAAAATAAAGTATAAGTTTTAAAGATTTATTCTTTAATAAAGGATCTCAAAGCCAGCTTTAGAAAAAGGA
+
CDCDDFFFFFFFGGGGGGGGGGHHHHHHHHHHHHHHHHHHHHHHHHHHHHHGGHHHHIHHHHHHIHHHHHHHHHHHHHHHHHHHHHGHHHHHHHGGGGHHHHHHHHHHHHHHFHHHHHHHHHHHHHHHHHHHHHHHHHHHHHHHHHHHHHHHHHHHHHHHHHHHHHHHHGHHHHHHHHHHHGGHHHHHGHHHHHHHHHHHHHGHHHHHHHHHHHHHHHHHHHHHHHHHHGHHGHHHHGHHHHHFGHHHGGH
@M05620:45:000000000-G6HP7:1:1101:17708:9251 1:N:0:125
ATCTCTATCTCCTAAAAACCTGTTTAGATTTGGAGATAGACCTTCAGGTTTTTCATCATTTTCTGCATGAATTATACATTGACCACGTTCCAGCGTGGTCAGTTTGCAGCATTCTGTTATTTTGTTTGACAGAGTGTCTTGTTGAGAACATATGTAGGACATGATTTTTTCCTGCAACAGGGAAAATAAAGTATAAGTTTTAAAGATTTATTCTTTAATAAAGGATCTCAAAGCCAGCTTTAGAAAAAGGA
+
CCCCCFFFFFFFGGGGGGGGGGHGHGHHHHGHHHHHHHHHHHHHHHHHHHHGGHHHHHHHHHHHHHHHHHHHHHHHHHHHHHGHHHGHHHHHGHGGGGHHHHHHHHHHHHHHHHHHHHHHHHHHFHHHGGHHHHHHHHHHHHHHHHGHHHHHHHHHHHHHHHHHHHHHHGHHHHGHHHHHHGGHHHHHHFHHHHHHHHHHHHHHHHHHHHHHHHHHHHHHHFGHHHHHHHHHHHFHHGHHHHF:CGCGFDG
@M05620:45:000000000-G6HP7:1:1101:14532:9271 1:N:0:125
CATCCTGACCCTGAAGTACCCCATTGAGCATGGCATCGTCACCAACTGGGACGACATGGAGAAGATCTGGCACCACACCTTCTACAACGAGCTGCGCGTGGCCCCGGAGGAGCACCCAGTGCTGCTGACCGAGGCCCCCCTGAACCCCAAGGCCAACAGAGAGAAGATGACTCAGGTGAGGCTCGGCCGACGCCCGTGCTCCTCCCGTCCTTTCCCCAGTCATTTTCTGCCCGGCTTGATTTCTGACATTA
+
CCCCCFFFFFFFGGGGGGGGGGGHHHHGHHHHHHHHHGHHHGHHHGHHHHHHGGGGGGHHHHHHHHGHHHHHHGHHHGGHHHHHHHHHGGGGGHHGGGGGGGHHGGGGGGGGHHHHGGGGHHHHHHHHHHFGFGGGGGGGGGHHHHGGGGHGHHGGGGGGFGGFGGGGGGGGGGGFGGGGGGEFFFFFFFFFFFFFAFFFFFFFFFFEFFFFFFFFFFFFFFFFFFFFFFFFFFFFACFFFFFBF:BBFF/
@M05620:45:000000000-G6HP7:1:1101:25404:9272 1:N:0:125
TACCTGTACTGGGGAAGCATTTGAATATCCCCCCATGGTGATGGGGACGGAGAACTGCTCCATAAACACAGGCAACGTGCCTAACTTTCCCGGGAAGATGAAGTCAAAGAGCGACCACAGCTCTTCGGAGGTTATTTTGCATCGGTGAGCCAGACAGAATGATCCGATGAGGGGTGCGAAACTATTTGAGGAAAGGAAGCACCTTTTTATTAAATTTACCTTTTAGCAATCGCCATTCCTACCCTAAAGAT
+
CCCCCFFFFFFFGGGGGGGGGGHHHHHHHHHGGGGHHHHHHHHHHGGGGGGGGHHHHHHHHHHHHHHHHHHHGHHHGHHHHHHHHHHHHHHGGGGGGHHHHHHHHHHHHHHHGGGGGHHHHHHHHHHGGGGCHHHHHHHHHHHGGGGGHGHHHHGHHHHHHHHHHHGGGHHHGGGFGGGGGGGGGGGGGGGGGGGGGGGGGGFFFFFFFFFFFFFFFFFFFFFFFFFFFFFFFFFFFFFFFFFFFFFFFFF
@M05620:45:000000000-G6HP7:1:1101:14552:9276 1:N:0:125
CATCCTGACCCTGAAGTACCCCATTGAGCATGGCATCGTCACCAACTGGGACGACATGGAGAAGATCTGGCACCACACCTTCTACAACGAGCTGCGCGTGGCCCCGGAGGAGCACCCAGTGCTGCTGACCGAGGCCCCCCTGAACCCCAAGGCCAACAGAGAGAAGATGACTCAGGTGAGGCTCGGCCGACGCCCGTGCTCCTCCCGTCCTTTCCCCAGTCATTTTCTGCCCGGCTTGATTTCTGACATTA
+
CCCCCFFFFFFFGGGGGGGGGGGHHHHHHHHHHHHHHGHHHGHHHGHHHHHHGGGGGHHHHHHHHHHHHHHHHGHHHGGHHHHHHHHHGGGGGGHGGGEEEGHHGGGGGGGGHHHHGGHGHHHHHHHHHHGGGGGGGGGGGGHHHHGGGGHGHHGGGGGGGGGGGGGGGGGGGGGGGFGGGGGGFFFFFFFFFFFFDFFFFFFFFFFFFFFFFFFFFFFFFFFFFFFFFFFFDDFFFC?FFBFFFFFFFF0
@M05620:45:000000000-G6HP7:1:1101:25413:9289 1:N:0:125
TACCTGTACTGGGGAAGCATTTGAATATCCCCCCATGGTGATGGGGACGGAGAACTGCTCCATAAACACAGGCAACGTGCCTAACTTTCCCGGGAAGATGAAGTCAAAGAGCGACCACAGCTCTTCGGAGGTTATTTTGCATCGGTGAGCCAGACAGAATGATCCGATGAGGGGTGCGAAACTATTTGAGGAAAGGAAGCACCTTTTTATTAAATTTACCTTTTAGCAATCGCCATTCCTACCCTAAAGAT
+
BBBBBFFFFFFFGGGGGGGGGGHHBGHHHHHGGGGHHHHHHHHHEDGGGGGGGHHHHHHHHHHHHGGGHGHHGHGHFFGGHHHHHHHHHHHGGG?EGHHGFHHHGGHHHHFHGGGGGHFHHHHHHHHGGGGGHHHHHHHHGHHGGFGCFBHFHHGHHHEHHHHHHHDGGFGEFGDDGGD?BDFBFGGFBAF09CFFFFFGGFFFFFFFEFFFB/FFFEFFFFFF/FFFFFFFFFFFFFFFFFFFFFBFFFB
@M05620:45:000000000-G6HP7:1:1101:7606:9291 1:N:0:125
CATCCTGACCCTGAAGTACCCCATTGAGCATGGCATCGTCACCAACTGGGACGACATGGAGAAGATCTGGCACCACACCTTCTACAACGAGCTGCGCGTGGCCCCGGAGGAGCACCCAGTGCTGCTGACCGAGGCCCCCCTGAACCCCAAGGCCAACAGAGAGAAGATGACTCAGGTGAGGCTCGGCCGACGCCCGTGCTCCTCCCGTCCTTTCCCCAGTCATTTTCTGCCCGGCTTGATTTCTGACATTT
+
CCCCBFFFFFFFGGGGGGGGGGGHHHHHHHHHHHHHHGHHHGHHHGHHHHHHGGGGGHHHGHHHHHHHHHHHHGHHHGGHHHHHHHHHGGGGGGHGGGFGGGHHGGGGGGGGHHHHGGHHHHHHHHHHHHGGGGGGGGGGGGHHHHGGGGHGHHGEGGGGGGGGGGGGGGGGGGGGGGFGGGGGFFFFFFFFFFFF;DFFFFFFFFFEFFFFFFFFFFFFFFFFFFFFFFFFFFFFFFFFFFFFB::FFF0
@M05620:45:000000000-G6HP7:1:1101:7605:9311 1:N:0:125
CATCCTGACCCTGAAGTACCCCATTGAGCATGGCATCGTCACCAACTGGGACGACATGGAGAAGATCTGGCACCACACCTTCTACAACGAGCTGCGCGTGGCCCCGGAGGAGCACCCAGTGCTGCTGACCGAGGCCCCCCTGAACCCCAAGGCCAACAGAGAGAAGATGACTCAGGTGAGGCTCGGCCGACGCCCGTGCTCCTCCCGTCCTTTCCCCAGTCATTTTCTGCCCGGCTTGATTTCTGACATTA
+
CDDCCFFFFFFFGGGGGGGGGGGHHHHHHHGHGHHHHGHHHGHHHGHHHGHHGGGGGHHHHHHHHHHHHHHHHGHHHGGHHHHHHHHHGGGGGHHGGGGGGGHHGGGGGGGGHHHHGGHHHHHHHHHHHGGGGGGGGGGGGGHHHHGGGGHGHHGGGGGGGGGGGGGGGGGGGGGGGGGGGGGGFFEF=CFFFFFFD?DEBFFFFFFFFFFFFFFFFFF9BBBFFFFBFFFFFFAFFA.;:FFFFBFFBF0
@M05620:45:000000000-G6HP7:1:1101:18233:9338 1:N:0:125
TACCTGTACTGGGGAAGCATTTGAATATCCCCCCATGGTGATGGGGACGGAGAACTGCTCCATAAACACAGGCAACGTGCCTAACTTTCCCGGGAAGATGAAGTCAAAGAGCGACCACAGCTCTTCGGAGGTTATTTTGCATCGGTGAGCCAGACAGAATGATCCGATGAGGGGTGCGAAACTATTTGAGGAAAGGAAGCACCTTTTTATTAAATTTACCTTTTAGCAATCGCCATTCCTACCCTAAAGAT
+
A?AAAF@3DDDCA?FEAFG1EEGFFFHDFFFFCGGHHHHDBGHFAACEE//EEGHFFGGACGFHFHHHAGCCFHAFE>?/FBGGGFHGHFHAE//>EHHGHHHFHGGFFFBEEGGGG/CFFHHHHFGCGCC?GGGFHBF11DFA.<<.C<GHHFEHFB<000DGGG.=ECG/:CECB-E?-;FBBFFGGGBBFFFGFFFGGGAFFFFFE/9/9/;B/B/9BFFB/9BB//;AAF9EBF999FFF/FFF/B9
@M05620:45:000000000-G6HP7:1:1101:9824:9344 1:N:0:125
CATCCTGACCCTGAAGTACCCCATTGAGCATGGCATCGTCACCAACTGGGACGACATGGAGAAGATCTGGCACCACACCTTCTACAACGAGCTGCGCGTGGCCCCGGAGGAGCACCCAGTGCTGCTGACCGAGGCCCCCCTGAACCCCAAGGCCAACAGAGAGAAGATGACTCAGGTGAGGCTCGGCCGACGCCCGTGCTCCTCCCGTCCTTTCCCCAGTCATTTTCTGCCCGGCTTGATTTCTGACATTA
+
CCDCCFFFFFFFGGGGGGGGGGGHHHHHHHHHHHHHHGHHHGHHHGHHHHHHGGGGGHHHHHGHHHHHHHHHHGHHHGGHHHHHHHHHGGGGGHHGGGGGGEHHGGGGGGGGHHHHGGHHHHHHHHHHHHGGGGGGGGGGGGHHHHGGFEHGHHGEGGGGGGGGGGGGGGGGGGGGGGGGGGGGFFFFFFFFFFFFFFFFFFFFFFFEDFFFFFFFFFFFFFFFFFFFFFFFFFFFFFAFFFFF00FFFF0
@M05620:45:000000000-G6HP7:1:1101:19995:9359 1:N:0:125
ATCTCTATCTCCTAAAAACCTGTTTAGATTTGGAGATAGACCTTCAGGTTTTTCATCATTTTCTGCATGAATTATACATTGACCACGTTCCAGCGTGGTCAGTTTGCAGCATTCTGTTATTTTGTTTGACAGAGTGTCTTGTTGAGAACATATGTAGGACATGATTTTTTCCTGCAACAGGGAAAATAAAGTATAAGTTTTAAAGATTTATTCTTTAATAAAGGATCTCAAAGCCAGCTTTAGAAAAAGGA
+
BBBBBFFFBFFFGGGGGGGGGGHHGFBHHHHGFFHHHFF5BGHHHFGGHHHGFHHHHHHHHHHHBHHGHHFGHHHHHGHHHGHHHHGHHHHGGHGGEGHHHHHHHGGHEHHHHHHHHHFHHHHHHHHGGHHHFHHHHHHHHHHFBCGFGFGHHHHHHGHHHHHFHHHHGFHHHHFHFHHG/FEFHHG1FFFGHHGGGGHHHHFDGGGHHGHHHHHHHFHHBGHFFGHHHHHHHHHHHGHHHHGEFHHEGGG
@M05620:45:000000000-G6HP7:1:1101:4662:9377 1:N:0:125
CATCCTGACCCTGAAGTACCCCATTGAGCATGGCATCGTCACCAACTGGGACGACATGGAGAAGATCTGGCACCACACCTTCTACAACGAGCTGCGCGTGGCCCCGGAGGAGCACCCAGTGCTGCTGACCGAGGCCCCCCTGAACCCCAAGGCCAACAGAGAGAAGATGACTCAGGTGAGGCTCGGCCGACGCCCGTGCTCCTCCCGTCCTTTCCCCAGTCATTTTCTGCCCGGCTTGATTTCTGACATTA
+
?AABBFFFFCFFGGGGGGGGFFEGHHFHHHHHHHFHHGHHHGHFFGHHGHHGGGGGGFHFFFHHGHHHHHGHHGHHHGAGHHHHHHHHGGFCGGHGGFGGGFGFGGGGGGGGGHHGGGHHHFHHGHGFHHG@FGGA<A@CDGGFHCDDDGHGHGGGEEFFGFGGFGFGGGGGFBBFFFGGGGE?DFEFFC-@BFFCBD.E/BFF/EFEFFDFF/9/BBABFFFFFFFFFFFFD>AFF=.BFF/9B/9FFF/
@M05620:45:000000000-G6HP7:1:1101:21097:9383 1:N:0:125
ATCTCTATCTCTAAAAACCTGTTTAGATTTGGAGATAGACCTTCAGGTTTTTCATCATTTTCTGCATGAATTATACATTGACCACGTTCCAGCGTGGTCAGTTTGCAGCATTCTGTTATTTTGTTTGACAGAGTGTCTTGTTGAGAACATATGTAGGACATGATTTTTTCCTGCAACAGGGAAAATAAAGTATAAGTTTTAAAGATTTATTCTTTAATAAAGGATCTCAAAGCCAGCTTTAGAAAAAGGAA
+
CDCDDFFFFFFFGGGGGGGGGGHHBGGHHHHHHHHHHHHHHHHHHHHHHHGGHHHHHHHIHHIIHIHHHHHHHHHHHHHHHHHHHGHHHHHFHGGGGHHHHHHHHHHHHHHHHHHHHHHHHHHHHHH3FHHHHHHEHHHHHHHHHGGHHHHBH4FGHHHHHHHHHHHHGHHHHHHHHHHHGGHHHHHHHHHHHHHHHHHHHGHHHHHHHHHHHHHGGDGHHHFHGHHHHHHHHHHHGHHHFHHGHHGGGCG
@M05620:45:000000000-G6HP7:1:1101:4676:9390 1:N:0:125
CATCCTGACCCTGAAGTACCCCATTGAGCATGGCATCGTCACCAACTGGGACGACATGGAGAAGATCTGGCACCACACCTTCTACAACGAGCTGCGCGTGGCCCCGGAGGAGCACCCAGTGCTGCTGACCGAGGCCCCCCTGAACCCCAAGGCCAACAGAGAGAAGATGACTCAGGTGAGGCTCGGCCGACGCCCGTGCTCCTCCCGTCCTTTCCCCAGTCATTTTCTGCCCGGCTTGATTTCTGACATTA
+
CCCCCFFFFFFFGGGGGGGGGGGHHHHHHHHHHHHHHGHHHGHHHGHHHGHHGGGGGHHHHHHHHHHHHHHHHGHHHGGHHHHHHHHHGGGGGHHGGGGGGGHHGGGGGGGGHHHHGGHHHHHHHHHHHHGGGGGGGGGGGGHHHHGGGGHGHHGGGGGGGGGGGGGGGGGGGGGGGGGGGGGGFFFFFFFFFFFCFFFFFFFFFFFFFFFFFFFFFFFFFFFFFFFFFFFFFFFFFFFFFFFFFBFFFF0
@M05620:45:000000000-G6HP7:1:1101:6337:9416 1:N:0:125
ATCTCTATCTCCTAAAAACCTGTTTAGATTTGGAGATAGACCTTCAGGTTTTTCATCATTTTCTGCATGAATTATACATTGACCACGTTCCAGCGTGGTCAGTTTGCAGCATTCTGTTATTTTGTTTGACAGAGTGTCTTGTTGAGAACATATGTAGGACATGATTTTTTCCTGCAACAGGGAAAATAAAGTATAAGTTTTAAAGATTTATTCTTTAATAAAGGATCTCAAAGCCAGCTTTAGAAAAAGGA
+
CCCCCFFFFFFFGGGGGGGGGGHHHHHHHHHHHHHHHHHHHHHHHHHHHHHGGHHHHHHHHHIIHHHHHHHHHHHHHHHHHHGHHHGHHHHHHHGGGGHHHHHHHHHHHHHHHHHHHHHHHHHHHHHHGHHHHHHHHHHHHHHHHHHHHHHHHHHHHHHHHHHHHHHHHGHHHHGHFHHHHGGHHHHHHHHHHHHHHGHHHHHHHHHHHGHHHHHHHHHHHHHHHHHHHHHHHHHHHGHHHHHHHHHGGGH
@M05620:45:000000000-G6HP7:1:1101:26852:9425 1:N:0:125
CATCCTGACCCTGAAGTACCCCGGCTTGATTTCTGACATTAGATCGGAAGAGCACACGTCTGAACTCCAGTCACTCTCGCGCATCTCGTATGCCGTCTTCTGCTTGAAAAAAAAAAAAAACAAAACATACAAGGAACAGGAATACACAATGCAAGTGACAAAATATATAAAAAATATATAACCCAGATTCAGGCTACAATACACACGCCGGCTAGACAAGCCACTATGGAAGAGAGACGCACACCGTTCAT
+
DDDDDFFFFFFFGGGGGGGGGGGGGGGGHHHHHHHHHHHHHHHHHHGFGGHHHHHHHGHHHGHHHHHHHHHHHHHHHHGGGGGGGHHHGGHHHHGGGHGHHHHHHHHHFHH/CDGF></-...000.10000<.././/../000000.000000000000/.000000:0009.00000000....00<000/.0/000000:<.--<---9..000/...:/0/:0000/../..<.----..-../00
@M05620:45:000000000-G6HP7:1:1101:6324:9430 1:N:0:125
ATCTCTATCTCCTAAAAACCTGTTTAGATTTGGAGATAGACCTTCAGGTTTTTCATCATTTTCTGCATGAATTATACATTGACCACGTTCCAGCGTGGTCAGTTTGCAGCATTCTGTTATTTTGTTTGACAGAGTGTCTTGTTGAGAACATATGTAGGACATGATTTTTTCCTGCAACAGGGAAAATAAAGTATAAGTTTTAAAGATTTATTCTTTAATAAAGGATCTCAAAGCCAGCTTTAGAAAAAGGA
+
ABAAAFFFFFFFGGGGGGFGGGGHGGHHHHHHHBGHHHHDGHHHHHGGHHHGGHHHHHHHHHHHHGHGHFHHHHHHHHHHHHHHEHGHHHHHFGFGEGHHGHHHHHHHHHHHHHHHHHHHHHHHHHHHGFHHHHGHHHHHHHHHDHHHGGHGHHHHHHFHGHHHHHHHHGHHHGHF@GHGHGGH/0FGGFHHHHHGHGFHHH1FHFHGGHGHHHHHFFGFHHFEHHHHDDGHHFHHHGHHHHFHCCGAD?G
@M05620:45:000000000-G6HP7:1:1101:6351:9431 1:N:0:125
ATCTCTATCTCCTAAAAACCTGTTTAGATTTGGAGATAGACCTTCAGGTTTTTCATCATTTTCTGCATGAATTATACATTGACCACGTTCCAGCGTGGTCAGTTTGCAGCATTCTGTTATTTTGTTTGACAGAGTGTCTTGTTGAGAACATATGTAGGACATGATTTTTTCCTGCAACAGGGAAAATAAAGTATAAGTTTTAAAGATTTATTCTTTAATAAAGGATCTCAAAGCCAGCTTTAGAAAAAGGA
+
CCCDBFFFFFFFGGGGGGGGGGHHHHHHHHHHHHHHHHHHHHHHHHHGHHHGGHHHHIHIIHHIHHHHHHHHHHHHHHHHHHHHHHGHHHHHHHGGGGHHHHHHHHHHHHHHHHHHHHHHHHHHHHHHGHHHHHGHHHHHHHHHHHHHHHHHHHHHHHHHHHHGHHHHHGHHHHHHHHHHHGGHHFGHHHHHHHHHHHHHHHHHHHHHHHHHHHHHHHHHHHHGHHHHHHHGHHHHHGHHHHHHHEHGDFH
@M05620:45:000000000-G6HP7:1:1101:26353:9465 1:N:0:125
CATCCTGACCCTGAAGTACCCCATTGAGCATGGCATCGTCACCAACTGGGACGACATGGAGAAGATCTGGCACCACACCTTCTACAACGAGCTGCGCGTGGCCCCGGAGGAGCACCCAGTGCTGCTGACCGAGGCCCCCCTGAACCCCAAGGCCAACAGAGAGAAGATGACTCAGGTGAGGCTCGGCCGACGCCCGTGCTCCTCCCGTCCTTTCCCCAGTCATTTTCTGCCCGGCTTGATTTCTGACATTA
+
CDDCCFFFFFFFGGGGGGGGGGGHHHHHHHHHHHHHHGHHHGHHHGHHHHHHGGGGGHHHHHHHHHHHHHHHHGHHHGGHHHHHHHHHGGGGGHHGGGGGGGHHGGGGGGGGHHHHGGHHHHHHHHHHHHGGGGGGGGGGGGHHHHGGGGHGHHGGGGGGGGGGGGGGGGGGGGGGGGGGGGGGFFFFFFFFFFFFFDDFFFFFFFFEDFBFFFFFFFFFFFFFFFFFFFFFFFFFFC.BFFFFF0FBBF0
@M05620:45:000000000-G6HP7:1:1101:26335:9468 1:N:0:125
CATCCTGACCCTGAAGTACCCCATTGAGCATGGCATCGTCACCAACTGGGACGACATGGAGAAGATCTGGCACCACACCTTCTACAACGAGCTGCGCGTGGCCCCGGAGGAGCACCCAGTGCTGCTGACCGAGGCCCCCCTGAACCCCAAGGCCAACAGAGAGAAGATGACTCAGGTGAGGCTCGGCCGACGCCCGTGCTCCTCCCGGCCTTTCCCCAGTCATTTTCTGCCCGGCTTGATTTCTGACATTA
+
>33>AFBFFFFFGGGGF5FGGGGGHFHCHGHHHHHHHGHHHGHHHGHHFFCHGGG?EFGEGFHHEGHHHGHHHGHHHGGHHGHHGHHHCGGGGGGCEGEECEHHGGGGGCDGHHHHGEFGFHEHGHHFHHCGCDGGGGGGCFFFHFGGGDGEHEEGGGGGFFGEFFFFGGGGGFFFFFBFGGAF<??DBBBBBBB;-..AB/B9FEA-;@AFFFFFFFA;BF;/BFFFFFFFFB>9@@AB9BFFFFFFFEB
@M05620:45:000000000-G6HP7:1:1101:22966:9500 1:N:0:125
ATCTCTATCTCCTAAAAACCTGTTTAGATTTGGAGATAGACCTTCAGGTTTTTCATCATTTTCTGCATGAATTATACATTGACCACGTTCCAGCGTGGTCAGTTTGCAGCATTCTGTTATTTTGTTTGACAGAGTGTCTTGTTGAGAACATATGTAGGACATGATTTTTTCCTGCAACAGGGAAAATAAAGTATAAGTTTTAAAGATTTATTCTTTAATAAAGGATCTCAAAGCCAGCTTTATAAAAAGTA
+
BBBBBFDFFFFFGGGFG4EGGEGGH5FGHHHHFH4FFHHDGHHHHEFHHHHGGH5GHHHHHHHHDGHH53GHHHGFHHHHGHHHCGFHHHHFEFEEA@GHEEHHHHHHHHAFHHHHHHFHHHH4BFHFBGGHFHHHHGHHDHHG43?4BFGHHHHEBEGGHGGHHHHHHGHHHFHH1GFFEAF0/0?111?GHH111FGGHF11<1FGHBGFGHHH0<D<D0<0<DHHHHFDBGGG.CGHH00;0::0.0;
@M05620:45:000000000-G6HP7:1:1101:22960:9520 1:N:0:125
ATCTCTATCTCCTAAAAACCTGTTTAGATTTGGAGATAGACCTTCAGGTTTTTCATCATTTTCTGCATGAATTATACATTGACCACGTTCCAGCGTGGTCAGTTTGCAGCATTCTGTTATTTTGTTTGACAGAGTGTCTTGTTGAGAACATATGTAGGACATGATTTTTTCCTGCAACAGGGAAAATAAAGTATAAGTTTTAAAGATTTATTCTTTAATAAAGGATCTCAAAGCCAGCTTTAGAAAAAGGA
+
DDCDDFFFFFFFGGGGGGGGGGHHHHHHHHHHHHHHHHHHHHHHHHHHHHHGGHHHHIHHHHHHIHHHHHHHHHHHHHHHHHHHHHGHHHHHHHGGGGHHHHHHHHHHHHHHHHHHHHHHHHHHHHHHHHHHHHHHHHHHHHHHHHHHHHHHHHHHHHHHHHHHHHHHHGHHHHHHHHHHHGGHHHHHHHHHHHHHHHHHHHHHHHHHHHHHHHHHHHHHHHHHHHHHHGHHHHHHHGHHHHHGHHHHGGH
@M05620:45:000000000-G6HP7:1:1101:9028:9521 1:N:0:125
ATCTCTATCTCCTAAAAACCTGTTTAGATTTGGAGATAGACCTTCAGGTTTTTCATCATTTTCTGCATGAATTATACATTGACCACGTTCCAGCGTGGTCAGTTTGCAGCATTCTGTTATTTTGTTTGACAGAGTGTCTTGTTGAGAACATATGTAGGACATGATTTTTTCCTGCAACAGGGAAAATAAAGTATAAGTTTTAAAGATTTATTCTTTAATAAAGGATCTCAAAGCCAGCTTTAGAAAAAGGA
+
BBBBBFFFFFFFGGGGGGGGGGHHHHHHHHHHHHHHHHHHHHHHHHHHHHHGGHHHHHHHHHHHHHHHHHHHHHHHHHHHHHHHHHGHHHHHHHGGGGHHHHHHHHHHHHHHHHHHHHHHHHHHHHHHHHHHHHHHHHHHHHHHHHHHHHHHHHHHHHHHHHHFHHHHHGHHHHHHHHHHHGGHHHGHFHHHHHHHHHGHHHHHHHHHHHHHHHHHHHHHHHHHHHHHHHHHHHHHHGHHHHHGHFHHGGG
@M05620:45:000000000-G6HP7:1:1101:22946:9534 1:N:0:125
ATCTCTATCTCCTAAAAACCTGTTTAGATTTGGAGATAGACCTTCAGGTTTTTCATCATTTTCTGCATGAATTATACATTGACCACGTTCCAGCGTGGTCAGTTTGCAGCATTCTGTTATTTTGTTTGACAGAGTGTCTTGTTGAGAACATATGTAGGACATGATTTTTTCCTGCAACAGGGAAAATAAAGTATAAGTTTTAAAGATTTATTCTTTAATAAAGGATCTCAAAGCCAGCTTTAGAAAAAGGA
+
B@BAAFFFFFFFGGGGGFGGGGHHHHHHHHCHHHHHHHHGHHHHHHHHHHHGGHHHHHHHHHHHHHHHHHGHHHHHHHHHHGHHHHGHHHHHHHGFGGHHHHHHHHHHHHHGHHHHHHHHHHHHHHHHGHHHHHHHHHHHHHHHHHGHHHHHHHHHHHHHHHHGHHHHHGHHHHGHHHHHHGGGGHG1DGHHGHHGHGGHHHFDGHHHHHHHHHHHHHHHHHHEHHHHHHGHHHHHHGHHHHHFHFHGGGF
@M05620:45:000000000-G6HP7:1:1101:9030:9540 1:N:0:125
ATCTCTATCTCCTAAAAACCTGTTTAGATTTGGAGATAGACCTTCAGGTTTTTCATCATTTTCTGCATGAATTATACATTGACCACGTTCCAGCGTGGTCAGTTTGCAGCATTCTGTTATTTTGTTTGACAGAGTGTCTTGTTGAGAACATATGTAGGACATGATTTTTTCCTGCAACAGGGAAAATAAAGTATAAGTTTTAAAGATTTATTCTTTAATAAAGGATCTCAAAGCCAGCTTTAGAAAAAGGA
+
DDDDDFFFFFFFGGGGGGGGGGHHHHHHHHHHHHHHHHHHHHHHHHHHHHHGGHHHHHHHHIHIIHHHHHHHHHHHHHHHHHHHHHGHHHHHHHGGGGHHHHHHHHHHHHHHHHHHHHHHHHHHHHHHHGHHHHHHHHHHHHHHHHHHHHHHHHHHHHHHHHHHHHHHHGHHHHHHHHHHHGGHHHHHHHHHHHHHHHHHHHHHHHHHHHHHHHHHHHHHHHHHHHHHHHHHHHHHHGHHHHHHHHHHGGH
@M05620:45:000000000-G6HP7:1:1101:18595:9549 1:N:0:125
ATCTCTATCTCCTAAAAACCTGTTTAGATTTGGAGATAGACCTTCAGGTTTTTCATCATTTTCTGCATGAATTATACATTGACCACGTTCCAGCGTGGTCAGTTTGCAGCATTCTGTTATTTTGTTTGACAGAGTGTCTTGTTGAGAACATATGTAGGACATGATTTTTTCCTGCAACAGGGAAAATAAAGTATAAGTTTTAAAGATTTATTCTTTAATAAAGGATCTCAAAGCCAGCTTTAGAAAAAGGA
+
CCCCCFFFFFFFGGGGGGGGGGHHHHHHHHHHHHHHHHHHHHHHHHHHHHHGGHHHHIHHHHHHHHHHHHHHHHHHHHHHHGHHHHGHHHHHHHGFGGHHHHHHHHHHHHHHHHHHHHHHHHHHHHHHHGHHHHHHHHHHHHHHHHHHHHHHHHHHHHHHHHHHHHHHHGHHHHHHHHHHHGGGHHHHHHHHHHHHHGHHHHGHHHHHHHHHHHHHHHHHHHHHHHHHHHHHGH.CGGHHHHGFHHHHGGG
@M05620:45:000000000-G6HP7:1:1101:10950:9560 1:N:0:125
CATCCTGACCCTGAAGTACCCCATTGAGCATGGCATCGTCACCAACTGGGACGACATGGAGAAGATCTGGCACCACACCTTCTACAACGAGCTGCGCGTGGCCCCGGAGGAGCACCCAGTGCTGCTGACCGAGGCCCCCCTGAACCCCAAGGCCAACAGAGAGAAGATGACTCAGGTGAGGCTCGGCCGACGCCCGTGCTCCTCCCGTCCTTTCCCCAGTCATTTTCTGCCCGGCTTGATTTCTGACATTA
+
CCCCCFFFFFFFGGGGGGGGGGGHHHHHHHHHHHHHHGHHHGHHHGHHHHHHGGGGGHHHHHHHHHHHHHHHHGHHHGGHHHHHHHHHGGGGGHHGGGGCCGHHGGGGGGGGHHHHGGHHHHHHHHHHHHGGGGGGGGGGGGHHHHGGGGGGHHGGGGGGGFGGGGGGGGGGGGGGGGGGGGGGFFFFFFFFFFFCDADFFFFFFFFEFFFFFBFFFFFFFFFFFFFFFFFFFFFAF;AFFFE9BBBFFF0
@M05620:45:000000000-G6HP7:1:1101:18582:9564 1:N:0:125
ATCTCTATCTCCTAAAAACCTGTTTAGATTTGGAGATAGACCTTCAGGTTTTTCATCATTTTCTGCATGAATTATACATTGACCACGTTCCAGCGTGGTCAGTTTGCAGCATTCTGTTATTTTGTTTGACAGAGTGTCTTGTTGAGAACATATGTAGGACATGATTTTTTCCTGCAACAGGGAAAATAAAGTATAAGTTTTAAAGATTTATTCTTTAATAAAGGATCTCAAAGCCAGCTTTAGAAAAAGGA
+
DDCDCFFFFFFFGGGGGGGGGGHHHHHHHHHHHHHHHHHHHHHHHHHHHHHGGHHHHHHHIIIIIHHHHHHHHHHHHHHHHHHHHHGHHHHHHHGGGGHHHHHHHHHHHHHHHHHHHHHHHHHHHHHHHHHHHHHHHHHHHHHHHHHHHHHHHHHHHHHHHHHHHHHHHGHHHHHHHHHHHGGHHHHHHHHHHHHHHHHHHHGHHHHHHHHHHHHHHHHHHHHHHHHHHHHHHHHHHGHHHHHHHHHHGGH
@M05620:45:000000000-G6HP7:1:1101:4518:9576 1:N:0:125
ATCTCTATCTCCTAAAAACCTGTTTAGATTTGGAGATAGACCTTCAGGTTTTTCATCATTTTCTGCATGAATTATACATTGACCACGTTCCAGCGTGGTCAGTTTGCAGCATTCTGTTATTTTGTTTGACAGAGTGTCTTGTTGAGAACATATGTAGGACATGATTTTTTCCTGCAACAGGGAAAATAAAGTATAAGTTTTAAAGATTTATTCTTTAATAAAGGATCTCAAAGCCAGCTTTAGAAAAAGGA
+
AA1AAF3DFFFFGGG1EGEGGGAFGGGGHHHHB1FFGHHH1GGH1AGGAFAFEGHHDGFHHHHGHHHGHAGGHHHHHFHHHFFGFHGHHFFHHHGBAEGHHHHHFGFGFFC1GHBGFGHHHHHHGHHHGHHHHHHHHHHHHHHHHGEHHFHGHHHGHFFHHGGFHHHHHGHHHHHHHHHHHGGHHCFGFEHHFHGFFGF>FG<FGHHEHEGHHHHHHHHHGHHHGHHHEFDBG<GCHEHHHHHGCCC.CGF
@M05620:45:000000000-G6HP7:1:1101:4521:9594 1:N:0:125
ATCTCTATCTCCTAAAAACCTGTTTAGATTTGGAGATAGACCTTCAGGTTTTTCATCATTTTCTGCATGAATTATACATTGACCACGTTCCAGCGTGGTCAGTTTGCAGCATTCTGTTATTTTGTTTGACAGAGTGTCTTGTTGAGAACATATGTAGGACATGATTTTTTCCTGCAACAGGGAAAATAAAGTATAAGTTTTAAAGATTTATTCTTTAATAAAGGATCTCAAAGCCAGCTTTAGAAAAAGGA
+
CDCCCFFFFFFFGGGGGGGGGGHHHHHHHHHHHGHHHHHHHHHHHHHHHHHGGHHHHHHIHHHIIHHHHHHHHHHHHHHHHHHHHHGHHHHHHHGGGGHHHHHHHHHHHHHHHHHHHHHHHHHHHHHHHHHHHHHHHHHHHHHHHHHHHHHHHHHHHHHHHHHHHHHHHGHHHHHHHHHHHGGHHHHHHHHHHHHHHHHHHHHHHHHHHHHHHHHHHHHHHHHHHHHHHHHHHHHHHGHHHHHHHHHHGGH
@M05620:45:000000000-G6HP7:1:1101:8861:9636 1:N:0:125
CATCCTGACCCTGAAGTACCCCATTGAGCATGGCATCGTCACCAACTGGGACGACATGGAGAAGATCTGGCACCACACCTTCTACAACGAGCTGCGCGTGGCCCCGGAGGAGCACCCAGTGCTGCTGACCGAGGCCCCCCTGAACCCCAAGGCCAACAGAGAGAAGATGACTCAGGTGAGGCTCGGCCGACGCCCGTGCTCCTCCCGTCCTTTCCCCAGTCATTTTCTGCCCGGCTTGATTTCTGACATTA
+
CDDCCFFFFFFFGGGGGGGGGGGHHHHHHHHHHHHHHGHHHGHHHGHHHHHHGGGGGHHHHHHHHHHHHHHHHGHHHGGHHHHHHHHHGGGGGHHGGGGGGGHHGGGGGGGGHHHHGGHHHHHHHHHHHHGGGGGGGGGGGGHHHHGGGGHGHHGGGGGGGGGGGGGGGGGGGGGGGGGGGGGGFFFFFFFFFFFFFFFFFFFFFFFFFFFFFFFFFFFFFFFFFFHHHFFFFFFFFFFFFFFFFFFFFF0
@M05620:45:000000000-G6HP7:1:1101:22638:9651 1:N:0:125
CATCCTGACCCTGAAGTACCCCATTGAGCATGGCATCGTCACCAACTGGGACGACATGGAGAAGATCTGGCACCACACCTTCTACAACGAGCTGCGCGTGGCCCCGGAGGAGCACCCAGTGCTGCTGACCGAGGCCCCCCTGAACCCCAAGGCCAACAGAGAGAAGATGACTCAGGTGAGGCTCGGCCGACGCCCGTGCTCCTCCCGTCCTTTCCCCAGTCATTTTCTGCCCGGCTTGATTTCTGACATTT
+
BBBBBFFFFFFFGGGGGGGGGFGHHHHHHHHHHHHHHGHHHGHHHGHHHHGHGGGGGHHGHHHHGHHHHHHGHGHHEGGHHHHHHHHHGFGGGHGGGGGGGGGHGGGGGGGGHHHHGGHHHHHHHHHHHHGGGGGGGGGGGGGHHHGGDAEEHHGEGGGGGGGGGGGGGGGGGGGGGFGGGGGGFAEFF--BFFFFDDDFFFFFFFFEFFFFFFFFFBDFF/FFFFFFFFFFFFDFF;:BFF//;/F/BF/
@M05620:45:000000000-G6HP7:1:1101:8874:9655 1:N:0:125
CATCCTGACCCTGAAGTACCCCATTGAGCATGGCATCGTCACCAACTGGGACGACATGGAGAAGATCTGGCACCACACCTTCTACAACGAGCTGCGCGTGGCCCCGGAGGAGCACCCAGTGCTGCTGACCGAGGCCCCCCTGAACCCCAAGGCCAACAGAGAGAAGATGACTCAGGTGAGGCTCGGCCGACGCCCGTGCTCCTCCCGTCCTTTCCCCAGTCATTTTCTGCCCGGCTTGATTTCTGACATTA
+
CBCCCFFFFFFFGGGGGFGGGGGHHHHHHHHHHHHHHGHHHGHHHGHHHHHHGGGGGHHHHHHHHHHHHHHHHGHHHGGHHHHHHHHHGGGGGHHGGGGGGGHHGGGGGGGGHHHHGGHHHHHHHHHHHHGGGGGGGGGGGGHHHHGGGGHGHHGGGGGGGGGGGGGFGGGGGGGGGGGGGGGGFFFFFFFFFFFFFFFFFFFFFFFFFFFFFFFFFFFFFFFFFFFFFFFFBFFFFFFFFFFFFFFFBB0
@M05620:45:000000000-G6HP7:1:1101:8855:9663 1:N:0:125
CATCCTGACCCTGAAGTACCCCATTGAGCATGGCATCGTCACCAACTGGGACGACATGGAGAAGATCTGGCACCACACCTTCTACAACGAGCTGCGCGTGGCCCCGGAGGAGCACCCAGTGCTGCTGACCGAGGCCCCCCTGAACCCCAAGGCCAACAGAGAGAAGATGACTCAGGTGAGGCTCGGCCGACGCCCGTGCTCCTCCCGTCCTTTCCCCAGTCATTTTCTGCCCGGCTTGATTTCTGACATTT
+
BBABBFFFFFFFGGGGGGGGGGGHHHHHHHHHHHHHHGHHHGHFHGFFFHHHEFFFGFHHHH1GGHHGGHHHHGHHHGGHHHHFHDGHFCGGGHHGGGGGGGHHGGCGGGGGGEHHGEHHGGHHHHFDGHD?FGGGGGGGG.:;GHGGDAGGHHEGGE//C/9ABFGGGGGGGGGGGGBFGEFGFFFF=@=FFFF;9.AEFFFFFF:ADFDFBBFFFBDFB/BBFFFFFFFFF;-BD-.;BFFFFBF/BF/
@M05620:45:000000000-G6HP7:1:1101:22651:9664 1:N:0:125
CATCCTGACCCTGAAGTACCCCATTGAGCATGGCATCGTCACCAACTGGGACGACATGGAGAAGATCTGGCACCACACCTTCTACAACGAGCTGCGCGTGGCCCCGGAGGAGCACCCAGTGCTGCTGACCGAGGCCCCCCTGAACCCCAAGGCCAACAGAGAGAAGATGACTCAGGTGAGGCTCGGCCGACGCCCGTGCTCCTCCCGTCCTTTCCCCAGTCATTTTCTGCCCGGCTTGATTTCTGACATTA
+
111AAFBFFCFFGGGG3AGGFAEHHHGHHHHGHHGHGFHHCEGHAEHG0/0F//F?EFFBF1FFFFGHGFFGGFHHHGEHGHHEGFGGGEEEGEFGGGGCEEHGEG@CG?FCFHHGGGGHHGHHHHFHHHGCCGGGCGGGGGFFHHGG.:AEHGGGGGG9B9BEBF/FFFG0BFFGGFGGGGEF@@-B=@@@@?@-;A-EBFFF;EBFFBFFB//9B99BBFFFBFFFB/BF--@@@--;F//FFFFFFF/
@M05620:45:000000000-G6HP7:1:1101:11070:9676 1:N:0:125
CATCCTGACCCTGAAGTACCCCATTGAGCATGGCATCGTCACCAACTGGGACGACATGGAGAAGATCTGGCACCACACCTTCTACAACGAGCTGCGCGTGGCCCCGGAGGAGCACCCAGTGCTGCTGACCGAGGCCCCCCTGAACCCCAAGGCCAACAGAGAGAAGATGACTCAGGTGAGGCTCGGCCGACGCCCGTGCTCCTCCCGTCCTTTCCCCAGTCATTTTCTGCCCGGCTTGATTTCTGACATTA
+
EEEEDFFFFFFFGGGGGGGGGGGHHHHHHHHHHHHHHGHHHGHHHGHHHHHHGGGGGHHHHHHHHHHHHHHHHGHHHGGHHHHHHHHHGGGGGHHGGGGGGGHHGGGGGGGGHHHHGGHHHHHHHHHHHHGGGGGGGGGGGGHHHHGGGGHGHHGGGGGGGGGGGGGGGGGGGGGGGGGGGGGGFFFFFFFFFFFFFFFFFFFFFFFEFFFFFFFFFFFFFFFFFFFFFFFFDFFFFFFFFFFFFFFFFF1
@M05620:45:000000000-G6HP7:1:1101:11088:9681 1:N:0:125
CATCCTGACCCTGAAGTACCCCATTGAGCATGGCATCGTCACCAACTGGGACGACATGGAGAAGATCTGGCACCACACCTTCTACAACGAGCTGCGCGTGGCCCCGGAGGAGCACCCAGTGCTGCTGACCGAGGCCCCCCTGAACCCCAAGGCCAACAGAGAGAAGATGACTCAGGTGAGGCTCGGCCGACGCCCGTGCTCCTCCCGTCCTTTCCCCAGTCATTTTCTGCCCGGCTTGATTTCTGACATTC
+
BBBBBFFDFFFFGGGGGGGGGGGHHHHHGHHFHHHHHGHHGGHGGGHHHHHHGGGGGHHHHHHHHHHGHHHHHGHHHGGHHHHGHHHHGGGGGHHGGGEEGGHHGGGGGGGGHHHHGGHFHHHHHHHGHHGGGGGGGGGGGGGGFHGGGGHGHHGGGGGGGGGGGGGFGGGGFGGGGGGGFGGGFFFFDADCFFFFFFFFFFFFFFFFDF?FFFFFFF?:BFFFFFFFFFFF?BA9BA./9BFFF/:FFF/
@M05620:45:000000000-G6HP7:1:1101:10444:9751 1:N:0:125
TACCTGTACTGGGGAAGCAATCGCCATTCCTACCCTAAAGATCGGAAGAGCACACGTCTGAACTCCAGTCACTCTCGCGCATCTCGTATGCCGTCTTCTGCTTGAAAAAAAAAAAAAAAAAGTATAGAACCTGCTAATATGAGTTAAGTATAAAAATAAAAATAAGATAAGAGAAGTGTGATATGAAGGAGTGAAACAATGAAAGGGGTAATAGATGATGAGCAGTAAGGGCGTATGTTATCGGTAGTGAG
+
CBBCCFFFFFFFGGFFGGGGGGGGGGGHHHHHHHHHHHHHHGHHGGGGHHGHHHHGHHHGGGHHGHHHHHHHHHHHGGGGGGCHHHGGHHHHGFGHGHHHHHHHHHHHFGGFDB<<>/-<<.0<000000./../00000000;:0000:000000.0:000.0000000000///;000000;0000/.:/.0000/./////:..-../9////////://9/9//:/.:---.9///:/.-9.;9//:
@M05620:45:000000000-G6HP7:1:1101:9617:9813 1:N:0:125
CATCCTGACCCTGAAGTACCCCATTGAGCATGGCATCGTCACCAACTGGGACGACATGGAGAAGATCTGGCACCACACCTTCTACAACGAGCTGCGCGTGGCCCCGGAGGAGCACCCAGTGCTGCTGACCGAGGCCCCCCTGAACCCCAAGGCCAACAGAGAGAAGATGACTCAGGTGAGGCTCGGCCGACGCCCGTGCTCCTCCCGTCCTTTCCCCAGTCATTTTCTGCCCGGCTTGATTTCTGACATTA
+
CCCCCFFFFFFFGGGGGGGGGGGHHHHHHHHHHHHHHGHHHGHHHGHHHHHHGGGGGHHHHHHHHHHHHHHHHGHHHGGHHHHHHHHHGGGGGHHGGGGGGGHHGGGGGGGGHHHHGGHHHHHHHHHHHHGGGGGGGGGGGGHHHHGGGGHGHHGGGGGGGGGGGGGGGGGGGGGGGGGGGGGGFFFFFFFFFFFFBDF?FFFFFFFFFFFFFFFFFFFFFFFFFFFEFFFFFFFFFFFFFFFFFFFEFF0
@M05620:45:000000000-G6HP7:1:1101:12587:9865 1:N:0:125
AAACCAAGAAGACATGAGGTCAGCTAGATCGGAAGAGCACACGTCTGAACTCCAGTCACTCTCGCGCATCTCGTATGCCGTCTTCTGCTTGAAAAAAAAAAAAAAAGAAGCAATGAAGCGGGGAGATGTCTTATCTATAGTATAAAAGGGAGCAAGGATGTAACAGAGCAGCAGACAGGCTAAGGGAGAAGTGTGTAACAGGAGTCTGCACGGAGATACTAGTGAGTCAAATGTTGTTGGATACACGATGT
+
CCBCCCCFFFFFGGGGGGGGGGHHHHHHHHHGGGGHHHHHHHGHHHGHHHHHHHHGHHHHHHHGGGGGDFHHHFGHHHHGGGHGGHHHHHGHHHHHEEEEE/<///?/00110111111-----:.;000;000000;000000;000......9/..0/900090//////.././/..9////:..../////./////9..////9//.--.-9//////:////////9////..://////.9...
@M05620:45:000000000-G6HP7:1:1101:17591:9887 1:N:0:125
ATCTCTATCTCCTAAAAACCTGTTTAGATTTGGAGATAGACCTTCAGGTTTTTCATCATTTTCTGCATGAATTATACATTGACCACGTTCCAGCGTGGTCAGTTTGCAGCATTCTGTTATTTTGTTTGACAGAGTGTCTTGTTGAGAACATATGTAGGACATGATTTTTTCCTGCAACAGGGAAAATAAAGTATAAGTTTTAAAGATTTATTCTTTAATAAAGGATCTCAAAGCCAGCTTTAGAAAAAGGA
+
BBBBBFFFFFFFGGGGGGGGGGHHHBHHHHHHHHHHHGHHHHHHHHHHHHHGGHHHHHHHHHHHHHHHHHHHHHHHHGHHGHHHHHGHHHHHHHGGGGHHHHHHHHHHHHHHHHHHHHHHHHHHHHHHHHHHGHHHHHHHHHHHFGHHGHHHHHHHHGGHHHHHHHHHHGHHHHHHHHHHHGGHHHGHGHHHHHHHHHHHHHHHHHHHHHHHHHHHHHHGHHHHGHHHHHHHHHHGHGHHHHHGHHHGGGH
@M05620:45:000000000-G6HP7:1:1101:17603:9903 1:N:0:125
ATCTCTATCTCCTAAAAACCTGTTTAGATTTGGAGATAGACCTTCAGGTTTTTCATCATTTTCTGCATGAATTATACATTGACCACGTTCCAGCGTGGTCAGTTTGCAGCATTCTGTTATTTTGTTTGACAGAGTGTCTTGTTGAGAACATATGTAGGACATGATTTTTTCCTGCAACAGGGAAAATAAAGTATAAGTTTTAAAGATTTATTCTTTAATAAAGGATCTCAAAGCCAGCTTTAGAAAAAGGA
+
BAAAAFFFFFFFGGGBGGGGGGHHHHGHHHHHHHFFHCHGHHHHHGHHHHHGGHHHHHHHHHHHHHHHFFHHHHHHHHHHHHHHHHGHHHHHGGGGGEHHHHHHHHHHHHHHHHHHHHHHHHHHHHCHHHGHHHHHHHHHHGHHFHHGHHHHHHHHHHHHHHHGHHHHHGHHHHHEGGHHHGGHHGHHHGGHHHHHHGGHHHHHHHHHHGHHHHHHHGHH<DGHGHHHHHGHFHHHHGHHHHEHHHHGGFH
@M05620:45:000000000-G6HP7:1:1101:5138:9904 1:N:0:125
AAACCCAGAAGACATGAGGTCAGCTAGATCGGAAGAGCACACGTCTGAACTCCAGTCACTCTCGCGCATCTCGTATGCCGTCTTCTGCTTGAAAAAAAAAAAACAAGAGAAACAACCAAGGCGGAAAACCGCGTCCCCCCTACAACCCACAGCCCACAAATCACATATACCGGCGGGTAACCTCTTCCTAAGCCCGGACCCCTCCCGACCTATAGTAGCGCATTGTTTGTCCTAGTAGAGTGTATACACTA
+
AA?AABABCFFFGGGGGGGGGFHHHHHGGHHGGGGHHHGHHHGGHHGHHHHHHHHHHFHHHHHGGGGGEEHHHGGHHHHGGGHGHHHHHHHHHGHHGGGGC>>//<2202?22@///</0///----/<.----;;C..;-..;;/.............:0;0;//;///;.-----;-//9://;////:9//.-;---..9.:A..;-;/;//////-9-9./9///:;;///;///////////////
@M05620:45:000000000-G6HP7:1:1101:17584:9907 1:N:0:125
ATCTCTATCTCCTAAAAACCTGTTTAGATTTGGAGATAGACCTTCAGGTTTTTCATCATTTTCTGCATGAATTATACATTGACCACGTTCCAGCGTGGTCAGTTTGCAGCATTCTGTTATTTTGTTTGACAGAGTGTCTTGTTGAGAACATATGTAGGACATGATTTTTTCCTGCAACAGGGAAAATAAAGTATAAGTTTTAAAGATTTATTCTTTAATAAAGGATCTCAAAGCCAGCTTTAGAAAAAGGA
+
DDCDDFFFFFFFGGGGGGGGGGHHHHHHHHHHHHHHHHHHHHHHHHHHHHHGGHHHHHHHHIHIIHHHHHHHHHHHHHHHHHHHHHGHHHHHHHGGGGHHHHHHHHHHHHHHHHHHHHHHHHHHHHHHHHHHHHGHHHHHHHHHHHHHHHHHHHHHHHHHHHHHHHHHHGHHHHHHHHHHHGGHHHHHHHHHHHHHHHHHHHHHHHHHGHHHHHHHHHHHHHHHHHHHHHHHHHHHHGHHHHHHHHHHGGH
@M05620:45:000000000-G6HP7:1:1101:18668:9921 1:N:0:125
CATCCTGACCCTGAAGTACCCCCGGCTTGATTTCTGACATTAGATCGGAAGAGCACACGTCTGAACTCCAGTCACTCTCGCGCATCTCGTATGCCGTCTTCTGCTTGAAAAAAAAAAACTCTTCTTTCCCCTCGTGTCCTATTTATCACCTCTTTCGTCCATTCTAATTTCCTACCCCCGCTCCCCTCCAGTCTCCATCTTCGCTCTCTCTTCTTTCCTCCCTCTTCTCCCCGCCCCCTTTCGACCCTTCC
+
BBABBFFFFFFFGGGFGGGGFGGGGGEGFFFHFGHGHHHGHHHHGHHGCFGHHHHHHHGHHGGFHHHHHHHHFHFFHFHGGGGE1EGHH?>FHGHGGGGGHGB4FHHH3GGHB<C<B//1111111111<00.-..<00000=000=0=C0CF0=D...;.000000::;0:;0<..9?-9--.../.9//;;90//;///;..;..;:9//:99/;B///..../;:B//.-99--9-:/9...;-//./
@M05620:45:000000000-G6HP7:1:1101:19953:9923 1:N:0:125
TACCTGTACTGGGGAAGCAATCGCCATTCCTACCCTAAAGATCGGAAGAGCACACGTCTGAACTCCAGTCACTCTCGCGCATCTCGTATGCCGTCTTCTGCTTGAAAAAAAAAAAAAATAAACAATATAAAACATTCTATTTCTCATCCCCTCTCACAGTACCCTCATCCTTTTTCCCTTCTTACCGACTACTTCTATCCTGCTTACTACCCCTCCTCTATTCGGCTCCCCTACTCTCTGCGCGTCTGCCC
+
CCCCCFFFFFFFGGGGGGGGGGGGGGGHHHHHHHHHHHHHGHHHGGGGHHHHHHHGHHHGGGHHHHHHHHHHHHHHGGGGGGGHHHGEHHHHGFGHGHHHGHHHHHHHHGGGGCB<//0111>1.111<1111.1=00000=0=00000<.<.//0;000000;0..00000000/000;/9000;..:A-/00000;0;0000000000/9..9.//00:90/.-....;/.90;0::00---9-..00.
@M05620:45:000000000-G6HP7:1:1101:12993:9925 1:N:0:125
ATCTCTATCTCCTAAAAACCTGTTTAGATTTGGAGATAGACCTTCAGGTTTTTCATCATTTTCTGCATGAATTATACATTGACCACGTTCCAGCGTGGTCAGTTTGCAGCATTCTGTTATTTTGTTTGACAGAGTGTCTTGTTGAGAACATATGTAGGACATGATTTTTTCCTGCAACAGGGAAAATAAAGTATAAGTTTTAAAGATTTATTCTTTAATAAAGGATCTCAAAGCCAGCTTTAGAAAAAGGA
+
CCCCCFFFFFFFGGGGGGGGGGHHHHHHHHHHHHHHHHHHHHHHHHHHHHHGGHHHHHHHHHHHHHHHHHHHHHHHHHHHHHHHHHGHHHHHHHGGGGHHHHHHHHHHHHHHHHHHHHHHHHHHHHHHHHHHHHHHHHHHHHHHHHHHHHHHHHHHHHHHHHHHHHHHHGHHHHHHHHHHHGGHHHHHHHHHHHHHHGHHHHFHHHHHHHHHHHHHHHHHHHGHGHGHHHHHGHHGHGHHHHHGHHHHGGH
@M05620:45:000000000-G6HP7:1:1101:27977:9947 1:N:0:125
ATCTCTATCTCCTAAAAACCTGTTTAGATTTGGAGATAGACCTTCAGGTTTTTCATCATTTTCTGCATGAATTATACATTGACCACGTTCCAGCGTGGTCAGTTTGCAGCATTCTGTTATTTTGTTTGACAGAGTGTCTTGTTGAGAACATATGTAGGACATGATTTTTTCCTGCAACAGGGAAAATAAAGTATAAGTTTTAAAGATTTATTCTTTAATAAAGGATCTCAAAGCCAGCTTTAGAAAAAGGA
+
BBBCBFFFFFFFGGGGGGGGGGGHHGHHHHHHHGHHGHHGHHHHHHHHHHHGGHHHHHHHHHIHHGHHHHHHHHHHHHHHHHHHHHEGHHHHHHGFEGHHHHGHHHHGHHHHHHHHHHHHHHHHHHHHGHHHHHGHHHHHHHHHHHGHHHHHHHHHHHHHFHHHHHHHHGHHHHHHHHFGHGGGHHHHHGHGGHHHGFGHHHGHHHHHHHHHHHHHHGHHHGHHHHHHFFFHHGHHHGHHHHHFFGFHGGF
@M05620:45:000000000-G6HP7:1:1101:27962:9960 1:N:0:125
ATCTCTATCTCCTAAAAACCTGTTTAGATTTGGAGATAGACCTTCAGGTTTTTCATCATTTTCTGCATGAATTATACATTGACCACGTTCCAGCGTGGTCAGTTTGCAGCATTCTGTTATTTTGTTTGACAGAGTGTCTTGTTGAGAACATATGTAGGACATGATTTTTTCCTGCAACAGGGAAAATAAAGTATAAGTTTTAAAGATTTATTCTTTAATAAAGGATCTCAAAGCCAGCTTTAGAAAAAGGA
+
BBBCCFFFFFFFGGGGGGGGGGGHHHHHHHHHHHHHHHHHHHHHHHHHHHHGGHHHHHIHIIIHHHHHHHHHHHHGHHHHHGHHHHGHHHHHHHGGGGHHHHHHHHHGHHHHHHHHHHHHHHHHHHHHGHGHHHHHHHHHHHHHHHGHHGHHHHHGHHHHHHHHHHHHHGHHHHHGHHHHHGGGHHHHGGHHHHHHHGHHHHGHHHHHHHHHHHHHHHHHHHHHHHHHHGHHHHHHHGHHHHHFFFFHGGH
@M05620:45:000000000-G6HP7:1:1101:8291:9964 1:N:0:125
ATCTCTATCTCCTAAAAACCTGTTTAGATTTGGAGATAGACCTTCAGGTTTTTCATCATTTTCTGCATGAATTATACATTGACCACGTTCCAGCGTGGTCAGTTTGCAGCATTCTGTTATTTTGTTTGACAGAGTGTCTTGTTGAGAACATATGTAGGACATGATTTTTTCCTGCAACAGGGAAAATAAAGTATAAGTTTTAAAGATTTATTCTTTAATAAAGGATCTCAAAGCCAGCTTTAGAAAAAGGA
+
CCCCCFFFFFFFGGGGGGGGGGHHHHHHHHHHHGHHHHHHHHHHHHHHHHHGGHHHHHHHHHHHHHHHHHHHHHHHHHHHHHHHHHGHHHHHHHGFGGHHGHHHHHHHHHHHHHHHHHHHHHHHHHHHHGHHHHHHHHHHHHHHHHHHHHHHHHHHHHHHHHHHHHHHHGHHHHHHHHHHHGGGHHHHHHHHHHHHHHHHHHHHHHHHHHHHHHHHHGHHHGHHHHHHHHHHHHHHHGHHHHHHGHHHGGH
@M05620:45:000000000-G6HP7:1:1101:18177:10010 1:N:0:125
CATCCTGACCCTGAAGTACCCCATTGAGCATGGCATCGTCACCAACTGGGACGACATGGAGAAGATCTGGCACCACACCTTCTACAACGAGCTGCGCGTGGCCCCGGAGGAGCACCCAGTGCTGCTGACCGAGGCCCCCCTGAACCCCAAGGCCAACAGAGAGAAGATGACTCAGGTGAGGCTCGGCCGACGCCCGTGCTCCTCCCGTCCTTTCCCCAGTCATTTTCTGCCCGGCTTGATTCTGACATTAG
+
DDDDDFFFFFFFGGGGGGGGGGGHHHHHHHHHHHHHHGHHHGHHHGHHHHHHGGGGGHHHHHHHHHHHHHHHHGHHHGGHHHHHHHHHGGGGGHHGGGGGGGHHGGGGGGGGHHHHGGHHHHHHHHHHHHGGGGGGGGGGGGHHHHGGGGHGHHGGGGGGGGGGGGGGGGGGGGGGGGGGGGGGFFFFFFFFFFFFDFFFFFFFFFFFFFFFFFFFFFFFFFFFFHFFHFFFFFFFFFFFFFFFFFFFFF<
@M05620:45:000000000-G6HP7:1:1101:8528:10033 1:N:0:125
AAACCAAGAAGACATGAGGTCAGCTAGATCGGAAGAGCACACGTCTGAACTCCAGTCACTCTCGCGCATCTCGTATGCCGTCTTCTGCTTGAAAAAAAAAAAAAAGATAGAATTATACGCAGCACTGGGTGTTTTATAGTTCAGAAGCAAGACAAATAGCATGTGAAATACAGAGATCATGTCGGATTGTAGCTAGTGATTAGTATATACGCACTTAATGTATGGATCTTTACTGGATGGTGATGAGTTCA
+
BBBCCCCFFFFFGGGGGGGBGFHHHHGHHHHGEFGHHHHHHHGHHHGHHHHHHHHHHGHHHHHGGGGGGGHHHFGHHHHGGGHGHHHHHHHHHHHHCGGGG>>////1<11<1111110//--00100.0.-.//0<0=0000000//////////0000000000:00000009/;0000;;.--../0000;00:00;000///////...--///;//////9/:///////////.///;/////9/
@M05620:45:000000000-G6HP7:1:1101:22772:10089 1:N:0:125
CATCCTGACCCTGAAGTACCCCATTGAGCATGGCATCGTCACCAACTGGGACGACATGGAGAAGATCTGGCACCACACCTTCTACAACGAGCTGCGCGTGGCCCCGGAGGAGCACCCAGTGCTGCTGACCGAGGCCCCCCTGAACCCCAAGGCCAACAGAGAGAAGATGACTCAGGTGAGGCTCGGCCGACGCCCGTGCTCCTCCCGTCCTTTCCCCAGTCATTTTCTGCCCGGCTTGATTTCTGACATTA
+
CCCCBFFFFFFFGGGGGGGGGGGHHHHHHHHHHGHHHGHHHGHHHGHHHGHHGGGGGHHHHHHHHHHHHHHHHGHHHGGHHHHHHHHHGGGGGHHGGGGGGGHHGGGGGGDGHHHHGGHHGHHHHGHHHHGGGGGGGGGGGGFHHHGGGGHGHHGGGGGGGGGGGGGFGGGGGGGGGGGGGGGGFFFFFFFFFFFFADDEFFFFFFFEFFDFFFFFFFFFFBFFFFFFFEFFFFFFFFAFEFFFFFFBFF0
@M05620:45:000000000-G6HP7:1:1101:3761:10090 1:N:0:125
ATCTCTATCTCCTAAAAACCTGTTTAGATTTGGAGATAGACCTTCAGGTTTTTCATCATTTTCTGCATGAATTATACATTGACCACGTTCCAGCGTGGTCAGTTTGCAGCATTCTGTTATTTTGTTTGACAGAGTGTCTTGTTGAGAACATATGTAGGACATGATTTTTTCCTGCAACAGGGAAAATAAAGTATAAGTTTTAAAGATTTATTCTTTAATAAAGGATCTCAAAGCCAGCTTTAGAAAAAGGA
+
CCCCCFFFFFFFGGGGGGGGGGHHHHHHHHHHHHHHHHHHHHHHHHHHHHHGGHHHHHHHHIHIIHHHHHHHHHHHHHHHHGHHHHGHHHHHHHGGGGHHHHHHHHHHHHHHHHHHHHHHHHHHHHHHGHHHHHHHHHHHHHHHHHHHHHHHHHHHHHHHHHHHHHHHHGHHHHHHHHHHHGGHHHHHHHHHHHHHHGGHHHHHHHHHHHHHHHHHHHHHHHHHHHHHHGHGHHHHHGHHHHHHHGHHGGH
@M05620:45:000000000-G6HP7:1:1101:22882:10097 1:N:0:125
CATCCTGACCCTGAAGTACCCCATTGAGCATGGCATCGTCACCAACTGGGACGACATGGAGAAGATCTGGCACCACACCTTCTACAACGAGCTGCGCGTGGCCCCGGAGGAGCACCCAGTGCTGCTGACCGAGGCCCCCCTGAACCCCAAGGCCAACAGAGAGAAGATGACTCAGGTGAGGCTCGGCCGACGCCCGTGCTCCTCCCGTCCTTTCCCCAGTCATTTTCTGCCCGGCTTGATTTCTGACATTA
+
CCCCCFFFFFFFGGGGGGGGGGGHHHHHHHHHHHHHHGHHHGHHHGHHHHHHGGGGGHHHHHHHHHHHHHHHHGHHHGGHHHHHHHHHGGGGGHGGGGGGGGHHGGGGGGGGHHHHGGHHHHHHHHHHHHGGGGGGGGGGGGHHHHGGGAHGHHGGGGGGGGGGGGGGGGGGGGGGGGGGGGGGFFFFFFFFFFFFFFFFFFFFFFFFFFFFFFFFFFFFFFFFFFFFEFFFFFFAFAAFFFFFFBFFFF0
@M05620:45:000000000-G6HP7:1:1101:22789:10103 1:N:0:125
CATCCTGACCCTGAAGTACCCCATTGAGCATGGCATCGTCACCAACTGGGACGACATGGAGAAGATCTGGCACCACACCTTCTACAACGAGCTGCGCGTGGCCCCGGAGGAGCACCCAGTGCTGCTGACCGAGGCCCCCCTGAACCCCAAGGCCAACAGAGAGAAGATGACTCAGGTGAGGCTCGGCCGACGCCCGTGCTCCTCCCGTCCTTTCCCCAGTCATTTTCTGCCCGGCTTGATTTCTGACATTA
+
>3AAAFFFFFFFGGGGGGGGGGGHHHHHHHHHHHHHHGHHHGHHHGHHHHHHGGGGGHHHHHHHHHHHAGHFGGGHHGGHHHHHHHBGGGGGGHHGGGGGCGHHGGGGGGGGHHHHGECGBHFHHHHHHGCGGGGGGGGGGEHEHHGGD:CAGH.:E.BBFFFGFF/;F0FFGGGBFGGGGCAF@CEFFAFFFFFA99A.BFFFFFFEFFDFFFFFF.99F/FFFFF/FBFEA;-BAC;BFFBB9;FBBF/
@M05620:45:000000000-G6HP7:1:1101:22755:10104 1:N:0:125
CATCCTGACCCTGAAGTACCCCATTGAGCATGGCATCGTCACCAACTGGGACGACATGGAGAAGATCTGGCACCACACCTTCTACAACGAGCTGCGCGTGGCCCCGGAGGAGCACCCAGTGCTGCTGACCGAGGCCCCCCTGAACCCCAAGGCCAACAGAGAGAAGATGACTCAGGTGAGGCTCGGCCGACGCCCGTGCTCCTCCCGTCCTTTCCCCAGTCATTTTCTGCCCGGCTTGATTTCTGACATTA
+
CBBCCFFFFFFFGGGGGGGGGGGHHHHHHHHHHHHHHGHHHGHHHGHHHHHHGGGGGHHHHHHHGHHHHHHHHGHHHGGHHHHHHHHHGGGGGHHGGGGGGGHHGGGGGGGGHHHHGGHGHHHHHHHHHHGGGGGGGGGGGGHHHHGGGGHGHHGGGGGGGGGGGGGGGGGGGGGGFGGGGGGGFFFFFFFFFFFFCFFFFFFFFFFEFFFFFFFFFFFFFFFFFFFFFFFFFFFFFFFFFFFFFFFFFF0
@M05620:45:000000000-G6HP7:1:1101:3770:10107 1:N:0:125
ATCTCTATCTCCTAAAAACCTGTTTAGATTTGGAGATAGACCTTCAGGTTTTTCATCATTTTCTGCATGAATTATACATTGACCACGTTCCAGCGTGGTCAGTTTGCAGCATTCTGTTATTTTGTTTGACAGAGTGTCTTGTTGAGAACATATGTAGGACATGATTTTTTCCTGCAACAGGGAAAATAAAGTATAAGTTTTAAAGATTTATTCTTTAATAAAGGATCTCAAAGCCAGCTTTAGAAAAAGGA
+
CCCCBFFFFFFFGGGGGGGGGGHHHHHGHHHHGHHFHHHHHHHHHHHFHHHGGHHHHHHHHHHHHHHHHHHHHHHHHHHHHHHHHHGHHHHHHHGGGCHHHGHHHHHHHHHHHHHFHHHHHHHHHHHGHHGFHHHHHHHHHHHHHHHHHHHHHHHHHHHHHHHHHHHHHGHHHGHGGHHHAFGFHHHHFFEHHHHHHHHHHHHHHHHHHGHHHHHHHHHH0DDBFGHHHHHFDHFGHGHHHHEHGCCGFGG
@M05620:45:000000000-G6HP7:1:1101:22770:10116 1:N:0:125
CATCCTGACCCTGAAGTACCCCATTGAGCATGGCATCGTCACCAACTGGGACGACATGGAGAAGATCTGGCACCACACCTTCTACAACGAGCTGCGCGTGGCCCCGGAGGAGCACCCAGTGCTGCTGACCGAGGCCCCCCTGAACCCCAAGGCCAACAGAGAGAAGATGACTCAGGTGAGGCTCGGCCGACGCCCGTGCTCCTCCCGTCCTTTCCCCAGTCATTTTCTGCCCGGCTTGATTTCTGACATTT
+
CCCCCFFFFFFFGGGGGGGGGGGHHHHHHHHHHHHHHGHHHGHHHGHHHHHHGGGGGHHHHHHHHHHHHHHHHGHHHGGHHHHHHHHHGGGGGHHGGGEGGGHHGGGGGGGGHHHHGGHHHHGHHHHHHHGGGGGGGGGGGGHHHHGGGGHGHHGGGGGGGGGGGGFGGGGGGGGGGGGGGGGGFFFFFFFFFFFFDFFFFFFFFFFFFFFFFFFFFFDFFEFFFFFFFFFFFFFFFFAFFFFFFBFFFF/
@M05620:45:000000000-G6HP7:1:1101:5243:10165 1:N:0:125
CATCCTGACCCTGAAGTACCCCATTGAGCATGGCATCGTCACCAACTGGGACGACATGGAGAAGATCTGGCACCACACCTTCTACAACGAGCTGCGCGTGGCCCCGGAGGAGCACCCAGTGCTGCTGACCGAGGCCCCCCTGAACCCCAAGGCCAACAGAGAGAAGATGACTCAGGTGAGGCTCGGCCGACGCCCGTGCTCCTCCCGTCCTTTCCCCAGTCATTTTCTGCCCGGCTTGATTTCTGACATTA
+
CCCCCFFFFFFFGGGGGGGGGGGHHHHHHHHHHHHHHGHHHGHHHGHHHHHHGGGGGHHHHHHHHHHHHHHHHGHHHGGHHHHHHHHHGGGGGHHGGGGGGGHHGGGGGGGGHHHHGGHHHHHHHHHHHHGGGGGGGGGGGGHHHHGGGGHGHHGGGGGGGGGGGGGGGGGGGGGGGGGGGGGGFFFFFFFFFFFFDFFFFFFFFFFFFFFFFFFFFFFFFFFFFFFFFFFFFFFFFFFFFFFFFFFFFF0
@M05620:45:000000000-G6HP7:1:1101:20755:10177 1:N:0:125
CATCCTGACCCTGAAGTACCCCATTGAGCATGGCATCGTCACCAACTGGGACGACATGGAGAAGATCTGGCACCACACCTTCTACAACGAGCTGCGCGTGGCCCCGGAGGAGCACCCAGTGCTGCTGACCGAGGCCCCCCTGAACCCCAAGGCCAACAGAGAGAAGATGACTCAGGTGAGGCTCGGCCGACGCCCGTGCTCCTCCCGTCCTTTCCCCAGTCATTTTCTGCCCGGCTTGATTTCTGACATTA
+
CCCCCFFFFFFFGGGGGGGGGGGHHHHHHHHHHHHHHGHHHGHHHGHHHHHHGGGGGHHHHHGHHHHHHHHHHGHHHGGHHHHHHHHHGGGGGHHGGGGGGGHHGGGGGGGGHHHHGGHHHHHHHHHHHHGGGGGGGGGGGGHHHHGGGGHGHHGGGGGGGGGGGGGGGGGGGGGGGGGGGGGGFFFFDFFFFFFF@DFEFFFFFFFFFFDFFFBBFFFFFFFFFFFFFFFFFFFFFFAFFFFFFFFFFF/
@M05620:45:000000000-G6HP7:1:1101:27335:10202 1:N:0:125
CATCCTGACCCTGAAGTACCCCATTGAGCATGGCATCGTCACCAACTGGGACGACATGGAGAAGATCTGGCACCACACCTTCTACAACGAGCTGCGCGTGGCCCCGGAGGAGCACCCAGTGCTGCTGACCGAGGCCCCCCTGAACCCCAAGGCCAACAGAGAGAAGATGACTCAGGTGAGGCTCGGCCGACGCCCGTGCTCCTCCCGTCCTTTCCCCAGTCATTTTCTGCCCGGCTTGATTTCTGACATTA
+
DCCDDFFFFFFFGGGGGGGGGGGHHHHHHHHHHHHHHGHHHGHHHGHHHHHHGGGGGHHHHHHHHHHHHHHHHGHHHGGHHHHHHHHHGGGGGHHGGGGGGGHHGGGGGGGGHHHHGGHHHHHHHHHHHHGGGGGGGGGGGGHHHHGGGGHGHHGGGGGGGGGGGGGGGGGGGGGGGGGGGGGGFFFFFFFFFFFFFFFFFFFFFFFEFFFFFHFFFFFFFFFFFFHFFFFFFFFFFFFFFFFFFFFFFF0
@M05620:45:000000000-G6HP7:1:1101:26568:10222 1:N:0:125
CATCCTGACCCTGAAGTACCCGGCTTGATTTCTGACATTAGATCGGAAGAGCACACGTCTGAACTCCAGTCACTCTCGCGCATCTCGTATGCCGTCTTCTGCTTGAAAAAAAAAAAACTTAACTAATTAATTCAGTTTATTTTTCCACCCCACTCCACCAATCCACCTCTATAAGCTCCTCCTCCTTTGATGATCCTCGCGTCTGTCATCTCGTGCAATTAGTGTCCCCAGTGCACCCCCCCCGCCATCAC
+
DDCDDFFFFFFFGGGGGGGGGGGGGGGHHHHHHHHHHHHHHHHHHGGGGHHHHHHHGHHHGHHHHHHHHHHHHHHHHGGGGGGEHHHGGHHHHGGGHGHHHHHHHGHHHHGGGGD///11?1?11?11111111111<<111110111..-.../<0/<;.0/:00..:000;00000:;;///:/0000000000:0.----..000000;..9..;000000;0;0./.0000;/.---------.000
@M05620:45:000000000-G6HP7:1:1101:20859:10234 1:N:0:125
CATCCTGACCCTGAAGTACCCCATTGAGCATGGCATCGTCACCAACTGGGACGACATGGAGAAGATCTGGCACCACACCTTCTACAACGAGCTGCGCGTGGCCCCGGAGGAGCACCCAGTGCTGCTGACCGAGGCCCCCCTGAACCCCAAGGCCAACAGAGAGAAGATGACTCAGGTGAGGCTCGGCCGACGCCCGTGCTCCTCCCGTCCTTTCCCCAGTCATTTTCTGCCCGGCTTGATTTCTGACATTA
+
CCBCCFFFFFFFGGGGGGGGGGGHHGHHHHHHHHHHHGHHHGHHHGHHHHHHGGGGGHGGHHHHHHHHHHHHHGHHHGGHHHHHHHHHGGGGGHHGGGEGGGHHGGGGGGGGHGHHGGHHHGHHHHHHHHGGGGGGGGGGGGHHHHGGGGHGHHGGGGGGGGGGGGGGGGGGGGGGGGGGGGGGFFFFFFFFFFFFDFFFFFFFFFFFFFFFFFFFFFFBFFFFFFFFFFFFFFFFFFEFFFBFFBFFFF0
@M05620:45:000000000-G6HP7:1:1101:20876:10237 1:N:0:125
CATCCTGACCCTGAAGTACCCCATTGAGCATGGCATCGTCACCAACTGGGACGACATGGAGAAGATCTGGCACCACACCTTCTACAACGAGCTGCGCGTGGCCCCGGAGGAGCACCCAGTGCTGCTGACCGAGGCCCCCCTGAACCCCAAGGCCAACAGAGAGAAGATGACTCAGGTGAGGCTCGGCCGACGCCCGCGCTCCTCCCGTCCTTTCCCCAGTCCTTTTCTGCCCGGCTTGCTTTCTGTCATTA
+
1AAA1D1DF1CCGGG1BBGEAAAAABE1F1A1BFGHFGHFHCF1AEFBEHHH?EFAECC1AG0BGDGDAAFFFFHHEAEC@EDGGF@B///>?GH@/>EGEEGEE//>CCA<FGHHG//?1<FD<<<1F</-<AAF<CCCGGHFHHGAC.:CGHE.A.99CF..9FBCGGFBFF0/9/C9...;@@FF@9@@@>@9---;-9FF/9--;-BFFFF/9--9;/9/B/;/9B/--------;9F/B//;//B/
@M05620:45:000000000-G6HP7:1:1101:23009:10239 1:N:0:125
ATCTCTATCTCCTAAAAACCTGTTTAGATTTGGAGATAGACCTTCAGGTTTTTCATCATTTTCTGCATGAATTATACATTGACCACGTTCCAGCGTGGTCAGTTTGCAGCATTCTGTTATTTTGTTTGACAGAGTGTCTTGTTGAGAACATATGTAGGACATGATTTTTTCCTGCAACAGGGAAAATAAAGTATAAGTTTTAAAGATTTATTCTTTAATAAAGGATCTCAAAGCCAGCTTTAGAAAAAGGA
+
CCCCCFFFFFFFGGGGGGGGGGHHHHHHHHHHHHHHHHHHHHHHHHHHHHHGGHHHHHHHHHHHHHHHHHHHHHHHHHHHHHHHGHGHHHHHHHGGGGHHHHHHHHHHHHHHHHHHHHHHHHHHHHHHHHHHHHHHHHHHHHHHGHHHHHHHHHHHHHHHHHHHHHHHHGHHHHHHHHHHHFGHHGGHHHHHHHHHHHHHHHHBGHHHHHHHHHHHHHHHHHEHHHHHHHHHHHHHHGHHHGGFGFHHGGH
@M05620:45:000000000-G6HP7:1:1101:22986:10240 1:N:0:125
ATCTCTATCTCCTAAAAACCTGTTTAGATTTGGAGATAGACCTTCAGGTTTTTCATCATTTTCTGCATGAATTATACATTGACCACGTTCCAGCGTGGTCAGTTTGCAGCATTCTGTTATTTTGTTTGACAGAGTGTCTTGTTGAGAACATATGTAGGACATGATTTTTTCCTGCAACAGGGAAAATAAAGTATAAGTTTTAAAGATTTATTCTTTAATAAAGGATCTCAAAGCCAGCTTTAGAAAAAGGA
+
CDCDCFFFFFFFGGGGGGGGGGHHHHHHHHHHHHHHHHHHHHHHHHHHHHHGGHHHHIHHHIIIIHHHHHHHHHHHHHHHHHHHHHGHHHHHHHGGGGHHHHHHHHHHHHHHHHHHHHHHHHHHHHHHHHHHHHHHHHHHHHHHHHHHHHHHHHHHHHHHHHHHHHHHHGHHHHHHHHHHHGGHHHHHGHHHHHHHHGHHHHHHHHHHHHHHHHHHHHHHHHHHHHHHHGHHHHGHHGHHHHHHHGHHGGH
@M05620:45:000000000-G6HP7:1:1101:26944:10240 1:N:0:125
CATCCTGACCCTGAAGTACCCCATTGAGCATGGCATCGTCACCAACTGGGACGACATGGAGAAGATCTGGCACCACACCTTCTACAACGAGCTGCGCGTGGCCCCGGAGGAGCACCCAGTGCTGCTGACCGAGGCCCCCCTGAACCCCAAGGCCAACAGAGAGAAGATGACTCAGGTGAGGCTCGGCCGACGCCCGTGCTCCTCCCGTCCTTTCCCCAGTCATTTTCTGCCCGGCTTGATTTCTGACATTA
+
DDDDDFFFFFFFGGGGGGGGGGGHHHHHHHHHHHHHHGHHHGHHHGHHHHHHGGGGGHHHHHHHHHHHHHHHHGHHHGGHHHHHHHHHGGGGGHHGGGGGGGHHGGGGGGGGHHHHGGHGHHHHHHHHHHGGGGGGGGGGGGHHHHGGGGHGHHGGGGGGGGGGGGGGGGGGGGGGHGGGGGGGFFFFFFFFFFFFBDFFFFFFFFF.DF?FFFFFFFFFFFFFFFFFFEFFFFFFFF?FFFFFF;FFFF0
@M05620:45:000000000-G6HP7:1:1101:17199:10250 1:N:0:125
ATCTCTATCTCCTAAAAACCTGTTTAGATTTGGAGATAGACCTTCAGGTTTTTCATCATTTTCTGCATGAATTATACATTGACCACGTTCCAGCGTGGTCAGTTTGCAGCATTCTGTTATTTTGTTTGACAGAGTGTCTTGTTGAGAACATATGTAGGACATGATTTTTTCCTGCAACAGGGAAAATAAAGTATAAGTTTTAAAGATTTATTCTTTAATAAAGGATCTCAAAGCCAGCTTTAGAAAAAGGA
+
BBBBBFFDFFFFGGGGGGGFGGHHHHHHHHHHHGHHHHGFHEHFHGHFHHHGFHGEGHHHHFFHHHFHHHHHHGGHHFHHHHHHHGGHFHHHHGGEECGGFHHHHHFFHHHHHFGHHHFGHHHHHHHGHHGHHHHHGFHHHHHHFHHHHHGHHHGFHHHFFHHFHHHHHCHGHFFHHHGHHGFHHFGHHFHFFHHFHHHHHHHGGFHHFDHFHHHHHDGHHBGFFGHHHHHHDHFFCEHHHFFHHHHFGGH
@M05620:45:000000000-G6HP7:1:1101:5858:10250 1:N:0:125
AAACCCAGAAGACATGAGGTCAGCTAGATCGGAAGAGCACACGTCTGAACTCCAGTCACTCTCGCGCATCTCGTATGCCGTCTTCTGCTTGAAAAAAAAAAAAAGCAAACAAAAAAAGAACACACATTTTCTCCAACCAATCTCTCCGCCACATGTATCATCACATCTACACATAATCCACCTATATGCTTTTACCATAGTTCTGAACATGTGTAGACTGCTCAAAACTACAGGTGTCTGTTTGCATTGGG
+
AAAAAAABBFFBGGGGGGGGGGHHGHHHHHHGECECEGHHFHGGHGGHGHHFHHHHHDGHHHGGFAEFB0EDB?ECGFHEE?FF4BFFGHGAGB3FCEEF><>/<022<00/00F/>..0000<<.000000000//...//;000:...:..000;00000090000000/00000000/../00000000009//;//;////////////9/////////////.//9///////////;///;///.
@M05620:45:000000000-G6HP7:1:1101:22996:10258 1:N:0:125
ATCTCTATCTCCTAAAAACCTGTTTAGATTTGGAGATAGACCTTCAGGTTTTTCATCATTTTCTGCATGAATTATACATTGACCACGTTCCAGCGTGGTCAGTTTGCAGCATTCTGTTATTTTGTTTGACAGAGTGTCTTGTTGAGAACATATGTAGGACATGATTTTTTCCTGCAACAGGGAAAATAAAGTATAAGTTTTAAAGATTTATTCTTTAATAAAGGATCTCAAAGCCAGCTTTAGAAAAAGGA
+
DDDDDFFFFFFFGGGGGGGGGGHHHHHHHHHHHHHHHHHHHHHHHHHHHHHGGHHHHIHHHIIIIHHHHHHHHHHHHHHHHHHHHHGHHHHHHHGGGGHHHHHHHHHHHHHHHHHHHHHHHHHHHHHHHHHHHHHHHHHHHHHHHHHHHHHHHHHHHHHHHHHHHHHHHGHHHHHHHHHHHGGHHHHHHHHHHHHHHHHHHHHGHHHHHHHHHHHHHHHHHHFHHHGHHHHHHHHHHGHHHHGHHHHHGGH
@M05620:45:000000000-G6HP7:1:1101:5420:10261 1:N:0:125
CATCCTGACCCTGAAGTACCCCATTGAGCATGGCATCGTCACCAACTGGGACGACATGGAGAAGATCTGGCACCACACCTTCTACAACGAGCTGCGCGTGGCCCCGGAGGAGCACCCAGTGCTGCTGACCGAGGCCCCCCTGAACCCCAAGGCCAACAGAGAGAAGATGACTCAGGTGAGGCTCGGCCGACGCCCGTGCTCCTCCCGTCCTTTCCCCAGTCATTTTCTGCCCGGCTTGATTTCTGACATTA
+
CBCCCFFFFFFFGGGGGGGGGGGHHHHHHHHHHHHHHGHHHGHHHGHHHHHHGGGGGHHHHHHHHHHHHHHHHGHHHGGHHHHHHHHHGGGGGHHGGGGGGGHHGGGGGGGGHGHHGGHHHHHHHHHHHHGGGGGGGGGGGGHHHHGGGGHGHHGGGGGGGGGGGGGGGGGGGGGGGGGGGGGGFFFFFFFFFFFFDDFFFFFFFFFFFFFFFFFFFFFFFFFFFFFFHFFFFFFFFFFFFFFFHFFFFF0
@M05620:45:000000000-G6HP7:1:1101:5873:10263 1:N:0:125
AAACCCAGAAGACATGAGGTCAGCTAGATCGGAAGAGCACACGTCTGAACTCCAGTCACTCTCGCGCATCTCGTATGCCGTCTTCTGCTTGAAAAAAAAAAAAAACCAAAATAAACCAATTACACTTTCAATCCTTCATTCTTTTCCCACACCACACCCTTCCAATCTAAACTTATCACACAATCCTCCTTATTCTCTTTTACCACACTACCCTCCTTTCATCTTCACCCAGAATCCATCCACTCCTCCCC
+
AAABBBBBBFFFGGGGGFCBBGHHFHHHHHHGGGGGGHHHFEEHHHGFHHHHGHHHFEFGHHHGGFGGE?GHGFGFHHDEEGGGHDB4GHFFHBDGCFGEB//////////111?10/<1111>F111=1111011000=00000000<..<::....:.///000/<000/00000000/..9//009/0000900900000000..9//.;F.../////99///999A..9////:;F/9/BB/;/;.
@M05620:45:000000000-G6HP7:1:1101:17216:10263 1:N:0:125
ATCTCTATCTCCTAAAAACCTGTTTAGATTTGGAGATAGACCTTCAGGTTTTTCATCATTTTCTGCATGAATTATACATTGACCACGTTCCAGCGTGGTCAGTTTGCAGCATTCTGTTATTTTGTTTGACAGAGTGTCTTGTTGAGAACATATGTAGGACATGATTTTTTCCTGCAACAGGGAAAATAAAGTATAAGTTTTAAAGATTTATTCTTTAATAAAGGATCTCAAAGCCAGCTTTAGAAAAAGGA
+
CCBBCFFFFFFFGGGGGGGGGGGHHHHHHHHHHHHHHHHHHHHHHHHHHHHGGHHHHHHHHHHHHHHHHHHHHHHHHHHHHHHHHHGHHHHHHHGGGGHHHHHHHHHHHHHHHHHHHHHHHHHHHHHHGGGHHHGHHHHHHHHHHHHHHHHHHHHHHHHHHHHHHHHHHGHHHHHHHHHHHGGHHHHHGHHHHHHHHFGHHHFHHHHHHHHHHHHHHHHGHHHHHHHHHHHHHHHHHGHHHHHHHGHHGGH
@M05620:45:000000000-G6HP7:1:1101:9316:10265 1:N:0:125
ATCTCTATCTCCTAAAACCTGTTTAGATTTGGAGATAGACCTTCAGGTTTTTCATCATTTTCTGCATGAATTATACATTGACCACGTTCCAGCGTGGTCAGTTTGCAGCATTCTGTTATTTTGTTTGACAGAGTGTCTTGTTGAGAACATATGTAGGACATGATTTTTTCCTGCAACAGGGAAAATAAAGTATAAGTTTTAAAGATTTATTCTTTAATAAAGGATCTCAAAGCCAGCTTTAGAAAAAGAAG
+
BBBBBFFFFFFFGGGGGGGGGGGH5GHHGHHHHFHHHHGHHHGHHHHHHHGGHHFHHHHHHHHHHHHHHHHHHFHHHHGHHHHHHGFHHHFH3E?EEHFFHGHHGHHHHHHHHHEHGHGHHHHHHHHHHHHHHGGHHHHGHHHHHHGHHHHHHFHGHHHHHHHHHHHHGHHHHHFHHHHHGEFHHHHHHHGGHDHGFHHHHHHGHHHHHHHHHHHHH0DGGFFGHHHHHHHHHHHGGHHHEGBFGHHGE.:
@M05620:45:000000000-G6HP7:1:1101:28260:10281 1:N:0:125
ATCTCTATCTCCTAAAACCCTGTTTAGATTTGGAGATAGACCTTCAGGTTTTTCATCATTTTCTGCATGAATTATACATTGACCACGTTCCAGCGTGGTCAGTTTGCAGCATTCTGTTATTTTGTTTGACAGAGTGTCTTGTTGAGAACATATGTAGGACATGATTTTTTCCTGCAACAGGGAAAATAAAGTATAAGTTTTAAAGATTTATTCTTTAATAAAGGATCTCAAAGCCAGCTTTAGAAAAAGGA
+
AAAAAFFFFFFFGGFGF1EEGFEGH33GHHHHHGGHHHHGGHHHHHGHHHHGGGGGFHHHHHHHHHHHFHFHHHGHHBHHFHHHGHGHHHHHHHGGEGHH2GHHHHHHFFHHHHHHHHHHHHHHHHHHHHHHHGHFHHHHHHHHGHGGHHHDGFH2>BGHFGFGHHHHHGHHHGH01CGHHGGF/0?<DFFGHBBFGFFFHDGFG1GHHGHHHHHHFDGHHHGFHHHHFGFHHBCFGGHHH000:;C.;.:
@M05620:45:000000000-G6HP7:1:1101:4991:10291 1:N:0:125
ATCTCTATCTCCTAAAAACCTGTTTAGATTTGGAGATAGACCTTCAGGTTTTTCATCATTTTCTGCATGAATTATACATTGACCACGTTCCAGCGTGGTCAGTTTGCAGCATTCTGTTATTTTGTTTGACAGAGTGTCTTGTTGAGAACATATGTAGGACATGATTTTTTCCTGCAACAGGGAAAATAAAGTATAAGTTTTAAAGATTTATTCTTTAATAAAGGATCTCAAAGCCAGCTTTAGAAAAAGGA
+
CCCCCFFFFFFFGGGGGGGGGGHHHHHHHHHHHHHHHHHHHHHHHHHHHHHGGHHHHHHHHHHIIHHHHHHHHHHHHHHHHHHHGHGHHHHHHHGGGGHHHHHHHHHHHHHHHHHHHHHHHHHHHHHHGHHHHHHHHHHHHHHHHHGHHHHHHHHHHHHHHHHHHHHHHGHHHHHHHHHHHGGHHHHHHGHGFHHHHGHHHHHHHHHHHHHHHHHHHGHHHHHHHHHHHGHGHFHHHGHHHHHHHHHHGGH
@M05620:45:000000000-G6HP7:1:1101:28241:10295 1:N:0:125
ATCTCTATCTCCTAAAAACCTGTTTAGATTTGGAGATAGACCTTCAGGTTTTTCATCATTTTCTGCATGAATTATACATTGACCACGTTCCAGCGTGGTCAGTTTGCAGCATTCTGTTATTTTGTTTGACAGAGTGTCTTGTTGAGAACATATGTAGGACATGATTTTTTCCTGCAACAGGGAAAATAAAGTATAAGTTTTAAAGATTTATTCTTTAATAAAGGATCTCAAAGCCAGCTTTAGAAAAAGGA
+
DDCDDFFFFFFFGGGGGGGGGGHHHHHHHHHHHHHHHHHHHHHHHHHHHHHGGHHHHIHHHHHHIHHHHHHHHHHHHHHHHHHHHHGHHHHHHHGGGGHHHHHHHHHHHHHHHHHHHHHHHHHHHHHHHHHHHHHHHHHHHHHHHHHHHHHHHHHHHHHHHHHHHHHHHGHHHHHHHHHHHGGHHHHHGHHHHHHHHHHHHHGHHHHHHHHHHHHHHHHHHHHHHHHHHGHHHHHHHGHHHHHGHHHGGGH
@M05620:45:000000000-G6HP7:1:1101:5013:10296 1:N:0:125
ATCTCTATCTCCTAAAAACCTGTTTAGATTTGGAGATAGACCTTCAGGTTTTTCATCATTTTCTGCATGAATTATACATTGACCACGTTCCAGCGTGGTCAGTTTGCAGCATTCTGTTATTTTGTTTGACAGAGTGTCTTGTTGAGAACATATGTAGGACATGATTTTTTCCTGCAACAGGGAAAATAAAGTATAAGTTTTAAAGATTTATTCTTTAATAAAGGATCTCAAAGCCAGCTTTAGAAAAAGGA
+
CCCCCFFFFFFFGGGGGGGGGGHHHHHHHGHHHGFFHHHHFHHHHHHHHHHGGGHHHHHHHHHHGHHHHHHGHHHGHHHHHHHHHH?FGHHHHHGGGGHHGHGHGFHHHHHHHHHHHHHHHHHHHHHGGHHGHHHHHHHHHHHHHHHHHHHHHHHHHGHHHHFHGHHHHGHHHHGHHHFHHFGHHGHHHHHHHGHHHGGHHHHHHHHHHGHHHHHHHGGHDGHGHHGHFHHHHHHHHGHHHHEHGHFFGGH
@M05620:45:000000000-G6HP7:1:1101:23895:10299 1:N:0:125
ATCTCTATCTCCTAAAAACCTGTTTAGATTTGGAGATAGACCTTCAGGTTTTTCATCATTTTCTGCATGAATTATACATTGACCACGTTCCAGCGTGGTCAGTTTGCAGCATTCTGTTATTTTGTTTGACAGAGTGTCTTGTTGAGAACATATGTAGGACATGATTTTTTCCTGCAACAGGGAAAATAAAGTATAAGTTTTAAAGATTTATTCTTTAATAAAGGATCTCAAAGCCAGCTTTAGAAAAAGGA
+
DDDDDFFFFFFFGGGGGGGGGGHHHHHHHHHHHHHHHHHHHHHHHHHHHHHGGHHHHIHHHIIHIHHHHHHHHHHHHHHHHHHHHHGHHHHHHHGGGGHHHHHHHHHHHHHHHHHHHHHHHHHHHHHHHHHHHHHHHHHHHHHHHHHHHHHHHHHHHHHHHHHHHHHHHGHHHHHHHHHHHGGHHHHHHHHHHHHHHHHHHHHHHHHHHHHHHHHHHHHHHHHHHHHHHHHHHHHHHGHHHHHHHHHHGGH
@M05620:45:000000000-G6HP7:1:1101:5000:10309 1:N:0:125
ATCTCTATCTCCTAAAAACCTGTTTAGATTTGGAGATAGACCTTCAGGTTTTTCATCATTTTCTGCATGAATTATACATTGACCACGTTCCAGCGTGGTCAGTTTGCAGCATTCTGTTATTTTGTTTGACAGAGTGTCTTGTTGAGAACATATGTAGGACATGATTTTTTCCTGCAACAGGGAAAATAAAGTATAAGTTTTAAAGATTTATTCTTTAATAAAGGATCTCAAAGCCAGCTTTAGAAAAAGGA
+
A3>AAFFFFFFFGGGGGGGGGGHHHHHHHHHHCGHHHFGHHHHHHHHFHHHGGHHHHHHHHHHHGHHHHBHFHHHHHHHHHGHHHHDHHHHHHHGGGGHHHHHHHHHHHHHHHHHHHHHHHHHHHHHHGFGHHHHFHHHHHHHHHHGHHFGHHHHFHGHHFGHHHHHHHGHHHHHHFHHHEACFHFHHHHFHHHHGHHGFGHFFGFFHHHHFHHHHHFHFGGHBGHHHDDHHBGHHHGHHHHHGHHHFG.G
@M05620:45:000000000-G6HP7:1:1101:9868:10314 1:N:0:125
CATCCTGACCCTGAAGTACCCCATTGAGCATGGCATCGTCACCAACTGGGACGACATGGAGAAGATCTGGCACCACACCTTCTACAACGAGCTGCGCGTGACCCCGGAGGAGCACCCAGTGCTGCTGACCGAGGCCCCCCTGAACCCCAAGGCCAACAGAGAGAAGATGACTCAGGTGAGGCTCGGCCGACGCCCGTGCTCCTCCCGTCCTTTCCCCAGTCATTTTCTGCCCGGCTTGATTTCTGACATAG
+
DDDDDFFFFFFFGGGGGGGGGGGHHHHHHHBHHHHHHGHHHGHHHGHHHHCGGGGGGHHHHHHHHHHHHHHHHGHHHGGHHHHHHHHHGGGGGHHGGGGGDGHHGGGGGGGGHHHHGGHHHHHHHHHHHHGGGGGGGGGGGGHHHHGGGGHGHHHHGGGGGGGGGGGGGGGGGGGGHGGGGGGGFFFFFFFFFFFFDFFFFFFFFFFEFFFFFFFFFFFFFFFFFFFFFFFFBFFFFFFFFFFFFFFFFB;
@M05620:45:000000000-G6HP7:1:1101:9886:10316 1:N:0:125
CATCCTGACCCTGAAGTACCCCATTGAGCATGGCATCGTCACCAACTGGGACGACATGGAGAAGATCTGGCACCACACCTTCTACAACGAGCTGCGCGTGGCCCCGGAGGAGCACCCAGTGCTGCTGACCGAGGCCCCCCTGAACCCCAAGGCCAACAGAGAGAAGATGACTCAGGTGAGGCTCGGCCGACGCCCGTGCTCCTCCCGTCCTTTCCCCAGTCATTTTCTGCCCGGCTTGATTTCTGACATTC
+
CCCCBFFFFFFFGGGGGGGGGGGHHHHHHH4FGHHHHGHHHGHHHGHHHH2GGGGGGHHHHGHHHHHHHHHHHGHHHGGHHHHHHHHHGGGGGHHGGGGG/EHHGGGGGGGGHHHHGGHHHHHHHHHFHHGGGGGGGGGGGGHHHHGGGGHGHHGFGGGGFGGGGGGGGGGGGGGGGFGGGEGGFFFFFFAFFFFFBFFFFFFFBFFFFFFFFFFFFFFFFBFFFFFFFFFF?FFFAAABFFFFEBF0F00
@M05620:45:000000000-G6HP7:1:1101:23892:10317 1:N:0:125
ATCTCTATCTCCTAAAAACCTGTTTAGATTTGGAGATAGACCTTCAGGTTTTTCATCATTTTCTGCATGAATTATACATTGACCACGTTCCAGCGTGGTCAGTTTGCAGCATTCTGTTATTTTGTTTGACAGAGTGTCTTGTTGAGAACATATGTAGGACATGATTTTTTCCTGCAACAGGGAAAATAAAGTATAAGTTTTAAAGATTTATTCTTTAATAAAGGATCTCAAAGCCAGCTTTAGAAAAAGGA
+
BCABCFFFFFFFGGGGGGGGGGDGHHHHHHHHHHHHHHHHHHHHHHHHHHHGGHHHHHIHHHHHHHHHHGHHHGHGHHHHGHHHHHGGHHHHHHGGGGHHFHGHHHHHHHHHHHHHHHHHHHHHHHHHHHHHFHHGGHHHHHHHHHHHHHHHHHGHHHHHHHHHHHHHHGHHHHHHHHHHHGGHHHHHHHGGHHHGHGHHHHGHHHHHHHHHHHHHHHHGGHHHHHHHHGHHHHHHHGHHHHHGHHHHGGC
@M05620:45:000000000-G6HP7:1:1101:24810:10324 1:N:0:125
CATCCTGACCCTGAAGTACCCCATTGAGCATGGCATCGTCACCAACTGGGACGACATGGAGAAGATCTGGCACCACACCTTCTACAACGAGCTGCGCGTGGCCCCGGAGGAGCACCCAGTGCTGCTGACCGAGGCCCCCCTGAACCCCAAGGCCAACAGAGAGAAGATGACTCAGGTGAGGCTCGGCCGACGCCCGTGCTCCTCCCGTCCTTTCCCCAGTCATTTTCTGCCCGGCTTGATTTCTGACATTA
+
AAABBFFFFFFFGGGGGDGGGGGHHHHHHHHHHHHHHGHHGGHGHGHHGHHHGGGGGHHHHHHHHHHHHHHHHGHHHGGHHHHHHHHHGGGGGHHGGGGGGGHHGGGCGGGGHEHHGGHFHHHHHHGHHHGGGGGGGGGGGGGHHHGGGGHGHHGGGGGGGGGGFGGCFGGGGGGGGGGGGGGGFFFFFFFFFFFF;DFAFFFFFFF9ADDFFFFFFFDFFFFFFFFFFEFFFFDCFFFFFFBFFBFFFF/
@M05620:45:000000000-G6HP7:1:1101:9864:10334 1:N:0:125
CATCCTGACCCTGAAGTACCCCATTGAGCAAGGCATCGTCACCAACTGGGGCGACATGGAGAAGATCTGGCACCACACCTTCTACAACGAGCTGCGCGTGACCCCGGAGGAGCACCCAGTGCTGCTGACCGAGGCCCCCCTGAACCCCAAGGCCAACAGAGAGAAGATGACTCAGGTGAGGCTCGGCCGACGCCCGTGCTCCTCCCGTCCTTTCCCCAGTCATTTTCTGCCCGGCTTGATTTCTGACATAC
+
BBBBBFFFFFFFF4AFFGGGGGEHHCFD4GFHGHHCHEHHAFFHHGHEHFEFCGEEGFHGHGHHHGHHHHHHHGHHEFGHHHGHHGHFGGGGGGHGGGGGFGHHGGC@D@ADGGHHGGHHGFHHHHHFHHC@@D@EDDCCGEFGHGGG.9E.CEEGEGBFBB9.9FGGEGGGF0C/BBBFFA.F--.A99@9BBBB9?AA/FBFBE.;ADFBB9BBFF.;B;BF/;FF9BFFF;=@B-.;BFB/9/;/;//
@M05620:45:000000000-G6HP7:1:1101:17270:10336 1:N:0:125
AAACCAGAAGACATGAGGTCAGCTAGATCGGAAGAGCACACGTCTGAACTCCAGTCACTCTCGCGCATCTCGTATGCCGTCTTCTGCTTGAAAAAAAAAAAAAAAAAAAACAGCCGCCCGATTAGTACAGAGACAGTAGAACGGAGATCAATAACTAGACACAACTGAAGTAGTTAAACTGGAACAGTACGAATGTATAGTGATGACACAACATTAGCAAACAAAGAAGAGATAGTGATGGAGATGAGGTC
+
CCCCCBCFFFCFGGBGGGGGGGHHGHHHHFGGDGHHHHHHHGHHHGHHHHHHHHGHHHHHGHGGGGGE>GHGFGHHHHGBEHGHHHHHHH1FGHHGCGFGC//<<//---../..----;-:..0:00000/////0000;0.9..-/0000000000;/://../;/99/9/////;////////////.9..//////://///////...//////;/.;..//.//./:////;//////9//////
@M05620:45:000000000-G6HP7:1:1101:24820:10340 1:N:0:125
CATCCTGACCCTGAAGTACCCCATTGAGCATGGCATCGTCACCAACTGGGACGACATGGAGAAGATCTGGCACCACACCTTCTACAACGAGCTGCGCGTGGCCCCGGAGGAGCACCCAGTGCTGCTGACCGAGGCCCCCCTGAACCCCAAGGCCAACAGAGAGAAGATGACTCAGGTGAGGCTCGGCCGACGCCCGTGCTCCTCCCGTCCTTTCCCCAGTCATTTTCTGCCCGGCTTGATTTCTGACATTT
+
CCDCCFFFFFFFGGGGGGGGGGGHHHHHHHHHHHHHHGHHHGHHHGHHHHHHGGGGGHHHHHHHHHHGHHHHHGHHHGGHHHHHHHHHGGGGGHHGGGGGGGHHGGGGGGGGHHHHGGGHHHHHHHHHHHGGGGGGGGGGGGHHHHGGGGHGHHGGGGGGGGGGGGGGGGGGGGGGGGGGGGGGFFFFFFFFFFFFFFFFFFFFFFFFFFFFFFFFFFFFFFFFFFFFFFFFFAFFF;9FFFFFFEFBFF0
@M05620:45:000000000-G6HP7:1:1101:23120:10342 1:N:0:125
CATCCTGACCCTGAAGTACCCCGGCTTGATTTCTGACATTAGATCGGAAGAGCACACGTCTGAACTCCAGTCACTCTCGCGCATCTCGTATGCCGTCTTCTGCTTGAAAAAAAAAAAAAAAGAAAAGACCCAAGAGACAATATAAAGAAAGTAAAAAAGAACAAACATGAAACACACAAGACATAATGAACAGAATGCTGTTAATAGAATAATAACTGTAAAGAACAGTACAAGAATCTGATCAGCCATGT
+
BAABCFFFFFFFGGGGGGGGGGGGGGGGHHHHHHHHHHHHHHGHHHGGGGHHHHHHHGHHHGHHHHHHHHHHHHHHHHGGGGGGEHHHGGGHHHGFGHGHHHHHHHHHHHHFDGGB></->..0///.//.<....////00;00000.:0000;009...///.9.009900/....;./:/009;0:000//90000000000900:000000000;00:90.///;00000//00000000009.090
@M05620:45:000000000-G6HP7:1:1101:23140:10344 1:N:0:125
CATCCTGACCCTGAAGTACCCCGGCTTGATTTCTGACATTAGATCGGAAGAGCACACGTCTGAACTCCAGTCACTCTCGCGCATCTCGTATGCCGTCTTCTGCTTGAAAAAAAAACAAATAACAGATCTCGAGAGTTAGATGGTAGACAGAACTACTCAAAGAATAACACAATAGAAATGCGTACAAAGAGACAAGACAGTAACAAAGGTGTCTACCAGACGGCTAGATGAGAACTATACTTAGTAGTAAA
+
BABBBFFFFFFFGGGGGCGGGGGGGGGGHHHHHHHHHHHHHHHHHHGGGGHHHHHHHGHHHEHHHHHHBGHHDGHHHHGGGG/FGHHFGGHHHHGGGHGHHGGHHHHHBF0>/>B//?02>2222?111101?//11111111<=F1>100101</000/00/.00000/..000;00000...-:00:B/////.////900900.//0/9/000000..-;--9./////////////9//9///9///
@M05620:45:000000000-G6HP7:1:1101:17253:10346 1:N:0:125
AAACCAGAAGACATGAGGTCAGCTAGATCGGAAGAGCACACGTCTGAACTCCAGTCACTCTCGCGCATCTCGTATGCCGTCTTCTGCTTGAAAAAAAAAAAATTATTCTTTACCAAACCACACTTCCCTGACATAGAATTACTTTTTACCAAATGTTCCTTTACCCCGCCTGGCCTACTACTAGATGACTATAGGTGTTGTAATGGTCTGTACTATAGGCGTACATCTACTCTTGTGCGCCACGGCATGCC
+
AAAAAAAFFFBFGG1FGFFFGGHH1FFHHG0EC?GGHHHHHGHHGGHHFGHHHHHHHHHHGHGEEGG?EFDFFFHFGHC?EHGHHHGHHB0BFBGCECEEC/0<122?22121@>1?//<///011101100111111111111<11.1000.000000000000/.---.....0/:00000090000000000000../00000000/0000000///-----9////////////-9---------//
@M05620:45:000000000-G6HP7:1:1101:7966:10350 1:N:0:125
CATCCTGACCCTGAAGTACCCCGGCTTGATTTCTGACATTAGATCGGAAGAGCACACGTCTGAACTCCAGTCACTCTCGCGCATCTCGTATGCCGTCTTCTGCTTGAAAAAAAAAAAAAAAAAATAAAACAGAGCGTATTACAGAGACATAATGACAAAAGAAGTCAGGAATTATAAAATAAAGAGTACTATACCAAAAACGACAATAAATAAGGTCATAGATTCATAGAATTAAATTATGATAAAATTAT
+
DDDDDFFFFFFFGGGGGGGGGGGGGGGGHHHHHHHHHHHHHHHHHHGGGGHHHHHHHGHHHGHHHHHHHHHHHHHHHHGGGGGGFHGHGGHHHHGGGHGHHHHHHHHHGHHGGGGC>><--<--.00000:////-.<.:0C000<//::0000000</./.:/0000/0/000<00000<00:0/0000<00:<00....-.9--0000000000<000<0000000000000000:0000:00000000
@M05620:45:000000000-G6HP7:1:1101:7979:10362 1:N:0:125
CATCCTGACCCTGAAGTACCCCGGCTTGATTTCTGACATTAGATCGGAAGAGCACACGTCTGAACTCCAGTCACTCTCGCGCATCTCGTATGCCGTCTTCTGCTTGAAAAAAAAAAAAAGCGAACACACACAACCAAACCGCTGCCCAACGACTCAACCATCAATCACACGCAAGGCGTACCGAACCACGCACCCCCCCTGCACGCCCACCCCCTGCTCGCCGGACCTGTCCGCACACACCCCGCCGCTGC
+
AABCCFFFFFFFGGGGGGGGGGGGGGGGHHHHHHHHHHHHHHHHHHGGGGHHHHHHHGGHHGGHHHHHHHHHHHHHHHGGGGGFGEGCFGGHHHGGGHGHHHHHHHHGFFHGGGG//<//0..--<0.<<..........--;-...09...-..;9/.90:00000/0/-;---..-.--...---....;9;.-----../9.-.-.9..---../:.;>-----;////.@--:9;...--------.
@M05620:45:000000000-G6HP7:1:1101:8456:10367 1:N:0:125
AAACCCAGAAGACATGAGGTCAGCTAGATCGGAAGAGCACACGTCTGAACTCCAGTCACTCTCGCGCATCTCGTATGCCGTCTTCTGCTTGAAAAAAAAAAGTTTGCAGCATTCTGTTATTTTGTTTGACAGAGTGTCTTGTTGAGAACATATGTAGGACATGATTTTTTCCTGCACCAGGCAAAATACAGTATAAGTTTTAAAGCTTTCTTCTTTAATCAAGGATCTCAAAGCCAGCTTTAGAACAAGGA
+
AAAAAAA?AF@1AGFGGGC1ABGCGHHHHFEEAFGHFHFHHHEHHFFFFFGFEHFHHFAG1FHGF/E/E/D@F//0>E1EEE0>@2B1F1@GFD10>///</1B21FB1F<G2B>2@22@FFD2@FF<1@110<F<FFHHHHD011.<>0<1D<FBBD1G0>10<=0D=<CGHDE//:.:..:../=0:00GFFB0;FBFG00000=CG0;;FGCF;BF00B0/.;CFF000;BA-AEFFF//BF/9----
@M05620:45:000000000-G6HP7:1:1101:24478:10372 1:N:0:125
ATCTCTATCTCCTAAAAACCTGTTTAGATTTGGAGATAGACCTTCAGGTTTTTCATCATTTTCTGCATGAATTATACATTGACCACGTTCCAGCGTGGTCAGTTTGCAGCATTCTGTTATTTTGTTTGACAGAGTGTCTTGTTGAGAACATATGTAGGACATGATTTTTTCCTGCAACAGGGAAAATAAAGTATAAGTTTTAAAGATTTATTCTTTAATAAAGGATCTCAAAGCCAGCTTTAGAAAAAGGA
+
CCCCCFFFFFFFGGGGGGGGGGHHHHHHHHHHHHHHHHHHHHHHHHHHHHHGGHHHHHHHHHHIIHHHHHHHHHHHHHHHHHHHHHGHHHHHHHGGGGHHHHHHHHHHHHHHHHHHHHHHHHHHHHHHHHHHHHHHHHHHHHHHHHHHHHHHHHHHHHHHHHHHHHHHHGHHHHHHHHHHHGGHHHHHHHHHHHHHHGHHHHHHHHHHHHHHHHHHHHHHHHHHHHHHHGHHHHHHHGHHHHHHHGHHGGH
@M05620:45:000000000-G6HP7:1:1101:24537:10374 1:N:0:125
CATCCTGACCCTGAAGTACCCCATTGAGCATGGCATCGTCACCAACTGGGACGACATGGAGAAGATCTGGCACCACACCTTCTACAACGAGCTGCGCGTGGCCCCGGAGGAGCACCCAGTGCTGCTGACCGAGGCCCCCCTGAACCCCAAGGCCAACAGAGAGAAGATGACTCAGGTGAGGCTCGGCCGACGCCCGTGCTCCTCCCGTCCTTTCCCCAGTCATTTTCTGCCCGGCTTGATTTCTGACATTA
+
BBBBBFFFFFFFGBFGGGGGGGGHHHHHHFHHHHFHHGHHHGHHHGHFEHHHGGGGGHHHHHHHHHHHHHHGHGHHHGGHHHHHHFHHGFGGGHHFFEFGGEHHGGG?@DDGHHHHGGHGHHHHDGFHHHG?CFDGGGGGGCFCHHGGGCHGHHAFGGGFG/..;CFCFFFFGFGGGGFF.;AFCFFFFFFFFFFFCFFFFFFFFFD.;9.;FFFFFF.;BFFFFBFFFFFFD;DDFAFFFFFF//;9/B/
@M05620:45:000000000-G6HP7:1:1101:24471:10388 1:N:0:125
ATCTCTATCTCCTAAAAACCTGTTTAGATTTGGAGATAGACCTTCAGGTTTTTCATCATTTTCTGCATGAATTATACATTGACCACGTTCCAGCGTGGTCAGTTTGCAGCATTCTGTTATTTTGTTTGACAGAGTGTCTTGTTGAGAACATATGTAGGACATGATTTTTTCCTGCAACAGGGAAAATAAAGTATAAGTTTTAAAGATTTATTCTTTAATAAAGGATCTCAAAGCCAGCTTTAGAAAAAGGA
+
BABBCFFFFFFFGGGGGGGGGGHHHHHHHHHHHHHHHHHHHHHHHHHHHHHGGHHHHGIHHHIIHHHHHHHHHGHHHHHHHHHHHHGHHHHHHHGGGG1GFHHHHHHHHHGHHHHHHHHHHHHHHHHHHHHHHHHHHHHHHHHHHHGHHHHGHHHHHHHHHHHHHHHHHGHHHHHHHHHHHGGGHHHHHGHGHHHGHGHHHGHGHGHHHHHHHHHHGGHHHFFHHHHHHGHGHHFHHGHHHGHFHHFHGGH
@M05620:45:000000000-G6HP7:1:1101:15775:10389 1:N:0:125
CATCCTGACCCTGAAGTACCCCATTGAGCATGGCATCGTCACCAACTGGGACGACATGGAGAAGATCTGGCACCACACCTTCTACAACGAGCTGCGCGTGGCCCCGGAGGAGCACCCAGTGCTGCTGACCGAGGCCCCCCTGAACCCCAAGGCCAACAGAGAGAAGATGACTCAGGTGAGGCTCGGCCGACGCCCGTGCTCCTCCCGTCCTTTCCCCAGTCATTTTCTGCCCGGCTTGATTTCTGACATTA
+
DDDDDFFFFFFFGGGGGGGGGGGHHHHHHHHHHHHHHGHHHGHHHGHHHHHHGGGGGHHHHHHHHHHHHHHHHGHHHGGHHHHHHHHHGGGGGHHGGGGGGGHHGGGGGGGGHHHHGGHHHHHHHHHHHHGGGGGGGGGGGGHHHHGGGGHGHHGGGGGGGGGGGGGGGGGGGGGGHGGGGGGGFFFFFFFFFFFFFFFFFFFFFFFBFFFFFFFFFFFFFFFFFFHFFFFFFFFFFFFFFFFFFFFFFF0
@M05620:45:000000000-G6HP7:1:1101:24549:10392 1:N:0:125
CATCCTGACCCTGAAGTACCCCATTGAGCATGGCATCGTCACCAACTGGGACGACATGGAGAAGATCTGGCACCACACCTTCTACAACGAGCTGCGCGTGGCCCCGGAGGAGCACCCAGTGCTGCTGACCGAGGCCCCCCTGAACCCCAAGGCCAACAGAGAGAAGATGACTCAGGTGAGGCTCGGCCGACGCCCGTGCTCCTCCCGTCCTTTCCCCAGTCATTTTCTGCCCGGCTTGATTTCTGACATTT
+
A?AAAFFFFFFFGFGDGFGGGGGHHHHHHHHF4FHHHEHHHGHHHGHHHHHHGGGGGFHHFGHHHHHHFHHHHGHHHGGHHHHHHHBGGFGGGHHGGGGGGGHHG<CFGCDAFHHHGFGGHGHDFGFBGHFGGGDGGGGGGF/GHHGGGFHEHH.AEEFFFGGFFGBFGGGGGGFGGFF.ACEGFFFFBFD-9BFFAAAEFFFFFFF:DDA9BFFFFB99;/FFFFFFFBFE.;BFFF.;FFFFFBF/BF/
@M05620:45:000000000-G6HP7:1:1101:24528:10394 1:N:0:125
CATCCTGACCCTGAAGTACCCCATTGAGCATGGCATCGTCACCAACTGGGACGACATGGAGAAGATCTGGCACCACACCTTCTACAACGAGCTGCGCGTGGCCCCGGAGGAGCACCCAGTGCTGCTGACCGAGGCCCCCCTGAACCCCAAGGCCAACAGAGAGAAGATGACTCAGGTGAGGCTCGGCCGACGCCCGTGCTCCTCCCGTCCTTTCCCCAGTCATTTTCTGCCCGGCTTGATTTCTGACATTA
+
DDDDDFFFFFFFGGGGGGGGGGGHHHHHHHHHHHHHHGHHHGHHHGHHHHHHGGGGGHHHHHHHHHHHHHHHHGHHHGGHHHHHHHHHGGGGGHHGGGGGGGHHGGGGGGGGHHHHGGHGHHHHHHHHHHGGGGGGGGGGGGHHHHGGGGHGHHGGGGGGGGGGGGGGGGGGGGGGGGGGGGGGFFFFFFFFFFFFFFFFFFFFFFFFFFFFFFFFFFFFFFFFFHFFFFFFFFFFFFFFFFFFFFFFFF0
@M05620:45:000000000-G6HP7:1:1101:5726:10409 1:N:0:125
ATCTCTATCTCCTAAAAACCTGTTTAGATTTGGAGATAGACCTTCAGGTTTTTCATCATTTTCTGCATGAATTATACATTGACCACGTTCCAGCGTGGTCAGTTTGCAGCATTCTGTTATTTTGTTTGACAGAGTGTCTTGTTGAGAACATATGTAGGACATGATTTTTTCCTGCAACAGGGAAAATAAAGTATAAGTTTTAAAGATTTATTCTTTAATAAAGGATCTCAAAGCCAGCTTTAGAAAAAGGA
+
CCCCCFFFFFFFGGGGGGGGGGHHHHHHHHHHHGHHHHHHHHHHHHHHHHHGGHGHHFHHHIIHIHHHHGHHHHHHHHHGHGHHGHGHHHHHHHGGGGHHGHHHHHHGHHGHHHHHHHHHHHHHHHHHGHGHHHHHHHHHHHHHHHGHHGHHHHHHHHHHFHHHHHHHHGHHHHHGHHHHHGGGHHHGHHHGGHHHHGHHHGHHHHHHHHHHHHHHGHHHHGHHHHHHHFFGHHHHHGHHHHHHHHGHGGH
@M05620:45:000000000-G6HP7:1:1101:14623:10418 1:N:0:125
ATCTCTATCTCCTAAAAACCTGTTTAGATTTGGAGATAGACCTTCAGGTTTTTCATCATTTTCTGCATGAATTATACATTGACCACGTTCCAGCGTGGTCAGTTTGCAGCATTCTGTTATTTTGTTTGACAGAGTGTCTTGTTGAGAACATATGTAGGACATGATTTTTTCCTGCAACAGGGAAAATAAAGTATAAGTTTTAAAGATTTATTCTTTAATAAAGGATCTCAAAGCCAGCTTTAGAAAAAGGA
+
CCCCCFFFFFFFGGGGGGGGGGHHHHHHHHHHHHHHHHHHHHHHHHHHHHHGGGHHHIHHHHHHHHHHHHHHHHHHHHHHHHHHHHGHHHHHHHGFGGHHHHHHHHHHHHHHHHHHHHHHHHHHHHHHHHHHHHHHHHHHHHHHHHHHHHHHHHHHHHHHHHHHHHHHHGHHHHGHHHHHHGGHHHHHHHHHHHHHHHHHHHHHHHHHHHHHHHHHHHHHHHHHHHHHHHHGHHHHHGHHHHHHHHHHGGH
@M05620:45:000000000-G6HP7:1:1101:6149:10457 1:N:0:125
CATCCTGACCCTGAAGTACCCGGCTTGATTTCTGACATTAGATCGGAAGAGCACACGTCTGAACTCCAGTCACTCTCGCGCATCTCGTATGCCGTCTTCTGCTTGAAAAAAAAAAACTCCAAGGGAGTACAAGAGCTGATGAAACAATGACAAGTAAGTCAGGCATTTCCGCTTTAGCACTCTTGTGGATCCAATTGTACAATTCTCAGATTTTGTACTTGTAACTGTCAAGCCAGGGACAAAACAAAGAT
+
A1A1ADB1BFFBFGGGGGGGGG?EEAEAGGGGFHHG1GHFH1GGCE/AB0BFGFHGGFGHGGHGFHFFGGHGGD1BEEF@>E/EGHHFEGBGH/>/BF2FD1GGG01B10E??B/</<11111?///?G1F1>00<F<1>G11<<<<0000<0CGHBF0DG0<C.CGH00.;E:.<0=C9C/09090.;00/:000C0000;B00000000;0;0:CFF/9///;;//BFF//;--A---:;-;AEF?FFB
@M05620:45:000000000-G6HP7:1:1101:25662:10477 1:N:0:125
CATCCTGACCCTGAAGTACCCCATTGAGCATGGCATCGTCACCAACTGGGACGACATGGAGAAGATCTGGCACCACACCTTCTACAACGAGCTGCGCGTGGCCCCGGAGGAGCACCCAGTGCTGCTGACCGAGGCCCCCCTGAACCCCAAGGCCAACAGAGAGAAGATGACTCAGGTGAGGCTCGGCCGACGCCCGTGCTCCTCCCGTCCTTTCCCCAGTCATTTTCTGCCCGGCTTGATTTCTGACATTA
+
DDDDDFFFFFFFGGGGGGGGGGGHHHHHHHHHHHHHHGHHHGHHHGHHHHHHGGGGGHHHHHHHHHHHHHHHHGHHHGGHHHHHHHHHGGGGGHHGGGGGGGHHGGGGGGGGHHHHGGHHHHHHHHHHHHGGGGGGGGGGGGHHHHGGGGHGHHGGGGGGGGGGGGGGGGGGGGGGGGGGGGGGFFFFFFFFFFFFCDDFFFFFFFFFFFFFFFFFFFFFFFFFFHFFFFFFFFFFFFFFFFFFFFFFFF0
@M05620:45:000000000-G6HP7:1:1101:19014:10497 1:N:0:125
CATCCTGACCCTGAAGTACCCCATTGAGCATGGCATCGTCACCAACTGGGACGACATGGAGAAGATCTGGCACCACACCTTCTACAACGAGCTGCGCGTGGCCCCGGAGGAGCACCCAGTGCTGCTGACCGAGGCCCCCCTGAACCCCAAGGCCAACAGAGAGAAGATGACTCAGGTGAGGCTCGGCCGACGCCCGTGCTCCTCCCGTCCTTTCCCCAGTCATTTTCTGCCCGGCTTGATTTCTGACATTA
+
BAACCFFFFFFFGGGGGGGGGGGGHHHHHHHHHHHHHGHHHGHHHGHHHHHHGGGGGHHHHHHHHHHHHHHHHGHHHGGHHHHHHHGHGGGGGHHGGGFGGGHHGGGGGGGGHHHHGGHGHHHHHHHHHHGGGGGGGGGGGGHHHHGGGGHGHHGGGGGGGGGGGGGGGGGGGGGGGGGGGGGGFFFFFFFFFFFFBDDFFFFFFFFEFFDFFFFFFFFFFFFFFFFFFFFFFFFFFFFFFFFFFFFFFF/
@M05620:45:000000000-G6HP7:1:1101:11468:10508 1:N:0:125
CATCCTGACCCTGAAGTACCCGGCTTGATTTCTGACATTAGATCGGAAGAGCACACGTCTGAACTCCAGTCACTCTCGCGCATCTCGTATGCCGCCTTCTGCTTGAAAAAAAAACCCAGTGCTGCTGACCGAGGCCCCCCTGAACCCCAAGGCCAACAGAGAGAAGATGACTCAGGTGAGGCTCGGCCGACGCCCGTGCTCCTCCCGTCCTTTCCCCAGTCATTTTCTGCCCGGCTTGATTTCTGCCATTA
+
AAAAAFFFFFFFGGGGGGGGG??0EAAB12DAD2F1EFG1AF21////B00FCF00/BA0FGHB11F1G2FHH2B1@/F>//E/11>//0BG1E////11FG11>0<B10E//B//?FA<CGHHHGHHHHGGCGGGGGGGGEHHHHGGCFHGGGCGGEGGEFGGGGGGGGFGGGFGGFGFGFEF@@FF9;@;=@?@-;AEFFFFFFBABB-//BFFF-AFFFF/FFFF/BFF--;9-@F/BFB///;BBF/
@M05620:45:000000000-G6HP7:1:1101:26719:10511 1:N:0:125
ATCTCTATCTCCTAAAACCTGTTTAGATTTGGAGATAGACCTTCAGGTTTTTCATCATTTTCTGCATGAATTATACATTGACCACGTTCCAGCGTGGTCAGTTTGCAGCATTCTGTTATTTTGTTTGACAGAGTGTCTTGTTGAGAACATATGTAGGACATGATTTTTTCCTGCAACAGGGAAAATAAAGTATAAGTTTTAAAGATTTATTCTTTAATAAAGGATCTCAAAGCCAGCTTTAGAAAAAGGAA
+
ABABBFFFFFFFGGGGGGGGGGHHHHHHHHHHHHHHHHHHHHHHHHHHHHGGHGHHHHHHHHHHHHHHHHHHHHHHHHHHHHHHHGGHHHFHHGEFGHHFHGHHHHGHHHHHHHHGHHHHHHHHHHHGHHHHHGHHHHHHHHHHHHDGFGHHHGHHHHHHHHHHHHHHGHHHHHGHHGHHGGGHGHHHHG?GHGHGFGHHGHGHHHHHHHHHHHHGGFFFFGDFHGHHGHGHFHCGFFHHHHFFFHFGDHG
@M05620:45:000000000-G6HP7:1:1101:14364:10519 1:N:0:125
ATCTCTATCTCCTAAAAACCTGTTTAGATTTGGAGATAGACCTTCAGGTTTTTCATCATTTTCTGCATGAATTATACATTGACCACGTTCCAGCGTGGTCAGTTTGCAGCATTCTGTTATTTTGTTTGACAGAGTGTCTTGTTGAGAACATATGTAGGACATGATTTTTTCCTGCAACAGGGAAAATAAAGTATAAGTTTTAAAGATTTATTCTTTAATAAAGGATCTCAAAGCCAGCTTTAGAAAAAGGA
+
CCBCCFFFFFFFGGGGGGGGGGHHHHHHHHHHHHHHHHHGHHHHHHHHHHHGGHHHHHHHHHHHHHHHHHHHHHHHHHHHHHHHFHGHHHHHHHGGGGHHHHHHHHHHHHHHHHHHHHHHHHHHHHHHGHHHHHHHHHHHHHHHFHHGHGHGHHHHHHDHHHHHHHHHHGHHHHHHHHHHHGGHHGGHGHHGHHHHHGGHHHGDHFGHHHHHHHHHHHHHHHHHGHHHHHHHHHHHHGHHHHHFHGGFGDF
@M05620:45:000000000-G6HP7:1:1101:14382:10519 1:N:0:125
ATCTCTATCTCCTAAAAACCTGTTTAGATTTGGAGATAGACCTTCAGGTTTTTCATCATTTTCTGCATGAATTATACATTGACCACGTTCCAGCGTGGTCAGTTTGCAGCATTCTGTTATTTTGTTTGACAGAGTGTCTTGTTGAGAACATATGTAGGACATGATTTTTTCCTGCAACAGGGAAAATAAAGTATAAGTTTTAAAGATTTATTCTTTAATAAAGGATCTCAAAGCCAGCTTTAGAAAAAGGA
+
DEDDDFFFFFFFGGGGGGGGGGHHHHHHHHHHHHHHHHHHHHHHHHHHHHHGGHHHHIHHHHIIIHHHHHHHHHHHHHHHHHHHHHGHHHHHHHGGGGHHHHHHHHHHHHHHHHHHHHHHHHHHHHHHHHHHHHHHHHHHHHHHHHHHHHHHHHHHHHHHHHHHHHHHHGHHHHHHHHHHHGGHHHHHGHHHHHHHHHHHHHHHHHHHHHHHHHHHHHHHHHHHHHHHHGHHHHHHHGHHHHHHHGHHGGH
@M05620:45:000000000-G6HP7:1:1101:19528:10526 1:N:0:125
TACCTGTACTGGGGAAGAGTGTAGCAATCGCCATTCCTACCCTAAAGATCGGAAGAGCACACGTCTGAACTCCAGTCACTCTCGCGCATCTCGTATGCCGTCTTCTGCTTGAAAAAAAAAAAAAAAACAACTCTAAATGAAAGTCACCCTATATCCTCCACCAGCTAAAGACTAACCTCAATTCCTACCCAATGCCAGTAACACTCAAACACCATATCACCCAACCGACGCTCAGCTCCGCCTGCCCCATC
+
CCCCDFFFFFFFGGGGGGGGGGHHHHHHHGGGGGHHHHHHHHHHHHHEHHHGGGGHHHFHHHGHHHGHHHHHHHHHHHHHHHHGGGGGGGHHHFGHHHHGGGHGHHHHHHHHHHHHGGGGD></---....0<0000=0=0<000000..:0000000///....00;000/000;;0/000000000..0./00000::00000/:000....:0000:/.....-----.../0000........../:
@M05620:45:000000000-G6HP7:1:1101:27619:10534 1:N:0:125
ATCTCTATCTCCTAAAAACCTGTTTAGATTTGGAGATAGACCTTCAGGTTTTTCATCATTTTCTGCATGAATTATACATTGACCACGTTCCAGCGTGGTCAGTTTGCAGCATTCTGTTATTTTGTTTGACAGAGTGTCTTGTTGAGAACATATGTAGGACATGATTTTTTCCTGCAACAGGGAAAATAAAGTATAAGTTTTAAAGATTTATTCTTTAATAAAGGATCTCAAAGCCAGCTTTAGAAAAAGGA
+
CCCCCFFFFFFFGGGGGGGGGGHHHHHHHHHHHHHHHHHHHHHHHHHHHHHGGHHHHIHHIHHHHHHHHHHHHHHHHHHHHHHHHHGHHHHHHHGFGGHHHHHHHHHHHHHHHHHHHHHHHHHHHHHHHHHHHHHHHHHHHHHHHHHHHHHHHHHHHHHHHHHHHHHHHGHHHHGHHHFHHGGHHHHHGHHHHHHHHFGHHHHHHHHHHHHHHHHHHHHHHGHHHHHHHHHHHHHHHGHHHHHEGGHGGGH
@M05620:45:000000000-G6HP7:1:1101:14369:10537 1:N:0:125
ATCTCTATCTCCTAAAAACCTGTTTAGATTTGGAGATAGACCTTCAGGTTTTTCATCATTTTCTGCATGAATTATACATTGACCACGTTCCAGCGTGGTCAGTTTGCAGCATTCTGTTATTTTGTTTGACAGAGTGTCTTGTTGAGAACATATGTAGGACATGATTTTTTCCTGCAACAGGGAAAATAAAGTATAAGTTTTAAAGATTTATTCTTTAATAAAGGATCTCAAAGCCAGCTTTAGAAAAAGGA
+
CCACCFFFFFFFGGGGGGGGGGHHHHHHHHHHHHHHHGHHHHHHHHHHHHHGGHGHHHIIHHHIHHHHHGHHHHHHHHHHHHHHHHGHHHHHHHGFGGHHHHHHHHHHHHHHHHHHHHHHHHHHHHHHHHHHHHHHHHHHHHHHHHHHHHHHHHHHHHHHHHHHHHHHHGHHHHHHHHHHHGGGHHHHHGHHHGHGHHHHHHGHHHHHHHHHHHHHHHHHGHHHHHHHHHHHHHHHHGGHHHHHGCFHGGG
@M05620:45:000000000-G6HP7:1:1101:16299:10543 1:N:0:125
ATCTCTATCTCCTAAAAACCTGTTTAGATTTGGAGATAGACCTTCAGGTTTTTCATCATTTTCTGCATGAATTATACATTGACCACGTTCCAGCGTGGTCAGTTTGCAGCATTCTGTTATTTTGTTTGACAGAGTGTCTTGTTGAGAACATATGTAGGACATGATTTTTTCCTGCAACAGGGAAAATAAAGTATAAGTTTTAAAGATTTATTCTTTAATAAAGGATCTCAAAGCCAGCTTTAGAAAAAGGA
+
BBBBBFFFFFFFGGGGGGGGGGHHHHHHHHHHHHHHHHHHHHHHHHHHHHHGGHHHHHHHHHHHHHHHHHHHHHHHHGHHHHHHHHGHHHHHHHGGGGHHHHHHHHHHHHHHHHHHHHHHHHHHHHHHHHHGHHHHHHHHHHHHHHHHHHHHHHHHHHHHHHHHHHHHHGHHHHHHHHHHHGGHHHHHHHHHHHHHHGHHHHHFHHHHHHHHHHHHHHHHDGDHGHHHHHHGFHGHHGHHHHGHHGHHGGG
@M05620:45:000000000-G6HP7:1:1101:21221:10554 1:N:0:125
CATCCTGACCCTGAAGTACCCCATTGAGCATGGCATCGTCACCAACTGGGACGACATGGAGAAGATCTGGCACCACACCTTCTACAACGAGCTGCGCGTGGCCCCGGAGGAGCACCCAGTGCTGCTGACCGAGGCCCCCCTGAACCCCAAGGCCAACAGAGAGAAGATGACTCAGGTGAGGCTCGGCCGACGCCCGTGCTCCTCCCGTCCTTTCCCCAGTCATTTTCTGCCCGGCTTGATTCTGACATTAG
+
DCDEDFFFFFFFGGGGGGGGGGGHHHHHHHHHHHHHHGHHHGHHHGHHHHHHGGGGGHHHHHHHHHHHHHHHHGHHHGGHHHHHHHHHGGGGGHHGGGGGGGHHGGGGGGGGHHHHGGHGHHHHHHHHHHGGGGGGGGGGGGHHHHGGGGHGHHGGGGGGGGGGGGGGGGGGGGGGGGGGGGGGFFFFFFFFFFFFDFFFFFFFFFFBDFDFFFFFFFFFFFFFFFFFFEFFFFFFFFFFFFFF:F:FF1<
@M05620:45:000000000-G6HP7:1:1101:16290:10562 1:N:0:125
ATCTCTATCTCCTAAAAACCTGTTTAGATTTGGAGATAGACCTTCAGGTTTTTCATCATTTTCTGCATGAATTATACATTGACCACGTTCCAGCGTGGTCAGTTTGCAGCATTCTGTTATTTTGTTTGACAGAGTGTCTTGTTGAGAACATATGTAGGACATGATTTTTTCCTGCAACAGGGAAAATAAAGTATAAGTTTTAAAGATTTATTCTTTAATAAAGGATCTCAAAGCCAGCTTTAGAAAAAGGA
+
AAABBFFFFFFFGGGGGGGGGGHHHHHHHHHHHHHHHHHHHHHHHHHHHHHGGHHHHHHHHHHHHHGHHHHHHHHHHHHHHHHHHHGHHHHHHHGGGGHHGHHHHHHHHHHGHHHHHHHHHHHHHHHHHHHHHHHHHHHHHHHHHHHHHHHHHHHHHHHHHHHHHHHHHGHHHHHHHGHHHGGHHHHHHHHHHHHHHHHHHHGHHHHHHHHHHHHHHHHHHHHHHHHHHHHHHHHHHGHHHHHHHHHHGGH
@M05620:45:000000000-G6HP7:1:1101:21203:10564 1:N:0:125
CATCCTGACCCTGAAGTACCCCATTGAGCATGGCATCGTCACCAACTGGGACGACATGGAGAAGATCTGGCACCACACCTTCTACAACGAGCTGCGCGTGGCCCCGGAGGAGCACCCAGTGCTGCTGACCGAGGCCCCCCTGAACCCCAAGGCCAACAGAGAGAAGATGACTCAGGTGAGGCTCGGCCGACGCCCGTGCTCCTCCCGTCCTTTCCCCAGTCATTTTCTGCCCGGCTTGATTCTGACATTAG
+
AA?ABFFFFFFFGGFGGFGGGGGHHHHHHHHHHHHHHGHHGGHHHGHHHHHHGGGGGHHGHHHHHHHHHGHHHGHHHGGHHHHHHGHHGGGGGGHGGGGGGGHHGGGGGGGGHHHHGGHGHHHHHHHHHHGGGGGGGGGGGGHFGHGGGGHGHHGGGGGGGGGGGGFGGGGGGGGGGGGGGGGGFFFFFFFFFFFCBFDFFFFFFFFFDAFFFFFFFFFFFFFFFFFFFFFE?DFFFFFFFFFFFFFFB//
@M05620:45:000000000-G6HP7:1:1101:8776:10572 1:N:0:125
ATCTCTATCTCCTAAAAACCTGTTTAGATTTGGAGATAGACCTTCAGGTTTTTCATCATTTTCTGCATGAATTATACATTGACCACGTTCCAGCGTGGTCAGTTTGCAGCATTCTGTTATTTTGTTTGACAGAGTGTCTTGTTGAGAACATATGTAGGACATGATTTTTTCCTGCAACAGGGAAAATAAAGTATAAGTTTTAAAGATTTATTCTTTAATAAAGGATCTCAAAGCCAGCTTTAGAAAAAGGA
+
AAABBFFFFFFFGGGGGGGGGGHHHHHHHHHHHHHHHHHHHHHHHHHHHHHGGHHHHHHHHHHIHHHHHHHHHHHHHHHHHGHHHHGHHHHHHHGGGGHHHHHHHHHHHHHHHHHHHHHHHHHHHHHHHHHHHHGHHHHHHHHHHHGHHHHHHHHHHHHHHHHHHHHHHGHHHHHHHHHHHGGHHHHHHHHGGHHHHGHHHHHHHHHHHHHHHHHHHHHHHFHHHHHHHGHGHGHHHGHHHHHHHHHGGGF
@M05620:45:000000000-G6HP7:1:1101:8755:10578 1:N:0:125
ATCTCTATCTCCTAAAAACCTGTTTAGATTTGGAGATAGACCTTCAGGTTTTTCATCATTTTCTGCATGAATTATACATTGACCACGTTCCAGCGTGGTCAGTTTGCAGCATTCTGTTATTTTGTTTGACAGAGTGTCTTGTTGAGAACATATGTAGGACATGATTTTTTCCTGCAACAGGGAAAATAAAGTATAAGTTTTAAAGATTTATTCTTTAATAAAGGATCTCAAAGCCAGCTTTAGAAAAGGGA
+
AAAAAFFFFFFFGDAGG1EGGGHHHD3GHHHFG1C1F1GEGHHHHHGGHHHGGHFGHGHHHHHHHHFHHHHHHHHHHHHHFHGHHHFHHHHHHHGE/>GHHHHHHHHHFHEHHHHHHHEHHHHHHHHFEFGHFHHHHHHHHHHG2BCFG0GFHFHDF11B0GC<GGHHHGHHH@GC1@CFHGE0F0?<<FGHGHFHHHHHHB<1<1FGHEGHHHHHBDG0DDHGHHHHHHGHHHHHHGHHHHFB;CC/...
@M05620:45:000000000-G6HP7:1:1101:8791:10585 1:N:0:125
ATCTCTATCTCCTAAAAACCTGTTTAGATTTGGAGATAGACCTTCAGGTTTTTCATCATTTTCTGCATGAATTATACATTGACCACGTTCCAGCGTGGTCAGTTTGCAGCATTCTGTTATTTTGTTTGACAGAGTGTCTTGTTGAGAACATATGTAGGACATGATTTTTTCCTGCAACAGGGAAAATAAAGTATAAGTTTTAAAGATTTATTCTTTAATAAAGGATCTCAAAGCCAGCTTTAGAAAAAGGA
+
BBABBDFFFFFFGGGEGGGGGGGGHHHHHHHHGHGHHHFHHFHFHGHHHHHGEHHHHGFHHHHEGGDFHBFFFHHHHHHGFHGHHHGHGHHHHGGEEGHHHHHHHHHF3GFFGFGHHFHHHHHHFHHHHHHHGHGFHHHHHHHFGGEGHGHHHHGHHGHHHHHGHHHHGGHHHGGHFHFHHFF0CFGDB11?@GGFGDGHFHCHEFHGFHHHHHHHHHGGDGGFCGGGHGHFFHFFHEGCFHCHHHHG.CC
@M05620:45:000000000-G6HP7:1:1101:8769:10590 1:N:0:125
ATCTCTATCTCCTAAAAACCTGTTTAGATTTGGAGATAGACCTTCAGGTTTTTCATCATTTTCTGCATGAATTATACATTGACCACGTTCCAGCGTGGTCAGTTTGCAGCATTCTGTTATTTTGTTTGACAGAGTGTCTTGTTGAGAACATATGTAGGACATGATTTTTTCCTGCAACAGGGAAAATAAAGTATAAGTTTTAAAGATTTATTCTTTAATAAAGGATCTCAAAGCCAGCTTTAGAAAAAGGA
+
DDCDDFFFFFFFGGGGGGGGGGHHHHHHHHHHHHHHHHHHHHHHHHHHHHHGGHHHHIHHHHIHIHHHHHHHHHHHHHHHHHHHHHGHHHHHHHGGGGHHHHHHHHHHHHHHHHHHHHHHHHHHHHHHHHHHHHHHHHHHHHHHHHHHHHHHHHHHHHHHHHHHHHHHHGHHHHHHHHHHHGGHHHHHHHHHHHHHHHHHHHHHHHHHHHHHHHHHHHHHHHHHHHHHHGHHHGHHHGHHHHGHHHHHGGG
@M05620:45:000000000-G6HP7:1:1101:8776:10609 1:N:0:125
ATCTCTATCTCCTAAAAACCTGTTTAGATTTGGAGATAGACCTTCAGGTTTTTCATCATTTTCTGCATGAATTATACATTGACCACGTTCCAGCGTGGTCAGTTTGCAGCATTCTGTTATTTTGTTTGACAGAGTGTCTTGTTGAGAACATATGTAGGACATGATTTTTTCCTGCAACAGGGAAAATAAAGTATAAGTTTTAAAGATTTATTCTTTAATAAAGGATCTCAAAGCCAGCTTTAGAAAAAGGA
+
CCABBFFFFFFFGGGGGGGGGGHHHHHHHHHHHHHHHHHHHHHHHHHHHHHGGHHHHIIHHIHIHHHHHHHHHHHHHHHHHHHHHHGHHHHHHHGGGGHHHHHHHHHGHHHHHHHHHHHHHHHHHHHHGGHHHHHHHHHHHHHHFHHHHGHHHHHHHHHHHHHHHHHHHGHHHHHHHHHHHGGHHHHGGHHGHHHHHGGHHGHGHHHHHHHHHHHHHHHHHHHHHHHHGHHHHHHHHGHHHHHHGHHHGGF
@M05620:45:000000000-G6HP7:1:1101:8645:10657 1:N:0:125
CATCCTGACCCTGAAGTACCCCATTGAGCATGGCATCGTCACCAACTGGGACGACATGGAGAAGATCTGGCACCACACCTTCTACAACGAGCTGCGCGTGGCCCCGGAGGAGCACCCAGTGCTGCTGACCGAGGCCCCCCTGAACCCCAAGGCCAACAGAGAGAAGATGACTCAGGTGAGGCTCGGCCGACGCCCGTGCTCCTCCCGTCCTTTCCCCAGTCATTTTCTGCCCGGCTTGATTTCGACATTAG
+
>AAAAFFFFCFFGFGFGEFFBFAGHHHHHHGFFHHHHGHHFFHGEGHFHHGGGGGGGHHHGHAGGGHFFHHFHGHHGGGHHHHHHEFEEGGGGHHGGGFGGGHHGGGGGGFGHHHHGGGFGFHHHGHHGGGFGGGGDGGGGEFFCGGGGGHGHHGGFGGGGEFGFFF;FFFFF9FFFFGGGGEGFFEFDFDFFFFF@DFEFFFFFEF;ADABFFEBFFFFFFFBFFFFFFFFFB-D9@.;/BFFFFDFF//
@M05620:45:000000000-G6HP7:1:1101:5652:10658 1:N:0:125
ATCTCTATCTCCTAAAAACCTGTTTAGATTTGGAGATAGACCTTCAGGTTTTTCATCATTTTCTGCATGAATTATACATTGACCACGTTCCAGCGTGGTCAGTTTGCAGCATTCTGTTATTTTGTTTGACAGAGTGTCTTGTTGAGAACATATGTAGGACATGATTTTTTCCTGCAACAGGGAAAATAAAGTATAAGTTTTAAAGATTTATTCTTTAATAAAGGATCTCAAAGCCAGCTTTAGAAAAAGGA
+
CDCDCFFFFFFFGGGGGGGGGGHHHHHHHHHHHHHHHHHHHHHHHHHHHHHGGHHHHHHHHHHHHHHHHHHHHHHHHHHHHGHHHHGHHHHHHHGGGGHHHHHHHHHHHHHHHHHHHHHHHHHHHHHHGHHHHHHHHHHHHHHHHHGHHHHHHHHHHHHHHHHHHHHHHGHHHHHHHHHHHGGHHHHHHHHHFHHHHHHHHHHHHHHHHGHHHHHHHGHHHHHHHHHHHHGGHHHHHGHHHHHHHHHHGGH
@M05620:45:000000000-G6HP7:1:1101:8619:10663 1:N:0:125
CATCCTGACCCTGAAGTACCCCATTGAGCATGGCATCGTCACCAACTGGGACGACATGGAGAAGATCTGGCACCACACCTTCTACAACGAGCTGCGCGTGGCCCCGGAGGAGCACCCAGTGCTGCTGACCGAGGCCCCCCTGAACCCCAAGGCCAACAGAGAGAAGATGACTCAGGTGAGGCTCGGCCGACGCCCGTGCTCCTCCCGTCCTTTCCCCAGTCATTTTCTGCCCGGCTTGATTTCGACATTTC
+
>A3AAFFFFCFFGFGDGGGGGCAEDGHFGB44BFGHGGHGHGHGGECFHHHFEGGAAFFGFHAFGHGFD5FCGFHHEEE?3@FGHEGFECE@DHHC?EGGGGGEEECGGCDACHHHGCC<1?<?GHHHB0?-@-@..<CGGECC:.C..;CEHHGEEGGEFB../9BBFFBFBFGBCFGF...9B??F?-@==??;9AD?FFFFBEA;A.DBBF//;B.BBBFFB9FFBFBF.;-@--.:/;B.:9:AF//
@M05620:45:000000000-G6HP7:1:1101:6321:10666 1:N:0:125
AAACCAGAAGACATGAGGTCAGCTAGATCGGAAGAGCACACGTCTGAACTCCAGTCACTCTCGCGCATCTCGTATGCCGTCTTCTGCTTGAAAAAAAAAAAACAAGGCCGCACAATACAGAAATATGGTGTAGGAGATGATAAGAGCATAGCAAAAGGACATGACGATGTAATAGCAGCGATATGTATGAGGACGAAGCAGAAATGTATTGTACTCAGAGTAGAAACTGAAGTAGAGACACAGAATGATGA
+
BBACCBCFFFFFGGGGGGGGGGHHGHHHHHGGGGHHHHHHHGHHHGHHHHHHHHHHHHHHHHGGGGGFEHHHFFHHHHGGGHGHHHHHHHGHHHHG?EGG<<///2////////01111?11<1111111.11110./000000=0/000<0000//././000;.....00000900/;-..-0000000/0.;9-:-0///000;0000:0000000:000000:09000000000////.00000000
@M05620:45:000000000-G6HP7:1:1101:6338:10674 1:N:0:125
AAACCAGAAGACATGAGGTCAGCTAGATCGGAAGAGCACACGTCTGAACTCCAGTCACTCTCGCGCATCTCGTATGCCGTCTTCTGCTTGAAAAAACAAAAAAAAGGTAAACATATATGAGGAGTTAGATTCGAGGTGGGTGGAGAATAAGGGTCTACAAAAAAGAGGAAAACGAAACTAAATGACGGATGGGCATATGTGAAGGTGGAGATTGTGAGGAGAAAATGGGGAAGGTCATATTGAGTAATAAG
+
AA?AAA1BC1BFFGCGG1GGGGHFGHHHH0AEC0BAGFGHFCGCFGGGFHHHHBGFFHHHHH?FEGGEEHFFFEG>GG/E?GFFHHHHH10GFFCE///>0//</?/1121111122222101/0<2212>2?10>////.<-..1011100../<00000..-../..////-...-00000000.-.9-.../:0009009////---////////-9---/-///-9----9////////////////
@M05620:45:000000000-G6HP7:1:1101:5852:10709 1:N:0:125
CATCCTGACCCTGAAGTACCCCATTGAGCATGGCATCGTCACCAACTGGGACGACATGGAGAAGATCTGGCACCACACCTTCTACAACGAGCTGCGCGTGGCCCCGGAGGAGCACCCAGTGCTGCTGACCGAGGCCCCCCTGAACCCCAAGGCCAACAGAGAGAAGATGACTCAGGTGAGGCTCGGCCGACGCCCGTGCTCCTCCCGTCCTTTCCCCAGTCATTTTCTGCCCGGCTTGATTTCTGACATTA
+
CABCCFFFFFFFGGGGGGGGGGGHHHHHHHHHHHHHHGHHHGHHHGHHHHHHGGGGGHHHHHHHHHHHHHHHHGHHHGGHHHHHHHHHGGGGGHGGGGFGGGHHGGGGGGGGHGHHGGHGHHHHHHHHHHGGGGGGGGGGGGHHHHGGGGHGHHGGGGGGGGGGGGGGGGGGGGGGFGGFGGGGFFFFFFAFFFFFBDDFFFFFFFF;DFDFFFFFFFFFFFFFFFFFFFFFFFFFFFFFFFFFFFFFFF0
@M05620:45:000000000-G6HP7:1:1101:9082:10713 1:N:0:125
ATCTCTATCTCCTAAAAACCTGTTTAGATTTGGAGATAGACCTTCAGGTTTTTCATCATTTTCTGCATGAATTATACATTGACCACGTTCCAGCGTGGTCAGTTTGCAGCATTCTGTTATTTTGTTTGACAGAGTGTCTTGTTGAGAACATATGTAGGACATGATTTTTTCCTGCAACAGGGAAAATAAAGTATAAGTTTTAAAGATTTATTCTTTAATAAAGGATCTCAAAGCCAGCTTTAGAAAAAGGA
+
BCCCCFFFFFFFGGGGGGGGGGHHHHHHHHHHHHHHHHHHHHHHHHHHHHHGGHHHHIHHHHHIHHHHHHHHHHHHHHHHHHHHHHGHHHHHHHGFGGHHHHHHHHHHHHHHHHHHHHHHHHHHHHHHHHHHHHHHHHHHHHHHHHHHHHHHHHHHHHHHHHHHHHHHHGHHHHHHHHHHHGGHHHHHHHHHHHHHHGHHHHHHHHHHHHHHHHHHHHHHHHHHHHHHHGGHHGHHHGHHHHGHHHGHGGH
@M05620:45:000000000-G6HP7:1:1101:5645:10718 1:N:0:125
ATCTCTATCTCCTAAAAACCTGTTTAGATTTGGAGATAGACCTTCAGGTTTTTCATCATTTTCTGCATGAATTATACATTGACCACGTTCCAGCGTGGTCAGTTTGCAGCATTCTGTTATTTTGTTTGACAGAGTGTCTTGTTGAGAACATATGTAGGACATGATTTTTTCCTGCAACAGGGAAAATAAAGTATAAGTTTTAAAGATTTATTCTTTAATAAAGGATCTCAAAGCCAGCTTTAGAAAAAGGA
+
DDCDDFFFFFFFGGGGGGGGGGHHHHHHHHHHHHHHHHHHHHHHHHHHHHHGGHHHHHHHHIHIHHHHHHHHHHHHHHHHHHHHHHGHHHHHHHGGGGHHHHHHHHHHHHHHHHHHHHHHHHHHHHHHHHHHHHHHHHHHHHHHHHHHHHHHHHHHHHHHHHHHHHHHHGHHHHHHHHHHHGGHHHHHHHHHHHHHHHHHHHHHHHHHHHHHHHHHHHHHHHHHGHHHHGHHHHHHHGHHHHHHHHHGGGG
@M05620:45:000000000-G6HP7:1:1101:9065:10719 1:N:0:125
ATCTCTATCTCCTAAAAACCTGTTTAGATTTGGAGATAAACCTTCAGGTTTTTCATCATTTTCTGCATGAATTATACATTGACCACGTTCCAGCGTGGTCAGTTTGCAGCATTCTGTTATTTTGTTTGACAGAGTGTCTTGTTGAGAACATATGTAGGACATGATTTTTTCCTGCAACAGGGACAATAAAGTATAAGTTTTAAAGATTTATTCTTTAATAAAGGATCTCAAAGCCAGCTTTAGAAAAAGGA
+
>A@AAFFFFFFFGF1GGFEGGGFGH3DFHHHHHBFBFED1FGHHHEDHHHHGGHBGHH2FHHHHHFFGHGHHHHHFHFGHHHHH1GGGHHHFFHGGGGHHHGHHHHHBEHFHGHGHHHHHHHHHFHHHFFGGGHFHHHHHGHHG2BE1FBGBHHHGFHFHHGFBGGHHHGHHHHHG1FGHHGE/?F?F<FFHHGFHHHGHHD11>1>GGDGHHHHHB<D<DG0GHHHHHHBGHHGHHGHHHHG0:CGFAA9
@M05620:45:000000000-G6HP7:1:1101:9101:10723 1:N:0:125
ATCTCTATCTCCTAAAAACCTGTTTAGATTTGGAGATAGACCTTCAGGTTTTTCATCATTTTCTGCATGAATTATACATTGACCACGTTCCAGCGTGGTCAGTTTGCAGCATTCTGTTATTTTGTTTGACAGAGTGTCTTGTTGAGAACATATGTAGGACATGATTTTTTCCTGCAACAGGGAAAATAAAGTATAAGTTTTAAAGATTTATTCTTTAATAAAGGATCTCAAAGCCAGCTTTAGAAAAAGGA
+
BBABBFFFFFFFGGGGGGGGGGDGHHHHHHHHHGHHHGHHHHHHHHHHGHHGGHHHHHHHHHHHHHHHHGGFHFHHFGHHHFGHHHFFGHHFHHFEEGGHFHGHHHHFHHFGHHHHHGHHHHHHGHHHGHGHHHGHHHHHHGHHGHGHHHHFHHHGHHHHFHHGGHHHGGHHHGGFGGFHHGGHGGHHGGGGGGGFG>GHHGGGHGHHHFHHHFHHGHHHHFHHFHHHHBFFHFGGGGEGHHHFEFFFDFE
@M05620:45:000000000-G6HP7:1:1101:5838:10724 1:N:0:125
CATCCTGACCCTGAAGTACCCCATTGAGCATGGCATCGTCACCAACTGGGACGACATGGAGAAGATCTGGCACCACACCTTCTACAACGAGCTGCGCGTGGCCCCGGAGGAGCACCCAGTGCTGCTGACCGAGGCCCCCCTGAACCCCAAGGCCAACAGAGAGAAGATGACTCAGGTGAGGCTCGGCCGACGCCCGTGCTCCTCCCGTCCTTTCCCCAGTCATTTTCTGCCCGGCTTGATTTCTGACATTA
+
33>AAFD5FCFCFGGBFGGGFFEHHGAF4BGHHHBFEEFHCEEA2ABGEACEAAE01B23A313AAFGHFCEE?BF1EEGFGDGDFDG@??>1@@>>EEE/<0?EEDCD@FAEGC/<<?G11GHFHG1CG/-->@.<A@@-;::C..:.;C.CCFEEA/9//CEBF/C0BF90B9BB9FFGE?FB???=B--@9=9-:.A/;/;/;9EDDDFBB//9B.;/B//9BFF9BBED-B;--.;B///9:9F/9/
@M05620:45:000000000-G6HP7:1:1101:9081:10734 1:N:0:125
ATCTCTATCTCCTAAAAACCTGTTTAGATTTGGAGATAAACCTTCAGGTTTTTCATCATTTTCTGCATGAATTATACATTGACCACGTTCCAGCGTGGTCAGTTTGCAGCATTCTGTTATTTTGTTTGACAGAGTGTCTTGTTGAGAACATATGTAGGACATGATTTTTTCCTGCAACAGGGAAAATAAAGTATAAGTTTTAAAGATTTATTCTTTAATAAAGGATCTCAAAGCCAGCTTTAGAAAAAGGA
+
DDCDCFFFFFFFGGGGGGGGGGHHHHHHHHHHHHHHHH5FHHHHHHHHHHHGGHHHHHHHHHHHHHHHHHHHHHHHHHHHHHHHHHGHHHHHHHGEGGHHHHHHHHHHHHHHHHHHHHHHHHHHHHHHGHGHHHHHHHHHHHHHHHHHHHHHHHHHHHHHFHHHHHHHHGHHHHHHHHHHHGGHHHHHGHHHHHHGHGHHHHGHHHHHHHHHHHHHHHHHHHHHHHHHHHGHHFHHHGHHHHHHGGHHGGF
@M05620:45:000000000-G6HP7:1:1101:13035:10789 1:N:0:125
ATCTCTATCTCCTAAAAACCTGTTTAGATTTGGAGATAGACCTTCAGGTTTTTCATCATTTTCTGCATGAATTATACATTGACCACGTTCCAGCGTGGTCAGTTTGCAGCATTCTGTTATTTTGTTTGACAGAGTGTCTTGTTGAGAACATATGTAGGACATGATTTTTTCCTGCAACAGGGAAAATAAAGTATAAGTTTAAAGATTTATTCCTTTATTAAGGAATCTAAAGCCAGCCTTTGAAAAAGGAA
+
CCCCCFFFFFFFGGGGGGGGGGHHHHHHHHHHHHHHHHHHHHHHHHHHHHHGGHHHHHHHIIIHHHHHHGHHHHHHHHHHHHHHHHGHHHHHHHGGGGHHHHHHHHHHHHHHHHHHHHHHHHHHHHHHGHHHHHHHHHHHHHHHHHHHHHHHHHHHHHHHHHHHHHHHHGHHHHGHHHHHHGGHHHHHGHHHHHHHHGHH1FF111>G11>11>G1=00=GBF0/0000=D00<C...;G000<GFH.A/C
@M05620:45:000000000-G6HP7:1:1101:13044:10806 1:N:0:125
ATCTCTATCTCCTAAAAACCTGTTTAGATTTGGAGATAGACCTTCAGGTTTTTCATCATTTTCTGCATGAATTATACATTGACCACGTTCCAGCGTGGTCAGTTTGCAGCATTCTGTTATTTTGTTTGACAGAGTGTCTTGTTGAGAACATATGTAGGACATGATTTTTTCCTGCAACAGGGAAAATAAAGTATAAGTTTTAAAGATTTATTCTTTAATAAAGGATCTCAAAGCCAGCTTTAGAAAAAGGA
+
BAABBFFFFFFFGGGGGGGGGGHHHHHHHHHHHHHHHHHHHHHHHHHHHHHGGHHHHHHHHHHHHHHHHHHHHHHGHHHHHHHHGHGHHHHHHHGEGGGHFHHHHHHHHHHHHHHHHHHHHHHHHHHHGHHHHHHHHHHHHHHHHHHHHHHHHHHHHHHHGHHHHHHHHGHHHHHHHHHHHGGHHHHHHHHGHHHBGGHHEHFDGDHHB<GGHHHHGDGHGBHHFHHGFFHFGH.::EHHFFFHFHGAD.G
@M05620:45:000000000-G6HP7:1:1101:13021:10808 1:N:0:125
ATCTCTATCTCCTAAAAACCTGTTTAGATTTGGAGATAGACCTTCAGGTTTTTCATCATTTTCTGCATGAATTATACATTGACCACGTTCCAGCGTGGTCAGTTTGCAGCATTCTGTTATTTTGTTTGACAGAGTGTCTTGTTGAGAACATATGTAGGACATGATTTTTTCCTGCAACAGGGAAAATAAAGTATAAGTTTTAAAGATTTATTCTTTAATAAAGGATCTCAAAGCCAGCTTTAGAAAAAGGA
+
BBBBBFFFFFFFGGGGGGGGGGHHHHHHHHHHHHHHHHHHHHHHHHHHHHHGGHHHHHHHHHHHHHHHHHHHHHHHHHHHHHHHHHGHHHHHHHGFGGHHHHHHHHHHHHHHHHHHHHHHHHHHHHHHHHHHHHHHHHHHHHHHHHHHHHHHHHHHHHHHHHGFHHHHHGHHHHHHHHHHHGGHHHHHBGHHHHHHHGGHHHHHHHHHHHHHHHHHHHHHHHHGFHHHHHHHHHHHHGGHHGHHHCGHGGG
@M05620:45:000000000-G6HP7:1:1101:20471:10811 1:N:0:125
CATCCTGACCCTGAAGTACCCGGCTTGATTTCTGACATTAGATCGGAAGAGCACACGTCTGAACTCCAGTCACTCTCGCGCATCTCGTATGCCGTCTTCTGCTTGAAAAAAAAAAAAAAAAAAAAAACTAAAACACCAGTTGTATTTAAACTATCCCCATGACAAACTCCATATTACCCGAATGCACTATACTACTGTACGTAATTAGAACCGCCAGTACGTCGTATCTATAGCACGAACATGAACTCCAA
+
DCCDDFFFFFFFGGGGGGGGGGGGGGGHHHHHHHGHHHHHHHHHHGGAEHHHHHHHGHHHGHHHHHHHHHHHHHHHHGGGGGFEHHGFEHHHHGFGHGHHHHHHHHHHHHGGGGG><<-<--<----.000000.....:00000000;0:0:00/0.///0000/:000000:000:/.--.00:0:000::0000000./;..;00000.;----:00./:-9./.00000000-..:900000:000:
@M05620:45:000000000-G6HP7:1:1101:7008:10900 1:N:0:125
ATCTCTATCTCCTAAAAACCTGTTTAGATTTGGAGATAGACCTTCAGGTTTTTCATCATTTTCTGCATGAATTATACATTGACCACGTTCCAGCGTGGTCAGTTTGCAGCATTCTGTTATTTTGTTTGACAGAGTGTCTTGTTGAGAACATATGTAGGACATGATTTTTTCCTGCAACAGGGAAAATAAAGTATAAGTTTTAAAGATTTATTCTTTAATAAAGGATCTCAAAGCCAGCTTTAGAAAAAGGA
+
CCCCCFFFFFFFGGGGGGGGGGHHHHHHHHHHHHHHHHHHHHHHHHHHHHHGGHHHHHHHHHIIHHHHHHHHHHHHHHHHHHHHHHGHHHHHHHGGGGHHHHHHHHHHHHHHHHHHHHHHHHHHHHHHHHHHHHHHHHHHHHHHHHHHHHHHHHHHHHHHHHHHHHHHHGHHHHHHHHHHHGGGHHHHHHHHHHHHHHHHHHHHHHHHHHHHHHHHHHHHHHHHHHHHHHHHHHHHHGHHHHHHHHHHGGH
@M05620:45:000000000-G6HP7:1:1101:9222:10905 1:N:0:125
ATCTCTATCTCCTAAAACCTGTTTAGATTTGGAGATAGACCTTCAGGTTTTTCATCATTTTCTGCATGAATTATACATTGACCACGTTCCAGCGTGGTCAGTTTGCAGCATTCTGTTATTTTGTTTGACAGAGTGTCTTGTTGAGAACATATGTAGGACATGATTTTTTCCTGCAACAGGGAAAATAAAGTATAAGTTTTAAAGATTTATTCTTTAATAAAGGATCTCAAAGCCAGCTTTAGAAAAAGGAA
+
BBBCCFFFFFFFGGGGGGGGGGHHHHHHHHHHFHHHHHHHHHHHGHHGHHGGHHHHHHHHHHHHHHHHHHHHHHHHGHHH5GHHHGHHHH5FHGFGGHHFHGHHHHHHHHHHHHHHHHHHHHHHHHHGHHHHHHHHHHHHHHHGHGFGHHHHHHHHHHHGHHHHHHHHGHHHHHFHHHHHGGGHHHHHGHFHHHHHGHHHHGGHHHHHHHHHHHHGGBGFDGHHGHHHHHGHGHFHGHHHFHGFGHGGGFH
@M05620:45:000000000-G6HP7:1:1101:6984:10906 1:N:0:125
ATCTCTATCTCCTAAAAACCTGTTTAGATTTGGAGATAGACCTTCAGGTTTTTCATCATTTTCTGCATGAATTATACATTGACCACGTTCCAGCGTGGTCAGTTTGCAGCATTCTGTTATTTTGTTTGACAGAGTGTCTTGTTGAGAACATATGTAGGACATGATTTTTTCCTGCAACAGGGAAAATAAAGTATAAGTTTTAAAGATTTATTCTTTAATAAAGGATCTCAAAGCCAGCTTTAGAAAAAGGA
+
BAABBFFFFFFFGGGGGGGGGGGHHGHHHHHHHFHHHHHHHHHHHHHHHHHGGHHHHHHHHHHHHHHHHHHHHHHHHHHHHHHHHHGHHHHHHHGGGGHHHHHHHHHHHHHHHHHHHHHHHHHHHHHHHHHHHHHHHHHHHHHHFHHHHFHHHHHHHHHHHHHHHHHHHGHHHHHHFHHHHGGHGHHHHGHHHHHHHGGHHHHHHHHHHHHHHHHHHGHHHHHGHHHHHHHGHHHHHGHHHHHHHHHHGGG
@M05620:45:000000000-G6HP7:1:1101:7003:10918 1:N:0:125
ATCTCTATCTCCTAAAAACCTGTTTAGATTTGGAGATAGACCTTCAGGTTTTTCATCATTTTCTGCATGAATTATACATTGACCACGTTCCAGCGTGGTCAGTTTGCAGCATTCTGTTATTTTGTTTGACAGAGTGTCTTGTTGAGAACATATGTAGGACATGATTTTTTCCTGCAACAGGGAAAATAAAGTATAAGTTTTAAAGATTTATTCTTTAATAAAGGATCTCAAAGCCAGCTTTAGAAAAAGGA
+
CCCCCFFFFFFFGGGGGGGGGGHHHHHHHHHHHHHHHHHHHHHHHHHHHHHGGHHHHIHHHHIHHHHHHHHHHHHHHHHHHHHHHHGHHHHHHHGGGGHHHHHHHHHHHHHHHHHHHHHHHHHHHHHHHHHHHHHHHHHHHHHHHHHHHHHHHHHHHHHHHHHHHHHHHGHHHHHHHHHHHGGHHHHHGHHHHHHHHGHHHHHHHHHHHHHHHHHHHHHHHHHHHHHHHHHHHHHHHGHHHHGHHHHHGDH
@M05620:45:000000000-G6HP7:1:1101:9570:10923 1:N:0:125
CATCCTGACCCTGAAGTACCCCATTGAGCATGGCATCGTCACCAACTGGGACGACATGGAGAAGATCTGGCACCACACCTTCTACAACGAGCTGCGCGTGGCCCCGGAGGAGCACCCAGTGCTGCTGACCGAGGCCCCCCTGAACCCCAAGGCCAACAGAGAGAAGATGACTCAGGTGAGGCTCGGCCGACGCCCGTGCTCCTCCCGTCCTTTCCCCAGTCATTTTCTGCCCGGCTTGATTTCTGACATTA
+
DDDDDFFFFFFFGGGGGGGGGGGHHHHHHHHHHHHHHGHHHGHHHGHHHHHHGGGGGHHHHHHHHHHHHHHHHGHHHGGHHHHHHHHHGGGGGHHGGGGGGGHHGGGGGGGGHHHHGGHHHHHHHHHHHHGGGGGGGGGGGGHHHHGGGGHGHHGGGGGGGGGGGGGGGFGGGGGGHGGGGGGGFFFFFFFFFFFFBFFFFFFFFFFFFFFFFFFFFFFFFFFFHFFFHFFFFFFFFFFFFFFFFFFFFF0
@M05620:45:000000000-G6HP7:1:1101:17247:10925 1:N:0:125
AAACCAAGAAGACATGAGGTCAGCTAGATCGGAAGAGCACACGTCTGAACTCCAGTCACTCTCGCGCATCTCGTATGCCGTCTTCTGCTTGAAAAAAAAAATATTCCGTCTTCTTCTTGACCAAAAAACCAAACACTATAACAAAAAGAAAAACTATACACTAGAGAATGAAAAAAAATAGTAGGAAGACAGTAGCCGAACTAAATTCATAATAGAAATGAAAAGTCAGGAATAACATTTGAGAGAAGAAA
+
BBBBBBBFFFFFGGCGGB4ABFGFEGBB5BAE2F?FCGBGHGGGHFFFGHGHFGGDFGGHFFFEF?EC1E5B?F?33GD>?>GFHE4FF@GGHB@G/E///012B?201?B/F21@FH1G111///?A//////00101<F>1>00....//<<0000=00=/0000/000;00.---.00000000..///00000:---.////////////////9//////9///././/9//9////../9/////
@M05620:45:000000000-G6HP7:1:1101:9585:10934 1:N:0:125
CATCCTGACCCTGAAGTACCCCATTGAGCATGGCATCGTCACCAACTGGGACGACATGGAGAAGATCTGGCACCACACCTTCTACAACGAGCTGCGCGTGGCCCCGGAGGAGCACCCAGTGCTGCTGACCGAGGCCCCCCTGAACCCCAAGGCCAACAGAGAGAAGATGACTCAGGTGAGGCTCGGCCGACGCCCGTGCTCCTCCCGTCCTTTCCCCAGTCATTTTCTGCCCGGCTTGATTTCTGACATTA
+
>3AAAFFFFFFFGGGGFFFGGGGHHHHHHFGHHHGHHGHHHGHHHGHHHHGHGGGGGHGHHHFHHHHGHHGHHGHHHGGHGHHHHHHHGGGGGHHGGEGFGGHHGGGCGGGGGHHHGGHGHGHHHHHFHHGGGGGGGGGGGGGHHHGGGGHGHHGGGGGGGGDFGFB;FFFFGGGGGGFFGFGFDFFFFFDFFFFFFFFFFFFFFFFFFFD9FFFFFFFFFFFFFFFFFFFFFFFFFAFFFFFFFEBFFF/
@M05620:45:000000000-G6HP7:1:1101:9635:10947 1:N:0:125
TACCTGTACTGGGGAAGCATTTGAATATCCCCCCATGGTGATGGGGACGGAGAACTGCTCCATAAACACAGGCAACGTGCCTAACTTTCCCGGGAAGATGAAGTCAAAGAGCGACCACAGCTCTTCGGAGGTTATTTTGCATCGGTGAGCCAGACAGAATGATCCGATGAGGGGTGCGAAACTATTTGAGGAAAGGAAGCACCTTTTTATTAAATTTACCTTTTAGCAATCGCCATTCCTACCCTAAAGAT
+
CCCCCFFFFFFFGGGGGGGGGGHHHHHHHHHGGGGHHHFGHHHHHGGGGGGGGHHHHHHHHHHHHHHHHHHHGHHHGHHHHHHHHHHHHHHGGGGGGGHHHHHHHHHHHHHHGGGGGHHGHHHGHHHGGGGDHHHHHHHHHHHGDEGFHHHHHHGHHHHHHHHHHHGGGHHHGGEEGGFGGGGGGGGGGGGGGEFGGGGGEGFFFFFFFFFFFFFFFFFFFFFFFFFFFFFFFFFEFFFFFFFFFFFFFFF
@M05620:45:000000000-G6HP7:1:1101:8289:10961 1:N:0:125
CATCCTGACCCTGAAGTACCCCATTGAGCATGGCATCGTCACCAACTGGGACGACATGGAGAAGATCTGGCACCACACCTTCTACAACGAGCTGCGCGTGGCCCCGGAGGAGCACCCAGTGCTGCTGACCGAGGCCCCCCTGAACCCCAAGGCCAACAGAGAGAAGATGACTCAGGTGAGGCTCGGCCGACGCCCGTGCTCCTCCCGTCCTTTCCCCAGTCATTTTCTGCCCGGCTTGATTTCTGACATTA
+
BBBBBFFFFFFFGGGGGGGGGGEHHHFHHHHHHHHHHGHHHGHHEGHHHHHHGGGGGHHHHHHHHHHHHHHHHGHHGGGHHHHHHHHHGGGGGHHGGGGGGGHHGGGDGGGGHHHHGGHHHHHHHHHHHHGGGGGGGGGGGGHHHHGGGGHGHHGGGGGGGGGGGGGGGGGGGGGGGGGGGGGGFFFFFFFFFFFF@DFEFFFFFFFEFFFFFFFFFFFFFFFFFFFFFFFFFFFFFFFFFFFFFFFFFF/
@M05620:45:000000000-G6HP7:1:1101:14536:11006 1:N:0:125
CATCCTGACCCTGAAGTACCCCATTGAGCATGGCATCGTCACCAACTGGGACGACATGGAGAAGATCTGGCACCACACCTTCTACAACGAGCTGCGCGTGGCCCCGGAGGAGCACCCAGTGCTGCTGACCGAGGCCCCCCTGAACCCCAAGGCCAACAGAGAGAAGATGACTCAGGTGAGGCTCGGCCGACGCCCGTGCTCCTCCCGTCCTTTCCCCAGTCATTTTCTGCCCGGCTTGATTTCTGACATTT
+
DDDDCFFFFFFFGGGGGGGGGGGHHHHHHHHHHHHHHGHHHGHHHGHHHHHHGGGGGHHHHHHHHHHHHHHHHGHHHGGHHHHHHHHHGGGGGHHGGGGGGGHHGGGGGGGGHHHHGGHHHHHHHHHHHHGGGGGGGGGGGGHHHHGGGGHGHHGGGGGGGGGGGGGGGGGGGGGGGGGGGGGGFFFFFFFFFFFFDFFFFFFFFFFFFFFFFFFFFFFFFFFFFFFFFFFFFFFFFF.FFFFFFBFFFF0
@M05620:45:000000000-G6HP7:1:1101:14522:11018 1:N:0:125
CATCCTGACCCTGAAGTACCCCATTGAGCATGGCATCGTCACCAACTGGGACGACATGGAGAAGATCTGGCACCACCCCTTCTACAACGAGCTGCGCGTGGCCCCGGAGGAGCACCCAGTGCTGCTGACCGCGGCCCCCCTGAACCCCAAGGCCAACAGAGAGAAGATGACTCAGGTGAGGCTCGGCCGACGCCCGTGCTCCTCCCGTCCTTTCCCCAGTCATTTTCTGCCCGGCTTGATTTCTGACCTTT
+
BAABBFFBFFFFGEFGGGGGGGFHHGGFG4FAGFAGHGHHGGHGCEGGFGEFF0EAEGHGHE1FFEEGHGHFGG1F1BEGHHHDG4BGE?EEGGHGEGGEGEHHGGGCGGGGHEHHGEFGFGHHHHHGGHG->-@CGCGGGEHBGHGGD.CGFGEGGEGFFF.;/;FBCBCFGBFFFFFFFA.F?-ADB-@B=BBBBDFEFF/FFFD9ADABBFFFFF99B/;BFFB//BBE.-;BB-.;BFFF9/;/;B/
@M05620:45:000000000-G6HP7:1:1101:22198:11031 1:N:0:125
ATCTCTATCTCCTAAAAACCTGTTTAGATTTGGAGATAGACCTTCAGGTTTTTCATCATTTTCTGCATGAATTATACATTGACCACGTTCCAGCGTGGTCAGTTTGCAGCATTCTGTTATTTTGTTTGACAGAGTGTCTTGTTGAGAACATATGTAGGACATGATTTTTTCCTGCAACAGGGAAAATAAAGTATAAGTTTTAAAGATTTATTCTTTAATAAAGGATCTCAAAGCCAGCTTTAGAAAAAGGA
+
DDCDCFFFFFFFGGGGGGGGGGHHHHHHHHHHHHHHHHHHHHHHHHHHHHHGGHHHHHHHHHHHIHHHHHHHHHHHHHHHHHHHHHGHHHHHHHGGGGHHHHHHHHHHHHHHHHHHHHHHHHHHHHHHHHHHHHHHHHHHHHHHHHHHHHHHHHHHHHHHHHHHHHHHHGHHHHHHHHHHHGGHHHGHHHHHHHHHHGHHHHHHHHHHHHHHHHHHHHHHHHHGHHHHHHHHHHHHHGHHHHHGHHHHGGH
@M05620:45:000000000-G6HP7:1:1101:4593:11034 1:N:0:125
ATCTCTATCTCCTAAAAACCTGTTTAGATTTGGAGATAGACCTTCAGGTTTTTCATCATTTTCTGCATGAATTATACATTGACCACGTTCCAGCGTGGTCAGTTTGCAGCATTCTGTTATTTTGTTTGACAGAGTGTCTTGTTGAGAACATATGTAGGACATGATTTTTTCCTGCAACAGGGAAAATAAAGTATAAGTTTTAAAGATTTATTCTTTAATAAAGGATCTCAAAGCCAGCTTTAGAAAAAGGA
+
BBBBBFFFFFFFGGGGGGGGGGHHHGHHHHHHHGHFHHHHHHHHHHHHHHHGGHHHHHHHHHHHHHHHHFHHHHHHHHHHHHHHGHGHHHHHHHGGGGHHGHHHHHHHHHHHHHHHHHHHHHHHHHHHHHHHHHHHHHHHHHHHBGHHHGHHHHHHHHHHHHHGHHHHHGHHHHHHDHHHHGGHGHGHGHHHHHHHHGGHHHHGGFGHHHHHHHHHHHHGHHHHFHHHHHHHHGHHHGHHHGHHGHHHGGG
@M05620:45:000000000-G6HP7:1:1101:19596:11044 1:N:0:125
CATCCTGACCCTGAAGTACCCCATTGAGCATGGCATCGTCACCAACTGGGACGACATGGAGAAGATCTGGCACCACACCTTCTACAACGAGCTGCGCGTGGCCCCGGAGGAGCACCCAGTGCTGCTGACCGAGGCCCCCCTGAACCCCAAGGCCAACAGAGAGAAGATGACTCAGGTGAGGCTCGGCCGACGCCCGTGCTCCTCCCGTCCTTTCCCCAGTCATTTTCTGCCCGGCTTGATTTCTGACATTT
+
CCCCCFFFFFFFGGGGGGGGGGGHHHHHHHHHHHHHHGHHHGHHHGHHHHHHGGGGGHHHHHHHHHHHHHHHHGHHHGGHHHHHHHHHGGGGGHHGGGGGGGHHGGGGGGGGHHHHGGHGHHHHHHHGHHGCGGGGGGGGGGGHHHGGGEHGHHGEGGGGGGGGFGEGGGGGGGGGGGGGGGGGFFFFA@FFFFFF>DFFFFFFFFFADFABFFFFF/AFFFFFFFFFFEFE?;CFFF.BBBFF09:9BF0
@M05620:45:000000000-G6HP7:1:1101:4572:11051 1:N:0:125
ATCTCTATCTCCTAAAAACCTGTTTAGATTTGGAGATAGACCTTCAGGTTTTTCATCATTTTCTGCATGAATTATACATTGACCACGTTCCAGCGTGGTCAGTTTGCAGCATTCTGTTATTTTGTTTGACAGAGTGTCTTGTTGAGAACATATGTAGGACATGATTTTTTCCTGCAACAGGGAAAATAAAGTATAAGTTTTAAAGATTTATTCTTTAATAAAGGATCTCAAAGCCAGCTTTAGAAAAAGGA
+
BBBBAFFFFFFFGGGGFGGGGGHHHFHHHHHHGBGEGHHFHHHHHHHHHHHGGHFHHHHHHHHHHHHHHEEHHDGFHFHHHHHHGHGHHHHHHHGGGGHHHHHHHHHHHHHHHHHHHHHHHHHHHHHHFHHHHHGHHHHHHHHHFGGBGGHHHHHHHHGHHGHEGHHHHGHHHHHHFHHHHGEGGFGHGFFHHHGGGHHHHGG<GFGHHGGHHHHHHFHHHHGGEGHHHHFGHHHHHGHHH0;:<;H..EC
@M05620:45:000000000-G6HP7:1:1101:8050:11053 1:N:0:125
TACCTGTACTGGGGAAGCAATCGCCATTCCTACCCTAAAGATCGGAAGAGCACACGTCTGAACTCCAGTCACTCTCGCGCATCTCGTATGCCGTCTTCTGCTTGAAAAAAAAAAAAAACAAACCTAACATAGCGCCCTTCTGGTAAACTTCCGTCCACCCGAATCATGCATTATCCGCCGTGCTCCTCACACACGTTGGATCACTCAAGTGTCCTTCCGCGCTCTATGCAGGACTCGTCCCTCCCCCGACA
+
AABBBFFFFFFFGCAEGFGGFGEGGGGHHHHHFFHHFHFHFHHCAAFF2FGFGFHECFEFGFHHHHHHHFGGHHHGEGGG@EFGBGEEGHHHGEGGFHGHHHHHFHHHHGGGGG////.<.0..01101110/-----//00:000000000.0..;09.---..000000000;0...-9;..///./9//..9;...///./////9;////////.99--..//////..9//.....9.9...----
@M05620:45:000000000-G6HP7:1:1101:4592:11055 1:N:0:125
ATCTCTATCTCCTAAAAACCTGTTTAGATTTGGAGATAGACCTTCAGGTTTTTCATCATTTTCTGCATGAATTATACATTGACCACGTTCCAGCGTGGTCAGTTTGCAGCATTCTGTTATTTTGTTTGACAGAGTGTCTTGTTGAGAACATATGTAGGACATGATTTTTTCCTGCAACAGGGAAAATAAAGTATAAGTTTTAAAGATTTATTCTTTAATAAAGGATCTCAAAGCCAGCTTTAGAAAAAGGA
+
AAAAAFFFFFDFGG111BEGGFHFF331DABF1FHHE1BGAGHHF1G1DBFFFH2FGDGHHHHGFGHFH11BF1FAF2FFHBDG1GEHHFE210E?/EFEGHGGFDGHHHEGFFFBGGBGHGHHFHHHGFBG0>F>FEGHHHH0G1F>FHGBFHGHHG1BFGGHHHGHFCCFH110@F00FFFC<0??11??DG1F1GFGG=GFD1FGHHHGHFFG00D00<00/<<DGDGGHHC:.CHFF0C0:CCCAAC
@M05620:45:000000000-G6HP7:1:1101:15120:11057 1:N:0:125
CATCCTGACCCTGAAGTACCCCGGCTTGATTTCTGACATTAGATCGGAAGAGCACACGTCTGAACTCCAGTCACTCTCGCGCATCTCGTATGCCGTCTTCTGCTTGAAAAAAAAAAACCGCTATTCTCTCACCATTCCCCCCCTTTCACCCCTCCCCCTCCCACCCCCCCTTACTCTTCCCACTTATCTCTTCTCTCCTCCTCACCTCAACCCGTTCCTCTTGCGCCTCCGCACTACTCGCACTCTCCCTC
+
DDDDDFFFFFFFGGGGGGGGGGGGGGGGHHHHHHHHHHHHHHHHHHGAEEHHHHHHHGHHHGHHHHHHHHHHFGHHHHGGGGGGGHHFGGHHHHGGGHGHHHHHHHHH3GH/>CG<>/////>.1<1111110111111/.<:-;:C000.-......-.../...-----.0:000000:0..000;000000;00/0//:/:..0;00/..-..//000000--......--;0/0;.---:/00//:/
@M05620:45:000000000-G6HP7:1:1101:20088:11072 1:N:0:125
CATCCTGACCCTGAAGTACCCCATTGAGCATGGCATCGTCACCAACTGGGACGACATGGAGAAGATCTGGCACCACACCTTCTACAACGAGCTGCGCGTGGCCCCGGAGGAGCACCCAGTGCTGCTGACCGAGGCCCCCCTGAACCCCAAGGCCAACAGAGAGAAGATGACTCAGGTGAGGCTCGGCCGACGCCCGTGCTCCTCCCGTCCTTTCCCCAGTCATTTTCTGCCCGGCTTGATTTCTGACATTA
+
CCCCCFFFFFFFGGGGGGGGGGGHHHHHHHHHHHHHHGHHHGHHHGHHHHHHGGGGGHHHHHHHHHHHHHHHHGHHHGGHHHHHHHGHGGGGGHHGGGGGGGHHGGGGGGGGHHHHGGHHHHHHHHHHHHGGGGGGGGGGGGHHHHGGGGHGHHGGGGGGGGGGGGGGGGGGGGGGGGGGGGGGFFFFFFFFFFFFDFFFFFFFFFFFDDDFFFFFFFFFFFFFFFFFFFFFFFFFFFFFFFFFFFFFFF0
@M05620:45:000000000-G6HP7:1:1101:19298:11125 1:N:0:125
ATCTCTATCTCCTAAAAACCTGTTTAGATTTGGAGATAGACCTTCAGGTTTTTCATCATTTTCTGCATGAATTATACATTGACCACGTTCCAGCGTGGTCAGTTTGCAGCATTCTGTTATTTTGTTTGACAGAGTGTCTTGTTGAGAACATATGTAGGACATGATTTTTTCCTGCAACAGGGAAAATAAAGTATAAGTTTTAAAGATTTATTCTTTAATAAAGGATCTCAAAGCCAGCTTTAGAAAAAGGA
+
DDCDDFFFFFFFGGGGGGGGGGHHHHHHHHHHHHHHHHHHHHHHHHHHHHHGGHHHHIHHHIHHHHHHHHHHHHHHHHHHHHHHHHGHHHHHHHGGGGHHHHHHHHHHHHHHHHHHHHHHHHHHHHHHHHHHHHHHHHHHHHHHHHHHHHHHHHHHHHHHHHHHHHHHHGHHHHHHHHHHHGGHHHHHHHHHHHHHHHHHHHHHHHHHHHHHHHHHHHHHHGHHHHHHHHHHHHHHHGHHHHHFHHHHGGH
@M05620:45:000000000-G6HP7:1:1101:19301:11144 1:N:0:125
ATCTCTATCTCCTAAAAACCTGTTTAGATTTGGAGATAGACCTTCAGGTTTTTCATCATTTTCTGCATGAATTATACATTGACCACGTTCCAGCGTGGTCAGTTTGCAGCATTCTGTTATTTTGTTTGACAGAGTGTCTTGTTGAGAACATATGTAGGACATGATTTTTTCCTGCAACAGGGAAAATAAAGTATAAGTTTTAAAGATTTATTCTTTAATAAAGGATCTCAAAGCCAGCTTTAGAAAAAGGA
+
CCBCCFFFFFFFGGGGGGGGGGHHHHHHHHHHHHHHHHHHHHHHHHHHHHHGGHHHHIHHHHIHHHHHHHHHHHHHHHHHHHHHHHGHHHHHHHGGGGHHHHHHHHHHHHHHHHHHHHHHHHHHHHHHHHHHHHHHHHHHHHHHHHHHHHHHHHHHHHHHHHHHHHHHHGHHHHHHHHHHHGGHHHHHHHHHHHHHHGHHHHHHHHHHHHHHHHHHHHHHHHHGHHHHHHHHHHGHHGHHHHHHHHHHGGH
@M05620:45:000000000-G6HP7:1:1101:24910:11154 1:N:0:125
AAACCAAGAAGACATGAGGTCAGCTAGATCGGAAGAGCACACGTCTGAACTCCAGTCACTCTCGCGCATCTCGTATGCCGTCTTCTGCTTGAAAAAAAAAAAAAGCTCCTAGAAGACTCCAAGGGAGTAAAAGAGCTTATGAAACAATAGCAATTAAGGCAGGCATATCCTCTTTATCACTCTTGTGGATCCAATTGAACAAGTCTCAGCATCTGTACTTGTAACTGCCAAGACAGGGACAAAACCATGAT
+
AABBBBBFFFFFGGGGGGGBGGHHHHHHHHHGGGGHHHHHHHGHHHGFGHHHHHHHHHHHHHHGGGGEGGFHHEEHHHHGEFHGGGHGFHHCCFGFFGGEG>///?2?CG2GBDFFHGHB<G1?AC..01>>GG0FG110<D<DD/G00===G0<<<00/:.-;C00:CC00:BBF0;0;C00;0;0.900/0;0CF00BFF/;00;C;90//////:9/9/;//9/;/9BE.:/9...9..9AF../9//
@M05620:45:000000000-G6HP7:1:1101:26892:11165 1:N:0:125
CATCCTGACCCTGAAGTACCCCATTGAGCATGGCATCGTCACCAACTGGGACGACATGGAGAAGATCTGGCACCACACCTTCTACAACGAGCTGCGCGTGGCCCCGGAGGAGCACCCAGTGCTGCTGACCGAGGCCCCCCTGAACCCCAAGGCCAACAGAGAGAAGATGACTCAGGTGAGGCTCGGCCGACGCCCGTGCTCCTCCCGTCCTTTCCCCAGTCATTTTCTGCCCGGCTTGATTTCTGACATTA
+
DDDDDFFFFFFFGGGGGGGGGGGHHHHHHHHHHHHHHGHHHGHHHGHHHHHHGGGGGHHHHHHHHHHHHHHHHGHHHGGHHHHHHHHHGGGGGHHGGGGGGGHHGGGGGGGGHHHHGGHHHHHHHHHHHHGGGGGGGGGGGGHGHHGGGGHGHHGGGGGGGGGGGGGGGGGGGGGGGGGGGGGGFFFFFFFFFFFFFFFFFFFFFFFFFFFFFHFFFFFFFFFFFFHFFFFFDFFFCAAFFFFFF:FFFF0
@M05620:45:000000000-G6HP7:1:1101:19218:11221 1:N:0:125
CATCCTGACCCTGAAGTACCCCATTGAGCATGGCATCGTCACCAACTGGGACGACATGGAGAAGATCTGGCACCACACCTTCTACAACGAGCTGCGCGTGGCCCCGGAGGAGCACCCAGTGCTGCTGACCGAGGCCCCCCTGAACCCCAAGGCCAACAGAGAGAAGATGACTCAGGTGAGGCTCGGCCGACGCCCGTGCTCCTCCCGTCCTTTCCCCAGTCATTTTCTGCCCGGCTTGATTTCTGACATTT
+
DDDDCFFFFFFFGGGGGGGGGGGHHHHHHHHHHHHHHGHHHGHHHGHHHHHHGGGGGHHHHHHHHHHHHHHHHGHHHGGHHHHHHHHHGGGGGHHGGGGGGGHHGGGGGGGGHHHHGGHHHHHHHHHHHHGGGGGGGGGGGGHHHHGGGGHGHHGGGGGGGGGGGGGGGGGGGGGGHGGGGGGGFFFFFFFFFFFFBFFFFFFFFFFFFFFFFFFFFFFFFFFFFFFFFFFFFFFFFAFFFFFFFFFBFF0
@M05620:45:000000000-G6HP7:1:1101:19237:11222 1:N:0:125
CATCCTGACCCTGAAGTACCCCATTGAGCATGGCATCGTCACCAACTGGGACGACATGGAGAAGATCTGGCACCACACCTTCTACAACGAGCTGCGCGTGGCCCCGGAGGAGCACCCAGTGCTGCTGACCGAGGCCCCCCTGAACCCCAAGGCCAACAGAGAGAAGATGACTCAGGTGAGGCTCGGCCGACGCCCGTGCTCCTCCCGTCCTTTCCCCAGTCATTTTCTGCCCGGCTTGATTTCTGACATTA
+
BBBBBFFFFFFFGGGEGGGGGGGHHHHHHHHHHHHHHGHHHGHHHGHHHHHHGGGGGHHHHHHHHHHHHHHHHGHHHGGHHHHHHHHHGGGGGHHGGGGGGGHHGGGGGGGGHHHHGGHHHHHHHHHHHHGGGGGGGGGGGGHHHHGGGGHGHHGGGGGGGGGGGGGGGGGGGGGGGFGFGGGGFFEFFFFFFFFF@AAFFFFFFFFFFFFFFFFFFFFFFFFFFFFFFFFFFFFFFF9FFFEFFEFFFF/
@M05620:45:000000000-G6HP7:1:1101:6964:11243 1:N:0:125
ATCTCTATCTCCTAAAAACCTGTTTAGATTTGGAGATAGACCTTCAGGTTTTTCATCATTTTCTGCATGAATTATACATTGACCACGTTCCAGCGTGGTCAGTTTGCAGCATTCTGTTATTTTGTTTGACAGAGTGTCTTGTTGAGAACATATGTAGGACATGATTTTTTCCTGCAACAGGGAAAATAAAGTATAAGTTTTAAAGATTTATTCTTTAATAAAGGATCTCAAAGCCAGCTTTAGAAAAAGGA
+
CCCCCFFFFFFFGGGGGGGGGGHHHHHHHHHHHGFHHHHHHHHHHHHHHHHGGHHHHHHHGHHHIHHHHHHHHHHHHHHHHHHHHHGHHHHHHHGFGGHHHHHHHHHHHHHHHHHHHHHHHHHHHHHHHHHHHHHHHHHHHHHHHHGHHHHHHHHHHHHHHHHHHHHHHGHHHHHHHHHHHGGHHHHHHHHHHHHHHGHHHHGHHGHHHHHHHHHHHHHHHGHHHHHHHGGHHHFFHGHHHHHHHHHHGGH
@M05620:45:000000000-G6HP7:1:1101:3668:11253 1:N:0:125
CATCCTGACCCTGAAGTACCCCATTGAGCATGGCATCGTCACCAACTGGGACGACATGGAGAAGATCTGGCACCACACCTTCTACAACGAGCTGCGCGTGGCCCCGGAGGAGCACCCAGTGCTGCTGACCGAGGCCCCCCTGAACCCCAAGGCCAACAGAGAGAAGATGACTCAGGTGAGGCTCGGCCGACGCCCGTGCTCCTCCCGTCCTTTCCCCAGTCATTTTCTGCCCGGCTTGATTTCTGACATTA
+
DCDDDFFFFFFFGGGGGGGGGGGHHHHHHHHHHHHHHGHHHGHHHGHHHHHHGGGGGHHHHHHHHHHHHHHHHGHHHGGHHHHHHHHHGGGGGHHGGGGGGGHHGGGGGGGGHHHHGGHHHHHHHHHHHHGGGGGGGGGGGGHHHHGGGGHGHHGGGGGGGGGGGGGGGGGGGGGGHGGGGGGGFFFFFFFFFFFFFFFFFFFFFFFFFFFFFFFFFFFFFFFFHFFFFFFFFFFFFFFFFFFFFBFFFF0
@M05620:45:000000000-G6HP7:1:1101:6967:11260 1:N:0:125
ATCTCTATCTCCTAAAAACCTGTTTAGATTTGGAGATAGACCTTCAGGTTTTTCATCATTTTCTGCATGAATTATACATTGACCACGTTCCAGCGTGGTCAGTTTGCAGCATTCTGTTATTTTGTTTGACAGAGTGTCTTGTTGAGAACATATGTAGGACATGATTTTTTCCTGCAACAGGGAAAATAAAGTATAAGTTTTAAAGATTTATTCTTTAATAAAGGATCTCAAAGCCAGCTTTAGAAAAAGGA
+
CCCCCFFFFFFFGGGGGGGGGGHHHHHHHHHHHHHHHHHHHHHHHHHHHHHGGHHHHHHHHIHHIHHHHHHHHHHHHHHHHHHHHHGHHHHHHHGGGGHHHHHHHHHHHHHHHHHHHHHHHHHHHHHHHHHHHHHHHHHHHHHHHHHHHHHHHHHHHHHHHHHHHHHHHGHHHHHHHHHHHGGHHHHHHHHHHHHHHGHHHHHHHHHHHHHHHHHHHHHHHHHHHHHHHHHHHHHHHGHHHHHHHHHHGGH
@M05620:45:000000000-G6HP7:1:1101:3683:11267 1:N:0:125
CATCCTGACCCTGAAGTACCCCATTGAGCATGGCATCGTCACCAACTGGGACGACATGGAGAAGATCTGGCACCACACCTTCTACAACGAGCTGCGCGTGGCCCCGGAGGAGCACCCAGTGCTGCTGACCGAGGCCCCCCTGAACCCCAAGGCCAACAGAGAGAAGATGACTCAGGTGAGGCTCGGCCGACGCCCGTGCTCCTCCCGTCCTTTCCCCAGTCATTTTCTGCCCGGCTTGATTTCTGACATTA
+
DCDDDFFFFFFFGGGGGGGGGGGHHHHHHHHHHHHHHGHHHGHHHGHHHHHHGGGGGHHHHHHHHHHHHHHHHGHHHGGHHHHHHHHHGGGGGHHGGGGGGGHHGGGGGGGGHHHHGGHHHHHHHHHHHHGGGGGGGGGGGGHHHHGGGGHGHHGGGGGGGGGGGGGGGGGGGGGGHGGGGGGGFFFFFFFFFFFFFFFFFFFFFFFFFFFFFHFFFFFFFFFFFHHHHFFFFFFFFFFFFFFFF;FFFF0
@M05620:45:000000000-G6HP7:1:1101:17957:11326 1:N:0:125
CATCCTGACCCTGAAGTACCCCATTGAGCATGGCATCGTCACCAACTGGGACGACATGGAGAAGATCTGGCACCACACCTTCTACAACGAGCTGCGCGTGGCCCCGGAGGAGCACCCAGTGCTGCTGACCGAGGCCCCCCTGAACCCCAAGGCCAACAGAGAGAAGATGACTCAGGTGAGGCTCGGCCGACGCCCGTGCTCCTCCCGTCCTTTCCCCAGTCATTTTCTGCCCGGCTTGATTTCTGACATTT
+
CCCCCFFFFFFFGGGGGGGGGGGHHHHHHHHHHHHHHGHHHGHHHGHHHHHHGGGGGHHHHHHHHHHHHHHHHGHHHGGHHHHHHHHHGGGGGHHGGGGGGGHHGGGGGGGGHHHHGGHHHHHHHHHHHHGGGGGGGGGGGGHHHHGGGGHGHHGGGGGGGGGGGGGGGGGGGGGGGGGGGGGGFFFFFFFFFFFFFFFFFFFFFFFFFFFFFFFFFFFFFFFFFFFFFFFFFFFFFF?FFFFFFBFFFF0
@M05620:45:000000000-G6HP7:1:1101:17975:11328 1:N:0:125
CATCCTGACCCTGAAGTACCCCATTGAGCATGGCATCGTCACCAACTGGGACGACATGGAGAAGATCTGGCACCACACCTTCTACAACGAGCTGCGCGTGGCCCCGGAGGAGCACCCAGTGCTGCTGACCGAGGCCCCCCTGAACCCCAAGGCCAACAGAGAGAAGATGACTCAGGTGAGGCTCGGCCGACGCCCGTGCTCCTCCCGTCCTTTCCCCAGTCATTTTCTGCCCGGCTTGATTTCTGACATTT
+
BAABCFFFFFFFGGGGGGGGGGGHHHHHHHHHHHHHHGHHHGHHHGHHHHHHGGGGGHHHHHHHHHHHHHHHHGHHHGGHHHHHHHHHGGGGGHHGGGGGGGHHGGGGGGGGHHHHGGHHHHHHHHHHHHGGGGGGGGGGGGGHHHGGGGHGHHGGGGGGGGGGGGGGGGGGGGGGGGGGGGGGFFFFFFFFFFFFFFFFFFFFFFFFFFFFFFFFFFFFFFFFFFFFFFFFFFFFFFFFFFFFFBFFFF/
@M05620:45:000000000-G6HP7:1:1101:9483:11342 1:N:0:125
ATCTCTATCTCCTAAAAACCTGTTTAGATTTGGAGATAGACCTTCAGGTTTTTCATCATTTTCTGCATGAATTATACATTGACCACGTTCCAGCGTGGTCAGTTTGCAGCATTCTGTTATTTTGTTTGACAGAGTGTCTTGTTGAGAACATATGTAGGACATGATTTTTTCCTGCAACAGGGAAAATAAAGTATAAGTTTTAAAGATTTATTCTTTAATAAAGGATCTCAAAGCCAGCTTTAGAAAAAGGA
+
BBBBBFFFFFFFGGGGGGGGGGGHHHHHHHHHHHHHHHHHHHHHHHHHHHHGGHHHHHHHHHHHHHHHHGHHHHHGHHHHHHHHGHGHHHHHHHGGGGHHFHHHHHHGHHHHHHHHHHHHHHHHHHHHHHHHHHHHHHHHHHHHHHGHHGHHHHHHHHHHHHHGHHHHHGHHHHHHGHGHHGFHHHHHHHHGHHHHHDGHHHFHHGHHHHHHHHHHHHHHHHHGHHHHHGHHHHHHHGHHHHHHHHGHGGF
@M05620:45:000000000-G6HP7:1:1101:16806:11351 1:N:0:125
AAACCCAGAAGACATGAGGTCAGCTAGATCGGAAGAGCACACGTCTGAACTCCAGTCACTCTCGCGCATCTCGTATGCCGTCTTCTGCTTGAAAAAAAAAACAAATATTACACCATAGGTGGAAACTCTCTTTCTAATTGCTCTACCTTTACCTGTTAAATACTCACAACACATACTATGGAACAACTCCGTGCGACCGTGTGAGGTTAGTGGACGTACGATCCAGAGTCTCTACCTATGTCTTGCGCTTC
+
CCCCBCCCCFFFGGGGGGGGGGHHHHHHHHHGGGGHHHHHHHGHHHGHHHHHHHHHHHHHHHHGGGGEFCHHHGGHHHHGGGHGHHHGHHHGGHHH/>@EC///BB33333322/222222//222211111111<11?1111<1111111111111111110000<00.<..0000000000///./00.;;:-.---;...00./:;.00.0/-...-....///.////////////99////---..
@M05620:45:000000000-G6HP7:1:1101:9463:11353 1:N:0:125
ATCTCTATCTCCTAAAAACCTGTTTAGATTTGGAGATAGACCTTCAGGTTTTTCATCATTTTCTGCATGAATTATACATTGACCACGTTCCAGCGTGGTCAGTTTGCAGCATTCTGTTATTTTGTTTGACAGAGTGTCTTGTTGAGAACATATGTAGGACATGATTTTTTCCTGCAACAGGGAAAATAAAGTATAAGTTTTAAAGATTTATTCTTTAATAAAGGATCTCAAAGCCAGCTTTAGAAAAAGGA
+
BBBBBFFFFFFFGGGGGGGGGGHHHFHHHGHHHFHHFHHHHHHHHHHHHHHGGHHHHHHHHHHHHHHHHGHHHHHHHHHHHFFHFHGHHHHHHHGGGGHHHHHHHHHHHHHHHHHHHHHHHHHHGHHHHHGHHHHHHHHHHHHHHHHHHHHHHHHHHHFHHHHHHHHHHGHHHHFHHHHHHGGHHHGHHHHHFHHGHHHHHHHHHGGHHHHHHHHHHHHFGHHHHHHGHHHHHGEFHGHHHHHEHHHGGGH
@M05620:45:000000000-G6HP7:1:1101:9492:11360 1:N:0:125
ATCTCTATCTCCTAAAAACCTGTTTAGATTTGGAGATAGACCTTCAGGTTTTTCATCATTTTCTGCATGAATTATACATTGACCACGTTCCAGCGTGGTCAGTTTGCAGCATTCTGTTATTTTGTTTGACAGAGTGTCTTGTTGAGAACATATGTAGGACATGATTTTTTCCTGCAACAGGGAAAATAAAGTATAAGTTTTAAAGATTTATTCTTTAATAAAGGATCTCAAAGCCAGCTTTAGAAAAAGGA
+
BABBBFFFFFFFGGGGGGGGGGHHHHHHHHHHHGHHHHHHHHHHHHHHHHHGGHGHHHHHHHHHHHHHHGHHHHHGHHHHHHHHHHGHHHHHHHGFGGHHFHHHHHHGHHGHHHHHHHGHHHHHHHHHGHHHHHGHHHHHHHHHHHGHFFHGHHHFHHHHGHHHHHHHHGHHHHGHGHHHHGGFHHHFHFHHHGHGH<GHHHFHHHHHHHHHHHHHGHHHHHHHHHHHHHHHHGGHHGHHHHHFHFFFGGF
@M05620:45:000000000-G6HP7:1:1101:4798:11365 1:N:0:125
CATCCTGACCCTGAAGTACCCCGGCTTGATTTCTGACATTAGATCGGAAGAGCACACGTCTGAACTCCAGTCACTCTCGCGCATCTCGTATGCCGTCTTCTGCTTGAAAAAAAAAAAACTTCCACTATAGTTCTATCTATATTTCATCCACTCTCAACCTTCGCAACTACTAATTTCTCCACGTCCTTCCTCTTCATTCCTTCATTTCTCTCCGCCTATCTTCTTATCCCTTATCTACTCCTCTCCTCATC
+
BBBBBFFFFFFFGGGGGGGGFGGGGGGGHHHFHHGGHHHHHHGHHHGGGGFHHHHHHGHHHGHHHHHHHHHHHHHHHHGGGGFFGFHAFGHHHHGGGHGGGHHHFHGHDGHGGCC////1111111011111>F1<<11=1>11111000<0<00<0/C/0<.:..;//:;00000:0;009;:.:.00/00;;;990C90;0009;0;000/..9..;//9:;//////////////;;B/./99/.///
@M05620:45:000000000-G6HP7:1:1101:19689:11374 1:N:0:125
ATCTCTATCTCCTAAAAACCTGTTTAGATTTGGAGATAGACCTTCAGGTTTTTCATCATTTTCTGCATGAATTATACATTGACCACGTTCCAGCGTGGTCAGTTTGCAGCATTCTGTTATTTTGTTTGACAGAGTGTCTTGTTGAGAACATATGTAGGACATGATTTTTTCCTGCAACAGGGAAAATAAAGTATAAGTTTTAAAGATTTATTCTTTAATAAAGGATCTCAAAGCCAGCTTTAGAAAAAGGA
+
DDCDDFFFFFFFGGGGGGGGGGHHHHHHHHHHHHHHHHHHHHHHHHHHHHHGGHHHHHHHHHIIIHHHHHHHHHHHHHHHHHHHHHGHHHHHHHGGGGHHHHHHHHHHHHHHHHHHHHHHHHHHHHHHHHHHHHHHHHHHHHHHHHHHHHHHHHHHHHHHHHHHHHHHHGHHHHHHHHHHHGGHHHHHHHHHHHHHHHHHHHHHHHHHHHHHHHHHHHHHHHHHHHHHHHHHHHHHHGHHHHHGHHHHGGH
@M05620:45:000000000-G6HP7:1:1101:27673:11413 1:N:0:125
ATCTCTATCTCCTAAAAACCTGTTTAGATTTGGAGATAGACCTTCAGGTTTTTCATCATTTTCTGCATGAATTATACATTGACCACGTTCCAGCGTGGTCAGTTTGCAGCATTCTGTTATTTTGTTTGACAGAGTGTCTTGTTGAGAACATATGTAGGACATGATTTTTTCCTGCAACAGGGAAAATAAAGTATAAGTTTTAAAGATTTATTCTTTAATAAAGGATCTCAAAGCCAGCTTTAGAAAAAGGA
+
BBBBBFFFFFFFGGGGGGGGGGHHHHHFHHHHH4F4GFBGGHHHHFHHHHHGGHGHHFHHHHHHEGHHHHHHHHHHHHHHHHHHHHGHHHHFHGGGGGHHHHHHHHHHHHHHHHHHHHHHHHHHHHHGGGEGFHGFHHHHHHHHHHGGHHHFHHHHHHHHHHHGHHHHHGHHHHHHHHHHGGGHGFFGF1GGHHHFHHHHHHHHGHHHHHHHHHHHHHHHGH0DGGFHHHHGFFHFFFHHHFBGFGHH?EH
@M05620:45:000000000-G6HP7:1:1101:4300:11420 1:N:0:125
ATCTCTATCTCCTAAAAACCTGTTTAGATTTGGAGATAGACCTTCAGGTTTTTCATCATTTTCTGCATGAATTATACATTGACCACGTTCCAGCGTGGTCAGTTTGCAGCATTCTGTTATTTTGTTTGACAGAGTGTCTTGTTGAGAACATATGTAGGACATGATTTTTTCCTGCAACAGGGAAAATAAAGTATAAGTTTTAAAGATTTATTCTTTAATAAAGGATCTCAAAGCCAGCTTTAGAAAAAGGA
+
BBABBFFFFFFFGGGGGGGGGGGGHGHHHHHHHFHHHHGGHHHHHHHHHHHGGHHHHHHHHHHHHGHHHHHHHHHHHHHHHHHHHHGHHHHHGHGGGGHHHHHHHHHHHHHHHHHHHHHHHHHHHHHHGHHHHHHHHHHHHHHHHHHHHHHHHHHHHGGHHHHHHHHHHGHHHHHHHHHHHGGHHHGHGHHHHHHHHHHHHHHGHHHHHHHHHHHHHHHHHHHHHHHHHHHHHHHHHGHHHHHFHHHHGGH
@M05620:45:000000000-G6HP7:1:1101:16089:11435 1:N:0:125
TACCTGTACTGGGGAAGAGTGTAGCAATCGCCATTCCTACCCTAAAGATCGGAAGAGCACACGTCTGAACTCCAGTCACTCTCGCGCATCTCGTATGCCGTCTTCTGCTTGAAAAAAAAAAAAAAAAGCCCACATAAAGAATATCCCCTAGCTATCTTGAGAATCTATGCCCTCCCACCGGAACAACCCTGTCCCCTTGGAGCGCCTCCCGTCGGAGCGCCCCTCTCACTGCTCACTATTCCTGTCCCTCT
+
CCCCCFFFFFFFGGGGGGGFGGHHHHHHHGGGGGHHHHHHHHHHHHHDFHHGGGGHHHGHGHGHHHGHHHHHHHHGHHHHHHHGGGGGGGHHHGGHHHHGEGHGHHHGHHHGHHHAEGDC///<---..<<...00000;.000000:/./0000/00000.000009000/0.../...:---;/..../0000:/./00//---..:....-----9----.9/9000000000000900;000099//
@M05620:45:000000000-G6HP7:1:1101:27669:11435 1:N:0:125
ATCTCTATCTCCTAAAAACCTGTTTAGATTTGGAGATAGACCTTCAGGTTTTTCATCATTTTCTGCATGAATTATACATTGACCACGTTCCAGCGTGGTCAGTTTGCAGCATTCTGTTATTTTGTTTGACAGAGTGTCTTGTTGAGAACATATGTAGGACATGATTTTTTCCTGCAACAGGGAAAATAAAGTATAAGTTTTAAAGATTTATTCTTTAATAAAGGATCTCAAAGCCAGCTTTAGAAAAAGGA
+
CDCCCFFFFFFFGGGGGGGGGGHHHHHHHHHHHHHHHHHHHHHHHHHHHHHGGHHHHIHHHHHHHHHHHHHHHHHHHHHHHHHHHHGHHHHHHHGGGGHHHHHHHHHHHHHHHHHHHHHHHHHHHHHHHHHHHHHHHHHHHHHHHHHHHHHHHHHHHHHHHHHHHHHHHGHHHHHHHHHHHGGHHHHHGHHHHHHHHHHHHHHHHHHHHHHHHHHHHHHHHHHHHHHHHHHGHHHHHGHHHHGHHHGHGGG
@M05620:45:000000000-G6HP7:1:1101:27651:11435 1:N:0:125
ATCTCTATCTCCTAAAAACCTGTTTAGATTTGGAGATAGACCTTCAGGTTTTTCATCATTTTCTGCATGAATTATACATTGACCACGTTCCAGCGTGGTCAGTTTGCAGCATTCTGTTATTTTGTTTGACAGAGTGTCTTGTTGAGAACATATGTAGGACATGATTTTTTCCTGCAACAGGGAAAATAAAGTATAAGTTTTAAAGATTTATTCTTTAATAAAGGATCTCAAAGCCAGCTTTAGAAAAAGGA
+
AAAAABFFFFFFGFFGGFGGGGGHHFHHHHHHHBHHHHHGFHHHHHHHHHHGGHFHHHHHHHHHHHHHHGGHHFHFHHHHHFHHFHGFGHHGHHGEGGHHBGBHHHHFHHGHHHHHGHGHHHHHHHHHFGHHHHGGBGHHGFGHHHGFGGHHHHFFHGHHFHHGHHEHHGHHHHHBFGGHHGFHEFHFGGG@FGFGHGHHHFFGHHHHHHGHHFGHHGHHHGGFHHHGHEFFHBGFHGGCHHHFFFGGGGH
@M05620:45:000000000-G6HP7:1:1101:5215:11444 1:N:0:125
ATCTCTATCTCCTAAAAACCTGTTTAGATTTGGAGATAGACCTTCAGGTTTTTCATCATTTTCTGCATGAATTATACATTGACCACGTTCCAGCGTGGTCAGTTTGCAGCATTCTGTTATTTTGTTTGACAGAGTGTCTTGTTGAGAACATATGTAGGACATGATTTTTTCCTGCAACAGGGAAAATAAAGTATAAGTTTTAAAGATTTATTCTTTAATAAAGGATCTCAAAGCCAGCTTTAGAAAAAGGA
+
CCCCBFFFFFFFGGGGGGGGGGHHHHHHHHHHHHHHHHHHHHHHHHHHHHHGGHHHHHHHHHIHIHHHHHHHHHHHHHHHHHHHHHGHHHHHHHGFGGHHHHHHHHHHHHHHHHHHHHHHHHHHHHHHGHHHHHHHHHHHHHHHHHGHHHHHHHHHHHHHHHHHHHHHHGHHHHHHHHHHHGGHHHHHGGHHHHHHHGHHHHGHHHHHHHHHHHHHHHHHHHHHGHHHHGGHHHHHHGHHHHHHHGHHGGG
@M05620:45:000000000-G6HP7:1:1101:23515:11446 1:N:0:125
CATCCTGACCCTGAAGTACCCCATTGAGCATGGCATCGTCACCAACTGGGACGACATGGAGAAGATCTGGCACCACACCTTCTACAACGAGCTGCGCGTGGCCCCGGAGGAGCACCCAGTGCTGCTGACCGAGGCCCCCCTGAACCCCAAGGCCAACAGAGAGAAGATGACTCAGGTGAGGCTCGGCCGACGCTCGTGCTCCTCCCGTCCTTTCCCCAGTCATTTTCTGCCCGGCTTGATTTCTGACATTT
+
CBCCCFFFFFFFGGGGGGGGGGGHHHHHHHHHHHHHHGHHHGHHHGHHHHHHGGGGGHHHHHHHGHHHHHHHHGHHHGGHHHHHHHHHGGGGGHHGGGGGGGHHGGGGGGGGHHHHGGGGHHHHHHHGHHGCGGGGGGGGGGHHHHGGGGHGHHGGGGGGGGGEFFFFGGGGGGGGGGGGGGGGFFFFFBCFF.AA@FFFFFFFFFBADDAFFFFFFFDFFBFFFFFFFEFEDD>BC-.9BBFFF/B9BF/
@M05620:45:000000000-G6HP7:1:1101:5199:11452 1:N:0:125
ATCTCTATCTCCTAAAAACCTGTTTAGATTTGGAGATAGACCTTCAGGTTTTTCATCATTTTCTGCATGAATTATACATTGACCACGTTCCAGCGTGGTCAGTTTGCAGCATTCTGTTATTTTGTTTGACAGAGTGTCTTGTTGAGAACATATGTAGGACATGATTTTTTCCTGCAACAGGGAAAATAAAGTATAAGTTTTAAAGATTTATTCTTTAATAAAGGATCTCAAAGCCAGCTTTAGAAAAAGGA
+
ABAAAFFFFFFFGGGGGGGGGGGHHGHHHHHHGGHHHHHHHHHHHHHHHHHGGHHHHHHHHHGHHHHHHHHHGHHHHHHHHGHHHHGHHHHGHHGEFGHHHHHHHHHHHHHHHHHHHHHHHHHHHHHHHHGHHHGGGHHHHHHHHHHHHHGHHHHGHHHHHHHHHHHHHGHHHHHHHHHGHGFHHHHHHHHHHHHHGFGHHHHHHHHHHHHHHHHHHFHGFHHHHHHHHHHGHCHGHGHHHHHHEFGGGGC
@M05620:45:000000000-G6HP7:1:1101:15414:11454 1:N:0:125
ATCTCTATCTCCTAAAAACCTGTTTAGATTTGGAGATAGACCTTCAGGTTTTTCATCATTTTCTGCATGAATTATACATTGACCACGTTCCAGCGTGGTCAGTTTGCAGCATTCTGTTATTTTGTTTGACAGAGTGTCTTGTTGAGAACATATGTAGGACATGATTTTTTCCTGCAACAGGGAAAATAAAGTATAAGTTTTAAAGATTTATTCTTTAATAAAGGATCTCAAAGCCAGCTTTAGAAAAAGGA
+
CCBBAFFFFFFFGGGGGGGGGGHHHHHHHHHHHHHHHHHHHHHHHGHHHHHGGHHHHHHHHHHHHHHHHHHHHHHHHHHHHHGHHHGHHHHHHHGGGGHHHHHHHHHGHHHHHHHHHHHHHHHHHHHHHGHHGHHHHHHHHHHHHHHHHHHHHHHHHHHHHHHHHHHHHGHHHHHHHHHHHGGHHHHHHHGHGHHHHHHHHHHHHGHHHHHHHHHHHHHHHHGHHHHHHGHFHHHFHGHHHHGHHHHHGGH
@M05620:45:000000000-G6HP7:1:1101:5216:11462 1:N:0:125
ATCTCTATCTCCTAAAAACCTGTTTAGATTTGGAGATAGACCTTCAGGTTTTTCATCATTTTCTGCATGAATTATACATTGACCACGTTCCAGCGTGGTCAGTTTGCAGCATTCTGTTATTTTGTTTGACAGAGTGTCTTGTTGAGAACATATGTAGGACATGATTTTTTCCTGCAACAGGGAAAATAAAGTATAAGTTTTAAAGATTTATTCTTTAATAAAGGATCTCAAAGCCAGCTTTAGAAAAAGGA
+
CCCCCFFFFFFFGGGGGGGGGGHHHHHHHHHHHHHHHHHHHHHHHHHHHHHGGHHHHHHHHHHHHHHHHHHHHHHHHHHHHHHHHHGHHHHHHHGGGGHHHHHHHHHHHHHHHHHHHHHHHHHHHHHHGHHHHHHHHHHHHHHHHHGHHHHHHHHHHHHHHHHHHHHHHGHHHHHHHHHHHGGHHHHHGHHHHHHHHHHHHHHHHHHHHHHHHHHHHHHHHHHHHHHHHHHHHHHHHGHHHHHGHHHHGGH
@M05620:45:000000000-G6HP7:1:1101:20251:11506 1:N:0:125
CATCCTGACCCTGAAGTACCCCATTGAGCATGGCATCGTCACCAACTGGGACGACATGGAGAAGATCTGGCACCACACCTTCTACAACGAGCTGCGCGTGGCCCCGGAGGAGCACCCAGTGCTGCTGACCGAGGCCCCCCTGAACCCCAAGGCCAACAGAGAGAAGATGACTCAGGTGAGGCTCGGCCGACGCCCGTGCTCCTCCCGTCCTTTCCCCAGTCATTTTCTGCCCGGCTTGATTTCTGACATTA
+
CCCCCFFFFFFFGGGGGGGGGGGHHHHHHHHHHHHHHGHHHGHHHGHHHHHHGGGGGHHHHGHHHHHHHHHHHGHHHGGHHHHHHHHHGGGGGHHGGGGGGFHHGGGGGGGGHHHHGGGHHHHHHHHGHHGGGGGGGGGGGGGHHHGGGDHGHHGGGGGGGGGGGGGGGGGGGGGGGGGGGGGGFFFFFFFFFFFFFFFFFFFFFFFFFFFFFFFFFFFFFFFFFFFFFFFFFAFFFFFFFFFFFFFFBF0
@M05620:45:000000000-G6HP7:1:1101:24979:11530 1:N:0:125
ATCTCTATCTCCTAAAAACCTGTTTAGATTTGGAGATAGACCTTCAGGTTTTTCATCATTTTCTGCATGAATTATACATTGACCACGTTCCAGCGTGGTCAGTTTGCAGCATTCTGTTATTTTGTTTGACAGAGTGTCTTGTTGAGAACATATGTAGGACATGATTTTTTCCTGCAACAGGGAAAATAAAGTATAAGTTTTAAAGATTTATTCTTTAATAAAGGATCTCAAAGCCAGCTTTAGAAAAAGGA
+
CDCCDFFFFFFFGGGGGGGGGGHHHFHHHHHHHHHHHHHHHHHHHHHHHHHGGHHHHHHHHHHHIHHHHHHHHHHHHHHHHHHHHHGHHHHHHHGGGGHHHHHHHHHHHHHHHHHHHHHHHHHHHHHHHHHHHHHHHHHHHHHHHHHHHHHHHHHHHHHHHHHHHHHHHGHHHHHHHHHHHGGHHHGHHHHHHHHHHHHHHHHGHHGHHHHHHHHHHHHHHHHHHHHHHHHHHHHHHGHHHHHGHHHHGGH
@M05620:45:000000000-G6HP7:1:1101:24973:11551 1:N:0:125
ATCTCTATCTCCTAAAAACCTGTTTAGATTTGGAGATAGACCTTCAGGTTTTTCATCATTTTCTGCATGAATTATACATTGACCACGTTCCAGCGTGGTCAGTTTGCAGCATTCTGTTATTTTGTTTGACAGAGTGTCTTGTTGAGAACATATGTAGGACATGATTTTTTCCTGCAACAGGGAAAATAAAGTATAAGTTTTAAAGATTTATTCTTTAATAAAGGATCTCAAAGCCAGCTTTAGAAAAAGGA
+
CCCCCFFFFFFFGGGGGGGGGGHHHHHHHHHHHHHHHHHHHHHHHHHHHHHGGHHHHIHHHHIIIHHHHHHHHHHHHHHHHHHHHHGHHHHHHHGGGGHHHHHHHHHHHHHHHHHHHHHHHHHHHHHHHHHHHHHHHHHHHHHHHHHHHHHHHHHHHHHHHHHHHHHHHGHHHHGHHHHHHGGHHHHHHHHHHHHHHHHHHHHFHHHHHHHHHHHHHHHHHHHHHHHHHHHHHHHHHGHHHHHHHHHHGGH
@M05620:45:000000000-G6HP7:1:1101:24747:11560 1:N:0:125
AAACCCAGAAGACATGAGGTCAGCTAGATCGGAAGAGCACACGTCTGAACTCCAGTCACTCTCGCGCATCTCGTATGCCGTCTTCTGCTTGAAAAAAAAAAACCAACCACACATCCACTTTCCTTGCTTGTTCAATCTTTTAAACCTCACCTCAATCTCTACACACGACATTTTAACCTAGCTTCCGTCTAGTCCCTTCACTACTTTTACAGCTCCTTTATTCTTACACACTCTTCCCTCTACGCATCCCC
+
BBBCCDDBCFFFGGGGGGGGGGHHHHHHHHHGGGGHHHHHHHGHHHGFHHHHHHHHHHHHHHHGGGGGGFHHHGGHHHHGGGHGHHHHHHHHHHHHEGGGC</////////?/22=1=111=?1111111011111111111<<10001..0.000=000<<0/0.--:-.0000000:00000:0.0...0:0000:/0000/000:000000;0:;000:000000009::0:00/0/:00.9.:-/.9
@M05620:45:000000000-G6HP7:1:1101:24201:11572 1:N:0:125
CATCCTGACCCTGAAGTACCCCATTGAGCATGGCATCGTCACCAACTGGGACGACATGGAGAAGATCTGGCACCACACCTTCTACAACGAGCTGCGCGTGGCCCCGGAGGAGCACCCAGTGCTGCTGACCGAGGCCCCCCTGAACCCCAAGGCCAACAGAGAGAAGATGACTCAGGTGAGGCTCGGCCGACGCCCGTGCTCCTCCCGTCCTTTCCCCAGTCATTTTCTGCCCGGCTTGATTTCTGACATTA
+
DDDDDFFFFFFFGGGGGGGGGGGHHHHHHHHHHHHHHGHHHGHHHGHHHHHHGGGGGHHGHHHHHHHHHHHHHGHHHGGHHHHHHHHHGGGGGHHGGGGGGGHHGGGGGGGGHHHHGGHHHHHHHHHHHHGGGGGGGGGGGGHHHHGGGGHGHHGGGGGGGGGGGGGGGGGGGGGGGGGGGGGGFFFFFAFFFFFF>DFFFFFFFFFFFFDFFFFFFFDBFBFFFFFFFFFFFAFFFFAFFFFFB0B0BF0
@M05620:45:000000000-G6HP7:1:1101:15766:11575 1:N:0:125
TACCTGTACTGGGGAAGCATTCCTACCCTAAAGATCGGAAGAGCACACGTCTGAACTCCAGTCACTCTCGCGCATCTCGTATGCCGTCTTCTGCTTGAAAAAAAAAAACAAGACACCCCGCAAGACAGATACAAGATGAGGCACAACAGACAAAAAACATAGGCAGGAACGATTGAGAAAAACGGAGGTAACGCGTGCACAATACGCACACTCGGGAACAGTACCGCGAAAGTATTTGCCCCCACCATACC
+
BCCDDFFFFFFFGGGGGGGGGGHHHHHHHHHHHHHHHGGGGGHHHHHHGHHHGHHHHHHHHHHHHHHHHGGGGGFFHHHGFHHHHGGGHGHHHHHHGHFHHH/EED><//=22=2@////>//-0000011111100000/.<.</<.//.///.:;..0;000=9-.:......00.00/..-...-.:0:.----..00/000.9.-9://..---.//:00;.-9-:-.000000000.:-::.00//
@M05620:45:000000000-G6HP7:1:1101:6928:11579 1:N:0:125
CATCCTGACCCTGAAGTACCCCATTGAGCATGGCATCGTCACCAACTGGGACGACATGGAGAAGATCTGGCACCACACCTTCTACAACGAGCTGCGCGTGGCCCCGGAGGAGCACCCAGTGCTGCTGACCGAGGCCCCCCTGAACCCCAAGGCCAACAGAGAGAAGATGACTCAGGTGAGGCTCGGCCGACGCCCGTGCTCCTCCCGTCCTTTCCCCAGTCATTTTCTGCCCGGCTTGATTTCTGACATTT
+
CCCCCFFFFFFFGGGGGGGGGGGHHHHHHHHHHHHHHGHHHGHHHGHHHHHHGGGGGHHHHHHHHHHHHHHHHGHHHGGHHHHHHHHHGGGGGHHGGGGGGGHHGGGGGGGGHGHHGGHHHHHHHHHFHHGGGGGGGGGGGGHHHHGGGGHGHHGGGGGGGGFGGGGGGGGGGGGGGGGGGGGGFFFF;CFFFFFFFFFFFFFFFFFEFFFFFFFFFFFFFBFFFFFFFEFFDFFFFFAFFFFFFBFFFF0
@M05620:45:000000000-G6HP7:1:1101:24214:11585 1:N:0:125
CATCCTGACCCTGAAGTACCCCATTGAGCATGGCATCGTCACCAACTGGGACGACATGGAGAAGATCTGGCACCACACCTTCTACAACGAGCTGCGCGTGGCCCCGGAGGAGCACCCAGTGCTGCTGACCGAGGCCCCCCTGAACCCCAAGGCCAACAGAGAGAAGATGACTCAGGTGAGGCTCGGCCGACGCCCGTGCTCCTCCCGTCCTTTCCCCAGTCATTTTCTGCCCGGCTTGATTTCTGACATTT
+
CCCCCFFFFFFFGGGGGGGGGGGHHHHHHHHHHHHHHGHHHGHHHGHHHHHHGGGGGHHFHHHHHHHHHHHHHGHHHGGHHHHHHHHHGGGGGGHGGGGGGGHHGGGGGGGGHHHHGGHHHHHHHHHHHHGGGGGGGGGGGGHFHHGGGGHGHHGGGGGGGGGGGGGGGGGGGGGGGGFGGGGGFFFFFBFFFFFAADFFFFFFFFFFFFFFFFFFFFFFF/FFFFFFFFFFFFFCCC;FFFFFB/BBBF/
@M05620:45:000000000-G6HP7:1:1101:10568:11617 1:N:0:125
CATCCTGACCCTGAAGTACCCCATTGAGCATGGCATCGTCACCAACTGGGACGACATGGAGAAGATCTGGCACCACACCTTCTACAACGAGCTGCGCGTGGCCCCGGAGGAGCACCCAGTGCTGCTGACCGAGGCCCCCCTGAACCCCAAGGCCAACAGAGAGAAGATGACTCAGGTGAGGCTCGGCCGACGCCCGTGCTCCTCCCGTCCTTTCCCCAGTCATTTTCTGCCCGGCTTGATTTCTGACATTT
+
DCCDCFFFFFFFGGGGGGGGGGGHHHHHHHHHHHHHHGHHHGHHHGHHHHHHGGGGGHHHHHHHHHHHHHHHHGHHHGGHHHHHHHHHGGGGGHHGGGGGGGHHGGGGGGGGHHHHGGHHHHHHHHHHHHGGGGGGGGGGGGHHHHGGGGHGHHGGGGGGGGGGGGGGGGGGGGGGGGGGGGGGFFFFFFFFFFFFDFFFFFFFFFFFFFFFFFFFFFFFFFFFFFFFFFFFFFFFFFFFFFFFF:FFFF0
@M05620:45:000000000-G6HP7:1:1101:5846:11634 1:N:0:125
CATCCTGACCCTGAAGTACCCCGGCTTGATTTCTGACATTAGATCGGAAGAGCACACGTCTGAACTCCAGTCACTCTCGCGCATCTCGTATGCCGTCTTCTGCTTGAAAAAAAAAAAAATATAAACAGTGAAAGTACCAGCCAGTTACCAATACAATATTATTAGATTAGACTAACTAACTCCATACACCAGCAACACGTTATCATGTCGACTTCTTATTGAAGATACGCAAGACTATGAGTACGTGATAA
+
DCCDCFFFFFFFGGGGGGGGGGGGGGGGHHHHHHHHHHHHHHHHHHGGGGHHHHHHHGHHHGHHHHHHHHHHHHHHHHGGGGGGCHHHGGHHHHGGGHGHHHHHHHHHGHHGGGGG</>01111=110=1==11=11110..<.000=00<0000000000<00000000:00000;0009000;0;009...//....9./;900000..-..00000000:00;00;..--//0;9000;00.//./90
@M05620:45:000000000-G6HP7:1:1101:20981:11646 1:N:0:125
TACCTGTACTGGGGAAGCATTTGAATATCCCCCCATGGTGATGGGGACGGAGAACTGCTCCATAAACACAGGCAACGTGCCTAACTTTCCCGGGAAGATGAAGTCAAAGAGCGACCACAGCTCTTCGGAGGTTATTTTGCATCGGTGAGCCAGACAGAATGATCCGATGAGGGGTGCGAAACTATTTGAGGAAAGGAAGCACCTTTTTATTAAATTTACCTTTTAGCAATCGCCATTCCTACCCTAAAGAT
+
BCCCBFFFFFFFGGGGGGGGGGHHHHHHHHHGGGGHHHGHHHHHFGGFGGFGGHHHHHHHHHHHHGHHHHHHGHGHGHHGHHHHHFHHGGHGGGEEGHHHGGHGHHHHHHHHGGGGGHHHHHHHHHHGGGGCGHHHHHHGFHHGGEGGHHHHHHGHHHHHHHHHHHGGGHHHGGEGGGDGGGGGGGGGGGGGGFGGFBFGBFFFFFFFFFFFBFFFFFFFFFFF/FFFFFFFFFDFFFFFFFFFFFFFFFF
@M05620:45:000000000-G6HP7:1:1101:20983:11665 1:N:0:125
TACCTGTACTGGGGAAGCCTTTGAATATCCCCCCATGGTGATGGGGACGGAGAACTGCTCCATAAACACAGGCAACGTGCCTAACTTTCCCGGGAAGATGAAGTCAAAGAGCGACCACAGCTCTTCGGAGGTTATTTTGCATCGGTGAGCCAGACAGCATGATCCGATGAGGGGTGCGCAACTATTTGAGGAAAGGAAGCACCTTTTTATTCAATTTACCTTTTAGCAATCGCCATTCCTACCCTAAAGAT
+
>AAA1BFBBDFFGCFGGG1BFFGGHBDAEGHGGCEHAEFG1GHH/ACAE//BEFEHHHHHHHDHH1FFEGFHGFEGEG/>>DB@FFGG1BBEGE?>E0BF>EBFFE2FG00B>/>C/GGGGCHHFFHGCGGAB<FHFH11=GFAECC.>FHCCC.CG./=GHHBGH?C.G0GC@A@B@---;C/BFFFBEF9/9.A/;A?BBEFFFFF-BF/;/;9FFEFFFFF//B///BAABAFFFBBB/;AFF-/99;
@M05620:45:000000000-G6HP7:1:1101:10612:11695 1:N:0:125
ATCTCTATCTCCTAAAAACCTGTTTAGATTTGGAGATAGACCTTCAGGTTTTTCATCATTTTCTGCATGAATTATACATTGACCACGTTCCAGCGTGGTCAGTTTGCAGCATTCTGTTATTTTGTTTGACAGAGTGTCTTGTTGAGAACATATGTAGGACATGATTTTTTCCTGCAACAGGGAAAATAAAGTATAAGTTTTAAAGATTTATTCTTTAATAAAGGATCTCAAAGCCAGCTTTAGAAAAAGGA
+
BBBBBFFFFFFFGGGGGGGGGGHHHHHHHHHHHHHGHHHHHHHHHHHHHHHGGHHHHHHHHHHHHHHHHHHHHHHHHHHHHHHHHHGHHHHHHHGGGGHHHHHHHHHHGHHHHHHHHHHHHHHHHHHHHHHHHHHHHHHHHHHHHHHHHHHGHHHHHGHHHHHHHHHHHGHHHHHHFHHHHGGHHGGH1GHHHHGHHHHHHHHGHGGHHHHHHHHHHHHFHHHGGHHHHHHHHHHHHGHHHFFCGGHHGGC
@M05620:45:000000000-G6HP7:1:1101:10628:11706 1:N:0:125
ATCTCTATCTCCTAAAAACCTGTTTAGATTTGGAGATAGACCTTCAGGTTTTTCATCATTTTCTGCATGAATTATACATTGACCACGTTCCAGCGTGGTCAGTTTGCAGCATTCTGTTATTTTGTTTGACAGAGTGTCTTGTTGAGAACATATGTAGGACATGATTTTTTCCTGCAACAGGGAAAATAAAGTATAAGTTTTAAAGATTTATTCTTTAATAAAGGATCTCAAAGCCAGCTTTAGAAAAAGGA
+
CCCCCFFFFFFFGGGGGGGGGGHHHHHHHHHHHHHHHHHHHHHHHHHHHHHGGHHHHIHHHHHHHHHHHHHHHHHGHHHHHHHHHHGHHHHHHHGGGGHHHHHHHHHHHHHHHHHHHHHHHHHHHHHHHHHHHHHHHHHHHHHHHHHHHHHHHHHHHHHHHHHHHHHHHGHHHHHHHHHHHGGHHHHHHHHHHHHHHFHHHHHHHHHHHHHHHHHHHHHHHHHHHHHHHHHHHHHHHGHHHHHGHHHHGGH
@M05620:45:000000000-G6HP7:1:1101:10616:11718 1:N:0:125
ATCTCTATCTCCTAAAAACCTGTTTAGATTTGGAGATAGACCTTCAGGTTTTTCATCATTTTCTGCATGAATTATACATTGACCACGTTCCAGCGTGGTCAGTTTGCAGCATTCTGTTATTTTGTTTGACAGAGTGTCTTGTTGAGAACATATGTAGGACATGATTTTTTCCTGCAACAGGGAAAATAAAGTGTAAGTTTTAAAGATTTATTCTTTAATAAAGGATCTCAAAGCCAGCTTTAGAAAAAGGA
+
BBABBFFFFFDFGGGFGGGGGGHHHHHHHFHHHFGGHBHGHHHHHHHHHHHGGHHHHGHHHHHHHHHFHGHHHHHHHHHHHGHHHHGHHHHHGHGFGGHHHHHHHGHHHHHHHHHHHHHHHHHHHHHHFHFHHHHHHHHHHHHHHHHHHHHHHHHHHHHHGHHHHHHHHGHHHHHEGHHHHFGHHHHHFGHH1GHHHGHHHHFHHGHHHHHHHHHHHHHFHHFHHHHHHHGHHHHHHGHHHHHGHGHFGGG
@M05620:45:000000000-G6HP7:1:1101:16204:11718 1:N:0:125
TACCTGTACTGGGGAAGCATTTGAATATCCCCCCATGGTGATGGGGACGGAGAACTGCTCCATAAACACAGGCAACGTGCCTAACTTTCCCGGGAAGATGAAGTCAAAGAGCGACCACAGCTCTTCGGAGGTTATTTTGCATCGGTGAGCCAGACAGAATGATCCGATGAGGGGTGCGAAACTATTTGAGGAAAGGAAGCACCTTTTTATTAAATTTACCTTTTAGCAATCGCCATTCCTACCCTAAAGAT
+
DDCDDFFFFFFFGGGGGGGGGGHHHHHHHHHGGGGHHHBGHHHHHGGGGGGGGHHHHHHHHHHHHHHHHHHHGHHHGHHHHHHHHHHHHHHGGGGGGHHHHHHHHHHHHHHHGGGGGHHHHHHHHHHGGGGGHHHHHHHHHHHGGGGGHHHHHHGHHHHHHHHHHHEGGHHHGG.ADFDGGGGGGGHHGGGFGGFGGGGGGGFFFFFFFFFFFFFFFFFFFFFFFFFFFFFFFFFEFFFFFFFFFFFF00<
@M05620:45:000000000-G6HP7:1:1101:4283:11729 1:N:0:125
CATCCTGACCCTGAAGTACCCCATTGAGCATGGCATCGTCACCAACTGGGACGACATGGAGAAGATCTGGCACCACACCTTCTACAACGAGCTGCGCGTGGCCCCGGAGGAGCACCCAGTGCTGCTGACCGAGGCCCCCCTGAACCCCAAGGCCAACAGAGAGAAGATGACTCAGGTGAGGCTCGGCCGACGCCCGTGCTCCTCCCGTCCTTTCCCCAGTCATTTTCTGCCCGGCTTGATTTCTGACATTT
+
DDDDCFFFFFFFGGGGGGGGGGGHHHHHHHHHHHHHHGHHHGHHHGHHHHHHGGGGGHHHHHHHHHHHHHHHHGHHHGGHHHHHHHHHGGGGGHHGGGGGGGHHGGGGGGGGHHHHGGHHHHHHHHHHHHGGGGGGGGGGGGHHHHGGGGHGHHGGGGGGGGGGGGGGGGGGGGGGHGGGGGGGFFFFFFFFFFFFFFFFFFFFFFFEFFFFFFFFFFFFFFFFFFFHFFFFFFFFFFBFFFFFFFFFFF0
@M05620:45:000000000-G6HP7:1:1101:2264:11771 1:N:0:125
ATCTCTATCTCCTAAAAACCTGTTTAGATTTGGAGATAGACCTTCAGGTTTTTCATCATTTTCTGCATGAATTATACATTGACCACGTTCCAGCGTGGTCAGTTTGCAGCATTCTGTTATTTTGTTTGACAGAGTGTCTTGTTGAGAACATATGTAGGACATGATTTTTTCCTGCAACAGGGAAAATAAAGTATAAGTTTTAAAGATTTATTCTTTAATAAAGGATCTCAAAGCCAGCTTTAGAAAAAGGA
+
CCCCCFFFFFFFGGGGGGGGGGHHHHHHHHHHHGHHHHHHHHHHHHHHHHHGGHHHHHHIHIHHHHHHHHHHHHHHHHHHHHHHGHGHHHHHHHGGGGHHHHHHHHHHHHHHHHHHHHGHHHHHHHHHGHHHHHHHHHHHHHHHHHHHHHHHHHHHHHHHHHHHHHHHHGHHHHHHHHHHHGGHHHHHHHHHHHHHHGHHHHGHHHHHHHHHHHHHHHHHHGHHHHHHHGHHHHHHHGHHHHHHHHFGGGH
@M05620:45:000000000-G6HP7:1:1101:2282:11790 1:N:0:125
ATCTCTATCTCCTAAAAACCTGTTTAGATTTGGAGATAGACCTTCAGGTTTTTCATCATTTTCTGCATGAATTATACATTGACCACGTTCCAGCGTGGTCAGTTTGCAGCATTCTGTTATTTTGTTTGACAGAGTGTCTTGTTGAGAACATATGTAGGACATGATTTTTTCCTGCAACAGGGAAAATAAAGTATAAGTTTTAAAGATTTATTCTTTAATAAAGGATCTCAAAGCCAGCTTTAGAAAAAGGA
+
BBBBBB5DFFFFGGCGGGGGGGHHHEECHHHFFHGGHFEFGHHHH3FGHHHGGHHHHHHHHHHH5DFHEGHHHFHHHGGHEHHHHHGHGHHH5GEGD0GFBGHHHBGHHHHHHGHHHHFHHHHFGGHFFHHHHFGFHGHHHHHGG3FEGEHHHGHHGHHHHHFGHHHHHGGHHGFHBGFC/CF0F0?1?1FGHH1FBDGHHG1<DEFHHFHHGFGHBDHG<GH0GGHHHHHHFFHGHGHHHHC0;:GF..C
@M05620:45:000000000-G6HP7:1:1101:26301:11793 1:N:0:125
ATCTCTATCTCCTAAAAACCTGTTTAGATTTGGAGATAGACCTTCAGGTTTTTCATCATTTTCTGCATGAATTATACATTGACCACGTTCCAGCGTGGTCAGTTTGCAGCATTCTGTTATTTTGTTTGACAGAGTGTCTTGTTGAGAACATATGTAGGACATGATTTTTTCCTGCAACAGGGAAAATAAAGTATAAGTTTTAAAGATTTATTCTTTAATAAAGGATCTCAAAGCCAGCTTTAGAAAAAGGA
+
BCCCCFFFFFFFGGGGGGGGGGHHHHHHHHHHHGHHHHHHHHHHHHHHHHHGGHHHHIIHHHHHHHHHHHHHHHHHHHHHHGHHHHGHHHHHHGGFGGHHHHHHHHHHHHHHHHHHHHHHHHHHGHHHHHGHHHHHHHHHHHHHHHHHHHHHHHHHHHHHHHHHHHHHHGHHHHGHHHHHHGGHHHHHFGGHGHHGHGHHHHHHHHHHHHHHHHHHHHHHHGHHHHHHHGHHHCHHHGHHHGHHHHHHGGB
@M05620:45:000000000-G6HP7:1:1101:26749:11798 1:N:0:125
CATCCTGACCCTGAAGTACCCCATTGAGCATGGCATCGTCACCAACTGGGACGACATGGAGAAGATCTGGCACCACACCTTCTACAACGAGCTGCGCGTGGCCCCGGAGGAGCACCCAGTGCTGCTGACCGAGGCCCCCCTGAACCCCAAGGCCAACAGAGAGAAGATGACTCAGGTGAGGCTCGGCCGACGCCCGTGCTCCTCCCGTCCTTTCCCCAGTCATTTTCTGCCCGGCTTGATTTCTGACATTA
+
DCDDDFFFFFFFGGGGGGGGGGGHHHHHHHGHHHHHHGHHHGHHHGGHHHHHGGGGGHHHHHHHHHHHHHHHHGHHHGGHHHHHHHHHGGGGGHFGGGGGCGHHGGGGGGGGHHHHGGHHHHHHHHHHHHGCGGGGGGGGGGHHHHGGGGHGHHGGGGGGGGGGGGGGGGGGGGGGGGGGGGGGFFFFFFFFFFFFCDFFFFFFFFFFFFDFFFFFFFF0:FFFFFFBFFFFFFFFFA.BBFFFB:BFFF0
@M05620:45:000000000-G6HP7:1:1101:13614:11839 1:N:0:125
TACCTGTACTGGGGAAGAGTGTAGCAATCGCCATTCCTACCCTAAAGATCGGAAGAGCACACGTCTGAACTCCAGTCACTCTCGCGCATCTCGTATGCCGTCTTCTGCTTGAAAAAAAAAAAAAGAACAACGCTGTTCGTATCCTTGTCTTTTGTCGCTCATACCTTACCTATCTACTCATAAAAATTTCTTCGCAGAATTACCGTCGGTGGCTTTACCCCCAGGCAGGTCGTCTGGCCGAGGAAACCGGC
+
CBBCCFFFFFFFGGGGGGGGGGHGHHHHHGGGGGHHHHHHHHHHHHHHHHHGGGGHHHGGHHGHHHGHHHHHHHHGHHHHHHHGGGGGFGHHHFGHHHHGGGHGHHHGHHGHHHHHGGGGG//</.>000.--...0=..//.00<00000000/0.....000/000//009000000;000000;/00000..9:-//////...---...../////.--.....-./:-9..//.-----///.---
@M05620:45:000000000-G6HP7:1:1101:25574:11842 1:N:0:125
CATCCTGACCCTGAAGTACCCCCGGCTTGATTTCTGACATTAGATCGGAAGAGCACACGTCTGAACTCCAGTCACTCTCGCGCATCTCGTATGCCGTCTTCTGCTTGAAAAAAAAAAAAAAAAAAAACTTCGCAACGAAGCAGGAGAGCCCAAACCGTACACTCCCTAACAAAGAACTCAAAAAAAATACATAACTACATGTACGTACTATGAAGTGTCACAGCATCTATAAACATATTACGGATCTTCAG
+
CCCCCFFFFFFFGGGGGGGGGGGGGGGGEBGHHHHHHHHHHHHHHHHGEGGHHHHHHHGHHHGGHHHHHHHHHHHHHHHGGGGGEEHHHGGHHHHGGGHGHHHHHHHFFFHGGGGCG//<-------.000..9:--...-0/.........:...-....00/:./09/00.//./000000.---.00000000000000009/0A.90000000;00000.90090000000000099....-00000
@M05620:45:000000000-G6HP7:1:1101:20582:11843 1:N:0:125
ATCTCTATCTCCTAAAAACCTGTTTAGATTTGGAGATAGACCTTCAGGTTTTTCATCATTTTCTGCATGAATTATACATTGACCACGTTCCAGCGTGGTCAGTTTGCAGCATTCTGTTATTTTGTTTGACAGAGTGTCTTGTTGAGAACATATGTAGGACATGATTTTTTCCTGCAACAGGGAAAATAAAGTATAAGTTTTAAAGATTTATTCTTTAATAAAGGATCTCAAAGCCAGCTTTAGAAAAAGGA
+
CDCCCFFFFFFFGGGGGGGGGGHHHHHHHHHHHHHHHHHHHHHHHHHHHHHGGHHHHHHHHHIIHHHHHHHHHHHHHHHHHHHHHHGHHHHHHHGGGGHHHHHHHHHHHHGHHHHHHHHHHHHHHHHHHHHHHHGHHHHHHHHHHHHHHHHHHHHHHHHHHHHHHHHHHGHHHHHHHHHHHGGHHHHHHHHHHHHHHHHHHHHHHHHHHHHHHHHHHHHHHHHHHHHHHGHHHHHHHGHHHHHEGGHHGGH
@M05620:45:000000000-G6HP7:1:1101:2796:11846 1:N:0:125
ATCTCTATCTCCTAAAAACCTGTTTAGATTTGGAGATAGACCTTCAGGTTTTTCATCATTTTCTGCATGAATTATACATTGACCACGTTCCAGCGTGGTCAGTTTGCAGCATTCTGTTATTTTGTTTGACAGAGTGTCTTGTTGAGAACATATGTAGGACATGATTTTTTCCTGCAACAGGGAAAATAAAGTATAAGTTTTAAAGATTTATTCTTTAATAAAGGATCTCAAAGCCAGCTTTAGAAAAAGGA
+
CCBCCFFFFFFFGGGGGGGGGGHHHHHHHHHHHHHHHHHHHHHHHHHHHHHGGHHHHHHHHHHHHH5FHHHHHHHHHHHHHHHHHHGHHHHHHHGGGGHHHHHHHHHHHHHHHHHHHHHHHHHHHHHHGHHHHHHHHHHHHHHHHHGHHHHHHHHHHHHHHHHHHHHHHGHHHHHGHHHHHGGHHHHHHHHHHHHHHFGHHHHHHHHHHHHHHHHHHHHHHHHHHHHHHGHGHHHHHGHHHHHGHHHHGGH
@M05620:45:000000000-G6HP7:1:1101:6034:11848 1:N:0:125
ATCTCTATCTCCTAAAAACCTGTTTAGATTTGGAGATAGACCTTCAGGTTTTTCATCATTTTCTGCATGAATTATACATTGACCACGTTCCAGCGTGGTCAGTTTGCAGCATTCTGTTATTTTGTTTGACAGAGTGTCTTGTTGAGAACATATGTAGGACATGATTTTTTCCTGCAACAGGGAAAATAAAGTATAAGTTTTAAAGATTTATTCTTTAATAAAGGATCTCAAAGCCAGCTTTAGAAAAAGGA
+
BBBBBFFFFFFFGGGGGGGGGGHHHHHHHHHHHGHHHHHHHHHHHHHHHHHGGHHHHHHHHHHHHHHHHGHHHHHHHHHHHHHHGHGHHHHHHHGGGGHHHHHHHHHHHHHHHHHHHHHHHHHHHHHHGHHHHHGHHHHHHHHHHHHHHHHHHHHHHHHHHHHHHHHHHGHHHHHHHHGHHGGHHHHHGHHHHHHHHHHHHHGHHHHHHHHHHHHHHHHHFHHGHHHHHGGHHHHHHGHHHHHHGGHHGGH
@M05620:45:000000000-G6HP7:1:1101:6013:11852 1:N:0:125
ATCTCTATCTCCTAAAAACCTGTTTAGATTTGGAGATAGACCTTCAGGTTTTTCATCATTTTCTGCATGAATTATACATTGACCACGTTCCAGCGTGGTCAGTTTGCAGCATTCTGTTATTTTGTTTGACAGAGTGTCTTGTTGAGAACATATGTAGGACATGATTTTTTCCTGCAACAGGGAAAATAAAGTATAAGTTTTAAAGATTTATTCTTTAATAAAGGATCTCAAAGCCAGCTTTAGAAAAAGGA
+
CDCDCFFFFFFFGGGGGGGGGGGHHHHHHHHHHHHHHHHHHHHHHHHHHHHGGHHHHIHHHIIHHHHHHHHHHHHHHHHHHHHHHHGHHHHHHHGGGGHHHHHHHHHHHHHHHHHHHHHHHHHHHHHHHHHHHHHHHHHHHHHHHHHHHHHHHHHHHHHHHHHHHHHHHGHHHHHHHHHHHGGHHHHHHHHHHHHHHGHHHHHHHHHHHHHHHHHHHHHHHHHHHHHHHGHHHHHHHGHHHHHHHHHHGGH
@M05620:45:000000000-G6HP7:1:1101:2807:11864 1:N:0:125
ATCTCTATCTCCTAAAAACCTGTTTAGATTTGGAGATAGACCTTCAGGTTTTTCATCATTTTCTGCATGAATTATACATTGACCACGTTCCAGCGTGGTCAGTTTGCAGCATTCTGTTATTTTGTTTGACAGAGTGTCTTGTTGAGAACATATGTAGGACATGATTTTTTCCTGCAACAGGGAAAATAAAGTATAAGTTTTAAAGATTTATTCTTTAATAAAGGATCTCAAAGCCAGCTTTAGAAAAAGGA
+
CCCCCFFFFFFFGGGGGGGGGGHHHHHHHHHHHGHHHHHHHHHHHHHHHHHGGHHHHHHHHIHHHH5DGGHHHHHHHHHHHHHHHHGHHHHHHHGGGGHHGHHHHHHHHHHHHHHHHHHHHHHHHHHHHHHHHHHHHHHHHHHHHHHHHHHHHHHHHHHHHHHHHHHHHGHHHHHHHHGHGGGHHHHHHEHHHHHHHHHHHHHHHHHHHHHHHHHHHHHHGHGHHHHHHHHHHHGHHGHHHHHGHHHHGGG
@M05620:45:000000000-G6HP7:1:1101:2783:11864 1:N:0:125
ATCTCTATCTCCTAAAAACCTGTTTAGATTTGGAGATAGACCTTCAGGTTTTTCATCATTTTCTGCATGAATTATACATTGACCACGTTCCAGCGTGGTCAGTTTGCAGCATTCTGTTATTTTGTTTGACAGAGTGTCTTGTTGAGAACATATGTAGGACATGATTTTTTCCTGCAACAGGGAAAATAAAGTATAAGTTTTAAAGATTTATTCTTTAATAAAGGATCTCAAAGCCAGCTTTAGAAAAAGGA
+
AAABCFFFFFFFGGGGGGGGGGHHHHHHHHHHHGHHHHHHHHHHHHHHHHHGGHHHHHHHHHHHHGHHHFGHHHHGHHHHHHHHHHGHHHHHHHGEEGHHHGGHHHFHGFGHHHHHHHHHHHHHGHHHGHGGGHGHHHHHHHHHHHGHHHHHHHHHHHGGHHHHHHHHHGHHHHHHHHHHHGGHHHHHHFGGHHHGF>FGHHHHGFHHHHHHHHHHHGHHHHHHHHGHFGHHHFGFGEHHHHHCCBGFGGC
@M05620:45:000000000-G6HP7:1:1101:11974:11898 1:N:0:125
ATCTCTATCTCCTAAAAACCTGTTTAGATTTGGAGATAGACCTTCAGGTTTTTCATCATTTTCTGCATGAATTATACATTGACCACGTTCCAGCGTGGTCAGTTTGCAGCATTCTGTTATTTTGTTTGACAGAGTGTCTTGTTGAGAACATATGTAGGACATGATTTTTTCCTGCAACAGGGAAAATAAAGTATAAGTTTTAAAGATTTATTCTTTAATAAAGGATCTCAAAGCCAGCTTTAGAAAAAGGA
+
BBBBBFFFFFFFGGGGGGGGGGGGHHHHHHHHHHHHHHHHHHHHHHHHHHHGGHHHHHHHHHHHHHHHHHHHHHHHHHHHHHHHHHGHHHHHHHGGGGHHHHHHHHHGHHHHHHHHHHHHHHHHGHHHHHHHHHGHHHHHHHHHHHHHHHHHHHHHHHHHHHHHHHHHHGHHHHHHHHHHHGGHHHHHHHHHHHHHHGHHHHHHHHHHHGHHHHHHHHHHHHHHGGHHHHHHHHHHHGHHHHHGHHHHGGG
@M05620:45:000000000-G6HP7:1:1101:13057:11904 1:N:0:125
ATCTCTATCTCCTAAAAACCTGTTTAGATTTGGAGATAGACCTTCAGGTTTTTCATCATTTTCTGCATGAATTATACATTGACCACGTTCCAGCGTGGTCAGTTTGCAGCATTCTGTTATTTTGTTTGACAGAGTGTCTTGTTGAGAACATATGTAGGACATGATTTTTTCCTGCAACAGGGAAAATAAAGTATAAGTTTTAAAGATTTATTCTTTAATAAAGGATCTCAAAGCCAGCTTTAGAAAAAGGA
+
CCCCCFFFFFFFGGGGGGGGGGHHHHHHHHHHHHHHHHHHHHHHHHHHHHHGGHHHHHHIHHHHIHHHHHHHHHHHHHHHHHHHHHGHHHHHHHGGGGHHHHHHHHHGHHHHHHHHHHHHHHHHHHHHGHHHHHHHHHHHHHHHHHHHHHHHHHHHHHHHHHHHHHHHHGHHHHHHHHHHHGGHHHHHGHHHHHHHHHHHHHHHHHBGHHHHHHHHHHHHHHHHHHHHHHHHHHHHHGHHHHHGHHGHGGH
@M05620:45:000000000-G6HP7:1:1101:13076:11906 1:N:0:125
ATCTCTATCTCCTAAAAACCTGTTTAGATTTGGAGATAGACCTTCAGGTTTTTCATCATTTTCTGCATGAATTATACATTGACCACGTTCCAGCGTGGTCAGTTTGCAGCATTCTGTTATTTTGTTTGACAGAGTGTCTTGTTGAGAACATATGTAGGACATGATTTTTTCCTGCAACAGGGAAAATAAAGTATAAGTTTTAAAGATTTATTCTTTAATAAAGGATCTCAAAGCCAGCTTTAGAAAAAGGA
+
B?AABFFFFFFFGGGGGGGGGGHHHGHGHHHHHFEF4EGFHHHHHGHHHHHGGHFDGHGHHHFHBEGHHFGHFGEGFHHHFBGFHEGHFHHHEGGEEGF3@GHHGFBFEFGHDGFHHFGHHHGHHHHFGDDGFFGHGDHFFFBGGHHHGEDDDGFHG3FGFDGEHGHHH@GGHHBHHHGGHCEFHBGGHEH?FFHBGGHHFHHFFFGHBGHHHHHHHFGHHFHFCFHHFGHFFH.:GEHHFHCCCGHGGCG
@M05620:45:000000000-G6HP7:1:1101:5379:11910 1:N:0:125
ATCTCTATCTCCTAAAAACCTGTTTAGATTTGGAGATAGACCTTCAGGTTTTTCATCATTTTCTGCATGAATTATACATTGACCACGTTCCAGCGTGGTCAGTTTGCAGCATTCTGTTATTTTGTTTGACAGAGTGTCTTGTTGAGAACATATGTAGGACATGATTTTTTCCTGCAACAGGGAAAATAAAGTATAAGTTTTAAAGATTTATTCTTTAATAAAGGATCTCAAAGCCAGCTTTAGAAAAAGGA
+
ABAABFFFFFFFGGGGGGGGGGGHHHHHHHHHHHHGHHHHHHHHHHHHHHHGGHHHHHHHHHHHHHHHHGHHHHHGHHHHHHHHGGGHHHHHHHGFGGHHHHHHHHHFGHHHHHHHHHHHHHHHHHHHHHHHHHHFHHHGGHHHHHGHHHEHGHHHHHGGHHHGHHHHHGHHHHHHHHHHHGGHHGHHHGHHHHHHGFGHHGHHHHHHHGHHHGHHHHHHHFGHHGHGHFGHGHHHHGHHHHH0CGBGFGC
@M05620:45:000000000-G6HP7:1:1101:21767:11920 1:N:0:125
CATCCTGACCCTGAAGTACCCCATTGAGCATGGCATCGTCACCAACTGGGACGACATGGAGAAGATCTGGCACCACACCTTCTACAACGAGCTGCGCGTGGCCCCGGAGGAGCACCCAGTGCTGCTGACCGAGGCCCCCCTGAACCCCAAGGCCAACCGAGAGAAGATGACTCAGGTGAGGCTCGGCCGACGCCCGTGCTCCTCCCGTCCTTTCCCCAGTCATTTTCTGCCCGGCTTGCTTTCTGCCCTTT
+
BBBBBFFFFFFFGGFFGGGGGGGHHGHHHHGFCFFFHFHHHGHFEGGEF2GFCEEAEFHGHBE3BBFGGFGEGFFEGGGHGHH@GHFHGEAEDCG/E/EEFEHHG@?>/@FGH/FGGE/1FGHFHFC1FG@?@<@FDGGCFC/0CGDG...;;G..E.AC?DG./CFFEFGFFFFGGE/.AAAFF;EDC;>->AF-9.:.BFFFFE.;AD.:/BBFFFDFFEF/9BF9BB/A.-@D=;.//9B9/:/.;:/
@M05620:45:000000000-G6HP7:1:1101:5358:11921 1:N:0:125
ATCTCTATCTCCTAAAAACCTGTTTAGATTTGGAGATAGACCTTCAGGTTTTTCATCATTTTCTGCATGAATTATACATTGACCACGTTCCAGCGTGGTCAGTTTGCAGCATTCTGTTATTTTGTTTGACAGAGTGTCTTGTTGAGAACATATGTAGGACATGATTTTTTCCTGCAACAGGGAAAATAAAGTATAAGTTTTAAAGATTTATTCTTTAATAAAGGATCTCAAAGCCAGCTTTAGAAAAAGGA
+
CCBCCFFFFFFFGGGGGGGGGGGHHHHHHHHHHHHHHHHHHHHHHHHHHHHGGHHHHIHHHHHHIHHHHHHHHHHHHHHHHHHHHHGHHHHHHHGFGGHHHHHHHHHHHHHHHHHHHHHHHHHHHHHHHHHHHHHHHHHHHHHHHHHHHHHHHHHHHHHHHHHHHHHHHGHHHHHHHHHHHGGHHHHHHHHHHHHHHHHHHHHHHHHHHHHHHHHHHHHHHGHHHHHHHHHHHHHHHGHHHHHEGHGHGGG
@M05620:45:000000000-G6HP7:1:1101:5382:11931 1:N:0:125
ATCTCTATCTCCTAAAAACCTGTTTAGATTTGGAGATAGACCTTCAGGTTTTTCATCATTTTCTGCATGAATTATACATTGACCACGTTCCAGCGTGGTCAGTTTGCAGCATTCTGTTATTTTGTTTGACAGAGTGTCTTGTTGAGAACATATGTAGGACATGATTTTTTCCTGCAACAGGGAAAATAAAGTATAAGTTTTAAAGATTTATTCTTTAATAAAGGATCTCAAAGCCAGCTTTAGAAAAAGGA
+
DDCDCFFFFFFFGGGGGGGGGGHHHHHHHHHHHHHHHHHHHHHHHHHHHHHGGHHHHHHHIHHHHHHHHHHHHHHHHHHHHHHHHHGHHHHHHHGGGGHHHHHHHHHHHHHHHHHHHHHHHHHHHHHHHHHHHHHHHHHHHHHHHHHHHHHHHHHHHHHHHHHHHHHHHGHHHHHHHHHHHGGHHHHHGHHHHHHHHHHHHHHHHHHHHHHHHHHHHHHHHHHHHHHHHHHHHHHHHGHHHHHFGGHHGGH
@M05620:45:000000000-G6HP7:1:1101:21757:11935 1:N:0:125
CATCCTGACCCTGAAGTACCCCATTGAGCATGGCATCGTCACCAACTGGGACGACATGGAGAAGATCTGGCACCACACCTTCTACAACGAGCTGCGCGTGGCCCCGGAGGAGCACCCAGTGCTGCTGACCGAGGCCCCCCTGAACCCCAAGGCCAACAGAGAGAAGATGACTCAGGTGAGGCTCGGCCGACGCCCGTGCTCCTCCCGTCCTTTCCCCAGTCATTTTCTGCCCGGCTTGATTTCTGACATTT
+
DDDDDFFFFFFFGGGGGGGGGGGHHHHHHHHHHHHHHGHHHGHHHGHHHHHHGGGGGHHHHHHHHHHHHHHHHGHHHGGHHHHHHHHHGGGGGHHGGGGGGGHHGGGGGGGGHHHHGGHHHHHHHHHHHHGGGGGGGGGGGGHHHHGGGGHGHHGGGGGGGGGGGGGGGGGGGGGGGGGGGGGGFFFFFFFFFFFFBDDFFFFFFFFFFFFFFFFFFFFFFFFFFFHFFFFFDFFFFF.BFFFFFFFFFF0
@M05620:45:000000000-G6HP7:1:1101:8529:11945 1:N:0:125
ATCTCTATCTCCTAAAAACCTGTTTAGATTTGGAGATAGACCTTCAGGTTTTTCATCATTTTCTGCATGAATTATACATTGACCACGTTCCAGCGTGGTCAGTTTGCAGCATTCTGTTATTTTGTTTGACAGAGTGTCTTGTTGAGAACATATGTAGGACATGATTTTTTCCTGCAACAGGGAAAATAAAGTATAAGTTTTAAAGATTTATTCTTTAATAAAGGATCTCAAAGCCAGCTTTAGAAAAAGGA
+
?3?AAFFBDFFFG4DGGGEGFGDGHHGGFGHHHB44BGFFGHFGHHFHHGGEGHHGHGHFHGFHHGHHBG5FGFGAGHGHDFDGCGGEHFHHHHGFGGHHHEGGGFFF@FFGHHGBFDFHHH4@FGHEGFF3CGGHHHHF3GFE4CGGH3GEGGFGFGHHHFF1BGGHHGHHHHGH1@CGHFGFFFFDGGDGHFHHHHGHHHG1F1FG<GGHHHHHHHH<DFHFFHGHFDHFFBGHGGHHHHF00C;C:A/
@M05620:45:000000000-G6HP7:1:1101:8533:11963 1:N:0:125
ATCTCTATCTCCTAAAAACCTGTTTAGATTTGGAGATAGACCTTCAGGTTTTTCATCATTTTCTGCATGAATTATACATTGACCACGTTCCAGCGTGGTCAGTTTGCAGCATTCTGTTATTTTGTTTGACAGAGTGTCTTGTTGAGAACATATGTAGGACATGATTTTTTCCTGCAACAGGGAAAATAAAGTATAAGTTTTAAAGATTTATTCTTTAATAAAGGATCTCAAAGCCAGCTTTAGAAAAAGGA
+
CCCCCFFFFFFFGGGGGGGGGGHHHHHHHHHHHHHHHHHHHHHHHHHHHHHGGHHHHGHHHHGHHHHHHHHHHHHHHHHHHHHHHHGHHHHHHHGGGGHHHHHHHHHHHHHHHHHHHHHHHHHHHHHHHHHHHHGHHHHHHHHHHHHHHHHHHHHHHHHHHHHHHHHHHGHHHHHHHHHHHGGHHHHHHHHHHHHHHGHHHHHHHHHHHHHHHHHHHHHHHHHHHHHHHHHHHHHHHGHHHHHHHHHHGGH
@M05620:45:000000000-G6HP7:1:1101:8554:11973 1:N:0:125
ATCTCTATCTCCTAAAAACCTGTTTAGATTTGGAGATAGACCTTCAGGTTTTTCATCATTTTCTGCATGAATTATACATTGACCACGTTCCAGCGTGGTCAGTTTGCAGCATTCTGTTATTTTGTTTGACAGAGTGTCTTGTTGAGAACATATGTAGGACATGATTTTTTCCTGCAACAGGGAAAATAAAGTATAAGTTTTAAAGATTTATTCTTTAATAAAGGATCTCAAAGCCAGCTTTAGAAAAAGGA
+
BBBBBFFBFFFFGFGGGGGGGGGHHHHFGGGHHGGHHHHHGHHHHHHHHFHGGHHGHHHHGHHHGHHHHBGHHHHHHHHHHGHHHHGGHGHHHGGGGGHHFHGGHHHGHHGHHHHHHFHHHHHHHHHHHHHHFHHHHHHGHH3GBGHHHHHGHHHFHHGHCGHHHHHHHGHHHFCFFGHGHGEHHGHHG?FFGHHHHHHHHHFGHHHHHGHHHHHHGHHHGHHHHHHHFFFHHGCFHGHHHHHGGHHGGGH
@M05620:45:000000000-G6HP7:1:1101:5731:12003 1:N:0:125
TACCTGTACTGGGGAAGAGCACACGTCTGAACTCCAGTCACTCTCGCGCATCTCGTATGCCGTCTTCTGCTTGAAAAAAAAAAAAAATTTTTCTTTTACTGTCCATCAGCTCCTCCTATTGCCGCTGGAGAGCGTTCTTTGTTTCATCCCCTAGCACCCTTCCAGCCTCCTTTTTTAACGTCGTCCTACTGCTTCCTTCCTTCTGTTATATCCTCCTTGCTTCTTTTCACCTACTCTATACTCTCCTGCCC
+
BBBCCFFFFFFFGGGGGGGGGGHHGHHHFHHHHHHHHHHHHHHHHGGGGGGGHHFGGHHHHGEFHGHHHHHHHFGHGGFFGFE><//02B222222B2?222?F2FD222?C?20?011<11<//---001..-<<<.DG0D/<00000.././/0;:..:;/;0/./:CFGFFGA.00./.9;CD.//;B//;//////B////;;/;///;/:BFF/BF;//9/////9////;B///:/:B;/:9/:9
@M05620:45:000000000-G6HP7:1:1101:21479:12017 1:N:0:125
ATCTCTATCTCCTAAAAACCTGTTTAGATTTGGAGATAGACCTTCAGGTTTTTCATCATTTTCTGCATGAATTATACATTGACCACGTTCCAGCGTGGTCAGTTTGCAGCATTCTGTTATTTTGTTTGACAGAGTGTCTTGTTGAGAACATATGTAGGACATGATTTTTTCCTGCAACAGGGAAAATAAAGTATAAGTTTTAAAGATTTATTCTTTAATAAAGGATCTCAAAGCCAGCTTTAGAAAAAGGA
+
CCBCCFFFFFFFGGGGGGGGGGHHHHHHHHHHHHHHHHHHHHHHHHHHHHHGGHHHHHHHHHHHHHHHHHHHHHHHHHHHHHHHHHGHHHHHHHGGGGHHHHHHHHHHHHHHHHHHHHHHHHHHHHHHHHHHHHHHHHHHHHHHHHHHHHHHHHHHHGHHHHHHHHHHHGHHHHHHHHHHHGGHHHGHHGHHHHHHHGHHHHHHHHHHHHHHHHHHHHHHHHHFHHHHHHHHGHFHHGHHHHHGHHHHGGH
@M05620:45:000000000-G6HP7:1:1101:12283:12039 1:N:0:125
ATCTCTATCTCCTAAAAACCTGTTTAGATTTGGAGATAGACCTTCAGGTTTTTCATCATTTTCTGCATGAATTATACATTGACCACGTTCCAGCGTGGTCAGTTTGCAGCATTCTGTTATTTTGTTTGACAGAGTGTCTTGTTGAGAACATATGTAGGACATGATTTTTTCCTGCAACAGGGAAAATAAAGTATAAGTTTTAAAGATTTATTCTTTAATAAAGGATCTCAAAGCCAGCTTTAGAAAAAGGA
+
BAABBFFFFFDFGGDGGFGGGGHHGHHHHHHHHHHHHGHFFHHHHHHHHHHGGHHHHHHHHHHHGHHGHFFHHHHHHHHHHHHHHHGHHHHHHHGEGGHHHHHHHHHHHHGHHHHHHHEHHHHHHGHHHGHGEGHHHHHHHHGHFGHFCFHFGHHGFFHHHFGFHHHHHGHHHHHHDGFHHGGHHHGGFHHGHHFFHHFGHGFFHHHHHHHHHHHHFDDHFGFFHHGHHHFHFHGEFFHHHHHGHHGAGC/
@M05620:45:000000000-G6HP7:1:1101:12268:12047 1:N:0:125
ATCTCTATCTCCTAAAAACCTGTTTAGATTTGGAGATAGACCTTCAGGTTTTTCATCATTTTCTGCATGAATTATACATTGACCACGTTCCAGCGTGGTCAGTTTGCAGCATTCTGTTATTTTGTTTGACAGAGTGTCTTGTTGAGAACATATGTAGGACATGATTTTTTCCTGCAACAGGGAAAATAAAGTATAAGTTTTAAAGATTTATTCTTTAATAAAGGATCTCAAAGCCAGCTTTAGAAAAAGGA
+
DDCDCFFFFFFFGGGGGGGGGGHHHHHHHHHHHHHHHHHHHHHHHHHHHHHGGHHHHHHIHIHHHHHHHHHHHHHHHHHHHHHHHHGHHHHHHHGGGGHHHHHHHHHHHHHHHHHHHHHHHHHHHHHHGHHHHHHHHHHHHHHHHHGHHHHHHHHHHHHHHHHHHHHHHGHHHHHHHHHHHGGHHHHHHGHHHHHHHHHHHHHHHHHHHHHHHHHHHHHHHHHHHHHHHHGHHHGHHGHHHHHHHHHGGGH
@M05620:45:000000000-G6HP7:1:1101:16297:12055 1:N:0:125
CATCCTGACCCTGAAGTACCCCATTGAGCATGGCATCGTCACCAACTGGGACGACATGGAGAAGATCTGGCACCACACCTTCTACAACGAGCTGCGCGTGGCCCCGGAGGAGCACCCAGTGCTGCTGACCGAGGCCCCCCTGAACCCCAAGGCCAACAGAGAGAAGATGACTCAGGTGAGGCTCGGCCGACGCCCGTGCTCCTCCCGTCCTTTCCCCAGTCATTTTCTGCCCGGCTTGATTTCTGACATTT
+
DDDCDFFFFFFFGGGGGGGGGGGHHHHHHHHHHHHHHGHHHGHHHGHHHHHHGGGGGHHHHHHHHHHHHHHHHGHHHGGHHHHHHHHHGGGGGHHGGGGGGGHHGGGGGGGGHGHHGGHGHHHHHHHHHHGGGGGGGGGGGGHHHHGGGGHGHHGGGGGGGGGGGGGGGGGGGGGGGGGGGGGGFFFFFFFFCFFFFFFFFFFFFFFEFFDFFFFFFFFFFBFFFFFFFFFFFFFFFFAFFFFFF:FBBF0
@M05620:45:000000000-G6HP7:1:1101:16307:12071 1:N:0:125
CATCCTGACCCTGAAGTACCCCATTGAGCATGGCATCGTCACCAACTGGGACGACATGGAGAAGATCTGGCACCACACCTTCTACAACGAGCTGCGCGTGGCCCCGGAGGAGCACCCAGTGCTGCTGACCGAGGCCCCCCTGAACCCCAAGGCCAACAGAGAGAAGATGACTCAGGTGAGGCTCGGCCGACGCCCGTGCTCCTCCCGTCCTTTCCCCAGTCATTTTCTGCCCGGCTTGATTTCTGACATTA
+
ABBBBFFBFFFFGGGGGGGGGGGHHHHHHHHHHHHHHGHHHGHHHGHHHHGHGGGGGHHHHHGHGHHHHHHFHGHHGGGGHHHHHHHHGEGGGGGFGGGGGGHHGGGGGGGGHHHHGGHGHHHHHHHHHHG@DGGGGGGGGGHHHHGGGGHGHHGGGGFFFFGGFGFFGGGGGGFGBFFFGG.FBFFFFFFFCFFFFFF?FFFFFFD9;D.BFFFFFFDBF/BFFFFBFFFFFFAC=B.;FFFFB/:FFF/
@M05620:45:000000000-G6HP7:1:1101:13861:12075 1:N:0:125
CATCCTGACCCTGAAGTACCCCATTGAGCATGGCATCGTCACCAACTGGGACGACATGGAGAAGATCTGGCACCACACCTTCTACAACGAGCTGCGCGTGGCCCCGGAGGAGCACCCAGTGCTGCTGACCGAGGCCCCCCTGAACCCCAAGGCCAACAGAGAGAAGATGACTCAGGTGAGGCTCGGCCGACGCCCGTGCTCCTCCCGTCCTTTCCCCAGTCATTTTCTGCCCGGCTTGATTTCTGACATTA
+
CCCCCFFFFFFFGGGGGGGGGGGHHHHHHHHHHHHHHGHHHGHHHGHHHHHGGGGGGHHHHHHHHHHHHHHHHGHHHGGHHHHHHHHHGGGGGHHGGGGGGGHHGGGGGGGGHHHHGGHFHHHHHHHHHHGGGGGGGGGGGGHHHHGGGGHGHHGGGGGGGGGGGGGGGGGGGGGGGGGGGGGGFFFFFFFFFFFFFFFFFFFFFFDEDFDFFFFFFEDFFFFFFFFFFFFFFFCFDFFFFFFFFFFFFF/
@M05620:45:000000000-G6HP7:1:1101:21238:12087 1:N:0:125
TACCTGTACTGGGGAAGCACTCTTTCCCTACACTCTTTCCCCACACGTCTGAACTCCAGTCACTCTCGCGCATCTCGTATGCCGTCTTCTGCTTGAAAAAAAAAACAGCATTCTGTTATTTTTTTTTACCTCTTGTCTTTTTGATAACATATATATTACATGATTTTTTCCTTCAACAGGTAAAATAAAGTATCCGTTTTAAATATTTCTTCTTTAATAAATGATCTCCAATCCATCTTTCGAACCAGTCA
+
AAAAA4BDFFFFFGGGFGFGGGHHHHHHHHHHHHHHHHHHHHFGGGGHHHGHDGHHHF3GFFFHHF3EEE?0E?FGFG1GHHHE1>GGHBFGEGH1@EBGEE//>??0BFF2F222>@>2@F1<A/->>1>11=<>D>111><C00<DGG0D00<0000<000:C;CB@GFFG0C000;.;0;0000;0900;00.;0/;C090;C;00;0C;CB0//;/9B/9/;://;//;;/BBB///..9.-.99//
@M05620:45:000000000-G6HP7:1:1101:5642:12088 1:N:0:125
ATCTCTATCTCCTAAAAACCTGTTTAGATTTGGAGATAGACCTTCAGGTTTTTCATCATTTTCTGCATGAATTATACATTGACCACGTTCCAGCGTGGTCAGTTTGCAGCATTCTGTTATTTTGTTTGACAGAGTGTCTTGTTGAGAACATATGTAGGACATGATTTTTTCCTGCAACAGGGAAAATAAAGTATAAGTTTTAAAGATTTATTCTTTAATAAAGGATCTCAAAGCCAGCTTTAGAAAAAGGA
+
BBBBBFFFFFFFGGGGGGGGGGGHHHHHHHHHHGHHHHHGHHHHHHHHHHHGGHHHHHHHHHHHHHHHHGHHHHHGHHHHHFHHGHGGHHHHHHGEFGHHGHHHHHHHHHHHHHHHHHHHHHHHGHHHGHHHHHGGHHHHHHHHHHHHHGHHHHHHHHHHGHHHHHHHHGHHHHHHHHGHHGGGHGHHGHHHHHHHHFGGHHGGHHHHHGHHHHHHHHHHHGGHHHHHHEHGHFGHGGHHHHHHFHFGFGG
@M05620:45:000000000-G6HP7:1:1101:13847:12088 1:N:0:125
CATCCTGACCCTGAAGTACCCCATTGAGCATGGCATCGTCACCAACTGGGACGACATGGAGAAGATCTGGCACCACACCTTCTACAACGAGCTGCGCGTGGCCCCGGAGGAGCACCCAGTGCTGCTGACCGAGGCCCCCCTGAACCCCAAGGCCAACAGAGAGAAGATGACTCAGGTGAGGCTCGGCCGACGCCCGTGCTCCTCCCGTCCTTTCCCCAGTCATTTTCTGCCCGGCTTGATTTCTGACATTT
+
CCCCCFFFFFFFGGGGGGGGGGGHHHHHHHHHHHHHHGHHHGHHHGHHHHHHGGGGGHHHHHHHHHHHHHHHHGHHHGGHHHHHHHHHGGGGGHHGGGGGGGHHGGGGGGGGHHHHGGHGHHHHHHHHHHGGGGGGGGGGGGHHHHGGGGHGHHGGGGGGGGGGGGGGGGGGGGGGGGGGGGGGFFFFFAFFFFFFDFFFFFFFFFFEDFFFFFFFFFFFFBFFFFFFFFFFDFFFFF;FFFFFB:FFFF0
@M05620:45:000000000-G6HP7:1:1101:21259:12090 1:N:0:125
TACCTGTACTGGGGAAGCACTCTTTCCCTACACTCTTTCCCCACACGTCTGAACTCCAGTCACTCTCGCGCATCTCGTATGCCGTCTTCTGCTTGAAAAAAAAAAAATTAGAATAAAATAAAGAGTACGTACATTAGATGGTGTTGACTTATTTATAGAACACATAGCATCAAAACTCTGTGCGAATATGAGTTAAGAGAGTGAGTAGTGTGGATGTGAGACAGACAGATTAATTGGAGCCAGGATCACAA
+
CCBCCFFFFFFFGGGGGGGGGGHHHHHHHHHHHHHHHHHHHHHGGGGHHHGHHHHHHHHHHGHHHHHGGGGGGGHHHGGHHHHGGGHGHHHHHHHGGFGHGGGGF<<02?222222222222110111/01//1111111111...1111=00=0000000//.00000000000.00;0000;:--.0000;;0;000/.00900000/00.0000000;0///.;//000000000//./...9/./00
@M05620:45:000000000-G6HP7:1:1101:13878:12095 1:N:0:125
CATCCTGACCCTGAAGTACCCCATTGAGCATGGCATCGTCACCAACTGGGACGACATGGAGAAGATCTGGCACCACACCTTCTACAACGAGCTGCGCGTGGCCCCGGAGGAGCACCCAGTGCTGCTGACCGAGGCCCCCCTGAACCCCAAGGCCAACAGAGAGAAGATGACTCAGGTGAGGCTCGGCCGACGCCCGTGCTCCTCCCGTCCTTTCCCCAGTCATTTTCTGCCCGGCTTGATTTCGACATTAG
+
DDDDCFFFFFFFGGGGGGGGGGGHHHHHHHHHHHGHHGHHHGHHHGHHHHHHGGGCGHHHHHHHHHHHHHHHHGHHHGGHHHHHHHHHGGGGGHHGGGGGGGHHGGGGGGGGHHHHGGHHHHHHHHHHHHGGGGGGGGGGGGHHHHGGGGHGHHGGGGGGGGGGGGGFGGGGGGGGGGGGGGGGFFFFFDFFAFFFBFFFFFFFFFF.DDAFFFFFFFDBFBFFFFF0FBFEDFFFFFAFFFBF:A.;F0;
@M05620:45:000000000-G6HP7:1:1101:5658:12102 1:N:0:125
ATCTCTATCTCCTAAAAACCTGTTTAGATTTGGAGATAGACCTTCAGGTTTTTCATCATTTTCTGCATGAATTATACATTGACCACGTTCCAGCGTGGTCAGTTTGCAGCATTCTGTTATTTTGTTTGACAGAGTGTCTTGTTGAGAACATATGTAGGACATGATTTTTTCCTGCAACAGGGAAAATAAAGTATAAGTTTTAAAGATTTATTCTTTAATAAAGGATCTCAAAGCCAGCTTTAGAAAAAGGA
+
CCCCBFFFFFFFGGGGGGGGGGGHHHHHHHHHHGHHHHHHHHHHHHHHHHHGGHHHHHHHHHHHHHHHHGHHHHHHHHHHHHHHHHGHHHHHHHGGGGHHHHHHHHHHHHHHHHHHHHHHHHHHHHHHFHHHHHHHHHHHHHHHHHHHHHHHHHHHHHHHHHHHHHHHHGHHHHHHGHFHHGGHHHHHGHHHHHHHHHHHHHFHHHHHHHHHHHHHGHHHHFHHHHHGHFHHHGHHHGHHHHHEGFHGGGH
@M05620:45:000000000-G6HP7:1:1101:5648:12116 1:N:0:125
ATCTCTATCTCCTAAAAACCTGTTTAGATTTGGAGATAGACCTTCAGGTTTTTCATCATTTTCTGCATGAATTATACATTGACCACGTTCCAGCGTGGTCAGTTTGCAGCATTCTGTTATTTTGTTTGACAGAGTGTCTTGTTGAGAACATATGTAGGACATGATTTTTTCCTGCAACAGGGAAAATAAAGTATAAGTTTTAAAGATTTATTCTTTAATAAAGGATCTCAAAGCCAGCTTTAGAAAAAGGA
+
CCBCBFFFFFFFGGGGGGGGGGHHHHHHHHHHHHHHHHHHHHHHHHHHHHHGGHHHHHHHHHHHHHHHHHHHHHHHHHHHHHHHHHGHHHHHHHGFGGHHHHHHHHHHHHHHHHHHHHHHHHHHHHHHHHHHHHGHHHHHHHHHHHHHHHHHHHHHHHHHHHHHHHHHHGHHHHHHHHHHHGGHHHHHHHHHHHHHHGHHHHHHHHHHHHHHHHHHHHHHHGHHHHHHHHHHHHHHHGHHHHHGHHHHGGH
@M05620:45:000000000-G6HP7:1:1101:4328:12121 1:N:0:125
CATCCTGACCCTGAAGTACCCCATTGAGCATGGCATCGTCACCAACTGGGACGACATGGAGAAGATCTGGCACCACACCTTCTACAACGAGCTGCGCGTGGCCCCGGAGGAGCACCCAGTGCTGCTGACCGAGGCCCCCCTGAACCCCAGGGCCAACAGAGAGAAGATGACTCAGGTGAGGCTCGGCCGACGCCCGTGCTCCTCCCGTCCTTTCCCCAGTCATTTTCTGCCCGGCTTGATTTCGACATTAG
+
DCCDDFFFFFFFGGGGGGGGGGGHHHHHHHHHHHHHHGHHHGHHHGHHHHHHGGGGGHHHHHHHHHHHHHHHHGHHHGGHHHHHHHHHGGGGGHHGGGGGGGHHGGGGGGGGHHHHGGHHHHHHHHHHHHGGGGGGGGGGGGHHHHGGG.EGGGGGGGGGGGGGGGGGGGGGGGGGHGGGGGFFFFFFFFFFFFFFFFFFFFFFFFFFFFFFFFFFFFFFFFFFFFFFFFFFFFFFFFBFFFFF.EDAF::
@M05620:45:000000000-G6HP7:1:1101:12742:12142 1:N:0:125
CATCCTGACCCTGAAGTACCCCATTGAGCATGGCATCGTCACCAACTGGGACGACATGGAGAAGATCTGGCACCACACCTTCTACAACGAGCTGCGCGTGGCCCCGGAGGAGCACCCAGTGCTGCTGACCGAGGCCCCCCTGAACCCCAAGGCCAACAGAGAGAAGATGACTCAGGTGAGGCTCGGCCGACGCCCGTGCTCCTCCCGTCCTTTCCCCAGTCATTTTCTGCCCGGCTTGATTTCTGACATTA
+
CBBCCFFFFFFFGGGGGGGGGGGHHHHHHHHHHHHHHGHHHGHHHGHHHHHHGGGGGHHHHHHHHHHHHHHHHGHHHGGHHHHHHHHHGGGGGHHGGGGGGGHHGGGGGGGGHHHHGGHHHHHHHHHHHHGGGGGGGGGGGGHHHHGGGGHGHHGGGGGGGGGGGGGGGGGGGGGGGGGGGGGGFFFFFFFFFFFFCFFFFFFFFFFFFFFFFFFFFFFFFFFFFFFFFFFFFFFFFFFFFFFFFFFFFF0
@M05620:45:000000000-G6HP7:1:1101:14572:12208 1:N:0:125
ATCTCTATCTCCTAAAAACCTGTTTAGATTTGGAGATAGACCTTCAGGTTTTTCATCATTTTCTGCATGAATTATACATTGACCACGTTCCAGCGTGGTCAGTTTGCAGCATTCTGTTATTTTGTTTGACAGAGTGTCTTGTTGAGAACATATGTAGGACATGATTTTTTCCTGCAACAGGGAAAATAAAGTATAAGTTTTAAAGATTTATTCTTTAATAAAGGATCTCAAAGCCAGCTTTAGAAAAAGGA
+
BBAAAFFFFFFFGGGGGGGGGGHHHDGHGHHHGHHCHHHHHGHHHGHHHHHGGHHHHGHHHHHHGHBHGHHHHHHHHHHHGHGHHHGHFHHHHHGEGGHHHHHHHHHHFHHHHHHHHHDHHHHHHHHHHGHHHHHHHHHHHHHHEGE4GHHHHGHHEFGHHHGFHHHHDDHHHHFHFHHHGGGGEF?<<GHHHH1DDGHFHFC1FGGHGHHHHGHHHDGDG0<GHFGGHFFBHHHGHGFHHHGE0;:GDFH
@M05620:45:000000000-G6HP7:1:1101:14567:12228 1:N:0:125
ATCTCTATCTCCTAAAAACCTGTTTAGATTTGGAGATAGACCTTCAGGTTTTTCATCATTTTCTGCATGAATTATACATTGACCACGTTCCAGCGTGGTCAGTTTGCAGCATTCTGTTATTTTGTTTGACAGAGTGTCTTGTTGAGAACATATGTAGGACATGATTTTTTCCTGCAACAGGGAAAATAAAGTATAAGTTTTAAAGATTTATTCTTTAATAAAGGATCTCAAAGCCAGCTTTAGAAAAAGGA
+
DDDDCFFFFFFFGGGGGGGGGGHHHHHHHHHHHHHHHHHHHHHHHHHHHHHGGHHHHIHHHIHHHHHHHHHHHHHHHHHHHHHHHHGHHHHHHHGGGGHHHHHHHHHHHHHHHHHHHHHHHHHHHHHHHHHHHHHHHHHHHHHHHHHHHHHHHHHHHHHHHHHHHHHHHGHHHHHHHHHHHGGHHHHHHHHHGHHHHHHHHHHHHHHHHHHHHHHHHHHHHHHHHHHHHHHHHHHHHGHHHHHHHHHHGGH
@M05620:45:000000000-G6HP7:1:1101:14586:12230 1:N:0:125
ATCTCTATCTCCTAAAAACCTGTTTAGATTTGGAGATAGACCTTCAGGTTTTTCATCATTTTCTGCATGAATTATACATTGACCACGTTCCAGCGTGGTCAGTTTGCAGCATTCTGTTATTTTGTTTGACAGAGTGTCTTGTTGAGAACATATGTAGGACATGATTTTTTCCTGCAACAGGGAAAATAAAGTATAAGTTTTAAAGATTTATTCTTTAATAAAGGATCTCAAAGCCAGCTTTAGAAAAAGGA
+
ABAAAFFFFFFFGGGGGGGGGGHHHHHHHHHHHHHHHHHHHHHHHHHHHHHGGHHHHHHHHHHHHHHHHHHHHHHHHHHHHHHHHHGHHHHHHHGFGGGHFHHHHHHFHHHHHHHHHHHHHHHHHHHHGHGHHHFHGHHHHHHHHHHHHHHHHHHHHHHHFHHHHGHHHGHHHHHGHGHHHGGHHHHHGHHGHHGHHGHHHGFFHHHHHHHHHFHHHHHHHHHHHHHHHGHHHHHHHGHHHHHHGHHGFFH
@M05620:45:000000000-G6HP7:1:1101:14549:12231 1:N:0:125
ATCTCTATCTCCTAAAAACCTGTTTAGATTTGGAGATAGACCTTCAGGTTTTTCATCATTTTCTGCATGAATTATACATTGACCACGTTCCAGCGTGGTCAGTTTGCAGCATTCTGTTATTTTGTTTGACAGAGTGTCTTGTTGAGAACATATGTAGGACATGATTTTTTCCTGCAACAGGGAAAATAAAGTATAAGTTTTAAAGATTTATTCTTTAATCAAGGATCTCAAAGCCAGCTTTAGAAAAAGGA
+
BBBBBFFFFFFFGGFGGGGGGGHHHBD4FHHHGGHHHBHHHHHHHHHHHHHGGHHHHFHHHHHHFHHHHHHHHHHGHHHHHGHHHHGHHHHHHHGFGGHHHHHHHFHHHHGHHHHHHHFHHHHHHHHHHG?GCFHHHHHHHHGHDBH4FHFHHHHHHHEHHGHGHHHHHGHHHHHHBHG2GFGHGHGF1FGHFHBDGGGHHHH1>1FGH1FGHHHHGHH0=C0CCGHHHDG00GHFFEGHHHHHHGBGDDB
@M05620:45:000000000-G6HP7:1:1101:13418:12244 1:N:0:125
CATCCTGACCCTGAAGTACCCCATTGAGCATGGCATCGTCACCAACTGGGACGACATGGAGAAGATCTGGCACCACACCTTCTACAACGAGCTGCGCGTGGCCCCGGAGGAGCACCCAGTGCTGCTGACCGAGGCCCCCCTGAACCCCAAGGCCAACAGAGAGAAGATGACTCAGGTGAGGCTCGGCCGACGCCCGTGCTCCTCCCGTCCTTTCCCCAGTCATTTTCTGCCCGGCTTGATTTCTGACATTA
+
CCCCCFFFFFFFGGGGGGGGGGGHHHHHHHHHHHHHHGHHHGHHHGHHHHHHGGGGGHHHHHHHHHHHHHHHHGHHHGGHHHHHHHHHGGGGGHHGGGGGGGHHGGGGGGGGHHHHGGHHHHHHHHHHHHGGGGGGGGGGGGHHHHGGGGHGHHGGGGGGGGGGGGGGGGGGGGGGGGGGGGGGFFFFFFFFFFFFDFFFFFFFFFFFFFFFFFFFFFFFFFFFFFFFFFFFFFFFFFFFFFFFFFFFFF0
@M05620:45:000000000-G6HP7:1:1101:28393:12256 1:N:0:125
CATCCTGACCCTGAAGTACCCCATTGAGCATGGCATCGTCACCAACTGGGACGACATGGAGAAGATCTGGCACCACACCTTCTACAACGAGCTGCGCGTGGCCCCGGAGGAGCACCCAGTGCTGCTGACCGAGGCCCCCCTGAACCCCAAGGCCAACAGAGAGAAGATGACTCAGGTGAGGCTCGGCCGACGCCCGTGCTCCTCCCGTCCTTTCCCCAGTCATTTTCTGCCCGGGCTTGATTTCTGACATT
+
BBBCCFFFFFFFGGGGGGGGGGGHHHHHHHHHHHHHHGHHHGHHHGHHHHHHGGGGGHHHHHHHHHHHHHHHHGHHHGGHHHHHHHHHGGGGGHHGGGGGGGHHGGGGGGGGHHHHGGHHHHHHHHHHHHGGGGGGGGGGGGHHHHGGGGHGHHGGGGGGGGGGGGGGGGGGGGGGGGGGGGGGFFFFFFFFFFFFBFFFFFFFFFFEDDFFFFFFFFF0FFFFFFFFFFFFFFADFFF?FFFFBB0FFFF
@M05620:45:000000000-G6HP7:1:1101:28410:12263 1:N:0:125
CATCCTGACCCTGAAGTACCCCATTGAGCATGGCATCGTCACCAACTGGGACGACATGGAGAAGATCTGGCACCACACCTTCTACAACGAGCTGCGCGTGGCCCCGGAGGAGCACCCAGTGCTGCTGACCGAGGCCCCCCTGAACCCCAAGGCCAACAGAGAGAAGATGACTCAGGTGAGGCTCGGCCGACGCCCGTGCTCCTCCCGTCCTTTCCCCAGTCATTTTCTGCCCGGGCTTGATTTCTGACATT
+
CCCCCFFFFFFFGGGGGGGGGGGHHHHHHHHHHGHHHGHHHGHHHGHHHHHHGGGGGHHGHHHHHHHHHHHHHGHHHGGHHHHHHHHHGGGGGHHGGGGGGGHHGGGGGGGGHHHHGGHHHHFHHHHHHHGGGGGGGGGGGGHHHHGGGGHGHHGGGGGGGGGGGGGGGGGGGGGGGGGGGGGGFFFFFFFFFFFFFFFFFFFFFFFFFFFFFFFFFFFFFFFFFFFFFFFFFFFFFFF;FFFFFF;FFFF
@M05620:45:000000000-G6HP7:1:1101:24754:12266 1:N:0:125
ATCTCTATCTCCTAAAAACCTGTTTAGATTTGGAGATAGACCTTCAGGTTTTTCATCATTTTCTGCATGAATTATACATTGACCACGTTCCAGCGTGGTCAGTTTGCAGCATTCTGTTATTTTGTTTGACAGAGTGTCTTGTTGAGAACATATGTAGGACATGATTTTTTCCTGCAACAGGGAAAATAAAGTATAAGTTTTAAAGATTTATTCTTTAATAAAGGATCTCAAAGCCAGCTTTAGAAAAAGGA
+
CDCDDFFFFFFFGGGGGGGGGGHHHHHHHHHHHHHHHHHHHHHHHHHHHHHGGHHHHIHHHIHHIHHHHHHHHHHHHHHHHHHHHHGHHHHHHHGGGGHHHHHHHHHHHHHHHHHHHHHHHHHHHHHHHHHHHHHHHHHHHHHHHHHHHHHHHHHHHHHHHHHHHHHHHGHHHHHHHHHHHGGHHHHHHHHHHHHHHHHHHHHHHHHHHHHHHHHHHHHHHHHHHHHHHHHHHHHHHGHHHHHHHHHHGGG
@M05620:45:000000000-G6HP7:1:1101:4057:12268 1:N:0:125
CATCCTGACCCTGAAGTACCCCATTGAGCATGGCATCGTCACCAACTGGGACGACATGGAGAAGATCTGGCACCACACCTTCTACAACGAGCTGCGCGTGGCCCCGGAGGAGCACCCAGTGCTGCTGACCGAGGCCCCCCTGAACCCCAAGGCCAACAGAGAGAAGATGACTCAGGTGAGGCTCGGCCGACGCCCGTGCTCCTCCCGTCCTTTCCCCAGTCATTTTCTGCCCGGCTTGATTTCTGACATTA
+
DDDCCFFFFFFFGGGGGGGGGGGHHHHHHHHHHHHHHGHHHGHHHGHHHHHHGGGGGHHHHHHHHHHHHHHHHGHHHGGHHHHHHHHHGGGGGHHGGGGGGGHHGGGGGGGGHHHHGGHHHHHHHHHHHHGGGGGGGGGGGGHHHHGGGGHGHHGGGGGGGGGGGGGGGGGGGGGGGGGGGGGGFFFFFFFFFFFFDFFFFFFFFFFFFFFFFFFFFFFFFFFFFFFFHFFFFFFFFF.FFFFFFFFFFF0
@M05620:45:000000000-G6HP7:1:1101:24737:12271 1:N:0:125
ATCTCTATCTCCTAAAAACCTGTTTAGATTTGGAGATAGACCTTCAGGTTTTTCATCATTTTCTGCATGAATTATACATTGACCACGTTCCAGCGTGGTCAGTTTGCAGCATTCTGTTATTTTGTTTGACAGAGTGTCTTGTTGAGAACATATGTAGGACATGATTTTTTCCTGCAACAGGGAAAATAAAGTATAAGTTTTAAAGATTTATTCTTTAATAAAGGATCTCAAAGCCAGCTTTAGAAAAAGGA
+
AAABBFFFFBFFGGGGGGGGGGHHHHHHHHHHHGHHHHHFHHGHHHHHHHHGGHHHHHHHHHHHHHHHHGHHHGHGHFHHHFHHGHGHHHHFHHGEFGEGFHGHHHHHHHGHHHHHFHHHHHHHHHHHGHHHHHHHFHHHHGHHFHEHGHHHGHGHHHHHHHHHHHHHHGHHHHHHHHHHHGGGHHHGHFGFFHHFHFGHHGGHHHHHHHHHHGHHGHHHHFHHGHGHHFFFHCGHHGHHHGHGHFFHGGG
@M05620:45:000000000-G6HP7:1:1101:4060:12286 1:N:0:125
CATCCTGACCCTGAAGTACCCCATTGAGCATGGCATCGTCACCAACTGGGACGACATGGAGAAGATCTGGCACCACACCTTCTACAACGAGCTGCGCGTGGCCCCGGAGGAGCACCCAGTGCTGCTGACCGAGGCCCCCCTGAACCCCAAGGCCAACAGAGAGAAGATGACTCAGGTGAGGCTCGGCCGACGCCCGTGCTCCTCCCGTCCTTTCCCCCGTCATTTTCTGCCCGGCTTGATTTCTGACATTT
+
BBBBBFFFFFFFGGGEGGGGGGGHHHCHHHHGFGAGHEHHGGHHHGHHFCGHGCG?EHCEGHFHHHHHHGFHHGHHGGGHHHHFHGHHCFGGGEGEGFG/EGHHGCGGCGGGHGHHGGHHFGHGHHGGHGCCFGGEGGGGFGHHHHGGGDHGHHEAE.FFGGGEBFGGGGGGGBCGGFEF?CEGFFFFF-@DDFF@B.AEFFFFFFDFFFFFFFFFF.@ADAFFFFFFFFFF.BABF-:;BFFFB/9:FF/
@M05620:45:000000000-G6HP7:1:1101:6643:12310 1:N:0:125
ATCTCTATCTCCTAAAAACCTGTTTAGATTTGGAGATAGACCTTCAGGTTTTTCATCATTTTCTGCATGAATTATACATTGACCACGTTCCAGCGTGGTCAGTTTGCAGCATTCTGTTATTTTGTTTGACAGAGTGTCTTGTTGAGAACATATGTAGGACATGATTTTTTCCTGCAACAGGGAAAATAAAGTATAAGTTTTAAAGATTTATTCTTTAATAAAGGATCTCAAAGCCAGCTTTAGAAAAAGGA
+
DDCDDFFFFFFFGGGGGGGGGGHHHHHHHHHHHHHHHHHHHHHHHHHHHHHGGHHHHIHHHHIHHHHHHHHHHHHHHHGHHHHHHHGHHHHHHHGGGGHHHHHHHHHHHHHHHHHHHHHHHHHHHHHHHHHHHHHHHHHHHHHHHHHHHHHHHHHHHHHHHHHHHHHHHGHHHHHHHHHHHGGHHHHHHHHHHHHHHHHHHHHHHHHHHHHHHHHHHHHHHHHHHHHHHGGHHHHHHGHHHHHGHHHHGGG
@M05620:45:000000000-G6HP7:1:1101:24671:12321 1:N:0:125
CATCCTGACCCTGAAGTACCCCATTGAGCATGGCATCGTCACCAACTGGGACGACATGGAGAAGATCTGGCACCACACCTTCTACAACGAGCTGCGCGTGGCCCCGGAGGAGCACCCAGTGCTGCTGACCGAGGCCCCCCTGAACCCCAAGGCCAACAGAGAGAAGATGACTCAGGTGAGGCTCGGCCGACGCCCGTGCTCCTCCCGTCCTTTCCCCAGTCATTTTCTGCCCGGCTTGATTTCTGACATTA
+
AAAAAFFFFCFFGGGGGFGGGGGHHHGHHHHHGHHHHGHHDGHHGGHGHHHHGGGGGHHHHHHHHHHHGHHHHGHHHGGHHHHGHHHHGGGGGHHGGGGGGGHHGGGGGGGGHGHHGGG?GHHGHHHHHHGGGGGGGGGGGGHFHHGGGGHGGHGGGGGGGGGGGGGCFGBFFFFGFFGGGGGGFFEFBB>@@BFF@DFFFFFFFFFEFFFFFFFFFFFBFFFFFFFFF9BEFFFAFD99BFFFFFFFFF/
@M05620:45:000000000-G6HP7:1:1101:26097:12330 1:N:0:125
ATCTCTATCTCCTAAAAACCTGTTTAGATTTGGAGATAGACCTTCAGGTTTTTCATCATTTTCTGCATGAATTATACATTGACCACGTTCCAGCGTGGTCAGTTTGCAGCATTCTGTTATTTTGTTTGACAGAGTGTCTTGTTGAGAACATATGTAGGACATGATTTTTTCCTGCAACAGGGAAAATAAAGTATAAGTTTTAAAGATTTATTCTTTAATAAAGGATCTCAAAGCCAGCTTTAGAAAAAGGA
+
CCCCCFFFFFFFGGGGGGGGGGGHHHHHHHHHHHHHHHHHHHHHHHHHHHHGGHHHHHHHHHHHHHHHHHHHHHHHHHHHHHHHHHGHHHHHHHGGGGHHHHHHHHHHHHHHHHHHHHHHHHHHHHHHHHHHHHHHHHHHHHHHHHHHHHHHHHHHHHHHHHHHHHHHHGHHHHHHHGHHHGGHHHHHHHHHHHHHHHHHHHHHHHHHHHHHHHHHHHHHHHHHHHHHHHHHHFHHHGHHHHHHFHHGGGH
@M05620:45:000000000-G6HP7:1:1101:26224:12357 1:N:0:125
CATCCTGACCCTGAAGTACCCCCGGCTTGATTTCTGACATTAGATCGGAAGAGCACACGTCTGAACTCCAGTCACTCTCGCGCATCTCGTATGCCGTCTTCTGCTTGAAAAAAAAAAAAACAAAAGAATGGGAGTAAAGAAGTGAGGGATAGGAATGAGAGAAAGAAAAAAGAAATAAGTAACAGATCCAATGACGAAGATGAGTTGCAAGGGGAAGGCACGTAGGACGTGATTGTAAGATGGCTCGATCA
+
CBCCDFFFFFFFGGGGGGGGGGGGGGGGEFGHHHHHHHHHHHHHHHHGGGGGHHHHHHGHHHFGHHHHHHHGHHHHHHHGGGGGEEHHHFGHHHHGGGHGHHHHHHHFFHGHGGGGG</-..<000.010<</<./0000./0000..://0/00:0000;.000/.;/.-.../00000;0000/000000000..-..00:00000000..-9.......;/..00-:../0:00000000::0--/..
@M05620:45:000000000-G6HP7:1:1101:26205:12358 1:N:0:125
CATCCTGACCCTGAAGTACCCCCGGCTTGATTTCTGACATTAGATCGGAAGAGCACACGTCTGAACTCCAGTCACTCTCGCGCATCTCGTATGCCGTCTTCTGCTTGAAAAAAAAAAAAAAAAAAAAGAACAGTAAAAAAACGAGATCAAAGAAAGAGAAAAAAAACAAGTTAAAAGAGAAAGGAAAGAAGAACACATAAAAGAATGAAAGGTAGCATGGCAAAGAACAGAAGAACAGAACGAAAAAACAA
+
AAABBFFFFFFFGGFDBFGGGGGGFFFGEGGHHHHHGHHFHHHHHHHGGF1GGHFGHHEHHHFGBGFHHGGGHFGHHHHGGGGG?EFHHGGHGHHGGGHGHHHHGHHGGHFFDCGCC><--<-----...///;00090--.-.9..;009//.///..//..9;-....///////.:.//;9F/9././//./..;/////..//////.9//9///../:.//.;/;/////.////.....-;-...
@M05620:45:000000000-G6HP7:1:1101:20490:12379 1:N:0:125
CATCCTGACCCTGAAGTACCCCATTGAGCATGGCATCGTCACCAACTGGGACGACATGGAGAAGATCTGGCACCACACCTTCTACAACGAGCTGCGCGTGGCCCCGGAGGAGCACCCAGTGCTGCTGACCGAGGCCCCCCTGAACCCCAAGGCCAACAGAGAGAAGATGACTCAGGTGAGGCTCGGCCGACGCCCGTGCTCCTCCCGTCCTTTCCCCAGTCATTTTCTGCCCGGCTTGATTTCTGACATTA
+
CCCCCFFFFFFFGGGGGGGGGGGHHHHHHHHHHHHHHGHHHGHHHGHHHHGHGGGGGHHHHHHHHHHHHHHHHGHHHGGHHHHHHHHHGGGGGHHGGGGGGGHHGGGGGGGGHHHHGGHGHHHHHHHHHHGGGGGGGGGGGGHHHHGGGGHGHHGGGGGGGGGGGGGGGGGGGGGGGGGGGGGGFFFFFFFFFFFFCFFFFFFFFFFEFFFFFFFFFFFFFFFFFFFFFFFFDFFFFFFFFFFFFEFFFF0
@M05620:45:000000000-G6HP7:1:1101:28855:12408 1:N:0:125
CATCCTGACCCTGAAGTACCCCGGCTTGATTTCTGACATTAGATCGGAAGAGCACACGTCTGAACTCCAGTCACTCTCGCGCATCTCGTATGCCGTCTTCTGCTTGAAAAAAAAAAAAATACTGCTTTCCTACTTTCCTTTTTTCCCCAACTCTACCCCATATACCCTTCTTCCTTCAATCCTACATCCTTCTCCTTTCTTCACATTTCCTCCCCCTTACTTCTTCCTACCCCACTTCTTCTCTTCTTCCC
+
CCCCCFFFFFFFGGGGGGGGGGGGGGGGHFHHHGGGHHHHHGHHHHGGGGHHHHHHHGHHHGHGHHHHHHHHFHHHHHGGGGGFGFHFGGHHHHGGGHGHHHHFHHHHEHGGGCG////01>1<1=1111111>11>1000D0-/<0<<../00;;GHF.//0<0000//0;0000000;0/009000:000::;00990;000;00:0;00;:;.9.00000;:00009;.;...9;000BFF000000/
@M05620:45:000000000-G6HP7:1:1101:28356:12410 1:N:0:125
CATCCTGACCCTGAAGTACCCCATTGAGCATGGCATCGTCACCAACTGGGACGACATGGAGAAGATCTGGCACCACACCTTCTACAACGAGCTGCGCGTGGCCCCGGAGGAGCACCCAGTGCTGCTGACCGAGGCCCCCCTGAACCCCAAGGCCAACAGAGAGAAGATGACTCAGGTGAGGCTCGGCCGACGCCCGTGCTCCTCCCGTCCTTTCCCCAGTCATTTTCTGCCCGGCTTGATTTCTGACATTA
+
BBBBBFFDFFFFGGGGGGGGGGGHHHHGFFHHHHHHHGHHGGHHHGHHGHFHGGGGGHHBHHHHHDGDHHHHHGFHHGGHHHHGHHHHGFGGGGHGGGGGGGHHGGGGGGGGHHHHGGGGHHHHHHHFHHGGGGGGGGGFGGHHHHGGGGGGHHGGGGGGGFGGGGFGFGGGFBBFGEGGGGGGFFFFCFFFFFFFFFFEFFFFFFFFFFFFFFFBFFFFFFFFFFFFFFFFD=CFFC9BBFFFFFFFFF/
@M05620:45:000000000-G6HP7:1:1101:28368:12425 1:N:0:125
CATCCTGACCCTGAAGTACCCCATTGAGCATGGCATCGTCACCAACTGGGACGACATGGAGAAGATCTGGCACCACACCTTCTACAACGAGCTGCGCGTGGCCCCGGAGGAGCACCCAGTGCTGCTGACCGAGGCCCCCCTGAACCCCAAGGCCAACAGAGAGAAGATGACTCAGGTGAGGCTCGGCCGACGCCCGTGCTCCTCCCGTCCTTTCCCCAGTCCTTTTCCGCCCGGCTTGCTTTCTGGCCTTT
+
ABBBAFFFFFFFGGGGG5FGGFFHHCBFGFFGAAFGHGFEGGHFEGCFGEAGGGGGGHHCGHHHFHHFDBCGGGHFGGGHFGHHHFBGE1EEGHBEEEFGGEHHGGGFDDADEGHHGAF?FGBBGHFFFHC-<AFGGGGGGGBCCEAD..CEHH.;E.FGBFFA99/9CFFGGBFGFGCCAE?F;BFFC->DAFF@9AA.B99B/ED9AA9/BFFFF../;/9999//;.?B-BD;-9.:/B///9999B/
@M05620:45:000000000-G6HP7:1:1101:7843:12431 1:N:0:125
CATCCTGACCCTGAAGTACCCCATTGAGCATGGCATCGTCACCAACTGGGACGACATGGAGAAGATCTGGCACCACACCTTCTACAACGAGCTGCGCGTGGCCCCGGAGGAGCACCCAGTGCTGCTGACCGAGGCCCCCCTGAACCCCAAGGCCAACAGAGAGAAGATGACTCAGGTGAGGCTCGGCCGACGCCCGTGCTCCTCCCGTCCTTTCCCCAGTCATTTTCTGCCCGGCTTGATTTCTGACATTA
+
3>3AAFFFCFFFGGGGGGGGGGGHHGHHHHHHHHGHHGHHDEHEGGHHHHHHGCGGGHGHGCFGHHHHHHGHHGFHHGGGGHHHHEHGGGGGGHHGGGEEGGHHGGGGGGGGHHHHGGGHHHHHHGFDGHGGGGGGGGGGGGFHHHGGGGHGHHEEGGGBGGGGGGGGGGGGGGGGCFGG?.CFBBFF?-@BBBBBBFFEFFBFFFDEFDFFFFFFFFFBFBFFFFFFFEFFF;;BBBFFFFBF9/BFFFB
@M05620:45:000000000-G6HP7:1:1101:7823:12432 1:N:0:125
CATCCTGACCCTGAAGTACCCCATTGAGCATGGCATCGTCACCAACTGGGACGACATGGAGAAGATCTGGCACCACACCTTCTACAACGAGCTGCGCGTGGCCCCGGAGGAGCACCCAGTGCTGCTGACCGAGGCCCCCCTGAACCCCAAGGCCAACAGAGAGAAGATGACTCAGGTGAGGCTCGGCCGACGCCCGTGCTCCTCCCGTCCTTTCCCCAGTCATTTTCTGCCCGGCTTGATTTCTGACATTA
+
CCCCCFFFFFFFGGGGGGGGGGGHHHHHHHHHHHHHHGHHHGHHHGHHHHHHGGGGGHHHHHHHHHHHHHHHHGHHHGGHHHHHHHHHGGGGGHHGGGGGGGHHGGGGGGGGHHHHGGHHHHHHHHHHHHGGGGGGGGGGGGHHHHGGGGHGHHGGGGGGGGGGGGGGGGGGGGGGGGGGGGGGFFFFFFFFFFFFDFFFFFFFFFFFFFFFFHFFFFFFFFFFFHFFFFFFFFFFFFFFFFFFFFFFFF0
@M05620:45:000000000-G6HP7:1:1101:15927:12454 1:N:0:125
AAACCCAGAAGACATGAGGTCAGCTAGATCGGAAGAGCACACGTCTGAACTCCAGTCACTCTCGCGCATCTCGTATGCCGTCTTCTGCTTGAAAAAAAAAAAATAACCTCCTTCTTTTCTTTTTTTTGCCCTCTTTTCTTGCTTCTCCCCTATGTCGGCCCTACTTTATCCCTTCCCCCTTTCCCATCCCTTCTCATTTTTCCCTCTTTCTTCTTTCCTCCCTTCTCTCCCCTCCCTCTTTCTCAACCTTC
+
AABBBCABBFFFGGGGGGGBGFHHHHHHHHHGGGGHHHGHHHGHHHGBGHHHHHGHHHHHHHHGGGGGGFHHHFEGHHHGEGHGHFHHHHHFGHGH>E@EC//0222<22/<>>222@?1?D11/>--11<1./0=0=DG00000=<=<:/.;0;0.--.-;/.;0;0000:00//:/.-.000000/..0;;FF00;;;F/FF0:990BF0B0;B000:;./0/0990::;/.;./;/0009000/.:0;
@M05620:45:000000000-G6HP7:1:1101:19019:12481 1:N:0:125
CATCCTGACCCTGAAGTACCCCATTGAGCATGGCATCGTCACCAACTGGGACGACATGGAGAAGATCTGGCACCACACCTTCTACAACGAGCTGCGCGTGGCCCCGGAGGAGCACCCAGTGCTGCTGACCGAGGCCCCCCTGAACCCCAAGGCCAACAGAGAGAAGATGACTCAGGTGAGGCTCGGCCGACGCCCGTGCTCCTCCCGTCCTTTCCCCAGTCATTTTCTGCCCGGCTTGATTTCTGACATTA
+
AAABBFFFFFFFGGGGGGGGGGGHHHHHHHHHHHHHHGHHHGHHHGHHHHHHGGGGGHHHHGHHHHHHHHHHHGHHHGGHHHHHHHHHGGGGGHHGGGGGGGHHGGGGGGGGHHHHGGHGHHHHHHHHHHGGGGGGGGGGGGHHHHGGGGHGHHGGGGGGGGGGGGGGGGGGGGGGGGGGGGGGFFFFFFFFFFFFFFFFFFFFFFFFFFFFFFFFFFFFFFFFFFFFFFFFFFFFFFFFFFFFFFFFFF/
@M05620:45:000000000-G6HP7:1:1101:8613:12503 1:N:0:125
CATCCTGACCCTGAAGTACCCCATTGAGCATGGCATCGTCACCAACTGGGACGACATGGAGAAGATCTGGCACCACACCTTCTACAACGAGCTGCGCGTGGCCCCGGAGGAGCACCCAGTGCTGCTGACCGAGGCCCCCCTGAACCCCAAGGCCAACAGAGAGAAGATGACTCAGGTGAGGCTCGGCCGACGCCCGTGCTCCTCCCGTCCTTTCCCCAGTCATTTTCTGCCCGGCTTGATTTCTGACATTT
+
AAAABFFFFFFFGGGGGGGGGGGHHHHHHHHHHHHHHGHHHGHHHGHHHHHHGGGGGHGHHHHHHHHHHHHGHGHHHGGHHHHHHHGHGGGGGHHGGGGGGGHHGGGGGGGGHHHHGGHHHHHHHHHHHHGDGGGGGGGGGGHHHHGGGGHGHHEGG?FGGGGGGGGGGGGGGGGGGGGGGGGGFFFFFFFFFFFCBFFFFFFFFFFEFFFFFFFFFFFFFFFFFFFFFFFFFFFFFAAFFFFFB/9FFF/
@M05620:45:000000000-G6HP7:1:1101:8631:12506 1:N:0:125
CATCCTGACCCTGAAGTACCCCATTGAGCATGGCATCGTCACCAACTGGGACGACATGGAGAAGATCTGGCACCACACCTTCTACAACGAGCTGCGCGTGGCCCCGGAGGAGCACCCAGTGCTGCTGACCGAGGCCCCCCTGAACCCCAAGGCCAACAGAGAGAAGATGACTCAGGTGAGGCTCGGCCGACGCCCGTGCTCCTCCCGTCCTTTCCCCAGTCATTTTCTGCCCGGCTTGATTTCTGACATTA
+
CCCDDFFFFFFFGGGGGGGGGGGHHHHHHHHHHHHHHGHHHGHHHGHHHHHHGGGGGHHHHHHHHHHHHHHHHGGHHGGHHHHHHHHHGGGGGHHGGGGGGGHHGGGGGGGGHGHHGGHGHHHHHHHHHHGGGGGGGGGGGGGHHHGGGGHGHHGGGGGGGGGGGGGGGGGGGGGGGGGGGGGGFFFFFFFFFFFFDFFFFFFFFFFFFFFFFHFFFFFFFFHFFFFFHFFFFFFFFFFFFFFFFFFFFF0
@M05620:45:000000000-G6HP7:1:1101:18840:12533 1:N:0:125
ATCTCTATCTCCTAAAAACCTGTTTAGATTTGGAGATAGACCTTCAGGTTTTTCATCATTTTCTGCATGAATTATACATTGACCACGTTCCAGCGTGGTCAGTTTGCAGCATTCTGTTATTTTGTTTGACAGAGTGTCTTGTTGAGAACATATGTAGGACATGATTTTTTCCTGCAACAGGGAAAATAAAGTATAAGTTTTAAAGATTTATTCTTTAATAAAGGATCTCAAAGCCAGCTTTAGAAAAAGGA
+
BBBBBFFFFFFFGGGGGGGGGGHGGHHHHHHHHHHHHHHHHHHHHHHHHHHGGHHHHHHHHHHHHHHHHHHHHHHHHHHHHHHHHHGHHHHHHGGFGGHHFHHHHHHHHHGHHHHHHHHHHHHHHHHHGHHHHHHHHHHHHHHHHHHHHHHHHHHHHGHHHHHHHGHHHGHHHHGGHHHHGGGGHGGHGBGHHHHHHHHHHGHGHHHHHHHHHHHHHHHHHHHHHHHHHHHHHGHGHGHHHHHFHHGHGGH
@M05620:45:000000000-G6HP7:1:1101:26541:12537 1:N:0:125
CATCCTGACCCTGAAGTACCCCGGCTTGATTTCTGACATTAGATCGGAAGAGCACACGTCTGAACTCCAGTCACTCTCGCGCATCTCGTATGCCGTCTTCTGCTTGAAAAAAAAAAAAAGCAAACAATCCTTATCCTACTATCTGGATACACATACGCACATTAAACTTCCACAAAAATCACCACTAATCTCACATAATACAGCTTCACCACTATGAATCACCGACTACTTCTTTCGTCCCAGCCCGCTAC
+
BBBBBFFFFFFFGFGGGGGGGGGGGGGGHHHHHFDBFFGHHHHHHHG2FFHHHHHHHGHHHGHHHHHHHHHHHHHHHHGGGGFGGHHHGGHHHHGGGHGHHHHHHHHHHHHEGGGB////0>0<00.1<011110000<00000000000=0000:...--00;<00000000/::...;0/B0./:/;0000000900000000/;////.;/////////..----9/9/////...;9//...---:-
@M05620:45:000000000-G6HP7:1:1101:26524:12545 1:N:0:125
CATCCTGACCCTGAAGTACCCCGGCTTGATTTCTGACATTAGATCGGAAGAGCACACGTCTGAACTCCAGTCACTCTCGCGCATCTCGTATGCCGTCTTCTGCTTGAAAAAAAAAAAAATGCTTCTGACCGCTGCCCCCCTGACCCCCACGGCCAACAGAGAAAAGATGACTCCGGTGAGTCGCGGCCGCCGCCCGTGCTCCTCCCGTCCTTTCCCCAGTCCTTTTCTGCCCTTCTTGATTTCTGTCTTTT
+
BBBBBFFFFFFFGGGGGGGGGGE2EFGFHHHHHGFBGFHFGFHHHHGAFGHGHHHHHGGHHGHGHHHHHHGHGHHHFH1EFFEEEFHAFGHHHHE?EHGHHHHFFHFGGHH@FGG////01>11=11=FF@@-<ACGGGG?:C//:CDG.B?B?-.;C/9;///;/9:;009;/9=B-.99;;;--;=@-9-;BAB;.9.9B/;9A..9..;9;//;.;B:/;9;:9B///;//.;://;:B9B/////:/
@M05620:45:000000000-G6HP7:1:1101:4336:12561 1:N:0:125
CATCCTGACCCTGAAGTACCCCATTGAGCATGGCATCGTCACCAACTGGGACGACATGGAGAAGATCTGGCACCACACCTTCTACAACGAGCTGCGCGTGGCCCCGGAGGAGCACCCAGTGCTGCTGACCGAGGCCCCCCTGAACCCCAAGGCCAACAGAGAGAAGATGACTCAGGTGAGGCTCGGCCGACGCCCGTGCTCCTCCCGTCCTTTCCCCAGTCATTTTCTGCCCGGCTTGATTTCTGACATTA
+
DCDCCFFFFFFFGGGGGGGGGGGHHHHHHHHHHHHHHGHHHGHHHGHHHHHHGGGGGHHHHHHHHHHHHHHHHGHHHGGHHHHHHHHHGGGGGHHGGGGGGGHHGGGGGGGGHHHHGGHHHHHHHHHHHHGGGGGGGGGGGGHHHHGGGGHGHHGGGGGGGGGGGGGGGGGGGGGGHGGGGGGGFFFFFFFFFFFFFFFFFFFFFFFFFFFFFHFFFFFFFFFFFHHHHFFFFFFFFFFFFFFFFFFFFF0
@M05620:45:000000000-G6HP7:1:1101:24056:12568 1:N:0:125
CATCCTGACCCTGAAGTACCCCGGCTTGATTTCTGACATTAGATCGGAAGAGCACACGTCTGAACTCCAGTCACTCTCGCGCATCTCGTATGCCGTCTTCTGCTTGAAAAAAAAAAAACACTATCTTCCCCTCTATTCCTCCTTTTCCCCCCATACTCCCCTACTCCTACCCTTCCCCCTTTCCCCTCCCTTCCCCTTTTCCACTCTCTCTCCACTCCCTCCTTCACCCCCCTCTCTCTCTCTCCCCCTTC
+
CCCCCFFFFFFFGGGGGGGGGFGGGGGEHHHHHHHHHHHHHHGHHHGDGGHHHHHGHGHHHGHGHHHHHGGHHHHHHHGGGGGFGHFHGGHHGHGFFHGHGHHHHHHHHHHGGGG?>/</01<11111>000.01111111</0000<0/.--///00/../.:00/000.:0/;/99.-.0000//99./0/////.////////9/////;//9//.//.//9/;/.9---./////;/://;:..-.;
@M05620:45:000000000-G6HP7:1:1101:22966:12591 1:N:0:125
ATCTCTATCTCCTAAAAACCTGTTTAGATTTGGAGATAGACCTTCAGGTTTTTCATCATTTTCTGCATGAATTATACATTGACCACGTTCCAGCGTGGTCAGTTTGCAGCATTCTGTTATTTTGTTTGACAGAGTGTCTTGTTGAGAACATATGTAGGACATGATTTTTTCCTGCAACAGGGAAAATAAAGTATAAGTTTTAAAGATTTATTCTTTAATAAAGGATCTCAAAGCCAGCTTTAGAAAAAGGA
+
CCBCCFFFFFFFGGGGGGGGGGHHHHHHHHHHHHHHHHHHHHHHHHHHHHHGGHHHHIHHIHHHIHHHHHHHHHHHHHHHHHHHHHGHHHHHHHGGGGHHHHGHHHHHHHHHHHHHHHHHHHHHHHHHHHGHHHHHHHHHHHHHHHHHHHHHHHHHHHHHHHHGHHHHHGHHHHGHHHHHHGGHHHHHHHHHHHHHHGHHHHHHHHHHHHHHHHHHHHHHHHHHHHHHHHHHHHHHHGHHHHHHHGHGGGF
@M05620:45:000000000-G6HP7:1:1101:22986:12604 1:N:0:125
ATCTCTATCTCCTAAAAACCTGTTTAGATTTGGAGATAGACCTTCAGGTTTTTCATCATTTTCTGCATGAATTATACATTGACCACGTTCCAGCGTGGTCAGTTTGCAGCATTCTGTTATTTTGTTTGACAGAGTGTCTTGTTGAGAACATATGTAGGACATGATTTTTTCCTGCAACAGGGAAAATAAAGTATAAGTTTTAAAGATTTATTCTTTAATAAAGGATCTCAAAGCCAGCTTTAGAAAAAGGA
+
BAABBFFFFFFFGGGGGGGGGGHHHHHHHHHHHHHHHHHFHHHHHHHHHHHGGHFHHHHHHHHHHHGHHGDHHHHHHHHHHFHHHHGHHHHFHHGGGGHHGHHHHHHHHHHHHHHHHHHHHHHHHHHHGHGHHHGHHHHHHHHHHHGHHHHHHHHHHHHHHHHHHHHHHGHHHHHHHGGGHGFHHHHHHHHHHHGHHFGHHHGHHHHHHHHHHHHHHHHHHHHHGHHHGHHFGGHFHGHHHGHHHHHEGGH
@M05620:45:000000000-G6HP7:1:1101:6257:12610 1:N:0:125
CATCCTGACCCTGAAGTACCCCATTGAGCATGGCATCGTCACCAACTGGGACGACATGGAGAAGATCTGGCACCACACCTTCTACAACGAGCTGCGCGTGGCCCCGGAGGAGCACCCAGTGCTGCTGACCGAGGCCCCCCTGAACCCCAAGGCCAACAGAGAGAAGATGACTCAGGTGAGGCTCGGCCGACGCCCGTGCTCCTCCCGTCCTTTCCCCAGTCATTTTCTGCCCGGCTTGATTTCTGACATTA
+
DDDDDFFFFFFFGGGGGGGGGGGHHHHHHHHHHHHHHGHHHGHHHGHHHHHHGGGGGHHHHHHHHHHHHHHHHGHHHGGHHHHHHHHHGGGGGHHGGGGGGGHHGGGGGGGGHHHHGGHHHHHHHHHHHHGGGGGGGGGGGGHHHHGGGGHGHHGGGGGGGGGGGGGGGGGGGGGGHGGGGGGGFFFFFFFFFFFFFFFFFFFFFFFFFFFFFHFFFFFFFFFFFHHFFFFFFFFFFFAFFFFFFFFFFF0
@M05620:45:000000000-G6HP7:1:1101:19907:12611 1:N:0:125
TACTGTACTGGGGAAGCACACGTCTGAACTCCAGTCACTCTCGCGCATCTCGTATGCCGTCTTCTGCTTGAAAAAAAAAAAAAACAAAAACCATAGATAGCCCTCATCTCCAATATCACAAAATAAATCTATGTATAAGAACATGACCCCGCAAACATGGACATAAGACAACAATATACAATCTGCCCCCAACACTCACAACCCGCTGCCTACCGCCCACCCTACCTGGCCCTCCTTCATACTGCCCCTAC
+
BBCCBFFFFFFCGGGGGGGGGGHHHGHFGHHHFHGHGHHHHHGGGGGGGHHHGGHHHHGFGHGHHHHHHHHHHHHGGGGG><<</??B0///?222?2>222?2/0211111111111111001<111<1111111111110/00000<.-----..00/000:00000//.9.0000000000000..9;..;;://000...----..00/.--9:...../:.00......:/000:00000:...;:
@M05620:45:000000000-G6HP7:1:1101:6276:12613 1:N:0:125
CATCCTGACCCTGAAGTACCCCATTGAGCATGGCATCGTCACCAACTGGGACGACATGGAGAAGATCTGGCACCACACCTTCTACAACGAGCTGCGCGTGGCCCCGGAGGAGCACCCAGTGCTGCTGACCGAGGCCCCCCTGAACCCCAAGGCCAACAGAGAGAAGATGACTCAGGTGAGGCTCGGCCGACGCCCGTGCTCCTCCCGTCCTTTCCCCAGTCCTTTTCTGCCCGGCTTGCTTTCTGCCATTT
+
BBBBBBFFFFFFGGGGGGGGGGGHGHHHHHHHHHBHHGHHHGH3GFHHHHHHEGGGGHHHHHHHGFGGHHHHHG1GGGGHHHHGHHHHGFGGGHHGGGGGGGHHG@/B@DAAGHHHGGHHHHHHHGHEFHFGDDGGGGGGGGGGGHGGGGHGHHEEGGGGGGGGFGGFGGGFGGEGGBFGFC?FFAEDA->@@FF-;;AAFFFFFFAADDABFFFFFB;:;/99BFFF//BE.9A=@9.9BBBF//99BF/
@M05620:45:000000000-G6HP7:1:1101:23446:12664 1:N:0:125
CATCCTGACCCTGAAGTACCCCATTGAGCATGGCATCGTCACCAACTGGGACGACATGGAGAAGATCTGGCACCACACCTTCTACAACGAGCTGCGCGTGGCCCCGGAGGAGCACCCAGTGCTGCTGACCGAGGCCCCCCTGAACCCCAAGGCCAACAGAGAGAAGATGACTCAGGTGAGGCTCGGCCGACGCCCGTGCTCCTCCCGTCCTTTCCCCAGTCATTTTCTGCCCGGCTTGATTTCTGACATTA
+
CCCCCFFFFFFFGGGGGGGGGGGHHHHHHHHHHHHHHGHHHGHHHGHHHHHHGGGGGHHHHHHHHHHHHHHHHGHHHGGHHHHHHHHHGGGGGHHGGGGGGGHHGGGGGGGGHHHHGGHGHHHHHHHHHHGGGGGGGGGGGGHHHHGGGGHGHHGGGGGGGGGGGGGGGGGGGGGGGGGGGGGGFFFFFFFFFFFFDFFFFFFFFFFFFFFFFFFFFFFFFFFFFFFFFFFFFFFFFFAFFFFFFFFFFF0
@M05620:45:000000000-G6HP7:1:1101:23548:12666 1:N:0:125
GATTACTGCAACAGTTCCCCCACACTCTTTCCCGACAAGCCAGGGACAAAACAAAGATCGGAAGAGCACACGTCTGAACTCCAGTCACTCTCGCGCATCTCGTATGCCGTCTTCTGCTTGAAAAAAAAAAAAAATTATACAATTTTCACGCACCCACCTACGCAAGGACAATAAAATCCACCGTAATCTTCATTTCACACACATATACTTATCTAACCCTATTCTCACCCTCCATTACTATCACCACTAAA
+
AA1>1DFFF11B1FGFGGGGEAEEFFHHFHHHHG?EGCGHG0GGFGGFCFAEGHCGFEG//EEGHHGHFHCEB>GFHFHFDFFCFGFEHHHHGGE??>>FFGFCEGFHGGGFCHHHBDGHHFGHHCCC@@>><-./<000;00000000..---.;...//9;.--.../.000000;90/--9---///9/////////-;-////99/B//99/9---99//99;/-9-:9-///;//99/:-9-////
@M05620:45:000000000-G6HP7:1:1101:27405:12684 1:N:0:125
CATCCTGACCCTGAAGTACCCGGCTTGATTTCTGACATTAGATCGGAAGAGCACACGTCTGAACTCCAGTCACTCTCGCGCATCTCGTATGCCGTCTTCTGCTTGAAAAAAAAAAAATACAAAATATTAAAAAAGCTTCTGACATAATTTCAATTAATTCACACCTTTCCTCTTTATCACTCGTAATGATCCAATTGAACAAATCTCATCATCAATACTATGAACTCACAAACCACGTACCACACAAAGAA
+
CBBCCFFFFFFFGGGGGGGGGGGGGGGHHHHHHHHHGHHHHGHHHGGGGHHHHHHHGHHHGHHHHHHHHHHHHHHHHGGGGGEFHHHGGHHHHGGGHGHHHHHHHHHHHHGGGCC>>011=1?0111111<11<.01110000000<00==<00D0000:0000;/:;GC0;CC000:0000.....090000;0;9090B9.00000;00;0000000;00009009B00.....9./9.90:A.9.//.
@M05620:45:000000000-G6HP7:1:1101:11119:12756 1:N:0:125
CATCCTGACCCTGAAGTACCCCATTGAGCATGGCATCGTCACCAACTGGGACGACATGGAGAAGATCTGGCACCACACCTTCTACAACGAGCTGCGCGTGGCCCCGGAGGAGCACCCAGTGCTGCTGACCGAGGCCCCCCTGAACCCCAAGGCCAACAGAGAGAAGATGACTCAGGTGAGGCTCGGCCGACGCCCGTGCTCCTCCCGTCCTTTCCCCAGTCATTTTCTGCCCGGCTTGATTTCTGACATTA
+
CCCCCFFFFFFFGGGGGGGGGGGHHHHHHGHHHHHHHGHHHGHHHGHHHHHHGGGGGHHHHHHHHHHHHHHHHGHHHGGHHHHHHHHHGGGGGHHGGGGGGGHHGGGGGGGGHHHHGGHGHHHHHHHHHHGGGGGGGGGGGGHHHHGGGGHGHHGGGGGGGGGGGGGGGGGGGGGGGGGGGGGGFFFFFFFFFFFFDFFEFFFFFFFAFF?FFFFFFFFFFFFFFFFFFFFFDAFFFFAFFFFFFBFFFF/
@M05620:45:000000000-G6HP7:1:1101:25655:12765 1:N:0:125
CATCCTGACCCTGAAGTACCCCATTGAGCATGGCATCGTCACCAACTGGGACGACATGGAGAAGATCTGGCACCACACCTTCTACAACGAGCTGCGCGTGGCCCCGGAGGAGCACCCAGTGCTGCTGACCGAGGCCCCCCTGAACCCCAAGGCCAACAGAGAGAAGATGACTCAGGTGAGGCTCGGCCGACGCCCGTGCTCCTCCCGTCCTTTCCCCAGTCATTTTCTGCCCGGCTTGATTTCTGACATTA
+
DDDDDFFFFFFFGGGGGGGGGGGHHHHHHHHHHHHHHGHHHGHHHGHHHHHHGGGGGHHHHHHHHHHHHHHHHGHHHGGHHHHHHHHHGGGGGHHGGGGGGGHHGGGGGGGGHHHHGGHHHHHHHHHHHHGGGGGGGGGGGGHHHHGGGGHGHHGGGGGGGGGGGGGGGGGGGGGGGGGGGGGGFFFFFFFFFFFFFFFFFFFFFFFFFFFFFFFFFFFFFFFFFHFFFFFFFFFFFFAFFFFFFBFFFF0
@M05620:45:000000000-G6HP7:1:1101:2481:12766 1:N:0:125
TACCTGTACTGGGGAAGAGTGTAGCAATCGCCATTCCTACCCTAAAGATCGGAAGAGCACACGTCTGAACTCCAGTCACTCTCGCGCATCTCGTATGCCGTCTTCTGCTTGAAAAAAAAAAAAAAAGACAAAGTGGTGACTGAATCAGAATGCAACAAGAAAGACAGTGAAGTGAGGAAGGCTAGGACGTTTCACGCGTTTCTACAGTGCGTGAGAAAGTGATATGCTGACGGGATTGGATTAGACAATAT
+
CCBCCFFFFFFFGGGGGGGGGGHHHHHHHGGGGGHHHHHHHHHHHHH5FHHGGGGFHHHHHHGHHHGHHHHHHHHHGHHHHHHGGGGGGGHHHGGHHHHGFGHGHHHHHHHGHHHGGGGGC></<-.<0//</000<.<<000000:000;00;0:../://0////000000000.0/9..00.;00-../000..-9--00000:000-....000000:90000;00/:-9..//.00000000/000
@M05620:45:000000000-G6HP7:1:1101:5250:12774 1:N:0:125
ATCTCTATCTCCTAAAAACCTGTTTAGATTTGGAGATAGACCTTCAGGTTTTTCATCATTTTCTGCATGAATTATACATTGACCACGTTCCAGCGTGGTCAGTTTGCAGCATTCTGTTATTTTGTTTGACAGAGTGTCTTGTTGAGAACATATGTAGGACATGATTTTTTCCTGCAACAGGGAAAATAAAGTATAAGTTTTAAAGATTTATTCTTTAATAAAGGATCTCAAAGCCAGCTTTAGAAAAAGGA
+
CCCCCFFFFFFFGGGGGGGGGGHHHHHHHHHHHHHHHHHHHHHHHHHHHHHGGHHHHHHHHIIHIHHHHGHHHHHHHHHHHHHHHHGHHHHHHHGGGGHHHHHHHHHHHHHHHHHHHHHHHHHHHHHHHHHHHHHHHHHHHHHHHHHHHHHHHHHHHHHHHHHHHHHHHGHHHHHHHHHHHGGHHHHHGHHGHHHHHGHHHHGHHHHHHHHHHHHHHHHHHGHHHHHHHHHHHFHHHGHHHHHHHHGGGGH
@M05620:45:000000000-G6HP7:1:1101:25643:12779 1:N:0:125
CATCCTGACCCTGAAGTACCCCATTGAGCATGGCATCGTCACCAACTGGGACGACATGGAGAAGATCTGGCACCACACCTTCTACAACGAGCTGCGCGTGGCCCCGGAGGAGCACCCAGTGCTGCTGACCGAGGCCCCCCTGAACCCCAAGGCCAACAGAGAGAAGATGACTCAGGTGAGGCTCGGCCGACGCCCGTGCTCCTCCCGTCCTTTCCCCAGTCATTTTCTGCCCGGCTTGATTTCTGACATTA
+
BB@BBFFFFFFFGGGGGGGGFGGHHHHHHHHHHHHHHGHHGGHHHGHHHHHHGGGGGHHGHHHFHHHGHHHHHGHHHGGHHHHHHHHHGGGGGHGGGGFGGGHHGGGGGGGGHHHHGGHGHHHHHHHHHHGGGGGGGGGGGGGHHHGGGGHGHHGEGGGGGGGGGGGGGGGGGGGGGGGGGGEGFFFFFFFFFFFFBDDEFFBFBEFFFDDFFFFFFFFBFFFFFFFFFFFFADA=DAFBFFFFF/BFFF/
@M05620:45:000000000-G6HP7:1:1101:5234:12786 1:N:0:125
ATCTCTATCTCCTAAAAACCTGTTTAGATTTGGAGATAGACCTTCAGGTTTTTCATCATTTTCTGCATGAATTATACATTGACCACGTTCCAGCGTGGTCAGTTTGCAGCATTCTGTTATTTTGTTTGACAGAGTGTCTTGTTGAGAACATATGTAGGACATGATTTTTTCCTGCAACAGGGAAAATAAAGTATAAGTTTTAAAGATTTATTCTTTAATAAAGGATCTCAAAGCCAGCTTTAGAAAAAGGA
+
CCBCCFFFFFFFGGGGGGGGGGHHHHHHHHHHHHHGHHHHHHHHHHHHHHHGGHHHHIHIHIHHHHHHHHHHHHHHHHHHHHHHHHGHHHHHHHGGGGHHHHHHHHHHHHHHHHHHHHHHHHHHHHHHHHHHHHHHHHHHHHHHHHGHHHHHHHHHHHHHHHHHHHHHHGHHHHHHHHHGHGGHHHHHBFHHHHHHHHHHHHHHHHHHHHHHHHHHHHHHHHGHHHHHHHHHHHHHGGHHHHHFHGHHGGH
@M05620:45:000000000-G6HP7:1:1101:5249:12796 1:N:0:125
ATCTCTATCTCCTAAAAACCTGTTTAGATTTGGAGATAGACCTTCAGGTTTTTCATCATTTTCTGCATGAATTATACATTGACCACGTTCCAGCGTGGTCAGTTTGCAGCATTCTGTTATTTTGTTTGACAGAGTGTCTTGTTGAGAACATATGTAGGACATGATTTTTTCCTGCAACAGGGAAAATAAAGTATAAGTTTTAAAGATTTATTCTTTAATAAAGGATCTCAAAGCCAGCTTTAGAAAAAGGA
+
BBABCFFFFFFFGGGGGGGGGGHHHHHHHHHHHGHHHHHHHHHHHHHHHHHGGHHHHHHHHIIIHHHHHHHHHHHHHHHHHHHHHHGHHHHHHHGGGGHHHHHHHHHGHHHHHHHHHHHHHHHHHHHHGHHHGHGHHHHHHHHHHHGHHHHGGHHHHHHHHHHHHHHHFGHHHHGHHHHHHGGHHHHHHHHGHHHHHGHHHHHHHHHHHHHHHHHHHHHHHFHHHHHHHHHHHHHHHGHHHHHHHHGHGGH
@M05620:45:000000000-G6HP7:1:1101:22916:12811 1:N:0:125
CATCCTGACCCTGAAGTACCCCATTGAGCATGGCATCGTCACCAACTGGGACGACATGGAGAAGATCTGGCACCACACCTTCTACAACGAGCTGCGCGTGGCCCCGGAGGAGCACCCAGTGCTGCTGACCGAGGCCCCCCTGAACCCCAAGGCCAACAGAGAGAAGATGACTCAGGTGAGGCTCGGCCGACGCCCGTGCTCCTCCCGTCCTTTCCCCAGTCATTTTCTGCCCGGCTTGATTTCTGACATTT
+
BBABBFFFFFFFGGFFFGGGFGGHHHGHGHGFFFHHHGHHHGGDHGHHHECFFGGGDHEBGBAFHHHGDHHHHGHHHGGHHHHHHHFFGEGGFGHGGGGCGGHHCECC//BDEHHHGEFCFHHFHGFGHHC?@GGGGGGGGGEHHHGFDDHGHHGGGGGG/B.9BFFFEGGGFFFFFBBAAFGGBFFFAFFFFFFC;ADFFFBFFFFFFDDFFFF/BFD/BBFFFFFFFF/E.;=9B-9;FFBF/BB/;F/
@M05620:45:000000000-G6HP7:1:1101:22901:12825 1:N:0:125
CATCCTGACCCTGAAGTACCCCATTGAGCATGGCATCGTCACCAACTGGGACGACATGGAGAAGATCTGGCACCACACCTTCTACAACGAGCTGCGCGTGGCCCCGGAGGAGCACCCAGTGCTGCTGACCGAGGCCCCCCTGAACCCCAAGGCCAACAGAGAGAAGATGACTCAGGTGAGGCTCGGCCGACGCCCGTGCTCCTCCCGTCCTTTCCCCAGTCATTTTCTGCCCGGCTTGATTTCTGACATTA
+
CCCCCFFFFFFFGGGGGGGGGGGHHHHHHHHHHHHHHGHHHGHHHGHHHHHHGGGGGHHHHHHHHHHHHHHHHGHHHGGHHHHHHHHHGGGGGHHGGGGGGGHHGGGGGGGGHHHHGGHGHHHHHHHHHHGGGGGGGGGGGGHHHHGGGGHGHHGGGGGGGGGGGGGGGGGGGGGGGGGGGGGGFFFFFFFFFFFFBFFFFFFFFFFFFFFFFFFFFFFFFFFFFFFFFFFFFFFFFFFFFFFFB;FBFF0
@M05620:45:000000000-G6HP7:1:1101:11848:12867 1:N:0:125
ATCTCTATCTCCTAAAAACCTGTTTAGATTTGGAGATAGACCTTCAGGTTTTTCATCATTTTCTGCATGAATTATACATTGACCACGTTCCAGCGTGGTCAGTTTGCAGCATTCTGTTATTTTGTTTGACAGAGTGTCTTGTTGAGAACATATGTAGGACATGATTTTTTCCTGCAACAGGGAAAATAAAGTATAAGTTTTAAAGATTTATTCTTTAATAAAGGATCTCAAAGCCAGCTTTAGAAAAAGGA
+
BBABBFFFFFFFGGGGGGGGGGHHHHHHHHHHHBGHHHHHHHHHHHHHHHHGGHHHHHHHHHHHHHHHHGHHHHHGHFHHHHHHHHGHHHHHHHGGGGHHHHHHHHHHHHHHHHHHHHHHHHHHHHHHHHHHGHHHHHHHHHHHHHHHHHHHHHHHHGHHHHHFHHHHHGHHHHHH2FGHHGEHHHHH1GGHHHGHHGGHHHFFHHGHHHGHHHHHFGHFDGHHBDHHHFGHHHHHHGHHHHHHHHHHAFC
@M05620:45:000000000-G6HP7:1:1101:13413:12874 1:N:0:125
ATCTCTATCTCCTAAAAACCTGTTTAGATTTGGAGATAGACCTTCAGGTTTTTCATCATTTTCTGCATGAATTATACATTGACCACGTTCCAGCGTGGTCAGTTTGCAGCATTCTGTTATTTTGTTTGACAGAGTGTCTTGTTGAGAACATATGTAGGACATGATTTTTTCCTGCAACAGGGAAAATAAAGTATAAGTTTTAAAGATTTATTCTTTAATAAAGGATCTCAAAGCCAGCTTTAGAAAAAGGA
+
AAABBFFFFFFFGFFGGGGGGGHHHHHHHHHHHHHHHHHHHHHHHHHHHHHGGHHHHHHHHHHHHHGHHHHHHGHHHHHHHGHHHHGHHHHHHHGFGGGHFHGHHHHFHHGHHHGHHHHHHHHHHHHHGHGHHHGHHHHHHHHHHHGFHHHHHHHHHHHHHHHHHHHHHGHHHHHHGHHHHGGGHHHHHGHGHHHGHFHHHHHHHGHHHHHHHHHHHHHHHGHHGHHHHGHHHHCHHGHHHHHHGFFFGGF
@M05620:45:000000000-G6HP7:1:1101:13401:12887 1:N:0:125
ATCTCTATCTCCTAAAAACCTGTTTAGATTTGGAGATAGACCTTCAGGTTTTTCATCATTTTCTGCATGAATTATACATTGACCACGTTCCAGCGTGGTCAGTTTGCAGCATTCTGTTATTTTGTTTGACAGAGTGTCTTGTTGAGAACATATGTAGGACATGATTTTTTCCTGCAACAGGGAAAATAAAGTATAAGTTTTAAAGATTTATTCTTTAATAAAGGATCTCAAAGCCAGCTTTAGAAAAAGGA
+
BBBBBFFFFFFFGGGGGGGGGGHHHHHHHHHHHHHHHHHHHHHHHHHHHHHGGHHHHHHHHHHHHHHHHHHHHHHHHHHHHHHHHHGHHHHHHHGGGGHHHHHHHHHHHHHHHHHHHHHHHHHHHHHHHHHHHHHHHHHHHHHGHHHHHHHHHHHHHHHHHHHHHHHHHGHHHHHHHHHHHGGHHHHHFHHHHHHHHGGHHHGGHHHHHHHHHHHHHHHHHHHHHHHHHHHHHHHHHGHHHHHHHHHHGGG
@M05620:45:000000000-G6HP7:1:1101:20600:12911 1:N:0:125
CATCCTGACCCTGAAGTACCCCGGCTTGATTTCTGACATTAGATCGGAAGAGCACACGTCTGAACTCCAGTCACTCTCGCGCATCTCGTATGCCGTCTTCTGCTTGAAAAAAAAAAAAACAAACAAAACAATAAGGTATTGTTGTTGATATAAAAACTAAAGTAAAAAAAAAAGAGAAAAGTACACTAGAGGCTTAAGGGAGTGAAAGAGAAAAGATACTAAAGATCTGAGGTGAATAGTAGAATACGAGA
+
BABCCFFFFFFFGGGGGGGGGGGGGGGGHHHHHHHHHHHHHHGHHHGGGGHHHHHHHGHHHGHHHHHHHHHHHHHHHHGGGGGFCHHHGGHHHHGFCHGHHHHHHHHG?GFFGGGF@<</<.0.0>0<<..10000=00<==0.<..000000000.000:0000000-----.9//00//:00000/000/../0000...9.0000///0://.00000:00000;000./.::00:00000000....
@M05620:45:000000000-G6HP7:1:1101:29155:12915 1:N:0:125
CATCCTGACACTGAAGTACCCCATTGAGCATGGCATCGTCACCAACTGGGACGACATGGAGAAGATCTGGCACCACACCTTCTACAACGAGCTGCGCGTGGCCCCGGAGGAGCACCCAGTGCTGCTGACCGAGGCCCCCCTGAACCCCAAGGCCAACAGAGAGAAGATGACTCAGGTGAGGCTCGGCCGACGCCCGTGCTCCTCCCGTCCTTTCCCCAGTCATTTTCTGCCCGGCTTGATTTCTGCCATTT
+
AA1AAFBFF1BBAGB1GFGGCGAFFFGHF1BFGHHHHGCHCGHHEEHHEAEGCAEEFHHBGH0FHBHFHHHHHGGF>EGHHHHFG1@FE/EEEGGGGGECEGHH?EGGGG?AHEGHFGG<FG1GD1GFFFCCC<CCCCGCGAGHHEGG?EGEHHFGGGGGGF.CFFFCFFBFBFFFG/FGEE..@>EB@-@?=@@?-AFF//;FF9?EBBA9FFFFF-AFFFBFF999:BFE9-=@>--/9B9FF/9:B//
@M05620:45:000000000-G6HP7:1:1101:29158:12932 1:N:0:125
CATCCTGACCCTGAAGTACCCCATTGAGCATGGCATCGTCACCAACTGGGACGACATGGAGAAGATCTGGCACCACACCTTCTACAACGAGCTGCGCGTGGCCCCGGAGGAGCACCCAGTGCTGCTGACCGAGGCCCCCCTGAACCCCAAGGCCAACAGAGAGAAGATGACTCAGGTGAGGCTCGGCCGACGCCCGTGCTCCTCCCGTCCTTTCCCCAGTCATTTTCTGCCCGGCTTGATTTCTGACATTA
+
CCCCCFFFFFFFGGGGGGGGGGGHHHHHHHHHHHHHHGHHHGHHHGHHHHHHGGGGGHHGHHGGHHHHHHHHHGGHHGGHHHHHHHHHGGGGGHHGGGGGGGHHGGGGGGGGHGHHGGHGHHHHHHHHHHGGGGGGGGGGGGHHHHGGGGHGHHGGGGGGGGDGFFGGGGGGGGGGGGGGGGGGFFFFFFFFAFFFFF?EFFFFFFF9AD.BFFFFFEDFFFFFFFFFFFFFFFFFFF.BFFFFFBFFFF/
@M05620:45:000000000-G6HP7:1:1101:26086:12934 1:N:0:125
ATCTCTATCTCCTAAAAACCTGTTTAGATTTGGAGATAGACCTTCAGGTTTTTCATCATTTTCTGCATGAATTATACATTGACCACGTTCCAGCGTGGTCAGTTTGCAGCATTCTGTTATTTTGTTTGACAGAGTGTCTTGTTGAGAACATATGTAGGACATGATTTTTTCCTGCAACAGGGAAAATAAAGTATAAGTTTTAAAGATTTATTCTTTAATAAAGGATCTCAAAGCCAGCTTTAGAAAAAGGA
+
BBBBBFFFFFFFGGGGBGGGGGFHHHHEFGGFFFFHHHHHHHHHHHHHHHHGGHHHHHHFHHHHHHHGHHGHHHHHHFGHHHHHHGGHHHHHHHGGGGHHHHHHHHHHHHHHHHHHHHHHHHHHHHHHFFFHHHHHHHHHHHHHHHHGHHHHHHHGHEHHHHHHHHHHHGGHHHHHHHHHHGGHHHFGFHHHHHHHHHHHHFHHGHGHHHHHHHHHGFHFGFHGGGHHHHFDGHHGGGHHHFHFHHHHGFC
@M05620:45:000000000-G6HP7:1:1101:26084:12952 1:N:0:125
ATCTCTATCTCCTAAAAACCTGTTTAGATTTGGAGATAGACCTTCAGGTTTTTCATCATTTTCTGCATGAATTATACATTGACCACGTTCCAGCGTGGTCAGTTTGCAGCATTCTGTTATTTTGTTTGACAGAGTGTCTTGTTGAGAACATATGTAGGACATGATTTTTTCCTGCAACAGGGAAAATAAAGTATAAGTTTTAAAGATTTATTCTTTAATAAAGGATCTCAAAGCCAGCTTTAGAAAAAGGA
+
CCCCCFFFFFFFGGGGGGGGGGHFGHGHGHHHHHHHHHHHHHHHHHHHHHHGGHHHHHHHHHHHHHHHHHHHHHHHHHHHHGHHHHGHHHHHHHGFGGHHHHHHHHHHHHHHHHHHHHHHHHHHHHHHHGGHHHHHHHHHHHHHHHHGHHHHHHHHHHHHHHHHHHHHHGHHHHHHHHHHHGGHHHHHHHHHHHHHHFGHHHHHHHHHHHHHHHHHHHHHHHHHHHHHHGGHHHHGHGHHHHHFGHHGGFH
@M05620:45:000000000-G6HP7:1:1101:16533:12961 1:N:0:125
ATCTCTATCTCCTAAAAACCTGTTTAGATTTGGAGATAGACCTTCAGGTTTTTCATCATTTTCTGCATGAATTATACATTGACCACGTTCCAGCGTGGTCAGTTTGCAGCATTCTGTTATTTTGTTTGACAGAGTGTCTTGTTGAGAACATATGTAGGACATGATTTTTTCCTGCAACAGGGAAAATAAAGTATAAGTTTTAAAGATTTATTCTTTAATAAAGGATCTCAAAGCCAGCTTTAGAAAAAGGA
+
CABCCFFFFFFFGGGGGGGGGGHHHHHHHHHHHHHHHHHHHHHHHHHHHHHGGHHHHHHHHHHHHHHHHHGHHHHHHGHHHHHHHHGHHHHHHHGGGGHHHHHHHHHHHHHHHHHHHHHHHHHHHHHHHHHHHHHHHHHHHHHHHHHHHHHHHHHHHHHHHHHGHHHHHGHHHHHHHHHHHGGHHHGHHGHHHHHHHGHHHHGFHHHHHHHHHHHHHHHHHHHHHHHHHHHHHHHHHGHHHHHHHHHHGGH
@M05620:45:000000000-G6HP7:1:1101:2005:13018 1:N:0:125
AAACCAGAAGACATGAGGTCAGCTAGATCGGAAGAGCACACGTCTGAACTCCAGTCACTCTCGCGCATCTCGTATGCCGTCTTCTGCTTGAAAAAAAAAAAAAAAAAAGAGAACGATTAAATTTTAGGAAAGAGTGATGAGTAGAAAATTTAAGATGGTAGGATTATTGTTGTGGGAGAGTGAGATGTATTAGAATGGTTAGGTGTGAGGTGATTAGTTAATGTATGATAAAGTTGGATTTAGATCTATGT
+
AA@AA4AFFFBBFGFDGGFGFFFHFGFHGHGDDGFHGFGFHGGHHFG5FHHGFHGHHHHHHHFFEAAE@GGBFEHGDBEEEHGHHHFHHHFFEFEECE?<<//////-..0011.....0000000/000:.//;00000000<000/0/;000000/000.00;000000./9...;.;C000/////;//9////////.//;9.//./://///;;//////9///////9:/;/////////9/9//
@M05620:45:000000000-G6HP7:1:1101:26912:13026 1:N:0:125
ATCTCTATCTCCTAAAAACCTGTTTAGATTTGGAGATAGACCTTCAGGTTTTTCATCATTTTCTGCATGAATTATACATTGACCACGTTCCAGCGTGGTCAGTTTGCAGCATTCTGTTATTTTGTTTGACAGAGTGTCTTGTTGAGAACATATGTAGGACATGATTTTTTCCTGCAACAGGGAAAATAAAGTATAAGTTTTAAAGATTTATTCTTTAATAAAGGATCTCAAAGCCAGCTTTAGAAAAAGGA
+
CCCCCFFFFFFFGGGGGGGGGGHHHHHHHHHHGHHHHHHGHHHHHHHHHHHGGHHHHHHHHHHHHHHHHHHHHHHHHHHHHHHHHHGHHHHHHHGFGGHHHHHHHHHHGHHHHHHHHHHHHHHHHHHHHHHHHHHHHHHHHHHHHHHHHHHHHHHHHHHHHHHHHHHHHGHHHHHHHHHHHGGHHHHHHHHHHHHHHHHHHHHHHHHHHHHHHHHHHHHHHHHHHHHHHHHHHHHHHGHHHHHHHHHHGGH
@M05620:45:000000000-G6HP7:1:1101:26896:13033 1:N:0:125
ATCTCTATCTCCTAAAAACCTGTTTAGATTTGGAGATAGACCTTCAGGTTTTTCATCATTTTCTGCATGAATTATACATTGACCACGTTCCAGCGTGGTCAGTTTGCAGCATTCTGTTATTTTGTTTGACAGAGTGTCTTGTTGAGAACATATGTAGGACATGATTTTTTCCTGCAACAGGGAAAATAAAGTATAAGTTTTAAAGATTTATTCTTTAATAAAGGATCTCAAAGCCAGCTTTAGAAAAAGGA
+
BBBABFFFFFFFGGGGGGGGGGFHHHHHFHHHHHHHHHHHHHGHHHHHHHHGGHHHHHHHHHHHHHHHHHHHHHHHHHFHGHFHHHGFHHHHHHGGGGHHHHHHHHHHHHHHHHHHHHHHHHHHHHHHGGFHHHHHHHHHHHHHHHHHHHHHHHHHGHHHHHHHHHHHHGHHHHHHEHHHHGEHHHHHHGHGHHHHHGGHHHHHHHHHHHHHHHHHHHHHHGHHHHHHHHHHHFHHHGHHHHEFGGHHGGH
@M05620:45:000000000-G6HP7:1:1101:21729:13045 1:N:0:125
ATCTCTATCTCCTAAAAACCTGTTTAGATTTGGAGATAGACCTTCAGGTTTTTCATCATTTTCTGCATGAATTATACATTGACCACGTTCCAGCGTGGTCAGTTTGCAGCATTCTGTTATTTTGTTTGACAGAGTGTCTTGTTGAGAACATATGTAGGACATGATTTTTTCCTGCAACAGGGAAAATAAAGTATAAGTTTTAAAGATTTATTCTTTAATAAAGGATCTCAAAGCCAGCTTTAGAAAAAGGA
+
DDDDCFFFFFFFGGGGGGGGGGHHHHHHHHHHHHHHHHHHHHHHHHHHHHHGGHHHHIHHHHIHIHHHHHHHHHHHHHHHHHHHHHGHHHHHHHGGGGHHHHHHHHHHHHHHHHHHHHHHHHHHHHHHHHHHHHHHHHHHHHHHHHHHHHHHHHHHHHHHHHHHHHHHHGHHHHHHHHHHHGGHHHGHHHHHHHHHHGHHHHHHHHHHHHHHHHHHHHHHHHHHHHHHHHHHHHHHHGHHHHHGHHHHGGH
@M05620:45:000000000-G6HP7:1:1101:7269:13049 1:N:0:125
CATCCTGACCCTGAAGTACCCCATTGAGCATGGCATCGTCACCAACTGGGACGACATGGAGAAGATCTGGCACCACACCTTCTACAACGAGCTGCGCGTGGCCCCGGAGGAGCACCCAGTGCTGCTGACCGAGGCCCCCCTGAACCCCAAGGCCAACAGAGAGAAGATGACTCAGGTGAGGCTCGGCCGACGCCCGTGCTCCTCCCGTCCTTTCCCCAGTCATTTTCTGCCCGGCTTGATTTCTGACATTA
+
DCCDDFFFFFFFGGGGGGGGGGGHHHHHHHHHHHHHHGHHHGHHHGHHHHHHGGGGGHHHHHHHHHHHHHHHHGHHHGGHHHHHHHHHGGGGGHHGGGGGGGHHGGGGGGGGHHHHGGHHHHHHHHHHHHGGGGGGGGGGGGHHHHGGGGHGHHGGGGGGGGGGGGGGGGGGGGGGHGGGGGGGFFFFFFFFFFFFFFFFFFFFFFFFFFFFFFFFFFFFFFFHFFHFHFFFFFFFFFFFFFFFFFFFFF0
@M05620:45:000000000-G6HP7:1:1101:21712:13052 1:N:0:125
ATCTCTATCTCCTAAAAACCTGTTTAGATTTGGAGATAGACCTTCAGGTTTTTCATCATTTTCTGCATGAATTATACATTGACCACGTTCCAGCGTGGTCAGTTTGCAGCATTCTGTTATTTTGTTTGACAGAGTGTCTTGTTGAGAACATATGTAGGACATGATTTTTTCCTGCAACAGGGAAAATAAAGTATAAGTTTTAAAGATTTATTCTTTAATAAAGGATCTCAAAGCCAGCTTTAGAAAAAGGA
+
CCCCCFFFFFFFGGGGGGGGGGHHHHHHHHHHHHHHHHHHHHHHHHHHHHHGGHHHHHHHHHHHIHHHHHHHHHHHHHHHHHHHHHGHHHHHHHGGGGHHHHHHHHHHHHHHHHHHHHHHHHHHHHHHHHHHHHHHHHHHHHHHHHHHHHHHHHHHHHHHGHHHHHHHHGHHHHGGHHHHHGGHHHHHHHHHHHHHHGHHHHGHHHHHHHHHHHHHHHHHHHHHHHGHHHHHHFHHHGHHHHHHHHHGGGH
@M05620:45:000000000-G6HP7:1:1101:13228:13057 1:N:0:125
ATCTCTATCTCCTAAAAACCTGTTTAGATTTGGAGATAGACCTTCAGGTTTTTCATCATTTTCTGCATGAATTATACATTGACCACGTTCCAGCGTGGTCAGTTTGCAGCATTCTGTTATTTTGTTTGACAGAGTGTCTTGTTGAGAACATATGTAGGACATGATTTTTTCCTGCAACAGGGAAAATAAAGTATAAGTTTTAAAGATTTATTCTTTAATAAAGGATCTCAAAGCCAGCTTTAGAAAAAGGA
+
BBBBBFFFFFFFGGGGGGGGGGHHHHHHHHHHHHHHHHHHHHHHHHHHHHHGGHHHHHHHHHHHHHHHHHHHHHHHHHHHHHHHHHGHHHHHHHGFGGHHHHHHHHHHHHHHHHHHHHHHHHHHHHHHHHHHHHHHHHHHHHHHHHGHHHHHHHHHHGHHHHHHHHHHHGHHHHHHHHHHHGEHFHHHHHHHHHHHHGHHHHHHHHHHHHHHHHHHHHHHGHHHHHHHHGHHHHHHHGHHHHHGHGHHGGH
@M05620:45:000000000-G6HP7:1:1101:13213:13066 1:N:0:125
ATCTCTATCTCCTAAAAACCTGTTTAGATTTGGAGATAGACCTTCAGGTTTTTCATCATTTTCTGCATGAATTATACATTGACCACGTTCCAGCGTGGTCAGTTTGCAGCATTCTGTTATTTTGTTTGACAGAGTGTCTTGTTGAGAACATATGTAGGACATGATTTTTTCCTGCAACAGGGAAAATAAAGTATAAGTTTTAAAGATTTATTCTTTAATAAAGGATCTCAAAGCCAGCTTTAGAAAAAGGA
+
A?AABFFFFFFFGF5GBEEFGGHHHHHHHHHHHFHGHGGHHHHHHHHGHHHGGHGHHHHHHHHHHHHHHHGHHDHFHHHHHHHHGHDHHHHHHHGEGGHHHHHHHHHHHHHHHHHGHHHHHHHHHHHHFHHBHHGHHHHHHHHHGHGFHGHBHHG4FHFGHHHHHHHHHGHHHHHHFHHGHGGGGFFG1DGHHHBDFHGHHHHHGBFHHHHHHHHHFHHBGGHHBGGHHFHHHFHFFEGHHHHB0CGF.AC
@M05620:45:000000000-G6HP7:1:1101:7281:13066 1:N:0:125
CATCCTGACCCTGAAGTACCCCATTGAGCATGGCATCGTCACCAACTGGGACGACATGGAGAAGATCTGGCACCACACCTTCTACAACGAGCTGCGCGTGGCCCCGGAGGAGCACCCAGTGCTGCTGACCGAGGCCCCCCTGAACCCCAAGGCCAACAGAGAGACGATGACTCAGGTGAGGCTCGGCCGCCGCCCGTGCTCCTCCCGTCCTTTCCCCCGTCATTTTCTGCCCGGCTTGATTTCTTACATTT
+
AAAABFFFFFFFGGGGGGGGGGGHHFFGHHHHHHFHHGHHHGHHHGHHHHHHGGGGGHHFGAGHHFHHHHGFGGHHHGGHHHHFHFFHGGGGGHHGGGEFGFHHGCGGGGCDGEGHGGGGHHHHHHHGHHGC@FGGGGGGGEGFHHGFGCCFHEE.C.9/9BEFBCA.AFGFGB:BB/0F;AAFD;EFC;DCFFF-;.A?FFFFFFD9AAA9FFFFF.;DF.99FFFF/;BE.9@DF-.;BFFF/9;/9F/
@M05620:45:000000000-G6HP7:1:1101:6999:13078 1:N:0:125
ATTCTATCTCCTAAAAACCTGTTTAGATTTGGAGATAGACCTTCAGGTTTTTCATCATTTTCTGCATGAATTATACATTGACCACGTTCCAGCGTGGTCAGTTTGCAGCATTCTGTTATTTTGTTTGACAGAGTGTCTTGTTGAGAACATATGTAGGACATGATTTTTTCCTGCAACAGGGAAAATAAAGTATAAGTTTTAAAGATTTATTCTTTAATAAAGGATCTCAAAGCCAGCTTTAGAAAAAGGAA
+
CCCCCFFFFFFFGGGGGGGGGGHHFHHHHHHHHHHHHHHHHHHHHHHHHHGGHHHHHHHHHHHHHHHHHHHHHHHHHHHHHHHHHGHHHHHHHGGGGHHHHHHHHHHHHHHHHHHHHHHHHHHHHHHHHGHHHHHHHHHHHHHHGHGHHHHHHGHHHHHHHHGHHHHHGHHHHHHHHGHHGGHHHHHHHHGHHHHHHHHHGHHHHHHHHHHHHHHHGGHHFHBGHHHHHHHHGHHHGHHHHHHHHHHGGHF
@M05620:45:000000000-G6HP7:1:1101:7005:13094 1:N:0:125
ATTCTATCTCCTAAAAACCTGTTTAGATTTGGAGATAGACCTTCAGGTTTTTCATCATTTTCTGCATGAATTATACATTGACCACGTTCCAGCGTGGTCAGTTTGCAGCATTCTGTTATTTTGTTTGACAGAGTGTCTTGTTGAGAACATATGTAGGACATGATTTTTTCCTGCAACAGGGAAAATAAAGTATAAGTTTTAAAGATTTATTCTTTAATAAAGGATCTCAAAGCCAGCTTTAGAAAAAGGAA
+
CCCCCFFFFFFFGGGGGGGGGGHHGHHHHHHHHHHHHHHHHHHHHHHHHHGGHHHHHHHHHIIIHHHHHHHHHHHHHHHHHHHHHGHHHHHHHGGGGHHHHHHHHHHHHHHHHHHHHHHHHHHHHHHHHHHHHHHHHHHHHHHHHHGHHHHHHHHHHHHHHHHHHHHHGHHHHHGHHHHHGGHHHHHHHHHHHHHHHHHHHHHHHHHHHHHHHHHHGGHHHHFHHHHHHHHHHHGHGHHHHHGHHHGGGHG
@M05620:45:000000000-G6HP7:1:1101:20433:13095 1:N:0:125
CATCCTGACCCTGAAGTACCCCATTGAGCATGGCATCGTCACCAACTGGGACGACATGGAGAAGATCTGGCACCACACCTTCTACAACGAGCTGCGCGTGGCCCCGGAGGAGCACCCAGTGCTGCTGACCGAGGCCCCCCTGAACCCCAAGGCCAACAGAGAGAAGATGACTCAGGTGAGGCTCGGCCGACGCCCGTGCTCCTCCCGTCCTTTCCCCAGTCATTTTCTGCCCGGCTTGATTTCTGACATTA
+
DCCDDFFFFFFFGGGGGGGGGGGHHHHHHHHHHHHHHGHHHGHHHGHHHHHHGGGGGHHHHHHHHHHHHHHHHGHHHGGHHHHHHHHHGGGGGHHGGGGGGGHHGGGGGGGGHHHHGGHHHHHHHHHHHHGGGGGGGGGGGGHHHHGGGGHGHHGGGGGGGGGGGGGGGGGGGGGGGGGGGGGGFFFFFFFFFFFFDDFFFFFFFFFFFFFFFHFFFFFFFFFFFHHHFFFFFFFFFFFFFFFFFFFFFF0
@M05620:45:000000000-G6HP7:1:1101:3264:13097 1:N:0:125
CATCCTGACCCTGAAGTACCCCGGCTTGATTTCTGACATTAGATCGGAAGAGCACACGTCTGAACTCCAGTCACTCTCGCGCATCTCGTATGCCGTCTTCTGCTTGAAAAAAAAAAAAACAAAAGAGTAGGTGTATTGAGTAGTTTTTGACAAGATAGAAGTACGCAGATTATATAATGAGTGTTGTGCTCCTTGGACGGGGTTCGTTGTCGAGTGTGTGGGGCTGGGTCGTTGTGGTTACGTGCAGTTAG
+
DCDDDFFFFFFFGGGGGGGGGGGGGGGGHHHHHHHHHHHHHHHHHHG2FEHHHHHHHGHHHGHHHHHHHHHHGHHHHHGGGGGGGHHHGGHHHHGGGHGHHHHHHHGHFHHGGDGC><>/..000.<1111111000000=00=000.-.000./00000;000...--00000000000;0000.:.0000000000----:-.-.//.0;.-0.0099..-.-...//--./...9;00.//..000;0
@M05620:45:000000000-G6HP7:1:1101:29468:13135 1:N:0:125
AAACCCAGAAGACATGAGGTCAGCTAGATCGGAAGAGCACACGTCTGAACTCCAGTCACTCTCGCGCATCTCGTATGCCGTCTTCTGCTTGAAAAAAAAAAAAAGAATAAAAAGGATGTCTTATGTTACATTAAGATCTTTAGACTATGCATAGTATAACCTATATGTTAAAATCCCCATACCGACAACTATTTGATATCATCTACTTTATACTTTACATCATTCACTGCCTTCCAACGTAATCACAATTA
+
AAABCCCAACCFGGFFBGGFGGHHHHHHHHHGGGGHHHHHHHGHHHGHHHHHHHHHHHHHHHHGGGGGGGHHHGGHHHHGGGHGFHHFHHHHHHHHCFCEB<///=0222>21//=1111111111<11111111<111111<1000000<00000000=<<000;00000;000::.////;..--9.000000000900000000000000000;0900;:0000000:00;/000.:..:00900000
@M05620:45:000000000-G6HP7:1:1101:24622:13172 1:N:0:125
ATCTCTATCTCCTAAAAAGGAAGAAAGGGGAGGGAAGATCGGAAGAGCACACGTCTGAACTCCAGTCACTCTCGCGCATCTCGTATGCCGTCTTCTGCTTGAAAAAAAAAAAAACAAAAAGTGAGAAATCAAAGCCACACTACTTGAAACAAGAAAAGAAAGAATTGAAAAAGAGATTAAGTAGAGGCAATGAAGATGACATACGACTATGGACGAGGAAGTGTATGTGAGAGACTAGAGTGTAGTATGGA
+
CCCCCFFFFFFFGGGGGGEGGFHFFGHHGGGGGGGHGHHHHGGGGHHHHHHHGHHHGHGHHHHHHHHGHHHHHGGGGGGEHHGFGHHHHGFGHGHHHHHHHHHHHGGGGGG</>/..0<..1111111000<00/.//..///00:C0;0/.//////../0/.0000000...//000;000000/...0:900000000000....-00009-----/.90;000000000./000:0000000000/0
@M05620:45:000000000-G6HP7:1:1101:18983:13197 1:N:0:125
CATCCTGACCCTGAAGTACCCCATTGAGCATGGCATCGTCACCAACTGGGACGACATGGAGAAGATCTGGCACCACACCTTCTACAACGAGCTGCGCGTGGCCCCGGAGGAGCACCCAGTGCTGCTGACCGAGGCCCCCCTGAACCCCAAGGCCAACAGAGAGAAGATGACTCAGGTGAGGCTCGGCCGACGCCCGTGCTCCTCCCGTCCTTTCCCCAGTCATTTTCTGCCCGGCTTGATTTCTGACATTA
+
[truncated: 7,645,855 more chars]
