# Supplementary material for: Fast but not furious: a streamlined selection method for genome-edited cells
Source: Life Sci Alliance. 2021 Apr 26;4(6):e202101051. doi: 10.26508/lsa.202101051 (PMC8127327; doi:10.26508/lsa.202101051)
Supplement: Supplementary file 1 [file LSA-2021-01051_Supplemental_Data_1.zip › SANGER and Deep Sequencing/AFP/126_S126_L001_R1_001.fastq]

@M05620:45:000000000-G6HP7:1:1101:18573:1760 1:N:0:126
TAACCAAGCAGACACTCACCGCTGTAGACATGAGGTCAGCTAGATCGGAAGAGCACACGTCTGAACTCCAGTCACTCTCGCGCATCTCGTATGCCGTCTTCTGCTTGAAAAAAAAATATTTTTTCTTTTCCTCTCTTTTTTTTTTCTTCTTTTTATTTTTTTTTTTTTTTTTTTTTTTTTTTTTTTTCTTTTTTCTTTTTTTTTTTCTTTTTTTTTTTTTTTTTTTCTTTTTTCTCTTTTTTTTTTTTTTT
+
111>>1>1AFFFFFGGA1FGCGEEEDGHFFFB1BBGEGHFHBFHGFE//AEFHHFHGGFHEFG121D1A1EGHGFG@FFAEG@>?/FFGFEGFEDEGEHGDF11FHFB1EGHC///01@@22><0<1111111?0111<?-----/00000;00.000;0-99--:-@--------9;9@@->---9//9///-//;;/9---9--/9///9@---9-;--9-;@-//////9///;/99/;--;----99
@M05620:45:000000000-G6HP7:1:1101:18571:1781 1:N:0:126
AAACCAAGCAGACACTCACCGCTGTAGACATGAGGTCAGCTAGATCGGAAGAGCACACGTCTGAACTCCAGTCACTCTCGCGCATCTCGTATGCCGTCTTCTGCTTGAAAAAAAACAAGGTCAGCTGGGGGGCTTTCTTTGTGTAAGCAACGAGAAACCTGAAAGAAGCATTTTTTAACTAAGTCCTGCTGAGTCATTCATGAGTTTTTATCCGCCTTGCTTCTTCTCACCGACTCTCTACTCTCCTGCCC
+
3AAABBBFBFFFGGGGGGGGGGGGEGDGFAEF3BFFHCGHGHHHHDH?221BFGGFHFGHEH1GHHEFF3GDGDDE@FEFGE?>1EF3BF1F343EGCFFBG4BDGFGGF3B/<B//?2/@GHCHF22/@/--;EFFFFFBFEF//9//9A-.;../9AB./////./;/BBFFFF./9B///;BBFFBBF/.;//;:/:BBFFFFFFFF/9/.9AFFEFFFFFF/B//9..-9;9F9FB/B;B;/;/9..
@M05620:45:000000000-G6HP7:1:1101:18641:1859 1:N:0:126
AAACCAAGCAGACACTCACCGCTGTAGACATGAGGTCAGCTAGATCGGAAGAGCACACGTCTGAACTCCAGTCACTCTCGCGCATCTCGTATGCCGTCTTCTGCTTGAAAAAAAAAAAAAAAATCAAGGAAATAATGTTAAGGATTCTGTACAATAGAAAAAAAATATGAAGGATATTCTTGAAGAATAATAAGAAGATTAAGTGTAAAACCATTGATGATAAGATTGGACAGTGATCTTGTGTTGATAGT
+
3>AACBBFCFFFGGGGGGGGGGGGGHHHHHHHHHHHHHHHHHHHHHHGGGGHHHHHHHGHHHGGHHHHHHHHHHHHHHHGGGGGGGHHHFGHHHHGGGHGHHHGHHHFHHHHGGGGG>//---.00000.//<000000000:0:0000:0000;0000;/.---.0000;00.000900900000/000000000909000009000000..09000909;000000.000.:9:0000090//.0000:
@M05620:45:000000000-G6HP7:1:1101:19217:1869 1:N:0:126
TACCTGTACTGGGGAAGCATTTGAATATCCCCCCATGGTGATGGGGACGGAGAACTGCTCCATAAACACAGGCAACGTGCCTAACTTTCCCGGGAAGATGAAGTCAAAGAGCGACCACAGCTCTTTGCTGTGGAGGTTATTTTGCATCGGTGAGCCAGACAGAATGATCCGATGAGGGGTGCGAAACTATTTGAGGAAAGGAAGCACCTTTTTATTAAATTTACCTTTTAGCAATCGCCATTCCTACCCTA
+
AAAABFFFFFFFGGGGGGGGGGHHHHHHHHHGGGGHHHHHHHHHHGGGGGGGGHHHHHHHHHHHHHHHHHHGGHHHGHHHHHHHHHHHHHHGGGGGGHHHHHHHHHHHHHHHGGGGGHHGHHHHHHHHHHHHHHHGGHHHHHHHHHHHGGADGHHHHHHGHHGHHHHHHHHGGGHHGGGEDGGDGFDGGGGGGFFEFFGGGGGFGGGEFFFFFEFFFFFFFFFFFFFFFFFFFFFFFFFFFFFFFFFFFFF
@M05620:45:000000000-G6HP7:1:1101:18011:1925 1:N:0:126
TACCTGTACTGGGGAAGCATTTGAATATCCCCCCATGGTGATGGGGACGGAGAACTGCTCCATAAACACAGGCAACGTGCCTAACTTTCCCGGGAAGATGAAGTCAAAGAGCGACCACAGCTCTTCGGAGGTTATTTTGCATCGGTGAGCCAGACAGAATGATCCGATGAGGGGTGCGAAACTATTTGAGGAAAGGAAGCACCTTTTTATTAAATTTACCTTTTAGCAATCGCCATTCCTACCCTAAAGAT
+
>>AABFFFFFFFGGGGGGGGGGHHHHHHHHHGGGGHHHHHHHHHHGGGGGGGGHHHHHHHHHHHHHHHHHHGGHHHGHGHHHHHHHHHHHHGGGGGGHHHHHHHHHHHHHHHGGGGGHHHHHHHHHHGGGGGHHHHHHHHHHGGGCEEFFHHHEGHHHHHHFHHHH.EE0GHGGEGEBEGADGGGGGGGGG;FFGGFFGGGGFFFFFFFFFEF/BFFFFFFFFFFFFFFFFFFD?EFFBFFFF?FFFFFFF
@M05620:45:000000000-G6HP7:1:1101:16547:1937 1:N:0:126
TACCTGTACTGGGGAAGCAATCGCCATTCCTACCCTAAAGATCGGAAGAGCACACGTCTGAACTCCAGTCACTCTCGCGCATCTCGTATGCCGTCTTCTGCTTGAAAAAAAAAAACAAACAAGACGAGTGCCCACGAAGAGGTGTAAGTGCTAAAAATTCAGATCTAATAGATAAGGACAACAGTATAGATAGCGTACTCTATAGGTGAGCACGATTCAGACGAACCGGGAGTTCATCTCTTCATCCAGTT
+
>>>AAFFFFFFFGGFEGCGGGGGGGGGHHHHHHGHHHHHHGHHHGGGGGGHHHHHGHHHGFHHHHHHHHHHHHHHHGGEGGG@FGGGFHHGHGEEHGHHHGHHHHHHGHGGGC<><//0/0/000//-..1101.--...../.0000000000000./00000/0000000000000./.../00000;0900-:.-.00000009/;.//.-...9////----------://///////9;///////
@M05620:45:000000000-G6HP7:1:1101:14083:1989 1:N:0:126
AGATTACTGCAACAGTTCCCCCTGGACCTGGAAAAGTTTCTTGCCTGGCTTACAGAAGCTGAAACAACTGCCAATGTCCTACAGGATGCTACCCGTAAGGAAAGGCTCCTAGAAGACTCCAAGGGAGTAAAAGAGCTGATGAAACAATGGCAAGTAAGTCAGGCATTTCCGCTTTAGCACTCTTGTGGATCCAATTGAACAATTCTCAGCATTTGTACTTGTAACTGACAAGCCAGGGACAAAACAAAGAT
+
3>AABFBFFFFFGGGGGGGGGGGGGGHHHHHHHHFHHHHHHHHHHHHHHHHFHHHHHHHHHHHHHHHHHHHHHHHHHGHHHHHHGHHHHHHHHHGFFGHGHGHHHHHHGHFHHHHHHHHHFHHGGEEGHHHHHGHHHHGHHBGGHHHHHHHHGGHHGHHHFHHHHHHHHHGGGGGHHHHHHHHGHHHAGHFHGHHHHHHHHHHHGHHHHHHHHHHGHCHHHFHHHHHHGGFFHGFGGGFGGGGGGFECFGG
@M05620:45:000000000-G6HP7:1:1101:16232:1994 1:N:0:126
ATCTCTATCTCCTAAAAACCTGTTTAGATTTGGAGATAGACCTTCAGTTTTTTCATCATTTTCTGCATGAATTATACATTGACCACGTTCCAGCGTGGTCAGTTTGCAGCATTCTGTTATTTTGTTTGACAGAGTGTCTTGTTGAGAACATATGTAGGACATGATTTTTTCCTGCAACAGGGAAAATAAAGTATAAGTTTTAAAGATTTATTCTTTAATAAAGGATCTCAAAGCCAGCTTTAGAAAAAGGA
+
?AABCFFFFFFFGGGGGGGGGGHHHHHHHHHHHHHHHHHHHHHHHHHHHHHGGHHHHIHHHHHHHHHHHHHHHHHHHHHHHHHHHHGHHHHHHHGGGGHHHHHHHHHHHHHHHHHHHHHHHHHHHHHHHHHHHHHHHHHHHHHHGHGHHHHHHHHHHHHHHHHHHHHHHGHHHHHHHHHHHGGHHHHHGFHHHHHHHGGHHHHHHHHHHHHHHHHHHHHHHFHHHHHHHHGHHHGHHGHHHHHBGGHGGGF
@M05620:45:000000000-G6HP7:1:1101:16254:2005 1:N:0:126
ATCTCTATCTCCTAAAAACCTGTTTAGATTTGGAGATAGACCTTCAGTTTTTTCATCATTTTCTGCATGAATTATACATTGACCACGTTCCAGCGTGGTCAGTTTGCAGCATTCTGTTATTTTGTTTGACAGAGTGTCTTGTTGAGAACATATGTAGGACATGATTTTTTCCTGCAACAGGGAAAATAAAGTATAAGTTTTAAAGATTTATTCTTTAATAAAGGATCTCAAAGCCAGCTTTAGAAAAAGGA
+
3>>AAFFFFFFFGGGGGGEGGGHHHHHHHHHHHHHHHHHHHHHHHGHHHHHGGHHHHGHHHHHHHHHHHGHHHHHHHGHHHHHHGHGHHHHHHHGGGGHHFHHHHHHGHHHHHHHHHHHHHHHHHHHBFHHHHHHHHHHHHHHHHHHHHHHHHHHHHHHHHHHHHHHHHGHHHHHGHHHHHGGGHHHHFHGGGHHHHGHHHGGGHHHHHHHHHHHHGHHH0DGHHHHHHGHFHGGHHGHHHHGHHHHFFGF
@M05620:45:000000000-G6HP7:1:1101:14088:2011 1:N:0:126
AGATTACTGCAACAGTTCCCCCTGGACCTGGAAAAGTTTCTTGCCTGGCTTACAGAAGCTGAAACAACTGCCAATGTCCTACAGGATGCTACCCGTAAGGAAAGGCTCCTAGAAGACTCCAAGGGAGTAAAAGAGCTGATGAAACAATGGCAAGTAAGTCAGGCATTTCCGCTTTAGCACTCTTGTGGATCCAATTGAACAATTCTCAGCATTTGTACTTGTAACTGACAAGCCAGGGACAAAACAAAGAT
+
33AABFFFDFFFGGGGGGGGGGGGHHHHHHHHHHHHHHHHHHHHHHHHHHHHHHHHHHHHHHGGHHHHHHHHHHHHHHHHHHHG?GHHHHHHHHGGEGHHGHFCHHHHGHHHHHGHHHHHHHHGGGEGHHHHHGHHHHHHHGHHHHHHHHHHHGHHHHHHHGHHHHHHHHGGGGGHHHHHHHHHHHHGHHHHGHHHHHHHHHHHHHHHHHGHHHHHHFHHHHHHHHHHHGHHHGGGGGGGGGGGGGGGGGF
@M05620:45:000000000-G6HP7:1:1101:16237:2012 1:N:0:126
ATCTCTATCTCCTAAAAACCTGTTTAGATTTGGAGATAGACCTTCAGTTTTTTCATCATTTTCTGCATGAATTATACATTGACCACGTTCCAGCGTGGTCAGTTTGCAGCATTCTGTTATTTTGTTTGACAGAGTGTCTTGTTGAGAACATATGTAGGACATGATTTTTTCCTGCAACAGGGAAAATAAAGTATAAGTTTTAAAGATTTATTCTTTAATAAAGGATCTCAAAGCCAGCTTTAGAAAAAGGA
+
ABCCCFFFFFFFGGGGGGGGGGHHHHHHHHHHHHHHHHHHHHHHHHHHHHHGGHHHHHHHHHHHHHHHHHHHHHHHHHHHHHHHHHGHHHHHHHGGGGHHHHHHHHHHHHHHHHHHHHHHHHHHHHHHGHHHHHHHHHHHHHHHHHHHHHHHHHHHHHHHHHHHHHHHHGHHHHHHHHHHHGGHHHHHHHHHHHHHHHHHHHHHHHHHHHHHHHHHHHHHHHHHHHHHHGHHHHHHHGHHHHHGHHHHGGG
@M05620:45:000000000-G6HP7:1:1101:16221:2022 1:N:0:126
ATCTCTATCTCCTAAAAACCTGTTTAGATTTGGAGATAGACCTTCAGTTTTTTCATCATTTTCTGCATGAATTATACATTGACCACGTTCCAGCGTGGTCAGTTTGCAGCATTCTGTTATTTTGTTTGACAGAGTGTCTTGTTGAGAACATATGTAGGACATGATTTTTTCCTGCAACAGGGAAAATAAAGTATAAGTTTTAAAGATTTATTCTTTAATAAAGGATCTCAAAGCCAGCTTTAGAAAAAGGA
+
AABBCFFFFFFFGGGGGGGGGGHHHHHHHHHHHHHHHHHGHHHHHHGHHHHGGHHHHHIHHHHHHHGHHHHHHHHHHHHHHGHHHHGHHHHHHHGFGGHHHHHHHHHHHHHHHHHHHHHHHHHHHHHHHGHHHHHHHHHHHHHHHHGHHGHHHHHHHHHHGHHHHHHHHGHHHHHHHHHHHGGGHHHGGFHGHHHHHGHHHHGGHGHHHGHHHHHHHEHFHHHHHHHHHGGGHHHHHGHHHHGFGFHHGGG
@M05620:45:000000000-G6HP7:1:1101:16764:2175 1:N:0:126
CATCCTGACCCTGAAGTACCCCATTGAGCATGGCATCGTCACCAACTGGGACGACATGGAGAAGATCTGGCACCACACCTTCTACAACGAGCTGCGCGTGGCCCCGGAGGAGCACCCAGTGCTGCTGACCGAGGCCCCCCTGAACCCCAAGGCCAACAGAGAGAAGATGACTCAGGTGAGGCTCGGCCGACGCCCGTGCTCCTCCCGTCCTTTCCCCAGTCATTTTCTGCCCGGCTTGATTTCTGACATTA
+
CCCCCFFFFFFFGGGGGGGGGGGHHHHHHHHHHHHHHGHHHGHHHGHHHHHHGGGGGHHHHHHHHHHHHHHHHGHHHGGHHHHHHHHHGGGGGHHGGGGGGGHHGGGGGGGGHHHHGGHHHHHHHHHHHHGGGGGGGGGGGGHHHHGGGGHGHHGGGGGGGGGGGGGGGGGGGGGGGGGGGGGGFFFFFFFFFFFFCDFFFFFFFFFFFFFFFFFFFFFFFFFFFFFFFFFFFFFFFFAFFFFFFFFFFF0
@M05620:45:000000000-G6HP7:1:1101:16783:2180 1:N:0:126
CATCCTGACCCTGAAGTACCCCATTGAGCATGGCATCGTCACCAACTGGGACGACATGGAGAAGATCTGGCACCACACCTTCTACAACGAGCTGCGCGTGGCCCCGGAGGAGCACCCAGTGCTGCTGACCGAGGCCCCCCTGAACCCCAAGGCCAACAGAGAGAAGATGACTCAGGTGAGGCTCGGCCGACGCCCGTGCTCCTCCCGTCCTTTCCCCAGTCATTTTCTGCCCGGCTTGATTTCTGACATTA
+
ABBBBFFFFFFFGGGGGGGGGGGHHHHHHHHHHHHHHGHHHGHHHGHHHHHHGGGGGHHHGHHHGHHHHHHHHGHHHGGHHHHHHHHHGGGGGHHGGGGGGGHHGGGGGGGGHHHHGGHHHHHHHHGHHHGGGGGGGGGGGGHHHHGGGGHGHHGGGGGGGGGGFGGGGGGGGGGGFGGGGGGGFFFFFFFFFFFF9;DABFFFFFF9;;AFFFFFBFFBFFFFFFFB/BFEDB=FFFFFFFFFFB//BF:
@M05620:45:000000000-G6HP7:1:1101:11097:2255 1:N:0:126
ATCTCTATCTCCTAAAAACCTGTTTAGATTTGGAGATAGACCTTCAGGTTTTTCATCATTTTCTGCATGAATTATACATTGACCACGTTCCAGCGTGGTCAGTTTGCAGCATTCTGTTATTTTGTTTGACAGAGTGTCTTGTTGAGAACATATGTAGGACATGATTTTTTCCTGCAACAGGGAAAATAATGTATAAGTTTTAAAGATTTATTCTTTAATAAAGGATCTCAAAGCTAGCTTTAGAAAAAGGA
+
A1>>AFFFF@@1BFDAEGGGGGHBGFE1AAABF1GB0AFF11GG11F1ABGA/GBG2AFGHHGFFHHEH1DADAHFBAGBHDD1AAEHG002F0FBEEE12FGFGGDGGHA1FBEBFGGHHHHGBGGH1>1F0BGFG2FGHGGFF1/>BG11>FBGDGF1<FGDFHFF>B01@F1<F100F/?0/0?111@?<FBGGGFBG11<=1>GHEF1GHHH00=00000/0<<00D<DF00:GHFF0;00;/.AEG
@M05620:45:000000000-G6HP7:1:1101:11109:2272 1:N:0:126
ATCTCTATCTCCTAAAAACCTGTTTAGATTTGGAGATAGACCTTCAGGTTTTTCATCATTTTCTGCATGAATTATACATTGACCACGTTCCAGCGTGGTCAGTTTGCAGCATTCTGTTATTTTGTTTGACAGAGTGTCTTGTTGAGAACATATGTAGGACATGATTTTTTCCTGCAACAGGGAAAATAAAGTATAAGTTTTAAAGATTTATTCTTTAATAAAGGATCTCAAAGCCAGCTTTAGAAAAAGGA
+
BBBBCFFFFFFFGGGGGGGGGGHHHHHHHHHHHHHHHHHHHHHHHHHHHHHGGHHHHIIHHIIHHHHHHHHHHHHHHHHHHHHHHHGHHHHHHHGFGGHHHHGHHHHHHHHHHHHHHHHHHHHHHHHHGHGHHHHHHHHHHHHHHHGHHHHHHHHHHHHHHHHHHHHHHGHHHHHHHHHHHGGHHHHHHHGGHGHHHGHHHHHHHHHHHHHHHHHHHHHHHGHHHHHHHGHGHHAGGGHHHHHFGHGGGGH
@M05620:45:000000000-G6HP7:1:1101:11118:2291 1:N:0:126
ATCTCTATCTCCTAAAAACCTGTTTAGATTTGGAGATAGACCTTCAGGTTTTTCATCATTTTCTGCATGAATTATACATTGACCACGTTCCAGCGTGGTCAGTTTGCAGCATTCTGTTATTTTGTTTGACAGAGTGTCTTGTTGAGAACATATGTAGGACATGATTTTTTCCTGCAACAGGGAAAATAAAGTATAAGTTTTAAAGATTTATTCTTTAATAAAGGATCTCAAAGCCAGCTTTAGAAAAAGGA
+
BCCBCFFFFFFFGGGGGGGGGGHHHHGHHHHGHHHHGHCHHHHHHHHFHHHGGHHHHHIHIIHHIHHHHHHHHGHHHHHHHHHHHHGHHHHHHHGGGGHHHHHHHGHHHHHHHHHGHHHHHHHHHHHHHHHHHGHHHHHHHHHFHHHHHHHHHGHHHGHHHHHHHHHHHGHHHHHHHHHHGGGHHHGHHFHHHGHHHHHHHHHHGHHHHHHHHHHHHFHHHHHFHHHGHGHHHHHGHGHHHHHHHHHHGGH
@M05620:45:000000000-G6HP7:1:1101:16628:2371 1:N:0:126
ATCTCTATCTCCTAAAAACCTGTTTAGATTTGGAGATAGACCTTCAGGTTTTTCATCATTTTCTGCATGAATTATACATTGACCACGTTCCAGCGTGGTCAGTTTGCAGCATTCTGTTATTTTGTTTGACAGAGTGTCTTGTTGAGAACATATGTAGGTCATGATTTTTTCCTGCAACAGGGAAAATAAGGTATAAGTTTTAATGATTTATTCTTTAATAAAGGATCTCAAAGCCAGCTTTAGAAAAAGGA
+
ABBBBFFFFFFFGGGGGGGGGGHHHHHHHHGHGHFHHHGFHHHHHHHHHHHGGHHHHHHHHHHHHHHGHGFHHHHFH5FHFDHGHEAABBC55BEF10?FGH4DH4GDG313B4GF4F4F@4BFF2B?3???3BG3BGFF3?3?F3/43?GG4BGGB333BB?33BFDD/GGHHBGHGHB//F?<F?FG11FFHGHG=1FGDG111>DHGDGFFFFFGG000=0/<GFBD<00/./;C00;FHH;;GGCC:
@M05620:45:000000000-G6HP7:1:1101:16602:2373 1:N:0:126
CATCCTGACCCTGAAGTACCCCATTGAGCATGGCATCGTCACCAACTGGGACGACATGGAGAAGATCTGGCACCACACCTTCTACAACGAGCTGCGCGTGGCCCCGGAGGAGCACCCAGTGCTGCTGACCGAGGCCCCCCTGAACCCCAAGGCCAACAGAGAGAAGATGACTCAGGTGAGGCTCGGCCGACGCCCGTGCTCCTCCCGTCCTTTCCCCAGTCATTTTCTGCCCGGCTTGATTTCTGACATTA
+
AAA1AFFBF1FCEGGFFGGGFEEHHFGHFFHHHHFFFFHHHGGFGEGHHFAFEAEEAFC1F1GHFGHHHHHFCGFHHGAGHHFGHHHHGGGGGGFGCGGCEEHHEGCGGGGGGHHEGFHHHGHHGHHFHHGCGGCEACCCGGGBGEFFFGHFHHEGGGGGG/EAFFBFGFGB9FBFFFGGGGEG@?-A=@;??>@;9A-E/BBFFFFFFFFFFB9/BF-9BFF/BFFFFFFFB?@@@;-FFF/BFFFFFB/
@M05620:45:000000000-G6HP7:1:1101:16622:2395 1:N:0:126
ATCTCTATCTCCTAAAAACCTGTTTAGATTTGGAGATAGACCTTCAGGTTTTTCATCATTTTCTGCATGAATTATACATTGACCACGTTCCAGCGTGGTCAGTTTGCAGCATTCTGTTATTTTGTTTGACAGAGTGTCTTGTTGAGAACATATGTAGGACATGATTTTTTCCTGCAACAGGGAAAATAAAGTATAAGTTTTAAAGATTTATTCTTTAATAAAGGATCTCAAAGCCAGCTTTAGAAAAAGGA
+
BCCCCFFFFFFFGGGGGGGGGGHHHHHHHHHHHHHHHHHHHHHHHHHHHHHGGHHHHIHHHIIIIHHHHHHHHHHHHHHHHHHHHHGHHHHHHHGFGGHHHHHHHHHHHHHHHHHHHHHHHHHHHHHHHHHHHHHHHHHHHHHHHHHHHHHHHHHHHHHHHHHHHHHHHGHHHHHHHHHHHGGHHHHHGHHHHHHHHHHHHHHHHHHHHHHHHHHHHHHHHHHHHHHHHGHHHHHHHGHHHHHHHGHHGGH
@M05620:45:000000000-G6HP7:1:1101:13153:2471 1:N:0:126
TACCTGTACTGGGGAAGCATTTGAATATCCCCCCATGGTGATGGGGACGGAGAACTGCTCCATAAACACAGGCAACGTGCCTAACTTTCCCGGGAAGATGAAGTCAAAGAGCGACCACAGCTCTTGGCTGTGGTTGTGATTTTGCATGGGAGAGCCAGAGAGAATGTGACGGTGGGGGGAGCGTTTCTGTTTGGGGAAAGCATTCTCATTATTTTTAACTTTTCGTATTAGCAATTCCCATTCTAACGCTA
+
DDDDCFFFFFFFGGGGGGGGGGHHHHHHHHHGGGGHHHGHHHHHHGGGGGGGGHHHHHHHHHHHHHHHHHHHGHHHGHHHHHHHHHHHHHHGGGGGGHHHHHHHHHHHHHHHGGGGGHHHHHHH22@22?F100//?/11@11@11110.0>E..0>...<..0000000=-.:.-A9---.-..-0:0::0:.;-;.../0000000;B0000;FF00;FF00-.//;0;FBFF00;0;0:B00;0.-;.
@M05620:45:000000000-G6HP7:1:1101:17717:2479 1:N:0:126
CATCCTGACCCTGAAGTACCCCATTGAGCATGGCATCGTCACCAACTGGGACGACATGGAGAAGATCTGGCACCACACCTTCTACAACGAGCTGCGCGTGGCCCCGGAGGAGCACCCAGTGCTGCTGACCGAGGCCCCCCTGAACCCCAAGGCCAACAGAGAGAAGATGACTCAGGTGAGGCTCGGCCGACGCCCGTGCTCCTCCCGTCCTTTCCCCAGTCATTTTCTGCCCGGCTTGATTTCTGACATTA
+
CCCCCFFFFFFFGGGGGGGGGGGHHHHHHHHHHHHHHGHHHGHHHGHHHHHHGGGGGHHHHHHHHHHHHHHHHGHHHGGHHHHHHHHHGGGGGHHGGGGGGGHHGGGGGGGGHHHHGGHHHGHHHHHHHHGGGGGGGGGGGGHHHHGGGGHGHHGGGGGGGGGGGGGGGGGGGGGGGGGGGGGGFFFFFFFFFFFFCFFFFFFFFFFFFFFFFFFFFFFFFFFFFFFFFFFFF=;FFFAFFFFFFFFFFF0
@M05620:45:000000000-G6HP7:1:1101:17935:2487 1:N:0:126
CATCCTGACCCTGAAGTACCCCATTGAGCATGGCATCGTCACCAACTGGGACGACATGGAGAAGATCTGGCACCACACCTTCTACAACGAGCTGCGCGTGGCCCCGGAGGAGCACCCAGTGCTGCTGACCGAGGCCCCCCTGAACCCCAAGGCCAACAGAGAGAAGATGACTCAGGTGAGGCTCGGCCGACGCCCGTGCTCCTCCCGTCCTTTCCCCAGTCATTTTCTGCCCGGCTTGATTTCTGACATTT
+
CCCCCFFFFFFFGGGGGGGGGGGHHHHHHHHHHHHHHGHHHGHHHGHHHHHHGGGGGHHHHHHHCHHHHHHHHGHHHGGHHHHHHHHHGGGGGHHGGGGGGGHHGGGCGGGGHHHHGGHHHH1?GHHHHHGGGGGGGGGGGGHHHHGGGGHGHHGGGGGGGGGGFGFGGGGGGGGGGGGGGGGGFFFFFAFFFFFFDFFEFFFFFFFADDDFFFFFFFAFFBFFFFFFFEFEFACFFF.BFFBFF:BFFF/
@M05620:45:000000000-G6HP7:1:1101:17952:2502 1:N:0:126
CATCCTGACCCTGAAGTACCCCATTGAGCATGGCATCGTCACCAACTGGGACGACATGGAGAAGATCTGGCACCACACCTTCTACAACGAGCTGCGCGTGGCCCCGGAGGAGCACCCAGTGCTGCTGACCGAGGCCCCCCTGAACCCCAAGGCCAACAGAGAGAAGATGACTCAGGTGAGGCTCGGCCGACGCCCGTGCTCCTCCCGTCCTTTCCCCAGTCATTTTCTGCCCGGCTTGATTTCTGACATTA
+
CCCCCFFFFFFFGGGGGGGGGGGHHHHHHHHHHHHHHGHHHGHHHGHHHHHHGGGGGHHHHHHHHHHHHHHHHGHHHGGHHHHHHHHHGGGGGHHGGGGGGGHHGGGGGGGGHHHHGGHGHHHHHHHHHHGGGGGGGGGGGGHHHHGGGGHGHHGGGGGGGGGGGGGFGGGGGGGGGGGGGGGGFFFFFDFFFFFFDFFFFFFFFFFFDFFFFFFFFFFFFFFFFFFFFFFFFFFFFFFFFFFFFBFFFF0
@M05620:45:000000000-G6HP7:1:1101:14069:2548 1:N:0:126
CATCCTGACCCTGAAGTACCCCATTGAGCATGGCATCGTCACCAACTGGGACGACATGGAGAAGATCTGGCACCACACCTTCTACAACGAGCTGCGCGTGGCCCCGGAGGAGCACCCAGTGCTGCTGACCGAGGCCCCCCTGAACCCCAAGGCCAACAGAGAGAAGATGACTCAGGTGAGGCTCGGCCGACGCCCGTGCTCCTCCCGTCCTTTCCCCAGTCATTTTCTGCCCGGCTTGTTTTCTGACATTA
+
AAABBFFFFFFFGFGGGGGGGGEGHHGHGHFHHHCHFFEGGGGHHGHHHHEHGGGGGHHEGFHHHFHGHHHHHGHHFGGHHHHHHHGC?EFGGHHGGGFGGGHHGGGGGGDDHHHHGGHHHGHHHHHFHFGGGGGEEGC@@FEFCAEEGGGFHEGEGGGGGEFGGGGGGGGGFBFFBFGGFACGCFFF9-9B==BBC.:AB9BFFE?FAAD/BBBF.9DFFFFFFFBBFFBED--9@9.::FBF/99:9F9
@M05620:45:000000000-G6HP7:1:1101:14051:2565 1:N:0:126
CATCCTGACCCTGAAGTACCCCATTGAGCATGGCATCGTCACCAACTGGGACGACATGGAGAAGATCTGGCACCACACCTTCTACAACGAGCTGCGCGTGGCCCCGGAGGAGCACCCAGTGCTGCTGACCGAGGCCCCCCTGAACCCCAAGGCCAACAGAGAGAAGATGACTCAGGTGAGGCTCGGCCGACGCCCGTGCTCCTCCCGTCCTTTCCCCAGTCATTTTCTGCCCGGCTTGATTTCTGACATTA
+
CCCCCFFFFFFFGGGGGGGGGGGHHHHHHHHHHHHHHGHHHGHHHGHHHHGHGGGGGHHHHHHHGHHHHHHHHGHHHGGHHHHHHHHHGGGGGHHGGGGGGGHHGGGGGGGGHGHHGGHGHHHHHHHGHHGGGGGGGGGGGGGHHHGGGGHGHHGGGGGGGGGGGGGGGGGGGGGGGGGGGGGGFFFFFFFFFFFFFFFFFFFFFFFFFFFFFFFFFFFFFFFFFFFFFFFFFFFFFFAFFFFFFBFFFF0
@M05620:45:000000000-G6HP7:1:1101:18220:2580 1:N:0:126
ATCTCTATCTCCTAAAAACCTGTTTAGATTTGGAGATAGACCTTCAGGTTTTTCATCATTTTCTGCATGAATTATACATTGACCACGTTCCAGCGTGGTCAGTTTGCAGCATTCTGTTATTTTGTTTGACAGAGTGTCTTGTTGAGAACATATGTAGGACATGATTTTTTCCTGCAACAGGGAAAATAAAGTATAAGTTTTAAAGATTTATTCTTTAATAAAGGATCTCAAAGCCAGCTTTAGAAAAAGGA
+
AA1AAFFFFFFFGGFGFGGGGFAFHHHHGFHHH1FGCGH1DGGHHFFHHHHGGGFGHHHHHHHHHHFHHFGFHGHFGHEHFGFFBEEAFGH21FEEAEGGHHHGHHFHHGGFFHHFHHHHHHHHFHHGFHHHFHBFGHHHHHHH2FGEGGHHHHHHHH1FHHHHHHHHHGHGHHHEDGHHHFG0CGF<GGGGFHFFGHHHHH<FFDGHGEGHHHHHDGHG0<F0CGHHHH0<GFHFCGFHHHE0<GHHAFC
@M05620:45:000000000-G6HP7:1:1101:18209:2596 1:N:0:126
ATCTCTATCTCCTAAAAACCTGTTTAGATTTGGAGATAGACCTTCAGGTTTTTCATCATTTTCTGCATGAATTATACATTGACCACGTTCCAGCGTGGTCAGTTTGCAGCATTCTGTTATTTTGTTTGACAGAGTGTCTTGTTGAGAACATATGTAGGACATGATTTTTTCCTGCAACAGGGAAAATAAAGTATAAGTTTTAAAGATTTATTCTTTAATAAAGGATCTCAAAGCCAGCTTTAGAAAAAGGA
+
DDDDDFFFFFFFGGGGGGGGGGHHHHHHHHHHHHHHHHHHHHHHHHHHHHHGGHHHHHHHHIIIIHHHHHHHHHHHHHHHHHHHHHGHHHHHHHGGGGHHHHHHHHHHHHHHHHHHHHHHHHHHHHHHHHHHHHHHHHHHHHHHHHHHHHHHHHHHHHHHHHHHHHHHHGHHHHHHHHHHHGGHHHHHHHHHHHHHHHHHHHHHHHHHHHHHHHHHHHHHHGHHHHHHHGHGHHHHHGHHHHHHHGHHGGH
@M05620:45:000000000-G6HP7:1:1101:17288:2605 1:N:0:126
AGATTACTGCAACAGTTCCCCCTGGACCTGGAAAAGTTTCTTGCCTGGCTTACAGAAGCTGAAACAACTGCCAATGTCCTACAGGATGCTACCCGTAAGGAAAGGCTCCTAGAAGACTCCAAGGGAGTAAAAGAGCTGATGAAACAATGGCAAGTAAGTCAGGCATTTCCGCTTTAGCACTCTTGTGGATCCAATTGAACAATTCTCAGCATTTGTACTTGTAACTGACAAGCCAGGGACAAAACAAAGAT
+
AA1A>1D@3DFDCGCBGGGGGGGGHFEFHFAB1AFFBAFDGDHGEAGHHHHHHDFFHFFHGBBGGCFHFFDGHHHHGGHGDGHHHHHHCGHHFHGE@EGFFEBGFEEHGGHHHHHHGHHHHHHGGHGGGHHHHGHHHHDHHHHHHGHHFHHHHGHHHHHHHHHHHHHHHHGGGGGHGHHHHHHGHDHGHHHHHHHHHHFFFGHHHHHFGHFHHHHHHHHGFFHEHHHGHHHHHGGGEAAEEGBFGGGGGGG
@M05620:45:000000000-G6HP7:1:1101:15618:2629 1:N:0:126
CATCCTGACCCTGAAGTACCCCATTGAGCATGGCATCGTCACCAACTGGGACGACATGGAGAAGATCTGGCACCACACCTTCTACAACGAGCTGCGCGTGGCCCCGGAGGAGCACCCAGTGCTGCTGACCGAGGCCCCCCTGAACCCCAAGGCCAACAGAGAGAAGATGACTCAGGTGAGGCTCGGCCGACGCCCGTGCTCCTCCCGTCCTTTCCCCAGTCATTTTCTGCCCGGCTTGATTTCTGACATTA
+
CCCCCFFFFFFFGGGGGGGGGGGHHHDGGHHHHHGHHGHHHGHHHGHHHHHHGGGGGHHFHHHHHHHHHHHHHGHHHGGHHHHHHHHHGGGGGHGGGGGFGGHHGGGCFGGGHHHHGEHHHHHHHHHHHHGGGGGGGGGGGGHGHHGGGGHGHHGGGGGGGGGEBFFGGGGGGGGGGGGGGGGGFFFFFAFFFFFF@DDFFFFFFFFEDFFFFFBFFFFFFFFFFFFFFFFEFFFFFFABBFFFFBFFFF/
@M05620:45:000000000-G6HP7:1:1101:14626:2636 1:N:0:126
ATCTCTATCTCCTAAAAACCTGTTTAGATTTGGAGATAGACCTTCAGGTTTTTCATCATTTTCTGCATGAATTATACATTGACCACGTTCCAGCGTGGTCAGTTTGCAGCATTCTGTTATTTTGTTTGACAGAGTGTCTTGTTGAGAACATATGTAGGACATGATTTTTTCCTGCAACAGGGAAAATAAAGTATAAGTTTTAAAGATTTATTCTTTAATAAAGGATCTCAAAGCCAGCTTTAGAAAAAGGA
+
AAAABFFFFFFFGGGGGGGGFGGGHGHHHHHHHGHFGHHGHHHHHHHHHHHGGGHHHHHGHHHHHHHHHGFHHHHHHHHHHHHHHHEGHHHHHHGGGGHHHHHHHHHHHHHHHHHHHHHHHGHHHHHHGHHHHHGHHHHHHHHHEGHHHHHGHHHHHHHHHHHHHHHHHGHHHHHHDGHGHGFHHGFFGFFGHHHHGFGHHHGGGHHHHHHHHHHHHHHHHHHHHHHHHHHHHGHHHGHHHFGBCGHHGGG
@M05620:45:000000000-G6HP7:1:1101:14631:2654 1:N:0:126
ATCTCTATCTCCTAAAAACCTGTTTAGATTTGGAGATAGACCTTCAGGTTTTTCATCATTTTCTGCATGAATTATACATTGACCACGTTCCAGCGTGGTCAGTTTGCAGCATTCTGTTATTTTGTTTGACAGAGTGTCTTGTTGAGAACATATGTAGGACATGATTTTTTCCTGCAACAGGGAAAATAAAGTATAAGTTTTAAAGATTTATTCTTTAATAAAGGATCTCAAAGCCAGCTTTAGAAAAAGGA
+
BCCCDFFFFFFFGGGGGGGGGGHHHHHHHHHHHHHHHHHHHHHHHHHHHHHGGHHHHIHHHIHHHHHHHHHHHHHGHHHHHHHHHHGHHHHHHHGGGGHHHHHHHHHHHHHHHHHHHHHHHHHHHHHHHHHHHHHHHHHHHHHHHHGHHHHHHHHHHHHHHHHHHHHHHGHHHHHHHHHHHGGHHHHGHHHHHHHHHHHHHHHHHHHHHHHHHHHHHHHHHGHHHHHHHGHHHHHHHGHHHHHEFHHHGGH
@M05620:45:000000000-G6HP7:1:1101:21327:2662 1:N:0:126
TACCTGTACTGGGGAAGCATTTGAATATCCCCCCATGGTGATGGGGACGGAGAACTGCTCCATAAACACAGGCAACGTGCCTAACTTTCCCGGGAAGATGAAGTCAAAGAGCGACCACAGCTCTTTGCTGTGGAGGTTATTTTGCATCGGTGAGCCAGACAGAATGATCCGATGAGGGGTGCGAAACTATTTGAGGAAAGGAAGCACCTTTTTATTAAATTTACCTTTTAGCAATCGCCATTCCTACCCTA
+
CCCDDFFFFFFFGGGGGGGGGGHHHHHHHHHGGGGHHHHHHHHHHGGGGGGGGHHHHHHHHHHHHHHHHHHHGHHHGHHHHHHHHHHHHHHGGGGGGHHHHHHHHHHHHHHHGGGGGHHHHHHHHHHHHHHHHEHGEHHHHHHHGFHHGG>EGHHHHHHGHHFHHHFHHHH.CFGHHGG;@DGBCGGGGGGGGFEBFFGGGGGFEFFGFFFFFAFFFFFFFFFFFFFFFFFFFFFFFEDDFFFFFFFFFF/
@M05620:45:000000000-G6HP7:1:1101:14647:2668 1:N:0:126
ATCTCTATCTCCTAAAAACCTGTTTAGATTTGGAGATAGACCTTCAGGTTTTTCATCATTTTCTGCATGAATTATACATTGACCACGTTCCAGCGTGGTCAGTTTGCAGCATTCTGTTATTTTGTTTGACAGAGTGTCTTGTTGAGAACATATGTAGGACATGATTTTTTCCTGCAACAGGGAAAATAAAGTATAAGTTTTAAAGATTTATTCTTTAATAAAGGATCTCAAAGCCAGCTTTAGAAAAAGGA
+
BBBBBFFFFFFFGFGGBGGGGGHHHGHFHHHHGGHHGCHHHHHHHFFHHFHFFHGHHHHHHHHHHHHHGHHHHGHHHBGHHEGHHHGHHHHGFHGGGGHHHHHHHHHHHHHHHHHGHHGHHHHHHHHHHGHHFHHHGHHHHHHHHHGHFHHHHHHHHHHHHHHGHHHHHGFGHHEHHBGHHGGHHHHHHFFFFF<<GGGGHHHFHHHHHHHGHHHHHGHHFGHFBGGHHHHFFFG/GEHHHHFFHGGHCGH
@M05620:45:000000000-G6HP7:1:1101:14616:2669 1:N:0:126
ATCTCTATCTCCTAAAAACCTGTTTAGATTTGGAGATAGACCTTCAGGTTTTTCATCATTTTCTGCATGAATTATACATTGACCACGTTCCAGCGTGGTCAGTTTGCAGCATTCTGTTATTTTGTTTGACAGAGTGTCTTGTTGAGAACATATGTAGGACATGATTTTTTCCTGCAACAGGGAAAATAAAGTATAAGTTTTAAAGATTTATTCTTTAATAAAGGATCTCAAAGCCAGCTTTAGAAAAAGGA
+
>AABAFFFFFFFGGGGGGGGGGGHHGHGHHHHHHHHHHHHHHHHHHHHHHHGGHHHHHHHHHHHHGHHHGHHHHHHHHHHHHHHHHGHHHHHHHGFGGHHHHHHHHHHHHHHHHHHHHHHHHHHHHHHHGGHGHHHHHHHHHHHHHGHHGHHFHHHHHHHHHHHHHHHHGHHHHHHHHHGHGGHHHHGHGHFGHHFHFGHHHHHFHGHHHHHHHHHHFHHHDDGGHHHHHHGHHHGHGHHHHHFHFHGGGG
@M05620:45:000000000-G6HP7:1:1101:11482:2699 1:N:0:126
CATCCTGACCCTGAAGTACCCCATTGAGCATGGCATCGTCACCAACTGGGACGACATGGAGAAGATCTGGCACCACACCTTCTACAACGAGCTGCGCGTGGCCCCGGAGGAGCACCCAGTGCTGCTGACCGAGGCCCCCCTGAACCCCAAGGCCAACAGAGAGAAGATGACTCAGGTGAGGCTCGGCCGACGCCCGTGCTCCTCCCGTCCTTTCCCCAGTCATTTTCTGCCCGGCTTGATTTCTGACATTA
+
BBBBBFFFFFFFGGGGGGGGGGDHHHFHHFGHHHGFHGHHHGHDEDGHFHFGGGGGEGBCGBHHHHHHHHHGGGGHHGDHHFFHHHHG/FDGGFEEGGG@E@HCEGFGGGGGHHHHGGGHHFHHHHHGHHGGGGGFGGGFGGEHHHGGGGGGHHGGGGGGGFGGGGEGFFGFFFFGGFGGGGGGFFFFFFFFABBC@9AEBFFFFFFFFDDFFFFBFFDBFFFFFFFFFFFFFCFFFA.BFFFFFFBFFF/
@M05620:45:000000000-G6HP7:1:1101:11465:2703 1:N:0:126
CATCCTGACCCTGAAGTACCCCATTGAGCATGGCATCGTCACCAACTGGGACGACATGGAGAAGATCTGGCACCACACCTTCTACAACGAGCTGCGCGTGGCCCCGGAGGAGCACCCAGTGCTGCTGACCGAGGCCCCCCTGAACCCCAAGGCCAACAGAGAGAAGATGACTCAGGTGAGGCTCGGCCGACGCCCGTGCTCCTCCCGTCCTTTCCCCAGTCATTTTCTGCCCGGCTTGATTTCTGACATTT
+
AA1AAFDDF1FFGGGFGEGGBGGGHGF1FGHGFHFHHFHHHGHGHGHHHGFGEGGEGFFFHHFFFDGHFFFHHGHEHCEHHHFHHGHHGGCEEHHCCGGGGEFHGGGGGCGCHHHHGGGHFGHHHHGEHHGGGGGGGGGGGGEHHHGGCGHGHHGGGGGGGGGGGGEFBFFGGGFGGFFGEEEF?@FF@@@@@@@9--9AFFFFFFBFBFFF/9BFFF?FFFFFFFFF/FFFB-@@@--BBBFFF///;F/
@M05620:45:000000000-G6HP7:1:1101:14192:2767 1:N:0:126
CATCCTGACCCTGAAGTACCCCATTGAGCATGGCATCGTCACCAACTGGGACGACATGGAGAAGATCTGGCACCACACCTTCTACAACGAGCTGCGCGTGGCCCCGGAGGAGCACCCAGTGCTGCTGACCGAGGCCCCCCTGAACCCCAAGGCCAACAGAGAGAAGATGACTCAGGTGAGGCTCGGCCGACGCCCGTGCTCCTCCGGTCCTTTCCCCAGTCATTTTCTGCCCGGCTTGATTTCTGACATTA
+
BBBBBFFFFFFFGGGGGGGGGGEGHHHHHFGHHHCHHGHHHFGHFGHHGHHHGGGGGHHHGHHHHGHGHHHGHGHHEEGHHHHHHHHHGEGGGHGGFGEGGGHHGGGGGGGGHHHHG/GGHHHHHHHEHCD-ACCGGGGGGGHHGEGFGGHGHHGGGGGGGGGEFGFFGGGGFGGGGGFFFG.FDFFFFAFF@FDA@DFEFF/FFDFBFFFFFFFFFFFFFBFFFFFFFFBADCACFF.;BFFFF9FBBF/
@M05620:45:000000000-G6HP7:1:1101:14215:2769 1:N:0:126
CATCCTGACCCTGAAGTACCCCATTGAGCATGGCATCGTCACCAACTGGGACGACATGGAGAAGATCTGGCACCACACCTTCTACAACGAGCTGCGCGTGGCCCCGGAGGAGCACCCAGTGCTGCTGACCGAGGCCCCCCTGAACCCCAAGGCCAACAGAGAGAAGATGACTCAGGTGAGGCTCGGCCGACGCCCGTGCTCCTCCGGTCCTTTCCCCAGTCATTTTCTGCCCGGCTTGATTTCTGACATTA
+
CCCCCFFFFFFFGGGGGGGGGGGHHHHHHHHHHHHHHGHHHGHHHGHHHHHHGGGGGHHHHHHHHHHHHHHHHGHHHGGHHHHHHHHHGGGGGHHGGGGGGGHHGGGGGGGGHHHHGGHHHHHHHHHHHHGGGGGGGGGGGGHHHHGGGGHGHHGGGGGGGGGGGGGGGGGGGFGGGGGGGGGGFFFFFFFFFFFFCFFFFFFFFFFFFFFFFFFFFFFFFFFFFFFFFFFFFFFFFFAFFFFFFFFFFF0
@M05620:45:000000000-G6HP7:1:1101:14470:2800 1:N:0:126
AGATTACTGCAACAGTTCCCCCTGGACCTGGAAAAGTTTCTTGCCTGGCTTACAGAAGCTGAAACAACTGCCAATGTCCTACAGGATGCTACCCGTAAGGAAAGGCTCCTAGAAGACTCCAAGGGAGTAAAAGAGCTGATGAAACAATGGCAAGTAAGTCAGGCATTTCCGCTTTAGCACTCTTGTGGATCCAATTGAACAATTCTCAGCATTTGTACTTGTAACTGACAAGCCAGGGACAAAACAAAGAT
+
AAAABFFFFFFFGGGGGGGGGGGGHGHHHHHHHHHHFHHHHHHFHHHHGHHHHHHHHHHHHHHHHGHGHHHHHHHHHHHHFHHHFGHHHHHHHHGGGGHHHHHHHHHHGHHHHGHHHGHHCFHGE/EEFHHHHGHHHHDGHGHEHHHHGFHHHGHHHHHHHGGHHHHHHHGGGGGHHFHHHHHHHHHGHHHHHHGGHF0GGHHEHHHHHHHHHHHHHHHGHHHEHHHHFGGHGGFGEGGGGFB.CEGGGGF
@M05620:45:000000000-G6HP7:1:1101:14465:2820 1:N:0:126
AGATTACTGCAACAGTTCCCCCTGGACCTGGAAAAGTTTCTTGCCTGGCTTACAGAAGCTGAAACAACTGCCAATGTCCTACAGGATGCTACCCGTAAGGAAAGGCTCCTAGAAGACTCCAAGGGAGTAAAAGAGCTGATGAAACAATGGCAAGTAAGTCAGGCATTTCCGCTTTAGCACTCTTGTGGATCCAATTGAACAATTCTCAGCATTTGTACTTGTAACTGACAAGCCAGGGACAAAACAAAGAT
+
BABBBFFFFFFFGGGGGGGGGGGGHHHHHHHHHHHHFHHHHHHHHHHHHHHHHHHHHHHHHGHHHHHHHHHHHHHHHHHHHHHHGFHHHHHHHHGGGGHHHHGGHHHHGHHHHHHHHHHHHHHFGEFGHHHHHGHHHHHHHHHHHHHHHHHGHGHHHHHHHHHHHHHHHHGGGGGHHHHHHHHHHGHGHHHHGHHHHHHHGHHHHHHHHHHHHHHHHGHHHHHHHHHHHHHHHGGGGGGGGGGGGGGGGGG
@M05620:45:000000000-G6HP7:1:1101:14455:2835 1:N:0:126
AGATTACTGCAACAGTTCCCCCTGGACCTGGAAAAGTTTCTTGCCTGGCTTACAGAAGCTGAAACAACTGCCAATGTCCTACAGGATGCTACCCGTAAGGAAAGGCTCCTAGAAGACTCCAAGGGAGTAAAAGAGCTGATGAAACAATGGCAAGTAAGTCAGGCATTTCCGCTTTAGCACTCTTGTGGATCCAATTGAACAATTCTCAGCATTTGTACTTGTAACTGACAAGCCAGGGACAAAACAAAGAT
+
33>ABFFFBFFFGGFGGGGGGGGGAGHHHF4FGHHHGHHHHHHHHHHHHHHHHHGGHHHHHHGHHHHHHHHHHGHGHHHHHHHHBFHEGHHHHHGEEEGHHHGACHHHGHHHHHHHHHHHFHBFGEGGGHHHHGHHHHGHGHFHHFHHGGGHHGHHHHGHHDGHHHGHHHGGGGGHDGFHHHHHHGHGHHHHHHGHHGHHGGHEHHHD=CGHHHHHHGGHCGHFHHHGHFGHFEGFEGGGGGBFGGGGFGB
@M05620:45:000000000-G6HP7:1:1101:14477:2836 1:N:0:126
AGATTACTGCAACAGTTCCCCCTGGACCTGGAAAAGTTTCTTGCCTGGCTTACAGAAGCTGAAACAACTGCCAATGTCCTACAGGATGCTACCCGTAAGGAAAGGCTCCTAGAAGACTCCAAGGGAGTAAAAGAGCTGATGAAACAATGGCAAGTAAGTCAGGCATTTCCGCTTTAGCACTCTTGTGGATCCAATTGAACAATTCTCAGCATTTGTACTTGTAACTGACAAGCCAGGGACAACACAAAGAT
+
33>ABFFFDFFFGGFGFGGGGGGGAEGHHEGGHHHHGHHHHHHHHHHHHHHHHHGHFHHHHHHHHHHHHGHHHHHCHHHHHHHG?FGGGHHHHHGG?EHHHHCFFHHHGHGGHHBGHFHHHHBFF?EGFGHHHGHHHHFHHHGHFHHHGGGHHGHHHHHHGGHHHHFHHHGGGGGHFFFHHHHHHGHGHHHHGHHHHHHHFFHHHHHHFFHHHFFHFHHHFCHHHHGHFGHHHGGGGGGFGE.:CEEFBFC
@M05620:45:000000000-G6HP7:1:1101:10982:2843 1:N:0:126
ATCTCTATCTCCTAAAAAGGAAGAAAGGGGAGGGAAGATCGGAAGAGCACACGTCTGAACTCCAGTCACTCTCGCGCATCTCGTATGCCGTCTTCTGCTTGAAAAAAAAAAAAGCCCAGTTCTGCTGTCCGAGGCCCCCCTGTTCCGCGCCACCCACACAGAGACGCTCCTTCTGTCCCTGCGCGGCCCTCTCACGTTCACCTCCCTTCCTTTCCCCAGCCTTTTCTCGCCCCCCTTGTTCTCTGCCCTTC
+
AAABBFFFFFFFGGGGGGE?FGGGHHHHGGCFGGGFEHHHHGGGGHHHHHHHGFHHGGHHHHHFHHHGHHHHHGGGGGEGHHHGGHHHHGGGHGHHHHHHHGHGHHGGGGG///00//.>1<11=<111<..---.<<--:.00:<.9---..9..9.;99//;/.-..9/9////::9//.-------.9.//;.;.99/;/..AFB.;;;//9B....9./;;///99;.--;-9.///9/////.//9
@M05620:45:000000000-G6HP7:1:1101:12677:2863 1:N:0:126
CATCCTGACCCTGAAGTACCCCATTGAGCATGGCATCGTCACCAACTGGGACGACATGGAGAAGATCTGGCACCACACCTTCTACAACGAGCTGCGCGTGGCCCCGGAGGAGCACCCAGTGCTGCTGACCGAGGCCCCCCTGAACCCCAAGGCCAACAGAGAGAAGATGACTCAGGTGAGGCTCGGCCGACGCCCGTGCTCCTCCCGTCCTTTCCCCAGTCATTTTCTGCCCGGCTTGATTTCTGACATTT
+
AABBBFFFFFFFGBGGGGGGGGGHHHGHHH4GGHHHHGHHHGHHHGHHHHHHGGGGGHHGHHHGHHHGHHHHHGHHHGGHHHHHHHHHGGGGGHHGGGGGGGHHGGGGGGGGHGHHGGHGHHHHHHHHHHGFGGGGGGGGGGBHHHGGGGHGHHFGGGGGGFDABFFFGGGGGGGGGGGGGGGGFFFFFAFFFFFFBFFEFFFFFFDAD.DFFFFFFFDFFFFFFFFFF/BEDDDFFAFFFFFFFEFFFF/
@M05620:45:000000000-G6HP7:1:1101:12695:2866 1:N:0:126
CATCCTGACCCTGAAGTACCCCATTGAGCATGGCATCGTCACCAACTGGGACGACATGGAGAAGATCTGGCACCACACCTTCTACAACGAGCTGCGCGTGGCCCCGGAGGAGCACCCAGTGCTGCTGACCGAGGCCCCCCTGAACCCCAAGGCCAACAGAGAGAAGATGACTCAGGTGAGGCTCGGCCGACGCCCGTGCTCCTCCCGTCCTTTCCCCAGTCATTTTCTGCCCGGCTTGATTTCTGACATTA
+
BBBBBFFFFCFFGGGGGGGGGGGHHHHHHHCHHHHHHGHHHGHHHGHHHHHHGGGGGHHGHHHHHHHGHHHHHGHHHGGHHHHHHHHHGGGGGHHGGGGGGGHHGGGGGGGGHHHHGGHHHHHHHHHHHHGGGGGGGGGGGGHHHHGGGGHGHHGGGGGGGGGGFGGGGGGGGGGGGGGGGGGGFFFFDFFFFFFFBDFFFFFFFFFEDADFFFFFFFDFFFFFFFFFFFFFDDDFFF.FFFFFF/9BBF/
@M05620:45:000000000-G6HP7:1:1101:10863:2929 1:N:0:126
AGATTACTGCAACAGTTCCCCCTGGACCTGGAAAAGTTTCTTGCCTGGCTTACAGAAGCTGAAACAACTGCCAATGTCCTACAGGATGCTACCCGTAAGGAAAGGCTCCTAGAAGACTCCAAGGGAGTAAAAGAGCTGATGAAACAATGGCAAGTAAGTCAGGCATTTCCGCTTTAGCACTCTTGTGGATCCAATTGAACAATTCTCAGCATTTGTACTTGTAACTGACAAGCCAGGGACAAAACAAAGAT
+
1>1AAFD3DFFFFGBBF3BGGGEFHFFCBFGFCFAGADFGGHHGFHHHHHHHHHBDBGFGGHFFFC/GGGHHHHHHGHHHFHBGHFGCEFDHGFEBECHHDGHFGHFHFFHHHHHHHHFHFHHGAEEEGHGHHAFGEEFFGDGHH0FGBC<BGF@GHGHBFFHGA<?FFHA/?AFDHGFFFHHGHFFEFGFGDGHFHF<FGGDGHHEGFFFHHGG;CCCGGGGFHGFBBF0;G?/AACEF?AF9AEEGGBC
@M05620:45:000000000-G6HP7:1:1101:10848:2938 1:N:0:126
AGATTACTGCAACAGTTCCCCCTGGACCTGGAAAAGTTTCTTGCCTGGCTTACAGAAGCTGAAACAACTGCCAATGTCCTACAGGATGCTACCCGTAAGGAAAGGCTCCTAGAAGACTCCAAGGGAGTAAAAGAGCTGATGAAACAATGGCAAGTAAGTCAGGCATTTCCGCTTTAGCACTCTTGTGGATCCAATTGAACAATTCTCAGCATTTGTACTTGTAACTGACAAGCCAGGGACAAAACAAAGAT
+
AAACCFFFFFFFGGGGGGGGGGGGHGHHHHHHGHHHGHHHHHHHHHHHHHHHHHGHHHHHHHHHHGHHHHHHGHHHHHHHHHGHHHHHHHHHHHGGGGHHHHHHHHHHGHHHHHHHHHHHHHHGEGGFHFHHHGHHHHHHHHHHHHHHGGHHHGHHHHHHHHHHHHHHHHGGGGGHHHHHHHHHHHGGHHHHGHHHHHHGGGHHHHHFHHHHHHHGHHHHHHHGHHHHHHHHGGFGGGGGGGGGGGGGGGG
@M05620:45:000000000-G6HP7:1:1101:10835:2951 1:N:0:126
AGATTACTGCAACAGTTCCCCCTGGACCTGGAAAAGTTTCTTGCCTGGCTTACAGAAGCTGAAACAACTGCCAATGTCCTACAGGATGCTACCCGTAAGGAAAGGCTCCTAGAAGACTCCAAGGGAGTAAAAGAGCTGATGAAACAATGGCAAGTAAGTCAGGCATTTCCGCTTTAGCACTCTTGTGGATCCAATTGAACAATTCTCAGCATTTGTACTTGTAACTGACAAGCCAGGGACAAAACAAAGAT
+
ABBBBFFFFFFFGGGGGGGGGGGGHHHHHHHHHHHHGHHHHHHHHHHGHHHHHHHHHHHHHHHGHGHHHHHHHHHHHHHHHHGHHGHHHHHHHHGGGGHHHHHHHHHHGHHHHGHHHHHHHHHGGHGGHHHHHFHHHHGHHHHHHGHHGHHHHGHHHHHHHHHHHHHHHHGGGGGGHHHHHHHHHHHGGHHHGHHHHHHHHFHHHHH<<CFGHCGHHFHGHHF0GHHHHHHHHGGGGGGGGGGGGGGGGGF
@M05620:45:000000000-G6HP7:1:1101:16576:2959 1:N:0:126
ATCTCTATCTCCTAAAAACCTGTTTAGATTTGGAGATAGACCTTCAGGTTTTTCATCATTTTCTGCATGAATTATACATTGACCACGTTCCAGCGTGGTCAGTTTGCAGCATTCTGTTATTTTGTTTGACAGAGTGTCTTGTTGAGAACATATGTAGGACATGATTTTTTCCTGCAACAGGGAAAATAAAGTATAAGTTTTAAAGATTTATTCTTTAATAAAGGATCTCAAAGCCAGCTTTAGAAAAAGGA
+
BCCCCFFFFFFFGGGGGGGGGGHHHHHHHHHHHHHHHHHHHHHHHHHHHHHGGHHHHHHHHHIHIHHHHHHHHGHHHHHHHHHHHHGGHHHHHHGGGGHHHHHHHHHHHHHHHHHHHHHHHHHHHHHHHHHHHHHHHHHHHHHHGHHHHHHHHHHHHHHHHHHHHHHHHGHHHHHHHHHHHGGHHHGHHHHHHHHHHGGHHHHHHHHHHHHHHHHHHHHHHHHGHHHHHGHHHHHHHGHHHHHFGFHHGGH
@M05620:45:000000000-G6HP7:1:1101:16594:2966 1:N:0:126
ATCTCTATCTCCTAAAAACCTGTTTAGATTTGGAGATAGACCTTCAGGTTTTTCATCATTTTCTGCATGAATTATACATTGACCACGTTCCAGCGTGGTCAGTTTGCAGCATTCTGTTATTTTGTTTGACAGAGTGTCTTGTTGAGAACATATGTAGGACATGATTTTTTCCTGCAACAGGGAAAATAAAGTATAAGTTTTAAAGATTTATTCTTTAATAAAGGATCTCAAAGCCAGCTTTAGAAAAAGGA
+
BCCCCFFFFFFFGGGGGGGGGGHHHHHHHHHHHHHHHHHHHHHHHHHHHHHGGHHHHHHHHIHHHHHHHHHHHHHHHHHHHHHHHHGHHHHHHHGGGGHHHHHHHHHHHHHHHHHHHHHHHHHHHHHHHHHHHHHHHHHHHHHHHHHHHHHHHHHHHHHHHHHHHHHHHGHHHHHHHHHHHGGGHHHHHHHGHHHHHGHHHHHHHHHHHHHHHHHHHGHHHFHHHHHHHHHHHHHHGGHHHHHHHHHHGGG
@M05620:45:000000000-G6HP7:1:1101:16566:2978 1:N:0:126
ATCTCTATCTCCTAAAAACCTGTTTAGATTTGGAGATAGACCTTCAGGTTTTTCATCATTTTCTGCATGAATTATACATTGACCACGTTCCAGCGTGGTCAGTTTGCAGCATTCTGTTATTTTGTTTGACAGAGTGTCTTGTTGAGAACATATGTAGGACATGATTTTTTCCTGCAACAGGGAAAATAAAGTATAAGTTTTAAAGATTTATTCTTTAATAAAGGATCTCAAAGCCAGCTTTAGAAAAAGGA
+
CCCCCFFFFFFFGGGGGGGGGGHHHD5GGHHHHFHHHHHHHHHHHHHGHHHGGHHHHHHHHIIHHHFFHHHHHGHHHHHHHHHHHHGHHHHHHHGGGGHHHHHHHHHHHHHHHHHHHHHHHHHFHHHHFHHHHHHHHHHHHHHHGFHHHHHHGHHHHGGHHHGHHHHHHGHHHHHHHHGFHGGHGEGHGHHHHHHHHGHHHHHHHHHHHHHHHHHHHHHHHHDFGHHHHGHHEHHHFGFHHHHHHGHHD.G
@M05620:45:000000000-G6HP7:1:1101:16590:2988 1:N:0:126
ATCTCTATCTCCTAAAAACCTGTTTAGATTTGGAGATAGACCTTCAGGTTTTTCATCATTTTCTGCATGAATTATACATTGACCACGTTCCAGCGTGGTCAGTTTGCAGCATTCTGTTATTTTGTTTGACAGAGTGTCTTGTTGAGAACATATGTAGGACATGATTTTTTCCTGCAACAGGGAAAATAAAGTATAAGTTTTAAAGATTTATTCTTTAATAAAGGATCTCAAAGCCAGCTTTAGAAAAAGGA
+
CCCCCFFFFFFFGGGGGGGGGGHHHHHHHHHHHHHHHHHHHHHHHHHHHHHGGHHHHHHHHHHHHHHHHHHHHHHHHHHHHHHHHHGHHHHHHHGGGGHHHHHHHHHHHHHHHHHHHHHHHHHHHHHHHHHHHHHHHHHHHHHHHHHHHHHHHHHHHHHHHHHHHHHHHGHHHHHHHHHHHGGHHHGHHHHHHHHHHGHHHHHHHHHHHHHHHHHHHHHHHHGHHHHHHHHHHHHHHGHHHHHHHHHHG?G
@M05620:45:000000000-G6HP7:1:1101:20236:3026 1:N:0:126
CATCCTGACCCTGAAGTACCCCATTGAGCATGGCATCGTCACCAACTGGGACGACATGGAGAAGATCTGGCACCACACCTTCTACAACGAGCTGCGCGTGGCCCCGGAGGAGCACCCAGTGCTGCTGACCGAGGCCCCCCTGAACCCCAAGGCCAACAGAGAGAAGATGACTCAGGTGAGGCTCGGCCGACGCCCGTGCTCCTCCCGTCCTTTCCCCAGTCATTTTCTGCCCGGCTTGTTTTCTGACATTA
+
>AAAAFBFFC>>GEFDAFGF1AE0FFHBFA11BGHHFGGAGCDDEEFGFHHHAEGCCHFBGH0AGBH2FD1EGEHHEE?GFGHHHGF@EAEE?GHECEGGGGFHGECGGCA<FGHHCFH<FD@FG1GG00A-@--<<-CCGF/:CCEAE:EGEHGEEGB9CBAABBB0990;90FBFBGFF.A9>;-B9-;9@-99;BFAFFFF/-99999/B/99BFAFF/;99///BFFF-@-;9--/-;BF9/;/9B/
@M05620:45:000000000-G6HP7:1:1101:20250:3038 1:N:0:126
CATCCTGACCCTGAAGTACCCCATTGAGCATGGCATCGTCACCAACTGGGACGACATGGAGAAGATCTGGCACCACACCTTCTACAACGAGCTGCGCGTGGCCCCGGAGGAGCACCCAGTGCTGCTGACCGAGGCCCCCCTGAACCCCAAGGCCAACAGAGAGAAGATGACTCAGGTGAGGCTCGGCCGACGCCCGTGCTCCTCCCGTCCTTTCCCCAGTCATTTTCTGCCCGGCTTGATTTCTGACATTA
+
BCCCCFFFFFFFGGGGGGGGGGGHHHGHHHHHFHHFHGHHHGHFHGHGFHHHGGGGGHHHHGHFGHHDFHHHHGHHHGGHHHHHHHHHGGGGGFHGGGGGGGHHGGGGGGGGGHHHGGHHHHHHHHHHHHGGGGGGGGGGGGHHHHGGGGHGHHGGGGGGGGGGGGGGGGGGGFGGGGGGGGGGFFFFDBBFCFFF@DFFFFFFFFFEFFFFFFFFFFFFFFFFFFFFFFFFFFFFFAAFFFFFFFBFFF/
@M05620:45:000000000-G6HP7:1:1101:10871:3041 1:N:0:126
CATCCTGACCCTGAAGTACCCCATTGAGCATGGCATCGTCACCAACTGGGACGACATGGAGAAGATCTGGCACCACACCTTCTACAACGAGCTGCGCGTGGCCCCGGAGGAGCACCCAGTGCTGCTGACCGAGGCCCCCCTGAACCCCAAGGCCAACAGAGAGAAGATGACTCAGGTGAGGCTCGGCCGACGCCCGTGCTCCTCCCGTCCTTTCCCCAGTCATTTTCTGCCCGGCTTGATTTCTGACATTT
+
AABBBFFFFFFFGFGGGGGGGGGHHHHHHHHHHHHHHGHHHGHHHGHHHHHHGGGGGHHGHHHHGHHHHHHHHGHHHGGHHHHHHHHHGGGGGHHGGGGGGGGHGGGGGGFGEHHHGGHFGHHHHHHHHHGGGGGGGGGGGGHHHHGGGGHGHGGGGGGGGGGGGGFFGGGGGGGGFGGGGGGGFFEAB9DFFCFB@FFEFFFFFFDAFFFFFFFFFFDFFFFFFFFFF/BEADDFFF.;9BFFF/B/BF/
@M05620:45:000000000-G6HP7:1:1101:11212:3079 1:N:0:126
TACCTGTACTGGGGAAGCATTTGAATATCCCCCCATGGTGATGGGGACGGAGAACTGCTCCATAAACACAGGCAACGTGCCTAACTTTCCCGGGAAGATGAAGTCAAAGAGCGACCACAGCTCTTTGCTGTGGAGGTTATTTTGCATCGGTGAGCCAGACAGAATGATCCGATGAGGGGTGCGAAACTATTTGAGGAAAGGAAGCACCTTTTTATTAAATTTACCTTTTAGCAATCGCCATTCCTACCCTA
+
ABBBBFFFFFFFGGGFGGGFGDHHGFHHHHHGGGGHFHFFFFGHHGGGGGEEGHHGHHHHHHHHHGHHHHHHGHHHGHHHHFFHHGGHHHHFGGGGGGHHFGFFHHHHHHHHFGGGGHHHGGHHEHHHHHGGHEGG?FFHHHHHHHHHAD>>FHHHHGFEHGHHHFHHHHGDEFCGGGGADGF:ABAGGGGGGFGGBBCFGFGGGGGGFFFFFFFFFFFFFFFFFFFFFFFFFFFFFFFFFFFFFFFFFFB
@M05620:45:000000000-G6HP7:1:1101:18201:3116 1:N:0:126
CATCCTGACCCTGAAGTACCCCGGCTTGATTTCTGACATTAGATCGGAAGAGCACACGTCTGAACTCCAGTCACTCTCGCGCATCTCGTATGCCGTCTTCTGCTTGAAAAAAAAAAAAAAAAAAAAAAAATAAAAATGTGGAAGTAATCCAAAGACATAAAAACAACAAAATAAGGTGAGTATAGACAGATGGATGGTGTAAAATTGAAGATATTGAACAGTAACTCAGGAGTCATGATAACATATACTAA
+
CCCCCFFFFFFFGGGGGFGGGGGGGGGGHHHHHHHHHHHHHHHHHHGGGGHHHGHHHGGHHGHHHHHHHHGHFHHHHHGGGGGGEHHHFGHHHHGFGHGHHHHHHHHHHHHGGGGD<//>-----:-9:-.00000.0000;0/0000000009///000000.:...;..00000000.90000000//000900.09.00000000000009000000/:00000009:.//00900000000000000
@M05620:45:000000000-G6HP7:1:1101:13157:3122 1:N:0:126
ATCTCTATCTCCTAAAAACCTGTTTAGATTTGGAGATAGACCTTCAGGTTTTTCATCATTTTCTGCATGAATTATACATTGACCACGTTCCAGCGTGGTCAGTTTGCAGCATTCTGTTATTTTGTTTGACAGAGTGTCTTGTTGAGAACATATGTAGGACATGATTTTTTCCTGCAACAGGGAAAATAAAGTATAAGTTTTAAAGATTTATTCTTTAATAAAGGATCTCAAAGCCAGCTTTAGAAAAAGGA
+
BBAABFFFFFFBFGGFFGGGBGFGHFHHHHHGGCBFFDEHFFHGCDGGFGGFFHHGFFFGGFFFFHHGHEGGFGGHFFEFDHHHFHGGGCBGEFEEEEGFFFHHDGHHHHHHHHHHHHHHHHHHHHHHHHHHHHHHHHHHHHHHHHHHHHHHHHHHHHHHHHHHHHHHHGHHHHHHHHHHHGGHHHHHHHHHHHHHHGGHHHGHHHHHHHHHHHHHHHHHHHHHHHHHHHHGHHHHHGGHHHHHHHHHGGH
@M05620:45:000000000-G6HP7:1:1101:13252:3167 1:N:0:126
TACCTGTACTGGGGAAGCATTTGAATATCCCCCCATGGTGATGGGGACGGAGAACTGCTCCATAAACACAGGCAACGTGCCTAACTTTCCCGGGAAGATGAAGTCAAAGAGCGACCACAGCTCTTCGGAGGTTATTTTGCATCGGTGAGCCAGACAGAATGATCCGATGAGGGGTGCGAAACTATTTGAGGAAAGGAAGCACCTTTTTATTAAATTTACCTTTTAGCAATCGCCATTCCTACCCTAAAGAT
+
BBABBFFFFFFFGGGGGGGGGGHHHHGHHHHGGGGHHHFGGHHHHGGGGGGGGHHHHHHHHHHHHHHHHHHHGGHHGGHHHHGHHHHHHGGGGGGGGHHHHHHHHHHGGHHHGGGGGHHHHGHHHHHGGGGDGFHHHHHHGHHGG<CFGFHHHHGHGHHBGFHHHHDDEHHHGGDCEG?DGGFFGGGGGGGFFFGGFGGGGGFFFFFFFFFFF:FFFFFFFFFFFFFFBB;EFF?EBFBFFBFFFFFB/B;
@M05620:45:000000000-G6HP7:1:1101:13237:3178 1:N:0:126
TACCTGTACTGGGGAAGCATTTGAATATCCCCCCATGGTGATGGGGACGGAGAACTGCTCCATAAACACAGGCAACGTGCCTAACTTTCCCGGGAAGATGAAGTCAAAGAGCGACCACAGCTCTTCGGAGGTTATTTTGCATCGGTGAGCCAGACAGAATGATCCGATGAGGGGTGCGAAACTATTTGAGGAAAGGAAGCACCTTTTTATTAAATTTACCTTTTAGCAATCGCCATTCCTACCCTAAAGAT
+
CCCCCFFFFFFFGGGGGGGGGGHHHHHHHHHGGGGHHHGHHHHHHGGGGGGGGHHHHHHHHHHHHHHHHHHHGHHHGHHHHHHHHHHHHHHGGGGGGHHHHHHHHHHHHHHHGGGGGHHHHHHHHHHGGGGEHHHHHHHHGHHGGGGGHHHHHHGGHHHHHHHHHHFGGHHHGGEFGGFGGGGGGGHGGGGFGGGGGGGGGGFFFFFFFFFFFFFFFFFFFFFFFFFFFFFFFFFEFFFFFFFFFFFFFFF
@M05620:45:000000000-G6HP7:1:1101:14573:3268 1:N:0:126
TACCTGTACTGGGGAAGAGCACACGTCTGAACTCCAGTCACTCTCGCGCATCTCGTATGCCGTCTTCTGCTTGAAAAAAAAAAAAATAATGAGTACAAAGTATAGGTCGCGGAAAAGAGGTGTGATGGGGAATTGGAGTGGAATGAACGCGAAGACCTGACAACGGTAAGTTCTGGTTATGTGTGGCGGTAGATCGGTGTATTCAAGTTCTGGACATGATTGAACACTATACGAGTTATGGTGTATTATAT
+
CCCCCFFFFFFFGGGGGGGGGGHHGHHHGHHHHHHHHHHHHHHHHGGGGGGGHHHGGHHHHGEGHGHHHHHHHHGHHHGGGGG></0322222222222B222332?>///<//-00.>.<<1>1>11..../0000<0<.0000000.:----.//0///00.--..:0000;00:00:0:00...--;.90:0.....000000;0000000.00000:00000/0/000..:.;0000;0.0000:0:
@M05620:45:000000000-G6HP7:1:1101:20192:3269 1:N:0:126
AGATTACTGCAACAGTTCCCCCTGGACCTGGAAAAGTTTCTTGCCTGGCTTACAGAAGCTGAAACAACTGCCAATGTCCTACAGGATGCTACCCGTAAGGAAAGGCTCCTAGAAGACTCCAAGGGAGTAAAAGAGCTGATGAAACAATGGCAAGTAAGTCAGGCATTTCCGCTTTAGCACTCTTGTGGATCCAATTGAACAATTCTCAGCATTTGTACTTGTAACTGACAAGCCAGGGACAAAACAAAGAT
+
AAAAAFFFFFFFGGCGGFGGGGGFF0BGHFFHGHFHBAFGHFHFGHHFHHH1FBFFHHHHHFHGFCGCGHHHGBGCHFFHFHFHFFGHFHHGHGGEEAFHHFFGFFFHGFHFHFGHGGHHGFGG?/EEGHHFFEHCFH1GHFFFDGE1<BGFHGFHHH>GHHBGHGFHHGGGGGGHHHHFCCGHB<FEBGGHFGDDGBDGB<DGDGF0DBFGCGGC0CG0CGF0GGHFHFHHGGFFA..9EAFAFGEFBFB
@M05620:45:000000000-G6HP7:1:1101:20175:3274 1:N:0:126
AGATTACTGCAACAGTTCCCCCTGGACCTGGAAAAGTTTCTTGCCTGGCTTACAGAAGCTGAAACAACTGCCAATGTCCTACAGGATGCTACCCGTAAGGAAAGGCTCCTAGAAGACTCCAAGGGAGTAAAAGAGCTGATGAAACAATGGCAAGTAAGTCAGGCATTTCCGCTTTAGCACTCTTGTGGATCCAATTGAACAATTCTCAGCATTTGTACTTGTAACTGACAAGCCAGGGACAAAACAAAGAT
+
ABCCCFFFFFFFGGGGGGGGGGGGHHHHHHHHHHGHGHHHHHHHHHHHHHHHHHHHHHHHHHHHHHHHHHHHHHHHHHHHGHHHGHHHHHHHHHGGGGHHHHGHHHHHGHHHHHHHHHHHHHHGGHGFHHHHHGHHHHHHHHHHHHGHGHHHHGHHHHHHGHHHHHHHHHGGGGGHHHHHHHHHHGHGHHHHGHHHHGHHGHHHHHHHGHGHHHHHHHHHHHHGHHHHHHHHHGGGGGGGGGGGGGGGGGG
@M05620:45:000000000-G6HP7:1:1101:21347:3291 1:N:0:126
AAACCAAGCAGACACTCACCGCTGAAGACATGAGGTCAGCTAGATCGGAAGAGCACACGTCTGAACTCCAGTCACTCTCGCGCATCTCGTATGCCGTCTTCTGCTTGAAAAAAAAAAAAAAAAACGAAACTCAGTATGACTTAAACGTACGAACTACAATAAGATTATACGGTCAGATAGTCAAGAACGGTCAGGACATATTCCGATTAGTCTTTTGTTACATAATAGTCGTGCGAGTACAACATAACACA
+
CCCCCCCFCFFFGGGGGGGGGGGGEHHHHHHHHHHHHHHHHHHHHHHGEGGHHHHHHHGHHHGHHHHHHHHHHHHHHHHGGGGGFCHHHFGHHHHGGGHGHHHGHHHHHHHHGCGGG<<<>-<-.-...-000000000;0;000;..:.-..-.09/00;;0;0;0990..9../////9///////..9..///.//////:/...;//////;////////////:/....-9-:.////.;/////.
@M05620:45:000000000-G6HP7:1:1101:19886:3350 1:N:0:126
TACCTGTACTGGGGAAGCAATCGCCATTCCTACCCTAAAGATCGGAAGAGCACACGTCTGAACTCCAGTCACTCTCGCGCATCTCGTATGCCGTCTTCTGCTTGAAAAAAAAAAAAAAATATGGTGTAACCACATCATTTGGAATTTCGAAACAATAATGGAAACATGAATCGTTGATAGATCCACTATATTATTTTATGCTGAAAGGTCTTCACTGTCGTCAGGTATCAAATGTTGTAGTAAATACATTA
+
AAAAAFFFFFFFGGAEGGG4GGGGGDGHHHHGHHHHHHFFGHHHG?EGEHHEHHHGHHHGFHFHHHHHHHHHHHHHGFFCEG/FFGGFHHHHGEEHFGHHGHHHG3FGFGCGGG///<-01111=1<1<100<.00000<<0/0<000/...-/.000000000//0/0000.;./900000000/0/;0000000099000;0///9//9////////......////////////;//:////////9/
@M05620:45:000000000-G6HP7:1:1101:15663:3353 1:N:0:126
AAACCAAGCAGACACTCACCGCTGTAGACATGAGGTCAGCTAGATCGGAAGAGCACACGTCTGAACTCCAGTCACTCTCGCGCATCTCGTATGCCGTCTTCTGCTTGAAAAAAAAAAAGGTCAGCTGGGGGGCTTTCTTTGTGTAAGCAACGAGAAACCTGAAAGAAGCATTTTTTAACTAAGTCCTGCTGAGTCATTCATGAGTTTTTAGCCGCCTTGCTTCTTCTCACAGACTCTCTACTCTCATGCCA
+
AAAAAAAFAFFFGGGGGGGGGGGAABAFAAAA11FBF1AFGHHHHGHE///00BA0FFEHCG/GGHB1AFH2B@@2B@FEE////>1B>F/FB2@EE/>F2B1B1FEG1<10//>//>?/?FGGHFHBCCC?@@FFF/FFFBBB///BBFA>EBBFFFEFFBFFBFFFFFFFEFF@-F/FFFFFFFFFFBF/F:;/FFFFFF9BBFFFFFFFFB@@FFFFFFFFFFFFFFBBFFFFFFFBBFFFBFB/BBF
@M05620:45:000000000-G6HP7:1:1101:15165:3355 1:N:0:126
AAACCAAGAAGACATGAGGTCAGCTAGATCGGAAGAGCACACGTCTGAACTCCAGTCACTCTCGCGCATCTCGTATGCCGTCTTCTGCTTGAAAAAAAAAAAAAAAAAATCTACCTTAAGTCTATGTGTCAATAGGCGAGAGTAGAACAAAAAGCTAAAGAGTAATAAATAGCAATAAAATCAAAGGGAATAAAGTAATTAAGTGGGAACTGCATTAAGTATATACGTCGAGTTTAAAATAATTAATAGTT
+
BAABBBAFFFF4FEGGGGGGGFHHHHHHHHGFECEHHHHHHHGHHHGHHHHHHHHHHGHHHHHGGGGCAFHHHGGHHHHGGGHGGHHHHHHHFHHH/>@/<////<//-0<111111110000000<0=0000000/-----/00000//.....000000/9000000000000000000/0009....9/////////9//;/;..9./////9//////////./.---/./////9/9///////9:
@M05620:45:000000000-G6HP7:1:1101:13113:3364 1:N:0:126
TACCTGTACTGGGGAAGCATTTGAATATCCCCCCATGGTGATGGGGACGGAGAACTGCTCCATAAACACAGGCAACGTGCCTAACTTTCCCGGGAAGATGAAGTCAAAGAGCGACCACAGCTCTTTGCTGTGGAGGTTATTTTGCATCGGTGAGCCAGACAGAATGATCCGATGAGGGGTGCGAAACTATTTGAGGAAAGGAAGCACCTTTTTATTAAATTTACCTTTTAGCAATCGCCATTCCTACCCTA
+
CBCCCFFFFFFFGGGGGGGGGGHHHHHHHHHGGGGHHHGHHHHHHGGGGGGGGHHHHHHHHHHHHHHHHHHHGHHHGHHHHHHHHHHHHHHGGGGGGGHHHG3GHHHHGHHHGGGGGHHHHHHHHHHHHHHHHHHGEGFHHHHHHHHHGGADFHHHHHFFHHHHHHHHHHHGGGHHHGG.AEGEGADGGGGGGFGGFFGGGGGGGGFGFFFFFFFFFFFFFFFFFFFFFFFFFFFFFFFFFFFFFFFFFFF
@M05620:45:000000000-G6HP7:1:1101:15178:3367 1:N:0:126
AAACCAAGAAGACATGAGGTCAGCTAGATCGGAAGAGCACACGTCTGAACTCCAGTCACTCTCGCGCATCTCGTATGCCGTCTTCTGCTTGAAAAAAAAAAAAAAAGTAATAAAAAGAGAAGAAAAAATATCTAACATCAAGAAACGTAAGGATCAAAGATAACAGGGAAAAACAGTATCTATAAAAGCAAATCTGTAGAGAACATCGCTGAGAGATTGTTGCTGACCTTCGAGACCAAGATCGAGTACAC
+
BBBBCBBFFFFFGGGGGCGGGGHHHHHHHHHGGGGHHHFHGHGHHHGHHHHHHGGGHFGHHHHGGGGGGCHHHGGHHGHGGGHGHHHHHHHGHHHHGGGGE>//<//111111111/.0<101000<<<00000000000000///.:;..000;.000/000000...../.../;00000000000.0/0000000000000/00......00.;0000;0000//000../.../:..00:.:0.0;0
@M05620:45:000000000-G6HP7:1:1101:19874:3371 1:N:0:126
TACCTGTACTGGGGAAGCAATCGCCATTCCTACCCTAAAGATCGGAAGAGCACACGTCTGAACTCCAGTCACTCTCGCGCATCTCGTATGCCGTCTTCTGCTTGAAAAAAAAAAAAATACATATAATGATCACATTTATAGTCTAAAAGTACAATCAGCAAAAGGTGTAGCATTTCTATTATATAATTAGGAATCAGATAGTACATTGTAAGATCGCGATTCAAACATCAAATATGAAAGAAGAGTATAAT
+
CCCCCFFFFFFFGGGGGGGGGGGGGGGHHHHHHHHHHHHHHHHHGGGGGHGHHHHGHHHGHGHHHHHHHHHHHHHHGGGGGFGHHHGGHHHHGFGHGHGHHHHGHHHHHGGGG>///01==1?1111<<1110111111111<110000<000000000</0//;000000000:000000:0000;0090000:000;0090000000000000..:--.90000.0:000000000009./0.0:0000
@M05620:45:000000000-G6HP7:1:1101:16521:3393 1:N:0:126
TACCTGTACTGGGGAAGCATTTGAATATCCCCCCATGGTGATGGGGACGGAGAACTGCTCCATAAACACAGGCAACGTGCCTAACTTTCCCGGGAAGATGAAGTCAAAGAGCGACCACAGCTCTTCGGAGGTTATTTTGCATCGGTGAGCCAGACAGAATGATCCGATGAGGGGTGCGAAACTATTTGAGGAAAGGAAGCACCTTTTTATTAAATTTACCTTTTAGCAATCGCCATTCCTACCCTAAAGAT
+
AABAAFFFFFFFGGGGFGGGGGHHHGFHFHGGGFGFHHBFGFFHHDFGGFDGGHGGHFHHHGGGHGHFHHHHGHGGEFGEHGGGCFGHHHHGGGCGGHHHHHHHHHFHHHHGGFFCGHHHGHHHHHGGGGC?FDHHHHFFFHHG?CCFG1FGHHFHHFHGFDGDHG<EFFGBDG.:;@E@?@9FGBFGGGG0CBFF9BFEBF?/BBFFEFFFF/BFBFB//BFFFFFE9/9.ADFFFFFFBB..;BFFFFF
@M05620:45:000000000-G6HP7:1:1101:8563:3393 1:N:0:126
ATCTCTATCTCCTAAAAACCTGTTTAGATTTGGAGATAGACCTTCAGGTTTTTCATCATTTTCTGCATGAATTATACATTGACCACGTTCCAGCGTGGTCAGTTTGCAGCATTCTGTTATTTTGTTTGACAGAGTGTCTTGTTGAGAACATATGTAGGACATGATTTTTTCCTGCAACAGGGAAAATAAAGTATAAGTTTTAAAGATTTATTCTTTAATAAAGGATCTCAAAGCCAGCTTTAGAAAAAGGA
+
AAAABFFFFFFFGGGGGGGGGGHHHHHHHHHHHHHHGHGGHHHHHHHGHHHGGHHHHHHHHHHHGHHHHGH5GHHHHHHHHGHHHHGGHHHHHHGGGGHHFFGHHHHHHHHHHHHGHHHHHHHHHHHHHHFHHHHHHHGHHHHHHHHHHHHHHHHGHHHHHHHHHHHHGGHHHHGHHHHHHGGHHGHHGHHGHHHHG<GHHHFHHHHHHHHHHHHHGFGH0==GHHHGHGGHHHFEGGHHHHHGFGFAEGG
@M05620:45:000000000-G6HP7:1:1101:8541:3394 1:N:0:126
ATCTCTATCTCCTAAAAACCTGTTTAGATTTGGAGATAGACCTTCAGGTTTTTCATCATTTTCTGCATGAACTATACATTGACCACGTTCCAGCGTGGTCAGTTTGCAGCATTCTGTTATTTTGTTTGACAGAGTGTCTTGTTGAGAACATATGTAGGACATGATTTTTTCCTGCAACAGGGAAAATAAAGTATAAGTTTTAAAGATTTATTCTTTAATAAAGGATCTCAAAGCCAGCTTTAGAAAAAGGA
+
ABBBBFFFFFFFGGGGGGGGGGGHHHHHHHHHHHHHHHHHHHHHHHHHHHHGGHHHHHHHHIHIHHHHHHHHHHHHHHHHHHHHHHFGHHHHHHGGGGHHHHHHHHHGHHHHHHHHHHHHHHHHHHHHHHHHHHHHHHHHHHHHGHHHHHHHHHHHHHHHHHHHHHHHHGHHHHHHHHHHHGGHHHGHGGHHHHHHGFGHHGHHHHHHHHHHHHHHHHHHHHHHHHHHHFGGHCHHGGHHHHHFFGHFEGB
@M05620:45:000000000-G6HP7:1:1101:18083:3405 1:N:0:126
TACCTGTACTGGGGAAGCGTGTAGCAATCGCCATTCCTACCCTAAAGATCGGAAGAGCACACGTCTGAACTCCAGTCACTCTCGCGCATCTCGTATGCCGTCTTCTGCTTGAAAAAAAAAAAAAAAAAACATCTGTCATCAAGTCTGTCCACATAAATCTAACATATGCAACAGTACACTTAATACTACATTTTAATTGAACATTTTTCCGCCTAATATCATTATGGTATAATCCGATCTCTTACTATTAC
+
CCCDCFFFFFFFGGGGGGGGGGHHHHHHHGGGGGHHHHHHHHHHHHHHHHHGGGGHHHHHHHGHHHGHHHHHHHHHHHHHHHHGGGGGGGHHHGGHHHHGGGHGHHHGHHHHHHHHGGGGG/<-->---..0000000:000000000000000000000<0000<000000</000<0000000000000<0<000000<0::0000/09....<00:00:00<000:00000:..9-.000<:000000
@M05620:45:000000000-G6HP7:1:1101:16520:3412 1:N:0:126
TACCTGTACTGGGGAAGCATTTGAATATCCCCCCATGGTGATGGGGACGGAGAACTGCTCCATAAACACAGGCAACGTGCCTAACTTTCCCGGGAAGATGAAGTCAAAGAGCGACCACAGCTCTTCGGAGGTTATTTTGCATCGGTGAGCCAGACAGAATGATCCGATGAGGGGTGCGAAACTATTTGAGGAAAGGAAGCACCTTTTTATTAAATTTACCTTTTAGCAATCGCCATTCCTACCCTAAAGAT
+
CBBCCFFFFFFFGGGGGGGGGGHHHHHHHHHGGGGHHHFGHHHHHGGGGGGGGHHHHHHHHHHHHHHHHHHHGHHHGHHHHHHHHHHHHHHGGGGGGHHHHHHHHHHHHHHHGGGGGHHHHHHHHHHGGGGCGHHHHHHHGHHGGEFEFCHHHHGHHGHHHHHHHHGGGHHHGGFGGGDGGGGGGGGGGGGGGGGGGGGGGGFFFFFFFFFFFBFFFFFFFFFFFFFFFFFFFFFFFFFFFFFFFFFFFFF
@M05620:45:000000000-G6HP7:1:1101:8554:3417 1:N:0:126
ATCTCTATCTCCTAAAAACCTGTTTAGATTTGGAGATAGACCTTCAGGTTTTTCATCATTTTCTGCATGAACTATACATTGACCACGTTCCAGCGTGGTCAGTTTGCAGCATTCTGTTATTTTGTTTGACAGAGTGTCTTGTTGAGAACATATGTAGGACATGATTTTTTCCTGCAACAGGGAAAATAAAGTATAAGTTTTAAAGATTTATTCTTTAATAAAGGATCTCAAAGCCAGCTTTAGAAAAAGGA
+
BCCCCFFFFFFFGGGGGGGGGGHHHHHHHHHHGHHHHHHHHHHHHHHHHHHGGHHHHHHHHHHHHHHHHHHBGHHHHGHHHHHHHHGHHHHHHHGGGGHHHHHHHHHHHHHHHHHHHHHHHHHHHHHHGHHHHHHHHHHHHHHHHHHHHHHHHHHHHHHHHHHHHHHHHGHHHHHHHHHHHEFHHHHHHGHHHHHHHGHHHHHHHHHHHHHHHHHHHHHHDD0GHHHHHHHHHHHHHGHHHHHFHHHHDGF
@M05620:45:000000000-G6HP7:1:1101:22404:3435 1:N:0:126
AGATTACTGCAACAGTTCCCCCTGGACCTGGAAAAGTTTCTTGCCTGGCTTACAGAAGCTGAAACAACTGCCAATGTCCTACAGGATGCTACCCGTAAGGAAAGGCTCCTAGAAGACTCCAAGGGAGTAAAAGAGCTGATGAAACAATGGCAAGTAAGTCAGGCATTTCCGCTTTAGCACTCTTGTGGATCCAATTGAACAATTCTCAGCATTTGTACTTGTAACTGACAAGCCAGGGACAAAACAAAGAT
+
ABCCCFFFFFFFGGGGGGGGGGGGHHHHHHHHHHHHGHHHHHHHHHHHHHHHHHHHHHHHHHHHHHHHHHHHHHHHHHHHHHGHHHHHHHHHHHGGGGHHHHHHHHHHGHHHHHHHHHHHHHHGGHGFHFHHHGHHHHGHHHHHHHHHHHHHHGHHHHHHHHHHHHHHHHGGGGGHHHHHHHHHHGHGHHHHGGHHHHHGFGHHHHHHHHHHHHHHHHHHHGHHHHHGHGHHHGFGGGGGGGGGGGGGGGF
@M05620:45:000000000-G6HP7:1:1101:22409:3453 1:N:0:126
AGATTACTGCAACAGTTCCCCCTGGACCTGGAAAAGTTTCTTGCCTGGCTTACAGAAGCTGAAACAACTGCCAATGTCCTACAGGATGCTACCCGTAAGGAAAGGCTCCTAGAAGACTCCAAGGGAGTAAAAGAGCTGATGAAACAATGGCAAGTAAGTCAGGCATTTCCGCTTTAGCACTCTTGTGGATCCAATTGAACAATTCTCAGCATTTGTACTTGTAACTGACAAGCCAGGGACAAAACAAAGAT
+
>3AABFFFFFFFGGGGGGGGGGGGHHHHHHHHHHHHHHHHHHHHHHHHHHHFHHDGHHHHHGHHHHHHHHHHHFHHHHHHHHHHHHHHHHHHHHGEGGHHGHHHHHHHFHHHHHHGHHHHHHGGGEGGHHHHFFFHHHFHHGHHHHHHHHHHHGHGHHHFHECGHGHHHHGGGGGHHHHHHHHHHGHGFHHHFFFHHHHGHGHHHHGFGFGHHHGHHFEGGGFFHHHGGHFCHGGGEDEGGGGGGGEGGGF
@M05620:45:000000000-G6HP7:1:1101:16164:3496 1:N:0:126
TACCTGTACTGGGGAAGCATTTGAATATCCCCCCATGGTGATGGGGACGGAGAACTGCTCCATAAACACAGGCAACGTGCCTAACTTTCCCGGGAAGATGAAGTCAAAGAGCGACCACAGCTCTTTGCTGTGGAGGTTATTTTGCATCGGTGAGCCAGACAGAATGATCCGATGAGGGGTGCGAAACTATTTGAGGAAAGGAAGCACCTTTTTATTAAATTTACCTTTTAGCAATCGCCATTCCTACCCTA
+
CDCCCFFFFFFFGGGGGGGGGGHHHHHHHHHGGGGHHHHHHHHHHGGGGGGGGHHHHHHHHHHHHHHHHHHHGHHHGHHHHHHHHHHHHHHGGGGGGHHHHHHHHHHHHHHHGGGGGHHHHHHHHHHHHHHHHHHGCGGHHHHHHHHHGGEGGHHHHHHGHHHHHHHHHHHGGGGHHGGCEGDCFGGGGGHGGFGGCFGGGGGGGGGGFFFFFFFFFFFHHHHFFHHFFFFFFFFFFFFFFFFFFFFFFFB
@M05620:45:000000000-G6HP7:1:1101:14763:3505 1:N:0:126
ATCTCTATCTCCTAAAAACCTGTTTAGATTTGGAGATAGACCTTCAGGTTTTTCATCATTTTCTGCATGAATTATACATTGACCACGTTCCAGCGTGGTCAGTTTGCAGCATTCTGTTATTTTGTTTGACAGAGTGTCTTGTTGAGAACATATGTAGGACATGATTTTTTCCTGCAACAGGGAAAATAAAGTATAAGTTTTAAAGATTTATTCTTTAATAAAGGATCTCAAAGCCAGCTTTAGAAAAAGGA
+
CCBCCFFFFFFFGGGGGGGGGGGHHHHHHHHHHHHHGHHHHHHHHHHHHHHGGHHHHHHHHHHHIHHHHHHHHHHHHHHHHHHHHHGGHHHHHHGGGGHHHHHHHHHHHHHHHHHHHHHHHHHHHHHHHHHHHHGHHHHHHHHHHHHHHHHHHHHHHHHHHHHHHHHHHGHHHHGHHHHHHGGHHHHHHHHHHHHHHGHHHHHHHHHHHHHHHHHHHGHHHHHHHHHHHGHHHHHHHGHHHHHHHHHHGGH
@M05620:45:000000000-G6HP7:1:1101:16176:3515 1:N:0:126
TACCTGTACTGGGGAAGCATTTGAATATCCCCCCATGGTGATGGGGACGGAGAACTGCTCCATAAACACAGGCAACGTGCCTAACTTTCCCGGGAAGATGAAGTCAAAGAGCGACCACAGCTCTTTGCTGTGGAGGTTATTTTGCATCGGTGAGCCAGACAGAATGATCCGATGAGGGGTGCGAAACTATTTGAGGAAAGGAAGCACCTTTTTATTAAATTTACCTTTTAGCAATCGCCATTCCTACCCTA
+
BB@ABFFFFFFFGCGGEGGGGGHHHGHHHHHGGGGHHHFGHHHHEGEGGGGGGHHHHHHHHHHHHHHGGHFHGHHH>FGHHHFHHHHHHHHFGG?EEHHHHHHHHHGHHHHGGGGGGHGHHHHHHHHGHH>GHHHGCGHHHHHGHHHHGA>CFGHHHHHGHHHHHHBGHHHEDDFHHGGCDDGCDFGGGGGGGFGGBFFAFGGGGGGGFFFFFFFFFFFFFFFFFFFFFFBFBBFFEEFFFFFFFFFFFFF
@M05620:45:000000000-G6HP7:1:1101:14760:3530 1:N:0:126
ATCTCTATCTCCTAAAAACCTGTTTAGATTTGGAGATAGACCTTCAGGTTTTTCATCATTTTCTGCATGAATTATACATTGACCACGTTCCAGCGTGGTCAGTTTGCAGCATTCTGTTATTTTGTTTGACAGAGTGTCTTGTTGAGAACATATGTAGGACATGATTTTTTCCTGCAACAGGGAAAATAAAGTATAAGTTTTAAAGATTTATTCTTTAATAAAGGATCTCAAAGCCAGCTTTAGAAAAAGGA
+
BCCBCFFFFFFFGGGGGGGGGGHHHHGHHHHHHGHHHHHHHHHHHHHHHHHGGHHHHGIHHHIHHHFHHHHHHHHHHHHGHHHHHHGGHHHHHHGEGGHHHHHHHGHHHHHHHGHHHHHHHHHHHHHHHHHHHHGHHHHHHHHHHHFHHHHHHHHHHHHHHHHGHHHHHGHHHHHHHHGHHGGHEHHGHGHHHHHGHHHHHGHHHHHHHHHHHHHHHEHHHHHHHGHHFHHFHHHHHGHHHHHHGFHHGGF
@M05620:45:000000000-G6HP7:1:1101:10473:3537 1:N:0:126
CATCCTGACCCTGAAGTACCCCATTGAGCATGGCATCGTCACCAACTGGGACGACATGGAGAAGATCTGGCACCACACCTTCTACAACGAGCTGCGCGTGGCCCCGGAGGAGCACCCAGTGCTGCTGACCGAGGCCCCCCTGAACCCCAAGGCCAACAGAGAGAAGATGACTCAGGTGAGGCTCGGCCGACGCCCGTGCTCCTCCCGTCCTTTCCCCAGTCATTTTCTGCCCGGCTTGATTTCTGACATTA
+
BBBBBFFFFFFFGGGGGGGGGGGHHGFGHHHFHHHHHGHHGGHHHGHHGHFHGGGGGHHHHHHGGHHHHHHHHGGHHGGHHHHHHHHHGGGGDHGGCGEGGGHHGGGGGDGFHGHHGGHFGHGHHHHHGHGGGCCEGGGGGGHFHAEGGGHGHHGGFEGFGGDFGFGFGGGGFFFGGGBFFEEGCFEDFFFFFFFFDFFABBFFFEFFFFF/BFFFFFDBFBBFFBFBFFFFD=DBA=99BBFF/B/9BF/
@M05620:45:000000000-G6HP7:1:1101:15390:3549 1:N:0:126
CATCCTGACCCTGAAGTACCCCATTGAGCATGGCATCGTCACCAACTGGGACGACATGGAGAAGATCTGGCACCACACCTTCTACAACGAGCTGCGCGTGGCCCCGGAGGAGCACCCAGTGCTGCTGACCGAGGCCCCCCTGAACCCCAAGGCCAACAGAGAGAAGATGACTCAGGTGAGGCTCGGCCGACGCCCGTGCTCCTCCCGTCCTTTCCCCAGTCATTTTCTGCCCGGCTTGATTTCTGACATTA
+
CCCCCFFFFFFFGGGGGGGGGGGHHHHHHHHHHHHHHGHHHGHHHGHHHHHHGGGGGHHHHHHHHHHHHHHHHGHHHGGHHHHHHHHHGGGGGHHGGGGGGGHHGGGGGGGGHHHHGGHHHHHHHHHHHHGGGGGGGGGGGGHHHHGGGGHGHHGGGGGGGGGGGGGGGGGGGGGGGGGGGGGGFFFFFFFFFFFFBFFFFFFFFFFFFFFFFFFFFFFFFFFFFFFFFFFFFFFFFFFFFFFFFFFFFF0
@M05620:45:000000000-G6HP7:1:1101:15404:3562 1:N:0:126
CATCCTGACCCTGAAGTACCCCATTGAGCATGGCATCGTCACCAACTGGGACGACATGGAGAAGATCTGGCACCACACCTTCTACAACGAGCTGCGCGTGGCCCCGGAGGAGCACCCAGTGCTGCTGACCGAGGCCCCCCTGAACCCCAAGGCCAACAGAGAGAAGATGACTCAGGTGAGGCTCGGCCGACGCCCGTGCTCCTCCCGTCCTTTCCCCAGTCATTTTCTGCCCGGCTTGATTTCTGACATTA
+
AABBBFFFFFFFGGGGGGGGGGGHHHHHHHHHHHHHHGHHHGHHHGHHHHHHGGGGGHHHHHHHHHHHHHHHHGHHHGGHHHHHHHHHGGGGGHHGGGGGGGHHGGGGGGGGHHHHGGHHHHHHHHGHHHGGGGGGGGGGGGHHHHGGGGHGHHGGGGGGGGGGGGGFGGGGGGGGGGGGGGFGFFFFFFFFFFFFDDDFFFFFFFFFFFFFFFFFFFFFFFFFFFFFFFFEDFFFFFAFFFFFFFFFFF/
@M05620:45:000000000-G6HP7:1:1101:10419:3579 1:N:0:126
ATCTCTATCTCCTAAAAACCTGTTTAGATTTGGAGATAGACCTTCAGGTTTTTCATCATTTTCTGCATGAATTATACATTGACCACGTTCCAGCGTGGTCAGTTTGCAGCATTCTGTTATTTTGTTTGACAGAGTGTCTTGTTGAGAACATATGTAGGACATGATTTTTTCCTGCAACAGGGAAAATAAAGTATAAGTTTTAAAGATTTATTCTTTAATAAAGGATCTCAAAGCCAGCTTTAGAAAAAGGA
+
BCBBCFFFFFFFGGGGGGGGGGHHHHHHHHHHHGHHHHHGHHHHHHHHHHHGGHHHHHHHHIIIHHHHHHGHHHHHHHHHHHHHHHGGHHHHHHGFGGHHHHHHHHHHHHHHHHHHHHHHHHHHHHHHHHHHHHHHHHHHHHHHGHHHHHHHHHHHHHHHHHHHHHHHHGHHHHHHHHGHHGGHHHGFHFGHHHHGGGHHHHHHHHHHHHGHHHHHHGHHHHHHHHHHHGHHHHHGHGHHHHHFCGHHGGG
@M05620:45:000000000-G6HP7:1:1101:18154:3584 1:N:0:126
AAACCAAGAAGACATGAGGTCAGCTAGATCGGAAGAGCACACGTCTGAACTCCAGTCACTCTCGCGCATCTCGTATGCCGTCTTCTGCTTGAAAAAAAAAAAAAAAAAAAACTACCATATCTCTGTTAACATATAAACTTAATGATACCAGAAGAATACCATCATATTATTCATGAACATGAATGAGAAGAGATAAATTTACTAGATATATACATTAACAAATAATCACAAACCCAGCTTCACTGAACATC
+
CCCCCBCFFFFFGGGGGGGGGGHHHHHHHHHGGGGHHHHHHHGHHHGHHHHHHHHHHHHHHHHGGGGGFEHHHFGHHHHGGGHGHHHGHHHHHHHHGGGEEC<//>/>-<-.0=0C00<00=00=000<:C:0000000000000000000./00/000000000000000900000;0000;000;00/0./9000090090B00909900000;000009;009;00;9..:....00000000:09B0
@M05620:45:000000000-G6HP7:1:1101:21657:3591 1:N:0:126
AGATTACTGCAACAGTTCCCCCTGGACCTGGAAAAGTTTCTTGCCTGGCTTACAGAAGCTGAAACAACTGCCAATGTCCTACAGGATGCTACCCGTAAGGAAAGGCTCCTAGAAGACTCCAAGGGAGTAAAAGAGCTGATGAAACAATGGCAAGTAAGTCAGGCATTTCCGCTTTAGCACTCTTGTGGATCCAATTGAACAATTCTCAGCATTTGTACTTGTAACTGACAAGCCAGGGACAAAACAAAGAT
+
>AAABFFFFFFFGGGGGGGGGGGGHHHHGHHHHHHHHHHHHHHHHHHHHHHHHHHHHHHHHHHHHHHHHHHHHHHHHHHHHHHHHGHHHHHHHHGGGGHHHHHHHHHHGHHHHGHHHHHHHHHGGHGGHFHHHGHHHHHHHHHHHHHHHHHHHGHFHHHHHHHHHHHHHHGGGGGGHHHHHHHHHHHGHFHHHHHHHHHGHHHHHHHHHGHHHHHHHHHHHHHHHHHHGHGHGGGGGGGGGGGGGGGGGGF
@M05620:45:000000000-G6HP7:1:1101:10422:3597 1:N:0:126
ATCTCTATCTCCTAAAAACCTGTTTAGATTTGGAGATAGACCTTCAGGTTTTTCATCATTTTCTGCATGAATTATACATTGACCACGTTCCAGCGTGGTCAGTTTGCAGCATTCTGTTATTTTGTTTGACAGAGTGTCTTGTTGAGAACATATGTAGGACATGATTTTTTCCTGCAACAGGGAAAATAAAGTATAAGTTTTAAAGATTTATTCTTTAATAAAGGATCTCAAAGCCAGCTTTAGAAAAAGGA
+
BCCBCFFFFFFFGGGGGGGGGGHHHHHHHHHHHHHHHHHHHHHHHHHHHHHGGHHHHHHHIIIIIHHHHHHHHHHHHHHHHHHHHHGHHHHHHHGGGGHHHHHHHHHHHHHHHHHHHHHHHHHHHHHHHHHHHHHHHHHHHHHHHHHHHHHHHHHHHHHHHHHHHHHHHGHHHHGHHHHHHGGHHHHHHHHHHHHHHHHHHGHHHHHHHHHHHHHHHGHHHHHHHHHHHGHHHHHHHGHHHHHGHHGHGGH
@M05620:45:000000000-G6HP7:1:1101:10404:3598 1:N:0:126
ATCTCTATCTCCTAAAAACCTGTTTAGATTTGGAGATAGACCTTCAGGTTTTTCATCATTTTCTGCATGAATTATACATTGACCACGTTCCAGCGTGGTCAGTTTGCAGCATTCTGTTATTTTGTTTGACAGAGTGTCTTGTTGAGAACATATGTAGGACATGATTTTTTCCTGCAACAGGGAAAATAAAGTATAAGTTTTAAAGATTTATTCTTTAATAAAGGATCTCAAAGCCAGCTTTAGAAAAAGGA
+
AAABAFFFFFFFGGGGGGGGGGHHHHHHHHHHHCHHHHHCHHHHHHHHHHHGGHHHHHHHHHHHHGHHHHHHHHHHHHHHHGHHHHGFGHHHHHGGGGHHHHHHHHHHHHHHHHHHHHHHHHHHHHHHHHGHHHGHHHHHHHHHHHHHHHHHHHHHHHFHHHHHHHHHHGHHHHHHHHHHHGGHHHHHGHHHHHHHHFHHHHGHHHHHHHHHHGHHHGHHHHHHHHHGHHHHHHHHHGHHHEGGCFHHGGG
@M05620:45:000000000-G6HP7:1:1101:21649:3610 1:N:0:126
AGATTACTGCAACAGTTCCCCCTGGACCTGGAAAAGTTTCTTGCCTGGCTTACAGAAGCTGAAACAACTGCCAATGTCCTACAGGATGCTACCCGTAAGGAAAGGCTCCTAGAAGACTCCAAGGGAGTAAAAGAGCTGATGAAACAATGGCAAGTAAGTCAGGCATTTCCGCTTTAGCACTCTTGTGGATCCAATTGAACAATTCTCAGCATTTGTACTTGTAACTGACAAGCCAGGGACAAAACAAAGAT
+
AAAAAFFFFFFFGGFADGGGFFGCAGFGFC00FGHHHCHFFGGFHGGEHHHFHHFAGCGHBGGGHHHHFABGFHHBDGHHFHHEGAGHHHBGHHGGGGHHHHHFACFFFGHGGHFHHGBGBG1FECFECDGB1FFHHHHBGFGFHGHGHHHGCFH2GDHGFB0@FGHHFEGA<ECFFFFFGHFHFGHGH1FFGFFFBFHFB<GHHHGG0<GGCGBGFHHG;GHHHH0CCGCC:9BG?.C9EFBFFGGF/F;
@M05620:45:000000000-G6HP7:1:1101:18811:3611 1:N:0:126
CATCCTGACCCTGAAGTACCCCATTGAGCATGGCATCGTCACCAACTGGGACGACATGGAGAAGATCTGGCACCACACCTTCTACAACGAGCTGCGCGTGGCCCCGGAGGAGCACCCAGTGCTGCTGACCGAGGCCCCCCTGAACCCCAAGGCCAACAGAGAGAAGATGACTCAGGTGAGGCTCGGCCGACGCCCGTGCTCCTCCCGTCCTTTCCCCAGTCATTTTCTGCCCGGCTGATTTCTGACATTAG
+
CCCCCFFFFFFFGGGGGGGGGGGHHHHHHHHHHHHHHGHHHGHHHGHHHHHHGGGGGHHHHHHHHHHHHHHHHGHHHGGHHHHHHHHHGGGGGHHGGGGGGGHHGGGGGGGGHHHHGGHHHHHHHHHHHHGGGGGGGGGGGGHHHHGGGGHGHHGGGGGGGGGGGGGGGGGGGGGGGGGGGGGGFFFFFFFFFFFFDFFFFFFFFFFFFFFFFFFFFFFFFFFFFFFFFFFFFFFFA.;BFBB00:0;F00
@M05620:45:000000000-G6HP7:1:1101:22511:3621 1:N:0:126
CATCCTGACCCTGAAGTACCCCATTGAGCATGGCATCGTCACCAACTGGGACGACATGGAGAAGATCTGGCACCACACCTTCTACAACGAGCTGCGCGTGGCCCCGGAGGAGCACCCAGTGCTGCTGACCGAGGCCCCCCTGAACCCCAAGGCCAACAGAGAGAAGATGACTCAGGTGAGGCTCGGCCGACGCCCGTGCTCCTCCCGTCCTTTCCCCAGTCATTTTCTGCCCGGCTTGATTTCTGACATTA
+
BCCCCFFFFFFFGGGGGGGGGGGHHHHHHHHHHHHHHGHHHGHHHGHHHHHHGGGGGHHHHHHHHHHHHHHHHGHHHGGHHHHHHHHHGGGGGHHGGGGGGGHHGGGGGGGGHHHHGGHHHHHHHHHHHHGGGGGGGGGGGGHHHHGGGGHGHHGGGGGGGGGGGGFGGGGGGGGGGGGGGGGGFFFFFFFFFFFFDFFFFFFFFFFEFFFFFFFFFFFFFFFFFFFFFFFFFFFFFFAFFFFFFFFFFF/
@M05620:45:000000000-G6HP7:1:1101:18630:3647 1:N:0:126
CATCCTGACCCTGAAGTACCCCATTGAGCATGGCATCGTCACCAACTGGGACGACATGGAGAAGATCTGGCACCACACCTTCTACAACGAGCTGCGCGTGGCCCCGGAGGAGCACCCAGTGCTGCTGACCGAGGCCCCCCTGAACCCCAAGGCCAACAGAGAGAAGATGACTCAGGTGAGGCTCGGCCGACGCCCGTGCTCCTCCCGTCCTTTCCCCAGTCATTTTCTGCCCGGCTTGATTTCTGACATTA
+
CCCCCFFFFFFFGGGGGGGGGGGHHHHHHHHHHHHHHGHHHGHHHGHHHHHHGGGGGHHHHHHHHHHHHHHHHGHHHGGHHHHHHHHHGGGGGHHGGGGGGGHHGGGGGGGGHHHHGGHHHHHHHHHHHHGGGGGGGGGGGGHHHHGGGGHGHHGGGGGGGGGGGGGGGGGGGGGGGGGGGGGGFFFFFFFFFFFFCDFFFFFFFFFFFFFFFFFFFFFFFFFFFFFFFFFFFFFFFFFFFFFFFBFFFF0
@M05620:45:000000000-G6HP7:1:1101:9102:3647 1:N:0:126
TACCTGTACTGGGGAAGCATTTGAATATCCCCCCATGGTGATGGGGACGGAGAACTGCTCCATAAACACAGGCAACGTGCCTAACTTTCCCGGGAAGATGAAGTCAAAGAGCGACCACAGCTCTTTGCTGTGGAGGTTATTTTGCATCGGTGAGCCAGACAGAATGATCCGATGAGGGGTGCGAAACTATTTGAGGAAAGGAAGCACCTTTTTATTAAATTTACCTTTTAGCAATCGCCATTCCTACCCTA
+
ABACBFFFFFFFGGGGGGGGGGHHHHHHHHHGGGGHHHHHHHHHHGGGGGGGGHHHHHHHHHHHHHHHHHHGGHHHGHHHHHGHHHHHHGHGGGGGGGHHGHHHHHHHHHHHGGGGGHHHHHHHHHHHHHHHHGHGCGHHHHHHHHHHEG>CFHHHHHHGHGHHHHHHHHHEEFFHHGGCDGG;;DFGGGGGGGGGFGFGGFGGGGGGFFFFFFFFFFFFFFFFFFFFFFFFFFFFFFFFFFFFFFFFFFB
@M05620:45:000000000-G6HP7:1:1101:14041:3656 1:N:0:126
CATCCTGACCCTGAAGTACCCCATTGAGCATGGCATCGTCACCAACTGGGACGACATGGAGAAGATCTGGCACCACACCTTCTACAACGAGCTGCGCGTGGCCCCGGAGGAGCACCCAGTGCTGCTGACCGAGGCCCCCCTGAACCCCAAGGCCAACAGAGAGAAGATGACTCAGGTGAGGCTCGGCCGACGCCCGTGCTCCTCCCGTCCTTTCCCCAGTCATTTTCTGCCCGGCTTGATTTCTGACATTA
+
AAABAFFFFFFFGGGGGGGGGGGHGGHFGAADEHHHHGHHHGGHHGHHHHHHGGGGGHEHHHFFHGHFGHGHHGHHHGGHHHHHHHHFCEEGGHHGGGEGGGHHGGCGGGGDHEHHGGHGGHFHHFHHHFGCGG?CD@CCD::GHHDGGGCEFHGGGGGFFGFGGGGGGGEGFGFFBFFGFEEGAAEDCA>B;FFFD?AA9FFFF9DFFFFBFFFF.BD9B/FFFFFFFFFFD9DCFA.:BBFF:FBBFF/
@M05620:45:000000000-G6HP7:1:1101:18634:3666 1:N:0:126
CATCCTGACCCTGAAGTACCCCATTGAGCATGGCATCGTCACCAACTGGGACGACATGGAGAAGATCTGGCACCACACCTTCTACAACGAGCTGCGCGTGGCCCCGGAGGAGCACCCAGTGCTGCTGACCGAGGCCCCCCTGAACCCCAAGGCCAACAGAGAGAAGATGACTCAGGTGAGGCTCGGCCGACGCCCGTGCTCCTCCCGTCCTTTCCCCAGTCATTTTCTGCCCGGCTTGATTTCTGACATTA
+
ABBBBFFFFFFFGGGGGGGGGGGHHFHHHHHHHHHHHGHHHGHHHGHHHHGHGGGGGHHHHGHHGGHHHGHHHGHHHGGHHHHHHHHHGGGGGHHGGGGGFGHHGGGGGGGGHHHHGGHHHHHHHHHHHHGCGGGGGGGGGGHHHHGGGGHEHHGGGGGGGGGGGGEGGGGGGGFGGGGGGGEFFFEFFFFFFFFF-;DFFFFFFFFFFDFFFBFFFFDFFFFFFFFFFFFFFCFFA=AFFFBFFFFFFE/
@M05620:45:000000000-G6HP7:1:1101:18275:3700 1:N:0:126
CATCCTGACCCTGAAGTACCCCATTGAGCATGGCATCGTCACCAACTGGGACGACATGGAGAAGATCTGGCACCACACCTTCTACAACGAGCTGCGCGTGGCCCCGGAGGAGCACCCAGTGCTGCTGACCGAGGCCCCCCTGAACCCCAAGGCCAACAGAGAGAAGATGACTCAGGTGAGGCTCGGCCGACGCCCGTGCTCCTCCCGTCCTTTCCCCAGTCATTTTCTGCCCGGCTTGATTTCTGACATTA
+
ABBBBFFFFFFFFGFGFGGGGGGHHFBEFGBFEGHHHEGHEGHHHGHHHEFGEEEEEHHFHHHHHFGDHHHHHGHHHGGHGHHHHFHFCEEEEHHGGGEFGGHHCE@FGCAAGEGHGGHFFGDHHHHHGFGDC?@<EC@@@EHGFGDFGGFGHHGGG?BBFGFGGFGFFGFGFF9FBB09.CEFABED==A@-@DA@.A999/FFADFFD?/9BFFBBD/;99BFF9/:BFEA--9@-.99BFF/B:;9B/
@M05620:45:000000000-G6HP7:1:1101:20873:3713 1:N:0:126
AGATTACTGCAACAGTTCCCCCTGGACCTGGAAAAGTTTCTTGCCTGGCTTACAGAAGCTGAAACAACTGCCAATGTCCTACAGGATGCTACCCGTAAGGAAAGGCTCCTAGAAGACTCCAAGGGAGTAAAAGAGCTGATGAAACAATGGCAAGTAAGTCAGGCATTTCCGCTTTAGCACTCTTGTGGATCCAATTGAACAATTCTCAGCATTTGTACTTGTAACTGACAAGCCAGGGACAAAACAAAGAT
+
ACBBBFFFFFFFGGGGGGGGGGGGHHHHHHHHHHHHHHHHHHHHHHHFHHHHHHHHHHHHHHHHHHHHHHHHHHHHHHHHHHHHHGHHHHHHHHGGGGHHHHHHHHHHGHHHHHHGHHHHHHHGGEGGHHHHHGHHHHHHHHHHHHHHHHHHHGHHHHHHHHHHHHHHHHGGGGGHHHHHHHHHHGHGGHHHGGHHHGHGGHHHHHHHHHHHHHHHHHHHHHHHHHHHHHHHHGGGGGGGGGGGGGGGGGG
@M05620:45:000000000-G6HP7:1:1101:17647:3722 1:N:0:126
CATCCTGACCCTGAAGTACCCCATTGAGCATGGCATCGTCACCAACTGGGACGACATGGAGAAGATCTGGCACCACACCTTCTACAACGAGCTGCGCGTGGCCCCGGAGGAGCACCCAGTGCTGCTGACCGAGGCCCCCCTGAACCCCAAGGCCAACAGAGAGAAGATGACTCAGGTGAGGCTCGGCCGACGCCCGTGCTCCTCCCGTCCTTTCCCCAGTCATTTTCTGCCCGGCTTGATTTCTGACATTT
+
CCBCCFFFFFFFGGGGGGGGGGGHHHHHHHHHHHGHHGHHHGHHHGHHHHHHGGGGGHHHHHHHHHHHHHHHHGHHHGGHHHHHHHHHGGGGGHHGGGGGGGHHGGGGGGGGHHHHGGHHHHHHHHHHHHGGGGGGGGGGGGHHHHGGGGHGHHGGGGGGGGGGGGGGGGGGGGGGGGGGGGGGFFFFFFFFFFFFCFFFFFFFFFFFFFFFFFFFFFFFFFFFFFFFFFFFFFFFFFFFFFFFFBFFFF0
@M05620:45:000000000-G6HP7:1:1101:17609:3740 1:N:0:126
ATCTCTATCTCCTAAAAACCTGTTTAGATTTGGAGATAGACCTTCAGGTTTTTCATCATTTTCTGCATGAATTATACATTGACCACGTTCCAGCGTGGTCAGTTTGCAGCATTCTGTTATTTTGTTTGACAGAGTGTCTTGTTGAGAACATATGTAGGACATGATTTTTTCCTGCAACAGGGAAAATAAAGTATAAGTTTTAAAGATTTATTCTTTAATAAAGGATCTCAAAGCCAGCTTTAGAAAAAGGA
+
BCCCCFFFFFFFGGGGGGGGGGHHHHHHHHHHHHHHHHHHHHHHHHHHHHHGGHGHHHHIHHHHHHHHHHHHHHHHHHHHHHHHHGGHHHHHHHGGGGHHHHHHHHHHGHHHHHHHHHHHHHHHHHHHHHHHHHHHHHHHHHHHHFHHHHHHHHHHHHGHHHHHHHHHHGHHHHHHHHHHHGGHHEGGHGGHHHHHHHHHHHHEHHHHHHHHHHHHHHHHHHHHHHHHHHHGHHEFGGHHHHHHHHHHGGH
@M05620:45:000000000-G6HP7:1:1101:17636:3745 1:N:0:126
CATCCTGACCCTGAAGTACCCCATTGAGCATGGCATCGTCACCAACTGGGACGACATGGAGAAGATCTGGCACCACACCTTCTACAACGAGCTGCGCGTGGCCCCGGAGGAGCACCCAGTGCTGCTGACCGAGGCCCCCCTGAACCCCAAGGCCAACAGAGAGAAGATGACTCAGGTGAGGCTCGGCCGACGCCCGTGCTCCTCCCGTCCTTTCCCCAGTCATTTTCTGCCCGGCTTGATTTCTGACATTA
+
ABBBBFFFFFFFGGGGDGGGGGGHHFHFGHHHHHGCH?HHHGHHHGHHHHHHGGGGGHHHHHHHHHHHHGHHHGHHHGGHHHHHHHHHGGGGGFHGGGEGEGHHGGGGGGGGHHHHGGHGGGHHHHFHHHGFCGGGGGGGCEHHGHGGGGHCGHGGGGGGFGGGGGGFGGGEGGGEFFGGFGEGAAAD@BC;DFC=9ADAFFFFFFFEDFFFFFFFFFFFFFFFFFFBFFFED-AFA;ABFFFBBBBFFB/
@M05620:45:000000000-G6HP7:1:1101:17594:3751 1:N:0:126
ATCTCTATCTCCTAAAAACCTGTTTAGATTTGGAGATAGACCTTCAGGTTTTTCATCATTTTCTGCATGAATTATACATTGACCACGTTCCAGCGTGGTCAGTTTGCAGCATTCTGTTATTTTGTTTGACAGAGTGTCTTGTTGAGAACATATGTAGGACATGATTTTTTCCTGCAACAGGGAAAATAAAGTATAAGTTTTAAAGATTTATTCTTTAATAAAGGATCTCAAAGCCAGCTTTAGAAAAAGGA
+
ABABCFFFFFFFGGGGGGGGGGHHHHHHHHHHHHHHHHHHHHHHHHHHHHHGGHHHHHHHHHIHIHHHHHHHHHHHHHHHHHHHHHGHHHHHHHGGGGHHHHHHHHHGHHHHHHHHHHHHHHHHHHHHHHGHHHHHHHHHHHHHHHHHHHHHHHHHHHHHHHHHHHHHHGHHHHHHHHHHHGGGHHGHGHHHGHHHHFGHHHHHHHHHHHHHHHHHHHHHHHHHHHHHHHHHHHHHHGHHHHHFGFFHGGH
@M05620:45:000000000-G6HP7:1:1101:16489:3753 1:N:0:126
ATCTCTATCTCCTAAAAACCTGTTTAGATTTGGAGATAGACCTTCAGGTTTTTCATCATTTTCTGCATGAATTATACATTGACCACGTTCCAGCGTGGTCAGTTTGCAGCATTCTGTTATTTTGTTTGACAGAGTGTCTTGTTGAGAACATATGTAGGACATGATTTTTTCCTGCAACAGGGAAAATAAAGTATAAGTTTTAAAGATTTATTCTTTAATAAAGGATCTCAAAGCCAGCTTTAGAAAAAGGA
+
BCCCDFFFFFFFGGGGGGGGGGHHHHHHHHHHHHHHHHHHHHHHHHHHHHHGGHHHHIHHHIIIIHHHHHHHHHHHHHHHHHHHHHGHHHHHHHGGGGHHHHHHHHHHHHHHHHHHHHHHHHHHHHHHHHHHHHHHHHHHHHHHHHHHHHHHHHHHHHHHHHHHHHHHHGHHHHHHHHHHHGGHHHHHHHHHHHHHHHHHHHHHHHHHHHHHHHHHHHHHHHHHHHHHHHHGHHFHGGHHHHHHHHHHGGH
@M05620:45:000000000-G6HP7:1:1101:10954:3759 1:N:0:126
AAACCAAGCAGACACTCACCGCTGCACACTTTAGGTCCGCTAGATCGTTCGGGCCCACGCCTGAACTCCAGTCACTCTCGCGCATATCGTATGCCGTCTTCTGCTTGAAAAAAAAAAAGGAAAAGAGTGAAACACGCGCATACCGCCTGACGACATCTGAATGAAGAAAAAAAAAGAAAACCACTGGAGATGGACATGCACAGCAGCACTACAGAGAGATAAAACGCGGTAAAGCGATATGTACGAACTAA
+
BBBBBBBFBFFFGGGGGGGGGGG?2B45B3B3553DD32A2E235A1211101000BA01B1?233BBFH@GHHHB3BFEFG/E//B4?F?GFGB<EE0FD4GBFDGF1GFHGCD@><..00000><>00000/<.<<--..0/:-9:;//..9-.:0;00;00;00/;C999--.../9/...//././///9////////.......///////..9//////-;--:..///....9///9.9.-.//
@M05620:45:000000000-G6HP7:1:1101:10955:3779 1:N:0:126
AAACCAAGCAGACACTCACCGCTGCACACATTACCTCCACTACACCCGTCCGGCCCACGTCAAAACTCCACTCACTCTCGCGCACATCGTGTGCCGTCTTCTGCTTGAAAAAAAAACAGAGCTGCAGACCGAGGCCCCCCTGAACCCCAAGGCCAACAGAGAGAAGATGACTCAGGTGAGGCTCGGCCGACGCCCGTGCTCCTCCCGTCCTTTCCCCAGTCATTTTCTGCCCGGCTTGCTTTCTGACCTTT
+
AAAAAAAFAFFFGGGGGGGGGGG00B11B0F21A1DB00BBG0A0A//////////B///B//110@1BE0@FGH111B>///E//1BE>0?/BB<?/FCD2>>11FG11B0<B@>/?G00?11<0<1>.<@@-AEG-C@CA/0BE.E..9E.CEAE.CFGFFGGFF09CBFBFFFFFFFEF-A@@AA?-@@??@?;--AFF;BBEB9BFBFFEFFFF-/BB/BFEBBF/;AB@<>@@-;B;;BB///;B/
@M05620:45:000000000-G6HP7:1:1101:14564:3822 1:N:0:126
CATCCTGACCCTGAAGTACCCCGGCTTGATTTCTGACATTAGATCGGAAGAGCACACGTCTGAACTCCAGTCACTCTCGCGCATCTCGTATGCCGTCTTCTGCTTGAAAAAAAAAAAAAATCAATAGCACAAAACTCTTCTTGACACAATCTTTCAACAATAAGATTTAACTACCCAAAGGATACACAATGCAGAATGATAGCATACTATTCATTCCAGACAAAAACTGCCATCCTGTTACGCAGAAATTA
+
CCCCCFFFFFFFGGGGGGGGGGGGGGGGHHHHHHHHHHHHHHHHHHGGGGHHHHHHHGHHHGHHHHHHHHHHHHHHHHGGGGGGFHHHGGHHHHGGGHGHHHHHHHHHHHHGGGGC<</<0111=111=>0/...<0<D000<0000/.00;0;0000:.0:000000000090/.0:.//;09900090000;;/;00000000000900009000000.//9...000/00:.000000...--/0900
@M05620:45:000000000-G6HP7:1:1101:19944:3875 1:N:0:126
TACCTGTACTGGGGAAGCATTTGAATATCCCCCCATGGTGATGGGGACGGAGAACTGCTCCATAAACACAGGCAACGTGCCTAACTTTCCCGGGAAGATGAAGTCAAAGAGCGACCACAGCTCTTTGCTGTGGAGGTTATTTTGCATCGGTGAGCCAGACAGAATGATCCGATGAGGGGTGCGAAACTATTTGAGGAAAGGAAGCACCTTTTTATTAAATTTACCTTTTAGCAATCGCCATTCCTACCCTA
+
BABBBFFFFFFFGGGGGGGGGGHHHHHHHHHGGGGGHHFGGHHHGGGGGGGGGHHHHHHHHHHHHHHHHEHGGFHHGHHHHHHHHHHHHHHGGGGGGGHHHEHHHHHHHHHHGGGGGHHHHHHHHHHHHHHHHHHGGHHHHHHHHHHHGF>AFHHHHHHGHHHFHHHHHHHFGGGHGGG:DGGDGGGGGGGGF0;;;BFGGGGGGGGGFFFFFFFFFFFFFFFFFFFFFFFFFFFFEFFFFFFFFFB?FFB
@M05620:45:000000000-G6HP7:1:1101:19945:3893 1:N:0:126
TACCTGTACTGGGGAAGCATTTGAATATCCCCCCATGGTGATGGGGACGGAGAACTGCTCCATAAACACAGGCAACGTGCCTAACTTTCCCGGGAAGATGAAGTCAAAGAGCGACCACAGCTCTTTGCTGTGGAGGTTATTTTGCATCGGTGAGCCAGACAGAATGATCCGATGAGGGGTGCGAAACTATTTGAGGAAAGGAAGCACCTTTTTATTAAATTTACCTTTTAGCAATCGCCATTCCTACCCTA
+
DDDDDFFFFFFFGGGGGGGGGGHHHHHHHHHGGGGHHHGHHHHHHGGGGGGGGHHHHHHHHHHHHHHHHHHHGGHHGHHHHHHHHHHHHHHGGGGGGHHHHHHHHHHHHHHHGGGGGHHHHHHHHHHHHHHHHHHGCHHHHHHHHHHHGD<CGHHHHHGGHHHHHHHHHHHGGGHHHGG<EGGGGGGGGGGGGFEBFFFGGGFFGGGGFFFFFFFFHFFFFFFFFFFFFFFFFFFFFFFFFFFFFFFFFFF
@M05620:45:000000000-G6HP7:1:1101:20221:3894 1:N:0:126
ATCTCTATCTCCTAAAAACCTGTTTAGATTTGGAGATAGACCTTCAGGTTTTTCATCATTTTCTGCATGAATTATACATTGACCACGTTCCAGCGTGGTCAGTTTGCAGCATTCTGTTATTTTGTTTGACAGAGTGTCTTGTTGAGAACATATGTAGGACATGATTTTTTCCTGCAACAGGGAAAATAAAGTATAAGTTTTAAAGATTTATTCTTTAATAAAGGATCTCAAAGCCAGCTTTAGAAAAAGGA
+
BCCCCFFFFFFFGGGGGGGGGGHHHHHHHHHHHFHHHHHHHHHHHHHHHHHGGHHHHIIHHHIIHHHHHHHHHHHHHHHHHHHHHHGHHHHHHHGGGGHHHHHHHHHHHHHHHHHHHHHHHHHHHHHHHHHHHHHHHHHHHHHHHHHHHHHHHHHHHHHHHHHHHHHHHGHHHHHHHHHHHGGHHHHHHHHHHHHHHGHHHHGHHHHHHHHHHHHHHHHHHHHHHHHHHHHHHHHHHGHHHHHFHHHHGGH
@M05620:45:000000000-G6HP7:1:1101:18126:3904 1:N:0:126
TACCTGTACTGGGGAAGCGTGTAGCAATCGCCATTCCTACCCTAAAGATCGGAAGAGCACACGTCTGAACTCCAGTCACTCTCGCGCATCTCGTATGCCGTCTTCTGCTTGAAAAAAAAAAAAAGAACAAATATAGGCCTGACATATACAATCTACTGCCATATATCAATAACACATCGCCGCACAGATATTTTCAGCATTTGAAATCCAACACAAGTGTGCAGTAATGATTTTGAATACTTTGATACTTT
+
DCDDCFFFFFFFGGGGGGGGGGHHHHHHHGGGGGHHHHHHHHHHHHHHHHHGGGGHHHHHHHGHHHGHHHHHHHHHHHHHHHHGGGGEGGHHHGGHHHHGGGHGHHHGHHHHHHHHGGGGC>>-..00<<011<=00000.//0000<000;0000000/00000000000:00:.00.9.:----/000000;000000000000000000.....;;0000:00000:00000.000000000:00000
@M05620:45:000000000-G6HP7:1:1101:19954:3909 1:N:0:126
TACCTGTACTGGGGAAGCATTTGAATATCCCCCCATGGTGATGGGGACGGAGAACTGCTCCATAAACACAGGCAACGTGCCTAACTTTCCCGGGAAGATGAAGTCAAAGAGCGACCACAGCTCTTTGCTGTGGAGGTTATTTTGCATCGGTGAGCCAGACAGAATGATCCGATGAGGGGTGCGAAACTATTTGAGGAAAGGAAGCACCTTTTTATTAAATTTACCTTTTAGCAATCGCCATTCCTACCCTA
+
BBBBBFFFFFFFGFGEEGGGGGFHHHHHHHHGGGGHHHGHGHHCHGGGGGGGEHHHHHHHHHHHGHHHHHHHGHHHGHHHHHHHHHHHHGHGGGGGGHHHFGHHHHHHHHHHGGGDGHHFFHHHHHHHHHFGHHHGGFDGHHHHHHHHGDCDFHGHHHHGHHHHHHGHHHH?EGHHHGG:CGGDGGGGGGGGG;C/;99A?BB:ABF.FFFFFFFFFFFFFFFFFFFFFFFFFFFFEEDDFFFF/FF:AFF
@M05620:45:000000000-G6HP7:1:1101:16114:3914 1:N:0:126
AAACCCAGAAGACATGAGGTCAGCTAGATCGGAAGAGCACACGTCTGAACTCCAGTCACTCTCGCGCATCTCGTATGCCGTCTTCTGCTTGAAAAAAAAAAAAAACAATAAAAAAAAAAGTGAGACAAAAAAATTGACTTAAGTAAACAAGAATACATACAAGACCAGCTCTGAATAAAAAAGAAAGAGACTAAGATTATGAGGAAATGAGTTGAGATGATAATGATAGAAAAGAATAAAATGTGAAGAAT
+
ABBBBCBCCFFFGGGGGGGGGGHHHHHHHHHGGGGHHHHHHHGHHHGHHHHHHHHHHHHHHHHGGGGGGEHHHGGHHHHGGGHGHHHHHHHHHHHHGGGGG>///<//1??111/--<A.000000/;/..--.000;000000:00;0./:/0:00000000/:;/..0000000000::-.../0:///0000:0:00000/0/:000000000.00:000000000000//..0000000000000/0
@M05620:45:000000000-G6HP7:1:1101:18127:3924 1:N:0:126
TACCTGTACTGGGGAAGCGTGTAGCAATCCCCCTTCCTACCCTAAAGATCGGAAGAGCACACTTCTCAACTCCAGTCACTCTCGCTCATCTCGTATGCCGTCTTCTGCTTGAAAAAAAAACTCTCGGAGGTTATTTTGCCTCGGTGATCCAGACAGCCTGCTCCGATGAGGGGTGCGTACCTATTTGCGGAAAGGACGCACCTTTTTCTTAAATTTACCTTTTCGCCATCGCCATTCCTACCCTCCCGATC
+
AAAAA1FFFFFFGGGGGG1EAEFDF3GHH0BF000ABEECG0FA0BA1AB/AEF/0BF1G0BB1B21D2ADGGHB@@112FGH>F///1B2BG?EB0@1>?>EFHB1BE1BE>GF0E/>//1BFF?//</?F1<FFDDD1?G/>>AC1=1GF1><0..C<.<=0.-=CC0/.-:;A-.;-:CCFFFF0--9--;A/.-9-;-;:BFF/BBF//;:F/;BFFFF/9;AAEB-;A-9BF/F/;AFF---;-;@
@M05620:45:000000000-G6HP7:1:1101:14182:3989 1:N:0:126
AGATTACTGCAACAGTTCCCCCTGGACCTGGAAAAGTTTCTTGCCTGGCTTACAGAAGCTGAAACAACTGCCAATGTCCTACAGGATGCTACCCGTAAGGAAAGGCTCCTAGAAGACTCCAAGGGAGTAAAAGAGCTGATGAAACAATGGCAAGTAAGTCAGGCATTTCCGCTTTAGCACTCTTGTGGATCCAATTGAACAATTCTCAGCATTTGTACTTGTAACTGACAAGCCAGGGACAAAACAAAGAT
+
AAAAAFFD3DFBGG1AABFGEAEFAFGHFHHBGFHGHDAEFEEFHHFHEFHCGGHFEGFECDFFFGHEFFHHHHHHHHHHHHHHFGGFHHHHHHGGEGHHHHHHHHHHGHHHHHHHHHHHFGHGGCEEHHHHHGHHHHHHHFHHHHHHHHHHHGHHHHHHHHHHHHHHHHGGGGGHFHHHHHHHHFHGHHHHHHHGHHHHHHHHHHHHHHHHHHHHHFHHHHHHHHHHHGHHEGGGGGGGGGGGGGGGFGF
@M05620:45:000000000-G6HP7:1:1101:9745:4005 1:N:0:126
CATCCTGACCCTGAAGTACCCCATTGAGCATGGCATCGTCACCAACTGGGACGACATGGAGAAGATCTGGCACCACACCTTCTACAACGAGCTGCGCGTGGCCCCGGAGGAGCACCCAGTGCTGCTGACCGAGGCCCCCCTGAACCCCAAGGCCAACAGAGAGAAGATGACTCAGGTGAGGCTCGGCCGACGCCCGTGCTCCTCCCGTCCTTTCCCCAGTCATTTTCTGCCCGGCTTGATTTCTGACATTA
+
BCBCCFFFFFFFGGGGGGGGGGGGHFFHHHGHGHHHHGHHHGHGHGHHHHGHGGGGGHFHHHHHHFHFHHGFHGHHHGGHHHHHHHHHGGGGGHHGGGGGGGHHGGGGGGGGHHHHGGHHHHHHHHHHHHGGGGGGGGGGGGHHHHGGGFHGHHGGGGGGGGGGGGGGGGGGGGGGGGGGGGGGFFFFAAFFFFFFDFFFFFFFFFFFFFFFFFFFFFDFFFFFFFFFFFFFFAFFDCAFFFFFFBFFFF0
@M05620:45:000000000-G6HP7:1:1101:14188:4008 1:N:0:126
AGATTACTGCAACAGTTCCCCCTGGACCTGGAAAAGTTTCTTGCCTGGCTTACAGAAGCTGAAACAACTGCCAATGTCCTACAGGATGCTACCCGTAAGGAAAGGCTCCTAGAAGACTCCAAGGGAGTAAAAGAGCTGATGAAACAATGGCAAGTAAGTCAGGCATTTCCGCTTTAGCACTCTTGTGGATCCAATTGAACAATTCTCAGCATTTGTACTTGTAACTGACAAGCCAGGGACAAAACAAAGAT
+
AAABBFFFBFFFGGBGGGGGGGGGCHHHHBAGHHHHHFHHHGHGFHHHHGHHHHFBGHFHHEFGHHHHHHHHHHHGFHFHHHHH3BFCFGBFGHGGGGHHHGFFAGFHGHHHHHGHHHHH33GGGAEEHHHHHCFHHHBGHBFFGHGHFFGFHGGHHHFHHHHHHHHHHHGGGGGHDGHHGHHHH1CDHHHHGHHGHFFHBGHHHHHF0GHHCGHHHHHFCGHFHHHHHHHHGGFFGGEGGGFFGGFFBF;
@M05620:45:000000000-G6HP7:1:1101:21145:4093 1:N:0:126
ATCTCTATCTCCTAAAAACCTGTTTAGATTTGGAGATAGACCTTCAGGTTTTTCATCATTTTCTGCATGAATTATACATTGACCACGTTCCAGCGTGGTCAGTTTGCAGCATTCTGTTATTTTGTTTGACAGAGTGTCTTGTTGAGAACATATGTAGGACATGATTTTTTCCTGCAACAGGGAAAATAAAGTATAAGTTTTAAAGATTTATTCTTTAATAAAGGATCTCAAAGCCAGCTTTAGAAAAAGGA
+
ABBBBFFFFFFFGGGGGGGGGGHHFHHHHHFFGFHHGHHHHHHHHHHGHHHGGHHHHHHHHHHH5GHGHHGHHHHHHHHHHGHHHHGHHHHGHHGGGGHGHHHHHHHHHHHHHHHHHHHHHHHHHHHHGGHHHHHHHHHHHHHHHHGHHHHHHHHHHHHGHHHHHHHHHGHHHHGHHHHHHGFHHGHHHGHHHHGHHGHHHHHHHHHHHHHHHHHHHHHHGFFEHHHGHHHGHHFHHGHHHHHFFHHHGGG
@M05620:45:000000000-G6HP7:1:1101:15791:4115 1:N:0:126
AAACCCAGAAGACATGAGGTCAGCTAGATCGGAAGAGCACACGTCTGAACTCCAGTCACTCTCGCGCATCTCGTATGCCGTCTTCTGCTTGAAAAAAAAAAAATCCTACTAGAACCCTCCATCGCGGTCACAGAGCTGCTGCAACAATGGCAAGAAAATCATCCGTTTCCGCTTTCGCACTCATGTGAATCCAATTGAACAATTCTCAGCATTTGTACTTGTAAGTTCCCATCCATCGACCCCTCACAGAC
+
BBBBABBBBFFFGGGCFFBFGGHHHHHHHHHGGGFHHHFHHFGHHHGHFHHHHHFGFHHHHHHGGGGGGGHHHEGHHHHGEGGFGHDB@GGGBFGHGGG?F//?2222<222222//0?<011///>.-.1==C0/DC/<00<<C.<D0///<.//;/0;:00;..;CC;9.;E?0..;A-/:;0CB00000:0;0//9;/./;:BBF///9/B9FFBBF/;;///://9//;.9B/./---.....///.
@M05620:45:000000000-G6HP7:1:1101:20460:4190 1:N:0:126
ATCTCTATCTCCTAAAAACCTGTTTAGATTTGGAGATAGACCTTCAGGTTTTTCATCATTTTCTGCATGAATTATACATTGACCACGTTCCAGCGTGGTCAGTTTGCAGCATTCTGTTATTTTGTTTGACAGAGTGTCTTGTTGAGAACATATGTAGGACATGATTTTTTCCTGCAACAGGGAAAATAAAGTATAAGTTTTAAAGATTTATTCTTTAATAAAGGATCTCAAAGCCAGCTTTAGAAAAAGGA
+
ABCCCFFFFFFFGGGGGGGGGGHHHHHHHHHHHHHHHHHHHHHHHHHHHHHGGHHHHHIHHHIHHHHHHHHHHHHHHHHHHHHHHHGHHHHHHHGGGGHHHHHHHHHHHHHHHHHHHHHHHHHHHHHHHHHHHHHHHHHHHHHHHHHHHHHHHHHHHHHHHHHHHHHHHGHHHHHHHHHHHGGHHHHHGHHHHHHHHGHHHHHHHHHHHHHHHHHHHHHHHHHHHHGHHGHHGCHHHGHHHHHFGHGHGGH
@M05620:45:000000000-G6HP7:1:1101:20452:4209 1:N:0:126
ATCTCTATCTCCTAAAAACCTGTTTAGATTTGGAGATAGACCTTCAGGTTTTTCATCATTTTCTGCATGAATTATACATTGACCACGTTCCAGCGTGGTCAGTTTGCAGCATTCTGTTATTTTGTTTGACAGAGTGTCTTGTTGAGAACATATGTAGGACATGATTTTTTCCTGCAACAGGGAAAATAAAGTATAAGTTTTAAAGATTTATTCTTTAATAAAGGATCTCAAAGCCAGCTTTAGAAAAAGGA
+
AABBBFFFFFFFGGGGGGGGGGGHHHHHHHHHHHHHHHHHHHHHHHHHHHHGGHHHHHHHHHHHHHHHHHHHHHHHHHHHHGHHHHGHHHHHHHGGGGHHHHHHHHHHHHHHHHHHHHHHHHHHHHHHGHHHHHGHHHHHHGHHHHGGHHHHHHHHHHHHHHHHHHHHHGHHHHHHHHHHHGGFHHHHHHHHHHHHHFGHHGGGHHHHHHHHHHHHHHHHHHHHHHGHHGHHHHHHHGHHHHGFGGFHGGH
@M05620:45:000000000-G6HP7:1:1101:10510:4254 1:N:0:126
ATCTCTATCTCCTAAAAACCTGTTTAGATTTGGAGATAGACCTTCAGGTTTTTCATCATTTTCTGCATGAATTATACATTGACCACGTTCCAGCGTGGTCAGTTTGCAGCATTCTGTTATTTTGTTTGACAGAGTGTCTTGTTGAGAACATATGTAGGACATGATTTTTTCCTGCAACAGGGAAAATAAAGTATAAGTTTTAAAGATTTATTCTTTAATAAAGGATCTCAAAGCCAGCTTTAGAAAAAGGA
+
ABBBBFFFFFFFGGGGGGGGGGHHHHHHHHHHHHHHHHHHHHHHHHHHHHHGGHHHHHHHHHHHHHHHHHHHHHHHHHHHHHHHHHGHHHHHHHGGGGHHHHHHHHHHHHHHHHHHHHHHHHHHHHHHHHHHHGHHHHHHHHHHGHHHHHHHHHHHGHHHHHHHHHHHHGHHHHGHHHHHHGGHHHHHHGHHHH1GHHHHHHHHHHHHHHHHHHHHHGHHHHHGHHHHHHHHHHHHHGHHHGHHHHGHADG
@M05620:45:000000000-G6HP7:1:1101:10532:4260 1:N:0:126
ATCTCTATCTCCTAAAAACCTGTTTAGATTTGGAGATAGACCTTCAGGTTTTTCATCATTTTCTGCATGAATTATACATTGACCACGTTCCAGCGTGGTCAGTTTGCAGCATTCTGTTATTTTGTTTGACAGAGTGTCTTGTTGAGAACATATGTAGGACATGATTTTTTCCTGCAACAGGGAAAATAAAGTATAAGTTTTAAAGATTTATTCTTTAATAAAGGATCTCAAAGCCAGCTTTAGAAAAAGGA
+
CCCCCFFFFFFFGGGGGGGGGGHHHHHHHHHHHHHHHHHHHHHHHHHHHHHGGHHHHHIHIHIHHHHHHGHHHHHHHHHHHHHHHHGHHHHHHHGGGGHHHHHHHHHHHHHHHHHHHHHHHHHHHHHHHHHHHHHHHHHHHHHHHHHHHHHHHHHHHHHHHHHHHHHHHGHHHHHHHHHHHGGHHHHHHHHHHHHHHGHHHHHHHHHHHHHHHHHHHGHHHGHHHHHHHHHHHHHGHGHHHHHGHHHHGGH
@M05620:45:000000000-G6HP7:1:1101:12909:4283 1:N:0:126
ATCTCTATCTCCTAAAAACCTGTTTAGATTTGGAGATAGACCTTCAGGTTTTTCATCATTTTCTGCATGAATTATACATTGACCACGTTCCAGCGTGGTCAGTTTGCAGCATTCTGTTATTTTGTTTGACAGAGTGTCTTGTTGAGAACATATGTAGGACATGATTTTTTCCTGCAACAGGGAAAATAAAGTATAAGTTTTAAAGATTTATTCTTTAATAAAGGATCTCAAAGCCAGCTTTAGAAAAAGGA
+
BBBBBFFFFFFFGGGGGGGGGGHHHHHHHHHHHHHHHHHHHFHHHHHHHHHGGHHHHHHHHHHHHHHHHGHHHHHGHHHHHHHHGHGGGHHHHHGGGGHHHHHHHHHHHHHHHHHHHHHHHHHHHHHHHHHHHHGHHHHHHGHHHHHFHHHHHHHHHHHHHHHHHHHHHGHHHHHHHHHHHGFGHHHGHFHGGHFHHFGHHHGHHHHHHHHHHHHHHHHHGFHFHHHHHGHGFHHHHGHHHHHGHHHHGGF
@M05620:45:000000000-G6HP7:1:1101:12926:4297 1:N:0:126
ATCTCTATCTCCTAAAAACCTGTTTAGATTTGGAGATAGACCTTCAGGTTTTTCATCATTTTCTGCATGAATTATACATTGACCACGTTCCAGCGTGGTCAGTTTGCAGCATTCTGTTATTTTGTTTGACAGAGTGTCTTGTTGAGAACATATGTAGGACATGATTTTTTCCTGCAACAGGGAAAATAAAGTATAAGTTTTAAAGATTTATTCTTTAATAAAGGATCTCAAAGCCAGCTTTAGAAAAAGGA
+
CCCCCFFFFFFFGGGGGGGGGGHHHHHHHHHGHHHHHHHHHHHHHHHHHHHGGHHHHHIIHHIHIHHHHHHHHHHHHHHHHHHHHHGHHHHHHHGGGGHHHHHHHHHHHHHHHHHHHHHHHHHHHHHHHGHHHHHHHHHHHHHHHHHHHHHHHHHHHHHHHHHHHHHHHGHHHHHHHHHHHGGHHHHHHHHGHHHHHGHHHHHHHGHHHHHHHHHHHFHHHFGHHHHHHHHGHHHHHGHHHGHBGHHHGGH
@M05620:45:000000000-G6HP7:1:1101:24254:4331 1:N:0:126
AGATTACTGCAACAGTTCCCCCTGGACCTGGAAAAGTTTCTTGCCTGGCTTACAGAAGCTGAAACAACTGCCAATGTCCTACAGGATGCTACCCGTAAGGAAAGGCTCCTAGAAGACTCCAAGGGAGTAAAAGAGCTGATGAAACAATGGCAAGTAAGTCAGGCATTTCCGCTTTAGCACTCTTGTGGATCCAATTGAACAATTCTCAGCATTTGTACTTGTAACTGACAAGCCAGGGACAACACAAAGAT
+
11AAAFFFFF1DGGFFGGDGGGGGHFHHHHHGHGFFFFHHHHHGHHHHHHGHHHHHHHHHHHHHHHHHHHHHGFGGFGHHFHGHBFGHHHDGHHGGGGHHHH0FHGHHEHHHHFFHHHHGB1DFGAEFFGGHHFHHHHHHG2GGFGHHHCGGHGHHHHHGHHHHHFHHFHGFGGGD1?FHHHHHHHHGHHGGFHHHHHHGHHGHHHHHHHHHHGHHFCHFHGHGHHHFBFGHFGGGGGGGGG.AAGGGBFF
@M05620:45:000000000-G6HP7:1:1101:24238:4342 1:N:0:126
AGATTACTGCAACAGTTCCCCCTGGACCTGGAAAAGTTTCTTGCCTGGCTTACAGAAGCTGAAACAACTGCCAATGTCCTACAGGATGCTACCCGTAAGGAAAGGCTCCTAGAAGACTCCAAGGGAGTAAAAGAGCTGATGAAACAATGGCAAGTAAGTCAGGCATTTCCGCTTTAGCACTCTTGTGGATCCAATTGAACAATTCTCAGCATTTGTACTTGTAACTGACAAGCCAGGGACAAAACAAAGAT
+
?AAABFFFFBFFGGGFDGGFFGGF4FGHGHHHHFHHFHGHHHHFGHHGGHHHHFFHHHHGHHHGGHGGHHHHEHGGHGHHHHFFEEGGHHFHHHAB@EHHFHFGC1GGFFHHHHGGFHHH33GFF?EEHHGHHEGHHHFHF?FHHHHHHHHGHGGHHFDHHHGHEHHHHHGGDGGHHHHHHHGGHHHGHGHHGHFHHHBGGGFHHHHGDGFHHGHHHHHGHHFGFGHFGHGHHGFFFGGGGGB?FEGGFGB
@M05620:45:000000000-G6HP7:1:1101:24258:4351 1:N:0:126
AGATTACTGCAACAGTTCCCCCTGGACCTGGAAAAGTTTCTTGCCTGGCTTACAGAAGCTGAAACAACTGCCAATGTCCTACAGGATGCTACCCGTAAGGAAAGGCTCCTAGAAGACTCCAAGGGAGTAAAAGAGCTGATGAAACAATGGCAAGTAAGTCAGGCATTTCCGCTTTAGCACTCTTGTGGATCCAATTGAACAATTCTCAGCATTTGTACTTGTAACTGACAAGCCAGGGACAAAACAAAGAT
+
ABBBBFFFFFFFGGGGGGGGGGGGEGHHHHHHHHHHGHHHHHHHHHHHHHHHHHHHHHHHHHGGHHHHHHHHHHHHGHHHHHHHGFHHHHHHHHGFGGHHHHHFHHHHGHHHHHGHHHHHHFHGGHGGHHHHHGHHHHGHHDGHHHHHHHHHHGHHHHGHHHHHHHHHHHGGGGGHHHGHHHHHHHHGHHHHFHHHHHHHHHHHHHHHHHHHHGHHHHHHHHHHHHHHHGGHHGFFFGGGGGGGGGGGGGB
@M05620:45:000000000-G6HP7:1:1101:19827:4367 1:N:0:126
AAACCCAGAAGACATGAGGTCAGCTAGATCGGAAGAGCACACGTCTGAACTCCAGTCACTCTCGCGCATCTCGTATGCCGTCTTCTGCTTGAAAAAAAAAAAATTACCTCCTTCTTATCTTTTTTTTACCAGAGTCTCTTTTTCCCCCCCTATCTCTTACCTTATTTTTTCCTTCCCCAGTCTCCCTCTATTCTCAGTTTTCCCGCTTTCTTCTTTCATCACTTCTCTCCACGCCATCTTTTTACCCATTT
+
BABBBAABBFFFGGGGGGFBFGGFHHHHHHHGFGGHHHGHHHGHHHGHGHHHHHGHHHHHHHHGGGGCFEHHHCEFFHHGGGHGHGHGHFHHFHHFGCEEC</011>??1/01@11221<11??/C?.1>1<0.000=000<0/00/.:--.000000009;0009;;0-9B00;B/9/;/00/9:.9.//9/:B/;99;/B/B.;-;.99BFBF/;/99////;/;B/9/..99:;/:BF/;.//;/BF/
@M05620:45:000000000-G6HP7:1:1101:17268:4420 1:N:0:126
TACCTGTACTGGGGAAGCATTTGAATATCCCCCCATGGTGATGGGGACGGAGAACTGCTCCATAAACACAGGCAACGTGCCTAACTTTCCCGGGAAGATGAAGTCAAAGAGCGACCACAGCTCTTTGCTGTGGAGGTTATTTTGCATCGGTGAGCCAGACAGAATGATCCGATGAGGGGTGCGAAACTATTTGAGGAAAGGAAGCACCTTTTTATTAAATTTACCTTTTAGCAATCGCCATTCCTACCCTA
+
AAABBFFFFFFFFFGAEGGDGGHHHFGDGHHGGGGHFFBFBEHHHGGFCEAEFHFHHHHHHFFHHHHHHHHHGGHHGHHHHHFHHHHHFEFFEGGGGGHHGHHFFFHHHHHHCFGGGHGHHHHHFHHHHHFGHFEF?FDHHHHGHHGHGF<>FHHHHGHFHHHHHFHHHGHGGGEHCDCFGGGDCA@FFGGGGFEFB/;FFBFGEBBEFFFFFEFFFFFFFFFBBFFF9B:BBFFFEFADEFF/BFFFFFF
@M05620:45:000000000-G6HP7:1:1101:8564:4454 1:N:0:126
TACCTGTACTAGGGAAGCATTTGAATATCCCCCCATGGTGATGGGGACGGAGAACTGCTCCATAAACACAGGCAACGTGCCTAACTTTCCCGGGAAGATGAAGTCAAAGAGCGACCACAGCTCTTTGCTGTGGAGGTTATTTTGCATCGGTGAGCCAGACAGAATGATCCGATGAGGGGAGCGAAACTATTTGAGGAAAGGAAGCACCTTTTTATTAAATTTACCTTTTAGCAATCGCCATTCCTACCCTA
+
CCCCCFFFFFFFGGGGGGGGGGHHHHHHHHHGGGGHHHGGHHHHHGGGGGGGGHHHHHHHHHHHHHHHHHHGGHHHGHHHHHHHHHHHHHHGGGGGGGHHHHHHHHHHHHHHGGGGGHHHHHHGHFGFHHHFEF=AEHEFHHFHFFHHG.>CFHHHFHHGHHBGDGHHHHH.AEFFFGG.AC-A-9@FGGGFFFFGGGBAAF9..BBE/;BFFEFFFF0BFFBFFF0:FBBFFFF0AED99BFFFFFFFF/
@M05620:45:000000000-G6HP7:1:1101:23515:4480 1:N:0:126
ATCTCTATCTCCTAAAAACCTGTTTAGATTTGGAGATAGACCTTCAGGTTTTTCATCATTTTCTGCATGAATTATACATTGACCACGTTCCAGCGTGGTCAGTTTGCAGCATTCTGTTATTTTGTTTGACAGAGTGTCTTGTTGAGAACATATGTAGGACATGATTTTTTCCTGCAACAGGGAAAATAAAGTATAAGTTTTAAAGATTTATTCTTTAATAAAGGATCTCAAAGCCAGCTTTAGAAAAAGGA
+
ABBBBFFFFFFFGGGGGGGGGGHHHHHHHHHHHHHHHHHHHHHHHHHHHHHGGHHHHHHHHHHHHHHHHHHHHHHHHHHHHHHHHHGHHHHHHHGGGGHHHHHHHHHHHHHHGHHHHHHHHHHHHHHHGHHHHHHHHHHHHHHH?GGHFHHHHHHHHGHHHHHHHHHHHGHHHHHHHHHHHGEHHHHHGGHHHGHHG>GHHHGHHHHHHHGHHHHHHHHHFHHHGHHHHGGHHHHHHGGHHGHFFHFCFC;
@M05620:45:000000000-G6HP7:1:1101:16019:4487 1:N:0:126
ATCTCTATCTCCTAAAAACCTGTTTAGATTTGGAGATAGACCTTCAGGTTTTTCATCATTTTCTGCATGAATTATACATTGACCACGTTCCAGCGTGGTCAGTTTGCAGCATTCTGTTATTTTGTTTGACAGAGTGTCTTGTTGAGAACATATGTAGGACATGATTTTTTCCTGCAACAGGGAAAATAAAGTATAAGTTTTAAAGATTTATTCTTTAATAAAGGATCTCAAAGCCAGCTTTAGAAAAAGGA
+
AABCCFFFFFFFGGGGGGGGGGHHHGHHHHHHHHHHHHHHHHHHHHHHHHHGGHHHHHIHHHHHHHHHHHHHHHHHHHHHGHHHHHGHHHHHHHGGGGHHHHHHHHHHHHHHHHHHHHHHHHHHHHHHHHHHHHHHHHHHHHHHHGHHHHHHHHHHHHHHHHHHHHHHHGHHHHHHHHHHHGGHHHGHHHHHHHHHHHHHHHHGHHHHHHHHHHHHHHHHHHHGHHHGGGHHHHHHHGHHHHHGGHHGGGH
@M05620:45:000000000-G6HP7:1:1101:23486:4494 1:N:0:126
ATCTCTATCTCCTAAAAACCTGTTTAGATTTGGAGATAGACCTTCAGGTTTTTCATCATTTTCTGCATGAATTATACATTGACCACGTTCCAGCGTGGTCAGTTTGCAGCATTCTGTTATTTTGTTTGACAGAGTGTCTTGTTGAGAACATATGTAGGACATGATTTTTTCCTGCAACAGGGAAAATAAAGTATAAGTTTTAAAGATTTATTCTTTAATAAAGGATCTCAAAGCCAGCTTTAGAAAAAGGA
+
?ABBBFFFFFFFGGGGGGGGGGHHHHGHGHHHHHFFHHHGHHHHHHHHHHHGGHHHHHHHHHHHHHHHHHHHHGHHHHHBGHHFHHGGFHHHDGGF?EHHHHHHHGHHHHHHHHHHHGHHHHHHHHHHGHGHHGHHHHHHHHHHHHGFHHHHGHHHHHHHHHHHHHHHHGHHHHHHHHHFHGGGHGHGGDGGGHGHHGHHHHHGHGHHHHHHHHHHGGHHGDDGHHHHHGHHHHHHHGHHHHHFHHGFDGH
@M05620:45:000000000-G6HP7:1:1101:23507:4496 1:N:0:126
ATCTCTATCTCCTAAAAACCTGTTTAGATTTGGAGATAGACCTTCAGGTTTTTCATCATTTTCTGCATGAATTATACATTGACCACGTTCCAGCGTGGTCAGTTTGCAGCATTCTGTTATTTTGTTTGACAGAGTGTCTTGTTGAGAACATATGTAGGACATGATTTTTTCCTGCAACAGGGAAAATAAAGTATAAGTTTTAAAGATTTATTCTTTAATAAAGGATCTCAAAGCCAGCTTTAGAAAAAGGA
+
BCCCCFFFFFFFGGGGGGGGGGHHHHHHHHHHHHHHHHHHHHHHHHHHHHHGGHHHHHHHHHIHIHHHHHHHHHHHHHHHHHHHHHGGHHHHHHGGGGHHHHHHHHHHHHHHHHHHHHHHHHHHHHHHHHHHHHHHHHHHHHHHHHHHHHHHHHHHHHHHHHHHHHHHHGHHHHHHHHHHHGGHHHHHGHHHHGHHHFHHHHHHHHHHHHHHHHHHHHHHHGHHHHGHHHHHHHHHHGHHHHHHHHHHGGH
@M05620:45:000000000-G6HP7:1:1101:15974:4499 1:N:0:126
ATCTCTATCTCCTAAAAACCTGTTTAGATTTGGAGATAGACCTTCAGGTTTTTCATCATTTTCTGCATGAATTATACATTGACCACGTTCCAGCGTGGTCAGTTTGCAGCATTCTGTTATTTTGTTTGACAGAGTGTCTTGTTGAGAACATATGTAGGACATGATTTTTTCCTGCAACAGGGAAAATAAAGTATAAGTTTTAAAGATTTATTCTTTAATAAAGGATCACAAAGCCAGCTTTAGAAAAAGGA
+
BCCCCFFFFFFFGGGGGGGGGGHHHHHHHHHHHHHHHHHGHHHHHHHHHHHGGHHHHIHHHIHIHHHHHHHHHHHGHHHHHHHHHHGHHHHHHHGFGGHHGHHHHHHGHHHHHHHHHHHHHHHHHHHHHHGHHHHHHHHHHHHHHHHHHHHHHHHHHHHHHHHHHHHHHGHHHHHHHHHHHGGGHHHGGHHHHHHHHFGHHGHGHGHHHGHHHHHHHGHHHGHHHHHHHFHHHHHHHGHHHHHGGGHHGGG
@M05620:45:000000000-G6HP7:1:1101:16009:4504 1:N:0:126
ATCTCTATCTCCTAAAAACCTGTTTAGATTTGGAGATAGACCTTCAGGTTTTTCATCATTTTCTGCATGAATTATACATTGACCACGTTCCAGCGTGGTCAGTTTGCAGCATTCTGTTATTTTGTTTGACAGAGTGTCTTGTTGAGAACATATGTAGGACATGATTTTTTCCTGCAACAGGGAAAATAAAGTATAAGTTTTAAAGATTTATTCTTTAATAAAGGATCTCAAAGCCAGCTTTAGAAAAAGGA
+
CCDCDFFFFFFFGGGGGGGGGGHHHHHHHHHHHHHHHHHHHHHHHHHHHHHGGHHHHHIHHIIHHHHHHGHHHGHGHHHHHHHHHHGHHHHHHHGFGGHHHHHHHHHHHHHHHHHHHHHHHHHHHHHHHHGHHHGHHHHHHHHHHHHGHHHHHHHHHHHHHHHHHHHHHGHHHHHHHHHHHGGHHHHHHHHHHHHHHHHHHHHHHHHHHHHHHHHHHGHHHFHHHHHHHHHHHHHHHGHHHHHHGGHHGGH
@M05620:45:000000000-G6HP7:1:1101:16022:4527 1:N:0:126
ATCTCTATCTCCTAAAAACCTGTTTAGATTTGGAGATAGACCTTCAGGTTTTTCATCATTTTCTGCATGAATTATACATTGACCACGTTCCAGCGTGGTCAGTTTGCAGCATTCTGTTATTTTGTTTGACAGAGTGTCTTGTTGAGAACATATGTAGGACATGATTTTTTCCTGCAACAGGGAAAATAAAGTATAAGTTTTAAAGATTTATTCTTTAATAAAGGATCTCAAAGCCAGCTTTAGAAAAAGGA
+
ABBBBFFFFFFFGGGEGGGGGGHHHFHHHHHHHHHGHHHHHHHHHGHHHHHGGHHHHHHHHHHHFGHHHGHHHHGHHHHHHHHHHHGHHHHHHHGFGGHHHHHHHGHHHHHHHHHHHHHHHHHHHHHHHHHHHHHHHHHHHHHHFGHHHHHHHHHHHHHHGHFHHHHHHGHHHHHH2GGHHEGHHHGHFGHGFGGHHHGHHHGHHHHHHHGHHHHHHHHHFHHHHHHHHHHHHHHHHGHHHHHBGHHHADH
@M05620:45:000000000-G6HP7:1:1101:24127:4539 1:N:0:126
CATCCTGACCCTGAAGTACCCCATTGAGCATGGCATCGTCACCAACTGGGACGACATGGAGAAGATCTGGCACCACACCTTCTACAACGAGCTGCGCGTGGCCCCGGAGGAGCACCCAGTGCTGCTGACCGAGGCCCCCCTGAACCCCAAGGCCAACAGAGAGAAGATGACTCAGGTGAGGCTCGGCCGACGCCCGTGCTCCTCCCGTCCTTTCCCCAGTCATTTTCTGCCCGGCTTGATTTCTGACATTA
+
CCCCCFFFFFFFGGGGGFGGGGGHHHHHHHHHHHHHHGHHHGHGGGHHHHHHGGGGGHHGHHHHHHHHHHHHHGHHHGGHHHHHHHHHGGGGGHHGGGGGGGHHGGGGGGGGHHHHGGHGHHHHHHHHHHGGGGGGGGGGGGHHHHGGGGHGHHGGGGGGGGGGGGGGGGGGGGGGGGGGGGGGFFFFFFFFFFFF@DFFFFFFFFFFDFFFFFFFFFFFFFFFFFFFFFFFFFAFFFFFFFFFFFFFFF0
@M05620:45:000000000-G6HP7:1:1101:16604:4570 1:N:0:126
ATCTCTATCTCCTAAAAACCTGTTTAGATTTGGAGATAGACCTTCAGGTTTTTCATCATTTTCTGCATGAATTATACATTGACCACGTTCCAGCGTGGTCAGTTTGCAGCATTCTGTTATTTTGTTTGACAGAGTGTCTTGTTGAGAACATATGTAGGACATGATTTTTTCCTGCAACAGGGAAAATAAAGTATAAGTTTTAAAGATTTATTCTTTAATAAAGGATCTCAAAGCCAGCTTTAGAAAAAGGA
+
CCBBCFFFFFFFGGGGGGGGGGHHHHHHHHHHHHHHHHHHHHHHHHHHHHHGGHHHHHIHIHIHIHHHHHHHHHHHHHHHHHHHHHGHHHHHHHGGGGHHGHHHHHHHHHHHHHHHHHHHHHHHHHHHHHGHHHHHHHHHHHHHHHHHHHHHHHHHHHHHHHHHHHHHHGHHHHHHHHHHHGGHHHHHGHHGHHHHHFHHHHHHHHGHHHHHHHHHHHHHHHHHHHHHHGHHHHHHHGHHHHGHGGHHGGH
@M05620:45:000000000-G6HP7:1:1101:16593:4587 1:N:0:126
ATCTCTATCTCCTAAAAACCTGTTTAGATTTGGAGATAGACCTTCAGGTTTTTCATCATTTTCTGCATGAATTATACATTGACCACGTTCCAGCGTGGTCAGTTTGCAGCATTCTGTTATTTTGTTTGACAGAGTGTCTTGTTGAGAACATATGTAGGACATGATTTTTTCCTGCAACAGGGAAAATAAAGTATAAGTTTTAAAGATTTATTCTTTAATAAAGGATCTCAAAGCCAGCTTTAGAAAAAGGA
+
ABBBBFFFFFFFGGGGGGGGGFFGHHHHHHHHHHHGCGHHHHHHHHHHHHHGGHHHHFHHHHHHHGHHHGHHHHHHHHHHHHHHHHGGHHHHHHGFFGHHFHGHHHHHHHHFHHHHHHHHHHHHGHHHHHGHHHFGGHHHHHHHHHHHHHHFFHGHHHHHGHHHHHHHHGHHHHHHHHHHHGFHHGHGFHGFGGHHHFGHHFFHHHGHFGHHHHHHHGHHHGGHHHHHHHGGHHHHHGHHHFHFFGGGGGG
@M05620:45:000000000-G6HP7:1:1101:10358:4620 1:N:0:126
TACCTGTACTGGGGAAGCATTTGAATATCCCCCCATGGTGATGGGGACGGAGAACTGCTCCATAAACACAGGCAACGTGCCTAACTTTCCCGGGAAGATGAAGTCAAAGAGCGACCACAGCTCTTTGCTGTGGAGGTTATTTTGCATCGGTGAGCCAGACAGAATGATCCGATGAGGGGTGCGAAACTATTTGAGGAAAGGAAGCACCTTTTTATTAAATTTACCTTTTAGCAATCGCCATTCCTACCCTA
+
CCCCCFFFFFFFGGGGGGGGGGHGHHHHHHHGGGGHHHGGHHHHHGGGGGGGGHHHHHHHHHHHHGHHHHHHGGHHGHHHHHHHHHHHHHHGGGGGGHHHHGHHHHHHHHHHGGGGGHHHHHHHHHHHHHHHHGHGCHHHHHHHHGHHEG>CGHHHHHHGHHHHHHHHHHHEEGHHGGGCEGGDBGGGGGGGGGGGGGFGGGGGGGGGFFFFFFFHFFFFFFFFFFHFFFFFFFFFFFFFFFFFFFFFFFB
@M05620:45:000000000-G6HP7:1:1101:7469:4631 1:N:0:126
CATCCTGACCCTGAAGTACCCCATTGAGCATGGCATCGTCACCAACTGGGACGACATGGAGAAGATCTGGCACCACACCTTCTACAACGAGCTGCGCGTGGCCCCGGAGGAGCACCCAGTGCTGCTGACCGAGGCCCCCCTGAACCCCAAGGCCAACAGAGAGAAGATGACTCAGGTGAGGCTCGGCCGACGCCCGGGCTCCTCCCGTCCTTTCCCCAGTCATTTTCTGCCCGGCTTGATTTCTGACATTA
+
AAAABFFFF>FFGGCGGGGGGGFHHHHHHHHHHHFHGGHHHGHHHEHFHHHHGGFFGHHFHHHHHHHHHGEHHGGHHEGHHHHHHHHHFGGGGGFFGGGGGGHHGEGGGGGGGHHHGEFGHHHHHHHHFHGCGGFGACGGGGHGHHFGGGHGHHEG?AGGFFGGGGBFGGGGGFFG;FFFGGGGCFFFD=DF-@=F-@9DEEBFBED;DDDFFB//FFDFFFFBFFFFF/9AABDF--9BFF/FF/9/BB/
@M05620:45:000000000-G6HP7:1:1101:7472:4654 1:N:0:126
CATCCTGACCCTGAAGTACCCCATTGAGCATGGCATCGTCACCAACTGGGACGACATGGAGAAGATCTGGCACCACACCTTCTACAACGAGCTGCGCGTGGCCCCGGAGGAGCACCCAGTGCTGCTGACCGAGGCCCCCCTGAACCCCAAGGCCAACAGAGAGAAGATGACTCAGGTGAGGCTCGGCCGACGCCCGTGCTCCTCCCGTCCTTTCCCCAGTCATTTTCTGCCCGGCTTGATTTCTGACATTA
+
DDDDDFFFFFFFGGGGGGGGGGGHHHHHHHHHHHHHHGHHHGHHHGHHHHHHGGGGGHHHHHHHHHHHHHHHHGHHHGGHHHHHHHHHGGGGGHHGGGGGGGHHGGGGGGGGHHHHGGHHHHHHHHHHHHGGGGGGGGGGGGHHHHGGGGHGHHGGGGGGGGGGGGGGGGGGGGGGGGGGGGGGFFFFFFFFFFFF-ADFFFFFFFFEFFFFFFFFFFFFFFFFFFFFHFFFFFFFFF:FFFFFFFFFFF0
@M05620:45:000000000-G6HP7:1:1101:6709:4668 1:N:0:126
AGATTACTGCAACAGTTCCCCCTGGACCTGGAAAAGTTTCTTGCCTGGCTTACAGAAGCTGAAACAACTGCCAATGTCCTACAGGATGCTACCCGTAAGGAAAGGCTCCTAGAAGACTCCAAGGGAGTAAAAGAGCTGATGAAACAATGGCAAGTAAGTCAGGCATTTCCGCTTTAGCACTCTTGTGGATCCAATTGAACAATTCTCAGCATTTGTACTTGTAACTGACAAGCCAGGGACAAAACAAAGAT
+
AA1>A11BBFDBABCAFAFGGGCF00BBAFEA1FGC12FGEFFDFFEF0FFG1A1GBGCBGHHEB0FF1FFGFHFHHHHHFHBEFFFFE12GEFE?EAGHBHFGGA1FECGGHHHGGFGHCCGGE/E?FGEHHFFHF1B<G2GHGFHFFG00FC>GHG>2FFHHHFHH1??CCCF<G1DGHHHFGFFCF1G<GGBFGEG0GFDGGG0=DGDHHCFCFHGHGCC0CGFB/;<CE.FAEGGA??FF.CEGEBC
@M05620:45:000000000-G6HP7:1:1101:24153:4671 1:N:0:126
ATCTCTATCTCCTAAAAACCTGTTTAGATTTGGAGATAGACCTTCAGGTTTTTCATCATTTTCTGCATGAATTATACATTGACCACGTTCCAGCGTGGTCAGTTTGCAGCATTCTGTTATTTTGTTTGACAGAGTGTCTTGTTGAGAACATATGTAGGACATGATTTTTTCCTGCAACAGGGAAAATAAAGTATAAGTTTTAAAGATTTATTCTTTAATAAAGGATCTCAAAGCCAGCTTTAGAAAAAGGA
+
BBBBBFFFFFFFGGGGGGGGGGHHHHHGFHHHHGHGHHHHHHHHHHHGHHHGGGHHHHHHGHHHHHHHHHHHHHHHHGHHGFHHHHGHHHHHHHGEGGHHHHHHHHGHHGHHHHHHHHHHHHHHHHHHHGGHGHHHHHHHHHHHHHHHHHHGFHHHHHHHGHHHHHHHHGHHHHHHHHFHHGEHHFHHGHHHHHHHH=GHHHHHHHHHHGHHHHHHHGHHHHHHHHHHHFHHHHFCGGHHHHGGFGHGGGF
@M05620:45:000000000-G6HP7:1:1101:6977:4678 1:N:0:126
AGATTACTGCAACAGTTCCCCCTGGACCTGGAAAAGTTTCTTGCCTGGCTTACAGAAGCTGAAACAACTGCCAATGTCCTACAGGATGCTACCCGTAAGGAAAGGCTCCTAGAAGACTCCAAGGGAGTAAAAGAGCTGATGAAACAATGGCAAGTAAGTCAGGCATTTCCGCTTTAGCACTCTTGTGGATCCAATTGAACAATTCTCAGCATTTGTACTTGTAACTGACAAGCCAGGGACAAAACAAAGAT
+
ABBCBFFFFFFFGGGGGGGGGGGGGHHHHHHHHHHHGHHHHHHHHHHHHHHHHHHHHHHHHHHFHGHHHHHHHHHHHHHHHHHHHGHHHHFHHHGGGGHHHHHGHHHHGHHHHHHGHHHHHGHGGHGFHHHHHGHHHHGHHFHHHHHHHHHHHGHHHHHHHHHHHHHHHHGGGGGHHHHHHHHHHHHGHHHHFHHHGHHHHHHHHHHHHHHHHHHHHGHHHHHHHHHGGFFHHGFFEGFGGGGGGEGFFGG
@M05620:45:000000000-G6HP7:1:1101:6712:4687 1:N:0:126
AGATTACTGCAACAGTTCCCCCTGGACCTGGAAAAGTTTCTTGCCTGGCTTACAGAAGCTGAAACAACTGCCAATGTCCTACAGGATGCTACCCGTAAGGAAAGGCTCCTAGAAGACTCCAAGGGAGTAAAAGAGCTGATGAAACAATGGCAAGTAAGTCAGGCATTTCCGCTTTAGCACTCTTGTGGATCCAATTGAACAATTCTCAGCATTTGTACTTGTAACTGACAAGCCAGGGACAAAACAAAGAT
+
ABBCBFFFFFFFGGGGGGGGGGGGCHHHHHHHHHHHGHHHHHHHHHHHHHHHHGHHHHHHHHHFHFHHHHHHGHHHHHHHHHFHHHHHHHGHHHGGGGHHHGHHHHHHGHHHHHHGHHHHHFHGGHGGHHHHHGHHHHHHHFHHHHHHHHHHHGHHHHHHHHHHHHHHHHGGGGGHHHGHHHHHHGHGHHHHHHHHHGHHHHHHHHHHHHHHHHHHHHHHHHHHHHHFFHHHGGGFGGGGGGGGFGGGGGF
@M05620:45:000000000-G6HP7:1:1101:21821:4696 1:N:0:126
AGATTACTGCAACAGTTCCCCCTGGACCTGGAAAAGTTTCTTGCCTGGCTTACAGAAGCTGAAACAACTGCCAATGTCCTACAGGATGCTACCCGTAAGGAAAGGCTCCTAGAAGACTCCAAGGGAGTAAAAGAGCTGATGAAACAATGGCAAGTAAGTCAGGCATTTCCGCTTTAGCACTCTTGTGGATCCAATTGAACAATTCTCAGCATTTGTACTTGTAACTGACAAGCCAGGGACAAAACAAAGAT
+
ABBBBFFFFFFFGGGGGGGGGGGGHHHHHHHHHHHHGHHHHHHHHHHHHHHHHHGHHHHHHHHHHHHHHHHHGHHHHHHHHHHHHHHHHHHHHHGFGGHHHHGHHHHHGHHHHHHHHHHHHHHGGHGGHFHHHGHHHHGHHHHHHHHHHHHHHGHHGHHHHHHHHHHHHHGGGGGHHHGHHHHHHHHGHHHHHFHHHGHGFGHHHHHGHHGHHHHHHHHHHHHGHHGHGHGHHGFGGGGGGGFGGGGGGGF
@M05620:45:000000000-G6HP7:1:1101:23162:4705 1:N:0:126
TACCTGTACTGGGGAAGCATTTGAATATCCCCCCATGGTGATGGGGACGGAGAACTGCTCCATAAACACAGGCAACGTGCCTAACTTTCCCGGGAAGATGAAGTCAAAGAGCGACCACAGCTCTTTGCTGTGGAGGTTATTTTGCATCGGTGAGCCAGACAGAATGATCCGATGAGGGGTGCGAAACTATTTGAGGAAAGGAAGCACCTTTTTATTAAATTTACCTTTTAGCAATCGCCATTCCTACCCTA
+
ABAAAFFFFFFFGGGGGGGGGGHDEFHHHFFFGGGHHHHHGFFFFEEFGGGGGHHGHHHHGHHHHHHHHGHHGHHHGHGEGGFHHGHHHHHFGGGGGFHHGHHFHGHHHHHHGGGGGHHHHHHHHHHHHGGGHGHG?FGHHHHHHHHHGG>EGHHHHHHGHHHHGHHHHFHFDGGHHGGECGGGGGGGGGGGGGGGFFFGGGGFGGGGFFFFFFFFFFFFFFFFFFFFFFFFFFFFFFFDFFFFFFFFFFB
@M05620:45:000000000-G6HP7:1:1101:6687:4752 1:N:0:126
ATCTCTATCTCCTAAAAACCTGTTTAGATTTGGAGATAGACCTTCAGGTTTTTCATCATTTTCTGCATGAATTATACATTGACCACGTTCCAGCGTGGTCAGTTTGCAGCATTCTGTTATTTTGTTTGACAGAGTGTCTTGTTGAGAACATATGTAGGACATGATTTTTTCCTGCAACAGGGAAAATAAAGTATAAGTTTTAAAGATTTATTCTTTAATAAAGGATCTCAAAGCCAGCTTTAGAAAAAGGA
+
BCBBCFFFFFFFGGGGGGGGGGFGHHHHHHHHHFHHFHHHHHHHHHGGFGFGGHHHEHHHGHHHHHHHHGHHHHHHHHHHHGHHHHGHHHHHHHGEGGHHHHGHHHHGHHHGHHHHHHHHHHHHHHHHGHHHHHGHHHHHHHHHHHGHHGHHHHHHHHHHHHHHHHHHHGHHHHFGFGFHHGGHGHHHEGHGGHGGHFHHHHEHHGHHHHHHHHHHGHHGHFHHHHHGGEFGHFGHGGHHHHHFFFFGGGF
@M05620:45:000000000-G6HP7:1:1101:6661:4763 1:N:0:126
ATCTCTATCTCCTAAAAACCTGTTTAGATTTGGAGATAGACCTTCAGGTTTTTCATCATTTTCTGCATGAATTATACATTGACCACGTTCCAGCGTGGTCAGTTTGCAGCATTCTGTTATTTTGTTTGACAGAGTGTCTTGTTGAGAACATATGTAGGACATGATTTTTTCCTGCAACAGGGAAAATAAAGTATAAGTTTTAAAGATTTATTCTTTAATAAAGGATCTCAAAGCCAGCTTTAGAAAAAGGA
+
AAAAAFFFDFFFGFDGGGGGCGAFGFHBAGFGFAFC4F5GHFHHCFHHGGFFEGGDGHBHHGFEFDGHFFDFHHHDHDGHF5FHHEEFGGHHHHGAEEGHHHGHHFDGGFGHHHHHHHHHHHHHHHHHFHFHFHHGGGHHGGHHFGFHHHHFHHGFGHFGHHHGHGHHHGHHHHHHHHHGHGGHHHHHGHGHHHHHG<FHHHHGHGHGHGHHHHHHHGHGHGEGCGHHGHGHHGHFCEHHHHGFCCGFGGC
@M05620:45:000000000-G6HP7:1:1101:6686:4773 1:N:0:126
ATCTCTATCTCCTAAAAACCTGTTTAGATTTGGAGATAGACCTTCAGGTTTTTCATCATTTTCTGCATGAATTATACATTGACCACGTTCCAGCGTGGTCAGTTTGCAGCATTCTGTTATTTTGTTTGACAGAGTGTCTTGTTGAGAACATATGTAGGACATGATTTTTTCCTGCAACAGGGAAAATAAAGTATAAGTTTTAAAGATTTATTCTTTAATAAAGGATCTCAAAGCCAGCTTTAGAAAAAGGA
+
AAABBFFFFFFFGGGGGGGGGGFHHHHHHHHFBGGGFGDGHGHHHGBHHHHGGHHHHHHHHHHH5GHHHHHHHHHHHHHHHFHHHHGHHHHHDGEEEEHGHFHHHHHHFHHHHHHFGGHHHHHHHHHHHHHFHGHHHHHHHHHHHHGHHHHHHGHHHGHHHHGHHHHHHGHHHHHHHHHHHEFHHHHHHHGHHHHHHGHHHHHHEHHHHHHHHHHHHHHHHH00CGHFHHHHEHHHGGHHHHBFHGHH..;
@M05620:45:000000000-G6HP7:1:1101:13145:4792 1:N:0:126
ATCTCTATCTCCTAAAAACCTGTTTAGATTTGGAGATAGACCTTCAGGTTTTTCATCATTTTCTGCATGAATTATACATTGACCACGTTCCAGCGTGGTCAGTTTGCAGCATTCTGTTATTTTGTTTGACAGAGTGTCTTGTTGAGAACATATGTAGGACATGATTTTTTCCTGCAACAGGGAAAATAAAGTATAAGTTTTAAAGATTTATTCTTTAATAAAGGATCTCAAAGCCAGCTTTAGAAAAAGGA
+
ABBBBFFFFFFFGGGGGGGGGGHHHHHHHHHHHHHHHHHGHHHHHHHHHHHGGHHHHHHHHHHHHHHHHHHHHHHHHHHHHGHHHHGHHHHHHHGFGGHHHHHHHHHHHHHHHHHHHHHHHHHHHHHHGHHHHHGHHHHHHHHHHHGHHHHHHHHFHHHHHHHHHHHHHGHHHHHGHHHHHGGHHHHGGHHHGGHHHGHHHGGGHHHHHGHHHHHHHGHHGHHHHHGHHGGFHGHHHGHHHHHHHGGHGGG
@M05620:45:000000000-G6HP7:1:1101:24583:4813 1:N:0:126
ATCTCTATCTCCTAAAAACCTGTTTAGATTTGGAGATAGACCTTCAGGTTTTTCATCATTTTCTGCATGAATTATACATTGACCACGTTCCAGCGTGGTCAGTTTGCAGCATTCTGTTATTTTGTTTGACAGAGTGTCTTGTTGAGAACATATGTAGGACATGATTTTTTCCTGCAACAGGGAAAATAAAGTATAAGTTTTAAAGATTTATTCTTTAATAAAGGATCTCAAAGCCAGCTTTAGAAAAAGGA
+
ABABCFFFFFFFGGGGGGGGGGHHHHHHHHHHHGGHHGHFHHHHHHHHHHHGGGHHHHHHHHHHHHHHHHHHHHHGHHHHHHHHHHGHHHHHHGGFGGHHHHHHHHHHHHHHHGHHHHHHHHHHHHHHHHHHGHHHHHHHHHHHHHGHHGHHHHHHHHHHHHHGHHHHHGHHHHGHHHFGHGGHHHHGFGGHGHHHHFHHHGHHHHHHHHHHHHHHHGHHHGHHHHHHGFFFHFGGHGHHHHHHFFHCFGF
@M05620:45:000000000-G6HP7:1:1101:12961:4857 1:N:0:126
TACCTGTACTGGGGAAGCATTTGAATATCCCCCCATGGTGATGGGGACGGAGAACTGCTCCATAAACACAGGCAACGTGCCTAACTTTCCCGGGAAGATGAAGTCAAAGAGCGACCACAGCTCTTCGGAGGTTATTTTGCATCGGTGAGCCAGACAGAATGATCCGATGAGGGGTGCGAAACTATTTGAGGAAAGGAAGCACCTTTTTATTAAATTTACCTTTTAGCAATCGCCATTCCTACCCTAAAGAT
+
AAAAAFFFFFFFGGGGGGGFGGHHFGHFG5AFEGGFHHHFFHHHHGGGGGGGGHHHHHGGFFFHFHHHHEHHGEFGEFGEHHHHHFHHHHHGGGCGGGHHGHHHHHHHHHHHGGGGGHHHHGHHHHHGGGGCHDGHHHHHGHHGGDEGHGHHHHGHHHHHHGHHHHDGGHHHGGCCDFDGGGGGGGGGGGGFFFGGGGGGFFEFFFFFFFFFFFFFFFFBFFFFFFFEFBBEFFFFFFFFFF;FFFFFFFF
@M05620:45:000000000-G6HP7:1:1101:12945:4865 1:N:0:126
TACCTGTACTGGGGAAGCATTTGAATATCCCCCCATGGTGATGGGGACGGAGAACTGCTCCATAAACACAGGCAACGTGCCTAACTTTCCCGGGAAGATGAAGTCAAAGAGCGACCACAGCTCTTCGGAGGTTATTTTGCATCGGTGAGCCAGACAGAATGATCCGATGAGGGGTGCGAAACTATTTGAGGAAAGGAAGCACCTTTTTATTAAATTTACCTTTTAGCAATCGCCATTCCTACCCTAAAGAT
+
BBBBBFFFFFFFEGGGGGGGGGHHHHHHHHHGGGGHHGFGHHHGGGGGGGEFGHHHHHHHGFFFGHHHHHHHFHFHGHHGHHHHFGHHGHHGGGCFGHHGHHFHHHHHHHHHGGGGFHHHGHHHHGHGGGGEHHHHHHHEBHHGG<CGHFFHHGGHHGHHHFGHHHDGGFHHGG.AABFGFFFGGGGGGGG:F9FFFFFEFGEFFFFFFFFFF/FFFFFBFFFFFFFEBBFAEFFFFFFFFF.F9FFFFFF
@M05620:45:000000000-G6HP7:1:1101:12951:4883 1:N:0:126
TACCTGTACTGGGGAAGCATTTGAATATCCCCCCATGGTGATGGGGACGGAGAACTGCTCCATAAACACAGGCAACGTGCCTAACTTTCCCGGGAAGATGAAGTCAAAGAGCGACCACAGCTCTTCGGAGGTTATTTTGCATCGGTGAGCCAGACAGAATGATCCGATGAGGGGTGCGAAACTATTTGAGGAAAGGAAGCACCTTTTTATTAAATTTACCTTTTAGCAATCGCCATTCCTACCCTAAAGAT
+
CCCCCFFFFFFFGGGGGGGGGGHHHGHHHHHGGGGHHHFHHHHHHGGGGGGGGGHHHHHHHHHHHHHHHHHHGHHHGHHHHHHHHHHHHHHGGGGGGHHHHGHHHHHHHHHHGGGGGHHHHHHHHHHGGGGEHHHHHHHHGHHGGCEGHHHHHHGHHHHHHHHHHHGGGHHHGGCEGGFFGGGGGGGGGGGFFGGGGGGGGGFFFFFFFFFFFBFFFFFFFFFFFFFFFBFFFFFFFFFFFFFFFFFFFFB
@M05620:45:000000000-G6HP7:1:1101:22300:4902 1:N:0:126
TACCTGTACTGGGGAAGCATTTGAATATCCCCCCATGGTGATGGGGACGGAGAACTGCTCCATAAACACAGGCAACGTGCCTAACTTTCCCGGGAAGATGAAGTCAAAGAGCGACCACAGCTCTTCGGAGGTTATTTTGCATCGGTGAGCCAGACAGAATGATCCGATGAGGGGTGCGAAACTATTTGAGGAAAGGAAGCACCTTTTTATTAAATTTACCTTTTAGCAATCGCCATTCCTACCCTAAAGAT
+
AAAABFFFFFFFGGFGGGGGGGHHHHHHHHHGGGGHHHFHGHHGHGGGGGGGGHHHHHHHHHHHHGHHHHHHGHHHGHGHHHHHHHHHHHHGGGGGGHHHGHHFGHHHHHHHGGGGGHHHHHHHHGHGEDGDHHHHHHGHHHHGGDE<CFGHHHGHHHBGHHHHHHGGGHHHGGCEFG?FGGGFFGGGGFFFB:FFGGGGGGFFFFFFEFFFFFFFFFFFFFFFFFFBBFFFEDDFFFFFFFFFFFFFFFF
@M05620:45:000000000-G6HP7:1:1101:11943:4903 1:N:0:126
CATCCTGACCCTGAAGTACCCCGGCTTGATTTCTGACATTAGATCGGAAGAGCACACGTCTGAACTCCAGTCACTCTCGCGCATCTCGTATGCCGTCTTCTGCTTGAAAAAAAAAAAAAAAAAACAACATTGTACACACAAACCTCCACACAATCTACCTCTTACTGAAAAGTCCTACATCCACAATACTCGACACAAAACTAACAGAGAAAAAATAATAATACTCGCAGATCGCACGACCAGCCCTATGA
+
BBBCCFFFFFFFGGGGGGGGGGGGGGGGHHHHHHHGHHHHGHHHHHGEFGHHHGHHHGHHHGHGHHHHHHGHHHHHHHGGGGGGEHHHGGHHHHGGGHGHHHHHHHHGEHFGGGGCA/<-<--<...:;/000<0:00....../:.//0..90;000;00000000;000/00:0B0000/00:;00000..9.-/.:.:0000:0///00/.-.:00000000:.--.;0:...--.9--.9..//00;
@M05620:45:000000000-G6HP7:1:1101:24826:4910 1:N:0:126
AGATTACTGCAACAGTTCCCCCTGGACCTGGAAAAGTTTCTTGCCTGGCTTACAGAAGCTGAAACAACTGCCAATGTCCTACAGGATGCTACCCGTAAGGAAAGGCTCCTAGAAGACTCCAAGGGAGTAAAAGAGCTGATGAAACAATGGCAAGTAAGTCAGGCATTTCCGCTTTAGCACTCTTGTGGATCCAATTGAACAATTCTCAGCATTTGTACTTGTAACTGACAAGCCAGGGACAAAACAAAGAT
+
A>AABFFFFFFFGGGGGGGGGGGG4GHHHHHHHHHHGHHHHHHHHHHEHHHHHHEGHFGHHHHHHHHHHHHHHHHHHHHHHHHHFFHHHHFHHHGFEDHHHHCCAGHHGHHGHH@FHHHG3EGGGEFGHHHHGGHHHHHHH3FGGHHHHHHHHGFHHEGHHHGHHHHHHHGGGGGHFHHHHHHHHGHGHHHHHHHHHHHHHHHHHHHHGHHHHGHHHFHHHFGGHHFHHHHGHGG.99EGGG/9CEEFFGF
@M05620:45:000000000-G6HP7:1:1101:22287:4915 1:N:0:126
TACCTGTACTGGGGAAGCATTTGAATATCCCCCCATGGTGATGGGGACGGAGAACTGCTCCATAAACACAGGCAACGTGCCTAACTTTCCCGGGAAGATGAAGTCAAAGAGCGACCACAGCTCTTCGGAGGTTATTTTGCATCGGTGAGCCAGACAGAATGATCCGATGAGGGGTGCGAAACTATTTGAGGAAAGGAAGCACCTTTTTATTAAATTTACCTTTTAGCAATCGCCATTCCTACCCTAAAGAT
+
CCBCCFFFFFFFGGGGGGGGGGHGHHHHHHHGGGGHHHHHHHHHHGGGGGGGGHHHHHHHHHHHHGHHHHHHGHHHGHHHHHHHHHHHHHHGGGGGGHHHHHHHHHHHHHHHGGGGGHHHHHHHHHHGGGGEHGHHHHHHGHHGGEGGHFHHHHGHHHHHHHHHHHGGGHHHGGCEGGGGGGGGGGGGGGGFFFGFFFGGFFFFFFFFFFFFFBFFFBBFFFFFFFFFFFFFFFDFFFFFFFFFFFFFFFB
@M05620:45:000000000-G6HP7:1:1101:24670:4926 1:N:0:126
ATCTCTATCTCTAAAAACCTGTTTAGATTTGGAGATAGACCTTCAGGTTTTTCATCATTTTCTGCATGAATTATACATTGACCACGTTCCAGCGTGGTCAGTTTGCAGCATTCTGTTATTTTGTTTGACAGAGTGTCTTGTTGAGAACATATGTAGGACATGATTTTTTCCTGCAACAGGGAAAATAAAGTATAAGTTTTAAAGATTTATTCTTTAATAAAGGATCTCAAAGCCAGCTTTAGAAAAAGGAA
+
BBBBBFFFFFFFFGGGGEGBGFGH5DAAGGHHFFFFFFDGHFHCHHHFGHGGFFEEGEHHHFFHFFDABFFHBFD5FAHHFFHEEEGHFH55BE?EGHFGEFHH4EEGFGDHGG4BFDGHHH4BFHFDF@FFFBGGFGHHHHGFF?BBG?DBGGGGHFFGFHHHHHHHGHHGFGGHFCFHGFFHHGFHHHFGHFHH?GHH1FHB1<GHGFHHDHH1DD0GHHHH0C<DFGHGFHHACFHHCB:GFGGDGFH
@M05620:45:000000000-G6HP7:1:1101:22294:4935 1:N:0:126
TACCTGTACTGGGGAAGCATTTGAATATCCCCCCATGGTGATGGGGACGGAGAACTGCTCCATAAACACAGGCAACGTGCCTAACTTTCCCGGGAAGATGAAGTCAAAGAGCGACCACAGCTCTTCGGAGGTTATTTTGCATCGGTGAGCCAGACAGAATGATCCGATGAGGGGTGCGAAACTATTTGAGGAAAGGAAGCACCTTTTTATTAAATTTACCTTTTAGCAATCGCCATTCCTACCCTAAAGAT
+
BAABBFFFFFFFFCGEEGGGGGHDGFGHHHHGGGGHHHHHFHHHHGGGGGGGGHHHHHHHHHHHHHHHHHHHGFHHGHHHHHHHHHHHHHHGGGGGEFHHFFHHHHHHHHGHFGGGGHHHHGHHHHHGGGGCHFGHHHHGFHHGGDEGHHHHHGGFHHHHHFHHHHGGGHHHGGEGGGGGGGGGGGGGGGGFGBFFFF.EFBEEFFFFFFFFFFFFFFFFFFFFFFFFFFFFFFFFFFFFBFAFFFFFFFB
@M05620:45:000000000-G6HP7:1:1101:23379:4944 1:N:0:126
CATCCTGACCCTGAAGTACCCCATTGAGCATGGCATCGTCACCAACTGGGACGACATGGAGAAGATCTGGCACCACACCTTCTACAACGAGCTGCGCGTGGCCCCGGAGGAGCACCCAGTGCTGCTGACCGAGGCCCCCCTGAACCCCAAGGCCAACAGAGAGAAGATGACTCAGGTGAGGCTCAGCCGACGCCCGTGCTCCTCCCGTCCTTTCCCCAGTCATTTTCTGCCCGGCTTGATTTCTGACATTA
+
CCCCCFFFFFFFGGGGGGGGGGGHHHHHHHHHHHHHHGHHHGHHHGHHHHHHGGGGGHHHHHHHHHHHHHHHHGHHHGGHHHHHHHHHGGGGGHHGGGGGGGGHGGGGGGGGGHHHGGHGHHHHHHHHHHGGGGGGGGGGGGHHHHGGGGHGHHGGGGGGGGGGGGGFGGGGGGGGGGGGGGGGFFFFFFFFFFFFFFFFFFFFFFFFFFFFFFFFFFDFFFFFFFFFFFFFFFFFFFFFFFFFFFFFFF0
@M05620:45:000000000-G6HP7:1:1101:22218:4944 1:N:0:126
CATCCTGACCCTGAAGTACCCCATTGAGCATGGCATCGTCACCAACTGGGACGACATGGAGAAGATCTGGCACCACACCTTCTACAACGAGCTGCGCGTGGCCCCGGAGGAGCACCCAGTGCTGCTGACCGAGGCCCCCCTGAACCCCAAGGCCAACAGAGAGAAGATGACTCAGGTGAGGCTCGGCCGACGCCCGTGCTCCTCCCGTCCTTTCCCCAGTCATTTTCTGCCCGGCTTGATTTCTGACATTT
+
>ABBBFFFFFFFGGGGGGGFGGGHGHHGHHFEFFFHHGFHHGHHHGHGGFHHGGGGGHGHHGGHFHHFFGGHHGHHHGGGHHHHHHGHGGGGGHHGGGEGGGHHGGGGGGGGHHHHGGHFFHHHHHHHHHGGGGGGGGGGGGHHHHGGGGHGHHGGGGGGGGGECFFFGGFGGGGGGGGGGGGGFFFDFCFFFFFFADFEFFFFFFF9DDDFFFFFFFFFFFFFFFFFFEFFDFFAAFAFFFFFFFFFFF/
@M05620:45:000000000-G6HP7:1:1101:6721:4957 1:N:0:126
ATCTCTATCTCCTAAAAACCTGTTTAGATTTGGAGATAGACCTTCAGGTTTTTCATCATTTTCTGCATGAATTATACATTGACCACGTTCCAGCGTGGTCAGTTTGCAGCATTCTGTTATTTTGTTTGACAGAGTGTCTTGTTGAGAACATATGTAGGACATGATTTTTTCCTGCAACAGGGAAAATAAAGTATAAGTTTTAAAGATTTATTCTTTAATAAAGGATCTCAAAGCCAGCTTTAGAAAAAGGA
+
AAAAAFFBF3D1FGGGGFGEFFGGHBD1DGHHG1010DF1FAF11FGHHHHG/0A2FBFHHF21A1AGFFBGFFA222FHHBF11BEG0GHHB0E?EEFB2GHHHF@E@1>G22GGHE2GHHHHHHHF1G1F0GFF1BGGGHHFDFHHGFBBDG>DG<110FFFFHHHG/G1@DGG11CGHAEHG0DGFEG<?DG1GGGHGHHGFDGH11F<1GHHH0GFHFDD/<CFBGHGDGHB:.GHHFGGGGHGFCH
@M05620:45:000000000-G6HP7:1:1101:10170:4957 1:N:0:126
CATCCTGACCCTGAAGTACCCCATTGAGCATGGCATCGTCACCGACTGGGACGACATGGAGAAGATCTGGCACCACACCTTCTACAACGAGCTGCGCGTGGCCCCGGAGGAGCACCCAGTGCTGCTGACCGAGGCCCCCCTGAACCCCAAGGCCAACAGAGAGAAGATGACTCAGGTGAGGCTCGGCCGACGCCCGTGCTCCTCCCGTCCTTTCCCCAGTCATTTTCTGCCCGGCTTGATTTCTGACATTA
+
CCCCCFFFFFFFGGGGGGGGGGGHHHHHHHHHHHHHHGHHHGHGGGGGHHHHGGGGGHHHHHGHHHHHHHHHHGHHHGGHHHHHHHHHGGGGGHHGGGEGGGHHGGGGGGGGHHHHGGHHHHHHHHHHHHGGGGGGGGGGGGHHHHGGGGGGGGGGGGGGGGGGGGGGGGGGGGGGGGGFFFFFFFFFFFFFFFFF@DFFFFFFFFFEFFDFFFFFFFFFFFFFFFFFFFFFFFFFFFFFFFFFFFFFFF0
@M05620:45:000000000-G6HP7:1:1101:22201:4959 1:N:0:126
CATCCTGACCCTGAAGTACCCCATTGAGCATGGCATCGTCACCAACTGGGACGACATGGAGAAGATCTGGCACCACACCTTCTACAACGAGCTGCGCGTGGCCCCGGAGGAGCACCCAGTGCTGCTGACCGAGGCCCCCCTGAACCCCAAGGCCAACAGAGAGAAGATGACTCAGGTGAGGCTCGGCCGACGCCCGTGCTCCTCCCGTCCTTTCCCCAGTCATTTTCTGCCCGGCTTGATTTCTGACATTA
+
?AABBFFFFFFFGFGGGGGGGGGHHHHHHHHHHHHHHGHHGGHHHGHHGHHHGGGGGHHHHHHHHHHHHHHHHGHHHGGHHHHHHGHHGGGGGGHGGGGGGGHHGGGGGGGGHGHHGGHHHHHHHHHHHHGGGGGGGGGGGGHHHHGGGGHGHHGGGGGGGGGGGGGGGGGGGFGGFGGGGGGGFFFFFADFFFFF;DDEFFFFFFFFFFFFFFFFFFFFFFFFFFFFFFFFFFFFFFFFFFFFFEFFFF/
@M05620:45:000000000-G6HP7:1:1101:21820:4966 1:N:0:126
ATCTCTATCTCCTAAAAACCTGTTTAGATTTGGAGATAGACCTTCAGGTTTTTCATCATTTTCTGCATGAATTATACATTGACCACGTTCCAGCGTGGTCAGTTTGCAGCATTCTGTTATTTTGTTTGACAGAGTGTCTTGTTGAGAACATATGTAGGACATGATTTTTTCCTGCAACAGGGAAAATAAAGTATAAGTTTTAAAGATTTATTCTTTAATAAAGGATCTCAAAGCCAGCTTTAGAAAAAGGA
+
BCCCCFFFFFFFGGGGGGGGGGGGHHHHHHHHHHHHHHHHHHHHHHHHHHHGGHHHHHHHHHHHHHHHHHHHHHHHHHHHHHHHHHGHHHHHHHGFGGHHHHHHHHHHHHHHHHHHHHHHHHHHHHHHHHHHHHHHHHHHHHHHHHHHHHHHHHHHHHHHHHHHHHHHHGHHHHHHHHHHHGGHHHHHHHHHHHHHHFGHHGHHHGHHHGHHHHHHHGHHHFHHHHHHHGHHHHHHHGHHHHHFHHGHGGG
@M05620:45:000000000-G6HP7:1:1101:10177:4973 1:N:0:126
CATCCTGACCCTGAAGTACCCCATTGAGCATGGCATCGTCACCGACTGGGACGACATGGAGAAGATCTGGCACCACACCTTCTACAACGAGCTGCGCGTGGCCCCGGAGGAGCACCCAGTGCTGCTGACCGAGGCCCCCCTGAACCCCAAGGCCAACAGAGAGAAGATGACTCAGGTGAGGCTCGGCCGACGCCCGTGCTCCTCCCGTCCTTTCCCCAGTCATTTTCTGCCCGGCTTGATTTCTGACATTA
+
AAAABFFFFFBFGGGGGGGGGGGBFGHHFHGHHHHHHGHHHGHGGGGGHHHFEGGGGHHGHHGHHHHHHHHGHGHHHGGHHHHHHGHH@EEFGGHGGGEGGGHHGGGGGGGGEHHHGGGGHHHHGFCGHFGGGGGGGGGGGGHHHHGGGGGGGGGFGGGGFGDEFGG0CCFFGGGGCFGFFF?AFAED>FFFFAFFFFFEFFFFFFFADDDFFFFFFFDFFFFFFFFFFFFFDCFFFFFFF/FFBFFFFF/
@M05620:45:000000000-G6HP7:1:1101:14040:5008 1:N:0:126
TACCTGTACTGGGGAAGCAATCGCCATTCCTACCCTAAAGATCGGAAGAGCACACGTCTGAACTCCAGTCACTCTCGCGCATCTCGTATGCCGTCTTCTGCTTGAAAAAAAAAACCACAGCTCTCGGAGGTTATTTTGCATCGGTGAGCCAGACAGAATGATCCGATGAGGTGTGCGAAACTATTTGAGGAAAGGAAGCACCTTTTTATTAAATTTACCTTTTAGCAATCGCCATTCCTACCCTAAAGATC
+
AABBBFFFFFFFGGGGGGGGGGGGGGGHHHGHHHHHHFHHHHHHGGGGFGHHHHHGGHHGHFBGGGHCFGEEFGFHGGGGGG/BGHG?C?GGE1ECFGHHHHH3BGHH0EEB@D/???F<FHHHGDGDGC<FHBDF=FB1>GDC<..<<GFH.EGFEFB00;FHHGDAH0//;9.F?AACGBBF;000;/0//9AFFFGB../;BFF?FFFFFFFF/B9FB9FF/FBBF/9.9AFFF/BFFAF/F99BF//
@M05620:45:000000000-G6HP7:1:1101:7678:5062 1:N:0:126
CATCCTGACCCTGAAGTACCCCATTGAGCATGGCATCGTCACCAACTGGGACGACATGGAGAAGATCTGGCACCACACCTTCTACAACGAGCTGCGCGTGGCCCCGGAGGAGCACCCAGTGCTGCTGACCGAGGCCCCCCTGAACCCCAAGGCCAACAGAGAGAAGATGACTCAGGTGAGGCTCGGCCGACGCCCGTGCTCCTCCCGTCCTTTCCCCAGTCATTTTCTGCCCGGCTTGATTTCTGACATTT
+
BBCCCFFFFFFFGGGGGGGGGGGHHHHHHHHHHHHHHGHHHGHHHGHHHHHHGGGGGHHHHHHHHHHHHHHHHGHHHGGHHHHHHHHHGGGGGHHGGGGGGGHHGGGGGGGGHHHHGGHHHHHHHHHHHHGGGGGGGGGGGGGHHHGGGGHGHHGGGGGGGGGGGGFFGGGGGGGGGGGGGGGGFFFFFFFFFFFFDFFFFFFFFFFEFFFFFFFFFFFFFFFFFFFFFFFFFFFFFF.BFFFFFFFFFF0
@M05620:45:000000000-G6HP7:1:1101:11477:5075 1:N:0:126
AGATTACTGCAACAGTTCCCCCTGGACCTGGAAAAGTTTCTTGCCTGGCTTACAGAAGCTGAAACAACTGCCAATGTCCTACAGGATGCTACCCGTAAGGAAAGGCTCCTAGAAGACTCCAAGGGAGTAAAAGAGCTGATGAAACAATGGCAAGTAAGTCAGGCATTTCCGCTTTAGCACTCTTGTGGATCCAATTGAACAATTCTCAGCATTTGTACTTGTAACTGACAAGCCAGGGACAAAACAAAGAT
+
ABCCCFFFFFFFGGGGGGGGGGGGHHHHHHHHHHHHHHHHHHHHHHHHHHHHHHHHHHHHHHHHHHHHHHHHHHHHHHHHHHHHHHHHHHHHHHGFGGHHHHHHHHHHGHHHHHHHHHHHHGHGGGGGHHHHHGHHHHGHHFHFHGHHHHHHHGHHHHHHHHHHHHHHHHGGGGGHGHHHHHHHHGGDHHHFFHHHHHGFHHHHHHHHHHGHGHHGHHHGHHHFHHHEFHGHHGGGGGGGGGFFGGGGGGF
@M05620:45:000000000-G6HP7:1:1101:11478:5101 1:N:0:126
AGATTACTGCAACAGTTCCCCCTGGACCTGGAAAAGTTTCTTGCCTGGCTTACAGAAGCTGAAACAACTGCCAATGTCCTACAGGATGCTACCCGTAAGGAAAGGCTCCTAGAAGACTCCAAGGGAGTAAAAGAGCTGATGAAACAATGGCAAGTAAGTCAGGCATTTCCGCTTTAGCACTCTTGTGGATCCAATTGAACAATTCTCAGCATTTGTACTTGTAACTGACAAGCCAGGGACAAAACAAAGAT
+
?ABBBFFFFFFFGGGGGGGGGFGGHGHHHHHHHHHHGHHHHHHHHHHHHHHHHHHGHHHHHHEHHHHHHHHHHHHHH5FGHHHHHGHHHHHHHHGFGGHHHHHFHHHHGHGHHHHGHHHHHFGGGHGFHGFFFGHHHHGHHHHFHGGHHHHHHGGGFHFHHHHHHHHHHHGGGGGHHHHHHHHHHHHGHHHHGHHHHHFFHHHHHHHFGCFGHHHHGHHFFHHBGHHHHFHHHGGGGGGGGGFGGGGGGGF
@M05620:45:000000000-G6HP7:1:1101:12768:5104 1:N:0:126
CATCCTGACCCTGAAGTACCCCATTGAGCATGGCATCGTCACCAACTGGGACGACATGGAGAAGATCTGGCACCACACCTTCTACAACGAGCTGCGCGTGGCCCCGGAGGAGCACCCAGTGCTGCTGACCGAGGCCCCCCTGAACCCCACGGCCAACAGAGCGCAGATGACTCAGGTGAGGCTCGGCCGACGCCCGTGCTCCTCCCGTCCTTTCCCCAGTCCTTTTCTGCCCGGCTTGATTTCTGACATTT
+
BBBBBFFFFFFFFFGGGFGGGGGHHGHHHFHH4BBGHFHFGGHGEGHFBHGHFGGFEFHHHHHG3FHHHHHHHGHH1EEHHHHHHHFHGGGGGHHGFCEC@EGHGEG//D/EGHGHGFAGHHHHHHHGFHC->C@GGGGGGC/:GHGG..A-AD-CFE///9A-;?-BFBBFFBFFBB/AA;AF;FEF;9;DBBF;=ADEFFFFFFDEDDAFFFFFFFBBB/;B/;FFFFBADAAFFCFFFFFF//9//;/
@M05620:45:000000000-G6HP7:1:1101:12790:5113 1:N:0:126
CATCCTGACCCTGAAGTACCCCATTGAGCATGGCATCGTCACCAACTGGGACGACATGGAGAAGATCTGGCACCACACCTTCTACAACGAGCTGCGCGTGGCCCCGGAGGAGCACCCAGTGCTGCTGACCGAGGCCCCCCTGAACCCCAAGGCCAACAGAGAGAAGATGACTCAGGTGAGGCTCGGCCGACGCCCGTGCTCCTCCCGTCCTTTCCCCAGTCATTTTCTGCCCGGCTTGATTTCTGACATTA
+
AABABFFFFFFFGGGGGGGGGGGHHHHHHGGHHHHHHGHHGGHHHGGGHHHHGGGGGHHHHHGHHHHHHGHHHGHHHGGHHHHHHHHHGGGGGGHGGGEEEGHHGGGGGGGGHHHHGGHFGHHHHGHHHHGGGGGGGGGGGGHHHHGGGFHGHHGGGGGGGGGGGGGFGGFGGGGGGGFFGGGGFFFFFFFFFFFF:AAEFFFFFFB;ADAFFFFFFFFFFFFFFFFFFBFFFFFC=>99FB99//;FFF/
@M05620:45:000000000-G6HP7:1:1101:24612:5123 1:N:0:126
CATCCTGACCTGAAGTACCCCATTGAGCATGGCATCGTCACCAACTGGGACGACATGGAGAAGATCTGGCACCACACCTTCTACAACGAGCTGCGCGTGGCCCCGGAGGAGCACCCAGTGCTGCTGACCGAGGCCCCCCTGAACCCCAAGGCCAACAGAGAGAAGATGACTCAGGTGAGGCTCGGCCGACGCCCGTGCTCCTCCCGTCCTTTCCCCAGTCATTTTCTGCCCGGCTTGATTTCTGACATTAG
+
CCCBCFFFFFFFGGGGGGGGGGHHHHHHHHHHHHHHGHHHGHHGGHHHHGHGGGGGHHHHHHHHHHHHHHHHGHHHGGHHHHHHHHHGGGGGHHGGGGGGGHHGGGGGGGGHFHHGGHHHHHHHHGHHHGGGGGGGGGGGG:GHHGGGGFEHHHGGGGGGGGGGGGGGGGGGGGG;CFGGGGGFFFFFFFFAFFFBFFFFFFFFFFADDAFFFFFFFFFFFFFFFFFFFFFDFF;@AFFFFFFFFFFFFF/
@M05620:45:000000000-G6HP7:1:1101:12777:5125 1:N:0:126
CATCCTGACCCTGAAGTACCCCATTGAGCATGGCATCGTCACCAACTGGGACGACATGGAGAAGATCTGGCACCACACCTTCTACAACGAGCTGCGCGTGGCCCCGGAGGAGCACCCAGTGCTGCTGACCGAGGCCCCCCTGAACCCCAAGGCCAACAGAGAGAAGATGACTCAGGTGAGGCTCGGCCGACGCCCGTGCTCCTCCCGTCCTTTCCCCAGTCATTTTCTGCCCGGCTTGATTTCTGACATTA
+
CBCCCFFFFFFFGGGGGGGGGGGHHHHHHHHHHHHHHGHHHGHHHGHHHHHHGGGGGHHHHHHHHHHHHHHHHGHHHGGHHHHHHHHHGGGGGHHGGGFGGGHHGGGGGGGGHGHHGGHGHHHHHHHHHHGGGGGGGGGGGGHHHHGGGGHGHHGGGGGGGGGGGGGGGGGGGGGGGGGGGGGGFFFFFFFFFFFF@FFFFFFFFFFADFDFFFFFFFFFFFFHHHHFFFFFFFFFFFFFFFFFFFFFFF0
@M05620:45:000000000-G6HP7:1:1101:12785:5141 1:N:0:126
CATCCTGACCCTGAAGTACCCCATTGAGCATGGCATCGTCACCAACTGGGACGACATGGAGAAGATCTGGCACCACACCTTCTACAACGAGCTGCGCGTGGCCCCGGAGGAGCACCCAGTGCTGCTGACCGAGGCCCCCCTGAACCCCAAGGCCAACAGAGAGAAGATGACTCAGGTGAGGCTCGGCCGACGCCCGTGCTCCTCCCGTCCTTTCCCCAGTCATTTTCTGCCCGGCTTGATTTCTGACATTA
+
AAABBFFFFFFFFGGFFEFGGGGHHHHHHGHHHHHHHGGHHGHHHGHHHHFGGGGGGHHHHHGHHHHHHHHHHGHHHGGHHHHHHHHHGGGGGHHGGGGGGGHHGG?DGGGGHFHHGGHGHHHHHHHHHHGGGGFGGGGGGGHHHHGGGGHEHHFEGG/BFGGGFCFFFFGGGGFFBFBAFFEFFFEDFFFFFFF=@.A:BBBFFFAEDFD/FFFFFFF/FFFFFFFB/FFFDFF==-AFFFFFF/BFBF/
@M05620:45:000000000-G6HP7:1:1101:12344:5180 1:N:0:126
TACCTGTACTGGGGAAGCATTTGAATATCCCCCCATGGTGATGGGGACGGAGAACTGCTCCATAAACACAGGCAACGTGCCTAACTTTCCCGGGAAGATGAAGTCAAAGAGCGACCACAGCTCTTTGCTGTGGAGGTTATTTTGCATCGGTGAGCCAGACAGAATGATCCGATGAGGGGTGCGAAACTATTTGAGGAAAGGAAGCACCTTTTTATTAAATTTACCTTTTAGCAATCGCCATTCCTACCCTA
+
CCCCCFFFFFFFGGGGGGGGGGHHHHHHHHHGGGGHHHGHHHHHHGGGGGGGGHHHHHHHHHHHHHHHHHHHGHHHGHHHHHHHHHHHHHHGGGGGGHHHHHHHHHHHHHHHGGGGGHHGHHHHHHHHHHHHHHHGCGHHHHHHHHHHGGCEFHHHHHHGHHHHHHHHHHHGGGHHHGGCEGGDGGGGGGGGGGGGGGGGGGGGGGGGFFFFFFFHFFFFFHHHFHHFFFFFFFFFFFFFFFFFFFFFFFB
@M05620:45:000000000-G6HP7:1:1101:14606:5192 1:N:0:126
AAACCAAGCAGACACTCACCGCTGTAGACATGAGGTCAGCTAGATCGGAAGAGCACACGTCTGAACTCCAGTCACTCTCGCGCATCTCGTATGCCGTCTTCTGCTTGAAAAAAAAAAACAAGTAAAAAAAAAGAACGACCTAAACTCTCAGAGACCGGAGAGGGATGTAAGACCGCGCACGGTGGTACGACGAACGGCATGATACGACAGCATATGAGAAGATAATCAGAGAGTGTAACTACAATCGCAGA
+
BBBBCAAFBFFFGGGGGGGGGGGGEHFFHHHGHHGHHHHHHHHHHFHGGGDFHHHHHGGFHFGHHGDFHHHDGFHHHHHGGGGGE/BGG?EFGBHEEEHGGHHGGHGEGHHHGGFFG//</0111111---<<../..--.0/0/0;0000:0//.----:.:.././00000.--------....//...-----.---./:9/..9--9.///////////////////.;//;9//9//////....-
@M05620:45:000000000-G6HP7:1:1101:14585:5193 1:N:0:126
AAACCAAGCAGACACTCACCGCTGTAGACATGAGGTCAGCTAGATCGGAAGAGCACACGTCTGAACTCCAGTCACTCTCGCGCATCTCGTATGCCGTCTTCTGCTTGAAAAAAAAAAAATCCAGCCGACCGGGGCCCCCCTGAACCCCACAGCGCCCGAATACCAAGTGACGCATATAGAGCTCGACGTCCAGCACAGCGCCTCGAGAAGATACCCGTCGCCACATCTCTCCTACTGCTATAGCTGCCGAG
+
BBBBBBBFBFFFGGGGGGGGGGGGGHHHHGHHBFHHHHHHHHHGHHHGDGGGHHHHHHGHHGGHHHHHHHHHHHHGHHHGGGGG>EGHHF?GHHHGGGHGHHFHHHHGHHHHGGG@B</01???0/-->-------;-;--.;0F......99-----9-../9;/.////99-..9//////;9---9...//.9..9-9-...9...//;////...--...;//://////9////////////.---
@M05620:45:000000000-G6HP7:1:1101:12477:5227 1:N:0:126
TACCTGTACTGGGGAAGCATTTGAATATCCCCCCATGGTGATGGGGACGGAGAACTGCTCCATAAACACAGGCAACGTGCCTAACTTTCCCGGGAAGATGAAGTCAAAGAGCGACCACAGCTCTTCGGAGGTTATTTTGCATCGGTGAGCCAGACAGAATGATCCGATGAGGGGTGCGAAACTATTTGAGGAAAGGAAGCACCTTTTTATTAAATTTACCTTTTAGCAATCGCCATTCCTACCCTAAAGAT
+
A?AAAFFFFFFFCCGEEGGFGFHFFGHHFGFGGGGHHHHFFHHHEGGGGFDGGHHHGHHGGFHHHHHHHFHHGHAGFGGCHFHHHGHHHFHGE@?EGHHHHHHHHHHHHHGHGGGGGEHHHHHHHHHGGGG?GHHHHHHBBFHGDCDGHFHHHGEHHEHFFBHHGH?EFFHBAF:AD?DGAGGFGGGGGGGFGGGGGGGGFGFFFFFFFFFFF/FFBFFBFFFFFFFFF9FFFFFFFFFFFFFFFFFFFFF
@M05620:45:000000000-G6HP7:1:1101:22934:5265 1:N:0:126
CATCCTGACCCTGAAGTACCCCATTGAGCATGGCATCGTCACCAACTGGGACGACATGGAGAAGATCTGGCACCACACCTTCTACAACGAGCTGCGCGTGGCCCCGGAGGAGCACCCAGTGCTGCTGACCGAGGCCCCCCTGAACCCCAAGGCCAACAGAGAGAAGATGACTCAGGTGAGGCTCGGCCGACGCCCGTGCTCCTCCCGTCCTTTCCCCAGTCATTTTCTGCCCGGCTTGATTTCTGACATTA
+
AABCBFFFFFFFGGGGGGGGGGGHHHHHHHHHHHHHHGHHHGHHHGHHHHGHGGGGGHHHHGHHHHHHHHHHHGHHHGGHHHHHHHHHGGGGGHHGGGGGGGHHGGGGGGGGHHHHGGHHHHHHHHHHHHGGGGGGGGGGGGHGHHGGGGHGHHGGGGFGGGGGGGGGGGGGGGGGGGGGGGGGFFFFFAFFFFFFDFFFFFFFFFFFFFFFFFFFFFDFFFFFFFFFFFFFFACFFFAFFFFFFFFBFFB
@M05620:45:000000000-G6HP7:1:1101:24281:5272 1:N:0:126
TACCTGTACTGGGGAAGCATTTGAATATCCCCCCATGGTGATGGGGACGGAGAACTGCTCCATAAACACAGGCAACGTGCCTAACTTTCCCGGGAAGATGAAGTCAAAGAGCGACCACAGCTCTTTGCTGTGGAGGTTATTTTGCATCGGTGAGCCAGACAGAATGATCCGATGAGGGGTGCGAAACTATTTGAGGAAAGGAAGCACCTTTTTATTAAATTTACCTTTTAGCAATCGCCATTCCTACCCTA
+
BBBBBFFFFFFBGEFGGGBGGGHHHGHHHHHGGGGHHHHHHHHHHGEEGGGDGHHHFFHHGHHHHHHHHHHHGHHHGHHHHHHHHHHHHHHGGGGGGHHHHHGGGHHHHGHHGGGGGHHHHHHHBGHHHHGHG?GDEHGHHGHHHHHHGGDCFFCHGGCEGHBCHFFFHGHGGGECGDG:;AB;?BBFFGGGG0EF0;/.99BFEGBEFFFFFEFFFFBFFF/BFB/9F9BFFFFF.EDFFFF9/BFAFF.
@M05620:45:000000000-G6HP7:1:1101:24281:5290 1:N:0:126
TACCTGTACTGGGGAAGCATTTGAATATCCCCCCATGGTGATGGGGACGGAGAACTGCTCCATAAACACAGGCAACGTGCCTAACTTTCCCGGGAAGATGAAGTCAAAGAGCGACCACAGCTCTTTGCTGTGGAGGTTATTTTGCATCGGTGAGCCAGACAGAATGATCCGATGAGGGGTGCGAAACTATTTGAGGAAAGGAAGCACCTTTTTATTAAATTTACCTTTTAGCAATCGCCATTCCTACCCTA
+
AABBBBFFFFFFEEEEEGFGGGEFFFHHHHHGGGEC335AEEGFEGAEE?EEGHGFHHHHHFGGHFFHAGGGFHFHEHAFGFHHGHHHHHGAEEEGGGFHEHEGGHEHHHHHGGCGGHHHHHHHBFGHHHHHFB<AEHFHHHHHGHHHGA.>FGHHHHHAGFHHGGHFHFG?EGBH/A@;:DF?BGACFFGGGEEF;B/.AFBAE/9CFFFBFFFFFFFFFFFFBFFFFFEFFFFEAEDFEFFBBFFFFFF
@M05620:45:000000000-G6HP7:1:1101:23381:5319 1:N:0:126
CATCCTGACCCTGAAGTACCCCATTGAGCATGGCATCGTCACCAACTGGGACGACATGGAGAAGATCTGGCACCACACCTTCTACAACGAGCTGCGCGTGGCCCCGGAGGAGCACCCAGTGCTGCTGACCGAGGCCCCCCTGAACCCCAAGGCCAACAGAGAGAAGATGACTCAGGTGAGGCTCGGCCGACGCCCGTGCTCCTCCCGTCCTTTCCCCAGTCATTTTCTGCCCGGCTTGATTTCTGACATTA
+
BBBBBFFFFFFFGFGGGGGGGGGHHHHGHHGHHGGHHGHHHGHHHGHHHHHHGGGGGHHHHHHHHHHGHHHHHGHHHGGHHHHHHHHHGGGGGHHGGGGGGGHHGGGGGGGGHHHHGGHHHHHHHHHHHHGGGGGGGGGGGGHHHHGGGGHGHHGGGGGGGGGGGGGGGGGGGGGGGGGGGGGGFFFFFFFFFFFFAFFFFFFFFFFFFFFFFFFFFFDFFFFFFFFFFFFFDFFFFF.FFFFFF;BFFF/
@M05620:45:000000000-G6HP7:1:1101:13359:5341 1:N:0:126
CATCCTGACCCTGAAGTACCCCATTGAGCATGGCATCGTCACCAACTGGGACGACATGGAGAAGATCTGGCACCACACCTTCTACAACGAGCTGCGCGTGGCCCCGGAGGAGCACCCAGTGCTGCTGACCGAGGCCCCCCTGAACCCCAAGGCCAACAGAGAGAAGATGACTCAGGTGAGGCTCGGCCGACGCCCGTGCTCCTCCCGTCCTTTCCCCAGTCATTTTCTGCCCGGCTTGATTTCTGACATTA
+
CCCCDFFFFFFFGGGGGGGGGGGHHHHHHHHHHHHHHGHHHGHHHGHHHHHHGGGGGHHHHHHHHHHHHHHHHGHHHGGHHHHHHHHHGGGGGHHGGGGGGGHHGGGGGGGGHHHHGGHHHHHHHHHHHHGGGGGGGGGGGGHHHHGGGGHGHHGGGGGGGGGGGGGGGGGGGGGGGGGGGGGGFFFFFFFFFFFFFFFFFFFFFFFFFFFFFFFFFFFFFFFFFHHFFFFFFFFFFFFFFFHHFFFFFF0
@M05620:45:000000000-G6HP7:1:1101:21334:5353 1:N:0:126
TACCTGTACTGGGGAAGCATTTGAATATCCCCCCATGGTGATGGGGACGGAGAACTGCTCCATAAACACAGGCAACGTGCCTAACTTTCCCGGGAAGATGAAGTCAAAGAGCGACCACAGCTCTTTGCTGTGGAGGTTATTTTGCATCGGTGAGCCAGACAGAATGATCCGATGAGGGGTGCGAAACTATTTGAGGAAAGGAAGCACCTTTTTATTAAATTTACCTTTTAGCAATCGCCATTCCTACCTAA
+
BBABCFFFFFFFGGGGGGGGGGHHHHHHHHHGGGGHHHGHHHHHHGGGGGGGGHHHHHHHHHHHHHHHHHHGGHHHGHHHHHHHHHHHHHHGGGGGGHHHHHHHHHHHHHHHGGGGGHHHHHHHHHHHHHHHHHHGCGHHHHHHHHHHGGCEGHHHHHHGHHHHHHHHHHHDEGHHHGGEFGGFGGGGGGGGG9CFFFGGGGGGGGGGFFFFFFFFFFFFFFFFFFFFFFFFFFFFFFFFFFFFFFFFFFF
@M05620:45:000000000-G6HP7:1:1101:22336:5356 1:N:0:126
CATCCTGACCCTGAAGTACCCCATTGAGCATGGCATCGTCACCAACTGGGACGACATGGAGAAGATCTGGCACCACACCTTCTACAACGAGCTGCGCGTGGCCCCGGAGGAGCACCCAGTGCTGCTGACCGAGGCCCCCCTGAACCCCAAGGCCAACAGAGAGAAGATGACTCAGGTGAGGCTCGGCCGACGCCCGTGCTCCTCCCGTCCTTTCCCCAGTCATTTTCTGCCCGGCTTGATTTCTGACATTA
+
BCCCCFFFFFFFGGGGGGGGGGGHHHHHHHHHHHHHHGHHHGHHHGHHGHHHGGGGGHHHHHHHHHHHHHHHHGHHHGGHHHHHHHHHGGGGGHHGGGGGGGHHGGGGGGGGHHHHGGHHHHHHHHHHHHGGGGGGGGGGGGHHHHGGGGHGHHGGFGGGGGGGGGGGGGGGGGGGGGGGGGGGFFFFFFFFFFFFDFFFFFFFFFFFFFFFFFFFFFFFFFFFFFFFFFFFFFFFFFFFFFFFFFFFFF0
@M05620:45:000000000-G6HP7:1:1101:17594:5357 1:N:0:126
CATCCTGACCCTGAAGTACCCCATTGAGCATGGCATCGTCACCAACTGGGACGACATGGAGAAGATCTGGCACCACACCTTCTACAACGAGCTGCGCGTGGCCCCGGAGGAGCACCCAGTGCTGCTGACCGAGGCCCCCCTGAACCCCAAGGCCAACAGAGAGAAGATGACTCAGGTGAGGCTCGGCCGACGCCCGTGCTCCTCCCGTCCTTTCCCCAGTCATTTTCTGCCCGGCTTGATTTCTGACATTT
+
CCCCCFFFFFFFGGGGGGGGGGGHHHHHHHHHHHHHHGHHHGHHHGGHHHHHGGGGGHGHHGHHHHHHHHHHHGHHHGGHHHHHHHHHGGGGGHHGGGFGGGHHGGGGGGGGHHHHGGHFHHHHHHHHHHGGGGGGGGGGGGHHHHGGGGHGHHGGGGGGGGGGFFGFGGGGGGGGGGGGGGGGFFFFFFFFFFFF=DDFFFFFFFFEDFDFFFFFFEDFFFFFFFFFFFFEDFABCF.BFFFFF9BBFF0
@M05620:45:000000000-G6HP7:1:1101:8173:5364 1:N:0:126
ATCTCTATCTCCTAAAAACCTGTTTAGATTTGGAGATAGACCTTCAGGTTTTTCATCATTTTCTGCATGAATTATACATTGACCACGTTCCAGCGTGGTCAGTTTGCAGCATTCTGTTATTTTGTTTGACAGAGTGTCTTGTTGAGAACATATGTAGGACATGATTTTTTCCTGCAACAGGGAAAATAAAGTATAAGTTTTAAAGATTTATTCTCTAATAAAGGATCTCAAAGCCAGCTTTAGAAAAAGGA
+
3>>AAFFFFFFFGGGGGGFFGGGHHGHHHHHHHGHGHHHGHHHHHHHHHHHGGHHHGHHHHHHHHHHHHHHHHHHGHHHHHHHHHHGHHGHHHHGEGGHHHHHHHHGGHHHHHHHHGHHHHHGHGHHHHHGHGHFGHHHHHHHHFGHGHGHHGHHHHHHHHHH2DGHHHGHHHHHGG<FGHGGFABGFFGHGHHEFG>GGHG<GHFHHHGHHHH1DGHHF00DG/0G0=BGHHGHHHGHHHHGHG0/GG?;
@M05620:45:000000000-G6HP7:1:1101:22331:5376 1:N:0:126
CATCCTGACCCTGAAGTACCCCATTGAGCATGGCATCGTCACCAACTGGGACGACATGGAGAAGATCTGGCACCACACCTTCTACAACGAGCTGCGCGTGGCCCCGGAGGAGCACCCAGTGCTGCTGACCGAGGCCCCCCTGAACCCCAAGGCCAACAGAGAGAAGATGACTCAGGTGAGGCTCGGCCGACGCCCGTGCTCCTCCCGCCCTTTCCCCAGTCATTTTCTGCCCGGCTTGATTTCTGACATTA
+
AA1AAF@DFFFF1FG1BBGGGGGHG111FHHGHHHHHEHHFGHHHGHH0FFGGGGGFHGFFBGHGHHHHHHHHGHHHGGHHHHHHGHHEGEGGHHGGGEEEEHHGGCCGGGGHHFHCGHHHGHHHHHHHHGGGGGGGGGG@EGHHHGGGGEEHEFEGGGGFG?EBFFGFBFBFGGB9BFFGFEA-@;B9--@@@@--;9EFB;BFFF-;@-BFFFFFFA/BB/FFFFFFEFFF@@@<@FFFFFF/BBFFF/
@M05620:45:000000000-G6HP7:1:1101:8184:5378 1:N:0:126
ATCTCTATCTCCTAAAAACCTGTTTAGATTTGGAGATAGACCTTCAGGTTTTTCATCATTTTCTGCATGAATTATACATTGACCACGTTCCAGCGTGGTCAGTTTGCAGCATTCTGTTATTTTGTTTGACAGAGTGTCTTGTTGAGAACATATGTAGGACATGATTTTTTCCTGCAACAGGGAAAATAAAGTATAAGTTTTAAAGATTTATTCTCTAATAAAGGATCTCAAAGCCAGCTTTAGAAAAAGGA
+
ABBBCFFFFFFFGGGGGGGGGGHHHHHHHHHHHHHHHHHHHHHHHHHHHHHGGHHHHHHHHHHHHHHHHHHHHHHHHHHHHGHHHHGHHHHHHHGGGGHHHHHHHHHHHHHHHHHHHHHHHHHHHHHHHHHHHGGHHHHHHHHHGHGHHHHHHHHHHHHHHHHHHHHHHGHHHHHHHHHHHGGHGHHHGHHHHGHHHGGHHHHHHHHHHGHHHHHHGHHHHHHHHHHHHFHGHHHHGGHHHHHGFFGFFGH
@M05620:45:000000000-G6HP7:1:1101:10007:5381 1:N:0:126
AGATTACTGCAACAGTTCCCCCTGGACCTGGAAAAGTTTCTTGCCTGGCTTACAGAAGCTGAAACAACTGCCAATGTCCTACAGGATGCTACCCGTAAGGAAAGGCTCCTAGAAGACTCCAAGGGAGTAAAAGAGCTGATGAAACAATGGCAAGTAAGTCAGGCATTTCCGCTTTAGCACTCTTGTGGATCCAATTGAACAATTCTCAGCATTTGTACTTGTAACTGACAAGCCAGGGACAAAACAAAGAT
+
CCCCCFFFFFFFGGGGGGGGGGGGHHHHHHHHHHHHGHHHHHHHHHHHHHHHHHFHHHHHHHHFHHHHHHHHHHHHHHHHHHGHGHHHHHHHHHGGGGHHHGHHHHHHGHHHHHHGHHHHHHHGEHGGHHHHHEHHHFGHHHHHHHHHGGHHHGHHHHHHHHHHHHHHHHGGGGGHGHHHHHHHHGHGHHHHHGHHHHHHHHHHHHHFHHHHHHHHHHHGHHHGHHHHHHHGHGGGGGGGGGGGGGGGGGF
@M05620:45:000000000-G6HP7:1:1101:8462:5491 1:N:0:126
ATCTCTATCTCCTAAAAACCTGTTTAGATTTGGAGATAGACCTTCAGGTTTTTCATCATTTTCTGCATGAATTATACATTGACCACGTTCCAGCGTGGTCAGTTTGCAGCATTCTGTTATTTTGTTTGACAGAGTGTCTTGTTGAGAACATATGTAGGACATGATTTTTTCCTGCAACAGGGAAAATAAAGTATAAGTTTTAAAGATTTATTCTTTAATAAAGGATCTCAAAGCCAGCTTTAGAAAAAGGA
+
BCCCCFFFFFFFGGGGGGGGGGHHHHHHHHHHHHHHHHHHHHHHHHHHHHHGGHHHHHHHHHHHIHHHHHHHHHHHHHHHHHHHHHGHHHHHHHGGGGHHHHHHHHHHHHHHHHHHHHHHHHHHHHHHHHHHHHHHHHHHHHHHHHHHHHHHHHHHHHHHHHHHHHHHHGHHHHHHHHHHHGGHHHHHGHHHHHHHHFGHHHHHHHHHHHHHHHHHHHHHHHHHHHHHHGHHHHHHHGHHHHHGGGHHGGH
@M05620:45:000000000-G6HP7:1:1101:8475:5509 1:N:0:126
ATCTCTATCTCCTAAAAACCTGTTTAGATTTGGAGATAGACCTTCAGGTTTTTCATCATTTTCTGCATGAATTATACATTGACCACGTTCCAGCGTGGTCAGTTTGCAGCATTCTGTTATTTTGTTTGACAGAGTGTCTTGTTGAGAACATATGTAGGACATGATTTTTTCCTGCAACAGGGAAAATAAAGTATAAGTTTTAAAGATTTATTCTTTAATAAAGGATCTCAAAGCCAGCTTTAGAAAAAGGA
+
BAABBFFFFFFFGGGGGGGGGGHHHHGHFHHHHHHHFHHHHHGHHHHHHHGGGHHHHFHHHHHHFHHHHHHHHHHHHHHHHHHHHHGHHHHHGHGGGGHHHHHFHHHHHHHFHHHHHHHHFHHHHHHHHHGHHHGHHHHHHGHGHHHHHHGGHHHHHGFHGHHHHGHHDFHHHHH2FGHHHGEHEFHHGHHHFHHGH>FGHHFGHHGHFFHHHHHHGHHH0GDGHHHFHHHHHHHHHGHHHHHGFHHHFDH
@M05620:45:000000000-G6HP7:1:1101:23723:5521 1:N:0:126
TACCTGTACTGGGGAAGCATTTGAATATCCCCCCATGGTGATGGGGACGGAGAACTGCTCCATAAACACAGGCAACGTGCCTAACTTTCCCGGGAAGATGAAGTCAAAGAGCGACCACAGCTCTTTGCTGTGGAGGTTATTTTGCATCGGTGAGCCAGACAGAATGATCCGATGAGGGGTGCGAAACTATTTGAGGAAAGGAAGCACCTTTTTATTAAATTTACCTTTTAGCAATCGCCATTCCTACCCTA
+
BBBCCFFFFFFFGGGGGGGGGGHHHHHHHHHGGGGHHHFGGHHHHGGGGGGGGHHHHHHHHHHHHHGHHHHHGHHHGHHHHHHHHHHHHHHGGGGGGHHHHHHHHHHHHHHHGGGGGHHHHHHGHHHHHHHHHHHG?GFHHHHHFGGHGG>EGHHFHHHGHHGHHHGHHHHDEFHHGGG:ADGDDGGGFGGGG0CFFFFGGGGFGGGGFFFFFFFFFFFFFFFFFFFFFFFFFFFFFFFFFFFFFFFAFF/
@M05620:45:000000000-G6HP7:1:1101:17641:5531 1:N:0:126
CATCCTGACCCTGAAGTACCCCATTGAGCATGGCATCGTCACCAACTGGGACGACATGGAGAAGATCTGGCACCACACCTTCTACAACGAGCTGCGCGTGGCCCCGGAGGAGCACCCAGTGCTGCTGACCGAGGCCCCCCTGAACCCCAAGGCCAACAGAGAGAAGATGACTCAGGTGAGGCTCGGCCGACGCCCGTGCTCCTCCCGTCCTTTCCCCAGTCATTTTCTGCCCGGCTTGATTTCTGACATTT
+
BBBBBFFBFFFFFGGGGGGGGGGHHGDGF4GGGHFHHFHHHGHG2EHH3FGGE?EGDFHHHHCGHHHGHHHGHGHHGGGHHHHFHHHHEFAEGHH@GGG?EEHHGGG@FGGGHHHHGGHGHGGGGGGHHHCCCCDGGGGGGCGFHHGGCDCCHHGGGEBFFGBA9CFGGBFFFGGGGFGEFEEGF;EDABF@DFFA9.;AFFEFFFFEDFDFFFFFFF?9;BFFFFFFFFFFF-@D=-AFBFFF/BFFFF/
@M05620:45:000000000-G6HP7:1:1101:17647:5548 1:N:0:126
CATCCTGACCCTGAAGTACCCCATTGAGCATGGCATCGTCACCAACTGGGACGACATGGAGAAGATCTGGCACCACACCTTCTACAACGAGCTGCGCGTGGCCCCGGAGGAGCACCCAGTGCTGCTGACCGAGGCCCCCCTGAACCCCAAGGCCAACAGAGAGAAGATGACTCAGGTGAGGCTCGGCCGACGCCCGTGCTCCTCCCGTCCTTTCCCCAGTCATTTTCTGCCCGGCTTGATTTCTGACATTA
+
CCCDDFFFFFFFGGGGGGGGGGGHHHHHHHHHHHHHHGHHHGHHHGHHHHHHGGGGGHHHHHHHHHHHHHHHHGHHHGGHHHHHHHHHGGGGGHHGGGGGGGHHGGGGGGGGHHHHGGHHHHHHHHHHHHGGGGGGGGGGGGHHHHGGGGHGHHGGGGGGGGGGGGGGGGGGGGGGHGGGGGGGFFFFFFFFFFFFBFFFFFFFFFFFDDDFFFFFFFFFFFFFFFFFFFFFFFFFFFFFFFFFFFFFFF0
@M05620:45:000000000-G6HP7:1:1101:20202:5554 1:N:0:126
TACCTGTACTGGGGAAGCATTTGAATATCCCCCCATGGTGATGGGGACGGAGAACTGCTCCATAAACACAGGCAACGTGCCTAACTTTCCCGGGAAGATGAAGTCAAAGAGCGACCACAGCTCTTCGGAGGTTATTTTGCATCGGTGAGCCAGACAGAATGATCCGATGAGGGGTGCGAAACTATTTGAGGAAAGGAAGCACCTTTTTATTAAATTTACCTTTTAGCAATCGCCATTCCTACCCTAAAGAT
+
CCCCCFFFFFFFGGGGGGGGGGHHHHHHHHHGGGGHHHFGHHHHHGGGGGGGGHHHHHHHHHHHHHHHHHHHGGHHGHHHHHHHHHHHHHHGGGGGGHHHHHHHHHHHHHHHGGGGGHHHHHHHHHHGGGG?GFHHHHHHGHHGGEGGHHHHHHGGHHHHHHHHHHEGGHHGGGCEFGDGGGGGGGGGGGGCFGFFFGGGFFFFFFFFFFFFFFFFFFFFFFFFFFFFFFFFFFFFFFFFBFFFFFFFFFF
@M05620:45:000000000-G6HP7:1:1101:9568:5615 1:N:0:126
AGATTACTGCAACAGTTCCCCCTGGACCTGGAAAAGTTTCTTGCCTGGCTTACAGAAGCTGAAACAACTGCCAATGTCCTACAGGATGCTACCCGTAAGGAAAGGCTCCTAGAAGACTCCAAGGGAGTAAAAGAGCTGATGAAACAATGGCAAGTAAGTCAGGCATTTCCGCTTTAGCACTCTTGTGGATCCAATTGAACAATTCTCAGCATTTGTACTTGTAACTGACAAGCCAGGGACAAAACAAAGAT
+
CCBCCFFFFFFFGGGGGGGGGGGGHHHHHHHHGHHHGHHHHHHHHHHHHHHHHHHHHHHHHHHHHGHHHHHHGHHHHHHHHHGHHHHHHHHHHHGGGGHHHHHHHHHHGHHHHHHGHHHHHHHGGHGFHFHHHGHHHHHHHHHHHHHHHHHHHGHHHHHHHHHHHHHHHHGGGGGHHGHHHHHHHHHGHHHHHHHHHGHGGHHHHHHHHHHHHHHHHFHHHHHHHHHHHHHHHGGGGGGGGGGGGGGGGGF
@M05620:45:000000000-G6HP7:1:1101:5849:5625 1:N:0:126
AAACCAAGCAGACACTCACCGCTGTAGACATGAGGTCAGCTAGATCGGAAGAGCACACGTCTGAACTCCAGTCACTCTCGCGCATCTCGTATGCCGTCTTCTGCTTGAAAAAAAAAAAATGACGCAGTAGAAGGCCACCCGGTCGCGGACGTCTTATTGAGCGAAGCTCCATCACGTGCAGCTTGGACACTGTCAGGTGGACACACTACATTGCGACAGTCATCTGTTGCCCTGTTACGTTTCAGCATCGC
+
BBBAB?AFAFFF4BFGGBGFE2EAEFFGHHFHDFHEFBFEFFGHGFFF?EAACEHFGCEGCAAAF3FEFFH5EFGGHGFFFEEEE/@GB?EFG4@>FCFG4DGEFGG03BDGFCGFF//0111//--.111110......-----------../.0000900-----/////:B/...../9B//.///.//////.//..//...9///////.----//////////////.////../9///////..
@M05620:45:000000000-G6HP7:1:1101:11862:5626 1:N:0:126
TACCTGTACTGGGGAAGCAATCGCCATTCCTACCCTAAAGATCGGAAGAGCACACGTCTGAACTCCAGTCACTCTCGCGCATCTCGTATGCCGTCTTCTGCTTGAAAAAAAAAAAAAATCAACAAACACAGCACGCGACCAACATACTTGATAAACAAGATAAGAACGAAAGAAGGCAAACAAGAACTGGCGGAGTCGCAATTACGCACAACACAATTGAGTAACACAACGGAAGGCTGACGATGCAGAAC
+
CCDECFFFFFFFGGGGGGGGGGGGGGGHHHHHHHHHHHHHHHHHGGGGHHHHHHHGHHHGHHHHHHHHHHHHHHHHGGGGGGFHHHGGHHHHGGGHGHHHGHHHHHHHCEFGGC<</<011101.0.0<.0./<-------...<10111011110<<//011011/....././.....<..////10/.----./---..011...--/.....01010<1111<...--.9...:.</.....01<//
@M05620:45:000000000-G6HP7:1:1101:6857:5627 1:N:0:126
AGATTACTGCAACAGTTCCCCCTGGACCTGGAAAAGTTTCTTGCCTGGCTTACAGAAGCTGAAACAACTGCCAATGTCCTACAGGATGCTACCCGTAAGGAAAGGCTCCTAGAAGACTCCAAGGGAGTAAAAGAGCTGATGAAACAATGGCAAGTAAGTCAGGCATTTCCGCTTTAGCACTCTTGTGGATCCAATTGAACAATTCTCAGCATTTGTACTTGTAACTGACAAGCCAGGGACAAAACAAAGAT
+
ABBABFFFFFFFGGGGGGGGGGGFAGFHHGFGHHHHEHHHHGHHHHHHGHHHHHHGFHGHHHHHHHHHHHHHHFHHHHHHHHHHHFHHHHFGHHGGGGHHHGGGHHHHGHHHHHFHGFHHHGHGGGGFHHHHHFHGHHDGHFHFFHHHGGHGHGHHHHHHHHHHHHHHHHGGGGGGHHHHHHHGHFHGHHHHEHHHHGHHHHHHHHHFFGHHHHHGFFHFFGHCHGGHHHGHGGBAFGEEFGGGGGGGBFB
@M05620:45:000000000-G6HP7:1:1101:23307:5633 1:N:0:126
CATCCTGACCCTGAAGTACCCCATTGAGCATGGCATCGTCACCAACTGGGACGACATGGAGAAGATCTGGCACCACACCTTCTACAACGAGCTGCGCGTGGCCCCGGAGGAGCACCCAGTGCTGCTGACCGAGGCCCCCCTGAACCCCAAGGCCAACAGAGAGAAGATGACTCAGGTGAGGCTCGGCCGACGCCCGTGCTCCTCCCGTCCTTTCCCCAGTCATTTTCTGCCCGGCTTGATTTCTGGCATTT
+
>AAA1F1@FCFFGGFGGGGGCGCGFBGHH1EDGGHHHGHHFEGHHGF0FHGHGGGGGFFAEHF0GFHG1GHHHGFHEAEGGHFGHEHFE/?EGHGEGGGGGGHHGECCGGCCEGHHGGFBFFBD?FGFCGG-CC@FFGGGGGHHHHGGG?CEEEE?9A//B/9./CFGGGGBB09BFCBA;AEF@@E?@?@;=@@@-9AEFFFB/ABFFFAFF//B99-9/9FBFFFFF9BE--99@@-9;FFF///-;B9
@M05620:45:000000000-G6HP7:1:1101:5863:5639 1:N:0:126
AAACCAAGCAGACACTCACCGCTGTAGACATGAGGTCAGCTAGATCGGAAGAGCACACGTCTGAACTCCAGTCACTCTCGCGCATCTCGTATGCCGTCTTCTGCTTGAAAAAAAAAAAAAAACATACTCATAAACGTCCATACATCTTCGAAACGCTCGAACTCATCTATACGCACATTACCTAACAAGCACTCTTGACCAAGTAACCAGTGTATTACATCACACACATTTACAACATACTACCTCAGTGC
+
BBBBBBBFBFFFGGGGGGGGGGGGGGHHHHHFHGHHHHGHHFHHHGHGGGGHGHHHGHGHHGGFHHHHHGHHHHHHHHHFGGGFEFGHHGGHHHHGGGHGHGFFHHHFBHHHGGCC////--..11000000000.....00/000000....-.-..--/..000000000...--0000900/.//..../////////..////9/.///////////////...////////.//////.///////
@M05620:45:000000000-G6HP7:1:1101:6843:5642 1:N:0:126
AGATTACTGCAACAGTTCCCCCTGGACCTGGAAAAGTTTCTTGCCTGGCTTACAGAAGCTGAAACAACTGCCAATGTCCTACAGGATGCTACCCGTAAGGAAAGGCTCCTAGAAGACTCCAAGGGAGTAAAAGAGCTGATGAAACAATGGCAAGTAAGTCAGGCATTTCCGCTTTAGCACTCTTGTGGATCCAATTGAACAATTCTCAGCATTTGTACTTGTAACTGACAAGCCAGGGACAAAACAAAGAT
+
BBBBBFFFBF@FGGFGGGGGGGGFEGHHHHHHHHHHGHHHHHHGHGHHHHHHHFHHHHHHHHHFGFFHHHHHGHH3GHHH5GHHHGHHHH5FGHGGGGHHGHFFEGHHGGHHHHHGGHHHHGHGGHFEHHFHHGHHHHGGHDHHGGHHHHHHHGHFHGHHHHHHHHHHHHGGGGGGHHGHHHHHHHFGECGHGHHHGGFHHHHHHHEG<GHHHFHHHHHHGHHHHHHHFHFHGGGAEDEEGABFFACFFGG
@M05620:45:000000000-G6HP7:1:1101:23292:5647 1:N:0:126
CATCCTGACCCTGAAGTACCCCATTGAGCATGGCATCGTCACCAACTGGGACGACATGGAGAAGATCTGGCACCACACCTTCTACAACGAGCTGCGCGTGGCCCCGGAGGAGCACCCAGTGCTGCTGACCGAGGCCCCCCTGAACCCCAAGGCCAACAGAGAGAAGATGACTCAGGTGAGGCTCGGCCGACGCCCGTGCTCCTCCCGTCCTTTCCCCAGTCATTTTCTGCCCGGCTTGATTTCTGACATTA
+
CDDDDFFFFFFFGGGGGGGGGGGHHHHHHHHHHHGHHGHHHGHHHGHHHHHHGGGGGHHHHHHHHHHHHHHHHGHHHGGHHHHHHHHHGGGGGHHGGGGGGGHHGGGGGGGGHHHHGGHHHHHHHHHHHHGGGGGGGGGGGGHHHHGGGGHGHHGGGGGGGGGGGGGGGGGGGGGGGGGGGGGGFFFFFFFFFFFFDDFFFFFFFFFEFFFFFHFFFFFFFFFFFFFFFFFFFFFFFFAFFFFFFBFFFF0
@M05620:45:000000000-G6HP7:1:1101:6859:5650 1:N:0:126
AGATTACTGCAACAGTTCCCCCTGGACCTGGAAAAGTTTCTTGCCTGGCTTACAGAAGCTGAAACAACTGCCAATGTCCTACAGGATGCTACCCGTAAGGAAAGGCTCCTAGAAGACTCCAAGGGAGTAAAAGAGCTGATGAAACAATGGCAAGTAAGTCAGGCATTTCCGCTTTAGCACTCTTGTGGATCCAATTGAACAATTCTCAGCATTTGTACTTGTAACTGACAAGCCAGGGACAAAACAAAGAT
+
>3AAAFFFFFFFGGGGGGGGGGGGAHHHHGGHHHHHHHHHHHHHHHHHHHHHHHHHHHHHHHHHHHHHHHHHHHHGHHHHHHHHHHHHHH5GHHGGGGHHHFGBCFGHGHHHHHHGHHHHHGGGGHGGHHHHHGHHHHHHH3GHHHHHHHHHHGHHHHHHHHHHHHHHHHGGGGGGFHGHHHHHHHHGHHHHHHHHHHHHHHHHHHHHDGHHHHGHHHHHCGHGHHHFFHHHHGG.EGGGGGGGGGGGGGF
@M05620:45:000000000-G6HP7:1:1101:8095:5679 1:N:0:126
CATCCTGACCCTGAAGTACCCCATTGAGCATGGCATCGTCACCAACTGGGACGACATGGAGAAGATCTGGCACCACACCTTCTACAACGAGCTGCGCGTGGCCCCGGAGGAGCACCCAGTGCTGCTGACCGAGGCCCCCCTGAACCCCAAGGCCAACAGAGAGAAGATGACTCAGGTGAGGCTCGGCCGACGCCCGTGCTCCTCCCGTCCTTTCCCCAGTCATTTTCTGCCCGGCTTGATTTCTGACATTT
+
CCDDDFFFFFFFGGGGGGGGGGGHHHHHHHHHHHHHHGHHHGHHHGHGHHHHGGGGGHHHHHGHHHHHHHHHHGHHHGGHHHHHHHHHGGGGGHHGGGGGGGHHGGGGGGGGHHHHGGHGHHHHHHHGHHGGGGGGGGGGGGHHHHGGGGHGHHGGGGGGGGGGGGGGGGGGGGGGGGGGGGGGFFFFFFFFFFFF9AFFFFFFFFFADFFFFFFFFFFFFFFFFFFFFEFFDCFFCD.BFFB::;FFFF0
@M05620:45:000000000-G6HP7:1:1101:8089:5699 1:N:0:126
CATCCTGACCCTGAAGTACCCCATTGAGCATGGCATCGTCACCAACTGGGACGACATGGAGAAGATCTGGCACCACACCTTCTACAACGAGCTGCGCGTGGCCCCGGAGGAGCACCCAGTGCTGCTGACCGAGGCCCCCCTGAACCCCAAGGCCAACAGAGAGAAGATGACTCAGGTGAGGCTCGGCCGACGCCCGTGCTCCTCCCGTCCTTTCCCCAGTCATTTTCTGCCCGGCTTGCTTTCTGACATTT
+
AAABBFFFFFFFGFB4FGGGGGGHHHHFGDGGHGGHHGHHHGHHHGHHBAGGGGGGGHHHGFGHGHHHFGGHHGHHGGGHHHHHHHHH@F?GGFGFGEGGGGHHGGCCFGGGHGHHGFEGFFGGHHGHHHC@DCCGGGGGCEFHHHGGGGHGHG.EGGFBFFFFGGGFGGGGGGFGGGGFGGEFFFFFCFFABFF@@ADFFFFFFFDFFFFFFFFFFF.FBBFFFBBFBBBE.@D@B-.9;FEFF/;/;F9
@M05620:45:000000000-G6HP7:1:1101:9917:5701 1:N:0:126
TACCTGTACTGGGGAAGCAATCGCCATTCCTACCCTAAAGATCGGAAGAGCACACGTCTGAACTCCAGTCACTCTCGCGCATCTCGTATGCCGTCTTCTGCTTGAAAAAAAAAAAAAACCAAACGAATTAGCGAACAAGATACATTTTGGCACACACAGAGAACCAATAAAAAAAGAAAATCTGGACGGCAGTAGTCTTGATTACTCACACATACGGAAAGGAACATAGGACATAGAGGCTGCGTTTATAC
+
BBACCFFFFFFFGGFEGGGGGGGGGGGHHHHGHHHHHHHHHHHHGGGGHHHHHHHGHHHGHHHHHHHHHHHHHHHHGGGGGE/GGHFGHHHHGGGGGHHHGHHHGHHHFEEDC>////.<<........00/-<---://000;00000-000:.:...0//;0:..000000--;..//000000.-----/000900000;00:00090.000....-../9./900000/00000/....-:.-.000
@M05620:45:000000000-G6HP7:1:1101:25687:5701 1:N:0:126
CATCCTGACCCTGAAGTACCCCGGCTTGATTTCTGACATTAGATCGGAAGAGCACACGTCTGAACTCCAGTCACTCTCGCGCATCTCGTATGCCGTCTTCTGCTTGAAAAAAAAAAAAAGCTATCGGAGGATCTTTTTTATTGTCAACACAGACACAACGGTACAAAGAACTTTCCCACACACCATTACGAACGCATTCACCCATTTACAACATCTACTCCTTACCAACCCCCATCCCTATCTCACACATC
+
CBCCCFFFFFFFGGGGGGGGGGGGGGGGHHHHHHHHHHHHHHHHHHGGGGHHHHHHHGHHHGHGHHHHHHHHHHHHHHGGGGGGGHHHGGHHHHGGGHGGHHHHHHHHGHG/BCD/<///011<0.-<<-./<<DGD0-.;00:00::0;..:./:/.;--.;900;/;:/9000909..9....;///...--:;../9//..//://;/9.;/9B///9///////.9.9--/9.;/B/://:9//./:
@M05620:45:000000000-G6HP7:1:1101:24023:5713 1:N:0:126
TACCTGTACTGGGGAAGATCGGAAGAGCACACGTCTGAACTCCAGTCACTCTCGCGCATCTCGTATGCCGTCTTCTGCTTGAAAAAAAAAAATAAAAAACGACAAAAAAGAACAAAAAGTATATAAAATTCAAACACAAAAAACAACCACGGAGTAAAGCGCATAAAGATATCAAGAGCAAAGGTACGTGCAGCCTATACACTCGCATCCCATCGTCAATCACAGAACGCATAATCCGAAATCTTGCATAT
+
CCCDCFFFFFFFGGGGGGGGGGGGGHHHGHHHGHHHGHFHHHHHHGHGHHHHHGGGGGFEHHHGGHHHHGGGHGHHHHHHHGGHHGGCGGEE033B22///////?0////001000..<<F11111111=1000...<GCAC........--<</0000.--..000000<00000./0/0//00<.:/..0:./000:000/.9-.-/.00/...9.0:0000:0/9.-..0<<<...<9000000000
@M05620:45:000000000-G6HP7:1:1101:8233:5734 1:N:0:126
AAACCCAGAAGACATGAGGTCAGCTAGATCGGAAGAGCACACGTCTGCACTCCAGTCACTCTCGCGCATCTCGTATGCCGTCTTCTGCTTGAAAAAAAAAAAACACAACTCAACCAAAACCCATAGTTAATTGATCAGTCTATATCAAGCCATAAAGATCCAATCCTGGAAGCGCAACTATATAAGTCAATACAGCACGTCTGTAGTAAATGGCCCTTTCCGAAATAGAACTGCCCACCCAACAAAATTGA
+
AABBBCBBBFFFGGGGGGGGGGHHHHHHHHHGGGGHHHHHHHGHHHG5FGHHHHHHHGHHHHHGGGGFGGHHHFEHHGHGGGHGFHGHHHHGFGFHEGGFG<>/?0//?2??220////0/</001==111>=1111111111100=00<<<=<00000=<0:0//00///:.--;--;/000000990000/000/.-9./.;009:///////..////...;./////////./..........//9;
@M05620:45:000000000-G6HP7:1:1101:15349:5738 1:N:0:126
CATCCTGACCCTGAAGTACCCCATTGAGCATGGCATCGTCACCAACTGGGACGACATGGAGAAGATCTGGCACCACACCTTCTACAACGAGCTGCGCGTGGCCCCGGAGGAGCACCCAGTGCTGCTGACCGAGGCCCCCCTGAACCCCAAGGCCAACAGAGAGAAGATGACTCAGGTGAGGCTCGGCCGACGCCCGTGCTCCTCCCGTCCTTTCCCCAGTCATTTTCTGCCCGGCTTGATTTCTGACATTA
+
BCCCCFFFFFFFGGGGGGGGGGGHHHHHHHHHHHHHHGHHHGHHHGHHHHHHGGGGGHHHHHHHHHHHHHHHHGHHHGGHHHHHHHHHGGGGGHHGGGGGGGHHGGGGGGGGHHHHGGHHHHHHHHHHHHGGGGGGGGGGGGHHHHGGGGHGHHGGGGGGGGGGGGGGGGGGGGGGGGGGGGGGFFFFFFFFFFFFBDDFFFFFFFFFFFFFFFFFFFFFFFFFFFFFFFFFDFFFFFAFFFFFFF/FFF/
@M05620:45:000000000-G6HP7:1:1101:8252:5742 1:N:0:126
AAACCCAGAAGACATGAGGTCAGCTAGATCGGAAGAGCACACGTCTGAACTCCAGTCACTCTCGCGCATCTCGTATGCCGTCTTCTGCTTGAAAAAAAAAAAAAAAAACTTCCGACGTGTGTCAGTCTGTATCTGTCATTTGCATATCATAGAGCATAGAGTCGAAACTCTTGACGGTGCGACTGCTGTGATCTTGTGTCAAGACTGTTTCGACTATAGTGTATTAAGATTCAGTTGGTACTGTTGTGTTG
+
AABBCCCCCFFFGGGGGBGGGGHHHHFGHHHFGGGHHHHHHHGHHHG5GGHHHHHHHHHHHGHGGGEGFFHHHGGHHHHGFGHGHHHHHHHHHHFFEGGEDB><<>/-.1111..--<./<<0000000000:0000000;00;0000000000000000000-...-0000000.:..--.--./0:0/00:00000/00000/000;00....-000:0990;000:0:000;900;:000900/./;.
@M05620:45:000000000-G6HP7:1:1101:11881:5777 1:N:0:126
AGATTACTGCAACAGTTCCCCCTGGACCTGGAAAAGTTTCTTGCCTGGCTTACAGAAGCTGAAACAACTGCCAATGTCCTACAGGATGCTACCCGTAAGGAAAGGCTCCTAGAAGACTCCAAGGGAGTAAAAGAGCTGATGAAACAATGGCAAGTAAGTCAGGCATTTCCGCTTTAGCACTCTTGTGGATCCAATTGAACAATTCTCAGCATTTGTACTTGTAACTGACAAGCCAGGGACAAAACAAAGAT
+
BCCCCFFFFFFFGGGGGGGGGGGGHHHHHHHHHHHHHHHHHHHHHHHHHHHHHHHHHHHHHHHHHHHHHHHHHHHHHHHHHHHHHHHHHHHHHHGGGGHHHHHHHHHHGHHHHHHHHHHHHHHGGHGFHHHHHGHHHHHHHHHHHHHHHHHHHGHHGHHHHHHHHHHHHHGGGGGHFGHHHHHHHHHGHHHHHHHHHHHHHHGGGHHHHHHHHHHHHHHGHHHHHHHHHGHHHGGGGGGGGEFFGGGFFFF
@M05620:45:000000000-G6HP7:1:1101:11888:5794 1:N:0:126
AGATTACTGCAACAGTTCCCCCTGGACCTGGAAAAGTTTCTTGCCTGGCTTACAGAAGCTGAAACAACTGCCAATGTCCTACAGGATGCTACCCGTAAGGAAAGGCTCCTAGAAGACTCCAAGGGAGTAAAAGAGCTGATGAAACAATGGCAAGTAAGTCAGGCATTTCCGCTTTAGCACTCTTGTGGATCCAATTGAACAATTCTCAGCATTTGTACTTGTAACTGACAAGCCAGGGACAAAACAAAGAT
+
ACAACFFFFFFFGGGGGGGGGGGGHHHHHHHHGHHHHHHHHHHHHHHHHHHHHHHHHHHHHHHHHHHHHHHHHHHHHHHHHHHHHHHHHHHHHHGGGGHHHHHHHHHHGHHHHHHHHHHHHHHGGHGGGHHHHGHHHHHHGHHHHHHHHHHHHGHHHHHHHHHHHHHHHHGGGGGHHHHHHHHHHGHGHHHHGHHHHGHHHHHHHHHHFGHHHHHHHHHHHHHHHHHGGHGGHGFGGGGGGGGGGFGGGFF
@M05620:45:000000000-G6HP7:1:1101:17078:5805 1:N:0:126
CATCCTGACCCTGAAGTACCCCGGCTTGATTCTGACATTAGATCGGAAGAGCACACGTCTGAACTCCAGTCACTCTCGCGCATCTCGTATGCCGTCTTCTGCTTGAAAAAAAAAAAAAAGCAAACGGAGGATATTTTTCAGCGATTAGCCAGACAGAATAAACCGAAGAGGAGTGCGAAACTATTTGAGGAAAGGAAGCACCTATTTAGAAAATTTACCAGTTAGCAAGAGCCATTCCTACACTAAAGATC
+
CCCCCFFFFFFFGGGGGGGGGGGGGGGGHHHHHGHHHHHGHGHHHGGGGGHHHHHHGHHHGHGHHHHHGHHHHHHHHGGGGGEEGHHGGHHHHFEGHGHHHHHHHHHGHHFGGGG/><<.01010..<.-./<=00<0<D00.-..:0/:0G.://BB;0000/-;-;.9.../.;-.9--0900;;0./0//9.:/.;09./0:;9;0000/90;09000;0;B000//./.909900000:BBB9BFB;
@M05620:45:000000000-G6HP7:1:1101:11682:5829 1:N:0:126
AGATTACTGCAACAGTTCCCCCTGGACCTGGAAAAGTTTCTTGCCTGGCTTACAGAAGCTGAAACAACTGCCAATGTCCTACAGGATGCTACCCGTAAGGAAAGGCTCCTAGAAGACTCCAAGGGAGTAAAAGAGCTGATGAAACAATGGCAAGTAAGTCAGGCATTTCCGCTTTAGCACTCTTGTGGATCCAATTGAACAATTCTCAGCATTTGTACTTGTAACTGACAAGCCAGGGACAAAACAAAGAT
+
BB?ABFFFFFFFGGGGGGGGGGGGCHHHHFHHFFHHEHHHHGHHHHHHHHHHGGFHHHHHHHHHHHGHGHHHGHHHGHHHHHHHHHGHHHHHHHGFGGHHGHHFHHHHGHHHHHHHHHHHHHHGGGGGHHHHGGHHHHGHHGHHHGHHHHHGHGHHHHHHHHHHGHHHHHGGGGGHGHHHHHHHHDHGFHHHFBGHHHFHHHHHHHHFGHHHHHHHHHHGHHHFHHHHHHGHGGGGGGGGGGGGGGGGBFB
@M05620:45:000000000-G6HP7:1:1101:20766:5851 1:N:0:126
ATCTCTATCTCCTAAAAACCTGTTTAGATTTGGAGATAGACCTTCAGGTTTTTCATCATTTTCTGCATGAATTATACATTGACCACGTTCCAGCGTGGTCAGTTTGCAGCATTCTGTTATTTTGTTTGACAGAGTGTCTTGTTGAGAACATATGTAGGACATGATTTTTTCCTGCAACAGGGAAAATAAAGTATAAGTTTTAAAGATTTATTCTTTAATAAAGGATCTCAAAGCCAGCTTTAGAAAAAGGA
+
BBBBBFFFFFFFGGGGGGGGGGHHHGHHHHHHHHHHHHHFHHHHHHHHHHHGGHHHHGHHHHHHHHHHHHHHHHHHHHHHGHHHHHGHHHHHHHGGGGHHHHHHHHHHHHHHHHHHHHHHHHHHHHHHGHHHHHFGHHHHHHHHHHHHHHHHHHHHHHHHHHHHHHHHHGHHHHHHHHHHHGGHHHHHGHHHHHHHHGHHHHHHHHHHHHHHHHHHHHHHHHHHHHGHHGHHHHHHHGHHHHHHHHHHGGH
@M05620:45:000000000-G6HP7:1:1101:11403:5866 1:N:0:126
TACCTGTACTGGGGAAGAGTGTACCATCGCCATTCCTACCCTAAAGATCGGAAGAGCACACGTCTGAACTCCAGTCACTCTCGCGCATCTCGTATGCCGTCTTCTGCTTGAAAAAAAAAAACACCAAATTACAGCCGTCCTGATCCACAAAACTATATCAGCAACGACCACGTATGTACGGATCGGTCCGCTCCCAGGCGTTCCCCGTCCACCCCCCTGGCCGACTCGCGCCTCCGCGCAGTGTAGTCTTC
+
BBBBBFFFFFFFGGGGGGGGGGGG5DGHGGGGGHHHHHHHHHHFFHEGHHGABBBGHHHHHGHHHGGFHHHHHGHHDGHHHHEGGGCEEHHHGGHHHHGEGHGHHHGHHGHHFFCEDC@/>//0////1111111.-.>>A1<00<0//...<0000000000/.:.-;;9../0/;00....;9..99:-:-.../..-.-../;-...9/..---9....----..-9--.;9..-;--.//9//////
@M05620:45:000000000-G6HP7:1:1101:15561:5869 1:N:0:126
TACCTGTACTGGGGAAGCATTTGAATATCCCCCCATGGTGATGGGGACGGAGAACTGCTCCATAAACACAGGCAACGTGCCTAACTTTCCCGGGAAGATGAAGTCAAAGAGCGACCACAGCTCTTTGCTGTGGAGGTTATTTTGCATCGGTGAGCCAGACAGAATGATCCGATGAGGGGTGCGAAACTATTTGAGGAAAGGAAGCACCTTTTTATTAAATTTACCTTTTAGCAATCGCCATTCCTACCCTA
+
BBBBBFFFFFFFGGGGGGGGGGHDFHFHHHHGGG?HHHFHDGHHHG2EGGEGEFGHHHHHHGHHHHHHGACEFHFHGHHHHHFEHHHHHGHGGGGCEAGH4FGHH4G?GFFHGCFGGH/CGHHHHHFFHGHHHDGACGGHHHHHHBGHGD>CGHHHGH.CBG/CFDGFHHH<EDGGFEG;DGG;--;C0CFGF0;BFFFGGC/9E/;EFFFFF:FFFB9BFFBFFFFFFBBFFBFFEEF.EBFFBFFFFF.
@M05620:45:000000000-G6HP7:1:1101:15556:5887 1:N:0:126
TACCTGTACTGGGGAAGCATTTGAATATCCCCCCATGGTGATGGGGACGGAGAACTGCTCCATAAACACAGGCAACGTGCCTAACTTTCCCGGGAAGATGAAGTCAAAGAGCGACCACAGCTCTTTGCTGTGGAGGTTATTTTGCATCGGTGAGCCAGACAGAATGATCCGATGAGGGGTGCGAAACTATTTGAGGAAAGGAAGCACCTTTTTATTAAATTTACCTTTTAGCAATCGCCATTCCTACCCTA
+
AAAAAFFFFFFFGGG?AFGFGGG31ABGHHHFGEAGGHFGHHHHGGFEGGGGGGHHHHGFHHHHGHHFHFFHGHHHEHHHHHFGHHHHHGHGGG/EGHHFHFHHFEGHHHGFGGGGCHHGHHHGHHHHHHHHGBHCCGGHHHHHHHHHGGECFHHFFHFG/G/<GHEHHHHFGGEC/CG;A;@9--;C0CFGG0;F0/CFFBBFGFGEFFFFFEFFF//BFFFFFFFFF9//BBFFEEB?EFFFFFFFFF-
@M05620:45:000000000-G6HP7:1:1101:6705:5946 1:N:0:126
TACCTGTACTGGGGAAGCAATCGCCATTCCTACCCTAAAGATCGAAGAGCACACGTCTGAACTCCAGTCACTCTCGCGCATCTCGTATGCCGTCTTCTGCTTGAAAAAAAAAAAAATTATCCCACACCTCTCCCCAAAGCTGTACCTTCTTTCATAAGAACCCTCCTTTCACCACATCTCCCTGAATCTCACCCATCCACATCACCGCCCATGACACATACACGCTGTCCCTCGCGAGAGTAGCGCCATTC
+
AAABBFFFFFFFGGGGGGGGGGGGGFGHHHHHHHHHHHHGHHHHGHGGHHHHHHGHHHGFFHHHHGHHHHHHHHHEGGG/FEHHHGGHHHHGGGHGHHHHHHFFG3E?@EGC@<>/0?11111<0...001000.0..//00000=000<00000000:0/....:/00::000..00000//0/0000900.9.//.0000:00/.---./90;00/0000;.-...0000/-----;-;000---..00
@M05620:45:000000000-G6HP7:1:1101:17980:5970 1:N:0:126
TACCTGTACTGGGGAAGCATTTGAATATCCCCCCATGGTGATGGGGACGGAGAACTGCTCCATAAACACAGGCAACGTGCCTAACTTTCCCGGGAAGATGAAGTCAAAGAGCGACCACAGCTCTTCGGAGGTTATTTTGCATCGGTGAGCCAGACAGAATGATCCGATGAGGGGTGCGAAACTATTTGAGGAAAGGAAGCACCTTTTTATTAAATTTACCTTTTAGCAATCGCCATTCCTACCCTAAAGAT
+
BBBBBFFFFFFFCGGEEGGGGGHHHHHHHHHGGGGHHHHHFHHHHGFFGGAEGHHHHHHHFFGFFFHHHGHHGHGHGHHEHHHHHHHHHHHFGG?EGFGHHGGHGH4GHCHGGCDG@GGHHHHHHHHGDDGCHBGHHHHHEHHGGAE<GGHHFFFFHBGHHBHHHH?EGHFHDF;@DGA-9;FGGGGGGGG0C/;FF/CECFFFFFFFAFFEFFFFFFFFFFFFEFFB/;FFEF.AFFFFBFAFFF.9BFB
@M05620:45:000000000-G6HP7:1:1101:18000:5971 1:N:0:126
TACCTGTACTGGGGAAGCATTTGAATATCCCCCCATGGTGATGGGGACGGAGAACTGCTCCATAAACACAGGCAACGTGCCTAACTTTCCCGGGAAGATGAAGTCAAAGAGCGACCACAGCTCTTCGGAGGTTATTTTGCATCGGTGAGCCAGACAGAATGATCCGATGAGGGGTGCGAAACTATTTGAGGAAAGGAAGCACCTTTTTATTAAATTTACCTTTTAGCAATCGCCATTCCTACCCTAAAGAT
+
CBCCCFFFFFFFGGGGGGGGGGHHHHHHHHHGGGGHHHHHHHHHHGFGGGGGGHHHHHHHHHHHHHHHHHHHGHHHGHHHHHHHHHHHHHHGGGEFGHHHGHHHHHHHHGHHGGGG@HHHHHHHHHHGFGGDHDGHHHHHFHHGDEDEHFHHHHEHHCGHHEHHHHAEG0GHGGFGGGGGAAFFGGGGFEGBF/;FGFFG0CFFFFFFFFFFFBFFFFFFFFFFFFFFFFFFFFFEBFFFFFFFFFFFF0B
@M05620:45:000000000-G6HP7:1:1101:8300:6017 1:N:0:126
CATCCTGACCCTGAAGTACCCCATTGAGCATGGCATCGTCACCAACTGGGACGACATGGAGAAGATCTGGCACCACACCTTCTACAACGAGCTGCGCGTGGCCCCGGAGGAGCACCCAGTGCTGCTGACCGAGGCCCCCCTGAACCCCAAGGCCAACAGAGAGAAGATGACTCAGGTGAGGCTCGGCCGACGCCCGTGCTCCTCCCGTCCTTTCCCCAGTCATTTTCTGCCCGGCTTGATTTCTGACATTA
+
CCCDEFFFFFFFGGGGGGGGGGGHHHHHHHHHHHHHHGHHHGHHHGHHHHHHGGGGGHHHHHHHHHHHHHHHHGHHHGGHHHHHHHHHGGGGGHHGGGGGGGHHGGGGGGGGHHHHGGHHHHHHHHHHHHGGGGGGGGGGGGHHHHGGGGHGHHGGGGGGGGGGGGGGGGGGGGGGHGGGGGGGFFFFFFFFFFFFFFFFFFFFFFFFFFFFFFFFFFFFFFFFFFFFHFFFFFFFFFFFFFFFFBFFFF1
@M05620:45:000000000-G6HP7:1:1101:18566:6120 1:N:0:126
CATCCTGACCCTGAAGTACCCCATTGAGCATGGCATCGTCACCAACTGGGACGACATGGAGAAGATCTGGCACCACACCTTCTACAACGAGCTGCGCGTGGCCCCGGAGGAGCACCCAGTGCTGCTGACCGAGGCCCCCCTGAACCCCAAGGCCAACAGAGAGAAGATGACTCAGGTGAGGCTCGGCCGACGCCCGTGCTCCTCCCGTCCTTTCCCCAGTCATTTTCTGCCCGGCTTGATTTCTGACATTA
+
DCDDDFFFFFFFGGGGGGGGGGGHHHHHHHHHHHHHHGHHHGHHHGHHHHHHGGGGGHHHHHHHHHHHHHHHHGHHHGGHHHHHHHHHGGGGGHHGGGGGGGHHGGGGGGGGHHHHGGHHHHHHHHHHHHGGGGGGGGGGGGHHHHGGGGHGHHGGGGGGGGGGGGGGGGGGGGGGHGGGGGGGFFFFFFFFFFFFCDFFFFFFFFFFFFFFFFFFFFFFFFFHHHFFHFFFFFFFFFAFFFFFFFFFFF0
@M05620:45:000000000-G6HP7:1:1101:15870:6121 1:N:0:126
AGATTACTGCAACAGTTCCCCCTGGACCTGGAAAAGTTTCTTGCCTGGCTTACAGAAGCTGAAACAACTGCCAATGTCCTACAGGATGCTACCCGTAAGGAAAGGCTCCTAGAAGACTCCAAGGGAGTAAAAGAGCTGATGAAACAATGGCAAGTAAGTCAGGCATTTCCGCTTTAGCACTCTTGTGGATCCAATTGAACAATTCTCAGCATTTGTACTTGTAACTGACAAGCCAGGGACAAAACAAAGAT
+
ABBBBFFFFFBFGGGGGGGGGGGGHHHHHHHHGHHHHHHHHHHHHHHHHHHFHHHHHHHHHHHHHHHHHHHHHHHHHHHHHHHHHHHHHHHHHHGGGFGGHH3GHHHHGHHHHHHHHHHHHHHGE?FEHFHHHGHHHHGHHHHHHHHHHHHHHGHHHHHHHHHHHHHHHHGGGGGHHHHHHHHHHGHGHHHHHHHHHDFHHHHHHHHHHHHHHHHHHHHHHHHHHHHHHHHHHGGGGGGGGGGGGGGGGGF
@M05620:45:000000000-G6HP7:1:1101:5666:6130 1:N:0:126
ATCTCTATCTCCTAAAACCTGTTTAGATTTGGAGATAGACCTTCAGGTTTTTCATCATTTTCTGCATGAATTATACATTGACCACGTTCCAGCGTGGTCAGTTTGCAGCATTCTGTTATTTTGTTTGACAGAGTGTCTTGTTGAGAACATATGTAGGACATGATTTTTTCCTGCAACAGGGAAAATAAAGTATAAGTTTTAAAGATTTATTCTTTAATAAAGGATCTCAAAGCCAGCTTTAGAAAAAGGAA
+
3AAAAFFFFF54FGGGFGEGGFEFEEGHHHGHFG4FGHHHHGFBGFGGGGFGCFGFFFFFGHGGEFHGFHHHGHGHFGHGFFCCAAFCGHHGFE?EGGGHGFGHHDDG3EFB@FFFFGHHHHHGHGGGGHGGHFGFBGHFDGHDGEFGFHGHHFEGHFFGHGDGHHHHGGFHHBBGHG@GGCFCCGHHB?<@GGGF@FGHFGHDFFFHGHGFHHHEGD=DDDBCDBGDGGED/<CC:CHHHCCCCBCCAGC
@M05620:45:000000000-G6HP7:1:1101:5693:6131 1:N:0:126
ATCTCTATCTCCTAAAACCTGTTTAGATTTGGAGATAGACCTTCAGGTTTTTCATCATTTTCTGCATGAATTATACATTGACCACGTTCCAGCGTGGTCAGTTTGCAGCATTCTGTTATTTTGTTTGACAGAGTGTCTTGTTGAGAACATATGTAGGACATGATTTTTTCCTGCAACAGGGAAAATAAAGTATAAGTTTTAAAGATTTATTCTTTAATAAAGGATCTCAAAGCCAGCTTTAGAAAAAGGAA
+
3A>ABFFFFFFFGGGGGGGGGGHHGHHHHHHHHGHHHHHHHHHHHHHHHHGGHHHHHHHHHHHHHHGHHHHHHHHHHHHHHHHHHGHHHHHHHGGGGHHHHHHHHHHHHHHHHHHHHHHHHHHHHHHHHGHHHHHHHHHHHHHGHGDGHHHHHHGHHFHHHHHHHHHHGHHHHHGHHHHHGGHHHHHGHHFGHHHHHHHHHFHHGHHHHHHHHHHHFDGFDGGHHHHHHGGHFHGHGHHHHHFHGHGGFHF
@M05620:45:000000000-G6HP7:1:1101:15875:6138 1:N:0:126
AGATTACTGCAACAGTTCCCCCTGGACCTGGAAAAGTTTCTTGCCTGGCTTACAGAAGCTGAAACAACTGCCAATGTCCTACAGGATGCTACCCGTAAGGAAAGGCTCCTAGAAGACTCCAAGGGAGTAAAAGAGCTGATGAAACAATGGCAAGTAAGTCAGGCATTTCCGCTTTAGCACTCTTGTGGATCCAATTGAACAATTCTCAGCATTTGTACTTGTAACTGACAAGCCAGGGACAAAACAAAGAT
+
AAABBFFFFFDFGGGGGGGGGGGGHHHHHHHHGHHHHHGHHHGHFFHAGHHCGHEGFHFHHHHHFHHHHHHFHFHHGHFDGHFHHFHHFGHHHGGEE?FEFG3GFCFHFGHDGFFCGHHHHGHGD?E?GEFGFFFGHFFGFGFHGHEGHG0GFE@@FF@2DF@FHHHFHGFDGGFG<DDDCGHHH<>AFFGHHGHGEHHHHGH<<DDFFHFHH0CGG0;CGCC00;C0CG;CCEBGGDFGEGF.9EG.//;
@M05620:45:000000000-G6HP7:1:1101:10605:6157 1:N:0:126
AGATTACTGCAACAGTTCCCCCTGGACCTGGAAAAGTTTCTTGCCTGGCTTACAGAAGCTGAAACAACTGCCAATGTCCTACAGGATGCTACCCGTAAGGAAAGGCTCCTAGAAGACTCCAAGGGAGTAAAAGAGCTGATGAAACAATGGCAAGTAAGTCAGGCATTTCCGCTTTAGCACTCTTGTGGATCCAATTGAACAATTCTCAGCATTTGTACTTGTAACTGACAAGCCAGGGACAAAACAAAGAT
+
AABBBFFFFFFFGGGGGGGGGGGGHHHHHHHHHHHHHHHHHHHHHHHHHHHHHHHHHHHHHHHHHHHHHHHHHHHHGHHHHHHHHGHHHHEGHHGGGGHHHHCGHHHHGHHHHHHHHHHHHHHGGFGGHHHHHGHHHHFHHHHGHHHHHHHHHGHHHHHHHHHHHHHHHHGGGGGHHHHHHHHHHGHGGHHHHGHHHFHHHHHHHHHFHHHHHHHHHHHGHHHGHHGGGHHHGGGGGGGG.AFFGGGGGGF
@M05620:45:000000000-G6HP7:1:1101:23525:6176 1:N:0:126
TACCTGTACTGGGGAAGCATTTGAATATCCCCCCATGGTGATGGGGACGGAGAACTGCTCCATAAACACAGGTAACGTGCCTAACTTTCCCGGGAAGATGAAGTCAAAGAGCGACCACAGCTCTTTGCTGTGGAGGTTATTTTGCATCGGTGAGCCAGACAGAATGATCCGATGAGGGGTGCGAAACTATTTGAGGAAAGGAAGCACCTTTTTATTAAATTTACCTTTTAGCAATCGCCATTCCTACCCTA
+
AAABCFFFFFFFGGGGGGGGGGHHHHHHHHHGGGGHHHGHHHGHHGGGGGGGGHHHHHHHHHHHHHHHHHHHGHHHGHHHHHHHHHHHHHHGGGGGGHHHHHHHHHHHHHHHGGGGGHHHHHHHHHHHHHHHHHHGEHHHHHHHHHHHGGEGGHHHHHHGHHGHHHHHHHHGGGHHHGG;CGGEFGGGGGGGGFEGFFFGGGGGGGGGGGGFFFFFFFFFFFFFFFFFFFFFFFFFFFFFFFFFFFFFFFB
@M05620:45:000000000-G6HP7:1:1101:18768:6210 1:N:0:126
TACCTGTACTGGGGAAGCAATCGCCATTCCTACCCTAAAGATCGGAAGAGCACACGTCTGAACTCCAGTCACTCTCGCGCATCTCGTATGCCGTCTTCTGCTTGAAAAAAAAAAAAAAAACATAATTAATATAGAGTATAGTAATGAAATGAAAACTTAAGACAGAAAACAAATCAACAATCGATATAGAGAGGAAGGAATTATGTGTACATTGTCAAGAAGTTGCATTAGTGTGATAGACTGAGTGGTCG
+
CCCDDFFFFFFFGGGGGGGGGGGGGGGHHHHHHHHHHHHHHHHHGGGGHHHHHHHGHHHGHHHHHHHHHHHHHHHHGGGGGGGHHHGGHHHHGGGHGHHHHHHHHHHHFGGDBB><>/<<..111111111111111==1111111111111111<0101:10///00//.<.1000/0.00..9.-11111.9./.../00111<111111<1111100//11110111111111111101<0010.10-
@M05620:45:000000000-G6HP7:1:1101:23330:6219 1:N:0:126
CAACCCAGAAGACATGAGGTCAGCTAGATCGGAAGAGCACACGTCTGAACTCCAGTCACTCTCGCGCATCTCGTATGCCGTCTTCTGCTTGAAAAAAAAAAACATAACCACATATACCAAAATTAGTCGATTATTTAGTAGCTAACTTTCAGAAAAAATACTATAAATAGACTACGTGAAATCTGGCAGACAATGGTGTTACTTCGTCTGATGCGTGTATAGATTGATGCTACAGTTTAAAGTGAAAAACC
+
1>AAAA>>11F@GCEGABFFGCGHFFFFFHHF0CEHCG1FGFEGG0FFHHG1BG1AGGG2EGHCGGG?BEHHGCFHEHHE/EFFHHFFHGHEG1EC?/</////11111?/?1<2>2@1<//1111@1///1/1=<111>11111011111110//.-.00<00=000000000/.:/..;0000009...//00/00..0;00;./...0000-9-99//9////;;///////;;//9////////---
@M05620:45:000000000-G6HP7:1:1101:10511:6222 1:N:0:126
AGATTACTGCAACAGTTCCCCCTGGACCTGGAAAAGTTTCTTGCCTGGCTTACAGAAGCTGAAACAACTGCCAATGTCCTACAGGATGCTACCCGTAAGGAAAGGCTCCTAGAAGACTCCAAGGGAGTAAAAGAGCTGATGAAACAATGGCAAGTAAGTCAGGCATTTCCGCTTTAGCACTCTTGTGGATCCAATTGAACAATTCTCAGCATTTGTACTTGTAACTGACAAGCCAGGGACAAAACAAAGAT
+
AABBBFFFFFFFGGGGGGGGGGGGHHHHHHHHHHHHHHHHHHHHHHHHHHHHHHHHHHHHHHHHHHHHHHHHHHHHHHHHHHHHHHHHHHGHHHGGGGHHHHGHHHHHGHHHHHFHHHHHHHHGGHGGHGHHHGHHHHHHHHHHHHHHHHHGHGHHHHHHHHHHHHHHHHGGGGGHGHHHHHHHHHHGHHHHG<GHHHHGHHHHHHHHHHHHHHHHHHHHHHHHHHHHGGHHGGGGGGGGAFFFGGGGGGG
@M05620:45:000000000-G6HP7:1:1101:5938:6230 1:N:0:126
AGATTACTGCAACAGTTCCCCCTGGACCTGGAAAAGTTTCTTGCCTGGCTTACAGAAGCTGAAACAACTGCCAATGTCCTACAGGATGCTACCCGTAAGGAAAGGCTCCTAGAAGACTCCAAGGGAGTAAAAGAGCTGATGAAACAATGGCAAGTAAGTCAGGCATTTCCGCTTTAGCACTCTTGTGGATCCAATTGAACAATTCTCAGCATTTGTACTTGTAACTGACAAGCCAGGGACAAAACAAAGAT
+
3AABCFFFFFFFGGGGGGGGFGGGHHHHGHHHHHHHGHHHHHHGHHHHHHHHHHHHHHHHHHGHHHHHHHHHHHHHHFHHHHGHHGHHHHHHHHGGGGHHHHGHHHHHGHHHHHHHHHHHHHHGGGGGHHHHHGHHHHFHHHHGHGGHHHHHHGHHGHHHHHHHHHHHHHGGGGGHHHHHHHHHHGHGHHHHFHGHGHGGHHHHHHGFHHGHHHHGHGHHHGHFHHHHHHFHHGGGGGGGGGGGGGGGGGG
@M05620:45:000000000-G6HP7:1:1101:10978:6251 1:N:0:126
CATCCTGACCCTGAAGTACCCCATTGAGCATGGCATCGTCACCAACTGGGACGACATGGAGAAGATCTGGCACCACACCTTCTACAACGAGCTGCGCGTGGCCCCGGAGGAGCACCCAGTGCTGCTGACCGAGGCCCCCCTGAACCCCAAGGCCAACAGAGAGAAGATGACTCAGGTGAGGCTCGGCCGACGCCCGTGCTCCTCCCGTCCTTTCCCCAGTCATTTTCTGCCCGGCTTGATTTCTGACATTA
+
BBABBFFFFFFFGGGGFGGGGGEFEFFFFHFHGHHHHEGHAGHHEFHHGH2GCEAFGHFFHHHGHFHFHHHHHGHHHGGHHGHHHHHHFEEGDHHGGG>EGGHHGGGGGGGGHHHHGGHHHHHHHHHFHHGGCGGFGCGCGGEFFHGGGGGGHGGFGGGGGGGGGFGFFGGGGFFGFFFAFGGGFF?A-@BDFFDAFADEFFFFFF?FFFFFFFFFFFF/FBFBBFFFFFFFA-99B>.99FFFFB9B///
@M05620:45:000000000-G6HP7:1:1101:10962:6257 1:N:0:126
CATCCTGACCCTGAAGTACCCCATTGAGCATGGCATCGTCACCAACTGGGACGACATGGAGAAGATCTGGCACCACACCTTCTACAACGAGCTGCGCGTGGCCCCGGAGGAGCACCCAGTGCTGCTGACCGAGGCCCCCCTGAACCCCAAGGCCAACAGAGAGAAGATGACTCAGGTGAGGCTCGGCCGACGCCCGTGCTCCTCCCGTCCTTTCCCCAGTCATTTTCTGCCCGGCTTGATTTCTGACATTA
+
BBBBBFFFFFFFGGGGGGGGGGGHHHHHHFFHHHHHHGHHHGHHHGHHHHHHGGGGGHHFHHHHHGHGHHHHHGHHHGGHHHHHHHHFGGGGGHHGGGGGGGHHGGGGGGGGHGHHGGHHHHHHHHHHHHGGGGCCFGGGGGHGHHGGGGHGHHGGGGGGGGGGGGGGGGGGFFGGGGGGEFGGFFFFFCFFFFFFDADAFFFFFEFFDFFBFFFFFFFFFFFFFFFFFFFFAB-BD-.;/BFFFFFFFF/
@M05620:45:000000000-G6HP7:1:1101:12679:6274 1:N:0:126
AACCAAGCAGACACTCACCGCTGTAGACATGAGGTCAGCTAGATCGGAAGAGCACACGTCTGAACTCCAGTCACTCTCGCGCATCTCGTATGCCGTCTTCTGCTTGAAAAAAAAAAAACAATATGATTAAAACCTTTCTTGAATATCCCATCTGGCAACAAAAAAATTATGTTATAAACATTCGCCTCACAAATCATGAAATACTTTATACGCTGTACTACGTTATCTCCAGACCCTCTATCTCCTAATTC
+
CCCCCCFCFFFFFGGGGGGGGGGGHHHHHHHHHHHHHHHHHHHHHHGGGGHGHHHHHGHHHGHHHHHHHHHHHHHHHHGGGGGGGHHHGGHHHHGGGHGHHHDHHHHHHHHGGFG@<//?/11111?1<1111.011111<1110000/00<0000/0<....:--./0000;00000000000..;./.00:;0000000000;//////..9.9/9;/9.:/9.///////.../://///////99//
@M05620:45:000000000-G6HP7:1:1101:13651:6300 1:N:0:126
TACCTGTACTGGGGAAGCATTTGAATATCCCCCCATGGTGATGGGGACGGAGAACTGCTCCATAAACACAGGCAACGTGCCTAACTTTCCCGGGAAGATGAAGTCAAAGAGCGACCACAGCTCTTTGCTGTGGAGGTTATTTTGCATCGGTGAGCCAGACAGAATGATCCGATGAGGGGTGCGAAACTATTTGAGGAAAGGAAGCACCTTTTTATTAAATTTACCTTTTAGCAATCGCCATTCCTACCCTA
+
CCCCCFFFFFFFGGGGGGGGGGGHHHHHHHHGGGGHHHHHHHHHHGGGGGGGGHHHHHHHHHHHHHHHHHHHGHHHGHHHHHHHHHHHHHHGGGGGGHHHHHHHHHHHHHHGGGGGGHHHHHHHHHHHHHHHHHHGEHFHHHHHHHHHGG>EGHGHHHHGHHHHHHHHGHHGGGHHHGGEGGGDAGGGGGGGGFGFFFFGGGGGGGGGFFFFFFFFFFFFFFFFFFFFFFFFFFFFFFFFFFFFFFFFFF/
@M05620:45:000000000-G6HP7:1:1101:24845:6309 1:N:0:126
AGATTACTGCAACAGTTCCCCCTGGACCTGGAAAAGTTTCTTGCCTGGCTTACAGAAGCTGAAACAACTGCCAATGTCCTACAGGATGCTACCCGTAAGGAAAGGCTCCTAGAAGACTCCAAGGGAGTAAAAGAGCTGATGAAACAATGGCAAGTAAGTCAGGCATTTCCGCTTTAGCACTCTTGTGGATCCAATTGAACAATTCTCAGCATTTGTACTTGTAACTGACAAGCCAGGGACAAAACAAAGAT
+
3>3>>DDBDF4@BGFBGGGGGGGGGFGFAGHBFFGCADF5FHFFHHHECHFGHGGHBGGEHGGHHFGHFHFHH3B3FEEG5AGFGA@GGDDBGHGGCAGG3FGHHHEFF3GGHGFHHHHHHFHGGHGFGHHHHGHGHHHHHHHHHGHHGHHHHGHHGHHHHFCFHHHHHHGGGGGHHGFHHHHHHHHGHHHHGHHGHHGHHHHHGHHFFHHHH;GCCFHHHHHHHHHBCFGHHGFFGGGGGGGGGGEFFGF
@M05620:45:000000000-G6HP7:1:1101:6290:6325 1:N:0:126
ATCTCTATCTCCTAAAAAGGAAGAAAGGGGAGGGAAGATCGGAAGAGCACACGTCTGAACTCCAGTCACTCTCGCGCATCTCGTATGCCGTCTTCTGCTTGAAAAAAAAAAAATATATATTTCGTATTAATTAGTAAATCCTTGTCAACTTATATCTGTATGTCATTAGCACAGGCTCAGTCTACCTACATTACATGGTTGTGAGAATCATTAATGCATGAAGACTGTGTCTTTCTCTTTTATAGGACAGC
+
BBBBBFFFFFFFGGGGGGGGGGH4AFGHFGGGGGGHGHHHHGGGGHHHHHHHGHHHGHGHHHHHHGHHHHHHHGGGGGGCHHHGGHHHHGGGHGHHHHHHHHFFHHEGGCGA<0?11111111000011<1111111111/000=000000<0000<00000000:000/00//....0/<000;000//0000000909...0000900000000000//9///9/;/9//////99////;;//9/...
@M05620:45:000000000-G6HP7:1:1101:24850:6329 1:N:0:126
AGATTACTGCAACAGTTCCCCCTGGACCTGGAAAAGTTTCTTGCCTGGCTTACAGAAGCTGAAACAACTGCCAATGTCCTACAGGATGCTACCCGTAAGGAAAGGCTCCTAGAAGACTCCAAGGGAGTAAAAGAGCTGATGAAACAATGGCAAGTAAGTCAGGCATTTCCGCTTTAGCACTCTTGTGGATCCAATTGAACAATTCTCAGCATTTGTACTTGTAACTGACAAGCCAGGGACAAAACAAAGAT
+
BBBBBFFFFFDFGGGGGGGGGGGGHHHHHHHHHHHHHHHHHHHHHHHHHHHHHHHHHHHHHHHHHHHHHHHHHHHHHHHHHHHHHHHHHHHHHHGGGGHHHHHHHHHHGHHHHHHHHHHHHHHGGHGGHHHHHGHHHHHHHHHHHHHHHHHHHGHHHHHHHHHHHHHHHHGGGGGHHHHHHHHHHGHGGHHHHHHHHGHGHHHHHHHHHHHHHGHHGCHHHGHHHHHGHHHHHGGGGGGGGGGGGGGGGGG
@M05620:45:000000000-G6HP7:1:1101:25693:6330 1:N:0:126
CATCCTGACCCTGAAGTACCCCATTGAGCATGGCATCGTCACCAACTGGGACGACATGGAGAAGATCTGGCACCACACCTTCTACAACGAGCTGCGCGTGGCCCCGGAGGAGCACCCAGTGCTGCTGACCGAGGCCCCCCTGAACCCCAAGGCCAACAGAGAGAAGATGACTCAGGTGAGGCTCGGCCGACGCCCGTGCTCCTCCCGTCCTTTCCCCAGTCATTTTCTGCCCGGCTTGATTTCTGACATTA
+
CCCCCFFFFFFFGGGGGGGGGGGHHHHHHHHHHHHHHGHHHGHHHGHHHHHHGGGGGHHHHHHHHHHHHHHHHGHHHGGHHHHHHHHHGGGGGHHGGGGGGGHHGGGGGGGGHHHHGGHGHHHHHHHHHHGGGGGGGGGGGGHHHHGGGGHGHHGGGGGGGGGGGGGGGGGGGGGGGGGGGGGGFFFFFFFFFFFFDFFFFFFFFFFFFFFFFFFFFFFFFFFFFFFFFFFFFFFFFFFFFFFFFBFFFF0
@M05620:45:000000000-G6HP7:1:1101:20883:6336 1:N:0:126
AGATTACTGCAACAGTTCCCCCTGGACCTGGAAAAGTTTCTTGCCTGGCTTACAGAAGCTGAAACAACTGCCAATGTCCTACAGGATGCTACCCGTAAGGAAAGGCTCCTAGAAGACTCCAAGGGAGTAAAAGAGCTGATGAAACAATGGCAAGTAAGTCAGGCATTTCCGCTTTAGCACTCTTGTGGATCCAATTGAACAATTCTCAGCATTTGTACTTGTAACTGACAAGCCAGGGACAAAACAAAGAT
+
CCCCCFFFFFFFGGGGGGGGGGGGHHHHHHHHHHHHHHHHHHHHHHHHHHHHHHHHHHHHHHHHHHHHHHHHHHHHHHHHHHHHHHHHHHHHHHGGGGHHHHHHHHHHGHHHHHHHHHHHHHHGGEGGHHHHHGHHHHHHHHHHHHHHHHHHHGHHHHHHHHHHHHHHHHGGGGGHHHHHHHHHHHHGHHHHGHHHHFFHHHHHHHHHHHHHHHHHHHHHHHHHHHHGHHHHGGGGGGGGEFFGGGGGGFG
@M05620:45:000000000-G6HP7:1:1101:25678:6344 1:N:0:126
CATCCTGACCCTGAAGTACCCCATTGAGCATGGCATCGTCACCAACTGGGACGACATGGAGAAGATCTGGCACCACACCTTCTACAACGAGCTGCGCGTGGCCCCGGAGGAGCACCCAGTGCTGCTGACCGAGGCCCCCCTGAACCCCAAGGCCAACAGAGAGAAGTTGACTCAGGTGAGGCTCGGCCGACGCCCGTGTTCCTCCCTTCCTTTCCCCATCCATTTTCTGCCCGCCTTCTTTTTTGACATTA
+
A1>>AFD1F1F11BG1BBGGBGEHHBEEBDHHHHFDBABGEE11/AGH0/0B/AAA/A01A1B011FGH1FC1F0F>EEHBG@BFHFG///>?1@>EEG/</B</E/BC/CA/?</</<GB1GHBG1<0?/-->?C<A<--./;CCG......C.CC./9//:EF/0;00;0;09/;/;CFG99---9-;-999=;---;/;/;/E-::FFF/9//9;-/:/::/;BF//BA?-9--//;B//9-:/BBF9
@M05620:45:000000000-G6HP7:1:1101:15673:6395 1:N:0:126
AAACCCAGAAGACATGAGGTCAGCTAGATCGGAAGAGCACACGTCTGAACTCCAGTCACTCTCGCGCATCTCGTATGCCGTCTTCTGCTTGAAAAAAAAAAAAAAAAAAACACAGATGCTATGCGAACTTTATTCCGAATAAACCAGCAACTTGGTAAAAGGTGCAAGATTACAATATGAGCCTGGTTAAATTTTATTAATAGCAAGCATACTCACTTAACTTTTCGAGTTATTAGTACACCAATATACAT
+
BBCCDDCCCFFFGGGGGGGGGGHHHHHHHHHGGGGHHHHHHHGHHHGHHHHHHHHHHHHHHHHGGGGGFGHHHGGHHHHGGGHGHHHHHHHFHHHHFGEFD</<<>/---.....000000000..--.0000000/....000/...//./0000000:0.000000/00000;0000000//..0;:0:00000000000;:0:/.;:00;:000000000000-./0.0000000;00;..0000000
@M05620:45:000000000-G6HP7:1:1101:10461:6405 1:N:0:126
CATCCTGACCCTGAAGTACCCCATTGAGCATGGCATCGTCACCAACTGGGACGACATGGAGAAGATCTGGCACCACACCTTCTACAACGAGCTGCGCGTGGCCCCGGAGGAGCACCCAGTGCTGCTGACCGAGGCCCCCCTGAACCCCAAGGCCAACAGAGAGAAGATGACTCAGGTGAGGCTCGGCCGACGCCCGTGCTCCTCCCGTCCTTTCCCCAGTCATTTTCTGCCCGGCTTGATTTCTGACATTA
+
ACCCCFFFFFFFGGGGGGGGGGGHHHHHHHHHHHHHHGHHHGGHHGHHHHHHGGGGGHHHHHHHHHHHHHHHHGHHHGGHHHHHHHHHGGGGGHHGGGGGGGHHGGGGGGGGHHHHGGHHHHHHHHHHHHGGGGGGGGGGGGHHHGGGGGHGHHGGGGGGGGDGGGGGGGGGGGGGGGGGGGGGFFFFFFFFFFFFDDDEFFFFFFFFFFFFFFFFFFDFFFFFFFFFFFFFDAFFFA9BFFFFF/BBFF/
@M05620:45:000000000-G6HP7:1:1101:20277:6436 1:N:0:126
TACCTGTACTGGGGAAGCATTTGAATATCCCCCCATGGTGATGGGGACGGAGAACTGCTCCATAAACACAGGCAACGTGCCTAACTTTCCCGGGAAGATGAAGTCAAAGAGCGACCACAGCTCTTTGCTGTGGAGGTTATTTTGCATCGGTGAGCCAGACAGAATGATCCGATGAGGGGTGCGAAACTATTTGAGGAAAGGAAGCACCTTTTTATTAAATTTACCTTTTAGCAATCGCCATTCCTACCCTA
+
BBBBBFFFFFFFGGGGGGGFGGHHHHHHHHHGGGGHHHFGFHHHFGGGGGFGGHHHHHHHHHHHHHHHHHHHGGHHGHHHHHHHHHHHHHHGGGEGGHHHHHHFHHHHHHHHGGGGGHGHHHHHHHHHHHGHHGHG?GFHHHHHHHHHGGCEGHHHHHGGHHHHHHHHHHHGGGFHFGG;DGGDFGGGGGGGG9AFBBFGGFGGGGGGFFFFFEFFFFFFFFFFFFFFFFFFBFFFFFFFFFFFFFFFFFF
@M05620:45:000000000-G6HP7:1:1101:10748:6455 1:N:0:126
CATCCTGACCCTGAAGTACCCCATTGAGCATGGCATCGTCACCAACTGGGACGACATGGAGAAGATCTGGCACCACACCTTCTACAACGAGCTGCGCGTGGCCCCGGAGGAGCACCCAGTGCTGCTGACCGAGGCCCCCCTGAACCCCAAGGCCAACAGAGAGAAGATGACTCAGGTGAGGCTCGGCCGACGCCCGTGCTCCTCCCGTCCTTTCCCCAGTCATTTTCTGCCCGGCTTGATTTCTGACATTA
+
CCCCCFFFFFFFGGGGGGGGGGGHHHHHHHHHHHHHHGHHHGHHHGHHHHHHGGGGGHHHHHHHHHHHHHHHHGHHHGGHHHHHHHHHGGGGGHHGGGGGGGHHGGGGGGGGHHHHGGHHHHHHHHHHHHGGGGGGGGGGGGHHHHGGGGHGHHGGGGGGGGGGGGGGGGGGGGGGGGGGGGGGFFFFFFFFFFFFFFFFFFFFFFFFFFFFFFFFFFFFFFFFFFFFFFFFDFFFFFAFFFFFFFFFFF0
@M05620:45:000000000-G6HP7:1:1101:11475:6470 1:N:0:126
AGATTACTGCAACAGTTCCCCCTGGACCTGGAAAAGTTTCTTGCCTGGCTTACAGAAGCTGAAACAACTGCCAATGTCCTACAGGATGCTACCCGTAAGGAAAGGCTCCTAGAAGACTCCAAGGGAGTAAAAGAGCTGATGAAACAATGGCAAGTAAGTCAGGCATTTCCGCTTTAGCACTCTTGTGGATCCAATTGAACAATTCTCAGCATTTGTACTTGTAACTGACAAGCCAGGGACAAAACAAAGAT
+
AAABCFFFDFFDGGFBGGGGGGGGHGHHHHHHHHHHHHHHHHHHHHHHHHHAFFHHHHHHHHHHHHHHHHHHHHHHHHHHGHHHHHHHHHFGHHGGEFGGGHFHHHHHGHHHHHHHHHHHHHHGGGGGHGHHHGHHHHGHHHHHHHHHHHHHHGHHHHHHHHHHHHHHHHGGGGGHHHHHHHHHHHHGHHHHGFHHHGGGHGHHHHHFHHHHHHHHHFHHHGHHHHHGGHHHHGGGGGGGGGGGGGGGGGF
@M05620:45:000000000-G6HP7:1:1101:11925:6478 1:N:0:126
TACCTGTACTGGGGAAGCATTTGAATATCCCCCCATGGTGATGGGGACGGAGAACTGCTCCATAAACACAGGGAACGTGCCTAACTTTCCCGGGAAGATGAAGTCAAAGAGCGACCACAGCTCTTTGCTGTGGAGGTTATTTTGCATCGGTGAGCCAGACAGAATGATCCGATGAGGGGTGCGAAACTATTTGAGGAAAGGAAGCACCTTTTTATTAAATTTACCTTTTAGCAATCGCCATTCCTACCCTA
+
CBCCCFFFFFFFGGGGGGGGGGHHHHHHHHHGGGGHHHGGHHHHHGFGGGGGGHHHHHHHHHHHHGHHHHHHGGHGGHHHHHHHHHHHHHGGGGGGGHHHHHGGHHHHHHHHGGGGGHHHHHHHHHHHHHHHHGHGCHFHHHHHHGHHDG>CGHHHGHHGHHHHHHHHHHHEFGGHHGGDGGGADCGGGGGGGFEGFFFGGFGGGGGGFFFFFFFFFFFFFFFFFFFFFEFFFFFFFFFFFFFFFFFFFFF
@M05620:45:000000000-G6HP7:1:1101:11488:6483 1:N:0:126
AGATTACTGCAACAGTTCCCCCTGGACCTGGAAAAGTTTCTTGCCTGGCTTACAGAAGCTGAAACAACTGCCAATGTCCTACAGGATGCTACCCGTAAGGAAAGGCTCCTAGAAGACTCCAAGGGAGTAAAAGAGCTGATGAAACAATGGCAAGTAAGTCAGGCATTTCCGCTTTAGCACTCTTGTGGATCCAATTGAACAATTCTCAGCATTTGTACTTGTAACTGACAAGCCAGGGACAAAACAAAGAT
+
BBCBBFFFDDBDGGFBFGGGGGGGHHHHHHHHHHHHFHHHHHHHHHHGHHH3BBFGHHHHHHHHHHHHHHHHHGHHHHHHDGGHHGHHHHBFGGGGEEGGFHHFGFGHGHHHHHHHHHHHHHHGEEGEFBGHHFHHHHGHHFGHHGHHHHHHHGGHHHHHGGGHHHHHHHGGGGGGHHHHHHHHHGHGHHHHHHHHHEHHEGHHHHHHGGHHHHHHHGHHHHGGHHHHFHHHHGEFEGGGGGGEGGGGGG;
@M05620:45:000000000-G6HP7:1:1101:20261:6495 1:N:0:126
ATCTCTATTCCTAAAAACCTGTTTAGATTTGGAGATAGACCTTCAGGTTTTTCATCATTTTCTGCATGAATTATACATTGACCACGTTCCAGCGTGGTCAGTTTGCAGCATTCTGTTATTTTGTTTGACAGAGTGTCTTGTTGAGAACATATGTAGGACATGATTTTTTCCTGCAACAGGGAAAATAAAGTATAAGTTTTAAAGATTTATTCTTTAATAAAGGATCTCAAAGCCAGCTTTAGAAAAAGGAA
+
BCCCCFFFFFFFGGGGGGGGGGHHFHHHHHHHHHHHHHHHHHHHHHHHHHGGHHHHHHHIHHHIHIHHHHHHHHHHHHHHHHHHHGHHHHHHHGGGGHHHHHHHHHHHHHHHHHHHHHHHHHHHHHHHHHHHHHHHHHHHHHHHHGGHGHHHHHHHHHHHHHHHHHHHGHHHHHGHHGHHGGHHHHHHHHHHHHHHGHHHHFHHHHHHHHHHHHHHFDGHGGFHGHHHHGHHGHGHGHHHFHHHFHFGGFH
@M05620:45:000000000-G6HP7:1:1101:14977:6508 1:N:0:126
TACCTGTACTGGGGAAGCATTTGAATATCCCCCCATGGTGATGGGGACGGAGAACTGCTCCATAAACACAGGCAACGTGCCTAACTTTCCCGGGAAGATGAAGTCAAAGAGCGACCACAGCTCTTTGCTGTGGAGGTTATTTTGCATCGGTGAGCCAGACAGAATGATCCGATGAGGGGTGCGAAACTATTTGAGGAAAGGAAGCACCTTTTTATTAAATTTACCTTTTAGCAATCGCCATTCCTACCCTA
+
CCCCCFFFFFFFGGGGGGGGGGHHHHHHHHHGGGGHHHGHHHHHHGGGGGGGGHHHHHHHHHHHHHHHHHHHGHHHGHHHHHHHHHHHHHHGGGGGGHHHHHHHHHHHHH2GGGGGGHHHHHHHHHHHHHHHHGGGEHGHHHHHHGHHGGCEGHHHHHHGHHHHHHGHHHHGGGHHHGG.CGGFGGGGGGGGGBEFBCBFGGGGGGGGFFFFFEFFFFFFFFFFFFFFFFFFFFFFFFFFFFFFFFFFFFB
@M05620:45:000000000-G6HP7:1:1101:14995:6512 1:N:0:126
TACCTGTACTGGGGAAGCATTTGAATATCCCCCCATGGTGATGGGGACGGAGAACTGCTCCATAAACACAGGCAACGTGCCTAACTTTCCCGGGAAGATGAAGTCAAAGAGCGACCACAGCTCTTTGCTGTGGAGGTTATTTTGCATCGGTGAGCCAGACAGAATGATCCGATGAGGGGTGCGAAACTATTTGAGGAAAGGAAGCACCTTTTTATTAAATTTACCTTTTAGCAATCGCCATTCCTACCCTA
+
AAAABFFFFFFFGGGGGGGGGGHHHHHHHHHGGGGHHHFGHHHHHGGGGGGGGHHHHHHHHHHHHHHHGHHHGHHHGHHHHHHHHHHHHHGGGGGGGHHHHHHGHHHHHHHHGGGGGHHHHHHHHHHHHHGGFGHGCGFHHHHHHHFHGG.>FHHHHHHFHFGFHHFHHHHGDFFHHGG:CFF?DFGGGGGGGFGGCFBFGFFFEFGGFFFFFEFFFFFFFFBFFFFFFEFFBFFFFFFDFFFB/BF9FFF
@M05620:45:000000000-G6HP7:1:1101:9091:6517 1:N:0:126
CATCCTGACCCTGAAGTACCCCATTGAGCATGGCATCGTCACCAACTGGGACGACATGGAGAAGATCTGGCACCACACCTTCTACAACGAGCTGCGCGTGGCCCCGGAGGAGCACCCAGTGCTGCTGACCGAGGCCCCCCTGAACCCCAAGGCCAACAGAGAGAAGATGACTCAGGTGAGGCTCGGCCGACGCCCGTGCTCCTCCCGTCCTTTCCCCAGTCATTTTCTGCCCGGCTTGATTTCTGACATTA
+
CCCCCFFFFFFFGGGGGGGGGGGHHHHHHHHHHHHHHGHHHGHHHGHHHHHHGGGGGHHHHHHHHHHHHHHHHGHHHGGHHHHHHHHHGGGGGHHGGGGGGGHHGGGGGGGGHHHHGGHHHHHHHHHHHHGGGGGGGGGGGGHHHHGGGGHGHHGGGGGGGGGGGGGGGGGGGGGGGGGGGGGGFFFFFFFFFFFFCDFFFFFFFFFFFFFFFFFFFFFFFFFFFFFFFFFFFFFFFFFFFFFFFFFFFF0
@M05620:45:000000000-G6HP7:1:1101:13442:6579 1:N:0:126
CATCCTGACCCTGAAGTACCCCATTGAGCATGGCATCGTCACCAACTGGGACGACATGGAGAAGATCTGGCACCACACCTTCTACAACGAGCTGCGCGTGGCCCCGGAGGAGCACCCAGTGCTGCTGACCGAGGCCCCCCTGAACCCCAAGGCCAACAGAGAGAAGATGACTCAGGTGAGGCTCGGCCGACGCCCGTGCTCCTCCCGTCCTTTCCCCAGTCATTTTCTGCCCGGCTTGATTTCTGACATTA
+
CCDDDFFFFFFFGGGGGGGGGGGHHHHHHHHHHHHHHGHHHGHHHGHHHHHHGGGGGHHHHHHHHHHHHHHHHGHHHGGHHHHHHHHHGGGGGHHGGGGGGGHHGGGGGGGGHHHHGGHGHHHHHHHHHHGGGGGGGGGGGGHHHHGGGGHGHHGGGGGGGGGGGGGGGGGGGGGGHGGGGGGGFFFFFFFFFFFFCFFFFFFFFFFFFFFFFFFFFFFFFFFFFFFFFFFFFFFFFFFFFFFFFFFFFF0
@M05620:45:000000000-G6HP7:1:1101:12246:6593 1:N:0:126
TACCTGTACTGGGGAAGCATTTGAATATCCCCCCATGGTGATGGGGACGGAGAACTGCTCCATAAACACAGGCAACGTGCCTAACTTTCCCGGGAAGATGAAGTCAAAGAGCGACCACAGCTCTTTGCTGTGGAGGTTATTTTGCATCGGTGAGCCAGACAGAATGATCCGATGAGGGGTGCGAAACTATTTGAGGAAAGGAAGCACCTTTTTATTAAATTTACCTTTTAGCAATCGCCATTCCTACCCTA
+
BBBBBFFFFFFFGGGAEGGGGGHHHGHHHHHGGGGHGHBFEHHHHGGGGGDGGHHHHHHGHHHHHHHHHHHHGGHHGHHHHHHHHHHHHGHGGGGGGGHHGGHGHHHHHHHHGGGGGHHHGHHHHHHGHHHHHFHG?GBGHHHHHHHHGG<CGHHHHHFGHHHHHHHHHHHGGGEGFGGEGGG?BACGGGGGGFEGBBFGGFGGGFFGFFFFFFFFFBFFFFFFFFFFFFFFFFFFFFFFFFFFFFFAFFF
@M05620:45:000000000-G6HP7:1:1101:8298:6617 1:N:0:126
ATCTCTATCTCCTAAAAACCTGTTTAGATTTGGAGATAGACCTTCAGGTTTTTCATCATTTTCTGCATGAATTATACATTGACCACGTTCCAGCGTGGTCAGTTTGCAGCATTCTGTTATTTTGTTTGACAGAGTGTCTTGTTGAGAACATATGTAGGACATGATTTTTTCCTGCAACAGGGAAAATAAAGTATAAGTTTTAAAGATTTATTCTTTAATAAAGGATCTCAAAGCCAGCTTTAGAAAAAGGA
+
CCCCCFFFFFFFGGGGGGGGGGHHHHHHHHHHHFHHHHHHHHHHHHHHHHHGGHHHHHIHHHIIIHHHHHHHHHHHHHHHHHGHHHGHHHHHHHGFGGHHHHHHHHHHHHHHHHHHHHHHHHHHHHHHGHHHHHGHGHHHHHHHHHHHHHHHHHHHHHHHHHHHHHHHHGHHHHHHGHHHHGGHGHHHHHHHHHHHHHHHHHHHHHHHHHHHHHHHHGHHHHHHGHHHHHHGHHHHHGHHHHHHHGHHGGH
@M05620:45:000000000-G6HP7:1:1101:26496:6663 1:N:0:126
TACCTGTACTGGGGAAGCCTTTGAATATCCCCCCATGGTGATGGGGACGGAGAACTGCTCCATAAACACAGGCAACGTGCCTAACTTTCCCGGGAAGATGAAGTCAAAGAGCGACCACAGCTCTTTGCTGTGGAGGTTATTTTGCATCGGTGAGCCAGACAGAATGATCCGATGAGGGGTGCGAAACTATTTGAGGAAAGGAAGCACCTTTTTATTAAATTTACCTTTTAGCAATCGCCATTCCTACCCTA
+
AA?A>FFFFFFFGGGAEG11B1AFDGFHHHFGGGGH0FFHFHHFEFFGEEGCEGHHDFHHFHFHFFHFHEGEEEGHGHHHHGHBHHHFD1GGGG/E>BGHFGF2EGFHHHGHGCGGGHHHGHHHHHHHHHHHHBGCCGFHHHHFBGHHGG>CFHHHHHFGFCCGHHHHHHHCGCCCCEC;CBA9999CFFGGG0AF0;FCF/FGEFBAFFFFFAFFBBBBFFFEBFFFF;BFF/BF-EB-A9F/BF9-AF-
@M05620:45:000000000-G6HP7:1:1101:26483:6676 1:N:0:126
TACCTGTACTGGGGAAGCATTTGAATATCCCCCCATGGTGATGGGGACGGAGAACTGCTCCATAAACACAGGCAACGTGCCTAACTTTCCCGGGAAGATGAAGTCAAAGAGCGACCACAGCTCTTTGCTGTGGAGGTTATTTTGCATCGGTGAGCCAGACAGAATGATCCGATGAGGGGTGCGAAACTATTTGAGGAAAGGAAGCACCTTTTTATTAAATTTACCTTTTAGCAATCGCCATTCCTACCCTA
+
CCCCCFFFFFFFGGGGGGGGGGHHHHHHHHHGGGGHHHGHHHHHHGGGGGGGGHHHHHHHHHHHHHHHHHHHGGHHGHHHHHHHHHHHHHHGGGGGGHHHHHHHHHHHHHHHGGGGGHHHHHHHHHHHHHGHHHHGEHHHHHHHHHHHGG>CGHHHHHHGHHHHHHHHHHHGGGHHHGG:CGGEDGGGGGGGGFGGFFFGGGGGGGGGFFFFFFFFFFFFFFFFFFFFFFFFFFFFFFFFFFFFFFFFFFB
@M05620:45:000000000-G6HP7:1:1101:10294:6678 1:N:0:126
TACCTGTACTGGGGAAGCATTTGAATATCCCCCCATGGTGATGGGGACGGAGAACTGCTCCATAAACACAGGCAACGTGCCTAACTTTCCCGGGAAGATGAAGTCAAAGAGCGACCACAGCTCTTCGGAGGTTATTTTGCATCGGTGAGCCAGACAGAATGATCCGATGAGGGGTGCGAAACTATTTGAGGAAAGGAAGCACCTTTTTATTAAATTTACCTTTTAGCAATCGCCATTCCTACCCTAAAGAT
+
DDDDDFFFFFFFGGGGGGGGGGHHHHHHHHHGGGGHHHGHHHHHHGGGGGGGGHHHHHHHHHHHHHHHHHHHGCGHGHHHHHHHHHHHHHHGGGGGGHHHHHHHHHHHHHHHGGGGGHHHHHHHHHHGGGGCHHHHHHHHGHHGGEGGHHHGHHGHHGHHHHHHHHGGGHHHGGCEGGDGGGGGGHHGGGGFGBFGGGGGGGFFFFFFFHHFFFFFFFFFFFFFHFFFFFFFFFFEFFFFFFFFFFFFFFF
@M05620:45:000000000-G6HP7:1:1101:7057:6686 1:N:0:126
ATCTCTATCTCCTAAAAACCTGTTTAGATTTGGAGATAGACCTTCAGGTTTTTCATCATTTTCTGCATGAATTATACATTGACCACGTTCCAGCGTGGTCAGTTTGCAGCATTCTGTTATTTTGTTTGACAGAGTGTCTTGTTGAGAACATATGTAGGACATGATTTTTTCCTGCAACAGGGAAAATAAAGTATAAGTTTTAAAGATTTATTCTTTAATAAAGGATCTCAAAGCCAGCTTTAGAAAAAGGA
+
ABABCFFFFFFFGGGGGGGGGGGHHHHGHHHHHHHHHHHHHHHHHHHHHHHGGHHHHHHHHHHIIHHHHHHHHHHHHHHHHGHHHHGHHHHHHHGGGGHHHHHHHHHHHHHHHHHHHHHHHHHHHHHHHGGHGHGHHHHHHHHHFHGHHHHHHHHHHHHHHHHHHHHHHGHHHHHHHHFHHGGGGHHHGHHGHHHHHGHHHHHHHHHHHHHHHHHHHHHHHGHHHHGHGFGGHGGFHGHHHHHFFFHFGGG
@M05620:45:000000000-G6HP7:1:1101:7058:6708 1:N:0:126
ATCTCTATCTCCTAAAAACCTGTTTAGATTTGGAGATAGACCTTCAGGTTTTTCATCATTTTCTGCATGAATTATACATTGACCACGTTCCAGCGTGGTCAGTTTGCAGCATTCTGTTATTTTGTTTGACAGAGTGTCTTGTTGAGAACATATGTAGGACATGATTTTTTCCTGCAACAGGGAAAATAAAGTATAAGTTTTAAAGATTTATTCTTTAATAAAGGATCTCAAAGCCAGCTTTAGAAAAAGGA
+
CCCCCFFFFFFFGGGGGGGGGGHHHHHHHHHHHHHHHHHHHHHHHHHHHHHGGHHHHHHHHIHHIHHHHHHHHHHHHHHHHHHHHHGHHHHHHHGGGGHHGHHHHHHHHHHHHHHHHHHHHHHHHHHHHHHHHHHHHHHHHHHHHHHHHHHHHHHHHHHHHHHHHHHHHGHHHHHHHHHHHGGHHHGHFGHHHHHHHHHHHHGHHHHHHHHHHHHHHHHHHHHGGHHHHHHHHHHHHGGHHHGGHHHHGGH
@M05620:45:000000000-G6HP7:1:1101:13094:6716 1:N:0:126
TACCTGTACTGGGGAAGCATTTGAATATCCCCCCATGGTGATGGGGACGGAGAACTGCTCCATAAACACAGGCAACGTGCCTAACTTTCCCGGGAAGATGAAGTCAAAGAGCGACCACAGCTCTTTGCTGTGGAGGTTATTTTGCATCGGTGAGCCAGACAGAATGATCCGATGAGGGGTGCGAAACTATTTGAGGAAAGGAAGCACCTTTTTATTAAATTTACCTTTTAGCAATCGCCATTCCTACCCTA
+
DDDDDFFFFFFFGGGGGGGGGGHHHHHHHHHGGGGHHHGHHHHHHGGGGGGGGHHHHHHHHHHHHHHHHHHHGHHHGHHHHHHHHHHHHHHGGGGGGHHHHHHHHHHHHHHHGGGGGHHHHHHHHHHHHHHHHHHGCGFHHHHHHHHHFG>EGHGHHHHGHHHHHHHHHHHGGGHHHGGEGGGDGGGGGGGGGFFGFBFGGGGGGGGGFFFFFFFFFFFFFFFFFFFFFFFFFFFFFFFFFFFHFFFFFFB
@M05620:45:000000000-G6HP7:1:1101:17299:6729 1:N:0:126
AGATTACTGCAACAGTTCCCCCTGGACCTGGAAAAGTTTCTTGCCTGGCTTACAGAAGCTGAAACAACTGCCAATGTCCTACAGGATGCTACCCGTAAGGAAAGGCTCCTAGAAGACTCCAAGGGAGTAAAAGAGCTGATGAAACAATGGCAAGTAAGTCAGGCATTTCCGCTTTAGCACTCTTGTGGATCCAATTGAACAATTCTCAGCATTTGTACTTGTAACTGACAAGCCAGGGACAAAACAAAGAT
+
AABBBFFFDF4FGGFGGGGGGGGGHHHHHGFHGHHHHHHHHHHHHHHHHHHHHHHHHHHHHHHHHHHHHHHHHHHHHHHHHHHHHHHHHHFHHHGGGGHHHHHHHHHHGHHHHHHHHHHGHHBFEGEGHGGHHGHHHHGHHBGHHHHHHHHGHGHHHHHHHHHHHHHHHHGGGGGHHHHHHHHHHHHGHHHHGGHHHGHHGHHHHHHHHHHHHHHHHHHHHHHGHHHHGHHHHGGGGGGGGGFAFGGGGGG
@M05620:45:000000000-G6HP7:1:1101:20379:6735 1:N:0:126
CATCCTGACCCTGAAGTACCCCATTGAGCATGGCATCGTCACCAACTGGGACGACATGGAGAAGATCTGGCACCACACCTTCTACAACGAGCTGCGCGTGGCCCCGGAGGAGCACCCAGTGCTGCTGACCGAGGCCCCCCTGAACCCCAAGGCCAACAGAGAGAAGATGACTCAGGTGAGGCTCGGCCGACGCCCGTGCTCCTCCCGTCCTTTCCCCAGTCATTTTCTGCCCGGCTTGATTTCTGACATTA
+
CCCCCFFFFFFFGGGGGGGGGGGHHHHHHHHHHHHHHGHHHGHHHGHHHHHHGGGGGHHHHHHHHHHHHHHHHGHHHGGHHHHHHHHHGGGGGHHGGGGGGGHHGGGGGGGGHGHHGGHHHHHHHHHHHHGGGGGGGGGGGGHHHHGGGGHGHHGGGGGGGGGGGGGGGGGGGGGGGGGGGGGGFFFFFFFFFFFF@DFFFFFFFFFEFFFFFFFFFFFFFFFFFFFFFFFFFFFFFFFFFFFFFFFFFF0
@M05620:45:000000000-G6HP7:1:1101:17315:6735 1:N:0:126
AGATTACTGCAACAGTTCCCCCTGGACCTGGAAAAGTTTCTTGCCTGGCTTACAGAAGCTGAAACAACTGCCAATGTCCTACAGGATGCTACCCGTAAGGAAAGGCTCCTAGAAGACTCCAAGGGAGTAAAAGAGCTGATGAAACAATGGCAAGTAAGTCAGGCATTTCCGCTTTAGCACTCTTGTGGATCCAATTGAACAATTCTCAGCATTTGTACTTGTAACTGACAAGCCAGGGACAAAACAAAGAT
+
A1>AAFFF@BBDGGFGGGGGGGGGFHHHHCCFFFHHGHHHHHHHHHHHHHHFHHEHHHHHHHHHHFHHHHHHBEHHHHHHHHHHHGHHHHHHHHGEEEHHHGHGCGHHGHHHHHHHHHHHFHBFACEEG1FHHGHHHHGHHBFHGHHHHHHHGGHHGHHHHHHHHHHHHHGGGGGHHHGHHHHHHGHGHHHHHFHHHEGHGHFHHFHHGHHHHHHHHHGHHGHHGHFHGGGHHGGFGGGGGGG.FEGGGGF
@M05620:45:000000000-G6HP7:1:1101:14478:6776 1:N:0:126
CATCCTGACCCTGAAGTACCCCATTGAGCATGGCATCGTCACCAACTGGGACGACATGGAGAAGATCTGGCACCACACCTTCTACAACGAGCTGCGCGTGGCCCCGGAGGAGCACCCAGTGCTGCTGACCGAGGCCCCCCTGAACCCCAAGGCCAACAGAGAGAAGATGACTCAGGTGAGGCTCGGCCGACGCCCGTGCTCCTCCCGTCCTTTCCCCAGTCATTTTCTGCCCGGCTTGATTTCTGACATTA
+
CCDDDFFFFFFFGGGGGGGGGGGHHHHHHHHHHHHHHGHHHGHHHGHHHHHHGGGGGHHHHHHHHHHHHHHHHGHHHGGHHHHHHHHHGGGGGHHGGGGGGGHHGGGGGGGGHHHHGGHGHHHHHHHHHHGGGGGGGGGGGGHHHHGGGGHGHHGGGGGGGGGGGGGGGGGGGGGGHGGGGGGGFFFFFFFFFFFF@FFFFFFFFFFFFFFFFFFFFFFFFFFFFHHHHFFFFFFFFFFFFFFFFFFFFF0
@M05620:45:000000000-G6HP7:1:1101:6699:6787 1:N:0:126
CATCCTGACCCTGAAGTACCCCATTGAGCATGGCATCGTCACCAACTGGGACGACATGGAGAAGATCTGGCACCACACCTTCTACAACGAGCTGCGCGTGGCCCCGGAGGAGCACCCAGTGCTGCTGACCGAGGCCCCCCTGAACCCCAAGGCCAACAGAGAGAAGATGACTCAGGTGAGGCTCGGCCGACGCCCGTGCTCCTCCCGTCCTTTCCCCAGTCATTTTCTGCCCGGCTTGATTTCTGACATTT
+
ABBBAFFFFCFFGGGGGGGGGFGFFHHHHHGFHHHHHGHHHGHHHGGHHHHHGGGGGHHHHHHGGHHHHGHHHGHHHGGGHHHHHGHHGGGGGHHGGGGGGGHHGGGDFGGGHHHHGGHHHGHHHHHHHHGGGGGGGGGGGGHHHHGGGDHGHHGFGGGGGGFEFFFGGGGGFFGFGGGGGGEGFFFFFAFFFFF>@DDEFFFFFFFEFFFFFB/9BFFB/BFFFFFFFFBEDFAFFAAFBBBFF/BFFF/
@M05620:45:000000000-G6HP7:1:1101:6716:6807 1:N:0:126
CATCCTGACCCTGAAGTACCCCATTGAGCATGGCATCGTCACCAACTGGGACGACATGGAGAAGATCTGGCACCACACCTTCTACAACGAGCTGCGCGTGGCCCCGGAGGAGCACCCAGTGCTGCTGACCGAGGCCCCCCTGAACCCCAAGGCCAACAGAGAGAAGATGACTCAGGTGAGGCTCGGCCGACGCCCGTGCTCCTCCCGTCCTTTCCCCAGTCATTTTCTGCCCGGCTTGATTTCTGACATTT
+
CCCCCFFFFFFFGGGGGGGGGGGHGHHHHHHHHHHHHGHHGGHHHGHHHHGHGGGGGHGGHHHHHHHHHHHHHGHHHGGHHHHHHHHHGGGGGHHGGGGGGGHHGGGGGGGGHHHHGGHGHHHHHHHHHHGGGGGGGGGGGGHHHHGGGGHGHHGGGGGGGGGGFGGGGGGGFGGGGFGFGGGGFFFFFFFFFFFFADFEFFFFFFFEFFDFFFFFFFFFFFFFFFFFFFFFD=FFFFFBFFFFB;FFFF/
@M05620:45:000000000-G6HP7:1:1101:5952:6809 1:N:0:126
AGATTACTGCAACAGTTCCCCCTGGACCTGGAAAAGTTTCTTGCCTGGCTTACAGAAGCTGAAACAACTGCCAATGTCCTACAGGATGCTACCCGTAAGGAAAGGCTCCTAGAAGACTCCAAGGGAGTAAAAGAGCTGATGAAACAATGGCAAGTAAGTCAGGCATTTCCGCTTTAGCACTCTTGTGGATCCAATTGAACAATTCTCAGCATTTGTACTTGTAACTGACAAGCCAGGGACAAAACAAAGAT
+
BCCCCFFFFFFFGGGGGGGGGGGGHHHHHHHHHHHHHHHHHHHHHHHHHHHHHHHHHHHHHHHHHHHHHHHHHHHHHHHHHHHHHGHHHHHHHHGGGGHHHHHHHHHHGHHHHHHGHHHHHHHGGGGGHHHHHGHHHHFHHHHHHGHHHHHHHGHHHHHHHHHHHHHHHHGGGGGHHGHHHHHHHGHGHHHHFHHHHGFHHHHHHHHFHHHHHHHHHGHHHGHFHHHHHHGHGGGGGGGGGGGGGGGGGGG
@M05620:45:000000000-G6HP7:1:1101:5970:6825 1:N:0:126
AGATTACTGCAACAGTTCCCCCTGGACCTGGAAAAGTTTCTTGCCTGGCTTACAGAAGCTGAAACAACTGCCAATGTCCTACAGGATGCTACCCGTAAGGAAAGGCTCCTAGAAGACTCCAAGGGAGTAAAAGAGCTGATGAAACAATGGCAAGTAAGTCAGGCATTTCCGCTTTAGCACTCTTGTGGATCCAATTGAACAATTCTCAGCATTTGTACTTGTAACTGACAAGCCAGGGACAAAACAAAGAT
+
AAAABFFFFFFFGFGGGGGGGGGGHHHGFHGHCF2FFGFHHHHHGHH2FGHHGD3FGGHHGFHHHHHHHFHHHHHHHHHHHHHHHGG3FGHHHHGGG?FCFHGEGGHHGHHHHHEGHHHHGHFAEAFFFHFGGEHHHHGHHHHHHHHHFFFHHEHHHGHHEHGGAGGHHHGGGGGGGHHGHHHHHDHGGHHHHHGFGFGHHHFHHHHHDHHHHHHHHFGHCCFHHH0GFGCCCEFA..;CEFGGGGGGBF9
@M05620:45:000000000-G6HP7:1:1101:26184:6834 1:N:0:126
TACCTGTACTGGGGAAGCATTTGAATATCCCCCCATGGTGATGGGGACGGAGAACTGCTCCATAAACACAGGCAACGTGCCTAACTTTCCCGGGAAGATGAAGTCAAAGAGCGACCACAGCTCTTCGGAGGTTATTTTGCATCGGTGAGCCAGACAGAATGATCCGATGAGGGGTGCGAAACTATTTGAGGAAAGGAAGCACCTTTTTATTAAATTTACCTTTTAGCAATCGCCATTCCTACCCTAAAGAT
+
DDDDDFFFFFFFGGGGGGGGGGHHHHHHHHHGGGGHHHHHHHHHHGGGGGGGGHHHHHHHHHHHHHHHHHHHGGHHGHHHHHHHHHHHHHHGGGGGGHHHHHHHHHHHHHHHGGGGGHHHHHHHHHHGGGGAHHHHHHHHHHHGGEGGHFHHHHGHHHHHHHHHHHGGGHHHGGEEGGDGGGGGGGGGGGGFFGGGGGGGGGFFFFFFFHHFFFFFFFFFFHFFFFFFFFFFFFFFFFFFFFFFFFFFFFF
@M05620:45:000000000-G6HP7:1:1101:12135:6863 1:N:0:126
CATCCTGACCCTGAAGTACCCCATTGAGCATGGCATCGTCACCAACTGGGACGACATGGAGAAGATCTGGCACCACACCTTCTACAACGAGCTGCGCGTGGCCCCGGAGGAGCACCCAGTGCTGCTGACCGAGGCCCCCCTGAACCCCAAGGCCAACAGAGAGAAGATGACTCAGGTGAGGCTCGGCCGACGCCCGTGCTCCTCCCGTCCTTTCCCCAGTCATTTTCTGCCCGGCTTGATTTCTGACATTT
+
CCCCCFFFFFFFGGGGGGGGGGGHHHHHHHHHHHHHHGHHHGHHHGHHHHHHGGGGGHHHHHHHHHHHHHHHHGHHHGGHHHHHHHHHGGGGGHHGGGGGGGHHGGGGGGGGHHHHGGHHHHHHHHHHHHGGGGGGGGGGGGHHHHGGGGHGHHGGGGGGGGGGGGGGGGGGGGGGGGGGGGGGFFFFFFFFFFFFDFFFFFFFFFFFFFFFFFFFFFFFFFFFFFFFFFFFFFFFFF9FFFFFF9FFFF0
@M05620:45:000000000-G6HP7:1:1101:12143:6879 1:N:0:126
CATCCTGACCCTGAAGTACCCCATTGAGCATGGCATCGTCACCAACTGGGACGACATGGAGAAGATCTGGCACCACACCTTCTACAACGAGCTGCGCGTGGCCCCGGAGGAGCACCCAGTGCTGCTGACCGAGGCCCCCCTGAACCCCAAGGCCAACAGAGAGAAGATGACTCAGGTGAGGCTCGGCCGACGCCCGTGCTCCTCCCGTCCTTTCCCCAGTCATTTTCTGCCCGGCTTGATTTCTGACATTT
+
BAA?AFFDFFFFGGGFGGGGGGGHFHHGFHHGHHHHHGHHEAGGHGHHGEA2EEGGGHGFHHHHHGHGGHHHHGFGHGGHGHHHHHFG@CEGDGFGEEEFGGFGGGGGCCGGHHHHGGE?FGHHHHHGHHGGGGGGGGGGGGHHHHGGGGGFHHGGGGFFFFGEFGBFFFGFBBFFGGGFFEGFFFEFFFFAFF9@@AF.;FFFFA.:AD9FFBBBFB.FF/BB9FFFBFFFA9BACAF/99FB9/BBFF/
@M05620:45:000000000-G6HP7:1:1101:25007:6893 1:N:0:126
ATCTCTATCTCCTAAAAACCTGTTTAGATTTGGAGATAGACCTTCAGGTTTTTCATCATTTTCTGCATGAATTATACATTGACCACGTTCCAGCGTGGTCAGTTTGCAGCATTCTGTTATTTTGTTTGACAGAGTGTCTTGTTGAGAACATATGTAGGACATGATTTTTTCCTGCAACAGGGAAAATAAAGTATAAGTTTTAAAGATTTATTCTTTAATAAAGGATCTCAAAGCCAGCTTTAGAAAAAGGA
+
AABABFFFFFFFGGGGGGGGGGHHHHHHHHHHHHHHHHHHHHHHHHHGHHHGGHHHHHHHHHHHHHHHHHHHHHHHHHHHHHHHGHGHHHHHHHGGGGHHHHHHHHHHHHHHHHHHHHHHHHHHHHHHHGHHHHHHHHHHHHHHHHGHGHHGHHHHHGHHFHHHHHHHHGHHHHHHHHFHHGGHHHHHHHHGHHHHHGHHHHHHHHHHHHHGHHHHHHHHHHHHHHHHHGHHHGHHHGHHHHHGHFHHGGG
@M05620:45:000000000-G6HP7:1:1101:25028:6904 1:N:0:126
ATCTCTATCTCCTAAAAACCTGTTTAGATTTGGAGATAGACCTTCAGGTTTTTCATCATTTTCTGCATGAATTATACATTGACCACGTTCCAGCGTGGTCAGTTTGCAGCATTCTGTTATTTTGTTTGACAGAGTGTCTTGTTGAGAACATATGTAGGACATGATTTTTTCCTGCAACAGGGAAAATAAAGTATAAGTTTTAAAGATTTATTCTTTAATAAAGGATCTCAAAGCCAGCTTTAGAAAAAGGA
+
CDDCDFFFFFFFGGGGGGGGGGHHHHHHHHHHHHHHHHHHHHHHHHHHHHHGGHHHHHHHIHIIIHHHHHHHHHHHHHHHHHHHHHGHHHHHHHGGGGHHHHHHHHHHHHHHHHHHHHHHHHHHHHHHHHHHHHHHHHHHHHHHHHHHHHHHHHHHHHHHHHHHHHHHHGHHHHHHHHHHHGGHHHHHGHHHHHHHHHHHHHHHHHHHHHHHHHHHHHHHHHHHHHHHHHHHHHHHHGHHHHHFGHHHGGH
@M05620:45:000000000-G6HP7:1:1101:22667:6910 1:N:0:126
CATCCTGACCCTGAAGTACCCCATTGAGCATGGCATCGTCACCAACTGGGACGACATGGAGAAGATCTGGCACCACACCTTCTACAACGAGCTGCGCGTGGCCCCGGAGGAGCACCCAGTGCTGCTGACCGAGGCCCCCCTGAACCCCAAGGCCAACAGAGAGAAGATGACTCAGGTGAGGCTCGGCCGACGCCCGTGCTCCTCCCGTCCTTTCCCCAGTCATTTTCTGCCCGGCTTGATTTTGACATTAG
+
CCCCCFFFFFFFGGGGGGGGGGGHHHGHHHHHHHHHHGHHGGHHHGHHHHGHGGGGGHHGHGHHHHHHHHHHHGGHHGGHHHHHHHHHGGGGGHHGGGEGGGHHGGGGGGGGHHHHGGHGHHHHHHHHHHGGGGGGGGGGGGGGHHGGGGHGHHGGGGGGGGGGGGGGGGGGGFGGGGGGGGGGFFFFFFFFFFFFFFFFFFFFFFFFFFFFFFFFFFFFFFFFFFFFFFFFFCA;DCAFFFFFAFBFFB/
@M05620:45:000000000-G6HP7:1:1101:25014:6915 1:N:0:126
ATCTCTATCTCCTAAAAACCTGTTTAGATTTGGAGATAGACCTTCAGGTTTTTCATCATTTTCTGCATGAATTATACATTGACCACGTTCCAGCGTGGTCAGTTTGCAGCATTCTGTTATTTTGTTTGACAGAGTGTCTTGTTGAGAACATATGTAGGACATGATTTTTTCCTGCAACAGGGAAAATAAAGTATAAGTTTTAAAGATTTATTCTTTAATAAAGGATCTCAAAGCCAGCTTTAGAAAAAGGA
+
BCCCCFFFFFFFGGGGGGGGGGHHHHHHHHHHGHHHHHHHHHHHHHHHHHHGGHHHHHHIHHHIIHHHHHHHHHHHHHHHHHHHHHGHHHHHHHGFGGHHHHHHHHHHHHHHHHHHHHHHHHHHHHHHGHHHHHHHHHHHHHHGHGHHHHHHHHHHHHHHHHHHHHHHHGHHHHHHHHHHHGGFHHHHGFHHHHHHHHHHHHHHHHHHHHHHHGHHHGHHHHHHHHHHHGGFGHHHHGHHHHHEGFHHGGH
@M05620:45:000000000-G6HP7:1:1101:8725:6967 1:N:0:126
AGATTACTGCAACAGTTCCCCCTGGACCTGGAAAAGTTTCTTGCCTGGCTTACAGAAGCTGAAACAACTGCCAATGTCCTACAGGATGCTACCCGTAAGGAAAGGCTCCTAGAAGACTCCAAGGGAGTAAAAGAGCTGATGAAACAATGGCAAGTAAGTCAGGCATTTCCGCTTTAGCACTCTTGTGGATCCAATTGAACAATTCTCAGCATTTGTACTTGTAACTGACAAGCCAGGGACAAAACAAAGAT
+
AABBBFFFFF4DGGGGGGGGGGGGHHHHHHHHHHHHHHHHHHHHHHHHHHHHHHHHGHHHHHHHHHHHHHHHHGHHHHHHHHHGHHHHHHBHHHGFGGHHHHHFHHHHGHHHHHGHHHHHHHHGGGGGHFHHHGHHHHHHHHHHHHHHHHHHHGHHHHHHHHHHHHHHHHGGGGGHHHHHHHHHHHHGHHHHGCHHHHFHFHHHHHGHHHHHHHHHHHHHHHHGHHHFHHFHHGGFGGGGEGGGGGGGFGF
@M05620:45:000000000-G6HP7:1:1101:8587:6968 1:N:0:126
ATCTCTATCTCCTAAAAAGGAAGAAAGGGGAGGGAAGATCCGGAAGAGCACACGTCTGAACTCCAGTCACTCTCGCGCATCTCGTATGCCGTCTTCTGCTTGAAAAAAAAAAACAACCTTTTCTCATCTTTCTTTGCCTCATTCCTCACCTTACCCCCACCCTCCCCTCCCCTCCCACCTTCCTCTCCTCCTCTACTTATCCTAGCTTTCTCTTTTCCTACCTGACCTCCCTCTCTATCCCTCACCCTCGT
+
BCCCCFFFFFFFGGGGGGGGGGHGBGGHGGGGGGGGGHHHHHGGGGHHGHHHHFHHHGGHFHHHHHHHHHHHHHGGGGGFCHHHGGHHGHGFGGGHHHHHHHFFHGGGCFBC>??///0111111<111111111>111100000<<0..0000/<;--......../..../.../...00/000//0////;0::0009;0000000000000000000.00///00..////000;/00/......-.
@M05620:45:000000000-G6HP7:1:1101:8730:6984 1:N:0:126
AGATTACTGCAACAGTTCCCCCTGGACCTGGAAAAGTTTCTTGCCTGGCTTACAGAAGCTGAAACAACTGCCAATGTCCTACAGGATGCTACCCGTAAGGAAAGGCTCCTAGAAGACTCCAAGGGAGTAAAAGAGCTGATGAAACAATGGCAAGTAAGTCAGGCATTTCCGCTTTAGCACTCTTGTGGATCCAATTGAACAATTCTCAGCATTTGTACTTGTAACTGACAAGCCAGGGACAAAACAAAGAT
+
A?AABFFFFFDFGGGGGGGGGGGGHHHHHHHHHHHHHHHHHHHHHHHHHHHHHHHHHHHHHHHHHHHHHHHHHHHHHHHHHHHHHHHHHHFHHHGGGGHHHHCFHHHHGHHHHHFGHHHHHHHGFEGGHHHHHGHHHHGHHGHHHHHHHHHHHGHHHHHHHHHHHHHHHHGGGGGHGHHHHHHHHHHGHHHHHHHHHHHHHHHHHHHHHHHHHHHHHHHHHGHHHHHHHHHHHGGGGGGGEF;FGGGGFGF
@M05620:45:000000000-G6HP7:1:1101:22533:6986 1:N:0:126
TACCTGTACTGGGGAAGCATTTGAATATCCCCCCATGGTGATGGGGACGGAGAACTGCTCCATAAACACAGGCAACGTGCCTAACTTTCCCGGGAAGATGAAGTCAAAGAGCGACCACAGCTCTTCGGAGGTTATTTTGCATCGGTGAGCCAGACAGAATGATCCGATGAGGGGTGCGAAACTATTTGAGGAAAGGAAGCACCTTTTTATTAAATTTACCTTTTAGCAATCGCCATTCCTACCCTAAAGAT
+
CCCCCFFFFFFFGGGGGGGGGGHHHGHHHHHGGGGHHHHHHHHHHGGGGGGGGHHHHHHHHHHHHHHHHHHHGHHHGHHHHHHHHHHHHHHGGGGGGHHHHHGHHHHHHHHHGGGGGHHHHHHHHHHGGGGEHHHHHHHHGHHGGDGGHHHHHGGGHHHHHHHHHHDGGHHGGG;CFGDFGGGGGGGGFEGCFFFGGGGGGGFFFFFFFFFFFBFFFFFFFFFFFFFFFFFFFFFFFFFFFFFFFFFFFFF
@M05620:45:000000000-G6HP7:1:1101:22528:7004 1:N:0:126
TACCTGTACTGGGGAAGCATTTGAATATCCCCCCATGGTGATGGGGACGGAGAACTGCTCCATAAACACAGGCAACGTGCCTAACTTTCCCGGGAAGAGGAAGTCAAAGAGCGACCACAGCTCTTCGGAGGTTATTTTGCATCGGTGAGCCAGACAGAATGATCCGATGAGGGGTGCGAAACTATTTGAGGAAAGGAAGCACCTTTTTATTAAATTTACCTTTTAGCAATCGCCATTCCTACCCTAAAGAT
+
BBBBBFFFFFBFGGGGGGGGGGFGHHHHHHHGGGEGHCB5FGHGHCEAF0A1AAFG3BFHFCDGH@D5GGHEFGGGE11GHDFEGHHHHHEGGGGCA00?BBEBFHHFHBFG?CCD/<?</GCHHFHGGGGGFFHHHFHGBGHG..<.FGCCCGECGHHBD0GGHFDA.0<GGG.AE?AG?BFFGGGBBFGFB;F.BCFGFFFFFFFFFFFFF9FFBFFFFFFFFFBFFFFFFFDFFFFBFFFF/BBBFF;
@M05620:45:000000000-G6HP7:1:1101:16339:7007 1:N:0:126
AAACCCAGAAGACATGAGGTCAGCTAGATCGGAAGAGCACACGTCTGAACTCCAGTCACTCTCGCGCATCTCGTATGCCGTCTTCTGCTTGAAAAAAAAAAACACAACGCAAAACAATTAAATTGTTTACTTAGTTCATTTTATACACCAAGCTGCCTACATCGTTCGACCTTTTATCAGTCAAAAATATACCTACTTCCTAGATTTATATCCTCCAATAAAATTACACACACGACTCGTGAGTCCAACAC
+
AABBCCBBCFFFGGGGGGGFGGHHHHHHHHHGGGGHHHGHHHGHHHGHHHHHHHHHHFHHHHHGGGGGF@HHHFEHHHHGGGHGHHHHHHHHHGHHCEEED>/?B?/?//>//00?/?11111==110111111=1111<11111110/....00<.00/000.......-.;0009;;0900000..0000900/09000;00900090;0009//0900000090000...--;:..../.000000;;
@M05620:45:000000000-G6HP7:1:1101:22550:7009 1:N:0:126
TACCTGTACTGGGGAAGCATTTGAATATCCCCCCATGGTGATGGGGACGGAGAACTGCTCCATAAACACAGGCAACGTGCCTAACTTTCCCGGGAAGATGAAGTCAAAGAGCGACCACAGCTCTTCGGAGGTTATTTTGCATCGGTGAGCCAGCCAGAATGATCCGATGAGGGGTGCGAAACTATTTGAGGAAAGGAAGCACCTTTTTATTAAATTTACCTTTTAGCAATCGCCATTCCTACCCTAAAGAT
+
BBBBBFFFFFFFC?FGGFFGGGGGFHGHHHHGGGGHHHGGHHHGGGEEGGEGEFGHGHHHHFFHFFGHHGHGGHFHEHHHHHGHHHHHHHHGGGCEGGHHHHHHHFEGGFGHGGGGGHHHHHHHFFHGDDCGG1FHHFBD1DFE?AEF<CFFC.<<FC/=<00DGFADFCGHGGEGDAFG??F0CFGGFFGBFFFFGGFFGFFFFFFFEFFFF/BFBFFBFFFFFBFFF/B.AD.EBF/BFFFFFFFFFB/
@M05620:45:000000000-G6HP7:1:1101:25849:7053 1:N:0:126
ATCTCTATCTCCTAAAAACCTGTTTAGATTTGGAGATAGACCTTCAGGTTTTTCATCATTTTCTGCATGAATTATACATTGACCACGTTCCAGCGTGGTCAGTTTGCAGCATTCTGTTATTTTGTTTGACAGAGTGTCTTGTTGAGAACATATGTAGGACATGATTTTTTCCTGCAACAGGGAAAATAAAGTATAAGTTTTAAAGATTTATTCTTTAATAAAGGATCTCAAAGCCAGCTTTAGAAAAAGGA
+
CCCCCFFFFFFFGGGGGGGGGGHHHHHHHHHHHHHHHHHHHHHHHHHHHHHGGHHHHHHHHHHHHHHHHHHHHHHHHHHHHHHHHHGHHHHHHHGGGGHHHHHHHHHHHHHHHHHHHHHHHHHHHHHHHHHHHHHHHHHHHHHHHHHHHHHHHHHHHHHHHHHHHHHHHGHHHHGHHHHHHGGHHHHHHHHHGHHHHHHHHHHHHHHHHHHHHHHHHHHHHHHHHHHHHGGGHHHHHGHHHHHHHGHHGGH
@M05620:45:000000000-G6HP7:1:1101:15689:7078 1:N:0:126
ATCTCTATCTCCTAAAAACCTGTTTAGATTTGGAGATAGACCTTCAGGTTTTTCATCATTTTCTGCATGAATTATACATTGACCACGTTCCAGCGTGGTCAGTTTGCAGCATTCTGTTATTTTGTTTGACAGAGTGTCTTGTTGAGAACATATGTAGGACATGATTTTTTCCTGCAACAGGGAAAATAAAGTATAAGTTTTAAAGATTTATTCTTTAATAAAGGATCTCAAAGCCAGCTTTAGAAAAAGGA
+
CDDCDFFFFFFFGGGGGGGGGGHHHHHHHHHHHHHHHHHHHHHHHHHHHHHGGHHHHHHHHHIHHHHHHHHHHHHHHHHHHHHHHHGHHHHHHHGGGGHHHHHHHHHHHHHHHHHHHHHHHHHHHHHHHHHHHHHHHHHHHHHHHHHHHHHHHHHHHHHHHHHHHHHHHGHHHHHHHHHHHGGHHHHHHHHHHHHHHHHHHHHHHHHHHHHHHHHHHHHHHHHHHHHHHHHHHHHHHGHHHHHHHHHHGGH
@M05620:45:000000000-G6HP7:1:1101:6042:7088 1:N:0:126
TACCTGTACTGGGGAAGCATTTGAATATCCCCCCATGGTGATGGGGACGGAGAACTGCTCCATAAACACAGGCAACGTGCCTAACTTTCCCGGGAAGATGAAGTCAAAGAGCGACCACAGCTCTCGGAGGTTATTTTGCATCGGTGAGCCAGACAGAATGGTCCGATGAGGGGGGCGAAACTATTTGAGGAAAGGAAGCACCTTTTTATTAAATTTACCTTTTAGCAATCGCCATTCCTACCCTAAAGATC
+
BBBBBFFFFFFFGGGGGGGGGGHHHHHHHHHGGGGHHHGHHHHHHGGGGCEEE1AGFFAGG3EGH5F@FFHEEH1?EGAFCDG3BFHFHHGGGGGGE0FDFBDB4FHB3B22</C@/FA0<CGH2/F/<A<F<<GHH11<F1.><<.<1F0.../</<=D/<0C-.:;C:CDG-----;@-//9BF//.;/;B.;.B9./9;/FFFF.9B/:FFFF/BF/FFF/9//::/..;.:B/B9//;FF.BF////
@M05620:45:000000000-G6HP7:1:1101:6024:7088 1:N:0:126
TACCTGTACTGGGGAAGCATTTGAATATCCCCCCATGGTGATGGGGACGGAGAACTGCTCCATAAACACAGGCAACGTGCCTAACTTTCCCGGGAAGATGAAGTCAAAGAGCGACCACAGCTCTTCGGAGGTTATTTTGCATCGGTGAGCCAGACAGAATGATCCGATGAGGGGTGCGAAACTATTTGAGGAAAGGAAGCACCTTTTTATTAAATTTACCTTTTAGCAATCGCCATTCCTACCCTAAAGAT
+
BBBBBFFFFFFFGGGGGGGGGGHHHHHHHHHGGGGHHHHHHHHHHGGGGGGGGGHHHHHHHGHHHHHHHHHHGHGHGHHHHHHGHHHHHHHGGGGGGGHHHFHHHHHHHHHHGFGGGHHGEHHHHGHGGGGFHGGHHHHFFHHGGEEEHHHHHHGHHHHHHGHHHHDGGHHHGGEGGGGGGGGGGGGGGGGFGFF.CCFGGGFFFFFFFFFFF/FFFFFFFFFFFFFFFFFFFFFEFFBFFFFFFFFFFFF
@M05620:45:000000000-G6HP7:1:1101:15687:7099 1:N:0:126
ATCTCTATCTCCTAAAAACCTGTTTAGATTTGGAGATAGACCTTCAGGTTTTTCATCATTTTCTGCATGAATTATACATTGACCACGTTCCAGCGTGGTCAGTTTGCAGCATTCTGTTATTTTGTTTGACAGAGTGTCTTGTTGAGAACATATGTAGGACATGATTTTTTCCTGCAACAGGGAAAATAAAGTATAAGTTTTAAAGATTTATTCTTTAATAAAGGATCTCAAAGCCAGCTTTAGAAAAAGGA
+
AAAAAFFFFFFFGGFD1FGGGCHDEBABGFFFA1GGF1FH1GHHFGGFEBG/FHFHHGHHHHHHFHHEHBGGFBH2FGHGH11F1FEHHFGA10EE/EF@DF@@F@GHHHFG2GF@BFFHHFGHCGGHFGEHBGHGHEHHHHHAEFEGHHBFHHGHHFDGGHFGHHHGDB0<F1<0FGECFEC0/0?D11G??GGGFHHHHEGDGDGHHHGDGGGHF0GGF0=0/<GFDFHHFH./;EHCC:C0;F/C:?G
@M05620:45:000000000-G6HP7:1:1101:17250:7132 1:N:0:126
CATCCTGACCCTGAAGTACCCCATTGAGCATGGCATCGTCACCAACTGGGACGACATGGAGAAGATCTGGCACCACACCTTCTACAACGAGCTGCGCGTGGCCCCGGAGGAGCACCCAGTGCTGCTGACCGAGGCCCCCCTGAACCCCAAGGCCAACAGAGAGAAGATGACTCAGGTGAGGCTCGGCCGACGCCCGTGCTCCTCCCGTCCTTTCCCCAGTCATTTTCTGCCCGGCTTGATTTCTGACATTT
+
CCCDDFFFFFFFGGGGGGGGGGGHHHHHHHHHHHHHHGHHHGHHHGHGHHHHGGGGGHHHHHHHHHHHHHHHHGHHHGGHHHHHHHHHGGGGGHHGGGGGGGHHGGGGGGGGHHHHGGHHHHHHHHHHHHGGGGGGGGGGGGHHHHGGGCHGHHGGGGGGFGGGGGGGGGGGGGGGGGGGGGGGFFFFFFFFFFFF;DFFFF0FFFF;DFFFFFFFFFFFFFFFFFFFFFFFFFFFFFAFFFFFF0FFFF0
@M05620:45:000000000-G6HP7:1:1101:25987:7148 1:N:0:126
CATCCTGACCCTGAAGTACCCCATTGAGCATGGCATCGTCACCAACTGGGACGACATGGAGAAGATCTGGCACCACACCTTCTACAACGAGCTGCGCGTGGCCCCGGAGGAGCACCCAGTGCTGCTGACCGAGGCCCCCCTGAACCCCAAGGCCAACAGAGAGAAGATGACTCAGGTGAGGCTCGGCCGACGCCCGTGCTCCTCCCGTCCTTTCCCCAGTCATTTTCTGCCCGGCTTGATTTCTGACATTT
+
BBBBBFFFFFFFGGGGGGGGGGGHHHHHHFHHHHHHHGHHHGHFHGHGHHHHGGGGGHHHHHHHHHHHHHHHHGGHHGGHHHHFHHHHGFGGGHHGGGGGGGHHGGGGGGGGHHHHGGHHHHHHHHHHHHDCGGDGGGGGGGGHHHGGDAHGHHEGGGGGGGGEFFFGGGGGGGGGGGGGGGGGFFFFF;FFFFFFDAFFFFFFFFFFDFFFFFFFFFFFFFFFFFFFFEFFFFBFF;AFFFFFF;BBBF/
@M05620:45:000000000-G6HP7:1:1101:25553:7150 1:N:0:126
ATCTCTATCTCCTAAAAACCTGTTTAGATTTGGAGATAGACCTTCAGGTTTTTCATCATTTTCTGCATGAATTATACATTGACCACGTTCCAGCGTGGTCAGTTTGCAGCATTCTGTTATTTTGTTTGACAGAGTGTCTTGTTGAGAACATATGTAGGACATGATTTTTTCCTGCAACAGGGAAAATAAAGTATAAGTTTTAAAGATTTATTCTTTAATAAAGGATCTCAAAGCCAGCTTTAGAAAAAGGA
+
CCCCCFFFFFFFGGGGGGGGGGHHHHHHHHHHHHHHHHHHHHHHHHHHHHHGGHHHHHHHHHHHIHHHHHHHHHHHHHHHHHHHHHGHHHHHHHGGGGHHHHHHHHHHHHHHGHHHHHHHHHHHHHHHHHHHHHHHHHHHHHHHHHHHHHHHHHHHHHHHHHHHHHHHHGHHHHHHHHHHHGGHHHHHHHHHHHHHHGHHHHHHHHHHHHHHHHHHHHHHHHHHHHHHHGHHHHHHHGHHHHHHHHHGGGG
@M05620:45:000000000-G6HP7:1:1101:7659:7155 1:N:0:126
TACCTGTACTGGGGAAGCATTTGAATATCCCCCCATGGTGATGGGGACGGAGAACTGCTCCATAAACACAGGCAACGTGCCTAACTTTCCCGGGAAGATGAAGTCAAAGAGCGACCACAGCTCTTCGGAGGTTATTTTGCATCGGTGAGCCAGACAGAATGATCCGATGAGGGGTGCGAAACTATTTGAGGAAAGGAAGCACCTTTTTATTAAATTTACCTTTTAGCAATCGCCATTCCTACCCTAAAGAT
+
CCCCCFFFFFFFGGGGGGGGGGHHHHHHHHHGGGGHHHHHHHHHHGGGGGGGGHHHHHHHHHHHHHHHHHHHGHHHGHHHHHHHHHHHHHHGGGGGGHHHHHHHHHHHHHHHGGGGGHHHHHHHHHHGGGGEHHHHHHHHHHHGGEGGHHHHHHGHHHHHHHHHHHGGGHHFGGCDGGFADGGGGGGGGFGCFGGGGGGGFGFFFFFFFFFF9BFFFFFFFFFFFFFFFFFFFFFFFFFFFFFFFFFFFFF
@M05620:45:000000000-G6HP7:1:1101:7679:7159 1:N:0:126
TACCTGTACTGGGGAAGCATTTGAATATCCCCCCATGGTGATGGGGACGGAGAACTGCTCCATAAACACAGGCAACGTGCCTAACTTTCCCGGGAAGATGAAGTCAAAGAGCGACCACAGCTCTTCGGAGGTTATTTTGCATCGGTGAGCCGGACAGAATGATCCGATGAGGGGTGCGAAACTATTTGAGGAAAGGAAGCACCTTTTTATTAAATTTACCTTTTAGCAATCGCCATTCCTACCCTAAAGAT
+
B?AAAFFFFFFCGAFEEGFGGGHGHHGEGHHGGGGHCFFFGGHFHGGGGGGGGHHHHHHHHGHHHHHGHHHHGHHH@HEEGGGHHHHHHHHGGGEGGHHHGHFHHHHHHHGHCGGGCHHHHHHHHHHFFGGAFFHHHH1D?FGDDADGHFHG-<@DGFHHHGHHHHDDDFGC.ACBGGGG@BGGGGGGGEFCFFF..FFFFFEFFFFFFFFFB9BF/B/BFFFFFBBBFBFFEFFFFFFFFFFF/FFFB/;
@M05620:45:000000000-G6HP7:1:1101:24604:7195 1:N:0:126
TACCTGTACTGGGGAAGCATTTGAATATCCCCCCATGGTGATGGGGACGGAGAACTGCTCCATAAACACAGGCAACGTGCCTAACTTTCCCGGGAAGATGAAGTCAAAGAGCGACCACAGCTCTCTGCTGTGGTGGTTATTTTGCATCGGAGAGACAGACAGAATGATCCGATGAGGGGAGCGTAACTATTTGAGGAGAGGAAGCACCTTTTTATTACATTTACCTTTTAGCAATCGCCATTCTAACCCTA
+
DDDDDFFFFFFFGGGGGGGGGGHHHHHHHHHGGGGHHHHHHHHHHGGGGGGGGHHHHHHHHHHHHHHHHHHHGHHHGHHHHHHHHHHHHHHGGGGGGHHHHHHHHHHHHHHHGGGGGHHHHHHH22F22@F220//?/1=?11@1111.<.>E../<//.</<0<<0000=...00;.-.9.:....00;:;00;/;.:.../..0/.;F0::.;FF0:BFF000000;:BFBFF09A.A.0B00;0..;/
@M05620:45:000000000-G6HP7:1:1101:25275:7226 1:N:0:126
CATCCTGACCCTGAAGTACCCCATTGAGCATGGCATCGTCACCAACTGGGACGACATGGAGAAGATCTGGCACCACACCTTCTACAACGAGCTGCGCGTGGCCCCGGAGGAGCACCCAGTGCTGCTGACCGAGGCCCCCCTGAACCCCAAGGCCAACAGAGAGAAGATGACTCAGGTGAGGCTCGGCCGACGCCCGTGCTCCTCCCGTCCTTTCCCCAGTCATTTTCTGCCCGGCTTGATTTCTGACATTA
+
CCCCCFFFFFFFGGGGGGGGGGGHHHHHHHHHHHHHHGHHHGHHHGHHHHHHGGGGGHHHHHHHHHHHHHHHHGHHHGGHHHHHHHHHGGGGGHHGGGGGGGHHGGGGGGGGHHHHGGHHHHGHHHHHHHGGGGGGGGGGGGHHHHGGGGHGHHGGGGGGGGGGGGGGGGGGGGGGGGGGGGGGFFFFFFFFFFFFFFFFFFFFFFFFDFFFFFFFFFFFFFFFFFFFFFFFFAFFFF;FFFFFF0FFFF0
@M05620:45:000000000-G6HP7:1:1101:9817:7248 1:N:0:126
TACCTGTACTGGGGAAGCAATCGCCATTCCTACCCTAAAGATCGGAAGAGCACACGTCTGAACTCCAGTCACTCTCGCGCATCTCGTATGCCGTCTTCTGCTTGAAAAAAAAAAAAAAATAAAGATGCATTTAGTGTATTTTTTCTATCTATATAACTGAATGAGAAAGAAATACGTAATTAACTTTAGAATATTGTGAAGCACTAGATCATGTGTATGTGTGAAGATCTAGGTGAATGTGAGAATTATAT
+
DDDCCFFFFFFFGGGGGGGGGGGGGGGHHHHHHHHHHHHHHHHHGGGGHHHHHHHGHHHGHHHHHHHHHHHHHHHHGGGGGGGHHHGGHHHHGGGHGHHHHHHCEGHHGGGGF</<</-011111<11111111=11111111-C1111111111<11:0011011100/./110<:0..111111:1<01111:1::1:100<0000:1011<<11:::11.11111111<01:1011111111<11<11
@M05620:45:000000000-G6HP7:1:1101:7005:7298 1:N:0:126
ATCTCTATCTCCTAAAAACCTGTTTAGATTTGGAGATAGACCTTCAGGTTTTTCATCATTTTCTGCATGAATTATACATTGACCACGTTCCAGCGTGGTCAGTTTGCAGCATTCTGTTATTTTGTTTGACAGAGTGTCTTGTTGAGAACATATGTAGGACATGATTTTTTCCTGCAACAGGGAAAATAAAGTATAAGTTTTAAAGATTTATTCTTTAATAAAGGATCTCAAAGCCAGCTTTAGAAAAAGGA
+
CCCCCFFFFFFFGGGGGGGGGGHHHHHHHHHHHHHHHHHHHHHHHHHHHHHGGHHHHHHHHHIHIHHHHHHHHHHHHHHHHHHHHHGHHHHHHHGGGGHHHHHHHHHHHHHHHHHHHHHHHHHHHHHHHHHHHHGHHHHHHHHHHHHHHHHHHHHHHHHHHHHHHHHHHGHHHHHHHHHHHGGHHHHHHHHHHHHHHHHHHHHHHHHHHHHHHHHHHGHHHHHHHHHHHHHHHHHHHGHHHHHHGHHHGGH
@M05620:45:000000000-G6HP7:1:1101:14576:7304 1:N:0:126
AGATTACTGCAACAGTTCCCCCTGGACCTGGAAAAGTTTCTTGCCTGGCTTACAGAAGCTGAAACAACTGCCAATGTCCTACAGGATGCTACCCGTAAGGAAAGGCTCCTAGAAGACTCCAAGGGAGTAAAAGAGCTGATGAAGCAATGGCAAGTAAGTCAGGCATTTCCGCTTTAGCACTCTTGTGGATCCAATTGAACAATTCTCAGCATTTGTACTTGTAACTGACAAGCCAGGGACAAAACAAAGAT
+
1A1AAFFFFF1DGFAGGGGGGGGGHHHHHHHHFFGFGGHHHHHHHHGEHHHHHHHHHHHHHHGHHHHHHGHHFHHHHHHHHHHCFGHHHHHHHHGGGEHHHGBGHHHHGHHHHHHHHHHHHBGAE?EEHGFHHGHHHHHHHHHHHHHHHGHHHGHHFHHHFHHGGHHHHHGGGGGGGHHHHHHHHHHGEHHHH0GHHGHFHHGHHHHHHHHHHHHHFGHGHGHHHHHGHHHHHGGGGGGGGFGFGGGGGGG
@M05620:45:000000000-G6HP7:1:1101:14595:7308 1:N:0:126
AGATTACTGCAACAGTTCCCCCTGGACCTGGAAAAGTTTCTTGCCTGGCTTACAGAAGCTGAAACAACTGCCAATGTCCTACAGGATGCTACCCGTAAGGAAAGGCTCCTAGAAGACTCCAAGGGAGTAAAAGAGCTGATGAAGCAATGGCAAGTAAGTCAGGCATTTCCGCTTTAGCACTCTTGTGGATCCAATTGAACAATTCTCAGCATTTGTACTTGTAACTGACAAGCCAGGGACAAAACAAAGAT
+
ABBBBFFFFFDFGGFGGGGGGGGGHHHHHHHHHHHHHHHHHHHHHHHHHHHHHHHHHHHHHHHHHHHHHHHHHHHHHHHHHHHHHGHHHHHHHHGGGGHHHHBGHHHHGHHHHHHHHHHHHHHGDFEFHHHHHGHHHHHHHHHHHHHHHHHGHGHHHHHHHHHHHHHHHHGGGGGHHHHHHHHHHHHGHHHHHFHHGDGHHHHHHHHHHHHHHHHHHFHHHHHHHHHFFHHHHGGGGGGGGGGGGGEGGGG
@M05620:45:000000000-G6HP7:1:1101:11959:7310 1:N:0:126
AGATTACTGCAACAGTTCCCCCTGGACCTGGAAAAGTTTCTTGCCTGGCTTACAGAAGCTGAAACAACTGCCAATGTCCTACAGGATGCTACCCGTAAGGAAAGGCTCCTAGAAGACTCCAAGGGAGTAAAAGAGCTGATGAAACAATGGCAAGTAAGTCAGGCATTTCCGCTTTAGCACTCTTGTGGATCCAATTGAACAATTCTCAGCATTTGTACTTGTAACTGACAAGCCAGGGACAAAACAAAGAT
+
AABCCFFFDFFFGGFBFGGGGGGGHGHHHHHHHHHHHHHHHHHHHHHHHHHAFFGGHHHHHHHHHHHHHHHHHHHHHHHHEGHHHGHHHHFHHHGGEEGGGHFHHHHHGHHHHHHHHHHHHHHGEFGFHFHHHGHHHHGHHGHHHHHHHHHHHGHHHHHHHHHHHHHHHHGGGGGHHHHHHHHHHHHGHHHHHFHHHFHHHHHHHHHHHGHHHHHHHGHHHHGHHHHHGHHHGGGGGGGGGGGGGGGGGGG
@M05620:45:000000000-G6HP7:1:1101:16883:7311 1:N:0:126
TACCTGTACTGGGGAAGCATTTGAATATCCCCCCATGGTGATGGGGACGGAGAACTGCTCCATAAACACAGGCAACGTGCCTAACTTTCCCGGGAAGATGAAGTCAAAGAGCGACCACAGCTCTTCGGAGGTTATTTTGCATCGGTGAGCCAGACAGAATGATCCGATGAGGGGTGCGAAACTATTTGAGGAAAGGAAGCACCTTTTTATTAAATTTACCTTTTAGCAATCGCCATTCCTACCCTAAAGAT
+
DDDDDFFFFFFFGGGGGGGGGGHHHHHHHHHGGGGHHHGGHHHHHGGGGGGGGHHHHHHHHHHHHHHHHHHHGHHHGHHHHHHHHHHHHHHGGGGGGHHHHHHHHHHHHHHHGGGGGHHHHHHHHHHGGGGGHHHHHHHHHHHGGGGGHHHHHHGHHHHHHHHHHHDGGHHGGGEFGGGGGGGGGGGHGGGFFBFGGGGGGGFFFFFFFFFFFFFFFFFFFFFFFFFFBFFFFFFEFFFFFFFFFFFFFFF
@M05620:45:000000000-G6HP7:1:1101:14602:7332 1:N:0:126
AGATTACTGCAACAGTTCCCCCTGGACCTGGAAAAGTTTCTTGCCTGGCTTACAGAAGCTGAAACAACTGCCAATGTCCTACAGGATGCTACCCGTAAGGAAAGGCTCCTAGAAGACTCCAAGGGAGTAAAAGAGCTGATGAAGCAATGGCAAGTAAGTCAGGCATTTCCGCCTTAGCACTCTTGTGGATCCAATTGAACAATTCTCAGCATTTGTACTTGTAACTGACAAGCCAGGGACAAAACAAAGAT
+
A?AABFFFBFFFGG4GGGGGGGGGHHHHHHHHHHHHGHHHHHHHHHHHHHHHHHHHHHHHHHGHHHHHHHHHHHHHHHHHFHFHHHHHHHFHHHGEEFGFFHFHHHHHGHHHHHHHHHHHHGHGFGGFHFHHHGHHHGFHHHGHHHHHFHHFHGHFHH>GGHHHHHHHHHGG/EFHHGFHGHHHHFFGHHHHGCHFHFFFFHHHHGHFGCGHHHHGHFCFHHGGHHHHGFFHHGFGGGGGG?FFGFEFBF0
@M05620:45:000000000-G6HP7:1:1101:9707:7356 1:N:0:126
CATCCTGACCCTGAAGTACCCCGGCTTGATTTCTGACATTAGATCGGAAAGCACACGTCTGAACTCCAGTCACTCTCGCGCATCTCGTATGCCGTCTTCTGCTTGAAAAAAAAAAAAAAAAATGCATCTTAAACTCTTTATATTTGCGTACTCCTATGATACAAATATGTAATAGGTGCACTTCTTAGGCCAACAAGACACCACCTGTCTCCATCGACATAAGCACACGTTCCCACTCCTTCCACAAGGAC
+
CCDDDFFFFFFFGGGGGGGGGGGGGGGGHHHHHHHHHHHHHHHHHHGGGGHHHHHHGHHHGHHHHHHHHHHHHHHHHGGGGGGGHHHGGHHHHGGGHGHHHHHHGHHHFHGGDC@///->--.00=0000=0000000000000000-..-.0000000000000;0;00000:00000000000000:00.....//;//....:/00:0000:./:..00:00/;.-..//00..:/0;0:0:0.....
@M05620:45:000000000-G6HP7:1:1101:14386:7411 1:N:0:126
CATCCTGACCCTGAAGTACCCCATTGAGCATGGCATCGTCACCAACTGGGACGACATGGAGAAGATCTGGCACCACACCTTCTACAACGAGCTGCGCGTGGCCCCGGAGGAGCACCCAGTGCTGCTGACCGAGGCCCCCCTGAACCCCAAGGCCAACAGAGAGAAGATGACTCAGGTGAGGCTCGGCCGACGCCCGTGCTCCTCCCGTCCTTTCCCCAGTCATTTTCTGCCCGGCTTGATTTCTGACATTA
+
BBBCCFFFFFFFGGGGGGGGGGGHHHHHHHHHHHHHHGHHHGHHHGHHHHHHGGGGGHHHHHHHHHHHHHHHHGHHHGGHHHHHHHHHGGGGGHHGGGGGGGHHGGGGGGGGHHHHGGHFHHHHHHHHHHGGGGGGGGGGGGHHHHGGGGHGHHGGGGGGGGGGGGGGGGGGGGGGGGGGGGGGFFFFFFFFFFFFBFFFFFFFFFFFFFFFFFFFFFFFFFFFFFFFFFFFFFFFFF.FFFFFFBFFFF0
@M05620:45:000000000-G6HP7:1:1101:14364:7415 1:N:0:126
CATCCTGACCCTGAAGTACCCCATTGAGCATGGCATCGTCACCAACTGGGACGACATGGAGAAGATCTGGCACCACACCTTCTACAACGAGCTGCGCGTGGCCCCGGAGGAGCACCCAGTGCTGCTGACCGAGGCCCCCCTGAACCCCAAGGCCAACAGAGAGAAGATGACTCAGGTGAGGCTCGGCCGACGCCCGTGCTCCTCCCGTCCTTTCCCCAGTCATTTTCTGCCCGGCTTGATTTCTGACATTA
+
CCCCDFFFFFFFGGGGGGGGGGGHHHHHHHHHHHHHHGHHHGHHHGHHHHHHGGGGGHHHHHHHHHHHHHHHHGHHHGGHHHHHHHHHGGGGGHHGGGGGGGHHGGGGGGGGHHHHGGHHHHHHHHHHHHGGGGGGGGGGGGHHHHGGGGHGHHGGGGGGGGGGGGGGGGGGGGGGGGGGGGGGFFFFFFFFFFFFBFFFFFFFFFFFFFFFFFFFFFFFFFFFFFFFFFFFFFFFFF?FFFFFFEFFFF0
@M05620:45:000000000-G6HP7:1:1101:26870:7464 1:N:0:126
CATCCTGACCCTGAAGTACCCCATTGAGCATGGCATCGTCACCAACTGGGACGACATGGAGAAGATCTGGCACCACACCTTCTACAACGAGCTGCGCGTGGCCCCGGAGGAGCACCCAGTGCTGCTGACCGAGGCCCCCCTGAACCCCAAGGCCAACAGAGAGAAGATGACTCAGGTGAGGCTCGGCCGACGCCCGTGCTCCTCCCGTCCTTTCCCCAGTCATTTTCTGCCCGGCTTGATTTCTGACATTA
+
CCCCCFFFFFFFGGGGGGGGGGGHHHHHHHHHHHHHHGHHHGHHHGHHHHHHGGGGGHHFHHHHHHHHHHHHHGHHHGGHHHHHHHHHGGGGGHHGGGGGGGHHGGGGGGGGHHHHGGHHGHHHHHHHHHGGGGGGGGGGGGGHHHGGGGHGHHGGGGGGGGGGGGGGGGGGGGGGGGGGGGGGFFFFFFFFFFFFDDFEFFFFFFDEFFFFFFFFFFFFFFFFFFFFFFFFFAFFFFAFFFFFFFFBFF0
@M05620:45:000000000-G6HP7:1:1101:9033:7473 1:N:0:126
CATCCTGACCCTGAAGTACCCCATTGAGCATGGCATCGTCACCAACTGGGACGACATGGAGAAGATCTGGCACCACACCTTCTACAACGAGCTGCGCGTGGCCCCGGAGGAGCACCCAGTGCTGCTGACCGAGGCCCCCCTGAACCCCAAGGCCAACAGAGAGAAGATGACTCAGGTGAGGCTCGGCCGACGCCCGTGCTCCTCCCGTCCTTTCCCCAGTCATTTTCTGCCCGGCTTGATTTCTGACATTA
+
CCCCCFFFFFFFGGGGGGGGGGGHHHHHHHHHHHHHHGHHGGHHHGHHGHGHGGGGGHHGHHHHHHHFHHHHHGHHHGGHHHHHHHHHGGGGGHHGGGGGGGHHGGGGGGGGHHHHGGHGHHHHHHHGHHGGGGGGGGGGGGHHHHGGGGHGHHGGGGGGGGGGGGGGGGGGGGGGGGGGGGGGFFFFFAFFFFFFFFFEFFFFFFFFFFFFFFFFFFFFFFFFFFFFFFFFDBCFFFFFBFFFFFFFFF/
@M05620:45:000000000-G6HP7:1:1101:11806:7508 1:N:0:126
CATCCTGACCCTGAAGTACCCCATTGAGCATGGCATCGTCACCAACTGGGACGACATGGAGAAGATCTGGCACCACACCTTCTACAACGAGCTGCGCGTGGCCCCGGAGGAGCACCCAGTGCTGCTGACCGAGGCCCCCCTGAACCCCAAGGCCAACAGAGAGAAGATGACTCAGGTGAGGCTCGGCCGACGCCCGTGCTCCTCCCGTCCTTTCCCCAGTCATTTTCTGCCCGGCTTGATTTCTGACTTAG
+
CCCCCFFFFFFFGGGGGGGGGGEHHHGHHGHHHHHHHGHHHGHGFGHHHHHAEGGGGHHEHHHHHHHFGHHHHGHHHGGHHHHHHHFHGGGGGHHGGGGGGGHHGGGGGGGGHHHHGGHHHHHHHHHHHHGGGGGGGGGGGGHHHHGGGGHGHHGGGGGGGGGGGGGGGGGGGGGGGGGGGFGGFFFFFFFFFFFBFFFFFFFFFFFEFFDFFFFFFFFFFFFFFFFFFFFFDFFFFFAFFFFFB:BFF/9
@M05620:45:000000000-G6HP7:1:1101:13727:7533 1:N:0:126
CATCCTGACCCTGAAGTACCCCATTGAGCATGGCATCGTCACCAACTGGGACGACATGGAGAAGATCTGGCACCACACCTTCTACAACGAGCTGCGCGTGGCCCCGGAGGAGCACCCAGTGCTGCTGACCGAGGCCCCCCTGAACCCCAAGGCCAACAGAGAGAAGATGACTCAGGTGAGGCTCGGCCGACGCCCGTGCTCCTCCCGTCCTTTCCCCAGTCATTTTCTGCCCGGCTTGATTTCTGACATTA
+
CCCCCFFFFFFFGGGGGGGGGGGHHHHHHHHHHHHHHGHHHGHHHGHHHHHGGGGGGHHHHHHHHHHHHHHHHGHHHGGHHHHHHHHHGGGGGHHGGGGGGGHHGGGGGGGGHHHHGGHGHHHHHHHHHHGGGGGGGGGGGGHHHHGGGGHGHHGGGGGGGGGGGGGGGGGGGGGGGGGGGGGGFFFFFFFFFFFFCDDFFFFFFFFEFFFFFFFFF/AFFFFFFFFFFFFFFFFFFF9BFFFFBBFFFF/
@M05620:45:000000000-G6HP7:1:1101:11329:7543 1:N:0:126
CATCCTGACCCTGAAGTACCCCATTGAGCATGGCATCGTCACCAACTGGGACGACATGGAGAAGATCTGGCACCACACCTTCTACAACGAGCTGCGCGTGGCCCCGGAGGAGCACCCAGTGCTGCTGACCGAGGCCCCCCTGAACCCCAAGGCCAACAGAGAGAAGATGACTCAGGTGAGGCTCGGCCGACGCCCGTGCTCCTCCCGTCCTTTCCCCAGTCATTTTCTGCCCGGCTTGATTTCTGACATTA
+
BBBBBFFFFFFFGGGGGGGGGGGHHHHHHHHHHHHHHGHHHGHHHGHHHHHHGGGGGHHHHHHHHHHHHHHHHGHHHGGHHHHHHHHHGGGGGHHGGGGGGGHHGGGGGGGGHHHHGGHHHHHHHHHHHHGGGGGGGGGGGGHHHHGGGGHGHHGGGGGGGGGGGGGGGGGGGGGGGGGGGGGGFFFFFFFFFFFFCDDFFFFFFFFFFFDFFFFFFFFFFFFFFFFFFFFFFFFFCFFFFFFFFBFFFF/
@M05620:45:000000000-G6HP7:1:1101:13738:7548 1:N:0:126
CATCCTGACCCTGAAGTACCCCATTGAGCATGGCATCGTCACCAACTGGGACGACATGGAGAAGATCTGGCACCACACCTTCTACAACGAGCTGCGCGTGGCCCCGGAGGAGCACCCAGTGCTGCTGACCGAGGCCCCCCTGAACCCCAAGGCCAACAGAGAGAAGATGACTCAGGTGAGGCTCGGCCGACGCCCGTGCTCCTCCCGTCCTTTCCCCAGTCATTTTCTGCCCGGCTTGATTTCTGACATTT
+
BBBBBFFFFFFFGGGGGGGGGGGHHHHHHHHHHHHHHGHHHGHHHGHHHHHHGGGGGHHHHHHHHHHHGHHHHGHHHGGHHHHFHHHHGGGGGHHGGGGGGGHHGGGGGGGGHHHHGGHGHHHHHHHHHHGGGGGGGGGGGGHHHHGGGGHGHHGGGGGGGGGGGGGGGGGGGGGGGGGGGGGGFFFFFFFFFFFFDFFFFFFFFFFFFFFFBFFFFFFFFFFFFFFFFFFFFFFFFFFFFFFFFBFFBF/
@M05620:45:000000000-G6HP7:1:1101:23775:7554 1:N:0:126
CATCCTGACCCTGAAGTACCCCATTGAGCATGGCATCGTCACCAACTGGGACGACATGGAGAAGATCTGGCACCACACCTTCTACAACGAGCTGCGCGTGGCCCCGGAGGAGCACCCAGTGCTGCTGACCGAGGCCCCCCTGAACCCCAAGGCCAACAGAGAGAAGATGACTCAGGTGAGGCTCGGCCGACGCCCGTGCTCCTCCCGTCCTTTCCCCAGTCATTTTCTGCCCGGCTTGATTTCTGACATTA
+
ABBBBFFFFFFFGFGFGGGGGGEHHHHGHGHHHHHHHGHHHGHHHGHHHHHHGGGGGHHFHHHHHHHHHHHHHGHHHGGHHHHHHHHHGGGGGHHGGFEEGGHHGGGGGGGDHHHHGGHGHHGHHHHGHHGGGGGGGGGGGGHHHHGGGGHGHHGGGGGGGGGGGGFGGGGGGFGGGGFGGGEFFFFFFFFFFFFF@ADFFFBFFFFFFFFFFFFFFFFFFFFFFFFFFFFFFFFFFF?FFFFFFFFFFF/
@M05620:45:000000000-G6HP7:1:1101:23807:7569 1:N:0:126
CATCCTGACCCTGAAGTACCCCATTGAGCATGGCATCGTCACCAACTGGGACGACATGGAGAAGATCTGGTACCACACCTTCTACAACGAGCTGCGCGTGGCCCCGGAGGAGCACCCAGTGCTGCTGACCGAGGCCCCCCTGAACCCCAAGGCCAACAGAGAGAAGATGACTCAGGTGAGGCTCGGCCGACGCCCGTGCTCCTCCCGTCCTTTCCCCAGTCATTTTCTGCCCGGCTTGATTTCTGACATTT
+
BBBBBFFFFFFFGGG4GGGGGGGHHHFHHHHGHHHHHGHHHGHHHGHHHHGHGGGGGHHGHHHHGHHHHHBFHHHHHGGHGHHHHHHHGGGGGHHGGGEGGFHHGGGGGGGGHHHHGGGHHHHHHHHHHHG@GGGGGGGGGGHHHHGGGGHEHHHGGGGGGGGGGGGGGGGGGGGGGGGGGGGGFFFFFFFFFFFFDFFFFFFFFFFEFFFFFFFFFFFFFFFFFFFBFBFFFFFFFF;BBFFFFBFFFF/
@M05620:45:000000000-G6HP7:1:1101:7167:7595 1:N:0:126
CATCCTGACCCTGAAGTACCCCATTGAGCATGGCATCGTCACCAACTGGGACGACATGGAGAAGATCTGGCACCACACCTTCTACAACGAGCTGCGCGTGGCCCCGGAGGAGCACCCAGTGCTGCTGACCGAGGCCCCCCTGAACCCCAAGGCCAACAGAGAGAAGATGACTCAGGTGAGGCTCGGCCGACGCCCGTGCTCCTCCCGTCCTTTCCCCAGTCATTTTCTGCCCGGCTTGATTTCTGACATTT
+
CCCCDFFFFFFFGGGGGGGGGGGHHHHHHHHHHHHHHGHHHGHHHGHHHHHHGGGGGHHHHHHHHHHHHHHHHGHHHGGHHHHHHHHHGGGGGHHGGGGGGGHHGGGGGGGGHHHHGGGHHHHHHHHHHHGGGGGGGGGGGGHHHHGGDEHGHHGGGGGGGGGGGGGGGGGGGGGGGGGGGGGGFFFFFFFFFFFFCDFFFFFFFFFEFFFFFFFFFFFFFFFFFFFFFFFFFFFFFFAFFFFFB:BBFF0
@M05620:45:000000000-G6HP7:1:1101:7184:7602 1:N:0:126
CATCCTGACCCTGAAGTACCCCATTGAGCATGGCATCGTCACCAACTGGGACGACATGGAGAAGATCTGGCACCACACCTTCTACAACGAGCTGCGCGTGGCCCCGGAGGAGCACCCAGTGCTGCTGACCGAGGCCCCCCTGAACCCCAAGGCCAACAGAGAGAAGATGACTCAGGTGAGGCTCGGCCGACGCCCGTGCTCCTCCCGTCCTTTCCCCAGTCATTTTCTGCCCGGCTTGATTTCTGACATTT
+
BBBBBFFFFFFFGGGGGGGGGGGHHHFHHHHHGFHHHGHHHGHFHGHHHGHHCGGGGFHGHGHHHHHHEHHHHGHHFGGHHHHGHHHHGGGGGFHEGGGGFFHHGGFCGGGGHHHHGGGHFHHGHHFFHHDGGGGGGGGGGFGHHHGGDDHGHHGGGGFGFGGGGGGGGGGGGGBGGGGGGGGGFFFFAAC=FFF=;.AEBFFFFFFFFFFFFFF9FBA9FFFFFFFFBBFFFA@>DAAFFFFF/BFBFF/
@M05620:45:000000000-G6HP7:1:1101:7155:7616 1:N:0:126
CATCCTGACCCTGAAGTACCCCATTGAGCATGGCATCGTCACCAACTGGGACGACATGGAGAAGATCTGGCACCACACCTTCTACAACGAGCTGCGCGTGGCCCCGGAGGAGCACCCAGTGCTGCTGACCGAGGCCCCCCTGAACCCCAAGGCCAACAGAGAGAAGATGACTCAGGTGAGGCTCGGCCGACGCCCGTGCTCCTCCCGTCCTTTCCCCAGTCATTTTCTGCCCGGCTTGATTTCTGACATTT
+
CCCCCFFFFFFFGGGGGGGGGGGHHHHHHHHHGHHHHGHHHGHFHGHHHHGHGFGGGHHHHHHHHHHHHHHHHGHHHGGHHHHHHFHHGGGGGHHGGGGGGGHHGGGGGGGGHHHHGGHHHHHHHHHHHHGGGGGGGGGGGGGHHHGGGGHGHHGGGGGGGGGGFGGGGGGGGFGGGGGGGGGGFFFFFFFFFFFFFFFFFFFFFFFFFFFFFFFFFBDBFFFFFFFFFFFFFFFFFFAFFFFFFEFBF:0
@M05620:45:000000000-G6HP7:1:1101:7182:7627 1:N:0:126
CATCCTGACCCTGAAGTACCCCATTGAGCATGGCATCGTCACCAACTGGGACGACATGGAGAAGATCTGGCACCACACCTTCTACAACGAGCTGCGCGTGGCCCCGGAGGAGCACCCAGTGCTGCTGACCGAGGCCCCCCTGAACCCCAAGGCCAACAGAGAGAAGATGACTCAGGTGAGGCTCGGCCGACGCCCGTGCTCCTCCCGTCCTTTCCCCAGTCATTTTCTGCCCGGCTTGATTTCTGACATTT
+
ABBBBFFBFFFFGGF4FFGGGGGHHHBFGHHHHHGHHGHHHGHHHGHGHHHHGGGGGHHHGCFHHHHHHFGHHGHH1EEHHHH4GHHH@F?EGFG>ECEGGGHHGG@C@CGGHHHHGGGFHHHHHHHGGHCCGGCGGGGGDGHFHHGGGAG.CGEGGEGFGGGE9BFFG0;FG0CFGFGGGG.:BBFFBBBBBBB=9.;EFFFFFFFAAFDFFFFFF.;9;/;BFFFFBBFE9@?BB-9BBFFBB/;/;B/
@M05620:45:000000000-G6HP7:1:1101:24837:7634 1:N:0:126
TACCTGTACTGGGGAAGCAATCGCCATTCCTACCCTAAAGATCGGAAGAGCACACGTCTGAACTCCAGTCACTCTCGCGCATCTCGTATGCCGTCTTCTGCTTGAAAAAAAAAAAAAAAAAAACAAAGTTTGAAAATTTGATTTACAATGATAGATGTATATATCACGCATGTTAAAACTAGTCATATATGATGTAAAACGTAAAAACTTCACAGTTCTAATAGAGGGTTTAGATGCTGACATGAAAACGT
+
CCCCBFFFFFFFGGGGGGGGGGGGGGGHHHHHHHHHHHHHHHHHGGGGHHHHHHHGHHHGHHHHHHHHHHHHHHHHGGGGGGGHHHGGHHHHGGGHGHHHHHHHHHHGHGGGGB>//<-<<-<..;./:000000:;00000:00000;000000000;000;0000..-;.0000000000000000:90000000009-:...00.00909000:0;0000000/9...000000000/0000000/-.
@M05620:45:000000000-G6HP7:1:1101:22161:7645 1:N:0:126
AAACCCAGAAGACATGAGGTCAGCTAGATCGGAAGAGCACACGTCTGAACTCCAGTCACTCTCGCGCATCTCGTATGCCGTCTTCTGCTTGAAAAAAAAAAAACCACCTCCACTCCTCTATCCTCTTTTCATCTTTCTCTAATACCTACCCATACACACTTGCCACCACCTTGTCACCAGCCTGTGTTCAACATACACCCTTCTTTTTTCTTCACAAGTTGATCTTACCTCTCCAGGCTCATCACCATCCA
+
CCCCCCCCCFFFGGGGGGGFGGHHHHHHGHHGEGGHHHHHHHGHHHGHHHHHHHHHHHHHHHHGGGGGGGHHGFGHHHHGGGHGHHGHHHHGHHHGGGEGC/<//=//00/2220?101111?1=11111111111><1111111111/<.<///<00</000:0:...;.00:0000:..:/.00;/90;00/0000:..//000909/0000000.0090:00090:000//0099..00;00/009.0
@M05620:45:000000000-G6HP7:1:1101:8240:7667 1:N:0:126
ATCTCTATCTCCTAAAAAGGAAAACGGGGATGGAAGATCGGAAGAGCACACGTCTGAACTCCAGTCACTCTCGCGCATCTCGTATGCCGTCTTCTGCTTGAGCAAAAAACATTCTGTTTGTTTGTTTTACAGAGTGTATTGTTGAGAAAATAAGTAGGAAATGCTTTTTTCATGACAAAGGGAACATAAAGGATAAGTTTTAGAGATCTATTCTTTAATAAAGGAACTAACAGCTCGCTTTAGACAAAGTA
+
A?AAAFFFFFFFGFGGBF1111A00AEAA00B001F0FGF/EE/BFB1F0FAGGH/FEBGB11BFHGEBGFFAF/>/>/BGAFEGC2F>?EECH>1BFH1F11B010<///1B1B2B210<BB<<0@021>@@C11@2@@1?<0<1/?1011111111<1011>1<=1<-/0000/0=/</..../000000/00::<:0;0/0;;;9;0;;000000000090//9000//9.0/999-;/9//9--//:
@M05620:45:000000000-G6HP7:1:1101:9917:7721 1:N:0:126
CATCCTGACCCTGAAGTACCCCGGCTTGATTTCTGACATTAGATCGGAAGAGCACACGTCTGAACTCCAGTCACTCTCGCGCATCTCGTATGCCGTCTTCTGCTTGAAAAAAAAAAAAAAAATTATAGCTAAATAGTAGTAAATTATTTTTATACTAAAAAACATATAATAAAATAATACTAACTCTATTTGACAAGATCTCATCAATCATAGACAAACTACTGCAAGTCCACGTGTAAAAGACATAGTCT
+
CCCCCFFFFFFFGGGGGGGGGGGGGGGGHHHHHHHHHHHHHHHHHHGGGGHHHHHHHGHHHGHHHHHHHHHHHHHHHHGGGGGGGHHHGGHHHHGGGHGHHHHHHHHHGHHGFCDC<</-<-.0000000<00000000<000;;0;0;00.000000000-..00000090000000000009000000000000:/00:0000000:0:00000//.0:000000000000.;.//0000.//9:;000
@M05620:45:000000000-G6HP7:1:1101:15684:7723 1:N:0:126
TACCTGTACTGGGGAAGCATTTGAATATCCCCCCATGGTGATGGGGACGGAGAACTGCTCCATAAACACAGGCAACGTGCCTAACTTTCCCGGGAAGATGAAGTCAAAGAGCGACCACAGCTCTTTGCTGTGGAGGTTATTTTGCATCGGTGAGCCAGACAGAATGATCCGATGAGGGGTGCGAAACTATTTGAGGAAAGGAAGCACCTTTTTATTAAATTTACCTTTTAGCAATCGCCATTCCTACCCTA
+
CDCCDFFFFFFFGGGGGGGGGGHHHHHHHHHGGGGHHHGHHHHHHGGGGGGGGHHHHHHHHHHHHHHHHHHHGHHHGHHHHHHHHHHHHHHGGGEGGHHHHHHHHHHHHHHHGGGGGHHHHHHHHHHHHHGHHHGGCGHHHHHHHHHHGG.>FHHHHHHGHGHHHHHHGHHGGGHHFGGCEGGEDAFGGGGGGFGGFCFGGGGGGGGGFFFFFFFFHFFFFFFFFFFFFFFFFFFFFFFFFFFFFFFFFF/
@M05620:45:000000000-G6HP7:1:1101:15665:7731 1:N:0:126
TACCTGTACTGGGGAAGCATTTGAATATCCCCCCATGGTGATGGGGACGGAGAACTGCTCCATAAACACAGGCAACGTGCCTAACTTTCCCGGGAAGATGAAGTCAAAGAGCGACCACAGCTCTTTGCTGTGGAGGTTATTTTGCATCGGTGAGCCAGACAGAATGATCCGATGAGGGGTGCGAAACTATTTGAGGAAAGGAAGCACCTTTTTATTAAATTTACCTTTTAGCAATCGCCATTCCTACCCTA
+
CCCCCFFFFFFFGGGGGGGGGGHHHHHHHHHGGGGHHHGHHHHHHGGGGGGGGHHHHHHHHHHHHHHHHHHHGHHHGHHHHHHHHHHHHHHGGGGGGHHHHHHHHHHHHHHHGGGGGHHHHHHHHHHHHHHHHHHGEHGHHHHHHHHHGCCCGHHHHHHGHHHHHHHHHHHGGGHHFGGEGGGEBADGFGGGGBEGFBFGGFGGGGGGFFFFFEFFFFFFFFFFFFFFFFFFBFFFFFFFFFFFFFFFFF/
@M05620:45:000000000-G6HP7:1:1101:19901:7741 1:N:0:126
TACCTGTACTGGGGAAGCATTTGAATATCCCCCCATGGTGATGGGGACGGAGAACTGCTCCATAAACACAGGCAACGTGCCTAACTTTCCCGGGAAGATGAAGTCAAAGAGCGACCACAGCTCTTCGGAGGTTATTTTGCATCGGTGAGCCAGACAGAATGATCCGATGAGGGGTGCGAAACTATTTGAGGAAAGGAAGCACCTTTTTATTAAATTTACCTTTTAGCAATCGCCATTCCTACCCTAAAGAT
+
DDDDDFFFFFFFGGGGGGGGGGHHHHHHHHHGGGGHHHGHHHHHHGGGGGGGGHHHHHHHHHHHHHHHHHHHGHHHGHHHHHHHHHHHHHHGGGGGGHHHHHHHHHHHHHHHGGGGGHHHHHHHHHHGGGGEHHHHHHHHGHHGGGGGHHHHHHGHHHHHHHHHHHGGGHHHGGEFGGGGGGGGGGGHGGGFGFGGGGGGGGFFFFFFFHHFFFFFFFFFFFFFFFFFFFFFFFFFFFFFFFFFFFFFFFF
@M05620:45:000000000-G6HP7:1:1101:11435:7744 1:N:0:126
CATCCTGACCCTGAAGTACCCCATTGAGCATGGCATCGTCACCAACTGGGACGACATGGAGAAGATCTGGCACCACACCTTCTACAACGAGCTGCGCGTGGCCCCGGAGGAGCACCCAGTGCTGCTGACCGAGGCCCCCCTGAACCCCAAGGCCAACAGAGAGAAGATGACTCAGGTGAGGCTCGGCCGACGCCCGTGCTCCTCCCGTCCTTTCCCCAGTCATTTTCTGCCCGGCTTGATTTCTGACATTT
+
CCCCCFFFFFFFGGGGGGGGGGGHHHHHHHHHHHHHHGHHHGHHHGHHHHHHGGGGGHHHHHHHHHHHHHHHHGHHHGGHHHHHHHHHGGGGGHHGGGGGGGHHGGGGGGGGHHHHGGHGHHHHHHHHHHGGGGGGGGGGGGHHHHGGGGHGHHGGGGGGGGGGGGGGGGGGGGGGGGGGGGGGFFFFFFFFFFFFBFFEFFFFFFFADFDFFFFFFFFFFFFFFFFFFFFFDAFFFAAFFFFFFFFFFF0
@M05620:45:000000000-G6HP7:1:1101:21835:7763 1:N:0:126
ATCTCTATCTCCTAAAAAGGAAGAAAGGGGAGGGAAGATCGGAAGAGCACACGTCTGAACTCCAGTCACTCTCGCGCATCTCGTATGCCGTCTTCTGCTTGAAAAAAAAAAAAAATAAAAAAAACGAACGGAATGTTGCATGATTTTTGTAGAAAATATACAACAGAAAAACATATCTGAACTCGCGACACGCGCAACAGAATCTGACAAAGACCATAGTGCAGGGAGATACATATACCGAGCCACTGTCT
+
CCCCCFFFFFFFGGGGGGGGGGHFFHHHGGGGGGGHGHHHHGGGGHHGHHHHGHHHGHHHHHHHHHHHHHHHHGGGGEFEHHHGGHGHHGGGHGHHHHHHHHHDFHGGCGBF//-01=111-<-.-..--....00000000000000-;0000;/0000000/./////...////9////;/.------.------.////;/////////:/:9://////.-...////9/////..---///////
@M05620:45:000000000-G6HP7:1:1101:9383:7840 1:N:0:126
ATCTCTATCTCCTAAAAAGGAAGAAAGGGGAGGGAAGATCGGAAGAGCACACGTCTGAACTCCAGTCACTCTCGCGCATCTCGTATGCCGTCTTCTGCTTGAAAAAAAAAATTCTGTTATTTTTTTTTCCTAATTGTCTTTTTTGGAACCTATGTAGGCCCTGATTTTTTCCTCCCACCTGTCACCTCCAGTATCATTTTTCACGCTTTCTTCTTTATTCAATGATCTCCAAGCCATCTTTTGACACAGGA
+
AAAAAFFFFFFFGGGGGGGG1CH0AFHFEC0FGGGHGHHHCE/AEHHEFCBFABGGFHBEHGHBG@FFHGHHHGFCGGG?FGEFECHBFE?EGFGHHFGGHA11<F@CC/C01122@?1FGHG1ACG-/<000000<0DF0=D--;;0=./::0000009.;9/;BCFB-C090/./;../9/0;09-A-/9/;//;FBF;///-9;;9/;9BBFFF//9/;////9//////9A-/9BF9//-/9/-;--
@M05620:45:000000000-G6HP7:1:1101:9366:7852 1:N:0:126
ATCTCTATCTCCTAAAAAGGAAGAAAGGGGAGGGAAGATCGGAAGAGCACACGTCTGAACTCCAGTCACTCTCGCGCATCTCGTATGCCGTCTTCTGCTTGAAAAAAAAAAAAACCACTTTCTTCTTCCCACTTCCCCCCTAACTCCCCCCTACCCTACCTCCTTAATAACTGATGTTTTTCTCCGCCTACCCCCATAATCCTCCCAACCTCACCCCACTCTTTGAATCCCTCTCTCTCTCTCTCTCATCT
+
ABBBBF@FFFFFGGGGGGGFGGHFEGHFGGFGGCGHGHHHHGGGGHHGHHHHGHHHEFFHHHHGHHHHHHHHHEGEGEEEHHHGGHHHHGGGHGHHHHHHHA?GFHGGGCCC///...<1111<1<11=<0<.000/C.-:.//0;:G.;--....0/9.90./0000009;000000/..;/;/.;....9..--./;/9//;/../;.///...-...////////////../;://////////;BF/
@M05620:45:000000000-G6HP7:1:1101:14676:7864 1:N:0:126
ATCTCTATCTCCTAAAAACCTGTTTAGATTTGGAGATAGACCTTCAGGTTTTCCATCATTTTCTGCATGAATTATACATTGACCACGTTCCAGCGTGGTCAGTTTGCAGCATTCTGTTATTTTGTTTGACAGAGTGTCTTGTTGAGAACATATGTAGGACATGATTTTTTCCTGCAACAGGGAAAATAAAGTATAAGTTTTAAAGATTTATTCTTTAATAAAGGATCTCAAAGCCAGCTTTAGAAAAAGGA
+
CCCCCFFFFFFFGGGGGGGGGGHHHHHHHHHHHHHHHHHHHHHHHHHHHHHG5FGHHHHHHHHHHHHHHHHHHHHHHHHHHHHHHHGHHHHHHHGGGGHHHHHHHHHHHHHHHHHHHHHHHHHHHHHHHHHHHHHHHHHHHHHHHHHHHHHHHHHHHHHHHHHHHHHHHGHHHHHHHHHHHGGHGHHHHHHHHHHHHHHHHHHHHHHHHHHHHHHHHHHHHHHHGHHHHHHHHHHHHGHHHHHHHHHHGGH
@M05620:45:000000000-G6HP7:1:1101:11422:7885 1:N:0:126
CATCCTGACCCTGAAGTACCCCATTGAGCATGGCATCGTCACCAACTGGGACGACATGGAGAAGATCTGGCACCACACCTTCTACAACGAGCTGCGCGTGGCCCCGGAGGAGCACCCAGTGCTGCTGACCGAGGCCCCCCTGAACCCCAAGGCCAACAGAGAGAAGATGACTCAGGTGAGGCTCGGCCGACGCCCGTGCTCCTCCCGTCCTTTCCCCAGTCATTTTCTGCCCGGCTTGATTTCTGACATTA
+
CCCCCFFFFFFFGGGGGGGGGGGHHHHHHHHHHGHHHGHHHGHHHGHHHHHHGGGGGHHHHHHHGHHHHHHHHGHHHGGHHHHHHHHHGGGGGHHGGGGGGGHHGGGGGGGGHHHHGGHGHHHHHHHHHHGGGGGGGGGGGGHHHHGGGGHGHHGGGGGGGGGGGGGFGGGGGGGGGGGGGGGGFFFFFAFFFFFFBFFFFFFFFFF:DFFFFFFFFFBBF0FFFFFFFFFFFFFFFF.BFFFFF:FBFF0
@M05620:45:000000000-G6HP7:1:1101:22409:7904 1:N:0:126
CATCCTGACCCTGAAGTACCCCATTGAGCATGGCATCGTCACCAACTGGGACGACATGGAGAAGATCTGGCACCACACCTTCTACAACGAGCTGCGCGTGGCCCCGGAGGAGCACCCAGTGCTGCTGACCGAGGCCCCCCTGAACCCCAAGGCCAACAGAGAGAAGATGACTCAGGTGAGGCTCGGCCGACGCCCGTGCTCCTCCCGTCCTTTCCCCAGTCATTTTCTGCCCGGCTTGATTTCTGACATTA
+
CCCCCFFFFFFFGGGGGGGGGGGHHHHHHHHHHHHHHGHHHGHHHGHHHHHHGGGGGHHHHHHHHHHHHHHHHGHHHGGHHHHHHHHHGGGGGHHGGGGGGGHHGGGGGGGGHHHHGGHHHHHHHHHHHHGGGGGGGGGGGGHHHHGGGGHGHHGGGGGGGGGGGGGGGGGGGGGGGGGGGGGGFFFFFFFFFFFFCFFEFFFFFFFFDFFFFFFFFFFFFFFFFFFFFFFFBFCFFFFFFFFFFFFFFF0
@M05620:45:000000000-G6HP7:1:1101:18375:7923 1:N:0:126
CATCCTGACCCTGAAGTACCCCATTGAACATGGCATCGTCACCAACTGGGACGACATGGAGAAGATCTGGCACCACACCTTCTACAACGAGCTGCGCGTGGCCCCGGAGGAGCACCCAGTGCTGCTGACCGAGGCCCCCCTGAACCCCAAGGCCAACAGAGAGAAGATGACTCAGGTGAGGCTCGGCCGACGCCCGTGCTCCTCCCGTCCTTTCCCCAGTCATTTTCTGCCCGGCTTGATTTCTGACATTA
+
DDDDDFFFFFFFGGGGGGGGGGGHHHHBFFGHHHHHHGHHHGHHHGHHHHHHGGGGGHHHHHHHHHHHHHHHHGHHHGGHHHHHHHHHGGGGGHHGGGGGGGHHGGGGGGGGHHHHGGHHHHHHHHHHHHGGGGGGGGGGGGHHHHGGGGHGHHGGGGGGGGGGGGGGGGGGGGGGHGGGGGGGFFFFFFFFFFFFBFFFFFFFFFFFFFFFFFFFFFFFFFFFFHHHFFFFFFFFFFAFFFFFFFFFFF0
@M05620:45:000000000-G6HP7:1:1101:18393:7924 1:N:0:126
CATCCTGACCCTGAAGTACCCCATTGAACATGGCATCGTCACCAACTGGGACGACATGGAGAAGATCTGGCACCACACCTTCTACAACGAGCTGCGCGTGGCCCCGGAGGAGCACCCAGTGCTGCTGACCGAGGCCCCCCTGAACCCCAAGGCCAACAGAGAGAAGATGACTCAGGTGAGGCTCGGCCGACGCCCGTGCTCCTCCCGTCCTTTCCCCAGTCATTTTCTGCCCGGCTTGATTTCTGACATTA
+
BBCCCFFFFFFFGGGGGGGGGGGHHHHFFGGHHHHHHGHHHGHHHGHHHHHHGGGGGHHHHHHHHHHHHHHHHGHHHGGHHHHHHHHHGGGGGHHGGGGGGGHHGGGGGGGGHHHHGGHHHHHHHHHHHHGGGGGGGGGGGGHHHHGGGGHGHHGGGGGGGGGGGGGGGGGGGGGGGGGGGGGGFFFFFFFFFFFFFFFFFFFFFFFFFFFFFFFFFFFFFFFFFFFFFFFFFFFFFFFFFFFFFEFFFF0
@M05620:45:000000000-G6HP7:1:1101:15477:7930 1:N:0:126
TACCTGTACTGGGGAAGAGCACACGTCTGAACTCCAGTCACTCTCGCGCATCTCGTATGCCGTCTTCTGCTTGAAAAAAAAAAATAAAAAAAAAATAAGGGACCATAAGGTACGATAATCGTAGAGAGAAGAATGTCTATGGAAAGACACGGAGAAAGAGGAAGGAAGCCGTTGTGTACTAAGAACTGCGGAGGTATGCATGAGTTATATGTTGCCGTGCAGTTACTCATAGCCGTTGTAGTCGAACACTC
+
CBBCCFFFFFFFGGGGGGGGGGHHGGHHGHGHHHHHHHHHHHHHHGGGGGGGHHHGGHHHHGGGHGHHHHHHHHHHHHGGF>E>0?3B33//<//022220////1111111?.<...11<.0..00..0/0/000<00000000.//:/.--.-.00//9./.../..:-:..;::000:0900/000.----.0;009:009000900090:00-9-..00000:09000;0.....0000....-/0/
@M05620:45:000000000-G6HP7:1:1101:14113:7990 1:N:0:126
CATCCTGACCCTGAAGTACCCCATTGAGCATGGCATCGTCACCAACTGGGACGACATGGAGAAGATCTGGCACCACACCTTCTACAACGAGCTGCGCGTGGCCCCGGAGGAGCACCCAGTGCTGCTGACCGAGGCCCCCCTGAACCCCAAGGCCAACAGAGAGAAGATGACTCAGGTGAGGCTCGGCCGACGCCCGTGCTCCTCCCGTCCTTTCCCCAGTCATTTTCTGCCCGGCTTGATTTCTGACATTA
+
CCCCCFFFFFFFGGGGGGGGGGGHHHHHHHHHHHHHHGHHHGHHHGHHHHHHGGGGGHHHHHHHHHHHHHHHHGHHHGGHHHHHHHHHGGGGGHHGGGGGGGHHGGGGGGGGHHHHGGGHHHHHHHHHHHGGGGGGGGGGGGHHHHGGGGHGHHGGGFGGGGGGGGFGGGGGGGGGGGGGGGGGFFFFFFFFFFFFDFFFFFFFFFFFFFFFFFFFFFFFF0FFFFFFFFFFFFFCFAAFFFFFB;B0BF0
@M05620:45:000000000-G6HP7:1:1101:20183:7990 1:N:0:126
CATCCTGACCCTGAAGTACCCCATTGAGCATGGCATCGTCACCAACTGGGACGACATGGAGAAGATCTGGCACCACACCTTCTACAACGAGCTGCGCGTGGCCCCGGAGGAGCACCCAGTGCTGCTGACCGAGGCCCCCCTGAACCCCAAGGCCAACAGAGAGAAGATGACTCAGGTGAGGCTCGGCCGACGCCCGTGCTCCTCCCGTCCTTTCCCCAGTCATTTTCTGCCCGGCTTGATTTCTGACATTT
+
BBBBCFFFFFFFGGGGGGGGGGGHHHHHHHHHHHHHHGHHHGHHHGHHHHHHGGGGGHHHHGHHHHHHHHHHHGHHHGGHHHHHHHHHGGGGGHHGGGEGFGHHGGGGGGGGHHHHGGHGHHHHHHHHHHGGGGGGGGGGGGHHHHGGGGHGHHGGGGGGGGGEGGGGGGGGGGGGGGGGGGGGFFFFFFFFFFFFBFFFFFFFFFFADFFFFFFFFFDBFFFFFFFFFFFFDFFFFF:FFFFFFFFFFF/
@M05620:45:000000000-G6HP7:1:1101:17346:7992 1:N:0:126
TACCTGTACTGGGGAAGCATTTGAATATCCCCCCATGGTGATGGGGACGGAGAACTGCTCCATAAACACAGGCAACGTGCCTAACTTTCCCGGGAAGATGAAGTCAAAGAGCGACCACAGCTCTTCGGAGGTTATTTTGCATCGGTGAGCCAGACAGAATGATCCGATGAGGGGTGCGAAACTATTTGAGGAAAGGAAGCACCTTTTTATTAAATTTACCTTTTAGCAATCGCCATTCCTACCTAAAGATC
+
CCCDDFFFFFFFGGGGGGGGGGHHHHHHHHHGGGGHHHGGHHHHHGGGGGGGGHHHHHHHHHHHHHHHHHHHGHHHGHHHHHHHHHHHHHHGGGGGGHHHHHHHHHHHHHHHGGGGGHHHHHHHHHHGGGGEHHHHHHHHHHHGGGGGGGHHHHGHHHHHHHHHHHGGGHHHGGEEGGGGGGGGGGGGGGGFGGGGGGGGGGFFFFFFFFFFFFFFFFFFFHFFFFFFFFFFFFFEFFFFFFFFFFFFFFF
@M05620:45:000000000-G6HP7:1:1101:24036:8004 1:N:0:126
AAACCAAGCAGACACGTCTGAACTCCAGTCACTCTCGCGCATCTCGTATGCCGTCTTCTGCTTGAAAAAAAAAAAAAAAAAAATACTGAAAAAAGTATAAAGATGAAGAATAATAAATTAAAAAAAAGAATGTAAGAGAAAAGCAGATTGTAATTTATATTAATTTTGAGTAAGAAAATAAAGAAAAATTATTATATAAATAATAGTGATGAAAAATCCATCAAAGAAATTAAAATACTGGAGGAAATACA
+
BBCCCBBFCFFFGGGGGGGGGGHHHHHHHHGHHHHHGGGGGGGHHHGGHHHHGFGHGHHHHHHHGHHHHGGGGE>///<<>//?222211110//11111111111111<11111000000000-;-...00000000/09//.0//00:000000000900000000..900000//0000:0.//..:0000090000000000000000000..000000000/./000000000;00/...//0000
@M05620:45:000000000-G6HP7:1:1101:17357:8008 1:N:0:126
TACCTGTACTGGGGAAGCATTTGAATATCCCCCCATGGTGATGGGGACGGAGAACTGCTCCATAAACACAGGCAACGTGCCTAACTTTCCCGGGAAGATGAAGTCAAAGAGCGACCACAGCTCTTCGGAGGTTATTTTGCATCGGTGAGCCAGACAGAATGATCCGATGAGGGGTGCGAAACTATTTGAGGAAAGGAAGCACCTTTTTATTAAATTTACCTTTTAGCAATCGCCATTCCTACCTAAAGATC
+
ABABAFFFFFFBGGGGAGGGFDGGHHHGHHHGGGGHFHHDGFEFHGAEGGGFGHHGFFHHHHHHHGHFHHFGGHHHE?EEE4EGHGHDGHHCEG/>AGHHG3EFGHHHHHHHEGGG/GGHHFHHFHHG/<@AGHDDDFGHBGHG.<..FGHH<CEHFF<DDHHHHHFGGFGGDCED?B9ABAFBFGFFGEE9//9C/BAA/FFFFFFFFBFFBBFFFFFFFFFFB/F/;BF.ADDAFFFFF/AFFBBFFFF
@M05620:45:000000000-G6HP7:1:1101:8934:8010 1:N:0:126
TACCTGTACTGGGGAAGCGTGTAGCAATCGCCATTCCTACCCTAAAGATCGGAAGAGCACACGTCTGAACTCCAGTCACTCTCGCGCATCTCGTATGCCGTCTTCTGCTTGAAAAAAAAAAAAAAAAAAGACTTAAATAAAGTCAAGACCTATGCCTCTTACATGTCTACTCACAAGATACTAAACTGTGTAATAGATAAGAAAATATGAAACAAACTTCATCTGCAACTGATAAAGAGACGTCACGAAAT
+
CCDDCFFFFFFFGGGGGGGGGGHHHHHHHGGGGFHHHHHHHHHHHHHHHHHGGGGHHHGHHHGHHHGHHHHHHGHGHHHHHHHGGGGGGGHHHFFHHHHGGGHGHHHGHHHHHHHGGGGGB<<-<-<--../0000000000000000//000:00:00000000:0000000000./000000000000000:000:00000//<0000000/...00000000000<//0000000///.....<....
@M05620:45:000000000-G6HP7:1:1101:8951:8018 1:N:0:126
TACCTGTACTGGGGAAGCGTGTAGCAATCGCCATTCCTACCCTAAAGATCGGAAGAGCACACGTCTGAACTCCAGTCACTCTCGCGCATCTCGTATGCCGTCTTCTGCTTGAAAAAAAAAAAAACATAATAAAAATAAAGTATTTCTCCAGTATCCATAGACACACCTAAATATAGACCACAATATTACAACCATCGAGGCACCAAGCTAACCTCCACTCATACTACCGTCTCCTCGCGTTGATCAACGTC
+
CCCCCFFFFFFFGGGGGGGGGGGGHGHHHFGGGGHHHHGHHHHHHHHGHHHGGGGHHHFHGHGHHHGGFHHHHGHGHHHHHHHGGGGGGGHHHFEHHHHGGGHGHHHHHHHHHHHHGGDCB><-..111111111.00000000000000<0000<0000000//../0;000:00000/;..090000000..09./:--......9000/.0/.//0//000;00:-.../00/.9----.000:/...
@M05620:45:000000000-G6HP7:1:1101:23258:8035 1:N:0:126
ATCTCTATCTCCTAAAAACCTGTTTAGATTTGGAGATAGACCTTCAGGTTTTTCATCATTTTCTGCATGAATTATACATTGACCACGTTCCAGCGTGGTCAGTTTGCAGCATTCTGTTATTTTGTTTGACAGAGTGTCTTGTTGAGAACATATGTAGGACATGATTTTTTCCTGCAACAGGGAAAATAAAGTATAAGTTTTAAAGATTTATTCTTTAATAAAGGATCTCAAAGCCAGCTTTAGAAAAAGGA
+
BCCCCFFFFFFFGGGGGGGGGGHHHHHHHHHHHHHHHHHHHHHHHHHHHHHGGHHHHHHHHHHHHHHHHHHHHHHHHHHHHGHHHHGHHHHHHHGGGGHHHHHHHHHHHHHHHHHHHHHHHHHHHHHHGHHHHHHHHHHHHHHHHHHHHHHHHHHHHHHHHHHHHHHHHGHHHHHHHHHHHGGHHHHHGGHHHHHHHHHHHHGGHHHHHHHHHHHHHFHHHGHHGHHHHHHHEHAFCEHHHHHFHHHGGGG
@M05620:45:000000000-G6HP7:1:1101:8008:8045 1:N:0:126
AAACCAAGCAGACACTCACCGCTGTAGACATGAGGTCAGCTAGATCGGAAGAGCACACGTCTGAACTCCAGTCACTCTCGCGCATCTCGTATGCCGTCTTCTGCTTGAAAAAAAAAAAAAAAATAACATAAAACTCATGGACTATTTATTTGTACAGAATATACATATAACATGAATAGTCGCGTAAACTCTCCAAGTGTAATAATTCAGGCTAATAAAAAAAGCGAATGCGTAGAGTCGCGTGCCACCAT
+
CCCCCCCFCFFFGGGGGGGGGGGGGHHHHHHHHHHHHHHHHHHHHHHGGGGHHHHHHHGHHHGHHHHHHHHHHHHHHHHGGGGGFEHHHFGHHHHGGGHGHHHHHHHGFHHHGGGGDA//--<.000000000000000000:/000000000000000000000;00;;00000000000.----..00000;:00;0000900900900/.000:0000--....9-00...-.000-----..00..:
@M05620:45:000000000-G6HP7:1:1101:11178:8065 1:N:0:126
AGATCGGAAGAGCACACGTCTGAACTCCAGTCACTCTCGCGCATCTCGTATGCCGTCTTCTGCTTGAAAAAAAAAAAAAAAAAAAAAAAAGAAGGTAGAGGAGAAGGAGGAAAAAAAAAAAAAGAAGAAAGAGGAGGAGAAGAGAAAAAAGAAAAAGGGGGAGAAGAAGACAGGGAAGAGGAAGAAAAGAGGGGAACGGAAAAAGAGGCAGAGAAAAAAAAAGGAAAGGAAAGCAACGAGGAGATAAAGGA
+
ABBBCCBCBBFFGGGGFEFGGGHHHHHHFHHHHHHHHHGFFGGE0FGGFEFHFGEFGHGHHHHHHHAGFFHGCCGC//<////////---..././0000/..../...:.///.-------9...///////........//.////.-:..//....----..////////......9../..////./..-.......-/...9:.....9///.----..///..///.///.-..--;.////9//
@M05620:45:000000000-G6HP7:1:1101:12444:8088 1:N:0:126
AGATTACTGCAACAGTTCCCCCTGGACCTGGAAAAGTTTCTTGCCTGGCTTACAGAAGCTGAAACAACTGCCAATGTCCTACAGGATGCTACCCGTAAGGAAAGGCTCCTAGAAGACTCCAAGGGAGTAAAAGAGCTGATGAAACAATGGCAAGTAAGTCAGGCATTTCCGCTTTAGCACTCTTGTGGATCCAATTGAACAATTCTCAGCATTTGTACTTGTAACTGACAAGCCAGGGACAAAACAAAGAT
+
>AABCFFFB54BFGBBBFFGGGGGGFHHHHHHHHHHGHHHHHHHHHHHHHHABFGHHHHHHHHHHHHHHHHHHHHHGHHHABFGHGHHHHDFGHGF@EGGGHFFHHGHGHHHHHHGHHHHHGHFFHGFHGHHHGHHHHGHHGHHHHHHHHHGHGGHGHHGHHHHHHHHHHGGGGGHHHGHHHHHHHHDHHHHHEHHHGHGGGHGHHHHHGHHHHHHHHHHHHHHHHHGGGHHHGFGGGGGGGFFFGGGGGC
@M05620:45:000000000-G6HP7:1:1101:12432:8101 1:N:0:126
AGATTACTGCAACAGTTCCCCCTGGACCTGGAAAAGTTTCTTGCCTGGCTTACAGAAGCTGAAACAACTGCCAATGTCCTACAGGATGCTACCCGTAAGGAAAGGCTCCTAGAAGACTCCAAGGGAGTAAAAGAGCTGATGAAACAATGGCAAGTAAGTCAGGCATTTCCGCTTTAGCACTCTTGTGGATCCAATTGAACAATTCTCAGCATTTGTACTTGTAACTGACAAGCCAGGGACAAAACAAAGAT
+
AABCCFFFDDFFGGFBGGGGGGGGGGHHHHHHHHHHGHHHHHHHHHHHHHH3BBGHHHHHHHHHHHHHHHHHHHHHHHHHEGGHHGHHHHFGHHGGEFGHHHGGHHHHGHHHHHHHHHHHHHHGFGGGHFHHHGHHHHGHHFHHHHHHHHHGHGHHHHHHHHHHHHHHHHGGGGGHGHHHHHHHHHHGHHHHGHHHHGHGFGHHHHHHHHHHHHHHHHHGHHHHHHHHHHHHHGGGGGGGGGGGGGGGGGF
@M05620:45:000000000-G6HP7:1:1101:22360:8103 1:N:0:126
CATCCTGACCCTGAAGTACCCCATTGAGCATGGCATCGTCACCAACTGGGACGACATGGAGAAGATCTGGCACCACACCTTCTACAACGAGCTGCGCGTGGCCCCGGAGGAGCACCCAGTGCTGCTGACCGAGGCCCCCCTGAACCCCAAGGCCAACAGAGAGAAGATGACTCAGGTGAGGCTCGGCCGACGCCCGTGCTCCTCCCGTCCTTTCCCCAGTCATTTTCTGCCCGGCTTGATTTCTGACATTT
+
CCDDDFFFFFFFGGGGGGGGGGGHHHHHHHHHHHHHHGHHHGHHHGHHHHHHGGGGGHHHHHHHHHHHHHHHHGHHHGGHHHHHHHHHGGGGGHHGGGGGGGHHGGGGGGGGHHHHGGHHHHHHHHHHHHGGGGGGGGGGGGHHHHGGGGHGHHGGGGGGGGGGGGGGGGGGGGGGHGGGGGGGFFFFFFFFFFFFDFFFFFFFFFFEFFFFFFFFFFFFFFFFHFHHFFFFFFFFFFFFFFFFFFFFFF0
@M05620:45:000000000-G6HP7:1:1101:22364:8123 1:N:0:126
CATCCTGACCCTGAAGTACCCCATTGAGCATGGCATCGTCACCAACTGGGACGACATGGAGAAGATCTGGCACCACACCTTCTACAACGAGCTGCGCGTGGCCCCGGAGGAGCACCCAGTGCTGCTGACCGAGGCCCCCCTGAACCCCAAGGCCAACAGAGAGAAGATGACTCAGGTGAGGCTCGGCCGACGCCCGTGCTCCTCCCGTCCTTTCCCCAGTCATTTTCTGCCCGGCTTGATTTCTGACATTA
+
BCCCCFFFFFFFGGGGGGGGGGGHHHHHHHHHHHHHHGHHHGHHHGHHHHHHGGGGGHHHHHHHHHHHHHHHHGHHHGGHHHHHHHHHGGGGGHHGGGGGGGHHGGGGGGGGHHHHGGHHHHHHHHHHHHGGGGGGGGGGGGHHHHGGGGHGHHGGGGGGGGGGGGGGGGGGGGGGGGGGGGGGFFFFFFFFFFFFBFFFFFFFFFFEFFFFFFFFFFFFFFFFFFFFFFFFFFFFFFFFFFFFFFFF0B:
@M05620:45:000000000-G6HP7:1:1101:7794:8127 1:N:0:126
AGATTACTGCAACAGTTCCCCCTGGACCTGGAAAAGTTTCTTGCCTGGCTTACAGAAGCTGAAACAACTGCCAATGTCCTACAGGATGCTACCCGTAAGGAAAGGCTCCTAGAAGACTCCAAGGGAGTAAAAGAGCTGATGAAACAATGGCAAGTAAGTCAGGCATTTCCGCTTTAGCACTCTTGTGGATCCAATTGAACAATTCTCAGCATTTGTACTTGTAACTGACAAGCCAGGGACAAAACAAAGAT
+
AAABBFFFFFFFGGGGGGGGGGGGHHHHHFHHHGHHHHHHHHHHHHHHHHHHHHHHHHHHHHHHHHHHHHHHHHHHHHHHHHHHHGHHHHFHGFGFGGHGGHGHHHHHGHHHHHHHHHHHHHHGGEFFFHHGHGHHHHGHHDDHHHHHHGHGHGHHHHGHHHHHHHHHHHGGGGGHHHGHHHHHHFGGHHHHGHHHHBDFGHHHHHHHHHGHHHHHHHHHHHHHHHHFFHGHHGGGGGGGAAFFGFEGGGG
@M05620:45:000000000-G6HP7:1:1101:10349:8129 1:N:0:126
CATCCTGACCCTGAAGTACCCCATTGAGCATGGCATCGTCACCAACTGGGACGACATGGAGAAGATCTGGCACCACACCTTCTACAACGAGCTGCGCGTGGCCCCGGAGGAGCACCCAGTGCTGCTGACCGAGGCCCCCCTGAACCCCAAGGCCAACAGAGAGAAGATGACTCAGGTGAGGCTCGGCCGACGCCCGTGCTCCTCCCGTCCTTTCCCCAGTCATTTTCTGCCCGGCTTGATTTCTGACATTA
+
CCCCCFFFFFFFGGGGGGGGGGGHHHHHHHHHHHHHHGHHHGHHHGHHHHGHGGGGGHHHHHHHHHHHHHHHHGHHHGGHHHHHHHHHGGGGGHHGGGGGGGHHGGGGGGGGHHHHGGHGHHHHHHHHHHGGGGGGGGGGGGHHHHGGGGHGHHGGGGGGGGGGGGGGGGGGGGGGGGGGGGGGFFFFFFFFFFFFFFFFFFFFFFFFFFFFFFFFFFFBFFFFFFFFFFFFFFFFFA:FFFFFB;FFFF0
@M05620:45:000000000-G6HP7:1:1101:7779:8136 1:N:0:126
AGATTACTGCAACAGTTCCCCCTGGACCTGGAAAAGTTTCTTGCCTGGCTTACAGAAGCTGAAACAACTGCCAATGTCCTACAGGATGCTACCCGTAAGGAAAGGCTCCTAGAAGACTCCAAGGGAGTAAAAGAGCTGATGAAACAATGGCAAGTAAGTCAGGCATTTCCGCTTTAGCACTCTTGTGGATCCAATTGAACAATTCTCAGCATTTGTACTTGTAACTGACAAGCCAGGGACAAAACAAAGAT
+
BBBBBFFFFFFFGGGGGGGGGGGGHHHHHHHHHHHHHHHHHHHHHHHHHHHHHHHHHHHHHHHHHHHHHHHHHHHHHHHHHHHHHHHHHHHHHHGGGGHHHHHHHHHHGHHHHHHHHHHHHHHGGGGGHHHHHGHHHHGHH?GHHHHHHHHHHGHHHHHHHHHHHHHHHHGGGGGHBGHHHHHHHHHGHHHHHHHHHGFHHHHHHHHGHHGHHHHHHHHHHGHGHHHHHHHHHGGGGGGGGFFFGGGGGGG
@M05620:45:000000000-G6HP7:1:1101:7793:8147 1:N:0:126
AGATTACTGCAACAGTTCCCCCTGGACCTGGAAAAGTTTCTTGCCTGGCTTACAGAAGCTGAAACAACTGCCAATGTCCTACAGGATGCTACCCGTAAGGAAAGGCTCCTAGAAGACTCCCAGGGAGTAAAAGAGCTGATGCAACAATGGCAAGTAAGTCAGGCATTTCCGCTTTAGCACTCTTGTGGATCCAATTGAACAATTCTCAGCATTTGTACTTGTAACTGACAAGCCAGGGACAAAACAAAGAT
+
>1AAAFBDDFFFGGGFGGGGGEGEHGGHGBFGHBHFGDGFHHHGGHGEHHHHHHEFGGGFGHHHHHHHGFGHFHFFHHGHHFHHFAG1FGHHFHGF?GHHHH0GFHGGFHHEHHGHHHHH/0>E?CFGGHHEF/FHGHDGH1BGHHHHFFGC1FDGHHHHH1GGHHHHHHGGGGGF1GGFHHHHHHHFGHHHHFHHGFFH0GHHHHHHFGHHEHFHHFGHFGBGHHCFCGGAGGB.E?EGAF/9FGGG/BC
@M05620:45:000000000-G6HP7:1:1101:22177:8162 1:N:0:126
CATCCTGACCCTGAAGTACCCCATTGAGCATGGCATCGTCACCAACTGGGACGACATGGAGAAGATCTGGCACCACACCTTCTACAACGAGCTGCGCGTGGCCCCGGAGGAGCACCCAGTGCTGCTGACCGAGGCCCCCCTGAACCCCAAGGCCAACAGAGAGAAGATGACTCAGGTGAGGCTCGGCCGACGCCCGTGCTCCTCCCGTCCTTTCCCCAGTCATTTTCTGCCCGGCTTGATTTCTGACATTA
+
BCCCCFFFFFFFGGGGGGGGGGGHHHHHHHHHHHHHHGHHHGHHHGHHGGHHGGGGGHGHHHHHHHHHHHHHHGHHHGGHHHHHHHHHGGGGGHHGGGGGGGHHGGGGGGGGHHHHGGHGHHHHHHHHHHGGGGFGGGGGGGHHHHGGGGHGHHGGGGGGGGGEFGGGGGGGGGGGGGGGGGGGFFFFF;FFFFFFAFDFFFFFFFFADFFFFFFFFFBFFFFFFFFFFFFFDFFFCFAFFFFFFBFFFF0
@M05620:45:000000000-G6HP7:1:1101:17882:8172 1:N:0:126
TACCTGTACTGGGGAAGCATTTGAATATCCCCCCATGGTGATGGGGACGGAGAACTGCTCCATAAACACAGGCAACGTGCCTAACTTTCCCGGGAAGATGAAGTCAAAGAGCGACCACAGCTCTTCGGAGGTTATTTTGCATCGGTGAGCCAGACAGAATGATCCGATGAGGGGTGCGAAACTATTTGAGGAAAGGAAGCACCTTTTTATTAAATTTACCTTTTAGCAATCGCCATTCCTACCCTAAAGAT
+
DDDDDFFFFFFFGGGGGGGGGGHHHHHHHHHGGGGHHHGHGHHHHGGGGGGGGHHHHHHHHHHHHHHHHHHHGGHHGHHHHHHHHHHHHHHGGGGGGHHHHHHHHHHHHHHHGGGGGHHHHHHHHHHGGGGDHHHHHHHHHHHGGEGGHGHHHHGHHHHHHHHHHHFGGHHHGGEGGGFGGGGGGGHHFGGFGFFGGGGGGGFFFFFFFFFFFFFFFFFFFFFFFFFFFFFFFFFEFFFFFFFFFFFFFFF
@M05620:45:000000000-G6HP7:1:1101:22167:8180 1:N:0:126
CATCCTGACCCTGAAGTACCCCATTGAGCATGGCATCGTCACCAACTGGGACGACATGGAGAAGATCTGGCACCACACCTTCTACAACGAGCTGCGCGTGGCCCCGGAGGAGCACCCAGTGCTGCTGACCGAGGCCCCCCTGAACCCCAAGGCCAACAGAGAGAAGATGACTCAGGTGAGGCTCGGCCGACGCCCGTGCTCCTCCCGTCCTTTCCCCAGTCATTTTCTGCCCGGCTTGATTTCTGACATTA
+
AA3AAFFDFCFFFGGGGGGGGGGHHGHHHHHHHHHHFEHHHGHFFGHHGFFFEGGEDFGEHCGHGHHHHHHGGGFHGGGHHHHHHHGHGCEEGFFGGGGCEGHFEGCGGGGGEHHHGECHGHHHHHHFHHCCCGGGDFFGGGFHHGGGDFHGHHGGGGGFEBEGFGBFFGGB0FBBBBGGGGGFFDEDFFADFFF=BD?E/FFF9EDFFFFFF///BFAFFFFFFFFFFFFFBBFDF9.BFB9BBFFFFF/
@M05620:45:000000000-G6HP7:1:1101:8404:8208 1:N:0:126
AGATTACTGCAACAGTTCCCCCTGGACCTGGAAAAGTTTCTTGCCTGGCTTACAGAAGCTGAAACAACTGCCAATGTCCTACAGGATGCTACCCGTAAGGAAAGGCTCCTAGAAGACTCCAAGGGAGTAAAAGAGCTGATGAAACAATGGCAAGTAAGTCAGGCATTTCCGCTTTAGCACTCTTGTGGATCCAATTGAACAATTCTCAGCATTTGTACTTGTAACTGACAAGCCAGGGACAAAACAAAGAT
+
>ABBBFFFFFDFGGGGGGGGGGGGHHHHHHHHGHHHGHHHHHHHHHHHHHHHHHHHHHHHHHHHHHHHHHHHHHHHHGHHHHHHHFHHHHDGGHGGFEHHHHHHHHHHGHHHHHHGHHHHHHHGGGGGFHHHHGHHHHHHHBGHHHHHHHHHGGHHHHHHHHFHFHHHHHGGGGGHEGHHHHHHHHHGHHHHHGHHHHHGFHHHHHHHHHHHHHHHHCHHHHHHHGHHGFGGHGGGEFGGEA;AFGGGGFF
@M05620:45:000000000-G6HP7:1:1101:8422:8220 1:N:0:126
AGATTACTGCAACAGTTCCCCCTGGACCTGGAAAAGTTTCTTGCCTGGCTTACAGAAGCTGAAACAACTGCCAATGTCCTACAGGATGCTACCCGTAAGGAAAGGCTCCTAGAAGACTCCAAGGGAGTAAAAGAGCTGATGAAACAATGGCAAGTAAGTCAGGCATTTCCGCTTTAGCACTCTTGTGGATCCAATTGAACAATTCTCAGCATTTGTACTTGTAACTGACAAGCCAGGGACAAAACAAAGAT
+
BCCCCFFFFFFFGGGGGGGGGGGGHHHHHHHGHHHHHHHHHHHHHHHHHHHHHHHHHHHHHHHHHHHHHHHHHHHHHHHHHHHHHGHHHH@GGHGEGGHHGHHHHHHHGHHHHHHGHHHHEHHGGEGFHHHHHGHHHHGHHGHHHHHHHHHHHGHHHHHHHHHHHHHHHHGGGGGHHGHHHHHHHGHGHHHHHHHHHGGHHFHHHHHHHHHHHHHHHGHGHHHHHHHHGFGHHGGGGGGGGACFGGGGGGC
@M05620:45:000000000-G6HP7:1:1101:6579:8224 1:N:0:126
CATCCTGACATTAGATCGGAAGAGCACACGTCTGAACTCCAGTCACTCTCGCGCATCTCGTATGCCGTCTTCTGCTTGAAAAAAAAAAAAAAAAGTTTACAGTATATAGTAGAAAGTTGTTGTGTTTGACAGAGTAGCTGATTTAAAAAATATTTAGTACCTATTTTTTTCCTTAAACATGAAAAAAAAAGTATATTTTTTCACGATTTATTCTTTAATACAATCTTTCAAATTAAGTGTTGTATTTATGA
+
CCCCCFFFFFFFGGGGGGGGGGHHHHHHHGHHHGHHHHHHHHHHHHHHHHGGGGGGGHHHGGHHHHEFEHGGHFGHHHGGHHHGGGGF/>/<///222222111@111==?11111=11=.00.00001>=1F00000000<00=000<-::000000:000000::0:-900;00000000099.--:-.909000:00-/00..:..::FF0000;FB0900000;;000;000090;9./0000:000
@M05620:45:000000000-G6HP7:1:1101:8405:8230 1:N:0:126
AGATTACTGCAACAGTTCCCCCTGGACCTGGAAAAGTTTCTTGCCTGGCTTACAGAAGCTGAAACAACTGCCAATGTCCTACAGGATGCTACCCGTAAGGAAAGGCTCCTAGAAGACTCCAAGGGAGTAAAAGAGCTGATGAAACAATGGCAAGTAAGTCAGGCATTTCCGCTTTAGCACTCTTGTGGATCCAATTGAACAATTCTCAGCATTTGTACTTGTAACTGACAAGCCAGGGACAAAACAAAGAT
+
BCCCCFFFFFFFGGGGGGGGGGGGHHHHHHHHHHHHHHHHHHHHHHHHHHHHHHHHHHHHHHHHHHHHHHHHHHHHHHHHHHHHHGHHHHHHHHGGGGHHHHHHHHHHGHHHHHHHHHHHHHHGGEGGHHHHHGHHHHHHHBFGHHHHHHHHHGHHHHHHHHHHHHHHHHGGGGGHGHHHHHHHHGHGHHHHGCHHHFGHFHHHHHHFHHHHHHHHHHHHHGHHHHHHHHHHHGGGGGGGFGGGGGGGGGG
@M05620:45:000000000-G6HP7:1:1101:7759:8230 1:N:0:126
TACCTGTACTGGGGAAGCATTTGAATATCCCCCCATGGTGATGGGGACGGAGAACTGCTCCATAAACACAGGCAACGTGCCTAACTTTCCCGGGAAGATGAAGTCAAAGAGCGACCACAGCTCTTTGCTGTGGTGGTTATTTTGCATCGGTGAGCCAGACAGCCTGATCCGATGAGGGGTGCGAAACTATTTGAGGAAAGGCAGCACCTTTTTATTAAATTTACCTTTTAGCAATCGCCATTCCTACCCTA
+
BBBBBFFBFFFFGGEGGGGGGGHFHHHHHHHGGGEHHHHHGHBBGECEFGGGGHGHHHHHHHHHHHHHHCHHGHHHGHHHHHEFHHHHHHHGGG@/E0FGFGHHHFF4DFFHCDDGCHHHHHHH2GGFGHG2F0?/?FDFG1GHD1?D...><<GCGC.<</..<</=GGG.;:00/;C.-.:.9B-B0CFBC;CFC/9:9.99.9..BFFFF.;F9//;FF/9BB9BF/;9/;B9;E.A9FF/9BF.AB.
@M05620:45:000000000-G6HP7:1:1101:7777:8236 1:N:0:126
TACCTGTACTGGGGAAGCATTTGAATATCCCCCCATGGTGATGGGGACGGAGAACTGCTCCATAAACACAGGCAACGTGCCTAACTTTCCCGGGAAGATGAAGTCAAAGAGCGACCACAGCTCTTTGCTGTGGAGGTTATTTTGCATCGGTGAGCCAGACAGAATGATCCGATGAGGGGTGCGAAACTATTTGAGGAAAGGAAGCACCTTTTTATTAAATTTACCTTTTAGCAATCGCCATTCCTACCCTA
+
DDDDDFFFFFFFGGGGGGGGGGHHHHHHHHHGGGGHHHGHHHHHHGGGGGGGGHHHHHHHHHHHHHHHHHHHGHHHGHHHHHHHHHHHHHHGGGGGGHHHHHHHHHHHHHHHGGGGGHHHHHHHHHHHHHHHHFGGEHHHHHHHHGHHGGCEGHHHHHHGHHHHHHHHHHHGGGHHHGGCEGGGGGGGGGGGGFFGFFFFGGGGGFGGFFFFFFFFFFFFFFHFFFFFFFFFFFFFFFFFFHHHFFFFFFF
@M05620:45:000000000-G6HP7:1:1101:3786:8247 1:N:0:126
CATCCTGACCCTGAAGTACCCCATTGAGCATGGCATCGTCACCAACTGGGACGACATGGAGAAGATCTGGCACCACACCTTCTACAACGAGCTGCGCGTGGCCCCGGAGGAGCACCCAGTGCTGCTGACCGAGGCCCCCCTGAACCCCAAGGCCAACAGAGAGAAGATGACTCAGGTGAGGCTCGGCCGACGCCCGTGCTCCTCCCGTCCTTTCCCCAGTCATTTTCTGCCCGGCTTGATTTCTGACATTA
+
BBBBBFFDFFFFGGGFGGGGGGGHHHHHFHHHHHHHHGHHGGHHHGHHHHCHGGGGGHGFHHHHHGHGGHHHHGGHHGGHHHHHHHHHGGGGGBFGGGGGGGHHGGGGGGGGHHHHGGGFGHHHHHHGHHGGGGGGGGGGGGHHHHGGGGHGHHGGGGFFGFGGGGGGGGGFFGGGGGGGGFGGFFFFFFFAFFFFBDFFFFFFFF?ADFDFFFFFFFBFFFFFFFFFFFFF.@FF;F.BFFFFBBF/BF/
@M05620:45:000000000-G6HP7:1:1101:7783:8255 1:N:0:126
TACCTGTACTGGGGAAGCATTTGAATATCCCCCCATGGTGATGGGGACGGAGAACTGCTCCATAAACACAGGCAACGTGCCTAACTTTCCCGGGAAGATGAAGTCAAAGAGCGACCACAGCTCTTTGCTGTGGAGGTTATTTTGCATCGGTGAGCCAGACAGAATGATCCGATGAGGGGTGCGAAACTATTTGAGGAAAGGAAGCACCTTTTTATTAAATTTACCTTTTAGCAATCGCCATTCCTACCCTA
+
AAAAADFDFFFBA1FE1EEFGGCHHGHGFFFFFCEGCGBGBGD1//EAEE??CAFGDFHFFCFFB1GGHHFHGFFEEF/>GE1@FE@GHHH?EEEEF>GFF><FFD>FGCBC?/B@/<FF/GGHHHHFFF>@@1FCEF1FGHHGHF<F<<E<CGBGBFHGHFGHHHBGFDF<EGBGGAC:AC@GGG?BFGGGB0C/0/9..BFFEBBEFBFFB-;FFF/9FBFBFFBFFF/;//;B?FBBFB9/9F/;9BF
@M05620:45:000000000-G6HP7:1:1101:16929:8259 1:N:0:126
CATCCTGACCCTGAAGTACCCCATTGAGCATGGCATCGTCACCAACTGGGACGACATGGAGAAGATCTGGCACCACACCTTCTACAACGAGCTGCGCGTGGCCCCGGAGGAGCACCCAGTGCTGCTGACCGAGGCCCCCCTGAACCCCAAGGCCAACAGAGAGAAGATGACTCAGGTGAGGCTCGGCCGACGCCCGTGCTCCTCCCGTCCTTTCCCCAGTCATTTTCTGCCCGGCTTTATTTCTGACCTTT
+
AAAAAFDFFFFFGGGGGBGGGGFGHCFFFGHHHHHHHGHHHGHHHGGGBEHHEGFEGHHFGFHHHHHHHHHFHGHHEGGHHHHHHH1GGEFGGHHGGGGG/EHHGGGGGGFFHEHHGFCGEHHHHHH1GG>ACGGGGGGGGEFBGHGG..GEHGGEEEF/CFFFGG/CBFGGFFFFGFGGGCEG@@EF@?@@@@@-9;AEFFEFFFFE?BFFFFFFF--;B/B;FFFFEBFF?-;@=//9;9BB//:/:F/
@M05620:45:000000000-G6HP7:1:1101:16940:8274 1:N:0:126
CATCCTGACCCTGAAGTACCCCATTGAGCATGGCATCGTCACCAACTGGGACGACATGGAGAAGATCTGGCACCACACCTTCTACAACGAGCTGCGCGTGGCCCCGGAGGAGCACCCAGTGCTGCTGACCGAGGCCCCCCTGAACCCCAAGGCCAACAGAGAGAAGATGACTCAGGTGAGGCTCGGCCGACGCCCGTGCTCCTCCCGTCCTTTCCCCAGTCATTTTCTGCCCGGCTTGATTTCTGACATTA
+
CCDDDFFFFFFFGGGGGGGGGGGHHHHHHHHHHHHHHGHHHGHHHGHHHHHHGGGGGHHHHHHHHHHHHHHHHGHHHGGHHHHHHHHHGGGGGHHGGGGGGGHHGGGGGGGGHHHHGGHHHHHHHHHHHHGGGGGGGGGGGGHHHHGGGGHGHHGGGGGGGGGGGGGGGGGGGGGGGGGGGGGGFFFFFFFFFFFFCFFFFFFFFFFFFFFFFFFFFFFFFFFFFHHHHFFFFFFFFFFFFFFFFFFFFF0
@M05620:45:000000000-G6HP7:1:1101:23597:8287 1:N:0:126
ATCTCTATCTCCTAAAAACCTGTTTAGATTTGGAGATAGACCTTCAGGTTTTTCATCATTTTCTGCATGAATTATACATTGACCACGTTCCAGCGTGGTCAGTTTGCAGCATTCTGTTATTTTGTTTGACAGAGTGTCTTGTTGAGAACATATGTAGGACATGATTTTTTCCTGCAACAGGGAAAATAAAGTATAAGTTTTAAAGATTTATTCTTTAATAAAGGATCTCAAAGCCAGCTTTAGAAAAAGGA
+
CCCCCFFFFFFFGGGGGGGGGGHHHHHHHHHHHHHHHHHHHHHHHHHHHHHGGHHHHHHHHIHHHHHHHHHHHHHHHHHHHHHHHHGHHHHHHHGGGGHHHHHHHHHHHHHHHHHHHHHHHHHHHHHHHHHHHHGHHHHHHHHHHHHHHHHHHHHHHHHHHHHHHHHHHGHHHHGHHHHHHGGHHHHHHHHHHHHHHFHHHHGHHHHHHHHHHHHHHHHHHGHHHHHHHGHGHHHHHGHHHHGHHHHHGGH
@M05620:45:000000000-G6HP7:1:1101:6615:8292 1:N:0:126
ATCTCTATCTCCTAAAAACCTGTTTAGATTTGGAGATAGACCTTCAGGTTTTTCATCATTTTCTGCATGAATTATACATTGACCACGTTCCAGCGTGGTCAGTTTGCAGCATTCTGTTATTTTGTTTGACAGAGTGTCTTGTTGAGAACATATGTAGGACATGATTTTTTCCTGCAACAGGGAAAATAAAGTATAAGTTTTAAAGATTTATTCTTTAATAAAGGATCTCAAAGCCAGCTTTAGAAAAAGGA
+
AABBAFFFFFFFGGGGGFGEFGHHHFFEDGGFF4FBGHHFHFHHGHHFGHHGGHGHGHHGDFFHHHEFHHHHHHGHHFHFGBHHHHGHHHHHHHGEGGHHHHHHHFFHHHHGHHFHGDHHHHFHEHHHGGFHHHHHHHHHHGHHGHHGHHHHHHHHHHFHHHHFHHHHHGHHHHHHFHHHGFGFEFHHFGHGHHEGHFGHGHEGHGHHHGHHHHHHHHGFGFGFHHFHFHHHHHHCGGGHHHFFFHFHDD:
@M05620:45:000000000-G6HP7:1:1101:6604:8313 1:N:0:126
ATCTCTATCTCCTAAAAACCTGTTTAGATTTGGAGATAGACCTTCAGGTTTTTCATCATTTTCTGCATGAATTATACATTGACCACGTTCCAGCGTGGTCAGTTTGCAGCATTCTGTTATTTTGTTTGACAGAGTGTCTTGTTGAGAACATATGTAGGACATGATTTTTTCCTGCAACAGGGAAAATAAAGTATAAGTTTTAAAGATTTATTCTTTAATAAAGGATCTCAAAGCCAGCTTTAGAAAAAGGA
+
ABAABFFFFFFFGGGGGGGGGGHHHFHHHHHHHFHHHHHHHHHHHHHGHHHGGHHHHHHHHHHHHHHHHHHHHHHHHHHHHHHHHHGHHHHHHHGGGGHHHHHHHHHHHHHHHHHHHHHHHHHHGGHHHHGHHHGGHHHHHHHHFHHHHHHHHHHHHHHHHHHGHHHHHGHHHHHHHHGHHGGHEHHHHHHHHHHHHGGHHHHHHGHHHGHGHHHHGFHHHHHHHHHHHHHGHHHHHGGHHHHHGFHFDFH
@M05620:45:000000000-G6HP7:1:1101:6625:8315 1:N:0:126
ATCTCTATCTCCTAAAAACCTGTTTAGATTTGGAGATAGACCTTCAGGTTTTTCATCATTTTCTGCATGAATTATACATTGACCACGTTCCAGCGTGGTCAGTTTGCAGCATTCTGTTATTTTGTTTGACAGAGTGTCTTGTTGAGAACATATGTAGGACATGATTTTTTCCTGCAACAGGGAAAATAAAGTATAAGTTTTAAAGATTTATTCTTTAATAAAGGATCTCAAAGCCAGCTTTAGAAAAAGGA
+
CCCCCFFFFFFFGGGGGGGGGGHHHHHHHHHHHHGHHHHHHHHHHHHHHHHGGHHHHIHHHHHIHHHHHHHHHHHHHHHHHHHHHHGHHHHHHHGGGGHHHHHHHHHHHHHHHHHHHHHHHHHHHHHHGHHHHHGHHHHHHHHHHHHHHHHHHHHHHHHHHHHHHHHHHGHHHHHHHHHHHGGHHHHHHGHHHHHHHHHHHHHHHHHHHHHHHHHHHHHHHHHHHHHHHHHHHHHHHGHHHHHHHHHHGGH
@M05620:45:000000000-G6HP7:1:1101:4008:8319 1:N:0:126
TACCTGTACTGGGGAAGCATTTGAATATCCCCCCATGGTGATGGGGACGGAGAACTGCTCCATAAACACAGGCAACGTGCCTAACTTTCCCGGGAAGATGAAGTCAAAGAGCGACCACAGCTCTTCGGAGGTTATTTTGCATCGGTGAGCCAGACAGAATGATCCGATGAGGGGTGCGAAACTATTTGAGGAAAGGAAGCACCTTTTTATTAAATTTACCTTTTAGCAATCGCCATTCCTACCCTAAAGAT
+
CBCCCFFFFFFFGGGGGGGGGGHHHHHHHHHGGGGHHHHHHHHHHGGGGGGGGHHHHHHHHHHHHHHHHHHHGHHHGHHHHHHHHHHHHHHGGGGGGHHHHHGHHHHHHHHHGGGGGHHHHHHHHHHGGGGGHHHHHHHHHHHGDEGGHHHHHHGHHHHHHHHHHHGGGGHHGGEEGGFGGGGGGGGGGGGBFGGFGGGGGGFFFFFFFFFFFFFFFFFFFFFFFFFFFFFFFFFFFFFFFFFFFFFFFFF
@M05620:45:000000000-G6HP7:1:1101:14957:8341 1:N:0:126
TACCTGTACTGGGGAAGCATTTGAATATCCCCCCATGGTGATGGGGACGGAGAACTGCTCCATAAACACAGGCAACGTGCCTAACTTTCCCGGGAAGATGAAGTCAAAGAGCGACCACAGCTCTTCGGAGGTTATTTTGCATCGGTGAGCCAGACAGAATGATCCGATGAGGGGTGCGAAACTATTTGAGGAAAGGAAGCACCTTTTTATTAAATTTACCTTTTAGCAATCGCCATTCCTACCCTAAAGAT
+
BBBBBFFFFFFFCEGGFGAGGGFGHHFHHHHGGGGHHHGGFHHHHGGGGGGGGHHHHHHHHHHHHHHHHHHHGHHHGHHHHHB@GHHHHHHFGGEGGHHHHHFHGHFHHFHHGGGGGHHHHHHHHHHGGGGGHGHHHHHHHHHGGGGEFGHHHHGGHH/GHHHHHH?FGHHGGGGDGGEG@AFBGGGGFEG0CBFGFFGGGGFFFFFFFFFFFFFFFFFFFFFFFFFFBFFEEDFFFFFFFFFFFFFFFFF
@M05620:45:000000000-G6HP7:1:1101:27555:8347 1:N:0:126
AGATTACTGCAACAGTTCCCCCTGGACCTGGAAAAGTTTCTTGCCTGGCTTACAGAAGCTGAAACAACTGCCAATGTCCTACAGGATGCTACCCGTAAGGAAAGGCTCCTAGAAGACTCCAAGGGAGTAAAAGAGCTGATGAAACAATGGCAAGTAAGTCAGGCATTTCCGCTTTAGCACTCTTGTGGATCCAATTGAACAATTCTCAGCATTTGTACTTGTAACTGACAAGCCAGGGACAAAACAAAGAT
+
BBBBBFFDFFFFGGGFGGGGGGGGGHGHGHHHFBFGFGFFF5FFHHHHHHHHGHFFHHHHHFHGHFHEHHGGHHGHHHHHHHHBGHHGHGEGFHGE@EFFHHHH1CGHGGGHGHHGFHHE3?BFEFEEFEEGFFGHHHHHHFDGHHHHHGHHHGGGFGFBFHHHFFFFHHGGGDFGHGD1<GFHH>FED1FHGFFFDFDBFGFD0DGGDFGHHGHHHHHFBFFCHHFFBFHCAEB9EAEE?A;F9EFFFB;
@M05620:45:000000000-G6HP7:1:1101:14974:8350 1:N:0:126
TACCTGTACTGGGGAAGCATTTGAATATCCCCCCATGGTGATGGGGACGGAGAACTGCTCCATAAACACAGGCAACGTGCCTAACTTTCCCGGGAAGATGAAGTCAAAGAGCGACCACAGCTCTTCGGAGGTTATTTTGCATCGGTGAGCCAGACAGAATGATCCGATGAGGGGTGCGAAACTATTTGAGGAAAGGAAGCACCTTTTTATTAAATTTACCTTTTAGCAATCGCCATTCCTACCCTAAAGAT
+
CCCCCFFFFFFFGGGGGGGGGGHHHHHHHHHGGGGHHHFHGHHHHGGGGGGGGGHHHHHHHHHHHHHHHHHHGHHHGHHHGHHHHHHHHHHGGGGGFHHHHHHHGHHHHHHGGGGGGHHHHHHHHHHGGGGGHHHHHHHHHGHGGFGEGFHHHHGHHHGBDFHHHHGGGHHHGG:AEGAGGGEFGGGGFGGFGGGGFFFGGGFFFFFFFFFFEBFFFFFFFFFFFFFF0BBEFFFFFFFFFFFFFFFBBFF
@M05620:45:000000000-G6HP7:1:1101:14948:8364 1:N:0:126
TACCTGTACTGGGGAAGCATTTGAATATCCCCCCATGGTGATGGGGACGGAGAACTGCTCCATAAACACAGGCAACGTGCCTAACTTTCCCGGGAAGATGAAGTCAAAGAGCGACCACAGCTCTTCGGAGGTTATTTTGCATCGGTGAGCCAGACAGAATGATCCGATGAGGGGTGCGAAACTATTTGAGGAAAGGAAGCACCTTTTTATTAAATTTACCTTTTAGCAATCGCCATTCCTACCCTAAAGAT
+
CCCCCFFFFFFFGGGGGGGGGGHHHHHHHHHGGGGHHHGHHHHHHGGGGGGGGHHHHHHHHHHHHHHHHHHHGHHHGHHHHHHHHHHHHHHGGGGGGHHHHHHHHHHHHHHHGGGGCHHHHHHHHHHGGGGEHHHHHHHHGHHGGEGEHHHHHHGHHHHHHHHHHHGGGHHHGGEDGGGGCFGGGGGGGGGFFBFGGFFGGGFFFFFFFFFFFFFFFFFFFFFFFFFFFFFFFFFEFFFFFFAFFFFFFFF
@M05620:45:000000000-G6HP7:1:1101:6940:8386 1:N:0:126
ATCTCTATCTCCTAAAAAGGAAGAAAGGGGAGGGAAGATCGGAAGAGCACACGTCTGAACTCCAGTCACTCTCGCGCATCTCGTATGCCGTCTTCTGCTTGAAAAAAAAAAAATTATTTGCCAGAATGTCTTGTTGCGCCCATATATCGGACATGCTTTTTTCCTGCACCATGGCAAATAAAGTCTATGTTTTAACTCGTTATTCTTTACTCCCGGCTCTCAACTCCAGCTTTCGCAAAAGTACGCAATGG
+
BBBBBFFFFFFFGGGGGGGCBGH44BGFGE?EEGGHGHHHGGGFGHHHHGHHGEGHGHBFGHHEH@FDFGGHFGAEGGGCFHGGGCHFGEGGHGHH4FEHFEBBFFEB<BC</01111111?F10011<<1>1>>G1--.<.</<000.-.;-:00;00;C-9C00/C//.00/./09900;0;00;0;990/;////.9..9//;9BB/9//.;---.;B/B.FB//;9/BF/...;-;9//9.;.-.//
@M05620:45:000000000-G6HP7:1:1101:17055:8390 1:N:0:126
CATCCTGACCCTGAAGTACCCCATTGAGCATGGCATCGTCACCAACTGGGACGACATGGAGAAGATCTGGCACCACACCTTCTACAACGAGCTGCGCGTGGCCCCGGAGGAGCACCCAGTGCTGCTGACCGAGGCCCCCCTGAACCCCAAGGCCAACAGAGAGAAGATGACTCAGGTGAGGCTCGGCCGACGCCCGTGCTCCTCCCGTCCTTTCCCCAGTCATTTTCTGCCCGGCTTGATTTCTGACATTA
+
CCCCCFFFFFFFGGGGGGGGGGGHHHHHHHHHHHHHHGHHHGHHHGHHHHHHGGGGGHHHHHHHHHHHHHHHHGHHHGGHHHHHHHHHGGGGGHHGGGGGGGHHGGGGGGGGHHHHGGHHHHHHHHHGHHGGGGGGGGGGGGHGHHGGGGHGHHGGGGGGGGGGGGGGGGGGGGGGGGGGGGGGFFFFCFFFFFFF-DDFFFFFFFFFFFFFFFFFFFDFFFFFFFFFFFFFFFFFFFAFEFFFFBFFFF0
@M05620:45:000000000-G6HP7:1:1101:20730:8401 1:N:0:126
TACCTGTACTGGGGAAGCATTTGAATATCCCCCCATGGTGATGGGGACGGAGAACTGCTCCATAAACACAGGCAACGTGCCTAACTTTCCCGGGAAGATGAAGTCAAAGAGCGACCACAGCTCTTCGGAGGTTATTTTGCATCGGTGAGCCAGACAGAATGATCCGATGAGGGGTGCGAAACTATTTGAGGAAAGGAAGCACCTTTTTATTAAATTTACCTTTTAGCAATCGCCATTCCTACCCTAAAGAT
+
ECCDEFFFFFFFGGGGGGGGGGHHHHHHHHHGGGGHHHGHHHHHHGGGGGGGGHHHHHHHHHHHHHHHHHHHGHHHGHHHHHHHHHHHHHHGGGGGGHHHHHHHHHHHHHHHGGGGGHHHHHHHHGHGGGGCHHHHHHHHHHHGGEGGHGHHHHGHHHHHHHHHHHGGGHHHGG<EGGDGGGGGGHHHGGGFFFFGGGGGGGFFFFFFFHFFFFFFFFFFFFFFHFFFFFFFFFFFFFFFFFFFFFFFFFF
@M05620:45:000000000-G6HP7:1:1101:5259:8409 1:N:0:126
ATCTCTATCTCCTAAAAACCTGTTTAGATTTGGAGATAGACCTTCAGGTTTTTCATCATTTTCTGCATGAATTATACATTGACCACGTTCCAGCGTGGTCAGTTTGCAGCATTCTGTTATTTTGTTTGACAGAGTGTCTTGTTGAGAACATATGTAGGACATGATTTTTTCCTGCAACAGGGAAAATAAAGTATAAGTTTTAAAGATTTATTCTTTAATAAAGGATCTCAAAGCCAGCTTTAGAAAAAGGA
+
CCCCDFFFFFFFGGGGGGGGGGHHHHHHHHHHHHHHHHHHHHHHHHHHHHHGGHHHHIIHHHHHIHHHHHHHHHHHHHHHHHHHHHGHHHHHHHGGGGHHHHHHHHHHHHHHHHHHHHHHHHHHHHHHHHHHHHHHHHHHHHHHHHHHHHHHHHHHHHHHHHHHHHHHHGHHHHHHHHHHHGGHHHHHHHHHHHHHHHHHHHHHHHHHHHHHHHHHHGHHHHHHHHHHHGHHHHHHHGHHHHHHHHHHGGH
@M05620:45:000000000-G6HP7:1:1101:18346:8416 1:N:0:126
TACCTGTACTGGGGAAGCATTTGAATATCCCCCCATGGTGATGGGGACGGAGAACTGCTCCATAAACACAGGCAACGTGCCTAACTTTCCCGGGAAGATGAAGTCAAAGAGCGACCACAGCTCTTTGCTGTGGAGGTTATTTTGCATCGGTGAGCCAGACAGAATGATCCGATGAGGGGTGCGAAACTATTTGAGGAAAGGAAGCACCTTTTTATTAAATTTACCTTTTAGCAATCGCCATTCTTACCCTA
+
BBBBBFFFFFFFGGGEEGGGGGHHHGHHHHHGGGGHHHEFFHHHHGGGGGGGGHHHHHHHHHHHHHHHHHHHGGHHGHHHHHHHHHHHHFHGEGEGGGHHGHHGGGHHHHHHGGGGGHGHHHHH2@GGFGG<B1</?F1FGD<G1?<<...>FFC<GE..<C/<00<<<=G.AA00CA@.-.;.;A-00;BBB09/9//..=9..//:BF//B.;BF/BFFFB///9/F/BFFFF/;E.;.9F//;///B.
@M05620:45:000000000-G6HP7:1:1101:19255:8435 1:N:0:126
CATCCTGACCCTGAAGTACCCCATTGAGCATGGCATCGTCACCAACTGGGACGACATGGAGAAGATCTGGCACCACACCTTCTACAACGAGCTGCGCGTGGCCCCGGAGGAGCACCCAGTGCTGCTGACCGAGGCCCCCCTGAACCCCAAGGCCAACAGAGAGAAGATGACTCAGGTGAGGCTCGGCCGACGCCCGTGCTCCTCCCGTCCTTTCCCCAGTCATTTTCTGCCCGGCTTGATTTCTGACATTA
+
CCCCCFFFFFFFGGGGGGGGGGGHHHGHHHHHHHHHHGHHHGHHHGHHHHHHGGGGGHHHHHHHHHHHHHHHHGHHHGGHHHHHHHHHGGGGGHHGGGGGGGHHGGGGGGGGHHHHGGHGHHHHHHHHHHGGGGGGGGGGGGHHHHGGGGHGHHGGGGGGGGGGGGGGGGGGGGGGGGGGGGGGFFFFFFFFFFFF@DDFFFFFFFFEDDDFFFFFFFFFFFFFFFFFFFFFDFFFFFFFFFFFEFFFFF/
@M05620:45:000000000-G6HP7:1:1101:15118:8441 1:N:0:126
CATCCTGACCCTGAAGTACCCCATTGAGCATGGCATCGTCACCAACTGGGACGACATGGAGAAGATCTGGCACCACACCTTCTACAACGAGCTGCGCGTGGCCCCGGAGGAGCACCCAGTGCTGCTGACCGAGGCCCCCCTGAACCCCAAGGCCAACAGAGAGAAGATGACTCAGGTGAGGCTCGGCCGACGCCCGTGCTCCTCCCGTCCTTTCCCCAGTCATTTTCTGCCCGGCTTGATTTCTGACATTA
+
CCDDDFFFFFFFGGGGGGGGGGGHHHHHHHHHHHHHHGHHHGHHHGHHHHHHGGGGGHHHHHHHHHHHHHHHHGHHHGGHHHHHHHHHGGGGGHHGGGGGGGHHGGGGGGGGHHHHGGHGHHHHHHHHHHGGGGGGGGGGGGHHHHGGGGHGHHGGGGGGGGGGGGGGGGGGGGGGGGGGGGGGFFFFFFFFFFFFDFFFFFFFFFFEFFFFFFFFFFFFFFFFFFFFHFFFFFFFFFBFFFFFFBFFFF0
@M05620:45:000000000-G6HP7:1:1101:19235:8442 1:N:0:126
CATCCTGACCCTGAAGTACCCCATTGAGCATGGCATCGTCACCAACTGGGACGACATGGAGAAGATCTGGCACCACACCTTCTACAACGAGCTGCGCGTGGCCCCGGAGGAGCACCCAGTGCTGCTGACCGAGGCCCCCCTGAACCCCAAGGCCAACAGAGAGAAGATGACTCAGGTGAGGCTCGGCCGACGCCCGTGCTCCTCCCGTCCTTTCCCCAGTCATTTTCTGCCCGGCTTGATTTCTGACATTA
+
DCDDDFFFFFFFGGGGGGGGGGGHHHHHHHHHHHHHHGHHHGHHHGHHHHHHGGGGGHHHHHHHGHHHHHHHHGHHHGGHHHHHHHHHGGGGGHHGGGGGGGHHGGGGGGGGHHHHGGHHHHHHHHHHHHGGGGGGGGGGGGHHHHGGGGHGHHGGGGGGGGGGGGGGGGGGGGGGHGGGGGGGFFFFFFFFFFFFBFFFFFFFFFFEFFFFFFFFFFFFFFFFHHFFFFFFFFFFFFBFFFFFFFFFFF0
@M05620:45:000000000-G6HP7:1:1101:15137:8443 1:N:0:126
CATCCTGACCCTGAAGTACCCCATTGAGCATGGCATCGTCACCAACTGGGACGACATGGAGAAGATCTGGCACCACACCTTCTACAACGAGCTGCGCGTGGCCCCGGAGGAGCACCCAGTGCTGCTGACCGAGGCCCCCCTGAACCCCAAGGCCAACAGAGAGAAGATGACTCAGGTGAGGCTCGGCCGACGCCCGTGCTCCTCCCGTCCTTTCCCCAGTCATTTTCTGCCCGGCTTGATTTCTGACATTA
+
CCCCCFFFFFFFGGGGGGGGGGGHHHHHHHHHHHHHHGHHHGHHHGHHHHHHGGGGGHHHHHHHHHHHHHHHHGHHGGGHHHHHHHHHCGGGGHHGGGGGGGHHGGGGGGGGHHHHGGHHHHHHHHHHHHGGGGGGGGGGGGHHHHGGGGHGHHGGGGGGGGGGGGGGGGGGGGGGGGGGGGGGFFFFFFFFFFFFFFFFFFFFFFFFFFFFFFFFFFFFFFFFFFFFFFFFDFFFFFFFFFFFF:BFFF0
@M05620:45:000000000-G6HP7:1:1101:15115:8459 1:N:0:126
CATCCTGACCCTGAAGTACCCCATTGAGCATGGCATCGTCACCAACTGGGACGACATGGAGAAGATCTGGCACCACACCTTCTACAACGAGCTGCGCGTGGCCCCGGAGGAGCACCCAGTGCTGCTGACCGAGGCCCCCCTGAACCCCAAGGCCAACAGAGAGAAGATGACTCAGGTGAGGCTCGGCCGACGCCCGTGCTCCTCCCGTCCTTTCCCCAGTCATTTTCTGCCCGGCTTGATTTCTGACATTA
+
AAABBFFFFFFFGGGGGGGGGGGHHHHHHHHHHHHHHGHHHGHHHGHHHHHHGGGGGHHHHHHHGHHHHHHHHGHHHGGHHHHHHHGHGGGGGHHGGGGGGGHHGGGGGGGGHGHHGGHGHHHHHHHGHHGGGGGGGGGGGGHHHHGGGGHGHHGGGGGGGGGEFGGFFBFFGGGGGFFGGGGGFFFFFFFFFFFFBFFEFFFFFFFFFFFFFFFFFFFBFFFFFFFFFFFFFFFFFCAFFFFFFFBFFF/
@M05620:45:000000000-G6HP7:1:1101:23892:8542 1:N:0:126
ATCTCTATCTCCTAAAAACCTGTTTAGATTTGGAGATAGACCTTCAGGTTTTTCATCATTTTCTGCATGAATTATACATTGACCACGTTCCAGCGTGGTCAGTTTGCAGCATTCTGTTATTTTGTTTGACAGAGTGTCTTGTTGAGAACATATGTAGGACATGATTTTTTCCTGCAACAGGGAAAATAAAGTATAAGTTTTAAAGATTTATTCTTTAATAAAGGATCTCAAAGCCAGCTTTAGAAAAAGGA
+
BCCCCFFFFFFFGGGGGGGGGGHHHHHHHHHHHHHHHHHHHHHHHHHHHHHGGHHHHHHHHHHHHHHHHHHHHHHHHHHHHHHHHHGHHHGHHHGGGGHHHHHHHHHHHHHHHHHHHHHHHHHHHHHHHHHHHHHHHHHHHHHHHHHHHHHHHHHHHHGHHHHHHHHHHGHHHHGHHHHHHFGHH0FGG1G?GFHBDGGHFHHFFHHHFHHHHHHHHFHHHDG0CGHHFFHGHHH/CEHHHFFHHHHEDCG
@M05620:45:000000000-G6HP7:1:1101:9329:8568 1:N:0:126
ATCTCTATCTCCTAAAAACCTGTTTAGATTTGGAGATAGACCTTCAGGTTTTTCATCATTTTCTGCATGAATTATACATTGACCACGTTCCAGCGTGGTCAGTTTGCAGCATTCTGTTATTTTGTTTGACAGAGTGTCTTGTTGAGAACATATGTAGGACATGATTTTTTCCTGCAACAGGGAAAATAAAGTATAAGTTTTAAAGATTTATTCTTTAATAAAGGATCTCAAAGCCAGCTTTAGAAAAAGGA
+
CCCCCFFFFFFFGGGGGGGGGGHHHHHHHHHHHHHHHHHHHHHHHHHHHHHGGHHHHGIHHHHHHHHHHHHHHHHHHHHHHHHHHHGHHHHHHHGGGGHHHHHHHHHHHHHHHHHHHHHHHHHHHHHHHGHHHHHHHHHHHHHHHHHHHHHHGHHHHHHHHHHHHHHHHGHHHHHHHHHHHGGHHHHHHHHHHGHHHGHHHHHHHHHHHHHHHHHHHGHHHHHHHHHHHHHHHHHHHGHHHHGHHHHHGGG
@M05620:45:000000000-G6HP7:1:1101:21400:8575 1:N:0:126
CATCCTGACCCTGAAGTACCCCATTGAGCATGGCATCGTCACCAACTGGGACGACATGGAGAAGATCTGGCACCACACCTTCTACAACGAGCTGCGCGTGGCCCCGGAGGAGCACCCAGTGCTGCTGACCGAGGCCCCCCTGAACCCCAAGGCCAACAGAGAGAAGATGACTCAGGTGAGGCTCGGCCGACGCCCGTGCTCCTCCCGTCCTTTCCCCAGTCATTTTCTGCCCGGCTTGATTTCTGACATTA
+
BCCCBFFFFFFFGGGGGGGGGGGHHHHHHHHHHHHHHGHHHGHHHGHHHHHHGGGGGHHHHHHHHHHHHHHHHGHHHGGHHHHGHHHHGGGGGHHGGGEGGGHHGGGGGGGGHHHHGGHGFHHHHHHHHHGGGGGGGGGGGGHHHHGGGGHGHHGGGGGGGGGGGGGGGGGGGGGGGGGGGGGGFFFFFFFFFFFFDFFFFFFFFFFEDFDFFFFFFFFFFFFFFFFFFFFFFFFFFFFFFFFFFFFFFF/
@M05620:45:000000000-G6HP7:1:1101:27907:8575 1:N:0:126
CATCCTGACCCTGAAGTACCCCATTGAGCATGGCATCGTCACCAACTGGGACGACATGGAGAAGATCTGGCACCACACCTTCTACAACGAGCTGCGCGTGGCCCCGGAGGAGCACCCAGTGCTGCTGACCGAGGCCCCCCTGAACCCCAAGGCCAACAGAGAGAAGATGACTCAGGTGAGGCTCGGCCGACGCCCGTGCTCCTCCCGTCCTTTCCCCAGTCATTTTCTGCCCGGCTTGATTTCTGACATTA
+
CCCDDFFFFFFFGGGGGGGGGGGHHHHHHHHHHHHHHGHHHGHHHGHHHHHHGGGGGHHHHHHHHHHHHHHHHGHHHGGHHHHHHHHHGGGGGHHGGGGGGGHHGGGGGGGGHHHHGGHHHHHHHHHHHHGGGGGGGGGGGGHHHHGGGGHGHHGGGGGGGGGGGGGGGGGGGGGGHGGGGGGGFFFFFFFFFFFFFFFFFFFFFFFFFFDFFFFFFFFFFFFFFFHFHFFFFFFFFFFFFFFFFFFFFF0
@M05620:45:000000000-G6HP7:1:1101:27231:8593 1:N:0:126
CATCCTGACCCTGAAGTACCCCATTGAGCATGGCATCGTCACCAACTGGGACGACATGGAGAAGATCTGGCACCACACCTTCTACAACGAGCTGCGCGTGGCCCCGGAGGAGCACCCAGTGCTGCTGACCGAGGCCCCCCTGAACCCCAAGGCCAACAGAGAGAAGATGACTCAGGTGAGGCTCGGCCGACGCCCGTGCTCCTCCCGTCCTTTCCCCAGTCATTTTCTGCCCGGCTTGATTTCTGACATTA
+
BBAABFFFFFFFGGGGGGGGGGGGHHHHGFHHHHHHGGHHCEGGAEHHHHFGGFGGFHHBGGGHHDHHHHHHFGHHCEFHHHGFHHHHGFGGFFFGGGGCEGHHGGCCGCGGGHHFDEHHHHHHHHHFHFFDGG?CAGFGGGGGGEGGDAGCCGEEGGGFGGBEFFFFEFGGFFGGGFGGGFGGFCFFFB;DFCAC>DFFFFFFBEDFFFFFFFFBFFF9FBFFFFFFFBFE.-@B==ABFF/9;/BFFF/
@M05620:45:000000000-G6HP7:1:1101:27208:8595 1:N:0:126
CATCCTGACCCTGAAGTACCCCATTGAGCATGGCATCGTCACCAACTGGGACGACATGGAGAAGATCTGGCACCACACCTTCTACAACGAGCTGCGCGTGGCCCCGGAGGAGCACCCAGTGCTGCTGACCGAGGCCCCCCTGAACCCCAAGGCCAACAGAGAGAAGATGACTCAGGTGAGGCTCGGCCGACGCCCGTGCTCCTCCCGTCCTTTCCCCAGTCATTTTCTGCCCGGCTTGATTTCTGACATTA
+
CCCCCFFFFFFFGGGGGGGGGGGHHFHHHFHHHHGHHGHHHGHHHGHHHHHHGGGGGHHHHHHHHHHHGGHHHGHHHGGHHHHHHHHHGGGGGHHGGGGGGGHHGGGGGGGGHHHHGGHGHGHHHHHHHHGGGGGGGGGGGGHHHHGGGGHGHHGGGGGGGGGGGGGGGGGGGGGGGGGGGGGGFAEDAFFFFFFDCADFFFFFFFFADDDFFFFFFFFFFFFFFFFFFFFFFFAFFF.0FFFFFBFBFF0
@M05620:45:000000000-G6HP7:1:1101:26512:8613 1:N:0:126
AGATCGGAAGAGCACACGTCTGAACTCCAGTCACTCTCGCGCATCTCGTATGCCGTCTTCTGCTTGAAAAAAAAACACCTTCACCCCCTCTCTCCACTTTTCCCCTTCTTCACCCCCCTTAAATCTTCCCCTCCCCCCCCTACCCCCCCCCCCCCCTCCCCCTCCACATCCTCTTCTTCTTCTCTCCCTCCTCCCCTACGCCCCTCTACCTCTCCCCCCCCCTTCACATCCCCTCTTTCTTCTCCTCCTTC
+
BBAACCCCCCFFGGGGGEGGGGHHHHHGHHHFFHHHHHGGGGGEFHFHGGHHHHEEEHGHHHHHHHHHFHHGGGG1?1133?3330///<2?3333243322BBF2?223B3B2@//</?1?11?111??00..>.><A--.;...-:??----::-.....-.::;///;/9////////////:/9.9...;:9....:;-:.9./;/////;:A.---;-..//////...9./////;////::9//
@M05620:45:000000000-G6HP7:1:1101:11250:8613 1:N:0:126
ATCTCTATCTCCTAAAAACCTGTTTAGATTTGGAGATAGACCTTCAGGTTTTTCATCATTTTCTGCATGAATTATACATTGACCACGTTCCAGCGTGGTCAGTTTGCAGCATTCTGTTATTTTGTTTGACAGAGTGTCTTGTTGAGAACATATGTAGGACATGATTTTTTCCTGCAACAGGGAAAATAAAGTATAAGTTTTAAAGATTTATTCTTTAATAAAGGATCTCAAAGCCAGCTTTAGAAAAAGGA
+
CDDDDFFFFFFFGGGGGGGGGGHHHHHHHHHHHHHHHHHHHHHHHHHHHHHGGHHHHIIHIIIIIHHHHHHHHHHHHHHHHHHHHHGHHHHHHHGGGGHHHHHHHHHHHHHHHHHHHHHHHHHHHHHHHHHHHHHHHHHHHHHHHHHHHHHHHHHHHHHHHHHHHHHHHGHHHHHHHHHHHGGHHHHHGHHHHHHHHGFHHHHDHHHHHHHHHHHHHHHHHHHHGHFHHHHHHHHHHGHHHHHHHHHHGGF
@M05620:45:000000000-G6HP7:1:1101:19104:8654 1:N:0:126
CATCCTGACCCTGAAGTACCCCATTGAGCATGGCATCGTCACCAACTGGGACGACATGGAGAAGATCTGGCACCACACCTTCTACAACGAGCTGCGCGTGGCCCCGGAGGAGCACCCAGTGCTGCTGACCGAGGCCCCCCTGAACCCCAAGGCCAACAGAGAGAAGATGACTCAGGTGAGGCTCGGCCGACGCCCGTGCTCCTCCCGTCCTTTCCCCAGTCATTTTCTGCCCGGCTTGATTTCTGACATTA
+
CCCCCFFFFFFFGGGGGGGGGGGHHHHHHHHHHHHHHGHHHGHHHGHHHHHHGGGGGHHHHHHHHHHHHHHHHGHHHGGHHHHHHHHHGGGGGHHGGGGGGGHHGGGGGGGGHHHHGGHHHHHHHHHHHHGGGGGGGGGGGGHHHHGGGGHGHHGGGGGGGGGGGGGGGGGGGGGGGGGGGGGGFFFFFFFFFFFFDFFFFFFFFFFFFFFFFFFFFFFFFFFFFFFFFFFFFFFFFFFFFFFFFFFFFF0
@M05620:45:000000000-G6HP7:1:1101:26948:8664 1:N:0:126
TACCTGTACTGGGGAAGCATTTGAATATCCCCCCATGGTGATGGGGACGGAGAACTGCTCCATAAACACAGGCAACGTGCCTAACTTTCCCGGGAAGATGAAGTCAAAGAGCGACCACAGCTCTTCGGAGGTTATTTTGCATCGGTGAGCCAGACAGAATGATCCGATGAGGGGTGCGAAACTATTTGAGGAAAGGAAGCACCTTTTTATTAAATTTACCTTTTAGCAATCGCCATTCCTACCCTAAAGAT
+
CCBCCFFFFFFFGGGGGGGGGGHHHHHHHHHGGGGHGHFGGHHHHGGGGGGGGHHHHHFHHHHHHHHHHHHHGHHHGHHHHHHHHHHHHHHGGGGGGHHHHHHHHHHHHHHHGGGGGHHHHHHHHHHGGGGEHHHHHHHHGHHGGGGGHFHHHHGHHHHHHHHHHHEGGFHGGG<E?FDGGGGGGGGGGGGBFFFFF/FGGGFFFFFFFFFFFFFHFFFFFFFFFFFFFFFFFFDEFFFFFFFFFFFFFFF
@M05620:45:000000000-G6HP7:1:1101:26931:8676 1:N:0:126
TACCTGTACTGGGGAAGCATTTGAATATCCCCCCATGGTGATGGGGACGGAGAACTGCTCCATAAACACAGGCAACGTGCCTAACTTTCCCGGGAAGATGAAGTCAAAGAGCGACCACAGCTCTTCGGAGGTTATTTTGCATCGGTGAGCCAGACAGAATGATCCGATGAGGGGTGCGAAACTATTTGAGGAAAGGAAGCACCTTTTTATTAAATTTACCTTTTAGCAATCGCCATTCCTACCCTAAAGAT
+
DDDDDFFFFFFFGGGGGGGGGGHGHHHHHHHGGGGHHHFGGHHHHGGGGGGGGHHHHHHHHHHHHHHHHHHHGHHHGHHHHHGHHHHHHHHGGGGGGHHGHHHHGHHHHHGHGGGGGHHHHHHHHHHGGGGGHHHHHHHHGHHGGGGGHHHHHHGHGHHFHHHHHHGGGHHHGGAEDFFGGGGGGGGGGGFFFFFFFFGGGGFFFFFFFFFFFFFFFFFFFFFFFFFFFFFFFFDFFFFFFFFFFFFFFFF
@M05620:45:000000000-G6HP7:1:1101:19112:8678 1:N:0:126
CATCCTGACCCTGAAGTACCCCATTGAGCATGGCATCGTCACCAACTGGGACGACATGGAGAAGATCTGGCACCACACCTTCTACAACGAGCTGCGCGTGGCCCCGGAGGAGCACCCAGTGCTGCTGACCGAGGCCCCCCTGAACCCCAAGGCCAACAGAGAGAAGATGACTCAGGTGAGGCTCGGCCGACGCCCGTGCTCCTCCCGTCCTTTCCCCAGTCATTTTCTGCCCGGCTTGATTTCTGACATTA
+
CCBBCFFFFFFFGGGGGGGGGGGHHHHHHHHHHHHHHGHHGGHHHGHHHHHHGGGGGHHGHHHHHHHHHHHHHGHHHGGHHHHHHHHHGGGGGHHGGGGGGGHHGGGGGGGGHGHHGFHGHHHHHHHHHHGGGGGGGGGGGGHHHHGGGGHGHHGGGGGGGGGGGGGGGGGGGGGGGGGGGGGGFFFFFFFFFFFFBDDFFFFFFFFFFFFFFFFFFFFFFFBFFFFFFFFFFFFFFFFFFFFFFFFFFF0
@M05620:45:000000000-G6HP7:1:1101:6887:8702 1:N:0:126
TACCTGTACTGGGGAAGCACACGTCTGAACTCCAGTCACTCTCGCGCATCTCGTATGCCGTCTTCTGCTTGAAAAAAAAAAAAATCTTCACCCCTTCCTTCCCTTCTCCTCACCTCCACCCCTTTTTTCCCCACTCTTATTCCCCCCTTTCGCTTATTTCCTTCCTGTGCACTTTCTCCCGCTATTTTCTCGCCTCTCCCCCAACACCTCCGTCTTCATTACCCCGTCCCCTCCCTTTCCCCTCCCCTGTC
+
AABCBFFFFFFFGGGGGGGGGGGHHFGHHHHHHHHHHHHHHHHGGGFGGEHHGFGGHHHEEFFFGFGGHGHGHHFHGGGGEE//0344422B0B/BBGB222?22?2>22?2=010?0?=///0111-0>>00..<00000<00/<--.00.:...00000000/0000;090900900;:;9-.00000:..9..0/;/A.-...99/;......:000000/9-..:../.../00;:0//.:;./.;0
@M05620:45:000000000-G6HP7:1:1101:21429:8707 1:N:0:126
CATCCTGACCCTGAAGTACCCCATTGAGCATGGCATCGTCACCAACTGGGACGACATGGAGAAGATCTGGCACCACACCTTCTACAACGAGCTGCGCGTGGCCCCGGAGGAGCACCCAGTGCTGCTGACCGAGGCCCCCCTGAACCCCAAGGCCAACAGAGAGAAGATGACTCAGGTGAGGCTCGGCCGACGCCCGTGCTCCTCCCGTCCTTTCCCCAGTCATTTTCTGCCCGGCTTGATTTCTGACATTT
+
DDDDDFFFFFFFGGGGGGGGGGGHHHHHHHHHHHHHHGHHHGHHHGHHHHHHGGGGGHHHHHHHHHHHHHHHHGHHHGGHHHHHHHHHGGGGGHHGGGGGGGHHGGGGGGGGHHHHGGHHHHHHHHHHHHGGGGGGGGGGGGHHHHGGGGHGHHGGGGGGGGGGGGGGGGGGGGGGHGGGGGGGFFFFFFFFFFFF=DFFFFFFFFFFFFFFFFFFFFFFFFFFFFFFFFFFFFFFFFFFFFFFFFFFFF0
@M05620:45:000000000-G6HP7:1:1101:9812:8717 1:N:0:126
CATCCTGACCCTGAAGTACCCCATTGAGCATGGCATCGTCACCAACTGGGACGACATGGAGAAGATCTGGCACCACACCTTCTACAACGAGCTGCGCGTGGCCCCGGAGGAGCACCCAGTGCTGCTGACCGAGGCCCCCCTGAACCCCAAGGCCAACAGAGAGAAGATGACTCAGGTGAGGCTCGGCCGACGCCCGTGCTCCTCCCGTCCTTTCCCCAGTCATTTTCTGCCCGGCTTGATTTCTGACATTA
+
CDDDDFFFFFFFGGGGGGGGGGGHHHHHHHHHHHHHHGHHHGHHHGHHHHHHGGGGGHHHHHHHHHHHHHHHHGHHHGGHHHHHHHHHGGGGGHHGGGGGGGHHGGGGGGGGHHHHGGHGHHHHHHHHHHGGGGGGGGGGGGHHHHGGGGHGHHGGGGGGGGGGGGGGGGGGGGGGHGGGGGGGFFFFFFFFFFFFDFFFFFFFFFFFFFFFFFFFFFFFFFFFFHHFFFFFFFFFFFAFFFFFFBFFFF0
@M05620:45:000000000-G6HP7:1:1101:13312:8720 1:N:0:126
AGATTACTGCAACAGTTCCCCCTGGACCTGGAAAAGTTTCTTGCCTGGCTTACAGAAGCTGAAACAACTGCCAATGTCCTACAGGATGCTACCCGTAAGGAAAGGCTCCTAGAAGACTCCAAGGGAGTAAAAGAGCTGATGAAACAATGGCAAGTAAGTCAGGCATTTCCGCTTTAGCACTCTTGTGGATCCAATTGAACAATTCTCAGCATTTGTACTTGTAACTGACAAGCCAGGGACAAAACAAAGAT
+
BBBCCFFFDDBDGGFBFGGGGGGGGGGHHHHHHHHHGHHHHHHHHHHHHHH3BBGHHHHHHHHGHHHHHHHHHHHHGHHHDFGHHGHHHHDGGHGFEEGGGHFFHHHHGHHHHHHHHHHHFGHGGFGEHFHHHGHHHHEHHFHGHHHHHHHHHGHHHHHHHHHHHHHHHHGGGGGHHHGHHHHHHGHGHHHHHHHHHGGGFGHHHHHFHHHHHHHHHFHHHHHHHHHHHGHHHGFGEGGGGGFGGGGGGFC
@M05620:45:000000000-G6HP7:1:1101:21439:8721 1:N:0:126
CATCCTGACCCTGAAGTACCCCATTGAGCATGGCATCGTCACCAACTGGGACGACATGGAGAAGATCTGGCACCACACCTTCTACAACGAGCTGCGCGTGGCCCCGGAGGAGCACCCAGTGCTGCTGACCGAGGCCCCCCTGAACCCCAAGGCCAACAGAGAGAAGATGACTCAGGTGAGGCTCGGCCGACGCCCGTGCTCCTCCCGTCCTTTCCCCAGTCATTTTCTGCCCGGCTTGATTTCTGACATTA
+
BBBBBFFFFFFFGFGGGGGGGGGHHHGHHHHHHHHHHGHHHGHHHGHHFHFHGGGGGHGHHHHHHHHHHHHHHGHHHGGHHHHGHHHHGGGGGHHGGGGGGGHHGGGGGGGGHHHHGGHHHHHGHGFHHHGGGGGGGGGGGGHHHHGGFFHGHH?EGGGGGGGGGGGGGGGGGGGGGGGGGGEGFFFFFFFFFFFF;DDEFFFFFFFADF.FFFFFFFFFFBFBFFFFFFFFFCFFC@ABFFF/;9BFFF/
@M05620:45:000000000-G6HP7:1:1101:5436:8725 1:N:0:126
CATCCTGACCCTGAAGTACCCCATTGAGCATGGCATCGTCACCAACTGGGACGACATGGAGAAGATCTGGCACCACACCTTCTACAACGAGCTGCGCGTGGCCCCGGAGGAGCACCCAGTGCTGCTGACCGAGGCCCCCCTGAACCCCAAGGCCAACAGAGAGGAGATGACTCAGGTGAGGCTCGGCCGACGCCCGTGCTCCTCCCGTCCTTTCCCCAGTCATTTTCTGCCCGGCTTGATTTCTGACATTA
+
CBCCCFFFFFFFGGGGGGGGGGGHHHHHHHHHHHHHHGHHGGHHHGHHHHHHGGGGGHHHHHGHHHHHHHHHHGHHHGGHHHHHHHHHGGGGGHHGGGGGGGHHGGGGGGGGHGHHGGHHHHHHHHHHHHGGGGGGGGGGGGHHHHGGGGHGHHGGGGGGGGGGGGGGGGGGGGGGGGGGGGFFFFFFFFBFFFFFFBFFFFFFFFFEFFDFFFFFFFFFFFFFFFFFFFFFFFFFFFFFFFFFFFFFFF0
@M05620:45:000000000-G6HP7:1:1101:9826:8728 1:N:0:126
CATCCTGACCCTGAAGTACCCCATTGAGCATGGCATCGTCACCAACTGGGACGACATGGAGAAGATCTGGCACCACACCTTCTACAACGAGCTGCGCGTGGCCCCGGAGGAGCACCCAGTGCTGCTGACCGAGGCCCCCCTGAACCCCAAGGCCAACAGAGAGAAGATGACTCAGGTGAGGCTCGGCCGACGCCCGTGCTCCTCCCGTCCTTTCCCCAGTCATTTTCTGCCCGGCTTGATTTCTGACATTA
+
AAAAAFFFFFFFFF11BBFGGGGHHFHGFGHFHFF1F0AFGGGFEEFCF/GFC/EEGFHBF1GGHHFGHFHHHFGHEGGHHHHHHGHHE/EEEHEEGGGGGGHHGCC/@@AAGGHHGGHHHHHHHHHHHHGCGGGGGGGGGGHGHHGGGGHGHHGGGGFFFGGGGGGGGGGGGGGGBBFGFEFG@-EB;;@?@@@@@AA9FF/FBE-9ABFFFFFFFBAFF/FFFFFFFFFFB@?=@;-;BFBBF/;;FF/
@M05620:45:000000000-G6HP7:1:1101:21980:8729 1:N:0:126
CATCCTGACCCTGAAGTACCCCATTGAGCATGGCATCGTCACCAACTGGGACGACATGGAGAAGATCTGGCACCACACCTTCTACAACGAGCTGCGCGTGGCCCCGGAGGAGCACCCAGTGCTGCTGACCGAGGCCCCCCTGAACCCCAAGGCCAACAGAGAGAAGATGACTCAGGTGAGGCTCGGCCGACGCCCGTGCTCCTCCCGTCCTTTCCCCAGTCATTTTCTGCCCGGCTTGATTTCTGACATTA
+
CCCCCFFFFFFFGGGGGGGGGGGHHHHHHHHHHHHHHGHHHGHHHGHHHHHHGGGGGHHHHHHHHHHHHHHHHGHHHGGHHHHHHHHHGGGGGHHGGGGGGGHHGGGGGGGGHHHHGGHHHHHHHHHHHHGGGGGGGGGGGGHHHHGGGFHGHHGGGGGGGGGGGGGGGGGGGGGGGGGGGGGGFFFFFFFFFFFF@DFFFFFFFFFEFFFFFFFFFFFFFFFFFFFFFFFFFFFFFFFFFFFFEFFFFF0
@M05620:45:000000000-G6HP7:1:1101:25120:8735 1:N:0:126
AGATTACTGCAACAGTTCCCCCTGGACCTGGAAAAGTTTCTTGCCTGGCTTACAGAAGCTGAAACAACTGCCAATGTCCTACAGGATGCTACCCGTAAGGAAAGGCTCCTAGAAGACTCCAAGGGAGTAAAAGAGCTGATGAAACAATGGCAAGTAAGTCAGGCATTTCCGCTTTAGCACTCTTGTGGATCCAATTGAACAATTCTCAGCATTTGTACTTGTAACTGACAAGCCAGGGACAAAACAAAGAT
+
ABACCFFFFFFFGGGGGGGGGGGGHHHHHHGHHHHHGHHHHBHHHHHHHHHHHHHHHHHHHHHHHHHHHHHHHHHHHHHHHHHHHHHHHHHHHHGGGGHHHHHHHHHHGHHHHHHHHHHHHHHGGHGGHHHHHGHHHHHHHHHHHHHHHHHHHGHHHHHHHHHHHHHHHHGGGGGHHHHHHHHHHGHGHHHHHHHHHFFHHHHHHHHHHHHHHGHHHHHGHHHHHHHHHHHHHGGGGGGGGGGGGGGGGGF
@M05620:45:000000000-G6HP7:1:1101:17684:8735 1:N:0:126
CATCCTGACCCTGAAGTACCCCATTGAGCATGGCATCGTCACCAACTGGGACGACATGGAGAAGATCTGGCACCACACCTTCTACAACGAGCTGCGCGTGGCCCCGGAGGAGCACCCAGTGCTGCTGACCGAGGCCCCCCTGAACCCCAAGGCCAACAGAGAGAAGATGACTCAGGTGAGGCTCGGCCGACGCCCGTGCTCCTCCCGTCCTTTCCCCAGTCATTTTCTGCCCGGCTTGATTTCTGACATTA
+
BBBBBFFFFFFFGGGGGGGGGGGHHHHHHHHHHHHHHGHHHGHHHGHHHHHHGGGGGHHHHGHHHHHHHHHHHGGHHGGHHHHHHHHHGGFGGHHGGGGGGGHHGGGGGGGGHHHHGGHHHHHHHHHHHHGGGGGGGGGGGGHHHHGGGGHGHHGGGFGGGGGGGGGGGGGGGGGGGGGGGGGGFFFFFFFFFFFF@F?EBFFFFFFFFFFFFFFFFFDFFFFFFFFFFFFFFFFFFFAFFFEFFFFFFF9
@M05620:45:000000000-G6HP7:1:1101:24025:8740 1:N:0:126
AGATTACTGCAACAGTTCCCCCTGGACCTGGAAAAGTTTCTTGCCTGGCTTACAGAAGCTGAAACAACTGCCAATGTCCTACAGGATGCTACCCGTAAGGAAAGGCTCCTAGAAGACTCCAAGGGAGTAAAAGAGCTGATGAAACAATGGCAAGTAAGTCAGGCATTTCCGCTTTAGCACTCTTGTGGATCCAATTGAACAATTCTCAGCATTTGTACTTGTAACTGACAAGCCAGGGACAAAACAAAGAT
+
BBBCCFFFFFFFGGGFGGGGGGGGHHHHHHHHHHHHGHHHHHHHHHHHHHHHHHHHHHHHHHHHHHHHHHHHHHHHHHHHFHHHHHHHHHGHHHGFGGHHHHGHHHHHGHHHHHHHHHHHHHHGGHGGHHHHHGHHHHGHHHHHHHHHHHHHHGHHHHHHHHHHHHHHHHGGGGGHHHHHHHHHHGHGHHHHHHHHHHFFHHHHHHHFHHHHHHHHHHHHHHHGHHHHHHHHHGGGGGGGGGGFGGGGGGF
@M05620:45:000000000-G6HP7:1:1101:23700:8747 1:N:0:126
ATCTCTATCTCCTAAAAACCTGTTTAGATTTGGAGATAGACCTTCAGGTTTTTCATCATTTTCTGCATGAATTATACATTGACCACGTTCCAGCGTGGTCAGTTTGCAGCATTCTGTTATTTTGTTTGACAGAGTGTCTTGTTGAGAACATATGTAGGACATGATTTTTTCCTGCAACAGGGAAAATAAAGTATAAGTTTTAAAGATTTATTCTTTAATAAAGGATCTCAAAGCCAGCTTTAGAAAAAGGA
+
CCCCDFFFFFFFGGGGGGGGGGHHHHHHHHHHHHHHHHHHHHHHHHHHHHHGGHHHHIHHHIHHIHHHHHHHHHHHHHHHHHHHHHGHHHHHHHGGGGHHHHHHHHHHHHHHHHHHHHHHHHHHHHHHHHHHHHHHHHHHHHHHHHHHHHHHHHHHHHHHHHHHHHHHHGHHHHHHHHHHHGGHHHHHHHHHHHHHHHHHHHHHHHHHHHHHHHHHHHHHHHHHHHHHHHHHHHHHHGHHHHHGHHGHGGH
@M05620:45:000000000-G6HP7:1:1101:23717:8752 1:N:0:126
ATCTCTATCTCCTAAAAACCTGTTTAGATTTGGAGATAGACCTTCAGGTTTTTCATCATTTTCTGCATGAATTATACATTGACCACGTTCCAGCGTGGTCAGTTTGCAGCATTCTGTTATTTTGTTTGACAGAGTGTCTTGTTGAGAACATATGTAGGACATGATTTTTTCCTGCAACAGGGAAAATAAAGTATAAGTTTTAAAGATTTATTCTTTAATAAAGGATCTCAAAGCCAGCTTTAGAAAAAGGA
+
ABCCCFFFFFFFGGGGGGGGGGHHHHHHHHHHGHHHHHHGHHHHHGHGHHHGGHHHHHHHHHHHHHHHHHHHHFHHHHHHHFHHHHGHHHHHHHGGGGHHHHHHHHHHHHHHHHHHHHHHHHHHHHHHHHGHHHHHHHHHHHHHHHHHHHHHHHHHHFHHHHHHHHHHHGHHHHGHFHHHHGGHHHGHHHHHHHHHHGHHHHH1GGHHHHHHHHHHHHHHHFGHHHHHHHHHGHHHHGFHHHHEHHGHGGH
@M05620:45:000000000-G6HP7:1:1101:10257:8793 1:N:0:126
CATCCTGACCCTGAAGTACCCCATTGAGCATGGCATCGTCACCAACTGGGACGACATGGAGAAGATCTGGCACCACACCTTCTACAACGAGCTGCGCGTGGCCCCGGAGGAGCACCCAGTGCTGCTGACCGAGGCCCCCCTGAACCCCAAGGCCAACAGAGAGAAGATGACTCAGGTGAGGCTCGGCCGACGCCCGTGCTCCTCCCGTCCTTTCCCCAGTCATTTTCTGCCCGGCTTGATTTCTGACATTA
+
BBBCCFFFFFFFGGGGGGGGGGGHHHHGGHHHHHHHHGHHHGHHHGHHHHHHGGGGGHHHHHHHGHHHHHHHHGHHHGGHHHHHHHHHGGGGGHHGGGGGGGHHGGGGGGGGHHHHGGHHHHHHHHHHHHGGGGGGGGGGGGHHHHGG?:GFHHGGGGGGGGGGGGFGGGGGGFGGGGGGGGGGFFFFF;FFFFFFDDFFFFFFFFFFFFFFFFFFFFDFFFFFFFFFFFFFFFBFFFFFFFFFF/FFFF/
@M05620:45:000000000-G6HP7:1:1101:10265:8809 1:N:0:126
CATCCTGACCCTGAAGTACCCCATTGAGCATGGCATCGTCACCAACTGGGACGACATGGAGAAGATCTGGCACCACACCTTCTACAACGAGCTGCGCGTGGCCCCGGAGGAGCACCCAGTGCTGCTGACCGAGGCCCCCCTGAACCCCAAGGCCAACAGAGAGAAGATGACTCAGGTGAGGCTCGGCCGACGCCCGTGCTCCTCCCGTCCTTTCCCCAGTCATTTTCTGCCCGGCTTGATTTCTGACATTA
+
BBCCCFFFFFFFGGGGGGGGGGGHHHHHHHHHHHHHHGHHHGHHHGHHHHHHGGGGGHHHHHHHHHHHHHHHHGHHHGGHHHHHHHHHGGGGGHHGGGGGGGHHGGGGGGGGHHHHGGHGHHHHHHHHHHGGGGGGGGGGGGHHHHGGGGHGHHGGGGGGGGGGGGGGGGGGGGGGGGGGGGGGFFFFFFFFFFFFFFFFFFFFFFFAFFFFFFFFFFFFFFFFFFFFFFFFFFFFFFFFFFFFFFFFFF0
@M05620:45:000000000-G6HP7:1:1101:11942:8811 1:N:0:126
CATCCTGACCCTGAAGTACCCCATTGAGCATGGCATCGTCACCAACTGGGACGACATGGAGAAGATCTGGCACCACACCTTCTACAACGAGCTGCGCGTGGCCCCGGAGGAGCACCCAGTGCTGCTGACCGAGGCCCCCCTGAACCCCAAGGCCAACAGAGAGAAGATGACTCAGGTGAGGCTCGGCCGACGCCCGTGCTCCTCCCGTCCTTTCCCCAGTCATTTTCTGCCCGGCTTGATTTCTGACATTT
+
BBAABFFFFFFFGGGGGGGGGGFHHGGFGFHHHHHHHEHHFGHHGGHHHHFHGGGGGHHCHHHHHDHHHHHHHGHHHGGHHHHHHFHHGGGEAHHGFG>E@EHHGEFCGG/AHFHHGGHGFGGH1GGBFF<DC?@CE@FCGGGCHHGGGDEEEEFGEGFGFGGGGGFBFGBBFBF/;/CAFG?FABEB=;DFAFF-9DFF9//FE?DAADDFFFFFFED9FFBFFB//9BFE?=C-BA.BFFBF///9BF/
@M05620:45:000000000-G6HP7:1:1101:10248:8817 1:N:0:126
CATCCTGACCCTGAAGTACCCCATTGAGCATGGCATCGTCACCAACTGGGACGACATGGAGAAGATCTGGCACCACACCTTCTACAACGAGCTGCGCGTGGCCCCGGAGGAGCACCCAGTGCTGCTGACCGAGGCCCCCCTGAACCCCAAGGCCAACAGAGAGAAGATGACTCAGGTGAGGCTCGGCCGACGCCCGTGCTCCTCCCGTCCTTTCCCCAGTCATTTTCTGCCCGGCTTGATTTCTGACATTT
+
AAABBFFFFFFFGGGFGFGGGGGHHHB4FHHHHHHHHGHHHGHHHGHHGHHHGGGGGHHHHHHHHHHHHHHHHGGHHGGHGHHHHHHHGGGGGHGGGGGGFGHHGGGGGGGGHGHHGGHGHGHHHHHHHHGGGGGGGGGGGGGHHHGGGGHGHHGGGGGGGGGGFGGGGGGGGGGGGGGGGGGGFFFFCFFFFFFDBFFEFF/BBFFFFFFFFFFFFFBBFFFFFFFFFFFFFFFFF-9BFEFFF//9BF/
@M05620:45:000000000-G6HP7:1:1101:9076:8832 1:N:0:126
AGATTACTGCAACAGTTCCCCCTGGACCTGGAAAAGTTTCTTGCCTGGCTTACAGAAGCTGAAACAACTGCCAATGTCCTACAGGATGCTACCCGTAAGGAAAGGCTCCTAGAAGACTCCAAGGGAGTAAAAGAGCTGATGAAACAATGGCAAGTAAGTCAGGCATTTCCGCTTTAGCACTCTTGTGGATCCAATTGAACAATTCTCAGCATTTGTACTTGTAACTGACAAGCCAGGGACAAAACAAAGAT
+
BABBBFFFFFDFGGFGGGGGGGGGGHHHHHHHHHHHGHHHHHHHHHHHHHHHHHHHHHHHHHHHHHHHHHHHHHHHHHHHHHHHGHHHHHHHHHGGGGHHHHBGHHHHGHHHHHFHHHHFHHGGGGGGHFHHHGHHHHGHHGHHHHHHHHHHHGHHHHHHGHHHHHHHHHGGGGGHHHHHHHHHHGHGHHHHHFHHHGHHHHHHHHHHHHHHHHHHHGHHHHHHHHHGGHHHHGGGGGGGE9CFGGGGGGF
@M05620:45:000000000-G6HP7:1:1101:24883:8841 1:N:0:126
CATCCTGACCCTGAAGTACCCCATTGAGCATGGCATCGTCACCAACTGGGACGACATGGAGAAGATCTGGCACCACACCTTCTACAACGAGCTGCGCGTGGCCCCGGAGGAGCACCCAGTGCTGCTGACCGAGGCCCCCCTGAACCCCAAGGCCAACAGAGAGAAGATGACTCAGGTGAGGCTCGGCCGACGCCCGTGCTCCTCCCGTCCTTTCCCCAGCCATTTTCTGCCCGGCTTGTTTTCTGACATTA
+
AAAAAFDBFCFF1GEGFFGGFG?GHBFDBEGHFHHHHFHHCGFAGGHHBA0BE/EAEGF1GC0FGDHFHHHFGFCHEGEHHHHGH1GE>/?EEGFECGGCECHE@E/BC@CFFHGHCFHHHHHHHHGFHHGGCG?ACC@<@./CGHGG.:.CEE.EFGF/9FGAFBFGBEFG0BBFB/CFGGEG?--A-@=?@@@>;-9E/B/BFF-EABFFB9B9B---;:BFBFBBFFFFF-99@--;BF/B99/FFF/
@M05620:45:000000000-G6HP7:1:1101:22368:8845 1:N:0:126
TACCTGTACTGGGGAAGCATTTGAATATCCCCCCATGGTGATGGGGACGGAGAACTGCTCCATAAACACAGGCAACGTGCCTAACTTTCCCGGGAAGATGAAGTCAAAGAGCGACCACAGCTCTTCGGAGGTTATTTTGCATCGGTGAGCCAGACAGAATGATCCGATGAGGGGTGCGAAACTATTTGAGGAAAGGAAGCACCTTTTTATTAAATTTACCTTTTAGCAATCGCCATTCCTACCCTAAAGAT
+
CCDEEFFFFFFFGGGGGGGGGGHHHHHHHHHGGGGHHHHHHHHHHGGGGGGGGHHHHHHHHHHHHHHHHHHHGHHHGHHHHHHHHHHHHHHGGGGGGHHHHHHHHHHHHHHHGGGGGHHHHHHHHHHGGGGEHHHHHHHHFHHGGEGGHHHHHHGHHHHHHHHHHHFGGHHHGG<EGGDGGGGGGGGGFGGFGGGGGGGGGGFFFFFFFFFFFFFFFFFFFFFFFFFFFFFFFFFFFFFFFFFFFFFFFFF
@M05620:45:000000000-G6HP7:1:1101:8272:8847 1:N:0:126
CATCCTGACCCTGAAGTACCCCATTGAGCATGGCATCGTCACCAACTGGGACGACATGGAGAAGATCTGGCACCACACCTTCTACAACGAGCTGCGCGTGGCCCCGGAGGAGCACCCAGTGCTGCTGACCGAGGCCCCCCTGAACCCCAAGGCCAACAGAGAGAAGATGACTCAGGTGAGGCTCGGCCGACGCCCGTGCTCCTCCCGTCCTTTCCCCAGTCATTTTCTGCCCGGCTTGATTTCTGACATTA
+
BBBCCFFFFFFFGGGGGDGGGGGHHHHHHHHHHHHHHGHHHGHHHGHHHHGHGGGGGHHHHHHHHHHHHHHHHGHHHGGHHHHHHGHHGGGGGHHGGGEGGGHHGGGGGGGGHHHHGGHGHHHHHHHHHHGGGGGGGGGGGGHHHHGGGGHGHHGGGGGGGGGGGGGGGGGGGGGGGGFGGGGGFFFFFFFFFFFF@DFFFFFFFFFADFFFFFFFFFFFFFFFFFFFFFFFFFFFFFFFFFFFFEFFFF0
@M05620:45:000000000-G6HP7:1:1101:8255:8859 1:N:0:126
CATCCTGACCCTGAAGTACCCCATTGAGCATGGCATCGTCACCAACTGGGACGACATGGAGAAGATCTGGCACCACACCTTCTACAACGAGCTGCGCGTGGCCCCGGAGGAGCACCCAGTGCTGCTGACCGAGGCCCCCCTGAACCCCAAGGCCAACAGAGAGAAGATGACTCAGGTGAGGCTCGGCCGACGCCCGTGCTCCTCCCGTCCTTTCCCCAGTCATTTTCTGCCCGGCTTGATTTCTGACATTA
+
BBBBBFFFFFFFGGGGGGGGGGGHHHHGHGHHHHHHHGHHHGHHHGHHHHHHGGGGGHHHHHHHHHGHHHHHHGHHHGGHHHHHHHHHGGGGGHHGGGGGGGHHGGGGGGGGHGHHGGHHHHHHHHHHHHGCGGGGGGGGGGHHHHGGGGHGHHEGGGGGGGDEFGGGGGGGGGGGGGGGGGFGFFFFFFFFFFFFDFF.FFBFFFFEFFFFFFFFFFFFFFFFFFFFFFFFFFFFFF?BFFFFB/F/BF/
@M05620:45:000000000-G6HP7:1:1101:17789:8865 1:N:0:126
TACCTGTACTGGGGAAGCATTTGAATATCCCCCCATGGTGATGGGGACGGAGAACTGCTCCATAAACACAGGCAACGTGCCTAACTTTCCCGGGAAGATGAAGTCAAAGAGCGACCACAGCTCTTTGCTGTGGAGGTTATTTTGCATCGGTGAGCCAGACAGAATGATCCGATGAGGGGTGCGAAACTATTTGAGGAAAGGAAGCACCTTTTTATTAAATTTACCTTTTAGCAATCGCCATTCCTACCCTA
+
BBBBBFFFFFFFGGGGCGGGGGHHGHGHHHHGGGGHHHHHHHHHHGGGGGGGGHHHHHHHHHHHHHHHHHHHGHHHGHHHHHHHHHHHHHHGGGGGGHHHHHHHHHHGHGHHGGGGGHHHHHHHHHHHHHHHHGHGGHHHHHHHHHHHGGCDGHHHHHHGHHHHHHHHHHHGGGHHHGGDCFGGGGGGGGGGG0CFGFGGGGGFEGGEFFFFFFFFFFFFFFFFFFFFFFFFFFEFFFFFFFFFFFFFEFB
@M05620:45:000000000-G6HP7:1:1101:17806:8871 1:N:0:126
TACCTGTACTGGGGAAGCATTTGAATATCCCCCCATGGTGATGGGGACGGAGAACTGCTCCATAAACACAGGCAACGTGCCTAACTTTCCCGGGAAGATGAAGTCAAAGAGCGACCACAGCTCTTTGCTGTGGAGGTTATTTTGCATCGGTGAGCCAGACAGAATGATCCGATGAGGGGTGCGAAACTATTTGAGGAAAGGAAGCACCTTTTTATTAAATTTACCTTTTAGCAATCGCCATTCCTACCCTA
+
DDDDDFFFFFFFGGGGGGGGGGHHHHHHHHHGGGGHHHGHHHHHHGGGGGGGGHHHHHHHHHHHHHHHHHHHGHHHGHHHHHHHHHHHHHHGGGGGGHHHHHHHHHHHHHHHGGGGGHHHHHHHHHHHHHHHHHHGEHHHHHHHHHHHGGEGGHHHHHHGHHHHHHHHHHHGGGHHHGGCEGGGGGGGGGGGG<EGGGGGGGGFGGGGFFFFFFFFHHFFFFFFFFFFFFFFFFFFFFFFFFFFFFFFFFF
@M05620:45:000000000-G6HP7:1:1101:17797:8886 1:N:0:126
TACCTGTACTGGGGAAGCATTTGAATATCCCCCCATGGTGATGGGGACGGAGAACTGCTCCATAAACACAGGCAACGTGCCTAACTTTCCCGGGAAGATGAAGTCAAAGAGCGACCACAGCTCTTTGCTGTGGAGGTTATTTTGCATCGGTGAGCCAGACAGAATGATCCGATGAGGGGTGCGAAACTATTTGAGGAAAGGAAGCACCTTTTTATTAAATTTACCTTTTAGCAATCGCCATTCCTACCCTA
+
BABBBFFFFFFFGEGGFGFGGGHHHHHHHHHGGGGHHHGGHFHHGGGGEGGGGHHHHHHHHGHHHHHGHHHHGHHHCHHHHHH3GHHHHHHGGGEGGHHHHHHHHHDGHFGHG?DGGHHHHHGHHHGGHGFGGGHGEHDHHHHHBGHFFCADGHHHGGHGHGHHHHHHHHHGGGFHCFG:;CBGGGGGGGGGG0EGB/CAFGFAEFBCFFFFFEFFFFEFFFFFFFFFFFFFEFFFFF9AEFFFFFBFFFB
@M05620:45:000000000-G6HP7:1:1101:27018:8896 1:N:0:126
TACCTGTACTGGGGAAGCGTGTAGCAATCGCCATTCCTACCCTAAAGATCGGAAGAGCACACGTCTGAACTCCGTCACTCTCGCGCATCTCGTATGCCGTCTTCTGCTTGAAAAAAAAAACATCTCCTGCAACAATGGCACGTCAGTCAGGCATTTCCGCTTTATCACTCTCTTGGATCCACTTGAACAATTCTCCTCCTTTGTCCTTGTCACTGACCATCCATGGCCCAAACCACTCTCGGCAGAGCCCC
+
AABAAFFFFFFFEEFEEGEAEAEGHHHFFGGGGGGHGHFHECHHFGHFG5GFEFGHGHHFGHGFHFGFDFGHHGHHGFGHGHGEGGEFEFGHFDHFHFEEGGGHFGHFFHF?GHHCGC/<//1<?11?1101>0.111><1.>.<.==<=/<.CD0DF.:.CG00<;;0CC0000000;B0/0;00990/BBFBF00;9C9;0B0;B00;0;=B0///9/BFB///;;....99:.//;B...;-../.;D
@M05620:45:000000000-G6HP7:1:1101:22716:8898 1:N:0:126
ATCTCTATCTCCTAAAAACCTGTTTAGATTTGGAGATAGACCTTCAGGTTTTTCATCATTTTCTGCATGAATTATACATTGACCACGTTCCAGCGTGGTCAGTTTGCAGCATTCTGTTATTTTGTTTGACAGAGTGTCTTGTTGAGAACATATGTAGGACATGATTTTTTCCTGCAACAGGGAAAATAAAGTATAAGTTTTAAAGATTTATTCTTTAATAAAGGATCTCAAAGCCAGCTTTAGAAAAAGGA
+
BCCCCFFFFFFFGGGGGGGGGGHHHHHHHHHHHHHHHHHHHHHHHHHHHHHGGHHHHHHHIIHHIHHHHHHHHHHHHHHHHHHHHHGHHHGHHHGFGGHHHHHHHHHHHHHHHHHHHHHHHHHHHHHHHHHHHHHHHHHHHHHHGHGHHHHHHHHHHHHHHHHHHHHHHGHHHHHHHHHHHGGHHHHHHHHHGHHFH>FGHHHHHHHHHHHHHHHHHHHHHHHHHHGHHHHHHHHHHGGHHHHFHGHHGGG
@M05620:45:000000000-G6HP7:1:1101:22735:8901 1:N:0:126
ATCTCTATCTCCTAAAAACCTGTTTAGATTTGGAGATAGACCTTCAGGTTTTTCATCATTTTCTGCATGAATTATACATTGACCACGTTCCAGCGTGGTCAGTTTGCAGCATTCTGTTATTTTGTTTGACAGAGTGTCTTGTTGAGAACATATGTAGGACATGATTTTTTCCTGCAACAGGGAAAATAAAGTATAAGTTTTAAAGATTTATTCTTTAATAAAGGATCTCAAAGCCAGCTTTAGAAAAAGGA
+
CDCCDFFFFFFFGGGGGGGGGGHHHHHHHHHHHHHHHHHHHHHHHHHHHHHGGHHHHIHHHHIHIHHHHHHHHHHHHHHHHHHHHHGHHHHHHHGGGGHHHHHHHHHHHHHHHHHHHHHHHHHHHHHHHHHHHHHHHHHHHHHHHHHHHHHHHHHHHHHHHHHHHHHHHGHHHHHHHHHHHGGHHHHHHHHHHHHHHHHHHHHHHHHHHHHHHHHHHHHHHHHHHHHHHHHHHHHHHGHHHHHHHHHHGGH
@M05620:45:000000000-G6HP7:1:1101:16445:8911 1:N:0:126
CATCCTGACCCTGAAGTACCCCATTGAGCATGGCATCGTCACCAACTGGGACGACATGGAGAAGATCTGGCACCACACCTTCTACAACGAGCTGCGCGTGGCCCCGGAGGAGCACCCAGTGCTGCTGACCGAGGCCCCCCTGAACCCCAAGGCCACCAGAGAGAAGATGACTCAGGTGAGGCTCGGCCGACGCCCGTGCTCCTCCCGTCCTTTCCCCAGTCATTTTCTGCCCGGCTTGATTTCTGACATTT
+
ABBBBFFFFFFFGGGFGGGGGGGHHHFHGFGHHHGHHGHHHGHFHGHHHHHHFEGFGHHHGHFFHHHHFFHHHGHHEGGHHHHHHHBGGGGGGHHGGGGGGGHHGGGGGGGGHHHHGGHHFHHHHHHHHH/CCGGGGGGGGEHBHHGGFFEGHHG.CAFFGGGGBFFGGGGGGEFGGGGGGGGFFFFFF=ADDFFFDDDFFFFFFFFEFF.BFFFFF.AFFFFFFFFFFEFFF;=DB-9BFFFF/;;9FF/
@M05620:45:000000000-G6HP7:1:1101:24195:8916 1:N:0:126
TACCTGTACTGGGGAAGCAATCGCCATTCCTACCCTAAAGATCGGAAGAGCACACGTCTGAACTCCAGTCACTCTCGCGCATCTCGTATGCCGTCTTCTGCTTGAAAAAAAAAAAACCCAAACCTATCATCACGAAAACCCAATCTCTCGCACTCCCCAATCCCTCCTACAACATATCTCCCTCGACCTACCTCCCCAGCCTCATGACACTCCTATCCTGACCCTCCCCACTCCAACTCCCCCACTCTCCT
+
DCCDDFFFFFFFGGGGGGGGGGGGGGGHHHHHHHHHHHHHHHHHGGGGHHHHHHHGHHHFGHHHHHHFGHHHHHHHGGGGGGGHHHFGHHHHGGGHGHHHHHHHHHHHGGGGGD>>/////0//11111111<....</A...//1110..---//.././</00/./00000./111110///-<--.0/.00.../..<//01110:00//001:/101////..<./..//:00/00...-..:10/<
@M05620:45:000000000-G6HP7:1:1101:22729:8920 1:N:0:126
ATCTCTATCTCCTAAAAACCTGTTTAGATTTGGAGATAGACCTTCAGGTTTTTCATCATTTTCTGCATGAATTATACATTGACCACGTTCCAGCGTGGTCAGTTTGCAGCATTCTGTTATTTTGTTTGACAGAGTGTCTTGTTGAGAACATATGTAGGACATGATTTTTTCCTGCAACAGGGAAAATAAAGTATAAGTTTTAAAGATTTATTCTTTAATAAAGGATCTCAAAGCCAGCTTTAGAAAAAGGA
+
BCCCCFFFFFFFGG5GGGGGGGHHHHHHHHHHHHHHHGHHHHHHHHHHHHHGGHHHHIHHHHHHIHGHHHHHHHHHHHHHHHHHHHGHHHHHHHGGGGHHGHHHHHHHHHHHHHHHHHHHHHHHHHHHFHHHGHHHHHHHHHHHHHHHHHHHHHHHHHHHHHHGHHHHHGHHHHHHFHHHHGGGHHHGBGGGHHHGHGHHHGHHHHHHHHHHHHHHHHHHHH0DHHHHHHHHHHHHHGHHHHHHGHHHGGH
@M05620:45:000000000-G6HP7:1:1101:11697:8926 1:N:0:126
CATCCTGACCCTGAAGTACCCCATTGAGCATGGCATCGTCACCAACTGGGACGACATGGAGAAGATCTGGCACCACACCTTCTACAACGAGCTGCGCGTGGCCCCGGAGGAGCACCCAGTGCTGCTGACCGAGGCCCCCCTGAACCCCAAGGCCAACAGAGAGAAGATGACTCAGGTGAGGCTCGGCCGACGCCCGTGCTCCTCCCGTCCTTTCCCCAGTCATTTTCTGCCCGGCTTGATTTCGACATTAG
+
BBCCCFFFFFFFGGGGGGGGGGGHHHHHHHHHHHHHHGHHHGHHHGHHHHHHGGGGGHHHHHHHHHHHHHHHHGHHHGGHHHHHHHHHGGGGGHHGGGFGGGHHGGGGGGGGHHHHGGHHHHHHHHHHHHGGGGGGGGGGGGHHHHGGGGHGHHGGGGGGGGGGGGGGGGGGGGGGGGGGGGGGFFFFFFFFFFFFBFFFFFFFFFFEFFDFFFFFFFFFFFFFFFFFFFFFFFFFFFAFFFFFAFADFF0
@M05620:45:000000000-G6HP7:1:1101:26674:8928 1:N:0:126
TACCTGTACTGGGGAAGCATTTGAATATCCCCCCATGGTGATGGGGACGGAGAACTGCTCCATAAACACAGGCAACGTGCCTAACTTTCCCGGGAAGATGAAGTCAAAGAGCGACCACAGCTCTTTGCTGTGGAGGTTATTTTGCATCGGTGAGCCAGACAGAATGATCCGATGAGGGGTGCGAAACTATTTGAGGAAAGGAAGCACCTTTTTATTAAATTTACCTTTTAGCAATCGCCATTCCTACCCTA
+
ABBBCFFFFFFFGGCEGGGGGFHHHHHHHHHGGGGHFHDGGHHGHGGGGGGGGHHHHHHHHHHHHHHHHHHHGHHHGHGHHHHHHHHHHHHGGGGGGHHHHHHGHHHHHHHHGGGGGHHHHGHGHHHHHHHHHHHGEHHGFHHHHHHHGGEEGHHHHHHGHHFHGHHHHGHGEDHHGGG;DFGD??DFGGGGGGEFF9FFG;FAEGGEBBBFFFFFFFFFFFFFFFFFFFFFFFFFFFFFFFFFFFFFFFF
@M05620:45:000000000-G6HP7:1:1101:16437:8930 1:N:0:126
CATCCTGACCCTGAAGTACCCCATTGAGCATGGCATCGTCACCAACTGGGACGACATGGAGAAGATCTGGCACCACACCTTCTACAACGAGCTGCGCGTGGCCCCGGAGGAGCACCCAGTGCTGCTGACCGAGGCCCCCCTGAACCCCAAGGCCAACAGAGAGAAGATGACTCAGGTGAGGCTCGGCCGACGCCCGTGCTCCTCCCGTCCTTTCCCCAGTCATTTTCTGCCCGGCTTGATTTCTGACATTA
+
CDDDDFFFFFFFGGGGGGGGGGGHHHHHHHHHHHHHHGHHHGHHHGHHHHHHGGGGGHHHHHHHHHHHHHHHHGHHHGGHHHHHHHHHGGGGGHHGGGGGGGHHGGGGGGGGHHHHGGHHHHHHHHHHHHGGGGGGGGGGGGHHHHGGGGHGHHGGGGGGGGGGGGGGGGGGGGGGHGGGGGGGFFFFFFFFFFFF@DFFFFFFFFFFFFFFFFFFFFFFFFFFHHFFFFFFFFFFFFFFFFFFFEFFFF0
@M05620:45:000000000-G6HP7:1:1101:21849:8931 1:N:0:126
CATCCTGACCCTGAAGTACCCCATTGAGCATGGCATCGTCACCAACTGGGACGACATGGAGAAGATCTGGCACCACACCTTCTACAACGAGCTGCGCGTGGCCCCGGAGGAGCACCCAGTGCTGCTGACCGAGGCCCCCCTGAACCCCAAGGCCAACAGAGAGAAGATGACTCAGGTGAGGCTCGGCCGACGCCCGTGCTCCTCCCGTCCTTTCCCCAGTCATTTTCTGCCCGGCTTGATTTCTGACATTT
+
DDDDDFFFFFFFGGGGGGGGGGGHHHHHHHHHHHHHHGHHHGHHHGHHHHHHGGGGGHHHHHHHHHHHHHHHHGHHHGGHHHHHHHHHGGGGGHHGGGGGGGHHGGGGGGGGHHHHGGHHHHHHHHHHHHGGGGGGGGGGGGHHHHGGGGHGHHGGGGGGGGGGGGGGGGGGGGGGGGGGGGGGFFFFFFFFFFFF;DDEFFFFFFFAFFDFFFFFFFFFFFFFFFFFFFFFFFFFFFFFFFFFFBFFFF0
@M05620:45:000000000-G6HP7:1:1101:12192:8941 1:N:0:126
TACCTGTACTGGGGAAGCATTTGAATATCCCCCCATGGTGATGGGGACGGAGAACTGCTCCATAAACACAGGCAACGTGCCTAACTTTCCCGGGAAGATGAAGTCAAAGAGCGACCACAGCTCTTCGGAGGTTATTTTGCATCGGTGAGCCAGACAGAATGATCCGATGAGGGGTGCGAAACTATTTGAGGAAAGGAAGCACCTTTTTATTAAATTTACCTTTTAGCAATCGCCATTCCTACCCTAAAGAT
+
CCCCCFFFFFFFGGGGGGGGGGHHHHHHHHHGGGGHHHGHHHHHHGGGGGGGGHHHHHHHHHHHHHHHHHHHGHHHGHHHHHHHHHHHHHHGGGGGGHHHHHHHHHHHHHHHGGGGGHHHHHHHHHHGGGGEHHHHHHHHHHHGGGGGGGHHHHGHHHHHHHHHHHGGGHHHGGEFGGGGGGGGGGGHGGGFGGGGGGGGFGFFFFFFFHHHFFFFFFFFFFFFFFFFFFFFFFFFFFFFFFAFFFFFFFF
@M05620:45:000000000-G6HP7:1:1101:14960:8942 1:N:0:126
AGATTACTGCAACAGTTCCCCCTGGACCTGGAAAAGTTTCTTGCCTGGCTTACAGAAGCTGAAACAACTGCCAATGTCCTACAGGATGCTACCCGTAAGGAAAGGCTCCTAGAAGACTCCAAGGGAGTAAAAGAGCTGATGAAACAATGGCAAGTAAGTCAGGCATTTCCGCTTTAGCACTCTTGTGGATCCAATTGAACAATTCTCAGCATTTGTACTTGTAACTGACAAGCCAGGGACAAAACAAAGAT
+
AABBAFFFFF4BFGGGGGGGGGGGHHHHHHHGHHHHHHHHHHHHHHHHHHHHHHHHHHHHHHHHHHHHHHHHHHHFGHHHFHHGFHHHHHGHHHGGGGHHHHBGHHHHGHHHGHHHHHHHHHHGE?EEGHHHHGHHHFFHHGHHHHHHHGHHHGHHHHHHHHHHHHHHHHGGGGGGFHHHHHHHGFG?HHHGHHFHHFFFHGG0DGHFHHFHHHHHHHHGHCFFHHHEHHHGHGGGGGGFGGGFGGGGBFF
@M05620:45:000000000-G6HP7:1:1101:15996:8962 1:N:0:126
CATCCTGACCCTGAAGTACCCCATTGAGCATGGCATCGTCACCAACTGGGACGACATGGAGAAGATCTGGCACCACACCTTCTACAACGAGCTGCGCGTGGCCCCGGAGGAGCACCCAGTGCTGCTGACCGAGGCCCCCCTGAACCCCAAGGCCAACAGAGAGAAGATGACTCAGGTGAGGCTCGGCCGACGCCCGTGCTCCTCCCGTCCTTTCCCCAGTCATTTTCTGCCCGGCTTGATTTCTGACATTA
+
CCCCCFFFFFFFGGGGGGGGGGGHHHHHHHHHHHHHHGHHHGHHHGHHHHHHGGGGGHHHHHHHHHHHHHHHHGHHHGGHHHHHHHHHGGGGGHHGGGEGGGHHGGGGGGGGHHHHGGHGHHHHHHHHHHGGGGGGGGGGGGHHHHGGGGHGHHGGGGGGGGGGGGGGGGGGGGGGGGGGGGGGFFFFFFFFFFFFBDFFFFFFFFFFFFFFFFFFFFFFFFFFFFFFFFFFDCDFFA.BFFFFB;FFFF0
@M05620:45:000000000-G6HP7:1:1101:27210:9002 1:N:0:126
ATCTCTATCTCCTAAAAAGGAAGAAAGGGGAGGGAAGATCGGAAGAGCACACGTCTGAACTCCAGTCACTCTCGCGCATCTCGTATGCCGTCTTCTGCTTGAAAAAAAAAAAAAACCCAACAATCGACTCTTTACCCCCAACACCCCCCGCAACCTCCCTTATGCTCAACCGATATTTCTACTCTTATCGCAGACTAACCCCTCCCACCTCATCCCCGACTCTTTGACATACATACCTCACTTGCTCCATA
+
ABBBCFFFFFFFGGGGGGEFFGGFHHGHGGEGGGFHEFGHHGGGGHHGHHHHGHHHGGHHHHHHHHHHHHHHHGGGGEEEHHHGFHHHHGGGHGHHHHHHHFGHHHGGCFB//>-........0<..-<.<0<0;:/.:-..::..--------9//.:/;00090000/.-----909000000000;..:.;.0;00.;.:.:.:..;.00009.----:000000000000009009.0000000000
@M05620:45:000000000-G6HP7:1:1101:22386:9003 1:N:0:126
CATCCTGACCCTGAAGTACCCCATTGAGCATGGCATCGTCACCAACTGGGACGACATGGAGAAGATCTGGCACCACACCTTCTACAACGAGCTGCGCGTGGCCCCGGAGGAGCACCCAGTGCTGCTGACCGAGGCCCCCCTGAACCCCAAGGCCAACAGAGAGAAGATGACTCAGGTGAGGCTCGGCCGACGCCCGTGCTCCTCCCGTCCTTTCCCCAGTCATTTTCTGCCCGGCTTGATTTCTGACATTC
+
ABBBBFFFFFFFGBCGGGGGGGGHHGFFGFHFHHHHHGHHHGHHHGHHHHHHGGGGGHHHHHHHHHHHHGHHHGHHEGGHHHHHHHHHGGGFGHHGGEGGCGHHGGGGGGGGHHHHGGHGHHHGHHHHGHGGGGGGGGGGGGHHHHGGGAHEHHG.EEFGEFGECFFFGGGGGGGGGGG9?AAFCFFFF-@FFFFF>DDFFFFFFFF:DDDFFFFFF.AFFBFFFFFFFEEEDFFDCF9BFFFFE/BBFF/
@M05620:45:000000000-G6HP7:1:1101:27198:9017 1:N:0:126
ATCTCTATCTCCTAAAAAGGAAGAAAGGGGAGGGAAGATCGGAAGAGCACACGTCTGAACTCCAGTCACTCTCGCGCATCTCGTATGCCGTCTTCTGCTTGAAAAAAAAAACATAAAGAACAATACAGGGATCATAAGAATCGTTATGGTAGAAGTATAGAGCTGCAAACTAGCAACAGTATGACTAGATAAAATATAGAGTATTGTAAGAAAGAGAAAACTAAGGTGATGGTATGAGTGAGTATTGGCAT
+
?ABABFFFFFFFGGGGGGC?FGGGHHHAEGGGGA?FEHHHGCGGGHGFHHHHEFGHGHHHHHHHHFGHHHHHHAFGGGGGGHHGDGHGHGGGHGHHHHHHHGHGHHGG/C<//2211110?00111110..>.011111111<<...0/000000=0<=<000;;:/00.000/00../00900000/000000000000000000090000/;//////////////////////;///:/;////////
@M05620:45:000000000-G6HP7:1:1101:23658:9018 1:N:0:126
TACCTGTACTGGGGAAGCATTTGAATATCCCCCCATGGTGATGGGGACGGAGAACTGCTCCATAAACACAGGCAACGTGCCTAACTTTCCCGGGAAGATGAAGTCAAAGAGCGACCACAGCTCTTCGGAGGTTATTTTGCATCGGTGAGCCAGACAGAATGATCCGATGAGGGGTGCGAAACTATTTGAGGAAAGGAAGCACCTTTTTATTAAATTTACCTTTTAGCAATCGCCATTCCTACCCTAAAGAC
+
CCCCCFFFFFFFGGGGGGGGGGHHHHHHHHHGGGGHHHHHHHHHHGGGGGGGGHHHHHHHHHHHHHHHHHHHGHHHGHHHHHHGHHHHHHHGGGGGGHHHHHHHHHHHHHHHGGGGGHHHHHHHHHHGGGGGHHHHHHHHGHHGGGGFHHHHHHGHHHHHHHHHHHGGGHHHGGEEGGDGGGGGGGGGGGGFGGGFFGGGGGFFFFFFFFFFFFFFFFFFFFFFFFFFFFFFFFFFFFFFFFFFFFFFFFF
@M05620:45:000000000-G6HP7:1:1101:22377:9020 1:N:0:126
CATCCTGACCCTGAAGTACCCCATTGAGCATGGCATCGTCACCAACTGGGACGACATGGAGAAGATCTGGCACCACACCTTCTACAACGAGCTGCGCGTGGCCCCGGAGGAGCACCCAGTGCTGCTGACCGAGGCCCCCCTGAACCCCAAGGCCAACAGAGAGAAGATGACTCAGGTGAGGCTCGGCCGACGCCCGTGCTCCTCCCGTCCTTTCCCCAGTCATTTTCTGCCCGGCTTGATTTCTGACATTA
+
CCDDDFFFFFFFGGGGGGGGGGGHHHHHHHHHHHHHHGHHHGHHHGHHHHHHGGGGGHHHHHHHHHHHHHHHHGHHHGGHHHHHHHHHGGGGGHHGGGGGGGHHGGGGGGGGHHHHGGHHHHHHHHHHHHGGGGGGGGGGGGHHHHGGGGHGHHGGGGGGGGGGGGGGGGGGGGGGGGGGGGGGFFFFFFFFFFFFBFFFFFFFFFFFFFFFFFFFFFFFFFFFHHFFFFFFFFFFFFFFFFFFFFFFFF0
@M05620:45:000000000-G6HP7:1:1101:12922:9027 1:N:0:126
CATCCTGACCCTGAAGTACCCCATTGAGCATGGCATCGTCACCAACTGGGACGACATGGAGAAGATCTGGCACCACACCTTCTACAACGAGCTGCGCGTGGCCCCGGAGGAGCACCCAGTGCTGCTGACCGAGGCCCCCCTGAACCCCAAGGCCAACAGAGAGAAGATGACTCAGGTGAGGCTCGGCCGACGCCCGTGCTCCTCCCGTCCTTTCCCCAGTCATTTTCTGCCCGGCTTGATTTCTGACATTA
+
DDDDDFFFFFFFGGGGGGGGGGGHHHHHHHHHHHHHHGHHHGHHHGHHHHHHGGGGGHHHHHHHHHHHHHHHHGHHHGGHHHHHHHHHGGGGGHHGGGGGGGHHGGGGGGGGHHHHGGHHHHHHHHHHHHGGGGGGGGGGGGHHHHGGGGHGHHGGGGGGGGGGGGGGGGGGGGGGHGGGGGGGFFFFFFFFFFFFBFFFFFFFFFFEFFFFFFFFFFFFFFFFFFFFFFFFFFFFFFFFFFFFFBFFFF0
@M05620:45:000000000-G6HP7:1:1101:5676:9033 1:N:0:126
AGATTACTGCAACAGTTCCCCCTGGACCTGGAAAAGTTTCTTGCCTGGCTTACAGAAGCTGAAACAACTGCCAATGTCCTACAGGATGCTACCCGTAAGGAAAGGCTCCTAGAAGACTCCAAGGGAGTAAAAGAGCTGATGAAACAATGGCAAGTAAGTCAGGCATTTCCGCTTTAGCACTCTTGTGGATCCAATTGAACAATTCTCAGCATTTGTACTTGTAACTGACAAGCCAGGGACAAAACAAAGAT
+
3AAABFFFFFFFGGFBEGGGGGGGHHHHGFGFH3FFGHHHHHGHEFHHHHHHHHHHHHHHHEHHHGHHHHHHGHGHFGHGHHFFHGGHHHFHHHGEGGHHHHGHHGHHGHGHHHHEFGHHHHHGFGFEHBGGHGHHHHHHHFFH1GFFGGHEFGHH2FFGHHEHHHHHHFFEDDGHGFDHHFFGHGHGHHFHFHHFFFHFHGHFHHHHHBGF:CGCFHHHGHHGHHHGCFGAGGBFFGEEGF/FF.9F/9;
@M05620:45:000000000-G6HP7:1:1101:23669:9035 1:N:0:126
TACCTGTACTGGGGAAGCATTTGAATATCCCCCCATGGTGATGGGGACGGAGAACTGCTCCATAAACACAGGCAACGTGCCTAACTTTCCCGGGAAGATGAAGTCAAAGAGCGACCACAGCTCTTCGGAGGTTATTTTGCATCGGTGAGCCAGACAGAATGATCCGATGAGGGGTGCGAAACTATTTGAGGAAAGGAAGCACCTTTTTATTAAATTTACCTTTTAGCAATCGCCATTCCTACCCTAAAGAC
+
CCCDDFFFFFFFGGGGGGGGGGHHHHHHHHHGGGGHHHHHHHHHHGGGGGGGGHHHHHHHHHHHHHHHHHHHGHHHGHHHHHHHHHHHHHHGGGGFGHHHHHHHHHHHHHHHGGGGGHHHHHHHHHHGGGGEHHHHHHHHGHHGGGGGHHHHHHGHHHHHHHHHHHGGGHHHGGCEGGGGGGGGGGHHGGGGGGGGGGGGGGFFFFFFFFFFFFFFFFFFFFFFFFFFFFFFFFFFFFFFFFFFFFFFFFF
@M05620:45:000000000-G6HP7:1:1101:23650:9039 1:N:0:126
TACCTGTACTGGGGAAGCATTTGAATATCCCCCCATGGTGATGGGGACGGAGAACTGCTCCATAAACACAGGCAACGTGCCTAACTTTCCCGGGAAGATGAAGTCAAAGAGCGACCACAGCTCTTCGGAGGTTATTTTGCATCGGTGAGCCAGACAGAATGATCCGATGAGGGGGGCGAAACTATTTGAGGAAAGGAAGCACCTTTTTATTAAATTTACCTTTTAGCAATCGCCATTCCTACCCTAAAGAC
+
A?AABFFFFFFFGGGGGGGGGGHHHHHHHHHGGGEFGHBAAEGHHE2AE?11FCFGDFHHFGFGHHHHHHHHFFGF>E1FEGGFGHHHHHFGGEG?E033B3?BFFGFGFFB/CFFGE/FAGFHHDHDBCFGB<GHHFGB1GDCA.<<FG0F.CE/<GF0=0DGFGAD.;GHGC-:-:CBFFFBFFBBFFFFF/A.:/AFFFFFFFFFFFFFFFFF/BF/FFFFB/;BBB9EFFBEFFBBFFFF/FFBB9B
@M05620:45:000000000-G6HP7:1:1101:3992:9044 1:N:0:126
ATCTCTATCTCCTAAAAACCTGTTTAGATTTGGAGATAGACCTTCAGGTTTTTCATCATTTTCTGCATGAATTATACATTGACCACGTTCCAGCGTGGTCAGTTTGCAGCATTCTGTTATTTTGTTTGACAGAGTGTCTTGTTGAGAACATATGTAGGACATGATTTTTTCCTGCAACAGGGAAAATAAAGTATAAGTTTTAAAGATTTATTCTTTAATAAAGGATCTCAAAGCCAGCTTTAGAAAAAGGA
+
ABAABFFFFFFFGGFFGGGGFGFGHHGHHHHHHAGHHHHFFFFHGHHHHHHGGHHFGFHHHGGHHGFHHHHHHGHGFHHHHFHHEGEGHHHHHHGEEFGHGHHHHHGHHFGFHFHHHHFHHHHHHFHHHFFHFGDGGHHHHGHHFGGFFGFHGHGFHHHHHHHGHHHHGCGHHHHGFGGGHGGFGFHFFFGFGGGHGFGHHHGHHGFHHGHHHHHHGFHFHFHGFHHHDFFFF<CHGEHHHHHFF<CFDG;
@M05620:45:000000000-G6HP7:1:1101:18465:9051 1:N:0:126
CATCCTGACCCTGAAGTACCCCATTGAGCATGGCATCGTCACCAACTGGGACGACATGGAGAAGATCTGGCACCACACCTTCTACAACGAGCTGCGCGTGGCCCCGGAGGAGCACCCAGTGCTGCTGACCGAGGCCCCCCTGAACCCCAAGGCCAACAGAGAGAAGATGACTCAGGTGAGGCTCGGCCGACGCCCGTGCTCCTCCCGTCCTTTCCCCAGTCATTTTCTGCCCGGCTTGATTTCTGACATTA
+
DDDDDFFFFFFFGGGGGGGGGGGHHHHHHHHHHHHHHGHHHGHHHGHHHHHHGGGGGHHHHHHHHHHHHHHHHGHHHGGHHHHHHHHHGGGGGHHGGGGGGGHHGGGGGGGGHHHHGGHHHHHHHHHHHHGGGGGGGGGGGGHHHHGGGGHGHHGGGGGGGGGGGGGGGGGGGGGGHGGGGGGGFFFFFFFFFFFFCDFFFFFFFFFFFFFFFFFFFFFFFFFFFFFFFFFFFFFFFFFFFFFFFBFFFF0
@M05620:45:000000000-G6HP7:1:1101:27015:9052 1:N:0:126
ATCTCTATCTCCTAAAAACCTGTTTAGATTTGGAGATAGACCTTCAGGTTTTTCATCATTTTCTGCATGAATTATACATTGACCACGTTCCAGCGTGGTCAGTTTGCAGCATTCTGTTATTTTGTTTGACAGAGTGTCTTGTTGAGAACATATGTAGGACATGATTTTTTCCTGCAACAGGGAAAATAAAGTATAAGTTTTAAAGATTTATTCTTTAATAAAGGATCTCAAAGCCAGCTTTAGAAAAAGGA
+
ABBBBFFFFFFFGGGGGGGGFGHHHFFFHHHHFFHHHHHGHHHHHFHHHHHGGHHGH5FHHHHHGGFHHHHHHHHHGFHHHHHGEHGHHHHFHHGFGGHHHHHHHHGHFHHGHHHHHHGHHHHHHHHGHHHHHHGGGHHHHHHHFHHHHHHHHHHHHGGHHHHHHHHHHGHHHHHGHHCGHAGGHHGBGGFHHHFDGGHGHHHHHGGHHHHHHHHHHHHHGHHHFHHFDGGBGGHFHGHHHHHCCCGFDEG
@M05620:45:000000000-G6HP7:1:1101:16605:9052 1:N:0:126
AGATTACTGCAACAGTTCCCCCTGGACCTGGAAAAGTTTCTTGCCTGGCTTACAGAAGCTGAAACAACTGCCAATGTCCTACAGGATGCTACCCGTAAGGAAAGGCTCCTAGAAGACTCCAAGGGAGTAAAAGAGCTGATGAAACAATGGCAAGTAAGTCAGGCATTTCCGCTTTAGCACTCTTGTGGATCCAATTGAACAATTCTCAGCATTTGTACTTGTAACTGACAAGCCAGGGACAAAACAAAGAT
+
A>ABBFFFDFDFGGFGGGGGGGGGGHHHHHFHFHHHGGHHHHHHHHHGHHHGHHFHHHHHHHGHHHHHHHHHFHHHHHHHHHHHGGHHHHFHHHGEEGHHHHHHGHHHGHHHHHGHHHHGHH???FEEHEGHHGHHHHHHH2FHHHHHHHHGHGHHHHHHHHHHHHHHHHGGGGGHHHHHHHHHHHHGHHHHGGHHHGHHFHHHHHHHHHGHHHHHHHHHHHHHHHHGHHHHHGGGGGGGGGGFGGGGGGG
@M05620:45:000000000-G6HP7:1:1101:5679:9053 1:N:0:126
AGATTACTGCAACAGTTCCCCCTGGACCTGGAAAAGTTTCTTGCCTGGCTTACAGAAGCTGAAACAACTGCCAATGTCCTACAGGATGCTACCCGTAAGGAAAGGCTCCTAGAAGACTCCAAGGGAGTAAAAGAGCTGATGAAACAATGGCAAGTAAGTCAGGCATTTCCGCTTTAGCACTCTTGTGGATCCAATTGAACAATTCTCAGCATTTGTACTTGTAACTGACAAGCCAGGGACAAAACAAAGAT
+
BCCCDFFFFFFFGGGGGGGGGGGGHHHHHHHHHHHHHHHHHHHHHHHHHHHHHHHHHHHHHHHHHHHHHHHHHHHHHHHHHHHHHHHHHHHHHHGGGGHHHHHHHHHHGHHHHHHGHHHHHHHGGHGGHHHHHGHHHHHHHHHHHHHHHHHHHGHHHHHHHHHHHHHHHHGGGGGHHHHHHHHHHHHGHHHHGHHHHHHHHHHHHHHHHHHHHHHHHHHHHHHGHHHHHHHHGGGGGGGGGGGGGGGGFGF
@M05620:45:000000000-G6HP7:1:1101:18481:9058 1:N:0:126
CATCCTGACCCTGAAGTACCCCATTGAGCATGGCATCGTCACCAACTGGGACGACATGGAGAAGATCTGGCACCACACCTTCTACAACGAGCTGCGCGTGGCCCCGGAGGAGCACCCAGTGCTGCTGACCGAGGCCCCCCTGAACCCCAAGGCCAACAGAGAGAAGATGACTCAGGTGAGGCTCGGCCGACGCCCGTGCTCCTCCCGTCCTTTCCCCAGTCATTTTCTGCCCGGCTTGATTTCTGACATTA
+
CCCCCFFFFFFFGGGGGGGGGGGHHHHHHHHHHHHHHGHHGGHHHGHHHHHHGGGGGHHHHGHHGHHHHHGHHGHHHGGHHHHHHHHHGGGGGHHGGGGGGGHHGGGGGGGGHFHHGGHFHHHHHHHGHHGGGGGGGGGGGGGHHHGGGGHGHHGGGGGGGGGGGGFFGGGGGGGGGGEGGGGGFFFFFFDFFFFFDFFFFFFFFFFFFFFFFFFFFFDFFFFFFFFFFFFFFFFFFFFFFFFFFE0BFF0
@M05620:45:000000000-G6HP7:1:1101:4010:9060 1:N:0:126
ATCTCTATCTCCTAAAAACCTGTTTAGATTTGGAGATAGACCTTCAGGTTTTTCATCATTTTCTGCATGAATTATACATTGACCACGTTCCAGCGTGGTCAGTTTGCAGCATTCTGTTATTTTGTTTGACAGAGTGTCTTGTTGAGAACATATGTAGGACATGATTTTTTCCTGCAACAGGGAAAATAAAGTATAAGTTTTAAAGATTTATTCTTTAATAAAGGATCTCAAAGCCAGCTTTAGAAAAAGGA
+
BBBBBFFFFFFFGGGGGGE2CFDFGHHHH6FGHEEGEHFGBCFGCHHGHHFGEGFGEHFHHGHFHHHHGBGHFHHDHHHHHHDFFHGGGCHHFHGGGGHHHGDGHHHHHHHHHHHHHHHHHHHHHHHHHHHHHHHHHHHHHHHHHHHHHHHHHHHHHHHHHHHHHHHHHGHHHHHHHHHHHGGHHHHHHHHHHHHHHGGHHGHGHHHHHGHHHHHHHHHHHHGHGHHHHHHHGHHHHGHHHHGHHHHHGGH
@M05620:45:000000000-G6HP7:1:1101:5662:9065 1:N:0:126
AGATTACTGCAACAGTTCCCCCTGGACCTGGAAAAGTTTCTTGCCTGGCTTACAGAAGCTGAAACAACTGCCAATGTCCTACAGGATGCTACCCGTAAGGAAAGGCTCCTAGAAGACTCCAAGGGAGTAAAAGAGCTGATGAAACAATGGCAAGTAAGTCAGGCATTTCCGCTTTAGCACTCTTGTGGATCCAATTGAACAATTCTCAGCATTTGTACTTGTAACTGACAAGCCAGGGACAAAACAAAGAT
+
A?3A3@FDDD4D4GGGGGGGGGGFA4FGGG443BF3AFGHHHBGEHFFGFHBGFH5FGFHGHHHHFEGHCHG33GBHHHHGHHGH1G3FG5DGFEE?1?CG3GHGHHHGFHHHHHHHHHHHHHGGHGEFHGFHFHHHHFFHHHGHHHHHGHHCFFHHHHHHEHFHHHHHHGGGGGBFGHFHHHHHHHGHHHHGCGDD0<GFGDHHHHHFHHHHHHHEHHHHHHGHHFHHEHFEGFGGGEE.C/9FEEA/CF
@M05620:45:000000000-G6HP7:1:1101:27009:9068 1:N:0:126
ATCTCTATCTCCTAAAAACCTGTTTAGATTTGGAGATAGACCTTCAGGTTTTTCATCATTTTCTGCATGAATTATACATTGACCACGTTCCAGCGTGGTCAGTTTGCAGCATTCTGTTATTTTGTTTGACAGAGTGTCTTGTTGAGAACATATGTAGGACATGATTTTTTCCTGCAACAGGGAAAATAAAGTATAAGTTTTAAAGATTTATTCTTTAATAAAGGATCTCAAAGCCAGCTTTAGAAAAAGGA
+
BCDCDFFFFFFFGGGGGGGGGGHHHHHHHHHHHHHHHHHFHHHHHHHHHHHGGHHHHIHHHHIIIHHHHHHHHHHHHHHHHHHHHHGHHHHHHHGGGGHHHHHHHHHHHHHHHHHHHHHHHHHHHHHHHHHHHHHHHHHHHHHHHHHHHHHHHHHHHHHHHHHHHHHHHGHHHHHHHHHHHGGHHHHHHHHHHHHHHHHHHHHHHHHHHHHHHHHHHHHHHHHHGHHHHHHHHHHHHGHHHHHGHHHHGGH
@M05620:45:000000000-G6HP7:1:1101:22717:9083 1:N:0:126
AGATTACTGCAACAGTTCCCCCTGGACCTGGAAAAGTTTCTTGCCTGGCTTACAGAAGCTGAAACAACTGCCAATGTCCTACAGGATGCTACCCGTAAGGAAAGGCTCCTAGAAGACTCCAAGGGAGTAAAAGAGCTGATGAAACAATGGCAAGTAAGTCAGGCATTTCCGCTTTAGCACTCTTGTGGATCCAATTGAACAATTCTCAGCATTTGTACTTGTAACTGACAAGCCAGGGACAAAACAAAGAT
+
>A?ABFFFFFFFGGGGGGGGGGGDHHHHHFHHHHHHHHHHHHHHHHHHHHHHHHHHHHHHHHHHHHHHHHHHHHHHHHHHGHHHHHHFHHFGHHGGGGHHHHHGHHHHGHHHHHHHHHHHHHHGGHGEHHHHHGHHHHHHHGHHHHHHGHHHHGHHHHHHHHHHHHHHHHGGGGGHDHHHHHHHHGHGFGHHHGHHHHFGGHHHHHHHHHHHHHHHHGHHHHHHHHHFHHHHGGFFEGGGGG9FFGGGGGF
@M05620:45:000000000-G6HP7:1:1101:25722:9088 1:N:0:126
ATCTCTATCTCCTAAAAACCTGTTTAGATTTGGAGATAGACCTTCAGGTTTTTCATCATTTTCTGCATGAATTATACATTGACCACGTTCCAGCGTGGTCAGTTTGCAGCATTCTGTTATTTTGTTTGACAGAGTGTCTTGTTGAGAACATATGTAGGACATGATTTTTTCCTGCAACAGGGAAAATAAAGTATAAGTTTTAAAGATTTATTCTTTAATAAAGGATCTCAAAGCCAGCTTTAGAAAAAGGA
+
BBBBBFFFFFFFGGGGGGGGGGHHHHHHHHHHHHGHHHHHHHHHHHHHHHHGGHHHHGHHGHHHFHHHHHHHHHHHHHHHHGHHHHGHGHHHHHGGGGHFFHHHGHGHHHHHHHHHHHGHHHHHHHHHG3BGHHHHHHHHHHHHHHHHHHHHHHHHHHHHHHHHHHHHHGHHHHGHHHHHGGGHGHHHGHHHHHHGHFGHHHHHHHHHHHHHHHHHHHHHHHHHHHHHHHHHHGHHHGHHHHHHFGHFGGG
@M05620:45:000000000-G6HP7:1:1101:22731:9094 1:N:0:126
AGATTACTGCAACAGTTCCCCCTGGACCTGGAAAAGTTTCTTGCCTGGCTTACAGAAGCTGAAACAACTGCCAATGTCCTACAGGATGCTACCCGTAAGGAAAGGCTCCTAGAAGACTCCAAGGGAGTAAAAGAGCTGATGAAACAATGGCAAGTAAGTCAGGCATTTCCGCTTTAGCACTCTTGTGGATCCAATTGAACAATTCTCAGCATTTGTACTTGTAACTGACAAGCCAGGGACAAAACAAAGAT
+
CCCCDFFFFFFFGGGFGGGGGGGGHHHHHHHHHHHHHHHHHHHHHHHHHHHHHHHHHHHHHHHHHHHHHHHHHHHHHHHHHHHHHHHHHHFHHHGGGGHHHHFHHHHHGHHHHHHHHHHHHHHGGHGFHHHHHGHHHHGHHHHHHHHHHHHHHGHHHHHHHHHHHHHHHHGGGGGHHHHHHHHHHHHGHHHHHHHHHHFGHHHHHHHHHHHHHHHHHFHHHHHHHHHFHGGHHGFGGGGGGGGFGGGGGGG
@M05620:45:000000000-G6HP7:1:1101:11182:9095 1:N:0:126
AGATTACTGCAACAGTTCCCCCTGGACCTGGAAAAGTTTCTTGCCTGGCTTACAGAAGCTGAAACAACTGCCAATGTCCTACAGGATGCTACCCGTAAGGAAAGGCTCCTAGAAGACTCCAAGGGAGTAAAAGAGCTGATGAAACAATGGCAAGTAAGTCAGGCATTTCCGCTTTAGCACTCTTGTGGATCCAATTGAACAATTCTCAGCATTTGTACTTGTAACTGACAAGCCAGGGACAAAACAAAGAT
+
BBBBBFFFFFFFGGFGGGGGGGGGHHHHHHHHHHHHGHHHHHHHHHHHHHHHHHHHHHHHHHHHHHHHHHHHHHHHHHHHHHHHHHHHHHHHHHGGGGHHGHGGHHHHGHHHHHHHHHHHHHHGGHGEHHHHHGHHHHHHHHHHHHHHHHHHHGHHHHHHHHHHHHHHHHGGGGGHHHHHHHHHHHHGHHHHGGHHHHHHHHHHHHHHHHHHHHHHHFHHHHHHHHHGHHGHGGGGGGGGGFFFFGGGGGF
@M05620:45:000000000-G6HP7:1:1101:12791:9156 1:N:0:126
AGATTACTGCAACAGTTCCCCCTGGACCTGGAAAAGTTTCTTGCCTGGCTTACAGAAGCTGAAACAACTGCCAATGTCCTACAGGATGCTACCCGTAAGGAAAGGCTCCTAGAAGACTCCAAGGGAGTAAAAGAGCTGATGAAACAATGGCAAGTAAGTCAGGCATTTCCGCTTTAGCACTCTTGTGGATCCAATTGAACAATTCTCAGCATTTGTACTTGTAACTGACAAGCCAGGGACAAAACAAAGAT
+
BBBCCFFFDFDDGGFBFGGGGGGGGGHHHHHHHHHHHHHHHHHHHHHHHHHABBGHHHHHHHHHHHHHHHHHHHHHHHHHEGGHHHHHHHFGHHGGEEGGGHFFHHHHGHHHHHHHHHHHHHHGFGGFHFHHHGHHHHGHHFHHHHHHHHHHHGHHHHHHHH2GHHHHHHGGGGGHHHHHHHHHHHHGHHHHGHHHHGGGFGHHHHHHHHHHHHHHHFHGHGHHHHHGHGHHHGGGGGGGGGFGGGGGGGC
@M05620:45:000000000-G6HP7:1:1101:22404:9180 1:N:0:126
CATCCTGACCTGAAGTACCCCATTGAGCATGGCATCGTCACCAACTGGGACGACATGGAGAAGATCTGGCACCACACCTTCTACAACGAGCTGCGCGTGGCCCCGGAGGAGCACCCAGTGCTGCTGACCGAGGCCCCCCTGAACCCCAAGGCCAACAGAGAGAAGATGACTCAGGTGAGGCTCGGCCGACGCCCGTGCTCCTCCCGTCCTTTCCCCAGTCATTTTCTGCCCGGCTTGATTTCTGACATTAG
+
CCCCCFFFFFFFGGGGGGGGGGHHHHHHHHHHHHHHGHHHGHHHGHHHHHHGGGGGHHHHHHHHHHHHHHHHGHHHGGHHHHHHHHHGGGGGHHGGGGGGGHHGGGGGGGGHHHHGGHHHHHHHHHHHHGGGGGGGGGGGGHHHHGGDGFGHHHGGGGGGGGGGGGGGGGGGGGGCFGGGGGGFFFFFFFFFFFFFFDFFFFFFFFEFDDFFFFFFFFFF9FFFFFFFFFFFFCFFFFFFFFFFFFBFFB0
@M05620:45:000000000-G6HP7:1:1101:14074:9184 1:N:0:126
TACCTGTACTGGGGAAGCATTTGAATATCCCCCCATGGTGATGGGGACGGAGAACTGCTCCATAAACACAGGCAACGTGCCTAACTTTCCCGGGAAGATGAAGTCAAAGAGCGACCACAGCTCTTTGCTGTGGAGGTTATTTTGCATCGGTGAGCCAGACAGAATGATCCGATGAGGGGTGCGAAACTATTTGAGGAAAGGAAGCACCTTTTTATTAAATTTACCTTTTAGCAATCGCCATTCCTACCCTA
+
AABBABFFFFDFGEGGCGBEDAFHDGFFHHGDGEGHHHHCHHHG2EFGGGGGAHHFFEHHGFHHFGHDHHA?FHHGCHGEGHHGHHGHHHEG?@E@GEGGHHFHHHHHHHHEGGGGGHHHHHHHHHHHHHHHHHHGEHHHHHHHHHHHGGCAGHHHHHHGHHGFHHHHHHHGGGGHHGGCCGGAB@BGGGGGGFAFCFFGGFGGGGGFFFFFFFFFFFFFFFFFFFFFFFFFFFFFFFFFFFFFFFFFFF.
@M05620:45:000000000-G6HP7:1:1101:22386:9192 1:N:0:126
CATCCTGACCTGAAGTACCCCATTGAGCATGGCATCGTCACCAACTGGGACGACATGGAGAAGATCTGGCACCACACCTTCTACAACGAGCTGCGCGTGGCCCCGGAGGAGCACCCAGTGCTGCTGACCGAGGCCCCCCTGAACCCCAAGGCCAACAGAGAGAAGATGACTCAGGTGAGGCTCGGCCGACGCCCGTGCTCCTCCCGTCCTTTCCCCAGTCATTTTCTGCCCGGCTTGATTTCTGACATTAG
+
AABBBF4BFFFFBGFFGGGGGGHHHHHHHFGHHHHHGHHHGHHHGHHHHGG?EEEEGHHFHHFFHHB5FFHHGHHHGGHHHHGHHFHEGFCEHHGCEGGGGHHGGCGGGGGHEHHGGHHHHHHHHHHHHGGCGGGGGGGGGGFHHGGADEEHHHGGEFGFFGGGBFGGGGGFFGGFBFGFAEF-9EDBBBBBBB-@DF9BFBFFE.;DD?BFFFFFF.BBBBFFFFFB/FF.@BBBBFFFFFFBFBBFFF/
@M05620:45:000000000-G6HP7:1:1101:4315:9237 1:N:0:126
AAACCCAGAAGACATGAGGTCAGCTAGATCGGAAGAGCACACGTCTGAACTCCAGTCACTCTCGCGCATCTCGTATGCCGTCTTCTGCTTGAAAAAAAACAAATTACAGCATTCTGTTATTTTGTTTGACAGATTTTCTTTTTGAGAACATATGTAGAACATGCTTTTTTCCTTCAACATGTAAAATAGCGTATCATGTTTAAATATTTATTCTTTACTACCTGATCTCACCGCCCGCTTTAGAACAAATC
+
AAAABABB4CC4EGFGGFEFEGHGFHHHHHHGEFGHHHHHHHGHHHGBGHGGHHHHHHGHHHH?FAEEEEGHF1ECFHFEEGFFGDE4F33B33@FEE?/??0?43??31?12BF22B?GGHGFH0F0@F110<@@GDGH1?F//FF1FC1111=<111<<F<1>1FBD-<G<0=00=0/<0=CF00:00-;.;CH00;CG00;00;0C0F0CFFFGFG00/99990BF00..----;;:A//;;//;.//
@M05620:45:000000000-G6HP7:1:1101:6483:9249 1:N:0:126
CATCCTGACCCTGAAGTACCCCATTGAGCATGGCATCGTCACCAACTGGGACGACATGGAGAAGATCTGGCACCACACCTTCTACAACGAGCTGCGCGTGGCCCCGGAGGAGCACCCAGTGCTGCTGACCGAGGCCCCCCTGAACCCCAAGGCCAACAGAGAGAAGATGACTCAGGTGAGGCTCGGCCGACGCCCGTGCTCCTCCCGTCCTTTCCCCAGTCATTTTCTGCCCGGCTTGATTTCTGACATTA
+
DCDDDFFFFFFFGGGGGGGGGGGHHHHHHHHHHHHHHGHHHGHHHGHHHHHHGGGGGHHHHHHHHHHHHHHHHGHHHGGHHHHHHHHHGGGGGHHGGGGGGGHHGGGGGGGGHHHHGGHHHHHHHHHHHHGGGGGGGGGGGGHHHHGGGGHGHHGGGGGGGGGGGGGGGGGGGGGGHFGGGGGGFFFFFFFFFFFFFFFFFFFFFFFFFFFFFFFFFFFFFFFFFHHHHFFFFFFFFFFFFFFFFBFFFF0
@M05620:45:000000000-G6HP7:1:1101:6502:9259 1:N:0:126
CATCCTGACCCTGAAGTACCCCATTGAGCATGGCATCGTCACCAACTGGGACGACATGGAGAAGATCTGGCACCACACCTTCTACAACGAGCTGCGCGTGGCCCCGGAGGAGCACCCAGTGCTGCTGACCGAGGCCCCCCTGAACCCCAAGGCCAACAGAGAGAAGATGACTCAGGTAAGGCTCGGCCGACGCCCGTGCTCCTCCCGTCCTTTCCCCAGTCATTTTCTGCCCGGCTTGATTTCTGACATTA
+
BCCBCFFFFFFFGGGGGFGGGGGHHHHHHHHHFFHHHGHHHGHHHGHHGHHHGGGGGHFHHGFHGHHHHHHHHGGHHGGHHHHHHHHHGGGGGHHGGGGGGFHHGGGGGGGGHHHHGGHHHHHHHHHHHGGGGGGGGGGGGGHHHHGGGGHGHHGGGGGGGGGGFGGGGGGGGGGGG0;FGGGFFFFFFFFFFFFFDFFFFFFFFFFFFFFFFFFFFFFBBBFFFFFFFFFEDCFFCAFFFFFFBFFFFF9
@M05620:45:000000000-G6HP7:1:1101:24377:9262 1:N:0:126
TACCTGTACTGGGGAAGCATTTGAATATCCCCCCATGGTGATGGGGACGGAGAACTGCTCCATAAACACAGGCAACGTGCCTAACTTTCCCGGGAAGATGAAGTCAAAGAGCGACCACAGCTCTTCGGAGGTTATTTTGCATCGGTGAGCCAGACAGAATGATCCGATGAGGGGTGCGAAACTATTTGAGGAAAGGAAGCACCTTTTTATTAAATTTACCTTTTAGCAATCGCCATTCCTACCCTAAAGAT
+
CCCCCFFFFFFFGGGGGGGGGGHHHHHHHHHGGGGHHHHHHHHHHGGGGGGGGHHHHHHHHHHHHHHHHHHHGHHHGHHHHHHHHHHHHHHGGGGGGHHHHHHHHHHHHHHHGGGGGHHHHHHHHHHGGGGEHHHHHHHHHHHGGGGGHFHHHHGHHHGHHHHHHHGGGHHHGGGFGGGGGGGGGGGGGGGFGGGGGGGGGGFFFFFFFFFFFFFFFFFFFFFFFFFFFFFFFFFFFFFFFFFFFFFFFFF
@M05620:45:000000000-G6HP7:1:1101:24369:9282 1:N:0:126
TACCTGTACTGGGGAAGCATTTGAATATCCCCCCATGGTGATGGGGACGGAGAACTGCTCCATAAACACAGGCAACGTGCCTAACTTTCCCGGGAAGATGAAGTCAAAGAGCGACCACAGCTCTTCGGAGGTTATTTTGCATCGGTGAGCCAGACAGAATGATCCGATGAGGGGTGCGAAACTATTTGAGGAAAGGAAGCACCTTTTTATTAAATTTACCTTTTAGCAATCGCCATTCCTACCCTAAAGAT
+
BBBBBFFFFFFFGGCEGGGGGGHGHHHHHHHGGGGHHHGHHHHFHGGGGGGGGHHHHHHHHHHHHHHHHHHHGHHHGHHHHHHHHHHHHHHGGGGGGHHHHHHHHHHHHHHHGGGGGHHHHHHHHHHGGGGGHHHHHHHGGHHGGGGGHGHHHHGHHHHHHHHHHHGGGHHGGGFDGGGGGGGGGGGGGGGFFGGGGGGGGGFFFFFFFFFFFFFFFFFFFFFFFFFFFFFFFFFFFFFFFFFFFFFFFFF
@M05620:45:000000000-G6HP7:1:1101:24387:9283 1:N:0:126
TACCTGTACTGGGGAAGCATTTGAATATCCCCCCATGGTGATGGGGACGGAGAACTGCTCCATAAACACAGGCAACGTGCCTAACTTTCCCGGGAAGATGAAGTCAAAGAGCGACCACAGCTCTTCGGAGGTTATTTTGCATCGGTGAGCCAGACAGAATGATCCGATGAGGGGTGCGAAACTATTTGAGGAAAGGAAGCACCTTTTTATTAAATTTACCTTTTAGCAATCGCCATTCCTACCCTAAAGAT
+
BBBBBFFFFFDCG?FEEEGGGGHBFGHHHHHGGCGHHHEGDGHGHGFGGGDGGFHHHHHHHFHHHB35GGHHGAHHGHGHHHFHHHHHHGHGGGCEEAGHFHHHG4BFFEGGEDGGCHHHGHGHFHHGGGGEGBHHHHFHHHHFDE..<FHHHHGHHCFHGGHHHGGGGFBBADEDGGD-?AF0FFGGFEFFF9A:99FEFGEFFFFFFFFFF/BFFFFFFFFFBFFFFFFEFFFFFFFFFF.;FFB/B/B
@M05620:45:000000000-G6HP7:1:1101:6546:9296 1:N:0:126
CATCCTGACCCTGAAGTACCCCATTGAGCATGGCATCGTCACCAACTGGGACGACATGGAGAAGATCTGGCACCACACCTTCTACAACGAGCTGCGCGTGGCCCCGGAGGAGCACCCAGTGCTGCTGACCGAGGCCCCCCTGAACCCCAAGGCCAACAGAGAGAAGATGACTCAGGTGAGGCTCGGCCGACGCCCGTGCTCCTCCCGTCCTTTCCCCAGTCATTTTCTGCCCGGCTTGATTTCTGACATTT
+
BBAAAFFFFFFFGGGGGGGGGGDHHFGHHGHHHHCGHGHGEGHFHGHFHHHHGGGGGHHHHHHHGHHGHHHHHGHHHGGHHHHFHHHGGGFGGFHGGGGGGEHHGGG/BDGGHHHH/?FGGHGHHHFFHHCCDGCGGGGGCA/GHHGG?EEGHH.AEAFGGEDEFFBFGFFGGGGGGFGGGFAF>@EFBBBBBBB-;ADFFFFFFFFADDD/FBBFFBABFBFFFFFFFEFFD-=;B-.;FFE/9/;/;F/
@M05620:45:000000000-G6HP7:1:1101:11072:9301 1:N:0:126
CATCCTGACCCTGAAGTACCCCGGCTTGATTTCTGACATAGATCGGAAGAGCACACGTCTGAACTCCAGTCACTCTCGCGCATCTCGTATGCCGTCTTCTGCTTGAAAAAAAAAAAAAAACCCTACCCCCCTATTCTTCCTACCCCCGTTCCCAACAAGACTAACAGAAATATATCTACACGACAATTTTGACCGTTCCCCCACTTACATCGTAGAGTATTACCGCTAGCCTCCTCATCCCCCCGCCCTCT
+
CCCDDFFFFFFFGGGGGGGGGGGGGGGGHHHHHHHHHHHHHHHHHGGGGHHHHHHHGHHHGHHHHHHHHHHHHHHHHGGGGGGFGHHFGHHHHGGGHGHHHHHHHHHHGHGGGCB>><<<.>..<....<--.00000:0:00...--..//00:.../</000<00/00000000000:/.----00000.00-..//0/.-..000000.<...00000000.---90/0/./<0<00..<<----9./
@M05620:45:000000000-G6HP7:1:1101:5059:9316 1:N:0:126
CATCCTGACCCTGAAGTACCCCATTGAGCATGGCATCGTCACCAACTGGGACGACATGGAGAAGATCTGGCACCACACCTTCTACAACGAGCTGCGCGTGGCCCCGGAGGAGCACCCAGTGCTGCTGACCGAGGCCCCCCTGAACCCCAAGGCCAACAGAGAGAAGATGACTCAGGTGAGGCTCGGCCGACGCCCGTGCTCCTCCCGTCCTTTCCCCAGTCATTTTCTGCCCGGCTTGATTTCTGACATTT
+
ABBABFFFFFFFGGGGGGGGGGGHHHHHGFHHHHHHHGHHHGHHEGHHHHHHGGGGGHHHHHHHFHHHHHHHHGHHHGGHHHHGHHHHEGGEGHFGGGGGGGGHGGGGGGGGHHHHGGHHHHHHHHHHHHGCFGDFGGGGGGHHHHGGGGGEHHGEEEGBFBDEBFFGGFFGFGFGGF0AFGFGFFFFF-BFBFFFBFDFFFFFFFFADDFFFFFFFFFFFFFFFFBFF9BEDFFFFF:FFFFFFEFFFF/
@M05620:45:000000000-G6HP7:1:1101:5083:9317 1:N:0:126
CATCCTGACCCTGAAGTACCCCATTGAGCATGGCATCGTCACCAACTGGGACGACATGGAGAAGATCTGGCACCACACCTTCTACAACGAGCTGCGCGTGGCCCCGGAGGAGCACCCAGTGCTGCTGACCGAGGCCCCCCTGAACCCCAAGGCCAACAGAGAGAAGATGACTCAGGTGAGGCTCGGCCGACGCCCGTGCTCCTCCCGTCCTTTCCCCAGTCATTTTCTGCCCGGCTTGATTTCTGACATTA
+
BBBCCFFFFFFFGGGGGGGGGGGHHHHHHHHHHHHHHGHHHGHHHGHHHHHHGGGGGHHHHHHHHHHHHHHHHGHHHGGHHHHHHHHHGGGGGHHGGGGGGGHHGGGGGGGGHHHHGGHHHHHHHHHHHHGGGGGGGGGGGGHHHHGGGGHGHHGGGGGGGGGGGGGGGGGGGGGGGGGGGGGGFFFFFFFFFFFFFFFFFFFFFFFFFFFFFFFFFFFFFFFFFFFFFFFFFFFFFFFFFFFFFFFFFF/
@M05620:45:000000000-G6HP7:1:1101:24803:9318 1:N:0:126
CATCCTGACCCTGAAGTACCCCATTGAGCATGGCATCGTCACCAACTGGGACGACATGGAGAAGATCTGGCACCACACCTTCTACAACGAGCTGCGCGTGGCCCCGGAGGAGCACCCAGTGCTGCTGACCGAGGCCCCCCTGAACCCCAAGGCCAACAGAGAGAAGATGACTCAGGTGAGGCTCGGCCGACGCCCGTGCTCCTCCCGTCCTTTCCCCAGTCATTTTCTGCCCGGCTTGATTTCTGACATTA
+
BBBBBFFFFFFFGGGGGGGGGGGHHHHHHHHHHHGHHGHHHGHHHGHHHHGHGGGGGHHHHHHHFHHHGHHHHGHHHGGHHHHHHHHHGGGGGHHGGGGGGGHHGGGGGGGGHHHHGGHHHHHHHHHHHHGGGGGGGGGGGGHHHHGGGFHGHHEGGGGGGGGEFGGGGGGGGGGGGGGGGGGGFFFFFFFFFFFFBDFFFFFFFFFFFFFFFFFFFFFBFBFFFFF/FFFFFAFFF;.BFFFFB/FBFF/
@M05620:45:000000000-G6HP7:1:1101:22442:9334 1:N:0:126
CATCCTGACCCTGAAGTACCCCATTGAGCATGGCATCGTCACCAACTGGGACGACATGGAGAAGATCTGGCACCACACCTTCTACAACGAGCTGCGCGTGGCCCCGGAGGAGCACCCAGTGCTGCTGACCGAGGCCCCCCTGAACCCCAAGGCCAACAGAGAGAAGATGACTCAGGTGAGGCTCGGCCGACGCCCGTGCTCCTCCCGTCCTTTCCCCAGTCATTTTCTGCCCGGCTTGATTTCTGACATTA
+
CDDDDFFFFFFFGGGGGGGGGGGHHHHHHHHHHHHHHGHHHGHHHGHHHHHHGGGGGHHHHHHHHHHHHHHHHGHHHGGHHHHHHHHHGGGGGHHGGGGGGGHHGGGGGGGGHHHHGGHHHHHHHHHHHHGGGGGGGGGGGGHHHHGGGGHGHHGGGGGGGGGGGGGGGGGGGGGGHGGGGGGGFFFFFFFFFFFFFFFFFFFFFFFFFFFFFFFFFFFFFFFFFHFFFFFFFFFFFFFFFFFFFFFFFF0
@M05620:45:000000000-G6HP7:1:1101:5073:9337 1:N:0:126
CATCCTGACCCTGAAGTACCCCATTGAGCATGGCATCGTCACCAACTGGGACGACATGGAGAAGATCTGGCACCACACCTTCTACAACGAGCTGCGCGTGGCCCCGGAGGAGCACCCAGTGCTGCTGACCGAGGCCCCCCTGAACCCCAAGGCCAACAGAGAGAAGATGACTCAGGTGAGGCTCGGCCGACGCCCGTGCTCCTCCCGTCCTTTCCCCAGTCATTTTCTGCCCGGCTTGATTTCTGACATTA
+
CCCCCFFFFFFFGGGGGGGGGGGHHGHHGHHHHHHHHGHHHGHHHGHHHHHHGGGGGHHHHHHHHHHHHGHHHGHHHGGHHHHHHHHHGGGGGHHGGGGGGGHHGGGGGGGGHHHHGGHHHHHHHHHHHHGGGGGGGGGGGGHHHHGGGGHGHHGGGGGGGGGGGGGGGGGGGGGGGGGGGGGGFFFFFFFFFFFFCADFFFFFFFFFFFFFFFFFFFDFFFFFFFFFFFFFFFFFFAFFFFFFFBBFFF0
@M05620:45:000000000-G6HP7:1:1101:24796:9339 1:N:0:126
CATCCTGACCCTGAAGTACCCCATTTAGCATGCCATCGTCACCAACTGGGACGACATGGAGAAGCTCTGGCACCACACCTTCTACAACGAGCTGCGCGTGGCCCCGGAGGAACACCCAGTGCTGCTGACCGAGGCCCCCCTGAACCCCAAGGCCAACAGAGAGAAGATGACTCAGGTGAGGCTCGGCCGACGCCCGTGCTCCTCCCGTCCTTTCCCCAGTCATTTTCTGCCCGGCTTGATTTCTGACATTC
+
AAAAAFFFFFFFGGGGGGGGGG10133DD1D11111B0F0F0110/B00BF0AEEG/F0101B01BF11B10BFG///?F11@2B111/?>>/11>E/E///B//>/B?/?0?F0CCGHCFGHGHFGGHHC->CCGGGGGGFG0CGCGGCGFHHEGGFGGFFGGBFFGG0FFFFGEFFBFGEAF@@EF-@@?@@@@=-;AFFFFFFB9AF-BFFFFFFBFFB/9FFFFFEFFF-@@@--:BFFF//9/9B/
@M05620:45:000000000-G6HP7:1:1101:22443:9352 1:N:0:126
CATCCTGACCCTGAAGTACCCCATTGAGCATGGCATCGTCACCAACTGGGACGACATGGAGAAGATCTGGCACCACACCTTCTACAACGAGCTGCGCGTGGCCCCGGAGGAGCACCCAGTGCTGCTGACCGAGGCCCCCCTGAACCCCAAGGCCAACAGAGAGAAGATGACTCAGGTGAGGCTCGGCCGACGCCCGTGCTCCTCCCGTCCTTTCCCCAGTCATTTTCTGCCCGGCTTGATTTCTGACATTA
+
BBBBBFFFFFFFGGGGGGGGGGEGHHGGHHHHHHHHHGHHGGHHAFHHHHFHGGGGGHGHHHHHHHHHHHHHHGHHHGGHHHHHHHHHGGGGGHHGGGGGGGHHGGGGGGGGHHHHGGHHHHHHHHGHHHGGGGGGGGGGGGFHHHGGAAHGHHGGGGGGGGGGGGGGGGGGGGGGGGGGGGGGFFFFFFFFFFFB@DFFFFFFFFFFFFFFFFFFFFDFFFFFFFFFFFFFFAFFFF9FFFFFFBFBFF/
@M05620:45:000000000-G6HP7:1:1101:26181:9365 1:N:0:126
CATCCTGACCCTGAAGTACCCCATTGAGCATGGCATCGTCACCAACTGGGACGACATGGAGAAGATCTGGCACCACACCTTCTACAACGAGCTGCGCGTGGCCCCGGAGGAGCACCCAGTGCTGCTGACCGAGGCCCCCCTGAACCCCAAGGCCAACAGAGAGAAGATGACTCAGGTGAGGCTCGGCCGACGCCCGTGCTCCTCCCGTCCTTTCCCCAGTCATTTTCTGCCCGTCTTGATTTCTGACATTT
+
BBBBBFBFFFFFGGGGGGGGGGGHHHHHHHHHHHHHHGGHHGHHHGHHHHHHGGGGGGHGHGHHHHHHHHHHHGHHHGGHHHHHHHHHGGGGGHHGGGGGGGHHGGGCFGGGHGHHGGHHHHHHHHHHHHGGGGGGGGGGGGHHHHGGGGHGGHAEGGGGGFDABFGGG0FFGGGGGFGGGGGGFFEF;BDFFFADBDFFFFFFFFFFFFFFFFFFFFD/B/9FFFFFBFBEF-9AEB//BBBFBBFFFF/
@M05620:45:000000000-G6HP7:1:1101:21285:9367 1:N:0:126
CATCCTGACCCTGAAGTACCCCATTGAGCATGGCATCGTCACCAACTGGGACGACATGGAGAAGATCTGGCACCACACCTTCTACAACGAGCCGCGCGTGGCCCCGGAGGAGCACCCAGTGCTGCTGACCGAGGCCCCCCTGAACCCCAAGGCCAACAGAGAGAAGATGACTCAGGTGAGGCTCGGCCGACGCCCGGGCTCCTCCCGTCCTTTCCCCAGTCATTTTCTGCCCGGCTTGATTTCTAACATTA
+
AAAAAFDBFFFFFGGCGGGGGEEGHFDFCFGHHHFGFFHHGEDECEFH3G2FECEEAFGCFBEGBAFGHFCGE???1?>GGHDEGHFHCEE///>>>EE?//BC<C?CGCGDCGCA<F/G<DGHFHHFFG?<<DC.AC@C:./::.:..99.9ACEE.B///CEFGFGBFFFFF0/;/9FFE9A-=.A>B-;-=9----@?.9B/ADFD.;FB///9F?//FB/:FFFB99.;-@---.;B//9/;/;///
@M05620:45:000000000-G6HP7:1:1101:6857:9368 1:N:0:126
TACCTGTACTGGGGAAGCATTTGAATATCCCCCCATGGTGATGGGGACGGAGAACTGCTCCATAAACACAGGCAACGTGCCTAACTTTCCCGGGAAGATGAAGTCAAAGAGCGACCACAGCTCTTCGGAGGTTATTTTGCATCGGTGAGCCAGACAGAATGATCCGATGAGGGGTGCGAAACTATTTGAGGAAAGGAAGCACCTTTTTATTAAATTTACCTTTTAGCAATCGCCATTCCTACCCTAAAGAT
+
CCCCCFFFFFFFGGGGGGGGGGHGHHHHHHHGGGGHHHGHHHHHHGGGGGGGGHHHHHHHHHHHHHHHHHHHGHHHGHHHHHHHHHHHHHHGGGGGGHHHHHHHHHHHHHHHGGGGGHHHHHHHHHHGGGGCHHHHHHHGHHHGGGGGHHHHHHGHHHHHHHHHHHGGGHHHGGCEFGGGGGGGGGGGGGGFGGGGGFGGFGFFFFFFFFFFBFFFFFFFFFFFFFFFFFFFFFFFFFFFFFFFFFFFFFF
@M05620:45:000000000-G6HP7:1:1101:16072:9377 1:N:0:126
AGATTACTGCAACAGTTCCCCCTGGACCTGGAAAAGTTTCTTGCCTGGCTTACAGAAGCTGAAACAACTGCCAATGTCCTACAGGATGCTACCCGTAAGGAAAGGCTCCTAGAAGACTCCAAGGGAGTAAAAGAGCTGATGAAACAATGGCAAGTAAGTCAGGCATTTCCGCTTTAGCACTCTTGTGGATCCAATTGAACAATTCTCAGCATTTGTACTTGTAACTGACAAGCCAGGGACAAAACAAAGAT
+
BBBBBFFFFFBFGGGGGGGGGGGGHHHHHGHHHHHHHHHHHHHHHHHHHHHHHHHGHHHHHGHHHHHHHHHHHHHHHHHHHHHHHHHHHHHHHHGGCEGGGHFHHGHHGHHHHHHHHHHHHGHGE?EEHHHHHGHHHGFHHHGHHHHHHHHHHGHHHHHHHHHHGHHHHHGGGGGHHHHHHHHGH=GFHHHHHHHGHGFFHHHGHHHHHHHHHHHHHHHFHFHHHHHHHHHHGGGGGDGGGEBFGGGGBFF
@M05620:45:000000000-G6HP7:1:1101:21295:9382 1:N:0:126
CATCCTGACCCTGAAGTACCCCATTGAGCATGGCATCGTCACCAACTGGGACGACATGGAGAAGATCTGGCACCACACCTTCTACAACGAGCTGCGCGTGGCCCCGGAGGAGCACCCAGTGCTGCTGACCGAGGCCCCCCTGAACCCCAAGGCCAACAGAGAGAAGATGACTCAGGTGAGGCTCGGCCGACGCCCGTGCTCCTCCCGTCCTTTCCCCAGTCATTTTCTGCCCGGCTTGATTTCTGACATTA
+
BBCCCFFFFFFFGGGGGGGGGGGHHHHHHHHHHHHHHGHHHGHHHGHHHHHHGGGGGHHHHHHHHHHHHHHHHGHHHGGHHHHHHHHHGGGG1GHGGGGGGGHHGGGGGGGGHHHHGGHHHHHHHHHHHHGGGGGGGGGGGGHHHHGGGGHGHHGGGGGGGGGGFGGGGGGGGGGGGGGGGGEGFFFFFFFFFFFFDFDFFFFFFFFADDDFFFFFFFF0BFFFFFFFFFFFA;CFFA;FFFFFF;FFFF0
@M05620:45:000000000-G6HP7:1:1101:26189:9385 1:N:0:126
CATCCTGACCCTGAAGTACCCCATTGAGCATGGCATCGTCACCAACTGGGACGACATGGAGAAGATCTGGCACCACACCTTCTACAACGAGCTGCGCGTGGCCCCGGAGGAGCACCCAGTGCTGCTGACCGAGGCCCCCCTGAACCCCAAGGCCAACAGAGAGAAGATGACTCAGGTGAGGCTCGGCCGACGCCCGTGCTCCTCCCGTCCTTTCCCCAGTCATTTTCTGCCCGGCTTGATTTCTGACATTA
+
DDDDDFFFFFFFGGGGGGGGGGGHHHHHHHHHHHHHHGHHHGHHHGHHHHHHGGGGGHHHHHHHHHHHHHHHHGHHHGGHHHHHHHHHGGGGGHHGGGGGGGHHGGGGGGGGHHHHGGHHHHHHHHHHHHGGGGGGGGGGGGHHHHGGGGHGHHGGGGGGGGGGGGGGGGGGGGGGGGGGGGGGFFFFFFFFFFFFCDFFFFFFFFFFFFFFFFFFFFFFFFFFFFFFFFFFFFFFFFAFFFFFFFFFFF0
@M05620:45:000000000-G6HP7:1:1101:6859:9391 1:N:0:126
TACCTGTACTGGGGAAGCATTTGAATATCCCCCCATGGTGATGGGGACGGAGAACTGCTCCATAAACACAGGCAACGTGCCTAACTTTCCCGGGAAGATGAAGTCAAAGAGCGACCACAGCTCTTCGGAGGTTATTTTGCATCGGTGAGCCAGACAGAATGATCCGATGAGGGGTGCGAAACTATTTGAGGAAAGGAAGCACCTTTTTATTAAATTTACCTTTTAGCAATCGCCATTCCTACCCTAAAGAT
+
CCCCCFFFFFFFGGGGGGGGGGHHHHHHHHHGGGGHHHBGHHHHHGGGGGGGGHHHHHHHHHHHHGHHHHHGGHHHGHHHHHHHHHHHHHHGGGGGGHHHHHHHHHHHHHHHGGGGCHHHHHHHHHHGGGGGHGHHHHHHGHHGGGGGHHHGHHGFHHHHHHHHHHGGGHHFGGEDGGGGGDGGGGGGGGGGFBFGGFFGFFFFFFFFFFF0BBFFFFFFFFFFFFFFFFFFFFFFFFFFFFFFFFFFFFF
@M05620:45:000000000-G6HP7:1:1101:19653:9410 1:N:0:126
TACCTGTACTGGGGAAGCATTTGAATATCCCCCCATGGTGATGGGGACGGAGAACTGCTCCATAAACACAGGCAACGTGCCTAACTTTCCCGGGAAGATGAAGTCAAAGAGCGACCACAGCTCTTTGCTGTGGAGGTTATTTTGCATCGGTGAGCCAGACAGAATGATCCGATGAGGGGTGCGAAACTATTTGAGGAAAGGAAGCACCTTTTTATTAAATTTACCTTTTAGCAATCGCCATTCCTACCCTA
+
BBBBBFFBFFBFGGGF2A4GGGGEDG6GHHHGGGCHHCFDGHHFE?FEGGDGEGHHGGHHHFHFHFFHHGFHGHHHEHHHHHEGGHHHHHH?EE/>/0FGF3FGF??4BBGGG@DG/GAGHHHGHHHHHHHGEBHGGHEGFHHGHFHHGGDDEFHGF0.EFFBCGGFHHHGAEGEF/;?CCEB9;-;C0FFFB09B0/9FF/;ACCFEFFFFF9FFF/9BFFFFFFFFF;/BF9FF.AFDFFFFFEFFFF.
@M05620:45:000000000-G6HP7:1:1101:28236:9418 1:N:0:126
CATCCTGACATTAGATCGGAAGAGCACACGTCTGAACTCCAGTCACTCTCGCGCATCTCGTATGCCGTCTTCTGCTTGAAAAAAAAAAAAAAGAAAGTAACACAAAAATGATAAAGTATGCAGAAGTCATTAAATTCAGAGTCTGATTTTGGAATTATAAAATTATAATTAGATGATTAGATTAGTGATATAATAGAGCCAATACACACTTGTATTGTTGATATGAATATTATGATTGATCATTCTAGAGT
+
CDDDDFFFFFFFGGGGGGGGGGHHHHHHHGHHHGHHHHHHHHGHHHHHHHGGGGGGEHHHFGHHHHEEGHGHHHHHHHFHHHHGGGGE<>/<//B22?22222//0=/01111111=111111101>111111111=1111<111000000-0000000000000000000000::C00;0:000000:00:0000000.//;0:000./00:00000:.000000000000000::00;0000000000:
@M05620:45:000000000-G6HP7:1:1101:19438:9487 1:N:0:126
CATCCTGACCCTGAAGTACCCCATTGAGCATGGCATCGTCACCAACTGGGACGACATGGAGAAGATCTGGCACCACACCTTCTACAACGAGCTGCGCGTGGCCCCGGAGGAGCACCCAGTGCTGCTGACCGAGGCCCCCCTGAACCCCAAGGCCAACAGAGAGAAGATGACTCAGGTGAGGCTCGGCCGACGCCCGTGCTCCTCCCGTCCTTTCCCCAGTCATTTTCTGCCCGGCTTGATTTCTGACATTA
+
CDDCDFFFFFFFGGGGGGGGGGGHHHHHHHHHHHHHHGHHHGHHHGHHHHHHGGGGGHHHHHHHHHHHHHHHHGHHHGGHHHHHHHHHGGGGGHHGGGGGGGHHGGGGGGGGHHHHGGHHHHHHHHHHHHGGGGGGGGGGGGHHHHGGGGHGHHGGGGGGGGGGGGGGGGGGGGGGGGGGGGGGFFFFFFFFFFFFCFFFFFFFFFFFFFFFFFFFFFFFFFFFFFFFFFFFDFFFFFFFFFFFFBFFFF0
@M05620:45:000000000-G6HP7:1:1101:17624:9539 1:N:0:126
CATCCTGACCCTGAAGTACCCCATTGAGCATGGCATCGTCACCAACTGGGACGACATGGAGAAGATCTGGCACCACACCTTCTACAACGAGCTGCGCGTGGCCCCGGAGGAGCACCCAGTGCTGCTGACCGAGGCCCCCCTGAACCCCAAGGCCAACAGAGAGAAGATGACTCAGGTGAGGCTCGGCCGACGCCCGTTCTCCTCCCGTCCTTTCCCCAGTCCTTTTCTGCCCGGCTTGCTTTCTTACCTTC
+
A?AABF4DFFFFFFBAGFGGGGEGHDB4F4GDBGBGHFHHGGHDFEHG3FGGAAE0E3BFAGFC3FFGFGHEGGGHGGGHHHHFHH3GG1EEFGHGGGGGEEHHG@DGCDG?F/FHGAFG?FGGGGGGHH<@-@DGGGGGGEBBGFGG.CAEHH..C.:BBF.9C9/CFGGGGGBFG/0.?E:C-@EFBB?--@B--;99/FBFFE..;A.;F/BFF..9;/;9BBFF//:A.;----.;BB////;/9B/
@M05620:45:000000000-G6HP7:1:1101:25383:9539 1:N:0:126
TACCTGTACTGGGGAAGAGTGTACAATCGCCATTCCTACCCTAAAGATCGGAAGAGCACACGTCTGAACTCCAGTCACTCTCGCGCATCTCGTATGCCGTCTTCTGCTTGAAAAAAAAAAAACCCCACTAACATTATTCTACTCTAATCGCCAATTACACATCATCCCCCAATTTACTCCCTAGAATAACCCTAAACCGATCAAATACAAGCAATTCTCAAATCCACAGATCCTACTCCCGCGAATTCCCC
+
BBBBBFFFFFFFGGGGGGGFGGHH6GHHGGGGGHHHHHHHHHHHHHHHHHGGGGHHHHHHHGHHHGHHHHHHHHHHHHHHHHGGGGGEGHHHGGHHHHGGGHGFHHHHHHFHHHHGGGC/>//////.001<F1111111111000000....-/000;0:00:000...-./00;000/./0/090000/..//0//----.//;///;/..////;/////:///:.//////////..-----.9//.
@M05620:45:000000000-G6HP7:1:1101:17639:9557 1:N:0:126
CATCCTGACCCTGAAGTACCCCATTGAGCATGGCATCGTCACCAACTGGGACGACATGGAGAAGATCTGGCACCACACCTTCTACAACGAGCTGCGCGTGGCCCCGGAGGAGCACCCAGTGCTGCTGACCGAGGCCCCCCTGAACCCCAAGGCCAACAGAGAGAAGATGACTCAGGTGAGGCTCGGCCGACGCCCGTGCTCCTCCCGTCCTTTCCCCAGTCATTTTCTGCCCGGCTTGATTTCTGACATTA
+
CDDDDFFFFFFFGGGGGGGGGGGHHHHHHHHHHHHHHGHHHGHHHGHHHHHHGGGGGHHHHHHHHHHHHHHHHGHHHGGHHHHHHHHHGGGGGHHGGGGGGGHHGGGGGGGGHHHHGGHHHHHHHHHHHHGGGGGGGGGGGGHHHHGGGGHGHHGGGGGGGGGGGGGGGGGGGGGGHGGGGGGGFFFFFFFFFFFFFFFFFFFFFFFFFFFFFFFFFFFFFFFFFFFHHFFFFFFFFFAFFFFFFFFFFF:
@M05620:45:000000000-G6HP7:1:1101:10151:9575 1:N:0:126
CATCCTGACCCTGAAGTACCCCATTGAGCATGGCATCGTCACCAACTGGGACGACATGGAGAAGATCTGGCACCACACCTTCTACAACGAGCTGCGCGTGGCCCCGGAGGAGCACCCAGTGCTGCTGACCGAGGCCCCCCTGAACCCCAAGGCCAACAGAGAGAAGATGACTCAGGTGAGGCTCGGCCGACGCCCGTGCTCCTCCCGTCCTTTCCCCAGTCATTTTCTGCCCGGGCTTGATTTCTGACATT
+
ABBBBFBFFFFFFGGGGGGGGGGHHGHHHHHHHHHHHGHHHGHHHGHHGHGHGGGGGHHHHHHHHHHHHHHHHGHHHGGHHHHHHHHHGGGEGHHGGGGGGGHHGGGGGGGGHHHHGGHHHHHHHHHHHHGGGGGGGGGGGGHHHHGGGGHGHHGGGGGGGGGFGGGGGGGGGGGGGGFGGGGGBBFFBBBBBBBBBDDFFFFFFFDAFFFFFFFFF.9BFFFFFFFFFEFFFB;BBFBAFFFFFEBFFFF
@M05620:45:000000000-G6HP7:1:1101:10138:9590 1:N:0:126
CATCCTGACCCTGAAGTACCCCATTGAGCATGGCATCGTCACCAACTGGGACGACATGGAGAAGATCTGGCACCACACCTTCTACAACGAGCTGCGCGTGGCCCCGGAGGAGCACCCAGTGCTGCTGACCGAGGCCCCCCTGAACCCCAAGGCCAACAGAGAGAAGATGACTCAGGTGAGGCTCGGCCGACGCCCGTGCTCCTCCCGTCCTTTCCCCAGTCATTTTCTGCCCGGGCTTGATTTCTGACATT
+
CCCCCFFFFFFFGGGGGGGGGGGHHHHHHHHHHHHHHGHHHGHHHGHHGHHHGGGGGHHHHHHHHHHHHHHHHGHHHGGHHHHHHHHHGGGGGHHGGGGGGGHHGGGGGGGGHHHHGGHHHHHHHHHHHHGGGGGGGGGGGGHHHHGGGGHGHHGGGGGGGGGGGGGGGGGGGGGGGGGGGGGGFFFFFFFFFFFFFFFFFFFFFFFFFFFFFFFFFFFFFFFFFFFFBFFFFACFFFFABBFFFF;;FFF
@M05620:45:000000000-G6HP7:1:1101:10788:9618 1:N:0:126
CATCCTGACCCTGAAGTACCCCATTGAGCATGGCATCGTCACCAACTGGGACGACATGGAGAAGATCTGGCACCACACCTTCTACAACGAGCTGCGCGTGGCCCCGGAGGAGCACCCAGTGCTGCTGACCGAGGCCCCCCTGAACCCCAAGGCCAACAGAGAGAAGATGACTCAGGTGAGGCTCGGCCGACGCCCGTGCTCCTCCCGTCCTTTCCCCAGTCATTTTCTGCCCGGCTTGATTTCTGACATTA
+
AAAACFFFFFFFGGGGGEGGGGGHHGHHHHHHHHHHHGHHGGHHHGHHHHHHGGGGGHGHHHFHGHHHHHHHHGGHHGGHHHHHHHHHGGGGECGEGFEEEGHHGGGCGGGGHHHHGGH?GHHHHHHGHHGGGGFGGGFGGGHGGHGGGGHGHHGGGGGGGGGGGGFFFGFFFFFGFGFFFGGGFF.DFFFFFFFF@DDA9FBBFFD;;;.:FBBFBF?BFFFFFFFFF;9E?FA>BB.BFFFFF9BBFF/
@M05620:45:000000000-G6HP7:1:1101:10781:9637 1:N:0:126
CATCCTGACCCTGAAGTACCCCATTGAGCATGGCATCGTCACCAACTGGGACGACATGGAGAAGATCTGGCACCACACCTTCTACAACGAGCTGCGCGTGGCCCCGGAGGAGCACCCAGTGCTGCTGACCGAGGCCCCCCTGAACCCCAAGGCCAACAGAGAGAAGATGACTCAGGTGAGGCTCGGCCGACGCCCGTGCTCCTCCCGTCCTTTCCCCAGTCATTTTCTGCCCGGCTTGATTTCTGACATTA
+
CCCCCFFFFFFFGGGGGGGGGGGHHHHHHHHHHHHHHGHHHGHHHGHHHHGHGGGGGHHHHHHHGHHHHHHHHGHHHGGHHHHHHHHHGGGGGHHGGGGGGGHHGGGGGGGGHHHHGGHGHHHHHHHHHHGGGGGGGGGGGGHHHHGGGGHGHHGGGGGGGGGGGGGGGGGGGGGGGGGGGGGGFFFFFFFFFFFFFFFFFFFFFFFFFFFFFFFFFFFFFFFFFFFFFFFFFFFFFBFFFFFFFFFFFF0
@M05620:45:000000000-G6HP7:1:1101:25321:9654 1:N:0:126
AGATTGGAAGAGCACACGTCTGAACTCCAGTCACTCTCGCGCATCTCGTATGCCGTCTTCTGCTTGAAAAAAAAAAAAAAACATACAAGGAAAACGATAAGTTAATGACGTAATAACTTAAAAAGTAGATAAGAAGAATGTTTAAATATTCAAGGATAATTGAATAGTCCTTTATGTATTAATGAATGTTGTGATCATGCATAGAATCAATTGAGAGAGCGGCTATACAGTTATAGTAGGAATATATATCA
+
ABABCFFFFFFFGGGGGGGGGGHFHHHHHHHHHHHHHHGGGGGGGHHHGGHHHHGGGHGHHHHHHHFHHHHGGGGGE///<//222B22/022?2/////222111111///0/111111111>.1>1>111110/0<000000=0000000000.0000000000000000000000000000000;000/.0000000000000;00000000.0...----9000000:00000:0000;000000:0
@M05620:45:000000000-G6HP7:1:1101:16810:9658 1:N:0:126
TACCTGTACTGGGGAAGCATTTGAATATCCCCCCATGGTGATGGGGACGGAGAACTGCTCCATAAACACAGGCAACGTGCCTAACTTTCCCGGGAAGATGAAGTCAAAGAGCGACCACAGCTCTTCGGAGGTTATTTTGCATCGGTGAGCCAGACAGAATGATCCGATGAGGGGTGCGAAACTATTTGAGGAAAGGAAGCACCTTTTTATTAAATTTACCTTTTAGCAATCGCCATTCCTACCCTAAAGAT
+
CCCCCFFFFFFFGGGGGGGGGGHHHHHHHHHGGGGHHHGHHHHHHGGGGGGGGHHHHHHHHHHHHHHHHHHHGHHHGHHHHHHHHHHHHHHGGGGGGHHHHHHHHHHHHHHHGGGGGHHHHHHHHHHGGGGGHHHHHHHHHHHGGFGFHHHHHHGHHHHHHHHHHHGGGHHHGGEFGGFGGGGGGGGGGGGGGGGGGGGGGGFFFFFFFFFFFFFFFFFFFFFFFFFFFFFFEFFEFFFFFFFFFFFFFFF
@M05620:45:000000000-G6HP7:1:1101:24488:9670 1:N:0:126
TACCTGTACTGGGGAAGCATTTGAATATCCCCCCATGGTGATGGGGACGGAGAACTGCTCCATAAACACAGGCAACGTGCCTAACTTTCCCGGGAAGATGAAGTCAAAGAGCGACCACAGCTCTTTGCTGTGGAGGTTATTTTGCATCGGTGAGCCAGACAGAATGATCCGATGAGGGGTGCGAAACTATTTGAGGAAAGGAAGCACCTTTTTATTAAATTTACCTTTTAGCAATCGCCATTCCTACCCTA
+
EDEEDFFFFFFFGGGGGGGGGGHHHHHHHHHGGGGHHHHHHHHHHGGGGGGGGHHHHHHHHHHHHHHHHHHHGHHHGHHHHHHHHHHHHHHGGGGGGHHHHHHHHHHHHHHHGGGGGHHHHHHHHHHHHHHHHHHGCHHHHHHHHHHHGG>CGHHHGHHGHHHHHHHHHHHGGGHHHGGCFGGEDFGGGGGGGFGGFFBGGGGGGGGGFFFFFFHHFFFFFHHFFFHFFFFFFFFFFFFFFFFFFFFFFFB
@M05620:45:000000000-G6HP7:1:1101:16791:9672 1:N:0:126
TACCTGTACTGGGGAAGCATTTGAATATCCCCCCATGGTGATGGGGACGGAGAACTGCTCCATAAACACAGGCAACGTGCCTAACTTTCCCGGGAAGATGAAGTCAAAGAGCGACCACAGCTCTTCGGAGGTTATTTTGCATCGGTGAGCCAGACAGAATGATCCGATGAGGGGTGCGAAACTATTTGAGGAAAGGAAGCACCTTTTTATTAAATTTACCTTTTAGCAATCGCCATTCCTACCCTAAAGAT
+
CCCCCFFFFFFFGGGFEGGGGGHHHHHHHHHGGGGHHHGHHHHHHGGGGGGGGHHHHHHHHHHHHHHHHHHHGFHHGHHHHHHHHHHHHHHGGGEGGHHHGHHHHFHHHHHHGGGGCHHHHHHHHHHGGGGGGHHHHHHHHHHGGGDAGHHHHHGHHHHHHHHHHHGGGHHGGGCCGGGGGCGGGGGGGGGCFBFGGGGGFGFFFFFFFFFBFFFFFFFFFFFFFFFFFFFFFFFFFFFFFFFFFF/FFFF
@M05620:45:000000000-G6HP7:1:1101:10643:9742 1:N:0:126
AGATTACTGCAACAGTTCCCCCTGGACCTGGAAAAGTTTCTTGCCTGGCTTACAGAAGCTGAAACAACTGCCAATGTCCTACAGGATGCTACCCGTAAGGAAAGGCTCCTAGAAGACTCCAAGGGAGTAAAAGAGCTGATGAAACAATGGCAAGTAAGTCAGGCATTTCCGCTTTAGCACTCTTGTGGATCCAATTGAACAATTCTCAGCATTTGTACTTGTAACTGACAAGCCAGGGACAAAACAAAGAT
+
BABBBFFFFFFFGGGGGGGGGGGGHHHHHHHHHHHHGHHHHHHHHHHHHHHHHHHGHHHHHGHHHHHHHHHHHHHGHHHHHHGHGHHHHHHHHHGGGGGHHGEGHHHHGHHHHHFHHHHHHHHGGEGGHHHGHEHHHHFHHGGHHHHFGGHGHGHHHHFHGHHHHHHHHHGGGGGHFHHGHHHHH=GFHHHHGGHHHFHHHHGHFHHHHHGHHHHHHFHHHGHFHHHHHHHHGGGGGGGGGGGGGGGGGGF
@M05620:45:000000000-G6HP7:1:1101:13320:9743 1:N:0:126
CATCCTGACCCTGAAGTACCCCATTGAGCATGGCATCGTCACCAACTGGGACGACATGGAGAAGATCTGGCACCACACCTTCTACAACGAGCTGCGCGTGGCCCCGGAGGAGCACCCAGTGCTGCTGACCGAGGCCCCCCTGAACCCCAAGGCCAACAGAGAGAAGATGACTCAGGTGAGGCTCGGCCGACGCCCGTGCTCCTCCCGTCCTTTCCCCAGTCATTTTCTGCCCGGCTTGATTTCTGACATTA
+
ABBCCFFFFFFFGGGGGGGGGGGHHHHHHHHHHHHHHGHHGGHHHGHHHHHHGGGGGHHHHHHHHHHHHHHHHGHHHGGHHHHHHHHHGGGGGHHGGGFGGGHHGGGGGGGGHGHHGGH?CHFGHHGHHHGGGGGGGGGGGGHHHHGGGGHGHHGGGGGGGGGGGFGFGGGGGGGGGGGGGGGGFFFFFCFFFFFFBFDEFFFFFFFADFDFFFFFFFFFFFFFFFFFFEFFFFFAFFFFFFFFFBBFFF/
@M05620:45:000000000-G6HP7:1:1101:13305:9753 1:N:0:126
CATCCTGACCCTGAAGTACCCCATTGAGCATGGCATCGTCACCAACTGGGACGACATGGAGAAGATCTGGCACCACACCTTCTACAACGAGCTGCGCGTGGCCCCGGAGGAGCACCCAGTGCTGCTGACCGAGGCCCCCCTGAACCCCAAGGCCAACAGAGAGAAGATGACTCAGGTGAGGCTCGGCCGACGCCCGTGCTCCTCCCGTCCTTTCCCCAGTCATTTTCTGCCCGGCTTGATTTCTGACATTT
+
DDDDDFFFFFFFGGGGGGGGGGGHHHHHHHHHHHHHHGHHHGHHHGHHHHHHGGGGGHHHHHHHHHHHHHHHHGHHHGGHHHHHHHHHGGGGGHHGGGGGGGHHGGGGGGGGHHHHGGHHHHHHHHHHHHGGGGGGGGGGGGHHHHGGGGHGHHGGGGGGGGGGGGGGGGGGGGGGHGGGGGGGFFFFFFFFFFFFDFFFFFFFFFFFFFFFFFFFFFFFFFFFFFFFFFFFDFFFFA;FFFFFFBFFFF0
@M05620:45:000000000-G6HP7:1:1101:13656:9764 1:N:0:126
TACCTGTACTGGGGAAGCATTTGAATATCCCCCCATGGTGATGGGGACGGAGAACTGCTCCATAAACACAGGCAACGTGCCTAACTTTCCCGGGAAGATGAAGTCAAAGAGCGACCACAGCTCTTTGCTGTGGAGGTTATTTTGCATCGGTGAGCCAGACAGAATGATCCGATGAGGGGTGCGAAACTATTTGAGGAAAGGAAGCACCTTTTTATTAAATTTACCTTATAGCAATCGCCATTCCTACCCTA
+
BBBBBFFFFFFFGECEGGGGGGFHHHHHHHHGGGGHHHGHHHHHHGGGGGGGGHHHHHHHHHHHHHHHGHHHGHHHGHHHHHHFHFHGHHHGGGGGGHHHGHHBFHHHHHHHGGGGGHHHHHHGHHHHHHHGHHHGDHHHHHHHHHHHGGCEGHHHHHHGHGHHHHHHHHHGGGHHGGGGGDGD?DCGGGGGGFEFFFGGGFGGGGGGFFFFFFFFFFFFFFFFFFFFFFFFFFFFFFFFFFFFFFFFFFB
@M05620:45:000000000-G6HP7:1:1101:14245:9774 1:N:0:126
CATCCTGACCCTGAAGTACCCCATTGAGCATGGCATCGTCACCAACTGGGACGACATGGAGAAGATCTGGCACCACACCTTCTACAACGAGCTGCGCGTGGCCCCGGAGGAGCACCCAGTGCTGCTGACCGAGGCCCCCCTGAACCCCAAGGCCAACAGAGAGAAGATGACTCAGGTGAGGCTCGGCCGACGCCCGTGCTCCTCCCGTCCTTTCCCCAGTCATTTTCTGCCCGGCTTGATTTCTGACATTA
+
BCCCCFFFFFFFGGGGGGGGGGGHHHHHHHHHHHHHHGHHHGHHHGHHHHHHGGGGGHHHHHHHHHHHHHHHHGHHHGGHHHHHHHHHGGGGGHHGGGGGGGHHGGGGGGGGHHHHGGHFHHHHHHHHHHGGGGGGGGGGGGHHHHGGGGHGHHGGGGGGGGGGGGGGGGGGGGGGGGGGGGGGFFFFFFFFFFFF@DFFFFFFFFFEFFFFFFFFFFFFFFFFFFFFFFFFFFFFFFAFFFFFFBFFFF/
@M05620:45:000000000-G6HP7:1:1101:3944:9789 1:N:0:126
CATCCTGACCCTGAAGTACCCCATTGAGCATGGCATCGTCACCAACTGGGACGACATGGAGAAGATCTGGCACCACACCTTCTACAACGAGCTGCGCGTGGCCCCGGAGGAGCACCCAGTGCTGCTGACCGAGGCCCCCCTGAACCCCAAGGCCAACAGAGAGAAGAAGACTCAGGTGAGGCTCGGCCGACGCCCGTGCTCCTCCCGTCCTTTCCCCAGTCATTTTCTGCCCGGCTTGATTTCTGACATTA
+
BBBBBFFFFFFFGGGGGGGGGGGHHHHHHHHHHHHHHGHHHGHGHGHHGHHHGGGGGHGHHHHHGHHHHHHHGGHHHGGHHHHHHHHHGGGGGHHGGGGGGGHHGGGGGGGGHHHHGGHHHHHHHHHHHHGGGGGGGFFGGGGHHGGGDGHGHHGGGGGGGFGGGGGGGGGGFGBGFGGGGGEFFFFFFFDFFFFFB.AFFFBFFFDFFFDFB999FBA:BFFFFFFFFFFFF;CFAB.BFFEFF/BFFF9
@M05620:45:000000000-G6HP7:1:1101:7940:9790 1:N:0:126
ATCTCTATCTCCTAAAAACCTGTTTAGATTTGGAGATAGACCTTCAGGTTTTTCATCATTTTCTGCATGAATTATACATTGACCACGTTCCAGCGTGGTCAGTTTGCAGCATTCTGTTATTTTGTTTGACAGAGTGTCTTGTTGAGAACATATGTAGGACATGATTTTTTCCTGCAACAGGGAAAATAAAGTATAAGTTTTAAAGATTTATTCTTTAATAAAGGATCTCAAAGCCAGCTTTAGAAAAAGGA
+
CCCCCFFFFFFFGGGGGGGGGGHHHHHHHHHHHHHHHHHHHHHHHHHHHHHGGHHHHHIHHHIIIHHHHHHHHHHHHHHHHHHHHHGHHHHHHHGGGGHHHHHHHHHHHHHHHHHHHHHHHHHHHHHHHHHHHHHHHHHHHHHHHHHHHHHHHHHHHHHHHHHHHHHHHGHHHHHHHHHHHGGHHHHHHHHHHHHHHHHHHHHHHHHHHHHHHHHHHHHHHFHHHHHHHHHHHHHHHGHHHGHHHHGHGGG
@M05620:45:000000000-G6HP7:1:1101:7954:9804 1:N:0:126
ATCTCTATCTCCTAAAAACCTGTTTAGATTTGGAGATAGACCTTCAGGTTTTTCATCATTTTCTGCATGAATTATACATTGACCACGTTCCAGCGTGGTCAGTTTGCAGCATTCTGTTATTTTGTTTGACAGAGTGTCTTGTTGAGAACATATGTAGGACATGATTTTTTCCTGCAACAGGGAAAATAAAGTATAAGTTTTAAAGATTTATTCTTTAATAAAGGATCTCAAAGCCAGCTTTAGAAAAAGGA
+
CDDDDFFFFFFFGGGGGGGGGGHHHHHHHHHHHHHHHHHHHHHHHHHHHHHGGHHHHHHHHHHHIHHHHHHHHHHHHHHHHHHHHHGHHHHHHHGGGGHHHHHHHHHHHHHHHHHHHHHHHHHHHHHHGHHHHHHHHHHHHHHHHHHHHHHHHHHGHHHHHHHHHHHHHGHHHHHHHHHHHGGHHHHHHHHHHHHHHHHHHHGHHHHHHHHHHHHHHHHHHGHHHHHHHHHHHHHHHGHHHHHHHHHHGGH
@M05620:45:000000000-G6HP7:1:1101:7928:9808 1:N:0:126
ATCTCTATCTCCTAAAAACCTGTTTAGATTTGGAGATAGACCTTCAGGTTTTTCATCATTTTCTGCATGAATTATACATTGACCACGTTCCAGCGTGGTCAGTTTGCAGCATTCTGTTATTTTGTTTGACAGAGTGTCTTGTTGAGAACATATGTAGGACATGATTTTTTCCTGCAACAGGGAAAATAAAGTATAAGTTTTAAAGATTTATTCTTTAATAAAGGATCTCAAAGCCAGCTTTAGAAAAAGGA
+
BCCCCFFFFFFFGGGGGGGGGGHHHHHHHHHHHHHHHHHGHHHHHHHHHHHGGHHHHHHHHHHHIHHHHHHHHHHHHHHHHHHHHHGHHHHHHHGGGGHHHHHHHHHHHHHHHHHHHHHHHHHHHHHHHHHHHHHHHHHHHHHHHHHHHHHHHHHHHHHHHHHHHHHHHGHHHHHHHHHHHGGHHHGHGGHHHHHHHGGHHHHHHHHHHFHHHHHHHHHHHHHGGHHHHHHHGFH/CFFHHHHGHHHHGGH
@M05620:45:000000000-G6HP7:1:1101:7944:9823 1:N:0:126
ATCTCTATCTCCTAAAAACCTGTTTAGATTTGGAGATAGACCTTCAGGTTTTTCATCATTTTCTGCATGAATTATACATTGACCACGTTCCAGCGTGGTCAGTTTGCAGCATTCTGTTATTTTGTTTGACAGAGTGTCTTGTTGAGAACATATGTAGGACATGATTTTTTCCTGCAACAGGGAAAATAAAGTATAAGTTTTAAAGATTTATTCTTTAATAAAGGATCTCAAAGCCAGCTTTAGAAAAAGGA
+
AAAABFFFFFFFGGGGGGGGGGHHHHHHHHHHGFGHGHFHHHHHHGHFHHHGGHHHHHHHHHHHHHHHHGGFHHHHHFGHHHHHHHGHHHHHHHGGFGHHHGHHHHHHHHHHHHHHHHHHHHHHHHHHHHHHHHGHHHHHHHHHEGHHGHGHHHHHHEHHHHHHHHHHHGHHHHGHHFFHHFGHGFGGHFDGHHGHHHHHHHHHHGHHHHHHHGHHHHHHF0D0CGHHGFDGFHH/GEFHHHGHGHGHDGH
@M05620:45:000000000-G6HP7:1:1101:27065:9829 1:N:0:126
CATCCTGACCCTGAAGTACCCCATTGAGCATGGCATCGTCACCAACTGGGACGACATGGCGAAGATCTGGCACCACACCTTCTACAACGAGCTGCGCGTGGCCCCGGAGGAGCACCCCGTGCTGCTGACCGAGGCCCCCCTGAACCCCAAGGCCAACAGAGAGAAGATGACTCAGGTGAGGCTCGGCCGACGCCCGTGCTCCTCCCGTCCTTTCCCCAGTCATTTTCTGCCCGGCTTGATTTCTGACATTT
+
ABBAAFFFFFFFGBB4FGFFGGEHHAAAFDHG4BFGHGHGGEHGHGHHHHFHGGGCFBF1A00EEGHH@GHHHGHHGGGHHHHHHGFGGFGGGHHGGGGGGGHHGCGC@CGGHHHHG/ADDGGBGF11FFADD?DEGGGGGAGBHGDDF.AEGGG?CAF/FGD.CFF0B09FFFFFFF/AAAEF->EF;9B-;BB=9AAEBFFBBEFFD.9FFFFFFF?FF/BFFFFFFEFE.--@B;;FFFFFB;B/BB/
@M05620:45:000000000-G6HP7:1:1101:27045:9835 1:N:0:126
CATCCTGACCCTGAAGTACCCCATTGAGCATGGCATCGTCACCAACTGGGACGACATGGAGAAGATCTGGCACCACACCTTCTACAACGAGCTGCGCGTGGCCCCGGAGGAGCACCCAGTGCTGCTGACCGAGGCCCCCCTGAACCCCAAGGCCAACAGAGAGAAGATGACTCAGGTGAGGCTCGGCCGACGCCCGTGCTCCTCCCGTCCTTTCCCCAGTCATTTTCTGCCCGGCTTGATTTCTGACATTA
+
CCCCCFFFFFFFGGGGGGGGGGGHHHHHHHHHHHHHHGHHHGHHHGHHHHHHGGGGGHHHHHHHHHHHHHHHHGHHHGGHHHHHHHHHGGGGGHHGGGGGGGHHGGGGGGGGHHHHGGHHHHHHHHHHHHGGGGGGGGGGGGHHHHGGGGHGHHGGGGGGGGGGGGGGGGGGGGGGGGGGGGGGFFFFFFFFFFFFDFFFFFFFFFFFFFFFFFFFFFFFFFFFFFFFFFFFFFFFFFAFFFFFFEFFFF0
@M05620:45:000000000-G6HP7:1:1101:26874:9847 1:N:0:126
CATCCTGACCCTGAAGTACCCCATTGAGCATGGCATCGTCACCAACTGGGACGACATGGAGAAGATCTGGCACCACACCTTCTACAACGAGCTGCGCGTGGCCCCGGAGGAGCACCCAGTGCTGCTGACCGAGGCCCCCCTGAACCCCAAGGCCAACAGAGAGAAGATGACTCAGGTGAGGCTCGGCCGACGCCCGTGCTCCTCCCGTCCTTTCCCCAGTCATTTTCTGCCCGGCTTGATTTCTGACATTA
+
CCDDDFFFFFFFGGGGGGGGGGGHHHHHHHHHHHHHHGHHHGHHHGHHHHHHGGGGGHHHHHHHHHHHHHHHHGHHHGGHHHHHHHHHGGGGGHHGGGGGGGHHGGGGGGGGHHHHGGHHHHHHHHHHHHGGGGGGGGGGGGHHHHGGGGHGHHGGGGGGGGGGGGGGGGGGGGGGGGGGGGGGFFFFFFAFFFFFBDDFFFFFFFFEFFFFFFFFFFFFFFFFFFFFFFFFFFFFFFFFFFFFFBFFFF0
@M05620:45:000000000-G6HP7:1:1101:27043:9858 1:N:0:126
CATCCTGACCCTGAAGTACCCCATTGAGCATGGCATCGTCACCAACTGGGACGACATGGAGAAGATCTGGCACCACACCTTCTACAACGAGCTGCGCGTGGCCCCGGAGGAGCACCCAGTGCTGCTGACCGAGGCCCCCCTGAACCCCAAGGCCAACAGAGAGAAGATGACTCAGGTGAGGCTCGGCCGACGCCCGTGCTCCTCCCGTCCTTTCCCCAGTCATTTTCTGCCCGGCTTGATTTCTGACATTA
+
BAABBFDFFFFFGGGEGFGGGGGHHDHFGGHHHFHHHGHHHGHHHGHHHHHHFFGGGHGHHHHBGHHHHHHHHGHHHGGHHHHHHHHHEFEFGHHGGGGGGGHHGG?DGGGFHHHHGGHHGHHHHHHHHHFGGGGGGGGGGEHHFHGGGGHGHHGGGGGGGGGGGGGGBFGGGGGGCFBFFGAFFCEA9@=-BFF@BDFAFFFFFFDEDFFFFFFFFF.BFFFFFFFFBFFFD;BDFFFFFFFFFFFFFF;
@M05620:45:000000000-G6HP7:1:1101:11164:9885 1:N:0:126
CATCCTGACCCTGAAGTACCCCATTGAGCATGGCATCGTCACCAACTGGGACGACATGGAGAAGATCTGGCACCACACCTTCTACAACGAGCTGCGCGTGGCCCCGGAGGAGCACCCAGTGCTGCTGACCGAGGCCCCCCTGAACCCCAAGGCCAACAGAGAGAAGATGACTCAGGTGAGGCTCGGCCGACGCCCGTGCTCCTCCCGTCCTTTCCCCAGTCATTTTCTGCCCGGCTTGATTTCTGACATTA
+
CCCCCFFFFFFFGGGGGGGGGGGHHHHHHHHHHHHHHGHHHGHHHGHHHHHHGGGGGHHHHHHHHHHHHHHHHGHHHGGHHHHHHHHHGGGGGHHGGGGGGGHHGGGGGGGGHHHHGGHGHHHHHHHHHHGGGGGGGGGGGGHHHHGGGGHGHHGGGGGGGGGGGGGGGGGGGGGGGGGGGGGGFFFFFFFFFFFFDFFFFFFFFFF;DFDFFFFFFFFFFFFFFFFHFFFFFFFFFFFFFFFFFFFFFF0
@M05620:45:000000000-G6HP7:1:1101:7321:9886 1:N:0:126
CATCCTGACCCTGAAGTACCCCATTGAGCATGGCATCGTCACCAACTGGGACGACATGGAGAAGATCTGGCACCACACCTTCTACAACGAGCTGCGCGTGGCCCCGGAGGAGCACCCAGTGCTGCTGACCGAGGCCCCCCTGAACCCCAAGGCCAACAGAGAGAAGATGACTCAGGTGAGGCTCGGCCGACGCCCGTGCTCCTCCCGTCCTTTCCCCAGTCATTTTCTGCCCGGCTTGATTTCTGACATTT
+
CCCCCFFFFFFFGGGGGGGGGGGHHHHHHHHHHHHHHGHHHGHHHGHHHHHHGGGGGHHHHHHHHHHHHHHHHGHHHGGHHHHHHHHHGGGGGHHGGGGGGGHHGGGGGGGGHHHHGGHHHHHHHHHHHHGCGGGGGGGGGGHHHHGGGGHGHHGGGGGGGGGGGGGGGGGGGGGGGGGGGGGGFFFFFFFFFFFFBADFFFFFFFFFFFDFFFFFFFFBFFFFFFFFFEFEFFFCFA.BBFFFF0B0BF0
@M05620:45:000000000-G6HP7:1:1101:25087:9902 1:N:0:126
CATCCTGACCCTGAAGTACCCCGGCTTGATTTCTGACATTAGATCGGAAGAGCACACGTCTGAACTCCAGTCACTCTCGCGCATCTCGTATGCCGTCTTCTGCTTGAAAAAAAAAAAACTTATACAATTTATCCTCTACCACTCATCATCCACCCACCAACCACATCACTTCTCACTCTCGCCAATACTTCCCTATCTCCCTCAGCTCCACACCGTCCGACAACACCACCCCCCTTTCTCAACTCCATCCA
+
BBBBBFFFFFFFGGGGGFGGGGGFGEGGHHHHHHHHHHHHHHGHHHGGGGHHHHHGHGGHHGHHHHHHHHHHFHHHHHEGGGGD@FGHGGHGGHEEEHGHHHFHHHHHHHHGGFGC<</1??11111<11<111=11111111</0<00000<..<....;.C..000;0000000000:..:.;/0/0000/0900000;//.//;///./;.-9.;-.-:9....9...----.///9//;/:9///.9
@M05620:45:000000000-G6HP7:1:1101:4522:9905 1:N:0:126
TACCTGTACTGGGGAAGAGCACACGTCTGAACTCCAGTCACTCTCGCGCATCTCGTATGCCGTCTTCTGCTTGAAAAAAAAAAAAAATCTCAATCGTGTGCTGTTTGCATCAGTCTTTTAATATAAATAAAATAGAGTAGTATTTATAAGATCATTCTGAGATGAGATGGTCCGTCAACATTGAAAATAAATGCTCATTGATAAAGAGTTATTCTATAAGAAATGATCATAAATCGATCTTAAGCACAACG
+
BABBBFFFFFFFGGFGGGGGGGHHFGHHGHFHHHHHHFGFHHHHHGGGGGG?GHGFGHHHHEEEHGHHHHHHHGFHHHGGGGE>>>/02?22222??0//22222222?22?1??11@?=1111?1111=<111<1><111111111111<0000=000=0000<00000:00-....0=/000000000009009;;0009;0000/;0;;00;00090;0/000;;00:0B0B.....00::00/;/.-
@M05620:45:000000000-G6HP7:1:1101:7332:9906 1:N:0:126
CATCCTGACCCTGAAGTACCCCATTGAGCATGGCATCGTCACCAACTGGGACGACATGGAGAAGATCTGGCACCACACCTTCTACAACGAGCTGCGCGTGGCCCCGGAGGAGCACCCAGTGCTGCTGACCGAGGCCCCCCTGAACCCCAAGGCCAACAGAGAGAAGATGACTCAGGTGAGGCTCGGCCGACGCCCGTGCTCCTCCCGTCCTTTCCCCAGTCATTTTCTGCCCGGCTTGATTTCTGACATTA
+
ABBBBFFFFFFFGGGFGGGGGGEHHHHGHHFGFHHHHGHHHGHHGGHHHHHGGGGGGHHHHHGHHHHHHHHHHGHHHGGHFHHHHHGFGGGGGHHGGGGGGGHHGGGGGGGDHHHHGGHHHFFHHHHHHGGGGGGGGGGGGFGHHFGGGGHGHHGFGGGGGGDGGGGFFGGGGGGFGFGGFEEFFFFFFFFFFFFF9AAAFFFFFFDEDDDFFB99FFBFFFFFFFFFFFFFDDAF=-.B:FFFF;BBFF/
@M05620:45:000000000-G6HP7:1:1101:5130:9919 1:N:0:126
CATCCTGACCCTGAAGTACCCCATTGAGCATGGCATCGTCACCAACTGGGACGACATGGAGAAGATCTGGCACGACACCTTCTACAACGAGCTGCGCGTGGCCCCGGAGGAGCACCCAGTGCTGCTGACCGAGGCCCCCCTGAACCCCAAGGCCAACAGAGAGAAGATGACTCAGGTGAGGCTCGGCCGACGCCCGTGCTCCTCCCGTCCTTTCCCCAGTCATTTTCTGCCCGGCTTGATTTCTGACATTT
+
ABCBCFFFFFFFGGGGGGGGGGDHHHHHHHFHHGHFFGFHHGFHHGHHHHHHGFFGGHHHHHHHGGHHHHHHGEEEGFGHHHHHHHHHGGGGGGH?FFGFGGGHGGGGGGGGHHHHGGHGHHHHHHHFHHGGGGGGGGGGGGHHHHGGGGEGGGGGGFGGGGGGGGFGGGFGGGGGGGGFFFFFFFFFFAFFFFFF;DFFFFFFFFF.ADFFFFFFFFFFFFFFFFFFF99ADFFFFA.BFFFFF/FBFF/
@M05620:45:000000000-G6HP7:1:1101:5142:9933 1:N:0:126
CATCCTGACCCTGAAGTACCCCATTGAGCATGGCATCGTCACCAACTGGGACGACATGGAGAAGATCTGGCACGACACCTTCTACAACGAGCTGCGCGTGGCCCCGGAGGAGCACCCAGTGCTGCTGACCGAGGCCCCCCTGAACCCCAAGGCCAACAGAGAGAAGATGACTCAGGTGAGGCTCGGCCGACGCCCGTGCTCCTCCCGTCCTTTCCCCAGTCATTTTCTGCCCGGCTTGATTTCTGACATTA
+
CDDDDFFFFFFFGGGGGGGGGGGHHHHHHHHHHGHHHGHHHGHHHGHHHHHHGGGGGHHHHHGHHHHHHHHHHGGGGGGHHHHHHHHHGGGGGHHGGGGGGGHHGGGGGGGGHHHHGGHHHHHHHHHHHHGGGGGGGGGGGGHHHHGGGGGGGGGGGGGGGGGGGGGGGGGGGGGGGGGFFFFFFFFFFFFFFFFFFFFFFFFFFFFEFFFFFFFFFFFFFFFFFFFFFFFFFFFFFFFFFFFFFFFFFF0
@M05620:45:000000000-G6HP7:1:1101:27254:9942 1:N:0:126
AGATTACTGCAACAGTTCCCCCTGGACCTGGAAAAGTTTCTTGCCTGGCTTACAGAAGCTGAAACAACTGCCAATGTCCTACAGGATGCTACCCGTAAGGAAAGGCTCCTAGAAGACTCCAAGGGAGTAAAAGAGCTGATGAAACAATGGCAAGTAAGTCAGGCATTTCCGCTTTAGCACTCTTGTGGATCCAATTGAACAATTCTCAGCATTTGTACTTGTAAATGACAAGCCAGGGACAAAACAAAGAT
+
BCCCCFFFFFFFGGGGGGGGGGGGHHHHHHHHHHHHGHHHGHHHHHHHHHHHHHHGHHGHHGHHHHHHHHHHHHHHHHGHHHHHHHHHHHHHHHGG/EGHHHHHHHHHGHHHHHHHHHHG3BGGG/EFHHHHHGHHHHBGHFGHHHHHHGHGHGHHGHHHHHHHHHHHGHGGGGGHGHHHHHHHHGGGHHHHHGHHHFDFGHHHHHHHHHHHHHHHHHHFHHHGHHHFHHHHGGGGGGEGFGGFGGGFGGB
@M05620:45:000000000-G6HP7:1:1101:4365:9957 1:N:0:126
AGATTACTGCAACAGTTCCCCCTGGACCTGGAAAAGTTTCTTGCCTGGCTTACAGAAGCTGAAACAACTGCCAATGTCCTACAGGATGCTACCCGTAAGGAAAGGCTCCTAGAAGACTCCAAGGGAGTAAAAGAGCTGATGAAACAATGGCAAGTAAGTCAGGCATTTCCGCTTTAGCACTCTTGTGGATCCAATTGAACAATTCTCAGCATTTGTACTTGTAACTGACAAGCCAGGGACAAAACAAAGAT
+
ABBBBFFFFFFFGGGBGGGGGGGGHHHHGHHHHHHHGHHHHHHHHHHHHHHHHHHGHHHHHGHFHHGHHHHHGHHHGHHHHHHHHGHHHHHHHHGFGGHHHHFHHHHHGHHGHHHHHHHHHHHGGGGGGHHHHGHHHHFGHHHHHGHHHHHHHGHHGHHGHHHHHHHHFHGGGGGHHHHHHHHHHFHGHHHHFHHHHHBFHHHHGHHDGHFHHHHHHHHGHFHFHHHGHHGHHGGGGGGGGGFGGFEGGGC
@M05620:45:000000000-G6HP7:1:1101:24085:9963 1:N:0:126
TACCTGTACTGGGGAAGCGTGTAGCAATCGCCATTCCTACCCTAAAGATCGGAAGAGCACACGTCTGAACTCCAGTCACTCTCGCGCATCTCGTATGCCGTCTTCTGCTTGAAAAAAAAAAAAACAAAGATCGCGTATCGCAACTTCGTGGTACTAAAGATAAGAAAACAGAAAAATAAAAAGAGACGGGCATATGAAACATTAAACAAGAATGGACAAGCTAATAGAGCATATAGAAACACATTGTGCTG
+
BBBBBFFFFFFFGGEGGGGEEEFHHHHHHGGGGGHHHHHGFHHHHHHHHHHGGFGGGHHHGHGGFHFFHHHHHGHHHHHHHHHGGGGGG/GGHFGHHHHGEGHGHHHHHHHHHGHHGGGGG@>>...00011..--<.....:-/00.:.:.<00000000000;0/;/://///..0000;.E9;B..---.///////////////..9////9//.../:////9/////:/9///;/..///////9
@M05620:45:000000000-G6HP7:1:1101:7471:9968 1:N:0:126
ATCTCTATCTCCTAAAAACCTGTTTAGATTTGGAGATAGACCTTCAGGTTTTTCATCATTTTCTGCATGAATTATACATTGACCACGTTCCAGCGTGGTCAGTTTGCAGCATTCTGTTATTTTGTTTGACAGAGTGTCTTGTTGAGAACATATGTAGGACATGATTTTTTCCTGCAACAGGGAAAATAAAGTATAAGTTTTAAAGATTTATTCTTTAATAAAGGATCTCAAAGCCAGCTTTAGAAAAAGGA
+
BAAABFFFFFFFFGGFGGGGGFHFGGCHHFFFDGHHFHHHFHHHHHHFFGHFEHGHHGHHHHHGGHHFHFHFGHHHHHHHHHFHHHGHHHFFGFFEEFGGFHFEGGHHHHGFGFHGGHGHHHHHEGHHFFFHFHHHGGHHHHHHHHGHHHFFHHFGHFHGFHHHHHGHFDHFHHBFHGHFHGEFGHGFF1GFGHHHHHGHHGHHHGHHHHHHHHHGFDHHGDDFGHHHHHHGHHGHHGHHFFCCGHFFDDH
@M05620:45:000000000-G6HP7:1:1101:13640:9975 1:N:0:126
TACCTGTACTGGGGAAGCATTTGAATATCCCCCCATGGTGATGGGGACGGAGAACTGCTCCATAAACACAGGCAACGTGCCTAACTTTCCCGGGAAGATGAAGTCAAAGAGCGACCACAGCTCTTCGGAGGTTATTTTGCATCGGTGAGCCAGACAGAATGATCCGATGAGGGGTGCGAAACTATTTGAGGAAAGGAAGCACCTTTTTATTAAATTTACCTTTTAGCAATCGCCATTCCTACCCTAAAGAT
+
CCCCCFFFFFFFGGGGGGGGGGHHHHHHHHHGGGGHHHGHHHHHHGGGGGGCGHHHHHHHHHHHHHHHHHHHGGHHGHHHHHHHHHHHHHHGGGGGGHHHHHGHHHHHHHHHGGGGGHHHHHHHHHHGGGGEHHHHHHHHGHHGGFGGGGHHHHGHHHHHHHHHHHEGGHHHGGEGGGFGGGGGGGGGGGGCFGGFFBFGFGFFFFFFFFFFFFFFFFFFFFFFFFFFFFFFFFFFFFFFFFAFFFFFFFF
@M05620:45:000000000-G6HP7:1:1101:13627:9988 1:N:0:126
TACCTGTACTGGGGAAGCATTTGAATATCCCCCCATGGTGATGGGGACGGAGAACTGCTCCATAAACACAGGCAACGTGCCTAACTTTCCCGGGAAGATGAAGTCAAAGGGCGACCACAGCTCTTCGGAGGTTATTTTGCATCGGTGAGCCAGACAGAATGATCCGATGAGGGGTGCGAAACTATTTGAGGAAAGGAAGCACCTTTTTATTAAATTTACCTTTTAGCAATCGCCATTCCTACCCTAAAGAT
+
BBBBBFFFFFBFGCGGGGGGGGHHHHFHHHHGGGGHHHHHHHHHHGGGGGGCGHHHHHHHHHHHHHHHHHHHGEHHGHHHHHHHHHHHHHHGGGGGGHHHGGHHHHHHG2EFGGGGGHHHHHHHHHHGDGG?GHHHHHHHGHHGGGGGGGHHHHGHHHHHHHHHHHDGGFHHGGGGGGFCGFGGGGGGBEGFGFFCFFFFFFFFFFFFFFFFFFFFFFFFFFFFFFFFFFFFFFFFFFFFFFFFFFFFFFB
@M05620:45:000000000-G6HP7:1:1101:11166:9995 1:N:0:126
ATCTCTATCTCCTAAAAAGGAAGAAAGGGGAGGGAAGATCGGAAGAGCACACGTCTGAACTCCAGTCACTCTCGCGCATCTCGTATGCCGTCTTCTGCTTGAAAAAAAAAAAACAAAGAAAGCAAAGAGCTGTAAAGGGAAAATTGAGGAACATTATAAAACAAAAAAAAGATGAAAATAATCAAACTAGATGACACACAGCATAAACAGGGGGTGTGACATAGCATATAGGAAGTAAGAGGACTGGTACA
+
ABCBCFFFFFFFGGGGGGGGGGHHHHHGGGDGGGGHGHHHHGGGGHHHHHHHGHHHGHBHFGHHHFGHHHHGHGGGGG??HHGFDHHHHGEEGGHHGHHHGFEGHHGGGG@D//==0000>10101000011000000..../0<00</0/./000000000.....-;-..000000900000:000000000000/..:./000000/..----:.000000000000000;.900000..9:..9000
@M05620:45:000000000-G6HP7:1:1101:11152:10009 1:N:0:126
ATCTCTATCTCCTAAAAAGGAAGAAAGGGGAGGGAAGATCGGAAGAGCACACGTCTGAACTCCAGTCACTCTCGCGCATCTCGTATGCCGTCTTCTGCTTGAAAAAAAAAAAAAAAAGAACCAGAAAATGGAGATGTGGAGGTATATTATAAAAGATATGTAAAAGAAAAGGAAGGAGAGTACGATAGAAAGCGGTCAAACGTGCTATAGAGAAGAACATGAACTGTAATGTGGCAATGTAAGCATGGATA
+
CCCCDFFFFFFFGGGGGGGGGGHHGGHHGGGGGGGHGHHHHGGGGHHHGHGHGHHHGHFHHHHGHHHGHHHHHGGGGGGGHHHGGHHHHGFGHGHHHHHHHGBGHHGGGGDC>/<-<.<.<..../0/0000/0/00000...000000000:00.0:00000000;.///.//.:...9000.....:000/.-.-.000.....:0000000/0///00000000:000000./0:00:000000.000
@M05620:45:000000000-G6HP7:1:1101:3140:10062 1:N:0:126
ATCTCTATCTCCTAAAAACCTGTTTAGATTTGGAGATAGACCTTCAGGTTTTTCATCATTTTCTGCATGAATTATACATTGACCACGTTCCAGCGTGGTCAGTTTGCAGCATTCTGTTATTTTGTTTGACAGAGTGTCTTGTTGAGAACATATGTAGGACATGATTTTTTCCTGCAACAGGGAAAATAAAGTATAAGTTTTAAAGATTTATTCTTTAATAAAGGATCTCAAAGCCAGCTTTAGAAAAAGGA
+
ABAABFFFFFFFGGGGGGGGGGGHHHHHHHHHHGHHHHHGHHHHHHHHHHHGGGHHHHHHHHHHIHHHHGHHHGHFHFHHHGHHFHGHHHHHHHGGGGHHEHHHHHHHHHGHHHHHHHHHHHHHHHHHEGHHHHHHHHHHHHHHFHGHHHHHHHHHHHHGHHEHHHHHHGHHHHGGHGHHHGGFEHHFGFHGHHHHHHHHHEGFHFHHHFHHHHHHFFHFHFDHFHGHGEGFFGCHHGHHHGCCCG/CDDC
@M05620:45:000000000-G6HP7:1:1101:26319:10064 1:N:0:126
AGATTACTGCAACAGTTCCCCCTGGACCTGGAAAAGTTTCTTGCCTGGCTTACAGAAGCTGAAACAACTGCCAATGTCCTACAGGATGCTACCCGTAAGGAAAGGCTCCTAGAAGACTCCAAGGGAGTAAAAGAGCTGATGAAACAATGGCAAGTAAGTCAGGCATTTCCGCTTTAGCACTCTTGTGGATCCAATTGAACAATTCTCAGCATTTGTACTTGTAACTGACAAGCCAGGGACAAAACAAAGAT
+
BBBCCFFFFFFFGGGFGGGGGGGGHHHHGHHHGHHHFHHHHHHHHHHHHHHHHHHHHHHHHHGHHGHHHHHHHHHHHHHHHHGHHHHHHHHHHHGFGGHHHHHGGHHHGHHHHHHHHHHHHHHGFEGEHHHHHGHHHHGGHHGHHHHHHFGEHGHHHHGHHHHHHHHHHHGGGGGHFHHHHHHHHGGGHHHHHHHHHHF0GGFFGHHFHHGHHFHHHHHHHFHFHHHFGHHHHGGGGGGGEFFGAEGGGGC
@M05620:45:000000000-G6HP7:1:1101:8584:10073 1:N:0:126
CATCCTGACCCTGAAGTACCCCATTGAGCATGGCATCGTCACCAACTGGGACGACATGGAGAAGATCTGGCACCACACCTTCTACAACGAGCTGCGCGTGGCCCCGGAGGAGCACCCAGTGCTGCTGACCGAGGCCCCCCTGAACCCCAAGGCCAACAGAGAGAAGATGACTCAGGTGAGGCTCGGCCGACGCCCGTGCTCCTCCCGTCCTTTCCCCAGTCATTTTCTGCCCGGCTTGATTTCTGACATTA
+
BCCCCFFFFFFFGGGGGFGGGGGHHHHHHHHHGHHHHGHHHGHHHGHHHHHHGGGGGHHHHHGHHHHGHHHHHGHHHGGHHHHHHHHHGGGGGHHGGGEGGEHHGGGGGGGGHHHHGGHGHHHHHHHHHHGGGGGGGGGGGGHHHHGGGGGGHHGGGGGGGGGGGGGGFGGGGGGGGGGGGGGGFFFFFFFFFFFFDFFFFFFFFFF:DFDFFFFFFFFFFFFFFFFFFFFFFFFFFFFFFFFFFFFFFF/
@M05620:45:000000000-G6HP7:1:1101:14492:10085 1:N:0:126
ATCTCTATCTCCTAAAAAGGAAGAAAGGGGAGGGAAGATCGGAAGAGCACACGTCTGAACTCCAGTCACTCTCGCGCATCTCGTATGCCGTCTTCTGCTTGAAAAAAAAAAAAAAAAAGAAACAAAATTGGTCTGTAGAGTAGACACCTCACAAGCTTTACCTTACAAACGGATAGGACATAGCGTATACTGCACCTACCGTGCACGAAGGGAAGACCGTCCAACAGAGTCGATGCAGCGAGACCTCGTTC
+
BBBBBFFFFFFFGGGGGGGGGGHFBGHHGGGGGGGHGHHHHGGGGHHGHHHHGHHHGHGHHHHHHHHHHHHHHGGGGEEEHGHGGGHHHGGGHGHHGHHHHH3FHHGGGGDG//----...///...0/0/000/00000000000/././.00../00000000/00:......////.////-...9//////////.-..../..;......;/.-....//.;////-.././//----..//....
@M05620:45:000000000-G6HP7:1:1101:3147:10086 1:N:0:126
ATCTCTATCTCCTAAAAACCTGTTTAGATTTGGAGATAGACCTTCAGGTTTTTCATCATTTTCTGCATGAATTATACATTGACCACGTTCCAGCGTGGTCAGTTTGCAGCATTCTGTTATTTTGTTTGACAGAGTGTCTTGTTGAGAACATATGTAGGACATGATTTTTTCCTGCAACAGGGAAAATAAAGTATAAGTTTTAAAGATTTATTCTTTAATAAAGGATCTCAAAGCCAGCTTTAGAAAAAGGA
+
AA3ABFFFFFFFGGGGGGGGGGHHHGBFGHHGHFGHHHBFHHGHGHHGHHHGGHHHHHHHHHHHGFHHHFHHHHHFFHHHHHFHHHGHGHGHBBEEFCHHFEHHHFHGFFFHHHHHHHGGHHFGHHHHFFDHHFGGGFGHHHHGHFGHHHHHHGHHHHHHHHBGHHHHHGHHHGFHFHHGHAAFFGGFF1GFGFHGHHGGHEGBGFHHHFFHHHGHGFHGGHEECGHHHHGFGHFHFGHHHHEBF;/;.DC
@M05620:45:000000000-G6HP7:1:1101:10103:10088 1:N:0:126
AGATTACTGCAACAGTTCCCCCTGGACCTGGAAAAGTTTCTTGCCTGGCTTACAGAAGCTGAAACAACTGCCAATGTCCTACAGGATGCTACCCGTAAGGAAAGGCTCCTAGAAGACTCCAAGGGAGTAAAAGAGCTGATGAAACAATGGCAAGTAAGTCAGGCATTTCCGCTTTAGCACTCTTGTGGATCCAATTGAACAATTCTCAGCATTTGTACTTGTAACTGACAAGCCAGGGACAAAACAAAGAT
+
AAABBFFFFFFFGGGGGGGGGGGGHHHHHHHHHHHHGHHHHHHHHHHHHHHHHHHHHHHHHHHHHHHHHHHHHHGHHHHHHHHFGHFHHGHHHHGGGGHHHHFHHHHHGHHHHHGHHHHHHHHGGHGGHDGHHGHHHHHHHGHHHHHHHHHHHGGHHHHHHHHHHHHHHHGGGGGHHHHHHHHHHFGGFHHHHFHHHGHHHHHHHHHHHHHHHHHHHGHHHHHGHHHHHHHHGGGGGGGGGFFGGGGGGGF
@M05620:45:000000000-G6HP7:1:1101:14510:10088 1:N:0:126
ATCTCTATCTCCTAAAAAGGAAGAAAGGGGAGGGAAGATCGGAAGAGCACACGTCTGAACTCCAGTCACTCTCGCGCATCTCGTATGCCGTCTTCTGCTTGAAAAAAAAAAAAAATACCAAAATAAATTACTCTCTAGGGAACTCTCCGCACAAACATCACCACCACACATTACACCTCACTCCCCCCCCATCGCCTTGATCCCTCCACTCTTGATCCTCCCACCTCTGCCCATCCATCAACTCTCTCTCC
+
CCCCCFFFFFFFGGGGGGFGGGHFFGHHGGGGGGGHGHHHHGGGGHHGGHHHGHHHGHFHHHHHHHHHHHHHHGGGGGGEHHHGGHHHHGEGHGHHHGHHHFHFHHGGGGDG>/>0>1<11..110000000<000000./..0000/..---/...0:00/0..9...;0;0000//.0.09/.9.----//.....0:909/0/.//0/000000000/./..;.0:00.0//.00000/00000000/
@M05620:45:000000000-G6HP7:1:1101:8573:10090 1:N:0:126
CATCCTGACCCTGAAGTACCCCATTGAGCATGGCATCGTCACCAACTGGGACGACATGGAGAAGATCTGGCACCACACCTTCTACAACGAGCTGCGCGTGGCCCCGGAGGAGCACCCAGTGCTGCTGACCGAGGCCCCCCTGAACCCCAAGGCCAACAGAGAGAAGATGACTCAGGTGAGGCTCGGCCGACGCCCGTGCTCCTCCCGTCCTTTCCCCAGTCATTTTCTGCCCGGCTTGATTTCTGACATTA
+
DDCDDFFFFFFFGGGGGGGGGGGHHHHHHHHHHHHHHGHHHGHHHGHHHHHHGGGGGHHHHHHHHHHHHHHHHGHHHGGHHHHHHHHHGGGGGHHGGGGGGGHHGGGGGGGGHHHHGGHHHHHHHHHHHHGGGGGGGGGGGGHHHHGGGGHGHHGGGGGGGGGGGGGGGGGGGGGGGGGGGGGGFFFFFFFFFFFFBDDFFFFFFFFEFFFFFFFFFFFFFFFFFFFFFFFFFFFFFFFFFFFFFBFFFF0
@M05620:45:000000000-G6HP7:1:1101:4978:10090 1:N:0:126
CATCCTGACCCTGAAGTACCCCATTGAGCATGGCATCGTCACCAACTGGGACGACATGGAGAAGATCTGGCACCACACCTTCTACAACGAGCTGCGCGTGGCCCCGGAGGAGCACCCAGTGCTGCTGACCGAGGCCCCCCTGAACCCCAAGGCCAACAGAGAGAAGATGACTCAGGTGAGGCTCGGCCGACGCCCGTGCTCCTCCCGTCCTTTCCCCAGTCATTTTCTGCCCGGCTTGATTTCTGACATTA
+
CCCCCFFFFFFFGGGGGGGGGGGHHHHHHHHHHHHHHGHHHGHHHGHHHHHHGGGGGHHHHHHHHHHHHHHHHGGHHGGHHHHHHHHHGGGGGHHGGGGGGGHHGGGGGGGGHHHHGGHHHHHHHHHHHHGGGGGGGGGGGGHHHHGGGGHGHHGGGGGGGGGGGGGGGGGGGGGGGGGGGGGGFFFFFFFFFFFFC?DFFFFFFFFFFFFFFFFFFFFFFFFFFFFFFFFFFFFAFFFFFFFFFFFFFF0
@M05620:45:000000000-G6HP7:1:1101:3736:10105 1:N:0:126
ATCTCTATCTCCTAAAAACCTGTTTAGATTTGGAGATAGACCTTCAGGTTTTTCATCATTTTCTGCATGAATTATACATTGACCACGTTCCAGCGTGGTCAGTTTGCAGCATTCTGTTATTTTGTTTGACAGAGTGTCTTGTTGAGAACATATGTAGGACATGATTTTTTCCTGCAACAGGGAAAATAAAGTATAAGTTTTAAAGATTTATTCTTTAATAAAGGATCTCAAAGCCAGCTTTAGAAAAAGGA
+
CCCCCFFFFFFFGGGGGGGGGGHHHHHHHHHHHHHHHHHHHHHHHHHHHHHGGHHHHHIHHIIIHHHHHHHHHHHHHHHHHHHHHHGHHHHHHHGGGGHHHHHHHHHHHHHHHHHHHHHHHHHHHHHHHHHHHHHHHHHHHHHHHHGHHHHHHHHHHHHHHHHHHHHHHGHHHHHHHHHHHGGHHHHHHHHHHHHHHHHHHHHHHHHHHHHHHHHHHGHHHHHGHHHHHHHHGHHHHGHHHHHHHHHHGGH
@M05620:45:000000000-G6HP7:1:1101:3725:10118 1:N:0:126
ATCTCTATCTCCTAAAAACCTGTTTAGATTTGGAGATAGACCTTCAGGTTTTTCATCATTTTCTGCATGAATTATACATTGACCACGTTCCAGCGTGGTCAGTTTGCAGCATTCTGTTATTTTGTTTGACAGAGTGTCTTGTTGAGAACATATGTAGGACATGATTTTTTCCTGCAACAGGGAAAATAAAGTATAAGTTTTAAAGATTTATTCTTTAATAAAGGATCTCAAAGCCAGCTTTAGAAAAAGGA
+
ABBBCFFFFFFFGGGGGGGGGGHHHHHHHHHHHFGHHHHHHHHHHHHHHHHGGHHHHHHHHHHHIHHHHHHHHHHHHHHHHGHHHHGHHHHHHHGFGGHHHHHHHHHHHHHHHHHHHHHHHHHHHHHHHHHHHHHHHHHHHHHHHHGHHHHHHHHFHHHHHHHHHHHHHGHHHHGHFGFFHFGGH0FGG1GGFFHFGGHHHHHFFGGHHGHHHHHHHBGHHEHBCGHHDGFFFGFFGEGHHFHHGHFAGGF
@M05620:45:000000000-G6HP7:1:1101:10119:10129 1:N:0:126
CATCCTGACCCTGAAGTACCCCATTGAGCATGGCATCGTCACCAACTGGGACGACATGGAGAAGATCTGGCACCACACCTTCTACAACGAGCTGCGCGTGGCCCCGGAGGAGCACCCAGTGCTGCTGACCGAGGCCCCCCTGAACCCCAAGGCCAACAGAGAGAAGATGACTCAGGTGAGGCTCGGCCGACGCCCGTGCTCCTCCCGTCCTTTCCCCAGTCATTTTCTGCCCGGCTTGATTTCTGACATTT
+
BBBBBFFFFFFFGFGGGGGGGGGHHFFHGDGGHHFHHGHHGGHH2FHFCGHGGGGGGHFEHHHHGHHHHHHGGGHHAFGHHHHFHFHHGGGGGHHFGEGGGEHHGGGGGGFFHGHHGCGHHHHHHHGFGHG-DGGGGGGGGGECHHGG?:.CGHEGGGGFFFG?CGBFGFFGGGFGGFBFEC;FFFEF;BDCCFFA>.AEFFFFFFDADFDFFFFFFFDFFBFFFFFFFEFFD;@DB;9BFFFB//;/BF/
@M05620:45:000000000-G6HP7:1:1101:10138:10137 1:N:0:126
CATCCTGACCCTGAAGTACCCCATTGAGCATGGCATCGTCACCAACTGGGACGACATGGAGAAGATCTGGCACCACACCTTCTACAACGAGCTGCGCGTGGCCCCGGAGGAGCACCCAGTGCTGCTGACCGAGGCCCCCCTGAACCCCAAGGCCAACAGAGAGAAGATGACTCAGGTGAGGCTCGGCCGACGCCCGTGCTCCTCCCGTCCTTTCCCCAGTCATTTTCTGCCCGGCTTGATTTCTGACATTA
+
CCCCCFFFFFFFGGGGGGGGGGGHHHHHHHHHHHHHHGHHHGHHHGHHHHHHGGGGGHHHHHHHHHHHHHHHHGHHHGGHHHHHHHHHGGGGGHHGGGGGGGHHGGGGGGGGHHHHGGHHHHHHHHHHHHGGGGGGGGGGGGHHHHGGGGHGHHGGGGGGGGGGGGGGGGGGGGGGGGGGGGGGFFFFFFFFFFFFDFFFFFFFFFFEFFFFFFFFFFFFFEFFFFFFFFFFFFFFFAAFFFFFF;FFFF0
@M05620:45:000000000-G6HP7:1:1101:23022:10138 1:N:0:126
AGATTACTGCAACAGTTCCCCCTGGACCTGGAAAAGTTTCTTGCCTGGCTTACAGAAGCTGAAACAACTGCCAATGTCCTACAGGATGCTACCCGTAAGGAAAGGCTCCTAGAAGACTCCAAGGGAGTAAAAGAGCTGATGAAACAATGGCAAGTAAGTCAGGCATTTCCGCTTTAGCACTCTTGTGGATCCAATTGAACAATTCTCAGCATTTGTACTTGTAACTGACAAGCCAGGGACAAAACAAAGAT
+
BBCCCFFFFFFFGGGFGGGGGGGGHHHHHHHHHHHHHHHHHHHHHHHHHHHFHHHHHHHHHHHFHHHHHHHHHHHHHHHHHGHHGFHHHHFGFHGGGGHGHHFFHHHHGHHHHHHHHHHHHHHGGHGGHHHHHGHHHHGHHHHHHHHHHHHHHGHHHHHHHHHHHHHHHHGGGGGHHHHHHHHHHGHDHHHHGHHHHHFFHGHHHHHHHHHHHHHHHGHHHHHHHHHGHHHHGGFGGGGGGGFGGGGGGGG
@M05620:45:000000000-G6HP7:1:1101:10124:10150 1:N:0:126
CATCCTGACCCTGAAGTACCCCATTGAGCATGGCATCGTCACCAACTGGGACGACATGGAGAAGATCTGGCACCACACCTTCTACAACGAGCTGCGCGTGGCCCCGGAGGAGCACCCAGTGCTGCTGACCGAGGCCCCCCTGAACCCCAAGGCCAACAGAGAGAAGATGACTCAGGTGAGGCTCGGCCGACGCCCGTGCTCCTCCCGTCCTTTCCCCAGTCATTTTCTGCCCGGCTTGATTTCTGACATTA
+
BBBBBFFFFFFFGGGGGGGGGGGHHHHHHGHHHHHHHGHHHGHGHGHHHGHGGGGGGHHHHGHHHHHHHHHGFGHHEGGHHHHFHHHHGEGFGHGGGGGGGGHHGGGFGGGGHHHHGGHGHHHHHHGHGHGGGGGGGGGGGGHHHHGGGAHGHHGGGGFEFBGEGGGBF0CGGGGGBBFGGGGGFFFF=BFFFFFF9DDAFFFFFFAADFABFFFFFFF9;/;BFFFFFFFF?BFFFA.9BFFF/9;/BF/
@M05620:45:000000000-G6HP7:1:1101:15173:10164 1:N:0:126
AAACCAAGCAGACACTCACCGCTGTAGACATGAGGTCAGCTAGATCGGAAGAGCACACGTCTGAACTCCAGTCACTCTCGCGCATCTCGTATGCCGTCTTCTGCTTGAAAAAAAAAAAAAAAAAAAAAAAAAAATAAATTGAGAAGGAATACATGAAAGAAAGAGAAAAAATAAAATTACATGAGAATAAAGAACACTGAGTAAAAGGAAACAAGAAAAAATTGGATGTGGAGGAATTGGATGAGAAGATA
+
BCCCCCCFDFFFGGGGGGGGGGGGGHHHHHHHHHHHHHHHHHHHHHHGGGGHHHHHHHGHHHGHHHHHHHHGHHHHHHHGGGGGGFHHHFEHHHHGGGHGHHHGHHHHGHGEECGDC><<<-------------.90000000.0/../0:0000000;/./0///00/.-.00000000000000:0000;0.///0000000000./////./////.-.000000;000.../00000;00000/000
@M05620:45:000000000-G6HP7:1:1101:3524:10166 1:N:0:126
CATCCTGACCCTGAAGTACCCCATTGAGCATGGCATCGTCACCAACTGGGACGACATGGAGAAGATCTGGCACCACACCTTCTACAACGAGCTGCGCGTGGCCCCGGAGGAGCACCCAGTGCTGCTGACCGAGGCCCCCCTGAACCCCAAGGCCAACAGAGAGAAGATGACTCAGGTGAGGCTCGGCCGACGCCCGTGCTCCTCCCGTCCTTTCCCCAGTCATTTTCTGCCCGGCTTGATTTCTGACATTA
+
AAABCFFFFFFFGGFGGFGGGGFHHHGHHHHHHHGHHGHHFGHGGGHHHHHHGGGGGHHGHGGHFGHHHHHHHGFGHFGHHHHHHHHHGGGGGHHGGGGGGGHHGGGGGGGGHEHHGGHFGHHHHHHGHHGGGGGGGGGGGGHHHHGGGGHGHHGGGGGGGG.AFFF;FFFGGFGGGGFGGGGGFFFFBC9B>DFFDDDFFFFFFFFEFDBFFFFFF/9;;BBFFFFFFFFFDFFFFFFFFFFFFEFFFF0
@M05620:45:000000000-G6HP7:1:1101:3538:10178 1:N:0:126
CATCCTGACCCTGAAGTACCCCATTGAGCATGGCATCGTCACCAACTGGGACGACATGGAGAAGATCTGGCACCACACCTTCTACAACGAGCTGCGCGTGGCCCCGGAGGAGCACCCAGTGCTGCTGACCGAGGCCCCCCTGAACCCCAAGGCCAACAGAGAGAAGATGACTCAGGTGAGGCTCGGCCGACGCCCGTGCTCCTCCCGTCCTTTCCCCAGTCATTTTCTGCCCGGCTTGATTTCTGACATTA
+
AAAABFFFFFFFGFGGGDGGGGGHHHGHHHHHHHHHHGHHGGHGGFHHHHHHGGGGGHHHHGFHFGGHHHHHHGGHFEFHHHHGHGGHGGGGGHHGGGFGGGHHGGGGGGGGHFHHGGGFHHHHHHHFHHGGGGGGGGGGGEHHGHGGGGHGHHGGGGGGGGFEGGGCFGGGGGGGGGGGGGGGFFFFFF=DAFFFBDFFFFFFBFFEFFFFFFFFFBAFFFBBFFFFFFFFFFFFFFFFFFFFFFFBFF0
@M05620:45:000000000-G6HP7:1:1101:15181:10185 1:N:0:126
AAACCAAGCAGACACTCACCGCTGTAGACATGAGGTCAGCTAGATCGGAATAGCACACGTCTGAACTCCAGTCACTCTCGCGCATCTCGTATGCCGTCTTCTGCTTGAACAAAAAAAACTATAGGTTTAGATGTGTGTTTATGGTGCATAGGAGAATAAAAGAGAGCAGGATATGCCTACGGAAGGATACTACATGATAGCGATTACAGTGTGATAGTTGAATTAGGACAATGAATAAGGGTATAGTAGTA
+
BBBBBBBFBFFFGGGGGGGGGGGCECDGGHHF3FGGFGHHHBHBGHFGEF13FF5FFGGHHHEFGHHHHGFHGGHHHHHGGGGCFFHGHGGHHHHGGGHGHHHFHHHHC3BFC0/E/<<222222222<>2222210?001?111111<11110<0<11111.0<../<..00000000/.......000000/000000;--...000;090000900000;00000//.;//;/////;.///////;/
@M05620:45:000000000-G6HP7:1:1101:4350:10197 1:N:0:126
ATCTCTATCTCCTAAAAACCTGTTTAGATTTGGAGATAGACCTTCAGGTTTTTCATCGTTTTCTGCATGAATTATACATTGACCACGTTCCAGCGTGGTCAGTTTGCAGCATTCTGTTATTTTGTTTGACAGAGTGTCTTGTTGAGAACATATGTAGGACATGATTTTTTCCTGCAACAGGGAAAATAAAGTATAAGTTTTAAAGATTTATTCTTTAATAAAGGATCTCAAAGCCAGCTTTAGAAAAAGGA
+
BBBBCFFFFFFFGGGGGGGGGGHHHHHHHHHHHGFHHHHGHHGHHHHHHHHGGHHHHHHHGGHHHHHHHHHHHHHHHHHHHGHHHHGHHHHHHHGEGGHHGHHHHHFHHHHHHHHGEHHHHHHHGHHHGHHHHHGGGHHHHHHHHHHHGHHHGHHHHHHHGHHHHHHHHGHHHHEGFHHGHGGHHHGGGGGGGHHHGFGHHHHHGGHHHHHHHHHHHHHHHHHHGHHHHFGGHFHFHGHHHHHGCFCHGGF
@M05620:45:000000000-G6HP7:1:1101:4362:10210 1:N:0:126
ATCTCTATCTCCTAAAAACCTGTTTAGATTTGGAGATAGACCTTCAGGTTTTTCATCATTTTCTGCATGAATTATACATTGACCACGTTCCAGCGTGGTCAGTTTGCAGCATTCTGTTATTTTGTTTGACAGAGTGTCTTGTTGAGAACATATGTAGGACATGATTTTTTCCTGCAACAGGGAAAATAAAGTATAAGTTTTAAAGATTTATTCTTTAATAAAGGATCTCAAAGCCAGCTTTAGAAAAAGGA
+
CDDCDFFFFFFFGGGGGGGGGGHHHHHHHHHHHHHHHHHHHHHHHHHHHHHGGHHHHBHHHIIIIHHHHHHHHHHHHHHHHHHHHHGHHHHHHHGGGGHHHHHHHHHHHHHHHHHHHHHHHHHHHHHHHHHHHHHHHHHHHHHHHHHHHHHHHHHHHHHHHHHHHHHHHGHHHHHHHHHHHGGHHHHHHHHHHHHHHHHHHHHHHHHHHHHHHHHHHHHHHHHHHHHHHHHHHHHHHGHHHHHHHHHHGGH
@M05620:45:000000000-G6HP7:1:1101:20355:10215 1:N:0:126
TACCTGTACTGGGGAAGCGTGTAGCAATCGCCATTCCTACCCTAAAGATCGGAAGAGCACACGTCTGAACTCCAGTCACTCTCGCGCATCTCGTATGCCGTCTTCTGCTTGAAAAAAAAAAAAAAAACAAAGACACACAATATCTATGCTCTTTCCTCTCACAATTCAACTATCAAAACTCAATAAAATCTTACAAATAACTAGAGAACAGCAGAACCACACAACATACGTATAGAAATACAGAATGGTCC
+
DCCCDFFFFFFFGGGGGGGEGFHHHHHHHGGGGGHHHHHHHHHHHHHHHHHGGGGHHHGHHHGHHHGHHHHHHGHGHHHHHHHGGGGGGGHHHGGHHHHGGGHGHHHHHHHHHHHHGGGGG>><---.<<.//<///...0111111101110111111/0100011<11101111:0.000011<:11:11111101110110001:0//././//..<....../10.:01011<111:0110110110
@M05620:45:000000000-G6HP7:1:1101:8374:10221 1:N:0:126
ATCTCTATCTCCTAAAAACCTGTTTAGATTTGGAGATAGACCTTCAGGTTTTTCATCATTTTCTGCATGAATTATACATTGACCACGTTCCAGCGTGGTCAGTTTGCAGCATTCTGTTATTTTGTTTGACAGAGTGTCTTGTTGAGAACATATGTAGGACATGATTTTTTCCTGCAACAGGGAAAATAAAGTATAAGTTTTAAAGATTTATTCTTTAATAAAGGATCTCAAAGCCAGCTTTAGAAAAAGGA
+
BCBCCFFFFFFFGGGGGGGGGGHHHHHHHHHHHHGHHHHHHHHHHHHHHHHGGHHHHHHHHHHHHHHHHHHHHHHHHHHHHHHHHHGGHHHHHHGGGGHHHHHHHHHHHHHHHHHHHHHHHHHHHHHHHHHHHHGGHHHHHHHHHHHHHHHHHHHHHHHHHHHHHHHHHGHHHHHHHHHHHGGGHHHHGHHHHHHHHHHHHGHHHHHHHHHHHHHHHHHHHHHHHHHHHGHGHHHHHGHHHHHHGHHHGGG
@M05620:45:000000000-G6HP7:1:1101:4376:10222 1:N:0:126
ATCTCTATCTCCTAAAAACCTGTTTAGATTTGGAGATAGACCTTCAGGTTTTTCATCATTTTCTGCATGAATTATACATTGACCACGTTCCAGCGTGGTCAGTTTGCAGCATTCTGTTATTTTGTTTGACAGAGTGTCTTGTTGAGAACATATGTAGGACATGATTTTTTCCTGCAACAGGGAAAATAAAGTATAAGTTTTAAAGATTTATTCTTTAATAAAGGATCTCAAAGCCAGCTTTAGAAAAAGGA
+
AABBBFFFFFFFGGGGGGGGGGHHHHBGHHHHHHHHHHFHHHHHHHHHHHHGGHHHHHHHHHHHFHHHHHHHHHHHHHHHHHHHHHGHHHHHHHGGEGHHHHHHHHHHHHHHHHHHHHFHHHHHHHHHGHHHHHHHHHHHHHHGHFHHHHHHHHHHGHHHHHHHHHHHHGHHHGHHHHFHHGGHHHHHHGFGGHGHHGGHHGHHHHHHHHHHHHHHHGHH0G0DBGHHHGHHHHHGHEHHHHGHHHHG?DC
@M05620:45:000000000-G6HP7:1:1101:4160:10230 1:N:0:126
CATCCTGACCCTGAAGTACCCCGGCTTGATTTCTGACATTAGATCGGAAGAGCACACGTCTGAACTCCAGTCACTCTCGCGCATCTCGTATGCCGTCTTCTGCTTGAAAAAAAAAAAAGGACAGCTGGGGGGCTTTCTTTGTGTAATCCACGCGCACCCTGCAAGAAGCATTTTTTCACTAAGTCCTGCTGAGTCATTCATGCGTTTTTAGCCGCCTTGCTTCTTCTCACCGACTCTCTACTCTCCTGCCA
+
BBABBFFFFFFFEGGCGGGGGGGAE?EEGDADHHHFHGFFDFEHH2E22AGE2GCFHGHGFGFHFFHHHHFGHFGGHFEFGGCEGBF1FAG3G3EEFHGFGFHD?3CHBD0E/<C/</</0?0..<1<.----9.B//;;B/B;///9///9.--9--9.BA./;BFEF/;;BFBD9/;//9/:9B9/99//./9//9;///;A..@.:./;BA-=.;9/BBBFFFB;/BA.--@.///9B//99////;/
@M05620:45:000000000-G6HP7:1:1101:18340:10256 1:N:0:126
AAACCAAGCAGACACTCACCGCTGTAGACATGCGGTCAGCTAGATCGGAAGCGCACACGTCTGAACTCCAGGCACTCTCGCGCATCTCGTATGCCGTCTTCTGCTTGAACAACAAAAAGGTCAGCTGGGGGGCTGTCTTTGGGGAAGCAACGAGAAACCTGAAAGAAGCATTTTTTAAATAAGTCCTGCTGAGTCATTCATTAGTTTTTAGCCGCCTGTCTGCTTCTCACAGACTCTCTACTCTCATTCCC
+
AAAAAA@CAFFFGGGGGGGG0FG0A1AF11AA10AAE/AAGHHEHFHC/A///AAEEBEHCB/DGH1F1FH0BE00BGHG/>@//>1>0?/B021>E/BFD21B1GFHB1>0//?00?//@1GF11FCCAC9---;//;://-;---:;B---9-;9/F9-/;9B/A////;9F/>AF/B/99//B///9/9-//;////F/;/99B9-;//B--@?9//;////;BBBBFFFF//9BBFFB///9///9/
@M05620:45:000000000-G6HP7:1:1101:18567:10272 1:N:0:126
TACCTGTACTGGGGAAGCATTTGAATATCCCCCCATGGTGATGGGGACGGAGAACTGCTCCATAAACACAGGCAACGTGCCTAACTTTCCCGGGAAGATGAAGTCAAAGAGCGACCACAGCTCTTCGGAGGTTATTTTGCATCGGTGAGCCAGACAGAATGATCCGATGAGGGGTGCGAAACTATTTGAGGAAAGGAAGCACCTTTTTATTAAATTTACCTTTTAGCAATCGCCATTCCTACCCTAAAGAT
+
DDDDDFFFFFFFGGGFGGGGGGHHHHHHHHHGGGGHHHFGHHHHHGGGGGGGGHHHHHHHHHHHHHHHGHHHGGHHGHHHHHHHHHHHHHHGGGGGGHHHHHHHHHHHHHHHGGGGGHHHHHHHHHHGGGGEHHHHHHHHGHHGGEGGHGHHHHGHHHHHHHHHHHGGGHHGGG;EGGGGGGGGGHHHGGGFFFGGGGGGGGFFFFFFFFFFFFFFFFFFFFFFHFFFFFFFFFFFFFFFFFFFFFFFFFF
@M05620:45:000000000-G6HP7:1:1101:24003:10276 1:N:0:126
CATCCTGACCCTGAAGTACCCCATTGAGCATGGCATCGTCACCAACTGGGACGACATGGAGAAGATCTGGCACCACACCTTCTACAACGAGCTGCGCGTGGCCCCGGAGGAGCACCCAGTGCTGCTGACCGAGGCCCCCCTGAACCCCAAGGCCAACAGAGAGAAGATGACTCAGGTGAGGCTCGGCCGACGCCCGTGCTCCTCCCGTCCTTTCCCCAGTCATTTTCTGCCCGGCTTGATTTCTGACATTA
+
DDDDDFFFFFFFGGGGGGGGGGGHHHHHHHHHHHHHHGHHHGHHHGHHHHHHGGGGGHHHHHHHHHHHHHHHHGHHHGGHHHHHHHHHGGGGGHHGGGGGGGHHGGGGGGGGHHHHGGHGHHHHHHHHHHGGGGGGGGGGGGHHHHGGGGHGHHGGGGGGGGGGGGGGGGGGGGGGGGGGGGGGFFFFFFFFFFFFCDFFFFFFFFFEFFFFFFFFFFFFFFFFFFFFFFFFFFFFFFFFFFFFFFFFFF0
@M05620:45:000000000-G6HP7:1:1101:26713:10283 1:N:0:126
ATCTCTATCTCCTAAAAACCTGTTTAGATTTGGAGATAGACCTTCAGGTTTTTCATCATTTTCTGCATGAATTATACATTGACCACGTTCCAGCGTGGTCAGTTTGCAGCATTCTGTTATTTTGTTTGACAGAGTGTCTTGTTGAGAACATATGTAGGACATGATTTTTTCCTGCAACAGGGAAAATAAAGTATAAGTTTTAAAGATTTATTCTTTAATAAAGGATCTCAAAGCCAGCTTTAGAAAAAGGA
+
BBBBBFFFFFFFGGFGFGGGFGHHHHHHHHHHGHHHHGHHHGHHHHHHGHHGFHHHHGHHHHHHHHHFHGHHHHHGHHHHGHHHHHGHGHHHHHGFGGHHHHGHHHHHGFHHHHHHGHHHHGHHHHHHHHHHGHGGHHHHHHHHHHHFGFHHHHHHHHGHHHHHHHHHHGHHHHGHGHHHHEEFFHHGHGHFGGGFGFGGHHFFHFFGHHHHHHHHHHHGHFHHHHHHHGHGHHFHHGHHHHHHHGHHGGG
@M05620:45:000000000-G6HP7:1:1101:13801:10287 1:N:0:126
CATCCTGACCCTGAAGTACCCCATTGAGCATGGCATCGTCACCAACTGGGACGACATGGAGAAGATCTGGCACCACACCTTCTACAACGAGCTGCGCGTGGCCCCGGAGGAGCACCCAGTGCTGCTGACCGAGGCCCCCCTGAACCCCAAGGCCAACAGAGAGAAGATGACTCAGGTGAGGCTCGGCCGACGCCCGTGCTCCTCCCGTCCTTTCCCCAGTCATTTTCTGCCCGGCTTGATTTCTGACATTA
+
BCBBCFFFFFFFGGGGGGGGGGGHHHHHHHHHHHHHHGGHHGHHHGHHGGHHGGGGGHHHHHHHHHHHHHGHHGHHHGGHHHHHHHHHGGGGGGHGGGGGGGHHGGGGGGGGHGHHGGHGGHFHHHHHHHGGGGGGGGGGGGHHHHGGGEHGHHGGGGGGGGGGGGGGGGGGGGGGGFGGFGGGFFFFFDAFFFFFDFF.FFFFFFFEDFFFFFFFFFFFFFFFFFFFFFFFFFFFFFFFFFFFFFFFFF9
@M05620:45:000000000-G6HP7:1:1101:13782:10294 1:N:0:126
CATCCTGACCCTGAAGTACCCCATTGAGCATGGCATCGTCACCAACTGGGACGACATGGAGAAGATCTGGCACCACACCTTCTACAACGAGCTGCGCGTGGCCCCGGAGGAGCACCCAGTGCTGCTGACCGAGGCCCCCCTGAACCCCAAGGCCAACAGAGAGAAGATGACTCAGGTGAGGCTCGGCCGACGCCCGTGCTCCTCCCGTCCTTTCCCCAGTCATTTTCTGCCCGGCTTGATTTCTGACATTA
+
CCCCCFFFFFFFGGGGGGGGGGGHHHHHHHHHHHHHHGHHHGHHHGHHHHHGGGGGGHHHHHHHHHHHHHHHHGHHHGGHHHHHHHHHGGGGGHHGGGGGGGHHGGGGGGGGHHHHGGHGHHHHHHHHHHGGGGGGGGGGGGHHHHGGGGHGHHGGGGGGGGGGGGGGGGGGGGGGGGGGGGGGFFFFFFFFFFFFDFFFFFFFFFFFFFFFFFFFFFFFFFFFFFFFFFFFFFFFFFAFFFFFFFFFFF0
@M05620:45:000000000-G6HP7:1:1101:26637:10307 1:N:0:126
CATCCTGACCCTGAAGTACCCCATTGAGCATGGCATCGTCACCAACTGGGACGACATGGAGAAGATCTGGCACCACACCTTCTACAACGAGCTGCGCGTGGCCCCGGAGGAGCACCCAGTGCTGCTGACCGAGGCCCCCCTGAACCCCAAGGCCAACAGAGAGAAGATGACTCAGGTGAGGCTCGGCCGACGCCCGTGCTCCTCCCGTCCTTTCCCCAGTCATTTTCTGCCCGGCTTGATTTCTGACATTA
+
AA3AAFFDFFFFGGFGGDGGGGGHHHHHHHHHHHHHHGHHHGHHHGHHHHGHGGGGGHHHHHHHGGHHHHHHHGHHHGGHHHHHHHHHGGGGGHHGGGFGGGHHGGGGGGGGHHHHGGHFGHHHHHHHHHGGGGGGGGGGGGGHHHGGGGHGHHGGGGGGGGGGGGGGFFGFFGGGGGFAFGEFFFFFFF-CFFFF-ADFFFFFFFFEDFFFFFFFFFA;FFFFBFFFFFFFFFFFFFFFFFBFBFB9FFB
@M05620:45:000000000-G6HP7:1:1101:26009:10316 1:N:0:126
CATCCTGACCCTGAAGTACCCCATTGAGCATGGCATCGTCACCAACTGGGACGACATGGAGAAGATCTGGCACCACACCTTCTACAACGAGCTGCGCGTGGCCCCGGAGGAGCACCCAGTGCTGCTGACCGAGGCCCCCCTGAACCCCAAGGCCAACAGAGAGAAGATGACTCAGGTGAGGCTCGGCCGACGCCCGTGCTCCTCCCGTCCTTTCCCCAGTCATTTTCTGCCCGGCTTGATTTCTGACATTA
+
AAAABFFFFFFFGGGGGFGGGGFHHHHHGHHHHHHHHGHHHGHFHGHHHHFHGGGFEHHFHFHHFFHHHGHGHGFHHGGHHHHHHHGHGGEGGHHGGGGGGGHHGGGGGGGGGHHHGGEGHEHHHHHGHHGGGGGFDGGGGGGHHHGGGGHGHHGGGGFGGGGGGGFGGGGGBFFFFFFGGGGGFFEFCFFFFFFF@ADF/FFFFFFFFFFFBFBFFFFBFFFFFFFFFFFFF>FBF-.FFFFF/BFFFFB
@M05620:45:000000000-G6HP7:1:1101:26024:10327 1:N:0:126
CATCCTGACCCTGAAGTACCCCATTGAGCATGGCATCGTCACCAACTGGGACGACATGGAGAAGATCTGGCACCACACCTTCTACAACGAGCTGCGCGTGGCCCCGGAGGAGCACCCAGTGCTGCTGACCGAGGCCCCCCTGAACCCCAAGGCCAACAGAGAGAAGATGACTCAGGTGAGGCTCGGCCGACGCCCGTGCTCCTCCCGTCCTTTCCCCAGTCATTTTCTGCCCGGCTTGATTTCTGACATTA
+
ABBCCFFFFFFFGGGGGGGGGGGHHFFHHHHHHGGHHGHHHGHHHGHHHHHHGGGGGHHHHHHHHHFHHHHHHGHHHGGHHHHHHHHHGGGCEHGGGGGGGGHGGGGGGGDGHGHHGGFFGHHHHHHHHHGGC@GGGGGGGGHHHHGGGGHAGAFEEGGGGGGGGFGFGGGGGGGFGGECFAEFFFFFCDFFFFFF=DFFFFBFFFFADFDFFFFFF/AFFBFFBFFFFFFEDFFFFFAFFFF///;/;B/
@M05620:45:000000000-G6HP7:1:1101:13242:10328 1:N:0:126
TCCTGTACTGGGGAAGCGTGTAGCAATCGCCATTCCTACCCTAAAGATCGGAAGAGCACACGTCTGAACTCCAGTCACTCTCGCGCATCTCGTATGCCGTCTTCTGCTTGAAAAAAAAAAAAACAAAACACCAACCAGCCTACTCCTCTTCTTCTTTCTACCCTCTTTTAAGCACCTCCACCTCTTTTTCTTCCCTTCCCCTTTTCTCCCTCTCACCTCTTCCCCTCCCTTTCTCCCTCTCCTCCTTCTTC
+
CCCCCFFFFFFCGGGGGGEFGFHHGHHHGGGGGHHHHFHFHHHHHHHHHHG1BBFGHHHHHGHHFFHHHHHHHHFHHHHHHHGGGEEEEGGHGEHHFHE?EGGFBFGHHGFGHFFCCCCCD>-...000.0<..<<....<0<<0;0;:000000;000000;0.:090000;0/.9../9C.::FB0::990;900/:/;/F00;09://9/;0;.9;0:90/9BAA?/009000//////0;//0:BB:
@M05620:45:000000000-G6HP7:1:1101:6024:10383 1:N:0:126
CATCCTGACCCTGAAGTACCCCATTGAGCATGGCATCGTCACCAACTGGGACGACATGGAGAAGATCTGGCACCACACCTTCTACAACGAGCTGCGCGTGGCCCCGGAGGAGCACCCAGTGCTGCTGACCGAGGCCCCCCTGAACCCCAAGGCCAACAGAGAGAAGATGACTCAGGTGAGGCTCGGCCGACGCCCGTGCTCCTCCCGTCCTTTCCCCAGTCATTTTCTGCCCGGCTTGATTTCTGACATTA
+
CCCCCFFFFFFFGGGGGGGGGGGHHHHGHHHHHHHHHGHHHGHHHGHHHHHHGGGGGHHGHHHHHHHHHHHHHGHHHGGHHHHHHHHHGGGGGHHGGGGGGGHHGGGGGGGGHHHHGGHHHHHHHHHHHHGGGGGGGGGGGGHHHHGGGGHGHHGGGGGGGGGGGGGGGGGGGGGGGGGGGGGGFFFFFFFFFFFFDFFFFFFFFFFEFFFFFFFFFFFFFFFFFFFFFFFFFFFFFFFFFFFFFFFFFF0
@M05620:45:000000000-G6HP7:1:1101:6033:10402 1:N:0:126
CATCCTGACCCTGAAGTACCCCATTGAGCATGGCATCGTCACCAACTGGGACGACATGGAGAAGATCTGGCACCACACCTTCTACAACGAGCTGCGCGTGGCCCCGGAGGAGCACCCAGTGCTGCTGACCGAGGCCCCCCTGAACCCCAAGGCCAACAGAGAGAAGATGACTCAGGTGAGGCTCGGCCGACGCCCGTGCTCCTCCCGTCCTTTCCCCATTCATTTTCTGCCCGGCTTGATTTCTGACATTA
+
A1>1AFB1C>F>1FG1BFGGFAAHHBFGAFFGFHHFG00AEE1FG/GHB/0B/AA/EF01A1AACAFGHFBF1F0>/E/GGHFBGGHF>/>EE1@ECGG/E@E<EE>CGBE/CGFECF<FCBHHFH<<?G<-->@.<A<<-./0C.A:.E..CCEEEEBBB/CFE//C0;FF9:0BB/BGGE:F?=-9@?--99-9;9-;/::B/--;AAFF////9;-/;BBBFFFF;F/-A-@@>--;F///:BBFBB/
@M05620:45:000000000-G6HP7:1:1101:9634:10403 1:N:0:126
ATCTCTATCTCCTAAAAACCTGTTTAGATTTGGAGATAGACCTTCAGGTTTTTCATCATTTTCTGCATGAATTATACATTGACCACGTTCCAGCGTGGTCAGTTTGCAGCATTCTGTTATTTTGTTTGACAGAGTGTCTTGTTGAGAACATATGTAGGACATGATTTTTTCCTGCAACAGGGAAAATAAATTATAAGTTTTAAAGATTTATTCTTTAATAAAGGATCTCAAAGCCAGCTTTAGAAAAAGGA
+
BBCCCFFFFFFFGGGGGGGGGGHHHHHHHHHHHHHHHHHHHHHHHHHHHHHGGHHHHHHHHHHHHHHHHHHHHHHHHHHHHHHHHHGHHHHHHHGGGGHHHHHHHHHHHHHHHHHHHHHHHHHHHHHHHHHHHHHHHHHHHHHHHHHHHHHHHHHHHHHHHHHHHHHHHGHHHHHHHHHHHGGHHHHHHHHHHGHHHFGHHHHHHHHHHHHHHHHHHHHHHHFHHHGHHGHHHHHHHGHHHHHHHGHGGGG
@M05620:45:000000000-G6HP7:1:1101:9645:10418 1:N:0:126
ATCTCTATCTCCTAAAAACCTGTTTAGATTTGGAGATAGACCTTCAGGTTTTTCATCATTTTCTGCATGAATTATACATTGACCACGTTCCAGCGTGGTCAGTTTGCAGCATTCTGTTATTTTGTTTGACAGAGTGTCTTGTTGAGAACATATGTAGGACATGATTTTTTCCTGCAACAGGGAAAATAAATTATAAGTTTTAAAGATTTATTCTTTAATAAAGGATCTCAAAGCCAGCTTTAGAAAAAGGA
+
CCCCDFFFFFFFGGGGGGGGGGHHHHHHHHHHHHHHHHHHHHHHHHHHHHHGGHHHHHIHHHIHIHHHHHHHHHHHHHHHHHHHHHGHHHHHHHGGGGHHHHHHHHHHHHHHHHHHHHHHHHHHHHHHHHHHHHHHHHHHHHHHHHHHHHHHHHHHHHHHHHHHHHHHHGHHHHHHHHHHHGGHHHHHHHHHHHHHHGHHHHHHHHHHHHHHHHHHHHHHHHHHHHGHHHHHHHHHHGHHHHGHHHHHGGG
@M05620:45:000000000-G6HP7:1:1101:6675:10435 1:N:0:126
CATCCTGACCCTGAAGTACCCCATTGAGCATGGCATCGTCACCAACTGGGACGACATGGAGAAGATCTGGCACCACACCTTCTACAACGAGCTGCGCGTGGCCCCGGAGGAGCACCCAGTGCTGCTGACCGAGGCCCCCCTGAACCCCAAGGCCAACAGAGAGAAGATGACTCAGGTGAGGCTCGGCCGACGCCCGTGCTCCTCCCGTCCTTTCCCCAGTCATTTTCTGCCCGGCTTGATTTCTGACATTA
+
CCBCCFFFFFFFGGGGGGGGGGGHHHGHHHHHHHHHHGHHHGHHHGHHHHFHGGGGGHHHHHHHHHHHHHHHHGHHHGGHHHHHHHHHGGGGGHHGGGGGGGHHGGGDFGGGHGHHGGHHHHHHHHHHHHGGGGGGGGGGGGHHHHGGDFHGHHGGGGGGGGGGGGGGGGGGGGGGGGGGGGGGFFFFFFFFFFFFFFFFFFFFFFFEFFFFFFFFFFFFFFFFFFFFFEFFFFFFFF?FFFFFFEFFFF/
@M05620:45:000000000-G6HP7:1:1101:20227:10449 1:N:0:126
CATCCTGACCCTGAAGTACCCCATTGAGCATGGCATCGTCACCAACTGGGACGACATGGAGAAGATCTGGCACCACACCTTCTACAACGAGCTGCGCGTGGCCCCGGAGGAGCACCCAGTGCTGCTGACCGAGGCCCCCCTGAACCCCAAGGCCAACAGAGAGAAGATGACTCAGGTGAGGCTCGGCCGACGCCCGTGCTCCTCCCGTCCTTTCCCCAGTCATTTTCTGCCCGGCTTGATTTCTGACATTA
+
CBBCCFFFFFFFGGGGGGGGGGGHHHHHHHGHHHHHHGHHHGHHHGHHHHHHGGGGGHHHHHHHHFHHHHHHHGHHHGGHGHHHHHHGGGGGGHGGGGFEGGHHGGGFCGFFHGHHGGHHHHHHHHHHGHGGGGGGGGGGGGHHHHGGGGHGHHGGGGGGGGDFGGGGGGGGGGGGBFFFGEAFFFFFFFFFFFFF@AFEFFFFFFFED;A0FFBFFFDFFFFBFBFFFEFEABFFAA;FBFFFBBFFFE0
@M05620:45:000000000-G6HP7:1:1101:6696:10456 1:N:0:126
CATCCTGACCCTGAAGTACCCCATTGAGCATGGCATCGTCACCAACTGGGACGACATGGAGAAGATCTGGCACCACACCTTCTACAACGAGCTGCGCGTGGCCCCGGAGGAGCACCCAGTGCTGCTGACCGAGGCCCCCCTGAACCCCAAGGCCAACAGAGAGAAGATGACTCAGGTGAGGCTCGGCCGACGCCCGTGCTCCTCCCGTCCTTTCCCCAGTCATTTTCTGCCCGGCTTGATTTCTGACATTA
+
CCCCCFFFFFFFGGGGGFGGGGGHHHHHHHHHHHHHHGHHGGHHHGHHHHHHGGGGGHHGHHHHGHHHHHHHHGHHHGGHHHHHHHHHGGGGGHHGGGGGGGHHGGGGGGGGHHHHGGHGHHHHHHHGHHGGGGGGGGGGGGGGHHGGGGHGHHGGGGGGGGGGGGGGGGGGGGGGGGGGGGGGFFFFFFFFFFFFFFFFFFFFFFFEDFFFFFFFFFFBFFFFFFFFFFFFFFFFFFFFFFFFFFFFFF/
@M05620:45:000000000-G6HP7:1:1101:14505:10464 1:N:0:126
AAACCAAGAAGACATGAGGTCAGCTAGATCGGAAGAGCACACGTCTGAACTCCAGTCACTCTCGCGCATCTCGTATGCCGTCTTCTGCTTGAAAAAAAAAAAAAAAAAAAAAAAAAAAGAGAAAGCGAAAAGGAAGAAAAAAAAAAAAAAGAAAAATCGAAAAGAAAAGAAGATAAAAAAAGAGAAATCTAAGAAATAAAAAAGGAAGTAAAGTAGAAAAGAGAGTAACGAATAATGAGATAAAAAAGAAC
+
BBBCCBBFFFFFGGGGGGGFGGHHHHHHHHHGGGGHHHGHGHGHHHGHGHHHHGHHHFHHHHHGGGGGFEHHHFGHHHHGGGHGHHHHHHHHGFHHEFEFE>></>//------<---.<//0<0/..--</.//..///.--------9...//..0../.-/..///../0000000--..//0000000000/000000-..//.:00:0000000//.//.0<0099.9.000000<00000-..</
@M05620:45:000000000-G6HP7:1:1101:19996:10489 1:N:0:126
CTCTCTATCTCCTAAAAACCTGTTTAGATTTGGAGATAGACCTTCAGGTTTTTCATCATTTTCTGCATGAATTATACATTGACCACGTTCCAGCGTGGTCAGTTTGCAGCATTCTGTTATTTTGTTTGACAGAGTGTCTTGTTGATAACATATGTAGGACATGATTTTTTCCTGCAACAGGGAAACTCAAGTATCAGTTTTCACGATTTCTTCTTTAATAACGGATCTCAAAGCCAGCTTTAGAAAAAGTA
+
3>AABFBFFFFFGFFGGGGGGGHHH55BEBG5D44FG5F5BGFHHFGFGFGGGHFHHGFGFHHHGHFH5B5GGBGAG5FHGFHHHHFHHHHFEF>E1>GF4FHHHHHB@FFGHHHHHHHHHHG4FGH3DGFFGHFHHHHHBGHC44B4B3BFHGHFBDGGHG?2GGHHGFHHH2FB2F0@/?/0/0?1?<DGFG1FDGFHH1>1<.>FC1FGHHGH0DGD<0.-.<AGGGHH0CCFGEHHH0000;/..0;
@M05620:45:000000000-G6HP7:1:1101:12304:10493 1:N:0:126
TACCTGTACTGGGGAAGCATTTGAATATCCCCCCATGGTGATGGGGACGGAGAACTGCTCCATAAACACAGGCAACGTGCCTAACTTTCCCGGGAAGATGAAGTCAAAGAGCGACCACAGCTCTTTGCTGTGGAGGTTATTTTGCATCGGTGAGCCAGACAGAATGATCCGATGAGGGGTGCGAAACTATTTGAGGAAAGGAAGCACCTTTTTATTAAATTTACCTTTTAGCAATCGCCATTCCTACCCTA
+
CCCCCFFFFFFFGGGGGGGGGGHHHHHHHHHGGGGHHHGHHHHHHGGGGGGGGHHHHHHHHHHHHHHHHHHHGHHHGHHHHHHHHHHHHHHGGGGGGHHHHHHGGHHHHHHHGGGGGHHHHHHHHHHHHHHHHHHGCGFHHHHHHHHHGG>CFHHHHHHGHHHHHHHHHHHFGGGHHGGEGGGDDCDGGGGGGFGGGGFGGFGGGGGGFFFFFFFFFFFFFFFFFFFFFFFFFFFFFFFFFFFFFFFFFFB
@M05620:45:000000000-G6HP7:1:1101:2614:10517 1:N:0:126
CATCCTGACCCTGAAGTACCCCATTGAGCATGGCATCGTCACCAACTGGGACGACATGGAGAAGATCTGGCACCACACCTTCTACAACGAGCTGCGCGTGGCCCCGGAGGAGCACCCAGTGCTGCTGACCGAGGCCCCCCTGAACCCCAAGGCCAACAGAGAGAAGATGACTCAGGTGAGGCTCGGCCGACGCCCGTGCTCCTCCCGTCCTTTCCCCAGTCATTTTCTGCCCGGCTTGATTTCTGACATAG
+
AABABFFFFFFFGGFGGGGGGGEHHHHHHHHHHHHHHGGHHGHHHGHHHHGHGGGGGHHFHGGHFHGHHHHHHGFGFEGHHHHHHGGFEEGGGHFGGEEGGGHHGGGCGGGGHGHHGFHGHHHHHHHHHHGGGGCGGGGGGGHGHHGGGGHGHHGGGFGGGFGGGGGGGGGGFFGGGGGGGGEFFFFFFFBFFFFFFFFFFBFFFFFFFFFFFFFFF9D:FBFFFFBFFBBEADAFAFFFFFFFFF/BB9;
@M05620:45:000000000-G6HP7:1:1101:18431:10525 1:N:0:126
TACCTGTACTGGGGAAGCATTTGAATATCCCCCCATGGTGATGGGGACGGAGAACTGCTCCATAAACACAGGCAACGTGCCTAACTTTCCCGGGAAGATGAAGTCAAAGAGCGACCACAGCTCTTTGCTGTGGAGGTTATTTTGCATCGGTGAGCCAGACAGAATGATCCGATGAGGGGTGCGAAACTATTTGAGGAAAGGAAGCACCTTTTTATTAAATTTACCTTTTAGCAATCGCCATTCCTACCCTA
+
BBBBBFFFFFFFGGGGGGGGGGHHHHHHHHHGGGGHHGFGHDGFHGGGGGGGGHHHHHHHGFGHHHHHHHHHGHGHGHHHHHHHHGHHHHHGGGGGGHHHHHHHHHHHHHHHGGGGGHHFGHHHGHHHGFGHHHHGEHBGHHHHHHGHGGEGGHHHHHGGHHFHHHHHHHHGGGHHHDG:AGGEFCGGFGGGG0EFFBFFGGGFGGFEFFFFFEFFFFFFFFFFFFFFFFFFFFFFFFF?EFFFFFFFFFB
@M05620:45:000000000-G6HP7:1:1101:10229:10534 1:N:0:126
CATCCTGACCCTGAAGTACCCCATTGAGCATGGCATCGTCACCAACTGGGACGACATGGAGAAGATCTGGCACCACACCTTCTACAACGAGCTGCGCGTGGCCCCGGAGGAGCACCCAGTGCTGCTGACCGAGGCCCCCCTGAACCCCAAGGCCAACAGAGAGAAGATGACTCAGGTGAGGCTCGGCCGACGCCCGTGCTCCTCCCGTCCTTTCCCCAGTCATTTTCTGCCCGGCTTGATTTCTGACATTA
+
AAAAAFFFFCFFGGGGGFGGGGGHHHHHHHHHHHHGHFHHHGHFHGHHFHFFEGGEEFFHHFFGFGHHHGHFFGHHHGFHHHGHHHHHCFEEGGHGGGGCEGHHEGCGGCGGEHGFGFHHHFHHFHHHHHGCCGCEGDCCGGFHHGGGDFCAEHGGGGGFFBDGGGFGFGGFFFFFFFGGGGGGBB?F?BBBB?B<BDDF/FBFBFDFDFFFFB/9FF./;BFFFFFFBFFFFB??;9.BFFFFFBFFFF/
@M05620:45:000000000-G6HP7:1:1101:2629:10534 1:N:0:126
CATCCTGACCCTGAAGTACCCCATTGAGCATGGCATCGTCACCAACTGGGACGACATGGAGAAGATCTGGCACCACACCTTCTACAACGAGCTGCGCGTGGCCCCGGAGGAGCACCCAGTGCTGCTGACCGAGGCCCCCCTGAACCCCAAGGCCAACAGAGAGAAGATGACTCAGGTGAGGCTCGGCCGACGCCCGTGCTCCTCCCGTCCTTTCCCCAGTCATTTTCTGCCCGGCTTGATTTCTGACATAG
+
BBBBBFFFFFFFFGGFGGGGGGGHHHHFGHHGHHGHHFHHHGHHHGHHCHHHGGGGGHHHHHHHHHHHHFHGHGHHHGGHHHHHHHHHGGDEGFHEF/EFGGHHGGDGGGGDFHHHGGHHHGHGGHHHHHGGGCFGGGGGGEHHHHGGGGHGHHGGGGGGGGGGFGGGGGGGGGG/FFGEGEEG-;ADDFFFFFFFCAAEFFFFFFFFFFFFFFFFFFDFFFFFFFFFFFFFFD>FCC.BFFFFFF9FF/;
@M05620:45:000000000-G6HP7:1:1101:18420:10540 1:N:0:126
TACCTGTACTGGGGAAGCATTTGAATATCCCCCCATGGTGATGGGGACGGAGAACTGCTCCATAAACACAGGCAACGTGCCTAACTTTCCCGGGAAGATGAAGTCAAAGAGCGACCACAGCTCTTTGCTGTGGAGGTTATTTTGCATCGGTGAGCCAGACAGAATGATCCGATGAGGGGTGCGAAACTATTTGAGGAAAGGAAGCACCTTTTTATTAAATTTACCTTTTAGCAATCGCCATTCCTACCCTA
+
DCCDCFFFFFFFGGGFGGGGGGHHHHHHHHHGGGGHHHGHHHHHHGGGGGGGGHHHHHHHHHHHHHHHHHHHGHHHGHHHHHHHHHHHHHHGGGFGGHHHHHHHHHHHHHHHGGGGGHHHHHHHHHHHHHFGHGHGCGHHHHHHHHHHGGEEGHHGHHHGHHHHHHHHHHHGGGHHHGGCEGGGGGGGGGHGGBEGGGGFGFFGGFFGFFFFFFFFFFFFFFFFFFFFFFFFFFFFFFFFFFFFFFFFFFF
@M05620:45:000000000-G6HP7:1:1101:19665:10563 1:N:0:126
TACCTGTACTGGGGAAGCAATCGCCATTCCTACCCTAAAGATCGGAAGAGCACACGTCTGAACTCCAGTCACTCTCGCGCATCTCGTATGCCGTCTTCTGCTTGAAAAAAAAAACCACAGCTCTCGGAGGTTATTTTGCATCGGTGAGCCAGACAGAATGATCCGATGAGGGGTGCTAAACTATTTGAGGAAAGGAAGCACCTTTTTATTAAATTTACCTTTTAGCAATCGCCATTCCTACCCTAAAGATC
+
BBBBBFFFFFFFGGGGGGGFGCFAEECGHHBDGHHHFCFHHHFHGGE22FGFAGH0BGHEFGC5FGCC5ADF5F5GG1EG/EEFHHG??3GBE>EFFHHHHGHC0FHHAE@//B/?<FA@GHFFEG/C?C.>GFFHHHHGHHGGGCFHGF/<.<CCCBC0:;GG..;ACBGC-9A;0;;;FFBFGGFG.FFF9.;BBFEBBAFFFFFFBBF9/BFFBBBFFFFFBFB/BFAEADEFBFFFFFFFF9//BFF
@M05620:45:000000000-G6HP7:1:1101:25107:10571 1:N:0:126
AGATCGGAAGAGCACACGTCTGAACTCCAGTCACTCTCGCGCATCTCGTATGCCGTCTTCTGCTTGAAAAAAAAAAAAAAAACAAAACAGATTATGAAAAATAACAGTCCTGTGTAAACAAAAAGCATAAAGTAACGAACTTAAAGATACGTCATACAAAAAAACTGTCATACGAAAATAGAAACAATATCTCTATGAAACGCGACACACGCCCCATTGACAATCAACGACAGCATGTCGACTAAGCATAC
+
ABBCCCDCBCFFGGGGGGGGGGHHHHHHHHGHFHHHHHGGGGGGEHHHGGHHHHFEEHGHHHHHHHEGHHHGGGGG>>/////?/00=?2?222222@110011?1==11111<11=111.0<..01000000000<.<-.0000000;;.0:..0;000.9-:.000;0000....-000000//.000:;000000000.------::--.--./0000000000/..---./0000..-.-00/:0;:
@M05620:45:000000000-G6HP7:1:1101:9890:10593 1:N:0:126
CATCCTGACCCTGAAGTACCCCATTGAGCATGGCATCGTCACCAACTGGGACGACATGGAGAAGATCTGGCACCACACCTTCTACAACGAGCTGCGCGTGGCCCCGGAGGAGCACCCAGTGCTGCTGACCGAGGCCCCCCTGAACCCCAAGGCCAACAGAGAGAAGATGACTCAGGTGAGGCTCGGCCGACGCCCGTGCTCCTCCCGTCCTTTCCCCAGTCATTTTCTGCCCGGCTTGATTTCTGACATTA
+
BCCDDFFFFFFFGGGGGGGGGGGHHHHHHHHHHHHHHGHHHGHHHGHHHHHHGGGGGHHHHHHHHHHHHHHHHGHHHGGHHHHHHHHHGGGGGHHGGGGGGGHHGGGGGGGGHHHHGGHGHHHHHHHHHHGGGGGGGGGGGGHHHHGGGGHGHHGGGGGGGGGGGGGGGGGGGGGGGGGGGGGGFFFFFFFFFFFABFFFFFFFFFFFDFFFFFFFFFFFFFFFFFFFHFFFFFFFFFFFFFFFF9BFFF0
@M05620:45:000000000-G6HP7:1:1101:7367:10596 1:N:0:126
TACCTGTACTGGGGAAGCATTTGAATATCCCCCCATGGTGATGGGGACGGAGAACTGCTCCATAAACACAGGCAACGTGCCTAACTTTCCCGGGAAGATGAAGTCAAAGAGCGACCACAGCTCTTTGCTGTGGAGGTTATTTTGCATCGGTGAGCCAGACAGAATGATCCGATGAGGGGTGCGAAACTATTTGAGGAAAGGAAGCACCTTTTTATTAAATTTACCTTTTAGCAATCGCCATTCCTACCCTA
+
DCCDDFFFFFFFGGGGGGGGGGHHHHHHHHHGGGGHHHGHHHHHHGGGGGGGGHHHHHHHHHHHHHHHHHHHGHHHGHHHHHHHHHHHHHHGGGGGGHHHHHHHHHHGHHHHGGGGGHEHHHHHHHHHHHHHHHHG?GHHHHHHHHHHGGGEGHHGHHHGHHHGHHHHHHHGGGHHGGG;AGGGGGGGGGHGGFGGFFFFGGGFGFGGFFFFFFFHFFFFFFHFFFFFFFFFBFFFFFFFFFFFFFFFFFF
@M05620:45:000000000-G6HP7:1:1101:19533:10603 1:N:0:126
CATCCTGACCCTGAAGTACCCCATTGAGCATGGCATCGTCACCAACTGGGACGACATGGAGAAGATCTGGCACCACACCTTCTACAACGAGCTGCGCGTGGCCCCGGAGGAGCACCCAGTGCTGCTGACCGAGGCCCCCCTGAACCCCAAGGCCAACAGAGAGAAGATGACTCAGGTGAGGCTCGGCCGACGCCCGTGCTCCTCCCGTCCTTTCCCCAGTCATTTTCTGCCCGGCTTGATTTCTGACATTA
+
CCCCCFFFFFFFGGGGGGGGGGGHHHHHHHHHHHHHHGHHHGHHHGHHHHHHGGGGGHHHHHHHHHHHHHHHHGHHHGGHHHHHHHHHGGGGGHHGGGGGGGHHGGGGGGGGHHHHGGHHHHHHHHHHHHGGGGGGGGGGGGHHHHGGGGHGHHGGGGGGGGGGGGGGGGGGGGGGGGGGGGGGFFFFFFFFFFFFFFFFFFFFFFFEDFFFFFFFFFFFFFFFFFFFFFFFFFFFFFFFFFFFFFFFFF0
@M05620:45:000000000-G6HP7:1:1101:13456:10612 1:N:0:126
AGATTACTGCAACAGTTCCCCCTGGACCTGGAAAAGTTTCTTGCCTGGCTTACAGAAGCTGAAACAACTGCCAATGTCCTACAGGATGCTACCCGTAAGGAAAGGCTCCTAGAAGACTCCAAGGGAGTAAAAGAGCTGATGAAACAATGGCAAGTAAGTCAGGCATTTCCGCTTTAGCACTCTTGTGGATCCAATTGAACAATTCTCAGCATTTGTACTTGTAACTGACAAGCCAGGGACAAAACAAAGAT
+
AAAABFFFFFFFGGGBGGGGGGGGHHHHHHHHHHHHGHHHHHHHHHHHHHHHHHHHHHHHHHHHHHHHHHHHHHHHHHHHHHHHHGHHHHHHHHGGGGGGGHHHHHHHGHHHHHHHHHHHHGHGEEGFHGHHHGHHHHGHHHHHHHHHHHHHHGHHHHHHHHHHHHHHHHGGGGGHHHHHHHHHHHFGHHHHGHHHHGHGGGHHHHHFHHHHHCGGHHHHHFHHHHHGHHHHHGFGGGGGGGFFGGGGGGB
@M05620:45:000000000-G6HP7:1:1101:8799:10625 1:N:0:126
TACCTGTACTGGGGAAGCACACGTCTGAACTCCAGTCACTCTCGCGCATCTCGTATGCCGTCTTCTGCTTGAAAAAAAAACAAACAACCCCACACCCTTCCCCTCCCCCCTCCTCCTCCCCTCCCTTCCCCTCTCTTCATCCCCCCTTTCCGTGCCTACCTTCCTCACCCGTTTCTCCCTCGTTGTTCTTCCCTTTCCACCTGCGCCTCCTCTCTCGTCTGCCTGTCCCCTCTCTTCCCCCCCTCCCTCTC
+
CCCCCFFFFFFFGGGGGGGGGGGHHHGHGHHHHHHHHHHHHHHGGGGGGEHHHGGHHGHGEFHGHHHHHFHHHHHHGGGG1//0?B/?>?EE///<</22B222/////////00?00?//0..<01>0000.0/<000000<<.--.000.0:..00:.000/;0;9..-;./0000//;:../..99000/0000000../:--..;.//0/00.:...00900000././/0000//;---...//9/
@M05620:45:000000000-G6HP7:1:1101:23613:10638 1:N:0:126
AGATTACTGCAACAGTTCCCCCTGGACCTGGAAAAGTTTCTTGCCTGGCTTACAGAAGCTGAAACAACTGCCAATGTCCTACAGGATGCTACCCGTAAGGAAAGGCTCCTAGAAGACTCCAAGGGAGTAAAAGAGCTGATGAAACAATGGCAAGTAAGTCAGGCATTTCCGCTTTAGCACTCTTGTGGATCCAATTGAACAATTCTCAGCATTTGTACTTGTAACTGACAAGCCAGGGACAAAACAAAGAT
+
BBBBCFFFFFFFGGGFGGGGGGGGHGHHHHHHHHHHGHHHHHHHHHHHHHHHHHHHHHHHHHHHHHHHHHHHHHHHHHHHGHHHHHHHHHFHHHGFGGGGHHFFGHHGGHHHHHHHHHHHHHHGGHGFHHHHHGHHHHGHHHHHHHHHHHHHHGHHHHHHHFGHHHHHHHGGGGGHHHHHHHHHHGHGFHHHHHHHHHHGHGFHHHGHHHHHHGHGHCHHHGHHHHHFHHHHGGFGEGGGGGGGGGGGGGG
@M05620:45:000000000-G6HP7:1:1101:23739:10649 1:N:0:126
CATCCTGACCCTGAAGTACCCCATTGAGCATGGCATCGTCACCAACTGGGACGACATGGAGAAGATCTGGCACCACACCTTCTACAACGAGCTGCGCGTGGCCCCGGAGGAGCACCCAGTGCTGCTGACCGAGGCCCCCCTGAACCCCAAGGCCAACAGAGAGAAGATGACTCAGGTGAGGCTCGGCCGACGCCCGTGCTCCTCCCGTCCTTTCCCCAGTCATTTTCTGCCCGGCTTGATTTCTGCCATTA
+
BBBBBFFFFFFFGGGGGGGGGGGHGHHHHHFHHHHHHGHHHGHHHGHHHECHGGGGGHHFHGFGGFHHHHHHHGGHGGGHHHHHHHHHGGGGGHHGGGEEGGHHGGCDGGDGHHHHGGHHFHHHHHHGHHGGCGCCECCCCGHHHHGGGGEGHHGGGGGGGGGEGFGFFGGGEFFGGF0FFEEFCFED;;DFCFDABAAEFFFFFF.ADFFF9FFFFFA9BFFFFFF/BFFFD---@-.9/BBFB//;9B/
@M05620:45:000000000-G6HP7:1:1101:21583:10651 1:N:0:126
CATCCTGACCCTGAAGTACCCCATTGAGCATGGCATCGTCACCAACTGGGACGACATGGAGAAGATCTGGCACCACACCTTCTACAACGAGCTGCGCGTGGCCCCGGAGGAGCACCCAGTGCTGCTGACCGAGGCCCCCCTGAACCCCAAGGCCAACAGAGAGAAGATGACTCAGGTGAGGCTCGGCCGACGCCCGTGCTCCTCCCGTCCTTTCCCCAGTCATTTTCTGCCCGGCTTGATTTCTGACATTA
+
CCCCCFFFFFFFGGGGGGGGGGGHHHHHHHHHHHHHHGHHHGHHHGHHHHHHGGGGGHHHHHHHHHHHHHHHHGHHHGGHHHHHHHHHGGGGGHHGGGGGGGHHGGGGGGGGHHHHGGHHHHHHHHHHHHGGGGGGGGGGGGHHHHGGGGHGHHGGGGGGGGGGGGGGGGGGGGGGGGGGGGGGFFFFFFFFFFFFFFFFFFFFFFFEFFFFFFFFFFFFFFFFFFFFFFFFFFFFFFFFFFFFFEFFFF0
@M05620:45:000000000-G6HP7:1:1101:23755:10659 1:N:0:126
CATCCTGACCCTGAAGTACCCCATTGAGCATGGCATCGTCACCAACTGGGACGACATGGAGAAGATCTGGCACCACACCTTCTACAACGAGCTGCGCGTGGCCCCGGAGGAGCACCCAGTGCTGCTGACCGAGGCCCCCCTGAACCCCAAGGCCAACAGAGAGAAGATGACTCAGGTGAGGCTCGGCCGACGCCCGTGCTCCTCCCGTCCTTTCCCCAGTCATTTTCTGCCCGGCTTGATTTCTGACATTA
+
CDDDDFFFFFFFGGGGGGGGGGGHHHHHHHHHHHHHHGHHHGHHHGHHHHHHGGGGGHHHHHHHHHHHHHHHHGHHHGGHHHHHHHHHGGGGGHHGGGGGGGHHGGGGGGGGHHHHGGHHHHHHHHHHHHGGGGGGGGGGGGHHHHGGGGHGHHGGGGGGGGGGGGGGGGGGGGGGGGGGGGGGFFFFFFFFFFFF@FFFFFFFFFFFFFFFFFFFFFFFFFFFFFFFFFFF?FCFFFFFFFFFFFFFFF0
@M05620:45:000000000-G6HP7:1:1101:21571:10667 1:N:0:126
CATCCTGACCCTGAAGTACCCCATTGAGCATGGCATCGTCACCAACTGGGACGACATGGAGAAGATCTGGCACCACACCTTCTACAACGAGCTGCGCGTGGCCCCGGAGGAGCACCCAGTGCTGCTGACCGAGGCCCCCCTGAACCCCAAGGCCAACAGAGAGAAGATGACTCAGGTGAGGCTCGGCCGACGCCCGTGCTCCTCCCGTCCTTTCCCCAGTCATTTTCTGCCCGGCTTGATTTCTGACATTA
+
BBBBBFFFFFFFGGGGGFGGGGGHHHGHGHHHHHHHHGHHHGHFHGHHFGHHGGGGGGGHHHHHHHHHHHHHHGHHCGGHHHHHHHHHGGGEGHHGGGEGGGHHGGGGGGGGHFHHGGGHFHHHHHHHHHGCGGGGGGGGGGHHHHGGGFHGHHGGGGGGGGGGGGGGGGGGGGEFFFGGGGGGFFFFF-@FFFFB-;DEFFFFFFFADFDFFFFFFFDFFBFFFFFFFFFFFFF;F;.FFFFBB/BFFF/
@M05620:45:000000000-G6HP7:1:1101:19099:10696 1:N:0:126
TACCTGTACTGGGGAAGCAATCGCCATTCCTACCCTAAAGATCGGAAGAGCACACGTCTGAACTCCAGTCACTTTCGCGCATCTCGTATGCCGTCTTCTGCTTGAAAAAAAAAAAAACAACACTCTTAATTGATTTTACAACATTTATCCTGACCATATAAAACAATGAAGTAATCTAAACTCATTTCATGTATATATCACCTCTTTACTCACTTTACTATTATTCCTACTCCATTCCTCCCCTCCATCTC
+
DCCCDFFFFFFFGGGGGGGGGGGGGGGHHHHFHHHHHHHHHHHHGGGGHHHHHHHGHHHGHGHHHHHHHHHHH5GHGGGGGGGHHHGGHHHHGGGHGHHHHHHHHHHHHGGGGDB/<///?/.1>1111111111111<100./000000000//00000<000..00:0000000:0<0000000000000<0:000000<0.0:0<000<C<00000000000<<0000:0<0BBFFB/E?/9.<000F
@M05620:45:000000000-G6HP7:1:1101:26883:10705 1:N:0:126
AGATTACTGCAACAGTTCCCCCTGGACCTGGAAAAGTTTCTTGCCTGGCTTACAGAAGCTGAAACAACTGCCAATGTCCTACAGGATGCTACCCGTAAGGAAAGGCTCCTAGAAGACTCCAAGGGAGTAAAAGAGCTGATGAAACAATGGCAAGTAAGTCAGGCATTTCCGCTTTAGCACTCTTGTGGATCCAATTGAACAATTCTCAGCATTTGTACTTGTAACTGACAAGCCAGGGACAAAACAAAGAT
+
11AAAFFBD@FFGGB3FFGGGGGCCHHHHGHGHHHHHBGHHHHHHHHFHHHHFFHHGFHGFFGHGHHHGHFHHHHHDGHHFHHHHGHHHHGHHHGE>EFHHHHEHHHGGHGHHHHGCDFF1BGGG/EEHHHG1?EGHEGGH2GFFCGHGHHGGGHHHF2FDFGHHGHHHHCGCEGGFGGHHHBFF<>.1FFHGHHGFHHHHHHHDDGHDGFHH;::CGHGC;CCGG0C/GFCGGGGGE.AFF/AFAEGBB0
@M05620:45:000000000-G6HP7:1:1101:22042:10719 1:N:0:126
ATCTCTATCTCCTAAAAAGGAAGAAAGGGGAGGGAAGATCGGAAGAGCACACGTCTGAACTCCAGTCACTCTCGCGCATCTCGTATGCCGTCTTCTGCTTGAAAAAAAAAAATATGTTTTTTTGTTTGACCTAGGGTCTTTTTTCGCACATCATAAAGACATTCTTTTATCCTGCACCGTTAATAATTAGTACTACGTTTTACACAGTTATTCTATCATAGCTGCTCTCAAAGCCCTCTATTTGACAACTT
+
ABBBBFFFFFFFGGGGGGGGGGHAGHHHCGEGGGGHGHHHHGGGGHHHHHGGGHHHGHHHHHHGHGHHHHGHHGGGGGGGFHHGGHHHHFEEHGHHHHHHHGFGHHGGFC?/01111?1?<@-<>0<0100000/./<<000<-/-..--;C0000000/90009900000000////-.;..00;00;///99//.;//:////9.:///:9////9/;//9//B;FB////.99.;F/////9://./9
@M05620:45:000000000-G6HP7:1:1101:26881:10723 1:N:0:126
AGATTACTGCAACAGTTCCCCCTGGACCTGGAAAAGTTTCTTGCCTGGCTTACAGAAGCTGAAACAACTGCCAATGTCCTACAGGATGCTACCCGTAAGGAAAGGCTCCTAGAAGACTCCAAGGGAGTAAAAGAGCTGATGAAACAATGGCAAGTAAGTCAGGCATTTCCGCTTTAGCACTCTTGTGGATCCAATTGAACAATTCTCAGCATTTGTACTTGTAACTGACAAGCCAGGGACAAAACAAAGAT
+
CCCCCFFFFFFFGGGGGGGGGGGGHHHHHHHHHHHHGHHHHHHHHHHHHHHHHHHHHHHHHHHHHHHHHHHHHHHHHHHHHHGHHGHHHHGHHHGGCFHHHHHHHHHHGHHHHHHHHHHH3FGGG/EFHHHHHGHHHHHHHGHHHHHHHHHHHGHHHHHHHHHHHHHHHHGGGGGHHHGHHHHHHFGGHHHHHGGHHHHHHHHHHHHHHHHHHHHHHHHHHHHGHHHHHHHHHGFFEGGGGGGGGGGGGGF
@M05620:45:000000000-G6HP7:1:1101:4520:10759 1:N:0:126
CATCCTGACCCTGAAGTACCCCATTGAGCATGGCATCGTCACCAACTGGGACGACATGGAGAAGATCTGGCACCACACCTTCTACAACGAGCTGCGCGTGGCCCCGGAGGAGCACCCAGTGCTGCTGACCGAGGCCCCCCTGAACCCCAAGGCCAACAGAGAGAAGATGACTCAGGTGAGGCTCGGCCGACGCCCGTGCTCCTCCCGTCCTTTCCCCAGTCATTTTCTGCCCGGCTTGATTTCTGACATTA
+
BCCCCFFFFFFFGGGGGGGGGGGHHHHHHHHHHHHHHGHHHGHHHGHHHHHHGGGGGHHHHHHHHHHHHHHHHGHHHGGHHHHHHHHHGGGGGHGGGGGGGGHHGGGGGGGGHHHHGGHHHHHHHHHHHHGGGGGGGGGGGGHHHHGGGGHGHHGGGGGGGGGGGGGGGGGGGGGGGGGGGGGGFFFFFFFFFFFFDFFFFFFFFFFFFFFFFFFFFFFFFFFFFFFFFFFFFFFFFFAFFFFFFFFEFF0
@M05620:45:000000000-G6HP7:1:1101:3570:10768 1:N:0:126
AGATTACTGCAACAGTTCCCCCTGGACCTGGAAAAGTTTCTTGCCTGGCTTACAGAAGCTGAAACAACTGCCAATGTCCTACAGGATGCTACCCGTAAGGAAAGGCTCCTAGAAGACTCCAAGGGAGTAAAAGAGCTGATGAAACAATGGCAAGTAAGTCAGGCATTTCCGCTTTAGCACTCTTGTGGATCCAATTGAACAATTCTCAGCATTTGTACTTGTAACTGACAAGCCAGGGACAAAACAAAGAT
+
AAABBFFF5DFFGGGGGGGGGGGG4GHHHHHHHHHHFHHHHHGGHHGHFHHHHHHHHHHHHHHFHGGHHHHHHHHHHHHHHHGH3BGHHHHHHHEEEEGGGHHHHHHHGHHHHHHHHHHHHHHGGEGEHHGHHGHHHHFHHGHHHFHHHHHHHGHHHHHHHHHHHHHHHHGGGGGHHGHHHHHHHFHGHHHHFGHGHGFGHHHHHHHDGHHHHFHHHGHHHGFFHHHGGHGHGGGGFGGFGFFFGGGGFFF
@M05620:45:000000000-G6HP7:1:1101:3591:10770 1:N:0:126
AGATTACTGCAACAGTTCCCCCTGGACCTGGAAAAGTTTCTTGCCTGGCTTACAGAAGCTGAAACAACTGCCAATGTCCTACAGGATGCTACCCGTAAGGAAAGGCTCCTAGAAGACTCCAAGGGAGTAAAAGAGCTGATGAAACAATGGCAAGTAAGTCAGGCATTTCCGCTTTAGCACTCTTGTGGATCCAATTGAACAATTCTCAGCATTTGTACTTGTAACTGACAAGCCAGGGACAAAACAAAGAT
+
A??ABFFFFFFFGGGGGGGGGGGGGHHHHHHHHHHHHHHHHHHHHHHHHHHHHHHHHHHHHHHHHHHHHHHHHHHHHHHHHHHHHHHGGHFHHHGGGGHHHHHHHHHHGFHHHHHHHHHHHGHGGHGGHHHHHGHHHHHHHHHHHHHHHHHHHGHHHHHHHHHHEHHHHHGGGGGHGHHGHHHHHHHGHHHHGHGHHHHHHHHHHHHH<GHHHGHGHGHGGGHHHHHGHGHGGGFFEGGGGFGGGGGGCFC
@M05620:45:000000000-G6HP7:1:1101:5187:10773 1:N:0:126
AGATTACTGCAACAGTTCCCCCTGGACCTGGAAAAGTTTCTTGCCTGGCTTACAGAAGCTGAAACAACTGCCAATGTCCTACAGGATGCTACCCGTAAGGAAAGGCTCCTAGAAGACTCCAAGGGAGTAAAAGAGCTGATGAAACAATGGCAAGTAAGTCAGGCATTTCCGCTTTAGCACTCTTGTGGATCCAATTGAACAATTCTCAGCATTTGTACTTGTAACTGACAAGCCAGGGACAAAACAAAGAT
+
?ABBBFFFFFFFGGFGGGGGGGGGHFHHGFFHHHHHHHHHHHHHHHGEHHHFHHHHGGHHFHFGHHHHFHHHHHHGHHHHHHHGGEHHHHHHHHGFFGHHHHHHFHGHGHGHHHGHHHHHHGFGEEGECFFFFEHFHHHHHHGHFFHHGGHHHGGFHHHHHHFHHHHHHHGGGGGHHHHGFGGHHHHGGHHHHHGHFGHHHHHHGHHGGCHHHHHHHHGFHHFHHGHHFHFHHGGGED?GFGGFGGGGBB;
@M05620:45:000000000-G6HP7:1:1101:4513:10776 1:N:0:126
CATCCTGACCCTGAAGTACCCCATTGAGCATGGCATCGTCACCAACTGGGACGACATGGAGAAGATCTGGCACCACACCTTCTACAACGAGCTGCGCGTGGCCCCGGAGGAGCACCCAGTGCTGCTGACCGAGGCCCCCCTGAACCCCAAGGCCAACAGAGAGAAGATGACTCAGGTGAGGCTCGGCCGACGCCCGTGCTCCTCCCGTCCTTTCCCCAGTCATTTTCTGCCCGGCTTGATTTCTGACATTA
+
AAAAAFFFFBFFGGFGGGGGGCGHHCHHGHHGHHFGHFHHHGHHHGHHHFFHGEFEGHHGHHHHHGHHHHHGHGHHHGGHHHHHHHHHGGGGGHHGGGGGGGHHGGGCFGGGHHHHGGHHHHHHHHHHHHGGGCGGGFGGGGHGHHGGGGHGHHGGGGGFGGEGGGGGFFGGGBGGGFGGGFEFACEFDD@FDFFFADDFFFFBBFD;;ADFFFFFFEDFBFFFFEBFFFFEDDDFFA;BBFBFF/FFFF/
@M05620:45:000000000-G6HP7:1:1101:3579:10784 1:N:0:126
AGATTACTGCAACAGTTCCCCCTGGACCTGGAAAAGTTTCTTGCCTGGCTTACAGAAGCTGAAACAACTGCCAATGTCCTACAGGATGCTACCCGTAAGGAAAGGCTCCTAGAAGACTCCAAGGGAGTAAAAGAGCTGATGAAACAATGGCAAGTAAGTCAGGCATTTCCGCTTTAGCACTCTTGTGGATCCAATTGAACAATTCTCAGCATTTGTACTTGTAACTGACAAGCCAGGGACAAAACAAAGAT
+
>3AAAFFFFFFFGGCGGGGGGGG2EGHHHHHHFHHHHHHHHHHHHHHEHHHHHHFHHGHHBEGGHGHHH3GHHHHEHHHHHHHHEHHGGHHHHHFG/EGHHHHHHHHHGHHHHGFHHHHHHHGGFEFGHHFHHFHHHHGHHFHHHHEHFFGHHGHGHHHGGHHHEHHGHHGGGGGDGHEHHHHHHHHGHHHHHHHFG0GHFHHHHHHH0GFHHBCHG:GH0CFGFGHEHHGHGG/?E?EE9F/.FGG.9/C
@M05620:45:000000000-G6HP7:1:1101:2766:10788 1:N:0:126
ATCTCTATCTCCTAAAAACCTGTTTAGATTTGGAGATAGACCTTCAGGTTTTTCATCATTTTCTGCATGAATTATACATTGACCACGTTCCAGCGTGGTCAGTTTGCAGCATTCTGTTATTTTGTTTGACAGAGTGTCTTGTTGAGAACATATGTAGGACATGATTTTTTCCTGCAACAGGGAAAATAAAGTATAAGTTTTAAAGATTTATTCTTTAATAAAGGATCTCAAAGCCAGCTTTAGAAAAAGGA
+
ABBABFFFFFFFGGFGGGFEGGGHHFHHHHHHHBGFGHGFHCGHFDFGHHHGGEFGHDHHHHFHHADHFFFHHFFHFFHHHFHGHFGHHHHEHFGEFGHHEGHHHH3BG3?FGFHHHHFGHHHGHHHFFHEGFHGHGFHHHHHHBGCGFFFDGH?4FEGFCGC2GHHHHDHF2G2GFFCFGCFHHCGHGBF11FHBHHHHHGH<GBHHFBGGGHHHH0DFFBGGFF/G=DBBG/CCGEHHHFGFEGFAEGF
@M05620:45:000000000-G6HP7:1:1101:2783:10789 1:N:0:126
ATCTCTATCTCCTAAAAACCTGTTTAGATTTGGAGATAGACCTTCAGGTTTTTCATCATTTTCTGCATGAATTATACATTGACCACGTTCCAGCGTGGTCAGTTTGCAGCATTCTGTTATTTTGTTTGACAGAGTGTCTTGTTGAGAACATATGTAGGACATGATTTTTTCCTGCAACAGGGAAAATAAAGTATAAGTTTTAAAGATTTATTCTTTAATAAAGGATCTCAAAGCCAGCTTTAGAAAAAGGA
+
BCCCCFFFFFFFGGGGGGGGGGHHHHHHHHHHHHHHHHHHHHHHHHHHHHHGGHHHHHHHHHHIIHHHHHHHHHHHHHHHHHHHHHGHHHHHHHGGGGHHHHHHHHHHHHHHHHHHHHHHHHHHHHHHHGHHHHHHHHHHHHHHHHGHHHHHHHHHHHHHHHHHHHHHHGHHHHHHHHHHHGGHHHHHGGHHGHHHHHHHHGHGHHHHHGHHHHHHHFHHHGHEFHHHHGHFHHHHHGHHHHGGGHFGGGG
@M05620:45:000000000-G6HP7:1:1101:28144:10791 1:N:0:126
CATCCTGACCCTGAAGTACCCCATTGAGCATGGCATCGTCACCAACTGGGACGACATGGAGAAGATCTGGCACCACACCTTCTACAACGAGCTGCGCGTGGCCCCGGAGGAGCACCCAGTGCTGCTGACCGAGGCCCCCCTGAACCCCAAGGCCAACAGAGAGAAGATGACTCAGGTGAGGCTCGGCCGACGCCCGTGCTCCTCCCGTCCTTTCCCCAGTCATTTTCTGCCCGGCTTGATTTCTGACATTT
+
ABBBBFFFFFFFGGGGGGGGGGGHHHHHHHHHHHHHHGHHHGHHHGHHHHHHGGGGGHHFHHHHBGHHHHHHHGHHHGGHHHHHHHHHGGGGGHHGGGGGGGHHGGGCGGGGGGHHGGHHHHHHHHHHHHGGGGGGGGGGGGFHHHGGGGHGHGE?EGGGGGFGGGGFGFBFGGGGGGGGGGGGFFFFF;AFFFFFADDEFFFFFFFFFFFFFFFFFFDFFFFFFFFFFEBFDFFFFA99BFBFFBF/BF/
@M05620:45:000000000-G6HP7:1:1101:13712:10795 1:N:0:126
TACCTGTACTGGGGAAGCATTTGAATATCCCCCCATGGTGATGGGGACGGAGAACTGCTCCATAAACACAGGCAACGTGCCTAACTTTCCCGGGAAGATGAAGTCAAAGAGCGACCACAGCTCTTCGGAGGTTATTTTGCATCGGTGAGCCAGACAGAATGATCCGATGAGGGGTGCGAAACTATTTGAGGAAAGGAAGCACCTTTTTATTAAATTTACCTTTTAGCAATCGCCATTCCTACCCTAAAGAT
+
CCBCCFFFFFFFGGGGGGGGGGHHHHHHHHHGGGGHHHFHHHHHHGGGGGGGGHHHHHHHHHHHHGHHHHHHGHHHGHHHHHHHHHHHHHHGGGGGGHHHHHHHHHHHHHHHGGGGGHHGHHHHHHHGGGGCHHHHHHHHGHHGGEGGGFGHHHGGHHHHHHHHHHGGGHHHGGEEGGFGGGGGGGGGGGGGGGGGGBFGFFFFFFFFFFFFFFFFFFFFFFFFFFFFFFFFFFDFFFFFBB;AFFFFFFF
@M05620:45:000000000-G6HP7:1:1101:28123:10808 1:N:0:126
CATCCTGACCCTGAAGTACCCCATTGAGCATGGCATCGTCACCAACTGGGACGACATGGAGAAGATCTGGCACCACACCTTCTACAACGAGCTGCGCGTGGCCCCGGAGGAGCACCCAGTGCTGCTGACCGAGGCCCCCCTGAACCCCAAGGCCAACAGAGAGAAGATGACTCAGGTGAGGCTCGGCCGACGCCCGTGCTCCTCCCGTCCTTTCCCCAGTCATTTTCTGCCCGGCTTGATTTCTGACATTA
+
BBBCCFFFFFFFGGGGGEGGGGGHHHHGHHHHHHHHHGHHHGHHHGHHHHHHGGGGGHHHHHHHHHHHHGHHHGHHHGGHHHHHHHHHGGGGGHHGGGGGGGHHGGGGGGGGHHHHGGHHHHHHHHHHHHGGGGGGGGGGGGHGHHGGGGHGHHGGGGGGGGGGGGGGGGGGGGGGFFBFGGGGFFFFFFFFFFFF-ADEFFFFFFFFDFFFFFFFFFDFFFFFFFFFFFFFFFFFFFFFFFFFFFFFFF9
@M05620:45:000000000-G6HP7:1:1101:28147:10811 1:N:0:126
CATCCTGACCCTGAAGTACCCCATTGAGCATGGCATCGTCACCAACTGGGACGACATGGAGAAGATCTGGCACCACACCTTCTACAACGAGCTGCGCGTGGCCCCGGAGGAGCACCCAGTGCTGCTGACCGAGGCCCCCCTGAACCCCAAGGCCAACAGAGAGAAGATGACTCAGGTGAGGCTCGGCCGACGCCCGTGCTCCTCCCGTCCTTTCCCCAGTCATTTTCTGCCCGGCTTGATTTCTGACATTA
+
ABBABFFFFFFFGGGGGGGGGGGHHHHHHGHHHHHGHGHHEGHGHGHHHHHHGGGGGHHHHHHHGGHHHHHHHGHHHGGHHHHHHHHHGGGGGHHGGGGGGGHHGGGCGGGGHHHHGFHHHHHHHHHHHHGCGGGGGGGGGGHHHHGGGGHGHHGGGGGGFFFFGFGGGGGGGGGGGGGGGGGGFFFFFFFFFFFABFFFFFFFFFFEDFAFFFFFFFFFFFFFFFFFFEFFFFFFF;.BFFFFF/B/;F/
@M05620:45:000000000-G6HP7:1:1101:27729:10827 1:N:0:126
CATCCTGACCCTGAAGTACCCCATTGAGCATGGCATCGTCACCAACTGGGACGACATGGAGAAGATCTGGCACCACACCTTCTACAACGAGCTGCGCGTGGCCCCGGAGGAGCACCCAGTGCTGCTGACCGAGGCCCCCCTGAACCCCAAGGCCAACAGAGAGAAGATGACTCAGGTGAGGCTCGGCCGACGCCCGTGCTCCTCCCGTCCTTTCCCCAGTCATTTTCTGCCCGGCTTGATTTCTGACATTA
+
CCCCCFFFFFFFGGGGGGGGGGGHHHHHHHHGGHHHHGHHGGHHHGHHGFFHGGGGGHHGHGHHHHHGHHHHHGHHGGGHHHHHHHHHGGGGGHHGGGGGGGHHGGGGGGGGHHHHGGGHHHGHHHHGHHGGGGGGGGGGGGHHHHGGGDHGHHGGGGGGGGGGGGGGGGGGGGGGGGGGGGGGFAFDBB@BFFFFBDDABFFFFFFFDFDFFFFFFFFFFFFFFFFFFFFFD@ABFAAFBFFFFBBFFB/
@M05620:45:000000000-G6HP7:1:1101:27725:10845 1:N:0:126
CATCCTGACCCTGAAGTACCCCATTGAGCATGGCATCGTCACCAACTGGGACGACATGGAGAAGATCTGGCACCACACCTTCTACAACGAGCTGCGCGTGGCCCCGGAGGAGCACCCAGTGCTGCTGACCGAGGCCCCCCTGAACCCCAAGGCCAACAGAGAGAAGATGACTCAGGTGAGGCTCGGCCGACGCCCGTGCTCCTCCCGTCCTTTCCCCAGTCATTTTCTGCCCGGCTTGATTTCTGACATTA
+
AAAABFBFFFFFBCFBGGGGGGGHGHHHHHHHHGHHHGHHHGHHHGHGGHHHGGGGGHHGHHGGHFHHHHGHHGHHHGGHHHHHHHHHGGEEGFHEEGGGGGHHGGCGGGGGGHHHGGHHGFHHHHHHHHFGGGGGGGGGGGHHHHGGGGHEGGGFFGGGFGGGGGGGBFGBFFFFGGFFGGFGFFFFF=DCFFFC9;AFFFFFFFDADFDFFFFFFFDBFFFFBFFFFFFFFDFFFFFFFFFFFFFFFF9
@M05620:45:000000000-G6HP7:1:1101:16047:10847 1:N:0:126
TACCTGTACTGGGGAAGAGCACACGTCTGAACTCCAGTCACTCTCGCGCATCTCGTATGCCGTCTTCTGCTTGAAAAAAAAAAACACCTCACTTCTCTTTTCCCCTTCTTCACCCCCCTTTCTTCAACCCTCTGCCCCCCTGCCCCCCCCTTCCCACCTCGCGCCACTGCCTCCTTTTCTTCTCGGCCTCCTCCCTTTCTCCTCCCCTCCTTTCCCCCTTCCTTTTCTCACCCACTTTCTTTCTTTCCTTC
+
BBBBBFFFFFFFGGGGGGGGGGHHGGHHFDFHHHHGHGHHHHHHHGGGGGEEHHHFEHHHHGEGGGHHHHHHGHHHHHGG?>/>//0/3B3?44B42BBB2BFGF2022B?2?2FFGF/01?G1?11<<C0>01>>FFGF@.<<GFGGGG-.CFB0C....;;-;.:;//;:/../:/9//;/;..:;.;A.9;E.;/;99B/BF?..;A.9;9/BBD-.;/B/9BFB//9;....9/9/;//;;/:BF//
@M05620:45:000000000-G6HP7:1:1101:5354:10851 1:N:0:126
CATCCTGACCCTGAAGTACCCCATTGAGCATGGCCTCGTCACCAACTGGGACGACATGGAGCAGATCTGGCACCACACCTTCTACAACGAGCTGCGCGTGGCCCCGGAGGAGCACCCAGTGCTGCTGACCGAGGCCCCCCTGAACCCCAAGGCCCACAGAGAGAAGATGACTCAGGTGAGGCTCGGCCGACGCCCGTGCTCCTCCCGTCCTTTCCCCAGTCATTTTCTGCCCGGCTTGCTTTCTGCCATTC
+
AAAAAFFFFFFFFFFGG5GGGGGHHHHHHFGHHH4FGGHEHGHH2EHHFE2BEEGGGCGHF2B3BGHHHBGHHGCGHGGHHHH4GFGHFGGGGFG/EEEG/<FHGGG//@??GAFFGGEHHHHFDFGHHGGCGCCGDGGGGFGFGHGGDDHEEF.CFDGGEF..99/CBBFGFFFGGGFGECAFFFFFFFFC-;D9-.9AFFFFFFF:DDDBFFFFFFD9/BBFFFBFFB/E.-=FC;.9BBBBB9;/;F/
@M05620:45:000000000-G6HP7:1:1101:5373:10865 1:N:0:126
CATCCTGACCCTGAAGTACCCCATTGAGCATGGCATCGTCACCAACTGGGACGACATGGAGAAGATCTGGCACCACACCTTCTACAACGAGCTGCGCGTGGCCCCGGAGGAGCACCCAGTGCTGCTGACCGAGGCCCCCCTGAACCCCAAGGCCAACAGAGAGAAGATGACTCAGGTGAGGCTCGGCCGACGCCCGTGCTCCTCCCGTCCTTTCCCCAGTCATTTTCTGCCCGGCTTGATTTCTGACATTA
+
CCCDDFFFFFFFGGGGGGGGGGGHHHHHHHHHHHHHHGHHHGHHHGHHHHHHGGGGGHHHHHHHHHHHHHHHHGHHHGGHHHHHHHHHGGGGGHHGGGGGGGHHGGGGGGGGHHHHGGHGHHHHHGHHHHGGGGGGGGGGGGHHHHGGGGHGHHGGGGGGGGGGGGGGGGGGGGGGGGGGGGGGFFFFFCFFFFFF=DFFFFFFFFFFFFFFFFFFFFFFFFFFHFHFHFFFFFFFFFFFFFFFFEFFFF0
@M05620:45:000000000-G6HP7:1:1101:18742:10866 1:N:0:126
ATCTCTATCTCCTAAAAACCTGTTTAGATTTGGAGATAGACCTTCAGGTTTTTCATCATTTTCTGCATGAATTATACATTGACCACGTTCCAGCGTGGTCAGTTTGCAGCATTCTGTTATTTTGTTTGACAGAGTGTCTTGTTGAGAACATATGTAGGACATGATTTTTTCCTGCAACAGGGAAAATAAAGTATAAGTTTTAAAGATTTATTCTTTAATAAAGGATCTCAAAGCCAGCTTTAGAAAAAGGA
+
BCCCCFFFFFFFGGGGGGGGGGGHHHHHHHHHHHGHHHHHHHHHHHHHHHHGGHHHHHHHHHHHIHHHHHHHHHHHHHHHHHHHHHGHHHHHHHGGGGHHHHHHHHHHHHHHHHHHHHGHHHHHHHHHHHHGHHHHHHHHHHHHHHHHGGHHHHHHHHHHHHHHHHHHHGHHHHHHHHHHHGGHHHHHHHHHHHHHHHHHHHGHHHHHHHHHHHHHHHHHHHHHHHHHHGHHGHHHHGHHHHHHHGHHGGH
@M05620:45:000000000-G6HP7:1:1101:27002:10878 1:N:0:126
CATCCTGACCCTGAAGTACCCCATTGAGCATGGCATCGTCACCAACTGGGACGACATGGAGAAGATCTGGCACCACACCTTCTACAACGAGCTGCGCGTGGCCCCGGAGGAGCACCCAGTGCTGCTGACCGAGGCCCCCCTGAACCCCAAGGCCAACAGAGAGAAGATGACTCAGGTGAGGCTCGGCCGACGCCCGTGCTCCTCCCGTCCTTTCCCCAGTCATTTTCTGCCCGGCTTGATTTCTGACATTA
+
CBBCCFFFFFFFGGGGGGGGGGGHHHHHHHHHHHHHHGHHHGHHHGHHHHHHGGGGGHHGHHHHHHHHHHHHHGHHHGGHHHHHHHHHGGGGGHHGGGGGGGHHGGGGGGGGHHHHGGHHGHHHHHHHHHGGGGGGGGGGGGHHHHGGGGHGHHGGGGGGGGGGGGGGGGGGGGGGGGGGGGGGFFFFFFFFFFFFFFDFFFFFFFFEFFFFFFFFFFFFFFFFFFFFFFFFFFFFACAFFFFFFFF0FF0
@M05620:45:000000000-G6HP7:1:1101:26984:10884 1:N:0:126
CATCCTGACCCTGAAGTACCCCATTGAGCATGGCATCGTCACCAACTGGGACGACATGGAGAAGATCTGGCACCACACCTTCTACAACGAGCTGCGCGTGGCCCCGGAGGAGCACCCAGTGCTGCTGACCGAGGCCCCCCTGAACCCCAAGGCCAACAGAGAGAAGATGACTCAGGTGAGGCTCGGCCGACGCCCGTGCTCCTCCCGTCCTTTCCCCAGTCATTTTCTGCCCGGCTTGATTTCTGACATTA
+
BBBBBFFFFFFFFGGGGGGGGGGHHHHHHHHHHHGHHGHHHGHHHGHHHHHHEGGGGHHHHHHHHHHHHFHHHGHHHGGHHHHHHHHHGGGGGHHEGGGGFEHHGGGGGGGGHHHHGGGHHGHHHHGFHHGGGGGGGGGGGFHHHHGGGGFEGHAGGGFGGGGGGGGGGGGGGGFGGGGGGFGGFFFFFFFFFFFDB?DFFFFFFFD;AFFFFFFFFFFFFFFEFFFFFFFFF;DFFA9BFFFFB/BBFF/
@M05620:45:000000000-G6HP7:1:1101:15684:10885 1:N:0:126
CATCCTGACCCTGAAGTACCCCATTGAGCATGGCATCGTCACCAACTGGGACGACATGGAGAAGATCTGGCACCACACCTTCTACAACGAGCTGCGCGTGGCCCCGGAGGAGCACCCAGTGCTGCTGACCGAGGCCCCCCTGAACCCCAAGGCCAACAGAGAGAAGATGACTCAGGTGAGGCTCGGCCGACGCCCGTGCTCCTCCCGTCCTTTCCCCAGTCATTTTCTGCCCGGCTTGATTTCTGACATTA
+
CCCCCFFFFFFFGGGGGGGGGGGHHHHHGHHHHHHHHGHHHGHHHGHHHHHHGGGGGHHHHHHHHHHGHHHHHGHHHGGHHHHHHHHHGGGGGHHGGGEGGGHHGGGGGGGGHHHHGGHGHHHHHHHHHHGGGGGGGGGGGGHHHHGGGGHGHHGGGGGGGGGGGGGGGGGGGGGGFFGGGGGGFFFFA;BFFFFFFFFFFFFFFFFFFFFFFFFFFFDBFFFFFFFFFFFFFCAFFF:FFFFFFFFFFF0
@M05620:45:000000000-G6HP7:1:1101:25419:10921 1:N:0:126
TACCTGTACTGGGGAAGCATTTGAATATCCCCCCATGGTGATGGGGACGGAGAACTGCTCCATAAACACAGGCAACGTGCCTAACTTTCCCGGGAAGATGAAGTCAAAGAGCGACCACAGCTCTTTGCTGTGGAGGTTATTTTGCATCGGTGAGCCAGACAGAATGATCCGATGAGGGGTGCGAAACTATTTGAGGAAAGGAAGCACCTTTTTATTAAATTTACCTTTTAGCAATCGCCATTCCTACCCTA
+
BABBBFFFFFFFGGGFFGCGGGGGHHHHHHHGGGGHHHHFHHHGHGGGGGGGGHHHHHHHHGHGHFGHHEHHGHHHGHHHHHHHHHHHHHHGGGEGGHHHBGHHHHHHHHHHGGGGGHGHHHHHHHFHHGHHHGHGEHHHHHHFHHHHGG>>FGGHHHGGHH<<DG0GHHHAEGHHEFGCDGG.9AAFBFGGGFEGB/BFG/CFEFFGFFFFF?FFFFFFFFFFFFFFFFBFF/FFAEF.AFFFFEFFFF.
@M05620:45:000000000-G6HP7:1:1101:25392:10922 1:N:0:126
TACCTGTACTGGGGAAGCATTTGAATATCCCCCCATGGTGATGGGGACGGAGAACTGCTCCATAAACACAGGCAACGTGCCTAACTTTCCCGGGAAGATGAAGTCAAAGAGCGACCACAGCTCTTTGCTGTGGAGGTTATTTTGCATCGGTGAGCCAGACAGAATGATCCGATGAGGGGTGCGAAACTATTTGAGGAAAGGAAGCACCTTTTTATTAAATTTACCTTTTAGCAATCGCCATTCCTACCCTA
+
BBBBBFFFFFFFGGGGGGGGGGHHHHHHHHHGGGGHHHHHHHHHHGGGGGGGGHHHHHHHHHHHHHHHHHHHGHHHGHHHHHHHHHHHHHHGGGGGGHHHHHHHHHHHHHGHGGGGGHHHHHHHHFHFHHFGCHEGGHEDGHDHFFHHGF.>FFHHFGHEFFFC0DHHFFHGDGFH/CC:AEBE-??FGGGGGGGGFGB:FGG..//9/BFFFFFFFFFFFFB/:B/;B///FB9/.;D..BFFFFFFFF.
@M05620:45:000000000-G6HP7:1:1101:13238:10929 1:N:0:126
CATCCTGACCCTGAAGTACCCCATTGAGCATGGCATCGTCACCAACTGGGACGACATGGAGAAGATCTGGCACCACACCTTCTACAACGAGCTGCGCGTGGCCCCGGAGGAGCACCCAGTGCTGCTGACCGAGGCCCCCCTGAACCCCAAGGCCAACAGAGAGAAGATGACTCAGGTGAGGCTCGGCCGACGCCCGTGCTCCTCCCGTCCTTTCCCCAGTCATTTTCTGCCCGGCTTGATTTCTGACATTA
+
CDDDDFFFFFFFGGGGGGGGGGGHHHHHHHHHHHHHHGHHHGHHHGHHHHHHGGGGGHHHHHHHHHHHHHHHHGHHHGGHHHHHHHHHGGGGGHHGGGGGGGHHGGGGGGGGHHHHGGHHHHHHHHHHHHGGGGGGGGGGGGHHHHGGGGHGHHGGGGGGGGGGGGGGGGGGGGGGHGGGGGGGFFFFFFFFFFFFCFFFFFFFFFFEFFFFFFFFFFFFFFFFFHFFFFFFFFFFFFFFFFFFFFFFFF0
@M05620:45:000000000-G6HP7:1:1101:19799:10931 1:N:0:126
TACCTGTACTGGGGAAGCGTGTAGCAATCGCCATTCCTACCCTAAAGATCGGAAGAGCACACGTCTGAACTCCAGTCACTCTCGCGCATCTCGTATGCCGTCTTCTGCTTGAAAAAAAAAAAAAAAATAATTTTCATCGGTGATACAAACCTCATGATCCGATGAGGTAAGCAAACCTATTTGAGGAAATGAAACACCAATTTATTCAATATACCTTTTAGCAATCTCCATTCCTACCCTCACGATAAATA
+
DDDDDFFFFFFFGGGGGGGGGGHHHHHHHGGGGGHHHHHHHHHHHHH5FGHGGGGHHHGHHHGHHHGHHHHHHHHGHHHHHHHGGGGGFGHHHGGHHHHGGGHGHHHHHHHHHHHHGGGG@<<----.<0<00000000....<C0C0:C.//0000<00....CF//00000/0../<00:<<C/0/B00000<:BA..<0<0000:0<0:00<0<0:B/0:BBB00<0::00<00.<<9A......000
@M05620:45:000000000-G6HP7:1:1101:25405:10937 1:N:0:126
TACCTGTACTGGGGAAGCATTTGAATATCCCCCCATGGTGATGGGGACGGAGAACTGCTCCATAAACACAGGCAACGTGCCTAACTTTCCCGGGAAGATGAAGTCAAAGAGCGACCACAGCTCTTTGCTGTGGAGGTTATTTTGCATCGGTGAGCCAGACAGAATGATCCGATGAGGGGTGCGAAACTATTTGAGGAAAGGAAGCACCTTTTTATTAAATTTACCTTTTAGCAATCGCCATTCCTACCCTA
+
BBBBBFFFFFFFGGFGFGGGGGHHHHHHHHHGGGGHHHGGHHHHHGGGGGGGGHHHHHHHHHHHHHHHHHHHGHHHGHHHHHHHHHHHHHHGGGCFGHHHHHHHHHFHHHHHGGGGGHHHHHHHHHHHHHHHHHHGEHHHHHHGHHHHGG>CFHHHHHHGHHHHHHHHHHGGGGHHHGG;AEGDGGGGGGGGGGGGB9FGGGGGGGGGFFFFFFFFFFFFF/BFFFFFFFFFFFFFFFFDFFFFFFFFFF.
@M05620:45:000000000-G6HP7:1:1101:2662:10972 1:N:0:126
CATCCTGACCCTGAAGTACCCCATTGAGCATGGCATCGTCACCAACTGGGACGACATGGAGAAGATCTGGCACCACACCTTCTACAACGAGCTGCGCGTGGCCCCGGAGGAGCACCCAGTGCTGCTGACCGAGGCCCCCCTGAACCCCAAGGCCAACAGAGAGAAGATGACTCAGGTGAGGCTCGGCCGACGCCCGTGCTCCTCCCGTCCTTTCCCCAGTCATTTTCTGCCCGGCTTGATTTCTGACATTA
+
AABBBFBBFFFFCBGGFGGGGGGHHFEHGHHHHHHHHGHHGGHHHGHHFHHHGFGGGHGHHGGHHHHHHHHHHGGHEGGHHHHFHHHHGGGGGHHGGGFGGGHHGGGCFGGGHHHHGGHHHHHHEHHHHHGGGGGGGGGFGEGFHHGGGGHGHGFEFEF9CF.CFFFGFGGGGFGGFGGGGGGGFFFFCCCFFFFA@DAFEFFFFFFFFDDF9BBBFFABFFBFFFFFFFFFFC;ADF.BFF/B////999
@M05620:45:000000000-G6HP7:1:1101:23703:10977 1:N:0:126
ATCTCTATCTCCTAAAAACCTGTTTAGATTTGGAGATAGACCTTCAGGTTTTTCATCATTTTCTGCATGAATTATACATTGACCACGTTCCAGCGTGGTCAGTTTGCAGCATTCTGTTATTTTGTTTGACAGAGTGTCTTGTTGAGAACATATGTAGGACATGATTTTTTCCTGCAACAGGGAAAATAAAGTATAAGTTTTAAAGATTTATTCTTTAATAAAGGATCTCAAAGCCAGCTTTAGAAAAAGGA
+
CCCCCFFFFFFFGGGGGGGGGGHHHHHGHHHHHHHHHHHHHHHHHHHHHHHGGHHHHIHHHHIIIHHHHHHHHHHHHHHHHHHHHHGHHHHHHHGGGGHHHHHHHHHHHHHHHHHHHHHHHHHHHHHHHHHHHHGHHHHHHHHHHHHHHHHHHHHHHHHHHHHHHHHHHGHHHHHHHHHHHGGHHHHHGGHHHHHHHFGHHHHHHHHHHHHHHHHHHHHHDGHHHHHHHHHHHHHHHGHHHHHHHHHHGGG
@M05620:45:000000000-G6HP7:1:1101:23682:10985 1:N:0:126
ATCTCTATCTCCTAAAAACCTGTTTAGATTTGGAGATAGACCTTCAGGTTTTTCATCATTTTCTGCATGAATTATACATTGACCACGTTCCAGCGTGGTCAGTTTGCAGCATTCTGTTATTTTGTTTGACAGAGTGTCTTGTTGAGAACATATGTAGGACATGATTTTTTCCTGCAACAGGGAAAATAAAGTATAAGTTTTAAAGATTTATTCTTTAATAAAGGATCTCAAAGCCAGCTTTAGAAAAAGGA
+
BBBBBFFFFFFFGGGGGCGGGGHHHHHGHHHHHHFHHHHHHHHHHHGHHHHGGHHHHHHHHHHHHHHHHGGHHHHHHHHHHGHHGHGGHHHFHHGFGGHHGHHHHHHHHHHHHHHHHFHHHHHHHHHHHHHHGHHHHHHHHHHGHFHHHHHHHHHHHHHHHHGHGHHHHGHHHHHHHHHGHGGHGHGHHFHHHHFHHGHHHHHHHHHHHHHHHHHHHHHHH0<GHHHHHGHHGHHHHGHHHFHHHHHGGGC
@M05620:45:000000000-G6HP7:1:1101:2660:10990 1:N:0:126
CATCCTGACCCTGAAGTACCCCATTGAGCATGGCATCGTCACCAACTGGGACGACATGGAGAAGATCTGGCACCACACCTTCTACAACGAGCTGCGCGTGGCCCCGGAGGAGCACCCAGTGCTGCTGACCGAGGCCCCCCTGAACCCCAAGGCCAACAGAGAGAAGATGACTCAGGTGAGGCTCGGCCGACGCCCGTGCTCCTCCCGTCCTTTCCCCAGTCATTTTCTGCCCGGCTTGATTTCTGACATTT
+
CCCCCFFFFFFFGGGGGGGGGGGHHHHHHHHHHHGHHGHHHGHHHGHHHGHHGGGGGHHHHHHHHHHHHHHHHGHHHGGHHHHHHHHHGGGGGHHGGGGGGGHHGGGGGGGGHHHHGGHHHHHHHHGGHHGGGCGGGGGGGGHHHHGGGDFGHHEFGGGGGGGGFGGGGGGGGGFFGFFGGGGGFFFFFFFFFFFFDFFFFFFFFFFFFFFFFFFFFFFFF/FFFFFFFFFFDAAFFF.BFFBFFF/;BF/
@M05620:45:000000000-G6HP7:1:1101:2673:11003 1:N:0:126
CATCCTGACCCTGAAGTACCCCATTGAGCATGGCATCGTCACCAACTGGGACGACATGGAGAAGATCTGGCACCACACCTTCTACAACGAGCTTCGCTTGGCCCCGGAGGAGCACCCAGTGCTGCTGACCGAGGCCCCCCTGAACCCCAAGGCCAACAGAGAGAAGATGACTCATGTGCGGCTCGGCCGCCGCCCGTGCTCCTCCCGTCCTTTCCCCAGTCATTTTCTGCCCTGCTTGCTTTCTGACATTT
+
AAAAAF1@CFFFGBG1GGGGGGEGH1F1FGGG0F0BF0BG0EGHFGHFE/FGEEGGGHHHEHG01DFH1AFFGFHHHGGHHHHHHGEH///EE1G/E/?/EFGGG//E////FCGFGF/@1@F1@G11@F/></>FE@CGC.<<<CEF.:.:;G::E.;CC/.9//BF0BBFGE00C00.-:@B-9;A--;-9@@-;-9ABB/FFE-;ABFFFFFFF--BF/;FFBFF;BF?/--;B/-;BF/B/9//9;/
@M05620:45:000000000-G6HP7:1:1101:6798:11020 1:N:0:126
CATCCTGACCCTGAAGTACCCCATTGAGCATGGCATCGTCACCAACTGGGACGACATGGAGAAGATCTGGCACCACACCTTCTACAACGAGCTGCGCGTGGCCCCGGAGGAGCACCCAGTGCTGCTGACCGAGGCCCCCCTGAACCCCAAGGCCAACAGAGAGAAGATGACTCAGGTGAGGCTCGGCCGACGCCCGTGCTCCTCCCGTCCTTTCCCCAGTCATTTTCTGCCCGGCTTGATTTCTGACATTA
+
CCCCCFFFFFFFGGGGGGGGGGDHHHGHHHHHHHHHHGHHHGHHHGHHHHHHGGGGGHHGHHHHHHHHHHHHHGHHHGGHHHHHHGHHGGGGGHHGGGGGGGHHGGGGGGGGHHHHGGHHHHHHHHHHHHGGGGGGGGGGGGHHHHGGDDHGHHGGGGGGGGGGFGFGGGGGGEGGGGGGGGGGFFFFFFFFFFFFFFFFFFFFFFFFDDFFFFFFFFFFFFFFFFFFFFFFFFFFFFAFFFFFFBFFFF/
@M05620:45:000000000-G6HP7:1:1101:3823:11025 1:N:0:126
ATCTCTATCTCCTAAAAACCTGTTTAGATTTGGAGATAGCCCTTCAGGTTTTTCATCATTTTCTGCATGAATTATACATTGACCACGTTCCCGCGTGGTCAGTTTGCAGCATTCTGTTATTTTGTTTGACAGAGTGTCTTGTTGAGAACATATGTAGGACATGATTTTTTCCTGCAACAGGGAAAATAAAGTATAAGTTTTAAAGATTTATTCTTTAATAAAGGATCTCAAAGCCAGCTTTAGAAAAAGGA
+
BBBBBFFFFFFFGGGGGGFCBFGFFGHBFGFHH4BFHHB5ABBCFGH3B3A2A35DDG55D5FDG5555BD5DGGHEGH5A553B1EA1AB3100EE/F@BFFDDDGFHHHHHHHHHHHHHHHHHHHHDGHHHHHHHHHHHHHH4GHHHFHHHHHHHHFHFFHDGHHHHGHHHHHHFHHHHGGHGGFGGHHHHHHHHGGHHGGFGDGHHHHHHHHHGGH<GHHHFGHHHHHHHHHFGGHHHCGFCCFFFG;
@M05620:45:000000000-G6HP7:1:1101:13613:11028 1:N:0:126
ATCTCTATCTCCTAAAAACCTGTTTAGATTTGGAGATAGACCTTCAGGTTTTTCATCATTTTCTGCATGAATTATACATTGACCACGTTCCAGCGTGGTCAGTTTGCAGCATTCTGTTATTTTGTTTGACAGAGTGTCTTGTTGAGAACATATGTAGGACATGATTTTTTCCTGCAACAGGGAAAATAAAGTATAAGTTTTAAAGATTTATTCTTTAATAAAGGATCTCAAAGCCAGCTTTAGAAAAAGGA
+
CCCCCFFFFFFFGGGGGGGGGGHHHHHHHHHHHGHHHHHHHHHHHHHHHHHGGHHHHHHHHIHHIHHHHHHHHHHHHHHHHGHHHHGHHHHHHHGGGGHHHHHHHHHHHHHHHHHHHHHHHHHHHHHHGHHHHHHHHHHHHHHHHHHHHHHHHHHHHHHHHHHHHHHHHGHHHHHGGHHHHGGHHHHHEGHHHHHHHHHHHHHHHHHHHHHHHHHHHHHFGHHGGHHHHHHHHHHHHGHHHHHGHFHGGGG
@M05620:45:000000000-G6HP7:1:1101:15247:11028 1:N:0:126
AGATTACTGCAACAGTTCCCCCTGGACCTGGAAAAGTTTCTTGCCTGGCTTCCAGAAGCTGAAACAACTGCCAATGTCCTCCAGGATGCTCCCCGTCAGGAACGGCTCCTAGAAGACTCCAAGGGAGTAAAAGAGCTGATGCAACAATGGCAAGTAAGTCAGGCATTTCCGCTTTAGCACTCTTGTGGATCCAATTGAACAATTCTCAGCATTTGTACTTGTAACTGACAAGCCAGGGACAAAACAAAGAT
+
A>AAAFFF3D@DGGBGGGGGGGGG0FHHHHHHHHHHHHHHHHHHHHHHHHH0GHBHHHHHHHHHHHHHHHHHFGHHHHHH1FGHCGGBFH1FFGGG/FCHHG0?EEGGGHHHHHFEGHHH1<1???EFH1GFHEGHHH<GHDGHHHHHHBGHHGHHHHHHHHGHHHHHHHGGGGGFGHHHHHHHHFHGHHHHHFHHHHHHHHGHHHHHHHHHHCGHHFHHHH0GHHGGGGGGGGGFGGGGGGBFGGEGGGG
@M05620:45:000000000-G6HP7:1:1101:4653:11047 1:N:0:126
CATCCTGACCCTGAAGTACCCCATTGAGCATGGCATCGTCACCAACTGGGACGACATGGAGAAGATCTGGCACCACACCTTCTACAACGAGCTGCGCGTGGCCCCGGAGGAGCACCCAGTGCTGCTGACCGAGGCCCCCCTGAACCCCAAGGCCAACAGAGAGAAGATGACTCAGGTGAGGCTCGGCCGACGCCCGTGCTCCTCCCGTCCTTTCCCCAGTCATTTTCTGCCCGGCTTGATTTCTGACATTA
+
CCCCCFFFFFFFGGGGGGGGGGGHHHGHHGHHHHGHHGHHHGHHFGHHHHHHGGGGGHHHHHHHHHHHHHHHHGHHHGGHHHHFHHHHGGGGGHHGGGGGGGHHGGGGGGGGHHHHGGHHHHHHHHHHHHGDGGGGGGGGGGFHHHGGGDHGHHGGGEGGGGGGFGGGGGGGGGGGGGGGGGGGFFFFFFFFFFFFFDFFFFFFFFFEFFFFFFFFFEDFFBFFFFFFFFFFBACFFFFFFFFFFBFFFF0
@M05620:45:000000000-G6HP7:1:1101:3826:11049 1:N:0:126
ATCTCTATCTCCTAAAAACCTGTTTAGATTTGGAGATAGACCTTCAGGTTTTTCATCATTTTCTGCATGAATTATACTTTGACCCCGTTCCAGCGTGGTCAGTTTGCAGCATTCTGTTATTTTGTTTGACAGAGTGTCTTGTTGAGAACATATGTAGGACATGATTTTTTCCTGCAACAGGGAAAATAAAGTATAAGTTTTAAAGATTTATTCTTTAATAAAGGATCTCAAAGCCAGCTTTAGAAAAAGGA
+
BBBBBFFFFFFFGGDFGCGEFCHHHGHFGHHHB4B4B5F5B3FGHFG3FGHGGGEGHHHGHHFHFF5DFE5FG5F5F5DAG5BF2AAEEGHD530?>0BG4BGHHGFGFGFGGGH4GGGGHHH4GGH33FFGF3B?FEGDBGG?4?GDG3FDEGGFH11G0FF1FGHHHCHGG1FC@GCGGCEHA0?F1<1F1F1<<GGHFG11D1>GDFFDFHHHH0=DF0G0/DCGGBGCFHHFACGHH00:GGHCA.C
@M05620:45:000000000-G6HP7:1:1101:13502:11057 1:N:0:126
TACCTGTACTGGGGAAGCATTTGAATATCCCCCCATGGTGATGGGGACGGAGAACTGCTCCATAAACACAGGCAACGTGCCTAACTTTCCCGGGAAGATGAAGTCAAAGAGCGACCACAGCTCTTCGGAGGTTATTTTGCATCGGTGAGCCAGACAGAATGATCCGATGAGGGGTGCGAAACTATTTGAGGAAAGGAAGCACCTTTTTATTAAATTTACCTTTTAGCAATCGCCATTCCTACCCTAAAGAT
+
CCCCCFFFFFFFGGGGGGGGGGGHHHHHHHHGGGGHHHHHGHHHHGGGGGGGFHHHHHHHHHHHHHHHHHHHGHHHGHHHHHGHHHHHHHHGGGGGGHHHHHGHHDHHHHHHGGGGGHHHHHHHHHHGGGGGHHHHHHHHHHHFGFGGHFHHHGGHHHHHHHHHHHDGGGHGGGGFGGGF?AFFGGGGGGGFGGGGFGGEFGFFFFFFFFFBFBFFFFFFFFFFFFFFFFFEFFFFFFFFFF.AFFB9FFF
@M05620:45:000000000-G6HP7:1:1101:20761:11061 1:N:0:126
AAACCAAGCAGACACTCACCGCTGTAGACATGAGGTCAGCTAGATCGGAAGAGCACACGTCTGAACTCCAGTCACTCTCGCGCATCTCGTATGCCGTCTTCTGCTTGAAAAAAAAAAAAAAACACAGAGGATATTGTGCCTCGATGAGCCAGTCAGAAAGAACAGAAGAGGGATACGAAACTATTGGAGTAAAGGAAGAACCTTTTTATTAAATTTAACGTTTAGCAATAGCCCTTACTAACCTAAATATC
+
ABBCCBBFCFFFGGGGGGGGGGGGGHHHHHHHHHHHHHHHHHHHHHHGGGGHHHHHHHGHHHGHHHHHHHHGHHHHHHHGGGGGEEHHHFGHHHHGGGHGHHHGHHHH3FGEEGGDG/><><..>..0/..<00=0=00000../00:://.00000000/.;///0;0....//0.:.:-000;000;0:0900/;.9//;/0000:900000;BFEF./:/.009;F0000//90::BFB.:0000000
@M05620:45:000000000-G6HP7:1:1101:13485:11070 1:N:0:126
TACCTGTACTGGGGAAGCATTTGAATATCCCCCCATGGTGATGGGGACGGAGAACTGCTCCATAAACACAGGCAACGTGCCTAACTTTCCCGGGAAGATGAAGTCAAAGAGCGACCACAGCTCTTCGGAGGTTATTTTGCATCGGTGAGCCAGACAGAATGATCCGATGAGGGGTGCGAAACTATTTGAGGAAAGGAAGCACCTTTTTATTAAATTTACCTTTTAGCAATCGCCATTCCTACCCTAAAGAT
+
BBBBBFFFFFBFGGGGGGGGGGGFGHHHHHHGGGGHHHHHHHHHHGEFEGEGGHHHHHHHHHHHHHHHHFHHGHHHGHHHHHDFGHHHHHHEGGE/EFGHGFHHHFHHHHHHGGGGCHHHHHHHHHHGDGGGHFHHHHHHHHHGDEGFGHHHFCCHHCFHHHHHHHEGGFFHGGGFGGE-BAFCFGGGFEGCFGGGFFFGFGFFFFFFEFFB:BFFFFFFFFFFEFFFFFFFFFFFFFFFFFFFFFBBFFF
@M05620:45:000000000-G6HP7:1:1101:13500:11083 1:N:0:126
TACCTGTACTGGGGAAGCATTTGAATATCCCCCCATGGTGATGGGGACGGAGAACTGCTCCATAAACACAGGCAACGTGCCTAACTTTCCCGGGAAGATGAAGTCAAAGAGCGACCACAGCTCTTCGGAGGTTATTTTGCATCGGTGAGCCAGACAGAATGATCCGATGAGGGGTGCGAAACTATTTGAGGAAAGGAAGCACCTTTTTATTCAATTTACCTTTTAGCAATCGCCATTCCTACCCTAAAGAT
+
BBBBBFFFFFFFGGGGGGGGGGGHHHHHHHHGGGGHHHGHFHHHHGGFGGFGGHHHHHHHHHHHHDHFHHHHGHHFGHHHHHGHHHHHHGHGGGGGGEHHHHHHHDGHHFHHGGGGCHEFHHHHHHHGGGGGHHHHHHHHHHHGGEGEGCGHHHGHHGGHHHHHHHCEGGHHGGCCGGCGAAFCFGGGGEGFGGGGFGFECGFFFFFFFFF/B/;FFFFFFFFFFFFFFFFFEFFFFFFFFFFFFFBFFFF
@M05620:45:000000000-G6HP7:1:1101:23582:11105 1:N:0:126
ATCTCTATCTCCTAAAAACCTGTTTAGATTTGGCGATATACCTTCAGGTTTTTCATCATTTTCTGCATGAATTATACATTGACCACGTTCCAGCGTGGTCAGTTTGCAGCATTCTGTTATTTTGTTTGACAGAGTGTCTTGTTGAGAACATATGTAGGACATGATTTTTTCCTGCAACAGGGAAAATAAAGTATAAGTTTTAAAGATTTATTCTTTAATAAAGGATCTCAAAGCCAGCTTTAGAAAAAGGA
+
1AAAAF3DFFFFGGGDGFEGGGGGHHHHGHHHH1AAE00DFGHGHFHBHHHGGHHHHFHHHHHF21FHHG1HHGHBHBHHHHHH1F?GHHHGHH?E/@GHFBGGGHHHHGHHHHHFHGGHHHHHHFG0BGFEFHHBGHHHBFGHB1AGGCHFGHHGHHFFCBB1FFGHHGHHHHHE11GH//<AABFGDBFDF1FGHHGHHFGGF1>FGHGHHHHHHBG000<0<GCG;0000B.C.EHHHBCC0GFF..C
@M05620:45:000000000-G6HP7:1:1101:11285:11109 1:N:0:126
CATCCTGACCCTGAAGTACCCCATTGAGCATGGCATCGTCACCAACTGGGACGACATGGAGAAGATCTGGCACCACACCTTCTACAACGAGCTGCGCGTGGCCCCGGAGGAGCACCCAGTGCTGCTGACCGAGGCCCCCCTGAACCCCAAGGCCAACAGAGAGAAGATGACTCAGGTGAGGCTCGGCCGACGCCCGTGCTCCTCCCGTCCTTTCCCCAGTCATTTTCTGCCCGGCTTGATTTCTGACATTA
+
CDDCDFFFFFFFGGGGGGGGGGGHHHHHHHHHHHHHHGHHHGHHHGHHHHHHGGGGGHHHHHHHHHHHHHHHHGHHHGGHHHHHHHHHGGGGGHHGGGGGGGHHGGGGGGGGHHHHGGHHHHHHHHHHHHGGGGGGGGGGGGHHHHGGGGHGHHGGGGGGGGGGGGGGGGGGGGGGGGGGGGGGFFFFFFFFFFFFDDFEFFFFFFFFFFDFFFFFFFFFFFFFFFFFFFFFFFFFFFFFFFFFF;FFFF0
@M05620:45:000000000-G6HP7:1:1101:19489:11122 1:N:0:126
TACCTGTACTGGGGAAGCATTTGAATATCCCCCCATGGTGATGGGGACGGAGAACTGCTCCATAAACACAGGCAACGTGCCTAACTTTCCCGGGAAGATGAAGTCAAAGAGCGACCACAGCTCTTCGGAGGTTATTTTGCATCGGTGAGCCAGACAGAATGATCCGATGAGGGGTGCGAAACTATTTGAGGAAAGGAAGCACCTTTTTATTAAATTTACCTTTTAGCAATCGCCATTCCTACCCTAAAGAT
+
CCCCCFFFFFFFGGGGGGGGGGHHHHHHHHHGGGGHHHFHHHHHHGGGGGGGGHHHHHHHHHHHHHHHHHHHGHHHGHHHHHHHHHHHHHHGGGGGGHHHHHHHHHHHHHHHGGGGGHHHHHHHHHHGGGGGHHHHHHHGHHHGGDGGHGHHHHGHHHHHHHHHHHGGGHHHGGEFGGGGGGGFGGGGGGGFGGGGGGGGGGFFFFFFFFFFFFFFFFFFFFFFFFFFFFFFFFFFFFFFFFFFFFFFFFF
@M05620:45:000000000-G6HP7:1:1101:23588:11126 1:N:0:126
ATCTCTATCTCCTAAAAACCTGTTTAGATTTGGAGATAGACCTTCAGGTTTTTCATCATTTTCTGCATGAATTATACATTGACCACGTTCCAGCGTGGTCAGTTTGCAGCATTCTGTTATTTTGTTTGACAGAGTGTCTTGTTGAGAACATATGTAGGACATGATTTTTTCCTGCAACAGGGAAAATAAAGTATAAGTTTTAAAGATTTATTCTTTAATAAAGGATCTCAAAGCCAGCTTTAGAAAAAGGA
+
BBBBBFFFFFFFGGBGGGGGGGHHHHHHHHHHHHHHHHGHHHHHHHHHHHHGGHHHHHHHHHHHHHHHHHHHHHHHHHHHHHHHGHGHHHHHHHGGGGHHHHHHHHHHHHHHHHHHHHHHHHHHHHHHHHHHHHHHHHHHHHHHHHHHHHHHHHHHHHHHHHHHHHHHHGHHHHGHHHHHHGGHHHGHHHHHHHHHHHHHHHHHHHHHHHHHHHHHHHHHHHHHHHHHHHHHHHHHHGHHHHHGGHHHGGH
@M05620:45:000000000-G6HP7:1:1101:20455:11131 1:N:0:126
TACCTGTACTGGGGAAGCATTTGAATATCCCCCCATGGTGATGGGGACGGAGAACTGCTCCATAAACACAGGCAACGTGCCTAACTTTCCCGGGAAGATGAAGTCAAAGAGCGACCACAGCTCTTCGGAGGTTATTTTGCATCGGTGAGCCAGACAGAATGATCCGATGAGGGGTGCGAAACTATTTGAGGAAAGGAAGCACCTTTTTATTAAATTTACCTTTTAGCAATCGCCATTCCTACCCTAAAGAT
+
DDDDDFFFFFFFGGGGGGGGGGHHHHHHHHHGGGGHHHGHHHHHHGGGGGGGGHHHHHHHHHHHHHHHHHHHGHHHGHHHHHHHHHHHHHHGGGGGGHHHHHHHHHHHHHHHGGGGGHHHHHHHHHHGGGGEHHHHHHHHHHHGGGGGHHHHHHGHHHHHHHHHHHGGGHHHGGEEGGGGGGGGGGGGGGGFFGGGGGGGFGFFFFFFFFFFFFFFHFFFFFFFFFFFFFFFFFFFFFFFFFFFFFFFFFF
@M05620:45:000000000-G6HP7:1:1101:24098:11131 1:N:0:126
AGATTACTGCAACAGTTCCCCCTGGACCTGGAAAAGTTTCTTGCCTGGCTTACAGAAGCTGAAACAACTGCCAATGTCCTACAGGATGCTACCCGTAAGGAAAGGCTCCTAGAAGACTCCAAGGGAGTAAAAGAGCTGATGAAACAATGGCAAGTAAGTCAGGCATTTCCGCTTTAGCACTCTTGTGGATCCAATTGAATAATTCTCAGCATTTGTACTTGTAACTGACAAGCCAGGGACAAAACAAAGAT
+
BBBBBFFFFFDFGGGGGGGGGGGGHHHHHHHHHHHHHHHHHHHHHHHHHHHHHHHHHHHHHHHHHHHHHHHHHHHHHHHHHHHHGHHHHHHHHHGGGGHHHHHGHHHHGHHHHHHHHHHHHHHGGGGGHHHHHGHHHHHHHFHHHHHHHHHHHGHHHHHHHHHHHHHHHHGGGGGHGHHHHHHHHHHGHHHHHHHHHHF0DGHHHHHHHHHHHHHHHHHGHHHHHHHFFHHHHGGGGGGGGGFFGGGGGGG
@M05620:45:000000000-G6HP7:1:1101:23578:11142 1:N:0:126
ATCTCTATCTCCTAGAAACCTGTTTAGATTTGGAGATAGACCTTCAGGTTTTTCATCATTTTCTGCATGAATTATACATTGACCACGTTCCAGCGTGGTCAGTTTGCAGCATTCTGTTATTTTGTTTGACAGAGTGTCTTGTTGAGAACATATGTAGGACATGATTTTTTCCTGCAACAGGGAAAATAAAGTATAAGTTTTAAAGATTTATTCTTTAATAAAGGATCTCAAAGCCAGCTTTAGAAAAAGGA
+
ABCCCFFFFFFFGGBGGGGGGGHHHHHHHHHHHHHHHHHHHHHHHHHHHHHGGHHHHGHHHHHHHHHHHHHHGHHHHFHHHHHHHHGHHHHHHHGFGGHHHHHHHHHHHHHHHHHHHHGHHHHHHHHHHHHHHHGHHHHHHHHHFHHHGHHHHHHHHHHHHHHHHHHHHGHHHHHHHHHHHGGHHHGHGFGGGHHHHFGHHHGHHHHHHHHHHHHHHHHHHHHGHHGHHHGHHFHHHGGHHHHFHFHHGCB
@M05620:45:000000000-G6HP7:1:1101:28100:11155 1:N:0:126
AAACCCAGAAGACATGACGTCAGCTAGATCGGAAGAGCACACGTCTGAACTCCAGTCACTCTCGCGCATCTCGTATGCCGCCTTCTGTTTGAAAAAAAAAAATTCCACGCGCGCCCCCCGCTCTCTGCTGTTATTTTGCATCGGTTCGCCCTACAGCATTATCCGCTTAATGTTGCTAAACTATTTGCTTCCAAGCAGCCCCTTTTTATTCCATTTCCCTTTTCTCCATCGCCCTTCCTCCCCTCACGCTC
+
1AAA1A1>>1CCFF1B111F0AAFDA1AFG00AF00BGFHFCEGHHEHGHGEHH1GHHGFHFB/B/AE//BF0/B0>2@>///?FGB2210@1>FH>E//B<01?F21//////>@-----:@CG:0;0C:;0;C0;000;F..9.9;-..-/;/00/000=BF.-;:-///99/9////;;//BF/////////--99-;-?FFB/:B//9/;FFFF;9FFF//;///B-:AA@FFFFFFEA-;--;-;A
@M05620:45:000000000-G6HP7:1:1101:6620:11172 1:N:0:126
AGATTACTGCAACAGTTCCCCCTGGACCTGGAAAAGTTTCTTGCCTGGCTTACAGAAGCTGAAACAACTGCCAATGTCCTACAGGATGCTACCCGTAAGGAAAGGCTCCTAGAAGACTCCAAGGGAGTAAAAGAGCTGATGAAACAATGGCAAGTAAGTCAGGCATTTCCGCTTTAGCACTCTTGTGGATCCAATTGAACAATTCTCAGCATTTGTACTTGTAACTGACAAGCCAGGGACAAAACAAAGAT
+
BBBCCFFFFFFFGGGGGGGGGGGGHHHHGHHHHHHHHHHHHHHHHHHHHHHHHHHHHHHHHHHHHHHHHHHHHHHHHHHHHHHHGGHHHHHHHHGGGGHHHHHHHHHHGHHHHHHGHHHHHGHGGHGGHGHHHGHHHHHHHHHHHHHHHHHHHGHHHHHHHHHHHHHHHHGGGGGHGHHHHHHHHHHGHHHHHHHHHHHGHHHHHHHHHHHHHHHHHHHHHHHHHHHGGHHHHGGGGGGGGGGGGGGGGGG
@M05620:45:000000000-G6HP7:1:1101:28566:11183 1:N:0:126
TACCTGTACTGGGGAAGCATTTGAATATCCCCCCATGGTGATGGGGACGGAGAACTGCTCCATAAACACAGGCAACGTGCCTAACTTTCCCGGGAAGATGAAGTCAAAGAGCGACCACAGCTCTTTGCTGTGGAGGTTATTTTGCATCGGTGAGCCAGACAGAATGATCCGATGAGGGGTGCGAAACTATTTGAGGAAAGGAAGCACCTTTTTATTAAATTTACCTTTTAGCAATCGCCATTCCTACCCTA
+
BBBBBFFFFFFFGGGGGGGGGGHHHHHHHHHGGGGHHHGHHHHHHGGGGGGGGHHHHHHHHHHHHHHHHHHHGHHHGHHHHHHHHHHHHHHGGGGGGHHHHGHHHHHHHHHHGGGGGHHHHHHHHHHHHHHHHGHGGHFGHHHHHFHHG?EDFHHHGHHGHHHHHHHHHHHGGGHHGGGCCGGGGGGGGGGGGBFGFFFGGGGGGFGGFFFFFFFFFFEFFFFFFFFFFFFFFFFFEFD9EFFFFFFFFFF
@M05620:45:000000000-G6HP7:1:1101:6631:11186 1:N:0:126
AGATTACTGCAACAGTTCCCCCTGGACCTGGAAAAGTTTCTTGCCTGGCTTACAGAAGCTGAAACAACTGCCAATGTCCTACAGGATGCTACCCGTAAGGAAAGGCTCCTAGAAGACTCCAAGGGAGTAAAAGAGCTGATGAAACAATGGCAAGTAAGTCAGGCATTTCCGCTTTAGCACTCTTGTGGATCCAATTGAACAATTCTCAGCATTTGTACTTGTAACTGACAAGCCAGGGACAAAACAAAGAT
+
BCBCCFFFFFFFGGGGGGGGGGGGHHHHHHHHHHHHHHHHHHHHHHHHHHGHHHHHHHHHHHHHGHHHHHHHHHHGGFFFHFFGFHFHHHBHCGGEGFHFDGBGHHHGGHHHHHHFFFH?FGGGGHGEHGEFHGHHHHHHHGGHHCGHHFFHFG>FDDGFFHGBAGHHHHGGGDFGH11FHHHFHHFDFHHFFGHHFEFHFGHHHFGFFFHHGCGHHGHHHBHHGHGFHHHHGEGGGGGEGFBFGGGF/BF
@M05620:45:000000000-G6HP7:1:1101:3992:11205 1:N:0:126
CATCCTGACCCTGAAGTACCCCATTGAGCATGGCATCGTCACCAACTGGGACGACATGGAGAAGATCTGGCACCACACCTTCTACAACGAGCTGCGCGTGGCCCCGGAGGAGCACCCAGTGCTGCTGACCGAGGCCCCCCTGAACCCCAAGGCCAACAGAGAGAAGATGACTCAGGTGAGGCTCGGCCGACGCCCGTGCTCCTCCCGTCCTTTCCCCAGTCATTTTCTGCCCGGCTTGATTTCTGACATTT
+
CCCCCFFFFFFFGGGGGGGGGGGHHHHHHHHHHHHHHGHHHGHHHGHHHHHHGGGGGHHHHHHHHHHHHHHHHGHHHGGHHHHHHHHHGGGGGHHGGGGGGGHHGGGGGGGGHHHHGGHHHHHHHHHHHHGGGGGGGGGGGGHHHHGGGGHGHHGGGGGGGGGGGGGGGGGGGGGGGGGGGGGGFFFFFFFFFFFFFFFFFFFFFFFFFFFFFFFFFFFFFFFFFFFFFFFFFFFFFFFFFFFFFFFFFF/
@M05620:45:000000000-G6HP7:1:1101:25909:11220 1:N:0:126
ATCTCTATCTCCTAAAAACCTGTTTAGATTTGGAGATAGACCTTCAGGTTTTTCATCATTTTCTGCATGAATTATACATTGACCACGTTCCAGCGTGGTCAGTTTGCAGCATTCTGTTATTTTGTTTGACAGAGTGTCTTGTTGAGAACATATGTAGGACATGATTTTTTCCTGCAACAGGGAAAATAAAGTATAAGTTTTAAAGATTTATTCTTTAATAAAGGATCTCAAAGCCAGCTTTAGAAAAAGGA
+
CDDDDFFFFFFFGGGGGGGGGGHHHHHHHHHHHHHHHHHHHHHHHHHHHHHGGHHHHIHHHHHIIHHHHHHHHHHHHHHHHHHHHHGHHHHHHHGGGGHHHHHHHHHHHHHHHHHHHHHHHHHHHHHHHHHHHHHHHHHHHHHHHHHHHHHHHHHHHHHHHHHHHHHHHGHHHHHHHHHHHGGHHHHHGHHHHHHHHHHHHHHHHHHHHHHHHHHHHGHHHHHHHHHHHHHHHHHHHGHHHHHGHHHHGGH
@M05620:45:000000000-G6HP7:1:1101:15289:11241 1:N:0:126
ATCTCTATCTCCTAAAAACCTGTTTAGATTTGGAGATAGACCTTCAGGTTTTTCATCATTTTCTGCATGAATTATACATTGACCACGTTCCAGCGTGGTCAGTTTGCAGCATTCTGTTATTTTGTTTGACAGAGTGTCTTGTTGAGAACATATGTAGGACATGATTTTTTCCTGCAACAGGGAAAATAAAGTATAAGTTTTAAAGATTTATTCTTTAATAAAGGATCTCAAAGCCAGCTTTAGAAAAAGGA
+
ABBBBFFFFFFFGGGGGGGGGGHHHHHHHHHHHHHHHHHHHHHHHHHHHHHGGHHHHHHHHHGHHHHHHHHHHHHHHHHHHHHHHHGHHHHHHHGGGGHHHHHHHHHHHHHHHHHHHHHHHHHHFHHHHGHHHHHHHHHHHHHHHHHHHHHHHHHHHHHHHHGHHHHHHGHHHHHHHGFHHGGHHHHHGGHHHHHHHGHHHHGHHHHHHHGHHHHHHHHHHHGHHGHFFHHHHEGHHGHHHHGFGHGHGGC
@M05620:45:000000000-G6HP7:1:1101:15259:11243 1:N:0:126
ATCTCTATCTCCTAAAAACCTGTTTAGATTTGGAGATAGACCTTCAGGTTTTTCATCATTTTCTGCATGAATTATACATTGACCACGTTCCAGCGTGGTCAGTTTGCAGCATTCTGTTATTTTGTTTGACAGAGTGTCTTGTTGAGAACATATGTAGGACATGATTTTTTCCTGCAACAGGGAAAATAAAGTATAAGTTTTAAAGATTTATTCTTTAATAAAGGATCTCAAAGCCAGCTTTAGAAAAAGGA
+
3ABBBFFFFFFFGGCGGGGGGGHHHFFFHHHHHFFFGFHGHHHHHHHGHHHGGHFHHHHHHHHHHHGHHHFHHHHFHHHHHHGHFHGHHHHFHHGGGGHHHHHHHHHGHHHHGHHFHFHHHHHHHHHGHGGFHHHHHHHHHHHGHFHHHGGHHHHHHHHHHHHEHHHHHGHHHHHFFGHHHGGHHHHHEHGHHHGHHHFHHHGGHFGHHFHHHHHHGHHDFG0DFGHHHHHGBHHFGGHHHGFFHGFHADG
@M05620:45:000000000-G6HP7:1:1101:15276:11256 1:N:0:126
ATCTCTATCTCCTAAAAACCTGTTTAGATTTGGAGATAGACCTTCAGGTTTTTCATCATTTTCTGCATGAATTATACATTGACCACGTTCCAGCGTGGTCAGTTTGCAGCATTCTGTTATTTTGTTTGACAGAGTGTCTTGTTGAGAACATATGTAGGACATGATTTTTTCCTGCAACAGGGAAAATAAAGTATAAGTTTTAAAGATTTATTCTTTAATAAAGGATCTCAAAGCCAGCTTTAGAAAAAGGA
+
DDDCDFFFFFFFGGGGGGGGGGHHHHHHHHHHHHHHHHHHHHHHHHHHHHHGGHHHHIHHIIHHIHHHHHHHHHHHHHHHHHHHHHGHHHHHHHGGGGHHHHHHHHHHHHHHHHHHHHHHHHHHHHHHHHHHHHHHHHHHHHHHHHHHHHHHHHHHHHHHHHHHHHHHHGHHHHHHHHHHHGGHHHHHHHHHHHHHHHHHHHHHHHHHHHHHHGHHHGHHHHHHHHHHHHHHHHHHHGHHHHGHHHHHGGH
@M05620:45:000000000-G6HP7:1:1101:27634:11267 1:N:0:126
ATCTCTATCTCCTAAAAACCTGTTTAGATTTGGAGCTAGACCTTCAGGTTTTTCATCATTTTCTGCATGAATTATACATTGACCACGTTCCAGCGTGGTCAGTTTGCAGCATTCTGTTATTTTGTTTGACAGAGTGTCTTGTTGAGAACATATGTAGGACATGATTTTTTCCTGCAACAGGGAAAATAAAGTATAAGTTTTAAAGATTTATTCTTTAATAAAGGATCTCAAAGCCAGCTTTAGAAAAAGGA
+
1>>AAFD@FFFFGGGGGGGGFGGDGFGHHHHDBB00ABFGG1FEGGG1GDHE/GHFHHGHHFDAAG2DGB1BBFE2G2FGHHGHHHGHFFGFHHEEEC?BFFHHHFDH11FDBGFHHHFHHHHHHHHHFHGHHHHHHHHHHHHHFGFHHHHHHHGHHHHHHHHHHHHHHGHHHHHH<GHGHGGHGHFFGFGH1G1@FGGGHHBGG=GHHDGHHHHHHFHB0DHHHHHHGDGGFHHHHGHHHHFFCH;.ACF
@M05620:45:000000000-G6HP7:1:1101:27620:11280 1:N:0:126
ATCTCTATCTCCTAAAAACCTGTTTAGATTTGGAGATAGACCTTCAGGTTTTTCATCATTTTCTGCATGAATTATACATTGACCACGTTCCAGCGTGGTCAGTTTGCAGCATTCTGTTATTTTGTTTGACAGAGTGTCTTGTTGAGAACATATGTAGGACATGATTTTTTCCTGCAACAGGGAAAATAAAGTATAAGTTTTAAAGATTTATTCTTTAATAAAGGATCTCAAAGCCAGCTTTAGAAAAAGGA
+
CCCCCFFFFFFFGGGGGGGGGGHHHHHHHHHHHGHHHHHHHHHHHHHHHHHGGHHHHHHHHIHHIHHHHHHHHHHHHHHHHHHHHHGHHHHHHHGGGGHHHHHHHHHHHHHHHHHHHHHHHHHHHHHHHGHHHHHHHHHHHHHHHHHHHHHHHHHHHHHHHHHHHHHHHGHHHHHHHHHHHGGHHHHHHHHHFHHHHHHHHHHHHHHHHHHHHHHHHHHHHHHHHHHHHHHHHHHHHGHHHHGGHHHHGGH
@M05620:45:000000000-G6HP7:1:1101:27613:11296 1:N:0:126
ATCTCTATCTCCTAAAAACCTGTTTAGATTTGGAGATAGACCTTCAGGTTTTTCATCATTTTCTGCATGAATTATACATTGACCACGTTCCAGCGTGGTCAGTTTGCAGCATTCTGTTATTTTGTTTGACAGAGTGTCTTGTTGAGAACATATGTAGGACATGATTTTTTCCTGCAACAGGGAAAATAAAGTATAAGTTTTAAAGATTTATTCTTTAATAAAGGATCTCAAAGCCAGCTTTAGAAAAAGGA
+
BABBBFFFFFFFGGGGGGGGGGHHHHHHHHHHHGHHHHHHHHHHHHHHHHHGGHHHHHHHHHHHHHHHHHHHHHHHHHHHHGHHHHGHHHHHHHGGGGHHHHHHHHHHHHHHHHHHHHHHHHHHHHHHHHHHHHHHHHHHHHHHHHHHHHHHHHHHHGHHHHHHHHHHHGHHHHHHHHGHHGGHHHHHFGHHHHHHGFFGGHHHHHHHHHHHHHHHHHHHHHHGHEHHHHHHHHHHHGHHHGHHHFHHGGH
@M05620:45:000000000-G6HP7:1:1101:13804:11297 1:N:0:126
TACCTGTACTGGGGAAGCAATCGCCATTCCTACCCTAAAGATCGGAAGAGCCCACGTCTGAACTCCAGTCACTCTCGCGCCTCTCGTATGCCGTCTTCTGCTTGAAAAAAAAAAAAACAACAATAGACTTTACTTAAACAACCCTTCTCTATAAATACTGTAATCACAAGAGTCTTGTCAATCTTTGTTCCTGGTTAAAACTCTATAGATAGACACTCCTGTAGTAAATTGCAATCAAGCCGTCTACCACT
+
CCCDCFFFFFFFGGFGGGGGGGGGGGGHHHHHHHHHHHHHHHHHGGGGHHH1FHGGHHHGHHHHHHHHHHHHHHHHGGGG/EEGHGGGHHHHGGGHGHHHHHHCGHHHFFG/>@B/<////<<1<1111111>1111100..<..//<0000000000000000000:0./.0000000000000000:000</000<00000<0<<0000000</0/<:<00000000000000000009-.-<.00000
@M05620:45:000000000-G6HP7:1:1101:25420:11306 1:N:0:126
AAACCAAGCAGACACTCACCGCTGTAGACATGAGGTCAGCTAGATCGGAAGAGCACACGTCTGAACTCCAGTCACTCTCGCGCATCTCGTATGCCGTCTTCTGCTTGAAAAAAAAAAAAAACAAAACATATTAGAAGCGAATCATCTTAAATCTAGGAAATAAGTAAATTATAACTCTTGAAGCAGTTCAGTGGCATGAATTAATTGTCTGAAAATGTTGCATGGGAGTGTAGACATTCTTATGACTGTTA
+
CCCCDDCFBFFFGGGGGGGGGGGGGHHHHHHHHHHHHHHHHHHHHHHGGGGHHHHHHHGHHHGHHHHHHHHHHHHHHHHGGGGGEEHHHFGHHHHGGGHGHHHHHHHGGHHHGGGFG>//-...<00.1000<00000-<--.0;0000000000000:/0:000;0000009000000000900/0;0000;/./0.000000000900000000000090;0../...000000000:00900000900
@M05620:45:000000000-G6HP7:1:1101:8028:11310 1:N:0:126
CATCCTGACCCTGAAGTACCCCATTGAGCATGGCATCGTCACCAACTGGGACGACATGGAGAAGATCTGGCACCACACCTTCTACAACGAGCTGCGCGTGGCCCCGGAGGAGCACCCAGTGCTGCTGACCGAGGCCCCCCTGAACCCCAAGGCCAACAGAGAGAAGATGACTCAGGTGAGGCTCGGCCGACGCCCGTGCTCCTCCCGTCCTTTCCCCAGTCATTTTCTGCCCGGCTTGATTTCTGACATTA
+
CCCCCFFFFFFFGGGGGGGGGGGHHHHHHHHHHHHHHGHHHGHHHGHHHHHHGGGGGHHGHHHHHHHHHHHGHGHHHGGHHHHHHHHHGGGGGHHGGGGGGGHHGGGGGGGGHHHHGGHHHHHHHHHHHHGGGGGGGGGGGGFHHHGGGFHGHHGGGGGGGGGGFGGGGGGGGGGGGGGGGGGGFFFFFFFFFFFFCFFFFFFFFFFADFFFFFFFFFFFFFFFFFFFFFFF?FFFFF.BFFFFF0FFBF0
@M05620:45:000000000-G6HP7:1:1101:28530:11344 1:N:0:126
CATCCTGACCCTGAAGTACCCCATTGAGCATGGCATCGTCACCAACTGGGACGACATGGAGAAGATCTGGCACCACACCTTCTACAACGAGCTGCGCGTGGCCCCGGAGGAGCACCCAGTGCTGCTGACCGAGGCCCCCCTGAACCCCAAGGCCAACAGAGAGAAGATGACTCAGGTGAGGCTCGGCCGACGCCCGTGCTCCTCCCGTCCTTTCCCCAGTCATTTTCTGCCCGGCTTGATTTCTGACATTA
+
ABBBBFFFFFFFGFGGGGGGGGGHHHHHHGHHHFHHHGHHHGHHGGHHHHHHGGGGGHHHHHHHHHHGHHHHHGHHHGGHHHHHHHHHGGGGGHHGGGGGGGHHGGGGGGGGHHHHGGHHHHHHHHHHHHGGGGGGGGGGGGHFHHGGGGHGHHGGGGGGGGGGGGGGGGGGGGGFFGGGGGGGFFFFFAFFFFFFFFDFFFFFFFFADDFFFFFFF.A/BFFFFFFFFEFFFDFF=-.BFFFFFBF9FF/
@M05620:45:000000000-G6HP7:1:1101:28528:11364 1:N:0:126
CATCCTGACCCTGAAGTACCCCATTGAGCATGGCATCGTCACCAACTGGGACGACATGGAGAAGATCTGGCACCACACCTTCTACAACGAGCTGCGCGTGGCCCCGGAGGAGCACCCAGTGCTGCTGACCGAGGCCCCCCTGAACCCCAAGGCCAACAGAGAGAAGATGACTCAGGTGAGGCTCGGCCGACGCCCGTGCTCCTCCCGTCCTTTCCCCAGTCATTTTCTGCCCGGCTTGATTTCTGACATTA
+
CCCCCFFFFFFFGGGGGGGGGGGHHHHHHHHHHHHHHGHHHGHHHGHHHHHHGGGGGHHHHHHHHHHHHHHHHGHHHGGHHHHHHHHHGGGGGHHGGGGGGGHHGGGGGGGGHHHHGGHHHHHHHHHHHHGGGGGGGGGGGGHHHHGGGGHGHHGGGGGGGGGGGGGGGGGGGGGGGGGGGGGGFFFFFFFFFFFFFFFFFFFFFFFFFFFFFFFFFFFFFFFFFFFFFFFFFFFFFF;FFFFFFFFFFF0
@M05620:45:000000000-G6HP7:1:1101:22022:11381 1:N:0:126
CATCCTGACCCTGAAGTACCCCATTGAGCATGGCATCGTCACCAACTGGGACGACATGGAGAAGATCTGGCACCACACCTTCTACAACGAGCTGCGCGTGGCCCCGGAGGAGCACCCAGTGCTGCTGACCGAGGCCCCCCTGAACCCCAAGGCCAACAGAGAGAAGATGACTCAGGTGAGGCTCGGCCGACGCCCGTGCTCCTCCCGTCCTTTCCCCAGTCATTTTCTGCCCGGCTTGATTTCTGACATTA
+
CCCCCFFFFFFFGGGGGGGGGGGHHHHHHHHHHHHHHGHHHGHHHGHHHHHHGGGGGHHHHGHHHHHGHHHHHGHHHGGHHHHHHHHHGGGGGHHGGGGGGGHHGGGGGGGGHHHHGGHHHHHHHHHHHHGGGGGGGGGGGGGHHHGGGDHGHHGGGGGGGGGGGGGGGGGGGGGGGGGGGGGGFFFFFFFFFFFF;DFEFFFFFFFFFFFFFFFFFFFFFFFFFFFFFFFF?AFFCAAFFFFFFFFFFF0
@M05620:45:000000000-G6HP7:1:1101:16931:11429 1:N:0:126
CATCCTGACCCTGAAGTACCCCATTGAGCATGGCATCGTCACCAACTGGGACGACATGGAGAAGATCTGGCACCACACCTTCTACAACGAGCTGCGCGTGGCCCCGGAGGAGCACCCAGTGCTGCTGACCGAGGCCCCCCTGAACCCCAAGGCCAACAGAGAGAAGATGACTCAGGTGAGGCTCGGCCGACGCCCGTGCTCCTCCCGTCCTTTCCCCAGTCATTTTCTGCCCGGCTTGATTTCTGACATTA
+
CCCCCFFFFFFFGGGGGGGGGGGHHHHHHHHHHHHHHGHHHGHHHGHHHHHHGGGGGHHHHHHHHHHHHHHHHGHHHGGHHHHHHHHHGGGGGHHGGGGGGGHHGGGGGGGGHHHHGGHHHHHHHHHHHHGGGGGGGGGGGGHHHHGGGFHGHHGGGGGGGGGGGGGGGGGGGGGGGGGGGGGGFFFFFFFFFFFFDDDFFFFFFFFFDFFFFFFFFFFFFBFFFFFFFFFFFFFFFFFFFFFFF0FFFF0
@M05620:45:000000000-G6HP7:1:1101:16943:11444 1:N:0:126
CATCCTGACCCTGAAGTACCCCATTGAGCATGGCATCGTCACCAACTGGGACGACATGGAGAAGATCTGGCACCACACCTTCTACAACGAGCTGCGCGTGGCCCCGGAGGAGCACCCAGTGCTGCTGACCGAGGCCCCCCTGAACCCCAAGGCCAACAGAGAGAAGATGACTCAGGTGAGGCTCGGCCGACGCCCGTGCTCCTCCCGTCCTTTCCCCAGTCATTTTCTGCCCGGCTTGATTTCTGACATTT
+
BBBBBFFFFFFFGGGGGGGGGGGHHHGHHFHHHHFHHGHHHGHHHGHHHHHHGGGGGHHHHHHHHHHHHHHHHGHHHGGHHHHHHHHHGGGGGHHGGGGGGGHHGGGGGGGGHHHHGGHHHHHHHHHHHHGCGGGGGGGGGGGHHHGGGDHGHHGGGGGGGGGGGGFGGGGGGGGGGGGGGGGGFFFFFFFFFFF-;9AAFFFFFF?;AADFFFFFFBDFF/BFFFFFFEFF?BADCB.BFFFF//9/;B/
@M05620:45:000000000-G6HP7:1:1101:17250:11488 1:N:0:126
CATCCTGACCCTGAAGTACCCCATTGAGCATGGCATCGTCACCAACTGGGACGACATGGAGAAGATCTGGCACCACACCTTCTACAACGAGCTGCGCGTGGCCCCGGAGGAGCACCCAGTGCTGCTGACCGAGGCCCCCCTGAACCCCAAGGCCAACAGAGAGAAGATGACTCAGGTGAGGCTCGGCCGACGCCCGTGCTCCTCCCGTCCTTTCCCCAGTCATTTTCTGCCCGGCTTGATTTCTGACATTT
+
CCCCCFFFFFFFGGGGGGGGGGGHHHHHHHHHHHHHHGHHHGHHHGHHHHHHGGGGGHHHHHHHHHHHHHHHHGHHHGGHHHHHHHHHGGGGGHHGGGGGGGHHGGGGGGGGHHHHGGHHHHHHHHHHHHGGGGGGGGGGGGHHHHGGGGHGHHGGGGGGGGGGGGGGGGGGGGGGGGGGGGGGFFFFFDFFFFFFFFFFFFFFFFDEDFFFFFFFFFFFFBFFFFFFFBFF?DFFFA;FFFFFFBFFFF0
@M05620:45:000000000-G6HP7:1:1101:7317:11496 1:N:0:126
AGATTACTGCAACAGTTCCCCCTGGACCTGGAAAAGTTTCTTGCCTGGCTTACAGAAGCTGAAACAACTGCCAATGTCCTACAGGATGCTACCCGTAAGGAAAGGCTCCTAGAAGACTCCAAGGGAGTAAAAGAGCTGATGAAACAATGGCAAGTAAGTCAGGCATTTCCGCTTTAGCACTCTTGTGGATCCAATTGAACAATTCTCAGCATTTGTACTTGTAACTGACAAGCCAGGGACCAAACAAAGAT
+
ACBCCFFFFFFFGGGGGGGGGGGGHHHHHHHHHHHHHHHHHHHHHHHHHHHHHHHHHHHHHHHHHHHHHHHHHHHHHHHHHHHHGGHHHHHHHHGGGGHHHHHHHHHHGHHHHHHHHHHHGGHGGGGGHHHHHGHHHHGHHGHHHHHHHHHHHGHHHHHHHHHHHHHHHHGGGGGHHHGHHHHHHHHGHHHHHHHHHGHGHHHHHHHGHHHHHHHHHGHHHHHHHHHFHFHHHGGGGGGGAEGGGGGGGGF
@M05620:45:000000000-G6HP7:1:1101:7707:11499 1:N:0:126
TACCTGTACTGGGGAAGCATTTGAATATCCCCCCATGGTGATGGGGACGGAGAACTGCTCCATAAACACAGGCAACGTGCCTAACTTTCCCGGGAAGATGAAGTCAAAGAGCGACCACAGCTCTTCGGAGGTTATTTTGCATCGGTGAGCCAGACAGAATGATCCGATGAGGGGTGCGAAACTATTTGAGGAAAGGAAGCACCTTTTTATTAAATTTACCTTTTAGCAATCGCCATTCCTACCCTAAAGAT
+
DDDDDFFFFFFFGGGGGGGGGGHHHHHHHHHGGGGHHHHHHHHHHGGGGGGGGHHHHHHHHHHHHHHHHHHHGHHHGHHHHHHHHHHHHHHGGGGGGHHHHHHHHHHHHHHHGGGGGHHHGHHGHHHGGGGDHHHHHHHHHHHGGFGGHFHHHHGHHHHHHHHHHHGGGHHHGGEEGGGGGGGFGGGGGGGFGGGGGGGGGGFFFFFFFFFFFFFFHFFFFHFFFFFFFFFFFFFFFFFFFFFFFFFFFFF
@M05620:45:000000000-G6HP7:1:1101:17206:11501 1:N:0:126
GGATGTGAACTCATTTGCTGGAGGTCACCCAGGGCTCTTTCAAGATAGTAAAAACAGTGACTTGTACAGCATAATGAAAAACCTAGGCATTCAGAAATGATTTTTCTGGTGAGGTTGACTTCAGAGACATTGACTTAACGGATGAAATCCTGACGTATGTCCAAGATTCTTTAAGTAAGTCTCCCTTCATACCTTCAGATTATCAACAGCAACAGTCCTTGGCTCAGATCGGAAGAGCACACGTCTGAACT
+
AAABCFFFFFFFGGGGGGGGGGHGGHHHHHGHGGGHHHHHHHHHHHHHHGHHHHGHHHHHHHHHHHHHHHHHHHHHHHHHHGGHHHHHHHHHHHHHCGHHHHHHHHHHHGHHHHHHGHHHHHHHHHHHHHHHHHHHHHHGGGGGHHHHHHHHHHGGHHHHHHHHHHHHHHHHGHHGHHHHHHHHHHHHGHHHHHHHHHGHHHHHHHHHHHHHHHHHHHHGHHHHHHGHHHHGDEGHHHHHHHGGGGGGGGF
@M05620:45:000000000-G6HP7:1:1101:12295:11505 1:N:0:126
TACCTGTACTGGGGAAGCATTTGAATATCCCCCCATGGTGATGGGGACGGAGAACTGCTCCATAAACACAGGCAACGTGCCTAACTTTCCCGGGAAGATGAAGTCAAAGAGCGACCACAGCTCTTTGCTGTGGAGGTTATTTTGCATCGGTGAGCCAGACAGAATGATCCGATGAGGGGTGCGAAACTATTTGAGGAAAGGAAGCACCTTTTTATTAAATTTACCTTTTAGCAATCGCCATTCCTACCCTA
+
CCCCCFFFFFFFGGGGGGGGGGHHHHHHHHHGGGGHHHGHHHHHHGGGGGGGGHHHHHHHHHHHHHHHHHHHGHHHGHHHHHHHHHHHHHHGGGGGGHHHHHHHHHHHHHHHGGGGGHHHHHHHHHHHHHHHHHGGCHHHHHHHHHHHGGCEGHHHHHHGHHFGHHHHHHHGGGHHHGGAAGGDCAFGGGGGFFFGFGFGGGGGGGGGFFFFFFFFFFFFFFFFFFFFFFBFFFFF?EFFFFFFFFFFFF/
@M05620:45:000000000-G6HP7:1:1101:7300:11507 1:N:0:126
AGATTACTGCAACAGTTCCCCCTGGACCTGGAAAAGTTTCTTGCCTGGCTTACAGAAGCTGAAACAACTGCCAATGTCCTACAGGATGCTACCCGTAAGGAAAGGCTCCTAGAAGACTCCAAGGGAGTAAAAGAGCTGATGAAACAATGGCAAGTAAGTCAGGCATTTCCGCTTTAGCACTCTTGTGGATCCAATTGAACAATTCTCAGCATTTGTACTTGTAACTGACAAGCCAGGGACCAAACAAAGAT
+
AAABBFFFFFFFGGGGGGGGGGGGHHHHHHHHHHHHHHHHHHHHHHHHHHHHHHHHHHHHHHHHHHHHHHHHFHHGHHHHHHHHGGHHHHFHHHGGGAGHHHHHHHHHGHHHHHHHHHHHGHHGGHGGHFHGHGHHHHGHHHHHHHHHHHHHHGHHHHHHHHHHHHHHHHGGGGGHGHHHHHHHHHHGGHHHG0GGHHGHHHHHHHHHHHHHHGHHHHHHHHHGHHHFHHHHHGGGGGGGGGGGGGGFGGG
@M05620:45:000000000-G6HP7:1:1101:7318:11517 1:N:0:126
AGATTACTGCAACAGTTCCCCCTGGACCTGGAAAAGTTTCTTGCCTGGCTTACAGAAGCTGAAACAACTGCCAATGTCCTACAGGATGCTACCCGTAAGGAAAGGCTCCTAGAAGACTCCAAGGGAGTAAAAGAGCTGATGAAACAATGGCAAGTAAGTCAGGCATTTCCGCTTTAGCACTCTTGTGGATCCAATTGAACAATTCTCAGCATTTGTACTTGTAACTGACAAGCCAGGGACAAAACAAAGAT
+
BCCCCFFFFFFFGGGGGGGGGGGGHHHHHHHHFHHHHHHHHHHHHHHHHHHHHHHHHHHHHHHHHHHHHHHHHHHHHHHHHHHHGFHHHHHHHHGGGGHHHHHHHHHHGHHHHHHHHHHHHGHGGGGGHHHHHGHHHHHHHHHHHHHHHHHHHGHHHHHHHHHHHHHHHHGGGGGHHHHHHHHHHHHGHHHHHHHHHHGHHHHHHHHHHGHHHGHHHHHHHGHHHHHFHHHHGGGGEGGG.CFGGGGGGGG
@M05620:45:000000000-G6HP7:1:1101:12301:11523 1:N:0:126
TACCTGTACTGGGGAAGCATTTGAATATCCCCCCATGGTGATGGGGACGGAGAACTGCTCCATAAACACAGGCAACGTGCCTAACTTTCCCGGGAAGATGAAGTCAAAGAGCGACCACAGCTCTTTGCTGTGGAGGTTATTTTGCATCGGTGAGCCAGACAGAATGATCCGATGAGGGGTGCGAAACTATTTGAGGAAAGGAAGCACCTTTTTATTAAATTTACCTTTTAGCAATCGCCATTCCTACCCTA
+
BBBBBFFFFFFFGGGGGGGGGGHHHHHHHHHGGGGHHHGGGHHHHGGGGGGGGHHHHHHHHHHHHHHHHHHHGHHHGHHHHHHHHHHHHHHGGGGGGHHHHHHHHHHHHHHHGGGGGHHHHHHHHHHGHHHHHGHGCGFHHHHHHHHHGG>DGHHHHHFGHHCHHHHHHHHGGGGHEEGEDGGCCCFGGGGGGFGG0CFFGBFFGGGGFFFFFFFFFFFFFFFFFFFFFFFFFFFFFFFFFFFFFFFFFF.
@M05620:45:000000000-G6HP7:1:1101:20827:11524 1:N:0:126
ATCTCTATCTCCTAAAAACCTGTTTAGATTTGGAGATAGACCTTCAGGTTTTTCATCATTTTCTGCATGAATTATACATTGACCACGTTCCAGCGTGGTCAGTTTGCAGCATTCTGTTATTTTGTTTGACAGAGTGTCTTGTTGAGAACATATGTAGGACATGATTTTTTCCTGCAACAGGGAAAATAAAGTATAAGTTTTAAAGATTTATTCTTTAATAAAGGATCTCAAAGCCAGCTTTAGAAAAAGGA
+
ABBBCFFFFFFFGGGGGGGGGGHHHHHHHHHHGFHGHHHHHHHHHHHHHHHGGHHHHHHHHHIHHHHHHHHHHHHHHFHHHFHHHHGHHHHHHHGFGGHHHHHHHHHHHHHHHHHHHHHHHHHHHHHFHHHHHHHHHHHHHHHHHHHHHHHHHHHHHHHHHHGFHHHHHGHHHHHHGHHHFGGHHHHHGHHHGHHHHHHHHHHHHHHHHHHHHHHHHHHHDDHHHHHHHHHHHHHHHGHHHHHEHGHHGGG
@M05620:45:000000000-G6HP7:1:1101:20831:11545 1:N:0:126
ATCTCTATCTCCTAAAAACCTGTTTAGATTTGGAGATAGACCTTCAGGTTTTTCATCATTTTCTGCATGAATTATACATTGACCACGTTCCAGCGTGGTCAGTTTGCAGCATTCTGTTATTTTGTTTGACAGAGTGTCTTGTTGAGAACATATGTAGGACATGATTTTTTCCTGCAACAGGGAAAATAAAGTATAAGTTTTAAAGATTTATTCTTTAATAAAGGATCTCAAAGCCAGCTTTAGAAAAAGGA
+
CCDCDFFFFFFFGGGGGGGGGGHHHHHHHHHHHHHHHHHHHHHHHHHHHHHGGHHHHIHHHHHIIHHHHHHHHHHHHHHHHHHHHHGHHHHHHHGGGGHHHHHHHHHHHHHHHHHHHHHHHHHHHHHHHHHHHHHHHHHHHHHHHHHHHHHHHHHHHHHHHHHHHHHHHGHHHHHHHHHHHGGHHHHHHHHHHHHHHHHHHHHHHHHHHHHHHHHHHHHHHHHHHHHHHHHHHHHHHGHHHHHGHHHHGGG
@M05620:45:000000000-G6HP7:1:1101:13098:11558 1:N:0:126
CATCCTGACCCTGAAGTACCCCATTGAGCATGGCATCGTCACCAACTGGGACGACATGGAGAAGATCTGGCACCACACCTTCTACAACGAGCTGCGCGTGGCCCCGGAGGAGCACCCAGTGCTGCTGACCGAGGCCCCCCTGAACCCCAAGGCCAACAGAGAGAAGATGACTCAGGTGAGGCTCGGCCGACGCCCGTGCTCCTCCCGTCCTTTCCCCAGTCATTTTCTGCCCGGCTTGATTTCTGACATTT
+
CDDDDFFFFFFFGGGGGGGGGGGHHHHHHHHHHHHHHGHHHGHHHGHHHHHHGGGGGHHHHHHHHHHHHHHHHGHHHGGHHHHHHHHHGGGGGHHGGGGGGGHHGGGGGGGGHHHHGGHHHHHHHHHHHHGGGGGGGGGGGGHHHHGGGGHGHHGGGGGGGGGGGGGGGGGGGGGGGGGGGGGGFFFFFFFFFFFFDFFFFFFFFFFEFFFFFFFFFFFFFEFFFFFFFFFFFFFFFFAFFFFFFFFBFF0
@M05620:45:000000000-G6HP7:1:1101:13086:11572 1:N:0:126
CATCCTGACCCTGAAGTACCCCATTGAGCATGGCATCGTCACCAACTGGGACGACATGGAGAAGATCTGGCACCACACCTTCTACAACGAGCTGCGCGTGGCCCCGGAGGAGCACCCAGTGCTGCTGACCGAGGCCCCCCTGAACCCCAAGGCCAACAGAGAGAAGATGACTCAGGTGAGGCTCGGCCGACGCCCGTGCTCCTCCCGTCCTTTCCCCAGTCATTTTCTGCCCGGCTTGATTTCTGACATTA
+
AAAAAFFBFFFFFGG4FGGGFFEGHDFFEFGHHHHHHGHH2FGEAEFHGF2FAEEAEGB3AA13F5FGHEFEGGFHHGEGHHHHHFBG>1ECGHFEEGEE?EHHGGCGGCGDHHHHGGHH<DGHHHFFGFCCCGCCDC@@CE/:GEFD.CHAGEEFA?B///CFFFFGBBBF09CFB/FGGGEFB?ED<?;B;9@-;.9A/B9B/A.AADFF/BB9BF.;9/FFFFFFF/FE?-@=B-.9BFBB9B/BBB/
@M05620:45:000000000-G6HP7:1:1101:10951:11594 1:N:0:126
AGATTACTGCAACAGTTCCCCCTGGACCTGGAAAAGTTTCTTGCCTGGCTTACAGAAGCTGAAACAACTGCCAATGTCCTACAGGATGCTACCCGTAAGGAAAGGCTCCTAGAAGACTCCAAGGGAGTAAAAGAGCTGATGAAACAATGGCAAGTAAGTCAGGCATTTCCGCTTTAGCACTCTTGTGGATCCAATTGAACAATTCTCAGCATTTGTACTTGTAACTGACAAGCCAGGGACAAAACAAAGAT
+
AAABCFFFBB4BBFBBBBBGGGGGHHHHFBFBFGHHGHHHHHHHHHHHHHHHHHBDBGHHHHHHHHHHHHHHHHHBDDFHGFHHHGHHHHHHHHGGGGGGGHFFHHHHGHHHHHHGHHHHFFHGEEFEGDGGHEHEHHFHHHGHHHHHFFFFFGGHHHHHHHHHHHHHHHGGGGGHGHHHHHHHHGHGHHHHHGHHHBFFF<GHGHHHHHHHHHGGHHHGHFHHHHHHGHGHEGFGAEFGEFFFGGGGGFC
@M05620:45:000000000-G6HP7:1:1101:26702:11614 1:N:0:126
CATCCTGACCCTGAAGTACCCCATTGAGCATGGCATCGTCACCAACTGGGACGACATGGAGAAGATCTGGCACCACACCTTCTACAACGAGCTGCGCGTGGCCCCGGAGGAGCACCCAGTGCTGCTGACCGAGGCCCCCCTGAACCCCAAGGCCAACAGAGAGAAGATGACTCAGGTGAGGCTCGGCCGACGCCCGTGCTCCTCCCGTCCTTTCCCCAGTCATTTTCTGCCCGGCTTGATTTCTGACATTA
+
BBBBBFFFFFFFFEG4GFGGGGGHHHHHHHHHHHHHHGHHHGHHHGHHHHHHGGGGGHHHHHHHGGHHHHHHHGHHHGGHHHHHHHHHGGGGGHHGGGEGGGHHGGGGGGGGHHHHGGGHHHHHGHHHHHGGGGGGGGGGGGHFHHGGGGHGHHGGGGGGGGGGGGGFGGGGGGGGGGGGGGGGFFFFFFFFFFFFDDAEFFFFBEDEFFFFFFFFFFFFFFFFFFFFFFFFF->DFAFFFFFFFFFFFF/
@M05620:45:000000000-G6HP7:1:1101:26723:11615 1:N:0:126
CATCCTGACCCTGAAGTACCCCATTGAGCATGGCATCGTCACCAACTGGGACGACATGGAGAAGATCTGGCACCACACCTTCTACAACGAGCTGCGCGTGGCCCCGGAGGAGCACCCAGTGCTGCTGACCGAGGCCCCCCTGAACCCCAAGGCCAACAGAGAGAAGATGACTCAGGTGAGGCTCGGCCGACGCCCGTGCTCCTCCCGTCCTTTCCCCAGTCATTTTCTGCCCGGCTTGATTTCTGACATTA
+
CCCCCFFFFFFFGGGGGGGGGGGHHHHHHHHHHHHHHGHHHGHHHGHHHHHHGGGGGHHHHHHHHHHHHHHHHGHHHGGHHHHHHHHHGGGGGHHGGGGGGGHHGGGGGGGGHHHHGGHHHHHHHHHHHHGGGGGGGGGGGGHHHHGGGGHGHHGGGGGGGGGGGGGGGGGGGGGGGGGGGGGGFFFFFFFFFFFFFFFFFFFFFFFFFFFFFFFFFFFFFFFFFFFFFFFFFFFFFFFFFFFFFEFFFF/
@M05620:45:000000000-G6HP7:1:1101:23277:11620 1:N:0:126
AGATTACTGCAACAGTTCCCCCTGGACCTGGAAAAGTTTCTTGCCTGGCTTACAGAAGCTGAAACAACTGCCAATGTCCTACAGGATGCTACCCGTAAGGAAAGGCTCCTAGAAGACTCCAAGGGAGTAAAAGAGCTGATGAAACAATGGCAAGTAAGTCAGGCATTTCCGCTTTAGCACTCTTGTGGATCCAATTGAACAATTCTCAGCATTTGTACTTGTAACTGACAAGCCAGGGACAAAACAAAGAT
+
AABCCFFFFFFFGGGGGGGGGGGGHHHHHHHHHHHHHHHHHHHHHHHHHHHHHHHHHHHHHHHHHHHHHHHHHHHHHHHHHHHHHGHHHHHHHHGGGGHHHHFHHHHHGHHHHHHGHHHHHGHGGFGGHHHHHGHHHHGHHHHHHHHHHHHHHGHHHHHHHHHHHHHHHHGGGGGHHHHHHHHHHGHGHHHHHHHHHGGGHGHHHHHHHHHHHHHHHHHGHHHHHHHGHHGHHGEGFGGGGGGGGGGGGGF
@M05620:45:000000000-G6HP7:1:1101:26722:11633 1:N:0:126
CATCCTGACCCTGAAGTACCCCATTGAGCATGGCATCGTCACCAACTGGGACGACATGGAGAAGATCTGGCACCACACCTTCTACAACGAGCTGCGCGTGGCCCCGGAGGAGCACCCAGTGCTGCTGACCGAGGCCCCCCTGAACCCCAAGGCCAACAGAGAGAAGATGACTCAGGTGAGGCTCGGCCGACGCCCGTGCTCCTCCCGTCCTTTCCCCAGTCATTTTCTGCCCGGCTTGATTTCTGACATTA
+
AABABFBFFFFF4GGBGGGGGGEHHHG4F4GHFCFGHEHH2EHH2EGHFHHHGGGCGGF3FFFCFFGHG5FGGGHHHGGHHHHBHFFH@F1>EFGEEEGGEEHHGGGGGGGGHGHHG/FHFGHHHHHDGH@-@DCFGGGGGE:0GGGG..A.CG.EGGF/;/A9BFFB9FGGGGFBGG09FEEG<B.;-@B-@BB999;.9FBBFF.AADAFFFFFFB.9;/;BFFFFFEFAD=?B=99;BFBB;/:/BF/
@M05620:45:000000000-G6HP7:1:1101:22569:11659 1:N:0:126
AGATTACTGCAACAGTTCCCCCTGGACCTGGAAAAGTTTCTTGCCTGGCTTACAGAAGCTGAAACAACTGCCAATGTCCTACAGGATGCTACCCGTAAGGAAAGGCTCCTAGAAGACTCCAAGGGAGTAAAAGAGCTGATGAAACAATGGCAAGTAAGTCAGGCATTTCCGCTTTAGCACTCTTGTGGATCCAATTGAACAATTCTCAGCATTTGTACTTGTAACTGACAAGCCAGGGACAAAACAAAGAT
+
AAABCFFFDDFFGGGGGGGGGGGGHGHHHHHHHHHHHHHHHHHHHHHHHHHHHHHHHHHHHHHHHHHHHHHHHHHHHHHHHHHHHHHHHHFHHHGEGFHHHHHGHHHHGHHHHHHHHHHHHGHGGFGEGFHHHGHHHHGHHHHHHHHHHGHHHGHHHHHHHHHHHHHHHHGGGGGHHHGHHHHHHFHGHHHHGHHHHFFFGHHHHHHHHHGHHHHHHFHGHHHGHHHGHFFHHGFGGGGGGGGGGGGGGGF
@M05620:45:000000000-G6HP7:1:1101:13872:11704 1:N:0:126
TACCTGTACTGGGGAAGCATTTGAATATCCCCCCATGGTGATGGGGACGGAGAACTGCTCCATAAACACAGGCAACGTGCCTAACTTTCCCGGGAAGATGAAGTCAAAGAGCGACCACAGCTCTTTGCTGTGGAGGTTATTTTGCATCGGTGAGCCAGACAGAATGATCCGATGAGGGGTGCGAAACTATTTGAGGAAAGGAAGCACCTTTTTATTAAATTTACCTTTTAGCAATCGCCATTCCTACCCTA
+
CCCCCFFFFFFFGGGGGGGGGGHHHGHHHHHGGGGHHHGHHHHHHGGGGGGGGHHHHHHHHHHHHHHHHHHHGHHHGHHHHHGHHHHHHHHGGGFGGHHHHHHHHHHHHGHHGGGGGHHHHHHHGHHHHHHHHG/AGH1FGHHHFGGHD?CCFHHHHHHGHHGCHHHHHFHDGGFHHGG.CDDA?BCFGGGGG9EGFFGGGFFGGFFGFFFFFFFFFBFFFFBFFFFFFFFFFFFFEFDDFFFFFFFFFF/
@M05620:45:000000000-G6HP7:1:1101:14237:11711 1:N:0:126
CATCCTGACCCTGAAGTACCCCATTGAGCATGGCATCGTCACCAACTGGGACGACATGGAGAAGATCTGGCACCACACCTTCTACAACGAGCTGCGCGTGGCCCCGGAGGAGCACCCAGTGCTGCTGACCGAGGCCCCCCTGAACCCCAAGGCCAACAGAGAGAAGATGACTCAGGTGAGGCTCGGCCGACGCCCGTGCTCCTCCCGTCCTTTCCCCAGTCATTTTCTGCCCGGCTTGATTTCTGACATTT
+
CCCDDFFFFFFFGGGGGGGGGGGHHHHHHHHHHHHHHGHHHGHHHGHHHHHHGGGGGHHHHHHHHHHHHHHHHGHHHGGHHHHHHHHHGGGGGHHGGGGGGGHHGGGGGGGGHHHHGGHGHHHHHHHHHHGGGGGGGGGGGGHHHGGGGGHGHHGGGGGGGGGGGGGGGGGGGGGGGGGGGGGGFFFFFFFFCFFFFFFFFFFFFFFEFFDFFFFFFFFFFFFFFFFFFFFFFFFDCF?BFFFFFBFBBF0
@M05620:45:000000000-G6HP7:1:1101:15307:11748 1:N:0:126
CATCCTGACATTAGATCGGAAGAGCACACGTCTGAACTCCAGTCACTCTCGCGCATCTCGTATGCCGTCTTCTGCTTGAACAAAAAAAAACAAAAACAACAACAAAATAATCACATACTATGTTAGACTTTTATAAAAAAATCTTGTCCTACATATCGATACATCAGAAATTAGAATCTATTCTAAATCCTGTCGACAGATACAGGTGAAGGAGAATTGCAGCTACAATATCATCTTATCATAGTCTTCTT
+
CCCCDFFFFBFFGGGGGGGGGGHHHHHFHFHHHGHHHHHHHHHHHHHHHHGGGGGGGHHHFGHHHHGFGHGHHHHHHHFH3FGHHHGGE//?/B0///////?//0BB2333322322222D2222222222D111?11>-0111111111111110....<0=0000000:0000000000<0:000000000..99-/00000/000000:...0000000<0000000<0000000000000000000
@M05620:45:000000000-G6HP7:1:1101:17472:11749 1:N:0:126
AGATTACTGCAACAGTTCCCCCTGGACCTGGAAAAGTTTCTTGCCTGGCTTACAGAAGCTGAAACAACTGCCAATGTCCTACAGGATGCTACCCGTAAGGAAAGGCTCCTAGAAGACTCCAAGGGAGTAAAAGAGCTGATGAAACAATGGCAAGTAAGTCAGGCATTTCCGCTTTAGCACTCTTGTGGATCCAATTGAACAATTCTCAGCATTTGTACTTGTAACTGACAAGCCAGGGACAAAACAAAGAT
+
AAABBFFFFDFFGGGBGGGGGGGGHHHHHHHHHHHHHHHHFHHHHHHHGHHGHHHGHHHHHHHGHHHHHHHHGHHHGHHHHHHGFACF2@GHHHGG@DHFHHGHHGFHGGHGHHHHGFHGHHHGGEGGHHHHHGHHHHBGHHFHHHHHHFBGHGHHFHFHHHHHHHHHGGGGGGGHBGHHHHHHHHHGFHHHHGHHHFFFB/GFGHHFFFDHFGHHGHHHFCGHHHFCHHHGHGGFEA.AAAFGFGGGGFB
@M05620:45:000000000-G6HP7:1:1101:14393:11765 1:N:0:126
CATCCTGACCCTGAAGTACCCCATTGAGCATGGCATCGTCACCAACTGGGACGACATGGAGAAGATCTGGCACCACACCTTCTACAACGAGCTGCGCGTGGCCCCGGAGGAGCACCCAGTGCTGCTGACCGAGGCCCCCCTGAACCCCAAGGCCAACAGAGAGAAGATGACTCAGGTGAGGCTCGGCCGACGCCCGTGCTCCTCCCGTCCTTTCCCCAGTCATTTTCTGCCCGGCTTGATTTCTGACATTT
+
DDDDDFFFFFFFGGGGGGGGGGGHHHHHHHHHHHHHHGHHHGHHHGHHHHHHGGGGGHHHHHHHHHHHHHHHHGHHHGGHHHHHHHHHGGGGGHHGGGGGGGHHGGGGGGGGHHHHGGHHHHHHHHHHHHGGGGGGGGGGGGHHHHGGGGHGHHGGGGGGGGGGGGGGGGGGGGGGGGGGGGGGFFFFFAFFBFFFBFFEFFFFFFFEFFDFFFFFFFFFFFFFFFFFFFFFFFFFFFAFFFFFF0BBFF0
@M05620:45:000000000-G6HP7:1:1101:13911:11774 1:N:0:126
TACCTGTACTGGGGAAGCATTTGAATATCCCCCCATGGTGATGGGGACGGAGAACTGCTCCATAAACACAGGCAACGTGCCTAACTTTCCCGGGAAGATGAAGTCAAAGAGCGACCACAGCTCTTCGGAGGTTATTTTGCATCGGTGAGCCAGACAGAATGATCCGATGAGGGGTGCGAAACTATTTGAGGAAAGGAAGCACCTTTTTATTAAATTTACCTTTTAGCAATCGCCATTCCTACCCTAAAGAT
+
CCCCCFFFFFFFGGGGGGGGGGHHHGHHHHHGGGGHHHFGHHHHHGGGGGGGGHHHHHHHHHHHHHHHHHHHGHHHGHHHHHHHHHHHHHHGGGGGGHHHHHHHHHHHHHHHGGGGGHHHHHHHHGHGGGGGHHHHHHHHGHHGGGGFHHHHHHGHHHHHHHHHHHGGGHHHGGC@GGBGGGGGGGGGGGGFGGFFGFGGGGFFFFFFFFFFFFFFFFFFFFFFFFFFFFFFFFFEFFFFFFFFFFFFFFF
@M05620:45:000000000-G6HP7:1:1101:19274:11781 1:N:0:126
ATCTCTATCTCCTAAAAAGGAAGAAAGGGGAGGGAAGATCGGAAGAGCACACGTCTGAACTCCAGTCACTCTCGCGCATCTCGTATGCCGTCTTCTGCTTGAAAAAAAAAAAACCCCCTTGATTCATCCCGTGTCCCCACTTCCCCCCATTTCCACCCACTTAGCTCGTCCTCAAATTCTTCTCTTCCACTGTCTCACATCTTCACAGAACTTCCCCCAAGCTCTTCTTGCCCTATGTCTGTGCTGCTGAC
+
ABBBBFFFFFFFGGGGGGFGGGHF4FGHGGDFGGGHGHHHHGGGGHHHHHHHGHHGGHFHHHHGHHHHHHHHHGGGGGE?HHHFGHGHHGFGHGHHHHHHGHHHFFGG/B<//?//?--0011111111<..../00</..0;:/;.--/000;09.:...000;0;.-.:.;00000;9009////////9/;/9////9//://////.///:::.-...://:9///////./9//;/;///:////.
@M05620:45:000000000-G6HP7:1:1101:10736:11810 1:N:0:126
AAACCAAGAAGACATGAGGTCAGCTAGATCGGAAGAGCACACGTCTGAACTCCAGTCACTCTCGCGCATCTCGTATGCCGTCTTCTGCTTGAAAAAAAAAAAATTACCTCATTCTTTTCTTTTTTTTTCCATAATTTCTTTTTTCTCACCTCTGTATTACCTTCTTTTTTCCTTCCCCAGTTCACCTCCATTCTCCTTTTTCCCGCTTTCTTCTTTCATCCATTCTCTCCCATCCATCTTTCTGACCATTC
+
BBBBB?BFFFFFGGGGGGGBFCHHHHHHHHGGCFGHHHGHHHGHHHGFGGHHHHADBEFHDGHGGGGGGEHGGE1?FGGGGGHGFGHFHHHHEHFFEC?EE//0?2>?2222?>@2>@22>1?1/<<-0<0<0000<DGF<0D-/:00:.0.::;C00:CCG0;0;CBF@FFF0;FBF/./0;9;0C?./;CBFF;0/;9/9//.;9A.99BF9BB//9:////99FFF/B.9:A/BB/:BBB//9//;B/
@M05620:45:000000000-G6HP7:1:1101:28814:11828 1:N:0:126
TACCTGTACTGGGGAAGCAATCGCCATTCCTACCCTAAAGATCGGAAGAGCACACGTCTGAACTCCAGTCACTCTCGCGCATCTCGTATGCCGTCTTCTGCTTGAAAAAAAAAACCACAGCTCTCGGAGTTTTTTTTCCTTCGGTGAGCCAGCCGGATTGATCCGATGAGGGTGGCGAAACTTTTTTAGGAAAGTAAGCACCTTTTTTTTAATTTTCCCTTTTAGCATTCGCCTTTCTTCCCCTAACATTC
+
BBBBBFFFFFFFGGGGGGF4GCFEDEFHHHBAGGFHBCBHGHBHGGGD2FGHGHHGBFG1FFEAFHC35B3G5A5FEAEF/E>3B1F133B3>?>FFFGHFFG3?FGFFGEDC////<<0/111?</</?F11>CC-/<000<.<;..;C/;..---..;00;0..9.0;/...-.-----//;B/9.:/;//;////;/:.BFFF/-@=.//;FB/9/;FFF/9//////9A.;;B///;B.9...////
@M05620:45:000000000-G6HP7:1:1101:3733:11843 1:N:0:126
CATCCTGACCCTGAAGTACCCCATTGAGCATGGCATCGTCACCAACTGGGACGACATGGAGAAGATCTGGCACCACACCTTCTACAACGAGCTGCGCGTGGCCCCGGAGGAGCACCCAGTGCTGCTGACCGAGGCCCCCCTGAACCCCAAGGCCAACAGAGAGAAGATGACTCAGGTGAGGCTCGGCCGACGCCCGTGCTCCTCCCGTCCTTTCCCCAGTCATTTTCTGCCCGGCTTGATTTCTGACATTT
+
CCDCCFFFFFFFGGGGGGGGGGGHHHHHHHHHHHHHHGHHHGHHHGHHHHHHGGGGGHHHHHHHHHHHHHHHHGHHHGGHHHHHHHHHGGGGGHHGGGGGGGHHGGGGGGGGHHHHGGHHHHHHHHHHHHGGGGGGGGGGGGHHHHGGGGHGHHGGGGGGGGGGGGGGGGGGGGGGHGGGGGGGFFFFFFFFFFFFFFFFFFFFFFFFFFDFFFFFFFFFFFFFFFFFFFFFFFFFFFAFFFFFFBFEFF0
@M05620:45:000000000-G6HP7:1:1101:5532:11851 1:N:0:126
TACCTGTACTGGGGAAGAGTGTACAATCGCCATTCCTACCCTAAAGATCGGAAGAGCACACGTCTGAACTCCAGTCACTCTCGCTCATCTCGTATGCCGTCTTCTGCTTGAAAAAAAAAAATTATATACAGAAGTAAATGGATACAGATAGAATACAGGATAAGAGATGAATGCAAGCTGAATACGATTATTCAATTGTCTGACGAATGAGGTAAATAGCACCTGTGTGTGTGACGTAAGAGACGCTGTGT
+
AAAAADFFFFFFG1FG1FFGGGHHBFHFCGGEFHHHHHHHHHHHF1DBGGE/F/BGHHHHHGHGHGGHFHHHBFGGHGHHHF>F/BCFFGHEFGHBGH@EGHGHHEHHEF0BFFF///<<<0112222221111111?111111111111<111111100111111/0000000000./000000.....:000;0:0000<00..-./00//000;00000.//;09.;...0;-----//------;//
@M05620:45:000000000-G6HP7:1:1101:21983:11894 1:N:0:126
AAACCCAGAAGACATGAGGTCAGCTAGATCGGAAGAGCACACGTCTGAACTCCAGTCACTCTCGCGCATCTCGTATGCCGTCTTCTGCTTGAAAAAAAAAACACCGGCGGAGCACCCAGTGCTGCGGACCGAGGCCCCACTGAAACCCAAGTCCCACAAAGAAAAGAGTACTAAGGTGAGGATCGGACTAGGACCAGAGTCCGTCAGTCCTTTCCCAATTCATTATCTTCCCGGCATTATTTCCACAATTA
+
BBBBBBABBFFFGGGGGFGBGFHFHHHHHHHGFEFFGHFHGHGHHHGGGHHHHHGGHFHHHHHGGGGGFFHHFCEFHHHGGGHGHHFHHHHACFHHGFECB//0///////>-.0FEEEG0D0=0----------..;..900900....90;0/9....;/./9/..9;;////////..;//A..;-/////.....///..;.9;B///;9////.///9B//////9:.--@-//:99/////99//
@M05620:45:000000000-G6HP7:1:1101:28958:11916 1:N:0:126
CATCCTGACCCTGAAGTACCCCATTGAGCATGGCATCGTCACCAACTGGGACGACATGGAGAAGATCTGGCACCACACCTTCTACAACGAGCTGCGCGTGGCCCCGGAGGAGCACCCAGTGCTGCTGACCGAGGCCCCCCTGAACCCCAAGGCCAACAGAGAGAATATGACTCAGGTGAGGCTCGGCCGACGCCCGTGCTCCTCCCGTCCTTTCCCCAGTCATTTTCTGCCCGGCTTGCTTTCTGACATTT
+
AAABBFFFFFFFGGGGGGGGGGGHHFFHHDGHCFHHGGFHGGHHHGHHHFAHGEGGFHHHHHFFFGHFHGHHGFGHGDEHHHHHHGDFEFGGGHHGGGGGEGHHGGGGGFDGHHHHGGHFGHHHHHHBGFG@D?CEGGGGGGF0FHGFFGEFHEG.CABFGEDGGFFGGGGGGFGGGF0FFFGG;DEFD@DFFDFFFFD;/FBFFFFFDFF/FFFFFBD/9B9FFBFFFFFFD;A@D-.99B9F//;9;F/
@M05620:45:000000000-G6HP7:1:1101:6760:11917 1:N:0:126
AAACCCAGAAGACATGAGGTCAGCTAGATCGGAAGAGCACACGTCTGAACTCCAGTCACTCTCGCGCATCTCGTATGCCGTCTTCTGCTTGAAAAAAAAAAAAAGCTTATCTCTCAAGTGTTCAGATATTACTGTATAGGTAAATTAAAAGAAGTAAAGCTTTACTTTGAGGCCAATGGAGGAATGGTAGTGACACTGAGGGTATAGTGGTGGTGAGAGAGCGTGTGGGTGTGTAGATGTTAGAATGATGT
+
BBBABBBABFFCGGGGGFGGGGHHHHHHHHHGGGGCHHHHHHGHHHG5FHHHHHHHHHHHHHHGGEEE1EHHGBEHHHHGGGHGGHHHHHHHHHHGGEEE/<///02222221<111111<111111111111111111111111111110../00000=0000000000./....///0/../00/0000/00000900.../00000.0...;0.//...-........9.:///9/9//////////9
@M05620:45:000000000-G6HP7:1:1101:6767:11934 1:N:0:126
AAACCCAGAAGACATGAGGTCAGCTAGATCGGAAGAGCACACGTCTGAACTCCAGTCACTCTCGCGCATCTCGTATGCCGTCTTCTGCTTGAAAAAAAAAAAAAAAGAGAAAAGAAAAAAAAATGTAGGGATTAAGTAATGAATATGTAGAAAGAATTGAGTTAGGAAAGAAATGAAAAATTCGGATGTTGTATCAAGAACTTACAGTGAATAGGGAGTGCAACAAGTGGATAGTTAGAAGAGCAATATCT
+
AABBBCBBBFFFGGGGGGGGGGHHHHHHHHHGGGGHHHGHHHGHHHGHHHHHHHHHHGHHHHHGGGGGFEHHGFEHHHHGGGHGHHHHHHHHGGHGGGGGGB><<///001?00.0<00<---.00000.///0000000:0000000000;00/:000000000/00/././000000..00....-000/:000000//0000::00:00000./.9.0000;./:00000000000;:0.:0/00;0:
@M05620:45:000000000-G6HP7:1:1101:2284:11988 1:N:0:126
CATCCTGACCCTGAAGTACCCCATTGAGCATGACATCGTCACCAACTGGGACGACATGGAGAAGATCTGGCACCACACCTTCTACAACGAGCTGCGCGTGGCCCCGGAGGAGCACCCAGTGCTGCTGACCGAGGCCCCCCTGAACCCCAAGGCCAACAGAGAGAAGATGACTCAGGTGAGGCTCGGCCGACGCCCGTGCTCCTCCCGTCCTTTCCCCAGTCATTTTCTGCCCGGCTTGATTTCTGACATTA
+
AAAABFFFFFFFGFGFFGGGGGEHHHHHHHHHFGGHHFGGHGCHEEHFHHHFEFGCGHHGHFFGFGGHGGFFHGFHFEEHHFGHHGHHEFE>EHGEEEEFGFAGGECBCGDFGFHHGFG@GFGHHHHHHHCCCGCFDGGGCEFFCGFGGGGGAGEGGEFGGGGGGGGGGGFGFFFGGGGGGGFGFFEDDCDFCFFC9::EBFFFFED.;DDFFF/BFFDFFFFFFFFBB/:AADAFAD.BBF9/F/BBBF/
@M05620:45:000000000-G6HP7:1:1101:24829:11994 1:N:0:126
TACCTGTACTGGGGAAGCATTTGAATATCCCCCCATGGTGATGGGGACGGAGAACTGCTCCATAAACACAGGCAACGTGCCTAACTTTCCCGGGAAGATGAAGTCAAAGAGCGACCACAGCTCTTCGGTGGTTATTTTGCTTCGGTGAGCCAGACAGAATGATCCGATGAGGGGGGCGAAACTATTTGAGGAAAGGAAGCACTTTTTTATTAAATTAACTTTTTAGCATTTCCCTTTCCAACCCTAAAGTT
+
CCCCCFFFFFFFGGGGGGGGGGHHHHHHHHHGGGGHHHGHHHHHHGGGGGGGGHHHHHHHHHHHHHHHHHHHGHHHGHHHHHHHHHHHHHHGGGGGGHHHHGHHHHHHHHHHGGGGGHHHHHHH22?//?/?/1?GFF111=1>..>>0<000<<//<0=000=0<.<.0CBE?-9-::C--00BF09BA/0B9AFF/.90;0;9BB-.;:;0:BF0:B0BFF09/0;0000090;0;0000;.9FB:000
@M05620:45:000000000-G6HP7:1:1101:20177:11994 1:N:0:126
ATCTCTATCTCCTAAAAACCTGTTTAGATTTGGAGATAGACCTTCAGGTTTTTCATCATTTTCTGCATGAATTATACATTGACCACGTTCCAGCGTGGTCAGTTTGCAGCATTCTGTTATTTTGTTTGACAGAGTGTCTTGTTGAGAACATATGTAGGACATGATTTTTTCCTGCAACAGGGAAAATAAAGTATAAGTTTTAAAGATTTATTCTTTAATAAAGGATCTCAAAGCCAGCTTTAGAAAAAGGA
+
BCCACFFFFFFFGGGGGGGGGGHHHHHHHHHHHGHHHGHHHHHHHGHHHHHGGHHHHHHHHHHHHHGHHGHHHHHGHHHHHHHHHHGFHHHHHHGEEGGHFHGHHHHGHHGHHHHHHHGHHHHHGHHHGHHHHHGHHHHHHHHHHHGFGGHHHHGGHHHHHHHHHHHHHGHHHHGHGHGHHGGGHHHHGHHGHHHHGFGHHGHGHHHHHHHHHHHHHHHHGGHGHHHHHGHGHGHHHGHHHFHFFFFHGGB
@M05620:45:000000000-G6HP7:1:1101:18289:11996 1:N:0:126
CATCCTGACCCTGAAGTACCCCATTGAGCATGGCATCGTCACCAACTGGGACGACATGGAGAAGATCTGGCACCACACCTTCTACAACGAGCTGCGCGTGGCCCCGGAGGAGCACCCAGTGCTGCTGACCGAGGCCCCCCTGAACCCCAAGGCCAACAGAGAGAAGATGACTCAGGTGAGGCTCGGCCGACGCCCGTGCTCCTCCCGTCCTTTCCCCAGTCATTTTCTGCCCGGCTTGATTTCTGACATTA
+
ABABBFFFFFFFGGGGGGGGGGGHHGHHHFHHHHHHHGHHHGHHHGHHHHHHGGGGGFHHHHEHHGGHHHHHHGHHHGGHHHHHHFHHGEGGGFHGGGGGCEHHGGGGGGGGHHHHGGHHHHHHHHHHHHGGGGGGGGGGGGHHHHGGGGHEHHGGGGGGGGGGGGGGGGGGGGGGGGGGGG?FDA?DCCAFFFFFFFFFFFBFFFFEFFFFFFFFFBDFB9FFBFFFFFFFDDCFFA:FFFFB/;FBFF/
@M05620:45:000000000-G6HP7:1:1101:20202:11996 1:N:0:126
ATCTCTATCTCCTAAAAACCTGTTTAGATTTGGAGATAGACCTTCAGGTTTTTCATCATTTTCTGCATGAATTATACATTGACCACGTTCCAGCGTGGTCAGTTTGCAGCATTCTGTTATTTTGTTTGACAGAGTGTCTTGTTGAGAACATATGTAGGACATGATTTTTTCCTGCAACAGGGAAAATAAAGTATAAGTTTTAAAGATTTATTCTTTAATAAAGGATCTCAAAGCCAGCTTTAGAAAAAGGA
+
CDDCDFFFFFFFGGGGGGGGGGHHHHHHHHHHHHHHHHHHHHHHHHHHHHHGGHHHHIHHIIIIIHHHHHHHHHHHHHHHHHHHHHGHHHHHHHGFGGHHHHHHHHHHHHHHHHHHHHHHHHHHHHHHHHHHHHHHHHHHHHHHHHHHHHHHHHHHHHHHHHHHHHHHHGHHHHHHHHHHHGGHHHHHHHHHHHHHHHHHHHHHHHHHHHHHHHHHHHHHHHHHHHHHHGHHHHHHHGHHHHHHHHHHGGF
@M05620:45:000000000-G6HP7:1:1101:18309:11998 1:N:0:126
CATCCTGACCCTGAAGTACCCCATTGAGCATGGCATCGTCACCAACTGGGACGACATGGAGAAGATCTGGCACCACACCTTCTACAACGAGCTGCGCGTGGCCCCGGAGGAGCACCCAGTGCTGCTGACCGAGGCCCCCCTGAACCCCAAGGCCAACAGAGAGAAGATGACTCAGGTGAGGCTCGGCCGACGCCCGTGCTCCTCCCGTCCTTTCCCCAGTCATTTTCTGCCCGGCTTGATTTCTGACATTT
+
BBBCCFFFFFFFGGGFGGGGGGGHHHHGHHHHHHHHHGHHHGHHHGHHHHHHGGGGGHHHHHHHHHHHHHHHHGHHHGGHHHHHHHHHGGGGGHHGGGGGGGHHGGGGGGGGHHHHGGHHHHHHHHHGHHCGGFGGGGGGGGHHHHGGGCHEHHGGGGGGGGGGGGGGGGGGGGGGGGGGGGFGFFFFFDFFFFFFDFFFFFEFFFFFFFFFFFFFFFFFFFFFFFFFFFEF9@DDDFAFFFFFF;FFFF/
@M05620:45:000000000-G6HP7:1:1101:12367:12002 1:N:0:126
ATCTCTATCTCCTAAAAACCTGTTTAGATTTGGAGATAGACCTTCAGGTTTTTCATCATTTTCTGCATGAATTATACATTGACCACGTTCCAGCGTGGTCAGTTTGCAGCATTCTGTTATTTTGTTTGACAGAGTGTCTTGTTGTGAACATATGTAGGACATGATTTTTTCCTGCAACAGGGAAAATAAAGTATAAGTTTTAAAGATTTATTCTTTAATAAAGGATCTCAAAGCCAGCTTTAGAAAAAGGA
+
>ABBBFFFFFDFGGGFFDFGGFHGHFHCHHHFH4FCHHHFGHHHHHHGHHHGGHDHHFGHGHHHHHGFBGHHHGHHHBHHGFHHFEEHGHHHHGGEFGHHHHHHHHHGHHHHHHHGHHHHHHHHHHHHFHHFHFHHHHHHHHHHHGHHGEHHHHHGHHEHHGG1FGHHHGGHHEHE@FGHGGGHEHGHFFFHHHHHHHHHHHFHFHGHHHHHHHHHH0DGGHFFHHHHHGGHFHFHHGHHHHGEFFHFDDC
@M05620:45:000000000-G6HP7:1:1101:2651:12006 1:N:0:126
CATCCTGACCCTGAAGTACCCCATTGAGCATGGCATCGTCACCAACTGGGACGACATGGAGAAGATCTGGCACCACACCTTCTACAACGAGCTGCGCGTGGCCCCGGAGGAGCACCCAGTGCTGCTGACCGAGGCCCCCCTGAACCCCAAGGCCAACAGAGAGAAGATGACTCAGGTGAGGCTCGGCCGACGCCCGTGCTCCTCCCGTCCTTTCCCCAGTCATTTTCTGCCCGGCTTGATTTCTGACATTT
+
BBBBBF4FFFBCGFG4FGGFGGEFFHHBGGHGCFGHFFHHHGHDAEGFHHHH?EEEFHBFGHHGHFHGFFGFGGHHGGGHHHHHHHHHGEGEEHHGGGGGGGHHG//BC/EDFGHHGGHFCFHDFHHFHFCGC-<FDCDGC:CCGHFG?:CEGHFGGGGGGGDE9FGGGGFFFGBFGGGF.CEG;-AA9-;;;=@BB.:.;B9FFE.;DFFFFFFFFF.;B/BFFFFF//BE.--9@>.;9;F/9;;FFF/
@M05620:45:000000000-G6HP7:1:1101:22241:12008 1:N:0:126
CATCCTGACCCTGAAGTACCCCATTGAGCATGGCATCGTCACCAACTGGGACGACATGGAGAAGATCTGGCACCACACCTTCTACAACGAGCTGCGCGTGGCCCCGGAGGAGCACCCAGTGCTGCTGACCGAGGCCCCCCTGAACCCCAAGGCCAACAGAGAGAAGATGACTCAGGTGAGGCTCGGCCGACGCCCGTGCTCCTCCCGTCCTTTCCCCAGTCATTTTCTGCCCGGCTTGATTTCTGACATTA
+
DDDDDFFFFFFFGGGGGGGGGGGHHHHHHHHHHHHHHGHHHGHHHGHHHHHHGGGGGHHHHHHHHHHHHHHHHGHHHGGHHHHHHHHHGGGGGHHGGGGGGGHHGGGGGGGGHGHHGGHGHHHHHHHHHHGGGGGGGGGGGGHHHHGGGGHGHHGGGGGGGGGGGGGGGGGGGGGGGGGGGGGGFFFFFFFFFFFFFFFFFFFFFFFFFFFFFFFFFFFFFFFFFHHFFFFFFFFFFFFFFFFFFFFFFF9
[truncated: 9,359,571 more chars]
