# Supplementary material for: Fast but not furious: a streamlined selection method for genome-edited cells
Source: Life Sci Alliance. 2021 Apr 26;4(6):e202101051. doi: 10.26508/lsa.202101051 (PMC8127327; doi:10.26508/lsa.202101051)
Supplement: Supplementary file 1 [file LSA-2021-01051_Supplemental_Data_1.zip › SANGER and Deep Sequencing/AFP/129_S129_L001_R1_001.fastq]

@M05620:45:000000000-G6HP7:1:1101:16175:1743 1:N:0:129
TAACCAAGCAGACACTCACCGCTCCCTCGCCACAGGCCAATAGTTTGTCCTCACTGAGTTGGCAACAAGTGGCTGCTGTGGCTGCCATTTTTCTGGTGATGGCCATCAGCTCCGACGAGGTCAGCTGGGGGGCTTTCTTTGTGTAAGCAACGAGAAACCTGAAAGAAGCATTTTTTAACTAAGTCCTGCTGAGTCATTCATGAGTTTTTAGCCGCCTTGCTTCTTCTCACAGACTCTCTACTCTCATGCCA
+
111>AFAFABFFFFGGGBGFEGGEEFHHGGEAEAGFCFC/F1GFFHFHDBGFFHHHEHHHHHEFBC0A0GHHGHGEHBGGEFHFFGFGHHHHGHFBHE1GFBCEFHGBGGHFHGCEG/BCGCCFHGGHGGGGGAGGFGGGGGGGB0BBFFF@EBAAFFFFF/B/;9ABFBFFFFF@-9:FBBFFFFFFFFF/AFFFFFFFFFBFFFFFFE/B9A-@BFFFFFFFFFFFFB/B/FFFFFFBBFFFF/BBB9/
@M05620:45:000000000-G6HP7:1:1101:14671:1747 1:N:0:129
TGATTACTGCAACAGTTCCCCCTGGACCTGGAAAAGTTTCTTGCCTGGCTTACAGAAGCTGAAACAACTGCCAATGTCCTACAGGATGCTACCCGTAAGGAAAGGCTCCTAGAAGACTCCAAGGGAGTAAAAGAGCTGATGAAACAATGGCAAGTAAGTCAGGCATTTCCGCTTTAGCACTCTTGTGGATCCAATTGAACAATTCTCAGCATTTGTACTTGTAACTGACAAGCCAGGGACAAAACAAAGAT
+
33>AAFFFDFDFGGGGGGGGGGGGDCGHHGFGCHGHHHHHHHHHHHHGHHHCGHFHHHHHHHHHHHHHHHHHHGHGHHHHHHHHBEGHHHGHHGGGEGHHEGGGGHHHGHGHHHHFHHHH33BFF/EEHFHHHGHHHHEHH2FGHHHHHHHHHGHHHHHHHGHGHHHHHHGGGGGH1FGHHHHHHHHGEHHHHHHHHFFFHHGHGHHHHHHHHHHHGFHGFHGFHHGEFGHHGGFGGGEGGGGFFGFGGGG
@M05620:45:000000000-G6HP7:1:1101:16175:1762 1:N:0:129
TAACCAAGCAGACACTCACCGCTCCCTCGCCACAGGCCAATAGTTTGTCCTCACTGAGTTGGCAACAAGTGGCTGCTGTGGCTGCCATTTTTCTGGTGATGGCCATCAGCTCCGACGAGGTCAGCTGGGGGGCTTTCTTTGTGTAAGCAACGAGAAACCTGAAAGAAGCATTTTTTAACTAAGTCCTGCTGAGTCATTCATGAGTTTTTAGCCGCCTTGCTTCTTCTCACAGACTCTCTACTCTCATGCCA
+
3>>AAFAFBFFFGGGGGGGGGGGGGGHHGGGGGHHHGGGEHHHHHHHHHHHHHHHHHHHHHHHHHHHEHHHHGHGGHHHHHHHGGHGHHHHHHHHHHHHHHHHHGHHHHHHHHGGGGEGGGGFHHHGHGGGGGGGGGGGGGGGGGGGFFFFBFFDFFFFFFFFFFFFFFFFFFFFBEFFFFFFFFFFFFFFEFFFFFFFFFFEFFFFFFFFFFDBBFFFFFFFFFFFFFFFFFFFFFFFFFFFFFFFBFF/
@M05620:45:000000000-G6HP7:1:1101:12208:1833 1:N:0:129
TACCTGTACTGGGGAAGCATTTGAATATCCCCCCATGGTGATGGGGACGGAGAACTGCTCCATAAACACAGGCAACGTGCCTAACTTTCCCGGGAAGATGAAGTCAAAGAGCGACCACAGCTCTCGGAGGTTATTTTGCATCGGTGAGCCAGACAGAATGATCCGATGAGGGGTGCGAAACTATTTGAGGAAAGGAAGCACCTTTTTATTAAATTTACCTTTTAGCAATCGCCATTCCTACCCTAAAGATC
+
>>>AAFFFFFFFGGGGGGGGGGHHHHHHHHHGGGGHHHHHHHHFHGGGGGGGGHHGFFHHHGHHFHHHHHHGGHHHGHHHHHHHHHHHHHHGGGEGGHHHHHHHHHHHHHHHGGGGGHHHHHHHHGGGGGDHHHHHHHHGHHGGGGGHHFFHHGHHHHHHHHHHHCEGHHHGGGGGGECGGGGGGGGGGF9BFGGGGGGFFEFFFFFFFFFFFFFFFFFFFFFFFFFBFFFFFBEFFFFFFFFFFBFFBF;
@M05620:45:000000000-G6HP7:1:1101:18541:1904 1:N:0:129
TACCTGTACTGGGGAAGCGTGTAGCAATCGCCATTCCTACCCTAAAGATCGGAAGAGCACACGTCTGAACTCCAGTCACTCTCGCGCATCTCGTATGCCGTCTTCTGCTTGAAAAAAAATATTGCTTGACAAAGCGTCTTGGTGAGCACAGACGTAGGACATGATTTTTTCCTGCAACAGGGAAGATAAAGTATAAGTTTTAAAGATTCATTCTTTAATAAAGGATCTCAAAGCCAGCTTTAGAAAAAGGA
+
AAAAAFFFFFFBGCGGGG1A0AEF3GGGFF0AA0GHGFGHGHHHHHH1GFAEAFEFHFHCECAHHGE1AADDFHHDGHHHHFHCFCE/E/DGG?>GH21>/>FEF2EFBB10BGB0/<B0122@1@1@FG110<0/<?//?11.101>0F010<=C<<0//0<D000=0-/<;0//0:;FG..;..090;000000C00;BF00090;09CFGGG0CBFB000;-;FF/B/9BFF-AE/BFB///9BF--9
@M05620:45:000000000-G6HP7:1:1101:16229:2083 1:N:0:129
TACCTGTACTGGGGAAGCATTTGAATATCCCCCCATGGTGATGGGGACGGAGAACTGCTCCATAAACACAGGCAACGTGCCTAACTTTCCCGGGAAGATGAAGTCAAAGAGCGACCACAGCTCTCGGAGGTTATTTTGCATCGGTGAGCCAGACAGAATGATCCGATGAGGGGTGCGAAACTATTTGAGGAAAGGAAGCACCTTTTTATTAAATTTACCTTTTAGCAATCGCCATTCCTACCCTAAAGATC
+
CCCCCFFFFFFFGGGGGGGGGGHHHGHHHHHGGGGHHHFGGHHHHGGGFFGGGHHHHHHHHHHHHHHGGHFHGHHEEHHGHHHHHHHHHHHGGGGGGHHHHHFHHHHHGHHGGGGGGHHHHHHHHGGGGGAGHHHHHHHFGHGGEGGHGHHHHGHGGHHHHHHHHGDGHHHGGGGGGGAFGGGGGGGGGGCFFF?GFGGGFFFFFFFFFFF/BFFFFFFFFEFFFFFFFFFFFDEFFFFFFFFFFFFFFFF
@M05620:45:000000000-G6HP7:1:1101:16250:2085 1:N:0:129
TACCTGTACTGGGGAAGCATTTGAATATCCCCCCATGGTGATGGGGACGGAGAACTGCTCCATAAACACAGGCAACGTGCCTAACTTTCCCGGGAAGATGAAGTCAAAGAGCGACCACAGCTCTCGGAGGTTATTTTGCATCGGTGAGCCAGACAGAATGATCCGATGAGGGGTGCGAAACTATTTGAGGAAAGGAAGCACCTTTTTATTAAATTTACCTTTTAGCAATCGCCATTCCTACCCTAAAGATC
+
DDDDCFFFFFFFGGGGGGGGGGHHHHHHHHHGGGGHHHGHHHHHHGGGGGGGGHHHHHHHHHHHHHHHHHHHGHHHGHHHHHHHHHHHHHHGGGGGGHHHHHHHHHHHHHHHGGGGGHHHHHHHHGGGGGGHHHHHHHHBGHGGGGGHHHHHHGHHHHHHHHHHHGGGGHHGGEFGGDGGGGGGHHHGGGCFGGGGGGGGGFFFFFFFFFFFFFFFFFFFHFFFFFFFFFFFFFFFFFFFFFFFFFFFFFF
@M05620:45:000000000-G6HP7:1:1101:17051:2198 1:N:0:129
TACCTGTACTGGGGAAGAGTGTAGCAATCGCCATTCCTACCCTAAAGATCGGAAGAGCACACGTCTGAACTCCAGTCACTCTCGCGCATCTCGTATGCCGTCTTCTGCTTGAAAAAAAAAAAAACACAACAATGCCCACCTGAACCCCCAGGCCATCAGTGAGACGATGAATCAAGAGAGCCTCGGCGGCTGCCCGGTCTGCGCCCCTCCTTTACCCCGTCATTGTCTGCCCCTCTTGGTATAGGGCATTA
+
BCCCCFFFFFFFGGGGGGGGGGHHHHHHHGGGGGHHHHHHHHHHHHHHHHHGGGGHHHHHHHGHHHGHHGHHHHHHHHHHHHHGGGGGG@GHHGGHHHHGEGHGHHHHHHHHHHHHGGDC@<//<<0....>11<><0...//<0<CD-AE..;./0CF00;0:0;-.900000000./..;:/.9C-----.;:.-:;9/0-;;--.../0;000/.-.;..0:;9000;99.9/:90000090././90
@M05620:45:000000000-G6HP7:1:1101:20788:2305 1:N:0:129
TACCTGTACTGGGGAAGCATTTGAATATCCCCCCATGGTGATGGGGACGGAGAACTGCTCCATAAACACAGGCAACGTGCCTAACTTTCCCGGGAAGATGAAGTCAAAGAGCGACCACAGCTCTCGGAGGTTATTTTGCATCGGTGAGCCAGACAGAATGATCCGATGAGGGGTGCGAAACTATTTGAGGAAAGGAAGCACCTTTTTATTAAATTTACCTTTTAGCAATCGCCATTCCTACCCTAAAGATC
+
BBBCCFFFFFFFGGGGGGGGGGHHHHFHHHFGGGGHGHFGGHHHHGGGGGGGGHHHHHHHHHHHHHHHHGHHGHHHGHHHHHHFHHHHHHHGGGEEGHHHGHHHHHHHHHHHGGGGGHHHHHHHHGGEGGEHHHHHHHHHHHGGGGGHGHHHHGHH<GHHHHHHHEGGHHHGGCCGGECGGGGGGGGGGG9CFGFBFGGGGFFFFFFFFFFFFFFFFFFFFFFFFFFFFFFFFFFFFFFFFFFFFBFFFFB
@M05620:45:000000000-G6HP7:1:1101:12842:2308 1:N:0:129
AAACCAAGCAGACACTCACCGCTCCCTCGCCACAGGCCAATAGTTTGTCCTCACTGAGTTGGCAACAAGTGGCTGCTGTGGCTGCCATTTTTCTGGTGATGGCCATCAGCTCCGACGAGGTCAGCTGGGGGGCTTTCTTTGTGTAAGCAACGAGAAACCTGAAAGAAGCATTTTTTAACTAAGTCCTGCTGAGTCATTCATGAGTTTTTAGCCGCCTTGCTTCTTCTCACAGACTCTCTACTCTCATGCCA
+
ABBBBBBFBFFFGGGGGGGGGGGGGGHHGGGGGHGHFGGHHFHGHHHHHHGHHHHHHHGHHHHHHGHHGGHHGHGEHHHHHHHGEHHHHHHHHHHHHHHHHHHHHHHHHFHHHGGGGGFGDHHHHHHHGGGGGFGGFGGGGFGFFFFFFFFFFFFFFFFFFFFFFFFFFFFFFFFFAFFFFFFFFFFFFFFFFBFFFFFFFFFFFFFFFEFFFFFFFFFFFFFFFFFFFFFFFFFFFFFFFFFFFFFFFF/
@M05620:45:000000000-G6HP7:1:1101:12856:2320 1:N:0:129
AAACCAAGCAGACACTCACCGCTCCCTCGCCACAGGCCAATAGTTTGTCCTCACTGAGTTGGCAACAAGTGGCTGCTGTGGCTGCCATTTTTCTGGTGATGGCCATCAGCTCCGACGAGGTCAGCTGGGGGGCTTTCTTTGTGTAAGCAACGAGAAACCTGAAAGAAGCATTTTTTAACTAAGTCCTGCTGAGTCATTCATGAGTTTTTAGCCGCCTTGCTTCTTCTCACAGACTCTCTACTCTCATGCCC
+
ABABBAAC>FCFGFGFGGFGGEEEGGHHEGGGGHAEGFFHHFFDGGHHHHFHHHH5F3GFEEHGHHHHH@5GCEFGHHFHGHFFEGHGHHHHGHHGGHGH4CGGFHHHHHHHHGGG@EGGDGGGGFBBDGC@@GGGBFGG9C9FFFBFFFFBFFDDFFFFFFFFFFFFFFFFFFFBFF:BFFB9FFFBBF/;ABFFFFFFFBFBFFFFFF/BF9BBFF9FFFFFFFFBBB/BFFFFFFB/BBFFFFB/;F/
@M05620:45:000000000-G6HP7:1:1101:12759:2320 1:N:0:129
TACCTGTACTGGGGAAGCATTTGAATATCCCCCCATGGTGATGGGGACGGAGAACTGCTCCATAAACACAGGCAACGTGCCTAACTTTCCCGGGAAGATGAAGTCATAGAGCGACCACAGCTCTCGGAGGTTATTTTGCATCGGTGAGCCAGACAGAATGATCCGATGAGGGGTGCGAAACTATTTGAGGAAAGGAAGCACCTTTTTATTAAATTTACCTTTTAGCAATCGCCATTCCTACCCTAAAGATC
+
?AAAAFFFFFF@AEFEEEFGGGHGHHFHHHGGGEGHFFAF5FFHHGEEEEAEAGGGHFHHFBFHFFGHF1GGFHHEEGGHHFDEFGFEFFGGGG?EAHGHB?GB?FGHDEEBE@CCCFAGEGGHFDFGGC?GDGDHHHB11FEA<AFGF<CGH.<<<GHHHHHDC.E:CGHA@::AB.-A?0CFBFF0EF0CFGGB99AB/.;FFFFEFFF9/BBFFFFFFFFFBFFFB9.E.99B;9;FB::BFB/FFF/
@M05620:45:000000000-G6HP7:1:1101:12745:2331 1:N:0:129
TACCTGTACTGGGGAAGCATTTGAATATCCCCCCATGGTGATGGGGACGGAGAACTGCTCCATAAACACAGGCAACGTGCCTAACTTTCCCGGGAAGATGAAGTCATAGAGCGACCACAGCTCTCGGAGGTTATTTTGCATCGGTGAGCCAGACAGAATGATCCGATGAGGGGTGCGAAACTATTTGAGGAAAGGAAGCACCTTTTTATTAAATTTACCTTTTAGCAATCGCCATTCCTACCCTAAAGATC
+
BBBBBFFFFFFFGGGEEGGGGGHHHHHHHHHGGGGHHHFHGHHHHGGGGGGGGHHHHHHHHGHHHGHHHHHHGHHHGHHHHHHHHHHHHHHGGGGGGHHHHHHHGHHHHHGHGGGGGHGHHHHHHGGGGGGHHHHHHHHGHHGGGGGHHHHHHGHHHHHHHHHHHGGGHHHGGGGGGGGGGGGGGGGGAFCFFFGGGGGGGEFFFFFFFFFFFFFFFFFFFFFFFFFFFFEFFFFFFFFFFFFFFFFFFFF
@M05620:45:000000000-G6HP7:1:1101:12762:2340 1:N:0:129
TACCTGTACTGGGGAAGCATTTGAATATCCCCCCATGGTGATGGGGACGGAGAACTGCTCCATAAACACAGGCAACGTGCCTAACTTTCCCGGGAAGATGAAGTCATAGAGCGACCACAGCTCTCGGAGGTTATTTTGCATCGGTGAGCCAGACAGAATGATCCGATGAGGGGTGCGAAACTATTTGAGGAAAGGAAGCACCTTTTTATTAAATTTACCTTTTAGCAATCGCCATTCCTACCCTAAAGATC
+
BBBBBFFFFFB4F2EEEFGGGGGGHHHHHHHGGGGHHHGHFBGHHGGGAEGGEHHHFHHHHGHHHGHHHHHEGHHH?GFGHHHHHHHHHHHGGGGGGHHHHHHHGHHHHGEHGGGGGHGHHHHHHGGGGCAGHHHHHHGBFGADEDGHHHHHHGHEHHHHGHHHEEGGHHEDCDGF@DB@BFEFGEGGEEBFFGFFFFGFGGFFFFFFFFF/BFFFFFFFFFFFBBFFFFEFFFFFFFFFF99FFFFFFFF
@M05620:45:000000000-G6HP7:1:1101:13168:2516 1:N:0:129
AGATTACTGCAACAGTTCCCCCTGGACCTGGAAAAGTTTCTTGCCTGGCTTACAGAAGCTGAAACAACTGCCAATGTCCTACAGGATGCTACCCGTAAGGAAAGGCTCCTAGAAGACTCCAAGGGAGTAAAAGAGCTGATGAAACAATGGCAAGTAAGTCAGGCATTTCCGCTTTAGCACTCTTGTGGATCCAATTGAACAATTCTCAGCATTTGTACTTGTAACTGACAAGCCAGGGACAAAACAAAGAT
+
AAABBFFFDDFFGGGGGGGGGGGGHGHHHHHHHHHHHHHHHHHHHHHGHHHHHHHGHHHHHHHHHHHHHHGHHHHHHHHHHHHHHGHHHHHHHHGFGGHHHHHHHHHGGHFHHHHGHHHHHFHGGGGFHGHHHGHHHHFGHHHGHHHHHHHGHGHHHHHHHHHHGHHHHGFGGGGHHHHHHHHHHHHGHHHHFGHHHHHHGHHHGGHHHBHHHHHHHFHHFGHHHHHGHGFHHGEGGGGGGGGGGGGFEGF
@M05620:45:000000000-G6HP7:1:1101:13170:2536 1:N:0:129
AGATTACTGCAACAGTTCCCCCTGGACCTGGAAAAGTTTCTTGCCTGGCTTACAGAAGCTGAAACAACTGCCAATGTCCTACAGGATGCTACCCGTAAGGAAAGGCTCCTAGAAGACTCCAAGGGAGTAAAAGAGCTGATGAAACAATGGCAAGTAAGTCAGGCATTTCCGCTTTAGCACTCTTGTGGATCCAATTGAACAATTCTCAGCATTTGTACTTGTAACTGACAAGCCAGGGACAACACAAAGAT
+
?3AABFF5DFFFGG4BGFGFGGCGFGFHGFGHHHHGGFHGHHHGHHGHHHHFHHGHFHHHHHFFHHHHHHGHHHGHHGHHFHHHHFHHHHHHHHGGGEGHGHHFHEH1?GFHHHHGHHHH3EGGGFGFFFGFHGHHHHGHHGGHFGEFGGHFHGGGHGHGHHHHGHFHHHGGGGGGHHFDGHBGFGHGHGGHFHGFHH0CFFFHFBGHD/=GGGGHHGGB;CFHHHHH/GCCGGGEA.AEEF.9EGFF/F9
@M05620:45:000000000-G6HP7:1:1101:15781:2540 1:N:0:129
CATCCTGACCCTGAAGTACCCCGGCTTGATTTCTGACATTAGATCGGAAGAGCACACGTCTGAACTCCAGTCACTCTCGCGCATCTCGTATGCCGTCTTCTGCTTGAAAAAAAAAAAAAATCCACTTATATTCTGTGTTTATGGCTGTAAAATGCAGTACATAGAAAATACGATAATACGAGGTATTTATTAATGTGTTCTATGTATTCAATCTTGAGTTGATGTCACCAGGACTAGTCTTCGTAGATTGT
+
ACCCCFFFFFFFGGGGGGGGGGGGGGGGHHHHHHHHHHHHGHHHHHGGGGHHHHHHHGHHHGHHHHHHHHHHHHHHHHGGGGGGCHHHGGHGHHGFGHGHHHFHHHHFGHGGGGF?//<-01<11=1111110=0000//000/.<..00000:0000;0;0000<0/000.....000...-.00000000000000/0900000;///////////9///;//:/9//....////////./9:./;/9
@M05620:45:000000000-G6HP7:1:1101:13402:2548 1:N:0:129
CATCCTGACCCTGAAGTACCCGGCTTGATTTCTGACATTAGATCGGAAGAGCACACGTCTGAACTCCAGTCACTCTCGCGCATCTCGTATGCCGTCTTCTGCTTGAAAAAAAAAAAAAATTTTATTTGACAGAGTGAGTTGATGAGAAAATAAGACGGACATGATTTGTTCCTGCGATAGGGAAAGTACAATGTGTGTTGTGACGATTTATGCTTTAAGAGAGTATCTCCAGTGCGGCTTTAGTATGGTTA
+
AABBBFFFFFFFGGGGGEGGGGGGGGGHHHHHHHGGHHHHGHHHHGGGGGFHFGHHGFHHEFGHHHHGHGHHHHHGHGGGGGEFFGHFGHHHHGEEHGHHHHHHHHHHDGGFCCB///-<>>11=111>==F0>1=00<0000=0000//000=00...:-<0000000/0000/--9.././;:.0000090;00.:/...//;9.9.///;//////9:;.//:///://///-9--;///////.//9
@M05620:45:000000000-G6HP7:1:1101:15793:2554 1:N:0:129
CATCCTGACCCTGAAGTACCCCGGCTTGATTTCTGACATTAGATCGGAAGAGCACACGTCTGAACTCCAGTCACTCTCGCGCATCTCGTATGCCGTCTTCTGCTTGAAAAAAAAAACAGCGCTGTTGACCGATGCTCCTCTGAATCCCAAGGCCAACATAAACAAGAAAACTCAGAGTGGGATCAGCGGTCTGCCTTGTTCCACAGATCCTTTCCCCTAACATTTTCTGCTTTTTTTGACATCTGTGACTA
+
BBBBBFFFFFFFFGGGGFGGGGGCEEGGGHHGGD5FGFHHHFBGHHGGAEHGHHHHHGFGFGHEHHHGGHHHHHHHHHGAFGCE/@E1?>E3FGE>EFFFHHHF3GGFGHFCFGC//?20///</<?111->-.<0DG/<=0=0000C0<..:..C.:/00<00.//////;0900000...;..0;.-.-.//9//9///////.//9;///9/B...../99/;/9://///9-99.//////////9/
@M05620:45:000000000-G6HP7:1:1101:10586:2654 1:N:0:129
AAACCAAGCAGACACTCACCGCTCCCTCGCCACAGGCCAATAGTTTGTCCTCACTGAGTTGGCAACAAGTGGCTGCTGTGGCTGCCATTTTTCTGGTGATGGCCATCAGCTCCGACGAGGTCAGCTGGGGGGCTTTCTTTGTGTAAGCAACGAGAAACCTGAAAGAAGCATTTTTTAACTAAGTCCTGCTGAGTCATTCATGAGTTTTTAGCCGCCTTGCTTCTTCTCACAGACTCTCTACTCTCATGCCA
+
BAABB?AFBFBFGGGGFGGGGGGGDFHHGGFDEHFHGGCECFGGFHHHGFHHFHFHHHGHHGEGHGFEGDEGGFGGHGFHFHGGGHHHGHHGEGHHHHFHHGHHHGHHHHHGHGGGEFCG/FCGHHHHGGGGGFEGFFFGGFFFFGFFFFFFFFFFFFFFFEFFFFFFFFFFFFFFEFFFFFFFFFFFFFFFFBFFFFFFFFFFFFFFFFFFFFFFFFFFFFFFFFFBFFFFFFFFFFFFFB/BFFF/BFB
@M05620:45:000000000-G6HP7:1:1101:20910:2701 1:N:0:129
CATCCTGACCCTGAAGTACCCGGCTTGATTTCTGACATTAGATCGGAAGAGCACACGTCTGAACTCCAGTCACTCTCGCGCATCTCGTATGCCGTCTTCTGCTTGAAAAAAAAAAAAAATGCAGCTGACAAAGGCCCCCCGGAAACCCAAGGCCAACAGAGAGCAGAGGACGCATATGAGGCTAGGCCGACGCCCTTGGCACGCCCAACCTTTCCCAAGTCCGTTTCTGCCGAGCTTGGTTATTGTAGTGT
+
CCCCCFFFFFFFGGGGGGGGGGGGGGGHHHHHHHHHHHHHHHHHHGGGGHHHHHHHGHHHGHHHHHHHHHHHHFDFHGG@?GG@GHHFFHHHHEEEHGHHHHHHHGGHFHGGGGB>/<-01111><11011<0<.<DD-:-:---;....;.......///9..:9/..;;-;9..;09099A0../09-9----://0/;0.-9:..;./000000;A0BB.99/00000--;-A0/.;.0099000;/0
@M05620:45:000000000-G6HP7:1:1101:11066:2710 1:N:0:129
TACCTGTACTGGGGAAGCATTTGAATATCCCCCCATGGTGATGGGGACGGAGAACTGCTCCATAAACACAGGCAACGTGCCTAACTTTCCCGGGAAGATGAAGTCAAAGAGCGACCACAGCTCTCGGAGGTTATTTTGCATCGGTGAGCCAGACAGAATGATCCGATGAGGGGTGCGAAACTATTTGAGGAAAGGAAGCACCTTTTTATTAAATTTACCTTTTAGCAATCGCCATTCCTACCCTAAAGATC
+
BBBBBFFFFFFFGGFGGGGGGGHGFHHHHHHGGGGHHHGGGHHHHGGGGGGGEHHHHHHHHHHHHGHHHHHHGHHHGHHHHHHHHHHHHHHGGGFGGHHHGHHHHHHHHHHGGFGGGHHHHHHHHGGFGGCHGGHHHHHGHHGGGGGHHGHFHGHHHHHHHHGHHAEFHHHGGEGGG9@BGGGGGGGBEGCBFCF/CFGGGFFFFFFFFFFFFFFFFFFFFFFFFFFFFFEEDDEFFFFFFFFFFBFBFF:
@M05620:45:000000000-G6HP7:1:1101:17037:2725 1:N:0:129
TACCTGTACTGGGGAAGCGTGTAGCAATCGCCATTCCTACCCTAAAGATCGGAAGAGCACACGTCTGAACTCCAGTCACTCTCGCGCATCTCGTATGCCGTCTTCTGCTTGAAAAAAAAAAAAAAAAAAACGATTAGAATAAAAAATGCAACATACTTTAAACCATAATATAAGTAATGCTACTAATAGTATGTAGAGTCAAAAGTTGTATGATGGCATGTGAATATAGATTAGATGTGTAATAGATGTTA
+
BBBCCFFFFFFFGGGGGGGGGGHHHHHHHGGGGGHHHHFGGHHHHHHHHHGGGGGHHHHHHHFHHHGHHHHHHGHHHHHHHHHGGGGGEEHHHGGHHHHGGGHGHHHHHHHHHGHHGGGCF<<-----;;.-;...00009;000-.00000./099000000/.00000009B00000000000000000000;000;0000;/00:000;0009//0.:000000000900;000:0900000090000
@M05620:45:000000000-G6HP7:1:1101:11055:2728 1:N:0:129
TACCTGTACTGGGGAAGCATTTGAATATCCCCCCATGGTGATGGGGACGGAGAACTGCTCCATAAACACAGGCAACGTGCCTAACTTTCCCGGGAAGATGAAGTCAAAGAGCGACCACAGCTCTCGGAGGTTATTTTGCATCGGTGAGCCAGACAGAATGATCCGATGAGGGGTGCGAAACTATTTGAGGAAAGGAAGCACCTTTTTATTAAATTTACCTTTTAGCAATCGCCATTCCTACCCTAAAGATC
+
CCCCCFFFFFFFGGGGGGGGGGHHHHHHHHHGGGGHHHGHHHHHHGGGGGGGGHHHHHHHHHHHHGHHHHHHGHHHGHHHHHHHHHHHHHHGGGGGGHHHHHHHHHHHHHHHGGGGGHHHHHHHHGGGGGGHHHHHHHHHHHGGGGGHHGHHHGHHHHHHHHHHHFGFHHHGGGGGGGGGGGGGGGGFGGFGGGGGGGGGGFFFFFFFFFFFFFFFFFFFFFFFFFFFFFFFFFFFFFFFFFFFFFFFFFF
@M05620:45:000000000-G6HP7:1:1101:16091:2793 1:N:0:129
AAACCAAGCAGACACTCACCGCTCCCTCGCCACAGGCCAATAGTTTGTCCTCACTGAGTTGGCAACAAGTGGCTGCTGTGGCTGCCATTTTTCTGGTGATGGCCATCAGCTCCGACGAGGTCAGCTGGGGGGCTTTCTTTGTGTAAGCAACGAGAAACCTGAAAGAAGCATTTTTTAACTAAGTCCTGCTGAGTCATTCATGAGTTTTTAGCCGCCTTGCTTCTTCTCACAGACTCTCTACTCTCATGCCA
+
BBBBB?AFBFFFGGGGGGGGGGGGGGHHGGGGGHHHGGGHGFHHHFHHHHHHHHHHHHHHHGHHGHFEHFHHGHFGHGGHHHHGGHHGHGHHFHHHFGFHGHHHHHHHHHHHHGGGGFFGGFHHHHHHGGGGGGGGGFFGGFFGGGFFFFFFFFFFFFFFA9FFFFFFFFFFFFFFFFFFFFFFFFFFFFFFFFFFFFFFFFFFBFFFFFFBFFFFFDFFFFFFFFFFFFFFFFFFFFFFEFFFBFFBFFF
@M05620:45:000000000-G6HP7:1:1101:16060:2798 1:N:0:129
AAACCAAGCAGACACTCACCGCTCCCTCGCCACAGGCCAATAGTTTGTCCTCACTGAGTTGGCAACAAGTGGCTGCTGTGGCTGCCATTTTTCTGGTGATGGCCATCAGCTCCGACGAGGTCAGCTGGGGGGCTTTCTTTGTGTAAGCAACGAGAAACCTGAAAGAAGCATTTTTTAACTAAGTCCTGCTGAGTCATTCATGAGTTTTTAGCCGCCTTGCTTCTTCTCACAGACTCTCTACTCTCATGCCA
+
BBCCCBBFCFFFGGGGGGGGGGGGGGHHGGGGGFHHGGHHHHHHHHHHHHHHHHHHHGGHHHHHHHHHGFHHGHGGHHHHHHHGGHHHHHHHHHHHHHGHHHGHHHHHHHHHGGGGGGFGGGHHHHHHGGGGGGGGGGGGGGGGGFFFFFFFFFFFFFFFFBFFFFFFFFFFFFFFFFFFFFFFFFFFFFFFFFFFFFFFFFBFFFFFFEFFFFFFFFFFFFFFFFFFFFFFFFFFFFFFFFFFFFFFFF/
@M05620:45:000000000-G6HP7:1:1101:18480:2824 1:N:0:129
AGATTACTGCAACAGTTCCCCCTGGACCTGGAAAAGTTTCTTGCCTGGCTTACAGAAGCTGAAACAACTGCCAATGTCCTACAGGATGCTACCCGTAAGGAAAGGCTCCTAGAAGACTCCAAGGGAGTAAAAGAGCTGATGAAACAATGGCAAGTAAGTCAGGCATTTCCGCTTTAGCACTCTTGTGGATCCAATTGAACAATTCTCAGCATTTGTACTTGTAACTGACAAGCCAGGGACAAAACAAAGAT
+
1>>>ABB331BB1GA3FGFF1AAAA0GFGHE01AFA1ADAAGEHEGFCHHCGHFHFH1E1FBFGFGEFHFAGH1GHE2AAGHECEGHHHD2F>EE?E/FEFFFCGFFFEEEHH1GBGHHHB1GFGHEEHHHHHGHHHHFHHHHHHHHHGHHHHGHHHHHHGHBHHHHHHHGGGGGFHHHHHHHHHHHGGHHHHHHHHHHFHHHHHHHHHGHHGHHHHHHHHGHHHHHHHHHHGGGGGGGGGFFGGGGGGGF
@M05620:45:000000000-G6HP7:1:1101:18466:2837 1:N:0:129
AGATTACTGCAACAGTTCCCCCTGGACCTGGAAAAGTTTCTTGCCTGGCTTACAGAAGCTGAAACAACTGCCAATGTCCTACAGGATGCTACCCGTAAGGAAAGGCTCCTAGAAGACTCCAAGGGAGTAAAAGAGCTGATGAAACAATGGCAAGTAAGTCAGGCATTTCCGCTTTAGCACTCTTGTGGATCCAATTGAACAATTCTCAGCATTTGTACTTGTAACTGACAAGCCAGGGACAAAACAAAGAT
+
AAABCFFFFFFFGGGGGGGGGGGGHHHHHHHHHHHHGHHHHHHHHHHHHHHHHHHHHHHHHHHHHHHHHHHHHHHHHHHHHHHHHHHHHHHHHHGGGGHHHHHHHHHHGHHHHHHHHHHHHHHGGHGGHHHHHGHHHHHHHHHHHHHHHHHHHGHHHHHHHHHHHHHHHHGGGGGHHHHHHHHHHGHGHHHHHHHHHHHGHHHHHHHHHHHHHHHHHHHHHHHFHHHHHHHHHGGGGGGGGGGGGGGGGGF
@M05620:45:000000000-G6HP7:1:1101:10399:2883 1:N:0:129
AAACCAAGCAGACACTCACCGCTCCCTCGCCACAGGCCAATAGTTTGTCCTCACTGAGTTGGCAACAAGTGGCTGCTGTGGCTGCCATTTTTCTGGTGATGGCCATCAGCCCCGACGAGGTCAGCTGGGGGGCTTTCTTTGTGTAAGCAACGAGAAACCTGAAAGAAGCATTTTTTAACTAAGTCCTGCTGAGTCATTCATGAGTTTTTAGCCGCCTTGCTTCTTCTCACAGACTCTCTACTCTCATGCCA
+
BBBBBBBFBFFFGGGGGGGGFGGGGGHHGGGGGHHHGGHHHHHGHHHHHHHHHHHHHHFHHHHHHHHHHGHHGHGGHHHHHGHGGHGHHHHHHHHHGHFHHHHHHHFGGHFGGGGGGDGG?GHHGHHHGGGGGGGGGGGGGFFFFFFFFFFFFFFFFFFFFFFFFFFFFFFFFFFFEFFFFFFFFFFFFFFFFBFFFFFFFFFFFFFFFEFFFFFFFFFFFFFFFFFFFFFFFFFFFFFFFFFFFFFFFFB
@M05620:45:000000000-G6HP7:1:1101:10097:2899 1:N:0:129
TACCTGTACTGGGGAAGCATTTGAATATCCCCCCATGGTGATGGGGACGGAGAACTGCTCCATAAACACAGGCAACGTGCCTAACTTTCCCGGGAAGATGAAGTCAAAGAGCGACCACAGCTCTCGGAGGTTATTTTGCATCGGTGAGCCAGACAGAATGATCCGATGAGGGGTGCGAAACTATTTGAGGAAAGGAAGCACCTTTTTATTAAATTTACCTTTTAGCAATCGCCATTCCTACCCTAAAGATC
+
BBBBBFFFFFBCGCFGGGGFGGHFFGHHFGFFGGGHHHHHHHHHGGEGGGGGGHHHHHHFFHFGHHHHHHGHFHFHCFHFHGHCHGHHHHHGGGCFGGHFHHHHHHHHHHHHGFGGGHHHHHHHHGGGGGDHHHHHHFF<GHGGGGGHHHHHHGFHFGHHHHHHH?EGHGFGGE@EFEDGGGGGGGGFGGCFGGGFFGGGGFBFFFFFFFFBFFFFFFFF9BFFFFBBFFAFFDAFFFFFBFFFFFFFFFB
@M05620:45:000000000-G6HP7:1:1101:19086:2900 1:N:0:129
CATCCTGACCCTGAAGTACCCGGCTTGATTTCTGACATTAGATCGGAAGAGCACACGTCTGAACTCCAGTCACTCTCGCGCATCTCGTATGCCGTCTTCTGCTTGAAAAAAAAAAACTCCATCGAGGTCAAGAGGGGGATATGAAGCTAAATGGTAACCAAAATCAAAATGTTCGGTTAGAAGGGAGGGCTGCGTCTAGGGTGGTTGTGACTCGATGTAGAAGTGCGTTGTACCGGTCGTCACTCATCGAG
+
AABABFFFFFFFGGGGGGGGGGEEGGGHHGHHHHFHHHHGHGHHHGGGGHHHHHGHEHHHGHHHHGGHHHHHHHHHHGGGGGG/FGFFDHHGFFEEHGFHFHHHHGHHDGGGGB@>/21111</0///011110..---./000000:000;00000000...0/009000;00.-;...00;....--..99-.-..//.9.-....9////..//.////////9..;.///.-----...///////.
@M05620:45:000000000-G6HP7:1:1101:10392:2901 1:N:0:129
AAACCAAGCAGACACTCACCGCTCCCTCGCCACAGGCCAATAGTTTGTCCTCACTGAGTTGGCAACAAGTGGCTGCTGTGGCTGCCATTTTTCTGGTGATGGCCATCAGCCCCGACGAGGTCAGCTGGGGGGCTTTCTTTGTGTAAGCAACGAGAAACCTGAAAGAAGCATTTTTTAACTAAGTCCTGCTGAGTCATTCATGAGTTTTTAGCCGCCTTGCTTCTTCTCACAGACTCTCTACTCTCATGCCA
+
AAAAAABFBF>FAGGFFGGGEEGGGCAGEECEEHHFCFCHFFHHHHHHFGHGGHGDGFHHGFHBEGHEH@FDA?EEEGHFHGFEFHHHHFFGFDHFFGB4FGHGFGHHHHHFE?@EE/B?<0CGBHFGD?BBBGGF0;FGGFBBFFFFFFF>EFDDF/FBA//FFEABFBFFFFF?FFFFBFFBFFFFFFFFFFFFFFFBFFFFBFFFFFF/B.-9AD/BFBFFFFB9B/BFFFFFFFFFBFBFBFB/9F/
@M05620:45:000000000-G6HP7:1:1101:19074:2915 1:N:0:129
CATCCTGACCCTGAAGTACCCGGCTTGATTTCTGACATTAGATCGGAAGAGCACACGTCTGAACTCCAGTCACTCTCGCGCATCTCGTATGCCGTCTTCTGCTTGAAAAAAAAAAAAAAAAACATTTTAATGAAGTCCGTAGGTCTAAGAGTTAAGATAAGTTGACGCAGCTAATTTTCATCATGTCATGAGAGGCATGCCATTGTGACCAGATGGACTATAGATGTTGATTTTTTGTCTCATTTAGATTT
+
CDDDDFFFFFFFGGGGGGGGGGGGGGGHHHHHHHHHHHHHHHHHHGGGGHHHHHHHGHHHGHGHHHHHHHHHHHHHHGGGGGGFHHHGGHHHHGGGHGHHHHHHGHHHHHGGGFG@>/----..00000<0000000:.:.:.0000000;000::00000;;000..---/0000000000:0000000000:.:.0.0000000;0000..000/00/000000000000:00;:;;0000000000:0
@M05620:45:000000000-G6HP7:1:1101:20533:2952 1:N:0:129
TACCTGTACTGGGGAAGCATTTGAATATCCCCCCATGGTGATGGGGACGGAGAACTGCTCCATAAACACAGGCAACGTGCCTAACTTTCCCGGGAAGATGAAGTCAAAGAGCGACCACAGCTCTCGGAGGTTATTTTGCATCGGTGAGCCAGACAGAATGATCCGATGAGGGGTGCGAAACTATTTGAGGAAAGGAAGCACCTTTTTATTAAATTTACCTTTTAGCAATCGCCATTCCTACCCTAAAGATC
+
BBBBBFFFFFFFGAFGGFEFFEGGHGHHHFFFGGGHHHHHHGHHEDFGGGGEEGHGHHHHHHHFHHHHHHFFGHHHGHEEHFDGHFHHFHHGCE/EEFGGFDFFGGHHHHFHEGGGGHHGHHHHHGGDCCEGGHFGFGH1GGGGDGFGHHHHHGHH<GHGHHHGGDDGHHGGG.AABC9BGFGGGGGBAF;;/9F/CAGEGFFFBFFFFF/FFFFFFFFFFFFBFBFFFFFFFAEFBFFFF.ABBB/;BF9
@M05620:45:000000000-G6HP7:1:1101:20552:2954 1:N:0:129
TACCTGTACTGGGGAAGCATTTGAATATCCCCCCATGGTGATGGGGACGGAGAACTGCTCCATAAACACAGGCAACGTGCCTAACTTTCCCGGGAAGATGAAGTCAAAGAGCGACCACAGCTCTCGGAGGTTATTTTGCATCGGTGAGCCAGACAGAATGATCCGATGAGGGGTGCGAAACTATTTGAGGAAAGGAAGCACCTTTTTATTAAATTTACCTTTTAGCAATCGCCATTCCTACCCTAAAGATC
+
AAABCDFFFFFFGGFFGGGGGGHHHHHHHHHGGGGHHHFGGHHHHGGGGGFGGHHHHHHHHHHGHHHHHHHHGHHHGHHHHHHHHHHHHHHGGGGGGHHHHHHHHHHHHHHHGGGDGHHHHHHHHCFCDGEHHHHHHHGFGHGGGGGHCGHHHGHHCGHHHHHHHCFGHHHGG:ADGA?AFGGGGGGBAF:CBAFBBFAFFABFFFFFFFFFFFFFFFFBFFFFFFFFFBEEFFEFFBFFB;AFFFFFFF:
@M05620:45:000000000-G6HP7:1:1101:20433:2997 1:N:0:129
TACCTGTACTGGGGAAGCGCGTAGCAATCGCCATTCCTACCCTAAAGATCGGAGAGCACACGTCTGAACTCCAGTCACTCTCGCGCATCTCGTATGCCGTCTTCTGCTTGAAAAAAAAACACTGCTTGACAGAGTCTCTTGTTTCAAACACGAGTAAGACATGATTTTCCTCTTTAACCTTCTTAATAATCCATTAGTTCTAATCTTTTATTCTTTAATATTCTTTTCCAAACCTCTCTCCTCTCAACGCA
+
1AAAAD13DFFBC1AAEC10AA0AFHHFCFCEGAGGFFFHAGHEFEG1E1AEE/EEHFC00E0?C/GH@GFFHHHFGFG1FGEF@GCE/EGH//>FBEEE/AF2GHFB1<FGH1C@@/A//01?1?<1<<1100>1=1=F<=0/0<<0DCA.-<<C000::0;00;:C0000=C000:000/000000000;;;000;0;9;000900;0;9;F0900;000;/////9/9/-;//9;////9/9//--;-
@M05620:45:000000000-G6HP7:1:1101:11275:3015 1:N:0:129
CATCCTGACCCTGAAGTACCCGGCTTGATTTCTGACATTAGATCGGAAGAGCACACGTCTGAACTCCAGTCACTCTCGCGCATTTCGTATGCCGTCTTCTGCTTGAAAAAAAAAATTCTGCTTGCAAAAAAGAAAATGAAGTTAAAGACATTAGTGATCTAAGAATATAAGGGGTAGAAAAAGGAAGACAAAGACAGCCAAGGATACAGAGCTGTTGTAAGTATATGGAAAAGACCGTGAAAAGTGGGAAA
+
ABABAFFFFFFFGBGFBGGAAEAFEAEHHHHHFE5DFGEFGGHHHF?C22FGFHFCEBGHEBGGGHHFFGHHHHHHFFEEFE>1@BGBFFGHHG?EHEHHHGFHE??G3C<E@/<011@@@1>1/@11</<//000111<11111111000000<00<0=000000=00000.-...00;/...//../////////.../...000000/;0/;//.//9///B//////./...-.9..//////../.
@M05620:45:000000000-G6HP7:1:1101:11271:3034 1:N:0:129
CATCCTGACCCTGAAGTACCCGGCTTGATTTCTGACATTAGATCGGAAGAGCACACGTCTGAACTCCAGTCACTCTCGCGCATCTCGTATGCCGTCTTCTGCTTGAAAAAAAAAAAAAAAGACATAGATTCAAGGAAAAACAAATTAGCATAGCATAATAAACATAATACGCAAGGTGACATGAAGGTGAGTAAACGAATCGACACGAATAAGTTTCACAGCAAATATTAACAAGAGAACGAAAGACATAA
+
DDDDDFFFFFFFGGFGGGGGGGGGGGGHHHHHHHHHHHHHHHHHHGGGGHHHHHHHGHHHGHFHHHHHHHHHHHHGHGGGGGFGHHHFGHHHHGGGHGHHHHHHHHHGEHGGGGG<><<-.>0<11100000000.///<....0000/00000:;000;0000000000.;9--.00000000000000.00000.9.;...-.;.-...0000;00:00.//00;;000:00;/./00.....///;:0
@M05620:45:000000000-G6HP7:1:1101:13434:3142 1:N:0:129
CATCCTGACCCTGAAGTACCCGGCTTGATTTCTGACATTAGATCGGAAGAGCACACGTCTGAACTCCAGTCACTCTCGCGCATCTCGTATGCCGTCTTCTGCTTGAAAAAAAAAACCAGTGCTGCTGACCGAGGCCCCCCTGAACCCCAAGGCCAACAAAAAAAAGATGACTCATGTACGGCTCGGCCGACGCCCGCTCTCATCCCTACCGTTCCCCAGGCATCTTCTGCCCCGCTTGCTTTCTTACAATA
+
CCCCCFFFFFFFGGGGGGGGGFGGGGGHHHHHHHHHHHHHHHHHHGGGGHHHHHHHGHHHGGHHHHHHHGHHHHHFHGGGGGGEDGG?EGHHGGEEHGHHHHHHHHHHFGGG/CC//?/<@@D1BC?<0?//@-<<EGCCG.:0:GD.....::.A...;..-:;..CF0:;BF//;/;..:-;--..:----9-99-=.:////.//:.-.9BF9;9..;.9/;/B///;..---...9/9/:/::////
@M05620:45:000000000-G6HP7:1:1101:19845:3155 1:N:0:129
TACCTGTACTGGGGAAGCATTTGAATATCCCCCCATGGTGATGGGGACGGAGAACTGCTCCATAAACACAGGCAACGTGCCTAACTTTCCCGGGAAGATGAAGTCAAAGAGCGACCACAGCTCTCGGAGGTTATTTTGCATCGGTGAGCCAGACAGAATGATCCGATGAGGGGTGCGAAACTATTTGAGGAAAGGAAGCACCTTTTTATTAAATTTACCTTTTAGCAATCGCCATTCCTACCCTAAAGATC
+
AAAAAFFFFFFF1EEAEGGDGAFGHGF3FGHGGGGHHFFF1GHHEEEEEC?EGFFHGHHDFFFHHHHHHHHHGGGHCHHGG1FFH1GHH1EF/E?EGFHHGHF>GHHHHGHHCGGGGHHHEFHHHGGCGGEGGHHHFHB1?FEFACEHHHFHHEHFGHHHFHHHHGGGHFHGCGGBGGG@GFFFFGGEEGBFFGFG/.EGFFFFFFFFFFFFFFFFFFBFFFFB/BBFFFEEBBEFBFFFF?FFFFFFFFF
@M05620:45:000000000-G6HP7:1:1101:14768:3165 1:N:0:129
AAACCAAGCAGACACTCACCGCTCCCTCGCCACAGGCCAATAGTTTGTCCTCACTGAGTTGGCAACAAGTGGCTGCTGTGGCTGCCATTTTTCTGGTGATGGCCATCAGCTCCGACGAGGTCAGCTGGGGGGCTTTCTTTGTGTAAGCAACGAGAAACCTGAAAGAAGCATTTTTTAACTAAGTCCTGCTGAGTCATTCATGAGTTTTTAGCCGCCTTGCTTCTTCTCACAGACTCTCTACTCTCATGCCA
+
BBBBBABFBBFFGGGGGGGGGGGGGGHHGGGGGHHHGGGHHHHGHHHHHHHHHHHHHHGFHHHHHHHHFFHHGHFFHHHHHHHGGHHHHHHHHHHHHHFHHHHHHHHHHHHHHGGGGGGGDHHHHHHHGGGGGGGGGGGGGGGGGFFFFFFFFFFFFFFFFFFFFFFFFFFFFFFFFFFFFFFFFFFFFFFFFFFFFFFFFFFFFFFFFFFFFFFFFFFFFFFFFFFFFFFFFFFFFFFFFFFFFFFFFFF
@M05620:45:000000000-G6HP7:1:1101:12474:3188 1:N:0:129
TACCTGTACTGGGGAAGCATTTGAATATCCCCCCATGGTGATGGGGACGGAGAACTGCTCCATAAACACAGGCAACGTGCCTAACTTTCCCGGGAAGATGAAGTCAAAGAGCGACCACAGCTCTCGGAGGTTATTTTGCATCGGTGAGCCAGACAGAATGATCCGATGAGGGGTGCGAAACTATTTGAGGAAAGGAAGCACCTTTTTATTAAATTTACCTTTTAGCAATCGCCATTCCTACCCTAAAGATC
+
BBBCCFFFFFFFGGGFGGGGGGHHHHHHHHHGGGGHHHGHFHHHHGGGGGFGGHHHHHHHHHHHHHHHHHHHGGGHGHHHHHHHHHHHHHHGGGGFGGHHGGHHHHHHHHHHGGGGGHGHHHHHHGGGGGEHHHHHHHHGHHGGGGGHHHHHHGHHHHHHHHHHHGGGHHHGGGGGGGGGGGGGGGGGGGFGGGGGGGGFFEFFFFFFFFFFFFFFFFFFFFFFFFFFFFFFFFFFFFFFF?FFFFFFFFF
@M05620:45:000000000-G6HP7:1:1101:20056:3215 1:N:0:129
TACCCTAAAGATCGGAAGAGCACACGTCTGAACTCCAGTCACTCTCGCGCATCTCGTATGCCGTCTTCTGCTTGAAAAAAAAAAAACGTATGCCGTCTTCTGCTTGAAAAAAAAAAGAACGAAGATGACGGAAATAACCACAAATACGGACGAGATTCCAGAATGACGGTATATACAGTATCATCGTGTTCAATGGTTGGTATTGGACAATGGACTACTCTAAGACGCAAAGGTTATACAATTCGTAGATA
+
AAAAAFFFBFFFGGEEGAFGGGHHGEHHHFBDGHFHHGHGHHHHHHGGGGGEEFGHAEHGFHEEFHFGGHHGGEEFHHGCE?E?////BB>02B/?/B/B??F1DG0111<>C/>C.../.....0=<0.-..-0000/0....000...----..000;00/000/-----/////9//://///9---;//9////---//9///9/-////;//////9////-----9-///////////-/---9;
@M05620:45:000000000-G6HP7:1:1101:13139:3220 1:N:0:129
CATCCTGACCCTGAAGTACCCGGCTTGATTTCTGACATTAGATCGGAAGAGCACACGTCTGAACTCCAGTCACTCTCGCGCATCTCGTATGCCGTCTTCTGCTTGAAAAAAAAAAAAAAAAAAGCTTGCGACACCGAATAATCGTAAAAAATATACAACGGTAAAAAGAATTTACCCACAGTACAAACAAAAAGACGCCACCAAAATCAACAACATTCAATACATCTTACTCGGCAACAAGCCCATATTCC
+
DDDDDFFFFFFFGGGGGGGGGGGGGGGHHHHHHHGHHHHHHGHHHGGGGHHHHHHHGHHHGHHHHHHHHHHHHHHHHGGGGGFEHHHFGHHHHGFGHGHHHHHHHHHHGHGGGGG<>/<--<-<.<0/.---:-.---.9000.....00-.00:0:00--...:00:9:00000:/0...000:00.:......;.--...9...0000/0.../:00000:0:000000;...-9.../....:/0000
@M05620:45:000000000-G6HP7:1:1101:22111:3329 1:N:0:129
CATCCTGACCCTGAAGTACCCCGGCTTGATTTCTGACATTAGATCGGAAGAGCACACGTCTGAACTCCAGTCACTCTCGCGCATCTCGTATGCCGTCTTCTGCTTGAAAAAAAAAAAAATTTGTTGGACAAAGCTTTTTTTTTAGAACATCTGGCGACCCTGATTTTTTCCTTCTCCAGCTAAACTAAAGTCTATGTTTTACTGATTTATTCTTTACTAAAGCATCTAACAGCCAGCTTTAACAAAAGTAA
+
CBCCCFFFFFFFGGGGGGGFGGGGGGGGHHHHHHHFHHHHHHGHHHGEFFFHHHHHHGHHHGFHHFGHHHHHGHHHHHGGGGGGGHHG?EHHHHGEEHGHHHHHHHHGHHGGGCC@<//011<<0<.11>00001<0<0-<--.:;:0/;00000:--;-///0;BBB-;9://///;///://9FB/:://::/99/:9/////;://;/;:;9//;/////:9;B/9///;;AA://///:/9.;://;
@M05620:45:000000000-G6HP7:1:1101:9157:3360 1:N:0:129
AAACCAAGCAGACACTCACCGCTCCCTCGCCACAGGCCAATAGTTTGTCCTCACTGAGTTGGCAACAAGTGGCTGCTGTGGCTGCCATTTTTCTGGTGATGGCCATCAGCTCCGACGAGGTCAGCTGGGGGGCTTTCTTTGTGTAAGCAACGAGAAACCTGAAAGAAGCATTTTTTAACTAAGTCCTGCTGAGTCATTCATGAGTTTTTAGCCGCCTTGCTTCTTCTCACAGACTCTCTACTCTCATGCCA
+
BBBCCAAFCFFFGGGGGGGGGGGGGGHHGGGGGHHHGGHHGHHFHHHHHHHHHHHHHHHHHHGHHHHHHGHHGHGGHHHHHHHGGHHHHHHHHHHHHHGHHHHHHHHHHHHHHGGGGGGGCGHHHHHHGGGGGGGGGGGGGGGGGGFFFFFFFFFFFFFFFFFFFFFFFFFFFFFFFFFFFFFFFFFFFFFFFFFFFFFFFFFFFFFFFFFFFFFFFFFFFFFFFFFFFFFFEFFFFFFFFFFFFFFFFFB
@M05620:45:000000000-G6HP7:1:1101:9151:3385 1:N:0:129
AAACCAAGCAGACACTCACCGCTCCCTCGCCACAGGCCAATAGTTTGTCCTCACTGAGTTGGCAACAAGTGGCTGCTGTGGCTGCCATTTTTCTGGTGATGGCCATCAGCTCCGACGAGGTCAGCTGGGGGGCTTTCTTTGTGTAAGCAACGAGAAACCTGAAAGAAGCATTTTTTAACTAAGTCCTGCTGAGTCATTCATGAGTTTTTAGCCGCCTTGCTTCTTCTCACAGACTCTCTACTCTCATGCCA
+
ABABB@AFAFCFFGGGGGGG?EE2EEHGCEAAEFHAFGDFGGDHHEHHGGHHEHHHHHHGDHHHHHHFHFFBEEFEHHHGHHFFGFG4FGHFHFHFGF3FFHHFFHHHHHHHHGGGGEGGGGHHFHHHGGGGGGGGGGGGGGGGGGFFFFFBFFFFFFFFFFFFFFFFFFFFFFFBFFFFFFFFFFFFFFFFFFFFFFFFFFFFFFFFFFFFFD?BFFFFFFFFFFFFFFFFFFFFFFFFFFFFFFFFFF/
@M05620:45:000000000-G6HP7:1:1101:22159:3421 1:N:0:129
TACCTGTACTGGGGAAGCATTTGAATATCCCCCCATGGTGATGGGGACGGAGAACTGCTCCATAAACACAGGCAACGTGCCTAACTTTCCCGGGAAGATGAAGTCAAAGAGCGACCACAGCTCTCGGAGGTTATTTTGCATCGGTGAGCCAGACAGAATGATCCGATGAGGGGTGCGAAACTATTTGAGGAAAGGAAGCACCTTTTTATTAAATTTACCTTTTAGCAATCGCCATTCCTACCCTAAAGATC
+
BBBBBFFFFFFFGGGGGGGGGGHGHHHHHHHGGGGHHHHHGHHHHGGGGGGGGHHHHHHHHHHHHHHHHHHHGHHHGHHHHHHFHHHHHHHGGGGGGHHHHHHHHHHHHHHHGGGGGHHHHHHHHDFCDGDHHHHHHHHFHHGGGGGGGGHHHGHCCCGHHHHHHGGGHHHGGGGGGGGDGGGGGGGGGGFGGGGFGFGGGFFFFFFFFFFFFFFFFFFFFFFFFFFFFFFFFFFFFFFFFFFFFFFFFFF
@M05620:45:000000000-G6HP7:1:1101:8299:3459 1:N:0:129
TACCTGTACTGGGGAAGCATTTGAATATCCCCCCATGGTGATGGGGACGGAGAACTGCTCCATAAACACAGGCAACGTGCCTAACTTTCCCGGGAAGATGAAGTCAAAGAGCGACCACAGCTCTCGGAGGTTATTTTGCATCGGTGAGCCAGACAGAATGATCCGATGAGGGGTGCGAAACTATTTGAGGAAAGGAAGCACCTTTTTATTAAATTTACCTTTTAGCAATCGCCATTCCTACCCTAAAGATC
+
AAABBFFFFFFFGGGGGGGGGGHHHHHHHHHGGGGHGHFGGHHHHGGGGGGGGHHHHHHHHHHHHHHHHHHHGHHHGHHHHHHHHHHHHHHGGGEGGHHHHHHHHHHHHHFGGDGGCHHHHHHHHGGGGGCHFHHHHGFDHHGGGGGGGGHHHGGHGFHHHHHGHEGGHHHGGCDFFA;CFGGGGGGFEG0CFGC//CEBFFFFFFFFFFFFFFFFFFFFFFFFFFFEFFFFFFFFFFFFFFFFFFFFFFB
@M05620:45:000000000-G6HP7:1:1101:8322:3475 1:N:0:129
TACCTGTACTGGGGAAGCATTTGAATATCCCCCCATGGTGATGGGGACGGAGAACTGCTCCATAAACACAGGCAACGTGCCTAACTTTCCCGGGAAGATGAAGTCAAAGAGCGACCACAGCTCTCGGAGGTTATTTTGCATCGGTGAGCCAGACAGAATGATCCGATGAGGGGTGCGAAACTATTTGAGGAAAGGAAGCACCTTTTTATTAAATTTACCTTTTAGCAATCGCCATTCCTACCCTAAAGATC
+
BBBBBFFFFFFFGGGFGGGGGGHGHHHHHHHGGGGHHFBFGHFCHGGGEEEGGHHHHHHHHHHHHHHHHHHHGHHHGHHGHHHHHHHHHHHGGGFGFEHHHHHHHHHHGHHHGGGGGHHHHHHHH???DD?GHGHHHHG1GGDCFEACFGFCGFFCGHH00<<GC<AEH;CEG:@C?.?@?F0FFGCBEFBFF.CFB.:CFFFFFFFE;;;FFFFFBFFFFFFFB///;;.9A.9BFF/BFFFFFFF/FFF
@M05620:45:000000000-G6HP7:1:1101:14419:3495 1:N:0:129
AAACCAAGCAGACACTCACCGCTCCCTCGCCACAGGCCAATAGTTTGTCCTCACTGAGTTGGCAACAAGTGGCTGCTGTGGCTGCCATTTTTCTGGTGATGGCCATCAGCTCCGACGAGGTCAGCTGGGGGGCTTTCTTTGTGTAAGCAACGAGAAACCTGAAAGAAGCATTTTTTAACTAAGTCCTGCTGAGTCATTCATGAGTTTTTAGCCGCCTTGCTTCTTCTCACAGACTCTCTACTCTCATGTCA
+
ABBBBBBFBFFFGGGGGGGGGGGGGGHHGGGGGFHHGGHFGGHHHHHHHHHHHHHHHHHHHHHHGHHHHHHHGHGGHHGHHHHGGHHHHHHHHHHHHHHHHGHHHHHHHHHHHGGGGGGGFGHHHHHHGGGGGGGGGGGGGGGGGGFFFFFFFDADFFFFFFFEFFFFFFFFFFFFFFFFFFFFFFFFFFFFFFFFFFFFFFFFFFFFFFFFFFFFFFFFFFFFFFFFFFFFFFFFFFFFFFFFFFFFFFB
@M05620:45:000000000-G6HP7:1:1101:14408:3513 1:N:0:129
AAACCAAGCAGACACTCACCGCTCCCTCGCCACAGGCCAATAGTTTGTCCTCACTGAGTTGGCAACAAGTGGCTGCTGTGGCTGCCATTTTTCTGGTGATGGCCATCAGCTCCGACGAGGTCAGCTGGGGGGCTTTCTTTGTGTAAGCAACGAGAAACCTGAAAGAAGCATTTTTTAACTAAGTCCTGCTGAGTCATTCATGAGTTTTTAGCCGCCTTGCTTCTTCTCACAGACTCTCTACTCTCATGCCA
+
CCCCDBCFDFFFGGGGGGGGGGGGGGHHGGGGGHHHGGHHHHHHHHHHHHHHHHHHHHHHHHHHHHHHHHHHGHGGHHHHHHHGGHHHHHHHHHHHHHHHHHHHHHHHHHHHHGGGGGGGGHHHHHHHGGGGGGGGGGGGGGGGGGFFFFFFFFFFFFFFFFFFFFFFFFFFFFHFFFFHHFFFFFFFFFFFFFFFFHHHHHFFFFFFFFFHFFFFFFFFHHHFFFFFFFFFFFFFFFFFFFFFFFFFFFF
@M05620:45:000000000-G6HP7:1:1101:14425:3520 1:N:0:129
AAACCAAGCAGACACTCACCGCTCCCTCGCCACAGGCCAATAGTTTGTCCTCACTGAGTTGGCAACAAGTGGCTGCTGTGGCTGCCATTTTTCTGGTGATGGCCATCAGCTCCGACGAGGTCAGCTGGGGGGCTTTCTTTGTGTAAGCAACGAGAAACCTGAAAGAAGCATTTTTTAACTAAGTCCTGCTGAGTCATTCATGAGTTTTTAGCCGCCTTGCTTCTTCTCACAGACTCTCTACTCTCATGCCA
+
BCBCCBCFCFFFGGGGGGGGGGGGGGHHGGGGGHHGGGHHHHHHHHGHHHHHHHHHHHHHHHHHHHHHHHHGGHGGHHGHHHHGGHHHHHHHHHHHHHHHHHHHHHHHHHHHHGGGGGGGGHHHHHHHGGGGGGGGGGGGGGGGGGFFFFFFFFFFFFFFFFFFFFFFFFFFFFFFFFFFFFFFFFFFFFFFFFFFFFFFFFFFFFFFFFFFFFFFFFFFFFFFFFFFFFFFFFFFFFFFFFFFFFFFEFB
@M05620:45:000000000-G6HP7:1:1101:14161:3529 1:N:0:129
TACCTGTACTGGGGAAGCAATCGCCATTCCTACCCTAAAGATCGGAAGAGCACACGTCTGAACTCCAGTCACTCTCGCGCATCTCGTATGCCGTCTTCTGCTTTAAAAAAAAAACCACAGCTCTCGGAGGTTATTTTGCATCGGTGAGCCAGACAGAATGATCCGATGAGGGGTGCGAAACTATTTGAGGAAAGGCAGCACCTTTTTATTAACTTTACCTTTTAGCCATCGCCATTCCTCCCCTAAAGATC
+
BBBBBFFFFFFFGGGGGGGFG4FDEEFHHHFHHHHHFFGHHHGHGGG?BFFFHHHCFGHAAF3BGHFEGGFGEGFGGEGG/E>FG1F13?FFE>EAEHHHHGB4?GHHEE@//B//?F/<CFGHHC///>.FBFHHFHE1GFFGGGEFHHFH<.CFCGHCC;CCF.;C0GGCGGGG?C-BBFFFFFGBAB0//9A.;AF.FFFFFFF?BFB//;BF/;9BFFFF99/;BBDFD.;FFFF/;.AB..9//;;
@M05620:45:000000000-G6HP7:1:1101:9607:3588 1:N:0:129
AAACCAAGCAGACACTCACCGCTCCCTCGCCACAGGCCAATAGTTTGTCCTCACTGAGTTGGCAACAAGTGGCTGCTGTGGCTGCCATTTTTCTGGTGATGGCCATCAGCTCCGACGAGGTCAGCTGGGGGGCTTTCTTTGTGTAAGCAACGAGAAACCTGAAAGAAGCATTTTTTAACTAAGTCCTGCTGAGTCATTCATGAGTTTTTAGCCGCCTTGCTTCTTCTCACAGACTCTCTACTCTCATGCCA
+
AAAAB@B?ABCCBGFFBGGGGEGFGGCGEFAD2GHEEGCGFGBGHGGFGFGFBGHBB3GHGGHFGHHAHEGBCGGGFHHHHHH1FGGHHHFHCEGHGHEGHHC3FGHHHHHFE?E<E<<@EECGEHFHFGB@-9CBBBGGGGGGFBBBBFAFFFDFBBFFF/BFFF.B/FB;BFFCFFFFFBBBFFFFBFFBFFFFFFFFFFFFFFFFFFFF/.-=D:BFFFFBFFFFEFFBFFFF/FFFBB/BB;BFFB/
@M05620:45:000000000-G6HP7:1:1101:20412:3589 1:N:0:129
TACCTGTACTGGGGAAGCATTTGAATATCCCCCCATGGTGATGGGGACGGAGAACTGCTCCATAAACACAGGCAACGTGCCTAACTTTCCCGGGAAGATGAAGTCAAAGAGCGACCACAGCTCTCGGAGGTTATTTTGCATCGGTGAGCCAGACAGAATGATCCGATGAGGGGTGCGAAACTATTTGAGGAAAGGAAGCACCTTTTTATTAAATTTACCTTTTAGCAATCGCCATTCCTACCCTAAAGATC
+
CDCDCFFFFFFFGGGGGGGGGGHHHHHHHHHGGGGHHHGHHHHHHGGGGGGGGHHHHHHHHHHHHHHHHHHHGHHHGHHHHHHHHHHHHHHGGGGGGHHHHHHHHHHHHHHHGGGGGHHHHHHHHGGGGGGHHHHHHHHHHHGGGGGHHHHHHGHHGHHHHHHHHGGGHHGGGEGGGDGGGGGGHGGGGGFGGGGFFGGGGFFFFFFFFFFFFFFHHFFFFFFFFFFFFFFFFFFFFFFFFFFFFFFFFFF
@M05620:45:000000000-G6HP7:1:1101:16916:3605 1:N:0:129
TACCTGTACTGGGGAAGCATTTGAATATCCCCCCATGGTGATGGGGACGGAGAACTGCTCCATAAACACAGGCAACGTGCCTAACTTTCCCGGGAAGATGAAGTCAAAGAGCGACCACAGCTCTCGGAGGTTATTTTGCATCGGTGAGCCAGACAGAATGATCCGATGAGGGGTGCGAAACTATTTGAGGAAAGGAAGCACCTTTTTATTAAATTTACCTTTTAGCAATCGCCATTCCTACCCTAAAGATC
+
CCCCCFFFFFFFGGGGGGGGGGHHHHHHHHHGGGGHHHGHHHHHHGGGGGGGGHHHHHHHHHHHHHHHHHHHGHHHGHHHHHHHHHHHHHHGGGGGGHHHHFHHHHHHHHHHGGGGGHHHHHHHHGGGGGEHHHHHHHHHHHGGGGGGHHHHHGHHHHHHHHHHHGGGHHGGGDDGGEGGGGGGGGGEEG0CGFGGGGGGGFFFFFFFFFFFFFFFFFFFFFFFFFFFFFFFFFFFFFFFFFFFFBFFFFF
@M05620:45:000000000-G6HP7:1:1101:9613:3608 1:N:0:129
AAACCAAGCAGACACTCACCGCTCCCTCGCCACAGGCCAATAGTTTGTCCTCACTGAGTTGGCAACAAGTGGCTGCTGTGGCTGCCATTTTTCTGGTGATGGCCATCAGCTCCGACGAGGTCAGCTGGGGGGCTTTCTTTGTGTAAGCAACGAGAAACCTGAAAGAAGCATTTTTTAACTAAGTCCTGCTGAGTCATTCATGAGTTTTTAGCCGCCTTGCTTCTTCTCACAGACTCTCTACTCTCATGCCA
+
CCDDDCDFCFFFGGGGGGGGGGGGGGHHGGGGGHHHGGHHHHHHHHHHHHHHHHHHHHHHHHHHHHHHHHHHGHGGHHHHHHHGGHHHHHHHHHHHHHHHHHHHHHHHHHHHHGGGGGGGGHHHHHHHGGGGGGGGGGGGGGGGGGFFFFFFFFFFFFFFFFFFFFFFFFFFFFFFFFFFHFFFFFFFFFFFFFFFFFFFFFFFFFFFFFFFFFFFFFFFFFHFHFHFFFFFFFFFFFFFHFFFFFFFFF:
@M05620:45:000000000-G6HP7:1:1101:13994:3623 1:N:0:129
AAACCAAGCAGACACTCACCGCTCCCTCGCCACAGGCCAATAGTTTGTCCTCACTGAGTTGGCAACAAGTGGCTGCTGTGGCTGCCATTTTTCTGGTGATGGCCATCAGCTCCGACGAGGTCAGCTGGGGGGCTTTCTTTGTGTAAGCAACGAGAAACCTGAAAGAAGCATTTTTTAACTAAGTCCTGCTGAGTCATTCATGAGTTTTTAGCCGCCTTGCTTCTTCTCACAGACTCTCTACTCTCATGCCA
+
CCCCCCCFCFFFGGGGGGGGGGGGGGHHFGGGGHHHGGHHHGHGHHHHHHHHHHHHHHFGHHHHHHHHHHHHGHGGHHHHHHHGGHHHHHHHHHHHHHHHHGHHHHHGHHHHHGGGGGGGGHHHHHHHGGGGGGGGGGGGGGGGGGFFFFFFFFFFFFFFFFFFFFFFFFFFFFFFEFFFFFFFFFFFFFFFFFFFFFFFFFFFFFFFFFFFFFFFFFFFFFFFFFFFFFFFFFFFFFFFFFFFFFFFFF/
@M05620:45:000000000-G6HP7:1:1101:9618:3626 1:N:0:129
AAACCAAGCAGACACTCACCGCTCCCTCGCCACAGGCCAATAGTTTGTCCTCACTGAGTTGGCAACAAGTGGCTGCTGTGGCTGCCATTTTTCTGGTGATGGCCATCAGCTCCGACGAGGTCAGCTGGGGGGCTTTCTTTGTGTAAGCAACGAGAAACCTGAAAGAAGCATTTTTTAACTAAGTCCTGCTGAGTCATTCATGAGTTTTTAGCCGCCTTGCTTCTTCTCACAGACTCTCTACTCTCATGCCA
+
CCCCCCCFBFFFGGGGGGGGGGGGGGHHGGGGGHHHGGHHHHHHHHHHHHHHHHHHHHHHHHHHHHHHHHHHGHGGHHHHHHHGGHHHHHHHHHHGHHHHHHHHHHHHHHHHHGGGGEGGGGHHHHHGGGGGGGGGGGGGGGGGGGFFFFFFFFFFFFFFFFFFFFFFFFFFFFFFEFFFFFFFFFFFFFFFFFFFFFFFFFBFFFFFFFFFFFFFFFFFFFFFFFFFFFFFFFFFFFFFFFFFFFF0FF0
@M05620:45:000000000-G6HP7:1:1101:14568:3644 1:N:0:129
AAACCAAACAGACACTCACCGCTCCCTCGCCACAGGCCAATAGTTTGTCCTCACTGAGTTGGCAACAAGTGGCTGCTGTGGCTGCCATTTTTCTGGTGATGGCCATCAGCTCCGACGAGGTCAGCTGGGGGGCTTTCTTTGTGTAAGCAACGAGAAACCTGAAAGAAGCATTTTTTAACTAAGTCCTGCTGAGTCATTCATGAGTTTTTAGCCGCCTTGCTTCTTCTCACAGACTCTCTACTCTCATGCCA
+
CCCCDCCDDFFFGGGGGGGGGGGGGGHHGGGGGHHHGGHHHHHHHHHHHHHHHHHHHHHHHHHHHHHHHHHHGHGGHHHHHHHGGHHHHHHHHHHHHHHHHHHHHHHHHHHHHGGGGGGGGHHHHHHHGGGGGGGGGGGGGGGGGGFFFFFFFFFFFFFFFFFFFFFFFFFFFFHFFFFFFFFFFFFFFFFFFFFFFFHHHHFFFFFFFFFFFFFFFFFFHHHFHFHFFFFFFFFFFFFHHFFHFFFFFFF
@M05620:45:000000000-G6HP7:1:1101:14586:3653 1:N:0:129
AAACCAAACAGACACTCACCGCTCCCTCGCCACAGGCCAATAGTTTGTCCTCACTGAGTTGGCAACAAGTGGCTGCTGTGGCTGCCATTTTTCTGGTGATGGCCATCAGCTCCGACGAGGTCAGCTGGGGGGCTTTCTTTGTGTAAGCAACGAGAAACCTGAAAGAAGCATTTTTTAACTAAGTCCTGCTGAGTCATTCATGAGTTTTTAGCCGCCTTGCTTCTTCTCACAGACTCTCTACTCTCATGCCA
+
ABBCCBBABFFFGGGGGGGGGGGGGGHHGGGGGHHGGGHHHHHHHHHHHHHHHHHHHHFGHHHHHHHGHGGHGHGGHHHHGHHGGHHHHHHHHHHHGHGHHHHHHHHHHHHHHGGGGGGGGHHHHHHHGGGGGGGGGGGGGGGGGGFFFFFFFFFFFFFFFFFFFFFFFFFFFFFFFFFFFFFBFFFFFFFFFFFFFFFFFFFFBFFFFFFFFFFFFFFFFFFFFFFFFFFFFFFFFFFFFFFFFFFFFFF
@M05620:45:000000000-G6HP7:1:1101:14572:3664 1:N:0:129
AAACCAAACAGACACTCACCGCTCCCTCGCCACAGGCCAATAGTTTGTCCTCACTGAGTTGGCAACAAGTGGCTGCTGTGGCTGCCATTTTTCTGGTGATGGCCATCAGCTCCGACGAGGTCAGCTGGGGGGCTTTCTTTGTGTAAGCAACGAGAAACCTGAAAGAAGCATTTTTTAACTAAGTCCTGCTGAGTCATTCATGAGTTTTTAGCCGCCTTGCTTCTTCTCACAGACTCTCTACTCTCATGCCA
+
ABABCACBCFFFGGFGGGGGGGGFGGHHEGGGGHHFFGGHHHHHHHHHHHHHHHHHHHHHHHHHHHHHHGEHGHGGHHHHHHHGGHHHHHHHHHHGHFHHHHHHHHHHHHHHHEGGGGGGGHHHHHHHGGGGGGGGGGGGGFFFGGFFFFFFFFFFFFFFFFFFFFFFFFFFFFFFFFFFFFFFFFFFFFFFFFFFFFFFFFFFFFFFFFFFBDFFFFFFFFFFFFFFFFF/FFFFFFFFFFFFFFF/BF9
@M05620:45:000000000-G6HP7:1:1101:12884:3670 1:N:0:129
TACCTGTACTGGGGAAGCATTTGAATATCCCCCCATGGTGATGGGGACGGAGAACTGCTCCATAAACACAGGCAACGTGCCTAACTTTCCCGGGAAGATGAAGTCAAAGAGCGACCACAGCTCTCGGAGGTTATTTTGCATCGGTGAGCCAGACAGAATGATCCGATGAGGGGTGCGAAACTATTTGAGGAAAGGAAGCACCTTTTTATTAAATTTACCTTTTAGCAATCGCCATTCCTACCCTAAAGATC
+
CDDDCFFFFFFFGGGGGGGGGGHHHHHHHHHGGGGHHHHHFHHHHGGGGGGGGHGHHHHHHHHHHHHHHHHHGHHHGHHHHHHHHHHHHHHGGGGGGHHHHHHHHHHHHHHHGGGGGHGHHHHHHGGGGGGHHHHHHHHFHHGGGGGHHHHHHGHHHHHHHHHHHGGGHHHGGGGGGGGGGGGGGGGGGGFGEGGGGGGGGFFFFFFFFFFFFFHHHFFFFFFFFFFFFFFFFFFFFFFFFFFFFFFFFFF
@M05620:45:000000000-G6HP7:1:1101:19439:3687 1:N:0:129
TACCTGTACTGGGGAAGCATTTCACTCTTTCCCTACACGACGCCATTCCTACCCTAAAGATCGGAAGAGCACACGTCTGAACTCCAGTCACTCTCGCGCATCTCGTATGCCGTCTTCTGCTTGAAAAAAAAAAAGATGACGCAACAATAGAAAGTAAGGACGGCATTTCCGCTTTCACCCTCTTGGGTCTCCACTTAAACACTTCTCAGCATTCGTAATTGTCACTGACCAGCCATGGATATAAAAAGATC
+
AABBBFFFFFFFGFFGEGGGGGHCGFHHHHGHHGHHHHGGGGGGGGHHHHHGHHHHHHHGHHHGFGFHGHHHHHGGHHGEGHGHHHHGGFHHHFHGGGGG/EFDHFEGHHHGEFHGHHHHHHHGCHHCGGGG-A..1111..---.<<0:0<0/0C0:GF.-:--;0;0;CC9A.0000.9./000.././/9.;////:/99/;//;BBBF9//;...99//99/9//9/..:./9///////9//..;/
@M05620:45:000000000-G6HP7:1:1101:9975:3690 1:N:0:129
TACCTGTACTGGGGAAGCGTGTAGCAATCGCCATTCCTACCCTAAAGATCGGAAGAGCACACGTCTGAACTCCAGTCACTCTCGCGCATCTCGTATGCCGTCTTCTGCTTGAAAAAAAAAAAAGCAGATGTTCTTTCGAAGAGTTATCGCAGACATACTTGTAAGGAGAAGGTTTTTAAATAGTCGGGTGTAGACAATCATCAGTTTATCAAACACCTGTTTTATCTAGTATAAGTTCATAACTAACTATT
+
CCCCCFFFFFFFGGGGGGGGGGHHHHHHHGGGGGHHHHHHHHHHHHHEHHEGGGGHHHFHFHEGHHFHGHHHHHHHHGHHHHHGGGGEEEGHHGGHHHHGGGHGHHHHHHHHHHHHGC@BD/>/010011>111=>1......<<000<..<-.;000;00000:/0.../.;;9...00000;B.--.--09000/9/:////;;B//9/9//.9.9/99:////9;///////;9/////////://9/
@M05620:45:000000000-G6HP7:1:1101:17226:3726 1:N:0:129
AAACCAAGCAGACACTCACCGCTCCCTCGCCACAGGCCAATAGTTTGTCCTCACTGAGTTGGCAACAAGTGGCTGCTGTGGCTGCCATTTTTCTGGTGATGGCCATCAGCTCCGACGAGGTCAGCTGGGGGGCTTTCTTTGTGTAAGCAACGAGAAACCTGAAAGAAGCATTTTTTAACTAAGTCCTGCTGAGTCATTCATGAGTTTTTAGCCGCCTTGCTTCTTCTCACAGACTCTCTACTCTCATGCCA
+
AAAAAA11AFFFGGGGFAGGCEEEGEFGGGGGGF0EFG/FB1GGHHHHHGFHHE1GHGGFHBBGHGHHHBEGGFAFHF@0GGEFFHHHFFHHHFHEHG1BFFHHHHHHHGFFHA@GCCGGCGHHHHHHGGGG@GGFBFFFFCFFBFBBFFF@FBFFFFFFFFFFFFAFFFFFFFF@-BBFFFFFFFFFFFFFABFBFFFFFB/BFFFFFEFFF?@@BABFFFFFFFFBFFFFBFFFFFFFFFFFFFBBFFB
@M05620:45:000000000-G6HP7:1:1101:17899:3784 1:N:0:129
TACCTGTACTGGGGAAGCATTTCACTCTTTCCCTACACGACGCCATTCCTACCCTAAAGATCGGAAGAGCACACGTCTGAACTCCAGTCACTCTCGCGCATCTCGTATGCCGTCTTCTGCTTGAAAAAAAAAAAAAGATTATCTGCAAAATGCCTCCGAACAATAATGCTGCTATGTTAGTGTATATACTGTCTGGTTTACTAATACACTCTCTCTTGTATCTTCTGTATATGTCGGTGTCAGTTTTTCCT
+
CCCCCFFFFFFFGGGGGGGGGGHHHHHHHHHHHHHHHHGGGGGGGGHHHHHHHHHHHHHHHHGGGGGHHHHHHGGHHHGHHHHHHHHHHHHHHHHGGGGGGGHHGFGHHHHGGGHGHHHHHHHHHHHHGGGGC<<-..00000000000/:00000..-.--/00:;0009000;0090090000000000;099/00./00/;///////9//:///:///9;/:/;;////9/9--.;///////.;//
@M05620:45:000000000-G6HP7:1:1101:12062:3831 1:N:0:129
AAACCAAGCAGACACTCACCGCTCCCTCGCCACAGGCCAATAGTTTGTCCTCACTGAGTTGGCAACAAGTGGCTGCTGTGGCTGCCATTTTTCTGGTGATGGCCATCAGCTCCGACGAGGTCAGCTGGGGGGCTTTCTTTGTGTAAGCAACGAGAAACCTGAAAGAAGCATTTTTTAACTAAGTCCTGCTGAGTCATTCATGAGTTTTTAGCCGCCTTGCTTCTTCTCACAGACTCTCTACTCTCATGCCA
+
CCCCCBCFCFFFGGGGGGGGGGGGGGHHGGGGGHHGGGHHHFHHHHHHHHHHHHHHHHGGHHHGHHHHHHHHGHGGHHHHHHHGGHHHHHHGHHHHHHHHHGHHHHHHHHHHHGGGGGGGGHHHHHHHGGGGGGGGGGGGGGGGGGFFFFFFFFFFFFFFFFFFFFFFFFFFFFFFFFFFFFFFFFFFFFFFFFFFFFFFFFFFFFFFFFFFFFFFFDFFFFFFFFFFFFFFFFFFFFFFFFFFFFFFFFB
@M05620:45:000000000-G6HP7:1:1101:20621:3900 1:N:0:129
TACCTGTACTGGGGAAGCATTTGAATATCCCCCCATGGTGATGGGGACGGAGAACTGCTCCATAAACACAGGCAACGTGCCTAACTTTCCCGGGAAGATGAAGTCAAAGAGCGACCACAGCTCTCGGAGGTTATTTTGCATCGGTGAGCCAGACAGAATGATCCGATGAGGGGTGCGAAACTATTTGAGGAAAGGAAGCACCTTTTTATTAAATTTACCTTTTAGCAATCGCCATTCCTACCCTAAAGATC
+
CCCCCFFFFFFFGGGGGGGGGGHHHHHHHHHGGGGHHHFGHHHHHGGGGGGGGHHHHHHHHHHHHHHHHHHHGHHHGHHHHHHHHHHHHHHGGGGGGHHHHHHHHHHHHHHHGGGGGHGHHHHHHGGGGGGHHHHHHHHHHHGGGGGHHHHHHGHHHHHHHHHHHGGGHHHGGFGGGGFDGGGGGGGGGGFGGGGFGGGGGFFFFFFFFFFFFFFFFFFFFFFFFFFFFFFFFFFFFFFFFFFFFFFFFFF
@M05620:45:000000000-G6HP7:1:1101:11803:3906 1:N:0:129
TACCTGTACTGGGGAAGCATTTGAATATCCCCCCATGGTGATGGGGACGGAGAACTGCTCCATAAACACAGGCAACGTGCCTAACTTTCCCGGGAAGATGAAGTCAAAGAGCGACCACAGCTCTCGGAGGTTATTTTGCATCGGTGAGCCAGACAGAATGATCCGATGAGGGGTGCGAAACTATTTGAGGAAAGGAAGCACCTTTTTATTAAATTTACCTTTTAGCAATCGCCATTCCTACCCTAAAGATC
+
DDCDCFFFFFFFGGGGGGGGGGHHHHHHHHHGGGGHHHHHHHHHHGGGGGGGGHHHHHHHHHHHHHHHHHHHGHHHGHHHHHHHHHHHHHHGGGGGGHHHGHHHHHHHHHHHGGGGGHHHHHHHHGGGGGEHHHHHHHHHHHGGGGGHHHHHHGHHHHHHHHHHHGGGHHHGGEFGGDDFGGGGGHHGFGBFGGGGGGGGGFFFFFFFFFFFFFFHFFFFFFFFFFFFFFFFFFFFFFFHFFFFFFFFFFF
@M05620:45:000000000-G6HP7:1:1101:20637:3908 1:N:0:129
TACCTGTACTGGGGAAGCATTTGAATATCCCCCCATGGTGATGGGGACGGAGAACTGCTCCATAAACACAGGCAACGTGCCTAACTTTCCCGGGAAGATGAAGTCAAAGAGCGACCACAGCTCTCGGAGGTTATTTTGCATCGGTGAGCCAGACAGAATGATCCGATGAGGGGTGCGAAACTATTTGAGGAAAGGAAGCACCTTTTTATTAAATTTACCTTTTAGCAATCGCCATTCCTACCCTAAAGATC
+
CDCCCFFFFFFFGGGGGGGGGGHHHHHHHHHGGGGHHHGHHHHHHGGGGGGGGHHHHHHHHHHHHHHHHHHHGHHHGHHHHHHHHHHHHHHGGGGGGHHHHHHHHHHHHHHHGGGGGHHHHHHHHGGGGGGHHHHHHHHHHHGGGGGHHHHHHGHHHHHHHHHHHGGGHHHGGEEGGGGGGGGHHHHGGGFGGGGGGGGFGFFFFFFFFFFFFFFFHFFFFFFFFHHFFFFFFFFFFFFFFFFFFBFFFFF
@M05620:45:000000000-G6HP7:1:1101:20111:3926 1:N:0:129
TACCTGTACTGGAGAAGCATTTGAATATCCCCCCATGGTGATGGGGACGGAGAACTGCTCCATAAACACAGGCAACGTGCCTAACTTTCCCGGGAAGATGAAGTCAAAGAGCGACCACAGCTCTCGGAGGTTATTTTGCATCGGTGAGCCAGACAGAATGATCCGATGAGGGGTGCGAAACTATTTGAGGAAAGGAAGCACCTTTTTATTAAATTTACCTTTTAGCAATCGCCATTCCTACCCTAAAGATC
+
CCCCBFFFFFFFGGGGGGGGGGHHHGHHHHHGGGGHHHGHHHHHHGGGGGGGGGHHHHHHHHHGGHHHHHGHGGGHGHHHHHHHHHHHHHHGGGGGGGHHHHHHHHHHHHHHGGGGGHHHGHHHHGGGGGGHGHHHHHHHHHGGGGGHHHHHHGHHGHHHHHHHHGGGHHHGGEDGGFGGGGFGGFGFGGGGGGGGGGGFGFGGFFFFFFFFFFFFFFFFFFFFFFFFFFFFFFFFFFFFF.AFFFFFFFF
@M05620:45:000000000-G6HP7:1:1101:15023:3927 1:N:0:129
AAACCAAGCAGACACTCACCGCTCCCTCGCCACAGGCCAATAGTTTGTCCTCACTGAGTTGGCAACAAGTGGCTGCTGTGGCTGCCATTTTTCTGGTGATGGCCATCAGCTCCGACGAGGTCAGCTGGGGGGCTTTCTTTGTGTAAGCAACGAGAAACCTGAAAGAAGCATTTTTTAACTAAGTCCTGCTGAGTCATTCATGAGTTTTTAGCCGCCTTGCTTCTTCTCACAGACTCTCTACTCTCATGCCA
+
BBBBBBBFBFFFGGGGGGGGGGFGGGHHGGGGGHHGGGHGHFHGGHHHHHHHHHHGHHFGHFHGHHHHHHHHGHEGHFFHHHHGGHHHHHHHHHHHGHFHHHHHHHHHHHFHHGGGGGGGDHHHHHHGGFGGGGGGGGGGGGGFFGFFFFFFFDFFFFFFFFFFFFFFFFFFFFFFFFFFFFFBFFFFFFFFFBFFFFFFFFFFBFFFFFFFFFFFFDFFFFFFFFFFFFFFFFFFFFFFFFFFFFBFFFF
@M05620:45:000000000-G6HP7:1:1101:8539:3930 1:N:0:129
TACCTGTACTGGGGAAGCATTTGAATATCCCCCCATGGTGATGGGGACGGAGAACTGCTCCATAAACACAGGCAACGTGCCTAACTTTCCCGGGAAGATGAAGTCAAAGAGCGACCACAGCTCTCGGAGGTTATTTTGCATCGGTGAGCCAGACAGAATGATCCGATGAGGGGGGCGAAACTATTTGAGGAAAGGAAGCACCTTTTTATTAAATTTACCTTTTAGCAATAGCCATTCCTACCCTAAAGATC
+
>1A1>DDDFFFF1EFGCGGFGGHFFGE3FAB0AA0AFFBFB2FCE?/EEC?E/FHHDFHFF1F21FF1FGCH/?B//?FGGGGCGGHHFHHGGC/EFEGFHFHHB2DGHFF0E/>/<<GGCG<F1CF//@?FFHHHHF11FD.AEFGHHBBGCECG//<0GHB0C.;;0:::C---9-@--/FBBFBFEB/-;AA9/9-/--;9/9FEFF;/:BFFFF///99/9/////;;/;/9/;FB/--9;9B////
@M05620:45:000000000-G6HP7:1:1101:20125:3943 1:N:0:129
TACCTGTACTGGAGAAGCATTTGAATATCCCCCCATGGTGATGGGGACGGAGAACTGCTCCATAAACACAGGCAACGTGCCTAACTTTCCCGGGAAGATGAAGTCAAAGAGCGACCACAGCTCTCGGAGGTTATTTTGCATCGGTGAGCCAGACAGAATGATCCGATGAGGGGTGCGAAACTATTTGAGGAAAGGAAGCACCTTTTTATTAAATTTACCTTTTAGCAATCGCCATTCCTACCCTAAAGATC
+
AABAAFFFFFF4BFFGGGGFGGHHHHFHHHHGGGGHHHGHFHHHEGGGGGGGGGHHHHHHHHHHHHHHHHHHGGGHFFGHGHHHHHHHHHHGGGGGGHHGGHHHHGHHHHHHGGGGGHGHHGHHHGGGGGDHHHHHHHHHHGGGGGGHHHHHHGHHHHHHHHHHHGGGHHGGGCGGGDGDGGGGGGGFGGFFGGGGGGGFGGGGFFFEFFFFFFFFFFFFFFFFFFFFFFFFDFFFFFFFFFFFFFFFFFF
@M05620:45:000000000-G6HP7:1:1101:10542:3946 1:N:0:129
AAACCAAGCAGACACTCACCGCTCCCTCGCCACAGGCCAATAGTTTGTCCTCACTGAGTTGGCAACAAGTGGCTGCTGTGGCTGCCATTTTTCTGGTGATGGCCATCAGCTCCGACGAGGTCAGCTGGGGGGCTTTCTTTGTGTAAGCAACGAGAAACCTGAAAGAAGCATTTTTTAACTAAGTCCTGCTGAGTCATTCATGAGTTTTTAGCCGCCTTGCTTCTTCTCACAGACTCTCTACTCTCATGCCA
+
CCCCCCCFCFFFGGGGGGGGGGGGGGHHGGGGGHHHGGHHHHHHHHHHHHHHHHHHHHHHHHHHHHHHHHHHGHGGHHGHHHHGGHHHHHHHHHHHHHHHHHHHHHHHHHHHHGGGGGGGFHHHHHHHGGGGGGGGGGGGGGGGGGFFFFFFFFFFFFFFFFFFFFFFFFFFFFFFEFFFFFFFFFFFFFFFFBFFFFFFFFFFFFFFFFFFFFFFFFFFFFFFFFFFFFFFFFFFFFFFFFFFFFFFFFF
@M05620:45:000000000-G6HP7:1:1101:8553:3950 1:N:0:129
TACCTGTACTGGGGAAGCATTTGAATATCCCCCCATGGTGATGGGGACGGAGAACTGCTCCATAAACACAGGCAACGTGCCTAACTTTCCCGGGAAGATGAAGTCAAAGAGCGACCACAGCTCTCGGAGGTTATTTTGCATCGGTGAGCCAGACAGAATGATCCGATGAGGGGTGCGAAACTATTTGAGGAAAGGAAGCACCTTTTTATTAAATTTACCTTTTAGCAATCGCCATTCCTACCCTAAAGATC
+
CCBCCFFFFFFFGGGGGGGGGGHHHHHHHHHGGGGHHHGHHHHHHGGGGGGGGHHHHHHHHHHHHHHHHHHHGEHHGGHHHHHHHHHHHHHGGGGGGHHHHGHHHHHHHHHHGGGGGHHHHHHHHGGGGGDHHGHHHHHHHHGGGGGHHHHHHGHGHGHHHHHHHGGGHHHDGCDGGGGDGGGGGGGGFGFFGGFG/.EBFFFFFFFFFFFFFFFFFFFFBFFFFFF/BB.ADFFFFFFFFFFFFFFFFFF
@M05620:45:000000000-G6HP7:1:1101:15027:3951 1:N:0:129
AAACCAAGCAGACACTCACCGCTCCCTCGCCACAGGCCAATAGTTTGTCCTCACTGAGTTGGCAACAAGTGGCTGCTGTGGCTGCCATTTTTCTGGTGATGGCCATCAGCTCCGACGCGGTCAGCTGGGGGGCTTTCTTTGTGTAAGCAACGAGAAACCTGAAAGAAGCATTTTTTAACTAAGTCCTGCTGAGTCATTCATGAGTTTTTAGCCGCCTTGCTTCTTCTCACAGACTCTCTACTCTCATGCCA
+
?AAAA>>>ABFFFCG1BGFEE?0EAFGCEFG0EGFGECGAFCHDAA1BDBAEGHG1E1GDF1AFGCGH01DGG0/F1BD>0/0?FEGHFGF@0@211B1221>BB01BG1BGG/>E///>?</@@FCGGCGGAGGGBFFFBBB9/9FFFFF?FFFAF/99A/FB/B-:BBBFF//@?FB/BFBFFBFBB/B/9:///99//9//;FFFEF//:9@>BB/F:FFFFBBFF/9//F9/BFFBF/;;F//9/9B
@M05620:45:000000000-G6HP7:1:1101:14707:3964 1:N:0:129
CATCCTGACCCTGAAGTACCCGGCTTGATTTCTGACATTAGATCGGAAGAGCACACGTCTGAACTCCAGTCACTCCCGCGCATACCGTATGCCGTCTTCTGCTTCAAAGAAAAACCCAGTGCTGCTGACCGAGGCCCCCCTGAACCCCAAGGCCAACAGAGAGAAGATGACTCAGGTGAGGCTCGGCCCACGCCCGTGCTCCTCCCGTCCTTTCCCCAGTCTTTTTATGCCCCGCTTCATTTCTGACGTTC
+
AAAAAFFFFFFFGGGGGGGGG1A0E00012BB22D112DA1B21/A//B00BA000A0/0BFH111BAF2FFHE10?>>///B/10/>/0FH1E//0/22BF11111B10B00B/?<?C1FD2FGGHG<0B>///<?><@CCC1FGCC.<<CGGHECEFBCF.:CCH00C0G:099F/FF.A.F@-..-.;;;E@--;;9;BFBB-B----///9F--999/9;:/-/;:99----;-///;;F/9/-99-
@M05620:45:000000000-G6HP7:1:1101:10542:3964 1:N:0:129
AAACCAAGCAGACACTCACCGCTCCCTCGCCACAGGCCAATAGTTTGTCCTCACTGAGTTGGCAACAAGTGGCTGCTGTGGCTGCCATTTTTCTGGTGATGGCCATCAGCTCCGACGAGGTCAGCTGGGGGGCTTTCTTTGTGTAAGCAACGAGAAACCTGAAAGAAGCATTTTTTAACTAAGTCCTGCTGAGTCATTCATGAGTTTTTAGCCGCCTTGCTTCTTCTCACAGACTCTCTACTCTCATGCCA
+
BBBBBAACAFCFGGGGGGGGEEGGGGHHFGGGGHHGEFHHFHGHFHHHHGHHHHHHHHHHHGGFHHHHHFBFFHGGHGHHHHHGGHGHHHHHHHEFHHFHHBHHHHHHFHHHHF@EFEGGGFHHFHHBD/C?FFFFFGGGBGGGGGFFFFF-A9DAFFFF?FFFFFABFFFFFFFFFFFFFFFFFFFFFFBBA9;FFFFFFBBF9BBFFEBF/.9BFFFBBFFBFFFFFFF/BFFFFBBFFFBFFFF/BF9
@M05620:45:000000000-G6HP7:1:1101:17822:3973 1:N:0:129
AAACCAAGCAGACACTCACCGCTCCCTCGCCACAGGCCAATAGTTTGTCCTCACTGAGTTGGCAACAAGTGGCTGCTGTGGCTGCCATTTTTCTGGTGATGGCCATCAGCTCCGACGAGGTCAGCTGGGGGGCTTTCTTTGTGTAAGCAACGAGAAACCTGAAAGAAGCATTTTTTAACTAAGTCCTGCTGAGTCATTCATGAGTTTTTAGCCGCCTTGCTTCTTCTCACAGACTCTCTACTCTCATGCCA
+
CCCCCCCFCFFFGGGGGGGGGGGGGGHHGGGGGHHHGGHHHHHHHHHHHHHHHHHHHHHHHHHHHHHHHHHHGHGGHHHHHHHGGHHHHHHHHHHHHHHHHGHHHHHHHHHHHGGGGGGGFHHHHHHHGGGGGGGGGGGGGGGGGGFFFFFFFFFFFFFFFFFFFFFFFFFFFFFFFFFFFFFFFFFFFFFFFFFFFFFFFFFFFFFFFFFFFFFFFFFFFFFFFFFFFFFFFFFFFFFFFFFFFFFFFFB
@M05620:45:000000000-G6HP7:1:1101:17814:3991 1:N:0:129
AAACCAAGCAGACACTCACCGCTCCCTCGCCACAGGCCAATAGTTTGTCCTCACTGAGTTGGCAACAAGTGGCTGCTGTGGCTGCCATTTTTCTGGTGATGGCCATCAGCTCCGACGAGGTCAGCTGGGGGGCTTTCTTTGTGTAAGCAACGAGAAACCTGAAAGAAGCATTTTTTAACTAAGTCCTGCTGAGTCATTCATGAGTTTTTAGCCGCCTTGCTTCTTCTCACAGACTCTCTACTCTCATGCCA
+
BBBBBABFBFFFGGGGGGGGGGGGGGHHGGGGGHGHGGGHHFGHHHHHHGHHHHHHHHFGHHHFHHHHGFGHGHGGHHHHHHHGGHHHHHHHHHHHHHGHHHHHHHHHHGHHHDEFECGGFGHHHHHHGGGGGGGGGGGGGBFGGGFFFFFFFFFFFFFFFFFFFFFFFFFFFFFFFFFFFFFBFFFFFFFFFFFFFFFFFFFFFFFFFFFFFABFFFFFFFFFFFFFFFFFFFFFFFFFFFFFFFFFFFB
@M05620:45:000000000-G6HP7:1:1101:13879:4012 1:N:0:129
CATCCTGACCCTGAAGTACCCGGCTTGATTTCTGACATTAGATCGGAAGAGCACACGTCTGAACTCCAGTCACTCTCGCGCATCTCGTATGCCGTCTTCTGCTTGAAAAAAAAAACGAGGTCAGCTGGGGGGCTTTCTTTGTGTAAGCAACGAGAAACATGAAAGAAGCATTTTTTAACTAAGTCCTGCTGAGTCATTCATGAGTTTTTAGCCGCCTTTCTTCTTCTCACAGACTCTCTACTCTCATGCCA
+
ABBBBFFFFFFFGGGGGGGGGGEFEEEHHFHHGCFGEEGHBGHFEFDFEHFGHHHGGHEGGDHHFHHHHHHGHHFDGGEGGGG?3BGGEH3@GCE@HFFHHFGF30BGDC<</<B/////?CGHHHHH//>>BCFFF9FFFFFF/999/BF-.9.AFF/9////9/.://9/BF9@9/FFFFB/9BB///;/.BBBFB9BFFFFFFEFEF//9.--../9/BBFFF//BBFB/AB/9BFBF/;//99///B
@M05620:45:000000000-G6HP7:1:1101:15939:4055 1:N:0:129
TACCTGTACTGGGGAAGCATTTGAATATCCCCCCATGGTGATGGGGACGGAGAACTGCTCCATAAACACAGGCAACGTGCCTAACTTTCCCGGGAAGATGAAGTCAAAGAGCGACCACAGCTCTCGGAGGTTATTTTGCATCGGTGAGCCAGACAGAATGATCCGATGAGGGGTGCGAAACTATTTGAGGAAAGGAAGCACCTTTTTATTAAATTTACCTTTTAGCAATCGCCATTCCTACCCTAAGATCG
+
CCCCCFFFFFFFGGGGGGGGGGHHHHHHHHHGGGGHHHGHHHHHHGGGGGGGGHHHHHHHHHHHHHHHHHHHGHHHGHHHHHHHHHHHHHHGGGGGGHHHHHHHHHHHHHHHGGGGGHHHHHHHHGGGGGEHHHHHHHHGHHGGGGGHHHHHHGHHHHHHHHHHHGGGHGHGGEEGGGGGGGGGHGHGGGCGGGGGGGGGGFFFFFFFHFFFFFFFHFFFFFFFFHFFFFFFFFFFFFFFFFFFFFFFFFA
@M05620:45:000000000-G6HP7:1:1101:15922:4060 1:N:0:129
TACCTGTACTGGGGAAGCATTTGAATATCCCCCCATGGTGATGGGGACGGAGAACTGCTCCATAAACACAGGCAACGTGCCTAACTTTCCCGGGAAGATGAAGTCAAAGAGCGACCACAGCTCTCGGAGGTTATTTTGCATCGGTGAGCCAGACAGAATGATCCGATGAGGGGTGCGAAACTATTTGAGGAAAGGAAGCACCTTTTTATTAAATTTACCTTTTAGCAATCGCCATTCCTACCCTAAGATCG
+
CCCCCFFFFFFFGGGEEGGGGGHHHFHHHHHGGGGHHGGHGHHHHGGGGGGGGFHHHHHHHGHGHGHGHHHHGHHHGHHHHHHHHHHHHHHGGGGGGHHHGHHHHHHHHHHHGGGGGHHHHHHHHGGGGGEHHHHHHGHHHHGGGGGHHHHHHGHHGHHHHHHHHGDGHHHGGGFGGGGGGGFGGGGGGGFGFFGGGGGFGFFFFFFFFFFFFFFFFFFFFFFFFFFFFFFFFFFFFFFFFFFFFFFFFFA
@M05620:45:000000000-G6HP7:1:1101:15938:4074 1:N:0:129
TACCTGTACTGGGGAAGCATTTGAATATCCCCCCATGGTGATGGGGACGGAGAACTGCTCCATAAACACAGGCAACGTGCCTAACTTTCCCGGGAAGATGAAGTCAAAGAGCGACCACAGCTCTCGGAGGTTATTTTGCATCGGTGAGCCAGACAGAATGATCCGATGAGGGGTGCGAAACTATTTGAGGAAAGGAAGCACCTTTTTATTAAATTTACCTTTTAGCAATCGCCATTCCTACCCTAAGATCG
+
CCCCCFFFFFFFGGGGGGGGGGHHHHHHHHHGGGGHHHGHHHHHHGGGGGGGGHHHHHHHHHHHHHHHHHHHGHHHGHHHHHHHHHHHHHHGGGGGGHHHHHHHHHHHHHHHGGGGGHHHHHHHHGGGGG?GHHHHHHHFHHGGGGFHHHHHHGHHGHHFGHHHHGGGHFHGGGGGGGAGGGGGGGGGGGFGF?GGGGGFGFFFFFFFFFFFFFFFFFFFFFFFBFFFFFEFFFFFFFFFFFFFFFFFFF:
@M05620:45:000000000-G6HP7:1:1101:7824:4151 1:N:0:129
TACCTGTACTGGGGAAGCGTGTAGCAATCGCCATTCCTACCCTAAAGCTCGGAAGAGCACACGTCTGAACTCCAGTCACTCTCGCGCATCTCGTATGCCGTCTTCTGCTTGAAAAAAAACACAGAAAATATTTAGCATCGGTGAGCCAGACAGAATGATCCGATTAGGAGGGCGAAACTATTTGAGGAAATGCAGCACCTTTTTATTAATGTTACCTTTTATCCATCACCATTCCTACCCTAACTATCGGA
+
AAAAAFFFDFFFGGGGEGEG2FFEHHFGH2FEA2FEGHHHCGHBGDB5BFECG11FGFAGBG0AF21D5GDG@GGHFBGEFDF>1/>>1>EGHF>GGBGE?EH/44GB4GF0B3?GC@B//</0221?111111111?FC/C.<0<<0<0<00/<<=0<=D<...=000/.-:-:B-90;9BF00:/0//090;0/..;B0C09AFF/9//;9BFFFFFFB//9;BF/99/;/:/;99AAF.B.//;/;9.
@M05620:45:000000000-G6HP7:1:1101:10396:4160 1:N:0:129
AAACCAAGCAGACACTCACCGCTCCCTCGCCACAGGCCAATAGTTTGTCCTCACTGAGTTGGCAACAAGTGGCTGCTGTGGCTGCCATTTTTCTGGTGATGGCCATCAGCTCCGACGAGGTCAGCTGGGGGGCTTTCTTTGTGTAAGCAACGAGAAACCTGAAAGAAGCATTTTTTAACTAAGTCCTGCTGAGTCATTCATGAGTTTTTAGCCGCCTTGCTTCTTCTCACAGACTCTCTACTCTCATGCCA
+
CCCCCAAFCFFFGGGGGGGGGGGGGGHHGGGGGHHHGGGHHHHHHHHHHHHHHHHHHHGHHHHFHGHHHHHHGHGGHHGHHHHGGHHHHHHHHGHHHHFHHHHHHHHHHHHHHGGGGGGGGHHHHHHHGGGGGGGGGGGGGGGGGFFFFFFFFFFFFFFFFFFFFFFFFFFFFFFFFFFFFFFFFFFFFFFFFBFFFFFFFFFFFFFFFFFFFFFFFFFFFFFFFFFFFFFFFFFFFFFFFFEFFFFBFF/
@M05620:45:000000000-G6HP7:1:1101:15114:4186 1:N:0:129
AGATTACTGCAACAGTTCCCCCTGGACCTGGAAAAGTTTCTTGCCTGGCTTACAGAAGCTGAAACAACTGCCAATGTCCTACAGGATGCTACCCGTAAGGAAAGGCTCCTAGAAGACTCCAAGGGAGTAAAAGAGCTGATGAAACAATGGCAAGTAAGTCAGGCATTTCCGCTTTAGCACTCTTGTGGATCCAATTGAACAATTCTCAGCATTTGTACTTGTAACTGACAAGCCAGGGACAAAACAAAGAT
+
BBBBBFFFFFFFGGGGGGGGGGGGFHHGGHHGHHHHGHHHHHHHHHHHHHHHHHHHHHHHHHHGHHHHHHHHHHHHHHHHHHGH3GHFHHHHHHGGGGHGGHGGHHHHGHHHHHHHHHHHFFGGGFFFHHHHHGGHHHGFHHHHHHHHHGHGHGDHHHHFHHHHHHHHHHGGGGGHGHHHHHHHHGGGHHHHHHHHHGHHHHHHHHHHHHHHHHHHHHHHHHHHHHHHHHHHHGGGGGGGGGGGAEGGGGF
@M05620:45:000000000-G6HP7:1:1101:13200:4192 1:N:0:129
TACCTGTACTGGGGAAGCATTTGAATATCCCCCCATGGTGATGGGGACGGAGAACTGCTCCATAAACACAGGCAACGTGCCTAACTTTCCCGGGAAGATGAAGTCAAAGAGCGACCACAGCTCTCGGAGGTTATTTTGCATCGGTGAGCCAGACAGAATGATCCGATGAGGGGTGCGAAACTATTTGAGGAAAGGAAGCACCTTTTTATTAAATTTACCTTTTAGCAATCGCCATTCCTACCCTAAAGATC
+
CDDCCFFFFFFFGGGGGGGGGGHHHHHHHHHGGGGHHHGHGHHHHGGGGGGGGHHHHHHHHHHHHHHHHHHHGGHHGHHHHHHHHHHHHHHGGGGGGHHHHHHHHHHHHHHHGGGGGHHHHHHHHGGGGGEHHHHHHHHGHHGGGGGHHHHHHGHHHHHHHHHHHGGGHHHGGFGGGGGGGGGGGGGFGGFGFGGGGGGFGFFFFFFFHHFFFFFFFFFFFFFFFFFFFFFFFFFFFFFFFAFFFFFFFFF
@M05620:45:000000000-G6HP7:1:1101:13188:4205 1:N:0:129
TACCTGTACTGGGGAAGCATTTGAATATCCCCCCATGGTGATGGGGACGGAGAACTGCTCCATAAACACAGGCAACGTGCCTAACTTTCCCGGGAAGATGAAGTCAAAGAGCGACCACAGCTCTCGGAGGTTATTTTGCATCGGTGAGCCAGACAGAATGATCCGATGAGGGGTGCGAAACTATTTGAGGAAAGGAAGCACCTTTTTATTAAATTTACCTTTTAGCAATCGCCATTCCTACCCTAAAGATC
+
BBBBBFFDF5@CGGGGFGGGGGHHHGHHHHHGGGGHHHGHFHHHHGGGGGFGGGHGHHHHHHHGHHHHHHHHGFHHGHHHHHHGHHHHHGHGGGEEEEHHFFDGHHHHHHGHGGGGGHHHGHGHHGGDGG<GHHHHHHEFDHGGDGEHHHHHHGHHHHGHHHHGGG?EGGHGGGGGF??FGGFFGGGFGGBFFFGGGGGGGEFFFFFFFFFFFFFFFFFFFFFFFFFFFFFFFFFFFFFFB;;FFFFFFF;
@M05620:45:000000000-G6HP7:1:1101:21661:4339 1:N:0:129
AAACCAAGCAGACACTCACCGCTCCCTCGCCACAGGCCAATAGTTTGTCCTCACTGAGTTGGCAACAAGTGGCTGCTGTGGCTGCCATTTTTCTGGTGATGGCCATCAGCTCCGACGAGGTCAGCTGGGGGGCTTTCTTTGTGTAAGCAACGAGAAACCTGAAAGAAGCATTTTTTAACTAAGTCCTGCTGAGTCATTCATGAGTTTTTAGCCGCCTTGCTTCTTCTCACAGACTCTCTACTCTCATGCCA
+
CCCCCCCFCFFFGGGGGGGGGGGGGGHHGGGGGHHHGGHGHGHHHHHHHHHHHHHHHHHHHHHHHHHHHHHHGHGGHHHHHHHGGHHHHHHHHHHHHHHHHHHHHHHHHHHHHGGGGGGGGHHHHHHHGGGGGGGGGGGGGGGGGGFFFFFFFFFFFFFFFFFFFFFFFFFFFFFFFFFFFFFFFFFFFFFFFFFFFFFFFFFFFFFFFFFFFFFFFFFFFFFFFFFFFFFFFFFFFFFFFFFFFFFFFFF
@M05620:45:000000000-G6HP7:1:1101:22120:4368 1:N:0:129
CATCCTGACCCTGAAGTACCCGGCTTGATTTCTGACATTAGATCGGAAGAGCACACGTCTGAACTCCAGTCACTCTCGCGCATCTCGTATGCCGTCTTCTGCTTGAAAAAAAAAAAAAAAAAAAATAGGCTGATAGATAAATGCAGGGAATATAAAGAAACAAATAAGAATTTGCCTACAAGAACATACAGATTGAACCACACATATGTATAAATCCTACTAGAGGTGACATGCTATCCACGCATATATGA
+
CCCCCFFFFFFFGFGGGFGGGGGGGGGHHHHHHHHHHHHHHGHHHGGFGHHHHHHHGHHHGHHHHHHHGHHHHHHHHGGGGGFFHGHFGHHHHGEGHGHHHHHHHHHHHHGGGBF>/>------:.000/0.:000000;90;000.;../0000000:///..00;0000000////////////////////////......///9//;///:;//:////////.9////////////..-../////
@M05620:45:000000000-G6HP7:1:1101:10971:4464 1:N:0:129
TACCTGTACTGGGGAAGCATTTGAATATCCCCCCATGGTGATGGGGACGGAGAACTGCTCCATAAACACAGGCAACGTGCCTAACTTTCCCGGGAAGATGAAGTCAAAGAGCGACCACAGCTCTCGGAGGTTATTTTGCATCGGTGAGCCAGACAGAATGATCCGATGAGGGGTGCGAAACTATTTGAGGAAAGGAAGCACCTTTTTATTAAATTTACCTTTTAGCAATCGCCATTCCTACCCTAAAGATC
+
BABCBFFFFFFFGGGGGGGGGGHHHHHHHHHGGGGHHHGGHHHHHGGGGGGGGGHHHHHHHHHHHHHHHHHHGHHHGHHHHHHGHHHHHHHGGGGGGHHHHGHHHHHHHHHHGGGCGHHHHHHHHGGGGGGHHHHHHHGFHHGGGGGHHHHHHGHHHGHHHHHHHGGGHHHGGEGGGGGGGGGGGGGFGGFGGGGGGGGFGFFFFFFFFFFFFFFFFFFFFFFFFFFFFFEFFFFFFFFFFAFFFFFFFFF
@M05620:45:000000000-G6HP7:1:1101:10983:4486 1:N:0:129
TACCTGTACTGGGGAAGCATTTGAATATCCCCCCATGGTGATGGGGACGGAGAACTGCTCCATAAACACAGGCAACGTGCCTAACTTTCCCGGGAAGATGAAGTCAAAGAGCGACCACAGCTCTCGGAGGTTATTTTGCATCGGTGAGCCAGACAGAATGATCCGATGAGGGGTGCGAAACTATTTGAGGAAAGGAAGCACCTTTTTATTAAATTTACCTTTTAGCAATCGCCATTCCTACCCTAAAGATC
+
CCCCCFFFFFFFGGGGGGGGGGGGHGHHHHHGGGGHHHGHGHHHHGGGGGGGGHHHHHHHHHHHHGHHHHHHGGHHGHHHHGGFHHHHHHHGGGGGGGHHHFHGHHHHHHHHGGGGGHHHHHHGHGGGGGGHHGHHHHHHHHGGDFGHHHHHHGHHHHHHHHHHHGGGHGHGGEGGGGFFFGGGGGGF?GFFFFGGFFGFFFFFFFFFFFFFFFFFFFFFFFFFFFFFFFAEFFFFFFFFFFFFFFFFFFF
@M05620:45:000000000-G6HP7:1:1101:11450:4532 1:N:0:129
TACCTGTACTGGGGAAGCATTTGAATATCCCCCCATGGTGATGGGGACGGAGAACTGCTCCATAAACACAGGCAACGTGCCTAACTTTCCCGGGAAGATGAAGTCAAAGAGCGACCACAGCTCTCGGAGGTTATTTTGCATCGGTGAGCCAGACAGAATGATCCGATGAGGGGTGCGAAACTATTTGAGGAAAGGAAGCACCTTTTTATTAAATTTACCTTTTAGCAATCGCCATTCCTACCCTAAAGATC
+
ABBBBFFFFFFFGGGGGGGGGGGHGGHHHGHGGGGHHHGHHHHHHGGGGGGGGHHGHHHHHHHHHGHHHGHHGHHHGHHHHHGHHHHHHHHGGGGGGGHHHHHGGHHHHHHHGGGGGHHHHHHHHGGGGGEHHHHHHHHHHHGGGGGHHHGHHGHHHHHHHHHHHGGGHHHGG.AGGFGGGGGGGGGGGGFGGGGGGGGEGFFFFFFFFFFFFFFFFFFFFFFFFFFFFFFFFFFFFFFFFFFFFFFFFFF
@M05620:45:000000000-G6HP7:1:1101:21540:4620 1:N:0:129
AAACCAAGCAGACACTCACCGCTCCCTCGCCACAGGCCAATAGTTTGTCCTCACTGAGTTGGCAACAAGTGGCTGCTGTGGCTGCCATTTTTCTGGTGATGGCCATCAGCTCCGACGAGGTCAGCTGGGGGGCTTTCTTTGTGTAAGCAACGAGAAACCTGAAAGAAGCATTTTTTAACTAAGTCCTGCTGAGTCATTCATGAGTTTTTAGCCGCCTTGCTTCTTCTCACAGACTCTCTACTCTCATGCCA
+
AA?AA?>1AF11AFFGAFGG?EEAECCHEEAEEC0AFFCGCBBBGAFGFGFGFG1DBGFBHBFFHGA?GF@FG0/FF@1BCGHAFFHFFFFDCFDG1F1FH1GHFFGGHGEHHA@ECGGGEHHHHHHFA<C@AG?9FB99CCFC9FFFFFF@FABFFEFFFFFFFFFFFFFFBFF?EFFFFFFFFFFBFF/F?/;BFFFFFBBB;9FFAEF/9A@@FBFFBFFFFFFFFFFBFFBBFFFFFFFFFFBF/BF
@M05620:45:000000000-G6HP7:1:1101:24116:4630 1:N:0:129
AGATTACTGCAACAGTTCCCCCTGGACCTGGAAAAGTTTCTTGCCTGGCTTACAGAAGCTGAAACAACTGCCAATGTCCTACAGGATGCTACCCGTAAGGAAAGGCTCCTAGAAGACTCCAAGGGAGTAAAAGAGCTGATGAAACAATGGCAAGTAAGTCAGGCATTTCCGCTTTAGCACTCTTGTGGATCCAATTGAACAATTCTCAGCATTTGTACTTGTAACTGACAAGCCAGGGACAAAACAAAGAT
+
BBBBBFFFFFBFGGGFGGGGGGGGDGHHFHHHHHHHGHHHHHHFHHHGHHHHHHHHHHHHHHHGHHHHHHHHHHHHFHHHHHHHFFHHHHFHHHGGGGHHHHCGHHGHGHHHHHGHHHHGCEHGGHFFGBGHHGHHHHHHH3GHHHHHGHHHHGHHHGFDGHHHHHHHHHGGGGGHHHGHGHHHHHHGHFHHFHHHHHHGHHHHHHHHFHHHHFGHHHHHHFHHHHHHEGGHHGGGGGGGGFBGGEEGGGF
@M05620:45:000000000-G6HP7:1:1101:23368:4638 1:N:0:129
TACCTGTACTGGGGAAGCATTTGAATATCCCCCCATGGTGATGGGGACGGAGAACTGCTCCATAAACACAGGCAACGTGCCTAACTTTCCCGGGAAGATGAAGTCAAAGAGCGACCACAGCTCTCGGAGGTTATTTTGCATCGGTGAGCCAGACAGAATGATCCGATGAGGGGTGCGAAACTATTTGAGGAAAGGAAGCACCTTTTTATTAAATTTACCTTTTAGCAATCGCCATTCCTACCCTAAAGATC
+
CCCDCFFFFFFFGGGGGGGGGGHGHHHHHHHGGGGHHHGGGHHHHGGGGGGGGHHHHHHHHHHHHHHHHHHHGHHHGHHHHHHHHHHHHHHGGGGGGHHHHHHHHHHHHHHHGGGGGHHHHHHHHDFCGGEHHHHHHHHGHHGGGGGGGGHHHGHGGGHHHHHHHGGGHHHGG;EGGDDBGGGGHGGGGGFGGGGBFFGGFFFFFFFFFFFFFFFFFFFFFFFHFFFFFFFEFFFFFFFHFFFFFFFFFFF
@M05620:45:000000000-G6HP7:1:1101:24129:4650 1:N:0:129
AGATTACTGCAACAGTTCCCCCTGGACCTGGAAAAGTTTCTTGCCTGGCTTACAGAAGCTGAAACAACTGCCAATGTCCTACAGGATGCTACCCGTAAGGAAAGGCTCCTAGAAGACTCCAAGGGAGTAAAAGAGCTGATGAAACAATGGCAAGTAAGTCAGGCATTTCCGCTTTAGCACTCTTGTGGATCCAATTGAACAATTCTCAGCATTTGTACTTGTAACTGACAAGCCAGGGACAAAACAAAGAT
+
BBBBBFFFFFFFGGGGGGGGGGGGEHHHHHHHFHHHFHHHHHHHHHHHHHHHHGHHHHHHHHGHHHHHHHHHHHHHGHHHHHHHHGHHHHHHHHGEGGHHHHFGHHHHGHHHHHHHHHHHFFFFGHGFHHHHHGHHHHHHH3FGHHHHGHHHHGHHHHHHHHHHHHHHHHGGGGGHHHHHHHHHHGHGHHHHGHHHHHHGHHHHHHHGGHHHHFHHHHHHHHHHHHHHGHGHHGGFGGGGGGGGGGGGGGF
@M05620:45:000000000-G6HP7:1:1101:16441:4650 1:N:0:129
CATCCTGACCCTGAAGTACCCCGGCTTGATTTCCGACATCAGATCGGAAGAGCACCGTCTGAACTCCAGTCACTCCCGCGCATACAGCATGCCGCCTGCTGCCCGAAAAAAAAACCCAGTGCTGCTGACCGAGGCCCCCCTGAACCCCAAGGCCAACAGAGAGAAGATGACTCAGGTGAGGCTCGGCCGACGCCCGTGCTCCTCCCGTCCTTTCCCCAGTCATTTTCTGCCCGGCTTGATTTCTGACATTA
+
AAAAAFFFFFFFGGGGGEGGGG?A00AA01D22200A/E1B1121////BF0ABG/AA/0BGH111B1F2FGH210//>///?/111101BF1>////01BF0////>/0>//</?>FFFGGGDGHHGHHGGC?CEFGCGGGGGGGGGGGGGGGGGGEFFGGCGBFFBBFFFFF/BFFFF?AAF?@EB@-=@@@@?@AAABFFFFFBFFFFFFFFFBFB;BBFFFFFFFEFE;-=?@--;B9BF/B;BFB/
@M05620:45:000000000-G6HP7:1:1101:23352:4651 1:N:0:129
TACCTGTACTGGGGAAGCATTTGAATATCCCCCCATGGTGATGGGGACGGAGAACTGCTCCATAAACACAGGCAACGTGCCTAACTTTCCCGGGAAGATGAAGTCAAAGAGCGACCACAGCTCTCGGAGGTTATTTTGCATCGGTGAGCCAGACAGAATGATCCGATGAGGGGTGCGAAACTATTTGAGGAAAGGAAGCACCTTTTTATTAAATTTACCTTTTAGCAATCGCCATTCCTACCCTAAAGATC
+
BBBBBFFFFFFFCGGEEGGGGGFGHGHHHHHGGGGHFGGGGHHFHGGGEEGGGHHHHHHHHGHHHHHGHHHHGHHHCHEHHHHHHHHHHHHGGGCGGHHHGGHHHHHHHHHHGGGGGGHHHHHHHGCDGGEHHHHHHHGEFHGGGGGHHHHFHGHHGHHHHHHHGGGGHHBD?CDDGGGCGGGGGFGEEGGGFFGGGFFFGFFFFFFFFFFFFFFFFFFFFFFFFFFFFFFEDDEFFFFFFFFFFFFFFFF
@M05620:45:000000000-G6HP7:1:1101:10410:4667 1:N:0:129
AAACCAAGCAGACACTCACCGCTCCCTCGCCACAGGCCAATAGTTTGTCCTCACTGAGTTGGCAACAAGTGGCTGCTGTGGCTGCCATTTTTCTGGTGATGGCCATCAGCTCCGACGAGGTCAGCTGGGGGGCTTTCTTTGTGTAAGCAACGAGAAACCTGAAAGAAGCATTTTTTAACTAAGTCCTGCTGAGTCATTCATGAGTTTTTAGCCGCCTTGCTTCTTCTCACAGACTCTCTACTCTCATGCCA
+
BBBCCBBFCFFFGGGGGGGGGGGGGGHHGGGGGHHHGGHHHHHHHHHHHHHHHHHHHHHHHHGHHHHHHHHHGHGGHHHHHHHGGHHHHHHHHHHHHHGHHHHHHHHHHFHHHGGGGFGGDHHHHHHHGGGGGGGGGGGGGFGGGGFFFFFFFFFFFFFFFFFFFFFFFFFFFFFFFFFFFFFFFFFFFFFFFFFFFFFFFFFFFFFFFFFFFFFFFFFFFFFFFFFFFFFFFFFFFFFFFFFFFFFFFFF
@M05620:45:000000000-G6HP7:1:1101:10410:4687 1:N:0:129
AAACCAAGCAGACACTCACCGCTCCCTCGCCACAGGCCAATAGTTTGTCCTCACTGAGTTGGCAACAAGTGGCTGCTGTGGCTGCCATTTTTCTGGTGATGGCCATCAGCTCCGACGAGGTCAGCTGGGGGGCTTTCTTTGTGTAAGCAACGAGAAACCTGAAAGAAGCATTTTTTAACTAAGTCCTGCTGAGTCATTCATGAGTTTTTAGCCGCCTTGCTTCTTCTCACAGACTCTCTACTCTCATGCCA
+
CCCCCCCFCFFFGGGGGGGGGGGGGGHHGGGGGHHHGGHHHHHHHHHHHHHHHHHHHHHHHHHHHHHHHGHHGHGGHHHHHHHGGHHHHHHHHHHHHHHHHHHHHHHHHHHHHGGEGGGGGHHHHHHHGGGGGGGGGGGGGGGGGFFFFFFFFFFFFFFFFFFFFFFFFFFFFFFFFFFFFFFFFFFFFFFFFFFFFFFFFFFFFFFFFFFFFFFFFFFFFFFFFFFFFFFFFFFFFFFFFFFFFFFFFFB
@M05620:45:000000000-G6HP7:1:1101:10299:4692 1:N:0:129
TACCTGTACTGGGGAAGCATTTGAATATCCCCCCATGGTGATGGGGACGGAGAACTGCTCCATAAACACAGGCAACGTGCCTAACTTTCCCGGGAAGATGAAGTCAAAGAGCGACCACAGCTCTCGGAGGTTATTTTGCATCGGTGAGCCAGACAGAATGATCCGATGAGGGGTGCGAAACTATTTGAGGAAAGGAAGCACCTTTTTATTAAATTTACCTTTTAGCAATCGCCATTCCTACCCTAAAGATC
+
CCCCCFFFFFFFGGGGGGGGGGHFHHHHHHHGGGGHHHGGGHHHHGGGGGGGGHHHHHHHHHHHHHHHHHHHGHHHGHHHHHHGHHHHHHHGGGFGGHHHHGHHHHHHHHHHGGGGGHHHHHHHHGGDFGAGF1GHHGFGHBEGFGEH<GHGFEHHBFHGFHHHGDGGHHHFG:@GAAGDGGGGGGGGGG:FG.FGF.EFFFFFFFFFFFFFFFFFFFFFFFFFBEFFFB;EFFEFFFFF9FFFFFFFFFB
@M05620:45:000000000-G6HP7:1:1101:20771:4729 1:N:0:129
TACCTGTACTGGGGAAGAGTGTAGCAATCGCCATTCCTACCCTAAGATCGGAAGAGCACACGTCTGAACTCCAGTCACTCTCGCGCATCTCGTATGCCGTCTTCTGCTTGAAAAAAAAAAAACGATAAACACTGCCCCCCTGAGACCGACCTCCTACCTCCATCCGATACCCTCGCCTAGTCTCGGCCAGGGCCCACCCTTTTCCCCACTATACCCTCTACATATCGTCCCCCCACCCATTACTTAAGTAA
+
CCBCCFFFFFFFGGGGGGGFGGHHHHHHHGGGGGHHHHHHHHHHHHGHHHGGGGF1GFHHHGHHHGHFHHHHHHGHHHHHHHGGFEGAEHHFGGHHHHGGGGGHGHHHHHGHHHHGGGG>>////?.>1110<1>0>FC@-.//0<.----.;;/;9900./00...:--0/0;---:./;//9/;.;:.....;.;...:///9///:;////:9/.//////;/./9..9.--...9//9://///;//
@M05620:45:000000000-G6HP7:1:1101:20759:4743 1:N:0:129
TACCTGTACTGGGGAAGAGTGTAGCAATCGCCATTCCTACCCTAAGATCGGAAGAGCACACGTCTGAACTCCAGTCACTCTCGCGCATCTCGTATGCCGTCTTCTGCTTGAAAAAAAAAAAACTGGTTATTTTGCCTCGGTGCTCCCGACCGAATGCTCCGATGAGGGGTGCTAAACTCTTTGAGGAAAGGAAGCACCTTTTTATTAAATTTACCTTTTAGCAATCGCCATTCCTACCCTACGTCTCGTAA
+
BBBBBFFDFFFFGGGGGGFGGGFGHFHHHAFGEAFGHHHHHHHGGHHHHHAEFAGCHGFHHGHGHFGGGGHHHFEGHHHHHHEG?ECEG3FHFEHHGHFEFHGF4GHEHHEFGH?EG?D>//?1<0<1?1=1<1F11G<.>C-0<<.A.A---;.:0;:G:9CA00/.-.;.0;;BBFFBFCFCEB/:9.../9.99AB//99.;/9//;9//BB/9FFF9FF/9B..ADEBBBB/;;;/....:9B9...
@M05620:45:000000000-G6HP7:1:1101:20376:4782 1:N:0:129
CATCCTGACCCTGAAGTACCCGGCTTGATTTCTGACATTAGATCGGAAGAGCACACGTCTGAACTCCAGTCACTCTCGCGCATCTCGTATGCCGTCTTCTGCTTGAAAAAAAAAAAAAAAAAAACTACAAAGATTTATACTTTTATCATACACACAAGAAAACAAATGCAACTGAAAAGGCGCTATAGTATGGACAGTTCACTAGTGTCACCCTAGCAAAATGGACGCAAAGTGCAGTTATAGAGACACCA
+
CCCDDFFFFFFFGGGGGGGGGGGGGGGHHHHHHHGHHHHGHHHHHGGGGHHHHHHHGHHHGGGHHHHHHHHHHHHHHGGGGGEEGHHFFHHHHGGGHGHHHHHHHHHGHHGGGCG<</->--<-.00000://00000000000000:000000....::/:/...000000//0000/.9-9--.000000/00:.0:000000:0:;000:.//0;00/00000-----/00000:00000000///..
@M05620:45:000000000-G6HP7:1:1101:8745:4879 1:N:0:129
TACCTGTACTGGGGAAGCATTTGAATATCCCCCCATGGTGATGGGGACGGAGAACTGCTCCATAAACACAGGCAACGTGCCTAACTTTCCCGGGAAGATGAAGTCAAAGAGCGACCACAGCTCTCGGAGGTTATTTTGCATCGGTGAGCCAGACAGAATGATCCGATGAGGGGTGCGAAACTATTTGAGGAAAGGAAGCACCTTTTTATTAAATTTACCTTTTAGCAATCGCCATTCCTACCCTAAAGATC
+
CBBCCFFFFFFFGGGGGGGGGGHHGGHHHHHGGGGHHHGGHHHHHGGGGGGGGHHHHHHHHHHHHHHHHHHHGHHHGHHHHHFFFGHGHHHFGGGGEEFGHFHDFGHGGHGHGGGCGHHFHHHGHFGDDGEHHFHHHGFBFFDFGGEGFFHGHEFHFGFGFFHHFDFDHHHGGADD??BDGGFGGGGBGFFGBAFGGGGGEEFFFFBFFFFFFFFFBFFFFFFFFFFEFBAEFFFFFFFFFFFBFFFFFFF
@M05620:45:000000000-G6HP7:1:1101:8732:4892 1:N:0:129
TACCTGTACTGGGGAAGCATTTGAATATCCCCCCATGGTGATGGGGACGGAGAACTGCTCCATAAACACAGGCAACGTGCCTAACTTTCCCGGGAAGATGAAGTCAAAGAGCGACCACAGCTCTCGGAGGTTATTTTGCATCGGTGAGCCAGACAGAATGATCCGATGAGGGGTGCGAAACTATTTGAGGAAAGGAAGCACCTTTTTATTAAATTTACCTTTTAGCAATCGCCATTCCTACCCTAAAGATC
+
CCCCCFFFFFFFGGGGGGGGGGHHHHHHHHHGGGGHHHGHHHHHHGGGGGGGGHHHHHGHHHHHHHHHHHHHGHHHGHGHHHGHHHHHHHHGGGGGGGHHHGHHHHHHHHHHGGGGGHHHHHHHHGGGGGGHHHHHHHGGHHGGGGGHHHHHHGHHHHHGGHHHHGGGHHHGGEGGGDFGGGGGGGGFGGFGFGGGGGGGGFFFFFFFFFFBFFFFFFFFFFFFFFFFFFEFFFFFFFFFFFFFFFFFFFF
@M05620:45:000000000-G6HP7:1:1101:8745:4904 1:N:0:129
TACCTGTACTGGGGAAGCATTTGAATATCCCCCCATGGTGATGGGGACGGAGAACTGCTCCATAAACACAGGCAACGTGCCTAACTTTCCCGGGAAGATGAAGTCAAAGAGCGACCACAGCTCTCGGAGGTTATTTTGCATCGGTGAGCCAGACAGAATGATCCGATGAGGGGTGCGAAACTATTTGAGGAAAGGAAGCACCTTTTTATTAAATTTACCTTTTAGCAATCGCCATTCCTACCCTAAAGATC
+
>>1AAB@DFDDCG1FA1AGFEAB3AAGAGF1FEFGHFHHGHGFAAE/AEGGGAGH11B11EGD@G1GDE/0/BGGH/?///@BGHFE21B1//E>/>0FHEBE2BEDGHFE<@CGG@CFFA<FFF/FGGGC<?1??FGHFHH..<<.010<GGGHGHHGFBDHH.A..;0C?@:C.?.AA@FFFFBBBEB0;BAF/BFGGGFFFFFBF/BF//;BFFEFF99FE/9BBBF-;BBFFF/FFBFFFFFBB/BB
@M05620:45:000000000-G6HP7:1:1101:12857:4925 1:N:0:129
TACCTGTACTGGGGAAGCATTTGAATATCCCCCCATGGTGATGGGGACGGAGAACTGCTCCATAAACACAGGCAACGTGCCTAACTTTCCCGGGAAGATGAAGTCAAAGAGCGACCACAGCTCTCGGAGGTTATTTTGCATCGGTGAGCCAGACAGAATGATCCGATGAGGGGTGCGAAACTATTTGAGGAAAGGAAGCACCTTTTTATTAAATTTACCTTTTAGCAATCGCCATTCCTACCCTAAAGATC
+
CCCCCFFFFFFFGGGGGGGGGGHHHHHHHHHGGGGHHHGHHHHHHGGGGGGGGHHHHHHHHHHHHHHHHHHHGHHHGHHHHHHHHHHHHHHGGGGGGHHHHHHHHHHHHHHHGGGGGHHHHHHHFDGAFGDGHHHHHHGHGHDGGGGHHHGHHGF</<DGHHHHHEEGGHGDE.ADGBCGGGFGFFFFEFBFF9FB9F?BFEFFFFFFFFFFFFFFFEFFFFFFFFFFFFE.DFEFFFFFFFFFF;FFFFF
@M05620:45:000000000-G6HP7:1:1101:23466:4941 1:N:0:129
AGATTACTGCAACAGTTCCCCCTGGACCTGGAAAAGTTTCTTGCCTGGCTTACAGAAGCTGAAACAACTGCCAATGTCCTACAGGATGCTACCCGTAAGGAAAGGCTCCTAGAAGACTCCAAGGGAGTAAAAGAGCTGATGAAACAATGGCAAGTAAGTCAGGCATTTCCGCTTTAGCACTCTTGTGGATCCAATTGAACAATTCTCAGCATTTGTACTTGTAACTGACAAGCCAGGGACAAAACAAAGAT
+
BBBCCFFFFFFFGGGGGGGGGGGGHHHHHHHHHHHHHHHHHHHHHHHHHHHHHHHHHHHHHHHHHHHHHHHHHHHHHHHHHHHHHHHHHHHHHHGGGGHHHHHHHHHHGHHHHFHHHHHHHHHGGHGGHFHHHGHHHHFHHHHHHHHHHHHHHGHHHHHHHHHHHHHHHHGGGGGHGHHHHHHHHGHGGHHHHFHHHGHGFGHHHHHHHHHHHFGGHHHFHHHF0GHHHHHHHGGGGFEGGGGGGGGGGGC
@M05620:45:000000000-G6HP7:1:1101:23454:4955 1:N:0:129
AGATTACTGCAACAGTTCCCCCTGGACCTGGAAAAGTTTCTTGCCTGGCTTACAGAAGCTGAAACAACTGCCAATGTCCTACAGGATGCTACCCGTAAGGAAAGGCTCCTAGAAGACTCCAAGGGAGTAAAAGAGCTGATGAAACAATGGCAAGTAAGTCAGGCATTTCCGCTTTAGCACTCTTGTGGATCCAATTGAACAATTCTCAGCATTTGTACTTGTAACTGACAAGCCAGGGACAAAACAAAGAT
+
BCCCDFFFFFFFGGGGGGGGGGGGHHHHHHHHHHHHGHHHHHHHHHHHHHHHHHHHHHHHHHHHHHHHHHHHGHHHHHHHHHHHHHHHHHHHHHGGGGHHHHHHHHHHGHHHHGHHHHHHHHHGGHGGHFHHHGHHHHGHHHHHHHHHHHHHHGHHGHHHHHHHHHHHHHGGGGGHHHHHHHHHHHHGHHHHHFGHHGHGFHHHHHHGHHHHHHHHHHHHHHHGHHHHGFFGHGGGGGGGGGGGGGGGGGC
@M05620:45:000000000-G6HP7:1:1101:20157:4956 1:N:0:129
TACCTGTACTGGGGAAGCATTTGAATATCCCCCCATGGTGATGGGGACGGAGAACTGCTCCATAAACACAGGCAACGTGCCTAACCTTCCCGGGAAGATGAAGTCAAAGAGCGACCACAGCTCTCGGAGGTTATTTTGCATCGGTGAGCCAGACAGAATGATCCGATGAGGGGTGCGAAACTATTTGAGGAAAGGAAGCACCTTTTTATTAAATTTACCTTTTAGCAATCGCCATTCCTACCCTAAAGATC
+
CCCCCDFFFFFFGGGGGGGGGGHFHGHHHHHGGGGHHHGGHHHHHGGGGGGGGHHHHHHHHHHHGHHGHHHHGHHHGHHHHHHHHHHHHHHGGGGGGHHHHHHHHHHHHHHHGGGGGHHHHHHHHDFGGGCHHHHHHHHHHHGGGGGHHHFHHGHFGFGHHHHHHGGGHHGGG;@GFDCGGGGGGGGGGGFGGGGGGGGFFFFFFFFFFFFFFFFFFFFFFFFFFFFFFFFFFFFFFFFFFFFFFFFFFFB
@M05620:45:000000000-G6HP7:1:1101:23464:4970 1:N:0:129
AGATTACTGCAACAGTTCCCCCTGGACCTGGAAAAGTTTCTTGCCTGGCTTACAGAAGCTGAAACAACTGCCAATGTCCTACAGGATGCTACCCGTAAGGAAAGGCTCCTAGAAGACTCCAAGGGAGTAAAAGAGCTGATGAAACAATGGCAAGTAAGTCAGGCATTTCCGCTTTAGCACTCTTGTGGATCCAATTGAACAATTCTCAGCATTTGTACTTGTAACTGACAAGCCAGGGACAAAACAAAGAT
+
BCCCCFFFFFFFGGGGGGGGGGGGHHHHHHHHHHHHHHHHHHGGHHHHHHHHHHEHHHHHHHHHHHHHHHHHFGHHHHHHHHHHHHHHHHEHHHGFGGHHFHHHHHHHGHHHHHHHHHHHHHHGGGGGHHHHEGHHHHHHHHHHHHHHHGGGHGFFGHHHHHHHHHHHHHGGGGGHHHHHHHHHHHHGHHHHGHGHHFGFFGGHHHHGGHGHFGHHHHHHFFFFHHFGHHFHGGGGGGGGGGFFFFGGGGC
@M05620:45:000000000-G6HP7:1:1101:20843:4992 1:N:0:129
CATCCTGACCCTGAAGTACCCCGGCTTGATTTCTGACATTAGATCGGAAGAGCACACGTCTGAACTCCAGTCACTCTCGCGCATCTCGTATGCCGTCTTCTGCTTGAAAAAAAAAAAAGTGCTGCTGACCGAAGCCCCCCTGAACCCCAAGGCCAACAGAGAGAAGATGACTCAGGTGAGACACGGCCGACGCCCTAGCTCCGCCCGTCCTTTCCCCAGTCATTTTCTGCCCGGCGTGACTTCTTACATTA
+
CCCCCFFFFFFFGGGGGGGGGGGGGGGGGGHHHHHFHHHHHHGGGGEGGFHFHHHHGGFGHGHHHHHHHHGHHHHHHHGGGGCEFFGCFEGFBGEEGHGGHHHHEHFHGHHGGG?@<</11?11?1<=FG-<--<GACAC?CC:0:;C?DFE?.EEGEFF//9::/900;9CFF:/;;090;/9;C-;:-99----//0009.;.9--.:.09000/:.0;:0999F9000;.;----..0000000;099
@M05620:45:000000000-G6HP7:1:1101:20842:5011 1:N:0:129
CATCCTGACCCTGAAGTACCCCGGCTTGATTTCTGACATTAGATCGGAAGAGCACACGTCTGAACTCCAGTCACTCTCGCGCATCTCGTATGCCGTCTTCTGCTTGAAAAAAAAAAACAGCACTCGGATGTTCATTTGAATCTGTGAGCCAACCAGACTAGACCGATGAGAGGTGCTAAACTATGTGATGAAAGGAAGCACCATTTTACTCAATTTAACTATTCGCAATGTCCATTCCTACTCATAAACCT
+
BBBBBFFFFFFFGGGGGGGGGGGGGGGGHHHHHHHFHFHHHHHHHHGGGGHHHHHFHGHHGGFHHHHHHGHHHHHHHHGGGGGFEHHHGGHHHHGEEHGHHHHHHHHHHHFGGGGGC//00001?//..-11111<=111>100=000/<//.<<.C./0/0;0--9.0:0/./:09009/9090099000000.//..;/..;/;///://///////://:/;....///9/;B//:9B9B////////
@M05620:45:000000000-G6HP7:1:1101:8538:5049 1:N:0:129
AAACCAAGCAGACACTCACCGCTCCCTCGCCACAGGCCAATAGTTTGTCCTCACTGAGTTGGCAACAAGTGGCTGCTGTGGCTGCCATTTTTCTGGTGATGGCCATCAGCTCCGACGAGGTCAGCTGGGGGGCTTTCTTTGTGTAAGCAACGAGAAACCTGAAAGAAGCATTTTTTAACTAAGTCCTGCTGAGTCATTCATGAGTTTTTAGCCGCCTTGCTTCTTCTCACAGACTCTCTACTCTCATGCCA
+
BB@BBAAFBFFFFGGGGGGGEGEEEFHHGGCEEGGCFGGGHFGGHFFHHHGHGHHHFHFFHHHFHGHGHFFHGHGGHF@FGHHGGHHGHHHHFHHHGGBFGHHHHHHHHHHHHGGGEGGGDGFHHHHHF@GGGGEFFFFFB9CFGGFFFFFBFFFFFFFFFFFFFFFFFFFFFFFBFFFFFFFFFFFFFFFFF9FBFFFFBFFFFFFFEEBFBABBFFFFFFFFFFFBFFFFFFFFFFFFFFFFFFF;BFB
@M05620:45:000000000-G6HP7:1:1101:8478:5053 1:N:0:129
AAACCAAGCAGACACTCACCGCTCCCTCGCCACAGGCCAATAGTTTGTCCTCACTGAGTTGGCAACAAGTGGCTGCTGTGGCTGCCATTTTTCTGGTGATGGCCATCAGCTCCGACGAGGTCAGCTGGGGGGCTTTCTTTGTGTAAGCAACGAGAAACCTGAAAGAAGCATTTTTTAACTAAGTCCTGCTGAGTCATTCATGAGTTTTTAGCCGCCTTGCTTCTTCTCACAGACTCTCTACTCTCATGCCA
+
ABBABBB@BFFFGFGGGGGGGGGGGGHHGGGGGHHHGGHHHFGHHHHHHHHHHHHHHHGHHHHHGHHHFFHHGHGFHHHGHHHGFFHHHHHHHHHHHHFHHHHHHFHGHFBHGGFEEFDGFHHHHHHGGGGGDGGGGGGGG0CFGGFFFFFBFFDFFFFFFFFFFFFFFFFFFFFFEFFFFFFFFFFFFFFFFFFFFFFFFFFFFFFFFFFFFFFFFFFFFFBFFFFFFFFFFFFBFFFFBFFFFF9BBF/
@M05620:45:000000000-G6HP7:1:1101:8491:5065 1:N:0:129
AAACCAAGCAGACACTCACCGCTCCCTCGCCACAGGCCAATAGTTTGTCCTCACTGAGTTGGCAACAAGTGGCTGCTGTGGCTGCCATTTTTCTGGTGATGGCCATCAGCTCCGACGAGGTCAGCTGGGGGGCTTTCTTTGTGTAAGCAACGAGAAACCTGAAAGAAGCATTTTTTAACTAAGTCCTGCTGAGTCATTCATGAGTTTTTAGCCGCCTTGCTTCTTCTCACAGACTCTCTACTCTCATGCCA
+
CCCCCCCFCFFFGGGGGGGGGGGGGGHHGGGGGHHHGGHHHHHHHHHHHHHHHHHHHHHHHHHHHHHHHGHHGHGGHHHHHHHGGHHHHHHHHHHHHHGHHHHHHHHHHHHHHGGGGGGGGHHHHHHHGGGGGGGGGGGGGGGGGGFFFFFFFFFFFFFFFFFFFFFFFFFFFFFFFFFFFFFFFFFFFFFFFFFFFFFFFFFFFFFFFFFFFFFFFFFFFFFFFFFFFFFFFFFFFFFFFFFFFFFFFFB
@M05620:45:000000000-G6HP7:1:1101:20640:5079 1:N:0:129
TACCTGTACTGGGGAAGCATTTGAATATCCCCCCATGGTGATGGGGACGGAGAACTGCTCCATAAACACAGGCAACGTGCCTAACTTTCCCGGGAAGATGAAGTCAAAGAGCGACCACAGCTCTCGGAGGTTATTTTGCATCGGTGAGCCAGACAGAATGATCCGATGAGGGGTGCGAAACTATTTGAGGAAAGGAAGCACCTTTTTATTAAATTTACCTTTTAGCAATCGCCATTCCTACCCTAAAGATC
+
BBBBBFFFFFFFGGGGGGGGGGHHHHHHHHHGGGGHHHGGHHHHHGGGGGGGGHHHHHHHHHHHHHHGHHHHGHHHGHHHHHBHHHHHHHHGGGGGGHHHHHHHHHHHHHHHGGGGGHHHHHHHHGGGGGEHHHHHHHHHHHGGGGGHHHHHHGHHGHHHGHHHHGGGHHGGGCDGGDGGGGGGGGGGGGFGGGGFGGGEFFFFFFFFFFFFFFFFFFFFFFFFFFFFFFFFFFFFFFFFFFFFFFFFFFB
@M05620:45:000000000-G6HP7:1:1101:20083:5079 1:N:0:129
AAACCAAGCAGACACTCACCGCTCCCTCGCCACAGGCCAATAGTTTGTCCTCACTGAGTTGGCAACAAGTGGCTGCTGTGGCTGCCATTTTTCTGGTGATGGCCATCAGCTCCGACGAGGTCAGCTGGGGGGCTTTCTTTGTGTAAGCAACGAGAAACCTGAAAGAAGCATTTTTTAACTAAGTCCTGCTGAGTCATTCATGAGTTTTTAGCCGCCTTGCTTCTTCTCACAGACTCTCTACTCTCATGCCA
+
BBBBBBBFBFFFGGGGFGGGFGEGGGHGGGGGGHFFGGEGFGHGGHHHHGHHHHGFHHDFHFHFHHHHHFFFGGGGGB@BGGHGGHHGFHHGFFHHFGDGHFHHHHHHHGGGHGGGEGGG?GHHHHHHFGGGCGGFFGGGGCFCFGFFFFFFFFFFFFFFAFFFFFFFFFFFFFFDEFFFFBBFFFFFFFFFF9BBFFFFFFFEBBBFFFFFBADFFFFFFFFFFBFFFFFFFFFFFFFFFFFFFFFFFFF
@M05620:45:000000000-G6HP7:1:1101:20065:5080 1:N:0:129
AAACCAAGCAGACACTCACCGCTCCCTCGCCACAGGCCAATAGTTTGTCCTCACTGAGTTGGCAACAAGTGGCTGCTGTGGCTGCCATTTTTCTGGTGATGGCCATCAGCTCCGACGAGGTCAGCTGGGGGGCTTTCTTTGTGTAAGCAACGAGAAACCTGAAAGAAGCATTTTTTAACTAAGTCCTGCTGAGTCATTCATGAGTTTTTAGCCGCCTTGCTTCTTCTCACAGACTCTCTACTCTCATGCCA
+
ABBBBABFBFFFGGGGGGGGGGGGGGHHGGGGGHHHGGHGHHHHHHHHHHHHHHHHHGHHHHHFHHHHHHHHGHGGHHGHHHHGGHHHHHHHHHHHHHGHHHHHHHHHHHEHHGGGEGGGCGHGH?GGGGGGGAGGGGGGGGGGGGFFFFFFFFFFFFFFFFFFFFFFFFFFFFFFFFFFFFFFFFFFFFFFFBBBBFFFFFFFFFFFFEBFFFFFFFFFFFFFFFFFFFFFFFFFFFFFFFFFFFB/FFF
@M05620:45:000000000-G6HP7:1:1101:20103:5080 1:N:0:129
AAACCAAGCAGACACTCACCGCTCCCTCGCCACAGGCCAATAGTTTGTCCTCACTGAGTTGGCAACAAGTGGCTGCTGTGGCTGCCATTTTTCTGGTGATGGCCATCAGCTCCGACGAGGTCAGCTGGGGGGCTTTCTTTGTGTAAGCAACGAGAAACCTGAAAGAAGCATTTTTTAACTAAGTCCTGCTGAGTCATTCATGAGTTTTTAGCCGCCTTGCTTCTTCTCACAGACTCTCTACTCTCATGCCA
+
3?3AA@AFBFBFCGFBGFGGGGG2EFHHGCAEAHCAECAFF3AAEGFHFHH5EG55FFHHHFH3GHFCHDDFCFFGHEGEEGCEFHHFHF44?BGHHGBGHGGG3GFHHHGFCDCEE?CCAF1FCGGHD@CBB@FGF0FFB09:F099FFAB.DDFFFFBA/BF//AFBF/FFFFBFFFFFBB/BFFFB/FBF/:BFEFBFBFE/;FB.9//BA-9D./FFFBF////;FF/9A//BFFFBBBF/B/9/BF
@M05620:45:000000000-G6HP7:1:1101:8487:5083 1:N:0:129
AAACCAAGCAGACACTCACCGCTCCCTCGCCACAGGCCAATAGTTTGTCCTCACTGAGTTGGCAACAAGTGGCTGCTGTGGCTGCCATTTTTCTGGTGATGGCCATCAGCTCCGACGAGGTCAGCTGGGGGGCTTTCTTTGTGTAAGCAACGAGAAACCTGAAAGAAGCATTTTTTAACTAAGTCCTGCTGAGTCATTCATGAGTTTTTAGCCGCCTTGCTTCTTCTCACAGACTCTCTACTCTCATGCCA
+
CCCCCBBFCFFFGGGGGGGGGGGGGGHHGGGGGHHHGGHHHHHHHHHHHHHHHHHHHHHHHHHFHHHHHFHHGHGGHHHHHHHGGHHHHHHHHHHHHHGHHHHHHHHHHHHHHGGGGGGGFHHHHHHGGGGGGGGGGGGGGGGGGGFFFFFFFFFFFFFFFFFFFFFFFFFFFFFFFFFFFFFFFFFFFFFFFFFFFFFFFFFFFFFFFFFFFFFFFFFFFFFFFFFFFFFFFFFFFFFFFFFFFFFFFFB
@M05620:45:000000000-G6HP7:1:1101:14193:5095 1:N:0:129
AAACCAAGCAGACACTCACCGCTCCCTCGCCACAGGCCAATAGTTTGTCCTCACTGAGTTGGCAACAAGTGGCTGCTGTGGCTGCCATTTTTCTGGTGATGGCCATCAGCTCCGACGAGGTCAGCTGGGGGGCTTTCTTTGTGTAAGCAACGAGAAACCTGAAAGAAGCATTTTTTAACTAAGTCCTGCTGAGTCATTCATGAGTTTTTAGCCGCCTTGCTTCTTCTCACAGACTCTCTACTCTCATGCCA
+
AABBBBBFBFFFGGGGGFGGGGGGGGHH?FGGFGAGFGHHHHHBGHHHHHGHHHHGHHHHHHGHHHHEHHHHGHGGH3FGHHHFGHBGHHHHHHFGHHHHHHHHGHHHHHHHHDGGEECGEFCHHHHGGGCBGGGGGGGGGGGFFGFFFFF;EFD?BFFFFFFBFFFFFFFFFFFFEFFFFBFFFFFFFFFFFFFFFFFFFFEFBFFFFFFFFFFFFFFFFFFFFFFFFFF/BFFFFFFFFFFFFFF/BF/
@M05620:45:000000000-G6HP7:1:1101:14187:5113 1:N:0:129
AAACCAAGCAGACACTCACCGCTCCCTCGCCACAGGCCAATAGTTTGTCCTCACTGAGTTGGCAACAAGTGGCTGCTGTGGCTGCCATTTTTCTGGTGATGGCCATCAGCTCCGACGAGGTCAGCTGGGGGGCTTTCTTTGTGTAAGCAACGAGAAACCTGAAAGAAGCATTTTTTAACTAAGTCCTGCTGAGTCATTCATGAGTTTTTAGCCGCCTTGCTTCTTCTCACAGACTCTCTACTCTCATGCCA
+
AA3ABABFBFFFGGGGGGGGGGCFGGHHGGGGGHFDFGDHFHGEGGHHHFFHGGGFFHHFHHHFHGHGHGHFFGGGHH@GFGHEGHGFHHHHGHHHFHFHHHHHHHHHHHGHHGGGEGGGGGGHHHHGD@GGGGGFGFFBFGGFFGFFFFFFFFFFFFFFFFFFFFFFFFFFFFFFFFFFFFFFFFFFFFFFF9FFFFFFFFEF99FF?EFFFFFFFFFFFFFFFFFFFFFFFFFFFFFFFFFFFFFEFFF
@M05620:45:000000000-G6HP7:1:1101:14204:5115 1:N:0:129
AAACCAAGCAGACACTCACCGCTCCCTCGCCACAGGCCAATAGTTTGTCCTCACTGAGTTGGCAACAAGTGGCTGCTGTGGCTGCCATTTTTCTGGTGATGGCCATCAGCTCCGACGAGGTCAGCTGGGGGGCTTTCTTTGTGTAAGCAACGAGAAACCTGAAAGAAGCATTTTTTAACTAAGTCCTGCTGAGTCATTCATGAGTTTTTAGCCGCCTTGCTTCTTCTCACAGACTCTCTACTCTCATGCCA
+
CCCCCABFCFFFGGGGGGGGGGGGGGHHGGGGGHHHGGHHHHHHHHHHHHHHHHHHHHFGHHHHHHHHHGHHGHGGHHGHHHHGGHHHHHHHHHHHHHHHHHHHHHHHHHHHHGGGGGGGGHHHHHHHGGGGGGGGGGGGGGGGGGFFFFFFFFFFFFFFFFFFFFFFFFFFFFFFFFFFFFFFFFFFFFFFFFFFFFFFFFFFBFFFFFFFFFFFFFFFFFFFFFFFFFFFFFFFFFFFFFFFFFFFFFF
@M05620:45:000000000-G6HP7:1:1101:18753:5167 1:N:0:129
AGATTACTGCAACAGTTCCCCCTGGACCTGGAAAAGTTTCTTGCCTGGCTTACAGAAGCTGAAACAACTGCCAATGTCCTACAGGATGCTACCCGTAAGGAAAGGCTCCTAGAAGACTCCAAGGGAGTAAAAGAGCTGATGAAACAATGGCAAGTAAGTCAGGCATTTCCGCTTTAGCACTCTTGTGGATCCAATTGAACAATTCTCAGCATTTGTACTTGTAACTGACAAGCCAGGGACAAAACAAAGAT
+
AAABCFFFDFFFGGGFGGGGGGGFHGHHGHHHHHHHFGHHHHHHHHHHHHHHHHHHHHHHHHGHHHHHHHHHHHHHHHHHHHGHHHHHHHHHHHGGGGHHHHHHHHHHGHHHHHHHHHHHHHHGGHGFHHHHHGHHHHHHHHHHHHHHFHHGHGHHHHHHHHHHHHHHHHGGGGGHHHHHHHHHHFHGHHHHHHHHHHHGHHHHHHHHHHHHHHHHHHHHHHHGHHHHHHHHHGBFFGGGGGGGGGGGGGF
@M05620:45:000000000-G6HP7:1:1101:18734:5176 1:N:0:129
AGATTACTGCAACAGTTCCCCCTGGACCTGGAAAAGTTTCTTGCCTGGCTTACAGAAGCTGAAACAACTGCCAATGTCCTACAGGATGCTACCCGTAAGGAAAGGCTCCTAGAAGACTCCAAGGGAGTAAAAGAGCTGATGAAACAATGGCAAGTAAGTCAGGCATTTCCGCTTTAGCACTCTTGTGGATCCAATTGAACAATTCTCAGCATTTGTACTTGTAACTGACAAGCCAGGGACAAAACAAAGAT
+
BBBBAFFFBFFFFGFFGGGGFGGGHHHHHHFFHHHHHHHHHGHFHHHHHHHGHHHFHHHHHFHFGHHHHGHFCGHGGFFHHHHHGHHHFFHHHHGGGGHGHHFGHHFHGHGHHHHFGHHCFFFGGEGGHHHFHEHHHFEHHFFDGFHFDCGHGGGHFH@GGGHHEHHHHHGGGGGHFHHHHHGHH1FDHCGHGFHGGBFB0GGHGHFDDGBHFHHHHHHGHGHEHHCCGHHGGGGFGD?E?FBFFFGGGG9
@M05620:45:000000000-G6HP7:1:1101:16837:5205 1:N:0:129
TACCTGTACTGGGGAAGCATTTGAATATCCCCCCATGGTGATGGGGACGGAGAACTGCTCCATAAACACAGGCAACGTGCCTAACTTTCCCGGGAAGATGAAGTCAAAGAGCGACCACAGCTCTCGGAGGTTATTTTGCATCGGTGAGCCAGACAGAATGATCCGATGAGGGGTGCGAAACTATTTGAGGAAAGGAAGCACCTTTTTATTAAATTTACCTTTTAGCAATCGCCATTCCTACCCTAAAGATC
+
CCCCCFFFFFFFGGGGGGGGGGHHHHHHHHHGGGGHHHFHGHHHHGGGGGGGGHHHHHHHHHHHHHHHHHHHGGHHGHHHHHHHHHHHHHHGGGGGGHHHHHHHHHHHHHHHGGGGGHHHHHHHHGGGGGEHHHHHHHHHHHGGGGGHHHHHHGHHHHHHHHHHHGGGHHHGGEEGGGGGGGGGGGGGGGFGGGGGGGGGFFFFFFFFFFFFFFFFFFFFFFFFFFFFFFFFFFFFFFFFFFFFFFFFFFF
@M05620:45:000000000-G6HP7:1:1101:6138:5225 1:N:0:129
AAACCAAGCAGACACTCACCGCTCCCTCGCCACAGGCCAATAGTTTGTCCTCACTGAGTTGGCAACAAGTGGCTGCTGTGGCTGCCATTTTTCTGGTGATGGCCATCAGCTCCGACGAGGTCAGCTGGGGGGCTTTCTTTGTGTAAGCAACGAGAAACCTGAAAGAAGCATTTTTTAACTAAGTCCTGCTGAGTCATTCATGAGTTTTTAGCCGCCTTGCTTCTTCTCACAGACTCTCTACTCTCATGCCA
+
BCCCCBCFCFFFGGGGGGGGGGGGGGHHGGGGGHHHGGHHHHHHHHHHHHHHHHHHHHHGHHHHHHHHHHHHGHGGHHHHHHHGGHHHHHHHHHHHHHHHHHHHHHHHHHHHHGGGGGGGFGHHHHHHGGGGGGGGGGGGGGGGGGFFFFFFFFFFFFFFFFFFFFFFFFFFFFFFFFFFFFFFFFFFFFFFFFFFFFFFFFFFFFFFFFFFFFFFFFFFFFFFFFFFFFFFFFFFFFFFFFFFFFFBFF/
@M05620:45:000000000-G6HP7:1:1101:18840:5257 1:N:0:129
TACCTGTACTGGGGAAGCATTTGAATATCCCCCCATGGTGATGGGGACGGAGAACTGCTCCATAAACACAGGCAACGTGCCTAACTTTCCCGGGAAGATGAAGTCAAAGAGCGACCACAGCTCTCGGAGGTTATTTTGCATCGGTGAGCCAGACAGAATGATCCGATGAGGGGTGCGAAACTATTTGAGGAAAGGAAGCACCTTTTTATTAAATTTACCTTTTAGCAATCGCCATTCCTACCCTAAAGATC
+
BCABCFFFFFFFGGGGGGGGGGHHHHHHHHHGGGGHHHGHGHHHHGGGGGGGGHHHHHHHHHHHHHHHHHHHGEHHGHHHHHHHHHHHHHHGGGGGGHHHHHHHHGHHFHHHGGGGGHHHGHHHHGGGGGDHHHHHHHHHHHGGGGGFGHHHHGHHHHHHHHHHHGGDGHHGGEGGGDAGGGGGGGGGGGBFGFFGGGGGGFFFFFFFFFFFFFFFFFFFFFFFFFFFFFAFDFFFFFFFFFFFFFFEFFF
@M05620:45:000000000-G6HP7:1:1101:18821:5258 1:N:0:129
TACCTGTACTGGGGAAGCATTTGAATATCCCCCCATGGTGATGGGGACGGAGAACTGCTCCATAAACACAGGCAACGTGCCTAACTTTCCCGGGAAGATGAAGTCAAAGAGCGACCACAGCTCTCGGAGGTTATTTTGCATCGGTGAGCCAGACAGAATGATCCGATGAGGGGTGCGAAACTATTTGAGGAAAGGAAGCACCTTTTTATTAAATTTACCTTTTAGCAATCGCCATTCCTACCCTAAAGATC
+
CCCCCFFFFFFFGGGGGGGGGGHHHHHHHHHGGGGHHHGHHHHHHGGGGGGGGHHHHHHHHHHHHHHHHHHHGHHHGHHHHHHHHHHHHHHGGGGGGHHHHHHHHHHHHHHHGGGGGHHHHHHHHGGGGGEHHHHHHHHHHHGGGGGHHHHHHGHHHHHHHHHHHGGGHGHGGCEGGGGGGGGGGGGGGGFGGGGGGGGGGFFFFFFFFFFFFFFFFFFFFFFFFFFFFFFFFFFFFFFFFFFFFFFFFFF
@M05620:45:000000000-G6HP7:1:1101:6855:5269 1:N:0:129
TACCTGTACTGGGGAAGCATTTGAATATCCCCCCATGGTGATGGGGACGGAGAACTGCTCCATAAACACAGGCAACGTGCCTAACTTTCCCGGGAAGATGAAGTCAAAGAGCGACCACAGCTCTCGGAGGTTATTTTGCATCGGTGAGCCAGACAGAATGATCCGATGAGGGGTGCGAAACTATTTGAGGAAAGGAAGCACCTTTTTATTAAATTTACCTTTTAGCAATCGCCATTCCTACCCTAAAGATC
+
AAA>ADDFFFFFGGGGGGGGGGHFFGHHGGHGGGGGHHFGGHHFHGGGGGGGEFHHHHHHHHHHGHHGHHHHGHHFEGGFHHHHHHHHHGHEEGFGGHHHFGHGHHGHHGCFEGGG@GGFGHHHHDFDGGEHHHHHHHFGHHGGGGFHFHHHHGGHGFHHHHHHHEEGHHHGG:;AA9-BCGGGGGGFGFF9BFF/FF:BFFFFFFFEFFFEFFFFFFFFFFFFFFF/B;AEFFEFFBFFFFFFFFFFFB:
@M05620:45:000000000-G6HP7:1:1101:6859:5288 1:N:0:129
TACCTGTACTGGGGAAGCATTTGAATATCCCCCCATGGTGATGGGGACGGAGAACTGCTCCATAAACACAGGCAACGTGCCTAACTTTCCCGGGAAGATGAAGTCAAAGAGCGACCACAGCTCTCGGAGGTTATTTTGCATCGGTGAGCCAGACAGAATGATCCGATGAGGGGTGCGAAACTATTTGAGGAAAGGAAGCACCTTTTTATTAAATTTACCTTTTAGCAATCGCCATTCCTACCCTAAAGATC
+
CCCCCFFFFFFFGGGGGGGGGGHHHHHHHHHGGGGHHHFHHHHHHGGGGGGGGHHHHHHHHHHHHGHHHHHHGHHHGHHHHHHHHHHHHHHGGGGGGHHHHGHHHHHHHHHHGGGGGHHHHHHHHGGGGGEHHHHHHHHHHHGGGGGHHHHHHGHHHHHHHHHHHGGGHHHGGEGGGDADGGGGGGGGGGGGGGGGGGGBFFFFFFFFFFFFFFFFFFFFFFFFFFF0BBAFFFFFFFFFFFFFFFFFFFB
@M05620:45:000000000-G6HP7:1:1101:6840:5290 1:N:0:129
TACCTGTACTGGGGAAGCATTTGAATATCCCCCCATGGTGATGGGGACGGAGAACTGCTCCATAAACACAGGCAACGTGCCTAACTTTCCCGGGAAGATGAAGTCAAAGAGCGACCACAGCTCTCGGAGGTTATTTTGCATCGGTGAGCCAGACAGAATGATCCGATGAGGGGTGCGAAACTATTTGAGGAAAGGAAGCACCTTTTTATTAAATTTACCTTTTAGCAATCGCCATTCCTACCCTAAAGATC
+
AA>AADD@DFDCCECCGGGGGFHHFGHHHGFGEEEHHGHFDGHGHGGGCEDEEHHHHGEEFHGHHHHHHHHHCCFCEGHHHHFHHFHGDHFGGGCEEEFFHHHHHHHDDGHHGCG/CHHHGHHHHAC<CGCCDFGFDFGFGGDGFGGGFHHF<CGHCCHFDGHHHGGGH0CCDECDGGGBBFFFGGFGFF0/FACFF..FFFFFFFFF/BFFFFFFFFFFFFFFFFFFFF?FFFFFB;FFFFFFFFFFFFB
@M05620:45:000000000-G6HP7:1:1101:24852:5330 1:N:0:129
CATCCTGACCCTGAAGTACCCGGCTTGATTTCTGACATTCGATCGGAAGAGCACACGTCTGAACTCCAGTCACTCTCGCGCATCTCGTATGCCGTCTTCTGCTTGAACAAAGAAAACTCCAAGGGAGTAAAAGAGCTGATGAAACAATGGCAAGTAAGTCAGGCATTTCCGCTTTAGCACTCTTGTGGATCCAATTGAACAATTCTCACCATTTGTACTTGTAACTGACAAGCCAGGGACAAAACAAAGAT
+
AAAAABD54FFCCGBGGFGGGEEEG2E2GFFD55FAFHG5F5AFEGDF2AG231AA0BFGGHG35533BFGGDFDFEEFE//1/B3??>GFHH@>>0??B?4?GH033B0B3BB?B?3B?CB1//GED?>GFFG0FFGBFGBFFFGGG11?<FF?FGHF11>0<G<<>DGDGADEG0=0GGHBGF0<::CGHEFHCGGFBGF0:GHHG0;FGG00;;C0CCCFBFB0BFFBA?EB.;AEEEF.9AE;A;B;
@M05620:45:000000000-G6HP7:1:1101:24839:5342 1:N:0:129
CATCCTGACCCTGAAGTACCCGGCTTGATTTCTGACATTAGATCGGAAGAGCACACGTCTGAACTCCAGTCACTCTCGCGCATCTCGTATGCCGTCTTCTGCTTGAAAAAAAAAAAAAGAGCTACCAACCGCTTCCCCCCTGAACCCCAAGGCCATCCGAGATAAGAGGACTCAGGTTATCATCTGCCGACGCCCGTGCACCGTCCGGCCTATCCCCTGTCATTTTCGGCCCTGCTAGCTGTCTGGGGTTC
+
BCCCCFFFFFFFGGGGGGGGGGGFGGGHHHHHHFHFHHHHCHFGAEEEGHGHHHHHEHHGGHHGHFHHHHHHHFHHHGFEFGGFFHGEEEGHHGFFHGHHHHFGFHFHFFF/BB@//<//0011<0<1..---..0//.;-./00...;.;.;../;.;.-:.09009.;.//009:000000;0;90------:9-...0/-.:.--;;./00/:./.0;0;0900---.-...000000:000//;.-.
@M05620:45:000000000-G6HP7:1:1101:14676:5352 1:N:0:129
TACCTGTACTGGGGAAGCGTGTAGCAATCGCCATTCCTACCCTAAAGATCGGAAGAGCACACGTCTGAACTCCAGTCACTCTCGCGCATCTCGTATGCCGTCTTCTGCTTGAAAAAAAAAAAAAATAACCAAACATCGCCGTATACCCACGCAAAATAAAAAAAAGAAGACCCATATGACCAGAGACACAAGATCATGCAGCAACATGAAGAATCACATCCCTTCGCTCCAACGTATCAAGTACCACGTCA
+
CDCDCFFFFFFFGGGGGGGGGGHHHHHHHGGGGGHHHHHHHHHHHHHHHHHGGGGHHHGHHHGHHHGHHHHHHGHGHHHHHHHGGGGGGGHHHFGHHHHGFGHGHHHHHHHHHHHHGGGG</<--01>1<1..<.00...-:..:000:.-;---:00000:---.../;//..//000000.:.;////../00:000000./../0:000/0000000:.00/.9...000...0.00000::00.;..
@M05620:45:000000000-G6HP7:1:1101:17528:5367 1:N:0:129
CATCCTGACCCTGAAGTACCCCGGCTTGATTTCTGACATTAGATCGGAAGAGCACACGTCTGAACTCCAGTCACTCTCGCGCATCTCGTATGCCGTCTTCTGCTTGAAAAAAAAAAAAAACAATAAAACATCCACCATCATCAGCACTTTATCACTCCTATGAGACGACATTAATTTTCTAAGTGTCGTCCCCATCCTCAGCGTTACCATGCGTAATACGGTAAGAGCTCGTTGATTCGCAGCTCCCGCAG
+
CCDDDFFFFFFFGGGGGGGGGGGGGGGGHHHHHHHHHHHHGHHHHHGGGGHHHHHHHGHHHGHHHHHHHHHHGHHHHHGGGGGGGHHHFEHHHHGGGHGHHHHHHHHHHHHGGGGF<>/>...111111.00/00..00000=000.:00;;00:00/00000:00.---.0000000;00009090......///.00000.9...90;0;.9...0;;.;..009/00.-./.000....-/00.;:--
@M05620:45:000000000-G6HP7:1:1101:24268:5436 1:N:0:129
TACCTGTACTGGGGAAGCATTTGAATATCCCCCCATGGTGATGGGGACGGAGAACTGCTCCATAAACACAGGCAACGTGCCTAACTTTCCCGGGAAGATGAAGTCAAAGAGCGACCACAGCTCTCGGAGGTTATTTTGCATCGGTGAGCCAGACAGAATGATCCGATGAGGGGTGCGAAACTATTTGAGGAAAGGAAGCACCTTTTTATTAAATTTACCTTTTAGCAATCGCCATTCCTACCCTAAAGATC
+
CDCCCFFFFFFFGGGGGGGGGGHHHHHHHHHGGGGHHHHHHHHHHGGGGGGGGHHHHHHHHHHHHHHHHHHHGHHHGHHHHHHHHHHHHHHGGGGGGHHHHHHHHHHHHHHHGGGGGHHHHHHHHGGGGGGHHHHHHHHHHHGGGGGHHHHHHGHHHHHHHHHHHGGGHHHGGEEGGEFGGGGGHHHGGGFGGGGGGGGGGFFFFFFFFFFFFFFFFFFFFFFFFFFFFFFFFFFFFFFFFFFFFFFFFFF
@M05620:45:000000000-G6HP7:1:1101:24250:5452 1:N:0:129
TACCTGTACTGGGGAAGCATTTGAATATCCCCCCATGGTGATGGGGACGGAGAACTGCTCCATAAACACAGGCAACGTGCCTAACTTTCCCGGGAAGATGAAGTCAAAGAGCGACCACAGCTCTCGGAGGTTATTTTGCATCGGTGAGCCAGACAGAATGATCCGATGAGGGGTGCGAAACTATTTGAGGAAAGGAAGCACCTTTTTATTAAATTTACCTTTTAGCAATCGCCATTCCTACCCTAAAGATC
+
ABCCCFFFFFFFGGFEEGGGGGHGHFHGHHHGGGGHHHGHHHHHHGGGGGGGGHHHHHHHHHHHHHHHHHHHGHHHGHHHHHHHHHHHHHHGGGGGEHHHHFHGHHHHFHHHGGGGGHHHHHHHHGGGGGAGHHHHHHHHHHGGGGGHHHGGHGGHGGHHFHHHHGGGHHHGGACGADDGGGGGGGGGGGFFFFGFBAFEGEFFFFFFFFFFFFFFFFFFFFFFFFFFFF?FFFFFFFFFFFFFFFFFFFF
@M05620:45:000000000-G6HP7:1:1101:17807:5525 1:N:0:129
TACCTGTACTGGGGAAGCATTTGAATATCCCCCCATGGTGATGGGGACGGAGAACTGCTCCATAAACACAGGCAACGTGCCTAACTTTCCCGGGAAGATGAAGTCAAAGAGCGACCACAGCTCTCGGAGGTTATTTTGCATCGGTGAGCCAGACAGAATGATCCGATGAGGGGTGCGAAACTATTTGAGGAAAGGAAGCACCTTTTTATTAAATTTACCTTTTAGCAATCGCCATTCCTACCCTAAAGATC
+
CCCCCFFFFFFFGGGGGGGGGGHHHHHHHHHGGGGHHHGGHHHHHGGGGGGGGHHHHHHHHHHHHHHHHHHHGHHHGHHHHHHHHHHHHHHGGGGGGHHHHHHHHHHHHHHHGGGGGHHHHHHHHGGGGGGHHHHHHHHHHHGGGGGHHHHHHGHHHHHHHHHHHGGGHHGGG;AFGFGGGGGGGGGGGGFGGFGGGGGGGFFFFFFFFFFFFFFFFFFFFFFFFFFFFFEFFFFFFFFFFFFFFFFFFFF
@M05620:45:000000000-G6HP7:1:1101:19419:5556 1:N:0:129
TACCTGTACTGGGGAAGCATTTGAATATCCCCCCATGGTGATGGGGACGGAGAACTGCTCCATAAACACAGGCAACGTGCCTAACTTTCCCGGGAAGATGAAGTCAAAGAGCGACCACAGCTCTCGGAGGGTATTTTGCATCGGTGAGCCAGACAGCATGATCCGATGAGGGGCGCTTAACTATTTGAGGAAAGGAAGCACCTTTTTATTAAATTTACCTTTTAGCAATCGCCATTCCTACACTAAAGATC
+
CCCCCFFFFFFFGGGGGGGGGGHHHHHHHHHGGGGHHHHHHHHHHGGGGGGGGHHHHHHHHHHHHHHHHGHHGHHHGHHHHHHHHHHHHHHGGGGGGHHHHHHHGHHHHHHHGGGGGHHHHHHHDA//////?G11?DDG1G.<...<1/<.<.<<./0<0000;.;E0C/A--:9-..990000;C0:/0/B../9..0/.;000B.F0009;FFF0B90;B09BF0BF..9.9009:B00/0/0;0:99
@M05620:45:000000000-G6HP7:1:1101:19399:5561 1:N:0:129
TACCTGTACTGGGGAAGCATTTGAATATCCCCCCATGGTGATGGGGACGGAGAACTGCTCCATAAACACAGGCAACGTGCCTAACTTTCCCGGGAAGATGAAGTCAAAGAGCGACCACAGCTCTCGGAGGTTATTTTGCATCGGTGAGCCAGACAGAATGATCCGATGAGGGGTGCGAAACTATTTGAGGAAAGGAAGCACCTTTTTTTTAAATTTACCTTTTAGCAACCGCCATTCCTACCCTAAAGATC
+
AAAAAFDFFFFF1AFEAGG1FFEGHFGFHHHGGGGHGHDEGFHHHGGGGGCFEAGHHHHHHB1GHFHHGHHHGHFHCEEGHFHHHFHHHGHGGGCGGGHHHGGGGHFHHBGHGGGGGHHHHHHHHGGGGGEHFHHHHHF1GHCGGGGFGHHHHGHFHHFFHHHHHGFGHHHGCGGG@G@AGGGGG090.CBB/9.F/:.CG-9FFF/-@--B/FFFBF/BFF/9//B/-9-@--;/:B9/BFA9FFBBB/B
@M05620:45:000000000-G6HP7:1:1101:7730:5591 1:N:0:129
TACCTGTACTGGGGAAGCATTTGAATATCCCCCCATGGTGATGGGGACGGAGAACTGCTCCATAAACACAGGCAACGTGCCTAACTTTCCCGGGAAGATGAAGTCAAAGAGCGACCACAGCTCTCGGAGGTTATTTTGCATCGGTGAGCCAGACAGAATGATCCGATGAGGGGTGCGAAACTATTTGAGGAAAGGAAGCACCTTTTTATTAAATTTACCTTTTAGCAATCGCCATTCCTACCCTAAAGATC
+
CCCCCFFFFFFFGGGGGGGGGGHHGHHHHHHGGGGHHHFHHHHHHGGGGGGGGHHHHHHHHHHHHHHHHHHHGHHHGHHHHHHHHHHHHHHGGGGGGHHHHHHHHHHHHHGHGGGGGHHHGHHHHGGGGGGHHHHHHHHHHHGGGGGHHHHHGGHHHHHHHHHHHGGGHHGGG;DGGDGFGGGGGGGGGG9FGGFBFFGFGFFFFFFFFFFFFFFFFFFFFFFFFFFBFFEFFFFFFFFFFFFFFFFFFFF
@M05620:45:000000000-G6HP7:1:1101:11821:5592 1:N:0:129
TACCTGTACTGGGGAAGCATTTGAATATCCCCCCATGGTGATGGGGACGGAGAACTGCTCCATAAACACAGGCAACGTGCCTAACTTTCCCGGGAAGATGAAGTCAAAGAGCGACCACAGCTCTCGGAGGTTATTTTGCATCGGTGAGCCAGACAGAATGATCCGATGAGGGGTGCGAAACTATTTGAGGAAAGGAAGCACCTTTTTATTAAATTTACCTTTTAGCAATCGCCATTCCTACCCTAAAGATC
+
AABBBFFFFFFFGGGGGGGGGGHGHHHHHHHGGGGHHHGHHHHHHGGGGGGGGHHHHHHHHHHBHHHHHHHHGHHHGHHHHHHHHHHHHHHGGGGGGHHHHGHHHHHHHHHHGGGGGHHHHHHHHGGGGGGHHHHHHHHHGHGGGGGHHHHHHGHHHHHHHHHHHGGGHHHGGFGGGGGDGGGGGGGGEFFFGGGG/FGEFFFFFFFFFFFFBFFFFFFFFFFFFFFFFFEFFFEFFFFFFAFFF.;BFFF
@M05620:45:000000000-G6HP7:1:1101:22479:5595 1:N:0:129
AAACCAAGCAGACACTCACCGCTCCCTCGCCACAGGCCAATAGTTTGTCCTCACTGAGTTGGCAACAAGTGGCTGCTGTGGCTGCCATTTTTCTGGTGATGGCCATCAGCTCCGACGAGGTCAGCTGGGGGGCTTTCTTTGTGTAAGCAACGAGAAACCTGAAAGAAGCATTTTTTAACTAAGTCCTGCTGAGTCATTCATGAGTTTTTAGCCGCCTTGCTTCTTCTCACAGACTCTCTACTCTCATGCCA
+
CDCCDCCFDFFFGGGGGGGGGGGGGGHHGGGGGHHHGGHHHHHHHHHHHHHHHHHHHHHHHHHHHHHHHGHHGHGGHHHHHHHGGHHHHHHHHHHHHHHHHHHHHHHHHHHHHGGGGFGGGHHHHHHHGGGGGGGGGGGGGGGGGGFFFFFFFFFFFFFFFFFFFFFFFFFFFFHFFFFFFFFFFFHFFFFHFBFFFFFFFFHFFFFFFEFFFFFFFFFFHFFFFFFFFFFFFFFFFFFHHFFFFFFFFFB
@M05620:45:000000000-G6HP7:1:1101:11812:5609 1:N:0:129
TACCTGTACTGGGGAAGCATTTGAATATCCCCCCATGGTGATGGGGACGGAGAACTGCTCCATAAACACAGGCAACGTGCCTAACTTTCCCGGGAAGATGAAGTCAAAGAGCGACCACAGCTCTCGGAGGTTATTTTGCATCGGTGAGCCAGACAGAATGATCCGATGAGGGGTGCGAAACTATTTGAGGAAAGGAAGCACCTTTTTATTAAATTTACCTTTTAGCAATCGCCATTCCTACCCTAAAGATC
+
CCCCCFFFFFFFGGGGGGGGGGHHHHHHHHHGGGGHHHGHHHHHHGGGGGGGGGHHHHHHHHHHHHHHHHHHGHHHGHHHHHHHHHHHHHHGGGGGGHHHHGHHHHHHHHHHGGGGGHHHHHHHHGGGGGGHHHHHHHHHHHGGGGGHHHHHHGHHHHHHHHHHHGGGHHHGGEGEGGGGGGGGGGGGGGGGGGGGGGGFGFFFFFFFFFFFFFFFFFFFFFFFFFFFFFFFFFFFFFFFFFFFFFFFFFF
@M05620:45:000000000-G6HP7:1:1101:17512:5619 1:N:0:129
AAACCAAGCAGACACTCACCGCTCCCTCGCCACAGGCCAATAGTTTGTCCTCACTGAGTTGGCAACAAGTGGCTGCTGTGGCTGCCATTTTTCTGGTGATGGCCATCAGCTCCGACGAGGTCAGCTGGGGGGCTTTCTTTGTGTAAGCAACGAGAAACCTGAAAGAAGCATTTTTTAACTAAGTCCTGCTGAGTCATTCATGAGTTTTTAGCCGCCTTGCTTCTTCTCACAGACTCTCTACTCTCATGCCA
+
BBBCCBAFBFFFGGGGGGGGGGGGGGHHGGGGGHHHGGHHHHHHHHHHHHHHHHHHHHHHHHHHHHHHHGHHGHGGHHHHHHHGGHGHHHHHHHHHHHHHHHHHHHHHHHHHHGGGGGGGGHHHHHHHGGGGGGGGGGGGGGGGGGFFFFFFFFFFFFFFFFFFFFFFFFFFFFFFFFFFFFFFFFFFFFFFFFFFFFFFFFFFFFFFFFFFFFFFFFFFFFFFFFFFFFFFFFFFFFFFFFFFFFFFFFB
@M05620:45:000000000-G6HP7:1:1101:17491:5621 1:N:0:129
AAACCAAGCAGACACTCACCGCTCCCTCGCCACAGGCCAATAGTTTGTCCTCACTGAGTTGGCAACAAGTGGCTGCTGTGGCTGCCATTTTTCTGGTGATGGCCATCAGCTCCGACGAGGTCAGCTGGGGGGCTTTCTTTGTGTAAGCAACGAGAAACCTGAAAGAAGCATTTTTTAACTAAGTCCTGCTGAGTCATTCATGAGTTTTTAGCCGCCTTGCTTCTTCTCACAGACTCTCTACTCTCATGCCA
+
AABBBBBFBFFCGGGGGGGG?EFGGGHHGGGGEHHCFFFHGBFHHFGHHHHHHHFHFGGHHHHHEHHGHBFHGFGFHHGEGHFEFHBHHHFFHFHHEGGGFGGFHHHHHHDGGGGGGCCGGHFHHHHHDDCGAFGFBBGGGGGFGGFFFFFAFDAFB9FB./9FFFFFFFFFFFFFFFFFBFFBFFF/BFFB.FFFFFFFF/F999FFFFFBF.BDDABF/9BFBBFF//B/9FFFFFFFFB/:BF9/9BF
@M05620:45:000000000-G6HP7:1:1101:17511:5642 1:N:0:129
AAACCAAGCAGACACTCACCGCTCCCTCGCCACAGGCCAATAGTTTGTCCTCACTGAGTTGGCAACAAGTGGCTGCTGTGGCTGCCATTTTTCTGGTGATGGCCATCAGCTCCGACGAGGTCAGCTGGGGGGCTTTCTTTGTGTAAGCAACGAGAAACCTGAAAGAAGCATTTTTTAACTAAGTCCTGCTGAGTCATTCATGAGTTTTTAGCCGCCTTGCTTCTTCTCACAGACTCTCTACTCTCATGCCA
+
AAABB@BFBFFFGFGFGGFGGGGGGGFHGGGGGHHHGGHHFFHDHHHHHFHHHHHHHHHGFBFEGEHEHDGHGFGGHHGFHHHEFHHHFHFEGGHHBFFFGFHHHHFHHGHHHGGGGGFGGHHHHHHHGGGGGGGGGGGGGGGBFGFFBFFFFFAAB9AFFFFFFFFFFFFFFFFFFFFFFFFBFFFFFFFFEFF/BBF/9FBFFFFFFFBFFFFFFAFFFFFFFFFFFFFEFFFBFFFFBBFFFFFFFFF
@M05620:45:000000000-G6HP7:1:1101:11111:5716 1:N:0:129
TACCTGTACTGGGGAAGCATTTGAATATCCCCCCATGGTGATGGGGACGGAGAACTGCTCCATAAACACAGGCAACGTGCCTAACTTTCCCGGGAAGATGAAGTCAAAGAGCGACCACAGCTCTCGGAGGTTATTTTGCATCGGTGAGCCAGACAGAATGATCCGATGAGGGGTGCGAAACTATTTGAGGAAAGGAAGCACCTTTTTATTAAATTTACCTTTTAGCAATCGCCATTCCTACCCTAAAGATC
+
ABABBFFFFFFFEEEEEGGFGFHHHHFGGHHGGGGHFFBF5EGGEFEEEEDEGHGHHHHGGEGHHHHHHGHHGEFHGHHHHHFGHGGHHFGGEGC@EFGHFFFBGGHHHHHHGGGGGHEHGGFHGGGDGG<FGHHHHHBBGHGDDDEFBCGGHGHHHHHHGHHHHGDDFHHGGGGG@G9@?FBFFGGEA/;FBACGFGGGGFFFFFFEFFB;FFFFF/BFFFFFFFFFFFAADFFFFFFFF.FFFFFFFFF
@M05620:45:000000000-G6HP7:1:1101:11096:5724 1:N:0:129
TACCTGTACTGGGGAAGCATTTGAATATCCCCCCATGGTGATGGGGACGGAGAACTGCTCCATAAACACAGGCAACGTGCCTAACTTTCCCGGGAAGATGAAGTCAAAGAGCGACCACAGCTCTCGGAGGTTATTTTGCATCGGTGAGCCAGACAGAATGATCCGATGAGGGGTGCGAAACTATTTGAGGAAAGGAAGCACCTTTTTATTAAATTTACCTTTTAGCAATCGCCATTCCTACCCTAAAGATC
+
CCCCCFFFFFFFGGGGGGGGGGHHHHHHHHHGGGGHHHHHHHHHHGGGGGGGGGHHHHHHHHHHHGHHHHHHGHHHGHHHHHHHHHHHHHHGGGGGGHHHHGHHHHHHHHHHGGGGGHHHHHHHHGGGGGGHHHHHHHHHHHGGGGGHHHHHHGHHHHHHHHHHHGGFHHHGGEGGGGGGGGGGGGFFGGFGGGGGGGGGGFFFFFFFFFFFFFFFFFFFFFFFFFFFFFEFFFFFFFFFFFFFFFFFFFF
@M05620:45:000000000-G6HP7:1:1101:9425:5727 1:N:0:129
TACCTGTACTGGGGAAGCATTTGAATATCCCCCCATGGTGATGGGGACGGAGAACTGCTCCATAAACACAGGCAACGTGCCTAACTTTCCCGGGAAGATGAAGTCAAAGAGCGACCACAGCTCTCGGAGGTTATTTTGCATCGGTGAGCCAGACAGAATGATCCGATGAGGGGTGCGAAACTATTTGAGGAAAGGAAGCACCTTTTTATTAAATTTACCTTTTAGCAATCGCCATTCCTACCCTAAAGATC
+
CCCCCFFFFFFFGGGGGGGGGGHHHHHHHHHGGGGHHHHHHHHHHGGGGGGGGHHHHHHHHHHHHGHHHHHHGHHHGHHHHHHHHHHHHHHGGGGGGHHHHHHHHHHHHHHHGGGGGHHHHHHHHGGGGGFHHHHHHHHHHHGGGGGHHHHHHGHHHHHHHHHHHDGGHHHGGGGGGEGGGGFGGGGGGGFGGGGGGGGGGFFFFFFFFFFFFFFFFFFFFFFFFFFFFFEFFFFFFFFFFAFFFFFFFFF
@M05620:45:000000000-G6HP7:1:1101:9452:5735 1:N:0:129
TACCTGTACTGGGGAAGCATTTGAATATCCCCCCATGGTGATGGGGACGGAGAACTGCTCCATAAACACAGGCAACGTGCCTAACTTTCCCGGGAAGATGAAGTCAAAGAGCGACCACAGCTCTCGGAGGTTATTTTGCATCGGTGAGCCAGACAGAATGATCCGATGAGGGGTGCGAAACTATTTGAGGAAAGGAAGCACCTTTTTATTAAATTTACCTTTTAGCAATCGCCATTCCTACCCTAAAGATC
+
BBBBBFFFFFFFGCFEGGGGGGHFHHHHHHHGGGGHHHHHFHGHHGCEEGGGGHHFFHFHHHHHHHHHHGHHGGHHGHFHHHFGGHHHHHHFCGGCEAFHEFGFGGHHHHHHEGGGGHFFHGHHHGGGGGDGFFHHHGFHHHGGDFGHFHGHHGHHHHHHH=GFGGFEGGHDC.AFFDGDGGGGFFFFECBFGGGFG?EFGFFFFFFEFFBB/99BFFFFFFFFFFFEFF9ADFFFFFFF/AFFFFFFFFF
@M05620:45:000000000-G6HP7:1:1101:9435:5743 1:N:0:129
TACCTGTACTGGGGAAGCATTTGAATATCCCCCCATGGTGATGGGGACGGAGAACTGCTCCATAAACACAGGCAACGTGCCTAACTTTCCCGGGAAGATGAAGTCAAAGAGCGACCACAGCTCTCGGAGGTTATTTTGCATCGGTGAGCCAGACAGAATGATCCGATGAGGGGTGCGAAACTATTTGAGGAAAGGAAGCACCTTTTTATTAAATTTACCTTTTAGCAATCGCCATTCCTACCCTAAAGATC
+
A1AAAFFFFFFFFG1EEGGGFGFBDDGGGHGGFGGHHFHHFHHHFFEGEAAEEHGFGHFGFHHHHFGGHHFHGHHHCHEGHHHHGHHHHHHGEEGGEHGHHHFFGHHGDHHFGGCGGHHFHGHHFGGGGC?GHHFHHHHHHHGFFGFHECGFHGHFHHHFHHHHGGGGGFHGGG@E@B@AGGFGGGGGGGFFGAFB9FFGGFFFFFFFBFFFFFFFFFFFFFFFFFFFFF;AFFFFFFFFFFFFFFFFFFF
@M05620:45:000000000-G6HP7:1:1101:20847:5829 1:N:0:129
AGATTACTGCAACAGTTCCCCCTGGACCTGGGAAAGTTTCTTGCCTGGCTTACAGAAGCTGAAACAACTGCCAATGTCCTACAGGATGCTACCCGTAAGGAAAGGCTCCTAGAAGACTCCAAGGGAGTAAAAGAGCTGATGAAACAATGGCAAGTAAGTCAGGCATTTCCGCTTTAGCACTCTTGTGGATCCAATTGAACAATTCTCAGCATTTGTACTTGTAACTGACAAGCCAGGGACAAAACAAAGAT
+
AAAABFFFFFFFGGFGGGGGGGGGHHHHHHHGHHHHGFHHHHHHHHHHHHHHHHHHHHHHHHHHHHHHHHHHHHHHHHHHHHGHGFHHHHHHHHGGGGGHHHCHHHHHGHHHHHHGHHHHHHHGGHGGHHHHHFHHHHHFGHHHHHHHHFHGHGGHHHHHGFGHHHHHHHGGGGGHHHHHHHHHHDCDHHHHHBGGHHHGFGHHHHHFGHHHGGGGHFGHHHHHHHHGFHHHHGGGFGEGGGGGGGGGGGG
@M05620:45:000000000-G6HP7:1:1101:20828:5831 1:N:0:129
AGATTACTGCAACAGTTCCCCCTGGACCTGGAAAAGTTTCTTGCCTGGCTTACAGAAGCTGAAACAACTGCCAATGTCCTACAGGATGCTACCCGTAAGGAAAGGCTCCTAGAAGACTCCAAGGGAGTAAAAGAGCTGATGAAACAATGGCAAGTAAGTCAGGCATTTCCGCTTTAGCACTCTTGTGGATCCAATTGAACAATTCTCAGCATTTGTACTTGTAACTGACAAGCCAGGGACAAAACAAAGAT
+
CCCDCFFFFFFFGGGGGGGGGGGGHHHHHHHHHHHHHHHHHHHHHHHHHHHHHHHHHHHHHGHHHHHHHHHHHHHHHHHHGHHHHHHHHHHHHHGEGGHHHHHHHHHHGHHHDHHGHHHHHHHGEHGFFHHHHGHHHHHHHHHHHHHHHGHHHGHHHHHHHHHHHHHHHHGGGGGHHHGHHHHHHFGGHHHHHHFHHFHGFGHHHHHDGGHHHHHHHHHHHGHGHHHGGHHHGGGGGGGGGGGGGGGGGGG
@M05620:45:000000000-G6HP7:1:1101:19780:5852 1:N:0:129
TACCTGTACTGGGGAAGCATTTGAATATCCCCCCATGGTGATGGGGACGGAGAACTGCTCCATAAACACAGGCAACGTGCCTAACTTTCCCGGGAAGATGAAGTCAAAGAGCGACCACAGCTCTCGGAGGTTATTTTGCATCGGTGAGCCAGACAGAATGATCCGATGAGGGGTGCGAAACTATTTGAGGAAAGGAAGCACCTTTTTATTAAATTTACCTTTTAGCAATCGCCATTCCTACCCTAAAGATC
+
BBBBBFFFFFFFGGGEGGGGGGHB5GFGHHHGGGEHHHGHGHHHEGGGGGGG0FGHHHHHHFHHHHHHHHHHGHFHEHHHHHFFHHHHHHHGGG>>EGHHHHHHHBHEHFHHGGGGGHHHHHHHHGG?DGFHHHHHHHHHHHGGGGGHHHHHHGHHHHHHHHHHHGGGHHHGGEGGGGGGGGGGGGGGGG9FGGGFGGGGGFFFFFFFFFFFFFFFFFFFFFFFFFFFFFFFFFFFFFFEFFFFFFFFFFF
@M05620:45:000000000-G6HP7:1:1101:12613:5864 1:N:0:129
TACCTGTACTGGGGAAGCATTTGAATATCCCCCCATGGTGATGGGGACGGAGAACTGCTCCATAAACACAGGCAACGTGCCTAACTTTCCCGGGAAGATGAAGTCAAAGAGCGACCACAGCTCTCGGAGGTTATTTTGCATCGGTGAGCCAGACAGAATGATCCGATGAGGGGTGCGAAACTATTTGAGGAAAGGAAGCACCTTTTTATTAAATTTACCTTTTAGCAATCGCCATTCCTACCCTAAAGATC
+
BBBBBFFFFFFFGGCEGGGGGGGHFHHHHHHGGGGHHHFHHHHHHGEFGGEEGHHHHHHHHFHFHHHHHHHHGHGHGHHHHHHCGHHHHHHGGGFEEHHHHGHGHHHHHHHHGGGGGHHHHHHHHGGDGGGHFHHHHHHHHHGGGGGHHHGHGGHHHHHHHHHHHEGDGHHGGCCGGDCFGGGGGGGFEGCFFGGGGGGFGFFFFFFFFFFFFFFFFFFFFFFFFFFFFFFFFFFFFFFFFFFFFFBFBFF
@M05620:45:000000000-G6HP7:1:1101:19769:5872 1:N:0:129
TACCTGTACTGGGGAAGCATTTGAATATCCCCCCATGGTGATGGGGACGGAGAACTGCTCCATAAACACAGGCAACGTGCCTAACTTTCCCGGGAAGATGAAGTCAAAGAGCGACCACAGCTCTCGGAGGTTATTTTGCATCGGTGAGCCAGACAGAATGATCCGATGAGGGGTGCGAAACTATTTGAGGAAAGGAAGCACCTTTTTATTAACTTTACCTTTTAGCAATCGCCATTCCTACCCTAAAGATC
+
AAAAA1DFDF@11AAEAF1BGGE3AGHHHHHGGGCEEFHHC2G1/AFEG?/AE0FG1GHHFCGHHHHGGHHECHFH/G/?GHBGHEHHGHH>E@>EEHHFHH<GGF2FH0FG?@CGCHFHEHHHHGGACGAGDGHHHGFDGHCFECCFHHFHFGFHHHHHHHHGHCGGFFCA-;-C@.:?AGGGGGGGGFBFGFAFB..B9EFFFFFFFFB//;FFFFFFFFFFFFF//B;EFFEFBFFFBFFBFF;BFFF
@M05620:45:000000000-G6HP7:1:1101:21600:5892 1:N:0:129
CATCCTGACCCTGAAGTACCCGGCTTGATTTCTGACATTAGATCGGAAGAGCACACGTCTGAACTCCAGTCACTCTCGCGCATCTCGTATGCCGTCTTCTGCTTGAAAAAAAAAACTAGGTCATCTTTGCGGCTTTCTTTTTTTACGCACCTATACACCTGAACGAATCCTTTTTTCACTAAGTCCTGCTGTGTCATTCATGAGTTTTTCGCCGCCTTGCTTCTTCTCACAGACTCTCTACTCTCCCGCCC
+
BBBBBFFFFFFFGGFGGGGGGGGFEEEEGHHHFHGGFGHGDBGHGEEGGAFGHHFHFHHHGGFHHHHHHHHHHHHFFEFGGGGGFGHGGH3GGEEGHGHHGGHHH03FB0/>/></222@>@22<?1<11</>-AGD1FG1>-<.0.<.-://0:000////0:....C0;0;BF-/0;90//;;FFGFG00;;;//;9FF///:/9BE/-.D9-9;D/;BBFFBF:B/;///;9BFFF/;99BB//.999
@M05620:45:000000000-G6HP7:1:1101:8576:5900 1:N:0:129
AAACCAAGCAGACACTCACCGCTCCCTCGCCACAGGCCAATAGTTTGTCCTCACTGAGTTGGCAACAAGTGGCTGCTGTGGCTGCCATTTTTCTGGTGATGGCCATCAGCTCCGACGAGGTCAGCTGGGGGGCTTTCTTTGTGTAAGCAACGAGAAACCTGAAAGAAGCATTTTTTAACTAAGTCCTGCTGAGTCATTCATGAGTTTTTAGCCGCCTTGCTTCTTCTCACAGACTCTCTACTCTCATGCCC
+
BAABBBAFBFFFGGGGGGGGFGGGGGHHGGGGGFHFFGCEG3GHHHHHHHHHHHHHEHHHHHHHHHFEHHHGFHGGHFGHHHHFFHCFHHHHHHFFHHFHFHHHBGHHHHHHHGEGCECGGHFHHHHHGGGGGGGGGGGGGGGGFBFFFFFB.AAD9FFFFFFFFFFFFFFFFFFB.BFF//9BFFFFFFF/FFFFFFFFFFFFFFFFFFBFFDBBFFFFFFFFFFFF/B/F/AFFFFF/BFFFFFF/FF/
@M05620:45:000000000-G6HP7:1:1101:11568:5934 1:N:0:129
AGATTACTGCAACAGTTCCCCCTGGACCTGGAAAAGTTTCTTGCCTGGCTTACAGAAGCTGAAACAACTGCCAATGTCCTACAGGATGCTACCCGTAAGGAAAGGCTCCTAGAAGACTCCAAGGGAGTAAAAGAGCTGATGAAACAATGGCAAGTAAGTCAGGCATTTCCGCTTTAGCACTCTTGTGGATCCAATTGAACAATTCTCAGCATTTGTACTTGTAACTGACAAGCCAGGGACAAAACAAAGAT
+
AA>ABFFFDFFDGFBBGGGGGGGGHCGHHHHGHDFGHHHHHHHHHHHHHHHCGBGFFGGHHHDGHHHHHHHHHFHHHHHHHGHHHBFGGHHHHHGEG1FGB?GHHHHHGHFHHHHGHHHHHHHGFHGG3G4EHGHHHHHHHHFHHGHHHHHCGGHFFHHHGHHG<GHHHHGGGGG1DGGGHHHHHHHGBHHHH0GGGHHFH<DGHHHHHGHHHHHHFCGFHHFFHHHBGFCGEFGFEGGGG.FAF?9?FFF
@M05620:45:000000000-G6HP7:1:1101:8068:5952 1:N:0:129
AAACCAAGCAGACACTCACCGCTCCCTCGCCACAGGCCAATAGTTTGTCCTCACTGAGTTGGCAACAAGTGGCTGCTGTGGCTGCCATTTTTCTGGTGATGGCCATCAGCTCCGACGAGGTCAGCTGGGGGGCTTTCTTTGTGTAAGCAACGAGAAACCTGAAAGAAGCATTTTTTAACTAAGTCCTGCTGAGTCATTCATGAGTTTTTAGCCGCCTTGCTTCTTCTCACAGACTCTCTACTCTCATGCCA
+
A>>ABBBFAFFFGFGGGGGGEGGGGGHHGGGFFHHHGGGCF3FHHHHHHHHHFHHHEHHHGFGGGHHEHHHGFHGGHHHHHHHGGHCGHHHHHHHFHHFHFHHHFHHHHHHHHGGGC@DCGGFHHHFHGCGGGGGGFFGGGGFGGFFFFFFBFFDFFFFFFBBFFFFFFFFFFFFBEFFFBFFFFFFFFFFBFFFFFFFFFFFFFFFFFFFFF.BBFFBFFFFFFFFF9FFFBFFFFFF/FFFFFFFBBF/
@M05620:45:000000000-G6HP7:1:1101:11566:5954 1:N:0:129
AGATTACTGCAACAGTTCCCCCTGGACCTGGAAAAGTTTCTTGCCTGGCTTACAGAAGCTGAAACAACTGCCAATGTCCTACAGGATGCTACCCGTAAGGAAAGGCTCCTAGAAGACTCCAAGGGAGTAAAAGAGCTGATGAAACAATGGCAAGTAAGTCAGGCATTTCCGCTTTAGCACTCTTGTGGATCCAATTGAACAATTCTCAGCATTTGTACTTGTAACTGACAAGCCAGGGACAAAACAAAGAT
+
ABABBFFFFFFDGFGFGGGGGGGFHCGHHGG4FFGFHGHHHHHHHHHEGHHEHBEFGHHHHHHBGFGHHHHHCCGHHHHHHHHHHFGGGHGHHHFFGDFFFGHHHHHHGHGGGDHBGHHHHHHGGHGGHHDDHEHHHHHHHHHFHF?GHHHFGFHBFHHHGHFG/GHHHHGGGGGB1FGHHHHHFFFDBGHHGCGHGHHHHCGHHHHHGHGHHGHHG;CGCCGBGHHFFG0CEFGGEDGEEF/9FEEGBBF
@M05620:45:000000000-G6HP7:1:1101:8084:5962 1:N:0:129
AAACCAAGCAGACACTCACCGCTCCCTCGCCACAGGCCAATAGTTTGTCCTCACTGAGTTGGCAACAAGTGGCTGCTGTGGCTGCCATTTTTCTGGTGATGGCCATCAGCTCCGACGAGGTCAGCTGGGGGGCTTTCTTTGTGTAAGCAACGAGAAACCTGAAAGAAGCATTTTTTAACTAAGTCCTGCTGAGTCATTCATGAGTTTTTAGCCGCCTTGCTTCTTCTCACAGACTCTCTACTCTCATGCCA
+
AABABB?4AFFFGGGGGGGGEEGGGGHH?FGGGGGCFFGHHCFHHHHHHHHHFHHFGHHGFGHHFGFAHGGHFHFFHHHGHHHFFH3GHHHHHHHFHHGHHGHHHHHHHHHHHEEG//B/EF1?FHBCD?C@BBGGFGGGFGFG09B;BFFBFFFFFFFFFE/FB9FFFEFFFFFB?BFFBFFFFFFEFFF/;FFFFFFBFF//BFFFFE/FF.;BFFFFFFFFFFFF/F///;FFFFFBFFFFFFF/BF/
@M05620:45:000000000-G6HP7:1:1101:23155:5975 1:N:0:129
AAACCAAGCAGACACTCACCGCTCCCTCGCCACAGGCCAATAGTTTGTCCTCACTGAGTTGGCAACAAGTGGCTGCTGTGGCTGCCATTTTTCTGGTGATGGCCATCAGCTCCGACGAGGTCAGCTGGGGGGCTTTCTTTGTGTAAGCAACGAGAAACCTGAAAGAAGCATTTTTTAACTAAGTCCTGCTGAGTCATTCATGAGTTTTTAGCCGCCTTGCTTCTTCTCACAGACTCTCTACTCTCATGCCA
+
AAABBBBFBFFFGFGGGGGGGGGGGGHHGGGGGHHHGGHHGGHHHHHHHHHHGHHHHHHHHHHFHHHEHHHHGHGGHHHHHHGGGGGHHHHHHHHHHFGHGGHHGHHHHHHHHGGGFGCCGHHHHHFHGGGGGGGGGGGGGGGGGGFFFFFFFFDFFFFFFFBFFFFFFFFFFFFF?FFFF/BFFFFFFFFFFFFFFFFFFFBBBFFFFFFFFDFFFFFFFFFFFFFFBFFFFFFFFFFFFFFFFFFFFF/
@M05620:45:000000000-G6HP7:1:1101:9517:5996 1:N:0:129
TACCTGTACTGGGGAAGCATTTGAATATCCCCCCATGGTGATGGGGACGGAGAACTGCTCCATAAACACAGGCAACGTGCCTAACTTTCCCGGGAAGATGACGTCAAAGAGCGACCACAGCTCTCGGAGGTTATTTTGCATCGGTGAGCCAGACAGAATGATCCGATGAGGGGTGCGAAACTATTTGAGGAAAGGAAGCACCTTTTTATTAAATTTACCTTTTAGCAATCGCCATTCCTACCCTAAAGATC
+
AAAAAFFFFFFFGGEGCGFGFFHGHFHHHHFFGGEHHHHHGHHGFFEEEGGFFAGFFHHHHGF535B5FFGHGHHEGHHFHHFHHFGHHHHGGGEFGHHHG3/FEFEGHHHGGGGG/F?GHFHHGGGFGCDHFG1=GHHFHHGDAAAGHHHH<EHH/CGFHHGC..;.GGFCGGGG-.--;90CFGG0C:0//A.C/9;/B?FFFFFFFF///BFFBB;;BFFFBBFBBB??FF.FFFFFFAAB../:/B/
@M05620:45:000000000-G6HP7:1:1101:11875:6000 1:N:0:129
TACCTGTACTGGGGAAGCATTTGAATATCCCCCCATGGTGATGGGGACGGAGAACTGCTCCATAAACACAGGCAACGTGCCTAACTTTCCCGGGAAGATGAAGTCAAAGAGCGACCACAGCTCTCGGAGGTTATTTTGCATCGGTGAGCCAGACAGAATGATCCGATGAGGGGTGCGAAACTATTTGAGGAAAGGAAGCACCTTTTTATTAAATTTACCTTTTAGCAATCGCCATTCCTACCCTAAAGATC
+
CBBCCFFFFFFFGGGGGGGGGGHHHHHHHHHGGGGHHHHHHHHHHGGGGGGFGHHHHHHHHHHHGHHFHHHHGHHHGHHHHHHHHHHHHHHGGGGGGHHHHHHHHHHHHHHHGGGG?GHHHHHHHGGGGGGHHHHHHHHHHHGGGGGGHHHHHGHHHHHHHHHHHGGGHHHGGGGGGGCDDGFGGGGGGGFGGGGBFFEFGFFFFFFFFFF9FFFFFFFFFFFFFFFBFFFFFFFFFFFFFFFF..:FFFF
@M05620:45:000000000-G6HP7:1:1101:20262:6023 1:N:0:129
CATCCTGACCCTGAAGTACCCCGTCTTGCTTTCTGACATTACCTCGGAAGAGCACACGTCTGAACTCCAGCCCCTCTCCCGCTTCTCCTATGCCGTCTTCTGCTTGAAACAACACCCATTCCTCCTCCCCTCGGCCCCCCTCCACCCCCCCTCCCACCTACCCCCCATGCCTCCGTTGCTGCTCAGCCGCCTCCCTTCCTCCTCCCGTCCTTTCCCCATTCATTTTCTTCCCTCCTTCCTTTCTTCCCTTT
+
A@AAAFFFFFFFGCBBGFGGGG0AA0FD1BDGH222FBF2B111F0//AB00BAF00/BFBCFFHFG11F0A/A/E0G00/>//B1B111211@/?EGFDG1F11>>>B1B/?C/EE?B122BBBB00?A0///<?@CC@C/<00<CCC@--<<./:..//..;---//;;9BA.9:9;:00000/;;-9@--9A-/-///99FFE--;--/99BFF-999/;/;//;;/;9/--:B//9F///9;9-9//
@M05620:45:000000000-G6HP7:1:1101:11232:6024 1:N:0:129
AAACCAAGCAGACACTCACCGCTCCCTCGCCACAGGCCAATAGTTTGTCCTCACTGAGTTGGCAACAAGTGGCTGCTGTGGCTGCCATTTTTCTGGTGATGGCCATCAGCTCCGACGAGGTCAGCTGGGGGGCTTTCTTTGTGTAAGCAACGAGAAACCTGAAAGAAGCATTTTTTAACTAAGTCCTGCTGAGTCATTCATGAGTTTTTAGCCGCCTTGCTTCTTCTCACAGACTCTCTACTCTCATGCCA
+
ABABBBBFBFFFGGGGGGGGGGGGGGHHGGGGGCFHGGHGHFHHHHHHHHHHHHHHHHHHHHHHHHHHHHHHGHGGHHHHHHHGGHHHHHHHHHHHHHHHHHHHHHHFHHHHHGGGEGGGGGGHHHHHGGGGGGGGGGGGGGGGGGFFFFFFEFFFFFFFFFFFFFFFFBFFFFFF?FFFFFFFFFFFFFFFF:BFFFFFFFFFFFFFFFFFFDFFFFFFFFFFFFFFFFFFFFFFFFFFFFFFFFFFFF9
@M05620:45:000000000-G6HP7:1:1101:12526:6026 1:N:0:129
CATCCTGACCCTGAAGTACCCGGCTTGATTTCTGACATTAGATCGGAAGAGCACACGTCTGAACTCCCAGTCACTCTCGCGCATCTCGTATGCCGTCTTCTGCTTGAAAAAAAAAAAAAAAAAAGAAAGAAATATATACAAAGGACAGGGGAAAAACGAAAAATAACAAAAGGGGCTGGGGTAAGGAAGGAGAGAAGTGTTAGACCGAGATTGGGAAGACAAGGGTAACGTGGAGGTGAGTAGAAGGCGGA
+
CCCCCFFFFFFFGGGGGGGGGGGGGGGHHHHHHHGHGHHHHHHHHGGGGGHFHHHHGHHHGHHHHHHHHHHHHHHHHHGGGGGGGHHHGGHHHHGGGHGHHHHHHHHHFHHGGGGD></->-<-.../0/./0000000000///./...-.../..-..:-..0000::./..---...-../000/.......0/:00000:00----.00...0..///...://0.:.....;.0.00:000..-9-
@M05620:45:000000000-G6HP7:1:1101:11228:6041 1:N:0:129
AAACCAAGCAGACACTCACCGCTCCCTCGCCACAGGCCAATAGTTTGTCCTCACTGAGTTGGCAACAAGTGGCTGCTGTGGCTGCCATTTTTCTGGTGATGGCCATCAGCTCCGACGAGGTCAGCTGGGGGGCTTTCTTTGTGTAAGCAACGAGAAACCTGAAAGAAGCATTTTTTAACTAAGTCCTGCTGAGTCATTCATGAGTTTTTAGCCGCCTTGCTTCTTCTCACAGACTCTCTACTCTCATGCCA
+
BBBBBBBFBFFFGGGGGGGGFGGGGGHHGGGGGHHHGGFHHEGGGHHHHHHHHHHHGGGGHHHHHHHFHHFHGHGGHFFGHHHGGHHHHHHHHHHHFHFHHFHHHHHHHHHHHGGGCGGGDGFHHHHHGGGGGGGGGGGGGFGGGGFFFFFFFFFFFFFFFFFFFFFFFFFFFFFFFFFFFBFFFFFFFFFFF/BFFFFFFFBFBFFFFFFFFDFFFFFFFFFFFFFFFFFFFFFFFFFFFFFFFFFFFFB
@M05620:45:000000000-G6HP7:1:1101:18415:6089 1:N:0:129
TACCTGTACTGGGGAAGCATTTGAATATCCCCCCATGGTGATGGGGACGGAGAACTGCTCCATAAACACAGGCAACGTGCCTAACTTTCCCGGGAAGATGAAGTCAAAGAGCGACCACAGCTCTCGGAGGTTATTTTGCATCGGTGAGCCAGACAGAATGATCCGATGAGGGGTGCGAAACTATTTGAGGAAAGGAGGCACCTTTTTATTAAATTTACCTTTTAGCAATCGCCATTCCTACCCTAAAGATC
+
CCCCCFFFFFFFGGGGGGGGGGHHHHHHHHHGGGGHHHGHHHHHHGGGGGGGGHHHHHHHHHHHHHHHHHHHGHHHGHHHHHHHHHHHHHHGGGFGGHHHHHHHHHHHHHHHGGGGGHHHHHHHHGGGGGGHHHHHHHHHHHGGGGGHHHHHHGHHHHHHHHHHHGGGHHHGGEFGGGGGGGGGGGGGGGGGGGGGGGGGFFFFFFFFFFFFFFFFFFFFFFFFFFFFFFFFFFFFFFFFFFFFFFFFFFF
@M05620:45:000000000-G6HP7:1:1101:10748:6098 1:N:0:129
AAACCAAGCAGACACTCACCGCTCCCTCGCCACAGGCCAATAGTTTGTCCTCACTGAGTTGGCAACAAGTGGCTGCTGTGGCTGCCATTTTTCTGGTGATGGCCATCAGCTCCGACGAGGTCAGCTGGGGGGCTTTCTTTGTGTAAGCAACGAGAAACCTGAAAGAAGCATTTTTTAACTAAGTCCTGCTGAGTCATTCATGAGTTTTTAGCCGCCTTGCTTCTTCTCACAGACTCTCTACTCTCATGCCA
+
AABCCBCFCFFFGGGGGGGGGGGGGGHHGGGGGHHHGGHHHFHHHHHHHHHHHHHHGHGHHHHGHHHHHHHHGHGGHHHHHHHGGHHHHHHHHHHHHHHHHHHHHHHHHHHHHGGGGGGGFHHHHHHHGGGGGGGGGGGGGGGGGGFFFFFFFFFFFFFFFFFFFFFFFFFFFFFFFFFFFFFFFFFFFFFFFFFFFFFFFFFFFFFFFFFFFFFFFFFFFFFFFFFFFFFFFFFFFFFFFFFFFFFEFFB
@M05620:45:000000000-G6HP7:1:1101:22698:6105 1:N:0:129
TACCTGTACTGGGGAAGCATTTGAATATCCCCCCATGGTGATGGGGACGGAGAACTGCTCCATAAACACAGGCAACGTGCCTAACTTTCCCGGGAAGATGAAGTCAAAGAGCGACCACAGCTCTCGGAGGTTATTTTGCATCGGTGAGCCAGACAGAATGATCCGATGAGGGGTGCGAAACTATTTGAGGAAAGGAAGCACCTTTTTATTAAATTTACCTTTTAGCAATCGCCATTCCTACCCTAAAGATC
+
CCCCDFFFFFFFGGGGGGGGGGHHHHHHHHHGGGGHHHHHGHHHHGGGGGGGGHHHHHHHHHHHHHHHHHHHGHHHGHHHHHHHHHHHHHHGGGGCGHHHHHHHHHHHHHHHGGGGGHHHHHHHHGGGGGGHHHHHHHHGHHGGGGGHHHHHHGHHHHHHHHHGHFGGHHHGGAEFGGGGGGGGGGGGEGFGGGGGGGGGGFFFFFFFFFFFFFHFFFFFFFFFFFFBFFEFFFFFFFFFFFFFFFFFFFF
@M05620:45:000000000-G6HP7:1:1101:20326:6106 1:N:0:129
TACCTGTACTGGGGAAGCATTTGAATATCCCCCCATGGTGATGGGGACGGAGAACTGCTCCATAAACACAGGCAACGTGCCTAACTTTCCCGGGAAGATGAAGTCAAAGAGCGACCACAGCTCTCGGAGGTTATTTTGCATCGGTGAGCCAGACAGAATGATCCGATGAGGGGTGCGAAACTATTTGAGGAAAGGAAGCACCTTTTTATTAAATTTACCTTTTAGCAATCGCCATTCCTACCCTAAAGATC
+
CCCCCFFFFFFFGGGGGGGGGGHHHHHHHHHGGGGHHHHHHHHHHGGGGGGGGHHHHHHHHHHHHHHHHHHHGHHHGHHHHHHHHHHHHHHGGGGGGHHHHHHHHHHHHHHHGGGGGHHHHHHHHGGGGGGHHHHHHHHHHHGGGGGHHHHHHGHHHHHHHHHHHGGGHHHGGEE.CDFGGGGGHHHGGGGGGGGGGGGGGFFFFFFFHHHFFFFFFFFF0BFFFFFFFFFFFFFFFFFFFFFFFBFFFFF
@M05620:45:000000000-G6HP7:1:1101:18417:6109 1:N:0:129
TACCTGTACTGGGGAAGCATTTGAATATCCCCCCATGGTGATGGGGACGGAGAACTGCTCCATAAACACAGGCAACGTGCCTAACTTTCCCGGGAAGATGAAGTCAAAGAGCGACCACAGCTCTCGGAGGTTATTTTGCATCGGTGAGCCAGACAGAATGATCCGATGAGGGGTGCGAAACTATTTGAGGAAAGGAAGCACCTTTTTATTAAATTTACCTTTTAGCAATCGCCATTCCTACCCTAAAGATC
+
CDCDCFFFFFFFGGGGGGGGGGHHHHHHHHHGGGGHHHHHHHHHHGGGGGGGGHHHHHHHHHHHHHHHHHHHGHHHGHHHHHHHHHHHHHHGGGGGGHHHHHHHHHHHHHHHGGGGGHHHHHHHHGGGGGEHHHHHHHHHHHGGGGGHGHHHHGHHHHHHHHHHHGGGHHHGGCEGGGFGGGGHGGHGGGFGGGGGBFGFFFFFFFFFFFFFFHHHFFFFFFFFFFFFFFFFFFFFFFFFFFFFFFFFFFF
@M05620:45:000000000-G6HP7:1:1101:10756:6115 1:N:0:129
AAACCAAGCAGACACTCACCGCTCCCTCGCCACAGGCCAATAGTTTGTCCTCACTGAGTTGGCAACAAGTGGCTGCTGTGGCTGCCATTTTTCTGGTGATGGCCATCAGCTCCGACGAGGTCAGCTGGGGGGCTTTCTTTGTGTAAGCAACGAGAAACCTGAAAGAAGCATTTTTTAACTAAGTCCTGCTGAGTCATTCATGAGTTTTTAGCCGCCTTGCTTCTTCTCACAGACTCTCTACTCTCATGCCC
+
B@BBBBBFBFFFGGGGGGGGFGGGGGHHCGGGGHHCFFHHHGHGHHFHGHHHGHHGHHGGHHHHHHHHHHGHGHGGHHHHEFGFGHGHHHHGHHHHHGFHHHHHFHHHHHHHHGGGEGCGDGFFHHHHGGGGGGGGGGGGGFFFGFFFFFFFFFFFEFFFFFFFFFFFFFFFFFFFFFFFEFBFFFFFBFFFFFFFFFFFFBF/FFFFFFFFFADFFFFFFEFFFFFF9F/B/AFFFFFEFFFFF9F/FF/
@M05620:45:000000000-G6HP7:1:1101:20329:6123 1:N:0:129
TACCTGTACTGGGGAAGCATTTGAATATCCCCCCATGGTGATGGGGACGGAGAACTGCTCCATAAACACAGGCAACGTGCCTAACTTTCCCGGGAAGATGAAGTCAAAGAGCGACCACAGCTCTCGGAGGTTATTTTGCATCGGTGAGCCAGACAGAATGATCCGATGAGGGGTGCGAAACTATTTGAGGAAAGGAAGCACCTTTTTATTAAATTTACCTTTTAGCAATCGCCATTCCTACCCTAAAGATC
+
CCCCBFFFFFFFGGGGGGGGGGHHHGHHHHHGGGGHHHGHHHHHHGGGGGGGGHHHHHHHHHHHHHHHHHHHGHGHEHGHHHGHHHHHHHHGGGGGGFHHHHHHHHHHHHHHGGGGGHHHHHHHHGGGGGEHHHHHHHHHHHGGEGGHHHHHHGHHGHHHHHHHHGGGHHHGGDC.;DDGGGGGGGGGGGFGGG?GGGGGGFFFFFFFFFFFFFFFFFFF/BFFFFFFFFFFFFFFFFFFFFFFFFFFFFF
@M05620:45:000000000-G6HP7:1:1101:19775:6130 1:N:0:129
TACCTGTACTGGGGAAGCATTTGAATATCCCCCCATGGTGATGGGGACGGAGAACTGCTCCATAAACACAGGCAACGTGCCTAACTTTCCCGGGAAGATGAAGTCAAAGAGCGACCACAGCTCTCGGAGGTTATTTTGCATCGGTGAGCCAGACAGAATGATCCGATGAGGGGTGCGAAACTATTTGAGGAAAGGAAGCACCTTTTTATTAAATTTACCTTTTAGCAATCGCCATTCCTACCCTAAAGATC
+
CCCCCFFFFFFFGGGGGGGGGGHHHHHHHHHGGGGHHHHHHHHGGGGGGGGGGHHHHHHHHHHHHHHHHHHHGHHHGHHHHHHHHHHHHHHGGGEGGHHHHHHHHHHHHHHHGGGGGHHHHHHHHGGGGGGHHHHHHHHHHHGGGGGHHHHHHGHHHHHHHHHHHGGGHHHGGEDGGGGGGGGGGGGGGGFGGGGGGGGGGFFFFFFFFFFFFFFFFFFFFFFFFFFFFFFFFFFFFFFFFFFFFFFFFFF
@M05620:45:000000000-G6HP7:1:1101:7218:6168 1:N:0:129
AGATTACTGCAACAGTTCCCCCTGGACCTGGAAAAGTTTCTTGCCTGGCTTACAGAAGCTGAAACAACTGCCAATGTCCTACAGGATGCTACCCGTAAGGAAAGGCTCCTAGAAGACTCCAAGGGAGTAAAAGAGCTGATGAAACAATGGCAAGTAAGTCAGGCATTTCCGCTTTAGCACTCTTGTGGATCCAATTGAACAATTCTCAGCATTTGTACTTGTAACTGACAAGCCAGGGACAAAACAAAGAT
+
AAABBFFFFFFFGGGGGGGGGGGGHHHHHHHHHHHHHHHHHHHHHHHHHHHHHHHHHHHHHHHHHHHHHHHHHHHHHHHHHHHHHHHHHHHHHHGGGGHHHHFHHHHHGHHHHHHHHHHGHFHGGEGEHHHHHGGHHHHHH?FHHHHHHHHGHGHHHHHHHGHHHHHHHHGGGGGHFHHHHHHHHGHGHHHHGFHHHDFFGHHHHHHHHHGHHHHHHHHHHGHGHHHFFHHHHGGGGGGGEFFFFGGGGGG
@M05620:45:000000000-G6HP7:1:1101:21815:6207 1:N:0:129
AAACCAAGCAGACACTCACCGCTCCCTCGCCACAGGCCAATAGTTTGTCCTCACTGAGTTGGCAACAAGTGGCTGCTGTGGCTGCCATTTTTCTGGTGATGGCCATCAGCTCCGACGAGGTCAGCTGGGGGGCTTTCTTTGTGTAAGCAACGAGAAACCTGAAAGAAGCATTTTTTAACTAAGTCCTGCTGAGTCATTCATGAGTTTTTAGCCGCCTTGCTTCTTCTCACAGACTCTCTACTCTCATGCCA
+
BBBBBBBFBFFFGGGGGGGGGGGGGGHHGGGGGHHHGGHGHFHHHHHHHHHHHHHHHHHHHGHHHHHHHHHHGFGGHHHHHHHGGHHHHHHHHHHHHHHHHHHHHHHHHHHHHGGGGGGGGHHHHHHHGGGGGGGGGGGGGGGGGGFFFFFFFFFFFFFFFF/FFFFFFFFFFFFFEFFFFFFFFFFFFFFFFFFFFFFFFFFFFFFFFFFFFFFFFFFFFFFFFFFFFFFFFFFFFFFFFFFFFFFFFFB
@M05620:45:000000000-G6HP7:1:1101:17832:6227 1:N:0:129
TACCTGTACTGGGGAAGCATTTGAATATCCCCCCATGGTGATGGGGACGGAGAACTGCTCCATAAACACAGGCAACGTGCCTAACTTTCCCGGGAAGATGAAGTCAAAGAGCGACCACAGCTCTCGGAGGTTATTTTGCATCGGTGAGCCAGACAGAATGATCCGATGAGGGGTGCGAAACTATTTGAGGAAAGGAAGCACCTTTTTATTAAATTTACCTTTTAGCAATCGCCATTCCTACCCTAAAGATC
+
DDCCDFFFFFFFGGGGGGGGGGHHHHHHHHHGGGGHHHHHHHHHHGGGGGGGGHHHHHHHHHHHHHHHHHHHGHHHGHHHHHHHHHHHHHHGGGGGGHHHHHHHHHHHHHHHGGGGGHHHHHHHHGGGGGGHHHHHHHHHHHGGGGGHHHHHHGHHHHHHHHHHHGGGHHHGGGGGGGGGGGGHHHHGGGGGGGGGGGGGGFFFFFFFHHFFFFFHHFFFFFFFFFFFFFFFFFFFFFFHFFFFFFFFFFF
@M05620:45:000000000-G6HP7:1:1101:6390:6229 1:N:0:129
TACCTGTACTGGGGAAGCATTTGAATATCCCCCCATGGTGATGGGGACGGAGAACTGCTCCATAAACACAGGCAACGTGCCTAACTTTCCCGGGAAGATGAAGTCAAAGAGCGACCACAGCTCTCGGAGGTTATTTTGCATCGGTGAGCCAGACAGAATGATCCGATGAGGGGTGCGAAACTATTTGAGGAAAGGAAGCACCTTTTTATTAAATTTACCTTTTAGCAATCGCCATTCCTACCCTAAAGATC
+
AAACCFFFFFFFGGGGGGGGGGHHHHHHGHHGGGGHHHGHHHHHHGGGGGGGGHHHHHHHHHHHHHHHHHHHGHHHGHHHHHHHHHHHHHHGGGGGGHHHHHHHHHHHHHHHGGGGGHHHHHHHHGGGGGEHHHHHHHHGHHGGGGGHHHHHHGHHHHHHHHHHHGGGHHHGGGGGGECGGGGGGGGGFB;FGGGGGGGGGFFFFFFFFFFFBFFFFFFFFFFFFFFFFFEFFFFFFFFFFFFFFFFFFFF
@M05620:45:000000000-G6HP7:1:1101:17843:6240 1:N:0:129
TACCTGTACTGGGGAAGCATTTGAATATCCCCCCATGGTGATGGGGACGGAGAACTGCTCCATAAACACAGGCAACGTGCCTAACTTTCCCGGGAAGATGAAGTCAAAGAGCGACCACAGCTCTCGGAGGTTATTTTGCATCGGTGAGCCAGACAGAATGATCCGATGAGGGGTGCGAAACTATTTGAGGAAAGGAAGCACCTTTTTATTAAATTTACCTTTTAGCAATCGCCATTCCTACCCTAAAGATC
+
CCCCCFFFFFFFGGGGFGGGGGHHHHHHHHHGGGGHHHGHHHHHHGGGGGGGGHHHHHHHHHHHHHHHHHHHGHHHGHHHHHHHHHHHHHHGGGFGGHHHHHHHHHHHHHHHGGGGGHHHHHHHHGGGGGEHHHHHHHHBHHGGEGGHHHHHHGHHHGHHHHHHHGGGHHHGGGGGGDBDGGBFGGGFGGFFGGGGEFEFGFFFFFFFFFFFFFFFFFFFFFFFFFFBFFEEFFFFFFFFFFFFFBBFFFF
@M05620:45:000000000-G6HP7:1:1101:6407:6248 1:N:0:129
TACCTGTACTGGGGAAGCATTTGAATATCCCCCCATGGTGATGGGGACGGAGAACTGCTCCATAAACACAGGCAACGTGCCTAACTTTCCCGGGAAGATGAAGTCAAAGAGCGACCACAGCTCTCCGAGGGTTTTTTTCCTCGGTTAGCCCGGCCAGAATGTCCCGTGGAGGGGGGCGAAATTATTTAGGGAAGGAAGCACCCTTTTTTTTAATTTACCCTTTTACCATTCCCCTTTCTTCCCTAAAGATT
+
AAAAABFFFFBFGGGGGG1GGGHHBGGGHHHGGGGHHGBGHHHHHGEEGGGGGHHHEHHHHHHHHFHHHHGGFGFHEHGHHHGFHGFHHHHAEC@E?FGGHHFHFG>FBGBGGCGGCHHHHHHH10?/<</C0?FFG-0<00......0</--:--:./0:00;0-..9.;?@------9--9/;B9/:/-/;---;9-9BE-AFFF/9>=9/9BF//B/;;FB//9:////:BB;/////9B//;//;:9
@M05620:45:000000000-G6HP7:1:1101:16815:6260 1:N:0:129
CATCCTGACCCTGAAGTACCCGGCTTGATTTCTGACATTAGATCGGAAGAGCACACGTCTGAACTCCAGTCACTCTCGCGCATCTCGTATGCCGTCTTCTGCTTGAAAAAAAAAAAAAAAAAAGAAATAAAAAAGAATGAAGATTGATGATAAAATAAAAAAAAGACAATAAAAGAAAAGGACAAAACAAACACAAACAGAAGAAAGGAAAGTAGAGTGAGGAAAGTGTAAAGCAAAAAGGAGAAAAAACA
+
CCCCCFFFFFFFGGGGGFGGGGGGGGGHHHHHHHHHHHHHHHHHHGGGGHHHHHHHGHHHGHHHHHHHHHHHHHHHHGGGGGFEGHHFEHHHHGEGHGHHHHHHHHHFEGGDCCD<//<---<.../00;000:...000::00;0000000000000000-;-.://://;///..///./././.............///9////.///.///////9/.///.///////9////:../.;.//.-..
@M05620:45:000000000-G6HP7:1:1101:24741:6285 1:N:0:129
CATCCTGACCCTGAAGTACCCCGGCTTGATTTCTGACATTAGATCGGAAGAGCACACGTCTGAACTCCAGTCACTCTCGCGCATCTCGTATGCCGTCTTCTGCTTGAAAAAAAAAAAAAATAAAAAAAAAAAACAGTCTCAAGATTAATACAGGAAACAAAAAAAACTAAACAAACTGTGGAAAAACAATTCTGACAGTCAAAACAACAAGTTAGGAAAAAAGAAGCGTAAAGTCAGTTATAGATAAAGGC
+
CDDDDFFFFFFFGGGGGGGGGGGGGGGGHHHHHHHHHHHHHHHHHHGGGGHHHHHHHGHHHGHHHHHHHHHHHHHHHHGGGGGGEHHHFGHHHHGGGHGHHHHHHHHHHHHGGGGC>/<-011111-------../0:000000000<00000/.//</<..<-9-.00:000...00:0/0:0/<.9.0000000000000<:....<./0000<<0//.-.../0-....00<0<00000000<0000.
@M05620:45:000000000-G6HP7:1:1101:16437:6293 1:N:0:129
TACCTGTACTGGGGAAGCGTGTAGCAATCGCCATTCCTACCCTAAAGATCGGAAGAGCACACGTCTGAACTCCAGTCACTCTCGCGCATCTCGTATGCCGTCTTCTGCTTGAAAAAAAAAAAAAAAAAATATCTATAATAGGTACGTTCCATATTGGATTACCACATAACACATAATTTGCCATAAAATATAAATAGGGCTAATACATACTCATGTCATATTATGTATCAATGGTATTTTTTAGATGTAGG
+
CCCCCFFFFFFFGGGGGGFEFGHHHHHHHGGGGGHHHHHHHHHHHHHGHHHGGGGHHHFHGHGHHHGHHHHHHFHGHFHHHHHGGGGGGFHHHFFHHHHGGGHGHHHHHHHGHGHGGGGCB>/<<-<--.0000000:00:0000.////000000000000:;0.0;00BB.0;0;;0000:00000000000:00:./..0:000000:0000000000:00000;0000:00000000-./0000000
@M05620:45:000000000-G6HP7:1:1101:19782:6302 1:N:0:129
TACCTGTACTGGGGAAGCATTTGAATATCCCCCCATGGTGATGGGGACGGAGAACTGCTCCATAAACACAGGCAACGTGCCTAACTTTCCCGGGAAGATGAAGTCAAAGAGCGACCACAGCTCTCGGAGGTTATTTTGCATCGGTGAGCCAGACAGAATGATCCGATGAGGGGTGCGAAACTATTTGAGGAAAGGAAGCACCTTTTTATTAAATTTACCTTTTAGCAATCGCCATTCCTACCCTAAAGATC
+
AAABBFFFFFFFGGGGFGGGGGHHGHHHHHHGGGCHHHFHHHHHEGFFGGGGGHHHHHHHHGHGHHHHHHHHGHHHGHHHHHHGHHHHHHHGGGGGGHHHHBHHHF?FHHHHGGGGGHHHHHHHHGGGGGGHFHHHHHHHHHGGGGFHHHHHHGHHHFHHGHHHHCFGHHHDDGFGGGG?DFFG9FFFEFF//;A9/CEFGFFFFFFFFF/B/BFFFFFFFFFBFFFFFFFFFDEFFFFFFFFFF.;B9FF
@M05620:45:000000000-G6HP7:1:1101:19774:6318 1:N:0:129
TACCTGTACTGGGGAAGCATTTGAATATCCCCCCATGGTGATGGGGACGGAGAACTGCTCCATAAACACAGGCAACGTGCCTAACTTTCCCGGGAAGATGAAGTCAAAGAGCGACCACAGCTCTCGGAGGTTATTTTGCATCGGTGAGCCAGACAGAATGATCCGATGAGGGGTGCGAAACTATTTGAGGAAAGGAAGCACCTTTTTATTAAATTTACCTTTTAGCAATCGCCATTCCTACCCTAAAGATC
+
DDDDDFFFFFFFGGGGGGGGGGHHHHHHHHHGGGGHHHHHHHHGHGGGGGGGGHHHHHHHHHHHHHHHHHHHGHHHGHHHHHHHHHHHHHHGGGGGGHHHHHHHHHHHHHHHGGGGGHHHHHHHHGGFGGGHHHHHHHHGHHGGGGGHHHHHHGHHHHHHHHHHHGGGHHHGG;EGGGGGGGGG0CFFGFGGGG?GGGEGGFFFFFFFFFFFFFFFHFBFFFFFFFFFFFFFFFFFFFFFFFFFFFFFFFF
@M05620:45:000000000-G6HP7:1:1101:19791:6320 1:N:0:129
TACCTGTACTGGGGAAGCATTTGAATATCCCCCCATGGTGATGGGGACGGAGAACTGCTCCATAAACACAGGCAACGTGCCTAACTTTCCCGGGAAGATGAAGTCAAAGAGCGACCACAGCTCTCGGAGGTTATTTTGCATCGGTGAGCCAGACAGAATGATCCGATGAGGGGTGCGAAACTATTTGAGGAAAGGAAGCACCTTTTTATTAAATTTACCTTTTAGCAATCGCCATTCCTACCCTAAAGATC
+
ABBBBFFFFFFFGGGGGG4BFFHCFGGFHHFGGGGHHHGFHFFHHEFGGGGGGHHHHHHHHHGHHGHFHHHHGHHHGGCFHFFGHHHGHHHGCGEEGHHHHHHGGFHHHFGHGGGGCHHHHHHHHGGGGGCFFHHHHHHFHHGGDFEFHHHHHGHHHHHHHHHHHGGDHHHGGDCGGGGGGGGG0FFBEFCFFFEGGGGEGFFBBFFFFFFFFFFFFFFFBFFFFFFBFFFEDF?FFFFFFFFFFFFFFFF
@M05620:45:000000000-G6HP7:1:1101:10876:6347 1:N:0:129
TACCTGTACTGGGGAAGCATTTGAATATCCCCCCATGGTGATGGGGACGGAGAACTGCTCCATAAACACAGGCAACGTGCCTAACTTTCCCGGGAAGATGAAGTCAAAGAGCGACCACAGCTCTCGGAGGTTATTTTGCATCGGTGAGCCAGACAGAATGATCCGATGAGGGGTGCGAAACTATTTGAGGAAAGGAAGCACCTTTTTATTAAATTTACCTTTTAGCAATCGCCATTCCTACCCTAAAGATC
+
DDDDDFFFFFFFGGGGGGGGGGHHHHHHHHHGGGGHHHHHHHHHHGGGGGGGGHHHHHHHHHHHHHHHHHHHGHHHGHHHHHHHHHHHHHHGGGGGGHHHHHHHHHHHHHHHGGGGGHHHHHHHHGGGGGGHHHHHHHHHHHGGGGGHHHHHHGHHHHHHHHHHHGGGHHHGGFGGGGGGGGGGHHHGGGFGGGGGGGGFGFFFFFFFFFFFFFFHFFFFFFFFFFFFFFFFFFFFFFFFFFFFFFFFFFF
@M05620:45:000000000-G6HP7:1:1101:16811:6391 1:N:0:129
AAACCAAGCAGACACTCACCGCTCCCTCGCCACAGGCCAATAGTTTGTCCTCACTGAGTTGGCAACAAGTGGCTGCTGTGGCTGCCATTTTTCTGGTGATGGCCATCAGCTCCGACGAGGTCAGCTGGGGGGCTTTCTTTGTGTAAGCAACGAGAAACCTGAAAGAAGCATTTTTTAACTAAGTCCTGCTGAGTCATTCATGAGTTTTTAGCCGCCTTGCTTCTTCTCACAGACTCTCTACTCTCATGCCA
+
DDDDDDCFCFFFGGGGGGGGGGGGGGHHGGGGGHHHGGHHHHHHHHHHHHHHHHHHHHHHHHHHHHHHHHHHGHGGHHHHHHHGGHHHHHHHHHHHHHHHHHHHHHHHHHHHHGGGGGGGGHHHHHHHGGGGGGGGGGGGGGGGGGFFFFFFFFFFFFFFFFFFFFFFFFFFFFFFFFFHFFFFFFFFFFFFFFFFFFFHFFHFFFFFFFFFFFFFFFFFHHHFFFHFFFFFFFFFFFFFHFFFFFFFFFF
@M05620:45:000000000-G6HP7:1:1101:14087:6411 1:N:0:129
AGATTACTGCAACAGTTCCCCCTGGACCTGGAAAAGTTTCTTGCCTGGCTTACAGAAGCTGAAACAACTGCCAATGTCCTACAGGATGCTACCCGTAAGGAAAGGCTCCTAGAAGACTCCAAGGGAGTAAAAGAGCTGATGAAACAATGGCAAGTAAGTCAGGCATTTCCGCTTTAGCACTCTTGTGGATCCAATTGAACAATTCTCAGCATTTGTACTTGTAACTGACAAGCCAGGGACAAAACAAAGAT
+
BBAAAFFFFF4DGGFGGGGGGGGEHHHHHHHHHHHHFGHHHHHHHHHHHHHHHHHHGHHHHHHGHGHHHHHHHHHHGHHHFHFHHHHFHHDHEGEFGGHHHHCCGHHHGHHHHHHFHHHHHHHGD?EEGHGHHGFHHFHGHFHHHHHGGHHGHGGGGHHHHFGHHHHHHHGGGGGHHHHHHHHGHFGFHHHHHFHHHHGFHHHFHHHFDGHHHHHGHHHHHFFFHHHFFHHFGGGGGGGGEFGFFEEFGFC
@M05620:45:000000000-G6HP7:1:1101:25030:6443 1:N:0:129
TACCTGTACTGGGGAAGCATTTGAATATCCCCCCATGGTGATGGGGACGGAGAACTGCTCCATAAACACAGGCAACGTGCCTAACTTTCCCGGGAAGATGAAGTCAAAGAGCGACCACAGCTCTCGGAGGTTATTTTGCATCGGTGAGCCAGACAGAATGATCCGATGAGGGGTGCGAAACTATTTGAGGAAAGGAAGCACCTTTTTATTAAATTTACCTTTTAGCAATCGCCATTCCTACCCTAAAGATC
+
CCCCCFFFFFFFGGGGGGGGGGHHHHHHHHHGGGGHHHGHHHHHHGGGGGGGGHHHHHHHHHHHHHHHHHHHGHHHGHHHHHHHHHHHHHHGGGGGGHHHGHHHHHHHHHHHGGGGGHHHHHHHHGGGGGGHHHHHHHHHHHGGGGGHHHHHHGHHHHHHHHHHHGGGHHHGGGGGGGGGGGGGGGGGGGBFFGGGGGGGGFFFFFFFFFFFFFFFFFFFFFFFFFFFFFFFFFFFFFFFFFFFFFFFFFF
@M05620:45:000000000-G6HP7:1:1101:20052:6515 1:N:0:129
TACCTGTACTGGGGAAGCATTTGAATATCCCCCCATGGTGATGGGGACGGAGAACTGCTCCATAAACACAGGCAACGTGCCTAACTTTCCCGGGAAGATGAAGTCAAAGAGCGACCACAGCTCTCGGAGGTTATTTTGCATCGGTGAGCCAGACAGAATGATCCGATGAGGGGTGCGAAACTATTTGAGGAAAGGAAGCACCTTTTTATTAAATTTACCTTTTAGCAATCGCCATTCCTACCCTAAAGATC
+
CCCCCFFFFFFFGGGGGGGGGGHHHHHHHHHGGGGHHHHHHHHHHGGGGGGGGHHHHHHHHHHHHHHHHHHHGHHHGHHHHHHHHHHHHHHGGGEGGHHHHHHHHHHHHHHHGGGGGHHHHHHGHGGGGGDHHHHHHHHHHHGGGGGHHHHHHGHHFGHHHHHHHGGGHHGGG;@DAEFGGGGGGGGGGFFGGGGGGGGGGFFFFFFFFFFFFFFFFFFFFFFFFFFFFFFFFFFFFFFFFFFFFFFFFFF
@M05620:45:000000000-G6HP7:1:1101:16702:6609 1:N:0:129
TACCTGTACTGGGGAAGCATTACACTCTTTCCCTACACGACGCCATTCCTACCCTAAAGATCGGAAGAGCACACGTCTGAACTCCAGTCACTCTCGCGCATCTCGTATGCCGTCTTCTGCTTCAAAAAAGAAATTTTGCATCGGTGAGCCAGACAGAATGATCCGATGAGGGGTGCGAAACTATTTGAGGAAAGGAAGCACCTTTTTATTAAATTTACCTTTTAGCAATCGCCATTCCTACCCTAAAGATC
+
BBBBBFFFFFFFGGGGGGGGGBDGHHHHFEGHHFHCCGEEFGEEEFGHFGHF1FEACABFDFGDGGDHFHFG2BE?FGGF@F@FHFBGHBGGDGHGEF?/>>FD0?ECGDG<<<0?33B33B33332?///0@>@?FFHGHHGFGGEHHHHHHGHHBHGHGHHHCDGDHHH.A;@E-;@?DGFGGGGFFFFGFFFFBACFFAFGGGGEGGGFFFFFFFBFFFFB/BB9FFFFDDFFFFFFFFFFF.BFFFF
@M05620:45:000000000-G6HP7:1:1101:22227:6679 1:N:0:129
AGATTACTGCAACAGTTCCCCCTGGACCTGGAAAAGTTTCTTGCCTGGCTTACAGAAGCTGAAACAACTGCCAATGTCCTACAGGATGCTACCCGTAAGGAAAGGCTCCTAGAAGACTCCAAGGGAGTAAAAGAGCTGATGAAACAATGGCAAGTAAGTCAGGCATTTCCGCTTTAGCACTCTTGTGGATCCAATTGAACAATTCTCAGCATTTGTACTTGTAACTGACAAGCCAGGGACAAAACAAAGAT
+
AAABBFFFFFFFGGGFGGGGGGGGHHHHHHHHHHHHHHHHHHHHHHHHHHHHHHHHHHHHHHHHHHHHHHHHHHHHHHHHHHHHHGHHHHFGHHGGGGHGGHFFHHHHGHHHHHHHHHHHHGHGGHGFHHHHHGHHHHGHHHHHHHHHHHHHHGHHHHHHHHGHHHHHGHGGGGGHHGHHHHHHHGHGHHHHHHHHHHGGHHHHHHHHHHHHHHHHHHHHHGHHHHHGHGHHHGGGGGGGGGGGGGGGFGG
@M05620:45:000000000-G6HP7:1:1101:18376:6687 1:N:0:129
TACCTGTACTGGGGAAGCATTTGAATATCCCCCCATGGTGATGGGGACGGAGAACTGCTCCATAAACACAGGCAACGTGCCTAACTTTCCCGGGAAGATGAAGTCAAAGAGCGACCACAGCTCTCGGAGGTTATTTTGCATCGGTGAGCCAGACAGAATGATCCGATGAGGGGTGCGAAACTATTTGAGGAAAGGAAGCACCTTTTTATTAAATTTACCTTTTAGCAATCGCCATTCCTACCCTAAAGATC
+
CCCCCFFFFFFFGGGGGGGGGGHHHHHHHHHGGGGHHHGHHHHHHGGGGGGGGHHHHHHHHHHHHHHHHHHHGHHHGHHHHHHHHHHHHHHGGGGGGHHHHHHHHHHHHHHGGGGGGHHHHHHHHGGGGGGHHHHHHHHHHHGGGGGHHHHHHGHHHHHHHHHHHGGGHHHGGCEGGEFGGGGGGGGGGGGGGGGGGGGGGFFFFFFFFFFFFFFFFFFFFFFFFFFFFFFFFFFFFFFFFFFFFFFFFFF
@M05620:45:000000000-G6HP7:1:1101:20986:6689 1:N:0:129
TACCTGTACTGGGGAAGCATTTGAATATCCCCCCATGGTGATGGGGACGGAGAACTGCTCCATAAACACAGGCAACGTGCCTAACTTTCCCGGGAAGATGAAGTCAAAGAGCGACCACAGCTCTCGGAGGTTATTTTGCATCGGTGAGCCAGACAGAATGATCCGATGAGGGGTGCGAAACTATTTGAGGAAAGGAAGCACCTTTTTATTAAATTTACCTTTTAGCAATCGCCATTCCTACCTAAAGATCG
+
CCCCCFFFFFFFGGGGGGGGGGHHHHHHHHHGGEEGHHBFGFHHHGGGGFGGGHHGHHHHHHHGHFFHHHFGGHGHEGFHHFHHHHHHHHHGGGGEGHHHGHHHHHHHHHHHGGGGGHHHHHHHHGGGGGCHHHHHHHHHHHGGGGGHHHHHHGHHHGHHHHHHHGGGHHHGGCCGGGGGGGGGGGGGGGGGGGGGGGGEGFFFFFFFFFFFFFFFFFFFFFFFFFFFFFFFFFFFFFFFFFFFFFFFFFE
@M05620:45:000000000-G6HP7:1:1101:7209:6696 1:N:0:129
TACCTGTACTGGGGAAGCATTTGAATATCCCCCCATGGTGATGGGGACGGAGAACTGCTCCATAAACACAGGCAACGTGCCTAACTTTCCCGGGAAGATGAAGTCAAAGAGCGACCACAGCTCTCGGAGGTTATTTTGCATCGGTGAGCCAGACAGAATGATCCGATGAGGGGTGCGAAACTATTTGAGGAAAGGAAGCACCTTTTTATTAAATTTACCTTTTAGCAATCGCCATTCCTACCCTAAAGATC
+
DDCCDFFFFFFFGGGGGGGGGGHHHHHHHHHGGGGHHHHHHHHHHGGGGGGGGHHHHHHHHHHHHHHHHHHHGHHHGHHHHHHHHHHHHHHGGGGGGHHHHHHHHHHHHHHHGGGGGHHHHHHHHGGGGGEHHHHHHHHHHHGGGGGHHHHHHGHHHHHHHHHHHGGGHHHGGFEGGFGGGGGGHGGGGF;FGGGGGGGGGFFFFFFFFHFFFFFFFFFFFFFFFFFFFFEFFFFFFFFFFFFFFFFFFFF
@M05620:45:000000000-G6HP7:1:1101:22221:6698 1:N:0:129
AGATTACTGCAACAGTTCCCCCTGGACCTGGAAAAGTTTCTTGCCTGGCTTACAGAAGCTGAAACAACTGCCAATGTCCTACAGGATGCTACCCGTAAGGAAAGGCTCCTAGAAGACTCCAAGGGAGTAAAAGAGCTGATGAAACAATGGCAAGTAAGTCAGGCATTTCCGCTTTAGCACTCTTGTGGATCCAATTGAACAATTCTCAGCATTTGTACTTGTAACTGACAAGCCAGGGACAAAACAAAGAT
+
BABBBFFFFFFFGGFFGGGGGGGGHHHHHGHHHHHHGHHHHHHHHHHHHHHHHHHHHHHHHHHHHHHHHHHHHHHHHHHHFHGHGGHHHHFGHHGFFGHHGHHGHHHHGHHHHHHHHHHHFHHGGGGGHHHHHGHHHHEHHFFHHHHHHFHGHGGHHHHHFHHHHHHHHHGGGGGHHGHHHHHHHGHGHHHHGHHHHGGHFHHHHHHDGHFHHHHGHFHHHHHFGHGFGHHHGGFGGGEGGGFAFGGGFGF
@M05620:45:000000000-G6HP7:1:1101:18365:6701 1:N:0:129
TACCTGTACTGGGGAAGCATTTGAATATCCCCCCATGGTGATGGGGACGGAGAACTGCTCCATAAACACAGGCAACGTGCCTAACTTTCCCGGGAAGATGAAGTCAAAGAGCGACCACAGCTCTCGGAGGTTATTTTGCATCGGTGAGCCAGACAGAATGATCCGATGAGGGGTGCGAAACTATTTGAGGAAAGGAAGCACCTTTTTATTAAATTTACCTTTTAGCAATCGCCATTCCTACCCTAAAGATC
+
CCCCCFFFFFFFGGGGGGGGGGHHHHHHHHHGGGGHHHHHHHHHHGGGGGGGGHHHHHHHHHHHHHHHHHHHGHHHGHHHHHHHHHHHHHHGGGGGGHHHHHHHHHHHHHHHGGGGGHHHHHHHHGGGGGGHHHHHHHHHHHGGGGGHHHHHHGHHGGHHHHHHHGGGHHHGG:CGGDFGGGGGGGGGGGGGGGGGGGGFFFFFFFFFFFFFFFFFFFFFFFFFFFFFFFFFFFFFFFFFFFFFFFFFFFF
@M05620:45:000000000-G6HP7:1:1101:18382:6710 1:N:0:129
TACCTGTACTGGGGAAGCATTTGAATATCCCCCCATGGTGATGGGGACGGAGAACTGCTCCATAAACACAGGCAACGTGCCTAACTTTCCCGGGAAGATGAAGTCAAAGAGCGACCACAGCTCTCGGAGGTTATTTTGCATCGGTGAGCCAGACAGAATGATCCGATGAGGGGTGCGAAACTATTTGAGGAAAGGAAGCACCTTTTTATTAAATTTACCTTTTAGCAATCGCCATTCCTACCCTAAAGATC
+
BBBBBFFFFFFFGGGGGGGGGGHHHHHHHHHGGGGHHHGGFHHHHGGGGGGGGHHHHHHHHHHHHHHHHHHHGGHHGHHHHHHHHHHHHHHGGGGGGHHHHHHHHHHHHHHHGGGGGHHHHHHHHGGGGGEHHHHHHHHHHHGGEGGHHHHHHGHHHGHHHHHHHGGGHHHGGCCGGGGGGGGGGGGGFGFGGGGGGGGGGFFFFFFFFFFFFFFFFFFFFFFFFFFFFFFFFFFFFFFFFAFFFFFFFFF
@M05620:45:000000000-G6HP7:1:1101:16713:6772 1:N:0:129
AAACCAAGCAGACACTCACCGCTCCCTCGCCACAGGCCAATAGTTTGTCCTCACTGAGTTGGCAACAAGTGGCTGCTGTGGCTGCCATTTTTCTGGTGATGGCCATCAGCTCCGACGAGGTCAGCTGGGGGGCTTTCTTTGTGTAAGCAACGAGAAACCTGAAAGAAGCATTTTTTAACTAAGTCCTGCTGAGTCATTCATGAGTTTTTAGCCGCCTTGCTTCTTCTCACAGACTCTCTACTCTCATGCCA
+
CCCDDCCFCFFFGGGGGGGGGGGGGGHHGGGGGHHHGGHHHHHHHHHHHHHHHHHHHHHHHHHHHHHHHHHHGHGGHHHHHHHGGHHHHHHHHHHEFGDFHHHHGHHFGFDHFEE/E@CCBGHFFGHHGGGGGGGGFGGGGBBBFFFFFFFDADFFFFFBFFFFFFFFFFFFFFHFFFFFFFF<FFFFFFFBFBFFFFFFFFFFFFFFEEFFFADFFFFFFFFFFFFF0:B00FBFFFFFFFFFFBB0FF0
@M05620:45:000000000-G6HP7:1:1101:12025:6794 1:N:0:129
TACCTGTACTGGGGAAGCATTTGAATATCCCCCCATGGTGATGGGGACGGAGAACTGCTCCATAAACACAGGCAACGTGCCTAACTTTCCCGGGAAGATGAAGTCAAAGAGCGACAACAGCTCTCGGAGGTTATTTTGCATCGGTGAGCCAGACAGAATGATCCGATGAGGGGTGCGAAACTATTTGAGGAAAGGAAGCACCTTTTTATTAAATTTACCTTTTAGCAATCGCCATTCCTACCCTAAAGATC
+
A1>AAFFF@FFFGG1AEFEGGG3FGHHHHHHGGE0FGHFHDGHHHFEEEGG?/FGGGHHHHFHHHHH1G/0FFHHHEHHGHHEBGHHHHHHCEGG??FGH1>DGHFHBFHHHGGGGGHHHHHHGHGG/@CEG<FHHHHHBGHGCGCFFGGGFGEFF/GGH<GHGH.CCHGHGCCCC?;9@AG0CFGG09C99BCF/BFFGFGFFFFFEFFBF/FFF/9FFFFFFBFFFFFEFFFFFFFFFFFFF--//BFB
@M05620:45:000000000-G6HP7:1:1101:21730:6807 1:N:0:129
TACCTGTACTGGGGAAGCATTTGAATATCCCCCCATGGTGATGGGGACGGAGAACTGCTCCATAAACACAGGCAACGTGCCTAACTTTCCCGGGAAGATGAAGTCAAAGAGCGACCACAGCTCTCGGAGGTTATTTTGCATCGGTGAGCCAGACAGAATGATCCGATGAGGGGTGCGAAACTATTTGAGGAAAGGAAGCACCTTTTTATTAAATTTACCTTTTAGCAATCGCCATTCCTACCCTAAAGATC
+
CCCCCFFFFFFFGGGGGGGGGGHHHHHHHHHGGGGHHHFGHHHHHGGGGGGGGHHHHHHHHHHHHHHHHHHHGHHHGHHHHHHHHHHHHHHGGGGGGHHHHHHHHHHHHHHHGGGGGHHHHHHHHGGGGGEHHHHHHHHGHHGGGGGHHHHHHGHHHHHHHHHHHGGGHHHGGCEGGGGGGGGGGGGGGGFGGGGGGGGFGFFFFFFFFFFFFFFFFFFFFFFFFFFFFFFFFFFFFFFFFFFFFBFFFFF
@M05620:45:000000000-G6HP7:1:1101:12036:6807 1:N:0:129
TACCTGTACTGGGGAAGCATTTGAATATCCCCCCATGGTGATGGGGACGGAGAACTGCTCCATAAACACAGGCAACGTGCCTAACTTTCCCGGGAAGATGAAGTCAAAGAGCGACAACAGCTCTCGGAGGTTATTTTGCATCGGTGAGCCAGACAGAATGATCCGATGAGGGGTGCGAAACTATTTGAGGAAAGGAAGCACCTTTTTATTAAATTTACCTTTTAGCAATCGCCATTCCTACCCTAAAGATC
+
DDDDDFFFFFFFGGGGGGGGGGHHHHHHHHHGGGGHHHHHHHHHHGGGGGGGGHHHHHHHHHHHHHHHHHHHGHHHGHHHHHHHHHHHHHHGGGGGGHHHHHHHHHHHHHHHGGGGGHHHHHHHHGGGGGGHHHHHHHHHHHGGGGGHHHHHHGHHHHHHHHHHHGGGHHHGGEFGGGGGGGGHHHGGGGFGGGGGGGGGGGFFFFFFFFFFFFFFHFFFFFFFFFFFFFFFFFFFFFFHFFFFFFFFFFF
@M05620:45:000000000-G6HP7:1:1101:20661:6808 1:N:0:129
AAACCAAGCAGACACTCACCGCTCCCTCGCCACAGGCCAATAGTTTGTCCTCACTGAGTTGGCAACAAGTGGCTGCTGTGGCTGCCATTTTTCTGGTGATGGCCATCAGCTCCGACGAGGTCAGCTGGGGGGCTTTCTTTGTGTAAGCAACGAGAAACCTGAAAGAAGCATTTTTTAACTAAGTCCTGCTGAGTCATTCATGAGTTTTTAGCCGCCTTGCTTCTTCTCACAGACTCTCTACTCTCATGCCA
+
BCCCCABFCFFFGGGGGGGGGGGGGGHHGGGGGHHHGGHHHHHHHHHHHHHHHHHHHHHHHHHHHHHHGGHHGHGGHHHHHHHGGHHHHHHHHHHHHHGHHHHHHHHHHHHHHGGGGGGGGHHHHHHHGGGGGGGGGGGGGGGGGGFFFFFFFFFFFFFFFFFFFFFFFFFFFFFFFFFFFFFFFFFFFFFFFBFFFFFFFFFFFFFFFFFFFFFFFFFFFFFFFFFFFFFFFFFFFFFFFFFFFFFFFFF
@M05620:45:000000000-G6HP7:1:1101:21709:6814 1:N:0:129
TACCTGTACTGGGGAAGCATTTGAATATCCCCCCATGGTGATGGGGACGGAGAACTGCTCCATAAACACAGGCAACGTGCCTAACTTTCCCGGGAAGATGAAGTCAAAGAGCGACCACAGCTCTCGGAGGTTATTTTGCATCGGTGAGCCAGACAGAATGATCCGATGAGGGGTGCGAAACTATTTGAGGAAAGGAAGCACCTTTTTATTAAATTTACCTTTTAGCAATCGCCATTCCTACCCTAAAGATC
+
AABBAFFFFFFFGGGGEGGGGGGHHGHGHHFGGGGHFHHHHHHHHFFGGGGGGHHGGHHHHHHHHHHGHHHHGHHHGGGFHHHGHGHHHHHGGGGGDHHHGHGGGHHHHHHHGGGGGHHHHHFHHGGGFCEGHHHHFFGFHHGGGGGHHHHGHGHFGHGHHHHHHCGGHHFDC:AFGGGGGGGGGGGGGGGGGGGFEFGFGFFFFFFFFFFFFFFFFFFFBFFFFFF/BFEFFFFFFFFFF.AFFFFFFFF
@M05620:45:000000000-G6HP7:1:1101:6702:6819 1:N:0:129
AGATTACTGCAACAGTTCCCCCTGGACCTGGAAAAGTTTCTTGCCTGGCTTACAGAAGCTGAAACAACTGCCAATGTCCTACAGGATGCTACCCGTAAGGAAAGGCTCCTAGAAGACTCCAAGGGAGTAAAAGAGCTGATGAAACAATGGCAAGTAAGTCAGGCATTTCCGCTTTAGCACTCTTGTGGATCCAATTGAACAATTCTCAGCATTTGTACTTGTAACTGACAAGCCAGGGACAAAACAAAGAT
+
BAABBFFFFFDFGGGGGGGGGGGGHGHHFFHHHHHHGHHHHHHHHHHHHHHHHHHHHHHHHHHHHHHHHHHHHHHHHHHHHHHHHGHHHHHHHHGEEGHHGHGGHHHHGHHHHHHGHHHHGHHGGFGGHHHHHGHHHHHHH3GHHHHHHHHHHGHHHHFGGHHHHHHHHHGGGGGHHHHHHHHHHGHGHHHHHHHHHGFHGHHHHHHGHHFHHHHHHHHGHGHEHHHFFGHHHGGGGGGGGGFFGGGGGGF
@M05620:45:000000000-G6HP7:1:1101:12049:6823 1:N:0:129
TACCTGTACTGGGGAAGCATTTGAATATCCCCCCATGGTGATGGGGACGGAGAACTGCTCCATAAACACAGGCAACGTGCCTAACTTTCCCGGGAAGATGAAGTCAAAGAGCGACAACAGCTCTCGGAGGTTATTTTGCATCGGTGAGCCAGACAGAATGATCCGATGAGGGGTGCGAAACTATTTGAGGAAAGGAAGCACCTTTTTATTAAATTTACCTTTTAGCAATCGCCATTCCTACCCTAAAGATC
+
BBBBBFFFFFFFGFGGGGGGGGGFFFHHHHHGGGGHGHEDHHHHHGGGGGG?GHHHHFHGHHHHHHGHHHHHEEHHGHHHHHHBHHHHHHHGGCGGGGGHHFHGHHGHHHEHGGGGGHHHGHHHHGGGGGFHHHHHHHHHHHGGGGEHHHHHHGEHHGHHHHHHHGGGHHHGGCADDGGDGGGGGGGGGGFGGGGGGGGEBEFFFFFFFFFFFFFFFFFFFF;B9FFFFFFFFFFFFFFFF;AFFFFFFFF
@M05620:45:000000000-G6HP7:1:1101:10978:6910 1:N:0:129
TACCTGTACTGGGGAAGCGTGTAGCAATCGCCATTCCTACCCTAAAGATCGGAAGAGCACACGTCTGAACTCCAGTCACTCTCGCGCATCTCGTATGCCGTCTTCTGCTTGAAAAAAAAAAAAAAAACTTAAACTGAATCGGCATGTCTCTGTCCCTGCAACCAATCATCAGATAACTACCCACGAACCTTGCCATGCACCACATCTGCATCCCTTCCCCGCATCTGCGTAGCTCATTATCATACGCCTGT
+
CCCDCFFFFFFFGGGGGGGEGGHHHHHHHGGGGGHHHHHHHHHHHHHHHHHGGGGGHHGHHHGHHHGHHHHHHHHGHHHHHHHGGGGGGGHHHGGHHHHGFGHGHGHGHHHGHGHHGGGFC</--<<.000000000000..---.00000:000000.:0;..;:/00:000;000000/.0.--.--/0000:0:000/...0000000:/:00///:---;-000-;.-;0:0000000;:0..-..:
@M05620:45:000000000-G6HP7:1:1101:5342:6961 1:N:0:129
TACCTGTACTGGGGAAGCATTTGAATATCCCCCCATGGTGATGGGGACGGAGAACTGCTCCATAAACACAGGCAACGTGCCTAACTTTCCCGGGAAGATGAAGTCAAAGAGCGACCACAGCTCTCGGAGGTTATTTTGCATCGGTGAGCCAGACAGAATGATCCGATGAGGGGTGCGAAACTATTTGAGGAAAGGAAGCACCTTTTTATTAAATTTACCTTTTAGCAATCGCCATTCCTACCCTAAAGATC
+
AAAA1FDDFF3111FEAGG1GGFB1BFDFDAFFEGGHGFF12FFAAECE?/A/ABGDFGBA112@FE1BEFECGFG>BFAFFD1F1FG1FHGGC?EEFHGHEHHFFFHHHHBE@BCCCGF/GBGGEAA@<?FHHHHHF11<=CCFGGFHFCFCECCC/DDGHHFF?EGFHB.-;-A-CA@GGGGGFBFFG0;B?FFBA.//99;FFFAFFB/;FFFFF/BBFFFF/B/9BA?AB9BFFFF/9?BFFFFFFB
@M05620:45:000000000-G6HP7:1:1101:21723:6962 1:N:0:129
CATCCTGACCCTGAAGTACCCGGCTTGATTTCTGACATTAGATCGGAAGAGCACACGTCTGAACTCCAGTCACTCTCGCGCATCTCGTATGCCGTCTTCTGCTTGAAAAAAAAAAAAAAAAAAAAAAGCAAGTAACAAATGAACACGACAGACTCACGAAGAGAAGAAAAATTATACAGGAGTGAGAGACCCGCTGGCAGAAGAGACTGAGATAGAGAGAGAACAGCTGACAGGACGAGTAAAAGGTAAAG
+
CCDDDFFFFFFFGGGGGGGGGGGGGGGHHHHHHHGHGHHHHHHHHGGGGHHHHHHHGHHHGHHHHHHHHHHHHHHHHGGGGGGGHHHGFHGHHGGGHGHHHHHHHHHHHHGCBBB<//->>-<----..0</000000.00000</.----/.0000..9.<./0/0///<.0000000<../.00009/9.9----./../00.//00000<000<0....00//.<00/00...---..0000.0:000
@M05620:45:000000000-G6HP7:1:1101:14054:6966 1:N:0:129
AAACCAAGCAGACACTCACCGCTCCCTCGCCACAGGCCAATAGTTTGTCCTCACTGAGTTGGCAACAAGTGGCTGCTGTGGCTGCCATTTTTCTGGTGATGGCCATCAGCTCCGACGAGGTCAGCTGGGGGGCTTTCTTTGTGTAAGCAACGAGAAACCTGAAAGAAGCATTTTTTAACTAAGTCCTGCTGAGTCATTCATGAGTTTTTAGCCGCCTTGCTTCTTCTCACAGACTCTCTACTCTCATGCCA
+
CCCCCCCFCFFFGGGGGGGGGGGGGGHHGGGGGHHHGGHHHHHHHHHHHHHHHHHHHHHHHHHHHHHHHHHHGHGGHHHHHHHGGHHHHHHHHHHHHHHHHGHHHHHHHHHHHGGGGGGGAGFHFHHHGGGGGGGGGGGGGGGGGGFFFFFFFFFFFFFFFFFFFFFFFFFFFFFFFFFFFFFFFFFFFFFFFFFFFFFFFFFFFFFFFFFFFFFFFFFFFFFFFFFFFFFFFFFFFFFFFFFFFFFFFFB
@M05620:45:000000000-G6HP7:1:1101:21883:6967 1:N:0:129
CATCCTGACCCTGAAGTACCCGGCTTGATTTCTGACATTAGATCGGAAGAGCACACGTCTGAACTCCAGTCACTCTCGCGCATCTCGTATGCCGTCTTCTGCTTGAAAAAAAAAAAAAATAAATCTTTTTATCGTTCTTATTTGTCTCCCCACAACCCCTTCCCTACTCCTTTCTCCCCTCCACACTCCTTCTCCGATCCTTATATTCTATCCTCCTTTCTACTGCTCGCCTGGTCTCTACTCTCCTTCCC
+
CCCCCFFFFFFFGGGGGGGGGGGGGGGHHHHHHHGHHHHHHHHHHGGGGHHHHHHHGHHHGGHHHHHHHGHHHHHFHGGGGGGGHHHFEHGHHGFGHGHHHHHGHGHHHHGG@CB/<>-01111<1<111.11.<.<.=00000<=DGHFF/.:::..:..///00.900009090;/:/9.//0.:/::090;9.-;-9900000000000;00//00000;00900.-;...000090;;00BFB09/9
@M05620:45:000000000-G6HP7:1:1101:6000:6976 1:N:0:129
TACCTGTACTGGGGAAGCATTTGAATATCCCCCCATGGTGATGGGGACGGAGAACTGCTCCATAAACACAGGCAACGTGCCTAACTTTCCCGGGAAGATGAAGTCAAAGAGCGACCACAGCTCTCGGAGGTTATTTTGCATCGGTGAGCCAGACAGAATGATCCGATGAGGGGTGCGAAACTATTTGAGGAAAGGAAGCACCTTTTTATTAAATTTACCTTTTAGCAATCGCCATTCCTACCCTAAAGATC
+
BBBBBFFFFFFFGGGGFGGGGGHGHHHHHHHGGGGHHGHHHHHHHGGGGGGGGHHHHHHHHHHHHHHHHHHHGHHHGHHHHHHFHHHHHHHGGGFGGHHHGHHHHHHHHHHHGGGGGHHHHHHHHGGGGGGHHHHHHHHGGHGGGGGHHHHHHGHHHHHHHHHHHGGGHHHGGGGGGGGGGGGGGGGGGGGGGGFEFGGGGFFFFFFFFFFFFFFFFFFFFFFFFFFFFFEFFFFFFFFFFFFFFFFFFFF
@M05620:45:000000000-G6HP7:1:1101:14068:6982 1:N:0:129
AAACCAAGCAGACACTCACCGCTCCCTCGCCACAGGCCAATAGTTTGTCCTCACTGAGTTGGCAACAAGTGGCTGCTGTGGCTGCCATTTTTCTGGTGATGGCCATCAGCTCCGACGAGGTCAGCTGGGGGGCTTTCTTTGTGTAAGCAACGAGAAACCTGAAAGAAGCATTTTTTAACTAAGTCCTGCTGAGTCATTCATGAGTTTTTAGCCGCCTTGCTTCTTCTCACAGACTCTCTACTCTCATGCCA
+
ABBCBBBFCFFFGGGGGGGGGGGGGGHHGGGGGHHHGGHHHHHHHHHHHHHHHHHHHHFHHHHHHHHHHGHHGHGGHHHHHHHGGHHHHHHHHGHHHHFHHHHHHHHGHHHHHGGGGGGGDHHHGHHHGGGGGGGGGGGGGGGGGGFFFFFFFFFFFFFFFFFFFFFFFFFFFFFFFFFFFFFBFFFFFFFFFFFFFFFFFFFFFFFFFFFFFFFFFFFFFFFFFFFFFFFFFFFFFFFFFFFFFFFEFF/
@M05620:45:000000000-G6HP7:1:1101:18666:6983 1:N:0:129
AGATTACTGCAACAGTTCCCCCTACACTCTTTCCCGACAAGCCAGGGACAAAACAAAGATCGGAACAGCACACGTCTGAACTCCAGTCACCTGAAGCTATCTCGTATGCCGTCTTCTGCTTGAAAAAAACAAATTTTATTTTGTATCCAATATTTATTACATTATTTTTTCCTTCAACCGGCACAATCACTGATCAGTTTGAACTCTATCTTCTATAATCCCGGCGCGCCACGCCCGCTTTCGAATCCGGC
+
A1AAAFFF3D1@GG1BGGGGGGGAHHHHHHHHHHHGGGGG0FFGEEGEGGHHHHHGCGHHHG/EF/B0FGHHH>GGHFFFHHHHHHHHBGHGHGGFHHHD0GGFFGFFFGEEECFFH1FGHB0FFBFCCFH<01112212221??1?<1<11111?1@<GD1111<1<1>>F1=0000<-----::0/C/;0;0;0:;;0000000;0;00;0;;;;0;0;B.---;---;------@@-9/--;/;B--@
@M05620:45:000000000-G6HP7:1:1101:14050:6986 1:N:0:129
AAACCAAGCAGACACTCACCGCTCCCTCGCCACAGGCCAATAGTTTGTCCTCACTGAGTTGGCAACAAGTGGCTGCTGTGGCTGCCATTTTTCTGGTGATGGCCATCAGCTCCGACGAGGTCAGCTGGGGGGCTTTCTTTGTGTAAGCAACGAGAAACCTGAAAGAAGCATTTTTTAACTAAGTCCTGCTGAGTCATTCATGAGTTTTTAGCCGCCTTGCTTCTTCTCACAGACTCTCTACTCTCATGCCA
+
CDDDDCDFCFFFGGGGGGGGGGGGGGHHGGGGGHHHGGHHHHHHHHHHHHHHHHHHHHHHHHHHHHHHHHHHGHGGHHHHHHHGGHHHHHHHHHHHHHHHHHHHHHHHHHHHHGGGGGGGGHGHGHHHGGGGGGGGGGGGGGGGGGFFFFFFFFFFFFFFFFFFFFAFFFFFFFHFFFFHFFFFFFFFFFFFFFFFFFHHHFFFFFFFFFFFFFFFFFFFFHFFFFHFFFFFFFFFFFFHHFFHFFFFFFB
@M05620:45:000000000-G6HP7:1:1101:21103:6993 1:N:0:129
AAACCAAGCAGACACTCACCGCTCCCTCGCCACAGGCCAATAGTTTGTCCTCACTGAGTTGGCAACAAGTGGCTGCTGTGGCTGCCATTTTTCTGGTGATGGCCATCAGCTCCGACGAGGTCAGCTGGGGGGCTTTCTTTGTGTAAGCAACGAGAAACCTGAAAGAAGCATTTTTTAACTAAGTCCTGCTGAGTCATTCATGAGTTTTTAGCCGCCTTGCTTCTTCTCACAGACTCTCTACTCTCATGCCA
+
A1A>A?A?ABBC1FGFGGGGEEGGFGHGCCAEEHHC/EAG11DGDEGH21F1AFFBEFHHE1GACHHFHDD1/>EFGFHHHHCEFGFHHB@FF1GFGHFDDHB>>FHHHHGCBEE@E/B@FC<GFH1GC@CA@GGGBBFGGGECFEFFFF?@EF?FEBF/A/BFE/-BBBBBFFF?FFFFFFF9BBFFFFF/FFFFFFFFFFFE:BFFFFF/F--9;ABFFBBFFFFB/BFFEFFFFFFBBBFF/FF/FFF
@M05620:45:000000000-G6HP7:1:1101:26920:7007 1:N:0:129
TACCTGTACTGGGGAAGCATTTGAATATCCCCCCATGGTGATGGGGACGGAGAACTGCTCCATAAACACAGGCAACGTGCCTAACTTTCCCGGGAAGATGAAGTCAAAGAGCGACCACAGCTCTCGGAGGTTATTTTGCATCGGTGAGCCAGACAGAATGATCCGATGAGGGGTGCGAAACTATTTGAGGAAAGGAAGCACCTTTTTATTAAATTTACCTTTTAGCAATCGCCATTCCTACCCTAAAGATC
+
CCCCCFFFFFFFGGGGGGGGGGHHHHHHHHHGGGGHHHGHHHHHHGGGGGGGGHHHHHHHHHHHHHHHHHHHGGHHGHHHHHHHHHHHHHHGGGGGGHHHHHHHHHHHHHHHGGGGGHHHHHHHHGGGGGGHHHHHHHHGHHGGGGGHHHHHHGHHGHHHHHHHHGGGHHHGGCEGGECGGGGGGGGGGGGGGGGFGGGGGFFFFFFFFFFFFFFFFFFFFFFFFFFFFFFFFFFFFFFFFFFFFFFFFFF
@M05620:45:000000000-G6HP7:1:1101:18404:7018 1:N:0:129
AAACCAAGCAGACACTCACCGCTCCCTCGCCACAGGCCAATAGTTTGTCCTCACTGAGTTGGCAACAAGTGGCTGCTGTGGCTGCCATTTTTCTGGTGATGGCCATCAGCTCCGACGAGGTCAGCTGGGGGGCTTTCTTTGTGTAAGCAACGAGAAACCTGAAAGAAGCATTTTTTAACTAAGTCCTGCTGAGTCATTCATGAGTTTTTAGCCGCCTTGCTTCTTCTCACAGACTCTCTACTCTCATGCCA
+
DDDDDCDFDFFFGGGGGGGGGGGGGGHHGGGGGHHHGGHHHHHHHHHHHHHHHHHHHHHHHHHHHHHHHHHHGHGGHGHHHHHGGHHHHHHHHHHHHHFHHHHHGHHHHHHHHGGGGGDGBHHHHHHHGGGGGGGGFGGGGFFGGGFFFFFFFFFFFFFFFFFFFFFFFFFFFFHFFFFFFFFFFFFFFFFFFBFEFFFFFFFFFFFFFFFFFDFFFFFFFFFFFFFFBFFFEFFFFFFFFFFFFBBFFFB
@M05620:45:000000000-G6HP7:1:1101:18386:7028 1:N:0:129
AAACCAAGCAGACACTCACCGCTCCCTCGCCACAGGCCAATAGTTTGTCCTCACTGAGTTGGCAACAAGTGGCTGCTGTGGCTGCCTTTTTCCTGGTGTTGGCCATCAGCCCCGACGAGGTCAGCTGGGGGGCTTTCTTTGTGTAACCAACGAGAAACCGGAAAGAAGCATTTTTTACCTAAGTCCTGCTGAGTCATTCATGAGTTTTTAGCCGCCTTGCTCTTTCTCACAGACTCTCTACTCCCATGCCA
+
AAABBBBFBFFFFGGGGGGGGGGGGGHHGGGGGHHHGGHHHHHHHHHHHHHHHHHHHFGGHBCDBAG?25D3111133DB2?11BF3BGGH334B3@211?/B33BB3BE3?//////>/?<<<2>FGGCF??DGF0;BB99.:B//;B.....9D/:9---@-.9.///9;FFF-A//9F/B/;9://///.99//:B///9/;BFF.;/9B.9-;.//;//;///9/9://9/:9BBB////.9//;B9
@M05620:45:000000000-G6HP7:1:1101:18414:7034 1:N:0:129
AAACCAAGCAGACACTCACCGCTCCCTCGCCACAGGCCAATAGTTTGTCCTCACTGAGTTGGCAACAAGTGGCTGCTGTGGCTGCCATTTTTCTGGTGATGGCCATCAGCTCCGACGAGGTCAGCTGGGGGGCTTTCTTTGTGTAAGCAACGAGAAACCTGAAAGAAGCATTTTTTAACTAAGTCCTGCTGAGTCATTCATGAGTTTTTAGCCGCCTTGCTTCTTCTCACAGACTCTCTACTCTCATGCCA
+
BCCCC@AFCFFFGGGGGGGGGGGGGGHHGGGGGHHHGGHHHHHHHHHHHHHHHHHHHGGHHHHHHHHHHHHHGHGGHHHHHHHGGHHHHHHHHHHHHHHHHHHHHHHGHHGHHGGGGGGGGHHHHHHHGGGGGGGGGGGGGFGGGGFFFFFDFFFFFFFFFFFFFFFFFFFFFFFFFFFFFFFFFFFFFFFFFBFFFFFFFFFFFFFFFFFFFFFFFFFFFFFFFFFFEFFFFFFFFFFFFFFFFB;;FFB
@M05620:45:000000000-G6HP7:1:1101:8563:7072 1:N:0:129
CATCCTGACCCTGAAGTACCCGGCTTGATTTCTGACATTAGATCGGAAGAGCACACGTCTGAACTCCAGTCACTCTCGCGCATCTCGTATGCCGTCTTCTGCTTGAAAAAAAAAAAAAAAAAAATAATAAAAAAAGAAGGGGTGAGTAATGAGAAATAAACTATACGAAAGGAAAAACTATTAAAAAAAATAACAAAAAACAATAGTAAATAATTGACAAAGGGAGCAAAAGTTAAGTTAAAGAATAACGA
+
DCDDDFFFFFFFGGGGGGGGGGGGGGGHHHHHHHHHGHHHHHHHHGGGGHHHHHHHGHHHGHGHHHHHHHHHHHHHHGGGGGFEHHHFEHHHHGGGHGHHHHHHHHHGGHGGGGG/<<-><--<.00000000--.../..-.-.<00000000000000000000..<.../://..<B0000000---:0000<..9-..<:<000000000000000///.<.<.<0/:000000<00000.0000..
@M05620:45:000000000-G6HP7:1:1101:13697:7102 1:N:0:129
TACCTGTACTGGGGAAGCATTTGAATATCCCCCCATGGTGATGGGGACGGAGAACTGCTCCATAAACACAGGCAACGTGCCTAACTTTCCCGGGAAGATGAAGTCAAAGAGCGACCACAGCTCTCGGAGGTTATTTTGCATCGGTGAGCCAGACAGAATGATCCGATGAGGGGTGCGAAACTATTTGAGGAAAGGAAGCACCTTTTTATTAAATTTACCTTTTAGCAATCGCCATTCCTACCCTAAAGATC
+
CCCCCFFFFFFFGGGGGGGGGGHHHHHHHHHGGGGHHGHHGHHHHGGGGGGGGHHHHHHHHHHHHHHHHHHHGHHHGHHHHHHHHHHHHHHGGGGGGGHHHHHHHHHHHHHHGGGGGHHGHHHHHGGGGGGHHHHHHHHHHHGGGGGHHGHHHGHHHHHHHHHHHGGGHHHGGEGGGGGGGGGGGGGFGGGGGGGGGGGGGFFFFFFFFFFFFFFFFFFFFFFFFFFFFFFFFFFFFFFFFFFFFFFFFFF
@M05620:45:000000000-G6HP7:1:1101:5938:7111 1:N:0:129
TACCTGTACTGGGGAAGCATTTGAATATCCCCCCATGGTGATGGGGACGGAGAACTGCTCCATAAACACAGGCAACGTGCCTAACTTTCCCGGGAAGATGAAGTCAAAGAGCGACCACAGCTCTCGGAGGTTATTTTGCATCGGTGAGCCAGACAGAATGATCCGATGAGGGGTGCGAAACTATTTGAGGAAAGGAAGCACCTTTTTATTAAATTTACCTTTTAGCAATCGCCATTCCTACCCTAAAGATC
+
BBBBBFFFFFFFGGFEGGGGGGHHHHHHHHHGGGGHHHHGHHHHGFGGGGGGGHHHHHHHHHHHHHHHHFHHGHHHGGGGHHHHHHHHHGHGGFCEEGHHHHHHGHHHHHHHGGGGGHHHHHHHHGGDGGEHHHHHHGHEFHGDGGFHHHHHHGHHGHHHHFHHHGGGHHGGFGCGGGGGGGFGGGGGGGEGGGGGGGGGGFFFFFFFFFFFFFFFFFFFFFFFBFFFFFEFFFFFFFFFFFFFFFFFFFF
@M05620:45:000000000-G6HP7:1:1101:13696:7123 1:N:0:129
TACCTGTACTGGGGAAGCATTTGAATATCCCCCCATGGTGATGGGGACGGAGAACTGCTCCATAAACACAGGCAACGTGCCTAACTTTCCCGGGAAGATGAAGTCAAAGAGCGACCACAGCTCTCGGAGGTTATTTTGCATCGGTGAGCCAGACAGAATGATCCGATGAGGGGTGCGAAACTATTTGAGGAAAGGAAGCACCTTTTTATTAAATTTACCTTTTAGCAATCGCCATTCCTACCCTAAAGATC
+
AA?AADFBFFDBEEFCAECGDAD31GHGHHFEEEEH0GHFH2AB/A/EEGGEGHHF11FGHHHHHBGFGHE/FEHHEF//>@@FGGDFGHF/@E/>/0GGB1F2BFHHHHCHCGGG/?FGGCGHGBFGCCCGHHFGGFH1F=ACAAFGBGFHCGHHHHHDGFFHFCCCHH/A@CCG-.@AGFFFFFFFEF0:CA?BFFGGGFF9BF999BF9FFBBFFFFBB;;/9FBFFFFFFEFFFBF/AAFB-:B9F9
@M05620:45:000000000-G6HP7:1:1101:11447:7128 1:N:0:129
CATCCTGACCCTGAAGTACCCGGCTTGATTTCTGACATTAGATCGGAAGAGCACACGTCTGAACTCCAGTCACTCTCGCGCATCTCGTATGCCGTCTTCTGCTTGAAAAAAAAAAAAAAAAAAAAAATCGATTTTTATTTTATAAAGAGACGCTAGATAAAGAACAAGCCGTGCTGAAAAAAGTCCTGCTTCTGCTGTTATTGCTTTTTGGCATACTTGAATCTGTGTCCTTAGTCGCTCCTCTACTTCCT
+
CCCCCFFFFFFFGGGGGGGGGGGGGGGHHHHHHHHHHHHHHHHHHGGGGHHFHHHHGHHHGHHHHHHHHHHHHHHHHGGGGGGGHHHGGHGHHGGGHGHHHHHHHGHHGHGGGGG/>><--<-----.0...0.00.0000000;000///.:...000000:.////.:-;-..00;00.-.:00000000:0;00000000000000--00000000:000;0000000000;0.-:.99/00;00;00
@M05620:45:000000000-G6HP7:1:1101:5707:7216 1:N:0:129
AAACCAAGCAGACACTCACCGCTCCCTCGCCACAGGCCAATAGTTTGTCCTCACTGAGTTGGCAACAAGTGGCTGCTGTGGCTGCCATTTTTCTGGTGATGGCCATCAGCTCCGACGAGGTCAGCTGGGGGGCTTTCTTTGTGTAAGCAACGAGAAACCTGAAAGAAGCATTTTTTAACTAAGTCCTGCTGAGTCATTCATGAGTTTTTAGCCGCCTTGCTTCTTCTCACAGACTCTCTACTCTCATGCCA
+
AA@AAABFBFFFFGGGGGGGGGGGGGHHGGGGGHHHDEEHFFHHHHHHHGHFHHGHGHHHFGHGHHHGHEFHEFGFGHHHHHFFFHHHHFFFFEGFGH3EGH?EFHHHHHGFFEEEE<@CGFHHHHHHGGGGGGGG0CFGGGGFGFFFFFFCEFADFFFFFBFFFFFFFFFFFFFFFFFFFFFFFFFFFFFFFFFFFFFFFFFFFFFFFFEBFD;=DDFFFFEFFFFFFFFFFFFFFFFFFFFBFFFFFFF
@M05620:45:000000000-G6HP7:1:1101:12276:7230 1:N:0:129
TACCTGTACTGGGGAAGCATTTGAATATCCCCCCATGGTGATGGGGACGGAGAACTGCTCCATAAACACAGGCAACGTGCCTAACTTTCCCGGGAAGATGAAGTCAAAGAGCGACCACAGCTCTCGGAGGTTATTTTGCATCGGTGAGCCAGACAGAATGATCCGATGAGGGGTGCGAAACTATTTGAGGAAAGGAAGCACCTTTTTATTAAATTTACCTTTTAGCAATCGCCATTCCTACCCTAAAGATC
+
CCCCBFFFFFFFGGGGGGGGGGHHHHHHHHHGGGGHHHHHHHHHHGGGGGGEGHHHHHHHHHHHHHHHHHHHGHHHGHHHHHHHHHHHHHHGGGGGGHHHHHHHHHHHHHHHGGGGGHHHHHHHHGGGGGGHHHHHHHHHHHGGGGGHHHHHHGHHHHHHHHHHHGGGHHHGGEGGGGGGGGGGGGGGGGGGGGGGGGGFGFFFFFFFFFFFFFFFFFFFFFFFFFFFFFFFFFFFFFFFFFFFFFFFFFF
@M05620:45:000000000-G6HP7:1:1101:5702:7235 1:N:0:129
AAACCAAGCAGACACTCACCGCTCCCTCGCCACAGGCCAATAGTTTGTCCTCACTGAGTTGGCAACAAGTGGCTGCTGTGGCTGCCATTTTTCTGGTGATGGCCATCAGCTCCGACGAGGTCAGCTGGGGGGCTTTCTTTGTGTAAGCAACGAGAAACCTGAAAGAAGCATTTTTTAACTAAGTCCTGCTGAGTCATTCATGAGTTTTTAGCCGCCTTGCTTCTTCTCACAGACTCTCTACTCTCATGCCA
+
CCCCCCCFDFFFGGGGGGGGGGGGGGHHGGGGGHHHGGHHHHHHHHHHHHHHHHHHHHHHHHHHHHHHHHHHGHGGHHHHHHHGGHHHHHHHHHHHHHHHHHHHHHHHHHHHHGGGGGGGGHHHHHHHGGGGGGGGGGGGGGGGGGFFFFFFFFFFFFFFFFFFFFFFFFFFFFHFFFFFFFFFFHHFFFFFFFFFFFHHFFFFFFFFFFFFFFFFFFFFFFHFFFFFFFFFFFFFFFFFFHFHFFFFFF0
@M05620:45:000000000-G6HP7:1:1101:10021:7238 1:N:0:129
CATCCTGACCCTGAAGTACCCGGCTTGATTTCTGACATTAGATCGGAAGAGCACACGTCTGAACTCCCGTCACTCTCGCGCATCTCGTATGCCGTCTTCTGCTTGGAAAAAAAAAAAAAAAGAAATGATCAAAAATAATTGAACTGGTACCATGTACAAAATGAATAGAGAAATGCGTACTGTGAAGAGCACACTGTGCGTGTCGGGACCGAGAGTGGATACTTCGATCATCATGTACATGTCATCGTTTG
+
AAAAAFFFFFFFGGGGGGGGG?EE0F0A1GH2222D1AD1A121/B/F/0A01A00/AA0A1DA11B//A/>>21BGGF/E///1@0?/002F>?>>F22111B1/BFFHHGGGC><>-<>...<000000000<.00000000:0/0000000<00000.0000;00000//0;9...-;0;00000.//././////---9-----;------;/-///9//9--/--///999///////////----
@M05620:45:000000000-G6HP7:1:1101:26106:7256 1:N:0:129
AAACCAAGCAGACACTCACCGCTCCCTCGCCACAGGCCAATAGTTTGTCCTCACTGAGTTGGCAACAAGTGGCTGCTGTGGCTGCCATTTTTCTGGTGATGGCCATCAGCTCCGACGAGGTCAGCTGGGGGGCTTTCTTTGTGTAAGCAACGAGAAACCTGAAAGAAGCATTTTTTAACTAAGTCCTGCTGAGTCATTCATGAGTTTTTAGCCGCCTTGCTTCTTCTCACAGACTCTCTACTCTCATGCCA
+
CCDDDCDFCFFFGGGGGGGGGGGGGGHHGGGGGHHHGGHHHHHHHHHHHHHHHHHHHHHHHHHGHHHHHHHHGHGGHHHHHHHGGHHHHHHHHGHHHHHHHHHHHHHHHHHHHGGGGGGGGHHHHHHHGGGGGGGGGGGGGGGGGGFFFFFFFFFFFFFFFFFFFFFFFFFFFFHFFFFFFFFFFFHFFFFFFFFFFFHHHFFFFFFFFFFFFFFFFFFFFHHFFFFFFFFFFFFFFFFHFFFFFFFFFFF
@M05620:45:000000000-G6HP7:1:1101:5158:7268 1:N:0:129
TACCTGTACTGGGGAAGCATTTGAATATCCCCCCATGGTGATGGGGACGGAGAACTGCTCCATAAACACAGGCAACGTGCCTAACTTTCCCGGGAAGATGAAGTCAAAGAGCGACCACAGCTCTCGGAGGTTATTTTGCATCGGTGAGCCAGACAGAATGATCCGATGAGGGGTGCGAAACTATTTGAGGAAAGGAAGCACCTTTTTATTAAATTTACCTTTTAGCAATCGCCATTCCTACCCTAAAGATC
+
BBBBBFFFFFFFGGGEEGGFGFHHHHGHHHHGGGGHFGFFDFHHHGGGGGGEGHHHHHHHHHHHHHHHHHHHGGHAEHHHHFGHHHHHFHGGGGGGGGHHGHGFHHHHHHHHGGGGGHGHGHHHHEGCFGEHHHHHHHFFHFGGGGGGGGHHHGHGCGGHGHHHHFGGHGFGGEGBCCBBGGGGGGGGFGFFFGFBFGGGGFFFFFFFFFFFFFFFFBFFFFFFFFFBFFFFFFEFFFFFFFFFFFFFFFF
@M05620:45:000000000-G6HP7:1:1101:8337:7269 1:N:0:129
AGATTACTGCAACAGTTCCCCCTGGACCTGGAAAAGTTTCTTGCCTGGCTTACAGAAGCTGAAACAACTGCCAATGTCCTACAGGATGCTACCCGTAAGGAAAGGCTCCTAGAAGACTCCAAGGGAGTAAAAGAGCTGATGAAACAATGGCAAGTAAGTCAGGCATTTCCGCTTTAGCACTCTTGTGGATCCAATTGAACAATTCTCAGCATTTGTACTTGTAACTGACAAGCCAGGGACAAAACAAAGAT
+
ABABCFFFFFFFGGGGGGGGGGGGHHHHHHHHHHHHHHHHHHHHHHHHHHHHHHHHHHHHHHHHHHHHHHHHHHHHHHHHHHHHHGHHHHHHHHGGGGHHHHHHHHHHGHHHHHHHHHHHHHHGGGGGHHHHHGHHFHHHHDGHHHHHHHHHHGHHHHHHHHHHHHHHHHGGGGGHHHHHHHHHHFHGHHHHGHHHHGGHHHHHHHHHHHGHHHHHHHHHHGHHHHHHHGHHHGGGGGGGGGGGGGGGGGG
@M05620:45:000000000-G6HP7:1:1101:26117:7272 1:N:0:129
AAACCAAGCAGACACTCACCGCTCCCTCGCCACAGGCCAATAGTTTGTCCTCACTGAGTTGGCAACAAGTGGCTGCTGTGGCTGCCATTTTTCCGGTGATGGCCATCAGCTCCGACGAGGTCAGCTGGGGGGCTTTCTTTGTGTAAGCAACGAGAAACCTGAAAGAAGCATTTTTTAACTAAGTCCTGCTGAGTCATTCATGAGTTTTTAGCCGCCTTGCTTCTTCTCACAGACTCTCTACTCTCATGCCA
+
BCCCCCCFCFFFGGGGGGGGGGGGGGHHGGGGGHHHGGHFGGHHHHHHHHHHHHHHHHHHHHHHHHHHHHHHGHGGHHHHHHHGGHHHHHHHH3EEGGGHHHHHHHHHHHHHHGGGGGGGGHHHHHHHGGGGGGGGGGGGFFFFFFFFFFFFFFFFFFFFFFFFFFFFFFFFFFFFFFFFFFFFFFFFFFFFFFFFFFFFFFFFFFFFFFFFFFFFFFFFFFFFFFFFFFFFFFFFFFFFFFFFFFF:FF9
@M05620:45:000000000-G6HP7:1:1101:5165:7285 1:N:0:129
TACCTGTACTGGGGAAGCATTTGAATATCCCCCCATGGTGATGGGGACGGAGAACTGCTCCATAAACACAGGCAACGTGCCTAACTTTCCCGGGAAGATGAAGTCAAAGAGCGACCACAGCTCTCGGAGGTTATTTTGCATCGGTGAGCCAGACAGAATGATCCGATGAGGGGTGCGAAACTATTTGAGGAAAGGAAGCACCTTTTTATTAAATTTACCTTTTAGCAATCGCCATTCCTACCCTAAAGATC
+
DDCDCFFFFFFFGGGGGGGGGGHFHHHHHHHGGGGHHHHHHHHHHGGGGGGGGHHHHHHHHHHHHHHHHHHHGHHHGHHHHHHHHHHHHHHGGGGGGHHHHHHHHHHHHHHHGGGGGHHHHHHHHGGGGGGHHHHHHHHGHHGGGGGHHGHHHGHHHGHHHHHHHGGGHHHGGEGGGGGDGGGGGHGGGGGGGGGGGGGFGFFFFFFFFFFFFFFFHFFFFFFFFFFFFFFFFFFFFFFFFFFFFFFFFFF
@M05620:45:000000000-G6HP7:1:1101:8015:7354 1:N:0:129
TACCTGTACTGGGGAAGAGTGTAGCAATCGCCATTCCTACCCTAAAGATCGGAAGAGCACACGTCTGAACTCCAGTCACTCTCGCGCATCTCGTATGCCGTCTTCTGCTTGAAAAAAAAAAAAAAAACAACGATTAGAAAGTGCGTACTCTTATGCTATCATAGCTTAATCCACCTATTATTAGATAAACTTGTCAATTGATGATGTAGAGACAAGGGTAAAAGATGACAATAAAAAACATATATCGCCTT
+
CCCCCFFFFFFFGGGGGGGGGGHHHHHHHFGGGFHHHHHHHHHHHHHHHHHGGGGHHHHHHHGHHHGHHHHHHHHHHHHHHHHGGGGGFGHHHGGHHHHGGGHGHHHHHHGHHHHGGGGG@><<--<....-....00000000-:.-.000009000;/00900090900000..000900000000000000000009000000000000///9..://0099000000000000-..00:000.....
@M05620:45:000000000-G6HP7:1:1101:18402:7386 1:N:0:129
TACCTGTACTGGGGAAGCATTTGAATATCCCCCCATGGTGATGGGGACGGAGAACTGCTCCATAAACACAGGCAACGTGCCTAACTTTCCCGGGAAGATGAAGTCAAAGAGCGACCACAGCTCTCGGAGGTTATTTTGCATCGGTGAGCCAGACAGAATGATCCGATGAGGGGTGCGAAACTATTTGAGGAAAGGAAGCACCTTTTTATTAAATTTACCTTTTAGCAATCGCCATTCCTACCCTAAAGATC
+
CCCCCFFFFFFFGGGGGGGGGGHHHHHHHHHGGGGHHHGHHHHHHGGGGGGGGHHHHHHHHHHHHHHHHHHHGHHHGHHHHHHHHHHHHHHGGGFGGHHHHGHHHHHHGHHHGGGGGHHHHHHHHGGGGGGHHHHHHHHHHHGGGGGHHHHHHGHHHHHHHHHHHGGGHHHGGEDGGDCGGGGGGGGGGGGGGGGGGGGGGFFFFFFFFFFFFFFFFFFFFFFFFFFFFFFFFFFFFFFFFFFFFFFFFFF
@M05620:45:000000000-G6HP7:1:1101:10544:7406 1:N:0:129
AAACCAAGCAGACACTCACCGCTCCCTCGCCACAGGCCAATAGTTTGTCCTCACTGAGTTGGCAACAAGTGGCTGCTGTGGCTGCCATTTTTCTGGTGATGGCCATCAGCTCCGACGAGGTCAGCTGGGGGGCTTTCTTTGTGTAAGCAACGAGAAACCTGAAAGAAGCATTTTTTAACTAAGTCCTGCTGAGTCATTCATGAGTTTTTAGCCGCCTTGCTTCTTCTCACAGACTCTCTACTCTCATGCCA
+
ABCCCBCFCFFFGGGGGGGGGGGGGGHHGGGGGHFHGGHHHHHHHHHHHHHHHHHHHHGHHHHHHHHHHHHHGHGGHHHHHHHGGHHHHHHHHHHHHHHHHHHHHHHHHHHHHGGGGGGGGHHHHHHHGGGGGGGGGGGGGGGGGGFFFFFFFFFFFFFFFFFFFFFFFFFFFFFFFFFFFFFFFFFFFFFFFFFFFFFFFFFFFFFFFFFFFFFFFFFFFFFFFFFFFFFFFFFFFFFFFFFFFFFFFFB
@M05620:45:000000000-G6HP7:1:1101:21973:7416 1:N:0:129
TACCTGTACTGGGGAAGAGCACACGTCTGAACTCCAGTCACTCTCGCGCATCTCGTATGCCGTCTTCTGCTTGAAAAAAAAAAAAAAAAAAACACTAAGAAAAGAATATGAACAGCAAATTTAAATAAATAAATAACATTGAAAATACCATAGAATAAAATTAACAAAACATGATACAAGAATATGGATTGTATAAGATAAAAAGAAGTAGACAGTAGTGATAGTAATCAATGAGAGATAGAAAGAAAGAA
+
DDDDDFFFFFFFGGGGGGGGGGHHGFHHGHHHHHHHHHHHHHHHHGGGGGG0GHHGGHHHHGGGHGHHHHHHHHHHHHGGGEE>></>//////011111100<.01<11<111/./<00000<0000000<:0000000000000000000000000000000000....00000;0;0//00000:00/00:0000:00000.../0:00;0/0:00/00:000;0000000000.0:00000/./0/.
@M05620:45:000000000-G6HP7:1:1101:22167:7419 1:N:0:129
TACCTGTACTGGGGAAGAGTGTAGCAATCGCCATTCCTACCCTAAAGATCGGAAGAGCACACGTCTGAACTCCAGTCACTCTCGCGCATCTCGTATGCCGTCTTCTGCTTGAAAAAAAAAAAAAAAACACTCTTCCCCTTCTCTCCCCCCATCCCCGCTCTCTCCTCAAGCAGCTTTACTTCTCACTTACCTTACATTTTATAAACCTCATTTAACCTATAGACATGTAAAATTGATTGAGGTACAGCGTT
+
CCCCCFFFFFFFGGGGGGGGGGHHHHHHHGGGGGHHHHHHHHHHHHHHHHHGGGGHHHHHHHGHHHGHFHHHHHHHHHHHHHHGGGGGGGHHHGGHHHHGFGHGHHHGHHHGGHHHGGGGF@//---<..0/00=0///./0000//:.--/9..;----.000/090000////00;090900000000/000000090000000///0009000000000000:000000000000000//00009-9A
@M05620:45:000000000-G6HP7:1:1101:10779:7420 1:N:0:129
CATCCTGACCCTGAAGTACCCGGCTTATTTCTGACATTAGATCGGAAGAGCACACGTCTGAACTCCAGTCACTCTCGCGCATCTCGTATGCCGTCTTCTGCTTGAAAAAAAAAAAAAAAATTAAAATATCAAAAAGAGGTGTAGTTTGCAGTATCAACAAATATATCAAGCATGAATCATATCAAATAGCTAATGTGAAACATAGAATGAAGTCTTCGTGAATGCTATAATGGATTCAGTTACACGACGGC
+
DDDDDFFFFFFFGGGGGGGGGGGGGGHHHHHHHHHHHHHHHHHHGGGGHHHHHHHGHHHGHHHHHHHHHHHHHHHHGGGGGGGHHHGGHHHHGFGHGHHHHHHHHHHHFGGGDB/<<<<<01111000000000.../.0.:00<000000000000/0.<000000:000/000<000000<000000000000:00000:00000000<000000.:./.<<000<00:000:0000000000.-----
@M05620:45:000000000-G6HP7:1:1101:20568:7454 1:N:0:129
CATCCTGACCCTGAAGTACCCCGGCTTGATTTCTGACATTAGATCGGAAGAGCACACGTCTGAACTCCAGTCACTCTCGCGCATCTCGTATGCCGTCTTCTGCTTGAAAAAAAAAAAAAAAACAAATATTTTAACAAATATGTCACTTCTAATTACTTAAACCTACCAGCAAACAATCTACGAAAATAAATTAGACACTTGTCTAAAGACTATATAAGTAAGTCAGATGTTAGTGAGTTCCGGCTCCTAGC
+
CDDDDFFFFFFFGGGGGGGGGGGGGGGGHHHHHHHHHHHHHHHHHHGEGGHHHHHHHGHHHGHHHHHHHHHHHHHHHHGGGGGGGHGHGGHHHHGGGHGHHHHHHHHFHHHGGGGDA/><<-....00000000000.000000000000000000000000//0/.00.//0...00000....-00000000000:<:000000<::/0000000000<000000<0:00000000000.---..0000
@M05620:45:000000000-G6HP7:1:1101:15144:7499 1:N:0:129
TACCTGTACTGGGGAAGCATTTGAATATCCCCCCATGGTGATGGGGACGGAGAACTGCTCCATAAACACAGGCAACGTGCCTAACTTTCCCGGGAAGATGAAGTCAAAGAGCGACCACAGCTCTCGGAGGTTATTTTGCATCGGTGAGCCAGACAGAATGATCCGATGAGGGGTGCGAAACTATTTGAGGAAAGGAAGCACCTTTTTATTAAATTTACCTTTTAGCAATCGCCATTCCTACCCTAAAGATC
+
CCCCBFFFFFFFGGGGGGGGGGHHHHHHHHHGGGGHHHGHHHHHHGGGGGGGGHHHGHHHHHHHHHHHHHHHGHHHGHHHHHHHHHHHHHGGGGEGFHHHHHHHHHHHHHGFGGGGGHHFHHHHHGGDGGFHHHHHHHHHHHGGGGGHHHHHHGHHFHHHHHHHHGGGHHGGGEFGAD?FGGGGGGGGFGGGGGGGGGGGGFFFFFFFFFFFFFFFFFFFFFFFFFFFFFFFFFFFFFFFFFFFFBBFFFF
@M05620:45:000000000-G6HP7:1:1101:8278:7499 1:N:0:129
TACCTGTACTGGGGAAGCATTTGAATATCCCCCCATGGTGATGGGGACGGAGAACTGCTCCATAAACACAGGCAACGTGCCTAACTTTCCCGGGAAGATGAAGTCAAAGAGCGACCACAGCTCTCGGAGGTTATTTTGCATCGGTGAGCCAGACAGAATGATCCGATGAGGGGTGCGAAACTATTTGAGGAAAGGAAGCACCTTTTTATTAAATTTACCTTTTAGCAATCGCCATTCCTACCCTAAAGATC
+
AAABBFFFFFFFGGGGGGFGGGHHHHHHHHHGGGGHHHHGFHHHHGGGCGFEGHHHGHHHHHHHGHH5GHHGGHHHGHHHHHHHHHHHHHHGGGGGGEHHHGHHHFHHHHHEGGGGCH/GHGHHH/FDFCFHHHHHHHHHGHGGGFFEHHEHHGGHHHHHHGHHG.CFHHH.C:;E-.-9AFGFFGGG.B0CFF.B9FEFFFFFFFFEFFF//;FF/9BBFFF9BBF/FF.AF?AFBFFFFFFFFFFFFF/
@M05620:45:000000000-G6HP7:1:1101:8294:7506 1:N:0:129
TACCTGTACTGGGGAAGCATTTGAATATCCCCCCATGGTGATGGGGACGGAGAACTGCTCCATAAACACAGGCAACGTGCCTAACTTTCCCGGGAAGATGAAGTCAAAGAGCGACCACAGCTCTCGGAGGTTATTTTGCATCGGTGAGCCAGACAGAATGATCCGATGAGGGGTGCGAAACTATTTGAGGAAAGGAAGCACCTTTTTATTAAATTTACCTTTTAGCAATCGCCATTCCTACCCTAAAGATC
+
CCCCCFFFFFFFGGGGGGGGGGHHHHHHHHHGGGGHHHHHHHHHHGGGGGGGGHHHHHHHHHHHHHHHHHHHGHHHGHHHHHHHHHHHHHHGGGGGGHHHHHHHHHHHHHHHGGGGGHHHHHHHHGGGGGGHHHHHHHHHHHGGGGGHHHHHHGHHHHHHHHHHHGGGHHHDGGGGCFGGGGGGGGGGGF9FGGGGGGGGGFFFFFFFFFFFFFFFFFFFFFFFFFFFFFEFFDFFFFFFFFFFFFFFFFF
@M05620:45:000000000-G6HP7:1:1101:8312:7508 1:N:0:129
TACCTGTACTGGGGAAGCATTTGAATATCCCCCCATGGTGATGGGGACGGAGAACTGCTCCATAAACACAGGCAACGTGCCTAACTTTCCCGGGAAGATGAAGTCAAAGAGCGACCACAGCTCTCGGAGGTTATTTTGCATCGGTGAGCCAGACAGAATGATCCGATGAGGGGTGCGAAACTATTTGAGGAAAGGAAGCACCTTTTTATTAAATTTACCTTTTAGCAATCGCCATTCCTACCCTAAAGATC
+
AAAAA4DFFFFFGGCGGGGGGGHHHHHHHHHF?EGHHHHHFHGCGFFGGGGGGGHHHGFHFHHGHHHHHEHHGHHHGGHHGGGFHHHHHHHFGGCGDGHFBHFBBHBGHHFFCFGGGHGFFHFHHCGGGGCGHHGHHHHHHHGGGGGHHHFHHGHHHHHGHHHHHGGGGHGDF;AFGEAGGGGGGGGGEB09FGGGGGGFFEFFFFFFBFF/:FFFFFBFFFFFFFFFFF.AADFBFFFFF.;:FFFFFFB
@M05620:45:000000000-G6HP7:1:1101:21599:7519 1:N:0:129
AGATTACTGCAACAGTTCCCCCTGGACCTGGAAAAGTTTCTTGCCTGGCTTACAGAAGCTGAAACAACTGCCAATGTCCTACAGGATGCTACCCGTAAGGAAAGGCTCCTAGAAGACTCCAAGGGAGTAAAAGAGCTGATGAAACAATGGCAAGTAAGTCAGGCATTTCCGCTTTAGCACTCTTGTGGATCCAATTGAACAATTCTCAGCATTTGTACTTGTAACTGACAAGCCAGGGACAAAACAAAGAT
+
ABABCFFFFFFFGGGGGGGGGGGGHHHHHHHHHHHHHHHHHHHHHHHHHHHHHHHHHHHHHHHHHHHHHHHHHHHHHHHHHHHHHHHHHHFHHHGGGGHHHHFGHHHHGHHHHHHGHHHHHHHGGHGFHHHHHGHHHHHHHHHHHHHHHHHHHGHHHHHHHHGHHHHHHHGGGGGHGHHHHHHHHHHGHHHHHHHHHHHHHHHHHHHHHHHHHHHHHFHHHGHHHHHFHHHHHGGGGGGGGGGGGGGGGGF
@M05620:45:000000000-G6HP7:1:1101:21593:7537 1:N:0:129
AGATTACTGCAACAGTTCCCCCTGGACCTGGAAAAGTTTCTTGCCTGGCTTACAGAAGCTGAAACAACTGCCAATGTCCTACAGGATGCTACCCGTAAGGAAAGGCTCCTAGAAGACTCCAAGGGAGTAAAAGAGCTGATGAAACAATGGCAAGTAAGTCAGGCATTTCCGCTTTAGCACTCTTGTGGATCCAATTGAACAATTCTCAGCATTTGTACTTGTAACTGACAAGCCAGGGACAAAACAAAGAT
+
ABABBFFFFFFFGGGGGGGGGGGGHHHHHHHHHHHHHHHHHHHHHHHFHHHHHHHHHHHHHHHHHHHHHHHHHHHHHHHHHHHHGGHFHHFHHHGEGGHHHHGHHHHHGHHHHHHHHHHHFHHGGHGGHHHHHGHHHHGHHHHHHHHHHHHHHGHHHHHGHHHHHHHHHHGGGGGHHHHHHHHHHHHGHHHHGHHHHHFFHHHHHHHFHHHHHHHHHHHHFHHEHHGFFHGHGGFGGGGGGGFFGGFGGGG
@M05620:45:000000000-G6HP7:1:1101:21871:7594 1:N:0:129
TACCTGTACTGGGGAAGCATTTGAATATCCCCCCATGGTGATGGGGACGGAGAACTGCTCCATAAACACAGGCAACGTGCCTAACTTTCCCGGGAAGATGAAGTCAAAGAGCGACCACAGCTCTCGGAGGTTATTTTGCATCGGTGAGCCAGACAGAATGATCCGATGAGGGGTGCGAAACTATTTGAGGAAAGGAAGCACCTTTTTATTAAATTTACCTTTTAGCAATCGCCATTCCTACCCTAAAGATC
+
BAABBFFFFFFFGGGGGGGGGGHHHHHHHHGGGGGHHHGGHHHHGGGGGGGGGHHHHHHHHFGFHHHGHEHHGHGHGHHHHHFHHHHHHHHGGGEGGGHHHBHHGHHHHHHHGGGGGHHHHHHHHGGGGGEHFHHHHHHHHHG?DAFHHHHHHGHHBGHHGHHHHDGGHHHGGGGGFDGGGGEFGGGGEGFGGGGBFGGGGFFFFFFFFFFFFFFFEFFFFFFFFFFFFFEFFFFFFFFFFFFFFBBFFF/
@M05620:45:000000000-G6HP7:1:1101:21860:7617 1:N:0:129
TACCTGTACTGGGGAAGCATTTGAATATCCCCCCATGGTGATGGGGACGGAGAACTGCTCCATAAACACAGGCAACGTGCCTAACTTTCCCGGGAAGATGAAGTCAAAGAGCGACCACAGCTCTCGGAGGTTATTTTGCATCGGTGAGCCAGACAGAATGATCCGATGAGGGGTGCGAAACTATTTGAGGAAAGGAAGCACCTTTTTATTAAATTTACCTTTTAGCAATCGCCATTCCTACCCTAAAGATC
+
BBBBBFFFFFFFGGGEEGGGGGGHHHHFHHHGGGGHHHFHFHHHGGGGGGGGGHHHHHHHHHHHHHHHHHHHGGHHEHHHHHHHHFHHHGGDGGFGGHHHGGHFGHHHHHHHFGGGGHHHHHHHHGGGGGDHHHHHHHHEHHGGGGGHHHHHHGHHHHHHHHHHHGGGHGHGGGGGGGGGGGGGGGGGEGFGGGGGFFGGGFFFFFFFFFFFFFFFFFFFFFFFFFFBFFEEFFFFFFFFFAFFFFFFFFF
@M05620:45:000000000-G6HP7:1:1101:13378:7626 1:N:0:129
AAACCAAGCAGACACTCACCGCTCCCTCGCCACAGGCCAATAGTTTGTCCTCACTGAGTTGGCAACAAGTGGCTGCTGTGGCTGCCATTTTTCTGGTGATGGCCATCAGCTCCGACGAGGTCAGCTGGGGGGCTTTCTTTGTGTAAGCAACGAGAAACCTGAAAGAAGCATTTTTTAACTAAGTCCTGCTGAGTCATTCATGAGTTTTTAGCCGCCTTGCTTCTTCTCACAGACTCTCTACTCTCATGCCA
+
CCCCCCCFCFFFGGGGGGGGGGGGGGHHGGGGGHHHGGHHHHHHHHHHHHHFHHHHHHHHHHHHHHHHHHHHGHGGHHHHHHHGGHHHHHHHHHHHHHHHHHHHHHHHHHHHHGGGGGGGGHHHHHHHGGGGGGGGGGGGGGGGGGFFFFFFFFFFFFFFFFFFFFFFFFFFFFFFFFFFFFFFFFFFFFFFFFFFFFFFFFFFFFFFFFFFFFFFFFFFFFFFFFFFFFFFFFFFFFFFFFFFFFFFFF0
@M05620:45:000000000-G6HP7:1:1101:24387:7644 1:N:0:129
CATCCTGACATTAGATCGGAAGAGCACACGTCTGAACTCCAGTCACTCTCGCGCATCTCGTATGCCGTCTTCTGCTTGAAAAAAAAAAAAAATAAAAAAAAATATGTTAAAAAATTAGAAAATAAAACAAAAAGAGAAGAAACAAGAGCGTAGTTAGAGAAGGGAGGTAGGGGCGAGCTGGGAAGAAAAACTCATGGGACTATCGGGAAGAGACAGGGAGCAATGTCAGAGTATGTGTGGAAGGTAGTGGA
+
BBBBBFFFFFFFGGGGGGGFFGHHHGHHHGHHHGHGHHGHHHHHHHHHHHGGGGGGGHHFGGHHGHEEFHGHHHHHHHGHHHHGGGGEE/>/0B2222////<1111111111-<111000/000000......./////////.//./-..-.0000099/.A..-.00...-----./..;/..//...////9/...:///9----..;........../////////9//////..///./////./
@M05620:45:000000000-G6HP7:1:1101:11810:7673 1:N:0:129
AAACCAAGCAGACACTCACCGCTCCCTCGCCACAGGCCAATAGTTTGTCCTCACTGAGTTGGCAACAAGTGGCTGCTGTGGCTGCCATTTTTCTGGTGATGGCCATCAGCTCCGACGAGGTCAGCTGGGGGGCTTTCTTTGTGTAAGCAACGAGAAACCTGAAAGAAGCATTTTTTAACTAAGTCCTGCTGAGTCATTCATGAGTTTTTAGCCGCCTTGCTTCTTCTCACAGACTCTCTACTCTCATGCCA
+
CCCCCCCFCFFFGGGGGGGGGGGGGGHHGGGGGHHHGGHHHHHHHHHHHHHHHHHHHHHHHHHHHHHHHHHHGHGGHHHHHHHGGHHHHHHHHHHHHHHHHHHHHHHHHHHHHGGGGGGGGHHHGHHHGGGGGGGGGGGGGGGGGGFFFFFFFFFFFFFFFFFFFFFFFFFFFFFFFFFFFFFFFFFFFFFFFFFFFFFFFFFFFFFFFFFFFFFFFFFFFFFFFFFFFFFFFFFFFFFFFFFFFFFFFFB
@M05620:45:000000000-G6HP7:1:1101:11824:7686 1:N:0:129
AAACCAAGCAGACACTCACCGCTCCCTCGCCACAGGCCAATAGTTTGTCCTCACTGAGTTGGCAACAAGTGGCTGCTGTGGCTGCCATTTTTCTGGTGATGGCCATCAGCTCCGACGAGGTCAGCTGGGGGGCTTTCTTTGTGTAAGCAACGAGAAACCTGAAAGAAGCATTTTTTAACTAAGTCCTGCTGAGTCATTCATGAGTTTTTAGCCGCCTTGCTTCTTCTCACAGACTCTCTACTCTCATGCCA
+
BBBBBABFBFBFGGCGGGGGGGGFGGHHGGGGGHGHGGHHHHHHHHHHHHHGHHHHHHHHHHHHHHHHHGHHGHGGHHHHHHHGGHHHHHHHHHHHHHFHHHHHHHHHHHHHHGGGGGGGFHHHHHHHGGGGGGGGGGGGGGGGGGFFBFFFFFFFFFFFFFFFFFFFFFFFFFFFFFFFFFFFFFFFFFFFF9;FBFFFFFFF;FFFFEBFFFFFFFFFFFFFFFFFFFFFFFEFFFFFFFFFFFFFFF9
@M05620:45:000000000-G6HP7:1:1101:26144:7754 1:N:0:129
AAACCAAGCAGACACTCACCGCTCCCTCGCCACAGGCCAATAGTTTGTCCTCACTGAGTTGGCAACAAGTGGCTGCTGTAGCTGCCATTTTTCTGGTGATGGCCATCAGCTCCGACGAGGTCAGCTGGGGGGCTTTCTTTGTGTAAGCAACGAGAAACCTGAAAGAAGCATTTTTTAACTAAGTCCTGCTGAGTCATTCATGAGTTTTTAGCCGCCTTGCTTCTTCTCACAGACTCTCTACTCTCATGCCA
+
CCCCCCCFCFFFGGGGGGGGGGGGGGHHGGGGGHHHGGHDGGHHHHHHHHHHGHHHHHGGHHHHHHFHHHHHGGGGHHHGHHHHHHHHHHHHHGHHHHHHGHHHHHHGHHHHHGGGGGGGGHHHHHHHGGGA?BFB0BFFB0/CFFBFFFAD?ADFBFFFFFFBFFABFFFFFFFFE0:FFFFBFBFEBFB0:0B0B9BF0F0FFFFFF.9FB.>>DFFFFFFFFBBF0:90099:B:BB:::99000B00
@M05620:45:000000000-G6HP7:1:1101:9686:7786 1:N:0:129
AAACCAAGCAGACACTCACCGCTCCCTCGCCACAGGCCAATAGTTTGTCCTCACTGAGTTGGCAACAAGTGGCTGCTGTGGCTGCCATTTTTCTGGTGATGGCCATCAGCTCCGACGAGGTCAGCTGGGGGGCTTTCTTTGTGTAAGCAACGAGAAACCTGAAAGAAGCATTTTTTAACTAAGTCCTGCTGAGTCATTCATGAGTTTTTAGCCGCCTTGCTTCTTCTCACAGACTCTCTACTCTCATGCCA
+
BABBBBBFBFFFGGGGGGGGGGGGGGHHGGGGGHHHGGHHHHHHGHHHHHHHHHHGHHHHHHHHHHHHHHHHGHGGHHHHHHHGGHHHHHHHHHHHHHGHHHHHHHHHHHHHHGGGGGGGGHHHHHHHGGGGGGGGGGGGGGGGGGFFFFFFFFFFFFFFFFFFFFFFFFFFFFFFFFFFFFFFFFFFFFFFFFFFFFFFFFFFFFFFFFFFFDFFFFFFFFFFFFFFFFFFFFFFFFFFFFFFFFFFFFF
@M05620:45:000000000-G6HP7:1:1101:9876:7818 1:N:0:129
AAACCAAGCAGACACTCACCGCTCCCTCGCCACAGGCCAATAGTTTGTCCTCACTGAGTTGGCAACAAGTGGCTGCTGTGGCTGCCATTTTTCTGGTGATGGCCATCAGCTCCGACGAGGTCAGCTGGGGGGCTTTCTTTGTGTAAGCAACGAGAAACCTGAAAGAAGCATTTTTTAACTAAGTCCTGCTGAGTCATTCATGAGTTTTTAGCCGCCTTGCTTCTTCTCACAGACTCTCTACTCTCATGCCA
+
CCCCCCCFCFFFGGGGGGGGGGGGGGHHGGGGGHHHGGHHHHHHHHHHHHHHHHHHHHHHHHHHHHHHHHHHGHGGHHHHHHHGGHHHHHHHHHHHHHGHHHHHHHHHHHHHHGGGGGGGGGGHHHHHGGGGGGGGGGGGGGGGGGFFFFFFFFFFFFFFFFFFFFFFFFFFFFFFFFFFFFFFFFFFFFFFFFFFFFFFFFFFFFFFFFFFFDFFFFFFFFFFFFFFFFFFFFFFFFFFFFFFFFFFFF0
@M05620:45:000000000-G6HP7:1:1101:9893:7825 1:N:0:129
AAACCAAGCAGACACTCACCGCTCCCTCGCCACAGGCCAATAGTTTGTCCTCACTGAGTTGGCAACAAGTGGCTGCTGTGGCTGCCATTTTTCTGGTGATGGCCATCAGCTCCGACGAGGTCAGCTGGGGGGCTTTCTTTGTGTAAGCAACGAGAAACCTGAAAGAAGCATTTTTTAACTAAGTCCTGCTGAGTCATTCATGAGTTTTTAGCCGCCTTGCTTCTTCTCACAGACTCTCTACTCTCATGCCA
+
ABBABAA@AFFFGGGGGGGGGGGGGGGHGGGGGHHHGGHGHHHHGHFHHHHHHHHHHHFGHHHHHHHHHGFHGHGGHHHHHHHGGHHHHHHHHHHHHHHHHHHHHHHHHHHHHGGGEEGGGHHHHHHHGGGGGGGGGGGGGGGGGGFFFFFFFFFFFFFFFFFFFFFFFFFFFFFFFFFFFFFFFFFFFFFBFFFBFFFFFFFBFFFFFF/BFFFFFDFFFFFFFFFFFF/FEFFFFFFFFFFFFFFBFF/
@M05620:45:000000000-G6HP7:1:1101:25056:7831 1:N:0:129
CATCCTGACCCTGAAGTACCCGGCTTGATTTCTGACATTAGATCGGAAGAGCACACGTCTGAACTCCAGTCACTCTCGCGCATCTCGTATGCCGTCTTCTGCTTGAAAAAAAAAAAAAAAAAAAAAGAGCTTGAACATAAAAATCAAGAGAGATAAAAGATAATCAATGCTACTAGAAATATGTGTAGGTCAACGATCACATGTACGTACTATAAGCGGCCGTCGGTAATTGGATGTACAATTGTGTGTTT
+
CDDEEFFFFFFFGGGGGGGGGGGGGGGHHHHHHHHHHHHHHHHHHGGGGHHHHHHHGHHHGHHHHHHHHHHHHHHHHGGGGGGFHHHGGHHHHGGGHGHHHHHHHFHHHHGGGFGB>>---<<<--../:<0<.:011<1110.00000./..11111:.<11C110110111011011111111<11011000...../010<11./0..1:1110----<----<..1<100:<0111111011/../:
@M05620:45:000000000-G6HP7:1:1101:9886:7841 1:N:0:129
AAACCAAGCAGACACTCACCGCTCCCTCGCCACAGGCCAATAGTTTGTCCTCACTGAGTTGGCAACAAGTGGCTGCTGTGGCTGCCATTTTTCTGGTGATGGCCATCAGCTCCGACGAGGTCAGCTGGGGGGCTTTCTTTGTGTAAGCAACGAGAAACCTGAAAGAAGCATTTTTTAACTAAGTCCTGCTGAGTCATTCATGAGTTTTTAGCCGCCTTGCTTCTTCTCACAGACTCTCTACTCTCATGCCA
+
BCCCBCCFCFFFGGGGGGGG2EGGGGHHGGGGGHHHGGHHHGHHHHHHHHHHHHHHHHGGHHHHHHHHHHHHGHGGHFGHHGHGGHHHHHHHHHHHHHHHHEHHHHHGHHHHHGCGG@DGEFFHHHHHGGGGGGGGGGGGGGGGGGFFFFFFFFFFFFFFFFFFFFFFFFFFFFFFFFFFFFFFFFFFFFFFFFFFFFFFFFEFFFFFFFFFFFFDADFFFFFFFFFFFFFFFFFFFFFFFFFFFFBFFF/
@M05620:45:000000000-G6HP7:1:1101:9184:7896 1:N:0:129
TACCTGTACTGGGGAAGCATTTGAATATCCCCCCATGGTGATGGGGACGGAGAACTGCTCCATAAACACAGGCAACGTGCCTAACTTTCCCGGGAAGATGAAGTCAAAGAGCGACCACAGCTCTCGGAGGTTATTTTGCATCGGTGAGCCAGACAGAATGATCCGATGAGGGGTGCGAAACTATTTGAGGAAAGGAAGCACCTTTTTATTAAATTTACCTTTTAGCAATCGCCATTCCTACCCTAAAGATC
+
CCCCCFFFFFFFGGGGGGGGGGHHHHHHHHHGGGGHHHHHHHHHHGGGGGGGGHHHHHHHHHHHHHHHHHHHGHHHGHHHHHHHHHHHHHHGGGGGGHHHHHHHHHHHHHHHGGGGGHHHHHHHHGGGGGEHHHHHHHHHHHGGGGGHHHHHHGHHHHHGGHHHHGGGHHHGGDCGGDGGGGGGGGGGGGFFGGGGGGGFGFFFFFFFFFFFFFFFFFFFFFFFFFFFFFFFFFFFFFFFFFFFFFFFFFB
@M05620:45:000000000-G6HP7:1:1101:4681:7918 1:N:0:129
AGATTACTGCGACAGTTCCCCCTGGACCTGGAAAAGTTTCTTGCCTGGCTTACAGAAGCTGAAACAACTGCCAATGTCCTACAGGATGCTACCCGTAAGGAAAGGCTCCTAGAAGACTCCAAGGGAGTAAAAGAGCTGATGAAACAATGGCAAGTAAGTCAGGCATTTCCGCTTTAGCACTCTTGTGGATCCAATTGAACAATTCTCAGCATTTGTACTTGTAACTGACAAGCCAGGGACAAAACAAAGAT
+
BBACCFFFFD3DFGEFGGGGGGGGHHHHHGHHHHHHGHHHHHHHHHHHHHHHHHGGHHHHHHHHHHGHHHHHHHHHGEGGHHHHHGHHHHHHGHGFGGHHHGGHHHHHGHHHHHHHGGHHHGHGGHGGGHHGHGHHHHFGGHHGHGHHHHHHHGHHGHHHHHHHHHHHGGFGGGGHGHHHHHHHHFGGHHHHFHHFGDFGHHHGGHHGHHHHHHHHHHHHHFHFFHHFGGGGGGGGGGGGFFEFGEGFFGF
@M05620:45:000000000-G6HP7:1:1101:4231:7919 1:N:0:129
TACCTGTACTGGGGAAGCATTTGAATATCCCCCCATGGTGATGGGGACGGAGAACTGCTCCATAAACACAGGCAACGTGCCTAACTTTCCCGGGAAGATGAAGTCAAAGAGCGACCACAGCTCTCGGAGGTTATTTTGCATCGGTGAGCCAGACAGAATGATCCGATGAGGGGTGCGAAACTATTTGAGGAAAGGAAGCACCTTTTTATTAAATTTACCTTTTAGCAATCGCCATTCCTACCCTAAAGATC
+
AAAAAFFFFFFFGGGGGGGGGGHGCGHGHHHGGGFHGHFGFGHHGGGGGGGGGHHHHHHHHHHHHHHHHHHGGHHHGHHHHHHHHHHHHHHGGGGGGHHHHHGHHHHHHHHHGFGGGHHHHHHHHDGDFGEHHHHHHHEBGHGGGGFHHHHHHGHHFGHHFHHHHDGGHHHGG:AEGDDFGGGGGGGFEFFFFGGFGG?/FFFFFFFFFFFFFFFFFFFFFFFFFFFFFBEEADEFFFFFFFF;FFFFFF;
@M05620:45:000000000-G6HP7:1:1101:12685:7930 1:N:0:129
TACCTGTACTGGGGAAGCGTGTAGCAATCGCCATTCCTACCCTAAAGATCGGAAGAGCACACGTCTGAACTCCAGTCACTCTCGCGCATCTCGTATGCCGTCTTCTGCTTGAAAAAAAAAAAAAGAAAGAAAAAAAATAAGAATAAACGCAGAAAAAATATCAAAAACAGATAATGTATAGTACAAGATGTATAATAAAACATCATGCATAGTCGAGTGTTTTGTAAAACGGAAATATATACATGGATAAG
+
DDDDDFFFFFFFGGGGGGGGGGHHHHHHHGGGGGHHHHHHHHHHHHHHHHHGGGGHHHHHHHGHHHGGHHHHHGHHHHHHHHHGGGGGGGHHHGGHHHHGGGHGHHHHHHHHHGHHGGGGG>>>.<<>1000>.---;0000:0:000.----;0/.-.0::;00=;.C//:;:00;0000000000/0:00000:0:000.0:0:000:0000..-0.00/:.:;0000-9..-:;B00:0000/0:000
@M05620:45:000000000-G6HP7:1:1101:19295:7931 1:N:0:129
TACCTGTACTGGGGAAGCATTTGAATATCCCCCCATGGTGATGGGGACGGAGAACTGCTCCATAAACACAGGCAACGTGCCTAACTTTCCCGGGAAGATGAAGTCAAAGAGCGACCACAGCTCTCGGAGGTTATTTTGCATCGGTGAGCCAGACAGAATGATCCGATGAGGGGTGCGAAACTATTTGAGGAAAGGAAGCACCTTTTTATTAAATTTACCTTTTAGCAATCGCCATTCCTACCCTAAAGATC
+
DDDDDFFFFFFFGGGGGGGGGGHHHHHHHHHGGGGHHHHHHHHHHGGGGGGGGHHHHHHHHHHHHHHHHHHHGHHHGHHHHHHHHHHHHHHGGGEGGHHHHHHHHHHHHHHHGGGGGHHHHHHHHGGGGGEHHHHHHHHGHHGGGGGHHHHHHGHHHHHHHHHHHGGGHHHGGCEGGGGGGGGGHGHGGFFGGGFGGGGGGFFFFFFFHHHFFFFFHFFFFFFFFFFFFFFFFFFFFFFHFFFFFFFFFFF
@M05620:45:000000000-G6HP7:1:1101:4229:7939 1:N:0:129
TACCTGTACTGGGGAAGCATTTGAATATCCCCCCATGGTGATGGGGACGGAGAACTGCTCCATAAACACAGGCAACGTGCCTAACTTTCCCGGGAAGATGAAGTCAAAGAGCGACCACAGCTCTCGGAGGTTATTTTGCATCGGTGAGCCAGACAGAATGATCCGATGAGGGGTGCGAAACTATTTGAGGAAAGGAAGCACCTTTTTATTAAATTTACCTTTTAGCAATCGCCATTCCTACCCTAAAGATC
+
BAABCFFFFFFFGGGGGGGGGGHHHHHHHHHGGGGHHHHHHHHHHGGGGGGGGHHHHHHHHHHHHHHHHHHHGHHHGHHHHHHHHHHHHHHGGGGGGHHHHHHHHHHHHHHHGGGGGHHHHHHHHGGGGGGHHHHHHHHGHHGGGGGHHHHHHGHGGHHHHHHHHGGGHHHGGGGGGGGFGGGGGGGGGGFGGGGGGGGGGFFFFFFFFFFFFFFFFFFFFFFFFFFBFFFFFFFFFFFFFFFFFFFFFFF
@M05620:45:000000000-G6HP7:1:1101:16284:7942 1:N:0:129
AAACCAAGCAGACACTCACCGCTCCCTCGCCACAGGCCAATAGTTTGTCCTCACTGAGTTGGCAACAAGTGGCTGCTGTGGCTGCCATTTTTCTGGTGATGGCCATCAGCTCCGACGAGGTCAGCTGGGGGGCTTTCTTTGTGTAAGCAACGAGAAACCTGAAAGAAGCATTTTTTAACTAAGTCCTGCTGAGTCATTCATGAGTTTTTAGCCGCCTTGCTTCTTCTCACAGACTCTCTACTCTCATGCCA
+
BBBBBBBFBFFFGGGGGGGGGGGGGGFGCGGGGHFHGGDGG3GFFHHHHHHHGHHGHHFGHHHHHHHHHHFFGHGGHFBGFGGEEHFHHHHFHFHGHHGHHHHHHHG3FFGHHGGGGCCFEFGH2FGFGGCFGGGGFGGGGGGFFBFFFFFBEFBDFFFFFFFFBFFFFFFFFFFFAFFFBBFFFFFFFFF/ABBFFFFFFFBF9F/BFFFFFDFFFFFFFFFFFFFFBF/B/AFFFFFFFFFFFFFFFF/
@M05620:45:000000000-G6HP7:1:1101:4251:7943 1:N:0:129
TACCTGTACTGGGGAAGCATTTGAATATCCCCCCATGGTGATGGGGACGGAGAACTGCTCCATAAACACAGGCAACGTGCCTAACTTTCCCGGGAAGATGAAGTCAAAGAGCGACCACAGCTCTCGGAGGTTATTTTGCATCGGTGAGCCAGACAGAATGATCCGATGAGGGGTGCGAAACTATTTGAGGAAAGGAAGCACCTTTTTATTAAATTTACCTTTTAGCAATCGCCATTCCTACCCTAAAGATC
+
BBBBBFFFFFFFGGGGGGGGGGHGGGHHHHHGGGEHHHGHHHHHHGGGGGFGGHHHHHHHHHHHHHHGHHFEFHHHGHHHHHHFHHHHHGHGGGGCEFGHGHHHHHHHHEGHGGGGGHHHHHHHHGCCDGGHGHHHHHHGHHGGEDGHHHHHGGFGCGHHHHHHHCEGHHGGG:CC-9ADGGFFGGGFEG;BBFGFFGGGGEFFFFF?FFFFFFFFFFFFFFFBFFFFFF?EDDEFFFFFFFFFFF//FFF
@M05620:45:000000000-G6HP7:1:1101:16268:7949 1:N:0:129
AAACCAAGCAGACACTCACCGCTCCCTCGCCACAGGCCAATAGTTTGTCCTCACTGAGTTGGCAACAAGTGGCTGCTGTGGCTGCCATTTTTCTGGTGATGGCCATCAGCTCCGACGAGGTCAGCTGGGGGGCTTTCTTTGTGTAAGCAACGAGAAACCTGAAAGAAGCATTTTTTAACTAAGTCCTGCTGAGTCATTCATGAGTTTTTAGCCGCCTTGCTTCTTCTCACAGACTCTCTACTCTCATGCCA
+
CCCCCCCFCFFFGGGGGGGGGGGGGGHHGGGGGHHHGGHHHHHHHHHHHHHHHHHHHHHHHHHHHHHHHHHHGGGGHHGHHHHGGHHHHHHHHHHHHHGHHHHHHHHHHHGHHGGGGGGGDHHHHHHHGFGGGGGGGGGGGGGFGGFFFFFFFFFFFFFFFFFFFFFFFFFFFFFFFFFFFFFFFFFFFFFFFBFFFFFFFFFFFFFFFFFFFFFFFFFFFFFFFFFFFFFFFFFFFFFFFFFFFFFFFFB
@M05620:45:000000000-G6HP7:1:1101:14990:7957 1:N:0:129
TACCTGTACTGGGGAAGCATTTGAATATCCCCCCATGGTGATGGGGACGGAGAACTGCTCCATAAACACAGGCAACGTGCCTAACTTTCCCGGGAAGATGAAGTCAAAGAGCGACCACAGCTCTCGGAGGTTATTTTGCATCGGTGAGCCAGACAGAATGATCCGATGAGGGGTGCGAAACTATTTGAGGAAAGGAAGCACCTTTTTATTAAATTTACCTTTTAGCAATCGCCATTCCTACCCTAAAGATC
+
BCBCCFFFFFFFGGGGGGGGGGHHHHHHHHGGGGGHHHGGHHHHHGGGGGGGGHHHHHHHHHHHHHHHHHHHGHHHGHHHHHHHHHHHHHHGGGGGGHHHHHHHHHHHHHHHGGGGGHHHHHHHHGGGGGGHHHHHHHHHHHGGGGGHHHHHHGHHGGHGHHHHHGGGHHHGG;@FGDCGGGGGGGGEEGFFGGGGGGGGGFFFFFFFFFFFFFFFFFFFFFFFFFFFFFFFFFFFFFFFFFFFFFFFFFF
@M05620:45:000000000-G6HP7:1:1101:4857:7964 1:N:0:129
AGATTACTGCAACAGTTCCCCCTGGACCTGGAAAAGTTTCTTGCCTGGCTTACAGAAGCTGAAACAACTGCCAATGTCCTACAGGATGCTACCCGTAAGGAAAGGCTCCTAGAAGACTCCAAGGGAGTAAAAGAGCTGATGAAACAATGGCAAGTAAGTCAGGCATTTCCGCTTTAGCACTCTTGTGGATCCAATTGAACAATTCTCAGCATTTGTACTTGTAACTGACAAGCCAGGGACAAAACAAAGAT
+
AAAABFFFFFFFGGGGGGGGGGGGHHHHHHHGGHHHHHFHHHHHHHHHHHHHHHHGHHHHHHHHHHHHHHHHHHHHHHHHHHHHHHHGHHHHHHGGGGHHHHHHHHHHGHHHHGHGHHHHHHHGGGGGHHHHHGHHHHGHHHHHHHHHHHHHHGHHHHHGHHHHHHHHHHGGGGGHHGHHHHGHGHHGHHHHHHHHGGHGHHHHHHHHHHGHHHHHHHHHHHHGHHHHGHHHFGGGGGGGGGGGGGGGFGF
@M05620:45:000000000-G6HP7:1:1101:4841:7976 1:N:0:129
AGATTACTGCAACAGTTCCCCCTGGACCTGGAAAAGTTTCTTGCCTGGCTTACAGAAGCTGAAACAACTGCCAATGTCCTACAGGATGCTACCCGTAAGGAAAGGCTCCTAGAAGACTCCAAGGGAGTAAAAGAGCTGATGAAACAATGGCAAGTAAGTCAGGCATTTCCGCTTTAGCACTCTTGTGGATCCAATTGAACAATTCTCAGCATTTGTACTTGTAACTGACAAGCCAGGGACAAAACAAAGAT
+
ABABBFFFFFFFGGGGGGGGGGGGHHHHHFHGGHHHGGHHHHHHGHHHHHHHHHHGHHHHHGHHHHHHHHHHHHHHHHHHHHGHHGHHHHHHHHGGGGHHGHHGHGHHGHHHHHHHHHHHFGGGGEGFHHHHHFHHHHEHHHFHHFGHHHHHHGHHHHHGFHHHHHHHHHGGGGGHHHHHHHHHHHHGEHHHB<GGHDHHGHHHHHGFHFHHHHHCFFHFHHFBGHHFGHHHGGGGGGGGGGGFGGGGEFF
@M05620:45:000000000-G6HP7:1:1101:4867:7986 1:N:0:129
AGATTACTGCAACAGTTCCCCCTGGACCTGGAAAAGTTTCTTGCCTGGCTTACAGAAGCTGAAACAACTGCCAATGTCCTACAGGATGCTACCCGTAAGGAAAGGCTCCTAGAAGACTCCAAGGGAGTAAAAGAGCTGATGAAACAATGGCAAGTAAGTCAGGCATTTCCGCTTTAGCACTCTTGTGGATCCAATTGAACAATTCTCAGCATTTGTACTTGTAACTGACAAGCCAGGGACAAAACAAAGAT
+
A?ABAFFFFFFFGGGGGGGGGGGGCFHHHHHHHHGHHGHHHHHHHHHHHHHHHHHHHHHHHHHHHHHHHHHHHGHHHHHHHHHHHHHHHHHHHHGGGGHHHHHHHHHHGHHHHHHGHHHHHGFGGHGFHHHHHGHHHHHHHHHHHHHHFFHHHGHGHHHHHGHHHHHHHHGGGGGHBGFHHHHHHGHGFHHHGHGHHHHHHHHHHGHHGHHHHHHHHFHHCGHHHHHHHHHHAEGGGGGGGG/CFGGGBFF
@M05620:45:000000000-G6HP7:1:1101:11150:8030 1:N:0:129
TACCTGTACTGGGGAAGCATTTGAATATCCCCCCATGGTGATGGGGACGGAGAACTGCTCCATAAACACAGGCAACGTGCCTAACTTTCCCGGGAAGATGAAGTCAAAGAGCGACCACAGCTCTCGGAGGTTATTTTGCATCGGTGAGCCAGACAGAATGATCCGATGAGGGGTGCGAAACTATTTGAGGAAAGGAAGCACCTTTTTATTAAATTTACCTTTTAGCAATCGCCATTCCTACCCTAAAGATC
+
ABAAADDFFFFFGGGGGGGGGGHHHHHGHHHGFGGHHHGHHHHHHGGGGGFGGGHHHHHHHHHHHGHHHHHHGFHHGHEHHHHHHHHHHHHGGGEGGHHHHHHHHHHHHHHFGGGGGHHHHHHHHGGGGGGHHHHHHHHHHFDGGGGHHHHHHGHHHHHHHHHHGFGGHHGGG:AEGD?DGGGGGGGGGGBFGGGGGGFBFEFFFFFFFFFFFFFFFFFFFFFFFFFFFFFFFFFFFFFFF.;FFFFFFFB
@M05620:45:000000000-G6HP7:1:1101:11137:8046 1:N:0:129
TACCTGTACTGGGGAAGCATTTGAATATCCCCCCATGGTGATGGGGACGGAGAACTGCTCCATAAACACAGGCAACGTGCCTAACTTTCCCGGGAAGATGAAGTCAAAGAGCGACCACAGCTCTCGGAGGTTATTTTGCATCGGTGAGCCAGACAGAATGATCCGATGAGGGGTGCGAAACTATTTGAGGAAAGGAAGCACCTTTTTATTAAATTTACCTTTTAGCAATCGCCATTCCTACCCTAAAGATC
+
BBBBBFFFFFFFGGGGFGGGGGHHHFHHHHHGGGGHHGFGFHHHHGGGGGCEGHHHHHHHHGGHHHHHHHHHGGGHGHHHHFHHHHHHHFGGGGFCGGHHHHFEGHHHHHHHGGGGGHGHHHHHHGGGGGEHHHHHHHGBFHGGGGGGHHHHHGHHHHHHHHHHHGGGHHHGGGGGFGGFGGGGGGGGEFBFFGFGFFGGGEFFFFFFFFFFFFFFFFFFFFFFFFFFFFFFFFFFFFFFF.FFFFFFFFF
@M05620:45:000000000-G6HP7:1:1101:15469:8112 1:N:0:129
TACCTGTACTGGGGAAGCATTTGAATATCCCCCCATGGTGATGGGGACGGAGAACTGCTCCATAAACACAGGCAACGTGCCTAACTTTCCCGGGAAGATGAAGTCAAAGAGCGACCACAGCTCTCGGAGGTTATTTTGCATCGGTGAGCCAGACAGAATGATCCGATGAGGGGTGCGAAACTATTTGAGGAAAGGAAGCACCTTTTTATTAAATTTACCTTTTAGCAATCGCCATTCCTACCCTAAAGATC
+
BBBBBFFFFFFFGGGGEGGGGGHHHHCHHHHGGGGHHHHHHHHHHGGGGGGGEFGHHHHHHHHHHGHHHEHGGHFHGHFHHHH3GHHHHHHGGGECAFHHHHHHGHFHFGHHGGGGCHEHHHHHHGGGGGFHDGHHHHGGHHGGGGGHGHHEGGHHCFHHHHHHHCFGHHHGGFGGADGAGGGGGGGGEFGBFG?FFGGGGFFFFFFFFFFF/;FFBFFFFFFBFFFFFFAEFDFFFFFBFFFFF.:FFFF
@M05620:45:000000000-G6HP7:1:1101:21641:8113 1:N:0:129
CATCCTGACCCTGAAGTACCCGGCTTGATTTCTGACATTAGATCGGAAGAGCACACGTCTGAACTCCAGTCACTCTCGCGCATCTCGTATGCCGTCTTCTGCTTGAAAAAAAAAAAAAAAAAAAATAGAAAAAAGGATATAATAAGGTAGGTAGGTAAAGAAAAAAAGAAAGAGTAGAAAAAATGCAGTAAAATGTACAAAATGGGAAACAATGTCGCATGTAAGCAGGAGTATTGGTACACTACATACTT
+
DDDDDFFFFFFFGGGGGGGGGGGGGGGHHHHHHHHHHHHHHHHHHGGGGHHHHHHHGHHHGHHHHHHHHHHHHHHHHGGGGGGEHHHGGHHHHGFGHGHHHHHHHHHHHHGC>CC><<>-<----.00000/.-../0000000000000.000.000000.//:--.9./0:/000000/.-.0000000000:00:000.000./0.:/.0000..-..00:000/...//000:00:000//0000::
@M05620:45:000000000-G6HP7:1:1101:9148:8114 1:N:0:129
TACCTGTACTGGGGAAGCATTTGAATATCCCCCCATGGTGATGGGGACGGAGAACTGCTCCATAAACACAGGCAACGTGCCTAACTTTCCCGGGAAGATGAAGTCAAAGAGCGACCACAGCTCTCGGAGGTTATTTTGCATCGGTGAGCCAGACAGAATGATCCGATGAGGGGTGCGAAACTATTTGAGGAAAGGAAGCACCTTTTTATTAAATTTACCTTTTAGCAATCGCCATTCCTACCCTAAAGATC
+
CDCCCFFFFFFFGGGGGGGGGGHHHHHHHHHGGGGHHHGHHHHHHGGGGGGGGHHHHHHHHHHHHHHHHHHHGHHHGHHHHHHHHHHHHHHGGGGGGHHHHHHHHHHHHHHHGGGGGHHHHHHHHGGGGGEHHHHHHHHHHHGGGGGHHHHHHGHHHHHHHHHHHGGGHHHGGCEGGGGGGGGGGGGGGGFGGGGGGGGGGFFFFFFFFFFFFFFHHFFFFFFFFFFFFFFFFFFFFFFFFFFFFBFFFFF
@M05620:45:000000000-G6HP7:1:1101:15486:8126 1:N:0:129
TACCTGTACTGGGGAAGCATTTGAATATCCCCCCATGGTGATGGGGACGGAGAACTGCTCCATAAACACAGGCAACGTGCCTAACTTTCCCGGGAAGATGAAGTCAAAGAGCGACCACAGCTCTCGGAGGTTATTTTGCATCGGTGAGCCAGACAGAATGATCCGATGAGGGGTGCGAAACTATTTGAGGAAAGGAAGCACCTTTTTATTAAATTTACCTTTTAGCAATCGCCATTCCTACCCTAAAGATC
+
DEDDEFFFFFFFGGGGGGGGGGHHHHHHHHHGGGGHHHGHHHHHHGGGGGGGGHHHHHHHHHHHHHHHHHHHGHHHGHHHHHHHHHHHHHHGGGGGGHHHHHHHHHHHHHHHGGGGGHHHHHHHHGGGGGEHHHHHHHHHHHGGGGGHHHHHHGHHHHHHHHHHHGGGHHHGGFFGGGGGGGGHHHGGGGGGGGGGGGGGGFFFFFFFFFFFFFFFHFFFFFFFFFFFFFFFFFFFFFFFFFFFFFFFFFF
@M05620:45:000000000-G6HP7:1:1101:10915:8132 1:N:0:129
AAACCAAGCAGACACTCACCGCTCCCTCGCCACAGGCCAATAGTTTGTCCTCACTGAGTTGGCAACAAGTGGCTGCTGTGGCTGCCATTTTTCTGGTGATGGCCATCAGCTCCGACGAGGTCAGCTGGGGGGCTTTCTTTGTGTAAGCAACGAGAAACCTGAAAGAAGCATTTTTTAACTAAGTCCTGCTGAGTCATTCATGAGTTTTTAGCCGCCTTGCTTCTTCTCACAGACTCTCTACTCTCATGCCA
+
CCCCCBBFCFFFGGGGGGGGGGGGGGHHGGGGGHHHGGGHHHHHHHHHHHHHHHHHHHHHHHHHHHHHHHHHGHGGHHHHHHHGGHHHHHHHHHHHHHGHHHHHHHHHHHHHHGGGGGFGCGHHHHHHGGGGGGGGGGGGGGGGGGFFFFFFFFFFFFFFFFFFFFFFFFFFFFFFFFFFFFFFFFFFFFFFF0BFFFFFFFFFFFFFFFFFFFFFFFFFFFFFFFFFFFFFFFFFFFFFFFFFFFFFFFB
@M05620:45:000000000-G6HP7:1:1101:15468:8134 1:N:0:129
TACCTGTACTGGGGAAGCATTTGAATATCCCCCCATGGTGATGGGGACGGAGAACTGCTCCATAAACACAGGCAACGTGCCTAACTTTCCCGGGAAGATGAAGTCAAAGAGCGACCACAGCTCTCGGAGGTTATTTTGCATCGGTGAGCCAGACAGAATGATCCGATGAGGGGTGCGAAACTATTTGAGGAAAGGAAGCACCTTTTTATTAAATTTACCTTTTAGCAATCGCCATTCCTACCCTAAAGATC
+
BBBBBFFFFFFFGGCGGGGGGGHGGHHHHHHGGGGHHHGHHHHHGGFGGGGGGHHHHHHHHHHHGHHHHHHHGHHHGHHHHHHHHHHHHHHGGGGGGHHHHFHHGHHHGHFHGGGGGHHHHHHHHGGGGGGHHHHHHHHFHHGGGGGHHHHHHGHHHHHHHHHHHFGGHHGGGFFGACDAFGGGGGGFGGGGGGGGGGGGGFFFFFFFFFFFFFFFFFFFFFFFFFFFFFFFFFFFFFFFFFFFFBBFFFF
@M05620:45:000000000-G6HP7:1:1101:15804:8189 1:N:0:129
CATCCTGACCCTGAAGTACCCCGGCTTGATTTCTGACATTAGATCGGAAGAGCACACGTCTGAACTCCAGTCACTCTCGCGCATCTCGTATGCCGTCTTCTGCTTGAAAAAAAAAAACAAATAAAAAGCAAGCGGGTGTAGTGCATAACGAATTGCTTACAGCTCTTCACAAATATGATTGAAGCATGTGACATTATAAGTATAGCAGGAGAAGAACTATACACACAGTAGATATAGTAAAGGACCTATTT
+
BBBBBFFFFFFFGGGGGGGGGGGCGGGGGHHHHHGHHHHHHHGHHHGGGGHHHHHGHGHHHGHHHHHHGGHHHHHHHHGGGGGGEGGHGGHHHHGFGHGHHHHHHHHHGHGEFCDB</</?1<1111/0100..----<000<00000/.....0000:00000/0090000.900000000;00/0000000;000000000000//....9///.////////.../////////;/////....//9/
@M05620:45:000000000-G6HP7:1:1101:14590:8231 1:N:0:129
AAACCAAGCAGACACTCACCGCTCCCTCGCCACAGGCCAATAGTTTGTCCTCACTGAGTTGGCAACAAGTGGCTGCTGTGGCTGCCATTTTTCTGGTGATGGCCATCAGCTCCGACGAGGTCAGCTGGGGGGCTTTCTTTGTGTAAGCAACGAGAAACCTGAAAGAAGCATTTTTTAACTAAGTCCTGCTGAGTCATTCATGAGTTTTTAGCCGCCTTGCTTCTTCTCACAGACTCTCTACTCTCATGCCA
+
DDDDDDCFCFFFGGGGGGGGGGGGGGHHGGGGGHHHGGHHHGHHHHHHHHHHHHHHHHHHHHHHHHHHHHHHGHGGHHHHHHHGGHHHHHHHHHHHHHHHHHHHHHHHHHHHHGGGGGGGGHHHHHHHGGGGGGGGGGGGGFGGGGFFFFFFFFFFFFFFFFFFFFFFFFFFFFHFFFHHFFFFFFFFFFFFFFFFFFFHFFHFFFFFFFFFFFFFFFFFHHHFHFHFFFFFFFFFFFFHHFFHFFFFFFF
@M05620:45:000000000-G6HP7:1:1101:14608:8240 1:N:0:129
AAACCAAGCAGACACTCACCGCTCCCTCGCCACAGGCCAATAGTTTGTCCTCACTGAGTTGGCAACAAGTGGCTGCTGTGGCTGCCATTTTTCTGGTGATGGCCATCAGCTCCGACGAGGTCAGCTGGGGGGCTTTCTTTGTGTAAGCAACGAGAAACCTGAAAGAAGCATTTTTTAACTAAGTCCTGCTGAGTCATTCATGAGTTTTTAGCCGCCTTGCTTCTTCTCACAGACTCTCTACTCTCATGCCA
+
ABBBBABFBFFFGGGGGGGGGGGGGGHHGGGGGHHHGGHHHHHHHHHHHHHHHHHHHHGHFHHGGHHHHGHHGHGGHHHHHHHGGHHHHHHHHHHHHHGHHHHHHHHGHHHFHGGGGGGG?GHHFHHHGGGGGGGGGGGGGGGGGGFFFFFFFFFFFFFFFFFFFFFFFFFFFFFFFFFFFFFFFFFFFFFFF;FFFFFFFFFFBFFFFFFFFFFFFFFFFFFFFFFFFFFFFFFFFFFFFFFFFFFFFFF
@M05620:45:000000000-G6HP7:1:1101:14590:8249 1:N:0:129
AAACCAAGCAGACACTCACCGCTCCCTCGCCACAGGCCAATAGTTTGTCCTCACTGAGTTGGCAACAAGTGGCTGCTGTGGCTGCCATTTTTCTGGTGATGGCCATCAGCTCCGACGAGGTCAGCTGGGGGGCTTTCTTTGTGTAAGCAACGAGAAACCTGAAAGAAGCATTTTTTAACTAAGTCCTGCTGAGTCATTCATGAGTTTTTAGCCGCCTTGCTTCTTCTCACAGACTCTCTACTCTCATGCCA
+
ABBCCCCFCFFFGGGGGGGGGGGGGGHHGGGGGHHHGGHHHHHHHHHHHHHHHHHHHHHHHGHHHHHHHGGHGHGGHHHHHHHGGHHHHHHHHHHHHHHHHHHHHHHHHHHHHGGGGGGGGHHHHHHHGGGGGGGGGGGGGGGGGGFFFFFFFFFFFFFFFFFFFFFFFFFFFFFFFFFFFFFFFFFFFFFFFFFFFFFFFFFFFFFFFFFFFFFFFFFFFFFFFFFFFFFFFFFFFFFFFFFFFFFFFFB
@M05620:45:000000000-G6HP7:1:1101:21484:8279 1:N:0:129
AAACCAAGCAGACACTCACCGCTCCCTCGCCACAGGCCAATAGTTTGTCCTCACTGAGTTGGCAACAAGTGGCTGCTGTGGCTGCCATTTTTCTGGTGATGGCCATCAGCTCCGACGAGGTCAGCTGGGGGGCTTTCTTTGTGTAAGCAACGAGAAACCTGAAAGAAGCATTTTTTAACTAAGTCCTGCTGAGTCATTCATGAGTTTTTAGCCGCCTTGCTTCTTCTCACAGACTCTCTACTCTCATGCCA
+
CCCCCBCFCFFFGGGGGGGGGGGGGGHHGGGGGHHHGGHHHHHHHHHHHHHHHHHHHHHHHHHHHHHHHHHHGHGGHHHHHHHGGHHHHHHHHHHHHHHHHHHHHHHHHHHHHGGGGGGGGHHHHHHHGGGGGGGGGGGGGGGGGGFFFFFFFFFFFFFFFFFFFFFFFFFFFFFFFFFFFFFFFFFFFFFFFFFFFFFFFFFFFFFFFFFFFFFFFFFFFFFFFFFFFFFFFFFFFFFFFFFFFFFFFFB
@M05620:45:000000000-G6HP7:1:1101:5517:8330 1:N:0:129
CATCCTGACCCTGAAGTACCCGGCTTGATTTCTGACATTAGATCGGAAGAGCACACGTCTGAACTCCAGTCACTCTCGCGCCATCTCGTATGCCGTCTTCTGCTTGAAAAAAAAAACAGTGCTGCTGACCGAGGCCCCCCTGAACCCCAAGGCCAACAGAGAGAAGATGACTCAGGTGAGGCTCGGCCGACGCCCGTGCTCCTCCCGTCCTTTCCCCAGTCATTTTCTGCCCTGCTTGATTCTGACATTAT
+
AAAAAFFFFFFFGGGGGGGGG100EEEF12FAG2GB1FGDDE21A//AEA0GFA0FEFCBFHHADAF1GFHHH2B1@/B>/E//F110?EE02@/>EEFBF>G11B0F1DGC/B//<?@@1FD@FC1?FG<<A?CGGGGGG.CGHHGGGGAEGHHEGECF/BCAF/BF;CFGFG:/;/;..;.;@-;B>@@;99@-;-;ABFFFFF-9;BBFFFFFFF-;F/BFFFFF9BFF/;9FB/-9:;B//9/9BB/
@M05620:45:000000000-G6HP7:1:1101:21598:8334 1:N:0:129
CATCCTGACCCTGAAGTACCCGGCTTGATTTCTGACATTAGATCGGAAGAGCACACGTCTGAACTCCAGTCACTCTCGCGCATCTCGTATGCCGTCTTCTGCTTGAAAAAAAAAAAAACATTAAATATCCCTCTATGCATTATTCTGCCGGTAATAATACTTTCTTTATTCCTTCGCTCTTTGCAATCCCTTCTCCTGTTTCCCTCATGCGACTTTGCTCCCTTCGCTCTTCTACCACTGTCTACCCCTTT
+
CCCCDFFFFFFFGGGGGGGGGGGGGGGHHHHHHHGHGHHHHHHHHGGGGGHHHHHHGHHHGGHHHHHHHHHHHHHHHGGGGGGFHHHGFHHHHGFGHGGHHHHHHHHHHHG@BBC>//?/111111111><10011111=0000000=<----.0000;<:00000;00;<000:.....000:00;0/:00/0:000;0;00;0/:000..:-.000000./0/...;.0000000:000:0000....0
@M05620:45:000000000-G6HP7:1:1101:5584:8404 1:N:0:129
AAACCAAGCAGACACTCACCGCTCCCTCGCCACAGGCCAATAGTTTGTCCTCACTGAGTTGGCAACAAGTGGCTGCTGTGGCTGCCATTTTTCTGGTGATGGCCATCAGCTCCGACGAGGTCAGCTGGGGGGCTTTCTTTGTGTAAGCAACGAGAAACCTGAAAGAAGCATTTTTTAACTAAGTCCTGCTGAGTCATTCATGAGTTTTTAGCCGCCTTGCTTCTTCTCACAGACTCTCTACTCTCATGCCA
+
CCBCCBCFCFFFGGGGGGGGGGGGGGHHGGGGGHHGGGHHHHHHHHHHHHHHHHHHHHGHHHHHHHHHHHHHGHGGHHHHHHHGGHHHHHHHHHHHHHHHHHHHHHHHHHHHHGGGGGGGFHHHHHHHGGGGGGGGGGGGGFGGGGFFFFFFFFFFFFFFFFFFFFFFFFFFFFFFFFFFFFFFFFFFFFFFFFFFFFFFFFFFFFFFFFFFFFFFFFFFFFFFFFFFFFFFFFFFFFFFFFFFFFFFFFF
@M05620:45:000000000-G6HP7:1:1101:6623:8408 1:N:0:129
AAACCAAGCAGACACTCACCGCTCCCTCGCCACAGGCCAATAGTTTGTCCTCACTGAGTTGGCAACAAGTGGCTGCTGTGGCTGCCATTTTTCTGGTGATGGCCATCAGCTCCGACGAGGTCAGCTGGGGGGCTTTCTTTGTGTAAGCAACGAGAAACCTGAAAGAAGCATTTTTTAACTAAGTCCTGCTGAGTCATTCATGAGTTTTTAGCCGCCTTGCTTCTTCTCACAGACTCTCTACTCTCATGCCA
+
BBBBBBBFBFFFGGGGGGGGGGGFEGHHGGFGGHHHGGGHGHHHHHHHHHHHHHHHHHHHHHHGHHHHHGHHGHGGHHHHHHHGGHHHHHHHHHHHHHGHHHHHHHHHHHGHHGGGGCGCGHGHHHFHGCGGGGGGGFFGGGGGGGFFFFFFFFFFFFFFFEFFFFFFFFFFFFFFFFFFFFFFFFFFFFFFFFFFFFFFFFFFFFFFFFFFFDCCFFFFFFFFFFFFFFFFFFFFFFFFFFFFFFFFFFF
@M05620:45:000000000-G6HP7:1:1101:5599:8416 1:N:0:129
AAACCAAGCAGACACTCACCGCTCCCTCGCCACAGGCCAATAGTTTGTCCTCACTGAGTTGGCAACAAGTGGCTGCTGTGGCTGCCATTTTTCTGGTGATGGCCATCAGCTCCGACGAGGTCAGCTGGGGGGCTTTCTTTGTGTAAGCAACGAGAAACCTGAAAGAAGCATTTTTTAACTAAGTCCTGCTGAGTCATTCATGAGTTTTTAGCCGCCTTGCTTCTTCTCACAGACTCTCTACTCTCATGCCA
+
AAABBBB?AFFFGGGFFFGGGGGGGGHHFGGDGHHHGGHGHHGGGGGGHHHHHHHHHGGHHHGFHHHHHHHHGHGGHGFHHHHGEHBGHHHHHHHFF?FGDFHHHHHHFFHHHFEEEECGDGGHHHHE?CGGGFGGGGGGGFGFGGFFFFFFEDF.BFFFFFEFFFFFFFFFFFFFEFFFFFFFFFFFFFFFEBFFFFFFFBFB/:BFFE/;BABFDFFFFFFFFFFFFFFBBFBFFFFFFFFFFFFBFF/
@M05620:45:000000000-G6HP7:1:1101:11440:8509 1:N:0:129
AAACCAAGCAGACACTCACCGCTCCCTCGCCACAGGCCAATAGTTTGTCCTCACTGAGTTGGCAACAAGTGGCTGCTGTGGCTGCCATTTTTCTGGTGATGGCCATCAGCTCCGACGAGGTCAGCTGGGGGGCTTTCTTTGTGTAAGCAACGAGAAACCTGAAAGAAGCATTTTTTAACTAAGTCCTGCTGAGTCATTCATGAGTTTTTAGCCGCCTTGCTTCTTCTCACAGACTCTCTACTCTCATGCCA
+
BBBBBBBFBFFFGGGGGGGGGGGGGGHHGGGGGHHH2FEHHHGGHHHHHHHGHHHHHHHHHHHHHHHHHGHHGHGGHHGHGHHGGHHHHHHHHHHHHHGHHHHHHHHHHHHHHGGGGGGGGHHHFHHHGGGGGGGGGGGGGGGFGGFFFFFFFFFFFFFFFFFFFFFFFFFFFFFFFFFFFFFFFFFFFFFFF/BBFFFFFFFFFFFFFFFFFFFFFFFFFFFFFFFFFFFFFFFFFFFFFFFFFFFFFFB
@M05620:45:000000000-G6HP7:1:1101:26508:8546 1:N:0:129
TACCTGTACTGGGGAAGCATTTGAATATCCCCCCATGGTGATGGGGACGGAGAACTGCTCCATAAACACAGGCAACGTGCCTAACTTTCCCGGGAAGATGAAGTCAAAGAGCGACCACAGCTCTCGGAGGTTATTTTGCATCGGTGAGCCAGACAGAATGATCCGATGAGGGGTGCGAAACTATTTGAGGAAAGGAAGCACCTTTTTATTAAATTTACCTTTTAGCAATCGCCATTCCTACCCTAAAGATC
+
BBBBBFFFFFFFGGGGGGFGGGHHHHHHHHHGGGGHHHHHFHHHHGGGGGGGGHHHHHHHHHHHHHHHHHHHGHHHGHHHHHHHHHHHHHHGGGFGGHHHHHHHHHHHHHHHGGGGGHHHHHHHHGGGGGDHHHHGHHHFGHGGGGGHHHHHHGHHHHHHHHHHHGGGGHHFCGGGGGG?CGGGGGGGGGBFGGGGGGGGGFFFFFFEFFFBBFFFFFFFFFFFFFFFFFFFFBEFFFFFFFFFFFFFFFF
@M05620:45:000000000-G6HP7:1:1101:18060:8560 1:N:0:129
TACCTGTACTGGGGAAGCATTTGAATATCCCCCCATGGTGATGGGGACGGAGAACTGCTCCATAAACACAGGCAACGTGCCTAACTTTCCCGGGAAGATGAAGTCAAAGAGCGACCACAGCTCTCGGAGGTTATTTTGCATCGGTGAGCCAGACAGAATGATCCGATGAGGGGTGCGAAACTATTTGAGGAAAGGAAGCACCTTTTTATTAAATTTACCTTTTAGCAATCGCCATTCCTACCCTAAAGATC
+
CCCCCFFFFFFFGGGGGGGGGGHHHHHHHHHGGGGHHHHHHHHHHGGGGGGGGHHHHHHHHHHHHHHHHHHHGHHHGHHHHHHHHHHHHHHGGGEGGHHHHHHHHHHHHHHHGGGGGHHHHHHHHGGGGGEHFHHHHHHHHHGGGGGHHHHHHGHHGHHHHHHHHGGGHHHGGDDGGEFGGGFGGGGGGGFGGGGFFGGGGFFFFFFFFFFFFFFFFFFFFFFFFFFFFFEFFFFFFFFFFFFFFFFFFFF
@M05620:45:000000000-G6HP7:1:1101:24686:8563 1:N:0:129
CATCCTGACCCTGAAGTACCCCGGCTTGATTTCTGACATTAGATCGGAAGAGCACACGTCTGAACTCCAGTCACTCTCGCGCATCTCGTATGCCGTCTTCTGCTTGAAAAAAAAACACCGCTCTCGGCGGTTCTTTTGCATCGTTTCGCCATACATCATGATCCGATGAGGTGTTCGCCACTATTTGCGTCACGGTCTCACCTTTTTCTTCCATTTCCCTTTTAGCCCTCGCCCTTCCTCCCCTAACGATC
+
1A>A11BFF>>FGBGFGDF3A1A?EE?EA122FDF2DDGHHHGHEGECFFHHHHHCFAGH0E1GHFHH11FFFHHHHBEGE?EAGHDG/?0F@B@>E0F22DDG1>CGFF0/>C///@/<<<CEG///---<.<=DG0B0=GA.:./;:::.0;000090;009....0;/9.9.0.-..;B/BBFB/9---;AA9--;/;AFB9BF/;BBB9/BFFFFFFFF/BB/9-A-9@-@FF9///;BF--9--:A
@M05620:45:000000000-G6HP7:1:1101:26084:8571 1:N:0:129
AAACCAAGCAGACACTCACCGCTCCCTCGCCACAGGCCAATAGTTTGTCCTCACTGAGTTGGCAACAAGTGGCTGCTGTGGCTGCCATTTTTCTGGTGATGGCCATCAGCTCCGACGAGGTCAGCTGGGGGGCTTTCTTTGTGTAAGCAACGAGAAACCTGAAAGAAGCATTTTTTAACTAAGTCCTGCTGAGTCATTCATGAGTTTTTAGCCGCCTTGCTTCTTCTCACAGACTCTCTACTCTCATGCCA
+
AABBBBBFBFFFGGGGGGGGGGEGGG2FAEEEFFCGGGHHFHHEGHHHHHDHHHGGHGGFFFHHHHHHGGFHGFFFFF@GGGHGGHHHHHHHHGFHFHGHGHHHHHHHHHHHHGGGGGGGFHHHHHHHGGGGGGGGGGGGGGGGGGFFFFFFFFFFFFFFFFFFFFFFFFFFFFFFFFFFFFFFFFFFFFFFF9FFFFFFFFFFBFFFFFFFFFFFFFFFFFFFFFFFFFFFFFFFFFFFFFFFFFFFFFB
@M05620:45:000000000-G6HP7:1:1101:5623:8578 1:N:0:129
AAACCAAGCAGACACTCACCGCTCCCTCGCCACAGGCCAATAGTTTGTCCTCACTGAGTTGGCAACAAGTGGCTGCTGTGGCTGCCATTTTTCTGGTGATGGCCATCAGCTCCGACGAGGTCAGCTGGGGGGCTTTCTTTGTGTAAGCAACGAGAAACCTGAAAGAAGCATTTTTTAACTAAGTCCTGCTGAGTCATTCATGAGTTTTTAGCCGCCTTGCTTCTTCTCACAGACTCTCTACTCTCATGCCA
+
AAAABABFBFFFGGGGGGGGGGGGGGHHGGGGFHHHGGHHGHHFHHHHGHHHHHHHHHHHHHHFHHHHGFHHFHFFHHHGHFHGGHHHHHHHHHHHHHFHHHGHHHHHGFGBGFGGGEGGEGFGHHHHGGGGAFGGFGGGGFFGFFFFFFFFFFADFFFFFF/9BFFFBFFFFFFFFFFFFFFBFFFFFFFFFBFFFFFFFFFFBFFFFFFFBDBFDDFFFFFFFFFFFFFFFEBFFFFFFFFFFFFFFF9
@M05620:45:000000000-G6HP7:1:1101:5636:8595 1:N:0:129
AAACCAAGCAGACACTCACCGCTCCCTCGCCACAGGCCAATAGTTTGTCCTCACTGAGTTGGCAACAAGTGGCTGCTGTGGCTGCCATTTTTCTGGTGATGGCCATCAGCTCCGACGAGGTCAGCTGGGGGGCTTTCTTTGTGTAAGCAACGAGAAACCTGAAAGAAGCATTTTTTAACTAAGTCCTGCTGAGTCATTCATGAGTTTTTAGCCGCCTTGCTTCTTCTCACAGACTCTCTACTCTCATGCCA
+
BCCCDBCFDFFFGGGGGGGGGGGGGGHHGGGGGHHHGGHHHHHHHHHHHHHHHHHHHHHHHHHHHHHHHHHHGHGGHHHHHHHGGHHHHHHHHHHHHHHHHHHHHHHHHHHHHGGGGGGGGHHHHHHHGGGGGGGGGGGGGGGGGGFFFFFFFFFFFFFFFFFFFFFFFFFFFFFFFFFFFFFFFFFFFFFFFFFFFFFFFFHFFFFFFFFFFFFFFFFFFFFFFFHFFFFFFFFFFFFHFFFHFFFFFFF
@M05620:45:000000000-G6HP7:1:1101:5652:8603 1:N:0:129
AAACCAAGCAGACACTCACCGCTCCCTCGCCACAGGCCAATAGTTTGTCCTCACTGAGTTGGCAACAAGTGCCTGCTGTGCCTGCCATTTTTCTGTTAATGGCCATCAGCTCCGACGGGGTCAGCTGGGGGGCTTTCTTTGTTTAAGCAAGGAAAAACCTGAAGAAAGAATTTTTTACCTAAGTCCTGCTGGTTCATTCATGAGTTTTTAGCCCCCTTGCTTCTTCTCACAGCCTCTCTACTCTCATGCCA
+
BCABCAAFCFFFGGGGGGGGGGGGGGHHGGGGGHHHGGHHHHHHHHHHHHHHHHHHHHHHHHHHHHHHHHH55B31335B53@3B13BGHHD3@G4444BF3BFC3333B?F3/////>///0223BFEFG--CG/0CFF09//;0//://../:BAD./9;F//;///.;FFFF=F///;///;///////////;9;/////;BFF../;;/;:CF//;//;9/9B9///9:9////////B//:/;//
@M05620:45:000000000-G6HP7:1:1101:4590:8616 1:N:0:129
TACCTGTACTGGGGAAGCATTTGAATATCCCCCCATGGTGATGGGGACGGAGAACTGCTCCATAAACACAGGCAACGTGCCTAACTTTCCCGGGAAGATGAAGTCAAAGAGCGACCACAGCTCTCGGAGGTTATTTTGCATCGGTGAGCCAGACAGAATGATCCGATGAGGGGTGCGAAACTATTTGAGGAAAGGAAGCACCTTTTTATTAAATTTACCTTTTAGCAATCGCCATTCCTACCCTAAAGATC
+
BBBBBFFFFFFFGGGGGGGGGGHGFHHHHHFGGGGGHHGHGHHHHGGGGGFGGHHHHHHHHHHHHHHHHHHHGHHHGHHGHHGHHHHHHHHGGGFGGHHHHHHHHHHHHHHGGGGGGHHHGHHHHGGDFGCHHHHHHHFBFHGGGGGHHHHHHGHGCFHHHHHHHDGGHHFGGEGGGGGGGGGGGGGGGGBFGGGGFGEBFFFFFFFFFFFEFFFFFFFFFFFFFBFBBFFFDFEFFFFFFFFFFFFFFFF
@M05620:45:000000000-G6HP7:1:1101:11171:8632 1:N:0:129
TACCTGTACTGGGGAAGCATTTGAATATCCCCCCATGGTGATGGGGACGGAGAACTGCTCCATAAACACAGGCAACGTGCCTAACTTTCCCGGGAAGATGAAGTCAAAGAGCGACCACAGCTCTCGGAGGTTATTTTGCATCGGTGAGCCAGACAGAATGATCCGATGAGGGGTGCGAAACTATTTGAGGAAAGGAAGCACCTTTTTATTAAATTTACCTTTTAGCAATCGCCATTCCTACCCTAAAGATC
+
CCCCCFFFFFFFGGFGGGGGGGHHHFHHHHHGGGGHHHGHHHHHHGGGGGGGGHHHHHHHHHHHHHHHHHHHGHHHGHHHHHHHHHHHHHHGGGGGGHHHHHHHHHHHHHHGGGGGGHHHHHHHHGGGGGDHHHHHHHHGHHGGGGGGHGHGHGHGHHHHHHHHHGGGHHHGGFGGGFGAGGGGGGGGFGFGGGGGGGGFGFFFFFFFFFFFFFFFFFFFFFFFFFFFFFFFFFFFFFFFFFFFFBFFFFF
@M05620:45:000000000-G6HP7:1:1101:11230:8644 1:N:0:129
TACATGTAATGGGGAAGCATTTGAATATCCCCCCATGGTGATGGGGACGGAGAACTGCTCCATAAACACAGGCAACGTGCCTAACTTTCCCGGGAAGATGAAGTCAAAGAGCGACCACAGCTCTCGGAGGTTATTTTGCATCGGTGAGCCAGACAGAATGATCCGATGAGGGGTGCGAAACTATTTGAGGAAAGGAAGCACCTTTTTATTAAATTTACCTTTTAGCAATCGCCATTCCTACCCTAAAGATC
+
ABBBAFFDDDFFGGGGGGGGGGHFHGHHHHHGGGGHHHGGHHHHHGGCGGGGGHHHHHHHFHFFHHHGHHHHGHHHFGHHHHHHHEGHHHHFGGGGGHHHHGHHHHHHHHHFGGGGGHHHGHHHHGGGGGEFHHHHHHHFHGGGGGGGHHHHHGHHHHHGHHHHHFGGHHGGGACGGGGGGGGGGGGGGGBFGGGGGGGEGGFFFFFFFFFFFFFFFFFFFFFFFFFBFFFFFF?FFFFFFFFFFFFFFFF
@M05620:45:000000000-G6HP7:1:1101:24993:8657 1:N:0:129
TACCTGTACTGGGGAAGCGTGTAGCAATCGCCATTCCTACCCTAAAGATCGGAAGAGCACACGTCTGAACTCCAGTCACTCTCGCGCATCTCGTATGCCGTCTTCTGCTTGAAAAAAAAAAAAAAAAACACTAGAAACAAAAAACTCACGATATCAACACCCACGATAAATGAAAGTAAATACCCATTAATAAGGTAACTGTGCATCAACGCTGTACGACAGTTATACAACATCAAACAAGACACAACAAC
+
CCCDCFFFFFFFGGGGGGGEGGHHHHHHHGGGGGHHHHHHHHHHHHHHHHHGGGGHHHGHHHGHHHGHHHHHHHHHHHHHHHHGGGGGGGHHHGGHHHHGGGHGHHHHHHHHHHHHGGGGG>><-><-..<0/0:00//....-.0000....-000/0.....--..900000000000000000/0000000000000000000000/.-..90<...--000000000./<00<0:.//////.....
@M05620:45:000000000-G6HP7:1:1101:4604:8676 1:N:0:129
TACCTGTACTGGGGAAGCATTTGAATATCCCCCCATGGTGATGGGGACAGAGAACTGCTCCATAAACACAGGCAACGTGCCTAACTTTCCCGGGAAGATGAAGTCAAAGAGCGACCACAGCTCTCGGAGGTTATTTTGCATCGGTGAGCCAGACAGAATGATCCGATGAGGGGTGCGAAACTATTTGAGGAAAGGAAGCACCTTTTTATTAAATTTACCTTTTAGCAATCGCCATTCCTACCCTAAAGATC
+
BAAABFFFFFFFGGGGGGGGGGHHFHFHHFBEEEGFHHFFGHHHHGGGGFFHHHGHEDGHFGGHFHHHGHHGGHHEGHHGGGHFFGHHHHHGGGGGGFHHHFHHGHHHHHHEGGEEFHHHFHFHFEFADDCFHHHHHHGBGHGGGGGHHFFHFFFF<CGHHHHHHDFGGHHFG:CGGGGCFGGGGGGGGGFGGGGFFEEBFEFGGGGGGGFFFFFFFFFFFFFFFFFBFFF?DFEFFFFFFFFFFFFFFFF
@M05620:45:000000000-G6HP7:1:1101:19472:8696 1:N:0:129
TACCTGTACTGGGGAAGCATTTGAATATCCCCCCATGGTGATGGGGACGGAGAACTGCTCCATAAACACAGGCAACGTGCCTAACTTTCCCGGGAAGATGAAGTCAAAGAGCGACCACAGCTCTCGGAGGTTATTTTGCATCGGTGAGCCAGACAGAATGATCCGATGAGGGGTGCGAAACTATTTGAGGAAAGGAAGCACCTTTTTATTAAATTTACCTTTTAGCAATCGCCATTCCTACCCTAAAGATC
+
3AAAAFFFFF5BAEGGGGCFGFFDHHHHGHFEDEGHFHGBG5ABEEFGCGG?EHHHBFHHHHHHHFGFFHFHFAGHE?GAGDDFHGHFHHHAEE/>/FHHB3B4B44FFF?G?@DG/?FHHFFHGGFDG@<FGHGDG1FFHD<AAE<FGHHGFEFHCFGFHFHHA<:A:C/.:.;DGEGGGGG0FFG0CCBFBF.99CE/CEF/9BFFBFFBFFFF/FFF/BFFF/B/;B.EDFAFFFFE/9AFFF/FBFB
@M05620:45:000000000-G6HP7:1:1101:4579:8713 1:N:0:129
TACCTGTACTGGGGAAGCATTTGAATATCCCCCCATGGTGATGGGGACGGAGAACTGCTCCATAAACACAGGCAACGTGCCTAACTTTCCCGGGAAGATGAAGTCAAAGAGCGACCACAGCTCTCGGAGGTTATTTTGCATCGGTGAGCCAGACAGAATGATCCGATGAGGGGTGCGAAACTATTTGAGGAAAGGAAGCACCTTTTTATTAAATTTACCTTTTAGCAATCGCCATTCCTACCCTAAAGATC
+
CCCCCFFFFFFFGGGGGGGGGGHHHHHHHHHGGGGHHHGHHHHHHGGGGGGGGHHHHHHHHHHHHHHHHHHHGHHHGHHHHHHHHHHHHHHGGGGGGHHHHHHHHHHHHHHHGGGGGHHHHHHHHGGEGGEHHHHHHHHFHHGGGGGHHHHHHGHGFHHHHHHHHGGGHHHGGGGGGGGDGGGGGHHGGGFGGGGFGGGGGFFFFFFFFFFFFFFHFFFFFFFFFFFFFFFFFFFFFFFFFFFFFFFFFFB
@M05620:45:000000000-G6HP7:1:1101:19466:8716 1:N:0:129
TACCTGTACTGGGGAAGCATTTGAATATCCCCCCATGGTGATGGGGACGGAGAACTGCTCCATAAACACAGGCAACGTGCCTAACTTTCCCGGGAAGATGAAGTCAAAGAGCGACCACAGCTCTCGGAGGTTATTTTGCATCGGTGAGCCAGACAGAATGATCCGATGAGGGGTGCGAAACTATTTGAGGAAAGGAAGCACCTTTTTATTAAATTTACCTTTTAGCAATCGCCATTCCTACCCTAAAGATC
+
DDDDCFFFFFFFGGGGGGGGGGHHHHHHHHHGGGGHHHFHHHHHHGGGGGGGGHHHHHHHHHHHHHHHHHHHGHHHGHHHHHHHHHHHHHHGGGGGGHHHHHHHHHHHHHHHGGGGGHHHHHHHHGGGGGEHHHHHHHHHHHGGGGGHHHHHHGHHHHHHHHHHHGGGHHHGGEGGGGGGGGGGHGGGGGFGGGGGGGGGGFFFFFFFFFFFFFFFFFFFFFFFFFFFFFFFFFFFFFFHFFFFFFFFFFF
@M05620:45:000000000-G6HP7:1:1101:19484:8716 1:N:0:129
TACCTGTACTGGGGAAGCATTTGAATATCCCCCCATGGTGATGGGGACGGAGAACTGCTCCATAAACACAGGCAACGTGCCTAACTTTCCCGGGAAGATGAAGTCAAAGAGCGACCACAGCTCTCGGAGGTTATTTTGCATCGGTGAGCCAGACAGAATGATCCGATGAGGGGTGCGAAACTATTTGAGGAAAGGAAGCACCTTTTTATTAAATTTACCTTTTAGCAATCGCCATTCCTACCCTAAAGATC
+
BBBBBFFFFFFFGCGGAGGFGFHHHHHHHHHGGGGHHHHHHHHHGGGGGGGGGHHHHHHHHHHHHHHHHHHHGHHHGHHGHHHHHGHHHHHGGG@EFFHHGHHHHHHHHHFHGGGGCHHHHHHHHGGGGGEGHHHHHHHHHHGGGGGGHHHHGGHHHHHHHHHHHGGGHHHCCCCGGGGGGGGGGGGEFFGGGFFGGGGGGFFFFFFFFFFFFFFFFFFFFFFEFFFBFFFFFFFFFFFFFFFFFFFFFFF
@M05620:45:000000000-G6HP7:1:1101:19476:8732 1:N:0:129
TACCTGTACTGGGGAAGCATTTGAATATCCCCCCATGGTGATGGGGACGGAGAACTGCTCCATAAACACAGGCAACGTGCCTAACTTTCCCGGGAAGATGAAGTCAAAGAGCGACCACAGCTCTCGGAGGTTATTTTGCATCGGTGAGCCAGACAGAATGATCCGATGAGGGGTGCGAAACTATTTGAGGAAAGGAAGCACCTTTTTATTAAATTTACCTTTTAGCAATCGCCATTCCTACCCTAAAGATC
+
?AABBFFFFFFFGGGGGGFGGGHDGHFHHHHGGGGHHHHGHHHCAGGGGGGGGHHHFHHHGHHHHHHHHGHHGHEHGHFHHHHFHHHHHHHGGG@EGFHHHHHGGFGHHGBHE?DG@HHHHHHHHGGDGGGHHHHHHHHHHHGGDGGHHHHHHGHHHHHHHHHHHGFGHHHGGEGG@EGBGGGGGGGGGGGGGGFGGGGGGFFFFFFFFFFF/FFFFFFFFFFFFFFFFFFFFFFFFFFFFFFFFFBFFFF
@M05620:45:000000000-G6HP7:1:1101:15297:8763 1:N:0:129
TACCTGTACTCGGGAAGCATTTGAATATCCCCCCATGGTGATGGGGACGGAGAACTGCTCCATAAACACAGGCAACGTGCCTAACTTTCCCGGGAAGATGAAGTCAAAGAGCGACCACAGCTCTCGGAGGTTATTTTGCATCGGTGAGCCAGACAGAATGATCCGATGAGGGGTGCGAAACTATTTGAGGAAAGGAAGCACCTTTTTATTAAATTTACCTTTTAGCAATCGCCATTCCTACCCTAAAGATC
+
BBBBBFFFFFFBGGGGCGGGGGHHHBGFHHHGGGGHHHFGFGHHHGGGGFGFGHHHHHHGHHFHHHHHHHHHGGHHGHHHHHHHHGHHHGHGGGGGGHHHHHHGGHHHHHHHCFGGGHGGHFHHHGGGGGAGHHHHHHHHHHGGEGGGFHHHHGHHGHHHHHHHHGGGHHFGGEGGGGCGGGGGGGGGACBFFGGGFGGFFFFFFFFFFFFFFFFFFFFFFFFFFFFFFFFFFFFFFFFFFEFFFFFFFFF
@M05620:45:000000000-G6HP7:1:1101:25087:8770 1:N:0:129
AAACCAAGCAGACACTCACCGCTCCCTCGCCACAGGCCAATAGTTTGTCCTCACTGAGTTGGCAACAAGTGGCTGCTGTGGCTGCCATTTTTCTGGTGATGGCCATCAGCTCCGACGAGGTCAGCTGGGGGGCTTTCTTTGTGTAAGCAACGAGAAACCTGAAAGAAGCATTTTTTAACTAAGTCCTGCTGAGTCATTCATGAGTTTTTAGCCGCCTTGCTTCTTCTCACAGACTCTCTACTCTCATGCCA
+
CCCBCCCFBFFFGGGGGGGGGGGGGGHHGGGGGHHHGGHGGFHHHHHHHHHHHHHHHHHGHHHHHHHGHFGHGHGGHHFHHHHGGHHHHHHHHGHHHHHHHHHHHHHHHHHHHGGGGGGGGHHHHHHHGGGGGGGGGGGGGGGGGGFFFFFFFFFFFFFFFFFFFFFFFFFFFFFFFFFFFFFFFFFFFFFFFFFFFFFFFFEFBFFFFFFFFFFFFFFFFFFFFFFFFFFFFFFFFFFFFFFFFFFFFFB
@M05620:45:000000000-G6HP7:1:1101:6754:8778 1:N:0:129
CATCCTGACCCTGAAGTACCCGGCTTGATTTCTGACATTAGATCGGAAGAGCACACGTCTGAACTCCAGTCACTCTCGCGCATCTCGTATGCCGTCTTCTGCTTGAAAAAAAAAAAAACAAAAAGAAGTAACCGGAATCCGTACTACTAACACCTAGGAAGCAAATATAACTTAACTCCCTATCAATCTAGCCTTGGCCTTGTAAGACCCGTCTGCCTTTGTACTCCTGAACCCGGCGCTTCAGTCCACAG
+
EEEEEFFFFFFFGGGGGGGGGGGGGGGHHHHHHHHHHHHHHHHHHGGGGHHHHHHHGHHHGHGHHHHHHHHHHHHHHGGGGGGGHHHGGHHHHGFGHGHHHHHHHHHHFHGGGGD>//<//00...001111<----.00.....11111000.<0</0<..0/01111:111011<10./000111<1111/1000/::00111110/.-..<.1001011111100<100..------<.<11<010<.
@M05620:45:000000000-G6HP7:1:1101:24239:8813 1:N:0:129
AGATTACTGCAACAGTTCCCCCTGGACCTGGAAAAGTTTCTTGCCTGGCTTACAGAAGCTGAAACAACTGCCAATGTCCTACAGGATGCTACCCGTAAGGAAAGGCTCCTAGAAGACTCCAAGGGAGTAAAAGAGCTGATGAAACAATGGCAAGTAAGTCAGGCATTTCCGCTTTAGCACTCTTGTGGATCCAATTGAACAATTCTCAGCATTTGTACTTGTAACTGACAAGCCAGGGACAAAACAAAGAT
+
3>3AABFFFFFFGFGGGGGGGGAFHHHHHHGGHHHHHHHHHHHHHHHHGHHHHGEGHHHHH3FAGHCGHHHHHGHGHHHHFHHHGFHHHHHHHHGGGGFGHHGHHGHGGHHHHHHHHHHHHHHFEGGGHHEFHGHHHHHHHHHHHFHHHHHCHGHBFHHHGHEHEHHHHHGGGGGBGHHHHHHHHHHGBGGHHHHHGDGHFHHHHHHHGHFHHCHHCCGHGGHFHHHHGH0:GFGGGGGGGGGFGGGGBFF
@M05620:45:000000000-G6HP7:1:1101:24228:8830 1:N:0:129
AGATTACTGCAACAGTTCCCCCTGGACCTGGAAAAGTTTCTTGCCTGGCTTACAGAAGCTGAAACAACTGCCAATGTCCTACAGGATGCTACCCGTAAGGAAAGGCTCCTAGAAGACTCCAAGGGAGTAAAAGAGCTGATGAAACAATGGCAAGTAAGTCAGGCATTTCCGCTTTAGCACTCTTGTGGATCCAATTGAACAATTCTCAGCATTTGTACTTGTAACTGACAAGCCAGGGACAAAACAAAGAT
+
ABBBCFFFFFFFGGGGGGGGGGGGHHHHHHHHHHHHGHHHHHHHHHHHHHHHHHHHHHHHHHHHHHHHHHHHHHHHHHHHHHHHHGHHHHHHHHGGGGHHHHHHHHHHGHHHHHHHHHHHHGHGGGGFHHHHHGHHHHGHHHHHHHGHHHHGHGHHHHHHHHHHHHHHHHGGGGGHHHGHHHHHHFGGHHHHGHHHHHFHHHHHHHHFGHGHHCGGHHHHHGHGHHHHHHHHHGFGGGGGGGGGGEFGGF9
@M05620:45:000000000-G6HP7:1:1101:7808:8831 1:N:0:129
TACCTGTACTGGGGAAGCATTTGAATATCCCCCCATGGTGATGGGGACGGAGAACTGCTCCATAAACACAGGCAACGTGCCTAACTTTCCCGGGAAGATGAAGTCAAAGAGCGACCACAGCTCTCGGAGGTTATTTTGCATCGGTGAGCCAGACAGAATGATCCGATGAGGGGTGCGAAACTATTTGAGGAAAGGAAGCACCTTTTTATTAAATTTACCTTTTAGCAATCGCCATTCCTACCCTAAAGATC
+
CCCCCFFFFFFFGGGGGGGGGGHHHHHHHHHGGGGHHHHHHHHHHGGGGGGGGHHHHHHHHHHHHHHHHHHHGHHHGHHHHHHHHHHHHHHGGGGGGHHHHHHHHHHHHHHHGGGGGHHHHHHHHGGGGGEHHHHHHHHHHHGGFGGHHHHHHGGHHHHHHHHHHGGGHHHGGEGGGGGGGGGGGGGGGF;FGGGGFGGFGFFFFFFFFFFFEFFFFFBFFFFFFFFFFFEFFFFFFFFFFFFFFFFFFFF
@M05620:45:000000000-G6HP7:1:1101:24246:8836 1:N:0:129
AGATTACTGCAACAGTTCCCCCTGGACCTGGAAAAGTTTCTTGCCTGGCTTACAGAAGCTGAAACAACTGCCAATGTCCTACAGGATGCTACCCGTAAGGAAAGGCTCCTAGAAGACTCCAAGGGAGTAAAAGAGCTGATGAAACAATGGCAAGTAAGTCAGGCATTTCCGCTTTAGCACTCTTGTGGATCCAATTGAACAATTCTCAGCATTTGTACTTGTAACTGACAAGCCAGGGACAAAACAAAGAT
+
BBABBFFFFFFFGGGGGGGGGG?FHHHHHHHHHHHHHHHHHHHHHHHHHHHHHHHHHHHHHHHHHHHHHHHHHHHHHHHHHHHHHHHHHHHHHHGGGGHHHHHHHHHHGHHHHHHHHHHHHGHGGHGFHHHHHGHHHHHHHHHHHHHHHHHHHGHHHHHHHHHHHHHHHHGGGGGHHHHHHHHHHGHGHHHHHHHHHHHGHHHHHHHHHHHHHHHHHHHHHHHHHHHGHHHHHGGGGGGGGGGGGGGGGGF
@M05620:45:000000000-G6HP7:1:1101:6666:8839 1:N:0:129
TACCTGTACTGGGGAAGCATTTGAATATCCCCCCATGGTGATGGGGACGGAGAACTGCTCCATAAACACAGGCAACGTGCCTAACTTTCCCGGGAAGATGAAGTCAAAGAGCGACCACAGCTCTCGGAGGTTATTTTGCATCGGTGAGCCAGACAGAATGATCCGATGAGGGGTGCGAAACTATTTGAGGAAAGGAAGCACCTTTTTATTAAATTTACCTTTTAGCAATCGCCATTCCTACCCTAAAGATC
+
CDCCCFFFFFFFGGGGGGGGGGHHHHHHHHHGGGGHHHGHHHHHHGGGGGGGGHHHHHHHHGHHHHHHHHHHGHHHGHHHGGHHHHHHHHGGGGGGGGHHHHHHHHHHHHHGGGGGGHHHHHHHHGGGFGEHHHHHHHHHHHGGGGGHHHHHHGGHHHHHHHHHHGGGHHGGGGFGGGGGGGGGGGGGECCFGGGGGGGFFFFFFFFFFFFFFFFFFF;FFFFFFFFFFFFFFFFFFFFFFFFFFFFFFFF
@M05620:45:000000000-G6HP7:1:1101:7823:8842 1:N:0:129
TACCTGTACTGGGGAAGCATTTGAATATCCCCCCATGGTGATGGGGACGGAGAACTGCTCCATAAACACAGGCAACGTGCCTAACTTTCCCGGGAAGATGAAGTCAAAGAGCGACCACAGCTCTCGGAGGTTATTTTGCATCGGTGAGCCAGACAGAATGATCCGATGAGGGGTGCGAAACTATTTGAGGAAAGGAAGCACCTTTTTATTAAATTTACCTTTTAGCAATCGCCATTCCTACCCTAAAGATC
+
AAABBFFFFFFFGGCGGGGGGGHHHHHGHHHGGGGHHHGHGHHHHGGGGGGGGFHHHHHHHHHHHHHGGHHHGHHHGHHHHHHHHHHHHHHGGGGGGHHHGHHHGHHHGHBHGGGG@GHHHHHHHCGGGGDHHHHHHHHHHHGGGGGHHHHHHGHHHHGHHHHHFGGDHFH?C.@EGFAGGGGGGGGFGECFFGFGGGGGGFFFFFFFFFF/BBFFFFFFFFFFFFFFBFAEDDFFFFFFFFFFFFFFFFF
@M05620:45:000000000-G6HP7:1:1101:7795:8844 1:N:0:129
TACCTGTACTGGGGAAGCATTTGAATATCCCCCCATGGTGATGGGGACGGAGAACTGCTCCATAAACACAGGCAACGTGCCTAACTTTCCCGGGAAGATGAAGTCAAAGAGCGACCACAGCTCTCGGAGGTTATTTTGCATCGGTGAGCCAGACAGAATGATCCGATGAGGGGTGCGAAACTATTTGAGGCAAGGAAGCACCTTTTTATTAAATTTACCTTTTAGCAATCGCCATTCCTACCCTAAAGATC
+
AB@BBFFFFFD4GGGGCG4EFFHFFHHHHHCFGGGHGHHHHFHHHGAEGGGGGHHHGHHHHHHHHFHHHHHHGHHHEHCEGFHHHGHGHHGGCG>EEGGHFFFFGFHHHHFHEGGG@GGHHGHHH/FGCCEGHHGHHFH1FGFA<EAHHHFHCEHHGHHHHHHHHDDFGGG.-CAD9CBGBGGGGGGFE/.9C.EGGGGGFFFFFFBABB9//;BFFFFFFBFB9B/9FF:EFAEFBFFF9FFFBBFF/FF
@M05620:45:000000000-G6HP7:1:1101:6659:8854 1:N:0:129
TACCTGTACTGGGGAAGCATTTGAATATCCCCCCATGGTGATGGGGACGGAGAACTGCTCCATAAACACAGGCAACGTGCCTAACTTTCCCGGGAAGATGAAGTCAAAGAGCGACCACAGCTCTCGGAGGTTATTTTGCATCGGTGAGCCAGACAGAATGATCCGATGAGGGGTGCGAAACTATTTGAGGAAAGGAAGCACCTTTTTATTAAATTTACCTTTTAGCAATCGCCATTCCTACCCTAAAGATC
+
BBBBBFFFFFFFGGGGGGGGGGHHHHHHHHGGGGGHGHFGHHHHHGGGGGGGGFHHHHHHHHHHHHHHHHHHGHHHGHHHHHHHGHHHHHHGGGGGGHHHHHHGGHHHHHHHGGGGFHHHHHHHHGGFGGGHHHHHHHHHHHGGGGGHHHHHHGHHHHHHHHHHHGGGHHHGGGGGADGGGGGGGGGGGFCFGGGGGGGGGFFFFFFFFFFEFFFFFFFFFFFFFFFFFFEFFDFFFFFFFFFFFFFFFFF
@M05620:45:000000000-G6HP7:1:1101:26461:8864 1:N:0:129
TACCTGTACTGGGGAAGCATTTGAATATCCCCCCATGGTGATGGGGACGGAGAACTGCTCCATAAACACAGGCAACGTGCCTAACTTTCCCGGGAAGATGAAGTCAAAGAGCGACCACAGCTCTCGGAGGTTATTTTGCATCGGTGAGCCAGACAGAATGATCCGATGAGGGGTGCGAAACTATTTGAGGAAAGGAAGCACCTTTTTATTAAATTTACCTTTTAGCAATCGCCATTCCTCCCTAAAGATCG
+
CCCCCFFFFFFFGGGGGGGGGGHHHHHHHHHGGGGHHHHHHHHHHGGGGGGGGHHHHHHHHHHHHHHHHHHHGHHHGHHHHHHHHHHHHHHGGGGGGHHHHHHHHHHHHHHHGGGGGHHHHHHHHGGGGGEHHHHHHHHHHHGGGGGHHHHHHGHHHHHHHHHHHGGGHHHGGEGGGGGGGGGGGGGGGGFGGGGGGGGGGFFFFFFFFFFFFFFFFFFFFFFFFFFFFFEFFFFFFFFFFFFFFFFFFFE
@M05620:45:000000000-G6HP7:1:1101:12197:8886 1:N:0:129
TACCTGTACTGGGGAAGCATTTGAATATCCCCCCATGGTGATGGGGACGGAGAACTGCTCCATAAACACAGGCAACGTGCCTAACTTTCCCGGGAAGATGAAGTCAAAGAGCGACCACAGCTCTCGGAGGTTATTTTGCATCGGTGAGCCAGACAGAATGATCCGATGAGGGGTGCGAAACTATTTGAGGAAAGGAAGCACCTTTTTATTAAATTTACCTTTTAGCAATCGCCATTCCTACCCTAAAGATC
+
DDDDDFFFFFFFGGGGGGGGGGHHHHHHHHHGGGGHHHFGHHHHHGGGGGGGGHHHHHHHHHHHHHHHHHHHGHHHGHHHHHHHHHHHHHHGGGGGGHHHHHHHHHHHHHHHGGGGGHHGHHHHHGGGGGEHHHHHHHHHHHGGGGGGGHHHHGHHHHHHHHHHHGGGHHHGGCEGGGGGGGGGGHGGGGGGGGGGGGGFGFFFFFFFFFFFFHFHHFFFFFFFFFFFFFFFFFFFFFFFFFFFFFFFFFF
@M05620:45:000000000-G6HP7:1:1101:16626:8913 1:N:0:129
AAACCAAGCAGACACTCACCGCTCCCTCGCCACAGGCCAATAGTTTGTCCTCACTGAGTTGGCAACAAGTGGCTGCTGTGGCTGCCATTTTTCTGGTGATGGCCATCAGCTCCGACGAGGTCAGCTGGGGGGCTTTCTTTGTGTAAGCAACGAGAAACCTGAAAGAAGCATTTTTTAACTAAGTCCTGCTGAGTCATTCATGAGTTTTTAGCCGCCTTGCTTCTTCTCACAGACTCTCTACTCTCATGCCA
+
CCCCCABFCFFFGGGGGGGGGGGGGGHHGGGGGHHHGGHHHHHHHHHHHHHHHHHHHHHHHHHHHHHHHGHHGHGGHHHHHHHGGHHHHHHHHHHHHHHHHHHHHHHHHHHHHGGGGGGGGHHHHHHHGGGGGGGGGGGGGGGGGGFFFFFFFFFFFFFFFFFFFFFFFFFFFFFFFFFFFFFFFFFFFFFFFFFFFFFFFFFFBFFFFFFFFFFFFFFFFFFFFFFFFFFFFFFFFFFFFFFFFFFFFFF
@M05620:45:000000000-G6HP7:1:1101:16615:8932 1:N:0:129
AAACCAAGCAGACACTCACCGCTCCCTCGCCACAGGCCAATAGTTTGTCCTCACTGAGTTGGCAACAAGTGGCTGCTGTGGCTGCCATTTTTCTGGTGATGGCCATCAGCTCCGACGAGGTCAGCTGGGGGGCTTTCTTTGTGTAAGCAACGAGAAACCTGAAAGAAGCATTTTTTAACTAAGTCCTGCTGAGTCATTCATGAGTTTTTAGCCGCCTTGCTTCTTCTCACAGACTCTCTACTCTCATGCCA
+
BAABB?AFAFFFGGGFGGGG2EEEGGHHCGGGGHGHGG2GHBGHFHFGFGHHHHHHGHHGHHHEFGGHGDGHGHGGHHHHHHHGGHHHHHHHHHHHHHHHHHHHHHHHHHHHHGGGGGGGGHHHHHHHGGGGGGGGGGGGGFGGGGFFFFFBFFDAFFFFFFFFFFFFFFFFFFFBFFFFFFFFFFFFFFFFFFFFFFFFFFFFFFFFFFFFFFBBFFFFFFFFFFFFFFFBFFFFFFFFFFFFFFFFFFF
@M05620:45:000000000-G6HP7:1:1101:8470:8936 1:N:0:129
TACCTGTACTGGGGAAGCATTTGAATATCCCCCCATGGTGATGGGGACGGAGAACTGCTCCATAAACACAGGCAACGTGCCTAACTTTCCCGGGAAGATGAAGTCAAAGAGCGACCACAGCTCTCGGAGGTTATTTTGCATCGGTGAGCCAGACAGAATGATCCGATGAGGGGTGCGAAACTATTTGAGGAAAGGAAGCACCTTTTTATTAAATTTACCTTTTAGCAATCGCCATTCCTACCCTAAAGATC
+
DDDDDFFFFFFFGGGGGGGGGGHHHGHHHHHGGGGHHHGHHHHCHGGGGGGGGHHHHHHHHHHHHHHHHHHHGHHHGHHHHHHHHHHHHHHGGGGGGHHHHHHHHHHHHHHHGGGGGHHHHHHHHGGGGGEHHHHHHHHHHHGGGGGHHHHHHGHHHGHHGHHHHGGGHHHGGEEGGGGGGGGGHGGGGGFFFGGGGGGFGFFFFFFFFFFFFFFFFFFFFFFFFFFFFFEFFFFFFFFFFFFFFFFFFFF
@M05620:45:000000000-G6HP7:1:1101:6109:8947 1:N:0:129
AAACCAAGCAGACACTCACCGCTCCCTCGCCACAGGCCAATAGTTTGTCCTCACTGAGTTGGCAACAAGTGGCTGCTGTGGCTGCCATTTTTCTGGTGATGGCCATCAGCTCCGACGAGGTCAGCTGGGGGGCTTTCTTTGTGTAAGCAACGAGAAACCTGAAAGAAGCATTTTTTAACTAAGTCCTGCTGAGTCATTCATGAGTTTTTAGCCGCCTTGCTTCTTCTCACAGACTCTCTACTCTCATGCCA
+
AAA?A1AFAFFFCEF1AFGGG0ECACCEE?00AFGFAFCHFHHHFBDFFEGFFHHHHGHHHEHBFHFGHDDGABFFGFHHHCFFAHGHHEFFFEFHFGBBDG0>>BGGGHF1GGC<E?BCGCCGGHHHG?CA@@FFBBFGGGFFGBBFFFF@?F?FEBFFF/BBFFAFBBB9FFF@FFFFBFF;BBBFFFFFFFFFFFFFFFFF;BFFFFB/FB;@BBFFFFBFFFFFFFFFBFFFBFFB9;/9B/9;;;B
@M05620:45:000000000-G6HP7:1:1101:8466:8954 1:N:0:129
TACCTGTACTGGGGAAGCATTTGAATATCCCCCCATGGTGATGGGGACGGAGAACTGCTCCATAAACACAGGCAACGTGCCTAACTTTCCCGGGAAGATGAAGTCAAAGAGCGACCACAGCTCTCGGAGGTTATTTTGCATCGGTGAGCCAGACAGAATGATCCGATGAGGGGTGCGAAACTATTTGAGGAAAGGAAGCACCTTTTTATTAAATTTACCTTTTAGCAATCGCCATTCCTACCCTAAAGATC
+
3>AAAFFFFFFBAECFEGGGGGHHGHGHHHGGGGGHHHFGGHGGHGGGFFEDGHHHGGHHHHGGHHHHHHHHGGHHGHGHHHHHHDHHFHGGGGFFEGHHHHHHGHHHHEFHGGGGCHFHHHHHH?FFGGDHHHHHHHHFHHGGGGGHHGFHHGHHHHGHHHHHHFGGECF.::AF?C?FGGGGGGGEA/;CFFGGGGE/BEFFFFFFFFF/FFFFFFFFFEFFFFFFFFAEF?EFFFFFF9AFFFFFFFF
@M05620:45:000000000-G6HP7:1:1101:26268:8954 1:N:0:129
TACCTGTACTGGGGAAGAGCACACGTCTGAACTCCAGTCACTCTCGCGCATCTCGTATGCCGTCTTCTGCTTGAAAAAAAAAAAAAATACCAAAAATAGGAAGACAATACTTTATCACAATCATGAGTCCTACAAAATAATCAAAACCCGACACAGAATCTACACAAGTGTGCTAGCCTAAAAACGCACCACTCTGTATAACCAACAACTCGCGAACCACCCATCCGACCACCTGTACGATCTTAACCTAC
+
ABBCCFFFFFFFGGGGGGGGGGGHGGGHFHFHHHHGHHHGHHHHHGGGGGGEHHGFGHHHHGEFHGHHHHHHHGGHGGGGGGG></<02222?///0?2222002<2221111?111<?111<11?1111111111011>1=1000.<.-----/.:00:0000/0:.000000000/000000.----9..0:0000000:00.....00.-----9.....//9..--9.../000.....000:0009
@M05620:45:000000000-G6HP7:1:1101:6103:8964 1:N:0:129
AAACCAAGCAGACACTCACCGCTCCCTCGCCACAGGCCAATAGTTTGTCCTCACTGAGTTGGCAACAAGTGGCTGCTGTGGCTGCCATTTTTCTGGTGATGGCCATCAGCTCCGACGAGGTCAGCTGGGGGGCTTTCTTTGTGTAAGCAACGAGAAACCTGAAAGAAGCATTTTTTAACTAAGTCCTGCTGAGTCATTCATGAGTTTTTAGCCGCCTTGCTTCTTCTCACAGACTCTCTACTCTCATGCCA
+
CCBCCABFCFFFGGGGGGGGGGGGGGHHGGGGGGHHGGHHHGHHHHHHHHHHHHHHHHHHHHHGHHHHHGHHGHGGHHHHHHHGGHHHHHHHHHHHHHGHHHHHHHHHHHHHHGGGGGGGGHHHHHHHGGGGGGGGGGGGGGGGGGFFFFFFFFFFFFFFFFFFFFFFFFFFFFFFFFFFFFFFFFFFFFFFFBFFFFFFFFFFFFFFFFFFFFFFFFFFFFFFFFFFFFFFFFFFFFFFFFFFFFFFFFF
@M05620:45:000000000-G6HP7:1:1101:19923:8967 1:N:0:129
TACCTGTACTGGGGAAGCATTTGAATATCCCCCCATGGTGATGGGGACTGAGAACTGCTCCATAAACACAGGCAACGTGCCTAACTTTCCCGGGAAGATGAAGTCAAAGAGCGACCACAGCTCTCGGAGGTTATTTTGCATCGGTGAGCCAGACAGAATGATCCGATGAGGGGTGCGAAACTATTTGAGGAAAGGAAGCACCTTTTTATTAAATTTACCTTTTAGCAATCGCCATTCCTACCCTAAAGATC
+
BBABBFFFFFFFGGGGGGGGGGHGCHHHHHHGGGGHHHFHHHHHGGGGHHHHHHHHHHHHHHHHHHHHHHHHGGHHGHHHHHHHHHHHHHHGGGGGGHHHHHHHHHHHHHHHGGGGGHHHHHHHHFGEGGEHHHHHHHHHHHGGFGGHHHHHHGHHHHHHHHHHHGGGHHGGGEFGGGGGGGGGGGGGGGFGGGEFGGGGGGEFGGGGGGGGFFFFFFFFFFFFFFFFFFFFFFFFFFFFFFFFFFFFFFF
@M05620:45:000000000-G6HP7:1:1101:19905:8968 1:N:0:129
TACCTGTACTGGGGAAGCATTTGAATATCCCCCCATGGTGATGGGGACTGAGAACTGCTCCATAAACACAGGCAACGTGCCTAACTTTCCCGGGAAGATGAAGTCAAAGAGCGACCACAGCTCTCGGAGGTTATTTTGCATCGGTGAGCCAGACAGAATGATCCGATGAGGGGTGCGAAACTATTTGAGGAAAGGAAGCACCTTTTTATTAAATTTACCTTTTAGCAATCGCCATTCCTACCCTAAAGATC
+
BBBBBFFFFFFFGGGGGGGGGGHHFHHHHHHGGGGHHHHHHHHHGGGGHHHHHHHHHHHHHHHHHHHHHHHHGGHHGHHHHHHHHHHHHHHGGGGGGHHHHHHHHHHHHHHHGGGGGHHHHHHHHGGGGGFHHHHHHHHGHHGGGGGHHHHHHGHHHHHHHHHHHGGGHHHGGGDGGGGGGGGGGGGGGFGGGGFGGGGGGGGGGGGGGGGGFFFFFFFFFFFFFFFFFFFFFFFFFFFFFFFFFFFFFFF
@M05620:45:000000000-G6HP7:1:1101:14403:8968 1:N:0:129
AAACCAAGCAGACACTCACCGCTCCCTCGCCACAGGCCAATAGTTTGTCCTCACTGAGTTGGCAACAAGTGGCTGCTGTGGCTGCCATTTTTCTGGTGATGGCCATCAGCTCCGACGAGGTCAGCTGGGGGGCTTTCTTTGTGTAAGCAACGAGAAACCTGAAAGAAGCATTTTTTAACTAAGTCCTGCTGAGTCATTCATGAGTTTTTAGCCGCCTTGCTTCTTCTCACAGACTCTCTACTCTCATGCCA
+
CCCCCCCFCFFFGGGGGGGGGGGGGGHHGGGGGHHHGGHHHHHHHHHHHHHHHHHHHHHHHHHHHHHHHHHHGHGGHHHHHHHGGHHHHHHHHHHHHHHHHHHHHHHHHHHHHGGGGGGGGHHHGHHHGGGGGGGGGGGGGGGGGGFFFFFFFFFFFFFFFFFFFFFFFFFFFFFFFFFFFFFFFFFFFFFFFFFFFFFFFFFFFFFFFFFFBFFFFFFFFFFFFFFFFFFFFFFFFFFFFFFFFFFFFF0
@M05620:45:000000000-G6HP7:1:1101:14413:8985 1:N:0:129
AAACCAAGCAGACACTCACCGCTCCCTCGCCACAGGCCAATAGTTTGTCCTCACTGAGTTGGCAACAAGTGGCTGCTGTGGCTGCCATTTTTCTGGTGATGGCCATCAGCTCCGACGAGGTCAGCTGGGGGGCTTTCTTTGTGTAAGCAACGAGAAACCTGAAAGAAGCATTTTTTAACTAAGTCCTGCTGAGTCATTCATGAGTTTTTAGCCGCCTTGCTTCTTCTCACAGACTCTCTACTCTCATGCCA
+
BCCCCABFCFFFGGGGGGGGGGGGGGHHGGGGGHHHGGHHHHHHHHHHHHHHHHHHHHGHHHHHHHHHHGHHGHGGHHHHHHHGGHHHHHHHHHHHHHHHHHHHHHHHHHHHHGGGGGGGDHFHHHHHGGCA-C.F0F0FGF//990:B/.@E9DDF:./:B9F0/;90:BFFFB-:00:99B;B09009B0.::09090:B0:FFF0../00.-9..;00B0:FF0FF0B00AFFFF09FFF0;:0000;
@M05620:45:000000000-G6HP7:1:1101:22838:8991 1:N:0:129
CATCCTGACCCTGAAGTACCCGGCTTGATTTCTGACATTAGATCGGAAGAGCACACGTCTGAACTCCAGTCACTCTCGCGCATCTCGTATGCCGTCTTCTGCTTGAAAAAAAAAAAACAAAAAATAACAGACAAGATGTAATGTAAATCCTATAGCCCCGAGATCACAACACTGTCACCAACAACAACACTTATGTTATAATGAGGTCATAAGAGAGCCACTGTGCAGCTAGCATAGTTACCTGACATCAT
+
CCCCCFFFFFFFGGGGGGGGGGGGGGGHHHHHHHHHGHHHHHHHHGGGGHHHHHHHGHHHGHHHHHHHHHHHHHHHHGGGGGFEHHHGGHHHHGGGHGHHHHHHHHHHHHGB>BB>//=/=0/-011111<0<0</000000000000000=00000/.----.00/00...0000900:..........000000;00000000///0;00900/...9/90:000009000;;000000;00//00000
@M05620:45:000000000-G6HP7:1:1101:14618:8997 1:N:0:129
AAACCAAGCAGACACTCACCGCTCCCTCGCCACAGGCCAATAGTTTGTCCTCACTGAGTTGGCAACAAGTGGCTGCTGTGGCTGCCATTTTTCTGGTGATGGCCATCAGCTCCGACGAGGTCAGCTGGGGGGCTTTCTTTGTGTAAGCAACGAGAAACCTGAAAGAAGCATTTTTTAACTAAGTCCTGCTGAGTCATTCATGAGTTTTTAGCCGCCTTGCTTCTTCTCACAGACTCTCTACTCTCATGCCA
+
A1>AAAA1AC>>EGGGFGFGEEGFGGHHGGGEEFFGEF//BBFDGFHFFHFHFG1FGFFAABFGBGCGF1FHFHFEGCGHEGAEGHFHEGHFEFDBG01FGHHHHHHEHHGHHGGGGGGGGHHHFHHHGGGGGGGGGGGGGGGGGGFFFFF@FFFBFFFFFFFFEFFFFFFFFFF@EFFF/FFFFFFFFFFFFFFFFFFFFFFFFFFFFFFFFF@?FFFFFFFFFFFFFFFFFFFFFFFFFFFFFFF/BF/
@M05620:45:000000000-G6HP7:1:1101:14646:9000 1:N:0:129
AAACCAAGCAGACACTCACCGCTCCCTCGCCACAGGCCAATAGTTTGTCCTCACTGAGTTGGCAACAAGTGGCTGCTGTGGCTGCCATTTTTCTGGTGATGGCCATCAGCTCCGACGAGGTCAGCTGGGGGGCTTTCTTTGTGTAAGCAACGAGAAACCTGAAAGAAGCATTTTTTAACTAAGTCCTGCTGAGTCATTCATGAGTTTTTAGCCGCCTTGCTTCTTCTCACAGACTCTCTACTCTCATGCCA
+
AAABCBCFCFFFGGGGGFGGGGGGGGHHGGGGGHGHGGHHHGHHHHHHHHHHHHHHHHFGHGHHHHHHHFGHGHGGHHHHHHHGGHHHHHHHHHHHHHHHHHHHHHHHHHHHHGGGGGGGEHHHFHHHGGGGGGGGGGGGGFGGGGFFFFFFFFFFFFFFFFFFFFFFFFFFFFFFFFFFFFFFFFFFFFFFFBFFFFFFFFFFBFFFFFFFFFFFFFFFFFFFFFFFFFFFFFFFFFFFFFFFFFFFFFF
@M05620:45:000000000-G6HP7:1:1101:14631:9010 1:N:0:129
AAACCAAGCAGACACTCACCGCTCCCTCGCCACAGGCCAATAGTTTGTCCTCACTGAGTTGGCAACAAGTGGCTGCTGTGGCTGCCATTTTTCTGGTGATGGCCATCAGCTCCGACGAGGTCAGCTGGGGGGCTTTCTTTGTGTAAGCAACGAGAAACCTGAAAGAAGCATTTTTTAACTAAGTCCTGCTGAGTCATTCATGAGTTTTTAGCCGCCTTGCTTCTTCTCACAGACTCTCTACTCTCATGCCA
+
BBBBBBAFBBFFFFGGGGGGGGGGGGHHGGGGGHHHGGEHHHHHHHHHHHGHHHHHGFGDGFHHHHHHGFHHGHGGHHHFHHHGGHGHFHHHGHHHHHEHHHHHHHHHHHHHHGGGGGGGBGHHHHHHGGGGGGGGGGGGGCFGGGFFFFFFFFFFFFFFFFFFFFFFFFFFFFFFFFFFFFFFFFFFFFFFFFFFFFFFFFFFFFFFFFFFFFFFFFFFFFFFFFFFFFFFFFFFFFFFFFFFFFFFFFB
@M05620:45:000000000-G6HP7:1:1101:19914:9020 1:N:0:129
TACCTGTACTGGGGAAGCATTTGAATATCCCCCCATGGTGATGGGGACGGAGAACTTCTCCATAAACACAGGCAACGTGCCTAACTTTCCCGGGAAGATGAAGTCAAAGAGCGACCACAGCTCTCGGAGGTTATTTTGCATCGGTGAGCCAGACAGAATGATCCGATGAGGGGGGCGAAACTATTTGAGGAAAGGAAGCACCTTTTTATTAAATTTACCTTTTAGCAATCGCCATTCCTACCCTAAAGATC
+
CCCCCFFFFFFFGGGGGGGGGGHHHHHHHHHGGGFGHFFD5AFFHACCFGG1EA3FDDEGHE5GFDHFHHFEFHFE>F1BGEHBFGHBGHFEFE/EEFHFHHH4BEDGG3BB/?CG/FECE<FD<EF/BCDFGHHHEFFFB1CD<C.<GHHFCEFHFGFFH<GGCCAFBGHG?-;9;CF-BFBFFBB9E/FFF:.9/FAFFEFFFFF?FBF//BFBBF/FFBBF//FBFF.A:.9BF///BFFFFFFFF/F
@M05620:45:000000000-G6HP7:1:1101:19896:9027 1:N:0:129
TACCTGTACTGGGGAAGCATTTGAATATCCCCCCATGGTGATGGGGACGGAGAACTTCTCCATAAACACAGGCAACGTGCCTAACTTTCCCGGGAAGATGAAGTCAAAGAGCGACCACAGCTCTCGGAGGTTATTTTGCATCGGTGAGCCAGACAGAATGATCCGATGAGGGGTGCGAAACTATTTGAGGAAAGGAAGCACCTTTTTATTAAATTTACCTTTTAGCAATCGCCATTCCTACCCTAAAGATC
+
CCCCCFFFFFFFGGGGGGGGGGHFHHHHHHHGGGGHHHGHHHHGGGGGGGGGGHHHGHHHHHHHHHHFHHHHGHHHGHHHHHFCGHHHHHHGGGEGGHGHHGHHHFFGGFGGFGGG@HHFHHHHHGGDGGCGDGGHGHHHGHGGFGGGHHFHGGFFFCGGDGHHH?ADFGCC-;:CAA?:CBBFBFFBA/0:BA.BFFEGGFFFFFBABFB00;BFBFFFBBFFFFFBFFAEF?.FFFFBFFFFBB09B0F
@M05620:45:000000000-G6HP7:1:1101:15142:9037 1:N:0:129
TACCTGTACTGGGGAAGCATTTGAATATCCCCCCATGGTGATGGGGACGGAGAACTGCTCCATAAACACAGGCAACGTGCCTAACTTTCCCGGGAAGATGAAGTCAAAGAGCGACCACAGCTCTCGGAGGTTATTTTGCATCGGTGAGCCAGACAGAATGATCCGATGAGGGGTGCGAAACTATTTGAGGAAAGGAAGCACCTTTTTATTAAATTTACCTTTTAGCAATCGCCATTCCTACCCTAAAGATC
+
CCCCCFFFFFFFGGGGGGGGGGHHHHHHHHHGGGGHHHFGHHHHHGGGGGGGGHHHHHHHHHHHHHHHGHHHGHHHGHHHGHHHHHHHHHGGGGGGEFFGHHHHHHHGHHHGGGGGGHGCGGHGHGFEGGGHHHHHGHHHHGGGGGFHHHHHHGHFHHFFHHHHHGGEFHHGG:ADGGGGGGGGGFFFEFFFFGFGFGEGGFFFFFFFFFFFFFFFFFBFFFFFFFFFFFEFFFFFFBBFFFFFFFFFFFB
@M05620:45:000000000-G6HP7:1:1101:15125:9046 1:N:0:129
TACCTGTACTGGGGAAGCATTTGAATATCCCCCCATGGTGATGGGGACGGAGAACTGCTCCATAAACACAGGCAACGTGCCTAACTTTCCCGGGAAGATGAAGTCAAAGAGCGACCACAGCTCTCGGAGGTTATTTTGCATCGGTGAGCCAGACAGAATGATCCGATGAGGGGTGCGAAACTATTTGAGGAAAGGAAGCACCTTTTTATTAAATTTACCTTTTAGCAATCGCCATTCCTACCCTAAAGATC
+
CCCCCFFFFFFFGGGGGGGGGGHHHHHHHHHGGGGHHHHHHHHHHGGGGGGGGHHHHHHHHHHHHHHHHHHHGHHHGHHHHHHHHHHHHHHGGGGGGHHHHHHHHHHHHHHHGGGGGHHHHHHHHGGGGGEHHHHHHHHGHHGGGGGHHHHHHGHHHHHHHHHHHGGGHHHGGFDGGFCGGGGGGGGGGGGGGGGGGGGGGFFFFFFFFFFFFFFFFFFFFFFFFFFFFFFFFFFFFFFFFFFFFFFFFFF
@M05620:45:000000000-G6HP7:1:1101:26635:9061 1:N:0:129
TACCTGTACTGGGGAAGCATTTGAATATCCCCCCATGGTGATGGGGACGGAGAACTGCTCCATAAACACAGGCAACGTGCCTAACTTTCCCGGGAAGATGAAGTCAAAGAGCGACCACAGCTCTCGGAGGTTATTTTGCATCGGTGAGCCAGACAGAATGATCCGATGAGGGGTGCGAAACTATTTGAGGAAAGGAAGCACCTTTTTATTAAATTTACCTTTTAGCAATCGCCATTCCTACCTAAAGATCG
+
BBBBBFFFFFFFECFEAGGFGGHHHGFFHHHGGGGHFFAFDFHHHGGGECEEGHHHGHHHHHGHHHHHHHHHGGHHGHHHHGHHHFHHHGHGFGGGFHHHHGGBFGGHHHHHGGGGGHGHHHHHHGGDDGEHHHHHHHF1FGGDGDEHHGHHHGHFGGDGGHHHHGGGHHHGGGGGAEB@BGGGGFFFAFEFFGFFBFGFFAFFFFFFFFFFFFFFFFBFFFFFFFFFFFFFFDEFFFFFFFFFFFBFFFA
@M05620:45:000000000-G6HP7:1:1101:9319:9065 1:N:0:129
TACCTGTACTGGGGAAGAGTGTAGCAATCGCCATTCCTACCCTAAAGATCGGAAGAGCACACGTCTGAACTCCAGTCACTCTCGCGCATCTCGTATGCCGTCTTCTGCTTGAAAAAAAAAAATTTTTGCCCTCTTATCTTGTTTATAACCTATGGCGGCCCTACTTTTTGCCTTCCACCTGGACACTACAGTCTCATTTTTAAAGATTTATTCTTTATTAAAGGATCTCACCTCCAGCTTTATAAAATATC
+
CCCCCFFFFFFFGGGGGGGGGGHHHHHHHGGGGFHHHHHHHHHHFHHHHHHGGGGFHHGGFHEHFHGGHHHHGHHGHHHHHHHFGEGEGGHHHFEHHHHGFGHGGHHHHHGFFFFFEBC///011<1/1111/0111>=1<1>0=11=>111000.--:;-./.:;0;0-9;C0;/0C..9./:0.09/90;:9000900C9////;BB9FBBBBF://////////;B//./.:///;BFFB/://////
@M05620:45:000000000-G6HP7:1:1101:9334:9076 1:N:0:129
TACCTGTACTGGGGAAGAGTGTAGCAATCGCCATTCCTACCCTAAAGATCGGAAGAGCACACGTCTGAACTCCAGTCACTCTCGCGCATCTCGTATGCCGTCTTCTGCTTGAAAAAAAAAAAATTATTCCCCCATCTTTTTACACACTCTCCCTTCTTTCCTTCATTTCCTCTTTCTCCCTCTTTTTCCTCCACTTTCTCCCTTCTCAGCATCTTTCCTCCTCTCTGACCCGCCCGATCCCCTCCCCCTCC
+
CBCCCFFFFFFFGGGGGGGGGGFHHHHFHGGGGGHHHHFHGHHHHHHFHHHGGGGHHGGHGHGHHHGHFHHHHHHGHHHHHGHGGGECEEFGHFEHHHHGEEHGHGHHFHHGHHGHGC<BB>/01<111110.-00<11=<.<=<0<//0<</<GH0=0=:C0:0;C00:0<;00G0:CH/:/0009/000;:B09000009/0;::B0/0;0;;FG090/9//;;//://--;-----9/./...:.;..
@M05620:45:000000000-G6HP7:1:1101:26628:9081 1:N:0:129
TACCTGTACTGGGGAAGCATTTGAATATCCCCCCATGGTGATGGGGACGGAGAACTGCTCCATAAACACAGGCAACGTGCCTAACTTTCCCGGGAAGATGAAGTCAAAGAGCAACCACAGCTCTCGGAGGTTATTTTGCATCGGTGAGCCAGACAGAATGATCCGATGAGGGGTGCGAAACTATTTGAGGAAAGGAAGCACCTTTTTATTAAATTTACCTTTTAGCAATCGCCATTCCTACCTAAAGATCG
+
BBBBBFFFFFFFGEGGGGGGGGHHHHHHHHHGGGGHHHHHHFHHGGGGGGGGGHHHHHHHHGHHHHHHHHHHGHHHGGHHHHHHHHHHHHHGGGGGGHHHHHHHHHHHHHHH3FGHGGHHHHHHHGGGGGCHHHHHHHHEHHGGGGGHGHHHHGHHGHHGHHHHHGGGHHHFGECGGACDGGGGGGGFGFBCFGGGGGEFFGGFGGGEGFFFFFFFFFFFFFFFFFFFFFFFFFFFFFFFFFFFFFBFFFE
@M05620:45:000000000-G6HP7:1:1101:6977:9138 1:N:0:129
TACCTGTACTGGGGAAGCATTTGAATATCCCCCCATGGTGATGGGGACGGAGAACTGCTCCATAAACACAGGCAACGTGCCTAACTTTCCCGGGAAGATGAAGTCAAAGAGCGACCACAGCTCTCGGAGGTTATTTTGCATCGGTGAGCCAGACAGAATGATCCGATGAGGGGTGCGAAACTATTTGAGGAAAGGAAGCACCTTTTTATTAAATTTACCTTTTAGCAATCGCCATTCCTACCCTAAAGATC
+
CCCCCFFFFFFFGGGGGGGGGGHHHHHHHHHGGGGHHHGHHHHHHGGGGGGGGHHHHHHHHHHHHHHHHHHHGHHHGHHHHHHHHHHHHHHGGGGGGHHHHHHHHHHHHHHHGGGGGHHHHHHHHGGGGGEHHHHHHHHHHHGGGGGHHHHHHGHHHHHHHHHHHGGGHHGGGEAE?DAGGGGGGGGGGFCFGGGGGGGBFFFFFFFFFFFFFFFFFFFFFFFFFFFFFFFFFFFFFFFFFFFFFFFFFFF
@M05620:45:000000000-G6HP7:1:1101:12417:9141 1:N:0:129
AAACCAAGCAGACACTCACCGCTCCCTCGCCACAGGCCAATAGTTTGTCCTCACTGAGTTGGCAACAAGTGGCTGCTGTGGCTGCCATTTTTCTGGTGATGGCCATCAGCTCCGACGAGGTCAGCTGGGGGGCTTTCTTTGTGTAAGCAACGAGAAACCTGAAAGAAGCATTTTTTAACTAAGTCCTGCTGAGTCATTCATGAGTTTTTAGCCGCCTTGCTTCTTCTCACAGACTCTCTACTCTCATGCCA
+
CCCCCCCFCFFFGGGGGGGGGGGGGGHHGGGGGHHHGGHHHHHHHHHHHHHGHHHHHHHHHHHHHHHHHHHHGHGGHHHHHHHGGHHHHHHHHHHHHHGHHHHHHHHHHHHHHGGGGGGGGHHHHHHHGGGGGGGGGGGGGGGGGGFFFFFFFFFFFFFFFFFFFFFFFFFFFFFFFFFFFFFFFFFFFFFFFFFFFFFFFFFFFFFFFFFFFFFFFFFFFFFFFFFFFFFFFFFFFFFFFFFFFFFFFFF
@M05620:45:000000000-G6HP7:1:1101:12441:9142 1:N:0:129
AAACCAAGCAGACACTCACCGCTCCCTCGCCACAGGCCAATAGTTTGTCCTAACTGAGTTGGCAACAAGTGGCTGCTGTGGCTGCCATTTTTCTGGTGATGGCCATCAGCTCCGACGAGGTCAGCTGGGGGGCTTTCTTTGTGTAAGCAACGAGAAACCTGAAAGAAGCATTTTTTAACTAAGTCCTGCTGAGCCATTCATGAGTTTTCAGCCGCCTTGCTTCTTCTCACAGACTCTCTACTCTCATGCCA
+
AAAAB4AFBFCFGFGGGGGGGGGGFGHHGGGFEHHFDFFGFHHHBGHHHHG5DFGGHGHHHFHFHHHHHFFHGHGGHGHHGHFEGHHHHHHGHHHHHHHGHHGHFC?FFFGFFECEE?@C/BCGFDFHGGGG-BFGFGFBFCFF0CFFFFFCFFFFFF.BABFFFFFFFBFFFFFFFFB;BFFFFBF//BB/9/;/BBBBFFFF9FFF/99FFFF;?DB//;BFFFFFFFBBBFFF/;BFBFFFBF;BFBF
@M05620:45:000000000-G6HP7:1:1101:5616:9145 1:N:0:129
AGATTACTGCAACAGTTCCCCCTGGACCTGGAAAAGTTTCTTGCCTGGCTTACAGAAGCTGAAACAACTGCCAATGTCCTACAGGATGCTACCCGTAAGGAAAGGCTCCTAGAAGACTCCAAGGGAGTAAAAGAGCTGATGAAACAATGGCAAGTAAGTCAGGCATTTCCGCTTTAGCACTCTTGTGGATCCAATTGAACAATTCTCAGCATTTGTACTTGTAACTGACAAGCCAGGGACAAAACAAAGAT
+
AAAABFFFFFFFGGGGGGGGGGGGHHHHHGGGHHHHHHHHHHHHHHHHGHHHHHHHHHHHHHHFHHHHHHHHGHHHHHHHHGHHHGHHHHHHHHGEGGHHGHFHHHHHGHHHHHHGHHHHHHHGGGGGHHGHGEGHHHFHHHHHHFHHHHHHHGHHHHFHHHHHHHHHHHGGGGGHHHHHHHHHHGHGHHHHGHHHHFFGHHHHHHGDGFFHHHHHHFHHHFGEHHGHHHFHGGGGGGGGGGGGGGGGFGB
@M05620:45:000000000-G6HP7:1:1101:21998:9158 1:N:0:129
AAACCAAGCAGACACTCACCGCTCCCTCGCCACAGGCCAATAGTTTGTCCTCACTGAGTTGGCAACAAGTGGCTGCTGTGGCTGCCATTTTTCTGGTGATGGCCATCAGCTCCGACGAGGTCAGCTGGGGGGCTTTCTTTGTGTAAGCAACGAGAAACCTGAAAGAAGCATTTTTTAACTAAGTCCTGCTGAGTCATTCATGAGTTTTTAGCCGCCTTGCTTCTTCTCACAGACTCTCTACTCTCATGCCA
+
ABBBBBBFBFFFGGGFGGGFEFGGGFFFGGGGGGGHFFHEGFHGHHHHHHGHHHHHHHHHHHFGHHHHHFHHGHGGHHHHGHGGGHHHHHHHHHHHHHFHGHHHFGGHHGHHHGGGGGGGBGHHGHHGGFGGGGEGGGGGGFGFFFFFFFFFFFFDFFFFFFFFFFFFFFFFFFFFEFFFFFFFFFFFFFFFFBFBFFFFFFFFBFFFFFFFFFFFFFFFFFFFFFFFFFFFFFFFFFFFFFFFFFFBFFF
@M05620:45:000000000-G6HP7:1:1101:5621:9164 1:N:0:129
AGATTACTGCAACAGTTCCCCCTGGACCTGGAAAAGTTTCTTGCCTGGCTTACAGAAGCTGAAACAACTGCCAATGTCCTACAGGATGCTACCCGTAAGGAAAGGCTCCTAGAAGACTCCAAGGGAGTAAAAGAGCTGATGAAACAATGGCAAGTAAGTCAGGCATTTCCGCTTTAGCACTCTTGTGGATCCAATTGAACAATTCTCAGCATTTGTACTTGTAACTGACAAGCCAGGGACAAAACAAAGAT
+
CCBCCFFFFFFFGGGGGGGGGGGGHHHHHHHHHHHHHHHHHHHHHHHHHHHHHHHHHHHHHHHHHHHHHHHHHHHHHHHHHHHHHHHHHHHHHHGGGGHHHHHHHHHHGHHHHHHHHHHHHHHGGHGGHHHHHGHHHHHHHHHHHHHHHHHHHGHHHHHHHHHHHHHHHHGGGGGHHHHHHHHHHHHGHHHHGHHHHHHHHHHHHHHHHHHHHHHHHHHHHHHGHHGHHHHHHGGGGGGGGGGGGGGGGGG
@M05620:45:000000000-G6HP7:1:1101:5645:9164 1:N:0:129
AGATTACTGCAACAGTTCCCCCTGGACCTGGAAAAGTTTCTTGCCTGGCTTACAGAAGCTGAAACAACTGCCAATGTCCTACAGGATGCTACCCGTAAGGAAAGGCTCCTAGAAGACTCCAAGGGAGTAAAAGAGCTGATGAAACAATGGCAAGTAAGTCAGGCATTTCCGCTTTAGCACTCTTGTGGATCCAATTGAACAATTCTCAGCATTTGTACTTGTAACTGTCAAGCCAGGGACAAAACAAAGAT
+
AAABBFFFFFFFGGGGGGGGGGGGHHHHHHHHHHHHFHHHHHHHHHHHHHHHHHHHGGHHHHHHHHHHHHHHHHHHGHHHHGGFHFHFFGHHHHGGGGHHGHHHHHHHGHHHHDHHHHHHHHHGGGGFFHHHHGHHHGHHGHHGHHHHHHHFHGHHGHHHFHGHFHGHHHGGGGGHHHHHHHHHHGHGFFGHGHGHHHHGHHHHHHHHFHHHGC:CCCCHHCHHHHH0CCFGFGGGGGEGGGFFGEGGGGF
@M05620:45:000000000-G6HP7:1:1101:26723:9171 1:N:0:129
TACCTGTACTGGGGAAGCATTTGAATATCCCCCCATGGTGATGGGGACGGAGAACTGCTCCATAAACACAGGCAACGTGCCTAACTTTCCCGGGAAGATGAAGTCAAAGAGCGACCACAGCTCTCGGAGGTTATTTTGCATCGGTGAGCCAGACAGAATGATCCGATGAGGGGTGCGAAACTATTTGAGGAAAGGAAGCACCTTTTTATTAAATTTACCTTTTAGCAATCGCCATTCCTACCCTAAAGATC
+
CCCCCFFFFFFFGGGGGGGGGGHHHHHHHHHGGGGHHHGGGHHHHGGGGGGGGHHHHHHHHHHHHHHHHHHHGHHHGHHHHHHHHHHHHHHGGGGGGHHHHHHHHHHHHHHHGGGGGHHHHHHHHGGGGGEHHHHHHHHGHHGGGGGHHHHHHGHHGHHHHHHHHGGGGHHGG;EGGDCDGGGGGGGGGGFFGGGGGGGFGFFFFFFFFFFFFFFFFFFFFFFFFFFFFFFFFFFFFFFFFFFFFFFFFFF
@M05620:45:000000000-G6HP7:1:1101:8570:9175 1:N:0:129
TACCTGTACTGGGGAAGCATTTGAATATCCCCCCATGGTGATGGGGACGGAGAACTGCTCCATAAACACAGGCAACGTGCCTAACTTTCCCGGGAAGATGAAGTCAAAGAGCGACCACAGCTCTCGGAGGTTATTTTGCATCGGTGAGCCAGACAGAATGATCCGATGAGGGGTGCGAAACTATTTGAGGAAAGGAAGCACCTTTTTATTAAATTTACCTTTTAGCAATCGCCATTCCTACCCTAAAGATC
+
CCCCCFFFFFFFGGGGGGGGGGHHHHHHHHHGGGGHHHGHHHHHHGGGGGGGGHHHHHHHHHHHHHHHHHHGGHHHGHHHHHHHHHGHHHHGGGGGGHHHHHHHHHHHHHHGGGGGGHHHHHHGHFGGGGDHHHHHHHHHHHGGGGGHHHGHHGHHHHHHHHHHHGGGHHHGGDDGBDAFGGGGGGGGGGFFGGGGGGGFGFFFFFFFFFFFFFFFFFFFFFFFFFFFFF?EDFFFFFFFFFFFFFFFFFF
@M05620:45:000000000-G6HP7:1:1101:14896:9188 1:N:0:129
TACCTGTACTGGGGAAGAGCACACGTCTGAACTCCAGTCACTCTCGCGCATCTCGTATGCCGTCTTCTGCTTGAAAAAAAAAAAAAAAAAAAAAAGAAGAAACAATACACATAAAGAAAAAAAAAGAAAAGAAAAGTAGGAAAAATAAATAAAAGTTAGGAGCGAGAGGATAAGGGTGATTCTCGACATGGTAATGAGTAGAAAGAGAGTGTATGGAGGAGCAAAGATACCAAGTAGTAAGACTAACAAAG
+
DDCDCFFFFFFFGGGGGGGGGGHHGGHHGHHHHHHHHHHHHHHHHGGGGGGGHHHGGHHHHGGGHGHHHHHHHHHHHHGGGEE>>/////<>/--..000////.00<000000000.//.-:--...///..///000000//..0000000000000/0;.-----../0000.:..0;000.0-..0/000;000::0:000///.:0000:/:/...../0//000000.000000000;:0000./
@M05620:45:000000000-G6HP7:1:1101:8580:9192 1:N:0:129
TACCTGTACTGGGGAAGCATTTGAATATCCCCCCATGGTGATGGGGACGGAGAACTGCTCCATAAACACAGGCAACGTGCCTAACTTTCCCGGGAAGATGAAGTCAAAGAGCGACCACAGCTCTCGGAGGTTATTTTGCATCGGTGAGCCAGACAGAATGATCCGATGAGGGGTGCGAAACTATTTGAGGAAAGGAAGCACCTTTTTATTAAATTTACCTTTTAGCAATCGCCATTCCTACCCTAAAGATC
+
AABBBFFFFFFFGEGEECGGGGGHHHFHHBFGGGGHGHGHFFGBGGCAECAEEHGHGHHHFCGGFFGFHHHHGHFH/??EHHHHHHHHFGHEGGGFGEHEDFGHHHHGGC?F?CCC@CGHAGGHH/<AC/??GHEHHDB1?DCGCEGHHGFCGFHGFFGGHHHHFDGGFBC.C::DDCBCGGGGFFFFE/999.9C/C./9AFFFFFFFFB9/BFFFFBF//BFBB//9B99;.9FFFFFBFFFFFB9BFB
@M05620:45:000000000-G6HP7:1:1101:25892:9193 1:N:0:129
AAACCAAGCAGACACTCACCGCTCCCTCGCCACAGGCCAATAGTTTGTCCTCACTGAGTTGGCAACAAGTGGCTGCTGTGGCTGCCATTTTTCTGGTGATGGCCATCAGCTCCGACGAGGTCAGCTGGGGGGCTTTCTTTGTGTAAGCAACGAGAAACCTGAAAGAAGCATTTTTTAACTAAGTCCTGCTGAGTCATTCATGAGTTTTTAGCCGCCTTGCTTCTTCTCACAGACTCTCTACTCTCATGCCA
+
CCDDDCDFCFFFGGGGGGGGGGGGGGHHGGGGGHHHGGHHHHHHHHHHHHHHHHHHHHHHHHHHHHHHHGHHGHGGHHHHHHHGGHHHHHHHHHHHHHHHHHHHHHHHHHHHHGGGGGGGGHHHHHHHGGGGGGGGGGGGGGGGGGFFFFFFFFFFFFFFFFFFFFFFFFFFFFHFFFFHHFFFFFFFFFFFFFFFFFFFFFFFFFFFFFFFFFFFFFFFFHHFFFHFFFFFFFFFFFFFFFFHFFFFFFF
@M05620:45:000000000-G6HP7:1:1101:9321:9202 1:N:0:129
AAACCAAGCAGACACTCACCGCTCCCTCGCCACAGGCCAATAGTTTGTCCTCACTGAGTTGGCAACAAGTGGCTGCTGTGGCTGCCATTTTTCTGGTGATGGCCATCAGCTCCGACGAGGTCAGCTGGGGGGCTTTCTTTGTGTAAGCAACGAGAAACCTGAAAGAAGCATTTTTTAACTAAGTCCTGCTGAGTCATTCATGAGTTTTTAGCCGCCTTGCTTCTTCTCACAGACTCTCTACTCTCATGCCA
+
CCCCCCCFCFFFGGGGGGGGGGGGGGHHGGGGGHHHGGHHHFHHHHHHHHHHHHHHHHHHHHHHHHHHHHHHGGGGHHHHHHHGGHGHHHHHHHHHHHHHHHHHHHHHHHHHHGGGGGGGGHHHHHHHGGGGGGGGGGGGGGGGGGFFFFFFFFFFFFFFFFFFFFFFFFFFFFFFFFFFEFFFFFFFFFFFFFFFFFFFFFFFFFFFFFFFFFFFFFFFFFFFFFFFFFFFFFFFFFFFFFFFFFFFFFB
@M05620:45:000000000-G6HP7:1:1101:6347:9205 1:N:0:129
AAACCAAGCAGACACTCACCGCTCCCTCGCCACAGGCCAATAGTTTGTCCTCACTGAGTTGGCAACAAGTGGCTGCTGTGGCTGCCATTTTTCTGGTGATGGCCATCAGCTCCGACGAGGTCAGCTGGGGGGCTTTCTTTGTGTAAGCAACGAGAAACCTGAAAGAAGCATTTTTTAACTAAGTCCTGCTGAGTCATTCATGAGTTTTTAGCCGCCTTGCTTCTTCTCACAGACTCTCTACTCTCATGCCA
+
BCCCCCCFCFFFGGGGGGGGGGGGGGHHGGGGGHHHGGHHHHHHHHHHHHHHHHHHHHHHHHHHHHHHHHHHGHGGHHHHHHHGGHHHHHHHHHHHHHHHHHHHHHHHHHHHHGGGGGGGGHHHHHHHGGGGGGGGGGGGGGGGGGFFFFFFFFFFFFFFFFFFFFFFFFFFFFFFFFFFFFFFFFFFFFFFFFFFFFFFFFFFFFFFFFFFFFFFFFFFFFFFFFFFFFFFFFFFFFFFFFFFFFFFFFB
@M05620:45:000000000-G6HP7:1:1101:20959:9267 1:N:0:129
TACCTGTACTGGGGAAGCATTTGAATATCCCCCCATGGTGATGGGGACGGAGAACTGCTCCATAAACACAGGCAACGTGCCTAACTTTCCCGGGAAGATGAAGTCAAAGAGCGACCACAGCTCTCGGAGGTTATTTTGCATCGGTGAGCCAGACAGAATGATCCGATGAGGGGTGCGAAACTATTTGAGGAAAGGAAGCACCTTTTTATTAAATTTACCTTTTAGCAATCGCCATTCCTACCCTAAAGATC
+
DDDCDFFFFFFFGGGGGGGGGGHHHHHHHHHGGGGHHHGHHHHHHGGGGGGGGHHHHHHHHHHHHHHHHHHHGHHHGHHHHHHHHHHHHHHGGGGGGHHHHHHHHHHHHHHHGGGGGHHHHHHHHGGGGGGHHHHHHHHHHHGGGGGHHHHHHGHHHHHHHHHHHGGGHHHGGEEGGGGGGHGHHGHGGGGGGGGGGGGFGFFFFFFFHFHFFFFFHFFFHFFFFFFFFFFFFFFFFFFFFFFFFFFFFFF
@M05620:45:000000000-G6HP7:1:1101:21622:9289 1:N:0:129
AAACCAAGCAGACACTCACCGCTCCCTCGCCACAGGCCAATAGTTTGTCCTCACTGAGTTGGCAACAAGTGGCTGCTGTGGCTGCCATTTTTCTGGTGATGGCCATCAGCTCCGACGAGGTCAGCTGGGGGGCTTTCTTTGTGTAAGCAACGAGAAACCTGAAAGAAGCATTTTTTAACTAAGTCCTGCTGAGTCATTCATGAGTTTTTAGCCGCCTTGCTTCTTCTCACAGACTCTCTACTCTCATGCCA
+
CDCCDCDFDFFFGGGGGGGGGGGGGGHHGGGGGHHHGGHHHHHHHHHHHHHHHHHHHHHHHHHHHHHHHHHHGHGGHHHHHHHGGHHHHHHHHHHHHHHHHHHHHHHHHHHHHGGGGGGGGHHHHHHHGGGGGGGGGGGGGGGGGGFFFFFFFFFFFFFFFFFFFFFFFFFFFFHFFFFFFFFFFFFFFFFFFFFFFFFFFFFFFFFFFFFFFFFFFFFFFHHFHHFFHFFFFFFFFFFHFFFHFFFFFFF
@M05620:45:000000000-G6HP7:1:1101:12131:9291 1:N:0:129
TACCTGTACTGGGGAAGCATTTGAATATCCCCCCATGGTGATGGGGACGGAGAACTGCTCCATAAACACAGGCAACGTGCCTAACTTTCCCGGGAAGATGAAGTCAAAGAGCGACCACAGCTCTCGGAGGTTATTTTGCATCGGTGAGCCAGACAGAATGATCCGATGAGGGGTGCGAAACTATTTGAGGAAAGGAAGCACCTTTTTATTAAATTTACCTTTTAGCAATCGCCATTCCTACCCTAAAGATC
+
ABBBBFFFFFFFGGGGEGGGGGHHHHHHHHHGGGGHHHHHHHHHHGGGGGGGGHHHHHHHHHHHHHHFHHHHGHHHGHHGHHHHHHHHHHHGGGGGGHHHHHHGGHHHHHHHGGGGGHHHHGFHHGGGGGGHHHHHHHHHHHGGGGGGHHHHHGHHHHHHHHHHHGGGHHHGGDGGCDGGGGGGGGGBEGBGGFFFGFGFGFFFFFFFFFFFFFFFFFFFFFFFFFFFFFFFFFFFFFFFFFFFFFBFFFF
@M05620:45:000000000-G6HP7:1:1101:12508:9298 1:N:0:129
AAACCAAGCAGACACTCACCGCTCCCTCGCCACAGGCCAATAGTTTGTCCTCACTGAGTTGGCAACAAGTGGCTGCTGTGGCTGCCATTTTTCTGGTGATGGCCATCAGCTCCGACGAGGTCAGCTGGGGGGCTTTCTTTGTGTAAGCAACGAGAAACCTGAAAGAAGCATTTTTTAACTAAGTCCTGCTGAGTCATTCATGAGTTTTTAGCCGCCTTGCTTCTTCTCACAGACTCTCTACTCTCATGCCA
+
CCCCCCCFCFFFGGGGGGGGGGGGGGHHGGGGGHHHGGHHHHHHHHHHHHHHHHHHHHHHHHHHHHHHHHHHGHGGHHHHHHHGGHHHHHHHHHHHHHHHHHHHHHHHHHHHHGGGGGGGGHHHHHHHGGGGGGGGGGGGGGGGGGFFFFFFFFFFFFFFFFFFFFFFFFFFFFFFFFFFFFFFFFFFFFFFFBFFFFFFFFFFFFFFFFFFFFFFFFFFFFFFFFFFFFFFFFFFFFFFFFFFFFFFFFB
@M05620:45:000000000-G6HP7:1:1101:20754:9331 1:N:0:129
AGATTACTGCAACAGTTCCCCCTGGACCTGGAAAAGTTTCTTGCCTGGCTTACAGAAGCTGAAACAACTGCCAATGTCCTACAGGATGCTACCCGTAAGGAAAGGCTCCTAGAAGACTCCAAGGGAGTAAAAGAGCTGATGAAACAATGGCAAGTAAGTCAGGCATTTCCGCTTTAGCACTCTTGTGGATCCAATTGAACAATTCTCAGCATTTGTACTTGTAACTGACAAGCCAGGGACAAAACAAAGAT
+
CCCCCFFFFFFFGGGGGGGGGGGGGFHHHHHHHHHHHHHHHHHHHHHHHHHHHHHHHHHHHHHHHHHHHHHHHHHHHHHHHHHHHHHHHHHHHHGGGGHHHHHHHHHHGHHHGHHHHHHHHHHGGEGGHHHHHGHHHHGHHHGHHGHHHHHHHGHHHHHHHHHHHHHHHHGGGGGHGHHHHHHHHGHGHHHHHHHHHGFFHHHHHHHFHHHHHHHHHGHGHGHGHHHHHHHHGGGGGGGG?FGGGGGGGGG
@M05620:45:000000000-G6HP7:1:1101:20763:9348 1:N:0:129
AGATTACTGCAACAGTTCCCCCTGGACCTGGAAAAGTTTCTTGCCTGGCTTACAGAAGCTGAAACAACTGCCAATGTCCTACAGGATGCTACCCGTAAGGAAAGGCTCCTAGAAGACTCCAAGGGAGTAAAAGAGCTGATGAAACAATGGCAAGTAAGTCAGGCATTTCCGCTTTAGCACTCTTGTGGATCCAATTGAACAATTCTCAGCATTTGTACTTGTAACTGACAAGCCAGGGACAAAACAAAGAT
+
CCBCCFFFFFFFGGGGGGGGGGGGHHHHHHHHHHHHGHHHHHHHHHHHHHHHHHHHHHHHHHHHHHHHHHHHHHHHHHHHHHHHHHHHHHHHHHGGGGHHGHHHHHHHGHHHHHHHHHHHHHHGGGGGHHHHHGHHHHHHHHHHHHHHHHHGHGHHHHHHHHHHGHHHHHGGGGGHFHHHHHHHHHHGGHHHHFHHHGHHHHHHHHHHHHHHHHHHHFHHHHHHHHHGGHHHHGGGGGGGGGGGGGGGGFF
@M05620:45:000000000-G6HP7:1:1101:25154:9395 1:N:0:129
AAACCAAGCAGACACTCACCGCTCCCTCGCCACAGGCCAATAGTTTGTCCTCACTGAGTTGGCAACAAGTGGCTGCTGTGGCTGCCATTTTTCTGGTGATGGCCATCAGCTCCGACGAGGTCAGCTGGGGGGCTTTCTTTGTGTAAGCAACGAGAAACCTGAAAGAAGCATTTTTTAACTAAGTCCTGCTGAGTCATTCATGAGTTTTTAGCCGCCTTGCTTCTTCTCACAGACTCTCTACTCTCATGCCA
+
CCCDDCCFCFFFGGGGGGGGGGGGGGHHGGGGGHHHGGHHHHHHHHHHHHHHHHHHHHHHHHHHHHHHHGHHGHGGHHHHHHHGGHHHHHHHHHHGHHHHHHHHGHHHHHHHHGGGGGGGGHHHHHHHGGGGGGGGGGGGGGGGGGFFFFFFFFFFFFFFFFFFFFFFFFFFFFHFFFFFHFFFFFFFFFFFFFFFFFFHHHFFFFFFFFFFFFFFFFFFHHFFFFHFFFFFFFFFFFFFFFFFFFFFFFB
@M05620:45:000000000-G6HP7:1:1101:26755:9401 1:N:0:129
CATCCTGACCCTGAAGTACCCGGCTTGATTTCTGACATTAGATCGGAAGAGCACACGTCTGAACTCCAGTCACTCTCGCGCATCTCGTATGCCGTCTTCTGCTTGAAAAAAAAAAAAACACATGAGTAAAAACGTGACCTGTAACTCAGACTCCCTCCAAACTCACATCACATCCCATAAGTCTTAACTAGCCTACACTATACAGACCATCCACCACCTACAGGTTCTTCTTCCTCCCTCTACACAAACGA
+
CCCCCFFFFFFFGGGGGGGGGGGGGGGHHHHHHHHHHHHHHHHHHGGEGHHHHHHHGHHHGHHHHHHHHHHHHHHHHGGGGGGGHHHGGHHHHGGGHGGHHHHHGHHGHHG<DCC/<///?>11111111<<>-0..<00/0=0000<0000;0://:/00:0<0000009000/.0090000;0000000//00;0/0/0;0000..900.00.9...;/;0/00900;000000/.///090/0..9..
@M05620:45:000000000-G6HP7:1:1101:23929:9465 1:N:0:129
TACCTGTACTGGGGAAGCATTTGAATATCCCCCCATGGTGATGGGGACGGAGAACTGCTCCATAAACACAGGCAACGTGCCTAACTTTCCCGGGAAGATGAAGTCAAAGAGCGACCACAGCTCTCGGAGGTTATTTTGCATCGGTGAGCCAGACAGAATGATCCGATGAGGGGTGCGAAACTATTTGAGGAAAGGAAGCACCTTTTTATTAAATTTACCTTTTAGCAATCGCCATTCCTACCCTAAAGATC
+
BBBBBFFFFFFFGGGGGGGGGGHHHHHHHHHGGGGHHHGHHHHHHGGGGGGGGHHHHHHHHHHHHHHHHHHHGHHHGHHHHHHHHHHHHHHGGGCGGHHHFFHHHHHHHHHHGGGGGHHHHHHHHGGGGGGHGHHHHHHHHHGGGGGHHGHHFEGH<GHHHHHHHGGGHHHGGDDGGFGGGG0FGGGFEFFGFGGGGGGGGFFFFFFFFFFFFFFFFFFFFFFFFFFBFFFFFFFFFFFFFFFFFFBFFFF
@M05620:45:000000000-G6HP7:1:1101:23909:9478 1:N:0:129
TACCTGTACTGGGGAAGCATTTGAATATCCCCCCATGGTGATGGGGACGGAGAACTGCTCCATAAACACAGGCAACGTGCCTAACTTTCCCGGGAAGATGAAGTCAAAGAGCGACCACAGCTCTCGGAGGTTATTTTGCATCGGTGAGCCAGACAGAATGATCCGATGAGGGGTGCGAAACTATTTGAGGAAAGGAAGCACCTTTTTATTAAATTTACCTTTTAGCAATCGCCATTCCTACCCTAAAGATC
+
CCCCCFFFFFFFGGGGGGGGGGHHHHHHHHHGGGGHHHFGGHHHHGGGGGGGGGHHHHHHHHHHHHHHHHHHGHHHGHHHHHHHHHHHHHHGGGGGGHHHHHHHHHHHHHHHGGGGGHHHHHHHHGGGGGGHHHHHHHHBFHGGGGGHHHHHHGHHHHHHHHGHHGGGHHHGGEDGGFCGGGGGGGGFGGFFFGGGGGGEGFFFFFFFFFFFFFFFFFFFFFFFFFFBFFFFFFFFFFFFFAAFFFFFFFB
@M05620:45:000000000-G6HP7:1:1101:23929:9483 1:N:0:129
TACCTGTACTGGGGAAGCATTTGAATATCCCCCCATGGTGATGGGGACGGAGAACTGCTCCATAAACACAGGCAACGTGCCTAACTTTCCCGGGAAGATGAAGTCAAAGAGCGACCACAGCTCTCGGAGGTTATTTTGCATCGGTGAGCCAGACAGAATGATCCGATGAGGGGTGCGAAACTATTTGAGGAAAGGAAGCACCTTTTTATTAAATTTACCTTTTAGCAATCGCCATTCCTACCCTAAAGATC
+
DDDDDFFFFFFFGGGGGGGGGGHHHHHHHHHGGGGHHHHHHHHHHGGGGGGGGHHHHHHHHHHHHHHHHHHHGHHHGHHHHHHHHHHHHHHGGGGGGHHHHHHHHHHHHHHHGGGGGHHHHHHHF/F<@C/F?FHHHFDFF1<ECA.FFGCFCE<<<GFF0D<D..:::CGGG.A9-.ADA1:<CGF1EF0CFAFBFAAF:EFFFFFE1B:FFBFFBFFFFFFBBBFFB0..<..<1B<10<FB/BFFBB:
@M05620:45:000000000-G6HP7:1:1101:9319:9487 1:N:0:129
AAACCAAGCAGACACTCACCGCTCCCTCGCCACAGGCCAATAGTTTGTCCTCACTGAGTTGGCAACAAGTGGCTGCTGTGGCTGCCATTTTTCTGGTGATGGCCATCAGCTCCGACGAGGTCAGCTGGGGGGCTTTCTTTGTGTAAGCAACGAGAAACCTGAAAGAAGCATTTTTTAACTAAGTCCTGCTGAGTCATTCATGAGTTTTTAGCCGCCTTGCTTCTTCTCACAGACTCTCTACTCTCATGCCA
+
CCCCCBCFCFFFGGGGGGGGGGGGGGHHGGGGGHHHGGHHHHHHHHHHHHHHHHHHHHHHHHHHHHHHHHHHGHGGHHHHHHHGGHHHHHHHHHHHHHHHHHHHHHHHHHHHHGGGGGGGFHHHHHHHGGGGGGGGGGGGGGGGGGFFFFFFFFFFFFFFFFFFFFFFFFFFFFFFFFFFFFFFFFFFFFFFFFFFFFFFFFFFFFFFFFFFFFFFFFFFFFFFFFFFFFFFFFFFFFFFFFFFFFFFFFF
@M05620:45:000000000-G6HP7:1:1101:22542:9495 1:N:0:129
TACCTGTACTGGGGAAGCATTTGAATATCCCCCCATGGTGATGGGGACGGAGAACTGCTCCATAAACACAGGCAACGTGCCTAACTTTCCCGGGAAGATGAAGTCAAAGAGCGACCACAGCTCTCGGAGGTTATTTTGCATCGGTGAGCTAGACAGAATGATCCGATGAGGGGTGCGAAACTATTTGAGGAAAGGAAGCACCTTTTTATTAAATTTACCTTTTAGCAATCGCCATTCCTACCCTAAAGATC
+
CCCCCFFFFFFFGGGGGGGGGGHHHHHHHHHGGGGHHHGHHHHHHGGGGGGGGHHHHHHHHHHHHHHHHHHHGHHHGHHHHHHHHHHHHHHGGGGGGHHHHHHHHHHHHHHHGGGGGHHHHHHHHGGGGGGHHHHHHHHHHHGGGGGHHHHHHHHHGHHHHHHHHGGGHHHGG;EGGDGGGGGGGGGGGGFGGGGGGGGGGGGFFFFFFFFFFFFFFFFFFFFFFFFBFFEFFFFFFFFFFFFFFFFFFFF
@M05620:45:000000000-G6HP7:1:1101:22529:9508 1:N:0:129
TACCTGTACTGGGGAAGCATTTGAATATCCCCCCATGGTGATGGGGACGGAGAACTGCTCCATAAACACAGGCAACGTGCCTAACTTTCCCGGGAAGATGAAGTCAAAGAGCGACCACAGCTCTCGGAGGTTATTTTGCATCGGTGAGCTAGACAGAATGATCCGATGAGGGGTGCGAAACTATTTGAGGAAAGGAAGCACCTTTTTATTAAATTTACCTTTTAGCAATCGCCATTCCTACCCTAAAGATC
+
CCCCBFFFFFFFGGGGGGGGGGHHHHHHHHHGGGGHHHHHHHHHHGGGGGGGGHHHHHHHHHHHGHHHHHHHGGHHGHHHHHHHHHHHHHHGGGGGGHHHGGFHHHHHHHHHGGGGGHHHHHHHHGGGGGEHHHHHHHHGHHGGGGGHHHFHHHHHHHHHHHHHHGGGHHGGG;AGGGGGGGGGGGGGGGFGGGGGFGGFFGGFFFFFFFFFFFFFFFFFFFFFFEFFFFFFFFFFFFFFFAFFFFFFFFF
@M05620:45:000000000-G6HP7:1:1101:26447:9544 1:N:0:129
TACCTGTACTGGGGAAGCATTTGAATATCCCCCCATGGTGATGGGGACGGAGAACTGCTCCATAAACACAGGCAACGTGCCTAACTTTCCCGGGAAGATGAAGTCAAAGAGCGACCACAGCTCTCGGAGGTTATTTTGCATCGGTGAGCCAGACAGAATGATCCGATGAGGGGTGCGAAACTATTTGAGGAAAGGAAGCACCTTTTTATTAAATTTACCTTTTAGCAATCGCCATTCCTACCCTAAAGATC
+
AAAAAFFFFFFFCECEFGFFGFFG5FHHHHHGGGEHFGDHFHHBEDGGGEDEEHHHHHHHHHHHHHHHHHHHGGHHEHAGGHHHHFHHHGHGCEECEHHFHHHFFHHHHHBGECDGGHHHHGHHHGGDGGDH1GHHHHG1GHGGGGGHHHFGCFHHHGHFHHHHHCFG0CC.-EGGGGG?BFFGGGGG?/0BCFGFEFGGGFFFFFFFFFF/9FFFFEFFFFFFBFFFFFEEFAAFFFFFFFFFFB9BBFF
@M05620:45:000000000-G6HP7:1:1101:19589:9559 1:N:0:129
TACCTGTACTGGGGAAGCGTGTAGCAATCGCCATTCCTACCCTAAAGATCGGAAGAGCACACGTCTGAACTCCAGTCACTCTCGCGCATCTCGTATGCCGTCTTCTGCTTGAAAAAAAAAAAAAAAAACTCACAATAAACAAATTAGTTTATAAATCATATAATCAAAGAAAGATTTGCATACGTTATGTTATAGATAGCATGATTAGGTGGAAAGTAGCTAAATGTGGTTTCTTGTAAAGTATGCTATCC
+
CDDCCFFFFFFFGGGGGGGEGGHHHHHHHGGGGGHHHHHHHHHHHHHFGHHGGGGHHHHHHHGHHHGHHHHHHHHHHHHHHHHGGGGGGGHHHGGHHHHGGGHGHHHGHHHHHHHHGGGGG>>-<><-.0<0<00000000..0:0:00:<<00000000000<00000/./0/00:000000.0//.0000000000000<<00000000..00.0000000000:00<..000:00000:<:00<00//
@M05620:45:000000000-G6HP7:1:1101:16743:9561 1:N:0:129
TACCTGTACTGGGGAAGCATTTGAATATCCCCCCATGGTGATGGGGACGGAGAACTGCTCCATAAACACAGGCAACGTGCCTAACTTTCCCGGGAAGATGAAGTCAAAGAGCGACCACAGCTCTCGGAGGTTATTTTGCATCGGTGAGCCAGACAGAATGATCCGATGAGGGGTGCGAAACTATTTGAGGAAAGGAAGCACCTTTTTATTAAATTTACCTTTTAGCAATCGCCATTCCTACCCTAAAGATC
+
BBBBBFFFFFFFGGGGGGGGGGHHHHHHHHHGGGGHHHBGGHHHHGGGGGGGGHHHHHHHHHHHHHHGHHHGGHHHGHHHHHHHHHHHHHHGGGGGGGHHGHHHGHHHHHHHGGGGGHHHHHHHHGGGGGEHHHHHHHHHHHGGGGGHHHHHHGHHHHHHHHHHHGGGHHHGG;CGGGCGGGGGGGGGGGFFGGGGGGGEFFFFFFFFFFFFFFFFFFFFFFFFFFFFFFFFFFFFFFFFF:AFFFFFFFB
@M05620:45:000000000-G6HP7:1:1101:26450:9563 1:N:0:129
TACCTGTACTGGGGAAGCATTTGAATATCCCCCCATGGTGATGGGGACGGAGAACTGCTCCATAAACACAGGCAACGTGCCTAACTTTCCCGGGAAGATGAAGTCAAAGAGCGACCACAGCTCTCGGAGGTTATTTTGCATCGGTGAGCCAGACAGAATGATCCGATGAGGGGTGCGAAACTATTTGAGGAAAGGAAGCACCTTTTTATTAAATTTACCTTTTAGCAATCGCCATTCCTACCCTAAAGATC
+
CCCCCFFFFFFFGGGGGGGGGGHHHHHHHHHGGGGHHHHHHHHHHGGGGGGGGHHHHHHHHHHHHHHHHHHHGHHHGHHHHHHHHHHHHHHGGGGGGHHHHHHHHHHHHHHHGGGGGHHHHHHHHGGGGGGHHHHHHHHHHHGGGGGHHHHHHGHHHHHHHHHHHGGGHGHGGEGGGGGGGGGGGGGGGGCFGGGGGGGGGFFFFFFFFFFFFFFFFFFFFFFFFFFFFFFFFFFFFFFFFFFFFFFFFFF
@M05620:45:000000000-G6HP7:1:1101:16726:9564 1:N:0:129
TACCTGTACTGGGGAAGCATTTGAATATCCCCCCATGGTGATGGGGACGGAGAACTGCTCCATAAACACAGGCAACGTGCCTAACTTTCCCGGGAAGATGAAGTCAAAGAGCGACCACAGCTCTCGGAGGTTATTTTGCATCGGTGAGCCAGACAGAATGATCCGATGAGGGGTGCGAAACTATTTGAGGAAAGGAAGCACCTTTTTATTAAATTTACCTTTTAGCAATCGCCATTCCTACCCTAAAGATC
+
DDDDDFFFFFFFGGGGGGGGGGHHHHHHHHHGGGGHHHHHHHHHHGGGGGGGGHHHHHHHHHHHHHHHHHHHGHHHGHHHHHHHHHHHHHHGGGGGGHHHHHHHHHHHHHHHGGGGGHHHHHHHHGGGGGGHHHHHHHHHHHGGGGGHHHHHHGHHHHHHHHHHHGGGHHHGGEEGGGGGGGGGGHHGGGGGGGGGGGGGGFFFFFFFHFHFFFHHHFFFFFFFFFFFFFFFFFFFFFFFFFFFFFFFFFF
@M05620:45:000000000-G6HP7:1:1101:20243:9573 1:N:0:129
AAACCAAGCAGACACTCACCGCTCCCTCGCCACAGGCCAATAGTTTGTCCTCACTGAGTTGGCAACAAGTGGCTGCTGTGGCTGCCATTTTTCTGGTGATGGCCATCAGCTCCGACGAGGTCAGCTGGGGGGCTTTCTTTGTGTAAGCAACGAGAAACCTGAAAGAAGCATTTTTTAACTAAGTCCTGCTGAGTCATTCATGAGTTTTTAGCCGCCTTGCTTCTTCTCACAGACTCTCTACTCTCATGCCA
+
CCCCCCCFCFFFGGGGGGGGGGGGGGHHGGGGGHHHGGHHHHHHHHHHHHHHHHHHHHHHHHHHHHHHHGHHGHGGHHHHHHHGGHHHHHHHHHHHHHGHHHHHHHHHHHHHHGGGGGGGGHHHHHHHGGGGGGGGGGGGGGGGGGFFFFFFFFFFFFFFFFFFFFFFFFFFFFFFFFFFFFFFFFFFFFFFFFFFFFFFFFFFFFFFFFFFFFFFFFFFFFFFFFFFFFFFFFFFFFFFFFFFFFFFFF9
@M05620:45:000000000-G6HP7:1:1101:16729:9582 1:N:0:129
TACCTGTACTGGGGAAGCATTTGAATATCCCCCCATGGTGATGGGGACGGAGAACTGCTCCATAAACACAGGCAACGTGCCTAACTTTCCCGGGAAGATGAAGTCAAAGAGCGACCACAGCTCTCGGAGGTTATTTTGCATCGGTGAGCCAGACAGAATGATCCGATGAGGGGTGCGAAACTATTTGAGGAAAGGAAGCACCTTTTTATTAAATTTACCTTTTAGCAATCGCCATTCCTACCCTAAAGATC
+
BCCCCFFFFFFFGGGGGGGGGGHHHHHHHHHGGGGHHHFHFHHHHGGGGGGGGHHHHHHHHHHHHFHHHHHHGHHHGHHHHHHHHHHHHHHGGGEGGHHHHHHHHHHHHGHHGGGGGHHHHHHHHGGGGGEHHHHHHHHHHHGGGGGHHHHHHGHHHHHHHHHHHGGGHHHGGADGGDFGGGGGGGGGEC9CFGFGGGGGGFFFFFFFFFFFFFFFFFFFFFFFFFFBFFEFFFFFFFFFFFFFFFFFFFF
@M05620:45:000000000-G6HP7:1:1101:27614:9586 1:N:0:129
TACCTGTACTGGGGAAGCATTTGAATATCCCCCCATGGTGATGGGGACGGAGAACTGCTCCATAAACACAGGCAACGTGCCTAACTTTCCCGGGAAGATGAAGTCAAAGAGCGACCACAGCTCTCGGAGGTTATTTTGCATCGGTGAGCCAGACAGAATGATCCGATGAGGGGTGCGAAACTATTTGAGGAAAGGAAGCACCTTTTTATTAAATTTACCTTTTAGCAATCGCCATTCCTACCCTAAAGATC
+
BABCCFFFFFFFGGFGGGGGGGHHHHHHHHHGGGGHHHGHHHHHHGGGGGGGGHHHHHHHHHHHHHHHHHHHGHHHGHHHHHHHHHHHHHHGGGGGGHHHHHHHHHHHHHHHGGGGGHHHHHHHHGGGGGEHHHHHHHHGHHGGGGGHHHHHHGHHGHHHHHHHHGGGHHHGGCFGFCBGGGGGGGGGGGFFFGGEFGGGGFFFFFFFFFFFFFFFFFFFFFFFFFFFFFFFFFFFFFFFFFFFFFBBFFF
@M05620:45:000000000-G6HP7:1:1101:27596:9595 1:N:0:129
TACCTGTACTGGGGAAGCATTTGAATATCCCCCCATGGTGATGGGGACGGAGAACTGCTCCATAAACACAGGCAACGTGCCTAACTTTCCCGGGAAGATGAAGTCAAAGAGCGACCACAGCTCTCGGAGGTTATTTTGCATCGGTGAGCCAGACAGAATGATCCGATGAGGGGTGCGAAACTATTTGAGGAAAGGAAGCACCTTTTTATTAAATTTACCTTTTAGCAATCGCCATTCCTACCCTAAAGATC
+
BBBBBFFFFFFFGGGGGGGGGGHGFFHGHHHGGGGHHHGGHFHHHGGGGGGGGHHHHHHHHGHHHHHHHHHHGHHHGHHHHHHHHHHHHHHGGGGGGGHHHHHHHHHHHHHHGGGGFHHHHHHHGGGGGGCHHHHHHHHFHHGGGGGHHHHHHGHHHHHHHHHGHGGGHHHGGFGGGGGCGGGGGGGGGGGFGGFGEFGBFFFFFFFFFFFFFFFFFFFFFFFFFFFFFFFFFFFFFFFFFFFFFFFFFFF
@M05620:45:000000000-G6HP7:1:1101:27610:9606 1:N:0:129
TACCTGTACTGGGGAAGCATTTGAATATCCCCCCATGGTGATGGGGACGGAGAACTGCTCCATAAACACAGGCAACGTGCCTAACTTTCCCGGGAAGATGAAGTCAAAGAGCGACCACAGCTCTCGGAGGTTATTTTGCATCGGTGAGCCAGACAGAATGATCCGATGAGGGGTGCGAAACTATTTGAGGAAAGGAAGCACCTTTTTATTAAATTTACCTTTTAGCAATCGCCATTCCTACCCTAAAGATC
+
DDDDCFFFFFFFGGGGGGGGGGHHHHHHHHHGGGGHHHGHHHHHHGGGGGGGGHHHHHHHHHHHHHHHHHHHGHHHGHHHHHHHHHHHHHHGGGGGGHHHHHHHHHHHHHHHGGGGGHHHHHHHHGGGGGEHHHHHHHHGHHGGGGGHHHHHHGHHHHHHHHHHHGGGHHHGGEFGGGGGGHGHHGHGGGGGGGGGGGGGGFFFFFFFFFFFFFFFFFFFFFFFFFFFFFFFFFFFFFHHFFFFFFFFFFF
@M05620:45:000000000-G6HP7:1:1101:15154:9683 1:N:0:129
TACCTGTACTGGGGAAGAGCACACGTCTGAACTCCAGTCACTCTCGCGCATCTCGTATGCCGTCTTCTGCTTGAAAAAAAAACCCCGTTCCAGCGTTGTCCGTTTGCAGCATTCTGTTATTTTGTTTGACAGAGTTTCTTTTTGATCCCATCTGTCGTCCATGATTTTTTCCTGCCACAGGGACCCTAACGTATAATTTTTCACGATTTATTCTTTCATAACGTATCTCAAATCCATCTTTAGCCACATGA
+
AAA?1DDBDF31A1FGCG1F1B0AAAA0E12BGHHGFADGH2AGHCAF//E/FGFG/0021A//>/DFGFEHCG1F1B///>>>/?/?BF021E/E/EFBB/FGG/GFFC01?@2@FGFGFGD2<@GGBHHGE0?1?FGH1<F-.111>1>0=1>1...<.=<DFHHHHGHHG0;.:<.:....99;/;/;9.;/00;;9B9BB?.CC.0;FFGGGG/FB//-9-:AFFBF/;F9;/;BBB///;/--///
@M05620:45:000000000-G6HP7:1:1101:7278:9694 1:N:0:129
AGATTACTGCAACAGTTCCCCCTGGACCTGGAAAAGTTTCTTGCCTGGCTTACAGAAGCTGAAACAACTGCCAATGTCCTACAGGATGCTACCCGTAAGGAAAGGCTCCTAGAAGACTCCAAGGGAGTAAAAGAGCTGATGAAACAATGGCAAGTAAGTCAGGCATTTCCGCTTTAGCACTCTTGTGGATCCAATTGAACAATTCTCAGCATTTGTACTTGTAACTGAAAAGCCAGGGACAAAACAAAGAT
+
CCCCCFFFFFFFGGGGGGGGGGGGHHHHHHHHHHHHGHHHHHHHHHHHHHHHHHHHHHHHHHHHHHHHHHHHHHHHHHHHHHHHHHHHHHHHHHGGGGHHHHHHHHHHGHHHHHHHHHHHHHHGGFGGHHHHHGHHHHHHH?GHHHHHHHHHHGHHHHHHHHHHHHHHHHGGGGGHHHHHHHHHHFGGHHHHHHHHHHHHHHHHHHHHHHHHHHHHHHHGHHHGHHHGHHHHHHGGGGGGEFFFFGGGGGF
@M05620:45:000000000-G6HP7:1:1101:22549:9702 1:N:0:129
TACCTGTACTGGGGAAGCATTTGAATATCCCCCCATGGTGATGGGGACGGAGAACTGCTCCATCAACACAGGCAACGTGCCTAACTTTCCCGGGAAGATGAAGTCAAAGAGCGACCACAGCTCTCGGAGGTTATTTTGCATCGGTGAGCCAGACAGAATGATCCGCTGAGGGGTGCTAAACTATTTGAGGAAAGGAAGCACCTTTTTATTAAATTTACCTTTTAGCAATCGCCCTTCCTACCCTAAAGATC
+
BA>ABFFFDFFFG?F2AGGGGGGGHHBFGHFGGG2AC3BGFHDFAEGE?0E10FGG3GHHHBG5EGHHGHBAFHFFEHHHHHF3FHHHHHHG?EEEEEGHFHFHFG4FGFGHG/CDCHCGHHHHHGGD/@EG1GGHHHHGHH?EED.GHGG<GFHFH/DD0DGH..;-CAEGGDGG00;CFGGGGGB0.;F//AF/CFEFFGFFFFF.9B/;FFFFFFFB;FB/:BFF/99AF.@FFFF/9AAB.99/FFB
@M05620:45:000000000-G6HP7:1:1101:7294:9703 1:N:0:129
AGATTACTGCAACAGTTCCCCCTGGACCTGGAAAAGTTTCTTGCCTGGCTTACAGAAGCTGAAACAACTGCCAATGTCCTACAGGATGCTACCCGTAAGGAAAGGCTCCTAGAAGACTCCAAGGGAGTAAAAGAGCTGATGAAACAATGGCAAGTAAGTCAGGCATTTCCGCTTTAGCACTCTTGTGGATCCAATTGAACAATTCTCAGCATTTGTACTTGTAACTGAAAAGCCAGGGACAAAACAAAGAT
+
ABAABFFFFFFFGGGGGGGGGGGGHHHHHFHHHHHHHHHHHHHHHHHHHHHHHHHHHHHHHHHHHHHHHHHHHHHHHHHHHHGHHGHGHHFHHHGGGGHHGHFHHHHHGHHHHGHHHHHHHHHGGGGGHHHHHGHHHHHHHGFHHHHHHGHFGGGGFHHHFGFHHHHHHHGGGGGHHHHHHHHHHGHGHHHHGHHHHFHHHGHHHHHHHHHHHHHHHGHHHHHHHHHHFFGGHHFFGGGGGFFFGGGEFGF
@M05620:45:000000000-G6HP7:1:1101:24376:9713 1:N:0:129
AGATTACTGCAACAGTTCCCCCTGGACCTGGAAAAGTTTCTTGCCTGGCTTACAGAAGCTGAAACAACTGCCAATGTCCTACAGGATGCTACCCGTAAGGAAAGGCTCCTAGAAGACTCCAAGGGAGTAAAAGAGCTGATGAAACAATGGCAAGTAAGTCAGGCATTTCCGCTTTAGCACTCTTGTGGATCCAATTGAACAATTCTCAGCATTTGTACTTGTAACTGACAAGCCAGGGACAAAACAAAGAT
+
3>AABFFFFFFFGGGGGGGGGGGGHHHHHHHGHHHHGHHHHHHHHHHHHHHHHHHHHHHHHHHHHHHHHHHHHHHGHHHHHHHHHHHHHHHHHHGGGGHHHHHHHHHHGHHHHHHHHHHHHHHFFHGGHBHHHGHHHHHHHHHHHHHHHHHHHGHHHHHHHHHHHHHHHHGGGGGHGHHHHHHHHGHGHHHHHHHHHFGFHHHHHHHHHHHHHGHHHFHHHHHHHHHHGHHHGGGGGGGGGGGGGGGGGFF
@M05620:45:000000000-G6HP7:1:1101:24358:9716 1:N:0:129
AGATTACTGCAACAGTTCCCCCTGGACCTGGAAAAGTTTCTTGCCTGGCTTACAGAAGCTGAAACAACTGCCAATGTCCTACAGGATGCTACCCGTAAGGAAAGGCTCCTAGAAGACTCCAAGGGAGTAAAAGAGCTGATGAAACAATGGCAAGTAAGTCAGGCATTTCCGCTTTAGCACTCTTGTGGATCCAATTGAACAATTCTCAGCATTTGTACTTGTAACTGACAAGCCAGGGACAAAACAAAGAT
+
BABBCFFFFFFFGGGGGGGGGGGGHHHHHHHHHHHHHHHHHHHHHHHHHHHHHHHHHHHHHHHHHHHHHHHHHHHHHHHHHHHHHHHHHHHHHHGGGGHHHHHHHHHHGHHHHHHHHHHHHGHGGHGGHHHHHGHHHHHHHHHHHHHHHHHHHGHHHHHHHHHHHHHHHHGGGGGHHHGHHHHHHGHGHHHHHHHHHHGGHHHHHHHHHHHHHHHHHHHHHHHHHHHHHGHHHGGGGGGGGGGGGGGGGGB
@M05620:45:000000000-G6HP7:1:1101:22555:9719 1:N:0:129
TACCTGTACTGGGGAAGCATTTGAATATCCCCCCATGGTGATGGGGACGGAGAACTGCTCCATAAACACAGGCAACGTGCCTAACTTTCCCGGGAAGATGAAGTCAAAGAGCGACCACAGCTCTCGGAGGTTATTTTGCATCGGTGAGCCAGACAGAATGATCCGATGAGGGGTGCGAAACTATTTGAGGAAAGGAAGCACCTTTTTATTAAATTTACCTTTTAGCAATCGCCATTCCTACCCTAAAGATC
+
DDDDDFFFFFFFGGGGGGGGGGHHHGHHHHHGGGGHHHGHHHHHHGGGGGGGGHHHHHHHHHHHHHHHHHHHGHHHGHHHHHHHHHHHHHHGGGGGGHHHHHHHHHHHHHHHGGGGGHHHHHHHHGGGGGEHHHHHHHHGHHGGGGGHHHHHHGHHHHHHHHHHHGGGHHHGGEFGGGGGGHGGHGGGGGFGGGGGFGGGGFFFFFFFFFFFFFFHHFFFFFFFFFFBFFFFFFFFFFFHFFFFFFFFFFF
@M05620:45:000000000-G6HP7:1:1101:24360:9736 1:N:0:129
AGATTACTGCAACAGTTCCCCCTGGACCTGGAAAAGTTTCTTGCCTGGCTTACAGAAGCTGAAACAACTGCCAATGTCCTACAGGATGCTACCCGTAAGGAAAGGCTCCTAGAAGACTCCAAGGGAGTAAAAGAGCTGATGAAACAATGGCAAGTAAGTCAGGCATTTCCGCTTTAGCACTCTTGTGGATCCAATTGAACAATTCTCAGCATTTGTACTTGTAACTGACAAGCCAGGGACAAAACAAAGAT
+
BBBCCFFFFFFFGGGGGGGGGGGGHHHHHFHHHHHHHHHHHHHHHHHHHHHHHGHHHHHHHHHHHHHHHHHHHHHGHHHHHHHHHHHHHHHHHHGGGGHHGGHHHHHHFHHHHFHHHHHHHGHGGHGFHHHHHGHHHHGHHHHHHHHHHHHHHGHHHHHHGHHHGHHHHHGGGGGHDHHHGHGHHGHGHHHHHHHHGFHHGHHHHHHHGHHHHCFGHCGHGCG0CGHHHFHFGGGGGGGGFGEAGGGGGGC
@M05620:45:000000000-G6HP7:1:1101:20911:9754 1:N:0:129
CATCCTGACCTGAAGTACCCCGGCTTGATTTCTGACATTAGATCGGAAGAGCACACGTCTGAACTCCAGTCACTCTCGCGCATCTCGTATGCCGTCTTCTGCTTGAAAAAAAAAAAAAATTTTTTTTATCTATACTCCTATTCCTTCCCCTTTCCCTCTCTTTTTTCTTCTTCTTATAGCTTTTAACATTGTTTATTATATTTATTTTTTTTTTTTTATTCTTTTACATTTGATCTTTTTTTATTAAATTT
+
CCCCCFFFFFFFGGGGFGGGGGGGGGGHHHHHHHGHHHHHHGHHHGGGGGHHHHHHGHHHGGGHHHHHHHHGHHHHHGGGGGGGHHGFEHHHHGGGHGGHHGHHHGHFFHGGGGG///-01111---.0=0000000000;000;00////.00000///00000-/0000;0090;0000000000000;00/0900000000:0000-;-;-9--.0000000000000000900000--900000;09
@M05620:45:000000000-G6HP7:1:1101:8521:9766 1:N:0:129
AAACCAAGCAGACACTCACCGCTCCCTCGCCACAGGCCAATAGTTTGTCCTCACTGAGTTGGCAACAAGTGGCTGCTGTGGCTGCCATTTTTCTGGTGATGGCCATCAGCTCCGACGAGGTCAGCTGGGGGGCTTTCTTTGTGTAAGCAACGAGAAACCTGAAAGAAGCATTTTTTAACTAAGTCCTGCTGAGTCATTCATGAGTTTTTAGCCGCCTTGCTTCTTCTCACAGACTCTCTACTCTCATGCCA
+
A3AAA?AFBBFFGGGGGGGGGGGEGGHHCEAAEHHC2FHHHHHHHFFGEGGFGHFFFBGHHFGHHHHEHFFFEGGGFFHHHHHFFGBGHFHHHGHHHHHHHHFGFHHHGHFHF/E<E?CGDCGHFHHHGCGGG?EGFGGGGGGGGGFFFFEBEF?DFFFFFBBFFFFFFFFFFFFBFFFFFFFFFFFFFFFBFFFFFFFEFFFFFFFFFFFEF.@BFF/FFFFFFFBBBFFFFFFFFFFFBFFFFF/BFFF
@M05620:45:000000000-G6HP7:1:1101:8506:9777 1:N:0:129
AAACCAAGCAGACACTCACCGCTCCCTCGCCACAGGCCAATAGTTTGTCCTCACTGAGTTGGCAACAAGTGGCTGCTGTGGCTGCCATTTTTCTGGTGATGGCCATCAGCTCCGACGAGGTCAGCTGGGGGGCTTTCTTTGTGTAAGCAACGAGAAACCTGAAAGAAGCATTTTTTAACTAAGTCCTGCTGAGTCATTCATGAGTTTTTAGCCGCCTTGCTTCTTCTCACAGACTCTCTACTCTCATGCCA
+
CCCCCCCFCFFFGGGGGGGGGGGGGGHHGGGGGHHHGGHHHHHHHHHHHHHHHHHHHHHHHHHHHHHHHHHHGHGGHHHHHHHGGHHHHHHHHGHHHHHHHHHHHHHHHHGHHGGGGGGGGHHHHHHHGGGGGGGGGGGGGGGGGGFFFFFFFFFFFFFFFFFFFFFFFFFFFFFFFFFFFFFFFFFFFFFFFFFFFFFFFFFFFFFFFFFFFFFFFFFFFFFFFFFFFFFFFFFFFFFFFFFFFFFFFFF
@M05620:45:000000000-G6HP7:1:1101:4106:9777 1:N:0:129
AGATTACTGCAACAGTTCCCCCTGGACCTGGAAAAGTTTCTTGCCTGGCTTACAGAAGCTGAAACAACTGCCAATGTCCTACAGGATGCTACCCGTAAGGAAAGGCTCCTAGAAGACTCCAAGGGAGTAAAAGAGCTGATGAAACAATGGCAAGTAAGTCAGGCATTTCCGCTTTAGCACTCTTGTGGATCCAATTGAACAATTCTCAGCATTTGTACTTGTAACTGACAAGCCAGGGACAAAACAAAGAT
+
BCCCCFFFFFFFGGGGGGGGGGGGHHHHHHHHHHHHGHHHHHHHHHHHHHHHHHHHHHHHHHHHHHHHHHHHHHHHHHHHHHHHHHHHHHHHHHGGGGHHHHGHHHHHGHHHHHHHHHHHHHHGGGGGHHHHHGHHHHHHHHHHHHHHHHHHHGHHHHHHHHHHHHHHHHGGGGGHHHHHHHHHHHHGHHHHGHHHHHHHHHHHHHHHHHHHHHHHHGHHHHHGHHHHHHGHHGGGGGGGGGGGGGGGFGF
@M05620:45:000000000-G6HP7:1:1101:25974:9809 1:N:0:129
TACCTGTACTGGGGAAGCATTTGAATATCCCCCCATGGTGATGGGGACGGAGAACTGCTCCATAAACACAGGCAACGTGCCTAACTTTCCCGGGAAGATGAAGTCAAAGAGCGACCACAGCTCTCGGAGGTTATTTTGCATCGGTGAGCCAGACAGAATGATCCGATGAGGGGTGCGAAACTATTTGAGGAAAGGAAGCACCTTTTTATTAAATTTACCTTTTAGCAATCGCCATTCCTACCCTAAAGATC
+
CCCDCFFFFFFFGGGGGGGGGGHHHHHHHHHGGGGHHHGHHHHHHGGGGGGGGHHHHHHHHHHHHHHHHHHHGHHHGHHHHHHHHHHHHHHGGGGGGHHHHHHHHHHHHHHHGGGGGHHHHHHHHGGGGGGHHHHHHHHHHHGGGGGHHHHHHGHHHHHHHHHHHGGGHHHGGGGGGGCGGGGGGHHEFFCFFGGGGGGGGFFFFFFFHHFFFFFFFFFFFFFFFFFFFFFFFFFFFFFFFFFFFFFFFFF
@M05620:45:000000000-G6HP7:1:1101:4861:9825 1:N:0:129
TACCTGTACTGGGGAAGCATTTGAATATCCCCCCATGGTGATGGGGACGGAGAACTGCTCCATAAACACAGGCAACGTGCCTAACTTTCCCGGGAAGATGAAGTCAAAGAGCGACCACAGCTCTCGGAGGTTATTTTGCATCGGTGAGCCAGACAGAATGATCCGATGAGGGGTGCGAAACTATTTGAGGAAAGGAAGCACCTTTTTATTAAATTTACCTTTTAGCAATCGCCATTCCTACCCTAAAGATC
+
AB@AAFFFFFFFGGGGGAGGFFFFFFGGHGEFEGEHFHGFHFGFEFAEEGGGCFH5GFGHGGGDHBGEGGHEGHHHCGCCFGGHHDFFDGDEEGEEFCFHEBFBGHHHHGFBEGGGGHEHGFHHHFGGGCCGFGGGGGHHHEDDEDFGCFCGGGHG<CGGFGHHCADFHFGGG:ADGBBBBGGGGGFFEFFFFAF9CFGEFFFFFBFE/FFFBFFFFEFFFFFFFBFFFFFFFFFBBBFFBFFFFFFFFF;
@M05620:45:000000000-G6HP7:1:1101:4879:9825 1:N:0:129
TACCTGTACTGGGGAAGCATTTGAATATCCCCCCATGGTGATGGGGACGGAGAACTGCTCCATAAACACAGGCAACGTGCCTAACTTTCCCGGGAAGATGAAGTCAAAGAGCGACCACAGCTCTCGGAGGTTATTTTGCATCGGTGAGCCAGACAGAATGATCCGATGAGGGGTGCGAAACTATTTGAGGAAAGGAAGCACCTTTTTATTAAATTTACCTTTTAGCAATCGCCATTCCTACCCTAAAGATC
+
CCCCCFFFFFFFGGGGGGGGGGHHFHHHHHHGGGGGHHGGHHHHHGGGGGGGGHHHHHHHHHHHHGHHHHHHGHHHGHHHHHHHHHHHHHHGGGGGGHHHGHHHHHHHHHHHGGGGGHHHHHHHHGFFGGEHHHHHHHHGHHGGGGGHHHHHHGHHHHHHHHHHHGGGHHHGGCFGGGGFGGGGGGGGGGGGGGGFGGGFGFFFFFFFFFFFFFFFFFFFFFFFFFFFFFFFFFFFFFFFFFFFFFFFFFF
@M05620:45:000000000-G6HP7:1:1101:25966:9829 1:N:0:129
TACCTGTACTGGGGAAGCATTTGAATATCCCCCCATGGTGATGGGGACGGAGAACTGCTCCATAAACACAGGCAACGTGCCTAACTTTCCCGGGAAGATGAAGTCAAAGAGCGACCACAGCTCTCGGAGGTTATTTTGCATCGGTGAGCCAGACAGAATGATCCGATGAGGGGTGCGAAACTATTTGAGGAAAGGAAGCACCTTTTTATTAAATTTACCTTTTAGCAATCGCCATTCCTACCCTAAAGATC
+
BCCCCFFFFFFFGGGGGGGGGGHHHHHHHHHGGGGHHHGHHHHHHGGGGGGGGHHHHHHHHHHHHHHHHHHHGHHHGHGHHHHHHHHHHHHGGGGGGHHHHHHHHHHHHHHHGGGGGHHHHHHHHGGGGGGHHHHHHHHHHHGGGGGHHHHHHGHHHHHHHHHHHGGGHHHGGFCGGGGGGGGGGGGGGGFGGGGGGGGGGFFFFFFFFFFFFFFFFFFFFFFFFFFFFFFFFFFFFFFFFFFFFFFFFFF
@M05620:45:000000000-G6HP7:1:1101:21651:9862 1:N:0:129
TACCTGTACTGGGGAAGCGTGTAGCAATCGCCATTCCTACCCTAAAGATCGGAAGAGCACACGTCTGAACTCCAGTCACTCTCGCGCATCTCGTATGCCGTCTTCTGCTTGAAAAAAAAAAAAAAAAAAAAAAATCACAATATCACACAAACACAAAACAAAAAAAAGTAATAAGACAAGTCACAATATCTATACAATGACAACAAGGTAAGAGGAGATCAGATGAAGTAGTGCTCGACTATCCGCCCTTT
+
CCCCCFFFFFFFGGGGGGGGGGHHHHHHHGGGGGHHHHHHHHHHHHHHHHHGGGGHHHHHHHGHHHGHHHHHHHHHHHHHHHHGGGGGGGHHHGGHHHHGGGHGHHHHHHHHFHHHGGGGG<<><><-;:---;;0009909900000.......;...:..;.---.9000000009/.0000000;:00000;00900090.../.0000:0..../0000000000000/000.--;-00/...--/0
@M05620:45:000000000-G6HP7:1:1101:25088:9928 1:N:0:129
TACCTGTACTGGGGAAGCATTTGAATATCCCCCCATGGTGATGGGGACGGAGAACTGCTCCATAAACACAGGCAACGTGCCTAACTTTCCCGGGAAGATGAAGTCAAAGAGCGACCACAGCTCTCGGAGGTTATTTTGCATCGGTGAGCCAGACAGAATGATCCGATGAGGGGTGCGAAACTATTTGAGGAAAGGAAGCACCTTTTTATTAAATTTACCTTTTAGCAATCGCCATTCCTACCCTAAAGATC
+
CCCCCFFFFFFFGGGGGGGGGGHHHHHHHHHGGGGHHHGHHHHHHGGGGGGGGHHHHHHHHHHHHHHHHHHHGHHHGHHHHHHHHHHHHHHGGGGGGHHHHHHHHHHHHHHHGGGGGHHHHHHHHGGGGGGHHHHHHHHHHHGGGGGHHHHHHGHHHHHHHHHHHGGGHHHGGGGGGGGGGGGGGGGGGGFFGGGGGGGGGFFFFFFFFFFFFFFFFFFFFFFFFFFFFFFFFFFFFFFFFFFFFFFFFFF
@M05620:45:000000000-G6HP7:1:1101:17679:9967 1:N:0:129
TACCTGTACTGGGGAAGCATTTGAATATCCCCCCATGGTGATGGGGACGGAGAACTGCTCCATAAACACAGGCAACGTGCCTAACTTTCCCGGGAAGATGAAGTCAAAGAGCGACCACAGCTCTCGGAGGTTATTTTGCATCGGTGAGCCAGACAGAATGATCCGATGAGGGGTGCGAAACTATTTGAGGAAAGGAAGCACCTTTTTATTAAATTTACCTTTTAGCAATCGCCATTCCTACCCTAAAGATC
+
DDDDCFFFFFFFGGGGGGGGGGHHHHHHHHHGGGGHHHGHHHHHHGGGGGGGGHHHHHHHHHHHHHHHHHHHGHHHGHHHHHHHHHHHHHHGGGGGGHHHHHHHHHHHHHHHGGGGGHHHHHHGHGGFGGEHHHHHHHH1GHGGGGGHHHHHHGHHHHHHHHHHHGGGHHHGGCEGGFGGGGGGGHHGGGFGGGGGGGGGGFFFFFFFHFHFFFFFFFFFFFFFFFFFFFFFFFFFFHHHFFFFFFFFFFF
@M05620:45:000000000-G6HP7:1:1101:14718:9969 1:N:0:129
TACCTGTACTGGGGAAGCATTTGAATATCCCCCCATGGTGATGGGGACGGAGAACTGCTCCATAAACACAGGCAACGTGCCTAACTTTCCCGGGAAGATGAAGTCAAAGAGCGACCACAGCTCTCGGAGGTTATTTTGCATCGGTGAGCCAGACAGAATGATCCGATGAGGGGTGCGAAACTATTTGAGGAAAGGAAGCACCTTTTTATTAAATTTACCTTTTAGCAATCGCCATTCCTACCCTAAAGATC
+
CCCCCFFFFFFFGGGGGGGGGGHHHHHHHHHGGGGHHHGHHHHHHGGGGGGGGHHHHHHHHHHHHHHHHHHHGHHHGHHHHHHHHHHHHHHGGGGGGHHHHHHHHHHHHHHHGGGGGHHHHHHHHGGGGGGHHHHHHHHHHHGGGGGHHHHHHGHHHHHHHHHHHGGGHHHGGGEGGGGGGGGGGGGGGFGGGGGGGGGGGFFFFFFFFFFFFFFFFFFFFFFFFFFFFFEFFFFFFFFFFFFFFFFFFFF
@M05620:45:000000000-G6HP7:1:1101:6069:10008 1:N:0:129
TACCTGTACTGGGGAAGCATTTGAATATCCCCCCATGGTGATGGGGACGGAGAACTGCTCCATAAACACAGGCAACGTGCCTAACTTTCCCGGGAAGATGAAGTCAAAGAGCGACCACAGCTCTCGGAGGTTATTTTGCATCGGTGAGCCAGACAGAATGATCCGATGAGGGGTGCGAAACTATTTGAGGAAAGGAAGCACCTTTTTATTAAATTTACCTTTTAGCAATCGCCATTCCTACCCTAAAGATC
+
BCACCFFFFFFFGGGGGGGGGGHFDGHHHHHGGGGHHHGGGHHHHGGGGGGGGHHHHHHHHHHHHHHHHGHHGEGGGHHHHHHHHHHHHHHGGGFCFFHHGGHGHGHGHHHHGGGGGHHHHHHHHEFFGGCGHHHHHHHEGGGGGGFHGHGHHGGHFHHHHHHHHGGGFHGGG;EGGDFBDGGGGGGGGGFGGGGGEFGBCEFFFFFEFFFFFFFFFF:FFFFFFFFBFBEFFFFFFFFFFFFFFFFFFFB
@M05620:45:000000000-G6HP7:1:1101:24259:10010 1:N:0:129
AAACCAAGCAGACACTCACCGCTCCCTCGCCACAGGCCAATAGTTTGTCCTCACTGAGTTGGCAACAAGTGGCTGCTGTGGCTGCCATTTTTCTGGTGATGGCCATCAGCTCCGACGAGGTCAGCTGGGGGGCTTTCTTTGTGTAAGCAACGAGAAACCTGAAAGAAGCATTTTTTAACTAAGTCCTGCTGAGTCATTCATGAGTTTTTAGCCGCCTTGCTTCTTCTCACAGACTCTCTACTCTCATGCCA
+
DDCDDCCFCFFFGGGGGGGGGGGGGGHHGGGGGHHHGGHHHHHHHHHHHHHHHHHHHHHHHHHHHHHHHFHHGHGGHHHHHHHGGHHHHHHHHHHHHHGHHHHHHHHHHHHHHGGGGGGGGHHHHHHHGGGGGGGGGGGGGGGGGGFFFFFFFFFFFFFFFFFFFFFFFFFFFFHFFFFHHFFFFFFFFFFFFFFFFFFFFFFFFFFFFFFHFFFFFFFFHHHFHFHFHFFFFFFFFFFHHFFHFFFFFFF
@M05620:45:000000000-G6HP7:1:1101:6056:10024 1:N:0:129
TACCTGTACTGGGGAAGCATTTGAATATCCCCCCATGGTGATGGGGACGGAGAACTGCTCCATAAACACAGGCAACGTGCCTAACTTTCCCGGGAAGATGAAGTCAAAGAGCGACCACAGCTCTCGGAGGTTATTTTGCATCGGTGAGCCAGACAGAATGATCCGATGAGGGGTGCGAAACTATTTGAGGAAAGGAAGCACCTTTTTATTAAATTTACCTTTTAGCAATCGCCATTCCTACCCTAAAGATC
+
CCCCCFFFFFFFGGGGGGGGGGHHHHHHHHHGGGGHHHHHHHHHHGGGGGGGGHHHHHHHHHHHHHHHHHHHGHHHGHHHHHHHHHHHHHHGGGGGGHHHHHHHHHHGHHHHGGGGGHHHHHHHHGGGGGEHHHHHHHHGHHGGGGGHHHFHHGHHHHHHHHHHHGGGHHHGGFGGGGG?BGGGGGGGGGEGGGGFGGGEFFFFFFFFFFFFFFFFFFFFFFFFFFFEFFFFFFFFFFFFFFFFFFFFFFB
@M05620:45:000000000-G6HP7:1:1101:26395:10026 1:N:0:129
TACCTGTACTGGGGAAGCATTTGAATATCCCCCCATGGTGATGGGGACGGAGAACTGCTCCATAAACACAGGCAACGTGCCTAACTTTCCCGGGAAGATGAAGTCAAAGAGCGACCACAGCTCTCGGAGGTTATTTTGCATCGGTGAGCCAGACAGAATGATCCGATGAGGGGTGCGAAACTATTTGAGGAAAGGAAGCACCTTTTTATTAAATTTACCTTTTAGCAATCGCCATTCCTACCCTAAAGATC
+
BBBBBFFFFFFFGGGGGGGGGGHHHHHHHHHGGGGHHHHHHHHHHGGGGGGGGHHHHHHHHHHHHHHHHHHHGHHHGHEEHHHHHGHHHHHGGGEGGHHHHHHGGHHHHHHHGGGGGHHHHHHHHGGG@FCGBGGFHFH1FFAEEGGCFHGHGGGFGHHHEFHHAACDHFHGGEDGG?FGG00;FGGFEG0FF.FFGGGGGFFFFFFE/BBBFBFFFFFFFFFBBBFFF999DDAF9BB:BFFFFFFBFFB
@M05620:45:000000000-G6HP7:1:1101:26406:10041 1:N:0:129
TACCTGTACTGGGGAAGCATTTGAATATCCCCCCATGGTGATGGGGACGGAGAACTGCTCCATAAACACAGGCAACGTGCCTAACTTTCCCGGGAAGATGAAGTCAAAGAGCGACCACAGCTCTCGGAGGTTATTTTGCATCGGTGAGCCAGACAGAATGATCCGATGAGGGGTGCGAAACTATTTGAGGAAAGGAAGCACCTTTTTATTAAATTTACCTTTTAGCAATCGCCATTCCTACCCTAAAGATC
+
@BBBBFFFFFFFGGGGFGFGGGHHHHHHHHHGGGGHHHGHHHHHHGGGGGGGGHHHHHHHHHHHHHHHHGHHGHHHGHHHHHHHHHHHHHHGGGEEGHHHHHHHHHHHHHHHGGGGCHHHHHHGHGGCDGFHHHHHHHHBGHGGGGEHHHHHHGHHGHHHHHHHHGFGHHHGGEGGFC?BGGGGGGGGFG0CBFGGGGGGGFFFFFFFFFFFEFFFFFFFFFFFFFFFFFFFF?EFBFFFFFFFFF/BFFF
@M05620:45:000000000-G6HP7:1:1101:15531:10057 1:N:0:129
CATCCTGACCCTGAAGTACCCGGCTTGATTTCTGACATTAGATCGGAAGAGCACACGTCTGAACTCCAGTCACTCTCGCGCATCTCGTATGCCGTCTTCTGCTTGAAAAAAAAAAAAAGAAAAAATACCCCTCCTTTCTTTAATCTCCCCACTTTCTTCGCTTCATGTTTCCTTCCCCCTTTCGCCTCCCTTCCCCATTTACCCCCGGCCACGTTTCATCCCACCACCGCCCTCCCTCTCTCTCCCCCTCC
+
CCCCCFFFFFFFGGGGGGGGGGGGGGGHHHHHHHHHHHHHHHHHHGGGGHHHHHHHGHHHGGHHHHHHHHHHHHHFHCGGGGEEGHHGGHHGGGGGHGGHFHHHHHHHHHGBBBC//</==>00<011<1<.../00<000000000:/./..000000.....000;00;;00;CB/.-.00.;...../0//9/9/0000;B9;---9:.-..90000:.:99.;..----...////0009//..-..
@M05620:45:000000000-G6HP7:1:1101:10940:10079 1:N:0:129
TACCTGTACTGGGGAAGCATTTGAATATCCCCCCATGGTGATGGGGACGGAGAACTGCTCCATAAACACAGGCAACGTGCCTAACTTTCCCGGGAAGATGAAGTCAAAGAGCGACCACAGCTCTCGGAGGTTATTTTGCATCGGTGAGCCAGACAGAATGATCCGATGAGGGGTGCGAAACTATTTGAGGAAAGGAAGCACCTTTTTATTAAATTTACCTTTTAGCAATCGCCATTCCTACCCTAAAGATC
+
DDCDDFFFFFFFGGGGGGGGGGHHHHHHHHHGGGGHHHFGHHHHHGGGGGGGGHHHHHHHHHHHHHHHHHHHGHHHGHHHHHHHHHHHHHHGGGGGGHHHHHHHHHHHHGHHGGGGGHHHHHHHHGGGGGGHHHHHHHHHHHGGGGGHHHHHHGHHHHHHHHHHHGGGHHHGGCEGGDGFGGGGGHHGGGCFGGGGGGGGGFFFFFFFFHFFHFFHFFFHHFFFFFFFFFFFFFFFFFFFFFFFFFFFFFF
@M05620:45:000000000-G6HP7:1:1101:26696:10088 1:N:0:129
TACCTGTACTGGGGAAGCATTTGAATATCCCCCCATGGTGATGGGGACGGAGAACTGCTCCATAAACACAGGCAACGTGCCTAACTTTCCCGGGAAGATGAAGTCAAAGAGCGACCACAGCTCTCGGAGGTTATTTTGCATCGGTGAGCCAGACAGAATGATCCGATGAGGGGTGCGAAACTATTTGAGGAAAGGAAGCACCTTTTTATTAAATTTACCTTTTAGCAATCGCCATTCCTACCCTAAAGATC
+
CCCCBFFFFFFFGGGGGGGGGGHFFGHHHHHGGGGHGHFGHHHHHGGGGGGGGHHHHHHHHGHHHHHHHHHHGHHHGHHHHHHHHHHHHHHGGGGGGGHHHGHHHHHHHHHHGGGGGHHHHHHHHGGFGGDHHHHHHHHGHHGGGGGHHHGGHGHHHHGHGHHHHGGGGHHGG;CG?CADGGGGGGGGGGEGFGGFFFEFGFFFFFFFFFFF0;BFFFFFFFFFFFFBBBEFFFFFFFFFFAFFFFFFFFB
@M05620:45:000000000-G6HP7:1:1101:10959:10088 1:N:0:129
TACCTGTACTGGGGAAGCATTTGAATATCCCCCCATGGTGATGGGGACGGAGAACTGCTCCATAAACACAGGCAACGTGCCTAACTTTCCCGGGAAGATGAAGTCAAAGAGCGACCACAGCTCTCGGAGGTTATTTTGCATCGGTGAGCCAGACAGAATGATCCGATGAGGGGTGCGAAACTATTTGAGGAAAGGAAGCACCTTTTTATTAAATTTACCTTTTAGCAATCGCCATTCCTACCCTAAAGATC
+
CCCCCFFFFFFFGGGGGGGGGGHHHHHHHHHGGGGHHHHHGHHHHGGGGGGGGGHHHHHHHHHHHHHHHGHHGGHHGHHHHHHHHHHHHHHGGGGGGHHHGHHHHFHGHHHHGGGGGHGHHHHHHGGGGGCHHHHHHHHHHHGGGGGHHHHHHGHHHHHHGHHHHGGFGHGGG;AFGDADGGGGGGGGGGFGGGGGGGGFFFFFFFFFFFFFFFFFFFFFFFFFFFFEFFFFFFFFFFFFFAFFFFFFFFB
@M05620:45:000000000-G6HP7:1:1101:15080:10090 1:N:0:129
TACCTGTACTGTGGAAGCATTTGAATATCCCCCCATGGTGATGGGGACGGAGAACTGCTCCATAAACACAGGCAACGTGCCTAACTTTCCCGGGAAGATGAAGTCAAAGAGCGACCACAGCTCTCGGAGGTTATTTTGCATCGGTGAGCCAGACAGAATGATCCGATGAGGGGTGCGAAACTATTTGAGGAAAGGAAGCACCTTTTTATTAAATTTACCTTTTAGCAATCGCCATTCCTACCCTAAAGATC
+
A?AAAFFFFFFDGGGGGGGGGGHFDGHFHHHGGGGHHGHHHHHGGGEE0AEGGHHHHHHGHHHHHHHHHECEFECHEHHHHHEHHHHHHHHG@GCG?GFHHFEGFG4GGBGHEGEG/GCGHHHHHGGGGCEHDHHHHHHHHHGGDGFGHHHHFGHHHHGFFGHHHFGGHHHGGGDG@A??BFGGGGGGGGGFGG?BFGGGFGFGGFFFFFB/9BFFFFFFFFFFFFFFFFEFF.AFFFFBFFFFFB/BFFF
@M05620:45:000000000-G6HP7:1:1101:19616:10092 1:N:0:129
AAACCAAGCAGACACTCACCGCTCCCTCGCCACAGGCCAATAGTTTGTCCTCACTGAGTTGGCAACAAGTGGCTGCTGTGGCTGCCATTTTTCTGGTGATGGCCATCAGCTCCGACGAGGTCAGCTGGGGGGCTTTCTTTGTGTAAGCAACGAGAAACCTGAAAGAAGCATTTTTTAACTAAGTCCTGCTGAGTCATTCATGAGTTTTTAGCCGCCTTGCTTCTTCTCACAGACTCTCTACTCTCATGCCA
+
DDDDDBCFCFFFGGGGGGGGGGGGGGHHGGGGGHHHGGHHHHHHHHHHHHHHHHHHHHHHHHHHHHHHHHHHGHGGHHHHHHHGGHHHHHHHHHHHHHGHHHHHHHHHHHHHHGGGGGGGGHHHHHHHGGGGGGGGGGGGGGGGGGFFFFFFFFFFFFFFFFFFFFFFFFFFFFHFFFFFFFFFFFFFFFFFFFFFFFFFFFFFFFFFFFFFFFFFFFFFFFHFFHHFFFFFFFFFFFFFFHFFFFFFFFF
@M05620:45:000000000-G6HP7:1:1101:19598:10094 1:N:0:129
AAACCAAGCAGACACTCACCGCTCCCTCGCCACAGGCCAATAGTTTGTCCTCACTGAGTTGGCAACAAGTGGCTGCTGTGGCTGCCATTTTTCTGGTGATGGCCATCAGCTCCGACGAGGTCAGCTGGGGGGCTTTCTTTGTGTAAGCAACGAGAAACCTGAAAGAAGCATTTTTTAACTAAGTCCTGCTGAGTCATTCATGAGTTTTTAGCCGCCTTGCTTCTTCTCACAGACTCTCTACTCTCATGCCA
+
AAAABBBFBFFBFGGGGGGGEEEGGGHHGGGCE2BFFGF2F3FHHEHHEGGHHHHGGHGHHHHHHHGEFFHGGHEGFFFBGGHEFHHHHGHHGHFGFFGHHHHHGHHGHHGHHGGG?EDCGHGHHHGHFCGGGGGFGGGFGFFFFEFFFFFBFFFFEFFFFFBF/BFFFFEFFFFBEFFFFFFFFFFFFFFBA9BFFFFEFBFFBFFFAEFFFABB?FFFBFFFFFFFFF/:/FBBFFFFFFFFEFFFFF/
@M05620:45:000000000-G6HP7:1:1101:15099:10096 1:N:0:129
TACCTGTACTGTGGAAGCATTTGAATATCCCCCCATGGTGATGGGGACGGAGAACTGCTCCATAAACACAGGCAACGTGCCTAACTTTCCCGGGAAGATGAAGTCAAAGAGCGACCACAGCTCTCGGAGGTTATTTTGCATCGGTGAGCCAGACAGAATGATCCGATGAGGGGTGCGAAACTATTTGAGGAAAGGAAGCACCTTTTTATTAAATTTACCTTTTAGCAATCGCCATTCCTACCCTAAAGATC
+
DDCDDFFFFFFFGGGGGGGGGGHHHHHHHHHGGGGHHHGHHHHHHGGGGGGGGHHHHHHHHHHHHHHHHHHHGHHHGHHHHHHHHHHHHHHGGGGGGHHHHHHHHHHHHHHHGGGGGHHGHHHHHGGGGGEHHHHHHHHHHHGGGGGHHHHHHGHHHHHHHHHHHGGGHHHGGEFGGGGGGGGGHGGGGGGGGGGGGGGGGGGGGFFFFFFFFFFHHFFFFFFFFFFFFFFFFFFFFFFFFFFFFFFFFFF
@M05620:45:000000000-G6HP7:1:1101:10941:10096 1:N:0:129
TACCTGTACTGGGGAAGCATTTGAATATCCCCCCATGGTGATGGGGACGGAGAACTGCTCCATAAACACAGGCAACGTGCCTAACTTTCCCGGGAAGATGAAGTCAAAGAGCGACCACAGCTCTCGGAGGTTATTTTGCATCGGTGAGCCAGACAGAATGATCCGATGAGGGGTGCGAAACTATTTGAGGAAAGGAAGCACCTTTTTATTAAATTTACCTTTTAGCAATCGCCATTCCTACCCTAAAGATC
+
DDCCCFFFFFFFGGGGGGGGGGHHHHHHHHHGGGGHHHGHHHHHHGGGGGGGGHHHHHHHHHHHHHHHHHHHGGHHGHHHHHHHHHHHHHHGGGGGGHHHHHHHHHHHHHHHGGGGGHHHHHHHHGGGGGEHHHHHHHHHHHGGGGGHHHHHHGHHHHHHHHHHHGGGHHHGGEEGGGGGGGGHHHHGGGFGGGGGGGGGGFFFFFFFHHFFFFFHHFFFFFFFFFFFFFFFFFFFFFFHFFFFFFFFFFF
@M05620:45:000000000-G6HP7:1:1101:26712:10104 1:N:0:129
TACCTGTACTGGGGAAGCATTTGAATATCCCCCCATGGTGATGGGGACGGAGAACTGCTCCATAAACACAGGCAACGTGCCTAACTTTCCCGGGAAGATGAAGTCAAAGAGCGACCACAGCTCTCGGAGGTTATTTTGCATCGGTGAGCCAGACAGAATGATCCGATGAGGGGTGCGAAACTATTTGAGGAAAGGAAGCACCTTTTTATTAAATTTACCTTTTAGCAATCGCCATTCCTACCCTAAAGATC
+
BAABBFFFFFFFGGGGGGGGGGHHHHHHHHHGGGGHHHBFGHHHHGGGGGGGGHHHHHHHHGHHHHHHHGHHGHHHGHHHHHHHHHHHHHHGGGGGGHHHHGHHHHHHHHHHGGGGGHHHHHHHHGGGGGGHHHHHHHHHHHGGGGGHHHHHHGHHHCHHGHHHHADGHHHGGCDGGCABGGGGGGGEEGFFGGG/BFFGGFFFFFFFFF/FFFFFFFFFFFFFFFFFFFFFFDEFFFFFFAFFFBBFFFF
@M05620:45:000000000-G6HP7:1:1101:26693:10111 1:N:0:129
TACCTGTACTGGGGAAGCATTTGAATATCCCCCCATGGTGATGGGGACGGAGAACTGCTCCATAAACACAGGCAACGTGCCTAACTTTCCCGGGAAGATGAAGTCAAAGAGCGACCACAGCTCTCGGAGGTTATTTTGCATCGGTGAGCCAGACAGAATGATCCGATGAGGGGTGCGAAACTATTTGAGGAAAGGAAGCACCTTTTTATTAAATTTACCTTTTAGCAATCGCCATTCCTACCCTAAAGATC
+
CCCCCFFFFFFFGGGGGGGGGGHHHHHHHHHGGGGHHHHHHHHHHGGGGGGGGHHHHHHHHHHHHHHHHHHHGHHHGHHHHHHHHHHHHHHGGGGGGHHHHHHHHHHHHHHHGGGGGHHHHHHHHGGGGGEHHHHHHHHGHHGGGGGHHHHHHGHHHHHHHHHHHGGGHHHGGCEGGFGGGGGGGGGGGGFGGGGGGGGGGFFFFFFFFFFFFFFFFFFFFFFFFFFFFFFFFFFFFFFFFFFFFFFFFFF
@M05620:45:000000000-G6HP7:1:1101:2956:10150 1:N:0:129
CATCCTGACCCTGAAGTACCCGGCTTGATTTCTGACATTAGATCGGAAGAGCACACGTCTGAACTCCAGTCACTCTCGCGCATCTCGTATGCCGTCTTCTGCTTGAAAAAAAAAAAAAAGCTAGTTAATGAAATGTATCGTGAAGTAGAAAGTCTAAAAAGAATATAGAATGGTAATTTGAAGATAATAAGAGAGCGTAATAGAATGGTTTATATTTGAGATGGTGTAAATAAGTAATTATTTTGTTGTGT
+
DDDDDFFFFFFFGGGGGGGGGGGGGGGHHHHHHHHHHHHHHFGHHGGGGHHHHHHHGHHHGGGHHHHHHHHHHHHHHGGGGGEEGGHGEHFHHGGGHGHHHHHH3GHHFHGGFFG><<-.0111111111111<00000././.<00000<0:0000000...0000<000<<:00000000000<0:00000/..-9..900:000000.000<0000..00000.0000000:00:0000000::././
@M05620:45:000000000-G6HP7:1:1101:27828:10151 1:N:0:129
AAACCAAGCAGACACTCACCGCTCCCTCGCCACAGGCCAATAGTTTGTCCTCACTGAGTTGGCAACAAGTGGCTGCTGTGGCTGCCATTTTTCTGGTGATGGCCATCAGCTCCGACGAGGTCAGCTGGGGGGCTTTCTTTGTGTAAGCAACGAGAAACCTGAAAGAAGCATTTTTTAACTAAGTCCTGCTGAGTCATTCATGAGTTTTTAGCCGCCTTGCTTCTTCTCACAGACTCTCTACTCTCATGCCA
+
1AAAAAAFA1F1GFGFFGGG0EEECGHHEEGGGHH/EFFAGFGGHHHEHFHFHHGFHGFFDG1FHHHHGFHHGAFGFG1FCEFFFFHHBBFBGHFHHHBGGCGHHHHHHHGHHGGGGC@GGHHHFFHH/CGGGGGGFGGGGGFFBBFFFFF@FFFFFFFFFFFFBFFFFFFBFFF@FFFFFF/BFFFFEFFFFBFBFFFFFFF/BFFFFEBFF-@@FBFFBFFFFFFFFFFBFFFFFFFEFFFFBFF/BFF
@M05620:45:000000000-G6HP7:1:1101:27848:10159 1:N:0:129
AAACCAAGCAGACACTCACCGCTCCCTCGCCACAGGCCAATAGTTTGTCCTCACTGAGTTGGCAACAAGTGGCTGCTGTGGCTGCCATTTTTCTGGTGATGGCCATCAGCTCCGACGAGGTCAGCTGGGGGGCTTTCTTTGTGTAAGCAACGAGAAACCTGAAAGAAGCATTTTTTAACTAAGTCCTGCTGAGTCATTCATGAGTTTTTAGCCGCCTTGCTTCTTCTCACAGACTCTCTACTCTCATGCCA
+
CCCCCBCFCFFFGGGGGGGGGGGGGGHHGGGGGHHHGGHHHHHHHHHHHHHHHHHHHHHHHHHHHHHHHGHHGHGGHHHHHHHGGHHHHHHHHHHHHHHHHHHHHHHHHHHHHGGGGGGGGHHHHHHHGGGGGGGGGGGGGGGGGGFFFFFFFFFFFFFFFFFFFFFFFFFFFFFFFFFFFFFFFFFFFFFFFFFFFFFFFFFFFFFFFFFFFFFFFFFFFFFFFFFFFFFFFFFFFFFFFFFFFFFFFFF
@M05620:45:000000000-G6HP7:1:1101:21172:10184 1:N:0:129
TACCTGTACTGGGGAAGCATTTGAATATCCCCCCATGGTGATGGGGACGGAGAACTGCTCCATAAACACAGGCAACGTGCCTAACTTTCCCGGGAAGATGAAGTCAAAGAGCGACCACAGCTCTCGGAGGTTATTTTGCATCGGTGAGCCAGACAGAATGATCCGATGAGGGGTGCGAAACTATTTGAGGAAAGGAAGCACCTTTTTATTAAATTTACCTTTTAGCAATCGCCATTCCTACCCTAAAGATC
+
BBBBBFFFFFFFGGGGGGGGGGHHHHHHHHHGGGGHHHEGHHHHHGGGGGGGGHHHHHHHHHFGHHHHHHHHGHHHGHFHHHHBGHHHHHHGGGEGGHHHGHHHHGGHHGHHGGGGGHHHHHHHHGGGGGEHHHHGHHHHHHGGGGGHHHHHHGHHHHHHHHHHHGGGHHHGG;CEGDGGGGGGGGGGEFFFGFFGGGGGGFFFFFFFFFFFFFFFFFFFFFFFFFFFFFFFFFFFFFFFFFFFFFFFFFF
@M05620:45:000000000-G6HP7:1:1101:22653:10185 1:N:0:129
ATCTCTATCTCCTAAAAAGGAAGAAAGGGGAGGGAAGATCGGAAGAGCACACGTCTGAACTCCAGTCACTCTCGCGCATCTCGTATGCCGTCTTCTGCTTGAAAAAAAAAAAAAACACAATAATAAACCCTCATCATCCACTCCTCCCCCATACCCTCACTTTACTCAACCTCCTTCTCTCCACTACTTCGTTTCATTTGACCCAATGACACACACCTCACCTTTCGCACTTCACGATCGCGTATTCCTAC
+
BCCDDFFFFFFFGGGGGGFGFGHGHHHHGGGGGGGHGHHHHGFGGHHFHHHHGHHHGGFGHHHGHGHFHHHHHGGGGGGEHHGFEHHHHEFGHGHHHHHHHGFGHHGGFGCD//>.<0..1111=000/....000000000//0<<C..-///<00...0<00:0000/<//</000:00/0/0/:<00.//.<00000000/../00000/..<</<0.<:000...--0000....-.-<9.000000
@M05620:45:000000000-G6HP7:1:1101:4044:10186 1:N:0:129
TACCTGTACTGGGGAAGCATTTGAATATCCCCCCATGGTGATGGGGACGGAGAACTGCTCCATAAACACAGGCAACGTGCCTAACTTTCCCGGGAAGATGAAGTCAAAGAGCGACCACAGCTCTCGGAGGTTATTTTGCATCGGTGAGCCAGACAGAATGATCCGATGAGGGGTGCGAAACTATTTGAGGAAAGGAAGTACCTTTTTATTAAATTTACCTTTTAGCAATCGCCATTCCTATCCTAAAGATC
+
A1A11BB3DF3@11FG?GG1FGG31DABAA1A0E00FBBAA2B1////A////B1FAFH111A21BF10B>//B0>/>?/>B11F12F1FGAG@//E>G1G1<G12>GHFF0<<////?0/F1@1?//<<<<GDHFH111<<<CCEGAGF0<../<//=<DG0=<.;.0C/.-::C?.A--;F9BB;FEF0/CA?F/900090//9;-BB//:BFFFF/9//;///;/999--:-9/BF//9//BFFFBF9
@M05620:45:000000000-G6HP7:1:1101:21155:10192 1:N:0:129
TACCTGTACTGGGGAAGCATTTGAATATCCCCCCATGGTGATGGGGACGGAGAACTGCTCCATAAACACAGGCAACGTGCCTAACTTTCCCGGGAAGATGAAGTCAAAGAGCGACCACAGCTCTCGGAGGTTATTTTGCATCGGTGAGCCAGACAGAATGATCCGATGAGGGGTGCGAAACTATTTGAGGAAAGGAAGCACCTTTTTATTAAATTTACCTTTTAGCAATCGCCATTCCTACCCTAAAGATC
+
CCCCCFFFFFFFGGGGGGGGGGHHHHHHHHHGGGGHHHGHHHHGHGGGGGGGGHHHHHHHHHHHGHHHHHHHGHHHGHHHHHHHHHHHHHHGGGFGGHHHHHHHHHHHHHHHGGGGGHHHHHHHHGGGGGCHHHHHHHHGHHGGDGGHHHHHHGHHHHHHHHHHHGGGHHHGGCAGGGGGGGGGGGGGEBFFGFFGGGGFFFFFFFFFFFFFFFFFFFFFFFFFFFFFFFFFFFFFFFFFFFFFFFFFFFF
@M05620:45:000000000-G6HP7:1:1101:4054:10204 1:N:0:129
TACCTGTACTGGGGAAGCATTTGAATATCCCCCCATGGTGATGGGGACGGAGAACTGCTCCATAAACACAGGCAACGTGCCTAACTTTCCCGGGAAGATGAAGTCAAAGAGCGACCACAGCTCTCGGAGGTTATTTTGCATCGGTGAGCCAGACAGAATGATCCGATGAGGGGTGCGAAACTATTTGAGGAAAGGAAGCACCTTTTTATTAAATTTACCTTTTAGCAATCGCCATTCCTACCCTAAAGATC
+
CCCCCFFFFFFFGGGGGGGGGGHHHHHHHHHGGGGHHHGGHHHHHGGGGGGGGHHHHHHHHHHHHHHGHHHHGHHHGHHHHHHHHHHHHHHGGGGGGHHHHGHHHHHHHHHHGGGGGHHHHHHHHGGGGGGHHHHHHHHGHHGGGGGHHHHHHGHHGHHHHHHHHGGGHHHGGGGGGGGDGGGGGHHGGGFGGGGFGGGBFFFFFFFFHFFFFFFHFFFFFFFFFFFFFFFFFFFFFFHFFFFFFFFFFFF
@M05620:45:000000000-G6HP7:1:1101:25281:10215 1:N:0:129
AAACCAAGCAGACACTCACCGCTCCCTCGCCACAGGCCAATAGTTTGTCCTCACTGAGTTGGCAACAAGTGGCTGCTGTGGCTGCCATTTTTCTGGTGATGGCCATCAGCTCCGACGAGGTCAGCTGGGGGGCTTTCTTTGTGTAAGCAACGAGAAACCTGAAAGAAGCATTTTTTAACTAAGTCCTGCTGAGTCATTCATGAGTTTTTAGCCGCCTTGCTTCTTCTCACAGACTCTCTACTCTCATGCCA
+
CCCCDCDFDFFFGGGGGGGGGGGGGGHHGGGGGHHHGGHHHHHHHHHHHHHHHHHHHHHHHHHHHHHHHHHHGHGGHHHHHHHGGHHHHHHHHHHHHHHHHHHHHHHHHHHHHGGGGGGGGHHHHHHHGGGGGGGGGGGGGGGGGGFFFFFFFFFFFFFFFFFFFFFFFFFFFFHFFFFFHFFFFFFFFFFFFFFFFFFHFFFFFFFFFFFFFFFFFFFFHHHFFFHFHFFFFFFFFFFHHFFFFFHEFFB
@M05620:45:000000000-G6HP7:1:1101:20327:10227 1:N:0:129
AGATTACTGCAACAGTTCCCCCTGGACCTGGAAAAGTTTCTTGCCTGGCTTACAGAAGCTGAAACAACTGCCAATGTCCTACAGGATGCTACCCGTAAGGAAAGGCTCCTAGAAGACTCCAAGGGAGTAAAAGAGCTGATGAAACAATGGCAAGTAAGTCAGGCATTTCCGCTTTAGCACTCTTGTGGATCCAATTGAACAATTCTCAGCATTTGTACTTGTAACTGACAAGCCGGGACAAAACAAAGATC
+
>33>AFFF5DFFGGGGGGGGCECC44FGFEC43BFG3FGFDHHCFFF2AGAFHH3AGHBA3FDGGHAG3CFGCGF3FDDD5BGFB1F3F@FEGGGEEF1GHHHC1FB1?3G4BG33F3GC?B3E?/E?EDGFGA00FHGDFGDDBCGGFFCCHF@DGHHHGG0FEFHG<FEDGGG1FFGHFFFGFHHDHBGHF<DBF=GH0CGHDHFHFBHFBG:GHHFHFH0GGC0C/00;C.?-9:-;.9C.CEFGGGF
@M05620:45:000000000-G6HP7:1:1101:6962:10242 1:N:0:129
CATCCTGACCCTGAAGTACCCGGCTTGATTTCTGACATTAGATCGAAGAGCACACGTCTGAACTCCAGTCACTCTCGCGCATCTCGTATGCCGTCTTCTGCTTGAAAAAAAAAAAAAACATCAACTGGTTTGCTTTCTTTGTTTCATCCCCTCTCCCCCTCCCCACATCCTTTTTTCACTAATCCCTCCTTATTCCTTCATTCTTTTTTCTCCGCATTTCTTCTTCTCACCTACTCTCTACTTTCCTTCCC
+
CCCCCFFFFFFFGGGGGGGGGGGGGGGHHHHHHHGHHHHHHHHHHGGGGHHHHHHGHHHGGFHHHHHGHHHHHHHHGGGGG>EGHHFAHHHHGGGHGHHHHHHHHHHHFGGGGCB/<>..1>11>100110.>DDDGFFH0D/<=00<0<.:.:/;/:A-..../;.9;/00B00;/000000000;/.;000090;0;090009;BF-/00BA?-.;000;0B09;B00.00/:09000;000;0900;;
@M05620:45:000000000-G6HP7:1:1101:20327:10246 1:N:0:129
AGATTACTGCAACAGTTCCCCCTGGACCTGGAAAAGTTTCTTGCCTGGCTTACAGAAGCTGAAACAACTGCCAATGTCCTACAGGATGCTACCCGTAAGGAAAGGCTCCTAGAAGACTCCAAGGGAGTAAAAGAGCTGATGAAACAATGGCAAGTAAGTCAGGCATTTCCGCTTTAGCACTCTTGTGGATCCAATTGAACAATTCTCAGCATTTGTACTTGTAACTGACAAGCCGGGACAAAACAAAGATC
+
BBABBFFFDFFFGGGGGGGGGGGGHHHHHHHHHHHHGHHHHGHHHHHHHHHHHHHHHHHHHHHHHHHHHHHHHHHGHHHHHHHHHHHHHHHHHHGGGGHHHHHHHHHHGHHHHHHHHHHHHHHGGFGFHHHHHGHHHHHHHGHHHHHHHHHHHGHHHHHHGHFHHHHHHHGGGGGHHHHHHHHHHGHGHHHHHHHHHHFGHHHHHHHFHHHHHHHHHFHHHFHGHHHHGHHHFGGGGGGGAFFGFGGGGGG
@M05620:45:000000000-G6HP7:1:1101:22661:10263 1:N:0:129
CATCCTGACCCTGAAGTACCCCGGCTTGATTTCTGACATTAGATCGGAAGAGCACACGTCTGAACTCCAGTCACTCTCGCGCATCTCGTATGCCGTCTTCTGCTTGAAAAAAAAACCAATACTGCTGACCGAGGCCCCCCTGAACCCCAAGGCCAACAGAAAGAAGATAACTCAGGTGAGGCTCGGCCGACGCCCGGGCTCCTCCCGTCCTTTCCCCAGTCATTTTCTGCCCGGCTTGATTTCTTCCATTA
+
BBBBBFFFFFFFGGGGGGGGGGGCEFGGFFHHHFHFGHHFHFHFHFGGGGHHHHHHGGHHHGHHHHHGHHFHFGFHHHGEFG@EEDGEFFHF4F@EGHGGHDHB?GFHEHHE/>///?/22@@BGH11FG</>@CGGF@DC.<0CCDFDD..;G.;C./9/;/BF//B00:;FB0B0/;C.AAA;9.:-;-;-9@---;9AFFFFF.;.AD/FFBFBF:9:/:BF/FF/;B..--@BF.;BFF///;//B/
@M05620:45:000000000-G6HP7:1:1101:23823:10331 1:N:0:129
CATCCTGACCCTGAAGTACCCGGCTTGATTTCTGACATTAGATCGGAAGAGCACACGTCTGAACTCCAGTCACTCTCGCGCATCTCGTATGCCGTCTTCTGCTTGAAAAAAAAAAAAAAAAAAAGAAAAAAAAATCTTATAAAACAATATCCAGTAAATCAGTAATGTCCACTTTATCACTCTTGTTTATCCAAATGAACAATTGTCAGCATTTTTACTAGTAACTAACAAGCCAGGTACACTACAAAGAT
+
CCCDDFFFFFFFGGGGGGGGGGGGGGGHHHHHHHHHGHHHHGHHHGGGGGHFHHHHGHHHGHHHHHHHHHHHHHHHHGGGGGGEHHHGGHHHHGGGHGHHHHHHHHHHHHGCBCB></--<<--::./:;@---90;;0900;00.A00000;09000;0:00009090:0;00:FF0;B0:;0000/:00::00;:00B0/0000090;000;00;:B000;;00009:;;;;F..00;000/:000//0
@M05620:45:000000000-G6HP7:1:1101:19139:10376 1:N:0:129
AGATTACTGCAACAGTTCCCCCTGGACCTGGAAAAGTTTCTTGCCTGGCTTACAGAAGCTGAAACAACTGCCAATGTCCTACAGGATGCTACCCGTAAGGAAAGGCTCCTAGAAGACTCCAAGGGAGTAAAAGAGCTGATGAAACAATGGCAAGTAAGTCAGGCATTTCCGCTTTAGCACTCTTGTGGATCCAATTGAACAATTCTCAGCATTTGTACTTGTAACTGACAAGCCAGGGACAAAACAAAGAT
+
BBBCCFFFFFFFGGGGGGGGGGGGHHHHHHHHHHHHHHHHGHHHHHHHHHHHHHHHHHHHHHHHHHHHHHHHHHHHHHHHHHHHHHHHHHHHHHGGGGHHHHHHHHHHGHHHHHHHHHHHHHHGGEGEHHHHHGHHHHHHHHHHHHHHHHHHHGHHHHHHHHHHHHHHHHGGGGGHHHHHHHHHHHHGHHHHHHHHHHHGHHHHHHHFHHHHHHHHHFHHHFHGHHHGHHHHGGGGGGGGGFGGGGGGGGG
@M05620:45:000000000-G6HP7:1:1101:19127:10389 1:N:0:129
AGATTACTGCAACAGTTCCCCCTGGACCTGGAAAAGTTTCTTGCCTGGCTTACAGAAGCTGAAACAACTGCCAATGTCCTACAGGATGCTACCCGTAAGGAAAGGCTCCTAGAAGACTCCAAGGGAGTAAAAGAGCTGATGAAACAATGGCAAGTAAGTCAGGCATTTCCGCTTTAGCACTCTTGTGGATCCAATTGAACAATTCTCAGCATTTGTACTTGTAACTGACAAGCCAGGGACAAAACAAAGAT
+
AA3AAFFFBBFFGGFEGFGGGGGFGHHHHHFHHHHGHHHHFGHFHHHHHHHHHFFFHGHHHFFFHFHHHHHHHHHHGHHHFHHFFGFFFGHHHHGGGFHFGFFA1GEGF3GHGHFFEGHHFH3FGAFGHFHHHFFHHHGHHFFFGHHHDGHHGGHHFH@GHGHHHHHHDHGEGGFFGGHHHHHGHGFDHFHHHGDFH0DCDGGGGFHFFHEG0CGHHHHEFFHHGGFBGHHHFFGGG..A.CCAFFGGGG9
@M05620:45:000000000-G6HP7:1:1101:22651:10444 1:N:0:129
AAACCAAGCAGACACTCACAGCTCCCTCGCCACAGGCCAATAGTTTGTCCTCACTGAGTTGGCAACAAGTGGCTGCTGTGGCTGCCATTTTTCTGGTGATGGCCATCAGCTCCGACGAGGTCAGCTGGGGGGCTTTCTTTGTGTAAGCAACGAGAAACCTGAAAGAAGCATTTTTTAACTAAGTCCTGCTGAGTCATTCATGAGTTTTTAGCCGCCTTGCTTCTTCTCACAGACTCTCTACTCTCATGCCA
+
>33AAAA?AFCFGFGFFFFGFCFGHGHHGGGGGGHGCFHFHHHGHFGGHHGBGHHFHHFGHHGGFHHHH5DBFA1FHFBGHGEGFHHGHHFHHGFFFHHFHHFGGFFEGFHFHGGGF?@EEGCGFHHGGGGGGGFGGGFFGFGFFGGGFFGFEFDFFFFFFBFFFFFBFFFFFFFFEEFFBFFFFBBFFFFBFFFFFFBFFFFF//FFFEFFFFFFFFFFFFFFFFBBFFFFFFFFFFFFFFFFFFFFFFF
@M05620:45:000000000-G6HP7:1:1101:15261:10460 1:N:0:129
AGATTACTGCAACAGTTCCCCCTGGACCTGGAAAAGTTTCTTGCCTGGCTTACAGAAGCTGAAACAACTGCCAATGTCCTACAGGATGCTACCCGTAAGGAAAGGCTCCTAGAAGACTCCAAGGGAGTAAAAGAGCTGATGAAACAATGGCAAGTAAGTCAGGCATTTCCGCTTTAGCACTCTTGTGGATCCAATTGAACAATTCTCAGCATTTGTACTTGTAACTGACAAGCCAGGGACAAAACAAAGAT
+
BBBBBFFFFFFFGGFGGGGGGGGGHHHHHHHHHHHHGHHHHHHHHHHHHHHHHHHHHHHHHHHHHHHHHHHHHHHHHHHHFGHHHHHHHHFHHHGFEEGGGHCGHHHHGHHHHHHHHHHHHHHGD?EEHFHHHGGHHHHHHHHHHHHHHHHGHGGGHHHFFGGHHHHHHHGGGGGHHHHHHHHHHGGGHHHHGGHHHHFHHHHGHHHFHHGHHGHGHGHHHFFHHHHHHHGHHGGGGGGGGGFGGFGGFFC
@M05620:45:000000000-G6HP7:1:1101:22402:10485 1:N:0:129
AGATTACTGCAACAGTTCCCCCTGGACCTGGAAAAGTTTCTTGCCTGGCTTACAGAAGCTGAAACAACTGCCAATGTCCTACAGGATGCTACCCGTAAGGAAAGGCTCCTAGAAGACTCCAAGGGAGTAAAAGAGCTGATGAAACAATGGCAAGTAAGTCAGGCATTTCCGCTTTAGCACTCTTGTGGATCCAATTGAACAATTCTCAGCATTTGTACTTGTAACTGACAAGCCAGGGACAAAACAAAGAT
+
BBABBFFFFFFFGGEBFGGGGGGGHHHHHHHHHHHHGHHHHHHHHHHHHHHFHHHHHHHHHHHHHHHHHHHHHHHHFHHHHHHHGGHHHHFGHHGFEGHHHHFHHHHHGHHHHHHHHHHHFFHGGEGGHHGHHGHHHHHHHFFFGHHHGFHFHGHFHHHHHHHHHHHHHHGGGGGHGHHHHHHHHGHGHHHHGGHGGEFCFGHHHHHFHEGHHHHHHHGHGFHHHHFEGHHGHGFGGGGGGFBFFGGGGGC
@M05620:45:000000000-G6HP7:1:1101:22418:10492 1:N:0:129
AGATTACTGCAACAGTTCCCCCTGGACCTGGAAAAGTTTCTTGCCTGGCTTACAGAAGCTGAAACAACTGCCAATGTCCTACAGGATGCTACCCGTAAGGAAAGGCTCCTAGAAGACTCCAAGGGAGTAAAAGAGCTGATGAAACAATGGCAAGTAAGTCAGGCATTTCCGCTTTAGCACTCTTGTGGATCCAATTGAACAATTCTCAGCATTTGTACTTGTAACTGACAAGCCAGGGACAAAACAAAGAT
+
BBBBBFFFFFFFGGGFGGGGGGGGHHHHHHHHHHHHGHHHHHHHHHHHHHHHHHHHHHHHHHHHHHHHHHHHHHHHHHHHHHHHGHHHHHFHHHGGGGHHHHHHHHHHGHHHHHHHHHHHHGHGGHGEHHHHHGHHHGHHHHHHHHHHHGHHHGHHHHHHHHHHHHHHHHGGGGGHGHHHHHHHHGHGHHHHGHHHHHFHHHHHHHHFHHHHHHHHHHHHHGFHHHHFGHHGHGGGGGGGGGGGGGGGFGF
@M05620:45:000000000-G6HP7:1:1101:5977:10494 1:N:0:129
TACCTGTACTGGGGAAGCGTGTAGCAATCGCCATTCCTACCCTAAAGATCGGAAAGCACACGTCTGAACTCCAGTCACTCTCGCGCATCTCGTATGCCGTCTTCTGCTTGAAAAAAAAAAAAAAAAAGAAAAAGAAAAAGGAAAAGAGTAACAATAACATAAAAGAATAAGTGGAATATAAATAATAATAAACAGAACACGAAGAAAGAACTAAGCATATGACGGACCGACACAGTACATGTATTAGTATA
+
DDCDCFFFFFFFGGGGGGGGGGHHHHHHHGGGGGHHHHHHHHHHHHHHHHHGGGGHHGHHHGHHHGHGHHHHHHHHHHHHHHGGGGGEEHHHFGHHHHGGGHGHHHHHHHGHHHHGGGGCA<<>--<.<.//....//...///:/./00000000000000000.:00;00000000;00000000;00000:;/0///.-..9//0/.;0:00/00000009-.-------/.000000000;;00::0
@M05620:45:000000000-G6HP7:1:1101:6357:10503 1:N:0:129
TACCTGTACTGGGGAAGCATTTGAATATCCCCCCATGGTGATGGGGACGGAGAACTGCTCCATAAACACAGGCAACGTGCCTAACTTTCCCGGGAAGATGAAGTCAAAGAGCGACCACAGCTCTCGGAGGTTATTTTGCATCGGTGAGCCAGACAGAATGATCCGATGAGGGGTGCGAAACTATTTGAGGAAAGGAAGCACCTTTTTATTAAATTTACCTTTTAGCAATCGCCATTCCTACCCTAAAGATC
+
CDDCCFFFFFFFGGGGGGGGGGHHHHHHHHHGGGGHHHFHGHHHHGGGGGGGGHHHHHHHHHHHHHHHHHHHGHHHGHHHHHHFHHHHHHHGGGGGGHHHHHHHGHHGHHHHGGGGCHHHHHHHHGGFFGGHHHHHHHHBGHGGDGEHHHHHHGHHHHHHFGHHHCFGFHHGG:EEAF?DGGGGGFGFEBCGBFFGFGFFGFFFFFFFFEFFFFFFFF0FFFFFBBFBFFAEFBEFFFFFFFFFFFFFFFF
@M05620:45:000000000-G6HP7:1:1101:6339:10506 1:N:0:129
TACCTGTACTGGGGAAGCATTTGAATATCCCCCCATGGTGATGGGGACGGAGAACTGCTCCATAAACACAGGCAACGTGCCTAACTTTCCCGGGAAGATGAAGTCAAAGAGCGACCACAGCTCTCGGAGGTTATTTTGCATCGGTGAGCCAGACAGAATGATCCGATGAGGGGTGCGAAACTATTTGAGGAAAGGAAGCACCTTTTTATTAAATTTACCTTTTAGCAATCGCCATTCCTACCCTAAAGATC
+
ABABBFFFFFFCGGGGGGBFFFHHHHHHHHFFGEGGFHHCHHHHHGGGGGGGGHHFFHHHHHHHHHHHHGHHGHGHFHHGHHHHHHBHHHHGGGFGFHHHFGHHGHHHHHHFGGGGGHHHHHHHHCGGGGGHHHHHHHHBHHGGGDGHHHHHFGHHHHHHHHHHHGGGHHHGGAAF@ACGGGGGGGGGGG9FFGGGGGGGGFFFFFFFFFFFBFFFFFFFFFFFBFFFFF.EFFFFFFFFFFFFFFFFFFF
@M05620:45:000000000-G6HP7:1:1101:3971:10512 1:N:0:129
TACCTGTACTGGGGAAGCATTTGAATATCCCCCCATGGTGATGGGGACGGAGAACTGCTCCATAAACACAGGCAACGTGCCTAACTTTCCCGGGAAGATGAAGTCAAAGAGCGACCACAGCTCTCGGAGGTTATTTTGCATCGGTGAGCCAGACAGAATGATCCGATGAGGGGTGCGAAACTATTTGAGGAAAGGAAGCACCTTTTTATTAAATTTACCTTTTAGCAATCGCCATTCCTACCCTAAAGATC
+
BBBBCFFFFFFFGGGGGGGGGGHHGHHHHHHGGGGHHHFGGHHHHGGGGGGGGHHHHHHHHGHHGHHHHHHHGHHHGHHHHHHHHHHHHHHFGGCGGHHHGHHHHHHHHHHHGFGGGHHHHHHHHDGDGGEHHHHHHHHEHHGGGGGHHHHHHGH<<CGHHHHHHFGGHHHGGCDGGECGGGGGGGGGGGFFGGF/BFGBFFFFFFFEFFFFFFFFFFFFFFFFFFFFFFFFFFFFFFFFFFFFFFFFFFF
@M05620:45:000000000-G6HP7:1:1101:3990:10513 1:N:0:129
TACCTGTACTGGGGAAGCATTTGAATATCCCCCCATGGTGATGGGGACGGAGAACTGCTCCATAAACACAGGCAACGTGCCTAACTTTCCCGGGAAGATGAAGTCAAAGAGCGACCACAGCTCTCGGAGGTTATTTTGCATCGGTGAGCCAGACAGAATGATCCGATGAGGGGTGCGAAACTATTTGAGGAAAGGAAGCACCTTTTTATTAAATTTACCTTTTAGCAATCGCCATTCCTACCCTAAAGATC
+
CCCCCFFFFFFFGGGGGGGGGGHHHHHHHHHGGGGHHHGHHHHHHGGGGGGGGHHHHHHHHHHHHHHHHHHHGHHHGHHHHHHHHHHHHHHGGGGGGHHHHHHHHHHHHHHHGGGGGHHHHHHHHGGGGGGHHHHHHHHGHHGGGGGHHHHHHGHHHHHHHHHHHGGGHHHGGEGGGGGFGGGGGGGGGGGGGGGFGGGFGFFFFFFFFFFFFFFFFFFFFFFFFFFFFFFFFFFFFFFFFFFFFFFFFFF
@M05620:45:000000000-G6HP7:1:1101:14036:10517 1:N:0:129
TACCTGTACTGGGGAAGCATTTGAATATCCCCCCATGGTGATGGGGACGGAGAACTGCTCCATAAACACAGGCAACGTGCCTAACTTTCCCGGGAAGATGAAGTCAAAGAGCGACCACAGCTCTCGGAGGTTATTTTGCATCGGTGAGCCAGACAGAATGATCCGATGAGGGGTGCGAAACTATTTGAGGAAAGGAAGCACCTTTTTATTAAATTTACCTTTTAGCAATCGCCATTCCTACCCTAAAGATC
+
CCCCCFFFFFFFGGGGGGGGGGHHHHHHHHHGGGGHHHGHHHHHHGGGGGGGGGHHHHHHHHHHHHHHHHHHGHHHGHHHHHHHHHHHHHHGGGGGGHHHHHHHHHHHHHHHGGGGGHHHHHHHHGGGGGGHHHHHHHHHHHGGGGGHHHHHHGHHHHHHHHHHHGGGHHHGGFEGGGAGGGGGGGGGGGGGGGGGGGGGGFFFFFFFFFFFFFFFFFFFFFFFFFFFFFFFFFFFFFFFFFFFFFFFFFF
@M05620:45:000000000-G6HP7:1:1101:15765:10531 1:N:0:129
AAACCAAGCAGACACTCACCGCTCCCTCGCCACAGGCCAATAGTTTGTCCTCACTGAGTTGGCAACAAGTGGCTGCTGTGGCTGCCATTTTTCTGGTGATGGCCATCAGCTCCGACGAGGTCAGCTGGGGGGCTTTCTTTGTGTAAGCAACGAGAAACCTGAAAGAAGCATTTTTTAACTAAGTCCTGCTGAGTCATTCATGAGTTTTTAGCCGCCTTGCTTCTTCTCACAGACTCTCTACTCTCATGCCA
+
BBBBBBBFBFFFGGGGGGGGGGGGGGHHGGGGGHHHGGHHHHHHGFHHHHHHHHHHHHHHHHHHHHHHHHHHGGGGGHFHHHHGGHHHHHHHHHHHHHHHHHHHHHHHHHGHHGGGGGGGGHHHHHHHGGGGGGGGGGGGGGGGGGFFFFFFFFFFFFFFFFFFFFFFFFFFFFFFFFFFFFFFFFFFFFFFF/BFFFFFFFFFFFFFFFFFFFFFFFFFFFFFFFFFFFFFFFFFFFFFFFFFFFFBFF/
@M05620:45:000000000-G6HP7:1:1101:12677:10558 1:N:0:129
CATCCTGACCCTGAAGTACCCGGCTTGATTTCTGACATTAGATCGGAAGAGCACACGTCTGAACTCCAGTCACTCTCGCGCATCTCGTATGCCGTCTTCTGCTTGAAAAAAAAAAAAAAAAAATAAATAAAGACATAAGCGAAGGTAAAAAAAGCAATACAAATAGAGTATAACACTAACAAAATTGAATGGCAGAGAAAAGCAGGTGAAGGTGTAAAGGATGTGGAGTTTGGAATGAAGGAAAGAAGAAG
+
CCCCCFFFFFFFGGGGGGGGGGGGGGGHHHHHHHHHGHHHHHHHHGGGGGHHHHHHGHHHGGGHHHHHHHHHHHHHHGGGGGFEHHHGFHHHHGGGHGHHHHHHHHHHFFFGGFC>><--<<<.00<000000:/00000-.--.000000--..:/00000000000000000000/0009:.00000;009/.../00//.0/..:0:0000:00000/00000:.0/00.;0000000.//;/./0//
@M05620:45:000000000-G6HP7:1:1101:24339:10587 1:N:0:129
TACCTGTACTGGGGAAGCATTTGAATATCCCCCCATGGTGATGGGGACGGAGAACTGCTCCATAAACACAGGCAACGTGCCTAACTTTCCCGGGAAGATGAAGTCAAAGAGCGACCACAGCTCTCGGAGGTTATTTTGCATCGGTGAGCCAGACAGAATGATCCGATGAGGGGTGCGAAACTATTTGAGGAAAGGAAGCACCTTTTTATTAAATTTACCTTTTAGCAATCGCCATTCCTACCCTAAAGATC
+
DDDDCFFFFFFFGGGGGGGGGGHHHHHHHHHGGGGHHHGHHHHHHGGGGGGGGHHHHHHHHHHHHHHHHHHHGHHHGHHHHHHHHHHHHHHGGGGGGHHHHHHHHHHHHHHHGGGGGHHHHHHHHGGGGGEHHHHHHHHHHHGGGGGHHHHHHGHHHHHHHHHHHGGGHHHGGEEGGGGGGHGHGGGGGGFGGGGGGGGGGFFFFFFFFFFFFFFFHFFFFFFFFFFFFFFFFFFFFFFFFFFFFFFFFFF
@M05620:45:000000000-G6HP7:1:1101:15050:10588 1:N:0:129
AAACCAAGCAGACACTCACCGCTCCCTCGCCACAGGCCAATAGTTTGTCCTCACTGAGTTGGCAACAAGTGGCTGCTGTGGCTGCCATTTTTCTGGTGATGGCCATCAGCTCCGACGAGGTCAGCTGGGGGGCTTTCTTTGTGTAAGCAACGAGAAACCTGAAAGAAGCATTTTTTAACTAAGTCCTGCTGAGTCATTCATGAGTTTTTAGCCGCCTTGCTTCTTCTCACAGACTCTCTACTCTCATGCCA
+
CCDDDDDFCFFFGGGGGGGGGGGGGGHHGGGGGHHHGGHHHHHHHHHHHHHHHHHHHHHHHHHHHHHHHHHHGHGGHHHHHHHGGHHHHHHHHHHHHHHHHHHHHHHHHHHHHGGGGGGGGHHHHHHHGGGGGGGGGGGGGGGGGGFFFFFFFFFFBFFFFFFFFFFFFFFFFFHFFFFFFFFFFFFFFFFFFFFFFFFHHFFFFFFFFFFFFFFFFFFFFHHFHFHFFFFFFFFFFFFFFFFFFFFFFFB
@M05620:45:000000000-G6HP7:1:1101:15939:10590 1:N:0:129
CATCCTGACCCTGAAGTACCCGGCTTGACTTCTGACATTAGACCGGAAGAGCACACGTCTGAACTCCAGTCACTCTCGCGCATCTCGCATGCCGCCTTCTGCTTGAAAAAAAAACCCCGTGCTGCTGACCGAGGCCCCCCTGAACCCCAAGGCCAACAGAGCGCAGATGACTCAGGTGCGGCTCGGCCGACGCCCGTGCTCCTCCCGTCCTTTCCCCAATCCTTTTCTGCCCGGCTTGCTTTCTGCCCTTC
+
AAAAAFFFFFFFGGGGGGGGG100EAEF11FFE1E11BF1A11AA//AECAHGH0F/BA0FHHC11B@GDGHHDF1@/B>//?/1B>//>EG1E///?1BFG11101FB0<//>/??//?/??1>>>1<F---<<CECCGG;/0:CFBC.;.9C..C9FEG/@@@@?B;FFFF//;F/:--;9A@@EB99;>;?@-9--;BF/;FEA9;99;BFFFF--;B-;/BFF///BA9-9@---9:;FF9/;-9F-
@M05620:45:000000000-G6HP7:1:1101:9582:10602 1:N:0:129
AGATTACTGCAACAGTTCCCCCTGGACCTGGAAAAGTTTCTTGCCTGGCTTACAGAAGCTGAAACAACTGCCAATGTCCTACAGGATGCTACCCGTAAGGAAAGGCTCCTAGAAGACTCCAAGGGAGTAAAAGAGCTGATGAAACAATGGCAAGTAAGTCAGGCATTTCCGCTTTAGCACTCTTGTGGATCCAATTGAACAATTCTCAGCATTTGTACTTGTAACTGACAAGCCAGGGACAAAACAAAGAT
+
BBBBBFFFFFFFGGGGGGGGGGGGFHHHHHHHHHHHHHHHHHHHHHHHHHH3GHHHHHHHHHHHHHHHHHHHHHHHHHHH5GHHHGHHHH5FGHGFEFHHHH3FGHHHGHHHHHFHHHHHFHHGGEGGHHHHHGHHHHHHHHHGHHHHHHHHHGHHHHHHHHHHHHHHHHGGGGGHHHHHHHHHHHHGHHHHHHHHHHHHHHGHHHHHHHHHHHHHHGHHHHHHHHHGHHHHFGGGGGGGEFFGGGGGGFF
@M05620:45:000000000-G6HP7:1:1101:15042:10608 1:N:0:129
AAACCAAGCAGACACTCACCGCTCCCTCGCCACAGGCCAATAGTTTGTCCTCACTGAGTTGGCAACAAGTGGCTGCTGTGGCTGCCATTTTTCTGGTGATGGCCATCAGCTCCGACGAGGTCAGCTGGGGGGCTTTCTTTGTGTAAGCAACGAGAAACCTGAAAGAAGCATTTTTTAACTAAGTCCTGCTGAGTCATTCATGAGTTTTTAGCCGCCTTGCTTCTTCTCACAGACTCTCTACTCTCATGCCA
+
AAABBBBFBFFFGGGGGGGGGGGGGGHHGGGGGGGHGGHHHHHHHHFHHHHHHGHHGHGHHHHHHHHHHDDGFFFGHHFHHHFGGHHHHHHHHGGFHHHGHHHHHHGHHHHHHGGGGFGGGGGHFHHHGGGGGGGGGGGGGFGGGGFFFFFFEFFFFFFFFEFFFFFFFFFFFFFFEFFFFFFFFFFFFFFFFFFFFFFFFFFFFFFFFFFFFFFFFFFFFFFFFFFFFFFFFFFFFFFFFFFFFFFBFF9
@M05620:45:000000000-G6HP7:1:1101:14727:10611 1:N:0:129
TACCTGTACTGGGGAAGCATTTGAATATCCCCCCATGGTGATGGGGACGGAGAACTGCTCCATAAACACAGGCAACGTGCCTAACTTTCCCGGGAAGATGAAGTCAAAGAGCGACCACAGCTCTCGGAGGTTATTTTGCATCGGTGAGCCAGACAGAATGATCCGATGAGGGGTGCGAAACTATTTGAGGAAAGGAAGCACCTTTTTATTAAATTTACCTTTTAGCAATCGCCATTCCTACCCTAAAGATC
+
AAABAFFFFFFFGAFGCEGFGGHDG5F5FGGFAECFHFABGHHHGEFEGGFGGHGHHGHHHHFFFGHGFHHHGGHHGHHHGHHHHHFHFHHGGGGFGFHFHGHGHFHFHHGFGGGGGHHHGHHHHGGDCGAFGFHEHGGFDFDGDGGFHFCGFEFGCFBFFGDDHCFGGHHGG.:99C?D?BFBFFGGGGBCFFFGEGE/C9//;BFFFEBBFFFFFFB/BFFFF/B//99AAFFFFFFF/AFBFFFFFF9
@M05620:45:000000000-G6HP7:1:1101:20986:10616 1:N:0:129
TACCTGTACTGGGGAAGCATTTGAATATCCCCCCATGGTGATGGGGACGGAGAACTGCTCCATAAACACAGGCAACGTGCCTAACTTTCCCGGGAAGATGAAGTCAAAGAGCGACCACAGCTCTCGGAGGTTATTTTGCATCGGTGAGCCAGACAGAATGATCCGATGAGGGGTGCGAAACTATTTGAGGAAAGGAAGCACCTTTTTATTAAATTTACCTTTTAGCAATCGCCATTCCTACCCTAAAGATC
+
DDDDDFFFFFFFGGGGGGGGGGHHHHHHHHHGGGGHHHHHHHHHHGGGGGGGGHHHHHHHHHHHHHHHHHHHGHHHGHHHHHHHHHHHHHHGGGGGGHHHHHHHHHHHHHHHGGGGGHHHHHHHHGGGGGGHHHHHHHHHHHGGGGGHHHHHHGHHHHHHHHHHHGGGHHHGGEEGGGGGGGGHHGGGGFFGGGGGGGGFFEFFFFFFFFFFFFFFFFFFFFFHFFFFFFFFFFFFFFFFFFFFFFFFFFF
@M05620:45:000000000-G6HP7:1:1101:9575:10618 1:N:0:129
AGATTACTGCAACAGTTCCCCCTGGACCTGGAAAAGTTTCTTGCCTGGCTTCCAGAAGCTGAAACAACTGCCAATGTCCTACAGGATGCTACCCGTAAGGAACGGCTCCTAGAAGACTCCAAGGGAGTAAAAGAGCTGATGAAACAATGGCAAGTAAGTCAGGCATTTCCGCTTTAGCACTCTTGTGGATCCAATTGAACAATTCTCAGCATTTGTACTTGTAACTGACAAGCCAGGGACAAAACAAAGAT
+
CCCCCFFFFFFFGGGGGGGGGGGGDHHHHHHHHHHHHHHHHHHHHHHHHHH2FHHHHHHHHHHHHHHHHHHHHHHHHHHH5GHHHHHHHH5FHHGG>EHHHH1EFFGGGHHHHHFHHHHHFHGFFHGGHHHHHGHHHHHHHHHHHHHHHHHHHGHHHHHHHHHHHHHHHHGGGGGHHHGHHHHHHGHGHHHHGGHHHHHGHHHHHHHHHHHHHHHHHGHHHGHHHHHHHGGGGGGGGGGGFGFFGGGGGGF
@M05620:45:000000000-G6HP7:1:1101:14715:10626 1:N:0:129
TACCTGTACTGGGGAAGCATTTGAATATCCCCCCATGGTGATGGGGACGGAGAACTGCTCCATAAACACAGGCAACGTGCCTAACTTTCCCGGGAAGATGAAGTCAAAGAGCGACCACAGCTCTCGGAGGTTATTTTGCATCGGTGAGCCAGACAGAATGATCCGATGAGGGGTGCGAAACTATTTGAGGAAAGGAAGCACCTTTTTATTAAATTTACCTTTTAGCAATCGCCATTCCTACCCTAAAGATC
+
CCCCCFFFFFFFGGGGGGGGGGHFHGHHHHHGGGGHHHFGHHHHHGGGGGGGGHHHHHHHHGHGGHHHHHHHGHGHGHHHHHHHHHHHHHHGGGGGGHHHHHHHHHHHHHHHGGGGGHHHHHHHHGGGGGCHHHHHHHFHHHGGGGGHHHFHHGGHHFHGHHHHHGGGHHHGGEEGGGGGGGGGGGGGGGFFGGGGGGGEFFFFFFFFFFFFFFFFFFFFFFFFFFFFFFFFFFFFFFFFFFFFFFFFFFF
@M05620:45:000000000-G6HP7:1:1101:12002:10704 1:N:0:129
AAACCAAGCAGACACTCACCGCTCCCTCGCCACAGGCCAATAGTTTGTCCTCACTGAGTTGGCAACAAGTGGCTGCTGTGGCTGCCATTTTTCTGGTGATGGCCATCAGCTCCGACGAGGTCAGCTGGGGGGCTTTCTTTGTGTAAGCAACGAGAAACCTGAAAGAAGCATTTTTTAACTAAGTCCTGCTGAGTCATTCATGAGTTTTTAGCCGCCTTGCTTCTTCTCACAGACTCTCTACTCTCATGCCA
+
CCCCCCCFCFFFGGGGGGGGGGGGGGHHGGGGGHHHGGHHHHHHHHHHHHHHHHHHHHHHHHHHHHHHHHHHGHGGHHHHHHHGGHHHHHHHHHHHHHHHHHHHHHHHHHHHHGGGGGGGGHHHHHHHGGGGGGGGGGGGGGGGGGFFFFFFFFFFFFFFFFFFFFFFFFFFFFFFFFFFFFFFFFFFFFFFFBFFFFFFFFFFFFFFFFFFFFFFFFFFFFFFFFFFFFFFFFFFFFFFFFFFFFFFFF0
@M05620:45:000000000-G6HP7:1:1101:12021:10704 1:N:0:129
AAACCAAGCAGACACTCACCGCTCCCTCGCCACAGGCCAATAGTTTGTCCTCACTGAGTTGGCAACAAGTGGCTGCTGTGGCTGCCATTTTTCTGGTGATGGCCATCAGCTCCGACGAGGTCAGCTGGGGGGCTTTCTTTGTGTAAGCAACGAGAAACCTGAAAGAAGCATTTTTTAACTAAGTCCTGCTGAGTCATTCATGAGTTTTTAGCCGCCTTGCTTCTTCTCACAGACTCTCTACTCTCATGCCA
+
3AAAAAAFBFFFGGGGGGGGGGGGGGHHGGGGGFHHGGDFHFHGHGHHHHHHHHHHHHFHGHHHHHHHHFHHGHGGHHGFHHHGFHHHHHHHHHHHHHHHHHHHHHHGHHHHHGGEFEGGGHHHFHHHGGGGGGGGGGGGGFGFGGFFEFFFFFFFFFFFFBFFFFFFFFFFFFFFFFFFFFFFFFFFFFFFFFFFFFFFFFFFFFFFFEFFBDFFFFFFFFFFFBFFFFFFFFFFFFFFFFFFFFFFFFF
@M05620:45:000000000-G6HP7:1:1101:8763:10711 1:N:0:129
TACCTGTACTGGGGAAGCATTTGAATATCCCCCCATGGTGATGGGGACGGAGAACTGCTCCATAAACACAGGCAACGTGCCTAACTTTCCCGGGAAGATGAAGTCAAAGAGCGACCACAGCTCTCGGAGGTTATTTTGCATCGGTGAGCCAGACAGAATGATCCGATGAGGGGTGCGAAACTATTTGAGGAAAGGAAGCACCTTTTTATTAAATTTACCTTTTAGCAATCGCCATTCCTACCCTAAAGATC
+
CCCCCFFFFFFFGGGGGGGGGGGHHFHHHHHGGGGHHHGHHHHHHGGGGGGGGHHHHHHHHHHHHHHHHHHHGHHHGHHHHHHHHHHHHHHGGGGGGHHHHHHHHHHHHHHHGGGGGHHHHHHHHGGGGGDHHHHHHHHHHHGGGGGHHHHHHGHGHHHHHHHHHGGGHHHGGEGGGGGGGGGGGGGGGGCFGGGGGGGGGFFFFFFFFFFFFFFFFFFFFFFFFFFFFFFFFFFFFFFFFFFFFFFFFFF
@M05620:45:000000000-G6HP7:1:1101:16064:10715 1:N:0:129
TACCTGTACTGGGGAAGCATTTGAATATCCCCCCATGGTGATGGGGACGGAGAACTGCTCCATAAACACAGGCAACGTGCCTAACTTTCCCGGGAAGATGAAGTCAAAGAGCGACCACAGCTCTCGGAGGTTATTTTGCATCGGTGAGCCAGACAGAATGATCCGATGAGGGGTGCGAAACTATTTGAGGAAAGGAAGCACCTTTTTATTAAATTTACCTTTTAGCAATCGCCATTCCTACCCTAAAGATC
+
CCCCCFFFFFFFGGGGGGGGGGHHHHHHHHHGGGGHHHHHHHHHHGGGGGGGGHHHFHHHHHHHHHHHHGHHGHHHGHHHHHHGHHHHHHHGGGFGGGHHHHHHHHHHHHHHGGGGGHHGHHHHHGGGGGEHHHHHHHHEGHGDGGGHHHHHHGHHFHHHHHHHHDGGHHHGCGCGGDCADGBFGGGFABFGGFGFGGGGGFFFFFFFFFFFFFFFFFFFFFFFFFFFFFFFFFFFFFFFFFFFFFFFFFF
@M05620:45:000000000-G6HP7:1:1101:16083:10724 1:N:0:129
TACCTGTACTGGGGAAGCATTTGAATATCCCCCCATGGTGATGGGGACGGAGAACTGCTCCATAAACACAGGCAACGTGCCTAACTTTCCCGGGAAGATGAAGTCAAAGAGCGACCACAGCTCTCGGAGGTTATTTTGCATCGGTGAGCCAGACAGAATGATCCGATGAGGGGTGCGAAACTATTTGAGGAAAGGAAGCACCTTTTTATTAAATTTACCTTTTAGCAATCGCCATTCCTACCCTAAAGATC
+
CCCCCFFFFFFFGGGGGGGGGGHHHHHHHHHGGGGHHHFGHHHHHGGGGGGGGHHHHHHHHHHHHHHGHHHHGHHHGHHHHHHHHHHHHHHGGGGGGHHHHHHHHHHHHHHHGGGGGHHHHHHHHGGGGGEHHHHHHHGHHHGGGGGFHHHHHGHHGHHHHHHHHGGGHHHGGFEGGFCGGGGGGGGFEFFFGGGGGGEFGFFFFFFFFFFFFFFFFFFFFBFFFFFFFFFFFFFFFFFFFFFFFFFFFFF
@M05620:45:000000000-G6HP7:1:1101:16074:10740 1:N:0:129
TACCTGTACTGGGGAAGCATTTGAATATCCCCCCATGGTGATGGGGACGGAGAACTGCTCCATAAACACAGGCAACGTGCCTAACTTTCCCGGGAAGATGAAGTCAAAGAGCGACCACAGCTCTCGGAGGTTATTTTGCATCGGTGAGCCAGACAGAATGATCCGATGAGGGGTGCGAAACTATTTGAGGAAAGGAAGCACCTTTTTATTAAATTTACCTTTTAGCAATCGCCATTCCTACCCTAAAGATC
+
?AABAFFFFFFFGGGGGGGGGGHHHHHHHGHGGGGHHHGHGHHHGGFGGGGGGHHHHHHHHGHHHHHHHGHHGHHHGHHHHHHHHHHHGHHGGG@EEBFHHHHGHHHHHHHFGGGGGHGGEHHHHGGGGGCGHHHHHHHEHHGGGGGHHHHHHGHHHHFHHHHFHGGGFHHGGFDGGGGGGGGGGGGGEGGBFGEGGGGGGFFFFFFFFFFFFFFFFEFFFFFFFFFFFFFFFFFFFFFFFEFBFFBFFF9
@M05620:45:000000000-G6HP7:1:1101:16399:10748 1:N:0:129
TACCTGTACTGGGGAAGAGTGTAGCAATCGCCCTTCCTACCCTAAAGATCGGAAGAGCACACGTCTGAACTCCAGTCACTCTCGCGCATCTCGTATGCCGTCTTCTGCTTGAAAAAAAAACTCTTTGCTGTGGAGGCTCTTTTGCATCGGCGAGCCAGACAGAATGATCCGATGAGGGGTGCGAAACTATTTGAGGAAAGGAAGCACCTTTTTATTAAATTTACCTTTTATCAATCGCCCTTCCTACCCTA
+
AAAAAFFFFFFFGGGGGACGDGCBD3GHH0FG00A00BB1FAGC0DD1BBEGGG/0FGBGFGA0F0AF2EAFFHB2B1B2FHGAFE///>1@F?E0GH1E/>FFH21FD>FHFH10>/>/?@FF1D1FG?GCGG/CCE0?F1F111<FCE--<-C-/:AC////0;;CGHFEGFBB/.-999:.-A9BBF/F:/9B/9/---/-:9FFFFB9BEFF//BBFF/9FFB/B//;/BF/9A---9B999FAFF-
@M05620:45:000000000-G6HP7:1:1101:21353:10763 1:N:0:129
CATCCTGACCCTGAAGTACCCGGCTTGATTTCTGACATTAGATCGGAAGAGCACACGTCTGAACTCCAGTCACTCTCGCGCATCTCGTATGCCGTCTTCTGCTTGAAAAAAAAAAAAAAAAAAACAAGAAAGAAAACTTAGACTAACTAATATAAAAAGAGAATATATGAGTATAATGTTGCATACGATTGTGTAATGATAAACGCTACACTGAGGGTGAGAGGTACGGATTGTATTCGTTCGTTAGTTCA
+
DDDDDFFFFFFFGGGGGGGGGGGGGGGHHHHHHHHHHHHHHHHHHGG2EHHHHHHHGHHHGHHHHHHHHHHHHHHHHGGGGGGGHHHFGHHHHGGGHGHHHHHHGHHHHHGGGGG>><<-----...////0/.://0000000;000000:000000.://000:000;00:00000;000000:.....;0/0000000:0:.-..-0/:0;0..:...00.000...../000:0///.../:.0000
@M05620:45:000000000-G6HP7:1:1101:15342:10775 1:N:0:129
TACCTGTACTGGGGAAGCATTTGAATATCCCCCCATGGTGATGGGGACGGAGAACTGCTCCATAAACACAGGCAACGTGCCTAACTTTCCCGGGAAGATGAAGTCAAAGAGCGACCACAGCTCTCGGAGGTTATTTTGCATCGGTGAGCCAGACAGAATGATCCGATGAGGGGTGCGAAACTATTTGAGGAAAGGAAGCACCTTTTTATTAAATTTACCTTTTAGCAATCGCCATTCCTACCCTAAAGATC
+
DDDDDFFFFFFFGGGGGGGGGGHHHHHHHHHGGGGHHHGHHHHHHGGGGGGGGHHHHHHHHHHHHHHHHHHHGHHHGHHHHHHHHHHHHHHGGGGGGHHHHHHHHHHHHHHHGGGGGHHHHHHHHGGGGGGHHHHHHHHHHHGGGGGHHHHHHGHHHHHHHHHHHGGGHHHGGFGGGGGGGGGHHHHHGGGGGGGGGGGGGFFFFFFFHHHFFFFFHFFFFFFFFFFFFFFFFFFFFFFFFFFFFFFFFFF
@M05620:45:000000000-G6HP7:1:1101:15322:10786 1:N:0:129
TACCTGTACTGGGGAAGCATTTGAATATCCCCCCATGGTGATGGGGACGGAGAACTGCTCCATAAACACAGGCAACGTGCCTAACTTTCCCGGGAAGATGAAGTCAAAGAGCGACCACAGCTCTCGGAGGTTATTTTGCATCGGTGAGCCAGACAGAATGATCCGATGAGGGGTGCGAAACTATTTGAGGAAAGGAAGCACCTTTTTATTAAATTTACCTTTTAGCAATCGCCATTCCTACCCTAAAGATC
+
BBBBBFFFFFFFGGGGGGGGGGHHHHHHHHHGGGGHHHHHHHHHHG2EEGGGGHHHHHHHHHHHHHH5GEGHGHHHGHFGGHFHHHHHHHHGGG?>EGGHHFHHGHHHHHGHGGGGFHHHHHHHHGGGGGGHHHHHHHGGHHGGGGGHHHHHFGGHGHHHHHHHHGGGGHHFGGFGFFAGGGGGGGGGGGGFFGGGGGGFGFFFFFFFFF/FFFFFFFFFFFFFFFFFFFFFFFEFFFFFFAFFFBBFFFF
@M05620:45:000000000-G6HP7:1:1101:13326:10831 1:N:0:129
AAACCAAGCAGACACTCACCGCTCCCTCGCCACAGGCCAATAGTTTGTCCTCACTGAGTTGGCAACAAGTGGCTGCTGTGGCTGCCATTTTTCTGGTGATGGCCATCAGCTCCGACGAGGTCAGCTGGGGGGCTTTCTTTGTGTAAGCAACGAGAAACCTGAAAGAAGCATTTTTTAACTAAGTCCTGCTGAGTCATTCATGAGTTTTTAGCCGCCTTGCTTCTTCTCACAGACTCTCTACTCTCATGCCA
+
BBBABABFBFFFGGGGGGGGGGGGGGFHGGGGGHHGEFDFFHHFFGHHHBGHHHGHHHEHHHHGHHHHHHFFGHEEHFDGHHFFCHHHGHGFHFHGHHEHHHHHFGGHHF?GHEFGFCCCEHFHCGHGGFGGGGGFBFGGGGGFGGFFFFFFFFBFFFFFAFFFFBAFFFFFFFFFEFFFFFFFFFFFFFFFFBFBFFFFFFFFFFFFFFFFBFFFDAFFFFFFFFFFFFFFFFFFFFFFFFFFFFFFFFF
@M05620:45:000000000-G6HP7:1:1101:5452:10862 1:N:0:129
TACCTGTACTGGGGAAGCATTTGAATATCCCCCCATGGTGATGGGGACGGAGAACTGCTCCATAAACACAGGCAACGTGCCTAACTTTCCCGGGAAGATGAAGTCAAAGAGCGACCACAGCTCTCGGAGGTTATTTTGCATCGGTGAGCCAGACAGAATGATCCGATGAGGGGTGCGAAACTATTTGAGGAAAGGAAGCACCTTTTTATTAAATTTACCTTTTAGCAATCGCCATTCCTACCCTAAAGATC
+
BBBBBFFFFFFFGGGFCGGGGGHHHHGHHHHGGGGHHHBFFHHHHGGGGGFGGHHHHHHHHGHHHHHHHHHHGGGHGHHHHHHHHHHHHHHGGGGGGHHHGGHFHGHHHHHHFDGGGHHHHHHHHGGDGGGHHHHHHHG1FHGGGGGHHHHHHGHGGGHHGHHHHGGGHHHGGGGGGGGBGGGGGGGGGGFGGGGEFGGGGFFFFFFF/BFFFFFFFFFFFFFFFFFFFFFFFFFFFFFFFFFFFFFFFFF
@M05620:45:000000000-G6HP7:1:1101:7635:10899 1:N:0:129
TACCTGTACTGGGGAAGAGTGTAGCAATCGCCATTCCTACCCTAAAGATCGGAAGAGCACACGTCTGAACTCCAGTCACTCTCGCGCATCTCGTATGCCGTCTTCTGCTTGAAAAAAAAAAAAAAAAAAAAAAAGATAATATAGTATACATTATAAATAAAACGCATAATGAAGAATGGATGAAAAAAATTAAAAACAAAGAGTGATAAGAAGAGGTGAAAAGAAAAGTAAAATACTACTGATGCGATGAG
+
CCCDDFFFFFFFGGGGGGGGGGGHHHHHHGGGGFHHHHHHHHHHHHHHHHHGGGGHHHGHGHGHHHGHHHHHHGHGHHHHHHHGGGGGGGHHHFGHHHHGGGHGHHHHHHHHHGHGGGGFC/><------:-A-..00000<<000000000000000000:0---..000000<B0000000000.--<0<0000....///<000000<0/0..0<0000/..///000000000000<0000-.<.00
@M05620:45:000000000-G6HP7:1:1101:10777:10979 1:N:0:129
AGATTACTGCAACAGTTCCCCCTGGACCTGGAAAAGTTTCTTGCCTGGCTTACAGAAGCTGAAACAACTGCCAATGTCCTACAGGATGCTACCCGTAAGGAAAGGCTCCTAGAAGACTCCAAGGGAGTAAAAGAGCTGATGAAACAATGGCAAGTAAGTCAGGCATTTCCGCTTTAGCACTCTTGTGGATCCAATTGAACAATTCTCAGCATTTGTACTTGTAACTGACAAGCCAGGGACAAAACAAAGAT
+
BBCCCFFF@BDBFCABBBFGGGGGHGHHGFBBFGHHHHHHHHHHHHHHHHHHHHBABFGHHHHHHHHHHHHHHHHADFGHHHHHFGHHHHHHHHGGGGHHHHHGGHHHGHHHHHHHHHHHHFHGACEEFGHHHGHHHHHHHHFHHHHHHHHHHGHHHHHHHHHHHHHHHHGGGGGHHHHHHHHHHHHGFHHHHHHHHHHHHHHHHHHHHHGHHGHHHFHHHFHHHHHHHHHHHGGGGGGGGGFGGGGFGGF
@M05620:45:000000000-G6HP7:1:1101:15583:10990 1:N:0:129
CATCCTGACCCTGAAGTACCCGGCTTGATTTCTGACATTAGATCGGAAGAGCACACGTCTGAACTCCAGTCACTCTCGCGCATCTCGTATGCCGTCTTCTGCTTGAAAAAAAAAACAAACCCATTCCTCCTATTCTCTGATCATCTAGAATTATTTATTGAAAACAATAATAAAAGTTAATATTATATTTTTGTCAGGATCACGTCTTTATACGCGTGTTCTCTATAATTTGAACTTCACCTCACAATTTA
+
DDDDDFFFFFFFGGGGGGGGGGGGGGGHHHHHHHHHHHHHHHHHHGG2EHHHHHHHGHHHGHHHHHHHHHHHHHHHHGGGGEFGHHHGGHHHHGGGHGHHHHHHCGHH3FF/<B@/?/0//?/=11111=011?111111>1111111111><111000000<0/..00<000000000000000000:000-/000/00:.:.:.;.00000;.---;.0000:0::000:000;0:0000.0.000:;0
@M05620:45:000000000-G6HP7:1:1101:7617:11003 1:N:0:129
TACCTGTACTGGGGAAGCATTTGAATATCCCCCCATGGTGATGGGGACGGAGAACTGCTCCATAAACACAGGCAACGTGCCTAACTTTCCCGGGAAGATGAAGTCAAAGAGCGACCACAGCTCTCGGAGGTTATTTTGCATCGGTGAGCCAGACAGAATGATCCGATGAGGGGTGCGAAACTATTTGAGGAAAGGAAGCACCTTTTTATTAAATTTACCTTTTAGCAATCGCCATTCCTACCCTAAAGATC
+
BBBBBFFFFFFFGGGGGGGGGGHHHHHHHHHGGGGHHGGHHHHHHGGGGGGGGHHHHHHHHHHHGHHHHHHHGHHHGHHHHHHFHHHHHHHGGGGGGHHHHGHHHFHHHHHHGGGGGHHHHHHHHGGDFGFHHHHHHHHFHHGGGGGHHHHHHGHHFHHHFHHHHFGGHHHGGGGGGDDGDGGGGGGGEG0FGGGEFGGGGFFFFFFFFFFFFFFFFFFFFFFFFFFFFFFFFFFFFFFFFFFFF.BFFFF
@M05620:45:000000000-G6HP7:1:1101:7635:11009 1:N:0:129
TACCTGTACTGGGGAAGCATTTGAATATCCCCCCATGGTGATGGGGACGGAGAACTGCTCCATAAACACAGGCAACGTGCCTAACTTTCCCGGGAAGATGAAGTCAAAGAGCGACCACAGCTCTCGGAGGTTATTTTGCATCGGTGAGCCAGACAGAATGATCCGATGAGGGGTGCGAAACTATTTGAGGAAAGGAAGCACCTTTTTATTAAATTTACCTTTTAGCAATCGCCATTCCTACCCTAAAGATC
+
CCCCCFFFFFFFGGGGGGGGGGHHHHHHHHHGGGGHHHGHHHHHHGGGGGGGGHHHHHHHHHHHHHHHHGHHGHHHGHHHHHHHHHHHHHHGGGGGGHHHHHHHHHHHHHHHGGGGGHHHHHHHHGGGGGEHGHHHHHHHHHGGGGGHHHHHHGHHHGHHHHHHHGGGHHHGGEFGGGGGGGGGGGGGEFFFGGGGGGGGGFFFFFFFFFFFFFFFFFBFFFFFFFFFFFFFFFFFFFFFFFFFFFFFFFF
@M05620:45:000000000-G6HP7:1:1101:8989:11041 1:N:0:129
CATCCTGACCCTGAAGTACCCGGCTTGATTTCTGACATTAGATCGGAAGAGCACACGTCTGAACTCCAGTCACTCTCGCGCATCTCGTATGCCGTCTTCTGCTTGAAAAAAAAAAAAAATATATCTTACCCTCTTTTCATTTTTCTCCCCTCTTTCTACCCTTCTATTTTCCTTCCCCCTTTCCCCTCCCTGCTCCTACTTCCCTCTATCTCCTATCCTCCCTTCTCTCCCCTCCCTCTTTCTCCCCCTTC
+
CCCCCFFFFFFFGGGGGGGGGGGGGGGHHHHHHHHHHHHHHHHHHGGGGHHHHHGHGHHHGHHHHHHHHHHHHHHFHGGGGGGGFGHFGHHHHGGGHGHHHHHHGCGHFHGGGCC/>/-01111111110<1<010<0000000/00=/././00000;0;0//000;0:00000//99-.00;0/::../0.0;F0009000;0/;9::090000:/09/./0/0000//./.9.///00000:/9.-./
@M05620:45:000000000-G6HP7:1:1101:21455:11048 1:N:0:129
CATCCTGACCCTGAAGTACCCGGCTTGATTTCTGACATTAGATCGGAAGAGCACACGTCTGAACTCCAGTCACTCTCGCGCATCTCGTATGCCGTCTTCTGCTTGAAAAAAAAAAAAAAAAACCAATCATACAATTTTGTCTACTTTTGAACATACACACCTCTCACCTTTATCTACTCTCTAATATTTCGTATATCTTCACACGATCATTGCATACCTTGCTCAACATATTCCACATTCATGGACTTCGT
+
DDDDDFFFFFFFGGGGGGGGGGGGGGGHHHHHHHHHHHHHHHHHHGGGGHHHHHHHGHHHGHHHHHHHHHHHHHHHHFGGGFFGHHHGGHHHHGGGHGHHHHHHHFHH3FE/D/B></-<--....0/00000000000/0000;:000.000;09000:./.0:00.000000009000900000;000/.//0000000000--...00000000/09090000/0/00:90000000000000000;9
@M05620:45:000000000-G6HP7:1:1101:7260:11086 1:N:0:129
TACCTGTACTGGGGAAGCATTTGAATATCCCCCCATGGTGATGGGGACGGAGAACTGCTCCATAAACACAGGCAACGTGCCTAACTTTCCCGGGAAGATGAAGTCAAAGAGCGACCACAGCTCTCGGAGGTTATTTTGCATCGGTGAGCCAGACAGAATGATCCGATGAGGGGTGCGAAACTATTTGAGGAAAGGAAGCACCTTTTTATTAAATTTACCTTTTAGCAATCGCCATTCCTACCCTAAAGATC
+
CCCCCFFFFFFFGGGGGGGGGGHHHHHHHHHGGGGHHHGHHHHHHGGGGGGGGHHHHHHHHHHHHHHHHHHHGHHHGHHHHHHHHHHHHHHGGGGGGHHHHHHHHHHHHHHHGGGGGHHHHHHHHGGGGGEHHHHHHHHHHHGGGGGHHHHHHGHHHHHHHHHHHGGGHHHGGEFGGGGGGGGGGGGGGGFGGGGGGGGGGFFFFFFFFFFFFFFFFFFFFFFFFFFFFFFFFFFFFFFFFFFFFFFFFFF
@M05620:45:000000000-G6HP7:1:1101:9086:11137 1:N:0:129
AAACCAAGCAGACACTCACCGCTCCCTCGCCACAGGCCAATAGTTTGTCCTCACTGAGTTGGCAACAAGTGGCTGCTGTGGCTGCCATTTTTCTGGTGATGGCCATCAGCTCCGACGAGGTCAGCTGGGGGGCTTTCTTTGTGTAAGCAACGAGAAACCTGAAAGAAGCATTTTTTAACTAAGTCCTGCTGAGTCATTCATGAGTTTTTAGCCGCCTTGCTTCTTCTCACAGACTCTCTACTCTCATGCCA
+
CCCCCCCFCFFFGGGGGGGGGGGGGGHHGGGGGHHHGGHHHHHHHHHHHHHHHHHHHHHHHHHGHHHHHHHHGHGGHHHHHHHGGHHHHHHHHHHHHHGHHHHHHHHHHHHHHGGGGGGGGHHHHHHHGGGGGGGGGGGGGGGGGGFFFFFFFFFFFFFFFFFFFFFFFFFFFFFFFFFFFFFFFFFFFFFFFFFFFFFFFFFFFFFFFFFFFFFFFFFFFFFFFFFFFFFFFFFFFFFFFFFFFFFFFFF
@M05620:45:000000000-G6HP7:1:1101:9067:11138 1:N:0:129
AAACCAAGCAGACACTCACCGCTCCCTCGCCACAGGCCAATAGTTTGTCCTCACTGAGTTGGCAACAAGTGGCTGCTGTGGCTGCCATTTTTCTGGTGATGGCCATCAGCTCCGACGAGGTCAGCTGGGGGGCTTTCTTTGTGTAAGCAACGAGAAACCTGAAAGAAGCATTTTTTAACTAAGTCCTGCTGAGTCATTCATGAGTTTTTAGCCGCCTTGCTTCTTCTCACAGACTCTCTACTCTCATGCCA
+
AA3ABBBFBFBCGGGGGGGGGGGGGGHHGGGGGFHHGGGGHHHHHHHHHHHHHHHHHHHHHGHHHHHHHHHHGHGGHHHHHHHGGHHHHHHHHHHHHHHHHHHHHHHHHHHHHGGGGGGGGHHHHHHHGGGGGGGGGGGGGGGGGGFFFFFFFFFFFFFFFFFFFFFFFFFFFFFFEFFFFFFFFFFFFFFFFFFFFFFFFFFFFFFFFFFFFDFFFFFFFFFFFFFFFFFFEFFFFFFFFFFFFFF/FFB
@M05620:45:000000000-G6HP7:1:1101:28972:11144 1:N:0:129
CATCCTGACCCTGAAGTACCCGGCTTGATTTCTGACATTAGATCGGAAGAGCACACGTCTGAACTCCAGTCACTCTCGCGCATCTCGTATGCCGTCTTCTGCTTGAAAAAAAAAAAAATATCTCTATGCCACTACTCTTTTGTACACCTTTCTTCTCACACAAAATATACTAACCATTTGTCTACATACCTGAATATATTTTATAAACTACGGCCCTTACACATGTCGCTATAACGCTTATACCTGTACAA
+
CCCCCFFFFFFFGGFGGGGGGGGGGGGHHHHGHBDF3FG5DDAAFGFGGHGGFH2FEHHFGGHHGGHFFHGHHGHHHGGGG/EEGHGFGHHGHEFGHGGDHFHHHHHHHHFDDCC/>>011?1111111111<0011111>0/0000//0=000000000/...:000000<0/.0000;0;0000000;90/00000000000000000/9.---.//////////..9.99//.-...////;/////;
@M05620:45:000000000-G6HP7:1:1101:7417:11146 1:N:0:129
TACCTGTACTGGGGAAGCATTTGAATATCCCCCCATGGTGATGGGGACGGAGAACTGCTCCATAAACACAGGCAACGTGCCTAACTTTCCCGGGAAGATGAAGTCAAAGAGCGACCACAGCTCTCGGAGGTTATTTTGCATCGGTGAGCCAGACAGAATGATCCGATGAGGGGTGCGAAACTATTTGAGGAAAGGAAGCACCTTTTTATTAAATTTACCCTTTAGCAATCCCCATTCCTACCCTAACGATC
+
BBBBBFFFFFFFGGGGGGFGGGHFHHHHHHHGGGGHHHHHHHHHHGGGGGGGGHHHHHHHHHHHGHHHHHHHGHHHGHHHHHHFHHHHHHHGGGFGGHHHGHHHHFHFHHHHGGGGGHHHHHHHHGGGGGDFHHHHHHHHGHGGGGGHHHHHHGHGHHHHHGHGHDGGHHGGGCCGGDFGGGFFGGGGEFBFGGGGGGGFGFFFFFFFFFFFFFFFFFB//999/B///B.;E9.9;F9/BFF/....9.E
@M05620:45:000000000-G6HP7:1:1101:7409:11163 1:N:0:129
TACCTGTACTGGGGAAGCATTTGAATATCCCCCCATGGTGATGGGGACGGAGAACTGCTCCATAAACACAGGCAACGTGCCTAACTTTCCCGGGAAGATGAAGTCAAAGAGCGACCACAGCTCTCGGAGGTTATTTTGCATCGGTGAGCCAGACAGAATGATCCGATGAGGGGTGCGAAACTATTTGAGGAAAGGAAGCACCTTTTTATTAAATTTACCTTTTAGCAATCGCCATTCCTACCCTAAAGATC
+
DDCDDFFFFFFFGGGGGGGGGGHHHHHHHHHGGGGHHHGHHHHHHGGGGGGGGHHHHHHHHHHHHHHHHHHHGHHHGHHHHHHHHHHHHHHGGGGGGHHHHHHHHHHHHHHHGGGGGHHHHHHHHGGDGGEHHHHHHHHHHHGGGGGHHHHHHGHHHHHHHHHHHGGGHHHGGEFGGDFGGGGGGHGGGGBGGGGGGGGGGFFFFFFFFFFFFFFFHFFFFFFFFFHFFFFFFFFFFFFFFFFFFFFFFFF
@M05620:45:000000000-G6HP7:1:1101:12841:11168 1:N:0:129
AAACCAAGCAGACACTCACCGCTCCCTCGCCACAGGCCAATAGTTTGTCCTCACTGAGTTGGCAACAAGTGGCTGCTGTGGCTGCCATTTTTCTGGTGATGGCCATCAGCTCCGACGAGGTCAGCTGGGGGGCTTTCTTTGTGTAAGCAACGAGAAACCTGAAAGAAGCATTTTTTAACTAAGTCCTGCTGAGTCATTCATGAGTTTTTAGCCGCCTTGCTTCTTCTCACAGACTCTCTACTCTCATGCCA
+
CCCCCCCFCFFFGGGGGGGGGGGGGGHHGGGGGHHHGGHHHHHHHHHHHHHHHHHHHHHHHHHHHHHHHHHHGGGGHHHHHHHGGHHHHHHHHHHHHHHHHHHHHHHHHHHHHGGGGGGGGHHHGHHHGGGGGGGGGGGGGGGGGGFFFFFFFFFFFFFFFFFFFFFFFFFFFFFFFFFFFFFFFFFFFFFFFFFFFFFFFFFFFFFFFFFFFFFFFFFFFFFFFFFFFFFFFFFFFFFFFFFFFFFFFFF
@M05620:45:000000000-G6HP7:1:1101:12849:11183 1:N:0:129
AAACCAAGCAGACACTCACCGCTCCCTCGCCACAGGCCAATAGTTTGTCCTCACTGAGTTGGCAACAAGTGGCTGCTGTGGCTGCCATTTTTCTGGTGATGGCCATCAGCTCCGACGAGGTCAGCTGGGGGGCTTTCTTTGTGTAAGCAACGAGAAACCTGAAAGAAGCATTTTTTAACTAAGTCCTGCTGAGTCATTCATGAGTTTTTAGCCGCCTTGCTTCTTCTCACAGACTCTCTACTCTCATGCCA
+
AABCCBCFBFFFGGGGGGGGGGGGGGHHGGGGGHHHGGHHHHHHHHHHHHHHHHHHGHHHHHHGHHHHHGHHGHGGHHHHHHHGGHHHHHHHHHHHHHHHHHHHHHHHHHHHHGGGGGGGGHHHHHHHGGGGGGGGGGGGGGGGGGFFFFFFFFFFFFFFFFFFFFFFFFFFFFFFFFFFF/FFFFFFFFFFFFFFFFFFFFFFFFFFFFFFFFFFFFFFFFFFFFFFFFFFFFFFFFFFFFFFFFFBFFB
@M05620:45:000000000-G6HP7:1:1101:20421:11238 1:N:0:129
TACCTGTACTGGGGAAGAGCACACGTCTGAACTCCAGTCACTCTCGCGCATCTCGTATGCCGTCTTCTGCTTGAAAAAAAAAAACTATCCCATTCCTATACCTTCCACGCTCTACCCCAGCTCTCTACTGATCATTTTTCTCTTTTCTCCCTACCTCCATGTCCTCTTCAATTTTCTCCCCGCTGTTCTTCTCTCCATCCACTTTATCTCTCCTTTCGCTTGTCTCTCACTACCTTGCTCCCCTCCCTCTC
+
CCCCCFFFFFFFGGGGGGGGGGHHGHHHGHHHHHHHHHHHHHGHHGGGGGFEHGHGGHHHHGGGFFHFHHHHHHHHHHGG/EE>/3344?B33344?44B2?23B232/</??2@20///0<11?1111111?111<11<1>D1<1>B1<001<<00./00<00000000000000::0/A----;000000000/000.090090;900;;/0099.;C:.;/9//;/://///;////9../9.9:B//
@M05620:45:000000000-G6HP7:1:1101:19597:11313 1:N:0:129
AAACCAAGCAGACACTCACCGCTCCCTCGCCACAGGCCAATAGTTTGTCCTCACTGAGTTGGCAACAAGTGGCTGCTGTGGCTGCCATTTTTCTGGTGATGGCCATCAGCTCCGACGAGGTCAGCTGGGGGGCTTTCTTTGTGTAAGCAACGAGAAACCTGAAAGAAGCATTTTTTAACTAAGTCCTGCTGAGTCATTCATGAGTTTTTAGCCGCCTTGCTTCTTCTCACAGACTCTCTACTCTCATGCCA
+
CCCCCCCFCFFFGGGGGGGGGGGGGGHHFGGGGHHHGGHHGHHHHHHHHHHHHHHHHHHHHHHHHHHHHGHHGHGGHHHHHHHGGHHHHHHHHHHHHHHHHHHHHHHHHHHHHGGGGGFGGHHHHHHHGGGGGGGGGGGGGGGGGGFFFFFFFFFFFFFFFFFFFFFFFFFFFFFFFFFFFFFFFFFFFFFFFFFFFFFFFFFFFFFFFFFFFFFFFFFFFFFFFFFFFFFFFFFFFFFFFFFFFFFFFFF
@M05620:45:000000000-G6HP7:1:1101:13473:11331 1:N:0:129
CATCCTGACCCTGAAGTACCCGGCTTGATTTCTGACATTAGATCGGAAGAGCACACGTCTGAACTCCAGTCACTCTCGCGCATCTCGTATGCCGTCTTCTGCTTGAAAAAAAAAAAAAAATAATAAATAACTAAAATGATAATTTTATTTAAATCAGGATAGATTCTAACGGATACACACAAAGAAAGTAGAAATTATTAGAATGATAGGTTAAAATCACAGAAGATCAAAACAAGACACACACACATGAA
+
CDDDDFFFFFFFGGGGGGGGGGGGGGGHHHHHHHHHHHHHHHHHHGGGGHHHHHHHGHHHGHHHHHHHHHHHHHHHHGGGGGGGHHHGGHHHHGGGHGGHHHHHHHHHHHGGGGG></><011111<111000000000000=0<0000000<0000000<:0:0000<0.-.<.<000..../:.:0000000:0000:0000000:0/0<0<0000000000:0000000.<.////</.....<<00<
@M05620:45:000000000-G6HP7:1:1101:25091:11349 1:N:0:129
AAACCAAGCAGACACTCACCGCTCCCTCGCCACAGGCCAATAGTTTGTCCTCACTGAGTTGGCAACAAGTGGCTGCTGTGGCTGCCATTTTTCTGGTGATGGCCATCAGCTCCGACGAGGTCAGCTGGGGGGCTTTCTTTGTGTAAGCAACGAGAAACCTGAAAGAAGCATTTTTTAACTAAGTCCTGCTGAGTCATTCATGAGTTTTTAGCCGCCTTGCTTCTTCTCACAGACTCTCTACTCTCATGCCA
+
BCCCCCCFCFFFGGGGGGGGGGGGGGHHGGGGGHHHGGHHHHHHHHHHHHHHHHHHHHHHHHHHHHHHHHHHGHGGHHHHHHHGGHHHHHHHHHGHHHGHHGHHHHHHHHHHHGGGGGGGGHHHHHHHGGGGGGGGGGGGGGGGGGFFFFFFFFFFFFFFFFFFFFFFFFFFFFFFFFFFFFFFFFFFFFFFFFFFFFFFFFFFFFFFFFFFFFFFFFFFFFFFFFFFFFFFFFFFFFFFFFFFFFFFFFB
@M05620:45:000000000-G6HP7:1:1101:20675:11352 1:N:0:129
AAACCAGAAGACATGAGGTCAGCTAGATCGGAAGAGCACACGTCTGAACTCCAGTCACTCTCGCGCATCTCGTATGCCGTCTTCTGCTTGAAAAAAAAAAAACCATTACAGTCCATGTTGTAAGCTGGCGGCCTATCTATGACGAAGCACCTAGCACCATGAAAGAGGCCCGTCTGAACTAGGTCCTGATGAGCCATTTATGAGGTTTTAGCTGCGTCGTCCCTGCTAACAGACACTTCACGCACATGCTA
+
BBBBBBBFFFFFGGGGGGFGGGHHFHHHHHGGGGHHHHHHHGHHHGHGHHHHHHHHHHHHHHGFGGGFEHHHFGHHHHGGGHGHHFHHHHFHHHHGGEEE<>//<2222222?2@22221011?11<0//---./0<=00000.<-.-//.//0;:0..0000;0//..9.-;...00/0;0/;0F;00;9///99///////;/;.9.//////-.---..;//.///9///.../////.9--;///9/
@M05620:45:000000000-G6HP7:1:1101:20900:11364 1:N:0:129
AGATTACTGCAACAGTTCCCCCTGGACCTGGAAAAGTTTCTTGCCTGGCTTACAGAAGCTGAAACAACTGCCAATGTCCTACAGGATGCTACCCGTAAGGAAAGGCTCCTAGAAGACTCCAAGGGAGTAAAAGAGCTGATGAAACAATGGCAAGTAAGTCAGGCATTTCCGCTTTAGCACTCTTGTGGATCCAATTGAACAATTCTCAGCATTTGTACTTGTAACTGACAAGCCAGGGACAAAACAAAGAT
+
BCBCCFFFFFFFGGGGGGGGGGGGGHHHHHHHHHHHHHHHHHHHHHHHHHHHHHHHHHHHHHHHHHHHHHHHHHHHHHHHHHHHHGHHHHHHHHGGGGHHHHHHHHHHGHHHHHHHHHHHHHHGGHGGHHHHHEHHHHHHHHHHHHHHHHHHHGHHHHHHHHEHHHHHHHGGGGGHHHHHHHHHHGHGHHHHHHHHHHHGGHHHHHHHHHHHHHHHHHHHHHHHHHGHHHHHHGGGGGGGGGGGGGGGGGG
@M05620:45:000000000-G6HP7:1:1101:16835:11364 1:N:0:129
AGATTACTGCAACAGTTCCCCCTGGACCTGGAAAAGTTTCTTGCCTGGCTTACAGAAGCTGAAACAACTGCCAATGTCCTACAGGATGCTACCCGTAAGGAAAGGCTCCTAGAAGACTCCAAGGGAGTAAAAGAGCTGATGAAACAATGGCAAGTAAGTCAGGCATTTCCGCTTTAGCACTCTTGTGGATCCAATTGAACAATTCTCAGCATTTGTACTTGTAACTGACAAGCCAGGGACAAAACAAAGAT
+
>A>AAFFFFFFFGGFBGGGGGGGGHHHHHHHHHHHHGHHHHHHHHHHHGHHHHHHHHHHHHHHHHHHHHHHHFHHHHHHHHHHHHGGFGHHHHHGG@FHHHGHHHHHHGHHHHHHHHHHHHHHGGGGGHHHHHGHHHHGGHHHHHHHHHHHHHGHHHHHHHF<FHHHHHHGGGGGHGHGHHHHHGHHGHHHHHHHGHHHGH<GHHHHHGHFHHHHGGGHGHHHHHHHGHGHHHGFGADGGGAFGGGGGGFC
@M05620:45:000000000-G6HP7:1:1101:25750:11365 1:N:0:129
AAACCAAGCAGACACTCACCGCTCCCTCGCCACAGGCCAATAGTTTGTCCTCACTGAGTTGGCAACAAGTGGCTGCTGTGGCTGCCATTTTTCTGGTGATGGCCATCAGCTCCGACGAGGTCAGCTGGGGGGCTTTCTTTGTGTAAGCAACGAGAAACCTGAAAGAAGCATTTTTTAACTAAGTCCTGCTGAGTCATTCATGAGTTTTTAGCCGCCTTGCTTCTTCTCACAGACTCTCTACTCTCATGCCA
+
CCCCCCCFCFFFGGGGGGGGGGGGGGHHGGGGGHHHGGHEGHHHHHHHHHHHHHHHHHHHHHHHHHHHHHHHGHGGHHHHHHHGGHHHHHHHHHHHHHHHHHHHHHHHHHHHHGGGGGGGGHHHHHHHGGGGGGGGGGGGGGGGGGFFFFFFFFFFFFFFFFFFFFFFFFFFFFFFEFFFFFFFFFFFFFFFFBFFFFFFFFEFFFFFFFFFFFFFFFFFFFFFFFFFFFFFFFFFFFFFFFFFFFFFFFB
@M05620:45:000000000-G6HP7:1:1101:9801:11373 1:N:0:129
TACCTGTACTGGGGAAGCATTTGAATATCCCCCCATGGTGATGGGGACGGAGAACTGCTCCATAAACACAGGCAACGTGCCTAACTTTCCCGGGAAGATGAAGTCAAAGAGCGACCACAGCTCTCGGAGGTTATTTTGCATCGGTGAGCCAGACAGAATGATCCGATGAGGGGTGCGAAACTATTTGAGGAAAGGAAGCACCTTTTTATTAAATTTACCTTTTAGCAATCGCCATTCCTACCCTAAAGATC
+
A@ABBFFFFFBFGGGGGGGGGGHHGHHHHHHGGGGHHHHHHHHHHGGGGGGGGHHHHHHHHHHHHHHHHHHHGHHHGHHHHHHHHHHHHHHGGGGGGHHHHGHHHHHHHHGHGGGGGHHHGHHHHGGGGGGHFHHHHHHHHHGGGGGFHHHHHGHGHGHHHHHHHGGGHHGFGEGGGGGGGFFFGGGBEFF/FGGGFFGFGFBFFFFEFF/BBFFFFFFFFFFFFFFFFFFFFDAFFFFFFFFFF9BFFFF
@M05620:45:000000000-G6HP7:1:1101:16827:11381 1:N:0:129
AGATTACTGCAACAGTTCCCCCTGGACCTGGAAAAGTTTCTTGCCTGGCTTACAGAAGCTGAAACAACTGCCAATGTCCTACAGGATGCTACCCGTAAGGAAAGGCTCCTAGAAGACTCCAAGGGAGTAAAAGAGCTGATGAAACAATGGCAAGTAAGTCAGGCATTTCCGCTTTAGCACTCTTGTGGATCCAATTGAACAATTCTCAGCATTTGTACTTGTAACTGACAAGCCAGGGACAAAACAAAGAT
+
AAABCFFFFFFFGGGGGGGGGGGGHHHHHHHHHHHHHHHHHHHHHHHHHHHHHHHHHHHHHHHHHHHHHHHHHHHHHHHHHHHHHHHHHHHHHHGG?FHHHHHHHHHHGHHHHHHHHHHHHHHGGGGGHHHHHGHHHHGHHHHHHHHHHHHHHGHHHHHHHHHHHHHHHHGGGGGHHHHHHHHHHGHGHHHHGHHHHGHGFCHHHHHHHHHHHHHHHHHHHHHHHHHGHHHHHGGGGGGGGFGGGGGGGGG
@M05620:45:000000000-G6HP7:1:1101:25746:11382 1:N:0:129
AAACCAAGCAGACACTCACCGCTCCCTCGCCACAGGCCAATAGTTTGTCCTCACTGAGTTGGCAACAAGTGGCTGCTGTGGCTGCCATTTTTCTGGTGATGGCCATCAGCTCCGACGAGGTCAGCTGGGGGGCTTTCTTTGTGTAAGCAACGAGAAACCTGAAAGAAGCATTTTTTAACTAAGTCCTGCTGAGTCATTCATGAGTTTTTAGCCGCCTTGCTTCTTCTCACAGACTCTCTACTCTCATGCCA
+
CCCCCCCFCFFFGGGGGGGGGGGGGGHHGGGGGHHHGGHHHHHHHHHHHHHHHHHHHHHHHHHHHHHHHGHHGHGGHHHHHHHGGHHHHHHHHHHHHHHHHHHHHHHHHHHHHGGGGGGGGHHHHHHHGGGGGGGGGGGGGGGGGGFFFFFFFFFFFFFFFFFFFFFFFFFFFFFFFFFFFFFFFFFFFFFFFFFFFFFFFFFFFFFFFFFFFFFFFFFFFFFFFFFFFFFFFFFFFFFFFFFFFFFFFFB
@M05620:45:000000000-G6HP7:1:1101:20896:11384 1:N:0:129
AGATTACTGCAACAGTTCCCCCTGGACCTGGAAAAGTTTCTTGCCTGGCTTACAGAAGCTGAAACAACTGCCAATGTCCTACAGGATGCTACCCGTAAGGAAAGGCTCCTAGAAGACTCCAAGGGAGTAAAAGAGCTGATGAAACAATGGCAAGTAAGTCAGGCATTTCCGCTTTAGCACTCTTGTGGATCCAATTGAACAATTCTCAGCATTTGTACTTGTAACTGACAAGCCAGGGACAAAACAAAGAT
+
BBABBFFFFFFFGGFGGGGGGGGGAGHHHHHHHHHHHHHHHHHHHHHHHHHFHHHHHHHHHHHHHHHHHHHHHHHHHHHHHHHHHHHHHHGHHHGGEEGFHHHHHHHHGHHHHHHHHHHHHHHGGHGGHHHHHGHHHHGHHDGHHHHHHGHHHGHHHHHHHHHHHHHHHHGGGGGHBGHHHHHHHGHGGHHHGHHHHHHFHGHHHHHHHHHHHGHHHHHHHHGHHHHBHFGGGGGGGGGGGGFAFGGGFGF
@M05620:45:000000000-G6HP7:1:1101:9806:11390 1:N:0:129
TACCTGTACTGGGGAAGCATTTGAATATCCCCCCATGGTGATGGGGACGGAGAACTGCTCCATAAACACAGGCAACGTGCCTAACTTTCCCGGGAAGATGAAGTCAAAGAGCGACCACAGCTCTCGGAGGTTATTTTGCATCGGTGAGCCAGACAGAATGATCCGATGAGGGGTGCGAAACTATTTGAGGAAAGGAAGCACCTTTTTATTAAATTTACCTTTTAGCAATCGCCATTCCTACCCTAAAGATC
+
CCCCCFFFFFFFGGGGGGGGGGHHHHHHHHHGGGGHHHGHHHHHHGGGGGGGGHHHHHHHHHHHHHHHHHHHGHHHGHHHHHHHHHHHHHHGGGGGGHHHHHHHHHHHHHHHGGGGGHHHHHHHHGGGGGGHHHHHHHHHHHGGGGGHGHHHHGHHHHHHHHHHHGGGHHHGGGGGGFGGGGGGGGGGGFFGGGGGGEGGFFFFFFFFFFFFFFFFFFFFFFFFFFFFFFEEFFFFFFFFFFFFFFFFFFF
@M05620:45:000000000-G6HP7:1:1101:9820:11402 1:N:0:129
TACCTGTACTGGGGAAGCATTTGAATATCCCCCCATGGTGATGGGGACGGAGAACTGCTCCATAAACACAGGCAACGTGCCTAACTTTCCCGGGAAGATGAAGTCAAAGAGCGACCACAGCTCTCGGAGGTTATTTTGCATCGGTGAGCCAGACAGAATGATCCGATGAGGGGTGCGAAACTATTTGAGGAAAGGAAGCACCTTTTTATTAAATTTACCTTTTAGCAATCGCCATTCCTACCCTAAAGATC
+
A??AAFFFF@DFECEEEFFGGGGEGHHHHGHGGGGHHHFFGGHFHFAEGGGGGGHHHHHHHHHHHGHHGFHHGHHHGHHHHHHHGHHHGHHGGG@EFAHH43GGGHHGEHHH@GGGGHHGGFHHHGGGGG?FGDGHHHGEHHGGGGFC1<CGHGHHHHHFGHFHHGDDHHHGDDDFBAABBGEFGGG0C/0F;FAFF??FEEF/FFF?;FF/BFFFFF/BFFFFFFBBBB.A.A.BBFFFFFFFFFFFFFF
@M05620:45:000000000-G6HP7:1:1101:12082:11436 1:N:0:129
TACCTGTACTGGGGAAGCATTTGAATATCCCCCCATGGTGATGGGGACGGAGAACTGCTCCATAAACACAGGCAACGTGCCTAACTTTCCCGGGAAGATGAAGTCAAAGAGCGACCACAGCTCTCGGAGGTTATTTTGCATCGGTGAGCCAGACAGAATGATCCGATGAGGGGTGCGAAACTATTTGAGGAAAGGAAGCACCTTTTTATTAAATTTACCTTTTAGCAATCGCCATTCCTACCCTAAAGATC
+
CDCCCFFFFFFFGGGGGGGGGGHHHHHHHHHGGGGHHHGHHHHHHGGGGGGGGHHHHHHHHHHHHHHHHHHHGHHHGHHHHHHHHHHHHHHGGGGGGGHHHHHHHHHHHHHHGGGGGHHHHHHHHGGGGGGHHHHHHHHHHHGGGGGHHHHHHGHHHHHHHHHHHGGGHHHGGCEGGGGGGGGGHGGGFFBFGGGGGGGGGFFFFFFFHHFFFFFFFFFFFFFFFFFFFFFFFFFFFFFFFFFFFFFFFFF
@M05620:45:000000000-G6HP7:1:1101:6348:11449 1:N:0:129
AAACCAAGCAGACACTCACCGCTCCCTCGCCACAGGCCAATAGTTTGTCCTCACTGAGTTGGCAACAAGTGGCTGCTGTGGCTGCCATTTTTCTGGTGATGGCCATCAGCTCCGACGAGGTCAGCTGGGGGGCTTTCTTTGTGTAAGCAACGAGAAACCTGAAAGAAGCATTTTTTAACTAAGTCCTGCTGAGTCATTCATGAGTTTTTAGCCGCCTTGCTTCTTCTCACAGACTCTCTACTCTCATGCCA
+
?A@ABABFBFFFGGGGGGGGGGGGGGHHGGGGE2FAFFCFG3GHHHHHHHHHHGHHEGFGGHHHGHHHHHFHGHGGHHHHHGHGEHGHHHHHHHFHHHGHGHHHGHHBGHFHHGGGGECGGH2FGHHHGGGGGGGGGGGGFFFGEGFFFFFCFFFFFFFFFFB/BFFFFFFFFFFFEFFFE/FFFFFBFFFFFFFFFFFFFFFFFFFFF?FFFFFFFFFFFFFFFFFFFFFFFFFFFFFFFBBFFFFFFF/
@M05620:45:000000000-G6HP7:1:1101:4860:11487 1:N:0:129
AAACCAAGCAGACACTCACCGCTCCCTCGCCACAGGCCAATAGTTTGTCCTCACTGAGTTGGCAACAAGTGGCTGCTGTGGCTGCCATTTTTCTGGTGATGGCCATCAGCTCCGACGAGGTCAGCTGGGGGGCTTTCTTTGTGTAAGCAACGAGAAACCTGAAAGAAGCATTTTTTAACTAAGTCCTGCTGAGTCATTCATGAGTTTTTAGCCGCCTTGCTTCTTCTCACAGACTCTCTACTCTCATGCCA
+
BBBBBBBFBFFFFGGGGGGGGGGGGGHHGGGGGHHHGGHHHHHHHHHHGGHHHHHHHHHHHHHHHHHHHHHHGHFGHHHHHHHEGHHHHHHHHGFHHHGHGHHHHHHHHHGHHGGGGGGGGHHHHHHHGGGGGGGGGGGGGGGGGGFFFFFFFFFFFFFFFFFFFFFFFFFFFFFFEFFFFFFFFFFFFFFFFBFFFFFFFFFFFFFFFFFFFFFFFFFFFFFFFFFFFFFFFFFFFFFFFFFFFFFFFF/
@M05620:45:000000000-G6HP7:1:1101:5629:11505 1:N:0:129
AAACCAAGCAGACACTCACCGCTCCCTCGCCACAGGCCAATAGTTTGTCCTCACTGAGTTGGCAACAAGTGGCTGCTGTGGCTGCCATTTTTCTGGTGATGGCCATCAGCTCCGACGAGGTCAGCTGGGGGGCTTTCTTTGTGTAAGCAACGAGAAACCTGAAAGAAGCATTTTTTAACTAAGTCCTGCTGAGTCATTCATGAGTTTTTAGCCGCCTTGCTTCTTCTCACAGACTCTCTACTCTCATGCCA
+
CCCCCCCFCFFFGGGGGGGGGGGGGGHHGGGGGHHHGGHHHHHHHHHHHHHHHHHHHHHHHHHGHHHHHHHHGHGGHHHHHHHGGHHHHHHHHHHHHHGHHHHHHHHHHHHHHGGGGGGGGHHHHHHHGGGGGGGGGGGGGGGGGGFFFFFFFFFFFFFFFFFFFFFFFFFFFFFFFFFFFFFFFFFFFFFFFFFFFFFFFFFFFFFFFFFFFFFFFFFFFFFFFFFFFFFFFFFFFFFFFFFFFFFFFFF
@M05620:45:000000000-G6HP7:1:1101:10156:11517 1:N:0:129
AAACCAAGCAGACACTCACCGCTCCCTCGCCACAGGCCAATAGTTTGTCCTCACTGAGTTGGCAACAAGTGGCTGCTGTGGCTGCCATTTTTCTGGTGATGGCCATCAGCTCCGACGAGGTCAGCTGGGGGGCTTTCTTTGTGTAAGCAACGAGAAACCTGAAAGAAGCATTTTTTAACTAAGTCCTGCTGAGTCATTCATGAGTTTTTAGCCGCCTTGCTTCTTCTCACAGACTCTCTACTCTCATGCCA
+
CCCCCCCFBFFFGGGGGGGGGGGGGGHHGGGGGHHHGGHHHHHHHHHHHHHHHHHHHHHHHHHHHHHHHHHHGHGGHHHHHHHGGHHHHHHHHHHHHHHHHHHHHHHHHHHHHGGGGGGGGHHHGHHHGGGGGGGGGGGGGGGGGGFFFFFFFFFFFFFFFFFFFFFFFFFFFFFFFFFFFFFFFFFFFFFFFFFFFFFFFFFFFFFFFFFFFFFFFFFFFFFFFFFFFFFFFFFFFFFFFFFFFFFFFFF
@M05620:45:000000000-G6HP7:1:1101:5641:11520 1:N:0:129
AAACCAAGCAGACACTCACCGCTCCCTCGCCACAGGCCAATAGTTTGTCCTCACTGAGTTGGCAACAAGTGGCTGCTGTGGCTGCCATTTTTCTGGTGATGGCCATCAGCTCCGACGAGGTCAGCTGGGGGGCTTTCTTTGTGTAAGCAACGAGAAACCTGAAAGAAGCATTTTTTAACTAAGTCCTGCTGAGTCATTCATGAGTTTTTAGCCGCCTTGCTTCTTCTCACAGACTCTCTACTCTCATGCCA
+
BBBBBBBFBFFFGGFGGGGGGGGGGGHHGGGGGHGHGGHHHGHHHHHHHHHHHHHHGGFGHHHHHHHHHHHHGHGGHHHHHHHGGHHHGHHHHHHHHHHHHFHHHHHHHHHHHGGGGEGGGHHHHHHHGGGFGGGGGGGGGGGGGGFFFFFFFFFFFFFFFFBFFFFFFFFFFFFFFFFFFFFFFFFFFFFFFFFFFFFFFFFFFFFFFFFFFFFFFFFFFFFFFFFFFFFFFFFFFFFFFFFFFFFFFF/
@M05620:45:000000000-G6HP7:1:1101:24244:11534 1:N:0:129
TACCTGTACTGGGGAAGCAATCGCCATTCCTACCCTAAAGATCGGAAGAGCACACGTCTGAACTCCAGTCACTCTCGCGCATCTCGTATGCCGTCTTCTGCTTGAAAAAAAAAAAAAAAAAAAAAAAAACATATAAACATAGAACCACTAATCGTATAAAAAAAATAAAATATAAATACAGATGGCGGAAGACGGAAAAAAGCATGATACACTAAGTATGCAAGTTAAGACGTAGTATACGGGAAAACTTA
+
CCCCCFFFFFFFGGFGGGGGGGGGGGGHHHHHHHHHGHHHHHHHGGGGHHGHHHHGGHHGHHHHHHHGHHHHHHHHGGGGGECHHHGGHHHHGFGHGHHHHHHHHHHHGGGGGGB>>>-----------..09000000000000..://///...//////---.;/:////;///;////////----../....-/.-..////;////////://////////////.....////;.-.-.//9//
@M05620:45:000000000-G6HP7:1:1101:10163:11542 1:N:0:129
AAACCAAGCAGACACTCACCGCTCCCTCGCCACAGGCCAATAGTTTGTCCTCACTGAGTTGGCAACAAGTGGCTGCTGTGGCTGCCATTTTTCTGGTGATGGCCATCAGCTCTGACGAGGTCAGCTGGGGGGCTTTCTTTGTGTAAGCAACGAGAAACCTGAAAGAAGCATTTTTTAACTAAGTCCTGCTGAGTCATTCATGAGTTTTTAGCCGCCTTGCTTCTTCTCACAGACTCTCTACTCTCATGCCA
+
BBBBBBBFAFFFGGGGGGGGGGGGGGHHGGGFGHHHGGHHHHHHHHHHHHHHHHGHHHHHHGHHHHHHHHHHGHGGHHHHHHHGGHHHHHHHHHHHHHGHHHHHHHHHHHHHHHHHGGGGGHHHFHHHGGGGGGGGGGGGGGGGGGGGGGGGGFFFFFFFFFFFFFFFFFFFFFFFFFFFFFFFFFFFFFFFFFFFFFFFFFFFFFFFFFFFFFFFFFFFFFFFFFFFFFFFFFFFFFFFFFFFFFFFFFB
@M05620:45:000000000-G6HP7:1:1101:8587:11544 1:N:0:129
CATCCTGACCCTGAAGTACCCGGCTTGATTTCTGACATTAGATCGGAAGAGCACACGTCTGAACTCCAGTCACTCTCGCGCATCTCGTATGCCGTCTTCTGCTTGAAAAAAAAAAACCTAAAGGGATCCCACTTTTCGTTCAACCCCTCGCACGCACCTCTTCCTTTTCCGCTCCCTCATTCCCCTCCATTCTCCATCATCCCTCTCTCTTCTTTCCTCCCTACCTTACCCTCCCTCTCCCTCCCCTATCC
+
CCCCCFFFFFFFGGGGGGGGGGGGGGGHHHHHHHHHHHHHHGHHHGGGGGHHHHHHGHHHGHGHHHHHHHHHHHHHHGGGGGEEDGHGGHHHHGGGGGHHHHHHHGHFGHCGGGG>//011111//=/001><1111-00011=.....-<----:--/:000900090:.:99.:/:.00900//../90:9000000;:0.::;/090:09090000/./0.:0000/:0..;//:;9:/9.AA/.0:/
@M05620:45:000000000-G6HP7:1:1101:13658:11546 1:N:0:129
TACCTGTACTGGGGAAGCATTTGAATATCCCCCCATGGTGATGGGGACGGAGAACTGCTCCATAAACACAGGCAACGTGCCTAACTTTCCCGGGAAGATGAAGTCAAAGAGCGACCACAGCTCTCGGAGGTTATTTTGCATCGGTGAGCCAGACAGAATGATCCGATGAGGGGTGCGAAACTATTTGAGGAAAGGAAGCACCTTTTTATTAAATTTACCTTTTAGCAATCGCCATTCCTACCCTAAAGATC
+
CCCCCFFFFFFFGGGGGGGGGGHHHHHHHHHGGGGHHHGHHHHHHGGGGGGGGHHHHHHHHHHHHHHHHHHHGHHHGHHHHHHHHHHHHHHGGGGGGHHHHHHHHHHHHHHHGGGGGHHHHHHHHGGGGGGHHHHHHHHHHHGGGGGHHHHHHGHGHHHHGHHHHGGGHHHGGGGGGGGGGGGGGGGGGFCFGGGGGGGGGFFFFFFFFFFFFFFFFFFFFFFFFFFFFFEFFFFFFFFFFFFFFFFFFFF
@M05620:45:000000000-G6HP7:1:1101:13190:11549 1:N:0:129
TACCTGTACTGGGGAAGCATTTGAATATCCCCCCATGGTGATGGGGACGGAGAACTGCTCCATAAACACAGGCAACGTGCCTAACTTTCCCGGGAAGATGAAGTCAAAGAGCGACCACAGCTCTCGGAGGTTATTTTGCATCGGTGAGCCAGACAGAATGATCCGATGAGGGGTGCGAAACTATTTGAGGAAAGGAAGCACCTTTTTATTAAATTTACCTTTTAGCAATCGCCATTCCTACCCTAAAGATC
+
CCCCCFFFFFFFGGGGGGGGGGHHHHHHHHHGGGGHHHHHHHHHHGGGGGGGGHHHHHHHHHHHHHHHHHHHGHHHGHHHHHHHHHHHHHHGGGGGGHHHHHHHHHHHHHHHGGGGGHHHHHHHHGGGGGEHHHHHHHHHHHGGGGGHHHHHHGHHHHHHHHHHHDGGHHHGGGFGGEGGGGGGGGGGGGCFFGGGGGGGGFFFFFFFFFFBFFFFFFFFFFFFFFFFFFFFFFFFFFFFFFFFFFFFFFF
@M05620:45:000000000-G6HP7:1:1101:3102:11599 1:N:0:129
TACCTGTACTGGGGAAGCATTTGAATATCCCCCCATGGTGATGGGGACGGAGAACTGCTCCATAAACACAGGCAACGTGCCTAACTTTCCCGGGAAGATGAAGTCAAAGAGCGACCACAGCTCTCGGAGGTTATTTTGCATCGGTGAGCCAGACAGAATGATCCGATGAGGGGTGCGAAACTATTTGAGGAAAGGAAGCACCTTTTTATTAAATTTACCTTTTAGCAATCGCCATTCCTACCCTAAAGATC
+
BBBBBFFFFFFFGGGGGGGFGFHFFGHGHGFFGGGHHHFFGGHHGGEGEGEGGHHGHHHHEFHFHGHGHFGHGHFHGGHEHGHHHGFHHHHGGGEEGGHH4GHHHHHHHHHHGGGGGHGHHHHHHGGG@C?FFHHHHFFDGHDFEGGHHHHHHGHHHHHHHHHHHGGGHFCDGDGDFADGGG0CGFGGEF0BFFFGFFGFFEFFFFFFFFFFFFFFFFFFFFFFFFFBFFAEADFFBFFFBAAFFB;BFFB
@M05620:45:000000000-G6HP7:1:1101:3124:11602 1:N:0:129
TACCTGTACTGGGGAAGCATTTGAATATCCCCCCATGGTGATGGGGACGGAGAACTGCTCCATAAACACAGGCAACGTGCCTAACTTTCCCGGGAAGATGAAGTCAAAGAGCGACCACAGCTCTCGGAGGTTATTTTGCATCGGTGAGCCAGACAGAATGATCCGATGAGGGGTGCGAAACTATTTGAGGAAAGGAAGCACCTTTTTATTAAATTTACCTTTTAGCAATCGCCATTCCTACCCTAACGATC
+
BBBBBFFFFFFFGEFFEFGGGGGHHHHHHHHGGGGHHFHHHHGHHFGE0EEGGHGHHHHHHHHHHGHHHEBEFGHH/G?GGGHHHHHHHHHG/?EG?GGHHHEGFFHHGHFGEGGGCHHHHGHHHDEEGFGHFHHHHHHFHHGDGGGAGHCGHGHHGHH0DHGHFDGGG0CD?ECE?A-ABFFGGGGBEBFFFFGEFFEGGFFFFFFEFFFBFFFFFFFFFFFF/BF/FF:ADAEFFFFFFFFF.B.;EFF
@M05620:45:000000000-G6HP7:1:1101:8964:11633 1:N:0:129
TACCTGTACTGGGGAAGCATTTGAATATCCCCCCATGGTGATGGGGACGGAGAACTGCTCCATAAACACAGGCAACGTGCCTAACTTTCCCGGGAAGATGGAGTCAAAGAGCGACCACAGCTCTCGGAGGTTATTTTGCATCGGTGAGCCAGACAGAATGATCCGATGAGGGGTGCGAAACTATTTGAGGAAAGGAAGCACCTTTTTATTAAATTTACCTTTTAGCAATCGCCATTCCTACCCTAAAGATC
+
1A1AADFFFFB1GCFFGGB1AAE31GHHHG1EEEGHBHG1GEAEE//AFGGACHHGHGHHFHGFHBGBB/>EFHHHC>>/>11FGFH2FGHAEG/@/AGHBGC1BFGHHGGGECGGCHFHA<@GGCGGCCCGFHFD<<FGHGFCCAFCBFHGFGHGHHHGEGBGFCGGGGFC@;AFGBAGGFFFGGGGEFCFGGFFBFGBFFFFBBFFFBB9/9;BFF;B99FBF/9/BF?EBFEFBFFF/9AFFFFFFF;
@M05620:45:000000000-G6HP7:1:1101:24994:11639 1:N:0:129
AAACCAAGCAGACACTCACCGCTCCCTCGCCACAGGCCACTAGTTTGTCCTCACTGAGTTGGCAACAAGTGGCTGCTGTGGCTGCCATTTTTCTGGTGATGGCCATCAGCTCCGACGAGGTCAGCTGGGGGGCTTTCTTTGTGTCAGCAACGAGAAACCTGAAAGAAGCATTTTTTAACTAAGTCCTGCTGAGTCATTCATGAGTTTTTAGCCGCCTTGCTTCTTCTCACAGACTCTCTACTCTCATGCCA
+
1AAAAAAFAFFFGGGG1FGGEGGGGGFH?EE0EGB/FEA/BAGABGGHHHHHGHHGEGFGHHHGCH0/GFF@FFFGH1@FFFE>EGFGFGFGHH@G@GFHHEGFFFEFE1EGHGGGC/B/?BFFCHHGCCGGGGGFGGGGFBFB0;:/;BF@E?BFFFFFFBF/BFFFFFFFFFF?9BFF///BBFFFFFB/A99/BBFFFF/:/BBFA-B//A@@FBFFFFFFF/BF/FB/BFFFFFF/FFFFFFF9FF/
@M05620:45:000000000-G6HP7:1:1101:8948:11641 1:N:0:129
TACCTGTACTGGGGAAGCATTTGAATATCCCCCCATGGTGATGGGGACGGAGAACTGCTCCATAAACACAGGCAACGTGCCTAACTTTCCCGGGAAGATGAAGTCAAAGAGCGACCACAGCTCTCGGAGGTTATTTTGCATCGGTGAGCCAGACAGAATGATCCGATGAGGGGTGCGAAACTATTTGAGGAAAGGAAGCACCTTTTTATTAAATTTACCTTTTAGCAATCGCCATTCCTACCCTAAAGATC
+
CBBCCFFFFFFFGFFEGFGGGGHHHHHHHHHGGGGHHHGHHHHGGGGGGGGEGHHHHGHGHHFHGHHHGHHGGGHHCHHHHHHHHFFHGHHGGGGGGGHH4FGHHHGHHGHGGGGGGGHHHHHHHGGGGGGFHHHHHHHFHGGFEGGHCCFHHGHFGHHFHFHFFDDGGHHGGADGGDDDGGGGGGGGGGFGGGGGGFFGGFFFFFFFFFFFFFFFFFFFFFFFFFFFFFEFFDEFFFFFFFFFFFFFFFF
@M05620:45:000000000-G6HP7:1:1101:24982:11657 1:N:0:129
AAACCAAGCAGACACTCACCGCTCCCTCGCCACAGGCCAATAGTTTGTCCTCACTGAGTTGGCAACAAGTGGCTGCTGTGGCTGCCATTTTTCTGGTGATGGCCATCAGCTCCGACGAGGTCAGCTGGGGGGCTTTCTTTGTGTAAGCAACGAGAAACCTGAAAGAAGCATTTTTTAACTAAGTCCTGCTGAGTCATTCATGAGTTTTTAGCCGCCTTGCTTCTTCTCACAGACTCTCTACTCTCATGCCA
+
BBBBBBBFBFFFGGGGFGGGGGGGGGHHGGGGGHHHGGDCGFHGGHHHHHHHHHHGHHFGHHHHHHHHHHHFGHGGHHFGGHHGGHHHHHHHHHHHHHGHHHHHHHHHHHHGHGGGGCDGDGHHHHHHGGGGGGGGFGGGGFGFGGFFFFFFFFFFFFFFFFFBFBFFFFFFFFFFEFFFFFFFFFFFFFFFF:FFFFFFFFBF9FFFFFFFBDFFFDFFFFFFFFFFFFFFFFFFFFFFFFFFFFFFFFB
@M05620:45:000000000-G6HP7:1:1101:12332:11667 1:N:0:129
TACCTGTACTGGGGAAGCATTTGAATATCCCCCCATGGTGATGGGGACGGAGAACTGCTCCATAAACACAGGCAACGTGCCTAACTTTCCCGGGAAGATGAAGTCAAAGAGCGACCACAGCTCTCGGAGGTTATTTTGCATCGGTGAGCCAGACAGAATGATCCGATGAGGGGTGCGAAACTATTTGAGGAAAGGAAGCACCTTTTTATTAAATTTACCTTTTAGCAATCGCCATTCCTACCCTAAAGATC
+
BBBBBFFFFFFFGFGCFGGGGGHHHHHGGHHGGGGHHHFGFHHHHGGGGGGGGHHHHHHHHFHHHHHHHHHHGGGHGHHHHGHHHHHHHHHGGGGGGGHHGHHFGHHHHHHHGGGGGHHHHHHHHGGGGGEHHHHHGHBFHHGGGGGHHHHHHGHHHHHHGHHHHGGGHHHGFEFGGGGGGGGGGGGGEB9FFFFGGGGFGFFFFFFFFFFBFFFFFFFFFFFFFFFFFFEFFFFFFFFFFAFFFFFFFFF
@M05620:45:000000000-G6HP7:1:1101:10178:11675 1:N:0:129
AGATTACTGCAACAGTTCCCCCTGGACCTGGAAAAGTTTCTTGCCTGGCTTACAGAAGCTGAAACAACTGCCAATGTCCTACAGGATGCTACCCGTAAGGAAAGGCTCCTAGAAGACTCCAAGGGAGTAAAAGAGCTGATGAAACAATGGCAAGTAAGTCAGGCATTTCCGCTTTAGCACTCTTGTGGATCCAATTGAACAATTCTCAGCATTTGTACTTGTAACTGACAAGCCAGGGACAAAACAAAGAT
+
AA>ABFFFBB4BBFBBBBFGGGGGHHHHGBFBEGHHHHHHHHHHHHHHHHHHHHBDBFHHHHHHHHHHHHHHHHHBDDFGHGHHHGHGGHHHHHGFGGGGGHFFHHHHGHHHHHHHHHHHGEHGEEGEGDGGHEHHHHGHHHHHHHHHGHFGHGHHHHHHHHHHHHHHHHGGGGGHHHHHHHHHHHHGHHHHHHHHHEFFFCGHGHHHHHHHHHHHHHHHHGHHHHHHHHHHHGEGGGGGEGFFGGGGGGF
@M05620:45:000000000-G6HP7:1:1101:12317:11680 1:N:0:129
TACCTGTACTGAGGAAGCATTTGAATATCCCCCCATGGTGATGGGGACGGAGAACTGCTCCATAAACACAGGCAACGTGCCTAACTTTCCCGGGAAGATGAAGTCAAAGAGCGACCACAGCTCTCGGAGGTTATTTTGCATCGGTGAGCCAGACAGAATGATCCGATGAGGGGTGCGAAACTATTTGAGGAAAGGAAGCACCTTTTTATTAAATTTACCTTTTAGCAATCGCCATTCCTACCCTAAAGATC
+
CBBCBFFFFFF5GGGGGGGGGGHHHHHHHHHGGGGHHHGHHHHHHGGGGGGGGHHHHHHHHHHHHHHHHHHHGHHHGHHHHHHHHHHHHHHGGGGGGHHHHHHHHHHHHHHHGGGGGHHHHHHHHGGGGGEGHHHHHHHHHHGGGGGHHGHHHGHHHHHHHHHGHGGGHHHGGGDGGECGGGGGGGGGGGFFGGGGGGGGGGGGFFFFFFFFFFFFFFFFFFFFFFFFFFEFFFFFFFFFFFFFFFFFFFF
@M05620:45:000000000-G6HP7:1:1101:12335:11687 1:N:0:129
TACCTGTACTGAGGAAGCATTTGAATATCCCCCCATGGTGATGGGGACGGAGAACTGCTCCATAAACACAGGCAACGTGCCTAACTTTCCCGGGAAGATGAAGTCAAAGAGCGACCACAGCTCTCGGAGGTTATTTTGCATCGGTGAGCCAGACAGAATGATCCGATGAGGGGTGCGAAACTATTTGAGGAAAGGAAGCACCTTTTTATTAAATTTACCTTTTAGCAATCGCCATTCCTACCCTAAAGATC
+
BBAAAFFFFFD5FFFGFGGGGGFFGHHHHHHGGGGHHHFHHHHHFGEGGGGFEFHHHHHHHGHGFGFHHCGHGHHHGHHHGHHBGFHHFGHGGGEFGHHHHFHHHH4GHHFFEEGGGHGHGHHHHGGGGGGHGGHHHHHHHHGGGGGHEGFHHEHGHHHGDGHHHDGFGFHC@.ADF.-?BF0FFGFFE/9;/AFFBAEFFEGGFFFEFBB9/FFFFFFFFFFBFFBBFF.AD.;FFFFF99AFFB/B/;F
@M05620:45:000000000-G6HP7:1:1101:20028:11705 1:N:0:129
TACCTGTACTGGGGAAGCTTTTGAATATCCCCCCATGGTGATGGGGACGGAGAACTGCTCCATAAACACAGGCAACGTGCCTAACTTTCCCGGGAAGATGAAGTCAAAGAGCGACCACAGCTCTCGGAGGTTATTTTGCATCGGTGAGCCAGACAGAATGATCCGATGAGGGGTGCGAAACTATTTGAGGAAAGGAAGCACCTTTTTATTAAATTTACCTTTTAGCAATCGCCATTCCTACCCTAAAGATC
+
ABBBBFFFFFFFGGGGGG4GGGHGHHHHHHHGGGGHHHFGHHHHHGGGGGGGGHHHHGHHHHHHHHHHHHHHGGHHGHHHHHHHHFHHHHHGGGGGEHHHFHHFHHHHHHGHGGGGGHHHGHHHHGGGGGGHHHHHHHGFGHGGGGGHHHHHHGHHHHHHHHHGHGGGHHHGGDGGGGGGGGGGGGGGEFFFGGGEBFEFFFFFFFFFFFFFFFFFFEFFFFFFFEFFFFFFFFEFBFFFF?FFFFFFFFF
@M05620:45:000000000-G6HP7:1:1101:20052:11707 1:N:0:129
TACCTGTACTGGGGAAGCATTTGAATATCCCCCCATGGTGATGGGGACGGAGAACTGCTCCATAAACACAGGCAACGTGCCTAACTTTCCCGGGAAGATGAAGTCAAAGAGCGACCACAGCTCTCGGAGGTTATTTTGCATCGGTGAGCCAGACAGAATGATCCGATGAGGGGTGCGAAACTATTTGAGGAAAGGAAGCACCTTTTTATTAAATTTACCTTTTAGCAATCGCCATTCCTACCCTAAAGATC
+
CCCCCFFFFFFFGGGGGGGGGGHHHHHHHHHGGGGHHHGHHHHHHGGGGGGGGHHHHHHHHHHHHHHHHHHHGHHHGHHHHHHHHHHHHHHGGGGGGHHHHHHHHHHHHHHHGGGGGHHHHHHHHGGGGGGHHHHHHHHHFHGGGGGHGHHHHGHHHHHHHHHHHGGGHHHGGEFGGDDGGGGGGGGGFFFGGGGFGGGGGFFFFFFFFFFFFFFFFFFFFFFFFFFFFFFFFFFFFFFFFEFFFFFFFFF
@M05620:45:000000000-G6HP7:1:1101:20035:11723 1:N:0:129
TACCTGTACTGGGGAAGCATTTGAATATCCCCCCATGGTGATGGGGACGGAGAACTGCTCCATAAACACAGGCAACGTGCCTAACTTTCCCGGGAAGATGAAGTCAAAGAGCGACCACAGCTCTCGGAGGTTATTTTGCATCGGTGAGCCAGACAGAATGATCCGATGAGGGGTGCGAAACTATTTGAGGAAAGGAAGCACCTTTTTATTAAATTTACCTTTTAGCAATCGCCATTCCTACCCTAAAGATC
+
BBABBFFFFFFFGGGGGGGGGGHHHHHHHHHGGGGHHHGHHHHHHGGGGGGGGGHHHHHHHHHHHHHHHHHHGHGHGHHHHHHHHHHHHHHGGGGGFHHFGHHHHHHHHHHHGGGGGHHHHHHHGGGGGGCHHHHHHHFGFHFGEGGHHHHHHGHHHGHHHHHHHGGGHHHGGGFGGDFGGGGGGGGGGGGGGGGGGGGGGFFFFFFFFFFFFFFFFFFFFFFFBFFFFFFFFFFFFFFFFFFFFFFFFFF
@M05620:45:000000000-G6HP7:1:1101:28098:11736 1:N:0:129
AAACCAAGCAGACACTCACCGCTCCCTCGCCACAGGCCAATAGTTTGTCCTCACTGAGTTGGCAACAAGTGGCTGCTGTGGCTGCCATTTTTCTGGTGATGGCCATCAGCTCCGACGAGGTCAGCTGGGGGGCTTTCTTTGTGTAAGCAACGAGAAACCTGAAAGAAGCATTTTTTAACTAAGTCCTGCTGAGTCATTCATGAGTTTTTAGCCGCCTTGCTTCTTCTCACAGACTCTCTACTCTCATGCCA
+
CCBCCBCFCFFFGGGGGGGGGGGGGGHHGGGGGFHHGGHHHGHHHHHHHHHHHHHHHHHHHHHHHHHHHGHHGHGGHHHHHHHGGHHHHHHHHHHHHHHHHHHHHHHHHHHHHGGGGGGGFHHHHHHHGGGGGGGGGGGGGGGGGGFFFFFFFFFFFFFFFFFFFFFFFFFFFFFFFFFFFFFFFFFFFFFFFFFFFFFFFFFFFFFFFFFFFFFFFFFFFFFFFFFFFFFFFFFFFFFFFFFFFFFFFFF
@M05620:45:000000000-G6HP7:1:1101:25255:11751 1:N:0:129
AAACCAAGCAGACACTCACCGCTCCCTCGCCACAGGCCAATAGTTTGTCCTCACTGAGTTGGCAACAAGTGGCTGCTGTGGCTGCCATTTTTCTGGTGATGGCCATCAGCTCCGACGAGGTCAGCTGGGGGGCTTTCTTTGTGTAAGCAACGAGAAACCTGAAAGAAGCATTTTTTAACTAAGTCCTGCTGAGTCATTCATGAGTTTTTAGCCGCCTTGCTTCTTCTCACAGACTCTCTACTCTCATGCCA
+
CCCCCCCFCFFFGGGGGGGGGGGGGGHHGGGGGHHHGGHHHHHHHHHHHHHHHHHHHHHHHHHHHHHHHFHHGHGGHHHHHHHGGHHHHHHHHHHHHHFHHHHHHHHHHHHHHGGGGGGGGHHHHHHHGGGGGGGGGGGGGGGGGGFFFFFFFFFFFFFFFFFFFFFFFFFFFFFFFFFFFFFFFFFFFFFFFFFFFFFFFFFFFFFFFFFFFFFFFFFFFFFFFFFFFFFFFFFFFFFFFFFFFFFFFFB
@M05620:45:000000000-G6HP7:1:1101:5584:11754 1:N:0:129
TACCTGTACTGGGGAAGCGTGTAGCAATCGCCATTCCTACCCTAAAGATCGGAAGAGCACACGTCTGAACTCCAGTCACTCTCGCGCATCTCGTATGCCGTCTTCTGCTTGAAAAAAAAAAACTCTTTTGTTCTTTTTTTTTGTTGCGCCCTCCCCCCTTATCCGCTGCCTTTTTCTACACTGTTCGGTTGATGCCTTCATGTTTTTTTTACCTTTTTCCTTCTTCTCTCACCCTTCCTCCTCTCCTTCTC
+
CCCCCFFFFFFFGGGGGGGFGFFHHHHHHDGGGGHHHHHHHHHGHHHHHHHGGGEFHHFGHHGFHGFHHHHHHGHFGFHHHHHGGGG?EFHHHGGHHHHGGGFFHHFHHHFHHHHHGGGC///1?11111<<1DGGFB-----:/:0-;:--;.;.:A-./0;0...-..9BFFF/////://;/:9-.:-/9////;;9////9;;-;-.:B99/:/:/;9//;F///;/99;A/99FBB/:B9:/;9/B
@M05620:45:000000000-G6HP7:1:1101:25969:11768 1:N:0:129
AAACCAAGCAGACACTCACCGCTCCCTCGCCACAGGCCAATAGTTTGTCCTCACTGAGTTGGCAACAAGTGGCTGCTGTGGCTGCCATTTTTCTGGTGATGGCCATCAGCTCCGACGAGGTCAGCTGGGGGGCTTTCTTTGTGTAAGCAACGAGAAACCTGAAAGAAGCATTTTTTAACTAAGTCCTGCTGAGTCATTCATGAGTTTTTAGCCGCCTTGCTTCTTCTCACAGACTCTCTACTCTCATGCCA
+
DDDDDCDFCFFFGGGGGGGGGGGGGGHHGGGGGHHHGGHHHHHHHHHHHHHHHHHHHHHHHHHHHHHHHHHHGHGGHHHHHHHGGHHHHHHHHHHHHHHHHHHHHHHHHHHHHGGGGGGGGHHHHHHHGGGGGGGGGGGGGGGGGGFFFFFFFFFFFFFFFFFFFFFFFFFFFFHFFFFFFFFFFFFFFFFFFFFFFFHHHFFFFFFFFFFFFFFFFFFFFFFFFFFFFFFFFFFFFFFHHFFFFFFFFFF
@M05620:45:000000000-G6HP7:1:1101:10770:11816 1:N:0:129
AAACCAAGCAGACACTCACCGCTCCCTCGCCACAGGCCAATAGTTTGTCCTCACTGAGTTGGCAACAAGTGGCTGCTGTGGCTGCCATTTTTCTGGTGATGGCCATCAGCTCCGACGAGGTCAGCTGGGGGGCTTTCTTTGTGTAAGCAACGAGAAACCTGAAAGAAGCATTTTTTAACTAAGTCCTGCTGAGTCATTCATGAGTTTTTAGCCGCCTTGCTTCTTCTCACAGACTCTCTACTCTCATGCCA
+
DDDDDCCFDFFFGGGGGGGGGGGGGGHHGGGGGHHHGGHHHHHHHHHHHHHHHHHHHHHHHHHHHHHHHHHHGHGGHHHHHHHGGHHHHHHHHHHHHHGHHHHHHHHHHHHHHGGGGGGGGHHHGHHHGGGGGGGGGGGGGGGGGGFFFFFFFFFFFFFFFFFFFFFFFFFFFFHFFFFFFFFFFFFFFFFFFFFFFFFFFFFFFFFFFFFFFFFFFFFFFHHFHFHFFFFFFFFFFFFHFFFFFFFFFFF
@M05620:45:000000000-G6HP7:1:1101:4638:11818 1:N:0:129
AAACCAAGCAGACACTCACCGCTCCCTCGCCACAGGCCAATAGTTTGTCCTCACTGAGTTGGCAACAAGTGGCTGCTGTGGCTGCCATTTTTCTGGTGATGGCCATCAGCTCCGACGAGGTCAGCTGGGGGGCTTTCTTTGTGTAAGCAACGAGAAACCTGAAAGAAGCATTTTTTAACTAAGTCCTGCTGAGTCATTCATGAGTTTTTAGCCGCCTTGCTTCTTCTCACAGACTCTCTACTCTCATGCCA
+
AAAAA1AFAF1CAGGGBFGG?EC00AGHGG?EAAGCFGC/BFGHF2FGGFHHHHFHFHGGGHGGGGFCHGDGF0FFF1BFFHHEFHHGHGHGBGFHGHBGHHHHGHHHHGECHGGGECG?BGBGHHHHA<C@AGGGF9BFFFGFGGFFFFF@EBFFFFFFFBBFFBFFBF9FFFF@FFFFFFFBFFFFFFFFFBFEFFFFFFBBBBFFEF/9BA@@FBFFFFFFFFFFFFFB/FBFFFFFBFFFFFEBBBF
@M05620:45:000000000-G6HP7:1:1101:10763:11833 1:N:0:129
AAACCAAGCAGACACTCACCGCTCCCTCGCCACAGGCCAATAGTTTGTCCTCACTGAGTTGGCAACAAGTGGCTGCTGTGGCTGCCATTTTTCTGGTGATGGCCATCAGCTCCGACGAGGTCAGCTGGGGGGCTTTCTTTGTGTAAGCAACGAGAAACCTGAAAGAAGCATTTTTTAACTAAGTCCTGCTGAGTCATTCATGAGTTTTTAGCCGCCTTGCTTCTTCTCACAGACTCTCTACTCTCATGCCA
+
BBABBBBFBF4FGGFGGCGGGGGGGGHGGCGDGHHHGGGHHHHHHHHHHHHHHGFHHHGGHHHGHHGHHHHHGHEGHHHHHHHGGHHGHHHHHHHHHHHHHHHGHHHHHHHHHGGGGGGGGHHHGHHHGGGGGGGGGGGGGGGGGGFFFFFFFFFFFFFFFFFFFFFFFFFFFFFFFFFFFFFFFFFFFFFFFFFFFFFFFFBFFFFFFFFFFFFFFFFFFFFFFFFFFFFFFFFFFFFFFFFFFFFFFFB
@M05620:45:000000000-G6HP7:1:1101:11245:11838 1:N:0:129
AAACCAAGCAGACACTCACCGCTCCCTCGCCACAGGCCAATAGTTTGTCCTCACTGAGTTGGCAACAAGTGGCTGCTGTGGCTGCCATTTTTCTGGTGATGGCCATCAGCTCCGACGAGGTCAGCTGGGGGGCTTTCTTTGTGTAAGCAACGAGAAACCTGAAAGAAGCATTTTTTAACTAAGTCCTGCTGAGTCATTCATGAGTTTTTAGCCGCCTTGCTTCTTCTCACAGACTCTCTACTCTCATGCCA
+
BBBBBAACAFBFGGGGGGGGGGGGGGHHGGGGGHHHGGHHHCGHHHHHHHHHHHHHHHHHHGHHHHHEGGHHGHGGHHHHHHHGGHFHHHHHHHHHHHHHHGHHHHHHHHHHHGGGGGGGGHHHFHHHGGGGGGGGGGGGGGGGGGFFFFFFFFFFFFFFFF/FFFFFFFFFFFFFFFFFBFEFFFFFFFFFFFFFFFFFFFFFFFFFFFEFFFFFFFFFFFFFFFFFFFFFFFFFFFFFFFFFFFFFFFF
@M05620:45:000000000-G6HP7:1:1101:11249:11856 1:N:0:129
AAACCAAGCAGACACTCACCGCTCCCTCGCCACAGGCCAATAGTTTGTCCTCACTGAGTTGGCAACAAGTGGCTGCTGTGGCTGCCATTTTTCTGGTGATGGCCATCAGCTCCGACGAGGTCAGCTGGGGGGCTTTCTTTGTGTAAGCAACGAGAAACCTGAAAGAAGCATTTTTTAACTAAGTCCTGCTGAGTCATTCATGAGTTTTTAGCCGCCTTGCTTCTTCTCACAGACTCTCTACTCTCATGCCA
+
CCCCCCCFCFFFGGGGGGGGGGGGGGHHGGGGGHHHGGHHHHHHHHHHHHHHHHHHHHHHHHHHHHHHHHHHGHGGHHHHHHHGGHHHHHHHHHHHHHHHHHHHHHHHHHHHHGGGGGGGGHHHHHHHGGGGGGGGGGGGGGGGGGFFFFFFFFFFFFFFFFFFFFFFFFFFFFFFFFFFFFFFFFFFFFFFFFFFFFFFFFFFFFFFFFFFFFFFFFFFFFFFFFFFFFFFFFFFFFFFFFFFFFFFFFF
@M05620:45:000000000-G6HP7:1:1101:23493:11861 1:N:0:129
CATCCTGACCCTGAAGTACCCGGCTTGATTTCTGACATTAGATCGGAAGAGCACACGTCTGAACTCCAGTCACTCTCGCGCATCTCGTATGCCGTCTTCTGCTTGAAAAAAAAAAAACTGACCTCAGATATTCTTTCTTTTTGTCCTCCCCTATCAACCTTCCCAACGCCTTTTTTCCCTCCCTCCTGCGTATTCCTTCCGTCTTTTCTCTCCGCCTTGCTTTTTCTCACATCCTCTCTACTTTCATCTCC
+
CCCCCFFFFFFFGGGGGGGGGGGGGGGHHHHHGHGGHHHHHHHHHGGGGHHHHHHHGHHHGHHHGHHHHHHHHHHFHFGGGGGEFHHGEHGHHGGGHGHHHHHGFBGGGHGCCC@/</<11?01?1111111=1>1=>1=11<0=000<<./<0000/<;0//:0/..;-.C090-90:0/..//;9//-..9/9//:/;.99..9;/;B/9B..9A.//:///;9/;/99//9;//;9///////////;
@M05620:45:000000000-G6HP7:1:1101:22400:11941 1:N:0:129
CATCCTGACCCTGAAGTACCCGGCTTGATTTCTGACATTAGATCGGAAGAGCACACGTCTGAACTCCAGTCACTCTCGCGCATCTCGTATGCCGTCTTCTGCTTGAAAAAAAAAAAACTTAACACATCTTACCATGCTACTTTTCCTCTCCTCTCCCCCATCCCTCCTCAATTATTCCCCCCTGACTTCTTCCTCCCTCCATCTCTCTCCCCCACCTTTCTTCTTCTCCCCTCCTCTCCCACCCCCTCCCC
+
CCCCCFFFFFFFGGGGGGGGGGGGGGGHHHHHHHHHHHHHHHHHHGGGGHHHHHHHGHHHGHHHGHHHHHGHHHHHHGGGGGGFGHHGEHHHHGFGHGHHHHHGGFGHHHGGGCF<//11==?11/111111<1111111111110000/<0<0///.<-/:::0::/:000000;000/9--://009000000/.//:/00000000;/9.-9;.0090000000;0:.;:.:FBFB/;...---..;.
@M05620:45:000000000-G6HP7:1:1101:3984:12044 1:N:0:129
AAACCAAGCAGACACTCACCGCTCCCTCGCCACAGGCCAATAGTTTGTCCTCACTGAGTTGGCAACAAGTGGCTGCTGTGGCTGCCATTTTTCTGGTGATGGCCATCAGCTCCGACGAGGTCAGCTGGGGGGCTTTCTTTGTGTAAGCAACGAGAAACCTGAAAGAAGCATTTTTTAACTAAGTCCTGCTGAGTCATTCATGAGTTTTTAGCCGCCTTGCTTCTTCTCACAGACTCTCTACTCTCATGCCA
+
CCCCCCCFCFFFGGGGGGGGGGGGGGHHGGGGGHHHGGHHHHHHHHHHHHHHHHHHHHHHHHHHHHHHHHHHGHGGHHHHHHHGGHHHHHHHHHHHHHHHHHHHHHHHHHHHHGGGGGGGGHHHHHHHGGGGGGGGGGGGGGGGGGFFFFFFFFFFFFFFFFFFFFFFFFFFFFFFFFFFFFFFFFFFFFFFFFFFFFFFFFFFFFFFFFFFFFFFFFFFFFFFFFFFFFFFFFFFFFFFFFFFFFFFFF/
@M05620:45:000000000-G6HP7:1:1101:16914:12060 1:N:0:129
AAACCAAGCAGACACTCACCGCTCCCTCGCCACAGGCCAATAGTTTGTCCTCACTGAGTTGGCAACAAGTGGCTGCTGTGGCTGCCATTTTTCTGGTGATGGCCATCAGCTCCGACGAGGTCAGCTGGGGGGCTTTCTTTGTGTAAGCAACGAGAAACCTGAAAGAAGCATTTTTTAACTAAGTCCTGCTGAGTCATTCATGAGTTTTTAGCCGCCTTGCTTCTTCTCACAGACTCTCTACTCTCATGCCA
+
CCCCCCCFCFFFGGGGGGGGGGGGGGHHGGGGGHHHGGHHHHHHHHHHHHHHHHHHHHHHHHHHHHHHHGHHGHGGHHHHHHHGGHGHHHHHHHHHHHHHHHHHHHHHHHHHHGGGGGGGGHHHHHHHGGGGGGGGGGGGGGGGGGFFFFFFFFFFFFFFFFFFFFFFFFFFFFFFFFFFFFFFFFFFFFFFFFFFFFFFFFFFFFFFFFFFFFFFFFFFFFFFFFFFFFFFFFFFFFFFFFFFFFFFFFB
@M05620:45:000000000-G6HP7:1:1101:21120:12062 1:N:0:129
CATCCTGACCCTGAAGTACCCGGCTTGATTTCTGACATTAGATCGGAAGAGCACACGTCTGAACTCCAGTCACTCTCGCGCATCTCGTATGCCGTCTTCTGCTTGAAAAAAAAAAAAAAAATTCACTGCCGCTAGAGAGTCGAATAAGTAAGAGGTGAAAAGAGATAACCGAGCAGTATGTTACAATTATAGTATTGTATTCTTCAGAAGTGTTAACAGTCAGTTGTTGAACTTACTGAGGGAGTCGAAAA
+
CCDDDFFFFFFFGGGGGGGGGGGGGGGHHHHHHHHHHHHHHHHHHGGGGGHHHHHHGHHHGHHHHHHHHHHHHHHHHGGGGGGGHHHGGHHHHGFGHGGHHHHHHHHH3FEDFGG<//<--0100000</----.000.:0-..0.00000000.0.0000/.//00000-----/900000000;00000000000;0B0000000000:0000000000000000..0000:000000..:../-...-
@M05620:45:000000000-G6HP7:1:1101:16932:12064 1:N:0:129
AAACCAAGCAGACACTCACCGCTCCCTCGCCACAGGCCAATAGTTTGTCCTCACTGAGTTGGCAACAAGTGGCTGCTGTGGCTGCCATTTTTCTGGTGATGGCCATCAGCTCCGACGAGGTCAGCTGGGGGGCTTTCTTTGTGTAAGCAACGAGAAACCTGAAAGAAGCATTTTTTAACTAAGTCCTGCTGAGTCATTCATGAGTTTTTAGCCGCCTTGCTTCTTCTCACAGACTCTCTACTCTCATGCCA
+
CCCCCCCFCFFFGGGGGGGGGGGGGGHHGGGGGHHHGGHHHHHHHHHHHHHHHHHHHHHHHHHHHHHHHHHHGHGGHHHHHHHGGHHHHHHHHHHHHHHHHHHHHHHHHHHHHGGGGGGGGHHHHHHHGGGGGGGGGGGGGGGGGGFFFFFFFFFFFFFFFFFFFFFFFFFFFFFFFFFFFFFFFFFFFFFFFFFFFFFFFFFFFFFFFFFFFFFFFFFFFFFFFFFFFFFFFFFFFFFFFFFFFFFFFFB
@M05620:45:000000000-G6HP7:1:1101:10541:12077 1:N:0:129
AAACCAAGCAGACACTCACCGCTCCCTCGCCACAGGCCAATAGTTTGTCCTCACTGAGTTGGCAACAAGTGGCTGCTGTGGCTGCCATTTTTCTGGTGATGGCCATCAGCTCCGACGAGGTCAGCTGGGGGGCTTTCTTTGTGTAAGCAACGAGAAACCTGAAAGAAGCATTTTTTAACTAAGTCCTGCTGAGTCATTCATGAGTTTTTAGCCGCCTTGCTTCTTCTCACAGACTCTCTACTCTCATGCCA
+
BBBBBBBFBFFFGGGFGGGGGGGGGGHHGGGGGHHHGGHHHHHHHHHHHHHHHHFHHHHHHHHGHHHHHGHHGHGGHHHHHHHGGHHHHHHHHHHHHHFHHHHHHHHHHHHHHGGGGGCGDHHHHHHHGGGGGGGGGGGGGGGGGGFFFFFFFFFFFFFFFFFFFFFFFFFFFFFFFFFFFFFFFFFFFFFFFFFFFFFFFFFFFFFFFFFFFFFFFFFFFFFFFFFFFFFFFFFFFFFFFFFFFFFFFFF
@M05620:45:000000000-G6HP7:1:1101:10523:12084 1:N:0:129
AAACCAAGCAGACACTCACCGCTCCCTCGCCACAGGCCAATAGTTTGTCCTCACTGAGTTGGCAACAAGTGGCTGCTGTGGCTGCCATTTTTCTGGTGATGGCCATCAGCTCCGACGAGGTCAGCTGGGGGGCTTTCTTTGTGTAAGCAACGAGAAACCTGAAAGAAGCATTTTTTAACTAAGTCCTGCTGAGTCATTCATGAGTTTTTAGCCGCCTTGCTTCTTCTCACAGACTCTCTACTCTCATGCCA
+
CCBCCCCFCFFFGGGGGGGGGGGGGGHHGGGGGHHHGGHHHHHHHHHHHHHHHHFHHHHHHHHHHHHHHHHHGHGGHHHHHHHGGHHHHHHHHHHHHHHHGGHHHHHHHHHHHGGGGGGGFHGHHHHHGGGGGGGGGGGGGGGGGGFFFFFFFFFFFFFFFFFFFFFFFFFFFFFFFFFFFFFFFFFFFFFFFFFFFFFFFFFFFFFFFFFFFFFFFFFFFFFFFFFFFFFFFFFFFFFFFFFFFFFFFF0
@M05620:45:000000000-G6HP7:1:1101:18552:12086 1:N:0:129
AAACCAAGCAGACACTCACCGCTCCCTCGCCACAGGCCAATAGTTTGTCCTCACTGAGTTGGCAACAAGTGGCTGCTGTGGCTGCCATTTTTCTGGTGATGGCCATCAGCTCCGACGAGGTCAGCTGGGGGGCTTTCTTTGTGTAAGCAACGAGAAACCTGAAAGAAGCATTTTTTAACTAAGTCCTGCTGAGTCATTCATGAGTTTTTAGCCGCCTTGCTTCTTCTCACAGACTCTCTACTCTCATGCCA
+
CDCDDCDFDFFFGGGGGGGGGGGGGGHHGGGGGHHHGGHHHHHHHHHHHHHHHHHHHHHHHHHHHHHHHHHHGGGGHHHHHHHGGHHHHHHHHHHHHHHHHHHHHHHHHHHHHGGGGGGGGHHHHHHHGGGGGGGGGGGGGGGGGGFFFFFFFFFFFFFFFFFFFFFFFFFFFFHFFFFFFFFFFFFFFFFFFFFFFFFFFFFFFFFFFFFFFFFFFFFFFFFFFFFFFFFFFFFFFFFFFFFFFFFFFF0
@M05620:45:000000000-G6HP7:1:1101:7890:12115 1:N:0:129
TACCTGTACTGGGGAAGCATTTGAATATCCCCCCATGGTGATGGGGACGGAGAACTGCTCCATAAACACAGGCAACGTGCCTAACTTTCCCGGGAAGATGAAGTCAAAGAGCGACCACAGCTCTCGGAGGTTATTTTGCATCGGTGAGCCAGACAGAATGATCCGATGAGGGGTGCGAAACTATTTGAGGAAAGGAAGCACCTTTTTATTAAATTTACCTTTTAGCAATCGCCATTCCTACCCTAAAGATC
+
DDDDDFFFFFFFGGGGGGGGGGHHHHHHHHHGGGGHHHGHHHHHHGGGGGGGGHHHHHHHHHHHHHHHHHHHGHHHGHHHHHHHHHHHHHHGGGGGGHHHHHHHHHHHHHHHGGGGGHHHGHHHHGGGGGGHHHHHHHHHHHGGGGGHHHHHHGHHHHHHHHHHHGGGHHHGGEGGGGGGGGGGGGGGFGFGGGGGGGGGGFFFFFFFHHHFFFFFHFFFFFFFFFFFFFFFFFFFFFFFFFFFFFFFFFF
@M05620:45:000000000-G6HP7:1:1101:28540:12144 1:N:0:129
CATCCTGACCCTGAAGTACCCGGCTTGATTTCTGACATTAGATCGGAAGAGCACACGTCTGAACTCCAGTCACTCTCGCGCATCTCGTATGCCGTCTTCTGCTTGAAAAAAAAAAAAATATCAGTATACGAGGACAGTCTTTATAACAAGACATACTAGTAAGAAAAAAATTTCACATGAAGATAGTTGACACCTGAGCACAGCAACAAAAGCAACACACCAAAACGATCAGCGTAAGTTATAGTCAGGAA
+
ACCCCFFFFFFFGGGGGGGGGGGGGGGHHHHHHGFGHHHHGGHHGGFGGHFHHHFHFHHHGHHHHHGHHHHHHHHHHGGGGEF@HHHGGHHHHGEEHGHHHHHHHHHHGHGDGGG/<<011111111=<0..--.0.000000000=00///<:00000:00000//:-9.;000000000000900000000.////00.//.//....9/:0/...........-....00.....0000;00000/:/
@M05620:45:000000000-G6HP7:1:1101:14541:12149 1:N:0:129
AGATTACTGCAACAGTTCCCCCTGGACCTGGAAAAGTTTCTTGCCTGGCTTCCAGAAGCTGAAACAACTGCCAATGTCCTACAGGATGCTACCCGTAAGGAAAGGCTCCTAGAAGACTCCAAGGGAGTAAAAGAGCTGATGCAACAATGGCAAGTAAGTCAGGCATTTCCGCTTTAGCACTCTTGTGGATCCAATTGAACAATTCTCAGCATTTGTACTTGTAACTGACAAGCCAGGGACAAAACAAAGAT
+
BABBBFFFDFDFGGGGGGGGGGGGAGHHHHHHHHHHGHHHHHHHHHHHHHH2FHFHHHHHHHHHHHHHHHHHGHHHHHHH5FGHHHHFHH5GHHGG/BGGHH3BGGHHGHHHHHGGHHHG3FBFEFEEHFGHHGHHHHFHH3FGHHHHHGHHHGHHHHGHGHHHHHHHHHGGGGGHHHHHHHHHHHHGHHHHHHHHHGHHHHHHHHHHHHHHHCHHHFHHHHHHHHHHHHHHGGGEGGGGGGGFGGGGGGF
@M05620:45:000000000-G6HP7:1:1101:28525:12153 1:N:0:129
CATCCTGACCCTGAAGTACCCGGCTTGATTTCTGACATTAGATCGGAAGAGCACACGTCTGAACTCCAGTCACTCTCGCGCATCTCGTATGCCGTCTTCTGCTTGAAAAAAAAAAAAAAAACAACAAAAGATAAACATGTGTGATGAAATCAAGAAAACATGAAAAAACAACTGTCACGTATAAGTGGAAACATAACTAACTGCATTATAAAGTACAGAAATCTTATCAGCGCTGCTCAACAGAAAAACAA
+
BBBCCFFFFFFFGGGGGGGGGGGGGGGHHHHHHHHHGHHGHGHHHGGGGHHHFHHHGHHHGHGHHHHHHHHHHHHHHGGGGGFGHHHGGHHHHGGGHGHHHHHHHHHHGHGFGCD>><<-<....<.<./.<0000;00<00.000:00000000:///.0000999-....0/0000..;0000000000//000:0000000000000000000000000000000;00.-.-9000;/0/900/.9..
@M05620:45:000000000-G6HP7:1:1101:28965:12190 1:N:0:129
TACCTGTACTGGGGAAGCATTTGAATATCCCCCCATGGTGATGGGGACGGAGAACTGCTCCATAAACACAGGCAACGTGCCTAACTTTCCCGGGAAGATGAAGTCAAAGAGCGACCACAGCTCTCGGAGGTTATTTTGCATCGGTGAGCCAGACAGAATGATCCGATGAGGGGTGCGAAACTATTTGAGGAAAGGAAGCACCTTTTTATTAAATTTACCTTTTAGCAATCGCCATTCCTACCCTAAAGATC
+
BAABBFFFFFFFGGGGGGGGGGHGHHHHHHHGGGGHHHGHFHHHHGGGGGDGGHHHHHHHHHHHHHHHHHHHGHHHGHHHHHHHHHHHHHHGGGEGGHHHBGHHHHHHHHHHGGGGGHHHHHHHHGGDGGGHFHHHHHHHHHGGGGGHHHHHHGHHCHHHHHFHHEGGGHHGGGGGGC?ADFFGGGGBAF0CFGGGGGGGGFFFFFFEFFF/BFFFFFFFFFFBBFF/FFFEFFABBFFFFFFFBF/BFFF
@M05620:45:000000000-G6HP7:1:1101:28947:12190 1:N:0:129
TACCTGTACTGGGGAAGCATTTGAATATCCCCCCATGGTGATGGGGACGGAGAACTGCTCCATAAACACAGGCAACGTGCCTAACTTTCCCGGGAAGATGAAGTCAAAGAGCGACCACAGCTCTCGGAGGTTATTTTGCATCGGTGAGCCAGACAGAATGATCCGATGAGGGGTGCGAAACTATTTGAGGAAAGGAAGCACCTTTTTATTAAATTTACCTTTTAGCAATCGCCATTCCTACCCTAAAGATC
+
DDDDCFFFFFFFGGGGGGGGGGHHHHHHHHHGGGGHHHGHHHHHHGGGGGGGGHHHHHHHHHHHHHHHHHHHGHHHGHHHHHHHHHHHHHHGGGGGGHHHHHHHHHHHHHHHGGGGGHHHHHHHHGGGGGFHHHHHHHHHHHGGGGGHHHHHHGHHHHHHHHFHHGGGHHHGGGGGGGGGGGGGHHHGGGGGGGGGGGGGGFFFFFFFFFFFFFFHHFFFHFFFFFFFFFFFFFFFFFFFFFFFFFFFFFF
@M05620:45:000000000-G6HP7:1:1101:11285:12209 1:N:0:129
ACCTGTACTGGGGAAGCGTGTAGCAATCGCCATTCCTACCCTAAAGATCGGAAGAGCACACGTCTGAACTCCAGTCACTCTCGCGCATCTCGTATGCCGTCTTCTGCTTGAAAAAAAAAAAAAAAAACAATCTAATGAAGAACCTATTTTTTAAGTAGTAAGTTCTATAAAATCAACTCAATAAATGTACGTACTAATATAAACTTACAAATACGACCTATGCGAACAAATACTAACACTAAACTGACACA
+
AAA?AD3DDFFAG1A11AAEE0EA3D11BFFE0G2G2EBGGB0GHFAF1FE/FECCAGFHAABC0F1A11BGGFFEE@2B@@/?>>///1BE>?>02F//>BF2>>1>FE0FGGHGGGGC@/<-<<-<..0/00;0;0:00/:.//0;0;0-.00000000009;000;00;0/00/000/;00000///--/--///////9///;///////-9---////-------///:;//9///////////;-
@M05620:45:000000000-G6HP7:1:1101:7882:12244 1:N:0:129
TACCTGTACTGGGGAAGCATTTGAATATCCCCCCATGGTGATGGGGACAGAGAACTGCTCCATAAACACAGGCAACGTGCCTAACTTTCCCGGGAAGATGAAGTCAAAGAGCGACCACAGCTCTCGGAGGTTATTTTGCATCGGTGAGCCAGACAGAATGATCCGATGAGGGGTGCGAAACTATTTGAGGAAAGGAAGCACCTTTTTATTAAATTTACCTTTTAGCAATCGCCATTCCTACCCTAAAGATC
+
CCCCCFFFFFFFGGGGGGGGGGHHHHHHHHHGGGGHHHGHHHHHHGGGGGHHHHHHHHHHHHHHHHHHHHHHGHHHGHHHHHHHHHHHHHHGGGGGGHHHHHHHHHHHHHHHGGGGGHHHHHHHHGGGGGGHHHHHHHHHHHGGGGGHHHHHHGHHHHHHHHHHHGGGHHHGGEFGGFGGGGGGGGGGGGFGGGGGGGGGGGGGGGGGGGFFFFFFFFFFFFFFFFFFFFEFFFFFFFFFFFFFFFFFFFF
@M05620:45:000000000-G6HP7:1:1101:5688:12246 1:N:0:129
AAACCAAGCAGACACTCACCGCTCCCTCGCCACAGGCCAATAGTTTGTCCTCACTGAGTTGGCAACAAGTGGCTGCTGTGGCTGCCATTTTTCTGGTGATGGCCATCAGCTCCGACGAGGTCAGCTGGGGGGCTTTCTTTGTGTAAGCAACGAGAAACCTGAAAGAAGCATTTTTTAACTAAGTCCTGCTGAGTCATTCATGAGTTTTTAGCCGCCTTGCTTCTTCTCACAGACTCTCTACTCTCATGCCA
+
?AAAAAAFAFFB4CFFFGGGGGGGGGGBEGGGGHHHGGCHCGHFHHHHHFHHHGGHHHGGHHHGHHFHHFHHGGFFHFGFHHHGGHHHHHHHHGHHHHHHHHHHHHHEGGFHHGGFG@DGGHHHFHHHGGGGGGGGGGGGGGGGGFFFFFFFFFFFFFFFFFFFFFFFFFFFFFFFEFFFFFFFFFFFFFFFFBFFFFFFFFFF9FFFFFFFFFFFFFFFFFFFFFFFFFFFFFFFFFFFFFFFFFFFBFF
@M05620:45:000000000-G6HP7:1:1101:6725:12248 1:N:0:129
TACCTGTACTGGGGAAGCATTTGAATATCCCCCCATGGTGATGGGGACGGAGAACTGCTCCATAAACACAGGCAACGTGCCTAACTTTCCCGGGAAGATGAAGTCAAAGAGCGACCACAGCTCTCGGAGGTTATTTTGCATCGGTGAGCCAGACAGAATGATCCGATGAGGGGTGCGAAACTATTTGAGGAAAGGAAGCACCTTTTTATTAAATTTACCTTTTAGCAATCGCCATTCCTACCCTAAAGATC
+
BBBBBFFFFFFFGFGEGGGGGGHHHGHHHHHGGGGHHHHHHHHHHFGGGGDGGHHHHHHHHHHHFHHHHEGHGFHHGHHHHHHHHHHHHHHGGGFGGHHGFHHHHHHHHHHGGGGGGHHHHHHHHGGDGCEHGHHHHGHHHHGGGGGHHHHHHGHHGHHHDGHHHGGGHHHGGCDGG?@DGGGGGGGGGGCFGGGGGGGEGFF9FFFFFFFFFFFFFFFFFFFFFFFFFFFFFFFFFFFFFFFFFFFFEFF
@M05620:45:000000000-G6HP7:1:1101:5704:12254 1:N:0:129
AAACCAAGCAGACACTCACCGCTCCCTCGCCACAGGCCAATAGTTTGTCCTCACTGAGTTGGCAACAAGTGGCTGCTGTGGCTGCCATTTTTCTGGTGATGGCCATCAGCTCCGACGAGGTCAGCTGGGGGGCTTTCTTTGTGTAAGCAACGAGAAACCTGAAAGAAGCATTTTTTAACTAAGTCCTGCTGAGTCATTCATGAGTTTTTAGCCGCCTTGCTTCTTCTCACAGACTCTCTACTCTCATGCCA
+
CCCCCBBFBFFFGGGGGGGGGGGGGGHHGGGGGHGHGGGHHGHGHFHHHHHHHHHHHHHHHHHHHHHHHGHHGHGGHHHHHHHGGHHHHHHHHHHHHHEHHHHHHHHHHHHHHGGGGGGGFFHHHFHHGGGGGGGGGGGGGFGGGFFFFFFFFFFFFFFFFFFFFFFFFFFFFFFFFFFFFFFFFFFFFFFFFFFFFFFFFFFFFFFFFFFFFDAFFFFFFFFFFFFFFFFFF?FBBFFFFFFFFFFFFF/
@M05620:45:000000000-G6HP7:1:1101:6700:12265 1:N:0:129
TACCTGTACTGGGGAAGCATTTGAATATCCCCCCATGGTGATGGGGACGGAGAACTGCTCCATAAACACAGGCAACGTGCCTAACTTTCCCGGGAAGATGAAGTCAAAGAGCGACCACAGCTCTCGGAGGTTATTTTGCATCGGTGAGCCAGACAGAATGATCCGATGAGGGGTGCGAAACTATTTGAGGCAAGGAAGCACCTTTTTATTAAATTTACCTTTTAGCAATCGCCATTCCTACCCTAACGATC
+
A?AAAFFFFFFFGGFFGGCGGGHFHHHHHHHGGGGHHHFGGHHHHGEFCGGGGHHHHHHHHHHHFFHHGAFEFH1GGHHHHHHHHHHHHHHGGGE/E0BGE3DHGGGHGHGHGCGGGHHCHHHHHG?/@CGHHHHHHGHHHGGGGGAGHH0F.EBC<CHHHGHHHGGGFHHGGDGDGE-@BFFGGGGEFG.;FGG.9CFGFFFFFFFFFFFB/FFFFFBFFFFBFF9/FFEFD.ABBFF/BFFB9....;A
@M05620:45:000000000-G6HP7:1:1101:6718:12265 1:N:0:129
TACCTGTACTGGGGAAGCATTTGAATATCCCCCCATGGTGATGGGGACGGAGAACTGCTCCATAAACACAGGCAACGTGCCTAACTTTCCCGGGAAGATGAAGTCAAAGAGCGACCACAGCTCTCGGAGGTTATTTTGCATCGGTGAGCCAGACAGAATGATCCGATGAGGGGTGCGAAACTATTTGAGGAAAGGAAGCACCTTTTTATTAAATTTACCTTTTAGCAATCGCCATTCCTACCCTAAAGATC
+
DDDDDFFFFFFFGGGGGGGGGGHHHHHHHHHGGGGHHHFHHHHHHGGGGGGGGHHHHHHHHHHHHHHHHHHHGHHHGHHHHHHHHHHHHHHGGGGGGHHHHHHHHHHHHHHHGGGGGHHHHHHHHGGGGGEHHHHHHHHHHHGGGGGHHHHHHGHHHHHHHHHHHGGGHHHGGEEGGGGGGGGGHHHHGGFGGGGGGGGFGFFFFFFFFFFFFFFFHFFFFFFFFFFFFFFFFFFFFFFFFFFFFFFFFFF
@M05620:45:000000000-G6HP7:1:1101:8347:12271 1:N:0:129
AAACCAAGCAGACACTCACCGCTCCCTCGCCACAGGCCAATAGTTTGTCCTCACTGAGTTGGCAACAAGTGGCTGCTGTGGCTGCCATTTTTCTGGTGATGGCCATCAGCTCCGACGAGGTCAGCTGGGGGGCTTTCTTTGTGTAAGCCACGAGAAACCTGAAAGAAGCATTTTTTAACTAAGTCCTGCTGAGTCATTCATGAGTTTTTAGCCGCCTTGCTTCTTCTCCCCGACTCTCTACTCTCATTCCC
+
CCCCCCCFCFFFGGGGGGGGGGGGGGHHGGGGGHHHGGHHHHHHHHHHHHHHHHHHGHHHHHHHHHHHHHHHGHGGHHHHHHHGGHHHHHHHHGHHHHGHHHHHGHHGHHHHHGGGGEGGGHFHHHGHGCGGG?FGEFGGFB//0CFF/BFCA-.AFBF/.;BFB/A//9;FFFFF.9///9//:FB/:99/./;99FF/;////;BFEE//FA9@9D/9/B/9BBBF/;.-:@-.:BBBB99:B///BB/
@M05620:45:000000000-G6HP7:1:1101:19534:12302 1:N:0:129
AGATTACTGCAACAGTTCCCCCTGGACCTGGAAAAGTTTCTTGCCTGGCTTACAGAAGCTGAAACAACTGCCAATGTCCTACAGGATGCTACCCGTAAGGAAAGGCTCCTAGAAGACTCCAAGGGAGTAAAAGAGCTGATGAAACAATGGCAAGTAAGTCAGGCATTTCCGCTTTAGCACTCTTGTGGATCCAATTGAACAATTCTCAGCATTTGTACTTGTAACTGACAAGCCAGGGACAAAACAAAGAT
+
AAAABFFFFFFFGGGGGGGGGGGGGGHHHHHHHHHHHHHHHHHHHHHHHHHHHHHHHHHHHHHHHHHHHHGHHHHHHHHHHHHHGGHHHHHHHHGEEFHHHHHHHHHHGHHHHHHHHHHHHGFGGGGFHHHHHGHHHHGHHHHHHHHHHHHHHGGHHHHHHHHHHHHHHHGGGGGHHHHHHHHGHHHGHHHHHHHHHHHHHHHHHHHHHHHHHHHHHGHGHHHHHHHGGGHHHGFGGGGGGGFFGGGGGGF
@M05620:45:000000000-G6HP7:1:1101:19532:12321 1:N:0:129
AGATTACTGCAACAGTTCCCCCTGGACCTGGAAAAGTTTCTTGCCTGGCTTACAGAAGCTGAAACAACTGCCAATGTCCTACAGGATGCTACCCGTAAGGAAAGGCTCCTAGAAGACTCCAAGGGAGTAAAAGAGCTGATGAAACAATGGCAAGTAAGTCAGGCATTTCCGCTTTAGCACTCTTGTGGATCCAATTGAACAATTCTCAGCATTTGTACTTGTAACTGACAAGCCAGGGACAAAACAAAGAT
+
B@ABBFFFFFFFGGCGGGGGGGGGCHHHFHFHFFHHGHHHHHHHHHHHGGHHHHHHHHHFHFHHHHHHHHGHHHHGHHHHHHHHHGHGHHFFHHGFEBGHHHHHHHHHGHHGHHHFHHHGHGHGGHGGHHHHHGHGHHGHHGHHHHHHHHGHFFDH@GHHHHHGHHHHHHGGGGGHFHHHHHHHHGHGGHGHHHHHHFHEFGHGHHHHHHGHHCGHHHHGHGFHHHHBGGHHHGGGGGGGGGGGGGEFFGF
@M05620:45:000000000-G6HP7:1:1101:27201:12356 1:N:0:129
TACCTGTACTGGGGAAGCATTTCACTCTTTCCCTACACGACGCCATTCCTACCCTAAAGATCGGAAGAGCACACGTCTGAACTCCAGTCACTCTCGCGCATCTCGTATGCCGTCTTCTGCTTGAAAAAAAAAAAAAAAAATCAAATAAAATAAAAATAAATTCAATATAATCTACAAACAAGAAAAAATATTATCACTACACAATAAGTAGACATAAATACATTACCTGAAATACAGATATAAAAATACGA
+
CCCCCFFFFFFFGGGGGGGGGGHHHHHHHHHHHGGHHHGGGGGGGGHHHHHHHHHHHHHHHHHGGGFGHHHHHHGHHHGHHHHHHHHHHHHHHHHGGGGGGGHHHGGHHHHGEFHGHHHFHHGHHGHHG/ADG>--<---.000;0;009000;0;.000000000009000000900.../////.;.00:00;0000/0/0.0;000900;000:000000090900/00:99B00000090;0.00.:
@M05620:45:000000000-G6HP7:1:1101:20794:12356 1:N:0:129
AAACCAAGCAGACACTCACCGCTCCCTCGCCACAGGCCAATAGTTTGTCCTCACTGAGTTGGCAACAAGTGGCTGCTGTGGCTGCCATTTTTCTGGTGATGGCCATCAGCTCCGACGAGGTCAGCTGGGGGGCTTTCTTTGTGTAAGCAACGAGAAACCTGAAAGAAGCATTTTTTAACTAAGTCCTGCTGAGTCATTCATGAGTTTTTAGCCGCCTTGCTTCTTCTCACAGACTCTCTACTCTCATGCCA
+
BCCCDCCFCFFFGGGGGGGGGGGGGGHHGGGGGHHHGGHHHHHHHHHHHHHHHHHHHHHHHHHHHHHHHGHHGHGGHHHHHHHGGHHHHHHHHGHHHHHHHHHHHHHHHHHHHGGGGGGGGHHHHHHHGGGGGGGGGGGGGGGGGGFFFFFFFFFFFFFFFFFFFFFFFFFFFFHFFFFFHFFFFFFFFFFFFFFFFFFFFFFFFFFFFFFFFFFFFFFFHHHFFFHFHFFFFFFFFFFHFFFHFFFFFFF
@M05620:45:000000000-G6HP7:1:1101:16242:12359 1:N:0:129
TACCTGTACTGGGGAAGCGTGTAGCAATCGCCATTCCTACCCTAAAGATCGGAAGAGCACACGTCTGAACTCCAGTCACTCTCGCGCATCTCGTATGCCGTCTTCTGCTTGAAAAAAAAACCATTCTACCCCTCTTTTGCTCCCGTGGTCCCCTCCCAATGATCCGATGATTGGTGCGAAACTCTTTTCGGACCGGCCGCCCCTTTTTATCAAATTTCCCTTTTCGCCATCTCCCTTCCCCCCCTCCAGCT
+
CBBCCFFFFFFFGGGGGGGEGGGHHFHHHGGGGGHHHHFHHHHHHHH5FGHGGGFGHHFHHHGGHHFHHHHHHHHFGHHHHHHGGGGFEGBGGFEGHHFF?EEGHHHHHHG0FGG0>>C?<//21?1111=//?0=?11111>.><.>>0<C./.<.//<000:;;A:.0;00.<.0-.-;;C00;000;-.-9---9-9;:-..:00.000:000000000000:.;..900:BBB///;.:9-9./099
@M05620:45:000000000-G6HP7:1:1101:4968:12366 1:N:0:129
AGATTCTGCAACAGTTCCCCCTGGACCTGGAAAAGTTTCTTGCCTGGCTTACAGAAGCTGAAACAACTGCCAATGTCCTACAGGATGCTACCCGTAAGGAAAGGCTCCTAGAAGACTCCAAGGGAGTAAAAGAGCTGATGAAACAATGGTAAGTAAGTCAGGCATTTCCGCTTTAGCACTCTTGTGGATCCAATTGAACAATTCTCAGCATTTGTACTTGTAACTGACAAGCCAGGGACAAAACAAAGATC
+
A@ABBFFFFFFFGGGGGGGGGGGHHHHHHHHHHHGFHHHGHHGHHHFFHHHHHGHHFGHHGGHFHHHHHHHHHGHHHHHHHGHHHFHHHHHHHGGGGHHHHHHHHHHGGHBHHHHHHHHHGGEEFGEHHHHGGHHHHHHHFGHHHHHHHHFHFFHHFHHHHGHHGHGHHGGGGGHHGHHHHHHHGFCGFHHHHHHHHHHF<GHHHHHFHHHHHHFFFHHHFHHGHHHHHG.CEHGFFFFGFGEFECAFFGG
@M05620:45:000000000-G6HP7:1:1101:25011:12396 1:N:0:129
TACCTGTACTGGGGAAGAGTGTAGCAATCGCCATTCCTACCCTAAAGATCGGAAGAGCACACGTCTGAACTCCAGTCACTCTCGCGCATCTCGTATGCCGTCTTCTGCTTGAAAAAAAAAAAAAAACAACTTCTCTACATATCATTATCCATAGTCCCTCCCACCATGACTATCTCCACATAGACAACTCATATCTATACTCATTCTAATCTCCGAACACCCCATGAACAAGTACTAACCGAAACCCTACC
+
DDDDDFFFFFFFGGGGGGGGGGHHHHHHHGGGGGHHHHHHHHHHHHHFHHHGGGGHHHGHHHGHHHGHHHHHHHHGHHHHHHHGGGGGGGHHHGGHHHHGGGHGHHHHHHHGHHHHGGGG@>>/--.<..0000000000000000=00000:000000:..<...000:00000000/0000000/<0<00000000000000000000<000.-9-9/..-.//0000//0000000.-----<../..
@M05620:45:000000000-G6HP7:1:1101:19066:12428 1:N:0:129
AAACCAAGCAGACACTCACCGCTCCCTCGCCACAGGCCAATAGTTTGTCCTCACTGAGTTGGCAACAAGTGGCTGCTGTGGCTGCCATTTTTCTGGTGATGGCCATCAGCTCCGACGAGGTCAGCTGGGGGGCTTTCTTTGTGTAAGCAACGAGAAACCTGAAAGAAGCATTTTTTAACTAAGTCCTGCTGAGTCATTCATGAGTTTTTAGCCGCCTTGCTTCTTCTCACAGACTCTCTACTCTCATGCCA
+
CDDDDDDFCFFFGGGGGGGGGGGGGGHHGGGGGHHHGGHHHHHHHHHHHHHHHHHHHHHHHHHHHHHHHGHHGHGGHHHHHHHGGHHHHHHHHHHHHHHHHHHHHHHHHHHHHGGGGGGGGHHHHHHHGGGGGGGGGGGGGGGGGGFFFFFFFFFFFFFFFFFFFFFFFFFFFFHFFFFFFFFFFFFFFFFFFFFFFFFHHHFFFFFFFFFFFFFFFFFFHHHFFFFFFFFFFFFFFFFFFFFFFFFFFFF
@M05620:45:000000000-G6HP7:1:1101:19086:12433 1:N:0:129
AAACCAAGCAGACACTCACCGCTCCCTCGCCACAGGCCAATAGTTTGTCCTCACTGAGTTGGCAACAAGTGGCTGCTGTGGCTGCCATTTTTCTGGTGATGGCCATCAGCTCCGACGAGGTCAGCTGGGGGGCTTTCTTTGTGTAAGCAACGAGAAACCTGAAAGAAGCATTTTTTAACTAAGTCCTGCTGAGTCATTCATGAGTTTTTAGCCGCCTTGCTTCTTCTCACAGACTCTCTACTCTCATGCCA
+
AAAABABFBFFFGGGGGGGGGGGGGGHHCGGGGHHHGGHHHHHHHHHHHHHHHHHFHHHHFEGHHHHHHGHHGHGGHHHHHHHGGHFHHHHHHHHHHHGHHHHHFHHHHHHHHGGGGEGGGHFGHHHGGGGGGGGGGGGGGFFGGGFFFFFFFFFFFFFFFFFFFFFFFFFFFFFFFFFFFFBFFFFFFFFFFFFFFFFFFFFFFFFFFFFFFDCFFFFFFFFFFFFFFFFB/FFFFFFBFFFFFFFFFF/
@M05620:45:000000000-G6HP7:1:1101:19048:12434 1:N:0:129
AAACCAAGCAGACACTCACCGCTCCCTCGCCACAGGCCAATAGTTTGTCCTCACTGAGTTGGCAACAAGTGGCTGCTGTGGCTGCCATTTTTCTGGTGATGGCCATCAGCTCCGACGAGGTCAGCTGGGGGGCTTTCTTTGTGTAAGCAACGAGAAACCTGAAAGAAGCATTTTTTAACTAAGTCCTGCTGAGTCATTCATGAGTTTTTAGCCGCCTTGCTTCTTCTCACAGACTCTCTACTCTCATGCCA
+
CCCCCACFCFFFGGGGGGGG?FGGGGHHGGGGGHHHGGHHHHHFHHHHHHHHHHHHHHHHHGHHHHHHHGHHGGGGHHHGHHHGGHHHHHHHHHHHHHGHHHHHGHHHHHHHHGGGGGCCFHHGHHHHGGGGGGGGGGGGGGGGGGFFFFFFFFFFFFFFFFFFFFFFFFFFFFFFFFFFFFFFFFFFFFFFFFFFFFFFFFFFFFFFFFFFFFFFFFFFFFFFFFFFFFFFFFFFFFFFFFFFFFFFFFF
@M05620:45:000000000-G6HP7:1:1101:19064:12446 1:N:0:129
AAACCAAGCAGACACTCACCGCTCCCTCGCCACAGGCCAATAGTTTGTCCTCACTGAGTTGGCAACAAGTGGCTGCTGTGGCTGCCATTTTTCTGGTGATGGCCATCAGCTCCGACGAGGTCAGCTGGGGGGCTTTCTTTGTGTAAGCAACGAGAAACCTGAAAGAAGCATTTTTTAACTAAGTCCTGCTGAGTCATTCATGAGTTTTTAGCCGCCTTGCTTCTTCTCGCAGACTCTCTACTCTCATGCCA
+
AA?ABBBFBFFFGGGGGGGGGGGGGGHHGGGGGHHHGGGHHHHHHHHHHHHHHHHHHHHHHHHHHHHHHGHGGHGGHHHHHHHGGHHHHHHHHHHGHHHHHHHHHHHHHHHHHGGGGGFGGHFHHHHHGGGGGGGGGGGGGGFGGGFFFFFFFFFFFFFFFFFFFFFFFFFFFFFCFFBBBBBFBBFFFFFB.FFFFFFEFFFBFFFFEFFFFDDFFFFFFFFFFFFF.A=D-AFFFFF/BFFFB/:BFF9
@M05620:45:000000000-G6HP7:1:1101:9444:12465 1:N:0:129
AAACCAAGCAGACACTCACCGCTCCCTCGCCACAGGCCAATAGTTTGTCCTCACTGAGTTGGCAACAAGTGGCTGCTGTGGCTGCCATTTTTCTGGTGATGGCCATCAGCTCCGACGAGGTCAGCTGGGGGGCTTTCTTTGTGTAAGCAACGAGAAACCTGAAAGAAGCATTTTTTAACTAAGTCCTGCTGAGTCATTCATGAGTTTTTAGCCGCCTTGCTTCTTCTCACAGACTCTCTACTCTCATGCCA
+
BBBCCABFCFFFGGGGGGGGGGGGGGHHGGGGGHHHGGHHHHHHHHHHHHHHHHHHHHGHHHHGHHHHHGHHGHGGHHHHHHHGGHHHHHHHHHHHHHGHHHHHHHHHHHHHHGGGGGGGFHHHHHHHGGGGGGGGGGGGGGGGGGFFFFFFFFFFFFFFFFFFFFFFFFFFFFFFFFFFFFFFFFFFFFFFFFFFFFFFFFFFFFFFFFFFFFFFFFFFFFFFFFFFFFFFFFFFFFFFFFFFFFFFFFF
@M05620:45:000000000-G6HP7:1:1101:12569:12468 1:N:0:129
TACCTGTACTGGGGAAGCATTTGAATATCCCCCCATGGTGATGGGGACGGAGAACTGCTCCATAAACACAGGCAACGTGCCTAACTTTCCCGGGAAGATGAAGTCAAAGAGCGACCACAGCTCTCGGAGGTTATTTTGCATCGGTGAGCCAGACAGAATGATCCGATGAGGGGTGCGAAACTATTTGAGGAAAGGAAGCACCTTTTTATTAAATTTACCTTTTAGCAATCGCCATTCCTACCCTAAAGATC
+
CCCCCFFFFFFFGGGGGGGGGGHHHHHHHHHGGGGHHHGHHHHHHGGGGGGGGHHHHHHHHHHHHHHHHHHHGGHHGHHHHHHHHHHHHHHGGGGGGHHHHHHHHHHHHHHHGGGGGHHHHHHHHGGGGGEHHHHHHHHHHHGGGGGHHHHHHGHHHHHHHHHHHGGGHHHGGGGGGGGGGGGGGGGGGGFGFGGGGGGFGFFFFFFFFFFBFFFFFFFFFFFFFFFFFFEFFFFFFFFFFFFFFFFFFFF
@M05620:45:000000000-G6HP7:1:1101:12576:12488 1:N:0:129
TACCTGTACTGGGGAAGCATTTGAATATCCCCCCATGGTGATGGGGACGGAGAACTGCTCCATAAACACAGGCAACGTGCCTAACTTTCCCGGGAAGATGAAGTCAAAGAGCGACCACAGCTCTCGGAGGTTATTTTGCATCGGTGAGCCAGACAGAATGATCCGATGAGGGGTGCGAAACTATTTGAGGAAAGGAAGCACCTTTTTATTAAATTTACCTTTTAGCAATCGCCATTCCTACCCTAAAGATC
+
ABAABFFFFFFFGGCGGGGGGGHHHHHHHHHGFGGHHHBGFHHHHGGGGGGGGHHHGHGHHHHGGHHHHHHHGHHHGHHHHHHGHHHHHHHGGG/EEGHGGHHHHHHHHHEHGGGGGHHHHHGHHGGGGGAGHHHHHHHHFHGGGGGHHHHHHGHHHGHHHHHHHGGGHHHFGCCGGFACGGFGGGGGEB9FFGGGBFGEFEFFFFFFFFFFFFFFFFFFFFFFFFFFFFAEFF?FBFFFFAFFB9BFFFF
@M05620:45:000000000-G6HP7:1:1101:6528:12491 1:N:0:129
TACCTGTACTGGGGAAGCATTTGAATATCCCCCCATGGTGATGGGGACGGAGAACTGCTCCATAAACACAGGCAACGTGCCTAACTTTCCCGGGAAGATGAAGTCAAAGAGCGACCACAGCTCTCGGAGGTTATTTTGCATCGGTGAGCCAGACAGAATGATCCGATGAGGGGTGCGAAACTATTTGAGGAAAGGAAGCACCTTTTTATTAAATTTACCTTTTAGCAATCGCCATTCCTACCCTAAAGATC
+
DDDDCFFFFFFFGGGGGGGGGGHHHHHHHHHGGGGHHHHHHHHHHGGGGGGGGHHHHHHHHHHHHHHHHHHHGHHHGHHHHHHHHHHHHHHGGGGGGHHHHHHHHHHHHHHHGGGGGHHHHHHHHGGGGGGHHHHHHHHHHHGGGGGHHHHHHGHHHHHHHHHHHGGGHHHGGCEGGGGGGGGHHHHGGGCFGGGGGGGGGFFFFFFFHFFFFHFFFFFFFFFFFFFFFFFFFFFFFFFFFFFFFFFFFFF
@M05620:45:000000000-G6HP7:1:1101:25743:12535 1:N:0:129
AAACCAAGCAGACACTCACCGCTCCCTCGCCACAGGCCAATAGTTTGTCCTCACTGAGTTGGCAACAAGTGGCTGCTGTGGCTGCCATTTTTCTGGTGATGGCCATCAGCTCCGACGAGGTCAGCTGGGGGGCTTTCTTTGTGTAAGCAACGAGAAACCTGAAAGAAGCATTTTTTAACTAAGTCCTGCTGAGTCATTCATGAGTTTTTAGCCGCCTTGCTTCTTCTCACAGACTCTCTACTCTCATGCCA
+
BBBBBBBFBFFFGGGGGGGGGGGGGGHHGGGGGHHHGGHHHHHHHHHHHHHHHHHHHHHHHHHHHHHHHHHHGHGGHHHGHHHGGHFHHHHHHHHHHHHHHHHHHHGHHHHHHGGGGGGGGHHHHHHFGGGGGGGGGGGGFFGGGGFFFFFFFFFFFFFFFFFFFFFFFFFFFFFFEFFFFFFFFFFFFFFFFFFFFFFFFFFFFFFFFFFFFFFFFFFFFFFFFFFFFFFFFFFFFFFFFFFFFFFFFFF
@M05620:45:000000000-G6HP7:1:1101:25737:12551 1:N:0:129
AAACCAAGCAGACACTCACCGCTCCCTCGCCACAGGCCAATAGTTTGTCCTCACTGAGTTGGCAACAAGTGGCTGCTGTGGCTGCCATTTTTCTGGTGATGGCCATCAGCTCCGACGAGGTCAGCTGGGGGGCTTTCTTTGTGTAAGCAACGAGAAACCTGAAAGAAGCATTTTTTAACTAAGTCCTGCTGAGTCATTCATGAGTTTTTAGCCGCCTTGCTTCTTCTCACAGACTCTCTACTCTCATGCCA
+
CCCDDCCFCFFFGGGGGGGGGGGGGGHHGGGGGHHHGGHHHHHHHHHHHHHHHHHHHHHHHHHHHHHHHHHHGHGGHHHHHHHGGHHHHHHHHHHHHHGHHHHHHHHHHHHHHGGGGGGGGHHHHHHHGGGGGGGGGGGGGGGGGGFFFFFFFFFFFFFFFFFFFFFFFFFFFFHFFFFFHFFFFFFFFFFFFFFFFFFFFFFFFFFFFFFFFFFFFFFFFFFFFFFFFFFFFFFFFFFHHFFFFFFFFFF
@M05620:45:000000000-G6HP7:1:1101:21468:12553 1:N:0:129
AAACCAAGCAGACACTCACCGCTCCCTCGCCACAGGCCAATAGTTTGTCCTCACTGAGTTGGCAACAAGTGGCTGCTGTGGCTGCCATTTTTCTGGTGATGGCCATCAGCTCCGACGAGGTCAGCTGGGGGGCTTTCTTTGTGTAAGCAACGAGAAACCTGAAAGAAGCATTTTTTAACTAAGTCCTGCTGAGTCATTCATGAGTTTTTAGCCGCCTTGCTTCTTCTCACAGACTCTCTACTCTCATGCCA
+
CCCCCCCFBFFFGGGGGGGGGGGGGGHHGGGGGHHHGGHHHHHHHHHHHHHHHHHHHHHHHHHHHHHHHGHHGHGGHHHHHHHGGHHHHHHHHHHHHHHHHHHHHHHHHHHHHGGGGGGGDGHHHHHHGGGGGGGGGGGGGGGGGGFFFFFFFFFFFFFFFFFFFFFFFFFFFFFFFFFFFFFFFFFFFFFFFFFFFFFFFFFFFFFFFFFFFFFFFFFFFFFFFFFFFFFFFFFFFFFFFFFFFFFFFFF
@M05620:45:000000000-G6HP7:1:1101:19152:12565 1:N:0:129
AAACCAAGCAGACACTCACCGCTCCCTCGCCACAGGCCAATAGTTTGTCCTCACTGAGTTGGCAACAAGTGGCTGCTGTGGCTGCCATTTTTCTGGTGATGGCCATCAGCTCCGACGAGGTCAGCTGGGGGGCTTTCTTTGTGTAAGCAACGAGAAACCTGAAAGAAGCATTTTTTAACTAAGTCCTGCTGAGTCATTCATGAGTTTTTAGCCGCCTTGCTTCTTCTCACAGACTCTCTACTCTCATGCCA
+
BBCCCCCFCFFFGGGGGGGGGGGGGGHH?FGGGHGGGGHGHHHHHHHHHHHHHHHHHHHHHGHHHHHHHGHHGHGGHGHHHHHGGHHHHHHHHHHHHHHHHHHHHHHHHHHHHGGGGGGGGHHHHHHHGGGGGGGGGGGGGGGGGGFFFFFFFFFFFFFFFFFFFFFFFFFFFFFFFFFFFFFFFFFFFFFFFFFFFFFFFFFFFFFFFFFFFFFFFFFFFFFFFFFFFFFFFFFFFFFFFFFFFFFFFFF
@M05620:45:000000000-G6HP7:1:1101:10373:12619 1:N:0:129
CATCCTGACCCTGAAGTACCCCGGCTTGATTTCTGACATTAGATCGGAAGAGCACACGTCTGAACTCCAGTCACTCTCGCGCATCTCGTATGCCGTCTTCTGCTTGAAAAAAAAAAAAAAAAAAGAACAATGAAGAAAAAAAACTAAGGGAATGTTAAAGAACACAAAGAATATTATAACACAATAGGGAGAAATGTAGGAAATAAGCACAAAGCACAGATAGCAAGAAGACACTCGAGAGAGAGAGAGGG
+
CCCCCFFFFFFFGGGGGGGGGGGGGGGGHHHHHHHGHHHHHHGHHHGGGGHHHHHGHGHHHGGGHHHHHHGHHHHHHHGGGGGGEHHB?EHHHHGFGHGHHHHHHHGFFHHFGDFD><>-----...//:000:00///.--:.0000/.../00000000:///..9//.0:0000000;0..;090./.9.0000900;0/000009://9//0::/0000000////0///0/....-..........
@M05620:45:000000000-G6HP7:1:1101:18108:12626 1:N:0:129
TACCTGTACTGGGGAAGCATTTGAATATCCCCCCATGGTGATGGGGACGGAGAACTGCTCCATAAACACAGGCAACGTGCCTAACTTTCCCGGGAAGATGAAGTCAAAGAGCGACCACAGCTCTCGGAGGTTATTTTGCATCGGTGAGCCAGACAGAATGATCCGATGAGGGGTGCGAAACTATTTGAGGAAAGGAAGCACCTTTTTATTAAATTTACCTTTTAGCAATCGCCATTCCTACCCTAAAGATC
+
CCCCCFFFFFFFGGGGGGGGGGHHHHHHHHHGGGGHHHGGHHHHGGGGGGGGGHHHHHHHHHHHHHHHHHHHGHHHGHHHHHHHHHHHHHHGGGGGGHHHHHHHHHHHHHHHGGGGGHHHHHHHHGGGGGGHHHHHHHHHHHGGGGGHGGHHHGHHGGHHHHHHHGGGHHGGGCEGGGGGGGGGGGGGGGGGGGGFGFGGGFFFFFFFFFFFFFFFFFFFFFFFFFFFFFFFFFFFFFFFFFFFFFFFFFF
@M05620:45:000000000-G6HP7:1:1101:18092:12633 1:N:0:129
TACCTGTACTGGGGAAGCATTTGAATATCCCCCCATGGTGATGGGGACGGAGAACTGCTCCATAAACACAGGCAACGTGCCTAACTTTCCCGGGAAGATGAAGTCAAAGAGCGACCACAGCTCTCGGAGGTTATTTTGCATCGGTGAGCCAGACAGAATGATCCGATGAGGGGTGCGAAACTATTTGAGGAAAGGAAGCACCTTTTTATTAAATTTACCTTTTAGCAATCGCCATTCCTACCCTAAAGATC
+
CBCCCFFFFFFFGGGGGGGGGGGHGHHHHHHGGGGHHHHHHHHHHGGGGGGGGHHHHHHHHHHHHHHHHHHHGHHHGHHHHHHHHHHHHHHGGGEEGHHHHHHHHHHHHHHHGGGGGHHHHHHHHGGGGGGHHHHHHHHGHHGGGGGHGHHHHGHHGHHHHHHHHGGGHHHGGEGGGGGGGGGGGGGGGGGGGGGGGEGFGFFFFFFFFFFFFFFFFFFFFFFFFFFFFFFFFFFFFFFFFFFFFFFFFFF
@M05620:45:000000000-G6HP7:1:1101:28075:12636 1:N:0:129
CATCCTGACCCTGAAGTACCCGGCTTGATTTCTGACATTAGATCGGAAGAGCACACGTCTGAACTCCAGTCACTCTCGCGCATCTCGTATGCCGTCTTCTGCTTGAAAAAAAAAAAAATAACCAAAATTTTTCTTTATCATGTTCCTCCCCTCTACACCATACCACCACATTATACTCCTCCCACCGTCCTGTACCTGCCGTGTTTAGTCACTACCCGTCCACCTCTCCCCCCGTCTTCCCTCGCCTTCTC
+
CCCDDFFFFFFFGGGGGGGGGGGGGGGHHHHHHHGHGHHHHGHHHGGGGHHHHHHHGHHHGHHHHHHHHHHHHHHHHGGGGGFEHHHFEHHHHGFGHGHHHGHHHHHHFHGGGDF///011111...11111>11111>00000000=/.././000/:.00//0<:.;.00000000:0:/./.9..9;.00;0000.:-.-../:00;0000:/......0.:.0;:/..--....00:0/---..00:
@M05620:45:000000000-G6HP7:1:1101:18115:12642 1:N:0:129
TACCTGTACTGGGGAAGCATTTGAATATCCCCCCATGGTGATGGGGACGGAGAACTGCTCCATAAACACAGGCAACGTGCCTAACTTTCCCGGGAAGATGAAGTCAAAGAGCGACCACAGCTCTCGGAGGTTATTTTGCATCGGTGAGCCAGACAGAATGATCCGATGAGGGGTGCGAAACTATTTGAGGAAAGGAAGCACCTTTTTATTAAATTTACCTTTTAGCAATCGCCATTCCTACCCTAAAGATC
+
BBBBBFFFFFFFGE2AEGGFGGHHHFHHHHHGGGGHGHBFFHHGGGGGGGDGGHGHGHHGHHDHHFHHHHHHGHHHGHGHHHHHHDHHHFHGGGCFGGHHHGHHHHHHHGHHGGGGGHHHHHHHHGGGGGCHHHHHHHBDHHGFGGGGHHHHHGHGGHGFHHHHHGGGHHHGGGGGGGCGGGGGFGGGEB:FFGFFCFGGFFFFFFFFFFFBFFFFFEFFFFFFFFFBFFFFFFFFFFFFFFFFFFFFFFF
@M05620:45:000000000-G6HP7:1:1101:18250:12651 1:N:0:129
TACCTGTACTGGGGAAGAGTGTAGCAATCGCCATTCCTACCCTAAAGATCGGAAGAGCACACGTCTGAACTCCAGTCACTCTCGCGCATCTCGTATGCCGTCTTCTGCTTGAAAAAAAAAAAAACATTGTTTCTTTCTTTGTTTAATCAACTATCCACCTTACAGACGCCTTTTTTAACTCAGTCCTTCTTAGTCATTCATTATTTTTTAGCCGCCTTTCTTCTTCTCACATCCTCTCTCCTCTCATTCCC
+
BBBBBFFFFFFFGGGFGGFBGFDGHHHHHGGGGGHHHHHHFHHGHGHFHHHGGGGGHHFFFHFFHFFHFGHHHFHFGFHHHHHGGEGCGEHHCFEHHHHGGGHGHHHHHHHHHGHHGGCCC/>/<.11111011<1=F1>11//D00=00/0/0=<0<.C:;/000.---:C000-90;0000;0BB00F0000;0;BF9B000;;B9B./;;.;@DF/;//:;BFBF/99///;B;BF//;:FFFFFFBB
@M05620:45:000000000-G6HP7:1:1101:16016:12702 1:N:0:129
CATCCTGACCCTGAAGTACCCCGGCTTGATTTCTGACATTAGATCGGAAGAGCACACGTCTGAACTCCAGTCACTCTCGCGCATCTCGTATGCCGTCTTCTGCTTGAAAAAAAAAAAAAACCAACTTACTTTACAACTTTTCTCTCTCCCTCCCCCCCCATCCTTCCACCCTATCCCCCTCCCTCCCTCTTGTCCCTCCCCTCTGACCCCCCCCACCTTCCTCCCCACCCCTCCCCATCCCGCGTCCCTCC
+
CCBCCFFFFFFFGGGGGGGGGGGGGGGGHHHHHGHHHHHHHHHHHHG2FFHHHHHHHGHHHGHHHHHHHHHHHHHHHHGGGGGGGHHFGGHHHHGEGHGHHHHHHHHHBGGEGGG<>//-.>...0110000000000000000000<////....9-<-//<000/00.../00/0..-...:/<.///0000000/..././000//.--9--..<00/00/../...-..<..///...-----.0/<
@M05620:45:000000000-G6HP7:1:1101:13731:12728 1:N:0:129
TACCTGTACTGGGGAAGCATTTGAATATCCCCCCATGGTGATGGGGACGGAGAACTGCTCCATAAACACAGGCAACGTGCCTAACTTTCCCGGGAAGATGAAGTCAAAGAGCGACCACAGCTCTCGGAGGTTATTTTGCATCGGTGAGCCAGACAGAATGATCCGATGAGGGGTGCGAAACTATTTGAGGAAAGGAAGCACCTTTTTATTAAATTTACCTTTTAGCAATCGCCATTCCTACCCTAAAGATC
+
CCCCCFFFFFFFGGGGGGGGGGHHHHHHHHHGGGGHHHHHHHHHHGGGGGGGGHHHHHHHHHHHHHHHHHHHGHHHGHHHHHHHHHHHHHHGGGGGGHHHHHHHHHHHHHHHGGGGGHHHHHHHHGGGGGGHHHHHHHHHHHGGGGGHHHHHHGHHHHHHHHHHGDGGHHHGGGGGGDFGGGGGGGGGGFFGGGGGGGGGGFFFFFFFFFFBFFFFFFFFFFFFFFFFFF:EFFFFFFFFFFFFFFFFFFF
@M05620:45:000000000-G6HP7:1:1101:20122:12735 1:N:0:129
CATCCTGACCCTGAAGTACCCGGCTTGATTTCTGACATTAGATCGGAAGAGCACACGTCTGAACTCCAGTCACTCTCGCGCATCTCGTATGCCGTCTTCTGCTTGAAAAAAAAAAAAAATACAACAAAATTTCATGCTTTGTGAACTCCACCTGCACCCCACACTAATCCTTTTTTTCCTACCTCCTGCTTCATCATTCATGATGTTTTCTCCTCCTCTCTGCTTCTCCCCTGCGCTCGCCTCTCCTTCCC
+
CCCCCFFFFFFFGGGGGGGGGGGGGGGHHHHHHHGHHHHHHHHHHGGGGHHHHHHHGHHHGHHHHHHHHGHHHHHHHGGGGGGCGHHGDHHHHGFGHGHHHHHHHHHG3F@<CBF//<-011111..00111=00000000</00<0=00/.././0:A-....//00000090:--/;000.00.C09:0:0::000:00000;000/0;BF;9///9/0000900;0/.9..---;-9;..0/;900BF
@M05620:45:000000000-G6HP7:1:1101:6134:12788 1:N:0:129
AGATCGGAAGAGCACACCGTCTGAACTCCAGTCACTCTCGCGCATCTCGTATGCCGTCTTCTGCTTGAAAAAAAAAAATTGACCACTTTCCATCTTGTTAAGTTTGCTGCATTCTTTTATTTTGTTTTACATAGTGTCTTGTTGAGACCCTCTATATGCCGTGCTTTTTTCCTTCCACATGGCCCCTCAAGGATATATTGTCCATGTTTATTCTTTGATACAGGCTCCCAAAGCCGTCTTTTTCCAAATTA
+
BBBBBBBABBFFGGGGGGGGGGGHHHHHGHHHHHHHHHHGGGGGGAHHHGGHHHHGEGHGHHHFHHHEFHHGEG@E>>?3BB?3BF3BFGGF4B34?2B222BFG333322BFBG2>GH2>2222@@222<111F1@1?11?FA11<1<>FA01==111>-<-<.=DGDCH;C00/00/0</;/.-:;990/;B0000;00;0090;000;0;00;00;000;/.;A...:;/;.-;;:?B///////;9/
@M05620:45:000000000-G6HP7:1:1101:24345:12794 1:N:0:129
AAACCAAGCAGACACTCACCGCTCCCTCGCCACAGGCCAATAGTTTGTCCTCACTGAGTTGGCAACAAGTGGCTGCTGTGGCTGCCATTTTTCTGGTGATGGCCATCAGCTCCGACGAGGTCAGCTGGGGGGCTTTCTTTGTGTAAGCAACGAGAAACCTGAAAGAAGCATTTTTTAACTAAGTCCTGCTGAGTCATTCATGAGTTTTTAGCCGCCTTGCTTCTTCTCACAGACTCTCTACTCTCATGCCA
+
BBABBBBFBFFFGGGGGGGGGGGGGGHHGGGGGHGHGGGHHHGGHHHHHHGHHHHGHHGHHHHGHHHHHGHHGGFGHHGHHHHGGHHHHHHHHHFHGHEHHHHHHHHHHHHHHEGGGGGGGHHHHHHHGGGGGGGGGGFFGFGGGGFFFFFFFFFFFFFFFFFFFFFFFFFFFFFFFFFFFFFFFFFFFFFFF9FFFFFFFFFFBFFFFFFFFFFFFFFFFFFFFFFFFFFFFFFFFFFFFFFFFFFFFFF
@M05620:45:000000000-G6HP7:1:1101:24364:12822 1:N:0:129
CATCCTGACCCTGAAGTACCCGGCTTGATTTCTGACATTAGATCGGAAGAGCACACGTCTGAACTCCAGTCACTCTCGCGCATCTCGTATGCCGTCTTCTGCTTGAAAAAAAAAAAACAAACATCAAACCTCACCACACCTTTCATCCCTATATTAAAAAACTCCTCATCCTCCTACGCCCTTCTACTACCTTCCTTCTTACTCCCCTACATCCCCACCACCATCTCTGACGTTCTTTATGCAACCGCGAC
+
DDDDDFFFFFFFGGGGGGGGGGGGGGGHHHHHHHHHHHHHHHHHHGGGGGHHHHHHGHHHGHHHHHHHHHHHHHHHHGGGGGFEFGHFEHHHHGGGHGHHHHHHHHHHHHGGGGG<>?//0/01?1111.001.01..<./00<0000.0<0000=0000-.0000/000000//00.----//00<0<0<00<:00000<<00:9</..<<0<.</......0000000<...:<000000000.-----
@M05620:45:000000000-G6HP7:1:1101:22465:12837 1:N:0:129
AAACCAAGCAGACACTCACCGCTCCCTCGCCACAGGCCAATAGTTTGTCCTCACTGAGTTGGCAACAAGTGGCTGCTGTGGCTGCCATTTTTCTGGTGATGGCCATCAGCTCCGACGAGGTCAGCTGGGGGGCTTTCTTTGTGTAAGCAACGAGAAACCTGAAAGAAGCATTTTTTAACTAAGTCCTGCTGAGTCATTCATGAGTTTTTAGCCGCCTTGCTTCTTCTCACAGACTCTCTACTCTCATGCCA
+
CCCCCCCFCFFFGGGFGGGGGGGGGGGHGGGGGHHHGGGHHHHHHHHHHHHHHHGHHGFHHGHHHHHHHEHHGEFFHHGHHHHFEHHHHHHHFHHHHHGHFHHHHGHHHHFHHGGGGGDG?GHHHHHHGGGGGGGGGGGGGGGFGFFFFFFFFFFFFFFFFFFFFFFFEFFFFFFFFFFFFFFFFFFFFFFFE;FFFFFFFFFFFFFFFFFFFFFFBDFFFFEFFFFFFFFFEFFFFFFFFFFFFFE/FF9
@M05620:45:000000000-G6HP7:1:1101:21205:12847 1:N:0:129
AAACCAAGCAGACACTCACCGCTCCCTCGCCACAGGCCAATAGTTTGTCCTCACTGAGTTGGCAACAAGTGGCTGCTGTGGCTGCCATTTTTCTGGTGATGGCCATCAGCTCCGACGAGGTCAGCTGGGGGGCTTTCTTTGTGTAAGCAACGAGAAACCTGAAAGAAGCATTTTTTAACTAAGTCCTGCTGAGTCATTCATGAGTTTTTAGCCGCCTTGCTTCTTCTCACAGACTCTCTACTCTCATGCCA
+
CCCCCCCFBFFFGGGGGGGGFGGGGGHHGGGGGHHHGGHHHGHHHHHHHHHHHHHHHHHHHHHHHHHFHGHHGHGGHFHHHHHGGHHHHHHHHHGHHHHHHHHHGGHHHHHHHGGGGEDGGHFHHHHHGGGGGGGGGGGGGGGGGGFFFFFFFFFFFFFFFFFFFFFFFFFFFFFFEFFFFFFFFFFFFFFFFFFFFFFFFFEFFFFFFFFFFDFFFFFFFFFFFFFFFFFFEFFFFFFFFFFFFFFBFFF
@M05620:45:000000000-G6HP7:1:1101:21220:12857 1:N:0:129
AAACCAAGCAGACACTCACCGCTCCCTCGCCACAGGCCAATAGTTTGTCCTCACTGAGTTGGCAACAAGTGGCTGCTGTGGCTGCCATTTTTCTGGTGATGGCCATCAGCTCCGACGAGGTCAGCTGGGGGGCTTTCTTTGTGTAAGCAACGAGAAACCTGAAAGAAGCATTTTTTAACTAAGTCCTGCTGAGTCATTCATGAGTTTTTAGCCGCCTTGCTTCTTCTCACAGACTCTCTACTCTCATGCCA
+
CCCCCCCFCFFFGGGGGGGGGGGGGGHHGGGGGHHHGGHHHHHHHHHHHHHHHHHHHHHHHHHHHHHHHHHHGHGGHHHHHHHGGHHHHHHHHHHHHHHHHHHHHHHHHHHHHGGGGGGGGHHHHHHHGGGGGGGGGGGGGGGGGGFFFFFFFFFFFFFFFFFFFFFFFFFFFFFFFFFFFFFFFFFFFFFFFFFFFFFFFFFFFFFFFFFFFFFFFFFFFFFFFFFFFFFFFFFFFFFFFFFFFFFFFFF
@M05620:45:000000000-G6HP7:1:1101:27585:12864 1:N:0:129
AAACCAAGCAGACACTCACCGCTCCCTCGCCACAGGCCAATAGTTTGTCCTCACTGAGTTGGCAACAAGTGGCTGCTGTGGCTGCCATTTTTCTGGTGATGGCCATCAGCTCCGACGAGGTCAGCTGGGGGGCTTTCTTTGTGTAAGCAACGAGAAACCTGAAAGAAGCATTTTTTAACTAAGTCCTGCTGAGTCATTCATGAGTTTTTAGCCGCCTTGCTTCTTCTCACAGACTCTCTACTCTCATGCCA
+
CDCCDDDFDFFFGGGGGGGGGGGGGGHHGGGGGHHHGGHHHHHHHHHHHHHHHHHHHHHHHHHHHHHHHHHHGHGGHHHHHHHGGHHHHHHHHHHHHHGHHHHHHHHHHHHHHGGGGGGGGHHHHHHHGGGGGGGGGGGGGGGGGGFFFFFFFFFFFFFFFFFFFFFFFFFFFFFFFFFHFFFFFFFFFFFEFFFFFFFFFFFFFFFFFFFFFFFFFFFFFFFFFFFFFFFFFFFFFFFFFFFFFFFFFFB
@M05620:45:000000000-G6HP7:1:1101:26895:12868 1:N:0:129
CATCCTGACCCTGAAGTACCCCGGCTTGATTTCTGACATTAGATCGGAAGAGCACACGTCTGAACTCCAGTCACTCTCGCGCATCTCGTATGCCGTCTTCTGCTTGAAAAAAAAAAAAGTTCTACTTACCTATGCCCCCCTGCCTCCCCAGCCCACCAGAGATAATATGAATCAGATACTGCTCGGCCCACGCCCGTGCGCCTCCCGTCCTTTCCCCAGTCCTTTTCTGCCCTGCTTTATCTCTGCCCTTC
+
CCCCCFFFFFFFGGGGGGGGGGGGGGGGHHHHHGGFHHHGHHHHHHGGGGHHHHHHHGHHHGHHHHHHHHHHEGHHHHGGGGGEFFHAFGGHGHGEFHGHHHHGHHGHFHHGGGG//</=1?1?1@1>FC111111>.><-...00:../:.....;.CF./;00;09;0090;0000000900.-..-;.9.9-9-..--;.;.;..99.0;;0;9/.;90;;0B00;0;A0.;;0;000090000.0//
@M05620:45:000000000-G6HP7:1:1101:29112:12872 1:N:0:129
CATCCTGACCCTGAAGTACCCGGCTTGATTTCTGACATTAGATCGGTAGAGCACACGTCTGAACTCCAGTCACTCTCGCGCATCTCGCATGCCGCCTTCTGCTTGAAAAAAAAACCCAGTGCTGCTGACCGAGGCCCCCCTGACCCCCCCGGCCAACAGAGAGAAGATGCCTCAGGTGAGGCTCGGCCTACGCCCGTGCTCCTCCCGTCCTTTCCCCCGTCATTTTCTGCCCTGCTTGATTTCTGACATTT
+
AAAAAFFFFFFFGGGGGGGGGAA0E0E01BFDF2G11AF1D1ABF///B11FFGCG/FACFHHEBAG1GBGHHFG1B/B///B/1B>//?EHCE/>/>1BFH11101BB0<</>/??/F1@GF1FFGBGG@--->FGGGGGA//;GC:--;?AG-9E.////:-;;/B//9BF//;B;/9FEFF@@FF-;BA;@@@?ABFFBFFFEBEBA-;FFFFF?@ABAABBB9BFFFF/;AFF/9/9/FFF/::B:/
@M05620:45:000000000-G6HP7:1:1101:20762:12874 1:N:0:129
TACCTGTACTGGGGAAGCATTTGAATATCCCCCCATGGTGATGGGGACGGAGAACTGCTCCATAAACACAGGCAACGTGCCTAACTTTCCCGGGAAGATGAAGTCAAAGAGCGACCACAGCTCTCGGAGGTTATTTTGCATCGGTGAGCCAGACAGAATGATCCGATGAGGGGTGCGAAACTATTTGAGGAAAGGAAGCACCTTTTTATTAAATTTACCTTTTAGCAATCGCCATTCCTACCCTAAAGATC
+
CCCCCFFFFFFFGGGGGGGGGGHHHHHHHHHGGGGHHHFHHHHHHGGGGGGGGHHHHHHHHHHHHHHHHHHHGGHHGHHHHHHHHHHHHHHGGGGGGHHHGHHHHHHHHHHHGGGGGHHHHHHHHGGGGGEHHHHHHHHHHHGGGGGHHHHHHGHHHHHHHHHHHGGGHHHGGEEGGGGGGGGGGGGGGGFGGGGGGGGGGFFFFFFFFFFFFFFFFFFFFFFFFFFFFFFFFFFFFFFFFFFFFFFFFFF
@M05620:45:000000000-G6HP7:1:1101:21215:12877 1:N:0:129
AAACCAAGCAGACACTCACCGCTCCCTCGCCACAGGCCAATAGTTTGTCCTCACTGAGTTGGCAACAAGTGGCTGCTGTGGCTGCCATTTTTCTGGTGATGGCCATCAGCTCCGACGAGGTCAGCTGGGGGGCTTTCTTTGTGTAAGCAACGAGAAACCTGAAAGAAGCATTTTTTAACTAAGTCCTGCTGAGTCATTCATGAGTTTTTAGCCGCCTTGCTTCTTCTCACAGACTCTCTACTCTCATGCCA
+
AAAAAAA1A1>1AFGGGGGGEEEEFFHG?EE?E0FFFF//A1AG22GGFFFDAFDA1FGDGHHHFGAFFGD1F0FEHCEHHFFFFHGHHHHHHFHHHHFGFHHFFHHHHHGHHFGGEGGGGHHHHHGHGGGGGGGGGGGGGGGGGGFFFFF@FFFFFFFFFFFFFFFFFFFFFFF@FFFFFFFFFFFFBFFFFFFFFFFFFFFFFFFFEEBFFA@@FFFFFFFFFFFF9F/F/AFFFFFFFFFFFFBBBF/
@M05620:45:000000000-G6HP7:1:1101:27017:12877 1:N:0:129
TACCTGTACTGGGGAAGCATTACACTCTTTCCCTACACGACGCCATTCCTACCCTAAAGATCGGAAGAGCACACGTCTGAACTCCAGTCACTCTCGCGCATCTCGTATGCCGTCTTCTGCTTGAAAAAAAAAAAAAAACAAGAATGGACATGTTACTAATGTATAGAAATCAAGAGAATAAGAAAAAAGGGTGTAAGGATGCGAAGAGTAGATACATAAACACTACTAAGTATATATCCACCTTTATTAGG
+
DDCDDFFFFFFFGGGGGGGGGGHHHHHHHHHHHGGHGHGGGGGGGGHHHHHHHHHHHHHHHHHGGGGHHHHHHHGHHHGHHHHHHHHHHHHHHHHGGGGGFEHHHGGHHHHGEGHGHHHFHHGFHGHHG<CGG-<<-<<..///0<0:0<00<<000<00000000<00000000./0:00000/::9.....-0<00000/-.--..000000:0000:00.0//000:<0000:00000..00000000
@M05620:45:000000000-G6HP7:1:1101:13502:12882 1:N:0:129
TACCTGTACTGGGGAAGCATTTGAATATCCCCCCATGGTGATGGGGACGGAGAACTGCTCCATAAACACAGGCAACGTGCCTAACTTTCCCGGGAAGATGAAGTCAAAGAGCGACCACAGCTCTCGGAGGTTATTTTGCATCGGTGAGCCAGACAGAATGATCCGATGAGGGGTGCGAAACTATTTGAGGAAAGGAAGCACCTTTTTATTAAATTTACCTTTTAGCAATCGCCATTCCTACCCTAAAGATC
+
CCCCCFFFFFFFGGGGGGGGGGHHHHHHHHHGGGGHHHGHHHHHHGGGGGGGGHHHHHHHHHGHHHHHHHHHGHHHGHHHHHHHHHHHHHHGGGGGGHHHHHHHHHHHHHHHGGGGGHHHHHHHHGGGGGGHHHHHHHHHHHGGGGGHHGHHHGHHHHHHHHHHHGGGHGHGGGGGGGGGGGGGGGGGGGFGGGGGGGGGGFFFFFFFFFFFFFFFFFFFFFFFFFFFFFEFFFFFFFFFFFFFFFFFFFF
@M05620:45:000000000-G6HP7:1:1101:17724:12929 1:N:0:129
AAACCAGAAGACATGAGGTCAGCTAGATCGGAAGAGCACACGTCTGAACTCCAGTCACTCTCGCGCATCTCGTATGCCGTCTTCTGCTTGAAAAAAAAAAAGCCATCAGCTCCGACGAGGTCAGCTGGGTTGCTTTCTTTGTGTACTCAACGCGACCCCTGAAAGAAGCCTTTTTTAACTAAGTCCTGCTGAGTCATTCATGAGTTTTTAGCCGCCTTGCTTCTTCTCACCGACTCTCTACTCTCATGCCC
+
AAAAAAAFFFBCGFF1AFAFFEFH1BEAGFAFFEFHHHHHAEHHHFGFHFFHHHHGHGHFHHEFEGG//FGG>>FB2FEEE0FF2BFGHF0@B10>//<//?BF0DGB1GFGF?BC</</?FC0>F<0.0.<FGHHHHHHHDCGH00=D<BC--;-;;EE./B00;;BF.;CFFG9.:CFFFFFFFF/BF/9-9BBFFFFF///;;;FEEBFF-;@BA/:FFFFBFFE/9---;@BFFF//;B99/99BB/
@M05620:45:000000000-G6HP7:1:1101:17755:13012 1:N:0:129
TACCTGTACTGGGGAAGCATTTGAATATCCCCCCATGGTGATGGGGACGGAGAACTGCTCCATAAACACAGGCAACGTGCCTAACTTTCCCGGGAAGATGAAGTCAAAGAGCGACCACAGCTCTCGGAGGTTATTTTGCATCGGTGAGCCAGACAGAATGATCCGATGAGGGGTGCGAAACTATTTGAGGAAAGGAAGCACCTTTTTATTAAATTTACCTTTTAGCAATCGCCATTCCTACCCTAAAGATC
+
CCCCCFFFFFFFGGGGGGGGGGHHHHHHHHHGGGGHHHFGHHHHHGGGGGGGGHHHHHHHHHHHHHHHHHHHGHHHGHHHHHHHHHHHHHHGGGGGGHHHHHHHHHHHHHHHGGGGGHHHHHHHHGGFGGEHHHHHHHHGHHGGGGGHHGHHHGHGGGHHHHHHHCGGHHHGGFGGGGGGGGGGGGGEFGFGGGGGGGGGGFFFFFFFFFFFFFFFFFFFFFFFFFFFFFFFFFFFFFFFFFFFFFFFFFF
@M05620:45:000000000-G6HP7:1:1101:6363:13066 1:N:0:129
CATCCTGACCCTGAAGTACCCCGGCTTGATTTCTGACATTAGATCGGAAGAGCACACGTCTGAACTCCAGTCACTCTCGCGCATCTCGTATGCCGTCTTCTGCTTGAAAAAAAAAAAACAAAAAAAAACACAGTCATAATTAATCTTCGGACACACATGCTGATGATGAAAAGTTGCACTCTCGGCGCCCATGTTCAGTGTGCCTCGACCCATGCACCACCCAGCACATCCCATCCACAGCGTTCCTCATC
+
CCDDDFFFFFFFGGGGGGGGGGGGGGGGHHHHHHHHHHHHHHHHHHGGGGHHHHHHHGHHHGHHHHHHHHHHHHHHHHGGGGGGGHHHGGHHHHGGGHGHHHHHHHHHHHHGGGGG></?/00.----.....00<:00000:00000...-<./..00<0<000000<000/0<00000/0<...--9-<//0000000000000..---.//000/......././00/.00/.000..-.../000<0
@M05620:45:000000000-G6HP7:1:1101:22255:13104 1:N:0:129
AAACCAAGCAGACACTCACCGCTCCCTCGCCACAGGCCAATAGTTTGTCCTCACTGAGTTGGCAACAAGTGGCTGCTGTGGCTGCCATTTTTCTGGTGATGGCCATCAGCTCCGACGAGGTCAGCTGGGGGGCTTTCTTTGTGTAAGCAACGAGAAACCTGAAAGAAGCATTTTTTAACTAAGTCCTGCTGAGTCATTCATGAGTTTTTAGCCGCCTTGCTTCTTCTCACAGACTCTCTACTCTCATGCCA
+
BCCCDCDFDFFFGGGGGGGGGGGGGGHHGGGGGHHHGGHHHHHHHHHHHHHHHHHHHHHHHHHHHHHHHGHHGHGGHHHHHHHGGHHHHHHHHHHHHHHHHHHHHHHHHHHHHGGGGGGGFHHHHHHHGGGGGGGGGGGGGGGGGGFFFFFFFFFFFFFFFFFFFFFFFFFFFFFFFFFHFFFFFFFFFFFFFFFFFFFHHFFFFFFFFFFFFFFFFFFFFHHFFFFFHFFFFFFFFFFFFFFHFFFFFFF
@M05620:45:000000000-G6HP7:1:1101:26205:13131 1:N:0:129
AAACCAAGCAGACACTCACCGCTCCCTCGCCACAGGCCAATAGTTTGTCCTCACTGAGTTGGCAACAAGTGGCTGCTGTGGCTGCCATTTTTCTGGTGATGGCCATCAGCTCCGACGAGGTCAGCTGGGGGGCTTTCTTTGTGTAAGCAACGAGAAACCTGAAAGAAGCATTTTTTAACTAAGTCCTGCTGAGTCATTCATGAGTTTTTAGCCGCCTTGCTTCTTCTCACAGACTCTCTACTCTCATGCCA
+
CCCCCBCFCFFFGGGGGGGGGGGGGGHHGGGGGHHHGGHHHHHHHHHHHHHHHHHHHHGHHHHHHHHHHGHHGHGGHHHHHHHGGHHHHHHHHHHHHHGHHHHHHHHHHHHHHGGGGGGGFHHHHHHHGGGGGGGGGGGGGFGGGGFFFFFFFFFFFFFFFFFFFFFFFFFFFFFFFFFFFFFFFFFFFFFFFFFFFFFFFFFFFFFFFFFFFFFFFFFFFFFFFFFFFFFFFFFFFFFFFFFFFFFFFFF
@M05620:45:000000000-G6HP7:1:1101:23343:13134 1:N:0:129
ATCTCTATCTCCTAAAAACCTGTTTAGATTTGGAGATAGACCTTCAGGTTTTTCATCATTTTCTGCATGAATTATACATTGACCACGTTCCAGCGTGGTCAGTTTGCAGCATTCTGTTATTTTGTTTGACAGAGTGTCTTGTTGAGAACATATGTAGGACATGATTTTTTCCTGCAACAGGGAAAATAAAGTATAAGTTTTAAAGATTTATTCTTTAATAAAGGATCTCAAAGCCAGCTTTAGAACAAGGA
+
AAABBFFFFFFFGGFGGFGGGGHHHHHHHHHHHHBGHHHHHHHHHHHG5GHGGHHHHHHHHHHHHHHHGGFHHFHHHDHHHFGHFHGAGGG5GHGGCEGGHHFGGHHHHGGGHHHHHHGHHHHHHGFGBGFHFHB3FFGHHFGHHGGHFHHHHHHGHHHHHFHHHHHHBFGGFBGFHHHFH/EFGFGFFHH1?FG1FFDGFGFHGFGDGGHHGDGHHGHF=GBDGHGHHHGB0<CHGEHHHHG000::G..
@M05620:45:000000000-G6HP7:1:1101:9037:13146 1:N:0:129
AAACCAAGCAGACACTCACCGCTCCCTCGCCACAGGCCAATAGTTTGTCCTCACTGAGTTGGCAACAAGTGGCTGCTGTGGCTGCCATTTTTCTGGTGATGGCCTTCAGCTCCGACGAGGTCAGCTGGGGGGCTTTCTTTGTGTAAGCAACGAGAAACCTGAAAGAAGCATTTTTTAACTAAGTCCTGCTGAGTCATTCATGAGTTTTTAGCCGCCTTGCTTCTTCTCACAGACTCTCTACTCTCATGCCA
+
AAABBBBFBFFFGGGGGGGGEGGGGGHHGGGGGGGDFGAGHHHGHHHHHHHHHHGHHHHHHHHHHHHHHHHHGHGGHHGGHHHGGHHHHHHHHHHHHHFHHHHHFHHGGHHHHGFGGEGGGHHHGHHHGFGGGGGGGGGGGGGGGGGFFFFFFFFFFFFFFFFFFFFFFFFFFFFFEFFFFFFFFFFFFFFFFFFBFFFFFFBBFFFFFFFFFFFFFFFFFFFFFFFFFFFFFFFFFFFFFFFFFFBFFF9
@M05620:45:000000000-G6HP7:1:1101:26216:13146 1:N:0:129
AAACCAAGCAGACACTCACCGCTCCCTCGCCACAGGCCAATAGTTTGTCCTCACTGAGTTGGCAACAAGTGGCTGCTGTGGCTGCCATTTTTCTGGTGATGGCCATCAGCTCCGACGAGGTCAGCTGGGGGGCTTTCTTTGTGTAAGCAACGAGAAACCTGAAAGAAGCATTTTTTAACTAAGTCCTGCTGAGTCATTCATGAGTTTTTAGCCGCCTTGCTTCTTCTCACAGACTCTCTACTCTCATGCCA
+
BBCCCCCFBFFFGGGGGGGGGGGGGGHHGGGGGHHHGGHHHHHHHHHHHHHHHHHHHHHHHHHHHHHHHGHHGHGGHHHHHHHGGHHHHHHHHHHHHHHHHHHHHHHHHHHHHGGGGEGGGHHHHHHHGGGGGGGGGGGGGGGGGGFFFFFFFFFFFFFFFFFFFFFFFFFFFFFFFFFFFFFFFFFFFFFFFFFFFFFFFFFFFFFFFFFFFFFFFFFFFFFFFFFFFFFFFFFFFFFFFFFFFFFBFF/
@M05620:45:000000000-G6HP7:1:1101:9070:13157 1:N:0:129
AAACCAAGCAGACACTCACCGCTCCCTCGCCACAGGCCAATAGTTTGTCCTCACTGAGTTGGCAACAAGTGGCTGCTGTGGCTGCCATTTTTCTGGTGATGGCCATCAGCTCCGACGAGGTCAGCTGGGGGGCTTTCTTTGTGTAAGCAACGAGAAACCTGAAAGAAGCATTTTTTAACTAAGTCCTGCTGAGTCATTCATGAGTTTTTAGCCGCCTTGCTTCTTCTCACAGACTCTCTACTCTCATGCCA
+
A?3AB?AFAFFFGGGGGGGGGGG?EGCFEGGCEF2FEACGBHHGFFGG5GFHFH5BAFDFGBGEFFHHHDFDFGCC33@FFFHEFHGHFHHHHHFHBF3FGHHHHEFHFFGFHFGGFGGG/FCGFHHHGGGGGGFFGGGGFCFFGGBFFFF@EFDFFFFFAFFFBFFFFFFFFFFFFFFFBFFBFFFFFFFFF;F/BBFFBFFFFFF/AAB/9A>DDDFFFBFFFFFFFFFFFFFFFFFB/;FFBB;BFBF
@M05620:45:000000000-G6HP7:1:1101:9050:13159 1:N:0:129
AAACCAAGCAGACACTCACCGCTCCCTCGCCACAGGCCAATAGTTTGTCCTCACTGAGTTGGCAACAAGTGGCTGCTGTGGCTGCCATTTTTCTGGTGATGGCCTTCAGCTCCGACGAGGTCAGCTGGGGGGCTTTCTTTGTGTAAGCAACGAGAAACCTGAAAGAAGCATTTTTTAACTAAGTCCTGCTGAGTCATTCATGAGTTTTTAGCCGCCTTGCTTCTTCTCACAGACTCTCTACTCTCATGCCA
+
CCCCCCCFCFFFGGGGGGGGGGGGGGHHGGGGGHHHGGHHHHHHHHHHHHHHHHHHHHHHHHHHHHHHHHHHGHGGHHHHHHHGGHHHHHHHHHHHHHHHHHHHDGHHHHHHHGGGGGGGGHHHFHHHGGGGGGGGGGGGGGGGGGGFFFFFFFFFFFFFFFFFFFFFFFFFFFFFFFFFFFFFFFFFFFFFFFFFFFFFFFFFFFFFFFFFFFFFFFFFFFFFFFFFFFFFFFFFFFFFFFFFFFFFFFF
@M05620:45:000000000-G6HP7:1:1101:6818:13174 1:N:0:129
AGATTACTGCAACAGTTCCCCCTGGACCTGGAAAAGTTTCTTGCCTGGCTTACAGAAGCTGAAACAACTGCCAATGTCCTACAGGATGCTACCCGTAAGGAAAGGCTCCTAGAAGACTCCAAGGGAGTAAAAGAGCTGATGAAACAATGGCAAGTAAGTCAGGCATTTCCGCTTTAGCACTCTTGTGGATCCAATTGAACAATTCTCAGCATTTGTACTTGTAACTGACAAGCCAGGGACAAAACAAAGAT
+
AAABCFFFFFFFGGGGGGGGGGGGHHHHHHGHHGHHHHHHHHHHHHHHHHHHHHHHHHHHHHHHHHHHHHHHHHHHHHHHHHHGGFHHHHHHHHGGGGHHHHHHHHHHGHHHHHHHHHHHHGHGGGGGHHHHHGHHHHHHHHHHHHHHHHHHHGHHHHHHHHHHHHHHHHGGGGGHGHHHHHHHHHHGGHHHHHHHHHHHHHHHHHHHHHHHHHHHHFHHHHHHHHHHHHHGHGGGGGGGGGGGGGGGGGG
@M05620:45:000000000-G6HP7:1:1101:6439:13188 1:N:0:129
TACCTGTACTGGGGAAGCATTTGAATATCCCCCCATGGTGATGGGGACGGAGAACTGCTCCATAAACACAGGCAACGTGCCTAACTTTCCCGGGAAGATGAAGTCAAAGAGCGACCACAGCTCTCGGAGGTTATTTTGCATCGGTGAGCCAGACAGAATGATCCGATGAGGGGTGCGAAACTATTTGAGGAAAGGAAGCACCTTTTTATTAAATTTACCTTTTAGCAATCGCCATTCCTACCCTAAAGATC
+
CCCAAFFFFFFFGGGGGGGGGGHHFHHHHHHGGGGHHHGFHHGHHGGGGGGGGHHHHHHHHHHHFHHHHHHHGHHHGHHHHHHHHHHHHHHGGGGGGHHHHHHHHHHHHHHHGGGGGHHGHHHHHGGGGGAGFHHGHHDGHGGGGGGHHHHHHGHHHGHHHGHHHCGGGGHGGCDFDDAAGGGGFGGGGFFGGGGE/AFFFFFFFFFEFFFFFFFFFBBFFFFFFFFFFFEFFFFFFFFFFFFFFFFFEFF
@M05620:45:000000000-G6HP7:1:1101:6826:13191 1:N:0:129
AGATTACTGCAACAGTTCCCCCTGGACCTGGAAAAGTTTCTTGCCTGGCTTACAGAAGCTGAAACAACTGCCAATGTCCTACAGGATGCTACCCGTAAGGAAAGGCTCCTAGAAGACTCCAAGGGAGTAAAAGAGCTGATGAAACAATGGCAAGTAAGTCAGGCATTTCCGCTTTAGCACTCTTGTGGATCCAATTGAACAATTCTCAGCATTTGTACTTGTAACTGACAAGCCAGGGACAAAACAAAGAT
+
BABBCFFFFFFFGGGGGGGGGGGGHHHHHHHGHHHHGHHHHHHHHHHHHHHHHHHHHHHHHHHHHHHHHHHHHHHHHHHHHHHHGHHHHHHHHHGGGGHHHHHHHHHHGHHHHHHHHHHHHHHGGHGGHHHHHGHHHHGHHHHHHHHHHHHHHGHHHHHHHHHHHHHHHHGGGGGHHHHHHHHHHHHGHHHHGHHHHHHHHHHHHHHHHHHHHHHHHHHHHHHHHHHGHHHHGGGGGGGGGGGGGGGGGGG
@M05620:45:000000000-G6HP7:1:1101:15395:13198 1:N:0:129
CATCCTGACCCTGAAGTACCCGGCTTGATTTCTGACATTAGATCGGAAGAGCACACGTCTGAACTCCAGTCACTCTCGCGCATCTCGTATGCCGTCTTCTGCTTGAAAAAAAAAAAAACACCAACCAACCATATTTATCCACTTTTCTCCCACCCACCTTATCCTCTGATTATATCTCCACTCTTTTCTTATGCCCTACCCCTTTTGCACCTCGTGCCCTTCTATGCCTCCCCCGCTCGACTCTCCCCTTT
+
DDDDDFFFFFFFGGGGGGGGGGGGGGGHHHHHHHHHHHHHHHHHHGG2EHHHHHHHGHHHGHHHHHHHHHHHHHHHHGGGGFFGFHHGGHHHHGGGHGHHHHHHGHHHDHG/>CG/>//=0....<.....0000=00<00<00<000==C/C:D.AA:000;00:00000000000000;;/09;0000;0000/0/:.:;:.000000//..;..:B0//;0000:00.;.;-:----;..0;//./90
@M05620:45:000000000-G6HP7:1:1101:6411:13204 1:N:0:129
TACCTGTACTGGGGAAGCATTTGAATATCCCCCCATGGTGATGGGGACGGAGAACTGCTCCATAAACACAGGCAACGTGCCTAACTTTCCCGGGAAGATGAAGTCAACGAGCGACCACAGCTCTCGGAGGTTATTTTGCATCGGTGAGCCAGACAGAATGATCCGATGAGGGGTGCGAAACTATTTGAGGAAAGGAAGCACCTTTTTATTAAATTTACCTTTTAGCAATCGCCATTCCTACCCTAAAGATC
+
AAAAAFFFFFFFGGCEGGAGGGDBFE3GBHFGGG?GCA1B1DB1E//A/AEEEHHFHHGHHHHFG1F1GE0EFAGG@?/CGHBBGGDDGBGGEC///0BF1FGBGDF1/<EEGCC?BGGHEHHFHGA/C?CG1GHHHHHHHHGCGGEGFGFA.EBC/<DFHHHHHGFGFHHGG;AB@A?@@GBFFGGFEG0CBFGBFFEFFFFFFFF?FF/9/;BFFFFFFFF/B/F/BF?EA-ABFFFFFF-BF-/:/BF
@M05620:45:000000000-G6HP7:1:1101:19041:13210 1:N:0:129
TACCTGTACTGGGGAAGCATTTGAATATCCCCCCATGGTGATGGGGACGGAGAACTGCTCCATAAACACAGGCAACGTGCCTAACTTTCCCGGGAAGATGAAGTCAAAGAGCGACCACAGCTCTCGGAGGTTATTTTGCATCGGTGAGCCAGACAGAATGATCCGATGAGGGGTGCGAAACTATTTGAGGAAAGGAAGCACCTTTTTATTAAATTTACCTTTTAGCAATCGCCATTCCTACCCTAAAGATC
+
CCCCCFFFFFFFGGGGGGGGGGHHHHHHHHHGGGGHHHHHHHHHHGGGGGGGGHHHHHHHHHHHHHHHHHHHGHHHGHHHHHHHHHHHHHHGGGGGGHHHHHHHHHHHHHHHGGGGGHHHHHHHHGGGGGGHHHHHHHGHHHGGGGGHHHHHHGHHHHHHHHHHHGGGHHHGGFGGGEGGGGGGGGGGGGFFGGGGGGGGGFFFFFFFFFFFFFFFFFFFFFFFFFFFFFFFFFFFFFFFFFFFFFFFFFF
@M05620:45:000000000-G6HP7:1:1101:1928:13221 1:N:0:129
AAACCAAGCAGACACTCACCGCTCCCTCGCCACAGGCCAATAGTTTGTCCTCACTGAGTTGGCAACAAGTGGCTGCTGTGGCTGCCATTTTTCTGGTGATGGCCATCAGCTCCGACGAGGTCAGCTGGGGGGCTTTCTTTGTGTAAGCAACGAGAAACCTGAAAGAAGCATTTTTTAACTAAGTCCTGCTGAGTCATTCATGAGTTTTTAGCCGCCTTGCTTCTTCTCACAGACTCTCTACTCTCATGCCA
+
BBBBBBBFBFFFGGGGGGGGGGGGGGHHGGGGGHHHGGHHHHHHHHHHHHHHHHHHHHHHHHHHHHHHHHHHGHGGHHHHHHHGGHHHHHHHHHHHHHHHHHHHHHHHHHHHHGGGGGGGGHHHHHHHGGGGGGGGGGGGGGGGGGFFFFFFFFFFFFFFFFFFFFFFFFFFFFFFFFFFFFFFFFFFFFFFFFFFFFFFFFFFFFFFFFFFFFFFFFFFFFFFFFFFFFFFFFFFFFFFFFFFFFFFFFB
@M05620:45:000000000-G6HP7:1:1101:1944:13230 1:N:0:129
AAACCAAGCAGACACTCACCGCTCCCTCGCCACAGGCCAATAGTTTGTCCTCACTGAGTTGGCAACAAGTGGCTGCTGTGGCTGCCATTTTTCTGGTGATGGCCATCAGCTCCGACGAGGTCAGCTGGGGGGCTTTCTTTGTGTAAGCAACGAGAAACCTGAAAGAAGCATTTTTTAACTAAGTCCTGCTGAGTCATTCATGAGTTTTTAGCCGCCTTGCTTCTTCTCACAGACTCTCTACTCTCATGCCA
+
ABBBBB4CAF4CGGFGGGGFGEEGFGHHAFECFG22BFGGGFAFHHAGGGHFGHHHHHHHGHGGFHHH2D5BBF1?3CFGC?FFCHHHHHHHHHB3B1BGB3BFHHHGFGHHHCCG>EBGGHHBGHHB?//-;ACFFGGGFFFGGF/BFFF?F.9DFFFF?FFFFFFFFFFFFFFBAFFFFFBFFFFBBF999FF/BFFFFFB/BFFFFEFBB;BBFFBBFFFFFFFFFF;/9FFFFFFEFFFFF/B;9F/
@M05620:45:000000000-G6HP7:1:1101:22721:13235 1:N:0:129
TACCTGTACTGGGAAGCATTTGAATATCCCCCCATGGTGATGGGGACGGAGAACTGCTCCATAAACACAGGCAACGTGCCTAACTTTCCCGGGAAGATGAAGTCAAAGAGCGACCACAGCTCTCGGAGGTTATTTTGCATCGGTGAGCCAGACAGAATGATCCGATGAGGGGTGCGAAACTATTTGAGGAAAGGAAGCACCTTTTTATTAAATTTACCTTTTAGCAATCGCCATTCCTACCCTAAAGATCG
+
DDCDDFFFFFFFGGGGGGGGGGHGHHHHHHGGGGHHHGHHHHHHGGGGGGGGHHHHHHHHHHHHHHHHHHHGHHHGHHHHHHHHHHHHHHGGGGGGHHHHGHHHHHHHHHHGGGGGHHHHHHHHDGEGGEHHHHHHHHGHHGGGGGHHHHHHGHHHHHHHHHHHGGGGHHGG;EGFCADGGGGGGGGGGFFGGGGGGGFGGGGFFFFFFFFFFFFFFFFFFFFFFFFFFFFFFFFFFFFFFFFFFFFFFFA
@M05620:45:000000000-G6HP7:1:1101:20993:13235 1:N:0:129
TACCTGTACTGGGGAAGCATTTCACTCTTTCCCTACACGACGCCATTCCTACCCTAAAGATCGGAAGAGCACACGTCTGAACTCCAGTCACTCTCGCGCATCTCGTATGCCGTCTTCTGCTTGAAAAAAAAAAAAAAAAAAAAAACTATCAAAGAGAGTGAATATATTGAAAAGTATATACATAGGAAAACGTGCTCAATATTACGCAACTTTTGCGTGATGTCGTGCTTTCTAATGTCTTACGTAACCAT
+
DDDDCFFFFFFFGGGGGGGGGGHHHHHHHHHHHHHHHHGGGGGGGGHHHHHHHHHHHHHHHHHGGGGHHHHHHHGHHHGHHHHHHHHHHHHHHHHGGGGGGGHHHFGHHHHGGGHGHHHHHHHGHHHHGGGGFA<<<--------.000;0000///.;0:0:0:00000000/0000000;000000///-..9.000000000...--/000:0-..;;::09....000:00;0:;0000./0..000
@M05620:45:000000000-G6HP7:1:1101:21009:13242 1:N:0:129
TACCTGTACTGGGGAAGCATTTCACTCTTTCCCTACACGACGCCATTCCTACCCTAAAGATCGGAAGAGCACACGTCTGAACTCCAGTCACTCTCGCGCATCTCGTATGCCGTCTTCTGCTTGAAAAAAAAAAAAGATAAAATATAGTTTTGCTACTTTGTGACTGGGTGTCTTATGGTCGATAGGGTTTAAGATAATTAGTATATGGAATTAGAGGGTACTATCGATATGGATAGTGCAGATTATGTGGG
+
BBBBBFFFFFFFCGFFGGGGGGHDGHHHHGHHHHHHHHGGGGGGGGHHHHHHHHHHGHHGGHHGGGEFFHHHGGGHHHEHFHHHHG3GGDHFHHHGGGGGGGHHHGGHHHHGEEGGHGHHHHHHHFFCC@DGG@-..00000<00000000.000000000/0000../.-:0;0;0/00--9../.;../000900000000000/9////////..9//////..;.;///9///////////;///;.
@M05620:45:000000000-G6HP7:1:1101:5816:13246 1:N:0:129
TACCTGTACTGGGGAAGCATTTGAATATCCCCCCATGGTGATGGGGACGGAGAACTGCTCCATAAACACAGGCAACGTGCCTAACTTTCCCGGGAAGATGAAGTCAAAGAGCGACCACAGCTCTCGGAGGTTATTTTGCATCGGTGAGCCAGACAGAATGATCCGATGAGGGGTGCGAAACTATTTGAGGAAAGGAAGCACCTTTTTATTAAATTTACCTTTTAGCAATCGCCATTCCTACCCTAAAGATC
+
CCCCCFFFFFFFGGGGGGGGGGHHHHHHHHHGGGGHHHGHHHHHHGGGGGGGGHHHHHHHHHHHHHHHHHHHGHHHGHHHHHHHHHHHHHHGGGGGGHHHHHHHHHHHHHHHGGGGGHHHHHHHHGGGGGGHHHHHHHHHHHGGGGGHHHHHHGHHHHHHHHHHHGGGHHHGGFFGGGGGGGGGGGGGGBFGGGGGGGGGGFFFFFFFFFFFFFFFFFFFFFFFFFFFFFFFFFFFFFFFFFFFFFFFFFF
@M05620:45:000000000-G6HP7:1:1101:22735:13247 1:N:0:129
TACCTGTACTGGGAAGCATTTGAATATCCCCCCATGGTGATGGGGACGGAGAACTGCTCCATAAACACAGGCAACGTGCCTAACTTTCCCGGGAAGATGAAGTCAAAGAGCGACCACAGCTCTCGGAGGTTATTTTGCATCGGTGAGCCAGACAGAATGATCCGATGAGGGGTGCGAAACTATTTGAGGAAAGGAAGCACCTTTTTATTAAATTTACCTTTTAGCAATCGCCATTCCTACCCTAAAGATCG
+
BBABBFFFFFFFGFGGGGGGGGGHHHHHHHGGGGHHHFGFHHHHGGGGGGGGHHHHHHHHHHHHHHHHHHHGHHHGHFHHHGHHHHHHHHGGGGGGHHHHHHHHHHHHFHHGGGGGHHHHHHHHDGADGDHHHHHHHHGHHGGGGGHHHFHGGHHGGHHHHHHHADDFHHFGCDGD.;AFGGFGGGGGGFEFFFBBFGFGGGGFFFFFFFBFFFFFFFFFFFFBFFFFFFFFFFFFFFFFFFFFF/BBBF.
@M05620:45:000000000-G6HP7:1:1101:20983:13252 1:N:0:129
TACCTGTACTGGGGAAGCATTTCACTCTTTCCCTACACGACGCCATTCCTACCCTAAAGATCGGAAGAGCACACGTCTGAACTCCAGTCCCTCTCGCGCCTCTCGTATGCCGTCTTCTGCTTGAAAAAAAAAAGACAAACGGTAAGTACGTGAGTACTTGTGCTATCTTACAGTGTCTTAGTTCGTTTCGTTATAGCTTTCCTTGTACATTTATTTATAATACGTGTTGCGAGGAGTACTTGACTATGATT
+
AAAAADFFFFFBACFEAF1FGGH3GHHHGHHHHHHHGHGGG/EE/FHHHH2GHFHH0GBGHHCGEFCHHHHHFF>GHH>FGHHHGCHHG1FGHHH/FCE/EEGHGGGGHHHGGGHGDGHFHH1C<B1BCBC<?..<0>0......0000./<.<=00000<00;00/000000;0000000;;0..9./.9/.;0000000000000000000;0;0//////-/-/9-/-------////////9/////
@M05620:45:000000000-G6HP7:1:1101:5800:13253 1:N:0:129
TACCTGTACTGGGGAAGCATTTGAATATCCCCCCATGGTGATGGGGACGGAGAACTGCTCCATAAACACAGGCAACGTGCCTAACTTTCCCGGGAAGATGAAGTCAAAGAGCGACCACAGCTCTCGGAGGTTATTTTGCATCGGTGAGCCAGACAGAATGATCCGATGAGGGGTGCGAAACTATTTGAGGAAAGGAAGCACCTTTTTATTAAATTTACCTTTTAGCAATCGCCATTCCTACCCTAAAGATC
+
BBAAAFFFFFBFGGFEGGGGGGHGHHHHHHHGGGGHHFBGFHHHHGAEGGGGGHHHHHHGHHHHHHHGHFHHGHGHGHHHHHGHHHHHHGHGGGEEGHHHGHHHHHHGHHFHGGGGGHHHHHHHHGGFGGGHHGHHHHGHHHGGGGFHHHHHHGHHHGHHHHHHHGGGHHHADEGGADFGGGGGGGGGEFGGFGGGGGGGFFEFFFFFFFFFFFFFEFFFFFFFFFF/BFEFFFFFFFFFFFFFFF9BFFB
@M05620:45:000000000-G6HP7:1:1101:7468:13271 1:N:0:129
CATCCTGACCCTGAAGTACCCGGCTTGATTTCTGACATTAGATCGGAAGAGCACACGTCTGAACTCCAGTCACTCTCGCGCATCTCGTATGCCGTCTTCTGCTTGAAAAAAAAAAAAAAAAAAAAAATATACAAGAGAACTAATTGACAAATATAAAAAAAACAAAAAAAATAAAGTAAGGGTATGTCACATGCAGCGTGTCAATGTATGGAGAGTGTAAAAGCAAGTCTAAGAACTATACATTGTATACA
+
DDDDDFFFFFFFGGGGGGGGGGGGGGGHHHHHHHHHHHHHHHHHHGGGGHHHHHHHGHHHGHHHHHHHHHHHHHHHHGGGGGFGHHHGGHHHHGGGHGHHHHHHHGHHHHGGGGG>/<-----<---.000;0;0/./000000000000/00000000---...;..---90000000:0..;0000000000000-..;/0900:090/9/0.:0:00009.0//0;0000009000000000909000
@M05620:45:000000000-G6HP7:1:1101:6904:13272 1:N:0:129
TACCTGTACTGGGGAAGCATTTGAATATCCCCCCATGGTGATGGGGACGGAGAACTGCTCCATAAACACAGGCAACGTGCCTAACTTTCCCGGGAAGATGAAGTCAAAGAGCGACCACAGCTCTCGGAGGTTATTTTGCATCGGTGAGCCAGACAGAATGATCCGATGAGGGGTGCGAAACTATTTGAGGAAAGGAAGCACCTTTTTATTAAATTTACCTTTTAGCAATCGCCATTCCTACCCTAAAGATC
+
AAABAFFFFFFFGGGGGGGGGGHHGHGHHHHGGGGHHHGHHHHHHGGGGGGGGHHHHHHHHGHHHHHGHHHGGHHHGHHHHHH3GHHHHHHGGGGGGHHHHHGHGHHGHGHHGCGGGHHHHHHHHGGGGGGHHHHHHHFFFHGGGDFHHH0GHF/<GFGHHHHHH?EFFGHGGEGGGDGGGGGFGGEFEFFFFGGFFAEFGFFFFFFFFFFFFFFFFFFFFFFFFFFFFFAEFDEFFFFFFFFFFBFFBFB
@M05620:45:000000000-G6HP7:1:1101:6914:13287 1:N:0:129
TACCTGTACTGGGGAAGCATTTGAATATCCCCCCATGGTGATGGGGACGGAGAACTGCTCCATAAACACAGGCAACGTGCCTAACTTTCCCGGGAAGATGAAGTCAAAGAGCGACCACAGCTCTCGGAGGTTATTTTGCATCGGTGAGCCAGACAGAATGATCCGATGAGGGGTGCGAAACTATTTGAGGAAAGGAAGCACCTTTTTATTAAATTTACCTTTTAGCAATCGCCATTCCTACCCTAAAGATC
+
DDDDDFFFFFFFGGGGGGGGGGHHHHHHHHHGGGGHHHHHHHHHHGGGGGGGGHHHHHHHHHHHHHHHHHHHGHHHGHHHHHHHHHHHHHHGGGGGGHHHHHHHHHHHHHHHGGGGGHHHHHHHHGGGGGGHHHHHHHHHHHGGGGGHHHHHHGHHHHHHHHHHHGGGHHHGGEFGGGGGGGGHHHHHGGFGGGGGGGGGGFFFFFFFHFHFFFFFHFFFFFFFFFHFFFFFFFFFFFFHFFFFFFFFFFF
@M05620:45:000000000-G6HP7:1:1101:20845:13300 1:N:0:129
TACCTGTACTGGGGAAGCATTTGAATATCCCCCCATGGTGATGGGGACGGAGAACTGCTCCATAAACACAGGCAACGTGCCTAACTTTCCCGGGAAGATGAAGTCAAAGAGCGACCACAGCTCTCGGAGGTTATTTTGCATCGGTGAGCCAGACAGAATGATCCGATGAGGGGTGCGAAACTATTTGAGGAAAGGAAGCACCTTTTTATTAAATTTACCTTTTAGCAATCGCCATTCCTACCCTAAAGATC
+
BBBBBFFFFFFFGGGGGGGGGGHHHHHHHHHGGGGHGHGHHHHHHGGGGGGGGHHHHHHHHHHHHHHHHHHHGHHHGHGHHHHHHHHHHHHGGGEGGHHHHHHHHHHHHHHHGGGGGHHHHHHHHGGGGGEHHHHHHHGFGHGGGGGHHHHHHGHHHHHHHHHHHGGGGHHGGEDGGGGGGGGGGGGGGGEGGGGFFGGGGFFFFFFFFFFFFFFFFFFFFFFFFEF//BEEFFFFFFFFFFFFFFFFFFF
@M05620:45:000000000-G6HP7:1:1101:6813:13305 1:N:0:129
AAACCAAGCAGACACTCACCGCTCCCTCGCCACAGGCCAATAGTTTGTCCTCACTGAGTTGGCAACAAGTGGCTGCTGTGGCTGCCATTTTTCTGGTGATGGCCATCAGCTCCGACGAGGTCAGCTGGGGGGCTTTCTTTGTGTAAGCAACGAGAAACCTGAAAGAAGCATTTTTTAACTAAGTCCTGCTGAGTCATTCATGAGTTTTTAGCCGCCTTGCTTCTTCTCACAGACTCTCTACTCTCATGCCA
+
BBBBBBBFBFFFGGGGGGGGGGGGGGHHGGGGGHHHGGHHHHHHHHHHHHHHHHHHHHHHHHHHHHHHHHHHGHGGHCGHHHHGGHHHHHHHHHHHHHHHHHHHHHHHHHHHHGGGGGGGGHHHHHHHGGGGGGGGGGGGGGGGGGFFFFFFFFFFFFFFFFFFFFFFFFFFFFFFEFFFFFFFFFFFFFFFFFFFFFFFFFFFFFFFFFBFFFFFFFFFFFFFFFFFFFFFFFFFFFFFFFFFFFFFFF/
@M05620:45:000000000-G6HP7:1:1101:3049:13315 1:N:0:129
AAACCAAGCAGACACTCACCGCTCCCTCGCCACAGGCCAATAGTTTGTCCTCACTGAGTTGGCAACAAGTGGCTGCTGTGGCTGCCATTTTTCTGGTGATGGCCATCAGCTCCGACGAGGTCAGCTGGGGGGCTTTCTTTGTGTAAGCAACGAGAAACCTGAAAGAAGCATTTTTTAACTAAGTCCTGCTGAGTCATTCATGAGTTTTTAGCCGCCTTGCTTCTTCTCACAGACTCTCAACTCTCATGCCA
+
CCDDDCCFCFFFGGGGGGGGGGGGGGHHGGGGGHHHGGHHHHHHHHHHHHHHHHHHHHHHHHHHHHHHHHHHGHGGHHHHHHHGGHHHHHHHHHHHHHHHHHHHHHHHHHHHHGGGGGGGGHHHHHHHGGGGGGGGGGGGGGGGGGFFFFFFFFFFFFFFFFFFFFFFFFFFFFHFFFFHHFFFFFFFFFFFFFFFFFFFFFFFFFFFFFFFFFFFFFFFHHHFFFHFFFFFFFFFFF0BFFFFFFFFFF9
@M05620:45:000000000-G6HP7:1:1101:6823:13322 1:N:0:129
AAACCAAGCAGACACTCACCGCTCCCTCGCCACAGGCCAATAGTTTGTCCTCACTGAGTTGGCAACAAGTGGCTGCTGTGGCTGCCATTTTTCTGGTGATGGCCATCAGCTCCGACGAGGTCAGCTGGGGGGCTTTCTTTGTGTAAGCAACGAGAAACCTGAAAGAAGCATTTTTTAACTAAGTCCTGCTGAGTCATTCATGAGTTTTTAGCCGCCTTGCTTCTTCTCACAGACTCTCTACTCTCATGCCA
+
DDDDDCCFDFFFGGGGGGGGGGGGGGHHGGGGGHHHGGHHHHHHHHHHHHHHHHHHHHHHHHHHHHHHHHHHGHGGHHHHHHHGGHHHHHHHHHHHHHHHHHHHHHHHHHHHHGGGGGGGGHHHHHHHGGGGGGGGGGGGGGGGGGFFFFFFFFFFFFFFFFFFFFFFFFFFFFHFFFFHFFFFFFFFFFFFFFFFFFFHFHFFFFFFFFFFFFFFFFFFHHHFFFHFFFFFFFFFFFFFHFFFFFFFFFF
@M05620:45:000000000-G6HP7:1:1101:2210:13337 1:N:0:129
AAACCAAGCAGACACTCACCGCTCCCTCGCCACAGGCCAATAGTTTGTCCTCACTGAGTTGGCAACAAGTGGCTGCTGTGGCTGCCATTTTTCTGGTGATGGCCATCAGCTCCGACGAGGTCAGCTGGGGGGCTTTCTTTGTGTAAGCAACGAGAAACCTGAAAGAAGCATTTTTTAACTAAGTCCTGCTGAGTCATTCATGAGTTTTTAGCCGCCTTGCTTCTTCTCACAGACTCTCTACTCTCATGCCA
+
BBCCCABFCFFFGGGGGGGGGGGGGGHHGGGGGHHHGGHHHHHHHHHHHHHHHHHHHHGHHHHHHHHHHHHHGHGGHHHHHHHGGHHHHHHHHHHHHHGHHHHHHHHHHHHHHGGGGGGGGHHHHHHHGGGGGGGGGGGGGGGGGGFFFFFFFFFFFFFFFFFFFFFFFFFFFFFFFFFFFFFFFFFFFFFFFFFFFFFFFFFFFFFFFFFFFFFFFFFFFFFFFFFFFFFFFFFFFFFFFFFFFFFFFFF
@M05620:45:000000000-G6HP7:1:1101:4106:13342 1:N:0:129
TACCTGTACTGGGGAAGCATTTCACTCTTTCCCTACACGACGCCATTCCTACCCTAAAGATCGGAAGAGCACACGTCTGAACTCCAGTCACTCTCGCGCATCTCGTATGCCGTCTTCTGCTTGAAAAAAAAAAAAAAAACAACCATCCATCTAATACCAAGAATCGCATATAAAATTTCTTAGAGGATCTTAGACCGCACTGGCACATGCCCTACGTGGACGATCGTCGTAGTTAAAACCGGTGTCGCTAT
+
CCCCCFFFFFFFGGGGGGGGGGHHGHHHHHHHHGFHHHGGGGCGGGHHHFHHHHHHHHHHHHHGEFEHHHHHHHGHHHGHHHHHHHHGHHHGHHHGGGGGGGGHHGGHHFHGEFHGHHHHHHGHHHHHGGGGD<-<---..:..:00:000000000000../:0.....00;000000000000/.//0000000-----//./0/:000/0/.../..0--..-:.--..900000:.----.0....;
@M05620:45:000000000-G6HP7:1:1101:4138:13349 1:N:0:129
TACCTGTACTGGGGAAGCATTTCACTCTTTCCCTACACGACGCCATTCCTACCCTAAAGATCGGAAGAGCACACGTCTGAACTCCAGTCACTCTCGCGCATCTCGTATGCCGTCTTCTGCTTGAAAAAAAAAAAAAACAAAAGAAATCCCAATCCTTTACACATGATCACGGACTATAGATTGATAGTTCGTTTCACTTACTCTAATGTAGCGCTTATCGTCTATACGCATTTTCAATTAACGTACTCACC
+
CCCCCFFFFFFFGGGGGGGGGGHHHHHHHHHHHHHHHHGGGGGGGGHHHHHHHHHHHHHHHHHGGGGHHHHHHHGHHHGHHHHHHHHHHHHHHGHGGGGGGGHHHGGHHHHGGGHGFHHGHHHFHHHHGGGGF->-<.<.../../0000</:/:00000000000;00/:.---/00000000000000;./.000000;00900000000--.9.0:.;...000.....0000000000./..:009.
@M05620:45:000000000-G6HP7:1:1101:25451:13360 1:N:0:129
TACCTGTACTGGGGAAGCATTTGAATATCCCCCCATGGTGATGGGGACGGAGAACTGCTCCATAAACACAGGCAACGTGCCCAACTTTCCCGGGAAGATGAAGTCAAAGAGCGACCACAGCTCTCGGAGGTTATTTTGCATCGGTGAGCCAGACAGAATGATCCGATGAGGGGTGCGAAACTATTTGAGGAAAGGAAGCACCTTTTTATTAAATTTACCTTTTAGCAATCGCCATTCCTACCCTAAAGATC
+
BBBBBFFFFFFFGCGGGG4FGGFEGHHHHHHGGGGHHHFHGHHHEGGGGGGGGGHHHHHHHGHHHBGFHHHHGFHHGHHHH3BFEGHHHHHGGGGGEHGH4FGGGHFHHHFHGGGGGHHHHHHHHGGACGEHFHHHHHHHHHGCGGFHHHGHHGFHFFHHHHHHHGGGBCC?CFBG-C@BGGFFFGFBCF9FBFEGFFGGFFFFFFFFFFF//BFFF/FFFFFFFFFBFFEFFFFFFFFFFFFFBFBFFFF
@M05620:45:000000000-G6HP7:1:1101:25437:13371 1:N:0:129
TACCTGTACTGGGGAAGCATTTGAATATCCCCCCATGGTGATGGGGACGGAGAACTGCTCCATAAACACAGGCAACGTGCCTAACTTTCCCGGGAAGATGAAGTCAAAGAGCGACCACAGCTCTCGGAGGTTATTTTGCATCGGTGAGCCAGACAGAATGATCCGATGAGGGGTGCGAAACTATTTGAGGAAAGGAAGCACCTTTTTATTAAATTTACCTTTTAGCAATCGCCATTCCTACCCTAAAGATC
+
DDCDDFFFFFFFGGGGGGGGGGHHHHHHHHHGGGGHHHHHHHHHHGGGGGGGGHHHHHHHHHHHHHHHHHHHGHHHGHHHH4GHHHHHHHHGGGGGGHHHHHHHHHHHHHHHGGGGGHHHHHHHHGGGGGGHHHHHHHHHHHGGGGGHHHHHHGHHGHHHHHHHHGGGHHGGGEEGGGGGGGGHHGHGGGGGGGGGGGGGGFFFFFFFFFFFFFFFFFFFFFFFFFFFFFFFFFFFFFFFFFFFFFFFFFF
@M05620:45:000000000-G6HP7:1:1101:4578:13374 1:N:0:129
TACCTGTACTGGGGAAGCATTTGAATATCCCCCCATGGTGATGGGGACGGAGAACTGCTCCATAAACACAGGCAACGTGCCTAACTTTCCCGGGAAGATGAAGTCAAAGAGCGACCACAGCTCTCGGAGGTTATTTTGCATCGGTGAGCCAGACAGAATGATCCGATGAGGGGTGCGAAACTATTTGAGGAAAGGAAGCACCTTTTTATTAAATTTACCTTTTAGCAATCGCCATTCCTACCCTAAAGATC
+
BBBBBFFFFFFFGGGGCGFFGGHHHHHHHHHGGGGHHHHHHHHHHGGGGGGGGHHHFHHHHHHHHHHHHHHHGHHHGHHEHHGHHHHHHHHGGGEEGHHHHHFFGHHHGHHHGGGGCHHHHHFHHGGGGGCCDHGHHHHHHHGGGGEHHHHHHGHHHHHHHHHHHGGGHHH?CEDGADBGGGGGFGGEC/CFFFFFGGGFFFFFFFFFFFFFFBFFFFFFFFFBBFFBFF?EDFFFFFFFFFFFBBBFFFF
@M05620:45:000000000-G6HP7:1:1101:22714:13375 1:N:0:129
CATCCTGACCCTGAAGTACCCGGCTTGATTTCTGACATTAGATCGGAAGAGCACACGTCTGAACTCCAGTCACTCTCGCGCCTCTCGCATGCCGTCTTCTGCTTGAAAAAAAAACCCAGTGCTGCTGACCGAGGCCCCCCTGAACCCCAAGGCCAACAGAGAGACGATGACTCAGGTGAGGCTCGGCCGACGCCCGTGCTCCTCCCGTCCTTTCCCCAGTCATTTTCTGCCCGGCTTGCTTTCTCCCCTTA
+
AAAAAFFFFFFFGGGGGGGGG1A0EEEF1AFDGFH1FEGAD12DE///E0CHFG0FABCCFHHBD1F1GFHHHDG1F/F///B/1B////EH1E//>?2BGH11>01F10E//>/??//@1GHFHH??GG@/>CGGGGGGCCC0FCFGA?.CGHC.;./99BE?/9-CE0CFF00FGBF?FEGG;--B@-@99@@-@AAFFFFFFF?ABBFBFFFFF99BF/BBFBBF:9FA---@9--99BBB/99-BF/
@M05620:45:000000000-G6HP7:1:1101:11155:13406 1:N:0:129
TACCTGTACTGGGGAAGAGTGTAGCAATCGCCATTCCTACCCTAAAGATCGGAAGAGCACACGTCTGAACTCCAGTCACTCTCGCGCATCTCGTATGCCGTCTTCTGCTTGAAAAAAAAAAACTCCTCCACTCATTTCCCTCCCCCCCCCCCCCCCCCTCCCCCCCCCCCCCCTCCCCCCCCCTCCCCCCCCCCCCCACCCCCTTCCCCCCCCCCTCCCCCCTCCCCCTCCCCCTTCCTCCCCCCCCTCCC
+
CCCCCFFFFFFFGGGGGGGGGGHHHHHHHABEEGHHHHHHHHHHHHHHHHHGGGABBFGHHHGFHFFGHHHHHHHBHHHFHHHEFGGFAFHHHFGGHHHGEFHFHFFHHHEHHHHHGCB/C>/1<1100001?01111>11<<..<<-::A-9@B--@-.;9;DCF--;:--;-.;.A?@B---..;A.-:@@--:;-;9.:--.//;9.:;;---9.;..--;.AA.-A.:DD-.;B/B/.A.;;--:.;
@M05620:45:000000000-G6HP7:1:1101:24250:13436 1:N:0:129
AAACCAATCAGACACTCACCGCTCCCTCGCCACAGGCCAATAGTTTGTCCTCACTGAGTTGGCAACAAGTGGCTGCTGTGGCTGCCATTTTTCTGGTGATGGCCATCAGCTCCGACGAGGTCAGCTGGGGGGCTTTCTTTGTGTAAGCAACGAGAAACCTGAAAGAAGCATTTTTTAACTAAGTCCTGCTGAGTCATTCATGATTTTTTAGCCGCCTTGCTTCTTCTCACAGACTCTCTACTCTCATGCCA
+
ABAABBBFFBDFGGGGGFGGGGGGGGHHGFEGGHHGGGHHHHHHHHHHHHHHHHHHHHGHHHHHHHHHHFHHGHGGHHHHHHHGGHHHHHHHHHHHHHFHHHHHHGHHHHHHHFGFGFGGFHGHHFHHGGGGGGGGGGGGGFGFFFGGFFAFFFDDFFFFFFFFFFFFFFFFFFFFFFFFFFFBFFFFFFFEA9FFFFFFFFFFFFFFFFFFFFFFFFFFFFFFFFFFFFFFFAFFFFFFFFFFFFFFFFF
@M05620:45:000000000-G6HP7:1:1101:24285:13438 1:N:0:129
AAACCAATCAGACACTCACCGCTCCCTCGCCACAGGCCAATAGTTTGTCCTCACTGAGTTGGCAACAAGTGGCTGCTGTGGCTGCCATTTTTCTGGTGATGGCCATCAGCTCCGACGAGGTCAGCTGGGGGGCTTTCTTTGTGTAAGCAACGAGAAACCTGAAAGAAGCATTTTTTAACTAAGTCCTGCTGAGTCATTCATGATTTTTTAGCCGCCTTGCTTCTTCTCACAGACTCTCTACTCTCATGCCA
+
AA?BBBAFFFBDGGGGGGGGGGEEGGHHGGGEEAFCFGFCGHHFHGEGHHGGFGHHFHFGHHHHHHFHFGHHGGGGHFHHHFH1FGHGHHHHHHFHHHHGHGHHHHHHHHGHHGGGEEGGEFGGHHHHGGGGGGGGGGGGFFFGGGFFFFFBEDFFFFFFFFFBFFFFFFFFFFFBABFFFFFFFFFFFFFFFFFFFFFFFFFFFFFFBFFFFFBBFDBFFFFFFFFFFFFFFFFFFFFFFFFFFEF;FF/
@M05620:45:000000000-G6HP7:1:1101:24268:13441 1:N:0:129
AAACCAATCAGACACTCACCGCTCCCTCGCCACAGGCCAATAGTTTGTCCTCACTGAGTTGGCAACAAGTGGCTGCTGTGGCTGCCATTTTTCTGGTGATGGCCATCAGCTCCGACGAGGTCAGCTGGGGGGCTTTCTTTGTGTAAGCAACGAGAAACCTGAAAGAAGCATTTTTTAACTAAGTCCTGCTGAGTCATTCATGATTTTTTAGCCGCCTTGCTTCTTCTCACAGACTCTCTACTCTCATGCCA
+
CDDCDCDFFFFFGGGGGGGGGGGGGGHHGGGGGHHHGGHHHHHHHHHHHHHHHHHHHHHHHHHHHHHHHHHHGHGGHGHHHHHGGHHHHHHHHHHHHHGHHHHHHHHHHHHHHGGGGGGGGHHHHHHHGGGGGGGGGGGGGGGGGGGGFFFFFFFFFFFFFFFFFFFFFFFFFFHFFFFHHFFFFFFFFFFFFFFFFFHFFFFFFFFHFFFFFFFFFFFFFFFFFFFFHFFFFFFFFFFHHFFFFFFFFFF
@M05620:45:000000000-G6HP7:1:1101:18799:13476 1:N:0:129
AAACCAAGCAGACACTCACCGCTCCCTCGCCACAGGCCAATAGTTTGTCCTCACTGAGTTGGCAACAAGTGGCTGCTGTGGCTGCCATTTTTCTGGTGATGGCCATCAGCTCCGACGAGGTCAGCTGGGGGGCTTTCTTTGTGTAAGCAACGAGAAACCTGAAAGAAGCATTTTTTAACTAAGTCCTGCTGAGTCATTCATGAGTTTTTAGCCGCCTTGCTTCTTCTCACAGACTCTCTACTCTCATGCCA
+
BBBBBBBBBFFFGGGGGGGGGGGGGGFHEEG?EHFHGGHHHFHHHHHHHGHHGHHHHHHHHHHHHHHHHHHGGHGGHGHHHHHEFHFHGHHHHHHFHGHHFHHHHGHGHHHHHGGGG/BDGHHHHHHHGGGGGGGGFGGGGFBFGGFFFFFFFFFFFFFFFBBFFFFFFFFFFFFFFFFFFFFFFFFFFEFFFFBFFFFFFBBFFFFFF.;FFFCFFFFFFFFFFFFFEFFFFEFFFFFFFFFFFFFFFFB
@M05620:45:000000000-G6HP7:1:1101:18800:13495 1:N:0:129
AAACCAAGCAGACACTCACCGCTCCCTCGCCACAGGCCAATAGTTTGTCCTCACTGAGTTGGCAACAAGTGGCTGCTGTGGCTGCCATTTTTCTGGTGATGGCCATCAGCTCCGACGAGGTCAGCTGGGGGGCTTTCTTTGTGTAAGCAACGAGAAACCTGAAAGAAGCATTTTTTAACTAAGTCCTGCTGAGTCATTCATGAGTTTTTAGCCGCCTTGCTTCTTCTCACAGACTCTCTACTCTCATGCCA
+
CDDDDDDFCFFFGGGGGGGGGGGGGGHHGGGGGHHHGGHHHHHHHHHHHHHHHHHHHHHHHHHHHHHHHHHHGHGGHHHHHHHGGHHHHHHHHHHHHHHHHHHHHHHHHHHHHGGGGGGGGHHHHHHHGGGGGGGGGGGGGGGGGGFFFFFFFFFFFFFFFFFFFFFFFFFFFFHFFFFFFFFFFFFFFFFFFFFFFFHHFFHFFFFFFFFFFFFFFFFFHHHFFFHFFFFFFFFFFFFFFFFFFFFFFFB
@M05620:45:000000000-G6HP7:1:1101:18819:13501 1:N:0:129
AAACCAAGCAGACACTCACCGCTCCCTCGCCACAGGCCAATAGTTTGTCCTCACTGAGTTGGCAACAAGTGGCTGCTGTGGCTGCCATTTTTCTGGTGATGGCCATCAGCTCCGACGAGGTCAGCTGGGGGGCTTTCTTTGTGTAAGCAACGAGAAACCTGAAAGAAGCATTTTTTAACTAAGTCCTGCTGAGTCATTCATGAGTTTTTAGCCGCCTTGCTTCTTCTCACAGACTCTCTACTCTCATGCCA
+
AA@ABBBFBFFFGGGGGGGGGGGGGGHHGGGGGHHHGGHGHHHHHHHHHHHHHHHHHHHHHHHHHHHHHGHHGGGGHHHHHHHGGHBHHHHHHHHHHHHHHHHHHHHHHHHHHGGGGECGFHHHHHHGGGGGGGGGGGGGGGGGGGFFFFFFFFFFFFFFFFFFFFFFFFFFFFFFEFFFFFFFFFFFFFFFFFFFFFFFFFFFFFFFFFFFFFFFFFFFFFFFFFFFFFFFFFFFFFFFFFFFFFFFFFF
@M05620:45:000000000-G6HP7:1:1101:28036:13518 1:N:0:129
CATCCTGACCCTGAAGTACCCGGCTTGATTTCTGACATTAGATCGGAAGAGCACACGTCTGAACTCCAGTCACTCTCGCGCATCTCGTATGCCGTCTTCTGCTTGAAAAAAAAAAAAATAAAAAAAATACAACATACATTCTACTCTCCTCTGTACCTCATAAGTCCTACTATACACCCTCCTACATTAACCTATCGTCCTTGTCCTAGCTTCTCCTTTCATAGAATCCGCTCGCCGCTCAGCACCTACCC
+
CCCCCFFFFFFFGGGGGGGGGGGGGGGHHHHHHHGHHHHHHGHHHGGGGHHHHHHHGHHHGHHHHHGHHHHHHHHHHGGGGGFEHHGFEHHHHGEGHGHHHHHHHHHHFHGGGCD>//011111---.00000./0<000000:0:00:0/00;000000000000;0000;09009/..../090000;000:00./...00000000000;000;00;900:;000;.;:;-------./00:./;/.;
@M05620:45:000000000-G6HP7:1:1101:27674:13549 1:N:0:129
TACCTGTACTGGGGAAGCATTTGAATATCCCCCCATGGTGATGGGGACGGAGAACTGCTCCATAAACACAGGCAACGTGCCTAACTTTCCCGGGAAGATGAAGTCAAAGAGCGACCACAGCTCTCGGAGGTTATTTTGCATCGGTGAGCCAGACAGAATGATCCGATGAGGGGTGCGAAACTATTTGAGGAAAGGAAGCACCTTTTTATTAAATTTACCTTTTAGCAATCGCCATTCCTACCCTAAAGATC
+
CCCCCFFFFFFFGGGGGGGGGFHHHHHHHHHGGGGHGHGDHHHHHGGGGGGGGHHHHHHHHHHHHHHHHHHHGHHHGHHHHFHHHHHHHHHGGGGGGHHHHHHFGHHHHHHHGGGGGHHHHFHHHGGGGGEHHHHHHHHHHHGGGGGHHHHHHGHHFHHHHHHHHGGGHHHGGDFGGGGGGGGGGGGGGGFGGGFGGGGGGFFFFFFFFFFFFFFFFFFFFFFFFFFFFFFFFFFFFFFFFFFFFFFFFFF
@M05620:45:000000000-G6HP7:1:1101:22821:13582 1:N:0:129
TACCTGTACTGGGGAAGCATTTGAATATCCCCCCATGGTGATGGGGACGGAGAACTGCTCCATAAACACAGGCAACGTGCCTAACTTTCCCGGGAAGATGAAGTCAAAGAGCGACCACAGCTCTCGGAGGTTATTTTGCATCGGTGAGCCAGACAGAATGATCCGATGAGGGGTGCGAAACTATTTGAGGAAAGGAAGCACCTTTTTATTAAATTTACCTTTTAGCAATCGCCATTCCTACCCTAAAGATC
+
BCCCCFFFFFFFGGGGGGGGGGFHHHHHHHHGGGGHHHHHHHHHHGGGGGGGGHHHHHHHHHHHHHHHHHHHGHHHGHHHHHHHHHHHHHHGGGGGGHHHHHHHHHHHHHHHGGGGGHHHHHHHHGG?CGGHHHHHHHHHHHGGGGGHHHHHHGHHGGHHHHHHHGGGHHHGGEGGGGGGGGGGGGGGGGFGGGGGGFGGGFFFFFFFFFFFFFFFFFFFFFFFFFFBFFFFFFFFFFFFFFFFFFFFFFF
@M05620:45:000000000-G6HP7:1:1101:22834:13595 1:N:0:129
TACCTGTACTGGGGAAGCATTTGAATATCCCCCCATGGTGATGGGGACGGAGAACTGCTCCATAAACACAGGCAACGTGCCTAACTTTCCCGGGAAGATGAAGTCAAAGAGCGACCACAGCTCTCGGAGGTTATTTTGCATCGGTGAGCCAGACAGAATGATCCGATGAGGGGTGCGAAACTATTTGAGGAAAGGAAGCACCTTTTTATTAAATTTACCTTTTAGCAATCGCCATTCCTACCCTAAAGATC
+
CCCCCFFFFFFFGGGGGGGGGGHHHHHHHHHGGGGHHHHHHHHHHGGGGGGGGHHHHHHHHHHHHHHHHHHHGHHHGHHHHHHHHHHHHHHGGGGGGHHHHHHHHHHHHHHHGGGGGHHHHHHHHDFEGGEHGHHHHHHGHHGGGGGHHHHHHGHHGHHHHHHHHGGGHHHGGEGGGGGGGGGGGGGGGGFGGGGGGGGGGFFFFFFFFFFFFFFFFFFFFFFFFFFFFFFFFFFFFFFFFFFFFFFFFFF
@M05620:45:000000000-G6HP7:1:1101:13419:13599 1:N:0:129
TACCTGTACTGGGGAAGCATTTGAATATCCCCCCATGGTGATGGGGACGGAGAACTGCTCCATAAACACAGGCAACGTGCCTAACTTTCCCGGGAAGATGAAGTCAAAGAGCGACCACAGCTCTCGGAGGTTATTTTGCATCGGTGAGCCAGACAGAATGATCCGATGAGGGGTGCGAAACTATTTGAGGAAAGGAAGCACCTTTTTATTAAATTTACCTTTTAGCAATCGCCATTCCTACCCAAGATCGG
+
AAAA11DFFF3CGCGC?G1AB3FAFFHFGGAEEEGHFFGDGDAAC//AEGGFEHHGFBGHFGFFHFHFGGEEGHHHE?//?1BFHBEEGHHEEG@@AAGHDGE2FFGHHHHHEGGGCHEGGFHHHCGG@C/?DGFF<<GDGGGGFAF0FCHGHGHHEHHHBGHGGCCGHFF?C:;C@BG@?FFBFGFBAFCB/.9BBFGEGFFB9/BFBBF/BBBBFFBFBFFFB/B9BF9EB?EF/BFFB-ABAEAFFEB
@M05620:45:000000000-G6HP7:1:1101:10188:13599 1:N:0:129
TACCTGTACTGGGGAAGCATTTGAATATCCCCCCATGGTGATGGGGACGGAGAACTGCTCCATAAACACAGGCAACGTGCCTAACTTTCCCGGGAAGATGAAGTCAAAGAGCGACCACAGCTCTCGGAGGTTATTTTGCATCGGTGAGCCAGACAGAATGATCCGATGAGGGGTGCGAAACTATTTGAGGAAAGGAAGCACCTTTTTATTAAATTTACCTTTTAGCAATCGCCATTCCTACCCTAAAGATC
+
BBBBBFFFFFFFGGGGGGGGGGHHHHHHHHHGGGGHHHHHHHHHHGGGGGGGGHHGHHFHHHHHHHHHHHHCFHHF?F?GHFHHHGHFHHHGEEEFGGGHHHH4GHHHGHHHGGGGCHHCFFHGHGGDDGEFHHHGHHHFHHGDADFFFHCGFGHHHHHGHHHHHDFGHEHFGACFGGGAGFGFGGGFGGFGGGGGFF?FGFFFFFFFFFFFFFFFFFBFBFFFFFFFFF.EF.AFFFFFFFFFFFFFFFF
@M05620:45:000000000-G6HP7:1:1101:15881:13604 1:N:0:129
TACCTGTACTGGGGAAGCATTTGAATATCCCCCCATGGTGATGGGGACGGAGAACTGCTCCATAAACACAGGCAACGTGCCTAACTTTCCCGGGAAGATGAAGTCAAAGAGCGACCACAGCTCTCGGAGGTTATTTTGCATCGGTGAGCCAGACAGAATGATCCGATGAGGGGTGCGAAACTATTTGAGGAAAGGAAGCACCTTTTTATTAAATTTACCTTTTAGCAATCGCCATTCCTACCCTAAAGATC
+
CCCCCFFFFFFFGGGGGGGGGGHHHHHHHHHGGGGHHHFHGHHHHGGGGGGGGHHHHHHHHHHHHHHHHHHHGHHHGHHHHHHHHHHHHHHGGGGGGHHHHHHHHHHHHHHHGGGGGHHHHHHHHGGFGGGHHHHHHHHHHHGGGGGHHHHHHGHHGHHHHHHHHGGFHHHGGEEGGGGGGGGGGGGGFGFGGGGEGGGGGFFFFFFFFFFFFFFFFFFFFFFFFFFFFFFFFFFFFFFFFFFFFFFFFFF
@M05620:45:000000000-G6HP7:1:1101:2741:13615 1:N:0:129
TACCTGTACTGGGGAAGCATTTGAATATCCCCCCATGGTGATGGGGACGGAGAACTGCTCCATAAACACAGGCAACGTGCCTAACTTTCCCGGGAAGATGAAGTCAAAGAGCGACCACAGCTCTCGGAGGTTATTTTGCATCGGTGAGCCAGACAGAATGATCCGATGAGGGGTGCGAAACTATTTGAGGAAAGGAAGCACCTTTTTATTAAATTTACCTTTTAGCAATCGCCATTCCTACCCTAAAGATC
+
CCCCCFFFFFFFGGGGGGGGGGHHHHHHHHHGGGGHHHGHHHHHHGGGGGGGGHHHHHHHHHHHHHHHHHHHGHHHGHHHHHHHHHHHHHHGGGGGGHHHHHHHGHHHHHHHGGGGGHHHHHHHHGGGGGEHHHHHHHHHHHGGGGGHHHHHHGHHGHHGHHHHHGGGHHHGGEGGGGGGGGGGGGGGGGFGGGGGFFGFGFFFFFFFFFFFFFFFFFFFFFFFFFFFFFEFFFFFFFFFFFFFFFFFFFF
@M05620:45:000000000-G6HP7:1:1101:29003:13634 1:N:0:129
AAACCAAGCAGACACTCACCGCTCCCTCGCCACAGGCCAATAGTTTGTCCTCACTGAGTTGGCAACAAGTGGCTGCTGTGGCTGCCATTTTTCTGGTGATGGCCATCAGCTCCGACGAGGTCAGCTGGGGGGCTTTCTTTGTGTAAGCAACGAGAAACCTGAAAGAAGCATTTTTTAACTAAGTCCTGCTGAGTCATTCATGAGTTTTTAGCCGCCTTGCTTCTTCTCACAGACTCTCTACTCTCATGCCA
+
BBABBBCFCFFFGGGGGGGGGGGGGGHHGGGGGHHHGGHHHHHHHHHHHHHHHHHHHHHHHHHHHHHHHGHHGHGGHHHHHHHGGHHHHHHHHHHHHHHHHHHHHHHHHHHHHGGGGGGGGFHHHHHHGGGGGGGGGGGGG0CFGFFFFFFFFFFFFFFFFFFFFFFFFFFFFFFFFFFFFFFFFFFFFFFFFFFFFFFFFFFFFFFFFFFFFFFFFFFFFFFFFFFFFFFFFFFFFFFFFFFFFFFFFFB
@M05620:45:000000000-G6HP7:1:1101:26950:13640 1:N:0:129
AAACCAAGCAGACACTCACCGCTCCCTCGCCACAGGCCAATAGTTTGTCCTCACTGAGTTGGCAACAAGTGGCTGCTGTGGCTGCCATTTTTCTGGTGATGGCCATCAGCTCCGACGAGGTCAGCTGGGGGGCTTTCTTTGTGTAAGCAACGAGAAACCTGAAAGAAGCATTTTTTAACTAAGTCCTGCTGAGTCATTCATGAGTTTTTAGCCGCCTTGCTTCTTCTCACAGACTCTCTACTCTCATGCCA
+
ABCCCCCFCFFFGGGGGGGGGGGGGGHHGGGGGHHHGGHHHHHHHHHHHHHHHHHHHHHHHHHGHHHHHGHHGHGGHHHHHHHGGHHHHHHHHHHHHHHHHHHHHHHHHHHHHGGGGGGGGGHHHHHHGGGGGGGGGGGGGGGGGGFFFFFFFFFFFFFFFFFFFFFFFFFFFFFFFFFFFFF/FFFFFFFFFFFFFFFFFFFFFFFFFFFFFFFFFFFFFFFFFFFFFFFFFFFFFFFFFFFFFFFFFFF
@M05620:45:000000000-G6HP7:1:1101:28983:13666 1:N:0:129
AAACCAAGCAGACACTCACCGCTCCCTCGCCACAGGCCAATAGTTTGTCCTCACTGAGTTGGCAACAAGTGGCTGCTGTGGCTGCCATTTTTCTGGTGATGGCCATCAGCTCCGACGAGGTCAGCTGGGGGGCTTTCTTTGTGTAAGCAACGAGAAACCTGAAAGAAGCATTTTTTAACTAAGTCCTGCTGAGTCATTCATGAGTTTTTAGCCGCCTTGCTTCTTCTCACAGACTCTCTACTCTCATGCCA
+
BBBABBBFBFFFGGGGGGGGGGGGGGHGGGGGGHHHGFHHGHHHHHHHHHHHHHHHHFHHHHHHHHHHHHHHEHGGHHHHHHHGGHHHHFHHHFHHHHFFFHHHHHHHHHHHHGGGGEGGGGGHHHHHG@DGGGGGGGGGGGGGGGFFFFFFFFFFFFFFFFFFFFFFFFFFFFFFFFFFFFFBFFFFEFFFFFFFFFFFFFFFBFFFFFFEFFAFFFFFFFFFFFFFBFFFFFFFFFFFFFFFFFFFFFB
@M05620:45:000000000-G6HP7:1:1101:17386:13674 1:N:0:129
AGATTACTGCAACAGTTCCCCCTGGACCTGGAAAAGTTTCTTGCCTGGCTTACAGAAGCTGAAACAACTGCCAATGTCCTACAGGATGCTACCCGTAAGGAAAGGCTCCTAGAAGACTCCAAGGGAGTAAAAGAGCTGATGAAACAATGGCAAGTAAGTCAGGCATTTCCGCTTTAGCACTCTTGTGGATCCAATTGAACAATTCTCAGCATTTGTACTTGTAACTGACAAGCCAGGGACAAAACAAAGAT
+
ABAAAFFFFDFDCGFBFGGGGGGDGHHHHGHHHHHHHGHHFFGFHHHHHHHFHHHDHHFHHFHGHHHHHHHHEGHFHHFHHHHHFGG@F@FHHHGG/EFEHHHHHHHHFGHHGGHHHHHFHCHGGEGEHHHGHEHHHGEHHFDDGCGHHGFHGGHHGHFGGHHHHHHHGHDGGGGHGHHFHHHHHFGDGHFHHFHGHGEB0CHDGGHFHGFG:GHHHHHFGFFFHHC0GHHHFGGGG.AE9CBFGGGGGGF
@M05620:45:000000000-G6HP7:1:1101:23537:13676 1:N:0:129
TACCTGTACTGGGGAAGCATTTGAATATCCCCCCATGGTGATGGGGACGGAGAACTGCTCCATAAACACAGGCAACGTGCCTAACTTTCCCGGGAAGATGAAGTCAAAGAGCGACCGCAGCTCTCGGAGGTTATTTTGCATCGGTGAGCCAGACAGAATGATCCGATGAGGGGTGCGAAACTATTTGAGGAAAGGAAGCACCTTTTTATTAAATTTACCTTTTAGCAATCGCCATTCCTACCCTAAAGATC
+
CCCCCFFFFFFFGGGGGGGGGGHHHHHHHHHGGGGHHHHHHHHHHGGGGGGGGHHHHHHHHHHHHHHHHHHHGHHHGHHHHHHHHHHHHHHGGGGGGHHHHHHHHHHHHHHHGGGGGGGGGHHHHDFEGGFHHHHHHHHGHHGGGGGGGHHHHGHGCGHHHHHHHGGGHHHGG=DGGGGGGGGGGGGGGGFGGGFFFFFFFFFFFFFFFFFFFFFFFFFFFFFFFFF;FFFFFFFFFFFFFFFFFFFFFFF
@M05620:45:000000000-G6HP7:1:1101:17356:13679 1:N:0:129
AGATTACTGCAACAGTTCCCCCTGGACCTGGAAAAGTTTCTTGCCTGGCTTACAGAAGCTGAAACAACTGCCAATGTCCTACAGGATGCTACCCGTAAGGAAAGGCTCCTAGAAGACTCCAGGGGAGTAAAAGAGCTGATGAAACAATGGCAAGTAAGTCAGGCATTTCCGCTTTAGCACTCTTGTGGATCCAATTGAACAATTCTCAGCATTTGTACTTGTAACTGACAAGCCAGGGACAAAACAAAGAT
+
>>>AAFFFFFFFGGGGGGGGFGGGHHHHHHHGFFGHGGHHHHHHHHHHHHHCHHFHGHHHHHHHHGEGHHGGGHG3GHHHHFHHHFGGHHHHHHGG/EGGEHHHGHHHGHGHHHHHHHHHHBFGFGGGHHHHHCFHHHHHHHHHHHHHHHHHHGHHGGGHHHHFGHHHHHGGGGGHEHHHFHHHHHFGFHHHHFHHHFHHG/DHFHHHFFHHF0CCG:;CGCGFHHHFGHGGEGFG.EGGGAFAGGGGFFF
@M05620:45:000000000-G6HP7:1:1101:15357:13679 1:N:0:129
CATCCTGACCCTGAAGTACCCCGGCTTGATTTCTGACATTAGATCGGAAGAGCACACGTCTGAACTCCAGTCACTCTCGCGCATCTCGTATGCCGTCTTCTGCTTGAAAAAAAAAAAAAACCTTCTACCCAATTCCCCCCTCCCCCCCCCAGCCCACATCTCTCCTATTCCTCCTTTTCTCCTCTCCCTCCTCCCCTTCTCCTCCCCTCCTATCCCCCCTCCTTATCCTCCCTTCTTGACTTCTGTCCGTT
+
CCCCCFFFFFFFGGGGGGGGGGGCGGGGHHHHHHHHHHHHHHHHHHGAFFHHHHHHHGHHHGHHHHHHHHHHFGHHHHGGGGGGGFHAFGHHHHGGGHGHHHHHHHHH?GH/<CG/>//-.>01111==F<./00=0<.--.:..;-AD-9.....;./;/;/;;///://9:9////:/;9//9//;//:/:;.;/.99:FFF/9.9.;99///;A.-9;.9///9//;:99/:/:/;/9///:;/;.:/
@M05620:45:000000000-G6HP7:1:1101:4400:13703 1:N:0:129
CATCCTGACCCTGAAGTACCCGGCTTGATTTCTGACATTAGATCGGAAGAGCACACGTCTGAACTCCAGTCACTCTCGCGCATCTCGTATGCCGTCTTCTGCTTGAAAAAAAAAAAAACAAAAAACACCTGCCCATATACACATCTCCGCCTCTCCTTCACAAGCCAACCTATATTCGCCATCGGCCCTTTACACCCCCCGCCCAGCTAGCGCGCCCTAGCCCTCGTCACCCAATGTCCCCGTCCCCCCCG
+
CCCDDFFFFFFFGGGGGGGGGGGGGGGHHHHHHHHHHHHHHGHHHGGGGHHHHHHHGHHHGHHHHHHHHHHHHHHHHGGGGGGGHHHGEHHHHGGGHGHHHHHHHHHHHHGGGFG/<///=00.>..0.//...0/<00000000000....:0;/000;000...//../000000/....0..9.-./0:000/:--9----...0000-------//0//:.-....0.../00000.-......---
@M05620:45:000000000-G6HP7:1:1101:14961:13780 1:N:0:129
AGATTACTGCAACAGTTCCCCCTGGACCTGGAAAAGTTTCTTGCCTGGCTTCCAGAAGCTGAAACAACTGCCAATGTCCTCCAGGATGCTCCCCGTCAGGAAAGGCTCCTAGAAGACTCCAAGGGAGTAAAAGAGCTGATGCAACAATGGCAAGTAAGTCAGGCATTTCCGCTTTAGCACTCTTGTGGATCCAATTGAACAATTCTCAGCATTTGTACTTGTAACTGACAAGCCAGGGACAAAACAAAGAT
+
AAAAAFFFDF@FGGFGGGGGGGGG0GHHHGHHHHHHGHHHHHHHHHHHHHH0FHFHHHHHHHHHHHHHHHHHFHHHHHHH1FHHHHHFGH1FFGGG/EEHHH00GGHHGHHHHHGGHHHG1B1?A/EEH1GHHGHHHHGHH1GHHHHHHFHHHGHHHHHHHHGHHHHHHHGGGGGHHHHHHHHHHHHGHHHHHHHHHHHGHHHHHHHHHHHHHHGHHHHHHHGHHHHHHHHGGGGFGGGGGGGGGGGGGGF
@M05620:45:000000000-G6HP7:1:1101:14979:13783 1:N:0:129
AGATTACTGCAACAGTTCCCCCTGGACCTGGAAAAGTTTCTTGCCTGGCTTCCAGAAGCTGAAACAACTGCCAATGTCCTCCAGGATGCTACCCGTAAGGAAAGGCTCCTAGAAGACTCCAAGGGAGTAAAAGAGCTGATGCAACAATGGCAAGTAAGTCAGGCATTTCCGCTTTAGCACTCTTGTGGATCCAATTGAACAATTCTCAGCATTTGTACTTGTAACTGACAAGCCAGGGACAAAACAAAGAT
+
AAAABFFF5FFFGGFGGGGGGGGGCGHHHHHHHHHHBGHHHHHHHGHHHHH2FFFGHHHHGHGHHGHHHHHHFHHHHHHH5FHHFGHFHH5FHHGG/EGHHH3BFHHHGGHHHHGGHHHG3FBFEFEEEGHHHGHHHHFGG3BGHHHGHGHGHGHHHHDGFHHHHHFHHHGFGGGHHGBGGHHHHGGGHHHHFHGHHGHHGHHHHHHHHHHHHCGHHGFHHHHFHHGHGFGGHGFFFGGGEFFGGGGGFFC
@M05620:45:000000000-G6HP7:1:1101:20978:13804 1:N:0:129
AAACCAAGCAGACACTCACCGCTCCCTCGCCACAGGCCAATAGTTTGTCCTCACTGAGTTGGCAACAAGTGGCTGCTGTGGCTGCCATTTTTCTGGTGATGGCCATCAGCTCCGACGAGGTCAGCTGGGGGGCTTTCTTTGTGTAAGCAACGAGAAACCTGAAAGAAGCATTTTTTAACTAAGTCCTGCTGAGTCATTCATGAGTTTTTAGCCGCCTTGCTTCTTCTCACAGACTCTCTACTCTCATGCCA
+
BBBBBAAFBFFFGGGGFGGGFGGGGFGFEGGGGHFEGGDHHHHHHFHHHHHHHHFHFGGFHGHHHHFHHFGHGEEGHHFHGHHGGHHGHGHHHHHHHHFHHHHHFHHHHHHHHGGGEFGGDGHHHHHGGGGGGGGGGGGFG0FFGGFFFFFFFFFFFFFFFFFFFFFFFFFFFFFFEFFFFFFFFFFFFFFFFFFEFFFFFFFFFFFFFFFFFADFFFFFFFFFFFFFFFFFFFFFFFFFFFFFFFFFFFB
@M05620:45:000000000-G6HP7:1:1101:20960:13812 1:N:0:129
AAACCAAGCAGACACTCACCGCTCCCTCGCCACAGGCCAATAGTTTGTCCTCACTGAGTTGGCAACAAGTGGCTGCTGTGGCTGCCATTTTTCTGGTGATGGCCATCAGCTCCGACGAGGTCAGCTGGGGGGCTTTCTTTGTGTAAGCAACGAGAAACCTGAAAGAAGCATTTTTTAACTAAGTCCTGCTGAGTCATTCATGAGTTTTTAGCCGCCTTGCTTCTTCTCACAGACTCTCTACTCTCATGCCA
+
AAABBBB@BFFFGGGGGGGGGGGGGGGHFGGGGHADGGHHFHHHHHHHGEGHHGHHHHHHHHHHHHHHHFGFGEFGHHHHHHFFGHHHHHHHHGHHHHFHHHHHHHHHHHHHHGGGGGGCFHHHHHHFECGGGGGGGGGGGGGGGGFFFFFFFFADFFFFFFFFFFFFFFFFFFFFFFFFFFFFFFFFFFFFFFFFFFFFFFFFBFFFFFFEFDFFFFFFFFFFFFFFFFFFFFFFFFFFFFFFFFFBFFF
@M05620:45:000000000-G6HP7:1:1101:24020:13826 1:N:0:129
TACCTGTACTGGGGAAGCATTTGAATATCCCCCCATGGTGATGGGGACGGAGAACTGCTCCATAAACACAGGCAACGTGCCTAACTTTCCCGGGAAGATGAAGTCAAAGAGCGACCACAGCTCTCGGAGGTTATTTTGCATCGGTGAGCCAGACAGAATGATCCGATGAGGGGTGCGAAACTATTTGAGGAAAGGAAGCACCTTTTTATTAAATTTACCTTTTAGCAATCGCCATTCCTACCCTAAAGATC
+
CBBCCFFFFFFFGGEGGGGGGGHHHHHHHGHGGGGHHHFGGGHHHGGGGGGGGHHHHHHHHHGHHHHHHHHHGHHHGHHHHHHHHHHHHHHGGGGGGHHHFHHHHHHHHHHHGGGGGHHHHHHGHGGGGGEHHHHHHHHHHHGGGGGHGHHHGGHHGHHHHHHHHGGGHHHGGEFGGCCGGGGGGGGGEGFGGGGGGGGGGFFFFFFFFFFFFFFFFFFFFFFFFFFFFFFFFFFFFFFFFFFFFFFFFFF
@M05620:45:000000000-G6HP7:1:1101:13029:13847 1:N:0:129
TACCTGTACTGGGGAAGCATTTGAATATCCCCCCATGGTGATGGGGACGGAGAACTGCTCCATAAACACAGGCAACGTGCCTAACTTTCCCGGGAAGATGAAGTCAAAGAGCGACCACAGCTCTCGGAGGTTATTTTGCATCGGTGAGCCAGACAGAATGATCCGATGAGGGGTGCGAAACTATTTGAGGAAAGGAAGCACCTTTTTATTAAATTTACCTTTTAGCAATCGCCATTCCTACCCTAAAGATC
+
BBBBBFFFFFFFFGFGGGGGGGHHHHHHHHHGGGGHHHFHHHHHHGGGGGGGGHHHHHHHHHHGHHHHHHGHGHHGGHHGHFHHHHHHHHHGGGEGGHHGHHHHHHHHHHHHGGGGGHHHHHHGHGGGGGDHHGHHHHHHHHGGGGGHHHHHHGHHHHHHGHHHHDGGHGHGGGCGFABGGGGGGGGGGGBFGGGGGGGGGFFFFFFFFEFBBFFFFFBBFBFFFFFFFF.ED?EFFFFFFFFFFFFFFFF
@M05620:45:000000000-G6HP7:1:1101:4132:13848 1:N:0:129
AAACCAAGCAGACACTCACCGCTCCCTCGCCACAGGCCAATAGTTTGTCCTCACTGAGTTGGCAACAAGTGGCTGCTGTGGCTGCCATTTTTCTGGTGATGGCCATCAGCTCCGACGAGGTCAGCTGGGGGGCTTTCTTTGTGTAAGCAACGAGAAACCTGAAAGAAGCATTTTTTAACTAAGTCCTGCTGAGTCATTCATGAGTTTTTAGCCGCCTTGCTTCTTCTCACAGACTCTCTACTCTCATGCCA
+
CCCCCCCFCFFFGGGGGGGGGGGGGGHHGGGGGHHHGGHHHHHHHHHHHHHHHHHHHHHHHHHHHHHHHHHHFHGGHHHHHHHGGHHHHHHHHHHHHHHHHHHHHHHHHHHHHGGGGGGGGGHHHHHHGGGGGGGGGGGGGGGGGGFFFFFFFFFFFFFFFFFFFFFFFFFFFFFFFFFFFFFFFFFFFFFFFFFFFFFFFFFFFFFFFFFFFFFFFFFFFFFFFFFFFFFFFFFFFFFFFFFFFFFFFFB
@M05620:45:000000000-G6HP7:1:1101:4105:13854 1:N:0:129
AAACCAAGCAGACACTCACCGCTCCCTCGCCACAGGCCAATAGTTTGTCCTCACTGAGTTGGCAACAAGTGGCTGCTGTGGCTGCCATTTTTCTGGTGATGGCCATCAGCTCCGACGAGGTCAGCTGGGGGGCTTTCTTTGTGTAAGCAACGAGAAACCTGAAAGAAGCATTTTTTAACTAAGTCCTGCTGAGTCATTCATGAGTTTTTAGCCGCCTTGCTTCTTCTCACAGACTCTCTACTCTCATGCCA
+
B?ABBABFBFFFGGGGGGGGGGGGGGHHGGGGGHHGGGGHHHHHHHHHGHHHHHHHHHFGHGHHHHHHHHHHGHGGHHGGHHHGGHHHHHHHHHHHHHHHHHHHGHHHHFFFHGGGGGGGFHHHHHHHGGGGGGGGGGGGGFFGGGFFFFFBEFFFFFFFFFFFFFFFFFFFFFFFEFFFFFFFFFFFFFFFFFFFFFFFFFFFFFFFFFFFFFFFFDFFFFFFFFFFFFFFFFFFFFFFFFFFFFFFFFB
@M05620:45:000000000-G6HP7:1:1101:4120:13864 1:N:0:129
AAACCAAGCAGACACTCACCGCTCCCTCGCCACAGGCCAATAGTTTGTCCTCACTGAGTTGGCAACAAGTGGCTGCTGTGGCTGCCATTTTTCTGGTGATGGCCATCAGCTCCGACGAGGTCAGCTGGGGGGCTTTCTTTGTGTAAGCAACGAGAAACCTGAAAGAAGCATTTTTTAACTAAGTCCTGCTGAGTCATTCATGAGTTTTTAGCCGCCTTGCTTCTTCTCACAGACTCTCTACTCTCATGCCA
+
BCBBCCCFCFFFGGGGGGGGGGGGGGHHGGGGGHHHGGHHHHHHHHHHHHHHHHHHHHGHHHHHHHHHHHHHGHGGHHHHHHHGGHHHHHHHHHFHHHHHGHHHHHHHHHHHHGGGGGGGGGHHHHHHGGGGGGGGGGGGGGGGGGFFFFFFFFFFFFFFFFFFFFFFFFFFFFFFEFFFFFFFFFFFFFFFFFFFFFFFFFFFFFFFFFFFFFFFFFFFFFFFFFFFFF/BFFFFFFFFFFFFFFFEFF/
@M05620:45:000000000-G6HP7:1:1101:22989:13927 1:N:0:129
TACCTGTACTGGGGAAGCATTTGAATATCCCCCCATGGTGATGGGGACGGAGAACTGCTCCATAAACACAGGCAACGTGCCTAACTTTCCCGGGAAGATGAAGTCAAAGAGCGACCACAGCTCTCGGAGGTTATTTTGCATCGGTGAGCCAGACAGAATGATCCGATGAGGGGTGCGAAACTATTTGAGGAAAGGAAGCACCTTTTTATTAAATTTACCTTTTAGCAATCGCCATTCCTACCCTAAAGATC
+
DDDDCFFFFFFFGGGGGGGGGGHHHHHHHHHGGGGHHHGGFHHHHGGEGGEAGHFHHHHHHHHHHHHHHHHHGHHHGHHHHHHBFHHHHHFGGGGEEEGGHFHGFGHFEFGGEGGGGHEFHGHGFEF?DGGHHHHHGHFFGGGDGGGGHGFHCEGCGGGFGHHHFDDDGHHGC:AA?ECGGGGGGBBFEFFGFFFGFF?FGFFFFFFFFFFFFFFFFFFFFFFFFFF:BBEFFFFFFFFFFFFFFFFFFFF
@M05620:45:000000000-G6HP7:1:1101:6501:13932 1:N:0:129
AGATTACTGCAACAGTTCCCCCTGGACCTGGAAAAGTTTCTTGCCTGGCTTACAGAAGCTGAAACAACTGCCAATGTCCTACAGGATGCTACCCGTAAGGAAAGGCTCCTAGAAGACTCCAAGGGAGTAAAAGAGCTGATGAAACAATGGCAAGTAAGTCAGGCATTTCCGCTTTAGCACTCTTGTGGATCCAATTGAACAATTCTCAGCATTTGTACTTGTAACTGACAAGCCAGGGACAAAACAAAGAT
+
BBBCCFFFDFFFGGGGGGGGGGGGHHHHHHHGHHHHHHHHHHHHHHHHHHHHHHHHHHHHHHHGHHHHHHHHHHHHHHHHHHHHGFGHHHHHHHGGGGHHHHHHHHHHGHHHHHHHHHHHGFHGGGGGHHHHHGHHHHGHHGHHHHHHHHHHHGHHHHHHHHGHHHHHHHGGGGGHHHHHHHHHHHHGHHHHGHHHHGHHHHHHHHHFHHGHHHHHHHHGHGHGHHHGHHGHGGGGGGGGGGGGGGGGGGF
@M05620:45:000000000-G6HP7:1:1101:9053:13950 1:N:0:129
TACCTGTACTGGGGAAGCATTTGAATATCCCCCCATGGTGATGGGGACGGAGAACTGCTCCATAAACACAGGCAACGTGCCTAACTTTCCCGGGAAGATGAAGTCAAAGAGCGACCACAGCTCTCGGAGGTTATTTTGCATCGGTGAGCCAGACAGAATGATCCGATGAGGGGTGCGAAACTATTTGAGGAAAGGAAGCACCTTTTTATTAAATTTACCTTTTAGCAATCGCCATTCCTACCCTAAAGATC
+
>AABAFFFFFFFGGGGGGGFGFFFDFGHHHCFGGGHGHGGHHGHFDAEGGGGGHHHHHHHHHHFHHHGHEFGGHHHGGECGDDHHFFDGHHGGGECDEHHFHHBGHHHHHGHGGGGGHHHHFHHGGGGCCCGHHHFHFHHHHGGGDGHHGHHHGHHHHHHFHHHHFGGHHGFC;ADGDBBGFFFGFGGEFFFGGGFFFGFFFFFBFFFFFFFFFFFFFBF9FFFFFFBFFAEFFFFFFFF/;FFFFFFFFF
@M05620:45:000000000-G6HP7:1:1101:3902:13956 1:N:0:129
TACCTGTACTGGGGAAGCATTTGAATATCCCCCCATGGTGATGGGGACGGAGAACTGCTCCATAAACACAGGCAACGTGCCTAACTTTCCCGGGAAGATGAAGTCAAAGAGCGACCACAGCTCTCGGAGGTTATTTTGCATCGGTGAGCCAGACAGAATGATCCGATGAGGGGTGCGAAACTATTTGAGGAAAGGAAGCACCTTTTTATTAAATTTACCTTTTAGCAATCGCCATTCCTACCCTAAAGATC
+
CCCCCFFFFFFFGGGGGGGGGGHHHHHHHHHGGGGHHHHHHHHHHGGGGGGGGHHHHHHHHHHHHHHHHHHHGHHHGHHHHHHHHHHHHHHGGGGGGHHHHHHHHHHHHHHHGGGGGHHHHHHHHGGGGGGHHHHHHHHHHHGGGGGHHHHHHGHHHHHHHHHHHGGGHHHGGEDGGGGGGGGGGGGGGFFGGGGGGGGFGFFFFFFFFFFFFFFFFFFFFFFFFFFFFFFFFFFFFFFFFFFFFFFFFFB
@M05620:45:000000000-G6HP7:1:1101:9038:13962 1:N:0:129
TACCTGTACTGGGGAAGCATTTGAATATCCCCCCATGGTGATGGGGACGGAGAACTGCTCCATAAACACAGGCAACGTGCCTAACTTTCCCGGGAAGATGAAGTCAAAGAGCGACCACAGCTCTCGGAGGTTATTTTGCATCGGTGAGCCAGACAGAATGATCCGATGAGGGGTGCGAAACTATTTGAGGAAAGGAAGCACCTTTTTATTAAATTTACCTTTTAGCAATCGCCATTCCTACCCTAAAGATC
+
CCCCCFFFFFFFGGGGGGGGGGHHHHHHHHHGGGGHHHHHHHHHHGGGGGGGGHHHHHHHHHHHHHHHHHHHGHHHGHHHHHHHHHHHHHHGGGGGGGHHHHHHHHHHHHHHGGGGGHHHHHHHHGGGGGGHHHHHHHHHHHGGGGGHGHHHHGHHHHHHHHHHHGGGHHHGGEEGGGGGGGGGGGGGGGGGGGGGG?EGGFFFFFFFFFFFFFFFFFFFFFFFFFFFFFEFFDEFFFFFFFFFFFFFFFF
@M05620:45:000000000-G6HP7:1:1101:18896:13967 1:N:0:129
TACCTGTACTGGGGAAGCATTTGAATATCCCCCCATGGTGATGGGGACGGAGAACTGCTCCATAAACACAGGCAACGTGCCTAACTTTCCCGGGAAGATGAAGTCAAAGAGCGACCACAGCTCTCGGAGGTTATTTTGCATCGGTGAGCCAGACAGAATGATCCGATGAGGGGTGCGAAACTATTTGAGGAAAGGAAGCACCTTTTTATTAAATTTACCTTTTAGCAATCGCCATTCCTACCCTAAAGATC
+
CCCCCFFFFFFFGGGGGGGGGGHHHHHHHHHGGGGHHHGHHHHHHGGGGGGGGHHHHHHHHHHHHHHHHHHHGHHHGHHHHHHHHHHHHHHGGGGGGHHHHHHHHHHHHHHHGGGGGHHHHHHHHGGGGGGHHHHHHHHHHHGGGGGHHHHHHGHHCGHHHHHHHGGGHHHGGGDGGGGGGGGGGGGGGGFGGGGGGGGGGFFFFFFFFFFFFFFFFFFFFFFFFFFFFFFFFFFFFFFFFFFFFBFFFFF
@M05620:45:000000000-G6HP7:1:1101:9050:13975 1:N:0:129
TACCTGTACTGGGGAAGCATTTGAATATCCCCCCATGGTGATGGGGACGGAGAACTGCTCCATAAACACAGGCAACGTGCCTAACTTTCCCGGGAAGATGAAGTCAAAGAGCGACCACAGCTCTCGGAGGTTATTTTGCATCGGTGAGCCAGACAGAATGATCCGATGAGGGGTGCGAAACTATTTGAGGAAAGGAAGCACCTTTTTATTAAATTTACCTTTTAGCAATCGCCATTCCTACCCTAAAGATC
+
BBABAFFFFF5FGECGFGGGGGHHHHHHHHHGGGGFHHHHHHHFHGGGGGGGGHHHHHHHHHHHHFHHHHHHGHHHGHHHHHHHHHHHHHHGGGGGGHHHHGHGGHHGHHGHGGGGGHHHHGHHHGGFGGGHGHHHHHHGHHGGGGGFCHHHHGGHHHHHHHHHGAFFHHHGGEFGGEGGGGGGGGGGGGFBFGGFBAEBGFFFFFFEFFFFFFFFFBFFFFFFFFFFFFFFF.9FFFFFFFFFFFFBBFF
@M05620:45:000000000-G6HP7:1:1101:8621:13978 1:N:0:129
AAACCAAGCAGACACTCACCGCTCCCTCGCCACAGGCCAATAGTTTGTCCTCACTGAGTTGGCAACAAGTGGCTGCTGTGGCTGCCATTTTTCTGGTGATGGCCATCAGCTCCGACGAGGTCAGCTGGGGGGCTTTCTTTGTGTAAGCAACGAGAAACCTGAAAGAAGCATTTTTTAACTAAGTCCTGCTGAGTCATTCATGAGTTTTTAGCCGCCTTGCTTCTTCTCACAGACTCTCTACTCTCATGCCA
+
DDDDDCCFDFFFGGGGGGGGGGGGGGHHGGGGGHHHGGGHHHHHHHHHHHHHHHHHHHGHHHHHHHHHHHHHGHGGHHHHHHHGGHHHHHHHHHHHHHGHHHHHHHHHHHHHHGGFGGGGGHHHHHHHGGGGGGGGGGGGGGGGGGFFFFFFFFFFFFFFFFFFFFFFFFFFFFHFFFFFFFFFFFFFFFFFFFFBFFFFFFFFFFFFFFFFFFFFFFFFHFFFFFHFFFFFFFFFFFFHFFFFFFFFFFF
@M05620:45:000000000-G6HP7:1:1101:14746:13994 1:N:0:129
TACCTGTACTGGGGAAGCATTTGAATATCCCCCCATGGTGATGGGGACGGAGAACTGCTCCATAAACACAGGCAACGTGCCTAACTTTCCCGGGAAGATGAAGTCAAAGAGCGACCACAGCTCTCGGAGGTTATTTTGCATCGGTGAGCCAGACAGAATGATCCGATGAGGGGTGCGAAACTATTTGAGGAAAGGAAGCACCTTTTTATTAAATTTACCTTTTAGCAATCGCCATTCCTACCCTAAAGATC
+
CCCCCFFFFFFFGGGGGGGGGGHFFFGGHHHGGGGHHHEGHHHHHGGGGGGGGHHHHHHHHHHHHHHGHHHHGHHHGHHHHHHHHHHHHHHGGGGGGHHHHHHHHHHHHHHHGGGGGHHHHHHHHGGGGGCHHHHHHHHGHHGGGGGGGHHHHGHGHHHHHHHHHGGGHHHGGEEGGGGGGGGGGGGGFGFGGGGGGGGEFFFFFFFFFFFFFFFFFFFFFFFFFFFFFFFFFFFFFFFFFFFFFFFFFFF
@M05620:45:000000000-G6HP7:1:1101:18524:13998 1:N:0:129
TACCTGTACTGGGGAAGCATTACACTCTTTCCCTACACGACGCCATTCCTACCCTAAAGATCGGAAGAGCACACGTCTGAACTCCAGTCACTCTCGCGCATCTCGTATGCCGTCTTCTGCTTGAAAAAAAAAAAAAAAAAAAAAATATAGAAAAAGAAGAAAACGAAAAATAAAAAAAACAAAAAAAACTAAGATGTACAACGCATGACACGGAAACAGACGAGTACAACGGCGATTGGGGATTGAGATTG
+
CCCCCFFFFFFFGGGGGGGGGGHHHHHHHHHHHHHHFHGGGGGGGGHHHHFGHHHHHHHHHHHGGGGHHHHHHHGHHHGHHHHHHHHHHHHHHHHGGGGGFEHHHFGHHHHGEGHGHHHHHHHGGFGFGFGFF>-<---::--9-.0000000/..../0////-99.-..9:000---9;...9---.0000;00000000---;.0900.;-.-//:/.---..00099-----....-..//00.0:0
@M05620:45:000000000-G6HP7:1:1101:20267:14017 1:N:0:129
AAACCAAGCAGACACTCACCGCTCCCTCGCCACAGGCCAATAGTTTGTCCTCACTGAGTTGGCAACAAGTGGCTGCTGTGGCTGCCATTTTTCTGGTGATGGCCATCAGCTCCGACGAGGTCAGCTGGGGGGCTTTCTTTGTGTAAGCAACGAGAAACCTGAAAGAAGCATTTTTTAACTAAGTCCTGCTGAGTCATTCATGAGTTTTTAGCCGCCTTGCTTCTTCTCACAGACTCTCTACTCTCATGCCA
+
BBBBBABFBFFFGGGGGGGGGGGGGGHHGGGGGHHHGGGHHHHHGHHHHHHHHHHHHHHHHHHGHHHHHGHHGGGGGHHHHHHGGHHHHHHHHHHHHHGHHHHHHHHHHHBHHGGGGGGGGHHHHHHHGGGGGGGGGGGGGGGGGGFFFFFFFFFFFFFFFFFFFFFFFFFFFFFFFFFFFFFFFFFFFFFFFFFFFFFFFFFFFFFFFFFFFFFFFFFFFFFFFFFFFFFFFFFFFFFFFFFFFFFFFFF
@M05620:45:000000000-G6HP7:1:1101:25402:14025 1:N:0:129
TACCTGTACTGGGGAAGCGTGTAGCAATCGCCATTCCTACCCTAAAGATCGGAAGAGCACACGTCTGAACTCCAGTCACTCTCGCGCATCTCGTATGCCGTCTTCTGCTTGAAAAAAAAAAAAAAACACTCACTAACACCACTTTACCATACATACTTCACATGTAACAATGAAACCACACTGGCGTCCGTAGCCCCGCGCCGCACAGATGGAAAGCAAGCCTGCATATCGCTTGTACGACGCGCCCCACC
+
DDCCCFFFFFFFGGGGGGGFFGHHHHHHHGGGGGHHHHHHHHHHHHHGHHHGGGGHHHGHHHGHHHGHHHHHHHHGHHHHHHHGGGGGGGHHHGGHHHHGGGHGHHHHHHGHHHHHGGFG@>/->>...0//=000000..:000000000/:00000;00;00000000000000:..../0/.-.---....0/.----------/0000/00./0//..0../0000....9.:0...-------...
@M05620:45:000000000-G6HP7:1:1101:29020:14031 1:N:0:129
AAACCAAGCAGACACTCACCGCTCCCTCGCCACAGGCCAATAGTTTGTCCTCACTGAGTTGGCAACAAGTGGCTGCTGTGGCTGCCATTTTTCTGGTGATGGCCATCAGCTCCGACGAGGTCAGCTGGGGGGCTTTCTTTGTGTAAGCAACGAGAAACCTGAAAGAAGCATTTTTTAACTAAGTCCTGCTGAGTCATTCATGAGTTTTTAGCCGCCTTGCTTCTTCTCACAGACTCTCTACTCTCATGCCA
+
DDDDDCCFCFFFGGGGGGGGGGGGGGHHGGGGGHHHGGHHHHHHHHHHHHHHHHHHHHHHHHHHHHHHHHHHGHGGHHHHHHHGGHHHHHHHHHHHHHHHHHHHHHHHHHHHHGGGGGGGGHHHHHHHGGGGGGGGGGGGGGGGGGFFFFFFFFFFFFFFFFFFFFFFFFFFFFHFFFFHFFFFFFFFFFFFFFFFFHFFFFFFFFFFFFFFFFFFFFFFFHHFHHHFHFFFFFFFFFFHHFFHFFFFFFF
@M05620:45:000000000-G6HP7:1:1101:27024:14036 1:N:0:129
TACCTGTACTGGGGAAGCATTTGAATATCCCCCCATGGTGATGGGGACGGAGAACTGCTCCATAAACACAGGCAACGTGCCTAACTTTCCCGGGAAGATGAAGTCAAAGAGCGACCACAGCTCTCGGAGGTTATTTTGCATCGGTGAGCCAGACAGAATGATCCGATGAGGGGTGCGAAACTATTTGAGGAAAGGAAGCACCTTTTTATTAAATTTACCTTTTAGCAATCGCCATTCCTACCCTAAAGATC
+
BBBBBFFFFFDFGGGGGGFEGGGHHHHHFFEFEEGFHCHHBGHGFGGGGGGGGFHGGEFEGHFHFFHHHHGHGHHHGHHHHHHGHDGHFHHGGGEEG0GHHHHHHHHHHHHGGGGGGHHHGHHHHGGGGGAGHHHHHHGHHHGGGGGHHHHHHGHHHHHHHHHHHGGGHHHGGCDF@ABGGGGGGGGGGGFGGGGGGGGFFFFFFFFFFFFFEFFFFFFFFFFFFFFFFFFFFFFFFFFFFFFFFBFFFFF
@M05620:45:000000000-G6HP7:1:1101:15604:14037 1:N:0:129
TACCTGTACTGGGGAAGCATTTGAATATCCCCCCATGGTGATGGGGACGGAGAACTGCTCCATAAACACAGGCAACGTGCCTAACTTTCCCGGGAAGATGAAGTCAAAGAGCGACCACAGCTCTCGGAGGTTATTTTGCATCGGTGAGCCAGACAGAATGATCCGATGAGGGGTGCGAAACTATTTGAGGAAAGGAAGCACCTTTTTATTAAATTTACCTTTTAGCAATCGCCATTCCTACCCTAAAGATC
+
CCCCCFFFFFFFGGGGGGGGGGHHHHHHHHHGGGGHGHGGGHHHHGGGGGGGGHHHHHHHHHHHHHHHHHHHGHHHGHHHHHHHHHHHHHHG/EFGGHHHHHHHHHHHHHHHGGGGGHHHHHHHHGGGGGGHHHHHHHHHHHGGGGGHGHHHHGHHHHHHHHHHHGGFHHHGGCEGGFGGGGGGGGGGFGFGGGGGGGGEGFFFFFFFFFFFFFFFFFFFFFFFFFFFFFFFFFFFFFFFFFFFFFFFFFF
@M05620:45:000000000-G6HP7:1:1101:29036:14038 1:N:0:129
AAACCAAGCAGACACTCACCGCTCCCTCGCCACAGGCCAATAGTTTGTCCTCACTGAGTTGGCAACAAGTGGCTGCTGTGGCTGCCATTTTTCTGGTGATGGCCATCAGCTCCGACGAGGTCAGCTGGGGGGCTTTCTTTGTGTAAGCAACGAGAAACCTGAAAGAAGCATTTTTTAACTAAGTCCTGCTGAGTCATTCATGAGTTTTTAGCCGCCTTGCTTCTTCTCACAGACTCTCTACTCTCATGCCA
+
AB@ABBBFBFFFGGGGGGGGGGGGGGHHGGGEGHHHGGHHHHHHHHHHHHHHHHHHHHHHHGHHHHHGHHHHGHGGHHHHHHHGGHHHHHHHHHHHHHGHHHHHHHHHHHHHHGGGGGFGGGGHHHHHGGGGGGGGGGGGGGGGGGFFFFFFFFFFFFFFFFFFFFFFFFFFFFFFEFFFFFFFFFFFFFFFFFFFFFFFFFFFFFFFFFFFFFFFFFFFFFFFFFFFBFFFFFFFFFFFFFFFFFFFFF/
@M05620:45:000000000-G6HP7:1:1101:19686:14043 1:N:0:129
TACCTGTACTGGGGAAGCATTTGAATATCCCCCCATGGTGATGGGGACGGAGAACTGCTCCATAAACACAGGCAACGTGCCTAACTTTCCCGGGAAGATGAAGTCAAAGAGCGACCACAGCTCTCGGAGGTTATTTTGCATCGGTGAGCCAGACAGAATGATCCGATGAGGGGTGCGAAACTATTTGAGGAAAGGAAGCACCTTTTTATTAAATTTACCTTTTAGCAATCGCCATTCCTACCCTAAAGATC
+
BBBBBFFFFFFFGCGGGGGGGGGHHHHHHHHGGGGHGHFD5FHHGGGGGGFGGHHHFHHHHHFHHGHHHHHHGHHHGHEEHHGHHHHHHHHGGGEGGHHHHHHHHHGHHFHHGGGGGHHHHHHHHGGGGGDHHHHHHHHHHHGGGGGHHHGHHGHHHHHHHHHHGGGGGHGGGC@GGEGGGGGGGGGGGGFFFGGGGGGGGFFFFFFFFFFFFFFFFFFFFFFFFFFEFFFFFDFFFFFFFFFFFFFFFFF
@M05620:45:000000000-G6HP7:1:1101:15600:14056 1:N:0:129
TACCTGTACTGGGGAAGCATTTGAATATCCCCCCATGGTGATGGGGACGGAGAACTGCTCCATAAACACAGGCAACGTGCCTAACTTTCCCGGGAAGATGAAGTCAAAGAGCGACCACAGCTCTCGGAGGTTATTTTGCATCGGTGAGCCAGACAGAATGATCCGATGAGGGGTGCGAAACTATTTGAGGAAAGGAAGCACCTTTTTATTAAATTTACCTTTTAGCAATCGCCATTCCTACCCTAAAGATC
+
BBBBBFFFFFFFGGGGGGGGGGFHHGHFHHHGGGFHGHFGFGHHGGGGGGGGGHGHHHHGHHHHHHHHHHHHGHHHGHHHHHHHHHHHHHHGGGFGGHHHHHHGHHHHHHHHGGGGGHHHHHHHHGGEGGEHHHHHHHHGHHGGGGGHHHHHHGHHHHHHHHHHHGGGHHFGDEFGGGGGGGGGGGGGEGGGFGGGGGGGGFFFFFFFFFFFFEFFFFFFFFFFFFFFFFFFFFFFFFFFFFFFFFFFFFF
@M05620:45:000000000-G6HP7:1:1101:12943:14125 1:N:0:129
AGATTACTGCAACAGTTCCCCCTGGACCTGGAAAAGTTTCTTGCCTGGCTTACAGAAGCTGAAACAACTGCCAATGTCCTACAGGATGCTACCCGTAAGGAAAGGCTCCTAGAAGACTCCAAGGGAGTAAAAGAGCTGATGAAACAATGGCAAGTAAGTCAGGCATTTCCGCTTTAGCACTCTTGTGGATCCAATTGAACAATTCTCAGCATTTGTACTTGTAACTGACAAGCCAGGGACAAAACAAAGAT
+
AAAABFFFBB4BBGBBBBFGGGGGHHHHHHHHGGHHGHHHHHHHHHGHHHHHHHHHHHHHHHHFGHGHHHHHGHHEDDFGHHHHHFHHHHHHHHGFEFGHHHHFHHHHGHHHHHHGGHHHHFHGEEFEGDHHHGHHHHFHHHHGHGGHHHHHHGHHGHHHGHHHGHHHHHGGGGGHHHGHHHHHHFHGHHHHFHHHHGDFFHHHGHHFGHGHHHHHHHHHHHHGHHHFHHGHHGFGGGGGEFGFGGGGFG0
@M05620:45:000000000-G6HP7:1:1101:12945:14143 1:N:0:129
AGATTACTGCAACAGTTCCCCCTGGACCTGGAAAAGTTTCTTGCCTGGCTTACAGAAGCTGAAACAACTGCCAATGTCCTACAGGATGCTACCCGTAAGGAAAGGCTCCTAGAAGACTCCAAGGGAGTAAAAGAGCTGATGAAACAATGGCAAGTAAGTCAGGCATTTCCGCTTTAGCACTCTTGTGGATCCAATTGAACAATTCTCAGCATTTGTACTTGTAACTGACAAGCCAGGGACAAAACAAAGAT
+
AAAABFFFBB4BFGBBBBFGGGGGHHHHHHHHHHHHHHHHHHHHHHHHHHHHHHHHHHHHHHHHHHHHHHHHHHHFFGHHHHHHHGHHHHHHHHGFGGGGGHHGHHHHGHHHHHHHHHHHHFHGFEGEHFGHHGHHHHFHHHHHHHHHHHHGHGHHHHHHHHHHHHHHHHGGGGGHHHHHHHHHHGGGHHHHHHHHHGGGHHHHHHHGHHHHHGGGHHHFHGHHHHHBGHHHHGGGGGGGGGFFFFFGGGF
@M05620:45:000000000-G6HP7:1:1101:13770:14154 1:N:0:129
CATCCTGACCCTGAAGTACCCGGCTTGATTTCTGACATTAGATCGGAAGAGCACACGTCTGAACTCCAGTCACTCTCGCGCATCTCGTATGCCGTCTTCTGCTTGAAAAAAAAAAAACTATCATCATCCCTCTCCCCCCCTTCCCCCCCCCTCCCCCCTCTCTCCACCACTTCCTTTTCTACTCCTCCTCCTCCCTCTCACCTCCCATCCCCTCCCCCACCCTTACTGTCCCCTCTTACAACCTTCCCTTC
+
CCCDDFFFFFFFGGGGGGGGGGGGGGGHHHHHHHHHHHHHHHHHHGGGGHHHHHHHGHHHGHHHHHHHHHHHHHHHHGGGGGGGHHHFEGHHHGGGHGHHHHHHHFHHHHGGGGG<>/111=@1?11=1.1<0000..-<-.:::CA@?--99..9.:9.//00;0:...90;B00:000009000;///9/9;.9//900.0A.9/0/.99;.....-.9../0000000;././000000.;00//00/
@M05620:45:000000000-G6HP7:1:1101:15290:14202 1:N:0:129
TACCTGTACTGGGGAAGCATTTGAATATCCCCCCATGGTGATGGGGACGGAGAACTGCTCCATAAACACAGGCAACGTGCCTAACTTTCCCGGGAAGATGAAGTCAAAGAGCGACCACAGCTCTCGGAGGTTATTTTGCATCGGTGAGCCAGACAGAATGATCCGATGAGGGGTGCGAAACTATTTGAGGAAAGGAAGCACCTTTTTATTAAATTTACCTTTTAGCAATCGCCATTCCTACCCTAAAGATC
+
DDDDDFFFFFFFGGGGGGGGGGHHGGHHHHHGGGGHHHFHHHHHHGGGGGGGGHHHHHHHHHHHHHHHHHHHGHHHGHHHHHHHHHHHHHHGGGGGGHHHHHHHHHHHHHHHGGGGGHHHHHHHHGGGGGEHHHHHHHHHHHGGGGGGHHHHHGHHHHHHHHHHHGGGHHGGGEEGGGGGGGGGGGHGGGGGGGGGGGGGGFFFFFFFFFFFFFFFFFFFFFFFFFFFFFFFFFFFFFFFFFFFFFFFFFF
@M05620:45:000000000-G6HP7:1:1101:9144:14223 1:N:0:129
AAACCAAGCAGACACTCACCGCTCCCTCGCCACAGGCCAATAGTTTGTCCTCACTGAGTTGGCAACAAGTGGCTGCTGTGGCTGCCATTTTTCTGGTGATGGCCATCAGCTCCGACGAGGTCAGCTGGGGGGCTTTCTTTGTGTAAGCAACGAGAAACCTGAAAGAAGCATTTTTTAACTAAGTCCTGCTGAGTCATTCATGAGTTTTTAGCCGCCTTGCTTCTTCTCACAGACTCTCTACTCTCATGCCA
+
CCCCCBBFCFFFGGGGGGGGGGGGGGHHGGGGGHHHGGHHHHHHHHHHHHHHHHHHHHHHHHHHHHHHHGHHGHFGHHGHHHHGGHHHHHHHHGHHHHHHHHHHHHHHHHHHHGGGGGGGGHHHGHHHGGGGGGGGGGGGGGGGGGFFFFFFFFFFFFFFFFFFFFFFFFFFFFFFFFFFFFFFFFFFFFFFFFFFFFFFFFFFFFFFFFFFFFFFFFFFFFFFFFFFFFFFFFFFFFFFFFFFFFFFFFB
@M05620:45:000000000-G6HP7:1:1101:13487:14245 1:N:0:129
CATCCTGACCCTGAAGTACCCCGGCTTGATTTCTGACATTAGATCGGAAGAGCACACGTCTGAACTCCAGTCACTCTCGCGCATCTCGTATGCCGTCTTCTGCTTGAAAAAAAAAAAACAAAATACATTACTCTTTTTTACCCCGTCCGCACATGCTTCACATCCCGACAAGATTTCCCTTTCTCCAGCCTACCCCCCCCGCCGTTCCACACGCGTCCACCCATCCTGACCCCTGCTCCCCCTCCCCCATC
+
CCDDDFFFFFFFGGGGGGGGGGGGGGGGHHHHHHHHHHHHHHHHHHGGGGHHHHHHHGHHHGHHHHHHHHHHHGHHHHGGGGGGGHHHGGHHHHGGGHGHHHHHHHGHFHHGGGGC><</=001111111=1111111-.00/.-...-----000000;0000/...9--.:000000000000000/./0/..9---------9//000.---:--;0.../:.00:///....000..;-.....-//
@M05620:45:000000000-G6HP7:1:1101:3008:14274 1:N:0:129
AAACCAAGCAGACACTCACCGCTCCCTCGCCACAGGCCAATAGTTTGTCCTCACTGAGTTGGCAACAAGTGGCTGCTGTGGCTGCCATTTTTCTGGTGATGGCCATCAGCTCCGACGAGGTCAGCTGGGGGCTTTCTTTGTGTAAGCAACGAGAAACCTGAAAGAAGCATTTTTTAACTAAGTCCTGCTGAGTCATTCATGAGTTTTTAGCCGCCTTGCTTCTTCTCACAGACTCTCTACTCTCATGCCAG
+
CCCCDABFCFFFGGGGGGGGGGGGGGHHGGGGGHHHGGHHHGHHHHHHHHHHHHHHHHGHHHHHHHHHHGHHGHGGHHHGHHHGGHHHHHHHHHHHHHGHHHHHHHHHHFHHHGGGGGGGGHHHHHHHGGGGGHHHHHHHHHHGHHHHGGEFGGGGHHHHGHHHHHHHHHHHHHGHHHHHHHHHHGFGGGGGGGGGGGEGFFFCCFGGGGGGGGGGFFFFFFFFFFFFFFFFFFFFFFFFFFFFEFBFFFB
@M05620:45:000000000-G6HP7:1:1101:3029:14274 1:N:0:129
AAACCAAGCAGACACTCACCGCTCCCTCGCCACAGGCCAATAGTTTGTCCTCACTGAGTTGGCAACAAGTGGCTGCTGTGGCTGCCATTTTTCTGGTGATGGCCATCAGCTCCGACGAGGTCAGCTGGGGGCTTTCTTTGTGTAAGCAACGAGAAACCTGAAAGAAGCATTTTTTAACTAAGTCCTGCTGAGTCATTCATGAGTTTTTAGCCGCCTTGCTTCTTCTCACAGACTCTCTACTCTCATGCCAG
+
CBACCBCFCFFFGGGGGGGGGGGGGGHHGGGGGHGHGGHHHGHHHHHHHHHHHHHHHHHHHHHHHHHHHHHHGHGGHHHHHHHGGHHHHHHHHHHHHHHHHHHHHHHHHHHHHGGGGGGGFHGGHHHHGGGGGHHHHHHHHHHHHHHHHHGGGGGHHHHFGHHHHHHHHHHHHHGHHHHGHGHHHHGGGGGGGGGGGGGGGGGFGGGGGFGGDFGGFFFFFFFFFFFFFFBFFFFFFFFFFFFFFF/BFF:
@M05620:45:000000000-G6HP7:1:1101:3027:14292 1:N:0:129
AAACCACGCAGACACTCACCGCTCCCTCGCCACAGGCCAATAGTTTGTCCTCACTGAGTTGGCAACAAGTGGCTGCTGTGGCTGCCATTTTTCTGGTGATGGCCATCAGCTCCGACGAGGTCAGCTGGGGGCTTTCTTTGTGTAATCAACGAGAAACCTGAAAGAAGCATTTTTTAACTAAGTCCTGCTGAGTCATTCATGAGTTTTTAGCCGCCTTGCTTCTTCTCACAGACTCTCTACTCTCATGCCAG
+
>3A?AA3>ABDBGGGGGGGGEEEEGGHHGGG?EHAAFGGDGFHHEHBFGHHHHHGGGEGGGHHHHHHEHHHHG1FEFBBG2?FCEHHHHHHHHH43B1BGH3BFHHGD3GGHHGGGECC@EGH0GHFFA???@GHHHHH1FGHHF1=1<FGGGGGHHHH.<CBDGGGHFFHHHHGGCGHGH:FBFFFFGF0ABF0;FFFF;;CBFFGGA/FFABBFFFFFFFFFFFFFB///;FFFFFFFFFFFBF/9/9;
@M05620:45:000000000-G6HP7:1:1101:25973:14316 1:N:0:129
AAACCAAGCAGACACTCACCGCTCCCTCGCCACAGGCCAATAGTTTGTCCTCACTGAGTTGGCAACAAGTGGCTGCTGTGGCTGCCATTTTTCTGGTGATGGCCATCAGCTCCGACGAGGTCAGCTGGGGGGCTTTCTTTGTGTAAGCAACGAGAAACCTGAAAGAAGCATTTTTTAACTAAGTCCTGCTGAGTCATTCATGAGTTTTTAGCCGCCTTGCTTCTTCTCACAGACTCTCTACTCTCATGCCA
+
CCCCCCCFCFFFGGGGGFGGGGGGGGHHGGGGGHHHGGHHHGHHHHHHHHHHHHHHHHFHHHHGHHHHHGHHGHGGHHHHHHHGGHHHHHHHHHHHHHGHHHHHHHHHHHHHHGGGGGFGGHHHHHHHGGGGGGGGGGGGGGGGGGFFFFFFFFFFFFFFFFFFFFFFFFFFFFFFFFFFFFFFFFFFFFFFFBFFFFFFFFFFFFFFFFFFFFFFFFFFFFFFFFFFFFFFFFFFFFFFFFFFFFFFFFF
@M05620:45:000000000-G6HP7:1:1101:25954:14330 1:N:0:129
AAACCAAGCAGACACTCACCGCTCCCTCGCCACAGGCCAATAGTTTGTCCTCACTGAGTTGGCAACAAGTGGCTGCTGTGGCTGCCATTTTTCTGGTGATGGCCATCAGCTCCGACGAGGTCAGCTGGGGGGCTTTCTTTGTGTAAGCAACGAGAAACCTGAAAGAAGCATTTTTTAACTAAGTCCTGCTGAGTCATTCATGAGTTTTTAGCCGCCTTGCTTCTTCTCACAGACTCTCTACTCTCATGCCA
+
AAABCBAFAFCFGGGGGFFGGGGGGGGHGGGDGGHCDGGHHFGFHHHHHHHHHGGGHHFGHHHHHHHHHFFHGGGGHHHHHHGGGHHHHHHHGHHGHHGHGHHHGEHFHHHHEFGEGGGGGHFFGHHGEDGGGGGGGGGGGGGGGGFFFFFFFF:AFFFFFFFFFFFFFFFFFFFFFFFFFFFBFFFFFFFFFFFFFFFFFFFF9BFBFEFFFFFFFFFFFFFFFFFFFFFFBFFFFFFFFFFBFFFBFFF
@M05620:45:000000000-G6HP7:1:1101:15858:14330 1:N:0:129
TACCTGTACTGGGGAAGCATTTGAATATCCCCCCATGGTGATGGGGACGGAGAACTGCTCCATAAACACAGGCAACGTGCCTAACTTTCCCGGGAAGATGAAGTCAAAGAGCGACCACAGCTCTCGGAGGTTATTTTGCATCGGTGAGCCAGACAGAATGATCCGATGAGGGGTGCGAAACTATTTGAGGAAAGGAAGCACCTTTTTATTAAATTTACCTTTTAGCAATCGCCATTCCTACCCTAAAGATC
+
CCCCCFFFFFFFGGGGGGGGGGHHHGHHHHHGGGGHHHGHHHHHHGGGGGGGGHHHHHHHHHHHHHHHHHHHGHHHGHHHHHHHHHHHHHHGGGGGGHHHHHHGHHHHHHHHGGGGGHHHHHHHHGGGGGCGHHHHHHHHHHGGGGGHHHHHHGHHHHHGHHHHHGGGHHGGGEGGGDGGGGGGGGGGEGFGGGGGGGGGGFFFFFFFFFFFFEFFFFFFFFFFFFFFFFFFFFFFFFFFFFFFFFFFFFF
@M05620:45:000000000-G6HP7:1:1101:24809:14333 1:N:0:129
TACCTGTACTGGGGAAGCATTTGAATATCCCCCCATGGTGATGGGGACGGAGAACTGCTCCATAAACACAGGCAACGTGCCTAACTTTCCCGGGAAGATGAAGTCAAAGAGCGACCACAGCTCTCGGAGGTTATTTTGCATCGGTGAGCCAGACAGAATGATCCGATGAGGGGTGCGAAACTATTTGAGGAAAGGAAGCACCTTTTTATTAAATTTACCTTTTAGCAATCGCCATTCCTACCCTAAAGATC
+
DDDDCFFFFFFFGFGFGGGGGGHHHHHHHHHGGGGHHHFGHHHHHGGGGGGGGHHHHFHHHHGHGHHHHHHHGHHHGHHHHHHHHGHGHHHGGGGGGHHHHHHGHHHHHHHGGGGGGHHHHHHGHGGGGGGHHHHHHHHHHHGGGGGHHHHHHGHHGHHHHHHHHGGGHHGGGDEGGGGGGGGHGGGGEGFGGGGGGGGGGFFFFFFFHFFFFFFFHFFFFFFFFFFFFFFFFFEFFFFFFFFFFFFFFFF
@M05620:45:000000000-G6HP7:1:1101:25975:14333 1:N:0:129
AAACCAAGCAGACACTCACCGCTCCCTCGCCACAGGCCAATAGTTTGTCCTCACTGAGTTGGCAACAAGTGGCTGCTGTGGCTGCCATTTTTCTGGTGATGGCCATCAGCTCCGACGAGGTCAGCTGGGGGGCTTTCTTTGTGTAAGCAACGAGAAACCTGAAAGAAGCATTTTTTAACTAAGTCCTGCTGAGTCATTCATGAGTTTTTAGCCGCCTTGCTTCTTCTCACAGACTCTCTACTCTCATGCCA
+
CCCCDCDFCFFFGGGGGGGGGGGGGGHHGGGGGHHHGGHHHHHHHHHHHHHHHHHHHHGHHHHHHHHHHGHHGHGGHHHHHHHGGHHHHHHHHHHHHHGHHHHHHHHHHHHHHGGGGGGGGHHHHHHHGGGGGGGGGGGGGGGGGGFFFFFFFFFFFFFFFFFFFFFFFFFFFFHFFFFHHFFFFFFFFFFFFFFFFFFFFFFFFFFFFFFFFFFFFFFFFFFFFFFFFFFFFFFFFFFFHFFHFFFFFFB
@M05620:45:000000000-G6HP7:1:1101:15877:14339 1:N:0:129
TACCTGTACTGGGGAAGCATTTGAATATCCCCCCATGGTGATGGGGACGGAGAACTGCTCCATAAACACAGGCAACGTGCCTAACTTTCCCGGGAAGATGAAGTCAAAGAGCGACCACAGCTCTCGGAGGTTATTTTGCATCGGTGAGCCAGACAGAATGATCCGATGAGGGGTGCGAAACTATTTGAGGAAAGGAAGCACCTTTTTATTAAATTTACCTTTTAGCAATCGCCATTCCTACCCTAAAGATC
+
ABABBFFFFFFFGGGGGGGGGGHFHGHFHHHGGGGHGHFFGHGHHGGGGGGFGHHBGGHHHHHHHGHGHGHGGHHHGHEHHFHHHFHHHHHCGGEEEAGHFHGBGGHHHFHHFGGGGGFHHCFHHGGGGGCGHHHHHHHHHHFG>DGGFHHHEGHHGHHGBDGGGFDFHGHGGAADG?BFGGGFGGFBCFGGFFFCFGGFGFFFFFFFFBFFF/BBFFFFFFFFBFFFFFFFFFEFF/BFF.FFBFFFFFF
@M05620:45:000000000-G6HP7:1:1101:23843:14354 1:N:0:129
CATCCTGACCCTGAAGTACCCGGCTTGATTTCTGACATTAGATCGGAAGAGCACACGTCTGAACTCCAGTCACTCTCGCGCATCTCGTATGCCGTCTTCTGCTTGAAAAAAAAAAAAGAAAACAAAACAATTCAAAGAAAGAGCTGTGTGATATCCACAGAGCGGTGAAGTAGCACATTATGAGTCAGAGTTGAGTAAAGTAGTATCAGACAAGAGGTTGGCACGGGAAAGGCTGGATCGGAGATGAGAGG
+
DCDDDFFFFFFFGGGGGGGGGGGGGGGHHHHHHHHHFHHHHHHHHGGGGHHHHHHHGHHHGHGHHHHHHHHHHHHHHGGGGGEFHHGFEGHHHGFGHGHHHHHHFGGHHHGGGCD></??000//000..11111110000///0<0/0.000000000.0//--.-.00000000/0000000000:000000000000;00;0000000//./..0//-000.--.-....0...0:...--/00000:
@M05620:45:000000000-G6HP7:1:1101:2605:14386 1:N:0:129
TACCTGTACTGGGGAAGCATTTGAATATCCCCCCATGGTGATGGGGACGGAGAACTGCTCCATAAACACAGGCAACGTGCCTAACTTTCCCGGGAAGATGAAGTCAAAGAGCGACCACAGCTCTCGGAGGTTATTTTGCATCGGTGAGCCAGACAGAATGATCCGATGAGGGGTGCGAAACTATTTGAGGAAAGGAAGCACCTTTTTATTAAATTTACCTTTTAGCAATCGCCATTCCTACCCTAAAGATC
+
BBBBBFFFFFFFGGGGGGGGGGHHHHHHHHHGGGGHHHGHHHHHHGGGGGGGGHHHHHHHHHHHHHHHHHHHGHHHEHHHHHHHHHHHHHHGGGGGGHHHHHFHHHHHHHHHGGGGGHGHHHHHHGGGGGDHHHHHHHHHHHGGGGGEGHHHHGHGHHHHHHHHHGGGHFHDGGGGGGGGGGGGGGGGGFCGGGGEFGGFFFFFFFFFFFFFFFFFFFFFFFFFFFFFFFAEFFFFFFFFFFFFFFFBFFF
@M05620:45:000000000-G6HP7:1:1101:17043:14390 1:N:0:129
CATCCTGACCCTGAAGTACCCCGGCTTGATTTCTGACATTAGATCGGAAGAGCACACGTCTGAACTCCAGTCACTCTCGCGCATCTCGTATGCCGTCTTCTGCTTGAAAAAAAAAAAAATACACAAAACATAGTCGCTCCAACAACACTTGTAATTTCTTCCATCTATTCTTCGCATACTGCCACATGACAGCCGCAACATGATTCACCTTTTCCCTTCATTGCCGCGGTCCATACCATTCCCCATGACTC
+
[truncated: 7,075,193 more chars]
