# Supplementary material for: Fast but not furious: a streamlined selection method for genome-edited cells
Source: Life Sci Alliance. 2021 Apr 26;4(6):e202101051. doi: 10.26508/lsa.202101051 (PMC8127327; doi:10.26508/lsa.202101051)
Supplement: Supplementary file 1 [file LSA-2021-01051_Supplemental_Data_1.zip › SANGER and Deep Sequencing/AFP/130_S130_L001_R1_001.fastq]

@M05620:45:000000000-G6HP7:1:1101:14593:1664 1:N:0:130
CATCCTGACCCTGAAGTACCCCATTGAGCATGGCATCGTCACCAACTGGGACGACATGGAGAAGATCTGGCACCACACCTTCTACAACGAGCTGCGCGTGGCCCCGGAGGAGCACCCAGTGCTGCTGACCGAGGCCCCCCTGAACCCCAAGGCCAACAGAGAGAAGATGACTCAGGTGAGGCTCGGCCGACGCCCGTGCTCCTCCCGTCCTTTCCCCAGTCATTTTCTGCCCGGCTTGATTTCTGACATTT
+
11>>>F11FCCFC111FFGFEE1FGE11AAGEAGBGGAGGAEF1/EGC0/0BA/EAEFE101001DFGBFFFGFEGEEEHHHHBGBDBE/EEGBF@EEECC@GEEE?///AAGEGFC//G1?GDDG11FFC---<CA@@@CC/0:CAC...ECEAAAEB///A?/B/CB0BFB00/C90..:CA@--9=-@-9@@;@--;/:BFFA-ABBBFFB999--BB/FFFFFF//99---@@<-;FFFF////:F/
@M05620:45:000000000-G6HP7:1:1101:18405:1884 1:N:0:130
ATCTCTATCTCCTAAAAACCTGTTTAGATTTGGAGATAGACCTTCAGGTTTTTCATCATTTTCTGCATGAATTATACATTGACCACGTTTCCAGCGTGGTCAGTTTGCAGCATTCTGTTATTTTGTTTGACAGAGTGTCTTGTTGAGAACATATGTAGGACATGATTTTTTCCTGCAACAGGGAAAATAAAGTATAAGTTTTAAAGATTTATTCTTTAATAAAGGATCTCAAAGCCAGCTTTAGAAAAAGG
+
3AABCFFFFFFFGGGGGGGGGGHHHHHHHHHHHHHHHHHHHHHHHHHHHHHGGHHHHHHHHHIIHHHHHHHHHHHHHHHHHHHHHHGHHHHHHHHGGGGHHHHHHHHHHHHHHHHHHHHHHHHHHHHHHHHHHHHHHHHHHHHHHHHHGGHHHHHHHHHHHHHHHHHHHHGHHHHHGHGHHHGGHHHGHGDFFHHGHHHHHHHHHHFHHHHHHHHHHHHHGHHHFHHHHHHHHHGHHHGHHHHHHGHHGGG
@M05620:45:000000000-G6HP7:1:1101:19738:2058 1:N:0:130
TACCTGTACTGGGGAAGCAATCGCCATTCCTACCCTAAAGATCGGAAGAGCACACGTCTGAACTCCAGTCACTCTCGCGCATCTCGTATGCCGTCTTCTGCTTGAAAAAAAAAAAAAAAGATCTCTGGTGAAAGCTCCTCGCTGCTAACACGATCACAACATATTCCGACCTCACATCCATCATAATACACGTTTAGTTTTGATAGTTGTAGCATTCATCGAGTATTACACGGCCTTCATCTGAATTCAGT
+
BBBBBFFFFFFFGGGGGGGGGGGGGGGHHHHHHGHHGHHHHHHHGGGGHHHHHHHGHHHGHHHHHHHHHHHHHHHHGGGGGFGHHHGGHHHHGGGHGHHHHHHFHHHHHGGGGB><</-..<1111111/000=/00///<-...000;//.-...;09..;00000/9--.9/:00;/000009//////.../.:/9:/::///9;////9/;///////././/////.--:.//9////////////
@M05620:45:000000000-G6HP7:1:1101:18091:2094 1:N:0:130
ATCTCTATCTCCTAAAAACCTGTTTAGATTTGGAGATAGACCTTCAGGTTTTTCATCATTTTCTGCATGAATTATACATTGACCACGTTTCCAGCGTGGTCAGTTTGCAGCATTCTGTTATTTTGTTTGACAGAGTGTCTTGTTGAGAACATATGTAGGACATGATTTTTTCCTGCAACAGGGAAAATAAAGTATAAGTTTTAAAGATTTATTCTTTAATAAAGGATCTCAAAGCCAGCTTTAGAAAAAGG
+
AABBBFFFFFFFGGGGGGGGGGHHHHHHHHHHHHHGHHHHHHHHHHHHHHHGGHGHHHHHHHHHHHFHHGHHHHHHHHHHHHHHFHGHHGHHBDHEGGGFBBFHHHHFFFFHHFDHHHF4FGHHBHHHHHGFHEFBEGFHGHHBFD?/F3FFEGFE4GGDG2GFBGHHHHDH2GDGFGFFGHG/GH0?FFFG1<FGGHHHHDHHGG1<GGFHH<GHFB0=GFGHBB0/<0DHHF/GFA.CGF0GBGHHFF.
@M05620:45:000000000-G6HP7:1:1101:16407:2133 1:N:0:130
ATCTCTATCTCCTAAAAACCTGTTTAGATTTGGAGATAGACCTTCAGGTTTTTCATCATTTTCTGCATGAATTATACATTGACCACGTTCCAGCGTGGTCAGTTTGCAGCATTCTGTTATTTTGTTTGACAGAGTGTCTTGTTGAGAACATATGTAGGACATGATTTTTTCCTGCAACAGGGAAAATAAAGTATAAGTTTTAAAGATTTATTCTTTAATAAAGGATCTCAAAGCCAGCTTTAGAAAAAGGA
+
CCCCBFFFFFFFGGGGGGGGGGHHHHHHHHHHHGHHHHHHHHHHHHHHHHHGGHHHHHHHHHIHHHHHHHHHHHHHHHHHHFHHHHGHHHHHHHGGGGHHHHHHHHHHHHHHHHHHHHHHHHHHHHHHHHHHHHHHHHHHHHHHHHGHHHHHGHHHHHHHHHHHHHHHHGHHHHHHHHHHHGEHHHGGHHGGHHHHHFGHHHHHHHHHHHHHHHHHHHHGHGHHHHHHHHHHHHCHGGHHHHHHHGHHGGG
@M05620:45:000000000-G6HP7:1:1101:13331:2195 1:N:0:130
ATCTCTATCTCCTAAAAACCTGTTTAGATTTGGAGATAGACCTTCAGGTTTTTCATCATTTTCTGCATGAATTATACATTGACCACGTTTCCAGCGTGGTCAGTTTGCAGCATTCTGTTATTTTGTTTGACAGAGTGTCTTGTTGAGAACATATGTAGGACATGATTTTTTCCTGCAACAGGGAAAATAAAGTATAAGTTTTAAAGATTTATTCTTTAATAAAGGATCTCAAAGCCAGCTTTAGAAAAAGG
+
CCCCCFFFFFFFGGGGGGGGGGHHHHHHHHHHHGHFHHHHHHHHHHHHHHHGGHHHGHHHHHHHHHHGHFHHHHHHHHHHHHHHHHFHHHHHFGHGGGGGGHHHHHHHHHHHHHHHHHHGHHHHHHHHHHGFGFHGHHHHHHHHGHHFGGHHHHHHHHHGGHHHHHHHHHGHGGGGFGHGHHGGHHHGHGBF?@GGGGHHHHHGDGHHGHHHHHHHHHFDDFGHGBGHHGHHBDFCGGFHHHHHF:GHHGG
@M05620:45:000000000-G6HP7:1:1101:13348:2201 1:N:0:130
ATCTCTATCTCCTAAAAACCTGTTTAGATTTGGAGATAGACCTTCAGGTTTTTCATCATTTTCTGCATGAATTATACATTGACCACGTTTCCAGCGTGGTCAGTTTGCAGCATTCTGTTATTTTGTTTGACAGAGTGTCTTGTTGAGAACATATGTAGGACATGATTTTTTCCTGCAACAGGGAAAATAAAGTATAAGTTTTAAAGATTTATTCTTTAATAAAGGATCTCAAAGCCAGCTTTAGAAAAAGG
+
CCCCCFFFFFFFGGGGGGGGGGGHHHHHHHHHHHHHHHHHHHHHHHHHHHHGGHHHHHHHHHHHIHHHHHHHHHHHHHHHHHHHHHFGHHHHHHHGGGGHHHHHHHHHFGHHHHHHHHHHHHHHHGHHHGHHHHHHHHHHHHHHHHHHEFGHHHHHHHHHHGHHHHHHHHGHHHHHGHHHHHGGHHHHHGHGDHHHHHGHHHHHHHFHHHGHHHHHHHGHHFHHGHHHHHHHHHGHHHGHHHHHHHFGHGG
@M05620:45:000000000-G6HP7:1:1101:19984:2216 1:N:0:130
CATCCTGACCCTGAAGTACCCCATTGAGCATGGCATCGTCACCAACTGGGACGACATGGAGAAGATCTGGCACCACACCTTCTACAACGAGCTGCGCGTGGCCCCGGAGGAGCACCCAGTGCTGCTGACCGAGGTCCCCCTGAACCCCAAGGCCAACAGAGAGAAGATGACTCAGGTGAGGCTCGGCCGACGCCCGTGCTCCTCCCGTCCTTTCCCCAGTCATTTTCTGCCCGGCTTGATTTCTGACATTT
+
BBBCCFFFFFFFGCFGGGGGGGGHHGHHHHHFFGHHHGHHGGHHHGHHHHHHGEGGGFHGFGHGEGFFHGHHHGHHHGGHHHHHHHHHGFGGGHGGGGEGGGHHGGGFGGGGGHHHGGHGHHHHHHHHHHGGGGFHHHHGGGGHHHGGGGHGHHGFGGHHHHGGGFFFFGGGGGGGGGFGGGGGGGGGCAFFFFFFCFFFFFFFFFD;DDFFFFFFFFDFF/BFFFFFFBFED@ADCF.;FBBBF/B/;F/
@M05620:45:000000000-G6HP7:1:1101:19975:2232 1:N:0:130
CATCCTGACCCTGAAGTACCCCATTGAGCATGGCATCGTCACCAACTGGGACGACATGGAGAAGATCTGGCACCACACCTTCTACAACGAGCTGCGCGTGGCCCCGGAGGAGCACCCAGTGCTGCTGACCGAGGTCCCCCTGAACCCCAAGGCCAACAGAGAGAAGATGACTCAGGTGAGGCTCGGCCGACGCCCGTGCTCCTCCCGTCCTTTCCCCAGTCATTTTCTGCCCGGCTTGATTTCTGACATTA
+
CCCCCFFFFFFFGGGGGGGGGGGHHHHHHHHHHHHHHGHHHGHHHGHHHHHHGGGGGHHHHHHHHHHHHHHHHGHHHGGHHHHHHHHHGGGGGHHGGGGGGGHHGGGGGGGGHHHHGGHHHHHHHHHHHHGGGGEHHHHGGGHHHHGGGGHGHHHHGGHHHHGGGGGGGGGGGGGGGGGGGGGGGGGGFFFFFFFFBFFFFFFFFFFFFFFFFFFFFFFFFFFFFFFFFFFFFFFFFF;FFFFFB;FFFF0
@M05620:45:000000000-G6HP7:1:1101:14309:2268 1:N:0:130
CATCCTGACCCTGAAGTACCCCATTGAGCATGGCATCGTCACCAACTGGGACGACATGGAGAAGATCTGGCACCACACCTTCTACAACGAGCTGCGCGTGGCCCCGGAGGAGCACCCAGTGCTGCTGACCGAGGCCCCCCTGAACCCCAAGGCCAACAGAGAGAAGATGACTCAGGTGAGGCTCGGCCGACGCCCGTGCTCCTCCCGTCCTTTCCCCAGTCATTTTCTGCCCGGCTTGTTCTGACATTAGA
+
ABBAAFF5FFFFGGGGGGGGGGEHHFFF4FHHHHHHGGHHGGGHFDHHHH2GEGGGGHG3GGHGGFGFHHHFHGFHGGGHHHGHHHGGEADFE3@EFFEE@FHFGECGCGGGEHGFGEEGHHHHGHHEBGCDGGCGACFCCFHHHHADDGHAECEGGEG99/EEGF/FEFF009BFF/FFFGFGFFFFA;B@-BCF-.:A/BFFFEAEFDFFF///9..;FFFFEFFF//;A:-@BA@FB//BFFF/9///
@M05620:45:000000000-G6HP7:1:1101:20862:2477 1:N:0:130
ATCTCTATCTCCTAAAAACCTGTTTAGATTTGGAGATAGACCTTCAGGTTTTTCATCATTTTCTGCATGAATTATACATTGACCACGTTTCCAGCGTGGTCAGTTTGCAGCATTCTGTTATTTTGTTTGACAGAGTGTCTTGTTGAGAACATATGTAGGACATGATTTTTTCCTGCAACAGGGAAAATAAAGTATAAGTTTTAAAGATTTATTCTTTAATAAAGGATCTCAAAGCCAGCTTTAGAAAAAGG
+
BCCCCFFFFFFFGGGGGGGGGGHHHGHHHHHHHGHHHHHHHHHHHHHHHHHGGHHHHHHHHHHHIHHHHHHHHHHHHHHHHHHHHHGHHHHHHHHGGGGHHHHHHHHHHHHHHHHHHHHHHHHHHHHHHHHHHHHHHHHHHHHHHHHHGGHHHHHHHHHHHHHHHHHHHHGHHHHHHHGHHHGGHGHGFGFGDFGHHHHHHHHHGHHHHHHHHHHHHGHGGFHHGFHHHHHHDGFHHGGHHHHHFGGGHGG
@M05620:45:000000000-G6HP7:1:1101:20874:2494 1:N:0:130
ATCTCTATCTCCTAAAAACCTGTTTAGATTTGGAGATAGACCTTCAGGTTTTTCATCATTTTCTGCATGAATTATACATTGACCACGTTTCCAGCGTGGTCAGTTTGCAGCATTCTGTTATTTTGTTTGACAGAGTGTCTTGTTGAGAACATATGTAGGACATGATTTTTTCCTGCAACAGGGAAAATAAAGTATAAGTTTTAAAGATTTATTCTTTAATAAAGGATCTCAAAGCCAGCTTTAGAAAAAGG
+
ABCCCFFFFFFFGGGGGGGGGGHGHFHHHHHHHHHHHHHHHHHHHHHHHHHGGHHHHHHHHHHHHHHHHHHHHHHHHHHHHHHHHHGHHHHHGHHGGGFHHHHHHHHHHHHHHHHHGHHBHHHHHHHHHHHHHHHHHHHHHHHHHFHABGHHHHHHHHHHHHHHHHHHGHGHHHHHHHHHHHEGHH0FGDFGFGHHHHHHHHHHGHHHHHHHGHHHHHHGFGHHHHHHHHHH0DFHHHGHHHHHGFHHHGF
@M05620:45:000000000-G6HP7:1:1101:12500:2560 1:N:0:130
ATCTCTATCTCCTAAAAACCTGTTTAGATTTGGAGATAGACCTTCAGGTTTTTCATCATTTTCTGCATGAATTATACATTGACCACGTTTCCAGCGTGGTCAGTTTGCAGCATTCTGTTATTTTGTTTGACAGAGTGTCTTGTTGAGAACATATGTAGGACATGATTTTTTCCTGCAACAGGGAAAATAAAGTATAAGTTTTAAAGATTTATTCTTTAATAAAGGATCTCAAAGCCAGCTTTAGAAAAAGG
+
CCDCCFFFFFFFGGGGGGGGGGHHHHHHHHHHHHHHHHHHHHHHHHHHHHHGGHHHHHHHHHHHHHHHHHHHHHHHHHHHHHHHHHGHHHHHHHHGGGGHHHHHHHHHGHHHHHHHHHHHHHHHHHHHHGHHHHHHHHHHHHHHHHHHHHHHHHHHGHHHHHHHHHHHHHGHHHHHHHHHHHGGHHHHHHHGFHHHHHGHHHHHHHGHHHHHHHHHHHFGHHHHHHHHHHHHHHGHHHGHHHHHGHHHHGG
@M05620:45:000000000-G6HP7:1:1101:12649:2620 1:N:0:130
ATCTCTATCTCCTAAAAACCTGTTTAGATTTGGAGATAGACCTTCAGGTTTTTCATCATTTTCTGCATGAATTATACATTGACCACGTTTCCAGCGTGGTCAGTTTGCAGCATTCTGTTATTTTGTTTGACAGAGTGTCTTGTTGAGAACATATGTAGGACATGATTTTTTCCTGCAACAGGGAAAATAAAGTATAAGTTTTAAAGATTTATTCTTTAATAAAGGATCTCAAAGCCAGCTTTAGAAAAAGG
+
ABCBBFFFFFFFGGGGGGGGGGGHHHHHHHHHHHHHHHHHHHHHHHHHHHHGGHHHHHHHHHHHHHHHHHHHHHHHHHHHHHHHHHGGHHHHHHHGGGGHHGGHHHHHHHHHHHHHHHHGHHHHHHHHHGHHHHHHHHHHHHHHHHHHGGHHHHHFHHHHGGHHHHHHHHGHHHHHGHHHHFGGHHHHFGGHFHHHHHGHHHHHHHGHHHHHHHHHHGGGGFHHHGHHHHHHGHGFGHGHHHHHGHHHHGF
@M05620:45:000000000-G6HP7:1:1101:18866:2624 1:N:0:130
AGATTACTGCAACAGTTCCCCCTGGACCTGGAAAAGTTTCTTGCCTGGCTTACAGAAGCTGAAACAACTGCCAATGTCCTACAGGATGCTACCCGTAAGGAAAGGCTCCTAGAAGACTCCAAGGGAGTAAAAGAGCTGATGAAACAATGGCAAGTAAGTCAGGCATTTCCGCTTTAGCACTCTTGTGGATCCAATTGAACAATTCTCAGCATTTGTACTTGTAACTGACAAGCCAGGGACAAAACAAAGAT
+
AAAAAFFFFFFFGGGGGGGGGGGGHHHHHHHHHHHHGHHHHHHHHHHHHHHHHHHGHHHHHHHHHHHHHHHHHHHHHHHHHHHHGFHHHHHHHHGFEGHHHHHHHHHHGHHHHHHHHHHHHHHGGGGFGFHHHGHHHGFGHHGHHHHHGGHGHGHHHHHHHHHHHHHHHHFGGGGHHHGHHHHHHHHGHHHHHHHHHGHHHHHHHHHHHHHHHHHHHHHHHHHHHHHHFHGHHGGGGGGGGGEFGGGGGGF
@M05620:45:000000000-G6HP7:1:1101:17143:2626 1:N:0:130
CATCCTGACCCTGAAGTACCCCATTGAGCATGGCATCGTCACCAACTGGGACGACATGGAGAAGATCTGGCACCACACCTTCTACAACGAGCTGCGCGTGGCCCCGGAGGAGCACCCAGTGCTGCTGACCGAGGCCCCCCTGAACCCCAAGGCCAACAGAGAGAAGATGACTCAGGTGAGGCTCGGCCGACGCCCGTGCTCCTCCCGTCCTTTCCCCAGTCATTTTCTGCCCGGCTTGATTTCTGACATTA
+
CCCCCFFFFFFFGGGGGGGGGGGHHHHHGHHHHHHHHGHHHGHHHGHHHHHHGGGGGHHGHHHGGHHHHHHHHGHHHGGHHHHHHHHHGGGGGHHGGGGGGGHHGGGGGGGGHHHHGGHHHHHHHHHHHHGGGGGGGGGGGGHHHHGGGGHGHHGGGGGGGGGGGGGGGGGGGGGGGGGGGGGGFFFFFFFFFFFFDFFFFFFFFFFEFFFFFFFFFFFFFBFFFFFFFEFEFFFFFFFFFFFFF:BFFF/
@M05620:45:000000000-G6HP7:1:1101:17126:2635 1:N:0:130
CATCCTGACCCTGAAGTACCCCATTGAGCATGGCATCGTCACCAACTGGGACGACATGGAGAAGATCTGGCACCACACCTTCTACAACGAGCTGCGCGTGGCCCCGGAGGAGCACCCAGTGCTGCTGACCGAGGCCCCCCTGAACCCCAAGGCCAACAGAGAGAAGATGACTCAGGTGAGGCTCGGCCGACGCCCGTGCTCCTCCCGTCCTTTCCCCAGTCATTTTCTGCCCGGCTTGATTTCTGACATTA
+
BBBBBFFFFFFFGGGGGGGGGGGHHHHHHHHHGHHHHGHHEGHGHGHHFHFGGEGGGHHHHHHHHHHGHHHGHGHHHGGHHHHHHHHHGEGGGHHGGGGGGGHHGGGGGGGGHEHHGGHHHHHHHHHHGGGGGGGGGGGGGGHFHHGGGGHGHHGGGGGGGGGEFFFBFGGGGGGGGGEFGGFGFFEFFAFFCFFFDADEBFFFFEFEFFFFFFFFFFF/FB9BFFFBFFFFFB=FF;.:BBBFFBBFFF/
@M05620:45:000000000-G6HP7:1:1101:17158:2637 1:N:0:130
CATCCTGACCCTGAAGTACCCCATTGAGCATGGCATCGTCACCAACTGGGACGACATGGAGAAGATCTGGCACCACACCTTCTACAACGAGCTGCGCGTGGCCCCGGAGGAGCACCCAGTGCTGCTGACCGAGGCCCCCCTGAACCCCAAGGCCAACAGAGAGAAGATGACTCAGGTGAGGCTCGGCCGACGCCCGTGCTCCTCCCGTCCTTTCCCCAGTCATTTTCTGCCCGGCTTGATTTCTGACATTA
+
BBBBBFFFFFFFGGGGGGGGGGGHHHHHHHHHGHHHHGHHGGHHHGHHHFFHGGGGGHHGHHHHHHHHHHHHHGHHHGGHHHHHHHHHGGGGGHHGGGEGGGHHGGGGGGGGHHHHGGHGHHHHHHHHHHGGGGGGGGGGGGGHHHGGGGHGHHGGGGGGGGGGEFFFGGGGFGGGFGGGGGGGFFFFFFFFFFFA;;AEBFFFFFFFFFDFFFFFBFD9FFFFFFFFFFFFD@@-BA./;BFBB:BFFF/
@M05620:45:000000000-G6HP7:1:1101:16614:2736 1:N:0:130
ATCTCTATCTCCTAAAAACCTGTTTAGATTTGGAGATAGACCTTCAGGTTTTTCATCATTTTCTGCATGAATTATACATTGACCACGTTTCCAGCGTGGTCAGTTTGCAGCATTCTGTTATTTTGTTTGACAGAGTGTCTTGTTGAGAACATATGTAGGACATGATTTTTTCCTGCAACAGGGAAAATAAAGTATAAGTTTTAAAGATTTATTCTTTAATAAAGGATCTCAAAGCCAGCTTTAGAAAAAGG
+
CCCCCFFFFFFFGGGGGGGGGGHHHHHHHHHHHHHHHHHHHHHHHHHHHHHGGHHHHHHHHIIHIHHHHGHHHHHHHHHHHHHHHHGHHHHHHHHGGGGHHHHHHHHHHHHHHHHHHHHHHHHHHHHHHHHHHHHGHHHHHHHHHHHGFBGHHHHHGHHHHGHHHHHHHHGHHHHHGHHHHHGGHHHHHHHGFGHHGHHHHHHHHHGHHHHHHHHHHHHHHHHHHHHHHHGHHHGHFHGHHHHHHGHHHGE
@M05620:45:000000000-G6HP7:1:1101:16593:2738 1:N:0:130
ATCTCTATCTCCTAAAAACCTGTTTAGATTTGGAGATAGACCTTCAGGTTTTTCATCATTTTCTGCATGAATTATACATTGACCACGTTTCCAGCGTGGTCAGTTTGCAGCATTCTGTTATTTTGTTTGACAGAGTGTCTTGTTGAGAACATATGTAGGACATGATTTTTTCCTGCAACAGGGAAAATAAAGTATAAGTTTTAAAGATTTATTCTTTAATAAAGGATCTCAAAGCCAGCTTTAGAAAAAGG
+
>1>>AFDFFDFFGGGFFGGGGCFFFF3BFHHFBCGHCGFBDF1FHFHGAFGFFBGDHFHFHHHGH1GAFFGBAFGFHFGHHHHGFEAFHFCG2FFFEFGFFGHHHFGHHHHFBFFHHHHHHHHHHHHHHGHHHHHFHHGHHHHHHGHHGFHHHHHHHHHHHGHHGHHHHHGHGHHHHHHHHHGGHGHHHHGFFGHGEHHHHHHHGHHH1GHHGHHHHHDHHHHHFFFHFGFHFHGHFHGHHGCG0CGGHCC
@M05620:45:000000000-G6HP7:1:1101:16610:2753 1:N:0:130
ATCTCTATCTCCTAAAAACCTGTTTAGATTTGGAGATAGACCTTCAGGTTTTTCATCATTTTCTGCATGAATTATACATTGACCACGTTTCCAGCGTGGTCAGTTTGCAGCATTCTGTTATTTTGTTTGACAGAGTGTCTTGTTGAGAACATATGTAGGACATGATTTTTTCCTGCAACAGGGAAAATAAAGTATAAGTTTTAAAGATTTATTCTTTAATAAAGGATCTCAAAGCCAGCTTTAGAAAAAGG
+
CCCCCFFFFFFFGGGGGGGGGGHHHHHHHHHHHHHHHHHHHHHHHHHHHHHGGHHHHHIHIHIIIHHHHHHHHHHHHHHHHHHHHHGHHHHHGHHGGGGHHGHHHHHHHHHHHHHHHHHHHHHHHHHHHHHHHHHHHHHHHHHHHHHFFFHHHHHGFHHHHGHHHHHHHHGHHHHHHHHHHHGGHHHHHHGGGHHHHHHHHHHHHHHHHHHHHHHHHHHHHHHHHHHHHHHHGHGHHHGHHHHHHGHHHGD
@M05620:45:000000000-G6HP7:1:1101:16626:2765 1:N:0:130
ATCTCTATCTCCTAAAAACCTGTTTAGATTGGAGATAGACCTTCAGGTTTTTCATCATTTTCTGCATGAATTATACATTGACCACGTTTCCAGCGTGGTCAGTTTGCAGCATTCTGTTATTTTGTTTGACAGAGTGTCTTGTTGAGAACATATGTAGGACATGATTTTTTCCTGCAACAGGGAAAATAAAGTATAAGTTTTAAAGATTTATTCTTTAATAAAGGATCTCAAAGCCAGCTTTAGAAAAAGGA
+
AABBBFFFFFFFGFGFGGGGGGHHHHHHHHHHFFGHHHGGHHHHFGGHGHGGBDFEAFHHHDEHFFEGBFAFDGFHFGH5FGHBGEGHHFH5FC0E>EHF4?GHHFFGGGCGG4@BGG@GHHHGHHH3@BFFGHFGHGGHFHHH4FFG33B3E4FGGFF10B1?BBGHGGFHHHB0@FAGFGAGEFF?GHHHHGDBGGHHHD<1GFGHHBFG<=GH0GD<0=DH<DHHF0GGHFF/;CCHHCG0CCGCDD;
@M05620:45:000000000-G6HP7:1:1101:16604:2776 1:N:0:130
ATCTCTATCTCCTAAAAACCTGTTTAGATTGGAGATAGACCTTCAGGTTTTTCATCATTTTCTGCATGAATTATACATTGACCACGTTTCCAGCGTGGTCAGTTTGCAGCATTCTGTTATTTTGTTTGACAGAGTGTCTTGTTGAGAACATATGTAGGACATGATTTTTTCCTGCAACAGGGAAAATAAAGTATAAGTTTTAAAGATTTATTCTTTAATAAAGGATCTCAAAGCCAGCTTTAGAAAAAGGA
+
ABCCCFFFFFFFGGGGGGGGGGHHHHHHHHHHFGHHHHHHHHHHGHHHHHGGHHHHFHHHHHHHHHHHBHHHHHHHHHHHGHHHHGHHHHHHHHGEFGHHEGHHHHHHHHHHHHHHHHHHHHHHHHHHGHHHHHHHHHHHHHHHHHEHHHHHHGHGHHGHHGHHHHHHHGHHHHHGHHHHHGGHHGFGHHHDGHHGG>FHHHFFHFHHHHHHHHHHHFHHHHHHHHHHHHHHGGHHHGHHHBCC;GHHGGF
@M05620:45:000000000-G6HP7:1:1101:13337:2780 1:N:0:130
ATCTCTATCTCTAAAAACCTGTTTAGATTTGGAGATAGACCTTCAGGTTTTTCATCATTTTCTGCATGAATTATACATTGACCACGTTTCCAGCGTGGTCAGTTTGCAGCATTCTGTTATTTTGTTTGACAGAGTGTCTTGTTGAGAACATATGTAGGACATGATTTTTTCCTGCAACAGGGAAAATAAAGTATAAGTTTTAAAGATTTATTCTTTAATAAAGGATCTCAAAGCCAGCTTTAGAAAAAGGA
+
AAAAAFFFFFFB3GGGGGGFGGHH3AADGHHHEGFFFHCHHFHFHGHGGHGGEHHEGFHHH2DFDFFHBGGHBF2ABFHHFGHAEBFHHHHHHHGGGGHHHHHHHHHHHHHHHHHHHHHHHHHHHHHHHHHHHHHHHHHHHHHHGHHHHHHHHHHHHHHHHHHHHHHHHGHHHHHHHHGGHGGHHHHHHHHHHHHHHGGHHHHHHHHHHHHHHHHHHHHHHHHHHHHHHHHHHHHHHGHHHHHFHFHGCGG
@M05620:45:000000000-G6HP7:1:1101:16621:2785 1:N:0:130
ATCTCTATCTCCTAAAAACCTGTTTAGATTGGAGATAGACCTTCAGGTTTTTCATCATTTTCTGCATGAATTATACATTGACCACGTTTCCAGCGTGGTCAGTTTGCAGCATTCTGTTATTTTGTTTGACAGAGTGTCTTGTTGAGAACATATGTAGGACATGATTTTTTCCTGCAACAGGGAAAATAAAGTATAAGTTTTAAAGATTTATTCTTTAATAAAGGATCTCAAAGCCAGCTTTAGAAAAAGGA
+
CCCCCFFFFFFFGGGGGGGGGGHHHHHHHHHHHHHHHHHHHHHHHHHHHHGGHHHHHHHHIHHHHHHHHHHHGHHHHHHHHHHHHGHHHHHHHHGGGGHHHHHHHHHHHHHHHHHHHHHHHHHHHHHHHHHHHHHHHHHHHHHHHHHHHHHHHHHHHHHHHHHHHHHHHGHHHHHHHHHHHGGHHHHHHHHGHHHHHGHHHHHHHHHHHHHHHHHHHHHHHHHHHHHHHHHHHHHHHGHHHHHHHHHHGGG
@M05620:45:000000000-G6HP7:1:1101:16605:2798 1:N:0:130
ATCTCTATCTCCTAAAAACCTGTTTAGATTGGAGATAGACCTTCAGGTTTTTCATCATTTTCTGCATGAATTATACATTGACCACGTTTCCAGCGTGGTCAGTTTGCAGCATTCTGTTATTTTGTTTGACAGAGTGTCTTGTTGAGAACATATGTAGGACATGATTTTTTCCTGCAACAGGGAAAATAAAGTATAAGTTTTAAAGATTTATTCTTTAATAAAGGATCTCAAAGCCAGCTTTAGAAAAAGGA
+
AAAABFFFFFFFGGGGGGGGGGHHHHHHHHHHFFHHHHHHHHHHHHHHHHGGHHHHHHHHHHHHHFGFHHHHGHHHHHHHHHHHHGHFHHHHHHGFGGHHHHGHHHHHHHHHHHHHHHGHHHHHHHHHHHGHHHGHHHHHHHHHHHGHHHHHHHHHHHHHHHHGHHHHHGHHHHHHHHHHHGGHHHHHHHHHHGHGGGHHHHHHHGHHHHHHHHHHHGHHHFDGHHHHHHHGHHHFHGGHHFFCGHHGDDG
@M05620:45:000000000-G6HP7:1:1101:13338:2808 1:N:0:130
ATCTCTATCTCTAAAAACCTGTTTAGATTTGGAGATAGACCTTCAGGTTTTTCATCATTTTCTGCATGAATTATACATTGACCACGTTTCCAGCGTGGTCAGTTTGCAGCATTCTGTTATTTTGTTTGACAGAGTGTCTTGTTGAGAACATATGTAGGACATGATTTTTTCCTGCAACAGGGAAAATAAAGTATAAGTTTTAAAGATTTATTCTTTAATAAAGGATCTCAAAGCCAGCTTTAGAAAAAGGA
+
>3>>AFFFFFFFFGGFEEGFFGEE55BGFH554BG4GB5GCFGHFG3DFGCE3FFGGHEGHHHH5GEEBFFFHHFDGHFGHHFGFEFGHHFHBGEE10FEGFHHGHHHHHHHHHHHHHHHHHHHHHHHFHHGHHHHHHHHHHHHHHGHHGHHHHHHHHHHHHHHHHHHHGHHHHHFGHHHHEGHHHHHDGHHHHHHHHGHHHHHHHHHHHHHHHHHHHHHFHGHHHHHHHHHHHHHHGHHHHFHFCHFGCH
@M05620:45:000000000-G6HP7:1:1101:14577:2849 1:N:0:130
AGATTACTGCAACAGTTCCCCCTGGACCTGGAAAAGTTTCTTGCCTGGCTTACAGAAGCTGAAACAACTGCCAATGTCCTACAGGATGCTACCCGTAAGGAAAGGCTCCTAGAAGACTCCAAGGGAGTAAAAGAGCTGATGAAACAATGGCAAGTAAGTCAGGCATTTCCGCTTTAGCACTCTTGTGGATCCAATTGAACAATTCTCAGCATTTGTACTTGTAACTGACAAGCCAGGGACAAAACAAAGAT
+
AABAAFFF5FDFGGCGGGGGGGGGGHHHHHFHHHHHAFGHHFHHHHHGHHHHHHGHHHHHHHHFGHHHHHHHHHHGHHHHHHFH?GFFHHHHHFEEEEHHGH?BGHGHGHHHHHHHHHHHE3EFA/EEGGHHHFHHFHBGHFFHHHHFEFHHHGGHHHGHHHGHHHGHHHGGGGGHHFHHHHHGHFGGGHHHGHFGHFDHGHHFHHHDGHFGFGF:GGHFFHHBCGHFHHHHGGGGGGEGGE/.FGGGFGB
@M05620:45:000000000-G6HP7:1:1101:20179:2851 1:N:0:130
ATCTCTATCTCCTAAAAACCTGTTTAGATTTGGAGATAGACCTTCAGGTTTTTCATCATTTTCTGCATGAATTATACATTGACCACGTTTCCAGCGTGGTCAGTTTGCAGCATTCTGTTATTTTGTTTGACAGAGTGTCTTGTTGAGAACATATGTAGGACATGATTTTTTCCTGCAACAGGGAAAATAAAGTATAAGTTTTAAAGATTTATTCTTTAATAAAGGATCTCAAAGCCAGCTTTAGAAAAAGG
+
BBBBBFFFFFFFGGGGGGGGGGHHHHHGHHHHHGHHFHHHHHHHHHHHHHHGGHHHHGHHHHHHHHHHHHHHHHHHHHHHHHHHHHGHHHHHFHHGGGEHHHHHHHHHGHHHHHHHHHHHHHHHHHHHHHHHHGHHHHHHHHHHHHHHEGHHHHHGHHHHHGHHHHHHHHGHHHHHGHHHHHGGHHHHHHHHDGHFGHHHHHHHHHHHHHHHHHHHHHGGHHFHHHHHHHGGHGHFFHGHHHHGGHHGHG.
@M05620:45:000000000-G6HP7:1:1101:20280:2873 1:N:0:130
TACCTGTACTGGGGAAGCAATCGCCATTCCTACCCTAAAGATCGGAAGAGCACACGTCTGAACTCCAGTCACTCTCGCGCATCTCGTATGCCGTCTTCTGCTTGAAAAAAAAAAACACAGCTCTCGGAGGTTATTTTGCATCGGTGAGCCATACAGAATGATCCGATGAGGGGTGCTAAACTATTTGCGGAAAGGAAGCACCTTTTTATTAAATTTACCTTTTAGCAATCGCCATTCCTAACCTACAGATC
+
BBBBBFFFFFFFGGGGGGGGGFGGGGGHHHHHHHHHHGFHHHHHGGGGFGHHHHHGGHHGHHEGHHHHGHFHGHHHGGGGGG/FHHGDHFHHG?EHGHHHHHHHFHHHAE@DCF//?0?0/1<1DEF/<@EGFBFFDGF1>0.<<CGHCGH0<C000:C;CG0:C.:.;G/?-.;900;;/;9BFFF0-999-.AFBFA9BE//:/9.9FF//;FF/B///BFF//;/9/..99EF/9BF/.ABF/9/BF/
@M05620:45:000000000-G6HP7:1:1101:11581:2905 1:N:0:130
TACCTGTACTGGGGAAGCAATCGCCATTCCTACCCTAAAGATCGGAAGAGCACACGTCTGAACTCCAGTCACTCTCGCGCATCTCGTATGCCGTCTTCTGCTTGAAAAAAAAAAAAAAAGCAAAGAGAATCTCTGCCGCAGGTATCGTATAGATCAAAAAAAATAGTAAATTTATATTAACGAAATATAACATAACTACATTTGTTCTCTCTATATAAGCTTATTACCGTAGATTTCGGGCGTAGTTCTAT
+
BCCCBFFFFFFFGGFGGGFGGGGGGGGHHHHHHHHHGHHHGHHHGGGGHHHHHHHGHHHGGHHHHHHHHHHHHHHHGGGGGFEHHGFGHHHHGFGHGHHHGHHHHHHHHFEGGC><</-.01<1000/00000=0<0-----.00:././00000000:.---.0000000000;000000....;0000000000000;:000:/00:000000000:000000000.9...0000/-9-----.00000
@M05620:45:000000000-G6HP7:1:1101:15311:2913 1:N:0:130
AAACCAAGCAGGACACTCACCGCCAGAAGACATGAGGTCAGCTAGATCGGAAGAGCACACGTCTGAACTCCAGTCACTCTCGCGCATCTCGTATGCCGTCTTCTGCTTGAAAAAAAAAAAAGAGTTTAGGCGATTGTTGCGCGGAAACACATCGAAGGTAAACATGTTAACTCATGACAGATACGCGCGGGTAACAGTCTCACAGATACCATATTCACCTGCTGGTTTCAACGCGAGATATTATAAAGGCA
+
CCDCCBBFCFFDGGGGGGGGGGGGGGHGHHHHHHHHHGHHHHHHHHHHHGGGGHHHHHHHGHHHGHHHHHHHHHHHHHHHHGGGGGFEHHHGGHHHHGFGHGGHGHHHHHGHHGGGGGG/<..0<111111---..00.0<<-----99;.:0.//..;0000000;000000000000:/090.9-----9-/90090000090000000000000000/.000/0.0000.--:--;0000000000..
@M05620:45:000000000-G6HP7:1:1101:11570:2924 1:N:0:130
TACCTGTACTGGGGAAGCAATCGCCATTCCTACCCTAAAGATCGGAAGAGCACACGTCTGAACTCCAGTCACTCTCGCGCATCTCGTATGCCGTCTTCTGCTTGAAAAAAAAAAAAAAAGTACTCATAATGCTTCCCTCTGGCAATATCAATTTAATAAAATCCATACATTCTTTTTCATTAGTGCTTCCCTACTCTATGTTTTTTCACTGCAATAGTCATTCGTCCATTTCTTGTTACACATTAATCTGT
+
AABBBFFFFFFFGGGGEGGGGGGGGGGHHHHHHHHHHHHHHHHHGGGEFHHHHHHGHHHFHGHHHHHGHGHHHHHH1FEGGEGHHHGGHGHHGGGHGHFBGHH3GHGHCEFGGCB///-<11>1>111=<00000//0//000/</00<0;00000000000//000/00;00000;/000000090;;9/09.000000000/.-//////////////9/;//.;.///////9///////////;///
@M05620:45:000000000-G6HP7:1:1101:11856:2945 1:N:0:130
TACCTGTACTGGGGAAGAGCACACGTCTGAACTCCAGTCACTCTCGCGCATCTCGTATGCCGTCTTCTGCTTGAAAAAAAACAGCCATTTTTCTGGTGATGGCCATCAGCTCCGACGAGGTCAGCTGGGGGGCTTTCTTTGTCTACGCAACGAGAAACCTGAAATAAGCATTTTTTAACTAAGTCCTGCTGCGTCATTCATTAGTTTTTAGCCTCCTTTCTTCTTCTCACAGCCTCTCTCCTCTCATGCCC
+
ABBBAFFFFFFFCEEAEGCGGGEHEBF4FBEAAFFFEDFGFFEHHGFEG0EGBGFEFHHBEE1>1?55GDDFC13B31///1111?F?BB?4344BBB3?43GBGFF33BBGHGCD////?@1FC1FF//<-99E/BBFFB9//9/9-;9B;E.../9FB.9BF//;BFBFFBFF?EBFFB//;/BFFFE//-9-;ABB/F////99;?EFFB/:AFB/9B///;FFF////.99;BF//;FF/B/9//:;
@M05620:45:000000000-G6HP7:1:1101:13808:2999 1:N:0:130
AGATTACTGCAACAGTTCCCCCTGGACCTGGAAAAGTTTCTTGCCTGGCTTACAGAAGCTGAAACAACTGCCAATGTCCTACAGGATGCTACCCGTAAGGAAAGGCTCCTAGAAGACTCCAAGGGAGTAAAAGAGCTGATGAAACAATGGCAAGTAAGTCAGGCATTTCCGCTTTAGCACTCTTGTGGATCCAATTGAACAATTCTCAGCATTTGTACTTGTAACTGACAAGCCAGGGACAAAACAAAGAT
+
BABBBFFFFFFFGGGGGGGGGGGGHHHHHHHHHHHHGHHHHHHHHHHHHHHHHHFHHHHHHHHFHHGHHHHHHHHHHHHHHHHHEFHHHHHHHHGGGGHHHHHGHHHHGHHHHHHHHHHHHFHFGFFFHHHHHGHHHHGHHHGHHHHHHFHHHGHHHHGHHHHHFHHHHHGGGGGHHHGHHHHHHHHGHHHHGHHHHGHGFHHHGHHHHHHHHHHHHGHHHHHHHHHGHHHHHGGGGGGGGGGGGGGGGG;
@M05620:45:000000000-G6HP7:1:1101:17546:3016 1:N:0:130
AGATTACTGCAACAGTTCCCCCTGGACCTGGAAAAGTTTCTTGCCTGGCTTACAGAAGCTGAAACAACTGCCAATGTCCTACAGGATGCTACCCGTAAGGAAAGGCTCCTAGAAGACTCCAAGGGAGTAAAAGAGCTGATGAAACAATGGCAAGTAAGTCAGGCATTTCCGCTTTAGCACTCTTGTGGATCCAATTGAACAATTCTCAGCATTTGTACTTGTAACTGACAAGCCAGGGACAAAACAAAGAT
+
ABBCCFFFFFFFGGGGGGGGGGGGHHHHHHHHHHHHGHHHHHHHHHHHHHHHHHHGHHHHHHHHHHHHHHHHHHHHHHHHHHHHHGHHHHHHHHGGGGHHHHHHHHHHGHHHHHHHHHHHHHHGGHGGHHHHHGHHHHHHHHHHHHHHHHHHHGHHHHHHHHHHHHHHHHGGGGGHHHHHHHHHHHHGHHHHHHHHHHHGHHHHHHHHHHHHHHHHHHHHHHHHHHHGHHHHHGGGGGGGGGGGGGGGGGF
@M05620:45:000000000-G6HP7:1:1101:21455:3036 1:N:0:130
CATCCTGACCCTGAAGTACCCCGGCTTGATTTCTGACATTAGATCGGAAGAGCACACGTCTGAACTCCAGTCACTCTCGCGCATCTCGTATGCCGTCTTCTGCTTGAAAAAAAAAAAAACACAGCACAGCCATCATTCTCGATATTTCAAGACGTAATTTCGAACAATCATGGATAGATAGTACGTGAATTGCCCACATCAAACCCTGATTCACCCCCCGATCGCTCTACAAAGCTACTTCTCTTAGTAAA
+
CCCCCFFFFFFFGGGGGGGGGGGGGGGGHHHHHHHHHHHHHHHHHHGGFEGHHHHHHGHHHGHHHHHHHHHHHHHHHHGGGGGGEGHGFGHHHHGGGHGHHHHHHHGHGHHGGFGG</</>0.0.0000..0000000=0.0/.-0000000:.....000/..:-/90;000000090;0000.9/..;000090..0000:;...//0000:0.---;--9-....0:000;/0009000000000000
@M05620:45:000000000-G6HP7:1:1101:17549:3037 1:N:0:130
AGATTACTGCAACAGTTCCCCCTGGACCTGGAAAAGTTTCTTGCCTGGCTTACAGAAGCTGAAACAACTGCCAATGTCCTACAGGATGCTACCCGTAAGGAAAGGCTCCTAGAAGACTCCAAGGGAGTAAAAGAGCTGATGAAACAATGGCAAGTAAGTCAGGCATTTCCGCTTTAGCACTCTTGTGGATCCAATTGAACAATTCTCAGCATTTGTACTTGTAACTGACAAGCCAGGGACAAAACAAAGAT
+
BBBCCFFFFFFFGGGGGGGGGGGGHHHHHHHFHHHHHHHHHHHHHHHHHHHHHHHGHHGHHHHHHHHHHHH3BGHHGHHHHHGHHGHHHHHHHHGGGGHHHGHHEHFGGHHHHHBFHHHHHHFGGHGGHHHHHGHHHHGHHHGHHHHHHFHGHGFHHHGHHGHHHHHHHHGGGFGFGHFHHHHHHFGGHHHHHHHBFFHFFGHGHHFHGHHHHHHHHGHHHHGHHHHHHHGFEGFFEGGGGGFGGFGGFF0
@M05620:45:000000000-G6HP7:1:1101:16198:3050 1:N:0:130
CATCCTGACCCTGAAGTACCCCATTGAGCATGGCATCGTCACCAACTGGGACGACATGGAGAAGATCTGGCACCACACCTTCTACAACGAGCTGCGCGTGGCCCCGGAGGAGCACCCAGTGCTGCTGACCGAGGCCCCCCTGAACCCCAAGGCCAACAGAGAGAAGATGACTCAGGTGAGGCTCGGCCGACGCCCGTGCTCCTCCCGTCCTTTCCCCAGTCATTTTCTGCCCGGCTTGATTTCTGACATTA
+
BBBBBFFFFFFFGGGGGGGGGGFHHGHHHHFFFHHHHGHHGGHHHGHHGGFHGGGGGHHFHHHGHGHEHHHHHGHHHGGHHHHHHHHFEFFGGHHGGGGGGGHHGGGGGGGGHEHHGGHCFGHHHHHGGFGGGGCEDCGFGGFFHHGGGGHGHHGGGGGGGG.EFFGFFGFGFBFGFBFFFFGGFFFF=-@ADFFFFFDEFFFFFEDFDFFFFEFFFFFBB9BFFFFFFFFFD;-DCB.//BFFFFFFFF/
@M05620:45:000000000-G6HP7:1:1101:22144:3107 1:N:0:130
AAACCAAGAAGACATGAGGTCAGCTAGATCGGAAGAGCACACGTCTGAACTCCAGTCACTCTCGCGCATCTCGTATGCCGTCTTCTGCTTGAAAAAAAAAAAATCAACGAGCGACCACATCTCTCTGCGGTTCTTTTGCATCGGTGAGCCAGACAGAATTATCCTATGAGCGTTGCTAAACTATTTGATGACATGAAGCACCTTTTTCTTAAATTTACCTTTTATCAATCGCCATTCCTACCCTAAAGATC
+
ABBBAA4CCFFFGGGGFBFGFEGHHHFHGHGAEFGFHHHHHGGHHHGAFGHHHHHHHHGHHHHGFEGGE0GHG?EGHFHE1>?FHHHBGFG?FGDGCFE/E</02222</?B/>A/A..<<>GHH111--<<.0=GHGE00=.....;CGC.:.;:/;B;;9FF0;C0B00;9.-9;C099009090;0000//;/////..9/9;;/BB/BFFFFFFBB/9///99/:B.A9.99:9/9/;9BF.:///;
@M05620:45:000000000-G6HP7:1:1101:22135:3123 1:N:0:130
AAACCAAGAAGACATGAGGTCAGCTAGATCGGAAGAGCACACGTCTGAACTCCAGTCACTCTCGCGCATCTCGTATGCCGTCTTCTGCTTGAAAAAAAAAAAAATCTCCTTACTCCACCATTCGCGTGTGATATTGTGAGAAGGGGTGTGCGTACAGGTGGTGAGACAGGTAGAGTGTTCGAGGTGCTTGGCTGATAGTCTAAATTAGTTGCCAAAGTTTACTGTGTCTATGTTCGGACCTCGTCACGTAC
+
ABBBBBAFFFFFGGGGGFGGGGHHHHHGGHGGGGGHHHHHHHGHHHGFHHHHHHBGHFHHHHHGGEGGGGHHHFFHHHHGEGGGHHGGHHHGHHGHGGGEE/<<<2?2222222?<?00/<11@A<>->.111=11100000/..-.--:0..:-.0/:/.9.0.0://.0090000;00../-..0000.//..//;9/////////://////./9//////;/9////////.-.--./.:.......
@M05620:45:000000000-G6HP7:1:1101:22443:3144 1:N:0:130
ATCTCTATCTCCTAAAAACCTGTTTAGATTTGGAGATAGACCTTCAGGTTTTTCATCATTTTCTGCATGAATTATACATTGACCACGTTTCCAGCGTGGTCAGTTTGCAGCATTCTGTTATTTTGTTTGACAGAGTGTCTTGTTGAGAACATATGTAGGACATGATTTTTTCCTGCAACAGGGAAAATAAAGTATAAGTTTTAAAGATTTATTCTTTAATAAAGGATCTCAAAGCCAGCTTTAGAAAAAGG
+
ABBBBFFFFFFFGGGGCGGGGGHHHHHHHHHFHHHFHGHBGHHHHFHHHHHGGHHHFGGGHHHHHHFFHFFHHHHHHHHHHGHHHHGHHHHGHHHGGGGGHHHGHHHHHHGHFHHHHHHGHHHHHGGHHEGGHHHGHHHHHHHGFGG/GGHHHHHHHHHFGHHHHGHHHHGGFHHHBGHFHGGFFHFGBFGGGFHHBGFHHHGGFGDGHHHHGHHHHHHD0<GHFGHFGGGHFHGHHGGHHHHHBCCFHGG
@M05620:45:000000000-G6HP7:1:1101:22434:3160 1:N:0:130
ATCTCTATCTCCTAAAAACCTGTTTAGATTTGGAGATAGACCTTCAGGTTTTTCATCATTTTCTGCATGAATTATACATTGACCACGTTTCCAGCGTGGTCAGTTTGCAGCATTCTGTTATTTTGTTTGACAGAGTGTCTTGTTGAGAACATATGTAGGACATGATTTTTTCCTGCAACAGGGAAAATAAAGTATAAGTTTTAAAGATTTATTCTTTAATAAAGGATCTCAAAGCCAGCTTTAGAAAAAGG
+
CDDCDFFFFFFFGGGGGGGGGGHHHHHHHHHHHHHHHHHHHHHHHHHHHHHGGHHHHHHHHHHHIHHHHHHHHHHHHHHHHHHHHHGHHHHHHHHGGGGHHHHHHHHHHHHHHHHHHHHHHHHHHHHHHGHHHHHHHHHHHHHHHHHHGFHHHHHHHHHHHHHHHHHHHHGHHHHHGHHHHHGGHHHHHGHHGFHHHHHHHHHHHHHHHHHHHHHHHHHHHHHHGHHHHHHHFHGHHHGHHHHGHHHHHGG
@M05620:45:000000000-G6HP7:1:1101:15049:3167 1:N:0:130
ATCTCTATCTCCTAAAAACCTGTTTAGATTTGGAGATAGACCTTCAGGTTTTTCATCATTTTCTGCATGAATTATACATTGACCACGTTTCCAGCGTGGTCAGTTTGCAGCATTCTGTTATTTTGTTTGACAGAGTGTCTTGTTGAGAACATATGTAGGACATGATTTTTTCCTGCAACAGGGAAAATAAAGTATAAGTTTTAAAGATTTATTCTTTAATAAAGGATCTCAAAGCCAGCTTTAGAAAAAGG
+
CCDCDFFFFFFFGGGGGGGGGGHHHHHHHHHHHHHHHHHHHHHHHHHHHHHGGHHHHIIHHIIHIHHHHHHHHHHHHHHHHHHHHHGHHHHHHHHGGGGHHHHHHHHHHHHHHHHHHHHGHHHHHHHHHHHHHHHHHHHHHHHHHHHHEFHHHHHHHHHHHHHHHHHHHHGHHHHHHHHHHHGGHHHHGHHHFHHHHHHHHHHHHHHHHHHHHHHHHHHHHGHHHHHHHHHHHHHHHHGHHHHHGHHGFGG
@M05620:45:000000000-G6HP7:1:1101:22422:3178 1:N:0:130
ATCTCTATCTCCTAAAAACCTGTTTAGATTTGGAGATAGACCTTCAGGTTTTTCATCATTTTCTGCATGAATTATACATTGACCACGTTTCCAGCGTGGTCAGTTTGCAGCATTCTGTTATTTTGTTTGACAGAGTGTCTTGTTGAGAACATATGTAGGACATGATTTTTTCCTGCAACAGGGAAAATAAAGTATAAGTTTTAAAGATTTATTCTTTAATAAAGGATCTCAAAGCCAGCTTTAGAAAAAGG
+
CCCDDFFFFFFFGGGGGGGGGGHHHHHHHHHHHHHHHHHHHHHHHHHHHHHGGHHHHHHHHIHIIHHHHHHHHHHGHHHHHHHHHHGGHHHHHHHGGGGHHHHHHHHHHHHHHHHHHHHHHHHHHHHHHFHHHHHHHHHHHHHHHGHHFGHHHHHHHHGHHHHHHHHHHGGHHHHHGHHHHHGGHHHHHHHHHFHHHHHHHHFFHFFHHHHHHHHHHHHHHGHHHHHHHHHGHBFFHHGHHHHHGHGGHG?
@M05620:45:000000000-G6HP7:1:1101:22441:3184 1:N:0:130
ATCTCTATCTCCTAAAAACCTGTTTAGATTTGGAGATAGACCTTCAGGTTTTTCATCATTTTCTGCATGAATTATACATTGACCACGTTTCCAGCGTGGTCAGTTTGCAGCATTCTGTTATTTTGTTTGACAGAGTGTCTTGTTGAGAACATATGTAGGACATGATTTTTTCCTGCAACAGGGAAAATAAAGTATAAGTTTTAAAGATTTATTCTTTAATAAAGGATCTCAAAGCCAGCTTTAGAAAAAGG
+
3AABBFFFFFFFGGGGGGGGGGHHH5FGFHHHGHHFHHHHHHHHHHHBGHHGFHHHGGHHHHHHGHHHDGDGHHHHHHHHHGGHHHGHHHHHHHHGGGGHHGHHHHGHBCGGHHHHGHHHHHHHHGHHHFHHCGBGHHHHHGHHHFHFGHGHHHHHHH3GGCGHFHHHHHDHHH<FHGHHH/FECCGFGGDDF1FGF<<FGFHHHHFHHFGHBGGHHHGHHGH0DHHHHHHHBDGFGHFHHHHGBGFGFD.
@M05620:45:000000000-G6HP7:1:1101:15052:3185 1:N:0:130
ATCTCTATCTCCTAAAAACCTGTTTAGATTTGGAGATAGACCTTCAGGTTTTTCATCATTTTCTGCATGAATTATACATTGACCACGTTTCCAGCGTGGTCAGTTTGCAGCATTCTGTTATTTTGTTTGACAGAGTGTCTTGTTGAGAACATATGTAGGACATGATTTTTTCCTGCAACAGGGAAAATAAAGTATAAGTTTTAAAGATTTATTCTTTAATAAAGGATCTCAAAGCCAGCTTTAGAAAAAGG
+
CBCCCFFFFFFFGGGGGGGGGGHHHHHHGHHHHHHHHHHHHHHHHHGHHHHGGHHHHHHHHIIHHHHHHHHHHHHHHHHHHHHHHHGGHHHGHHHGGGCGHGCHHGHHHHGHHHHHHHHGHHHHHHHHHGHHHHHHHHHHHHHHGGHHEFGHHHHFHHHHHHHHHHHHHHGHHHHHHGHHHHGGHHHHHHGHGHHHFHHHGHGGHGEHHGHHHHHHHHGHHGHF0CFHGHHHHHGHHHGHHHHHHFFHCD?
@M05620:45:000000000-G6HP7:1:1101:11680:3189 1:N:0:130
AGATTACTGCAACAGTTCCCCCTGGACCTGGAAAAGTTTCTTGCCTGGCTTACAGAAGCTGAAACAACTGCCAATGTCCTACAGGATGCTACCCGTAAGGAAAGGCTCCTAGAAGACTCCAAGGGAGTAAAAGAGCTGATGAAACAATGGCAAGTAAGTCAGGCATTTCCGCTTTAGCACTCTTGTGGATCCAATTGAACAATTCTCAGCATTTGTACTTGTAACTGACAAGCCAGGGACAAAACAAAGAT
+
ABCCCFFFFFFFGGGGGGGGGGGGHHHHHHGHHHHHGHHHHHHHHHHHHHHHHHHHHHHHHHHHHHHHHHHHHHHHHHHHHHHHHGHHHHHHHHGGGGHHHHHGHHHHGHHHHHHHHHHHHHHGGHGGHHHHHGHHHHHHHHHHHHHHHHHHHGHHHHHHHHHHHHHHHHGGGGGHHHHHHHHHHHHGHHHHHHHHHHHGHHHHHHHHHFHHHHHHHGHHHHHHHHHGHHHHHGGGGGGGGGGGGGGGGGG
@M05620:45:000000000-G6HP7:1:1101:19629:3235 1:N:0:130
CATCCTGACCCTGAAGTACCCCATTGAGCATGGCATCGTCACCAACTGGGACGACATGGAGAAGATCTGGCACCACACCTTCTACAACGAGCTGCGCGTGGCCCCGGAGGAGCACCCAGTGCTGCTGACCGAGGCCCCCCTGAACCCCAAGGCCAACAGAGAGAAGATGACTCAGGTGAGGCTCGGCCGACGCCCGTGCTCCTCCCGTCCTTTCCCCAGTCATTTTCTGCCCGGCTTGATTTCTGACATTT
+
BBBBBFFFFFFFGGGGGGGGGGGHHHHHHHHHHHHHHGHHHGHHHGHHHHHHGGGGGHHHHHHHHHHHHHHHHGHHHGGHHHHHHHHHGGGGGHHGGGGGGGHHGGGGGGGGHHHHGGHHHHHHHHHHHHGGGGGGGGGGGGHHHHGGGGHGHHGGGGGGGGGGGGGGGGGGGFGGGGGGGGGGFFFFFFFFFFFF@DFFFFFFFFFFFFFFFFFFFFFFFFFFFFFFFEFF?DFFFFFFFFFFFFFFFF/
@M05620:45:000000000-G6HP7:1:1101:10032:3260 1:N:0:130
CATCCTGACCCTGAAGTACCCCATTGAGCATGGCATCGTCACCAACTGGGACGACATGGAGAAGATCTGGCACCACACCTTCTACAACGAGCTGCGCGTGGCCCCGGAGGAGCACCCAGTGCTGCTGACCGAGGCCCCCCTGAACCCCAAGGCCAACAGAGAGAAGATGACTCAGGTGAGGCTCGGCCGACGCCCGTGCTCCTCCCGTCCTTTCCCCAGTCATTTTCTGCCCGGCTTGATTTCTGACATTA
+
CCCCCFFFFFFFGGGGGGGGGGGHHHHHHHHHHHHHHGHHHGHHHGHHHHHHGGGGGHHHHHHHHHHHHHHHHGHHHGGHHHHHHHHHGGGGGHHGGGGGGGHHGGGGGGGGHHHHGGHHHHHHHHHHHHGGGGGGGGGGGGHHHHGGGGHGHHGGGGGGGGGGGGGGGGGGGGGGGGGGGGGGFFFFFFFFFFFFFFFFFFFFFFFFFFDFFFFFFFFFFFFFFFFFFBFFDDCCF>;BFFFFFBB/FF/
@M05620:45:000000000-G6HP7:1:1101:21762:3264 1:N:0:130
ATCTCTTCTCTAAAAACCTGTTTAGATTTGGAGATAGACCTTCAGGTTTTTCATCATTTTCTGCATGAATTATACATTGACCACGTTTCCAGCGTGGTCAGTTTGCAGCATTCTGTTATTTTGTTTGACAGAGTGTCTTGTTGAGAACATATGTAGGACATGATTTTTTCCTGCAACAGGGAAAATAAAGTATAAGTTTTAAAGATTTATTCTTTAATAAAGGATCTCAAAGCCAGCTTTAGAAAAAGGAA
+
CCCCCFFFFFFFGGGGGGGGGGHHHGHHHHHHHHHHHHHHHHHHHHHHHGGHHHHHHHHIHHIHIHHHHHHHHHHHHHHFHHHHGHHHHHHHHGGGGHHHHHHHHHHHHHHHHHHHHHHHHHHHHHHHHFHHHHHHHHHHHHHHHHGHHHHHHHHGGGHHHHHHHHHHGHHHHHHHHHHHGGHGHHHGEG@GGHHHFHHGGFGHHHHHHHHHHHHHFGGGGHHHHGHHHGHHHHFHGHHHHHFHFGFFGHH
@M05620:45:000000000-G6HP7:1:1101:21779:3270 1:N:0:130
ATCTCTTCTCTAAAAACCTGTTTAGATTTGGAGATAGACCTTCAGGTTTTTCATCATTTTCTGCATGAATTATACATTGACCACGTTTCCAGCGTGGTCAGTTTGCAGCATTCTGTTATTTTGTTTGACAGAGTGTCTTGTTGAGAACATATGTAGGACATGATTTTTTCCTGCAACAGGGAAAATAAAGTATAAGTTTTAAAGATTTATTCTTTAATAAAGGATCTCAAAGCCAGCTTTAGAAAAAGGAA
+
B@AAA5BDFFFFGGGGGFGGFGGHFFDGAAGFCGFGGGHHHHHFHH5FGGGHHHGHGFEGHHHHHGGE5FHHHHHEHHHEGFGHGHHHGHHHHG?E@GHBGHHHHGHHHHHHFHHFGFHHHHHGHGHHGFHHHHHHHHHHGHGHHHFGFHFHHFBGFGHHHHFHHHHHGGFHHHHHHHHHGGGHHHHHFF?DGHGGHHHFE<FFGGGHFGGHHHHG0D=D=DDHHHFHHHFHGFFHGHGFFGCCCCA;;GC
@M05620:45:000000000-G6HP7:1:1101:10044:3280 1:N:0:130
CATCCTGACCCTGAAGTACCCCATTGAGCATGGCATCGTCACCAACTGGGACGACATGGAGAAGATCTGGCACCACACCTTCTACAACGAGCTGCGCGTGGCCCCGGAGGAGCACCCAGTGCTGCTGACCGAGGCCCCCCTGAACCCCAAGGCCAACAGAGAGAAGATGACTCAGGTGAGGCTCGGCCGACGCCCGTGCTCCTCCCGTCCTTTCCCCAGTCATTTTCTGCCCGGCTTGATTTCTGCCATTA
+
BBBBA44DFFFFGGGGGGGGGGGHDHHFHGHHGGHHHGHHGGHFHGHHHHHHGGCGGHHHHGHHHHHHHHHHHGHHHGGHGHHHHGHHGGGGGHF>EEEEGGHHG/BDGCDGGGHHGGHFFGGGGFGFFHDGGCDGGGGGGGHGHHGGFDGEGHGGGGGGGFCACFGCFFFFGGFF0FFGGAAFB?EDB;B=B?B-9.AAFBFFBE.9;..BFFFFFFFFF;FBFFFF/9BA.>B-@;9//;FFB/;/;F9
@M05620:45:000000000-G6HP7:1:1101:21749:3283 1:N:0:130
ATCTCTTCTCTAAAAACCTGTTTAGATTTGGAGATAGACCTTCAGGTTTTTCATCATTTTCTGCATGAATTATACATTGACCACGTTTCCAGCGTGGTCAGTTTGCAGCATTCTGTTATTTTGTTTGACAGAGTGTCTTGTTGAGAACATATGTAGGACATGATTTTTTCCTGCAACAGGGAAAATAAAGTATAAGTTTTAAAGATTTATTCTTTAATAAAGGATCTCAAAGCCAGCTTTAGAAAAAGGAA
+
AAABBFFFFFFFGGGGGGGGGGHHGHGHHFFHFHHHFHHHHHHHHHHGHGGHHHHHHHHHHHGHHHFHFHHHHHHGHHGHHHHHGHHHHHHHHGGGGHHHHHHHHHHHHHHHHHHHHHHHHHHHHHHHHGHHHHHHHHHGHGHHHHGHHHHHHHHHHGHHHHHHHHHHGHHHHGHHHHHHGGHGHHHGHHGHHFGGGHHHGGHHGHHHHHHHHHHHFGGFFGHHHHGHHHGHHHHHGHHHGGFGHGHGGHG
@M05620:45:000000000-G6HP7:1:1101:14211:3388 1:N:0:130
CATCCTGACCCTGAAGTACCCCATTGAGCATGGCATCGTCACCAACTGGGACGACATGGAGAAGATCTGGCACCACACCTTCTACAACGAGCTGCGCGTGGCCCCGGAGGAGCACCCAGTGCTGCTGACCGAGGCCCCCCTGAACCCCAAGGCCAACAGAGAGAAGATGACTCAGGTGAGGCTCGGCCGACGCCCGTGCTCCTCCCGTCCTTTCCCCAGTCATTTTCTGCCCGGCTTGATTTCTGACATTT
+
CCCCCFFFFFFFGGGGGGGGGGGHHHHHHHHHHHHHHGHHHGHHHGHHHHHHGGGGGHHHHHHHHHHHHHHHHGHHHGGHHHHHHHHHGGGGGHHGGGGGGGHHGGGGGGGGHHHHGGHHHHHHHHHHHHGGGGGGGGGGGGHHHHGGGGHGHHGGGGGGGGGGGGGGGGGGGGGGGGGGGGGGFFFFFFFFFFFF>DFFFFFFFFFEFFFFFFFFFFFFFFFFFFFFFFFFFFFFFFAFFFFFFBFFFF0
@M05620:45:000000000-G6HP7:1:1101:13818:3397 1:N:0:130
CATCCTGACCCTGAAGTACCCCATTGAGCATGGCATCGTCACCAACTGGGACGACATGGAGAAGATCTGGCACCACACCTTCTACAACGAGCTGCGCGTGGCCCCGGAGGAGCACCCAGTGCTGCTGACCGAGGCCCCCCTGAACCCCAAGGCCAACAGAGAGAAGATGACTCAGGTGAGGCTCGGCCGACGCCCGTGCTCCTCCCGTCCTTTCCCCAGTCATTTTCTGCCCGGCTTGATTTCTGACATTA
+
CCCCCFFFFFFFGGGGGGGGGGGHHHHHHHHHHHHHHGHHHGHHHGHHHHHHGGGGGHHGHHHHHHHHHHHHHGHHHGGHHHHHHHHHGGGGGHHGGGGGGGHHGGGGGGGGHHHHGGHHHHHHHHHHHHGGGGGGGGGGGGHGHHGGGGHGHHGGGGGGGGGFGGFGGGGGGGGGGGGGGGGGFFFFFFFFFFFFBFFFFFFFFFFFFFFFFFFFFFFFFBFFFFFFFFFFFFFFFF99FFFFFBFBFF/
@M05620:45:000000000-G6HP7:1:1101:11312:3399 1:N:0:130
CATCCTGACCCTGAAGTACCCCATTGAGCATGGCATCGTCACCAACTGGGACGACATGGAGAAGATCTGGCACCACACCTTCTACAACGAGCTGCGCGTGGCCCCGGAGGAGCACCCAGTGCTGCTGACCGAGGCCCCCCTGAACCCCAAGGCCAACAGAGAGAAGATGACTCAGGTGAGGCTCGGCCGACGCCCGTGCTCCTCCCGTCCTTTCCCCAGTCATTTTCTGCCCGGCTTGATTTCTGACATTA
+
BBBBBFFFFFFFGGGGGGGGGGGHHHHHHHHHHHHHHGHHHGHHHGHHHHHHGGGGGHHHHHHHHHHGHHHHHGHHHGGHHHHHHHHHGGGGGHHGGGGGGGHHGGGGGGGGHHHHGGHHHHGHHHHHHHGGGGGGGGGGGGHHHHGGGGHGHHGGGGGGGGGGGGGGGGGGGGGGGGGGGGGGFFFFFFFFFFFFDFFFFFFFFFFADDFFFFFFFFAFFFFFFFFFFFFFDFAFFF:FFFFFFEFFFF/
@M05620:45:000000000-G6HP7:1:1101:14217:3406 1:N:0:130
CATCCTGACCCTGAAGTACCCCATTGAGCATGGCATCGTCACCAACTGGGACGACATGGAGAAGATCTGGCACCACACCTTCTACAACGAGCTGCGCGTGGCCCCGGAGGAGCACCCAGTGCTGCTGACCGAGGCCCCCCTGAACCCCAAGGCCAACAGAGAGAAGATGACTCAGGTGAGGCTCGGCCGACGCCCGTGCTCCTCCCGTCCTTTCCCCAGTCATTTTCTGCCCGGCTTGATTTCTGACATTA
+
CDDDDFFFFFFFGGGGGGGGGGGHHHHHHHHHHHHHHGHHHGHHHGHHHHHHGGGGGHHHHHHHHHHHHHHHHGHHHGGHHHHHHHHHGGGGGHHGGGGGGGHHGGGGGGGGHHHHGGHHHHHHHHHHHHGGGGGGGGGGGGHHHHGGGGHGHHGGGGGGGGGGGGGGGGGGGGGGGGGGGGGGFFFFFFFFFFFFBDDFFFFFFFFFFFFFFFFFFFFFFFFFFFFFFFFFFFFFFFAFFFFFF;FFFF0
@M05620:45:000000000-G6HP7:1:1101:20543:3407 1:N:0:130
ATCTCTATCTCCTAAAAACCTGTTTAGATTTGGAGATAGACCTTCAGGTTTTTCATCATTTTCTGCATGAATTATACATTGACCACGTTTCCAGCGTGGTCAGTTTGCAGCATTCTGTTATTTTGTTTGACAGAGTGTCTTGTTGAGAACATATGTAGGACATGATTTTTTCCTGCAACAGGGAAAATAAAGTATAAGTTTTAAAGATTTATTCTTTAATAAAGGATCTCAAAGCCAGCTTTAGAAAAAGG
+
BBBBBFDFFFFFGGGGGGGGGGGHHFHHHHHHFFGHHHGFHHHHHHHHHHHGGHHHHFHHHHHHFFHHGHHHHHHHHHHHHHHGGEEGGHHHHHHGGGGHHHHHHHHGGGHHHHHHHHHFHHHGHHHHHHGHHHHGHHHHGHHHFBHAFFGHHHHHHHHHGHHHGHHHHHGHHHHHFGHHGGAFH/0?FG1??1FGHHGGHHFGFFGHHGGHGHGHHGDD0DGHFFFFGGGH00CCHCEGHHHHFGGGHGC
@M05620:45:000000000-G6HP7:1:1101:13827:3415 1:N:0:130
CATCCTGACCCTGAAGTACCCCATTGAGCATGGCATCGTCACCAACTGGGACGACATGGAGAAGATCTGGCACCACACCTTCTACAACGAGCTGCGCGTGGCCCCGGAGGAGCACCCAGTGCTGCTGACCGAGGCCCCCCTGAACCCCAAGGCCAACAGAGAGAAGATGACTCAGGTGAGGCTCGGCCGACGCCCGTGCTCCTCCCGTCCTTTCCCCAGTCATTTTCTGCCCGGCTTGATTTCTGACATTA
+
ACCCCFFFFFFFGGGGGGGGGGGHHHHHHHHHHHHHHGHHGGHHHGHHHHHHGGGGGHHHHHHHHHHHHHHHHGHHHGGHHHHHHHHHGGGGGHHGGGGGGGHHGGGGGGGGHHHHGGHHHHHHHHHHHHGGGGGGGGGGGGHHHHGGGGHGHHGGGGGGGGGGGGGGGGGGGGGGGGGGGGGGFFFFFFFFFFFFFFDFFFFFFFFFFFFFFFFFFFFFFFFFFFFFFFFFFFDFFF9FFFFFFEBBFF0
@M05620:45:000000000-G6HP7:1:1101:20538:3424 1:N:0:130
ATCTCTATCTCCTAAAAACCTGTTTAGATTTGGAGATAGACCTTCAGGTTTTTCATCATTTTCTGCATGAATTATACATTGACCACGTTTCCAGCGTGGTCAGTTTGCAGCATTCTGTTATTTTGTTTGACAGAGTGTCTTGTTGAGAACATATGTAGGACATGATTTTTTCCTGCAACAGGGAAAATAAAGTATAAGTTTTAAAGATTTATTCTTTAATAAAGGATCTCAAAGCCAGCTTTAGAAAAAGG
+
ABCBCFFFFFFFGGGGGGGGGGFHHHHHHHHHHHHHHHHHHHHHHHHHHHHGGHHHHHIHIHIHHHHHHHHHHHHHHHHHHHHHHHGHHHHHHHHGGGGHHHHHHHHHHHHHGHHHHHHHHHHHHHHHHHHHHHHGHHHHHHHHHHHHFFHHHHHHHHHHHHHHHHHHHHGHHHHHGGHHHHGGHHHHHHHGDGHHHHHHHHHHHHHHGHHHHHHHHHHHHHHHHHHHHHGHHHGHHHGHHHHHGFHHHGG
@M05620:45:000000000-G6HP7:1:1101:11549:3450 1:N:0:130
ATCTCTATCTCTAAAAACCTGTTTAGATTTGGAGATAGACCTTCAGGTTTTTCATCATTTTCTGCATGAATTATACATTGACCACGTTTCCAGCGTGGTCAGTTTGCAGCATTCTGTTATTTTGTTTGACAGAGTGTCTTGTTGAGAACATATGTAGGACATGATTTTTTCCTGCAACAGGGAAAATAAAGTATAAGTTTTAAAGATTTATTCTTTAATAAAGGATCTCAAAGCCAGCTTTAGAAAAAGGA
+
BBBBBFFFFFFFGGGGGGGGGGHHAGHHHHHHHHHHHHHHHHHHHHHHHHGGHHHHHHHHHHHHHHHHGHHHGHHHHHHHHHHHHGHHHHHHHHGGGGHHHHHHHHHHHHHHHHHHHHHHHHHHHHHHHHHHHHHHHHHHHHHHHHHHHHHHHHHHHHHHHHHHHHHHHGHHHHHHHHHHHGGHHHHHHHHHHHHHHGHHHHGHHHHHHHHHHHHHHHHHHHHHHHHHHHHHHHHHHGHHHHHFHHHHGGH
@M05620:45:000000000-G6HP7:1:1101:22210:3469 1:N:0:130
ATCTCTATCTCCTAAAAACCTGTTTAGATTTGGAGATAGACCTTCAGGTTTTTCATCATTTTCTGCATGAATTATACATTGACCACGTTTCCAGCGTGGTCAGTTTGCAGCATTCTGTTATTTTGTTTGACAGAGTGTCTTGTTGAGAACATATGTAGGACATGATTTTTTCCTGCAACAGGGAAAATAAAGTATAAGTTTTAAAGATTTATTCTTTAATAAAGGATCTCAAAGCCAGCTTTAGAAAAAGG
+
ABBBBFFFFFFFGGGGGGGGGGHHHHHHHHHHHFHHHHHGHHHHHHHHHHHGGHHHHHHHHHGHHHGHHHHHHHHHHHHHHHHHHHGGHCHHBFGFFFGEHHEHHHHHGEHHHGHHGHFDGHHHHHHHHHHGHGHHHHEHHFHHGEGHHHHHGHHFBGFGHBGHBGHHHHGHDGGHHFHHHHGGHHBFGGDG<1GHFFHHHGHHFH1FHFFHGFHHFH0DHHGHFCGGHHHHGGFGBGEHHHFHHHHHFGA
@M05620:45:000000000-G6HP7:1:1101:13661:3531 1:N:0:130
ATCTCTATCTCCTACAAACCTGTTTAGATTTGGAGATAGACCTTCAGGTTTTTCATCATTTTCTGCATGAATTATACATTGACCACGTTTCCAGCGTGGTCAGTTTGCAGCATTCTGTTATTTTGTTTGACAGAGTGTCTTGTTGAGAACATATGTAGGACATGATTTTTTCCTGCAACAGGGAAAATAAAGTATAAGTTTTAAAGATTTATTCTTTAATAAAGGATCTCAAAGCCAGCTTTAGAAAAAGG
+
BBBBBDFFFFFFFG4BFGGGGGHHHHGFHHGCHHHCHGFHGFHHHHHHHHHGGHHHFFHHHHHHHHHFHGFHHFHHHGHHHGHHHHGHHHHHFHHGGGGHHHGHHHHEFFFHHHGFFGHGGHHHGHHHHEHHHEHHHHGHHHGHFHG/FFHHHHHGHGHHFFHFBGHHHHGFFGGFHHHHHHGEHFHGFGHGGHHH1GFFHHHGBFBGHBGHHHHHHFBG=DGHHHHHGHHHHHGHGHFHGHBGFGBCHGC
@M05620:45:000000000-G6HP7:1:1101:14469:3534 1:N:0:130
AAACCAAGCAGACACTCACCGCCAGAAGACATGAGGTCAGCTAGATCGGAAGAGCACACGTCTGAACTCCAGTCACTCTCGCGCATCTCGTATGCCGTCTTCTGCTTGAAAAAAAAAAGTGCTGCTGACCGAGGCCCCCCTGAACCCCCAGGCCAACAGAGAGAAGATGACTCAGGTGAGGCTCGGCCGACGCCCGTGTTCCTCCCGTCCTTTTTCCAGTCATTTTCTGCCCGGCTTCTTTTCTGACATTA
+
AAAAA?AFAF111GEFGGGG?EG00BGHCF0AGGFHEC1AGA1GGDDGG?FAA0GGFEA?GHEFHFHHFGFGFHHHFHFCEGCCE//@@B>EGHHF@E>CFGF1B>1<0BGBAC?</>/<11??FH1?<F/---@CAA---.::/:.A-:.....9.9////;A///C00;000090/;AFF-A>9-A-@==--@----;/;/BBA-;AAFF////;;/9/;BB9FFF99/-;-;---/;B9///9BFFB:
@M05620:45:000000000-G6HP7:1:1101:15009:3535 1:N:0:130
CATCCTGACCCTGAAGTACCCCGGCTTGATTTCTGACATTAGATCGGAAGAGCACACGTCTGAACTCCAGTCACTCTCGCGCATCTCGTATGCCGTCTTCTGCTTGAAAAAAAAAAAAGTGCTGCTGACCGAGGCCCCCCTGCACCCCAAGGCCAACAGAGAGCAGATGACTCAGGTGAGTCTCGGCCGACGCCCGTGCTCCTCCCGTCCTTTCCCCACTCATTTTCTGCCCGGCTTGATTTCTGACATTT
+
BBBBBFFFFFFFGGGGGGGGGGE22EEGGFGHF5D5FDHEH5FFGCAEFGHCGHHHFGFHHGHFHHHFGHAFGHFHFHE1EE/>E3G1?EFEDEEEEFFFFFHD?GCGFDHG/CB////?1?D1?G<1>G>><-AEGGGGGA.:GHGG?DAAEG?F?E9/;/;.=BBFGGGFGGGGF;/A/:/B9.AF@BBB-@B99.;;FF/BBF.;DAABF/:FFF.;B/:B9;FFFF/AA--9B-.;9B/://;:BF/
@M05620:45:000000000-G6HP7:1:1101:13646:3558 1:N:0:130
ATCTCTATCTCCTAAAAACCTGTTTAGATTTGGAGATAGACCTTCAGGTTTTTCATCATTTTCTGCATGAATTATACATTGACCACGTTTCCACCGTGTCCGGTTTCAGGCATTCTGTTTTTTTGTTTGACAGATTTTTTGTTTGAGAACATATTAAGGACATGATTTTTTCTTGCAACAGGGAAATTAAGGATTAAGTTTTAAAGTTTTATTTTTTATTAAAGATTCTAAAAGCCACCTTTGGAAAAAGG
+
CCCCCFFFFFFFGGGGGGGGGGHHHHHHHHHHHHHHHHHHHHHHHHHHHHHGGHHHHHHHIHIHHHHHHHHHHHHHHHHHHHHHHHGHH3F55311?B1251/>E1344331B3444D44BFG//BG233343334444>/2B223/?F22>22222D2200111@FHHHCH1111>1<0>G.FHH00DG0<000<00=DH0GH00:<G00<00<G-:00;B0C000000;C00;.//.;F00/;FFG.E.
@M05620:45:000000000-G6HP7:1:1101:22207:3639 1:N:0:130
ATCTCTATCTCCTAAAAACCTGTTTAGATTTGGAGATAGACCTTCAGGTTTTTCATCATTTTCTGCATGAATTATACATTGACCACGTTTCCAGCGTGGTCAGTTTGCAGCATTCTGTTATTTTGTTTGACAGAGTGTCTTGTTGAGAACATATGTAGGACATGATTTTTTCCTGCAACAGGGAAAATAAAGTATAAGTTTTAAAGATTTATTCTTTAATAAAGGATCTCAAAGCCAGCTTTAGAAAAAGG
+
AAAAAF3DFFFFGGGGGDFGGGHHHFHHHHHHHGHHHHHGFHGHHHHHHHHGGHHHHHHHGHHHHHHHHHHHHHHHHHHHHHHHHGGHHHHHHHHGGGGHHHHHHHHHHHHHHHHHFHHFGHHHHHHHHHHHHHHHHHHHHHHHHHHHHHEGHHHHHHHHHGHHFHHHHGGHHHHGHFFHHHGGFHF?GFFGFBGDFGGHHHGHHHBGFGHHHHHHHGBGFGHHEFHHHHHH00GFHHGHHHHHEGH/CCG
@M05620:45:000000000-G6HP7:1:1101:22221:3658 1:N:0:130
ATCTCTATCTCCTAAAAACCTGTTTAGATTTGGAGATAGACCTTCAGGTTTTTCATCATTTTCTGCATGAATTATACATTGACCACGTTTCCAGCGTGGTCAGTTTGCAGCATTCTGTTATTTTGTTTGACAGAGTGTCTTGTTGAGAACATATGTAGGACATGATTTTTTCCTGCAACAGGGAAAATAAAGTATAAGTTTTAAAGATTTATTCTTTAATAAAGGATCTCAAAGCCAGCTTTAGAAAAAGG
+
CDDCCFFFFFFFGGGGGGGGGGHHHHHHHHHHHHHHHHHHHHHHHHHHHHHGGHHHHHHHHIIHHHHHHHHHHHHHHHHHHHHHHHGHHHHHHHHGGGGHHHHHHHHHHHHHHHHHHHHHHHHHHHHHHGHHHHHHHHHHHHHHHHHHHHHHHHHHHHHHHGHHHHHHHHGHHHHHHHHHHHGGHHHHHHHHFFHHHHGHHHHHHHHHHHHHHHHHHHHGHHHHGHHHHHHHHGHHHHGHHHHGGHGHHGG
@M05620:45:000000000-G6HP7:1:1101:22203:3659 1:N:0:130
ATCTCTATCTCCTAAAAACCTGTTTAGATTTGGAGATAGACCTTCAGGTTTTTCATCATTTTCTGCATGAATTATACATTGACCACGTTTCCAGCGTGGTCAGTTTGCAGCATTCTGTTATTTTGTTTGACAGAGTGTCTTGTTGAGAACATATGTAGGACATGATTTTTTCCTGCAACAGGGAAAATAAAGTATAAGTTTTAAAGATTTATTCTTTAATAAAGGATCTCAAAGCCAGCTTTAGAAAAAGG
+
CCCCCFFFFFFFGGGGGGGGGGHHHHHHHHHHHHHHHHHHHHHHHHHHHHHGGHHHHHHHHHHIHHHHHHHHHHHHHHHHHHHHHHGHHHHHGHHGGGGHHGHHHHHHHHHHHHHHHHHHHHHHHHHHHGHHHHHHHHHHHHHHHGGHGGHHHHHHGHGHHGHHHHHHHHGHHHHHHHHHHHGGHHGHHGHHHFHHHHHHHHHHHHGHHHHHHHHHHHGHHGHHHHHHHHGFHHFHHHGHHHHGHGHGHGD
@M05620:45:000000000-G6HP7:1:1101:13764:3676 1:N:0:130
CATCCTGACCCTGAAGTACCCCATTGAGCATGGCATCGTCACCAACTGGGACGACATGGAGAAGATCTGGCACCACACCTTCTACAACGAGCTGCGCGTGGCCCCGGAGGAGCACCCAGTGCTGCTGACCGAGGCCCCCCTGAACCCCAAGGCCAACAGAGAGAAGATGACTCAGGTGAGGCTCGGCCGACGCCCGTGCTCCTCCCGTCCTTTCCCCAGTCATTTTCTGCCCGGCTTGATTTCTGATGTTA
+
1A1AABD@F1>>BGCEBBGGEGEFDGE1BDAA0FEEGEAF0EBFCAFFFAAG//A/BGF1G1FCGFE2FF@>G>0GC?E0FGHEHGHF>/?/>@@EEE//E@GHE<@CGC/<G/<GAFH<FG?GHHHFB?C-<--<E-<@:C/:/C:EGGEFA:EG9A9/CF9E9;F09C0C;90/9/99.;..;9-----9-;@-@9A-///99-9EA9-/:/BF--;/9/9BF////9B-;---;--//;FF9B//9//
@M05620:45:000000000-G6HP7:1:1101:19414:3679 1:N:0:130
ATCTCTATCTCCTAAAAACCTGTTTAGATTTGGAGATAGACCTTCAGGTTTTTCATCATTTTCTGCATGAATTATACATTGACCACGTTTCCAGCGTGGTCAGTTTGCAGCATTCTGTTATTTTGTTTGACAGAGTGTCTTGTTGAGAACATATGTAGGACATGATTTTTTCCTGCAACAGGGAAAATAAAGTATAAGTTTTAAAGATTTATTCTTTAATAAAGGATCTCAAAGCCAGCTTTAGAAAAAGG
+
CCDDDFFFFFFFGGGGGGGGGGHHHHHHHHHHHHHHHHHHHHHHHHHHHHHGGHHHHIHHIHIHHHHHHHHHHHHHHHHHHHHHHHGHHHGHHHHGGGGHHHHHHHHHHHHHHHHHHHHHHHHHHHHHHHHHHHHHHHHHHHHHHHHHHHHHHHHHHHHHHHHHHHHHHHGHHHHHHHHHHHGGH/?FHHHHDHHHHHHHHHHHHHHHHHHHHHHHHHHHHGHHHGHHHHHHFHHHHHGHHHHHGHHHHGF
@M05620:45:000000000-G6HP7:1:1101:22569:3691 1:N:0:130
CATCCTGACCCTGAAGTACCCCATTGAGCATGGCATCGTCACCAACTGGGACGACATGGAGAAGATCTGGCACCACACCTTCTACAACGAGCTGCGCGTGGCCCCGGAGGAGCACCCAGTGCTGCTGACCGAGGCCCCCCTGAACCCCAAGGCCAACAGAGAGAAGATGACTCAGGTGAGGCTCGGCCGACGCCCGTGCTCCTCCCGTCCTTTCCCCAGTCATTTTCTGCCCGGCTTGATTTCTGACATTT
+
BBBBAFDFFFFFGGC4GFFFGGGHFGHHHDGGHHHHHGHHGGHHEGHHBGGHFFGGGHGHFHGHGHGHFHHGHGAGEEGGHHGHHHHHGCFEFGHGEGGGEEHHGCCDCGCBEGHHGEGGHFHHHHHHHHGCFGDCGCGGFGHHEHGDDEEGHH?9..BFGG?EFFGFG0;CFGGGBFFGGGGGFAEDF;=-99>=B.9EFFFFFFDFF..9BFFFFBABFFFFFFFFFFB.9=DDC;FFFBBB//;9BF/
@M05620:45:000000000-G6HP7:1:1101:19405:3698 1:N:0:130
ATCTCTATCTCCTAAAAACCTGTTTAGATTTGGAGATAGACCTTCAGGTTTTTCATCATTTTCTGCATGAATTATACATTGACCACGTTTCCAGCGTGGTCAGTTTGCAGCATTCTGTTATTTTGTTTGACAGAGTGTCTTGTTGAGAACATATGTAGGACATGATTTTTTCCTGCAACAGGGAAAATAAAGTATAAGTTTTAAAGATTTATTCTTTAATAAAGGATCTCAAAGCCAGCTTTAGAAAAAGG
+
BBBBBFFFFFFFGGGFFGGGGGGHHHHGHHHFHHHHHHGFDHHHHHFHHHHGGHHHHHHHHHHHHHHHHGHHHFHHHHHHHHHHHHGHHHHHEHGGGG?FHHHHHHHHHHHHHHHHDGHHHHGGFGHHHGFHHHHHHHHHHHHHFBCHFBFGHHG4EGHGGHHGHHHHHHGHHHHHHHHHHHEGHHHHFGHHGHFGHHHHFHHFHFHHHEFHHHHHHHHHHHHH<CFHGHHHHHHGGGGHHHHFHGGHHG.
@M05620:45:000000000-G6HP7:1:1101:13384:3702 1:N:0:130
CATCCTGACCCTGAAGTACCCCGGCTTGCTTTCTGACATTAGATCGGAAGAGCACACGTCTGAACTCCAGTCACTCTCGCGCATCTCGTAGGCCGTCTTCTGCTTGAAGAAAAACCCAGTGCTGCTGACCGAGGCCCCCCTGAACCCCAAGGCCAACAGAGAGAAGATGACTCAGGTGAGGCTCGGCCGACGCCCGTGCTCCTCCCGTCCTTTCCCCAGTCATTTTCTGCCCGGCTTGATTTCTGACATTT
+
AAAAAFFFFFFFGGGGGGGGGG?0000A01D11222D1D2F11A1////BF00BGH0E0A0/F2BGH11B2@@F2F@G///>//>1B0/?//11//>0F2B1F11B0B11B00B/</??BFGHHHGHHHHG?CCGGCGCGGEBBCECFC.GCHEEHGGGGFGGCCGGGHH0CFEFGFFE..EEF?G?BG-@@@<?@-99EFFFFFEB;AAABBFBFFF-;BBFFFFFFF/BE-99@-9ABBBFF/9/9B;/
@M05620:45:000000000-G6HP7:1:1101:23213:3837 1:N:0:130
ATCTCTATCTCCTAAAAACCTGTTTAGATTTGGAGATAGACCTTCAGGTTTTTCATCATTTTCTGCATGAATTATACATTGACCACGTTTCCAGCGTGGTCAGTTTGCAGCATTCTGTTATTTTGTTTGACAGAGTGTCTTGTTGAGAACATATGTAGGACATGATTTTTTCCTGCAACAGGGAAAATAAAGTATAAGTTTTAAAGATTTATTCTTTAATAAAGGATCTCAAAGCCAGCTTTAGAAAAAGG
+
AAAAA3FFFF@FGGB11FGGGFHDE3BAFFAD1FGEA1BG1BGGFDHBBBGE/GBGFEHHHHHDBHHBHBEEEFGHHDHGHFFGEGEHHHGE210EGGEHFBCBFH1D21@0@B2@GGF2FFFFBGHCG1EDGG>GEH2GE>FG0FHAF1BFHF2BFGG1<FH<BB>FFDCB1F1CHHHFGEGAFE0?1111?11FD1<=FGHFD11>GF1FFHHHHFBD<0D00/GH0GHFHD/GFG.CCHHFFHBCG..
@M05620:45:000000000-G6HP7:1:1101:19448:3844 1:N:0:130
ATCTCTATCTCCTAAAAACCTGTTTAGATTTGGAGATAGACCTTCAGGTTTTTCATCATTTTCTGCATGAATTATACATTGACCACGTTTCCAGCGTGGTCAGTTTGCAGCATTCTGTTATTTTGTTTGACAGAGTGTCTTGTTGAGAACATATGTAGGACATGATTTTTTCCTGCAACAGGGAAAATAAAGTATAAGTTTTAAAGATTTATTCTTTAATAAAGGATCTCAAAGCCAGCTTTAGAAAAAGG
+
ABCCCFFFFFFFGGGGGGGGGGHHHHHHHHHHHHHHHHHHHHHHHHHHHHHGGHHHHHHHHHHHIHHHHHHHHHHHHHHHHHHHHHGHHHHHHHHGGGGHHHHHHHHHGHHHHHHHGHHFHHHHHHHHHHHHHHHHHHHHHHHHHHHHGHHHHHHHHHHHHHHHHHHHHHGHHHHHHHHHHHGGHGFHHHHHDGGHHHHHHHHHHHGHHHHHHHHHHHHHGFHHHHHHHHHHBGFHHHGHHHHHHHHHHGF
@M05620:45:000000000-G6HP7:1:1101:20912:3848 1:N:0:130
CATCCTGACCCTGAAGTACCCCATTGAGCATGGCATCGTCACCAACTGGGACGACATGGAGAAGATCTGGCACCACACCTTCTACAACGAGCTGCGCGTGGCCCCGGAGGAGCACCCAGTGCTGCTGACCGAGGCCCCCCTGAACCCCAAGGCCAACAGAGAGAAGATGACTCAGGTGAGGCTCGGCCGACGCCCGTGCTCCTCCCGTCCTTTCCCCAGTCATTTTCTGCCCGGCTTGATTTCTGACATTA
+
CCCCCFFFFFFFGGGGGGGGGGGHHHHHHHHHHHHHHGHHHGHHHGHHHHHHGGGGGHHHHHHHHHHHHHHHHGHHHGGHHHHHHHHHGGGGGHHGGGGGGGHHGGGGGGGGHHHHGGHHHHHHHHHHHHGGGGGGGGGGGGHHHHGGGGHGHHGGGGGGGGGGGGGGGGGGGGGGGGGGGGGGFFFFFFFFFFFFFFFFFFFFFFFFFFFFFFFFFFFFFFFFFFFFFFFFFFFFFF;FFFFFF;FFFF0
@M05620:45:000000000-G6HP7:1:1101:8947:3860 1:N:0:130
ATCTCTATCTCCTAAAAACCTGTTTAGATTTGGAGATAGACCTTCAGGTTTTTCATCATTTTCTGCATGAATTATACATTGACCACGTTTCCAGCGTGGTCAGTTTGCAGCATTCTGTTATTTTGTTTGACAGAGTGTCTTGTTGAGAACATATGTAGGACATGATTTTTTCCTGCAACAGGGAAAATAAAGTATAAGTTTTAAAGATTTATTCTTTAATAAAGGATCTCAAAGCCAGCTTTAGAAAAAGG
+
BBCCBFFFFFFFGGGGGGGGGGHHHHHHHHHHHHHHHHHHHHHHHHHHHHHGGHHHHHHHHHHHHHHHGHHHHHHHHHHHHHHHHHGHHHHHHHHGGGGHHHHHHHHHHHHHHHHHHHHHHHHGGGHHHGHHHHHGHHHHHHHHHHHGEFHHHHHHHHGDGHHHHHHHHHGHHHHHHHHHHEFFHEHFFGFGHHHHHHHHHHHHHHHHHHHHHHHHHHGGGGHHHHHHHHGHHHGHHHGHHHHHGHGHHGD
@M05620:45:000000000-G6HP7:1:1101:19438:3860 1:N:0:130
ATCTCTATCTCCTAAAAACCTGTTTAGATTTGGAGATAGACCTTCAGGTTTTTCATCATTTTCTGCATGAATTATACATTGACCACGTTTCCAGCGTGGTCAGTTTGCAGCATTCTGTTATTTTGTTTGACAGAGTGTCTTGTTGAGAACATATGTAGGACATGATTTTTTCCTGCAACAGGGAAAATAAAGTATAAGTTTTAAAGATTTATTCTTTAATAAAGGATCTCAAAGCCAGCTTTAGAAAAAGG
+
CCCCCFFFFFFFGGGGGGGGGGHHHHHHHHHHHHHHHHHHHHHHHHHGGHHGGHHHHHHHHHIHIHHHHHHHHHHHHHHHHHHHHHGHHHHHHHHGGGEGHHHHHHHHHHHHHHHHHHHGHHHHHHHHHHHHHHHHHHHHHHHHHHHGHHHHHHHGHHGHHHHHHHHHHHGHHHHHHHHHHHGGHHHHHHHHDHHHHHHHHHHHHGHHHHHHHHHHHHGHHFHHGHHHHHHGFGFHGHGHHHHHHHHHHGC
@M05620:45:000000000-G6HP7:1:1101:20908:3866 1:N:0:130
CATCCTGACCCTGAAGTACCCCATTGAGCATGGCATCGTCACCAACTGGGACGACATGGAGAAGATCTGGCACCACACCTTCTACAACGAGCTGCGCGTGGCCCCGGAGGAGCACCCAGTGCTGCTGACCGAGGCCCCCCTGAACCCCAAGGCCAACAGAGAGAAGATGACTCAGGTGAGGCTCGGCCGACGCCCGTGCTCCTCCCGTCCTTTCCCCAGTCATTTTCTGCCCGGCTTGATTTCTGACATTA
+
BCCCBFFFFFFFGGGGGGGGGGGHHHHHHHHHHHHHHGHHHGHHHGHHEEHHGGGGGHHHGHHHHHHHHGHHHGHHHGGHHHGFHHGHGGGGGHHEGCGGGGHHGGGGGGGGHHHHGGGHHHHHHHGHHHGGG?AGGGGGGGHHHHGGGGHGHHGGGEFGGGGGGGGGGGGGGGGGGFFFGEEFDFFFAFFAFFFBDA;EBFFFFFFFFFDFFFFFBFAFFFFFFFFFFFFEDFFFF-:BFFFFB9F/BF/
@M05620:45:000000000-G6HP7:1:1101:10121:3906 1:N:0:130
CATCCTGACCCTGAAGTACCCCGGCTTGATTTCTGACATTAGATCGGAAGAGCACACGTCTGAACTCCAGTCACTCTCGCGCATCTCGTATGCCGTCTTCTGCTTGAAAAAAAAAAAAAAATAATAGTAAAAACTGTCATTTTTATAATCTATGTAGTACAAGAAGTTGGCCCGTACCACTGCACCACAACGTATTGATTTATCTCTGCCATCTAAAATAACAAACTACAATTCAATCTATATATTATGTG
+
CBBCCFFFFFFFGGGGGGGGGGGGGGGGGHHHHHHHHHHHHHHHHHGGGGHHHHHHHGHHHGHHHHHHFGHHGHHHHHGGGGGGEGHGFFHHHHGGGHGHHHFHHHHCFGGGGGG?<</--<<11<10<0=0<.00<00<0=00.000000;0000;000;00;:/0;0//;.9--.C009009//.....-99//:///////////////:9/////////9..//;///////////;///:9////;
@M05620:45:000000000-G6HP7:1:1101:14955:3936 1:N:0:130
ATCTCTATCTCCTAAAAACCTGTTTAGATTTGGAGATAGACCTTCAGGTTTTTCATCATTTTCTGCATGAATTATACATTGACCACGTTTCCAGCGTGGTCAGTTTGCAGCATTCTGTTATTTTGTTTGACAGAGTGTCTTGTTGAGAACATATGTAGGACATGATTTTTTCCTGCAACAGGGAAAATAAAGTATAAGTTTTAAAGATTTATTCTTTAATAAAGGATCTCAAAGCCAGCTTTAGAAAAAGG
+
DCDDCFFFFFFFGGGGGGGGGGHHHHHHHHHHHHHHHHHHHHHHHHHHHHHGGHHHHIIHHHIIIHHHHHHHHHHHHHHHHHHHHHGGHHHHHHHGGGGHHHHHHHHHHHHHHHHHHHHGHHHHHHHHHHHHHHHHHHHHHHHHHGHHGGHHHHHHHHHHHHHHHHHHHHGHHHHHHGHHHHGGHHHHHGGHFHHHHHHHHHHHHHHHHHHHHHHHHHHHHGHHHHHHHHHHHHHHFHGHHHHHHGHHHGG
@M05620:45:000000000-G6HP7:1:1101:14938:3948 1:N:0:130
ATCTCTATCTCCTAAAAACCTGTTTAGATTTGGAGATAGACCTTCAGGTTTTTCATCATTTTCTGCATGAATTATACATTGACCACGTTTCCAGCGTGGTCAGTTTGCAGCATTCTGTTATTTTGTTTGACAGAGTGTCTTGTTGAGAACATATGTAGGACATGATTTTTTCCTGCAACAGGGAAAATAAAGTATAAGTTTTAAAGATTTATTCTTTAATAAAGGATCTCAAAGCCAGCTTTAGAAAAAGG
+
BAAABFFFFFFFGGGGGGGGGGHHHHHHHHHHGHHHHHGHHHHHHHHHHHHGGHHHHHHHHHHHHHGHHHHHHHHHHGHHHGHHHHFFGHHHGHHGGGEGGFGHHHHHGHHHHHHHHHHGHHHHHHHHHHHHHFHHHHGHHHHHHEHHFGHGHHHHFHHHHHHHHHHHHHGHHHHHHHHHHGGGHHHHHGGGFHHGFHHHHHHHGHGHGHFHHHHHHGGHGFGHGHHHGHHGFHFGBHGHHHFHFFFHFGG
@M05620:45:000000000-G6HP7:1:1101:14944:3979 1:N:0:130
CATCCTGACCCTGAAGTACCCCATTGAGCATGGCATCGTCACCAACTGGGACGACATGGAGAAGATCTGGCACCACACCTTCTACAACGAGCTGCGCGTGGCCCCGGAGGAGCACCCAGTGCTGCTGACCGAGGCCCCCCTGAACCCCAAGGCCAACAGAGAGAAGATGACTCAGGTGAGGCTCGGCCGACGCCCGTGCTCCTCCCGTCCTTTCCCCAGTCATTTTCTGCCCGGCTTGATTTCTGACCTTT
+
B?ABAFFDFFFFGGGGGGGGGGGGHHGHGFHHHHHHHGHHHGH3GGHHHHHHCGGGGHHHHGHHHHHHHGHHHGFHHGGHHHHHHHHHGGGGGHHGGGGGGGHHGGGGGGGGHHHHGGHHHGHBGHHHHHGCGCCFGGGGGGC0GHDG..C.EGE.E.FGGGGGFGBCBGGGGGGGGFFGGGGG?BFFB?B=BBB;BDDEFFFFFFFFDDDBFFFBFBDFF/BFFFFBF/BA.B?BB;.;FFBFF/;/;B/
@M05620:45:000000000-G6HP7:1:1101:14953:4000 1:N:0:130
CATCCTGACCCTGAAGTACCCCATTGAGCATGGCATCGTCACCAACTGGGACGACATGGAGAAGATCTGGCACCACACCTTCTACAACGAGCTGCGCGTGGCCCCGGAGGAGCACCCAGTGCTGCTGACCGAGGCCCCCCTGAACCCCAAGGCCAACAGAGAGAAGATGACTCAGGTGAGGCTCGGCCGACGCCCGTGCTCCTCCCGTCCTTTCCCCAGTCATTTTCTGCCCGGCTTGATTTCTGACATTA
+
CDDCCFFFFFFFGGGGGGGGGGGHHHHHHHHHHHHHHGHHHGHHHGHHHHHHGGGGGHHHHHHHHHHHHHHHHGHHHGGHHHHHHHHHGGGGGHHGGGGGGGHHGGGGGGGGHHHHGGHHHHHHHHHHHHGGGGGGGGGGGGHHHHGGGGHGHHGGGGGGGGGGGGGGGGGGGGGGHGGGGGGGFFFFFFFFFFFFDFFFFFFFFFFFFFFFFFFFFFFFFFHFFFFFFFFFFFFFAF.BFB0BF000<B0
@M05620:45:000000000-G6HP7:1:1101:14934:4005 1:N:0:130
CATCCTGACCCTGAAGTACCCCATTGAGCATGGCATCGTCACCAACTGGGACGACATGGAGAAGATCTGGCACCACACCTTCTACAACGAGCTGCGCGTGGCCCCGGAGGAGCACCCAGTGCTGCTGACCGAGGCCCCCCTGAACCCCAAGGCCAACAGAGAGAAGATGACTCAGGTGAGGCTCGGCCGACGCCCGTGCTCCTCCCGTCCTTTCCCCAGTCATTTTCTGCCCGGCTTGATTTCTGACATTA
+
BABACFFFFFFFGGGGGGGGGGGHHHHGHHHHHHHHHGHHEGHHHGHHHHGHGGGGGHHGHFHHHHHHHGHHHGHHHGGHHHHHHHHHGGGGGHHGGGGGGGHHGGGGGGGGHGHHGGHGHHHHHHHHHHGGGGGGGGGGGGHHHGGGGGHGHHGGGGGGGGGGGGGGGGGGGGGGFGFGFG?FFFFFFFFFFFFF-DFFFFFFFFFFFFFFFFFFFFDBFFBBFFFFFFFFFFFFFFFFFFFFEFFFFF9
@M05620:45:000000000-G6HP7:1:1101:9611:4018 1:N:0:130
ATCTCTATCTCCTAAAAACCTGTTTAGATTTGGAGATAGACCTTCAGGTTTTTCATCATTTTCTGCATGAATTATACATTGACCACGTTTCCAGCGTGGTCAGTTTGCAGCATTCTGTTATTTTGTTTGACAGAGTGTCTTGTTGAGAACATATGTAGGACATGATTTTTTCCTGCAACAGGGAAAATAAAGTATAAGTTTTAAAGATTTATTCTTTAATAAAGGATCTCAAAGCCAGCTTTAGAAAAAGG
+
CDDCCFFFFFFFGGGGGGGGGGHHHHHHHHHHHHHHHHHHHHHHHHHHHHHGGHHHHHHHHIIIHHHHHHHHHHHHHHHHHHHHHHGGHHHHHHHGGGGHHHHHHHHHHHHHHHHHHHHHHHHHHGHHHGHHHGHFHHHHHHHHHHHFFFHHHHHHHHHHHHHHHHHHHHGHHHHHHGHHHHGGHHHGHHHGFHHHHHHHHHHHHHGHHHHHHHHHHHGGDFHHHHHHHHHHHHGHHHGHHHHHFHHHHGE
@M05620:45:000000000-G6HP7:1:1101:16604:4030 1:N:0:130
AGATTACTGCAACAGTTCCCCCTGGACCTGGAAAAGTTTCTTGCCTGGCTTACAGAAGCTGAAACAACTGCCAATGTCCTACAGGATGCTACCCGTAAGGAAAGGCTCCTAGAAGACTCCAAGGGAGTAAAAGAGCTGATGAAACAATGGCAAGTAAGTCAGGCATTTCCGCTTTAGCACTCTTGTGGATCCAATTGAACAATTCTCAGCATTTGTACTTGTAACTGACAAGCCAGGGACAAAACAAAGAT
+
ABBCBFFFFFFFGGGGGGGGGGGGHHHHHHHHHHHHFHHHHHHHHHHHHHHHHHHHHHHHHHHHHHHHHHHHHHHHHHHHHHHHHHHHHHHHHHGGGGHHHHHHHHHHGHHHHHHHHHHHHHHGGHGGHHHHHGHHHHFHHHHHHHHHGHHHHGHHHHHHHHHHHHHHHHGGGGGHHHHHHHHHHGHGHHHHHHHHHGHHGHHHHHHFHHHHHHHHHHHGHHHGHHHGHHHHGGFFFFFGGGGGGGGGGGF
@M05620:45:000000000-G6HP7:1:1101:9618:4037 1:N:0:130
ATCTCTATCTCCTAAAAACCTGTTTAGATTTGGAGATAGACCTTCAGGTTTTTCATCATTTTCTGCATGAATTATACATTGACCACGTTTCCAGCGTGGTCAGTTTGCAGCATTCTGTTATTTTGTTTGACAGAGTGTCTTGTTGAGAACATATGTAGGACATGATTTTTTCCTGCAACAGGGAAAATAAAGTATAAGTTTTAAAGATTTATTCTTTAATAAAGGATCTCAAAGCCAGCTTTAGAAAAAGG
+
CCCCCFFFFFFFGGGGGGGGGGHHHHHHHHHHHHHHHHHHHHHHHHHHHHHGGHHHHIHHHHHHIHHHHHHHHHHHHHHHHHHHHHGHHCHB5530?B>?@42DHD43B3BEHD44@F@4DHHFGHHF33?4?33?3B?F43F?04?GG3BFE4444D3?F2?B2FHHHHGH2@22GGH0GHEFHH0?GH1?11@F1<FGHFHHB11>GDGHF1GHFH0DHHBG</0<G0DGFDFC/C.GHF::GHHHFG.
@M05620:45:000000000-G6HP7:1:1101:16597:4047 1:N:0:130
AGATTACTGCAACAGTTCCCCCTGGACCTGGAAAAGTTTCTTGCCTGGCTTACAGAAGCTGAAACAACTGCCAATGTCCTACAGGATGCTACCCGTAAGGAAAGGCTCCTAGAAGACTCCAAGGGAGTAAAAGAGCTGATGAAACAATGGCAAGTAAGTCAGGCATTTCCGCTTTAGCACTCTTGTGGATCCAATTGAACAATTCTCAGCATTTGTACTTGTAACTGACAAGCCAGGGACAAAACAAAGAT
+
CCBCCFFFFFFFGGGGGGGGGGGGHHHHHHHHHHHHHHHHHHHHHHGHHHHHHHHHHHHHHHGHHGGHHHHHHHHHHHHHHHFHHHHHHHHHHHGGGGHHHHHGHHHHGHHHHGHGHHHHHHHGFGGGFGHGHGHHHHHHHHHHHHGHHGHHHGGHHHHHHHHHHHHHHHGGGGGHHHGHHHGHHGHGHHHHFHHHHHHHHHHHHHEDDGFHHHHHFGHHHHHEHHHGHHGHHGGGGGGGGFBAFEGGFGC
@M05620:45:000000000-G6HP7:1:1101:11818:4081 1:N:0:130
CATCCTGACCCTGAAGTACCCCATTGAGCATGGCATCGTCACCAACTGGGACGACATGGAGAAGATCTGGCACCACACCTTCTACAACGAGCTGCGCGTGGCCCCGGAGGAGCACCCAGTGCTGCTGACCGAGGCCCCCCTGAACCCCAAGGCCAACAGAGAGAAGATGACTCAGGTGAGGCTCGGCCGACGCCCGTGCTCCTCCCGTCCTTTCCCCAGTCATTTTCTGCCCGGCTTGATTTCTGACATTA
+
BBBBBFFFFFFFFGGGGGGGGGGHHHHHHHHHHHHHHGHHHGHHHGHHHHGHGGGGGHHHHHHHHHHGHHHHHGHHHGGHHHHHHHHHGGGGFHGGGGEGGGHHGGGGGGGGHGHHGGHFHHHHHHHHHHGGGGGGGGGGGGHHHHGGGGHGHHGGGGGGGGGGGGGFGGGGGFBFFFGGGGFFFFFF;AFFAFFFFFFEFFFFFFFFFFFFFFFFFFFFFFFFFFFBFFFFFFFFFAAFFFFFFFFFFF/
@M05620:45:000000000-G6HP7:1:1101:23535:4165 1:N:0:130
ATCTCTATCTCCTAAAAAGGAAGAAAGGGGAGGGAAGATCGGAAGAGCACACGTCTGAACTCCAGTCACTCTCGCGCATCTCGTATGCCGTCTTCTGCTTGAAAAAAAAAAAAAAAGAGGTCAGGTAGGAGGCAGGCTTTCGTTACGAAAAGAAAAAAATGAAAGAAAAAAGATTAACATAAGAAAAGCTGTTCCTCATTATACGGGTCAGTCGTCTAGCTACTTTTCATGGAGGTGTGAAGTTGATATCG
+
CCCCCFFFFFFFGGGGGGGGGGHGGHGHGGGGGGEHGHHHHGGGGHHHHHHHGHHHGHHHHHHHHHHHHHHHHGGGGGGGHHHGGHHHHGGGHGHHHHHHHGHHHHGGGGG/>/--..<.0/0//=00<</...:-../:0../......-/../9.--.:9;00/.//.-..000090000000///.0000::000000000..-9-./00.....00000000000000;/...;.00090000009.
@M05620:45:000000000-G6HP7:1:1101:15484:4187 1:N:0:130
TACCTGTACTGGGGAAGAGTGTAGCAATCGCCATTCCTACCCTAAAGATCGGAAGAGCACACGTCTGAACTCCAGTCACTCTCGCGCATCTCGTATGCCGTCTTCTGCTTGAAAAAAAAAAAAAACAAAACACGAGATCTGTTATGCTAATAGTGAGAATAAACTGTGTAACAGTACTGTTACTGATCACGGCACCTAGTTACCTATATCTGTTTATTACCTATATCTGCCCACCCACTGTATAACAGTAC
+
DCDDDFFFFFFFGGGGGGGGGGHHHHHHHGGGGGHHHHHHHHHHHHHHHHHGGGFHHHHHHHGHHHGGHHHHHHHHHHHFHEHGG@FGGGHHHGGHHHHGGGHGHHHHHHHHHHHHGGGG/>/<->..000.0.-<..00<<<000:000:0000;0000;00;000000000000000000;000;90/..--;./00;;00:0000000000:00000:;090;09000.0......000000000;00
@M05620:45:000000000-G6HP7:1:1101:9848:4188 1:N:0:130
CATCCTGACCCTGAAGTACCCCATTGAGCATGGCATCGTCACCAACTGGGACGACATGGAGAAGATCTGGCACCACACCTTCTACAACGAGCTGCGCGTGGCCCCGGAGGAGCACCCAGTGCTGCTGACCGAGGCCCCCCTGAACCCCAAGGACAACAGAGAGAAGATGACTCAGGTGAGGCTCGGCCGACGCCCGTGCTCCTCCCGTCCTTTCCCCAGTCATTTTCTGCCCGGCTTGATTTCTGACATTA
+
BAAAAFFFFFFFGGGGGGGGGGGHHHHHFHHHHHHHGGHHHGHHFGHHHE2GGGGGGHGFHHHHHGHHHHHHGGHHHGGHHHGHHHHGGGGGGFHGGGGGFGHFGGGGGGGGHHHGGGGGHFHHGHHFHHFCGGGEDDGC@EHHHHGGGGHFHFFGFGGGFFGGGGBFGEFBBFGFGFFGGGGGFFEFFFADAFFC9.AEBFFFFFFFFFDFFBBBFF.BFFFFFFFFBFBEFFFFFC.BFFFFFFBFFF/
@M05620:45:000000000-G6HP7:1:1101:10984:4197 1:N:0:130
CATCCTGACCCTGAAGTACCCCATTGAGCATGGCATCGTCACCAACTGGGACGACATGGAGAAGATCTGGCACCACACCTTCTACAACGAGCTGCGCGTGGCCCCGGAGGAGCACCCAGTGCTGCTGACCGAGGCCCCCCTGAACCCCAAGGCCAACAGAGAGAAGATGACTCAGGTGAGGCTCGGCCGACGCCCGTGCTCCTCCCGTCCTTTCCCCAGTCATTTTCTGCCCGGCTTGATTTCTGACATTA
+
AA1AABDFFCF1AFEEFFGGGGEEFF11E1ABCGHHHEFG0AGGGEFHCA0FCAEEEHHBHFFFHFH2GHHHHFHHEEEHHHHHHFHGE/>E/FGEGG/EGGHHCECGGC?<GAGHFGH?FG1FHHHFFFCC<-@.E?<<@FCCGCAEGGCF.;EG..9BFG.EB/F99C0FBB09;/99...99-----;>-@@=@AA9://B/AAEBBF/9BFF--;;BB9FF//99BF?A--9@9-//;FFBF/;9//
@M05620:45:000000000-G6HP7:1:1101:15066:4207 1:N:0:130
CATCCTGACCCTGAAGTACCCCATTGAGCATGGCATCGTCACCAACTGGGACGACATGGAGAAGATCTGGCACCACACCTTCTACAACGAGCTGCGCGTGGCCCCGGAGGAGCACCCAGTGCTGCTGACCGAGGCCCCCCTGAACCCCAAGGCCAACAGAGAGAAGATGACTCAGGTGAGGCTAGGCCGACGCCCGTGCTCCTCCCGTCCTTTCCCCAGTCATTTTCTGCCCGGCTTGATTTCTGACATAG
+
CCCCCFFFFFFFGGGGGFGGGGGHHHHHHHGHHHHHHGHHGGHHHGHHHHHHGGGGGHHHHHHHHHHHHHHHHGHHHGGHHHHHHHHHGGGGGHHGGGFGGGHHGGGGGGGGHHHHGGHGHHHHHHHHHHGGGGGGGGGGGGHHGHGGGGHGHHGGGGGGGGGGGFGFGGGGGGGGFGGGGGGGFFFFCFFFCFFA:ADFFFFFFFFFFFFFFFFFFFFFFFFFFFFFFFFFFFFFFFFFFFFFFFFFFF0
@M05620:45:000000000-G6HP7:1:1101:10998:4210 1:N:0:130
CATCCTGACCCTGAAGTACCCCATTGAGCATGGCATCGTCACCAACTGGGACGACATGGAGAAGATCTGGCACCACACCTTCTACAACGAGCTGCGCGTGGCCCCGGAGGAGCACCCAGTGCTGCTGACCGAGGCCCCCCTGAACCCCAAGGCCAACAGAGAGAAGATGACTCAGGTGAGGCTCGGCCGACGCCCGTGCTCCTCCCGTCCTTTCCCCAGTCATTTTCTGCCCGGCTTGATTTCTGACATTA
+
DDCDDFFFFFFFGGGGGGGGGGGHHHHHHHHHHHHHHGHHHGHHHGHHHHHHGGGGGHHHHHHHHHHHHHHHHGHHHGGHHHHHHHHHGGGGGHHGGGGGGGHHGGGGGGGGHHHHGGHHHHHHHHHHHHGGGGGGGGGGGGHHHHGGGGHGHHGGGGGGGGGGGGGGGGGGGGGGGGGGGGGGFFFFFFFFFFFFBFFFFFFFFFFFFFFFFFFFFFFFFFFFFFFFFFFFFFFFFAFFFFFFFFFFFF0
@M05620:45:000000000-G6HP7:1:1101:22673:4218 1:N:0:130
ATCTCTATCTCCTAAAAACCTGTTTAGATTTGGAGATAGACCTTCAGGTTTTTCATCATTTTCTGCATGAATTATACATTGACCACGTTTCCAGCGTGGTCAGTTTGCAGCATTCTGTTATTTTGTTTGACAGAGTGTCTTGTTGAGAACATATGTAGGACATGATTTTTTCCTGCAACAGGGAAAATAAAGTATAAGTTTTAAAGATTTATTCTTTAATAAAGGATCTCAAAGCCAGCTTTAGAAAAAGG
+
DEEEEFFFFFFFGGGGGGGGGGHHHHHHHHHHHHHHHHHHHHHHHHHHHHHGGHHHHHHHIIIHIHHHHHHHHHHHHHHHHHHHHHGHHHHHHHHGGGGHHHHHHHHHHHHHHHHHHHHHHHHHHHHHHGHHHHHHHHHHHHHHHGHHGGHHHHHHGHHHHGHHHHHHHHGHHHHHHHHHHHGGHHGHHGGHGFHHHHHHHHHGHHGHHHHHHHHHHHGHHFHHGFHHHHGGHHHHGHGHHHHHHHHGHGG
@M05620:45:000000000-G6HP7:1:1101:13281:4230 1:N:0:130
ATCTCTATCTCCTAAAAACCTGTTTAGATTTGGAGATAGACCTTCAGGTTTTTCATCATTTTCTGCATGAATTATACATTGACCACGTTTCCAGCGTGGTCAGTTTGCAGCATTCTGTTATTTTGTTTGACAGAGTGTCTTGTTGAGAACATATGTAGGACATGATTTTTTCCTGCAACAGGGAAAATAAAGTATAAGTTTTAAAGATTTATTCTTTAATAAAGGATCTCAAAGCCAGCTTTAGAAAAAGG
+
CCCCCFFFFFFFGGGGGGGGGGHHHHHHHHHHHHHHHHHHHHHHHHHHHHHGGHHHHIHHIIIHHHHHHGHHHHHHHHHHHHHHHHGHHHHHHHHGGGGHHHHHHHHHGHHHHHHHHHHHHHHHHHHHHGHHHHHHHHHHHHHHHHHHFFGHHHHHHHHHHHHHHHHHHHGHGHHHHHHHHHGGHHHHHHHGGHHGHHGHHHHHHHEHHHHHHHHHHHHGHHHHHHHHHHHHHHGHHHGHHHHHHHFHHGG
@M05620:45:000000000-G6HP7:1:1101:13275:4249 1:N:0:130
ATCTCTATCTCCTAAAAACCTGTTTAGATTTGGAGATAGACCTTCAGGTTTTTCATCATTTTCTGCATGAATTATACATTGACCACGTTTCCAGCGTGGTCAGTTTGCAGCATTCTGTTATTTTGTTTGACAGAGTGTCTTGTTGAGAACATATGTAGGACATGATTTTTTCCTGCAACAGGGAAAATAAAGTATAAGTTTTAAAGATTTATTCTTTAATAAAGGATCTCAAAGCCAGCTTTAGAAAAAGG
+
CCDDCFFFFFFFGGGGGGGGGGHHHHHHHHHHHHHHHHHHHHHHHHHHHHHGGHHHHHIHHIHIIHHHHHHHHHHHHHHHHHHHHHGHHHHHHHHGGGGHHHHHHHHHHHHHHHHHHHHHHHHHHHHHHGHHHHHHHHHHHHHHHGHHFFGHHHHHHHHHHGHHHHHHHHGHHHHHGHHHHHGGHHHHGGHHGHHHHHHHHHHHHHHHHHHHHHHHHHGGHGHHHHHHHHGGHGGHGHGHHHHHHHHGHGG
@M05620:45:000000000-G6HP7:1:1101:21882:4261 1:N:0:130
ATCTCTATCTCCTAAAAACCTGTTTAGATTTGGAGATAGACCTTCAGGTTTTTCATCATTTTCTGCATGAATTATACATTGACCACGTTTCCAGCGTGGTCAGTTTGCAGCATTCTGTTATTTTGTTTGACAGAGTGTCTTGTTGAGAACATATGTAGGACATGATTTTTTCCTGCAACAGGGAAAATAAAGTATAAGTTTTAAAGATTTATTCTTTAATAAAGGATCTCAAAGCCAGCTTTAGAAAAAGG
+
CCCDDFFFFFFFGGGGGGGGGGHHHHHHHHHHHHHHHHHHHHHHHHHHHHHGGHHHHHHHHHHHHHHHHHHHHGHGHHHHHGHHHHGHHHHHHHHGGGGHHHHHHHHHHHHHHHHHHHHHHHHHHGHHHGHHHHHGHHHHHHHHHHHHHGHHHHHHGHHHHGHHHHHHHHGHHHHHGHHHHHGGHHHHHHHHFDHHHHHHHHHHGHGHHHHHHHHHHHGHHHHHGHHHHHGGHGGHFGGHHHHHHGGHHGD
@M05620:45:000000000-G6HP7:1:1101:21876:4279 1:N:0:130
ATCTCTATCTCCTAAAAACCTGTTTAGATTTGGAGATAGACCTTCAGGTTTTTCATCATTTTCTGCATGAATTATACATTGACCACGTTTCCAGCGTGGTCAGTTTGCAGCATTCTGTTATTTTGTTTGACAGAGTGTCTTGTTGAGAACATATGTAGGACATGATTTTTTCCTGCAACAGGGAAAATAAAGTATAAGTTTTAAAGATTTATTCTTTAATAAAGGATCTCAAAGCCAGCTTTAGAAAAAGG
+
BABBCFFFFFFFGGGGGGGGGGHHHHHHHHHHHHHHHHGHGHHHHHHHHHHGGHHHHHHHHHHHHHHHHHHHHHHHHHHHHHHHHHGHHHHHHHHGGGFGHHHHHHHHHHHHHHHHHHHGHHHHHHHHHFGHHHHHHHHHHHHHHFHHFFHHHHHGHHDGGFHHHHHHHGGHHHHFFHHHGHGGGHFHHGHHF<GHGGGHHHHFGHGHHHHHHHHHHHHHHGHHGHHHHHGGHEHFCHGHHHHFHFFFHG?
@M05620:45:000000000-G6HP7:1:1101:19415:4280 1:N:0:130
ATCTCTATCTCCTAAAAACCTGTTTAGATTTGGAGATAGACCTTCAGGTTTTTCATCATTTTCTGCATGAATTATACATTGACCACGTTTCCAGCGTGGTCAGTTTGCAGCATTCTGTTATTTTGTTTGACAGAGTGTCTTGTTGAGAACATATGTAGGACATGATTTTTTCCTGCAACAGGGAAAATAAAGTATAAGTTTTAAAGATTTATTCTTTAATAAAGGATCTCAAAGCCAGCTTTAGAAAAAGG
+
CCCCCFFFFFFFGGGGGGGGGGHHHHHHHHHHHHHHHHHHHHHHGHHHHHHGGHHHHHHHHHIIHHHHHHHHHHHHHHHHHHHHHHGHHHHHHHHGGGGHHHHHHHHHHHHHHHHHGHHHHHHHHHHHHHHHHHHHHHHHHHHHHHHHGGHHHHHHHHHHHHHHHHHHHHGHHHHHHHHHHHGGHHHHHHHHDGHHHHGHHHHHHHHHHHHHHHHHHHHHHGHGGHHHHHHHGGHHGHGHHHHHHHGHHGF
@M05620:45:000000000-G6HP7:1:1101:18755:4280 1:N:0:130
ATCTCTATCTCCTAAAAACCTGTTTAGATTTGGAGATAGACCTTCAGGTTTTTCATCATTTTCTGCATGAATTATACATTGACCACGTTTCCAGCGTGGTCAGTTTGCAGCATTCTGTTATTTTGTTTGACAGAGTGTCTTGTTGAGAACATATGTAGGACATGATTTTTTCCTGCAACAGGGAAAATAAAGTATAAGTTTTAAAGATTTATTCTTTAATAAAGGATCTCAAAGCCAGCTTTAGAAAAAGG
+
DEEDEFFFFFFFGGGGGGGGGGHHHHHHHHHHHHHHHHHHHHHHHHHHHHHGGHHHHHHHHIIIIHHHHHHHHHHHHHHHHHHHHHGHHBH5553>?E>1342FHB434@@EH4@B4GD4FHHB@GHF3DF4??FDB?4FF3G304BGG3B????44D3B222?2FHHHH?G2222F2F=FH/FHH0=FG1?1=?D1HHHH<HH1=1>G1<H<1HH1G11=HDH0/0/<1=G0<FC/..CHC1<GFHH.E.
@M05620:45:000000000-G6HP7:1:1101:18772:4290 1:N:0:130
ATCTCTATCTCCTAAAAACCTGTTTAGATTTGGAGATAGACCTTCAGGTTTTTCATCATTTTCTGCATGAATTATACATTGACCACGTTTCCAGCGTGGTCAGTTTGCAGCATTCTGTTATTTTGTTTGACAGAGTGTCTTGTTGAGAACATATGTAGGACATGATTTTTTCCTGCAACAGGGAAAATAAAGTATAAGTTTTAAAGATTTATTCTTTAATAAAGGATCTCAAAGCCAGCTTTAGAAAAAGG
+
BCCCCFFFFFFFGGGGGGGGGGHHHHHHHHHHHHHHHHHHHHHHHHHHHHHGGHHHHHHHHHHHHHHHHGHHHHHHHHHHHGHHHHGGHHHHHHHGGGGHHHHHHHHHHHHHHHHHHHHHHHHHHHHHHHHHHHHGHHHHHHHHHHHEFFHHHHHHHHHHHHHHFHHHHHGHHHHHHHHHHGGGHHHGHHGGGHHHHHFHHHHHHHEHHHHHGHHHHGHHHGHHHHHGHGHHHHBHHHGHHHHHGFHHGGC
@M05620:45:000000000-G6HP7:1:1101:18750:4306 1:N:0:130
ATCTCTATCTCCTAAAAACCTGTTTAGATTTGGAGATAGACCTTCAGGTTTTTCATCATTTTCTGCATGAATTATACATTGACCACGTTTCCAGCGTGGTCAGTTTGCAGCATTCTGTTATTTTGTTTGACAGAGTGTCTTGTTGAGAACATATGTAGGACATGATTTTTTCCTGCAACAGGGAAAATAAAGTATAAGTTTTAAAGATTTATTCTTTAATAAAGGATCTCAAAGCCAGCTTTAGAAAAAGG
+
CCDDDFFFFFFFGGGGGGGGGGHHHHHHHHHHHHHHHHHHHHHHHHHHHHHGGHHHHHIHHIIIHHHHHHHHHHHHHHHHHHHHHHGHHHHHGHHGGGGHHFHHHHHHGHHHHHHHHHHGHHHHHHHHHHHHHHHGHHHHHHHHHHHHFFGHHHHFGHHHHGHHHHHHHHGHHHHHGHHHHHGGHHHHHHHGFHHHGHHHHHHHHHGHHHHHHHHHHHHHHGHHHFFHHHHHHHEHFHGHHHHHHHHHHGE
@M05620:45:000000000-G6HP7:1:1101:10636:4343 1:N:0:130
CATCCTGACCCTGAAGTACCCCATTGAGCATGGCATCGTCACCAACTGGGACGACATGGAGAAGATCTGGCACCACACCTTCTACAACGAGCTGCGCGTGGCCCCGGAGGAGCACCCAGTGCTGCTGACCGAGGCCCCCCTGAACCCCAAGGCCAACAGAGAGAAGATGACTCAGGTGAGGCTCGGCCGACGCCCGTGCTCCTCCCGTCCTTTCCCCAGTCATTTTCTGCCCGGCTTGATTTCTGACATTA
+
BBABAFFFFFFFGFGGGGGGGGGHHHHHHHHHHHHHHGHHHGHHHGHHHHHHGGGGGHHHHHHHFHHHHHHHHGHHHGGHHHHGHHGFGGGGGHEGGGGGGGHHGGGGGGGGHGHHGGHGGHFHHHHHHHGCGCGGGGGGGGGHHHGGG.CEHHGGGGGGGFGEFG/CGGGGGGGGGGGGFGGGFFFFFFFFFFFF9DFEFFFFFFFEFFFFFFFFFF?BFFFFFFFFFFFFDFFFFFAFFFFFFBFBFF/
@M05620:45:000000000-G6HP7:1:1101:10658:4344 1:N:0:130
CATCCTGACCCTGAAGTACCCCATTGAGCATGGCATCGTCACCAACTGGGACGACATGGAGAAGATCTGGCACCACACCTTCTACAACGAGCTGCGCGTGGCCCCGGAGGAGCACCCAGTGCTGCTGACCGAGGCCCCCCTGAACCCCAAGGCCAACAGAGAGAAGATGACTCAGGTGAGGCTCGGCCGACGCCCGTGCTCCTCCCGTCCTTTCCCCAGTCATTTTCTGCCCGGCTTGATTTCTGACATTA
+
DDDDDFFFFFFFGGGGGGGGGGGHHHHHHHHHHHHHHGHHHGHHHGHHHHHHGGGGGHHHHHHBHHHHHHHHHGHHHGGHHHHHHHHHGGGGGHHGGGGGGGHHGGGGGGGGHHHHGGHHHHHHHHHHHHGGGGGGGGGGGGHHHHGGGGHGHHGGGGGGGGGGGGGGGGGGGGGGGGGGGGGGFFFFFFFFFFFFBFFEFFFFFFFFFFFFFFFFFFFFFFFFFFHFFFFFFFFFFFFFFFFFFFFFFF0
@M05620:45:000000000-G6HP7:1:1101:15429:4408 1:N:0:130
TACCTGTACTGGGGAAGCAATCGCCATTCCTACCCTAAAGATCGGAAGAGCACACGTCTGAACTCCAGTCACTCTCGCGCATATCGTATGCCGTCTTCTGCTTTAAAAAAACAACCACAGCTCTCGGAGGTTATTTTGCATCGGTGAGCCAGACAGAATGATCCGATGAGGGGTGCTAAACTATTTGAGGAAAGGAAGCACCTTTTTATTAACTTTACCTTTTAGCAATCGCCATTCCTACCCTAACGATC
+
AAAAAFFFFFFFGGGGGGGBG1FEAA0GHH3FHHFHA0BGHHBHGCF/0F01AFHE0FG/1D11AAA1A1AA211BEAEG/B/@F/G0>>F@E//0?2BGE>111BFH1E///?/?FFHFHHGHHGFC@<CHHGGHHHHFHHGGGGGHHHHHHGHHGGG00DHFGGGGGHGCG.:C0;<HFFBFGFGFGG0CF.?FBFEEFFGGGGGG0CFF0;FFFFFFFFFFEE/BBF-EFBAFFFFFBFFFFF-;-EF
@M05620:45:000000000-G6HP7:1:1101:14290:4427 1:N:0:130
CATCCTGACCCTGAAGTACCCCATTGAGCATGGCATCGTCACCAACTGGGACGACATGGAGAAGATCTGGCACCACACCTTCTACAACGAGCTGCGCGTGGCCCCGGAGGAGCACCCAGTGCTGCTGACCGAGGCCCCCCTGAACCCCAAGGCCAACAGAGAGAAGATGACTCAGGTGAGGCTCGGCCGACGCCCGTGCTCCTCCCGTCCTTTCCCCAGTCATTTTCTGCCCGGCTTGATTTCTGACATTA
+
ABBBBFFFFCFFGGGGGGGGGGFHHHGGGHGFHHHHHGHHDGHHHGHHGGEHGGGGGHHFHFHHHFHGHHHFHGFHHGGHHHHHHHHHGEGGFHHGGGEGGGHHGGGGGGGGHEGHGGHFHHFHHHHGFGDCCDGEGGGGGGEFBGDEGGHGHHGGGGGGGGDGGFGFGGGGGFFGGGGGFFAFFFFD>@BF-@B;BDF?BBBBBADFDDD99/FFFFF:FFFFFBBFFFFAA9=BD>.99BFFFFBBBB/
@M05620:45:000000000-G6HP7:1:1101:16187:4428 1:N:0:130
CATCCTGACCCTGAAGTACCCCATTGAGCATGGCATCGTCACCAACTGGGACGACATGGAGAAGATCTGGCACCACACCTTCTACAACGAGCTGCGCGTGGCCCCGGAGGAGCACCCAGTGCTGCTGACCGAGGCCCCCCTGAACCCCAAGGCCAACAGAGAGAAGATGACTCAGGTGAGGCTCGGCCGACGCCCGTGCTCCTCCCGTCCTTTCCCCAGTCATTTTCTGCCCGGCTTGATTTCTGACATTA
+
DDDDCFFFFFFFGGGGGGGGGGGHHHHHHHHHHHHHHGHHHGHHHGHHHHHHGGGGGHHHHHHHHHHHHHHHHGHHHGGHHHHHHHHHGGGGGHHGGGGGGGHHGGGGGGGGHHHHGGHGHHHHHHHHHHGGGGGGGGGGGGHHHHGGGGHGHHGGGGGGGGGGGGGGGGGGGGGGHGGGGGGGFFFFFFFFFFFFBFFFFFFFFFFEDFFFFFFFFFFFFFFFFHFFHFFFFFFFFFFFFFFFFFFFFF0
@M05620:45:000000000-G6HP7:1:1101:16116:4437 1:N:0:130
CATCCTGACCCTGAAGTACCCCATTGAGCATGGCATCGTCACCAACTGGGACGACATGGAGAAGATCTGGCACCACACCTTCTACAACGAGCTGCGCGTGGCCCCGGAGGAGCACCCAGTGCTGCTGACCGAGGCCCCCCTGAACCCCAAGGCCAACAGAGAGAAGATGACTCAGGTGAGGCTCGGCCGACGCCCGTGCTCCTCCCGTCCTTTCCCCAGTCATTTTCTGCCCGGCTTGATTTCTGACATTA
+
DDDDCFFFFFFFGGGGGFGGGGGHHHHHHHHHHHHHHGHHGGHHHGHHHHHHGGGGGHHHHHGHHHHHHHHHHGHHHGGHHHHHHHHHGGGGGHHGGGGGGGHHGGGGGGGGHHHHGGHHHHHHHHHHHHGGGGGGGGGGGGHHHHGGGGHGHHGGGGGGGGGGGGGGGGGGGGGGGGGGGGGGFFFFFFFFFFFF@DDEFFFFFFFFFFFFFFFFFFFFFFFFFFFFFFFFFFFFFFFFFFFFFBBFFF0
@M05620:45:000000000-G6HP7:1:1101:16183:4447 1:N:0:130
CATCCTGACCCTGAAGTACCCCATTGAGCATGGCATCGTCACCAACTGGGACGACATGGAGAAGATCTGGCACCACACCTTCTACAACGAGCTGCGCGTGGCCCCGGAGGAGCACCCAGTGCTGCTGACCGAGGCCCCCCTGAACCCCAAGGCCAACAGAGAGAAGATGACTCAGGTGAGGCTCGGCCGACGCCCGTGCTCCTCCCGTCCTTTCCCCAGTCATTTTCTGCCCGGCTTGATTTCTGACATTA
+
CCCCCFFFFFFFGGGGGGGGGGGHHHHHHHHGHHHHHGHHGGHHHGHHHHGHGGGGGHHHHGHHHHHHHHHHHGGHHGGHHHHHHHHHGGGGGHHGGGGGGGHHGGGGGGGGHGHHGGHHHHHHHHHHHHGGGGGGGGGGGGHHHHGGGGHGHHGGGGGGGGGGFGGGGGGGGGGGGGGGGGGGFFFFFAFFFFFF@DDEFFFFFFFFFFFFFFFFFFFBFFFFFFFFFFFFFFFFFFAFFFFFFFFFFF9
@M05620:45:000000000-G6HP7:1:1101:24079:4513 1:N:0:130
ATCTCTATCTCCTAAAAACCTGTTTAGATTTGGAGATAGACCTTCAGGTTTTTCATCATTTTCTGCATGAATTATACATTGACCACGTTTCCAGCGTGGTCAGTTTGCAGCATTCTGTTATTTTGTTTGACAGAGTGTCTTGTTGAGAACATATGTAGGACATGATTTTTTCCTGCAACAGGGAAAATAAAGTATAAGTTTTAAAGATTTATTCTTTAATAAAGGATCTCAAAGCCAGCTTTAGAAAAAGG
+
CCCDCFFFFFFFGGGGGGGGGGHHHHHHHHHHHHHHHHHHHHHHHHHHHHHGGHHHHHIHHHIIHHHHHHHHHHHHHHHHHHHHHHGGHHHHGHHGGGGHHHHHHHHHFHHGHHHHHHHFHHHHHHHHHHHHHHHHHHHHHHHHHHHHGGHHHHHHHHHHHGHHHHHHHHGHHHHHGHHHHHGGHHHHHGHG?HHHHHHHHHHGHHGHHHHHHHHHHHGHHHHHGHHHHHGHHHHFHHGHHHHHGGGHHGD
@M05620:45:000000000-G6HP7:1:1101:7567:4517 1:N:0:130
CATCCTGACCCTGAAGTACCCCATTGAGCATGGCATCGTCACCAACTGGGACGACATGGAGAAGATCTGGCACCACACCTTCTACAACGAGCTGCGCGTGGCCCCGGAGGAGCACCCAGTGCTGCTGACCGAGGCCCCCCTGAACCCCAAGGCCAACAGAGAGAAGATGACTCAGGTGAGGCTCGGCCGACGCCCGTGCTCCTCCCGTCCTTTCCCCAGTCATTTTCTGCCCGGCTTGATTTCTGACATTA
+
ABBBAFFFFFFFGGGGGGGGGGGHFHHHHGFFHHHHHGHHHGHHHGHHGHGHEEGGGHHGHHHGGHHGHGHHHGHHHGGHHHHHHGHHEGGGGHGGGGGGGGHHGGGDGGGGHHHHDGHGHHFHHHHHHGGGGGGGGGGGGGFGHHGGDDCEHHGGGGGGGGDGGGBFBFFGGGGFGGGFFFGGDFEDD@BFFFFF;DFEFFFFFFF;DDDFFFFFFF.FFFFFFBBFFFEFFA;D=>.BFFFFFB9/BF/
@M05620:45:000000000-G6HP7:1:1101:7557:4556 1:N:0:130
TACCTGTACTGGGGAAGAGTGTAGCAATCGCCATTCCTACCCTAAAGATCGGAAGAGCACACGTCTGAACTCCAGTCACTCTCGCGCATCTCGTATGCCGTCTTCTGCTTGAAAAAAAAAAGAATGGGAGGTCATTTTGCATCGGTCGGTTTGAAAGAATGCTCCGTTGAGGGTTACGGAATGCTATGAGGAACGTAACAGCATTGAAATGAAAGTGACCCTTACGCAAACGTCTTGCTAACTGTCAGGCA
+
AABBADFDFFFFGGFEEFGGGGGGFGHHHGGGGGHHGHHHGGHGHHG5FGGEEFGFGGHHHHFGGHFFHHHHHFGGDFHHHHHGGGGGE>FFF?AGHHGEE>GGHGHGHHFB?FGFEBB@D/?011100///0?1?1111<11....-<-..<000;/.0000:<::0..:/;:..09....00009;00:099:9...00./00:900000000:0090///09...--..../.0;000/00;990//9
@M05620:45:000000000-G6HP7:1:1101:18400:4599 1:N:0:130
AAACCAAGCAGACACTCACCGCCAGAAGACATGAGGTCAGCTAGATCGGAAGAGCACACGTCTGAACTCCAGTCACTCTCGCGCATCTCGTATGCCGTCTTCTGCTTGAAAAAAAAAAAAAAAACTGAGAGACTTTCTTTGAGAAAGCAACGATACACCTGAAAGAAGCCTTTTTTCACTAAGTCCTTCTTACTCATTCAGGAGTTTTTAGCCACCTTGCTTCTTCTCACAGACTCTCTACTCTCATTCCA
+
DDCDDABFCFFFGGGGGGGGGGGGFHHHFHHHHHHHBGFHHHHHGHHHGGGGHGHFHFHGGHHFHHHHHHHHFHFHHHHHGGGGGA>GHHGGHHHHGFGHGHHHFHHHGHGHHGGCCF>/<->-.000000./00:C00;00..:00::/.-;..-00B///=C0CF/C.00000-/:B:F0:00::0:00:00:000;B0;:./:00;./;00;:.00;00000;:0BF0B0:0;0F:00;BFFB00:00
@M05620:45:000000000-G6HP7:1:1101:21556:4631 1:N:0:130
CATCCTGACCCTGAAGTACCCCATTGAGCATGGCATCGTCACCAACTGGGACGACATGGAGAAGATCTGGCACCACACCTTCTACAACGAGCTGCGCGTGGCCCCGGAGGAGCACCCAGTGCTGCTGACCGAGGCCCCCCTGAACCCCAAGGCCAACAGAGAGAAGATGACTCAGGTGAGGCTCGGCCGACGCCCGTGCTCCTCCCGTCCTTTCCCCAGTCATTTTCTGCCCGGCTTGATTTCTGACATTA
+
DDDDDFFFFFFFGGGGGGGGGGGHHHHHHHHHHHHHHGHHHGHHHGHHHHHHGGGGGHHHHHHHHHHHHHHHHGHHHGGHHHHHHHHHGGGGGHHGGGGGGGHHGGGGGGGGHHHHGGHHHHHHHHHHHHGGGGGGGGGGGGHHHHGGGGHGHHGGGGGGGGGGGGGGGGGGGGGGGGGGGGGGFFFFFFFFFFFFCFFFFFFFFFFFFFFFFFFFFFFFFFFFFFHFFFFFFFFFFFFFFFFFFFFFFF:
@M05620:45:000000000-G6HP7:1:1101:21544:4644 1:N:0:130
CATCCTGACCCTGAAGTACCCCATTGAGCATGGCATCGTCACCAACTGGGACGACATGGAGAAGATCTGGCACCACACCTTCTACAACGAGCTGCGCGTGGCCCCGGAGGAGCACCCAGTGCTGCTGACCGAGGCCCCCCTGAACCCCAAGGCCAACAGAGAGAAGATGACTCAGGTGAGGCTCGGCCGACGCCCGTGCTCCTCCCGTCCTTTCCCCAGTCATTTTCTGCCCGGCTTGATTTCTGACATTA
+
ABAAAFBDFFFFGFGGGGGGGGGHGHHHHHHHHHHHHGHHHGHHHGBHHEFHFGGGGHHGHFHGHHHHHEHEHGCGHGGHHHHHHHHHGGFGGHHGGGGGGEHHGGCFFGGGHHHHGGHH1FGHHGHHGHGGGGFGGGGGGGHHHHGGGGEEHHGEGGGGGGGGGGFGEBFGFFFEFGFFGGGGFFFFC@DFADF>B.A?/FFFFFFFFFF/FFFFF..:BFFFFBFFFBFFA-@;@AFBFFFFFBBFFF/
@M05620:45:000000000-G6HP7:1:1101:6831:4668 1:N:0:130
ATCTCTATCTCTAAAAACCTGTTTAGATTTGGAGATAGACCTTCAGGTTTTTCATCATTTTCTGCATGAATTATACATTGACCACGTTTCCAGCGTGGTCAGTTTGCAGCATTCTGTTATTTTGTTTGACAGAGTGTCTTGTTGAGAACATATGTAGGACATGATTTTTTCCTGCAACAGGGAAAATAAAGTATAAGTTTTAAAGATTTATTCTTTAATAAAGGATCTCAAAGCAAGCTTTAGAAAAAGGA
+
ABBAAFFFFFFFGGGGGGGGGGHHHHHHHHHHGHHHFGGHHHHHHGHFGHGGHHHHHHHHHHHHHHHHGFHGBHHFGHHHHHHHGEHHHHHHHHGEGGHHFHGHHHFFG3GHHHHHHHHHHHHHHHHHGHGHHHGGHHHHHHHHBGEHGFGHHHHGHHGGHHHHHHHHHGHHHHHHGCFGGGGHGFHHGFHFFFGFF?FGHHHHGFHHHGHHHHHHHHGGHGHFHHHGFDFFHH0;::GGHHHHGHGEDDC
@M05620:45:000000000-G6HP7:1:1101:6835:4686 1:N:0:130
ATCTCTATCTCTAAAAACCTGTTTAGATTTGGAGATAGACCTTCAGGTTTTTCATCATTTTCTGCATGAATTATACATTGACCACGTTTCCAGCGTGGTCAGTTTGCAGCATTCTGTTATTTTGTTTGACAGAGTGTCTTGTTGAGAACATATGTAGGACATGATTTTTTCCTGCAACAGGGAAAATAAAGTATAAGTTTTAAAGATTTATTCTTTAATAAAGGATCTCAAAGCCAGCTTTAGAAAAAGGA
+
CBCCCFFFFFFFGGGGGGGGGGHHHHHHHHHHHHHH5GHHHHHHHHHHHHGGFDEGGHHHGHHHGFDFFFHHDGHHFHFGFHHHF1HHHHHFFE@?F?GHFHHHHB3BECGHHHHFHHFHHHHFHHHFGHGHCFFFGGHFGHHHFFGHGGFG4BFDHFHBFGFDHHHHHDHHFFFHGFCGHFFHHCGHH1FFGDH1GHGHGHHDFFGHGDGGHHHHHFHGHDGDGHHHGFHBDGHFFEHHHHHGFHHFG.G
@M05620:45:000000000-G6HP7:1:1101:9023:4689 1:N:0:130
ATCTCTATCTCCTAAAAACCTGTTTAGATTTGGAGATAGACCTTCAGGTTTTTCATCATTTTCTGCATGAATTATACATTGACCACGTTTCCAGCGTGGTCAGTTTGCAGCATTCTGTTATTTTGTTTGACAGAGTGTCTTGTTGAGAACATATGTAGGACATGATTTTTTCCTGCAACAGGGAAAATAAAGTATAAGTTTTAAAGATTTATTCTTTAATAAAGGATCTCAAAGCCAGCTTTAGAAAAAGG
+
CCCCCFFFFFFFGGGGGGGGGGHHGHHHHHHHHHHHHHHHHHHHHHHHHHHGGHHHHHHHHHIHHHHHHHHHHHHHHHHHHGHHHHFBGHHHGHHGGGGHHFHHHHHHHHHHHHHHHHHHHHHHFBFHHFHGHFHDGHHHHHHHHGHEEFHHFHHHHHHHHGHHHHHHHHGHHHHHGHHHHHGFHHHHHHHHFFHHHHFHHHHHHHGHHHGHHHHHHHHHHHHHHHHHHHHHHHFHHHGHHHHHHHHHHGG
@M05620:45:000000000-G6HP7:1:1101:9006:4703 1:N:0:130
ATCTCTATCTCCTAAAAACCTGTTTAGATTTGGAGATAGACCTTCAGGTTTTTCATCATTTTCTGCATGAATTATACATTGACCACGTTTCCAGCGTGGTCAGTTTGCAGCATTCTGTTATTTTGTTTGACAGAGTGTCTTGTTGAGAACATATGTAGGACATGATTTTTTCCTGCAACAGGGAAAATAAAGTATAAGTTTTAAAGATTTATTCTTTAATAAAGGATCTCAAAGCCAGCTTTAGAAAAAGG
+
BABBAFFFFFFFGGGGGGGGGGHGHHHHHHGFHHHFFHHGHHHHHHHHHHHGGHHHHHHHHHHHHHHHHHGHHHHHHHHHHGHHHHGGHHHHGHHGGGGHHFHHHHHHHHHHHHHGHGHHHHHHFFGHHEGFHFGGHHHHHHHHHGHFFGHHHFHHHHGHHGHHHHHHHHGGHHHHFHHHHHGAGHFGDDGGFFGHGHDGGHHHDGFHHHFGFGHHHHDGGFGHHHGHHHGHHHECGGEGGGHHFFHFHGG
@M05620:45:000000000-G6HP7:1:1101:23944:4707 1:N:0:130
CATCCTGACCCTGAAGTACCCCATTGAGCATGGCATCGTCACCAACTGGGACGACATGGAGAAGATCTGGCACCACACCTTCTACAACGAGCTGCGCGTGGCCCCGGAGGAGCACCCAGTGCTGCTGACCGAGGCCCCCCTGAACCCCAAGGCCAACAGAGAGAAGATGACTCAGGTGAGGCTCGGCCGACGCCCGTGCTCCTCCCGTCCTTTCCCCAGTCATTTTCTGCCCGGCTTGATTTCTGACATTA
+
CCCCCFFFFFFFGGGGGGGGGGGHHHHHHHHHHHHHHGHHHGHHHGHHHHHHGGGGGHHHHHHHHHHHHHHHHGHHHGGHHHHHHHHHGGGGGGHGGGFGGGHHGGGGGGGGHHHHGGHHHHHHHHHHHHGGGGGGGGGGGGHHHHGGGGHGHHGGGGGGGGGGGGGGGGGGGGGGGGGGGGGGFFFFFFFFFFFF@DFFFFFFFFFEFFFFFFFFFFFFFFFFFFFFFFFFFFFFFFAFFFFFFFFFFF/
@M05620:45:000000000-G6HP7:1:1101:17725:4740 1:N:0:130
CATCCTGACCCTGAAGTACCCCATTGAGCATGGCATCGTCACCAACTGGGACGACATGGAGAAGATCTGGCACCACACCTTCTACAACGAGCTGCGCGTGGCCCCGGAGGAGCACCCAGTGCTGCTGACCGAGGCCCCCCTGAACCCCAAGGCCAACAGAGAGAAGATGACTCAGGTGAGGCTCGGCCGACGCCCGTGCTCCTCCCGTCCTTTCCCCAGTCATTTTCTGCCCGGCTTGATTTCTGACATTA
+
BBBBBFFFFFFFGGGGGGGGGGGHHHHHHHGHHHHHHGHHHGHHHGHHHHHHGGGGGHFFHHFHHHHHHHHGHGHHHGGHHHHHHHHHGFGGGHHGGGEGGGHHGGGGGGGGHHHHGGHGHHHHHHHHHHGGGGGGGGGGGGHHHHGGGGHGHHGGGGGGGGGGGGGFGGGGGGGGGGGGGGGGFFFFFFFFFFFFBDFFFFFFFFFFFFFFFFFFFFFFFFFFFFFFFFFFFFFFFFFFFFFFFFBFFF/
@M05620:45:000000000-G6HP7:1:1101:6730:4786 1:N:0:130
ATCTCTATCTCCTAAAAACCTGTTTAGATTTGGAGATAGACCTTCAGGTTTTTCATCATTTTCTGCATGAATTATACATTGACCACGTTTCCAGCGTGGTCAGTTTGCAGCATTCTGTTATTTTGTTTGACAGAGTGTCTTGTTGAGAACATATGTAGGACATGATTTTTTCCTGCAACAGGGAAAATAAAGTATAAGTTTTAAAGATTTATTCTTTAATAAAGGATCTCAAAGCCAGCTTTAGAAAAAGG
+
AABBBFFFFFFFGGFGGGGGGGHHHHHHHHGHHHHHHHHGHHHHHHHHHHHGGGHHHHHHHHHHHHHHHHHHHGHHHHHHHGHGHEGGGHHHGHHGGGFHHDHHHHHHGHHHHHHHHHHHHHHHHGHHHHHHHHHHHHHHHHHHHFHG?FGHHHHHHHHHHFHHHHHHHHGHGHHHGHHGHHGGHHFGGGHG?FHHHHHFHHHHHHHHGGHHFHHHHHEGGFFHGFG/DGFGHFEAGFGFHHHHGFFFFGA
@M05620:45:000000000-G6HP7:1:1101:11288:4813 1:N:0:130
CATCCTGACCCTGAAGTACCCCGGCTTGATTTCTGACATTAGATCGGAAGAGCACACGTCTGAACTCCAGTCACTCTCGCGCATCTCGTATGCCGTCTTCTGCTTGAAAAAAAAAAAAAAAAAAAGAATGTAGAGAACAATAAATAGCATACAAAGAATAGAATGCAAAAAAGAACGACTATTCGGGCGTTACACTCGCAACTCATAACTAATCAAGCATGTTAGATACTTTAATCAGGCATTTCCGTATT
+
DDDDDFFFFFFFGGGGGFGGGGGGGGGGHHHHHHHHHHHHGHHHHHGGGGHHHGHHHGGHHGGHHHHHHHHHHHHHHHGGGGGGEHHGFAGHHHGEGHGHHHHHHHHHHGHGGGGC@</-<---:.:.0000000000;/0000:0:0000000://.000;:000000;.-...::.-.-0:0/..----..000/.--.-/000:0:000000000/0000:00:000000000000/.000:0.0..0
@M05620:45:000000000-G6HP7:1:1101:14671:4825 1:N:0:130
ATCTCTATCTCCTAAAAACCTGTTTAGATTTGGAGATAGACCTTCAGGTTTTTCATCATTTTCTGCATGAATTATACATTGACCACGTTTCCAGCGTGGTCAGTTTGCAGCATTCTGTTATTTTGTTTGACAGAGTGTCTTGTTGAGAACATATGTAGGACATGATTTTTTCCTGCAACAGGGAAAATAAAGTATAAGTTTTAAAGATTTATTCTTTAATAAAGGATCTCAAAGCCAGCTTTAGAAAAAGG
+
DCDDDFFFFFFFGGGGGGGGGGHHHHHHHHHHHHHHHHHHHHHHHHHHHHHGGHHHHHHHHHHIHHHHHHHHHGHGHHHHHHHHHHGGHHHHHHHGGGGHHHHHHHHHHHHHHHHHHHHGHHHHHHHHHHHHHHHHHHHHHHHHHHHHFGHHHHHHHHHHHHHHHHHHHHGHHHHHHHHHHHGGHHHHHGHHFHHHHHHHHHHHHHHHHHHHHHHHHHHHHGHHHHHHHHHHHHHHGHGHHHHHHHGGHGG
@M05620:45:000000000-G6HP7:1:1101:9333:4894 1:N:0:130
CATCCTGACCCTGAAGTACCCCATTGAGCATGGCATCGTCACCAACTGGGACGACATGGAGAAGATCTGGCACCACACCTTCTACAACGAGCTGCGCGTGGCCCCGGAGGAGCACCCAGTGCTGCTGACCGAGGCCCCCCTGAACCCCAAGGCCAACAGAGAGAAGATGACTCAGGTGAGGCTCGGCCGACGCCCGTGCTCCTCCCGTCCTTTCCCCAGTCATTTTCTGCCCGGCTTGATTTCTGACATTA
+
CCCCCFFFFFFFGGGGGGGGGGGHHHHHHHHHHHHHHGHHFGHHHGHHHGHHGGGGGHHGHHHHHHHHHHHHHGHHHGGHHHHHHHHHGGGGGHHGGGEGGGHHGGGGGGGGHGHHGGHFGHHHHHHGHHGGGGGGGGGGGGHHHHGGGGHGHHGGGGGGGGGGGGGFGGFGGGGGGGGGGGGGFFFFFFFFFFFFDFFFFFFFFFFFFFFFFFFFFFFFFFFFFFFFFFFFFFFFFFFFFFFFFFFFFF:
@M05620:45:000000000-G6HP7:1:1101:9326:4915 1:N:0:130
CATCCTGACCCTGAAGTACCCCATTGAGCATGGCATCGTCACCAACTGGGACGACATGGAGAAGATCTGGCACCACACCTTCTACAACGAGCTGCGCGTGGCCCCGGAGGAGCACCCAGTGCTGCTGACCGAGGCCCCCCTGAACCCCAAGGCCAACAGAGAGAAGATGACTCAGGTGAGGCTCGGCCGACGCCCGTGCTCCTCCCGTCCTTTCCCCAGTCATTTTCTGCCCGGCTTGATTTCTGACATTA
+
BCCBCFFFFFFFGGGGGGGGGGGHHHHHHHHHHHHHHGHHHGHHHGHHHHHHGGGGGHHHHHHHHHHHHHHHHGHHHGGHHHHHHHHHGGEGGHHGGGGGGGHHGGGGGGGGHHHHGGHGHHHHHHHHHHGGGGFGGGGGGGHHHHGGGGHGHHGGGGGGGGGGGGGBFGGGGGGGFGGGGGEFFFEFFFFFFFFFFFFFFFFFFFFFFFFFFFFFFFDFFFFFFFFFFFFFFFFFFF.FFFFFFFFFFF0
@M05620:45:000000000-G6HP7:1:1101:18932:4999 1:N:0:130
ATCTCTATCTCCTAAAAACCTGTTTAGATTTGGAGATAGACCTTCAGGTTTTTCATCATTTTCTGCATGAATTATACATTGACCACGTTTCCAGCGTGGTCAGTTTGCAGCATTCTGTTATTTTGTTTGACAGAGTGTCTTGTTGAGAACATATGTAGGACATGATTTTTTCCTGCAACAGGGAAAATAAAGTATAAGTTTTAAAGATTTATTCTTTAATAAAGGATCTCAAAGCCAGCTTTAGAAAAAGG
+
CBCCCFFFFFFFGGGGGGGGGGHHHHHHHHHHHHHHHHHHHHHHHHHHHHHGGHHHHHHHHHHIIHHHHHHHHHHHHHHHHHHHHHGHHHHHHHHGGGGHHHHHHHHHHHHHHHHHGHHHHHHHHHHHHHHHHHHGHHHHHHHHHHHHGGHHHHHHHHHHHHHHHHHHHHGHHHHHGHHHHHGGHHHHHGHHDHHHHHGHHHHHHHHHHHHHGHHHHHHHHGHHHHHHHHGHEGHHHHGHHHHHHGHHHGF
@M05620:45:000000000-G6HP7:1:1101:17482:5008 1:N:0:130
CATCCTGACCCTGAAGTACCCCATTGAGCATGGCATCGTCACCAACTGGGACGACATGGAGAAGATCTGGCACCACACCTTCTACAACGAGCTGCGCGTGGCCCCGGAGGAGCACCCAGTGCTGCTGACCGAGGCCCCCCTGAACCCCAAGGCCAACAGAGAGAAGATGACTCAGGTGAGGCTCGGCCGACGCCCGTGCTCCTCCCGTCCTTTCCCCAGTCATTTTCTGCCCGGCTTGATTTCTGACATTC
+
BBBBBFFFFFFFGGGGGFGGGGGHFHHHHHHHHHHHHGHHHGHHHGHHHHGHGGGGGHHHGHFHHFHHFFHHHGHHHGGHHHHHHHHHGGGGGHHGGGGGGGHHGGGFGGGGHHHHGCFGFFFHGGHHFHDGGGGGGGDGGG/GHHGGA.;EHHGGGGGFFFFEFGFBGGGGGGGGFGEAFGGFFFEFF-BCFFFFFFFEFFFFFFF9;;9BFFFFF.9FFFFBFFFFFFFE.=;@-9;/BFFFB9FBFF/
@M05620:45:000000000-G6HP7:1:1101:10100:5016 1:N:0:130
AGATTACTGCAACAGTTCCCCCTGGACCTGGAAAAGTTTCTTGCCTGGCTTACAGAAGCTGAAACAACTGCCAATGTCCTACAGGATGCTACCCGTAAGGAAAGGCTCCTAGAAGACTCCAAGGGAGTAAAAGAGCTGATGAAACAATGGCAAGTAAGTCAGGCATTTCCGCTTTAGCACTCTTGTGGATCCAATTGAACAATTCTCAGCATTTGTACTTGTAACTGACAAGCCAGGGACAAAACAAAGAT
+
AAABCFFFFFFFGGGGGGGGGGGGHHHHHHHHFGHHGHHHHHHHHHHHHHHHHHFGHHHHHHHHHGHHHHHHGHHHHHHHHHGHHGHHHHHHHHGFGGHHHHHHHHHHGHHHHHHGHHHHHHHGEHGFHFHHHFHHHHHHHHHHHHHHFHHHHGHHHHHHHHHHHHHHHHGGGGGHHHHHHHHHHHHGHHHHHHHHHHHGHHHHHHHHHHHHHHHHHHHHHHHHHHHHGHHHHGGGGGGGGGGGGGGGGGF
@M05620:45:000000000-G6HP7:1:1101:18932:5023 1:N:0:130
ATCTCTATCTCCTAAAAACCTGTTTAGATTTGGAGATAGACCTTCAGGTTTTTCATCATTTTCTGCATGAATTATACATTGACCACGTTTCCAGCGTGGTCAGTTTGCAGCATTCTGTTATTTTGTTTGACAGAGTGTCTTGTTGAGAACATATGTAGGACATGATTTTTTCCTGCAACAGGGAAAATAAAGTATAAGTTTTAAAGATTTATTCTTTAATAAAGGATCTCAAAGCCAGCTTTAGAAAAAGG
+
CBCCCFFFFFFFGGGGGGGGGGHHHHHHHHHHHGHGHHHHHHHHHGHHHHHGGHHHHGHHHHHGHHFGHHGHHHHHHHHHHGHHHHGGHHHHHHHGGGGHHGHHHHHHHHHHHHHHHHHHHHHHHHHHHHHHHHHHHHHHHHHHHGHHFGHHHHHGHHHGHGHHHHHHHHGHHHHHGHHHHHGEHHHHHGGHFGHHGHHHHHHHGHHHHHHHGHGHHFDGHGHHHHHHHHGF<FGFFHGHHHHHHHGHHGD
@M05620:45:000000000-G6HP7:1:1101:17473:5026 1:N:0:130
CATCCTGACCCTGAAGTACCCCATTGAGCATGGCATCGTCACCAACTGGGACGACATGGAGAAGATCTGGCACCACACCTTCTACAACGAGCTGCGCGTGGCCCCGGAGGAGCACCCAGTGCTGCTGACCGAGGCCCCCCTGAACCCCAAGGCCAACAGAGAGAAGATGACTCAGGTGAGGCTCGGCCGACGCCCGTGCTCCTCCCGTCCTTTCCCCAGTCATTTTCTGCCCGGCTTGATTTCTGACATTA
+
CDDCCFFFFFFFGGGGGFGGGGGHHHHHHHHHHHHHHGHHHGHHHGHHHHHHGGGGGHHGHHHHHHHHHHHHHGHHHGGHHHHHHHHHGGGGGHHGGGGGGGHHGGGGGGGGHHHHGGHHHHHHHHHHHHGGGGGGGGGGGGHHHHGGGGHGHHGGGGGGGGGGFGGGGGGGGGGGGGGGGGGGFFFFFFFFFFFFCFFFFFFFFFFEFFFFFFFFFFFFFFFFFFFFFFFFFFFFFFFFFFFFFFFFFF0
@M05620:45:000000000-G6HP7:1:1101:17489:5037 1:N:0:130
CATCCTGACCCTGAAGTACCCCATTGAGCATGGCATCGTCACCAACTGGGACGACATGGAGAAGATCTGGCACCACACCTTCTACAACGAGCTGCGCGTGGCCCCGGAGGAGCACCCAGTGCTGCTGACCGAGGCCCCCCTGAACCCCAAGGCCAACAGAGAGAAGATGACTCAGGTGAGGCTCGGCCGACGCCCGTGCTCCTCCCGTCCTTTCCCCAGTCATTTTCTGCCCGGCTTGATTTCTGACATTA
+
BBBBBFFFFFFFGGGGGFGGGGGHHHHHHHHGHHHHHGHHEGHHGGHHGGGHGGGGGHGHGHFFFHHHHHHHHGHHHGGHHHHHHGHHGGGGGHHGGGEGGGHHGGGGGGFGHEHHGGH?GHFHHHHGHHGGGGGGGGGGGGFHGHGGGGHGHEGGGGGGGGGGGGGFFGGFGFFGGGGGGGGGFFADCDFF=FFF@DDFEFFFFFFFFDDBFFFFFF?/BFFF/FFFFFFE.-@CDFEBFFFFF/;BFF/
@M05620:45:000000000-G6HP7:1:1101:13042:5135 1:N:0:130
AGATTACTGCAACAGTTCCCCCTGGACCTGGAAAAGTTTCTTGCCTGGCTTACAGAAGCTGAAACAACTGCCAATGTCCTACAGGATGCTACCCGTAAGGAAAGGCTCCTAGAAGACTCCAAGGGAGTAAAAGAGCTGATGAAACAATGGCAAGTAAGTCAGGCATTTCCGCTTTAGCACTCTTGTGGATCCAATTGAACAATTCTCAGCATTTGTACTTGTAACTGACAAGCCAGGGACAAAACAAAGAT
+
CBCCCFFFFFFFGGGGGGGGGGGGHHHHHHGHGGHHFGHHHHHHHHGHHHHHHGHGHHHHHHGHHHHHHHHHGHHHHHHHGHGHHGHHHHHHHHGFGGHHGFHHHHHHGHGHHGHGHHHHHFHGGGGGFFHHHGHHHHHHHHGGGFFHHGHHGGGHGHHGGHHHHHHHHHGGGGGHGHFGHHHHHFFGHGHHFHHHGHGHGGHHHGHFHGGHHFHHFFHHHHHGHHHHHFFHHGBGGGGGGGGFFFFFFF0
@M05620:45:000000000-G6HP7:1:1101:13024:5136 1:N:0:130
AGATTACTGCAACAGTTCCCCCTGGACCTGGAAAAGTTTCTTGCCTGGCTTACAGAAGCTGAAACAACTGCCAATGTCCTACAGGATGCTACCCGTAAGGAAAGGCTCCTAGAAGACTCCAAGGGAGTAAAAGAGCTGATGAAACAATGGCAAGTAAGTCAGGCATTTCCGCTTTAGCACTCTTGTGGATCCAATTGAACAATTCTCAGCATTTGTACTTGTAACTGACAAGCCAGGGACAAAACAAAGAT
+
BBBCCFFFFFFFGGGGGGGGGGGGHHHHHHHGHHHHGHHHHHHHHHHHHHHHHHHHHHHHHHHGHGHHHHHHHHHHHHHHHHHHHHHHHHHHHHGFGGHHHHHHHHHHGHHHHHHHHHHHHHHGGGGFHHHHHGHHHHHHHHHHHHHHHHHHHGHHHHHHHHHHHHHHHHGGGGGHHHHHHHHHHGGGHHHHFGHHHGHGHHHHHHHFHHGHHHHHHFHHHGHFHHHHHGGHHGGGGGGGGGGGGGGGGGF
@M05620:45:000000000-G6HP7:1:1101:13958:5162 1:N:0:130
ATCTCTATCTCCTAAAAACCTGTTTAGATTTGGAGATAGACCTTCAGGTTTTTCATCATTTTCTGCATGAATTATACATTGACCACGTTTCCAGCGTGGTCAGTTTGCAGCATTCTGTTATTTTGTTCGACAGAGTGTCTTGTTGAGAACATATGTAGGACATGATTTTTTCCTGCAACAGGGAAAATAAAGTATAAGTTTTAAAGATTTATTCTTTAATAAAGGATCTCAAAGCCAGCTTTAGAAAAAGG
+
BBBBBFFFFFFFGGGGGGGGGGHHHHGHHHHHHHHHHHHHHHHHHHHHHHHGFHHHFHGHHHHHHHHFHHHHHHHHHHHHHHHHGHGGHHHHHHHGGGGFHHHHHHHHHHHHHHHHHHHFHHHHHFH4ECFGGFHGGHHHGHHHHFHHDBGGHHHFGHHHHFHHHHHHHHGHHHHHGHHEHGGGHHHHHHFHFGHHHHHHHHHGHHHHHHHHHHHHHHFHHGHHGHHHHHGHGHGHFHGHHHHHHHHHHGF
@M05620:45:000000000-G6HP7:1:1101:14188:5182 1:N:0:130
CATCCTGACCCTGAAGTACCCCATTGAGCATGGCATCGTCACCAACTGGGACGACATGGAGAAGATCTGGCACCACACTTTCTACAACGAGCTGCGCGTGGCCCCGGAGGAGCACCCAGTGCTGCTGACCGAGGCCCCCCTGAACCCCAAGGCCAACAGAGAGAAGATGACTCAGGTGAGGCTCGGCCGACGCCCGTGCTCCTCCCGTCCTTTCCCCAGTCATTTTCTGCCCGGCTTGATTTCTGACATTA
+
CCCCCFFFFFFFGGGGGGGGGGGHHHHHHHHHHHHHHGHHGGHHHGHHHHHHGGGGGHHHHHHHHHHHHHHHGGHHHGHHHHHHHHHHGGGGGHHGGGGGGGHHGGGGGGGGHHHHGGHGHHHHHHHHHHGGGGGGGGGGGGHHHHGGGGHGHHGGGGGGGGGGGGGGGGGGGGGGGGGGGGGGFFFFFFFFFFFFDFDFFFFFFFFEFFDFFFFFFFFFFFFFFFFFFFFFFFFFFFFFFFFFFFFFFF0
@M05620:45:000000000-G6HP7:1:1101:20672:5190 1:N:0:130
CATCCTGACCCTGAAGTACCCCATTGAGCATGGCATCGTCACCAACTGGGACGACATGGAGAAGATCTGGCACCACACCTTCTACAACGAGCTGCGCGTGGCCCCGGAGGAGCACCCAGTGCTGCTGACCGAGGCCCCCCTGAACCCCAAGGCCAACAGAGAGAAGATGACTCAGGTGAGGCTCGGCCGACGCCCGTGCTCCTCCCGTCCTTTCCCCAGTCATTTTCTGCCCGGCTTGATTTCTGACATTA
+
BBBBBFFFFFFFFGGGGGGGGGGHHHHHHHFFHHHHHGHHFGHHGGHHGEFHGGGGGHGHHHHFHHHGHHHHHGHHGGGHHHHHHHHHGGGGFHHGFGEFGGHHGGGGGGGGHGHHGGHFGHGHHHHHHHGGGGGGGGGGGGHHHHGGGGHGHHGGGGGGGGFGGGGFFGFGGFGGGGGGGGGGFFFFCACFFFFFDFFAFFFFFFFEDFFFFFFFFFD/FFBFFBBBFFFFFFFFFF9BBBFFFBFFFF/
@M05620:45:000000000-G6HP7:1:1101:9222:5278 1:N:0:130
CATCCTGACCCTGAAGTACCCCGGCTTGATTTCTGACATTAGATCGGAAGAGCACACGTCTGAACTCCAGTCACTCTCGCGCATCTCGTATGCCGTCTTCTGCTTGAAAAAAAAAACAGTGCTTCTGACCGAGGCCCCCCTGAACCCCAAGGCCAACAGAGAGAAGATGACTCAGGTGATGCTCGGCCGACGCCCGTGCTCCTCCCGTCCTTTCCCCAGTCCTTTTCTGCCCCGCTTGATTTCTGACATTT
+
BBBBBFFFFFFFGGGGGGGGGGEG?EAE25FGG5F5GDGDHE5BB22AFEHCEGHHCEFF2FGFFEHCGF5@FGEG5GA1>E/>E331??3343>>>FFEG4G4?FBGGDG@<D///?011??1<?1?FG/@C?CADGGG<CFFCGDF?DHGGEEGGGGFF/CA//BFGFFGGG09;:;0900;;-ED;--9;BB-@.9.;:/B/A9ADDDF9BFFFF.;F//B9/B9/99A.9;-9.A/B9B://;;F;/
@M05620:45:000000000-G6HP7:1:1101:16965:5286 1:N:0:130
ATCTCTATCTCCTAAAAACCTGTTTAGATTTGGAGATAGACCTTCAGGTTTTTCATCATTTTCTGCATGAATTATACATTGACCACGTTTCCAGCGTGGTCAGTTTGCAGCATTCTGTTATTTTGTTTGACAGAGTGTCTTGTTGAGAACATATGTAGGACATGATTTTTTCCTGCAACAGGGAAAATAAAGTATAAGTTTTAAAGATTTATTCTTTAATAAAGGATCTCAAAGCCAGCTTTAGAAAAAGG
+
CBCCCFFFFFFFGGGGGGGGGGHHHHHHHHHHHHHHHHHHHHHHHHHHHHHGGHHHHHHHHHIHHHHHHGHHHHHHHHHHHHHHHHGGHHHHHHHGGGGHHHHHHHHHHHHHGHHHHHHHHHHHHHHHHGHHHHHGHHHHHHHHHHHHEBGHHHHGHHHHHGHHHHHHHHGHHHHHGHHHHHGGHHHHHGHGFHHHHHHHHHHHHHGHHHHHHHHHHHHHHGHHHHHHHHHHHHGHFHGHHHHHHHHHHGG
@M05620:45:000000000-G6HP7:1:1101:9225:5297 1:N:0:130
CATCCTGACCCTGAAGTACCCCGGCTTGATTTCTGACATTAGATCGGAAGAGCACACGTCTGAACTCCAGTCACTCTCGCGCATCTCGTATGCCGTCTTCTGCTTGAAAAAAAAAACAGTGCTGCTGACCGAGGCCCCCCTGAACCCCAAGGCCAACAGAGAGAAGATGACTCAGGTGCGGCTCGGCCGACGCCCGTGCTCCTCCCGTCCTTTCCCCTGTCATTTTCTGCCCGGCTTGCTTTCTGGCATTT
+
CCCCCFFFFFFFGGGGGGGGGGGGGCFGGGHHHFHFHGHFHGGGHF?EGGHFGHHHFGBFFCHFHHHHHHFGHGHHHHEEEG?BEDG1?ECF4FEEFHGEFFHDDGCHHDHEGGGC/?@>11111111FG?GG-?F?DFGFEB0GA?D.;;...:..9CFBBD?BF009FCFFBFFBFB--@-.@CE.@;B>;:-=-:..:0BFFFB;.9.00900//.00;09;:00;0;.9@-B=A.;0000000/:B9
@M05620:45:000000000-G6HP7:1:1101:6029:5309 1:N:0:130
ATCTCTATCTCCTAAAAACCTGTTTAGATTTGGAGATAGACCTTCAGGTTTTTCATCATTTTCTGCATGAATTATACATTGACCACGTTTCCAGCGTGGTCAGTTTGCAGCATTCTGTTATTTTGTTTGACAGAGTGTCTTGTTGAGAACATATGTAGGACATGATTTTTTCCTGCAACAGGGAAAATAAAGTATAAGTTTTAAAGATTTATTCTTTAATAAAGGATCTCAAAGCCAGCTTTAGAAAAAGG
+
ABBBCFFFFFFFGGGGGGGGGGHHHHHHHHHHHHHHHHHGHHHHHHHHHHHGGHHHHHHHHHHHHHHHHHHHHHHHHHHHHHHHHHGHHHHHHHHGGGGHHHHHHHHHGHHHHHHHGHHFHHHHHHHHHFHHHHHHHHHHHHHHHEHHHHHHHHHHHHHHHHHHHHHHHHGHFHHGHHHHHHGGHHHGHHHGDGHHHHHHHHHHHHEHHHHHHHHHHHFGHHHHHFHHHHGHGGGHHHGHHHGHHHHHGGG
@M05620:45:000000000-G6HP7:1:1101:7399:5329 1:N:0:130
TACCTGTACTGGGGAAGCAATCGCCATTCCTACCCTAAAGATCGGAAGAGCACACGTCTGAACTCCAGTCACTCTCGCGCATCTCGTATGCCGTCTTCTGCTTGAAAAAAAAAAAAACAACTCCCCGAGGTTATTTTTCATCGGTGAGACATCCATAAGAAACCGATGACGGGGGCGAAACTTGTTGTGGAACAGACGCACCTCTTGATTAAATTTACCTTTTACCCATGGCACTTCCTACCCTCCAGCTC
+
BBBBBFFFFFFFGGGGGGGGGGGGGGGHHHHHHHHH2FGHHHHHGGGEGHGHHHHGHHHEDFGHHHHHHHHHHHGHGGGGFF/GH1FDFGHHGGGGGHHHHHHCHGHHHEE/BC/>>/?//111<.>->-.<00=<D0<<0=/.;;:.;;/00;0;00000/9;---.00.---;-9--9;///;/..;.///.;/.-9---/.;///9/:B///;/9/////////////.//.9;;B/;.99;..////
@M05620:45:000000000-G6HP7:1:1101:23041:5351 1:N:0:130
ATCTCTATCTCCTAAAAACCTGTTTAGATTTGGAGATAGACCTTCAGGTTTTTCATCATTTTCTGCATGAATTATACATTGACCACGTTTCCAGCGTGGTCAGTTTGCAGCATTCTGTTATTTTGTTTGACAGAGTGTCTTGTTGAGAACATATGTAGGACATGATTTTTTCCTGCAACAGGGAAAATAAAGTATAAGTTTTAAAGATTTATTCTTTAATAAAGGATCTCAAAGCCAGCTTTAGAAAAAGG
+
BCCBCFFFFFFFGGGGGGGGGGHHHHHHHHHHHHHHHHHHHHHHHHHHHHHGGHHHHHIHHIHHHHHHHHHHHHHHHHHHHHHHHHGGHHHHHHHGGGGHHHHHHHHHHHHHHHHHHHHHHHHHHHHHHGHHHHHFHHHHHHHHHHHHGGHHHHHHHHHHHGHHHHHHHHGHHHHHHHHHHGGGHHHHHGHHFFHHHHHHHHHHHHGHGHHHHHHHHHHHHHGHHHHHHHHHHGHHFHGHHHHHHHHHHGG
@M05620:45:000000000-G6HP7:1:1101:11064:5358 1:N:0:130
ATCTCTATCTCCTAAAAACCTGTTTAGATTTGGAGATAGACCTTCAGGTTTTTCATCATTTTCTGCATGAATTATACATTGACCACGTTTCCAGCGTGGTCAGTTTGCAGCATTCTGTTATTTTGTTTGACAGAGTGTCTTGTTGAGAACATATGTAGGACATGATTTTTTCCTGCAACAGGGAAAATAAAGTATAAGTTTTAAAGATTTATTCTTTAATAAAGGATCTCAAAGCCAGCTTTAGAAAAAGG
+
AABBBFFFFFFFGGGGGGGGGGHHHGFHGHHGCBGHHGHBGHHHHHHHHFHFGHEGHHGFHHHHHEHFGFGHHHHFHHHHFFHGHEFFGHHHFHGGGGGHGHHHHHHBGHHHFGGHEFHHHHHFHFGHHGHHHGHFGFHHHGFHHGHEHFCGHHHHGHHGGHHHHHHHHGDHHHHHGFHHHEGFHEB?DD1?FGHHGHDGGGFFGGFBGGHHHHHHHG0DGHHFHHHHHHHHHGH.GGFFHHHHBCHGHDD
@M05620:45:000000000-G6HP7:1:1101:11097:5373 1:N:0:130
ATCTCTATCTCCTAAAAACCTGTTTAGATTTGGAGATAGACCTTCAGGTTTTTCATCATTTTCTGCATGAATTATACATTGACCACGTTTCCAGCGTGGTCAGTTTGCAGCATTCTGTTATTTTGTTTGACAGAGTGTCTTGTTGAGAACATATGTAGGACATGATTTTTTCCTGCAACAGGGAAAATAAAGTATAAGTTTTAAAGATTTATTCTTTAATAAAGGATCTCAAAGCCAGCTTTAGAAAAAGG
+
ABCCBFFFFFFFGFGGGGGGGGHHHHHHGHHHHGHFGHHHHHHHHHHHHHHGGHHHHHIHHHIHHHHHHHHHHHHGHHHHHHHHHHGFAG3FFHBEGG?B3B2FHB@@43BCGHDFGHHB4@4D4?BEFG34F3BB3??443D?04?F43B?FHH?4?32222B233333<22@FFGF2F@/?/F/CHB11<FF<GB1FGHHB11=1F1=1=1<11=00=<GGDH<G/0D000=/;CGC:0CGGBGGFEGG
@M05620:45:000000000-G6HP7:1:1101:9135:5413 1:N:0:130
ATCTCTATCTCCTAAAAACCTGTTTAGATTTGGAGATAGACCTTCAGGTTTTTCATCATTTTCTGCATGAATTATACATTGACCACGTTTCCAGCGTGGTCAGTTTGCAGCATTCTGTTATTTTGTTTGACAGAGTGTCTTGTTGAGAACATATGTAGGACATGATTTTTTCCTGCAACAGGGAAAATAAAGTATAAGTTTTAAAGATTTATTCTTTAATAAAGGATCTCAAAGCCAGCTTTAGAAAAAGG
+
B?BBBFFFFFFFGGGGGGGGGGHGHHHGHHHHHHHHHHHHHHHHHHHHHHHFAGHHHHHHHHHHHHHHHGGHHHHGHHHHHFGHHHGGGHHHHHHGFGGHHFHGHHHHHHHHHHHGHHHHHHHHE?FGHFHHHFHFGHHHHHHHHHHH4BGGFHHGDHHHHGHFFHHHHHGHHHHHHGHHHHFEFHHHHFFHDGHHHHGHHHHHGHEFHHGHHHHHHHHHGHHHGHHHHGHHGFGHHGGGGHHHGGHGHGD
@M05620:45:000000000-G6HP7:1:1101:9117:5424 1:N:0:130
ATCTCTATCTCCTAAAAACCTGTTTAGATTTGGAGATAGACCTTCAGGTTTTTCATCATTTTCTGCATGAATTATACATTGACCACGTTTCCAGCGTGGTCAGTTTGCAGCATTCTGTTATTTTGTTTGACAGAGTGTCTTGTTGAGAACATATGTAGGACATGATTTTTTCCTGCAACAGGGAAAATAAAGTATAAGTTTTAAAGATTTATTCTTTAATAAAGGATCTCAAAGCCAGCTTTAGAAAAAGG
+
BCCBBFFFFFFFGGGGGGGGGGHHHHHHHHHHHHHHHHHHHHHHHHHHHHHGGHHHHIIHHIHHIHHHHHHHHHHHHHHHHHHHHHGHHHHHHHHGGGGHHFHHHHHHHHHHHHHHHHHHHHHHGGGHHGHHHGHGHHHHHHHHHGHFFGHHHHHHHHHHHHHHHHHHHHGHHHHHHHHHHHGGHHHGFGHGGHHHHHHHHHGHHHHHHHHHHHHHHHHGFHHGHHHGHHHHHHGHHHGHHHHHHHGHHGG
@M05620:45:000000000-G6HP7:1:1101:25399:5428 1:N:0:130
ATCTCTATCTCCTAAAAACCTGTTTAGATTTGGAGATAGACCTTCAGGTTTTTCATCATTTTCTGCATGAATTATACATTGACCACGTTTCCAGCGTGGTCAGTTTGCAGCATTCTGTTATTTTGTTTGACAGAGTGTCTTGTTGAGAACATATGTAGGACATGATTTTTTCCTGCAACAGGGAAAATAAAGTATAAGTTTTAAAGATTTATTCTTTAATAAAGGATCTCAAAGCCAGCTTTAGAAAAAGG
+
CBBCCFFFFFFFGGGGGGGGGGHHHHHHHHHHHHHHHHHHHHHHHHHHHHHGGHHHHHHHHHHHHHHHHGHHHHHHHHHHHHHHHHGHHHHHGHHGGGGHHHHHHHHHFHHEHHHHHHHHHHHHHHHHHFHHHHHHHHHHHHHHHHHHFGHHHHHGHHHHHHHHHHHHHHGHHHHHHHHHHGGGHHGHHHHG<GHHDGHHHHHHHHGHHHHHHHHHHHGHGHHHHHHHGHHHHGHHHHGHHHHHHHHHHGE
@M05620:45:000000000-G6HP7:1:1101:12415:5476 1:N:0:130
CATCCTGACCCTGAAGTACCCCATTGAGCATGGCATCGTCACCAACTGGGACGACATGGAGAAGATCTGGCACCACACCTTCTACAACGAGCTGCGCGTGGCCCCGGAGGAGCACCCAGTGCTGCTGACCGAGGCCCCCCTGAACCCCAAGGCCAACAGAGAGAAGATGACTCAGGTGAGGCTCGGCCGACGCCCGTGCTCCTCCCGTCCTTTCCCCAGTCATTTTCTGCCCGGCTTGATTTCTGACATTA
+
CCCCCFFFFFFFGGGGGGGGGGGHHHHHHHHHHHHHHGHHHGHHHGHHHHHHGGGGGHHHHHGHHHHHHHHHHGHHHGGHHHHHHHHHGGGGGHHGGGGGGGHHGGGGGGGGHGHHGGHGHHHHHHHHHHGGGGGGGGGGGGHHHHGGGGHGHHGGGGGGGGGGGGGGGGGGGGGGGGGGGGGGFFFFFFFFFFFF:DFFFFFFFFFEDFFFFFFFFFFFFFFFFFFFFFFFFFFFFFFFFFFFFFFFFF0
@M05620:45:000000000-G6HP7:1:1101:16663:5484 1:N:0:130
AGATTACTGCAACAGTTCCCCCTGGACCTGGAAAAGTTTCTTGCCTGGCTTACAGAAGCTGAAACAACTGCCAATGTCCTACAGGATGCTACCCGTAAGGAAAGGCTCCTAGAAGACTCCAAGGGAGTAAAAGAGCTGATGAAACAATGGCAAGTAAGTCAGGCATTTCCGCTTTAGCACTCTTGTGGATCCAATTGAACAATTCTCAGCATTTGTACTTGTAACTGACAAGCCAGGGACAAAACAAAGAT
+
>A3AADFFFFFFGGGGGGGGGGGGHHHHHHHGHHHHGGHHHHHHHHHHHHHHHHHHHGHHHHHHHHHHHHHHHHHHHHHHGHHFHHHHHHHHHHGGGGHHHHHHHHHHGHHHHHHHHHHHBHHGGHGGHHHHHGHHHHHHHHHHHHHHHHHHHGHHHHHHHHBGFHHHHHGGGGGHHHHHHHHHHHHGHHHHHHHHHHHGHHHHHHHHHHHHHHHHHHHHHGHHHHGHHHHHHGGGGGGGGGFGGGGGGGG
@M05620:45:000000000-G6HP7:1:1101:16652:5500 1:N:0:130
AGATTACTGCAACAGTTCCCCCTGGACCTGGAAAAGTTTCTTGCCTGGCTTACAGAAGCTGAAACAACTGCCAATGTCCTACAGGATGCTACCCGTAAGGAAAGGCTCCTAGAAGACTCCAAGGGAGTAAAAGAGCTGATGAAACAATGGCAAGTAAGTCAGGCATTTCCGCTTTAGCACTCTTGTGGATCCAATTGAACAATTCTCAGCATTTGTACTTGTAACTGACAAGCCAGGGACAAAACAAAGAT
+
BABBBFFFFFFFGGGGGGGGGGGGHHHHHHHHHGHHBGHHHHHHHHHGHHHHHHHGHHHHHHGHHGGHHHHHHHHHHHHHHHHHHGHHHHHHHHGGGGHHGHHHHHHHGHHHHHHHHHHHHHHGGHGGFGHHHGHHHHGHHHHHHHHHGHHHHGHHGHHHFHHHHHHHHHGGGGGHHHHHHHHHHGHGHHHHGHHHHHHGFGHHHHHHHHHHHHHHHHHHHHHGHHHHHFFHHGEGGGGGGGGFFGGGFG:
@M05620:45:000000000-G6HP7:1:1101:11074:5505 1:N:0:130
CATCCTGACCCTGAAGTACCCCATTGAGCATGGCATCGTCACCAACTGGGACGACATGGAGAAGATCTGGCACCACACCTTCTACAACGAGCTGCGCGTGGCCCCGGAGGAGCACCCAGTGCTGCTGACCGAGGCCCCCCTGAACCCCAAGGCCAACAGAGAGAAGATGACTCAGGTGAGGCTCGGCCGACGCCCGTGCTCCTCCCGTCCTTTCCCCAGTCATTTTCTGCCCGGCTTGATTACTGACATTA
+
DDDDDFFFFFFFGGGGGGGGGGGHHHHHHHHHHHHHHGHHGGHHHGHHHHHHGGGGGHHHHHHHHHHHHHHHHGHHHGGHHHHHHHHHGGGGGHHGGGGGGGHHGGGGGGGGHHHHGGHGHHHHHHHHHHGGGGGGGGGGGGHHHHGGGGHGHHGGGGGGGGGGGGGFGGGGGGGGGGGGGGGGFFFFFFFFFFFFDFFFFFFFFFFADFAFFFFFFFFFFFFFFFFFFFFFFFFFFFFFFEFFFFFFFF0
@M05620:45:000000000-G6HP7:1:1101:20012:5539 1:N:0:130
CATCCTGACCCTGAAGTACCCCATTGAGCATGGCATCGTCACCAACTGGGACGACATGGAGAAGATCTGGCACCACACCTTCTACAACGAGCTGCGCGTGGCCCCGGAGGAGCACCCAGTGCTGCTGACCGAGGCCCCCCTGAACCCCAAGGCCAACAGAGAGAAGATGACTCAGGTGAGGCTCGGCCGACGCCCGTGCTCCTCCCGTCCTTTCCCCAGTCATTTTCTGCCCGGCTTGATTTCTGACATTT
+
CCCCCFFFFFFFGGGGGGGGGGGHHHHGHHHHHHHHHGHHHGHHHGHHHHHHGGGGGHHHHHHHHHHHHHHHHGHHHGGHHHHHHHHHGGGGGHHGGGGGGGHHGGGGGGGGHHHHGGHHHHHHHHHHHHGGGGGGGGGGGGHHHHGGGGHGHHGGGGGGGGFGGGGGGGGGGGGGGGGGGGGGFFFFFFFFFFFA@FFFFFFFFFFFFFFFFFFFFFFFFFFFFFFFFFFFDFAFAF.BFFFFF0B0;F0
@M05620:45:000000000-G6HP7:1:1101:21394:5540 1:N:0:130
CATCCTGACCCTGAAGTACCCCATTGAGCATGGCATCGTCACCAACTGGGACGACATGGAGAAGATCTGGCACCACACCTTCTACAACGAGCTGCGCGTGGCCCCGGAGGAGCACCCAGTGCTGCTGACCGAGGCCCCCCTGAACCCCAAGGCCAACAGAGAGAAGATGACTCAGGTGAGGCTCGGCCGACGCCCGTGCTCCTCCCGTCCTTTCCCCAGTCATTTTCTGCCCGGCTTGATTTCTGACATTT
+
CCCCCFFFFFFFGGGGGGGGGGGHHHHHHHHHHGHHHGHHHGHHHGHHHHHHGGGGGHHHHHHHHHHHHHHHHGHHHGGHHHHHHHHHGGGGGHHGGGGGGGHHGGGGGGGGHHHHGGHHHHHHHHHHHHGGGGGGGGGGGGHHHHGGGGHGHHGGGGGGGGGGGGGGGGGGGGGGHGGGGGGGFFFFFFFFFFFFFFFEFFFFFFFEFFFFFFFFFFFFFBFFFFFFFFFFFFFFFF:FFFFFFBFFFF0
@M05620:45:000000000-G6HP7:1:1101:14811:5542 1:N:0:130
ATCTCTATCTCCTAAAAACCTGTTTAGATTTGGAGATAGACCTTCAGGTTTTTCATCATTTTCTGCATGAATTATACATTGACCACGTTTCCAGCGTGGTCAGTTTGCAGCATTCTGTTATTTTGTTTGACAGAGTGTCTTGTTGAGAACATATGTAGGACATGATTTTTTCCTGCAACAGGGAAAATAAAGTATAAGTTTTAAAGATTTATTCTTTAATAAAGGATCTCAAAGCCAGCTTTAGAAAAAGG
+
CCDDDFFFFFFFGGGGGGGGGGHHHHHHHHHHHHHHHHHHHHHHHHHHHHHGGHHHHIIHHIIIIHHHHHHHHHHHHHHHHHHHHHGHHBGFB@EEGFC?B4EHHF@ED@B?G@@E@HB4FHHHHHHFHBGFFBHBF?4DE?GHFBFHH?FDEFF44GGDG2BC2FHHHHGH2@2CHGHHGHGGHH0FHH=F11?HDHHHHFHHEF1FGBBHD<HHBH1DHHFHEB0<<1HGBDFCB:.GHGFHHHHHGG.
@M05620:45:000000000-G6HP7:1:1101:21383:5553 1:N:0:130
CATCCTGACCCTGAAGTACCCCATTGAGCATGGCATCGTCACCAACTGGGACGACATGGAGAAGATCTGGCACCACACCTTCTACAACGAGCTGCGCGTGGCCCCGGAGGAGCACCCAGTGCTGCTGACCGAGGCCCCCCTGAACCCCAAGGCCAACAGAGAGAAGATGACTCAGGTGAGGCTCGGCCGACGCCCGTGCTCCTCCCGTCCTTTCCCCAGTCATTTTCTGCCCGGCTTGATTTCTGACATTT
+
CCCCCFFFFFFFGGGGGGGGGGGHHGHFHHHHHHHHHFHHCGHGHGHHGHGHGGGGGHGHGHGHHHHHHHHGHGGHHGGHHHHHHHHHGGEEGHHGGGGGFCHHGGGGGGGGHHHHGGH?GHHHHHHGHHFGGGCGGGGGGGHHHHGGGGG.GHGGGGGGGGGGGGGGGFFCGFFFGGFGGEEFFFFFFFFFFFFA:AFAFFFFFFFEFFDFFFFFFFFFFFFFFFFFFFFEFFFFFF9BFFFFF/;BBF/
@M05620:45:000000000-G6HP7:1:1101:15200:5563 1:N:0:130
ATCTCTATCTCCTAAAAACCTGTTTAGATTTGGAGATAGACCTTCAGGTTTTTCATCATTTTCTGCATGAATTATACATTGACCACGTTTCCAGCGTGGTCAGTTTGCAGCATTCTGTTATTTTGTTTGACAGAGTGTCTTGTTGAGAACATATGTAGGACATGATTTTTTCCTGCAACAGGGAAAATAAAGTATAAGTTTTAAAGATTTATTCTTTAATAAAGGATCTCAAAGCCAGCTTTAGAAAAAGG
+
CCCCCFFFFFFFGGGGGGGGGGHHHHHHHHHGHHHGHHHHFHHHHHHHFGHFGHHHHHHHHHHHHHHGHFHHHFHHHHHHHHHHHHGHHHHGHHHGGGGHHGHGHHHHHHGHFHHGHHHGHHHHHHHHHGHGHHHHHHGHHHHHHHHHGFHHHHHGHHHHHHHHHHHHHHGHDHHHHHHHHHGEHHGHFFGGFHHHHHFHHHHGHHEHHHHHHHHHHHGHHBHGFHHHHHHGHHFHFHGHHHGHHHFGHGD
@M05620:45:000000000-G6HP7:1:1101:12747:5564 1:N:0:130
AGATTACTGCAACAGTTCCCCCTGGACCTGGAAAAGTTTCTTGCCTGGCTTACAGAAGCTGAAACAACTGCCAATGTCCTACAGGATGCTACCCGTAAGGAAAGGCTCCTAGAAGACTCCAAGGGAGTAAAAGAGCTGATGAAACAATGGCAAGTAAGTCAGGCATTTCCGCTTTAGCACTCTTGTGGATCCAATTGAACAATTCTCAGCATTTGTACTTGTAACTGACAAGCCAGGGACAAAACAAAGAT
+
CABCCFFFFFFFGGGGGGGGGGGGHHHHHHHHHHHHHHHHHHHHHHHHHHHHHHHHHHHHHHHHHHHHHHHHHHHHHHHHHHHHHHHHHHHHHHGFGGHHHHHHHHHHGHHHHHHHHHHHHHHGGHGGHHHHHGHHHHHHHHHHHHHHHHHHHGHHHHHHHHHHHHHHHHGGGGGHHHHHHHHHHHHGHHHHGHHHHHHHHHHHHHHHHHHHHHHHHHHHHHHHHHHHHHHHHGGGGGGGGGGGGGGGEGC
@M05620:45:000000000-G6HP7:1:1101:10762:5584 1:N:0:130
ATCTCTATCTCCTAAAAACCTGTTTAGATTTGGAGATAGACCTTCAGGTTTTTCATCATTTTCTGCATGAATTATACATTGACCACGTTTCCAGCGTGGTCAGTTTGCAGCATTCTGTTATTTTGTTTGACAGAGTGTCTTGTTGAGAACATATGTAGGACATGATTTTTTCCTGCAACAGGGAAAATAAAGTATAAGTTTTAAAGATTTATTCTTTAATAAAGGATCTCAAAGCCAGCTTTAGAAAAAGG
+
CCCCCFFFFFFFGGGGGGGGGGHHHHHHHHHHHHHHHHHHHHHHHHHHHHHGGHHHHHHHHIHHHHHHHHHHHHHHHHHHHHHHHHGGHHHHHHHGGGGHHFHHHHHHHHHHHHHHHHHHHHHHGGHHHGHHHFHGHHHHHHHHHHHE?BGHHHHHHHHHHHHHHHHHHHGHHHHHHGHHHHFFHHHHHGHHGGHHHHFHHHHHHHHHHHHHHHHHHHHGHFHHHHHHHHHHHHFHHHGHHHHHGHGHHGG
@M05620:45:000000000-G6HP7:1:1101:13890:5585 1:N:0:130
CATCCTGACCCTGAAGTACCCCATTGAGCATGGCATCGTCACCAACTGGGACGACATGGAGAAGATCTGGCACCACACCTTCTACAACGAGCTGCGCGTGGCCCCGGAGGAGCACCCAGTGCTGCTGACCGAGGCCCCCCTGAACCCCAAGGCCAACAGAGAGAAGATGACTCAGGTGAGGCTCGGCCGACGCCCGTGCTCCTCCCGTCCTTTCCCCAGTCATTTTCTGCCCGGCTTGATTTCTGACATTA
+
CDDCCFFFFFFFGGGGGGGGGGGHHHHHHHHHHHHHHGHHHGHHHGHHHHHHGGGGGHHHHHHHHHHHHHHHHGHHHGGHHHHHHHHHGGGGGHHGGGEGGGHHGGGGGGGGHHHHGGHHHHHHHHHHHHGGGGGGGGGGGGHHHHGGGGHGHHGGGGGGGGGGGGGGGGGGGGGGHGGGGGGGFFFFFFFFFFFFDFFFFFFFFFFFFFFFFFFFFFFFFFHFFFFHFFFFFFFFFFFFFFFFFFFFFF0
@M05620:45:000000000-G6HP7:1:1101:13900:5600 1:N:0:130
CATCCTGACCCTGAAGTACCCCATTGAGCATGGCATCGTCACCAACTGGGACGACATGGAGAAGATCTGGCACCACACCTTCTACAACGAGCTGCGCGTGGCCCCGGAGGAGCACCCAGTGCTGCTGACCGAGGCCCCCCTGAACCCCAAGGCCAACAGAGAGAAGATGACTCAGGTGAGGCTCGGCCGACGCCCGTGCTCCTCCCGTCCTTTCCCCAGTCATTTTCTGCCCGGCTTGATTTCTGACATTA
+
CCCCCFFFFFFFGGGGGGGGGGGHHHHHHHHHHHHHHGHHHGHHHGHHHHHHGGGGGHHHHHHHHHHGHHHHHGHHHGGHHHHHHHHHGGGGGHHGGGGGGGHHGGGGGGGGHHHHGGHHHHHHHHHHHHGGGGGGGGGGGGHHHHGGGGHGHHGGGGGGGGGGGGGGGGGGGGGGGGGGGGGGFFFFFFFAFFFF@ADFFFFFFFFFFFFFFFFFFFFFFFFFFFFFFFFFFAFFFFFFFFFFFEFFFF0
@M05620:45:000000000-G6HP7:1:1101:25736:5616 1:N:0:130
AAACCAAGCAGACACTCACCGCCAGAAGACATGAGGTCAGCTAGATCGGAAGAGCACACGTCTGAACTCCAGTCACTCTCGCGCATCTCGTATGCCGTCTTCTGCTTGAAAAAAAAAAAAATAAAAACACTAATATAGAACTTACTCTGTACATCTATAATAAGAACAAAAAAATAGTATAATACGGGAGAATATATAAAGCAATGCATCAGAACCTGTAACTACGAACAGCTCATCCGCAGTAATTATAC
+
CCCCCCCFCFFFGGGGGGGGGGGGGHHHGHHHHHHHGHHHHHHHHHHHGGGGHHHHHHHGHHHGHHHHHHHHHHHHHHHHGGGGFEEHHHFGHHHHGGGHGHHGHHHHGHH3FCGGGG><-011111.<01000000000D000000000000000000000000://;...--.900;000000..-.-..000000000:0/0000090009/./.000:000...--/;00;009..9-.000000;0
@M05620:45:000000000-G6HP7:1:1101:20895:5617 1:N:0:130
CATCCTGACCCTGAAGTACCCCATTGAGCATGGCATCGTCACCAACTGGGACGACATGGAGAAGATCTGGCACCACACCTTCTACAACGAGCTGCGCGTGGCCCCGGAGGAGCACCCAGTGCTGCTGACCGAGGCCCCCCTGAACCCCAAGGCCAACAGAGAGAAGATGACTCAGGTGAGGCTCGGCCGACGCCCGTGCTCCTCCCGTCCTTTCCCCAGTCATTTTCTGCCCGGCTTGATTTCTGACATTA
+
CDCCDFFFFFFFGGGGGGGGGGGHHHHHHHHHHHHHHGHHHGHHHGHHHHHHGGGGGHHHHHGHHHHHHHHHHGHHHGGHHHHHHHHHGGGGGHHGGGGGGGHHGGGGGGGGHHHHGGHHHHHHHHHHHHGGGGGGGGGGGGHHHHGGGGHGHHGGGGGGGGGGGGGGGGGGGGGGGGGGGGGGFFFFFFFFFFFFFFFFFFFFFFFFFFFFFFFFFFFFFFFFHFFFFFFFFFFFFFAFFFFFFBBFFF0
@M05620:45:000000000-G6HP7:1:1101:20875:5628 1:N:0:130
CATCCTGACCCTGAAGTACCCCATTGAGCATGGCATCGTCACCAACTGGGACGACATGGAGAAGATCTGGCACCACACCTTCTACAACGAGCTGCGCGTGGCCCCGGAGGAGCACCCAGTGCTGCTGACCGAGGCCCCCCTGAACCCCAAGGCCAACAGAGAGAAGATGACTCAGGTGAGGCTCGGCCGACGCCCGTGCTCCTCCCGTCCTTTCCCCAGTCATTTTCTGCCCGGCTTGATTTCTGACATTA
+
BBBBBFFBFFFFGGGGGGGGGGGHHHFHHFHHHGGFHEGGHGHHHGHGGHHHGGGGGHHGHEHHGHHHGGGHHGHHHGGHHHHHHHHHGGEGGCGGGGGE?@HHGGGGGGFGGHHHGGGFHHHHHGHGHHGGGGGGGGGGFGFGFHGGGGH.GHGEEEBFBFGGGGGGGGGGGFFGFFGGGGEFFDEFFFFFFFF=-;AEFFFFFFFFFFFFFFFFFBA9BF;BFFFFFFFFFFFFCB?BFB/B:/99FF9
@M05620:45:000000000-G6HP7:1:1101:6193:5629 1:N:0:130
ATCTCTATCTCCTAAAAACCTGTTTAGATTTGGAGATAGACCTTCAGGTTTTTCATCATTTTCTGCATGAATTATACATTGACCACGTTTCCAGCGTGGTCAGTTTGCAGCATTCTGTTATTTTGTTTGACAGAGTGTCTTGTTGAGAACATATGTAGGACATGATTTTTTCCTGCAACAGGGAAAATAAAGTATAAGTTTTAAAGATTTATTCTTTAATAAAGGATCTCAAAGCCAGCTTTAGAAAAAGG
+
ABCABFFFFFFFGGGGGGGGGGHHHHHHHHHHHHHHHHHHHGHHHHHHHHHGGHHHHHHHIHHHHHHHHHHHHHHHHHHHHHHHHHGHHHHHHHHGGGGHHHHHHHHHHHHHHHHHHHHFHHHHHHHHHGHHHHHGGHHHHHHHGFHFFGHHHHHHHHHHHGHHHHHHHHGHHHHHHHHHHHGGHHHHHGGHDHHHHHHHHHHHHHEHHGHHHHHHHGFGHGHHGHHGHHGHHHFFHHGHHHHHHGHHHGG
@M05620:45:000000000-G6HP7:1:1101:20890:5642 1:N:0:130
CATCCTGACCCTGAAGTACCCCATTGAGCATGGCATCGTCACCAACTGGGACGACATGGAGAAGATCTGGCACCACACCTTCTACAACGAGCTGCGCGTGGCCCCGGAGGAGCACCCAGTGCTGCTGACCGAGGCCCCCCTGAACCCCCAGTCCAACAGAGAGAAGATGACTCAGGTGAGGCTCGGCCGACGCCCGTGCTCCTCCCGTCCTTTCCCCAGTCATTTTCTGCCCGGCTTGCTTTCTGACATTT
+
AABBAFFFFFFFCFGGGGGGGGEHGGHHHGHHGHCHHEGGGGHGHGGHFFAGGGGGGHGGFHHHGHHGHDGFHGHHHGGHHHHHHHGHG1?EGHHEEGGGGGHHGG?DGGGGGHHHGGCHGHHFFHF1FF@CF?>FFGGGGGCHHFGG-CG/;F0CF?FFFGGEFF/CBFFFGGG/FF0.C99C9BEFFFF>BAD;;;?./BFFFFFEDDF/FFFFF.9/BBF:F99BFFFFFFCCDA./BBFF9/9/9B/
@M05620:45:000000000-G6HP7:1:1101:15084:5643 1:N:0:130
CATCCTGACCCTGAAGTACCCCATTGAGCATGGCATCGTCACCAACTGGGACGACATGGAGAAGATCTGGCACCACACCTTCTACAACGAGCTGCGCGTGGCCCCGGAGGAGCACCCAGTGCTGCTGACCGAGGCCCCCCTGAACCCCAAGGCCAACAGAGAGAAGATGACTCAGGTGAGGCTCGGCCGACGCCCGTGCTCCTCCCGTCCTTTCCCCAGTCATTTTCTGCCCGGCTTGATTTCTGACATTA
+
DDDDDFFFFFFFGGGGGGGGGGGHHHHHHHHHHHHHHGHHHGHHHGHHHHHHGGGGGHHHHHHHHHHHHHHHHGHHHGGHHHHHHHHHGGGGGHHGGGGGGGHHGGGGGGGGHHHHGGHHHHHHHHHHHHGGGGGGGGGGGGHHHHGGGGHGHHGGGGGGGGGGGGGGGGGGGGGGHGGGGGGGFFFFFFFFFFFFCDFEFFFFFFFADFFFFFFFFFFFFFFFFFFFFFFFFFFFFFFFFFFHFFFFFF0
@M05620:45:000000000-G6HP7:1:1101:6199:5649 1:N:0:130
ATCTCTATCTCCTAAAAACCTGTTTAGATTTGGAGATAGACCTTCAGGTTTTTCATCATTTTCTGCATGAATTATACATTGACCACGTTTCCAGCGTGGTCAGTTTGCAGCATTCTGTTATTTTGTTTGACAGAGTGTCTTGTTGAGAACATATGTAGGACATGATTTTTTCCTGCAACAGGGAAAATAAAGTATAAGTTTTAAAGATTTATTCTTTAATAAAGGATCTCAAAGCCAGCTTTAGAAAAAGG
+
AAAAAFFFFFFFFGFB1GEGG1GGHBAAFGHGHHHC0AFGGHGHGHH1DFGFFHHHHEHHHHHH2GHFHFEHFFG2GBGHHBDG1FEHHHHH21BEGG/FGFBEFHDFHHG0FG@FGEGBGEGHBHHHHFFDFH0G1FFHFFGGEGH/BBGGHG2>GGFEBGHBBDGGGHGF1G<GHHHGHEFEC/0?1<<GHFDGFDDFHHHFB11FGFFHHHHDGHDDDD0<0/DGHHHGHHFFGFEGGHF:GFGHF..
@M05620:45:000000000-G6HP7:1:1101:13666:5744 1:N:0:130
ATCTCTATCTCCTAAAAAGGAAGAAAGGGGAGGGAAGATCGGAAGAGCACACGTCTGAACTCCAGTCACTCTCGCGCATCTCGTATGCCGTCTTCTGCTTGAAAAAAAAAAAACTGTTATTTTGTTTGACAGAGTGTCTTGTTGAGAACATATGTAGGACATGATTTTTTCCTGCAACAGGGAAAATAAAGTATAAGTTTTAAAGATTTATTCTTTAATAAAGGATCTCAAAGCCAGCTTTAGAAAAAGGA
+
BBBBBFFFFFFFGGGGGGCE4FGC4FHFDE2EGGGHGHHGDFEFEHHGHFHFGFFHFHFHHHHHHGHHHHFHHGGGGGGGFHGGGHHEGE?EFEGGHGHFGF?3?BEG<BC///1?1?@1FGFD<0<01<11FFGGGFHHHBD.<GEDGCD0D=0:;CBC:C0CFFBGG?FGFGGG0;ABG.EFEFGG09BFGEB;BBCFF00FFGGEFFFBFFFFFFB/BF//9;FF/B/B/99.AE/9/99/FFF.;..
@M05620:45:000000000-G6HP7:1:1101:6767:5765 1:N:0:130
CATCCTGACCCTGAAGTACCCCGGCTTGATTTCTGACATTAGATCGGAAGAGCACACGTCTGAACTCCAGTCACTCTCGCGCATCTCGTATGCCGTCTTCTGCTTGAAAAAAAAAAAAAACATGCCGCACGAGACCCCCAAGTATCCTGCGTCAAACAGAGAGCAGCAGCAACAGGTGAGGATCGGCCGAAGTCGGCGTAAGTTCCGCGCCGGATACAGGAATCATATGCGCAGTCAGGTTACAGGATGTT
+
CDDDDFFFFFFFGGGGGGGGGGGGGGGGHHHHHHHHHHHHHHHHHHG2CEHHHHHHHGHHHGHHHHHHBHHHHHGHFHGEFGFFEFHFFFHHGHGGGHGHHHHHHHHHGGH?CCGDA//<..1111-----<<.:...--..0;:;0000;.:..:0.////..0//.::;/../.;B0.:0//;.-.9--;90;;----..:000..-----;..000/./00000000..-;.000/000000/:00:0
@M05620:45:000000000-G6HP7:1:1101:17297:5781 1:N:0:130
TACCTGTACTGGGGAAGCAATCGCCATTCCTACCCTAAAGATCGGAAGAGCACACGTCTGAACTCCAGTCACTCTCGCGCATCTCGTATGCCGTCTTCTGCTTGAAAAAAAAAAAAAACATCTTCTGACCCACTCTCCCCTGAACCCCACGGCCAACAGCCAAAAGACGACTAATCTCATCCTCCCCCTCCGCCCCTCCTACCCCCTTCCTCTCCCCACTCCTTTCCTCCCCTGCTTTAAACTCACCCTCT
+
ABBBBFFFFFFFGGGGGGGGGGGGGGGHHHHGHHHHHHHHHHHHGGFGHHHHHHHGHHHGHHHHHHHHHHHHHHHHGGGGGE@GHHFGHHHHGFGHFGHHGHHHHHHHHGGGGC<//>..1111<<1==<0.<.<0<</C/.<0/.::..-:---9../...//;/9/;-99-000000////;/...-....99-...;//...9-.;BF9;/:9....9.://////:;...:;////;/////..9..
@M05620:45:000000000-G6HP7:1:1101:26021:5853 1:N:0:130
CATCCTGACCCTGAAGTACCCCATTGAGCATGGCATCGTCACCAACTGGGACGACATGGAGAAGATCTGGCACCACACCTTCTACAACGAGCTGCGCGTGGCCCCGGAGGAGCACCCAGTGCTGCTGACCGAGGCCCCCCTGAACCCCAAGGCCAACAGAGAGAAGATGACTCAGGTGAGGCTCGGCCGACGCCCGTGCTCCTCCCGTCCTTTCCCCAGTCATTTTCTGCCCGGCTTGATTTCTGACATTA
+
BBBBBFDFFFFFGGGGGGGGGGEHHDGFGFHHHHBGHGHHEFHFEFHHHGCFFEFCGHHHHHFHGHHHHHHBGGHHHGGHHHHFHHHHGFGGGHHEFGEEFGHHGGGGGGGGHHHHGGHHHHHHHHHFGHFGGGGGGGGGGECCHHGGGGHGHHGGGGGGGGGGGGGGGGGGGGFFGFGGGGFGFFEDDFFFFFFF@ADFFFFFFFF:;;AFFFFFFFF9BBFFFFFEFFFFD=FBDA.FFFFFFBFFFF9
@M05620:45:000000000-G6HP7:1:1101:13241:5881 1:N:0:130
CATCCTGACCCTGAAGTACCCCATTGAGCATGGCATCGTCACCAACTGGGACGACATGGAGAAGATCTGGCACCACACCTTCTACAACGAGCTGCGCGTGGCCCCGGAGGAGCACCCAGTGCTGCTGACCGAGGCCCCCCTGAACCCCAAGGCCAACAGAGAGAAGATGACTCAGGTGAGGCTCGGCCGACGCCCGTGCTCCTCCCGTCCTTTCCCCAGTCATTTTCTGCCCGGCTTGATTTCTGACATTT
+
BBBBBFFFFFFFGGGGGGGGGGEHHHFGGAGHHHEGHGHHHGHEAFHHHHGHGGGFGHHBHHFHHHHHHHHHHGHHGGGHHHHHHFFGFFGFGHHGGGGGGGHHGGGCGGGGHHHHGFHHHHHHHHHFHHGCGGGGGGGGGGFFHHGGDAGGGHAEEEFFGFGG9FFGGFGGGEGGGGGGGGGGFFFFFBFFFFFFBFFFFFFFFFFFFFDFFFFFFEDFF/FFFFFFFFFFDAFFFA.BFFFFF/B/FF/
@M05620:45:000000000-G6HP7:1:1101:19492:5898 1:N:0:130
TACCTGTACTGGGGAAGCAATCGCCATTCCTACCCTAAAGATCGGAAGAGCACACGTCTGAACTCCAGTCACTCTCGCGCATCTCGTATGCCGTCTTCTGCTTGAAAAAAACAACCCCCCCCCCCCCCCCCCCCCCCCCCCCCCCCCCCCCCCCCCCCCCCCCCCCCCCCCCCCCCCCCCCCCCCCCCCCCCCCCCCCCCCCCCCCCCCCCCCCCCCCCCCCCCCCCCCCCCCCCCCCCCCCCCCCCCCCC
+
BABBBFFFFFFFGGGGEGGGFGGFGAFHHHHFHHHHGFDGGHHDEEAE2GFGHGHEGHFGFHHHHHFHHHGHHHHH?FEG/BEGHFF>FEHHGEECFHF4GGG3033?0/<////??C/DGGGCGGGD?BAGAFFFAFFFFFFFFFFFABF;AFFFFFFF;BFFFFFCCFFFFFFFFFFFFFBFFFFFFFFAFFFFFFFFFFFFFFFFFFFFCDFFFFFFDFBF;DFFFFFFFFFFFFFFFFFFFFFFFFF
@M05620:45:000000000-G6HP7:1:1101:13072:5983 1:N:0:130
AGATTACTGCAACAGTTCCCCCTGGACCTGGAAAAGTTTCTTGCCTGGCTTACAGAAGCTGAAACAACTGCCAATGTCCTACAGGATGCTACCCGTAAGGAAAGGCTCCTAGAAGACTCCAAGGGAGTAAAAGAGCTGATGAAACAATGGCAAGTAAGTCAGGCATTTCCGCTTTAGCACTCTTGTGGATCCAATTGAACAATTCTCAGCATTTGTACTTGTAACTGACAAGCCAGGGACAAAACAAAGAT
+
AA>ABFFFDDBBGGBBGGGGGGGGEGGHHHHFGHHHGGHHHHHHHHHHHHHCBFGGHHHHHHHHHHHHHHHHHHHHHHHHEFGHHFGHHHGHHHGGEFGGGHHHHHHHGHHHHFHHHHHHHHHFEGGGHFHFHGHHHHHHHHHFHHHHHHHHHGHHHHHHEHFGCGHHHHGGGGGDDGHHHHHHHGHGEHHHHEGHHHHGHCGHHHHHHHFHHHHHHFHHHHHHHHHFHHGHGGGGGGGGGFGGG?EAFFF
@M05620:45:000000000-G6HP7:1:1101:9000:5998 1:N:0:130
AGATTACTGCAACAGTTCCCCCTGGACCTGGAAAAGTTTCTTGCCTGGCTTACAGAAGCTGAAACAACTGCCAATGTCCTACAGGATGCTACCCGTAAGGAAAGGCTCCTAGAAGACTCCAAGGGAGTAAAAGAGCTGATGAAACAACGGCAAGTAAGTCAGGCATTTCCGCTTTAGCACTCTTGTGGATCCAATTGAACAATTCTCAGCATTTGTACTTGTAACTGACAAGCCAGGGACAAAACAAAGAT
+
A33AAFFFFFFFGGCGGGGGGGGGHHHHHHFHHHHHHHHHHHHHHHHGGHHHHHGHHHHHHHHFFGHHHGHHHHHHHHGHHHHHHGGHHHBGHGGGGGHHFH3CFHHHGHHHGHFFHHHGFHHGGHGGHEGHHGHHHHGHHHHHHHHHCGGGGGHHHHHHGHFGCGHHGHGGGGEHFGHGHHHHHFHCFHHHG0DDG0DFGGHHHHFHHHCGHHHHFHHFGHHHGFFBCFFFGGG?EGGGEFFGF.AABFF
@M05620:45:000000000-G6HP7:1:1101:24946:6014 1:N:0:130
ATCTCTATCTCCTAAAAACCTGTTTAGATTTGGAGATAGACCTTCAGGTTTTTCATCATTTTCTGCATGAATTATACATTGACCACGTTTCCAGCGTGGTCAGTTTGCAGCATTCTGTTATTTTGTTTGACAGAGTGTCTTGTTGAGAACATATGTAGGACATGATTTTTTCCTGCAACAGGGAAAATAAAGTATAAGTTTTAAAGATTTATTCTTTAATAAAGGATCTCAAAGCCAGCTTTAGAAAAAGG
+
CCDCDFFFFFFFGGGGGGGGGGHHHHHHHHHHHHHHHHHHHHHHHHHHHHHGGHHHHHHHHIIHIHHHHHHHHHHGHHHHHHHHHHGHHHHHHHHGGGGHHHHHHHHHHHHHHHHHHHHHHHHHHHHHHHHHHHHHHHHHHHHHHFHHFGHHHHHGGHHHHGHHHHHHHHGHHHHHFHHHHHGGHHHHHGFGGHHHHHHHHHHHHHGHGHHHHHHHHHHHHHHHHHHHHHGFFHGHFHGHHHHHFFHGHGF
@M05620:45:000000000-G6HP7:1:1101:24968:6017 1:N:0:130
ATCTCTATCTCCTAAAAACCTGTTTAGATTTGGAGATAGACCTTCAGGTTTTTCATCATTTTCTGCATGAATTATACATTGACCACGTTTCCAGCGTGGTCAGTTTGCAGCATTCTGTTATTTTGTTTGACAGAGTGTCTTGTTGAGAACATATGTAGGACATGATTTTTTCCTGCAACAGGGAAAATAAAGTATAAGTTTTAAAGATTTATTCTTTAATAAAGGATCTCAAAGCCAGCTTTAGAAAAAGG
+
CCCCCFFFFFFFGGGGGGGGGGHHHHHHHHHHHHHHHHHHHHHHHHHHHHHGGHHHHHHHHHHHHHHHHHHHHHHHHHHHHHHHHHGHHHHHHHHGGGGHHHHHHHHHGHHHHHHHHHHFHHHHHHHHHGHHGHHHHHHHHHHHHHHFFFGHHHHHHHHHHGHHHHHHHHGHHHHHGHHHHHGGHHHHHHFGGHHHGHHHHHHGHHGHHHHHHHHHHHFHGHHHHHHHHHHHHHH.CGGHHHHHGHHHHGG
@M05620:45:000000000-G6HP7:1:1101:23758:6018 1:N:0:130
AGATTACTGCAACAGTTCCCCCTGGACCTGGAAAAGTTTCTTGCCTGGCTTACAGAAGCTGAAACAACTGCCAATGTCCTACAGGATGCTACCCGTAAGGAAAGGCTCCTAGAAGACTCCAAGGGAGTAAAAGAGCTGATGAAACAATGGCAAGTAAGTCAGGCATTTCCGCTTTAGCACTCTTGTGGATCCAATTGAACAATTCTCAGCATTTGTACTTGTAACTGACAAGCCAGGGACAAAACAAAGAT
+
CBABCFFFFFFFGGGFGGGGGGGGHHHHHHHHHHHHHHHHHHHHHHHHHHHGHHHHHHHHHHHHHHHHHHHHHHHHHHHHHHHHHGHHHHGHHHGGGGHHHHFHHHHHGHHHHHHHHHHHHHHGGHGGHHHHHGHHHHGHHHHHHHHHHHHHHGHHHHHHHHHHHHHHHHGGGGGHHHHHHHHHHGHGHHHHHHHHHHFFHHHHHHHHHHHHHHHHHHHHHHHHHHHHHHHHHGGGGGGGGGGGGGGGGGG
@M05620:45:000000000-G6HP7:1:1101:7399:6022 1:N:0:130
AGATTACTGCAACAGTTCCCCCTGGACCTGGAAAAGTTTCTTGCCTGGCTTACAGAAGCTGAAACAACTGCCAATGTCCTACAGGATGCTACCCGTAAGGAAAGGCTCCTAGAAGACTCCAAGGGAGTAAAAGAGCTGATGAAACAATGGCAAGTAAGTCAGGCATTTCCGCTTTAGCACTCTTGTGGATCCAATTGAACAATTCTCAGCATTTGTACTTGTAACTGACAAGCCAGGGACAAAACAAAGAT
+
AAA>>FDF311DGFGDFGFBGEAAGCCGCAA01FGFBFGGFGFDAFGHHHHHHFFGGGHHHFHHHHHHHHFHHHHHHHHHHHHHHGHHHHHHHHEEEGHHGHGGHHHHGHHHHHHGHHHHHHHGGEFEGGHHHFGHHHHHH2>GHHHHHHHHHGHHHHHGGHHHHHHHHGGGGGGHHHHHHHHHHHHGGHHHHGHHH=DHFHHHGHHHGHHHHHHHHHHHHHHHHHHFFHHHHGGGGGEEAFFAFGGGGGG
@M05620:45:000000000-G6HP7:1:1101:18084:6026 1:N:0:130
CATCCTGACCCTGAAGTACCCCGGCTTGATTTCTGACATTAGATCGGAAGAGCACACGTCTGAACTCCAGTCACTCTCGCGCATCTCGTATGCCGTCTTCTGCTTGAAAAAAAAAAAACACCCGCCGTACAACTTCCTATGTATCCACGGCAAGTAAGCCAGGCCTCTCCTCTTTAGCCTCCTTGCTGCTCCATTATTCATATTTTCCTCACTTCTACTCTTCCTTTCCCATCCTCGCTCCACACATTGCC
+
BBBBBFFFFFFFGGGGGGGGGGGGGGGEFHHHHGHGHHHHFHGHHHGGGGGHHHHHHGHHHGGHHFHHHHGHHHHHHHGGGGGGGGHHGFHHHHGGGHGFHHHFHHFHFHHE<CFB<///0</<--<<<<.0//00000=0000;0;/.---;:0;900//..;.9.;/;0/;C;000/0/:;F0/000//;//////9//9///9/////.////9////9//9///9///;9/9.-.9D/9/;./////
@M05620:45:000000000-G6HP7:1:1101:14838:6026 1:N:0:130
CATCCTGACCCTGAAGTACCCCATTGAGCATGGCATCGTCACCAACTGGGACGACATGGAGAAGATCTGGCACCACACCTTCTACAACGAGCTGCGCGTGGCCCCGGAGGAGCACCCAGTGCTGCTGACCGAGGCCCCCCTGAACCCCAAGGCCAACAGAGAGAAGATGACTCAGGTGAGGCTCGGCCGACGCCCGTGCTCCTCCCGTCCTTTCCCCAGTCATTTTCTGCCCGGCTTGATTTCTGACATTA
+
BABABFFFFFFFGGGGGGGGGGGHHHBGFBGHHGHHHGHHHGHHHGHHHHGHGGGGGHHHHHHHHHHHHHHHHGHHHGGHHHHHHHHHGGGGGHHGGGGGGGHHGGGGGGGGHHHHGGHGHGGHFHHHHHGGGGGGGGGGGGHHHHGGGDHGHGGGGGGGGGGEFGGGGGGGGGGGGGGFGGGGFFFFFFFFFFFF@DFFFFFFFFFFFFFFFFFFFFFFFFFFFFFFFFFFFFFFFF9FFFFFFBFFFF/
@M05620:45:000000000-G6HP7:1:1101:24955:6033 1:N:0:130
ATCTCTATCTCCTAAAAACCTGTTTAGATTTGGAGATAGACCTTCAGGTTTTTCATCATTTTCTGCATGAATTATACATTGACCACGTTTCCAGCGTGGTCAGTTTGCAGCATTCTGTTATTTTGTTTGACAGAGTGTCTTGTTGAGAACATATGTAGGACATGATTTTTTCCTGCAACAGGGAAAATAAAGTATAAGTTTTAAAGATTTATTCTTTAATAAAGGATCTCAAAGCCAGCTTTAGAAAAAGG
+
BBCCBFFFFFFFGGGGGGGGGGHHHFHHHHHFHHHHHHHFHHHHHHGHHHHGGHHHHHHHHHHHHHHHHHHHHHHHHHHHGHHHHHGHHHHHHHHGGGGHHHEHHHHHHHHHHHHHGHHGHHHHHHHHHFHHHGHHHHHHHHHHHHHHHHHHHHFGFHFHHHHGHHHHHHGHHHHHHFHGHHGGHGFFGF1FFGHHGHHHHHHHHHHHHGHHHHHHHHDGHDGH0<FHHHHHHHHHGHGHHHHHHFHHFAA
@M05620:45:000000000-G6HP7:1:1101:14811:6043 1:N:0:130
CATCCTGACCCTGAAGTACCCCATTGAGCATGGCATCGTCACCAACTGGGACGACATGGAGAAGATCTGGCACCACACCTTCTACAACGAGCTGCGCGTGGCCCCGGAGGAGCACCCAGTGCTGCTGACCGAGGCCCCCCTGAACCCCAAGGCCAACAGAGAGAAGATGACTCAGGTGAGGCTCGGCCGACGCCCGTGCTCCTCCCGTCCTTTCCCCAGTCATTTTCTGCCCGGCTTGATTTCTGACATTA
+
CCCCBFFFFFFFGGGGGGGGGGGHHHHHHHHHHHHHHGHHHGHHHGHHHHHHGGGGGHHHHHHHHHHHHHHHHGHHHGGHHHHHHHHHGGGGGHHGGGGGGGHHGGGGGGGGHGHHGGHGHHHHHHHHHHGGGGGGGGGGGGHHHHGGGGHGHHGGGGGGGGGGGGGGGGGGGGGGGGGGGGGGFFFFFFFFFFFFDFFFFFFFFFFFFFFFFFFFFFFFFFFFFFFFFFFFFFFFFFFFFFFFF9BFFF0
@M05620:45:000000000-G6HP7:1:1101:14833:6045 1:N:0:130
CATCCTGACCCTGAAGTACCCCATTGAGCATGGCATCGTCACCAACTGGGACGACATGGAGAAGATCTGGCACCACACCTTCTACAACGAGCTGCGCGTGGCCCCGGAGGAGCACCCAGTGCTGCTGACCGAGGCCCCCCTGAACCCCAAGGCCAACAGAGAGAAGATGACTCAGGTGAGGCTCGGCCGACGCCCGTGCTCCTCCCGTCCTTTCCCCAGTCATTTTCTGCCCGGCTTGATTTCTGACATTA
+
CCCCCFFFFFFFGGGGGGGGGGGHHHHHHHHHHHHHHGHHHGHHHGHHHHHHGGGGGHHHHHHHHHHHHHHHHGHHHGGHHHHHHHHHGGGGGHHGGGGGGGHHGGGGGGGGHHHHGGHGHHHHHHHHHHGGGGGGGGGGGGHHHHGGGGHGHHGGGGGGGGGGGGGGGGGGGGGGGGGGGGGGFFFFFFFFFFFFFFFFFFFFFFFEFFFFFFFFFFFFFFFFFFFFFFFFFFFFFFFFFFFFFFFFFF0
@M05620:45:000000000-G6HP7:1:1101:18105:6067 1:N:0:130
CATCCTGACCCTGAAGTACCCCATTGAGCATGGCATCGTCACCAACTGGGACGACATGGAGAAGATCTGGCACCACACCTTCTACAACGAGCTGCGCGTGGCCCCGGAGGAGCACCCAGTGCTGCTGACCGAGGCCCCCCTGAACCCCAAGGCCAACAGAGAGAAGATGACTCAGGTGAGGCTCGGCCGACGCCCGTGCTCCTCCCGTCCTTTCCCCAGTCATTTTCTGCCCGGCTTGATTTCTGACATTA
+
BBBCCFFFFFFFGGGGGGGGGGGHHHHHHHHHHHHHHGHHHGHHHGHHHHHHGGGGGHHHHHHHHHHHHHHHHGHHHGGHHHHHHHHHGGGGGHHGGGGGGGHHGGGGGGGGHHHHGGHHHHHHHHHHHHGGGGGGGGGGGGHHHHGGFAHGHHEGGGGGGGGGGGFGGGGGGGGGGGGGGGGGFFFFFFFFFFFF@DDFFFFFFFFADFFFFFFFFFFFFFFFFFFFFFFFDFFFFFAFFFFFFBFFFF0
@M05620:45:000000000-G6HP7:1:1101:18097:6086 1:N:0:130
CATCCTGACCCTGAAGTACCCCATTGAGCATGGCATCGTCACCAACTGGGACGACATGGAGAAGATCTGGCACCACACCTTCTACAACGAGCTGCGCGTGGCCCCGGAGGAGCACCCAGTGCTGCTGACCGAGGCCCCCCTGAACCCCAAGGCCAACAGAGAGAAGATGACTCAGGTGAGGCTCGGCCGACGCCCGTGCTCCTCCCGTCCTTTCCCCAGTCATTTTCTGCCCGGCTTGATTTCTGACATTA
+
AAA>AFFBFCFCFGGGGGGGFFDHHGGHFFHHHHHHFGH2BEEAGGHHBC2BAEGAEGFCF3AECFHHHHGFFGCGCEEHHHHDGGHH?C>EGFFGGGGCCEFE<ECGGCGDEHFGFCEHFDGHFHCDHHCCCGGGDDCCGE/CHGGGDFEEEGEGGGGFB/CEFGBFFFGFBF0BFFFGGGEGBB?D?BB?B=B;@D.E/BBF9EFFAFFFB///BF99BFFFBBFFFFFFF?BB?-.BFBBBFFFFFF9
@M05620:45:000000000-G6HP7:1:1101:11668:6114 1:N:0:130
ATCTCTATCTCCTAAAAACCTGTTTAGATTTGGAGATAGACCTTCAGGTTTTTCATCATTTTCTGCATGAATTATACATTGACCACGTTTCCAGCGTGGTCAGTTTGCAGCATTCTGTTATTTTGTTTGACAGAGTGTCTTGTTGAGAACATATGTAGGACATGATTTTTTCCTGCAACAGGGAAAATAAAGTATAAGTTTTAAAGATTTATTCTTTAATAAAGGATCTCAAAGCCAGCTTTAGAAAAAGG
+
CCCCCFFFFFFFGGGGGGGGGGHHHHHHHHHHHHHHHHHGHHHHHHHHHHHGGHHHHIHHHHIIIHHHHHHHHHHHHHHHHHHHHHGHHHHHHHHGGGGHHHHHHHHHGHHHHHHHHHHHHHHHFFGHHGHHHHHHHHHHHHHHHGHHGGHHHHHGHHHHHHHHGHHHHHGHHHHHHHHHHHGFHGHGHHHGGHHHHHGHHHHHHHFHHHHHHHHHHHHGDGHFHHHHHHHHHHHHHHGHHHHHGHHHHGG
@M05620:45:000000000-G6HP7:1:1101:7844:6115 1:N:0:130
ATCTCTATCTCTAAAAACCTGTTTAGATTTGGAGATAGACCTTCAGGTTTTTCATCATTTTCTGCATGAATTATACATTGACCACGTTTCCAGCGTGGTCAGTTTGCAGCATTCTGTTATTTTGTTTGACAGAGTGTCTTGTTGAGAACATATGTAGGACATGATTTTTTCCTGCAACAGGGAAAATAAAGTATAAGTTTTAAAGATTTATTCTTTAATAAAGGATCTCAAAGCCAGCTTTAGAAAAAGGA
+
BBBBBFFFFFFFGGGGGGGGGGHHDGGHHHHHHHHHHHHHHHHHHHHHHHGGGGHGFGHHHGHHGFFHFHHHFGGHFGHFHHHGHEGHHGHFBCEEEFGFHHHHHHGHFHGHHFHFGGGGHHHHGGHGDHFHFHFGGGHHHGHE4EEGFHHHFGGGGHGHHHFDGGHHHGHHHHGFHHGHHGEHHHHHHHHHHHGHHHGHHGHHHFHHHHHHHHHHHHHFHHGHHHHHHHHHHGHFEEHHHCGFHHHHGGC
@M05620:45:000000000-G6HP7:1:1101:11663:6139 1:N:0:130
ATCTCTATCTCCTAAAAACCTGTTTAGATTTGGAGATAGACCTTCAGGTTTTTCATCATTTTCTGCATGAATTATACATTGACCCCGTTTCCAGCGTGGTCAGTTTGCAGCATTCTGTTATTTTGTTTGACAGAGTGTCTTGTTGAGAACATATGTAGGACATGATTTTTTCCTGCAACAGGGAAAATAAAGTATAAGTTTTAAAGATTTATTCTTTAATAAAGGCTCTCAAAGCCAGCTTTAGAAAAAGG
+
?AA>AFFFFFFFEG111BEGGAGDDF3FD33111F101FB1AFG1FG1BAFFEGBGHFHHFHHFBGHEFFD2A1G22AFEF1DF0ECGFHG221FEGFGHHFFEBFDGB11G1FG2GFGBHFHH2GGGHEB1G0BGBGDGHFFGHEH/BFGFHBBEGHBGGFHHFDGDD1>01@<<FGHGHGF/0?<<G1DHFGGG1F1<GFHC111>GFGHGBHFGB<=0000<./CGHGFHF/;:.AC0CC0:GF/G.9
@M05620:45:000000000-G6HP7:1:1101:23412:6154 1:N:0:130
CATCCTGACCCTGAAGTACCCCATTGAGCATGGCATCGTCACCAACTGGGACGACATGGAGAAGATCTGGCACCACACCTTCTACAACGAGCTGCGCGTGGCCCCGGAGGAGCACCCAGTGCTGCTGACCGAGGCCCCCCTGAACCCCAAGGCCAACAGAGAGAAGATGACTCAGGTGAGGCTCGGCCGACGCCCGTGCTCCTCCCGTCCTTTCCCCAGTCATTTTCTGCCCGGCTTGATTTCTGACATTA
+
CCCCCFFFFFFFGGGGGGGGGGGHHHHHHHHHHHHHHGHHHGHHHGHHHHHHGGGGGHHHHHHHHHHHHHHHHGHHHGGHHHHHHHHHGGGGGHHGGGGGGGHHGGGGGGGGHHHHGGHHHHHHHHHHHHGGGGGGGGGGGGHHHHGGGFHGHHGGGGGGGGGGGGGGGGGGGGGGGGGGGGGGFFFFFFFFFFFFBFFFFFFFFFFADFFFFFFFFFFFFFFFFFFFFFFFFFFFFFFFFFFFFBFFFF0
@M05620:45:000000000-G6HP7:1:1101:23399:6168 1:N:0:130
CATCCTGACCCTGAAGTACCCCATTGAGCATGGCATCGTCACCAACTGGGACGACATGGAGAAGATCTGGCACCACACCTTCTACAACGAGCTGCGCGTGGCCCCGGAGGAGCACCCAGTGCTGCTGACCGAGGCCCCCCTGAACCCCAAGGCCAACAGAGAGAAGATGACTCAGGTGAGGCTCGGCCGACGCCCGTGCTCCTCCCGTCCTTTCCCCAGTCATTTTCTTCCCGGCTTGATTTCTGACATTA
+
AA1AAF1DCCFCGGGBGGGGFGGGHGFGHFHDGHHHHEHGHGHGHGHH0/FG//EEGGFHHGGHGHHHHHFGHGFHFGCHHHHEHFHFEFGGGFFEGGGGGEGGEGGGGCFCHHHHGGGHBDGHHHGFHHCC@CCECCCCCCFFHHGGGGHECGEAEGFFFFGGGFFGFFGGGFBFFEFGGGEF-@-A@@@@@@@9-ABEFF/9BEBEAB?FBFFFFF-:;/9BFFF//;BFF=@=@=?BFF///;FFFF/
@M05620:45:000000000-G6HP7:1:1101:14303:6182 1:N:0:130
ATCTCTATCTCCTAAAAACCTGTTTAGATTTGGAGATAGACCTTCAGGTTTTTCATCATTTTCTGCATGAATTATACATTGACCACGTTTCCAGCGTGGTCAGTTTGCAGCATTCTGTTATTTTGTTTGACAGAGTGTCTTGTTGAGAACATATGTAGGACATGATTTTTTCCTGCAACAGGGAAAATAAAGTATAAGTTTTAAAGATTTATTCTTTAATAAAGGATCTCAAAGCCAGCTTTAGAAAAAGG
+
CCCCCFFFFFFFGGGGGGGGGGHHHHHHHHHHHHHHHHHHHHHHHHHHHHHGGHHHHIHHHIHHHHHHHHHHHHHHHHHHHHHHHHGGHHHHHHHGGGGGHHHHHHHHHHHHGHHHHHHHHHHHGFGHHGHHHHHGHHHHHHHHHHHHFGHHHHHHHHHHHGHHHHHHHHGHHHHHHHHGHHGGHHHHHHHHGHHHHHGHHHHGHHHHHHHHHHHHHHHHFGFHHHHHHHHHHHHHHHGGHHHHHHHHHGG
@M05620:45:000000000-G6HP7:1:1101:12818:6190 1:N:0:130
AAACCAAGCAGACATGAGGTCAGCTAGATCGGAAGAGCACACGTCTGAACTCCAGTCACTCTCGCGCATCTCGTATGCCGTCTTCTGCTTGAAAAAAAAAAAAAACGACTGACAGAATAAAATAGAAAATAAAAGAAGAAAAAAAGAGTGGAAACGGGAAATGTAGCAGGAGAGAGTGTGTGAGGGAAGATCAGGTGAGGGATAGTGAGTCAGTGGAACAAGAAATAAGAGTGGAGGACGAACAGTAAAAG
+
CCCCCBBFCFFFGGGGGGGGGGHHHHHHHHHGGGGHHHGHHHGHHHGHGHHFHFHGHGHHHHHGGGGGGCHHHFEHHHHGFGHGHHHHGHHHGHGH@EEEB<////<//?/1111011111111<1110111000../<//<.--.;/00.000:9...-.;;;00000....;..;0009.00....:.00000000....;/00000000000/000//////000;00::.09...-----/000000
@M05620:45:000000000-G6HP7:1:1101:22374:6227 1:N:0:130
ATCTCTATCTCCTAAAAACCTGTTTAGATTTGGAGATAGACCTTCAGGTTTTTCATCATTTTCTGCATGAATTATACATTGACCACGTTTCCAGCGTGGTCAGTTTGCAGCATTCTGTTATTTTGTTTGACAGAGTGTCTTGTTGAGAACATATGTAGGACATGATTTTTTCCTGCAACAGGGAAAATAAAGTATAAGTTTTAAAGATTTATTCTTTAATAAAGGATCTCAAAGCCAGCTTTAGAAAAAGG
+
CCCCCFFFFFFFGGGGGGGGGGHHHHHHHHHHHHHHHHHGHHHHHHHHHHHGGHHHHHIHHHHHHHHHHHHHHHHHHHHHHGHHHHGHHHHHFHHGGGGHHHHHHHHHHHHGFHHHHHHGHHHHGGHHHGHHHGHGHHHHHHHHHHHHFGHHHHHHHHHHHGHHHHHHHHGHHHHHGHHHHHGGHHGHHHHHDHHHHHGHHHHGGHGHHHHHHHHHHHHHHGFGHHHHHHFHHHGHHHGHHHHHGGHHHGG
@M05620:45:000000000-G6HP7:1:1101:5875:6253 1:N:0:130
AATCCTGACCCTGAAGTACCCCATTGAGCATGGCATCGTCACCAACTGGGACGACATGGAGAAGATCTGGCACCACACCTTCTACAACGAGCTGCGCGTGGCCCCGGAGGAGCACCCAGTGCTGCTGACCGAGGCCCCCCTGAACCCCAAGGCCAACAGAGAGAAGATGACTCAGGTGAGGCTCGGCCGACGCCCGTGCTCCTCCCGTCCTTTCCCCAGTCATTTTCTGCCCGGCTTGATTTCTGACATTA
+
3>>ABFFFFFFFFGGGFGGGGGFFGGFGGFEDFFHHHEFGCEFHGGHHHCCGEEEEGHH3GGFFHBFDHHHHHEFHFAEHHHHHHDHFEAEEEHHGFGEEGGHHGGGGGGDDHEFHEGHHHHGHHHHGHGGCCC?CE@@CCGGFFEEEGGGGFGGGEAFFFGFGGGGFFGFF;9FBCBBFFAAA999A9-@DFFB>D?D.///FFADFDDFBB9FF..A9;99BF///;BFEF=-@B;.:/;FF/B/9F//
@M05620:45:000000000-G6HP7:1:1101:23060:6297 1:N:0:130
TACCTGTACTGGGGAAGCAATCGCCATTCCTACCCTAAAGATCGGAAGAGCACACGTCTGAACTCCAGTCACTCTCGCGCATCTCGTATGCCGTCTTCTGCTTGAAAAAAAAAAAAAAAATATAAAATCAACAAAACAAATATGTCAAAAAACTTAGAAGAAACTACGAAGACACGTAAATCTAAAGTAGTTATATTATACGTCAGTAAGGAATGTATTACGATATAAGCAATTACTAAGTTCATACATTT
+
CCCCCFFFFFFFGGGGGGGGGGGGGGGHHHHHHHHHGHHHHHHHGGGGHHHHHHHGHHHGHHHHHHHHHHHHHHHHGGGGGFEHHHGGHHHHGGGHGHHHHHHHHHHHHGGCBB<<>/--0<1>10000<0/0.......0000:00<00.-.00000000/</0009..../<<.:/..<000<0000000000000000.<...000000/00000000....-00000/0:0000000000000000:
@M05620:45:000000000-G6HP7:1:1101:16123:6314 1:N:0:130
CATCCTGACCCTGAAGTACCCCATTGAGCATGGCATCGTCACCAACTGGGACGACATGGAGAAGATCTGGCACCACACCTTCTACAACGAGCTGCGCGTGGCCCCGGAGGAGCACCCAGTGCTGCTGACCGAGGCCCCCCTGAACCCCAAGGCCAACAGAGAGAAGATGACTCAGGTGAGGCTCGGCCGACGCCCGTGCTCCTCCCGTCCTTTCCCCAGTCATTTTCTGCCCGGCTTGATTTCTGACATTA
+
DDCDDFFFFFFFGGGGGGGGGGGHHHHHHHHHHHHHHGHHHGHHHGHHHHHHGGGGGHHHHHHHHHHHHHHHHGHHHGGHHHHHHHHHGGGGGHHGGGGGGGHHGGGGGGGGHHHHGGHGHHHHHHHHHHGGGGGGGGGGGGHHHHGGGGHGHHGGGGGGGGGGGGGGGGGGGGGGHGGGGGGGFFFFFFFFFFFFFFFFFFFFFFFFFFFFFFFFFFFFFFFFFHFFFFFFFFFFFFFFFFFFFBFFFF0
@M05620:45:000000000-G6HP7:1:1101:12324:6321 1:N:0:130
CATTCTGACATTAGATCGGAAGAGCACACGTCTGAACTCCAGTCACTCTCGCGCATCTCGTATGCCGTCTTCTGCTTGAAAAAAAAAAAAAAAAAGACGAGCAAGTACAGGAAGCACCTCAGGTAAAAAAGATAGAAGAGATGACCGTTGGTGTGCAACATGTCATGACAATGATGTATTAACTGGATACTGTCGGAAACAGAGATCATGCGTAGACTCGGTCATCACGTGCAATGATAGACAGGTTCTAC
+
CCCCCFFFFFFFGGGGGGGGGGHHHHHFHGHHHGHGHHHHHHGHHHHHHHGEGGGEEGHGFEHHHHEEEHGHHHHHHHGF3BCEEEFE<//</////0/////00111<10000.10./.00/000000-..0;0;00C./000009........0000./0000000:00000;00000000:0//0000090.--.-//////000009...-.000..:..0;00.....000900000:/.0000;0
@M05620:45:000000000-G6HP7:1:1101:5628:6345 1:N:0:130
CATCCTGACCCTGAAGTACCCCGGCTTGATTTCTGACATTAGATCGGAAGAGCACACGTCTGAACTCCAGTCACTCTCGCGCATCTCGTATGCCGTCTTCTGCTTGAAAAAAAAAAAAAAAAAAAAAAGTCATTATGTCTATGATTGCACACAAACACTACCAGATAAACACAGTACCCTAATCTGTTGTAGTACCCACGACCCAGGACCGCCGGACTGTGTCACACATGCCAAGTTCTAGTGCGTTCACG
+
DDDCCFFFFFFFGGGGGGGGGGGGGGGGHHHHHHHHHHHHHHHHHHGGGGHHHHHHHGHHHGHHHHHHHHHHGHHHHHGGGGGGEGHHGGHHHHGGGHGHHHHHHHHHGHHGGGGC>><--<<-----.00000;0090000009090000.9....;0://00;00000:.A.000000//0000000/000090009-----.....9;-------.00000000.000000.00;000000-..;00.
@M05620:45:000000000-G6HP7:1:1101:13516:6346 1:N:0:130
ATCTCTATCTCCTAAAAACCTGTTTAGATTTGGAGATAGACCTTCAGGTTTTTCATCATTTTCTGCATGAATTATACATTGACCACGTTTCCAGCGTGGTCAGTTTGCAGCATTCTGTTATTTTGTTTGACAGAGTGTCTTGTTGAGAACATATGTAGGACATGATTTTTTCCTGCAACAGGGAAAATAAAGTATAAGTTTTAAAGATTTATTCTTTAATAAAGGATCTCAAAGCCAGCTTTAGAAAAAGG
+
CCDCCFFFFFFFGGGGGGGGGGHHHHHHHHHHHHHHHHHHHHHHHHHGHHHGGHHHHHHHHHHHIHHHHHHHHHHHHHHHHHHHHHGHHHHHHHHGGGGHHHHHHHHGGHHHGHHHHHHHHHHGFFGHHGGHHHHFHHHHHHHHHHHGFGHHHHHHHHGHGHHHHHHHHHGHHHHHHHHHHHGGHHHGHHGGGGHHHHHHHHHHGHHHGGHHHHHHHHHGDGFFHHHGHHHHHGGHHHGHHHHGGHHHHGE
@M05620:45:000000000-G6HP7:1:1101:20577:6353 1:N:0:130
ATCTCTATCTCCTAAAAACCTGTTTAGATTTGGAGATAGACCTTCAGGTTTTTCATCATTTTCTGCATGAATTATACATTGACCACGTTTCCAGCGTGGTCAGTTTGCAGCATTCTGTTATTTTGTTTGACAGAGTGTCTTGTTGAGAACATATGTAGGACATGATTTTTTCCTGCAACAGGGAAAATAAAGTATAAGTTTTAAAGATTTATTCTTTAATAAAGGATCTCAAAGCCAGCTTTAGAAAAAGG
+
BBCCCFFFFFFFGGGGGGGGGGHHHHHHHHHHHHHHHHHHHHHHHHHHHHHGGHHHHHHHHHHHHHHHHHHHHHHHHHHHHHHHHHGHHHHHHHHGGGGHHHHHHHHHHHHHHHHHHHHHHHHHHHHHHGHHHHHGHHHHHHHHHHHHFFHHHHHHHHHHHHHHHHHHHHGHHHHHHHHHHHGGHHHHHHHHDFGHHHGHHHHHHHFHHHHHHHHHHHGFFHHHGHHHHGHHGFHHFHGHHHHHHHHHHGG
@M05620:45:000000000-G6HP7:1:1101:20576:6372 1:N:0:130
ATCTCTATCTCCTAAAAACCTGTTTAGATTTGGAGATAGACCTTCAGGTTTTTCATCATTTTCTGCATGAATTATACATTGACCACGTTTCCAGCGTGGTCAGTTTGCAGCATTCTGTTATTTTGTTTGACAGAGTGTCTTGTTGAGAACATATGTAGGACATGATTTTTTCCTGCAACAGGGAAAATAAAGTATAAGTTTTAAAGATTTATTCTTTAATAAAGGATCTCAAAGCCAGCTTTAGAAAAAGG
+
3>AA>DDFFFFFGFGGFGGCGGFBFDFCE6BAB4B4FFFCHAGHFHHFGFFFGHHHFHHEEFDGFHGFFHFHEHFGGDGDA5GGFEEHFFHFBHHGFFCFFHHHFHHHGHGFHGHFHGGGGHFHHGHHHGGDGHHHHHGFHHGGHEHEFHHHFHHFDFHFHHHFHHHHFGDFFGHGHGHHHHEFCF0FGBFHDGGHHHHFHGHC1F<GFHFHHHHHHHHDD00=FGFGHFHGHHG./:EHFHHHCGHHGDE
@M05620:45:000000000-G6HP7:1:1101:18049:6423 1:N:0:130
CATCCTGACCCTGAAGTACCCCATTGAGCATGGCATCGTCACCAACTGGGACGACATGGAGAAGATCTGGCACCACACCTTCTACAACGAGCTGCGCGTGGCCCCGGAGGAGCACCCAGTGCTGCTGACCGAGGCCCCCCTGAACCCCAAGGCCAACAGAGAGAAGATGACTCAGGTGAGGCTCGGCCGACGCCCGTGCTCCTCCCGTCCTTTCCCCAGTCATTTTCTGCCCGGCTTGATTTCTGACATTA
+
CCCCCFFFFFFFGGGGGGGGGGGHHHHHHHHHHHHHHGHHHGHHHGHHHHHHGGGGGHHHHHHHHHHHHHHHHGHHHGGHHHHHHHHHGGGGGHHGGGGGGGHHGGGGGGGGHHHHGGHGHHHHHHHHHHGGGGGGGGGGGGHHHHGGGGHGHHGGGGGGGGGGGGGGGGGGGGGGGGGGGGGGFFFFFFFFFFFF>DFEFFFFFFFEFFFFFFFFFFFFFFFFFFFFFFFFFFFFFFFFFFFFB9BFFF0
@M05620:45:000000000-G6HP7:1:1101:15830:6433 1:N:0:130
ATCTCTATCTCCTAAAAACCTGTTTAGATTTGGAGATAGACCTTCAGGTTTTTCATCATTTTCTGCATGAATTATACATTGACCACGTTTCCAGCGTGGTCAGTTTGCAGCATTCTGTTATTTTGTTTGACAGAGTGTCTTGTTGAGAACATATGTAGGACATGATTTTTTCCTGCAACAGGGAAAATAAAGTATAAGTTTTAAAGATTTATTCTTTAATAAAGGATCTCAAAGCCAGCTTTAGAAAAAGG
+
CBCCCFFFFFFFGGGGGGGGGGHHHHHHHHHHHHHHHHHGHHHHHHHHHHHGGHHHHIHHHHIIIHHHHHHHHHHHHHHHHHHHHHGHHHHHHHHGGGGHHHHHHHHHHHHGGHHHHHHHHHHHFFGHHFGGHGHGHHHHHHHHHGHFBFGHHHHHHHHHGGHHHHHHHHGHHHHHGHHHHHGGHHHHHHHHGHHHHHGHHHHHHHHHHHHHHHHHHHGFHHFHGHHHHHHHGHFHFHGHHHHHHFHGGGG
@M05620:45:000000000-G6HP7:1:1101:14963:6470 1:N:0:130
ATCTCTATCTCCTAAAAACCTGTTTAGATTTGGAGATAGACCTTCAGGTTTTTCATCATTTTCTGCATGAATTATACATTGACCACGTTTCCAGCGTGGTCAGTTTGCAGCATTCTGTTATTTTGTTTGACAGAGTGTCTTGTTGAGAACATATGTAGGACATGATTTTTTCCTGCAACAGGGAAAATAAAGTATAAGTTTTAAAGATTTATTCTTTAATAAAGGATCTCAAAGCCAGCTTTAGAAAAAGG
+
>ABBBFDFFFFFGGGFGGGGGGHGHFHHHHGHGGHHHHHFGHHHHHHHHHHGGH5FHEGGHHHHBGGHHBDGHHHHHHHHFHHHGH?GGHHHHHFGGGGEHHFGHHFHFHHHHHHHEGH4GHHHGFGHFFHHEFHGHHHHHHFHHFG/BFFGFHHFGFHHFFHHEGHHFHGHHHHHHHHAG/FAFE0?GBFGFFGGHHFGHHHGFHFHHGBGHHHHGEHG0=DBFHGHHHE=GFFHFGGHHHHFBGGCHDD
@M05620:45:000000000-G6HP7:1:1101:14950:6493 1:N:0:130
ATCTCTATCTCCTAAAAACCTGTTTAGATTTGGAGATAGACCTTCAGGTTTTTCATCATTTTCTGCATGAATTATACATTGACCACGTTTCCAGCGTGGTCAGTTTGCAGCATTCTGTTATTTTGTTTGACAGAGTGTCTTGTTGAGAACATATGTAGGACATGATTTTTTCCTGCAACAGGGAAAATAAAGTATAAGTTTTAAAGATTTATTCTTTAATAAAGGATCTCAAAGCCAGCTTTAGAAAAAGG
+
CCCCCFFFFFFFGGGGGGGGGGHHHHGGHHHHHHHHHHHHHHHHHHHHHHHGGHHHHHHHHHHHHHHHGHFHHHHHHHHHHGHHHHGHHHHHHDEFFGGBGGGHHHGHHFHAFEFHFHF4HHHHGFHHGHHGHHHGHGFHHEHHFFFEFFGGHHHFFHHGHEHFFHHHHHGH2GGHHFHHFHGGGHEHHHHH1FGHEHFHHHHFGHEGFFFHHDGHFH0DDGFGB/0<<DHHHFGFBGCHHFFHFHHHEGE
@M05620:45:000000000-G6HP7:1:1101:25951:6493 1:N:0:130
AGATTACTGCAACAGTTCCCCCTGGACCTGGAAAAGTTTCTTGCCTGGCTTACAGAAGCTGAAACAACTGCCAATGTCCTACAGGATGCTACCCGTAAGGAAAGGCTCCTAGAAGACTCCAAGGGAGTAAAAGAGCTGATGAAACAATGGCAAGTAAGTCAGGCATTTCCGCTTTAGCACTCTTGTGGATCCAATTGAACAATTCTCAGCATTTGTACTTGTAACTGACAAGCCAGGGACAAAACAAAGAT
+
BBABBFFFFFBFFGGFGGGGGGGGHHHHHHHGHHHHGHHHHHHHHHHHHHHHHHHHHHHHHGHHHHHHHHHHHHHHHHHHHHHHHHHHGHHHHHGGGGHHHHHHHHGHGHHHHHHHHHHHHGHGGEFGHHHHHGHHHHEHHHGHGHHHHFGGFGHHGHHHHHHHHHHHHHGGGGGHHHHGHHHHHDGGHHHHHGHHHFFHFHHHHHHFHHFHHGHHHHHHHGHGGHHGHHHHHGGGGGGGGGGGGGGGGGF
@M05620:45:000000000-G6HP7:1:1101:15204:6603 1:N:0:130
CATCCTGACCCTGAAGTACCCCATTGAGCATGGCATCGTCACCAACTGGGACGACATGGAGAAGATCTGGCACCACACCTTCTACAACGAGCTGCGCGTGGCCCCGGAGGAGCACCCAGTGCTGCTGACCGAGGCCCCCCTGAACCCCAAGGCCAACAGAGAGAAGATGACTCAGGTGAGGCTCGGCCGACGCCCGTGCTCCTCCCGTCCTTTCCCCAGTCATTTTCTGCCCGGCTTGATTTCTGACATTA
+
BBBBBFFBFFFFGGGGGFGGGGGHHHGHHHHGHHHHHGHHGGHGHGHHHHGHGGGGGHHFHFHHHHHHHHHGHGFHHGGHHHHHHHHHGGGGGHHGGGEGGGHHGGFGGGFGHHHHGGHFGHGHHHHGHHGGGGGGGGGGGGGGHHGGGGHGHHGEEGGGGGGGGGGGGGFGFFGGGFFGGGGGFAEF9B:DFFFFDFF.:FFFFEDAFFFFFFFFFFF9FFFFFFFFFFFFFACCF>.BBFBFFF/FFF/
@M05620:45:000000000-G6HP7:1:1101:21567:6628 1:N:0:130
AGATTACTGCAACAGTTCCCCCTGGACCTGGAAAAGTTTCTTGCCTGGCTTACAGAAGCTGAAACAACTGCCAATGTCCTACAGGATGCTACCCGTAAGGAAAGGCTCCTAGAAGACTCCAAGGGAGTAAAAGAGCTGATGAAACAATGGCAAGTAAGTCAGGCATTTCCGCTTTAGCACTCTTGTGGATCCAATTGAACAATTCTCAGCATTTGTACTTGTAACTGACAAGCCAGGGACAAAACAAAGAT
+
BBBBBFFFFFFFGGGGGGGGGGGFEGGHHHHHHHHHFGHHHHHHHHHEHHHHHHGHHHHHHHHGHHHHHHHHHGHFHHHHFHHHGGHHHHFGHHGGGGFHHHHFGHFHGFFHFHHGHHGHFHHGGCGEFGHHHEHFHHFHHGGHHHHGHGHHHGHHHHGHHHHHHHHHHHGGGGGHHHHHHHHHHDGDHHHHHHGHHFHHHHHHHHHHHHGHGHHGHFHFHHHFGHHEHHHHGGEFEDEGGGGGGGGGBFF
@M05620:45:000000000-G6HP7:1:1101:21114:6631 1:N:0:130
ATCTCTATCTCCTAAAAACCTGTTTAGATTTGGAGATAGACCTTCAGGTTTTTCCTCATTTTCTGCATGAATTATACATTGACCACGTTTCCAGCGTGGTCAGTTTGCAGCATTCTGTTATTTTGTTTGACAGAGTGTCTTGTTGAGAACATATGTAGGACATGATTTTTTCCTGCAACAGGGAAAATAAAGTATAAGTTTTAAAGATTTATTCTTTAATAAAGGATCTCAAAGCCAGCTTTAGAAAAAGG
+
3>AABFFFFFFFGGGGCFGGGGHHHDHFHHHDHBFHG5AFGHHHHHHHHHHGGH3DG3FGHHHH5H5GHFFHHFGHH5GHDFFHHHGHHHHHHHHGGGGHHHFHHHHHFHHHHHHHFHHHHHHHHHHHGEHGHF3FGHHHHFHH0?F?BGHHHHGHGFGGHFHHFHHHHHGHHHHHFHHCG/F/?C0?1?1GGBGGDGHGHHH11<1<FH1FGHHHH0GG0=DGHFHHHHEFB0C./GEHHGGHB0GFAFC
@M05620:45:000000000-G6HP7:1:1101:21550:6638 1:N:0:130
AGATTACTGCAACAGTTCCCCCTGGACCTGGAAAAGTTTCTTGCCTGGCTTACAGAAGCTGAAACAACTGCCAATGTCCTACAGGATGCTACCCGTAAGGAAAGGCTCCTAGAAGACTCCAAGGGAGTAAAAGAGCTGATGAAACAATGGCAAGTAAGTCAGGCATTTCCGCTTTAGCACTCTTGTGGATCCAATTGAACAATTCTCAGCATTTGTACTTGTAACTGACAAGCCAGGGACAAAACAAAGAT
+
BAABBFFFFFFFGGGGGGGGGGGA4FHHHBGCHGHHHHHHHHGHHHHHHHHFHGFGHGHHGHHHHHFHHGHHHFHFGHHHHHHHHHHHHHHHHHGEEEHHHHFGAFHHGHHDEDB3FGHHHGFFGHFFHHHGBFHFHHFHHHHHHHHHGHHHHGGHGHHGHFHH/FHHHHGGGGGH1FGHHHGHHDBDHHHHFCGFBFDCFGGHHHGH0=DHHHGHHHHF0CGFHHB0CGHFHGGGEDGGGGGGGGGGB/9
@M05620:45:000000000-G6HP7:1:1101:21122:6649 1:N:0:130
ATCTCTATCTCCTAAAAACCTGTTTAGATTTGGAGATAGACCTTCAGGTTTTTCATCATTTTCTGCATGAATTATACATTGACCACGTTTCCAGCGTGGTCAGTTTGCAGCATTCTGTTATTTTGTTTGACAGAGTGTCTTGTTGAGAACATATGTAGGACATGATTTTTTCCTGCAACAGGGAAAATAAAGTATAAGTTTTAAAGATTTATTCTTTAATAAAGGATCTCAAAGCCAGCTTTAGAAAAAGG
+
CCDCDFFFFFFFGGGGGGGGGGHHHHHHHHHHHHHHHHHHHHHHHHHHHHHGGHHHHHHHHHIIIHHHHHHHHHHHHHHHHHHHHHGHHHHHHHHGGGGHHHHHHHHHHHHHHHHHHHHHHHHHHHHHHHHHHHHHHHHHHHHHHHHGFGHHHHHHHHHHHHHHHHHHHHGHHHHHHHHHHHGGHHHHHHHHGHHHHHHHHHHHHHGHHHHHHHHHHHHHHHHHGHHHHHHHHHHHGHGHHHHHHHHHHGG
@M05620:45:000000000-G6HP7:1:1101:14398:6653 1:N:0:130
CATCCTGACCCTGAAGTACCCCATTGAGCATGGCATCGTCACCAACTGGGACGACATGGAGAAGATCTGGCACCACACCTTCTACAACGAGCTGCGCGTGGCCCCGGAGGAGCACCCAGTGCTGCTGACCGAGGCCCCCCTGAACCCCAAGGCCAACAGAGAGAAGATGACTCAGGTGAGGCTCGGCCGACGCCCGTGCTCCTCCCGTCCTTTCCCCAGTCATTTTCTGCCCGGCTTGATTTCTGACATTA
+
BBBBBFFFFCFFEGGFGGGGGGEFFDDAFEADAFGGHEGHCEGGGEHHBG2GEEEEGHH3GGFGHEGFHHHHHFFHEFGHHHHHHFHFGEEC>FFE?EEEGGHHGE@GGGDDHEHHGGH<GHGHFHHEGHGGGGCCFCCCCGFFFHFFGGEGHEGGGABFGGDEFFGFBGBF9BFGFFFF?EFE>>AA=-;;-@BBBAFEB//FFADFDDA/;/BF..A9:BBFFB9/BFBE999=B-.9/;FF/BBFB9/
@M05620:45:000000000-G6HP7:1:1101:21112:6670 1:N:0:130
ATCTCTATCTCCTAAAAACCTGTTTAGATTTGGAGATAGACCTTCAGGTTTTTCATCATTTTCTGCATGAATTATACATTGACCACGTTTCCAGCGTGGTCAGTTTGCAGCATTCTGTTATTTTGTTTGACAGAGTGTCTTGTTGAGAACATATGTAGGACATGATTTTTTCCTGCAACAGGGAAAATAAAGTATAAGTTTTAAAGATTTATTCTTTAATAAAGGATCTCAAAGCCAGCTTTAGAAAAAGG
+
BABBBFFFFFFFGGGGGGGGGGHGHFGHHHHHGHHHHHHHHHHHHHGGHHHGGHHHHHHHHHHHHHHHHFHHHFHHHFHHHHFHHHGHHHHHHGFGGGEGHG2FGH4GHFFFHHFHDGHGHGHHHHHHGHHGGHHHHHHHHHHHFHFFFGHHHHHFHHHFFHHFHHHHHGFFFHGFHHHFHHGGGGBGHFGHHBGG<<FGHGHHGHHHGHHGHHHHHGDFFDG0DGHHHHHHFDHHBGGHHHHHHFHFCD:
@M05620:45:000000000-G6HP7:1:1101:14395:6670 1:N:0:130
CATCCTGACCCTGAAGTACCCCATTGAGCATGGCATCGTCACCAACTGGGACGACATGGAGAAGATCTGGCACCACACCTTCTACAACGAGCTGCGCGTGGCCCCGGAGGAGCACCCAGTGCTGCTGACCGAGGCCCCCCTGAACCCCAAGGCCAACAGAGAGAAGATGACTCAGGTGAGGCTCGGCCGACGCCCGTGCTCCTCCCGTCCTTTCCCCAGTCATTTTCTGCCCGGCTTGATTTCTGACATTT
+
BBBBBFFFFFFFGGGGGFGGGGGHHHHHHHHHHHHHHGHHHGHHHGHHHHHHGGGGGHHGHHHHHHHFHHHHHGHHHGGHHHHHHGHHGGGGGHHGGGCEGGHHGGGGGGGGHGHHGGHGHHGHFHHGHHGGGGGGGGGGGGHHHHGGGGHGHHGGGGGGGGGGFGGGGGGFGGGGGGGGGGGGFFFFFFFFFFFF@DDFFFFFFFFEDDDBFFFFFFFFFFFFFFFFFBFFFA;BAFFBFFFFF/FFFF/
@M05620:45:000000000-G6HP7:1:1101:16519:6710 1:N:0:130
AGATTACTGCAACAGTTCCCCCTGGACCTGGAAAAGTTTCTTGCCTGGCTTACAGAAGCTGAAACAACTGCCAATGTCCTACAGGATGCTACCCGTAAGGAAAGGCTCCTAGAAGACTCCAAGGGAGTAAAAGAGCCGATGAAACAATGGCAAGTAAGTCAGGCATTTCCGCTTTAGCACTCTTGTGGATCCAATTGAACAATTCTCAGCATTTGTACTTGTAACTGACAAGCCAGGGACAAAACAAAGAT
+
B@BBBFFFDF@FGGCGGGGGGGGGGHHHHHHHHHHHHHHHHHHHHHHHHHHHHHGGHHHHHHHFHHHHHHHHHHHHHHHHHHHHGHHHHHHHHHGFFGHGHHHHFHFGEHHHHHHHHHH3GH?F/?EEHBGFHGHHHC?DFDDGHHHFHFHHHGHGHHGHHHHHGHHHHHGGGGGHEHHHHGHHHGGGHGHHHFHBGFHHHHHFCGHFHHFHHHHHHFHHHCFGHHHFHGGGGGGGGGGGGFBFFGGGGGF
@M05620:45:000000000-G6HP7:1:1101:16595:6742 1:N:0:130
CATCCTGACCCTGAAGTACCCCATTGAGCATGGCATCGTCACCAACTGGGACGACATGGAGAAGATCTGGCACCACACCTTCTACAACGAGCTGCGCGTGGCCCCGGAGGAGCACCCAGTGCTGCTGACCGAGGCCCCCCTGAACCCCAAGGCCAACAGAGAGAAGATGACTCAGGTGAGGCTCGGCCGACGCCCGTGCTCCTCCCGTCCTTTCCCCAGTCATTTTCTGCCCGGCTTGATTTCTGACATTT
+
CCBCCFFFFFFFGGGGGGGGGGGHHHHHHHHHHHHHHGHHHGHHHGHHHHHHGGGGGHHHHHHHGHHHHHHHHGHHHGGHHHHHHHHHGGGGGHHGGGGGGGHHGGGGGGGGHHHHGGHHHHHHHHHHHHGGGGGGGGGGGGHHHHGGGGHGHHGGGGGGGGGGGGGGGGGGGGGGGGGGGGGGFFFFFFFFFFFF:DDFFFFFFFFFFFFFFFFFFFFFFFFFFFFFFEFEFFFFCAAFFFFFF/FFFF/
@M05620:45:000000000-G6HP7:1:1101:22117:6759 1:N:0:130
ATCTCTATCTCCTAAAAACCTGTTTAGATTTGGAGATAGACCTTCAGGTTTTTCATCATTTTCTGCATGAATTATACATTGACCACGTTTCCAGCGTGGTCAGTTTGCAGCATTCTGTTATTTTGTTTGACAGAGTGTCTTGTTGAGAACATATGTAGGACATGATTTTTTCCTGCAACAGGGAAAATAAAGTATAAGTTTTAAAGATTTATTCTTTAATAAAGGATCTCAAAGCCAGCTTTAGAAAAAGG
+
BCCCCFFFFFFFGGGGGGGGGGHHHHHHHHHHHHHHHHHHHHHHHHHHHHHGGHHHHIHHHHHHHHHHHHHHHHHHHHHHHHHHHHGHHHHHGHHGGGGHHHHHHHHHHHHHGHHHHHHHHHHHHHHHHHHHHHHGHHHHHHHHHHHHGGHHHHHHHHHHHGHHHHHHHHGHGHHHHHHHHHGGHHHHHHHHFGHHHHHHHHHHHHHHHHHHHHHHHHHHHHFHGHHHHHHHHGHHHHGHHHHHGGHHHGG
@M05620:45:000000000-G6HP7:1:1101:22132:6777 1:N:0:130
ATCTCTATCTCCTAAAAACCTGTTTAGATTTGGAGATAGACCTTCAGGTTTTTCATCATTTTCTGCATGAATTATACATTGACCACGTTTCCAGCGTGGTCAGTTTGCAGCATTCTGTTATTTTGTTTGACAGAGTGTCTTGTTGAGAACATATGTAGGACATGATTTTTTCCTGCAACAGGGAAAATAAAGTATAAGTTTTAAAGATTTATTCTTTAATAAAGGATCTCAAAGCCAGCTTTAGAAAAAGG
+
3AAABFFFFFFFGGGGGGGGGGGHHHGGHHGHFFFHHGHHHHHHHHHHHHHGGHDGHFHHGHHHHHBHHHHHHHHHHHHHHHHHHHGHHHHHGHHGEEGFGHHHHHHHGHHGHHHHHHHGHHHHHHHHHFHHHHHHHHHHHHHHGGHHFGHHHHHHHHHHHHHHHHHHHFGFHGHHFHGHHAFFHHHHHHHHGHHFHHHHHHHHHHBHEHHHGHHHHHHHHHFDFHHHHHGHFFHEGHGHHHHHHHGFHGG
@M05620:45:000000000-G6HP7:1:1101:21088:6779 1:N:0:130
ATCTCTATCTCCTAAAAACCTGTTTAGATTTGGAGATAGACCTTCAGGTTTTTCATCATTTTCTGCATGAATTATACATTGACCACGTTTCCAGCGTGGTCAGTTTGCAGCATTCTGTTATTTTGTTTGACAGAGTGTCTTGTTGAGAACATATGTAGGACATGATTTTTTCCTGCAACAGGGAAAATAAAGTATAAGTTTTAAAGATTTATTCTTTAATAAAGGATCTCAAAGCCAGCTTTAGAAAAAGG
+
A?AAADFFF5DDFGBDDGGGGAGDA55AA6AB5FGC4AFH3F3GCEG3DBG2AG5G5DHHHHHDDGHFHBFFAFFGFFGHH5AB3FEGHHFDGFCEGGEHED?@4F434B@13B@4FBF4GEDF@GEFHFDEE3FGFHDGGFGHEHH/B3?FGFGDGFFDCGGFHHHHFGD01FG1FGH<GCFA<C0FFDDG<?<F1F1=GGHCGG1GHD1DDGF<GFB<D0DFHFHHGHHFHHBHBCCC:GHF0C;:C..
@M05620:45:000000000-G6HP7:1:1101:22108:6783 1:N:0:130
ATCTCTATCTCCTAAAAACCTGTTTAGATTTGGAGATAGACCTTCAGGTTTTTCATCATTTTCTGCATGAATTATACATTGACCACGTTTCCAGCGTGGTCAGTTTGCAGCATTCTGTTATTTTGTTTGACAGAGTGTCTTGTTGAGAACATATGTAGGACATGATTTTTTCCTGCAACAGGGAAAATAAAGTATAAGTTTTAAAGATTTATTCTTTAATAAAGGATCTCAAAGCCAGCTTTAGAAAAAGG
+
BABBBFFFFFFFGGGGGGGGGGHHHHHHHHHHHHHHHHHHHHHHHHHHHHHGGHHHHHHHHHHHHHHHHHHHHHHHHHHHHHHHHHGHHHHHHHHGGGGHHHGHHHHHHHHGGGHHHHHHHHHHHHHHHHHHHHHHHHHHHGHHHHHHGHHHHHHHHHGHGHHHGHHHHHGHFHHHGHHGHHGGHHFHHHHHGHHHHHGHHHHHHHGHHHHHHHHHHHHHHHGGHHHHHHHHHHGHHHGHHHHHGHHHHGE
@M05620:45:000000000-G6HP7:1:1101:19345:6795 1:N:0:130
CATCCTGACCCTGAAGTACCCCATTGAGCATGGCATCGTCACCAACTGGGACGACATGGAGAAGATCTGGCACCACACCTTCTACAACGAGCTGCGCGTGGCCCCGGAGGAGCACCCAGTGCTGCTGACCGAGGCCCCCCTGAACCCCAAGGCCAACAGAGAGAAGATGACTCAGGTGAGGCTCGGCCGACGCCCGTGCTCCTCCCGTCCTTTCCCCAGTCATTTTCTGCCCGGCTTGATTTCGACATTAG
+
DDCDCFFFFFFFGGGGGGGGGGGHHHHHHHHHHHHHHGHHHGHHHGHHHHHHGGGGGHHHHHHHHHHHHHHHHGHHHGGHHHHHHHHHGGGGGHHGGGGGGGHHGGGGGGGGHHHHGGHHHHHHHHHHHHGGGGGGGGGGGGHHHHGGGGHGHHGGGGGGGGGGGGGGGGGGGGGGGGGGGGGGFFFFFFFFFFFFFFFFFFFFFFFFFFFFFFFFFFFFFFFFFFFFFFFFFFFFFFFFFFFFEFADF:;
@M05620:45:000000000-G6HP7:1:1101:5138:6829 1:N:0:130
AGATTACTGCAACAGTTCCCCCTGGACCTGGAAAAGTTTCTTGCCTGGCTTACAGAAGCTGAAACAACTGCCAATGTCCTACAGGATGCTACCCGTAAGGAAAGGCTCCTAGAAGACTCCAAGGGAGTAAAAGAGCTGATGAAACAATGGCAAGTAAGTCAGGCATTTCCGCTTTAGCACTCTTGTGGATCCAATTGAACAATTCTCAGCATTTGTACTTGTAACTGACAAGCCAGGGACAAAACAAAGAT
+
AAAABFFFFFFFGFFFGGGGGGGGHHHHHHHFFHHGGHHHHHHHHHFHHHHHHGHGHHHHHHHHHHHHHHHHGHHGGGHHHHHHHGHHHHHHHHFEFGHHHHFHHHHHGHHHHHHGHHHHGFHGGEGGFHHHHGHGHHFFHHHGHGHHHHHHHGHHGHHHHHHHHHHHHHFGGGGHHHHHHHHHHGHGHHHHFHHDGDFFHHHHHHHFHHHHHHHGHFHHHHHGHHHHFFFHHGFGGGGGGFFFGGGGGGF
@M05620:45:000000000-G6HP7:1:1101:24769:6845 1:N:0:130
AGATTACTGCAACAGTTCCCCCTGGACCTGGAAAAGTTTCTTGCCTGGCTTACAGAAGCTGAAACAACTGCCAATGTCCTACAGGATGCTACCCGTAAGGAAAGGCTCCTAGAAGACTCCAAGGGAGTAAAAGAGCTGATGAAACAATGGCAAGTAAGTCAGGCATTTCCGCTTTAGCACTCTTGTGGATCCAATTGAACAATTCTCAGCATTTGTACTTGTAACTGACAAGCCAGGGACAAAACAAAGAT
+
AAAABFFFFFDFGGGFGGGGGGGGHHHHHHHHHHHHFHHHHHHHHHHHHHHHHHHHHHHHHHHHHHHHHHHHHHHHHHHHHHHHHHHHHHHHHHGGGGHHHHHHHHHHGHHHHHHHHHHHHHHGGHGGHHHHHGHHHHHHHHHHHHHHHHHHHGHHHHHHHHGHHHHHHHGGGGGHHHHHHHHHHGHGHHHHHHHHHHHGHHHHHHHHHHHHHGHHHHHHHHHGHHHFFHHHGGGGGGGGGGGGGGGGGGF
@M05620:45:000000000-G6HP7:1:1101:5126:6845 1:N:0:130
AGATTACTGCAACAGTTCCCCCTGGACCTGGAAAAGTTTCTTGCCTGGCTTACAGAAGCTGAAACAACTGCCAATGTCCTACAGGATGCTACCCGTAAGGAAAGGCTCCTAGAAGACTCCAAGGGAGTAAAAGAGCTGATGAAACAATGGCAAGTAAGTCAGGCATTTCCGCTTTAGCACTCTTGTGGATCCAATCGAACAATTCTCAGCATTTGTACTTGTAACTGACAAGCCAGGGACAAAACAAAGAT
+
BBBBAFFFFFFFGGGGGGGGGGGGHFHHHHHHFHGHGGHHHHHFHHHHHHHHGHHGHHFHHGAFGGHHHHHHHFHFHGFHHHHHGFGFCGFFHHGGGGHGHEHHHHGHGFHHHHHHHGHHHFHGGAFEFHFDF?FEGH2GHFGGDCEHHFHGHGGHGGFGGHHHHHHHHHGGGGGFBGHHHGHHH<GGFHFHGHH/<.<G?HHHFH0CGFHHFHHGGCGFHFFBCCCFHHHGGGFFGD.CEFBFGGGGEG9
@M05620:45:000000000-G6HP7:1:1101:5145:6851 1:N:0:130
AGATTACTGCAACAGTTCCCCCTGGACCTGGAAAAGTTTCTTGCCTGGCTTACAGAAGCTGAAACAACTGCCAATGTCCTACAGGATGCTACCCGTAAGGAAAGGCTCCTAGAAGACTCCAAGGGAGTAAAAGAGCTGATGAAACAATGGCAAGTAAGTCAGGCATTTCCGCTTTAGCACTCTTGTGGATCCAATTGAACAATTCTCAGCATTTGTACTTGTAACTGACAAGCCAGGGACAAAACAAAGAT
+
A?ABCFFFFFFFGGGGGGGGGGGGHHHHHHHHHHHHHHHHHHHHHHHHHHHHHHHHHHHHHHHHHHGHHHHHHHHHHHHHHHHHHHHGGHHHHHGGGGHHHHHHHHHHGHHHHHHGHHHHHHGGGHGGHHHHHGHHHHGHHHHHHHHHHHHHHGHHHHHHHHHHHHHHHHGGGGGHHHHHHHHHHHHGHHHHGHHBHHHHHHHHHHHHFHHHHHH:GGHHHHHFHHHHHHHHHGGGGGGGGGGGGGGGGGF
@M05620:45:000000000-G6HP7:1:1101:17397:6853 1:N:0:130
CATCCTGACCCTGAAGTACCCCATTGAGCATGGCATCGTCACCAACTGGGACGACATGGAGAAGATCTGGCACCACACCTTCTACAACGAGCTGCGCGTGGCCCCGGAGGAGCACCCAGTGCTGCTGACCGAGGCCCCCCTGAACCCCAAGGCCAACAGAGAGAAGATGACTCAGGTGAGGCTCGGCCGACGCCCGTGCTCCTCCCGTCCTTTCCCCAGTCATTTTCTGCCCGGCTTGATTTCTGACATTT
+
A3AAAFDFFFFFGGFBGGGGGGDHHHD4F4FFGGGGHGHHHGHFGGHHHHHHAEFCGHGCGHCBFHHHBGHFHGAGEGGHHHHFHFGG@FGGGCGEGGGGGGHHGGGGCGCDHHHHGGGFFGHGHHFHHHDDCGGGGGGGGGH0CHGGG.EGHHE.C9C/BFG.FFFFF0CFG0FGFFFGGGEFBBFF;B<@9BB;-;AEFFFFFFDAADDFFFFFFFFFFBFFFFFFFEFF.9-BBBAFFFFFB/:BBF/
@M05620:45:000000000-G6HP7:1:1101:23301:6863 1:N:0:130
CATCCTGACCCTGAAGTACCCCATTGAGCATGGCATCGTCACCAACTGGGACGACATGGAGAAGATCTGGCACCACACCTTCTACAACGAGCTGCGCGTGGCCCCGGAGGAGCACCCAGTGCTGCTGACCGAGGCCCCCCTGAACCCCAAGGCCAACAGAGAGAAGATGACTCAGGTGAGGCTCGGCCGACGCCCGTGCTCCTCCCGTCCTTTCCCCAGTCATTTTCTGCCCGGCTTGATTTCTGACATTT
+
CCCBBFFFFFFFGGGGGGGGGGGHHHHHGHHHHHHHHGHHHGHHHGHHHHHHGGGGGHHFHHHHHHHHHHHHHGHHHGGHHHHHHHHHGGGGGHHGGGGGGGHHGGGGGGGGHHHHGGHGHHHHHHHHHHGGGGGGGGGGGGHHHHGGGGHGHHGGGGGGGGGGGGGGGGGGGGGGGGGGGGGGFFFFFFFFFFFFFFFFFFFFFFFFFFFFFFFFFFFFFFFFFFFFFEFEACFFFAAFFF9FB9FFFF/
@M05620:45:000000000-G6HP7:1:1101:17409:6867 1:N:0:130
CATCCTGACCCTGAAGTACCCCATTGAGCATGGCATCGTCACCAACTGGGACGACATGGAGAAGATCTGGCACCACACCTTCTACAACGAGCTGCGCGTGGCCCCGGAGGAGCACCCAGTGCTGCTGACCGAGGCCCCCCTGAACCCCAAGGCCAACAGAGAGAAGATGACTCAGGTGAGGCTCGGCCGACGCCCGTGCTCCTCCCGTCCTTTCCCCAGTCATTTTCTGCCCGGCTTGATTTCTGACATTA
+
CDDDDFFFFFFFGGGGGGGGGGGHHHHHHHHHHHHHHGHHHGHHHGHHHHHHGGGGGHHHHHHHHHHHHHHHHGHHHGGHHHHHHHHHGGGGGHHGGGGGGGHHGGGGGGGGHHHHGGHHHHHHHHHHHHGGGGGGGGGGGGHHHHGGGGHGHHGGGGGGGGGGGGGGGGGGGGGGHGGGGGGGFFFFFFFFFFFFBFFFFFFFFFFEFFFFFFFFFFFFFFFFFFHFFFFFFFFFFFFFFFFFFFFFFF0
@M05620:45:000000000-G6HP7:1:1101:20228:6952 1:N:0:130
AGATTACTGCAACAGTTCCCCCTGGACCTGGAAAAGTTTCTTGCCTGGCTTACAGAAGCTGAAACAACTGCCAATGTCCTACAGGATGCTACCCGTAAGGAAAGGCTCCTAGAAGACTCCAAGGGAGTAAAAGAGCTGATGAAACAATGGCAAGTAAGTCAGGCATTTCCGCTTTAGCACTCTTGTGGATCCAATTGAACAATTCTCAGCATTTGTACTTGTAACTGACAAGCCAGGGACAAAACAAAGAT
+
CCCCDFFFFFFFGGGGGGGGGGGGHHHHHHHHHHHHGHHHHHHHHHHHHHHHHHHHHHHHHHHHHHHHHHHHHHHHHHHHHHHHHHHHHHHHHHGGGGHHHHHHHHHHGHHHHHHHHHHHHHHGGEGFHHHHHGHHHHHHHGHHHHHHHHHHHGHHHHHHHHHHHHHHHHGGGGGHHHHHHHHHHGHGHHHHFGHHHHFFHHHHHHHHHHHHHHHHHFHHHHHHHHHHGGGHHGGGGGGGGFFGGGGGGGF
@M05620:45:000000000-G6HP7:1:1101:15215:6991 1:N:0:130
ATCTCTATCTCCTAAAAACCTGTTTAGATTTGGAGATAGACCTTCAGGTTTTTCATCATTTTCTGCATGAATTATACATTGACCACGTTTCCAGCGTGGTCAGTTTGCAGCATTCTGTTATTTTGTTTGACAGAGTGTCTTGTTGAGAACATATGTAGGACATGATTTTTTCCTGCAACAGGGAAAATAAAGTATAAGTTTTAAAGATTTATTCTTTAATAAAGGATCTCAAAGCCAGCTTTAGAAAAAGG
+
CABCCFFFFFFFGGGGGGGGGGHHHHHHHHHHHHHHHHHGHHHHHHHHHHHGGHHHHHHHHHHHHHHHHHGHHHHHHHHHHHHHHHGHHHHHHHHGGGGEHHHHHHHHHHHFFHHHHHHHHHHHFFGHHHHHHFHFHHHHHHHHHGHGFFGHHHHHHHHHHHHHHHHHHHGHHHHGHHHGHHGGHHHHHHHHFGHHHHGHHHHHHHHHHHHHHHHHHHGHHHFHHHHHHHHHGHHHHHGHHHGHGFHHHGG
@M05620:45:000000000-G6HP7:1:1101:22269:7000 1:N:0:130
TACCTGTACTGGGGAAGAGTGTAGCAATCGCCATTCCTACCCTAAAGATCGGAAGAGCACACGTCTGAACTCCAGTCACTCTCGCGCATCTCGTATGCCGTCTTCTGCTTGAAAAAAAAAAACAAATTCTCTCTTTTTTTTTTTCTCCCCTCTTCCTTCCCATCTTCTCTCCTTCCCCCTCCCCCCTTCCTCCTCCTTTCTCCCGCTGTCTCCTTTTCTCCTCTCCCACCCCCCTCTCTCCACACCCCCCC
+
ABBBBFFFFFFFGGGGGGFBGGHHHHHGHGGGGGHHHGHHHHHHHHHGHHHGGGGGHHFGFGEGHHFHDGHHHGH@GHHHHGHGGGGGFFHHFFEHHGHGEGHGHHHHHFHHGGHHFGGC@<///?11<111?1F111<<---:;00<C././;0000;/;00;00000;0;;00/;CA-.....;9.99///;BB.99B//9/.-@-.99;/////9//9/.///9.;.A--9-;.;////./9..9-9@
@M05620:45:000000000-G6HP7:1:1101:14256:7017 1:N:0:130
ATCTCTATCTCCTAAAAACCTGTTTAGATTTGGAGATAGACCTTCAGGTTTTTCATCATTTTCTGCATGAATTATACATTGACCACGTTTCCAGCGTGGTCAGTTTGCAGCATTCTGTTATTTTGTTTGACAGAGTGTCTTGTTGAGAACATATGTAGGACATGATTTTTTCCTGCAACAGGGAAAATAAAGTATAAGTTTTAAAGATTTATTCTTTAATAAAGGATCTCAAAGCCAGCTTTAGAAAAAGG
+
AABBBFFFFFFFGGGGGGGGGGHHHGHHHHHHHFHHHHHGHHHHHHHHHHHGGHHHHHHHHHHHHHHHHHHHHHHHHHHHHHHHHHGHHHHHHHHGGGEGHHHHHHHHHHHHFHHHHHHHHHHHFFGHHGHHHGHGHHHHHHHHHHHHGHHHHHHHHHHHHHHHHHHHHHGHHHHHHHHHGHGGHHHHHHHHFFHHHHGHHHHGHHHHHHHHHHHHHHGGFGFGHHHHHHHHHHGHHHGHHHHGCGHHHGG
@M05620:45:000000000-G6HP7:1:1101:14254:7038 1:N:0:130
ATCTCTATCTCCTAAAAACCTGTTTAGATTTGGAGATAGACCTTCAGGTTTTTCATCATTTTCTGCATGAATTATACATTGACCACGTTTCCAGCGTGGTCAGTTTGCAGCATTCTGTTATTTTGTTTGACAGAGTGTCTTGTTGAGAACATATGTAGGACATGATTTTTTCCTGCAACAGGGAAAATAAAGTATAAGTTTTAAAGATTTATTCTTTAATAAAGGATCTCAAAGCCAGCTTTAGAAAAAGG
+
CCCCCFFFFFFFGGGGGGGGGGHHHHHHHHHHHHHHHHHHHHHHHHHHHHHGGHHHHHIIHIHHHHHHHHHHHHHHHHHHHHHHHHGHHHHHGHHGGGGHHHHHHHHHHHHHFHHHHHHHHHHHFGGHHGHHHHHHHHHHHHHHHHHHFFHHHHHHHHHHHHHHHHHHHHGHHHHHGHHHHHGGHHHHHHGHHGHHHHHHHHHHGHHHHHHHHHHHHHHHHHGGHHHHHHHHHGHHHHGHHHHHHHHHHFG
@M05620:45:000000000-G6HP7:1:1101:8792:7050 1:N:0:130
AAACCAAGCAGACACTCACCGCCAGAAGACATGAGGTCAGCTAGATCGGAAGAGCACACGTCTGAACTCCAGTCACTCTCGCGCATCTCGTATGCCGTCTTCTGCTTGAAAAAAAAAAACACAGAAGTACACACACTGCTGACACAATAGCACGTAAGGCATGCATTTCCGCTTTATCACTCTTGTTGCTCCACTTGTACCATCCTCATCATTTTTACTTGTCACTTCCCAGCTCTTTCCCCCACCCATCT
+
BBBBAABFBFFFGGGGGGGGEGGGGHHHBGFFHHHHHHFGHHCHHHHHGCEGHHHFHFHGHHHGHHHHHHHHGHBGHHGHFGGGGAEHHHFEFFFFEEEHGHFGHDHBFGHFGFDGG////0/01?111>FF1..>>11=0</<CG.<000=0-::C./;;;:0C;;<CF.:EEF09;00FF0C090.0;;0;C0F0090000/;090/;/999//9BF///9/9/:9F.9/A//;//9/9.9-;9A.//9
@M05620:45:000000000-G6HP7:1:1101:23152:7070 1:N:0:130
ATCTCTATCTCCTAAAAACCTGTTTAGATTTGGAGATAGACCTTCAGGTTTTTCATCATTTTCTGCATGAATTATACATTGACCACGTTTCCAGCGTGGTCAGTTTGCAGCATTCTGTTATTTTGTTTGACAGAGTGTCTTGTTGAGAACATATGTAGGACATGATTTTTTCCTGCAACAGGGAAAATAAAGTATAAGTTTTAAAGATTTATTCTTTAATAAAGGATCTCAAAGCCAGCTTTAGAAAAAGG
+
CCDDDFFFFFFFGGGGGGGGGGHHHHHHHHHHHHHHHHHHHHHHHHHHHHHGGHHHHIHHHIIIIHHHHHHHHHHHHHHHHHHHHHGHHHHHHHHGGGGHHHHHHHHHHHHHHHHHHHHHHHHHHHHHHHHHHHHGHHHHHGHHHHHHGGHHHHHHHHHGHHHHHHHHHHGHFHHHHHHHHHGGHHGHHHHHGHHHHHHHHHHHHHHHHHHHHHHHHHHHHHHGHHHHHHHHHHHHGHGHHHHHHHHHHGG
@M05620:45:000000000-G6HP7:1:1101:14386:7103 1:N:0:130
CATCCTGACCCTGAAGTACCCCGGCTTGATTTCTGACATTAGATCGGAAGAGCACACGTCTGAACTCCAGTCACTCTCGCGCATCTCGTATGCCGTCTTCTGCTTGAAAAAAAAAATTACTTTGTTTTACAGACGCTCTTTATGCGACCATATTTACGACATGCTTTTTTCCTTCCACACTCAACCTACTCTATAATTTTTATTCTCTTCTTCTTTCCTAATTCCTCTCCAGCCAGTCTTTCGACCAATCA
+
A@>>AFF5FFFCGGGGGGGGGGGCEEEACHHHHGHGFGHFGGBHHHGEGF1FHHHGHGHEHGHFHFHHEFAGEHHHHHGAEGEEE3EGFGBFFHGEEGGHFHFHHHCHGFH/BB<@0<11221<10F01?1110/-><.G11111..-<<0<00=00..;-:000<GH0-/;F;0/0;/.////;.;/9000000900000.000///9/9F9FBFB/B//////:9/;////9../////;.9.-99///
@M05620:45:000000000-G6HP7:1:1101:9975:7117 1:N:0:130
AGATTACTGCAACAGTTCCCCCTGGACCTGGAAAAGTTTCTTGCCTGGCTTACAGAAGCTGAAACAACTGCCAATGTCCTACAGGATGCTACCCGTAAGGAAAGGCTCCTAGAAGACTCCAAGGGAGTAAAAGAGCTGATGAAACAATGGCAAGTAAGTCAGGCATTTCCGCTTTAGCACTCTTGTGGATCCAATTGAACAATTCTCAGCATTTGTACTTGTAACTGACAAGCCAGGGACAAAACAAAGAT
+
AABBBFFFFFDFGGGGGGGGGGGGHHHHHHHHHHHHHHHHHHHHHHHHHHHHHHHHHHHHHHHHHHHHHHHHHHHHHHHHHHHHHGHHHHFHHHGGGGHHHHBGHHHHGHHHHHFHHHHHHHHGFHGGHHHHHGHHHHHHHHHHHHHHHHHHHGHHHHHHHHHHHHHHHHGGGGGHHHHHHHHHHHHGHHHHH0GHHHHHHHHHHHHHHHHHHHHHHHHHHHHHHHGFFHHHHGGGGGGG.CBFGGGGFFF
@M05620:45:000000000-G6HP7:1:1101:17627:7130 1:N:0:130
ATCTCTATCTCCTAAAAACCTGTTTAGATTTGGAGATAGACCTTCAGGTTTTTCATCATTTTCTGCATGAATTATACATTGACCACGTTTCCAGCGTGGTCAGTTTGCAGCATTCTGTTATTTTGTTTGACAGAGTGTCTTGTTGAGAACATATGTAGGACATGATTTTTTCCTGCAACAGGGAAAATAAAGTATAAGTTTTAAAGATTTATTCTTTAATAAAGGATCTCAAAGCCAGCTTTAGAAAAAGG
+
CCCCCFFFFFFFGGGGGGGGGGHHHHHHHHHHHHHHHHHHHHHHHHHHHHHGGHHHHIHHHHHHHHHHHHHHHHHHHHHHHHHHHHGHHHHHHHHGGGGHHHHHHHHHGHHHHHHHGHHHHHHHGHHHHDGHHHHHHHHHHHHHHHHHGHHHHHHHHHHHHHHHHHHHHHGHHHHHHHHHHHGGHHHHHHHHGGHHHHHHHHHHHHGHHHHHHHHHHHHHFHHHGHHHHHHHHEHHHGGHHHGHFHHHHGG
@M05620:45:000000000-G6HP7:1:1101:17612:7143 1:N:0:130
ATCTCTATCTCCTAAAAACCTGTTTAGATTTGGAGATAGACCTTCAGGTTTTTCATCATTTTCTGCATGAATTATACATTGACCACGTTTCCAGCGTGGTCAGTTTGCAGCATTCTGTTATTTTGTTTGACAGAGTGTCTTGTTGAGAACATATGTAGGACATGATTTTTTCCTGCAACAGGGAAAATAAAGTATAAGTTTTAAAGATTTATTCTTTAATAAAGGATCTCAAAGCCAGCTTTAGAAAAAGG
+
CCCDCFFFFFFFGGGGGGGGGGHHHHHHHHHHHHHHHHHHHHHHHHHHHHHGGHHHHHHHHIHHIHHHHHHHHHHHHHHHHHHHHHGHHHHHHHHGGGGHHHHHHHHHFHHHHHHHHHHFHHHHGHHHHBGHHHHHHHGHHHHHHGHHGFHHHHHHGHHHHGHHHHHHHHGHGHHHGHHHHHGGHHGHGHHHGHHGHHHHHHGHGHHHHHHHHHHHHHFHHHHHHHHHHHGHGFHHHHGHHHHHFFHGHEE
@M05620:45:000000000-G6HP7:1:1101:17640:7144 1:N:0:130
ATCTCTATCTCCTAAAAACCTGTTTAGATTTGGAGATAGACCTTCAGGTTTTTCATCATTTTCTGCATGAATTATACATTGACCACGTTTCCAGCGTGGTCAGTTTGCAGCATTCTGTTATTTTGTTTGACAGAGTGTCTTGTTGAGAACATATGTAGGACATGATTTTTTCCTGCAACAGGGAAAATAAAGTATAAGTTTTAAAGATTTATTCTTTAATAAAGGATCTCAAAGCCAGCTTTAGAAAAAGG
+
BBBBBFFFFFFFGGGGGFGGGGHHHHHHFHHHHFHHHHHGHHHHHHHHHHHGGHHHHGHHHHHHHHHHHHHHHHHHHHHHHHHHHHGHHHHHGHHGGGFGHHHHHHHHFHHHGHHHHHHFGHGHFHHHHGHGHGHHHHHHHHHHHGHGGHHHHHHHHHHHHEHHHHHHHHGHGHHHGHHHGHGEHHHHHHHHDGHGHHHHHHGFFHEHHHHHHHHHHGHHHHFHGGHHHHGHFFHFHHGHHHHHHHHHHGG
@M05620:45:000000000-G6HP7:1:1101:20167:7154 1:N:0:130
ATCTCTATCTCCTAAAAACCTGTTTAGATTTGGAGATAGACCTTCAGGTTTTTCATCATTTTCTGCATGAATTATACATTGACCACGTTTCCAGCGTGGTCAGTTTGCAGCATTCTGTTATTTTGTTTGACAGAGTGTCTTGTTGAGAACATATGTAGGACATGATTTTTTCCTGCAACAGGGAAAATAAAGTATAAGTTTTAAAGATTTATTCTTTAATAAAGGATCTCAAAGCCAGCTTTAGAAAAAGG
+
CDDDDFFFFFFFGGGGGGGGGGHHHHHHHHHHHHHHHHHHHHHHHHHHHHHGGHHHHIIHHIIIIHHHHHHHHHHHHHHHHHHHHHGHHHHHHHHGGGGHHHHHHHHHHHHHHHHHHHHGHHHFHHHHHHHHHHHHHHHHHHHHHHHHFGHHHHHHHHHHHHHHHHHHHHGHHHHHHHHHHHGGHHHHHHHEHHFHHHHHHHHHHHHHHHHHHHHHHHGHHHHGHHHHHHHHHHHHHHGHHHHHHHHHHGD
@M05620:45:000000000-G6HP7:1:1101:14164:7166 1:N:0:130
CATCCTGACCCTGAAGTACCCCATTGAGCATGGCATCGTCACCAACTGGGACGACATGGAGAAGATCTGGCACCACACCTTCTACAACGAGCTGCGCGTGGCCCCGGAGGAGCACCCAGTGCTGCTGACCGAGGCCCCCCTGAACCCCAAGGCCAACAGAGAGAAGATGACTCAGGTGAGGCTCGGCCGACGCCCGTGCTCCTCCCGTCCTTTCCCCAGTCATTTTCTGCCCGGCTTGATTTCTGACATTA
+
DDDCCFFFFFFFGGGGGGGGGGGHHHHHHHHHHHHHHGHHHGHHHGHHHHHHGGGGGHHHHHHHHHHHHHHHHGHHHGGHHHHHHHHHGGGGGHHGGGGGGGHHGGGGGGGGHHHHGGHGHHHHHHHHHHGGGGGGGGGGGGHHHHGGGGHGHHGGGGGGGGGGGGGGGGGGGGGGHGGGGGGGFFFFFFFFFFFFFFFFFFFFFFFFFFDFFFFFFFFFFFFFFFFFFFFFDFFFFFFFFFFFFFFFFF0
@M05620:45:000000000-G6HP7:1:1101:26492:7171 1:N:0:130
ATCTCTATCTCCTAAAAACCTGTTTAGATTTGGAGATAGACCTTCAGGTTTTTCATCATTTTCTGCATGAATTATACATTGACCACGTTTCCAGCGTGGTCAGTTTGCAGCATTCTGTTATTTTGTTTGACAGAGTGTCTTGTTGAGAACATATGTAGGACATGATTTTTTCCTGCAACAGGGAAAATAAAGTATAAGTTTTAAAGATTTATTCTTTAATAAAGGATCTCAAAGCCAGCTTTAGAAAAAGG
+
CDDDDFFFFFFFGGGGGGGGGGHHHHHHHHHHHGHHHHHHHHHHHHHHHHHGGHHHHHHHHHIIIHHHHHHHHHHHHHHHHHHHHHGHHHHHHHHGGGGHHHHHHHHHHHHHHHHHHHHHHHHHHHHHHHHHHHHHHHHHHHHHHHHHEFHHHHHHGHHHHGHHHHHHHHGHHHHHGHHHHHGGHHHHHHHGGHHHHHHHHHHHHHHHHHHHHHHHHHHHHHHHHHHHHHHHHHGHFHGHHHHHGHHHHGG
@M05620:45:000000000-G6HP7:1:1101:20157:7174 1:N:0:130
ATCTCTATCTCCTAAAAACCTGTTTAGATTTGGAGATAGACCTTCAGGTTTTTCATCATTTTCTGCATGAATTATACATTGACCACGTTTCCAGCGTGGTCAGTTTGCAGCATTCTGTTATTTCGTTTGACAGAGTGTCTTGTTGAGAACATATGTAGGACATGATTTTTTCCTGCAACAGGGAAAATAAAGGACAAGTTTTAAAGATTTATTCTTTAATAAAGGATCTCAAAGCCAGCTTTAGAAAAAGG
+
CCCCCFFFFFFFGGGGGGGGGGHHHHHHHHHHHHHHHHHHHHHHHHHHHHHGGHHHHHIHHHIHHHHHHGHHHHHGHHHHHHHHHHGHHHHHFHHGGGGHHHHHHHHHHHHFHHHHHHHHHHHHHHHGGHHHHHHHHHHHHGHHHHHGFGGHHHHHHHHHHGHHHHHHHHG2FGG=CG2@CGF/FHHHBGHF1?0>F01FGHBHH111FGDFGG<GHBDGDHFFHC0<<0CGF0:GFCCCGHBCBCGHGFD
@M05620:45:000000000-G6HP7:1:1101:14148:7182 1:N:0:130
CATCCTGACCCTGAAGTACCCCATTGAGCATGGCATCGTCACCAACTGGGACGACATGGAGAAGATCTGGCACCACACCTTCTACAACGAGCTGCGCGTGGCCCCGGAGGAGCACCCAGTGCTGCTGACCGAGGCCCCCCTGAACCCCAAGGCCAACAGAGAGAAGATGACTCAGGTGAGGCTCGGCCGACGCCCGTGCTCCTCCCGTCCTTTCCCCAGTCATTTTCTGCCCGGCTTGATTTCTGACATTA
+
BBBBBFFFFFFFGFGGGGGGGGGHHHGHHHHHHHHHHGHHHGHHEGHHGHHHGGGGGHFHHHHHHHHHHHHHHGHHHGGHHHHHHHHHGGGGGHHGGGEEEFHHGGGGGGGGHGHHGGHHHHHHHHHGHHGGGCFGGGGGGGHGHHGGGGHGHHFEGGGGGGGGFGGGGGGGGGGFFFGFGGEFFFEF;ADFFFFFBFFFFFFFFFFFFFFFFFFFFFFFFFFFFFFFFFFEFFFFFFAFFFFFFFF/9B/
@M05620:45:000000000-G6HP7:1:1101:15177:7188 1:N:0:130
CATCCTGACCCTGAAGTACCCCATTGAGCATGGCATCGTCACCAACTGGGACGACATGGAGAAGATCTGGCACCACACCTTCTACAACGAGCTGCGCGTGGCCCCGGAGGAGCACCCAGTGCTGCTGACCGAGGCCCCCCTGAACCCCAAGGCCAACAGAGAGAAGATGACTCAGGTGAGGCTCGGCCGACGCCCGTGCTCCTCCCGTCCTTTCCCCAGTCATTTTCTGCCCGGCTTGATTTCTGACATTT
+
DDDDCFFFFFFFGGGGGGGGGGGHHHHHHHHHHHHHHGHHHGHHHGHHHHHHGGGGGHHHHHHHHHHHHHHHHGHHHGGHHHHHHHHHGGGGGHHGGGGGGGHHGGGGGGGGHHHHGGHHHHHHHHHHHHGGGGGGGGGGGGHHHHGGGGHGHHGGGGGGGGGGGGGGGGGGGGGGHGGGGGGGFFFFFFFFFFFFFFFFFFFFFFFEFFFFFFFFFFFFFFFFFFFFFFFFFFFFFFFFFFFFFFFFFF0
@M05620:45:000000000-G6HP7:1:1101:8289:7200 1:N:0:130
CATCCTGACCCTGAAGTACCCCATTGAGCATGGCATCGTCACCAACTGGGACGACATGGAGAAGATCTGGCACCACACCTTCTACAACGAGCTGCGCGTGGCCCCGGAGGAGCACCCAGTGCTGCTGACCGAGGCCCCCCTGAACCCCAAGGCCAACAGAGAGAAGATGACTCAGGTGAGGCTCGGCCGACGCCCGTGCTCCTCCCGTCCTTTCCCCAGTCATTTTCTGCCCGGCTTGATTTCTGACATTT
+
DDDDDFFFFFFFGGGGGGGGGGGHHHHHHHHHHHHHHGHHHGHHHGHHHHHHGGGGGHHHHHHHHHHHHHHHHGHHHGGHHHHHHHHHGGGGGHHGGGGGGGHHGGGGGGGGHHHHGGHHHHHHHHHHHHGGGGGGGGGGGGHHHHGGGGHGHHGGGGGGGGGGGGGGGGGGGGGGHGGGGGGGFFFFFFFFFFFFFFFFFFFFFFFFFFFFFFFFFFFFFFFFFFFFFFFFFFFFFAFFFFFFF0F0BF0
@M05620:45:000000000-G6HP7:1:1101:8317:7208 1:N:0:130
ATCTCTATCTCTAAAAACCTGTTTAGATTTGGGGATAGACCTTCAGGTTTTTCATCATTTTCTGCATGAATTATACATTGACCACGTTACCAGCGTGGTCAGTTTGCAGCATTCTGTTATTTTGTTTGACAGAGTGTCTTGTTGAGAACATATGTAGGACATGATTTTTTCCTGCAACAGGGAAAATAAAGTATAAGTTTTAAAGATTTATTCTTTAATAAAGGATCTCAAAGCCAGCTTTAGAAAAAGGA
+
CCCCCFFFFFFFGGGGGGGGGGHHBGHHHHHH2AFGHHHHHHHHHHHHHHGGHHHHHHHHHHHHHHHHHHHHHHHHHHHHHHHHHGHHHGHHHHGGGGHHHHHHHHHHHHHHHHHHHHHHHHHHHHHHHHHHHHHHHHHHHHHHHHHHHHHHHHHHHHHHHHHHHHHHHGHHHHHHHHHHHGGHHHHHHHHHHHHHHGHHHHHHHHHHHHHHHHHHHHHHHHHHHHHHHGHHHHHHHGHHHHHHHHHHGGG
@M05620:45:000000000-G6HP7:1:1101:10339:7212 1:N:0:130
ATCTCTATCTCCTAAAACCTGTTTAGATTTGGAGATAGACCTTCAGGTTTTTCATCATTTTCTGCATGAATTATACATTGACCACGTTTCCAGCGTGGTCAGTTTGCAGCATTCTGTTATTTTGTTTGACAGAGTGTCTTGTTGAGAACATATGTAGGACATGATTTTTTCCTGCCACAGGGAAAATAAAGTATAAGTTTTAAAGATTTATTCTTTACTAAAGGATCTCAAAGCCAGCTTTAGAAAAAGGA
+
11AA>@3BDFFDE1GGAGEGBGH3F3GHBE111BFHEG1D1FEFEG1DBGEFEHFFGAFAFAGD1GDG1F2EA2FH2GDA1B1GHCHHFHH2G0//E/G@GFBF@11BG1B@FD2F2FHHFHFECFF0@1@FHFHBGB>F1BFH2FGDG011>BB2>B11FGB1>BFG1<0@FGF011@0//?0?0?G1?1?GDDG1@F1>=11<1F<GDDF=FHHH0=00000/</0<==D0/:/;CGCCC00CCFC..:
@M05620:45:000000000-G6HP7:1:1101:10348:7229 1:N:0:130
ATCTCTATCTCCTAAAACCTGTTTAGATTTGGAGATAGACCTTCAGGTTTTTCATCATTTTCTGCATGAATTATACATTGACCACGTTTCCAGCGTGGTCAGTTTGCAGCATTCTGTTATTTTGTTTGACAGAGTGTCTTGTTGAGAACATATGTAGGACATGATTTTTTCCTGCAACAGGGAAAATAAAGTATAAGTTTTAAAGATTTATTCTTTAATAAAGGATCTCAAAGCCAGCTTTAGAAAAAGGA
+
A1AAABFFFFFFFGGBFGGBCFFF331D3F1FCG1BGBGFBADEGHDHHFEFHEBFHHHFFFGFHHB2FFHHFBGHFHFBGHHFHGHAFHHGHHGEEGHHFHFHHHHGHHFHHHHHGHHHHHHHHHHHGHHHHHHHHHHHHHHHFHHHHGFHHHHHHHGHFHHGHHHHHGHHHHGHBFCGHGEFHHGFFGHFGHHGHFGHHGFFHFHHHGHHHHHHGHHGHFGHHHHHHFFFHHHHHGHHHHGHHHGGGFF
@M05620:45:000000000-G6HP7:1:1101:17777:7238 1:N:0:130
TACCTGTACTGGGGAAGCAATCGCCATTCCTACCCTAAAGATCGGAAGAGCACACGTCTGAACTCCAGTCACTCTCGCGCATCTCGTATGCCGTCTTCTGCTTGAAAAAAAAAAAAAACAAACTAAATCATTATCACACACCCCTTTGTCGTAACCACTCTCATCACAACAGCCACGACCATGGCTAGTCACTAGAAAAGGGCGTTGCTGAGAGAAGTTCTCTATGTGATTTATATATCTGTCTTGTCTAC
+
DDDDDFFFFFFFGGFGGGGGGGGGGGGHHHHHHHHHHHHHHHHHGGGGHHHHHHHGHHHGHHHHHHHHHHHHHHHHGGGGGGGHHHGGHHHHGFGHGHHHHHHHHHHHGGECB>>>>/.<.<.111111111110<000..<.<..0000.....00.;/00000;0009./.../----;00/.;0.0000;00:00;/...--9-.000.00.0::0000:0000000000;0;000000000:00000
@M05620:45:000000000-G6HP7:1:1101:10697:7263 1:N:0:130
AAACCAAGCAGACACTCACCGCCAGAAGACATGAGGTCAGCTAGATCGGAAGAGCACGCGTCTGAACTCCAGTCACTCTCGCGCATCTCGTATGCCGTCTTCTGCTTGAAAAAAAAAAAACATCTTGGACGCTTTCTTTTGTTAAACAAAGACACACCGAAAAGCAACCTTTTTTAACTCCGTCCTTCTTCGTCCCTCATTAATTTTTAGCCCCCCTTCTCCTTCTCCCAAACTCTCTCCTCTCCTCCCCC
+
CCCCCCCFCFFFGGGGGGGGGGGFEHHHFHHHHHHHHHHHHHHHHHHHGGGGHHHHHGGGGGGGHHHHHHHHHHGHHHHHGGGGGEEHHHGGGHHHGGGHGGHEHHGHEGGHHGGGGC/-..11>11100<-...0=0<00//:0000.;////;/:.-----/.0/../0000:C0;900....909000;/...09.009:000:09/00/;---.;909000;9;//::::0;:0BBB/0:90/:A..
@M05620:45:000000000-G6HP7:1:1101:25287:7277 1:N:0:130
AGATTACTGCAACAGTTCCCCCTGGACCTGGAAAAGTTTCTTGCCTGGCTTACAGAAGCTGAAACAACTGCCAATGTCCTACAGGATGCTACCCGTAAGGAAAGGCTCCTAGAAGACTCCAAGGGAGTAAAAGAGCTGATGAAACAATGGCAAGTAAGTCAGGCATTTCCGCTTTAGCACTCTTGTGGATCCAATTGAACAATTCTCAGCATTTGTACTTGTAACTGACAAGCCAGGGACAAAACAAAGAT
+
BBBCCFFFFFFFGGGGGGGGGGGGHHHHHHHHHHHHHHHHHHHHHHHHHHHHHHHHHHHHHHHHHHHHHHHHHHHHHHHHHHHHHHHHHHHHHHGGGGHHHHHHHHHHGHHHHHHHHHHHHGHGGHGGHHHHHGHHHHHHHHHHHHHHHHHHHGHHHHHHHHHHHHHHHHGGGGGHGHHHHHHHHGHGHHHHGHHHHHHHHHHHHHHHHHHHHGHHHFHHHHHHHHHGGHHHGGGGGGGGGGGGGGGGGGG
@M05620:45:000000000-G6HP7:1:1101:7778:7293 1:N:0:130
ATCTCTATCTCCTAAAAACCTGTTTAGATTTGGAGATAGACCTTCAGGTTTTTCATCATTTTCTGCATGAATTATACATTGACCACGTTTCCAGCGTGGTCAGTTTGCAGCATTCTGTTATTTTGTTTGACAGAGTGTCTTGTTGAGAACATATGTAGGACATGATTTTTTCCTGCAACAGGGAAAATAAAGTATAAGTTTTAAAGATTTATTCTTTAATAAAGGATCTCAAAGCCAGCTTTAGAAAAAGG
+
A>ABBFFBFFFFGGBGFGEGGFDFFHHHGHHHHFHCFFHBFFBFFFFHHFHFEFFHFFHHHHHHGHGHHFDGH5GFFHHHGHEGHHGFGFHHBGFEEGGFFDFGF4FBECFHHHHGFDF@EHFHGFGFHFEFHCGBFBDHHHGHHGFHFFGFHHHFGFHHHHHFHHHGFHGHHGFFFHC0@CFFFEHHHFGD<<GF1FDFHHFHHFB<GDGGGHHGGH0GFHFHGCGFHGGHFHGGFHEFFFHHH0;C:E.
@M05620:45:000000000-G6HP7:1:1101:6497:7295 1:N:0:130
ATCTCTATCTCCTAAAAACCTGTTTAGATTTGGAGATAGACCTTCAGGTTTTTCATCATTTTCTGCATGAATTATACATTGACCACGTTTCCAGCGTGGTCAGTTTGCAGCATTCTGTTATTTTGTTTGACAGAGTGTCTTGTTGAGAACATATGTAGGACATGATTTTTTCCTGCAACAGGGAAAATAAAGTATAAGTTTTAAAGATTTATTCTTTAATAAAGGATCTCAAAGCCAGCTTTAGAAAAAGG
+
CCCDCFFFFFFFGGGGGGGGGGHHHHHHHHHHHHHHHHHHHHHHHHHHHHHGGHHHHIIHIHIIIHHHHHHHHHHHHHHHHHHHHHGHHFHHEBFEGG@?FB2FHHFHEFHHHFGH4GF4FHHHHHHHHEHFHFHGGB?GHGHHFFHHHFCGGGGEBHHHH2FGBHHHHHGH2GDHHHHCGHGGHHEHHHDD=DGF1FHHHHHHEH1FGF1HHFHHFH0GHHBG0/<<GFHHEGGGBCAGHHGHHHHHCEA
@M05620:45:000000000-G6HP7:1:1101:11651:7298 1:N:0:130
ATCTCTATCTCCTAAAAACCTGTTTAGATTTGGAGATAGACCTTCAGGTTTTTCATCATTTTCTGCATGAATTATACATTGACCACGTTTCCAGCGTGGTCAGTTTGCAGCATTCTGTTATTTTGTTTGACAGAGTGTCTTGTTGAGAACATATGTAGGACATGATTTTTTCCTGCAACAGGGAAAATAAAGTATAAGTTTTAAAGATTTATTCTTTAATAAAGGATCTCAAAGCCAGCTTTAGAAAAAGG
+
CCCCCFFFFFFFGGGGGGGGGGHHHHHHHHHHHGHHHHHHHHHHHHHHHHHGGHHHHIHHHHHIHHHHHHHHHHHHHHHHHHHHHHGHHHHHHHHGGGGGHHHHHHHHGHHHHHHHHHHHHHHHFGHHHGHHHHHGHHHHHHHHHHHHGFHHHHHHGHHHHHHHHHHHHHGHHHHHHHHHHHGGHHHHHHHHGHHHHHHHHHHHHHHHHHHHHHHHHHHHFGFHHHHHHHHHHGHHHHGHHHHHHHHHGGG
@M05620:45:000000000-G6HP7:1:1101:20867:7314 1:N:0:130
AGATTACTGCAACAGTTCCCCCTGGACCTGGAAAAGTTTCTTGCCTGGCTTACAGAAGCTGAAACAACTGCCAATGTCCTACAGGATGCTACCCGTAAGGAAAGGCTCCTAGAAGACTCCAAGGGAGTAAAAGAGCTGATGAAACAATGGCAAGTAAGTCAGGCATTTCCGCTTTAGCACTCTTGTGGATCCAATTGAACAATTCTCAGCATTTGTACTTGTAACTGACAAGCCAGGGACAAAACAAAGAT
+
CCCCCFFFFFFFGGGGGGGGGGGGHHHHHHHHHHHHHHHHHHHHHHHHHHHHHHHHHHHHHHHHHHHHHHHHHHHHHHHHHHHHHHHHHHHHHHGGGGHHHHHHHHHHGHHHHHHHHHHHHHHGGFGGHHHHHGHHHHHHHHHHHHHHHHHHHGHHHHHHHHHHHHHHHHGGGGGHHHHHHHHHHHHGHHHHHHHHHFHHHHHHHHHHHHHHHHHHHGHHHHHHHHHHGHHHHGGGGGGGFGGGGGGGGFF
@M05620:45:000000000-G6HP7:1:1101:7774:7316 1:N:0:130
ATCTCTATCTCCTAAAAACCTGTTTAGATTTGGAGATAGACCTTCAGGTTTTTCATCATTTTCTGCATGAATTATACATTGACCACGTTTCCAGCGTGGTCAGTTTGCAGCATTCTGTTATTTTGTTTGACAGAGTGTCTTGTTGAGAACATATGTAGGACATGATTTTTTCCTGCAACAGGGAAAATAAAGTATAAGTTTTAAAGATTTATTCTTTAATAAAGGATCTCAAAGCCAGCTTTAGAAAAAGG
+
CCCCCFFFFFFFGGGGGGGGGGHHHHHHHHHHHHHHHHHHHHHHHHHHHHHGGHHHHHHHHHIHIHHHHHHHHHHHHHHHHHHHHHGHHHHHHHHGGGGHHHHHHHHHGHHHHHHHHHHGHHHHHHHHHGHHHHHGHHHHHHHHHHHHGGHHHHHHHHHHHHHHHHHHHHGHHHHHHHHHHHGGHHHHHHFGGHHHHHHHHHHHHHGHHHHHHHHHHHGHHHHHHHHHHHHHHHHHGHGHHHHHHHHHHGG
@M05620:45:000000000-G6HP7:1:1101:4502:7316 1:N:0:130
ATCTCTATCTCCTAAAAACCTGTTTAGATTTGGAGATAGACCTTCAGGTTTTTCATCATTTTCTGCATGAATTATACATTGACCACGTTTCCAGCGTGGTCAGTTTGCAGCATTCTGATATTTTGTTTGACAGAGTGTCTTGTTGAGAACATATGTAGGACATGATTTTTTCCTGCAACAGGGAAAATAAAGTATAAGTTTTAAAGATTTATTCTTTAATAAAGGATCTCAAAGCCAGCTTTAGAAAAAGG
+
BBBBAFFFFFFFGFFFGGGGGGHHHHHHHHHHHCGFHHHHHHHHHHHHHHHGGHHHHHHHHHHHHHGHHHHHHHHHHHHHHGGHFHGHHHHHHHFGGGGHHHHHHHHHFHHHHHHHH4FGHHHHHGHHHHHHHGHHHHGHHHHHHGHGHHHHHHHHFHHHHHHHHHHHHHGHGHHHHHHHHHGGHHGGHFFGGHHHHHGHHHGGGHFHHHHHGHHHHHHHHGHHFGHHHGFFFHFGBGEHHHHHCGFFHDF
@M05620:45:000000000-G6HP7:1:1101:10409:7321 1:N:0:130
ATCTCTATCTCCTAAAAACCTGTTTAGATTTGGAGATAGACCTTCAGGTTTTTCATCATTTTCTGCATGAATTATACATTGACCACGTTTCCAGCGTGGTCAGTTTGCAGCATTCTGTTATTTTGTTTGACAGAGTGTCTTGTTGAGAACATATGTAGGACATGATTTTTTCCTGCAACAGGGAAAATAAAGTATAAGTTTTAAAGATTTATTCTTTAATAAAGGATCTCAAAGCCAGCTTTAGAAAAAGG
+
CCCCCFFFFFFFGGGGGGGGGGHHHHHHHHHHHHHHHHHHHHHHHHHHHHHGGHHHHHHHHHIHHHHHHHHHHHHHHHHHHHHHHHGHHHHHHHHGGGFHHHHHHHHHGHHHFHHHHHHGHHHHHHHHHGHHHHHHHHHHHHHHHHHHHHHHHHHHHHHHHHHHHHHHHHGHGHHHHHHHHGGGHHHHHHHGDFGHHHGHHHHHHHGHHHHHHHHHHGFHHHHHHGHHHHGHHHHHFHGHHHHHFHHHHGF
@M05620:45:000000000-G6HP7:1:1101:22392:7322 1:N:0:130
ATCTCTATCTCCTAAAAACCTGTTTAGATTTGGAGATAGACCTTCAGGTTTTTCATCATTTTCTGCATGAATTATACATTGACCACGTTTCCAGCGTGGTCAGTTTGCAGCATTCTGTTATTTTGTTTGACAGAGTGTCTTGTTGAGAACATATGTAGGACATGATTTTTTCCTGCAACAGGGAAAATAAAGTATAAGTTTTAAAGATTTATTCTTTAATAAAGGATCTCAAAGCCAGCTTTAGAAAAAGG
+
CCCDDFFFFFFFGGGGGGGGGGHHHHHHHHHHHHHHHHHHHHHHHHHHHHHGGHHHHHHHHHHHIHHHHHHHHHHHHHHHHHHHHHGHHHHHHHHGGGGHHHHHHHHHHHHHHHHHHHHHHHHHHHHHHHHHHHHHHHHHHHHHHHHHHHHHHHHHHHGHHHHHHHHHHHGHHHHHHHHHHHGGHHGHHHHGDHHHHHHHHHHHHHEHHHHHHHHHHHHHFHFHGHHHHHHHHHGHFHGHHHHHHHGHHGG
@M05620:45:000000000-G6HP7:1:1101:26055:7330 1:N:0:130
ATCTCTATCTCCTAAAAACCTGTTTAGATTTGGAGATAGACCTTCAGGTTTTTCATCATTTTCTGCATGAATTATACATTGACCACGTTTCCAGCGTGGTCAGTTTGCAGCATTCTGTTATTTTGTTTGACAGAGTGTCTTGTTGAGAACATATGTAGGACATGATTTTTTCCTGCAACAGGGAAAATAAAGTATAAGTTTTAAAGATTTATTCTTTAATAAAGGATCTCAAAGCCAGCTTTAGAAAAAGG
+
DDDDDFFFFFFFGGGGGGGGGGHHHHHHHHHHHHHHHHHHHHHHHHHHHHHGGHHHHHHHHIHIIHHHHHHHHHHHHHHHHHHHHHGHHHHHHHHGGGGHHHHHHHHHHHHHHHHHHHHGHHHHHHHHHHHHHHHHHHHHHHHHHHHHGGHHHHHHHHHHHHHHHHHHHHGHHHHHHHHHHHGGHHHGHHHGGHHHHHHHHHHHHHGHHHHHHHHHHHHHHHHHHHHHHHHHHHHHGHGHHHHHGHHHHGG
@M05620:45:000000000-G6HP7:1:1101:20853:7330 1:N:0:130
AGATTACTGCAACAGTTCCCCCTGGACCTGGAAAAGTTTCTTGCCTGGCTTACAGAAGCTGAAACAACTGCCAATGTCCTACAGGATGCTACCCGTAAGGAAAGGCTCCTAGAAGACTCCAAGGGAGTAAAAGAGCTGATGAAACAATGGCAAGTAAGTCAGGCATTTCCGCTTTAGCACTCTTGTGGATCCAATTGAACAATTCTCAGCATTTGTACTTGTAACTGACAAGCCAGGGACCAAACAAAGAT
+
AA3AAFFD5DFFFGGGGGGGGFGFEHHHFE44AFFFGFGFFHHFFHHFHHHHHHGFHHHFGHHHGHHHHFDG3GAAFEGHBGHHFCH@GGGGFCEA@FFHHHHFCFFHGHHEFHG3FFGG3C?FE/E?CBFGGAGHHHFGGHEFGGH?DFHGHF>FHFHDG>CGFGHHHGGGGGGDGHHHEHFHHGHDBCHHH0DDGDDGBGGHFHHH0CHHGHHHHHGH0CFH0G00CGFFHFFFEFAA.;E9.CGA/:9
@M05620:45:000000000-G6HP7:1:1101:4504:7335 1:N:0:130
ATCTCTATCTCCTAAAAACCTGTTTAGATTTGGAGATAGACCTTCAGGTTTTTCATCATTTTCTGCATGAATTATACATTGACCACGTTTCCAGCGTGGTCAGTTTGCAGCATTCTGTTATTTTGTTTGACAGAGTGTCTTGTTGAGAACATATGTAGGACATGATTTTTTCCTGCAACAGGGAAAATAAAGTATAAGTTTTAAAGATTTATTCTTTAATAAAGGATCTCAAAGCCAGCTTTAGAAAAAGG
+
BBCCCFFFFFFFGGGGGGGGGGHHHHHHHHHHHHHHHHHHHHHHHHHHHHHGGHHHHIHHHIHHHHHHHHHHHHHHHHHHHHHHHHGHHHHHHHHGGGGHHHHHHHHHGHHHHHHHH@GGHHHHHHHHHHHHHFHHHHHHHGHHHGHHFGHHHHHHHHGHHGHHHHHHHHGHGHHHHHHHHHGGHHHGHGHHFHHHHHHHHHHHHHGHHHHHHHHHHHHHGHHHHHHHHHHHHGHHHHGHHHHHHHHHHGG
@M05620:45:000000000-G6HP7:1:1101:8424:7378 1:N:0:130
ATCTCTATCTCCTAAAAACCTGTTTAGATTTGGAGATAGACCTTCAGGTTTTTCATCATTTTCTGCATGAATTATACATTGACCACGTTTCCAGCGTGGTCAGTTTGCAGCATTCTGTTATTTTGTTTGACAGAGTGTCTTGTTGAGAACATATGTAGGACATGATTTTTTCCTGCAACAGGGAAAATAAAGTATAAGTTTTAAAGATTTATTCTTTAATAAAGGATCTCAAAGCCAGCTTTAGAAAAAGG
+
BCCCCFFFFFFFGGGGGGFGGGHHHFHHHHHHHHCHHHHHHHHHHHHHHHHGGHHHHHHHHHHHHHHHHHHHHHHHHHHHHHHHHHGHHHHHHHHGGGGHHHFHHHHHHHHHHHHHFHHHHHHHHHHHHHHGHCGGGHHHHHHHHHHEGHCGHHHHHHHHHHHHGHHHHHGHGHHHHHHHHHGGHHGGHG1?@?GDFHHHHHHHHHHHHHHHHHHHHHEHHHHHFHHHHHHHHHHHGHGHHHCH0GGFHGG
@M05620:45:000000000-G6HP7:1:1101:20239:7379 1:N:0:130
AAACCAAGCAGACACTCACCGCCAGAAGACATAGGTCAGCTAGATCGGAAGAGCACACGTCTGAACTCCAGTCACTCTCGCGCATCTCGTATGCCGTCTTCTGCTTGAAAAAAAAAAAAAAAAAAAAAAAAAAATAATAAAAACGATTGAAGAAAAAGATAAAAAAAAAGTCATAAAAGAAAAAACAGTAAAAAGAAGTATTCAAATTATGAAAAAATTAACACAGAAAAAAAATATATCATGTCAATCGA
+
DDDDDBBFCFFFGGGGGGGGGGGGEGHHGHHHHHHHHHHHHHHHHHHGGGGHHHHHHHGHHHGHGHHHHHHHHHHHHHHGGGGGFEHHHGGHHHHGGGHGHHHHHHHGHHHHGGGGG><---<<--------<-.000<00:0.-....000:///...000<00----.000:00:00..//.<<./000000.../00000000000000000.-.000000..000:.---.00000000:00000..
@M05620:45:000000000-G6HP7:1:1101:8442:7381 1:N:0:130
ATCTCTATCTCCTAAAAACCTGTTTAGATTTGGAGATAGACCTTCAGGTTTTTCATCATTTTCTGCATGAATTATACATTGACCACGTTTCCAGCGTGGTCAGTTTGCAGCATTCTGTTATTTTGTTTGACAGAGTGTCTTGTTGAGAACATATGTAGGACATGATTTTTTCCTGCAACAGGGAAAATAAAGTATAAGTTTTAAAGATTTATTCTTTAATAAAGGATCTCAAAGCCAGCTTTAGAAAAAGG
+
CCCCCFFFFFFFGGGGGGGGGGHHHHHHHHHHHGHHHHHHHHHHHHHHHHHGGHHHHHHHHHIIIHHHHHHHHHHGHHHHHHHHGHGGHHHHHHHGGGGHHHHHHHHHHHHHHHHHHHHGHHHHHHHHHHHHHHHGHHHHHHHHHHHHGFHHHHHGHHHHHGHHHHHHHHGHHHHHHHHHHHGGHHGHHHGGGGHHHHHHHHHHHHHHHHHHHHHHHHBHFHGHGFFHHHHHHHHHGHGHHHHHHGHHGGD
@M05620:45:000000000-G6HP7:1:1101:24895:7387 1:N:0:130
CATCCTGACCCTGAAGTACCCCATTGAGCATGGCATCGTCACCAACTGGGACGACATGGAGAAGATCTGGCACCACACCTTCTACAACGAGCTGCGCGTGGCCCCGGAGGAGCACCCAGTGCTGCTGACCGAGGCCCCCCTGAACCCCAAGGCCAACAGAGAGTAGATGACTCAGGTGAGGCTCGGCCGACGCCCGTGCTCCTCCCGTCCTTTCCCCAGTCATTTTCTGCCCGGCTTGATTTCTGACATTT
+
BBBBBFFFFFFFGCGGGBGGGGEGGHGHHFHHFFHHHGHHGGHGAGHHHGAHEGGEGHHFHHHH3FGHHHHGHGHHHGGHHHHHHHHHGFGGGHHGGGGGGGHHGGG@DGFGHHHHGGHHHHHHHHHGHHGCG?DGGGGCDFHHHHGGD.HGHHEGGGGGGFDF;FBFGGFFFFFGGFF?FGFGBBADBBBBBBB<>DFFFFFFFFFFFAAFFFFFF.DFF9BFFFFFFFFF.B?BB?AFFFBFB;B9BB/
@M05620:45:000000000-G6HP7:1:1101:15826:7392 1:N:0:130
ATCTCTATCTCCTAAAAACCTGTTTAGATTTGGAGATAGACCTTCAGGTTTTTCATCATTTTCTGCATGAATTATACATTGACCACGTTTCCAGCGTGGTCAGTTTGCAGCATTCTGTTATTTTGTTTGACAGAGTGTCTTGTTGAGAACATATGTAGGACATGATTTTTTCCTGCAACAGGGAAAATAAAGTATAAGTTTTAAAGATTTATTCTTTAATAAAGGATCTCAAAGCCAGCTTTAGAAAAAGG
+
CDDDDFFFFFFFGGGGGGGGGGHHHHHHHHHHHHHHHHHHHHHHHHHHHHHGGHHHHIIHHHHHIHHHHHHHHHHHHHHHHHHHHHGHHHHHHHHGGGGHHHHHHHHHHHHHHHHHHHHHHHHHFGHHHGHHHHHHHHHHHHHHHHHEFGHHHHHHHHHHHHHHHHHHHHGHHHHHHHHHHHGGHHHHHHHHGHHGHHHHHHHHHHGHHHHHHHHHHHHHFFGHHHHHHHHHHGHHHHGHHHHHFFHHHGG
@M05620:45:000000000-G6HP7:1:1101:8444:7399 1:N:0:130
ATCTCTATCTCCTAAAAACCTGTTTAGATTTGGAGATAGACCTTCAGGTTTTTCATCATTTTCTGCATGAATTATACATTGACCACGTTTCCAGCGTGGTCAGTTTGCAGCATTCTGTTATTTTGTTTGACAGAGTGTCTTGTTGAGAACATATGTAGGACATGATTTTTTCCTGCAACAGGGAAAATAAAGTATAAGTTTTAAAGATTTATTCTTTAATAAAGGATCTCAAAGCCAGCTTTAGAAAAAGG
+
CCCCCFFFFFFFGGGGGGGGGGHHHHHHHHHHHHHHHHHHHHHHHHHHHHHGGHHHHHHHIHHHHHHHHHHHHHHHHHHHHHHHHHGGHHHHHHHGGGGHHHFHHHGHGGHHHHHHGHHFHHHHHHHHHHHHHHHGHHHHHHHHGHHHGGGHHHHGHHHHHGHHGHHHHHGHFHHHHHHHHHGGHHHHHHGGDDHG@GHHHHHHHHEHGHHHHHHHHHEGHHHH<FFHHGHHHHHHFHGHHHHHHHHHGDD
@M05620:45:000000000-G6HP7:1:1101:24883:7400 1:N:0:130
CATCCTGACCCTGAAGTACCCCATTGAGCATGGCATCGTCACCAACTGGGACGACATGGAGAAGATCTGGCACCACACCTTCTACAACGAGCTGCGCGTGGCCCCGGAGGAGCACCCAGTGCTGCTGACCGAGGCCCCCCTGAACCCCAAGGCCAACAGAGAGTAGATGACTCAGGTGAGGCTCGGCCGACGCCCGTGCTCCTCCCGTCCTTTCCCCAGTCATTTTCTGCCCGGCTTGATTTCTGACATTA
+
CCCCCFFFFFFFGGGGGGGGGGGHHHHHHHHHHHHHHGHHHGHHHGHHHHHHGGGGGHHHHHHHHHHHHHHHHGHHHGGHHHHHHHHHGGGGGHHGGGGGGGHHGGGGGGGGHHHHGGHHHHHHHHHGHHGGGGGGGGGGGGHHHHGGGGHGHHGGGGGGGGGGGGGGGGGGGGGGGGGGGGGGFFFFFFFFFFFFFFFFFFFFFFFFFFFFFFFFFFFFFFFFFFFFFFFFFFFFFFAFFFFFFFFFFF0
@M05620:45:000000000-G6HP7:1:1101:14405:7402 1:N:0:130
CATCCTGACCCTGAAGTACCCCATTGAGCATGGCATCGTCACCAACTGGGACGACATGGAGAAGATCTGGCACCACACCTTCTACAACGAGCTGCGCGTGGCCCCGGAGGAGCACCCAGTGCTGCTGACCGAGGCCCCCCTGAACCCCAAGGCCAACAGAGAGAAGATGACTCAGGTGAGGCTCGGCCGACGCCCGTGCTCCTCCCGTCCTTTCCCCAGTCATTTTCTGCCCGGCTTGATTTCTGACATTT
+
CCCCCFFFFFFFGGGGGGGGGGGHHHHHHHHHHHHHHGHHHGHHHGHHHHHHGGGGGHHHHHHHHHHHHHHHHGHHHGGHHHHHHHHHGGGGGHHGGGGGGGHHGGGGGGGGHHHHGGHHHHHHHHHHHHGGGGGGGGGGGGHHHHGGGDHGHHGGGGGGFGGGGGGGGGGGGGGGGGGGGGFFFFFFFBFFFFFFBDFFFFFFFFFEFFFFFFFFFFF0FBFFFFFFFEFFFFFFFFAFFBBB0;;:BF0
@M05620:45:000000000-G6HP7:1:1101:5088:7406 1:N:0:130
CATCCTGACCCTGAAGTACCCCATTGAGCATGGCATCGTCACCAACTGGGACGACATGGAGAAGATCTGGCACCACACCTTCTACAACGAGCTGCGCGTGGCCCCGGAGGAGCACCCAGTGCTGCTGACCGAGGCCCCCCTGAACCCCAAGGCCAACAGAGAGAAGATGACTCAGGTGAGGCTCGGCCGACGCCCGTGCTCCTCCCGTCCTTTCCCCAGTCATTTTCTGCCCGGCTTGATTTCTGACATTA
+
CCCCCFFFFFFFGGGGGGGGGGGHHHHHHHHHHHHHHGHHHGHHHGHHHHHHGGGGGHHHHHHHHHHHHHHHHGHHHGGHHHHHHHHHGGGGGHHGGGGGGGHHGGGGGGGGHGHHGGHHHHHHHHHHHHGGGGGGGGGGGGHHHHGGGGHGHHGGGGGGGGGGGGGGGGGGGGGGGGGGGGGGFFFFFFFFFFFFFFFFFFFFFFFEFFFFFFFFFFFFFFFFFFFFFFFFFFFFFFAFFFFFFFFFFF/
@M05620:45:000000000-G6HP7:1:1101:15448:7491 1:N:0:130
CATCCTGACCCTGAAGTACCCCGGCTTGATTTCTGACATTAGATCGGAAGAGCACACGTCTGAACTCCAGTCACTCTCGCGCATCTCGTATGCCGTCTTCTGCTTGAAAAAAAAAAAAACAAGAAAATCACTCAGACTAGAATCCTTCACTTCACCCTACCATCAGACGCAAAACCCCTCAGCACGTCTGATCCTTCCATGTCCTCAGTGCTGACCGATCGCTCCTGTTCCTTCACAGACTGTCGCCATAC
+
CCCCCFFFFFFFGGGGGGGGGGGGGGGGHHHHHHHHHHHHHHHHHHGGGGHHHHHHHGHHHGHHHHHHHHHHHHHHHHGGGGGGGHHHGGHHHHGGGHGHHHHHHHHHHHH<>BCB/>//<.000001111110000000000=000000000000.:;..0000000-----9.......000.-../.0000000/0009000000000000//-;;--...90000000;000000.0000.....0/
@M05620:45:000000000-G6HP7:1:1101:13496:7494 1:N:0:130
CATCCTGACCCTGAAGTACCCCATTGAGCATGGCATCGTCACCAACTGGGACGACATGGAGAAGATCTGGCACCACACCTTCTACAACGAGCTGCGCGTGGCCCCGGAGGAGCACCCAGTGCTGCTGACCGAGGCCCCCCTGAACCCCAAGGCCAACAGAGAGAAGATGACTCAGGTGAGGCTCGGCCGACGCCCGTGCTCCTCCCGTCCTTTCCCCAGTCATTTTCTGCCCGGCTTGATTTCTGACATTT
+
DDDCCFFFFFFFGGGGGGGGGGGHHHHHHHHHHHHHHGHHHGHHHGHHHHHHGGGGGHHHHHHHHHHHHHHHHGHHHGGHHHHHHHHHGGGGGHHGGGGGGGHHGGGGGGGGHHHHGGHGHHHHHHHHHHGGGGGGGGGGGGHHHHGGGGHGHHGGGGGGGGGGGGGGGGGGGGGGHGGGGGGGFFFFFFFFFFFFDFFFFFFFFFFFFFFFFFFFFFFFFFFFFFFFFFFFBFFFFF?FFFFFFBFFFF0
@M05620:45:000000000-G6HP7:1:1101:10333:7538 1:N:0:130
ATCTCTATCTCCTAAAAACCTGTTTAGATTTGGAGATAGACCTTCAGGTTTTTCATCATTTTCTGCATGAATTATACATTGACCACGTTTCCAGCGTGGTCAGTTTGCAGCATTCTGTTATTTTGTTTGACAGAGTGTCTTGTTGAGAACATATGTAGGACATGATTTTTTCCTGCAACAGGGAAAATAAAGTATAAGTTTTAAAGATTTATTCTTTAATAAAGGATCTCAAAGCCAGCTTTAGAAAAAGG
+
BBBBBFFFFFFFGGGFGGGGGGHFGGFFFEDFBGHHFFHHBHHHFGHGFGGFGHFHHGHHHHHHGHHEHFFHFFHFGHHHHFFHGHGHHHHFGHFGGGEHGFFFGGFHBCFHDGHHFHFHHHHHHHHHHBF??EFHDGFHHHGHGHHCBFGHHHHE4GHHHEHGFHHHHHGF2FDH2FGFHAFAGE0GHFFG11@FHGHHHHGF1FFG<FFFHBGHFH00=<DF<GDGHFHFFDG.CCACHFHGHHHHGG?
@M05620:45:000000000-G6HP7:1:1101:10190:7549 1:N:0:130
AGATTACTGCAACAGTTCCCCCTGGACCTGGAAAAGTTTCTTGCCTGGCTTACAGAAGCTGAAACAACTGCCAATGTCCTACAGGATGCTACCCGTAAGGAAAGGCTCCTAGAAGACTCCAAGGGAGTAAAAGAGCTGATGAAACAATGGCAAGTAAGTCAGGCATTTCCGCTTTAGCACTCTTGTGGATCCAATTGAACAATTCTCAGCATTTGTACTTGTAACTGACAAGCCAGGGACAAAACAAAGAT
+
AAABBFFFFFB@FFGGGGGGGGGGHHHHHFHHHHGHHHHHHHHHHHHGGHHHHGHFFHHHHHHHHEEHHHHHHHGHHHHHHHGHHHHHHHHHHHGGGGHHHHGFHEHHGHHHHFFFHHHHFHHGGHGGHHHHHGHHHHHHHGHHHHHHGHHGHGHBGHHHHHGHHHHHHHGGGGGGHHHHHHHHHGH?GGHHHHHHHHHGGHHHHHHHHHHHHHHHHGHGHHGHHGHHGGGGGGGGGGGG.AFGGGGGGBC
@M05620:45:000000000-G6HP7:1:1101:23989:7555 1:N:0:130
ATCTCTATCTCCTAAAAACCTGTTTAGATTTGGAGATAGACCTTCAGGTTTTTCATCATTTTCTGCATGAATTATACATTGACCACGTTTCCAGCGTGGTCAGTTTGCAGCATTCTGTTATTTTGTTTGACAGAGTGTCTTGTTGAGAACATATGTAGGACATGATTTTTTCCTGCAACAGGGAAAATAAAGTATAAGTTTTAAAGATTTATTCTTTAATAAAGGATCTCAAAGCCAGCTTTAGAAAAAGG
+
BCCCCFFFFFFFGGGGGGGGGGHHHHHGHHHHHHHGHHHGHHHHHHHHHHHGGHHHHHHHHHIIHHHHHHHHHHHHHHHHHHHHHHGHHHHHHHHGGGGHHHHHHHHHGHHHHHHHHHHHHHHHHHHHHHHHHHHFHHHHHHHHHGHHGHHHHHHHHHHGHHHHGHHHHHGHHHHHHHHHHHGGHHGGHGHHGHHGGHHHHHGHHHGHHHHHHHHHHHGHHHHGGHHHHHHHHHGHHHGHHHHHFHHHHGF
@M05620:45:000000000-G6HP7:1:1101:10183:7566 1:N:0:130
AGATTACTGCAACAGTTCCCCCTGGACCTGGAAAAGTTTCTTGCCTGGCTTACAGAAGCTGAAACAACTGCCAATGTCCTACAGGATGCTACCCGTAAGGAAAGGCTCCTAGAAGACTCCAAGGGAGTAAAAGAGCTGATGAAACAATGGCAAGTAAGTCAGGCATTTCCGCTTTAGCACTCTTGTGGATCCAATTGAACAATTCTCAGCATTTGTACTTGTAACTGACAAGCCAGGGACAAAACAAAGAT
+
A?AABFFFFFFFGGGGGGGGGGGGHHHHHHHHHHHHHHHHHHHHHHHHHHHHHHHHHHHHHHHHHHHHHHHHHHHHHHHHHHHHHHHHHH5GHHGGGGGHHHCGHHHHGHHHHHFHHHHHHHHGGHGGHFHHHGHHHHHHHHHHHHHHHHHHHGHHHHHHHHHHHHHHHHGGGGGHGHHHHHHHHHHGHHHHHBGHHHHGGHHHHHHHHHHHHHHHHHHHHHHHHHHHGHHHHGGGGGGGEFFGGGGGGGG
@M05620:45:000000000-G6HP7:1:1101:23659:7635 1:N:0:130
TACCTGTACTGGGGAAGAGCACACGTCTGAACTCCAGTCACTCTCGCGCATCTCGTATGCCGTCTTCTGCTTGAAAAAAAAAAAAAAAAAAAAAGTAAGACAATAGAAGACACAAGTGTGAAAATAGCATGAATGATAAAGATATATATGAAATAGATGCCTCAATGGAAATAGTATATGATCATCTGATTATTATGATGAAGACATAACTATGATGCGGCAAGAGATTGAACCAGATATGTGGTCGGAAT
+
CDDCDFFFFFFFGGGGGGGGGGHHGHHHGHHHHHHHHHHHHHHHHGGGGGGEHHHGGHHHHGGGHGHHHHHHHHHHHHGGFEE><////////-.11111100>100000//</.<000000000:000000000:;00000000000;0000;000000000000;0:00;:00000000000000000000:0:0000000://000000;00000--;--./.:000000....0000000/0---..
@M05620:45:000000000-G6HP7:1:1101:15446:7640 1:N:0:130
ATCTCTGTCTCCTAAAAACCTGTTTAGATTTGGAGATAGACCTTCAGGTTTTTCATCATTTTCTGCATGAATTATACATTGACCACGTTTCCAGCGTGGTCAGTTTGCAGCATTCTGTTATTTTGTTTGACAGAGTGTCTTGTTGAGAACATATGTAGGACATGATTTTTTCCTGCAACAGGGAAAATAAAGTATAAGTTTTAAAGATTTATTCTTTAATAAAGGATCTCAAAGCCAGCTTTAGAAAAAGG
+
CDDDDFFFFFFFGGGGGGGGGGHHHHHHHHHHHHHHHHHHHHHHHHHHHHHGGHHHHHHHHHHIIHHHHHHHHHHHHHHHHHHHGHGHHHHHHHHGGGGHHHHHHHHHHHHHGHHHHHHHHHHHHGHHHHHHHGHHHHHHHHHHHHHEFHHHHHHHHHGHHHHHHHHHHHGHHHHHHHHGHHGGHHHHGGGHFGHHHHHHHHHHHHGHHHHHHHHHHHHHDGHHGHHHHHHHGHHHHHGHHHHHFHHHHGG
@M05620:45:000000000-G6HP7:1:1101:23846:7647 1:N:0:130
AGATTACTGCAACAGTTCCCCCTGGACCTGGAAAAGTTTCTTGCCTGGCTTACAGAAGCTGAAACAACTGCCAATGTCCTACAGGATGCTACCCGTAAGGAAAGGCTCCTAGAAGACTCCAAGGGAGTAAAAGAGCTGATGAAACAATGGCAAGTAAGTCAGGCATTTCCGCTTTAGCACTCTTGTGGATCCAATTGAACAATTCTCAGCATTTGTACTTGTAACTGACAAGCCAGGGACAAAACAAAGAT
+
BBABCFFFFFFFGGGFGGGGGGGGHHHHHHHHHHHHHHHHHHHHHHHHHHHHHHHHHHHHHHHHHHHHHHHHHHHHHHHHHHHHHHHHHHHHHHGGGGHHHHGHHHHHGHHHHHHHHHHHHHHGGHGGHHHHHGHHHHGHHHHHHHHHHHHHHGHHHHHHHHHHHHHHHHGGGGGHHHHHHHHHHHHGHHHHHHHHHHFFHHHHHHHHHHHHHHHHHHHGHHHHHHHGHHHHHGGGGGGGGGGGGGGGGGF
@M05620:45:000000000-G6HP7:1:1101:23863:7650 1:N:0:130
AGATTACTGCAACAGTTCCCCCTGGACCTGGAAAAGTTTCTTGCCTGGCTTACAGAAGCTGAAACAACTGCCAATGTCCTACAGGATGCTACCCGTAAGGAAAGGCTCCTAGAAGACTCCAAGGGAGTAAAAGAGCTGATGAAACAATGGCAAGTAAGTCAGGCATTTCCGCTTTAGCACTCTTGTGGATCCAATTGAACAATTCTCAGCATTTGTACTTGTAACTGACAAGCCAGGGACAAAACAAAGAT
+
>A>ABFFFFFFFGGFFGGGGGGGGHFHHHHHHHHHHFGHHHHHHHHHHHHHHHHHHGHHHHHHHHHHHHHHHHHHEHHHHHHHHHHHHHHGHHHGGGGHHHHHHHHHHGHGHFHHEHHHHHHHGFEFEHHHHHGHHHHFHHHHGHHHHHFHHHGHHHHHHHHHHHHHHHHGGGGGGGHHHHHHHHFGGFHHHHHHHHFHGHGGHHHHHHHHHHHHGHGHGHHHFGFHGHHGHHGFGGGEGGGGGGGGGGGF
@M05620:45:000000000-G6HP7:1:1101:8099:7652 1:N:0:130
CATCCTGACCCTGAAGTACCCCATTGAGCATGGCATCGTCACCAACTGGGACGACATGGAGAAGATCTGGCACCACACCTTCTACAACGAGCTGCGCGTGGCCCCGGAGGAGCACCCAGTGCTGCTGACCGAGGCCCCCCTGAACCCCAAGGCCAACAGAGAGAAGATGACTCAGGTGAGGCTCGGCCGACGCCCGTGCTCCTCCCGTCCTTTCCCCAGTCATTTTCTGCCCGGCTTGATTTCTGACATTA
+
BBAABFFFFFFFGGGGGGGGGGGHHHHGGGHHHHFFHGHHHGHFHGHHHHHHGGGGGHHHHHHHHHHHGHHHHGFHHGGHHHHHHHHHGGGGGGHGGGEEEEHHGGGGGGGGHHHHGGHGHHGHHHHGHHGGGGGGGGGGGGHFHHGGGDHGHHGGGGGBFGGGGGFGGGGGGFGGGG0FFGGGFFFFFCDDAFFF-AAFFFFFFFFFDAAFFFFFF.DFFFFBFFFFFFFFFFCFFFFFFFFF/;BBFF/
@M05620:45:000000000-G6HP7:1:1101:13902:7658 1:N:0:130
CATCCTGACCCTGAAGTACCCCATTGAGCATGGCATCGTCACCAACTGGGACGACATGGAGAAGATCTGGCACCACACCTTCTACAACGAGCTGCGCGTGGCCCCGGAGGAGCACCCAGTGCTGCTGACCGAGGCCCCCCTGAACCCCAAGGCCAACAGAGAGAAGATGACTCAGGTGAGGCTCGGCCGACGCCCGTGCTCCTCCCGTCCTTTCCCCAGTCATTTTCTGCCCGGCTTGATTTCTGACATTA
+
DCDDDFFFFFFFGGGGGGGGGGGHHHHHHHHHHHHHHGHHHGHHHGHHHHHHGGGGGHHHHHHHHHHHHHHHHGHHHGGHHHHHHHHHGGGGGHHGGGFGGGHHGGGGGGGGHHHHGGHGHHHHHHHHHHGGGGGGGGGGGGHHHHGGGGHGHHGGGGGGGGGGGGGGGGGGGGGGHGGGGGGGFFFFFFFFFFFFFFFFFFFFFFFFFFFFFFFFFFFFFFFFFFFFFFFFFFFFFFFFFFFFFBFFFF0
@M05620:45:000000000-G6HP7:1:1101:14978:7663 1:N:0:130
AGATTACTGCAACAGTTCCCCCTGGACCTGGAAAAGTTTCTTGCCTGGCTTACAGAAGCTGAAACAACTGCCAATGTCCTACAGGATGCTACCCGTAAGGAAAGGCTCCTAGAAGACTCCAAGGGAGTAAAAGAGCTGATGAAACAATGGCAAGTAAGTCAGGCATTTCCGCTTTAGCACTCTTGTGGATCCAATTGAACAATTCTCAGCATTTGTACTTGTAACTGACAAGCCAGGGACAAAACAAAGAT
+
AA1AAFFFFFBFGGBGGGGGGGGGCHHHHHGHGHFHBGHHHHHFFFHHHGHHHHGGHHHHHGHHHHGHHHHHHGHHHHHHDGFHHHHHHHDEGAEE@EFFFF0FGHHHGHGHHHHGHHHHGHGFFCEECFFFHGHHHHFHHEFFHHHHHHHHHGGGHHFGFFFGHGFGHHGGGGGHGHGHHHHHG<FCHHHHGHGHHBDFFGHGGHHDGFHFHGHGGCFFHFHFHHHFFFFHAGBFEBAEGGFAFEEFFGC
@M05620:45:000000000-G6HP7:1:1101:8078:7663 1:N:0:130
CATCCTGACCCTGAAGTACCCCATTGAGCATGGCATCGTCACCAACTGGGACGACATGGAGAAGATCTGGCACCACACCTTCTACAACGAGCTGCGCGTGGCCCCGGAGGAGCACCCAGTGCTGCTGACCGAGGCCCCCCTGAACCCCAAGGCCAACAGAGAGAAGATGACTCAGGTGAGGCTCGGCCGACGCCCGTGCTCCTCCCGTCCTTTCCCCAGTCATTTTCTGCCCGGCTTGATTTCTGACATTT
+
BBBBBFFFFFFFGGGGGGGGGGGHHHHHHHHHHHHHHGHHHGHHHGHHGHHHGGGGGGHHHHFGHHHHHHHHHGHHHGGHHHHHHHHHGGGGGHHGGGGGGGHHGGGGGGGGHHHHGGHHHHHHHHGHHHGCGGGGGGGGGGHFHHGGDDGGHHGGGGGGGGG.CFFGGGGGGGGGGGGGGGGGFFFFFFFDFFFFFFFEFFFFFFFADDFFFFFFFFBFFFFFFFFFFFFFFFFFFFAFFFFFFBB/;F/
@M05620:45:000000000-G6HP7:1:1101:14956:7664 1:N:0:130
AGATTACTGCAACAGTTCCCCCTGGACCTGGAAAAGTTTCTTGCCTGGCTTACAGAAGCTGAAACAACTGCCAATGTCCTACAGGATGCTACCCGTAAGGAAAGGCTCCTAGAAGACTCCAAGGGAGTAAAAGAGCTGATGAAACAATGGCAAGTAAGTCAGGCATTTCCGCTTTAGCACTCTTGTGGATCCAATTGAACAATTCTCAGCATTTGTACTTGTAACTGACAAGCCAGGGACAAAACAAAGAT
+
BBBBBFFFFFDFGGGGGGGGGGGGHHHHHHHHHHHHGHHHHHHHHHHHHHHHHHHHHHHHHHHHHHHHHHHHHHHHHHHHGHHHHHHHHHGHHHGFFGHHHHFGHHHHGHHHHHHHHHHHHHHGEFFFHHHHHGHHHHHHHHHHHHHHHHHHHGHHHHHHHHHHHHHHHHGGGGGHHHGHHHHHHGHGHHHHGFHHHGFHHHHHHHHHHHHHHHHHHHHHHHHHHHHHHHHHHGGGGGGGGGGGGGGGGGG
@M05620:45:000000000-G6HP7:1:1101:14379:7669 1:N:0:130
ATCTCTATCTCCTAAAAACCTGTTTAGATTTGGAGATAGACCTTCAGGTTTTTCATCATTTTCTGCATGAATTATACATTGACCACGTTTCCAGCGTGGTCAGTTTGCAGCATTCTGTTATTTTGTTTGACAGAGTGTCTTGTTGAGAACATATGTAGGACATGATTTTTTCCTGCAACAGGGAAAATAAAGTATAAGTTTTAAAGATTTATTCTTTAATAAAGGATCTCAAAGCCAGCTTTAGAAAAAGG
+
CCCCCFFFFFFFGGGGGGGGGGHHHHHHHHHHHHHHHHHHHHHHHHHHHHHGGHHHHHHHHHIIIHHHHHHHHHHHHHHHHHHHHHGHHHHHHHHGGGGGHHHHHHHHHHHHGHHHHHHHHHHHFFGHHGHHHHHHHHHHHHHHHHHHGGHHHHHHHHHHHHHHHHHHHHGHHHHHHHHHHHGGHHHHHHHHGGHHHHGHHHHHHHHHHHHHHHHHHHGHHHGHGHHHHHHHGHHHHHGHHHHHFGHHHGG
@M05620:45:000000000-G6HP7:1:1101:14356:7671 1:N:0:130
ATCTCTATCTCCTAAAAACCTGTTTAGATTTGGAGATAGACCTTCAGGTTTTTCATCATTTTCTGCATGAATTATACATTGACCACGTTCCCAGCGTGGCCGTTTTGCAGCATTCTGTTTTTTTGTTTGACGGGGTGTCTTGTTGGGAAAATATGTGGGACATGATTTTTTCTTGCAACGGGGAAATTAAAGATTAGGTTTTAAAGTTTTATTCTTTATTAAAGGATCTCAAAGCCAGCTTTAGAAAAAGG
+
DDDDDFFFFFFFGGGGGGGGGGHHHHHHHHHHHHHHHHHHHHHHHHHHHHHGGHHHHHIHHHIIHHHHHHHHHHHHHHHHHGHHHHGHH2FA33101B0/1//BF1134331F44@4D44BFG@EHHB33B///////2D22D20//?1/0=11111?/=0.111>FHHH-C0000=00-<E-;EH0:GG0:00:<00;FG.FF000;C00;:0;F0;0:CF0C0/0/00;C00:./..;F000:FFF.:.
@M05620:45:000000000-G6HP7:1:1101:8097:7673 1:N:0:130
CATCCTGACCCTGAAGTACCCCATTGAGCATGGCATCGTCACCAACTGGGACGACATGGAGAAGATCTGGCACCACACCTTCTACAACGAGCTGCGCGTGGCCCCGGAGGAGCACCCAGTGCTGCTGACCGAGGCCCCCCTGAACCCCAAGGCCAACAGAGAGAAGATGACTCAGGTGAGGCTCGGCCGACGCCCGTGCTCCTCCCGTCCTTTCCCCAGTCATTTTCTGCCCGGCTTGATTTCTGACATTA
+
DDDDDFFFFFFFGGGGGGGGGGGHHHHHHHHHHHHHHGHHHGHHHGHHHHHHGGGGGHHHHHHHHHHHHHHHHGHHHGGHHHHHHHHHGGGGGHHGGGGGGGHHGGGGGGGGHHHHGGHHHHHHHHHHHHGGGGGGGGGGGGHHHHGGGGHGHHGGGGGGGGGGGGGGGGGGGGGGHGGGGGGGFFFFFFFFFFFFBDFFFFFFFFFEFFFFFFFFFFFFFFFFFFFFFFFFFFFFFFFFFFFFFBFFFF0
@M05620:45:000000000-G6HP7:1:1101:25848:7674 1:N:0:130
ATCTCTATCTCCTAAAAACCTGTTTAGATTTGGAGATAGACCTTCAGGTTTTTCATCATTTTCTGCATGAATTATACATTGACCACGTTTCCAGCGTGGTCAGTTTGCAGCATTCTGTTATTTTGTTTGACAGAGTGTCTTGTTGAGAACATATGTAGGACATGATTTTTTCCTGCAACAGGGAAAATAAAGTATAAGTTTTAAAGATTTATTCTTTAATAAAGGATCTCAAAGCCAGCTTTAGAAAAAGG
+
CCCCCFFFFFFFGGGGGGGGGGHHHHHHHHHHHHHHHHHHHHHHHHHHHHHGGHHHHHHHHHIHIHHHHHHHHHHHHHHHHHHHHHGHHHHHHHHGGGGHHHHHHHHHGHHHHHHHHHHHHHHHHGHHHHHHHGHGHHHHHHHHHHHHFGHHHHHHHHHHHGHHHHHHHHGHHHHHHHHHHHGGHHHHHHGGGHHHHHHHHHHHHHGHHHHHHHHHHHHHHHHHFHHHGHHHHHHHGHGHHHHHGHHHHGG
@M05620:45:000000000-G6HP7:1:1101:13203:7683 1:N:0:130
ATCTCTATCTCCTAAAAACCTGTTTAGATTTGGAGATAGACCTTCAGGTTTTTCATCATTTTCTGCATGAATTATACATTGACCACGTTTCCAGCGTGGTCAGTTTGCAGCATTCTGTTATTTTGTTTGACAGAGTGTCTTGTTGAGAACATATGTAGGACATGATTTTTTCCTGCAACAGGGAAAATAAAGTATAAGTTTTAAAGATTTATTCTTTAATAAAGGATCTCAAAGCCAGCTTTAGAAAAAGG
+
DDDDDFFFFFFFGGGGGGGGGGHHHHHHHHHHHHHHHHHHHHHHHHHHHHHGGHHHHIHHHHHHHHHHHHHHHHHHHHHHHHHHHHGHHHHHHHHGGGGHHHHHHHHHHHHHHHHHHHHHHHHHHGHHHFHHHHHGHHHHHHHHHHHEFFHHHHHHHHHHHGHHHHHHHHGHHHHHHHHHHHGGHHHHHHHHGGHHHHHHHHHHHHGHHHHHHHHHHHHHFGFHHHHHHHHHHGHHHHGHHHHHGHHHHGG
@M05620:45:000000000-G6HP7:1:1101:14382:7687 1:N:0:130
ATCTCTATCTCCTAAAAACCTGTTTAGATTTGGAGATAGACCTTCAGGTTTTTCATCATTTTCTGCATGAATTATACATTGACCACGTTTCCAGCGTGGTCAGTTTGCAGCATTCTGTTATTTTGTTTGACAGAGTGTCTTGTTGAGAACATATGTAGGACATGATTTTTTCCTGCAACAGGGAAAATAAAGTATAAGTTTTAAAGATTTATTCTTTAATAAAGGATCTCAAAGCCAGCTTTAGAAAAAGG
+
BBBBBFFFFFFFGGGGFFGGGGHGHHHHHHHHHHHGHHHGHHHHHFGHHHHGGHHHHGHHHHHHHHHHHGHHHFHHHHHHHHHHHHGGHHHHHHHGGGGGGHHHGGHHFHHHHHHHHHHGHHHHDFFGHEGHHHGFGHHHHHHHGHHFBBGHHHHHHHHHHHGHGHHHGHGHHHHHHGHHHHGFFHHHHGGHGHHGHHHHHHHHHHBGHHHHHHHHHHFH<GFBFHHGHHHHGFHHHHGGHHHHHGGHHDD
@M05620:45:000000000-G6HP7:1:1101:10545:7712 1:N:0:130
ATCTCTATCTCCTAAAAACCTGTTTAGATTTGGAGATAGACCTTCAGGTTTTTCATCATTTTCTGCATGAATTATACATTGACCACGTTTCCAGCGTGGTCAGTTTGCAGCATTCTGTTATTTTGTTTGACAGAGTGTCTTGTTGAGAACATATGTAGGACATGATTTTTTCCTGCAACAGGGAAAATAAAGTATAAGTTTTAAAGATTTATTCTTTAATAAAGGATCTCAAAGCCAGCTTTAGAAAAAGG
+
AABBBFFFFFFFGFGGG4EEGFGHHGHGHFFDD4FBHHHHHGHHHHHHHHHGGHFHHDHFHHFGHHFHHHHHHHHHHHHGFFHHFFEHHFHHHHHGGGCHHHHHHHHHGHHHHGHHFGGFHHHHFHHHHFGFHFGHHHHHHHHHFFHHFHHHHHHHHGFHHFFFFGHHHHGHFHHHCGHHGCGFFHHHHGHFDGGHHHGHHHHGHHBGHHHHHFHHFFBD<=DGHHDHHHHFBBFCHHGHHHBGGFHHHCA
@M05620:45:000000000-G6HP7:1:1101:13472:7726 1:N:0:130
ATCTCTATCTCCTAAAAACCTGTTTAGATTTGGAGATAGACCTTCAGGTTTTTCATCATTTTCTGCATGAATTATACATTGACCACGTTTCCAGCGTGGTCAGTTTGCAGCATTCTGTTATTTTGTTTGACAGAGTGTCTTGTTGAGAACATATGTAGGACATGATTTTTTCCTGCAACAGGGAAAATAAAGTATAAGTTTTAAAGATTTATTCTTTAATAAAGGATCTCAAAGCCAGCTTTAGAAAAAGG
+
CDDDDFFFFFFFGGGGGGGGGGHHHHHHHHHHHHHHHHHHHHHHHHHHHHHGGHHHHIHHHIHIIHHHHHHHHHHHHHHHHHHHHHGHHHHHGHGGGGGFGFHHHHHHFFHHHHHHHHHFHHHHHHHHHHHHHHHHHGFHHHHHHGHHHGGHHHHGFHHHHFHHFHHHHHGHDHHHHHHHHHGGHHGHHHGHGHHHHHHHHHHHGHBGHHHHHFHHHHFGHHEHGHHHHHHHGHGHHHGHHGGHHHHHHGG
@M05620:45:000000000-G6HP7:1:1101:10533:7729 1:N:0:130
ATCTCTATCTCCTAAAAACCTGTTTAGATTTGGAGATAGACCTTCAGGTTTTTCATCATTTTCTGCATGAATTATACATTGACCACGTTTCCAGCGTGGTCAGTTTGCAGCATTCTGTTATTTTGTTTGACAGAGTGTCTTGTTGAGAACATATGTAGGACATGATTTTTTCCTGCAACAGGGAAAATAAAGTATAAGTTTTAAAGATTTATTCTTTAATAAAGGATCTCAAAGCCAGCTTTAGAAAAAGG
+
>AABBFFFFFFFGFGGGGGGGGHHHFGHHHHHHFHCGGHHHGHHHHGHHHHGGHHGHHHHHHHHHHHHHFBHHBFFH5GHHHHHHHEGHHHHHHHGGGGHHFFHHHHFGHHFHHHHGHHFGHHHHHHHG3FGGFGHHHHHHGHHHFGGGHHH?GHHHHHHHGHHHGHHHHGHGHHHGGHHHE/FAAFFGHBFD1FBGHGHHHFGGHHHHHHHHHHHHGGGHHHGEEHHHHFHHEHGFHGHHHEG0;CFFDD
@M05620:45:000000000-G6HP7:1:1101:10554:7736 1:N:0:130
ATCTCTATCTCCTAAAAACCTGTTTAGATTTGGAGATAGACCTTCAGGTTTTTCATCATTTTCTGCATGAATTATACATTGACCACGTTTCCAGCGTGGTCAGTTTGCAGCATTCTGTTATTTTGTTTGACAGAGTGTCTTGTTGAGAACATATGTAGGACATGATTTTTTCCTGCAACAGGGAAAATAAAGTATAAGTTTTAAAGATTTATTCTTTAATAAAGGATCTCAAAGCCAGCTTTAGAAAAAGG
+
CCCCCFFFFFFFGGGGGGGGGGGHHHHHHHHHHHHHHHHHHHHHHHHHHHHGGHHHHHHHHIIHHHHHHHHHHHHHHHHHHHHHHHGGHHHHHHHGGGGHHHHHHHHHGHHHHHHHHHHGHHHHHHHHHGHHHHHHHHHHHHHHHHHHFFHHHHHHHHHHHHHHHHHHHHGHHHHHHHHHHHGGHGHHHHHGDGHHHHHHHHHHHHHHHHHHHHHHHHGHHHHHHHHHHHHHHHHHFHGHHHHHHHHHHGD
@M05620:45:000000000-G6HP7:1:1101:24859:7786 1:N:0:130
CATCCTGACCCTGAAGTACCCCATTGAGCATGGCATCGTCACCAACTGGGACGACATGGAGAAGATCTGGCACCACACCTTCTACAACGAGCTGCGCGTGGCCCCGGAGGAGCACCCAGTGCTGCTGACCGAGGCCCCCCTGAACCCCAAGGCCAACAGAGAGAAGATGACTCAGGTGAGGCTCGGCCGACGCCCGTGCTCCTCCCGTCCTTTCCCCAGTCATTTTCTGCCCGGCTTGATTTCTGACATTT
+
CCCCCFFFFFFFGGGGGGGGGGGHHHHHHHHHHHHHHGHHHGHHHGHHHHHHGGGGGHHHHHHHHHHHHHHHHGHHHGGHHHHHHHHHGGGGGHHGGGGGGGHHGGGGGGGGHHHHGGHHHHHHHHHHHHGGGGGGGGGGGGHHHHGGGGHGHHGGGGGGGGGGGGGGGGGGGGGGGGGGGGGGFFFFFFFFFFFFFFFFFFFFFFFFFFFFFFFFFFFFFFFFFFFFFEFFDAFFFFFBFFFFFBFFFF0
@M05620:45:000000000-G6HP7:1:1101:5280:7793 1:N:0:130
AAACCAAGCAGACACTCACCGCCAGAAGACATGAGGTCAGCTAGATCGGAAGAGCACACGTCTGAACTCCAGTCACTCTCGCGCATCTCGTATGCCGTCTTCTGCTTGAAAAAAAAAAAAATAGTTTGACAGAGTGTCTTGTTGAGAACCTATGTCGGCCATGATTTTTTCCTGCAACAGAGAAAATAACGTATAAGTTTTAAAGATTTAGTATTTACTAATGGATATAAAAGCCAGCTAAAGAAGAAGGA
+
CCCCCABFCFFFGGGGGGGGGGGGFHHHGHHHHHHGGHHHHHHHHHHHGGGGHHHHHHHGHHHGGHHHHHHHHHHHHHHHGGGGGEEHHHGGHHHHGGGHGHHHHHHHGHHHGGGCC<>/-011>11<D=1<00==D=00G<0<<G.0/.</00;:.A-.;/000;C00-:;C0//99.///////00009/.09:/:;/;//9//;9BB/:/;/B//:////////9/;//9..;AEF///;/:///:.;
@M05620:45:000000000-G6HP7:1:1101:5292:7807 1:N:0:130
AAACCAAGCAGACACTCACCGCCAGAAGACATGAGGTCAGCTAGATCGGAAGAGCACACGTCTGAACTCCAGTCACTCTCGCGCATCTCGTATGCCGTCTTCTGCTTGAAAAAAAAAAATTTATTATTTCAGCTTGTCTTGTTGTATCCCACATTGAGTTTTGTTATTTTTTTGTAAACTGTACTGTACAGCATATGTCTTAGTGATATTTTATATTTTAATAAGCAGACTTTTTATTTAATAGTGTACAA
+
AAAAAAAFAF1CGGGGGGGG0EEEEGFEHGHHHGGEGGHCHH11FHHHGCGEHGGGHFGAFGH/GHGFHHHFHHHHHHHHEF/EEEEHHHGGHBGH?EEGFHHGHHHE01FFG/CCC//01<11111<@111=1100111<110<110=/0..<00000000<//00;000--9/00000000000;00000/000000;00009090;0090900009//9//////9-/////-///////////////
@M05620:45:000000000-G6HP7:1:1101:13330:7850 1:N:0:130
ATCTCTATCTCCTAAAAAGGAAGAAAGGGGAGGGAAGATCGGAAGAGCACACGTCTGAACTCCAGTCACTCTCGCGCATCTCGTATGCCGTCTTCTGCTTGAAAAAAAAAAAACAAATCTTATGTTTGCTCTCTGGTCATGTTTCACCACTCTATCCACCCAACTCATTTACTTCCCCCTTACGCCTTCCGGCTCCTAGTAGCGACATCCGACAGTCCTCCCAGCTCTACCCTCTCGCTCTTGCCCCCTCC
+
CCCCCFFFFFFFGGGGGGGGGGHGGGHHGGGGGGGHGHHHHGGGGGHHHHHFGHHHGHGHHHHHHGHGHHHHHGGGFEEEHHHGGHHHHGGGHGHHHHHHHFCGFGGGCBBC////<1111111111011111111100<0<00000<0.0<00<0/00...../00<0000;000//9:.:0..-..=;.---..090;00:----;0:..---00000/;/0.0000009:9//.9...00000.;@..
@M05620:45:000000000-G6HP7:1:1101:7761:7859 1:N:0:130
TACCTGTACTGGGGAAGCAATCGCCATTCCTACCCTAAAGATCGGAAGAGCACACGTCTGAACTCCAGTCACTCTCGCGCATCTCGTATGCCGTCTTCTGCTTGAAAAAAAAAAATACATCCCTTTACTTCTTGCCCCTATGTCCCCACTCCCACTCACATTCCCACACAATCAAGTCCCCCACCCATCCCTTCTCTCCCATCTTGTCTCCGCTCCTCTCCACCTCCCCCCTGCCTTTACCGTCTCACTCC
+
CCCCCFFFFFFFGGGGGGGGGGGGGGGHHHHGHHHHGHHHHHGHGGGGHHHHHHHGHHHGHHHHHHHHGHHHHHGHGGGGGFGHHGFFHHHHGECGGHGHHHHHFHHHHGGGG//0222210?1111=11=1111?1...11111<.0>.//./..</<0000=00..::.000000000;9-....//..00/0000///0/00000000.:.-:0/0:/0/...9.:.--.:.000009..../090:B
@M05620:45:000000000-G6HP7:1:1101:7744:7873 1:N:0:130
AGATTACTGCAACAGTTCCCCCTGGACCTGGAAAAGTTTCTTGCCTGGCTTACAGAAGCTGAAACAACTGCCAATGTCCTACAGGATGCTACCCGTAAGGAAAGGCTCCTAGAAGACTCCAAGGGAGTAAAAGAGCTGATGAAACAATGGCAAGTAAGTCAGGCATTTCCGCTTTAGCACTCTTGTGGATCCAATTGAACAATTCTCAGCATTTGTACTTGTAACTGACAAGCCAGGGACAAAACAAAGAT
+
?A3>AFFFFFF4CGGGGGGGGGGGFCGHFFHFFFFHFHFGFHHHHHHHHHH3GHFHHHGHHHHHHHEHHHHHGHHGHHGHBHHHHGHHHHGHHHGFCEGHFG3GGHHHGHHHHGHHHGHHHHHGGGGGEHHHHCFGHHHHH3FGHHHHGHHFHFHHHHHHHHHHHHHHHHGGGGGH1GFHHGGHHGHGFBHCG0GGHDFHGHHHGHGHHHHHHHHHHHHGHHHFHHHHFHHHHGGGEFEEEGGFFGGGGGG
@M05620:45:000000000-G6HP7:1:1101:7759:7887 1:N:0:130
AGATTACTGCAACAGTTCCCCCTGGACCTGGAAAAGTTTCTTGCCTGGCTTACAGAAGCTGAAACAACTGCCAATGTCCTACAGGATGCTACCCGTAAGGAAAGGCTCCTAGAAGACTCCAAGGGAGTAAAAGAGCTGATGAAACAATGGCAAGTAAGTCAGGCATTTCCGCTTTAGCACTCTTGTGGATCCAATTGAACAATTCTCAGCATTTGTACTTGTAACTGACAAGCCAGGGACAAAACAAAGAT
+
BBBBBFFFFFFFGGGGGGGGGGGGHHHHHHHHHHHHHHHHHHHHHHHHHHHHHHHHHHHHHHHHHHHHHHHHHHHHHHHHHHHHHHHHHHHHHHGGGGHHHHGHHHHHGHHHHHHHHHHHHHHGGGGGHHHHHGHHHHHHHDGHHHHHHHHGHGHHHHHHHHHHHHHHHHGGGGGHGHHHHHHHHGHGHHHHGHHHHGGGHHHHHHHHHHHHHHHHHHHGHHHGHHHEGHHHHGGGGGGGGFFFGGGGGGG
@M05620:45:000000000-G6HP7:1:1101:6756:7908 1:N:0:130
CATCCTGACCCTGAAGTACCCCATTGAGCATGGCATCGTCACCAACTGGGACGACATGGAGAAGATCTGGCACCACACCTTCTACAACGAGCTGCGCGTGGCCCCGGAGGAGCACCCAGTGCTGCTGACCGAGGCCCCCCTGAACCCCAAGGCCAACAGAGAGAAGATGACTCAGGTGAGGCTCGGCCGACGCCCGTGCTCCTCCCGTCCTTTCCCCAGTCATTTTCTGCCCGGCTTGATTTCTGACATTA
+
DDDDDFFFFFFFGGGGGGGGGGGHHHHHHHHHHHHHHGHHHGHHHGHHHHHHGGGGGHHHHHHHHHHHHHHHHGHHHGGHHHHHHHHHGGGGGHHGGGGGGGHHGGGGGGGGHHHHGGHHHHHHHHHHHHGGGGGGGGGGGGHHHHGGGGHGHHGGGGGGGGGGGGGGGGGGGGGGHGGGGGGGFFFFFFFFFFFFFFFFFFFFFFFFFFFFFFFFFFFFFFFFFFFFHFFFFFFFFFFFFFFFFFFFFF0
@M05620:45:000000000-G6HP7:1:1101:4379:7909 1:N:0:130
CATCCTGACCCTGAAGTACCCCATTGAGCATGGCATCGTCACCAACTGGGACGACATGGAGAAGATCTGGCACCACACCTTCTACAACGAGCTGCGCGTGGCCCCGGAGGAGCACCCAGTGCTGCTGACCGAGGCCCCCCTGAACCCCAAGGCCAACAGAGAGAAGATGACTCAGGTGAGGCTCGGCCGACGCCCGTGCTCCTCCCGTCCTTTCCCCAGTCATTTTCTGCCCGGCTTGATTTCTGACATTA
+
BBBBBFFFFFFFGGGGGGGGGGGHHHHHHHHHHHHHHGHHGGHHEGHHHHHHGGGGGHHGHHHHHHHHHHHHHGHHHGGHHHHHHHHHGGGGGHHGGGGGGGHHGGFGGGGGHHHHGGGHHHHHHHHFHHGGFGGGGGGGGGHGHHGGGFHGHHEGGGGGGGGGGGGGGGGGGGGGGGFGGEGGFFFFFFFFFFFF9ADFFFFFFFFFFFFFFFFFFFFFFBFFFFFFFFFFFAFCC;.FFFFFFFFFFF/
@M05620:45:000000000-G6HP7:1:1101:4361:7920 1:N:0:130
CATCCTGACCCTGAAGTACCCCATTGAGCATGGCATCGTCACCAACTGGGACGACATGGAGAAGATCTGGCACCACACCTTCTACAACGAGCTGCGCGTGGCCCCGGAGGAGCACCCAGTGCTGCTGACCGAGGCCCCCCTGAACCCCAAGGCCAACAGAGAGAAGATGACTCAGGTGAGGCTCGGCCGACGCCCGTGCTCCTCCCGTCCTTTCCCCAGCCATTTTCTGCCCGGCTTGTTTTCTGACATTA
+
AAAABFDFF>CFEGFFFGGGFGEFHHFFFFAF4GHHHGGHAEFFCEGGC22FEAECEGHBGF1BG5FDHGHHHFFHFEEHHHHFHDG3E1?@EEFGGGEEGGHHE@@DGCAAGECGDGHGGGFHHHHFFFG@<?-.C@--:CCC:CACFGHGHFGGA9//CFAGFFGFFFBF090/;/CAAAAA=-.9--99-9;9@.D9///FB.9E9?DB//BF..A.999BF//9:BF?A--9@-./9BFF9B/:99/
@M05620:45:000000000-G6HP7:1:1101:4594:7955 1:N:0:130
CATCCTGACCCTGAAGTACCCCATTGAGCATGGCATCGTCACCAACTGGGACGACATGGAGAAGATCTGGCACCACACCTTCTACAACGAGCTGCGCGTGGCCCCGGAGGAGCACCCAGTGCTGCTGACCGAGGCCCCCCTGAACCCCAAGGCCAACAGAGAGAAGATGACTCAGGTGAGGCTCGGCCGACGCCCGTGCTCCTCCCGTCCTTTCCCCAGTCATTTTCTGCCCGGCTTGATTTCTGACATTA
+
CCCCCFFFFFFFGGGGGGGGGGGHHHHHHHHHHHHHHGHHHGHHHGHHHHHHGGGGDHHHHHHHHHHHHHHHHGHHHGGHHHHHHHHHGGGGGHHGGGGGGGHHGGGGGGGGHHHHGGHHHHHHHHHHHHGGGGGGGGGGGGHHHHGGGGHGHHGGGGGGGGGGGGGGGGGGGGGGGGGGGGGGFFFFFFFFFFFFFFFFFFFFFFFFFFFFFFFFFFFFFFFFFFFFFFFFFFFFFFFFFFFFFFFFFF0
@M05620:45:000000000-G6HP7:1:1101:20793:7985 1:N:0:130
AAACCAAGCAGACACTCACCGCCAGAAGACATGAGGTCAGCTAGATCGGAAGAGCACACGTCTGAACTCCAGTCACTCTCGCGCATCTCGTATGCCGTCTTCTGCTTGAAAAAAAAAAAAATATGAGAAAATAGTTTATGGTTGATAAGTATCTATCAAAGCGATAGACGTTTAGACGAGTAGTGGCCGCATTGAGGCATCATCTGAACAGGTTTGAACATAGTGACGGCATATATTGATTCATACCATTA
+
BBBBBAAFAFFFGGGGGFGGEGGGEHHFGHHHHHHHGHFHHHHGHHHHGGEGHGHFHFHGHHHGGHHHHHHHHHHHHHHHGGGGGEFGGFFGHHHHGGGHGHHHHHHHFHFHHGGBCC</-01111>1110111100000/<0./0000<00000000000/.....0:.;./.0009--..00/...---..///.../////////9//.///.//////////9.----/9/;///9////////:B/
@M05620:45:000000000-G6HP7:1:1101:8052:7997 1:N:0:130
CATCCTGACCCTGAAGTACCCCATTGAGCATGGCATCGTCACCAACTGGGACGACATGGAGAAGATCTGGCACCACACCTTCTACAACGAGCTGCGCGTGGCCCCGGAGGAGCACCCAGTGCTGCTGACCGAGGCCCCCCTGAACCCCAAGGCCAACAGAGAGAAGATGACTCAGGTGAGGCTCGGCCGACGCCCGTGCTCCTCCCGTCCTTTCCCCAGTCATTTTCTGCCCGGCTTGATTTCTGACATTT
+
CCCCCFFFFFFFGGGGGGGGGGGHHHHGHHHHHHHHHGHHHGHHHGHHHHHHGGGGGHHHHHHHHHHHHHHHHGHHHGGHHHHHHHHHGGGGGHHGGGGGGGHHGGGGGGGGHHHHGGHHHHHHHHHHHHGGGGGGGGGGGGHHHHGGGGHGHHGGGGGGGGGGGGGGGGGGGGGGGGGGGGGGFFFFFFFFFFFFCDDFFFFFFFFFFFFFFFFFFFFFFFFFFFFFFFFFFFCFFF;FFFFFFEFFFF0
@M05620:45:000000000-G6HP7:1:1101:20806:8001 1:N:0:130
AAACCAAGCAGACACTCACCGCCAGAAGACATGAGGTCAGCTAGATCGGAAGAGCACACGTCTGAACTCCAGTCACTCTCGCGCATCTCGTATGCCGTCTTCTGCTTGAAAAAAAAAAAAAACAGAAAAAAAATCGTGCGAATTAACACAAGCGTAAAGTAAGACAATAAATCGAAAAAAAGTAAATTGGTACTAGCTATGATAGACGTACTCATAGTAAGAATTTACTAACTAGATCGTTGATACTTGGA
+
CCCCCCCFCFFFGGGGGGGGGGGGFHHHHHHHHHHHHHHHHHHHHHHHGGGGHHHHHHHGHHHGHHHHHHHHHHHHHHHHGGGGGFEHHHGGHHHHGGGHGHHHHHHHGHHGHGGG@F><--..001//.---.:....-.--.0000/.......9.00;0000//00:///9./.-.;-.//////://////////////;///.9...//////////////////////////.9././///9/;/
@M05620:45:000000000-G6HP7:1:1101:5555:8038 1:N:0:130
ATCTCTATTCCTAAAAACCTGTTTAGATTTGGAGATAGACCTTCAGGTTTTTCATCATTTTCTGCATGAATTATACATTGACCACGTTTCCAGCGTGGTCAGTTTGCAGCATTCTGTTATTTTGTTTGACAGAGTGTCTTGTTGAGAACATATGTAGGACATGATTTTTTCCTGCAACAGGGAAAATAAAGTATAAGTTTTAAAGATTTATTCTTTAATAAAGGATCTCAAAGCCAGCTTTAGAAAAAGGA
+
>ABBBFFFFFFFGGGGGGGGGGHHBBCFGHHHCGFGFHFFHHHGHHFFGHGGBGHFFGHHHDGHGHGHEGHHBGFGHHHHGGHHGEFHHHHHHHGEFGHHHHHHGHFHHHHHHHHHHHHHHHHHHHHHGHHHGHHHHHHHHHHHHHFHHHHHGHHGHHHHHHHHHHHHHGHHHHHHHHFFHFGHFHHHHFGGFHHGFFGGHHHHHGHHHHHHHHHHHGHGHGHHGHHHHGFFHGHFHGHHHHHHFFHHDDC
@M05620:45:000000000-G6HP7:1:1101:5552:8055 1:N:0:130
ATCTCTATTCCTAAAAACCTGTTTAGATTTGGAGATAGACCTTCAGGTTTTTCATCATTTTCTGCATGAATTATACATTGACCACGTTTCCAGCGTGGTCAGTTTGCAGCATTCTGTTATTTTGTTTGACAGAGTGTCTTGTTGAGAACATATGTAGGACATGATTTTTTCCTGCAACAGGGAAAATAAAGTATAAGTTTTAAAGATTTATTCTTTAATAAAGGATCTCAAAGCCAGCTTTAGAAAAAGGA
+
CCDDDFFFFFFFGGGGGGGGGGHHGHHHHHHHHHHHHHHHHHHHHHHHHHGGHHHHHHHHHHHHHHHHHHHHHHHHHHHHHHHHHGHHHHHHHHGGGGHHHHHHHHHHHHHHHHHHHHHHHHHHHHHHHHHHHHHHHHHHHHHHHHHHHHHHHHHHHHHHHHHHHHHHHGHHHHHHHHHHHGGHHHHHHHHHHHHHHHHHHHHHHHHHHGHHHHHHHGHHHHHHHHHHHHHHHHHHHGHHHHHHHHHHGGH
@M05620:45:000000000-G6HP7:1:1101:21666:8061 1:N:0:130
ATCTCTATCTCCTAAAAACCTGTTTAGATTTGGAGATAGACCTTCAGGTTTTTCATCATTTTCTGCATGAATTATACATTGACCACGTTTCCAGCGTGGTCAGTTTGCAGCATTCTGTTATTTTGTTTGACAGAGTGTCTTGTTGAGAACATATGTAGGACATGATTTTTTCCTGCAACAGGGAAAATAAAGTATAAGTTTTAAAGATTTATTCTTTAATAAAGGATCTCAAAGCCAGCTTTAGAAAAAGG
+
CCCCCFFFFFFFGGGGGGGGGGHHHHHHHHHHHHHHHHHHHHHHHHHHHHHGGHHHHHHHHHHHHHHHHHHHHHHHHHHHHGHHHHGHHCHHFFFGEEF?GFGHHGBFD3FGHFGHEHF4GHHHHHHHHHHGHFHEFFFHFFHHGEHHHCFGHHHE?GFHHBFF2GHHHHFH2@@CCFGFHHEGHHBGHHFG1?GHFHHHHGHHEH1GHHFHHDGH0G0GHHFHGCDCHFGHFHHFBCAGHHGHHHGHFGA
@M05620:45:000000000-G6HP7:1:1101:14136:8112 1:N:0:130
ATCTCTATCTCCTAAAAACCTGTTTAGATTTGGAGATAGACCTTCAGGTTTTTCATCATTTTCTGCATGAATTATACATTGACCACGTTTCCAGCGTGGTCAGTTTGCAGCATTCTGTTATTTTGTTTGACAGAGTGTCTTGTTGAGAACATATGTAGGACATGATTTTTTCCTGCAACAGGGAAAATAAAGTATAAGTTTTAAAGATTTATTCTTTAATAAAGGATCTCAAAGCCAGCTTTAGAAAAAGG
+
ABBBBFFFFFFFGGGGGGGGGGHHHHHHHHHHHHHHHHHHHHHHHHHHHHHGGHGHHHHHHHHHHHFHHHHHHHHHHHHHGGHHHHGHHHHHHHHGGGGHHHHHHHHHHHHHGHHHHHHGHHHHFFGHHGHHHGHGHHHHHHHHHHHGFGHHHHHHHHHHHHHHGHHHHHGHHHHHFHHGHHGFHGHHGDGHFFHHHHGHHHHHHHGHHHHHHHHHHHHHDGFFHHHHHHHFHGHHHHGHHHHGFGHGHGD
@M05620:45:000000000-G6HP7:1:1101:25192:8115 1:N:0:130
AGATTACTGCAACAGTTCCCCCTGGACCTGGAAAAGTTTCTTGCCTGGCTTACAGAAGCTGAAACAACTGCCAATGTCCTACAGGATGCTACCCGTAAGGAAAGGCTCCTAGAAGACTCCAAGGGAGTAAAAGAGCTGATGAAACAATGGCAAGTAAGTCAGGCATTTCCGCTTTAGCACTCTTGTGGATCCAATTGAACAATTCTCAGCATTTGTACTTGTAACTGACAAGCCAGGGACAAAACAAAGAT
+
ABCCCFFFFFFFGGGGGGGGGGGGHHHHHHHHHHHHHHHHHHHHHHHHHHHHHHHHHHHHHHGHHHHHHHHHHHHHHHHHHHHHHHHHHHHHHHGGGGHHHHHHHHHHGHHHHHHHHHHHHHHGGHGGHHHHHGHHHHHHHHHHHHHHHHHHHGHHHHHHHHGHHHHHHHGGGGGHFHHHHHHHHHHGHHHHHHHHHHHGHHHHHHHHHHHHHHHHHHHHHHHHHHHGHHHHHGGGGGGGGGGGGGGGGGF
@M05620:45:000000000-G6HP7:1:1101:25210:8119 1:N:0:130
AGATTACTGCAACAGTTCCCCCTGGACCTGGAAAAGTTTCTTGCCTGGCTTACAGAAGCTGAAACAACTGCCAATGTCCTACAGGATGCTACCCGTAAGGAAAGGCTCCTAGAAGACTCCAAGGGAGTAAAAGAGCTGATGAAACAATGGCAAGTAAGTCAGGCATTTCCGCTTTAGCACTCTTGTGGATCCAATTGAACAATTCTCAGCATTTGTACTTGTAACTGACAAGCCAGGGACAAAACAAAGAT
+
>A>ABFFFFFDFGFGGGGGGGGGGHHHHHHHHHHHHHHHHHHFHHHHHHHHGHHHHHHHHHHHHHHHHHHHHHFHFHHHHBGHHHHHHHHFHHHGGGFHHHHFHHHHHGHHHHHHGHHHHHHHGGHGGHHHGFGHHHHHHHHHHHHHHHHHGFFHHGGHHGHFGHHHHHHGGGGGDHHHHHHHHHHHGHHHHGBGGG<DFGGGHHHHHHHHHHGHHHGHHHHGFHHHFFHGGHGGG.AFG?AFFFGGFFFF
@M05620:45:000000000-G6HP7:1:1101:14120:8122 1:N:0:130
ATCTCTATCTCCTAAAAACCTGTTTAGATTTGGAGATAGACCTTCAGGTTTTTCATCATTTTCTGCATGAATTATACATTGACCACGTTTCCAGCGTGGTCAGTTTGCAGCATTCTGTTATTTTGTTTGACAGAGTGTCTTGTTGAGAACATATGTAGGACATGATTTTTTCCTGCAACAGGGAAAATAAAGTATAAGTTTTAAAGATTTATTCTTTAATAAAGGATCTCAAAGCCAGCTTTAGAAAAAGG
+
CCCCCFFFFFFFGGGGGGGGGGHHHHGHHHHHHHHHHHHGHHHHHHHGHHHGGHHHHHHHHHHHIHHHHHHHHHHHHHHHHHHHHHGHHHHHHHHGGGGHHHHHHHHHHHHHGHHHHHHFHHHHGHHHHHHHHHHGHHHHHHHHHGHFBFHHHHHHGHHHHGHHHHHHHHGHHHHHFHHGHHGGHHHHFGHHG=GFHHHHHHHHHHGHHHHHHHHHHHHHHHHGHHHHHHHGHFHFHHGHHHHHFGHHFGD
@M05620:45:000000000-G6HP7:1:1101:14144:8131 1:N:0:130
ATCTCTATCTCCTAAAAACCTGTTTAGATTTGGAGATAGACCTTCAGGTTTTTCATCATTTTCTGCATGAATTATACATTGACCACGTTTCCAGCGTGGTCAGTTTGCAGCATTCTGTTATTTTGTTTGACAGAGTGTCTTGTTGAGAACATATGTAGGACATGATTTTTTCCTGCAACAGGGAAAATAAAGTATAAGTTTTAAAGATTTATTCTTTAATAAAGGATCTCAAAGCCAGCTTTAGAAAAAGG
+
CCCCCFFFFFFFGGGGGGGGGGHHHHHHHHHHHHHHHHHHHHHHHHHHHHHGGHHHHHHIHIIIHHHHHHHHHHHHHHHHHHHHHHGHHHHHHHHGGGGGHHHHHHHHHHHFGHHHHHHHHHHHFFGHHGHHHHHGHHHHHHHHHGHHFFGHHHHHHHHHHGHHHHHHHHGHHHHHHGHHHHGGHHHHHHFHDFHHHHFHHHHHHHHHHHHHHHHHHHFHHHFHHHHHHHHGGHGHFHGHHHHHGHGHHGF
@M05620:45:000000000-G6HP7:1:1101:25197:8133 1:N:0:130
AGATTACTGCAACAGTTCCCCCTGGACCTGGAAAAGTTTCTTGCCTGGCTTACAGAAGCTGAAACAACTGCCAATGTCCTACAGGATGCTACCCGTAAGGAAAGGCTCCTAGAAGACTCCAAGGGAGTAAAAGAGCTGATGAAACAATGGCAAGTAAGTCAGGCATTTCCGCTTTAGCACTCTTGTGGATCCAATTGAACAATTCTCAGCATTTGTACTTGTAACTGACAAGCCAGGGACAAAACAAAGAT
+
AAABBFFFFFDFGGGGGGGGGGGGHHHHHHHHHHHHHHHHHHHHHHHHHHHHHHHHHHHHHHHHHHHHHHHHHHHHHHHHHHHHHHHHHHHHHHGFGGHHHHHHHHHHGHHHHHHHHHHHHGHGGHGGHHHHHGHHHHGHHHHHHHHHHHHHHGHHHHHHHHHHHHHHHHGGGGGHHHHHHHHHHGHGHHHHGFHHHHFFHHHHHHHHHHHHHGHHHHHHHHHGHHHHHHHHHGGGGGGGGGEFGGFGGGF
@M05620:45:000000000-G6HP7:1:1101:20902:8160 1:N:0:130
CATCCTGACCCTGAAGTACCCCATTGAGCATGGCATCGTCACCAACTGGGACGACATGGAGAAGATCTGGCACCACACCTTCTACAACGAGCTGCGCGTGGCCCCGGAGGAGCACCCAGTGCTGCTGACCGAGGCCCCCCTGAACCCCAAGGCCAACAGAGAGAAGATGACTCAGGTGAGGCTCGGCCGACGCCCGTGCTCCTCCCGTCCTTTCCCCAGTCATTTTCTGCCCGGCTTGATTTCTGACATTT
+
CCCCCFFFFFFFGGGGGGGGGGGHHHHHHHHHHHHHHGHHHGHHHGHHHHHHGGGGGHHHHHHHHHHHHHHHHGHHHGGHHHHHHHHHGGGGGHHGGGGGGGHHGGGGGGGGHHHHGGHHHHHHHHHHHHGGGGGGGGGGGGHHHHGGGGHGHHGGGGGGGGGGGGGGGGGGGGGGGGGGGGGGFFFFFFFFFFFCBDFFFFFFFFFEFFFFFFFFFFFFFFFFFFFFFFFFFFFFFF?FFFFFF:BBFF0
@M05620:45:000000000-G6HP7:1:1101:21305:8163 1:N:0:130
ATCTCTATCTCCTAAAAACCTGTTTAGATTTGGAGATAGACCTTCAGGTTTTTCATCATTTTCTGCATGAATTATACATTGACCACGTTTCCAGCGTGGTCAGTTTGCAGCATTCTGTTATTTTGTTTGACAGAGTGTCTTGTTGAGAACATATGTAGGACATGATTTTTTCCTGCAACAGGGAAAATAAAGTATAAGTTTTAAAGATTTATTCTTTAATAAAGGATCTCAAAGCCAGCTTTAGAAAAAGG
+
ABBBBFFFFFFFGGGGFGGGGGHHHHHHHHHHHHHHHHHHHHHHHHHHHHHGGHFHHHHHHHHHHHHHHHHHHHHHHHHHHHHHFHGHHHHHGHHGGGGHHHHHHHHHHHHHHHHHGHHGHHHHHHHHHHHHHHHHHHHHHHHHHFHHGGHHHHHHHHHHHHHGHHHHHHGHHHHHHHHGHHGGHHHHHHHHGGHHFHHHHHHHHHGHHHHHHHHHHHHHDFHHHHHHHHHHHEHHHHGHHHHHGHHHHGG
@M05620:45:000000000-G6HP7:1:1101:21313:8179 1:N:0:130
ATCTCTATCTCCTAAAAACCTGTTTAGATTTGGAGATAGACCTTCAGGTTTTTCATCATTTTCTGCATGAATTATACATTGACCACGTTTCCAGCGTGGTCAGTTTGCAGCATTCTGTTATTTTGTTTGACAGAGTGTCTTGTTGAGAACATATGTAGGACATGATTTTTTCCTGCAACAGGGAAAATAAAGTATAAGTTTTAAAGATTTATTCTTTAATAAAGGATCTCAAAGCCAGCTTTAGAAAAAGG
+
CCCDDFFFFFFFGGGGGGGGGGHHHHHHHHHHHHHHHHHHHHHHHHHHHHHGGHHHHIHHHHIIHHHHHHHHHHHHHHHHHHHHHHGHHHHHGHHGGGGHHHHHHHHHHHHHHHHHHHHHHHHHHHHHHHHHHHHHHHHHHHHHHHHHGGHHHHHHHHHHHHHHHHHHHHGHHHHHGHHHHHGGHHHHHHHHGGHHHHHHHHHHHHHHHHHHHHHHHHHHHHGHGHHHHHHHGHHHHHGHHHHHHHHHHGG
@M05620:45:000000000-G6HP7:1:1101:7818:8189 1:N:0:130
AGATTACTGCAACAGTTCCCCCTGGACCTGGAAAAGTTTCTTGCCTGGCTTACAGAAGCTGAAACAACTGCCAATGTCCTACAGGATGCTACCCGTAAGGAAAGGCTCCTAGAAGACTCCAAGGGAGTAAAAGAGCTGATGAAACAATGGCAAGTAAGTCAGGCATTTCCGCTTTAGCACTCTTGTGGATCCAATTGAACAATTCTCAGCATTTGTACTTGTAACTGACAAGCCAGGGACAAAACAAAGAT
+
CCCCCFFFFFFFGGGGGGGGGGGGHHHHHHHHHHHHGHHHHHHHHHHHHHHHHHHHHHHHHHHHHHHHHHHHHHHHHHHHHHHHHHHHHHGHHHGGGGHHHHHHHHHHGHHHHHHHHHHHHHHGGEGGFGHHHGHHHHGHH?GFGHHHHHHHHGHHHHHHHHHHHHHHHHGGGGGHHHHHHHHHHDGGHHHHGHHHHFHHHHHHHHHGHHHHHHHHHHHGHHHGHHHGHHHHHGGGGGFGEAFFGGGGFGF
@M05620:45:000000000-G6HP7:1:1101:10856:8190 1:N:0:130
AGATTACTGCAACAGTTCCCCCTGGACCTGGAAAAGTTTCTTGCCTGGCTTACAGAAGCTGAAACAACTGCCAATGTCCTACAGGATGCTACCCGTAAGGAAAGGCTCCTAGAAGACTCCAAGGGAGTAAAAGAGCTGATGAAACAATGGCAAGTAAGTCAGGCATTTCCGCTTTAGCACTCTTGTGGATCCAATTGAACAATTCTCAGCATTTGTACTTGTAACTGACAAGCCAGGGACAAAACAAAGAT
+
BBCCCFFFFFFFGGGGGGGGGGGGHHHHHHHHHHHHHHHHHHHHHHHHHHHHHHHHHHHHHHHHHHHHHHHHHHHHHHHHHHHHHHHHHHHHHHGFGGHHHHFHHHHHGHHHHHGHHHHHHHHGGGGGHGHHHGHHHHHHHGHHHHHHHHHHHGHHHHHHGHHHHHHHHHGGGGGHHHHHHHHHHHHGHHHHGCHHHHHHHHHHHHHHHHHHHHHHHHHHHHHHHHHHHHGHHGGGGGGGGFFFGGGGGGG
@M05620:45:000000000-G6HP7:1:1101:24053:8191 1:N:0:130
AAACCAAGCAGAAGACATGAGGTCAGCTAGATCGGAAGAGCACACGTCTGAACTCCAGTCACTCTCGCGCATCTCGTATGCCGTCTTCTGCTTGAAAAAAAAAAAACAACAATCACATATTTTATTTTACATATTTTCTTTGTTATAACACACCAAACACATCATCTTCTCCTCCAACAACTACAATCAACGATAATTTTTAAATATATATCCTTTAATAAATCATCTCAAAGCCTCCTCTACACCATAAC
+
CCCCCBBFCFFFGGGGGGGGGGHHHHHHHHGHHHGGGGHHHHHGHGHHHGHHHHHHHHHHGHHHHHFGGGGEEHHHFGHHHHGEGHGFHHHHHHGHHGHGGGGC>//////=222?11?=11111111=1?1?1>1<>1111=0>1>11><.....<....0000000000<;///::..:0:0000000/..9..0000;:0900000000=0000;B90;F000;090900/90/://0900/;A0000
@M05620:45:000000000-G6HP7:1:1101:27307:8208 1:N:0:130
ATCTCTATCTCCTAAAAACCTGTTTAGATTTGGAGATAGACCTTCAGGTTTTTCATCATTTTCTGCATGAATTATACATTGACCACGTTTCCAGCGTGGTCAGTTTGCAGCATTCTGTTATTTTGTTTGACAGAGTGTCTTGTTGAGAACATATGTAGGACATGATTTTTTCCTGCAACAGGGAAAATAAAGTATAAGTTTTAAAGATTTATTCTTTAATAAAGGATCTCAAAGCCAGCTTTAGAAAAAGG
+
CCCCCFFFFFFFGGGGGGGGGGHHHHHHHHHHHHHHHHHHHHHHHHHHHHHGGHHHHHIHIHHHHHHHHHHHHHHHHHHHHHHHHHGHHHHHHHHGGGGHHHHHHHHHHHHCGHHHGHHHHHHHHHHHHHHHHHHHHHGHHHHHHHHHGGHHHHHHHHHHHHHHHHHHHHGHFHHHHHHHHHGGHHGHFHFHFHHHGHGHHHHHGHHHHHHHHHHHHHGHHGHHGGHHHHHHHHGHFHGHHHHHHHGHHGF
@M05620:45:000000000-G6HP7:1:1101:3767:8211 1:N:0:130
AAACCAAGCAGACACTCACCGCCAGAAGACATGAGGTCAGCTAGATCGGAAGAGCACACGTCTGAACTCCAGTCACTCTCGCGCATCTCGTATGCCGTCTTCTGCTTGAAAAAAAAAAAAAACTCAAAACCACAGTACGAACTCTTCGTAACGTTCTTGACCTAATCTATCCCCCCTCTATATCTAGCTGTTTCACCATTCACCCGCACGCATGTGACATCCTTCACACTTCACACACACTCTCACCCTTC
+
DDDDDBCFCFFFGGGGGGGGGGGGGHHHHHGHHHHHGHHHHHHHHHHHGGGGHHHHHHHGHHHGHHHHHHHHHHHHHHHHGGGGGGFHHHGGHHHHGGGHGHHHHHHHGHHGHCGFGC//>-.111100<..<..000.<.-.0<00.//..</</.0000000B000000<0.<--./0:00000000000000000<00000.-------..<00000</00:0000/000000.9../<0000...:<
@M05620:45:000000000-G6HP7:1:1101:27315:8225 1:N:0:130
ATCTCTATCTCCTAAAAACCTGTTTAGATTTGGAGATAGACCTTCAGGTTTTTCATCATTTTCTGCATGAATTATACATTGACCACGTTTCCAGCGTGGTCAGTTTGCAGCATTCTGTTATTTTGTTTGACAGAGTGTCTTGTTGAGAACATATGTAGGACATGATTTTTTCCTGCAACAGGGAAAATAAAGTATAAGTTTTAAAGATTTATTCTTTAATAAAGGATCTCAAAGCCAGCTTTAGAAAAAGG
+
AAABBFFFFFFFGFGGG4EGGGHHHHHHHHHHGFFHHHHHHHHHHGHEHHHGGHHHHGHHGHHHHHHHHHHHHHHHHHHHHGHHGHGHHHHHGHHGGGEGHHHHHHHGFHH1GEHHFHHBGHHHGHHHHEHGHHHHHHHGHHHHHFHHGHHHHHHHHHBGHGHHBHGHHHGHHHHHGGHHHHGGHHHHHHHHGHHGHGHHHHHHGHBFHHHHHHHHHGHHHBFHHHFHHHHHBDGFHFEHHHHEFGHBGGC
@M05620:45:000000000-G6HP7:1:1101:21234:8260 1:N:0:130
AGATTACTGCAACAGTTCCCCCTGGACCTGGAAAAGTTTCTTGCCTGGCTTACAGAAGCTGAAACAACTGCCAATGTCCTACAGGATGCTACCCGTAAGGAAAGGCTCCTAGAAGACTCCAAGGGAGTAAAAGAGCTGATGAAACAATGGCAAGTAAGTCAGGCATTTCCGCTTTAGCACTCTTGTGGATCCAATTGAACAATTCTCAGCATTTGTACTTGTAACTGACAAGCCAGGGACAAAACAAAGAT
+
BAABCFFFFFFFGGGGGGGGGGGGHHHHHHHHHHHHGHHHHHHHHHHHHHHHHHHHHHHHHHHHHHHHHHHHHHHHHHHHHHHHHHHHHHHHHHGGGGHHHHHHHHHHGHHHHHHHHHHHHHHGGGGFHHHHHGHHHHHHHHHHHHHHHHHHHGHHHHHHHHHHHHHHHHGGGGGHHHHHHHHHHGHGHHHHGFHHHHGHHHHHHHHHHHHHHHHHHFHHHHHGHHHHHHHHGGGGGGGGEFGGGGGGGGF
@M05620:45:000000000-G6HP7:1:1101:16374:8291 1:N:0:130
AGATTACTGCAACAGTTCCCCCTGGACCTGGAAAAGTTTCTTGCCTGGCTTACAGAAGCTGAAACAACTGCCAATGTCCTACAGGATGCTACCCGTAAGGAAAGGCTCCTAGAAGACTCCAAGGGAGTAAAAGAGCTGATGAAACAATGGCAAGTAAGTCAGGCATTTCCGCTTTAGCACTCTTGTGGATCCAATTGAACAATTCTCAGCATTTGTACTTGTAACTGACAAGCCAGGGACAAAACAAAGAT
+
BABBCFFFFFDFGGGGGGGGGGGGHHHHHHHHHHHHHHHHHHHHHHHHHHHHHHHHHHHHHHHHHHHHHHHHHHHHHHHHHHHHHHHHHHGHHHGFGGHHHHHHHHHHGHHHHHHHHHHGHHFFEGFFHDGHHGHHHHGHHBFHHHHHHHHHHGHFGHHHHHHHHHHHHHGGGGGHHHGHHHHHHHHGHHHHGGHHHFHHHHHHHHHHHHGHHHHHHHHHHHHHHHHHGHGHHGGGGGGGGFFFFEEGFGF
@M05620:45:000000000-G6HP7:1:1101:16364:8307 1:N:0:130
AGATTACTGCAACAGTTCCCCCTGGACCTGGAAAAGTTTCTTGCCTGGCTTACAGAAGCTGAAACAACTGCCAATGTCCTACAGGATGCTACCCGTAAGGAAAGGCTCCTAGAAGACTCCAAGGGAGTAAAAGAGCTGATGAAACAATGGCAAGTAAGTCAGGCATTTCCGCTTTAGCACTCTTGTGGATCCAATTGAACAATTCTCAGCATTTGTACTTGTAACTGACAAGCCAGGGACAAAACAAAGAT
+
A1>AAFFFDF1FGF1GGGGGGGGC0GHHHGCGCGHHHHHHHHHHHHHHHHHFHHFHHHHHHHHHHHHHHHHHHHHHHHHHGHHHHHHHHHBHHHGG@EHHGGFHFHHGFHHHHHHHHHHF1G1F//?EG1FGHGHHHH1GGFDHHHHHHHHHHGHHGHHHHHHHHHHHHHGGGGGHHHFHHHHHHFGCHHHHHHFGHFBGFGHFHHHHFHHHHHHHHHHHHHGCHHHHGFGGHGGFGGGGGA/;9EGGGB=
@M05620:45:000000000-G6HP7:1:1101:20111:8321 1:N:0:130
AAACCAAGCAGACACTCACCGCCAGAAGACATGAGGTCAGCTAGATCGGAAGAGCACACGTCTGAACTCCAGTCACTCTCGCGCATCTCGTATGCCGTCTTCTGCTTGAAAAAAAAAAAAAAAACGAAGACCATAACACATACTCATCAAGTCCAGAATATCATAACGAGAGACACTACTTACCGCCCTTATCCTCTTCGCTCCCCTAGCCAGTCCCCACCCACCCGTGCTCTTGCCGGCGGCTCCCTTCC
+
DDCCDBBFCFFFGGGGGGGGGGGGEGHHGHGHHHHHGHHHHHHHHHHHGGGGHHHHHHHGGHHGHHHHHHHHGHHHHHHHGGGGGEEGHGFGHHHHGGGHGHHHHHHHGHHHHGGGGF<<-->-.-.<..:C/0:0000.00000;00000000;00/0000000;0....-.///;//0000/.--9-/00000000:....;.././0/0:;000./...;...;:...000:00-------...:0//
@M05620:45:000000000-G6HP7:1:1101:14798:8355 1:N:0:130
ATCTCTATCTCCTAAAAACCTGTTTAGATTTGGAGATAGACCTTCAGGTTTTTCATCATTTTCTGCATGAATTATACATTGACCACGTTTCCAGCGTGGTCAGTTTGCAGCATTCTGTTATTTTGTTTGACAGAGTGTCTTGTTGAGAACATATGTAGGACATGATTTTTTCCTGCAACAGGGAAAATAAAGTATAAGTTTTAAAGATTTATTCTTTAATAAAGGATCTCAAAGCCAGCTTTAGAAAAAGG
+
DCDDDFFFFFFFGGGGGGGGGGHHHHHHHHHHHHHHHHHHHHHHHHHHHHHGGHHHHIHHHHIIIHHHHHHHHHHHHHHHHHHHHHGHHHHHGHHGGGGGHHHHHHHHHHHGGHHHHHHHHHHHFFGHHGHHHHHGHHHHHHHHHHHHGGHHHHHHHHHHHGHHHHHHHHGHHHHHHHHHHHGGHHHHHHHHGHHHHHFHHHHHHHHHHHHHHHHHHHGHHHFHGHHHHHHHGHGHHHGHHHHHHHHGHGG
@M05620:45:000000000-G6HP7:1:1101:10840:8388 1:N:0:130
ATCTCTATCTCCTAAAAACCTGTTTAGATTTGGAGATAGACCTTCAGGTTTTTCATCATTTTCTGCATGAATTATACATTGACCACGTTTCCAGCGTGGTCAGTTTGCAGCATTCTGTTATTTTGTTTGACAGAGTGTCTTGTTGAGAACATATGTAGGACATGATTTTTTCCTGCAACAGGGAAAATAAAGTATAAGTTTTAAAGATTTATTCTTTAATAAAGGATCTCAAAGCCAGCTTTAGAAAAAGG
+
BAABBFFFFFFFGFGGGGGGGGHHHHHHHHHFHBGHHHHHHHGHHHFHHHHGGHHHHHHHGGHHFHHHHHFHHHHHHHHGHHHGHHGHHHHHFHGGGGGHHDFGHHHGFHHHFHHHEGFDHHHHHHGHHBFEGHHGHHGHHHHHHFFHHHHHHHHGGHHHHHHHBFHHHHGGFHHHFHHHFEEFHHHGHGBGDGHHHHGHHHHHHHGHFHGHHGHHHHDGHFHHHHHHHHFFGHF.CHGHHHHHGFHGFDD
@M05620:45:000000000-G6HP7:1:1101:12561:8414 1:N:0:130
AGATTACTGCAACAGTTCCCCCTGGACCTGGAAAAGTTTCTTGCCTGGCTTACAGAAGCTGAAACAACTGCCAATGTCCTACAGGATGCTACCCGTAAGGAAAGGCTCCTAGAAGACTCCAAGGGAGTAAAAGAGCTGATGAAACAATGGCAAGTAAGTCAGGCATTTCCGCTTTAGCACTCTTGTGGATCCAATTGAACAATTCTCAGCATTTGTACTTGTAACTGACAAGCCAGGGACAAAACAAAGAT
+
>>3>>@DF@DFDFGFBBFGGGGGGDCBFFHF4GAEF3EG5FGHFHHHACGF3BBAGGHHFHEHHHFHHFHFHHBFGBFGFFGHHHC@GHG5DFHGEE?GB3FGHHHGHEHHFHHGHHHHGFFHFDFEEGFGHHGGHHHFHHFHHHHHHHHHHHGFHGHGHHHHHHHHHHHGGGGGHGHHHHHHHHHFGFHHHGHHGHFFFFGHHHHHHHHHHHHHGHHHHHHFHHHHHHGHHFGFGGGGGGGGGGGGGGF=
@M05620:45:000000000-G6HP7:1:1101:12807:8428 1:N:0:130
AAACCAAGCAGACACTCACCGCCAGAAGACATGAGGTCAGCTAGATCGGAAGAGCACACGTCTGAACTCCAGTCACTCTCGCGCATCTCGTATGCCGTCTTCTGCTTGAAAAAAAAAAAAAAAAAAAAAACACAGAAAAAAAAAGAGCGGAGAAATAATAGAACAAAAAGAAGTATCAGACAGTCGCCACAATGGCTAACGTCTTGAAACAAGCCGCCGTCCTTGGAGTCGTAGAGTGGACGCGCGTGTCC
+
CCCCCBCFCFFFGGGGGGGGGGGGAFGFFHGHHHHHFHGHHHGHHHHHGGGGHHHGHHHGFHHGHGHHHHHHGHFGHHHHGGGGGF@GGHFGHHHHGGGHGHHGGHHHGHGHHFGGGG>><<>--;;---...9.000;.-9-9..:/--9--.:0090009009/....../00900000//;:.-.....000//09/.;.9.90000/./..------..0000/0/-....000.00--9--;-./0
@M05620:45:000000000-G6HP7:1:1101:23811:8432 1:N:0:130
ATCTCTATCTCCTAAAAACCTGTTTAGATTTGGAGATAGACCTTCAGGTTTTTCATCATTTTCTGCATGAATTATACATTGACCACGTTTCCAGCGTGGTCAGTTTGCAGCATTCTGTTATTTTGTTTGACAGAGTGTCTTGTTGAGAACATATGTAGGACATGATTTTTTCCTGCAACAGGGAAAATAAAGTATAAGTTTTAAAGATTTATTCTTTAATAAAGGATCTCAAAGCCAGCTTTAGAAAAAGG
+
DDDDDFFFFFFFGGGGGGGGGGHHHHHHHHHHHHHHHHHHHHHHHHHHHHHGGHHHHIIHHHHHIHHHHHHHHHHHHHHHHHHHHHGHHHHHHHHGGGGHHHHHHHHHHHHHHHHHHHHHHHHHHHHHHHHHHHHGHHHHHHHHHHHGFFHHHHHHHHHHHGHHHHHHHHGHGHHHHHHHHHGGHHHHHHHHGHHGHHHHHHHHHHFHHHHHHHHHHHHHFHHHHHHHHHHHHGGHHHGHHHGHGHHHHGG
@M05620:45:000000000-G6HP7:1:1101:23794:8446 1:N:0:130
ATCTCTATCTCCTAAAAACCTGTTTAGATTTGGAGATAGACCTTCAGGTTTTTCATCATTTTCTGCATGAATTATACATTGACCACGTTTCCAGCGTGGTCAGTTTGCAGCATTCTGTTATTTTGTTTGACAGAGTGTCTTGTTGAGAACATATGTAGGACATGATTTTTTCCTGCAACAGGGAAAATAAAGTATAAGTTTTAAAGATTTATTCTTTAATAAAGGATCTCAAAGCCAGCTTTAGAAAAAGG
+
BABCCFFFFFFFGGGGGGGGGGHHHHHHHHHHHHHGHHHGHHHHHHHHGHHGGHHHHHHHHHHIHHHHHGHHHHHHHHHHHHHHHHGGHHHHGHHGGFGGHFHGHHHHHHHHFHHHHHHHHHHHHHHHHHHHHGHGHHHHHHHHHGHHGFFHGHHHFHFHHGHHHHHHHHGHHHHHFGHHHHGGHHGHHGHHFFGHHHHHHHGHGHHHGHHHHHHHHHFHHGGHGHHHGGFFHHGHFHGFHHHHHGGHHGD
@M05620:45:000000000-G6HP7:1:1101:23826:8450 1:N:0:130
ATCTCTATCTCCTAAAAACCTGTTTAGATTTGGAGATAGACCTTCAGGTTTTTCATCATTTTCTGCATGAATTATACATTGACCACGTTTCCAGCGTGGTCAGTTTGCAGCATTCTGTTATTTTGTTTGACAGAGTGTCTTGTTGAGAACATATGTAGGACATGATTTTTTCCTGCAACAGGGAAAATAAAGTATAAGTTTTAAAGATTTATTCTTTAATAAAGGATCTCAAAGCCAGCTTTAGAAAAAGG
+
CCCCCFFFFFFFGGGGGGGGGGHHHHHHHHHHHGHHHHHHHHHHHHHHHHHGGHHHHHHIHHIHHHHHHHHHHHHHHHHHHHHHHHGHHHHHHHHGGGGHHHHHHHHHGHHHHHHHHHHHHHHHFFGHHHHHGGHFHHHHHHHHHHHGGGFHHHHHHHHHHHHHGHHHHHGHHHHHHHHHHHGGHHHHHHGHFGHHHHHHHHHHHHBGHHHHHHHHHHHHHHHHHHHHHHHHHHGHHGEHHHHHGGHFHFE
@M05620:45:000000000-G6HP7:1:1101:4484:8490 1:N:0:130
ATCTCTATCTCCTAAAAACCTTTTTAGATTTGGAGATAGACCTTCAGGTTTTTCATCATTTTCTGCATGAATTATACATTGACCACGTTTCCAGCGTGGTCAGTTTGCAGCATTCTGTTATTTTGTTTGACAGAGTGTCTTGTTGAGAACATATGTAGGACATGATTTTTTCCTGCAACAGGGAAAATAAAGTATAAGTTTTAAAGATTTATTCTTTAATAAAGGATCTCAAAGCCAGCTTTAGAAAAAGG
+
3>AABFFFFFFFGGGGFGGGFBGHHHHFFFHHHGHFEFHGHHFHFHHHHHHFGFHGHEHGHHHHHFGHHEFGHHHHFGFHHFDGHHGHHHHHDHGGFGGHHHHFFHHHFHHHDGHGFGHGHDHHGHHHHHHHHGGDGGHHHHGHHGFGFBEGHHHHHHHHHHHHHHHHHHGFHGHHGHHHHHGGHHHGDGHHFGHHHHFHHHHHHHHHHHHHHHHHHHGGHHHHHFHHHHHGGHHHGHGHHHHHHHHHFGD
@M05620:45:000000000-G6HP7:1:1101:18968:8507 1:N:0:130
ATCTCTATCTCCTAAAAACCTGTTTAGATTTGGAGATAGACCTTCAGGTTTTTCATCATTTTCTGCATGAATTATACATTGACCACGTGGTCAGTTTGCAGCATTCTTTTATTTTGTTTGACAGAGTGTCTTGTTGAGAACATATGTAGGACATGATTTTTTCCTGCAACAGGGAAAATAAAGTATAAGTTTTAAAGATTTATTCTTTAATAAAGGATCTCAAAGCCAGCTTTAGAAAAAGGAAGAAAGGG
+
BCCCDFFFFFFFGGGGGGGGGGHHHHHHHHHHHHHHHHHHHHHHHHHHHHHGGHHHHIHHHHHHHHHHHHHHHHHHHHHHHHHHHHGHHGHHGHHHHHHHHHHHHHHHHHHHHHHHHHHHHHHHHHGHHHHHHHHHHHHFHHHHHHHHHHHHHHHHHHHHHGHHHHHGHHHHHGGHHHHHHHHHHHHHHFHHHHHHHHHHHHHHHHHHHHHHHGHHGHHHHHHHHHHGHGHHHHHHGHHHGGHHHHHHHHG
@M05620:45:000000000-G6HP7:1:1101:23326:8507 1:N:0:130
AGATTACTGCAACAGTTCCCCCTGGACCTGGAAAAGTTTCTTGCCTGGCTTACAGAAGCTGAAACAACTGCCAATGTCCTACAGGATGCTACCCGTAAGGAAAGGCTCCTAGAAGACTCCAAGGGAGTAAAAGAGCTGATGAAACAATGGCAAGTAAGTCAGGCATTTCCGCTTTAGCACTCTTGTGGATCCAATTGAACAATTCTCAGCATTTGTACTTGTAACTGACAAGCCAGGGACAAAACAAAGAT
+
BBABBFFFFFFFGGGGGGGGGGGGHHHHHHHHHHHHHHHHHHHHHHHHHHHHHHHHHHHHHHHHHHHHHHHHHHHHHHHHFHHHHHHHHHFHHHGGGGHHHHHGHHHHGHHHHHHHHHHHHHHGGGGGHHHHHGHHHHHHHHHHHHHHHHHHHGHHHHHHHHHHHHHHHHGGGGGHHHHHHHHHHHHGFGHHHHHHHHHHHHHGGHHFGFHHHBHHHFHHHFHHCHHHHHGGHGGGGGGGGGGGGGGGFGF
@M05620:45:000000000-G6HP7:1:1101:11462:8517 1:N:0:130
CATCCTGACCCTGAAGTACCCCATTGAGCATGGCATCGTCACCAACTGGGACGACATGGAGAAGATCTGGCACCACACCTTCTACAACGAGCTGCGCGTGGCCCCGGAGGAGCACCCAGTGCTGCTGACCGAGGCCCCCCTGAACCCCAAGGCCAACAGAGAGAAGATGACTCAGGTGAGGCTCGGCCGACGCCCGTGCTCCTCCCGTCCTTTCCCCAGTCATTTTCTGCCCGGCTTGATTTCTGACATTA
+
CCCCCFFFFFFFGGGGGGGGGGGHHHHHHHHHHHHHHGHHHGHHHGHHHHHFGGGGGHHHHHHHHHHHHHHHHGHHHGGHHHHHHHHHGGGGGHHGGGEGGGHHGGGGGGGGHGHHGGHFHHHHGHHGHHGGGGGGGGGGGGHHHHGGGGHGHHGGGGGGGGGGGGGGGGGGGGGGGGGGGGGGFFFFFCFFFFFFDFFFFFFFFFFEFFFFFFFFFFFFFFFFFFFFFFFFFFFFFFFFFFFFFEBFFF0
@M05620:45:000000000-G6HP7:1:1101:18972:8525 1:N:0:130
ATCTCTATCTCCTAAAAACCTGTTTAGATTTGGAGATAGACCTTCAGGTTTTTCATCATTTTCTGCATGAATTATACATTGACCACGTGGTCAGTTTGCAGCATTCTTTTATTTTGTTTGACAGAGTGTCTTGTTGAGAACATATGTAGGACATGATTTTTTCCTGCAACAGGGAAAATAAAGTATAAGTTTTAAAGATTTATTCTTTAATAAAGGATCTCAAAGCCAGCTTTAGAAAAAGGAAGAAAGGG
+
CCCBCFFFFFFFGGGGGGGGGGHHHHHHHHHHHHHHHHHHHHHHHHHHHHHGGHHHHHHHHHHHHHHHHHHHHHHGHHHHHHHHHHGHHGHHGHHHHHHGHHHHHHHHHHHHHHHHHHHHHHHHHHHHHHHHHHHHGHHFGHHHHHHHHHHHHHHHHHHHHGHHHHHGHHGHHGGHHGHHHHHGHHHHHGHHHHHGHFHHHHHHHHHHHHHHGGHHHHHHHGHHHFHGHCGHHHHFFGGGGGHGHHGGHHG
@M05620:45:000000000-G6HP7:1:1101:25805:8556 1:N:0:130
CATCCTGACCCTGAAGTACCCCATTGAGCATGGCATCGTCACCAACTGGGACGACATGGAGAAGATCTGGCACCACACCTTCTACAACGAGCTGCGCGTGGCCCCGGAGGAGCACCCAGTGCTGCTGACCGAGGCCCCCCTGAACCCCAAGGCCAACAGAGAGAAGATGACTCAGGTGAGGCTCGGCCGACGCCCGTGCTCCTCCCGTCCTTTCCCCAGTCATTTTCTGCCCGGCTTGATTTCTGACATTA
+
CCCCCFFFFFFFGGGGGGGGGGGHHHHHHHHHHHHHHGHHGGHHHGHHGHGHGGGGGHHGHHHHHHHGHHHHHGHHHGGHHHHHHHHHGGGGGHHGGGFGGGHHGGGGGGGGHHHHGGHGHHGHHHHGHHGGGGGGGGGGGGHHHHGGGGHGHHGGGGGGGGGGGGGGGGGGGFGGGGGGFEEGDFFFFFFFCFFFFFDFFFFFFFFED?DFFFFFFFFFFFFFFFFFFFFFFBCAF=9FBFFFFFFFFF/
@M05620:45:000000000-G6HP7:1:1101:8492:8617 1:N:0:130
CATCCTGACCCTGAAGTACCCCATTGAGCATGGCATCGTCACCAACTGGGACGACATGGAGAAGATCTGGCACCACACCTTCTACAACGAGCTGCGCGTGGCCCCGGAGGAGCACCCAGTGCTGCTGACCGAGGCCCCCCTGAACCCCAAGGCCAACAGAGAGAAGATGACTCAGGTGAGGCTCGGCCGACGCCCGTGCTCCTCCCGTCCTTTCCCCAGTCATTTTCTGCCCGGCTTGATTTCTGACATTA
+
BBBBBFFFFFFFFGGGDFGGGGGHFGFFHHDGFHGHHGFHDGHHEEHHGCFHGGGGGHHEHFHGHGHFHHHHHGFHGEGHHHHGHHHHGEFEEHGGGGEEGGHHGGGGGGCDHEHHGGHFHHGHHHHGHHGGCGGCGFCCGGGFGHGGGGHGHHGGGGFGGGGGGGGFFGFGGBFGGGGGEGGGA=ED9-;BAFFADADABBBFFEFFFFFBBFFFFBD/;B9FFFB/FFFED;;-@=.;/;FFFEBFB//
@M05620:45:000000000-G6HP7:1:1101:5786:8620 1:N:0:130
AGATTACTGCAACAGTTCCCCCTGGACCTGGAAAAGTTTCTTGCCTGGCTTACAGAAGCTGAAACAACTGCCAATGTCCTACAGGATGCTACCCGTAAGGAAAGGCTCCTAGAAGACTCCAAGGGAGTAAAAGAGCTGATGAAACAATGGCAAGTAAGTCAGGCATTTCCGCTTTAGCACTCTTGTGGATCCAATTGAATAATTCTCAGCTTTTGTACTTGTAACTGACAAGCCAGGGATAAAACAAAGAT
+
AA1A11DFB1BDAFC3BFGG1EEGGHGHHHHFFHGFHHHH2AA1FDGHFGHB1A11BF1G11B1BFHEHFGF1GHFDBDGFGHFG0GHB@FGFGGGCCHEHEBAHG1FF1B@@1@10FFB>1BFG/</FGHFB/EBH11BGF1><CGB110F1FHHBG>FG1GG/GHH<1<CEA/F1GHDFGBB11<.D11>G0=DG0000=D0<000=/0<0C0GFGG0CC00CG00;GF..EB.E..//=0B0CGGEF0
@M05620:45:000000000-G6HP7:1:1101:25615:8620 1:N:0:130
ATCTCTATCTCCTAAAAACCTGTTTAGATTTGGAGATAGACCTTCAGGTTTTTCATCATTTTCTGCATGAATTATACATTGACCACGTTTCCAGCGTGGTCAGTTTGCAGCATTCTGTTATTTTGTTTGACAGAGTGTCTTGTTGAGAACATATGTAGGACATGATTTTTTCCTGCAACAGGGAAAATAAAGTATAAGTTTTAAAGATTTATTCTTTAATAAAGGATCTCAAAGCCAGCTTTAGAAAAAGG
+
CCDDDFFFFFFFGGGGGGGGGGHHHHHHHHHHHHHHHHHHHHHHHHHHHHHGGHHHHHIHHHIHHHHHHHHHHHHHHHHHHHHHHHGHHHHHHHHGGGGHHHHHHHHHHHHHHHHHHHHHHHHHHHHHHGHHHFHHHHHHHHHHHHHHHHHHHHHGHHHHHHHHHHHHHHGHHHHHHHHHHHGGHHHGHHDGDGHHHHGHHHHHHHGHHHHHHHHHHHHHFHHHHHHHHHHHHHGHGHGHHHHHHGHHHGG
@M05620:45:000000000-G6HP7:1:1101:23597:8633 1:N:0:130
ATCTCTATCTCCTAAAAACCTGTTTAGATTTGGAGATAGACCTTCAGGTTTTTCATCATTTTCTGCATGAATTATACATTGACCACGTTTCCAGCGTGGTCAGTTTGCAGCATTCTGTTATTTTGTTTGACAGAGTGTCTTGTTGAGAACATATGTAGGACATGATTTTTTCCTGCAACAGGGAAAATAAAGTATAAGTTTTAAAGATTTATTCTTTAATAAAGGATCTCAAAGCCAGCTTTAGAAAAAGG
+
CBCCDFFFFFFFGGGGGGGGGGHHHHHHHHHHHHHHHHHHHHHHHHHHHHHGGHHHHIIHHHIIIHHHHHHHHHHHHHHHHHHHHHGHHHHHHHHGGGGHHHHHHHHHHHHHHHHHHHHHHHHHHHHHHHHHHHHGHHHHHHHHHHHHFGHHHHHHHHHHHGHHHHHHHHGHHHHHHHHHHHGGHHHHHHHHGHHHHHHHHHHHHHHHHHHHHHHHHHHHHHHGGHHHHHHHHHGHHHGHHHHHGHHHHGG
@M05620:45:000000000-G6HP7:1:1101:5781:8640 1:N:0:130
AGATTACTGCAACAGTTCCCCCTGGACCTGGAAAAGTTTCTTGCCTGGCTTACAGAAGCTGAAACAACTGCCAATGTCCTACAGGATGCTACCCGTAAGGAAAGGCTCCTAGAAGACTCCAAGGGAGTAAAAGAGCTGATGAAACAATGGCAAGTAAGTCAGGCATTTCCGCTTTAGCACTCTTGTGGATCCAATTGAACAATTCTCAGCATTTGTACTTGTAACTGACAAGCCAGGGACAAAACAAAGAT
+
ABBCCFFFFFFFGGGGGGGGGGGGHHHHHHHHHHHHGHHHHHHHHHHHHHHHHHHHHHHHHHHHHHGHHHHHHHHHHHHHHHHHHHHHHHHHHHGGGGHHHHHHHHHHGHHHHHHHHHHHHHHGGHGGHHHHHGHHHHHHHHHHHHHHHHHHHGHHHHHHHHHHHHHHHHGGGGGHHHHHHHHHHHHGHHHHGHHHHHHHHHHHHHHHHHHHHHHHHHHGHHHGHHGHGHGHGGGGGGGGGGGGGGGGFGG
@M05620:45:000000000-G6HP7:1:1101:23582:8642 1:N:0:130
ATCTCTATCTCCTAAAAACCTGTTTAGATTTGGAGATAGACCTTCAGGTTTTTCATCATTTTCTGCATGAATTATACATTGACCACGTTTCCAGCGTGGTCAGTTTGCAGCATTCTGTTATTTTGTTTGACAGAGTGTCTTGTTGAGAACATATGTAGGACATGATTTTTTCCTGCAACAGGGAAAATAAAGTATAAGTTTTAAAGATTTATTCTTTAATAAAGGATCTCAAAGCCAGCTTTAGAAAAAGG
+
CCCCCFFFFFFFGGGGGGGGGGHHHHHHHHHHHGHHHHHHHHHHHHHHHHHGGHGHHGHIIIIHHHFHHHHHHHHHHHHHHHHHHHGHHHHHHHHGGGGHHHHHHHHHHHHFGHHHHHHHHHHHHGHHHHHHHHHGHHHHHHHHHHHGGGHHHHHHGHHHHHHHHHHHHHGHHHHHHHHHHHGGHHHHHGHHFHHHHHHHHHHHGHHHHHGHHHHHHGHHHHHGHHHHHHHGGHHHFHGHHHHHHGHHGG?
@M05620:45:000000000-G6HP7:1:1101:5800:8644 1:N:0:130
AGATTACTGCAACAGTTCCCCCTGGACCTGGAAAAGTTTCTTGCCTGGCTTACAGAAGCTGAAACAACTGCCAATGTCCTACAGGATGCTACCCGTAAGGAAAGGCTCCTAGAAGACTCCAAGGGAGTAAAAGAGCTGATGAAACAATGGCAAGTAAGTCAGGCATTTCCGCTTTAGCACTCTTGTGGATCCAATTGAACAATTCTCAGCATTTGTACTTGTAACTGACAAGCCAGGGACAAAACAAAGAT
+
BBCCCFFFFFFFGGGGGGGGGGGGHHHHHHHHHHHHGHHHHHHHHHHHHHHHHHHHHHHHHHGHHHHHHHHHHHHHHHHHHHGHHFHHHHHHHHGGGGHHHHGGGHHHGHHHHHHHHHHHHHHGGHGGGGHHHGHHHHHHHHHHHHHHGHHHHGHHHHHHHHHHHHHHHHGGGGGHHHHHHHHHHHGGGHHHHGHHGHHHHHHHFHHHHHHHHHHHHCGHGFHHHHHHHGGHFGGGGGGGGGGGGGGGFGC
@M05620:45:000000000-G6HP7:1:1101:24420:8661 1:N:0:130
ATCTCTATCTCCTAAAAACCTGTTTAGATTTGGAGATAGACCTTCAGGTTTTTCATCATTTTCTGCATGAATTATACATTGACCACGTTTCCAGCGTGGTCAGTTTGCAGCATTCTGTTATTTTGTTTGACAGAGTGTCTTGTTGAGAACATATGTAGGACATGATTTTTTCCTGCAACAGGGAAAATAAAGTATAAGTTTTAAAGATTTATTCTTTAATAAAGGATCTCAAAGCCAGCTTTAGAAAAAGG
+
BACCCFFFFFFFGGGGGGGGGGHHHHHHHHHHHHHHHHHHHHHHHHHHHHHGGHHHHHHHHHHIHHHHHHHHHHHHHHHHHHHHHHGHHHHHGHHGGGGHHGGHHHHHHHHHHHHHHHHHHHHHFGHHHHHHHHHGHHHHHHHHGGHHGFHHHHHGFHHHHGHHHHHHHHGHHHHHGHHHHHGGHHHHHHHHFHHHHHGGHHHGHHHHHHHHHHHHHHGHHHHHDHFHHHHHGHGHFHGGHHHHHGHGHGD
@M05620:45:000000000-G6HP7:1:1101:24439:8661 1:N:0:130
ATCTCTATCTCCTAAAAACCTGTTTAGATTTGGAGATAGACCTTCAGGTTTTTCATCATTTTCTGCATGAATTATACATTGACCACGTTTCCAGCGTGGTCAGTTTGCAGCATTCTGTTATTTTGTTTGACAGAGTGTCTTGTTGAGAACATATGTAGGACATGATTTTTTCCTGCAACAGGGAAAATAAAGTATAAGTTTTAAAGATTTATTCTTTAATAAAGGATCTCAAAGCCAGCTTTAGAAAAAGG
+
DEEDEFFFFFFFGGGGGGGGGGHHHHHHHHHHHHHHHHHHHHHHHHHHHHHGGHHHHHIHHHIHIHHHHHHHHHHHHHHHHHHHHHGHHHHHHHHGGGGHHHHHHHHHHHHHHHHHHHHHHHHHHHHHHHHHHHHHHHHHHHHHHHHHFFHHHHHHHHHHHGHHHHHHHHGHHHHHHHHHHHGGHHHHHHGGGHHHHHHHHHHHHHHHHHHHHHHHHHHHHHHHHHHHHHHHHHGHGHGHHHHHGGHHHGG
@M05620:45:000000000-G6HP7:1:1101:6180:8662 1:N:0:130
ATCTCTATCTCCTAAAAACCTGTTTAGATTTGGAGATAGACCTTCAGGTTTTTCATCATTTTCTGCATGAATTATACATTGACCACGTTTCCAGCGTGGTCAGTTTGCAGCATTCTGTTATTTTGTTTGACAGAGTGTCTTGTTGAGAACATATGTAGGACATGATTTTTTCCTGCAACAGGGAAAATAAAGTATAAGTTTTAAAGATTTATTCTTTAATAAAGGATCTCAAAGCCAGCTTTAGAAAAAGG
+
AABAAFFFFFFFGGGGGGGGGGHHHFFEEFEGD4FAGGHHHFHHHHHGHHHGFHHHHHHFFFFGHGHGHHHGFHHHHHHHGFHHHHGHHFHHEHHGGGGHHHHHFFHHEHGHHHHFHEFBEHHHFHHHHFFFH3GGHHHHHHHHHGHHGHHHHFGGHHFHHGGGGHHHHHGHGHHHBGHGHEGEHGGHFFFGDGHHGHDGGGFCDG1GHHHHHHHHFFGGGFDGGHHHHHGFHGB.CGEHHHFFGHHFHFE
@M05620:45:000000000-G6HP7:1:1101:17793:8671 1:N:0:130
AGATTACTGCAACAGTTCCCCCTGGACCTGGAAAAGTTTCTTGCCTGGCTTACAGAAGCTGAAACAACTGCCAATGTCCTACAGGATGCTACCCGTAAGGAAAGGCTCCTAGAAGACTCCAAGGGAGTAAAAGAGCTGATGAAACAATGGCAAGTAAGTCAGGCATTTCCGCTTTAGCACTCTTGTGGATCCAATTGAACAATTCTCAGCATTTGTACTTGTAACTGACAAGCCAGGGACAAAACAAAGAT
+
AAABBFFFFFBFGGGGGGGGGGGGHHHHHHFHHHHHGHHHHHHHHHHHHHHHHHHHHHHHHHHHHHHHHHHHHHHHHHHHHHHHHHHHHHHHHHGGGGHHHHHHHHHHGHHHHHHHHHHHHHEFEGEGHBGHHGHHHHGHH3FHHHHHHHHHHGHHHHHHHHHHHHHHHHGGGGGHHHHHHHHHHHHGHHHHGGHHHFHHHHHHHHHHHHHHHHHHHHHHHHHHHHHGGGHHHGGGGGGGGFFGGGGGFGF
@M05620:45:000000000-G6HP7:1:1101:24435:8681 1:N:0:130
ATCTCTATCTCCTAAAAACCTGTTTAGATTTGGAGATAGACCTTCAGGTTTTTCATCATTTTCTGCATGAATTATACATTGACCACGTTTCCAGCGTGGTCAGTTTGCAGCATTCTGTTATTTTGTTTGACAGAGTGTCTTGTTGAGAACATATGTAGGACATGATTTTTTCCTGCAACAGGGAAAATAAAGTATAAGTTTTAAAGATTTATTCTTTAATAAAGGATCTCAAAGCCAGCTTTAGAAAAAGG
+
BCBACFFFFFFFGGGGGGGGGGHHHHHHGHHHHHHGHHHHHHHHHHHHHHHGGHHHHHHHHHHHHHHHHHHHHHHHHGHHHHGHGHGGHHHHHHHGGGGHHHGHHHHHHHHHHHHHHHHHHHHHGHHHHGHHHGHGHHHHHHHHHHHHGHHHHHHFHHHGHHHHHHHHHHGGHHHHHHHFHHGGHHHHGHDGFGGGDGFHHHHHHHGHHHHHHHHHHHGHHHHH0CFHHHHHGHHHFHGHHHHHHHHHHGF
@M05620:45:000000000-G6HP7:1:1101:17779:8681 1:N:0:130
AGATTACTGCAACAGTTCCCCCTGGACCTGGAAAAGTTTCTTGCCTGGCTTACAGAAGCTGAAACAACTGCCAATATCCTACAGGATGCTACCCGTAAGGAAAGGCTCCTAGAAGACTCCAAGGGAGTAAAAGAGCTGATGAAACAATGGCAAGTAAGTCAGGCATTTCCGCTTTAGCACTCTTGTGGATCCAATTGAACAATTCTCAGCATTTGTACTTGTAACTGACAAGCCAGGGACAAAACAAAGAT
+
AAABBFFFDF4FGGFFGGGGGGGGHHHHHHCHGHHHHHHHHHHHHHHHHHHHHHHHHHHHHHHFGHGHHHHHHHHBHHHHHHHHHHHHHHFHHHGFGGHHHGHHFHHHGHHHHHHHHHHGHH3???EEF4FGFGHHHHGHH?DGHGHHHHHHHGHFGHGHHHHHHHHHHHGGGGGHHHHHHHHHHGHGHFHHFCGFGFHHDGHHHHHFFHFHHHHHHGHHHHHFHHGFHHGHGGGGGGGGGFGFGEEGFGF
@M05620:45:000000000-G6HP7:1:1101:19497:8697 1:N:0:130
CATCCTGACCCTGAAGTACCCCATTGAGCATGGCATCGTCACCAACTGGGACGACATGGAGAAGATCTGGCACCACACCTTCTACAACGAGCTGCGCGTGGCCCCGGAGGAGCACCCAGTGCTGCTGACCGAGGCCCCCCTGAACCCCAAGGCCAACAGAGAGAAGATGACTCAGGTGAGGCTCGGCCGACGCCCGTGCTCCTCCCGTCCTTTCCCCAGTCATTTTCTGCCCGGCTTGATTTCTGACATTA
+
CCCCDFFFFFFFGGGGGGGGGGGHHHHHHHHHHHHHHGHHHGHHHGHHHHHHGGGGGHHHHHHHHHHHHHHHHGHHHGGHHHHHHHHHGGGGGHHGGGGGGGHHGGGGGGGGHHHHGGHHHHHHHHHHHHGGGGGGGGGGGGHHHHGGGGHGHHGGGGGGGGGGGGGGGGGGGGGGHGGGGGGGFFFFFFFFFFFFFFFFFFFFFFFEFFFFFFFFFFFFFFFFFFFFFFFFFFFFFAAFFFFFFFFEFF0
@M05620:45:000000000-G6HP7:1:1101:8949:8750 1:N:0:130
AGATTACTGCAACAGTTCCCCCTGGACCTGGAAAAGTTTCTTGCCTGGCTTACAGAAGCTGAAACAACTGCCAATGTCCTACAGGATGCTACCCGTAAGGAAAGGCTCCTAGAAGACTCCAAGGGAGTAAAAGAGCTGATGAAACAATGGCAAGTAAGTCAGGCATTTCCGCTTTAGCACTCTTGTGGATCCAATTGAACAATTCTCAGCATTTGTACTTGTAACTGACAAGCCAGGGACAAAACAAAGAT
+
CCCCCFFFFFFFGGGGGGGGGGGGHHHHHHHHHHHHHHHHHHHHHHHHHHHHHHHHHHHHHHHHHHHHHHHHHHHHHHHHHHHHHHHHHHHHHHGGGGHHHHFHHHHHGHHHHHHHHHHHHHHGFHGGHHHHHGHHHHGHHGHHHHHHHHHHHGHHHHHHHHHHHHHHHHGGGGGHGHGHHHHHHFHGHHHHGGHHHHHGHHHHHHHHHHGHHHHHHFHHHHHGHHHHGGHHHGGGGGGGGFFFFGGGGGG
@M05620:45:000000000-G6HP7:1:1101:11330:8761 1:N:0:130
AGATTACTGCAACAGTTCCCCCTGGACCTGGAAAAGTTTCTTGCCTGGCTTACAGAAGCTGAAACAACTGCCAATGTCCTACAGGATGCTACCCGTAAGGAAAGGCTCCTAGAAGACTCCAAGGGAGTAAAAGAGCTGATGAAACAATGGCAAGTAAGTCAGGCATTTCCGCTTTAGCACTCTTGTGGATCCAATTGAACAATTCTCAGCATTTGTACTTGTAACTGACAAGCCAGGGACAAAACAAAGAT
+
AAABCFFFDFBDGGFBGGGGGGGGGHHHHHHHHHHHGHHHHHHHHHHHHHH3BBGGHHHHHHHHHHHHHHHHHHHHHHHHEFGHHGHHHHDGGHGFEFGGHHFGHHHHGHHHHHHHHHHHHHHGEGGEHFHHHGHHHHGHHHHHHHHHHHHHHGHHHHHHHHHHHHHHHHGGGGGHHHHHHHHHHHHGGHHHGHHHHGHGHHHHHHHHHHHHHHHHHFHHHHHHHHHHGHHHHGGGGGGGGGGGGGGGGGF
@M05620:45:000000000-G6HP7:1:1101:5521:8769 1:N:0:130
TACCTGTACTGGGGAAGAGTGTAGCAATCGCCATTCCTACCCTAAAGATCGGAAGAGCACACGTCTGAACTCCAGTCACTCTCGCGCATCTCGTATGCCGTCTTCTGCTTGAAAAAAAAAAAATAGGTTATTTTTTCCTCGGTTTACCCTACAGACTAATCCTATGTGTGTTTCTAAACTCTTTGCGTACATTAGTCACCTTTTTATTAATTTTCCCTTTACTCACTCTCCGTTCCTCTCCTACATATCAC
+
CCCCCFFFFFFFGGGGGGGGGGFHHGHHHGGGGGHHHHFFGFHHHHHHHHHGGGGGHH3FGHGHHHGHHHHHHHHGHHHGHHHGGGGGEEHHHGFHHHHGGGHGHHHHHHHHHHHHGDGBC//0?111??D1<DB->>11A....0=</0<<<<:.0000:<0;;0000.;//:0900;F9;F0;;-..-.0;00;00;BFB0C0.C000000;B00009000000090;9.;B9/000//9090000:00
@M05620:45:000000000-G6HP7:1:1101:13145:8779 1:N:0:130
CATCCTGACCCTGAAGTACCCCATTGAGCATGGCATCGTCACCAACTGGGACGACATGGAGAAGATCTGGCACCACACCTTCTACAACGAGCTGCGCGTGGCCCCGGAGGAGCACCCAGTGCTGCTGACCGAGGCCCCCCTGAACCCCAAGGCCAACAGAGAGAAGATGACTCAGGTGAGGCTCGGCCGACGCCCGTGCTCCTCCCGTCCTTTCCCCAGTCATTTTCTGCCCGGCTTGATTTCTGACATTA
+
CCCCCFFFFFFFGGGGGGGGGGGHHHHHHHHHHHHHHGHHHGHHHGHHHHHHGGGGGHHHHHHHHHHHHHHHHGHHHGGHHHHHHHHHGGGGGHHGGGGGGGHHGGGGGGGGHHHHGGHHHHHHHHHHHHGGGGGGGGGGGGHHHHGGGGHGHHGGGGGGGGGGGGGGGGGGGGGGGGGGGGGGFFFFFFDFFFFFCFFFFFFFFFFFFFFFFFFFFFFFFFFFFFFFFFFFFFFFFFFFFFFFFBFFFF0
@M05620:45:000000000-G6HP7:1:1101:22122:8793 1:N:0:130
AGATTACTGCAACAGTTCCCCCTGGACCTGGAAAAGTTTCTTGCCTGGCTTACAGAAGCTGAAACAACTGCCAATGTCCTACAGGATGCTACCCGTAAGGAAAGGCTCCTAGAAGACTCCAAGGGAGTAAAAGAGCTGATGAAACAATGGCAAGTAAGTCAGGCATTTCCGCTTTAGCACTCTTGTGGATCCAATTGAACAATTCTCAGCATTTGTACTTGTAACTGACAAGCCAGGGACAAAACAAAGAT
+
AAAAAFFFFFFFGGEBGGGGGGGGHHHHHHHHFHGHGHHHHHHHHHHHHHHFHHHHHHHHHGHHHHHHHHHHHHHHHHHHHHHHGGHHHHGGGHGGGGHHHHFHHHHHGHHHHHHHHHHHGHHGGFGEHHHHHGHHHFFHHGGHHHHHHFFHHGHHGHHHHHHHHHHHHHGGGGGHHHHHHHGHHFGGHGHHFGHHHHFFHHHHGHHFHHGHHHHHHHHHHFFHHHHHHHHHGGGGGGGGGGFGGGGGGGC
@M05620:45:000000000-G6HP7:1:1101:12660:8836 1:N:0:130
CATCCTGACCCTGAAGTACCCCATTGAGCATGGCATCGTCACCAACTGGGACGACATGGAGAAGATCTGGCACCACACCTTCTACAACGAGCTGCGCGTGGCCCCGGAGGAGCACCCAGTGCTGCTGACCGAGGCCCCCCTGAACCCCAAGGCCAACAGAGAGAAGATGACTCAGGTGAGGCTCGGCCGACGCCCGTGCTCCTCCCGTCCTTTCCCCAGTCATTTTCTGCCCGGCTTGATTTCTGACATTA
+
CCCCCFFFFFFFGGGGGGGGGGGHGHHHHHHHHHHHHGHHGGHHHGHHHGHFGGGGGHHHFHGHHHHHHHHHHGHHHGGHHHHHHHHHGGGGGHHGGGEFGGHHGGGGGGGGHEHHGGH?FGGHHGFGHHGGGGGGGGGGGGHHHHGGGGHGHHGGGGGGGGGGGGGFGGGGGGGGGGGGGGGGFFFFDBDFCFFF@DDAFFFFFFF;DFDFFFFFFFBFFFFFFFFFFEFFDFFFFFFBFBFBFBFFFF0
@M05620:45:000000000-G6HP7:1:1101:22884:8845 1:N:0:130
CATCCTGACCCTGAAGTACCCCGGCTTGATTTCTGACATTAGATCGGAAGAGCACACGTCTGAACTCCAGTCACTCTCGCGCATCTCGTATGCCGTCTTCTGCTTGAAAAAAAAACACAGCTCTCTGAGGTTATTTTTCTTCGTTGAGCCCGACAGACTTATCCGATGCGTTTTTCGACTCTATTTTACTAAATCATTCACCTTTTTATTAAATTTACCTTTTATCACTCGCCCTTCCTACACTCATGATC
+
>A1AAFFFF1BFFGGGFGGGBFE?EEECH122F2D2EGHHFHBGBGGCFGFHFHHEGEGHBFBFF1GFGHFD11GGHCGGGCEBEDFA?/FGF1E?/GF2GGHB1>FG1F0>/</<?0?</1@1?1?<FFGB1?GH1101=1<0<0.1<0.-<---/</<00:C::.;.-;;;C./-...;00;00000;00000000;C9000;CF-F/9//;////9/9BB/9;///;--9-@/-;F/F/;F///;//:
@M05620:45:000000000-G6HP7:1:1101:13901:8867 1:N:0:130
ATCTCTATCTCCTAAAAACCTGTTTAGATTTGGAGATAGACCTTCAGGTTTTTCATCATTTTCTGCATGAATTATACATTGACCACGTTTCCAGCGTGGTCAGTTTGCAGCATTCTGTTATTTTGTTTGACAGAGTGTCTTGTTGAGAACATATGTAGGACATGATTTTTTCCTGCAACAGGGAAAATAAAGTATAAGTTTTAAAGATTTATTCTTTAATAAAGGATCTCAAAGCCAGCTTTAGAAAAAGG
+
AAB>AFFFFFFFGGGGGGGGGCGHHBGHFFGHFBGBBGFGHHHHHHFFHHHFGHBHHHHHHHHHBFGHHFBHEFH5GFGHH5AG3F?FHHHGFHHGGGGHFFBBDGHGFFHHBGHFFEGGHFHHDGHHGHFHHHHHGGHHHHHHHFF/BFGHFGHFFHHHFHHHHHHHHHCCGHHHGHHHGHFGF/FGBGHHG1?FDH1GGHH1DGFHHHHHHHHHHHGG0=GDHEHHHHHGHHHFGHGHHHHGBCCGH.A
@M05620:45:000000000-G6HP7:1:1101:13891:8884 1:N:0:130
ATCTCTATCTCCTAAAAACCTGTTTAGATTTGGAGATAGACCTTCAGGTTTTTCATCATTTTCTGCATGAATTATACATTGACCACGTTTCCAGCGTGGTCAGTTTGCAGCATTCTGTTATTTTGTTTGACAGAGTGTCTTGTTGAGAACATATGTAGGACATGATTTTTTCCTGCAACAGGGAAAATAAAGTATAAGTTTTAAAGATTTATTCTTTAATAAAGGATCTCAAAGCCAGCTTTAGAAAAAGG
+
CCCCCFFFFFFFGGGGGGGGGGHHHHHHHHHHHHHHHHHHHHHHHHHHHHHGGHHHHHHHHIHHHHGHHHHHHHHHHHHHHHHHHHGGHHHHHHHGGGGHHHHHHHHHHHGHGHHHHHHGHHHHHGGHHHHHHHHGHHHHHHHHHGHHFGHHHHHHHHHHHGHHHHHHHHGHHHHHHHHHHHGGHHHHHHHHHFGBFHHHHHHHHHHHHHHHHHHHHHHHFHHHHHHHHHGHHHHHHHGHHHHHFHHGHGG
@M05620:45:000000000-G6HP7:1:1101:4822:8887 1:N:0:130
AGATTACTGCAACAGTTCCCCCTGGACCTGGAAAAGTTTCTTGCCTGGCTTACAGAAGCTGAAACAACTGCCAATGTCCTACAGGATGCTACCCGTAAGGAAAGGCTCCTAGAAGACTCCAAGGGAGTAAAAGAGCTGATGAAACAATGGCAAGTAAGTCAGGCATTTCCGCTTTAGCACTCTTGTGGATCCAATTGAACAATTCTCAGCATTTGTACTTGTAACTGACAAGCCAGGGACAAAACAAAGAT
+
AA>ABFFFFFFFGGGBGGGGGGGFHHHHFGHBEFHHGHHHHHHHHHHGFHHHHFHHHHHHHHHFFGFHGHHHGHGGFAGGHGHHHFFHHHHHHHGEGGHGHHFHHEGGFHHHHHHGFHGHHFHGGHGEHHHHHGHGHFFGFHHHHFHHHHHHHGHHGHHFDGGFHHHHHGDCEDFHGHGHHHGHGHFGGGFHFFHGFDBCGHHHHHGGHHHHHHHHHFGHHHHFHHHHGFFHFEGGGGGGGGFFFGGGFGG
@M05620:45:000000000-G6HP7:1:1101:9411:8955 1:N:0:130
AAACCAAGCAGACACTCACCGCCAGAAGACATGAGGTCAGCTAGATCGGAAGAGCACACGTCTGAACTCCAGTCACTCTCGCGCATCTCGTATGCCGTCTTCTGCTTGAAAAAAAAAAAAAAAAAAAGACAAGAAAAAACTAAAATCCTAGTCAAAAGAAAAAAAAACACAACAAAAGGAGACAGGACATGACGAGCAAGAAAGGATGAACTGAAGCGAAAGTCATCAGAGAAGTTGTAGCTGAGGGTCTC
+
DDDDDCCFDFFFGGGGGGGGGGGGGHHHGHHHHHHHHHHHHHHHHHHHGGGGHHHGHGHGGHHGHHHHHHHHHHHHHHHHGGGGGFEHHHFGHHHHGGGHGHHHHHHHGHHFHGGGGG<<-<<<---.:///.////.-.00000000000000000/.://.----..........:./9..//.../0000..---/////0./00000;:0000;.-;.000000000:0/000;000:00:...//0
@M05620:45:000000000-G6HP7:1:1101:14119:8962 1:N:0:130
CATCCTGACCCTGAAGTACCCCATTGAGCCTGGCATCGTCACCAACTGGGACGACATGGAGACGATCTGGCACCACACCTTCTACAACGAGCTGCGCGTGGCCCCAGAGGAGCACCCAGTGCTGCTGACCGAGGCCCCCCTGAACCCCAAGGCCAACAGAGAGAAGATGACTCAGGTGAGGCTCGGCCGACGCCCGTGCTCCTCCCGTCCTTTCCCCAGTCATTTTCTGCCCGGCTTGTTTTCTGACATTA
+
AAAAAFDFF1B>AG1AFFGGCGAEG111A0AF0CFGHEEHAEGBCEF00/0B//E/AHB1FC//A/FAHHHGGECGFEAGGHHFH1G@//?/?FCG?EEEE/FGG/BGHA0CF?GHCFHF1GFGGHG?CGG//--.>@--@ECCGACEAACEE.CGEGBFFFAEFGG09FBF9909B90A9AAA---9@--9;=@-;-AA9B/B/9-ABFB/9/9F--A9:/9;F///;B/---99@;-9-;BF///:9B/
@M05620:45:000000000-G6HP7:1:1101:14141:8965 1:N:0:130
CATCCTGACCCTGAAGTACCCCATTGAGCATGGCATCGTCACCAACTGGGACGACATGGAGAAGATCTGGCACCACACCTTCTACAACGAGCTGCGCGTGGCCCCAGAGGAGCACCCAGTGCTGCTGACCGAGGCCCCCCTGAACCCCAAGGCCAACAGAGAGAAGATGACTCAGGTGAGGCTCGGCCGACGCCCGTGCTCCTCCCGTCCTCTCCCCAGTCATTTTCTGCCCGGCTTGATTTCTGACATTA
+
BBBBBFFFFFFFGGGGGGGGGGGHHGHHGHHGGHHHHGHHDGHHGGHHHGFHGGGGGHHFHGHGHHHFHHHGHFHHGGGHHHHHHHHFGGGGGHHGGG>EGGHHG/EGHGFGHEHHGGH<GHGHGHHHHHGCDCGGGGGCCGFGHHGGGGHGHEHHGFHHHHDGGGGGGGGGGFGGFFFAFFEFCBEA@-@BAFFCFFFFEFFB/ADEDFF/;BFFD.A:BFFFFFBBFEFFD9>-;9.;BFFFBBBBFB;
@M05620:45:000000000-G6HP7:1:1101:9423:8970 1:N:0:130
AAACCAAGCAGACACTCACCGCCAGAAGACATGAGGTCAGCTAGATCGGAAGAGCACACGTCTGAACTCCAGTCACTCTCGCGCATCTCGTATGCCGTCTTCTGCTTGAAAAAAAAAAAAATAGCAACGGAATACGAGGGTTAGCGAAATTGCAGCACACAAAGAGAGAGTGAGAGTGAAAACAGATGAATGACGAGACTGTCGTGACAGGTAGGGAGAAGCATGTGTGATACGAGACGCGCATGATAGTA
+
BBBBBBBFBFFFGGGGGGGGGGGFEHHHHHGHHGHHHHFHHHHHHHGGGFGGHHHHHGHGHHHGHHHGHHHHGGHHHHHHGGECEE/FHHGFHHHHGGFHGHHFGHFBFBGGHGGGG?//-0111110->...00...--....0----.00000/../....:///.9.90000//00;09/..//////;//..-.9////..9/.//.//9../...99//////.////....;.---;..//////
@M05620:45:000000000-G6HP7:1:1101:3293:8977 1:N:0:130
CATCCTGACCCTGAAGGACCCCATTGAGCATGGCATCGTCACCAACTGGGACGACATGGAGAAGATCTGGCACCACACCTTCTACAACGAGCGGCGCGTGGCCCCGGAGGAGCACCCAGTGCTGCTGACCGAGGCCCCCCTGAACCCCAAGGCCAACAGAGAGAAGATGACTCAGGTGAGGCTCGGCCGACGCCCGTGCTCCTCCCGTCCTTTTCCCAGTCATTTTCTGCCCGGCTTGTTTTCTGACATTA
+
1A1AA1DFF1C1FBG11BBE1AE0AFHFHFFHHHGHBEGAHEF1//0FGHGA?EG?AF01FFCCGDHFHB10G/FG///FF1DHHFF1EE///>></ECG/BA/@</AC@A//FGG.F<>C1FGF1GF/<A?<@-..:@?AE/09.99EGGEEFGE?9//9/;AFFEBB/:B/9BF9BFAAE?F----;9-------;A?BBFFEE--9-;BB////;9/B////;/BFFFFF--@---;;B/B/;///;;
@M05620:45:000000000-G6HP7:1:1101:25244:9004 1:N:0:130
ATCTCTATCTCCTAAAAACCTGTTTAGATTTGGAGATAGACCTTCAGGTTTTTCATCATTTTCTGCATGAATTATACATTGACCACGTTTCCAGCGTGGTCAGTTTGCAGCATTCTGTTATTTTGTTTGACAGAGTGTCTTGTTGAGAACATATGTAGGACATGATTTTTTCCTGCAACAGGGAAAATAAAGTATAAGTTTTAAAGATTTATTCTTTAATAAAGGATCTCAAAGCCAGCTTTAGAAAAAGG
+
CCCCCFFFFFFFGGGGGGGGGGHHHHHHHHHHHHHHHHHHHHHHHHHHHHHGGHHHHHHHHIIHHHHHHHHHHHHHHHHHHHHHHHGHHHHHHHHGGGGHHHHHHHHHHHHHHHHHHHHHHHHHHHHHHHHHHHHHHHHHHHHHHHHHGGHHHHHHHHHHHGHHHHHHHHGHHHHHHHHHHHGGHHHHHHHHHHHHHHHHHHHHHHGHHHHHHHHHHHHHHHHHHHHHHHHHHHGHHHGHHHHHGHHHHGG
@M05620:45:000000000-G6HP7:1:1101:25238:9020 1:N:0:130
ATCTCTATCTCCTAAAAACCTGTTTAGATTTGGAGATAGACCTTCAGGTTTTTCATCATTTTCTGCATGAATTATACATTGACCACGTTTCCAGCGTGGTCAGTTTGCAGCATTCTGTTATTTTGTTTGACAGAGTGTCTTGTTGAGAACATATGTAGGACATGATTTTTTCCTGCAACAGGGAAAATAAAGTATAAGTTTTAAAGATTTATTCTTTAATAAAGGATCTCAAAGCCAGCTTTAGAAAAAGG
+
CDDDDFFFFFFFGGGGGGGGGGHHHHHHHHHHHHHHHHHHHHHHHHHHHHHGGHHHHHHHHHIIIHHHHHHHHHHHHHHHHHHHHHGHHHHHHHHGGGGHHHHHHHHHHHHHHHHHHHHHHHHHHHHHHHHHHGHHHHHHHHHHHHHHGHHHHHHHHHHHHGHHHHHHHHGHHHHHHHHHHHGGHHHHGHGGFHHHHHGHHHHHHHGHHHHHHHHHHHHHHHHHHHHHHHGHHHGHGHGHHHHHHHHHHGG
@M05620:45:000000000-G6HP7:1:1101:5073:9049 1:N:0:130
ATCTCTATCTCCTAAAAACCTGTTTAGATTTGGAGATAGACCTTCAGGTTTTTCATCATTTTCTGCATGAATTATACATTGACCACGTTCCCAGCGTGGTCAGTTTGCAGCATTCTGTTTTTTTGTTTGACAGAGTGTCTTGTTGAGAACATATGTAGGCCATGATTTTTTCTTGCAACAGGGAAATTAAAGAATAAGTTTTAAAGTTTTATTTTTTATTAAAGGATCTCAAAGCCAGTTTTAGAAAAAGG
+
BBBBBFFFFFFFGGGGGGGGGGHHHHHHHHHHGHGHHHHHGHHHHHHHHHHGGHHHHHHHHHHHGHHHHGHHHHHHHHHHHGHHHHGHH2FF331>>E@1@42BHG4343F1F44B4B44BFGGEHHCF334?3BB?44B?3BD032C32233BDD3B22</@@2@FHHH?G1?11F1GFHHEGHH1=FG1110<>0DGGHDHH0<0=G00=00=G-;0:GHCG0/0/00;C00:./.0;C009BBFF.E.
@M05620:45:000000000-G6HP7:1:1101:6408:9063 1:N:0:130
AGATTACTGCAACAGTTCCCCCTGGACCTGGAAAAGTTTCTTGCCTGGCTTACAGAAGCTGAAACAACTGCCAATGTCCTACAGGATGCTACCCGTAAGGAAAGGCTCCTAGAAGACTCCAAGGGAGTAAAAGAGCTGATGAAACAATGGCAAGTAAGTCAGGCATTTCCGCTTTAGCACTCTTGTGGATCCAATTGAACAATTCTCAGCATTTGTACTTGTAACTGACAAGCCAGGGACAAAACAAAGAT
+
AA?>>@FFDF1DFGGGGGGGGGGFGHHHFCGGHHHHAGGHGFGGHHHHHHHFHHHHHHHGHHHGHFHHHHHHFHHHGHHHGHFHGHGBFFFHEGGE/AGHGH0EEHHHGHHHFH1EGHHFHCGG?/EEHFHHHFEHFCFDH>GHHHGGFHHGHGFGFGGFHHHHHHGHHHGGCGGHBGHHHHHGHF1CFHHHHBFHHDGCDHHGHGHHHHFHHFHGGGHGHFGCFGFBGHFHFEGGGGGGE.;FFEFGGGG
@M05620:45:000000000-G6HP7:1:1101:10597:9080 1:N:0:130
ATCTCTATCTCCTAAAAACCTGTTTAGATTTGGAGATAGACCTTCAGGTTTTTCATCATTTTCTGCATGAATTATACATTGACCACGTTTCCAGCGTGGTCAGTTTGCAGCATTCTGTTATTTTGTTTGACAGAGTGTCTTGTTGAGAACATATGTAGGACATGATTTTTTCCTGCAACAGGGAAAATAAAGTATAAGTTTTAAAGATTTATTCTTTAATAAAGGATCTCAAAGCCAGCTTTAGAAAAAGG
+
DCCDDFFFFFFFGGGGGGGGGGHHHHHHHHHHHHHHHHHHHHHHHHHHHHHGGHHHHHIHHHHHIHHHHHHHHHHHHHHHHHHHHHGGHHHHGHHGGGGHHHHHHHHHFHHHGHHHHHHGHHHHHHHHHHHHHHHHHHHHHHHHHHHHGGHHHHHHHHHHHGHHHHHHHHGHHHHHGHHHHHGGHHHHHHHHFGHHHHHHHHHHHHHHHHHHHHHHHHGHHHGHHHHHHHGHHHHHFHGHHHHHHHGHHGG
@M05620:45:000000000-G6HP7:1:1101:28232:9080 1:N:0:130
CATCCTGACCCTGAAGTACCCCATTGAGCATGGCATCGTCACCAACTGGGACGACATGGAGAAGATCTGGCACCACACCTTCTACAACGAGCTGCGCGTGGCCCCGGAGGAGCACCCAGTGCTGCTGACCGAGGCCCCCCTGAACCCCAAGGCCAACAGAGAGAAGATGACTCAGGTGAGGCTCGGCCGACGCCCGTGCTCCTCCCGTCCTTTCCCCAGTCATTTTCTGCCCGGCTTGATTTCTGACATTA
+
BBBBBFFFFFFFBGGGGGGGGGDGHFHHGGHHHHHHHGHHGGHHHGHHFAFGEGGGGHBGHHFHHGHHHHHHHGHHHGGHHHHHHHHG?FCFGHHGGGGGGGHHGGGGGGGGHHHHGGHHFGHHHHHHHHGGC?@FGGGFGGHHHHGGGDCFHFGGGGFGGGGGGGGGGGGGGGGGGGGGFEEGF-AA;DDFFFFBFDFFFFFFFFDEDFFBFFFFFFFFFFFFFFFBFFFFF@;BF-.;BFFF/BFFFF/
@M05620:45:000000000-G6HP7:1:1101:6914:9134 1:N:0:130
CATCCTGACCCTGAAGTACCCCATTGAGCATGGCATCGTCACCAACTGGGACGACATGGAGAAGATCTGGCACCACACCTTCTACAACGAGCTGCGCGTGGCCCCGGAGGAGCACCCAGTGCTGCTGACCGAGGCCCCCCTGAACCCCAAGGCCAACAGAGAGAAGATGACTCAGGTGAGGCTCGGCCGACGCCCGTGCTCCTCCCGTCCTTTCCCCAGTCATTTTCTGCCCGGCTTGATTTCTGACATTA
+
BCCCCFFFFFFFGGGGGGGGGGGHHHHHGHGHHHHHHGHHGGHHHGHHHHFHGGGGGHHEHHHHHFHGHHHHHGHHHGGHHHHHHHHHGGGGGHHGGGEGGGHHGGGGGGGGHGHHGGHGHHHHHHHGHHGGGGGGGGFCGGHHHHGGGGHGHHGGGGGGGGGGGGGGGGGGFGGGGGGGGGGGFFFFCAFFFFFFFADEFBBFFFFFFFFFBFFFFFFBFFFFFFFFFFFFFCFAF;:BFFFFFBBFFB:
@M05620:45:000000000-G6HP7:1:1101:7021:9143 1:N:0:130
AGATTACTGCAACAGTTCCCCCTGGACCTGGAAAAGTTTCTTGCCTGGCTTACAGAAGCTGAAACAACTGCCAATGTCCTACAGGATGCTACCCGTAAGGAAAGGCTCCTAGAAGACTCCAAGGGAGTAAAAGAGCTGATGAAACAATGGCAAGTAAGTCAGGCATTTCCGCTTTAGCACTCTTGTGGATCCAATTGAACAATTCTCAGCATTTGTACTTGTAACTGACAAGCCAGGGACAAAACAAAGAT
+
CCCCCFFFFFFFGGGGGGGGGGGGHHHHHHHHHHHHHHHHHHHHHHHHHHHHHHHHHHHHHHHHHHHHHHHHHHHHHHHHHHHHHHHHHHHHHHGGGGHHHHFGHHHHGHHHHHHHHHHHHHHGGGGGHHHHHGHHHHHHHDHHHHHHHHHHHGHHHHHHHHHHHHHHHHGGGGGHGHHHHHHHHGHGHHHHHHHHHGGHHHHHHHHHHHHHHHHHHHHGHHHHHHHGHHHHHGGGGGGGGFFGGGGGGGF
@M05620:45:000000000-G6HP7:1:1101:7200:9187 1:N:0:130
TACCTGTACTGGGGAAGCAATCGCCATTCCTACCCTAAAGATCGGAAAAGCACACGCCGGAACCCCAGTAACTCCCGGGAATCCGGAATGCCGCTTTTTGCTTGAAAAAAAAAAAAAGAAAAAAAAAGTAAGCTTGAGCAGCTGTAGGCGAAAACTAACACGAGAACTAGTAGTAAAACACGTTCTGACCGAGATAATACAGCAGGAAATAATAGTGCACGCTATGGGATGATTAGATAAAGTGTCGTTAC
+
BCCCCFFFFFFFGGGGGGGGGGGGGGGHHHHDGFGHGHHHHHHHGG22232A22100A00A001B11B33B443311////233/>///3?3>//??33/2B22?BGHFGGGG>--<.<<//.--:-:000;000/.000///090000-----/000000.-;..0090000;0:000...../.900/----.09000000/9..//00000000090.-...00./0.00000000:000000.....
@M05620:45:000000000-G6HP7:1:1101:7691:9206 1:N:0:130
CATCCTGACCCTGAAGTACCCCATTGAGCATGGCATCGTCACCAACTGGGACGACATGGAGAAGATCTGGCACCACACCTTCTACAACGAGCTGCGCGTGGCCCCGGAGGAGCACCCAGTGCTGCTGACCGAGGCCCCCCTGAACCCCAAGGCCAACAGAGAGAAGATGACTCAGGTGAGGCTCGGCCGACGCCCGTGCTCCTCCCGTCCTTTCCCCAGTCATTTTCTGCCCGGCTTGATTTCTGACATTA
+
CCCCCFFFFFFFGGGGGGGGGGGHHHHHHHHHHHHHHGHHHGHHHGHHHHHHGGGGGHHHHHHHHHHHHHHHHGHHHGGHHHHGHHHHGGGGGHHGGGGGGGHHGGGGGGGGHHHHGGHHHHHHHHHHHHGGGGGGGGGGGGHHHHGGGGHGHHGGGGGGGGGGGGGGGGGGGGGGGGGGGGGGFFFFFFFFFFFFCDFFFFFFFFFFFFFFFFFFFFFFFFFFFFFFFFFFFFFFFFFFFFFFFBFFFF0
@M05620:45:000000000-G6HP7:1:1101:3963:9223 1:N:0:130
ATCTCTATCTCCTAAAAACCTGTTTAGATTTGGAGATAGACCTTCAGGTTTTTCATCATTTTCTGCATGAATTATACATTGACCACGTTTCCAGCGTGGTCAGTTTGCAGCATTCTGTTATTTTGTTTGACAGAGTGTCTTGTTGAGAACATATGTAGGACATGATTTTTTCCTGCAACAGGGAAAATAAAGTATAAGTTTTAAAGATTTATTCTTTAATAAAGGATCTCAAAGCCAGCTTTAGAAAAAGA
+
BBBBBFFFFFFFGFGGGGGGGGHHHHHHHGHHHHHHHHHHHHHHHHHGHHHGGHHHHHHHHHHHHHHHHHHHHHHHHHHHHHHHHHGHHHHHHHHGGGGHHHHHHHHHGHHHHHHHHHHHHHHHHHHHHGHGHFHGHHGHHHHHHGHHHHHHHHHHHHFHHHHHGHHHHHGHGHHHHHHHHHGGHHGGHGHHFHHHHHFHHHHHHHEHHHHHHGHHHHHHHHGHHGHHHHHHHGHHHHGHHHHHGGHHHGE
@M05620:45:000000000-G6HP7:1:1101:3972:9242 1:N:0:130
ATCTCTATCTCCTAAAAACCTGTTTAGATTTGGAGATAGACCTTCAGGTTTTTCATCATTTTCTGCATGAATTATACATTGACCACGTTTCCAGCGTGGTCAGTTTGCAGCATTCTGTTATTTTGTTTGACAGAGTGTCTTGTTGAGAACATATGTAGGACATGATTTTTTCCTGCAACAGGGAAAATAAAGTATAAGTTTTAAAGATTTATTCTTTAATAAAGGATCTCAAAGCCAGCTTTAGAAAAAGA
+
CCDCDFFFFFFFGGGGGGGGGGHHHHHHHHHHHFHGHHHHHHHHHHHHHHHGGHHHHHHHHHHHIHHHHHHHHHHHHHHHHHHHHHGHHHHHHHHGGGGHHHHHHHHHHHHHHHHHHHHFHHHHHHHHHHHHHHHHHHHHHHHHHGHHGHHHHHHHHHGHHGHHHHHHHHGHHHHHHHHHHGGGHHHHHHHHHHHGHHHHHHHHHHGHHHHHHHHHHHFGGHHHGHHHHHHHHGHHHHGHHHHHHHHHHGG
@M05620:45:000000000-G6HP7:1:1101:27354:9290 1:N:0:130
CTCTCTATCTCCTAAAAACCTGTTTAGATTTGGAGATAGCCCTTCCGGTTTTTCATCATTTTCTGCATGAATTATACATTGACCACGTTTCCAGCGTGGTCAGTTTGCAGCATTCTGTTATTTTGTTTGACAGAGTGTCTTGTTGAGAACATATGTAGGACATGATTTTTTCCTGCAACAGGGAAAATAAAGTATAAGTTTTACAGATTTATTCTTTAATAAAGGATCTCAAAGCCAGCTTTAGAAAAAGG
+
>AAAAF@FFFFFGGGGGFEGFGFGHDFGHHHHBCGGFG11BFGHH0AEGGGGGH2DG2GGHFHHHHFGFGGHHHHHGFGHHHHHFFGHHGHHHHGGGGGHGFHHHHHGBEH0FGGH2GG2FGHG2FGHG1FFFFFHHHHHHHHHC2B/BFHHHHHHDGBDHFGFFFHHHHGFHHHHG1?C0C//?E0?>1FFDGHGHHHHHHF1<F1DDD0DFHHHH00==0=00/<CGC00:0GCCCEHHHGFFG0/F.9
@M05620:45:000000000-G6HP7:1:1101:27333:9298 1:N:0:130
ATCTCTATCTCCTAAAAACCTGTTTAGATTTGGAGATAGACCTTCAGGTTTTTCATCATTTTCTGCATGAATTATACATTGACCACGTTTCCAGCGTGGTCAGTTTGCAGCATTCTGTTATTTTGTTTGACAGAGTGTCTTGTTGAGAACATATGTAGGACATGATTTTTTCCTGCAACAGGGAAAATAAAGTATAAGTTTTAAAGATTTATTCTTTAATAAAGGATCTCAAAGCCAGCTTTAGAAAAAGG
+
DDDDDFFFFFFFGGGGGGGGGGHHHHHHHHHHHGHHHHHHHHHHHHHHHHHGGHHHHIHHHHIHIHHHHHHHHHHHHHHHHHHHHHGHHHHHHHHGGGGHHHHHHHHHHHHFHHHHHHHHHHHHHHHHHGHHHHHHHHHHHHHHHHHHHHHHHHHHHHHHHHHHHHHHHHGHHHHHHHHHHHGGHHGHHHGHGHHHHHHHHHHHHHGHHHHHHHHHHHHHHHHHHHHHHHHHHHGHHHGHHHHHGGHHHGG
@M05620:45:000000000-G6HP7:1:1101:6068:9319 1:N:0:130
CATCCTGACCCTGAAGTACCCCGGCTTGATTTCTGACATTAGATCGGAAGAGCACACGTCTGAACTCCAGTCACTCTCGCGCATCTCGTATGCCGTCTTCTGCTTGAAAAAAAAAAAAAAAAAAAGAGCTAAAGCGTAAACTGCCTTTCATGAATACAATAAACGACAACATGCAATTTGTAAGATTGTTTTAGATGATTACTTGTGAAGTGGGGGATTATAGCATGTGTTTGTGTGCGCGTCGTGCTGTA
+
CCDDCFFFFFFFGGGGGGGGGGGGGGGGHHHHHGHHHHHHHHHHHHGGGGHHHGHHHGHHHGHHHHHHHHHHHHHHHHGGGGGGGHHHGGHHHHGGGHGHHHHHHHGGFHHGGGGC><<-<----.;//000000.....0000/;000000000000:000;0..---../00:0000000000:0000//:/0000:000000000:0;00.---;:0;000:00000//////:0.---9--..:000
@M05620:45:000000000-G6HP7:1:1101:27335:9320 1:N:0:130
ATCTCTATCTCCTAAAAACCTGTTTAGATTTGGAGATAGACCTTCAGGTTTTTCATCATTTTCTGCATGAATTATACATTGACCACGTTTCCAGCGTGGTCAGTTTGCAGCATTCTGTTATTTTGTTTGACAGAGTGTCTTGTTGAGAACATATGTAGGACATGATTTTTTCCTGCAACAGGGAAAATAAAGTATAAGTTTTAAAGATTTATTCTTTAATAAAGGATCTCAAAGCCAGCTTTAGAAAAAGG
+
ABBBBFFFFFFFGGGGGGGGGGHHHHHHHHHHHGHHHHHHHHHHHHGHHHHGGHHHHHHHHHHHHHHHHHHHHHHHHHHHHHHHHHGHHGHHGFFGGGCGHHFHHHGHHFHCHHHHBHGGGHHHHHHHHFHGHGHHGHGHH3GHEDGGHHHHHHGEGHFDGCHFDHHHHHGHGHHFHGHHHHCFHHFHHHGGDDGHHHHHGGGFFFFHHFHHHGHHFHFGHHHHGEHHHHHHFGFHFHGHHHHHHHHHCG?
@M05620:45:000000000-G6HP7:1:1101:17038:9324 1:N:0:130
TACCTGTACTGGGGAAGAGTGTAGCAATCGCCATTCCTACCCTAAAGATCGGAAGAGCACACGTCTGAACTCCAGTCACTCTCGCGCATCTCGTATGCCGTCTTCTGCTTGAAAAAAAAAAAATAAATATATAAAAAGAAACTTTTTTCGATGACCGTAGACCCTTCAAGTCACAACCGACTTAAAATTCATAGACAAGCAACAAGCAGTAAATATAGCAACAGGAGGGTGATAGAAACCGAGGTCGGTGT
+
BCCCCFFFFFFFGGGGGGGGGGHHHHHHHFGGDGHHHHHHHHHHHHHHHHHGGGGGHHGHHHGHGHGHHHHHGHHHHHHHHHHGGGGGGGHHHFGHHHHGGGHGHHHGHHHHHHHHGGGG@//01111?1111<1<1..000=1111-/-.11100-....10.<//011111110..----.111<10111111:1/..//..././/111111111111../....-...111111/.----./9--..
@M05620:45:000000000-G6HP7:1:1101:9633:9330 1:N:0:130
AGATTACTGCAACAGTTCCCCCTGGACCTGGAAAAGTTTCTTGCCTGGCTTACAGAAGCTGAAACAACTGCCAATGTCCTACAGGATGCTACCCGTAAGGAAAGGCTCCTAGAAGACTCCAAGGGAGTAAAAGAGCTGATGAAACAATGGCAAGTAAGTCAGGCATTTCCGCTTTAGCACTCTTGTGGATCCAATTGAACAATTCTCAGCATTTGTACTTGTAACTGACAAGCCAGGGACAAAACAAAGAT
+
BBCCCFFFFFFFGGGGGGGGGGGGHHHHHHHHHHHHHHHHHHHHHHHHHHHHHHGHHHHHHHHHHHHHHHHHHHHHHHHHHHHHHGHHHHDHHHGGGGHHHHCGHHHHGHHHHHFHHHHHFHHGGHGGHHHHHGHHHHHHHHHHHHHHHHHHHGHHHHHHHHHHHHHHHHGGGGGGHHHHHHHHHHHGHHHHHCHHHHHHHHHHHHHHHHHHHHHHHFHHHHHHHHHHFHHHHGGGGGGG?FFFGGGGGFF
@M05620:45:000000000-G6HP7:1:1101:27441:9336 1:N:0:130
CATCCTGACCCTGAAGTACCCCATTGAGCATGGCATCGTCACCAACTGGGACGACATGGAGAAGATCTGGCACCACACCTTCTACAACGAGCTGCGCGTGGCCCCGGAGGAGCACCCAGTGCTGCTGACCGAGGCCCCCCTGAACCCCAAGGCCAACAGAGAGAAGATGACTCAGGTGAGGCTCGGCCGACGCCCGTGCTCCTCCCGTCCTTTCCCCAGTCATTTTCTGCCCGGCTTGATTTCTGACATTA
+
CCCCCFFFFFFFGGGGGGGGGGGHHHHHHHHHHHHHHGHHHGHHHGHHHHHHGGGGGHHHHHHHHHHHHHHHHGHHHGGHHHHHHHHHGGGGGHHGGGGGGGHHGEGGGGGGHHHHGGHHHHHHHHHHHHGGGGGGGGGGGGHGHHGGGGHGHHGGGGGGGGGGGGGGGGGGGGGGGGGGGGGGFFFFFFFFFFFFDFFFFFFFFFDAFFFFFFFFFFAFFFFFFFFFFFFFFFFFFF?FFFFFFBFFFF/
@M05620:45:000000000-G6HP7:1:1101:3947:9346 1:N:0:130
CATCCTGACCCTGAAGTACCCCATTGAGCATGGCATCGTCACCAACTGGGACGACATGGAGAAGATCTGGCACCACACCTTCTACAACGAGCTGCGCGTGGCCCCGGAGGAGCACCCAGTGCTGCTGACCGAGGCCCCCCTGAACCCCAAGGCCAACAGAGAGAAGATGACTCAGGTGAGGCTCGGCCGACGCCCGTGCTCCTCCCGTCCTTTCCCCAGTCATTTTCTGCCCGGCTTGATTTCTGACATTA
+
CCCCCFFFFFFFGGGGGGGGGGGHHHHHHHHHHHHHHGHHHGHHHGHHHHHHGGGGGHHHHHHHHHHHHHHHHGHHHGGHHHHHHHHHGGGGGHHGGGGGGGHHGGGGGGGGHHHHGGHHHHHHHHHHHHGGGGGGGGGGGGHHHHGGGGHGHHGGGGGGGGGGGGGGGGGGGGGGGGGGGGGGFFFFFFFFFFFFFFDFFFFFFFFFFFFFFFFFFFFFFFFFFFFFFFFFFAFFFFFFFFFFFBFFFF0
@M05620:45:000000000-G6HP7:1:1101:13151:9365 1:N:0:130
TACCTGTACTGGGGAAGCAATCGCCATTCCTACCCTAAAGATCGGAAGAGCACACGTCTGAACTCCAGTCACTCTCGCGCATCTCGTATGCCGTCTTCTGCTTGAAAAAAAAAGACGAGGTCATCTGGGGGGCTTTCTTTGTGTAAGCAACGAGAAACCTGAAAGAAGCATTTTTTAACTAAGTCCTGCTGAGTCATTCATGCGTTTTTAGCCGCCTTGCTTCTTCTCACAGACTCTCTACTCTCATCCCC
+
ABBBAFFDDDFFEGCA2GGGGGEFG2FDAGAGHGFHH2GFBGGHD?FAE2ABB2BEBGFEEFGBGHHBFDGB55@G1F@E@1>GGA?1FC43>ECHFFD44GF?G33BE/////?@//></F1?FF?<0A/--9EFBFFFBB.B9/9FF/A-;9..;FFFA/B/BF?FFBFFFFFB./BF9BFF/FF/BFFB./BBBBFFF//.9A>EFE/BFDBBFF9BF/FFFBFFEF///:FFBF//BBF/F;//;AA
@M05620:45:000000000-G6HP7:1:1101:22636:9368 1:N:0:130
AGATTACTGCAACAGTTCCCCCTGGACCTGGAAAAGTTTCTTGCCTGGCTTACAGAAGCTGAAACAACTGCCAATGTCCTACAGGATGCTACCCGTAAGGAAAGGCTCCTAGAAGACTCCAAGGGAGTAAAAGAGCTGATGAAACAATGGCAAGTAAGTCAGGCATTTCCGCTTTAGCACTCTTGTGGATCCAATTGAACAATTCTCAGCATTTGTACTTGTAACTGACAAGCCAGGGACAAAACAAAGAT
+
ABABCFFFFFFFGGGGGGGGGGGGHHHHHHHHHHHHHHHHHHHHHHHHHHHHHHHHHHHHHHHHHHHHHHHHHHHHHHHHHHHHHHHHHHFHHHGGGGHHHHFHHHHHGHHHHHHHHHHHHHHGGHGGHHHHHGHHHHGHHHHHHHHHHHHHHGHHHHHHHHHHHHHHHHGGGGGHHHHHHHHHHGHGHHHHHHHHHHFGHHHHHHHHHHHHHHHHHHHHHHHHHHHHHHHHHGGGGGGGGGGGGGGGGGG
@M05620:45:000000000-G6HP7:1:1101:9181:9371 1:N:0:130
ATCTCTATCTCCTAAAAACCTGTTTAGATTTGGAGATAGACCTTCAGGTTTTTCATCATTTTCTGCATGAATTATACATTGACCACGTTTCCAGCGTGGTCAGTTTGCAGCATTCTGTTATTTTGTTTGACAGAGTGTCTTGTTGAGAACATATGTAGGACATGATTTTTTCCTGCAACAGGGAAAATAAAGTATAAGTTTTAAAGATTTATTCTTTAATAAAGGATCTCAAAGCCAGCTTTAGAAAAAGG
+
BBBBBFFFFFFFGGGGGGGGGGHHHHHHHHHHHHHHHGHFFGHHHHHHGHHGFHHHHHHHHHHHHHHGFFGGHHHHHHHHHFHHHHGGGHHHHHGGGGGGHHHHHHHHHGHGGFHHBHFGHHHHHHHHHGHHHHHGHHHHHHHHHHHHGGHHHHHFHHHHHGHHHHHHHFFHBGHHHFHFGFEEHHHHHFFG1FGHGHBGHHHFFGBGHHHHHFHHHB0DGFHHFFHHHFHHDHGHFHGHHHHHFHHHGGD
@M05620:45:000000000-G6HP7:1:1101:20015:9372 1:N:0:130
AGATTACTGCAACAGTTCCCCCTGGACCTGGAAAAGTTTCTTGCCTGGCTTACAGAAGCTGAAACAACTGCCAATGTCCTACAGGATGCTACCCGTAAGGAAAGGCTCCTAGAAGACTCCAAGGGAGTAAAAGAGCTGATGAAACAATGGCAAGTAAGTCAGGCATTTCCGCTTTAGCACTCTTGTGGATCCAATTGAACAATTCTCAGCATTTGTACTTGTAACTGACAAGCCAGGGACAAAACAAAGAT
+
CABCCFFFFFFFGGGGGGGGGGGGHFHHHHHHHHHHFHHHHHHHHHHHHHHHHHHHHHHHHHHHHHHHHHHHHHHHHHHHHHHHHHHHHHHHHHGFGGHHHHHHGHHHGHHHHHHHHHHHHHHGGGGGHHHHHGHHHHHHHGHHHHHHHHHHHGHHHHGHHHGHHHHHHHGGGGGHHHHHHHHHHGHGHHHHGHHHHHFFHHHHHHHHHHHHHHHHHHHGHGGFHHHHHHHHGGGGGGGGGGEFGGGGGGF
@M05620:45:000000000-G6HP7:1:1101:22629:9384 1:N:0:130
AGATTACTGCAACAGTTCCCCCTGGACCTGGAAAAGTTTCTTGCCTGGCTTACAGAAGCTGAAACAACTGCCAATGTCCTACAGGATGCTACCCGTAAGGAAAGGCTCCTAGAAGACTCCAAGGGAGTAAAAGAGCTGATGAAACAATGGCAAGTAAGTCAGGCATTTCCGCTTTAGCACTCTTGTGGATCCAATTGAACAATTCTCAGCATTTGTACTTGTAACTGACAAGCCAGGGACAAAACAAAGAT
+
BBBAAFFFFFFFGGGGGGGGGGGEHCGHHGFHFHFHFGGHHGHHHHHHHHHHHFEGHHHHHGFFGGHHHFGHCEHGHGHHFHGHFGHEGHDFGGGFCEHHGFHFFGGHGHHH3FGFFGGHFHHGEFGECGHHHFHHFHEHHGGGHHHHHFHGHGGHHHGFHHFHHHFHHHGGGGGFBFDHHHHHH=FGHHHHEGGDHFGHHHHGGHHDGHEHHHHHHFFGCGHG:GB0CGHHGGEFEA.CEFG9FEEFFB9
@M05620:45:000000000-G6HP7:1:1101:8120:9400 1:N:0:130
TACCTGTACTGGGGAAGCAATCGCCATTCCTACCCTAAAGATCGGAAGAGCACACGTCTGAACTCCAGTCACTCTCGCGCATCTCGTATGCCGTCTTCTGCTTGAAAAAAAAAAAAAAAAAAAACACCATAAATCAAGATATGGTAAAAATTCAAAACAATAAAATATAAAATAAACTCACTTCGAAATCCACCTCGTATACGTTAGCTGAGCTGCCTTGGATTAACATACATCGTCGGAGCTACTTGCAC
+
BCCDDFFFFFFFGGGGGGGGGGGGGGGHHHHHHHHHHHHHHHHHGGGGHHHHHHHGHHHGHHHHHHHHHHHHHHHHGGGGGFGHHHGGHHHHGGGHGHHHHHHHHHHHGGGGCC>>//----<-..:..0::0:00000000000000:0.000000...00;000000;00000;00000000.....000::;..9;B00.0//.0000.0000.:000000000000000:...-----.00000000
@M05620:45:000000000-G6HP7:1:1101:24763:9464 1:N:0:130
ATCTCTATCTCCTAAAAACCTGTTTAGATTTGGAGATAGACCTTCAGGTTTTTCATCATTTTCTGCATGAATTATACATTGACCACGTTTCCAGCGTGGTCAGTTTGCAGCATTCTGTTATTTTGTTTGACAGAGTGTCTTGTTGAGAACATATGTAGGACATGATTTTTTCCTGCAACAGGGAAAATAAAGTATAAGTTTTAAAGATTTATTCTTTAATAAAGGATCTCAAAGCCAGCTTTAGAAAAAGG
+
CCDCCFFFFFFFGGGGGGGGGGHHHHHHHHHHHHHHHHHHHHHHHHHHHHHGGHHHHHHIHIHHIHHHHHHHHHHHHHHHHHHHGHGHHHHHHHHGGGGHHHHHHHHHHHHHHHHHHHHHHHHHHGHHHHHHHHHGHHHHHHHHHHHHEGHHHHHHHHHHHGHHHHHHHHGHHHHHHHHGHHGGHHHHHHHHGHHHHHHHHHHHHHGHHHHHHHHHHHGHHHHHHHHHHHHHHHHHHHGHHHHHGGHHHGG
@M05620:45:000000000-G6HP7:1:1101:25069:9478 1:N:0:130
TACCTGTACTGGGGAAGAGTGTAGCAATCGCCATTCCTACCCTAAAGATCGGAAGAGCACACGTCTGAACTCCAGTCACTCTCGCGCATCTCGTATGCCGTCTTCTGCTTGAAAAAAAAAAAAATATGAACCACGTAACCTTAATCTAGAAGCTTGCGTCCCTACATTAATTCATCCAACGATAAAATCAATGACACTTATTAAATCGTACTCCATATTACAATATCTACCCACCCATATATCTACAACGC
+
CCCCCFFFFFFFGGGGGGGGGGHHHHHHHGGGGGHHHHHHHHHHHHHHHHHGGGGHHHHHHHGHHHGHHHHHHHHHHHHHHHHGGGGGGGHHHGGHHHHGGGHGHHHGHHHHHHHHGGGFG>>/0111111.0..><0><000000=000000<0/.-:-:.00.00000;0000;00099....;09000000000000;0;0;00.;...000:0900909909900:0.0....//:090009000--
@M05620:45:000000000-G6HP7:1:1101:18758:9527 1:N:0:130
ATCTCTATCTCCTAAAAACCTGTTTAGATTTGGAGATAGACCTTCAGGTTTTTCATCATTTTCTGCATGAATTATACATTGACCACGTTTCCAGCGTGGTCAGTTTGCAGCATTCTGTTATTTTGTTTGACAGAGTGTCTTGTTGAGAACATATGTAGGACATGATTTTTTCCTGCAACAGGGAAAATAAAGTATAAGTTTTAAAGATTTATTCTTTAATAAAGGATCTCAAAGCCAGCTTTAGAAAAAGG
+
CCDCEFFFFFFFGGGGGGGGGGHHHHHHHHHHHHHHHHHHHHHHHHHHHHHGGHHHHHHHHHIHIHHHHHHHHHHHHHHHHHHHHHGHHHHHHHHGGGGHHHHHHHHHFHHHGHHHHHHGHHHHHHHHHEHHHHHHHHHHHHHHHHHHGGHHHHHHHHHHHHHHHHHHHHGHHHHHGHHHHHGGHHHHHGHHFHHHHHHHHHHHHHGHHHHHHHHHHHGHHHHHGHHHHHHHHGHHHHGHHHHHGHHHHGG
@M05620:45:000000000-G6HP7:1:1101:20205:9528 1:N:0:130
CATCCTGACCCTGAAGTACCCCATTGAGCATGGCATCGTCACCAACTGGGACGACATGGAGAAGATCTGGCACCACACCTTCTACAACGAGCTGCGCGTGGCCCCGGAGGAGCACCCAGTGCTGCTGACCGAGGCCCCCCTGAACCCCAAGGCCAACAGAGAGAAGATGACTCAGGTGAGGCTCGGCCGACGCCCGTGCTCCTCCCGTCCTTTCCCCAGTCATTTTCTGCCCGGCTTGATTTCTGACATTA
+
DDDDDFFFFFFFGGGGGGGGGGGHHHHHHHHHHHHHHGHHHGHHHGHHGHHHGGGGGGHHHGHHGHHGHHHHHGHHHGGHHHHHHHHHGGGGGHHGGGGGGGHHGGGGGGGGHGHHGGHGHHHHHHHHHHGGGGGGGGGGGGHHHHGGGGGGHHGGGGGGGGGGGGGGGGGGGGGGGGGGGGGGFFFFFFFFFFFA:DDFFFFFFFFEFFFFFFFFFFFFFFHFFHFFFFFFFFFFFFFFBFFFFBFFFF0
@M05620:45:000000000-G6HP7:1:1101:8104:9528 1:N:0:130
ATCTCTATCTCCTAAAAACCTGTTTAGATTTGGAGATAGACCTTCAGGTTTTTCATCATTTTCTGCATGAATTATACATTGACCACGTTTCCAGCGTGGTCAGTTTGCAGCATTCTGTTATTTTGTTTGACAGAGTGTCTTGTTGAGAACATATGTAGGACATGATTTTTTCCTGCAACAGGGAAAATAAAGTATAAGTTTTAAAGATTTATTCTTTAATAAAGGATCTCAAAGCCAGCTTTAGAAAAAGG
+
CCDDDFFFFFFFGGGGGGGGGGHHHHHHHHHHHGHHHHHHHHHHHHHHHHHGGHHHHHHHHHHHHHHHHHHHHHHHHHHHHHHHHHGHHHHHHHHGGGGHHHHHHHHHHHHHHHHHHHHHHHHHHHHHHHHHHGHHHHHHHHHHHHHHGHHHHHHHHHHHHHHHHHHHHHGHHHHHHHHGHHGGHHHHHHFGGHHHHHHHHHHHHHHHHHHHHHHHHHGHHHHHHHHHHHHHHHGHGHGHHHHHGHHHHGF
@M05620:45:000000000-G6HP7:1:1101:14713:9538 1:N:0:130
CATCCTGACCCTGAAGTACCCCATTGAGCATGGCATCGTCACCAACTGGGACGACATGGAGAAGATCTGGCACCACACCTTCTACAACGAGCTGCGCGTGGCCCCGGAGGAGCACCCAGTGCTGCTGACCGAGGCCCCCCTGAACCCCAAGGCCAACAGAGAGAAGATGACTCAGGTGAGGCTCGGCCGACGCCCGTGCTCCTCCCGTCCTTTCCCCAGTCATTTTCTGCCCGGCTTGATTTCTGACATTT
+
AAAAAFFFFCFFGGGGGGFFGGGHHGGHHHGHHGHHHGHHGGHHHGHFFEGHGGGGGHHFGFAFFHHDFFHGHGHHGGGHHHHHHGHHEFGGGGHEGEGGGGHHGGGGGGGGHHHHGGHGHHHHHHHGHHGGGGGGGGGGGGHHHHGGGGHGHHGGGGGGGGGGGGGGGGGGGGGGGGGGGGGGBBFFBBBBBBBBBFFFFFFFFFFEFFFFFFFFFFFFFFFFFFFFFFFFFBBBBBABFFFFFEFFFF/
@M05620:45:000000000-G6HP7:1:1101:8123:9545 1:N:0:130
ATCTCTATCTCCTAAAAACCTGTTTAGATTTGGAGATAGACCTTCAGGTTTTTCATCATTTTCTGCATGAATTATACATTGACCACGTTTCCAGCGTGGTCAGTTTGCAGCATTCTGTTATTTTGTTTGACAGAGTGTCTTGTTGAGAACATATGTAGGACATGATTTTTTCCTGCAACAGGGAAAATAAAGTATAAGTTTTAAAGATTTATTCTTTAATAAAGGATCTCAAAGCCAGCTTTAGAAAAAGG
+
BBBBBFFFFFFFGGGGGGGGGGGHHHHHHHHHHGHHHHHGGHHHHHGGGGHGGGHHHGGHGHHHHHHHGFHHHHHHHHHHHHHHGHGHHHHHHBGGGGGHHFGHFHGHHGHHHHHHHHHFHHHHHHHHGEHHHGFHHHGHEGHFFFHGEFHGHHHFFHGHHHHHEHHHHHGGHHDGFHFFHFGEHHGGH<DD?GFFGFGFGHHFHFBGBDGHHHHHGHBHBBGHGFEHHHHHHHHHHHGHHGGHH:BGHGA
@M05620:45:000000000-G6HP7:1:1101:8105:9548 1:N:0:130
ATCTCTATCTCCTAAAAACCTGTTTAGATTTGGAGATAGACCTTCAGGTTTTTCATCATTTTCTGCATGAATTATACATTGACCACGTTTCCAGCGTGGTCAGTTTGCAGCATTCTGTTATTTTGTTTGACAGAGTGTCTTGTTGAGAACATATGTAGGACATGATTTTTTCCTGCAACAGGGAAAATAAAGTATAAGTTTTAAAGATTTATTCTTTAATAAAGGATCTCAAAGCCAGCTTTAGAAAAAGG
+
BBBBBFFFFFFFGGGGFGGGGGHHHHHHHHHHHFHBGGHHHHHHHHGHHHHGGHHHHHHHHHHHHHHHHDHHHHHHHHHHGGHHFHGHHHHHHGFGGGGHHHFHHHHHGHHHHHHHFGGFHHHHHHHHHFGHHCGHHHFHHHHHFHHGFGCG3FGFBGHFHGHHHHHHHHGHHHHHFHH0FGFGGEGHHHGFGFHHBGHGHHHFHHHHHHHHHHHHHGHGHHHF0<GHHHHHHGHHFHGGHH0CGCGH.DD
@M05620:45:000000000-G6HP7:1:1101:14699:9549 1:N:0:130
CATCCTGACCCTGAAGTACCCCATTGAGCATGGCATCGTCACCAACTGGGACGACATGGAGAAGATCTGGCACCACACCTTCTACAACGAGCTGCGCGTGGCCCCGGAGGAGCACCCAGTGCTGCTGACCGAGGCCCCCCTGAACCCCAAGGCCAACAGAGAGAAGATGACTCAGGTGAGGCTCGGCCGACGCCCGTGCTCCTCCCGTCCTTTCCCCAGTCATTTTCTGCCCGGCTTGATTTCTGACATTT
+
DDDDDFFFFFFFGGGGGGGGGGGHHHHHHHHHHHHHHGHHHGHHHGHHHHHHGGGGGHHHHHHHHHHHHHHHHGHHHGGHHHHHHHHHGGGGGHHGGGGGGGHHGGGGGGGGHHHHGGHHHHHHHHHHHHGGGGGGGGGGGGHHHHGGGGHGHHGGGGGGGFGGGGGGGGGGGGGGHGGGGGGGFFFFFFFFFFFFFDFFFFFFFFFEFFFFFFFFFFFFFFFFFFFFFFFFFFFFFFAFFFFFFBFFFF0
@M05620:45:000000000-G6HP7:1:1101:23538:9550 1:N:0:130
CATCCTGACCCTGAAGTACCCCGGCTTGATTTCTGACATTAGATCGGAAGAGCACACGTCTGAACTCCAGTCACTCTCGCGCATCTCGTATGCCGTCTTCTGCTTGAAAAAAAAAAAATTACATCTGACAGCCTGTCTTGTAGCTATCATCGATAAACCTGAATGAAGCACTGTTCCACTAAGTCCAGCTTAGCCCTTCAAGCTCTTTCTTCTGCCTTGCCTCTTCTCACCGACTCTGTACTCACCTTCCC
+
BBBBBFFFFFFFGGGGGGGGGGGGGGGEHHHGHHHGHHFHHHHHHHGGGGGHGHHHHGHHHGHHGHHHHHHHHGHHHHGGGGEGGHGHGGHGHFFECGGHFHHHHGHH3G0E/<C/>/011111<111111..001<D=11100<0</000//...00<:./00000:0/:::000::00///9;09/:00000;9//9009C/0900900;9000;///////99/9:B..---.//:9/;//;.////.
@M05620:45:000000000-G6HP7:1:1101:14716:9559 1:N:0:130
CATCCTGACCCTGAAGTACCCCATTGAGCATGGCATCGTCACCAACTGGGACGACATGGAGAAGATCTGGCACCACACCTTCTACAACGAGCTGCGCGTGGCCCCGGAGGAGCACCCAGTGCTGCTGACCGAGGCCCCCCTGAACCCCAAGGCCAACAGAGAGAAGATGACTCAGGTGAGGCTCGGCCGACGCCCGTGCTCCTCCCGTCCTTTCCCCAGTCATTTTCTGCCCGGCTTGATTTCTGCCATTA
+
AAAAAFFFFFFFGGGGFGGGGGGHHGGHHHHHHGHFHGGHHGHHHGHHHHHHGGGGGFHGHHHHFHHHHHHHHGHHHGGHHHHGHHHHGGGGGHHGGGCEGGHHGGGGGGGGHHHHGGCFHHGHHHHGHHGCGGGGGGGGGGHHHHGGGGHGHHFGGGGGGGGFFGFFGGGGGGGG9FFFGGGGFFFFF@9DFFFA;DF?FFFFFFFEDDDFFFFFFFFFFFFFFFFFFEFFDFD;DC9BFBB/B/;9BF/
@M05620:45:000000000-G6HP7:1:1101:14784:9570 1:N:0:130
AGATTACTGCAACAGTTCCCCCTGGACCTGGAAAAGTTTCTTGCCTGGCTTACAGAAGCTGAAACAACTGCCAATGTCCTACAGGATGCTACCCGTAAGGAAAGGCTCCTAGAAGACTCCAAGGGAGTAAAAGAGCTGATGAAACAATGGCAAGTAAGTCAGGCATTTCCGCTTTAGCACTCTTGTGGATCCAATTGAACAATTCTCAGCATTTGTACTTGTAACTGACAAGCCAGGGACAAAACAAAGAT
+
B?AABFFFFFBFGGFGGGGGGGGGHHHHHHHHHHHHGHHHHHHHHHHHHHHHHHHHHHHHHHHHHHHHHHHHHHHHHHHHHHHHHHHHHHHHHHGGEEGGHHHHHHHHGHHHHHHHHHHHHHHGEFEEHFHHHGHHHHHHHHHHHHHHHGHHHGHHHHHHHGGFHGHHHHGGGGGHGHGHHHHHHGHGHHHHHFHHHHFFHHHHHHHFGHHHHHHHHHHHHGHGHHHHGHHHHGGGGGGGGGGGGGGGGGG
@M05620:45:000000000-G6HP7:1:1101:20594:9574 1:N:0:130
CATCCTGACCCTGAAGTACCCCATTGAGCATGGCATCGTCACCAACTGGGACGACATGGAGAAGATCTGGCACCACACCTTCTACAACGAGCTGCGCGTGGCCCCGGAGGAGCACCCAGTGCTGCTGACCGAGGCCCCCTGAACCCCAAGGCCAACAGAGAGAAGATGACTCAGGTGAGGCTCGGCCGACGCCCGTGCTCCTCCCGTCCTTTCCCCAGTCATTTTCTGCCCGGCTTGATTTCTGACATTAG
+
DDEEEFFFFFFFGGGGGGGGGGGHHHHHHHHHHHHHHGHHHGHHHGHHHHHHGGGGGHHHHHHHHHHHHHHHHGHHHGGHHHHHHHHHGGGGGHHGGGGGGGHHGGGGGGGGHHHHGGHGHHHHHHHHHHGGGGGGGGGGGHHHHGGDGHGHHHHGGHGGGGGGGGGGGGGGGGGFGGGGGGGGGFFFFFFFFF=@DFFFFFFFFDBDD9BFFFFFFD<BBFFFFFFFFFFDCCFDFFFFFFFFBFBFF:<
@M05620:45:000000000-G6HP7:1:1101:13752:9589 1:N:0:130
CATCCTGACCCTGAAGTACCCCATTGAGCATGGCATCGTCACCAACTGGGACGACATGGAGAAGATCTGGCACCACACCTTCTACAACGAGCTGCGCGTGGCCCCGGAGGAGCACCCAGTGCTGCTGACCGAGGCCCCCCTGAACCCCAAGGCCAACAGAGAGAAGATGACTCAGGTGAGGCTCGGCCGACGCCCGTGCTCCTCCCGTCCTTTCCCCAGTCATTTTCTGCCCGGCTTGATTTCTGACATTT
+
B@3AAFDFFFFFGGGGGGGGGGEGHHHHHHHHHHCHHGHHAEHFFEHHGHHFEEGGGFHFHHHHHHHHFGHHHGHHHGGHHHHHHHGHGGGGGHHGGGGGGGHHGGGGGCGGGHHHGFHFGHHHHFHFHHGGGGGGGGGGGGHHHHGGGGHGHHGGGGGFFFGGFFBFGGGGGGGGGGGGGEGGBBFF?;BBBBBBBADFFFFFFFAFFFFFFFFFFBDFF/FFFFFFFFFFD;B;B;.BFFFFFBFFFF/
@M05620:45:000000000-G6HP7:1:1101:10686:9595 1:N:0:130
CATCCTGACCCTGAAGTACCCCATTGAGCATGGCATCGTCACCAACTGGGACGACATGGAGAAGATCTGGCACCACACCTTCTACAACGAGCTGCGCGTGGCCCCGGAGGAGCACCCAGTGCTGCTGACCGAGGCCCCCCTGAACCCCAAGGCCAACAGAGAGAAGATGACTCAGGTGAGGCTCGGCCGACGCCCGTGCTCCTCCCGTCCTTTCCCCAGTCATTTTCTGCCCGGCTTGATTTCTGACATTA
+
BBBBBFFFFFFFGGGGGGGGGGEGFE5GFFG444ABGEHEHEGD2EGC3GHH?FGGDHFABEGGCGHBEGFEGGHHAEEGGFGEHFEGCFAEECE@EEGC/EHEEGFGCGGAGHHHGGHGHHHHHHHHHHGGGGGGGGGGGGHHHHGGFGHGHHGGGGGGFGGGGGGFGGGGGGGGGGGGGGGGFFFFFFFFFFFFFFFFFFFFFFFFFFFFFFFFFFFFFFFFFFFFFFFFFFFFFFFFFFFFF/FFBF/
@M05620:45:000000000-G6HP7:1:1101:26748:9601 1:N:0:130
AAACCAAGCAGACACTCACCGCCAGAAGACATGAGGTCAGCTAGATCGGAAGAGCACACGTCTGAACTCCAGTCACTCTCGCGCATCTCGTATGCCGTCTTCTGCTTGAAACAAAAAAGGTCAGCTGGGGGGCTTTCTTTGTGTAAGCAACGAGAAACCTGAAAGAAGCATTTTTTAACTAAGTCCTGCTGAGTCATTCATGAGTTTTTAGCCGCCTTGCTTCTTCTCACAGACTCTCTACTCTCATGCCA
+
BBBBBBBFBFFFGGGGGGGGGGGAEFEACGADCGHH3FHFBEDGBHFHDAAAGCFBFEEEGECAGFA5@EFG@FDHHFHHGGGE>1/B@FGE?F4EE?>GGD?44GEG0?33??F0?B//BB<FHG2FD/CDCGGGGGFFFFBFFFFFEFFBEADAFFFFFFBFFFFFFFFFFFFFFFFFF/9BBFF/FFFFFFFFFFFFFFF9BFFFFFFFFABFFA/BFFFFFFFFFFFBBFFFFFFFFFFFFFF:BFF
@M05620:45:000000000-G6HP7:1:1101:13754:9610 1:N:0:130
CATCCTGACCCTGAAGTACCCCATTGAGCATGGCATCGTCACCAACTGGGACGACATGGAGAAGATCTGGCACCACACCTTCTACAACGAGCTGCGCGTGGCCCCGGAGGAGCACCCAGTGCTGCTGACCGAGGCCCCCCTGAACCCCAAGGCCAACAGAGAGAAGATGACTCAGGTGAGGCTCGGCCGACGCCCGTGCTCCTCCCGTCCTTTCCCCAGTCATTTTCTGCCCGGCTTGATTTCTGACATTA
+
CCCCCFFFFFFFGGGGGGGGGGGHHHHHHHHHHHHHHGHHHGHHHGHHHHHHGGGGGHHHHHHHHHHHHHHHHGHHHGGHHHHHHHHHGGGGGHHGGGGGGGHHGGGGGGGGHHHHGGHHHHHHHHHHHHGGGGGGGGGGGGHHHHGGGGHGHHGGGGGGGGGGGGGGGGGGGGGGGGGGGGGGFFFFFFFFFFFFFFFFFFFFFFFFFFFFFFFFFFFFFFFFFFFFFFFFFFFFFFFFFFFFFBFFFF0
@M05620:45:000000000-G6HP7:1:1101:28147:9645 1:N:0:130
AGATTACTGCAACAGTTCCCCCTGGACCTGGAAAAGTTTCTTGCCTGGCTTACAGAAGCTGAAACAACTGCCAATGTCCTACAGGATGCTACCCGTAAGGAAAGGCTCCTAGAAGACTCCAAGGGAGTAAAAGAGCTGATGAAACAATGGCAAGTAAGTCAGGCATTTCCGCTTTAGCACTCTTGTGGATCCAATTGAACAATTCTCAGCATTTGTACTTGTAACTGACAAGCCAGGGACAAAACAAAGAT
+
BBABBFFFFFFFGGGGGGGGGGGGHHHHHHHHHHHHGHHHHHHHHHHHHHHHHHHHHHHHHHHHHHHHHHHHHHHHHHHHHHHHHHHHHHHHHHGG/EHHHHHHHHHHGHHHHHHHHHHG3FHGG/EFHHHHHGHHHHFHHFGHHHHHHHHHHGHHHHHGHHHHHHHHHHGGGGGHGHHHHHHHHGGGHHHHHHHHHGHFGHHHHHHHHHHGHHHHHHHHHHHGHHHHHHHHHGGGGGGGGGGFGGGGGGF
@M05620:45:000000000-G6HP7:1:1101:6947:9665 1:N:0:130
TACCTGTACTGGGGAAGCAATCGCCATTCCTACCCTAAAGATCGGAAGAGCACACGTCTGAACTCCAGTCACTCTCGCGCATCTCGTATGCCGTCTTCTGCTTGAAAAAAAAAAAACTCCCATTGATCACACCAGCTTATGCACCACTCGCACGTCAGTCCGGCCTTTCCGCTTTATCCCTCTTTTCGATCCCCTTGCCCCATTCTCCGCCTTTGTCCTTTCACCTCCCACTCCAGGTCCCACCCCACGCT
+
ABBBBFFFFFFFGGFAEGGGGGGGGGFHHHHFHGHHGHFGFHHHFEFGGHFHHHHGFHFGFHHHHHHHHHHHHHHHFGFFG1EFFFFFFHFHGEEHGHHHHHHHF333FEEGG/>>??11/<1<?111<011..0><11>>11<<.<//.<---.:..0C0:-;-.B00;.9.;.0;0;C0CFB000-.09.....9/:9...;;BFF..A?DF99;FFF//;BFF....../9////;9:9;D.9..-.;
@M05620:45:000000000-G6HP7:1:1101:8474:9667 1:N:0:130
CATCCTGACCCTGAAGTACCCCATTGAGCATGGCATCGTCACCAACTGGGACGACATGGAGAAGATCTGGCACCACACCTTCTACAACGAGCTGCGCGTGGCCCCGGAGGAGCACCCAGTGCTGCTGACCGAGGCCCCCCTGAACCCCAAGGCCAACAGAGAGAAGATGACTCAGGTGAGGCTCGGCCGACGCCCGTGCTCCTCCCGTCCTTTCCCCAGTCATTTTCTGCCCGGCTTGATTTCTGACATTA
+
CDDDDFFFFFFFGGGGGGGGGGGHHHHHHHHHHGHHHGHHHGHHHGHHHHHHGGGGGHHHHHHHHHHHHHHHHGHHHGGHHHHHHHHHGGGGGHHGGGGGGGHHGGGGGGGGHHHHGGHHHHHHHHHHHHGGGGGGGGGGGGHHHHGGGGHGHHGGGGGGGGGGGGGGGGGGGGGGGGGGGGGGFFFFFFFFFFFFCFFFFFFFFFFEFFFFFFFFFFFFFFFFFFFFFFFFFAFFFFAFFFFFFBFFFF0
@M05620:45:000000000-G6HP7:1:1101:8476:9684 1:N:0:130
CATCCTGACCCTGAAGTACCCCATTGAGCATGGCATCGTCACCAACTGGGACGACATGGAGAAGATCTGGCACCACACCTTCTACAACGAGCTGCGCGTGGCCCCGGAGGAGCACCCAGTGCTGCTGACCGAGGCCCCCCTGAACCCCAAGGCCAACAGAGAGAAGATGACTCAGGTGAGGCTCGGCCGACGCCCGTGCTCCTCCCGTCCTTTCCCCAGTCATTTTCTGCCCGGCTTGATTTCTGACATTA
+
BBBBAFFFFFFFGGGGGGGGGGGHHHHHHHHHHHHHHGHHHGHHHGHHHHHHGGGGGHGHHHHHHHHHHHHHHGHHHGGHHHHHHHGHGGGGGGHGGGGGGGHHGGGGGGGGHHHHGGGGHHHHHHHGHHGGGGGGGGGGGGHHHHGGGGGFHHFGGGGGGGGGGGGGGGGGGGFFGGGFGGGGFFFFFFDBFFFFD.D?FFFFFFFADFFFFFFFFFFFFFFFBFFFFFFFDBFFF;9BFFFFBBF/BB/
@M05620:45:000000000-G6HP7:1:1101:12600:9684 1:N:0:130
TACCTGTACTGGGGAAGCAATCGCCATTCCTACCCTAAAGATCGGAAGAGCACACGTCTGAACTCCAGTCACTCTCGCGCATCTCGTATGCCGTCTTCTGCTTGAAAAAAAAAAAAAACAAAGTCAACTTCAGTCACTCGTATCTCGCAAAGAAAACATAGAAGAAGAAAATACATTTTCAATCGCATCTCGCCCGTCACAATCTGATGCGCAGAATACTCTTTGGACGTACAGACTGCAGTACGCCCTAT
+
BABBBFFFFFBFGC2EGEGGGGGGFGGFGHHEAFFHHHHHFHHGGGFAGHH3BABABFGCFHHHHHHGGFHGHFFFGGFG@1>FDF?EGHDGFEGHFFDFFFGEGFHGGGFGGB<///..>0011111>1111100<00.../.00..-.-:/;///.0000;://///9/0000000;00000....-00..-.--..9///////;//-.---9///9////////-9...//.////////..---;/
@M05620:45:000000000-G6HP7:1:1101:17246:9691 1:N:0:130
ATCTCTATCTCCTAAAAACCTGTTTAGATTTGGAGATAGACCTTCAGGTTTTTCATCATTTTCTGCATGAATTATACATTGACCACGTTTCCAGCGTGGTCAGTTTGCAGCATTCTGTTATTTTGTTTGACAGAGTGTCTTGTTGAGAACATATGTAGGACATGATTTTTTCCTGCAACAGGGAAAATAAAGTATAAGTTTTAAAGATTTATTCTTTAATAAAGGATCTCAAAGCCAGCTTTAGAAAAAGG
+
AABBBFFFFFFFGGGGGGGGGGGHHHHHHHHHHGHHHHHHHHHHHHHHHHHGGHHHHHHHHHHHHHHHHHGHHHHHHHHHHGHHGHGHHHHHHHHGGGGHHHFHHHHHFHHHHHHHHHHHHHHHHHHHHEGHHGHHHHHHHHHHHHHHHHHHHHHHHHHHHFHHHHHHHHGGFHHHHHHHHHGGHHGHGHHHFGHHHHHHHHHHHHGHHHHHHHHHHHGHFFHHHHHHHHGHGBGHHHGHHHHHFHHHHGF
@M05620:45:000000000-G6HP7:1:1101:17262:9700 1:N:0:130
ATCTCTATCTCCTAAAAACCTGTTTAGATTTGGAGATAGACCTTCAGGTTTTTCATCATTTTCTGCATGAATTATACATTGACCACGTTTCCAGCGTGGTCAGTTTGCAGCATTCTGTTATTTTGTTTGACAGAGTGTCTTGTTGAGAACATATGTAGGACATGATTTTTTCCTGCAACAGGGAAAATAAAGTATAAGTTTTAAAGATTTATTCTTTAATAAAGGATCTCAAAGCCAGCTTTAGAAAAAGG
+
CCCDDFFFFFFFGGGGGGGGGGHHHHHHHHHHHHHHHHHHHHHHHHHHHHHGGHHHHIHHHHHIHHHHHHHHHHHHHHHHHHHHHHGHHHHHHHHGGGGHHHHHHHHHGHHHHHHHHHHGHHHHHHHHHBGHHHHHHHHHHHHHHHHHGHHHHHHHHHHHHHHHHHHHHHGHHHHHHHHHHHGGHHHHHHHHDHHHHHHHHHHHHHHHHHHHHHHHHHHHHHHHGHHHHHHHHEHHHHGHHHHHHHHHHGF
@M05620:45:000000000-G6HP7:1:1101:12657:9708 1:N:0:130
CATCCTGACCCTGAAGTACCCCATTGAGCATGGCATCGTCACCAACTGGGACGACATGGAGAAGATCTGGCACCACACCTTCTACAACGAGCTGCGCGTGGCCCCGGAGGAGCACCCAGTGCTGCTGACCGAGGCCCCCCTGAACCCCAAGGCCAACAGAGAGAAGATGACTCAGGTGAGGCTCGGCCGACGCCCGTGCTCCTCCCGTCCTTTCCCCAGTCATTTTCTGCCCGGCTTGATTTCTGACATTA
+
CCCCCFFFFFFFGGGGGGGGGGGHHHHHHHHHHHHHHGHHGGHHHGHHHHHHGGGGGHHHHHHHHHHHHHHHHGHHHGGHHHHHHHHHGGGGGHHGGGEGGGHHGGGGGGGGHHHHGGHGHHHHHHHGHHGGGGGGGGGGGGHHHHGGGGHGHHGGGGGGGGGGGGGFGGGGGGGGGGGGGGGGFFFFFFBFFFFFDFFFFFFFFFFFFFFFFFFFFFFFFFFFFFFFFFFFFFFAFCABFFFFFBFFFF/
@M05620:45:000000000-G6HP7:1:1101:17250:9714 1:N:0:130
ATCTCTATCTCCTAAAAACCTGTTTAGATTTGGAGATAGACCTTCAGGTTTTTCATCATTTTCTGCATGAATTATACATTGACCACGTTTCCAGCGTGGTCAGTTTGCAGCATTCTGTTATTTTGTTTGACAGAGTGTCTTGTTGAGAACATATGTAGGACATGATTTTTTCCTGCAACAGGGAAAATAAAGTATAAGTTTTAAAGATTTATTCTTTAATAAAGGATCTCAAAGCCAGCTTTAGAAAAAGG
+
BBCCCFFFFFFFGGGGGGGGGGHHHHHHHHHHHHHHHHHHHHHHHHHHHHHGGHHHHHIHHIIIIHHHHHHHHHHHHHHHHGHHGHGGHHHHHHHGGGGHHHHHHHHHFHHHHHHHHHHFHHHHFHHHH3FGHHHHHHHHHHHHHGHHGHHHHHHHGHBHHFHHGHHHHHGHHHHHHFHHHHGGHHHHHHFHF1FBGHHHHHHHGHGHHHHHHHHHHHHGH0FHGHHHHHHGEBGGHHGHHHBFHFHHHGC
@M05620:45:000000000-G6HP7:1:1101:12641:9718 1:N:0:130
CATCCTGACCCTGAAGTACCCCATTGAGCATGGCATCGTCACCAACTGGGACGACATGGAGAAGATCTGGCACCACACCTTCTACAACGAGCTGCGCGTGGCCCCGGAGGAGCACCCAGTGCTGCTGACCGAGGCCCCCCTGAACCCCAAGGCCAACAGAGAGAAGATGACTCAGGTGAGGCTCGGCCGACGCCCGTGCTCCTCCCGTCCTTTCCCCAGTCATTTTCTGCCCGGCTTGATTTCTGACATTA
+
CCBBCFFFFFFFGGGGGGGGGGGHHHHHHFHHHHHHHGHHHGHHHGHHHHHGGGGGGHHHHHHHHHHHHHHHHGHHHGGHHHHHHHHHGGGGGHHGGGEGGGHHGGGGGGGGHHHHGGHGHHHHHHHHHHGGGGGGGGGGGGHHHHGGGGHGHHGGGGGGGGGGGGGFGGGGGGGGGGGGGGGGFFFFFFFFFFFFBFFFFFFFFFFEFFDFFFFFFFFFFFFFFFFFFFFFFFFFFFFFFFFFFFFFFF0
@M05620:45:000000000-G6HP7:1:1101:24089:9719 1:N:0:130
ATCTCTATCTCCTAAAAACCTGTTTAGATTTGGAGATAGACCTTCAGGTTTTTCATCATTTTCTGCATGAATTATACATTGACCACGTTTCCAGCGTGGTCAGTTTGCAGCATTCTGTTATTTTGTTTGACAGAGTGTCTTGTTGAGAACATATGTAGGACATGATTTTTTCCTGCAACAGGGAAAATAAAGTATAAGTTTTAAAGATTTATTCTTTAATAAAGGATCTCAAAGCCAGCTTTAGAAAAAGG
+
BABBBFFFFFFFGGGGGGGGGGGHGHHGGHHHHFHHHHHHHHHHHHHHHHHGGHGHHGHHHHHHHGFHHHHHHHGFHHHHHHHHGHGHHHHHHHHGGGGHGGGHHHHGGHHHHGFHHHHHHHGHHEHHHGHHHHHGHHHHHHHHHGHHBBGFGHHGFHHHGHHHHHHHHGDGGHHHHHGAFEFFHHGGHGGG1GGGHHGHHHGEGHHFHHGHHHHGHFFBGFHHDGFHFHHFFHGHFFGHHHHHGFEFHGD
@M05620:45:000000000-G6HP7:1:1101:24107:9719 1:N:0:130
ATCTCTATCTCCTAAAAACCTGTTTAGATTTGGAGATAGACCTTCAGGTTTTTCATCATTTTCTGCATGAATTATACATTGACCACGTTTCCAGCGTGGTCAGTTTGCAGCATTCTGTTATTTTGTTTGACAGAGTGTCTTGTTGAGAACATATGTAGGACATGATTTTTTCCTGCAACAGGGAAAATAAAGTATAAGTTTTAAAGATTTATTCTTTAATAAAGGATCTCAAAGCCAGCTTTAGAAAAAGG
+
CCCCCFFFFFFFGGGGGGGGGGHHHHHHHHHHHHHHHHHHHHHHHHHHHHHGGHHHHIHHHHIIHHHHHHHHHHHHHHHHHHHHHHGHHHHHHHHGGGGHHHHHHHHHGHHHHHHHHHHHHHHGHFHHHEHHHHHHHHHHHHHHHGHEFFHHHHHFHHHHGGHHHHHHHHGHHHHHHHHHHHGGHHHFHHFGFG1FDGFHHHHHHHGHHHHHHHHHHHGGHHHHFHFHHHHHHHGHFHGHHHHHFGHHGGG
@M05620:45:000000000-G6HP7:1:1101:3073:9780 1:N:0:130
AGATTACTGCAACAGTTCCCCCTGGACCTGGAAAAGTTTCTTGCCTGGCTTACAGAAGCTGAAACAACTGCCAATGTCCTACAGGATGCTACCCGTAAGGAACGGCTCCTAGAAGACTCCAAGGGAGTAAAAGAGCTGATGCAACAATGGCAAGTAAGTCAGGCATTTCCGCTTTAGCACTCTTGTGGATCCAATTGAACAATTCTCAGCATTTGTACTTGTCACTGACAAGCCAGGGACCAAACAAAGAT
+
A>ABBFFF@B4DGGGGGGGGGGGG4GHHHHHHHHHHHHHHHHHHHHHGHHHFHH3FGHHHHHHGGHHHHHHHHHHHHHHHHHHH?FGGHH5DGHGF/B1EFH111EEGGHHHHH3BFFGB333?/??EF4BGHGHHHH1FG1BGHGFHFCFFHGGFHHHHHFCHHHHHHFGGGGGHHFHGHHHHHHHGHHGHB<DGHF0C<<GGHHCC:CGHHHCHGHHHFG00CGBGFFFGEGFAEGGG.:.9CFEF/9;
@M05620:45:000000000-G6HP7:1:1101:4353:9788 1:N:0:130
ATCTCTATCTCCTAAAAACCTGTTTAGATTTGGAGATAGACCTTCAGGTTTTTCATCATTTTCTGCATGAATTATACATTGACCACGTTTCCAGCGTGGTCAGTTTGCAGCATTCTGTTATTTTGTTTGACAGAGTGTCTTGTTGAGAACATATGTAGGACATGATTTTTTCCTGCAACAGGGAAAATAAAGTATAAGTTTTAAAGATTTATTCTTTAATAAAGGATCTCAAAGCCAGCTTTAGAAAAAGG
+
CCDCDFFFFFFFGGGGGGGGGGGHHHHHHHHHHHHHHHHHHHHHHHHHHHHGGHHHHHHHHHHHHHHHHHHHHHHHHHHHHGHHHHGHHHHHHHHGGGGHHHHHHHHHGHHHHHHHHHHHHHHHHHHHHHHHHHHHHHHHHHHHHGHHGHHHHHHHHHHHHHHHHHHHHHGHHHHHGHHHHHGGHHGHHHHHFHHHHHHHHHHHHHHHHHHHHHHHHHHHHHHHGHHHHHHHGHGHHHGHHHHHFHHHHGG
@M05620:45:000000000-G6HP7:1:1101:4989:9788 1:N:0:130
AAACCAAGCAGACACTCACCGCCAGAAGACATGAGGTCAGCTAGATCGGAAGAGCACACGTCTGAACTCCAGTCACTCTCGCGCATCTCGTATGCCGTCTTCTGCTTGAAAAAAAAAAAAAAACTAGCTTAGCCATAGTAAATTATAGCCAAAAAGAAGAAAGAGTAAACTAGGAGCAGAAAAACGGCACAGTGCGTGAACTCAGGTATGAAGTAGTAAGTACTACAATAAAAACTAAATCTAGAGATCTA
+
DDDDDAAFCFFFGGGGGGGGGGGGGHHHGHHHHGHHGHHHHHHHHHHHGGGGHHHHHHHGHHHGHHHHHHHHGHHHHHHHGGGGGGEHHHGGHHHHGGGHGHHHHHHHGHHHHGGFGB<<<<<.000/00<0000000=000000000000//....</0:/0//0000000:/0/..///0/..-.---//000-....00000/00000000000000000:0000:00000.000<00:000:00<00
@M05620:45:000000000-G6HP7:1:1101:18825:9790 1:N:0:130
AGATTACTGCAACAGTTCCCCCTGGACCTGGAAAAGTTTCTTGCCTGGCTTACAGAAGCTGAAACAACTGCCAATGTCCTACAGGATGCTACCCGTAAGGAAAGGCTCCTAGAAGACTCCAAGGGAGTAAAAGAGCTGATGAAACAATGGCAAGTAAGTCAGGCATTTCCGCTTTAGCACTCTTGTGGATCCAATTGAACAATTCTCAGCATTTGTACTTGTAACTGACAAGCCAGGGACAAAACAAAGAT
+
A?ABBFFFFF4FGGFGGGGGGGGGHHHHHHHHHHHHHHHHHHHHHHHHHHHHHHHHHHHHHHHHHHHHHHHHHHHHHHHHHHHHHHHHHHHHHHGGGGHHHHHHGHHHGHHHHHHHHHHHHHBFGHGGHGGHHGHGHHGHHFHHHHHHHHHHHGHHHHHHHHHHHHHHHHGGGGGHHHHHHHHHHFHGHHHHGHHHHHHHHHHHHHHHHHHHHHHHHHHHHHHHHHHHGGHHHGGGGGGGGGFFGGGGGGF
@M05620:45:000000000-G6HP7:1:1101:21554:9796 1:N:0:130
CATCCTGACCCTGAAGTACCCCATTGAGCATGGCATCGTCACCAACTGGGACGACATGGAGAAGATCTGGCACCACACCTTCTACAACGAGCTGCGCGTGGCCCCGGAGGAGCACCCAGTGCTGCTGACCGAGGCCCCCCTGAACCCCAAGGCCAACAGAGAGAAGATGACTCAGGTGAGGCTCGGCCGACGCCCGTGCTCCTCCCGTCCTTTCCCCAGTCATTTTCTGCCCGGCTTGATTTCTGACATTA
+
CCCCCFFFFFFFGGGGGGGGGGGHHHGHHHHHHHHHHGHHHGHHHGHHHHHHGGGGGHHHHHHHHHHHHHHHHGHHHGGHHHHHHHHHGGGGGHGGGGGGGGHHGGGGGGGGHGHHGGHHHHHHHHHHHHGGGGGGGGGGGGHHHHGGGGHGHHGGGGGGGGGGGGGGGGGGGGGGGGGGGGGGFFFFFFFFFFFFFFFFFFFFFFFFFFFFFFFFFFFFFEFFFFFFFFFFFFFFFA9BFFFBFBFFFF0
@M05620:45:000000000-G6HP7:1:1101:23419:9803 1:N:0:130
CATCCTGACCCTGAAGTACCCCATTGAGCATGGCATCATCACCAACTGGGACGACATGGAGAAGATCTGGCACCACACCTTCTACAACGAGCTGCGCGTGGCCCCGGAGGAGCACCCAGTGCTGCTGACCGAGGCCCCCCTGAACCCCAAGGCCAACAGAGAGAAGATGACTCAGGTGAGGCTCGGCCGACGCCCGTGCTCCTCCCGTCCTTTCCCCAGTCATTTTCTGCCCGGCTTGATTTCTGACATTA
+
CDDDDFFFFFFFGGGGGGGGGGGHHHHHHHHHHHHHHHHHHHHHHGHHHHHHGGGGGHHHHHHHHHHHHHHHHGHHHGGHHHHGHHHHGGGGGHHGGGGGGGHHGGGGGGGGHHHHGGHHHHHHHHHHHHGGGGGGGGGGGGHHHHGGGGHGHHHGGGGGGGGGGGGGGGGGGGGGHGGGGGGGFFFFFFFFFFFFFFFFFFFFFFFEFFFFFFFFFFFFFFFFFFFFHFFFFFFFFFAFFFFFFFFFFF0
@M05620:45:000000000-G6HP7:1:1101:18831:9815 1:N:0:130
CATCCTGACCCTGAAGTACCCCATTGAGCATGGCATCGTCACCAACTGGGACGACATGGAGAAGATCTGGCACCACACCTTCTACAACGAGCTGCGCGTGGCCCCGGAGGAGCACCCAGTGCTGCTGACCGAGGCCCCCCTGAACCCCAAGGCCAACAGAGAGAAGATGACTCAGGTGAGGCTCGGCCGACGCCCGTGCTCCTCCCGTCCTTTCCCCAGTCATTTTCTGCCCGGCTTGATTTCTGACATTA
+
CCBCCFFFFFFFGGGGGGGGGGGHHHHHHHHHHHHHHGHHHGGHHGHHHHGHGGGGGHHGHHHGHFHHHHHHHGHHHGGHHHHHHHHHGGGGGHGGGGGGGGHHGGGGGGGGHHHHGGHGHHHHHHHHHHGGGGGGGGGGGGGHHHGGGGHGHHGGGGGGGGGGGGGGGGGGGGGGGGGGGGGGFFFFFFFFFFFF@DFFFFFFFFFAFFDFFFFFFFFFFFFFFFFBFFFFFABFFF:BBFFBFBFFFF0
@M05620:45:000000000-G6HP7:1:1101:19051:9825 1:N:0:130
ATCTCTATCTCCTAAAAACCTGTTTAGATTTGGAGATAGACCTTCAGGTTTTTCATCATTTTCTGCATGAATTATACATTGACCACGTTTCCAGCGTGGTCAGTTTGCAGCATTCTGTTATTTTGTTTGACAGAGTGTCTTGTTGAGAACATATGTAGGACATGATTTTTTCCTGCAACAGGGAAAATAAAGTATAAGTTTTAAAGATTTATTCTTTAATAAAGGATCTCAAAGCCAGCTTTAGAAAAAGG
+
CCCDDFFFFFFFGGGGGGGGGGHHHHHHHHHHHHHHHHHHHHHHHHHHHHHGGHHHHHHIHHHHIHHHHHHHHHHHHHHHHHHHHHGHHHHHGHHGGGGHHHHHHHHHHHHHHHHHHHHGHHHHHHHHHHHHHHHHHHHHHHHHHHHHGGHHHHHHHHHHHHHHHHHHHHGHHHHHHHHHHHGGHHHHHHHHDGHHHHHHHHHHHHGHHHHHHHHHHHHHHHHHGHHHHHHHGHHHFHGHHHHHHGHHHGG
@M05620:45:000000000-G6HP7:1:1101:9744:9829 1:N:0:130
ATCTCTATCTCCTAAAAACCTGTTTAGATTTGGAGATAGACCTTCAGGTTTTTCATCATTTTCTGCATGAATTATACATTGACCACGTTTCCAGCGTGGTCAGTTTGCAGCATTCTGTTATTTTGTTTGACAGAGTGTCTTGTTGAGAACATATGTAGGACATGATTTTTTCCTGCAACAGGGAAAATAAAGTATAAGTTTTAAAGATTTATTCTTTAATAAAGGATCTCAAAGCCAGCTTTAGAAAAAGG
+
DCDDDFFFFFFFGGGGGGGGGGHHHHHHHHHHHHHHHHHHHHHHHHHHHHHGGHHHHIHHHHHHHHHHHHHHHHHHHHHHHHHHHHGHHHHHHHHGGGGHHHHHHHHHGHHHHHHHGHHGHHHHHHHHHGHHHHHHHHHHHHHHHHHHGHHHHHHHHHHHHHHHHHHHHHGHHHHHHHHHHHGGHHHHHHHGDFHHHHHHHHHHHHGHHHHHHHHHHHHHHHHHHHHHHHHHHHHHHHGHHHHHHHHHHGG
@M05620:45:000000000-G6HP7:1:1101:23245:9837 1:N:0:130
CATCCTGACCCTGAAGTACCCCATTGAGCATGGCATCGTCACCAACTGGGACGACATGGAGAAGATCTGGCACCACACCTTCTACAACGAGCTGCGCGTGGCCCCGGAGGAGCACCCAGTGCTGCTGACCGAGGCCCCCCTGAACCCCAAGGCCAACAGAGAGAAGATGACTCAGGTGAGGCTCGGCCGACGCCCGTGCTCCTCCCGTCCTTTCCCCAGTCATTTTCTGCCCGGCTTGATTTCTGACATTT
+
CDDCDFFFFFFFGGGGGGGGGGGHHHHHHHHHHHHHHGHHHGHHHGHHHHHHGGGGGHHHHHHHHHHHHHHHHGHHHGGHHHHHHHHHGGGGGHHGGGGGGGHHGGGGGGGGHHHHGGHHHHHHHHHHHHGGGGGGGGGGGGHHHHGGGGHGHHGGGGGGGGGGGGGGGGGGGGGGGGGGGGGGFFFFFFFFFFFFDFFFFFFFFFFFFFFFHFFFFFFFFFFFFFHFFFFFFFFFFFAFFFFFBBFFFF0
@M05620:45:000000000-G6HP7:1:1101:23261:9846 1:N:0:130
CATCCTGACCCTGAAGTACCCCATTGAGCATGGCATCGTCACCAACTGGGACGACATGGAGAAGATCTGGCACCACACCTTCTACAACGAGCTGCGCGTGGCCCCGGAGGAGCACCCAGTGCTGCTGACCGAGGCCCCCCTGAACCCCAAGGCCAACAGAGAGAAGATGACTCAGGTGAGGCTCGGCCGACGCCCGTGCTCCTCCCGTCCTTTCCCCAGTCATTTTCTGCCCGGCTTGATTTCTGACATTT
+
AAAAAF1FFFFFFFEBG3FGGGEHHHDHGHHHFG0FHCHHEGHDGEHHFEHHGGG?FFF1B1BGFHGHGFHGHGGHHGGHHHHFHFHHGAEGGFHGGGGGGGHHGCCGGG?AFFGHGFGGHHHHGHHHHHCCC?AFGGGGGG/0;GFG.:GEHHGGF.FBFFGGBF/BFGGGGGGGGGFFGEGG?@FF?-@@@@@?@BBFFFFFFFB;BBAFFFFFF-;FFBFFFFFFF/FE-9@@@?;BFFFF/9B/BB/
@M05620:45:000000000-G6HP7:1:1101:19999:9850 1:N:0:130
ATCTCTATCTCCTAAAAACCTGTTTAGATTTGGAGATAGACCTTCAGGTTTTTCATCATTTTCTGCATGAATTATACATTGACCACGTTTCCAGCGTGGTCAGTTTGCAGCATTCTGTTATTTTGTTTGACAGAGTGTCTTGTTGAGAACATATGTAGGACATGATTTTTTCCTGCAACAGGGAAAATAAAGTATAAGTTTTAAAGATTTATTCTTTAATAAAGGATCTCAAAGCCAGCTTTAGAAAAAGG
+
DCDDDFFFFFFFGGGGGGGGGGHHHHHHHHHHHHHHHHHHHHHHHHHHHHHGGHHHHIHHHHHHIHHHHHHHHHHHHHHHHHHHHHGHHHHHHHHGGGGHHHHHHHHHHHHHHHHHHHHHHHHHHHHHHHHHHHHHHHHHHHHHHHHHHHHHHHHHHHHHHHHHHHHHHHGHHHHHHHHHHHGGHHHHHHHHFGHHHHHHHHHHHHHHHHHHHHHHHHGHHHHHGHHHHHHHHGHHGHGHHHHHHHGHHGG
@M05620:45:000000000-G6HP7:1:1101:24724:9853 1:N:0:130
CATCCTGACCCTGAAGTACCCGGCTTGATTTCTGACATTAGATCGGAAGAGCACACGTCTGAACTCCAGTCACTCTCGCGCATCTCGTATGCCGTCTTCTGCTTGAAAAAAAAAAAAACAAAACACAACACAGTATCTCCTAAATCCGTCACATACAAGACAACAAAACAGTAATCCATAATTGTGACCCCACACGTCAAGCCCCTCACCAATACAGCACCGTACGTACCCCTCACCTGCATACTCGTCAC
+
CCCCCFFFFFFFGGGGGGGGGGGGGGGHHHHHHHHHGHHHHHHHHGGGGHHHHHHHGHHGGHHHHHHHHHHHHHHHHGGGGGFEFHHFFHHHHGGGHGHHHHHHHFHHFHGGGGG>><///000.<.<<....0=000000<<<000.<...:0:0000////:.;..../0000000000000;0;09/.....-....0:.9.....99.00:000/..-...-/0:.0..;...0/./00090...:.
@M05620:45:000000000-G6HP7:1:1101:21800:9858 1:N:0:130
AGATTACTGCAACAGTTCCCCCTGGACCTGGAAAAGTTTCTTGCCTGGCTTACAGAAGCTGAAACAACTGCCAATGTCCTACAGGATGCTACCCGTAAGGAAAGGCTCCTAGAAGACTCCAAGGGAGTAAAAGAGCTGATGAAACAATGGCAAGTAAGTCAGGCATTTCCGCTTTAGCACTCTTGCGGATCCAATTGAACAATTCTCAGCATTTGTACTTGTAACTGACAAGCCAGGGACAAAACAAAGAT
+
3>>ABFFFFFFFGGGBGGGGGGGGHHHHHHHHHHHHGHHHHHHHHHHHGHHHHHHHHHHHHHHHHHHHHHHHGGHHHHHHFHHHHHHHHHGHHHGEEGHHHHFHHHHHGHHHGHHH3FHHHHHGGHGGHHGHGGHHHHFGHHHHHHHHHFHGHGHFGHHHHHFHHHHHHHGGGGGHHHHHHHHHH1ADGGGHHFHHHHFFGFHHHHHHHGHHHHHHHHHHHHHHHGGFBFGGGGGGEGGGGGFAFGGGGGF
@M05620:45:000000000-G6HP7:1:1101:17801:9862 1:N:0:130
ATCTCTATCTCCTAAAAACCTGTTTAGATTTGGAGATAGACCTTCAGGTTTTTCATCATTTTCTGCATGAATTATACATTGACCACGTTTCCAGCGTGGTCAGTTTGCAGCATTCTGTTATTTTGTTTGACAGAGTGTCTTGTTGAGAACATATGTAGGACATGATTTTTTCCTGCAACAGGGAAAATAAAGTATAAGTTTTAAAGATTTATTCTTTAATAAAGGATCTCAAAGCCAGCTTTAGAAAAAGG
+
CCCCCFFFFFFFGGGGGGGGGGHHHHHHHHHHHHHHHHHHHHHHHHHHHHHGGHHHHHIHHHHHHHHHHHH5FHHHHHHHHHHHHHGHHHHHHHHGGGGHHHHHHHHHGHHHHHHHHHHGHHHHHHHHHGHHHHHHHHHHHHHHHHHHGHHHHHHHHHHHHHHHHHHHHHGHHHHHHHHHHHGGHHHHHHHHGHHHHHHHHHHHHHGHHHHHHHHHHHGHHGHHGHHHHHHHHGHHHHGHHHHHHHHHHGF
@M05620:45:000000000-G6HP7:1:1101:21815:9871 1:N:0:130
AGATTACTGCAACAGTTCCCCCTGGACCTGGAAAAGTTTCTTGCCTGGCTTACAGAAGCTGAAACAACTGCCAATGTCCTACAGGATGCTACCCGTAAGGAAAGGCTCCTAGAAGACTCCAAGGGAGTAAAAGAGCTGATGAAACAATGGCAAGTAAGTCAGGCATTTCCGCTTTAGCACTCTTGTGGATCCAATTGAACAATTCTCAGCATTTGTACTTGTAACTGACAAGCCAGGGACAAAACAAAGAT
+
BBBCCFFFFFFFGGGFGGGGGGGGHHHHHHHHHHHHHHHHHHHHHHHHHHHHHHHHHHHHHHHHHHHHHHHHHHHHHHHHGHHHHHHHHHFHHHGGGGHHHHFHHHHHGHHHHHHHHHHHHHHGGHGGHHHHHGHHHHGHHHHHHHHHHHHHHGHHHHHHHHHHHHHHHHGGGGGHHHGHHHHHH1>EHHHHGHHHHHFFHHHHHHHHHHHHHHHHHHHHHHHHHHGHHHGHHGFGGGGGGGGGGGGGGGF
@M05620:45:000000000-G6HP7:1:1101:27561:9879 1:N:0:130
TACCTGTACTGGGGAAGCATCGGAAGAGCACACGTCTGAACTCCAGTCACTCTCGCGCATCTCGTATGCCGTCTTCTGCTTGAAAAAAAAAAAAAAGAAATAAATAAATATCAAAGTTAAGTAATTAAAAATGGGGAACAGAGGAAGGAAGTAAGTGCGAGGACACAATGGGTGCGAGTAGTAGAGAATGAAAAGGATATAGGTGAAGAAAGTGGTGCGCAAGGTGTGGGGTGTCGATTTGTGGGCAGGAA
+
CCCDCFFFFFFFGGFEGGGGGGGEGGHHHHHHHGHHHGHHHHHHHHGHHHHHHHGGGGGEEHHHFGHHHHGEEHGHHHHHHHFHHGHGGGGE>//>//0222>22211111111111111?11@1111>11>1<0....////../.../.0000000-.---././.000./..-.--.0009090000:000/./000000;00000//000:0.0-----.009.:.-.--0...0.0:/.../.-./
@M05620:45:000000000-G6HP7:1:1101:8807:9884 1:N:0:130
ATCTCTATCTCCTAAAAACCTGTTTAGATTTGGAGATAGACCTTCAGGTTTTTCATCATTTTCTGCATGAATTATACATTGACCACGTTTCCAGCGTGGTCAGTTTGCAGCATTCTGTTATTTTGTTTGACAGAGTGTCTTGTTGAGAACATATGTAGGACATGATTTTTTCCTGCAACAGGGAAAATAAAGTATAAGTTTTAAAGATTTATTCTTTAATAAAGGATCTCAAAGCCAGCTTTAGAAAAAGG
+
CCCCCFFFFFFFGGGGGGGGGGHHHHHHHHHHHHHHHHHHHHHHHHHHHHHGGHHHHIHHHHHHIHHHHHHHHHHHHHHHHHHHHHGHHHHHHHHGGGGHHHHHHHHHGHHHHHHHHHHHHHHHHHHHHHHHHHHHHHHHHHHHHHHFGGHHHHHHHHHHHHHHHHHHHHGHHHHHHHHHHHGGHHHHHHHGD?HHHHHHHHHHHHGHHHHHHHHHHHHHHHHHHHHHHHHHHHHHFHGHHHHHGGHHHGG
@M05620:45:000000000-G6HP7:1:1101:8829:9891 1:N:0:130
ATCTCTATCTCCTAAAAACCTGTTTAGATTTGGAGATAGACCTTCAGGTTTTTCATCATTTTCTGCATGAATTATACATTGACCACGTTTCCAGCGTGGTCAGTTTGCAGCATTCTGTTATTTTGTTTGACAGAGTGTCTTGTTGAGAACATATGTAGGACATGATTTTTTCCTGCAACAGGGAAAATAAAGTATAAGTTTTAAAGATTTATTCTTTAATAAAGGATCTCAAAGCCAGCTTTAGAAAAAGG
+
DDDDDFFFFFFFGGGGGGGGGGHHHHHHHHHHHGHHHHHHHHHHHHHHHHHGGHHHHIHHIIHHIHHHHGHHHHHHHHHHHHHHHHGHHHHHGHHGGGGHHHHHHHHHFHHHGHHHHHHGHHHHHHHHHHHHHHHGHHHHHHHHHHHHGGHHHHHHHHHHHGHHGHHHHHGHHHHHHHHHHHGGHHHHHGHHDFHHHHHHHHHHGHGHHHHHHHHHHGFHHHGHHHHHHHFHHFHGHHGHHHHHHGGGHGG
@M05620:45:000000000-G6HP7:1:1101:25605:9900 1:N:0:130
ATCTCTATCTCCTAAAAACCTGTTTAGATTTGGAGATAGACCTTCAGGTTTTTCATCATTTTCTGCATGAATTATACATTGACCACGTTTCCAGCGTGGTCAGTTTGCAGCATTCTGTTATTTTGTTTGACAGAGTGTCTTGTTGAGAACATATGTAGGACATGATTTTTTCCTGCAACAGGGAAAATAAAGTATAAGTTTTAAAGATTTATTCTTTAATAAAGGATCTCAAAGCCAGCTTTAGAAAAAGG
+
CCDDDFFFFFFFGGGGGGGGGGHHHHHHHHHHHHHHHHHHHHHHHHHHHHHGGHHHHIHIHHIIIHHHHHHHHHHHHHHHHHHHHHGHHHHHGHHGGGGHHHHHHHHHHHHHHHHHHHHHHHHHHHHHHHHHHHHHHHHHHHHHHHHHFGHHHHHHHHHHHGHHHHHHHHGHHHHHHHHHHHGGHHHHHHFGGHHHHHGHHHHHHHGHHHHHHHHHHGHHHHHHHHHHHHHHHHHHHHGHHHHHHHHHHGG
@M05620:45:000000000-G6HP7:1:1101:25587:9901 1:N:0:130
ATCTCTATCTCCTAAAAACCTGTTTAGATTTGGAGATAGACCTTCAGGTTTTTCATCATTTTCTGCATGAATTATACATTGACCACGTTTCCAGCGTGGTCAGTTTGCAGCATTCTGTTATTTTGTTTGACAGAGTGTCTTGTTGAGAACATATGTAGGACATGATTTTTTCCTGCAACAGGGAAAATAAAGTATAAGTTTTAAAGATTTATTCTTTAATAAAGGATCTCAAAGCCAGCTTTAGAAAAAGG
+
CCCCCFFFFFFFGGGGGGGGGGHHHHHHHHHHHHHHHHHHHHHHHHHHHHHGGHHHHHHHHHIHIHHHHHHHHHHHHHHHHHHHHHGHHHHHGHHGGGGHHGHHHHHHHHHHHHHHHHHHHHHHHGHHHHHHHHHHHHHHHHHHHGHHEGHHHHHFHHHHHGHHHHHHHHGHHHHHGHHHHHGGHHHHHGGGFGHHHHHHHHHGHHEHHHHHHHHHHHHHHHHHDCBGHHHHGHHHFHGHHHHHHGFHHGC
@M05620:45:000000000-G6HP7:1:1101:8817:9911 1:N:0:130
ATCTCTATCTCCTAAAAACCTGTTTAGATTTGGAGATAGACCTTCAGGTTTTTCATCATTTTCTGCATGAATTATACATTGACCACGTTTCCAGCGTGGTCAGTTTGCAGCATTCTGTTATTTTGTTTGACAGAGTGTCTTGTTGAGAACATATGTAGGACATGATTTTTTCCTGCAACAGGGAAAATAAAGTATAAGTTTTAAAGATTTATTCTTTAATAAAGGATCTCAAAGCCAGCTTTAGAAAAAGG
+
BCCCCFFFFFFFGGGGGGGGGGHHHHHHHHHHHHHHHHHHHHHHHHHHHHHGGHHHHHHHHIIHHHHHHHHHHHHHHHHHHHHHHHGHHHHHHHHGGGEHHHHHHHHHFHHHGHHHFHHGHHHHHHHHHDGHHHHHHHHHHHHHHHGEGGHHHHHHHHHHHHHHHHHHHHGHHHHHHHHHHFGGHHHFFHHHGGGHHHGHHHHHHHHHHHHHHHHHHHGHHHGHHHHHHHHHGGHGGHGHHHHHHGGHGG.
@M05620:45:000000000-G6HP7:1:1101:25595:9918 1:N:0:130
ATCTCTATCTCCTAAAAACCTGTTTAGATTTGGAGATAGACCTTCAGGTTTTTCATCATTTTCTGCATGAATTATACATTGACCACGTTTCCAGCGTGGTCAGTTTGCAGCATTCTGTTATTTTGTTTGACAGAGTGTCTTGTTGAGAACATATGTAGGACATGATTTTTTCCTGCAACAGGGAAAATAAAGTATAAGTTTTAAAGATTTATTCTTTAATAAAGGATCTCAAAGCCAGCTTTAGAAAAAGG
+
CDDDDFFFFFFFGGGGGGGGGGHHHHHHHHHHHHHHHHHHHHHHHHHHHHHGGHHHHHIHIHIIIHHHHHHHHHHHHHHHHHHHHHGHHHHHHHHGGGGHHHHHHHHHHHHHHHHHHHHHHHHHHGHHHHHHHGHGHHHHHHHHHHHHEGHHHHHHHHHHHHHHHHHHHHGHHHHHHHHHHHGGHHHHHHGGGHHHGHGHHHHHHHHHHHHHHHHHHHGHHGHHHHHHHHHHHHGHHHGHHHHHHHFHHGG
@M05620:45:000000000-G6HP7:1:1101:4544:9928 1:N:0:130
ATCTCTATCTCCTAAAAACCTGTTTAGATTTGGAGATAGACCTTCAGGTTTTTCATCATTTTCTGCATGAATTATACATTGACCACGTTTCCAGCGTGGTCAGTTTGCAGCATTCTGTTATTTTGTTTGACAGAGTGTCTTGTTGAGAACATATGTAGGACATGATTTTTTCCTGCAACAGGGAAAATAAAGTATAAGTTTTAAAGATTTATTCTTTAATAAAGGATCTCAAAGCCAGCTTTAGAAAAAGG
+
CCCCCFFFFFFFGGGGGGGGGGHHHHHHHHHHGHHHHHHHHHHHHHHHHHHGGHHHHHIHHHIHHHHHHHHHHHHHHHHHHHHHHHGHHHHHHHGGGGGHHHHHHHHHHHHHHHHHHHHHHHHHHHHHHGHHHFHHHHHHHHHHHHHGFGHHHHHHHHHHGHHHHHHHHHGHHHHHHHHHGHGGHHHHHHHHHHHHHHGHHHHHHHHHHHHHHHHHHHHHHGGHHHHHHHHHHGHHHHGHHHHHHHHHHGE
@M05620:45:000000000-G6HP7:1:1101:12837:9963 1:N:0:130
CATCCTGACCCTGAAGTACCCCATTGAGCATGGCATCGTCACCAACTGGGACGACATGGAGAAGATCTGGCACCACACCTTCTACAACGAGCTGCGCGTGGCCCCGGAGGAGCACCCAGTGCTGCTGACCGAGGCCCCCCTGAACCCCAAGGCCAACAGAGAGAAGATGACTCAGGTGAGGCTCGGCCGACGCCCGTGCTCCTCCCGTCCTTTCCCCAGTCATTTTCTGCCCGGCTTGATTTCTGACATTA
+
CCCCCFFFFFFFGGGGGGGGGGGHHHHHHHHHHHHHHGHHHGHHHGHHHHHGGGGGGHHHHHHHHHHHHHHHHGHHHGGHHHHHHHHHGGGGGHHGGGEFGGHHGGGGGGGGHHHHGGHGHHHHHHHHHHGGGGGGGGGGGGHHHHGGGGHGHHGGGGGGGGGGGGGFGGGGGGGGGGGGGGGGFFFFFFFFFFFFFFFFFFFFFFFFFFFFFFFFFFFFFFFFFFFFFFFFFFFACFFFFFFFF;FFFF0
@M05620:45:000000000-G6HP7:1:1101:22982:9996 1:N:0:130
AGATTACTGCAACAGTTCCCCCTGGACCTGGAAAAGTTTCTTGCCTGGCTTACAGAAGCTGAAACAACTGCCAATGTCCTACAGGATGCTACCCGTAAGGAAAGGCTCCTAGAAGACTCCAAGGGAGTAAAAGAGCTGATGAAACAATGGCAAGTAAGTCAGGCATTTCCGCTTTAGCACTCTTGTGGATCCAATTGAACAATTCTCAGCATTTGTACTTGTAACTGACAAGCCAGGGACAAAACAAAGAT
+
3>AAAFFFFFFFGGGFGFGGGGGGHGHHHHHFHDGHHHHHHHHHHGHAGHHHHHHHHHHHHHHHHHHHHHHHHHHHHHHHHHHGHFGHHHHHHHGGGGHHGFFHGHHHGHGFDGHGHHHHHHHGGHGGHHHHGGHHHHGHHHFHHHHHGHHHHGHFHHHHHHFFHHHHHHGGGGGBDFFHHHHGHHHDFFFHH0GGGHGFHFGHHHHHHHHHHHHHHHHHHHHHHHECCGHFHGFFAFGGGGFFGGGGGGG
@M05620:45:000000000-G6HP7:1:1101:13181:10001 1:N:0:130
AGATTACTGCAACAGTTCCCCCTGGACCTGGAAAAGTTTCTTGCCTGGCTTACAGAAGCTGAAACAACTGCCAATGTCCTACAGGATGCTACCCGTAAGGAAAGGCTCCTAGAAGACTCCAAGGGAGTAAAAGAGCTGATGAAACAATGGCAAGTAAGTCAGGCATTTCCGCTTTAGCACTCTTGTGGATCCAATTGAACAATTCTCAGCATTTGTACTTGTAACTGACAAGCCAGGGACAAAACAAAGAT
+
AAAABFFFBDDDGGFBFGGGGGGGFGHHHHHHHHHHGHHHHHHHHHHHHHH3BBGGHHHHHHGHHGGHHHHHHHHHHHHHDFFHHGHHHHDFGHGFEEGGGHFFHHHHGHHHHHHHHHHHFFHGEEGEHFHHHGHHHHGGHFGHHHHHHHHHHGHHHHHHHHHHHHHHHHGGGGGHGHGHHHHHHHFGHHHHGHHHGFFFGGHHHHHFHHHHHHHGHFGHHHHHHHHHGHGHHGFGFGGGGGFGGGGGGFC
@M05620:45:000000000-G6HP7:1:1101:16593:10005 1:N:0:130
TACCTGTACTGGGGAAGCAATCGCCATTCCTACCCTAAAGATCGGAAGAGCACACGTCTGAACTCCAGTCACTCTCGCGCATCTCGTATGCCGTCTTCTGCTTGAAAAAAAAAAACACAATCCTCTGGAGAGCTTTCTTTTTTTCCGCCACTAGCACCCTTACATCCACCTTTTTTACCTCCTTCCTGCTGCTTCCTTCATTAGTTTTTCTCCGCCTTGCTTCTTTTCCCCTCCTCTCTCCTCTCCTGCCC
+
CCCCCFFFFFFFGGGGGGGGGGGGGGGHHHHHHHHHHHHHGHHHGGGGHHHHHHHGHHHGGFHHHHHHHHHHHHHHGGGGGEEHHFFEHHHHGEGHGHHHHHHHHFHHEECGB><//0//1?011=11101>.<<>1>=F1F-</<.<.-.0/0/00:.:/00;0;/00.:;C0C9.0BFC./;C/;;090000;;BFF0;090;09;E/0;0..;:A09090B0090;0/9.;99BFFF/BB0BBF0BAE
@M05620:45:000000000-G6HP7:1:1101:3357:10006 1:N:0:130
CATCCTGACCCTGAAGTACCCCGGCTTGATTTCTGACATTAGATCGGAAGAGCACACGTCTGAACTCCAGTCACTCTCGCGCATCTCGTATGCCGTCTTCTGCTTGAAAAAAAAAAAAAGCCAAATAAGCAAATGAGTTTGTGTTAGACACGAAAAAGAAACACGCAGAGTATCGACCGTGTCGCGTGCAGGGGAACTTACGAGTTTGTCTAGGCCTGGCTTCAATGCGCATGATAAGTATATTCACAAAG
+
DCCCCFFFFFFFGGGGGFGGGGGGGGGGHHHHHHHHHHHHGHGHHHGGGGGHFFHFHGHHHFGFGHHHHHHHGHHHHHEFGGFG>GHHGFHHHHGFGHGHHHGHHHGHFHFGGGGB@///>0<0>111111011100=<0=<<//0<000/.-..-:...//:..----.:000..-:9.../..---..0.--...0000;...;00:00000/00.../;/0000;..-..0:0000000000000:;/
@M05620:45:000000000-G6HP7:1:1101:22979:10013 1:N:0:130
AGATTACTGCAACAGTTCCCCCTGGACCTGGAAAAGTTTCTTGCCTGGCTTACAGAAGCTGAAACAACTGCCAATGTCCTACAGGATGCTACCCGTAAGGAAAGGCTCCTAGAAGACTCCAAGGGAGTAAAAGAGCTGATGAAACAATGGCAAGTAAGTCAGGCATTTCCGCTTTAGCACTCTTGTGGATCCAATTGAACAATTCTCAGCATTTGTACTTGTAACTGACAAGCCAGGGACAAAACAAAGAT
+
BBABBFFFFFFFGGGFGGGGGGGGHHHHHHHHHHHHGHHHHHHHHHHHHHHHHHHHHHHHHHHHHHHHHHHHHHHHHHHHFHHHGHHHHHDGGHGGGGHHHGFGHHHHGHHHHHHHHHHHHHHGGHGGHHHHHGHHHHGHHHHHHHHHHGHHHGHHHHHHHHHHHHHHHHGGGGGHHHHHHHHHHGHGGHHHGHHHHGFGHGHHHHHFHHGHHHHHHGHHHHHHHHHHHHHHHGGGGGGGGGGGGGGGFGG
@M05620:45:000000000-G6HP7:1:1101:26376:10015 1:N:0:130
CATCCTGACCCTGAAGTACCCCATTGAGCATGGCATCGTCACCAACTGGGACGACATGGAGAAGATCTGGCACCACACCTTCTACAACGAGCTGCGCGTGGCCCCGGAGGAGCACCCAGTGCTGCTGACCGAGGCCCCCCTGAACCCCAAGGCCAACAGAGAGAAGATGACTCAGGTGAGGCTCGGCCGACGCCCGTGCTCCTCCCGTCCTTTCCCCAGTCATTTTCTGCCCGGCTTGATTTCTGACATTA
+
BBBBBFFFFFFFFGGGGGGGGGECDGHHHHFFFHHHHGHHHGHHFGHHGEFHFEGGGHHFHHHFHFHFHHHHHGHHHGFHHHHHHHHGGEGGDGHGGGEGGGHHGGGGGGAAGEHHGGHHHHFHHHHGHFGGCGCFFCDCGGHGHHGGGGEGHHGGGGFFGGGGGGGGFGBFBBCFBBFFFEGGCFED--@CAFFFFDF?BFFFFEFFFFF//BFFB9D/;BBFFFF/BFFE9-@9B=;;/BFFBBBFBB/
@M05620:45:000000000-G6HP7:1:1101:20409:10017 1:N:0:130
AGATTACTGCAACAGTTCCCCCTGGACCTGGAAAAGTTTCTTGCCTGGCTTACAGAAGCTGAAACAACTGCCAATGTCCTACAGGATGCTACCCGTAAGGAAAGGCTCCTAGAAGACTCCAAGGGAGTAAAAGAGCTGATGAAACAATGGCAAGTAAGTCAGGCATTTCCGCTTTAGCACTCTTGTGGATCCAATTGAACAATTCTCAGCATTTGTACTTGTAACTGACAAGCCAGGGACAAAACAAAGAT
+
CBCCCFFFFFFFGGGGGGGGGGGGHHHHHHHHHHHHHHHHHHHHHHHHHHHHHHHHHHHHHHHHHHHHHHHHHHHHHHHHHHHHHHHHHHHHHHGGGGHHHHHHHHHHGHHHHHHHHHHHHHHGGEGGHHHHHGHHHHGHHHHHHHHHHHHHHGHHHHHHHHHHHHHHHHGGGGGHHHHHHHHHHHHGHHHHGHHHHHFHHHHHHHHHHHHHHHHHHHHHHHHHHHHHHHHHHGGGGGGGGFGGGGGGGEF
@M05620:45:000000000-G6HP7:1:1101:11109:10039 1:N:0:130
CATCCTGACCCTGAAGTACCCCATTGAGCATGGCATCGTCACCAACTGGGACGACATGGAGAAGATCTGGCACCACACCTTCTACAACGAGCTGCGCGTGGCCCCGGAGGAGCACCCAGTGCTGCTGACCGAGGCCCCCCTGAACCCCAAGGCCAACAGAGAGAAGATGACTCAGGTGAGGCTCGGCCGACGCCCGTGCTCCTCCCGTCCTTTCCCCAGTCATTTTCTGCCCGGCTTGATTTCTGACATTA
+
DDCCDFFFFFFFGGGGGGGGGGGHHHHHHHHHHHHHHGHHHGHHHGHHHHHHGGGGGHHHHHHHHHHHHHHHHGHHHGGHHHHHHHHHGGGGGHHGGGGGGGHHGGGGGGGGHHHHGGHHHHHHHHHHHHGGGGGGGGGGGGHHHHGGGGHGHHGGGGGGGGGGGGGGGGGGGGGGGGGGGGGGFFFFFFFFFFFF@DFEFFFFFFFFFFFFFFFFFFFBFFFFFFFFFFFFFFFFFFFFFFFFFBFFFF0
@M05620:45:000000000-G6HP7:1:1101:14355:10096 1:N:0:130
TACCTGTACTGGGGAAGCCATTCCTACCCTAAAGATCGGAAGAGCACACGTCTGAACTCCAGTCACTCTCGCGCATCTCGTATGCCGTCTTCTGCTTGAAAAAAAAAAGCTCCGACGCGGTCATCTGGCCTCCTTTCTTTGTTTACGCCACGAGCTCCCTTACAGAAGCCTTTTTTAACTACGTCCTGCTGCGCCATTCATCCTCTTTCAGCCTCCTTCCTTCTTCTCCCCTCCTCTCTCCTCTCATTCCC
+
AAAAAFFFFFFF11EE1FGGGGFHDGHHHGHHFHFHHGFGEEAHFGFCHEHHFA1DGHEA1GEGHHGFFHGFA/E//FBGF>GHHHGGGHG22@1GGHC>BD0>E//</BB1F///////<-.1=F111010<<FHHHHH0G//0<.<-.;----.0;C/0/9000///.9;B0:-.00;0/.9:9-/;B/9--;-;BBB/////;;B//;;/-9A-F/9;;/9BFFF/F?--;9-;/B/BBFBB////::
@M05620:45:000000000-G6HP7:1:1101:8805:10130 1:N:0:130
ATCTCTATCTCCTAAAAACCTGTTTAGATTTGGAGATAGACCTTCAGGTTTTTCATCATTTTCTGCATGAATTATACATTGACCACGTTTCCAGCGTGGTCAGTTTGCAGCATTCTGTTATTTTGTTTGACAGAGTGTCTTGTTGAGAACATATGTAGGACATGATTTTTTCCTGCAACAGGGAAAATAAAGTATAAGTTTTAAAGATTTATTCTTTAATAAAGGATCTCAAAGCCAGCTTTAGAAAAAGG
+
DDDDDFFFFFFFGGGGGGGGGGHHHHHHHHHHHGHHHHHHHHHHHHHHHHHGGHHHHHHHHHHIIHHHHHHHHHHHHHHHHHHHHHGHHHHHGHHGGGGHHHHHHHHHFHHHGHHHHHHGHHHHHHHHHHHHHHHHHHHHHHHHHHHHFGHHHHHHHHHHHHHHHHHHHHGHHHHHHHHHHHGGHHHHHHHGFDHHHHHHHHHHHHHHHHHHHHHHHHHHHHHGHHHHHHHHHGHHGHGHHHHHHHHHHGG
@M05620:45:000000000-G6HP7:1:1101:3603:10148 1:N:0:130
CATCCTGACCCTGAAGTACCCCATTGAGCATGGCATCGTCACCAACTGGGACGACATGGAGAAGATCTGGCACCACACCTTCTACAACGAGCTGCGCGTGGCCCCGGAGGAGCACCCAGTGCTGCTGACCGAGGCCCCCCTGAACCCCAAGGCCAACAGAGAGAAGATGACTCAGGTGAGGCTCGGCCGACGCCCGTGCTCCTCCCGTCCTTTCCCCAGTCATTTTCTGCCCGGCTTGATTTCTGACATTA
+
AA?3AFFBFBCFGCGGGGGGGGEHHHGHGHHHHHHFFEGHHGHFHGHHHHFFEEGGGFHEBBFGEFGHHHHHFGGHHGGHHHHFHHHHFFEEGFGGGGGEECFEEECCGGGGEHGGA<GHFHHHHHHGHHGGGGCFDDCGGEFFGGDDDGEEHHGFGFBGBBGGFGFGGFGGCGBFFGGFFGGG@?AD-@9@BBB?>?AEBFFFFFFEFFFFF/9/99DBFFFFBFFFFFFEFB=BBB.BBFBFF:;FFF/
@M05620:45:000000000-G6HP7:1:1101:3623:10153 1:N:0:130
CATCCTGACCCTGAAGTACCCCATTGAGCATGGCATCGTCACCAACTGGGACGACATGGAGAAGATCTGGCACCACACCTTCTACAACGAGCTGCGCGTGGCCCCGGAGGAGCACCCAGTGCTGCTGACCGAGGCCCCCCTGAACCCCAAGGCCAACAGAGAGAAGATGACTCAGGTGAGGCTCGGCCGACGCCCGTGCTCCTCCCGTCCTTTCCCCAGTCATTTTCTGCCCGGCTTGATTTCTGACATTA
+
CCCCCFFFFFFFGGGGGGGGGGGHHGHHHHHHHHHHHGHHHGHHHGHHHHHHGGGGGHHHHHHHHHHHHHHHHGHHHGGHHHHHHHHHGGGGGHHGGGGGGGHHGGGGGGGGHHHHGGHHHHHHHHHHHHGGGGGGGGGGGGHHHHGGGGHGHHGGGGGGGGGGGGGGGGGGGGGGGGGGGGGGFFFFFFFFFFFFFFFFFFFFFFFEFFFFFFFFFFFFFEFFFFFFFFFFFFFFFFAFFFFFFFFFFF/
@M05620:45:000000000-G6HP7:1:1101:18075:10161 1:N:0:130
AGATTACTGCAACAGTTCCCCCTGGACCTGGAAAAGTTTCTTGCCTGGCTTACAGAAGCTGAAACAACTGCCAATGTCCTACAGGATGCTACCCGTAAGGAAAGGCTCCTAGAAGACTCCAAGGGAGTAAAAGAGCTGATGAAACAATGGCAAGTAAGTCAGGCATTTCCGCTTTAGCACTCTTGTGGATCCAATTGAACAATTCTCAGCATTTGTACTTGTAACTGACAAGCCAGGGACAAAACAAAGAT
+
BABBBFFFFF4FGGFGGGGGGGGGHHHHHHFHHHHHHHHHHHHHHHHHHHHHHHHHHHHHHHHHHHHHHHHHHHHHHHHHHHHHHHHHHHDHHHGGGGHHHHHHHHHHGHHHHHHHHHHHHHDFEGEGHGGHHGHHHHHHHFGHHHHHHHHHHGHHHHHHHHHHHHHHHHGGGGGHHHHHHHHHHHHGHHHHHHHHHFHHHHHHHHHHHHHHHHHHHHHHHHHGHHHHGHHHHGGGGGGGEF9FGGGGGFF
@M05620:45:000000000-G6HP7:1:1101:27660:10165 1:N:0:130
ATCTCTATCTCCTAAAAACCTGTTTAGATTTGGAGATAGACCTTCAGGTTTTTCATCATTTTCTGCATGAATTATACATTGACCACGTTTCCAGCGTGGTCAGTTTGCAGCATTCTGTTATTTTGTTTGACAGAGTGTCTTGTTGAGAACATATGTAGGACATGATTTTTTCCTGCAACAGGGAAAATAAAGTATAAGTTTTAAAGATTTATTCTTTAATAAAGGATCTCAAAGCCAGCTTTAGAAAAAGG
+
BBBBBFFFFFFFGGGGGGGGGGGGHHHHHHHGHHHHHGHHHHHHHHHHHHHGGHHHGHHHHHHHHGHHHHHHHHHGHHHHHGHHHHGGHHHHGHHGGGGHHHHHHHHHGHGFHHHHHHHGHHHHHHHHHGFFHHHHHHHHHHHHHGHHFGHHHHHHGHHHHHHHHHHHHHGHFHHHGGHHHHGGHHFHHGFHDGHHHHGHHHHHGHGHHHHHHHHHHHGFHFGHEFDGHHHHHHGFCGGHHHHGFGHHHDD
@M05620:45:000000000-G6HP7:1:1101:15625:10177 1:N:0:130
ATCTCTATCTCCTAAAAACCTGTTTAGATTTGGAGATAGACCTTCAGGTTTTTCATCATTTTCTGCATGAATTATACATTGACCACGTTTCCAGCGTGGTCAGTTTGCAGCATTCTGTTATTTTGTTTGACAGAGTGTCTTGTTGAGAACATATGTAGGACATGATTTTTTCCTGCAACAGGGAAAATAAAGTATAAGTTTTAAAGATTTATTCTTTAATAAAGGATCTCAAAGCCAGCTTTAGAAAAAGG
+
CCCDDFFFFFFFGGGGGGGGGGHHHHHHHHHHHHHHHHHHHHHHHHHHHHHGGHHHHIHHHHIIHHHHHHHHHHHHHHHHHHHHGHGHHHHHHHHGGGGHHHHHHHHHHHHGGHHHHHHFHHHHFGGHHHHHHHHHHHHHHHHHHHHGGHHHHHHHHHHHHHHHHHHHHHGHHHHHHHHHHHGGGHHHHHHHGFHGHHHHHHHHHHGHHHHHHHHHHHHHHHHGHHHHHHHHHGHHHHGHHHHGFGHHHGG
@M05620:45:000000000-G6HP7:1:1101:15607:10178 1:N:0:130
ATCTCTATCTCCTAAAAACCTGTTTAGATTTGGAGATAGACCTTCAGGTTTTTCATCATTTTCTGCATGAATTATACATTGACCACGTTTCCAGCGTGGTCAGTTTGCAGCATTCTGTTATTTTGTTTGACAGAGTGTCTTGTTGAGAACATATGTAGGACATGATTTTTTCCTGCAACAGGGAAAATAAAGTATAAGTTTTAAAGATTTATTCTTTAATAAAGGATCTCAAAGCCAGCTTTAGAAAAAGG
+
3AABBFFFFFFFGGGGGGGGGGHHHFFGHHHHHHHHHHHGHHHHHHHHHHHGGHGHHHHHHHHHHHHHHHHHHHHHHHHHHHHHHHGGHHHHHHHGGGGGHHHHHHHHHGHHHHHHGHHDHHHHHHHHHHHHHGHHHHHHHHHHHHHCFGHHHHHHHHHHHHHHGHHHHHGHHHHHHHHFFHGGHGHGHGHHG1GHHHHHHHHGHHGHHHHHHHHHGHHHGHHHGHHHHHHHGHHHHHGHHHHHFGHFHDD
@M05620:45:000000000-G6HP7:1:1101:18085:10179 1:N:0:130
AGATTACTGCAACAGTTCCCCCTGGACCTGGAAAAGTTTCTTGCCTGGCTTACAGAAGCTGAAACAACTACCAATGTCCTACAGGATGCTACCCGTAAGGAAAGGCTCCTAGAAGACTCCAAGGGAGTAAAAGAGCTGATGAAACAATGGCAAGTAAGTCAGGCATTTCCGCTTTAGCACTCTTGTGGATCCAATTGAACAATTCTCAGCATTTGTACTTGTAACTGACAAGCCAGGGACAAAACAAAGAT
+
AAABBFFFFFBFGGFGGGGGGGGGHHHHHHHHFHHHHHHHHHHGHHHHHHHHHHHHHHHHHHHHHHHHHHHHHHHHHHHHHHHHHHGHHH5GHHGFEGHHHHGHGHHHGHHHHHHHHHHFHFDFEFEEH4GHHGHHHHGHHDGHHHHHHHHHHGHHGHHHHHHHHHHHHHGGGGGHHHHHHGHHHDGGFHHHHFGHHFHHFGHHHHHHGHHHHHHHHHHHHCHHHHGFFHFHHGGGGGGGEFFAFEGGFFB
@M05620:45:000000000-G6HP7:1:1101:6599:10192 1:N:0:130
TACCTGTACTGGGGAAGAGCACACGTCTGAACTCCAGTCACTCTCGCGCATCTCGTATGCCGTCTTCTGCTTGAAAAAAAAAAAACGAACAATAGTATAATATGATAGCACAACGCCTAAAAGACAACGCACCTAAAATGCTCCATAACGCAAGCCGCTCCGACCTCAGTCGAGTAGTCCTAAGAAGAAATAAGTAATATGTGATGCAGTGCCAAACGTAGCGTACGACAAGCATGGCCAGAGACTGTGGT
+
CCCCCFFFFFFFGGGGGGGGGGHHGGHHGHGHHHHHHHHHHHHHHGGGGGFGHHHGGHHHHGEGHGHHHHHGHFGHHGGGGGG////////2222222222222222222222////0/1=11/000.-----/0000000000<0000.;---..----..---.00000..-0.0000000/00/0//000000000000000000;000000/...:..-..--.:--../009./0...//:000//
@M05620:45:000000000-G6HP7:1:1101:15622:10194 1:N:0:130
ATCTCTATCTCCTAAAAACCTGTTTAGATTTGGAGATAGACCTTCAGGTTTTTCATCATTTTCTGCATGAATTATACATTGACCACGTTTCCAGCGTGGTCAGTTTGCAGCATTCTGTTATTTTGTTTGACAGAGTGTCTTGTTGAGAACATATGTAGGACATGATTTTTTCCTGCAACAGGGAAAATAAAGTATAAGTTTTAAAGATTTATTCTTTAATAAAGGATCTCAAAGCCAGCTTTAGAAAAAGG
+
DCDDDFFFFFFFGGGGGGGGGGHHHHHHHHHHHHHHHHHHHHHHHHHHHHHGGHHHHIIHIHHHIHHHHHHHHHHHHHHHHHHHHHGGHHHHGHHGGGGHHHHHHHHHHHHHGHHHHHHGHHHHGFGHHGHHHHHGHHHHHHHHHHHFEBGHHHHHHHHHHGHHHHHHHHGGHHHHHHHHHHGGHHHHHHGHHHHHHHFHHHHHHHGHHHHHHHHHHHGHHHFHHHHHHHHHHHHHHHGHHHHHHHHHHGG
@M05620:45:000000000-G6HP7:1:1101:22012:10210 1:N:0:130
AAACCAAGCAGACACTCACCGCCAGAAGACATGAGGTCAGCTAGATCGGAAGAGCACACGTCTGAACTCCAGTCACTCTCGCGCATCTCGTATGCCGTCTTCTGCTTGAAAAAAAAAAAAAAAAAAAAACAAAACGAAACAACTCCCCTATAAAAATCAAAACAACAAACAACATAAAAAGAACAAAAAAAGAAAGAAGCAACAGCAAACACATATACCAACACCAAACATAAGAATATAACGTAACAATC
+
CCCCCBBFCFFFGGGGGGGGGGGGEHHHHHGHHHHHFHHHHHGHHHHHGGGGHHHHHHHGGHHGHHHHHHHHGHHHHHHHGGGGGEEHHGFFHHHHGFGHGHHHHHHHGHHFFCGGGG><><-<-----...;..-...-/..000.;/.0;0909.;9B09..;....9..../090;0...///...9-.../0/./00/9A/.//0....00000000....99...000000000000.:...00;0
@M05620:45:000000000-G6HP7:1:1101:4459:10224 1:N:0:130
ATCTCTATCTCCTAAAAACCTGTTTAGATTTGGAGATAGACCTTCAGGTTTTTCATCATTTTCTGCATGAATTATACATTGACCACGTTTCCAGCGTGGTCAGTTTGCAGCATTCTGTTATTTTGTTTGACAGAGTGTCTTGTTGAGAACATATGTAGGACATGATTTTTTCCTGCAACAGGGAAAATAAAGTATAAGTTTTAAAGATTTATTCTTTAATAAAGGATCTCAAAGCCAGCTTTAGAAAAAGG
+
BBBBAFFFFFFFGGGFGGFGGGDEFHHHHHHHGHHHHHHGHHHHHFHHHHHGFGFHHGHHGHHHHHEHHHHHGHHHHHHHHGHHGHFFHHHHHHGGGGGGHHGHGHHHFHGHGHHHFHHHHHHHHHHHHGHHHGHHGHHHHHHHHGHHGHHHHHHHGHHHHGHGGHHHHFGH@GHHHHHGHEFGHHGHHGHHDGHHHHHHHHGHHHFHGHHHHHGHHGBGHEHHGFHHFFHGGHGHCGGHHHFHHHHHFGC
@M05620:45:000000000-G6HP7:1:1101:12831:10239 1:N:0:130
ATCTCTATCTCCTAAAAACCTGTTTAGATTTGGAGATAGACCTTCAGGTTTTTCATCATTTTCTGCATGAATTATACATTGACCACGTTTCCAGCGTGGTCAGTTTGCAGCATTCTGTTATTTTGTTTGACAGAGTGTCTTGTTGAGAACATATGTAGGACATGATTTTTTCCTGCAACAGGGAAAATAAAGTATAAGTTTTAAAGATTTATTCTTTAATAAAGGATCTCAAAGCCAGCTTTAGAAAAAGG
+
CDDCCFFFFFFFGGGGGGGGGGHHHHHHHHHHHHHHHHHHHHHHHHHHHHHGGHHHHHIIHIIIIHHHHGHHHGHGHHHHHHHHHHGGHHHHFHHGGGGGHFHGHHHHFHHHGHHHHHHHHHHHEBBGHEGHHHHFHHHHHHHHHGHHEFGHHHHHGHHHHGHHHHHHHHGHHHHHGHHHHHGGHHHHHHHHHHHHHHHHHHHHHHHHHHHHHHHHHHHHHHFGGHGHHHHHHGGHFHGHHHGGFFFFGGF
@M05620:45:000000000-G6HP7:1:1101:4447:10243 1:N:0:130
ATCTCTATCTCCTAAAAACCTGTTTAGATTTGGAGATAGACCTTCAGGTTTTTCATCATTTTCTGCATGAATTATACATTGACCACGTTTCCAGCGTGGTCAGTTTGCAGCATTCTGTTATTTTGTTTGACAGAGTGTCTTGTTGAGAACATATGTAGGACATGATTTTTTCCTGCAACAGGGAAAATAAAGTATAAGTTTTAAAGATTTATTCTTTAATAAAGGATCTCAAAGCCAGCTTTAGAAAAAGG
+
CCDCCFFFFFFFGGGGGGGGGGHHHHHHHHHHHHHHHHHHHHHHHHHHHHHGGHHHHIHHHHHHIHHHHHHHHHHGHHHHHGHHHHGGHHHHHHHGGGGHHHHHHHHHGHHHHHHHHHHHHHHHHHHHGHHHHFHGHHHHHHHHHGHHGHGHHHHHHHHHHGHHHHHHHHGHHHHHHHHHHHGGHHHHHGHGGHHHHHHHHHHHHHFHHHHHHHHHHHHHHFHHGHHHGHGHGGHGHHGHHHHHFFFHHGG
@M05620:45:000000000-G6HP7:1:1101:4466:10248 1:N:0:130
ATCTCTATCTCCTAAAAACCTGTTTAGATTTGGAGATAGACCTTCAGGTTTTTCATCATTTTCTGCATGAATTATACATTGACCACGTTTCCAGCGTGGTCAGTTTGCAGCATTCTGTTATTTTGTTTGACAGAGTGTCTTGTTGAGAACATATGTAGGACATGATTTTTTCCTGCAACAGGGAAAATAAAGTATAAGTTTTAAAGATTTATTCTTTAATAAAGGATCTCAAAGCCAGCTTTAGAAAAAGG
+
DCDDDFFFFFFFGGGGGGGGGGHHHHHHHHHHHGHHHHHHHHHHHHHHHHHGGHHHHHHHHHHHHHHHHHHHHHHHHHHHHHHHHHGHHHHHHHHGGGGHHHHHHHHHGHHHHHHHHHHHHHHHHHHHHHHHHHHHHHHHHHHHHGHHGGHHHHHHHHGHHHHHHHHHHHGHHHHHHHHHHHGGHHGHHHGHGHHHHHHHHHHHHHHHHHHHHHHHHHHHHHHHGHHHHHHHHGHHHHGHHHHHHHHHHGE
@M05620:45:000000000-G6HP7:1:1101:26714:10256 1:N:0:130
AGATTACTGCAACAGTTCCCCCTGGACCTGGAAAAGTTTCTTGCCTGGCTTACAGAAGCTGAAACAACTGCCAATGTCCTACAGGATGCTACCCGTAAGGAAAGGCTCCTAGAAGACTCCAAGGGAGTAAAAGAGCTGATGAAACAATGGCAAGTAAGTCAGGCATTTCCGCTTTAGCACTCTTGTGGATCCAATTGAACAATTCTCAGCATTTGTACTTGTAACTGACAAGCCAGGGACAAAACAAAGAT
+
BBBBBFFFFFDFGGGGGGGGGGGGHGHHGHHHHCCGFFHHHGFGHHHGHHHGHHHHHGHHHHGHGHHHHHHHFFGHHHHHHHHHHHHFHHHHHHGF/EGHHHHHHHHHGHHHHHHHHHHH3FHGG/EFHHHHHGHHHHHHH3GHHHHHHHHHHGHHHHHHHHHHGHHHHHGGGGGHHHHHHHHGHFHGHHHHHHHHGHHHHFHHFHHHGHHHHGHHFHHHHFFHHHHGHHHGEGGFGGGGEGEGGGFGGGC
@M05620:45:000000000-G6HP7:1:1101:11701:10263 1:N:0:130
CATCCTGACCCTGAAGTACCCCATTGAGCATGGCATCGTCACCAACTGGGACGACATGGAGAAGATCTGGCACCACACCTTCTACAACGAGCTGCGCGTGGCCCCGGAGGAGCACCCAGTGCTGCTGACCGAGGCCCCCCTGAACCCCAAGGCCAACAGAGAGAAGATGACTCAGGTGAGGCTCGGCCGACGCCCGTGCTCCTCCCGTCCTTTCCCCAGTCATTTTCTGCCCGGCTTGATTTCTGACATTA
+
BBBBBFFFFFFFGGGGGGGGGGGHHHHHHHHHHHHHHGHHHGHHGGHHHHHHGGGGGHHHHHHHHHHHHHHHHGHHHGGHHHHHHHHHGGGGGHHGGGGGGFHHGGGGGGGGHHHHGGHGHHHHHHHHHHGGGGGGGGGGGGHHHHGGGGHGHHGGGGGGGGGGGGGGGGGGGGGGGFGGGGGGFFFFFFFFFFFFBFFFFFFFFFFFFFDFFFFFFFFFFFFFFFFFFFFFDFFFFFFFFFFFF;FFFF/
@M05620:45:000000000-G6HP7:1:1101:11615:10299 1:N:0:130
CATCCTGACCCTGAAGTACCCCATTGAGCATGGCATCGTCACCAACTGGGACGACATGGAGAAGATCTGGCACCACACCTTCTACAACGAGCTGCGCGTGGCCCCGGAGGAGCACCCAGTGCTGCTGACCGAGGCCCCCCTGAACCCCAAGGCCAACAGAGAGAAGATGACTCAGGTGAGGCTCGGCCGACGCCCGTGCTCCTCCCGTCCTTTCCCCAGTCATTTTCTGCCCGGCTTGATTTCTGACATTT
+
CCCCCFFFFFFFGGGGGGGGGGGHHHHHHHHHHHHHHGHHHGHHHGHHHHHGGGGGGHHHHHHHHHHHHHHHHGHHHGGHHHHHHHHHGGGGGHHGGGGGGGHHGGGGGGGGHHHHGGHHHHHHHHHHHHGGGGGGGGGGGGHHHHGGGGHGHHGGGGGGGGGGGGGGGGGGGGGGGGGGGGGGFFFFFFFFFFFFAFFFFFFFFFFFFFFFFFFFFFFFFFFFFFFFFFFFFFFFFF?FFFFFFFFFFF/
@M05620:45:000000000-G6HP7:1:1101:23848:10299 1:N:0:130
AGATTACTGCAACAGTTCCCCCTGGACCTGGAAAAGTTTCTTGCCTGGCTTACAGAAGCTGAAACAACTGCCAATGTCCTACAGGATGCTACCCGTAAGGAAAGGCTCCTAGAAGACTCCAAGGGAGTAAAAGAGCTGATGAAACAATGGCAAGTAAGTCAGGCATTTCCGCTTTAGCACTCTTGTGGATCCAATTGAACAATTCTCAGCATTTGTACTTGTAACTGACAAGCCAGGGACAAAACAAAATC
+
ABAACFFFFFFFGGGBGGGGGGGGHHHHHHHHHHHHHHHHHHHHHHHHHHHHHHHHHHHHHHHHHHHHHHHHHHHHHHHHHGHHGHHHHHHHHHGEFGHHHHFHHHHHGHHHHHHHHHHHHGHGGHGFHHHHHGHHHHHHHHHHHHHHHHHHHGHHHHHHHHHHHHHHHHGGGGGGHHHHHHHHHHHGHHHHHHHHHHHFHHHHHHHHHHHHHHHHHFHHHHHHHHHGHHHHHGFGGGGGGGGFGGGGAB:
@M05620:45:000000000-G6HP7:1:1101:11636:10314 1:N:0:130
CATCCTGACCCTGAAGTACCCCATTGAGCATGGCATCGTCACCAACTGGGACGACATGGAGAAGATCTGGCACCACACCTTCTACAACGAGCTGCGCGTGGCCCCGGAGGAGCACCCAGTGCTGCTGACCGAGGCCCCCCTGAACCCCAAGGCCAACAGAGAGAAGATGACTCAGGTGAGGCTCGGCCGACGCCCGTGCTCCTCCCGTCCTTTCCCCCGTCATTTTCTGCCCGGCTTGATTTCTGACATTA
+
BBBBBF4FFFFFGBGFGGGGGGGHHFDGHBGHHEGHHGHHHGHFHGHHHHH2FGGCGGGGGHGHHHFHGHHHHGAGGGGHHHHHHHHHGGGGEHHGGG>E?FFGGGGGGGGFFHGHGGH?FGGFGFFFHHGGG@CGGGGGGCHHHHGGGFECHGF?EEGFGBA./;BCFBFFGFGGGBFFFA.AA-AD>9>CAADA-99:FFFFFF.9;.:9BFFFF.@AA.A9FBFFFEBE.;=-99A/9/BB//99BF/
@M05620:45:000000000-G6HP7:1:1101:16159:10327 1:N:0:130
TACCTGTACTGGGGAAGCAATCGCCATTCCTACCCTAAAGATCGGAAGAGCACACGTCTGAACTCCAGTCACTCTCGCGCATCTCGTATGCCGTCTTCTGCTTGAAAAAAAAAAAAACAAAACTCTAATTTTCGTTCTATTTTTCCACCCCTCGCACCCTTCCCACCTCCTTTTTTCCCTCCTGCCTTTTACATCCGTCCTTCTTTAGTCTCCTCCTATCTTCTTCACCCCTCCTCTCTCCTCGCTAACCC
+
DDDDDFFFFFFFGGFGGGGGGGGGGGGHHHHHHHHHHHHHGHHHGGGGHHHHHHHGHHHGGGHHHHHHHHHHHHHHGGGGGEEHHHFDHHHHGFGHGHHHHHHHHHHHGGGFD<///?//00>1<11111111-000.000<0=/00<<.<..--:A@../::/0;...:/:::;9C0:0/./0;:000;0000;/.:;..0;00:00:00000///00:0000::0;0.9..://:::BB:/.9...;.9
@M05620:45:000000000-G6HP7:1:1101:11631:10334 1:N:0:130
CATCCTGACCCTGAAGTACCCCATTGAGCATGGCATCGTCACCAACTGGGACGACATGGAGAAGATCTGGCACCACACCTTCTACAACGAGCTGCGCGTGGCCCCGGAGGAGCACCCAGTGCTGCTGACCGAGGCCCCCCTGAACCCCAAGGCCAACAGAGAGAAGATGACTCAGGTGAGGCTCGGCCGACGCCCGTGCTCCTCCCGTCCTTTCCCCAGTCATTTTCTGCCCGGCTTGATTTCTGACATTA
+
CCCCCFFFFFFFGGGGGGGGGGGHHHHHHHHHHHHHHGHHHGHHHGHHHHHHGGGGGHHHHHHHHHHHHHHHHGHHHGGHHHHHHHHHGGGGGHHGGGGGGGGHGGGGGGGGHHHHGGHFHHHHHHGHHHGGGGGGGGGGGGHHHHGGGGHGHHGGGGGGGGGGGGGGGGGGGGGGGGGGGGGGFFFFFFFFFFFFFFFFFFFFFFFADFFFFFFFFFDFFFFFFFFFFFFFFFFFFFFFFFFFFFFFFF0
@M05620:45:000000000-G6HP7:1:1101:8697:10336 1:N:0:130
ATCTCTATCTCCTAAAAACCTGTTTAGATTTGGAGATAGACCTTCAGGTTTTTCATCATTTTCTGCATGAATTATACATTGACCACGTTTCCAGCGTGGTCAGTTTGCAGCATTCTGTTATTTTGTTTGACAGAGTGTCTTGTTGAGAACATATGTAGGACATGATTTTTTCCTGCAACAGGGAAAATAAAGTATAAGTTTTAAAGATTTATTCTTTAATAAAGGATCTCAAAGCCAGCTTTAGAAAAAGG
+
CCCCCFFFFFFFGGGGGGGGGGHHHHHHHHHHHGHHHHHGHHHHHHHHHHHGGHHHHHHHIIIIHHHHHHHHHHHGHHHHHHHHHHGFHHHHGHHGGGGHHHHHHHHHFHHFGHHHFHHGHHHHHHHHHFHHHGHGHHHHHGHHHHHHEFHHHHHHHHHHHGHHHHHHHHGHHGHHHHHHHHGEHHGHHHGH=GGHGHFHHHHHHHHHHHHHGHHHHHFHHHGHGHHHHHFHHFHHFHGHHHHHEGFHHGD
@M05620:45:000000000-G6HP7:1:1101:25360:10343 1:N:0:130
TACCTGTACTGGGGAAGCAATCGCCATTCCTACCCTAAAGATCGGAAGAGCACACGTCTGAACTCCAGTCACTCTCGCGCATCTCGTATGCCGTCTTCTGCTTGAAAAAAAAAAAAAAAAAAAAACATAAATACAACCCCAACTCAACGTAAATAATAAAATAAAAAATCACATCCAGATAACAACGACTACTACATCAAGTCCAATAGAAAACACAATCCGTATGCATCACTCACTTATAATACCACCAT
+
CDDDDFFFFFFFGGGGGGGGGGGGGGGHHHHFHHHHHHHHHHHHGGGGHHHHHHHGHHHGGGHHHHHHHHHHHHHHGGGGGGGHHHFGHHHHGGGHGHHHHHHHHHHHHGGGGD>></>-<<<--..0000000000....../0:0B.9..;00000000000000-.000:00/000::00009-9@.-;0;;000:00000;00:000;/:.:..00/..../;0:00000;000:000000:00..0
@M05620:45:000000000-G6HP7:1:1101:16152:10345 1:N:0:130
TACCTGTACTGGGGAAGCAATCGCCATTCCTACCCTAAAGATCGGAAGAGCACACGTCTGAACTCCAGTCACTCTCGCGCATCTCGTATGCCGTCTTCTGCTTGCAAAAAAAAACCACATCTCTCTTCTTGTCTTTTTCCTCTTTCTCACCTCCCTCCCTCTCACATTCCTTTTTCTCCCCACTCCTCGTTGTTCCTTCCTCTTTTTTTCACCTTTCTCTTTTGTCACTCTTACTTTCTCCCCTCCCACTC
+
AAAAAFFFFFFBECGG1A11GGEFFFGHHHFFGHHHHCFHBGHHEC/EGHFCGFHEFHHEFHFHHHHBGHHGDGFG/C/@EEGHH0>/B0FHCFE0FHDFGEDF/1110//>///?/?/111@2<12111<?1?<11?01?<1<11111=<1<.<0<<.<//<<0000<000=<</0;0/;/..//0/.:./..0000;/0000;CF--/090;00:B//;///99/;/9///9B////;;/99------9
@M05620:45:000000000-G6HP7:1:1101:9183:10345 1:N:0:130
ATCTCTATCTCCTAAAAACCTGTTTAGATTTGGAGATAGACCTTCAGGTTTTTCATCATTTTCTGCATGAATTATACATTGACCACGTTTCCAGCGTGGTCAGTTTGCAGCATTCTGTTATTTTGTTTGACAGAGTGTCTTGTTGAGAACATATGTAGGACATGATTTTTTCCTGCAACAGGGAAAATAAAGTATAAGTTTTAAAGATTTATTCTTTAATAAAGGATCTCAAAGCCAGCTTTAGAAAAAGG
+
CBCCCFFFFFFFGGFGGFEFGGGHHHHHHHHHHFHHHHHGHHHHHHHHGHHGGHHHHGHHIHHIHHGHHGHHHHHFHHHHHGHHFHEBFHHHFHHGGFGGHFHHHHHHFHHFFGHHHHHEHHHHHHHHHGHFHGHFGGHHHHHHHGHG??FGFHHGFHHHHFHHHHHHHHGHHHHHGFGFHHGFHGGHFGFG?FGGFHGHHHGFFHHHGHFGHHHHHFBHHGFHGFHHHFDFEGGHCGEGHHHHGGEFFGD
@M05620:45:000000000-G6HP7:1:1101:8697:10355 1:N:0:130
ATCTCTATCTCCTAAAAACCTGTTTAGATTTGGAGATAGACCTTCAGGTTTTTCATCATTTTCTGCATGAATTATACATTGACCACGTTTCCAGCGTGGTCAGTTTGCAGCATTCTGTTATTTTGTTTGACAGAGTGTCTTGTTGAGAACATATGTAGGACATGATTTTTTCCTGCAACAGGGAAAATAAAGTATAAGTTTTAAAGATTTATTCTTTAATAAAGGATCTCAAAGCCAGCTTTAGAAAAAGG
+
>1>1>FFFFDF@GGGCFGGGFAAFGEFF3BGHHBFC0DFBGH1FGDEHGHGEEGDFEGHFHGHHGFFHHEGFBFFFGDBGFFAFCHCAFFGGBHHGEF/?DGCBBGHHBGHG1BGEEFGBGGHHFHHHG1EHHGGFGEGFHHFHFHG/BBFHFHHFHHHHGHGHHHHHGFCCGHHHEFHHHEGGHFHGFHHG<?FDFGGHHHHHHHGHGHHHHHHGFHGHFHDFDFGHHHHHGHHFCGGHHHHHHHHHFCC
@M05620:45:000000000-G6HP7:1:1101:23183:10368 1:N:0:130
ATCTCTATCTCCTAAAAACCTGTTTAGATTTGGAGATAGACCTTCAGGTTTTTCATCATTTTCTGCATGAATTATACATTGACCACGTTTCCAGCGTGGTCAGTTTGCAGCATTCTGTTATTTTGTTTGACAGAGTGTCTTGTTGAGAACATATGTAGGACATGATTTTTTCCTGCAACAGGGAAAATAAAGTATAAGTTTTAAAGATTTATTCTTTAATAAAGGATCTCAAAGCCAGCTTTAGAAAAAGG
+
AAABBFFFFFFFGGGGGGGGGGHHHHHHHHHHHHHHHHHHHHHHHHHHHHHGGGHHHHHHHHHHHHGHHHHHHHHHHHHHHHHHHHGHHHHHHHHGGGGHHHHHHHHHHHHHHHHHFHHHHHHHHHHHHHHHHHHGHHHHHHHHHHHHGHHHHHHHHHHHHHHHHHHHHHGHHHHHHHHHGHGGFCHGHHHHFHHGHHFHHHGGHGEHHHHHHHHHHFDDFGHFHGHHHHHHFFFHHHGHHHHHFHGHGG?
@M05620:45:000000000-G6HP7:1:1101:27407:10373 1:N:0:130
ATCTCTATCTCCTAAAAACCTGTTTAGATTTGGAGATAGACCTTCAGGTTTTTCATCATTTTCTGCATGAATTATACATTGACCACGTTTCCAGCGTGGTCAGTTTGCAGCATTCTGTTATTTTGTTTGACAGAGTGTCTTGTTGAGAACATATGTAGGACATGATTTTTTCCTGCAACAGGGAAAATAAAGTATAAGTTTTAAAGATTTATTCTTTAATAAAGGATCTCAAAGCCAGCTTTAGAAAAAGG
+
CCDDDFFFFFFFGGGGGGGGGGGHHHHHHHHHHHHHHHHHHHHHHHHHHHHGGHHHHIIHIIHIIHHHHHHHHHHHHHHHHHHHHHGHHHHHGFHGGGEFGFGHHHHHGHHEHFFHFHH4GHHHHHHHHFHFHGHGHGEHHHHHHEFHHGFHFGHFFHHHHBGFDHHHHHGHBGFHGHHFHHFGHHBGHHEG11HHEHHHHHHHEH1GHHFHHGHHFHBGHHEHEC<<GGGHEHHFFGAGHHGHHHHHFGD
@M05620:45:000000000-G6HP7:1:1101:20754:10381 1:N:0:130
ATCTCTATCTCCTAAAAACCTGTTTAGATTTGGAGATAGACCTTCAGGTTTTTCATCATTTTCTGCATGAATTATACATTGACCACGTTTCCAGCGTGGTCAGTTTGCAGCATTCTGTTATTTTGTTTGACAGAGTGTCTTGTTGAGAACATATGTAGGACATGATTTTTTCCTGCAACAGGGAAAATAAAGTATAAGTTTTAAAGATTTATTCTTTAATAAAGGATCTCAAAGCCAGCTTTAGAAAAAGG
+
CDDDDFFFFFFFGGGGGGGGGGHHHHHHHHHHHHHHHHHHHHHHHHHHHHHGGHHHHIHHHHHHIHHHHHHHHHHHHHHHHHHHHHGHHHHHGHHGGGGHHHHHHHHHHHHHHHHHHHHHHHHHHHHHHHHHHHHHHHHHHHHHHHHHGGHHHHHHHHHHHHHHHHHHHHGHHHHHHHHHHHGGHHHHHHHHGHHHHHGHHHHHHHGHHHHHHHHHHHHHHHHHGHHHHHHHHGHHHHGHHHHHGHHHHGG
@M05620:45:000000000-G6HP7:1:1101:17964:10384 1:N:0:130
ATCTCTATCTCCTAAAAACCTGTTTAGATTTGGAGATAGACCTTCAGGTTTTTCATCATTTTCTGCATGAATTATACATTGACCACGTTTCCAGCGTGGTCAGTTTGCAGCATTCTGTTATTTTGTTTGACAGAGTGTCTTGTTGAGAACATATGTAGGACATGATTTTTTCCTGCAACAGGGAAAATAAAGTATAAGTTTTAAAGATTTATTCTTTAATAAAGGATCTCAAAGCCAGCTTTAGAAAAAGG
+
AABBBFFFFFFFGGGGGGGGGFGHHHHHGHHHHFHHHHHHHHHHHHHHHHHGGHHHHHHHHHHHHHHHHHHHHHHHHFGHHGFHHHGFHHHHHHHGGGGHHHGHHHHHFHHHFGHHFHHEHHHHFHHHHBGHHHHHGGHGHHHHHGHHGHHHHHHHHHHHHHHHHHHHHHGHHHHHFHHHGEGGHHHHHHHHDFGHHHGHHGHHHHEHHHHHHHHHHHGHFHHHHFHHHHHHHGHFHHGHHHHHHHHHHGG
@M05620:45:000000000-G6HP7:1:1101:23196:10385 1:N:0:130
ATCTCTATCTCCTAAAAACCTGTTTAGATTTGGAGATAGACCTTCAGGTTTTTCATCATTTTCTGCATGAATTATACATTGACCACGTTTCCAGCGTGGTCAGTTTGCAGCATTCTGTTATTTTGTTTGACAGAGTGTCTTGTTGAGAACATATGTAGGACATGATTTTTTCCTGCAACAGGGAAAATAAAGTATAAGTTTTAAAGATTTATTCTTTAATAAAGGATCTCAAAGCCAGCTTTAGAAAAAGG
+
DDDDDFFFFFFFGGGGGGGGGGHHHHHHHHHHHHHHHHHHHHHHHHHHHHHGGHHHHIHIHHHIIHHHHHHHHHHHHHHHHHHHHHGHHHHHHHHGGGGHHHHHHHHHHHHHGHHHHHHHHHHHHGHHHHHHHHHGHHHHHHHHHHHHGGHHHHHHHHHHHGHHHHHHHHGHHHHHGHHHHHGGHHHHHHHHFHHHHHHHHHHHHHGHHHHHHHHHHHHHHHHHHHHHHHHHHHGHHHGHHHFHHHHHHGG
@M05620:45:000000000-G6HP7:1:1101:23172:10386 1:N:0:130
ATCTCTATCTCCTAAAAACCTGTTTAGATTTGGAGATAGACCTTCAGGTTTTTCATCATTTTCTGCATGAATTATACATTGACCACGTTTCCAGCGTGGTCAGTTTGCAGCATTCTGTTATTTTGTTTGACAGAGTGTCTTGTTGAGAACATATGTAGGACATGATTTTTTCCTGCAACAGGGAAAATAAAGTATAAGTTTTAAAGATTTATTCTTTAATAAAGGATCTCAAAGCCAGCTTTAGAAAAAGG
+
BABABFFFFFFFGGGGGGGGGFHGEGHHHFEFEGHGCGHHFHHHHHHHGFGEFHFHHGHHHHHHGHHGHFHHFFHHHHHHHEFHHHGHHHHFHGGGGGGHGGHDHHHHFGFH3GHFHGHFHFHHDGHHHGGGHFHHHHFHHGHHHHHHGGHHHHHGHHGFFHHHHHHHHHGF<GGFHHHFHGGEHHEHHFFHGFFHFHDGHHHFFHBHHHGHHHHGHGFFGDHEGHHHHHHHHHBHCCEFGHCCGHFGHAA
@M05620:45:000000000-G6HP7:1:1101:20738:10390 1:N:0:130
ATCTCTATCTCCTAAAAACCTGTTTAGATTTGGAGATAGACCTTCAGGTTTTTCATCATTTTCTGCATGAATTATACATTGACCACGTTTCCAGCGTGGTCAGTTTGCAGCATTCTGTTATTTTGTTTGACAGAGTGTCTTGTTGAGAACATATGTAGGACTTGATTTTTTCTTGCAACAGGGAAATTAAAGATTAGGTTTTAAAGATTTATTCTTTATTAAAGGACCTCAAAGCCAGCTTTAGAAAAAGG
+
CDEEDFFFFFFFGGGGGGGGGGHHHHHHHHHHHHHHHHHHHHHHHHHHHHHGGHHHHIHHHIHHIHHHHHHHHHHHHHHHHHHHHHGHH3G5553>?B01342DG4434331D44@@F44DGHDBGHC?3343334B44D4?F304BFG?3334B44D32B2?22DGHHH@H2222F>20FG/FHH1=GH1?11=?1<FGH.HH1<1>G11>11=H1H1=HG1G0/..<0<C0:C./..<C11<<GHH.E.
@M05620:45:000000000-G6HP7:1:1101:17949:10398 1:N:0:130
ATCTCTATCTCCTAAAAACCTGTTTAGATTTGGAGATAGACCTTCAGGTTTTTCATCATTTTCTGCATGAATTATACATTGACCACGTTTCCAGCGTGGTCAGTTTGCAGCATTCTGTTATTTTGTTTGACAGAGTGTCTTGTTGAGAACATATGTAGGACATGATTTTTTCCTGCAACAGGGAAAATAAAGTATAAGTTTTAAAGATTTATTCTTTAATAAAGGATCTCAAAGCCAGCTTTAGAAAAAGG
+
AAAABFFFFFFFGGGGFGGGFFDGHGFHFGGHHCFFFDGHHHFHHHHHGHHFFHHHHFHGHHHHGFHHHGGHGHHHHHHHFHFHHHFFGFGH5GHGEG@BGHFGEGHHBHHFBBGFGFHBGGHHBGHHH3BGHGGFGEGHHHHHHHHEFFGHHHHGHHHHHHHHHHHHHGDFHHHHFGHFGGGGHHHHDGFG?<FFFHHHHHFHGGFHHHFHHHHHGHFHHHDGHFGGHHHHBFH./GGHHHFGHGHHEDE
@M05620:45:000000000-G6HP7:1:1101:17968:10406 1:N:0:130
ATCTCTATCTCCTAAAAACCTGTTTAGATTTGGAGATAGACCTTCAGGTTTTTCATCATTTTCTGCATGAATTATACATTGACCACGTTTCCAGCGTGGTCAGTTTGCAGCATTCTGTTATTTTGTTTGACAGAGTGTCTTGTTGAGAACATATGTAGGACATGATTTTTTCCTGCAACAGGGAAAATAAAGTATAAGTTTTAAAGATTTATTCTTTAATAAAGGATCTCAAAGCCAGCTTTAGAAAAAGG
+
CCCCCFFFFFFFGGGGGGGGGGGHHHHHHHHHHHHHHHHHHHHHHHHHHHHGGHHHHHHHHIHHHHHHHHHHHHHHHHHHHHHHHHGHHHHHHHHGGGGHHGHHHHHHFHHGGHHHHHHGHHHHHHHHHFHHHHHGHHHHHHHHHGHHGGFHHHHHGHHHHHHHHHHHHHGHHHHHHHHHHHGGHHHHHGHHFGHHHHHHHHHGGHEHFHHHHHHHHHGHHGHHGHHHHHGHGHHFHHGHHHHHHGHHHGF
@M05620:45:000000000-G6HP7:1:1101:4343:10419 1:N:0:130
ATCTCTATCTCCTAAAAACCTGTTTAGATTTGGAGATAGACCTTCAGGTTTTTCATCATTTTCTGCATGAATTATACATTGACCACGTTTCCAGCGTGGTCAGTTTGCAGCATTCTGTTATTTTGTTTGACAGAGTGTCTTGTTGAGAACATATGTAGGACATGATTTTTTCCTGCAACAGGGAAAATAAAGTATAAGTTTTAAAGATTTATTCTTTAATAAAGGATCTCAAAGCCAGCTTTAGAAAAAGG
+
CCCDDFFFFFFFGGGGGGGGGGHHHHHHHHHHHHHHHHHHHHHHHHHHHHHGGHHHHHHHHHIIHHHHHHHHHHHHHHHHHGHHHHGHHHHHHHHGGGGHHHHHHHHHGHHHHHHHHHHHHHHHHHHHHHHHHHHHHHHHHHHHHGHHGFGHHHHHGHHHHGHHHHHHHHGHHHHHHHHHHHGGHHHHHHHHFHHHHHHHHHHHGHHHHHHHHHHHHHHHHHHHGHHHHHGGHGHHGHGHHHHHHHHHGGG
@M05620:45:000000000-G6HP7:1:1101:27575:10433 1:N:0:130
AGATTACTGCAACAGTTCCCCCTGGACCTGGAAAAGTTTCTTGCCTGGCTTACAGAAGCTGAAACAACTGCCAATGTCCTACAGGATGCTACCCGTAAGGAAAGGCTCCTAGAAGACTCCAAGGGAGTAAAAGAGCTGATGAAACAATGGCAAGTAAGTCAGGCATTTCCGCTTTAGCACTCTTGTGGATCCAATTGAACAATTCTCAGCATTTGTACTTGTAACTGACAAGCCAGGGACAAAACAAAGAT
+
A3>AAFFFFFFFGGGGGGGGFGGGHGHHGHHGGFHHFHHHHHHHHHHHHHHHHHHHHHHHHHGFHGHHHHHHHHHHGHHHHGHHGHHHHHFHGHGG/BGHFHHHHEGHGHHHHHHHHHHH3FGGG/EECGHHHGHGHGHFGBDFHHHHHHHHHGHGHHFFFGHHHHHHGHDGGGGHHGFHHHHHHFGGFFHHFHHHHFBGFFHHGHHD=GFGFCGHHHHHHFHFHHHGFHGHHGFGGGGGGF9AAEGGGGB
@M05620:45:000000000-G6HP7:1:1101:25157:10452 1:N:0:130
CATCCTGACCCTGAAGTACCCCATTGAGCATGGCATCGTCACCAACTGGGACGACATGGAGAAGATCTGGCACCACACCTTCTACAACGAGCTGCGCGTGGCCCCGGAGGAGCACCCAGTGCTGCTGACCGAGGCCCCCCTGAACCCCAAGGCCAACAGAGAGAAGATGACTCAGGTGAGGCTCGGCCGACGCCCGTGCTCCTCCCGTCCTTTCCCCAGTCATTTTCTGCCCGGCTTGATTTCTGACATTA
+
BBABBFFFFFFFGGGGGGGGGGGHHHHHHHHHHHHHHGHHHGHHHGHHHHHHGGGGGGHFHGHHHFHHHHHHHGGHHGGHHHHHHHHHGGGGGHHGGGFEEGHHGGGGGGGGHHHHGGGGHGHHHHHGHHGGGGGGGGGGGGGHHHGGGGHGHGGGGGGGGGGGGGGGGGGGFGGGGFGGGGEGDFFFFFFFFFFFBDFFFFFFFFFEDDDFFFFFFFF/FBFFFFFFFFFFFFFFFAABFFFF//BFFF/
@M05620:45:000000000-G6HP7:1:1101:11008:10464 1:N:0:130
ATCTCTATCTCCTAAAAACCTGTTTAGATTTGGAGATAGACCTTCAGGTTTTTCATCATTTTCTGCATGAATTATACATTGACCACGTTTCCAGCGTGGTCAGTTTGCAGCATTCTGTTATTTTGTTTGACAGAGTGTCTTGTTGAGAACATATGTAGGACATGATTTATTCCTGCAACAGGGAAAATAAAGTATAAGTTTTAAAGATTTATTCTTTAATAAAGGATCTCAAAGCCAGCTTTAGAAAAAGG
+
A?AAAFFFFFFFFGFDGGGGGGHBFGDGH6AA5FGFBGFHDHHHHBGFAFGCFHFHHHHHHHHFGHHBH3DFAEHH5GHHHGHHHHFHHHHFHHGEFGCHGFCBFGGHBGGHBGHEHFGEHFGHFHHGHGHBGBGGFHFHFHGHHHHABFFGHFFFHGFDFFFFHHHHHFHD2FGCGHHFG?FEGC0GG1<GGHFG<GDGHHHFEFFHFFFDGHHHHHBD<DGBFHGHHHHFHHEH/CEC:GCGGFFEH?:
@M05620:45:000000000-G6HP7:1:1101:10990:10465 1:N:0:130
ATCTCTATCTCCTAAAAACCTGTTTAGATTTGGAGATAGACCTTCAGGTTTTTCATCATTTTCTGCATGAATTATACATTGACCACGTTTCCAGCGTGGTCAGTTTGCAGCATTCTGTTATTTTGTTTGACAGAGTGTCTTGTTGAGAACATATGTAGGACATGATTTATTCCTGCAACAGGGAAAATAAAGTATAAGTTTTAAAGATTTATTCTTTAATAAAGGATCTCAAAGCCAGCTTTAGAAAAAGG
+
CCCDDFFFFFFFGGGGGGGGGGHHHHHHHHHHHHHHHHHHHHHHHHHHHHHGGHHHHIHHHHHIHHHHHHHHHHHHHHHHHHHHHHGGHHHHHHHGGGGHHHHHHHHHFHHHHHHHGHHGHHHHHHHHHGHHHHHHHHHHHHHHHHHHGGHHHHHHHHHHHGHHHHHHHHHHHHHHHHHHHHGGHHHHHHHGDGHHHHHHHHHHHHHHHHHHHHHHHGHHHHGHGHHHHHHHHHHHFHGHHHHHHHHHHGF
@M05620:45:000000000-G6HP7:1:1101:10972:10466 1:N:0:130
ATCTCTATCTCCTAAAAACCTGTTTAGATTTGGAGATAGACCTTCAGGTTTTTCATCATTTTCTGCATGAATTATACATTGACCACGTTTCCAGCGTGGTCAGTTTGCAGCATTCTGTTATTTTGTTTGCCAGAGTGTCTTGTTGAGAACATATGTAGGACATGATTTATTCCTGCAACAGGGAAAATAAAGTATAAGTTTTAAAGATTTATTCTTTAATAAAGGATCTCAAAGCCAGCTTTAGAAAAAGG
+
AABBBFFFFFFFGGGGDGEGGGHHHDGHHHHEGFHHHFHHHHHHHHHHHHHGGHFHHHHHHHHHFHHHHHFHHHHHHFHHHFGHFHGHHHHHDHHGGGCHHHFHHHHHGHHHHHHHFGHHHHHHEHHHH3FBGF?FGGHHHGHHEGFEFHHHHHHHHGHHHHHHHHHHHHHHHHHHHHHEH/F?GEBFDF1FF1@GGHHHHHHFBGHHHHHHHHHHHHGHFGFHHHHHHHHGFBGGFHGFHHFHB;GHFCG
@M05620:45:000000000-G6HP7:1:1101:20275:10477 1:N:0:130
ATCTCTATCTCCTAAAAACCTGTTTAGATTTGGAGATAGACCTTCAGGTTTTTCATCATTTTCTGCATGAATTATACATTGACCACGTTTCCAGCGTGGTCAGTTTGCAGCATTCTGTTATTTTGTTTGACAGAGTGTCTTGTTGAGAACATATGTAGGACATGATTTTTTCCTGCAACAGGGAAAATAAAGTATAAGTTTTAAAGATTTATTCTTTAATAAAGGATCTCAAAGCCAGCTTTAGAAAAAGG
+
AABBBFFFFFFFGGGGGGGGGGHHHHHHHHHHHHHHHHHHHHHHHHHHHHHGGHHHHHHHHHHHHHHHHHHHHHHHHHHHHHHHHHGHHHHHHHHGGGGHHHHHHHHHHHHHHHHHHHHGHHHHHHHHHHHHHHHHHHHHHHHHHGHHGGHHHHHHHHHHHGHHHHHHHGGHHHHHHHHHHHGGHHHHHGHHGHHHHHGHHHHHHHHHHHHHHHHHHHGHHHGHFHHHHHHHGHHFFHGHHHHHFHGHHGD
@M05620:45:000000000-G6HP7:1:1101:7790:10510 1:N:0:130
CATCCTGACCCTGAAGTACCCCATTGAGCATGGCATCGTCACCAACTGGGACGACATGGAGAAGATCTGGCACCACACCTTCTACAACGAGCTGCGCGTGGCCCCGGAGGAGCACCCAGTGCTGCTGACCGAGGCCCCCCTGAACCCCAAGGCCAACAGAGAGAAGATGACTCAGGTGAGGCTCGGCCGACGCCCGTGCTCCTCCCGTCCTTTCCCCAGTCATTTTCTGCCCGGCTTGATTTCTGACATTA
+
CCCCCFFFFFFFGGGGGGGGGGGHHHHHHHHHHHHHHGHHHGHHHGHHHHHHGGGGGHHHHHHHHHHHHHHHHGHHHGGHHHHHHHHHGGGGGHHGGGGGGGHHGGGGGGGGHHHHGGHHHHHHHHHHHHGGGGGGGGGGGGHHHHGGGGHGHHGGGGGGGGGGGGGGGGGGGGGGGGGGGGGGFFFFFFFFFFFFDDFFFFFFFFFEDFFFFFFFFFF0FFFFFFFFFFFFFFFFFFFFFFFFFFFFFF0
@M05620:45:000000000-G6HP7:1:1101:28198:10519 1:N:0:130
ATCTCTATCTCCTAAAAACCTGTTTAGATTTGGAGATAGACCTTCAGGTTTTTCATCATTTTCTGCATGAATTATACATTGACCACGTTTCCAGCGTGGTCAGTTTGCAGCATTCTGTTATTTTGTTTGACAGAGTGTCTTGTTGAGAACATATGTAGGACATGATTTTTTCCTGCAACAGGGAAAATAAAGTATAAGTTTTAAAGATTTATTCTTTAATAAAGGATCTCAAAGCCAGCTTTAGAAAAAGG
+
CCCCCFFFFFFFGGGGGGGGGGGHHHHHHHHHHFHHHHHHHHHHHHHHHHHGGHHHHHHHHHIHHHHHHGHHGHHHHHHHHHHHHHGHHHHHHHHGGGGHHFHHHHHHHHHFHHHHHHHGHHHHHHHHHGHHHHHHHHHHHHHHHGHHHGHHHHHHHHHHHGHHDHHHHHGHGHHHHHHHHHGGHHGHHGEHFFHHGHGHHHHGGHGHHHHHHHHHHHGHHGHHGHHHHHGHGHEFFHFHHHHHHHGFHGF
@M05620:45:000000000-G6HP7:1:1101:12060:10565 1:N:0:130
CATCCTGACCCTGAAGTACCCCATTGAGCATGGCATCGTCACCAACTGGGACGACATGGAGAAGATCTGGCACCACACCTTCTACAACGAGCTGCGCGTGGCCCCGGAGGAGCACCCAGTGCTGCTGACCGAGGCCCCCCTGAACCCCAAGGCCAACAGAGAGAAGATGACTCAGGTGAGGCTCGGCCGACGCCCGTGCTCCTCCCGTCCTTTCCCCAGTCATTTTCTGCCCGGCTTGATTTCTGACATTA
+
BBBBBFFFFFFFFGGFEGGGGGGFFHHHHHGHFHHHHEGHHGHHHGHHHEFHFGGGGHHGHHHHHGHGHGHHHGHHGFGHHHHHHHHHGFGGGHHGGG>EGGHHGGGGGGGGHEHHGGHFHHGHHHHHHHGGGGGFGFGCGGGHHHGGGGHGHHGGGGGGGGGGGFGFFGFGFBBFCFGGFGGFDBEF-9@=AFFB@DD.9BFFFADFFFFBBFFFFBD/BFFFFF//;BFED---@-9:BBFFBB9FF//
@M05620:45:000000000-G6HP7:1:1101:16980:10595 1:N:0:130
ATCTCTATCTCCTAAAAACCTGTTTAGATTTGGAGATAGACCTTCAGGTTTTTCATCATTTTCTGCATGAATTATACATTGACCACGTTTCCAGCGTGGTCATTTTGCAGCATTCTGTTATTTTGTTTGACAGAGTGTCTTGTTGAGAACATATGTAGGACATGATTTTTTCCTGCAACAGGGAAAATAAAGTATAAGTTTTAAAGATTTATTCTTTAATAAAGGATCTCAAAGCCAGCTTTAGAAAAAGG
+
BBBBBFFFFFFFGGGGGGGGGGHHHHHHFHHHHFCGHHHHFHHHHHHHHGHGGGHHHHHHGHHHHHHHHGHGHHHHHHHHHHHHHHGHF3GHHHHGGGGHHHHHHHHGFFGFEGHHHHHFHHHHHHHHHEHHHHHHGHHHHHHHHHHHHHHHHHHHHHGHHHHHHHHHHHGHHHHHGGHHHHGGHHHHHGHHFGHHHHHHHHHHHHFHHHHHHHHHHHHGHHHHHHHHHHGHHBHFFHGHHHHHHHHHHGG
@M05620:45:000000000-G6HP7:1:1101:26914:10600 1:N:0:130
ATCTCTATCTCCTAAAAACCTGTTTAGATTTGGAGATAGACCTTCAGGTTTTTCATCATTTTCTGCATGAATTATACATTGACCACGTTTCCAGCGTGGTCAGTTTGCAGCATTCTGTTATTTTGTTTGACAGAGTGTCTTGTTGAGAACATATGTAGGACATGATTTTTTCCTGCAACAGGGAAAATAAAGTATAAGTTTTAAAGATTTATTCTTTAATAAAGGATCTCAAAGCCAGCTTTAGAAAAAGG
+
CCCCCFFFFFFFGGGGGGGGGGHHHHHGHHHHHFHHHHHHHHHHHHHHHHHGGHHHHHIHHHIHHHHHHHHHHHHHHHHHHGGHHHGGHHHHHHGGGGGHHHHHHHHHHHHHHHHHHHHGHHHHHHHHHHHHHHHHHHHHHHHHHHHHGGHHHHHHHHHHHGHHHHHHHHGHHHHHGHHHHHGGHHHHHHGHGHHHHHFHHHHHGHHHHHHHHHHHHHHHFHHHGGHHHHHHHGHHHHGHHHHHHHHHHGG
@M05620:45:000000000-G6HP7:1:1101:7057:10625 1:N:0:130
AAACCAAGCAGACACTCACCGCCAGAAGACATGAGGTCAGCTAGATCGGAAGAGCACACGTCTGAACTCCAGTCACTCTCGCGCATCTCGTATGCCGTCTTCTGCTTGAAAAAAAAAATTTTATTTTCCCTCTTTTCTTTTTTCTCCCCTCTTTCTTCCCTTCTTTTTTCCTTCCCCCTTTCCCCTCCCTTCTCCTTTTTCCCTCTTTCTTCTTTCCTCCCCTCTCTCCCCTCCCCCTTTCCCCCCCTTCC
+
BBABBAAFAFFFGGGFGGGGGGGGEHHHCFFFFBGH3FGHHHFHHHGHGGEGHGHHHFGFHHHGHHHHHHHHFGGHHFHHGGGGGC/GHF?EFHFFGGGGGHHHHFFHFHEFH?C?/<011<11@11<<F1?011<F=D111-0110/A/</00=00<<<00;0<0::-;:C0;CCF.-.09;09/..99;/9BB09BB9/09=99CFF9BFF/9//9/B...999FF//?..9A.;9F/;//.9---.BB
@M05620:45:000000000-G6HP7:1:1101:10010:10645 1:N:0:130
TACCTGTACTGGGGAAGAGTGTAGCAATCGCCATTCCTACCCTAAAGATCGGAAGAGCACACGTCTGAACTCCAGTCACTCTCGCGCATCTCGTATGCCGTCTTCTGCTTGAAAAAAAAAAAATACATCCCCTCACTGCTACCCCCCTTTCCCTTCCTTCCTTCCTCTCCTCTTTCTCCCTCTTTTAGCTCCCCTTTCCCCCTTCTCCACCCTAGTCCATTTCCCCTCCCCGCCCTTTCCCCACCTCCTCT
+
CCCCCFFFFFFFGGGGGGGGGGHHHHHHHGGGGGHHHHHHGHHHHHHHHHHGGGEHHGGHGHGHHHGHHHHHHHHHHHHHHHHGGGGGEEGHFFEHGHHGEGGGHHHHGHFHHHHHGGGG//<01111?0?.0.0.=1111100<--<.000000//00;;00;:00:/;0/00;BFFFF/;C0000/0000.:9.;00:;;-;BB0:0/.:;/;:00::00;0;9/.9..---:>/000B9:...../;0
@M05620:45:000000000-G6HP7:1:1101:3649:10689 1:N:0:130
CATCCTGACCCTGAAGTACCCCATTGAGCATGGCATCGTCACCAACTGGGACGACATGGAGAAGATCTGGCACCACACCTTCTACAACGAGCTGCGCGTGGCCCCGGAGGAGCACCCAGTGCTGCTGACCGAGGCCCCCCTGAACCCCAAGGCCAACAGAGAGAAGATGACTCAGGTGAGGCTCGGCCGACGCCCGTGCTCCTCCCGTCCTTTCCCCAGTCATTTTCTGCCCGGCTTGATTTCTGACATTA
+
BBCCCFFFFFFFGGGGGGGGGGGHHHGHHGHHHFHHHGHHHGHGHGHHGHGHGGGGGHHGHHGHFHGHHHHHHGHHHEGHHHHHHHHHGGGCGHHGGGGGGGHHGFGGGGFGHGHHGGHGHHHHHHHHGHGGGGGGGGGGGGHGHHGGGGHGHHGGGGGGGGGFFFFFGGGGGGGGGGGGGGGGFFFFBA@FCFFF;AAFFFFFFFFEFFFFFFFFFFFFFFFFFFFFF9BEDFFFFF?FFFFFFBFFFF/
@M05620:45:000000000-G6HP7:1:1101:7104:10702 1:N:0:130
CATCCTGACCCTGAAGTACCCCATTGAGCATGGCATCGTCACCAACTGGGACGACATGGAGAAGATCTGGCACCACACCTTCTACAACGAGCTGCGCGTGGCCCCGGAGGAGCACCCAGTGCTGCTGACCGAGGCCCCCCTGAACCCCAAGGCCAACAGAGAGAAGATGACTCAGGTGAGGCTCGGCCGACGCCCGTGCTCCTCCCGTCCTTTCCCCAGTCATTTTCTGCCCGGCTTGATTTCTGACATTT
+
CDCDDFFFFFFFGGGGGGGGGGGHHHHHHHHHHGHHHGHHHGHHHGHHGHHHGGGGGHHHHHHHHHHHHHHHHGHHHGGHHHHHHHHHGGGGGHHGGGGGGGHHGGGGGGGGHHHHGGHGHHHHHHHHHHGGGGGGGGGGGGHHHHGGGGHGHHGGGGGGGGGGGGGFGGGGGGGGGGGGGGGGFFFFFFFFFFFF@DDFFFFFFFFADFDFFFFFFFFBFFFFFFFFFEFFFFFACA:BFFFBFBFFFF0
@M05620:45:000000000-G6HP7:1:1101:22201:10705 1:N:0:130
CATCCTGACCCTGAAGTACCCCGGCTTGATTTCTGACATTAGATCGGAAGAGCACACGTCTGAACTCCAGTCACTATCGCGCATCTCGTATGCCGTCTTCTGCTTGAAAAAAAAAAAAGTGCTGCTGACCGAGGCCCCCCTGAACCCCACGGCCAACAGAGAGAAGATGACTCAGGTGAGGCTCGGCCGACGCCCGTGCTCCTCCCGTCCTTTCCCCAGTCATTTTCTGCCCGGCTTGATTTCTTACATTC
+
CCCCCFFFFFFFGGGGGGGGGGGGEGGEGFGHHDFBGFHFHDHGHFGEEGHFHHHHFGGHHGHGHHHFGFBBFGFHFHD?EG??E3F??E3C4B>?EGGFHFHBEGCHFFH/>CB//>/<1?<1FF?<FH<-<ADGGGGGG./0CHGG..-AAGC.E.99/:9.///;CBFFF//9BB/.:;:FD-;D--B-@BF=-.;;;FFFFF.:;DABFFFFF/.;;/:BFBFBBBFA;-;@>B;BFF/B//9:BF/
@M05620:45:000000000-G6HP7:1:1101:7991:10715 1:N:0:130
AGATTACTGCAACAGTTCCCCCTGGACCTGGAAAAGTTTCTTGCCTGGCTTACAGAAGCTGAAACAACTGCCAATGTCCTACAGGATGCTACCCGTAAGGAAAGGCTCCTAGAAGACTCCAAGGGAGTAAAAGAGCTGATGAAACAATGGCAAGTAAGTCAGGCATTTCCGCTTTAGCACTCTTGTGGATCCAATTGAACAATTCTCAGCATTTGTACTTGTAACTGACAAGCCAGGGACAAAACAAAGAT
+
CCCCCFFFFFFFGGGGGGGGGGGGHHHHHHHHHHHHHHHHHHHHHHHHHHHHHHHHHHHHHHHHHHHHHHHHHHHHHHHHHHHHHHHHHHHHHHGG@FHHHHBHHHHHGHHHHHHHHHHHHHHGGFGGHHHHHGHHHHHHH3FHHHHHHHHHHGHHHHHHHHHHHHHHHHGGGGGHFHHHHHHHHGHGHHHHHFHHHGGHFHHHHHHHHHHHHHHHHGHHHGHHHHHGHHHHGGGGGGGGGGGGGGGGGGG
@M05620:45:000000000-G6HP7:1:1101:7913:10722 1:N:0:130
AGATTACTGCAACAGTTCCCCCTGGACCTGGAAAAGTTTCTTGCCTGGCTTACAGAAGCTGAAACAACTGCCAATGTCCTACAGGATGCTACCCGTAAGGAAAGGCTCCTAGAAGACTCCAAGGGAGTAAAAGAGCTGATGAAACAATTGCAAGTAAGTCAGGCATTTCCGCTTTAGCACTCTTGTGGATCCAATTGAACAATTCTCAGCATTTGTACTTGTAACTGACAAGCCAGGGACAAAACAAAGAT
+
BBBBBFFFFFFFGGGGGGGGGGGGHHHHHHHHHHHHHHHHHHHHHHHHHHHHHHHHHHHHHGHHHHHHHHHHHHHHHHHHHHHHHGHHHHFGHHGGEGHHHHFHHHHHGHHHHHHHHHHHHHHGGGGGGHHHHGHHHHGHHBGHHHHHHHHHHHHFHHHHHHHHHHHHHHGGGGGHFHGHHHHHHFHGHHHHFGHHHGHHHHHHHHHHHHHHHHHHHGHHHHHHHHHHHFHGHGGGGGGGGGGGGGGGGGF
@M05620:45:000000000-G6HP7:1:1101:25975:10763 1:N:0:130
CATCCTGACCCTGAAGTACCCCATTGAGCATGGCATCGTCACCAACTGGGACGACATGGAGAAGATCTGGCACCACACCTTCTACAACGAGCTGCGCGTGGCCCCCGAGGAGCACCCAGTGCTGCTGACCGAGGCCCCCCTGAACCCCAAGGCCAACAGAGAGAAGATGACTCAGGTGAGGCTCGGCCGACGCCCGTGCTCCTCCCGTCCTTTCCCCAGTCATTTTCTGCCCGGCTTGATTTCTGACATTA
+
CCCCCFFFFFFFGGGGGGGGGGGHHHHHHHHHHHHHHGHHHGHHHGHHGHHHGGGGGHHHHHHHHHHHHHHHHGHHHGGHHHHHHHHHGGGGGHHGGGGGGGHHGEGGGGGGHHHHGGHFHHHHHHHHHHGGGGGGGGGGGGHHHHGGGGHGHHGGGGGGGGGGGGGGGGGGGGGGGGGGGGGGFFFFFFFFFFFFFFFFFFFFFFFEDFFFFFFFFFFFFFFFFFFFFFFFFFFFFFFFFFFFFFFFFF0
@M05620:45:000000000-G6HP7:1:1101:26501:10826 1:N:0:130
AGATTACTGCAACAGTTCCCCCTGGACCTGGAAAAGTTTCTTGCCTGGCTTACAGAAGCTGAAACAACTGCCAATGTCCTACAGGATGCTACCCGTAAGGAAAGGCTCCTAGAAGACTCCAAGGGAGTAAAAGAGCTGATGAAACAATGGCAAGTAAGTCAGGCATTTCCGCTTTAGCACTCTTGTGGATCCAATTGAACAATTCTCAGCATTTGTACTTGTAACTGACAAGCCAGGGACAAAACAAAGAC
+
CBBCCFFFFFFFGGGFGGGGGGGGHGHHHHHHHHHHGHHHHHHHHHHHHHHHHHHHHHHHHHHHHHHHHHHHHHHHHHHHHHHHHHHHHHHHHHGGGGHHHHHHGHHHGHHHHHHHHHHHHGHGGHGGHHHHHGHHHHGHHHHHHHHHHHHHHGHHHHHHHHHHHHHHHHGGGGGHHHHHHHHHHHHGHHHHGHHHHHFGHHHHHHHGHHHHHHHHHHHHHHHGHHHFHHHHHGGGGGGGGGGGGGGGGGB
@M05620:45:000000000-G6HP7:1:1101:15673:10829 1:N:0:130
ATCTCTATCTCCTAAAAACCTGTTTAGATTTGGAGATAGACCTTCAGGTTTTTCATCATTTTCTGCATGAATTATACATTGACCACGTTTCCAGCGTGGTCAGTTTGCAGCATTCTGTTATTTTGTTTGACAGAGTGTCTTGTTGAGAACATATGTAGGACATGATTTTTTCCTGCAACAGGGAAAATAAAGTATAAGTTTTAAAGATTTATTCTTTAATAAAGGATCTCAAAGCCAGCTTTAGAAAAAGG
+
DDDDDFFFFFFFGGGGGGGGGGHHHHHHHHHHHHHHHHHHHHHHHHHHHHHGGHHHHHIHIHIIHHHHHHHHHHHHHHHHHHHHHHGHHHHHHHHGGGGGHHHHHHHHHHHHHHHHHHHHHHHHFFGHHGHHHHHFHHHHHHGHHGHHFFGHHHHHHHHHGGHHHHHHHHGHHHHHGHHHHHGGHHHHGHFGFHHHGHFHHHHHHHGHHHHHHHHHHHGHHHHHHHGHHHGHFHEHFHGHHHHHHHHGHGG
@M05620:45:000000000-G6HP7:1:1101:26502:10847 1:N:0:130
AGATTACTGCAACAGTTCCCCCTGGACCTGGAAAAGTTTCTTGCCTGGCTTACAGAAGCTGAAACAACTGCCAATGTCCTACAGGATGCTACCCGTAAGGAAAGGCTCCTAGAAGACTCCAAGGGAGTAAAAGAGCTGATGAAACAATGGCAAGTAAGTCAGGCATTTCCGCTTTAGCACTCTTGTGGATCCAATTGAACAATTCTCAGCATTTGTACTTGTAACTGACAAGCCAGGGACAAAACAAAGAC
+
BAAABFFFFFFFGGGFGGGGGGGGHHHHHFHGHHGHHHHHHHHHHGHHHHHHHFHHHHHHHBEGGHHHHHHHHHHGHHHHHHHGGCHHHHHHHHGGGGHFHHHHHHHHGHGHHGHHHGHHHGGFGFGGHHHGHGHHHHGHHHGHHHHHHHHHHFHHHHHHHFFGEGHHHH?EGGGH<GGHHHHHHHFGEGHHHHHHHEHHFHHHHHHD0CGHHHHHHHHGCGGCGHGFFH0:GEFGGBGGGGGGGGGGGGG
@M05620:45:000000000-G6HP7:1:1101:8911:10853 1:N:0:130
CATCCTGACCCTGAAGTACCCCATTGAGCATGGCATCGTCACCAACTGGGACGACATGGAGAAGATCTGGCACCACACCTTCTACAACGAGCTGCGCGTGGCCCCGGAGGAGCACCCAGTGCTGCTGACCGAGGCCCCCCTGAACCCCAAGGCCAACAGAGAGAAGATGACTCAGGTGAGGCTCGGCCGACGCCCGTGCTCTTCCCGTCCTTTCCCCAGTCATTTTCTGCCCGGCTTGATTTCTGACATTA
+
CCCCCFFFFFFFGGGGGGGGGGGHHHHHHHHHHHHHHGHHHGHHHGHHHHHHGGGGGHHHHHHHHHHHHHHHHGHHHGGHHHHHHHHHGGGGGGHGGGFGGGHHGGGGGGGGHHHHGGHFHHHHHHHHHHGGGGGGGGGGGGHHHHGGGGHGHHGGGGGGGGGGGGGGGGGGGFGGGGFGGGGGFFFFFFFFFFFF@FFFF0FFFFFEDFFFFFFFFFFFFFFFFFFFFEFFFFFFFFFFFFFFFEFFFF0
@M05620:45:000000000-G6HP7:1:1101:8892:10855 1:N:0:130
CATCCTGACCCTGAAGTACCCCATTGAGCATGGCATCGTCACCAACTGGGACGACATGGAGAAGATCTGGCACCACACCTTCTACAACGAGCTGCGCGTGGCCCCGGAGGAGCACCCAGTGCTGCTGACCGAGGCCCCCCTGAACCCCAAGGCCAACAGAGAGAAGATGACTCAGGTGAGGCTCGGCCGACGCCCGTGCTCCTCCCGTCCTTTCCCCAGTCATTTTCTGCCCGGCTTGATTTCTGACATTA
+
DDDCCFFFFFFFGGGGGGGGGGGHHHHHHHHHHHHHHGHHHGHHHGHHHHHHGGGGGHHHHHHHHHHHHHHHHGHHHGGHHHHHHHHHGGGGGHHGGGGGGGHHGGGGGGGGHHHHGGHHHHHHHHHHHHGGGGGGGGGGGGHHHHGGGGHGHHGGGGGGGGGGGGGGGGGGGGGGGGGGGGGGFFFFFFFFFFFFFFFFFFFFFFFEDFFFFFFFFFFFFFFFFFFFFFFFFFFFFFFFFFFFFBFFFF0
@M05620:45:000000000-G6HP7:1:1101:8906:10870 1:N:0:130
CATCCTGACCCTGAAGTACCCCATTGAGCATGGCATCGTCACCAACTGGGACGACATGGAGAAGATCTGGCACCACACCTTCTACAACGAGCTGCGCGTGGCCCCGGAGGAGCACCCAGTGCTGCTGACCGAGGCCCCCCTGAACCCCAAGGCCAACAGAGAGAAGATGACTCAGGTGAGGCTCGGCCGACGCCCGTGCTCTTCCCGTCCTTTCCCCAGTCATTTTCTGCCCGGCTTGATTTCTGACATTA
+
CDDDCFFFFFFFGGGGGFGGGGGHHHHHHHHHHHHHHGHHHGHHHGHHHHHHGGGGGHHHHHHHHHHHHHHHHGHHHGGHHHHHHHHHGGGGGHHGGGGGGGHHGGGGGGGGHHHHGGHHHHHHHHHHHHGGGGGGGGGGGGHHHHGGGGHGHHGGGGGGGGGGGGGGGGGGGGGGGGGGGGGGFFFFFFFFFFFFCFFFF0:FFFFFFFFFFFFFFFFBFFFFFFFFFFFFFFFFFA.BFFFFFFFFFF0
@M05620:45:000000000-G6HP7:1:1101:28288:10872 1:N:0:130
ATCTCTATCTCCTAAAAACCTGTTTAGATTTGGAGATAGACCTTCAGGTTTTTCATCATTTTCTGCATGAATTATACATTGACCACGTTTCCAGCGTGGTCAGTTTGCAGCATTCTGTTATTTTGTTTGACAGAGTGTCTTGTTGAGAACATATGTAGGACATGATTTTTTCCTGCAACAGGGAAAATAAAGTATAAGTTTTAAAGATTTATTCTTTAATAAAGGATCTCAAAGCCAGCTTTAGAAAAAGG
+
CCDDDFFFFFFFGGGGGGGGGGHHHHHHHHHHHHHHHHHHHHHHHHHHHHHGGHHHHIHHHIIHIHHHHHHHHHHHHHHHHHHHHHGHHHHHHHHGGGGHHHHHHHHHHHHGHHHHHHHHHHHHHHHHHHHHHHHHHHHHHHHHHGHHGGHHHHHHHHHHHHHHHHHHHHGHGHHHGHHHHHGGHHGHHHFHFGHHHHHHHHHHGHGHHHHHHHHHHHFHHHHHGHHHHHGHHHGHHHGHHHHHGHHHHGD
@M05620:45:000000000-G6HP7:1:1101:26948:10878 1:N:0:130
CATCCTGACCCTGAAGTACCCCATTGAGCATGGCATCGTCACCAACTGGGACGACATGGAGAAGATCTGGCACCACACCTTCTACAACGAGCTGCGCGTGGCCCCGGAGGAGCACCCAGTGCTGCTGACCGAGGCCCCCCTGAACCCCAAGGCCAACAGAGAGAAGATGACTCAGGTGAGGCTCGGCCGACGCCCGTGCTCCTCCCGTCCTTTCCCCAGTCATTTTCTGCCCGGCTTGATTTCTGACATTA
+
CCBCBFFFFFFFGGGGGFGGGGGHHHHHHHHHHHHHHGHHHGHHHGHHHHHHGGGGGHHHHHHHHHHHHHHHHGHHHGGHHHHHHHHHGGGGGHHGGGGGGGHHGGGGGGGGHHHHGGHGHHHHHGHHHHGGGGGGGGGGGGHHHHGGGGHGHHGGGGGGGGFGGGGGGGGGGGGGFGGGGGGGFFFFFFFFFFFF@DFFFFFFFFF.DFFFFFFFFFFFFFFFFFFFFFFFFFFFFFFFFFFFFEFFFFB
@M05620:45:000000000-G6HP7:1:1101:22635:10895 1:N:0:130
TACCTGTACTGGGGAAGCAATCGCCATTCCTACCCTAAAGATCGGAAGAGCACACGTCTGAACTCCAGTCACTCTCGCGCATCTCGTATGCCGTCTTCTGCTTGAAAAAAAAAAATATCATAATTCTTCTCTCTTTTCTTTTCTCTCCCCACATTCTTCCCTTCTTTTTTCCTTCCCCCTTTCCCCACCCTACTCCTTTATCCCTCTCTCAACTTTCCTCCCTTCTCACCTCTCACTCTTACTCCCCCTAC
+
BCCCCFFFFFFFGGFFGGGGGGGGGGGHHHHHFHHHFGHHHHHHGGGGHHHCBGHGGHHGGGHHHHHHHHHHHHHHGGGGCE>FGGFEHHHHGEEHGHHHHHHHFFHHFGG@B>>0222221<11111<1<111<1?<11111111100.0<.00000<<<00/00<00-/;;00:;/.-.00;0:/..../900/00000;0C0B//0009:9/99///9.//9/9/;././//;/////://:9..-.:
@M05620:45:000000000-G6HP7:1:1101:26954:10899 1:N:0:130
CATCCTTACCCTGAAGTACCCCATTGAGCATGGCATCGTCACCAACTGGGACGACATGGAGAAGATCTGGCACCACACCTTCTACAACGAGCTGCGCGTGGCCCCGGAGGAGCACCCAGTGCTGCTGACCGAGGCCCCCCTGAACCCCAAGGCCAACAGAGAGAAGATGACTCAGGTGAGGCTCGGCCGACGCCCGTGCTCCTCCCGTCCTTTCCCCAGTCATTTTCTGCCCGGCTTGATTTCTGCCATTA
+
AAAAAF33BCFFCFGGGGGGGGGHFADFGHHGHCCHHEHHHGHEHGHH0EFGAEGGGHCEGFFBGHGGHBGHHGHHHFGHHHGFHGHGCFEEGGHGGGGEEGHHGECCGCCGHGHHGGHHHHHHHGFFH0>@@CCFGGGGG.:0GHGG?AGFHHGEGFGGGGGGGGGG0FFFF0BB9/;FGFEF9-;B@@@@?@@;@BBEFFFFBFBEFFFFFFFFFF-BFFFFFFFF/BFFF?@9@;-BFBFF9/9/BF:
@M05620:45:000000000-G6HP7:1:1101:20281:10914 1:N:0:130
CATCCTGACCCTGAAGTACCCCATTGAGCATGGCATCGTCACCAACTGGGACGACATGGAGAAGATCTGGCACCACACCTTCTACAACGAGCTGCGCGTGGCCCCGGAGGAGCACCCAGTGCTGCTGACCGAGGCCCCCCTGAACCCCAAGGCCAACAGAGAGAAGATGACTCAGGTGAGGCTCGGCCGACGCCCGTGCTCCTCCCGTCCTTTCCCCAGTCATTTTCTGCCCGGCTTGATTTTGACATTAG
+
DDDDDFFFFFFFGGGGGGGGGGGHHHHHHHHHHHHHHGHHHGHHHGHHHHHHGGGGGHHHHHHHHHHHHHHHHGHHHGGHHHHHHHHHGGGGGHHGGGGGGGHHGGGGGGGGHHHHGGHHHHHHHHHHHHGGGGGGGGGGGGHHHHGGGGHGHHGGGGGGGGGGGGGGGGGGGGGGGGGGGGGGFFFFFFFFFFFFDFFFFFFFFFFFFFFFFHFFFFFFFFFFFHFFFFFFAFFFFFBFFFFFEFFBF0<
@M05620:45:000000000-G6HP7:1:1101:7213:10929 1:N:0:130
ATCTCTATCTCCTAAAAACCTGTTTAGATTTGGAGATAGACCTTCAGGTTTTTCATCATTTTCTGCACGAATTATACATTGACCACGTTTCCAGCGTGGTCAGTTTGCAGCATTCTGTTATTTTGTTTGACAGAGTGTCTTGTTGAGAACATATGTAGGACATGATTTTTTCCTGCAACAGGGAAAATAAAGTATAAGTTTTAAAGATTTATTCTTTAATAAAGGATCTCAAAGCCAGCTTTAGAAAAAGG
+
BBCCCFFFFFFFGGGGGFGGGGGHHHHHHHHHHGHHHHHHHHHHHHHHHHHGGHHHHHIIHHIHIHH3FEGHHGHHHHHHHGHHFHGGHHHHGHHGGGGHHGGHHHHHGHHHHHHHGHHHHHHHHGHHHHHHHHHFGHHHHHHHHGHHHHHHHHHHHHHHHHHHHHHHHHGHHHHHHHHHHHGGGHGHHHGGFGHGHHHHHHGHHHGHHHHHHHHHFFBHGHHHGFFGHGHHHGHHFHGHHFHHGHHHGGG
@M05620:45:000000000-G6HP7:1:1101:3731:10929 1:N:0:130
CATCCTGACCCTGAAGTACCCCATTGAGCATGGCATCGTCACCAACTGGGACGACATGGAGAAGATCTGGCACCACACCTTCTACAACGAGCTGCGCGTGGCCCCGGAGGAGCACCCAGTGCTGCTGACCGAGGCCCCCCTGAACCCCAAGGCCAACAGAGAGAAGATGACTCAGGTGAGGCTCGGCCGACGCCCGTGCTCCTCCCGTCCTTTCCCCAGTCATTTTCTGCCCGGCTTGATTTCTGACATTT
+
CCCCCFFFFFFFGGGGGGGGGGGHHHHHHHHHHHHHHGHHHGHHHGHGHGHHGGGGGHHHHHGHHHHHHHHHHGHHHGGHHHHHHHHHGGGGGHHGGGGGGGHHGGGGGGGGGHHHGGHFHHHHHGHHHHGGGGGGGGGGGGHHHHGGGGHGHHGGGGGGGGGGGGFFGGGGGGGGGGGGGGGGFFFFFFFFFFFFFFDFFFFFFFFFFFDFFFFFFFFFFFFFFFFFFFFFFFFFFF:FFFFFFFFFFF0
@M05620:45:000000000-G6HP7:1:1101:20294:10932 1:N:0:130
CATCCTGACCCTGAAGTACCCCATTGAGCATGGCATCGTCACCAACTGGGACGACATGGAGAAGATCTGGCACCACACCTTCTACAACGAGCTGCGCGTGGCCCCGGAGGAGCACCCAGTGCTGCTGACCGAGGCCCCCCTGAACCCCAAGGCCAACAGAGAGAAGATGACTCAGGTGAGGCTCGGCCGACGCCCGTGCTCCTCCCGTCCTTTCCCCAGTCATTTTCTGCCCGGCTTGATTTTGACATTAG
+
BBBBBFFFFFFFGGGGGGGGGGGHHHHHHHHHHHGHHGHHHGHHHGHHHHHHGGGGGHHHHHHHHHHHHHHHHGHHHGGHHHHHHHHHGFGGGHHGGGGGGGHHGGGGGGGGHHHHGGHHHHHHHHHHHHGCCFGGGGGGGGHHHHGGG?GFHHGGGGGGGGGGFGGGGGGGGGGGGGGGGGEGFFFFFFFFFFFFDDFFFFFFFFFFDDFFFFFFFFFFFF/:FFFFFFFFDBFFFFFFFFFFFFFFFF9
@M05620:45:000000000-G6HP7:1:1101:11183:10932 1:N:0:130
AGATTACTGCAACAGTTCCCCCTGGACCTGGAAAAGTTTCTTGCCTGGCTTACAGAAGCTGAAACAACTGCCAATGTCCTACAGGATGCTACCCGTAAGGAAAGGCTCCTAGAAGACTCCAAGGGAGTAAAAGAGCTGATGAAACGATGGCAAGTGAGTCAGGCATTTCCGCTTTAGCACTCTTGTGGATCCAATTGAACAATTCTCAGCATTTGTACTTGTAACTGACAAGCCAGGGACAAAACAAAGAT
+
B@BBAFFFFFFFGGGGGGGGGGGGDHHHHHGHHHHHGHHHHHHHHHHHHHH3FGGHHHHHHHHGHHHHHHHHHHHHHHHHEHHHHHHHHH5GHHGGEFHGGH3FHHHHGHHHHHFGHHHHHHHGGHGFHHHHHGHHHHHHHGHHH/CFFGHHHGHFHHHHHHHHGHHHHHGGGGGHGHHGHHHHHHHGHHHHHGHHHHGGHHHHFHHGHHHHHHHGHFHHFFHHHHHHHHHGEFGGGGGGFGGGGGGGGGC
@M05620:45:000000000-G6HP7:1:1101:7198:10945 1:N:0:130
ATCTCTATCTCCTAAAAACCTGTTTAGATTTGGAGATAGACCTTCAGGTTTTTCATCATTTTCTGCATGAATTATACATTGACCACGTTTCCAGCGTGGTCAGTTTGCAGCATTCTGTTATTTTGTTTGACAGAGTGTCTTGTTGAGAACATATGTAGGACATGATTTTTTCCTGCAACAGGGAAAATAAAGTATAAGTTTTAAAGATTTATTCTTTAATAAAGGATCTCAAAGCCAGCTTTAGAAAAAGG
+
ECDEEFFFFFFFGGGGGGGGGGHHHHHHHHHHHHHHHHHHHHHHHHHHHHHGGHHHHHHHHHIHIHHHHHHHHHHHHHHHHHHHHHGHHHHHHHHGGGGHHHHHHHHHGHHHHHHHHHHGHHHHHHHHHHHHHHHHHHHHHHHHHHHHGGHHHHHHHHHHHHHHHHHHHHGHHHHHHHHHHHGGHHHHHHHGFHHHHHFHHHHHHHHHHHHHHHHHHHFHHHHHHHHHHHHHHHHHFHGHHHHHHHHHHGG
@M05620:45:000000000-G6HP7:1:1101:7218:10958 1:N:0:130
ATCTCTATCTCCTAAAAACCTGTTTAGATTTGGAGATAGACCTTCAGGTTTTTCATCATTTTCTGCATGAATTATACATTGACCACGTTTCCAGCGTGGTCAGTTTGCAGCATTCTGTTATTTTGTTTGACAGAGTGTCTTGTTGAGAACATATGTAGGACATGATTTTTTCCTGCAACAGGGAAAATAAAGTATAAGTTTTAAAGATTTATTCTTTAATAAAGGATCTCAAAGCCAGCTTTAGAAAAAGG
+
CBCCCFFFFFFFGGGGGGGGGGHHHHHHHHHHHGHHHHHHHHHHHHHHHHHGGHHHHHIHIHHHIHHHHHHHHHHHHHHHHHHHHHGHHHHHGHHGGGGHHHHHHHHHGHHHHHHHHHHGHHHHHHHHHHHHHHHHHHHHHHHHHGHGGFGHHHHFHHHHHGHHHHHHHHGHHHHHGHHHHHGGHGGHHGHHFHHFFHHHHHHHGGHHHHGHHHHHHHGHHHHHBHHHGHGGHHGHBGGHHHHHHGHFCE?
@M05620:45:000000000-G6HP7:1:1101:16552:10974 1:N:0:130
AGATTACTGCAACAGTTCCCCCTGGACCTGGAAAAGTTTCTTGCCTGGCTTACAGAAGCTGAAACAACTGCCAATGTCCTACAGGATGCTACCCGTAAGGAAAGGCTCCTAGAAGACTCCAAGGGAGTAAAAGAGCTGATGAAACAATGGCAAGTAAGTCAGGCATTTCCGCTTTAGCACTCTTGTGGATCCAATTGAACAATTCTCAGCATTTGTACTTGTAACTGACAAGCCAGGGACAAAACAAAGAT
+
B?ABCFFFDFFFGGEBGGGGGGGGHHHHHHHHHHHHHHHHHHHHHHHHHHHHHHHHHHHHHHHHHHHHHHHHHHHHHHHHHHHHHHHHHHHHHHGG@FHHHHHHHHHHGHHHHHHHHHHHFHFFEGGGHHHHHGHHHHHHHHHHHHHHHHHHHGHHHHHHHHHHHHHHHHGGGGGHHHHHHHHHHFHGHHHHGHHHHFHHHHHHHHHHHHHHHHHHHHHGHGHGHHHHHHHHHGGGGGGGGFFFGGG?FGC
@M05620:45:000000000-G6HP7:1:1101:16368:10985 1:N:0:130
ATCTCTATCTCCTAAAAACCTGTTTAGATTTGGAGATAGACCTTCAGGTTTTTCATCATTTTCTGCATGAATTATACATTGACCACGTTTCCAGCGTGGTCAGTTTGCAGCATTCTGTTATTTTGTTTGACAGAGTGTCTTGTTGAGAACATATGTAGGACATGATTTTTTCCTGCAACATGGAAAATAAAGTATAAGTTTTAAAGATTTATTCTTTAATAAAGGATCTCAAAGCCAGCTTTAGAAAAAGG
+
BBBBBFFFFFFFGGGGGGGGGGHHHHGHHHHHHHGFHHHHHHHHHHHHHHHGGHHHHHHHHHHHHHHHHHHHHHHHHFHHHHHHHHGHHHHHHHHGGGGHHHHHHHHGHHHHHHHHHHHGHHHHHHHHHHHHHHHHHHHHHHHHHHGHFGHHHHHHHHHHHHHHGHHHHHGHGHHHHHHHHHHHHHHHHGHGFHHHHHHHHHGHHHEHHHHHHHHHHHHHFDHHHHHHHHHHHFFHHHGHHHHHHGHCHGG
@M05620:45:000000000-G6HP7:1:1101:16542:10994 1:N:0:130
AGATTACTGCAACAGTTCCCCCTGGACCTGGACAAGTTTCTTGCCTGGCTTACCGAAGCTGACACCACTGCCCATGTCCTACAGGCTTCTACCCGGCAGGAAAGGCTCCTAGCAGCCTCCAAGGGAGTAAAAGAGCTGATGAAACAATGGCAAGTAAGTCAGGCATTTCCGCTTTAGCACTCTTGTGGATCCAATTGACCAATTCTCAGCATTTGTACTTGTATCTGACAAGCCAGTGACATAACAAAGAT
+
>1>>AFFFBD@DGGBGFGGGFGG000ABG00A0BBGF2FGHGHBBGHAGCG1B0A/AEEGGA0BF/FAE1BA/1B0F2FDBF1F0/B0BB2@BFE//////>000/1B>11>1110/BB/01BFA/?/<12B1/<0<@1GHB11@G/<11G0GGFGHD?FBD0<.<<1FF.AEGGB0<0<<<<G<0<C0<0;CCC0C00;:.;00CCC0::;00;00;000;00;900;;FFGG/900099000=C0.///
@M05620:45:000000000-G6HP7:1:1101:16382:11004 1:N:0:130
ATCTCTATCTCCTAAAAACCTGTTTAGATTTGGAGATAGACCTTCAGGTTTTTCATCATTTTCTGCATGAATTATACATTGACCACGTTTCCAGCGTGGTCAGTTTGCAGCATTCTGTTATTTTGTTTGACAGAGTGTCTTGTTGAGAACATATGTAGGACATGATTTTTTCCTGCAACATGGAAAATAAAGTATAAGTTTTAAAGATTTATTCTTTAATAAAGGATCTCAAAGCCAGCTTTAGAAAAAGG
+
CCCCCFFFFFFFGGGGGGGGGGHHHHHGHHHHHHHFHGHHHHHHHHHHHHHGGHHHHGHHHHHHHHHHHHHHHHHFFGHHHHHHHHGHHHHHHHHGGGGHHGHHHHHHHHHHHHHHHHHFHHHHHHHHHGHHHHHGHHHHHHHHHHHFFHHHHHHHHHFGHHHHFHHHHHGHFHHHHHGHHHHHHHHHHFGG<GHHFEFHHHHHHHGHHHHHHHHHHGFHF0GHGHHHHHHGHEHHHHGHHHHHFHHFHGG
@M05620:45:000000000-G6HP7:1:1101:28677:11013 1:N:0:130
CATCCTGACCCTGAAGTACCCCATTGAGCATGGCATCGTCACCAACTGGGACGACATGGAGAAGATCTGGCACCACACCTTCTACAACGAGCTGCGCGTGGCCCCGGAGGAGCACCCAGTGCTGCTGACCGAGGCCCCCCTGAACCCCAAGGCCAACAGAGAGAAGATGACTCAGGTGAGGCTCGGCCGACGCCCGTGCTCCTCCCGTCCTTTCCCCAGTCATTTTCTGCCCGGCTTGATTTCTGACATTT
+
CCBCCFFFFFFFGGGGGGGGGGGHHHHHHHHHHHHHHGHHHGHHHGHHHHGHGGGGGHHFHHHHHHHHHHHHHGHHHGGHHHHHHHHHGGGGGHHGGGGGGGHHGGGGGGGGHHHHGGHHHHHHHHHGHHGGGGGGGGGGGGGHHHGGGGHGHHGGGGGGGGGGGGGGGGGGGGGGGGGGGGGGFFFFFFFFFFFFFFFFFFFFFFFEFFDFFFFFFFFFFFFFFFFFFFFFFFFFFFAFFFFFBFFFFF/
@M05620:45:000000000-G6HP7:1:1101:5038:11037 1:N:0:130
ATCTCTATCTCCTAAAAACCTGTTTAGATTTGGAGATAGACCTTCAGGTTTTTCATCATTTTCTGCATGAATTATACATTGACCACGTTTCCAGCGTGGTCAGTTTGCAGCATTCTGTTATTTTGTTTGACAGAGTGTCTTGTTGAGAACATATGTAGGACATGATTTTTTCCTGCAACAGGGAAAATAAAGTATAAGTTTTAAAGATTTATTCTTTAATAAAGGATCTCAAAGCCAGCTTTAGAAAAAGG
+
BBBBBFDFFFFFGGCGGFEGGGHHHFFFHHHHG4FBGD5GGHHHHFHHHHHGGHHHHHHGHHHHFHGFH3FHHGHHHFHHHHFHFHGHHHHHHHHGGGGHHHFHHHHHGHHHHHHHHHHFHHHHHHHHHGHHHFHHHHHHHHHHFGFHGHHHHHHHFHHFHHHHFHHHHHGHHHHHGHHFGHGGHGHGFHHGFGHG1FGHHHEHHHGHHHGHHHHHHGHGFGHGHHHHHHHHHGHHHHGHHHHHFGHFHGG
@M05620:45:000000000-G6HP7:1:1101:26636:11038 1:N:0:130
CATCCTGACCCTGAAGTACCCCATTGAGCATGGCATCGTCACCAACTGGGACGACATGGAGAAGATCTGGCACCACACCTTCTACAACTCGCTCCGCGTGGCCCCGGAGGAGCACCCAGTGCTGCTGACCGAGGCCCCCCTTAACCCCAAGGCCAACAGAGAGAAGATGACTCACGTCAGGCTCGGCCGACGCCCGTGCTCCTCCCGTCCTTTCCCCATACATTTTCTTCCCGCCTTCCTTTCTAACCTTA
+
BBABBFBFFFFBGFGGGGGGGGEGHHHBABGB4AFGHEGH2EEAFEHBGE2FEEEAEHHFBBF33BFG55FGEFFGCEEGGHFHHB3F331/?1??E/E///BFEE/B@//<C/<FF/CF11F1<F?F0?/<<><F.A@?A./0;G.C.:.:.C.:CCB/9C.EF/BB00:B00/9;.9C//.C=;.;--999--9;.9A/9;./..;.;9F/99/B9./;/9//;FF/;;.;-;:.//;BB/9//9.:9/
@M05620:45:000000000-G6HP7:1:1101:21015:11047 1:N:0:130
ATCTCTATCTCCTAAAAACCTGTTTAGATTTGGAGATAGACCTTCAGGTTTTTCATCATTTTCTGCATGAATTATACATTGACCACGTTTCCAGCGTGGTCAGTTTGCAGCATTCTGTTATTTTGTTTGACAGAGTGTCTTGTTGAGAACATATGTAGGACATGATTTTTTCCTGCAACAGGGAAAATAAAGTATAAGTTTTAAAGATTTATTCTTTAATAAAGGATCTCAAAGCCAGCTTTAGAAAAAGG
+
BBBBBFFFFFFFGGGGGGGGGGHHHHHHHHHHHHHHHHHHHHHHHHHHHHHGGHHHHHHHHHHHHHHHHHHHHHHHHHHHHHHHHHGHHCGFD5CEEFE?G42BGHDDB@F1G4@F4FF4FHHHHHHHG3FEG3CBFB4FF?GFB4FGHFBGBFE44B32B2BF2BHHHHCH2@2CF2@CFHFFHH0FFH1F1<FGBDGHHGHHBG1FGD<GFFHHBH0DDHGG</<<<=GHBDCA/..CHF0CFGHHCE:
@M05620:45:000000000-G6HP7:1:1101:21035:11050 1:N:0:130
ATCTCTATCTCCTAAAAACCTGTTTAGATTTGGAGATAGACCTTCAGGTTTTTCATCATTTTCTGCATGAATTATACATTGACCACGTTTCCAGCGTGGTCAGTTTGCAGCATTCTGTTATTTTGTTTGACAGAGTGTCTTGTTGAGAACATATGTAGGACATGATTTTTTCCTGCAACAGGGAAAATAAAGTATAAGTTTTAAAGATTTATTCTTTAATAAAGGATCTCAAAGCCAGCTTTAGAAAAAGG
+
CCCCCFFFFFFFGGGGGGGGGGHHHHHHHHHHHFHHHHHHHHHHHHHHHHHGGHHHHIHHHHHHIHHHHHHHHHHHHHHHHHHHHHGHHHHHHHHGGGGHHHHHHHHH4GHFHHHHHHHHHHHHHHHHHGHHHHHHHHHHHHHHHHHHGHHHHHHHHHHHHHHHHHHHHHGHHHHHHHHHHHGGHHHHHHHHHHHHHHHHHHHHHHGHHHHHHHHHHHHHFGHHFHHHHHHHGHGHHHGHHHHHGHHHHGG
@M05620:45:000000000-G6HP7:1:1101:26624:11061 1:N:0:130
CATCCTGACCCTGAAGTACCCCATTGAGCATGGCATCGTCACCAACTGGGACGACATGGAGAAGATCTGGCACCACACCTTCTACAACGAGCTGCGCGTGGCCCCGGAGGAGCACCCAGTGCTGCTGACCGAGGCCCCCCTGAACCCCAAGGCCAACAGAGAGAAGATGACTCAGGTGAGGCTCGGCCGACGCCCGTGCTCCTCCCGTCCTTTCCCCAGTCATTTTCTGCCCGGCTTGATTTCTGACATTA
+
CCCCCFFFFFFFGGGGGGGGGGGHHHHHHHHHHGHHHGHHHGHHHGHHHHHHGGGGGHHHHHHHHHHHHHHHHGHHHGGHHHHHHHHHGGGGGHHGGGGGGGHHGGGGGGGGHHHHGGHHHHHHHHHHHHGGGGGGGGGGGGHHHHGGGGHGHHGGGGGGGGGGGGGGGGGGGGGGGGGGGGGGFFFFFFFFFFFFBDDFFFFFFFFFFFDFFFFFFFFFFFFFFFFFFFFFFFFFFF;FFFFFB:FFFF0
@M05620:45:000000000-G6HP7:1:1101:28205:11063 1:N:0:130
CATCCTGACCCTGAAGTACCCCATTGAGCATGGCATCGTCACCAACTGGGACGACATGGAGAAGATCTGGCACCACACCTTCTACAACGAGCTGCGCGTGGCCCCGGAGGAGCACCCAGTGCTGCTGACCGAGGCCCCCCTGAACCCCAAGGCCAACAGAGAGAAGATGACTCAGGTGAGGCTCGGCCGACGCCCGTGCTCCTCCCGTCCTTTCCCCAGTCATTTTCTGCCCGGCTTGATTTCTGACATTA
+
CCCCCFFFFFFFGGGGGGGGGGGHHHHHHHHHHHHHHGHHHGHHHGHHHHHHGGGGGHHHHHHHHHHHHHHHHGHHHGGHHHHHHHHHGGGGGHHGGGGGGGHHGGGGGGGGHHHHGGHHHHHHHHHHHHGGGGGGGGGGGGHHHHGGGGHGHHGGGGGGGGGGGGGGGGGGGGGGGGGGGGGGFFFFFFFFFFFFFFFFFFFFFFFEFFFFFFFFFFFFFFFFFFFFFFFFFFFFFFFFFFFFFFFFFF0
@M05620:45:000000000-G6HP7:1:1101:24431:11067 1:N:0:130
ATCTCTATCTCCTAAAAACCTGTTTAGATTTGGAGATAGACCTTCAGGTTTTTCATCATTTTCTGCATGAATTATACATTGACCACGTTTCCAGCGTGGTCAGTTTGCAGCATTCTGTTATTTTGTTTGACAGAGTGTCTTGTTGAGAACATATGTAGGACATGATTTTTTCCTGCAACAGGGAAAATAAAGTATAAGTTTTAAAGATTTATTCTTTAATAAAGGATCTCAAAGCCAGCTTTAGAAAAAGG
+
CCCCCFFFFFFFGGGGGGGGGGHHHHHHHHHHHHFHHHHHHHHHHHHHHHHGGHHGHHHHHHHHHHHHHGHHHHHHHHHHHHHHGHGHHFHHHFHGGG?EGHFHHHHHHGHFHBFHHHGFHHHHHHHHHBGGHFHHHHFHHHHEHHHHGFHHHHHFGHHGHCGHBHHHHHGHFHHHGHHHHHGGHHFGHHGHFHHHHHHHHHHHHHBFHHHHHHHHHHFHHHHFGFGHHHHHFHGFFGGHHHHGHGHHHGF
@M05620:45:000000000-G6HP7:1:1101:7566:11135 1:N:0:130
CATCCTGACCCTGAAGTACCCCATTGAGCATGGCATCGTCACCAACTGGGACGACATGGAGAAGATCTGGCACCACACCTTCTACAACGAGCTGCGCGTGGCCCCGGAGGAGCACCCAGTGCTGCTGACCGAGGCCCCCCTGAACCCCAAGGCCAACAGAGAGAAGATGACTCAGGTGAGGCTCGGCCGACGCCCGTGCTCCTCCCGTCCTTTCCCCAGTCATTTTCTGCCCGGCTTGATTTCTGACATTT
+
CCCCCFFFFFFFGGGGGGGGGGGHHHHHHHHHHHHHHGHHHGHHHGHHHHHHGGGGGHHHHHHHHHHHHHHHHGHHHGGHHHHHHHHHGGGGGHHGGGGGGGHHGGGGGGGGHHHHGGHHHHHHHHHHHHGGGGGGGGGGGGHHHHGGGGHGHHGGGGGGGGGGGGGGGGGGGGGGGGGGGGGGFFFFFFFFFFFFFFFFFFFFFFFEFFFFFFFFFFFFFFFFFFFFFFFFFFFFFFFFFFFFFBFFFF0
@M05620:45:000000000-G6HP7:1:1101:20199:11149 1:N:0:130
AGATTACTGCAACAGTTCCCCCTGGACCTGGAAAAGTTTCTTGCCTGGCTTACAGAAGCTGAAACAACTGCCAATGTCCTACAGGATGCTACCCGTAAGGAAAGGCTCCTAGAAGACTCCAAGGGAGTAAAAGAGCTGATGAAACAATGGCAAGTAAGTCAGGCATTTCCGCTTTAGCACTCTTGTGGATCCAATTGAACAATTCTCAGCATTTGTACTTGTAACTGACAAGCCAGGGACAAAACAAAGAT
+
BAACCFFFFFFFGGGGGGGGGGGGHHHHHHHGHHHHHHHHHHHHHHHHHHHHHHHHHHGHHHHHHHHHHHHHHHHHHHHHHHHHHGHHHHHHHHGFEFHHHHHHHHHHGHHHHHHHHHHHHHHGGHGGHHHHHGHHHHGHHGHHHHHHHHHHHGHHHHHHHHHGHHHHHHGGGGGHHHGHHHHHHHHGHHHHHHHHHHHGFGHHHHHHHHHHHHHHHFHHHGHHHHHHHHHGGGGGGGGGGGGGGGGGGGG
@M05620:45:000000000-G6HP7:1:1101:12432:11183 1:N:0:130
ATCTCTATCTCCTAAAAACCTGTTTAGATTTGGAGATAGACCTTCAGGTTTTTCATCATTTTCTGCATGAATTATACATTGACCACGTTTCCAGCGTGGTCAGTTTGCAGCATTCTGTTATTTTGTTTGACAGAGTGTCTTGTTGAGAACATATGTAGGACATGATTTTTTCCTGCAACAGGGAAAATAAAGTATAAGTTTTAAAGATTTATTCTTTAATAAAGGATCTCAAAGCCAGCTTTAGAAAAAGG
+
DDDDDFFFFFFFGGGGGGGGGGHHHHHHHHHHHHHHHHHHHHHHHHHHHHHGGHHHHIHHHHHIHHHHHHHHHHHHHHHHHHHHHHGHHBGGBECEEFG?FB?HH@FF4FGFHFFG4FF4FHHHHHHFFHHDGBGBF?4FE3GGG4?GG?FFDGFD4FEDGBFG2FHHHHFH2@@CHFHCFHAFHH0FGHBF1=?G?FGHHFHHEG1FH<<GGGHHDG0DGHFHB/0<D<GH0<FC/:.GHGFFHHHHCE.
@M05620:45:000000000-G6HP7:1:1101:12444:11199 1:N:0:130
ATCTCTATCTCCTAAAAACCTGTTTAGATTTGGAGATAGACCTTCAGGTTTTTCATCATTTTCTGCATGAATTATACATTGACCACGTTTCCAGCGTGGTCAGTTTGCAGCATTCTGTTATTTTGTTTGACAGAGTGTCTTGTTGAGAACATATGTAGGACATGATTTTTTCCTGCAACAGGGAAAATAAAGTATAAGTTTTAAAGATTTATTCTTTAATAAAGGATCTCAAAGCCAGCTTTAGAAAAAGG
+
BABBBFFFFFFFGGGGGGGGGGHHHHHHHHHHHFHHHHHHHHHHHHHHHHHGGHHHHHHHHHHHHHHHHHGHHHHGHGHHHHHHHHGHHHHHHHHGGGGHHHHHHHHHFHHHHHHHHHHGHHHHGFHHHEFGHHHHHHHHHHGHHFHHEGHHHHHHHHHHGHHHHHHHHHGHHHHHGHHHHHGGHHGHFHHGDGHHFGGHHHHHHHGHHHHHHHHHHGHHFGHHGHHHHHHHHHGHGHGHHHHHFCGFGGG
@M05620:45:000000000-G6HP7:1:1101:11107:11210 1:N:0:130
CATCCTGACCCTGAAGTACCCCATTGAGCATGGCATCGTCACCAACTGGGACGACATGGAGAAGATCTGGCACCACACCTTCTACAACGAGCTGCGCGTGGCCCCGGAGGAGCACCCAGTGCTGCTGACCGAGGCCCCCCTGAACCCCAAGGCCAACAGAGAGAAGATGACTCAGGTGAGGCTCGGCCGACGCCCGTGCTCCTCCCGTCCTTTCCCCAGTCATTTTCTGCCCGGCTTGATTTCTGACATTA
+
CCCCDFFFFFFFGGGGGGGGGGGHHHHHHHHHHGHHHGHHHGHHHGHHHHHHGGGGGHHHHHHHHHHHHHHHHGHHHGGHHHHHHHHHGGGGGHHGGGGGGGHHGGGGGGGGHHHHGGHHHHHHHHHHHHGGGGGGGGGGGGHHHHGGGGHGHHGGGGGGGGGGGGGGGGGGGGGGGGGGGGGGFFFFFFFFFFFFFFFFFFFFFFFFFFFFFFFFFFFFFFFFFFFFFFFFFFFFFFFFFFFFFFFFFF0
@M05620:45:000000000-G6HP7:1:1101:23297:11210 1:N:0:130
TACCTGTACTGGGGAAGCAATCGCCATTCCTACCCTAAAGATCGGAAGAGCACACGTCTGAACTCCAGTCACTCTCGCGCATCTCGTATGCCGTCTTCTGCTTGAAAAAAAAAAAAAATAAAATTAAACTTATAACTGATTACTGCTGTCATAAATTCCATCATTTAACCATTCTCCCTGATCAGACAGGCTCCACTATAACGTTGTTCGCTTAGGTAACTTCTCATAGCTCACATTTATAGCACCATTCT
+
DDDEEFFFFFFFGGGGGGGGGGGGGGGHHHHHHHHHHHHHHHHHGGGGHHHHHHHGHHHGHHHHHHHHHHHHHHHHGGGGGGGHHHGGHHHHGGGHGHHHHHHHHHHHHGGGGC></<0<1111111<<111111<110111011110<0=111111111110<1111<0001<1<1//0/111000//..<.<0:1/:1<1.//.<<19-9..00:110<1:1<1111011000:111111110..01<<
@M05620:45:000000000-G6HP7:1:1101:7229:11225 1:N:0:130
ATCTCTATCTCCTAAAAACCTGTTTAGATTTGGAGATAGACCTTCAGGTTTTTCATCATTTTCTGCATGAATTATACATTGACCACGTTTCCAGCGTGGTCAGTTTGCAGCATTCTGTTATTTTGTTTGACAGAGTGTCTTGTTGAGAACATATGTAGGACATGATTTTTTCCTGCAACAGGGAAAATAAAGTATAAGTTTTAAAGATTTATTCTTTAATAAAGGATCTCAAAGCCAGCTTTAGAAAAAGG
+
CDDCDFFFFFFFGGGGGGGGGGHHHHHHHHHHHHHHHHHHHHHHHHHHHHHGGHHHHIHHHFHHHHHHHHHHHHHHHHHHHHHHHHGHHHHHHHHGGGGHHHHHHHHHHHHHHHHHHHHGHHHHHHHHHFHHHHHHHHHHHHHHHHHHHHHHHHHHHHHHHHHHHHHHHHGHHHHHHHHHHHGGHHHHHHHHGHHHHHHHHHHHHHGHHHHHHHHHHHHHHHHHHHHHHHHHHGHHGHGHHHHHHHHHHGD
@M05620:45:000000000-G6HP7:1:1101:7248:11234 1:N:0:130
ATCTCTATCTCCTAAAAACCTGTTTAGATTTGGAGATAGACCTTCAGGTTTTTCATCATTTTCTGCATGAATTATACATTGACCACGTTTCCAGCGTGGTCAGTTTGCAGCATTCTGTTATTTTGTTTGACAGAGTGTCTTGTTGAGAACATATGTAGGACATGATTTTTTCCTGCAACAGGGAAAATAAAGTATAAGTTTTAAAGATTTATTCTTTAATAAAGGATCTCAAAGCCAGCTTTAGAAAAAGG
+
BABBBFFFFFFFGGGGGGGGGGGHHHHHHHHHHBHGHHHHHFHHHHHHHHHGGHHHHHHHHHHHHHHHGHHHHHHFHHHHHGHHHHGCGHHGFFHGGGF?FGHFHHHGHHGHHHHHHHHBHHHHHGHHHGHFHFHFGHHHHHHHHGHGDBBGHHHGFHHHHBGHHHHHHGGHFHHHEFGFHHGEGHFHFFDG@<FHFHGHHHHFFHHHHHHHHHHHHHGHHGFFGFGGBGFFFHBGBGGGHHHFFHEEHDD
@M05620:45:000000000-G6HP7:1:1101:7217:11246 1:N:0:130
ATCTCTATCTCCTAAAAACCTGTTTAGATTTGGAGATAGACCTTCAGGTTTTTCATCATTTTCTGCATGAATTATACATTGACCACGTTTCCAGCGTGGTCAGTTTGCAGCATTCTGTTATTTTGTTTGCCAGAGTGTCTTGTTGAGAACATATGTAGGACATGATTTTTTCCTGCAACAGGGAAAATAAAGTATAAGTTTTAAAGATTTATTCTTTAATAAAGGATCTCAAAGCCAGCTTTAGAAAAAGG
+
11AAAFFFFFFFGGGGGBEGGFFGHFGGFGHHF1FBFGGEGHCHHDEGHHHGGH2GGHHGHEHHHFAGHHEHGGGFHEFHGDEGCGGHHFHHFHHGGGGHHHHHFHHHFHHFFHHHHFHBGGHHHHHHH1FGFGGFGEGGHHHHHBF/BFGHDGHGDHHFHFHH<GGGGHCFGHHHCGGHHHGEFE0?1D1?11FFHHHHGHH1>F1FGGGHHHHHGFGG0DDFFFHHHHBBDBC.;GGHHHCGHFGFFCE
@M05620:45:000000000-G6HP7:1:1101:4948:11248 1:N:0:130
ATCTCTATCTCCTAAAAACCTGTTTAGATTTGGAGATAGACCTTCAGGTTTTTCATCATTTTCTGCATGAATTATACATTGACCACGTTTCCAGCGTGGTCAGTTTGCAGCATTCTGTTATTTTGTTTGACAGAGTGTCTTGTTGAGAACATATGTAGGACATGATTTTTTCCTGCAACAGGGAAAATAAAGTATAAGTTTTAAAGATTTATTCTTTAATAAAGGATCTCAAAGCCAGCTTTAGAAAAAGG
+
DDDDDFFFFFFFGGGGGGGGGGHHHHGHHHHHHHHGHHHHHHHHHHHHHHHGGHHHHIHHHHHHHHHHHHHHHHHHHHHHHHHHHHGHHHHHHHHGGGGHGGHHHHHGHHGHHHHGHHHHHHHGHGHHHGHHHFHGHHHHHHHHHHHHEGHHHHHHHHHHGHHHHHHHHHGHHHHHHHGGHHGGHHHHHHGHHHHHHHHHHHHHHHHHHHHHHHHHHHHFHHHHHHHHHHHHHGHHHHGHHHHHFGGHHGG
@M05620:45:000000000-G6HP7:1:1101:7244:11251 1:N:0:130
CTCTCTATCTCCTAAAAACCTGTTTAGATTTGGAGATAGCCCTTCCGGTTTTTCATCATTTTCTGCATGAATTATCCCTTGACCACGTTTCCAGCGTGGTCAGTTTGCAGCATTCTGTTATTTTGTTTGCCAGAGTGTCTTGTTGAGCACATATGTAGGACATGATTTTTTCCTGCAACAGGGAAAATAAAGTATAAGTTTTAAAGATTTATTCTTTAATCAAGGATCTCAAAGCCAGCTTTAGAAAAAGG
+
>1>>AF3DD@FDAGGBDGGG11ABG3BA3AFGH1AAA1B1BF0FG00AEGGFEG2FFGGFHHHGEE2FH11FE1A2D1AFE1BF1B/FFGHG2FHGEG?FGE0BBFGHFHHE1DGGG@F@FEGHDHGHC1DGHFHE1FGDHGBFB2B1B<GGDDBB>GFGFGGCBFFH1@BFFF?GFDHHH/</F/>1<F1F<1=11<=GGGH11=0DGFFGHHHFF00D0<<0/;;GHHE0;CFFGHGHHGBCBFB/...
@M05620:45:000000000-G6HP7:1:1101:4967:11251 1:N:0:130
ATCTCTATCTCCTAAAAACCTGTTTAGATTTGGAGATAGACCTTCAGGTTTTTCATCATTTTCTGCATGAATTATACATTGACCACGTTTCCAGCGTGGTCATTTTGCAGCATTCTGTTTTTTGGTTTGACAGAGTGCCTTGTTGAGAACATATGAAGGACATGATTTTTTCCTGCAACAGGGAAAATAAAGTATAAGTTTTAAAGATTTATTCTTTAATAAAGGTCTTCAAAGCCAGCTTTAGAAAAAGG
+
3AABBFFFFFFFGGGGFGGGGGHHHBGGGHHHHFGFGH5FHHHHHHHHFHHGAGHHHHHHHHHHEDDGHFFHHHHHHFHHHHFHFHGHH3FE5530>B01B44BG4B@4331G44@@FB4BFG//?GF>3B4F33B?43B43FF043/FC23?333?BF0C2222@GGGH/?1?1?C1C0?F/.AC01<=11111<11>FG0GH0=0<G00=0<DH0=0=<G0:000000;C00C./..:G009CFFG...
@M05620:45:000000000-G6HP7:1:1101:13117:11253 1:N:0:130
CATCCTGACCCTGAAGTACCCCATTGAGCATGGCATCGTCACCAACTGGGACGACATGGAGAAGATCTGGCACCACACCTTCTACAACGAGCTGCGCGTGGCCCCGGAGGAGCACCCAGTGCTGCTGACCGAGGCCCCCCTGAACCCCAAGGCCAACAGAGAGAAGATGACTCAGGTGAGGCTCGGCCGACGCCCGTGCTCCTCCCGTCCTTTCCCCAGTCATTTTCTGCCCGGCTTGATTTCTGACATTA
+
BABCCFFFFFFFGGGGGGGGGGGHHHHHHHHHHHHHHGHHHGHHHGHHHHHHGGGGGHHHHHGHHHHHHHHHHGHHHGGHHHHHHHHHGGGGGHHGGGGGGGHHGGGGGGGGHHHHGGHHHHHHHHHHGHGGGGGGGGGGGGHHHHGGGGGGHHGGGGGGGGGGGGGGGGGGGGGGGGGGGGGGFFFFFFFFFFFF=AFFFFFFFFFFFFFFFFFFFFFFFFFFFFFFFFFFFFFFFFFFFFFFFBF:BF/
@M05620:45:000000000-G6HP7:1:1101:14760:11253 1:N:0:130
CATCCTGACCCTGAAGTACCCCATTGAGCATGGCATCGTCACCAACTGGGACGACATGGAGAAGATCTGGCACCACACCTTCTACAACGAGCTGCGCGTGGCCCCGGAGGAGCACCCAGTGCTGCTGACCGAGGCCCCCCTGAACCCCAAGGCCAACAGAGAGAAGATGACTCAGGTGAGGCTCGGCCGACGCCCGTGCTCCTCCCGTCCTTTCCCCAGTCATTTTCTGCCCGGCTTGATTTCTGACATTT
+
CCCCCFFFFFFFGGGGGGGGGGGHHHHHHHHHHHHHHGHHHGHHHGHHHHHHGGGGGHHHHHHHHHHHHHHHHGHHHGGHHHHHHHHHGGGGGHHGGGGGGGHHGGGGGGGGHHHHGGHGHHHHHHHHHHGGGGGGGGGGGGHHHHGGGGHGHHGGGGGGGGGGGGGGGGGGGGGGGGGGGGGGFFFFFFFF>FFFBFFFFFFFFFFEDFDFFFFFFFFFFFFFFFFFFFFFFFFFFAFFFFFFFFFFFF0
@M05620:45:000000000-G6HP7:1:1101:26128:11279 1:N:0:130
TACCTGTACTGGGGAAGCAATCGCCATTCCTACCCTAAAGATCGGAAGAGCACACGTCTGAACTCCAGTCACTCTCGCGCATCTCGTATGCCGTCTTCTGCTTGAAAAAAAAAAAAAATACAAAAAGACATACAGTCAAATCATCTGCATGTAAATATGTTATGAAAGAAAGAAGTCTTAATGGGGCGGCTGCATCAGCGGTCGCTAGAGGGACAGTCAGTCAAGAACTCGGATGGCACGAGCGTGGTAAT
+
CDDDDFFFFFFFGGGGGGGGGGGGGGGHHHHHHHHHHHHHGHHHGGGGHHHHHHHGHHHGGHHHHHHHHHHHHHHHGGGGGGGHHHGGHHHHGGGHGHHHGHHHHHHGHGGGGG//</0111110...001100110011100111111111111<11<1:1111111/./0/./111111111...-----./11000.-.-9-...00/.....0001110100//11....-.//0..---..-.111
@M05620:45:000000000-G6HP7:1:1101:3289:11292 1:N:0:130
ATCTCTATCTCCTAAAAACCTGTTTAGATTTGGAGATAGACCTTCAGGTTTTTCATCATTTTCTGCATGAATTATACATTGACCACGTTTCCAGCGTGGTCAGTTTGCAGCATTCTGTTATTTTGTTTGACAGAGTGTCTTGTTGAGAACATATGTAGGACATGATTTTTTCCTGCAACAGGGAAAATAAAGTATAAGTTTTAAAGATTTATTCTTTAATAAAGGATCTCAAAGCCAGCTTTAGAAAAAGG
+
BBBBBFFFFFFFGFGGGGGGGGGHGHHHHHHHHHFHHHHGHHHHHHHHHHHGGHHHHHHHHHHHHHHHHHHHHGHGHHHHHHHHHHGHHHHHHHHGGGGHHHGHHHHHGHHHHHGHHHHHHHHHHHHHHFHGHHHGGHHHHHHHHFHHFHHFHHHGHHHGHGHHFHHHHHGHGHHHHGHHGHGGFHFHFGHGGHHHEFHHHHHHHHFHHHHHHHHHHHDGFBGHHHHHHHHHGHGHHHGHHHGHFCFFGDE
@M05620:45:000000000-G6HP7:1:1101:19510:11298 1:N:0:130
ATCTCTATCTCCTAAAAAGGAAGAAAGGGGAGGGAAGATCGGAAGAGCACACGTCTGAACTCCAGTCACTCTCGCGCATCTCGTATGCCGTCTTCTGCTTGAAAAAAACAAAACACAAACAATAGCAGACCAACTGTTATTTAGAGAATTTACATCATACATGAGTGTTTCCATTCTTAGTGCCCTGTATGGATCATGTTAATAGCCTGTAACTTATATCAACTAGCTCAAACGAACCACTATGCAATTCT
+
>AAAAFFFFFFFGGFGGGEGFGH0BFGHGGGGGGGHGHHHHGGGGHHHHHHHGHHHGHHHHHHHHHHHHHHHHGGGGGGGHHHGGHHHHGFGHGHHGHHHHHHHGHGG/?G000/0</<<0/11111100<<//?0<11?1>1111111111>1><1100<00000000<00000<00000000//.00;0::00.:000000000;9.900;0;9900000/0/0;;F0000...----9////99;//9
@M05620:45:000000000-G6HP7:1:1101:3283:11311 1:N:0:130
ATCTCTATCTCCTAAAAACCTGTTTAGATTTGGAGATAGACCTTCAGGTTTTTCATCATTTTCTGCATGAATTATACATTGACCACGTTTCCAGCGTGGTCAGTTTGCAGCATTCTGTTATTTTGTTTGACAGAGTGTCTTGTTGAGAACATATGTAGGACATGATTTTTTCCTGCAACAGGGAAAATAAGGTATAAGTTTTAAAGATTTATTCTTTAATAAAGGATCTCAAAGCCAGCTTTAGAAAAAGG
+
CCCDDFFFFFFFGGGGGGGGGGHHHHHHHHHHHHHHHHHHHHHHHHHHHHHGGHHHHIHIHHHHHHHHHHHHHHHHHHHHHHHHHHGHHFHF553>1B>?F42DHDFG4FF1GE44@FE4FHHD4GH2?EG43?B43B4G4?G3043FG?3EE?4?4D3DG2BF2FHHHHGH2>@CGFG0FHEGHH0?GF1?11=H1>HHHDHH111>G11HHFHHDH0DHG0D0/<<GDGF0=C./:.GHF0:CGHH.C.
@M05620:45:000000000-G6HP7:1:1101:27861:11320 1:N:0:130
ATCTCTATCTCCTAAAAACCTGTTTAGATTTGGAGATAGACCTTCAGGTTTTTCATCATTTTCTGCATGAATTATACATTGACCACGTTTCCAGCGTGGTCAGTTTGCAGCATTCTGTTATTTTGTTTGACAGAGTGTCTTGTTGAGAACATATGTAGGACATGATTTTTTCCTGCAACAGGGAAAATAAAGTATAAGTTTTAAAGATTTATTCTTTAATAAAGGATCTCAAAGCCAGCTTTAGAAAAAGG
+
AABBBFFFFFFFGGGGGGGGGGHHHHHHHHHHHBHHHHHGHHHHHHHHHHHGGHHHHHHHHHHHHHHHHHHHHHHHHGHHGFHHHHGHHHHHEHHGGGGHHHHHHHHHGHHHHHHHHHHFHHHHHHHHHGHHHFHHHHHHHHHHHHHHGGHHHHHHHHHHHGHHHHHHHHGHHHHHGHHHHHGGHHGHGHGHFHHHHHHHHHHHGHFHHHHHHHHHHHHHHHGHHHHHHHHHHHHGFHGHHHHHFHHHHGG
@M05620:45:000000000-G6HP7:1:1101:25794:11363 1:N:0:130
ATCTCTATCTCCTAAAAACCTGTTTAGATTTGGAGATAGACCTTCAGGTTTTTCATCATTTTCTGCATGAATTATACATTGACCACGTTTCCACCGTGTTCATTTTGCAGCATTCTGTTTTTTTGTTTGCCAGAGTGTCTTGTTGAGAACATATGTAGGACTTGATTTTTTCTTGCAACAGGGAAATTAAAGTATAAGTTTTAAAGTTTTATTCTTTATTAAAGGACCTCAAAGCCAGCTTTAGAAAAAGG
+
BABBBFFFFFFFGGGGGGGGGGGGHFHHHHHHGGHHGHFHHHHHHGHHHHHGGHHHHDHGHHHHFHHHHHEHHHHFHGHHHFFHFHFHH3FE53111B11D55DH44B43@1F44B4F44BFGE/GHHB3B3B0?B344BF3FFB4BF??2?3B3?3B?2B2@22@GHHHCH1<1?D1F0FGEGHH1<GH1111<>1<FGHGHF000=D00=00DHBG0<DGBG0/../;GG00CC/..<GF0BFFGG.C9
@M05620:45:000000000-G6HP7:1:1101:22773:11364 1:N:0:130
ATCTCTATCTCCTAAAAACCTGTTTAGATTTGGAGATAGACCTTCAGGTTTTTCATCATTTTCTGCATGAATTATACATTGACCACGTTTCCAGCGTGGTCAGTTTGCAGCATTCTGTTATTTTGTTTGACAGAGTGTCTTGTTGAGAACATATGTAGGACATGATTTTTTCCTGCAACAGGGAAAATAAAGTATAAGTTTTAAAGATTTATTCTTTAATAAAGGATCTCAAAGCCAGCTTTAGAAAAAGG
+
CCDDDFFFFFFFGGGGGGGGGGHHHHHHHHHHHHHHHHHHHHHHHHHHHHHGGHHHHIHHHHHIHHHHHHHHHHHHHHHHHHHHHHGHHHHHHHHGGGGHHHHHHHHHHHHHHHHHHHHHHHHHHGHHHHHHHHHHHHHHHHHHHHHHGGHHHHHHHHHHGHHHHHHHHHGHHHHHHHHHHHGGHHHHHHGGGHHGHHHHHHHHHHGHHHHHHHHHHHGHHHHGHHHHHHHHHHHHHHGHHHHHFGGHHGG
@M05620:45:000000000-G6HP7:1:1101:17484:11392 1:N:0:130
TACCTGTACTGGGGAAGCAATCGCCATTCCTACCCTAAAGATCGGAAGAGCACACGTCTGAACTCCAGTCACTCTCGCGCATCTCGTATGCCGTCTTCTGCTTGAAAAAAAAAAAAAAAAACATCAGAATTCAATTATAATATATAACTTATAAATTATATGTAACGCAAATTATAGATACTCTTATTTGTAACATTAAATCTTGTGCTCAAACAGTCTTATTTTGTACTGACATCTTATTGAGCATGTCC
+
CDDCCFFFFFFFGGGGGGGGGGGGGGGHHHHHHHHHHHHHHHHHGGGGHHHHHHHGHHHGHHHHHHHHHHHHHHHHGGGGGGGHHHGGHHHHGGGHGHHHHHHHFGHHHGGGGF<<</<-=.<00<00000000=0:<0<0000000<0000<0000000000<0<.----0000000:00000000000:000000::000:000<0000:00./000<000:<0<00:00<000<00000000000<00
@M05620:45:000000000-G6HP7:1:1101:11847:11399 1:N:0:130
ATCTCTATCTCCTAAAAACCTGTTTAGATTTGGAGATAGACCTTCAGGTTTTTCATCATTTTCTGCATGAATTATACATTGACCACGTTTCCAGCGTGGTCAGTTTGCAGCATTCTGTTATTTTGTTTGACAGAGTGTCTTGTTGAGAACATATGTAGGACATGATTTTTTCCTGCAACAGGGAAAATAAAGTATAAGTTTTAAAGATTTATTCTTTAATAAAGGATCTCAAAGCCAGCTTTAGAAAAAGG
+
CCCCCFFFFFFFGGGGGGGGGGHHHHHHHHHHHHHHHHHHHHHHHHHHHHHGGHHHHIHHHHHHIHHHHHHHHHHHHHHHHHHHHHGHHHHHGHHGGGGHHHHHHHHHHHHHHHHHHHHHHHHHFGHHHGHHHHHHHHHHHHHHHHHHGHHHHHHHHHHHHGHHHHHHHHGHHHHHGHHHHHEGHHGHHHGGFHHHHHHHHHHHHHHHHHHHHHHHHHGHHHHGHHHHHHHHHHGHFHGHHHHGGHHHHGD
@M05620:45:000000000-G6HP7:1:1101:8904:11400 1:N:0:130
CATCCTGACCCTGAAGTACCCCATTGAGCATGGCATCGTCACCAACTGGGACGACATGGAGAAGATCTGGCACCACACCTTCTACAACGAGCTGCGCGTGGCCCCGGAGGAGCACCCAGTGCTGCTGACCGAGGCCCCCCTGAACCCCAAGGCCAACAGAGAGAAGATGACTCAGGTGAGGCTCGGCCGACGCCCGTGCTCCTCCCGTCCTTTCCCCAGCCATTTTCTGCCCGGCTTGTTTTCTGACATTA
+
ABAABFFFF>FFGGFGFFGGFGEGHGDEFGFGHHFHHEGHCEF3CEGHGG2GEAE0EFA3BC1CH5GDGGHFGFFHCEEGFHHHH4GCEAEGGGFGGGGGGCHHGECGGG?FHHHHGFHG1GFHHHHFFGGCC?-.CC@-A.::C.CEFGEFEEEGA?B/;B.EFBFGGGGG09CFF/CF...A9-.9-99-99B>B.9A/9/9:9.;9DDF//:BF.A.;9BBFFBBBFFE.---;-.9;BBF/BB9BF/
@M05620:45:000000000-G6HP7:1:1101:13154:11418 1:N:0:130
AAACCAAGCAGACACTCACCGCCAGAAGACATGAGGTCAGCTAGATCGGAAGAGCACACGTCTGAACTCCAGTCACTCTCGCGCATCTCGTATGCCGTCTTCTGCTTGAAAAAAAAAAAAAAAAAAGACACACAGACGAATTGAGCGCTGATAAATAACAAACTAATAAATTAATAGACAAAAGTAGGATGGTCTTGGAGAGTCATAAGCGCGAAGCGTCACAAGGCGAGCGAGTCTCGCACTACACGAAA
+
DDDDCCCFCFFFGGGGGGGGGGGGEGHHGHHHHHHHHHHHHHHHHHHHGGGGHHHHHHHGHHHGHHHHHHHHHHHHHHHHGGGGGFEHHHFGHHHHGGGHGHHHHHHHHHHHHGGGGG><<----:..///;...:.---..0000--9-.000:0000:0..0;000:000:B0000:0:/./;0:0000.0000000/0.;0000:00---:----....00...------:;/00/9---0/0/.-.:
@M05620:45:000000000-G6HP7:1:1101:4603:11422 1:N:0:130
ATCTCTATCTCCTAAAAACCTGTTTAGATTTGGAGATAGACCTTCAGGTTTTTCATCATTTTCTGCATGAATTATACATTGACCACGTTTCCAGCGTGGTCAGTTTGCAGCATTCTGTTATTTTGTTTGACAGAGTGTCTTGTTGAGAACATATGTAGGACATGATTTTTTCCTGCAACAGGGAAAATAAAGTATAAGTTTTAAAGATTTATTCTTTAATAAAGGATCTCAAAGCCAGCTTTAGAAAAAGG
+
CCCCCFFFFFFFGGGGGGGGGGHHHHHHHHHHHHHHHHHHHHHHHHHHHHHGGHHHHIHHIHIIHHHHHHHHHHHHHHHHHHHHHHGGHHHHGHHGGGGHHHHHHHHHGHHHHHHHHHHFHHHHHHHHHHHHHGHHHHHHHHHHHFHHGGFHHHHHHHFHHHHHGHHHHHGHGHHHHHHHHHGGHHGHHHHGGGHHGHFHHHHHFHBGGHHHHHHHHHGHHHHHHHHHHHHHHFHGGHGHHHHGGCGHHGG
@M05620:45:000000000-G6HP7:1:1101:21856:11430 1:N:0:130
AGATTACTGCAACAGTTCCCCCTGGACCTGGAAAAGTTTCTTGCCTGGCTTACAGAAGCTGAAACAACTGCCAATGTCCTACAGGATGCTACCCGTAAGGAAAGGCTCCTAGAAGACTCCAAGGGAGTAAAAGAGCTGATGAAACAATGGCAAGTAAGTCAGGCATTTCCGCTTTAGCACTCTTGTGGATCCAATTGAACAATTCTCAGCATTTGTACTTGTAACTGACAAGCCAGGGACAAAACAAAGAT
+
AAAABFFFDDFFGGGGGGGGGGGGHHHHHHHHHHHHHHHHHHHHHHHHHHHHHHHHHHHHHHHHHHHHHHHHHHHHHHHHHHHHHHHHHHHHHHGGGGHHHHHHHHHHGHHHHHHHHHHHHHHGGGGGHHHHHGHHHHGHHHHHHHHHHFHHHGHHHHHHHHHHHHHHHHGGGGGHGHHHHHHHHGHGHHHHGHHHHGGGHHHHHHHFHHHHHFHHHFHHHHHHHHHFHHHHHGFFEGGGGGGGGGGGGGG
@M05620:45:000000000-G6HP7:1:1101:24047:11437 1:N:0:130
TACCTGTACTGGGGAAGCAATCGCCATTCCTACCCTAAAGATCGGAAGAGCACACGTCTGAACTCCAGTCACTCTCGCGCATCTCGTATGCCGTCTTCTGCTTGAAAAAAAAAAACAAAATCCTCTGTGTTTCTTTCTTTTTTTCATCCCCTATCCACCTTCCCTAATCCTTTTTTTCCTACTTCCTTCTTATTCCTTCCTTCTTTTTTCTCCACCTTGCTTCTTCTCCCCTCCTCTCTCCTCTCATCCCC
+
BCCCCFFFFFFFGGGGGGGGGGGGGGGHHHHHHHHHHHHHGHHHGGGGHHHHHHHGGHHGGHHHHHHHHHHHHHHHGGGGGECHHHFEHHHHFGGHGHHHGHHFHHHHGGGFB</<//001111?1111?0?1=F1>G1=11<-<00=<.CC.<</0;CC:/:/00/0:0;;0<<B-9CC0909BFBFF0000;;;90;B909/;://;//;9/;:.//;:/B/BFBFBF./.;BBBFBBFFFBF/;//:.
@M05620:45:000000000-G6HP7:1:1101:28064:11450 1:N:0:130
AAACCAAGCAGACACTCACCGCTTGACTGGAGTTAAGACATGAGGTCAGCTAGATCGGAAGAGCACACGTCTGAACTCCAGTCACTCTCGCGCATCTCGTATGCCGTCTTCTGCTTGAAAAAAAAAAAACAAATTATATTTTTTCTCCCCTATAGTTTACCTTATTATTTCCTTCCCCATGTCACCTCAATTATCATTTTTCACTCTTTCTTCTTTCATACCTTAGCACCCCTCCAGCTTTCTACACTTTC
+
DCCDCBCFDFFFGGGGGGGGGGGGGHHHHHHHHFFHHHHHHHHHHGHFHHHHHHHHHGGGGHHHHHHHGHHHGHGHHHHGHGHHHHHHHGGGGGGFHHHGGHHHHGGGHGHHHHHHHFHFG0BDC<C>><..<11111<11<<-/=00<.<<C00000;<CC000<CC0CGF000//:://0;;;00:0000;;C000;00:000000;0;0;00;F000:;;0:000;..-;../0/:0:00000/0;:0
@M05620:45:000000000-G6HP7:1:1101:22689:11465 1:N:0:130
ATCTCTATCTCCTAAAAACCTGTTTAGATTTGGAGATAGACCTTCAGGTTTTTCATCATTTTCTGCATGAATTATACATTGACCACGTTTCCAGCGTGGTCAGTTTGCAGCATTCTGTTATTTTGTTTGACAGAGTGTCTTGTTGAGAACATATGTAGGACATGATTTTTTCCTGCAACAGGGAAAATAAAGTATAAGTTTTAAAGATTTATTCTTTAATAAAGGATCTCAAAGCCAGCTTTAGAAAAAGG
+
CDDDDFFFFFFFGGGGGGGGGGHHHHHHHHHHHHHHHHHHHHHHHHHHHHHGGHHHHIHHIIHIIHHHHHHHHHHHHHHHHHHHHHGHHHHHHHHGGGGHHHHHHHHHHHHHHHHHHHHHHHHHHGHHHGHHHHHHHHHHHHHHHHHHGHHHHHHHHHHHHHHHHHHHHHGHHHHHHHHHHHGGHHHHHHHHGHHHHHHHHHHHGHGHHHHHHHHHHHHHHHHGHHHHHHHHHEGHHHGHHHHHHHHHHGG
@M05620:45:000000000-G6HP7:1:1101:16999:11468 1:N:0:130
ATCTCTATCTCCTAAAAACCTGTTTAGATTTGGAGATAGACCTTCAGGTTTTTCATCATTTTCTGCATGAATTATACATTGACCACGTTTCCAGCGTGGTCAGTTTGCAGCATTCTGTTATTTTGTTTGACAGAGTGTCTTGTTGAGAACATATGTAGGACATGATTTTTTCCTGCAACAGGGAAAATAAAGTATAAGTTTTAAAGATTTATTCTTTAATAAAGGATCTCAAAGCCAGCTTTAGAAAAAGG
+
BCCCCFFFFFFFGGGGGGGGGGHHHHHHHHHHHHHGHHHHHHHHHHHHHHHGGHHHHHIHHHIHHHHHHHHHHHHHHGHHHHHHHHGHHHHHHHHGGGGHHHHHHHHHHHHHHHHHHHHHHHHHHHHHHGHHHGHGHHHHHHHHHHHHGHHHHHHHHHHHHHHHHHHHHHGHHHHHHHHHHHGGHHHHHHHHFHHHHHHHHHGHHHGHHHHHHHHHHHHHHHHHHHHHHHHHFHGHHHGHHHHGGHHHHGG
@M05620:45:000000000-G6HP7:1:1101:6311:11476 1:N:0:130
CATCCTGACCCTGAAGTACCCCATTGAGCATGGCATCGTCACCAACTGGGACGACATGGAGAAGATCTGGCACCACACCTTCTACAACGAGCTGCGCGTGGCCCCGGAGGAGCACCCAGTGCTGCTGACCGAGGCCCCCCTGAACCCCAAGGCCAACAGAGAGAAGATGACTCAGGTGAGGCTCGGCCGACGCCCGTGCTCCTCCCGTCCTTTCCCCAGTCATTTTCTGCCCGGCTTGATTTCTGACATTA
+
CCCCCFFFFFFFGGGGGGGGGGGHHHHHHHHHHHHHHGHHHGHHHGHHHHHHGGGGGHHHHHHHHHHHHHHHHGHHHGGHHHHHHHHHGGGGGHHGGGGGGGHHGGGGGGGGHHHHGGHHHHHHHHHHHHGGGGGGGGGGGGHHHHGGGGHGHHGGGGGGGGGGGGGGGGGGGGGGGGGGGGGGFFFFFFFFFFFFADDFFFFFFFFFFFFFFFFFFFFFFFFFFFFFFFFFFFFFFFAFFFFFFBFFFF0
@M05620:45:000000000-G6HP7:1:1101:12586:11486 1:N:0:130
AAACCAAGCAGACACTCACCGCCAGAAGACATGAGGTCAGCTAGATCGGAAGAGCACACGTCTGAACTCCAGTCACTCTCGCGCATCTCGTATGCCGTCTTCTGCTTGAAAAAAAAAAAAAAATGAATCATTATTATAACACCTTTCTCCCTCCCTCTTACTCCTCATCACCTTTCCCCCCCCCTTTCTCCACTCCCTCACCGCTTGATCACTATACACTCCTACCCCTCTCCCATTACCCCTGCCCTTTC
+
CCCCCCCFCFFFGGGGGGGGGGGGEGHHGHHHHHHHHHHHHHHHHHHHGGGGHHHGHHHGHHHGHHHHHHHHHHHHHHHHGGGGGF@HHHFGHHHHGGGHGHHHHHHGGHHHHGGGGG<>---.000000000000000=0<./000;00///:C///0000000::0;009000;0;/.:----.000000/0//.//....-;...000/:00000:0//000...9;/9///0000;/......0/00
@M05620:45:000000000-G6HP7:1:1101:22683:11486 1:N:0:130
ATCTCTATCTCCTAAAAACCTGTTTAGATTTGGAGATAGACCTTCAGGTTTTTCATCATTTTCTGCATGAATTATACATTGACCACGTTTCCAGCGTGGTCAGTTTGCAGCATTCTGTTATTTTGTTTGACAGAGTGTCTTGTTGAGAACATATGTAGGACATGATTTTTTCCTGCAACAGGGAAAATAAAGTATAAGTTTTAAAGATTTATTCTTTAATAAAGGATCTCAAAGCCAGCTTTAGAAAAAGG
+
CCCCCFFFFFFFGGGGGGGGGGHHHHHHHHHHHHHHHHHHHHHHHHHHHHHGGHHHHIHHHHHIHHHHHHHHHHHHHHHHHHHHHHGHHHHHGHHGGGGHHHHHHHHHHHHHHHHHHHHHHHHHHGHHHGHHHHHGHHHHHHHHHHHHGGHHHHHHHHHHHHHHHHHHHHGHHHHHGHHHHHGGHHGHHHHG?GHHHHHHHDGHHHGHHHHHHHHHHGFHHHFFGHHHHHHHHHHHHHGHHHHHGGHHHGG
@M05620:45:000000000-G6HP7:1:1101:12171:11512 1:N:0:130
AGATTACTGCAACAGTTCCCCCTGGACCTGGAAAAGTTTCTTGCCTGGCTTACAGAAGCTGAAACAACTGCCAATGTCCTACAGGATGCTACCCGTAAGGAAAGGCTCCTAGAAGACTCCAAGGGAGTAAAAGAGCTGATGAAACAATGGCAAGTAAGTCAGGCATTTCCACTTTAGCACTCTTGTGGATCCAATTGAACAATTCTCAGCATTTGTACTTGTAACTGACAAGCCAGGGACAAAACAAAGAT
+
>A>ABFFFDD4BBFBBBFGGGGGGHHHHHHHHHHHHHHHHHHHHHHHHHHHHHHHHHHHHHHHHHHHHHHHHHHHFDFGHHHHHHHHHHHHHHHGGGGHHHHHHHHHHGHHHHHHHHHHHHGHGGGGGHDFHHGHHHHHHHHHHHHHHHHHHHGHHHHHHHHHHHHHHHHEHHHHHGHHHHHHHHHHGHHHHHHHHHGHGHHHHHHHHHHHHHHHHHFHFHHHHHHHGHHHHGGFHHGGGGGGGGGGGGGG
@M05620:45:000000000-G6HP7:1:1101:23214:11516 1:N:0:130
TACCTGTACTGGGGAAGAGTGTAGCAATCGCCATTCCTACCCTAAAGATCGGAAGAGCACACGTCTGAACTCCAGTCACTCTCGCGCATCTCGTATGCCGTCTTCTGCTTGAAAAAAAAAAAAAAAAAATATCAAAATTAAATTTATGTGACCATGTATGAAGTATTAACAAATACTACCCAAATAATTATTAATTACATAATTATATATAAGTTTACCTATAAACAACATATATTGTAGATAGTTAGTAT
+
CDDDCFFFFFFFGGGGGGGGGGHHHHHHHGGGGGHHHHHHHHHHHHHHHHHGGGGHHHHHHHGHHHGHHHHHHHHHHHHHHHHGGGGGGGHHHGGHHHHGGGHGHHHGHHHHHHHHGGGGG?/<->---.0<000000:00<0<<00000:0:000:000000<00<<<00:.000<00/.0..:00000:00000<0000<0000000000000<000<000000:.../:000000000000<000000
@M05620:45:000000000-G6HP7:1:1101:19126:11522 1:N:0:130
ATCTCTATCTCCTAAAAACCTGTTTAGATTTGGAGATAGACCTTCAGGTTTTTCATCATTTTCTGCATGAATTATACATTGACCACGTTTCCAGCGTGGTCAGTTTGCAGCATTCTGTTATTTTGTTTGACAGAGTGTCTTGTTGAGAACATATGTAGGACATGATTTTTTCCTGCAACAGGGAAAATAAAGTATAAGTTTTAAAGATTTATTCTTTAATAAAGGATCTCAAAGCCAGCTTTAGAAAAAGG
+
AABBBFFFFFFFGGFGGGGGGGHHHHHHHHHHHFHFFGHGFHFHGGGHHHHGGFHHHGHHHHHHHHHHHDHHHGGHFHHHHHHHGHGGHHHGHHGGGGGHFB?GHHHE4FFGHHHHHHHFHHGHGCGHHHHHFHHFGGFHHHGHHFFGFGGGHHHFFHHGFFHHFHHHHHGHBGHGBDCFGGAFHFHGHHHHGHHHFHHHFHFHHHGHHHHHHHHHHGGHHGHGFFHHGHFFFHEACFGHHHHHECGGHG.
@M05620:45:000000000-G6HP7:1:1101:12176:11530 1:N:0:130
AGATTACTGCAACAGTTCCCCCTGGACCTGGAAAAGTTTCTTGCCTGGCTTACAGAAGCTGAAACAACTGCCAATGTCCTACAGGATGCTACCCGTAAGGAAAGGCTCCTAGAAGACTCCAAGGGAGTAAAAGAGCTGATGAAACAATGGCAAGTAAGTCAGGCATTTCCACTTTAGCACTCTTGTGGATCCAATTGAACAATTCTCAGCATTTGTACTTGTAACTGACAAGCCAGGGACAAAACAAAGAT
+
AAABCFFFDDDBGGBBBFGGGGGGHHHHHHHHHHHHHHHHHHHHHHHHHHHHHHHHHHHHHHHHHHHHHHHHHHHFFFGHHGHHHHHHHHHHHHGGGGHHHHHHHHHHGHHHHHHHHHHHHHHGEEGFHHHHHGHHHHGHHHHHHHHHHHHHHGHHHHHHHHHHHHHHHHDGHHHHHHHHHHHHHHHGHHHHGHHHHHGGHHHHHHHHHHGHHHHHHHHHHGHHHHHFHHHHHGFHHGGGGGGGGGGGGGG
@M05620:45:000000000-G6HP7:1:1101:16532:11542 1:N:0:130
ATCTCTATCTCCTAAAAACCTGTTTAGATTTGGAGATAGACCTTCAGGTTTTTCATCATTTTCTGCATGAATTATACATTGACCACGTTTCCAGCGTGGTCAGTTTGCAGCATTCTGTTATTTTGTTTGACAGAGTGTCTTGTTGAGAACATATGTAGGACATGATTTTTTCCTGCAACAGGGAAAATAAAGTATAAGTTTTAAAGATTTATTCTTTAATAAAGGATCTCAAAGCCAGCTTTAGAAAAAGG
+
BBBBBFFFFFFFGGGGGGGGGGHHHHHFHHHFFHHHGGHHFHHHHHHFHFHGFHHHGHHHHHHHFHHGHGHHHHHHHEHHHEHFGHGHHHHHHGHGGGCHHFHHFHHHHGFHFHFGHGHHHHHHGHHHHGGHHFHHHHHHHHHHFHH?BBGHHHGGHHHFFHHHHHHHHHGFGGHHHHHHHHGEHHHGFFFGHHHHBGDFHHHHGHBHHHHHHHHHHHGGDDGFHFHHFHHGFHBHHHGFHHHGBGGCCA:
@M05620:45:000000000-G6HP7:1:1101:4282:11544 1:N:0:130
ATCTCTATCTCCTAAAAACCTGTTTAGATTTGGAGATAGACCTTCAGGTTTTTCATCATTTTCTGCATGAATTATACATTGACCACGTTTCCAGCGTGGTCAGTTTGCAGCATTCTGTTATTTTGTTTGACAGAGTGTCTTGTTGAGAACATATGTAGGACATGATTTTTTCCTGCAACAGGGAAAATAAAGTATAAGTTTTAAAGATTTATTCTTTAATAAAGGATCTCAAAGCCAGCTTTAGAAAAAGG
+
AABCCFFFFFFFGGGGGGGGGGHHHHHHHHHHHFHHHHHHHHHHHHHHHHHGGHHHHHHHHHHHHHHHHHHHHHHHHHHHHHHHHHGHHHHHGHHGGGGHHHHHHHHHGHHHHHHHHHHHHHHHHHHHHHHHHHHHHHHHHHHHHHHHGHHHHHHHHHHHHGHHHHHHHHGHHHHHHHHHHHGGHHGHHHGGGGHHHHHHHHHHHHGHHHHHHHHHHHGHHHHHHHHHHHHHGHGHHHGHHHHHHHHHHGG
@M05620:45:000000000-G6HP7:1:1101:26759:11566 1:N:0:130
ATCTCTATCTCCTAAAAACCTGTTTAGATTTGGAGATAGACCTTCAGGTTTTTCATCATTTTCTGCATGAATTATACATTGACCACGTTTCCAGCGTGGTCAGTTTGCAGCATTCTGTTATTTTGTTTGACAGAGTGTCTTGTTGAGAACATATGTAGGACATGATTTTTTCCTGCAACAGGGAAAATAAAGTATAAGTTTTAAAGATTTATTCTTTAATAAAGGATCTCAAAGCCAGCTTTAGAAAAAGG
+
DCDDDFFFFFFFGGGGGGGGGGHHHHHHHHHHHHHHHHHHHHHHHHHHHHHGGHHHHIHHHHHHHHHHHHHHHHHHHHHHHHHHHHGHHHHHHHHGGGGHHHHHHHHHGHHHHHHHHHHGHHHHHHHHHBGHHHHHHHHHHHHHHGHHHHHHHHHHHHHHHGHHHHHHHHGHHHHHHHHHHHGGHHGHHHGHGHHHHHHHHHHHGHGHHHHHHHHHHHFHHGFHHHHHHHHHGGHHGHGHHHHHGHHHHGG
@M05620:45:000000000-G6HP7:1:1101:22464:11567 1:N:0:130
ATCTCTATCTCCTAAAAACCTGTTTAGATTTGGAGATAGACCTTCAGGTTTTTCATCATTTTCTGCATGAATTATACATTGACCACGTTTCCAGCGTGGTCAGTTTGCAGCATTCTGTTATTTTGTTTGACAGAGTGTCTTGTTGAGAACATATGTAGGACATGATTTTTTCCTGCAACAGGGAAAATAAAGTATAAGTTTTAAAGATTTATTCTTTAATAAAGGATCTCAAAGCCAGCTTTAGAAAAAGG
+
CCCCCFFFFFFFGGGGGGGGGGHHHHHHHHHHHHHHHHHHHHHHHHHHHHHGGHHHHHHIHHIIIHHHHHHHHHHHHHHHHHHHHHGHHHHHHHHGGGGHHHHHHHHHHHHHHHHHHHHHHHHHGGGHHGHHHHHGHHHHHHHHHGHHGHHHHHHHHHHHHHHHHHHHHHGHHHHHGHHHHHGGHHHHHGHHGHHHHHHHHHHHHHGHHHHHHHHHHHHHHHHHGHHHHHGFHFHHHHGHHHHHHHHHHGG
@M05620:45:000000000-G6HP7:1:1101:22462:11585 1:N:0:130
ATCTCTATCTCCTAAAAACCTGTTTAGATTTGGAGATAGACCTTCAGGTTTTTCATCATTTTCTGCATGAATTATACATTGACCACGTTTCCAGCGTGGTCAGTTTGCAGCATTCTGTTATTTTGTTTGACAGAGTGTCTTGTTGAGAACATATGTAGGACATGATTTTTTCCTGCAACAGGGAAAATAAAGTATAAGTTTTAAAGATTTATTCTTTAATAAAGGATCTCAAAGCCAGCTTTAGAAAAAGG
+
DDDDDFFFFFFFGGGGGGGGGGHHHHHHHHHHHHHHHHHHHHHHHHHHHHHGGHHHHIHHHHHHIHHHHHHHHHHHHHHHHHHHHHGHHHHHHHHGGGGHHGHHHHHHHHHHHHHHHHHHHHHHGFGHHHHHHHHGHHHHHHHHHHHGFFHHHHHHHHHHHGHHHHHHHHGHHHHHGHHHHHGGHHHHHHHG?GHHHHHHHHHHHHGHHHHHHHHHHHHHHGFHGHHHHHHHGFGHHHGHHHHHGHHFHGG
@M05620:45:000000000-G6HP7:1:1101:26755:11589 1:N:0:130
ATCTCTATCTCCTAAAAACCTGTTTAGATTTGGAGATAGACCTTCAGGTTTTTCATCATTTTCTGCATGAATTATACATTGACCACGTTTCCAGCGTGGTCAGTTTGCAGCATTCTGTTATTTTGTTTGACAGAGTGTCTTGTTGAGAACATATGTAGGACATGATTTTTTCCTGCAACAGGGAAAATAAAGTATAAGTTTTAAAGATTTATTCTTTAATAAAGGATCTCAAAGCCAGCTTTAGAAAAAGG
+
CCCCCFFFFFFFGGGGGGGGGGHHHHHHHHHHHCGHHHHHHHHHHHHHHHHGGHHHHHHHHIIHGHHHHHHHHHHHHHHHHGHHHHGHHHHHHHHGGGGHHHHHHHHGHHHHHHHHHHHHHHHHHHHHHEGHHBGHHHHHHHHHHHHHFGHHHHHHHHHHGHHHHHHHHHGHHHHHFHHHHHGGHHGHHGHHGHHHHHHHHHHHGHHHHHHHHHHHHGGFHGFHFHHHHHHHHEHHHHGHHHHHFGHHHGF
@M05620:45:000000000-G6HP7:1:1101:14788:11598 1:N:0:130
ATCTCTATCTCCTAAAAACCTGTTTAGATTTGGAGATAGACCTTCAGGTTTTTCATCATTTTCTGCATGAATTATACATTGACCACGTTTCCAGCGTGGTCAGTTTGCAGCATTCTGTTATTTTGTTTGACAGAGTGTCTTGTTGAGAACATATGTAGGACATGATTTTTTCCTGCAACAGGGAAAATAAAGTATAAGTTTTAAAGATTTATTCTTTAATAAAGGATCTCAAAGCCAGCTTTAGAAAAAGG
+
DCCDDFFFFFFFGGGGGGGGGGHHHHHHHHHHHHHHHHHHHHHHHHHHHHHGGHHHHHHHHHHHHHHHHHHHHHHHHHHHHHHHHHGHHHHHHHHGGGFHHHHHHHHHFHHFHHHHHHHFHHHHHHHHHEHHHHHHHHHHHHHHHHHHGHHHHHHHHHHHHHHHHHHHHHGHHHHHGHHHHHGGHHHHHHHHGHHHHHHHHHHHHHHHHHHHHHHHHHHHHHHHHHHHHHHGFFHHHHGHHHHHHHHHHGG
@M05620:45:000000000-G6HP7:1:1101:10977:11614 1:N:0:130
ATCTCTATCTCCTAAAAACCTGTTTAGATTTGGAGATAGACCTTCAGGTTTTTCATCATTTTCTGCATGAATTATACATTGACCACGTTTCCAGCGTGGTCAGTTTGCAGCATTCTGTTATTTTGTTTGACAGAGTGTCTTGTTGAGAACATATGTAGGACATGATTTTTTCCTGCAACAGGGAAAATAAAGTATAAGTTTTAAAGATTTATTCTTTAATAAAGGATCTCAAAGCCAGCTTTAGAAAAAGG
+
AABBBFFFFFFFGGGGGGGGGGGHHHHHHHHHHGHGHHHHHHHHHHHHHHHGGHHHHHHHHHHHHHHHHHHHHHHHHHHHHHHHHHGHHHHHFFFEEFGFGBCHHHHEDCFHHGHH4FE4FHHHHHHHFHGBBGGHHGFHHGHHFEBHHCGFGHHF4G3?FGGFGHHHHHGHBGHGHHHAGHEGHHEDFFDG<GGG11FGHFHHHHBHHFGGGHHHFHDGFHGHGHFHHDGHFFHFCGGHHHGHHHHGAFC
@M05620:45:000000000-G6HP7:1:1101:13095:11627 1:N:0:130
ATCTCTATCTCCTAAAAACCTGTTTAGATTTGGCGATAGACCTTCAGGTTTTTCATCATTTTCTGCATGAATTATACATTGACCACGTTTCCAGCGTGGTCAGTTTGCAGCATTCTGTTATTTTGTTTGACAGAGTGTCTTGTTGAGAACATATGTAGGACATGATTTTTTCCTGCAACAGGGAAAATAAAGTATAAGTTTTAAAGATTTATTCTTTAATAAAGGATCTCAAAGCCAGCTTTAGAAAAAGG
+
BABBBFFFFFFFGGGGGGGGGGGHHHHHHHHHHHGGGGGHHHHHHHHHHHHGGHHHHHHHGHHHFHHHHHHHHHHHHGHHHHHHHHGGHHHHFHHGGGGGHHHHHHHGHHHHHHHHHHHGHHHHFFGHHFGGHHHGHGHHHHHHHHHHEFHHHHHGHHHHHHHHHHHHHHGHHHHHFHHHHHGGHHGHHHGHGHHHHHHHHHHHHHHHHHHHHHHHHHGHHHHHHHHHHHHHHHGHFHGHHHHHHHGGGGG
@M05620:45:000000000-G6HP7:1:1101:20910:11629 1:N:0:130
ATCTCTATCTCCTAAAAACCTGTTTAGATTTGGAGATAGACCTTCAGGTTTTTCATCATTTTCTGCATGAATTATACATTGACCACGTTTCCAGCGTGGTCAGTTTGCAGCATTCTGTTATTTTGTTTGACAGAGTGTCTTGTTGAGAACATATGTAGGACATGATTTTTTCCTGCAACAGGGAAAATAAAGTATAAGTTTTAAAGATTTATTCTTTAATAAAGGATCTCAAAGCCAGCTTTAGAAAAAGG
+
>1AAAFFFFFFFGGGGGGGGGFHHHDGHHHGFHFHHHHH1GHHHHHHHHHHGGHHHHHHHHHHHHHHGHHHHHHHHFFHHHHFGEHGHHHHHGHHCGGGHGHHHHHHF2BFFHFHHFHHDHHHHHHHHHGGHHGHHHHHHHHHHHGHEGGHHHHGFFFFFFFHHFHHHHHGHDGGHFFGHHHAAGGHFGDGGBFHHFHHHHHHHGHHHHHEHHHHHHHFGGDDHGGHHHFFGFBBA:GFGHHHHEBFFFF.
@M05620:45:000000000-G6HP7:1:1101:10997:11629 1:N:0:130
ATCTCTATCTCCTAAAAACCTGTTTAGATTTGGAGATAGACCTTCAGGTTTTTCATCATTTTCTGCATGAATTATACATTGACCACGTTTCCAGCGTGGTCAGTTTGCAGCATTCTGTTATTTTGTTTGACAGAGTGTCTTGTTGAGAACATATGTAGGACATGATTTTTTCCTGCAACAGGGAAAATAAAGTATAAGTTTTAAAGATTTATTCTTTAATAAAGGATCTCAAAGCCAGCTTTAGAAAAAGG
+
BABBBFFFFFFFGGFGGGGGGGHHHHHHHGHHHGHHHHHHHHHHHHGHHHHGGHHHHHHHHHHHHHGHHGGHHGHFHHHHHGHHGHGFHHHHGHHGGGGGHFHGHHHHBHHGGHHHHHHHHHHHBBBGHFGFHFHBFGHHHHGHHGHFDBGHHHHHFHHHHGHHHHHHGHGHHHHHGFHHHHGFHHFHHGHHFFHFGDFGFHGHGHFHHHHHHHHHEGFHHHHHHHHHHHHHGHHHFCCGFHFHGFHEHGG
@M05620:45:000000000-G6HP7:1:1101:10978:11636 1:N:0:130
ATCTCTATCTCCTAAAAACCTGTTTAGATTTGGAGATAGACCTTCAGGTTTTTCATCATTTTCTGCATGAATTATACATTGACCACGTTTCCAGCGTGGTCAGTTTGCAGCATTCTGTTATTTTGTTTGACAGAGTGTCTTGTTGAGAACATATGTAGGACATGATTTTTTCCTGCAACAGGGAAAATAAAGTATAAGTTTTAAAGATTTATTCTTTAATAAAGGATCTCAAAGCCAGCTTTAGAAAAAGG
+
CDDDDFFFFFFFGGGGGGGGGGHHHHHHHHHHHHHHHHHHHHHHHHHHHHHGGHHHHIIHHHIHIHHHHHHHHHHHHHHHHHHHHHGHHHHHGHHGGGGHHHHHHHHHGHHHHHHHHHHHHHHHFFGHHFHHHHHGHHHHHHHHHHHEEFHHHHHHHHHHGGHHHHHHHHGHHHHHFHHHHHGGHHGGHGHGFFHHGGGHHHHHHHHHHHHHHHHHHHGGFGGFHHHHHHHHHHGHFHGHHHHHGGHHHGG
@M05620:45:000000000-G6HP7:1:1101:25650:11647 1:N:0:130
ATCTCTATCTCCTAAAAACCTGTTTAGATTTGGAGATAGACCTTCAGGTTTTTCATCATTTTCTGCATGAATTATACATTGACCACGTTTCCAGCGTGGTCAGTTTGCAGCATTCTGTTATTTTGTTTGACAGAGTGTCTTGTTGAGAACATATGTAGGACATGATTTTTTCCTGCAACAGGGAAAATAAAGTATAAGTTTTAAAGATTTATTCTTTAATAAAGGATCTCAAAGCCAGCTTTAGAAAAAGG
+
DCDDDFFFFFFFGGGGGGGGGGHHHHHHHHHHHHHHHHHHHHHHHHHHHHHGGHHHHIIHHIHIIHHHHHHHHHHHHHHHHHHHHHGHHHHHHHHGGGEHHHHHHHHHHHHHHHHHHHHGHHHHHHHHHHHHHHHHHHHHHHHHHHHHEFGHHHHHHHHHHHHHHHHHHHGGGHHHFHHHHHGGHHHHHHGHHHHHHHHHHHHHGHEHHHHHHHHHHHGHHHHHHHHHHHHHFGHHFHGHHHHHHHHGHGG
@M05620:45:000000000-G6HP7:1:1101:15999:11649 1:N:0:130
AGATTACTGCAACAGTTCCCCCTGGACCTGGAAAAGTTTCTTGCCTGGCTTACAGAAGCTGAAACAACTGCCAATGTCCTACAGGATGCTACCCGTAAGGAAAGGCTCCTAGAAGACTCCCAGGGAGTAAAAGAGCTGATGCAACAATGGCAAGTAAGTCAGGCATTTCCGCTTTAGCACTCTTGTGGATCCAATTGAACAATTCTCAGCATTTGTACTTGTAACTGACAAGCCAGGGACAAAACAAAGAT
+
A?ABBFFFBFDFGGGGGGGGGGGGEHHHHHHHGHHHHHHHHHHHHHHHHHHFHHFHHHHHHHHHHHHHHHHHBGHHHHHHHHHHHHHCGHDGHHGG/EGHHH3?FGHHGHHHHHDGHHHG/B3?EEEEH4GHHGHHHHDHH1BGHHHHHCGHHGHHHHHHHHGHHHHHHHGGGGGHHHHHHHHHHHHGHHHHHGHHHHHHHHHHHHHHHHHHHHHHHGHHGHFGHHHHHHHHHGGFGGGGGGGGGGGGGFF
@M05620:45:000000000-G6HP7:1:1101:7651:11663 1:N:0:130
CATCCTGACCCTGAAGTACCCCATTGAGCATGGCATCGTCACCAACTGGGACGACATGGAGAAGATCTGGCACCACACCTTCTACAACGAGCTGCGCGTGGCCCCGGAGGAGCACCCAGTGCTGCTGACCGAGGCCCCCCTGAACCCCAAGGCCAACAGAGAGAAGATGACTCAGGTGAGGCTCGGCCGACGCCCGTGCTCCTCCCGTCCTTTCCCCAGTCATTTTCTGCCCGGCTTGATTTCTGACATTA
+
BBBBBFFFFFFFGGGGGGGGGGFHHHHHHFFHHHHHHGHHFGHHHGHHHHFHGGGGGHHFHHCGHHHGHHHHHGHHHGGHHHHHHGHHGEFGGHHGGGGGGGHHGGGGGGFFHHHHGGHHHHHHHHHHHHGGGGGEFCF@GGHHHHGGGGHGHHGGGFFFGGGGGGGGGGGGFFGGGGGGGFEGFA?D-->CFFFAFDFFFFFFFEDFDFFBBFFFFFF9FFBFFFFBFFFFF-A=DA.;BFFFB/BFBF/
@M05620:45:000000000-G6HP7:1:1101:16007:11664 1:N:0:130
AGATTACTGCAACAGTTCCCCCTGGACCTGGAAAAGTTTCTTGCCTGGCTTACAGAAGCTGAAACAACTGCCAATGTCCTACAGGATGCTACCCGTAAGGAAAGGCTCCTAGAAGACTCCAAGGGAGTAAAAGAGCTGATGAAACAATGGCAAGTAAGTCAGGCATTTCCGCTTTAGCACTCTTGTGGATCCAATTGAACAATTCTCAGCATTTGTACTTGTAACTGACAAGCCAGGGACAAAACAAAGAT
+
AAABBFFFDF4DGGCGGGGGGGGGCHHHHHHHHHHHFHHHHHHHHHHHHHHHHHGHHHHHHHHHHHHHHHHH3FHHHHHHGHHHFHH3GH5GHHGG/EGHHH3BGHHHGHHHHHGGHHHE3B3FE/EEHEHHHGHHHHBGH3FGHHHHHFHHHGHHHHHHHHEHHHHHHHGGGGGHHHGHHHHHHGHGHHHHGHHHHHHHHHHHHHHHHHHHHHHHHFHHHHFHHHHHHHHHEGG?EGGGGGBFFGGGGEF
@M05620:45:000000000-G6HP7:1:1101:15987:11665 1:N:0:130
AGATTACTGCAACAGTTCCCCCTGGACCTGGAAAAGTTTCTTGCCTGGCTTACAGAAGCTGAAACAACTGCCAATGTCCTACAGGATGCTACCCGTAAGGAAAGGCTCCTAGAAGACTCCCAGGGAGTAAAAGAGCTGATGCAACAATGGCAAGTAAGTCAGGCATTTCCGCTTTAGCACTCTTGTGGATCCAATTGAACAATTCTCAGCATTTGTACTTGTAACTGACAAGCCAGGGACAAAACAAAGAT
+
1>>AAFFF@D1FGGBGGGGGGGGGCGHHHFGHCFBGFHHHHHHHHHHHHHHFHHHHHHHHHHHHHHHHHHHHBGHHHHHHHHHHFGHFGHDGHHGG/EGHFH0BFGHHGHHHGFBGHHHG/0B?E/EEH1FBGAGHHHBGH1BGHFHGHFHHHGHHHHHHHHHHEHHHHHGGGGGHHHHHHHHHHGHGHGHHHFHHHHHGBGGFHHHGGGGHHBGHHCGGCG0CGHFHHHHHAGGFEBGGGG99AE..;9F
@M05620:45:000000000-G6HP7:1:1101:14047:11671 1:N:0:130
AGATTACTGCAACAGTTCCCCCTGGACCTGGAAAAGTTTCTTGCCTGGCTTCCAGAAGCTGAAACAACTGCCAATGTCCTCCAGGATGCTACCCGTAAGGAACGGCTCCTAGAAGACTCCAAGGGAGTAAAAGAGCTGATGCAACAATGGCAAGTAAGTCAGGCATTTCCGCTTTAGCACTCTTGTGGATCCAATTGAACAATTCTCAGCATTTGTACTTGTAACTGACAAGCCAGGGACAAAACAAAGAT
+
AAAAAFFFDF1FGGGGGGGGGGGG0GHHHHHHHHHHGHHHHHHHHHHHHHH0GHDGHHHHHHHHHHHHHHHH1GHHHHHH1GHHHHHFGH2FHHGG/EFGHH0?EEGGGHHHHHGFHHHH1BBFECEEHDGHHGHHHHDGH1FGHHHHHFHHHGHHHHHHHHGHHHHHHHGGGGGHHHHHHHHHHHHGHHHHGHHHHHHHHHHHHHHGHHHHHCHHHFHHGHHHHHHHGGGGGGGFEGGGGGGFGGGGGGF
@M05620:45:000000000-G6HP7:1:1101:26886:11687 1:N:0:130
AGATTACTGCAACAGTTCCCCCTGGACCTGGAAAAGTTTCTTGCCTGGCTTACAGAAGCTGAAACAACTGCCAATGTCCTACAGGATGCTACCCGTAAGGAAAGGCTCCTAGAAGACTCCAAGGGAGTAAAAGAGCTGATGAAACAATGGCAAGTAAGTCAGGCATTTCCGCTTTAGCACTCTTGTGGATCCAATTGAACAATTCTCAGCATTTGTACTTGTAACTGACAAGCCAGGGACAAAACAAAGAT
+
BBBBBFFFDF4FGGGGGGGGGGGGHHHHHHHHGHHHHHHHHHHHHHHHHHHHHHHHHHHHHHHHHHHHHHHHGHHHHHHHHHHHHHHHHH5GHHGG/EHHHHHHHHHHGHHHHHGHHHHHH3FFEGFGHBHFHGHHHHFHH?FHHHHHHHHHHGHHHHHHHHHHHHHHHHGGGGGHHHHHHHHHHHHGHHHHHHHHHDGHHHHHHHHHHHHHHHHHHGHHHHFHHHHHHHHHHGGGGGGGEF9AGGGGGGF
@M05620:45:000000000-G6HP7:1:1101:20171:11742 1:N:0:130
ATCTCTATCTCCTAAAAACCTGTTTAGATTTGGAGATAGACCTTCAGGTTTTTCATCATTTTCTGCATGAATTATACATTGACCACGTTTCCAGCGTGGTCAGTTTGCAGCATTCTGTTATTTTGTTTGACAGAGTGTCTTGTTGAGAACATATGTAGGACATGATTTTTTCCTGCAACAGGGAAAATAAAGTATAAGTTTTAAAGATTTATTCTTTAATAAAGGATCTCAAAGCCAGCTTTAGAAAAAGG
+
DDDDDFFFFFFFGGGGGGGGGGHHHHHHHHHHHHHHHHHHHHHHHHHHHHHGGHHHHHHHHHIIIHHHHHHHHHHHHHHHHHHHHHGHHHHHGHHGGGGHHHHHHHHHEGHHHHHHHHHHHHHHHHHHHHHHHHHGHHHHHHHHHHHHGGHHHHHHHHHHHGHHHHHHHHGHHHHHHHHHHHGGHHHHHHHGFGHHHHHHHHHHHHGHHHHHHHHHHHHHHHHHHHHHHHHHGHHHFHGHHHHHGHHHHGG
@M05620:45:000000000-G6HP7:1:1101:6870:11744 1:N:0:130
ATCTCTATCTCCTAAAAACCTGTTTAGATTTGGAGATAGACCTTCAGGTTTTTCATCATTTTCTGCATGAATTATACATTGACCACGTTTCCAGCGTGGTCAGTTTGCAGCATTCTGTTATTTTGTTTGACAGAGTGTCTTGTTGAGAACATATGTAGGACATGATTTTTTCCTGCAACAGGGAAAATAAAGTATAAGTTTTAAAGATTTATTCTTTAATAAAGGATCTCAAAGCCAGCTTTAGAAAAAGG
+
?ABBBF5FFFFFGGFGGGGGGGHHHGHGHHHHHFF4FEGFGHHHHHHHHHHGGHHHHHHHHHHHHHHHH3EHHHHGHHFHHHHHHHGHHHHHHHHGGGGHHHGHHHHHHGHHHHHHFHHHGHHHHHHHH3FFHGHGGHHHHHHHFGHCFHHHGHHHHHHHHFHHHHHHHHGHHHHHCDGAGHGFHFHG1F<DF1FDFGHHHHH1<GGHHHHHHHHHHHHGBDDGGHHHHHHFHHHHHHGHHHHHF0;/CAD
@M05620:45:000000000-G6HP7:1:1101:20152:11751 1:N:0:130
ATCTCTATCTCCTAAAAACCTGTTTAGATTTGGAGATAGACCTTCAGGTTTTTCATCATTTTCTGCATGAATTATACATTGACCACGTTTCCAGCGTGGTCAGTTTGCAGCATTCTGTTATTTTGTTTGACAGAGTGTCTTGTTGAGAACATATGTAGGACATGATTTTTTCCTGCAACAGGGAAAATAAAGTATAAGTTTTAAAGATTTATTCTTTAATAAAGGATCTCAAAGCCAGCTTTAGAAAAAGG
+
BABBBFFFFFFFGGGGGGGGGGFGHHHHGHHHHHHHHHHFHHFHHHHHHHHGGHHHHFHHHHHHHHHHHGHHHHHHHHHHHHFHHHGGHHHHHHHGGGGHHHGGHHHHGHHHHGHHHHHHHHHHFGHHHHHGHHHFGHHHHHHHGHHHGGHHHHHEGGHHGHHHHHHHHHGHHHHHGHHHHGGGHHHHHHHHDHHHGHHHHHHHHHGHHHHHHHHHHHFHHHHHDGHHHHGHHHGGFHGHHHHHFGHHEDE
@M05620:45:000000000-G6HP7:1:1101:6883:11758 1:N:0:130
ATCTCTATCTCCTAAAAACCTGTTTAGATTTGGAGATAGACCTTCAGGTTTTTCATCATTTTCTGCATGAATTATACATTGACCACGTTTCCAGCGTGGTCAGTTTGCAGCATTCTGTTATTTTGTTTGACAGAGTGTCTTGTTGAGAACATATGTAGGACATGATTTTTTCCTGCAACAGGGAAAATAAAGTATAAGTTTTAAAGATTTATTCTTTAATAAAGGATCTCAAAGCCAGCTTTAGAAAAAGG
+
DDDDDFFFFFFFGGGGGGGGGGHHHHHHHHHHHHHHHHHHHHHHHHHHHHHGGHHHHHHHHIHHHHHHHHHHHHHHHHHHHHHHHHGHHHHHHHHGGGGHHHHHHHHHHHHHHHHHHHHGHHHHHHHHHGHHHHHHHHHHHHHHHHHHGGHHHHHHHHHHHHHHHHHHHHGHHHHHHHHHHHGGHHHHHHHHGHHHHHHHHHHHHHGHHHHHHHHHHHGHHHHHHHHHHHHHHHHHGHGHHHHHHHHHHGG
@M05620:45:000000000-G6HP7:1:1101:15658:11759 1:N:0:130
ATCTCTATCTCCTAAAAACCTGTTTAGATTTGGAGATAGACCTTCAGGTTTTTCATCATTTTCTGCATGAATTATACATTGACCACGTTTCCAGCGTGGTCAGTTTGCAGCATTCTGTTATTTTGTTTGACAGAGTGTCTTGTTGAGAACATATGTAGGACATGATTTTTTCCTGCAACAGGGAAAATAAAGTATAAGTTTTAAAGATTTATTCTTTAATAAAGGATCTCAAAGCCAGCTTTAGAAAAAGG
+
CCCCCFFFFFFFGGGGGGGGGGHHHHHHHHHHHHHHHHHHHHHHHHHHHHHGGHHHHHHHHHHHHHHHHHHHHHHHHHHHHHHHHHGHHHHHHHHGGGGHHHHHHHHHFHHAGHHHHHHFHHHHHHHHHFHHHHHHHHHHHHHHHHHHGHHHHHHHHHHHHHHHHHHHHHGHGHHHHHHHHHGGHGHGHGGHGHHHHHGHHHGHGHFHHHHHHHHHHHHHHHFHHHHHHHHHFGHGHHGHHHFHFGHHHGF
@M05620:45:000000000-G6HP7:1:1101:20169:11761 1:N:0:130
ATCTCTATCTCCTAAAAACCTGTTTAGATTTGGAGATAGACCTTCAGGTTTTTCATCATTTTCTGCATGAATTATACATTGACCACGTTTCCAGCGTGGTCAGTTTGCAGCATTCTGTTATTTTGTTTGACAGAGTGTCTTGTTGAGAACATATGTAGGACATGATTTTTTCCTGCAACAGGGAAAATAAAGTATAAGTTTTAAAGATTTATTCTTTAATAAAGGATCTCAAAGCCAGCTTTAGAAAAAGG
+
>AAAAFFFFFFFGGFFGGGGFCAGHFGHAFGHH4F44FH5BGAGGDDHHHHFGHGGGFHGHGHHGFBHHFAFE5F5DADHHFDGAGDFGFHHGHHGGGGGFH2BBFGHBFEGGFHFBFGGGGHHFGHGGEFHHHHBEFGFHHFHFFFEGHHHDDG?BGFGFHHHHHHHHHCCFDHH0FHHGCAFHHHGFHGGDGBGHHGHHHHH1GFGFGHGHHHHFHFGHHFG0<DCHHHHHGHABGGHHHHHFFCHGGD
@M05620:45:000000000-G6HP7:1:1101:15641:11762 1:N:0:130
ATCTCTATCTCCTAAAAACCTGTTTAGATTTGGAGATAGACCTTCAGGTTTTTCATCATTTTCTGCATGAATTATACATTGACCACGTTTCCAGCGTGGTCAGTTTGCAGCATTCTGTTATTTTGTTTGACAGAGTGTCTTGTTGAGAACATATGTAGGACATGATTTTTTCCTGCAACAGGGAAAATAAAGTATAAGTTTTAAAGATTTATTCTTTAATAAAGGATCTCAAAGCCAGCTTTAGAAAAAGG
+
CCCCCFFFFFFFGGGGGGGGGGHHHHHHHHHHHHHHHHHHHHHHHHHHHHHGGHHHHHIIHHHHHHHHHHFHHHHDHHHHHHHHHHGHHHHHFHHGGG?HHHHHHHHHBGH1GHHHGHHFHHHHGHHHH3GGHGFHHHHHHHHGHGHGFFHHHHHHHHHHHHHHHHHHHHCFFGHHHHGHHHGGHEFHHHHHDFFFHHHHHHHHFHHHHHEHHHHHHHHHHGBGGHHGHHGHFFHHHHGHHHFHBGCGHGC
@M05620:45:000000000-G6HP7:1:1101:20332:11776 1:N:0:130
CATCCTGACCCTGAAGTACCCCATTGAGCATGGCATCGTCACCAACTGGGACGACATGGAGAAGATCTGGCACCACACCTTCTACAACGAGCTGCGCGTGGCCCCGGAGGAGCACCCAGTGCTGCTGACCGAGGCCCCCCTGAACCCCAAGGCCAACAGAGAGAAGATGACTCAGGTGAGGCTCGGCCGACGCCCGTGCTCCTCCCGTCCTTTCCCCAGTCATTTTCTGCCCGGCTTGATTTCTGACATTA
+
DDDDDFFFFFFFGGGGGGGGGGGHHHHHHHHHHHHHHGHHHGHHHGHHHHHHGGGGGHHHHHHHHHHHHHHHHGHHHGGHHHHHHHHHGGGGGHHGGGGGGGHHGGGGGGGGHHHHGGHHHHHHHHHHHHGGGGGGGGGGGGHHHHGGGGHGHHGGGGGGGGGGGGGGGGGGGGGGGGGGGGGGFFFFFFFFFFFFFFFFFFFFFFFFFFFFFHFFFFFFFFFFHHHFHFFFFFFFFFFFFFFFFFFFFF0
@M05620:45:000000000-G6HP7:1:1101:6886:11776 1:N:0:130
ATCTCTATCTCCTAAAAACCTGTTTAGATTTGGAGATAGACCTTCAGGTTTTTCATCATTTTCTGCATGAATTATACATTGACCACGTTTCCAGCGTGGTCAGTTTGCAGCATTCTGTTATTTTGTTTGACAGAGTGTCTTGTTGAGAACATATGTAGGACATGATTTTTTCCTGCAACAGGGAAAATAAAGTATAAGTTTTAAAGATTTATTCTTTAATAAAGGATCTCAAAGCCAGCTTTAGAAAAAGG
+
BBBCCFFFFFFFGGGGGGGGGGHHHHHHHHHHHHHHHHHHHHHHHHHHHHHGGHGHHHHHHHHHHHHHHHHHHHHHHFHHHHHHHHGHHHHHHHHGGGGHHHHHHHHHHHHHHHHHHHHGHHHHHHHHHGHHHHHGHHHHHHHHHHHHFFGHHHHGHHHHHGHHHHHHHHGHGHHHHHHHHHGFHHHHHHHGGHHGFHHHHHHHHHGHHHHHHHHHHHHHGHHGHHHHGHHHHHGHHHGHHHHHHFHHHGG
@M05620:45:000000000-G6HP7:1:1101:17660:11813 1:N:0:130
ATCTCTATCTCCTAAAAACCTGTTTAGATTTGGAGATAGACCTTCAGGTTTTTCATCATTTTCTGCATGAATTATACATTGACCACGTTTCCAGCGTGGTCAGTTTGCAGCATTCTGTTATTTTGTTTGACAGAGTGTCTTGTTGAGAACATATGTAGGACATGATTTTTTCCTGCAACAGGGAAAATAAAGTATAAGTTTTAAAGATTTATTCTTTAATAAAGGATCTCAAAGCCAGCTTTAGAAAAAGG
+
DCDDDFFFFFFFGGGGGGGGGGHHHHHHHHHHHHHHHHHHHHHHHHHHHHHGGHHHHHHHHHHIIHHHHHHHHHHHHHHHHHHHHHGHHHHHHHHGGGGHHHHHHHHHHHHHHHHHHHHHHHHHHHHHHHHHHHHHHHHHHHHHHHHHGHHHHHHHHHHHHGHHHHHHHHGHFHHHHHHHHHGGHHHGHGHGFHHHHHHHHHHHHHGHHHHHHHHHHGHGGHHGHGHHHHHHHHGHHHGHHHHHGHHHHGG
@M05620:45:000000000-G6HP7:1:1101:20965:11818 1:N:0:130
CATCCTGACCCTGAAGTACCCCGGCTTGATTTCTGACATTAGATCGGAAGAGCACACGTCTGAACTTCAGTCACTCTCGCGCATCTCGTATGCCGTCTTCTGCTTGAAAAAAAAACACATCTCTTCTGCTCCTCTTTTACATCTCTTCTCCCTACATCATGCCCCTCTTCGTAGTTCCCCCCTCTTTTTCTTCCCTTATCACCTTCTTCTTCCCTTTACCTTCTCTCCCTCTCCCTTCCTCCCCTCCCTCT
+
AA1AAFFFF1CFGFGGGGGD11EAEGGGHFEEGEF2FFHHHHCHHHFECEHHHHHCFAHHCF1GHFFH2DGGHHEHH1FGE@E/EHDF>?0FDFEEEFFE2FDG1EGH1FC/<B///@/<@112@F@11?111011111?1??1111111F001<111<1000/<../00.//..0000/;;:.CFGG0/;000/C0/09009;C/9900;00/;00;CFF//;//://-:-;9/;BFE//9:BFAB----
@M05620:45:000000000-G6HP7:1:1101:5026:11824 1:N:0:130
ATCTCTATCTCCTAAAAACCTGTTTAGATTTGGAGATAGACCTTCAGGTTTTTCATCATTTTCTGCATGAATTATACATTGACCACGTTTCCAGCGTGGTCAGTTTGCAGCATTCTGTTATTTTGTTTGACAGAGTGTCTTGTTGAGAACATATGTAGGACATGATTTTTTCCTGCAACAGGGAAAATAAAGTATAAGTTTTAAAGATTTATTCTTTAATAAAGGATCTCAAAGCCAGCTTTAGAAAAAGG
+
CCCCCFFFFFFFGGGGGGGGGGHHHHHHHHHHHFHHGHHGHHHHHHHHHHHGGHHHHHHHHIHHHGHHHHHHHHHHHHHHHHHHHHGHHGHHGGGGGGGFHGFHHHHHFHHHHGFHHHHFHHHHHHHHHHHHHHHGGGFHHHHHHFHHGGFHHHHFFHHHHEHHHHHHHHGHDHHHHHHHHHGGHHBGHHGHDGHHGHHHHHHHGHHHHHGHHHHHHHBHHHHHGFHHHHHHEHHFFHGHHHHHGHHHHGD
@M05620:45:000000000-G6HP7:1:1101:15063:11831 1:N:0:130
ATCTCTATCTCCTAAAAACCTGTTTAGATTTGGAGATAGACCTTCAGGTTTTTCATCATTTTCTGCATGAATTATACATTGACCACGTTTCCAGCGTGGTCAGTTTGCAGCATTCTGTTATTTTGTTTGACAGAGTGTCTTGTTGAGAACATATGTAGGACATGATTTTTTCCTGCAACAGGGAAAATAAAGTATAAGTTTTAAAGATTTATTCTTTAATAAAGGATCTCAAAGCCAGCTTTAGAAAAAGG
+
DDEDEFFFFFFFGGGGGGGGGGHHHHHHHHHHHHHHHHHHHHHHHHHHHHHGGHHHHHIHHIHHIHHHHHHHHHHHHHHHHHHHHHGHHHHHHHHGGGEHHHHHHHHHHHHFHHHHHHHGHHHHHHHHHFHHHHHHHHHHHHHHHHHHEFGHHHHHHHHHGHHHHHHHHHEGGHHHGGHHHHGGHHGHHHGHHHHHHHGHHHHHHHHHHHHHHHHHHHGHHHHHHHHHHHGHDGGHHHGGHHHHFHHHHGG
@M05620:45:000000000-G6HP7:1:1101:12158:11833 1:N:0:130
TACCTGTACTGGGGAAGCAATCGCCATTCCTACCCTAAAGATCGGAAGAGCACACGTCTGAACTCCAGTCACTCTCGCGCATCTCGTATGCCGTCTTCTGCTTGAAAAAAAAAAAAAAAAAAAAGATCTAAAAAGGAAAGGATGTAATAGATGGTATTGCAGAATTACAGAATAAAGAACGAAAAAAAACTTACAAGGAAGAAATGGACAATCGTGAGAGAGAAGTGAGAAAGGACGGTATTAGATGCAAG
+
DDDDDFFFFFFFGGGGGGGGGGGGGGGHHHHHHHHHHHHHHHHHGGGGHHHHHHHGHHHGHGHHHHHHHHHHHHHHGGGGGFEHHHGGHHHHGGGHGHHHHHHHFHHHHGGGGD<>//--<--:..0000;000..///../00:00;00;0000000:000;/;00000000:0000./....-.---.0000000../..//000000.0:.../;:B...0/:0000000./.--...000::00000
@M05620:45:000000000-G6HP7:1:1101:20043:11848 1:N:0:130
TACCTGTACTGGGGAAGCATTTGAATATCCCCCCATGGTGATGGGGACGGAGAACTGCTCCATAAACACAGGCAACGTGCCTAACTTTCCCGGGAAGATGAAGTCAAAGAGCGACCACAGCTCTCGGAGGTTATTTTGCATCGGTGAGCCAGACAGAATGATCCGATGAGGGGTGCGAAACTATTTGAGGAAAGGAAGCACCTTTTTATTAAATTTACCTTTTAGCAATCGCCATTCCTACCCTAAAGATC
+
CCCCCFFFFFFFGGGGGGGGGGHHHHHHHHHGGGGHHHGHHHHHHGGGGGGGGHHHHHHHHHHHHHHHHHHHGHHHGHHHHHHHHHHHHHHGGGGGGHHHHHHHHHHHHHHHGGGGGHHHHHHHHGGGGGEHHHHHHHHHHHGGGGGHHHHHHGHHHHHHHHHHHGGGHHGGGFGGGGGGGGGGGGGGGGFGGGGGGGGGGFFFFFFFFFFFFFFFFFFFFFFFFFFFFFFFFFFFFFFFFFFFFFFFFFF
@M05620:45:000000000-G6HP7:1:1101:13196:11851 1:N:0:130
ATCTCTATCTCCTAAAAACCTGTTTAGATTTGGAGATAGACCTTCAGGTTTTTCATCATTTTCTGCATGAATTATACATTGACCACGTTTCCAGCGTGGTCAGTTTGCAGCATTCTGTTATTTTGTTTGACAGAGTGTCTTGTTGAGAACATATGTAGGACATGATTTTTTCCTGCAACAGGGAAAATAAAGTATAAGTTTTAAAGATTTATTCTTTAATAAAGGATCTCAAAGCCAGCTTTAGAAAAAGG
+
CCCCCFFFFFFFGGGGGGGGGGHHHHHHHHHHHHHHHHHHHHHHHHHHHHHGGHHHHHHHHHHIHHHHHHHHHHHGHHHHHHHHHHGHHHHHGHHGGGGGHHHHHHHHHHHHHHHHHHHHHHHHGFGHHFHHHHHGHHHHHHHHHHHHFFHHHHHHHHHHGGHHHHHHHHGHHHHHGHHHHHGGHHGHHHHHFHHGFHHHHHHHHHHHHHHHHHHHHHFHHHHHHGHHHHHHHHGHGHGHHHHHHHHHHGG
@M05620:45:000000000-G6HP7:1:1101:13194:11876 1:N:0:130
ATCTCTATCTCCTAAAAACCTGTTTAGATTTGGAGATAGACCTTCAGGTTTTTCATCATTTTCTGCATGAATTATACATTGACCACGTTTCCAGCGTGGTCAGTTTGCAGCATTCTGTTATTTTGTTTGACAGAGTGTCTTGTTGAGAACATATGTAGGACATGATTTTTTCCTGCAACAGGGAAAATAAAGTATAAGTTTTAAAGATTTATTCTTTAATAAAGGATCTCAAAGCCAGCTTTAGAAAAAGG
+
CBCCCFFFFFFFGGGGGGGGGGHHHHHHHHHHHFHHHHHHHHHHHHHHHHHGGHHHHHHHHHHHHHHHHHGHHHHHHHHHHHHHHHGHHHHHHHHGGGGGHHHHHHHHHHHHHHHHHHHGHHHHGGHHHFGFHGHHHHHHHHHHHGHHFGHHHHHHHHHHHGHHHHHHHHGHFHHHFHHHHHGGHHGHHGGGFGHHHHHHHHHHFHBHHHHHHHHHHHGGHGDFDHFHHHHHHHEGHHFHHHHHHGHFGFG
@M05620:45:000000000-G6HP7:1:1101:24196:11883 1:N:0:130
ATCTCTATCTCCTAAAAACCTGTTTAGATTTGGAGATAGACCTTCAGGTTTTTCATCATTTTCTGCATGAATTATACATTGACCACGTTTCCAGCGTGGTCAGTTTGCAGCATTCTGTTATTTTGTTTGACAGAGTGTCTTGTTGAGAACATATGTAGGACATGATTTTTTCCTGCAACAGGGAAAATAAAGTATAAGTTTTAAAGATTTATTCTTTAATAAAGGATCTCAAAGCCAGCTTTAGAAAAAGG
+
DCDDDFFFFFFFGGGGGGGGGGHHHHHHHHHHHHHHHHHHHHHHHHHHHHHGGHHHHIHIIIIIHHHHHHHHHHHHHHHHHHHHHHGHHHHHHHHGGGGHHHHHHHHHGHHHHHHHHHHGHHHHHHHHHHHHHHHHHHHHHHHHHHHHEFHHHHHHHHHHHHHHHHHHHHGHHHHHHGHHHHGGHHHHHHHHHHHHHHGHHHHHGHHHHHHHHHHHHHHHHHHFHHHHGHHHFGHFHHGHHHHHHHGGHGG
@M05620:45:000000000-G6HP7:1:1101:2299:11902 1:N:0:130
ATCTTATCTCCTAAACCTGTTTAGATTTGGAGATAGACCTTCAGGTTTTTCATCATTTTCTGCATGAATTATACATTGACCACGTTTCCAGCGTGGTCAGTTTGCAGCATTCTGTTATTTTGTTTGACAGAGTGTCTTGTTGAGAACATATGTAGGACATGATTTTTTCCTGCAACAGGGAAAATAAAGTATAAGTTTTAAAGATTTATTCTTTAATAAAGGATCTCAAAGCCAGCTTTAGAAAAAGGAAG
+
AAAAAFFFDFDFCGFFCB1BBAFE1DFBGHFGHFGHFFECGGGHGHHHGGHHGHHFHHFHHGHHFFHHHHHFHHFHHGBDFFHFGGHGHFFHCEFEHHGHHHHHHBGG>GHFGHGHFHGGHFHHHGFGHHHHGGHGHHEHHHHFEGHCGFDG>GGGGHFHHHHFGHHGHHHHFFBHAFHGGHGGGHGHHHDFHHGHHFGDGF<1FGFHHFHHHHGDGFD<G0CHHHHG<D=CGCAEHHGHFGHHFHGGHH.
@M05620:45:000000000-G6HP7:1:1101:24194:11903 1:N:0:130
ATCTCTATCTCCTAAAAACCTGTTTAGATTTGGAGATAGACCTTCAGGTTTTTCATCATTTTCTGCATGAATTATACATTGACCACGTTTCCAGCGTGGTCAGTTTGCAGCATTCTGTTATTTTGTTTGACAGAGTGTCTTGTTGAGAACATATGTAGGACATGATTTTTTCCTGCAACAGGGAAAATAAAGTATAAGTTTTAAAGATTTATTCTTTAATAAAGGATCTCAAAGCCAGCTTTAGAAAAAGG
+
CCCCCFFFFFFFGGGGGGGGGGHHHHHHHHHHHGHHHHHHHHHHHHHHHHHGGHHHHIHHHIHHIHHHHHHHHHHHHHHHHHHHHHGHHHHHHHHGGGGHHHHHHHHHHHHHHHHHHHHGHHHHHHHHHHHHHHHHHHHHHHHHHHHHGGHHHHHHHHHHHGHHHHHHHHGGGHHHHHGHHHGGHHGHHHGHGHHHHHGHHHHHHHGHHHGHHHHHHHGGHHHHHHHHHHGHHHHHHHGHHHHHHHHHHGG
@M05620:45:000000000-G6HP7:1:1101:14435:11908 1:N:0:130
ACCTGTACTGGGGAAGCAATCGCCATTCCTACCCTAAAGATCGGAAGAGCACACGTCTGAACTCCAGTCACTCTCGCGCATCTCGTATGCCGTCTTCTGCTTGAAAAAAAAAAAAAAAAAGAAAAGACAGTAGGAAAACAACATTTAGAAAAAAAAAAAAAAAAAGATAAGAAGCAAAAAAAAAAATGTAGAGAATTGAAGGTAAATTCATAAGAGTGAACAATGATTAATAAAATTGTGGAGATAAGACA
+
CCDDCFFFFFFCGGGGGGGGGGGGGGHHHHGHHHHHHHHHHHHGGGGFHHHHHHEHHHGGFHHHHHHHHHHHHHHGGGGGGGHHHGFHHHHGGGHGHHHHHHHGFHHHEGF/B>>/<<--..<//<<///011001///...:/11110:1/.---9--------..011:11/00/0/.------.0<11111001011100111:11:111110111101/:011111:1111101:1.0.0/11010/
@M05620:45:000000000-G6HP7:1:1101:8051:11943 1:N:0:130
ATCTCTATCTCCTAAAAACCTGTTTAGATTTGGAGATAGACCTTCAGGTTTTTCATCATTTTCTGCATGAATTATACATTGACCACGTTTCCAGCGTGGTCAGTTTGCAGCATTCTGTTATTTTGTTTGACAGAGTGTCTTGTTGAGAACATATGTAGGACATGATTTTTTCCTGCAACAGGGAAAATAAAGTATAAGTTTTAAAGATTTATTCTTTAATAAAGGATCTCAAAGCCAGCTTTAGAAAAAGG
+
CDDDCFFFFFFFGGGGGGGGGGHHHHHHHHHHHHHHHHHHHHHHHHHHHHHGGHHHHHHHHHHHHHHHHHHHHHHHHGHHHHHHHHGHHHHHHHHGGGGHHHHHHHHHGHHHHHHHHHHHHHHHHHHHHHHGHHHHHHHHHHHHGHHHGGGHHHHHHHHHHHHHHHHHHHGHHHHHHHHHHHGGHHGHHHHHFHHGHHHHHHHHHHHHHHHHHHHHHHFHHHHHGGHHHHHHHHHHHHGHHHHHHHHHHGD
@M05620:45:000000000-G6HP7:1:1101:8070:11961 1:N:0:130
ATCTCTATCTCCTAAAAACCTGTTTAGATTTGGAGATAGACCTTCAGGTTTTTCATCATTTTCTGCATGAATTATACATTGACCACGTTTCCAGCGTGGTCAGTTTGCAGCATTCTGTTATTTTGTTTGACAGAGTGTCTTGTTGAGAACATATGTAGGACATGATTTTTTCCTGCAACAGGGAAAATAAAGTATAAGTTTTAAAGATTTATTCTTTAATAAAGGATCTCAAAGCCAGCTTTAGAAAAAGG
+
BCCCCFFFFFFFGGGGGGGGGGHHHHHHHHHHHHHHHHHHHHHHHHHHHHHGGHHHHIHHHHIHIHHHHHHHHHHHHHHHHHHHHHGHHHHHHHHGGGGHHHHHHHHHGHHHHHHHHHHGHHHHHHHHHHHHHHHHHHHHHHHHHGHGGHGHHHHHHHHHHHHHHHHHHHGHHHHHHHHHHHGGHGHHHHHGGHHHHHHHHHHHHHGHHHHHHHHHHHHHHHHHHHHHHHHHHHHHFHGHHHHHHGGHHGF
@M05620:45:000000000-G6HP7:1:1101:5048:11981 1:N:0:130
CATCCTGACCCTGAAGTACCCCATTGAGCATGGCATCGTCACCAACTGGGACGACATGGAGAAGATCTGGCACCACACCTTCTACAACGAGCTGCGCGTGGCCCCGGAGGAGCACCCAGTGCTGCTGACCGAGGCCCCCCTGAACCCCAAGGCCAACAGAGAGAAGATGACTCAGGTGAGGCTCGGCCGACGCCCGTGCTCCTCCCGTCCTTTCCCCAGTCATTTTCTGCCCGGCTTGATTTCTGACATTA
+
BCBBCFFFFFFFGFGGGDGGGGGHHHGHHGHHHHHHHGGHGGHGGGHHGHGHGGGGGHHFHGHHGHHHHHHHHGGHHDGHHHHGHHGHGGGGGHHGGGEEFEHHGGGGGGGGHFHHGFHFGHHHHHHGHHCGGGGGGGGGGGHFGGFGFGHGHEEEEFGGGGGGFGGFGGFGGFFGFGFGGGGGFFFFCA@FFFFFBFDFFFFFFFFAFFFFFFFFFBD9BFFFFFFFFFFEAFFFFFFFFFFFFB/BFF/
@M05620:45:000000000-G6HP7:1:1101:23327:11982 1:N:0:130
CATCCTGACCCTGAAGTACCCCGGCTTGATTTCTGTCATTAGATCGGAAGAGCACACGTCTGAACTCCAGTCACTCTCGCGCATCTCGTATGCCGTCTTCTGCTCGAAAAAAAACCCAGTGCTGCTGACCGAGGCCCCCCTGAACCCCAAGGCCAACAGAGAGAAGATGACTCAGGTGAGGCTCGGCCGACGCCCGTGCTCCTCCCGTCCTTTCCCCAGTCATTTTCTGCCCGGCTTGCTTTCTTACATTT
+
AAAAAFFFFFFFGGGGGGGGGG?0000AA1FBA222D2F2F1A21A///BG00FGH0EAAA/F21FH1BG21@F2G@G///E//>1B0??0021/>>>F221B11?/F//B//>///<<@FGHHHHGDHHGGGCCGGGGGGF/<GHGG..C.GGAAE?;BCBCEGG/FF0CGGFFFFB;A?CEG@?FB-@@@?@@;-;9AFFFFFFB;ABAFBFFFF--FF/BFFF9BBFBE?@==;-9FFBB///9//;/
@M05620:45:000000000-G6HP7:1:1101:7792:11988 1:N:0:130
CATCCTGACCCTGAAGTACCCCATTGAGCATGGCATCGTCACCAACTGGGACGACATGGAGAAGATCTGGCACCACACCTTCTACAACGAGCTGCGCGTGGCCCCGGAGGAGCACCCAGTGCTGCTGACCGAGGCCCCCCTGAACCCCAAGGCCAACAGAGAGAAGATGACTCAGGTGAGGCTCGGCCGACGCCCGTGCTCCTCCCGTCCTTTCCCCAGTCATTTTCTGCCCGGCTTGATTTCTGACATTA
+
DDDDDFFFFFFFGGGGGGGGGGGHHHHHHHHHHHHHHGHHHGHHHGHHHHHHGGGGGHHHHHHHHHHHHHHHHGHHHGGHHHHHHHHHGGGGGHHGGGGGGGHHGGGGGGGGHHHHGGHHHHHHHHHHHHGGGGGGGGGGGGHHHHGGGGHGHHGGGGGGGGGGGGGGGGGGGGGGGGGGGGGGFFFFFFFFFFFFBFFFFFFFFFFFFFFFFHFFFFFFFFFFFHHFHFFFFFFFFFBFFFFFFFFFFF0
@M05620:45:000000000-G6HP7:1:1101:18727:11994 1:N:0:130
ATCTCTATCTCCTAAAAACCTGTTTAGATTTGGAGATAGACCTTCAGGTTTTTCATCATTTTCTGCATGAATTATACATTGACCACGTTTCCAGCGTGGTCAGTTTGCAGCATTCTGTTATTTTGTTTGACAGAGTGTCTTGTTGAGAACATATGTAGGACATGATTTTTTCCTGCAACAGGGAAAATAAAGTATAAGTTTTAAAGATTTATTCTTTAATAAAGGATCTCAAAGCCAGCTTTAGAAAAAGG
+
CCCCCFFFFFFFGGGGGGGGGGHHHHHHHHHGHHHHHHHHHHHHHHHHHHHGGHHHHHHHHHHHHHHHHHHHHHHHHHHHHHHHHHGHHHHHGHHGGGGHHHHHHHHGHHHHHHHHHHHHHHHGHGHHHFHHHHHFHHHHHHHHHHHHFGHHHHHHHHHHHGHHHHHHHHGHHHHHGHGHHHGGHHGHHHHHFHHHHHGHHHHHHHHHHHHHHHHHHGHGHHFHGHHHHHGHFFFHHHGHHHHHGGGHHGG
@M05620:45:000000000-G6HP7:1:1101:9471:12011 1:N:0:130
CATCCTGACCCTGAAGTACCCCATTGAGCATGGCATCGTCACCAACTGGGACGACATGGAGAAGATCTGGCACCACACCTTCTACAACGAGCTGCGCGTGGCCCCGGAGGAGCACCCAGTGCTGCTGACCGAGGCCCCCCTGAACCCCAAGGCCAACAGAGAGAAGATGACTCAGGTGAGGCTCGGCCGACGCCCGTGCTCCTCCCGTCCTTTCCCCAGTCATTTTCTGCCCGGCTTGATTTCTGACATTA
+
BAABCFFFFFFFGGCGGGGGGGGHHHHHHHHHHGHHHGHHHGHHHGHHHHHHGGGGGHHGHHHHHHHHHHHHHGHHHGGHHHHHHHHHGGGGGHHGGGEFGGHHFGGGGGGGHHHHGGHHHHHHGHHHHHGGGGGGGGGGGGHHHHGGGGHGHHGGGGGGGGGGGGGGGGGGGGGGGGGGGGGGFFFFFFFFFFFF;DFAFFFFFFF:ADDFFFFFFFFFFFFFFFFFFFFFFFFFFFFBFFFFFFFFFF/
@M05620:45:000000000-G6HP7:1:1101:22505:12016 1:N:0:130
ATCTCTATCTCCTAAAAACCTGTTTAGATTTGGAGATAGACCTTCAGGTTTTTCATCATTTTCTGCATGAATTATACATTGACCACGTTTCCAGCGTGGTCAGTTTGCAGCATTCTGTTATTTTGTTTGACAGAGTGTCTTGTTGAGAACATATGTAGGACATGATTTTTTCCTGCAACAGGGAAAATAAAGTATAAGTTTTAAAGATTTATTCTTTAATAAAGGATCTCAAAGCCAGCTTTAGAAAAAGG
+
3AABBFFFFFFFGGFGGGGGGGHHHHHHHHHGCEFEHGHFHHHHHHHBHHHGGHGHHHHHGHHHHHHHHHBGHHHHHHHHHGHHBGGHHHHHHHHGGGGHHHHHHHHHHHHGHHGH4GFFHHHHHHHHHHHHHHHGHHHHHHHHGHE/BGHHHHHHHGFHHHHHHHHHHHGHHHHHHGHFHACFHHHFBG<DG1FGHFFHHHG11GBHHHGHHHHHHHFG=0D0GCDHHHFDD0CHHFFHHHHHBGFFH..
@M05620:45:000000000-G6HP7:1:1101:26411:12017 1:N:0:130
CATCCTGACCCTGAAGTACCCCATTGAGCATGGCATCGTCACCAACTGGGACGACATGGAGAAGATCTGGCACCACACCTTCTACAACGAGCTGCGCGTGGCCCCGGAGGAGCACCCAGTGCTGCTGACCGAGGCCCCCCTGAACCCCAAGGCCAACAGAGAGAAGATGACTCAGGTGAGGCTCGGCCGACGCCCGTGCTCCTCCCGTCCTTTCCCCAGTCATTTTCTGCCCGGCTTGTTTTCTGCCATTA
+
A?>AAFFBF4FCFEGGGGGGFFEGHHHHFFHGHHHFGFHHHGBFCEHHHGAFECG?AFHBFCFGFAGHHHHFFGFHFG>GHHDFF4GFEF1EFCFGGGGECCFEEECGGCDFEFFFDCFHGBHHEHGGHHCC?DCEAD@@DGBGHEGGDDHEEGEEEGGFB/CEFFFGGFGF9FBFBBFGGGEFB?.DB=@BB=B?BD.E/FBFBE?E.ADF9B//B.A9FFFFFFFFBFFFF-BBB-.;FFBBF/B/BF/
@M05620:45:000000000-G6HP7:1:1101:24702:12024 1:N:0:130
ATCTCTATCTCCTAAAAACCTGTTTAGATTTGGAGATAGACCTTCAGGTTTTTCATCATTTTCTGCATGAATTATACATTGACCACGTTTCCAGCGTGGTCAGTTTGCAGCATTCTGTTATTTTGTTTGACAGAGTGTCTTGTTGAGAACATATGTAGGACATGATTTTTTCCTGCAACAGGGAAAATAAAGTATAAGTTTTAAAGATTTATTCTTTAATAAAGGATCTCAAAGCCAGCTTTAGAAAAAGG
+
CCDCDFFFFFFFGGGGGGGGGGHHHHHHHHHHHHHHHHHHHHHHHHHHHHHGGHHHHIHHHHIIIHHHHHHHHHHHHHHHHHHHHHGHHHHHHHHGGGGHHHHHHHHHHHHHHHHHHHHGHHHHHHHHHHHHHHHHHHHHHHHHHGHEFGHHHHHHHHHHHHHHHHHHHHGHGHHHHHHHHHGFHHHHHHHHHHHHHHHHHHHHHHHHHHHHHHHHHHGHHHHGHHHHHHHHGHHHGHGHHHHHGHHHHGG
@M05620:45:000000000-G6HP7:1:1101:9481:12026 1:N:0:130
CATCCTGACCCTGAAGTACCCCATTGAGCATGGCATCGTCACCAACTGGGACGACATGGAGAAGATCTGGCACCACACCTTCTACAACGAGCTGCGCGTGGCCCCGGAGGAGCACCCAGTGCTGCTGACCGAGGCCCCCCTGAACCCCAAGGCCAACAGAGAGAAGATGACTCAGGTGAGGCTCGGCCGACGCCCGTGCTCCTCCCGTCCTTTCCCCAGTCATTTTCTGCCCGGCTTGATTTCTGACATTA
+
BBAABFFFFFFFAGFFBFGGFGECABAAF4AAAGHHHAEHCEGECAGFEC2GAEECFHF3FFFCHEGBHFFGGCAG1EEHHHHFHHHFE1A/1BEE?E>EEEHHGECGGG//GEGHGGH?GHGHHHHFECDC@--<C@<<DEFCCEDFGGCGHHGGGEBBFF?GGEFF0F9F09:FBBFAAEEA9-999-99-@BBB?D./99F999EDFF/9BFF..A/:/9BF/99BFFED---;9.9/;FF/99////
@M05620:45:000000000-G6HP7:1:1101:5022:12031 1:N:0:130
CATCCTGACCCTGAAGTACCCCATTGAGCATGGCATCGTCACCAACTGGGACGACATGGAGAAGATCTGGCACCACACCTTCTACAACGAGCTGCGCGTGGCCCCGGAGGAGCACCCAGTGCTGCTGACCGAGGCCCCCCTGAACCCCAAGGCCAACAGAGAGAAGATGACTCAGGTGAGGCTCGGCCGACGCCCGTGCTCCTCCCGTCCTTTCCCCAGTCATTTTCTGCCCGGCTTGATTTCTGACATTA
+
DDDDCFFFFFFFGGGGGGGGGGGHHHHHHHHHHHHHHGHHHGHHHGHHHHHHGGGGGHHHHHHHHHHHHHHHHGHHHGGHHHHHHHHHGGGGGHHGGGGGGGHHGGGGGGGGHHHHGGHHHHHHHHHHHHGGGGGGGGGGGGHHHHGGGGHGHHGGGGGGGGGGGGGGGGGGGGGGHGGGGGGGFFFFFFFFFFFFCFFFFFFFFFFFFFFFFFFFFFFFFFFFFHHFFFFFFFFFFFFFFFFFFFFFFF0
@M05620:45:000000000-G6HP7:1:1101:22497:12034 1:N:0:130
ATCTCTATCTCCTAAAAACCTGTTTAGATTTGGAGATAGACCTTCAGGTTTTTCATCATTTTCTGCATGAATTATACATTGACCACGTTTCCAGCGTGGTCAGTTTGCAGCATTCTGTTATTTTGTTTGACAGAGTGTCTTGTTGAGAACATATGTAGGACATGATTTTTTCCTGCAACAGGGAAAATAAAGTATAAGTTTTAAAGATTTATTCTTTAATAAAGGATCTCAAAGCCAGCTTTAGAAAAAGG
+
CCCCCFFFFFFFGGGGGGGGGGHHHHHHHHHHHHHHHHHHHHHHHHHHHHHGGHHHHIHHHHHHHHHHHHHHHHHHHHHHHHHHHHGHHHHHHHHGGGGHHHHHHHHHHHHHHHHHHHHHHHHHGFGHHHHHHHHGHHHHHHHHHHHHFGHHHHHHHHHHHGHHHHHHHHGHHHHHGHHHHHGGHHHHHGHGFHHGHHGHHHHHHHGHHHHHHHHHHHGHHHFHGHHHHHHHHFGHHHGHHHHHGHHHHGG
@M05620:45:000000000-G6HP7:1:1101:22473:12035 1:N:0:130
ATCTCTATCTCCTAAAAACCTGTTTAGATTTGGAGATAGACCTTCAGGTTTTTCATCATTTTCTGCATGAATTATACATTGACCACGTTTCCAGCGTGGTCAGTTTGCAGCATTCTGTTATTTTGTTTGACAGAGTGTCTTGTTGAGAACATATGTAGGACATGATTTTTTCCTGCAACAGGGAAAATAAAGTATAAGTTTTAAAGATTTATTCTTTAATAAAGGATCTCAAAGCCAGCTTTAGAAAAAGG
+
B?AABFFFFFFFGGGGGGGGGGHHHGHHHHGFHHHFHHHHHHHHHHHHHHHGGHHHHFHFGHHHFHHHHHHHHHHHHHHHHHHHHHDFGGGHGHHGGGGHGHHHGHHHHHHHGGHGHDGHHHHGEBFGHFFFHFHFHHHHHHHHHHHHHHHHHHGGGGHGBFGGDFGHHBDHFHHGFHHHHHGEHHFHFFGGDFHHGHDGHHHGFHEHHHHHHHHHHHGHHHBGD/<<D0=G0=/./::GGC0;GCGG.E:
@M05620:45:000000000-G6HP7:1:1101:17981:12048 1:N:0:130
AGATTACTGCAACAGTTCCCCCTGGACCTGGAAAAGTTTCTTGCCTGGCTTACAGAAGCTGAAACAACTGCCAATGTCCTACAGGATGCTACCCGTAAGGAAAGGCTCCTAGAAGACTCCAAGGGAGTAAAAGAGCTGATGAAACAATGGCAAGTAAGTCAGGCATTTCCGCTTTAGCACTCTTGTGGATCCAATTGAACAATTCTCAGCATTTGTACTTGTAACTGACAAGCCAGGGACAAAACAAAGAT
+
BABBCFFFDFFFGGGBGGGGGGGGHHHHHHHHHHHHHHHHHHHHHHHHHHHHHHHHHHHHHHHHHHHHHHHHHHHHHHHHHHHHHHHHHHHHHHGGEGHHHHHHHHHHGHHHHHHHHHHHHHHGGGGFHGHHHGHHHHGHHHHHHHHHHHHHHGHHHHHHHHHHHHHHHHGGGGGHHHHHHHHHHHHGHHHHHHHHHGHGFCHHHHHHHHHHHHHHHHHHHHHHHHHGHHGHHGFGGGGGEFFFGGGGGGF
@M05620:45:000000000-G6HP7:1:1101:25252:12054 1:N:0:130
CATCCTGACCCTGAAGTACCCCATTGAGCATGGCATCGTCACCAACTGGGACGACATGGAGAAGATCTGGCACCACACCTTCTACAACGAGCTGCGCGTGGCCCCGGAGGAGCACCCAGTGCTGCTGACCGAGGCCCCCCTGAACCCCAAGGCCAACAGAGAGAAGATGACTCAGGTGAGGCTCGGCCGACGCCCGTGCTCCTCCCGTCCTTTCCCCAGTCATTTTCTGCCCGGCTTGATTTCTGACATTA
+
BCBCBFFFFFFFGGFFGGGGGGGHHHHHHHHHHGHHHGHHHGHHHGHHHHHHGGGGGHHHHHHHGHHHHHHHHGHHHGGHHHHHHHHHGGGGGHHGGGEGGGGHGGGGGGGGHGHHGGHFHHHHHHGHFGGGGGGGGGGGGGHHHHGGGGHGHHGGGGGGFFEECFGCFGFGGGGGGGFGFFEFFFFFFFFFAFFFCFFFFFFFFED;AD:BFFFFFFDBFFFFFFB/B/BADFF;BFFBFBFBF//BBF/
@M05620:45:000000000-G6HP7:1:1101:12046:12061 1:N:0:130
ATCTCTATCTCCTAAAAACCTGTTTAGATTTGGAGATAGACCTTCAGGTTTTTCATCATTTTCTGCATGAATTATACATTGACCACGTTTCCAGCGTGGTCAGTTTGCAGCATTCTGTTATTTTGTTTGACAGAGTGTCTTGTTGAGAACATATGTAGGACATGATTTTTTCCTGCAACAGGGAAAATAAAGTATAAGTTTTAAAGATTTATTCTTTAATAAAGGATCTCAAAGCCAGCTTTAGAAAAAGG
+
ABBBBFFFFFFFGGFGGGGGGGHHHHHHHHHHHHHHHHHFGHHHHHHHHHHGGHHHHHHHHHHHHHHHHHHHHHHHHHHHHHHHHHGHHHHHHHGGGGGHHHHHHHHHHHHHHHHHHHHHHHHHGFGHHFHHHHHGHHHHHHHHHHHE?BGHHHHGHHGHHGHHHHHHHHGHFHHHFHHHHHGEFHFHGGGGDHHHHHGHHHHHHHEHHHHHHHHHHHEGHGHHFFHHHHHHHHGHFHGHHHHFGHHHHGG
@M05620:45:000000000-G6HP7:1:1101:25258:12071 1:N:0:130
CATCCTGACCCTGAAGTACCCCATTGAGCATGGCATCGTCACCAACTGGGACGACATGGAGAAGATCTGGCACCACACCTTCTACAACGAGCTGCGCGTGGCCCCGGAGGAGCACCCAGTGCTGCTGACCGAGGCCCCCCTGAACCCCAAGGCCAACAGAGAGAAGATGACTCAGGTGAGGCTCGGCCGACGCCCGTGCTCCTCCCGTCCTTTCCCCAGTCATTTTCTGCCCGGCTTGATTTCTGACATTT
+
DDDDDFFFFFFFGGGGGGGGGGGHHHHHHHHHHHHHHGHHHGHHHGHHHHHHGGGGGHHHHHHHHHHHHHHHHGHHHGGHHHHHHHHHGGGGGHHGGGGGGGHHGGGGGGGGHHHHGGHHHHHHHHHHHHGGGGGGGGGGGGHHHHGGGGHGHHGGGGGGGGGGGGGGGGGGGGGGGGGGGGGGFFFFFFFFFFFFFFFFFFFFFFFEDFDFFFFFFFFFFFFFFFFFFFFFFFFFFFAFFFFFFBFFFF0
@M05620:45:000000000-G6HP7:1:1101:12058:12074 1:N:0:130
ATCTCTATCTCCTAAAAACCTGTTTAGATTTGGAGATAGACCTTCAGGTTTTTCATCATTTTCTGCATGAATTATACATTGACCACGTTTCCAGCGTGGTCAGTTTGCAGCATTCTGTTATTTTGTTTGACAGAGTGTCTTGTTGAGAACATATGTAGGACATGATTTTTTCCTGCAACAGGGAAAATAAAGTATAAGTTTTAAAGATTTATTCTTTAATAAAGGATCTCAAAGCCAGCTTTAGAAAAAGG
+
BBBBBFFFFFFFGGGGFCGGGFHHHHHHHHHHHHHGHHHHGGHHHHHHHHHGGHGHHHFHHHHGDHHFHEHFHHHHHHHHHFHHHHGHGHHHHHGGGFGFGHHGHHHHHHHHHHHHHHGFHHHHGBFHHFGHHHHBGHHHHHGGHHHEEBGGHHHFHHHGHFHGHHHHHGGHBGHGEHHHHGFCFGEHHGGHFGHHHHFGHHFFHHEHHFGHHHHHGF0DGDGHFFGHHFHGHHGHFHGFHHHHFFHHHGG
@M05620:45:000000000-G6HP7:1:1101:16389:12074 1:N:0:130
ATCTCTATCTCCTAAAAACCTGTTTAGATTTGGAGATAGACCTTCAGGTTTTTCATCATTTTCTGCATGAATTATACATTGACCACGTTTCCAGCGTGGTCAGTTTGCAGCATTCTGTTATTTTGTTTGACAGAGTGTTTTGTTGAGCACATATGGAGGATGTGATTTTCTTCTGCAACAGGGAAAATAAAGTATAAGTTTTAAAGATTTATTCTTTTATAAAGGATCTCAAAGACAGCTTTAGAAAAAGG
+
AAAAAFFFFFFD1GGGG1EAAEGHCEE1FG3GB1B10A1AB1F111D1FGHG/B2222DFH22A2A21DF1F212222D2A1D11//F00122D0>?>/>120B2@1121101B2B22B2BG2FGH0BBD1FG0FG1G2>F00BFG11B0BG1FD11</?01112BFHH2@12@112@10F/<CG/FDH111@G<111?F1<F1>11>1>11>1F1<1>DG0<00/<G00=000///;.<00<CGHF/...
@M05620:45:000000000-G6HP7:1:1101:12030:12078 1:N:0:130
ATCTCTATCTCCTAAAAACCTGTTTAGATTTGGAGATAGACCTTCAGGTTTTTCATCATTTTCTGCATGAATTATACATTGACCACGTTTCCAGCGTGGTCAGTTTGCAGCATTCTGTTATTTTGTTTGACAGAGTGTCTTGTTGAGAACATATGTAGGACATGATTTTTTCCTGCAACAGGGAAAATAAAGTATAAGTTTTAAAGATTTATTCTTTAATAAAGGATCTCAAAGCCAGCTTTAGAAAAAGG
+
CCCCCFFFFFFFGGGGGGGGGGHHHHHHHHHHHFHHHHHHHHHHHHHHHHHGGHHHHHHHHHHHHHHHHFHHHHHGHFHHHHHHHHGHHHHHHHHGGGGHHHFHHHHHHHHHHHHHEHHGHHHHHHHHHGH?GGHGHHHHHGHHHGHHGHHHHHHHHHHHHHHHHHHHHHGHHHHHGGHGHHGGHGHH1FGGFGHF?GHHHHHHHHFGGHHHHHHHHGHHHHHGHHHHHHHHHHHGGHGHHHHHHHHHHGD
@M05620:45:000000000-G6HP7:1:1101:2131:12095 1:N:0:130
AAACCAAGCAGACACTCACCGCTAGATCGGAAGAGCACACGTCTGAACTCCAGTCACTCTCGCGCATCTCGTATGCCGTCTTCTGCTTGAAAAAAAAAAAAAAAAATAAACAGGATTTCATAATTACTTTTTATTATTTAGTCATGATTTTTTGTTTTTTTTTGTTATTTGTACTATATATATTATATTTCATTATATAGTAAATAACAAGACATCTCGTGCAGAGATAAGTGTAATTACGAGATGGAAGA
+
CCCBCBBFCFFFGGGGGGGGGGGGFHHHHGGGGHHHHHHHEHHHGHHHHHHHHGHHHHHHHGGEGGEEHHHGGHHGHGGGHGHHHGHHGHHHHHGGGGG/<////-0111<10.0<00=<<0=000000000.000000000000000000:-://;/.-----//0000000000000:009009009000:00000900000000000////0000.....00./0000090000000.....00/9/9
@M05620:45:000000000-G6HP7:1:1101:4290:12122 1:N:0:130
ATTCTATCTCCTAAAAACCTGTTTAGATTTGGAGATAGACCTTCAGGTTTTTCATCATTTTCTGCATGAATTATACATTGACCACGTTTCCAGCGTGGTCAGTTTGCAGCATTCTGTTATTTTGTTTGACAGAGTGTCTTGTTGAGAACATATGTAGGACATGATTTTTTCCTGCAACAGGGAAAATAAAGTATAAGTTTTAAAGATTTATTCTTTAATAAAGGATCTCAAAGCCAGCTTTAGAAAAAGGA
+
CCCCCFFFFFFFGGGGGGGGGGHHDGGHHHHHHHHHHHHHHHHHHHHHHHGGHHHHHHHHHHIIHHHHHHHHHHHHHHHHHHHHHGHHHHHHHHGGGGHHHHHHHHHHHHHHHHHHHHHHHHHHHHHHHHHHGHHHHHHHHHHHHHHHHHHHHHHHHHHHHHHHHHHHHGHHHHHHHHHHHGGHHHHHHHHHHHHHHHHHHHHHHHHHHHHHHHHHHHHHHHHHHHHHHHHHHHHHHGHHHHHHHGHHGGH
@M05620:45:000000000-G6HP7:1:1101:25049:12152 1:N:0:130
CATCCTGACCCTGAAGTACCCCATTGAGCATGGCATCGTCACCAACTGGGACGACATGGAGAAGATCTGGCACCACACCTTCTACAACGAGCTGCGCGTGGCCCCGGAGGAGCACCCAGTGCTGCTGACCGAGGCCCCCCTGAACCCCAAGGCCAACAGAGAGAAGATGACTCAGGTGAGGCTCGGCCGACGCCCGTGCTCCTCCCGTCCTTTCCCCAGTCATTTTCTGCCCGGCTTGATTTCTGACATTA
+
CDCCCFFFFFFFGGGGGGGGGGGHHHHHHHHHHHHHHGHHHGHHHGHHHHHHGGGGGHHHHHHHHHHHHHHHHGHHHGGHHHHHHHHHGGGGGHHGGGGGGGHHGGGGGGGGHHHHGGHHHHHHHHHHHHGGGGGGGGGGGGHHHHGGGGHGHHGGGGGGGGGGGGGGGGGGGGGGGGGGGGGGFFFFFFFFFFFFFFFFFFFFFFFFFFFFFFFFFFFBFFFFFFHFFFFFFFFFFFFFFFFFFBFFFF0
@M05620:45:000000000-G6HP7:1:1101:5669:12161 1:N:0:130
AGATTACTGCAACAGTTCCCCCTGGACCTGGAAAAGTTTCTTGCCTGGCTTACAGAAGCTGAAACAACTGCCAATGTCCTACAGGATGCTACCCGTAAGGAAAGGCTCCTAGAAGACTCCAAGGGAGTAAAAGAGCTGATGAAACAATGGCAAGTAAGTCAGGCATTTCCGCTTTAGCACTCTTGTGGATCCAATTGAACAATTCTCAGCATTTGTACTTGTAACTGACAAGCCAGGGACAAAACAAAGAC
+
A1>AAFFFFFFFGGGGGGGGGGGGAGHHHHHHHHFGFHHHFHHHHHHHHHHHHGHHHHHHHHHHHHHHHHHHHHHHHHHHHHHHFGHFHHHHHHGGGGHHHHGHGHHHGHHHHHHHHHHHHHHGGGGEGFHFHGHHHHGHHHHHHHGHHFHHHGHHGHHHHHHHHHHHHHGGGGGHHHFHGGHHHHHGHHHHGHHHHDGHHHHHHHHHDHHHHHHHHGHHHHHHHHHHHGFHHGGGGGGGGAFFGGEF9C/
@M05620:45:000000000-G6HP7:1:1101:5660:12176 1:N:0:130
AGATTACTGCAACAGTTCCCCCTGGACCTGGAAAAGTTTCTTGCCTGGCTTACAGAAGCTGAAACAACTGCCAATGTCCTACAGGATGCTACCCGTAAGGAAAGGCTCCTAGAAGACTCCAAGGGAGTAAAAGAGCTGATGAAACAATGGCAAGTAAGTCAGGCATTTCCGCTTTAGCACTCTTGTGGATCCAATTGAACAATTCTCAGCATTTGTACTTGTAACTGACAAGCCAGGGACAAAACAAAGAC
+
CCCCCFFFFFFFGGGGGGGGGGGGEHHHHHHHHHHHHHHHHHHHHHHHHHHHHHHHHHHHHHHHHHHHHHHHHHHHHHHHHHHHFHHHHHHHHHGGGGHHHHFHHHHHGHHHHHHHHHHHHHHGGHGGHHHHHGHHHHHHHHHHHHHHHHHHHGHHHHHHHHHHHHHHHHGGGGGHHHHHHHHHHHHGHHHHHHHHHHFHHHHHHHHHHHHHHGHHHGHHHHHHHHHHHHHHHGGGGGGGGGGGGGGGFGB
@M05620:45:000000000-G6HP7:1:1101:5668:12193 1:N:0:130
AGATTACTGCAACAGTTCCCCCTGGACCTGGAAAAGTTTCTTGCCTGGCTTACAGAAGCTGAAACAACTGCCAATGTCCTACAGGATGCTACCCGTAAGGAAAGGCTCCTAGAAGACTCCAAGGGAGTAAAAGAGCTGATGAAACAATGGCAAGTAAGTCAGGCATTTCCGCTTTAGCACTCTTGTGGATCCAATTGAACAATTCTCAGCATTTGTACTTGTAACTGACAAGCCAGGGACAAAACAAAGAC
+
A3AABFFFBF@FGG4FGGGGGGGG4FGHHGCGHHHHGHHHHHHHHHHHHHHHHHEHHHHHHHHHHGHHHGHHHHHHHHHHHHHH3FHGHHHHHHEGGGHHHHCBCGHHGHHHHHFHHHHHHHGGGHGGHHHHHGHHHHHHHHHHGHHHHGGHHGGHHHHHHHHHHHHHGHGGGGGHFGGGHHHHHGHGHHGHHGHHFHHHHHHHHHHHFHGHHHHHHCGHCGGCGHFFGHH.GEGFGGGG?FF9AFGGFGF
@M05620:45:000000000-G6HP7:1:1101:28256:12219 1:N:0:130
CATCCTGACCCTGAAGTACCCCATTGAGCATGGCATCGTCACCAACTGGGACGACATGGAGAAGATCTGGCACCACACCTTCTACAACGAGCTGCGCGTGGCCCCGGAGGAGCACCCAGTGCTGCTGACCGAGGCCCCCCTGAACCCCAAGGCCAACAGAGAGAAGATGACTCAGGTGAGGCTCGGCCGACGCCCGTGCTCCTCCCGTCCTTTCCCCAGTCATTTTCTGCCCGGCTTGATTTCTGACCTTT
+
BBBBBFFFFFFFGGGGGGGGGGFHHHBGHFHHFHHHHGHHAFHHAEHGBGBGGEGFGHH3CGGGHGHHHHHHHGHGHGGHHHHFHHHHGEGGGHHGGGGGGGHHGG?/@C?DHHHHGE/GHHHFHHGDGH/-<DGGGGGGGGC0CGGGGAGEHHEGGGG/F/E./99BF0CFGFGGGGBFFFGGFFFFF9==CFFFFFFFFFFFFFFFFFFFFFFFFBDFF/;BFFFFFFFE.=CFC-.;BFF/9/;/;F/
@M05620:45:000000000-G6HP7:1:1101:23554:12221 1:N:0:130
ATCTCTATCTCCTAAAAACCTGTTTAGATTTGGAGATAGACCTTCAGGTTTTTCATCATTTTCTGCATGAATTATACATTGACCACGTTTCCAGCGTGGTCAGTTTGCAGCATTCTGTTATTTTGTTTGACAGAGTGTCTTGTTGAGAACATATGTAGGACATGATTTTTTCCTGCAACAGGGAAAATAAAGTATAAGTTTTAAAGATTTATTCTTTAATAAAGGATCTCAAAGCCAGCTTTAGAAAAAGG
+
BBCCCFFFFFFFGGGGGGGGGGHHHHHHHHHHHHHHHHHHHHHHHHHHHHHGGHHHHHHHHHHHHHHHHHHHHHHHHHHHHHHHHHGHHHHHHHHGGGGHHHHHHHHHGHHHHHHHHHHHHHHHHGHHHHHHHHHHHHHHHHHHHHHHGGHHHHHHHHHHHGHHHHHHHHGHHHHHHHHHHHGGHHGHHHHGDDFHHHHHHHHHHHGHHHHHHHHHHGFGFHFFFHHHHHHGHHGHHHGHHHHHGHHHHGG
@M05620:45:000000000-G6HP7:1:1101:28238:12225 1:N:0:130
CATCCTGACCCTGAAGTACCCCATTGAGCATGGCATCGTCACCAACTGGGACGACATGGAGAAGATCTGGCACCACACCTTCTACAACGAGCTGCGCGTGGCCCCGGAGGAGCACCCAGTGCTGCTGACCGAGGCCCCCCTGAACCCCAAGGCCAACAGAGAGAAGATGACTCAGGTGAGGCTCGGCCGACGCCCGTGCTCCTCCCGTCCTTTCCCCAGTCATTTTCTGCCCGGCTTGATTTCTGACATTA
+
BBABBFFFFFFFGGGGGGGGGGGHHHGHHHHHHHHHHGHHHGHHHGHHHHHHGGGGGHHHHHHHHHHHHHHHHGHHHGGHHHHHHHHHGGGGGHGGGGGGGGHHGGGGGGGGHHHHGGHHHHHHHHHHHHGGGGGGGGGGGGHHHHGGGGHGHHGGGGGGGGGGGGGGGGGGGGGGGGGGGGGGFFFFFFFFFFFFDFFFFFFFFFFFFFFFFFFFFFFFFFFFFFFFFFFFFFFFFFFFFFFFFFFFFF/
@M05620:45:000000000-G6HP7:1:1101:28718:12230 1:N:0:130
ATCTCTATCTCCTAAAAACCTGTTTAGATTTGGAGATAGACCTTCAGGTTTTTCATCATTTTCTGCATGAATTATACATTGACCACGTTTCCAGCGTGGTCAGTTTGCAGCATTCTGTTATTTTGTTTGACAGAGTGTCTTGTTGAGAACATATGTAGGACATGATTTTTTCCTGCAACAGGGAAAATAAAGTATAAGTTTTAAAGATTTATTCTTTAATAAAGGATCTCAAAGCCAGCTTTAGAAAAAGG
+
DCDDDFFFFFFFGGGGGGGGGGHHHHHHHHHHHHHHHHHHHHHHHHHHHHHGGHHHHIHHHHIIHHHHHHHHHHHHHHHHHHHHHHGHHHHHGHHGGGGGHHHHHHHHFHHFHHHHHHHFHHHHHHHHH3GHHHHHHHHHHHHHHGHGHHHHHHHFHHHHGFHHFHHHHHGHDHHHHHGHHHGGHHGHHHHGDHHHHHHHHHHHGHFHHHHHHHHHHHFFHHGHHFFHHHHHFHHGFHGHHHFHFGHHHGG
@M05620:45:000000000-G6HP7:1:1101:23573:12234 1:N:0:130
ATCTCTATCTCCTAAAAACCTGTTTAGATTTGGAGATAGACCTTCAGGTTTTTCATCATTTTCTGCATGAATTATACATTGACCACGTTTCCAGCGTGGTCAGTTTGCAGCATTCTGTTATTTTGTTTGACAGAGTGTCTTGTTGAGAACATATGTAGGACATGATTTTTTCCTGCAACAGGGAAAATAAAGTATAAGTTTTAACGATTTATTCTTTAATAAAGGATCTCAACGCCAGCTTTAGAAAAAGG
+
3AABBFFFFFFFGFFFGFEGGAGHHHG4GHHFB4B4FDHBGHHHHFHFHHHGGHBGH5FHHHHHHHDGGGDHHHHFHBHHGDGH3GEGGHFGHHBEEG?FD42FHB4@4BGFHHHH4FGBFEGHFGHHB3B4F3FGGHHFD?FD043/B3FFEGHH443B1F?F1FFFF1BGFHHHCGFCG/?/?/0?1<1?FDHHHFHHHG=11..F<C<1G<GHF00=0=D=D/<CGH00/.;AA?CCGBHGGGGFF..
@M05620:45:000000000-G6HP7:1:1101:23554:12241 1:N:0:130
ATCTCTATCTCCTAAAAACCTGTTTAGATTTGGAGATAGACCTTCAGGTTTTTCATCATTTTCTGCATGAATTATACATTGACCACGTTTCCAGCGTGGTCAGTTTGCAGCATTCTGTTATTTTGTTTGACAGAGTGTCTTGTTGAGAACATATGTAGGACATGATTTTTTCCTGCAACAGGGAAAATAAAGTATAAGTTTTAAAGATTTATTCTTTAATAAAGGATCTCAAAGCCAGCTTTAGAAAAAGG
+
CCCCCFFFFFFFGGGGGGGGGGHHHHHHHHHHHHHHHHHHHHHHHHHHHHHGGHHHHIHHIHHHHHHHHHHHHHHHHHHHHHHHHHGHHHHHHHHGGGGHHHHHHHHHHHHHHHHHHHHHHHHGGFGHHGHHHHHHHHHHHHHHHHHHGGHHHHHHHHHHHHHHHHHHHHGHHHHHHHHHHHFGHHHHHGGGFGHHGHFHHHGHHHHHHHHHHHHHHHHHHHHGGGFHHHHHHHGHHHGHHHHHGHHHHGG
@M05620:45:000000000-G6HP7:1:1101:9612:12243 1:N:0:130
CATCCTGACCCTGAAGTACCCCATTGAGCATGGCATCGTCACCAACTGGGACGACATGGAGAAGATCTGGCACCACACCTTCTACAACGAGCTGCGCGTGGCCCCGGAGGAGCACCCAGTGCTGCTGACCGAGGCCCCCCTGAACCCCAAGGCCAACAGAGAGAAGATGACTCAGGTGAGGCTCGGCCGACGCCCGTGCTCCTCCCGTCCTTTCCCCAGTCATTTTCTGCCCGGCTTGATTTCTGACATTA
+
CCCCCFFFFFFFGGGGGGGGGGGHHHHHHHHHHHHHHGHHHGHHHGHHHHHHGGGGGHHHHHHHGHHHHHHHHGHHHGGHHHHHHHGHGGGGGHHGGGEGGGHHGGGGGGGGHHHHGGHGHHHHHHHHHHGGGGGGGGGGGGHHHHGGGGHGHHGGGGGGGGGGGGGGGGGGGGGGGGGGGGGGFFFFFFFFFFFF@DFFFFFFFFFEFFDFFFFFFFFFFFFFFFFFFEFFFFFFFFFFFFFFFFFFFF/
@M05620:45:000000000-G6HP7:1:1101:13022:12255 1:N:0:130
AGATTACTGCAACAGTTCCCCCTGGACCTGGAAAAGTTTCTTGCCTGGCTTACAGAAGCTGAAACAACTGCCAATGTCCTACAGGATGCTACCCGTAAGGAAAGGCTCCTAGAAGACTCCAAGGGAGTAAAAGAGCTGATGAAACAATGGCAAGTAAGTCAGGCATTTCCGCTTTAGCACTCTTGTGGATCCAATTGAACAATTCTCAGCATTTGTACTTGTAACTGACAAGCCAGGGACAAAACAAAGAT
+
AAABCFFFBB4BBFBBBFGGGGGGHHHHHHHHHHHHHHHHHHHHHHHHHHHHHHHHHHHHHHHHHHHHHHHHHHHEDFGHHHHHHHHHHHHGHHGFGGHGHHHHHHHHGHHHHHHHHHHHHFHGEEFEHFGHHGHHHHGHHHHHHHHHHHHHHGFHHHHHHHHHHHHHHHGGGGGHHHGHHHHHHHHGHHHHHHHHHHFFGHHHHHHGHHHHHHHHHGHGHHHGHHHFHHHHGGFGGGGGFGGGGGGGGGC
@M05620:45:000000000-G6HP7:1:1101:6835:12259 1:N:0:130
TACCTGTACTGGGGAAGCAATCGCCATTCCTACCCTAAAGATTGGAAGAGCACACGTCTGAACTCCAGTCACTCTCGCGCATCTCGTATGCCGTCTTCTGCTTGAAAAAAAAAAAAAACAAAACAAACCTCCCCCAATCCTCCTCTCTTCATCTCCTCCTCACTCCGACATCACACTCCTCTCGCAATCTTGCTCCTCGCCCCCTAACCGCCCACACTCCCGCCTCTCACCCACATCACCCCCCCCCCTCC
+
CCDCCFFFFFFFGGGGGGGGGGGGGGGHHHHHHHHHHHHHHHBGHHHHHHHHHHHGHHHGGHHHHHGHHHHHHHHHGGGGGGFHHHGGHHHHGFGHFHHHGHHHHHHHHGGGGBB/>////000<.0..00....<.//<00///0/0000000000/://0.00/.-<<.00000///0/0:..-..000000<00/.9-.---.//.----....///..--..0/00.....000:/.--------..
@M05620:45:000000000-G6HP7:1:1101:12468:12299 1:N:0:130
ATCTCTATCTCCTAAAAACCTGTTTAGATTTGGAGATAGACCTTCAGGTTTTTCATCATTTTCTGCATGAATTATACATTGACCACGTTTCCAGCGTGGTCAGTTTGCAGCATTCTGTTATTTTGTTTGACAGAGTGTCTTGTTGAGAACATATGTAGGACATGATTTTTTCCTGCAACAGGGAAAATAAAGTATAAGTTTTAAAGATTTATTCTTTAATAAAGGATCTCAAAGCCAGCTTTAGAAAAAGG
+
ABBBBFFFFFFFGGGGGGGGGGGHHHHHHHHHHHHFGGHHHHHHHHHHHHHGGHHHHHHHHHHHHGHHHGHHHHHHHHHHGHHHHHGGHHHHEHHGGGGGGHHHHHHHHHHHHHHHHHHFHHHHFGHHHGHHHGHFGGHHHHGHHHHFFFGHHHHHHHHHGHHHHHHHHHGHHHHHEHHHHHGGHHHGHHFG<GHHHHFHHHHHHHFHHHHHHHHHHHFHHHFHFFFGHHHHHHGHFHGHHHHHHHHHGGF
@M05620:45:000000000-G6HP7:1:1101:4760:12303 1:N:0:130
ATCTCTATCTCCTAAAAACCTGTTTAGATTTGGAGATAGACCTTCAGGTTTTTCATCATTTTCTGCATGAATTATACATTGACCACGTTTCCAGCGTGGTCAGTTTGCAGCATTCTGTTATTTTGTTTGACAGAGTGTCTTGTTGAGAACATATGTAGGACATGATTTTTTCCTGCAACAGGGAAAATAAAGTATAAGTTTTAAAGATTTATTCTTTAATAAAGGATCTCAAAGCCAGCTTTAGAAAAAGG
+
CCCCCFFFFFFFGGGGGGGGGGHHHHHHHHHHHHHHHHHHHHHHHHHHHHHGGHHHHHHHHHHIIHHHHGHHHHHHHHHHHHHHHHGHHHHHHHHGGGGHHHHHHHHHGHHHHHHHHHHGHHHHHHHHHGHHHHHGHHHHHHHHHGHHGGHHHHHHHHHHHGHHHHHHHHGHGHHHHHHHHHGGHHGHHHGHFHHHHHHHHHHHHHGHHHHHHHHHHHFHHGHHHHHHHHHHFHGHFHGHHHHHFHHHHGF
@M05620:45:000000000-G6HP7:1:1101:4748:12317 1:N:0:130
ATCTCTATCTCCTAAAAACCTGTTTAGATTTGGAGATAGACCTTCAGGTTTTTCATCATTTTCTGCATGAATTATACATTGACCACGTTTCCAGCGTGGTCAGTTTGCAGCATTCTGTTATTTTGTTTGACAGAGTGTCTTGTTGAGAACATATGTAGGACATGATTTTTTCCTGCAACAGGGAAAATAAAGTATAAGTTTTAAAGATTTATTCTTTAATAAAGGATCTCAAAGCCAGCTTTAGAAAAAGG
+
BBBBBFFFFFFFGGGGGGGGGGHHHHHHHHHHHGHHHHHHHHHHHHHHHHHGGHHHHGHHHHHHHHHGHEGHHHHHHHHHHHHHGHGHHHHHHHHGGGGHHHHHHHHHFHGHGHHHHHHFHHHHGHHHHFHHHBGHHHGHGHHHHGHHFFGHHHHGHHHGGHHHHHHHHHGFDFGHHHHGHHGEGFFHGFFGGGHHGHFHHHHHFHFHHHGHHHHHHGFFHEHHHHHHGHHHGHFGFHGGHHHHGFGFHGG
@M05620:45:000000000-G6HP7:1:1101:12474:12318 1:N:0:130
ATCTCTATCTCCTAAAAACCTGTTTAGATTTGGAGATAGACCTTCAGGTTTTTCATCATTTTCTGCATGAATTATACATTGACCACGTTTCCAGCGTGGTCAGTTTGCAGCATTCTGTTATTTTGTTTGACAGAGTGTCTTGTTGAGAACATATGTAGGACATGATTTTTTCCTGCAACAGGGAAAATAAAGTATAAGTTTTAAAGATTTATTCTTTAATAAAGGATCTCAAAGCCAGCTTTAGAAAAAGG
+
CCCCCFFFFFFFGGGGGGGGGGHHHHHHHHHHHHHHHHHGHHHHHHHHHHHGGHHHHHIIIHIHIHHHHHHHHHHGHHHHHGHHHHGHHHHHHHHGGGGGHGHHHHHHGHHHHHHHHHHGHHHHFFGHHEFGHHHGHHHHHHGHHFHHEFHHHHHHGHHHHGHHHHHHHHGHHHHHHHHHHHGGHHFHHGHHGHGHGHHHHHHGGHGHHHHHHHHHHHGHHGHGGHHHHHGHHHFHCHGHHHGHHHGEHGG
@M05620:45:000000000-G6HP7:1:1101:17357:12321 1:N:0:130
ATCTCTATCTCCTAAAAACCTGTTTAGATTTGGAGATAGACCTTCAGGTTTTTCATCATTTTCTGCATGAATTATACATTGACCACGTTTCCAGCGTGGTCAGTTTGCAGCATTCTGTTATTTTGTTTGACAGAGTGTCTTGTTGAGAACATATGTAGGACATGATTTTTTCCTGCAACAGGGAAAATAAAGTATAAGTTTTAAAGATTTATTCTTTAATAAAGGATCTCAAAGCCAGCTTTAGAAAAAGG
+
BBCCCFFFFFFFGGGGGGGGGGHHHHHHHHHHHGHHHHHHHHHHHHHHHHHGGHHHHIHIHIHHGHHHHHHHHHHHHHHHHHHHHHGHHHHHHHHGGGGHHHHHHGHHHHHHHHHHHHHHHHHHHHHHHGHHHHHHHHHHHHHHHHHHGGHHHHHHHHHHHHHHHHHHHHGHHHHHHHHHHHGGHHHHHHHHHHHGFHHHHHHHHHHHHHHHHHHHHGHHHHHGHHHHHHHHHGHHHHGHHHGHEHHHHGG
@M05620:45:000000000-G6HP7:1:1101:25346:12329 1:N:0:130
ATCTCTATCTCCTAAAAACCTGTTTAGATTTGGAGATAGACCTTCAGGTTTTTCATCATTTTCTGCATGAATTATACATTGACCACGTTTCCAGCGTGGTCAGTTTGCAGCATTCTGTTATTTTGTTTGACAGAGTGTCTTGTTGAGAACATATGTAGGACATGATTTTTTCCTGCAACAGGGAAAATAAAGTATAAGTTTTAAAGATTTATTCTTTAATAAAGGATCTCAAAGCCAGCTTTAGAAAAAGG
+
DCCDDFFFFFFFGGGGGGGGGGHHHHHHHHHHHHHHHHHHHHHHHHHHHHHGGHHHHHHHHIHHHHHHHHHHHHHHHHHHHHHHHHGHHHHHHHHGGGGHHGHHHHHHHHHHHHHHHHHGHHHHHHHHHHHHHHHHHHHHHHHHHHHHFGHHHHHHHHHHHHHHHHHHHHGHGHHHHHHHHHFFHHGHHHHHGHHHHHHHHHGHHHGHHHHHHHHHHHHGHHHGGHHHHHHHHHGHHHGHHHHHEGFGHGG
@M05620:45:000000000-G6HP7:1:1101:17343:12340 1:N:0:130
ATCTCTATCTCCTAAAAACCTGTTTAGATTTGGAGATAGACCTTCAGGTTTTTCATCATTTTCTGCATGAATTATACATTGACCACGTTTCCAGCGTGGTCAGTTTGCAGCATTCTGTTATTTTGTTTGACAGAGTGTCTTGTTGAGAACATATGTAGGACATGATTTTTTCCTGCAACAGGGAAAATAAAGTATAAGTTTTAAAGATTTATTCTTTAATAAAGGATCTCAAAGCCAGCTTTAGAAAAAGG
+
AABBAFFFFFFFGGGGGGGGGFHFDDFFGHHFBFGFHHHGHHHHHHHHHHHGGHHHHHHHHHHGHHHGHGHHHHHFHFHGFEGHCGEHHHHHHHHGGGCHHHHHHHHHGHHHHHHHGGHHHHHHHHHHHGHGHFHHHHHHHHHHHHHHGHHHHGHHHHFFHFFHHHHHHHGHFHHHEHHHHEGEHHHGFGHHDGGHHHFGHHHFDGBHHHHHHHHHGBDGG<DGF/GHHHGBDD/CGHGGGGFBFGHFHDD
@M05620:45:000000000-G6HP7:1:1101:15955:12346 1:N:0:130
ATCTCTATCTCCTAAAAACCTGTTTAGATTTGGAGATAGACCTTCAGGTTTTTCATCATTTTCTGCATGAATTATACATTGACCACGTTTCCAGCGTGGTCAGTTTGCAGCATTCTGTTATTTTGTTTGACAGAGTGTCTTGTTGAGAACATATGTAGGACATGATTTTTTCCTGCAACAGGGAAAATAAAGTATAAGTTTTAAAGATTTATTCTTTAATAAAGGATCTCAAAGCCAGCTTTAGAAAAAGG
+
DDEDEFFFFFFFGGGGGGGGGGHHHHHHHHHHHHHHHHHHHHHHHHHHHHHGGHHHHIHHHIHIIHHHHHHHHHHHHHHHHHHHHHGHHHHHHHHGGG?HHHHHHHHHHHHHHHHHHHHFHHHHHHHHHFHHHHHHHHHHHHHHHHHHFGHHHHHHHHHHHGHHHHHHHHGGGHHHGHHHHHGGHHGHHHGHHHHHHHHHHHHHHHGHHHHHHHHHHHHHHHHHHHHHHHHHFFHHHHGHHHHHGHHHHGG
@M05620:45:000000000-G6HP7:1:1101:15936:12350 1:N:0:130
ATCTCTATCTCCTAAAAACCTGTTTAGATTTGGAGATAGACCTTCAGGTTTTTCATCATTTTCTGCATGAATTATACATTGACCACGTTTCCAGCGTGGTCAGTTTGCAGCATTCTGTTATTTTGTTTGACAGAGTGTCTTGTTGAGAACATATGTAGGACATGATTTTTTCCTGCAACAGGGAAAATAAAGTATAAGTTTTAAAGATTTATTCTTTAATAAAGGATCTCAAAGCCAGCTTTAGAAAAAGG
+
1AAAAFFFFFFFGGGGGDEGGGHHH3FHHHHHHGHFHHHHHHHHHHHHHHHGGHHHHGHHHHHHHHHHHHHHHHHHHHHHHHHHFHGHHHHHHHHGGGGHHHHHHHHHGHHFHHHHHHHFHHHHDGHHHDGHHFEGHHHHHHHHHGHEFHHHGHHHHHFFGHHHHHHHHGGHHHHHFHHHFHGG0F0?1GHHHFHHHHHHHHGGGHHHGHHHHHHHHHFHHHFGHHHHHHHHHEHHGHGHHHGHHFHHHGG
@M05620:45:000000000-G6HP7:1:1101:23152:12370 1:N:0:130
CATCCTGACCCTGAAGTACCCCGGCTTGATTTCTGACATTAGATCGGAAGAGCACACGTCTGAACTCCAGTCACTCTCGCGCATCTCGTATGCCGTCTTCTGCTTGAAAAAAAAAAAAAAAAATAGAAGAGACAAAAAAAAAGAGTTCAGATGAAGACTATAATGAAAAAAGATACCAGAATGCGCCGCGAGCACGTGAAGCGTACAACGGATGCGCGACGCATTAAGGCGTATACAGAGATCGCCCTACA
+
DDCDCFFFFFFFGGGGGGGGGGGGGGGGHHHHHHHHHHHHHHHHHHGGGGHHHHHHHGGHHGHHHHHHHHHHHHHHHHGGGGGGFHHHFGHHHHGGGHGHHHHHHHHGHHHGGGGCA>/<<--.000000.////:C.--;:../000000:00;00/00000000000.-..000000:/000...:-9----.-....00-..-.00--.:-/-.---9-9..0000/-.:.00;00//00....-/.0
@M05620:45:000000000-G6HP7:1:1101:13356:12376 1:N:0:130
CATCCTGACCCTGAAGTACCCCATTGAGCATGGCATCGTCACCAACTGGGACGACATGGAGAAGATCTGGCACCACACCTTCTACAACGAGCTGCGCGTGGCCCCGGAGGAGCACCCAGTGCTGCTGACCGAGGCCCCCCTGAACCCCAAGGCCAACAGAGAGAAGATGACTCAGGTGAGGCTCGGCCGACGCCCGTGCTCCTCCCGTCCTTTCCCCAGTCATTTTCTGCCCGGCTTGATTTCTGACATTG
+
DDDDCFFFFFFFGGGGGGGGGGGHHHHHHHHHHHHHHGHHHGHHHGHHHHHHGGGGGHHHHHHHHHHHHHHHHGHHHGGHHHHHHHHHGGGGGHHGGGGGGGHHGGGGGGGGHHHHGGHHHHHHHHHHHHGGGGGGGGGGGGHHHHGGGGHGHHGGGGGGGGGGGGGGGGGGGGGGGGGGGGGGFFFFFFFFFFFFCFFFFFFFFFFFFFFFFFFFFFFFFFFFFFHHHFFFFFFFFFFFFFFFFFFFFF0
@M05620:45:000000000-G6HP7:1:1101:14826:12414 1:N:0:130
ATCTCTATCTCCTAAAAACCTGTTTAGATTTGGAGATAGACCTTCAGGTTTTTCATCATTTTCTGCATGAATTATACATTGACCACGTTTCCAGCGTGGTCAGTTTGCAGCATTCTGTTATTTTGTTTGACAGAGTGTCTTGTTGAGAACATATGTAGGACATGATTTTTTCCTGCAACAGGGAAAATAAAGTATAAGTTTTAAAGATTTATTCTTTAATAAAGGATCTCAAAGCCAGCTTTAGAAAAAGG
+
AAAAAFFFFFFF1G111FEGFAGGFEFAEDED1FGCEFGH11BGG1GEABG/AGBGGGHHGHHFFHHEGBDF2DG2AFGHH1FC1FFHHHHFFB0EGG?GHFFFGHFHBFF0@B22FGFBGEFGDHGHHBGFGC0BDGEGHFFGFHHFB<BGHFHBHFFEGHFCGGGHDFBF1@@1FGHFFAF/??0?D11G?GDGBG1=GHHFFGBGHEGHHHHHHGE<D00DBFHHHHHGGDFGBGAC0G0G0GCGHAA
@M05620:45:000000000-G6HP7:1:1101:19928:12416 1:N:0:130
CATCCTGACCCTGAAGTACCCCATTGAGCATGGCATCGTCACCAACTGGGACGACATGGAGAAGATCTGGCACCACACCTTCTACAACGAGCTGCGCGTGGCCCCGGAGGAGCACCCAGTGCTGCTGACCGAGGCCCCCCTGAACCCCAAGGCCAACAGAGAGAAGATGACTCAGGTGAGGCTCGGCCGACGCCCGTGCTCCTCCCGTCCTTTCCCCAGTCATTTTCTGCCCGGCTTGATTTCTGACATTT
+
BBBBBFFFFFFFGGGGGGGGGGGHHCDGHHHHHGHHHGHHHGHHHGHHHHHHGGGGGHHHHHHHHHHHHHHHHGHHGGGHHHHHHHHHGGGGGHHGGGGCGGHHGGGGGGGGHHHHGGHHHHHHHHHHHHGGGGGGGGGGGGHHHHGGGGHGHHGGGGEEGGGGGGGGGGGGGGGGGGFGGGEGFFFFFF@CFFFF>FF?FFFFFFFEDFFFFFFFFFFFFFFFFFFFFBFFFFFFFF?FFFFFFBBFFF/
@M05620:45:000000000-G6HP7:1:1101:5991:12425 1:N:0:130
TACCTGTACTGGGGAAGCAATCGCCATTCCTACCCTAAAGATCGGAAGAGCACACGTCTGAACTCCAGTCACTCTCGCGCATCTCGTATGCCGTCTTCTGCTTGAAAAAAAAAAAAAAAATATTAAAGAAATCTAGAAGTGCTCTGAGTAATAGCGTTAAATAACCAGAGAAAGACATTACGGACAAAGTTTAGGGATCGTTAGACATGTAGGTGTGTAAGGGAGAGGGTTGCTGTATTACATGTGGACGG
+
CDDDDFFFFFFFGGGGGGGGGGGGGGGHHHHHHGHHGHHHHHHHGGGGHHGHHHHGHHHGHGHHHHHHHHHHHHHHGGGGGGGHHHGGHHHHGGGHGHHHHHHHHHHHGGGGF>>///--011110000.<0=00000000=000000;000000-....;000000.../00:/C/0000...--.//000000.:/../...0:00000000:0..00;0.........:.000000000:000000--
@M05620:45:000000000-G6HP7:1:1101:19944:12427 1:N:0:130
CATCCTGACCCTGAAGTACCCCATTGAGCATGGCATCGTCACCAACTGGGACGACATGGAGAAGATCTGGCACCACACCTTCTACAACGAGCTGCGCGTGGCCCCGGAGGAGCACCCAGTGCTGCTGACCGAGGCCCCCCTGAACCCCAAGGCCAACAGAGAGAAGATGACTCAGGTGAGGCTCGGCCGACGCCCGTGCTCCTCCCGTCCTTTCCCCAGTCATTTTCTGCCCGGCTTGATTTCTGACATTA
+
BBBBBFFFFFFFEGGGGGGGGGFFFEEFHFEFFHHHHFFHCEHHEEHHFEAGEEFGFHHFGGGEHFHFHHGHHEFHFEFHHHHHHFHGGAEEAGFGFG>EGGHHGFFGGGDDHGGHGGHGHHGHHHHFFFGCCGFFGCFCGGHHHHGGGGFGHHGGGGFFGGGGGGGFFGCFFBBFFFFGFEEFBCED9-;==DDBDDD?:9BFBADFFFF/9FFFFBD/B9/BF/99BFFED=;9B;9B/BFF/B9;B//
@M05620:45:000000000-G6HP7:1:1101:22921:12432 1:N:0:130
ATCTCTATCTCCTAAAAACCTGTTTAGATTTGGAGATAGACCTTCAGGTTTTTCATCATTTTCTGCATGAATTATACATTGACCACGTTTCCAGCGTGGTCAGTTTGCAGCATTCTGTTATTTTGTTTGACAGAGTGTCTTGTTGAGAACATATGTAGGACATGATTTTTTCCTGCAACAGGGAAAATAAAGTATAAGTTTTAAAGATTTATTCTTTAATAAAGGATCTCAAAGCCAGCTTTAGAAAAAGG
+
>>A1AFFBFFFFFGGFFGGGGCGDEGHHHDFHGCHF0GHFHHGHHFHHHGHCFHFHHGHHHHHHGHHGH1GH2FHGFHHHHD1GFHFHHHEDGGHGGGGHGHC2BGGHFGFHBGG2GFGDGDGH@GGHHHGGHEHHEGFHHHHHGFH/FFGHHHGBGFHHFHHFHFHHFFC<1FGBGGHGHEEFHECDGF?F?GDGDGDGHHHHFH1GGFFGHHHFGHFFGGGBGFHHHHHHGHFH/GEGFGHFBGFHHC?
@M05620:45:000000000-G6HP7:1:1101:12774:12493 1:N:0:130
ATCTCTATCTCCTAAAAACCTGTTTAGATTTGGAGATAGACCTTCAGGTTTTTCATCATTTTCTGCATGAATTATACATTGACCACGTTTCCAGCGTGGTCAGTTTGCAGCATTCTGTTATTTTGTTTGACAGAGTGTCTTGTTGAGAACATATGTAGGACATGATTTTTTCCTGCAACAGGGAAAATAAAGTATAAGTTTTAAAGATTTATTCTTTAATAAAGGATCTCAAAGCCAGCTTTAGAAAAAGG
+
CDDDDFFFFFFFGGGGGGGGGGHHHHHHHHHHHHHHHHHHHHHHHHHHHHHGGHHHHIHHHHHIIHHHHHHHHHHHHHHHHHHHHHGHHHHHGHHGGGGHHHHHHHHHHHHHHHHHHHHHHHHHHGHHHFHHHHHGHHHHHHHHHHHHFGHHHHHHHHHHHGHHHHHHHHGHHHHHHHHHHHGGHHHHHHHGFHHHHHHHHHHHHHHHHHHHHHHHHHGFHHHHHHHHHHHHHHGHGHGHHHHHHHHHHGG
@M05620:45:000000000-G6HP7:1:1101:12424:12529 1:N:0:130
CATCCTGACCCTGAAGTACCCCATTGAGCATGGCATCGTCACCAACTGGGACGACATGGAGAAGATCTGGCACCACACCTTCTACAACGAGCTGCGCGTGGCCCCGGAGGAGCACCCAGTGCTGCTGACCGAGGCCCCCCTGAACCCCAAGGCCAACAGAGAGAAGATGACTCAGGTGAGGCTCGGCCGACGCCCGTGCTCCTCCCGTCCTTTCCCCAGTCATTTTCTGCCCGGCTTGATTTCTGACATTA
+
BBABBFFFFFFFGGGGGGGGGGEFB5544FGB4FABF2AA2AAF2EGHB22FE00AEBG3B31AF5555ABBF?E1?FDG3B@FDGGFGAE?AEFG?EEC//FG@EFGGGGDHHEHDGHHHHHHHHGGGGGGGGGGGGGCGGGHHGFGGGHGHHGGGGGGGGGGGGGGFGGGFFFFFFFGGGGGFFED-@BFFFFFB?A;/BBFFFF?ADAB/FFFEFF/9BB/FFFBFEFEDA;BF;;B/BFF9/9B://
@M05620:45:000000000-G6HP7:1:1101:22776:12588 1:N:0:130
CATCCTGACCCTGAAGTACCCCATTGAGCATGGCATCGTCACCAACTGGGACGACATGGAGAAGATCTGGCACCACACCTTCTACAACGAGCTGCGCGTGGCCCCGGAGGAGCACCCAGTGCTGCTGACCGAGGCCCCCCTGAACCCCAAGGCCAACAGAGAGAAGATGACTCAGGTGAGGCTCGGCCGACGCCCGTGCTCCTCCCGTCCTTTCCCCAGTCATTTTCTGCCCGGCTTGATTTCTGACATTA
+
CCCCCFFFFFFFGGGGGGGGGGGHHHHHHHHHHHHHHGHHHGHHHGHHHHHHGGGGGHHHHHHHHHHHHHHHHGHHHGGHHHHHHHHHGGGGGHHGGGGGGGHHGGGGGGGGHHHHGGHGHHHHHHHHHHGGGGGGGGGGGGHHHHGGGGHGHHGGGGGGGGGGGGGFGGGGGGGGGGGGGGGGFFFFFFFFFFFFFFFFFFFFFFFFFFFFFFFFFFFFFFFFFFFFFFFFDFFFFFAFFFFFFFFFFF0
@M05620:45:000000000-G6HP7:1:1101:18732:12599 1:N:0:130
ATCTCTATCTCCTAAAAACCTGTTTAGATTTGGAGATAGACCTTCAGGTTTTTCATCATTTTCTGCATGAATTATACATTGACCACGTTTCCAGCGTGGTCAGTTTGCAGCATTCTGTTATTTTGTTTGACAGAGTGTCTTGTTGAGAACATATGTAGGACATGATTTTTTCCTGCAACAGGGAAAATAAAGTATAAGTTTTAAAGATTTATTCTTTAATAAAGGATCTCAAAGCCAGCTTTAGAAAAAGG
+
CCCDDFFFFFFFGGGGGGGGGGHHHHHHHHHHHHHHHHHHHHHHHHHHHHHGGHHHHIHHHHHHHHHHHHHHHHHHHHHHHHHHHHGHHHHHHHHGGGGHHHHHHHHHHHHHGHHHHHHHHHHHHHHHHGHHHHHGHHHHHHHHHHHHFFHHHHHHHHHHHGHHHHHHHHGHHHHHGHHHHHGGHHHHHHHHFHHHHHHHHHHHHHGHHHHHHHHHHHHHHHHHFHHHHHHHHFHHHHGHHHHGHHHHHGG
@M05620:45:000000000-G6HP7:1:1101:10299:12603 1:N:0:130
ATCTCTATCTCCTAAAAACCTGTTTAGATTTGGAGATAGACCTTCAGGTTTTTCATCATTTTCTGCATGAATTATACATTGACCACGTTTCCAGCGTGGTCAGTTTGCAGCATTCTGTTATTTTGTTTGACAGAGTGTCTTGTTGAGAACATATGTAGGACATGATTTTTTCCTGCAACAGGGAAAATAAAGTATAAGTTTTAAAGATTTATTCTTTAATAAAGGATCTCAAAGCCAGCTTTAGAAAAAGG
+
CCCCCFFFFFFFGGGGGGGGGGHHHHHHHHHHHHHHHHHHHHHHHHHHHHHGGHHHHIHHHHHIHHHHHHHHHHHHHHHHHHHHHHGHHHHHHHHGGGGGHHHHHHHHGHHHHHHHHHHHHHHHEFGHHFGHHGHGHHHHHHHHHGHHFFHHHHHGGHHGHGHHHHHHHHGHFHHHGHHHHHGGHHGHHHHHFFHHHHHHHHHHGHHHHHHHHHHHHHGHHHFFHHHHHHHHGHEHFHGHHHHHHHHHHGG
@M05620:45:000000000-G6HP7:1:1101:27815:12605 1:N:0:130
AGATTACTGCAACAGTTCCCCCTGGACCTGGAAAAGTTTCTTGCCTGGCTTACAGAAGCTGAAACAACTGCCAATGTCCTACAGGATGCTACCCGTCAGGAAAGGCTCCTAGAAGACTCCACGGGAGTAAAAGAGCTGATGAAACAATGGCAAGTAAGTCAGGCATTTCCGCTTTAGCACTCTTGTGGATCCAATTGAACAATTCTCAGCATTTGTACTTGTAACTGACAAGCCAGGGACAAAACAAAGAT
+
AAAAAFFF3D1BGGFGGGGGGGGGHHGHFHFHHGHHBEGHHHFFHHHHHHHFHHFHHHHHHHHHFHHHHHHH1FGBGHHHHHFGFHFCHH2FFHEE/?FHHGBEGHHHGHHHHHHBHHHGH0EE@EEAG1FGHCHHGH1FH2FGHHHFGGHHHGHGFGHGHHHHHHGHHHGGGGGHHHHHHHHGHFGAGHHHHFFHHFBGFHFDGHHHHHHHHCGGHHHHGGBGGHHFHGGGGGGFGGGGEF/AFGFGGGF
@M05620:45:000000000-G6HP7:1:1101:22776:12605 1:N:0:130
CATCCTGACCCTGAAGTACCCCATTGAGCATGGCATCGTCACCAACTGGGACGACATGGAGAAGATCTGGCACCACACCTTCTACAACGAGCTGCGCGTGGCCCCGGAGGAGCACCCAGTGCTGCTGACCGAGGCCCCCCTGAACCCCAAGGCCAACAGAGAGAAGATGACTCAGGTGAGGCTCGGCCGACGCCCGTGCTCCTCCCGTCCTTTCCCCAGTCATTTTCTGCCCGGCTTGATTTCTGACATTT
+
CCCCCFFFFFFFGGGGGGGGGGGHHHHHHHHHHHHHHGHHHGHHHGHHHHHHGGGGGHHHHHHHHHHHHHHHHGHHHGGHHHHHHHHHGGGGGHHGGGGGGGHHGGGGGGGGHHHHGGHGHHHHHHHHHHGGGGGGGGGGGGHGHHGGGGHGHHGGGGGGGGGGGGGGGGGGGGGGGGGGGGGGFFFFFFFFFFFFFFFFFFFFFFFFFFFFFFFFFFFFFFFFFFFFFFF.A;DDFFAFFFFFF:BBBF0
@M05620:45:000000000-G6HP7:1:1101:13790:12616 1:N:0:130
ATCTCTATCTCCTAAAAACCTGTTTAGATTTGGAGATAGACCTTCAGGTTTTTCATCATTTTCTGCATGAATTATACATTGACCACGTTTCCAGCGTGGTCAGTTTGCAGCATTCTGTTATTTTGTTTGACAGAGTGTCTTGTTGAGAACATATGTAGGACATGATTTTTTCCTGCAACAGGGAAAATAAAGTATAAGTTTTAAAGATTTATTCTTTAATAAAGGATCTCAAAGCCAGCTTTAGAAAAAGG
+
CBCCCFFFFFFFGGGGGGGGGGHHHHHHHHHHHHHHHHHHHHHHHHHHHHHGGHHHHIHHHHHHHHHHHGHHHHHHHHHHHHHHHHGHHHHHGHHGGGGHHHHHHHHHGHHHHHHHHHHFHHHHEBFGHBGHHGHGHHHHHHHHHGHHGGHHHHHHHHHGHGHHFHHHHHDGFHHHFHHHHHGGHHGHHHGHFHHGHHGHHHHHHHFHHHHGHHHHHHHHHGFHHHHHHHGHHHEHHHGHHHHHGHHGHGG
@M05620:45:000000000-G6HP7:1:1101:9639:12618 1:N:0:130
AGATTACTGCAACAGTTCCCCCTGGACCTGGAAAAGTTTCTTGCCTGGCTTACAGAAGCTGAAACAACTGCCAATGTCCTACAGGATGCTACCCGTAAGGAAAGGCTCCTAGAAGACTCCAAGGGAGTAAAAGAGCTGATGAAACAATGGCAAGTAAGTCAGGCATTTCCGCTTTAGCACTCTTGTGGATCCAATTGAACAATTCTCAGCATTTGTACTTGTAACTGACAAGCCAGGGACAAAACAAAGAT
+
BAABBFFFB@4BFGBBBBBFGGGGHHHHGAEFFGHHFHHHHHHHHHHHHHHHHHBDBGGHHHHHHHHHHHHHHGHADDDGGGFHHGHGGHHGHHFEFGGGFHFFGHGHGHGHHHHGHHHHFFHGDCF?F4EFHEHGHHEFHHGGHGGHBCFCGGFFHGFHHFGHGHHHHHGGGGGHGHFHFHHHHDGGHHHHGGHHF0DCB<DDDHHGHFHHHGFGHHHGHFHFHHHGGFHHGFBFEGEE?FFFFGGFBF:
@M05620:45:000000000-G6HP7:1:1101:15353:12644 1:N:0:130
CATCCTGACCCTGAAGTACCCCATTGAGCATGGCATCGTCACCAACTGGGACGACATGGAGAAGATCTGGCACCACACCTTCTACAACGAGCTGCGCGTGGCCCCGGAGGAGCACCCAGTGCTGCTGACCGAGGCCCCCCTGAACCCCAAGGCCAACAGAGAGAAGATGACTCAGGTGAGGCTCGGCCGACGCCCGTGCTCCTCCCGTCCTTTCCCCAGTCATTTTCTGCCCGGCTTGATTTCTGACATTA
+
CCCCCFFFFFFFGGGGGGGGGGGGFHHHHHHHHHHHHGHHHGHHHGHHHHHHGGGGGHHHHHHHHHHHHGHHHGHHHGGHHHHHHHHHGGGGGHHGGGGGGGHHGGGGGGGGHHHHGGGGHHHHHHHHHHGGGGGGGGGGGGHHHHGGGGHGHHGGGGGGGGGGGGGGGGGGGGGGGGGGGGGGFFFFFFFFCFFFADFFFFFFFFFADF.BFFFFFFFBFFFFFFFEFEFFFFCFFFF0FFFFE;BBFF0
@M05620:45:000000000-G6HP7:1:1101:13692:12665 1:N:0:130
CATCCTGACCCTGAAGTACCCCATTGAGCATGGCATCGTCACCAACTGGGACGACATGGAGAAGATCTGGCACCACACCTTCTACAACGAGCTGCGCGTGGCCCCGGAGGAGCACCCAGTGCTGCTGACCGAGGCCCCCCTGAACCCCAAGGCCAACAGAGAGAAGATGACTCAGGTGAGGCTCGGCCGACGCCCGTGCTCCTCCCGTCCTTTCCCCAGTCATTTTCTGCCCGGCTTGATTTCTGACATTA
+
DDDDDFFFFFFFGGGGGGGGGGGHHHHHHHHHHHHHHGHHHGHHHGHHHHHHGGGGGHHHHHHHHHHHHHHHHGHHHGGHHHHHHHHHGGGGGHHGGGGGGGHHGGGGGGGGHHHHGGHHHHHHHHHHHHGGGGGGGGGGGGHHHHGGGGHGHHGGGGGGGGGGGGGGGGGGGGGGHGGGGGGGFFFFFFFFFFFF@DFEFFFFFFFEDFDFFFFFFFFFFFFFFFFFFFFFFFFFFFFEFFFFFFFFFF0
@M05620:45:000000000-G6HP7:1:1101:15051:12677 1:N:0:130
CATCCTGACCCTGAAGTACCCCATTGAGCATGGCATCGTCACCAACTGGGACGACATGGAGAAGATCTGGCACCACACCTTCTACAACGAGCTGCGCGTGGCCCCGGAGGAGCACCCAGTGCTGCTGACCGAGGCCCCCCTGAACCCCAAGGCCAACAGAGAGAAGATGACTCAGGTGAGGCTCGGCCGACGCCCGTGCTCCTCCCGTCCTTTCCCCAGTCATTTTCTGCCCGGCTTGATTTCTGACATTA
+
CCCCCFFFFFFFGGGGGGGGGGGHHHHHHHHHHHHHHGHHHGHHHGHHHHHHGGGGGHHHHHHHHHHHHHHHHGHHHGGHHHHHHHHHGGGGGHHGGGGGGGHHGGGGGGGGHHHHGGHGHHHHHHHHHHGGGGGGGGGGGGHHHHGGGGHGHHGGGGGGGGGGGGGFGGGGGGGGGGGGGGGGFFFFFFFFFFFFBFFFFFFFFFFFFFDFFFFFFFFBFBFFFFFFFFFFFFFFFFFFFFFFFFFFFF0
@M05620:45:000000000-G6HP7:1:1101:14954:12680 1:N:0:130
CATCCTGACCCTGAAGTACCCCATTGAGCATGGCATCGTCACCAACTGGGACGACATGGAGAAGATCTGGCACCACACCTTCTACAACGAGCTGCGCGTGGCCCCGGAGGAGCACCCAGTGCTGCTGACCGAGGCCCCCCTGAACCCCAAGGCCAACAGAGAGAAGATGACTCAGGTGAGGCTCGGCCGACGCCCGTGCTCCTCCCGTCCTTTCCCCAGTCATTTTCTGCCCGGCTTGATTTCTGACATTA
+
DDDCDFFFFFFFGGGGGGGGGGGHHHHHHHHHHHHHHGHHHGHHHGHHHHHHGGGGGHHHHHHHGHHHHHHHHGHHHGGHHHHHHHHHGGGGGHHGGGGGGGHHGGGGGGGGHHHHGGHGHHHHHHHHHHGGGGGGGGGGGGHHHHGGGGHGHHGGGGGGGGGGGGGFGGGGGGGGGGGGGGGGFFFFFFFFFFFFFFFFFFFFFFFADFDFFFFFFFFFFFFFFFFFFFFFFFFFFFFFFFFFFFFFFF0
@M05620:45:000000000-G6HP7:1:1101:23802:12684 1:N:0:130
ATCTCTATCTCCTAAAAACCTGTTTAGATTTGGAGATAGACCTTCAGGTTTTTCATCATTTTCTGCATGAATTATACATTGACCACGTTTCCAGCGTGGTCAGTTTGCAGCATTCTGTTATTTTGTTTGACAGAGTGTCTTGTTGAGAACATATGTAGGACATGATTTTTTCCTGCAACAGGGAAAATAAAGTATAAGTTTTAAAGATTTATTCTTTAATAAAGGATCTCAAAGCCAGCTTTAGAAAAAGG
+
3AAABFFFFFFFGGGGGGGGGGHHHFHFHHHHHFHHHFFHHHHHHGHGHHHGGHDGHHHHHHHHHHGHHGHHHHHHHHHHHHHHGHGHHHHHHHHGGGGHHHHHHHHHHHHHHHHHBGGGHHHHHHHHHHHHHHHHHHHHHHHHHFH/FHHHHHHHHGHHHHHHFHHHHGGHHHHHHHHHHHGEHHFGFGHHFHHHHHGHHHHCDGFHHHHHHHHHHBGG0DHFFHFHHHHHGGEFHHGHHHHHGHHHH?.
@M05620:45:000000000-G6HP7:1:1101:23783:12685 1:N:0:130
ATCTCTATCTCCTAAAAACCTGTTTAGATTTGGAGATAGACCTTCAGGTTTTTCATCATTTTCTGCATGAATTATACATTGACCACGTTTCCAGCGTGGTCAGTTTGCAGCATTCTGTTATTTTGTTTGACAGAGTGTCTTGTTGAGAACATATGTAGGACATGATTTTTTCCTGCAACAGGGAAAATAAAGTATAAGTTTTAAAGATTTATTCTTTAATAAAGGATCTCAAAGCCAGCTTTAGAAAAAGG
+
CCCDCFFFFFFFGGGGGGGGGGHHHHHHHHHHHHHHHHHHHHHHHHHHHHHGGHHHHIIHHHHHHHHHHHHHHHHHHHHHHHHHHHGHHHHHHHHGGGGHHHHHHHHHHHHHHHHHGHHHHHHHGGHHHGHHHHHHHHHHHHHHHHHHGGHHHHHHHHHHHGHHHHHHHHGHHHHHGHHHHGGGHHHHHHHHGHHHHHHHHHHHHHEHHHHHHHHHHHHHHHFFGHGHHHHHHGGHHHGHHHHHGHHHGG?
@M05620:45:000000000-G6HP7:1:1101:15041:12694 1:N:0:130
CATCCTGACCCTGAAGTACCCCATTGAGCATGGCATCGTCACCAACTGGGACGACATGGAGAAGATCTGGCACCACACCTTCTACAACGAGCTGCGCGTGGCCCCGGAGGAGCACCCAGTGCTGCTGACCGAGGCCCCCCTGAACCCCAAGGCCAACAGAGAGAAGATGACTCAGGTGAGGCTCGGCCGACGCCCGTGCTCCTCCCGTCCTTTCCCCAGTCATTTTCTGCCCGGCTTGATTTCTGACATTT
+
CDCCCFFFFFFFGGGGGGGGGGGHHHHHHHHHHHHHHGHHHGHHHGHHHHHHGGGGGHHHHHHHHHHHHHHHHGHHHGGHHHHHHHHHGGGGGHHGGGGGGGHHGGGGGGGGHHHHGGHGHHHHHHHHHHGGGGGGGGGGGGHHHHGGGGHGHHGGGGGGGGGGGGGGGGGGGGGGGGGGGGGGFFFFFFFFCFFFBFFEFFFFFFFFFFDFFFFFFFFFFFFFFFFFFEFFFFFFFFFFFFFFFFFFFF0
@M05620:45:000000000-G6HP7:1:1101:2621:12728 1:N:0:130
ATCTTATCTCCTAAAAACCTGTTTAGATTTGGAGATAGACCTTCAGGTTTTTCATCATTTTCTGCATGAATTATACATTGACCACGTTTCAGCGTGGTCAGTTTGCAGCATTCTGTTATTTTGTTTGACAGAGTGTCTTGTTGAGAACATATGTAGGACATGATTTTTTCCTGCAACAGGGAAAATAAAGTATAAGTTTTAAAGATTTATTCTTTAATAAAGGATCTCAAAGCCAGCTTTAGAAAAAGGAA
+
BBBBBFFFFFFFGGGGGGGGGGHHEHHGGHFHHCHHHHHHHHHHGHHHHHGGHFHHHHHHHHHGHHHHFFHHGHHHGHGHFHHHGFHHHHHE511BE?3@24FH4DE@3FEH4444F44FGHFBGHB33B33B4?44BFDBG04B/B?33344B4BF33B2B2?FGHHG<D222<F2@<FGEFHHD1?DG<?11FD1@GH1FD111>GB<G11>G1<<0==0FC0<0000<0/CGA.0;G0:0:CGFDDBG
@M05620:45:000000000-G6HP7:1:1101:2630:12747 1:N:0:130
ATCTTATCTCCTAAAAACCTGTTTAGATTTGGAGATAGACCTTCAGGTTTTTCATCATTTTCTGCATGAATTATACATTGACCACGTTTCCAGCGTGGTCAGTTTGCAGCATTCTGTTATTTTGTTTGACAGAGTGTCTTGTTGAGAACATATGTAGGACATGATTTTTTCCTGCAACAGGGAAAATAAAGTATAAGTTTTAAAGATTTATTCTTTAATAAAGGATCTCAAAGCCAGCTTTAGAAAAAGGA
+
BCCCCFFFFFFFGGGGGGGGGGHH5GGHHHHHHHHHHHHHHHHHHHHHHHGGHHHHHHHHHHIIHHHHHHHHHHHHGHHHHHHHHGHHHHHHHHGGGGHHHHHHHHHHHHHHHHHHHHHHHHHHHHHHHHHHHHHHHHHHHHHHHHHHHHHHHHHHHHHHHHHHHHHHHGHHHHHHHHHHHGGHHHHHHGHHHHHHHGGHHHHHHHHHHHHHHHHHHHHHHHHGHHHHFHHHHHGHHGHHHHHHHHHGGGH
@M05620:45:000000000-G6HP7:1:1101:5730:12753 1:N:0:130
ATCTCTATCTCCTAAAAACCTGTTTAGATTTGGAGATAGACCTTCAGGTTTTTCATCATTTTCTGCATGAATTATACATTGACCACGTTTCCAGCGTGGTCAGTTTGCAGCATTCTGTTATTTTGTTTGACAGAGTGTCTTGTTGAGAACATATGTAGGACATGATTTTTTCCTGCAACAGGGAAAATAAAGTATAAGTTTTAAAGATTTATTCTTTAATAAAGGATCTCAAAGCCAGCTTTAGAAAAAGG
+
CCCCCFFFFFFFGGGGGGGGGGGHHHHHHHHHHHHHHHHHHHHHHHHHHHHGGHHHHHHHHHIIIHHHHGHHHHHHHHHHHGHHHHGHHHHHGHHGGGGHHHHHHHHHGHHHHHHHHHHHHHHHHHHHHGHHHHHGHHHHHHHHHGHHGFGHHHHHHHHHHHHHHHHHHHGHHHHHGHHHHHGGHHGHHHGHFGHHGHGHHHHHHHGHHHHHHHHHHHFHHHHHGHHHHHGHGGHHFHGHHHHHHHGHHGF
@M05620:45:000000000-G6HP7:1:1101:26755:12755 1:N:0:130
AGATTACTGCAACAGTTCCCCCTGGACCTGGAAAAGTTTCTTGCCTGGCTTACAGAAGCTGAAACAACTGCCAATGTCCTACAGGATGCTACCCGTAAGGAAAGGCTCCTAGAAGACTCCAAGGGAGTAAAAGAGCTGATGAAACAATGGCAAGTAAGTCAGGCATTTCCGCTTTAGCACTCTTGTGGATCCAATTGAACAATTCTCAGCATTTGTACTTGTAACTGACAAGCCAGGGACAACACAAAGAT
+
A>AABFFFBDFFGGFGGGGGGGGFHFHHHHGFHFHHHHHHHHHHHHHGHHHHHHHHHHHHHHHHHHHHHHHHHFHGGHHGHHHHHHGEGHDHHHGE>EHHHGHFEGHHGHGHHH3FGHHHHBBF/CFGFGHFHGFHHHGGHFDDGGEGDCGFFGFGFGHHHHHHHGHHHHGGGGGGGHGHHHGHHFCGGGHHFHHHHH0GHFHHFGHHDCFHHHHHGFHFGFHHHHHFHFFHGGGGGGEGE9.:CEEGGG;
@M05620:45:000000000-G6HP7:1:1101:5713:12762 1:N:0:130
ATCTCTATCTCCTAAAAACCTGTTTAGATTTGGAGATAGACCTTCAGGTTTTTCATCATTTTCTGCATGAATTATACATTGACCACGTTTCCAGCGTGGTCAGTTTGCAGCATTCTGTTATTTTGTTTGACAGAGTGTCTTGTTGAGAACATATGTAGGACATGATTTTTTCCTGCAACAGGGAAAATAAAGTATAAGTTTTAAAGATTTATTCTTTAATAAAGGATCTCAAAGCCAGCTTTAGAAAAAGG
+
BBCCCFFFFFFFGGGGGGGGGGGHHHHHHHHHHHHHHHHHHHHHHHHHHHHGGHHHHHHHHHHHHHHHHHHHHHHHHHHHHHHHHHGHHHHHHHHGGGGHHHHHHHHHGHHHHHHHHHHGHHHHHHHHHHHHHHHFFGHHHHHHHGHHGGHHHHHHHHHHHHHHHHHHHHGHHHHHGHHHHHGFHHHHHHHHFGHHHHHHHHHHHHHHHHHHHHHHHHGHHHHHGHHHHHHHGFHGHHGHHHHHBGHHHGF
@M05620:45:000000000-G6HP7:1:1101:26771:12765 1:N:0:130
AGATTACTGCAACAGTTCCCCCTGGACCTGGAAAAGTTTCTTGCCTGGCTTACAGAAGCTGAAACAACTGCCAATGTCCTACAGGATGCTACCCGTAAGGAAAGGCTCCTAGAAGACTCCAAGGGAGTAAAAGAGCTGATGAAACAATGGCAAGTAAGTCAGGCATTTCCGCTTTAGCACTCTTGTGGATCCAATTGAACAATTCTCAGCATTTGTACTTGTAACTGACAAGCCAGGGACAAAACAAAGAT
+
BBCBCFFFDFDFGGGGGGGGGGGGHHHHHHFHHHHHHHHHHHHHHHHHHHHHHHHHHHHHHHHHHHHHHHHHHHHHHHHHHHHHHHHGHH5GHHGG>FHHHHHHHHHHGHHHHHHHHHHHH3FFEGFGHDHHHGHHHHGHH?FHHHHHHHHHHGHHHHHHHHHHHHHHHHGGGGGHHHHHHHHHHHHGHHHHGHHHHGGHHHHHHHHHHHHHHHHHHFHHHHGHHHHGHHHHHGGGGGGGEA9AFGGGGGF
@M05620:45:000000000-G6HP7:1:1101:23669:12787 1:N:0:130
ATCTCTATCTCCTAAAAACCTGTTTAGATTTGGAGATAGACCTTCAGGTTTTTCATCATTTTCTGCATGAATTATACATTGACCACGTTTCCAGCGTGGTCAGTTTGCAGCATTCTGTTATTTTGTTTGACAGAGTGTCTTGTTGAGAACATATGTAGGACATGATTTTTTCCTGCAACAGGGAAAATAAAGTATAAGTTTTAAAGATTTATTCTTTAATAAAGGATCTCAAAGCCAGCTTTAGAAAAAGG
+
AABBBFFFFFFFGGGFGGGGGGFHHHHHHHHHHCGFHHHGHHHHHHFHHHHGGHHHHHHGHHHHHHHHHHHHFHHHHHHHGHHHGHGEHFHHFHHGEGGHHHHHFHHHHHHHHHHGFHHHHHHHGFHHGHHHHGHHHHHHHHHHHGHEGHHHHGHHHHHHHHHGEHHHHHGHHHHHGHHHFHGGHHHHHHHHFHHHHHGHHHHGHHBHHHHHHHHHHHFHFGHHHGHHHHHFHBHHHHGHHHHGGHHHGFE
@M05620:45:000000000-G6HP7:1:1101:23669:12805 1:N:0:130
ATCTCTATCTCCTAAAAACCTGTTTAGATTTGGAGATAGACCTTCAGGTTTTTCATCATTTTCTGCATGAATTATACATTGACCACGTTTCCAGCGTGGTCAGTTTGCAGCATTCTGTTATTTTGTTTGACAGAGTGTCTTGTTGAGAACATATGTAGGACATGATTTTTTCCTGCAACAGGGAAAATAAAGTATAAGTTTTAAAGATTTATTCTTTAATAAAGGATCTCAAAGCCAGCTTTAGAAAAAGG
+
CBCCCFFFFFFFGGGGGGGGGGHHHHHHHHHHHHHHHHHHHHHHHHHHHHHGGHHHHHHHHIHIHHHHHGHHHHHHHHHHHHHHHHGHHHHHHHHGGGGHHFHHHHHHHHHHHHHHHHHHHHHHFGHHHGHHHHHGHHHHHGHHHHHHFGHHHHHHHHHHHHHHHHHHHHGHHHHHGHHHHHGGHHGGHHHGFGHHHHHHHHHHHHHHHHHHHHHHHGGHHHHFHHHHHHHHGGGHHHGHHHHHHGHHHGG
@M05620:45:000000000-G6HP7:1:1101:22873:12829 1:N:0:130
ATCTCTATCTCCTAAAAACCTGTTTAGATTTGGAGATAGACCTTCAGGTTTTTCATCATTTTCTGCATGAATTATACATTGACCACGTTTCCAGCGTGGTCAGTTTGCAGCATTCTGTTATTTTGTTTGACAGAGTGTCTTGTTGAGAACATATGTAGGACATGATTTTTTCCTGCAACAGGGAAAATAAAGTATAAGTTTTAAAGATTTATTCTTTAATAAAGGATCTCAAAGCCAGCTTTAGAAAAAGG
+
C@BCCFFFFFFFGGGGGGGGGGHHHHHHHHHHHHHHHHHHHHHHHHHHHHHGGHHHHHHIHIHHHHHHHHHHHHHHHHHHHHHHHHGGHHHHGHHGGGGHHHHHHHHHGHHHHHHHHHHHHHHHGFGHHHHHHHHGHHHHHHHHHHHHGGHHHHHHHHHHHHHHHHHHHHGHHHHHGHGHHHGGHHHHHHHHFHHHHHHHHHHHHHGHHHHHHHHHHHHHHHHGGHHHHHGHFHHHHHGHHHHHFHGHHGG
@M05620:45:000000000-G6HP7:1:1101:22854:12834 1:N:0:130
ATCTCTATCTCCTAAAAACCTGTTTAGATTTGGAGATAGACCTTCAGGTTTTTCATCATTTTCTGCATGAATTATACATTGACCACGTTTCCAGCGTGGTCAGTTTGCAGCATTCTGTTATTTTGTTTGACAGAGTGTCTTGTTGAGAACATATGTAGGACATGATTTTTTCCTGCAACAGGGAAAATAAAGTATAAGTTTTAAAGATTTATTCTTTAATAAAGGATCTCAAAGCCAGCTTTAGAAAAAGG
+
[truncated: 8,292,421 more chars]
