# Supplementary material for: Fast but not furious: a streamlined selection method for genome-edited cells
Source: Life Sci Alliance. 2021 Apr 26;4(6):e202101051. doi: 10.26508/lsa.202101051 (PMC8127327; doi:10.26508/lsa.202101051)
Supplement: Supplementary file 1 [file LSA-2021-01051_Supplemental_Data_1.zip › SANGER and Deep Sequencing/AFP/131_S131_L001_R1_001.fastq]

@M05620:45:000000000-G6HP7:1:1101:16789:1747 1:N:0:131
TTCTCTATCTCCTAAAAACCTGTTTAGATTTGGAGATAGACCTTCAGGTTTTTCATCATTTTCTGCATGAATTATACATTGACCACGTTCCAGCGTGGTCAGTTTGCAGCATTCTGTTATTTTGTTTGACAGAGTGTCTTGTTGAGAACATATGTAGGACATGATTTTTTCCTGCAACAGGGAAAATAAAGTATAAGTTTTAAAGATTTATTCTTTAATAAAGGATCTCAAAGCCAGCTTTAGAAAAAGGA
+
3>>AAFFFFFFFGFGFFFFGGGHHHDGHHHHHGCGFGHHFGGHHHHHHHHHGGHHHHHHHHHHHFFHFHFHHHHHFHFHHHHHHGGFHHHHFHHGGGGHHGHHHHHGFHHHHHHHHHHHHHHHHHHHHFHHHHHHHHHHHHHHHDGHGFFHHHHHHHHHHHHHFHHHHHGHHHHEG2FGFGFEGE0?FFBGHHHGHHHHHHGFDGBFHHHHHHHHHHHGDDDGHEGHHHGGGHGHHGGHHHGHB0;CFGGC
@M05620:45:000000000-G6HP7:1:1101:16789:1766 1:N:0:131
TTCTCTATCTCCTAAAAACCTGTTTAGATTTGGAGATAGACCTTCAGGTTTTTCATCATTTTCTGCATGAATTATACATTGACCACGTTCCAGCGTGGTCAGTTTGCAGCATTCTGTTATTTTGTTTGACAGAGTGTCTTGTTGAGAACATATGTAGGACATGATTTTTTCCTGCAACAGGGAAAATAAAGTATAAGTTTTAAAGATTTATTCTTTAATAAAGGATCTCAAAGCCAGCTTTAGAAAAAGGA
+
3>AABFFFFFFFGGGGGGGGGGHHHHHHHHHHCHHGHGHHHHHHHHHGHHHGGHHHHHHHHHHHHGFHFFHHHHHHHGHHHGHHGHGHHHHHHHGGGGHHGHHHHHHHHHHHHHHHHHHHHHHHHHHHHHGHHGHHHHHHHHHHFHEHHGHHHHHHHHGHHHHGHHHHHGHHHGFGHHGFHGFHHGGGBFGHHHHHHHHHHHEGHGGHHHHHHHHHFHHHFHFFFHHHHHFHFHFFGEHHHHG0CCGH?AC
@M05620:45:000000000-G6HP7:1:1101:13791:1890 1:N:0:131
CTCTCTATCTCCTAAAAACCTGTTTAGATTTGGAGATAGACCTTCAGGTTTTTCATCATTTTCTGCATGAATTATACATTGACCACGTTCCAGCGTGGTCAGTTTGCAGCATTCTGTTATTTTGTTTGACAGAGTGTCTTGTTGAGAACATATGTAGGACATGATTTTTTCCTGCAACAGGGAAAATAAAGTATAAGTTTTAAAGATTTATTCTTTAATAAAGGATCTCAAAGCCAGCTTTAGAAAAAGGA
+
3>>ABFFFFFFFGGGGGGGGGGHHHHHHHHHHHHHHHHHHHHHHHHGHHHHGGHHHHHHHHHHHHHHHHFHHHHHGFFHHHGHHHHGHHHHHHHGBEEFGHGGHHHGHGGFHHGHHHHFHHHHHHHHHFFHHHHHHHHHHHHHHHHEHHHHBHHHHHHHHFHHHHHGHHGHHHHFFFHHFHGGFGHF<DFFGHGHFGGHHHGFGGGHHHHHHFHHHHHGGFHHHGHHHFFGHHCGFGEHHHHHBCCFHFG/
@M05620:45:000000000-G6HP7:1:1101:17893:1895 1:N:0:131
ATCTCTATCTCCTAAAAACCTGTTTAGATTTGGAGATAGACCTTCAGGTTTTTCATCATTTTCTGCATGAATTATACATTGACCACGTTCCAGCGTGGTCAGTTTGCAGCATTCTGTTATTTTGTTTGACAGAGTGTCTTGTTGAGAACATATGTAGGACATGATTTTTTCCTGCAACAGGGAAAATAAAGTATAAGTTTTAAAGATTTATTCTTTAATAAAGGATCTCAAAGCCAGCTTTAGAAAAAGGA
+
3>AAAFDFDFFFGGFFGFGGGGHHHHHHHFHHHHGHHGHFDEGHHFGHGHHFFHHHHHFHHHHHHHHFHFHHHHHHHHHHHHHHHHGHHHHHHGGEGGHHGHHHFHHHHHHFHHGHFGDGHHHFGFHHHGHHBGGHHHHHHHHHGHHGHHHHHHHEHHHHHHHHHHHHHGHHHHGHFGHHFGFHHFFFDHGGGHFHHGFFHFGGFHHHHHHHHHHHHGGGHEHEHHHFGHHHHHGHHGHHHHHEHHEHDDG
@M05620:45:000000000-G6HP7:1:1101:13796:1914 1:N:0:131
ATCTCTATCTCCTAAAAACCTGTTTAGATTTGGAGATAGACCTTCAGGTTTTTCATCATTTTCTGCATGAATTATACATTGACCACGTTCCAGCGTGGTCAGTTTGCAGCATTCTGTTATTTTGTTTGACAGAGTGTCTTGTTGAGAACATATGTAGGACATGATTTTTTCCTGCAACAGGGAAAATAAAGTATAAGTTTTAAAGATTTATTCTTTAATAAAGGATCTCAAAGCCAGCTTTAGAAAAAGGA
+
3AABCFFFFFFFGGGGGGGGGGHHHHHHHHHHHHHHHHHHHHHHHHHHHHHGGHHHHIIHHIHIIHHHHHHHHHHHHHHHHHHHHHGHHHHHHHGFGGHHHHHHHHHHHHHHHHHHHHHHHHHHHHHHHHHHHHHHHHHHHHHHHHHHHHHHHHHHHHHHHHHHHHHHHGHHHHHHHHHHHGGGHHHHHHHHHHHHHHGHHGHHHHHHHHHHHHHHHHHHHHHHHHHHHGHHHHHHHGHHHHHFHGHHGGG
@M05620:45:000000000-G6HP7:1:1101:17324:1980 1:N:0:131
ATCTCTATCTCCTAAAAACCTGTTTAGATTTGGAGATAGACCTTCAGGTTTTTCATCATTTTCTGCATGAATTATACATTGACCACGTTCCAGCGTGGTCAGTTTGCAGCATTCTGTTATTTTGTTTGACAGAGTGTCTTGTTGAGAACATATGTAGGACATGATTTTTTCCTGCAACAGGGAAAATAAAGTATAAGTTTTAAAGATTTATTCTTTAATAAAGGATCTCAAAGCCAGCTTTAGAAAAAGGA
+
ABBBCFFFFFFFGGGGGGGGGGHHHHHHHHHHHHHHHHHHHHHHHHHHHHHGGHHHHHHHHIIIIHHHHHHHHHHHHHHHHHHHHHGHHHHHHHGGGGHHHHHHHHHHHHHHHHHHHHHHHHHHHHHHHHHHHHHHHHHHHHHHFHHHHHHHHHHHHHHHHHHHHHHHHGHHHHHHHHHHHGGHHHHHHHHHHHHHHGHHHHHHHHHHHHHHHHHHHHHHHHHHHHHHHHHHHHHHHGHHHHHBCGHFGGG
@M05620:45:000000000-G6HP7:1:1101:17306:1984 1:N:0:131
ATCTCTATCTCCTAAAAACCTGTTTAGATTTGGAGATAGACCTTCAGGTTTTTCATCATTTTCTGCATGAATTATACATTGACCACGTTCCAGCGTGGTCAGTTTGCAGCATTCTGTTATTTTGTTTGACAGAGTGTCTTGTTGAGAACATATGTAGGACATGATTTTTTCCTGCAACAGGGAAAATAAAGTATAAGTTTTAAAGATTTATTCTTTAATAAAGGATCTCAAAGCCAGCTTTAGAAAAAGGA
+
1>AAAFFFFFFFGBGGGGGGGGHHHBGHHHHHGHHHHHHHHHHHHGHHHHHGGHHHHHHHHHHHHHHHHGHHHGHHFHHHHGHHHHGGGHHHGHGGGGHHHHHHHHHHHHHHHHHHHHHHHHHHHHHHFHHHHHHHHHHHHHHHDHHHHHHGHHHHHHHHHHHHHGHHHGHHHHGHFGHHHGGHHHGH1GGGHHGHHGHHHHHGHHHHHHHHHHHHHGHGHHHGHHHHHHHHHGHHHGHHHHGHGFHGGGC
@M05620:45:000000000-G6HP7:1:1101:18658:2113 1:N:0:131
ATCTCTATCTCCTAAAAACCTGTTTAGATTTGGAGATAGACCTTCAGGTTTTTCATCATTTTCTGCATGAATTATACATTGACCACGTTCCAGCGTGGTCAGTTTGCAGCATTCTGTTATTTTGTTTGACAGAGTGTCTTGTTGAGAACATATGTAGGACATGATTTTTTCCTGCAACAGGGAAAATAAAGTATAAGTTTTAAAGATTTATTCTTTAATAAAGGATCTCAAAGCCAGCTTTAGAAAAAGGA
+
CCBBCFFFFFFFGGGGGGGGGGHHHHHHHHHHHHHHHHHHHHHHHHHHHHHGGHHHHHHHHHHHHHHGHGHHHHHHHHHHHHHHHHGHHHHHHHGGGGHHHHHHHHHHHHHHHHHHHHHHHHHHHHHHGHHHHHHHHHHHHHHHHHGHHHHHHHHHHHGHHHHHHHHHHGHHHHHHHHHHHGFHHHGHHGGGHHHHHHHHHHHHHHHHHHHHHHHHHHHHHFHHHHHHHHHHHHCGGGHHHGHBCGHHGGG
@M05620:45:000000000-G6HP7:1:1101:16168:2114 1:N:0:131
ATCTCTATCTCCTAAAAACCTGTTTAGATTTGGAGATAGACCTTCAGGTTTTTCATCATTTTCTGCATGAATTATACATTGACCACGTTCCAGCGTGGTCAGTTTGCAGCATTCTGTTATTTTGTTTGACAGAGTGTCTTGTTGAGAACATATGTAGGACATGATTTTTTCCTGCAACAGGGAAAATAAAGTATAAGTTTTAAAGATTTATTCTTTAATAAAGGATCTCAAAGCCAGCTTTAGAAAAAGGA
+
BBBCCFFFFFFFGGBGGGGGGGHHHHHHHHHHHGHFHGHHHHHHHHHHHHHGGHHHHHHHIIIHHHHHHHFHHHHHHHHHHHHHHHGHHHHHHHGGGGHHHHHHHHHHHHHHHHHHHHHHHHHHHHHHFHHHHHHHHHHHHHHHHHGHHHHGHHHHHHHHHGHGHHHHHGHHHHHHFHHHHGEHHHGHGFGGHHHHHFGHHH<FGFGHHHHHHHHHHHHHHDGHHHHHHHHGHGGHGGHHHFHGFFGHGGC
@M05620:45:000000000-G6HP7:1:1101:18637:2128 1:N:0:131
ATCTCTATCTCCTAAAAACCTGTTTAGATTTGGAGATAGACCTTCAGGTTTTTCATCATTTTCTGCATGAATTATACATTGACCACGTTCCAGCGTGGTCAGTTTGCAGCATTCTGTTATTTTGTTTGACAGAGTGTCTTGTTGAGAACATATGTAGGACATGATTTTTTCCTGCAACAGGGAAAATAAAGTATAAGTTTTAAAGATTTATTCTTTAATAAAGGATCTCAAAGCCAGCTTTAGAAAAAGGA
+
BBBBBFFFFFFFGGGGGGGGGGHHHHHHHHHHHHHHHHHHHHHHHHHHHHHGGHHHHGHHHHHGHHHHHHHHHHHHHHHHHHHHHHGHHHHHHHGEFGHHHHHHHHHHHHHHHHHHHHHHHHHHGHHHGHHHHHHHHHHHHHHHHHGHHHHHHHHHHHHHHHHHHHHHHGHHHHGHHHHHHGGHHHGHGHGGGHHHHGHHHGHHHHHHHHHHHHHHHGHHHGHHHHHHGHHFHHHHHGHHHHHGHHGGGGH
@M05620:45:000000000-G6HP7:1:1101:16177:2130 1:N:0:131
ATCTCTATCTCCTAAAAACCTGTTTAGATTTGGAGATAGACCTTCAGGTTTTTCATCATTTTCTGCATGAATTATACATTGACCACGTTCCAGCGTGGTCAGTTTGCAGCATTCTGTTATTTTGTTTGACAGAGTGTCTTGTTGAGAACATATGTAGGACATGATTTTTTCCTGCAACAGGGAAAATAAAGTATAAGTTTTAAAGATTTATTCTTTAATAAAGGATCTCAAAGCCAGCTTTAGAAAAAGGA
+
BBBBCFFFFFFFGGGGGGGGGGGHHHHHHHHHHHHHHHHGHHGHHHHHHHHGGHHHHHIHIHHIHHHHHHHHHHHHHHHHHHHHHHGHHHHHHHGGGGHHHHHHHHHHHHHHHHHHHHHHHHHHHHHHHHHHHHGHHHHHHHHHHHHHHHHHHHHHHHHHHHHHHHHHHGHHHHHHHHHHHGGHHHHHHHHHHHHHHGHHHHHHHHHHHHHHHHHHHHHHHHHHHHHHHHHHHHHHHGHHHHHEGGHHGGH
@M05620:45:000000000-G6HP7:1:1101:18655:2132 1:N:0:131
ATCTCTATCTCCTAAAAACCTGTTTAGATTTGGAGATAGACCTTCAGGTTTTTCATCATTTTCTGCATGAATTATACATTGACCACGTTCCAGCGTGGTCAGTTTGCAGCATTCTGTTATTTTGTTTGACAGAGTGTCTTGTTGAGAACATATGTAGGACATGATTTTTTCCTGCAACAGGGAAAATAAAGTATAAGTTTTAAAGATTTATTCTTTAATAAAGGATCTCAAAGCCAGCTTTAGAAAAAGGA
+
ABCCCFFFFFFFGGGGGGGGGGHHHHHHHHHHHHHHHHHHHHHHHHHHHHHGGHHHHHIHIIIIIHHHHHHHHHHHHHHHHHHHHHGHHHHHHHGGGGHHHHHHHHHHHHHHHHHHHHHHHHHHHHHHHHHHHHHHHHHHHHHHHHHHHHHHHHHHHHHHHHHHHHHHHGHHHHHHHHHHHGGHHHHHHHHHHHHHHGHHHHHHHHHHHHHHHHHHHHHHHHHHHHHHHHHHHHHGHGHHHHHGFHHHGGH
@M05620:45:000000000-G6HP7:1:1101:12713:2143 1:N:0:131
ATCTCTATCTCCTAAAAACCTGTTTAGATTTGGAGATAGACCTTCAGGTTTTTCATCATTTTCTGCATGAATTATACATTGACCACGTTCCAGCGTGGTCAGTTTGCAGCATTCTGTTATTTTGTTTGACAGAGTGTCTTGTTGAGAACATATGTAGGACATGATTTTTTCCTGCAACAGGGAAAATAAAGTATAAGTTTTAAAGATTTATTCTTTAATAAAGGATCTCAAAGCCAGCTTTAGAAAAAGGA
+
CCCBCFFFFFFFGGGGGGGGGGHHHHHHHHHHHHHHHHHHHHHHHHHHHHHGGHHHHHIHHHIIHHHHHGHHHHHHHHHHHHHHHHGGHHHHHHGFGGHHHHHHHHHHHHHHHHHHHHHHHHHHHHHHHHHHHHHHHHHHHHHHHHHHHHHHHHHHHHHHHHHHHHHHHGHHHHHHHHHHHGGHHHHHHHHHHHHHGGGHHHGHHHHHHHHHHHHHHGHHHHHHHHHHHHHHHHHHHGHHHHHECGHHGGG
@M05620:45:000000000-G6HP7:1:1101:12728:2152 1:N:0:131
ATCTCTATCTCCTAAAAACCTGTTTAGATTTGGAGATAGACCTTCAGGTTTTTCATCATTTTCTGCATGAATTATACATTGACCACGTTCCAGCGTGGTCAGTTTGCAGCATTCTGTTATTTTGTTTGACAGAGTGTCTTGTTGAGAACATATGTAGGACATGATTTTTTCCTGCAACAGGGAAAATAAAGTATAAGTTTTAAAGATTTATTCTTTAATAAAGGATCTCAAAGCCAGCTTTAGAAAAAGGA
+
>>11>F3DFFFDFGGE1GGGC1BFGBEA3DFHHBF1AF11FG1FCABGBBEFFG2AEDDFGHHF212DHB1A2ABFF2FGA1AF1EE/FGGD1>EB>EHDFCBBBGFHHFHFFGFDBBFGGFHHEGHFHHHFFGB1BGEFFGFCGHGGHH1DFFFGGFDGFHHHGFGHBCHFGHFG1FGHHFAFC?FG1GH?GF1<FFDFGG1<<GFGDGHHFHGFHHHFDG00<DGHDGGGHHHEFEFHHFGCHHH.:.;
@M05620:45:000000000-G6HP7:1:1101:15276:2156 1:N:0:131
AAACCAAGCAGACACTCACCGCTGACTGGAGTTAAGACATGAGGTCAGCTAGATCGGAAGAGCACACGTCTGAACTCCAGTCACTCTCGCGCATCTCGTATGCCGTCTTCTGCTTGAAAAAAAAAAAAAAGAAAATACCAAACAACACAAAGACATGAGAGTTAAAAGAAAAAAGGTAAAAACAGGAAAACAGCCTTTGTCAGAACTACCATCATCAAGACTCTATCTTGAAGGTATGTTCTATAACCTGG
+
BCBCCBBFCFFFGGGGGGGGGGGGEHHGHHHHHHHHHHHHHHHHHHHHHHHHHHHHGGGGHHHHHHHGHHHGHHHHHHHHHHHHHHHHGGGGGGGHHHGGHHHHGGGHGHHHHHHHGHHHFDGGG@>---.<<//000000..........////0000000000000..;/.-.9000000../..////:/../0000000;0/00;/0;00000000/0000;00000000000000000000000..
@M05620:45:000000000-G6HP7:1:1101:15801:2166 1:N:0:131
ATCTCTATCTCCTAAAAACCTGTTTAGATTTGGAGATAGACCTTCAGGTTTTTCATCATTTTCTGCATGAATTATACATTGACCACGTTCCAGCGTGGTCAGTTTGCAGCATTCTGTTATTTTGTTTGACAGAGTGTCTTGTTGAGAACATATGTAGGACATGATTTTTTCCTGCAACAGGGAAAATAAAGTATAAGTTTTAAAGATTTATTCTTTAATAAAGGATCTCAAAGCCAGCTTTAGAAAAAGGA
+
ABBBBFFFFFFFGGGGGGGGGGHHHDHHHHHHHHHHHHHHHHHHHHHHHHHGGHHHHHHHHHHHHHHHHGHHHHHHHHHHHHHHHHGHHHHHHHGEGGGHHHHHHHHHHHHHHHHHGHHHHHHHHHHHGHHHHHHHHHHHHHHHHHHHHHHHHHHHHHHHHHGHHHHHHGHHHHHHGHHHHGGHHHGGHHGGHHHHH>GHHGGHHFHHHHHHHHHHHHHHHFHHHHHHGHHHHHHHHGHHHHHECGHHGGC
@M05620:45:000000000-G6HP7:1:1101:16220:2168 1:N:0:131
ATCTCTATCTCCTAAAAACCTGTTTAGATTTGGAGATAGACCTTCAGGTTTTTCATCATTTTCTGCATGAATTATACATTGACCACGTTCCAGCGTGGTCAGTTTGCAGCATTCTGTTATTTTGTTTGACAGAGTGTCTTGTTGAGAACATATGTAGGACATGATTTTTTCCTGCAACAGGGAAAATAAAGTATAAGTTTTAAAGATTTATTCTTTAATAAAGGATCTCAAAGCCAGCTTTAGAAAAAGGA
+
CCCDDFFFFFFFGGGGGGGGGGHHHHHHHHHHHHHHHHHHHHHHHHHHHHHGGHHHHHHHHIIHIHHHHHHHHHHHHHHHHHHHHHGHHHHHHHGFGGHHHHHHHHHHHHHHHHHHHHHHHHHHHHHHHHHHHHGHHHHHHHHHHHGHHHHHHHHHHHHHHHHHHHHHHGHHHHHHHHHGHGGHHHHHHHHHHHHHHHHHHHHHHHHHHHHHHHHHHGHHHFHHHHHHHHHHHHHHHGHHHHHFHGHHGGH
@M05620:45:000000000-G6HP7:1:1101:15784:2171 1:N:0:131
ATCTCTATCTCCTAAAAACCTGTTTAGATTTGGAGATAGACCTTCAGGTTTTTCATCATTTTCTGCATGAATTATACATTGACCACGTTCCAGCGTGGTCAGTTTGCAGCATTCTGTTATTTTGTTTGACAGAGTGTCTTGTTGAGAACATATGTAGGACATGATTTTTTCCTGCAACAGGGAAAATAAAGTATAAGTTTTAAAGATTTATTCTTTAATAAAGGATCTCAAAGCCAGCTTTAGAAAAAGGA
+
BCCCCFFFFFFFGGGGGGGGGGHHHHHHHHHHHHHHHHHHHHHHHHHHHHHGGHHHHIHHHHIHHHHHHHHHHHHHHHHHHHHHHHGHHHHHHHGGGGHHHHHHHHHHHHHHHHHHHHHHHHHHHHHHHHHHHHHHHHHHHHHHHHHHHHHHHHHHHHHHHHHHHHHHHGHHHHHHHHHHHGGHHHHHHGHHHHHHHHHHHHHHHHHHHHHHHHHHHHHHHGHHHHHHHHHHHHHHHGHHHHHFFHHHGGG
@M05620:45:000000000-G6HP7:1:1101:13786:2263 1:N:0:131
ATCTCTATCTCCTAAAAACCTGTTTAGATTTGGAGATAGACCTTCAGGTTTTTCATCATTTTCTGCATGAATTATACATTGACCACGTTCCAGCGTGGTCAGTTTGCAGCATTCTGTTATTTTGTTTGACAGAGTGTCTTGTTGAGAACATATGTAGGACATGATTTTTTCCTGCAACAGGGAAAATAAAGTATAAGTTTTAAAGATTTATTCTTTAATAAAGGATCTCAAAGCCAGCTTTAGAAAAAGGA
+
BCCBCFFFFFFFGGGGGGGGGGHHHHHHHHHHHHHHHHHHHHHHHHHHHHHGGHHHHHHHHHHHHHHHHHHHHHHHHHHHHHHHHHFHHHHHHHGFGGHHHHHHHHHHHHHHHHHHHHGHHHHHHHHHHHHHHHGHHHHHHHHHHHHHHHHHHHHHHHHHHHHHHHHHHGHHHHHHHHHHHGGHHHHHHHHHHHHHHGHHHHHHHHHHHHHHHHHHHGHHHGHHHHHHHHHHHHHHHGGHHHHFFHGHGGH
@M05620:45:000000000-G6HP7:1:1101:13788:2281 1:N:0:131
ATCTCTATCTCCTAAAAACCTGTTTAGATTTGGAGATAGACCTTCAGGTTTTTCATCATTTTCTGCATGAATTATACATTGACCACGTTCCAGCGTGGTCAGTTTGCAGCATTCTGTTATTTTGTTTGACAGAGTGTCTTGTTGAGAACATATGTAGGACATGATTTTTTCCTGCAACAGGGAAAATAAAGTATAAGTTTTAAAGATTTATTCTTTAATAAAGGATCTCAAAGCCAGCTTTAGAAAAAGGA
+
BBBBBFFFFFFFGGGGGGGGGGHHHHHHHHHHHHHHHHHHHHHHHHHHHHHGGHHHHHHHHHHHHGHHHHHHHHHGHHHHHHHHHHGHHHHFHHGGGGHHHHGHHHHHHHHHHHHHHHHHHHHHGHHHGHGHFHGHHHHHHHHHHHGFHHGHHHHGHHHHHHHHGHHHHGHHHHHHHHHHHGGFHHHHHGHFGHHHHHHHHHHHHHHHHHHHHHHHHGHHHGGHGHHHHHHGHHHHHGHHHHHHGGHGGGH
@M05620:45:000000000-G6HP7:1:1101:17664:2315 1:N:0:131
ATCTCTATCTCCTAAAAACCTGTTTAGATTTGGAGATAGACCTTCAGGTTTTTCATCATTTTCTGCATGAATTATACATTGACCACGTTCCAGCGTGGTCAGTTTGCAGCATTCTGTTATTTTGTTTGACAGAGTGTCTTGTTGAGAACATATGTAGGACATGATTTTTTCCTGCAACAGGGAAAATAAAGTATAAGTTTTAAAGATTTATTCTTTAATAAAGGATCTCAAAGCCAGCTTTAGAAAAAGGA
+
CCCCCFFFFFFFGGGGGGGGGGHHHHHHHHHHHGHHHHHHHHHHHHHHHHHGGHHHHHHHHIIHIHHHHGHHHHHHHHHHHHHHHHGHHHHHHHGGGGHHHHHHHHHHHHHHHHHHHHHHHHHHHHHHHHHHHHHHHHHHHHHHHHHHHHHHHHHHHHHHHHHHHHHHHGHHHHHHFHHHHGGHHHFGHHHGHHGGGFHHHHHHHHHHHHHHHHHHHHHHGFHHHHHHHHHHHHHHHGHHHHHGGHHHGGH
@M05620:45:000000000-G6HP7:1:1101:17663:2342 1:N:0:131
ATCTCTATCTCCTAAAAACCTGTTTAGATTTGGAGATAGACCTTCAGGTTTTTCATCATTTTCTGCATGAATTATACATTGACCACGTTCCAGCGTGGTCAGTTTGCAGCATTCTGTTATTTTGTTTGACAGAGTGTCTTGTTGAGAACATATGTAGGACATGATTTTTTCCTGCAACAGGGAAAATAAAGTATAAGTTTTAAAGATTTATTCTTTAATAAAGGATCTCAAAGCCAGCTTTAGAAAAAGGA
+
AABCBFFFFFFFGGGGGGGGGGHHHHHHHHHHHHHHHHHHHHHHHHHEGHHGGHHHHHHHHHHHHHHHHHHHHHHHHHHHHHHHHHGHHHHHHHGFGGHHHHHHHHHHHHHHHHHHHHHHHHHHHHHHGHGHHHHHHHHHHHHGHHHHHHHHHHHHHHHHHHGHHHHHHGHHHHFHFGAHHEEHGHHHHGHHHHHHHHHHHEHHHHHHHHHHHHHHHHGHGHGBFGHHHHGGGHHHHGFHHFHFGHHFGGG
@M05620:45:000000000-G6HP7:1:1101:12375:2353 1:N:0:131
ATCTCTATCTCTAAAAACCTGTTTAGATTTGGAGATAGACCTTCAGGTTTTTCATCATTTTCTGCATGAATTATACATTGACCACGTTCCAGCGTGGTCAGTTTGCAGCATTCTGTTATTTTGTTTGACAGAGTGTCTTGTTGAGAACATATGTAGGACATGATTTTTTCCTGCAACAGGGAAAATAAAGTATAAGTTTTAAAGATTTATTCTTTAATAAAGGATCTCAAAGCCAGCTTTAGAAAAAGGAA
+
AAABBFFFFFFFCGGGGGGGGGHHDGFGHHHHHH4FGHHHHHHHHGHHHHGGHHHHHHHHHHHHHHHHFGGHGHGHHHHHHHHHHFHHHHHHFGGGGHHHHHHHHHHHHHHHHHHHHHHHHHHHHHHHHGHHHFGGHHHHHHHHHHFGFHHGHGFGFGHHGHGHHHHHGHGHHHHHHHHHGGHHGHHHHGGHGGGGFHHHHHGHGHHHGHHHHHHGDDDF0DDGHHHHHHHHHHHGGGHHHHFFCCCCDHC
@M05620:45:000000000-G6HP7:1:1101:12364:2369 1:N:0:131
ATCTCTATCTCTAAAAACCTGTTTAGATTTGGAGATAGACCTTCAGGTTTTTCATCATTTTCTGCATGAATTATACATTGACCACGTTCCAGCGTGGTCAGTTTGCAGCATTCTGTTATTTTGTTTGACAGAGTGTCTTGTTGAGAACATATGTAGGACATGATTTTTTCCTGCAACAGGGAAAATAAAGTATAAGTTTTAAAGATTTATTCTTTAATAAAGGATCTCAAAGCCAGCTTTAGAAAAAGGAA
+
BBAABFFFFFFFGGGGFGGGGEDHBGGHFFHHGHFHBHBHHHHHHHGHHHGGHGHHFHHHHHHHHDHHFGHFGHHHHHGHBGEHHFGGFHHHBFEGCHGHGFGHHGHHHHHHHHHHHHHHHGHHHHHHHHHHHGHGHHHHHHHHHHHHHHGHHFHHHHHHHHHHHHHHCFHFHHGGHFGHGFFHFHHEHH@FG11FFHHHFFDGGHHG1GHHHHHGD==DGFGFHHHHHHHHHHHGGHHHCGGFGGGAGGH
@M05620:45:000000000-G6HP7:1:1101:13457:2384 1:N:0:131
ATCTCTATCTCCTAAAAACCTGTTTAGATTTGGAGATAGACCTTCAGGTTTTTCATCATTTTCTGCATGAATTATACATTGACCACGTTCCAGCGTGGTCAGTTTGCAGCATTCTGTTATTTTGTTTGACAGAGTGTCTTGTTGAGAACATATGTAGGACATGATTTTTTCCTGCAACAGGGAAAATAAAGTATAAGTTTTAAAGATTTATTCTTTAATAAAGGATCTCAAAGCCAGCTTTAGAAAAAGGA
+
CCBCCFFFFFFFGGGFFGGGGGHHHEHHHHHHHGHFHHHHHHHHHHHHHHHGGHHHHHHHHHHHHHHHHHHHHHHHHHHHHHHHHHGHHHHHHHGFGGHHHHHHHHHHHHHHHHHHHHHHHHHHHHHHHHHHHHHHHHHHHHHHHHHHHHHFHHHHGHHHGGHGHHHHHGHHHHHCDGHHHGGHHHGH1FGGHGHHGGHHHHGHHHHHHHHHHHHHHHHHFHHHGHHHGHHGHHHHHGHHHHHFF0GFGGC
@M05620:45:000000000-G6HP7:1:1101:14011:2397 1:N:0:131
ATCTCTATCTCCTAAAAACCTGTTTAGATTTGGAGATAGACCTTCAGGTTTTTCATCATTTTCTGCATGAATTATACATTGACCACGTTCCAGCGTGGTCAGTTTGCAGCATTCTGTTATTTTGTTTGACAGAGTGTCTTGTTGAGAACATATGTAGGACATGATTTTTTCCTGCAACAGGGAAAATAAAGTATAAGTTTTAAAGATTTATTCTTTAATAAAGGATCTCAAAGCCAGCTTTAGAAAAAGGA
+
BBCCCFFFFFFFGGGGGGGGGGHHHFHHHHHHHHHHHGHHHHHHHHHHHHHGGHHHHIIHHHIHIHHHHGHHHHHHHHHHHHHHHHGHHHHHHHGFGGHHGHHHHHHGHHGHHHHHHHHHHHHHHHHHHHHHHHHHHHHHHHHHHHHHHHHHHHHHHHHHHHHHHHHHHGHHHHHHHHHHHGGGHHHHHHHHHHHHHGGHHGHHHHHHHHHHHHHHHHHHHFHHHHHHHHHHHHHHHGHHHHHGHHGHGGH
@M05620:45:000000000-G6HP7:1:1101:13471:2401 1:N:0:131
ATCTCTATCTCCTAAAAACCTGTTTAGATTTGGAGATAGACCTTCAGGTTTTTCATCATTTTCTGCATGAATTATACATTGACCACGTTCCAGCGTGGTCAGTTTGCAGCATTCTGTTATTTTGTTTGACAGAGTGTCTTGTTGAGAACATATGTAGGACATGATTTTTTCCTGCAACAGGGAAAATAAAGTATAAGTTTTAAAGATTTATTCTTTAATAAAGGATCTCAAAGCCAGCTTTAGAAAAAGGA
+
CDCCDFFFFFFFGGGGGGGGGGHHHHHHHHHHHHHHHHHHHHHHHHHHHHHGGHHHHHHHHIIHIHHHHHHHHHHHHHHHHHHHHHGHHHHHHHGGGGHHHHHHHHHHHHHHHHHHHHHHHHHHHHHHGHHHHHHHHHHHHHHHHHHHHHHHHHHHHHHHHHHHHHHHHGHHHHHHHHHHHGGHHHHHHHHHHHHHHHHHHHHHHHHHHHHHHHHHHGHHHHHHHHHHHHHHHHHHHGHHHHHFGHHHGGH
@M05620:45:000000000-G6HP7:1:1101:13478:2419 1:N:0:131
ATCTCTATCTCCTAAAAACCTGTTTAGATTTGGAGATAGACCTTCAGGTTTTTCATCATTTTCTGCATGAATTATACATTGACCACGTTCCAGCGTGGTCAGTTTGCAGCATTCTGTTATTTTGTTTGACAGAGTGTCTTGTTGAGAACATATGTAGGACATGATTTTTTCCTGCAACAGGGAAAATAAAGTATAAGTTTTAAAGATTTATTCTTTAATAAAGGATCTCAAAGCCAGCTTTAGAAAAAGGA
+
BBBBBFFFFFFFGGFGGGGGGGGGHHHHHHHFHHHHHHHHGGHHHHHHHHHGGHHHHGHHHHHHGHHGHHHGHHHHHFHHHHHHHHGHHHHHHHGGGGHHHHHHHHHHHHGHHHHHHHHHHHHHHHHHHHGGHHHHHHHHHHHHHHHGHHHHHHHHHHHHHHHHHHHHHGHHHHHHHHHHHGGFHHHHHHHHHHHHHHHHHHHHGHHHHHHHHHHHGFHHHFGGHHHHHHHHHHHHHGGHHHGGGHHHGGH
@M05620:45:000000000-G6HP7:1:1101:18716:2430 1:N:0:131
CATCCTGACCCTGAAGTACCCCGGCTTGATTTCTGACATTAGATCGGAAGAGCACACGTCTGAACTCCAGTCACTCTCGCGCATCTCGTATGCCGGCTTCTGCTTGAAAAAAAAAAGAGGGCAGCTGACCGGGTCTCCCTGGGAACGCAAGGCCAAAACTGAAAAAAGCACTTTTTAACTAAGTCCTTCTGACCCGTTCATCAGTTTTTCGTTCCCTTGCTTCTTTTCACCCACTCTCTACTCTCATGCCC
+
BBBBBFFFFFFFGGGGGGGGGGGEGEGE25BFF5F5GBF555FFBCEE2EA1BFGFAEFA2BGH3FGF3F5BEFBHFGEAEG/1E33BF1GGF3>/>/>23BG43B0F3?0B@<@//??//?//CFH100<--<-/=0//<.../..:AC-;..;:/9.0;B0C09;;.9/;/009990000/9/9///9////;-:.BB///////;9/-./.;99/;///B;F//9/;/...:9B/B//;/9//9/B//
@M05620:45:000000000-G6HP7:1:1101:20000:2507 1:N:0:131
CATCCTGACCCTGAAGTACCCCGGCTTGATTTTGACATTAGATCGGAAGAGCACACGTCTGAACTCCAGTCACTCTCGCGCATCTCGTATGCCGTCTTCTGCTTGAAAAAAAAAAAAAACATAACTAGGCATAGTTTCTGTCTGAGACAATACCACACTCCACATATTATGTGTGGTATGCGAATATCAGTCATGCGTCGACTCGATGTTCTGTTTAACTAATGACGTTCACCGTATCTGTACTCCCACTA
+
BCBCCFFFFFFFGGGGGEGGGGGGGGGGHHHHHHGHHHHHHHHHHGGGGHGHHHHHGHHHGHHHHHHHHHHHHHHGHGGGGGGGHHHGGHHHHGGGHGHHHGHHGHHHHHGGGBF<<>-..111<1110/0000<000<00=000000//00/::0.::////:000;;00090../09/0..--.9;00;;00099:----9..9;/.////;/;///////;//.;.////.....//://///./..;
@M05620:45:000000000-G6HP7:1:1101:15389:2510 1:N:0:131
ATCTCTATCTCCTAAAAACCTGTTTAGATTTGGAGATAGACCTTCAGGTTTTTCATCATTTTCTGCATGAATTATACATTGACCACGTTCCAGCGTGGTCAGTTTGCAGCATTCTGTTATTTTGTTTGACAGAGTGTCTTGTTGAGAACATATGTAGGACATGATTTTTTCCTGCAACAGGGAAAATAAAGTATAAGTTTTAAAGATTTATTCTTTAATAAAGGATCTCAAAGCCAGCTTTAGAAAAAGGA
+
CCCBCFFFFFFFGGGGGGGGGGHHHHHHHHHHHHHHHHHHHHHHHHHHHHHGGHHHHIHHHHIHIHHHHHHHHHHHHHHHHHHHHHGHHHHHHHGGGGHHHHHHHHHHHHHHHHHHHHHHHHHHHHHHGHGHHHHHHHHHHHHHHHHHHHHHHHHHHHHHHHHHHHHHHGHHHHHHHHHHHGGHHHHHHHHHHHHHHGHHHHHHHHHHHHHHHHHHHHHHHGHHHHHHHHHHHHHHHGHHHHHFHHHGGGH
@M05620:45:000000000-G6HP7:1:1101:16628:2523 1:N:0:131
CATCCTGACCCTGAAGTACCCCGGCTTGATTTCTGACATTAGATCGGAAGAGCACACGTCTGAACTCCAGTCACTCTCGCGCATCTCGTATTCCGTCTTCTGCTTGAAAAAAAAAAGAGGTCAGCTGGGGGGCTTTCTTTGTGTCAGCAACGAGAAACCTGAAAGAAGCATTTTTTAACTAAGTCCTGCTGAGTCATTCATGAGTTTTTATCCGCCTTGCTTCTTCTCACAGACTCTCTACTCTCATGCCC
+
AAAAAFDBFFB1AGC1BFGGGGA0EAE0B1DFG2GBGHHF1DAGF/E?EE0BCEECHGHEFFGGFFHHFGAGGBGHHHAFGGCAE1FCF/F1BDGFE0E2BGH1110B>G0E//B<//0?FGG01DF0//<--;EFFBBFFF-B/;///;-9-;-BBBFFF/BF/99BBF/B/BB--/;/////:/;9/F/B-9:9/;BB;:BB//;B-;///-;A9-9FB//9//;//9/;/AFFFF9/9BFB//;/9//
@M05620:45:000000000-G6HP7:1:1101:18588:2539 1:N:0:131
AAACCAGAAGACATGAGGTCAGCTAGATCGGAAGAGCACACGTCTGAACTCCAGTCACTCTCGCGCATCTCGTATGCCGTCTTCTGCTTGAAAAAAAAAAAAAAAAAACAAACTATAAAATCGGTCAACCATCGTATCTAGAAGAGGAGATAAAAAGAAGATAAGAATTATATGACAAGACACAAGTAAATGTAGAATGAAGAGATGCATTACTATTATCTGATAACAGTATCACATAGCTGTTGAAGATA
+
AAAAA?AFFFFFCFFGGFBBGFGHFHFHHHGCFEHFFHFHFEEHFEFFGHHHGHFGGHHHHHGGGEE/EGHGFEFHHHGEEFFEDDGEFG0FEEGEEG//////>//<...0.11110<0=/..<..00..0/.../.00000:/...../00000...//900000909;0000900.///----/////////////////--//////;/;////////////9/////9/////////:////////
@M05620:45:000000000-G6HP7:1:1101:20608:2724 1:N:0:131
TACCTGTACTGGGGAAGCAATCGCCATTCCTACCCTAAAGATCGGAAGAGCACACGTCTGAACTCCAGTCACTCTCTCGCATCTCGTATGCCGTCTTCTGCTTGAAAAAAAAAAAAAATAACAACACCACACACCAAACCATCACCTAACAGATAATCTCACATATAAAAACAATATTCTACAAACCACGCTCCCTAGTGAAAACATGCCTTAGACACACCCTCGTGATCATCCCTTACTGACTCTCTCAC
+
DDCDDFFFFFFFGGFGGGGGGGGGGGGHHHHHHHHHHHHHHHHHGGGGHHHHHHHGHHHGHHHHHHHHHHHH5F5G3@1?>EEHHHGGHHHHGFGHGHHHHHHHHHHHHGGGG<></>01=1?1/?....>..........0<00/000/00/00<00000<00000000<..<00:00000000........../0:00000:/.:0<0<000000<<.....-9<:/:0000.0000<000<000000<
@M05620:45:000000000-G6HP7:1:1101:21269:2829 1:N:0:131
ATCTCTATCTCCTAAAAACCTGTTTAGATTTGGAGATAGACCTTCAGGTTTTTCATCATTTTCTGCATGAATTATACATTGACCACGTTCCAGCGTGGTCAGTTTGCAGCATTCTGTTATTTTGTTTGACAGAGTGTCTTGTTGAGAACATATGTAGGACATGATTTTTTCCTGCAACAGGGAAAATAAAGTATAAGTTTTAAAGATTTATTCTTTAATAAAGGATCTCAAAGCCAGCTTTAGAAAAAGGA
+
ABBBBFFFFFFFGGGGGGGGGGHHHGHHHHHHHFHHHHHHHHHHHHHHHHHGGHHHHHHHHHHHHHHHHGHHHHHHHHHHHHHHHHGHHHHHHHGGGGHHHHHHHHHHHHHHHHHHHHHHHHHHHHHHHHHHHHHHHHHHHHHHHHHHHHHHHHHHHHHHHHHHHHHHHGHHHHHHHHHHHGGHHHGGGHHFGHHHHGGHHHHHHHHHHHHHHHHHHHHHHHHHHHGHHHHHHHHHHGHHHGHHHGHEFGH
@M05620:45:000000000-G6HP7:1:1101:16828:2834 1:N:0:131
CATCCTGACCCTGAAGTACCCCGGCTTGATTTCTGACATTAGATCGGAAGAGCACACGTCTGAACTCCAGTCACTCTCGCGCATCTCGTATGCCGTCTTCTGCTTGAAAAAAAAAAAATTTTGTTTGACAGAGTGTCTTGTTGAGAACATATTTATGACATGATTTTTTCCTTCAACAGGGAAAATAAAGTATAAGTTTTAAAGATTTATTCTTTAATAAAGGATCTCAAAGCCAGCTTTAGACAAAGGAA
+
BBBBBFFBFFFFGGGGGGGGGGGGGGGGHHHHHHHFHHHHHHFHHHGGGGFHHHHHHGHHHGFFHHHHHGHHGFGHHHGGGGGGGHHHFGHHHHGFGHFHHHFHHHHEHHAEFCC//>011?10?<01F>1>F1=G1FGFFD.0/.0CGHBG0000=0<<00:C000C-G;G00C0::;CC.../;0099;FFF0;C0;0CBBFFBFG0BFG0BF0/;;B/9/./;FFFBFFEF..A/:BF/;/:F.FF./
@M05620:45:000000000-G6HP7:1:1101:18129:2859 1:N:0:131
ATCTCTATCTCCTAAAAACCTGTTTAGATTTGGAGATAGACCTTCAGGTTTTTCATCATTTTCTGCATGAATTATACATTGACCACGTTCCAGCGTGGTCAGTTTGCAGCATTCTGTTATTTTGTTTGACAGAGTGTCTTGTTGAGAACATATGTAGGACATGATTTTTTCCTGCAACAGGGAAAATAAAGTATAAGTTTTAAAGATTTATTCTTTAATAAAGGATCTCAAAGCCAGCTTTAGAAAAAGGA
+
CCCBCFFFFFFFGGGGGGGGGGHHHHHHHHHHHHHHHHHHHHHHHHHHHHHGGHHHHIHHIHIHHHHHHHHHHHHHHHHHHHHHHHGHHHHHHHGGGGHHHHHHHHHHHHHHHHHHHHHHHHHHHHHHHHHHHHHHHHHHHHHHHHHHHHHHHHHHHHHHHHHHHHHHHGHHHHHHHHGHHGGHHHHHHHHHHHHHHHHHHHHHHHHHHHHHHHHHHHHHHHHGHHHHHHHHHHHHHGHHHHHHHHHHGGH
@M05620:45:000000000-G6HP7:1:1101:18147:2870 1:N:0:131
ATCTCTATCTCCTAAAAACCTGTTTAGATTTGGAGATAGACCTTCAGGTTTTTCATCATTTTCTGCATGAATTATACATTGACCACGTTCCAGCGTGGTCAGTTTGCAGCATTCTGTTATTTTGTTTGACAGAGTGTCTTGTTGAGAACATATGTAGGACATGATTTTTTCCTGCAACAGGGAAAATAAAGTATAAGTTTTAAAGATTTATTCTTTAATAAAGGATCTCAAAGCCAGCTTTAGAAAAAGGA
+
ABAABFFFFFFFGGGGGGGGGGGHHHHHHHHHHGHFGHGHHHGHHHHGHHGGGHGGFHHHHHHHHHHHHHEDGFHHHFHHHGHGHHGGGHHFHGGEGGGHHHFHFHGHGHHHHHGHHHHHHHHHHHHHHHGHHHGHHHHHHHHHHHHHHHHHHHHHHHHHHHHHHHHHHGHHHHHHHHHHHGEFHGGFHGHGHHHGH1FFGHHGHGHHHGHHHHHHHHHHHHHHFHHHGHHHHHGHCGFHHHHHFHHFGGG
@M05620:45:000000000-G6HP7:1:1101:15419:2873 1:N:0:131
ATCTCTATCTCCTAAAAACCTGTTTAGATTTGGAGATAGACCTTCAGGTTTTTCATCATTTTCTGCATGAATTATACATTGACCACGTTCCAGCGTGGTCAGTTTGCAGCATTCTGTTATTTTGTTTGACAGAGTGTCTTGTTGAGAACATATGTAGGACATGATTTTTTCCTGCAACAGGGAAAATACAGTATAAGTTTTAAAGATTTATTCTTTAATAAAGGATCTCAAAGCCAGCTTTAGAAAAAGGA
+
AA?AADFFFFDFDG5BAGGGGGHFF5D4DFFFEFHGF5BFEHHHHEGGGDGCFHDHHHHHHHHGHHHFHFDHFGHFHHHHHFGGHHEFGGHHFFGEEGEFFHHGGHHHHHHHHHFHHGHHHHHHGHHHFHGHEGHHHHHHHHHHHHEDGHHGHHFHHHGFGGHFHBGHHCHHHHFGFHFGGFFHEFGG11?DGH1FGGGFHGHDGGFHGGGHHHHHG0D0<000CGHHHFHHFFACCFFHH0CCCGGCDCF
@M05620:45:000000000-G6HP7:1:1101:15824:2882 1:N:0:131
ATCTCTATCTCCTAAAAACCTGTTTAGATTTGGAGATAGACCTTCAGGTTTTTCATCATTTTCTGCATGAATTATACATTGACCACGTTCCAGCGTGGTCAGTTTGCAGCATTCTGTTATTTTGTTTGACAGAGTGTCTTGTTGAGAACATATGTAGGACATGATTTTTTCCTGCAACAGGGAAAATAAAGTATAAGTTTTAAAGATTTATTCTTTAATAAAGGATCTCAAAGCCAGCTTTAGAAAAAGGA
+
BCBCCFFFFFFFGGGGGGGGGGHHHHHHHHHHHHHHHHHHHHHHHHHHHHHGGHHHHIHIHIIHHHHHHHHHHHHHHHHHHHHHHHGHHHHHHHGGGGHHHHHHHHHHHHHHHHHHHHHHHHHHHHHHGHHHHHHHHHHHHHHHHHHHHHHHHHHHHHHHHHHHHHHHHGHHHHHHHHHHHGGGHHHHHHHHHHHHHHHHHGHGHHHHHHHHHHHHGHHHHFGHHHHHHHHHHHHHHGHHHHHGHHHHGGG
@M05620:45:000000000-G6HP7:1:1101:18134:2887 1:N:0:131
ATCTCTATCTCCTAAAAACCTGTTTAGATTTGGAGATAGACCTTCAGGTTTTTCATCATTTTCTGCATGAATTATACATTGACCACGTTCCAGCGTGGTCAGTTTGCAGCATTCTGTTATTTTGTTTGACAGAGTGTCTTGTTGAGAACATATGTAGGACATGATTTTTTCCTGCAACAGGGAAAATAAAGTATAAGTTTTAAAGATTTATTCTTTAATAAAGGATCTCAAAGCCAGCTTTAGAAAAAGGA
+
BBBBBFFFFFFFGGGGGGGGGGGHHHHHHHHHHHHHHHHHHHHHHHGHHHHGGHHHGHHHHHHHHGHHHGHHHHHHHHHHHGHHHHGHHHHHHHGFGGHHFHGHGHHHHHHGHHHHHHHHHHGHHHHHHHHHHHHHHHHHHHHGHHGHHHHHHHHHHHHHHHGHHHHHHGHHHHGHHHGHHGEHHHHHHGHFGHHHHHHHHGHHGHGHHHHHHHHHHHHHGGHGHHHHGHHHHHABGFGHHHHGGFHGEGH
@M05620:45:000000000-G6HP7:1:1101:15433:2887 1:N:0:131
ATCTCTATCTCCTAAAAACCTGTTTAGATTTGGAGATAGACCTTCAGGTTTTTCATCATTTTCTGCATGAATTATACATTGACCACGTTCCAGCGTGGTCAGTTTGCAGCATTCTGTTATTTTGTTTGACAGAGTGTCTTGTTGAGAACATATGTAGGACATGATTTTTTCCTGCAACAGGGAAAATAAAGTATAAGTTTTAAAGATTTATTCTTTAATAAAGGATCTCAAAGCCAGCTTTAGAAAAAGGA
+
BCCCCFFFFFFFGGGGGGGGGGHHHHHHHHHHHHHHHHHHHHHHHHHHHHHGGHHHHHHHHIIIHHGHHGHHHHHHHHHHHHHHHHGHHHHHHHGFGGHHHHHHHHHHHHHHHHHHHHHHHHHHHHHHGGGHHHHHHHHHHHHHHHGHHHHHHHHHHHHHHHHHHHHHHGHHHHHHHHHHHGGHHHHHHGHHHHHHHHHHHGHHHHHHHHHHHHHHHGHHHGHHHHHHHHHGHHHHHGHHHHHHHHHHGGH
@M05620:45:000000000-G6HP7:1:1101:19408:2909 1:N:0:131
CATCCTGACCCTGAAGTACCCCGGCTTGATTTCTGACATTAGATCGGAAGCACACGTCTGAACTCCAGTCACTCTCGCGCATCTCGTATGCCGTCTTCTGCTTGAAAAAAAAAAAAGAGGGCAGCTTGGGGGCGTTCTTTGTGTAAGCAAGGAGAACCGTGAACGGATCATTTTGTAACGAAGTCCCGCTGAACCAGTCATGAGTGTTTATCAGCCTAGCTTCTTATTACAGACTCTCTAATCTCATACCA
+
BBBBBFFFFFFFGGGGGGGGGGGGGGGGHHFHHGHGHHHHGHHHHHGEFEEFGHHGHFHGDGHHFHHGBFGFFHHHGGGGGE/BGGF?GHFHGGGHFEFHFHFHGHFHA@DFG?C</?0//?.<.C10..><--;AE.C0B09/;00;0;/...../.-..:A0..9.-.//://.:9/.....9//-9-;.//;..::/9/;/;///.//;//;:B///99;FF/;///;:/.;FFFFB/9F//99/99/
@M05620:45:000000000-G6HP7:1:1101:10412:2910 1:N:0:131
AAACCAAGCAGACACTCACCGCTCCCTCGCCACAGGCCAATAGTTTGTCCTCACTGAGTTGGCAACAAGTGGCTGCTGTGGCTGCCATTTTTCTGGTGATGGCCATCAGCCCCGACGAGGTCAGCTGGGGGGCTTTCTTTGTGTAAGCAACGAGAAACCTGAAAGAAGCATTTTTTAACTAAGTCCTGCTGAGTCATTCATGAGTTTTTAGCCGCCTTGCTTCTTCTCACAGACTCTCTACTCTCATACCA
+
@A@AAAA1ACBCGFGGGFGGAEEGEFHHAFGGGHCGFGHHHGGHFHHHHHHHFHHHHHGFFHHHHHHHHHFHFHGGHFGHEFCFGGFHHGHHHHHGHGHHGGHHHHHHHHBEGEGGE@CCCGFB1GC0C?CGAGGGGGGGGFBFFF/FBFF@FFFFFFFFEFFEFFAFFFFFFFF@AFFFFFF/FFFFFFBF9BBFFFFFF//:FFFFEFFFFB@@BFBFBFFFFFFFFFFFFFFFFFFFFFFEFFF/;B/
@M05620:45:000000000-G6HP7:1:1101:15128:2921 1:N:0:131
TACCTGTACTGGGGAAGCAATCGCCATTCCTACCCTAAAGATCGGAAGAGCACACGTCTGAACTCCAGTCACTCTCGCGCATCTCGTATGCCGTCTTCTGCTTGAAAAAAAAAAAATTATTTTTTTTGACAGCGTGTCTTGTTGATAACATATGTAGGACATGATTTTTTCCTGCAACAGTGAAAATACAGTATAAGTTTTAAAGATTTATTCTTTAATAAAGGATCTCAAAGCCAGCTTTAGAAAAATTA
+
AAAAAFFDFFBFGCGGFFGFGGGGGGGHHFHBGGGFHHCHHHHE?FAFFHGGHHHG1AGGB5GGHHHGFHHHHHHHDGGCE1EFHE??GBGFE1>FFEH44FG30?BFGEECC///01?<GGHF<@C-<DH0.-<.<CGHHHF.:;G0CGGBCBGGHF0C/00;FFFFBBFGG0;C00./000;09CB00;90CBBBBBFB//B/:FFFFFFFF/BBFFFBF//9:BFFF//:.A9.;9BF//;BFF../;
@M05620:45:000000000-G6HP7:1:1101:16081:2924 1:N:0:131
CATCCTGACCCTGAAGTACCCCGGCTTGATTTCTGACATTAGATCGGAAGAGCACACGTCTGAACTCCAGTCACTCTCGCGCATCTCGTATGCCGTCTTCTGCTTGAAAAAAAAAAAAATCCTCGTTTAGATCTACCTCGTGATACCAGCCTAACTACGTACCCATCTCCTTCACTACCTCCCTTCTTAATTGACCTTCCTTCTTATCATTCTCCCTTACTTCCTCCCCCTATCCAGCGCCTACCCTACCC
+
BCBBCFFFFFFFGGGGGGGGGGGGGGGGHHHHHGHFHHHHGHHHHHGGGGGHHHHGHGHHHGGHHHHHHHHHHHHHHGGGGGGFEHHGGGHGHHGGGHGHHHHHHHHHHHEEGGG@///0?<11....<1111100000.<.//00000..////00:..0.:00//00;000000;/;00;./0:0;09000000;;9:090/:///;//////::;/99/;//9/..;-.///9//---../..//..;
@M05620:45:000000000-G6HP7:1:1101:19398:2925 1:N:0:131
CATCCTGACCCTGAAGTACCCCGGCTTGATTTCTGACATTAGATCGGAAGCACACGTCTGAACTCCAGTCACTCTCGCGCATCTCGTATGCCGTCTTCTGCTTGAAAAAAAAAAAAAAAGACCGCAGGGGGGAGTGTTTTGAGTAAGAGATGAAAAGAAAAGAAGAGGACAATACCACTTAAGAAGTCAAGAATGAGGATAGAAGTGTCGTATATTAATAGACAATTGAAGCTGTAGAGATACATCAGACT
+
CCDDDFFFFFFFGGGGGFGGGGGGGGGGHHHHHHHGHHHHHHGHHHGGGGHHHHHGHHHGHGHHHHHHHHHHHHHHGGGGGFEHHHGGHHHHGFGHGHHHHHHHHHHHHGGGG>>//-<..00------:---::.00//...00;:00/000000/9.///9./0..;;/.:0000:00:0000/:000:0/0000/;/00000;000.../00000000000/000000000::000000000000000
@M05620:45:000000000-G6HP7:1:1101:9283:3002 1:N:0:131
ATCTCTATCTCCTAAAAACCTGTTTAGATTTGGAGATAGACCTTCAGGTTTTTCATCATTTTCTGCATGAATTATACATTGACCACGTTCCAGCGTGGTCAGTTTGCAGCATTCTGTTATTTTGTTTGACAGAGTGTCTTGTTGAGAACATATGTAGGACATGATTTTTTCCTGCAACAGGGAAAATAAAGTATAAGTTTTAAAGATTTATTCTTTAATAAAGGATCTCAAAGCCAGCTTTAGAAAAAGGA
+
BCBCCFFFFFFFGGGGGGGGGGHHHHHHHHHHHHHHHHHHHHHHHHHHHHHGGHHHHHHHHHHHHHHHHHHHHHHHHHHHHHHHHHGGHHHHHHGGGGHHHHHHHHHHHHHHHHHHHHHHHHHHHHHHHHHHHHHHHHHHHHHHHHGHHHHHHHHHHHHHHHHHHHHHHGHHHHHHHHHHHGGHHHHGHHHHHHHHHHHHHHHHHHHHHHHHHHHHHHHHHHHHGHHHHHHHHHHHHGHHHHHFHHHHGGH
@M05620:45:000000000-G6HP7:1:1101:9162:3007 1:N:0:131
ATCTCTATCTCCTAAAAACCTGTTTAGATTTGGAGATAGACCTTCAGGTTTTTCATCATTTTCTGCATGAATTATACATTGACCACGTTCCAGCGTGGTCAGTTTGCAGCATTCTGTTATTTTGTTTGACAGAGTGTCTTGTTGAGAACATATGTAGGACATGATTTTTTCCTGCAACAGGGAAAATAAAGTATAAGTTTTAAAGATTTATTCTTTAATAAAGGATCTCAAAGCCAGCTTTAGAAAAAGGA
+
3AAABFFFFFFDFGGGGGGGGGHCFHHHHHHHHHHGHHHBGFHHHHGHGHHGGHHHHHHHHHHHHGHHHFHHHHHHHHHHHHFHHHEGHHHHHHGFGGHGHGHHGHHHHHHFGHHHGHDGHHHHGFFHGGHHCHHHHFHHHHHGGHHHFCGHHHHHHHHHHHHGHHHHHGHHHHEHGGHHHGGHE<?DDFGGHHGFGFGHHH1FGGHFHEGHGHHHHHHH0<DFFHHFFFDGGH.GCGHHGHHFFGHFDGG
@M05620:45:000000000-G6HP7:1:1101:9300:3007 1:N:0:131
ATCTCTATCTCCTAAAAACCTGTTTAGATTTGGAGATAGACCTTCAGGTTTTTCATCATTTTCTGCATGAATTATACATTGACCACGTTCCAGCGTGGTCAGTTTGCAGCATTCTGTTATTTTGTTTGACAGAGTGTCTTGTTGAGAACATATGTAGGACATGATTTTTTCCTGCAACAGGGAAAATAAAGTATAAGTTTTAAAGATTTATTCTTTAATAAAGGATCTCAAAGCCAGCTTTAGAAAAAGGA
+
ABBBCFFFFFFFGGGGGGGGGGHHHHHHHHHHHHHGHHHHHHHHHHHHHHHGGHHHHHHHHHHHHHHGHGHHHHHHHHHHHHHHHHGGGHHHHHGGGGHHHHHHHHHHHHHHHHHHHHHHHHHHHHHHHHHHHHHHHHHHHHHHHHHHHHHHHHHHHHHHHHGHHHHHHGHHHGHHHHHHHFGHHHHHHDGHHHHGHHHHHHHHHHHHHHHHHHHHHHHHHHHHHHHFHHHHHHHHHGHHHHHGGHHGGGH
@M05620:45:000000000-G6HP7:1:1101:9149:3023 1:N:0:131
ATCTCTATCTCCTAAAAACCTGTTTAGATTTGGAGATAGACCTTCAGGTTTTTCATCATTTTCTGCATGAATTATACATTGACCACGTTCCAGCGTGGTCAGTTTGCAGCATTCTGTTATTTTGTTTGACAGAGTGTCTTGTTGAGAACATATGTAGGACATGATTTTTTCCTGCAACAGGGAAAATAAAGTATAAGTTTTAAAGATTTATTCTTTAATAAAGGATCTCAAAGCCAGCTTTAGAAAAAGGA
+
BBBBBFFFBFFFGGFGGGGGFGHHHHHFHHHHHHHGHHHGEFHHHHHHGHHFFHFHGHFHHHHHHFHFHFGGGHHGHGGHHEGHGHFFGGHHHHGGGGHHHHHHHHGHECHHGHHHGGGHHHHHFGGHHFHHFCFGHHHHHGHHDGHGFGGHHHHHHHHHHHHFHHHHFCGHHHFHDGHHHEACHGGFHGG?GGGFG=GGGHFFGFFGHHHHGHHHHHHFDDGGGHHFHHHGHHFHGGHHHHHGGHHHGGC
@M05620:45:000000000-G6HP7:1:1101:9172:3028 1:N:0:131
ATCTCTATCTCCTAAAAACCTGTTTAGATTTGGAGATAGACCTTCAGGTTTTTCATCATTTTCTGCATGAATTATACATTGACCACGTTCCAGCGTGGTCAGTTTGCAGCATTCTGTTATTTTGTTTGACAGAGTGTCTTGTTGAGAACATATGTAGGACATGATTTTTTCCTGCAACAGGGAAAATAACGTATAAGTTTTAAAGATTTATTCTTTAATAAAGGATCTCAAAGCCAGCTTTAGAAAAAGGA
+
ABBABFFFFFFFGGGBDGEGGGGGH5BFFGH5EGHGHHFHHHHHHDHBGHHGGH5GHBHHHHHH5EGFEEGHHHHEHFHHHHHHHH1FGFHHBGGGAEHHHEHHHGHH3FGBHHHHHHGHGHHHHHHHFHHHFFHFHHHHHHE0F?FGHHHHHHHHHGHGGFHGEGHHHGHHHHHHFHFF//??GHGBH1?FFHFHHHGGHHHHFHBGHHHHHHHHGEGH0==<GHGFFGE:0C.GHEHCGHH0CGGFGDG
@M05620:45:000000000-G6HP7:1:1101:9164:3046 1:N:0:131
ATCTCTATCTCCTAAAAACCTGTTTAGATTTGGAGATAGACCTTCAGGTTTTTCATCATTTTCTGCATGAATTATACATTGACCACGTTCCAGCGTGGTCAGTTTGCAGCATTCTGTTATTTTGTTTGACAGAGTGTCTTGTTGAGAACATATGTAGGACATGATTTTTTCCTGCAACAGGGAAAATAAAGTATAAGTTTTAAAGATTTATTCTTTAATAAAGGATCTCAAAGCCAGCTTTAGAAAAAGGA
+
>AABBFFFFFFFGGGFGFGGGGFGFHGFFFHGFFFHFHHHHHHHHGHHHHHGGHHHGHHHHHHHFHHHHHGHGHHHHHHHHHHHFHDGGHHHHHGGGGHHHGGHHHHHFHHGHHHHHHHHHHHHHHHHHHHHHHHHHHHHHHGHHHHHHHGHHHHHHHHHHHHHHHHHHGHHHHHFFHHFEGEHHFGHGEGG1<FBBFGHHHHHHHHHHHGHHHHHHGHHDH0DGHHHHHHGBGFCGEHHHBHEFCFG.CC
@M05620:45:000000000-G6HP7:1:1101:17385:3048 1:N:0:131
ATCTCTATCTCCTAAAAACCTGTTTAGATTTGGAGATAGACCTTCAGGTTTTTCATCATTTTCTGCATGAATTATACATTGACCACGTTCCAGCGTGGTCAGTTTGCAGCATTCTGTTATTTTGTTTGACAGAGTGTCTTGTTGAGAACATATGTAGGACATGATTTTTTCCTGCAACAGGGAAAATAAAGTATAAGTTTTAAAGATTTATTCTTTAATAAAGGATCTCAAAGCCAGCTTTAGAAAAAGGA
+
BBBCCFFFFFFFGGGGGGGGGGFHHHHHHHHHHHHHGHHHHHGHHHHHHHHGGHHHHGHHHHHHHGHHHGHHHHHHHHHHHHGHHHGFGHHHHHGFGGHHHHHHHHHHHHHHHHHHHHHFHHHHHHHHHHHHHHGGGHHHHHHHHHHHHHHHGHHHHHHHHHHHHHHHHGHHHHHGGHHHHGGHHHGHHHGGHHHHHGHHHHHHHHHHHHHHHHHHHHHHHHHHFHHHHHHHHHHHHGHHHHHHGFHHGGH
@M05620:45:000000000-G6HP7:1:1101:16125:3050 1:N:0:131
CATCCTGACCCTGAAGTACCCCGGCTTGATTTCTGACATTAGATCGGAAGAGCACACGTCTGAACTCCAGTCACTCTCGCGCATCTCGTATGCCGTCTTCTGCTTGAAAAAAAAAAAAAATCAACTTATCAAGACCCCTTTGAAACACACAGCTAACAGAGAAGAACTGACTAAGGCCTGGATACCCTGTCAATCAGTCACACCCCGTCATTTACCTCGAATTGCTCTGCACGGATTGTATTCTCACATCA
+
CCDDDFFFFFFFGGGGGGGGGGGGGGGGHHHHHHHHHHHHHHHHHHGGGFHHHHHHHGHHHGHHHHHHHHHHHHHHHHGGGGGGEHHHGGHHHHGGGHGHHHHHHHHHHHHGGGGD/</-01<10<111>11<0</<...000=00:.<A..<0<CC00/</0/0//000<00:0//.0../00<<00/0000<<000000:0..--<<B:0<0<<00../0.00<0:0:00.--.</00<<0000000<0
@M05620:45:000000000-G6HP7:1:1101:11500:3091 1:N:0:131
ATCTCTATCTCCTAAAAACCTGTTTAGATTTGGAGATAGACCTTCAGGTTTTTCATCATTTTCTGCATGAATTATACATTGACCACGTTCCAGCGTGGTCAGTTTGCAGCATTCTGTTATTTTGTTTGACAGAGTGTCTTGTTGAGAACATATGTAGGACATGATTTTTTCCTGCAACAGGGAAAATAAAGTATAAGTTTTAAAGATTTATTCTTTAATAAAGGATCTCAAAGCCAGCTTTAGAAAAAGGA
+
AAABBFFFFFFFGGGGFGGGGGHFHFHHHHHHGFHFHHHHHHHHFBGHHHHGGHBGHHHHHHHHHHHHHGHHFHHBGHHHHHHHHHGHHHHFGFEBFGHHGGHHHHHHHHHFHHHHHHGHHHHHHHHHBGEF?FHHHHHHHHGH4FGDGFHFHHHFFH3BGGGFHHHHFDGFHHFGGFFFHGGHHFFDDGGGHHFFGGFGHFC1FGGGHHHGHHHHDDGF<0DGCGHHFHHHGHF/GEHHFFG0;0:.:A:
@M05620:45:000000000-G6HP7:1:1101:11522:3097 1:N:0:131
ATCTCTATCTCCTAAAAACCTGTTTAGATTTGGAGATAGACCTTCAGGTTTTTCATCATTTTCTGCATGAATTATACATTGACCACGTTCCAGCGTGGTCAGTTTGCAGCATTCTGTTATTTTGTTTGACAGAGTGTCTTGTTGAGAACATATGTAGGACATGATTTTTTCCTGCAACAGGGAAAATAAAGTATAAGTTTTAAAGATTTATTCTTTAATAAAGGATCTCAAAGCCAGCTTTAGAAAAAGGA
+
ABABBFFFFFFFGGGGGGGGGGHHHHHHHHHHHGHHHHHGGHHHHHHHHHHGGHHHHHHHHHHHHHHHHGHHHHHHGHHHHHHHHHFGHHHHHHGFGGFHGHHHHHHGHHHHHHHHHHHHHHHHHHHHHHHHHHGHHHHHHHHHFHGHHHGHHHHHHHHHHHHHHHHGHGHHHHHHHHGHHGGHHHGDFFGGGHHHHFGHHHFHHHHHHHHHHHHHHHHHGGHHHHHHHGHGHFGHHGHHHHHFHHHFDDF
@M05620:45:000000000-G6HP7:1:1101:11517:3115 1:N:0:131
ATCTCTATCTCCTAAAAACCTGTTTAGATTTGGAGATAGACCTTCAGGTTTTTCATCATTTTCTGCATGAATTATACATTGACCACGTTCCAGCGTGGTCAGTTTGCAGCATTCTGTTATTTTGTTTGACAGAGTGTCTTGTTGAGAACATATGTAGGACATGATTTTTTCCTGCAACAGGGAAAATAAAGTATAAGTTTTAAAGATTTATTCTTTAATAAAGGATCTCAAAGCCAGCTTTAGAAAAAGGA
+
BCCCCFFFFFFFGGGGGGGGGGHHHHHHHHHHHHHHHHHHHHHHHHHHHHHGGHHHHHIHHIIHHHHHHHHHHHHHHHHHHHHHHHGHHHHHHHGGGGHHHHHHHHHHHHHHHHHHHHHHHHHHHHHHHHHHHHHHHHHHHHHHHHHHHHHHHHHHHHHHHHHHHHHHHGHHHHHHHHHHHGGHHHHHHHHHHHHHHHHHHHHHHHHHHHHHHHHHHHHHHHHHHHHHHGHGHHHHHGHHHHHGHHHHGGH
@M05620:45:000000000-G6HP7:1:1101:9067:3266 1:N:0:131
ATCTCTATCTCTAAAAACCTGTTTAGATTTGGAGATAGACCTTCAGGTTTTTCATCATTTTCTGCATGAATTATACATTGACCACGTTCCAGCGTGGTCAGTTTGCAGCATTCTGTTATTTTGTTTGACAGAGTGTCTTGTTGAGAACATATGTAGGACATGATTTTTTCCTGCAACAGGGAAAATAAAGTATAAGTTTTAAAGATTTATTCTTTAATAAAGGATCTCAAAGCCAGCTTTAGAAAAAGGAA
+
ABAABFFFFFFFGGGGGGGFFFFHDFFFHHHHFHHH5FFGHHHHHFFHHHGFHHGFHHHGHHHHFBFHEFGHHHHHHHHHFHBHHGEFGFFGBEEECHHFHGHGGHFHHGHFHHHGHHHHHHHHHHHHHHHHHGGGHHHHHHHHHHHHGHHHHFHHHHHHHGHHHHHHGHHHGFFGHFHHGGGHGGEGHGDGFH?FFHHHHHHHFHHHFHHHHHHHDD==DDDFHHHHGHHHHGFHFHHHFFFFFHFEDGG
@M05620:45:000000000-G6HP7:1:1101:18480:3271 1:N:0:131
ATCTCTATCTCCTAAAAACCTGTTTAGATTTGGAGATAGACCTTCAGGTTTTTCATCATTTTCTGCATGAATTATACATTGACCACGTTCCAGCGTGGTCAGTTTGCAGCATTCTGTTATTTTGTTTGACAGAGTGTCTTGTTGAGAACATATGTAGGACATGATTTTTTCCTGCAACAGGGAAAATAAAGTATAAGTTTTAAAGATTTATTCTTTAATAAAGGATCTCAAAGCCAGCTTTAGAAAAAGGA
+
BCCCCFFFFFFFGGGGGGGGGGHHHHHHHHHHHHHHHHHHHHHHHHHHHHHGGHHHHHIHIHIIIHHHHHHHHHHHHHHHHHHHHHGHHHHHHHGGGGHHHHHHHHHHHHHHHHHHHHHHHHHHHHHHHHHHHHHHHHHHHHHHHHHHHHHHHHHHHHHHHHHHHHHHHGHHHHHHHHHHHGGHHHHHHHHGHHHHHGHHHHHHHHHHHHHHHHHHHHHHHHHHHHHHHHHHHHHHHGHHHHHHFGHHGGH
@M05620:45:000000000-G6HP7:1:1101:9051:3274 1:N:0:131
ATCTCTATCTCTAAAAACCTGTTTAGATTTGGAGATAGACCTTCAGGTTTTTCATCATTTTCTGCATGAATTATACATTGACCACGTTCCAGCGTGGTCAGTTTGCAGCATTCTGTTATTTTGTTTGACAGAGTGTCTTGTTGAGAACATATGTAGGACATGATTTTTTCCTGCAACAGGGAAAATAAAGTATAAGTTTTAAAGATTTATTCTTTAATAAAGGATCTCAAAGCCAGCTTTAGAAAAAGGAA
+
AAAAAFFFFFFFBFGGG1E11BGG3DB3FG1G1ACF1F1GF1FGHFHAGHGECGF22GHHHBFHHFBB1DDGFFHHFHFDDGGHHGHGBGBFBE/EEFBFBBFGGFHHFHFGFHHFHFHHHGFFGGHEH1>BFBFF22GBGEG2</GFG<FFDFGBFFBGGB1FGHHHCFFH1<GB10@FFFFHFFDH1<@1?G1@FGHHBG><1<FD1>G1=GH10====GB/</00<=FFHA/:.CHF0;::CHFC./:
@M05620:45:000000000-G6HP7:1:1101:9075:3286 1:N:0:131
ATCTCTATCTCTAAAAACCTGTTTAGATTTGGAGATAGACCTTCAGGTTTTTCATCATTTTCTGCATGAATTATACATTGACCACGTTCCAGCGTGGTCAGTTTGCAGCATTCTGTTATTTTGTTTGACAGAGTGTCTTGTTGAGAACATATGTAGGACATGATTTTTTCCTGCAACAGGGAAAATAAAGTATAAGTTTTAAAGATTTATTCTTTAATAAAGGATCTCAAAGCCAGCTTTATAAAAAGGAA
+
AAAAADFFFDFFFGGFEEGFGFHH5BBDGGGCHCFG5BGHFFFGFDFHHFFEGDGHHHHHFFHFGHF53AFGHHHHDHHHHGFGH1AGGB5DF0BF0?FFGGFFGDGG@GHDGHDFGGHHHF4FGGHGFEGFFHFHHHH3GHHEFGGHFGGHGFGBDHGCGFHGGGGF@G1F11<@GHF/<F0FGHHED<FFDH1<GHGHGEHFBGHHHHGHHHGG0==0=00<DGHHHFHGHGB..CGCG0;;CHBD:/G
@M05620:45:000000000-G6HP7:1:1101:18473:3288 1:N:0:131
ATCTCTATCTCCTAAAAACCTGTTTAGATTTGGAGATAGACCTTCAGGTTTTTCATCATTTTCTGCATGAATTATACATTGACCACGTTCCAGCGTGGTCAGTTTGCAGCATTCTGTTATTTTGTTTGACAGAGTGTCTTGTTGAGAACATATGTAGGACATGATTTTTTCCTGCAACAGGGAAAATAAAGTATAAGTTTTAAAGATTTATTCTTTAATAAAGGATCTCAAAGCCAGCTTTAGAAAAAGGA
+
BBCCCFFFFFFFGGGGGGGGGGHHHHHHHHHHHHHHHHHHHHHHHHHHHHHGGHHHHHHHHIIIHHHHHHHHHHHHHHHHHHHHHHGHHHHHHHGFGGHHHHHHHHHHHHHHHHHHHHHHHHHHHHHHGHHHHHHHHHHHHHHHHHGHHHHHHHHHHHHHHHHHHHHHHGHHHHHGHHHHHGGHHHHGHHHGHHHHHGHHHGHGHHHHHHHHHHHHHGHHHFFHHHHHHHHHHHHHHGHHHHGHBGHGGGH
@M05620:45:000000000-G6HP7:1:1101:9342:3314 1:N:0:131
ATCTCTATCTCCTAAAAACCTGTTTAGATTTGGAGATAGACCTTCAGGTTTTTCATCATTTTCTGCATGAATTATACATTGACCACGTTCCAGCGTGGTCAGTTTGCAGCATTCTGTTATTTTGTTTGACAGAGTGTCTTGTTGAGAACATATGTAGGACATGATTTTTTCCTGCAACAGGGAAAATAAAGTATAAGTTTTAAAGATTTATTCTTTAATAAAGGATCTCAAAGCCAGCTTTAGAAAAAGGA
+
ABCCCFFFFFFFGGGGGGGGGGHHHHFHHHHHHHHHHHHHHHHHHHHHHHHGGHHHHIHHHHHHHHHHHHHHHHHHHHHHHHHHHHGHHHHHHHGGFGHHHHHHHHHHGHHHHHHHHHHHHHHHHHHHHHHHHGHHHHHHHHHHHHHHHHHHHHHHHGHHHHHHHHHHHGHHHHHHHHGHHGGHHHHHGHHHHHGHHHHHHHHHHHHHHHHHHHHHHHHHHHHEHHHHHHHHHHHHHGHHHHHFGFHHFGH
@M05620:45:000000000-G6HP7:1:1101:16947:3361 1:N:0:131
ATCTCTATCTCCTAAAAAGGAAGAAAGGGGAGGGAAGATCGGAAGAGCACACGTCTGAACTCCAGTCACTCTCGCGCATCTCGTATGCCGTCTTCTGCTTGAAAAAAAAAAAACAATAGGTAAGACTGGAGGCAAACTTGGTATACGTAACAATAAACCAGAAAAAATCATTAATAAAGGAAGACCAGATGAGACCGTAGTGAGGTAGTAGCTACGTGGAGGCGTGTCACAGACTCTCACCTCGCAGACCA
+
ABAABFFFFFFFGGGGGGGGGGHGGHHGGGGGGGFFGHHHHGGGGHHGHHGHGGHHGEHHHHHHHHHHHHHHHGGGEEEEHGHGGHHHHGGGHGHHHHHHHEHHHHECDD@C>///11?111111111.00......000<00000.00..0;00:00/...://.9./:0000009000//:./:/..000;009-.9.99B9./////////;....;.:.;.-;./////./////:9/9.-9.-.9.
@M05620:45:000000000-G6HP7:1:1101:11370:3367 1:N:0:131
ATCTCTATCTCCTAAAAACCTGTTTAGATTTGGAGATAGACCTTCAGGTTTTTCATCATTTTCTGCATGAATTATACATTGACCACGTTCCAGCGTGGTCAGTTTGCAGCATTCTGTTATTTTGTTTGACAGAGTGTCTTGTTGAGAACATATGTAGGACATGATTTTTTCCTGCAACAGGGAAAATAAAGTATAAGTTTTAAAGATTTATTCTTTAATAAAGGATCTCAAAGCCAGCTTTAGAAAAAGGA
+
AAAABFFFFFFFGGGGGGGGGGHHHHHHHHHHHHHHHHHHHHHHHFHFHHHGGHGHFFHHHHHHHHGHHHHHHHHHHHHHHHHHHHGHHHHGGHGFGGHHHHHHHHHHHHHHHHHHHHHHHHHHHHHHHHGHHHGHHGHHHHHHHHHHHHHFHHHGHHFHHHHHHHHHHGHHHHHHHHHHHGGHHHHGGFHGFHHHHHHHHHHHHHHHHFHHHHHHHBHHHFHHHHHHHHHGHHHHFFHHHHHFHGFFGGH
@M05620:45:000000000-G6HP7:1:1101:11366:3385 1:N:0:131
ATCTCTATCTCCTAAAAACCTGTTTAGATTTGGAGATAGACCTTCAGGTTTTTCATCATTTTCTGCATGAATTATACATTGACCACGTTCCAGCGTGGTCAGTTTGCAGCATTCTGTTATTTTGTTTGACAGAGTGTCTTGTTGAGAACATATGTAGGACATGATTTTTTCCTGCAACAGGGAAAATAAAGTATAAGTTTTAAAGATTTATTCTTTAATAAAGGATCTCAAAGCCAGCTTTAGAAAAAGGA
+
A?ABBFFFFFFFGGCGGGGGGGHHHH5FHHGGCHHGHHHFFHHHHHB3GHHGGGHHHHHHHHHHHHGGFHHHHGHFHHHHHHHHHHGGHHHGGHGEECHGHHHHHFHFFHHHHHHHHHHHHHHHHHHHHHHHFHHHHHHHHFHGFHHHHHGHHHGGFHEHHHHHHHHHHGHHHFHHHHHFHGGHHHHHHGGGHHHHHHHHGGHHHHHHGHHHHHHHHHHHHHHEHFGHHGHFHHHHFGHHHHGGHCFC..C
@M05620:45:000000000-G6HP7:1:1101:14366:3450 1:N:0:131
ATCTCTATCTCCTAAAAACCTGTTTAGATTTGGAGATAGACCTTCAGGTTTTTCATCATTTTCTGCATGAATTATACATTGACCACGTTCCAGCGTGGTCAGTTTGCAGCATTCTGTTATTTTGTTTGACAGAGTGTCTTGTTGAGAACATATGTAGGACATGATTTTTTCCTGCAACAGGGAAAATAAAGTATAAGTTTTAAAGATTTATTCTTTAATAAAGGATCTCAAAGCCAGCTTTAGAAAAAGGA
+
CCCCCFFFFFFFGGGGGGGGGGHHHHHHHHHHHHHHHHGHHHHHHHHHHHHGGHHHHGHHHHHHHHHHHHHHHHHGHHHHHGHHHHGGHHHHHHGGGGHGHHHHHGHHHGHHHHHHHHHHHHHHHHHHHHHHGHFGHHHHHHHHHHGHHHHHEGHHHHHHHHHGHHHHHCHHHHGHHHFHHGGFHFHFHFFGFHHFHFGHFHGHHGHHHHHHHHHHHEHHGGHHHHHHHHGEHHHFHGHHHHHGGFHEGAC
@M05620:45:000000000-G6HP7:1:1101:10745:3864 1:N:0:131
CATCCTGACCCTGAAGTACCCCGGCTTGATTTCTGACATTAGATCGGAAGAGCACACGTCTGAACTCCAGTCACTCTCGCGCATCTCGTATGCCGTCTTCTGCTTGAAAAAAAAAAAAGAACAGATGAGCACAGCGTGTCAAAACATTTAGTCAAACAGAGAGCAGAAAAGATAGGGGAGGCGGGGTGGAAGGACGCAGTGCTGCTGCTGAGGCGAGACGGAGCGGAGGCATGGATGGAGAGTGGATAAGA
+
BBBBCFFFFFFFGGGGGGGGGGGEEEGGAGHHGHHFGBGGFHGHHHGGGGHHHHHHHGHHHGHHHHHHFGGHFHHHHHEFGGGGEGGB?EHHHHGFGHGGHHHHGHHGFGGGGDGG<>//0?000111111000.-<../0000.<00000000000.///:..0://09/.990/.;.-:.----9--.09;.;----.0000:9F0000...-9--.....------..0..000.//0.009000000
@M05620:45:000000000-G6HP7:1:1101:18388:3866 1:N:0:131
CATCCTGACCCTGAAGTACCCCGGCTTGATTTCTGACATTAGATCGGAAGAGCACACGTCTGAACTCCAGTCACTCTCGCGCATCTCGTATGCCGTCTTCTGCTTGAAAAAAAAAAAAAAAGAAAAGAAAAAAAAAATAAAAAGATATGTCAACAAAGCGGGAATGTGATAATGACAAATAACAAAAGGGTGGATAGAGAAGATATACGAGCAAAATGCGTACAACACTACGGTACTATACACAAAGAAAT
+
CCDDDFFFFFFFGGGGGGGGGGGGGGGGHHHHHHHHHHHHHHHHHHGGGGHHHHHHHGHHHGHHHHHHHHHHGHHHHHGGGGGGFHHHGGHHHHGGGHGHHHHHHHHHGHHGGGGF></--<>0<//..<C.-----:00000..000;0;0000..//.--9-/000000:000000/000000../....-.0000000/00:0:0.;.--/0/:00.;.-900;90//../..00000000..//:/:
@M05620:45:000000000-G6HP7:1:1101:20028:3870 1:N:0:131
ATCTCTATCTCCTAAAAACCTGTTTAGATTTGGAGATAGACCTTCAGGTTTTTCATCATTTTCTGCATGAATTATACATTGACCACGTTCCAGCGTGGTCAGTTTGCAGCATTCTGTTATTTTGTTTGACAGAGTGTCTTGTTGAGAACATATGTAGGACATGATTTTTTCCTGCAACAGGGAAAATAAAGTATAAGTTTTAAAGATTTATTCTTTAATAAAGGATCTCAAAGCCAGCTTTAGAAAAAGGA
+
BBBBBFFFFFFFGGGGGGGGGGHHHHHHHHHHGHHHHHHHHHHHHHHHHHHGGHGGHHHHHHHHHHHHHHHHHHHHHHHHHHHHHHGHHHHHHHGGGGHHHHHHHHHHHHHHHHHHHHHHHHHHHHHHHHHHHHHHHHHHHHHHFGHHHHHHHHHHHHHHHHHHHHHHHGHHHHGHFHHHHGGHHHGHHHHGGHGHG=FHHHCGHHHFHHHHHHHHHHHHHHGHHHGGHHHHGHHHHGHHHHHHHHHHGGH
@M05620:45:000000000-G6HP7:1:1101:11005:3881 1:N:0:131
CATCCTGACCCTGAAGTACCCGGCTTGATTTCTGACATTAGATCGGAAGAGCACACGTCTGAACTCCAGTCACTCTCGCGCATATCGTATGCCGTCTTCTGCTTGAAAAAAAAAACAAGTGCTGCTGACCGCGGCCCCCCTGAACCCCAAGGCCAACAGAGATAAGAGGACTCAGGTGTGGCGCGGCCGAGGGCCGCGCTCCTCCCGTCCTTGCCCCAGGCATTGTCTGCCTGGCTTGATTTCTGCCATTA
+
BBBBBFFFFFFFGFGGGGGGGFE2EE?2AAG5EFFD35DFFB5B2222EFEGFFA1AFAAFGH3FAGAGEGHHHF5F1FF?/F14B??1BFG3E>/?/4BFF43B03B30>E/C/?<?F>GF@DF1<100>>A--<<-<@@CB0/;..:CHEEF...;//;/090000..9//;0;FC0...-;9-@------..-----..:99AD.9.;//;9/9..9.9/9/99/9/9/:9..A-./99//;///9//
@M05620:45:000000000-G6HP7:1:1101:10746:3881 1:N:0:131
CATCCTGACCCTGAAGTACCCCGGCTTGATTTCTGACATTAGATCGGAAGAGCACACGTCTGAACTCCAGTCACTCTCGCGCATCTCGTATGCCGTCTTCTGCTTGAAAAAAAAAAAAAAAAAAAAAAAAACGATATGATAAACTAAATGAAATAAAAGTACACAAAACCGCATAGTAAAGAAAGAAACTGATATACAGATACATACTAACACATAAAAAGTACAGCTAACGTTTGTGCAAGACCCAGAAA
+
CCCCCFFFFFFFGGGGGGGGGGGGGGGGHHHHHHHHHHHHHHHHHHGGGGHHHGHHHGHHHGHHHHHHHHHHFHHHHHGGGGGGFHHHFFHHHHGGGHGHHHHHHHHHGHHGGGGG>//->-<---;----.-;9.-00000000000000000000009;0090.....---..0;00000./:/.//0000000000000000000:0;00.000000.000;00900/.//9./;;0:0///;.../0
@M05620:45:000000000-G6HP7:1:1101:11014:3896 1:N:0:131
CATCCTGACCCTGAAGTACCCGGCTTGATTTCTGACATTAGATCGGAAGAGCACACGTCTGAACTCCAGTCACTCTCGCGCATCTCGTATGCCGTCTTCTGCTTGAAAAAAAAAAAAAGAACTTCAGACCGAGGCCCCCCTGAACCCCAAAGCCCACAGATAGAAAATGACTCAGGTTAGGCTCTGCCGACGCCCGTGCTGCTACCGACCTTTCCCCAGTCATTTTCTGCCTGGCTTGGTTTCTTACATTT
+
CCCCCFFFFFFFGGGGGGGGGGGGGGGHHHHHHHHHFHHHHHHHHGFGGHHHHHHHGHHHGHGHHHHHHHHHHHHHHGGGGFG@EHHFEHHHGGEEHGHHHHHHHHHHHFGGGGG>/>//0011>1111<-<--=..---::/<9.9;.../99.C.9AF0;0900/0BF90CBB:F0;.9:0;/;09@;=----9-...0:00:FA.;9.000;9BB.BB0:00;00:0;00..9;-.:;.:00000;90
@M05620:45:000000000-G6HP7:1:1101:12056:3898 1:N:0:131
ATCTCTATCTCCTAAAAACCTGTTTAGATTTGGAGATAGACCTTCAGGTTTTTCATCATTTTCTGCATGAATTATACATTGACCACGTTCCAGCGTGGTCAGTTTGCAGCATTCTGTTATTTTGTTTGACAGAGTGTCTTGTTGAGAACATATGTAGGACATGATTTTTTCCTGCAACAGGGAAAATAAAGTATAAGTTTTAAAGATTTATTCTTTAATAAAGGATCTCAAAGCCAGCTTTAGAAAAAGGA
+
BCBCCFFFFFFFGGGGGGGGGGHHHHHHHHHHHHHHHHHHHHHHHHHHHHHGGHHHHHHHIHIHHHHHHHHHHHHHHHHHHHHHHHGGHHHHHHGFGGHHHHHHHHHHHHHHHHHHHHHHHHHHHHHHHHHHHHHHHHHHHHHHHHHHHHHHHHHHHHHHHHHHHHHHHGHHHHHHHHHHHGGHHHHHHHHHHHHHHHHHHHHHHHHHHHHHHHHHHHHHHHHHHHHHHGHGHHFFHGHHHHHGHGHGGGH
@M05620:45:000000000-G6HP7:1:1101:19196:3905 1:N:0:131
ATTCTATCTCCTAAAAACCTGTTTAGATTTGGAGATAGACCTTCAGGTTTTTCATCATTTTCTGCATGAATTATACATTGACCACGTTCCAGCGTGGTCAGTTTGCAGCATTCTGTTATTTTGTTTGACAGAGTGTCTTGTTGAGAACATATGTAGGACATGATTTTTTCCTGCAACAGGGAAAATAAAGTATAAGTTTTAAAGATTTATTCTTTAATAAAGGATCTCAAAGCCAGCTTTAGAAAAAGGAA
+
BCCCCFFFFFFFGGGGGGGGGGHHEHHHHHHHHHHHHHHHHHHHHHHHHHGGHHHHHIHHHIHHHHHHHHHHHHHHHHHHHHHHHGHHHHHHHGGGGHHHHHHHHHHHHHHHHHHHHHHHHHHHHHHHHHHHHHHHHHHHHHHHHHGHGHHHHHHHHHHHHHHHHHHHGHHHHHHHHHHHGGGHHHHHHHGHHHHHGHHHHHHHHHHHHHHHHHHHHGHGHHGHHHHHHHHHHHGHGHHHGEHHGHHFEHG
@M05620:45:000000000-G6HP7:1:1101:14791:3915 1:N:0:131
CATCCTGACCCTGAAGTACCCGGCTTGATTTCTGACATTAGATCGGAAGAGCACACGTCTGAACTCCAGTCACTCTCGCGCATCTCGTATGCCGTCTTCTGCTTGAAAAAAAAAAAAAGGATAAAGCATGAAAGTATGATATAGGTACAGTTGTTAAAGAGAGAGAATAAGGAATGATAAGACACGAGATTAGTGTTCATTGAAAACAAGTACGTGTAGAGAGGAATAGTAAGTGAGGTGTGAATGAAGAA
+
CCCCCFFFFFFFGGGGGGGGGGGGGGGHHHHHHHHHHHHHHHHHHGGGGHHHHHHHGHHHGHHHHHHHHHHHHHHHHGGGGGGEHHHGGHHHHGFGHGHHHHHHHHHGHHGGGDG<>///01>1111<111111111110000=000000=000.00000//....0000;00/0:09000;0/9.--9:0;00000000000000/../000.:/;/0000.../00000000000./.0.00000000/
@M05620:45:000000000-G6HP7:1:1101:12051:3915 1:N:0:131
ATCTCTATCTCCTAAAAACCTGTTTAGATTTGGAGATAGACCTTCAGGTTTTTCATCATTTTCTGCATGAATTATACATTGACCACGTTCCAGCGTGGTCAGTTTGCAGCATTCTGTTATTTTGTTTGACAGAGTGTCTTGTTGAGAACATATGTAGGACATGATTTTTTCCTGCAACAGGGAAAATAAAGTATAAGTTTTAAAGATTTATTCTTTAATAAAGGATCTCAAAGCCAGCTTTAGAAAAAGGA
+
BCCCCFFFFFFFGGGGGGGGGGHHHHHHHHHHHHHHHHHHHHHHHHHHHHHGGHHHHHHHIIIHIHHHHGHHHHHHHHHHHHHHGHGHHHHHHHGGGGHHGHHHHHHHHHHHHHHHHHHHHHHHHHHHGHHHHBHHHHHHHHHHHHHHHHHHHHHHHHHHHHHHHHHHHGHHHHHHHHHHHGGHHHHHGHHHHHHHHHGHHHHHHHHHHHHHHGHHHHHHHHHHHHHHHGHHHHHHHGHHHGHGGHHGGFH
@M05620:45:000000000-G6HP7:1:1101:19198:3925 1:N:0:131
ATTCTATCTCCTAAAAACCTGTTTAGATTTGGAGATAGACCTTCAGGTTTTTCATCATTTTCTGCATGAATTATACATTGACCACGTTCCAGCGTGGTCAGTTTGCAGCATTCTGTTATTTTGTTTGACAGAGTGTCTTGTTGAGAACATATGTAGGACATGATTTTTTCCTGCAACAGGGAAAATAAAGTATAAGTTTTAAAGATTTATTCTTTAATAAAGGATCTCAAAGCCAGCTTTATAAAAAGGAA
+
AABBAFFFFFFFGGGGGGGGGFHH5F4GEH5FF44FGBFGFHHHHEFHHHGGHHHHFGHHHHHHHGGDBFFGHHEHHHHGGHHHHGHHHHFHHGF1EGHHHHHHFHHHHFHHHHFFHFHHHHFGFFGHGHBFHHFHHHHEHGHFCGGHG3GHGGFHGFGHHHFGHHHHGHHHGHGHHHHHGGF/FHGGGFHGHHGG>>GHHHHGGHHHHHHHHHHHBGFHHFFHFHHHBHGFFGF.EHHGG0C0GCGAEFH
@M05620:45:000000000-G6HP7:1:1101:14787:3932 1:N:0:131
CATCCTGACCCTGAAGTACCCGGCTTGATTTCTGACATTAGATCGGAAGAGCACACGTCTGAACTCCAGTCACTCTCGCGCATCTCGTATGCCGTCTTCTGCTTGAAAAAAAAAAAAAAAGGAGATAGGACAACATCATCTGATGATCTTAGAATGAAAAAAAAATAAGATGGTGATATAACGTAATAGGAATAGGCACGAAACTATAACACAATTACACGTTTATCTAAGATGATGATACATGAATAATA
+
BCCCCFFFFFFFGGGGGEGGGGGGGGGGHHHHHHGHHHHHGFHHHGGGGHFHGHHHGFHHGHFHHHHHHHHHHHHHHGGGGGGGGHHGGHHHHGGGHGHHHHHHHHHGHHGGGGG>//<-..>..<00/<0/.../<000000000000000;0000:00.----.00000000;;09;900./...000000:00009....-00000000:.000000.9./.00000000000:00:000000;0000
@M05620:45:000000000-G6HP7:1:1101:10509:4056 1:N:0:131
ATCTCTATCTCCTAAAAACCTGTTTAGATTTGGAGATAGACCTTCAGGTTTTTCATCATTTTCTGCATGAATTATACATTGACCACGTTCCAGCGTGGTCAGTTTGCAGCATTCTGTTATTTTGTTTGACAGAGTGTCTTGTTGAGAACATATGTAGGACATGATTTTTTCCTGCAACAGGGAAAATAAAGTATAAGTTTTAAAGATTTATTCTTTAATAAAGGATCTCAAAGCCAGCTTTAGAAAAAGGA
+
>A1>AFFFFFFFGGGGFGGGBABFGFGGAAGHHBF10FGFBG1GF1DGGGFAEGEDFHHFHFGHHB2GHFDBEHFFHBAHE11F1AE/BGH2@BEE?EHGGFF@@GFGHGGGDD2@BBGHGEHH0FGGFHGFFH1>BFBBGHFGE<FGFHGHDFFGFHHHHHHHHHHHHGHHGHGHHHHHHEGHHGFHGHHDFFHHHGHHHFFHGHHHGHHHHHGFHHHHHH0DFFHHHHHHHHHHHGHHHHGHHHHHCGG
@M05620:45:000000000-G6HP7:1:1101:21239:4087 1:N:0:131
AAACCAGAAGACATGAGGTCAGCTAGATCGGAAGAGCACACGTCTGAACTCCAGTCACTCTCGCGCATCTCGTATGCCGTCTTCTGCTTGAAAAAAAAAAAACCCGGAGGAGCACCCAATGCTGCTGACTGAGACCCCCCTTAACCCCAAGTCCATCCGAGAGAAGATGACTCAGGTGAGGATAGTCCGACGACCAAGCTAATCCCCGCAGATCCCAAATCATCTTCTGACCCGCCTGACTTCTCAAACTA
+
BBBBBBBFFFFFGGBGGGFGGGHHFHHGHHFGGGHHHGHHHGHHHGGHHHHHHHGHGHHHHHGGGGGGGHHHGGHHHHGGGFGHFFFFHHHHFHHGGGEE//?<///<//////0?>C.01<11<1<1>10<C00<<.<A:.;CC0;.:C.00;C00..:9;@9F/9;;000909/0/0../:/9/::9.;--9--...////;//.-;---///9;/.////////99//9.---..;/9/;//////9/
@M05620:45:000000000-G6HP7:1:1101:11789:4127 1:N:0:131
ATCTCTATCTCCTAAAAACCTGTTTAGATTTGGAGATAGACCTTCAGGTTTTTCATCATTTTCTGCATGAATTATACATTGACCACGTTCCAGCGTGGTCAGTTTGCAGCATTCTGTTATTTTGTTTGACAGAGTGTCTTGTTGAGAACATATGTAGGACATGATTTTTTCCGCAAACGGGGAAATTAAGGATTAGTTTTAAAGGTTTATTCTTTTATTAAGGATCCTAAAGCCAGCCTTTGGAAAAGGAA
+
3ABBBFFFFFFFGGGGGGGGGGGHHHHHHHHHHHHGHGHHHHHHHHHHHHHGGHHHHHHHHHHHHHHHHGHHHHHHHHHHHHHHHHGGHHHHHHGGGGHHHHHHHHHHHHHHHHHHHHHHHHHHHHHHGHHHHHHHHHHHHHHHHHHHHHHHHHHHHHHHHHHHHHHHH/F2///>/0/?E/<EHF1FF11111><=DGG0<D000=D/<D00=G0CC0GHBHB0//00;C00;/...;F00/;CFG/E/C
@M05620:45:000000000-G6HP7:1:1101:8336:4136 1:N:0:131
CATCCTGACCCTGAAGTACCCCGGCTTGATTTCTGACATTAGATCGGCGGAGCACACGTCTGAACTCCAGTCACTCTCGCGCATCTCGTATGCCGTCTTCTGCTTGAAAAAAAAAAAACCAAAGTATACAAAGAACGGACAAATTCACTATAACTACATGCCACAGATGACCAGAGCTACTTGCCGAGGATGACCTCATACATCCCCACCAACCTCACCCCGAACACTGTCTACTGCGCACAAAGTCACAC
+
BBBBBFFFFFFFGGGGGGGGGGEGGGGGHHHHHGHHHHHHHGFHHHE2AEGGGHHHHGHGGFHGHHHHFHGGGHHHHHEFEGFFEGGGFEHHGHFFGHGHH2GFHHHH2GF?C@@@A<...<./00000000;/./..::-:/00000;00;90;0//;00000../0000/9.../0000////-----///9///////9/B/..;......///;..------.9/99//////.-;--..///////
@M05620:45:000000000-G6HP7:1:1101:11787:4153 1:N:0:131
ATCTCTATCTCCTAAAAACCTGTTTAGATTTGGAGATAGACCTTCAGGTTTTTCATCATTTTCTGCATGAATTATACATTGACCACGTTCCAGCGTGGTCAGTTTGCAGCATTCTGTTATTTTGTTTGACAGAGTGTCTTGTTGAGAACATATGTAGGACATGATTTTTTCCTGCAACAGGGAAAATAAAGTATAAGTTTTAAAGATTTATTCTTTAATAAAGGATCTCAAAGCCAGCTTTAGAAAAAGGA
+
AABBBFFFFFFFGGGGGGGGGGGHHHGHHHHHCFHHHFGHGHHHHHHFHHHGGHHHHHHHHHHHHHGHFFGHHHHGHHHHHHHHHHGHHHHHHHGGGGHHHHHHHHHHHHEHHHHHHHHHHHHHHHHHHHHHHHHFHGHHHHHHHGHHHHHHHHHHHHHHHHHHHHHHHGGHHHHHHHHHHEEHEHHHHGGGGGHHHHHHGHHHHHHHHHHHHHHHHHHHGHHGHHHHGHGHGFHGHGFHHHHFHFHFADF
@M05620:45:000000000-G6HP7:1:1101:20788:4189 1:N:0:131
ATCTCTATCTCCTAAAAACCTGTTTAGATTTGGAGATAGACCTTCAGGTTTTTCATCATTTTCTGCATGAATTATACATTGACCACGTTCCAGCGTGGTCAGTTTGCAGCATTCTGTTATTTTGTTTGACAGAGTGTCTTGTTGAGAACATATGTAGGACATGATTTTTTCCTGCAACAGGGAAAATAAAGTATAAGTTTTAAAGATTTATTCTTTAATAAAGGATCTCAAAGCCAGCTTTAGAAAAAGGA
+
BBBBBFFFFFFFGGGGGGGGGGHGHGHHHHHHHHHHHHHHGHHHHHHHHHHGGHFGHHHHHHHHHHHHHGHHHHHHHHHHHGGHHHGHHHHHHGGGGGHHHHHHHHHHHHHHHHHHHHHHHHHHHHHHGGHHHHHHHGHHHHHHHHHHHHHHHHHHHHFGGHHHHHHHHGHHHHHHHHHHHGGHHFGGHHHHHHBGHGHHHHHHHFHHHHHHHHHHHHHHGGHHHHGHHHHHHHHGHGHHHHHFHHHHGGH
@M05620:45:000000000-G6HP7:1:1101:20787:4210 1:N:0:131
ATCTCTATCTCCTAAAAACCTGTTTAGATTTGGAGATAGACCTTCAGGTTTTTCATCATTTTCTGCATGAATTATACATTGACCACGTTCCAGCGTGGTCAGTTTGCAGCATTCTGTTATTTTGTTTGACAGAGTGTCTTGTTGAGAACATATGTAGGACATGATTTTTTCCTGCAACAGGGAAAATAAAGTATAAGTTTTAAAGATTTATTCTTTAATAAAGGATCTCAAAGCCAGCTTTAGAAAAAGGA
+
BBBBBFFFFFFFGGGGGGGGGFHHHHHHHHHHHHHHHHFHHFHHHHHHHHHGGHHHHGHHHHHHHHHFHFGFFHGHHHHHHGHFHHGGHHHHHHGEFGHHFHGHHHFHHGHHHHHGHHHHHHHHGHHHGHGHHHHHHHHHHHHHHHHGHHHHHHHHHHHHHHHHHHHHHGHHHHHHHGGHHGGGHGHHFFGGGFHHHHHHHHGGHHHHHHHHHHHHHHHHHHFHHHHHHGFGHHHHHGHGHHHHFHHFDGF
@M05620:45:000000000-G6HP7:1:1101:21873:4233 1:N:0:131
CATCCTGACCCTGAAGTACCCCGGCTTGATTTCTGACATTAGATCGGAAGAGCACACGTCTGAACTCCAGTCACTCTCGCGCATCTCGTATGCCGTCTTCTGCTTGAAAAAAAAAATTATTTTGTTTGACAGAGTGTCTTGTTGAGAACATATGTAGGACATGATTTTTTCCTGCACCAGGGAAACTACAGTATAAGTTTTACAGCTTTATTCTTTACTCCAGGATCTCAAAGCCAGCTTTAGAAAAAGGA
+
AAAAAFFFF4FFGGGGFGGGGGGEEGGCFHHHHFHHFHHHHGBGHHGEFE1GBGHCHCHHHGHDFAGEGFGF3FGGDGEEGEE1/3BGGGFGFHGGEGGHFH4FHHCGFDH?/<//0<@@DDF@?FG01?11FCDDHHHHHFGG1><1<0FDGHHHHH0G/DGBGGBDDCGFGHF//;.:.:C:9/9;/:9BCGBFB;FF;B0000;CFFGGGGGGB0B0/;//ABFFF////.:;AEFFFFEBFFFFD.F
@M05620:45:000000000-G6HP7:1:1101:15675:4258 1:N:0:131
ATCTCTATCTCCTAAAAACCTGTTTAGATTTGGAGATAGACCTTCAGGTTTTTCATCATTTTCTGCATGAATTATACATTGACCACGTTCCAGCGTGGTCAGTTTGCAGCATTCTGTTATTTTGTTTGACAGAGTGTCTTGTTGAGAACATATGTAGGACATGATTTTTTCCTGCAACAGGGAAAATAAAGTATAAGTTTTAAAGATTTATTCTTTAATAAAGGATCTCAAAGCCAGCTTTAGAAAAAGGA
+
BBBABFFFFFFFGGGGGFGGGGHHHHHHHHHHHGHHHHHHHHHHHHHGHHHGGHHHHHHHHFHHHHHHHHHHHHHHHHHHGHHHGHGHHHHHHHGGGGHHHHHHHHHHHHHHHHHHHHHHHHHHGHHHGHHHHHHHHHHHHHHHHHHHHHHHHHHHHHHHHHHHHHHHHGHHHHHHFHHHGGGHHHGHGHHHHHHHHGGHHHFHHHHHHHHHHHHHHHGHGFHHHHHHHHHHHHHHHGHHGFHB:GHHGGH
@M05620:45:000000000-G6HP7:1:1101:15093:4264 1:N:0:131
ATCTCTATCTCCTAAAAACCTGTTTAGATTTGGAGATAGACCTTCAGGTTTTTCATCATTTTCTGCATGAATTATACATTGACCACGTTCCAGCGTGGTCAGTTTGCAGCATTCTGTTATTTTGTTTGACAGAGTGTCTTGTTGAGAACATATGTAGGACATGATTTTTTCCTGCAACAGGGAAAATAAAGTATAAGTTTTAAAGATTTATTCTTTAATAAAGGATCTCAAAGCCAGCTTTAGAAAAAGGA
+
CCCCCFFFFFFFGGGGGGGGGGHHHHHHHHHHHHHHHHHHHHHHHHHHHHHGGHGHHGHHHHHHHHHHHGHHHHHGHHHHHHHHHHGHHHHHHHGGGGHHHHGHHHHHHHHHHHHHHHHHHHHHHHHHHHHHHHHHHHHHHHHHHHHGHHHHHHHHHHHHHHHHHHHHHGHHHHGHHHHHHGGGHHHGHFHGHHGHHFGHHHGHHGHHHHHHHHHHHHHGHFFHHHHHHHHGHHHHHGHHHHHGHHHHGGH
@M05620:45:000000000-G6HP7:1:1101:11993:4273 1:N:0:131
CATCCTGACCCTGAAGTACCCCGGCTTGATTTCTGACATTAGATCGGAAGAGCACACGTCTGAACTCCAGTCACTCTCGCGCATCTCGTATGCCGTCTTCTGCTTGAAAAAAAAAAAAAATAAAAATTGTCACAGTTCTGCCCGGGAGACAGCAACGATAGACGAGAAACGAGGCTGGTATTTCGGCCGTTGCACACATCCCGGAGGGCGAGAGCGGCCGGGCTCATACATTAGTTTACCATCATAATAAG
+
BCCCCFFFFFFFGGGGGFGGGGGGGGGGHHHHHHHGHHHHHHHHHHGGEGHHHHHHHGGHHGGHHHHHHHHHHHHHHHGGGGGGEHHHGGHHHHGFGHGHHFHHHHHG3GGGGFGDC//-01111101111100<0000000..----..//./:.-...900.--..0;...--...9900;9/--.--;..900..00/..---9-9-----.-----:--9.000000000:0000909000000000
@M05620:45:000000000-G6HP7:1:1101:15087:4282 1:N:0:131
ATCTCTATCTCCTAAAAACCTGTTTAGATTTGGAGATAGACCTTCAGGTTTTTCATCATTTTCTGCATGAATTATACATTGACCACGTTCCAGCGTGGTCAGTTTGCAGCATTCTGTTATTTTGTTTGACAGAGTGTCTTGTTGAGAACATATGTAGGACATGATTTTTTCCTGCAACAGGGAAAATAAAGTATAAGTTTTAAAGATTTATTCTTTAATAAAGGATCTCAAAGCCAGCTTTAGAAAAAGGA
+
BBBBBFFFFFFFGGGGGGGGGFGHHHGHHHHHHHHHHHHHFHHHHHHHHHHGGHGHHGHHHHHHHHHFHGHHHHHGHHHHHHHHHHGHHHHHHHGEGGHHFHGHHHHHHHHHHHHHHHHHHHHHHHHHGHGHHHGHHHHHHHHHGHHHHHEGGHHHHHHHHHHHHHHHHGHHHHGHHHHHHFEFHHHFHFFFFGGHHFGHHFFFHGHHHHHHHHHHHGHHGFFGHHHHHFGGHHHHHGHHHHHHGFFHGGF
@M05620:45:000000000-G6HP7:1:1101:21509:4286 1:N:0:131
ATCTCTATCTCCTAAAAACCTGTTTAGATTTGGAGATAGACCTTCAGGTTTTTCATCATTTTCTGCATGAATTATACATTGACCACGTTCCAGCGTGGTCAGTTTGCAGCATTCTGTTATTTTGTTTGACAGAGTGTCTTGTTGAGAACATATGTAGGACATGATTTTTTCCTGCAACAGGGAAAATAAAGTATAAGTTTTAAAGATTTATTCTTTAATAAAGGATCTCAAAGCCAGCTTTAGAAAAAGGA
+
3AABBFFFFFFFGGGGGGGGGGHHHHHHHHHHHGHHHHHHHHHHGHHHHHHGGHHHHGHHHHHHHHHHHHHHHHHHHHHHHGHHHHGGGHHHHHGGGGHHHHHHHHHHHHHHHHHHHHHHHHHHHHHHHHGHHHHHHHHHHHHHHHHGHHHHHHHHHHHHHHGGHHHHHGHHHHHHBGHHHGGGEFFHGGHHHHHHHGHHHHCGGFHFHHHHHHHHHGGFGFHHEGHHDGHGFFHHHGHHHHHEHHHGGGH
@M05620:45:000000000-G6HP7:1:1101:21511:4304 1:N:0:131
ATCTCTATCTCCTAAAAACCTGTTTAGATTTGGAGATAGACCTTCAGGTTTTTCATCATTTTCTGCATGAATTATACATTGACCACGTTCCAGCGTGGTCAGTTTGCAGCATTCTGTTATTTTGTTTGACAGAGTGTCTTGTTGAGAACATATGTAGGACATGATTTTTTCCTGCAACAGGGAAAATAAAGTATAAGTTTTAAAGATTTATTCTTTAATAAAGGATCTCAAAGCCAGCTTTAGAAAAAGGA
+
BCCCCFFFFFFFGGGGGGGGGGHHHHHHHHHHHHHHHHHHHHHHHHHHHHHGGHHHHHHHHHHHIHHHHHHHHHHHHHHHHHHHHHGHHHHHHHGGGGHHHHHHHHHHHHHHHHHHHHHHHHHHHHHHHHHHHHHHHHHHHHHHHHHHHHHHHHHHHHHHHHHHHHHHHGHHHHHHHHHHHGGHHHHGHHHHHGHHHGGHHGHHHHHHHGHHHHHHHGHHHGHHHHHHGHHGGHHHHGHHHHHHHHGHGGH
@M05620:45:000000000-G6HP7:1:1101:21493:4313 1:N:0:131
ATCTCTATCTCCTAAAAACCTGTTTAGATTTGGAGATAGACCTTCAGGTTTTTCATCATTTTCTGCATGAATTATACATTGACCACGTTCCAGCGTGGTCAGTTTGCAGCATTCTGTTATTTTGTTTGACAGAGTGTCTTGTTGAGAACATATGTAGGACATGATTTTTTCCTGCAACAGGGAAAATAAAGTATAAGTTTTAAAGATTTATTCTTTAATAAAGGATCTCAAAGCCAGCTTTAGAAAAAGGA
+
BCCCCFFFFFFFGGGGGGGGGGHHHHHHHHHHHHHHHHHHHHHHHHHHHHHGGHHHHHHHIIHHHHHHHHHHHHHHHHHHHHHHGHGHHHHHHHGGGGHHHHHHHHHHHHHHHHHHHHHHHHHHHHHHGHHHHHHHHHHHHHHHHHHHHHHHHHHHHHHHHHHHHHHHHGHHHHHHHHHHHGGHHHHGGHHGGHHHH>GHHHGHHHHHHHHHHHHHHGHHHHHHHHGHHGGFHGHHHGHHHHHGHGHHGGH
@M05620:45:000000000-G6HP7:1:1101:16193:4314 1:N:0:131
TACCTGTACTGGGGAAGCAATCGCCATTCCTACCCTAAAGATCGGAAGAGCACACGTCTGAACTCCAGTCACTCTCGCGCATCTCGTATGCCGTCTTCTGCTTGAAAAAAAAAAAAAAAAGAATAATAGCAAATTTTCTTTTATATTAATTCATTCTTCACTTAATATTTCCTTCCTAGATTCTCCAGCTATATCCGTATCACATAATAATGCTTGAGTGAATACACAGCAATTCAACTTACGCCAGTTTA
+
CCCDDFFFFFFFGGGGGGGGGGGGGGGHHHHGHHHHHHHHHHHHGGGGHHHHHGHGGHHGGFHHHHHHHHHHHHHHGGGGGGEHHHGGHHHHGEGHGHHHHHHHHHHGHGGGGCB<//<<..<0000=000000=00==0000000;0000::0:;000;00000:00000;000;000000000000/000000;.:...0:000000::0:000.000000000:0.;//:0:0000:00..-.-0;00
@M05620:45:000000000-G6HP7:1:1101:21518:4326 1:N:0:131
ATCTCTATCTCCTAAAAACCTGTTTAGATTTGGAGATAGACCTTCAGGTTTTTCATCATTTTCTGCATGAATTATACATTGACCACGTTCCAGCGTGGTCAGTTTGCAGCATTCTGTTATTTTGTTTGACAGAGTGTCTTGTTGAGAACATATGTAGGACATGATTTTTTCCTGCAACAGGGAAAATAAAGTATAAGTTTTAAAGATTTATTCTTTAATAAAGGATCTCAAAGCCAGCTTTAGAAAAAGGA
+
AABBBFFFFFFFGGFGGGGGGGHHHHHHHHHHHFHHHHHGHHHHHHFHHHHGGHHHHHHHHHHHGHHHHHHHHHHGHHHHHHHHGHGHHHHHHHGEFGHGDHGHHHHFHHHHHHHHHHHHHHHHHGHHFFHHHHHHHHHHHHHHHHHHHHHHHHHHHHHHFHHHHHHHGGHHHHHGGFHHHGGHHHHHHGHHHEHHHGGFGFFFHGFHHFFDGGHHHGHFGFFFFGGDGBDHHEHHHGGHHHHHHHG:DGH
@M05620:45:000000000-G6HP7:1:1101:19686:4423 1:N:0:131
ATCTCTATCTCCTAAAAACCTGTTTAGATTTGGAGATAGACCTTCAGGTTTTTCATCATTTTCTGCATGAATTATACATTGACCACGTTCCAGCGTGGTCAGTTTGCAGCATTCTGTTATTTTGTTTGACAGAGTGTCTTGTTGAGAACATATGTAGGACATGATTTTTTCCTGCAACAGGGAAAATAAAGTATAAGTTTTAAAGATTTATTCTTTAATAAAGGATCTCAAAGCCAGCTTTAGAAAAAGTA
+
CCCDDFFFFFFFGGGGGGGGGGHHHHHHHHHHHHHHHHHHHHHHHHHHHHHGGHHHHHHHIHIHHHHHHHHHHHHHHHHHHHHHHHGHHHHHHHGGGGHHHHHHHHHHHHHHHHHHHHHHHHHHHHHHHHHHHHHHHHHHHHHHHHHHHHHHHHHHHHHHHHHHHHHHHGHHHHHHHHHHHGGGHHHHHHHHHHHGHHHHHHHHHHHHHHHHHHHHHHHHHHHHHHHHHHHHHHHHHGHHHHHHHHHHG:G
@M05620:45:000000000-G6HP7:1:1101:13288:4426 1:N:0:131
AAACCAGAAGACATGAGGTCAGCTAGATCGGAAGAGCACACGTCTGAACTCCAGTCACTCTCGCGCATCTCGTATGCCGTCTTCTGCTTGAAAAAAAAAAAAATCAAACAGCGACCACACCTCTCGGAGATAATGTTGCTGCGGTCAGCCAGACAGAATGATCCCATGAGGGTGGCGAAACTATTTGAGGAAAGGAAGCACCTTTTTATTAAATGTACCTTTTAGCAATCCCCATTCCAAACCTAAAGATC
+
ABBBAAAFFFFFGGGGGFBFGGHHHHHHHHGGGGHHHFGHHGGHHGHHHHHHHFFGHHHHGHGGGGGEEHHHFEGHHHGEEHGHHHGHGHHFHHFGGGF/><<0222<202?/>A<@...>0010.>.--/0=<0=DGH00<--;:.:0:CAG9////;09B00/0;:B0/...-.---99B/B;B9:.././..9/.9:F.BB/:/./9/////;9;9;99;///:9//./...//////.;///;///9
@M05620:45:000000000-G6HP7:1:1101:17078:4436 1:N:0:131
ATCCTATCTCCTAAAAACCTGTTTAGATTTGGAGATAGACCTTCAGGTTTTTCATCATTTTCTGCATGAATTATACATTGACCACGTTCCAGCGTGGTCAGTTTGCAGCATTCTGTTATTTTGTTTGACAGAGTGTCTTGTTGAGAACATATGTAGGACATGATTTTTTCCTGCAACAGGGAAAATAAAGTATAAGTTTTAAAGATTTATTCTTTAATAAAGGATCTCAAAGCCAGCTTTAGAAAAAGGAA
+
AABBBFFFFFFFGGGGGGGGGGHH5GHHFHHHHCGHHHGHHHHHGHHGHHGGHHHHHHHHHHHHHHFHGHHHFHHHHHHHHHGHHGHHHHHHFGEGGHHGHFHHHHHGGHHHHHHGFHHHHHHHHHHHHHHGHGHGGHHFHHHHHHHHGFHHHBGGHHHFHGHHHHHHGHHHHGGHHGHHGGFHFHHHHHDHHHGGDGHHHHHHFHHHHHHHHHHHDDHHHHBCGGFGHHHHGHGHEHHHFHEHFHHDFHF
@M05620:45:000000000-G6HP7:1:1101:19671:4444 1:N:0:131
ATCTCTATCTCCTAAAAACCTGTTTAGATTTGGAGATAGACCTTCAGGTTTTTCATCATTTTCTGCATGAATTATACATTGACCACGTTCCAGCGTGGTCAGTTTGCAGCATTCTGTTATTTTGTTTGACAGAGTGTCTTGTTGAGAACATATGTAGGACATGATTTTTTCCTGCAACAGGGAAAATAAAGTATAAGTTTTAAAGATTTATTCTTTAATAAAGGATCTCAAAGCCAGCTTTAGAAAAAGTA
+
CCCCCFFFFFFFGGGGGGGGGGHHHHHHHHHHHHHHHHHHHHHHHHHHHHHGGHHHHHHHHIIHHHHHHGHHHHHHHHHHHHGHGHGGHHHHHHGEGGHHHHHHHHHHHHHHHHHHHHHHHHHHHHHHGHHHHHHHHHHHHHHHHHHHHHHFHHHFHHHHHHHHHHHHHGHHHHHHHHHHHGGHHHGHHHHHHHHGHGHHHHHHHHHHHHHHHHHHHGHHGHHHHHHHGHHGHHHHHGHHHHHGHFHHGHH
@M05620:45:000000000-G6HP7:1:1101:23200:4533 1:N:0:131
ATCTCTATCTCCTAAAAACCTGTTTAGATTTGGAGATAGACCTTCAGGTTTTTCATCATTTTCTGCATGAATTATACATTGACCACGTTCCAGCGTGGTCAGTTTGCAGCATTCTGTTATTTTGTTTGACAGAGTGTCTTGTTGAGAACATATGTAGGACATGATTTTTTCCTTCAACAGGGAAAATAAAGTATAAGTTTTAAAGATTTATTCTTTAATAAAGGATCTCAAAGCCAGCTTTAGAAAAAGGA
+
BCCCCFFFFFFFGGGGGGGGGGHHHHHHHHHHHHHHHHHGHHHHHHHHHHHGGHHHHIHIIHIHHHHHHHHHHHHHHHHHHGHHHHGHHHHHHHGGGGHHHHHHHHHHHHHHHHHHHHHHHHHHHHHHHHHHHHGHHHHHHHHHHHFFHHHHHHHGHHHHHHHHHHHHHGHHHHHHHHHHHGGHGGHHGHHGHHGHH@GHHGGHHHHHHHHHHHHHGGHHHGHHHHGHFFHGHGHHHGHHHHHHGGGHGGH
@M05620:45:000000000-G6HP7:1:1101:23199:4556 1:N:0:131
ATCTCTATCTCCTAAAAACCTGTTTAGATTTGGAGATAGACCTTCAGGTTTTTCATCATTTTCTGCATGAATTATACATTGACCACGTTCCAGCGTGGTCAGTTTGCAGCATTCTGTTATTTTGTTTGACAGAGTGTCTTGTTGAGAACATATGTAGGACATGATTTTTTCCTTCAACAGGGAAAATAAAGTATAAGTTTTAAAGATTTATTCTTTAATAAAGGATCTCAAAGCCAGCTTTAGAAAAAGGA
+
ABBBBFFFFFFFGGGGGGGGGFGHHHHGHHHGHHHHHHHGHHGHHHHGHHHGGHHHHHHHHHHGHHHHHHFHHHHGHHHHHHHHHHGGHHHHHGGGGGHHFHHHHHHHHHHGHHHHHHHHHHHHHHHHHHGHHHHHHHHHHHHHHHHFHHHHHHHFHHHHHHGHHHHHFFHGHHHHHHHGHGFFHGHGHHHFGHFHHDGHHGGFHGHHHHGHHFHHGGHGHDGGGHHFGFHGFHHHHGGHHHHFFHEHGGH
@M05620:45:000000000-G6HP7:1:1101:22155:4562 1:N:0:131
ATCTCTATCTCCTAAAAACCTGTTTAGATTTGGAGATAGACCTTCAGGTTTTTCATCATTTTCTGCATGAATTATACATTGACCACGTTCCAGCGTGGTCAGTTTGCAGCATTCTGTTATTTTGTTTGACAGAGTGTCTTGTTGAGAACATATGTAGGACATGATTTTTTCCTGCAACAGGGAAAATAAAGTATAAGTTTTAAAGATTTATTCTTTAATAAAGGATCTCAAAGCCAGCTTTAGAAAAAGGA
+
ABABBFFFFFFFGGGGGFGGFGFFHGHHHHHFHGHGHHHEHHGHHHHHHHHGGHHHHHHHGHHHHHHHHHHHHHGHHHHHHHHHHHGHHHHHHHGGGGHHHHHHHHHHHHHHHHHHHHHHHHHHHHHHHGHHHHGGHHHHHHHHFGEHGFHHHHHHHHHHHHHHGHHHHGFHHHHHHHHHHGGHHGHHHHHHHGHGGFGHHHHHHHHGFDFHHHHHHHHG0=DGFHHHHHHGGGFBGGHHHHGCFGHGGGC
@M05620:45:000000000-G6HP7:1:1101:22137:4563 1:N:0:131
ATCTCTATCTCCTAAAAACCTGTTTAGATTTGGAGATAGACCTTCAGGTTTTTCATCATTTTCTGCATGAATTATACATTGACCACGTTCCAGCGTGGTCAGTTTGCAGCATTCTGTTATTTTGTTTGACAGAGTGTCTTGTTGAGAACATATGTAGGACATGATTTTTTCCTGCAACAGGGAAAATAAAGTATAAGTTTTAAAGATTTATTCTTTAATAAAGGATCTCAAAGCCAGCTTTAGAAAAAGGA
+
ABCCDFFFFFFFGGGGGGGGGGHHHHHHHHHHHHHHHHHHHHHHHHHHHHHGGHHHHHHHHHHHHHHHHHHHHHHHHHHHHHHHHHGHHHHHHHGFGGHHHHHHHHHHHHGHHHHHHHHHHHHHHHHHGHHHHHHHHHHHHHHHHHGGHHHHHHHGHHHHHHHHHHHHHGHHHHHHHHHHHGGGHHHHHGHHHHHHHFGHHGGGHGHHHGHHHHHHHHHGHFHHHHHGHGHHHGHHHGHHHHHFHHGHGGH
@M05620:45:000000000-G6HP7:1:1101:14695:4567 1:N:0:131
ATCTCTATCTCCTAAAAACCTGTTTAGATTTGGAGATAGACCTTCAGGTTTTTCATCATTTTCTGCATGAATTATACATTGACCACGTTCCAGCGTGGTCAGTTTGCAGCATTCTGTTATTTTGTTTGACAGAGTGTCTTGTTGAGAACATATGTAGGACATGATTTTTTCCTGCAACAGGGAAAATAAAGTATAAGTTTTAAAGATTTATTCTTTAATAAAGGATCTCAAAGCCAGCTTTAGAAAAAGGA
+
BCBCCFFFFFFFGGGGGGGGGGGHHHHHHHHHHHHHHHHHHHHHHHHHHHHGGHHHHHHHHHIHHHHHHGHHHHHGHHHHHHHHGHFGHHHHHHGEGGHHHHGHHHHHHHHHHHHHHHHHHHHHHHHHHHHHHHGHHHHHHHHHHHHHHHHHHHHHHHHHHHHHHHHHHGHHHHGHHGHHHGGGHHHGHGHGGHHHHFGHHHGHHGHHHHHHHHHHHHHHHFGHHHHGHGHHHHGHHGHHHHHHFHHHGGG
@M05620:45:000000000-G6HP7:1:1101:16164:4580 1:N:0:131
ATCTCTATCTCCTAAAAACCTGTTTAGATTTGGAGATAGACCTTCAGGTTTTTCATCATTTTCTGCATGAATTATACATTGACCACGTTCCAGCGTGGTCAGTTTGCAGCATTCTGTTATTTTGTTTGACAGAGTGTCTTGTTGAGAACATATGTAGGACATGATTTTTTCCTGCAACAGGGAAAATAAAGTATAAGTTTTAAAGATTTATTCTTTAATAAAGGATCTCAAAGCCAGCTTTAGAAAAAGGA
+
BCCCDFFFFFFFGGGGGGGGGGGHHHHHHHHHHHHHHHHHHHHHHHHHHHHGGHHHHHIHIIIHHHHHHHHHHHHGHHHHHHHHHHGHHHHHHHGFGGHHHHHHHHHHHHHHHHHHHHHHHHHHHHHHHHHHHHHHHHHHHHHHHHGHHHHHHHHHHHHHHHHHHHHHHGHHHHHHHHHHHGGGHHHHHHHHHHHHHHHHHHGHHHHHHHHHHHHHGGHHHGHHHHHHHGHHHHHHHGHHHHHHHHGHGGH
@M05620:45:000000000-G6HP7:1:1101:16142:4584 1:N:0:131
ATCTCTATCTCCTAAAAACCTGTTTAGATTTGGAGATAGACCTTCAGGTTTTTCATCATTTTCTGCATGAATTATACATTGACCACGTTCCAGCGTGGTCAGTTTGCAGCATTCTGTTATTTTGTTTGACAGAGTGTCTTGTTGAGAACATATGTAGGACATGATTTTTTCCTGCAACAGGGAAAATAAAGTATAAGTTTTAAAGATTTATTCTTTAATAAAGGATCTCAAAGCCAGCTTTAGAAAAAGGA
+
BAABBFFFFFFFGGGGGGGGGGGHHHHHHHHHFFHHFHHHHGHHHHHGHHHGGHHHHFGHHHHHHHGHHGHHHHHHHHHHHHHHHHGGHHHHHHGEFEGHHHGHHHHHHHGHHHHHHHGHHHHHHHHHGHGHHHFHGHHHHHHHHHGHHHGFHHHHHHHHFHHHHGHHHGHHHHHGHHHHGGEFHHHGGEHFGHHHH=GHHFFGHGGHHGFHHGHHGBGHFEDHHHHHFHHFHHHHHGHHHHHHHHFFFDG
@M05620:45:000000000-G6HP7:1:1101:9583:4585 1:N:0:131
ATCTCTATCTCCTAAAAACCTGTTTAGATTTGGAGATAGACCTTCAGGTTTTTCATCATTTTCTGCATGAATTATACATTGACCACGTTCCAGCGTGGTCAGTTTGCAGCATTCTGTTATTTTGTTTGACAGAGTGTCTTGTTGAGAACATATGTAGGACATGATTTTTTCCTGCAACAGGGAAAATAAAGTATAAGTTTTAAAGATTTATTCTTTAATAAAGGATCTCAAAGCCAGCTTTAGAAAAAGGA
+
BBCCCFFFFFFFGGGGGGGGGGHHHHHHHHHHHGHHHHHHHHHHHHHHHHHGGHHHHHHHHIHHIHHHHHHHHHHHHHHHHHHHHHGHHHHHHHGGGGHHHHHHHHHHHHHHHHHHHHHHHHHHHHHHGHHHHHHHHHHHHHHHHGGHHHHHHHHHHHHHHHHHHHHHHGHHHHHHHHHHHGGHHHHHHHHHHGHHHHHHHGHHHHHHHHHHHHHHHHHHHHHHHHHHHHHHGHHHHGHHHHHHHHHHGGH
@M05620:45:000000000-G6HP7:1:1101:16179:4589 1:N:0:131
ATCTCTATCTCCTAAAAACCTGTTTAGATTTGGAGATAGACCTTCAGGTTTTTCATCATTTTCTGCATGAATTATACATTGACCACGTTCCAGCGTGGTCAGTTTGCAGCATTCTGTTATTTTGTTTGACAGAGTGTCTTGTTGAGAACATATGTAGGACATGATTTTTTCCTGCAACAGGGAAAATAAAGTATAAGTTTTAAAGATTTATTCTTTAATAAAGGATCTCAAAGCCAGCTTTAGAAAAAGGA
+
BCCCCFFFFFFFGGGGGGGGGGHHHHHHHHHHHGHHHHHHHHHHHHHHGHHGGHHHHHHHHHIHHHHHHHHHHHHHHHHHHHHHHHGHHHHHHHGFGGHHHHHHHHHGHHFHHHHHHHGHHHHHHHHHGHGHHHHHHHHHHHHHHHGFGHHHHHHHHHHHHHHHHHHHHGHHHHHHHHFHHGGGHHHGHGHHGHGHHGHHHGHFHGHHHGHHHHHHGGHGGFFHHHHHGFHFHHHHHGGHHGGEFFFFGDF
@M05620:45:000000000-G6HP7:1:1101:8357:4634 1:N:0:131
CATCCTGACCCTGAAGTACCCCGGCTTGATTTCTGACATTAGATCGGAAGAGCACACGTCTGAACTCCAGTCACTCTCGCGCATCTCGTATGCCGTCTTCTGCTTGAAAAAAAAAAAAAAAAAAAATAAAAAAAAGAGACTGAATAAATATAACTCAAAAAAGACAATGAAATACAGGAATAGAAGAAGAAGAGATGCGACCGAAAACCCAGAATAGACTAGTAGGCTTATAAATACTGAGATATAGACAT
+
BCCCCFFFFFFFGGGGGGGGGGGGGGGGHHHHHHHFGGHHHHHHHHG2FGGHHGHHHGHHHGGHHHHHGHGHFHHHHHGGGGGFEHHHGFHHHHGGGHGHHHHHHHGHHHHGGDGC@//-------.0::0:---../:/0000;000000000000000.9..///0000000000/./000090;//9//9./0009.-------/...../000000000;0009/0000000000000000000000
@M05620:45:000000000-G6HP7:1:1101:7288:4640 1:N:0:131
CATCCTGACCCTGAAGTACCCCGGCTTGATTTCTGACATTAGATCGGAAGAGCACACGTCTGAACTCCAGTCACTCTCGCGCATCTCGTATGCCGTCTTCTGCTTGAAAAAAAAAAAACAGACAAAAAACAATATCAGCAAATAGAACGGCAATCGAATACATCATTCAACCATGATCACTTTATATCCGTAAACTATACAACACACGACAAGTTCACTTCTTCGCTAGAGGTCCTAACTCCCCAAACTAT
+
BABABFFFFFFFGGGGGGGGGGAEAEEEFGHHGHGHFFHHGHFHHFE2FEFGFCGFGEGGHFGGGHHHHEDF3FGGHHEFGFFG/FFF?AGFFGEEEFGHFHBGHGFFGHHGGCDC@<//000<000.<...00000000//000000..--:/:../:.:00000900009.090000/00:000000....;00/////:/....-----./;/////////...;.//./.:///.///..9...///
@M05620:45:000000000-G6HP7:1:1101:22644:4649 1:N:0:131
TACCTGTACTGGGGAAGCAATCGCCATTCCTACCCTAAAGATCGGAAGAGCACACGTCTGAACTCCAGTCACTCTCGCGCATCTCGTATGCCGTCTTCTGCTTGAAAAAAAAAAAAGGTTATTTTGCATCGGTGAGCCAGACAGAATGATCCGATGAGGGGTGCGAAACTATTTGAGGAAAGGAAGCACCTTTTTATTAAATTTACCTTTTAGCAATCGCCATTCCTACCCTCAAGATCGGAAGAGCACAC
+
BBBBBFFFFFFFGGGGGGGGGFGFGGGHHHDHHHHHCFFFBGFHGGFGGGFGFHFGBFA1FBGHHHH3DAFHFGDF1F0EE1/B@EFF3?FFG?>0FD4?D4FFGHHEHG?CG//</?1?1?<GFFFHH1A?>A.0GHFACC//</=<FBGD...;;GHEC.:.@DG-90;0;000;/0C/AFBC?AB99/9//FEFFF/99BFBBB/;FBB9BBFBFFAA..:FFBF9AFB.A//:/9EFF?.9AFB9BF
@M05620:45:000000000-G6HP7:1:1101:10285:4657 1:N:0:131
ATCTCTATCTCCTAAAAACCTGTTTAGATTTGGAGATAGACCTTCAGGTTTTTCATCATTTTCTGCATGAATTATACATTGACCACGTTCCAGCGTGGTCAGTTTGCAGCATTCTGTTATTTTGTTTGACAGAGTGTCTTGTTGAGAACATATGTAGGACATGATTTTTTCCTGCAACAGGGAAAATAAAGTATAAGTTTTAAAGATTTATTCTTTAATAAAGGATCTCAAAGCCAGCTTTAGAAAAAGGA
+
CCCCCFFFFFFFGGGGGGGGGGHHHHHHHHHHHHHHHHHHHHHHHHHHHHHGGHHHHHHHHHIHIHHHHHHHHHHHHHHHHHHHHHGFGHHHHHGGGGHHHHHHHHHHHHHHHHHHHHHHHHHHHHHHHHHHHHHHHHHHHHHHHHHHHHHHHHHHHHHHHHHHHHHHHGHHHHHHHHHHHGGGHHGHHHHGHGHHHGHHHHGHHHHHHHHHHHHHHHHHHHHHHHHHHHHHHHHHHGHHHHHFGHHHGGH
@M05620:45:000000000-G6HP7:1:1101:16345:4752 1:N:0:131
ATCTCTATCTCCTAAAAACCTGTTTAGATTTGGAGATAGACCTTCAGGTTTTTCATCATTTTCTGCATGAATTATACATTGACCACGTTCCAGCGTGGTCAGTTTGCAGCATTCTGTTATTTTGTTTGACAGAGTGTCTTGTTGAGAACATATGTAGGACATGATTTTTTCCTGCAACAGGGAAAATAAAGTATAAGTTTTAAAGATTTATTCTTTAATAAAGGATCTCAAAGCCAGCTTTAGAAAAAGGA
+
CCCCDFFFFFFFGGGGGGGGGGGHHHHHHHHHHHHHHHHHHHHHHHHHHHHGGHHHHHHHHIIHHHHHHHHHHHHHHHHHHHHHHHGHHHHHHHGFGGHHHHHHHHHHHHHHHHHHHHHHHHHHHHHHHHHHHHGHHHHHHHHHHHHHHHHHHHHHHHHHHHHHHHHHHGHHHHHHHHHHHGGHHHHHHHHHHHHHHHHHHHGHHHHHHHHHHHHHHHHHHFGHHHHHHGHGHHGHHGHHHHHHGHHHGGH
@M05620:45:000000000-G6HP7:1:1101:10528:4757 1:N:0:131
ATCTCTATCTCCTAAAAACCTGTTTAGATTTGGAGATAGACCTTCAGGTTTTTCATCATTTTCTGCATGAATTATACATTGACCACGTTCCAGCGTGGTCAGTTTGCAGCATTCTGTTATTTTGTTTGACAGAGTGTCTTGTTGAGAACATATGTAGGACATGATTTTTTCCTGCAACAGGGAAAATAAAGTATAAGTTTTAAAGATTTATTCTTTAATAAAGGATCTCAAAGCCAGCTTTAGAAAAAGGA
+
ABCCCFFFFFFFGGGGGGGGGGHHHGHHHHHHHHHHHHHHHHHHHHHHHHHGGHHHHHHHHHHHHHHHHHHHHHHHHHHHHHHHHHGHHHHHHHGGGGHHHHHHHHHHHHHHHHHHHHHHHHHHHHHHGHHHHFHHHHHHHHHHFGHHHHHHHHHHHGGHHHHHHHHHHGHHHHHHFHGGHGGHHHGHHHHGHEGHHGHHHHHHHHHHGHHHHHHHHHHHHGHHHHHHHHHHHHHHHGHHHHFFHHHHGGH
@M05620:45:000000000-G6HP7:1:1101:23615:4762 1:N:0:131
ATTCTATCTCCTAAAAACCTGTTTAGATTTGGAGATAGACCTTCAGGTTTTTCATCATTTTCTGCATGAATTATACATTGACCACGTTCCAGCGTGGTCAGTTTGCAGCATTCTGTTATTTTGTTTGACAGAGTGTCTTGTTGAGAACATATGTAGGACATGATTTTTTCCTGCAACAGGGAAAATAAAGTATAAGTTTTAAAGATTTATTCTTTAATAAAGGATCTCAAAGCCAGCTTTAGAAAAAGGAA
+
AABBAFFFFFFFGGGGGFGFGBGGBDGHFHHHGCGHFHGHHGDGHHFHHHGGHHHHHHHHHHHHHFFHFGGHHGHHHHGHFHGHHEFGHGGFFFEFEGGBGGGHHHBGHFHHHHHHHHHHHHFHGEGHHHHHHHHGHFHGHHHHHHGHFFHHHBGFDFFGHFGHGHHHGHHHGHHHHEHHGGHHGHHHGG1FGGFFGHHHGCDGFHHHHHHHHBGHBGHD0D0<GFHBDGBGHFCGAFHHEHH0BGFADHF
@M05620:45:000000000-G6HP7:1:1101:10540:4775 1:N:0:131
ATCTCTATCTCCTAAAAACCTGTTTAGATTTGGAGATAGACCTTCAGGTTTTTCATCATTTTCTGCATGAATTATACATTGACCACGTTCCAGCGTGGTCAGTTTGCAGCATTCTGTTATTTTGTTTGACAGAGTGTCTTGTTGAGAACATATGTAGGACATGATTTTTTCCTGCAACAGGGAAAATAAAGTATAAGTTTTAAAGATTTATTCTTTAATAAAGGATCTCAAAGCCAGCTTTAGAAAAAGGA
+
CCCCCFFFFFFFGGGGGGGGGGHHHHHHHHHHHHHHHHHHHHHHHHHHHHHGGHHHHHHHHHHHHHHHHGHHHHHHHHHHHHHHHHGHHHHHHHGFGGHHGHHHHHHHHHGHHHHHHHHHHHHHGHHHHHGHHHHHHHHHHHHHHHGHHHHHHHHHHHHHHHHHHHHHHGHHHHHHHHHHHGGHHHHHHGHGGGHHHGHHHGHHHHHHHHHHHHHHHFHHHFFGHHHHHHHHHHGHHGHHHHHHGHFGGGH
@M05620:45:000000000-G6HP7:1:1101:23607:4785 1:N:0:131
ATTCTATCTCCTAAAAACCTGTTTAGATTTGGAGATAGACCTTCAGGTTTTTCATCATTTTCTGCATGAATTATACATTGACCACGTTCCAGCGTGGTCAGTTTGCAGCATTCTGTTATTTTGTTTGACAGAGTGTCTTGTTGAGAACATATGTAGGACATGATTTTTTCCTGCAACAGGGAAAATAAAGTATAAGTTTTAAAGATTTATTCTTTAATAAAGGATCTCAAAGCCAGCTTTAGAAAAAGGAA
+
BBBBBFFFFFFFGGGGGGGGGGHHGHHHHHHHGGHHHHHHHHHHHHHHHHGGHHHHGHHHHHHHHGGHHHHHFHHHHHHHHHHHHGHHHHHHHGFGGHHHHHHHHHGHHHHHHHHHHHHHHHHHHHHHHGHHHHHHHHHHHHHHHHFHHHHHHGHFGGHHHHHHHHHHGHHHHHGHHGHHGGHHHHHHGH?GHGHHGHHHGHFGHHHHHHHHHGHHFGHEGHFFHHHHGHHHHHHHGGHHGGHHFGHGGHG
@M05620:45:000000000-G6HP7:1:1101:7937:4797 1:N:0:131
CATCCTGACCCTGAAGTACCCGGCTTGATTTCTGACATTAGATCGGAAGAGCACACGTCTGAACTCCAGTCACTCTCGCGCATCTCGTATGCCGTCTTCTGCTTGAAAAAAAAAAAAAACATATTATGCGATAATTAAACCCTATTCGGTAAAATGAATTCACCAATGAAAAGTAATGTCTCGAAAATATTTATTAAAAGATCTCACTAGCAGAGCTCAACCGAGTCACATTAATACTGCTCTTCGATTTG
+
DDDDDFFFFFFFGGGGGGGGGGGGGGGHHHHHHHHHEGHHHHHHHGG2EHHHHHHHGHHHGHHHHHHHHHHHHHHHHGGGGGFEHHHGGHHHHGGGHGHHHHHHFHHHHFGGFBC/<>-..1111<1>1.....00000</../000:....000000000;000::0C000/0009;0000/0/.-0090000000000.00;000000/00/./0000/9---:/000;00000;00000000..00.0
@M05620:45:000000000-G6HP7:1:1101:23608:4803 1:N:0:131
ATTCTATCTCCTAAAAACCTGTTTAGATTTGGAGATAGACCTTCAGGTTTTTCATCATTTTCTGCATGAATTATACATTGACCACGTTCCAGCGTGGTCAGTTTGCAGCATTCTGTTATTTTGTTTGACAGAGTGTCTTGTTGAGAACATATGTAGGACATGATTTTTTCCTGCAACAGGGAAAATAAAGTATAAGTTTTAAAGATTTATTCTTTAATAAAGGATCTCAAAGCCAGCTTTAGAAAAAGGAA
+
BBBBBFFFFFFFGGGGGEGFGGHHGHHHHHBGBAGHHBGHHGGHHHHHHHGGHHHHHHHHHHHGHHFFHEHGFGHHHHHDGHHHHGEGHHGFHGFGGHHHHHHHHHHFGHHHHHHHHHHHHHFGHHHHHHHHHGGHHHHDGHHHGGGGHBHHDGFFDGHHHHHHHHHHGHHHHGHHHHHHGGEGHHHGGHGHHFF1>GGGFFHGHHHHHHHHHDGHFGGBGBFCGHHHHHGFHHHHGGHHECGHFHHG.CF
@M05620:45:000000000-G6HP7:1:1101:17879:4954 1:N:0:131
ATCTCTATCTCCTAAAAACCTGTTTAGATTTGGAGATAGACCTTCAGGTTTTTCATCATTTTCTGCATGAATTATACATTGACCACGTTCCAGCGTGGTCAGTTTGCAGCATTCTGTTATTTTGTTTGACAGAGTGTCTTGTTGAGAACATATGTAGGACATGATTTTTTCCTGCAACAGGGAAAATAAAGTATAAGTTTTAAAGATTTATTCTTTAATAAAGGATCTCAAAGCCAGCTTTAGAAAAAGGA
+
AAABBFFFFFFFGGGFGGGGGGGFHHHHHHHHHFHFFGGHFHHHHHHHDGHGGHGHHHHHHHHHHHGEHFGHHHHHGHHHHHHHHHGFGFHHHHGFGG1EGHFHHFHFHHFFHGHHFGFHHHHHHHHHFGFHHHGHHHHHHHHHHHFHEHHFFGFGGHF2FDHDFGGFFCGFHHGFHHHHGGFFHFHFHFH?<FGFHDGHHGHGHGHHHGHHHHHHGEHHGFBBFHHHFFHFBG.GGGHHHBGFHFFF??F
@M05620:45:000000000-G6HP7:1:1101:21007:4983 1:N:0:131
AAACCAAGCAGACACTCACCGCTGACTGGAGTTAAGACATGAGGTCAGCTAGATCGGAAGAGCACACGTCTGAACTCCAGTCACTCTCGCGCATCTCGTATGCCGTCTTCTGCTTGAAAAAAAAAAAAAAAAAACCACCATAAACGATCACAGGACATCTAGAAAGTTACACTTAAGGAAACGAAGCTAACGAACCGAACAAATTCCATGAACAACAAGTGTAATGGATAATCGTATTCCAAAACATACAA
+
CCCCCBAFCFFFGGGGGGGGGGGGEHHHHHHHHHHHGHHHHHHHHHGHHHHHHHHHGGGGHGHHHHHGGHHGHHHHHHHHHHHHHHHHGGGGGGGHHHGGHHHHGFGGGHHHHHHHHHHEGCDDCA>-<-----..;...00<00...:9/00.../0000000;/000;0000000////9....-/;//...---::--/.///////////:.9./9////9/////://...////9//.../////
@M05620:45:000000000-G6HP7:1:1101:15435:4984 1:N:0:131
ATCTCTATCTCCTAAAAACCTGTTTAGATTTGGAGATAGACCTTCAGGTTTTTCATCATTTTCTGCATGAATTATACATTGACCACGTTCCAGCGTGGTCAGTTTGCAGCATTCTGTTATTTTGTTTGACAGAGTGTCTTGTTGAGAACATATGTAGGACATGATTTTTTCCTGCAACAGGGAAAATAAAGTATAAGTTTTAAAGATTTATTCTTTAATAAAGGATCTCAAAGCCAGCTTTAGAAAAAGGA
+
CCDCDFFFFFFFGGGGGGGGGGHHHHHHHHHHHHHHHHHHHHHHHHHHHHHGGHHHHIHHHHIIHHHHHHHHHHHHHHHHHHHHHHGHHHHHHHGGGGHHHHHHHHHHHHHHHHHHHHHHHHHHHHHHHHHHHHHHHHHHHHHHHHHHHHHHHHHHHHHHHHHHHHHHHGHHHHHHHHHHHGGHHHHHHHHHHHHHHHHHHHHHHHHHHHHHHHHHHHHHHGHHHHHHHGHHHHHHHGHHHHHGHHHHGGH
@M05620:45:000000000-G6HP7:1:1101:15416:4986 1:N:0:131
ATCTCTATCTCCTAAAAACCTGTTTAGATTTGGAGATAGACCTTCAGGTTTTTCATCATTTTCTGCATGAATTATACATTGACCACGTTCCAGCGTGGTCAGTTTGCAGCATTCTGTTATTTTGTTTGACAGAGTGTCTTGTTGAGAACATATGTAGGACATGATTTTTTCCTGCAACAGGGAAAATAAAGTATAAGTTTTAAAGATTTATTCTTTAATAAAGGATCTCAAAGCCAGCTTTAGAAAAAGGA
+
BCBCCFFFFFFFGGGGGGGGGGHHHHHHHHHHHHHHHHHHHHHHHHHHHHHGGHHHHHHHIHIHHHHHHHHHHHHHHHHHHHHHHHGGHHHHHHGFGGHHHHHHHHHHHHHHHHHHHHHHHHHHHHHHHHHHHHHHHHHHHHHHHHGHHHHHHHHHHHHHHHHHHHHHHGHHHHHHHHHHHGGHHHHHHHHHHHHHHGHHHHHHHHHHHHHHHHHHHGHHHGHHHHHHHHHHHHHHHGHHHHHFFGHHGGH
@M05620:45:000000000-G6HP7:1:1101:15428:5005 1:N:0:131
ATCTCTATCTCCTAAAAACCTGTTTAGATTTGGAGATAGACCTTCAGGTTTTTCATCATTTTCTGCATGAATTATACATTGACCACGTTCCAGCGTGGTCAGTTTGCAGCATTCTGTTATTTTGTTTGACAGAGTGTCTTGTTGAGAACATATGTAGGACATGATTTTTTCCTGCAACAGGGAAAATAAAGTATAAGTTTTAAAGATTTATTCTTTAATAAAGGATCTCAAAGCCAGCTTTAGAAAAAGGA
+
BCCCCFFFFFFFGGGGGGGGGGHHHHHHHHHHHHHHHHHHHHHHHHHHHHHGGHHHHHIHIHIHHHHHHHHHHHHHHHHHHHHHHHGHHHHGHHGFGGHHHHHHHHHHHHHHHHHHHHHHHHHHHHHHHHGHHHHHHHHHHHHHHHHHHHHHHHHHHHHHHHHHHHHHHGHHHHHHHHHHHGGHHHHHHHHGHHHHHGHHHHHHHHHHHHHHHHHHHGHHHGHHHHHHHHHHHHHHHGHHHHHGHGGHGGH
@M05620:45:000000000-G6HP7:1:1101:6639:5073 1:N:0:131
ATCTCTATCTCCTAAAAACCTGTTTAGATTTGGAGATAGACCTTCAGGTTTTTCATCATTTTCTGCATGAATTATACATTGACCACGTTCCAGCGTGGTCAGTTTGCAGCATTCTGTTATTTTGTTTGACAGAGTGTCTTGTTGAGAACATATGTAGGACATGATTTTTTCCTGCAACAGGGAAAATAAAGTATAAGTTTTAAAGATTTATTCTTTAATAAAGGATCTCAAAGCCAGCTTTAGAAAAAGGA
+
ABBCCFFFFFFFGGGGGGGGGGHHHGHHHHHHHHHHHHHHHHHHHHHHHHHGGHHHHIHHIIIIHHHHGGHHHHHHHHHHHGHHHHCHHHHHHHGGGGHHHHHHHHHGHHHHHHHHHHHHHHHHHHHHGHHHHHGHHHHHHHHHGHHHHHHHHHHHHGHHHHHHHHHHHGHHHHHHHHFHHGGHHHHHGFFGGHHHHGHHHHHHHHHHHGHHHHHHGGHFGHGHHHHGHEFGHHHHHGHHHHGEFHGHGGH
@M05620:45:000000000-G6HP7:1:1101:6622:5084 1:N:0:131
ATCTCTATCTCCTAAAAACCTGTTTAGATTTGGAGATAGACCTTCAGGTTTTTCATCATTTTCTGCATGAATTATACATTGACCACGTTCCAGCGTGGTCAGTTTGCAGCATTCTGTTATTTTGTTTGACAGAGTGTCTTGTTGAGAACATATGTAGGACATGATTTTTTCCTGCAACAGGGAAAATAAAGTATAAGTTTTAAAGATTTATTCTTTAATAAAGGATCTCAAAGCCAGCTTTAGAAAAAGGA
+
BCCCCFFFFFFFGGGGGGGGGGHHHHHHHHHHHHHHHHHHHHHHHHHHHHHGGHHHHHHHHHHIHHHHHHHHHHHHHHHHHHHHHHGHHHHHHHGGGGHHHHHHHHHHHHHHHHHHHHHHHHHHHHHHHHHHHHHHHHHHHHHHHHHHHHHHHHHHHHHHHHHHHHHHHGHHHHHHHHHHHGGHHHHHHHHHHHHHHGHHHHHHHHHHHHHHHHHHHHHHHHGHHHHGHGHHHHHHHGHHHHHFGHHHGGG
@M05620:45:000000000-G6HP7:1:1101:20136:5089 1:N:0:131
ATCTCTATCTCCTAAAAACCTGTTTAGATTTGGAGATAGACCTTCAGGTTTTTCATCATTTTCTGCATGAATTATACATTGACCACGTTCCAGCGTGGTCAGTTTGCAGCATTCTGTTATTTTGTTTGACAGAGTGTCTTGTTGAGAACATATGTAGGACATGATTTTTTCCTGCAACAGGGAAAATAAAGTATAAGTTTTAAAGATTTATTCTTTAATAAAGGATCTCAAAGCCAGCTTTAGAAAAAGGA
+
BBBBBFFFFFFFFGGGGGGGBEGFFHDCGFHGHHHHHHHB3FGHHFFHGGHFEHHHHFFHHHGHFHHFDBHHHHHGHHFHHFHGFHGFGHHHFGGFEEFGHHFHHFBGGEHGFHHHGHHHHHGGGGHHHHHGHFHFHHHHHGHFHHFHGGBGGHHHHHEHHGHHHHHHHCHHHGFHHHHHGEEFHGGHGFG?FFF1G=FB1GCGFDFGHHHHHGHHHHHHFHFG<GHHHGHFGHHHHFCHHHFFHHHGCFH
@M05620:45:000000000-G6HP7:1:1101:24286:5097 1:N:0:131
ATCTCTATCTCCTAAAAACCTGTTTAGATTTGGAGATAGACCTTCAGGTTTTTCATCATTTTCTGCATGAATTATACATTGACCACGTTCCAGCGTGGTCAGTTTGCAGCATTCTGTTATTTTGTTTGACAGAGTGTCTTGTTGAGAACATATGTAGGACATGATTTTTTCCTGCAACAGGGAAAATAAAGTATAAGTTTTAAAGATTTATTCTTTATTAAAGGATCTCAAAGCCAGCTTTAGAAAAAGGA
+
BCBCCFFFFFFFGGGGGGGGGGHHHHHHHHHHHFHHHHHHHHHHHHHHHHHGGHHHHIHHHHHHHHHHHGHHHHHHHHHHHHHHGHGHHHHHHHGEFFHHGHHHHHHHHHGHHHHHHHHHHHHHHHHHGGHHHHGHHHHHHGHHHHHHHHGHHHHHHHGHFHHHHHHHHGHHHHHHFHGGHGGHHHHHGHHHHHHHG>GHHHGHGFGHHHHHHHHHHHHHHHFHHHHHHHGHHGHHHGGHHHGHGFGHGGC
@M05620:45:000000000-G6HP7:1:1101:24273:5110 1:N:0:131
ATCTCTATCTCCTAAAAACCTGTTTAGATTTGGAGATAGACCTTCAGGTTTTTCATCATTTTCTGCATGAATTATACATTGACCACGTTCCAGCGTGGTCAGTTTGCAGCATTCTGTTATTTTGTTTGACAGAGTGTCTTGTTGAGAACATATGTAGGACATGATTTTTTCCTGCAACAGGGAAAATAAAGTATAAGTTTTAAAGATTTATTCTTTAATAAAGGATCTCAAAGCCAGCTTTAGAAAAAGGA
+
CCCCDFFFFFFFGGGGGGGGGGHHHHHHHHHHHHHHHHHHHHHHHHHHHHHGGHHHHHHIIHIHHHHHHGHHHHHGHHHHHHHHHHGHHHHHHHGFGGHHHHHHHHHHHHHHHHHHHHHHHHHHHHHHHHHHHHGHHHHHHHHHHHHHHHHHHHHHHHHHHHHHHHHHHGHHHHHHHHHHHGGHHHHHHHHHHHHHHHHHHHHHHHHHHHHHHHHHHFHHHHHHHHHHHGHHHHHHHGHHHHHHGGHHGGH
@M05620:45:000000000-G6HP7:1:1101:24262:5127 1:N:0:131
ATCTCTATCTCCTAAAAACCTGTTTAGATTTGGAGATAGACCTTCAGGTTTTTCATCATTTTCTGCATGAATTATACATTGACCACGTTCCAGCGTGGTCAGTTTGCAGCATTCTGTTATTTTGTTTGACAGAGTGTCTTGTTGAGAACATATGTAGGACATGATTTTTTCCTGCAACAGGGAAAATAAAGTATAAGTTTTAAAGATTTATTCTTTAATAAAGGATCTCAAAGCCAGCTTTAGAAAAAGGA
+
3ABAAFFFFFFFGGGGGGGGGGGEBGGHFGGFGFEFGFGHHGHHHGHHHHHGFFHHHHHGFFG5FFHFFHHHHHGHHHGFFDHHHEAHGHHHHHE?E?HHHHGHGFFGHHGFFGGHFFHHGHHHFGHFFFFGHHHHHFGHHDGHFHHGHHFFGFFFHHGHGHGHHHHHG@GHHHGHGHHHHGGGEFGHEFHFFGHHHGGDGHEFHGHFHHGHHHHHHHHHGB<DCGBGGHFHG/::CEHGHHB0CCGFDGH
@M05620:45:000000000-G6HP7:1:1101:8039:5179 1:N:0:131
ATCTCTATCTCCTAAAAACCTGTTTAGATTTGGAGATAGACCTTCAGGTTTTTCATCATTTTCTGCATGAATTATACATTGACCACGTTCCAGCGTGGTCAGTTTGCAGCATTCTGTTATTTTGTTTGACAGAGTGTCTTGTTGAGAACATATGTAGGACATGATTTTTTCCTGCAACAGGGAAAATAAAGTATAAGTTTTAAAGATTTATTCTTTAATAAAGGATCTCAAAGCCAGCTTTAGAAAAAGGA
+
BBBBBFFFFFFFGGGGGGGGGGGHGHHHHGFGFHHFHHGGHHHHHHHHHHHGGHHHHHHHHHHHHHHHHGHHHGHHHGHHHGGGHHGHHHHHHFGEGGFHFHHGGHFFHGHHHGFHHHHHHHHHGHHHGHGHHHHHHHHHHHHHFHFHHHHHHHHHHHHHHGHGHHHHHGHHHHGFHHHHHGGHHHGGGGHGEHGHGGHDGGHHHHHHHHHHGHHHHHHHGHGHHHHHHHGGHGFHGGHHHHH0GFHFGGG
@M05620:45:000000000-G6HP7:1:1101:8055:5196 1:N:0:131
ATCTCTATCTCCTAAAAACCTGTTTAGATTTGGAGATAGACCTTCAGGTTTTTCATCATTTTCTGCATGAATTATACATTGACCACGTTCCAGCGTGGTCAGTTTGCAGCATTCTGTTATTTTGTTTGACAGAGTGTCTTGTTGAGAACATATGTAGGACATGATTTTTTCCTGCAACAGGGAAAATAAAGTATAAGTTTTAAAGATTTATTCTTTAATAAAGGATCTCAAAGCCAGCTTTAGAAAAAGGA
+
BBBBBFFFFDFFGGGGGGGGFGHHHHHHHHHHHHHFHFHBGCHHHGHHGHHFAGHHHHFHHHHHGHHFFFHDHHHGHFFHFHHHGHGHHHHHHHGGFGHHHHGHHFFGBFGFGHHGHGGEHHHHHHHHHHHHGHHHHHHHHGHHGHHGHGHHHHHHHHEHHHHFFGHHFBFGHHGHHHHGE//FCCHHGFHDGGG1D=FGHHFGHHBFHHHHGHHHHHHDDGDB/DGFHGHGBHHHHGHHHHHHHHHEGFF
@M05620:45:000000000-G6HP7:1:1101:10428:5204 1:N:0:131
ATCTCTATCTCCTAAAAACCTGTTTAGATTTGGAGATAGACCTTCAGGTTTTTCATCATTTTCTGCATGAATTATACATTGACCACGTTCCAGCGTGGTCAGTTTGCAGCATTCTGTTATTTTGTTTGACAGAGTGTCTTGTTGAGAACATATGTAGGACATGATTTTTTCCTGCAACAGGGAAAATAAAGTATAAGTTTTAAAGATTTATTCTTTAATAAAGGATCTCAAAGCCAGCTTTAGAAAAAGGA
+
BBCCCFFFFFFFGGGGGGGGGGHHHHHHHHHHHGHHHHHHHHHHHHHHHHHGGHHHHHHHHHIHHHHHHHHHHHHHHHHHHHHHHHGGHHHHHHGGGGHHHHGHHHHHHHGHHHHHHHHHHHHHHHHHGHGHHHHHHHHHHHHHHHGHHHHHHHHHHHHHHHHHHHHHHGHHHHHHHHHHHGGGHHHGHGHGHHHHHGHHHGHHHHHHHGHHHHHHHGHHHGHHHHHHHHHGHHFHHGHHHGHHHHGGGGH
@M05620:45:000000000-G6HP7:1:1101:20332:5205 1:N:0:131
ATCTCTATCTCCTAAAAACCTGTTTAGATTTGGAGATAGACCTTCAGGTTTTTCATCATTTTCTGCATGAATTATACATTGACCACGTTCCAGCGTGGTCAGTTTGCAGCATTCTGTTATTTTGTTTGACAGAGTGTCTTGTTGAGAACATATGTAGGACATGATTTTTTCCTGCAACAGGGAAAATAAAGTATAAGTTTTAAAGATTTATTCTTTAATAAAGGATCTCAAAGCCAGCTTTAGAAAAAGGA
+
CCCCCFFFFFFFGGGGGGGGGGHHHHHHHHHHHHHHHHHHHHHHHHHHHHHGGHHHHHHHHHIHHHHHHHHHHHHHHHHHHHHHHHGHHHHHHHGGGGHHHHHHHHHHHHHHHHHHHHHHHHHHHHHHHHHHHHHHHHHHHHHHHHGHHHHHHHHHHHHHHHHHHHHHHGHHHHGHHHHHHGGHHHGHEHHHHHGHHHHHHHHHHHHHHHHHHHHHHHHHHHHHHHHHHHHHGGHHHGHHHHHFGHHHDGH
@M05620:45:000000000-G6HP7:1:1101:10434:5221 1:N:0:131
ATCTCTATCTCCTAAAAACCTGTTTAGATTTGGAGATAGACCTTCAGGTTTTTCATCATTTTCTGCATGAATTATACATTGACCACGTTCCAGCGTGGTCAGTTTGCAGCATTCTGTTATTTTGTTTGACAGAGTGTCTTGTTGAGAACATATGTAGGACATGATTTTTTCCTGCAACAGGGAAAATAAAGTATAAGTTTTAAAGATTTATTCTTTAATAAAGGATCTCAAAGCCAGCTTTAGAAAAAGGA
+
BCBCCFFFFFFFGGGGGGGGGGFHHHHHHHHHHHHHHHHHHHHHHHHHHHHGGHHHHGHHHHHGHHHHGGHHHHHHHHHHHGHGHHGFGHHHHHGGGGHHGHGHHHHGHHGFHHFHHHHHHHGHHHHHGFFHHHHHHHHHHHHHHHEHHHHFFHHFHGHHFFHHGHHHGGHHHHHHEHGHHGGFHHHHHHHGHGHFHFHHGGHGHHHHEHHHHHHHGGHHHHGHHHHHHGHGEG.CGGHFHHGFCGFHGCH
@M05620:45:000000000-G6HP7:1:1101:15695:5253 1:N:0:131
CATCCTGACCCTGAAGTACCCCGGCTTGATTTCTGACATTAGATCGGAAGAGCACACGTCTGAACTCCAGTCACTCTCGCGCATCTCGTATGCCGTCTTCTGCTTGAAAAAAAAAACTCCAAGGGAGTAAAAGAGCTGATGAAACAATGGCAAGTAAGTCAGGCATTTCCGCTTTAGCACTCTTGTGGATCCAATTGAACAATTCTCAGCATTTGTACTTGTAACTGACAAGCCAGGGACAAAACAAAGAT
+
>11>>111BFF11FBFGGGGGG0EE?A001BAF222B1G21112DAEE/A00FHEHFG0AAEHHHBAG1G2FGFHFHHA/>EG/>1@F//0>BGGEE0/2>>EFD10B11BECC<C/<FC11<?E/EGHG1FF<FFD<1FG<1GGHHHFGH/CEGDFGGGHG/<.CCGHGAAEFG00;C0GBFFF09?0BFBCFGBFB0CFFFFFFGFBFGGBFF0FFGF/BFFFF//BBFFFFFFFFFFFF-AFEFAF/;
@M05620:45:000000000-G6HP7:1:1101:23248:5276 1:N:0:131
ATCTCTATCTCCTAAAAACCTGTTTAGATTTGGAGATAGACCTTCAGGTTTTTCATCATTTTCTGCATGAATTATACATTGACCACGTTCCAGCGTGGTCAGTTTGCAGCATTCTGTTATTTTGTTTGACAGAGTGTCTTGTTGAGAACATATGTAGGACATGATTTTTTCCTGCAACAGGGAAAATAAAGTATAAGTTTTAAAGATTTATTCTTTAATAAAGGATCTCAAAGCCAGCTTTAGAAAAAGGA
+
CCCDDFFFFFFFGGGGGGGGGGHHHHHHHHHHHHHHHHHHHHHHHHHHHHHGGHHHHHHHHIIIIHHHHHHHHHHHHHHHHHHHHHGHHHHHHHGGGGHHHHHHHHHHHHHHHHHHHHHHHHHHHHHHHHHHHHHHHHHHHHHHHHGHHHHHHHHHHHHHHHHHHHHHHGHHHHHHHHHHHGGHHHHGHHHHHGHHHHHHHGHHHGHHHHHHHHHHHGHGHGHHHHHHHHHGHHHHHGHHHHHGHHGHGGH
@M05620:45:000000000-G6HP7:1:1101:19650:5286 1:N:0:131
ATCTCTATCTCCTAAAAACCTGTTTAGATTTGGAGATAGACCTTCAGGTTTTTCATCATTTTCTGCATGAATTATACATTGACCGCGTTCCAGCGTGGTCAGTTTGCAGCATTCTGTTATTTTGTTTGACAGAGTGTCTTGTTGAGAACATATGTAGGACATGATTTTTTCCTGCAACAGGGAAAATAAAGTATAAGTTTTAAAGATTTATTCTTTAATAAAGGATCTCAAAGCCAGCTTTAGAAAAAGGA
+
?AABBFFFFFFFGGGGGGGGGGHGHHHHHHHHHGFGHGHGHHGHHGHHHHHGGHGHHHHGHHHHHGHHHHHHHHHFHHHHHHHHGGFGFGHHHHGGGGHHGHHHHHHHFHGHHHHGHHHHHHHHHHHHFHHHHHHHHHHHHHHHGBFGH2FHHHHHHBGHEGHGHHFHHGHHHEHCDGHHHEEHEC>D<GHHGHFFHGHHH1F1>0DHHBHHHHHHHHH0=GFB/CFHHBHFGHHFHGHFHFGFFFGFGD9
@M05620:45:000000000-G6HP7:1:1101:19637:5298 1:N:0:131
ATCTCTATCTCCTAAAAACCTGTTTAGATTTGGAGATAGACCTTCAGGTTTTTCATCATTTTCTGCATGAATTATACATTGACCACGTTCCAGCGTGGTCAGTTTGCAGCATTCTGTTATTTTGTTTGACAGAGTGTCTTGTTGAGAACATATGTAGGACATGATTTTTTCCTGCAACAGGGAAAATAAAGTATAAGTTTTAAAGATTTATTCTTTAATAAAGGATCTCAAAGCCAGCTTTAGAAAAAGGA
+
CCCCDFFFFFFFGGGGGGGGGGHHHHHHHHHHHHHHHHHHHHHHHHHHHHHGGHHHHHIHHHHIIHHHHHHHHHHHHHHHHHHHBGGHHHHHHHGGGGHHHHHHHHHHHHHHHHHHHHHHHHHHHHHHHHHHHHHHHHHHHHHHHHHHHHHHHHHHHHHHHHHHHHHHHGHHHHHHHHHHHGGHHHHHHHHHHHHHHHHHHHHHHHHHHHHHHHHHHHHHHHHHHHHHHHHHHHHHHGHHHHHHHGHHGGH
@M05620:45:000000000-G6HP7:1:1101:19643:5320 1:N:0:131
ATCTCTATCTCCTAAAAACCTGTTTAGATTTGGAGATAGACCTTCAGGTTTTTCATCATTTTCTGCATGAATTATACATTGACCACGTTCCAGCGTGGTCAGTTTGCAGCATTCTGTTATTTTGTTTGACAGAGTGTCTTGTTGAGAACATATGTAGGACATGATTTTTTCCTGCAACAGGGAAAATAAAGTATAAGTTTTAAAGATTTATTCTTTAATAAAGGATCTCAAAGCCAGCTTTAGAAAAAGGA
+
@BBCCFFFFFFFGGFGGGGGGGHHHHHHHHHHGHHHHHHHHHHHHHHHHHHGGHHHHHHHHHHHHHHHHHHHHHHHHHHHHHHHHHGHHHHHHHGGGGHHHHHHHHHHHHGHHHHHHHHHHHHHHHHHHHHHHHHHHHHHHHHHHHHHHHHHHHHHHHHHHHHHHHHHHGHHHHHHHHHHGGGGHHHHHHHGHHHGHGHHHHHHHHHHHGHHHHHHHGHHHGHHHHHHHHHHGHFHHGHHHHHFGGHFGGH
@M05620:45:000000000-G6HP7:1:1101:12574:5331 1:N:0:131
ATCTCTTCTCCTAAGAACCTGTTTAGATTTGGAGATAGACCTTCAGGTTTTTCATCATTTTCTGCATGAATTATACATTGACCACGTTCCAGCGTGGTCAGTTTGCAGCATTCTGTTATTTTGTTTGACAGAGTGTCTTGTTGAGAACATATGTAGGACATGATTTTTTCCTGCAACAGGGAAAATAAAGTATAAGTTTTAAAGATTTATTCTTTAATAAAGGATCTCAAAGCCAGCTTTAGAAAAAGGAA
+
BCCCCFFFFFFFGGGGGGGGGGHHGHHGHHHHHHHHHHHHHHHHHHHHHHGGHGHHHHHHHIHHHGHHHHHHGHHHHHHHHHHHHGHHHHHHHGFGGHHGHHHHHHHHHHHHHHHHHHHHHHHHHHHGHGHGHGHHHHHHHHHGHGDFFHHHHGHHHGHHHHHHHHHHGHHHHHGHHGHHGGGHHHHGGHFGHHHHFHHHHHGHHHHHHHHHHHHHFDGFFFGGHGGHHGHHHHFHGHHHHHHGGHGGGHH
@M05620:45:000000000-G6HP7:1:1101:6628:5413 1:N:0:131
CATCCTGACCCTGAAGTACCCCATTGAGCATGGCATCGTCACCAACTGGGACGACATGGAGAAGATCTGGCACCACACCTTCTACAACGAGCTGCGCGTGGCCCCGGAGGAGCACCCAGTGCTGCTGACCGAGGCCCCCCTGAACCCCAAGGCCAACAGAGAGAAGATGACTCAGGTGAGGCTCGGCCGACGCCCGTGGTCCTCCCGTCCTTTCCCCAGTCATTTTCTGCCCGGCTTGATTTCTGACATTA
+
>AABBFFFFFFFGFGGGGGGGGGHHHHFHHGHGHGHHGHHFGHHGGHHHHGGEFGGGHHCGHHGGGGHHGGHHGGHHEGGHHHFGHGHEGGCGGGEEEECEGFHGGGCFGGGEEHEAFH1GFGFHHHHHCGCGGGGDGGGGGHHHHGGGGHGCHGGGGGEFGGEFB:CFGFGGGGFGFFGGG.C=FEDDCFFFA-:;A-.9/;BFAA;DDDFFFFFFFFFFFFF/BFFFE9ADBDFFF.:BFFBF//BFF/
@M05620:45:000000000-G6HP7:1:1101:10616:5468 1:N:0:131
CATCCTGACCCTGAAGTACCCCGGCTTGATTTCTGACATTAGATCGGAAGAGCACACGTCTGAACTCCAGTCACTCTCGCGCATCTCGTATGCCGTCTTCTGCTTGAAAAAAAAAAAACCAAAATAGGATAGAATTAGCATAATTAATAGATACATAACAGTCGACGTATCGATAATCCACAATATGGTGATATCAAGCACCTATAGGTAACATTATCCTTGTATGAATTTCGTTACAGTCTATACATATT
+
BCCCCFFFFFFFGGGGGGGGGGGEGGGGHHHHHHHHHHHHHHHHHHGGFGHHHHHHHGHHHGFHHHHHBGHHHHHHHHGGGGGG@GHG?EHHHHGGGHGHHHHHGHHHHGGFGGGGA//////.1111111111=11100000000000000000==0000:0..---.0......00000:.000000000000;000:/./000000009000000:0:000;00009:0/./..0000090090000;
@M05620:45:000000000-G6HP7:1:1101:13043:5470 1:N:0:131
ATCTCTATCTCCTAAAAACCTGTTTAGATTTGGAGATAGACCTTCAGGTTTTTCATCATTTTCTGCATGAATTATACATTGACCACGTTCCAGCGTGGTCAGTTTGCAGCATTCTGTTATTTTGTTTGACAGAGTGTCTTGTTGAGAACATATGTAGGACATGATTTTTTCCTGCAACAGGGAAAATAAAGTATAAGTTTTAAAGATTTATTCTTTAATAAAGGATCTCAAAGCCAGCTTTAGAAAAAGGA
+
CCDCDFFFFFFFGGGGGGGGGGHHHHHHHHHHHHHHHHHHHHHHHHHHHHHGGHHHHIHHHIIHIHHHHHHHHHHHHHHHHHHHHHGHHHHHHHGFGGHHHHHHHHHHHHHHHHHHHHHHHHHHHHHHHHHHHHHHHHHHHHHHHHHHHHHHHHHHHHHHHHHHHHHHHGHHHHHHHHHHHGGGHHHHHHHHHHHHHHHHHHHHHHHHHHHHHHHHHHHHHHHHHHHHHGHGHHHHHGHHHHHHHHHHGGH
@M05620:45:000000000-G6HP7:1:1101:9309:5471 1:N:0:131
ATCTTATCTCCTAAAAACCTGTTTAGATTTGGAGATAGACCTTCAGGTTTTTCATCATTTTCTGCATGAATTATACATTGACCACGTTCCAGCGTGGTCAGTTTGCAGCATTCTGTTATTTTGTTTGACAGAGTGTCTTGTTGAGAACATATGTAGGACATGATTTTTTCCTGCAACAGGGAAAATAAAGTATAAGTTTTAAAGATTTATTCTTTAATAAAGGATCTCAAAGCCAGCTTTAGAAAAAGGAA
+
BBBBBFFFFFFFBGFGDFGGGGGHAF4DGHHHHHHGBHHGGHHHFGHHHHGGHHHHHHHGHHHHHHHHDGHHHHGHFHHHFHHHHGHHHCHHHGGGGHFFGGGHFHHHHHHHHHHHHFHHHHHHGHHHHHHHHHHHHHHHHHHGHHGHGHHHHHHHHGHHHHGHHHHHGHBGHEBGFGHHEGHEGGGF1?@FGH1?FGHF1FGH1FGF1DGHHHHG0=<0<=<CGHHFGGFHEGHHGHHHHGEFHFCE.CF
@M05620:45:000000000-G6HP7:1:1101:22184:5473 1:N:0:131
CTCTCTATCTCCTAAAAACCTGTTTAGATTTGGCGATAGCCCTTCCGGTTTTTCATCATTTTCTGCCTGAATTATACATTGCCCACGTTCCCGCGTGGTCAGTTTGCAGCATTCTGTTATTTTGTTTGACAGAGTGTCTTGTTGCGAACATATGTAGGACATGATTTTTTCCTGCAACAGGGAAAATCAAGTATAAGTTTTAAAGATTTATTCTTTAATACAGGATCTCAAAGCCAGCTTTAGAAAAAGGA
+
1>11AFF3FDFFGCGF1FFGB1AFHF3F3AFGH1A0A001AF0EC0/EEEACFG2AFDHEDAAGE11BF01DA1A2B2AF11@@BF/>BEG1>@///>GF20B>BFGGFFHGF2D2B>EGFFHHFGH01G11BF>1BF>B1GF<1////<F111?FD11?0?FH1GGHF<GFDBC<1>FHE..../=/<CGHBG0<CCCGF000;0;CF0CGHHFC0CGB0;;B9CFFC0000CFC.;BFF0;0;0:AA.9
@M05620:45:000000000-G6HP7:1:1101:9333:5482 1:N:0:131
ATCTTATCTCCTAAAAACCTGTTTAGATTTGGAGATAGACCTTCAGGTTTTTCATCATTTTCTGCATGAATTATACATTGACCACGTTCCAGCGTGGTCAGTTTGCAGCATTCTGTTATTTTGTTTGACAGAGTGTCTTGTTGAGAACATATGTAGGACATGATTTTTTCCTGCAACAGGGAAAATAAAGTATAAGTTTTAAAGATTTATTCTTTAATAAAGGATCTCAAAGCCAGCTTTAGAAAAAGGAA
+
CBCDCFFFFFFFGGGGGGGGGGHHHHHHHHHHHHHHGHHHHHHHHHHHHHGGHHHHHHHHHHIHHGHHFHHHFHHHGHHHHHHHHGHHHGFHHGGGFHHGHHHHHHHHHHHHHHHHHHHHHHHHHHHHHFHHHFHHHHHHHHHHHHHHFHHHHHHHHHHGHGHHHHHHGHHHHGFHHGHHGGHHHHGGHHGHHHGHGHHHHGHHHHHHHHHHHHHHFDHGDGDGHHGGHHHHGHEHGHHHGEHHHGHGEHG
@M05620:45:000000000-G6HP7:1:1101:22185:5491 1:N:0:131
ATCTCTATCTCCTAAAAACCTGTTTAGATTTGGAGATAGACCTTCAGGTTTTTCATCATTTTCTGCATGAATTATACATTGACCACGTTCCAGCGTGGTCAGTTTGCAGCATTCTGTTATTTTGTTTGACAGAGTGTCTTGTTGAGAACATATGTAGGACATGATTTTTTCCTGCAACAGGGAAAATAAAGTATAAGTTTTAAAGATTTATTCTTTAATAAAGGATCTCAAAGCCAGCTTTAGAAAAAGGA
+
CCCCDFFFFFFFGGGGGGGGGGHHHHHHHHHHHHHHHHHHHHHHHHHHHHHGGHHHHHHHHHHHIHHHHHHHHHHHHHHHHHHHHHGHHHHHHHGGGGHHHHHHHHHHHHHHHHHHHHHHHHHHHHHHHHHHHHHHHHHHHHHHHHHHHHHHHHHHHHHHHHHHHHHHHGHHHHHHHHHHHGGHHHHHHHHHHHHHHFGHHHHHHHHHHHHHHHHHHHHHHHHHHHHHHGHGHHHHHGHHHHHHHHGHGGH
@M05620:45:000000000-G6HP7:1:1101:9317:5491 1:N:0:131
ATCTTATCTCCTAAAAACCTGTTTAGATTTGGAGATAGACCTTCAGGTTTTTCATCATTTTCTGCATGAATTATACATTGACCACGTTCCAGCGTGGTCAGTTTGCAGCATTCTGTTATTTTGTTTGACAGAGTGTCTTGTTGAGAACATATGTAGGACATGATTTTTTCCTGCAACAGGGAAAATAAAGTATAAGTTTTAAAGATTTATTCTTTAATAAAGGATCTCAAAGCCAGCTTTAGAAAAAGGAA
+
BBBBBFFFFFFFGGGGGGGGGGHHHHCHGHHCFFGHBGHHHHHHHHHHHHGGHGHHHHHHHHHHHGHHGHHHGHGHHHHHGHHHHEHHHHHHHGGGGGHHHHHHGHFFGHHHHHHHHHHHHHEFHHHHHHEHGHHHHHGGHHHHGEGHHHHHHGGHGEHHHGHHHHHHGGGHHGGHHFGGEAFHHH1F1FFGGHFF<GHHHFHFGGHHHHHHHHHGFD0<<00<GHFFHGGEFGHFGGHHHGCFGF:..;B
@M05620:45:000000000-G6HP7:1:1101:22193:5508 1:N:0:131
ATCTCTATCTCCTAAAAACCTGTTTAGATTTGGAGATAGACCTTCAGGTTTTTCATCATTTTCTGCATGAATTATACATTGACCACGTTCCAGCGTGGTCAGTTTGCAGCATTCTGTTATTTTGTTTGACAGAGTGTCTTGTTGAGAACATATGTAGGACATGATTTTTTCCTGCAACAGGGAAAATAAAGTATAAGTTTTAAAGATTTATTCTTTAATAAAGGATCTCAAAGCCAGCTTTAGAAAAAGGA
+
CCCCCFFFFFFFGGGGGGGGGGGHHHHHHHHHHHHHHHHHHFHHHHHGHHHGGHHHHHHHHHHHHHHHHGHHHHHHHHHHHHHHHHGGGHHHHHGEFGGHHHGHHHHHHGHHHHHHHHHHHHHHHHHHHHGHHHHHHHHHHHHHHHHGHHHHHHHHHHHHHHHHHHHHHCHHHHHHGHHHHGGGHHHHHGHHHGHGHGHHHGGGHGGHHHHHHHHHHHHGHGHHHHHHHHHFFHFHHGHHHHHGFGHFGGH
@M05620:45:000000000-G6HP7:1:1101:6959:5515 1:N:0:131
AAACCAGAAGACATGAGGTCAGCTAGATCGGAAGAGCACACGTCTGACCTCCAGTCACTCTCGCGCATCTCGTATGCCGTCTTCTGCTTGAAAAAAAAAAAAGTCAAAGAGCGACAACAGCTCTTCGGAGATTATTTTGCATCGGTGAGAAAGACAGAATGATCCGATGAGGGGTGCGAAACTATTTGAGGAAAGGAAGCACCTTTTTATTAAATTAACCTTTTAGCAATCTCACTTCCTACCCTAAATAT
+
1AAAAAAFFFFCFGGGGGAEFGGFHHHHHHGGGGHHFFHFHGHHHFF1BGGGGHFFGHHHGHCFEEE/EEGGBEGG2GE?EHFEF1FGFH0B@FEEEGE/<B/12@GFBGB0>///<?<CCF<DGHH??<-01====<0D0<=...<.:00//:/;/:::000:0:..:;99C999.;.9--C//FF//--/;/F-;BA-/--/9;B/;BB/BBFF//9B/;9;9BBB/:9/9//;9//99/-;;;B////
@M05620:45:000000000-G6HP7:1:1101:7365:5567 1:N:0:131
ATCTCTATCTCCTAAAAACCTGTTTAGATTTGGAGATAGACCTTCAGGTTTTTCATCATTTTCTGCATGAATTATACATTGACCACGTTCCAGCGTGGTCAGTTTGCAGCATTCTGTTATTTTGTTTGACAGAGTGTCTTGTTGAGAACATATGTAGGACATGATTTTTTCCTGCAACAGGGAAAATAAAGTATAAGTTTTAAAGATTTATTCTTTAATAAAGGATCTCAAAGCCAGCTTTAGAAAAAGGA
+
ABABCFFFFFFFGGGGGGGGGGHHHHHHHHHHHHHHHHHHHHHHHHHHHHHGGHHHHHHHHHHHIHHHHHHHHHHHHHHHHHHHHHGHHHHHHHGGGGHHHHHHHHHHHGHHHHHHHHHHHHHHHHHHHHHHHHHHHHHHHHHHGHHHHHHHHHHGHHHHHHHHHHHHHGHHHHHHHHHHHGGHHHHHHHGGHHHHHFHHHHHHHHHHHHHHHHHHHHHHHGHHHHHHHGGHHHHHHGHHHHHHHHHHGGH
@M05620:45:000000000-G6HP7:1:1101:7386:5580 1:N:0:131
ATCTCTATCTCCTAAAAACCTGTTTAGATTTGGAGATAGACCTTCAGGTTTTTCATCATTTTCTGCATGAATTATACATTGACCACGTTCCAGCGTGGTCAGTTTGCAGCATTCTGTTATTTTGTTTGACAGAGTGTCTTGTTGAGAACATATGTAGGACATGATTTTTTCCTGCAACAGGGAAAATAAAGTATAAGTTTTAAAGATTTATTCTTTAATAAAGGATCTCAAAGCCAGCTTTAGAAAAAGGA
+
ABBCBFFFFFFFGGGGGGGGGGHHHHHHHHHHHHHHHHHHHHHHHHHHHHHGGHHHHHHHHHHHHHHHHHHHHHHHHHHHHHHHHHGHGHHHHHGGGGHHHHHHHHHHGHHHHHHHHHHHHHHHHHHHHHHGHHHHHHHHHHHHHHHHHHHHHHHHHHHHHHHHHHHHHGHHHHHHHHHHHGGHHHHHHHHHHHHHHHHHHGHHHHHHHHHHHGHHHHHGHHDFHHHHHGHHHHHHHGHHHHGHGHHGGGH
@M05620:45:000000000-G6HP7:1:1101:7358:5585 1:N:0:131
ATCTCTATCTCCTAAAAACCTGTTTAGATTTGGAGATAGACCTTCAGGTTTTTCATCATTTTCTGCATGAATTATACATTGACCACGTTCCAGCGTGGTCAGTTTGCAGCATTCTGTTATTTTGTTTGACAGAGTGTCTTGTTGAGAACATATGTAGGACATGATTTTTTCCTGCAACAGGGAAATTAAAGTATAAGTTTTAAAGATTTATTCTTTATTAAAGGATCTCAAAGCCAGCTTTAGAAAAAGGA
+
BBBBBFFFFFFFGGGGGGGGGGHGHHHFHHGHBFEFFF55B3FABBGBGGHGA3D55DFGHFDFD5DFHH5G5BBDAAFGB5FA3G1F1B255BEEECGGFFHHG43433BF4FBBGF4FGHFFHHFCDFD?3?43B4FHFHHCB??4333??FBDGE32BF22FGHHH/F2F2CG2<<FE/?GG11FG1F111?1?=FG1FC111>F11>=1FHGH0<<G0D0<<C00DG00C./:.CC0;CFGHH.E.;
@M05620:45:000000000-G6HP7:1:1101:7631:5624 1:N:0:131
ATCTCTATCTCCTAAAAACCTGTTTAGATTTGGAGATAGACCTTCAGGTTTTTCATCATTTTCTGCATGAATTATACATTGACCACGTTCCAGCGTGGTCAGTTTGCAGCATTCTGTTATTTTGTTTGACAGAGTGTCTTGTTGAGAACATATGTAGGACATGATTTTTTCCTGCAACAGGGAAAATAAAGTATAAGTTTTAAAGATTTATTCTTTAATAAAGGATCTCAAAGCCAGCTTTAGAAAAAGGA
+
AAAABFFFFFFFGGGGGGGGGGHHHGHHGHHHHFFFHHHGGHHHHHHHHHHGGHHHHHHGHHHHHGHHHGHHHHHHHHHHHHHHHEDHHHHHHHGFGGHHFHGHHHHHHHHHHHHHHHHHHHHHHHHHHHHHHHGHHHHHHHHHHHHHHHFHHHGHHHHGHHHHFHHHHGHHHHGHHHFHHGEHHHGHGHHGHHHHH<FGHHFHHHGHHHHHHHHHHHHG<D0GHHHHHFGHHHHHHGFHHHGFFHHHGGG
@M05620:45:000000000-G6HP7:1:1101:23418:5698 1:N:0:131
AAACCAGAAGACATGAGGTCAGCTAGATCGGAAGAGCACACGTCTGAACTCCAGTCACTCTCGCGCATCTCGTATGCCGTCTTCTGCTTGAAAAAAAAAAACACAGGCGTTTCCACCATGGCTTCCTATGACCACTCCCCGTTGACCCAATTCGGACATAAATAATAAGACTCACGTGTAGCTCAAGCTCATACCAGGCACATCCCGTCCGATCTCATGTCATCTTCTGCTCTGCTCTATTTGTTACATAT
+
BBABBBBFFFBF4BFFGGGGGGHHEHHHHHGEGGHHHHHHHGHGHGH5FGHHHHGHHHHHHHGGGGEEFHHHFEHHHHGGGHGHHEHHHHBEGHFGFG/////0/0//////22220?110?F00111111<11.100<.-<...<0<.<<00...-:C000;0;0;0000090/...9/0000000:/00;00/00...9/;0/9.;..-.:-.99////:////9////////:///:////.://///
@M05620:45:000000000-G6HP7:1:1101:13719:5724 1:N:0:131
ATCTCTATCTCCTAAAAACCTGTTTAGATTTGGAGATAGACCTTCAGGTTTTTCATCATTTTCTGCATGAATTATACATTGACCACGTTCCAGCGTGGTCAGTTTGCAGCATTCTGTTATTTTGTTTGACAGAGTGTCTTGTTGAGAACATATGTAGGACATGATTTTTTCCTGCAACAGGGAAAATAAAGTATAAGATTTAAAGATTTATTCTTTAATAAAGGATCTCAAAGCCAGCTTTAGAAAAAGGA
+
AAAABFFFFFFFGGGGFFEEGGGFGGFFGHHGHHGHHHHBGHHHHEHFHHHGGHHHHHHGHHGHHGHFHHHHHHHHHHHGHHHGHHGHHHHHHHGEGGHHHHHHGHFFHHHHGHHHHHHHHHHHHHHHHHGHHHHHHHHHHHHHFHGFHHEGFHGDGHHFGHHHHGHHGGFHHHHEGGHHHGGHHFHFHFHFGHGHH1FFHHFHHHHHHHHHHHHHHHHFGH0DGHFHHHHGHFFFHGHHHHHFFFGAGGB
@M05620:45:000000000-G6HP7:1:1101:7892:5734 1:N:0:131
CATCCTGACCCTGAAGTACCCCATTGAGCATGGCATCGTCACCAACTGGGACGACATGGAGAAGATCTGGCACCACACCTTCTACAACGAGCTGCGCGTGGCCCCGGAGGAGCACCCAGTGCTGCTGACCGAGGCCCCCCTGAACCCCAAGGCCAACAGAGAGAAGATGACTCAGGTGAGGCTCGGCCGACGCCCGTGCTCCTCCCGTCCTTTCCCCAGTCATTTTCTGCCCGGCTTGATTTCTGACATTT
+
CCCCCFFFFFFFGGGGGGGGGGGHHHHHHHHHHHHHHGHHHGHHHGHHHHGHGGGGGHHHHHHHHHHGHHHFHGHHHGGHHHHHHHHHGGGGGHHGGGGGCGHHGGGFDGGGHHHHGGHGHHHHHHHHHHGGGGGGGGGGGGHHHHGGGGHGHHGGGGGGGGGGGGEFGGGGGGGGFFGEGGGGFFFFFFFFFFFF-ADFFFFFFFD;DFFFFFFFFFFFFFFFFFFFFFFFDDFDBAAFFFFF/B9FFF/
@M05620:45:000000000-G6HP7:1:1101:18462:5735 1:N:0:131
ATCTCTATCTCCTAAAAACCTGTTTAGATTTGGAGATAGACCTTCAGGTTTTTCATCATTTTCTGCATGAATTATACATTGACCACGTTCCAGCGTGGTCAGTTTGCAGCATTCTGTTATTTTGTTTGACAGAGTGTCTTGTTGAGAACATATGTAGGACATGATTTTTTCCTGCAACAGGGAAAATAAAGTATAAGTTTTAAAGATTTATTCTTTAATAAAGGATCTCAAAGCCAGCTTTAGAAAAAGGA
+
CCCCCFFFFFFFGGGGGGGGGGHHHHHHHHHHHHHHHHHHHHHHHHHHHHHGGHHHHGHHHHHHIHHHHGHHHHHHHHHHHHHHHHGHHHHHHHGGGGHHGHGHHHHGHHHHHHHHHHHHHHHHHHHHHHHHHHGHHHHHHHHHHHHHHGHHHHHHHHHHHHHGHHHHHGHHHHHHHHHHHGGGHHHHGHHFHHHHHFGHHGGHHHHHHHHHHHHHHGHHHHHHHHHHHGHHHHHHHGGHHHHHHGHHGGH
@M05620:45:000000000-G6HP7:1:1101:23559:5768 1:N:0:131
CATCCTGACCCTGAAGTACCCCGGCTTGATTTCTGACATTAGATCGGAAGAGCACACGTCTGAACTCCAGTCACTCTCGCGCATCTCGTATGCCGTCTTCTGCTTGAAAAAAAAAAATATTATGTGTTACAGAACTTCTTTTAGAGAACATCTTAAGGACATAATTTTTGCCTACAACAGGGCAAATAAAGTATAAGTTTTAAATATTCATTCTTTAATAAACGATCTCAAAGTCAGCTTTAGAAAAAGGA
+
CCCCCFFFFFFFGGGGGGGGGGGGGGGGGHHHHHHHHHHHFHHHHHG2BEGHHHHHHGHHHGHHHHHHBGGHFHHHHHGGGGGGCFHGFGHHHHGGGHGHHHHHHHHHFHHGFBCC>0?1111111@01@D111<1=<=><=1<>1<<<<=000==D00CFD0=<0000-00=0:00G./...;;C09000;B9;9;0;00;:00;0;0;0000090000;00.;.;;990000;000;0;B000;/A9.:
@M05620:45:000000000-G6HP7:1:1101:21089:5798 1:N:0:131
ATCTCTATCTCCTAAAAACCTGTTTAGATTTGGAGATAGACCTTCAGGTTTTTCATCATTTTCTGCATGAATTATACATTGACCACGTTCCAGCGTGGTCAGTTTGCAGCATTCTGTTATTTTGTTTGACAGAGTGTCTTGTTGAGAACATATGTAGGACATGATTTTTTCCTGCAACAGGGGAAATAAAGTATAAGTTTTAAAGATTTATTCTTTAATAAAGGATCTCAAAGCCAGCTTTAGAAAAAGGA
+
CCCCDFFFFFFFGGGGGGGGGGHHHHHHHHHHHHHHHHHHHHHHHHHHHHHGGHHHHIHHHIHIHHHHHHHHHHHHHHHHHHHHHHGHHHHHHHGFGGHHHHHHHHHHHHHHHHHHHHHHHHHHHHHHHHHHHHHHHHHHHHHHHHHHHHHHHHHHHHHHHHHGHHHHHGHHHHHHHHGHHG/CFHHHGHHHHHHGHHHHHHGHHHHHHHHHHHHHHHHHHHHHHHHHHGHHHGHHHGHHHHHFFFHGGGG
@M05620:45:000000000-G6HP7:1:1101:15776:5835 1:N:0:131
CATCCTGACCCTGAAGTACCCCGGCTTGATTTCTGACATTAGATCGGAAGAGCACACGTCTGAACTCCAGTCACTCTCGCGCATCTCGTATGCCGTCTTCTGCTTGAAAAAAAAAAAAATACTACTTACAGAGTCCCACCCCAAACTAAACCAAAAAAAAAAAACACGAACTTAGATAAGACGCAGCCATCGATCATCCACCAAAAGGCATAACCCTTCAATCGTACAACATCGCAGACAATAACAATCTA
+
BBBBBFFFFFFFGGGGGGGGGGGGGGGGHHHHHHFHHHHHHHHHHHGGGGHHHHHHHGHHHGHHHHHHHHHHHHHHHHGGGG@FFHHHGGHHHHGFGHGHHHHHHHHHHHHG/>C><</01>111>111111011><1...-...<000:/;;..;:--9-9-9.;9.-.-./;/////;/9.--9-99//;/..9/////...../9;.////9..9.//;9...9.//.//9;..-...//////////
@M05620:45:000000000-G6HP7:1:1101:21089:5922 1:N:0:131
CATCCTGACCCTGAAGTACCCCGGCTTGATTTCTGACATTAGATCGGAAGAGCACACGTCTGAACTCCAGTCACTCTCGCGCATCTCGTATGCCGTCTTCTGCTTGAAAAAAAAACAAGGTCATCTGGGTGGCTTTCTTTGTGTACGCAACGAGCCCCCTGAACGAAGCATTTTTTAACTCAGTCCTGCTGCGTCATTCCTTAGTTTTTAGCCGCCTTGCTTCTTCTCACCGACTCTCTCCTCTCCTGCCC
+
BBBBBFFFFFFFGGCGGGGGGGG?FEGEHDGFHGHHHDGHFHHHHGG2AEGFGFHHHGHHHGFHHHHHFHHHEFHHHHEGGG?FGDGAGEH3GGGGEHGFHHHDFF0B?3B//>>/<?0?1@12@@??00?/?GFHHHFHGH0>1>CD.-<-<.--:CCC./C/...9=/;BFBFG.0CF000;09;0;/00;9;.;BF/B/9/:;9B?EBBB9;BAA/B9;FFFFFF//.9-;@DFFF/;FFFF/9//;.
@M05620:45:000000000-G6HP7:1:1101:18859:5967 1:N:0:131
AAACCAGAAGACATGAGGTCAGCTAGTCGGAAGAGCACACGTCTGAACTCCAGTCACTCTCGCGCATCTCGTATGCCGTCTTCTGCTTGAAAAAAAAAAACCCACCCACCCAACTCCACCTTTACTTATTCCCCAAATTCGCATCCTCAACCCCTCTCGATCCAACACGCCCCAACTTCCCAGCACTCTAACCTACGCGTCGTACAACCACCGCAACGAGCCACCTCGCAAATGCAGTGCCATACCCTGCG
+
BAABBBBFFFCFGGFGGGGGGGHHBGHHGGGGGHHHHHHHGHHHGGHHHHHHHHHHHHHHHGGGGEFGHHHFGHHHHGGGHGHHHHHHHH3BFHEF/EE</?/?///?//////01110??11111111111100.0111....-/0000/.:...//.0:..00/...-.--.../000/90./.0/000/.///.9-;9--.;.//;....-9-9-..--/....;9-.-/////;//////.///..-
@M05620:45:000000000-G6HP7:1:1101:25155:5987 1:N:0:131
CATCCTGACCCTGAAGTACCCCGGCTTGATTTCTGACATTAGATCGGAAGAGCACACGTCTGAACTCCAGTCACTCTCGCGCATCTCGTATGCCGTCTTCTGCTTGAAAAAAAAAAAATCAAATGTTCTCTATATCCTGCGTGTTCTAATTTCGCAATCTTCACAATACACTCTTTTCTCCATAGCTACCTAACCTCTATCACTCTAGCCTGCGCCCGTCCCCGCTCAACATACACACTACACATCCTACC
+
BABCCFFFFFFFGGGGGGGGGGGGGGGGHHHHHHHHHHHHHHHHHHGGGGHHHHHHHGHHHGHHHHHHHHHHHGHHHHGGGGGGGHHHGGHHHHGGGHGHHGHHHHFGDHHGGGGD<>0111?1?1111>1111>1>111-....00000000/<...:000000000/000:0000000000;;/000/00//.0/00;;00000000/0.:--:---;9..---9./;///////.:///:///;//9.
@M05620:45:000000000-G6HP7:1:1101:5294:6014 1:N:0:131
AACTCTATCTCCTAAAAACCTGTTTAGATTTGGAGATAGACCTTCAGGTTTTTCATCATTTTCTGAAGGAATTATACATTGACCACGTTCCAGCGTGGTCAGTTTGCAGCATTCTGGTATTTTGTTTGACAGAGTGTCTTGTTGAGAACATATGTAGGACATGATTGTTTCCTGCAACAGGGAAAATAAAGTATAAGGGGTAAAGATTTAGGCTTTAATAAAGGAGCGCAAAGCCAGCTTTAGAAAAAGGA
+
>3>>AFFFFFFFGGGGGGGGGGHHHHHHHHHHHHHHHHHHHHHHHHHHHHHGGHHHHHHHHHHHEA533BBGHHHHHHHHHGHHHHGHHHHHHHGGGGHHHHHHHHHHHHHHHHHH3BFHHHHHHHHHHHHHHHHHHHHHHHHHHHHHHHHHHHHHHHHHHHHFHH3BFGHHHHHHHHHCAAFGHHHHHHHHHHHH110->>FGHHHHHG11><GHHHHHHHHHH.<--;@DHHHHHGGGGGGGGGGGGGG
@M05620:45:000000000-G6HP7:1:1101:5308:6027 1:N:0:131
ACCTCTATCTCCTAAAAACCTGTTTAGATTTGGAGATAGACCTTCAGGTTTTTCATCATTTTCTGCATGAATTATACATTGACCACGTTCCAGCGTGGTCAGTTTGCAGCATTCTGTTATTTTGTTTGACAGAGTGTCTTGTTGAGAACATATGTAGGACATGATTTTTTCCTGCAACAGGGAAAATAAAGTATAAGTTTTAAAGATTTATTCTTTAATAAAGGATCTCAAAGCCAGCTTTAGAAAAAGGA
+
>3>>AFFFFFFFGFGGGGGGGGHHHHHHHHHFBGFHHHGHHHHHHHHEHHHGGHHHHHHHHHHHFHFHHHHHHHHHHHHHHGHHHHGHHHHHGFEGECHHHGHHHDHHCGHHHHHHHHHHHHHGHHHGFHHBBCGBHGHHHHHEHFHHHFHHHHHHHHFHGHGHHHHHHGHHHHHGFHHHHEGHGHGHHGBHHHHGGHGHHHHHHHHHHHHHHHHHHHHHHHDGHHHHHHHFBGHHHFHHHHEFHHGH.DF
@M05620:45:000000000-G6HP7:1:1101:17921:6050 1:N:0:131
ATCTCTATCTCCTAAAAACCTGTTTAGATTTGGAGATAGACCTTCAGGTTTTTCATCATTTTCTGCATGAATTATACATTGACCACGTTCCAGCGTGGTCAGTTTGCAGCATTCTGTTATTTTGTTTGACAGAGTGTCTTGTTGAGAACATATGTAGGACATGATTTTTTCCTGCAACAGGGAAAATAAAGTATAAGTTTTAAAGATTTATTCTTTAATAAAGGATCTCAAAGCCAGCTTTAGAAAAAGGA
+
CCCCCFFFFFFFGGGGGGGGGGHHHHHHHHHHHHHHHHHHHHHHHHHHHHHGGHHHHIHHHHHHIHHHHHHHHHHHHHHHHHHHHHGHHHHHHHGGGGHHHHHHHHHHHHHHHHHHHHHHHHHHHHHHHHHHHHHHHHHHHHHHHHHHHHHHHHHHHHHHHHHHHHHHHGHHHHHHHHHHHGGHHHHHHHHHHHHHHGHHHHGHHHHHHHHHHHHHHHHHHHHHHHHHHHHHHHHHHGHHHHHHHHHHGGG
@M05620:45:000000000-G6HP7:1:1101:17940:6056 1:N:0:131
ATCTCTATCTCCTAAAAACCTGTTTAGATTTGGAGATAGACCTTCAGGTTTTTCATCATTTTCTGCATGAATTATACATTGACCACGTTCCAGCGTGGTCAGTTTGCAGCATTCTGTTATTTTGTTTGACAGAGTGTCTTGTTGAGAACATATGTAGGACATGATTTTTTCCTGCAACAGGGAAAATAAAGTATAAGTTTTAAAGATTTATTCTTTAATAAAGGATCTCAAAGCCAGCTTTAGAAAAAGGA
+
AAAAAFFFFFFFGGGDGGGGGGHFHHHHHFFHGHFFFHHHGHHHFHHHHHHFGHHHHHHHHHHHHHHFHHHGF5GHHHHHHHHHHHFHHGFHHEGGGGHGFHGGHHHHHHHHHHHHGHHHHGHHCGHHFFFHHHHHHHHHHHHHFHGHHHHHHH4GGGFHHHFHEHHHHCHHHHHHFFHHHGGHHHHFHFHHHGHGHHHHHHHGHFHHHHHHHHHGHHHHHHFHFGHHHHHGHHFHHGHHFFF0GHFHGFG
@M05620:45:000000000-G6HP7:1:1101:8592:6120 1:N:0:131
ATCTCTATCTCCTAAAAACCTGTTTAGATTTGGAGATAGACCTTCAGGTTTTTCATCATTTTCTGCATGAATTATACATTGACCACGTTCCAGCGTGGTCAGTTTGCAGCATTCTGTTATTTTGTTTGACAGAGTGTCTTGTTGAGAACATATGTAGGACATGATTTTTTCCTGCAACAGGGAAAATAAAGTATAAGTTTTAAAGATTTATTCTTTAATAAAGGATCTCAAAGCCAGCTTTAGAAAAAGGA
+
BCCCDFFFFFFFGGGGGGGGGGHHHHHHHHHHHHHHHHHHHHHHHHHHHHHGGHHHHHHHHHIIHHHHHHHHHHHHHHHHHHHHHHGHHHHHHHGGGGHHHHHHHHHHHHHHHHHHHHHHHHHHHHHHHHHHHHGHHHHHHHHHHHHHHHHHHHHHHHHHHHHHHHHHHGHHHHHHHHHHHGGHHHHHHHHHHHHHHHHHHHHHHHHHHHHHHHHHHHHHHHHHHHHHHGHHHHHHHGHHHHHHHGHHG?H
@M05620:45:000000000-G6HP7:1:1101:22181:6120 1:N:0:131
CATCCTGACCCTGAAGTACCCCGGCTTGATTTCTGACATTAGATCGGAAGAGCACACGTCTGAACTCCAGTCACTCTCGCGCATCTCGTATGCCGTCTTCTGCTTGAAAAAAAAAAAAAAAATACTTACCCCTTCCCCCACTCACCCCCCGTCCCACCTCAAGCCAATGCCTCCTTTACATCACGACCTACTCCCACACTCCACCCTTCCTTTCCCCAGTCCTTGTCTACACTACATCATTCCTTCCGTTT
+
CDDDDFFFFFFFGGGGGGGGGGGGGGGGHHHHHHHHHHHHHHHHHHGGGGHHHHHHHGHHHGHGHHHHHHHHHHHHHHGGGGGGGHHHGGHHHHGFGHGHHHHHHHHGHHHE>CC</</---.0=000=//.../</::-..//;.::A-:.CD?0....0:0:.//000000;/000:00:0;.;::.:/000./...//B0;:../:;000000/:.00000:0000:0/0:/0000::0::00/.;:/
@M05620:45:000000000-G6HP7:1:1101:24771:6162 1:N:0:131
CATCCTGACCCTGAAGTACCCCGGCTTGATTTCTGACATTAGATCGGAAGAGCACACGTCTGAACTCCAGTCACTCTCGCGCATCTCGTATGCCGTCTTCTGCTTGAAAAAAAAAACACTAAAAACCCTCAATACATACCATAAATCTCACACATACCATCAAATCCTCTTTTCACTTACTCCAACTTCACTCTATCCGCATACTAGCAACCCAAATATACAACATCCAATCCCCACGACCGACCCTACGA
+
CCCCDFFFFFFFGGGGGGGGGGGGGGGGHHHHHHHHHHHHHHHHHHGGGGHHHHHHHGHHHGHHHHHHHHHHHGHHHHGGGGFGGHHHFGHHGHGGGHGHHHHHHGGHFHHGGGGC//02?1111///0/?<11<11110111111>110000.000/00000<0000000000000;0000000;/;000000;;0/..-..0000/00......0000:000./0/000//0./.--------://..:
@M05620:45:000000000-G6HP7:1:1101:17533:6226 1:N:0:131
ATCTCTATCTCCTAAAAACCTGTTTAGATTTGGAGATAGACCTTCAGGTTTTTCATCATTTTCTGCATGAATTATACATTGACCACGTTCCAGCGTGGTCAGTTTGCAGCATTCTGTTATTTTGTTTGACAGAGTGTCTTGTTGAGAACATATGTAGGACATGATTTTTTCCTGCAACAGGGAAAATAAAGTATAAGTTTTAAAGATTTATTCTTTAATAAAGGATCTCAAAGCCAGCTTTAGAAAAAGGA
+
?ABCCFFFFFFFGGGGGGGGGGHHHHHHHHHHHHHHHHHHHHHHHHHHHHHGGHHHHHHIHIHHIHHHHHHHHHHHHHHHHHHHHHGHHHHHHHGGGGHHHHHHHHHHHHHHHHHHHHHHHHHHHHHHHHHHHHHHHHHHHHHHHHHHHHHHHHHHHHHHHHHFHHHHHGHHHHHHHHHHHGGHHHGHHHHHHHHHHHHHHHHHHHHHHHHHHHHHHHHHHHHHEHHHHHHHHHHHHGHHHHHHHHHHGGG
@M05620:45:000000000-G6HP7:1:1101:24141:6232 1:N:0:131
CTCCTGACCCTGAAGTACCCCGGCTTGATTTCTGACATTAATCGGAAGAGCACACGTCTGAACTCCAGTCACTCTCGCGCATCTCGTATGCCGTCTTCTGCTTGAAAAAAAAAAAAACAATCCTCTTTGCTCTTTTTTTGTATCCCTCACCTGAACACTGACAGCACACTTTTTTCACCACTTCCTTCTTTCTCCTGTACTAGTTTTTAGCCGCCCTTCATTCTCTGACCGACTTTCTGCACTAACCCCCT
+
CCCCCFFFFFFFGGGGGGGGGGGGGGGHHGHHHHHHHHHHHHHGGGGGHHHHHHHGHHHGGHHHHHHGHHGHHHHHGGGGGFGHHHGGHHHHGGGHGHHHHHHHHHHHHGGGGB><///.1<01<111111111<10<--;000000/:..0//00;/00090:.9././;;;F?/;000.00000;00;0000:000:0;;09000.;/9:.-9--//9000:00000/---:.00009000000...--
@M05620:45:000000000-G6HP7:1:1101:17541:6244 1:N:0:131
ATCTCTATCTCCTAAAAACCTGTTTAGATTTGGAGATAGACCTTCAGGTTTTTCATCATTTTCTGCATGAATTATACATTGACCACGTTCCAGCGTGGTCAGTTTGCAGCATTCTGTTATTTTGTTTGACAGAGTGTCTTGTTGAGAACATATGTAGGACATGATTTTTTCCTGCAACAGGGAAAATAAAGTATAAGTTTTAAAGATTTATTCTTTAATAAAGGATCTCAAAGCCAGCTTTAGAAAAAGGA
+
BBCCCFFFFFFFGGGGGGGGGGHHHHHHHHHHHHHHHHHHHHHHHHHHHHHGGHHHHIHHHHHHHHHHHHHHHHHHHHHHHHHHHHGHHHHHHHGFGGHHHHHHHHHHHHHHHHHHHHHHHHHHHHHHHGHHHHHHHHHHHHHHHHHHHHHHHHHHHHHHHHHHHHHHHGHHHHHHHHGHHGGHHHHHGHHHHHHHHHHHHHHHHHHHHHHHHHHHHHHHHHHHHHHHHGHHHFHHHGHHHHHHHHHHGGH
@M05620:45:000000000-G6HP7:1:1101:14005:6258 1:N:0:131
AAACCAAGCAGACACTCACCGCTGACTGGAGTTAAGACATGAGGTCAGCTAGATCGGAAGAGCACACGTCTGAACTCCAGTCACTCTCGCGCATCTCGTATGCCGTCTTCTGCTTGAAAAAAAAAAAAACAAACATACTCAATGATCCCCTCCATCCACACATATATATACCTACCACTTTACCCCACTCGTCTCACCTATCCCTCTTTATTCGTTCATCACTGCTCTCTCTGCCAGCTTACCTCACTTGC
+
DDCDDBCFDFFFGGGGGGGGGGGGEGHHHHHHHHHHGHHHHHHHHHHHHHHHHHHHGGGGHHHHHHHGHHHGHHHHHHHHHHHHHHHHGGGGGEEHHHGGHHHHGGGHGHGHHHHHHHHHHGGGGC/>-..<<..00000=0<00000/./.:/0:.000..000000000000/.0000000:/;.;./.:../00.;0;:/:0/:00000;///.00000000:;0::0000000;0000/000:0000
@M05620:45:000000000-G6HP7:1:1101:17393:6287 1:N:0:131
ATCTCTATCTCCTAAAAACCTGTTTAGATTTGGAGATAGACCTTCAGGTTTTTCATCATTTTCTGCATGAATTATACATTGACCACGTTCCAGCGTGGTCAGTTTGCAGCATTCTGTTATTTTGTTTGACAGAGTGTCTTGTTGAGAACATATGTAGGACATGATTTTTTCCTGCAACAGGGAAAATAAAGTATAAGTTTTAAAGATTTATTCTTTAATAAAGGATCTCAAAGCCAGCTTTAGAAAAAGGA
+
>ABBBFFFFFFFGGGGGCGGGGHHHFHHHHHHHHHGHHHHHHHHHHHHHHHGGHHHHHHHHHHHHHHHHHHHHFHHHHHHHHHHHHGHHHHHHHGGGGHHHGHHHHHHHHHHHHHHHHFHHHHHHHHHGFHHGHHHHHHHHHHHBGHHHHHHHHHHHGHHHHFGHHHHHGHHHHHHFHGHHGGHGGGGBHHHGHHHHHHHHFCFGGHHHHHHHHHHHHH<DGHH/DGHHHHHGHHGHGHHHFHFCGFHFFB
@M05620:45:000000000-G6HP7:1:1101:25122:6300 1:N:0:131
ATCTCTATCTCCTAAAAACCTGTTTAGATTTGGAGATAGACCTTCAGGTTTTTCATCATTTTCTGCATGAATTATACATTGACCACGTTCCAGCGTGGTCAGTTTGCAGCATTCTGTTATTTTGTTTGACAGAGTGTCTTGTTGAGAACATATGTAGGACATGATTTTTTCCTGCAACAGGGAAAATAAAGTATAAGTTTTAAAGATTTATTCTTTAATAAAGGATCTCAAAGCCAGCTTTAGAAAAAGGA
+
CCDCDFFFFFFFGGGGGGGGGGHHHHHHHHHHHHHHHHHHHHHHHHHHHHHGGHHHHHIHIHIIHHHHHHHHHHHHHHHHHHHHHHGHHHHHHHGGGGHHHHHHHHHHHHHHHHHHHHHHHHHHHHHHHHHHGHHHHHHHHHHHGHHHHHHHHHHHHHHHHHHHHHHHHGHGHHHHHHHHHGGHHGGFGHHHHHHHHHHHHHHGHHHHHHHHHHHHGHHGHHHHHHHHHGHHHHHHHGHHHHHFFHHHGGH
@M05620:45:000000000-G6HP7:1:1101:17377:6306 1:N:0:131
ATCTCTATCTCCTAAAAACCTGTTTAGATTTGGAGATAGACCTTCAGGTTTTTCATCATTTTCTGCATGAATTATACATTGACCACGTTCCAGCGTGGTCAGTTTGCAGCATTCTGTTATTTTGTTTGACAGAGTGTCTTGTTGAGAACATATGTAGGACATGATTTTTTCCTGCAACAGGGAAAATAAAGTATAAGTTTTAAAGATTTATTCTTTAATAAAGGATCTCAAAGCCAGCTTTAGAAAAAGGA
+
ABBBBFFFFFFFGGGGGGGGGGHHHHHHHHHHHHHHHHHHHHHHHHHHHHHGGHHHHHHHHHHHHHHHHHHHHHHGHHHHHHHHHHGHHHHHHHGGGGHHHHHHHHHHHHHHHHHHHHHHHHHHHHHHHHGHHHGHHHHHHHHHHHHHHHHHHHHHHHHHHHHHHHHHHGHHHHHHHHHHHGGGHHHGHHHHHHHHHGHHHHHHHHHHHHHHHHHHHGHHHHHHHHHHHGHGHGHHHGGHHHHFGFGHGGF
@M05620:45:000000000-G6HP7:1:1101:6884:6307 1:N:0:131
ATCTCTATCTCCTAAAAACCTGTTTAGATTTGGAGATAGACCTTCAGGTTTTTCATCATTTTCTGCATGAATTATACATTGACCACGTTCCAGCGTGGTCAGTTTGCAGCATTCTGTTATTTTGTTTGACAGAGTGTCTTGTTGAGAACATATGTAGGACATGATTTTTTCCTGCAACAGGGAAAATAAAGTATAAGTTTTAAAGATTTATTCTTTAATAAAGGATCTCAAAGCCAGCTTTAGAAAAAGGA
+
3AAAAFBFFFFFGGGGFFGGGGHHHGHEGHGFFHHFHHDBGGGHFFGHHHHGGHHHHEHHGHHHHHFFHHFHHHGFFHHHGFHHHEDHHHHHHHGEECHHHHHHHHHHHHGFHHHGGH4GHHHHGGHHFGHFF?GFHHHHBGHHEGHHHHHHGGHHHH3CGFFDHHGFGCFHHHGF1GHHHACFHGFG1?<GHHGHHGHHGGCG11FGHHHHHHHHHBD=0=0DCDFGGGDHFHCGGGHHHHG0CCGGDC;
@M05620:45:000000000-G6HP7:1:1101:17396:6311 1:N:0:131
ATCTCTATCTCCTAAAAACCTGTTTAGATTTGGAGATAGACCTTCAGGTTTTTCATCATTTTCTGCATGAATTATACATTGACCACGTTCCAGCGTGGTCAGTTTGCAGCATTCTGTTATTTTGTTTGACAGAGTGTCTTGTTGAGAACATATGTAGGACATGATTTTTTCCTGCAACAGGGAAAATAAAGTATAAGTTTTAAAGATTTATTCTTTAATAAAGGATCTCAAAGCCAGCTTTAGAAAAAGGA
+
CCCCDFFFFFFFGGGGGGGGGGHHHHHHHHHHHHHHHHHHHHHHHHHHHHHGGHHHHHHHHHHHHHHHHHHHHHHHHHHHHHHHHHGHHHHHHHGGGGHHHHHHHHHHHHHHHHHHHHHHHHHHHHHHHGHHHHHHHHHHHHHHHHHHHHHHHHHHHHHHHHHHHHHHHGHHHHHHHHHHHGGGHHHHHHHHHHHHHHHHHHGHHHHHHHHHHHHHHHHHHHHHHHHHHHHHHFHHHGHHHHHHHHHGGGH
@M05620:45:000000000-G6HP7:1:1101:25112:6316 1:N:0:131
ATCTCTATCTCCTAAAAACCTGTTTAGATTTGGAGATAGACCTTCAGGTTTTTCATCATTTTCTGCATGAATTATACATTGACCACGTTCCAGCGTGGTCAGTTTGCAGCATTCTGTTATTTTGTTTGACAGAGTGTCTTGTTGAGAACATATGTAGGACATGATTTTTTCCTGCAACAGGGAAAATAAAGTATAAGTTTTAAAGATTTATTCTTTAATAAAGGATCTCAAAGCCAGCTTTAGAAAAAGGA
+
AA?>AFFFFD@DEGG4FGGGGCHDEF5BFDBB5GHFEG5G3CGGGEG3DBGFEGEGFDHHGHHFAHHBH3DAF5EEFFHFHGFFGHEHHEEE53E?>EEDDGBED4FGHHFFFEEEFGDGHFGHEGGHEDGHBFG3BBFHHHFCHBAGFHDDEGBGGFFF?GCGDDDF1<01F110FGC0?</?CHG<D1F?1GGHDGHFHBGBFBGHGHFGH1DD0<DDD000/<CDBGHEGH.::CHFHBC0;G:CA:G
@M05620:45:000000000-G6HP7:1:1101:6869:6320 1:N:0:131
ATCTCTATCTCCTAAAAACCTGTTTAGATTTGGAGATAGACCTTCAGGTTTTTCATCATTTTCTGCATGAATTATACATTGACCACGTTCCAGCGTGGTCAGTTTGCAGCATTCTGTTATTTTGTTTGACAGAGTGTCTTGTTGAGAACATATGTAGGACATGATTTTTTCCTGCAACAGGGAAAATAAAGTATAAGTTTTAAAGATTTATTCTTTAATAAAGGATCTCAAAGCCAGCTTTAGAAAAAGGA
+
CCCCDFFFFFFFGGGGGGGGGGHHHHHHHHHHHFHHHHHHHHHHHHHHHHHGGHHHHHHHHIIIIHHHHHHHHHHHHHHHHHHHHHGHHHHHHHGGGGHHGHHHHHHHHHHHHHHHHHHHHHHHHHHHHHHHHHHHHHHHHHHHHHHHHHHHHHHHHHHHHHHHHHHHHGHHHHHHHHHHHGGHHHHHHHHHHHHHHHHHHHHHHHHHHHHHHHHHHHHHHGHHHHHHHHHGHHHHHGHHHHHHHHHHGGG
@M05620:45:000000000-G6HP7:1:1101:6882:6333 1:N:0:131
ATCTCTATCTCCTAAAAACCTGTTTAGATTTGGAGATAGACCTTCAGGTTTTTCATCATTTTCTGCATGAATTATACATTGACCACGTTCCAGCGTGGTCAGTTTGCAGCATTCTGTTATTTTGTTTGACAGAGTGTCTTGTTGAGAACATATGTAGGACATGATTTTTTCCTGCAACAGGGAAAATAAAGTATAAGTTTTAAAGATTTATTCTTTAATAAAGGATCTCAAAGCCAGCTTTAGAAAAAGGA
+
BCCCCFFFFFFFGGGGGGGGGGHHHFHHHHHHHGHHHHHHHHHHHHHHHHHGGHHHHHHIIHHIHHHHHHHHHHHHHHHHHHHHHHGHHHHHHHGGGGHHHHHHHHHHHHHHHHHGHHHHHHHHHHHHHHHHHHHHHHHHHHHHHGHHHHHHHHHHHHHHHHHHHHHHHGHHHHHHHHHHHFGHHHHHGHHHHHHHHHHHHHHHHHHHHHHHHHHHHGHHGHHHHHHHHHHHGHHHGGHHHHHGHEGGGGG
@M05620:45:000000000-G6HP7:1:1101:20253:6369 1:N:0:131
ATCTCTATCTCCTAAAAACCTGTTTAGATTTGGAGATAGACCTTCAGGTTTTTCATCATTTTCTGCATGAATTATACATTGACCACGTTCCAGCGTGGTCAGTTTGCAGCATTCTGTTATTTTGTTTGACAGAGTGTCTTGTTGAGAACATATGTAGGACATGATTTTTTCCTGCAACAGGGAAAATAAAGTATAAGTTTTAAAGATTTATTCTTTAATAAAGGATCTCAAAGCCAGCTTTAGAAAAAGGA
+
BCCCCFFFFFFFGGGGGGGGGGHHHHHHHHHHHHHHHHHHHHHHHHHHHHHGGHHHHIIHHHIIHHHHHHHHHHHHHHHHHHHHHHGHHHHHHHGGGGHHHHHHHHHHHHHHHHHHHHHHHHHHHHHHHHHHHHHHHHHHHHHHHHHHHHHHHHHHHHHHHHHHHHHHHGHHHHHHHHHHHGGHHHGHHHHHHHHHHGHHHHHHHHHHHHHHHHHHHHHHHHHHHHHHHGHHHHHHHGHHHHHFGHHGGGG
@M05620:45:000000000-G6HP7:1:1101:18598:6387 1:N:0:131
ATCTCTATCTCCTAAAAACCTGTTTAGATTTGGAGATAGACCTTCAGGTTTTTCATCATTTTCTGCATGAATTATACATTGACCACGTTCCAGCGTGGTCAGTTTGCAGCATTCTGTTATTTTGTTTGACAGAGTGTCTTGTTGAGAACATATGTAGGACATGATTTTTTCCTGCAACAGGGAAAATAAAGTATAAGTTTTAAAGATTTATTCTTTAATAAAGGATCTCAAAGCCAGCTTTAGAAAAAGGA
+
BBCCCFFFFFFFGGGGGGGGGGHHHHHHHHHHHHHHHHHHHHHHHHHHHHHGGHHHHIHHHHHHIHHHHHHHHHHHHHHHHHHHHHGHHHHHHHGGGGHHHHHHHHHHHHHHHHHHHHHHHHHHHHHHHGHHHHHHHHHHHHHHHHHHHHHHHHHHHHHHHHHHHHHHHGHHHHHHGHHHHGGHHHHHHHHHHHHHHHHHHGHHHHHHHHHHHHHHHHHHHHHHHHHHHHHHHGHHHGHHHHGHHHHGGGC
@M05620:45:000000000-G6HP7:1:1101:19958:6388 1:N:0:131
ATCTCTATCTCCTAAAAACCTGTTTAGATTTGGAGATAGACCTTCAGGTTTTTCATCATTTTCTGCATGAATTATACATTGACCACGTTCCAGCGTGGTCAGTTTGCAGCATTCTGTTATTTTGTTTGACAGAGTGTCTTGTTGAGAACATATGTAGGACATGATTTTTTCCTGCAACAGGGAAAATAAAGTATAAGTTTTAAAGATTTATTCTTTAATAAAGGATCTCAAAGCCAGCTTTAGAAAAAGGA
+
CDCDDFFFFFFFGGGGGGGGGGHHHHHHHHHHHHHHHHHHHHHHHHHHHHHGGHHHHHHHHHHHHHHHHHHHHHHHHHHHHHHHHHGHHHHHHHGGGGHHHHHHHHHHHHHHHHHHHHHHHHHHHHHHHHHHHHHHHHHHHHHHHHHHHHHHHHHHHHHHHHHHHHHHHGHHHHHHHHHHHGGHHHHHHHHHHHHHHHHHHHHHHHHHHHHHHHHHHHHHHHHHHHHHHHHHHHHHHGHHHHHHHGHHGGH
@M05620:45:000000000-G6HP7:1:1101:20250:6392 1:N:0:131
ATCTCTATCTCCTAAAAACCTGTTTAGATTTGGAGATAGACCTTCAGGTTTTTCATCATTTTCTGCATGAATTATACATTGACCACGTTCCAGCGTGGTCAGTTTGCAGCATTCTGTTATTTTGTTTGACAGAGTGTCTTGTTGAGAACATATGTAGGACATGATTTTTTCCTGCAACAGGGAAAATAAAGTATAAGTTTTAAAGATTTATTCTTTAATAAAGGATCTCAAAGCCAGCTTTAGAAAAAGGA
+
CABCCFFFFFFFGGGGGGGGGGHHHFHHHHHHHHHHHHHHHHHHHHHHHHHGGHHHHHHHHHHHHHHHHHHHHHHHHHHHHHHHHHGHHHHHHHGGGGHHHHHHHHHHHHHHHHHHHHHHHHHHHHHHHHGHHHGHHHHHHHHHHHHHHHHHHHHHHHHHHHHHHHHHHGHHHHHHHHHHHGGHHHHHHHHHHHHHHHHHHHHHHHHHHHHHHHHHHHHHHHHHHHHHHGGHHHHHHGHHHHHHHGHHGGH
@M05620:45:000000000-G6HP7:1:1101:18588:6403 1:N:0:131
ATCTCTATCTCCTAAAAACCTGTTTAGATTTGGAGATAGACCTTCAGGTTTTTCATCATTTTCTGCATGAATTATACATTGACCACGTTCCAGCGTGGTCAGTTTGCAGCATTCTGTTATTTTGTTTGACAGAGTGTCTTGTTGAGAACATATGTAGGACATGATTTTTTCCTGCAACAGGGAAAATAAAGTATAAGTTTTAAAGATTTATTCTTTAATAAAGGATCTCAAAGCCAGCTTTAGAAAAAGGA
+
CCCCCFFFFFFFGGGGGGGGGGGHHHHHHHHHHHHHHHHGHHHHHHHHHHHGGHHHHHHHHIHHHHHHHHHHHHHGHHHHHGHHHHGHHHHGHHGGGGHHHHHHHHHHHHHHHHHHHHHHHHHHHHHHGGHHHHHHHHHHHHHHHHHHHHHHHHHGHHHHHHHHHHHHHGHHHHHHHHHHHGGHHHHHHHHHHHHHHFHHHHGHHHHHHHHHHHHHHHHHHHHGHHHHHGHGHGHHHGHHHHHHHFHHGGG
@M05620:45:000000000-G6HP7:1:1101:19963:6406 1:N:0:131
ATCTCTATCTCCTAAAAACCTGTTTAGATTTGGAGATAGACCTTCAGGTTTTTCATCATTTTCTGCATGAATTATACATTGACCACGTTCCAGCGTGGTCAGTTTGCAGCATTCTGTTATTTTGTTTGACAGAGTGTCTTGTTGAGAACATATGTAGGACATGATTTTTTCCTGCAACAGGGAAAATAAAGTATAAGTTTTAAAGATTTATTCTTTAATAAAGGATCTCAAAGCCAGCTTTAGAAAAAGGA
+
BBACCFFFFFFFGGGGGGGGGGGHHHHHHHHHHHHHHHHHHHHHHHHHHHHGGHHHHHHIHHHHIHHHHHHHHHHHHHHHHHHHGHGHHHHHHHGFGGHHFHHHHHHHHHHHHHHHHHHHHHHHHHHHGHHHGHGHHHHHHHHHHHHHHHHHHHHHHHHHHHHHHHGHHGHHHHGHHHHHHGGHHHHHGHHHHHHHHFGHHHGHHHHHHHHHHHHHHGHGHHHHHHHHHGHHHGHHHGHHHHHFGFFFGGG
@M05620:45:000000000-G6HP7:1:1101:13676:6445 1:N:0:131
AAACCAAGCAGACACTCACCGCTGACTGGAGTTAAGACATGAGGTCAGCTAGATCGGAAGAGCACACGTCTGAACTCCAGTCACTCTCGCGCATCTCGTATGCCGTCTTCTGCTTGAAAAAAAAAAACAACATCTCAAAGAACACTTCGTAAGTCATATCATCTATAAATAATGTACTCTGGCATATTAGAAACTGTCTACATACAAACTACATCTACTAAAAGAATGCAACAGAGTTGCACTAGCTATAT
+
CCCCDCDFDFFFGGGGGGGGGGGGAGHHHHHHHHHHHHHHHHHHHHHHHHHFHHHHGGGGHHHHHHHGHHHGHHHHHHHHHHHHHHHHGGGGGFEGHHFGHHHHEEEHGHGHHHHHHHHHHGCDFG>//...01111111<000/000./<<.00000000:0:0000<00;00000000000/00;000000/0000;000000000.000:0000090;000.9000000./:/000000900/00000
@M05620:45:000000000-G6HP7:1:1101:10913:6449 1:N:0:131
ATCTCTATCTCCTAAAAACCTGTTTAGATTTGGAGATAGACCTTCAGGTTTTTCATCATTTTCTGCATGAATTATACATTGACCACGTTCCAGCGTGGTCAGTTTGCAGCATTCTGTTATTTTGTTTGACAGAGTGTCTTGTTGAGAACATATGTAGGACATGATTTTTTCCTGCAACAGGGAAAATAAAGTATAAGTTTTAAAGATTTATTCTTTAATAAAGGATCTCAAAGCCAGCTTTAGAAAAAGGA
+
ABBCCFFFFFFFGGGGGGGGGGGHHHHHHHHHHHHHHHHGHHHHHHHHHHHGGHHHHHHHIHIHHHHHHGHHHHHHHHHHHHHHHHGHHHHHHHGGGGHHHHHHHHHHHHHHHHHHHHHHHHHHHHHHGHHHGHHHHHHHHHHHGHHHHHHHHHHHHHHHGHHHHHHHHGHHHHHHHHHHHGGFHGHHHHHFHHHHHGHHHHGDGHHHHHHHHHHHHDGGGHHHHHHGHGHHHHHHHGHHHHHGHHHHGDG
@M05620:45:000000000-G6HP7:1:1101:10894:6463 1:N:0:131
ATCTCTATCTCCTAAAAACCTGTTTAGATTTGGAGATAGACCTTCAGGTTTTTCATCATTTTCTGCATGAATTATACATTGACCACGTTCCAGCGTGGTCAGTTTGCAGCATTCTGTTATTTTGTTTGACAGAGTGTCTTGTTGAGAACATATGTAGGACATGATTTTTTCCTGCAACAGGGAAAATAAAGTATAAGTTTTAAAGATTTATTCTTTAATAAAGGATCTCAAAGCCAGCTTTAGAAAAAGGA
+
CCCCDFFFFFFFGGGGGGGGGGHHHHHHHHHHHHHHHHHHHHHHHHHHHHHGGHHHHHHHHHHHIHHHHHHHHHHHHHHHHHHHHHGHHHHHHHGGGGHHHHHHHHHHHHHHHHHHHHHHHHHHHHHHHHHHHHHHHHHHHHHHHHHHHHHHHHHHHHHHHHHHHHHHHGHHHHHHHHHHHGGHHHHHHHHHHHHHHHHHHHHHHHHHHHHHHHHHHHHHHHFHHHHHHHHHHHHHHGHHHHHGHHHHGGH
@M05620:45:000000000-G6HP7:1:1101:10913:6468 1:N:0:131
ATCTCTATCTCCTAAAAACCTGTTTAGATTTGGAGATAGACCTTCAGGTTTTTCATCATTTTCTGCATGAATTATACATTGACCACGTTCCAGCGTGGTCAGTTTGCAGCATTCTGTTATTTTGTTTGACAGAGTGTCTTGTTGAGAACATATGTAGGACATGATTTTTTCCTGCAACAGGGAAAATAAAGTATAAGTTTTAAAGATTTATTCTTTAATAAAGGATCTCAAAGCCAGCTTTAGAAAAAGGA
+
CDDDDFFFFFFFGGGGGGGGGGHHHHHHHHHHHHHHHHHHHHHHHHHHHHHGGHHHHIIIIIIHIHHHHHHHHHHHHHHHHHHHHHGHHHHHHHGGGGHHHHHHHHHHHHHHHHHHHHHHHHHHHHHHHHHHHHHHHHHHHHHHHHHHHHHGHHHHHHHHHHHHHHHHHGHHHHHHHHHHHGGHHHHHHHHHHHHGHHHHHHHHHHHHHHHHHHHHHHHHGHHHHHHHHHHHHHHHHGHHHHGHGHHHGGH
@M05620:45:000000000-G6HP7:1:1101:25655:6482 1:N:0:131
TACCTGTACTGGGGAAGAGTGTAGCAATCGCCATTCCTACCCTAAAGATCGGAAGAGCACACGTCTGAACTCCAGTCACTCTCGCGCATCTCGTATGCCGTCTTCTGCTTGAAAAAAAAAAAGGGAGTAAAAGAGCTGATGAAACAATGGCAAGTAAGTCAGGCATTTCCGCTTTATCACTCTTGTGGATCCAATTGAACAATTCTCAGCATTTGTACTTGTAACTGACAAGCCAGGGACAAAACAAAGAT
+
AAAAAFFFBFFFEEFEEGFBFFFGHHHHHGGGGFFFGHFHCGHGHDFFGFGEEGGHHGHFGHEFGGFDFGHHHHHHHDGHFGHGEEEE>/FGGFAGCHDEEEHGHGFFDGFGHHHHEC//BC//?????DFG1FFGHHEHFHFHGGHF0CCBG.D=DHDGDFBGGFHHBF.;AAGH0C0;0;0CB90.;0C99C009009BFF0B0FB0/9FG00;9BFB;9//FF/BBBF9.AF?E?EFE..A;EEFFB9
@M05620:45:000000000-G6HP7:1:1101:25649:6499 1:N:0:131
TACCTGTACTGGGGAAGAGTGTAGCAATCGCCATTCCTACCCTAAAGATCGGAAGAGCACACGTCTGAACTCCAGTCACTCTCGCGCATCTCGTATGCCGTCTTCTGCTTGAAAAAAAAAAAAAAAAAAACACCAATGCATGAATCATAAGACGTCTCATTGAACAAAATAATTACTAGATCTAAGGGAATTCATCAGCATAATAGACACGCTTGTCTGACGACTAGTGTGTAAAGAGGGCTAATCAGAGC
+
CCCCDFFFFFFFGGGGGGGGGGFHHHHHHGGGGGHHHHHHHHHHHHHHHHHGGGGHHHGHGHGHHHGGHHHHHFHHHHHHHHHGGGGGGGHHHGGHHHHGGGHGHHHHHHHHHHHHGGGGG@<<->-<--....:.00000000000000000...//00000000/..000000000000:000;/:../000000000000:0:000/.-....00000..-;-0000::00000/...:.0000000/
@M05620:45:000000000-G6HP7:1:1101:8598:6501 1:N:0:131
ATCTCTATCTCCTAAAAACCTGTTTAGATTTGGAGATAGACCTTCAGGTTTTTCATCATTTTCTGCATGAATTATACATTGACCACGTTCCAGCGTGGTCAGTTTGCAGCATTCTGTTATTTTGTTTGACAGAGTGTCTTGTTGAGAACATATGTAGGACATGATTTTTTCCTGCAACAGGGAAAATAAAGTATAAGTTTTAAAGATTTATTCTTTAATAAAGGATCTCAAAGCCAGCTTTAGAAAAAGGA
+
BCCCCFFFFFFFGGGGGGGGGGHHHHHHHHHHHHHHHHHHHHHHHHHHHHHGGHHHHHIHHHIIIHHHHHHHHHHGHHHHHHHHHHGHHHGHHHGGGGHHGHHHHHHHHHHHHHHHHHHHHHHHHHHHHHHHHHGHHHHHHHHHGHHHHHHHHHHHHHHHHHHHHHHHHGHHHHHHHHHHHGGHHHHHHHHHHHHHHGHHHHGHHGHHHHHHHHHHHHHHFFHHHHHHHGHHHHHHHGGHHGHFGGFHGGG
@M05620:45:000000000-G6HP7:1:1101:8581:6509 1:N:0:131
ATCTCTATCTCCTAAAAACCTGTTTAGATTTGGAGATAGACCTTCAGGTTTTTCATCATTTTCTGCATGAATTATACATTGACCACGTTCCAGCGTGGTCAGTTTGCAGCATTCTGTTATTTTGTTTGACAGAGTGTCTTGTTGAGAACATATGTAGGACATGATTTTTTCCTGCAACAGGGAAAATAAAGTATAAGTTTTAAAGATTTATTCTTTAATAAAGGATCTCAAAGCCAGCTTTAGAAAAAGGA
+
BBBBBFFFFFFFGGGGGGGGGGHHHHHHHHHHH4GHHHHGHHHHHHGHHHHGGHGHHHHHHHHHHHHHHHHHHHHGHHHHHHHHHHGHHHHHHHGGGGHHHHHHHHHHHHGHHHHGHHHHHHHHHHHHGHHHGHHHHHHHHHHHFGHFHHHHHHHHHHFHHHHGHHHHHGHHHHHHHHFHHGGHHFGHHHGHHFG1FGHHHHH1FGHHHEGHHHHHFHHHHEHGFHHHHHHHHHHHGGHHHHGGGH/CDG/
@M05620:45:000000000-G6HP7:1:1101:8598:6520 1:N:0:131
ATCTCTATCTCCTAAAAACCTGTTTAGATTTGGAGATAGACCTTCAGGTTTTTCATCATTTTCTGCATGAATTATACATTGACCACGTTCCAGCGTGGTCAGTTTGCAGCATTCTGTTATTTTGTTTGACAGAGTGTCTTGTTGAGAACATATGTAGGACATGATTTTTTCCTGCAACAGGGAAAATAAAGTATAAGTTTTAAAGATTTATTCTTTAATAAAGGATCTCAAAGCCAGCTTTAGAAAAAGGA
+
BBBABFFFFFFFGGGGGGGGGGHHHHHHHHHHHHHHHHHHHHHHHHHGHHHGGHHHHGHHHHHHHHHHHGHHHGHHHHHHHHGHHHGHHHGFHFGFFGGHGHGGHHHHHHGHHHFHHGFHHHHHHHHHFHHHHHEGFHHHHHHHBGHHHHHHFHGGGFHFCGHGHHHHHGHHHHHHHGFHHGEHHFHHBFFHHHHHHFGHHFFHHFHHHHHHHHHHGHHGHHFFHHHHHHHDGHHHHGFGHHHFFFGFDDG
@M05620:45:000000000-G6HP7:1:1101:5948:6526 1:N:0:131
TACCTGTACTGGGGAAGAGCACACGTCTGAACTCCAGTCACTCTCGCGCATCTCGTATGCCGTCTTCTGCTTGAAAAAAAAAAAAAATAGAAAAACAAGAAAATATTTAACAGGTTAGAAAAAAATAATAAGAATAATAAGATTAAATTAAATATGGCTTAGATGATGTGTAAGTTTATTTTCGCAGAATTTAGTTAATAGGAATTTTATGAGATGAATAAGCAGAGGAAATGTTAGTGCCAAGACTTGAA
+
BBBCCFFFFFFFGGGGGGGGGGHHGHHHGHHHHHHHHHHGHHHHHGGGGGGAGGHFGHHHHGGGHGHHHHHHHGHGHHGGGGE>///02222220///22222222>?22211/11101=?00--01111=00000000000=00000000000:00.:.0:000000000000000000000-...-/09;00000000000000000000000000000:00/9...//000000000000../09000
@M05620:45:000000000-G6HP7:1:1101:9376:6545 1:N:0:131
TACCTGTACTGGGGAAGCAATCGCCATTCCTACCCTAAAGATCGGAAGAGCACACGTCTGAACTCCAGTCACTCTCGCGCATCTCGTATGCCGTCTTCTGCTTGAAAAAAAAAAAAAATTGCCGCTGACCATTGATCCACTATGCCTTCCGAAAACAACCTCAGACCAAAAACGGCCCCGGCTTCATTGTGATTACGTCCTAATTATACATATACCAATATCTGTTGCTCCTGTTATAGCTTCGCTAATTC
+
DDDDDFFFFFFFGGGGGGGGGGGGGGGHHHHHHHHHHHHHHHHHGGGGGHHHHHHGHHHGGGHHHHHHHHHHHHHHGGGGGGGHHHFGHHHHGFGHGHHHHHHHHHHHEGGFB>>>//01>11----<//00000000000/000000<:...--/:.../:;000.:....9-.--:-:-:--/:0000;000009;...000000000:000000000000:00000:000;:0:000000-....:00
@M05620:45:000000000-G6HP7:1:1101:20442:6574 1:N:0:131
CATCCTGACCCTGAAGTACCCGGCTTGATTTCTGACATTAGATCGGAAGAGCACACGTCTGAACTCCAGTCACTCTCGCGCATCTCGTATGCCGTCTTCTGCTTGAAAAAAAAAACAAAAACAACTTTATTTCTTTCTTATTTTAATCACCTATCCCCCTACCCTACACCTTTTTTCACTACGTCCTACTTATTCATTCCTTAGTTTTTCTCCTCCTTTCTTCTTCTCCCCTCCTCTCTCCTCTCCTTCCC
+
CCCCCFFFFFFFGGGGGGGGGGGGGGGHHHHHHHHHHHHHHHHHHGGCEHHHHHHHGHHHGHHHHHHHHHHHHHHHHGGGGGGEFGHGDHHHHGFGHGHHHHHHGFGHHHC/BBG//?00/?///11111111?=1FG1111<11<1=11<1110/0<E-.<..0/;:;/::CB0-C0:00:.;:..09900;9;B0C00;0000;;CAF9;FBC/:00::BF00;0B0:::.:;BF/0BBFB0B/:09FF
@M05620:45:000000000-G6HP7:1:1101:19084:6585 1:N:0:131
ATCTCTATCTCCTACAAACCTGTTTAGATTTGGAGATAGCCCTTCAGGTTTTTCATCATTTTCTGCATGAATTATACATTGACCACGTTCCAGCGTGGTCAGTTTGCAGCATTCTGTTATTTTGTTTGACAGAGTGTCTTGTTGAGAACCTATGTAGGACATGATTTTTTCCTGCAACAGGGAAAATCAAGTATCAGTTTTAACGATTTATTCTTTAATACAGGATCTCAAAGCCAGCTTTAGAAAAAGGA
+
1>AAAFDFFFFFGF11A1AFFFEFFED1EGGHB10BBAF1BG0EGDF1GFFEGH2FFGHHHHHGBGBFE1FBF1FDH2EH11AG1F/BFGHF1F?E/>GFG0EGGGF21B0GGHHEHHFGHFH2BGH0@FBC0BFGFGGGFHFH>GA1F/FHH1>F2BFH0FG1FGHHH?GFF1F01@00GAC0/0?11?1?DD1=FGHHH1>1..>GF0GGHHHHGHH00<<C.<GHHB00:/GC.CHHHE0;;0:..:;
@M05620:45:000000000-G6HP7:1:1101:19065:6595 1:N:0:131
ATCTCTATCTCCTAAAAACCTGTTTAGATTTGGAGATAGACCTTCAGGTTTTTCATCATTTTCTGCATGAATTATACATTGACCACGTTCCAGCGTGGTCAGTTTGCAGCATTCTGTTATTTTGTTTGACAGAGTGTCTTGTTGAGAACATATGTAGGACATGATTTTTTCCTGCAACAGGGAAAATAAAGTATAAGTTTTAAAGATTTATTCTTTAATAAAGGATCTCAAAGCCAGCTTTAGAAAAAGGA
+
CCCCDFFFFFFFGGGGGGGGGGHHHHHHHHHHHHHHHHHHHHHHHHHHHHHGGHHHHIHHHHIHIHHHHHHHHHHHHHHHHHHHHHGHHHHHHHGGGGHHHHHHHHHHHHHHHHHHHHHHHHHHHHHHHHHHHHHHHHHHHHHHHHHHHHHHHHHHHHHHHHHHHHHHHGHHHHHHHHHHHGGHHHHHHHHHHHHHHHHHHHHHHHHHHHHHHHHHHHHHHHHHGHHHHHHHHHHHHGHHHHHGHHHHGGH
@M05620:45:000000000-G6HP7:1:1101:16031:6603 1:N:0:131
AAACCAGAAGACATGAGGTCAGCTAGATCGGAAGAGCACACGTCTGAACTCCAGTCACTCTCGCGCATCTCGTATGCCGTCTTCTGCTTGAAAAAAAAAAAACCATCATCTCCGACGAGGCCAGCTGGGGGACTTTCTTTGAGTCAGCCACGACCACCCTGAAAGACGCCTTTTTTCACTCAGTCCTGCTTGGACATTCACGAGTTTATCGCCGCCTTGCTTCTTCTCACAGACTCTCTCCTCTCATGCCA
+
BBBBBBBFFFCFGFCGGGFGGGHH5FGHHHGGFFHHHHHHHGHHHGHHHGHHHHHHHHHHHHGGGGGE?GHH?EHHGHGEFHGHGHHHHHEFGBGG@E@//<///2?22222?</</>/--<..>1<0.---;.:C;G0;00::0:00C./---9-.C..9/000//.;-;;B/99///////;/9//;BB/./99/:/9/..9..;/9/..99--.A//////;BBF/99/;.//////;/BFB//////
@M05620:45:000000000-G6HP7:1:1101:10590:6618 1:N:0:131
ATCTCTATCTCCTAAAAACCTGTTTAGATTTGGAGATAGACCTTCAGGTTTTTCATCATTTTCTGCATGAATTATACATTGACCACGTTCCAGCGTGGTCAGTTTGCAGCATTCTGTTATTTTGTTTGACAGAGTGTCTTGTTGAGAACATATGTAGGACATGATTTTTTCCTGCAACAGGGAAAATAAAGTATAAGTTTTAAAGATTTATTCTTTAATAAAGGATCTCAAAGCCAGCTTTAGAAAAAGGA
+
AAABBFFFFFFFGGGGGGGGGGHHHHHHHHHHHHHHHHHHHHHHHHHHHHHGGHHHHGHHHHHHHHHHHGHHHGHHHHHHHHHHHHGHHHHHHHGGGGHHHHHHHHHGHHHHHHHHHHHHHHHHHHHHGHHHHHHHHHHHHHHHGHHHHHHHHHHHHHHHHHHHHHHHHGHGHHHHHHHHHGGHHHGHGGHHHHHHHHHHHHGHHHHHGHHHHHHHHHHGHHHHHHHHHGHHHHGHHGHHHHHGHGGHGGG
@M05620:45:000000000-G6HP7:1:1101:11992:6629 1:N:0:131
CATCCTGACCCTGAAGTACCCCGGCTTGATTTCTGACATTAGATCGGAAGAGCACACGTCTGAACTCCAGTCACTCTCGCGCATCTCGTATGCCGTCTTCTGCTTGAAAAAAAAAAAAAAAAAAAAAAAATTAATGTGTTAAACACTTTCGAAGTAAAAGTAGAAGATACGAGGTAGTACACGATGAGGTGAGCATAATTACTATAATCTATAGATACAATATAGATTAGTAGATCTCTCTTATAATTAGA
+
CCCCCFFFFFFFGGGGGGGGGGGGGGGGHHHHHHHHHHHHHHHHHHGGGGHGHHHHHGHHHGHHHHHHHHGHHHHHHHGGGGGGEHHHGGHHHHGFEGGHHHHHFFHHFHHGGGGC<</-----------.00000900/00000.0000.....0000090000;0000...-.0000000.-;900//.0.;0900:0000000000000000000000;0000000000000000000:0;0009009
@M05620:45:000000000-G6HP7:1:1101:11971:6631 1:N:0:131
CATCCTGACCCTGAAGTACCCCGGCTTGATTTCTGACATTAGATCGGAAGAGCACACGTCTGAACTCCAGTCACTCTCGCGCATCTCGTATGCCGTCTTCTGCTTGAAAAAAAAAAAAACAAAGCTTGTCGGCTTTCTTTGTTTTAACACTGATAGACCGAAAAGACGCCGGTTTTCAAGAAGTCCTGCTTATGCATTCTGGTGTGTTTATCCCCCTCTCTTATGCTCCTAAACTTCCTATTCTCCTTCCA
+
CCCCCFFFFFFFGGGGGGGGGGGGGGGFHHHHHHHHHHHHGHHHHHGGGGHHHHHHHGHHHGHHHGHHHHHHHHHHHHGGGGGEGGGFGGHHHHGGGHGHHHFFHHHHGHHG@CC>////..<001<0<1.-<.<<00000=/</0000/00000000;-----/./.99--;.:;//////;/:9////9//9////;/////;.;/;/////..-.://9//9/////////://9////:////////
@M05620:45:000000000-G6HP7:1:1101:10579:6632 1:N:0:131
ATCTCTATCTCCTAAAAACCTGTTTAGATTTGGAGATAGACCTTCAGGTTTTTCATCATTTTCTGCATGAATTATACATTGACCACGTTCCAGCGTGGTCAGTTTGCAGCATTCTGTTATTTTGTTTGACAGAGTGTCTTGTTGAGAACATATGTAGGACATGATTTTTTCCTGCAACAGGGAAAATAAAGTATAAGTTTTAAAGATTTATTCTTTAATAAAGGATCTCAAAGCCAGCTTTAGAAAAAGGA
+
CCCCCFFFFFFFGGGGGGGGGGHHHHHHHHHHHHHHHHHHHHHHHHHHHHHGGHHHHIHHHIIIIHHHHHHHHHHHHHHHHHHHHHGHHHHHHHGGGGHHHHHHHHHHHHHHHHHHHHHHHHHHHHHHHHHHHHHHHHHHHHHHHHHHHHHHHHHHHHHHHHHHHHHHHGHHHHHHHHHHHGGHHHHHHHHHHHHHHGHHHHHHHHHHHHHHHHHHHHHHHHHHHHHHHHHHHHHHHGHHHHHHHHHHGGH
@M05620:45:000000000-G6HP7:1:1101:8054:6649 1:N:0:131
CATCCTGACCCTGAAGTACCCCGGCTTGATTTCTGACATTAGATCGGAAGAGCACACGTCTGAACTCCAGTCACTCTCGCGCATCTCGTATGCCGTCTTCTGCTTGAAAAAAAAAAATATTTTATTTGCCAGAGTGTCTTGTTGAGAACCTACCTACGACCTGCTTTTTTCCTTCCCCAGGGCACATACAGTATAATTTTTACAGTTTTATTCTTTAATCAAGGCTCTCCAAGCTAGCTTTTCACCCATGC
+
BBBBBFFFFFFFGGGGGGGGGGGFFGGGHHHHHHHHHHHHHHFHHHGGGGHHHHHGHGHHHGHHHHHFHHGFHHHHHHEGGGEEEEGHGGHEFHGGGHGHHGGHHHFGBGHGCCD</0<<1<<1<1@111110>=DG1<1<<=>11<DCG///.0=/...;./.:0;:0-/::00//;/...;../9000090;0;;F00;90;B009///9;BFF;/;BF///;BFF//;B/9/9/9F/9/////../9/
@M05620:45:000000000-G6HP7:1:1101:8868:6658 1:N:0:131
ATCTCTATCTCCTAAAAACCTGTTTAGATTTGGAGATAGACCTTCAGGTTTTTCATCATTTTCTGCATGAATTATACATTGACCACGTTCCAGCGTGGTCAGTTTGCAGCATTCTGTTATTTTGTTTGACAGAGTGTCTTGTTGAGAACATATGTAGGACATGATTTTTTCCTGCAACAGGGAAAATAAAGTATAAGTTTTAAAGATTTATTCTTTAATAAAGGATCTCAAAGCCAGCTTTAGAAAAAGGA
+
A3AAAFFFFFFFGGGGGBEGFGGFFDGGGHHGFGCGEFGDGFFHHHHHFGFEEHDHHDGHGGHHFHGFHHHFGHGHFHHGHFHGHHGHHHHFHHGEDCHHHEHHHHHHHHHHHHHHHHHHHHHHHHHHHHHHHHGHHHHHHHHHGHHHHGHHHHHHHGGHGHHHHHHHHGHHHHHHHHHHHGGHHHHHFGHGHHHHGFGHHHGHHHHHHHHHHHHHHHHHHHHHHHHHHFFHHGHHHGHHHHHFGFHFGGG
@M05620:45:000000000-G6HP7:1:1101:15100:6679 1:N:0:131
ATCTCTATCTCCTAAAAACCTGTTTAGATTTGGAGATAGACCTTCAGGTTTTTCATCATTTTCTGCATGAATTATACATTGACCACGTTCCAGCGTGGTCAGTTTGCAGCATTCTGTTATTTTGTTTGACAGAGTGTCTTGTTGAGAACATATGTAGGACATGATTTTTTCCTGCAACAGGGAAAATAAAGTATAAGTTTTAAAGATTTATTCTTTAATAAAGGATCTCAAAGCCAGCTTTAGAAAAAGGA
+
CDCCDFFFFFFFGGGGGGGGGGHHHHHHHHHHHHHHHHHHHHHHHHHHHHHGGHHHHHHHHHIIHHHHHHHHHHHHHHHHHHHHHHGHHHHHHHGGGGHHHHHHHHHHHHHHHHHHHHHHHHHHHHHHHHHHHHHHHHHHHHHHHHHHHHHHHHHHHHHHHHHHHHHHHGHHHHHHHHHHHGGHHHHHHHHHHHHHHHHHHHHHHHHHHHHHHHHHHHHHHHHHHHHHHHHHHHHHHGHHHHHHHHHHGGH
@M05620:45:000000000-G6HP7:1:1101:8877:6680 1:N:0:131
ATCTCTATCTCCTAAAAACCTGTTTAGATTTGGAGATAGACCTTCAGGTTTTTCATCATTTTCTGCATGAATTATACATTGACCACGTTCCAGCGTGGTCAGTTTGCAGCATTCTGTTATTTTGTTTGACAGAGTGTCTTGTTGAGAACATATGTAGGACATGATTTTTTCCTGCAACAGGGAAAATAAAGTATAAGTTTTAAAGATTTATTCTTTAATAAAGGATCTCAAAGCCAGCTTTAGAAAAAGGA
+
AAA>AFFFFFFFGGGGGGGGGCFGFHGF5BFGGBA4AFGHHF3GHHHHGHFFEHGHDHHHHGHHFHHHGGHFHHHHHDHHHGHHFHGGGHHFHGEFEGHHHHHHHHHHHHHFFHHHGHHHHHHHHHHHHHGHHHGHHHHHHHHHHGHHHHHGHHHHHHGGFHHGHHHHHGHHHHHHGHHHHGGHHHHHEHHGHFHGHFHHHHFHHHGHHHHHHHHHHHHGHHHHHHHHHGHHHHHHHGHHHGHEFFHHGGH
@M05620:45:000000000-G6HP7:1:1101:15088:6692 1:N:0:131
ATCTCTATCTCCTAAAAACCTGTTTAGATTTGGAGATAGACCTTCAGGTTTTTCATCATTTTCTGCATGAATTATACATTGACCACGTTCCAGCGTGGTCAGTTTGCAGCATTCTGTTATTTTGTTTGACAGAGTGTCTTGTTGAGAACATATGTAGGACATGATTTTTTCCTGCAACAGGGAAAATAAAGTATAAGTTTTAAAGATTTATTCTTTAATAAAGGATCTCAAAGCCAGCTTTAGAAAAAGGA
+
AABBBFFFFFFFGGGGGGGGGGHHHFGFHHHHFGHFHFHFHHHHHHGHHHHGGHFHHHHHHHHHHHHHHHHHHHHHHHHHHHHHFHGHHHHHHHGGGGHHHHHHHHHHGFHHHHHHHHHHHHHHHHHHGHHHHHHHHHHHHGHFHFEHHGHHHHHHHHFHHHGFFGHHGGHHHHGFFGHFHGGHEFGF1<GHFHFHHHHHHFHGF1FGHHHHHHHHHHHBDFHHGHHHHHHFG/GCGGHGHHBGHCCGG./
@M05620:45:000000000-G6HP7:1:1101:15111:6696 1:N:0:131
ATCTCTATCTCCTAAAAACCTGTTTAGATTTGGAGATAGACCTTCAGGTTTTTCATCATTTTCTGCATGAATTATACATTGACCACGTTCCAGCGTGGTCAGTTTGCAGCATTCTGTTATTTTGTTTGACAGAGTGTCTTGTTGAGAACATATGTAGGACATGATTTTTTCCTGCAACAGGGAAAATAAAGTATAAGTTTTAAAGATTTATTCTTTAATAAAGGATCTCAAAGCCAGCTTTAGAAAAAGGA
+
BBBCCFFFFFFFGGGGGGGGGGHHHHHHHHHHHHHHHHHHHHHHHHHHHHHGGHHHHHIHHIIIHHHHHHHHHHHHHHHHHHHHHHGHHHHHHHGFGGHHGHGHHHHGHHGHHHHHHHHHHHHHHHHHGHHHHHHHHHHHHHHHHHHHHHHHHHHHHHHHHHHHHHHHHGHHHHHHHHHHHGGHHHHHGHHGGHHGHGHHHGHHHHHHHHHHHHHHHHHHHHHHHHHHHGHGHHHHHGHHHHHFHFFHGGF
@M05620:45:000000000-G6HP7:1:1101:15430:6723 1:N:0:131
ATCTCTATCTCCTAAAAACCTGTTTAGATTTGGAGATAGACCTTCAGGTTTTTCATCATTTTCTGCATGAATTATACATTGACCACGTTCCAGCGTGGTCAGTTTGCAGCATTCTGTTATTTTGTTTGACAGAGTGTCTTGTTGAGAACATATGTAGGACATGATTTTTTCCTGGAACAGGGAAAATAAAGTATAAGTTTTAAAGATTTATTCTTTAATAAAGGATCTCAAAGCCAGCTTTAGAAAAAGGA
+
CCCCCFFFFFFFGGGGGGGGGGHHHHHHHHHHHGHHHHHFHFHHHHHHHHHGGHHHHEHHHHGHHHHHHHGHHHHFHFHHHBGHEEEHHHHHHGGGGGHHHHHHHHHHHHGHHHHHHHHHHHFHHHGHFHHHHHHGHHHHHHHHGHHHHEGHGHHFHHDGHGHEHHHHHCHHHHHHFHHHHGGHHFFHHGHFGHHGHHHHHHHGFFGHGHHGHHHHHBGHHFHFGHHHHHHHHHE/CFHHHHHGHHHGGCF
@M05620:45:000000000-G6HP7:1:1101:20599:6724 1:N:0:131
TACCTGTACTGGGGAAGAGTGTAGCAATCGCCATTCCTACCCTAAAGATCGGAAGAGCACACGTCTGAACTCCAGTCACTCTCGCGCATCTCGTATGCCGTCTTCTGCTTGAAAAAAAAAAAAAATTGATAGATTACTTTGTATCAACAACGATTAACCTGAAAGAAGCGTTTTTTAACTACGAAGTTCTTAGTCATGCATAAATTTGTAGCCGCCTTTCTAGTTATCCCAAACCCTCTCCTCTCATAGCC
+
CCBCCFFFFFFFGGGGGGGFGGFHHHHHHGGGGGHHHHHHHHHHHHHGHHHGGGGGHHFHGHGHHHGGGHHHHGHFHGHHHHHGGGGGGEHHHFFHHHHGGGHGHHHHHHHHHHHHGGGCB>>/-01111111=>1>1=<<0000=0/<..-....;:00.:0C0/./0-..;A.-.:0900....;00;00000:00;0B000:900:0;90.-;..0;000;000000;:...A.;/;/:/0900;0;0
@M05620:45:000000000-G6HP7:1:1101:17803:6735 1:N:0:131
CATCCTGACCCTGAAGTACCCCGGCTTATTTCTGACATTAGATCGGAAGAGCACACGTCTGAACTCCAGTCACTCTCGCGCATCTCGTATGCCGTCTTCTGCTTGAAAAAAAAAAAAAGATAACATCCTTAACTTTATCCACATTTTCTCCTCACCTATACAACAGTACCTTATTCCCGCATCCCTTCTTTCCCCCATTCCCTACTATCCAGCTTACCCTCCACACCGACTTTTTTTGACCTTGTCCTTCC
+
CCCCCFFFFFFFGGGGGGGGGGGGGGGHHHHHHHHHGHHHHHHHHGGGGHHHHHHHGHHHGHHHHHHHHHHHHHHHHGGGGGGGHHHGGHHHHGGGHGHHHHHHHHHHDGECBBB/////111111101111<11111100<0000000000/0..0:;<0<00./00;000000;0<.--.-/.00/090000/.-/00000099000/00/00;0/90..9/0..----.000---.00000900000/
@M05620:45:000000000-G6HP7:1:1101:15425:6742 1:N:0:131
ATCTCTATCTCCTAAAAACCTGTTTAGATTTGGAGATAGACCTTCAGGTTTTTCATCATTTTCTGCATGAATTATACATTGACCACGTTCCAGCGTGGTCAGTTTGCAGCATTCTGTTATTTTGTTTGACAGAGTGTCTTGTTGAGAACATATGTAGGACATGATTTTTTCCTGGAACAGGGAAAATAAAGTATAAGTTTTAAAGATTTATTCTTTAATAAAGGATCTCAAAGCCAGCTTTAGAAAAAGGA
+
CCCCC5FFFFFFGGGGGGGGGGHHHHHHHHHHHGHHHHHGHHHHHHGHHHHGGHGHHGHHIIHHHHHHHHFHHGHFHHHHHFGFFHGHHHHGGGGEGGEHFHHHHHHHHHHHHHHHHHGHHHHHHHHHHHGHHHHHHHHHHHHHHHGHHHHGFHGHHHDGFFHHHHHHHDHFHHGHHHHHHFGGHHHHHGGGGHHFHHHHHHHHHGHHHHHHHHHHHEHHHGHHHHHHFHHGHHHGHGHHHFHHHHHGGGG
@M05620:45:000000000-G6HP7:1:1101:5322:6789 1:N:0:131
TACCCTAAAGATCGGAAGAGCACACGTCTGAACTCCAGTCACTCTCGCGCATCTCGTATGCCGTCTTCTGCTTGAAAAAAAAAAAAATAAAGGGAAACAGAAAAGAACAATAGACAACAGATATCGATATATATATTGAATCGATGAGCAAGATAGAATGGACTGATGAGGGGCGATCCAATCTTTGATTAAAGAAAGAACATTTTTACTAAATTGAGCTATTATCAATCGAAATGCACAAGTACAATATC
+
BBABCFFFFFFFGGGGGEEGGGHHHGHHHGHHHHHHGHHHGHHHHHGGGGGB0FGHFEHHHHGEGHGHHHHHHGHHHGHGGGGF>//022B2?//?/2222?222<022?2F11110//001111/...-1111111111=1..<00<00///0=<0=00/000./;000::@----.9:00/000000///9;/.://;/::////.//;////////:/9/9///;//../9;/:////.//////9//
@M05620:45:000000000-G6HP7:1:1101:15396:6801 1:N:0:131
ATCTCTATCTCCTAAAAACCTGTTTAGATTTGGAGATAGACCTTCAGGTTTTTCCTCATTTTCTGCATGAATTATACCTTGCCCACGTTCCAGCGTGGTCAGTTTGCAGCATTCTGTTATTTTGTTTGACAGAGTGTCTTGTTGCGAACATATGTAGGACATGATTTTTTCCTGCAACAGGGACAATAAAGTATCAGTTTTAAAGATTTATTCTTTAATAAAGGATCTCAAAGCCAGCTTTAGAAAAAGGA
+
AAAAAFFFFFFFGG1111AFCAEGHFEADGHFF101BBF1BFGHH11EGGGEFH1DF1FGHFHHBF2GFF1EDEF2F2AD11BG1FAAGHH2@G?EEEHHHBFGHFH21EGBDGFEBG2FGFHHFHHF1FFG>FE1FFFGBGGG1/</>/FGBBGBDB1GGGB1>FGHF<GFHFC0??GB///..>><F1FG1D1=>FFGFB00=0<DG0DGFGHHD0D00;:0:<GHFC000CG::EHHG0900BB.../
@M05620:45:000000000-G6HP7:1:1101:11460:6804 1:N:0:131
ATCTCTATCTCCTAAAAACCTGTTTAGATTTGGAGATAGACCTTCAGGTTTTTCATCATTTTCTGCATGAATTATACATTGCCCACGTTCCAGCGTGGTCAGTTTGCAGCATTCTGTTATTTTGTTTGACAGAGTGTCTTGTTGAGAACATATGTAGGACATGATTTTTTCCTGCAACAGGGAAAATAAAGTATAAGTTTTAACGATTTATTCTTTAATAAAGGATCTCAAAGCCAGCTTTAGAAAAAGGA
+
3A3>AFBDFFFFGGGG4AEGC4AFGDD4ADGHH4F4A5A5BG3GH3EHHHHFEFDFEAHHHFHHHB5FGB5DDFF5F5AF553F3BEAAGG553>BEEHHGFG4DGHGHHHGFHFFBEFGHEHHFGHF3GFGFGFDFGGF?GGH4B/4BFFH4FGFFFDGFFHGHHHHHBGDDGF<@FGGH/CAGFFD<FGHF111>>FGHG11>.>GC0DHFHHHGGH00=00/<GHGCC0CGH/CEHHH0G0C;/C..;
@M05620:45:000000000-G6HP7:1:1101:11499:6810 1:N:0:131
ATCTCTATCTCCTAAAAACCTGTTTAGATTTGGAGATAGACCTTCAGGTTTTTCATCATTTTCTGCATGAATTATACATTGACCACGTTCCAGCGTGGTCAGTTTGCAGCATTCTGTTATTTTGTTTGACAGAGTGTCTTGTTGAGAACATATGTAGGACATGATTTTTTCCTGCAACAGGGAAAATAAAGTATAAGTTTTAAAGATTTATTCTTTAATAAAGGATCTCAAAGCCAGCTTTAGAAAAAGGA
+
>111>FFFFDFF1FFBAFFGCADFBGDFGHHDA1FG0FE1B1AFHFGDBBG/AFDBGDHDHD21A121D11AFHHHH2FDF1BACGAAFG0DFHGGGCHHHGBFGHDG1FGD2FGHHHHHHHHHHHHFFGFGHHGHHHHHHGHHHHGGHHHEHHHHGHHHHHHHHHHHHGHHHHHHGHGHGGFFHHHGGDGHGHHFHGFHHHGHGHHHGHHHHHHHHHHFFHFHHGGFGFDFHGAGGEHHHFFCCGFAGGH
@M05620:45:000000000-G6HP7:1:1101:11479:6810 1:N:0:131
ATCTCTATCTCCTAAAAACCTGTTTAGATTTGGAGATAGACCTTCAGGTTTTTCATCATTTTCTGCATGAATTATACATTGACCACGTTCCAGCGTGGTCAGTTTGCAGCATTCTGTTATTTTGTTTGACAGAGTGTCTTGTTGAGAACATATGTAGGACATGATTTTTTCCTGCAACAGGGAAAATAAAGTATAAGTTTTAAAGATTTATTCTTTAATAAAGGATCTCAAAGCCAGCTTTAGAAAAAGGA
+
CCCDDFFFFFFFGGGGGGGGGGHHHHHHHHHHHHHHHHHHHHHHHHHHHHHGGHHHHHHHHHHIIHHHHHHHHHHHHHHHHHHHHHGHHHHHHHGGGGHHHHHHHHHHHHHHHHHHHHHHHHHHHHHHHHHHHHHHHHHHHHHHHHHHHHHHHHHHHHHHHHHHHHHHHGHHHHHHHHHHHGGHHHHHHHHHHHHHHGHHHHHHHHHHHHHHHHHHHHHHHHHHHHHHHHHHHHHHHGHHHHHHHHHHGGH
@M05620:45:000000000-G6HP7:1:1101:15936:6814 1:N:0:131
ATCTCTATCTCCTAAAAAGGAAGAAAGGGGAGGGAAGATCGGAAGAGCACACGTCTGAACTCCAGTCACTCTCGCGCATCTCGTATGCCGTCTTCTGCTTGAAAAAAAAAAAAGAAAAGAAGAGGAATAAGAGGAGTGATGAAAATTTAACATAGAAGAGCAAAAAAACAGTAGAGAGATAAGAGAATGACATTGACAACGAACTGAGGAAGGAATTAGATTCGGTACGAAGGTTGTGAGTCAGCAGTACG
+
ACBCCFFFFFFFGGGGGGGGGGHGGGHGGGGGGGGGGHHHHGGGGHHHHHHHGHHHGHFHHHHGHHHGFHHHHGGGGGF>GHHGGFHHHGEEHGHHHHHHHFGHHHGGGGDF<//0000.0010.00111110.../.00=000000=0000000000;./0/0/.-;..:000000..00000990000000000000.;..-.0;0.0/.../00000009..........00/..00000000.000.
@M05620:45:000000000-G6HP7:1:1101:9582:6825 1:N:0:131
CATCCTGACCCTGAAGTACCCCGGCTTGATTTCTGACATTAGATCGGAAGAGCACACGTCTGAACTCCAGTCACTCTCGCGCATCTCGTATGCCGTCTTCTGCTTGAAAAAAAAAAAAATTTTTTTTTACAGATTGTCTTGTTGATACCCTATGTATGACCTTATTTTTTCCTGCCCCACGTCACATATCGTATCAGTTTTCCCACTTTCTTCTTTCATCACAGCTATCAAAGACAGCTTTATACTCAGTC
+
CBCCCFFFFFFFGGGGGGGGGGGGGGGGHHHHHHHHHHHHHHGHHHGGGGGHHHHGHGHHHGHHHHHHHHHHFHHHHHGGGGGGGHHHGGHHHHGGGHGHHHFHHHHHEGHECCC@//>01111--<-.<0<00:000;00;0.000:0/0:000090;;/909;0C0;-CBF9/;.:..;..;9/:://.999.//;BFF////.://:///9/:////9B//::/99/////./.9/B/////://///
@M05620:45:000000000-G6HP7:1:1101:16655:6866 1:N:0:131
CATCCTGACCCTGAAGTACCCCATTGAGCATGGCATCGTCACCAACTGGGACGACATGGAGAAGATCTGGCACCACACCTTCTACAACGAGCTGCGCGTGGCCCCGGAGGAGCACCCAGTGCTGCTGACCGAGGCCCCCCTGAACCCCAAGGCCAACAGAGAGAAGATGACTCAGGTGAGGCTCGGCCGACGCCCGTGCTCCTCCCGTCCTTTCCCCAGTCATTTTCTGCCCGGCTTGATTTCTGACATTA
+
CDDDDFFFFFFFGGGGGGGGGGGHHHHHHHHHHHHHHGHHHGHHHGHHHHHHGGGGGHHHHHHHHHHHHHHHHGHHHGGHHHHHHHHHGGGGGHHGGGGGGGHHGGGGGGGGHHHHGGHHHHHHHHHHHHGGGGGGGGGGGGHHHHGGGDHGHHGGGGGGGGGGGGGGGGGGGGGGHGGGGGGGFFFFFFFFFFFFDFFFFFFFFFFEFFFFFFFFFFFFFFHFFFFFFFFFFFFFFFFFFFFFFBFFFF0
@M05620:45:000000000-G6HP7:1:1101:21727:6878 1:N:0:131
CATCCTGACCCTGAAGTACCCCGGCTTGATTTCTGACATTAGATCGGAAGAGCACACGTCTGAACTCCAGTCACTCTCGCGCATCTCGTATGCCGTCTTCTGCTTGAAAAAAAAAAAAAAAAAAAAACCAAAAGAAAAAATAAAGGATTTATGTATGAAGAAGTATCAAGCAAAGACGAAGTCGATAAAGATAATTCGACATGAAACACTAAGCATAGAACGTGAAGATTGTCTATAAGGGATAAGACGGT
+
CCCDDFFFFFFFGGGGGGGGGGGGGGGGHHHHHHHHHHHHHHHHHHGGGGHHHHHHHGHHHGHHHHHHHHHHHHHHHHGGGGGGGHHHGGHHHHGGGHGHHHHHHHGHHHHEBCDCA<<<<--<---..;9../../;.-.00;00/00000000000000//000000:0//0///.--..0.....0000:0000.0...00000/.0:00/0;:0000.....00000000000000..//0000...
@M05620:45:000000000-G6HP7:1:1101:5732:6878 1:N:0:131
ATCTCTATCTCCTAAAAACCTGTTTAGATTTGGAGATAGACCTTCAGGTTTTTCATCATTTTCTGCATGAATTATACATTGACCACGTTCCAGCGTGGTCAGTTTGCAGCATTCTGTTATTTTGTTTGACAGAGTGTCTTGTTGAGAACATATGTAGGACATGATTTTTTCCTGCAACAGGGAAAATAAAGTATAAGTTTTAAAGATTTATTCTTTAATAAAGGATCTCAAAGCCAGCTTTAGAAAAAGGA
+
ABABBFFFFFFFGGGGGFGGGGHHHHHHHHHHHHHHHHHHHHHHHHHHHHHGGHHHHHHHHHHHHHHHHHHHHHHHHHHHHGHHHHGHHHHHHHGFGGHHHHHHHHHHHHHHHHHHHHHHHHHHHHHHGHGHHHHHHHHHHHHHHHHHHHHGHHHGHHHHHHHHHHHHHGHHHHHHHHHHHGGHHHHHGHHGFHHHHFGHHHHHHHHHHGHHHHHHHGHHHGHHHHHHHGGGHGHHGGHHHHHHGFHHGGG
@M05620:45:000000000-G6HP7:1:1101:24355:6884 1:N:0:131
ATCTCTTCTCCTAAAAACCTGTTTAGATTTGGAGATAGACCTTCAGGTTTTTCATCATTTTCTGCATGAATTATACATTGACCACGTTCCAGCGTGGTCAGTTTGCAGCATTCTGTTATTTTGTTTGACAGAGTGTCTTGTTGAGAACATATGTAGGACATGATTTTTTCCTGCAACAGGGAAAATAAAGTATAAGTTTTAAAGATTTATTCTTTAATAAAGGATCTCAAAGCCAGCTTTAGAAAAAGGAA
+
AAAAAFFFFFFFEGGGGGGBFGGH3AFGFHHHFHGGDFFHHFHGFGGHGHGGFFHFHGHHHFFEFHFBDHHHFHFHFHHFFHHBGCHHHHDFHEGGCHFFFHHHHGHHGHHHHGHHHEGHHHFGHHEFHGHGHGHHFFHGHHHEFEFGHHHFHHDFHFHHGHFHHHHHGHHGGEHHHHHHGEHHHHFHHHGHHHHGFHHHFFHGGHHHHHHHFGHBGFBGFHFHHHHHHHHGGHHHGGHHBGBGHHGGGFG
@M05620:45:000000000-G6HP7:1:1101:5751:6893 1:N:0:131
ATCTCTATCTCCTAAAAACCTGTTTAGATTTGGAGATAGACCTTCAGGTTTTTCATCATTTTCTGCATGAATTATACATTGACCACGTTCCAGCGTGGTCAGTTTGCAGCATTCTGTTATTTTGTTTGACAGAGTGTCTTGTTGAGAACATATGTAGGACATGATTTTTTCCTGCAACAGGGAAAATAAAGTATAAGTTTTAAAGATTTATTCTTTAATAAAGGATCTCAAAGCCAGCTTTAGAAAAAGGA
+
ABBBBFFFFFFFGGGGGGGGGGHHHHHHHHHHHHHHHHHHHHHHHHHHHHHGGHHHHHHHHHHHHHFHHGHHHHHHHHHHHGHHHHGHHHHHHHGGGGHHGHHHHHHHHHHHHHHHHHHHHHHHHHHHHHHHHHHHHHHHHHHHHHHHHHHHHHHHHHHHHHHHGHHHHGHHHHHHHHHHHGGHHHHHHHHGHHHHHHHHHHHHHHHHHHHHHHHHHGHGGFHHHHHGHGHHHHHGHGHHHHGHHGGHGGH
@M05620:45:000000000-G6HP7:1:1101:5732:6896 1:N:0:131
ATCTCTATCTCCTAAAAACCTGTTTAGATTTGGAGATAGACCTTCAGGTTTTTCATCATTTTCTGCATGAATTATACATTGACCACGTTCCAGCGTGGTCAGTTTGCAGCATTCTGTTATTTTGTTTGACAGAGTGTCTTGTTGAGAACATATGTAGGACATGATTTTTTCCTGCAACAGGGAAAATAAAGTATAAGTTTTAAAGATTTATTCTTTAATAAAGGATCTCAAAGCCAGCTTTAGAAAAAGGA
+
BCCCDFFFFFFFGGGGGGGGGGHHHHHHHHHHHHHHHHHHHHHHHHHHHHHGGHHHHIHHHHIHIHHHHHHHHHHHHHHHHHHHHHGHHHHHHHGGGGHHHHHHHHHHHHHHHHHHHHHHHHHHHHHHHHHHHHHHHHHHHHHHHHHHHHHHHHHHHHHHHHHHHHHHHGHHHHHHHHHHHGGHHHHHHHHHHHHHHHHHHGHHHHHHHHHHHHHHHHHHHHHHHHHHHHHHHHHHHGHHHHHHHHHHGGH
@M05620:45:000000000-G6HP7:1:1101:12214:6896 1:N:0:131
CATCCTGACCCTGAAGTACCCCGGCTTGATTTCTGACATTAGATCGGAAGAGCACACGTCTGAACTCCAGTCACTCTCGCGCATCTCGTATGCCGTCTTCTGCTTGAAAAAAAAAACAGTACTGCTGACCGACGCCCTCCTTAACCCCAACGCCCACCCAGAGAAGATGATTCTTTTGCTCCTCGGTCCACACCCGTTCTTCTCCCTTCCTCTCCCCCGTCTTTTCTCGCCCCGTCTGATCTCTCACACTA
+
CCCCCFFFFFFFGGGGGGGGGGGFGCEGHFHHHFHFHFHFHFHHHHGGGGHFHHHHHGHHHGHHHGHHFHGHFFGHGHEEEGEEGBFAFFH3FD@>@FGFHGH4BFBGFGHE/B///<2@1?1?FB110?<<----<-../0=0=0<E.A.:-:-.99...;9:9/C0000;00;900;00://....-///..9-;.;.///:/:/:/:////;B..9:A.::B///..-:9-.9:.///:/;///9///
@M05620:45:000000000-G6HP7:1:1101:13410:6959 1:N:0:131
CATCCTGACCCTGAAGTACCCCGGCTTGATTTCTGACATTAGATCGGAAGAGCACACGTCTGAACTCCAGTCACTCTCGCGCATCTCGTATGCCGTCTTCTGCTTGAAAAAAAAAAAATAAAGCGAATTAAGAAAAGAATCATTTTTATGCCTTTGTCTCTATATCTCCTAATTTCAGTTTTAGCATTATTTTAATAATGATAAGTATGACGGGGGGGCATACACGTCCTCTTCTGACACGAGATTAACAT
+
DDCDDFFFFFFFGGGGGGGGGGGGGGGGHHHHHHHHHHHHHHHHHHGGGGHGHHHHHGHHHGHHHHHHHHHHHGHHHHGGGGGGEGHHGGHHHHGGGHGHHHHHHHHHHFHGGCDC>/0=1111/>--.1111100/..00000=00.00000000:0000000;00000000:0000:0000/;000:000;000000000000:000;0.-------;/0000.:...0:00000000.--;.000000
@M05620:45:000000000-G6HP7:1:1101:13428:6962 1:N:0:131
CATCCTGACCCTGAAGTACCCCGGCTTGATTTCTGACATTAGATCGGAAGAGCACACGTCTGAACTCCAGCCACTCTCGCGCATCTCGTATGCCGTCTTCTGCTTGAAAAAAAACCCAGTGCTGCTGCCCGAGGCCCCCCTGCCCCCCAAGGCCCACAGCGCTACGCTGACTCAGGTTCTGCTCGGCCTACGCCCGTGCTCCTCCCGTCCTTTCCCCCGTCCTTTTCTGCCCGTCTTTCTTTCTGGCCTTT
+
A?AABFFFFFFFGGGGGGGGGGC?22AFF5FHF555DDGAG555D222CFH1FHHHCEGHFEHFHHHFGH3?FGBHEHE1EE/1E3@??EF34B/>>GGBG4G43B0B3?FC/B//?//<1@>1@CG1FCD//-<CA@ADC..<CE@@-.;;;E..ED..--.--.-;A.;9;/;/;////:;B.-.;./:.9@B?@D?./:BB/E?EADF;FFFFF.;;A..B9///;9/..-;AE//9///9//;9BF9
@M05620:45:000000000-G6HP7:1:1101:17487:6976 1:N:0:131
CATCCTGACCCTGAAGTACCCGGCTTGATTTCTGACATTAGATCGGAAGAGCACACGTCTGAACTCCAGTCACTCTCGCGCATCTCGTATGCCGTCTTCTGCTTGAAAAAAAAAAAAAAAAAATACATGAGTCTCTCAGAACGTTTTCTCAGAACCAATAGAATAAAAAAGTCAAGTATAATACGACAGTTATCGTTACAGCTCAGGACGCAGCGCGAGATATTTGGAGGTTTGTTAGTCGCTGTTCCTTG
+
CDDDDFFFFFFFGGGGGGGGGGGGGGGHHHHHHHHHHHHHHHHHHGGGGHHHHHHHGHHHGHHHHHHHHHHHHHHHHGGGGGGEHHHGGHHHHGGGHGHHHHHHHHHHFHGCBCC<>/-->--.00<00000:000000<0/..//:0000000/..<000<000000<-900000<0<00000.9.--000:0<<...00000<//0.---<-------.0000000/.</0./<0000.-.990000<0
@M05620:45:000000000-G6HP7:1:1101:12650:7011 1:N:0:131
CATCCTGACCCTGAAGTACCCGGCTTGATTTCTGACATTAGATCGGAAGAGCACACGTCTGAACTCCAGTCACTCTCGCGCATCTCGTATGCCGTCTTCTGCTTGAAAAAAAAAAAAACAAAAAGATTCCCTCAAAAGTGTACTTTCCCCTCATACATCGCAACTATAAGGCTTACTACCTTCCTCTCTGTTCACGTTCATCGCTATTCCGTCTTTACTCCCATCGATCCCCTAATATACAGTTACCACTC
+
CCDDDFFFFFFFGGGGGGGGGGGGGGGHHHHHHHHHHHHHHHHHHGGGGHHFHHHHGHHHGHHHHHHHHHHHHHHHHGGGGGFEGHHGGHHHHGGGHGHHHHHHHGHHFHGGGDF</</??00...111111<0100/00000000<=0//.:00000<.::.:/000000;0/00000/000/000/000000;.../000:..;9000/0:..00000:9/0/./.:././.:00000:00000;000/
@M05620:45:000000000-G6HP7:1:1101:6010:7048 1:N:0:131
ATCTCTATCTCCTAAAAACCTGTTTAGATTTGGAGATAGACCTTCAGGTTTTTCATCATTTTCTGCATGAATTATACATTGACCACGTTCCAGCGTGGTCAGTTTGCAGCATTCTGTTATTTTGTTTGACAGAGTGTCTTGTTGAGAACATATGTAGGACATGATTTTTTCCTGCAACAGGGAAAATAAAGTATAAGTTTTAAAGATTTATTCTTTAATAAAGGATCTCAAAGCCAGCTTTAGAAAAAGGA
+
3>AAAFFFFFFFGGDGFBEGGGGGHCFGHHGFCGGHHHHFGHHHHGHHHHHGGHEHHGHFFHHHHHHGHFHHHHHHDFHHGBGFCGGHHHHHHHGEGGHGHHFHHHGFHHGHHHHHHHHGHHHHGHHHHGHHHHFHHHHHHHHHGF?GFGGHHHG4BFHHHHHFBGHFH@FGHHHHHHHHGGGHFHGHHBGGFFHHHGGHGGGHHFHGHHHHHHGHHHGHFHHHHHHHHGGFG<CFHEHGHHC0<CGGAFC
@M05620:45:000000000-G6HP7:1:1101:5992:7061 1:N:0:131
ATCTCTATCTCCTAAAAACCTGTTTAGATTTGGAGATAGACCTTCAGGTTTTTCATCATTTTCTGCATGAATTATACATTGACCACGTTCCAGCGTGGTCAGTTTGCAGCATTCTGTTATTTTGTTTGACAGAGTGTCTTGTTGAGAACATATGTAGGACATGATTTTTTCCTGCAACAGGGAAAATAAAGTATAAGTTTTAAAGATTTATTCTTTAATAAAGGATCTCAAAGCCAGCTTTAGAAAAAGGA
+
CCCCCFFFFFFFGGGGGGGGGGGHHHHHHHHHHFHHHHHHHHHHHHHHHHHGGHHHHIHHHHHHHHHHHHHHHHHHHHHHHHHHHHGHHHHHHHGFGGHHHHHHHHHHHHHHHHHHHHHHHHHHHHHHHHHHHHHHHHHHHHHHGHHHHHHHHHHGHHHHHHHHHHHHHGHHHHHHHGHHHGGHHHHHHHHHGHHGHGHHHHHHHHHHFFHHFHHHHDGHHHHGHHHH0HHFGGFFCEHHHHHFHHHHGGG
@M05620:45:000000000-G6HP7:1:1101:6006:7074 1:N:0:131
ATCTCTATCTCCTAAAAACCTGTTTAGATTTGGAGATAGACCTTCAGGTTTTTCATCATTTTCTGCATGAATTATACATTGACCACGTTCCAGCGTGGTCAGTTTGCAGCATTCTGTTATTTTGTTTGACAGAGTGTCTTGTTGAGAACATATGTAGGACATGATTTTTTCCTGCAACAGGGAAAATAAAGTATAAGTTTTAAAGATTTATTCTTTAATAAAGGATCTCAAAGCCAGCTTTAGAAAAAGGA
+
1>AAAFFFFFFDGEGGGGAAGCBAAFA1FFGFDFFC0AB1FBFA1AD1DBGAFGHG2FHFFGDFAAGEGHFDGGFHFAFGG1FGGA/FGHHDHF??EEHEHH@GGDEFHF0E2BFG2BGDGHHGHHGHHEDEFHHDHFGHEHHHEEAGFHGHFFFGHFHCFGCHHFGHD@CD>GFBDCGFEEEHCBG1G1F?GF1FG<FGHHHHBBGHBDGDGFHHFFGHGD00CDGGDDGFEHFGCEGHHHEFFHHHGCG
@M05620:45:000000000-G6HP7:1:1101:25358:7083 1:N:0:131
ATCTCTATCTCCTAAAAACCTGTTTAGATTTGGAGATAGACCTTCAGGTTTTTCATCATTTTCTGCATGAATTATACATTGACCACGTTCCAGCGTGGTCAGTTTGCAGCATTCTGTTATTTTGTTTGACAGAGTGTCTTGTTGAGAACATATGTAGGACATGATTTTTTCCTGCAACAGGGAAAATAAAGTATAAGTTTTAAAGATTTATTCTTTAATAAAGGATCTCAAAGCCAGCTTTAGAAAAAGGA
+
BBBBBFDFFFFFGGFGGGGGFFHHHHGFHHHHGHHCHHH5FGHGHHHHHHHGFHGHFHEHHHHFFHHFHGGGGHHGHDFHG5GHHHGHHHHFGHGGGGHHHHHHHHHGGHHHHHHGHHGFHHHHHGHHHHHHHHHHHHHHHGHHFHHHGFFHHHHHHHGHHHHBGHHHFCGHHHFHGHHGHEEGHHHHHFGFHHG1FFGGHHGGGGGGHGHHHHHHHBGGGDGHCGHHHHHHGHE/CFFGHHHFBGHHGGC
@M05620:45:000000000-G6HP7:1:1101:25333:7084 1:N:0:131
ATCTCTATCTCCTAAAAACCTGTTTAGATTTGGAGATAGACCTTCAGGTTTTTCATCATTTTCTGCATGAATTATACATTGACCACGTTCCAGCGTGGTCAGTTTGCAGCATTCTGTTATTTTGTTTGACAGAGTGTCTTGTTGAGAACATATGTAGGACATGATTTTTTCCTGCAACAGGGAAAATAAAGTATAAGTTTTAAAGATTTATTCTTTAATAAAGGATCTCAAAGCCAGCTTTAGAAAAAGGA
+
BCCCCFFFFFFFGGGGGGGGGGHHHHHHHHHHHHHHHHHGHHHHHHHHHHHGGHHHHHHHHIIHHHHHHHHHHHHHHHHHHHHHHHGHHHHHHHGGGGHHHHHHHHHHHHGHHHHHHHHHHHHHHHHHGHHHHHHHHHHHHHHHHHGHHHHGHHHHHHHHHHHHHHHHHGHHHHHHHHHHHGGHHHHHGHHHHHHHHHHHHGHGHHHHHHHHHFHHGGHHGGHHHHHHHHHHHHHHHGHHHHHGHHHHGGH
@M05620:45:000000000-G6HP7:1:1101:10904:7120 1:N:0:131
TACCTGTACTGGGGAAGCAATCGCCATTCCTACCCTAAAGATCGGAAGAGCACACGTCTGAACTCCAGTCACTCTCGCGCATCTCGTATGCCGTCTTCTGCTTGAAAAAAAAAAAAAAAAAAAAAAGTATATGAAAAAGAAAGTTTATGACCATGAAAAAAACAAAAGGGAAAAAGTATAAAGTGCGATCAGTATGAAGAAACAATGAGAAAAGAGTGGAGGAATAACTGATTAATAGGACGTGCAGGCAT
+
DDCCCFFFFFFFGGGGGGGGGGGGGGGHHHHHHHHHHHHHHHHHGGGGHHHHHHHGHHHGGGHHHHHGHHHHHHHHGGGGGGGHHHGGHHHHGGGHGHHHHHHHHHHHFGGFB>>></-<-<<---.00000000;0....:00:0000000000:000.--...../.....;.:0;0F00:000-....000;00000////.0000000//./00.0:../00000000000;00000-....0...0
@M05620:45:000000000-G6HP7:1:1101:23056:7133 1:N:0:131
ATCTCTATCTCCTAAAAACCTGTTTAGATTTGGAGATAGACCTTCAGGTTTTTCATCATTTTCTGCATGAATTATACATTGACCACGTTCCAGCGTGGTCAGTTTGCAGCATTCTGTTATTTTGTTTGACAGAGTGTCTTGTTGAGAACATATGTAGGACATGATTTTTTCCTGCAACAGGGAAAATAAAGTATAAGTTTTAAAGATTTATTCTTTAATAAAGGATCTCAAAGCCAGCTTTAGAAAAAGGA
+
BCCCCFFFFFFFGGGGGGGGGGHHHHHHHHHHHHHHHHHHHHHHHHHHHHHGGHHHHIHIIIHIHHHHHHHHHHHHHHHHHHHHHHGHHHHHHHGGGGHHHHHHHHHHHHHHHHHHHHHHHHHHHHHHHHHHHHHHHHHHHHHHHHHHHHHHHHHHHHHHHHHHHHHHHGHHHHHHHHHHHGGHHHHHHHHHHHHHHGHHHHHHHHHHHHHHHHHHHHHHHHHHHHGHHHHHHHHHHGHHHHHHHHHHGGH
@M05620:45:000000000-G6HP7:1:1101:5379:7151 1:N:0:131
CATCCTGACCCTGAAGTACCCCGGCTTGATTTCTGACATTAGATCGGAAGAGCACACGTCTGAACTCCAGTCACTCTCGCGCATCTCGTATGCCGTCTTCTGCTTGAAAAAAAAAAATATTTTAAGTAATAATGTGGACAAATGTGATTTTATTTAGTGAATGTTCTAGTGGTGCGAGAGTGAAAGTATAGTATGAGTTTTAAAGATAGCTTCTTAAATTAAGGCACACCTAGCGAGAGTTCGAAACTGGG
+
ABAABFFFF4FFGGGGGGGGBGAEAEEFFHHHFFGFGFHGFHGGHGF2FEFHCFEGHGHGFGHFFHGGHFGGBFEFGEE1F>EE/BFGFEHGBFE?/EFFDH4BGGC?FGHECCC//??111111111?111111111110011=D111>1110<0000=000000000=0.0.0-.--:/0000;0009;;00000000000;000000009;0000;09090/../..////-----9:/..9.-///.
@M05620:45:000000000-G6HP7:1:1101:5389:7166 1:N:0:131
CATCCTGACCCTGAAGTACCCCGGCTTGATTTCTGACATTAGATCGGAAGAGCACACGTCTGAACTCCAGTCACTCTCGCGCATCTCGTATGCCGTCTTCTGCTTGAAAAAAAAAAAAAAAAAGAAAACAATGAAGTGAGCAAGTCAGCCAACTGTGTTAACACATGAACACAGAATCAGGTGAAGACCGCTTAGTAGTGGCTCGAGCGTTAATAGGAGTGCAAGAAGGAGGTTTGGACAGTTGTTATGGT
+
CCDDDFFFFFFFGGGGGGGGGGGGGGGGHHHHHHHHHHHHHHHHHHGGGGHHHHHHHGHHHGHHHHHHHHHHGHHHHHGGGGGGFHHHGGHHHHGGGHGHHHHHHHHHHHHGGGGD@</---<...<//..00000:0;00://;0000/././/909/;0000:090000/..0000009000000//---..9:900/...:--9.-;...00000//.0000///..9.9/0..000.0000.0000;
@M05620:45:000000000-G6HP7:1:1101:17223:7179 1:N:0:131
CATCCTGACCCTGAAGTACCCCGGCTTGATTTCTGACATTAGATCGGAAGAGCACACGTCTGAACTCCAGTCACTCTCGCGCATCTCGTATGCCGTCTTCTGCTTGAAAAAAAAAAAAAACAATAATTATATATAATAATATGTATAACTATAGCTATAATTTATAGTCTTCAATAATGACTGAACGACTATATAAGAGCTAAAGAATAAAGAGAAGTTATCATACTCTAAATACAATCAGATACTATCTA
+
CDDDDFFFFFFFGGGGGGGGGGGGGGGGHHHHHHHHHHHHHHHHHHGGGGHHHHHHHGHHHGHHHHHHHHHHHHHHHHGGGGGGGHHHGGHHHHGFGHGHHHHHHHHHFHHE>>B>>//<..<11111=<=0=000<<0=000<0000000000000000000000000000000000:0000000..-9-0:<00000/:00000.000000//0/0:00<00000000000000000000<<0000000
@M05620:45:000000000-G6HP7:1:1101:13230:7198 1:N:0:131
CATCCTGACCCTGAAGTACCCCGGCTTGATTTCTGACATTAGATCGGAAGAGCACACGTCTGAACTCCAGTCACTCTCGCGCATCTCGTATGCCGTCTTCTGCTTGAAAAAACACCCAGTGCTGCTGACCGAGGCCCCCCTGAACCCCAAGGCCAACAGAGAGAAGATGACTCAGGTGAGGCTCGGCCGACGCCCGTGCTCCTCCCGTCCTTTCCCCAGTCATTTTCTGCCCGGCTTGATTTCTGACATTT
+
AAAAAFFFFFFFGGGGGGGGGGA00AAF0AFA2AB2D1F2F11AA//A/BGAAFGH0EBA0AG2AFG1AGA1@D@G1G///E//>110??>021/>>>F221F11B0B11B//?0/?FGBFGHHHHHHHHGCGGGGGGGGGGHHHHGGCCGGHGGHGGGFHH?E/:GGGGGGGGGGGGGGGGGGGGEGG@;@?@@@@AB?FFFFFF-9AFABFFFFFFBFF/FFFFFFFEFF?@9@@--9FFBFB/;FFF/
@M05620:45:000000000-G6HP7:1:1101:19730:7232 1:N:0:131
ATCTCTATCTCCTAAAAACCTGTTTAGATTTGGAGATAGACCTTCAGGTTTTTCATCATTTTCTGCATGAATTATACATTGACCACGTTCCAGCGTGGTCAGTTTGCAGCATTCTGTTATTTTGTTTGACAGAGTGTCTTGTTGAGAACATATGTAGGACATGATTTTTTCCTGCAACAGGGAAAATAAAGTATAAGTTTTAAAGATTTATTCTTTAATAAAGGATCTCAAAGCCAGCTTTAGAAAAAGGA
+
BCCCCFFFFFFFGGGGGGGGGGHHHHHHHHHHHHHHHHHHHHHHHHHHHHHGGHHHHIHHHHHIIHHHHHHHHHHHHHHHHHHHHHGHHHHHHHGFGGHHHHHHHHHHHHHHHHHHHHHHHHHHHHHHHHHHHHHHHHHHHHHHHHHHHHHHHHHHHHHHHHHHBGHHHGHHHHHHHHHHHGGHHHHHHHHHHHHHHHHHHHHHHHHHHGHHHHHHHHHHHHHHHHHHHHHHHHHHHGHHHHHHHHHHGGH
@M05620:45:000000000-G6HP7:1:1101:19746:7242 1:N:0:131
ATCTCTATCTCCTAAAAACCTGTTTAGATTTGGAGATAGACCTTCAGGTTTTTCATCATTTTCTGCATGAATTATACATTGACCACGTTCCAGCGTGGTCAGTTTGCAGCATTCTGTTATTTTGTTTGACAGAGTGTCTTGTTGAGAACATATGTAGGACATGATTTTTTCCTGCAACAGGGAAAATAAAGTATAAGTTTTAAAGATTTATTCTTTAATAAAGGATCTCAAAGCCAGCTTTAGAAAAAGGA
+
CCCCCFFFFFFFGGGGGGGGGGHHHGHHHHHHHHHHHHHGHHHHHHHHHHHGGHHHHHIIHIIIHHHHHHHHHHHHHHHHHHHHHHGHHHHHHHGGGGHHHHHHHHHHHHHHHHHHHHHHHHHHHHHHHHHHHHHHHHHHHHHHHHHHHHHHHHHHHHHHHHHHDHHHHGHHHHHHHHHHHGGHHHHHHHHHHHGHHHHHHHHGHHHHHHHHHHHHHHHHFHHHHHHHHHHHHHGHHGHHHHHHHHHHGGH
@M05620:45:000000000-G6HP7:1:1101:25848:7266 1:N:0:131
TACCTGTACTGGGGAAGCAATCGCCATTCCTACCCTAAAGATCGGAAGAGCACACGTCTGAACTCCAGTCACTCTCGCGCATCTCGTATGCCGTCTTCTGCTTGAAAAAAAAAAACACACCTCGCTTAGGTTCTTTTTTTGCGGAGACCACGACAAACCAGACCGACGCCTTTTTCACCTCAGTCCTACTGAATCATTCATCATTTTATCACCTCCACCCTTGTTCTACCGCCCTCTCTACCCTCACGCCC
+
>AABBBDDFFFFAAFEAFEGGGEFGGGHFHFGHHHHHHHFHGFAEAAEGA2GHHHGBFG1EFHFHHHAGHDF5GHH1F0EG>@FGGG1F3FGEEEFF?GBG4GEGHFGB/@/<<<//@///0<//<?.11=111=>11---0-----.;/.:--;9/A.....99-----.9BFB//9//9//////:/9///9;///9;//9//;//9//9;/......9/.99;///;--;--AF/;;//./......-
@M05620:45:000000000-G6HP7:1:1101:21957:7272 1:N:0:131
AAACCAGAAGACATGAGGTCAGCTAGATCGGAAGAGCACACGTCTGAACTCCAGTCACTCTCGCGCATCTCGTATGCCGTCTTCTGCTTGAAAAAAAAAAAAAAAAAATATAGAATAAAATATAGAAAGTGAGAATAGAAAAGGTTACAAAAAGATAATAAATACAATATCGAGATTAAGAAAAGAGAATAGTGAGAAGAATACTATTAATAAAGCAGGATAACTAAGGAAAGTGTGACTAGGATAGAGAC
+
BCCCCCCFFFFFGGGGGGGGGGHHHHHHHHGGGGHHHHHHHGHHHGHHHHHHHHHHHHHHHHGGGGGGEHHHFGHHHHGFGHGHHHHHHHFGHGHGGGEE></////-011111111>11000<00000000000000000//.000;000.:..0000000000000000.....900000///.//0000900900/090000000000000000/..00000000/0//;900000000/0:00000:
@M05620:45:000000000-G6HP7:1:1101:26998:7280 1:N:0:131
CATCCTGACCCTGAAGTACCCCGGCTTGATTTCTGACATTAGATCGGAAGAGCACACGTCTGAACTCCAGTCACTCTCGCGCATCTCGTATGCCGTCTTCTGCTTGAAAAAAAAAAACTACAGAGTTTATCTTGTTATTAGTGATTGAAACTACACATTGAACTGACTGTGATGTTTATGTACTAGACTATGTGTGTATTAAAGTTAGTGGAAAGCCAATTAATTCGCTATTAATTTATGAGTGCATGTAT
+
AABBBFFFFFFFGGGGGFGGGGEGGGGGHHHHHGGGGHHHHHHHHGG?FDHHHGHGHGHHHGFHGHHHHHHHHHHHHFEEGGEEGHHHFDHHHHGGGHGGHHHHHHHGFHH/BDFG?/1111110?111?11111<1<>11<11<11111000///00000000<0/000000000000;;00000000000000..0000000000000.009././/;000000.....////://////://///99/
@M05620:45:000000000-G6HP7:1:1101:26997:7299 1:N:0:131
CATCCTGACCCTGAAGTACCCCGGCTTGATTTCTGACATTAGATCGGAAGAGCACACGTCTGAACTCCAGTCACTCTCGCGCATCTCGTATGCCGTCTTCTGCTTGAAAAAAAAAAAAAACAATTTAGAGATAACGATGTGTGGTATCTGAAAAAAAGAAATAATAGAAGTCTTATACCACATATATTTTAATTTAATTATGATTTATTAAACATATCAATCAGGATAACAATCTAACGACGAGCGTTGAA
+
CCDDDFFFFFFFGGGGGGGGGGGGGGGGHHHHHHHHHHHHHHHHHHGDGGHHHHHHHGHHHGHHHHHHHHHHHHHHHHGGGGGGGHHHGGHHHHGGGHGHHHHHHHHHGHH/CDGD@//-.<<11111111=000.....00<</000:00000.--.../000000000000;0000000.000000000:00000000000:000000000:0000:0:00000000:0000000;..:-----.;-90
@M05620:45:000000000-G6HP7:1:1101:10955:7310 1:N:0:131
ATCTCTATCTCCTAAAAAGGAAGAAAGGGGAGGGAAGATCGGAAGAGCACACGTCTGAACTCCAGTCACTCTCGCGCATCTCGTATGCCGTCTTCTGCTTGAAAAAAAAAAAAAAAAAATCTAGTAGATCCAGATAAAATTATTTGACTATAAATGATAATTTCTTTGATGAAAGCTATTCTTTTATCATTACCATTACTGTTCATCAATCTCCATCCATCGACTACGTCCCTTCCACACACAGGTCTCTA
+
CCCCCFFFFFFFGGGGGGGGGGHGGHHHGGGGGGGHGHHHHGGGGHHGGHHHGHHHGHFHHHHHHHHHHHHHHGGGGGGGHHHGGHHHHGEGHGHHHHHHHGFFHHGGGG@D<>-><--./00000000<0:0:000<0;:0000000000900000000090000;900090B0/00000009;0000///9////;;////:/B//////://:/.//;./;9-/.....//99///.:..../:////
@M05620:45:000000000-G6HP7:1:1101:8348:7317 1:N:0:131
CATCCTGACCCTGAAGTAACCCCGGCTTGATTTCTGACATTAGATCGGAAGAGCACACGTCTGAACTCCAGTCACTCTCGCGCATCTCGTATGCCGTCTTCTGCTTGAAAAAAAAAAAAAAATACAATACAAAGCACACCTGCCGCTCATGTCTATCAACTTGAAGACGTCACAGATCGTGCAATGACTATGCCCGGGTAGTGCGCTGCCTACTTCCATATCTGAGAGCACACTACTTGACTCAGACATTT
+
DDEEEFFFFFFFGGGGGGGGGGGGGGGGGHHHHHHHHHHHHHHHHHHGGGGHHHHHHHGHHHGHHHHHHHHHHHHHHHHGGGGGGGHHHFGHHHHGGGHGHHFGHHHGGHHHGGGGD>>/--01100110<00</0//..//..----.1:1:1:1::1/1110011/.....<:0<0.::.<11:<B111<0</.--.-.0/1--<-..<1/011011111111110.0././//1<10011:<0</<:<
@M05620:45:000000000-G6HP7:1:1101:9859:7328 1:N:0:131
CATCCTGACCCTGAAGTACCCCGGCTTGATTTCTGACATTAGATCGGAAGAGCACACGTCTGAACTCCAGTCACTCTCGCGCATCTCGTATGCCGTCTTCTGCTTGAAAAAAAAAAAAAAAAAGTTACACAACTCATCGTCATAATACAAGAACGTATAATATACTAAATCATCCATGAGTCACAAACAATATATCTGACATATATCTATAGAATGACTTCCTGGTCTGTATAGTCAACGGATATTCCTCT
+
CCDCDFFFFFFFGGGGGGGGGGGGGGGGHHHHHHHHHHHHHHHHHHGGGGHHHHHHHGHHHGHHHHHHHHHHHHHHHHGGGGGGGHHHGGHHHHGGGHGHHHHHHHHHFHHFGFGC>//><--.000<=<0..000000;...:0000000///...0000;000;00000000090000000;09....000000000000000009000000900;00:0;0/900/000:000000.-9..0000000
@M05620:45:000000000-G6HP7:1:1101:24212:7365 1:N:0:131
ATCTCTATCTCCTAAAAACCTGTTTAGATTTGGAGATAGACCTTCAGGTTTTTCATCATTTTCTGCATGAATTATACATTGACCACGTTCCAGCGTGGTCAGTTTGCAGCATTCTGTTATTTTGTTTGACAGAGTGTCTTGTTGAGAACATATGTAGGACATGATTTTTTCCTGCAACAGGGAAAATAAAGTATAAGTTTTAAAGATTTATTCTTTAATAAAGGATCTCAAAGCCAGCTTTAGAAAAAGGA
+
BBBBBFDFFFFFGGBGGFGGGGHHHFHGHHHHHBGBGDGDGHHHHHHHHHHGGHDGHGHHHGHHHHHHHHFHHHHFH5GHHFHHGHGHHHHHHHGGGGHHGGHHHHHHHHHHHHHHHHHHHHHHHHHHGHHHHHHHHHHHHHHHDGHHHFHHHHHHHHHHGHHBHHHHHGHHHHHFBGHHHGGHGFFGGFGHHHHHHHHHHHHFHFGHHGHHHHHHFGHF0GFHFHHHHHDGHHHHGGHHHHEHGHHHFFC
@M05620:45:000000000-G6HP7:1:1101:20810:7369 1:N:0:131
ATCTCTATCTCCTAAAAACCTGTTTAGATTTGGAGATAGACCTTCAGGTTTTTCATCATTTTCTGCATGAATTATACATTGACCACGTTCCAGCGTGGTCAGTTTGCAGCATTCTGTTATTTTGTTTGACAGAGTGTCTTGTTGAGAACATATGTAGGACATGATTTTTTCCTGCAACAGGGAAAATAAAGTATAAGTTTTAAAGATTTATTCTTTAATAAAGGATCTCAAAGCCAGCTTTAGAAAAAGGA
+
BABCCFFFFFFFGGGGGGGGGGHHHHHHHHHHHHHHHHGFHHHHHHHHHHHGGHHHHHHGHHHIIHHGHHHHHHHHHHHHHHHHHHGHHHHHHHGGGGHHHHHHHHHHHHHHHHHHHHHHHHHHHHHHHHHHHHHHHHHHHHHHGHHHHHHHHHHHHHHHHHHHHHHHHGHHHHHHHHHHHGGHHHHHGHHHHHHHHGHHHHHHHHHHHHHHHHHHHHHHHHHHHHHHHHHHHHHHHGHHHHHEGHHHGGG
@M05620:45:000000000-G6HP7:1:1101:20802:7394 1:N:0:131
ATCTCTATCTCCTAAAAACCTGTTTAGATTTGGAGATAGACCTTCAGGTTTTTCATCATTTTCTGCATGAATTATACATTGACCACGTTCCAGCGTGGTCAGTTTGCAGCATTCTGTTATTTTGTTTGACAGAGTGTCTTGTTGAGAACATATGTAGGACATGATTTTTTCCTGCAACAGGGAAAATAAAGTATAAGTTTTAAAGATTTATTCTTTAATAAAGGATCTCAAAGCCAGCTTTAGAAAAAGGA
+
ABABCFBFFFFFGGGGGGGGGFHHHHHHHHHHHGHHHHGHHHHHHHGHHHHGGHGHHHHHHHHHHHGHHGHHHHHGHHHHHHHHHHGHGHHHHHGEGGGFHHGHHHHGHHHHHHHHHHHHHHHHHHHHGHHHHHHHHHHHHHHHHHHHHHHHHHHHHHHHHHHHHHHHHGHHHHHHHHHHHGGGHHHGHHHHHHHHHGHHHGHHHHHHHHHHHHHHHHHHHHHHHHHHHGHHHHHHHGHHHHHHHGCFGGG
@M05620:45:000000000-G6HP7:1:1101:16596:7396 1:N:0:131
CATCCTGACCCTGAAGTACCCCGGCTTGATTTCTGACATTAGATCGGAAGAGCACACGTCTGAACTCCAGTCACTCTCGCGCATCTCGTATGCCGTCTTCTGCTTGAAAAAAAAAAAAAAAATAAGAAACAAAAGAAGAGAGAAGTATTTAATACGGATACATTATGTGACAAAGATGAAGGCAAGCCTATGTGTGGAAGGCGAGAGAAGCTGAAAGCTGAAAAAGATGGGAGTGTGTGAGGTAGCAATAA
+
CCCCCFFFFFFFGGGGGGGGGGGGGGGGHHHHHHHHHHHHHHHHHHGGGGHHHHHHHGHHHGHHHHHHHHHHHHHHHHGGGGGGEHHHGGHHHHGGGHGHHHHHHHHHFHHECDDB<//<>-.00000///.../../0./..:;000:000::0....9:00;CB0000000://90000;......0000000..00/..---:-.0900:9000/000;00...000./.9.00..00./0000;000
@M05620:45:000000000-G6HP7:1:1101:27189:7414 1:N:0:131
ATCTCTATCTCCTAAAAACCTGTTTAGATTTGGAGATAGACCTTCAGGTTTTTCATCATTTTCTGCATGAATTATACATTGACCACGTTCCAGCGTGGTCAGTTTGCAGCATTCTGTTATTTTGTTTGACAGAGTGTCTTGTTGAGAACATATGTAGGACATGATTTTTTCCTGCAACAGGGAAAATAAAGTATAAGTTTTAAAGATTTATTCTTTAATAAAGGATCTCAAAGCCAGCTTTAGAAAAAGGA
+
BCACCFFFFFFFGGGGGGGGGGHHHHHHHHHHHFHHHHHHHHHHHHHHHHHGGHHHHIHHHIIIIHHHHHHHHHHHHHHHHHHHHHGHHHHHHHGGGGHHHHHHHHHHHHHHHHHHHHHHHHHHHHHHHHHHHHHHHHHHHHHHHHHHHHHHHHHHHHHHHHHHHHHHHGHHHHHHHHGHHGGHHHHHHHHHHHHHHGHHHHHHHHHHHHHHHHHHHHHHHHHHHHHHHHHHHHHHHGHHHHHFFGHHGGH
@M05620:45:000000000-G6HP7:1:1101:10909:7417 1:N:0:131
AAACCAGAAGACATGAGGTCAGCTAGATCGGAAGAGCACACGTCTGAACTCCAGTCACTCTCGCGCATCTCGTATGCCGTCTTCTGCTTGAAAAAAAAAAAACATACCAACACCCCAAGGTGATAAGATTCAGATCATAATAATATAGTAAGAGAGAAAGAAAACAAGAGAGACACGTGATTCTGGAGAACGAGATAGAGAGTGATGACGTGGAACATGAGAACACAAGGTAGTGCAGAAAGGTTGTATAT
+
BBBBBBBFFFBCGGFFGGFGGGHH5GGHHHCE2EGHHHHHHGGHHGHHHHHHHHBGGHHHHHGGGGE>0GHHGGHHHHGGGHGHGFHHHH1FGHGGEEC@////1110?1/FF/?<////1111111111<><11111111111<00<00000</<./<//.///../:./..///..9./0000009/./.....00000.;000///.....//.///99///.....9///;///////.//..////
@M05620:45:000000000-G6HP7:1:1101:15455:7434 1:N:0:131
ATCTCTATCTCCTAAAAACCTGTTTAGATTTGGAGATAGACCTTCAGGTTTTTCATCATTTTCTGCATGAATTATACATTGACCACGTTCCAGCGTGGTCAGTTTGCAGCATTCTGTTATTTTGTTTGACAGAGTGTCTTGTTGAGAACATATGTAGGACATGATTTTTTCCTGCAACAGGGAAAATAAAGTATAAGTTTTAAAGATTTATTCTTTAATAAAGGATCTCAAAGCCAGCTTTAGAAAAAGGA
+
BCCCCFFFFFFFGGGGGGGGGGHHHHHHHHHHHGHHHHHHHHHHHHHHHHHGGHHHHHIHHHIHIHHHHHHHHHHHHHHHHHHHGHGHHHHHHHGGGGHHHHHHHHHHHHHHHHHHHHHHHHHHHHHHHHHHHHHHHHHHHHHHHHHHHHHHHHHHHHHHHHHHHHHHHGHHHHHHHHHHHGGHHHGGGHHHHHHHHGHHHHHHHHHHHHHHHHHHHHHHGHFHHHHHHHHHHHHHHGHHHHHGHHHHGDG
@M05620:45:000000000-G6HP7:1:1101:27182:7437 1:N:0:131
ATCTCTATCTCCTAAAAACCTGTTTAGATTTGGAGATAGACCTTCAGGTTTTTCATCATTTTCTGCATGAATTATACATTGACCACGTTCCAGCGTGGTCAGTTTGCAGCATTCTGTTATTTTGTTTGACAGAGTGTCTTGTTGAGAACATATGTAGGACATGATTTTTTCCTGCAACAGGGAAAATAAAGTATAAGTTTTAAAGATTTATTCTTTAATAAAGGATCTCAAAGCCAGCTTTAGAAAAAGGA
+
AABBBFFFFFFFGGGGGGGGGGHHFFFHHHHHHFHHHHHHHHHHHHHHHHHGGHHHHHHHHHHHHHHHHHHHHHHHHHHHHHHHHHGHHHHHHHGFGGHHHHHHHHHHHHHHHHHHHHHHHHHHHHHHGHGHHHHHHHHHHHHHHHHHHHHHHHHHHHHHHHHFHHHHHGHHHHHHHHHHHGGHHHHHHHHHHHHHHHHHHHHHHHHHHHHHHHHHHEHHHHHHHHHHHHHHHHHHHEHHHHFFHFHGGGG
@M05620:45:000000000-G6HP7:1:1101:15435:7441 1:N:0:131
ATCTCTATCTCCTAAAAACCTGTTTAGATTTGGAGATAGACCTTCAGGTTTTTCATCATTTTCTGCATGAATTATACATTGACCACGTTCCAGCGTGGTCAGTTTGCAGCATTCTGTTATTTTGTTTGACAGAGTGTCTTGTTGAGAACATATGTAGGACATGATTTTTTCCTGCAACAGGGAAAATAAAGTATAAGTTTTAAAGATTTATTCTTTAATAAAGGATCTCAAAGCCAGCTTTAGAAAAAGGA
+
BBBBBFFFFFFFGGGGGGGGGGHHHHHHHHHHHHHGHHHHHHHHHHHHHHHGGHHHHHHHHHHHHHHHHHHHHHHHHHHHHGHHHHGHHHHHHHGGGGHHHHHHHHHHHHHHHHHHHHHHHHHHHHHHHHHHHHHHHHHHHHHHHHHHHGHHHHHHHHGHHHHHHHHHHGHHHHHHHHHHGGGHHHGGFHHHHHGHHHHHHHHHHHHHHHHHHHHHHHHHFHFHHHHHHHHHHHHHHGHHHHHFFHHGDGG
@M05620:45:000000000-G6HP7:1:1101:27005:7455 1:N:0:131
ATCTCTTCTCCTAAAAACCTGTTTAGATTTGGAGATAGACCTTCAGGTTTTTCATCATTTTCTGCATGAATTATACATTGACCACGTTCCAGCGTGGTCAGTTTGCAGCATTCTGTTATTTTGTTTGACAGAGTGTCTTGTTGAGAACATATGTAGGACATGATTTTTTCCTGCAACAGGGAAAATAAAGTATAAGTTTTAAAGATTTATTCTTTAATAAAGGATCTCAAAGCCAGCTTTAGAAAAAGGAA
+
BBCCCFFFFFFFGGGGGGGGGGHHFGHHHHHHHHHHGHHHHHHHHHHHHHGGHHHHHHHHHHHHHHHHHHHHHHHHHHHHHHHHHGHHHHHHHGGGGHHGHHHHHHHHHHHHHHHHHHHHHHHHHHHHHHHHHHHHHHHHHHHHHGGHGHHHHGHHHHHHHHHHHHHHGHHHHHHHHHHHGGHHHHHHHGFHHHHHGHHHHHHGHHHHHHHHHHHHGGHFHHHHHHHHHHHHHHFHGHHHFGBFFHFDFHG
@M05620:45:000000000-G6HP7:1:1101:26983:7470 1:N:0:131
ATCTCTTCTCCTAAAAACCTGTTTAGATTTGGAGATAGACCTTCAGGTTTTTCATCATTTTCTGCATGAATTATACATTGACCACGTTCCAGCGTGGTCAGTTTGCAGCATTCTGTTATTTTGTTTGACAGAGTGTCTTGTTGAGAACATATGTAGGACATGATTTTTTCCTGCAACAGGGAAAATAAAGTATAAGTTTTAAAGATTTATTCTTTAATAAAGGATCTCAAAGCCAGCTTTAGAAAAAGGAA
+
ACCCCFFFFFFFFFGGGGGGGGHGHHFHHHHHFCGFHBGHHHHHHHGHHHGGHFHHHHHHHHHGHHGHHHHHHHHHHHHFHHHHHGHHHHGFGGEFGHHGHHHHFHHHHHHHHHBHHGHHHHFFGBFFGFHFGFGHFHHFHGHFBE?B?3EHFGHHHHHHHEHHGHHHGHHHHHFHHHGHGGHE0GDFGG1GFGF1=FGHFFG1BGHHHHGHHHHEBGFHF0DCGHHHFHFGFHB;CCGGHBGHHHEGDGF
@M05620:45:000000000-G6HP7:1:1101:22217:7472 1:N:0:131
TACCTGTACTGGGGAAGCAATCGCCATTCCTACCCTAAAGATCGGAAGAGCACACGTCTGAACTCCAGTCACTCTCGCGCATCTCGTATGCCGTCTTCTGCTTGAAAAAAAAAAAAATATTTTTTTTTCCCTAAGTGCTAACTCTTTCCTTAGAGCTGACATTCTCTGTGCCGCCCCCATTGGAAATCTCTTAGAATATTTTCTTATTTCTTCTTTGCTTGATTCTCTCTGTTTTGACAGGAGACAAATAT
+
CCCCCFFFFFFFGGGGGGGGGGGGGGGHHHHHHHHHGHHHHHHHGGGGHHHHHHHGHHHGGGHHHHHHHHHHHHHHGGGGGGGHHHGGHGHHGFGHGHHHHHHHGGHHFGC<><><>011=111<<<-/0<00//00;000/:0<;0;C00000:00:0/0;0900900000--;----/00000090;00000000000;00000000000000;0B000.;000;;900900/.9000..;..//9000
@M05620:45:000000000-G6HP7:1:1101:27004:7482 1:N:0:131
ATCTCTTCTCCTAAAAACCTGTTTAGATTTGGAGATAGACCTTCAGGTTTTTCATCATTTTCTGCATGAATTATACATTGACCACGTTCCAGCGTGGTCAGTTTGCAGCATTCTGTTATTTTGTTTGACAGAGTGTCTTGTTGAGAACATATGTAGGACATGATTTTTTCCTGCAACAGGGAAAATAAAGTATAAGTTTTAAAGATTTATTCTTTAATAAAGGATCTCAAAGCCAGCTTTAGAAAAAGGAA
+
AABBBFFFFFFFGGGGGGGGFGHHFFGHHHHCHBGHDFBGHHHHHHHHHHGGHHHHGHHHHHHHHFHHHHHHBHHHHHHHFHHHHGHHHHHGHGFGGHHHHHHHGHHHHHHHHHHHHHHHHHHHHHHGHHHGFGHHHHHHHHHHHGGHHHHHHH4GBGHGHHEHHHHHGHHHHHGBGGHHGEFHBGHHFHGHHHFHFGHHHHHDBHGHDGGHHHHHBDG0GFGGHHFHHHGHFHGFGHHHBBFHHHFDDHG
@M05620:45:000000000-G6HP7:1:1101:12938:7500 1:N:0:131
ATCTCTATCTCCTAAAAACCTGTTTAGATTTGGAGATAGACCTTCAGGTTTTTCATCATTTTCTGCATGAATTATACATTGACCACGTTCCAGCGTGGTCAGTTTGCAGCATTCTGTTATTTTGTTTGACAGAGTGTCTTGTTGAGAACATATGTAGGACATGATTTTTTCCTGCAACAGGGAAAATAAAGTATAAGTTTTAAAGATTTATTCTTTAATAAAGGATCTCAAAGCCAGCTTTAGAAAAAGGA
+
AAAAAFDFDFFFGG1FGFGGGGHHBHHHHHHHHHHFHHHHHHHHHHHHHHHAFHHHHHGHHHHHFHHFHHHHHHHFHFHHGHHHFHGHHHGHHHGGGGHHGHFHHHHHHHHHHHHHHHHHHHHHGHHHHFHHHHHHHHHHHHHHHHHHHHHHHHHGHHHHHHHHHHHHHCHHHHFHHHHHHGGFAGGGHHHGHHHHHFGHHHHHGHHHFGHHHHHHHHHHHGHHHHHHGHHHHHHHHGHHHHHHHHHHGGH
@M05620:45:000000000-G6HP7:1:1101:18479:7510 1:N:0:131
AAACCAGAAGACATGAGGTCAGCTAGATCGGAAGAGCACACGTCTGAACTCCAGTCACTCTCGCGCATCTCGTATGCCGTCTTCTGCTTGAAAAAAAAAAAAAAAAACAAAATCTAACGTTCTGCGGCCCAGCGTTTCTAGCTGAGACCCTATGAAAGACCTGCCTATATACGGTCACCGGTAAAACAAAGGCCCAGTCTCAACGATTAATTGTTTCACACAGGAGCTCACAGGCTGCATTCGAAAATGAA
+
ABBBBABFFFCFFGGGGGFGCGHHEFFHHDEGGGHHHHHHHGHHFFHGHHGHHHEHHHHHHHGGGGGG0EGGFGHGHHFFGHGHFFGHFH1GBFGC/@EGC><///>>..0>1<1111.<0/.00-<--:...-..-/0000000.09A.//000000///0/9.000000;.9..9//.9--./9/;../......//////...;..////9/./////...;;../9//9.:...//9//9A.9////
@M05620:45:000000000-G6HP7:1:1101:14953:7534 1:N:0:131
ATCTCTATCTCCTAAAAAGGAAGAAAGGGGAGGGAAGATCGGAAGAGCACACGTCTGAACTCCAGTCACTCTCGCGCATCTCGTATGCCGTCTTCTGCTTGAAAAAAAAAAAAAAAAATAACATGAGATACTGAAATGTGAAGATATGTAGTAAAAAAAAAGATAGAAGAGTGTAGATGAACATAGGGGCATCTGAGAACATAAGGCGCACAGTGCGATACAGAAGAGGAATATAGAAGGAAGAGAAGAAA
+
BBBBBFFFFFFFGGGGGGGGGGHFFHHGGGGGGGGHGHHHGGGGGHHHHHHHGHHHGHFHHHHGHHHFGHHHHGGGGGA>EGHGGGHHHGEEHGHHHHHHHHFHHHGGGGCF//->--.000<0/00000000000000000<;0000000;00090-:-99.0;0////.9////9////;/////..--./////////;/;///-;---.9;/-.;.-////::.9..////////../..../////
@M05620:45:000000000-G6HP7:1:1101:9250:7540 1:N:0:131
ATCTCTATCTCCTAAAAACCTGTTTAGATTTGGAGATAGACCTTCAGGTTTTTCATCATTTTCTGCATGAATTATACATTGACCACGTTCCAGCGTGGTCAGTTTGCAGCATTCTGTTATTTTGTTTGACAGAGTGTCTTGTTGAGAACATATGTAGGACATGATTTTTTCCTGCAACAGGGAAAATAAAGTATAAGTTTTAAAGATTTATTCTTTAATAAAGGATCTCAAAGCCAGCTTTAGAAAAAGGA
+
AABCCFFFFFFFGGGGGGGGGGHHHHHHHHHHHHHHHHHGHHHHHHHHHHHGGHHHHHHHHHIHHHHHHHHHHHHHHHHHHHHHHHGHHHHHHHGGGGHHHHHHHHHHHHHHHHHHHHFHHHHHHHHHHHHHHHHHHHHHHHHHHHHHHHHHHHHHHHFHHHHHHHHHHGHHHHHHHHHHFGGHHHGHHHHHHHHHHHHHHHHHHHHHHHHHHHHHHBGHFHHHHHHHHHGFFHHHHGHHHHEBGFHGDDG
@M05620:45:000000000-G6HP7:1:1101:9253:7558 1:N:0:131
ATCTCTATCTCCTAAAAACCTGTTTAGATTTGGAGATAGACCTTCAGGTTTTTCATCATTTTCTGCATGAATTATACATTGACCACGTTCCAGCGTGGTCAGTTTGCAGCATTCTGTTATTTTGTTTGACAGAGTGTCTTGTTGAGAACATATGTAGGACATGATTTTTTCCTGCAACAGGGAAAATAAAGTATAAGTTTTAAAGATTTATTCTTTAATAAAGGATCTCAAAGCCAGCTTTAGAAAAAGGA
+
CCCDDFFFFFFFGGGGGGGGGGHHHHHHHHHHHHHHHHHHHHHHHHHHHHHGGHHHHIIHHIHIIHHHHHHHHHHHHHHHHHHHHHGHHHHHHHGGGGHHHHHHHHHHHHHHHHHHHHHHHHHHHHHHHHHHHHHHHHHHHHHHHHHHHHHHHHHHHHHHHHHHHHHHHGHHHHHHGHHHHGGHHHHHHHHHHHHHHHHHHHHHHHHHHHHHHHHHHHHHHHHHHHHHHHHHHHHHHGHHHHHHHHHHGGH
@M05620:45:000000000-G6HP7:1:1101:8334:7564 1:N:0:131
CATCCTGACCCTGAAGTACCCCGGCTTGATTTCTGACATTAGATCGGAAGAGCACACGTCTGAACTCCAGTCACTCTCGCGCATCTCGTATGCCGTCTTCTGCTTGAAAAAAAAAAAAAAAACTCATCTTTAGGTGATCCTCATCGCCACGTATCAGTCATCTCATCTCCATTGTCCTTGGCTGAGATCTTGTCAGGCCCGTCTAGTGCTGCTCATGTTACTCAGCGCTCTTGTGGTTCACTCCGCTCCAT
+
CCCCCFFFFFFFGGGGGGGGGGGGGGGGHHHHHHHHHHHHHHHHHHGGGGHHHHHHHGHHHGHHHHHHHHHHHHHHHHGGGGGGGHHHGGHHHHGGGHGHHHHHHHHHGHHGGGGB<</---.0000<000000000<00000000...:-./;:00000000000000009000000000/09..0;0;0;0000//..-9...00009009000900000:00:.-...0000./.09900/9.:-.00
@M05620:45:000000000-G6HP7:1:1101:4322:7568 1:N:0:131
ATCTCTATCTCCTAAAAACCTGTTTAGATTTGGAGATAGACCTTCAGGTTTTTCATCATTTTCTGCATGAATTATACATTGACCACGTTCCAGCGTGGTCAGTTTGCAGCATTCTGTTATTTTGTTTGACAGAGTGTCTTGTTGAGAACATATGTAGGACATGATTTTTTCCTGCAACAGGGAAAATAAAGTATAAGTTTTAAAGATTTATTCTTTAATAAAGGATCTCAAAGCCAGCTTTAGAAAAAGGA
+
ABBBBFFFFFFFGGGGGGGGGGHHHHHHHHHHHHHHHHHHHHHHHHHHHHHGGHHHHHHHHHHHHHHHHHHHHHHHHHHHHHHHHHGHHHHHHHGGGGHHHHHHHHHGHHGHHHHHHHHHHHHHHHHHGHGHHHHHHHHHHHHHFHHHHHHHHHHFHGHHHHHHHHHHHGHHHHHHHHHHHGGHHHGHHFHHHHHHGGGHHHHHHHHHHHHHHHHHHDGHHFHHFHHHHGFGHGHHGGHHHHHFGHGHGGG
@M05620:45:000000000-G6HP7:1:1101:4340:7568 1:N:0:131
ATCTCTATCTCCTAAAAACCTGTTTAGATTTGGAGATAGACCTTCAGGTTTTTCATCATTTTCTGCATGAATTATACATTGACCACGTTCCAGCGTGGTCAGTTTGCAGCATTCTGTTATTTTGTTTGACAGAGTGTCTTGTTGAGAACATATGTAGGACATGATTTTTTCCTGCAACAGGGAAAATAAAGTATAAGTTTTAAAGATTTATTCTTTAATAAAGGATCTCAAAGCCAGCTTTAGAAAAAGGA
+
3AAAABFFFFFFGGGGGCFGFGGGFHGHHHHHHFHCHHHHHHHHHHHHHHHGGHHHHEHHGHHHHGHFGFGHHHHGHHHHHGHHGHFGGHHHHG0EEEHFBFGHHEGHGHHHHHHHHHHHHHHHHFHHBGHHHHHHHHHHGHHFDFHHHHGHHHHHHFFGHHHHHHHHGCHHHHGHFHHFFAEGHHFFF<1GFFHHHHHHHHHGGHHHHHHHHHHHGGGDD<DDGHHHHHHHHHHHGEHHHHHGHHFGD?G
@M05620:45:000000000-G6HP7:1:1101:15488:7572 1:N:0:131
TACCTGTACTGGGGAAGAGTGTAGCAATCGCCATTCCTACCCTAAAGACGGAAGAGCACACGTCTGAACTCCAGTCACTCTCGCGCATCTCGTATGCCGTCTTCTGCTTGAAAAAAAAAAATCTCGGAGTTTATTTTGCATCGTTTAGCCATACAGAATGATCCGCTGAGGGGTTCTCCACTCTTTGATGACACGCAGCACCTTTTTATTAACTTTCCCTTTTAGCAATCTCCCTTCCTACCCTCAAGCTC
+
BBBBBFFFFFFFGGGGGGGGGGHHHHHHHDGGAFGFFHHGHHHHHHHFHGGGGGCHHHFHHGHHGGHHHHHHFHHHGHHHHFGGCC@FGGHHGGGHHHGFGFGF4FGFHHCGGHA/B//</0?1D0//</<11==DD1G1>G.>..<0=<<00<D00/==GGGC...;:C..-;-;0000/9/;00;0000000.---A.;9F99BB.;////;B;/9/FB/B/9;//;//://;F.FFFFF.B..///;/
@M05620:45:000000000-G6HP7:1:1101:18072:7575 1:N:0:131
CATCCTGACCCTGAAGTACCCCGGCTTGATTTCTGACATTAGATCGGAAGAGCACACGTCTGAACTCCAGTCACTCTCGCGCATCTCGTATGCCGTCTTCTGCTTGAAAAAAAAAAAAAACCAACAACGCCACCATCTATCCTGATTCCCACACACAAGAAACATTAAAACGTATGAAAAGTCAGAAGTAAGTGCACTGTCTACGCTAATATGACAAAACAAACATCTGACTTGCAAAAGGAGGAGAACTT
+
DDDDDFFFFFFFGGGGGGGGGGGFGGGGHHHHHHHHHHHHHHHHHHGGGGHHHHHHHGHHHGHHHHHHHHHHHHHHHHGGGGGGGHHHGGHHHHGGGHGHHHHHHHHHEHHE<BCC<//-........---<...000000:00;00;;00....:...:///:0000000-..0/:000/00000;0:000000:00/:0000.-...00000000/......:0000:00000000//./....;.000
@M05620:45:000000000-G6HP7:1:1101:4316:7587 1:N:0:131
ATCTCTATCTCCTAAAACCTGTTTAGATTTGGAGATAGACCTTCAGGTTTTTCATCATTTTCTGCATGAATTATACATTGACCACGTTCCAGCGTGGTCAGTTTGCAGCATTCTGTTATTTTGTTTGACAGAGTGTCTTTTTGAGAACATATGTAGGACATGATTTTTTCCTGCAACAGGGAAAATAAAGTATAAGTTTTAAAGATTTATTCTTTAATAAAGGATCTCAAAGCCAGCTTTAGAAAAAGGAA
+
AAAAAFFFFFFFGGGFFFGC1FGH33AADG1D10101AB1F1FB1FGHGGGG02AB2AGHH2A2B2AA1GEHDD2A2DG11AB1B/AF0F21F/E//F12FBFHFE21@>@GDF2BG2BGHH2BFG>BF11>0FGH22F2BF//?/BGCDDD2>2BFBG0B<BBGHHHGCGD110FG0CGEFFGHGBHHHBG?<FGHHGH1>DF1>>F=DGFDHH00=<==DD/DGFGFFFF/G/CECHH0;0;C::?:/:
@M05620:45:000000000-G6HP7:1:1101:26809:7609 1:N:0:131
ATCTCTATCTCCTAAAAACCTGTTTAGATTTGGAGATAGACCTTCAGGTTTTTCATCATTTTCTGCATGAATTATACATTGACCACGTTCCAGCGTGGTCAGTTTGCAGCATTCTGTTATTTTGTTTGACAGAGTGTCTTGTTGAGAACATATGTAGGACATGATTTTTTCCTGCAACAGGGAAAATAAAGTATAAGTTTTAAAGATTTATTCTTTAATAAAGGATCTCAAAGCCAGCTTTAGAAAAAGGA
+
BBBBBFBFFFFFGGGGFGGGFGHHHHGGHHHHFHHHHHH5FFHHHHHHHHHGGFFFHHHHHGHHGGHHHHFHHHHHHFGHHFHHHHGHHHFFGHGGGGHHHHHHHHHHHHHHFHHHGHGGHGHHHHHHHHHHGGGFHHHHHHHFEGHGGHHHHHHHHHHHHHHBHHHHHFGHHHFHFHHHFFAGGHGGHHHFHHGFF>FFFHFGGGFFFHHHHHHHHHHHHHHHFHFHHHHHFHCGHGFHHHHHGHHHGGC
@M05620:45:000000000-G6HP7:1:1101:22782:7621 1:N:0:131
ATCTCTATCTCCTAAAAACCTGTTTAGATTTGGAGATAGACCTTCAGGTTTTTCATCATTTTCTGCATGAATTATACATTGACCACGTTCCAGCGTGGTCAGTTTGCAGCATTCTGTTATTTTGTTTGACAGAGTGTCTTGTTGAGAACATATGTAGGACATGATTTTTTCCTGCAACAGGGAAAATAAAGTATAAGTTTTAAAGATTTATTCTTTAATAAAGGATCTCAAAGCCAGCTTTAGAAAAAGGA
+
AAAAAFFFFFFFEGE44GFGGCGEEAECEABAEGHFBAGHDGHHFFFFFDGCFHFGGEHHHHHGGHHFHBGHFEGHFEGGHBDFGGDHHF2A53EB>E?FEG@4BFHHHHFFEFGGDGFHHGHH?FGHGFFHCEGHEFHHHHFFHGGGHHDGGHGHHF?CGGGHHFGGFCF<GD1<FCFCGFGF<FFD1?F1?G<GDGDFHFGFF1GHHHHGHHD<DDGDD<DB/<CG<DHEHH.CCEHCGC00:C:CA.C
@M05620:45:000000000-G6HP7:1:1101:26791:7626 1:N:0:131
ATCTCTATCTCCTAAAAACCTGTTTAGATTTGGAGATAGACCTTCAGGTTTTTCATCATTTTCTGCATGAATTATACATTGACCACGTTCCAGCGTGGTCAGTTTGCAGCATTCTGTTATTTTGTTTGACAGAGTGTCTTGTTGAGAACATATGTAGGACATGATTTTTTCCTGCAACAGGGAAAATAAAGTATAAGTTTTAAAGATTTATTCTTTAATAAAGGATCTCAAAGCCAGCTTTAGAAAAAGGA
+
ABBBBFFFFFFFGGGFGGGGGGHHHHHHHHHHCHHHHHHHHHHHGHHHHHHGGHHHHGHHHHHHEHHHHHHHHHHGHHHHHHHHGHGHHHGFHHGGGEHHFHHHHHHHHHHHHHHHHHGHHHHHHHHGGGHHHHFGHHHHHHHHHHHHHHHHHHHHHGHHHHHHHHHHFGHHHHGHHHHHHGEHHHHHFBGGHGGGHHHHHHEHHGEFHHHHHHHHHEHHHHFHFHHBHEGHGHHFHEHHHGHFHHHAFGG
@M05620:45:000000000-G6HP7:1:1101:17167:7634 1:N:0:131
ATCTCTATCTCCTAAAAACCTGTTTAGATTTGGAGATAGACCTTCAGGTTTTTCATCATTTTCTGCATGAATTATACATTGACCACGTTCCAGCGTGGTCAGTTTGCAGCATTCTGTTATTTTGTTTGACAGAGTGTCTTGTTGAGAACATATGTAGGACATGATTTTTTCCTGCAACAGGGAAAATAAAGTATAAGTTTTAAAGATTTATTCTTTAATAAAGGATCTCAAAGCCAGCTTTAGAAAAAGGA
+
BCCBCFFFFFFFGGGGGGGGGGHHHFHHHHHHHFHHHFHHHHHHHHHHHHHGGHHHHIHHIIHHHHHHHHHHHHHHHHHHHHHHHHGHHHHHHHGGGGHHHHHHHHHHHHHHHHHHHHHHHHHHHHHHHGHHHHHHHHHHHHHHHHGHHHHHHHHHHHHHHHHHHHHHHGHHHHHHHHHHHGGHHHHHHFHHHHHHHHHHHHHHHGHHHHHHHHHHHHHHHHHHGHHHHHHHHHHHHGHHHHGGHHHHGFG
@M05620:45:000000000-G6HP7:1:1101:10461:7641 1:N:0:131
CATTCTGACCCTGAAGTACCCGGCTTGATTTCTGACATTAGATCGGAAGAGCACACGTCTGAACTCCAGTCACTCTCGCGCATCTCGTATGCCGTCTTCTGCTTGAAAAAAAAAAAAAAAATAATTTAAAAAAGCTATTTGGTTTTAAAAGAAGGAGGCCCAGTTAAGACCATGTCTAATGGATCCGAACGTAGAATTTTGTCATATGTACTTCGTCATAAATTATATAAATGTCAGAGTTTGTCAAGTGT
+
CCCCDFFFFFFFGGGGGGGGGGGGGGGHHHHHHHGHHHHHHHHHHGGGGGHHHHHHGHHHGHHHHHHHHHHHHHHHHGGGGGGFHHHGGHHHHGGGHGHHHHHHHHHHFHGGFDD<><<->01100000=00-<<0000000....00000;.;...;.....:;00;00//0000000000009/9..-;9...9000:9/00:000;000009;...000:;000;0900090;:000000/0000:00
@M05620:45:000000000-G6HP7:1:1101:17183:7643 1:N:0:131
ATCTCTATCTCCTAAAAACCTGTTTAGATTTGGAGATAGACCTTCAGGTTTTTCATCATTTTCTGCATGAATTATACATTGACCACGTTCCAGCGTGGTCAGTTTGCAGCATTCTGTTATTTTGTTTGACAGAGTGTCTTGTTGAGAACATATGTAGGACATGATTTTTTCCTGCAACAGGGAAAATAAAGTATAAGTTTTAAAGATTTATTCTTTAATAAAGGATCTCAAAGCCAGCTTTAGAAAAAGGA
+
BBBAAFFFFFFFFGGEFGGGGGHFGFHFHGDG5GHFBGHHFHHHCEG3DAG2FHDHGFHHHHHFFHHEHFHHEFHHGHFHHHFGGHGHHFF5BCEEEGFGDHBBEGHHHHFG4FFFFGGHHFFH?GHHFFEHFHHHFGHHHHHHHHFFHHFFGHGGGG3FFGHHGHGHFDCGGH2<GHFCEFFEFCGG1<F?FGGHHHHHHFHGHEGHHHHFHHHFF0DG0<<</<CDGGHGHHFCGFHGCCC0CFCCFAH
@M05620:45:000000000-G6HP7:1:1101:22993:7647 1:N:0:131
ATCTCTATCTCCTAAAAACCTGTTTAGATTTGGAGATAGACCTTCAGGTTTTTCATCATTTTCTGCATGAATTATACATTGACCACGTTCCAGCGTGGTCAGTTTGCAGCATTCTGTTATTTTGTTTGACAGAGTGTCTTGTTGAGAACATATGTAGGACATGATTTTTTCCTGCAACAGGGAAAATAAAGTATAAGTTTTAAAGATTTATTCTTTAATAAAGGATCTCAAAGCCAGCTTTAGAAAAAGGA
+
BCBCCFFFFFFFGGGGGGGGGGHHHHHHHHHHHHHHHHHHHHGHHHHHHHHGGHHHHGHHHHHHHHHHHHHHHGHHHHHHHHHHHHGHHHHHHHGGGGHHHHHHHHHHHHHHHHHHHHHHHHHHHHHHHHHHHHHHHHHHHHHHHHHHHHHHHHHHHHHHHHHHHGHHHGHHHHHHHHHHHGGHHHHHFHHGHHHHHGGHHHHHHHHHHHHHHHHHHGHHHHHFFHFHFFHHHHHHHGHHHHGHHHHHGGH
@M05620:45:000000000-G6HP7:1:1101:20861:7733 1:N:0:131
CATCCTGACCCTGAAGTACCCGGCTTGATTTCTGACATTAGATCGGAAGAGCACACGTCTGAACTCCAGTCACTCTCGCGCATCTCGTATGCCGTCTTCTGCTTGAAAAAAAAAAAAAAATCCTCTGTGGTTCTTTCTTTTTCTCCTCCCCTATACCCCTTACCTACTCATTTTTTCCCTCCTTCCTTCTGCTTCATTCATGAGTTTTTCTCCGCCTTTCTTCTTCTCCCCTACTCTCTCCTCTCCTTCCC
+
CCCCCFFFFFFFGGGGGGGGGGGGGGGHHHHHHHHHHHHHHHHHHGGFGHHHHHHHGHHHGHHHHHHHHHHHHHHGHGGGGGGCGGHGGHHGHGGGHGHHHHHHHAGHFFE/BCG/</--0>11>F1<1//.=<=DDDFGDD/=000:/../.;0:0:C..00/00/;B0;0;BFA/0;9/.;0;CF0;C0000;0:FF0;;00;::0;/0B0..;D.0;9BFFFFFF0/.9..;F9FB0:9BFFFB00;/
@M05620:45:000000000-G6HP7:1:1101:5529:7741 1:N:0:131
ATCTCTATCTCCTAAAAACCTGTTTAGATTTGGAGATAGACCTTCAGGTTTTTCATCATTTTCTGCATGAATTATACATTGACCACGTTCCAGCGTGGTCAGTTTGCAGCATTCTGTTATTTTGTTTGACAGAGTGTCTTGTTGAGAACATATGTAGGACATGATTTTTTCCTGCAACAGGGAAAATAAAGTATAAGTTTTAAAGATTTATTCTTTAATAAAGGATCTCAAAGCCAGCTTTAGAAAAAGGA
+
BBBBBFFFFFFFGGGGGGGGGGGHHHHGHHHHHHHHHHGFHHHHHHHHHHHGGHHHHHHHHHHHHHHHHHHHHGHGHHHHHHHHGHGEGGHHHHGGGGHHHHGHHHHHHHHHHHHHHHHHHHHHHHHHGHHHHHHHHHHHHHHHHHHHHHHHHHHHHHEGHHHHHHHHHGHHHHHHHHHHHGGHHGHHH1?GHHHHHGGHHHGHHHHHHHHHHHHHHFGHHHHGGHGHHFGBGFHGGGFHHGHHHHFHGGC
@M05620:45:000000000-G6HP7:1:1101:5732:7746 1:N:0:131
ATCTCTATCTCCTAAAAACCTGTTTAGATTTGGAGATAGACCTTCAGGTTTTTCATCATTTTCTGCATGAATTATACATTTACCACGTTCCAGCGTGGTCAGTTTGCAGCATTCTGTTATTTTGTTTGACAGAGTGTCTTGTTGAGAACATATGTAGGACATGATTTTTTCCTGCAACAGGGAAAATAAAGTATAAGTTTTAAAGATTTATTCTTTAATAAAGGATCTCAAAGCCAGCTTTAGAAAAAGGA
+
BCCCCFFFFFFFGGGGGGGGGGHHHHHHHHHHHHHHHHHHHHHHHHHHHHHGGHHHHHHHHHIHHHHHHHHHHHHHHHHHHHHHHHGHHHHHHHGFGGHHHHHHHHHHHHHHHHHHHHHHHHHHHHHHGHGHHHHHHHHHHHHHHHGHHHHHHHHGHHHHHHHHHHHHHGHHHHHHHHHHHGGGHHHHHFHGFHHHHGHHHHHHHHHHHHHHHHHHHGHHHHHGHHHHHHFFHFHHHGFHHHHHHGHFGGG
@M05620:45:000000000-G6HP7:1:1101:5754:7747 1:N:0:131
ATCTCTATCTCCTAAAAACCTGTTTAGATTTGGAGATAGACCTTCAGGTTTTTCATCATTTTCTGCATGAATTATACATTTACCACGTTCCAGCGTGGTCAGTTTGCAGCATTCTGTTATTTTGTTTGACAGAGTGTCTTGTTGAGAACATATGTAGGACATGATTTTTTCCTGCAACAGGGAAAATAAAGTATAAGTTTTAAAGATTTATTCTTTAATAAAGGATCTCAAAGCCAGCTTTAGAAAAAGGA
+
AAABCFFFFFFFGGGGGGGGGGHGGHHHHHHHHGHHGHHHHGHHHHHHHHHGGHHHHHHHHHGHHHHHHHHHHGHHHHHHHHHHHHGHHHHHHGGFGGHHHHHHHHHHGHHHHHHHHHHHHHHHHHHHHHHHFHHHHHHHHHGGHHHHHHHHHHHGHGHHGHHGHHHHHGHHGHGHHHHHHFGHHHHHGGHGGGHHHHHHHHHHHEHHHHHHHHHHHHHHHGHGHHHHHGHHHGHHHFHHHHHGGGGFGGH
@M05620:45:000000000-G6HP7:1:1101:13537:7751 1:N:0:131
ATCTCTATCTCCTAAAAACCTGTTTAGATTTGGAGATAGACCTTCAGGTTTTTCATCATTTTCTGCATGAATTATACATTGACCACGTTCCAGCGTGGTCAGTTTGCAGCATTCTGTTATTTTGTTTGACAGAGTGTCTTGTTGAGAACATATGTAGGACATGATTTTTTCCTGCAACAGGGAAAATAAAGTATAAGTTTTAAAGATTTATTCTTTAATAAAGGATCTCAAAGCCAGCTTTAGAAAAAGGA
+
CDCDDFFFFFFFGGGGGGGGGGGHHHHHHHHHHHHHHHHHHHHHHHHHHHHGGHHHHHIHHHHIHHHHHHHHHHHHHHHHHHHHHHGHHHHHHHGGGGHHHHHHHHHHHHHHHHHHHHHHHHHHHHHHHHHHHHHHHHHHHHHHHHHHHHHHHHHHHHHHHHHHHHHHHGHHHHHHHHHHHGGHHHHHHHHHHHHHHHHHHHGHHHHHHHHHHHHHHHHHHHGHGHGHHHHHHHHHHGHHHHHGHHHHGGG
@M05620:45:000000000-G6HP7:1:1101:13519:7754 1:N:0:131
ATCTCTATCTCCTAAAAACCTGTTTAGATTTGGAGATAGACCTTCAGGTTTTTCATCATTTTCTGCATGAATTATACATTGACCACGTTCCAGCGTGGTCAGTTTGCAGCATTCTGTTATTTTGTTTGACAGAGTGTCTTGTTGAGAACATATGTAGGACATGATTTTTTCCTGCAACAGGGAAAATAAAGTATAAGTTTTAAAGATTTATTCTTTAATAAAGGATCTCAAAGCCAGCTTTAGAAAAAGGA
+
CCCCCFFFFFFFGGGGGGGGGGHHHHHHHHHHHHHHHHHHHHHHHHHHHHHGGHHHHIHHHHHHHHHHHHHHHHHHHHHHHHHHHHGHHHHHHHGGGGHHHHHHHHHHHHHHHHHHHHHHHHHHHHHHHHHHHHHHHHHHHHHHHHHHHHHHHHHHHHHHHHHGHHHHHGHHHHHHHHHHHGGHHHHHHHHHHHHHHHHHHHHHHHHHHHHHHHHHHHHHGHHGFGHHHHHHHHHHHGHHHHHHGHHFGGH
@M05620:45:000000000-G6HP7:1:1101:5524:7758 1:N:0:131
ATCTCTATCTCCTAAAAACCTGTTTAGATTTGGAGATAGACCTTCAGGTTTTTCATCATTTTCTGCATGAATTATACATTGACCACGTTCCAGCGTGGTCAGTTTGCAGCATTCTGTTATTTTGTTTGACAGAGTGTCTTGTTGAGAACATATGTAGGACATGATTTTTTCCTGCAACAGGGAAAATAAAGTATAAGTTTTAAAGATTTATTCTTTAATAAAGGATCTCAAAGCCAGCTTTAGAAAAAGGA
+
CCCCDFFFFFFFGGGGGGGGGGHHHHHHHHHHHHHHHHHHHHHHHHHHHHHGGHHHHHHHHHIIHHHHHHHHHHHHHHHHHHHHHHGHHHHHHHGGGGHHHHHHHHHHHHHHHHHHHHHHHHHHHHHHHHHHHHHHHHHHHHHHHHHHHHHHHHHHHHHHHHHHHHHHHGHHHHHHHHHHHGGHHHHHHHHHHHHHHHHHHHHHHHHHHHHHHHHHHGHHHHHHHHHHHGHHHHHHHGHHHHHHHHHHGGH
@M05620:45:000000000-G6HP7:1:1101:5744:7767 1:N:0:131
ATCTCTATCTCCTAAAAACCTGTTTAGATTTGGAGATAGACCTTCAGGTTTTTCATCATTTTCTGCATGAATTATACATTTACCACGTTCCAGCGTGGTCAGTTTGCAGCATTCTGTTATTTTGTTTGACAGAGTGTCTTGTTGAGAACATATGTAGGACATGATTTTTTCCTGCAACAGGGAAAATAAAGTATAAGTTTTAAAGATTTATTCTTTAATAAAGGATCTCAAAGCCAGCTTTAGAAAAAGGA
+
BCCCCFFFFFFFGGGGGGGGGGHHHHHHHHHHHHHHHHHHHHHHHHHHHHHGGHHHHHHHHHHHHHHHHHHHHHHHHHHHHHHHHHGHHHHHHHGGGGHHHHHHHHHHHHHHHHHHHHHHHHHHHHHHHHHHHHHHHHHHHHHHHHHHHHHHHHHHHHHHHHHHHHHHHGHHHHHHHHHHHGGHHHHGHHHHHHHHHHHHHGHHHHHHHHHHHHHHHGHHHHHHHHHHHHHHHHHHHGHHHHGFHCFHGGH
@M05620:45:000000000-G6HP7:1:1101:13543:7769 1:N:0:131
ATCTCTATCTCCTAAAAACCTGTTTAGATTTGGAGATAGACCTTCAGGTTTTTCATCATTTTCTGCATGAATTATACATTGACCACGTTCCAGCGTGGTCAGTTTGCAGCATTCTGTTATTTTGTTTGACAGAGTGTCTTGTTGAGAACATATGTAGGACATGATTTTTTCCTGCAACAGGGAAAATAAAGTATAAGTTTTAAAGATTTATTCTTTAATAAAGGATCTCAAAGCCAGCTTTAGAAAAAGGA
+
AAABBFFFFFFFGGGGCGGGGGHHHHHHHHHHHHHHHGHHFHHHHDGGHHHGGHHHHHHHHHHHHHHHHHFHHHHHHHHHGHHHHHFGGHHHHGGGGGHHBHHHFHHFHHGHGHHHHHHHHHHGGHHHGGHHGHGHHHHHHHHHHHHHHHHHHHHHHHHHHHHHHHHHHCHHHHGHHHHHHGEFFHHHGBFFFHHHHFFGHHGHHHGHHGGHHHHHHFHH0=GHHHHHHGGHHHA:;EFGHHHGHHFHFDF
@M05620:45:000000000-G6HP7:1:1101:5543:7770 1:N:0:131
ATCTCTATCTCCTAAAAACCTGTTTAGATTTGGAGATAGACCTTCAGGTTTTTCATCATTTTCTGCATGAATTATACATTGACCACGTTCCAGCGTGGTCAGTTTGCAGCATTCTGTTATTTTGTTTGACAGAGTGTCTTGTTGAGAACATATGTAGGACATGATTTTTTCCTGCAACAGGGAAAATAAAGTATAAGTTTTAAAGATTTATTCTTTAATAAAGGATCTCAAAGCCAGCTTTAGAAAAAGGA
+
BCCCCFFFFFFFGGGGGGGGGGHHHHHHHHHHHHGHHHHHHHHHHHHGHHHGGHHHHHHHHIHHHHHHGHHHHHHHHHHHHHHHHHGHHHHHHHGGGGHHFHHHHHHHHHHHHHHHHHHHHHHHHHHHGHHHHHHHHHHHHHHGHHGHHHHHHHHHHHHHHHHHHHHHHGHHHHHHHHGHGGGHHHHHHHHGHHHHHHHHHHHHHHHHHHHHHHHHHHHHHHHHHHHHHHHGHHGHHGHHHHGHHHHHGGH
@M05620:45:000000000-G6HP7:1:1101:5203:7777 1:N:0:131
CATCCTGACCCTGAAGTACCCGGCTTGATTTCTGACATTAGATCGGAAGAGCACACGTCTGAACTCCAGTCACTCTCGCGCATCTCGTATGCCGTCTTCTGCTTGAAAAAAAAAAAACCCCCATCTTGGATACTTTTTTTGATTTACCCACAAGCCACCTAACATCTGCATTTTTTACCTCATTCCTGCTACTTCATTCCTCTTTTTTTTTCCTCCTTCCTTCTTCTCCCCTCCTCTCTCCTCTCATTCCC
+
BBBBBFFFFFFFGGGGGGGGGGGGGGGHHHHHFHHHHHHHFFHGHGGGGGGHHHHHGHHHGHHHHHHHHHHHHHHHHGGGGGFEDGHGGHHHHGGGHGHHHHHHHHHHGHGGCCG////<//-><11>1111>11=11--C.0000<0/0;.....:;..////0000909;BFGA.0;09/;000;9/;90///9;9BF/:/99;9----;9B9/;9//;:/9B/////.999../;;/9/:/9///9/:
@M05620:45:000000000-G6HP7:1:1101:5527:7783 1:N:0:131
ATCTCTATCTCCTAAAAACCTGTTTAGATTTGGAGATAGACCTTCAGGTTTTTCATCATTTTCTGCATGAATTATACATTGACCACGTTCCAGCGTGGTCAGTTTGCAGCATTCTGTTATTTTGTTTGACAGAGTGTCTTGTTGAGAACATATGTAGGACATGATTTTTTCCTGCAACAGGGAAAATAAAGTATAAGTTTTAAAGATTTATTCTTTAATAAAGGATCTCAAAGCCAGCTTTAGAAAAAGGA
+
3AAABFFFFFFFGGGGGGGGGGHHHFGHHHHGHCHHHHGCGHHHHHHFHHHGGHHHHHHHHHHHDGHGHEHHHHHHHGHHHGHHGHGHHHHHHHGFGGHHGHHHHHHHFHHHHGHFHHHHHHHHHHHFHHGHHGHFHHHHHHHFGHHHHHHHHHHHHGGHHHHHHHHHHGHHHHGGGHFFEAFGACGFGHGHHHFEHHGHHHEHHFGGGHHHHHHHHHHHHFH0/GHHGHHHFHFGHGHHHH0CCC:CD.G
@M05620:45:000000000-G6HP7:1:1101:26702:7822 1:N:0:131
ATCTCTATCTCCTAAAAACCTGTTTAGATTTGGAGATAGACCTTCAGGTTTTTCATCATTTTCTGCATGAATTATACATTGACCACGTTCCAGCGTGGTCAGTTTGCAGCATTCTGTTATTTTGTTTGACAGAGTGTCTTGTTGAGAACATATGTAGGACATGATTTTTTCCTGCAACAGGGAAAATAAAGTATAAGTTTTAAAGATTTATTCTTTAATAAAGGATCTCAAAGCCAGCTTTAGAAAAAGGA
+
CBCCCFFFFFFFGGGGGGGGGGHHGEHHHHHHHHHHHHHCHHHHHHGHHHHGGHHHHHHHIIHHHHHHHHHHHHHHHHHHHHHHHHGHHHHHHHGFGGHHHHHHHHHHHHHHHHHHHHHHHHHHHHHHGHHHHHHHHHHHHHHHHHHHHHGHHHHHHHHHHHHHHHHHHGHHHHGHGHHHHGGHHHHHHHHHHHHHHHHHHHHFHHHHHGHHHHHHGHHHHGHHHHHHHHHHHHHHHGHHHHHFGHHGGGG
@M05620:45:000000000-G6HP7:1:1101:26685:7826 1:N:0:131
ATCTCTATCTCCTAAAAACCTGTTTAGATTTGGAGATAGACCTTCAGGTTTTTCATCATTTTCTGCATGAATTATACATTGACCACGTTCCAGCGTGGTCAGTTTGCAGCATTCTGTTATTTTGTTTGACAGAGTGTCTTGTTGAGAACATATGTAGGACATGATTTTTTCCTGCAACAGGGAAAATAAAGTATAAGTTTTAAAGATTTATTCTTTAATAAAGGATCTCAAAGCCAGCTTTAGAAAAAGGA
+
AB?ABBFFFDFFFGDDFGEGCAFDFHBGHHHHCFHHHHHGFGHHHFHFAFGEAHDDEFFHHHHHEHFBF3GAGHHEFGGHHFHFBHGGHFFFEGGFEEHGHHHHHB3GEEGFGFHGFGFFHHHHHHHHHHHHHGHHHHHHHGHAGGHDGFFHGGHHHGFHHHHHHHHHFCHHHHFHFHGHE//0FGHFHGG1@GFFH<FGGHGGGGD1DGHHHHHHHHHGFDDGHHHHHGHGHHHGGGHFGHHGHGHHGDC
@M05620:45:000000000-G6HP7:1:1101:14836:7831 1:N:0:131
AAACCAGAAGACATGAGGTCAGCTAGATCGGAAGAGCACACGTCTGAACTCCAGTCACTCTCGCGCATCTCGTATGCCGTCTTCTGCTTGAAAAAAAAAAAAAAAAAATAAAAAAAATAAAGCGTTGATAAATACAAGAATAATAAAGAAAGAAAACTGAAAAAACGAAATGTAAATGTAAAAGGGAGATAAGTGTCTAACAAATAGTGTAATGATAGAGTGGATAGAGTGAAATATAAGGAAATGTATGA
+
BBBBBBBFFFCFGGCGGGGGGGHHGHHHHHGGGGHHHHHHHGHHHGHHHHHHHHHHHHHHHHGGGGGG?HHHFGHHHHGGGHGHHHHHHHGGHHHGGGEE></<///-0>1111<--.0;000...;.0000000000//000000000.///.///000000.-.-..9.//////9////9/...9./////////;////.///9///9/////;///9./9//////;//999//9//////9///9
@M05620:45:000000000-G6HP7:1:1101:23106:7859 1:N:0:131
ATCTCTATCTCCTAAAAACCTGTTTAGATTTGGAGATAGACCTTCAGGTTTTTCATCATTTTCTGCATGAATTATACATTGACCACGTTCCAGCGTGGTCAGTTTGCAGCATTCTGTTATTTTGTTTGACAGAGTGTCTTGTTGAGAACATATGTAGGACATGATTTTTTCCTGCAACAGGGAAAATAAAGTATAAGTTTTAAAGATTTATTCTTTAATAAAGGATCTCAAAGCCAGCTTTAGAAAAAGGA
+
CCDCDFFFFFFFGGGGGGGGGGHHHHHHHHHHHHHHHHHHHHHHHHHHHHHGGHHHHHHHIHIIIHHHHHHHHHHHHHHHHHHHHHGHHHHHHHGGGGHHHHHHHHHHHHHHHHHHHHHHHHHHHHHHHHHHHHHHHHHHHHHHHHHHHHHHHHHHHHHHHHHHHHHHHGHHHHHHHHHHHGGHHHHHHHHHHHHGHGGHHHHHHHHHHHHHHHHHHHHHHHGGHHHHHHHHHHGHHGHHHHGGHHHHGGH
@M05620:45:000000000-G6HP7:1:1101:23108:7879 1:N:0:131
ATCTCTATCTCCTAAAAACCTGTTTAGATTTGGAGATAGACCTTCAGGTTTTTCATCATTTTCTGCATGAATTATACATTGACCACGTTCCAGCGTGGTCAGTTTGCAGCATTCTGTTATTTTGTTTGACAGAGTGTCTTGTTGAGAACATATGTAGGACATGATTTTTTCCTGCAACAGGGAAAATAAAGTATAAGTTTTAAAGATTTATTCTTTAATAAAGGATCTCAAAGCCAGCTTTAGAAAAAGGA
+
AABBBFFFFFFFGGGGGGGGGGHHHHHHHHHHHHHHHHHHHHHHHGHHHHHGGHHHHHHHHHHHHHHHHGHHHHHHHHHHHHHHHHGHHHHHHHGGGGHHHHHHHHHHHHHHHHHHHHHHHHHHHHHHHHHHHHHHHHHHHHHHFHHHHHHGHHGEFHGHHHHHHGHHHGHHHHGFHHHHHGGGHHHHGHHHHHHHHFFGHHGHHHGHHHHHHHHHHEHH<GHFHHGHGFHHFHHHHGHHHHFHHHHFGGF
@M05620:45:000000000-G6HP7:1:1101:23067:7893 1:N:0:131
ATCTCTATCTCCTAAAAACCTGTTTAGATTTGGAGATAGACCTTCAGGTTTTTCATCATTTTCTGCATGAATTATACATTGACCACGTTCCAGCGTGGTCAGTTTGCAGCATTCTGTTATTTTGTTTGACAGAGTGTCTTGTTGAGAACATATGTAGGACATGATTTTTTCCTGCAACAGGGAAAATAAAGTATAAGTTTTAAAGATTTATTCTTTAATAAAGGATCTCAAAGCCAGCTTTAGAAAAAGGA
+
AABBBFFFFFFFGGGGFGGGGGHGHDGHHHGHGEFHHHHHHHHHHFFGHHHGGH5GHFHHHHHHHHFHHHGHHHFFHAFHFHHHFHGHHHHBGHGGGGHGHHHHHHHHHHHHHHHHHHFHHHHHHHHHHHHHEHHHHHHHHHHHHHGHHHHFHHHEH33GGHFFHHHHHGHHHHHHFHHHHEGGHHGHBDFHFHFGGGFHHFH1FFGHHHHHHHHHHFHH0DFFHHHHHGGEGFHFCEHHHGECGCHFDC:
@M05620:45:000000000-G6HP7:1:1101:23043:7914 1:N:0:131
ATCTCTATCTCCTAAAAACCTGTTTAGATTTGGAGATAGACCTTCAGGTTTTTCATCATTTTCTGCATGAATTATACATTGACCACGTTCCAGCGTGGTCAGTTTGCAGCATTCTGTTATTTTGTTTGACAGAGTGTCTTGTTGAGAACATATGTAGGACATGATTTTTTCCTGCAACAGGGAAAATAAAGTATAAGTTTTAAAGATTTATTCTTTAATAAAGGATCTCAAAGCCAGCTTTAGAAAAAGGA
+
BCCCCFFFFFFFGGGGGGGGGGGHHHHHHHHHHHHHHHHHHHHHHHHGHHHGGHHHHHIHIHHHHHGHHHHHHHHHHHHHHHGHHHGHHHHHHHGEGGHHHHHHHHHHHHHHHHHHHHHHHHHHHHHHHHGHHHHHHHHHHHHHHHHHHHHHGHHHHHHHHHHHHHHHHGHHHHHHHHHHHGGHHHHHHHHHHHHHHGHHHHHHHHHHHHHHHHHHHHHGHHHHHHHHHGHHHHHHHGHHHHHFGGHFGGH
@M05620:45:000000000-G6HP7:1:1101:11484:7916 1:N:0:131
ATCTCTATCTCCTAAAAAGGAAGAAAGGGGAGGGAAGATCGGAAGAGCACACGTCTGAACTCCAGTCACTCTCGCGCATCTCGTATGCCGTCTTCTGCTTGAAAAAAAAAAAAAAAAAGAAAAGGAGGGAAGAAAAAGAAGAAGAGAGGAGGAGGAAGAGAAGAGAAGAGGGTGGGAGAAAGGGTAGGAAGAAGGAGGAATGGAGAGAGAAAGGGGAAGGGAAGATAGGGGCGATAACAGGAGAGAAAAAG
+
CDDDDFFFFFFFGGGGGGGGGGHGGHHHGGGGGGGHGHHHHGGGGHHHGHHFGHHHGHFHHHHHHHHGFHHHHGGGEFE>GHGFDHHHHGFGHGHHHHHHHHCFGHGGCDCC//<--<.../</./..-....///....:0//;./........./.../0/0./0/0.....--....00.../;900..//...../0000/0....000..9..:......000/..----..000..;...00/..
@M05620:45:000000000-G6HP7:1:1101:11003:7936 1:N:0:131
CATCCTGACCCTGAAGTACCCCGGCTTGATTTCTGACATTAGATCGGAAGAGCACACGTCTGAACTCCAGTCACTCTCGCGCATCTCGTATGCCGTCTTCTGCTTGAAAAAAAAAAAAAAAAATAAAGAGAAAAAGAAAGGGAGTAGGAAAAAGAAAAGGATAAAGGCAAAAAAGAAAAAGAAATAGAATGATGCTGAGGGAGAGCTATAAAAATACCGTGTAAGTAAATAAGATGAGAAGCAGTATGGAG
+
CCCCCFFFFFFFGGGGGFGGGGGGGGGGHHHHHHHGHHHHFHGHHHGGGGHHHHHHHGFHHGGHHHHHHHGHHHHHHHGGGGGGEHHHGFHHHHGEGHGHHHHHHHHGFHHFGGGC></----.00000//00/..../0...../0000//...:///./000000.9../9-...//.9../;000000:000000........00000000.000..../:0000000:00000000/00/0000/0/
@M05620:45:000000000-G6HP7:1:1101:19634:7947 1:N:0:131
CATCCTGACCCTGAAGTACCCCGGCTTGATTTCTGACATTAGATCGGAAGAGCACACGTCTGAACTCCAGTCACTCTCGCGCATCTCGTATGCCGTCTTCTGCTTGAAAAAAAAAAAAGGTCAGCTTGGTGGCTTTCTTTGTGTAATCAACGCGCCCCCTGAAAGAAGCATTTGTTAACTAAGTCCTGCTGAGTCATTCATGAGGTTTTATCCGCCTTGCTTCTTCTCACAGACTCTCTTCTCCCCTGCCA
+
CCCCCFFFFFFFGGGGGGGGGGGGGGGGHHHHHHHHHHHHFHHHHHG2FFHHHHHHHGHHHGHHHHHHHHHHHHHHHHGGGGFGGFHHGGHFHHGFGHGHHHHHHHFGFFG?/BD/<<//??1?11<<.1<.00>FFF0GDDG/<00=<<GA-:----:AA/000::/B/;CF0;90;FFFF/9FBF0;;B0.B;FFFBFE/FB/;./;//9/.;ADDFFFFB//BB/BF///;;/9/B/;////::..A:
@M05620:45:000000000-G6HP7:1:1101:25822:7996 1:N:0:131
ATCTCTATCTCCTAAAAACCTGTTTAGATTTGGAGATAGACCTTCAGGTTTTTCATCATTTTCTGCATGAATTATACATTGACCACGTTCCAGCGTGGTCAGTTTGCAGCATTCTGTTATTTTGTTTGACAGAGTGTCTTGTTGAGAACATATGTAGGACATGATTTTTTCCTGCAACAGGGAAAATAAAGTATAAGTTTTAAAGATTTATTCTTTAATAAAGGATCTCAAAGCCAGCTTTAGAAAAAGGA
+
AABCCFFFFFFFGGGGGGGGGGHHHFHHHHGHHFHGHHHHHHHHHHHHHHHGGHFHHFGHHIIIHHGHHFHHHGHGHFHHHGHHEHGGHHHHHHGFGGGHDHHHHHHGHHHHHHHHGHHHHHHHHHHHFHHHHHGGHHHHHFHHHHGHHGGFGHHHHHHFFHHHHGHHHGHHHHGFFGHHHGAFHFHGGHHFHHGHHHFHHFFHHGGHHHHHHFHHGGHHGHHHHHHHHEFFGHEGHGFHHHHHHGGHGGH
@M05620:45:000000000-G6HP7:1:1101:23800:8006 1:N:0:131
ATCTCTATCTCCTAAAAACCTGTTTAGATTTGGAGATAGACCTTCAGGTTTTTCATCATTTTCTGCATGAATTATACATTGACCACGTTCCAGCGTGGTCAGTTTGCAGCATTCTGTTATTTTGTTTGACAGAGTGTCTTGTTGAGAACATATGTAGGACATGATTTTTTCCTGCAACAGGGAAAATAAAGTATAAGTTTTAAAGATTTATTCTTTAATAAAGGATCTCAAAGCCAGCTTTAGAAAAAGGA
+
BBBCCFFFFFFFGGGGGGGGGGGHHHHHHHHHHFHHHHHHHHHHHHHHHHHGGHHHHHHHHHHHHHHHHHHHHHHHHHHHHHHHHHGHHHHHHHGGGGHHHHHHHHHHHHHHHHHHHHHHHHHHHHHHGHHHHHHHHHHHHHHHHHHHHHHHHHHHHHHHHHHGHHHHHGHHHHHHFHHHHGGHHHGHHHHHHHHHHGHHHHHHHGHHHHHHHHHHHHHHFHHHGHGHHHHHHHHHGGHHHHHHHHHHGGH
@M05620:45:000000000-G6HP7:1:1101:17179:8016 1:N:0:131
TACCTGTACTGGGGAAGCAATCGCCATTCCTACCCTAAAGATCGGAAGAGCACACGTCTGAACTCCAGTCACTCTCGCGCATCTCGTATGCCGTCTTCTGCTTGAAAAAAAAAAAAAACAAAAAAAAAGTCTCTCAAACTACGTCATCATACCCGCTCCATAACAAAACAAAATAGTATATTGCGTACGCTGTGCCTAGAACTCCTTAGCAAGAGACCGCTCTAGGACGTCGCTCCTGAGACACTCGTTAT
+
CCCCDFFFFFFFGGGGGGGGGGGGGGGHHHHHHHHHHHHHHHHHGGGGHHHHHHHGHHHGHHHHHHHHHHHHHHHHGGGGGGEHHHGGHHHHGEGHGHHHGHHHHHHHFGGCCB><//...>0.----.0<0<00000000<...:.000<0/0.---.0:00000...<...000<0000000...--..../000</000000<0000:0//.//.----.<0000-<.--.9.000/00:/0/.....
@M05620:45:000000000-G6HP7:1:1101:23790:8022 1:N:0:131
ATCTCTATCTCCTAAAAACCTGTTTAGATTTGGAGATAGACCTTCAGGTTTTTCATCATTTTCTGCATGAATTATACATTGACCACGTTCCAGCGTGGTCAGTTTGCAGCATTCTGTTATTTTGTTTGACAGAGTGTCTTGTTGAGAACATATGTAGGACATGATTTTTTCCTGCAACAGGGAAAATAAAGTATAAGTTTTAAAGATTTATTCTTTAATAAAGGATCTCAAAGCCAGCTTTAGAAAAAGGA
+
BBBBBFFFFFFFGGGGGGGGGGHHHHHHHHHHHHHHHHHHHHHHHHHHHHHGGHHHHHHHHHHHHHHHHHHHHHHHHHHHHHHHHHGHHHHHHHGFGGHHFHHHHHHHHHHHHHHHHHHHHHHHHHHHGHGHHHHHGHHHHHHHHHFHHHHHHHHHHHHHHHHHHHHHHGHHHHHGHHHHHGGGHHHGFHHHHHHHHFGHHGHHHHHHHHHHHHHHHFHHHHHHHHHHHGHGHHHHHGHHHHGFHFHHGGG
@M05620:45:000000000-G6HP7:1:1101:25779:8025 1:N:0:131
ATCTCTATCTCCTAAAACCTGTTTAGATTTGGAGATAGACCTTCAGGTTTTTCATCATTTTCTGCATGAATTATACATTGACCACGTTCCAGCGTGGTCAGTTTGCAGCATTCTGTTATTTTGTTTGACAGAGTGTCTTGTTGAGAACATATGTAGGACATGATTTTTTCCTGCAACAGGGAAAATAAAGTATAAGTTTTAAAGATTTATTCTTTAATAAAGGATCTCAAAGCCAGCTTTAGAAAAAGGAA
+
CCCCCFFFFFFFGGGGGGGGGGHHBGHHHHHHHHHHHHHHHHHHHHHHHHGGHHHHHIHHIHIHHHHHHHHHHHHHHHHHHHHHHGHHHHHHHGGGGHHGHHHHHHHHHHHHHHHHHHHHHHHHHHHHHHHHHHHHHHHHHHHHHHGHHHHHHHHHHHHHHHHHHHHHGHHHHHHHHHHHGGHHHHHHHHHHHHHHGHHHHGHHGHHHHHHHHHHHFDGHHHFHHHHHHHHHHHGHGHHHHHGHHHAE.GC
@M05620:45:000000000-G6HP7:1:1101:14724:8053 1:N:0:131
ATCTCTATCTCCTAAAAACCTGTTTAGATTTGGAGATAGACCTTCAGGTTTTTCATCATTTTCTGCATGAATTATACATTGACCACGTTCCAGCGTGGTCAGTTTGCAGCATTCTGTTATTTTGTTTGACAGAGTGTCTTGTTGAGAACATATGTAGGACATGATTTTTTCCTGCAACAGGGAAAATAAAGTATAAGTTTTAAAGATTTATTCTTTAATAAAGGATCTCAAAGCCAGCTTTAGAAAAAGGA
+
ABBBBFFFFFFFGGGGGGGGGGGHHHHHHHHHHFHFFHHHHHHHHGGHHHHGGHHHHHHHHHHHHHHHHHHHHHHHHHFHFFFHHHGFGHHHHHGGGGHHHHHHHHHHHHHGGHHHHHHHHHHHFHHHHHGHHHGHGHHHHHHHDHHFHHHHHHHHHHHHHHHHHHHHHGHHHHHHHHHHHGGHHHHHHHHHHGHGHFGHHHG1GFGHHHHHHHHHHHHHHHHGHHHHHHHHHHHHHGHHHHHGHHHHG?G
@M05620:45:000000000-G6HP7:1:1101:27234:8059 1:N:0:131
CATCCTGACCCTGAAGTACCCGGCTTGATTTCTGACATTAGATCGGAAGAGCACACGTCTGAACTCCAGTCACTCTCGCGCATCTCGTATGCCGTCTTCTGCTTGAAAAAAAAAAAAAAACAAAATAACCAAAAGCAATAGTAATTATCAAACAATAAAGAGACAACACGACATAAATATTCATTAACCACAAAATGCTGCAACACGAACAACGACACAACAAAATAGTAGCATACATGTGACAAATAAGT
+
DDDDDFFFFFFFGGGGGGGGGGGGGGGHHHHHHHHHHHHHHHHHHGGGGHHHHHHHGHHHGHHHHHHHHHHHHHHHHGGGGGFGHHHGGHHHHGGGHGHHHHHHHHHHHHG/DGDB</<>...001<0000C../.0<000000000000000..00000://;:/.:..---.0000000000000000;....00000:;0;...-.;-/.-.---/......;00000;000000000;000:00:00
@M05620:45:000000000-G6HP7:1:1101:14741:8065 1:N:0:131
ATCTCTATCTCCTAAAAACCTGTTTAGATTTGGAGATAGACCTTCAGGTTTTTCATCATTTTCTGCATGAATTATACATTGACCACGTTCCAGCGTGGTCAGTTTGCAGCATTCTGTTATTTTGTTTGACAGAGTGTCTTGTTGAGAACATATGTAGGACATGATTTTTTCCTGCAACAGGGAAAATAAAGTATAAGTTTTAAAGATTTATTCTTTAATAAAGGATCTCAAAGCCAGCTTTAGAAAAAGGA
+
CCCDDFFFFFFFGGGGGGGGGGHHHHHHHHHHHHHHHHHHHHHHHHHHHHHGGHHHHHHHHHHHHHHHHHHHHHHHHHHHHHHHHHGHHHHHHHGGGGHHHHHHHHHHHHHHHHHHHHHHHHHHHHHHHHHHHHHHHHHHHHHHHHHHHHHHHHHHHHHHHHHHHHHHHGHHHHHHHHHHHGGHHHHHHHHHHHHHHGHHHHHHHHHHHHHHHHHHHHHHHHHHHHHHHHHHHHHHHGHHHHHHHHHHGGH
@M05620:45:000000000-G6HP7:1:1101:17841:8074 1:N:0:131
AAACCAGAAGACATGAGGTCAGCTAGATCGGAAGAGCACACGTCTGAACTCCAGTCACTCTCGCGCATCTCGTATGCCGTCTTCTGCTTGAAAAAAAAAAAAAAAAAAAAGAATAGACAGATATTGATTGTGTAGAAATAAATCATAAGCAAAAGGAGTGCTCGCATGTTAGTTTAGCTTAAGTACATAATAATAACATGAAAAGGTATATGATAGACAATGAGAGAAAATGAAGAGATGAGGAATGGGAG
+
CCCCDCCFFFFFGGGGGGGGGGHHHHHHHHGGGGHHHHHGHGHHHGHHHHHHHHHHHHHHHHGGGGGE@HHGFFHHHHGFGHGHHHHHHHGGGHHGGGEFB////</---<..00000<//0=000000000/00000000;;00000:00/0/:././:000.-9..0000000000000000000000000000000000:0/.0000;00000000/000000.00/0:0000./0000/0/0:0./.
@M05620:45:000000000-G6HP7:1:1101:7866:8078 1:N:0:131
ATCTCTATCTCCTAAAAACCTGTTTAGATTTGGAGATAGACCTTCAGGTTTTTCATCATTTTCTGCATGAATTATACATTGACCACGTTCCAGCGTGGTCAGTTTGCAGCATTCTGTTATTTTGTTTGACAGAGTGTCTTGTTGAGAACATATGTAGGACATGATTTTTTCCTGCAACAGGGAAAATAAAGTATAAGTTTTAAAGATTTATTCTTTAATAAAGGATCTCAAAGCCAGCTTTAGAAAAAGGA
+
CCCCCFFFFFFFGGGGGGGGGGHHHHHHHHHHHHHHHHHGHHHHHHHHHHHGGHHHHHHHIHIIHHHHHHHHHHHHHHHHHHHHHHGHHHHHHHGGGGHHHHHHHHHHHHHHHHHHHHHHHHHHHHHHHHHHHHHHHHHHHHHHHHHHHHGHHHHHHHHHHHHHHHHHHGHHHHHHHHHHHGGHHHHHHHHHHHHHHHHHHHHHHHHHHHHHHHHHHHHHHHHHHHHHHHHGHHHHHGHHHHHHHHHHGGG
@M05620:45:000000000-G6HP7:1:1101:14729:8079 1:N:0:131
ATCTCTATCTCCTAAAAACCTGTTTAGATTTGGAGATAGACCTTCAGGTTTTTCATCATTTTCTGCATGAATTATACATTGACCACGTTCCAGCGTGGTCAGTTTGCAGCATTCTGTTATTTTGTTTGACAGAGTGTCTTGTTGAGAACATATGTAGGACATGATTTTTTCCTGCAACAGGGAAAATAAAGTATAAGTTTTAAAGATTTATTCTTTAATAAAGGATCTCAAAGCCAGCTTTAGAAAAAGGA
+
ABBBBFFFFFFFGGGGGGGGGGHHHHHGHHHHHFHHHHHHHHHHHHHHHHHGGHHHHHHHHHHHHHHHHHHHHHHHHGHHHHHHHHFGHHHHHHGGGGHHFHHHHHHHHHHGHHHHHHHHHHHHGHHHHHHHHHHHHHHHHGHGHHHHHHGFHHHFHHHHHHHGGHHHHGHHGHHHGHHHHGGFHHHGFGGGHHHGHHHHHGHHHHHHHGHHHHHHGHHHGFFHHHGHHHHHHHHHHGGHHHHHGHFFGFG
@M05620:45:000000000-G6HP7:1:1101:11937:8089 1:N:0:131
CATCCTGACCCTGAAGTACCCCGGCTTGATTTCTGACATTAGATCGGAAGAGCACACGTCTGAACTCCAGTCACTCTCGCGCATCTCGTATGCCGTCTTCTGCTTGAAAAAAAAAAAAAAAAAAGAATAAAAGAGGCAACGAAAAAGCTGGTTGGAAGGAGAGTAAAATAAACGTTTGGTAATGAAGTTGCGCTCGGAGGAGAGTGTGAGTAGGGGCAGACAGTCCGGGTAGGTCTAGATGATATTAACGA
+
DDDDDFFFFFFFGGGGGGGGGGGGGGGGHHHHHHHHHHHHHHHHHHGGGGHHHHHHHGHHHGHHHHHHHHHHHHHHHHGGGGGGEHHHGGGHHHGGGHGHHHHHHHHHHHHGGGGC@>/><--<...000000./.....-...-.<<00:/0.-<0/...<.:000000000..//...00000000000---.--.--....000000<000..--...//<00.--.-..000000<000000000..
@M05620:45:000000000-G6HP7:1:1101:27093:8107 1:N:0:131
AAACCAAGCAGACACTCACCGCTGACTGGAGTTAAGACATGAGGTCAGCTAGATCGGAAGAGCACACGTCTGAACTCCAGTCACTCTCGCGCATCTCGTATGCCGTCTTCTGCTTGAAAACAAAACAAAAAACCAAAACATGCTTCCCTGATAAACAACATCCTCACAAAAGGAAGGTCACTTGTGGTGCTGCAGCACCCACGCCCGGACCCTCACCCAGCGTCGAAATGCCACACCTCCAGACCCGCTAC
+
BBBBBBBFBFFFGGGGGGGGGGGGDHFFAFFFFGHHFHFHHFHHHHHHHHFHHHHHGDGEHGGHHHHGHHHGGHHGHHHHGFHHHHHHGGCGGD?FHHGGHHHHGEGHGHHHHHHHHHHH2GCFG0?/0?//</////0/11111?<0110111111..<0101<0<C0.././/../0//00000./.0000/:/;.....-..---:--./....99.A-..--...9////.../.../;...---9-
@M05620:45:000000000-G6HP7:1:1101:14322:8132 1:N:0:131
ATCTCTATCTCCTAAAAACCTGTTTAGATTTGGAGATAGACCTTCAGGTTTTTCATCATTTTCTGCATGAATTATACATTGACCACGTTCCAGCGTGGTCAGTTTGCAGCATTCTGTTATTTTGTTTGACAGAGTGTCTTGTTGAGAACATATGTAGGACATGATTTTTTCCTGCAACAGGGAAAATAAAGTATAAGTTTTAAAGATTTATTCTTTAATAAAGGATCTCAAAGCCAGCTTTAGAAAAAGGA
+
CCDDDFFFFFFFGGGGGGGGGGHHHHHHHHHHHHHHHHHHHHHHHHHHHHHGGHHHHHHHHHHIIHHHHHHHHHHHHHHHHHHHHHGHHHHHHHGFGGHHHHHHHHHHHHHHHHHHHHHHHHHHHHHHHHHHHHHHHHHHHHHHHHHHHHHHHHHHHHHHHHHHHHHHHGHHHHHHHHHHHGGHHHHHGHHHHHHHHHHHHHGHHHHHHHHHHHHHHHHHHHHGHHHHHHGHHHHHHGHHHHHGGHGHGGH
@M05620:45:000000000-G6HP7:1:1101:13655:8135 1:N:0:131
ATCTCTATCTCCTAAAAACCTGTTTAGATTTGGAGATAGACCTTCAGGTTTTTCATCATTTTCTGCATGAATTATACATTGACCACGTTCCAGCGTGGTCAGTTTGCAGCATTCTGTTATTTTGTTTGACAGAGTGTCTTGTTGAGAACATATGTAGGACATGATTTTTTCCTGCAACAGGGAAAATAAAGTATAAGTTTTAAAGATTTATTCTTTAATAAAGGATCTCAAAGCCAGCTTTAGAAAAAGGA
+
CDDDDFFFFFFFGGGGGGGGGGHHHHHHHHHHHHHHHHHHHHHHHHHHHHHGGHHHHIHHHHHHIHHHHHHHHHHHHHHHHHHHHHGHHHHHHHGGGGHHHHHHHHHHHHHHHHHHHHHHHHHHHHHHHHHHHHHHHHHHHHHHHHGHHHHHHHHHHHGHHHHHHHHHHGHHHHHHHHHHHGGHHGHHHHHHHHHHHHHHHHHHHHHHHHHHHHHHHHHHHHHHHHHHHHHHHHHHHGHHHHHHHHHHGGH
@M05620:45:000000000-G6HP7:1:1101:22815:8141 1:N:0:131
ATCTCTATCTCCTAAAAACCTGTTTAGATTTGGAGATAGACCTTCAGGTTTTTCATCATTTTCTGCATGAATTATACATTGACCACGTTCCAGCGTGGTCAGTTTGCAGCATTCTGTTATTTTGTTTGACAGAGTGTCTTGTTGAGAACATATGTAGGACATGATTTTTTCCTGCAACAGGGAAAATAAAGTATAAGTTTTAAAGATTTATTCTTTAATAAAGGATCTCAAAGCCAGCTTTAGAAAAAGGA
+
CCCCCFFFFFFFGGGGGGGGGGHHHHHHHHHHHHHHHHHHHHHHHHHHHHHGGHHHHHHHHHHHIHHHHHHHHHHHHHHHHHHHHHGHHHHHHHGGGGHHHHHHHHHHHHHHHHHHHHHHHHHHHHHHHHHHHHHHHHHHHHHHHHHHHHHHHHHHHHHHHHHHHHHHHGHHHHHHHHHHHGGHHGHHHHHHHHHHHHGHHHHFHHHHHHHHHHHHHHHHHHGHHHHHHHHHHHHHHGHHHHHHHHHHGGG
@M05620:45:000000000-G6HP7:1:1101:14548:8148 1:N:0:131
ATCTCTATCTCCTAAAAACCTGTTTAGATTTGGAGATAGACCTTCAGGTTTTTCATCATTTTCTGCATGAATTATACATTGACCACGTTCCAGCGTGGTCAGTTTGCAGCATTCTGTTATTTTGTTTGACAGAGTGTCTTGTTGAGAACATATGTAGGACATGATTTTTTCCTGCAACAGGGAAAATAAAGTATAAGTTTTAAAGATTTATTCTTTAATAAAGGATCTCAAAGCCAGCTTTAGAAAAAGGA
+
BBBABFFFFFFFGGGGGGGGGGHHHFHHHHHHFHHHHHHHHHHHHHHHHFHFFHHHHHHHHHHHHHHGHFHHGFHHHHHHHHHHFHGHHGHHGFFEEGGGFHBGHHHHHHGHFHHHHHHHHGHHFGHHGHHHFHHHHHHHHHHHHHHHHHHGHHGHHHHHHHHHHHHHGGFGHHEGHHHHHGGGHCFGF<GFGHFHHHHHHHHHHHHHHHHHHHHHHFHGGDGFHHHHHHHHHHFHHGHHHHHCGHGFGDG
@M05620:45:000000000-G6HP7:1:1101:14569:8150 1:N:0:131
ATCTCTATCTCCTAAAAACCTGTTTAGATTTGGAGATAGACCTTCAGGTTTTTCATCATTTTCTGCATGAATTATACATTGACCACGTTCCAGCGTGGTCAGTTTGCAGCATTCTGTTATTTTGTTTGACAGAGTGTCTTGTTGAGAACATATGTAGGACATGATTTTTTCCTGCAACAGGGAAAATAAAGTATAAGTTTTAAAGATTTATTCTTTAATAAAGGATCTCAAAGCCAGCTTTAGAAAAAGGA
+
BBBBBFFFFFFFGGGGGGGGGGHHHHHHHHHHHHHHHHHHHHHHHHHHHHHGFHHHHHHHHHHHHHGHHHHHHHHHHHHHHHHHHHGHHHHHHHGGGGHHHHHHHHHHHHHHHHHHHHHHHHHHHHHHHHHHHHGHHHHHHHHHHHHHHHHHHHHHHHGHHHHHHHHHHGHHHHHHHHHHHGGHFHHHGFGGGHHGHFGGHHHEHHGHHHHHHHHHHHHHFHHHHHHHHGHHHHHHHGBHHHHGHGHGGFH
@M05620:45:000000000-G6HP7:1:1101:6141:8158 1:N:0:131
ATCTCTATCTCCTAAAAACCTGTTTAGATTTGGAGATAGACCTTCAGGTTTTTCATCATTTTCTGCATGAATTATACATTGACCACGTTCCAGCGTGGTCAGTTTGCAGCATTCTGTTATTTTGTTTGACAGAGTGTCTTGTTGAGAACATATGTAGGACATGATTTTTTCCTGCAACAGGGAAAATAAAGTATAAGTTTTAAAGATTTATTCTTTAATAAAGGATCTCAAAGCCAGCTTTAGAAAAAGGA
+
BCCCCFFFFFFFGGGGGGGGGGHHHHHHHHHHHGHHHHHHHHHHHHHHHHHGGHHHHHHHHHIHHHGHHHFHHHHHHHHHHHHHHHGHHHHHHHGGGGHHHHHHHHHHHHHHHHHHHHHHHHHHHHHHFHHHHHHHHHHHHHHHGHHHHHHHHHHBHHHHHHHHHHHHHGHHHHHHHHHHHGEHHHHHGFHHHHHGGFGHHHHHHHHHHHHHHHHHHGHHHHHHFHHHHHHGHGHHHGHHHGFHHHHGGGC
@M05620:45:000000000-G6HP7:1:1101:6160:8159 1:N:0:131
ATCTCTATCTCCTAAAAACCTGTTTAGATTTGGAGATAGACCTTCAGGTTTTTCATCATTTTCTGCATGAATTATACATTGACCACGTTCCAGCGTGGTCAGTTTGCAGCATTCTGTTATTTTGTTTGACAGAGTGTCTTGTTGAGAACATATGTAGGACATGATTTTTTCCTGCAACAGGGAAAATAAAGTATAAGTTTTAAAGATTTATTCTTTAATAAAGGATCTCAAAGCCAGCTTTAGAAAAAGGA
+
CCCCCFFFFFFFGGGGGGGGGGHHHHHHHHHHHHHHHHHHHHHHHHHHHHHGGHHHHHHHHHIHHHHHHGHHHHHHHHHHHHHHHHGHHHHHHHGGGGHHHHHHHHHHHHHHHHHHHHHHHHHHHHHHHHHHHHHHHHHHHHHHHHHHHHHHHHHHHHHHHHHHHHHHHGHHHHHHHHHHHGGHHHHHHFHHHHHHHHHHHHHHHHHHHHHHHHHHHHHHHHGHHHHHHHHHHHHHHGHHHGHFGHHGEGG
@M05620:45:000000000-G6HP7:1:1101:22809:8161 1:N:0:131
ATCTCTATCTCCTAAAAACCTGTTTAGATTTGGAGATAGACCTTCAGGTTTTTCATCATTTTCTGCATGAATTATACATTGACCACGTTCCAGCGTGGTCAGTTTGCAGCATTCTGTTATTTTGTTTGACAGAGTGTCTTGTTGAGAACATATGTAGGACATGATTTTTTCCTGCAACAGGGAAAATAAAGTATAAGTTTTAAAGATTTATTCTTTAATAAAGGATCTCAAAGCCAGCTTTAGAAAAAGGA
+
CDDDDFFFFFFFGGGGGGGGGGHHHHHHHHHHHHHHHHHHHHHHHHHHHHHGGHHHHIHHHHIIHHHHHHHHHHHHHHHHHHHHHHGHHHHHHHGGGGHHHHHHHHHHHHHHHHHHHHHHHHHHHHHHHHHHHHHHHHHHHHHHHHHHHHHHHHHHHHHHHHHHHHHHHGHHHHHHHHHHHGGHHHHHHHHHHHHHHHHHHHHHHHHHHHHHHHHHHHHHHHHHHHHHHGHHHHHHHGHHHHHHHHHHGGH
@M05620:45:000000000-G6HP7:1:1101:8231:8173 1:N:0:131
CATCCTGACCCTGAAGTACCCCATTGAGCATGGCATCGTCACCAACTGGGACGACATGGAGAAGATCTGGCACCACACCTTCTACAACGAGCTGCGCGTGGCCCCGGAGGAGCACCCAGTGCTGCTGACCGAGGCCCCCCTGAACCCCAAGGCCAACAGAGAGAAGATGACTCAGGTGAGGCTCGGCCGACGCCCGTGCTCCTCCCGTCCTTTCCCCAGTCATTTTCTGCCCGGCTTGATTTCTGACATTA
+
BABABFFFFFFFGGGFGGGGGGGHHHHHFHHHHHGHHGHHHGGGHGHHEEEFEEFEGGECHBHHFHHHHHHHFFFHHGFHHHHHHHHFGGGGGFGGEGEEE@FFFGCGGGGGHHHEDEGHHFHHGHHDGHCCCGGEDGGGCCFGCCADDGHFGGFGEEBBFBFGGF/BFFGGFB9FGFBFGE?F@@.A>A-;>C>--..;/99BBA.ADDFF9//99B.9;F9BFFFFFBFED-DD--.;F//9/;/;/B9
@M05620:45:000000000-G6HP7:1:1101:6158:8177 1:N:0:131
ATCTCTATCTCCTAAAAACCTGTTTAGATTTGGAGATAGACCTTCAGGTTTTTCATCATTTTCTGCATGAATTATACATTGACCACGTTCCAGCGTGGTCAGTTTGCAGCATTCTGTTATTTTGTTTGACAGAGTGTCTTGTTGAGAACATATGTAGGACATGATTTTTTCCTGCAACAGGGAAAATAAAGTATAAGTTTTAAAGATTTATTCTTTAATAAAGGATCTCAAAGCCAGCTTTAGAAAAAGGA
+
ABBBBFFFFFFFGGGGGGGGGGHHHHHHHHHHHCHFHFHHHHHHHHHHHHHGGHHHHHHHHHHHHHHHHHHHHHHHHHHHHHHHHHGHHHHHDGFGEGHHFHHHHHHHHHHHHHHHHHHHHHHHHHHHHHHHHHHHHHHHHHHHHHHHHHHHHHHHHHHHHHHHHHHHHGHHHHHHFHHHGGGHHHHHHHHHHHHHGHHHHGHHHHHHHHHHHHHHHHHHGFFHHHHHGHHHHHHHHGFHHHBHGGFH?EH
@M05620:45:000000000-G6HP7:1:1101:10122:8196 1:N:0:131
CATCCTGACCCTGAAGTACCCCGGCTTGATTTTCTGACATTAGATCGGAAGAGCACACGTCTGAACTCCAGTCACTCTCGCGCATCTCGTATGCCGTCTTCTGCTTGAAAAAAAAAAAAAAACAATTAATTTAATTCACTTTCACCTCCCCCCTCCCTCAACCGACCAACTTCCACCCATCCTTCGTACTCTCTACTTCCTTCTCTTATCTCTCCCTACTCTCTTTACGCCACCGATCACTTCCCCCTGCC
+
CCDCDFFFFFFFGGGGGGGGGGGGGGGGHHHHHHHHHHHHHHHHHHHGGGGHHHHHHHGHHHGHHHHHHHHGHFHHHHHGGGGGEEHHHGEHHHHGGGHGHHHHHHHGFHGHGGGGG>>/--<<.<000000000000000000000.:...--...//.0/.---9-../:0000;../:.000.//9.00:00:0:00000;:00000000;///:.000000000..-....--9./0:00//.-..;
@M05620:45:000000000-G6HP7:1:1101:12041:8203 1:N:0:131
ATCTCTATCTCCTAAAAACCTGTTTAGATTTGGAGATAGACCTTCAGGTTTTTCATCATTTTCTGCATGAATTATACATTGACCACGTTCCAGCGTGGTCAGTTTGCAGCATTCTGTTATTTTGTTTGACAGAGTGTCTTGTTGAGAACATATGTAGGACATGATTTTTTCCTGCAACAGGGAAAATAAAGTATAAGTTTTAAAGATTTATTCTTTAATAAAGGATCTCAAAGCCAGCTTTAGAAAAAGGA
+
CBCCCFFFFFFFGGGGGGGGGGHHHHGHHHHHHHHHHHHHHHHHHHHHHHHGGHHHHHHHHHHHHHHHHHGHHHHHHHHHHGHHHHGHHHHHHHGGGGHHHHHHHHHHHHHHHHHHHHHHHHHHHHHHHHHHHHHHHHHHHHHHHHHHHHHHHHHHHHHHHHHHHHHHHGHHHHHHGHHHHGGHHHHHHHHHHHHHHFGHHHHHHHHHHHHHHHHHHHHHHHGHGHHHHHHHHHHHGGHHHGHHHHHHGGG
@M05620:45:000000000-G6HP7:1:1101:22035:8205 1:N:0:131
CATCCTGACCCTGAAGTACCCCGGCTTGATTTCTGACATTAGATCGGAAGAGCACACGTCTGAACTCCAGTCACTCTCGCGCATCTCGTATGCCGTCTTCTGCTTGAAAAAAAAAAAAAAAAAATTTTCCCTCTATTAATCATCCTCCCCACATACTACCCTCCTATAACCCATCCCCCTTTCCCCTCCATGTCCCTCTTACCCCCTACCACCCTACCCCCCTCCTCACCCCTCCCCCTATCACCCCCTTC
+
CCCDDFFFFFFFGGGGGGGGGGGGGGGGHHHHHHHHHHHHHHGHHHGGGGGHHHHHHGHHHGHGHHHHHHHHHHHHHHGGGGGGGHHHGGHHHHGGGHGHHHHHHHHHHHHEBBD@>/>-<---.0<00000//0000000000:0;:../:.00:000/.0../000000../;:9..-.00:;//.9/:000:00//000//.--.;.00.../:.;.---9./::...-.9.:.:-.000:/:---./
@M05620:45:000000000-G6HP7:1:1101:12045:8220 1:N:0:131
ATCTCTATCTCCTAAAAACCTGTTTAGATTTGGAGATAGACCTTCAGGTTTTTCATCATTTTCTGCATGAATTATACATTGACCACGTTCCAGCGTGGTCAGTTTGCAGCATTCTGTTATTTTGTTTGACAGAGTGTCTTGTTGAGAACATATGTAGGACATGATTTTTTCCTGCAACAGGGAAAATAAAGTATAAGTTTTAAAGATTTATTCTTTAATAAAGGATCTCAAAGCCAGCTTTAGAAAAAGGA
+
BABBBFFFFFFFGGGGGGGGGGHHHHHHHHHHHGHHGHHHHHHHHHHHHHHGGHHHHHHHHHHHGHHHHHHHHHHHHHHHHHHHHHGGHHHHHHGGGGHHGHHHHHHHHHHHHHHHHHHHHHHHHHHHHHGHHHHHHHHHHHHHHHHHHHHHHHHHHHHHHHHHHHHHHGHHHHHHHHHHHGGHHHHHHHHHHHHHHGHHHGGHHHHHHHHHHHHHHHHGGGHHHHHHHGHHHHHHHGHHHHHHHHGHGGH
@M05620:45:000000000-G6HP7:1:1101:11170:8247 1:N:0:131
CATCCTGACCCTGAAGTACCCCGGCTTGATTTCTGACATTAGATCGGAAGAGCACACGTCTGAACTCCAGTCACTCTCGCGCATCTCGTATGCCGTCTTCTGCTTGAAAAAAAAAAAAAATCATCTAACGATATCCACCTAAGTTTGCACACCCACCACGCAACCACAACGTGCTTTGTATATCCCCGTCTTTACATTCACCACTGTTCCATTAGTCCCGCCTTCAGTGCCGTTCTTTCGGGTCCCCCTTT
+
CCCDDFFFFFFFGGGGGGGGGGGGGGGGHHHHHHHGHHHHHHGHHHGGGGHHHHHHHGGHHGHHHHHHHHHHHHHHHHGGGGGEGHHHGGHHHHGFGHGHHHHHHHHHFHHEDDGBA>/>0<1111111....-000<..00/00000000.<........<-9......-....000<000:000.-....00:00000000.00:0<0000000000<--.90<0<0009../.000.-9.-..9.<.0
@M05620:45:000000000-G6HP7:1:1101:10454:8250 1:N:0:131
ATCTCTATCTCCTAAAAACCTGTTTAGATTTGGAGATAGACCTTCAGGTTTTTCATCATTTTCTGCATGAATTATACATTGACCACGTTCCAGCGTGGTCAGTTTGCAGCATTCTGTTATTTTGTTTGACAGAGTGTCTTGTTGAGAACATATGTAGGACATGATTTTTTCCTGCAACAGGGAAAATAAAGTATAAGTTTTAAAGATTTATTCTTTAATAAAGGATCTCAAAGCCAGCTTTAGAAAAAGGA
+
CCCCCFFFFFFFGGGGGGGGGGHHHHHHHHHHHHHHHHHHHHHHHHHHHHHGGHHHHIHHHHHHHHHHHHHHHHHHHHHHHHHHHHGHHHHHHHGFGGHHHHHHHHHHHHHHHHHHHHHHHHHHHHHHHGHHHHHHHHHHHHHHHHGHHHHHHHHHHHHHHHHHHHHHHGHHHHHHHHHHHGGHHHHHHHHHHHHHHGHHHHHHHHHHHHHHHHHHHHHHHHHHHHHHHGHHHFHHHGHHHHGHHHHHGGH
@M05620:45:000000000-G6HP7:1:1101:16432:8291 1:N:0:131
ATCTCTATCTCCTAAAAACCTGTTTAGATTTGGAGATAGACCTTCAGGTTTTTCATCATTTTCTGCATGAATTATACATTGACCACGTTCCAGCGTGGTCAGTTTGCAGCATTCTGTTATTTTGTTTGACAGAGTGTCTTGTTGAGAACATATGTAGGACATGATTTTTTCCTGCAACAGGGAAAATAAAGTATAAGTTTTAAAGATTTATTCTTTAATAAAGGATCTCAAAGCCAGCTTTAGAAAAAGGA
+
BBBBBFDFFFFFFGGFDEEGFEHHHHFGHHHHGHHFHGGFEAFFHDGHFGHFEFGGHFFHHFHEEGHDFDGFGHHGHFFHHGHGGHGGFGHHHHGGFGHHHHGHHHFGHFHFFHHHHGDGFHHHHHHHHHHHHHGEHFHHHGHF?FHFHGFGGHHHHHGHHHHFGGHHDCGHHHEHGHHFE</0FGGFHBF<FGFFG<>DGH1FGDFDGGGHHHHHHFGD==DGFGFHHHHHBHHGHGHFHHHHHGHHGGC
@M05620:45:000000000-G6HP7:1:1101:16419:8310 1:N:0:131
ATCTCTATCTCCTAAAAACCTGTTTAGATTTGGAGATAGACCTTCAGGTTTTTCATCATTTTCTGCATGAATTATACATTGACCACGTTCCAGCGTGGTCAGTTTGCAGCATTCTGTTATTTTGTTTGACAGAGTGTCTTGTTGAGAACATATGTAGGACATGATTTTTTCCTGCAACAGGGAAAATAAAGTATAAGTTTTAAAGATTTATTCTTTAATAAAGGATCTCAAAGCCAGCTTTAGAATAAGGA
+
BBBCCFFFFFFFGGGGGGGGGGGHHHHHHHHHHGHHHHHHHHHHHHHHHHHGGHHHHHHHHHHHHHHHHHHHHHHHHHHHHHHHHHGHHHHGHHGFGGHHHHHHHHHHHHHHHHHHHHHHHHHHHHHHHGGHHHHHHHHHHHHHHHGGHFHHHHHHHHHHHHHHHHHHHGHHHHHHFHHHHGGFHHHGFFGGHGHGHGHHHHHHHHHHHHHHHHHHHGHHHHHGGHHHFHHGHHHHHGHHHHGFFCGFHHH
@M05620:45:000000000-G6HP7:1:1101:9081:8322 1:N:0:131
CATCCTGACCCTGAAGTACCCCATTGAGCATGGCATCGTCACCAACTGGGACGACATGGAGAAGATCTGGCACCACACCTTCTACAACGAGCTGCGCGTGGCCCCGGAGGAGCACCCAGTGCTGCTGACCGAGGCCCCCCTGAACCCCAAGGCCAACAGAGAGAAGATGACTCAGGTGAGGCTCGGCCGACGCCCGTGCTCCTCCCGTCCTTTCCCCAGTCATTTTCTGCTCGGCTTGATTTCTGACATTA
+
CCCCCFFFFFFFGGGGGGGGGGGHHHHHHHHHHHHHHGHHHGHHHGHHHHHHGGGGGHHHHHHHHHHHHHHHHGHHHGGHHHHHHHHHGGGGGHHGGGGGGGHHGGGGGGGGHHHHGGHHHHHHHHHHHHGGGGGGGGGGGGHHHHGGGGHGHHGGGGGGGGGGGGGGGGGGGGGGGGGGGGGGFFFFFFFFFFFFBFFFFFFFFFFFFFFFFFFFFFFFFFFFFFFFFFFFFFFFFFFFFFFFFBFFFF0
@M05620:45:000000000-G6HP7:1:1101:25713:8335 1:N:0:131
ATCTCTATCTCCTAAAAACCTGTTTAGATTTGGAGATAGACCTTCAGGTTTTTCATCATTTTCTGCATGAATTATACATTGACCACGTTCCAGCGTGGTCAGTTTGCAGCATTCTGTTATTTTGTTTGACAGAGTGTCTTGTTGAGAACATATGTAGGACATGATTTTTTCCTGCAACAGGGAAAATAAAGTATAAGTTTTAAAGATTTATTCTTTAATAAAGGATCTCAAAGCCAGCTTTAGAAAAAGGA
+
CDCCDFFFFFFFGGGGGGGGGGHHHHHHHHHHHHHHHHHHHHHHHHHHHHHGGHHHHIHHHIIIIHHHHHHHHHHHHHHHHHHHHHGHHHHHHHGGGGHHHHHHHHHHHHHHHHHHHHHHHHHHHHHHHHHHHHHHHHHHHHHHHHHHHHHHHHHHHHHHHHHHHHHHHGHHHHHHHHHHHGGHHHHHHHHHHHHGHHHHHHHHHHHHHHHHHHHHHHHHHHHHHHHHHHHHHHHHHGHHHHHFHHHHGGH
@M05620:45:000000000-G6HP7:1:1101:9077:8341 1:N:0:131
CATCCTGACCCTGAAGTACCCCATTGAGCATGGCATCGTCACCAACTGGGACGACATGGAGAAGATCTGGCACCACACCTTCTACAACGAGCTGCGCGTGGCCCCGGAGGAGCACCCAGTGCTGCTGACCGAGGCCCCCCTGAACCCCAAGGCCAACAGAGAGAAGATGACTCAGGTGAGGCTCGGCCGACGCCCGTGCTCCTCCCGTCCTTTCCCCAGTCATTTTCTGCTCGGCTTGATTTCTGACATTA
+
CCDDDFFFFFFFGGGGGGGGGGGHHHHHHHHHHHHHHGHHHGHHHGHHHHHHGGGGGHHHHHHHHHHHHHHHHGHHHGGHHHHHHHHHGGGGGHHGGGGGGGHHGGGGGGGGHHHHGGHHHHHHHHHHHHGGGGGGGGGGGGHHHHGGGGHGHHGGGGGGGGGGGGGGGGGGGGGGHGGGGGGGFFFFFFFFFFFFCFFFFFFFFFFFFFFFFFFFFFFFFFFFFFHHFFFFFFFFFFFFFFFFFEFFFF0
@M05620:45:000000000-G6HP7:1:1101:9095:8348 1:N:0:131
CATCCTGACCCTGAAGTACCCCATTGAGCATGGCATCGTCACCAACTGGGACGACATGGAGAAGATCTGGCACCACACCTTCTACAACGAGCTGCGCGTGGCCCCGGAGGAGCACCCAGTGCTGCTGACCGAGGCCCCCCTGAACCCCAAGGCCAACAGAGAGAAGATGACTCAGGTGAGGCTCGGCCGACGCCCGTGCTCCTCCCGTCCTTTCCCCAGTCATTTTCTGCTCGGCTTGATTTCTGACATTA
+
ABBBCFFFFFFFGGGGGFGGGGGHHHHHHHHHHHHHHGHHHGHHHGHHGHHHGGGGGHHHHHFFHHHHHHHHHGGHHGGHHHHHHHHHGGGGGHHGGGGGGGHHGGGGGGGGHGHHGGHHHHHHHHHHHHFGGGGGGGGGDGHHHHGGGGHGHHGGGGGGFGGGGGGGGGGGGGGGGGGGGGGGFFFFA=>FFFFFAFFEFFBFFFFEFFFFFFFFFEDFFFFFFFFFFFBBADFFFFAFFFFFF9FFBF/
@M05620:45:000000000-G6HP7:1:1101:25698:8349 1:N:0:131
ATCTCTATCTCCTAAAAACCTGTTTAGATTTGGAGATAGACCTTCAGGTTTTTCATCATTTTCTGCATGAATTATACATTGACCACGTTCCAGCGTGGTCAGTTTGCAGCATTCTGTTATTTTGTTTGACAGAGTGTCTTGTTGAGAACATATGTAGGACATGATTTTTTCCTGCAACAGGGAAAATAAAGTATAAGTTTTAAAGATTTATTCTTTAATAAAGGATCTCAAAGCCAGCTTTAGAAAAAGGA
+
ABCCCFFFFFFFGGGGGGGGGGHHHHHHHHHHHHHHHHHHHHHHHHHHHHHGGHHHHHHHHHHHHHHHHHHHHGHGHHHHHGHHGHGHHHHEHHGFGGHHHHHHHHHHHHHHHHHHGHHHHHHHHHHHHHHHHHHHHHHHHHHHHHGFHHHGHHHHHHHHHHHHHHHHHGHHHHHHHHHHHGGGHHHGHHHFFHGHHGGHHGHFHHHHHHHHHHHHGHHHHGHHHHHHHGHGHHHHHGGHHFHHFFGFGGH
@M05620:45:000000000-G6HP7:1:1101:9427:8419 1:N:0:131
ATCTCTATCTCCTAAAACCTGTTTAGATTTGGAGATAGACCTTCAGGTTTTTCATCATTTTCTGCATGAATTATACATTGACCACGTTCCAGCGTGGTCAGTTTGCAGCATTCTGTTATTTTGTTTGACAGAGTGTCTTGTTGAGAACATATGTAGGACATGATTTTTTCCTGCAACAGGGAAAATAAAGTATAAGTTTTAAAGATTTATTCTTTAATAAAGGATCTCAAAGCCAGCTTTAGAAAAAGGAA
+
BBBBBFFFFFFFGGGGGFGCGGHH5A4BGHHH4FFCGE5FGCHFDFGAGHGGGEFDAAGHHFFGFDDDFGHHFFDFGHHGGHHFEEHHGH5FF>?EGHFHHHHHBEEFF1BGFD4BGEFHHHBBFHHFF4??GFFGEGHHHHF43/B??3??GGBGGEFGDFF?GHHHGCHD<CGHFFCGG/FHHHBHHHFGFGHE?GGHDGGF1<GHHHHD<FHBFG0DDHGHFG<D0=DDFHFGA0CH0CCGHHGGGCF
@M05620:45:000000000-G6HP7:1:1101:9435:8445 1:N:0:131
ATCTCTATCTCCTAAAACCTGTTTAGATTTGGAGATAGACCTTCAGGTTTTTCATCATTTTCTGCATGAATTATACATTGACCACGTTCCAGCGTGGTCAGTTTGCAGCATTCTGTTATTTTGTTTGACAGAGTGTCTTGTTGAGAACATATGTAGGACATGATTTTTTCCTGCAACAGGGAAAATAAAGTATAAGTTTTAAAGATTTATTCTTTAATAAAGGATCTCAAAGCCAGCTTTAGAAAAAGGAA
+
CCCCDFFFFFFFGGGGGGGGGGHHFGHHHHHHHHHHHHHHHHHHHHHHHHGGHHHHHIHIHHIHHHHHHHHHGHHHHHHHHHHHHGHHHHHHHGGGGHHGHHHHHHGHHHHHHHHHHHHHHHHHHHHHHHHHHHHHHHHHHHHHHHGHHHHHHHHHHGHHHHHHHHHHGHHHHHGHHGHHGGHHHHHHHHHHHHHGGHHHHHHHHHHHHHHHHHHHGGHHGFDGHHGHHHHHGHHHGGHHHHFHGHHGDFH
@M05620:45:000000000-G6HP7:1:1101:13237:8451 1:N:0:131
ATCTCTATCTCCTAACAACCTGTTTAGATTTGGAGATAGACCTTCAGGTTTTTCATCATTTTCTGCATGAATTATACATTGACCACGTTCCCGCGTGGTCAGTTTGCAGCATTCTGTTATTTTGTTTGACAGAGTGTCTTGTTGAGAACATATGTAGGACATGATTTTTTCCTGCAACAGGGAAAATAACGTATACGTTTTAAAGATTTATTCTTTAATAAAGGATCTCAAAGCCAGCTTTAGAAAAATGA
+
AAAAAFFFFFBFG1DA11FEGGH13D3GFGFGFG0GFGHCGFHHHF1BGFHEFHBGH2GFHHHHBH2A211FEFAAGHGHBGFHBGCHHGH1////>/FDGBGHBDFG1BEGFFEG2B2@GHB>GFHBH1BF0BGHHHGHFGG0F1?1FFGBGGF2D1<BFGH1DHHHBCHHG1FCGFHBGFFHGHF1<1><<GF10>FFEGGHFHHFHHFDGHHH00DF0C00/;;CGH00CC:/;CC0;;0000;..09
@M05620:45:000000000-G6HP7:1:1101:13228:8471 1:N:0:131
ATCTCTATCTCCTAAAAACCTGTTTAGATTTGGAGATAGACCTTCAGGTTTTTCATCATTTTCTGCATGAATTATACATTGACCACGTTCCAGCGTGGTCAGTTTGCAGCATTCTGTTATTTTGTTTGACAGAGTGTCTTGTTGAGAACATATGTAGGACATGATTTTTTCCTGCAACAGGGAAAATAAAGTATAAGTTTTAAAGATTTATTCTTTAATAAAGGATCTCAAAGCCAGCTTTAGAAAAAGGA
+
CDCDDFFFFFFFGGGGGGGGGGHHHHHHHHHHHHHHHHHHHHHHHHHHHHHGGHHHHHHHHIIIIHHHHHHHHHHHHHHHHHHHHHGHHHHHHHGGGGHHHHHHHHHHHHHHHHHHHHHHHHHHHHHHHHHHHHHHHHHHHHHHHHHHHHHHHHHHHHHHHHHHHHHHHGHHHHHHHHHHHGGHHHHHHHHHHHHHHGHHHHHHHHHHHHHHHHHHHHHHHHHHHHHHHGHHHHHHHGHHHHHHHHHHGGH
@M05620:45:000000000-G6HP7:1:1101:4692:8472 1:N:0:131
CATCCTGACCCTGAAGTACCCGGCTTGATTTCTGACATTAGATCGGAAGAGCACACGTCTGAACTCCAGTCACTCTCGCGCATCTCGTATGCCGTCTTCTGCTTGAAAAAAAAAAAACTAACATTGTCAATATTCACCAACTCCTTTACCATCCCCCCACATTCCCCTACCTTCAACCTCTTCCTTCCTACTACGTCCTGCCTCCCGACTATCAATCGTAACAAAAAACTATTTCTAACTTGTGTGCCCAT
+
CCDDDFFFFFFFGGGGGGGGGGGGGGGHHHHHHHHHHHHHHHHHHGGGGHHHHHHHGHHHGHHHHHHHHHHHHHHHHGGGGGEGHHFFGHHHHGGGHGHHHHHHHHHHGHGGGDF></111111111?1>1<111111<<.01110=000000....:-..00000//..;00;000./;0000;0:/000000.:...00.00.9..-9-0000;0.....00...-.0000000000;00:0:.00/0/
@M05620:45:000000000-G6HP7:1:1101:22828:8536 1:N:0:131
CATCCTGACCCTGAAGTACCCCGGCTTGATTTCTGACATTAGATCGGAAGAGCACACGTCTGAACTCCAGTCACTCTCGCGCATCTCGTATGCCGTCTTCTGCTTGAAAAAAAAAAAAAAAAAAAAACGAAAATGTATGAAAAATTGTACATACCCAATAACGAACTACAAATGTCAAACCTCTACTCATTTAAATAAACCCTAATACCTAAAATTACATAACTACACAAAACATACATCTACTCTCAAAT
+
CDDDDFFFFFFFGGGGGGGGGGGGGGGGHHHHHHHHHHHHHHHHHHGGGGGHHHHHHGGHHGHHHHHHHHHHHHHHHHGGGGGGEHHHFGHHHHGFGHGHHHHHHHHHHHHEBDFB>>/--<-----.-...-00:0000000..000000000:00.:000...-.;00000000000:.//000000000000000:0/..//00000000000:0000000000;0..:..:00000000000:0000
@M05620:45:000000000-G6HP7:1:1101:22939:8561 1:N:0:131
ATCTCTATCTCCTAAAAACCTGTTTAGATTTGGAGATAGACCTTCAGGTTTTTCATCATTTTCTGCATGAATTATACATTGACCACGTTCCAGCGTGGTCAGTTTGCAGCATTCTGTTATTTTGTTTGACAGAGTGTCTTGTTGAGAACATATGTAGGACATGATTTTTTCCTGCAACAGGGAAAATAAAGTATAAGTTTTAAAGATTTATTCTTTAATAAAGGATCTCAAAGCCAGCTTTAGAAAAAGGA
+
BBBBBFFFFFFFGGGGGGGGGGHHHHHHHHHHHHHHHHHGHHHHHHHHGHHGGHHHHHHHHHHHHHHGHGHHHHHHHHHHHHHHHHGHHHHHHHGGGGHHHHHHHHHHHGHHHHHHHHHHHHHHHHHHHHHHHHGHHHHHHHHHGHHHHGHHHHHHHHHHHHHHHHHHHCHHHHGHGHHHHGEGHHHHH1D1FGHBGGFG1GC>>1FG1=FFDGHHH0DFGBG0BGGFFFHB0G./:EHHFFHHHGHFGDF
@M05620:45:000000000-G6HP7:1:1101:10586:8571 1:N:0:131
CATCCTGACCCTGAAGTACCCGGCTTGATTTCTGACATTAGATCGGAAGAGCACACGTCTGAACTCCAGTCACTCTCGCGCATCTCGTATGCCGTCTTCTGCTTGAAAAAAAAAAACTCCAAGTTAGTACAAGAGCTCATGAAACAACGCCAAGTAATCCCGGCATTTCCCCTTTCGCACTCTTGCTGATCCATTTGTACAATTCCCTGCATCTTTCCTCGTATCTCTCACGCCAGGCACTATCCAAAGAT
+
A?A1>B11BCFBEGGGGGGGGEGCG?EFHHHFFFFF1GHFHFHF/E?AE0B0GGHAAGHHGGHEAGGFHAGHB211B/F>>E/E1FF?EF0GH/?/F?22>1FHF0F1FCE?CC/</@?11111111?1111100<F11>111>G0..---.<.=<=00<0.-;-;GH0:0;C.09.:9-;F00000090;00000;00000000///9;-;/;/B/;F/---/;B//;//--;-------://://////
@M05620:45:000000000-G6HP7:1:1101:22957:8572 1:N:0:131
ATCTCTATCTCCTAAAAACCTGTTTAGATTTGGAGATAGACCTTCAGGTTTTTCATCATTTTCTGCATGAATTATACATTGACCACGTTCCAGCGTGGTCAGTTTGCAGCATTCTGTTATTTTGTTTGACAGAGTGTCTTGTTGAGAACATATGTAGGACATGATTTTTTCCTGCAACAGGGAAAATAAAGTATAAGTTTTAAAGATTTATTCTTTAATAAAGGATCTCAAAGCCAGCTTTAGAAAAAGGA
+
CCCCCFFFFFFFGGGGGGGGGGHHHHHHHHHHHHHHHHHHHHHHHHHHHHHGGHHHHHHHHHHHIHHHHHHHHHHHHHHHHHHHHHGHHHHHHHGGGGHHHHHHHHHHHHHHHHHHHHHHHHHHHHHHHHHHHHGHHHHHHHHHHHHHHHHHHHHHHHHHHHHHHHHHHGHHHHHHHHHHHGGHHHHHHGHHHHHGGGGHHHHHHHHHFHHHHHHHHHHHHHHGHHHHHHHHHHFFHGHHHHHHHHHHGGH
@M05620:45:000000000-G6HP7:1:1101:18435:8582 1:N:0:131
ATCTCTATCTCCTAAAAACCTGTTTAGATTTGGAGATAGACCTTCAGGTTTTTCATCATTTTCTGCATGAATTATACATTGACCACGTTCCAGCGTGGTCAGTTTGCAGCATTCTGTTATTTTGTTTGACAGAGTGTCTTGTTGAGAACATATGTAGGACATGATTTTTTCCTGCAACAGGGAAAATAAAGTATAAGTTTTAAAGATTTATTCTTTAATAAAGGATCTCAAAGCCAGCTTTAGAAAAAGGA
+
ABBCCFFFFFFFGGGGGGGGGGFHHHHHHHHHHHHHHHHGHHHHHHHHHHHGGHHHHHHHHHIHHHHHHGHHHGHGHHHHHGHHFHGGHHHGHHGEGGHHFHGHHHHFHHGHHHHHHHHHHHHHGHHHGGGHHHGGGHHHHHHHHHGGHHHGHHHFHHHHGHHHHHHHHGHHHHHHHHFHHGGHGGHGGGHGHHGGHFGHHHEGHHHHHFHHHHHHGHHHHFGGHHHHHFFHHCGHHGFHHFGFFFFGGGH
@M05620:45:000000000-G6HP7:1:1101:15790:8628 1:N:0:131
CATCCTGACCCTGAAGTACCCCGGCTTGATTTCTGACATTAGATCGGAAGAGCACACGTCTGAACTCCAGTCACTCTCGCGCATCTCGTATGCCGTCTTCTGCTTGAAAAAAAAAAAACAAAAAAAACCACTCTGAGCGTAAATTTCCACACCAAGCACACAACAGCAGATCATCCCCTTCACTCCATCTTGCCCCAGAAGGCCCCAACCAGTCGTCCACCCTTCGCTCCCCTTCCTTGACCTCACCGATC
+
CDDDDFFFFFFFGGGGGGGGGGGGGGGGHHHHHHHHHHHHHHHHHHGGGGHHHHHHHGHHHGHHHHHHHHGHHHHHHHGGGGGGGHHHGGHHHHGEGHGHHHHHHHHHHHHGGGG@><///0?.---.<..0/00000-....00000000......//9....:/././000000.././0:90/0;0009000....90.9..-......00.....0...//..;...././/0:0000000...---
@M05620:45:000000000-G6HP7:1:1101:27117:8633 1:N:0:131
ATCTCTATCTCCTAAAAACCTGTTTAGATTTGGAGATAGACCTTCAGGTTTTTCATCATTTTCTGCATGAATTATACATTGACCACGTTCCAGCGTGGTCAGTTTGCAGCATTCTGTTATTTTGTTTGACAGAGTGTCTTGTTGAGAACATATGTAGGACATGATTTTTTCCTGCAACAGGGAAAATAAAGTATAAGTTTTAAAGATTTATTCTTTAATAAAGGATCTCAAAGCCAGCTTTAGAAAAAGGA
+
ABAAAFFFFFFFGGGGGGGGGGFGHHHGDGGHHCGGFHHHHHFHHHHHHHHGGHGHHHHHHHHHHHHHHHHHHHHHHHHHHHHHHHGGGHHHHHGGGGHHHHHHHHHHHHHHHHHHHHHHHHHHHHHHHGHHHHFHHHHHHHHHHHHHHHHHHHHHHHHHHHHHHHHHHGHHHHHHHHHHHGGHHHHHGHHHHHHHHFGHHHFHHHHHHHHHHHHHHHHHHHHHHHHHHHHHHHHHHGHHHHFBCCGFGGG
@M05620:45:000000000-G6HP7:1:1101:22077:8654 1:N:0:131
CATCCTGACCCTGAAGTACCCCGGCTTGATTTCTGACATTAGATCGGAAGAGCACACGTCTGAACTCCAGTCACTCTCGCGATCTCGTATGCCGTCTTCTGCTTGAAAAAAAAAAAACATACAACTTTGTTGCTTTCTTTGTTTAATCCACGAGCAACCTTAAAGACGCCTTTTTTCCCTCAGTCCTGCTTAGTCATTCCTTAGTTTTTATCCTCCTTTCTTCTTCTCACAGACTCTCTACTCTCATTCCC
+
BBBBBFFFFFFFGGGGGGGGGGGGGEGEFFGHHHHGHHHHFFFHHHGDGGEHHHHFHGHHHGHGHHHHHHHHHGHHHHGGGEEFGGHGEHHFHGGGHGHHHGHGGCGHGH@E<<D////11<11<?D1110>11=FFHHF=F0>000=D0C.---:C.GB;00000/.--9CFBF-/0;9/.;;FFG0/C000;C00;B0;0//9;;B../;BBFFFF9BBFFF/;9F//9//;9BFBF/;BBFFFF:/B/
@M05620:45:000000000-G6HP7:1:1101:13002:8675 1:N:0:131
TACCCTAAAGATCGGAAGAGCACACGTCTGAACTCCAGTCACTCTCGCGCATCTCGTATGCCGTCTTCTGCTTGAAAAAAAAAAAAAAAGAAAAAAAAAAAGAGGAAAAAGAATGAACGAAAAAGAAAAAATAAGAAAAGAAAATATGGGATAGAAATTAAGAGGAGGAGAAAAAAGAAGTACACAAGTGATAGGTAAAATATGATTGAAAGGTAAGACATATAGAAGTAGGAAACCAAAGTAAGTGTGAC
+
CCCBCFFFFFBDGGAAFEGGGGHHHGHHHGHHHHHHGHHHHHHHHHGGGGG1AGHHFEHHHHGGGHGHHHHHHHGHHHGGC>E>/</<>//0220//>---../.<///.<<.00000....;....//.-.00000///..//0000;./0/:000:000000........0/.-...:000000..000:00/;00000000000:000;.000000/00:0:000:0000://...9/0000;0:00:
@M05620:45:000000000-G6HP7:1:1101:11068:8693 1:N:0:131
CATCCTGACCCTGAAGTACCCCGGCTTGATTTCTGACATTAGATCGGAAGAGCACACGTCTGAACTCCAGTCACTCTCGCGCATCTCGTATGCCGTCTTCTGCTTGAAAAAAAAAACAGTGCTGCTGACCGAGGCCCCCCTGAACCCCAAGGCCAACAGAGAGAAGATGACTCAGGTGAGGCTCGGCCGACGCCCGTGCTCCTCCCGTCCTTTCCCCATTCATTTTCTGCCCGGCTTGCTTTCTGCCATTT
+
BBBBBFFFFFFFGGGGGGGGGGG2AAEEFGHGFFFBGCHDGDGFEEE2CEHCFGHHFGBEECHFHHHFFHABBFFHFHA1EF/1E3F???334B>/EFF?D?G43F0GB3G?/B//<?@2??FDEC?FGG/<<<@FECGFCE/GHHFG?DCCCG..;.;B/F?E/9;FC0C0;CBBC/C.9CEGF;EA@-;-9BF>9999BBFFFF..;A9/FFFBB..:B/9//BB/:/BE.-;@DF./;/B9//9/;//
@M05620:45:000000000-G6HP7:1:1101:23034:8695 1:N:0:131
CATCCTGACCCTGAAGTACCCGGCTTGATTTCTGACATTAGATCGGAAGAGCACACGTCTGAACTCCAGTCACTCTCGCGCATCTCGTATGCCGTCTTCTGCTTGAAAAAAAAAAATTATTTTGTTTAACATATTTTCTTTTTGATAACCTCTTTCTGACCTTCTTTTTTCCTTCCCCATTTCAAATACATTATCAGTTTTAAATATTTATTCTTTAATCCATGATCTCCAATCCAGCTTTCTCCCAAGGA
+
AA?>AFFDFCFFGGGGGGGGFGGGGGGHHHHHHHFHFGHHFGHGEDDFGAGFFHHHEFCGGBGFHHHEHFGFGFEDHDAEGGAEFHHGD3CGF>?>GGF?EDHHHFEHBGG@////01@F1@F1??F11?1<11?1>FFG1<F-.1>1<<=/<0D0000=/D0/=D=DFCFGH:C/;://0;00C0;C90;00;0C;BFCF009;0;0900BCFBFF0;0009;0;;FG////;;FFBFFB//;//;/;..
@M05620:45:000000000-G6HP7:1:1101:23010:8705 1:N:0:131
CATCCTGACCCTGAAGTACCCCGGCTTGATTTCTGACATTAGATCGGAAGAGCACACGTCTGAACTCCAGTCACTCTCGCGCATCTCGTATGCCGTCTTCTGCTTGAAAAAAAAAAAACAACACAAACATCTCACCATACAAATGTCTCTCTCTCTTTCACGCGCGACCCTAAATCCTCCTCTGCACTATCCTACCAAACCTCGCTAGACCCGCCACGCGCCACCCTCTCTTGGTGTTCCACTGCTCTTAC
+
BCCCCFFFFFFFGGGGGGGGGGGGGGGGHHHHHHGHHHHHHHHHHHGGGGHHHHHHHGGHHFHHHHHHHGHHHGHHHHGGGGGGGHHGGGHHGHEFGHGHHHHHHGGHEHHE>@C/<>?/?/<..>G.01111110100/0000000<0<00000000000..--9----/9/000/00://0000/////////.9/...;/.-...///.-:--.-.;--:.....//9////...///////////:/
@M05620:45:000000000-G6HP7:1:1101:23476:8782 1:N:0:131
ATCTCTATCTCCTAAAAACCTGTTTAGATTTGGAGATAGACCTTCAGGTTTTTCATCATTTTCTGCATGAATTATACATTGACCACGTTCCAGCGTGGTCAGTTTGCAGCATTCTGTTATTTTGTTTGACAGAGTGTCTTGTTGAGAACATATGTAGGACATGATTTTTTCCTGCAACAGGGAAAATAAAGTATAAGTTTTAAAGATTTATTCTTTAATAAAGGATCTCAAAGCCAGCTTTAGAAAAAGGA
+
AAA1AFFFFFFBFGBDFGGGGFHHGEDGHAFGHHHHEFHHFHHHFHHDGFHFGHFHHHHHHHHHHHHGHFGFGDHHFHHHHHFHFHGHHFBGFCEEEGHDGHFGHHHHHHHHFHHGGHGHHGHHCFGHHGHHGHHHGHHHHHHHHHHFHHHHHHGFHFFGFHHHHHHHHGHHHHFCGHFGHGFHHHGGFDFGGHFHHGFGHGHGHHHHHHHHHHGGHGHHFGHE/DGHGHHHHHEBCEHGHHF0CGFCC?G
@M05620:45:000000000-G6HP7:1:1101:26460:8802 1:N:0:131
ATCTCTATCTCCTAAAAACCTGTTTAGATTTGGAGATAGACCTTCAGGTTTTTCATCATTTTCTGCATGAATTATACATTGACCACGTTCCAGCGTGGTCAGTTTGCAGCATTCTGTTATTTTGTTTGACAGAGTGTCTTGTTGAGAACATATGTAGGACATGATTTTTTCCTGCAACAGGGAAAATAAAGTATAAGTTTTAAAGATTTATTCTTTAATAAAGGATCTCAAAGCCAGCTTTAGAAAAAGGA
+
CDDDDFFFFFFFGGGGGGGGGGHHHHHHHHHHHHHHHHHHHHHHHHHHHHHGGHHHHIHHHIHHHHHHHHHHHHHHHHHHHHHHHHGHHHHHHHGGGGHHHHHHHHHHHHHHHHHHHHHHHHHHHHHHHHHHHHHHHHHHHHHHHHHHHHHHHHHHHHHHHHHHHHHHHGHHHGHHHHHHHGGHHHHHHHHHHHHHHHHHHHHHHHHHHHHHHHHHHHHHHHHHHHHHHHHHGHHHHGHHHHHHHHHHGGG
@M05620:45:000000000-G6HP7:1:1101:26440:8804 1:N:0:131
ATCTCTATCTCCTAAAAACCTGTTTAGATTTGGAGATAGACCTTCAGGTTTTTCATCATTTTCTGCATGAATTATACATTGACCACGTTCCAGCGTGGTCAGTTTGCAGCATTCTGTTATTTTGTTTGACAGAGTGTCTTGTTGAGAACATATGTAGGACATGATTTTTTCCTGCAACAGGGAAAATAAAGTATAAGTTTTAAAGATTTATTCTTTAATAAAGGATCTCAAAGCCAGCTTTAGAAAAAGGA
+
BBCCCFFFFFFFGGGGGGGGGGHHHHHHHHHGHHHHHHGHHHHHHHHHHHHGGHHHHHIHHHIIHHHHHHHHHGHHHHHHHHHHHHGGHHHHHHGFGGHHGHGHHHHHHHHHHHHHHHHHHHHHHHHHHHHHHHGHHHHHHHHHHHHHHHHFHHGFHHHHHHHHHHHHHGHFHHGFGGHHHEFFHFHHGGHGHHHHHGHHHGGFHHHHHHHHHHHHGHHHHHHHHHHHHGHGHHGGHGHHHHHGFFHGGGH
@M05620:45:000000000-G6HP7:1:1101:26474:8821 1:N:0:131
ATCTCTATCTCCTAAAAACCTGTTTAGATTTGGAGATAGCCCTTCAGGTTTTTCCTCATTTTCTGCATGACTTATACATTGCCCCCGTTCCAGCGTGGTCAGTTTGCAGCATTCTGTTATTTTGTTTGCCAGAGTGTCTTGTTGAGACCATATGTAGGACATGATTTTTTCCTGCAACAGGGAAAATAAAGTATCAGTTTTAACGCTTTATTCTTTAATCAAGGATCTCAACGCCAGCTTTAGAAAAATGA
+
1>A>AFDDFFFFGG1F1EEGC1BFG3A1ADGGF10101B1BFAFF11BFGFAFH1AD1FDHGGH2E2DGB1A21D2A2BGA1AB/A/?FGF21B@E/EHFEBBB@FHFHHHHEGF2B@BFGBHH0FGB1B>B>FBFBFFG1FG021/1?FBG2FFF2F1F0<CGDGFHG@GFF1C01FCGHFC0<<=11=1G1<1>>G=GG111<-<CC0DGGGFF0=G00:0/.<GHG00/:@C99EFGF0909C/C.;9
@M05620:45:000000000-G6HP7:1:1101:14745:8821 1:N:0:131
ATCTCTATCTCCTAAAAACCTGTTTAGATTTGGAGATAGACCTTCAGGTTTTTCATCATTTTCTGCATGAATTATACATTGACCACGTTCCAGCGTGGTCAGTTTGCAGCATTCTGTTATTTTGTTTGACAGAGTGTCTTGTTGAGAACATATGTAGGACATGATTTTTTCCTGCAACAGGGAAAATAAAGTATAAGTTTTAAAGATTTATTCTTTAATAAAGGATCTCAAAGCCAGCTTTAGAAAAAGGA
+
BBBBBFFFFFFFGGGGGGGGGGHHHHHHHHHHHGHHHHHHHHHHHHHHHHHGGHHHHHHHHHHHHHHHHHHHHHHHHHHHHHHHHHGHHHHHHHGGGGHHHHHHHHHHHHHHHHHHHHHHHHHHHHHHHHHHHHHHGHHHHHHHHHHHHHHHHHHHHHHHHHHHHHHHHGHHHHHHHHHHHGGHHHHHHGGGHHHHHGHHHHGHHHHHHHHHHHHHHHHHFHFGHHHHHHHHGHHHHGGHHHGEHHHHGGB
@M05620:45:000000000-G6HP7:1:1101:9751:8843 1:N:0:131
ATCTCTATCTCCTAAAAACCTGTTTAGATTTGGAGATAGACCTTCAGGTTTTTCATCATTTTCTGCATGAATTATACATTGACCACGTTCCAGCGTGGTCAGTTTGCAGCATTCTGTTATTTTGTTTGACAGAGTGTCTTGTTGAGAACATATGTAGGACATGATTTTTTCCTGCAACAGGGAAAATAAAGTATAAGTTTTAAAGATTTATTCTTTAATAAAGGATCTCAAAGCCAGCTTTAGAAAAAGGA
+
ABBCCFFFFFFFGGGGGGGGGGHHHHHHHHHHHHHHHHHHHHHHHHHGHHHGGHHHHHIHHHHHIHHHHHHHHHHHHHHHHHHHHHGHHHHHHHGGGGHHHHHHHHHHHHHHHHHHHHHHHHHHHHHHHHHHHHHHHHHHHHHHGHHHHHHHHHHHHHHHHHHFHHHHHGHHHHHHHHHHHGGHHHHHHHHHHHHHHGHHHHHFHHHHHHHHHHHHHHHHHHHGHHGHHHHHHFHHHGHHHHHHHHHHGGG
@M05620:45:000000000-G6HP7:1:1101:9358:8848 1:N:0:131
AATCTCTATCTCCTAAAAACCTGTTTAGATTTGGAGATAGACCTTCAGGTTTTTCATCATTTTCTGCATGAATTATACATTGACCACGTTCCAGCGTGGTCAGTTTGCAGCATTCTGTTATTTTGTTTGACAGAGTGTCTTGTTGAGAACATATGTAGGACATGATTTTTTCCTGCAACAGGGAAAATAAAGTATAAGTTTTAAAGATTTATTCTTTAATAAAGGATCTCAAAGCCAGCTTTAGAAAAAGG
+
AABBBFFFFFFFGGGGGGGGGGGHHHCHHFGGHGFHHHHFHHHHBEAG3FGHGEFEFHFGHFFGHHHEHGHGFFFFDHHHFH5GGBCFFCHHFDFFFFEEBFHHHHFHFFHHHDEH4FFDGHHHBHFFF33BGFHGGGFHHBGFFFGEGFFGHFGFFGEHHHGFDGGHHHGHFHFFHGHHHGEGHHCGHH<D<<GHFGHGHGHHGHFHHHHHHFHHDHBDHHFHEB0/D0DHFDGCCGFHHFCFHHGHFGA
@M05620:45:000000000-G6HP7:1:1101:26116:8851 1:N:0:131
ATCTCTATCTCCTAAAAACCTGTTTAGATTTGGAGATAGACCTTCAGGTTTTTCATCATTTTCTGCATGAATTATACATTGACCACGTTCCAGCGTGGTCAGTTTGCAGCATTCTGTTATTTTGTTTGACAGAGTGTCTTGTTGAGAACATATGTAGGACATGATTTTTTCCTGCAACAGGGAAAATAAAGTATAAGTTTTAAAGATTTATTCTTTAATAAAGGATCTCAAAGCCAGCTTTAGAAAAAGGA
+
BCCCCFFFFFFFGGGGGGGGGGHHHHHHHHHHHHHHHHHHHHHHHHHHHHHGGHHHHHHHHHIIIHHHHHHHHHHHHHHHHHHHHHGHHHHHHHGGGGHHHHHHHHHGHHHHHHHHHHHHHHHHHHHHHHHHHHHHHHHHHHHHHHHHHGHHHHHHHHHHGHHHHHHHHGHHHHHHHHHHHGGHHHHHHHHHHHHHHHHHHHGHHHHHHHHHHHHHHHHHHHHHHHHHHGHGHHHHHGHHHHHGGHHHGGH
@M05620:45:000000000-G6HP7:1:1101:25776:8854 1:N:0:131
CATCCTGACCCTGAAGTACCCGGCTTGATTTCTGACATTAGATCGGAAGAGCACACGTCTGAACTCCAGTCACTCTCGCGCATATCGCATGCCGCCTTCTGCTTGAAAAAAAAACCCAGTGCTGCTGACCGAGGCCCCCCTGAACCCCAAGGCCAACAGAGAGAAGATGACTCAGGTGAGGCTCGGCCGACGCCCGTGCTCCTCCCGTCCTTTCCCCAGTCATTTTCTGCCCGGCTTGATTTCTGACATTA
+
AAAAAFFFFFFFGGGGGGGGG?00E0A012DA22F1B2FG1B21A//AEC0GBGCF/B/0FHHB11F1GBGHH2F1B/FE/>E/2B////?G1E////1BBG11101B10></>/?<?FGFHF<FGFGFHGCCC@FGCCGGE/0GCFGC.CEGE.EE?FFBB9E/CGFGFFFGFFBFFFGEGFA;@?B-9@@?@@?=ABEEFFFFF?AB;99/BFFFFBFB/BFFFFFFEFFB??@?--;BFFFEFFBFF/
@M05620:45:000000000-G6HP7:1:1101:9744:8861 1:N:0:131
ATCTCTATCTCCTAAAAACCTGTTTAGATTTGGAGATAGACCTTCAGGTTTTTCATCATTTTCTGCATGAATTATACATTGACCACGTTCCAGCGTGGTCAGTTTGCAGCATTCTGTTATTTTGTTTGACAGAGTGTCTTGTTGAGAACATATGTAGGACATGATTTTTTCCTGCAACAGGGAAAATAAAGTATAAGTTTTAAAGATTTATTCTTTAATAAAGGATCTCAAAGCCAGCTTTAGAAAAAGGA
+
CCCCCFFFFFFFGGGGGGGGGGHHHHHHHHHHHHHHHHHHHHHHHHHHHHHGGHHHHIHHHHHHIHHHHHHHHHHHHHHHHHHHHHGHHHHHHHGGGGHHHHHHHHHHHHHHHHHHHHHHHHHHHHHHHHHHHHHHHHHHHHHHHHHHHHHHHHHHHHHHHHHHHHHHHGHHHHHHHHHHHGGHHGGHGHHHHGHHHGHHHHHHHHHHHHHHHHHHHHHHHHGHHHHHHGHHHHHHHGHHHHHFGHHHGGH
@M05620:45:000000000-G6HP7:1:1101:26099:8862 1:N:0:131
ATCTCTATCTCCTAAAAACCTGTTTAGATTTGGAGATAGACCTTCAGGTTTTTCATCATTTTCTGCATGAATTATACATTGACCACGTTCCAGCGTGGTCAGTTTGCAGCATTCTGTTATTTTGTTTGACAGAGTGTCTTGTTGAGAACATATGTAGGACATGATTTTTTCCTGCAACAGGGAAAATAAAGTATAAGTTTTAAAGATTTATTCTTTAATAAAGGATCTCAAAGCCAGCTTTAGAAAAAGGA
+
AAABBFFFFFFFGGGGGGGGGGHHHHGHGHHHHHHHHGHHHHHHHHHHHHHGGHFHHGHHHHHHHHHHHGGHHFHFHFHHHHHHHHGHHHHGHHGEFGGHDGGHFFFHHHHHGHHHHHHHHHHHHHHHHHHHHHHHHHHHHHHHHHHHHHGEFHHEGGHHHHHHHHHHHGHHHHHFGHHHHGGHHGHHHHHGGHHGHGGHHHGGHGHHHHGHHHHHHHHHGHHGHHHHGFGFHHGFHGFGHHHHGEGFFDF
@M05620:45:000000000-G6HP7:1:1101:9762:8866 1:N:0:131
ATCTCTATCTCCTAAAAACCTGTTTAGATTTGGAGATAGACCTTCAGGTTTTTCATCATTTTCTGCATGAATTATACATTGACCACGTTCCAGCGTGGTCAGTTTGCAGCATTCTGTTATTTTGTTTGACAGAGTGTCTTGTTGAGAACATATGTAGGACATGATTTTTTCCTGCAACAGGGAAAATAAAGTATAAGTTTTAAAGATTTATTCTTTAATAAAGGATCTCAAAGCCAGCTTTAGAAAAAGGA
+
BCBCCFFFFFFFGGGGGGGGGGHHHHHHHHHHHGHHHHHHHHHHHHHHHHHGGHHHHIIHHHIHHHHHHHHHHHHHHHHHHHHHHHGBGHHHHHGFGGHHHHHHHHHHHHHHHHHHHHHHHHHHHHHHHHHHHHGGHGHHHHHHHHHHHHHHHHGHHHGHHHHGHHHHGGHHHHHHHHGHHGGHHHHHGFHHHHHHHHGHHHHHHHHHHHHHHHHHHHHHHHHHHGHHHHHHGHHHHGHHHHGHGGGHCFF
@M05620:45:000000000-G6HP7:1:1101:9367:8866 1:N:0:131
AATCTCTATCTCCTAAAAACCTGTTTAGATTTGGAGATAGACCTTCAGGTTTTTCATCATTTTCTGCATGAATTATACATTGACCACGTTCCAGCGTGGTCAGTTTGCAGCATTCTGTTATTTTGTTTGACAGAGTGTCTTGTTGAGAACATATGTAGGACATGATTTTTTCCTGCAACAGGGAAAATAAAGTATAAGTTTTAAAGATTTATTCTTTAATAAAGGATCTCAAAGCCAGCTTTAGAAAAAGG
+
BBBBAFFFDFFFGGGGGGGGGFHHHHHHHHHHHHHGHHFGHHHHBGBHHHHHGEHHHHEHHH5FHHHBFHHHHFHBHHHHHFFHHHHCHFHHEGHGEG?FHHEGGHHHBGHF3@GDFGHBGGHHFHHHGBGHHEG?F?FGHHHFFGFHGGFHHFHDGGHHHHGFHHHHHHCCGHHHFFFHHFFGHHGHFHHG1??FDGDGFFDHGFFHGF1GHHHHFHBHFHBHHB<<GHHHGHHABGGHHHHHHGHH.AA
@M05620:45:000000000-G6HP7:1:1101:20956:8866 1:N:0:131
ATCTCTATCTCTAAAAACCTGTTTCGATTTGGAGATAGACCTTCAGGTTTTTCATCATTTTCTGCATGAATTATACATTGACCACGTTCCAGCGTGGTCAGTTTGCAGCATTCTGTTATTTTGTTTGACAGAGTGTCTTGTTGAGAACATATGTAGGACATGATTTTTTCCTGCAACAGGGAAAATAAAGTATAAGTTTTAAAGATTTATTCTTTAATAAAGGATCTCAAAGCCAGCTTTAGAAAAAGGAA
+
BBBBBFFFFFFFGGGGFGGFGFGE5EEEGFHHFHHHFHHHHGHFFHHHHFGFHHHHGHHHHHGHHHFHFFHHHHHHFHHHGHFHHGGHFGF5FEGGEHHFHHHGGDDGCGGGHHHHHHHHHHGHGHFFGGHGHHHHHHHHHHHEGG?GHHFHHHHHGGHFHHHHHHHHGHFG1@CDGFHFEGEFFGHGB<?GGBGGHHHHFBHHFHHHHHHGHHGH0DD<=G0<GHHFHHGHEHCFEHHGBCFBFB.A?/C
@M05620:45:000000000-G6HP7:1:1101:17769:8877 1:N:0:131
ATCTCTATCTCCTAAAAACCTGTTTAGATTTGGAGATAGACCTTCAGGTTTTTCATCTTTTTCTGCATGAATTATACATTGACCACGTTCCAGCGTGGTCAGTTTGCAGCATTCTGTTATTTTGTTTGACAGAGTGTCTTGTTGAGAACATATGTAGGACATGATTTTTTCCTGCAACAGGGAAAATAAAGTATAAGTTTTAAAGATTTATTCTTTAATAAAGGATCTCAAAGCCAGCTTTAGAAAAAGGA
+
AAABBFFFFFFFGGGGGGGGGGHHHGHHHHHHHHHGHHHGHHHHHHGHHHHGGHHHHHHHHHHHHHHHHHHHHHHHHHHHFHHHHHGHHHHHHHGGFGHHGGHHHHHHHHHHHHHHHHHHHHHHGHHHHHHHHHFHHHHHHHHHHHHHHGHHHHHHHHHHHHFHHHHHHGHHHGHEHHFHHGGHHFGGHHHGGHEHHGHHHHHGGHGHHHHHHHHHFGHHHHFHHHHHHHHHFHHHHGHHHEHHHGHFDDF
@M05620:45:000000000-G6HP7:1:1101:17767:8894 1:N:0:131
ATCTCTATCTCCTAAAAACCTGTTTAGATTTGGAGATAGACCTTCAGGTTTTTCATCATTTTCTGCATGAATTATACATTGACCACGTTCCAGCGTGGTCAGTTTGCAGCATTCTGTTATTTTGTTTGACAGAGTGTCTTGTTGAGAACATATGTAGGACATGATTTTTTCCTGCAACAGGGAAAATAAAGTATAAGTTTTAAAGATTTATTCTTTAATAAAGGATCTCAAAGCCAGCTTTAGAAAAAGGA
+
CCDDDFFFFFFFGGGGGGGGGGHHHHHHHHHHHHHHHHHHHHHHHHHHHHHGGHHHH5GHHHHHIHHHHHHHHHHHHHHHHHHHHHGHHHHHHHGGGGHHHHHHHHHHHHHHHHHHHHHHHHHHHHHHHGHHHHHHHHHHHHHHHHHHHHHHHHHHHHHHHHHHHHHHHGHHHHHHHHHHHGGHHHHHHGHHHHHHHHHHHHGHHHHHHHHHHHHHHHHHHHHHHHHHHHHHHHHHHGHHHHGHHHHHGGG
@M05620:45:000000000-G6HP7:1:1101:17751:8904 1:N:0:131
ATCTCTATCTCCTAAAAACCTGTTTAGATTTGGAGATAGACCTTCAGGTTTTTCATCATTTTCTGCATGAATTATACATTGACCACGTTCCAGCGTGGTCAGTTTGCAGCATTCTGTTATTTTGTTTGACAGAGTGTCTTGTTGAGAACATATGTAGGACATGATTTTTTCCTGCAACAGGGAAAATAAAGTATAAGTTTTAAAGATTTATTCTTTAATAAAGGATCTCAAAGCCAGCTTTAGAAAAAGGA
+
AAAAAF3FF3FFGGEF11EFCEHHHHCFHHH1FHCCGFDEABFGHBGHFHHFFHHFGDGGDGDDEFHDF1AAFHHEHFH2AGBGFEGAFGHF10>?>EBGHEFGFEGFFHC@FFFFHF2FF2GHBFHHHHHHGH1>BFGD1BB<FGA1F0<FFG>FGF1<<GCGHHHGF<FDGHH<1@<F///FH0?GF1BFFGB1=>=FGF1F<DFGFHHHGHHHG<G00000<<CGFFGBDB::GEGFHHHEHHH..?/
@M05620:45:000000000-G6HP7:1:1101:6806:8927 1:N:0:131
CATCCTGACCCTGAAGTACCCCGGCTTGATTTCTGACATTAGATCGGAAGAGCACACGTCTGAACTCCAGTCACTCTCGCGCATCTCGTATGCCGTCTTCTGCTTGAAAAAAAAAATACTTCAGTTTTTCAGCTTTCTTTGTTTACCCCCCACTCACCCTTTACTCATCTTTTTTCCCCTAGCTCCTGCTTCGTCCTTCCTTCTGTTTTACCCTCTTTTCTTCTTCTCCCCCGCTCTCTCCTCCCCTCCCC
+
AAAABFFFFFFFGGGGFGGGGGGGGGGCFFFHHHHHHHHGFFFHHHGFGGFHHHHFHGHHHGHHHBGHGHHHHFHHHHGGGGGGG3GFGEHFHHGFEHGDHHFGHH?FBGEEFDGB02@2@2111111/011?1?D11FG1FC01110<>--..///.;./00;C:00:000;0-/00;/.//;;FF//900-9:;.00/C000//;9FB//;:..//;B/////////:..99--.;9//;9/9:...9;
@M05620:45:000000000-G6HP7:1:1101:9606:8976 1:N:0:131
CATCCTGACCCTGAAGTACCCCGGCTTGATTTCTGACATTAGATCGGAAGAGCACACGTCTGAACTCCAGTCACTCTCGCGCATCTCGTATGCCGTCTTCTGCTTGAAAAAAAAAAAAAAAAAATAATGTTTCTATAATGAAATCATCTCATAAAGATCACCAGGAGAAGAAACCCCACATTACACGTCTTTCGCCTATAACTGTTACTCAAAGCAGTACCCACCTGGTCCCTACTCAAACCTCCCCTCAC
+
DDDDDFFFFFFFGGGGGGGGGGGGGGGGHHHHHHHHHHHHHHGHHHGGGGHHHHHHHGHHHGHHHHHHHHHHHHHHHHGGGGGGGHHHGGHHHHGGGHGHHHHHHHHHFHHEDCGC>//-----.0000000<000000000000000:0:000:00000//0.....</0/:/......000000.<</.00.....00000000<000:000/0:00000<.../.00:.0:.0000:0.//.../...
@M05620:45:000000000-G6HP7:1:1101:16485:8980 1:N:0:131
ATCTCTATCTCCTAAAAACCTGTTTAGATTTGGAGATAGACCTTCAGGTTTTTCATCATTTTCTGCATGAATTATACATTGACCACGTTCCAGCGTGGTCAGTTTGCAGCATTCTGTTATTTTGTTTGACAGAGTGTCTTGTTGAGAACATATGTAGGACATGATTTTTTCCTGCAACAGGGAAAATAAAGTATAAGTTTTAAAGATTTATTCTTTAATACAGGATCTCAAAGCCAGCTTTAGAAAACGGA
+
1AAAAFFFFFFFGGG1FAEGGGHGHHHHHHHHHF0BFFFHHHHHHHHHHHHGGH2FH2FGHHHHFH2FBFFHHGHHHDHHEFGHHH/FGHHHEGGGEEHHHFHHHFHHGHGHHHHHHH2GHHHHHHHFHGFH0FGFHHHHFHGH>B<FGHHBGBGFEFDHHGGFHHHHHGHHHFHHFHHHH/?CEHFFGDGHHHH1FFGGHGHHHHHHHHHHHHHHF<DG0<0CGGGHGGD<DGHCGEGHHHF000C/-..
@M05620:45:000000000-G6HP7:1:1101:12751:8991 1:N:0:131
CATCCTGACCCTGAAGTACCCCGGCTTGATTTCTGACATTAGATCGGAAGAGCACACGTCTGAACTCCAGTCACTCTCGCGCATCTCGTATGCCGTCTTCTGCTTGAAAAAAAAAAACAACTCTCTGATGTTCTTTTGCATCTTTTCTCCAGACCGAATTATCCTCTGAGGGGTTCTACACTATTTTATGAAATGCCTCACCTTTTTATTCCCTTTCCCTTTTCCCCCTCTCCCTTCCTCCCCTCCCTCTC
+
>AABAFFFFFFFGFGGGGGFGCFCGGGGHFFFHHHBGHHHHHGHHHGGGGHHGHHFGEHHFEBGHHHHHGHHHHFHHFGGGCGEGHFH1EGHHGE?EEFFGFFH3FHHDHFEGG//>////<?BF111@?><1<=GG1GD=D11><11=D0/0=.--:;.0;0G00::;C..99-;;000:9/CGG00900000090909;A0BBGF./;9/;:BB:BFFFFF//;;.9.:9BBBFFFFFFF9B.99;;9/
@M05620:45:000000000-G6HP7:1:1101:16465:8994 1:N:0:131
ATCTCTATCTCCTAAAAACCTGTTTAGATTTGGAGATAGACCTTCAGGTTTTTCATCATTTTCTGCATGAATTATACATTGACCACGTTCCAGCGTGGTCAGTTTGCAGCATTCTGTTATTTTGTTTGACAGAGTGTCTTGTTGAGAACATATGTAGGACATGATTTTTTCCTGCAACAGGGAAAATAAAGTATAAGTTTTAAAGATTTATTCTTTAATAAAGGATCTCAAAGCCAGCTTTAGAAAAAGGA
+
BBBCCFFFFFFFGGGGGGGGGGHHHHHHHHHHHFHHHHHHHHHHHHHHHHHGGHHHHHHIHHHHIHHHHHHHHHHHHHHHHHHHHHGHHHHHHHGGGGHHHHHHHHHHHHHHHHHHHHHHHHHHHHHHHHHHHHHHHHHHHHHHHHGHHHHHHHHHHHHHHHHHHHHHHGHHHHHHHHHHHGGHHHHHHHHHHHHHHHHHHHGHHHHHHHHHHHHHHGHHHGDGHHHHHHGHHHHHHGHHHHHHHHGHDGG
@M05620:45:000000000-G6HP7:1:1101:16497:8994 1:N:0:131
ATCTCTATCTCCTAAAAACCTGTTTAGATTTGGAGATAGACCTTCAGGTTTTTCATCATTTTCTGCATGAATTATACATTGACCACGTTCCAGCGTGGTCAGTTTGCAGCATTCTGTTATTTTGTTTGACAGAGTGTCTTGTTGAGAACATATGTAGGACATGATTTTTTCCTGCAACAGGGAAAATAAAGTATAAGTTTTAAAGATTTATTCTTTAATAAAGGATCTCAAAGCCAGCTTTAGAAAAAGGA
+
BBBBBFFFFFFFGGGGGGGGGGHHHHHHHHHHHHHHHHHHHHHHHHHHHHHGGHHHHHHHHHHHHHHHHHHHHHHGHHHHHHHHHHGGHHHHHHGEGGGHHHGHHHHHHHHHHHHHHHHHHHHHHHHHHGHHHHFHHHHHHHHHHHHHHHHHHHHHHHHHHHHHHHHHHGHHHHGHHHHHHGGGHHHHGHHHHHHHHFGHHHGHHHHHHGHHHHHHHHHHHHHHGHHHHHHGHEHHHGHHHHHHGGHHGGH
@M05620:45:000000000-G6HP7:1:1101:23744:9009 1:N:0:131
ATCTCTATCTCCTAAAAACCTGTTTAGATTTGGAGATAGACCTTCAGGTTTTTCATCATTTTCTGCATGAATTATACATTGACCACGTTCCAGCGTGGTCAGTTTGCAGCATTCTGTTATTTTGTTTGACAGAGTGTCTTGTTGAGAACATATGTAGGACATGATTTTTTCCTGCAACAGGGAAAATAAAGTATAAGTTTTAAAGATTTATTCTTTAATAAAGGATCTCAAAGCCAGCTTTAGAAAAAGGA
+
CDCDDFFFFFFFGGGGGGGGGGHHHHHHHHHHHHHHHHHHHHHHHHHHHHHGGHHHHIHHHHHHIHHHHHHHHHHHHHHHHHHHHHGHHHHHHHGGGGHHHHHHHHHHHHHHHHHHHHHHHHHHHHHHHHHHHHHHHHHHHHHHHHHHHHHHHHHHHHHHHHHHHHHHHGHHHHHHHHHHHGGHHHHHHHHHHHHHHHHHHHHHHHHHHHHHHHHHHHHHHHHHHHHHHHHHHHHHHGHHHHHHHHHHGGH
@M05620:45:000000000-G6HP7:1:1101:16482:9010 1:N:0:131
ATCTCTATCTCCTAAAAACCTGTTTAGATTTGGAGATAGACCTTCAGGTTTTTCATCATTTTCTGCATGAATTATACATTGACCACGTTCCAGCGTGGTCAGTTTGCAGCATTCTGTTATTTTGTTTGACAGAGTGTCTTGTTGAGAACATATGTAGGACATGATTTTTTCCTGCAACAGGGAAAATAAAGTATAAGTTTTAAAGATTTATTCTTTAATAAAGGATCTCAAAGCCAGCTTTAGAAAAAGGA
+
CCCDDFFFFFFFGGGGGGGGGGHHHHHHHHHHHHHHHHHHHHHHHHHHHHHGGHHHHGIHHIHIHHHHHHHHHHHHHHHHHHHHHHGHHHHGHHGFGGHHHHHHHHHHHHHHHHHHHHHHHHHHHHHHHHGHHHGHHHHHHHHHHHHHHHHHHHHHHHHHHHHHHHHHHGHHHHHHHHHHHGGGHHHHHGHHHHHHHFHHHHGHHHHHHHHHHHHHHGHHHGHHHHHHHHHGHHHGHGHHHHHHHGHHGGH
@M05620:45:000000000-G6HP7:1:1101:12068:9058 1:N:0:131
TACCTGTACTGGGGAAGCAATCGCCATTCCTACCCTAAAGATCGGAAGAGCACACGTCTGAACTCCAGTCACTCTCGCGCATCTCGTATGCCGTCTTCTGCTTGAAAAAAAAAAAAACACACCTGTAGAAGTCTATCTTTTTGTCCACCACTATACCCCTTCACTACTCCATCTTTTCCTCCTACCGGCTGGTGACATCCTTCGATTTTTACCTCCATCTCTTGTCTCCTTTCCGTCCTCTACCCCTCCAC
+
DDDDCFFFFFFFGGGGGGGGGGGGGGGHHHHHHHHHGHHHGHHHGGGGHHH3BBBEFHHGGGHHHHHHHHHHHHHHGGGG@?>FGGFEHHHHGGGHGHHHHHHHHHHHFGGGGB><<</0/..0011<1111111=1>1=0<-/0<00..<0/000:;C../0000/0000;0;;900;00;B00:---9-.:/0;090/000..;0;00.0;009/0000000;B09900000.0.::00909;..../:
@M05620:45:000000000-G6HP7:1:1101:14926:9133 1:N:0:131
ATCTCTATCTCCTAAAAACCTGTTTAGATTTGGAGATAGACCTTCAGGTTTTTCATCATTTTCTGCATGAATTATACATTGACCACGTTCCAGCGTGGTCAGTTTGCAGCATTCTGTTATTTTGTTTGACAGAGTGTCTTGTTGAGAACATATGTAGGACATGATTTTTTCCTGCAACAGGGAAAATAAAGTATAAGTTTTAAAGATTTATTCTTTAATAAAGGATCTCAAAGCCAGCTTTAGAAAAAGGA
+
CCCDDFFFFFFFGGGGGGGGGGHHHHHHHHHHHHHHHHHHHHHHHHHHHHHGGHHHHIIHHIIIHHHHHHHHHHHHHHHHHHHHHHGHHHHHHHGFGGHHHHHHHHHHHHHHHHHHHHHHHHHHHHHHHHHHHHGHHHHHHHHHHHHHHHHHHHHHHHHHHHHHHHHHHGHHHHHHHHHHHGGHHHHHHHHHHHHHHGHHHHGHHHHHHHHHHHHHHHHHHHHHGHHHHHHHHHHHHGHHHHHHHGHHGGH
@M05620:45:000000000-G6HP7:1:1101:3928:9176 1:N:0:131
CATCCTGACCCTGAAGTACCCCGGCTTGATTTCTGACATTAGATCGGAAGAGCACACGTCTGAACTCCAGTCACTCTCGCTCATCTCGTATGCCGTCTTCTGCTTGAAAAAAAAAAAACCTAATAGCCCTACCTACCAGATAGCTAGGTCATCACGAATATTATACGAAGTGTTTGTAAATAGTTTCTAGGAGTGTGAAGTATGTGACGAAATGTCCTAGTTGAGAGATATCATATCTGACTCGTCTAACT
+
BBBBBFFFFFFFGGGGGGGGGGG?FGGGHHHHHHFGHHHHHFFHHHGEFGHHGHHHHGHGHGHHHHHHHHHHHHFGFG?11?EHHHHCFGHHHHGGGHGHHGHHHHHHHHHGGFGC<<//0<<1111100000110011011111110<0<0000.....000000..;..000///000000009000090//.;000000900000..-..00009000//;/;/.//;//////:////9.;...9/;
@M05620:45:000000000-G6HP7:1:1101:3910:9177 1:N:0:131
CATCCTGACCCTGAAGTACCCCGGCTTGATTTCTGACATTAGATCGGAAGAGCACACGTCTGAACTCCAGTCACTCTCGCGCATCTCGTATGCCGTCTTCTGCTTGAAAAAAAAAAAAAAAACACGATGTATCTGTACTAAACCTGGAGTAATCATATAGACGAGTTGAGCTGGATTTCATTCGCAATTTTAGATAGTACGACAGTTGATTGGTGTAGTGTTTAGAGGTATGGACATGTGTTGCGATGAAG
+
CCDDDFFFFFFFGGGGGGGGGGGGGGGGHHHHHHHHHHHHHHHHHHGDGGHHHHHHHGHHHGHHHHHHHHHHHHHHHHGGGGGGGHHHGGHHHHGGGHGHHHHHHHHHGHHFDCGB<//-<-<...-...<000000000000//../.0/;000;000;00.-;..000000/.000000000....0000/0000000...--0000000.:..000/00/0000/0000/00000000/.0--..000
@M05620:45:000000000-G6HP7:1:1101:19990:9179 1:N:0:131
CATCCTGACCCTGAAGTACCCCGGCTTGATTTCTGACATTAGATCGGAAGAGCACACGTCTGAACTCCAGTCACTCTCGCGCATCTCGTATGCCGTCTTCTGCTTGAAAAAAAAAAACAACACTCTTCATTTATTTTTCATCCTTTCTCCCTACCTCCTGATCCTATCCCTGTCTCGCCACTCTTTTCTTCAAGTAATCACCTTTTTATTCTATTTCCCTTTTATCCCTCTCCCTTCCTCCACTCCATATC
+
BCCCCFFFFFFFGGGGGGGGGGGGGGGGHHHHHHHHHHHHHHGHHHG2FGHHHHHGHGHHHGGHHHHHHGHHHHHHHHGGGGGFGHHHGGHGHHGGGHGHHHHHHHHHHHG?FGGC<//////10111111>1>=GB1>1=<11>F11==//<<CD0CB/00==00<0//0;:/0;/.-.9//;FB00000;0;000990C/;9BFB.00900;CFGBBBFFF/////9.9/9/;99/BBF.;;B.//:9F
@M05620:45:000000000-G6HP7:1:1101:27096:9179 1:N:0:131
CATCCTGACCCTGAAGTACCCCGGCTTGATTTCTGACATTAGATCGGAAGAGCACACGTCTGAACTCCAGTCACTCTCGCGCATCTCGTATGCCGTCTTCTGCTTGAAAAAAAAAAAAAATCATTCTGGTTTCTTTCTTTGTTCTTTTCCCCATCAACCTACAACTATCATTTTTTCTCTAATTCCGACCTATTTAATTATTCATTATTAACCACTTTTTGTTCGCTCTTAGACTCACTCCGTAAATGATC
+
BBBBBFFFFFFFGGGGGGGGGGGGGGGGHGHHHHHHHHHHFHGHGHGAFFFHHHHHGGHHGGHHHHHHHHHGHFHHHHGGGGGGGFGHGFGFHHGGGHGHHHHFHGHEBFC/>>CD<//-011111<11110000<0=0<00/0000000DC://00/.///;0///000<00;0-/0000;;000/.--90000;000/9/9/////////9/99/;//9.;/.;.9.////;//////......9;///
@M05620:45:000000000-G6HP7:1:1101:26594:9185 1:N:0:131
CATCCTGACCCTGAAGTACCCCATTGAGCATGGCATCGTCACCAACTGGGACGACATGGAGAAGATCTGGCACCACACCTTCTACAACGAGCTGCGCGTGGCCCCGGAGGAGCACCCAGTGCTGCTGACCGAGGCCCCCCTGAACCCCAAGGCCAACAGAGAGAAGATGACTCAGGTGAGGCTCGGCCGACGCCCGTGCTCCTCCCGTCCTTTCCCCAGTCATTTTCTGCCCGGCTTGATTTCTGACATTA
+
CCCCCFFFFFFFGGGGGGGGGGGHHHHHHHHHHHHHHGHHHGHHHGHHHHGHGGGGGHHHHHHHHHHHHHHHHGHHHGGHHHHHHHHHGGFGGHHGGGGGGGHHGGGGGGGGHHHHGGHHHHHHHHHHHHGGGGGGGGGGGGHHHHGGGGHGHHGGGGGGGGGGGGGGGGGGGGGGGGGGGGGGFFFFFFDFFFFFFFFFFFFFFFFFFFFFFFFFFFFFFFFFFFFFFFFFFFFFFF;FFFFFF;9BFF/
@M05620:45:000000000-G6HP7:1:1101:27146:9333 1:N:0:131
ATCTCTATCTCCTAAAAACCTGTTTAGATTTGGAGATAGACCTTCAGGTTTTTCATCATTTTCTGCATGAATTATACATTGACCACGTTCCAGCGTGGTCAGTTTGCAGCATTCTGTTATTTTGTTTGACAGAGTGTCTTGTTGAGAACATATGTAGGACATGATTTTTTCCTGCAACAGGGAAAATAAAGTATAAGTTTTAAAGATTTATTCTTTAATAAAGGATCTCAAAGCCAGCTTTAGAAAAAGGA
+
>>3>ADFFFFFFFGGGGGGFFGBGHHFGDGHB5BFG4FEHHHHGFHHHHHGCEGDFA5DHFFHDGGHHHHBGHHHHHEHHHEFHGHGHHHHHHGCEDEHHGHHHHHHHHHHHHHHHHHFHHHHHHHHHHHHGHHHHHHHHHHHHHHGHHGFFHHHHHHHHHHHHHHHHHGHHHHHHHHAHHGGHGHHHHHHFDGHHHHHHHHHHHHHHGDHHHHHHHGHHFEGGHHHHGHHHHG.GHFGHHHGFFHFFGGH
@M05620:45:000000000-G6HP7:1:1101:26707:9340 1:N:0:131
ATCTCTATCTCCTAAAAACCTGTTTAGATTTGGAGATAGACCTTCAGGTTTTTCATCATTTTCTGCATGAATTATACATTGACCACGTTCCAGCGTGGTCAGTTTGCAGCATTCTGTTATTTTGTTTGACAGAGTGTCTTGTTGAGAACATATGTAGGACATGATTTTTTCCTGCAACAGGGAAAATAAAGTATAAGTTTTAAAGATTTATTCTTTAATAAAGGATCTCAAAGCCAGCTTTAGAAAAAGGA
+
BCCCCFFFFFFFGGGGGGGGGGHHHHHHHHHHHHHHHHHHHHHHHHHHHHHGGHHHHHHHHIHHHHHHHHHHHHHHHHHHHHHHHHGHHHHHHHGGGGHHHHHHHHHGHHHHHHHHHHHHHHHHHHHHHHHHHHHHHHHHHHHHHHHHHHHHHHHHHHHHHHHHHHHHHGHHHHHHHHHHHGGHHHHHHHHHHHHHHFGHHHHHHHHHHHHHHHHHHHHHHHHHFHHHHHHHHHHHHGHHHHGHGHHHGGG
@M05620:45:000000000-G6HP7:1:1101:27156:9348 1:N:0:131
ATCTCTATCTCCTAAAAACCTGTTTAGATTTGGAGATAGACCTTCAGGTTTTTCATCATTTTCTGCATGAATTATACATTGACCACGTTCCAGCGTGGTCAGTTTGCAGCATTCTGTTATTTTGTTTGACAGAGTGTCTTGTTGAGAACATATGTAGGACATGATTTTTTCCTGCAACAGGGAAAATAAAGTATAAGTTTTAAAGATTTATTCTTTAATAAAGGATCTCAAAGCCAGCTTTAGAAAAAGGA
+
BBBBBFFFFFFFGGGGGGGGGGGHHHHHGHHHHHHHHHHHHHHHHHGHHHHGGHHHHHHHHHHHHHHHHHHHHHHHHHGHHHGHHHGHHHHHHHGGGGHHHHHHHHHHHHHHHHHHHHHHHHHHHHHHHHGHHHHHHHHHHHHHHHHHHHHHHHHHHHHHHHHHHHHHHGHHHHHHHHHHHGEHHHHHHHHHHHHHHGHHHHGHHHHHHHHHHHHHHHHHHHHHGHHHHHHHHHHHHGHHHHGCFGHHGGH
@M05620:45:000000000-G6HP7:1:1101:4529:9355 1:N:0:131
ATCTCTATCTCCTAAAAACCTGTTTAGATTTGGAGATAGACCTTCAGGTTTTTCATCATTTTCTGCATGAATTATACATTGACCACGTTCCAGCGTGGTCAGTTTGCAGCATTCTGTTATTTTGTTTGACAGAGTGTCTTGTTGAGAACATATGTAGGACATGATTTTTTCCTGCAACAGGGAAAATAAAGTATAAGTTTTAAAGATTTATTCTTTAATAAAGGATCTCAAAGCCAGCTTTAGAAAAAGGA
+
CCCCCFFFFFFFGGGGGGGGGGHHHHHHHHHHHGHHHHHHHHHHHHHHHHHGGHHHHHHHGHHIHHHHHHHHHHHHHHHHHHHHHHGHHHHHHHGGGGHHHHHHHHHHHHHHHHHHHHHHHHHHHHHHHHHHHHHHHHHHHHHHHHHHHHHHHHHHHHHHHHHHHHHHHGHHHHHHHHHHHGGGHHHHHGHHHHHHHFGHHHHHHHHHHHHHHHHHHHHHHHHHHHHHHHHGHGHHHGHHHHHHHHHHGGG
@M05620:45:000000000-G6HP7:1:1101:26701:9360 1:N:0:131
ATCTCTATCTCCTAAAAACCTGTTTAGATTTGGAGATAGACCTTCAGGTTTTTCATCATTTTCTGCATGAATTATACATTGACCACGTTCCAGCGTGGTCAGTTTGCAGCATTCTGTTATTTTGTTTGACAGAGTGTCTTGTTGAGAACATATGTAGGACATGATTTTTTCCTGCAACAGGGAAAATAAAGTATAAGTTTTAAAGATTTATTCTTTAATAAAGGATCTCAAAGCCAGCTTTAGAAAAAGGA
+
CCCCCFFFFFFFGGGGGGGGGGHHHHHHHHHHHHHHHHHHHHHHHHHHHHHGGHHHHIHHIIHIHHHHHHHHHHHHHHHHHHHHHHGHHHHHHHGGGGHHHHHHHHHHHHHHHHHHHHHHHHHHHHHHHHHHHHHHHHHHHHHHHHGHGHHHHHHHHHHHHHHHHHHHHGHHHHHHHHHHHGGHHHHHHHHHHHHHHGGHHHHHHHHHHHHHHHHHHHHHHHHHHHHHHHHHHHHHHGHHHHHHHGHHGGH
@M05620:45:000000000-G6HP7:1:1101:4536:9372 1:N:0:131
ATCTCTATCTCCTAAAAACCTGTTTAGATTTGGAGATAGACCTTCAGGTTTTTCATCATTTTCTGCATGAATTATACATTGACCACGTTCCAGCGTGGTCAGTTTGCAGCATTCTGTTATTTTGTTTGACAGAGTGTCTTGTTGAGAACATATGTAGGACATGATTTTTTCCTGCAACAGGGAAAATAAAGTATAAGTTTTAAAGATTTATTCTTTAATAAAGGATCTCAAAGCCAGCTTTAGAAAAAGGA
+
BCCCCFFFFFFFGGGGGGGGGGHHHHHHHHHHHFHHHHHHHHHHHHHHHHHGGHHHHHHHHHHHHHHHHHHHHHHHHHHHHHHHHHGHHHHHHHGGGGHHHHHHHHHHHHHHHHHHHHHHHHHHHHHHHHHHHHHHHHHHHHHHHHHHHHHHHHHHHHHHHHHHHHHHHGHHHHHHHHHHHGGHHHHHHHHHHHHHHGGHHHHHHHHHHHHHHHHHHHHHHHHHHHHHHHHHHGHHHGHHHHHHHGHFGGH
@M05620:45:000000000-G6HP7:1:1101:14916:9392 1:N:0:131
ATCTCTATCTCCTAAAAAGGAAGAAAGGGGAGGGAAGATCGGAAGAGCACACGTCTGAACTCCAGTCACTCTCGCGCATCTCGTATGCCGTCTTCTGCTTGAAAAAAAAAAAAAAAACTCATCGCATCTCCCCACCCGCTTAACCTCTCACTACCCTGTCAACACAGAACTATATCGCTTCTCCCACCGTGTACCTTAGCCCCTCCTACCAGGATCCTCCCTTCGGACTCCTAGCTTATACATTCGCTACC
+
ABBBBFFFFFFFGGGGGGEGGGHA4FGHGGGGGGDGGFGHHGGFGFHHHHHHGHHHGHHHHHHHHHHHHHHHHGGGGGFGHHHGGHHHHGGGHGHGEHHHGF?GDGCCG?BD//-<<<00000/.<.-000/./...---..0000/0/;000//.0/0/000;.../;/9B////.....////......9./////////....9//.//.;//.;9/..9....--//////////9//////...-.
@M05620:45:000000000-G6HP7:1:1101:14915:9411 1:N:0:131
ATCTCTATCTCCTAAAAAGGAAGAAAGGGGAGGGAAGATCGGAAGAGCACACGTCTGAACTCCAGTCACTCTCGCGCATCTCGTATGCCGTCTTCTGCTTGAAAAAAAAAAAAAACAAGAAAAAAAATTGTACCACCTAGTAATTTAGATATATGAAATATGCAAAAACACTATACTTTTAAATTGGTAGAATGCATACAAGTGCGAAGGCCTGGACGGCTTAATAAGGTGTCAAGAAGGATTGGTTGATA
+
BBBBBFFFFFFFGGGGGGGGGGHG4FGHGGGGGGGHGHHHGGGGGHHGHHHHGHHHGHHHHHHHHHHHHHHHHGGGGGGCHHHGGHHHHGGGHGHHHHHHHG?GHGGGGGDG//-.><00000.-<-./0000000../0000000090;0000000090000000/....09000000009000;/////////9/9://////-;9-9../....-----//9//////////////.9//9.9../9/
@M05620:45:000000000-G6HP7:1:1101:17188:9421 1:N:0:131
CATCCTGACCCTGAAGTACCCCGGCTTGATTTCTGACATTAGATCGGAAGAGCACACGTCTGAACTCCAGTCACTCTCGCGCATCTCGTATGCCGTCTTCTGCTTGAAAAAAAAAAAATACATTAAATCCCTCTTTATCATCACTTCCTCACCAACTTGACACATGTCAATCTCCCTCCAATCTCCACTCACCACGCCTGTCTCTCCACCTACTTTGCACCCTTCATCGCCCCTGCCTATCGTCTCTCTCC
+
CCCCCFFFFFFFGGGGGGGGGGGGGGGGHHHHHHHHHHHHHHHHHHGGGGHHHHHHHGHHHGHHHHHHHHHHHHHHHHGGGGGGGHHHGGHHHHGGGHGHHHHHHHHHFHHE>BC@>/0=111111111<110011111111110000000..<../0000:0;0000;00;:00;//./00/0000/0//9.0......000000/09..0/00000009;./90099...-....00009/..90000/
@M05620:45:000000000-G6HP7:1:1101:18741:9467 1:N:0:131
CATCCTGACCCTGAAGTACCCCATTGAGCATGGCATCGTCACCAACTGGGACGACATGGAGAAGATCTGGCACCACACCTTCTACAACGAGCTGCGCGTGGCCCCGGAGGAGCACCCAGTGCTGCTGACCGAGGCCCCCCTGAACCCCAAGGCCAACAGAGAGAAGATGACTCAGGTGAGGCTCGGCCGACGCCCGTGCTCCTCCCGTCCTTTCCCCAGTCATTTTCTGCCCGGCTTGATTTCTGACATTA
+
CCCCCFFFFFFFGGGGGGGGGGGHHHHHHHHHHHHHHGHHHGHHHGHHHHHHGGGGGHHHHHHHHHHHHHHHHGHHHGGHHHHHHHHHGGGGGHHGGGGGGGHHGGGGGGGGHHHHGGHHHHHHHHHHHHGGGGGGGGGGGGHHHHGGGDHGHHGGGGGGGGGGGGGGGGGGGGGGGGGGGGGGFFFFFFFFFFFFFFFFFFFFFFFFFFFFFFFFFFFFFFFFFFFFFFFFFFFFFFFFFFFFFEFFFF0
@M05620:45:000000000-G6HP7:1:1101:24190:9481 1:N:0:131
ATCTCTATCTCCTAAAAACCTGTTTAGATTTGGAGATAGACCTTCAGGTTTTTCATCATTTTCTGCATGAATTATACATTGACCACGTTCCAGCGTGGTCAGTTTGCAGCATTCTGTTATTTTGTTTGACAGAGTGTCTTGTTGAGAACATATGTAGGACATGATTTTTTCCTGCAACAGGGAAAATAAAGTATAAGTTTTAAAGATTTATTCTTTAATAAAGGATCTCAAAGCCAGCTTTAGAAAAAGGA
+
CCCDDFFFFFFFGGGGGGGGGGHHHHHHHHHHHHHHHHHHHHHHHHHHHHHGGHHHHHHHHHHHIHHHHHHHHHHHHHHHHHHHHHGHHHHHHHGGGGHHHHHHHHHHHHHHHHHHHHHHHHHHHHHHHHHHHHHHHHHHHHHHHHHHHHHHHHHHHHHHHHHHHHHHHGHHHHHHHHHHHGGHHHHHHHHHHHHHHHHHHHHHHHHHHHHHHHHHHHHHHHHHHHHHHHHHHHHHHGHHHGHHHHHHGGH
@M05620:45:000000000-G6HP7:1:1101:18736:9484 1:N:0:131
CATCCTGACCCTGAAGTACCCCATTGAGCATGGCATCGTCACCAACTGGGACGACATGGAGAAGATCTGGCACCACACCTTCTACAACGAGCTGCGCGTGGCCCCGGAGGAGCACCCAGTGCTGCTGACCGAGGCCCCCCTGAACCCCAAGGCCAACAGAGAGAAGATGACTCAGGTGAGGCTCGGCCGACGCCCGTGCTCCTCCCGTCCTTTCCCCAGTCATTTTCTGCCCGGCTTGATTTCTGACATTA
+
BCCCCFFFFFFFGGGGGGGGGGGHHHHHHHHHHHHHHGHHHGHHHGHHHHHHGGGGGHHHHHHHHHHHHHHHHGHHHGGHHHHHHHHHGGGGGHHGGGGGGGHHGGGGGGGGHHHHGGHHHHHHHHHHHHGGGGGGGGGGGGGHHHGGGGHGHHGGGGGGGGGGGGGGGGGGGGGGGGGGGGGGFFFFFFFFFFFF@FDFFFFFFFFFFFFFFFFFFFFFFFFFFFFFFFFFFFFFFFAFFFFFFFFFFF0
@M05620:45:000000000-G6HP7:1:1101:24184:9500 1:N:0:131
ATCTCTATCTCCTAAAAACCTGTTTAGATTTGGAGATAGACCTTCAGGTTTTTCATCATTTTCTGCATGAATTATACATTGACCACGTTCCAGCGTGGTCAGTTTGCAGCATTCTGTTATTTTGTTTGACAGAGTGTCTTGTTGAGAACATATGTAGGACATGATTTTTTCCTGCAACAGGGAAAATAAAGTATAAGTTTTAAAGATTTATTCTTTAATAAAGGATCTCAAAGCCAGCTTTAGAAAAAGGA
+
CCCCCFFFFFFFGGFGGGGGGGHHHHHHHHHHHHHHHHHHHHHHHHHHHHHGGHHHHHHHIHIHHHHHHHHHHHHHHHHHHHHHHHGHHHHHHHGFGGHHHHHHHHHHHHHHHHHHHHHHHHHHHHHHHHHHHHHHHHHHHHHHHHHGHHHHHHHHHHHHHHHHHHHHHGHHHHHHGHHHHGGHHHHHHHHHHHHGHGHHHHGHHHHHHHHHHHHHGHHHHHHHHHHHHGHHHHHHHGGHHHHHGGHHGGG
@M05620:45:000000000-G6HP7:1:1101:6717:9515 1:N:0:131
AAACCAAGCAGACATGAGGTCAGCTAGATCGGAAGAGCACACGTCTGAACTCCAGTCACTCTCGCGCATCTCGTATGCCGTCTTCTGCTTGAAAAAAAAAAAAAAAAAAACAAAACAAAACAGTCAACCCGATAGTATACAAATGTCCTCGCATATATCACGCTCAAAAAAAATGTAAAAACTCTGACGCATCATCACAACTGTTGCCACACTGAATCATTCTATCACGGAGCTCGTAGCACAGCCACTCT
+
@A?ABAABAFFFGFGGF4ABBGFGHFFBFHF2EEECAFCHGHAGFHGGFHGHHHBDGG5FGFHGGECCFGFGACEH3@FEEEGG4GBFGHGFCB3F/E/@B//>///---<.<<.C....../00000..----.0;0000000000000.--..900000.....///.--9.////;/;.99////..-:-///////./////////;.9///////9;//////..-:-.;.-...:/......///
@M05620:45:000000000-G6HP7:1:1101:16184:9530 1:N:0:131
CATCCTGACCCTGAAGTACCCCGGCTTGATTTCTGACATTAGATCGGAAGAGCACACGTCTGAACTCCAGTCACTCTCGCGCATCTCGTATGCCGTCTTCTGCTTGAAAAAAAAAAAAAAAAAAGAAAAAAAATAAGAAATAAAATATGAAAATACAAAATGAAAAAAAATTGTTGTAAGAATAAAGGAGCATGAGTGTCATATAGAAATGGAAACATGCGCTAAGACGCTGACTGTACACGTTGCGAAGA
+
BCCCCFFFFFFFGGGGGGGGGGGGGGGGHHHHHHHGHHHHHHHHHHGGGGHHHHHHHGHHHGHGHHHHHHHHHHHHHHGGGGGGGHHHGGHHHHGFGHGHHHHHHHHGHHHEBBDB><<----<...//.---.00090/0000000000000000000.000000.---.////.;////////////...;//////////:////////////////..--.9/9.-...////////.9:.9----.
@M05620:45:000000000-G6HP7:1:1101:11832:9543 1:N:0:131
CATCCTGACCCTGAAGTACCCCGGCTTGATTTTGACATTAGATCGGAAGAGCACACGTCTGAACTCCAGTCACTCTCGCGCATCTCGTATGCCGTCTTCTGCTTGAAAAAAAAAAAAAAAAACAGATGAAGTAAAAAAAAATGTTTATGTATACGAGAGACTAGTTATTCTAGCTGTACATATTCGCTCGCATTTTTTCAGGTAATCTGTATTAGATCAGCTAGATTCTAGCTATACTTGATACCGTGTAT
+
CCDCCFFFFFFFGGGGGGGGGGGGGGGGHHHHHHGHHHHHHHHHHGGGGHHGHHHHGHHHGHHHHHHHHHHHHHHHHGGGGGFGHHHGGHEHHGGGHGHHHHHHHGGHHHGGGGG<//-<<-..//000<0:00000----.0:00000;:000....-./00:000000000000:0000:000/.9.---:.000:/0000000000:000000000000000000000:0000:00000000..../0
@M05620:45:000000000-G6HP7:1:1101:4663:9549 1:N:0:131
TACCTGTACTGGGGAAGCATCGCCATTCCTACCCTAAAGATCGGAAGAGCACACGTCTGAACTCCAGTCACTCTCGCGCATCTCGTATGCCGTCTTCTGCTTGAAAAAAAAAAAATTTATTATGTGTGAAGCTGTGTGTTGTTTAGTCACTCAGTAAGACCTGCATTGAACCTGCACAAGGTCTGATGCGTTCGTATTTTTACCTCTCTATTCTTTATTTCTGGCTTTCCCGGCCACTATTAGATGCTGTC
+
CCCCCFFFFFFFGGGGGGGGGGGG?FHHHHHHHHHHGHHHHHHGGGGHHGGHHHGHHHGGHHHHHHHHHHHHHHHGGGGCEEHHHGFHHHHGGEHGGHFFHHGAGHHHGGGGF//?1<11111@@1<0111111>0>0>FH0.011000=00/0000000<<C./00:00;:/;./:0:;.000/000;-.....//:000::0;09/:0;000:B/////////;.///:.----./////////9////
@M05620:45:000000000-G6HP7:1:1101:22049:9572 1:N:0:131
ATCTCTATCTCCTAAAAACCTGTTTAGATTTGGAGATAGACCTTCAGGTTTTTCATCATTTTCTGCATGAATTATACATTGACCACGTTCCAGCGTGGTCAGTTTGCAGCATTCTGTTATTTTGTTTGACAGAGTGTCTTGTTGAGAACATATGTAGGACATGATTTTTTCCTGCAACAGGGAAAATAAAGTATAAGTTTTAAAGATTTATTCTTTAATAAAGGATCTCAAAGCCAGCTTTAGAAAAAGGA
+
CCCDDFFFFFFFGGGGGGGGGGHHHHHHHHHHHHHHHHHHHHHHHHHHHHHGGHHHHIHHHHHIHHHHHHHHHHHHHHHHHHHHHHGHHHHHHHGGGGHHHHHHHHHHHHHHHHHHHHHHHHHHHHHHHHHHHHHHHHHHHHHHHHGHHHHHHHHHHHHHHHHHHHHHHGHHHHHHHHHHHGGHHHHHHHHHHHHHHGGHHHHHHHHHHHHHHHHHHHHHHHHHHHGHHGHHHHHHHGHHHHHHHGHHGGG
@M05620:45:000000000-G6HP7:1:1101:10149:9629 1:N:0:131
AAACCAGAAGACATGAGGTCAGCTAGATCGGAAGAGCACACGTCTGAACTCCAGTCACTCTCGCGCATCTCGTATGCCGTCTTCTGCTTGAAAAAAAAAAAACCACTCTCCACCCCCCCCTCTTCTTCCCACTACCCCTCTACCCCCCCCCTCCCCCCCCTCTCCTCTCCCCTCTATGCCTCTCGGCCACCTCCCTTCACCCACCCACCCTTTTCACTTCCGATCTTCGACTGTCTTGCTTATCTCCCTTC
+
BBBBBBBFFFFFGGFGGGGGGGHHFHHHHHGGGGHHHHHHHGHHHGHFHHHHHHHHHHHHHHGGGGGGCHHFFGHHHHGGGHGHHHHHHH1GHHHGCFFG<////?22222220/<</-<-./0=0000<0../:;.C.C/000;.:-;;--9....----..9/9.///:9.;.//////;;B....-.9..9;./.9//..9.D.....//;9/////9...-99/..;../////9///////9/.9.
@M05620:45:000000000-G6HP7:1:1101:11052:9632 1:N:0:131
ATCTCTATCTCCTAAAAACCTGTTTAGATTTGGAGATAGACCTTCAGGTTTTTCATCATTTTCTGCATGAATTATACATTGACCACGTTCCAGCGTGGTCAGTTTGCAGCATTCTGTTATTTTGTTTGACAGAGTGTCTTGTTGAGAACATATGTAGGACATGATTTTTTCCTGCAACAGGGAAAATAAAGTATAAGTTTTAAAGATTTATTCTTTAATAAAGGATCTCAAAGCCAGCTTTAGAAAAAGGA
+
BBBBBFFFFFFFGGGGFGGGGGHHHHGHHHHHHHHHHHHHHHHHHHHHHHHGGHGHHHHHHHHHHHHHHFHHHHHHHHHHHHHHHHGHHHHHHHGGGGHHHHHHHHHHHHHHHHHHHHHHHHHHHHHHGHHGHHHHHHHHHHHHGHHFHHHHHHHGHHHHHHFGHHHHHGHHHHHGDHFHHGGHHHFGGGHHHGHHHHHHHHHHHHHHHHHHHHHHHGHGGGFHHHHHHHHHHHHGHGHHHHGGHHFAEGC
@M05620:45:000000000-G6HP7:1:1101:11069:9646 1:N:0:131
ATCTCTATCTCCTAAAAACCTGTTTAGATTTGGAGATAGACCTTCAGGTTTTTCATCATTTTCTGCATGAATTATACATTGACCACGTTCCAGCGTGGTCAGTTTGCAGCATTCTGTTATTTTGTTTGACAGAGTGTCTTGTTGAGAACATATGTAGGACATGATTTTTTCCTGCAACAGGGAAAATAAAGTATAAGTTTTAAAGATTTATTCTTTAATAAAGGATCTCAAAGCCAGCTTTAGAAAAAGGA
+
CCCCCFFFFFFFGGGGGGGGGGGHHHHHHHHHHHHHHHHHHHHHHHHHHHHGGHHHHHHHHHHHHHHGHHHHHHHHHHHHHHHHHHGGHHHHHHGGGGHHHHHHHHHHHHHHHHHHHHHHHHHHHHHHHHHHHHFHHHHHHHHHHHHHHHHHHHHHHHHHHHHHHHHHHGHHHHHHHHHHHGGHHHHHGGHHHGHHHGHHHHHHHHHHGHHHHHHHHHHHHHHHHHHHHHHHHFFHHGHHHHGHHHHHGGG
@M05620:45:000000000-G6HP7:1:1101:3892:9657 1:N:0:131
CATCCTGACCCTGAAGTACCCCGGCTTGATTTCTGACATTAGATCGGAAGAGCACACGTCTGAACTCCAGTCACTCTCGCGCATCTCGTATGCCGTCTTCTGCTTGAAAAAAAAAAAAAAAAAAAGAAAAAAACGCCAAACAAACTAATAAATTAGATACATGTAATGATCCATAAAATTGAAGAAGATAAGAGCTGTTGTATAAAGCAAATTGTTGTTAAAACGACGGTAAAGCAGAGCGAGACTTGAGA
+
CCDDDFFFFFFFGGGGGGGGGGGGGGGGHHHHHGHHHHHHHHHHHHGGGGHHHHHHHGHHHGHHHHHHHHHHHHHHHHGGGGGGFHHHGGHHHHGGGHGHHHHHHHHHFHHGGFGC><<>---<-...//.:-.;--.-/.;...0::000000000000:00000000::0000:000:0000://:::000:/0000:/00000;00/000000.:.:0;00-.9--...0000//9/----.000009
@M05620:45:000000000-G6HP7:1:1101:19443:9668 1:N:0:131
AAACCAGAAGACATGAGGTCAGCTAGATCGGAAGAGCACACGTCTGAACTCCAGTCACTCTCGCGCATCTCGTATGCCGTCTTCTGCTTGAAAAAAAAAAACCCCTGAGTAGCACCCAGTGCTGCTGACCGAGGCCCCCCTTCACCCCAAGGCCAACATAGACACGATGACTCAGGTTAGGCTCGGCCGCCGCCCTGTCTCCTCCCGTCCTTTCCCCAGTCCTTCTCTTCCCGTCCTTATTTCTTACATTC
+
ABABBABFFFFFGGGGGGFGFFHHBGHHHHGGGGHHHHGHHEFHHEFFHHHHHHFHHHHHHHGGGGGGEHHHFFFFHH?FGCFGEGHDHHFCDF1E>EE?<??EG//??2?>?>GGG//?1??1FC11??/--<><EGGGG./0<CGG..;:;99.C.;0;009/.:;.0;FGB:/000;/C0A9-.;--9-@DC-.99:9BF:BE.;;;99/99BF../;/;;/;/:/9BB..9..//;/9;//9://;/
@M05620:45:000000000-G6HP7:1:1101:15306:9693 1:N:0:131
TACCTGTACTGGGGAAGCAATCGCCATTCCTACCCTAAAGATCGGAAGAGCACACGTCTGAACTCCAGTCACTCTCGCGCATCTCGTATGCCGTCTTCTGCTTGAAAAAAAAAAAAAACAAAGCGTAGTGGAGTAATGCATAAAATCGATATAGAAAAAAGACAAAAGAGAAATGAAGTTGAATGAGTAAGAAAAGTAAACTAAGCGAAAGTATATAGAAGTAAGTATTTAAAGTAAGAGTCATCGAGCAG
+
CBBCCFFFFFFFG?FGGGGGGGGGGGGHHHHHHHHHHEGHHHHHGGGGHHHHHHHGHHHGHHHHHHHHHHFHHHHHGGGGGGGHHHGGHHHHGEEHGHHHHHHHHHHHHGGGGD<<//<..000...-</.0<</00<0<000000:.:..-00000/.-.9////./:////00000000090;;0;0000////9/////9///-.--.9/////////:////////////9///;//9/////..-/
@M05620:45:000000000-G6HP7:1:1101:28228:9708 1:N:0:131
TACCTGTACTGGGGAAGAGCACACGTCTGAACTCCAGTCACTCTCGCGCATCTCGTATGCCGTCTTCTGCTTGAAAAAAAAAAACCATTCATCTTATTATACACATCCGCTCCGACAATTTCAGCTTATGAACTTTCTTTGTTTACACCACAAGAAACCTATATAAATCATTTTTAACCTACTACATACTACATCATTCCTAAATGTTTATCCTCCTATCTACTTCTCCCCATCACGCTTCTCTAAAACCC
+
CCCCCFFFFFFFGGFGGGGGGGHHGHHHGHHHHHHHHFHHHHHHHGGGGGGGHHHGGHHGHGGGHGHHHHHHHGHHGHGGGGEE<</334?44B4444?4222?B2FC?F?/<//<//11??1=1=?1111111111<1F1=<011110.<...//<<C/00=00000;000;;0.00:00/00:0;00;000;00;00000000;;09B00000:900;00000;090/.:/;00:9...00;00000..
@M05620:45:000000000-G6HP7:1:1101:15314:9710 1:N:0:131
TACCTGTACTGGGGAAGCAATCGCCATTCCTACCCTAAAGATCGGAAGAGCACACGTCTGAACTCCAGTCACTCTCGCGCATCTCGTATGCCGTCTTCTGCTTGAAAAAAAAAAAAAAAAAAAAAAACAAGAGAAAATACTAGTCTGGATAGATATAATACAATCAAAGAAAAAAGCTAAAATGTTCTTGTGTATGTCACAACTATCACACAAACATGCGCCTCTGAAACCTAGAGAGCGACTGATGAACA
+
DDCDDFFFFFFFGGFGGGGGGGGGGGGHHHHHHHHHGHHHHHHHGGGGHHHHHHHGHHHGHHHHHHHHHHHHHHHHGGGGGEEHHHFGHHHHGGGHGHHHHHHHHHHHHGGFCB<<>/----<---;...//./0:;0000000;00/000:0000000;0000000;0:.//.-..00::000000:0000/0:00000:0.00000000...9.000.;.9.:00:00.::000;..----.0;00000
@M05620:45:000000000-G6HP7:1:1101:8896:9724 1:N:0:131
ATCTCTATCTCCTAAAAACCTGTTTAGATTTGGAGATAGACCTTCAGGTTTTTCATCATTTTCTGCATGAATTATACATTGACCACGTTCCAGCGTGGTCAGTTTGCAGCATTCTGTTATTTTGTTTGACAGAGTGTCTTGTTGAGAACATATGTAGGACATGATTTTTTCCTGCAACAGGGAAAATAAAGTATAAGTTTTAAAGATTTATTCTTTAATAAAGGATCTCAAAGCCAGCTTTAGAAAAAGGA
+
CCCDDFFFFFFFGGGGGGGGGGHHHHHHHHHHHHHHHHHHHHHHHHHHHHHGGHHHHIIHHHIIIHHHHHHHHHHHHHHHHHHHHHGHHHHHHHGGGGHHHHHHHHHHHHHHHHHHHHHHHHHHHHHHHHHHHHHHHHHHHHHHHHHHHHHHHHHHHHHHHHHHHHHHHGHHHHHHHHHHHGGHHHHHHHHHHHHHHHHHHHHHHHHHHHHHHHHHHHHHHHHHHHHHHHHHHHHHHGHHHHGHHHHHGGH
@M05620:45:000000000-G6HP7:1:1101:25780:9736 1:N:0:131
ATCTCTATCTCCTAAAAAGGAAGAAAGGGGAGGGAAGATCGGAAGAGCACACGTCTGAACTCCAGTCACTCTCGCGCATCTCGTATGCCGTCTTCTGCTTGAAAAAAAAAAAACAAACAAAGCTCCCCCCTGAACCTGTTATCCGAAGCCCAATCCATCCTTCACTCACTGCCTTTATCCATGATTGTCTTTGGGAACAGCAAATCACACACCAATATAACGCAACAGCTTAATTAGACACATCACCCACT
+
BBBBBFFFFFFFGGGFGGEGFGH4EGHHGGGGGGEHGGHHHGGGGHHGHHHHGHHHGFHHHGHHGGHHHHHHHGGGGEDCHHGGGHGHHGFGHGHFHHHHHFHHHGGDCF><</?/0/0.0001>1...--</0/./.00000:...--....///000.0000000//;00:000000000000000//////../../...///////...9.//////.----...///////////..;///..9..
@M05620:45:000000000-G6HP7:1:1101:8891:9741 1:N:0:131
ATCTCTATCTCCTAAAAACCTGTTTAGATTTGGAGATAGACCTTCAGGTTTTTCATCATTTTCTGCATGAATTATACATTGACCACGTTCCAGCGTGGTCAGTTTGCAGCATTCTGTTATTTTGTTTGACAGAGTGTCTTGTTGAGAACATATGTAGGACATGATTTTTTCCTGCAACAGGGAAAATAAAGTATAAGTTTTAAAGATTTATTCTTTAATAAAGGATCTCAAAGCCAGCTTTAGAAAAAGGA
+
ABABBFFFFFFFGGGGGGGGGGHHHHHGHHHGHHHFHFHHHHHHHHHBHHHGGHHHHHHHHHHHHHHHHBFHHHHHHHHHHHHHHHGHHHHHHHGGGGHHHHHHHHHHHHHHHHHHHHHHHHHHHHHHHHHHHHHFHGHHHHHHGHEFHHHHHHHHHHHHHHHHHHHHHGHHHHHHHHFGFGGHHHGHHHHHHHHHHGHHHHHFHHGHHHHHHHHHHHHGFFHFHHHHHHHHHHHHHGHHHFHHHHHADFH
@M05620:45:000000000-G6HP7:1:1101:21682:9825 1:N:0:131
AGATTGGAAGAGCACACGTCTGAACTCCAGTCACTCTCGCGCATCTCGTATGCCGTCTTCTGCTTGAAAAAAAAAAAATTGACCAAGTTCAAACGTTTACAGTTTGCCGCATTCTGTTATTTTGTTTGACAGAGTGTCTTGATGCTCACATATGTAGGTCATGATTTTTTCCTGCAACTGGGAAAATAAAGTATACGTTCTAACGATTTATTCTTTCTTAACGTATCTCAAATCCAGCTTTCTACTCTTGA
+
AAAABFFFFFFFGGGGGGGGGGHHHHHHHHHHHHHHHHGGGGGGGHHHGGHHHHGGGHGHHHHHHHGHHHHGGGGG/>033B333/0?444443/B22/22223333B//>//2222@21=111000=1??10??11>><=1=1111=1>111=0<00000000=0<00-/0:00;00//:..0.;0:000;0;90.::/:000.9EA.0C000;;000000:9.090FB000;000/0000000000;00
@M05620:45:000000000-G6HP7:1:1101:9205:9831 1:N:0:131
CATCCTGACCCTGAAGTACCCCATTGAGCATGGCATCGTCACCAACTGGGACGACATGGAGAAGATCTGGCACCACACCTTCTACAACGAGCTGCGCGTGGCCCCGGAGGAGCACCCAGTGCTGCTGACCGAGGCCCCCCTGAACCCCAAGGCCAACAGAGAGAAGATGACTCAGGTGAGGCTCGGCCGACGCCCGTGCTCCTCCCGTCCTTTCCCCAGTCATTTTCTGCCCGGCTTTGATTTCTGACATT
+
CCCCCFFFFFFFGGGGGGGGGGGHHGHHHHHHHHGHHGHHHGHHHGHHHHHHGGGGGHHGHHHHHGHHHHHHHGHHHGGHHHHHHHHHGGGGGHHGGGGGGGHHGGGGGGGFHHHHGGHHHHHHHHHHHGGGGGGGGGGGGGHHHHGGGGGGHHGGGGGFGGGGGGGGGGFGFGGGGFGGGGFGD>ED=CDFFFFBDDDAFFFFFFFFFFFFBFFFFFF0B:BFFFFBFFFFD--:CBF09;:BBF0BFBF
@M05620:45:000000000-G6HP7:1:1101:5820:9865 1:N:0:131
ATCTCTATCTCCTAAAAACCTGTTTAGATTTGGAGATAGACCTTCAGGTTTTTCATCATTTTCTGCATGAATTATACATTGACCACGTTCCAGCGTGGTCAGTTTGCAGCATTCTGTTATTTTGTTTGACAGAGTGTCTTGTTGAGAACATATGTAGGACATGATTTTTTCCTGCAACAGGGAAAATAAAGTATAAGTTTTAAAGATTTATTCTTTAATAAAGGATCTCAAAGCCAGCTTTAGAAAAAGGA
+
AAACCFFFFFFFGGGGGGGGGGFHHHHHHHHHHGHFHHHHHHGHHHHHHHHGGHHHHHHHGIHHHHGHHHHHHHHHHHHHHGHHHHGHHHHHHHGEGGHHHHHHHHHHHHHHHHHHHHHHHHHHHHHHGHGHHHFHHHHHHHHHHHGHHHHHHHHGHHHHHHHHHHHHHGHHHHHHHHHHHGGHHHHHHGHHHGHHGGHGHHHHHGHHHHHHHHHHHGHHHHHHHHGHHHGGHCGHHGHHHHFHGFGHGGC
@M05620:45:000000000-G6HP7:1:1101:5832:9879 1:N:0:131
ATCTCTATCTCCTAAAAACCTGTTTAGATTTGGAGATAGACCTTCAGGTTTTTCATCATTTTCTGCATGAATTATACATTGACCACGTTCCAGCGTGGTCAGTTTGCAGCATTCTGTTATTTTGTTTGACAGAGTGTCTTGTTGAGAACATATGTAGGACATGATTTTTTCCTGCAACAGGGAAAATAAAGTATAAGTTTTAAAGATTTATTCTTTAATAAAGGATCTCAAAGCCAGCTTTAGAAAAAGGA
+
CCCCCFFFFFFFGGGGGGGGGGHHHHHHHHHHHGHHHHHHHHHHHHHHHHHGGHHHHHHHHHIHHHHHHHHHHHHHHHHHHHHHGHGHHHHHHHGGGGHHHHHHHHHHHHHHHHHHHHHHHHHHHHHHHHHHHHHHHHHHHGHHHHHHHHGHHHHHHHHHHHHHHHHHHGHHHHHHHHHHGGGHHHHHHGHHHHHHHGHHHHHHHHHHHHHHHHHHHHHHHGHHHHHHHHHHHHHHHGHHHHHHHHHHGGH
@M05620:45:000000000-G6HP7:1:1101:11944:9898 1:N:0:131
CATCCTGACCCTGAAGTACCCCGGCTTGATTTCTGACATTAGATCGGAAGAGCACACGTCTGAACTCCAGTCACTCTCGCGCATCTCGTATGCCGTCTTCTGCTTGAAAAAAAAAAAAAAACAAATAGGAGAACTAGTCGACCCTCGGTCGTTAAAGTAAGGAGCTACGATGCAGTGAGTCGAAAGTGTGTACCGTATCTCGACGATTACGGGGAGGTGGATGTAGACAGCGAGCACCGAGATCGTGTAGC
+
CCDDDFFFFFFFGGGGGGGGGGGGGGGGHHHHHHHHHHHHHHHHHHGGGGHHHHHHHGHHHGHHHHHHHHHHGHHHHHGGGGGGFHHHGGHHHHGGGHGHHHHHHHHHFHHFGGFC><>--..><00000<..<00<00..---/.-...--...00000000...00.....<0000000-....0000.000.....00.0---...0..-----....00000000/.-----..----.0./../00
@M05620:45:000000000-G6HP7:1:1101:15959:9900 1:N:0:131
TACCTGTACTGGGGAAGAGCACACGTCTGAACTCCAGTCACTCTCGCGCATCTCGTATGCCGTCTTCTGCTTGAAAAAAAAAAAAAAAAAAAGGCAAAGAAGCTAAAAAGCAATATAAACCAATGTAATAGTATAAATACATGAGAATAAAATGAACTGATGATATAAAATGATTGTAACCAGGCGAGGAATGAATGGATTCAAAGGACGTGAGTTAGTGGGATTATGAGTGTTTTTAAAATCATTGTTTT
+
CDCDDFFFFFFFGGGGGGGGGGHHGHHHGHGHHHHHHHHHHHHHHGGGGGGGHHHGGHHHHGGGHGHHHHHHHHHHHHGGGEE><</////<///00000<01111111.00/000000<<..000=00000000000000000000000000000000000<<0000000000:0<00:00...-<---/000000000000000//.-...9000000...</0000000:0//..000000:::00<F
@M05620:45:000000000-G6HP7:1:1101:20058:9912 1:N:0:131
ATCTCTATCTCCTAAAAACCTGTTTAGATTTGGAGATAGACCTTCAGGTTTTTCATCATTTTCTGCATGAATTATACATTGACCACGTTCCAGCGTGGTCAGTTTGCAGCATTCTGTTATTTTGTTTGACAGAGTGTCTTGTTGAGAACATATGTAGGACATGATTTTTTCCTGCAACAGGGAAAATAAAGTATAAGTTTTAAAGATTTATTCTTTAATAAAGGATCTCAAAGCCAGCTTTAGAAAAAGGA
+
CCCCCFFFFFFFGGGGGGGGGGHHHHHHHHHHHHHHHHHHHHHHHHHHHHHGGHHHHIHHHIHIIHHHHHHHHHHHHHHHHHHHHHGHHHHHHHGGGGHHHHHHHHHHHHHHHHHHHHHHHHHHHHHHHHHHHHHHHHHHHHHHHHHHHHHHHHHHHHHHHHHHHHHHHGHHHHHHHHHHHGGHHHHHHHHHHHHHHHHHHHHHHHHHHHHHHHHHHHHHHHHHHHHHHGHHHHHHHGHHHHHHHGHHGGH
@M05620:45:000000000-G6HP7:1:1101:12024:9917 1:N:0:131
CATCCTGACCCTGAAGTACCCCGGCTTGATTTCTGACATTAGATCGGAAGAGCACACGTCTGAACTCCAGTCACTCTCGCGCATCTCGTATGCCGTCTTCTGCTTGAAAAAAAAAAAAAAAAAAGACACAAAAATCCTAAAATGAAATGAAAAACTAAAAAAAAGAAGAATATTGGACGAGAATTTAGAGCGCGAGAATAGTAAGGACAATAACGATAAGATACCTAGATAAGGACGTTAATACATCTATT
+
CCDDDFFFFFFFGGGGGGGGGGGGGGGGHHHHHHHHHHHHHHHHHHGGGGHHHHHHHGHHHGHHHHHHHHHHHHHHHHGGGGGGFHHHGGHHHHGFFHGHHHHHHHHHFHHGGGGD>/<->-<<.<////.....000000000000;00000..00;000---..:/0/:00000:0---.900000000----9-.000:0000;:/:0000.....0000000000000000.-../.0000000000
@M05620:45:000000000-G6HP7:1:1101:26210:9932 1:N:0:131
ATCTCTATCTCCTAAAAACCTGTTTAGATTTGGAGATAGACCTTCAGGTTTTTCATCATTTTCTGCATGAATTATACATTGACCACGTTCCAGCGTGGTCAGTTTGCAGCATTCTGTTATTTTGTTTGACAGAGTGTCTTGTTGAGAACATATGTAGGACATGATTTTTTCCTGCAACAGGGAAAATAAAGTATAAGTTTTAAAGATTTATTCTTTAATAAAGGATCTCAAAGCCAGCTTTAGAAAAAGGA
+
BCCCCFFFFFFFGGGGGGGGGGHHHHHHHHHHHHHHHHHHHHHHHHHHHHHGGHHHHIHHHHIIHHHHHHHHHHHHHHHHHHHHHHGHHHHHHHGGGGHHHHHHHHHHHHHHHHHHHHHHHHHHHHHHHHHHHHHHHHHHHHHHHHHHHHHHHHHHHHHHHHHHHHHHHGHHHHHHHHHHHGGHHHHHHHHHHHHHHHHHHHHHHHHHHHHHHHHHHHHHHHHHHHHHHHHHHHHHHGHHHHHHHGHHGGH
@M05620:45:000000000-G6HP7:1:1101:10744:9943 1:N:0:131
ATCTCTATCTCCTAAAAACCTGTTTAGATTTGGAGATAGACCTTCAGGTTTTTCATCATTTTCTGCATGAATTATACATTGACCACGTTCCAGCGTGGTCAGTTTGCAGCATTCTGTTATTTTGTTTGACAGAGTGTCTTGTTGAGAACATATGTAGGACATGATTTTTTCCTGCAACAGGGAAAATAAAGTATAAGTTTTAAAGATTTATTCTTTAATAAAGGATCTCAAAGCCAGCTTTAGAAAAAGGA
+
CBCCCFFFFFFFGGGGGGGGGGHGHHHHHHHHHHHHHHHHHHHHHHHHHHHGGHHHHHHHHIIHIHHHHHHHHHHHHHHHHHHHHHGHHHHHHHGGGGHHHHHHHHHHHHHHHHHHHHHHHHHHHHHHHHHHHHHHHHHHHHHHHHHHHHHHHHHHHHHHHHHHHHHHHGHHHHHHHHHHHGGHHHHHHHHHHGHHHGHHHHGHHHHHHHHHHHHHHHHHHHHHHHHHHGHHHHHHHGHHHHGHHHHHGGH
@M05620:45:000000000-G6HP7:1:1101:10723:9944 1:N:0:131
ATCTCTATCTCCTAAAAACCTGTTTAGATTTGGAGATAGACCTTCAGGTTTTTCATCATTTTCTGCATGAATTATACATTGACCACGTTCCAGCGTGGTCAGTTTGCAGCATTCTGTTATTTTGTTTGACAGAGTGTCTTGTTGAGAACATATGTAGGACATGATTTTTTCCTGCAACAGGGAAAATAAAGTATAAGTTTTAAAGATTTATTCTTTAATAAAGGATCTCAAAGCCAGCTTTAGAAAAAGGA
+
AAAAAFDFFFFFGFGGBGGGGGHHHGHHHHHHH1GAGGHGHHHHHHHGHHHGGHFHHFHHHHHHGHFHHFFHHHHHHHHHHGHHFHGHHHHFGHGGFGHHFHHHHHHHGHHHHHHHHHHHHHHHHHHGHHFGGHHHHHHHHHHHGHHGHFHFHHFEHHFHHHFBGHHHHGHHHHH0GGHHH/FHGBFG1FGFGHGHHHHHHHHBGGGGGHHHHHHHGFGDGBDGHHHHHHEFDHHHHGHHHHHFC:GHGCC
@M05620:45:000000000-G6HP7:1:1101:26200:9947 1:N:0:131
ATCTCTATCTCCTAAAAACCTGTTTAGATTTGGAGATAGACCTTCAGGTTTTTCATCATTTTCTGCATGAATTATACATTGACCACGTTCCAGCGTGGTCAGTTTGCAGCATTCTGTTATTTTGTTTGACAGAGTGTCTTGTTGAGAACATATGTAGGACATGATTTTTTCCTGCAACAGGGAAAATAAAGTATAAGTTTTAAAGATTTATTCTTTAATAAAGGATCTCAAAGCCAGCTTTAGAAAAAGGA
+
BCCCCFFFFFFFGGGGGGGGGGHHHHHHGHHHHHHHHHHHHHHHHHHHHHHGGHHHHIHHHHIHHHHHHHHHHHHHHHHHHHHHHHGHHHHHHHGEGGHHFHHHHHHHHHHHHHHHHHHHHHHHHHHHHHHHHHHHHHHHHHHHHHHHHHHHHHHHHHHGHHHHHHHHHGHHHHHHHHFGHGGGHHHHHHHHHHHHHGHHHHHHHHHHHHHHHGHHHHHHHHHHHHHHHGHHHHHHHGGHHHHHGFHHGGH
@M05620:45:000000000-G6HP7:1:1101:11880:9950 1:N:0:131
CATCCTGACCCTGAAGTACCCCATTGAGCATGGCATCGTCACCAACTGGGACGACATGGAGAAGATCTGGCACCACACCTTCTACAACGAGCTGCGCGTGGCCCCGGAGGAGCACCCAGTGCTGCTGACCGAGGCCCCCCTGAACCCCAAGGCCAACAGAGAGAAGATGACTCAGGTGAGGCTCGGCCGACGCCCGTGCTCCTCCCGTCCTTTCCCCAGTCATTTTCTGCCCGGCTTGATTTCTGACATTT
+
DDDDDFFFFFFFGGGGGGGGGGGHHHHHHHHHHHHHHGHHHGHHHGHHHHHHGGGGGHHHHHHHHHHHHHHHHGHHHGGHHHHHHHHHGGGGGHHGGGGGGGHHGGGGGGGGHHHHGGHHHHHHHHHHHHGGGGGGGGGGGGHHHHGGGGHGHHGGGGGGGGGGGGGGGGGGGGGGHGGGGGGGFFFFFFFFFFFFDFFFFFFFFFFEDFDFFFFFFFFFFFFFFFFFFFFFDFFFFAAFFFFFFBFFFF0
@M05620:45:000000000-G6HP7:1:1101:11897:9960 1:N:0:131
CATCCTGACCCTGAAGTACCCCATTGAGCATGGCATCGTCACCAACTGGGACGACATGGAGAAGATCTGGCACCACACCTTCTACAACGAGCTGCGCGTGGCCCCGGAGGAGCACCCAGTGCTGCTGACCGAGGCCCCCCTGAACCCCAAGGCCAACAGAGAGAAGATGACTCAGGTGAGGCTCGGCCGACGCCCGTGCTCCTCCCGTCCTTTCCCCAGTCATTTTCTGCCCGGCTTGATTTCTGACATTA
+
BBBBBFFFFFFFGGGGGGGGGGGHHHHHHHHHGHHHHGHHGGHHHGHHHHHAEGGFGHHHHHHHHHHHHHHHHGHHHGGHHHHHHHHHGGFGGHHGFG>EFGHHGGGGGGGGHHHHGGHFHHHHHHHHHHGGGGGGGGFGGGHHHHGGGFHGHHGGGGGGGGGGGGGBGGGFGGGGGFGGGGGGFFFFCDFFFFFF99DEFFFFFFDAA:9FFFFFFBFFF9//;FFFFFFEDCFFFF?BBBFFF/9BFF/
@M05620:45:000000000-G6HP7:1:1101:10738:9961 1:N:0:131
ATCTCTATCTCCTAAAAACCTGTTTAGATTTGGAGATAGACCTTCAGGTTTTTCATCATTTTCTGCATGAATTATACATTGACCACGTTCCAGCGTGGTCAGTTTGCAGCATTCTGTTATTTTGTTTGACAGAGTGTCTTGTTGAGAACATATGTAGGACATGATTTTTTCCTGCAACAGGGAAAATAAAGTATAAGTTTTAAAGATTTATTCTTTAATAAAGGATCTCAAAGCCAGCTTTAGAAAAAGGA
+
CDCDCFFFFFFFGGGGGGGGGGHHHHHHHHHHHHHGHHHHHHHHHHHGHHHGGHHHHHHIHIIIIHHHHHHHHHHHHHHHHHHHHHGGHHHHHHGFGGHHHHHHHHHHHHHHHHHHHHHHHHHHHHHHHHHHHHGHHHHHHHHHHHHHHHHHHHHHHHHHHHHHHHHHHGHHHHHHHHHHHGGHHGHHGHHHHGHHHHHHHHHHHHHHHHHHHHHHHHHHHHHHHHHHHHHHHHHHHGHHHHHHHHHHGGH
@M05620:45:000000000-G6HP7:1:1101:19936:9978 1:N:0:131
ATCTCTATCTCCTAAAAACCTGTTTAGATTTGGAGATAGACCTTCAGGTTTTTCATCATTTTCTGCATGAATTATACATTGACCACGTTCCAGCGTGGTCAGTTTGCAGCATTCTGTTATTTTGTTTGACAGAGTGTCTTGTTGAGAACATATGTAGGACATGATTTTTTCCTGCAACAGGGAAAATAAAGTATAAGTTTTAAAGATTTATTCTTTAATAAAGGATCTCAAAGCCAGCTTTAGAAAAAGGA
+
CCCCDFFFFFFFGGGGGGGGGGHHHHHHHHHHHHHHHHHHHHHHHHHHHHHGGHHHHIHHHHHHIHHHHHHHHHHHHHHHHHHHHHGHHHHHHHGFGGHHHHHHHHHHHHHHHHHHHHHHHHHHHHHHHHHHHHHHHHHHHHHHHHHHHHHHHHHHHHHHHHHHHHHHHGHHHHHHHHHHHGGGHHHHHHHHHHHHHHHHHHHHHHHHHHHHHHHHHHHHHHHHHHHHHHHHHGHHHGHHHHHGHHHHGGH
@M05620:45:000000000-G6HP7:1:1101:13928:9983 1:N:0:131
CATCCTGACCCTGAAGTACCCCGGCTTGATTTCTGACATTAGATCGGAAGAGCACACGTCTGAACTCCAGTCACTCTCGCGCATCTCGTATGCCGTCTTCTGCTTGAAAAAAAAAAAAAAAACACATTCTATTATACATATTTACCTCCCCTCTCGCTCATCGCTCCACCATCCAACCGCCCCTACTTGTTCTATCCTCCTTCTATCTGCAGCACCTTTCGTGAGCACCGCTCCTCTCACCATACCATCCC
+
CCCCCFFFFFFFGGGGGGGGGGGGGGGGHHHHHHHGHHHHHHHHHHGGGGHHHHHHHGHHGGHHHHHHHHHHHHHHHHGGGGGGGHHHGEHHHHGGGHGHHHHHHHHGHHHEDDGD<//---<.<.000000000=<0000000000:.../://.:...000...;0/:.90.000.-9-:-...00090:0000/00//000000000000..9900;.../.90..--9-:9/0/0090:0//909..
@M05620:45:000000000-G6HP7:1:1101:19924:9992 1:N:0:131
ATCTCTATCTCCTAAAAACCTGTTTAGATTTGGAGATAGACCTTCAGGTTTTTCATCATTTTCTGCATGAATTATACATTGACCACGTTCCAGCGTGGTCAGTTTGCAGCATTCTGTTATTTTGTTTGACAGAGTGTCTTGTTGAGAACATATGTAGGACATGATTTTTTCCTGCAACAGGGAAAATAAAGTATAAGTTTTAAAGATTTATTCTTTAATAAAGGATCTCAAAGCCAGCTTTAGAAAAAGGA
+
CCCDDFFFFFFFGGGGGGGGGGHHHHHHHHHHHHHHHHHHHHHHHHHHHHHGGHHHHHHIIIHHHHHHHHHHHHHHHHHHHHHHHHGHHHHHHHGFGGHHHHHHHHHHHHHHHHHHHHHHHHHHHHHHGHGHHHHHHHHHHHHHHHHHHHHHHHHHHHHHHHHHHHHHHGHHHHHHHHGHHGGGHHHHGHHHGHGHHHHHHHHHHHHHHHHHHHHHHGHHHGHHHHHHHGHGHGHHHGHHHHHHHHGHGGH
@M05620:45:000000000-G6HP7:1:1101:10427:10022 1:N:0:131
CATCCTGACCCTGAAGTACCCCGGCTTGTTTCTGACATTAGATCGGAAGAGCACACGTCTGAACTCCAGTCACTCTCGCGCATCTCGTATGCCGTCTTCTGCTTGAAAAAAAAAAAAAAACAAAAAACATATCAAAATAAAACGTTAGGTATAACATAAGAACACAGAAAAACGGGTATAAAATAGAATCATCATGAAAGCAGTTAACAAAGAGTATTCGGCTGACAAAGTTGTAGGTAGGTAGAGTCGTG
+
DDDDDFFFFFFFGGGGGGGGGGGGGGGGHHHHHHHHHHHGHHHHHGGGGHHHHHHHGHHHGHGHHHHHHHHHHHHHHGGGGGEEGHHFEHHHHGGGHGHHHHHHHHHGFHGGGCD<<><-..><..-.<00000000000000-.//./0<000000:0000//:<.00</..-..--0<0000<000<00000:00000/0/0000000.///:0000/.-.-./00//000:000000.00000:0-..
@M05620:45:000000000-G6HP7:1:1101:13229:10091 1:N:0:131
ATCTCTATCTCCTAAAAACCTGTTTAGATTTGGAGATAGACCTTCAGGTTTTTCATCATTTTCTGCATGAATTATACATTGACCACGTTCCAGCGTGGTCAGTTTGCAGCATTCTGTTATTTTGTTTGACAGAGTGTCTTGTTGAGAACATATGTAGGACATGATTTTTTCCTGCAACAGGGAAAATAAAGTATAAGTTTTAAAGATTTATTCTTTAATAAAGGATCTCAAAGCCAGCTTTAGAAAAAGGA
+
BCCCDFFFFFFFGGGGGGGGGGHHHHHHHHHHHHHHHHHHHHHHHHHHHHHGGHHHHIHIHHHHIHHHHHHHHHHHHHHHHHHHHHGHHHHHHHGGGGHHHHHHHHHHHHHHHHHHHHHHHHHHHHHHHHHHHHHHHHHHHHHHHHHHHHHHHHHHHHHHHHHHHHHHHGHHHHHHHHHHHGGHHHHHHHHHHHHHHHHHHHGHHHHHHHHHHHHHHHHFHHFHHHGHHGHHHHHHHGHHHHHGHHHHGGH
@M05620:45:000000000-G6HP7:1:1101:6788:10100 1:N:0:131
CATCCTGACCCTGAAGTACCCCGGCTTGATTTCTGACATTAGATCGGAAGAGCACACGTCTGAACTCCAGTCACTCTCGCGCATCTCGTATGCCGTCTTCTGCTTGAAAAAAAAAAACATCTCTTCGGATTTTATTTTTCCTCGGTTATCCCTACCGCCATATCCGTTTAGGGTTACGAAGCTCTTTGAGTCCATCACTCTCCTTTTTATTACTTTACTCTTTGAGCACTCTCCATTCTTAACCTCACGAT
+
ABABAFFFFCFFGGGFGGGGFCFGGGGGFHHHHHHHHHHHHHCHHHGGGGHHHHHFHCHHFGHHHGHHHFFGHHGHHHGGGEGE>GFHEFHHFHGEFHGHFGDHFFGHBHHGGGGC@?/11??11?///..<11>111>>DGGD.<..0<0/00.<--:-.0;;:::0/900.;..9....-000;;00.0;0;00090//;//99F/;/B///9:/;/B:;B//.;/;9://;/B/B/;///;99BA...
@M05620:45:000000000-G6HP7:1:1101:25596:10103 1:N:0:131
ATCTCTATCTCCTAAAAACCTGTTTAGATTTGGAGATAGACCTTCAGGTTTTTCATCATTTTCTGCATGAATTATACATTGACCACGTTCCAGCGTGGTCAGTTTGCAGCATTCTGTTATTTTGTTTGACAGAGTGTCTTGTTGAGAACATATGTAGGACATGATTTTTTCCTGCAACAGGGAAAATAAAGTATAAGTTTTAAAGATTTATTCTTTAATAAAGGATCTCAAAGCCAGCTTTAGAAAAAGGA
+
AA?ABFFFFFFFGFGGGGGGGGHHHHHHHHHHHGHFHGHFHHHHHGHGHHHGGHHHHHHHHHHHHGHHHHFHHHHHHHHHHHHHHHGHHHHHHHGFGGHHHHHHHHHHHHFHHHHHHHHHHHHHHHHHHHHHHHHHHHHHHHHGHHEHHHHHHHHHHGHHHHHHHHHHHGHHHHHHHHGHGGGHHHHHHFHHHHHHHHGHHHHGGGHHHHHHHHHHHGHHDD0</GHFGGFHHHHHHGHHHHHFHHHFDGG
@M05620:45:000000000-G6HP7:1:1101:13242:10106 1:N:0:131
ATCTCTATCTCCTAAAAACCTGTTTAGATTTGGAGATAGACCTTCAGGTTTTTCATCATTTTCTGCATGAATTATACATTGACCACGTTCCAGCGTGGTCAGTTTGCAGCATTCTGTTATTTTGTTTGACAGAGTGTCTTGTTGAGAACATATGTAGGACATGATTTTTTCCTGCAACAGGGAAAATAAAGTATAAGTTTTAAAGATTTATTCTTTAATAAAGGATCTCAAAGCCAGCTTTAGAAAAAGGA
+
CCCCCFFFFFFFGGGGGGGGGGHHHHHHHHHHHHHHHHHGHHHHHHHHHHHGGHHHHHHHHHHHHHHHHGHHHGHGHHHHHHHHHHGHHHGHHHGGGGGHFHHHHGHHHHHGHHHHHHHHHHHHGHHHHHHHHHHHHHHHHHHHHHHHHGHHHHHHHHHHHHHHHHHHHGHHHHGHHHHFHGGHHHHHHFGFHHHHHFGHHHHHHHHHHFHHHHHHHHHFGHHHHHGHHGHHHHHHGGHHB:0CFFF.C.G
@M05620:45:000000000-G6HP7:1:1101:25605:10125 1:N:0:131
ATCTCTAACTCCTAAAAACCTGTTTAGATTTGGAGATAGACCTTCAGGTTTTTCATCATTTTCTGCATGAATTATACATTGACCACGTTCCAGCGTGGTCAGTTTGCAGCATTCTGTTATTTTGTTTGACAGAGTGTCTTGTTGAGAACATATGTAGGACATGATTTTTTCCTGCAACAGGGAAAATAAAGTATAAGTTTTAAAGATTTATTCTTTAATAAAGGATCTCAAAGCCAGCTTTAGAAAAAGGA
+
BCCCCFF5FFFFGGGGGGGGGGHHHHHHHHHHHHHHHHHHHHHHHHHHHHHGGHHHHIHHIHIHHHHHHHHHHHHHHHHHHHHHHHGHHHHHHHGGGGHHHHHHHHHHHHHHHHHHHHHHHHHHHHHHHHHHHHHHHHHHHHHHHHHHHHHHHHHHHHHHHHHHHHHHHGHHHHHHHHHHHGGHHHHHHHHHHHHHHHHHHHHHHHHHHHHHHHHHHHHHHHHHHHHHHHHHHHHHHGHHHHHHHHHHGGG
@M05620:45:000000000-G6HP7:1:1101:25586:10125 1:N:0:131
ATCTCTATCTCCTAAAAACCTGTTTAGATTTGGAGATAGACCTTCAGGTTTTTCATCATTTTCTGCATGAATTATACATTGACCACGTTCCAGCGTGGTCAGTTTGCAGCATTCTGTTATTTTGTTTGACAGAGTGTCTTGTTGAGAACATATGTAGGACATGATTTTTTCCTGCAACAGGGAAAATAAAGTATAAGTTTTAAAGATTTATTCTTTAATAAAGGATCTCAAAGCCAGCTTTAGAAAAAGGA
+
BCCCCFFFFFFFGGGGGGGGGGHHHHHHHHHHHGHHHHHHHHHHHHHHHHHGGHHHHHHIIIIIHHHHHHHHHHHHHHHHHHHHHHGHHHHHHHGFGGHHHHHHHHHHHHHHHHHHHHHHHHHHHHHHGHHHHHHHHHHHHHHHHHGHHHHHHHHHHHHHHHHHHHHHHGHHHHHHHHGHHGGGHHHGHHHHHHHGHGHHHGHHHHHHHGHHHHHHHHHHHGHHHHHHHFHFHHGHHGHHHHHHHHGGGGH
@M05620:45:000000000-G6HP7:1:1101:14342:10146 1:N:0:131
ATCTCTATCTCCTAAAAACCTGTTTAGATTTGGAGATAGACCTTCAGGTTTTTCATCATTTTCTGCATGAATTATACATTGACCACGTTCCAGCGTGGTCAGTTTGCAGCATTCTGTTATTTTGTTTGACAGAGTGTCTTGTTGAGAACATATGTAGGACATGATTTTTTCCTGCATCAGGGAAAATAAAGTATAAGTTTTAAAGATTTATTCTTTAATAAAGGATCTCAAAGCCAGCTTTAGAAAAAGGA
+
BCCDCFFFFFFFGGGGGGGGGGHHHHHHHHHHHHHHHHHHHHHHHHHHHHHGGHHHHIHIHHIIIHHHHHHHHHHHHHHHHHHHHHGHHHHHHHGGGGHHHHHHHHHHHHHHHHHHHHHHHHHHHHHHHHHHHHHHHHHHHHHHHHHHHHHHHHHHHHHHHHHHHHHHHGHHHHHHGHHHHHGGHHHHHHHHHHHHHHHHHHGHHHHHHHHHHHHHHHHHHHHHHHHHHHHHHHHHHGHHHHHGGHGHGGH
@M05620:45:000000000-G6HP7:1:1101:23660:10193 1:N:0:131
ATCTCTATCTCCTAAAAACCTGTTTAGATTTGGAGATAGACCTTCAGGTTTTTCATCATTTTCTGCATGAATTATACATTGACCACGTTCCAGCGTGGTCAGTTTGCAGCATTCTGTTATTTTGTTTGACAGAGTGTCTTGTTGAGAACATATGTAGGACATGATTTTTTCCTGCAACAGGGAAAATAAAGTATAAGTTTTAAAGATTTATTCTTTAATAAAGGATCTCAAAGCCAGCTTTAGAAAAAGAA
+
CBBBCFFFFFFFGGGGGGGGGGHHHHHHHHHHHHHHHHHHHHHHHHHHHHHGGHHHHHHIHHHHHHHHHFHHHHHHHHHHHHGHHHGHHHHHHHGGGGHGHHGHHHHHHHHHHHHHHHHHHHHHHHHHGHHHHHHHHHHHHHHHHHHHHHHHGHHHHHHHHHHHHHHHHGHHHHGHGHHHHGGHHHHHHHHHHHHHHHHHHHHHHHHHHHHGHHHHHHHHHFFFHHHHHHHHHHHHHGHHHHGFHHHHGEH
@M05620:45:000000000-G6HP7:1:1101:12860:10198 1:N:0:131
ATCTCTATCTCCTAAAAACCTGTTTAGATTTGGAGATAGACCTTCAGGTTTTTCATCATTTTCTGCATGAATTATACATTGACCACGTTCCAGCGTGGTCAGTTTGCAGCATTCTGTTATTTTGTTTGACAGAGTGTCTTGTTGAGAACATATGTAGGACATGATTTTTTCCTGCAACAGGGAAAATAAAGTATAAGTTTTAAAGATTTATTCTTTAATAAAGGATCTCAAAGCCAGCTTTAGAAAAAGGA
+
AAAAAFFFFFDFEGGGFBEGFGHHHHFFHGHHGGHHHHHDAAGGHGHHGGH/AGHHHHFHHGHGHHHFED1DGHHGHHHHFGHHHHGHGHHFGHGGGGEGHHHHHFFGGFHHHHHHGGGFEGHHGGHHHHHGGHHHHHHHHGHH2FHHGHGHHHHHHHFHHHHFHHHHF@FHHDCGGHHFHCCCFFGGHBF<@DGDG=<DFH1<GBDFHFHHHHHHH0GDDDDGFHFHHHHGGHFFGGHHHHHGGHHHGGF
@M05620:45:000000000-G6HP7:1:1101:3571:10205 1:N:0:131
ATCTCTATCTCCTAAAAACCTGTTTAGATTTGGAGATAGACCTTCAGGTTTTTCATCATTTTCTGCATGAATTATACATTGACCACGTTCCAGCGTGGTCAGTTTGCAGCATTCTGTTATTTTGTTTGACAGAGTGTCTTGTTGAGAACATATGTAGGACATGATTTTTTCCTGCAACAGGGAAAATAAAGTATAAGTTTTAAAGATTTATTCTTTAATAAAGGATCTCAAAGCCAGCTTTAGAAAAAGGA
+
CCCCCFFFFFFFGGGGGGGGGGGHHHHHHHHHHHHHHHHGHHHHHHHHHHHGGHHHHHIHIIIHHHHHHHHHHHHHHHHHHHHHHHGHHHHHHHGGGGHHHHGHHHHHHHHHHHHHHHHHHHHHHHHHHHHHHHHHHHHHHHHHHHHHHHHHHHHHHHHHHHHHHHHHHGHHHHHHHHHHHGGHHHHHHHHHHHHHHHHHHHHHHHHHHHHHHHHHHHHHHHHHHHHHHHHHHHHHHGHHHHGHHHHHGGH
@M05620:45:000000000-G6HP7:1:1101:3593:10205 1:N:0:131
ATCTCTATCTCCTAAAAACCTGTTTAGATTTGGAGATAGACCTTCAGGTTTTTCATCATTTTCTGCATGAATTATACATTGACCACGTTCCAGCGTGGTCAGTTTGCAGCATTCTGTTATTTTGTTTGACAGAGTGTCTTGTTGAGAACATATGTAGGACATGATTTTTTCCTGCAACAGGGAAAATAAAGTATAAGTTTTAAAGATTTATTCTTTAATAAAGGATCTCAAAGCCAGCTTTAGAAAAAGGA
+
BBBBBFFFFFFFGGGBGGGGGGHHFFDFGBFGGHGGBFGHFHHHHHH3FBGFFHFHHHHHHHHFDGHFHGFHHFHHHHHGHHHHHHEHHFGF5CEE1EFGHHGHHFHHHHGHDFDBGHHHHHHHGHHHGHGHHGHFGFHHHHHCGHHHHHHHHHHHGFFGGHHHHGGHGGFFH2<@GHAFGFCFCCGF1FBFFHGHHHHFHFHGFFGHHHHHHHHHF0DH0<<0/</DDFHF0CC/:CHFGC00CGCGCDH
@M05620:45:000000000-G6HP7:1:1101:23669:10209 1:N:0:131
ATCTCTATCTCCTAAAAACCTGTTTAGATTTGGAGATAGACCTTCAGGTTTTTCATCATTTTCTGCATGAATTATACATTGACCACGTTCCAGCGTGGTCAGTTTGCAGCATTCTGTTATTTTGTTTGACAGAGTGTCTTGTTGAGAACATATGTAGGACATGATTTTTTCCTGCAACAGGGAAAATAAAGTATAAGTTTTAAAGATTTATTCTTTAATAAAGGATCTCAAAGCCAGCTTTAGAAAAAGAA
+
BBBBBFFFFFFFGGGGGGGGGGHHHHHHHHHHHHHHHHHHHHHHHHHHHHHGGHHHHHHHHHHHHHHHHGHHHHHHHFHHHFHHGHGHHHHHHHGGGGHHHHHHHHHHHHHHHHHHHHHHHHHHHHHHHHHHHHHHHHHHHHHHHHHHHHHHHHHHHHGHHHHGHHHHHDHHHHHHHHHHHGGHHHGHHHHHHHHHHFGHHHHHHHHHHHHHHHHHHHHHHHGGFHHHHHHHHHHGHGHHHHFGHHHHGGG
@M05620:45:000000000-G6HP7:1:1101:12869:10214 1:N:0:131
ATCTCTATCTCCTAAAAACCTGTTTAGATTTGGAGATAGACCTTCAGGTTTTTCATCATTTTCTGCATGAATTATACATTGACCACGTTCCAGCGTGGTCAGTTTGCAGCATTCTGTTATTTTGTTTGACAGAGTGTCTTGTTGAGAACATATGTAGGACATGATTTTTTCCTGCAACAGGGAAAATAAAGTATAAGTTTTAAAGATTTATTCTTTAATAAAGGATCTCAAAGCCAGCTTTAGAAAAAGGA
+
CCCCCFFFFFFFGGGGGGGGGGGHHHHHHHHHHGHHHHHHHHHHHHHHHHHAFHHHHHIHHHHHIHHHHHHHHHHHHHHHFHGGHHGHHHHHHHGGGGHHHHHHHHHGHHHHFHHHHHHHHHHHHHHHGHHHHHHHGHHHHHHHHHHHHHHHGHHHHHHHGHHGGHHHHGHHHHHHHHHHHGGHHHHHGHHGHGHHHHHHHHGHHHHHHGHHHHHHHHHGHGHHHHHHHGGGHFHHHGHHHHHBFFHGGGH
@M05620:45:000000000-G6HP7:1:1101:12848:10216 1:N:0:131
ATCTCTATCTCCTAAAAACCTGTTTAGATTTGGAGATAGACCTTCAGGTTTTTCATCATTTTCTGCATGAATTATACATTGACCACGTTCCAGCGTGGTCAGTTTGCAGCATTCTGTTATTTTGTTTGACAGAGTGTCTTGTTGAGAACATATGTAGGACATGATTTTTTCCTGCAACAGGGAAAATAAAGTATAAGTTTTAAAGATTTATTCTTTAATAAAGGATCTCAAAGCCAGCTTTAGAAAAAGGA
+
CCCCCFFFFFFFGGGGGGGGGGHHHHHHHHHHHHHHHHHHHHHHHHHHHHHGGHHHHIHHHHIHHHHHHHHHHHHHHHHHHHHHHHGHHHHHHHGFGGHHHHHHHHHHHHHHHHHHHHHHHHHHHHHHHHHHHHHHHHHHHHHHHHHHHHHHHHHHHHHHHHHHHHHHHGHHHHHHHHHHHGGHGHHHHHHGHHHHHFGHHHHHHHHHHHHHHHHHHHHHHHHHHHGHHHHHHHHHHGHHHHHHHGHHGGH
@M05620:45:000000000-G6HP7:1:1101:19239:10285 1:N:0:131
ATCTCTATCTCCTAAAAACCTGTTTAGATTTGGAGATAGACCTTCAGGTTTTTCATCATTTTCTGCATGAATTATACATTGACCACGTTCCAGCGTGGTCAGTTTGCAGCATTCTGTTATTTTGTTTGACAGAGTGTCTTGTTGAGAACATATGTAGGACATGATTTTTTCCTGCAACAGGGAAAATAAAGTATAAGTTTTAAAGATTTATTCTTTAATAAAGGATCTCAAAGCCAGCTTTAGAAAAAGGA
+
AAAAAFFFFFFFGGGGGGGGGGFGHHHHHHHHHHHHHHHHHHHHHHHHHHHGGHHHHHHHHHHHGHHHHGHHHGHGHHHHHHHHHHGHHHHHHHGGGGHHFHHHHHHFHHFHGHHHHHGHHHHHHHHHGHGHHHHHHHHHHHHHHHGHHHHGHHHHHHHHFHHHGGHHHGHHHHHHHGFHHGGHHHHHGFFGFHHHHGHHHHHHHGHHGHHGHHHHGHHGHGHHHHHHFFHGHFHHHGGHHGHGHHFHGCG
@M05620:45:000000000-G6HP7:1:1101:20588:10296 1:N:0:131
CATCCTGACCCTGAAGTACCCCGGCTTGATTTCTGACATTAGATCGGAAGAGCACACGTCTGAACTCCAGTCACTCTCGCGCATCTCGTATGCCGTCTTCTGCTTGAAAAAAAAAAAAAAACACCATCTAATCACATCACCTCCCTCTCTCTCCCTCCATCTAAATAACCTCTTTCCCCCCCCTCCACTTCTCTCCCTTCCGCCGATCTCCGCCCTTCACAACCCACCCAAGTCCACCCCCTTCCTCCCCT
+
DDDDDFFFFFFFGGGGGGGGGGGGGGGGHHHHHHHHHHHHHHHHHHGGGGHHHHHHHGHHHGHHHHHHHHHHGHHHHHGGGGGGGGHHGEHHHHGEFHGHHHHHHHHGHHGGGGGD></--..0..0000=0<0000000/0...////0000////;;0;0;00000000:000;00/.----.;//000000:///0//.;.----.00...--//0:0:..;.......00000.:---.//00/../
@M05620:45:000000000-G6HP7:1:1101:16034:10296 1:N:0:131
ATCTCTATCTCCTAAAAACCTGTTTAGATTTGGAGATAGACCTTCAGGTTTTTCATCATTTTCTGCATGAATTATACATTGACCACGTTCCAGCGTGGTCAGTTTGCAGCATTCTGTTATTTTGTTTGACAGAGTGTCTTGTTGAGACCATATGTAGGACATGATTTTTTCCTGCAACAGGGAAAATAAAGTATAAGTTTTAAAGATTTATTCTTTAATAAAGGATCTCAAAGCCAGCTTTAGAAAAAGGA
+
3AAAAFFFFFFFGGFFFGGGGFDBGGGGFHHHFFFCBFF5BGFGH3BAGHHGGH5FGHFFHHHH5A5FEGAGHFH5H5FGFFEHBGEFGHH55BEE1EHHFHHFFHHHHFHGFFG@FGHHHHHHFGHHBF?G3GFHFGGHHHHED3/3?BCHHHHHHEFFHHHFBGHHDDHGGHHF1GFHHEGGA0F<DGHHFD1>GHHHHBHDD1FGGFHHHHHHHBGF0=00<DGHHG0<DGF/.;CHHHF0;0C...:
@M05620:45:000000000-G6HP7:1:1101:16010:10296 1:N:0:131
ATCTCTATCTCCTAAAAACCTGTTTAGATTTGGAGATAGACCTTCAGGTTTTTCATCATTTTCTGCATGAATTATACATTGACCACGTTCCAGCGTGGTCAGTTTGCAGCATTCTGTTATTTTGTTTGACAGAGTGTCTTGTTGAGAACATATGTAGGACATGATTTTTTCCTGCAACAGGGAAAATAAAGTATAAGTTTTAAAGATTTATTCTTTAATAAAGGATCTCAAAGCCAGCTTTAGAAAAAGGA
+
CCCDDFFFFFFFGGGGGGGGGGHHHHHHHHHHHHHHHHHHHHHHHHHHHHHGGHHHHHHHHIHHHHHHHHHHHHHHHHHHHHHHHHGHHHHHHHGGGGHHHHHHHHHHHHHHHHHHHHHHHHHHHHHHHHHHHHHHHHHHHHHHHHGHHHHHHHHHHHHHHHHHHHHHHGHHHHHHHHHHHGGHHHHHHHHGHHHHHHHHHHHHHHHHHHHHHHHHHHHHHHHHHHHHHHHHHHHHHGHHHHHHHHHHGGH
@M05620:45:000000000-G6HP7:1:1101:19231:10301 1:N:0:131
ATCTCTATCTCCTAAAAACCTGTTTAGATTTGGAGATAGACCTTCAGGTTTTTCATCATTTTCTGCATGAATTATACATTGACCACGTTCCAGCGTGGTCAGTTTGCAGCATTCTGTTATTTTGTTTGACAGAGTGTCTTGTTGAGAACATATGTAGGACATGATTTTTTCCTGCAACAGGGAAAATAAAGTATAAGTTTTAAAGATTTATTCTTTAATAAAGGATCTCAAAGCCAGCTTTAGAAAAAGGA
+
AABCCFFFFFFFGGGGGGGGGGHHHHHHHHHHHHHHHHHHHHHHHHHHHHHGGHHHHHHHHHHHHHHHHHHHHHHHHHHHHHHHHHGHHHHHHHGEGGHHFHGHHHHHHHGHHHHHHHHHHHHHGHHHHHGHHHHHHHHHHHHHGHHHHGHHHHBFHHHHHHHGHHHHHGHHHHHHHHHHHGGFHFHGGHHGHHGGHGHHHGGHHHHHHHHHHHHHHHHHHGHHHHHHHGGHHHHGHGFHHHHHHEGFGGB
@M05620:45:000000000-G6HP7:1:1101:16846:10334 1:N:0:131
CATCCTGACCCTGAAGTACCCCATTGAGCATGGCATCGTCACCAACTGGGACGACATGGAGAAGATCTGGCACCACACCTTCTACAACGAGCTGCGCGTGGCCCCGGAGGAGCACCCAGTGCTGCTGACCGAGGCCCCCCTGAACCCCAAGGCCAACAGAGAGAAGATGACTCAGGTGAGGCTCGGCCGACGCCCGTGCTCCTCCCGTCCTTTCCCCAGTCATTTTCTGCCCGGCTTGATTTCTGACATTA
+
BBBBBFFFFFFFGGGGGGGGGGGHHHHHHHHHHHHHHGHHHGHHHGHHGHGHGGGGGHHGHGHHHGHHHHHHHGFHHGGHHHHHHHHHGGEGGFHGGGGFGGHHEGGGGGGGGHHHGGGHHHHHHHHGHHGGGGGGGGFGGGFHHHGGAEFEFHGGGGGFGFGGGGGGGGGFFGFFGGGGGGGGFCEFFFFAFFFABDBFBFFFBFDFFFFFB9/:FFDBFFFFFFFFBFFFFFCFA=.BFFEFFFFFFF/
@M05620:45:000000000-G6HP7:1:1101:2754:10338 1:N:0:131
TACCTGTACTGGGGAAGAGTGTAGCAATCGCCATTCCTACCCTAAAGATCGGAATAGCACACGTCTGAACTCCAGTCACTCTCGCGCATCTCGTATGCCGTCTTCTGCTTGAAAACAAAACCAGCTGACCGCGGCCCCCCTGGACCCCACGGCCACCAGATCAACGATGCCTCCGGTGAGGCTCTGCTGATGCCCGTGCTCCATCCGTCATTTCCCCGGTCATTTTCTGTCCGGCTTGATTTCTGCTTTTC
+
AA1AAFBFFF31FE1EGGBFFFF1DEG1GAFF0FGFH2ABAGDHHHFFHHE?AF/F1B1FGGEBGG/1FFGBGGFFGEGHHHFBFEE@>>@GFEFG02B>?E0/FGHHG1FF1FB0?G00<//?/1B1<0B//////<<<-..00/....-<CA@.:.;;0C00/...;.009.;---..9.../;0090/9///-;A--/////;-----/://9--99--9BBBFFB///;@-9;--9;B/9//9/;B/
@M05620:45:000000000-G6HP7:1:1101:11144:10345 1:N:0:131
ATCTCTATCTCCTAAAAACCTGTTTAGATTTGGAGATAGACCTTCAGGTTTTTCATCATTTTCTGCATGAATTATACATTGACCACGTTCCAGCGTGGTCAGTTTGCAGCATTCTGTTATTTTGTTTGACAGAGTGTCTTGTTGAGAACATATGTAGGACATGATTTTTTCCTGCAACAGGGAAAATAAAGTATAAGTTTTAAAGATTTATTCTTTAATAAAGGATCTCAAAGCCAGCTTTAGAAAAAGGA
+
CCCCCFFFFFFFGGGGGGGGGGHHHGHHHHHHHHHHHHHHHHHHHHHHHHHGGHHHHHHHHHHFHHHHHHHHHHHHHHHHHHHHHHGHHHHHHHGGGGHHHHHHHHHHHHHHHHHHHHHHHHHHHHHHHHHHHHHHHHHHHHHHHHHHHHHHHHHHHHHHHHHHHHHHHGHHHHHHHHHHHGGHHHGHGHHHHHHHHGHHHHHHHHHHHHHHHHHHHHHHHGFHHHHHHGHHHGHHHGHHHHGFHHHHGGH
@M05620:45:000000000-G6HP7:1:1101:24050:10346 1:N:0:131
AAACCAGAAGACATGAGGTCAGCTAGATCGGAAGAGCACACGTCTGAACTCCAGTCACTCTCGCGCATCTCGTATGCCGTCTTCTGCTTGAAAAAAAAAAAATACAACTATCTACCCCATCTCTCTTCTTTTATTTTTCCTCTTTTCTCCCTCCCGCCTTCTCCTATGCAGTTTTCTAACCTCTTTTCTTCAAGTCATCACCTTTTTATTCACTTTCCCTTTTCGCAATCTCCCTTCCTACCCTCACTCTC
+
AABB?AAFFFFFFGGGGFBBCGGHHHHHHFCEFEHHHGHGHGHHHGHHHHHHHHDFGHHHFHGGGFGAEFFG?EGGFGE1EHFHDGBGDFFFEFHGGG?///02B2<22<@F22@F0?<<?FFFG11<11?FGGBFG=F<GF1<F111=F00CEG.<-<<0<CG;0;0;00;0;;<00:0=CGFFF00000;0;000;009;BCFGF.;F000;9C0;FBB0F/-;9.;F/:F/;FFF//BFFF...//;B
@M05620:45:000000000-G6HP7:1:1101:12154:10349 1:N:0:131
ATCTCTATCTCCTAAAAACCTGTTTAGATTTGGAGATAGACCTTCAGGTTTTTCATCATTTTCTGCATGAATTATACATTGACCACGTTCCAGCGTGGTCAGTTTGCAGCATTCTGTTATTTTGTTTGACAGAGTGTCTTGTTGAGAACATATGTAGGACATGATTTTTTCCTGCAACAGGGAAAATAAAGTATAAGTTTTAAAGATTTATTCTTTAATAAAGGATCTCAAAGCCAGCTTTAGAAAAAGGA
+
CCCCDFFFFFFFGGGGGGGGGGHHHHHHHHHHHHHHHHHHHHHHHHHHHHHGGHHHHIHHIHIHIHHHHHHHHHHHHHHHHHHHHHGHHHHHHHGFGGHHHHHHHHHHHHHHHHHHHHHHHHHHHHHHHHHHHHHHHHHHHHHHHHHHHHHHHHHHHHHHHHHHHHHHHGHHHHHHHHHHHGGHHHHHHHHHHHHHHGHHHHHHHHHHHHHHHHHHHHHHHHHHHHHHHHHHHHHHHGHHHHHGHHHHGGH
@M05620:45:000000000-G6HP7:1:1101:11160:10352 1:N:0:131
ATCTCTATCTCCTAAAAACCTGTTTAGATTTGGAGATAGACCTTCAGGTTTTTCATCATTTTCTGCATGAATTATACATTGACCACGTTCCAGCGTGGTCAGTTTGCAGCATTCTGTTATTTTGTTTGACAGAGTGTCTTGTTGAGAACATATGTAGGACATGATTTTTTCCTGCAACAGGGAAAATAAAGTATAAGTTTTAAAGATTTATTCTTTAATAAAGGATCTCAAAGCCAGCTTTAGAAAAAGGA
+
CCCCCFFFFFFFGGGGGGGGGGHHHHGHHHHGHHHHHHHHGFHHHHHHGHHGFHHHHHHHHHHGHHHGHGHHHHHHHFGGHHHHHHGHHHHHHHGFEEGHHHHHHHHFHHGHHHHHHFFHHHHHHHHHGHHHHHFHGGHHHHHHHHHHHHHHHHHFHHHHHHHGHHHHHCHHHHFHHHHHFGGGFHHHGHHGHHHFHGGHHHHGHHHHGGHHHHHHHHHGFHHHHHHHHHHHHHHHHGHHHHHHHHHHGGH
@M05620:45:000000000-G6HP7:1:1101:21229:10365 1:N:0:131
ATCTCTATCTCCTAAAAACCTGTTTAGATTTGGAGATAGACCTTCAGGTTTTTCATCATTTTCTGCATGAATTATACATTGACCACGTTCCAGCGTGGTCAGTTTGCAGCATTCTGTTATTTTGTTTGACAGAGTGTCTTGTTGAGAACATATGTAGGACATGATTTTTTCCTGCAACAGGGAAAATAAAGTATAAGTTTTAAAGATTTATTCTTTAATAAAGGATCTCAAAGCCAGCTTTAGAAAAAGGA
+
CCCCDFFFFFFFGGGGGGGGGGHHHHHHHHHHHHHHHHHHHHHHHHHHHHHGGHHHHIIHIIIHHHHHHHHHHHHHHHHHHHHHHHGHHHHHHHGGGGHHHHHHHHHHHHHHHHHHHHHHHHHHHHHHHHHHHHHHHHHHHHHHHHHHHHHHHHHHHHHHHHHHHHHHHGHHHHHHHHHHHGGHHHHHHHHHHHHHHHHHHHHHHHHHHHHHHHHHHHHHGHHHHHHHHHHHHHHHHGHHHHHGFHGHGGH
@M05620:45:000000000-G6HP7:1:1101:21244:10378 1:N:0:131
ATCTCTATCTCCTAAAAACCTGTTTAGATTTGGAGATAGACCTTCAGGTTTTTCATCATTTTCTGCATGAATTATACATTGACCACGTTCCAGCGTGGTCAGTTTGCAGCATTCTGTTATTTTGTTTGACAGAGTGTCTTGTTGAGAACATATGTAGGACATGATTTTTTCCTGCAACAGGGAAAATAAAGTATAAGTTTTAAAGATTTATTCTTTAATAAAGGATCTCAAAGCCAGCTTTAGAAAAAGGA
+
CCCCCFFFFFFFGGGGGGGGGGHHHHHHHHHHHHHHHHHHHHHHHHHHHHHGGHHHHHIHIHIHIHHHHHHHHHHHHHHHHHHHHHGHHHHHHHGGGGHHHHHHHHHHHHHHHHHHHHHHHHHHHHHHHHHHHHHHHHHHHHHHHHHHHHHHHHHHHHHHHHHHHHHHHGHHHHHHHHHHHGGHHHHHHHHHHHHHHHHHHHHHHHHHHHHHHHHHHHHHFHHHHHHHHHHHHHHGHGHHHHHGGHHHGGH
@M05620:45:000000000-G6HP7:1:1101:13879:10385 1:N:0:131
CATCCTGACCCTGAAGTACCCCGGCTTGATTTCTGACATTAGATCGGAAGAGCACACGTCTGAACTCCAGTCACTCTCGCGCATCTCGTATGCCGTCTTCTGCTTGAAAAAAAAAAAAAAAAATAAAACACTCTCATACTTAGTCTCCCCACCTACCTCACAACCACAAACATAACCACTCACCCCCCCCTACTCCTCCACCCCTCTGACTTGCATCACCCGTCCTCTTCCCTACCTACACCTCCCCCTTC
+
CCCCDFFFFFFFGGGGGGGGGGGGGGGGHHHHHHHHHHHHHHHHHHGGGGHHHHHHHGHHHGHHHHHHHHHHHHHHHHGGGGGGGHHHGGHHHHGFGHGHGHHHHHHHHHHEDDGB>>/<---.00=00..0/00::0000:00;000/.:...0/.0:0.00......:.;:00000.0//0..------..0000////..;../00000:000000/::....00000/00..00/0///.....-:;
@M05620:45:000000000-G6HP7:1:1101:3755:10410 1:N:0:131
CATCCTGACCCTGAAGTACCCCATTGAGCATGGCATCGTCACCAACTGGGACGACATGGAGAAGATCTGGCACCACACCTTCTACAACGAGCTGCGCGTGGCCCCGGAGGAGCACCCAGTGCTGCTGACCGAGGCCCCCCTGAACCCCAAGGCCAACAGAGAGAAGATGACTCAGGTGAGGCTCGGCCGACGCCCGTGCTCCTCCCGTCCTTTCCCCAGTCATTTTCTGCCCGGCTTGATTTCTGACATTA
+
BBBBBFFFFFFFGGGGGGGGGGGHHHGHHHFEGHHHHGGHGGHHHGHHGHHHGGGGGHHFHGHHGHHHHHHHHGGHHGGHHHHHHHHHGGGGGHHGGGGGGGHHGGGGGGGGHHHHGGHFHHHHHHHGHHGGGGGGGGGGGGHHHHGDGGGGHHGGGGGGGFFFGFFFFFGGGEGGBFBGFGGG@DEFA--@9DF>@DFEFFBFFFFEFFFFFFFFFFFBFFFFFFB/BFFE9BAAFFEFFFFFFBF/FF/
@M05620:45:000000000-G6HP7:1:1101:3768:10423 1:N:0:131
CATCCTGACCCTGAAGTACCCCATTGAGCATGGCATCGTCACCAACTGGGACGACATGGAGAAGATCTGGCACCACACCTTCTACAACGAGCTGCGCGTGGCCCCGGAGGAGCACCCAGTGCTGCTGACCGAGGCCCCCCTGAACCCCAAGGCCAACAGAGAGAAGATGACTCAGGTGAGGCTCGGCCGACGCCCGTGCTCCTCCCGTCCTTTCCCCAGTCATTTTCTGCCCGGCTTGATTTCTGACATTA
+
BCCCCFFFFFFFGGFGGGGGGGGHHHHHHHHHHGHHHGHHHGHHHGHHHHHHGGGGGHGHHHHHHHHHHHHHHGHHHGGHHHHHHHHHGGGGGHHGGGGGGGHHGGGGGGGGHHHHGGHHHHHHHHHFHHGGGGGGGGGGCCG0GHGGG?GCGGG.EAF/B/;ABFBF0;FFE0FB0B0C.CA.D=ED;-:9@C=-:.99BFBFF?9:A?DFFFFFF/.BBFFFFFFFBFFEDACF-9.BFFBBFBFBBF0
@M05620:45:000000000-G6HP7:1:1101:9335:10436 1:N:0:131
ATCTCTATCTCCTAAAAACCTGTTTAGATTTGGAGATAGACCTTCAGGTTTTTCATCATTTTCTGCATGAATTATACATTGACCACGTTCCAGCGTGGTCAGTTTGCAGCATTCTGTTATTTTGTTTGACAGAGTGTCTTGTTGAGAACATATGTAGGACATGATTTTTTCCTGCAACAGGGAAAATAAAGTATAAGTTTTAAAGATTTATTCTTTAATAAAGGATCTCAAAGCCAGCTTTAGAAAAAGGA
+
CDCCDFFFFFFFGGGGGGGGGGHHHHHHHHHHHHHHHHHHHHHHHHHHHHHGGHHHHHHHHHIIIHHHHHHHHHHHHHHHHHHHHHGHHHHHHHGGGGHHHHHHHHHHHHHHHHHHHHHHHHHHHHHHHHHHHHHHHHHHHHHHHHHHHHHHHHHHHHHHHHHHHHHHHGHHHHHHHHHHHGGHHHHHHHHHHHHHHHHHHHHHHHHHHHHHHHHHHHHHHHHHHHHHHHHHHHHHHGHHHHHHHHHHGGH
@M05620:45:000000000-G6HP7:1:1101:9352:10451 1:N:0:131
ATCTCTATCTCCTAAAAACCTGTTTAGATTTGGAGATAGACCTTCAGGTTTTTCATCATTTTCTGCATGAATTATACATTGACCACGTTCCAGCGTGGTCAGTTTGCAGCATTCTGTTATTTTGTTTGACAGAGTGTCTTGTTGAGAACATATGTAGGACATGATTTTTTCCTGCAACAGGGAAAATAAAGTATAAGTTTTAAAGATTTATTCTTTAATAAAGGATCTCAAAGCCAGCTTTAGAAAAAGGA
+
BCBBCFFFFFFFGGGGGGGGGGHHHHHHHHHHHFHHHHHHHHHHHHHHHHHGGHHHHHIHIIIHIHHHHGHHHGHHHHHHHHHHHHGGHHHHHHGFGGHHGHGHHHHGHHHHHHHHHHHHHHHHHHHHGHHHHHHHHHHHHHHHHHHHHGHGHHHHHHHHGHHHHHHHHGHHHHHHHHGHHGGHHHHHHHHHHHHGHGHHHGGHHHHHHGHHHHHHGHHHHHHHHHHHHFHGHHHHHGHHHGHHGGGGGGF
@M05620:45:000000000-G6HP7:1:1101:3599:10495 1:N:0:131
ATCTCTTTCTCCTAAAAACCTGTTTAGATTTGGAGATAGACCTTCAGGTTTTTCATCATTTTCTGCATGAATTATACATTGACCACGTTCCAGCGTGGTCAGTTTGCAGCATTCTGTTATTTTGTTTGACAGAGTGTCTTGTTGAGAACATATGTAGGACATGATTTTTTCCTGCAACAGGGAAAATAAAGTATAAGTTTTAAAGATTTATTCTTTAATAAAGGATCTCAAAGCCAGCTTTAGAAAAAGGA
+
BCBCCFDFFFFFGGGGGGGGGGHHHHHHHHHHHHHHHHHHHHHHHHHHHHHGGHHHHHHHHHHHHHHHHHHHHHHHHHHHHHHHHHGHHHHHHHGGGGHHHHHHHHHHHHHHHHHHHHHHHHHHHHHHHHHHHHHHHHHHHHHHHHHHHHHHHHHHHHHHHHHHHHHHHGHHHHHHGHHHHGGHHHHHHGHHHHHHHHHHHHHHHHHHHHHHHHHHHGHHHHHGHHHHHGGGHHHHHGHHHHGGHHGHGGG
@M05620:45:000000000-G6HP7:1:1101:11838:10498 1:N:0:131
ATCTCTATCTCCTAAAAACCTGTTTAGATTTGGAGATAGACCTTCAGGTTTTTCATCATTTTCTGCATGAATTATACATTGACCACGTTCCAGCGTGGTCAGTTTGCAGCATTCTGTTATTTTGTTTGACAGAGTGTCTTGTTGAGAACATATGTAGGACATGATTTTTTCCTGCAACAGGGAAAATAAAGTATAAGTTTTAAAGATTTATTCTTTAATAAAGGATCTCAAAGCCAGCTTTAGAAAAAGGA
+
B@ABCFFFFFFFGGGGGGGGGGHHGHHHHHHHHGHHHGFFHHHHHHHHHHHGGHHHHHIHHHHHHHHHHHHHHHHHHHHHHHHHHHGHHHGHHHGFGGHHGHGHHHHHHHFHHHHHHHHHHHHHHHHHGHHHHHGHHHHHHHHHHHHHHHHGHHHFHHHHFHHHHHHHHGHHHHHHHGHHHGGHHHHHGHHHHHHGHFGHHGHHHHHHHGHHHHHHGHHHHFGHGHHHHFFHHHFHGGHHHGHHHHFHGGG
@M05620:45:000000000-G6HP7:1:1101:25993:10500 1:N:0:131
CATCCTGACCCTGAAGTACCCCATTGAGCATGGCATCGTCACCAACTGGGACGACATGGAGAAGATCTGGCACCACACCTTCTACAACGAGCTGCGCGTGGCCCCGGAGGAGCACCCAGTGCTGCTGACCGAGGCCCCCCTGAACCCCAAGGCCAACAGAGAGAAGATGACTCAGGTGAGGCTCGGCCGACGCCCGTGCTCCTCCCGTCCTTTCCCCAGTCATTTTCTGCCCGGCTTGGTTTCTGACATTT
+
BCCCCFFFFFFFGGGGGGGGGGGHHHHHHHHHHFHHHGHHHGHHHGGHHHHHGGGGGGHHHHHHFHHHHHHHHGHHHGGHHHHHHHHHGGGGGHGGGGFGGGHHGGGCGGGGHHHGGGHFFGHHHHHGGHFCGADGGGGGGGHGHHGGGDHEHHGGGGGGGGEEFFGFFGGGGGGGGGGGGGFFFFFFFCCFFFFF;DDEFFFFFFFADFDFFFFFFBDFF9BFFFFFFEFE.@>>=>?;AFFFB:B0:F0
@M05620:45:000000000-G6HP7:1:1101:26905:10502 1:N:0:131
CATCCTGACCCTGAAGTACCCCGGCTTGATTTCTGACATTAGATCGGAAGAGCACACGTCTGAACTCCAGTCACTCTCGCGCATCTCGTATGCCGTCTTCTGCTTGAAAAAAAAAAAATACACACCTTCCTTACCCTACAATCCCCTACCATACATCCCCTAACACATAGACTCATTAGTTGTCCACCACGTACAATCTGTCAACCGTCATCACTTCGCTCAAGCAAATAATCTGCTGCACATTCTATCTC
+
DDDDDFFFFFFFGGGGGGGGGGGGGGGGHHHHHHHHHHHHHHHHHHGAFGHHHHHHHGHHHGHHHHHHHHHHHHHHHHGGGGGGGHHHGGHHHHGGGHGHHHHHHHHHGHH/DD?<C<0?=?11?.01<01111001000000/0./...000/000/../.:/00.000000;00;0000000000....9/.:0090000;;0.-:;.:000000...;.000//000:00000009/::00000;000
@M05620:45:000000000-G6HP7:1:1101:3621:10503 1:N:0:131
ATCTCTATCTCCTAAAAACCTGTTTAGATTTGGAGATAGACCTTCAGGTTTTTCATCATTTTCTGCATGAATTATACATTGACCACGTTCCAGCGTGGTCAGTTTGCAGCATTCTGTTATTTTGTTTGACAGAGTGTCTTGTTGAGAACATATGTAGGACATGATTTTTTCCTGCAACAGGGAAAATAAAGTATAAGTTTTAAAGATTTATTCTTTAATAAAGGATCTCAAAGCCAGCTTTAGAAAAAGGA
+
@BBBBFFFFFFFGGGGGGGGGGHHHHHHHHHDGFFBHFFGHHHHHGHGHHHGGHHHHHHHHHHHFHHHGHHHHHHHHHHHHHHHHHDHHHHHHHFGDFHGHHFHHFHGFHHHHHHFHHHHHHHHHHHFHHHEGHHFHHHHHHHGHHFHHHGHHHHHHGHHHHFHHHHHHGHHHHHHHHHGGAGFH0FGFDGHHHHHGHHHHHHGFGHHHHHHHHHHHHHHBF0<CHHHHHGGHGHGHGHGHHGBGGFHGDH
@M05620:45:000000000-G6HP7:1:1101:11816:10505 1:N:0:131
ATCTCTATCTCCTAAAAACCTGTTTAGATTTGGAGATAGACCTTCAGGTTTTTCATCATTTTCTGCATGAATTATACATTGACCACGTTCCAGCGTGGTCAGTTTGCAGCATTCTGTTATTTTGTTTGACAGAGTGTCTTGTTGAGAACATATGTAGGACATGATTTTTTCCTGCAACAGGGAAAATAAAGTATAAGTTTTAAAGATTTATTCTTTAATAAAGGATCTCAAAGCCAGCTTTAGAAAAAGGA
+
CDDDDFFFFFFFGGGGGGGGGGHHHHHHHHHHHHHHHHHHHHHHHHHHHHHGGHHHHIHHIHHHIHHHHHHHHHHHHHHHHHHHHHGHHHHHHHGGGGHHHHHHHHHHHHHHHHHHHHHHHHHHHHHHHHHHHHHHHHHHHHHHHHHHHHHHHHHHHHHHHHHHHHHHHGHHHHHHHHHHHGGHHGHHHHHHHHHHHHHHHHHHHHHHHHHHHHHHHHHHHHGHGHHHHHHHHHHHHGHHHHHGHHHHGGH
@M05620:45:000000000-G6HP7:1:1101:3596:10515 1:N:0:131
ATCTCTATCTCCTAAAAACCTGTTTAGATTTGGAGATAGACCTTCAGGTTTTTCATCATTTTCTGCATGAATTATACATTGACCACGTTCCAGCGTGGTCAGTTTGCAGCATTCTGTTATTTTGTTTGACAGAGTGTCTTGTTGAGAACATATGTAGGACATGATTTTTTCCTGCAACAGGGAAAATAAAGTATAAGTTTTAAAGATTTATTCTTTAATAAAGGATCTCAAAGCCAGCTTTAGAAAAAGGA
+
BBBBBFFFFFFFGGGGGGGGGGHHHHHHHHHHHGHHHHHHHHHHHHHHHHHGGHHHHHHHHHHHHHHHHHHHHHHHHHHHHGHHHHGHHHHHHHGGGGHHHHHHHHHHHHHHHHHHHHGHHHHHHHHHHHHHHHHHHHHHHHHHHHGHHHHHHHHHHHHHHHHHHHHHHGHHHHHHHHHHHGGHHHHHHHHHHHHHHHHHHHHHHHHHHHHHHHHHHHHHHHHHHHHHHHHHHHHHHGHHHHHGGHGFGGH
@M05620:45:000000000-G6HP7:1:1101:3431:10586 1:N:0:131
ATCTCTATCTCCTAAAAACCTGTTTAGATTTGGAGATAGACCTTCAGGTTTTTCATCATTTTCTGCATGAATTATACATTGACCACGTTCCAGCGTGGTCAGTTTGCAGCATTCTGTTATTTTGTTTGACAGAGTGTCTTGTTGAGAACATATGTAGGACATGATTTTTTCCTGCAACAGGGAAAATAAAGTATAAGTTTTAAAGATTTATTCTTTAATAAAGGATCTCAAAGCCAGCTATAGAAAAAGGA
+
BBBBBFFFFFFFGGGGGGGGGGHHHHGHFHFFFFHHHHHHHHHHHHHEGGHGGHFHHGHHHHHHHHHGHEFHHHGHHFHHHGGHHHGHHGFFEFGFGGHFFHGFHHHHHHGHHHGHGGHHHHFHGHHHGFHHHHHFHFHHHHGFFHEHHHHGHHHHHHHHGHBFGHHHHGFFHHEGHFHH/?CCHHGFHEHDDHHHHHHHHBHBFBHHHGHGHFHHEFHHG00</<CF0DGE0GCHHGHHGFBFGH/:A:C
@M05620:45:000000000-G6HP7:1:1101:21981:10597 1:N:0:131
ATCTCTATCTCCTAAAAACCTGTTTAGATTTGGAGATAGACCTTCAGGTTTTTCATCATTTTCTGCATGAATTATACATTGACCACGTTCCAGCGTGGTCAGTTTGCAGCATTCTGTTATTTTGTTTGACAGAGTGTCTTGTTGAGAACATATGTAGGACATGATTTTTTCCTGCAACAGGGAAAATAAAGTATAAGTTTTAAAGATTTATTCTTTAATAAAGGATCTCAAAGCCAGCTTTAGAAAAAGGA
+
CCCDDFFFFFFFGGGGGGGGGGHHHHHHHHHHHHHHHHHHHHHHHHHHHHHGGHHHHIHHHHHIIHHHHHHHHHHHHHHHHHHHHHGHHHHHHHGGGGHHHHHHHHHHHHHHHHHHHHHHHHHHHHHHHHHHHHHHHHHHHHHHHHHHHHHHHHHHHHHHHHHHHHHHHGHHHHHHHHHHHGGHHHHHHHHHHHHGHGHHHHHHHHHHHHHHHHHHHHHHHHHHHHHHHHHHHHHHHGHHHHGHHGHHGGH
@M05620:45:000000000-G6HP7:1:1101:21959:10606 1:N:0:131
ATCTCTATCTCCTAAAAACCTGTTTAGATTTGGAGATAGACCTTCAGGTTTTTCATCATTTTCTGCATGAATTATACATTGACCACGTTCCAGCGTGGTCAGTTTGCAGCATTCTGTTATTTTGTTTGACAGAGTGTCTTGTTGAGAACATATGTAGGACATGATTTTTTCCTGCAACAGGGAAAATAAAGTATAAGTTTTAAAGATTTATTCTTTAATAAAGGATCTCAAAGCCAGCTTTAGAAAAAGGA
+
@ABCCFFFFFFFGGGGGGGGGGHHHHHHHHHHHGHHHHHHHHHHHHHHHHHGGHHHHHIHIIHHHHHHHHHHHHHHHGHHHGHHGHGHHHHHHHGFGGHHFHHHHHHHHHHGHHHHHHHHHHHHHHHHGHHHHHHHHHHHHHHHGHHHHHHGHHHFHHHHGHHHHHHHHGHHHHHGHHHHHGGHHGHHGHHHHHHGHFHHHHGHHHHHHHHHHHHHHHHHHGHHHHHHHFHGHHGHHGHHHHGGGGGHGGH
@M05620:45:000000000-G6HP7:1:1101:19889:10617 1:N:0:131
CATCCTGACCCTGAAGTACCCCGGCTTGATTTCTGACATTAGATCGGAAGAGCACACGTCTGAACTCCAGTCACTCTCGCGCATCTCGTATGCCGTCTTCTGCTTGAAAAAAAAACACAGCTCTCTGAGGTTCTTTTGTTTCTTTGCCCCCGCCAGACCTATCCGATGCGTTGTTCTACTCTATCTTACTACATCATTCACCTTTTTATATCCTCCACCCTTTTGCTCTCCCCCTTCCTACTCTCAAGCTC
+
ABAAAFFFFCCFGGGGGGGGFGGGGGGEH5AFHFHBGHHHFGGHHHG2BEFHHHHFGEHHFGHHHFHHGHGHGHHHHFGGGGGEEHHEEEGHHGGEEHGEGHGF3FEGEFA/CGC//@/@/1@>F1?11<?0FGHH1100<<1=1<11<.------...0000/.:...-;;-;.00900;00;00000000/00000;00000;9F.B//:9B//..9.;B///9/9/;//9AB..;F/B/FFFB//BBF
@M05620:45:000000000-G6HP7:1:1101:21973:10618 1:N:0:131
ATCTCTATCTCCTAAAAACCTGTTTAGATTTGGAGATAGACCTTCAGGTTTTTCATCATTTTCTGCATGAATTATACATTGACCACGTTCCAGCGTGGTCAGTTTGCAGCATTCTGTTATTTTGTTTGACAGAGTGTCTTGTTGAGAACATATGTAGGACATGATTTTTTCCTGCAACAGGGAAAATAAAGTATAAGTTTTAAAGATTTATTCTTTAATAAAGGATCTCAAAGCCAGCTTTAGAAAAAGGA
+
BCCCDFFFFFFFGGGGGGGGGGGHHHHHHHHHHHHHHHHHHHHHHHHHHHHGGHHHHHIHIIHIIHHHHHHHHHHGHHHHHHHHGHGHHHHHHHGGGGHHFHHHHHHGHHHHHHHHHHHHHHHHHHHHHHHHHHGGGHHHHHHHHHHHHGGHHHHHHHHHFHHHHHHHHGHHHHHGHHHHHGGHHHHGGGHHHHGHHHHHHGFGHGHHGHHHHGHHGHHHHHHHHHHHHFHGHHHHHGGHHGHFFGFHGGF
@M05620:45:000000000-G6HP7:1:1101:24619:10624 1:N:0:131
ATCTCTATCTCCTAAAAACCTGTTTAGATTTGGAGATAGACCTTCAGGTTTTTCATCATTTTCTGCATGAATTATACATTGACCACGTTCCAGCGTGGTCAGTTTGCAGCATTCTGTTATTTTGTTTGACAGAGTGTCTTGTTGAGAACATATGTAGGACATGATTTTTTCCTGCAACAGGGAAAATAAAGTATAAGTTTTAAAGATTTATTCTTTAATAAAGGATCTCAAAGCCAGCTTTAGAAAAAGGA
+
CCDDDFFFFFFFGGGGGGGGGGHHHHHHHHHHHHHHHHHHHHHHHHHHHHHGGHHHHIHHHHHIIHHHHHHHHHHHHHHHHHHHHHGHHHHHHHGFGGHHHHHHHHHHHHHHHHHHHHHHHHHHHHHHHHHHHHHHHHHHHHHHHHHHHHHHHHHHHHHHHHHHHHHHHGHHHHHHHHHHHGGHHHHHHHHHHHHHHGHHHHHHHHHHHHHHHHHHHHHHHHHHHHHHHGHHHHHHHGHHHHHHHHHHGGH
@M05620:45:000000000-G6HP7:1:1101:12641:10637 1:N:0:131
ATCTCTATCTCCTAAAAACCTGTTTAGATTTGGAGATAGACCTTCAGGTTTTTCATCATTTTCTGCATGAATTATACATTGACCACGTTCCAGCGTGGTCAGTTTGCAGCATTCTGTTATTTTGTTTGACAGAGTGTCTTGTTGAGAACATATGTAGGACATGATTTTTTCCTGCAACAGGGAAAATAAAGTATAAGTTTTAAAGATTTATTCTTTAATAAAGGATCTCAAAGCCAGCTTTAGAAAAAGGA
+
BABBBFFFFFFFGGGGGGGGGGHHHHHHHHHHHHHHHHHHHHHHHHHHHHHGGHHHHHHHHHHHHHHHHHHHHHHHHHHHHHHHHHGHHHHHHHGFGGHHHHHHHHHHHHHHHHHHHHHHHHHHHHHHHGHHHHHHHHHHHHHHHHHHHHHHHHHHHHHHHHHHHHHHHGHHHHHHHHHHHGGHHHHHHHHHHHHHHGHHHHHHHHHHHHHHHHHHHHHHHHHHHHHHHHHHHHHHHGHHHHHHHHHHGGH
@M05620:45:000000000-G6HP7:1:1101:3323:10648 1:N:0:131
ATCTCTATCTCCTAAAAACCTGTTTAGATTTGGAGATAGACCTTCAGGTTTTTCATCATTTTCTGCATGAATTATACATTGACCACGTTCCAGCGTGGTCAGTTTGCAGCATTCTGTTATTTTGTTTGACAGAGTGTCTTGTTGAGAACATATGTAGGACATGATTTTTTCCTGCAACAGGGAAAATAAAGTATAAGTTTTAAAGATTTATTCTTTAATAAAGGATCTCAAAGCCAGCTTTAGAAAAAGGA
+
BCCCCFFFFFFFGGGGGGGGGGGHHHHHHHHHHHHHHHHHHHHHHHHHHHHGGHHHHHHHHHHHHHHHHHHHHHHHHHHHHGHHHHGHHHHHHHGGGGHHHHHHHHHHHHGHHHHHHHHHHHHHHHHHHGGHHHHHHHHHHHHHHHGHHHHHHHHHHHHHHHHHHHHHHGHHHHHHHHHHHGGHHHHHGGHHHHHHHGHHHGGGHGHHHHHHHHHHGFHHHHGHGHHHHFHEHHHHHGHHHHFGFGFFGGH
@M05620:45:000000000-G6HP7:1:1101:3345:10655 1:N:0:131
ATCTCTATCTCCTAAAAACCTGTTTAGATTTGGAGATAGACCTTCAGGTTTTTCATCATTTTCTGCATGAATTATACATTGACCACGTTCCAGCGTGGTCAGTTTGCAGCATTCTGTTATTTTGTTTGACAGAGTGTCTTGTTGAGAACATATGTAGGACATGATTTTTTCCTGCAACAGGGAAAATAAAGTATAAGTTTTAAAGATTTATTCTTTAATAAAGGATCTCAAAGCCAGCTTTAGAAAAAGGA
+
>>>AAFF5FFFFFGGFGGGGGG5FHF5FEFFGHHFFHFHHHHHFFHFHGFGEEHHHHHHHHGHF5BFFHAGGHF5G5HHH5EGHHHCGCGCGGFFGDGHGFGGHHHHHHHFHFHG4FFFGFHHHFHHFHFFHFFGHHHGHGHHGFHHHHHHFHHHHHFFHHHGHGFGHDDHGHGGHGHFHHGEHHCGGFHH1FDH1GDFBFFCFGHFHHHHHHHHHHGHG<D00CGHHFHHFHHHFGCGHFG0GB0:CE.C
@M05620:45:000000000-G6HP7:1:1101:12638:10662 1:N:0:131
ATCTCTATCTCCTAAAAACCTGTTTAGATTTGGAGATAGACCTTCAGGTTTTTCATCATTTTCTGCATGAATTATACATTGACCACGTTCCAGCGTGGTCAGTTTGCAGCATTCTGTTATTTTGTTTGACAGAGTGTCTTGTTGAGAACATATGTAGGACATGATTTTTTCCTGCAACAGGGAAAATAAAGTATAAGTTTTAAAGATTTATTCTTTAATAAAGGATCTCAAAGCCAGCTTTAGAAAAAGGA
+
CCCCCFFFFFFFGGGGGGGGGGGHHFFHHHHHHHHHHHHGGHHHHHHGHHHGGHHHHHHHHHHHHHHHHHHHHHHHHGHHHHGHHHGHGHHHHHGGGGHHHHHHGHHHHHHHHHHHHHHHHHHHGHHHHHHHHHGHHHHHHHHHFHHHHHHHHHHHHHHHHHHHHHHHHGHHHHGHHHHHHGGHGHGHHHHHHHHHHGGHHHHGHHHHHHHHHHHHHHHGHHHGHHHHHHHHHHHHHGHHHFBGGFHHGGF
@M05620:45:000000000-G6HP7:1:1101:19801:10683 1:N:0:131
ATCTCTATCTCCTAAAAACCTGTTTAGATTTGGAGATAGACCTTCAGGTTTTTCATCATTTTCTGCATGAATTATACATTGACCACGTTCCAGCGTGGTCAGTTTGCAGCATTCTGTTATTTTGTTTGACAGAGTGTCTTGTTGAGAACATATGTAGGACATGATTTTTTCCTGCAACAGGGAAAATAAAGTATAAGTTTTAAAGATTTATTCTTTAATAAAGGATCTCAAAGCCAGCTTTAGAAAAAGGA
+
BCCCCFFFFFFFGGGGGGGGGGHHHHHHHHHHHGHHHHHHHHHHHHHHHHHGGHHHHHHHHHHHHHHHHHHHHHHHHHHHHHHHHHGHHHHHHHGGGGHHHHHHHHHHHHHHHHHHHHHHHHHHHHHHHHGHHHHHHHHHHHHHHHHHHHHHHHHHHHHHHHHHHHHHHGHHHHGHHHHHHGGHHHHHHHHGHHHHHGHHHHHHHHHHHHHHHHHHHHHHHHHHHHHHHHHHHHHHHGHHHHHHHHHHGGH
@M05620:45:000000000-G6HP7:1:1101:22936:10686 1:N:0:131
ATCTCTATCTCCTAAAAACCTGTTTAGATTTGGAGATAGACCTTCAGGTTTTTCATCATTTTCTGCATGAATTATACATTGACCACGTTCCAGCGTGGTCAGTTTGCAGCATTCTGTTATTTTGTTTGACAGAGTGTCTTGTTGAGAACATATGTAGGACATGATTTTTTCCTGCAACAGGGAAAATAAAGTATAAGTTTTAAAGATTTATTCTTTAATAAAGGATCTCAAAGCCAGCTTTAGAAAAAGGA
+
3AA>AFFFFFFFGGGGGGGGFEGHFHFHGHHHBCGHFHFDHHHHHHHHGGHGGHHGHGHHHHHHFBHFHHHHHHHHHGHHGFHHFGFHHHHFHHGGGGHHGHGHHHHHHHHHHHHHHHHHHHHHHHHHGHGHGHHHHHHHHHHHHHGHHHHHHHHHHHHHHHHHHHHHHGHHHHHHHHHHHFGHHHHHGGHGGHHGHFGGHHHHHHHHHHHHHHHHHGHGHHHHHHHHHHHHHHHCHGGHHHGGGFHGFGG
@M05620:45:000000000-G6HP7:1:1101:3166:10693 1:N:0:131
TACCTGTACTGGGGAAGAGCACACTTCTGAACTCCAGTCAAATCGCCATTCCTACCCTAAAGATCGGAAGAGCACACGTCTGAACTCCAGTCACTCTCTCGCATCTCGTATGCCTTCTTCTGCTTGAAACAAAAAAATTTGTTGTAAACATCTTTCTGACATGCTTTTTTCCTTCACAAGGACAAATAAATTGTACGTTTTAAAGTTTTATTCTTTTATACAGGCTCTCACCGCCCTCTTTCGCACTAGGC
+
AAAAAFFDFFD11EFGGGCFGGFGAFGFGGFHHHHHFFFGHFGH?FFEFGFHHHHFHHFFFHHHH/AEEEFAFGHHHGHHG>GHHFHFC1GHFHHHFH1BEG/>/FHFFEG>DG1FFFD2B1BFB10BGEHEH0/</01>2>0@01221111@F1G111?1?11<<?1F?01<11>1110...<./<=00000000<;;C:0000:0000;0;GFG0:C00;;/.9;B0009.;---9/0;9C.---//;9
@M05620:45:000000000-G6HP7:1:1101:22955:10694 1:N:0:131
ATCTCTATCTCCTAAAAACCTGTTTAGATTTGGAGATAGACCTTCAGGTTTTTCATCATTTTCTGCATGAATTATACATTGACCACGTTCCAGCGTGGTCAGTTTGCAGCATTCTGTTATTTTGTTTGACAGAGTGTCTTGTTGAGAACATATGTAGGACATGATTTTTTCCTGCAACAGGGAAAATAAAGTATAAGTTTTAAAGATTTATTCTTTAATAAAGGATCTCAAAGCCAGCTTTAGAAAAAGGA
+
BBBBBFFFFFFFGGFGGGGGGGHHHHHHHHHHHHHHHHHGHHHHHHHHHHHGGHHHHHHHHHHHHHHHHHHHHHHHHHHHHHHHHHGHHHHHHHGGGGHHHHHHHHHHHHHHHHHHHHHHHHHHHHHHHHHHHHGHHHHHHHHHHHHHHHHHHHHHHHHHHHHHHHHHHGHHHHHHHHGHHGGHHHHHHHHHHHHHHHHHHHHHHHHHHHHHHHHHHHHHHHHGHHHHHHHHHHHHHGHHHHHHGHHHGGH
@M05620:45:000000000-G6HP7:1:1101:17031:10702 1:N:0:131
ATCTCTATCTCCTAAAAAGGAAGAAAGGGGAGGGAAGATCGGAAGAGCACACGTCTGAACTCCAGTCACTCTCGCGCATCTCGTATGCCGTCTTCTGCTTGAAAAAAAAAAAAAAAAGAACGAAAATGAAAGAATGTGAGATGGTGAGTGAAAAATAAAAATAAGATAATAAGGAGAAGAAAAAAAGAAGAGATTAAATACAGAGGAGAAGAGAGAGGAAAGGGGACACAGAAAAATGGAGAGAAGAGCGA
+
BCCDDFFFFFFFGGGGGGGGFGHGGHHHGGGGGGGHGHHHHGGGGHHHHHGHGHHHGGFHHHHHHFHFHHHHHGGGGGE?GHGFDHHHHGEEHGHHHHHHHGHFHHGGFDCC>/---.<./.<..-0000<0/.000000000<000.000000..0000<<B0000:<000000.../0///.--.../0./00000000000/...../0./.....//...-.-../.000/..00</0..0/0./--
@M05620:45:000000000-G6HP7:1:1101:20684:10707 1:N:0:131
ATCTCTATCTCCTAAAAACCTGTTTAGATTTGGAGATAGACCTTCAGGTTTTTCATCATTTTCTGCATGAATTATACATTGACCACGTTCCAGCGTGGTCAGTTTGCAGCATTCTGTTATTTTGTTTGACAGAGTGTCTTGTTGAGAACATATGTAGGACATGATTTTTTCCTGCAACAGGGAAAATAAAGTATAAGTTTTAAAGATTTGTTCTTTAATAAAGGATCTCAAAGCCAGCTTTAGAAAAAGGA
+
CDDCDFFFFFFFGGGGGGGGGGHHHHHHHHHHHHHHHHHHHHHHHHHHHHHGGHHHHIHHHIIHIHHHHHHHHHHHHHHHHHHHHHGHHHHHHHGFGGHHHHHHHHHHHHHHHHHHHHHHHHHHHHHHHHHHHHHHHHHHHHHHHHHHHHHHHHHHHHHHHHHHHHHHHGHHHHHHHHHHHGGHHHHHHHHHHHHHHHHHHHHHHHHHHGHHHHHHHGHHHGHHHHHHHGHHHHHHHGHHHHHHGHHHGGG
@M05620:45:000000000-G6HP7:1:1101:22939:10711 1:N:0:131
ATCTCTATCTCCTAAAAACCTGTTTAGATTTGGAGATAGACCTTCAGGTTTTTCATCATTTTCTGCATGAATTATACATTGACCACGTTCCAGCGTGGTCAGTTTGCAGCATTCTGTTATTTTGTTTGACAGAGTGTCTTGTTGAGAACATATGTAGGACATGATTTTTTCCTGCAACAGGGAAAATAAAGTATAAGTTTTAAAGATTTATTCTTTAATAAAGGATCTCAAAGCCAGCTTTAGAAAAAGGA
+
CDCDDFFFFFFFGGGGGGGGGGHHHHHHHHHHHHHHHHHHHHHHHHHHHHHGGHHHHHHHHIHHHHHHHHHHHHHHHHHHHHHHHHGHHHHHHHGFGGHHHHHHHHHHHHHHHHHHHHHHHHHHHHHHHHHHHHHHHHHHHHHHHHGHHHHHHHHHHHHHHHHHHHHHHGHHHHHHHHHHHGGHHHHHHGHHHHHGHFGHHHHHHHHHHHHHHHHHHGHHHFHHHHHHHGHGHHHFHGGHHHHHGGHGGGG
@M05620:45:000000000-G6HP7:1:1101:20671:10720 1:N:0:131
ATCTCTATCTCCTAAAAACCTGTTTAGATTTGGAGATAGACCTTCAGGTTTTTCATCATTTTCTGCATGAATTATACATTGACCACGTTCCAGCGTGGTCAGTTTGCAGCATTCTGTTATTTTGTTTGACAGAGTGTCTTGTTGAGAACATATGTAGGACATGATTTTTTCCTGCAACAGGGAAAATAAAGTATAAGTTTTAAAGATTTATTCTTTAATAAAGGATCTCAAAGCCAGCTTTAGAAAAAGGA
+
CCCCCFFFFFFFGGGGGGGGGGGHHHHHHHHHHHHHHHHHHHHHHHHHHHHGGHHHHIIHIIHHIHHHHHHHHHHHHHHHHHHHHHGHHHHHHHGEGGHHGHHHHHHHHHHHHHHHHHHHHHHHHHHHHHHHHHHHHHHHHHHHHHHHHHHHHHHHHHHHGHHHHHHHHGHHHHHGHHHHHGGGGGHHHHHGHHHHHGHHHGGHHHHHHHHHHHHHHHHHHHHHHHHHHGHHHHHHHGGHHHHHGFHHGGH
@M05620:45:000000000-G6HP7:1:1101:15416:10749 1:N:0:131
ATCTCTATCTCCTAAAAACCTGTTTAGATTTGGAGATAGACCTTCAGGTTTTTCATCATTTTCTGCATGAATTATACATTGACCACGTTCCAGCGTGGTCAGTTTGCAGCATTCTGTTATTTTGTTTGACAGAGTGTCTTGTTGAGAACATATGTAGGACATGATTTTTTCCTGCAACAGGGAAAATAAAGTATAAGTTTTAAAGATTTATTCTTTAATAAAGGATCTCAAAGCCAGCTTTAGAAAAAGAA
+
ABBCCFFFFFFFGGGGGGGGGGHHHHHHHHHHHGHHHHHHHHHHHHHHHHHGGHHHHHHHHHHHHHHHHHHHHHHHHHHHGHHHHHGHHHHHHGGGGGHHHHHHHHHGHHHHHHHHHHFHHHHHHHHHHHHHHHHHHHHHHHHHHHHHHHHHHHHHHGHHHHHHHHHHHGHHHHHHHHHHHGGGHGHHGHHGHHHHHGHHHGFHHHHHHHHHHHHHHGHHHFHHHGHHHGHHHHHHGGHHHHFGHHGG.EG
@M05620:45:000000000-G6HP7:1:1101:26308:10754 1:N:0:131
CATCCTGACCCTGAAGTACCCCGGCTTGATTTCTGACATTAGATCGGAAGAGCACACGTCTGAACTCCAGTCACTCTCGCGCATCTCGTATGCCGTCTTCTGCTTGAAAAAAAAAAAATTACTACTACCCTCTGCCCCCCTGCCCCCCCAGGCCCCCAGAGAGAAGCTGACTCAGGTTCTACTCGGCCGACTCCCTTGCCCCTCCCGTCTTTTCCCCCGTCCTTTTCTGCCCGTCTTTCTCTCTTCCCTTT
+
CCCCCFFFFFFFGGGGGGGGGGGGGGGFHHHHHFHCHGHHHFHHHHGGGGHGHHHGFGGHHGHGHHHHHHFHHHHHHHGFGGCEEBGCFFHGFHEEGHGGHFHDDGCHFGHGGGGB/<011111?111><1>01>GEECCF....;---9..:A.-:-..;/..///00BBFFF/;B////:;9A.AA--;9ABE99/9//:EADF.9::99:FFFB.-;:..:BFFF///.:-.9A////;////9/9;/
@M05620:45:000000000-G6HP7:1:1101:15429:10766 1:N:0:131
ATCTCTATCTCCTAAAAACCTGTTTAGATTTGGAGATAGACCTTCAGGTTTTTCATCATTTTCTGCATGAATTATACATTGACCACGTTCCAGCGTGGTCAGTTTGCAGCATTCTGTTATTTTGTTTGACAGAGTGTCTTGTTGAGAACATATGTAGGACATGATTTTTTCCTGCAACAGGGAAAATAAAGTATAAGTTTTAAAGATTTATTCTTTAATAAAGGATCTCAAAGCCAGCTTTAGAAAAAGAA
+
ABBCCFFFFFFFGGGGGGGGGGHHHHHHHHHHHGHHHHHHHHHHHHHHHHHGGHHHHHHHHHHHHHHHHHHHHHHHHHHHHHHHHHGHHHHHHHGGGGGHHHHHHHHHHHHGHHGHHHHHHHHHGHHHGHGHHHFGHHHHHHHHHHGHHHHHGHGHHHHHHHHGHHHHHGHHHHHHHHFHHGGGHHHHGHGGFGHFH>FGHGHHHHHHHHHHHHHHHGHFFHHHGHHHHFHHHHHHHGGHHHHFHFGFFFF
@M05620:45:000000000-G6HP7:1:1101:15406:10772 1:N:0:131
ATCTCTATCTCCTAAAAACCTGTTTAGATTTGGAGATAGACCTTCAGGTTTTTCATCATTTTCTGCATGAATTATACATTGACCACGTTCCAGCGTGGTCAGTTTGCAGCATTCTGTTATTTTGTTTGACAGAGTGTCTTGTTGAGAACATATGTAGGACATGATTTTTTCCTGCAACAGGGAAAATAAAGTATAAGTTTTAAAGATTTATTCTTTAATAAAGGATCTCAAAGCCAGCTTTAGAAAAAGAA
+
CCCCCFFFFFFFGGGGGGGGGGHHHHHHHHHHHHHHHHHHHHHHHHHHHHHGGHHHHHIHHHIIIHHHHHHHHHHHHHHHHHHHHHGHHHHHHHGFGGHHHHHHHHHHHHHHHHHHHHHHHHHHHHHHHHHHHHHHHHHHHHHHHHHHHHHHHHHHHHHHHHHHHHHHHGHHHHHHHHHHHGGHHHHHHHHHHHHHHGHHHHHHHHHHHHHHHHHHHHHHHHHHHHHHHHHHHHHHHGHHHHHGHGHHGGH
@M05620:45:000000000-G6HP7:1:1101:19496:10779 1:N:0:131
AGATCGGAAGAGCACACGTCTGAACTCCAGTCACTCTCGCGCATCTCGTATGCCGTCTTCTGCTTGAAAAAAAAAAAAAGAAAAATCGTGAAGATAAAATAGATTATTTATTACATATAAAAATACAGTAGTCAGTAAATGCGTAGAGTTTAAATCATTCACTTCAGAAGAAAGAATATAAAGGACTAATAATGTTGTAATTGAAGAGATTAGGTAGCTATCATGTGTATATCAGGAAAGAATTAATGATT
+
BCBCCCCCCCFFGGGGGGGGGGHHHHHHFHHHHHHHHHGGGGGGGHHHGGHHHHGGGHGHHHHHHHGHHHGGGGGG>///?0?2002//02?222222?2222222?22?222221111111=0111111111111111111.<.-.0=00<000000000=00000:000//0;.00000000/.:/000000000/0000000;0./000000000009/000000:000:0000//./.000090000
@M05620:45:000000000-G6HP7:1:1101:24249:10857 1:N:0:131
AAACCAGAAGACATGAGGTCAGCTAGATCGGAAGAGCACACGTCTGAACTCCAGTCACTCTCGCGCATCTCGTATGCCGTCTTCTGCTTGAAAAAAAAAACAAAAAAGTACAGGATAACGACAACCACCGCACCATGTCAAAACCTCCATACCCACTTCACACCCAAAACTACAGCCACAACCCCCCCCCCCCCCCTGCACCGCACCACCACACAACCACCCTTTAGCACTCTCCCTTAACCTCCCCCTAC
+
BCCCCBBFFFCFGGGGGGBFGGHHHGHHHHGGGGHHHHHHHGHGHGGHHHHHHHGHHHHHHHGGGGGGCHHHFFHHHHGBEHGHHHHHHHFGHFHGGGGE//??B//?22222202222//////?/...----.000000=<..//./00//00..0000:0.......00000<../.<....<-9-9-------../0/-----................/000<000/00///0:0000/....-..
@M05620:45:000000000-G6HP7:1:1101:2808:10868 1:N:0:131
CATCCTGACCCTGAAGTACCCCGGCTTGATTTCTGACATTAGATCGGAAGAGCACACGTCTGAACTCCAGTCACTCTCGCGCATCTCGTATGCCGTCTTCTGCTTGAAAAAAAAAAAAATCTAAATTTGCATCTTTTTGTCTATTCGCCATCTTTTTTTCTTATTATGTTGCTTTTCCGTCTCGCTTCATTTCTCGTTTTGTCCTGTTTCTGCGTGTATCACTACTTGCACCTCTCTCTGTCTCACTAATC
+
CCCCCFFFFFFFGGGGGGGGGGGGGGGGHHHHHHHHHHHHHHGHHHGGFGHHHHHHHGHHHGHGHHHHHHHHHHHHHHGGGGGF@GHHGGHHHHGGGHGHGHHHHHHGFGGEGGG>?//01=1111111111111111-/0=00=0/..<./00:00--/000000000;00000000.0.9//..9.0000000..9:..:;9/9/;9////-.../;//////////////;/9/://;/////9///:
@M05620:45:000000000-G6HP7:1:1101:17734:10881 1:N:0:131
ATCTCTATCTCCTAAAAACCTGTTTAGATTTGGAGATAGACCTTCAGGTTTTTCATCATTTTCTGCATGAATTATACATTGACCACGTTCCAGCGTGGTCAGTTTGCAGCATTCTGTTATTTTGTTTGACAGAGTGTCTTGTTGAGAACATATGTAGGACATGATTTTTTCCTGCAACAGGGAAAATAAAGTATAAGTTTTAAAGATTTATTCTTTAATAAAGGATCTCAAAGCCAGCTTTAGAAAAAGGA
+
CCCDDFFFFFFFGGGGGGGGGGHHHHHHHHHHHHHHHHHHHHHHHHHHHHHGGHHHHIHHHHHHIHHHHHHHHHHHHHHHHHHHHHGHHHHHHHGGGGHHHHHHHHHHHHHHHHHHHHHHHHHHHHHHHHHHHHHHHHHHHHHHHHHHHHHHHHHHHHHHHHHHHHHHHGHHHHHHHHHHHGGHHHHHHHHHHHHHHHHHHHGHHHHHHGHHHHHHHGHHHGHHHHHHHHHHHHHGHGHHHHHHHHHHGGH
@M05620:45:000000000-G6HP7:1:1101:17019:10887 1:N:0:131
ATCTCTATCTCCTAAAAACCTGTTTAGATTTGGAGATAGACCTTCAGGTTTTTCATCATTTTCTGCATGAATTATACATTGACCACGTTCCAGCGTGGTCAGTTTGCAGCATTCTGTTATTTTGTTTGACAGAGTGTCTTGTTGAGAACATATGTAGGACATGATTTTTTCCTGCAACAGGGAAAATAAAGTATAAGTTTTAAAGATTTATTCTTTAATAAAGGATCTCAAAGCCAGCTTTAGAAAAAGGA
+
ABCCCFFFFFFFGGGGGGGGGGHHHHHHHHHHHHHHHHHHHHHHHHHHHHHGGHHHHIHHHHIHIHHHHHHHHHHHHHHHHHHHHHGHHHHHHHGGGGHHHHHHHHHHHHHHHHHHHHHHHHHHHHHHHHHHHHHHHHHHHHHHHHHHHHHHHHHHHHHHHHHHHHHHHGHHHHHHHHHHHGGHHHHHHHHHHHHHHHHHHHGHHHHHHHHHHHHHHHHHHHHHHHHHHGGHHHHHHGGHHHHGHHHHGGH
@M05620:45:000000000-G6HP7:1:1101:2451:10897 1:N:0:131
AAACCAAGCAGACACTCACCGCTCCCTCGCCACAGGCCAATAGTTCGTCTTCACTGAGTTGGCACCAAGTGGAAGTCGTGGCACTCATTCTTCTGGTGATGGCCATCAGCTCCGAGGAGGTCAGCTGGGGGGCTTTCTTTGTGTAAGCAACGAGAAACCTGAAAGAAGCATTTTTTAACTAAGACCTGCTGAGTCATTCATGAGTTTTTAGCCGTTTTGATTCTTCTCACAGACTCTCTACTGTCATGACA
+
AAAAAAAFABFFFGGGGGGGGGGA0BFBA000/B0F/BG/11BDG2A/A//2D12D111BBBGH1/B/F11B11011//BE?010B01B2@22B@11B122BB>10>1BGB1BE//////?BB<1BFCCC@@;:?/0CBFB;F;9000;9:>?A-9//;;-/9/FB-B//B;BBB@EFF/BBB//;;-;/;/AB/;/BFBF99/;/9BEEF//;--/:;-;/9//:/B9;/;/;B//9B//:/9//://99
@M05620:45:000000000-G6HP7:1:1101:17000:10900 1:N:0:131
ATCTCTATCTCCTAAAAACCTGTTTAGATTTGGAGATAGACCTTCAGGTTTTTCATCATTTTCTGCATGAATTATACATTGACCACGTTCCAGCGTGGTCAGTTTGCAGCATTCTGTTATTTTGTTTGACAGAGTGTCTTGTTGAGAACATATGTAGGACATGATTTTTTCCTGCAACAGGGAAAATAAAGTATAAGTTTTAAAGATTTATTCTTTAATAAAGGATCTCAAAGCCAGCTTTAGAAAAAGGA
+
@ABBBFFFFFFFGGGGGCGGGGHHHHHHHHHHHHHHHHHHHHHHHGHHHHHGGHGHHHHHHHHGHHHHHBHHHHHHHHHHFHGHHHGHHHHHHHGGGGHHFHHHHHHHHHHHHHHHHHHHHHHHHHHHHHHHHHHHHHHHHHHHFHFGHHHHHHHHHHHHHHHGH3GHHGHHHHHHHHFHHGGGFHHGGHHHHHHFGFGHHHHGHHHHHHHHHHHHHGHHHFHHFHHHHHHHHHFHHGHHHHGHHHHGGGC
@M05620:45:000000000-G6HP7:1:1101:17020:10905 1:N:0:131
ATCTCTATCTCCTAAAAACCTGTTTAGATTTGGAGATAGACCTTCAGGTTTTTCATCATTTTCTGCATGAATTATACATTGACCACGTTCCAGCGTGGTCAGTTTGCAGCATTCTGTTATTTTGTTTGACAGAGTGTCTTGTTGAGAACATATGTAGGACATGATTTTTTCCTGCAACAGGGAAAATAAAGTATAAGTTTTAAAGATTTATTCTTTAATAAAGGATCTCAAAGCCAGCTTTAGAAAAAGGA
+
CBCCCFFFFFFFGGGGGGGGGGGHHHHHHHHHHHHHHHHHHHHHHHHHHHHGGHHHHHHHHHHHHHHHHHHHHHHHHHHHHHHHHHGHHHHHHHGGGGHHHHHHHHHHHHHHHHHHHHHHHHHHHHHHHHHHHHHHHHHHHHHHHHHHHHHHHHHHHHHHHHHHHHHHHGHHHHHHHHHHHGGHHHHHHHHHHHHHHGHHHHGHHHHHHHHHHHHHHHHHHHHHHHHHHHHHHFHHHGHHHHGHHHHHGGH
@M05620:45:000000000-G6HP7:1:1101:7576:10910 1:N:0:131
ATCTCTATCTCCTAAAAACCTGTTTAGATTTGGAGATAGACCTTCAGGTTTTTCATCATTTTCTGCATGAATTATACATTGACCACGTTCCAGCGTGGTCAGTTTGCAGCATTCTGTTATTTTGTTTGACAGAGTGTCTTGTTGAGAACATATGTAGGACATGATTTTTTCCTGCAACAGGGAAAATAAAGTATAAGTTTTAAAGATTTATTCTTTAATAAAGGATCTCAAAGCCAGCTTTAGAAAAAGGA
+
AAAABFFF5FFFGGGGGGGGGGGHHHHHHHHGFGHHGBGDFHHHHHHHHHHGGHFFHFGHHHHHGHFHEHHHHHHGHGHHEHHHHHGHHHGHHHGFGEHHHHHHHHFGHHHHHGHHHHGHHHHHHHHHHHHHHHHHHHHHHHHE4FFHHBGHHHHFFFBGFGHHHHHHHGHHHGGCDGHHHGGHHHGHHHHHHHHGHHFHHHHHGHHHGGHHHHHHHGHHHHHHGHHHHHHHHHHHHGEHHHGHGGHFGGC
@M05620:45:000000000-G6HP7:1:1101:16097:10911 1:N:0:131
AAACCAAGCAGACACTCACCGCTGACTGGAGTTAAGACATGAGGTCAGCTAGATCGGAAGAGCACACGTCTGAACTCCAGTCACTCTCGCGCATCTCGTATGCCGTCTTCTGCTTGAAAAAAAAAAAACCGAGGCCCCCCTGAACCCCAAGGCCAACAGAGCGCAGATGACTCAGGTGAAGCTCGGCCGCCGCCCGTGCTCCTCCCTTCCTTTCCCCCGTCCTTTTCTGCCCCGCTTGATTTCTGACCTTT
+
BBABB@AFBFFFGGGGGGGGCGEFAGFHAGHHHHHGHHFDGHFCBGBGFHHGHHHGGEEEEFHFHGHGGHFFGHHFFHHHHHGHGHHHGGGGC?EGHHF?GGHHEEEGGFFGHG3CFHFHFCCC@/<->.-<>-AEGC?DC:/:GEGF..;.AFEFGEGGF/A--9-;0CFFFFBFFF//:;;BD@EA9-99@CB@>.9AFB9FFE9/;9/9BFFFF.-;A.ABFFFF///9.-9;...//9;;//;/;//
@M05620:45:000000000-G6HP7:1:1101:11490:10911 1:N:0:131
ATCTCTATCTCCTAAAAACCTGTTTAGATTTGGAGATAGACCTTCAGGTTTTTCATCATTTTCTGCATGAATTATACATTGACCACGTTCCAGCGTGGTCAGTTTGCAGCATTCTGTTATTTTGTTTGACAGAGTGTCTTGTTGAGAACATATGTAGGACATGATTTTTTCCTGCAACAGGGAAAATAAAGTATAAGTTTTAAAGATTTATTCTTTAATAAAGGATCTCAAAGCCAGCTTTAGAAAAAGGA
+
BCCCCFFFFFFFGGGGGGGGGGHHHHHHHHHHHGHHHHHHHHHHHHHHHHHGGHHHHIHHHIHHHHHHHHHHHHHHHHHHHHHHHHGHHHHHHHGGGGHHHHHHHHFHHHHHHHHHHHHHHHHHHHHHGHHHHHHHHHHHHHHHHHHHHHHHHHHHHHHHHHHHHHHHHGHHHHHHHHHHHGGHHHHHGHHHHHHHHGHHHHHHHHHHHHHHHHHHHHHHHHHHHHGHHGHHHHHHHGHHHHHHHHHHGGH
@M05620:45:000000000-G6HP7:1:1101:28631:10913 1:N:0:131
ATCTCTATCTCCTAAAAACCTGTTTAGATTTGGAGATAGACCTTCAGGTTTTTCATCATTTTCTGCATGAATTATACATTGACCACGTTCCAGCGTGGTCAGTTTGCAGCATTCTGTTATTTTGTTTGACAGAGTGTCTTGTTGAGAACATATGTAGGACATGATTTTTTCCTGCAACAGGGAAAATAAAGTATAAGTTTTAAAGATTTATTCTTTAATAAAGGATCTCAAAGCCAGCTTTAGAAAAAGGA
+
CDCDDFFFFFFFGGGGGGGGGGHHHHHHHHHHHHHHHHHGHHHHHHHHHHHGGHHHHIHHHHHHHHHHHHHHHHHHHHHHHHHHHHGHHHHHHHGGGGHHHHHHHHHHHHHHHHHHHHHHHHHHHHHHHHHHHHHHHHHHHHHHHHHHHHHHHHHHHHHHHHHHHHHHHGHHHHHHHHHHHGGHHHHHHHHHHHHHHHHHHHHHHHHHHHHHHHHHHHHHHHHHHHHHHHHHHHHHHGHHHHHFFHHHGGH
@M05620:45:000000000-G6HP7:1:1101:7588:10928 1:N:0:131
ATCTCTATCTCCTAAAAACCTGTTTAGATTTGGAGATAGACCTTCAGGTTTTTCATCATTTTCTGCATGAATTATACATTGACCACGTTCCAGCGTGGTCAGTTTGCAGCATTCTGTTATTTTGTTTGACAGAGTGTCTTGTTGAGAACATATGTAGGACATGATTTTTTCCTGCAACAGGGAAAATAAAGTATAAGTTTTAAAGATTTATTCTTTAATAAAGGATCTCAAAGCCAGCTTTAGAAAAAGGA
+
CCCCDFFFFFFFGGGGGGGGGGHHHHHHHHHHHHHHHHHHHHHHHHHHHHHGGHHHHHHHHIHHIHHHHHHHHHHHHHHHHGHHHHGHHHHHHHGGGGHHHHHHHHHHHHHHHHHHHHHHHHHHHHHHHHHHHHHHHHHHHHHHHHHHHHHHHHHHHHHHHHHHHHHHHGHHHHHHHHHHHGGGHHHHHHHHHHHHHHHHHHHHHHHHHHHHHHHHHHHHHHHHHHHHHGHGHHHHHGHHHHHHHHHHGGH
@M05620:45:000000000-G6HP7:1:1101:24705:10938 1:N:0:131
CATCCTGACCCTGAAGTACCCCATTGAGCATGGCATCGTCACCAACTGGGACGACATGGAGAAGATCTGGCACCACACCTTCTACAACGAGCTGCGCGTGGCCCCGGAGGAGCACCCAGTGCTGCTGACCGAGGCCCCCCTGAACCCCAAGGCCAACAGAGAGAAGATGACTCAGGTGAGGCTCGGCCGACGCCCGTGCTCCTCCCGTCCTTTCCCCAGTCATTTTCTGCCCGGCTTGATTTCTGACATTA
+
CDDDDFFFFFFFGGGGGGGGGGGHHHHHHHHHHHHHHGHHHGHHHGHHHHHHGGGGGHHHHHHHHHHHHHHHHGHHHGGHHHHHHHHHGGGGGHHGGGGGGGHHGGGGGGGGHHHHGGHGHHHHHHHHHHGGGGGGGGGGGGHHHHGGGGHGHHGGGGGGGGGGGGGGGGGGGGGGGGGGGGEGFFFFFFFFFFFFDDFFFFFFFFFEFFDFFFFFFFFFFFFFFFFFFFFFDFFFFFFFFFFFFFFFFF0
@M05620:45:000000000-G6HP7:1:1101:25227:10967 1:N:0:131
TACCTGTACTGGGGAAGAGCACACGTCTGAACTCCAGTCACTCTCGCGCATCTCGTATGCCGTCTTCTGCTTGAAAAAAAAAAACTTTCCCGGGCAGATGAAGTCAAAGATCGCCCACAGCTCTCAGAGGTTCTTTTTCCTCGTTTCGCCAGCCAGCATAATCCGATGCGGTTTTCGAAACTATTTTCTGAACGGCCGCACCTTTTTCTTCCCTTTCCCTTTTATCCCTCCCCCTTCCTACCCTACCGCTC
+
BBBBBFFFFFFFGGGGGGGGGGHHGHHHEFGHHHHHHGHHHHHHHGGGGGFEHHGFGFFHHGGGGGGFGHHHEHGBGCE?//>>/3?4EFGC?<////B2222>?222222?//?//F/?FGH1F111<.1>1>11<<<1>G<..<<<<..<.;.../C000;;.:;..--.-..;-...=00;90000;00;..--99-@;;;B;B/9;//.:/9/9BBB9B//:/9/..;A9@FFF///AFB..9--;=
@M05620:45:000000000-G6HP7:1:1101:28665:10984 1:N:0:131
AAACCAGAAGACATGAGGTCAGCTAGATCGGAAGAGCACACGTCTGAACTCCAGTCACTCTCGCGCATCTCGTATGCCGTCTTCTGCTTGCAAAAAAAAAAAACAAACTACAACCCAGAGTGATTCTTATCCATATTTGTTCCTTTAACCACAATCTCTCCTTCCAGTACACTCCCCCCCATCACCTGTGTCAAGAAGGATCCTTGACTTAAATTTACTCACCCGCCAACGTTCTAACTACCCACCGCCAC
+
BBBBBBBFFFCFGG4GGGGGGGHHGHHHHHGGFGFHHHHHHGHHHGGHHHHHHHHHHHHHHHGGGGGFCHHGGGHFHHGGGHGHHHHHHH1FHHHH/EEE/<////0/111?11</<///1111111111111111111=01111111100...0/000</00</000000;0/;.;:---/900/0/000;0000//..9/;/9///////99/9//////..-----......;/;://.;/.;.---.
@M05620:45:000000000-G6HP7:1:1101:13640:10985 1:N:0:131
ATCTCTATCTCCTAAAAACCTGTTTAGATTTGGAGATAGACCTTCAGGTTTCTCATCATTTTCTGCATGAATTATACATTGACCACGTTCCAGCGTGGTCAGTTTGCAGCATTCTGTTATTTTGTTTGACAGAGTGTCTTGTTGAGAACATATGTAGGACATGATTTTTTCCTGCAACAGGGAAAATAAAGTATAAGTTTTAAAGATTTATTCTTTAATAAAGGATCTCAAAGCCAGCTTTAGAAAAAGGA
+
CCCCCFFFFFFFGGGGGGGGGGHHHHHHHHHHHHHHHHHHHHHHHHHHHHHHHHHHHHHHHHHIIHIHHHHHHHHHHHHHHHHHFHGHHHHHHHGGGGHHHHHHHHHHHHHHHHHHHHHHHHHHHHHHHHHHHHHHHHHHHHHHGHHHHHHHHHHHHHHHHHHHHHHHHGHHHHHHFHHHHGGHHHHHHHHHHHHHHGHHHHHHHHHHHHHHHHHHHHHGGHHHHHHHHHHHHHHHHGHHHHHHHHHHGGG
@M05620:45:000000000-G6HP7:1:1101:10477:10991 1:N:0:131
ATCTCTATCTCCTAAAAACCTGTTTAGATTTGGAGATAGACCTTCAGGTTTTTCATCATTTTCTGCATGAATTATACATTGACCACGTTCCAGCGTGGTCAGTTTGCAGCATTCTGTTATTTTGTTTGACAGAGTGTCTTGTTGAGAACATATGTAGGACATGATTTTTTCCTGCAACAGGGAAAATAAAGTATAAGTTTTAAAGATTTATTCTTTAATAAAGGATCTCAAAGCCAGCTTTAGAAAAAGGA
+
CCCCCFFFFFFFGGGGGGGGGGHGHGHHHHHHHHHHHHHHHHHHHHHHHHHGGHHHHHHHHHHHHHHHHFHHHHHHHHHHHHHHHHGHHHHHHHGGGGHHHHHHHHHHGHHHHHHHHHHHHHHHHHHHGHHHHHHHHHHHHHHHHHHHHHHHHHHHHHHHHHHHHHHHHGHHHHHHHHHHHGGHHHHGHFGGHHHHHGHHHHHHHHHHHHHHHHHHHHHHHHHHHHHHHHHHHHHHHGHHHHHHGHHFGGG
@M05620:45:000000000-G6HP7:1:1101:16143:10992 1:N:0:131
CATCCTGACCCTGAAGTACCCCGGCTTGATTTCGACATTAGATCGGAAGAGCACACGTCTGAACTCCAGTCACTCTCGCGCATCTCGTATGCCGTCTTCTGCTTGAAAAAAAAAAAATCCTTTTTTTACCCTCTTATCTTTTTTCTACCCTCTTTCTTCCCTTCTTATTTCCTTCCCCCTTTCCCCTCCCTTCTCCGTTTTCCCTCTTTCTACTTTCCTCCCTTCTCACCCCTCCCTATTTCTCCCACTTC
+
CCCCCFFFFFFFGGGGGGGGGGGGGGGGHHHHHHGGGGHHHHHHHGG1EGHHHHHHGHHHGGHHHHHHHHHHHHHGHGGGGFFGFHHGGHHHHGGGHGGHHHHHGHHH3GG?FCG//011=1111>-.<<C0./00==<D00<-CC0CB:0:/00000:CFF0/9;0;9BF09;9FFB:-.00;CBFGDA/0/000:90/;:BF0;B00:000;B0F00;/;/:;000:9.-:9D./00:90:90//9:BF
@M05620:45:000000000-G6HP7:1:1101:13636:11004 1:N:0:131
ATCTCTATCTCCTAAAAACCTGTTTAGATTTGGAGATAGACCTTCAGGTTTCTCATCATTTTCTGCATGAATTATACATTGACCACGTTCCAGCGTGGTCAGTTTGCAGCATTCTGTTATTTTGTTTGACAGAGTGTCTTGTTGAGAACATATGTAGGACATGATTTTTTCCTGCAACAGGGAAAATAAAGTATAAGTTTTAAAGATTTATTCTTTAATAAAGGATCTCAAAGCCAGCTTTAGAAAAAGGA
+
BBBBBFFFFFFFGFGDGEEGGGHHHGGCGHHHHGHHHHHHHHHHHHGHHHHHHH5GHFHHHHHHHHHHHHHHHHHFHGHHHGHHCHGHHHHFGHGGGGHHHHHHHHHHHHGHHHHHHHFHHHHHHHHHGHHHHHHHHHHHHHHHBGEDGHHHHHHEHHGHHHHHHHHHHGHHHHHHHHAHHGGHEFFFG1GGHHHGHHHHHHHFHHHHHHHHHHHHHDDGFBFHGHHHHHGFHHHHHGHHHCGBGHGGGGH
@M05620:45:000000000-G6HP7:1:1101:10479:11010 1:N:0:131
ATCTCTATCTCCTAAAAACCTGTTTAGATTTGGAGATAGACCTTCAGGTTTTTCATCATTTTCTGCATGAATTATACATTGACCACGTTCCAGCGTGGTCAGTTTGCAGCATTCTGTTATTTTGTTTGACAGAGTGTCTTGTTGAGAACATATGTAGGACATGATTTTTTCCTGCAACAGGGAAAATAAAGTATAAGTTTTAAAGATTTATTCTTTAATAAAGGATCTCAAAGCCAGCTTTAGAAAAAGGA
+
BBBBBFFFFFFFGGGGGGGGGGHHHFHHHHHHHFHGHHHHHHHHHHHHHHHGGHHHHHHHHHHHHHHHHFHHHHHHHEHHHFHHHHGHHHHHHHGGGGHHHHHHGHHHHHHHHHHGHHHHHHHHHHHHGGHHHHHHHHHHHHHHHHHHHFHGHHHHHHHHHHHHHHHHHGHHHHHHFGHHHGGHHFFGFHHHHHHHGGHHHHHHHFGHHHHHHHHHHHHDGHHGHHHHHHHHHFHHHGHHHGHHHGHHGGH
@M05620:45:000000000-G6HP7:1:1101:28485:11016 1:N:0:131
AAACCAAGCACACGTCTGAACTCCAGTCACTCTCGCGCATCTCGTATGCCGTCTTCTGCTTGAAAAAAAAAAAAAATCCTCCATTATACTCCCCGTCCTTCCCTCCTCCTAAAATACTCCACTGTCTTCAACACTCTTATTCAACAATTACCCTTAATTCCGTCATTCCCTCTTTCTCACTCTTTGTTGTCCACTTGACCAATTCTCACCCTGTATCCTTGTCACTAACCCGCCATATACAACCCAAACAC
+
BBBBBBBFBFFFGGGGGGGGGGHHFGHHHHHHHHGGGGGE?GHHFGHHHHGEFHGHHHHHHHHHHHHGGGF//>>/BBBBBG2?4B?2BB?FFD/?//<22?222??00CG?F11?F11?1>11=1111<111>101100000<D0.<F0=DG0//00;FB;0;..;0;C:/;:0:0;0;000;;0;/.;0;;00;000:/.;C0;900:.;/////9;//:/://///;:--:;A///;/9BAD..;...
@M05620:45:000000000-G6HP7:1:1101:14489:11026 1:N:0:131
ATCTCTATCTCCTAAAAACCTGTTTAGATTTGGAGATAGACCTTCAGGTTTTTCATCATTTTCTGCATGAATTATACATTGACCACGTTCCAGCGTGGTCAGTTTGCAGCATTCTGTTATTTTGTTTGACAGAGTGTCTTGTTGAGAACATATGTAGGACATGATTTTTTCCTGCAACAGGGAAAATAAAGTATAAGTTTTAAAGATTTATTCTTTAATAAAGGATCTCAAAGCCAGCTTTAGAAAAAGGA
+
BBBBBFFFFFFFGGGGGFEGGGHHHFFCGHHHHFGHHHHFFGHHHHHHHHHGGHHHHHHHHHHHHHHHHHGHHHHFHHHHGFHH3GFHHHHHHHGGGGHHHGHHHHHHGHFGHHHHHHHHHHHHHHHGFFGFHHFHHHHHHHHHHHGFHFHHHHHHHEFHHGHFHHHHHGHHHGFFFGHHHE/FE0?DFGHFGDGFGHGHHFH1G1FGBFGGFHHGF0DD0DFHFDGHHHHDHHHGCEHHHFEFHHHHDDG
@M05620:45:000000000-G6HP7:1:1101:14510:11034 1:N:0:131
ATCTCTATCTCCTAAAAACCTGTTTAGATTTGGAGATAGACCTTCAGGTTTTTCATCATTTTCTGCATGAATTATACATTGACCACGTTCCAGCGTGGTCAGTTTGCAGCATTCTGTTATTTTGTTTGACAGAGTGTCTTGTTGAGAACATATGTAGGACATGATTTTTTCCTGCAACAGGAAAATAAAGTATAAGTTTTTAAGATTTATTCTTTTATAAAGGATCTCAAAGCCAGCTTTTGAAAAAGGAA
+
BBBBBFFFFFFFGGGGFGGGGGHHHDHHHHHHGHGHHHHHHHHHHHHHHHHGGHHHHGHHHHHHHHHHHGHHHHHHHHHHHHGHHHGHHHHHHHGGGGHHHHHHHHHHHHHHHGHHHHHHHHHHHHHHHGHHHGHHHHHHHHHHHHHHHGHHHHHHHHHHHHHHHHHHHGHHHHHHHHHHHAGHBD1?GH1?11F<1@FG.>G111FG11G11>G1=F0DHFFC0<00<DG0/CC..0CG00.;0GFDG/;
@M05620:45:000000000-G6HP7:1:1101:14475:11037 1:N:0:131
ATCTCTATCTCCTAAAAACCTGTTTAGATTTGGAGATAGACCTTCAGGTTTTTCATCATTTTCTGCATGAATTATACATTGACCACGTTCCAGCGTGGTCAGTTTGCAGCATTCTGTTATTTTGTTTGACAGAGTGTCTTGTTGAGAACATATGTAGGACATGATTTTTTCCTGCAACAGGGAAAATACAGTATAAGTTTTAAAGATTTATTCTTTAATAAAGGATCTCAAAGCCAGCTTTAGAAAAAGGA
+
AABABFFFFFFFGGBFADEGGGHHF5F4GFHGD4FBFFFGHHHHHHHHFHHFGHFHHGHHHHHHHHHFHBFHEDHFHFGHF5BF3FEHHFGFDGEGGGHHHHHFGHHHHHHHFHFBGHHGHHHHFHHHFFGFFEGFHHHHHHHGBGHHHBEGHHHHHHDGGHHHGHHHHGHHHHHB1FAGGEGF/0?G1?FGHGGGHGGHHHFHGBFHHFHHHHHHGGG00=0G/GHGHBDBGGH/CFHHFBCB:F/GG?B
@M05620:45:000000000-G6HP7:1:1101:28338:11046 1:N:0:131
ATCTCTATCTCCTAAAAACCTGTTTAGATTTGGAGATAGACCTTCAGGTTTTTCATCATTTTCTGCATGAATTATACATTGACCACGTTCCAGCGTGGTCAGTTTGCAGCATTCTGTTATTTTGTTTGACAGAGTGTCTTGTTGAGAACATATGTAGGACATGATTTTTTCCTGCAACAGGGAAAATAAAGTATAAGTTTTAAAGATTTATTCTTTAATAAAGGATCTCAAAGCCAGCTTTAGAAAAAGGA
+
BCCCCFFFFFFFGGGGGGGGGGHHHHHHHHHHHHHHHHHHHHHHHHHHHHHGGHHHHGHHHHHHHHHHHHHHHHHHHHHHHHHHHHGHHHHHHHGEGGHHHHHHHHHHHHGHHHHHHHHHHHHHHHHHHHHHHHHHHHHHHHHHHHHHHHHHHHHHHHHHHHHHHHHHHGHHHHHHHHHHHGGGHHGHHHHGHHHHHGHHHHHHHHHHHHHHHHHHHHHHHHHHHHHHHHHHHGHHHGGHHHGFHGHGGGG
@M05620:45:000000000-G6HP7:1:1101:14271:11053 1:N:0:131
CATCCTGACCCTGAAGTACCCCATTGAGCATGGCATCGTCACCAACTGGGACGACATGGAGAAGATCTGGCACCACACCTTCTACAACGAGCTGCGCGTGGCCCCGGAGGAGCACCCAGTGCTGCTGACCGAGGCCCCCCTGAACCCCAAGGCCAACAGAGAGAAGATGACTCAGGTGAGGCTCGGCCGACGCCCGTGCTCCTCCCGTCCTTTCCCCAGTCATTTTCTGCCCGGCTTGATTTCTGACATTT
+
CCCCCFFFFFFFGGGGGGGGGGGHHHHHHHHHHHHHHGHHHGHHHGHHHHHHGGGGGHHFHHHHHHHHHHHHHGHHHGGHHHHHHHHHGGGGGHHGGGGGGGHHGGGGGGGGHHHHGGHFHHHHHHHHHHGGGGGGGGGGGGHHHHGGGGHGHHGGGGGGGGGGGGGGGGGGGGGGGGGGGGGGFFFFFBFFFFFFDFFFFFFFFFFEDFAFFFFFFFFFF0FFFFFFFFFFFFFFFF.BFFFFFBFBFF0
@M05620:45:000000000-G6HP7:1:1101:14536:11054 1:N:0:131
ATCTCTATCTCCTAAAAACCTGTTTAGATTTGGAGATAGACCTTCAGGTTTTTCATCATTTTCTGCATGAATTATACATTGACCACGTTCCAGCGTGGTCAGTTTGCAGCATTCTGTTATTTTGTTTGACAGAGTGTCTTGTTGAGAACATATGTAGGACATGATTTTTTCCTGCAACAGGGAAAATAAAGTATAAGTTTTAAAGATTTATTCTTTAATAAAGGATCTCAAAGCCAGCTTTAGAAAAAGGA
+
CCCCCFFFFFFFGGGGGGGGGGHHHHHHHHHHHHHHHHHGHHHHHHHHHHHGGHHHHIHHHHHIHHHHHHHHHHHHHHHHHHHHHHGHHHHHHHGGGGHHHHHHHHHHHHHHHHHHHHHHHHHHHHHHHHHHHHHHHHHHHHHHHHHHHHHHHHHGHHHHHHHHHHHHHGHHHHHHHHHHHGGHHHHHHHHHGHHHHHHHHHHHHGHHHHHHHHHHHHHHHHHGHHHHHHHHHHHHHGHHHHGHHHHHGGG
@M05620:45:000000000-G6HP7:1:1101:28324:11057 1:N:0:131
ATCTCTATCTCCTAAAAACCTGTTTAGATTTGGAGATAGACCTTCAGGTTTTTCATCATTTTCTGCATGAATTATACATTGACCACGTTCCAGCGTGGTCAGTTTGCAGCATTCTGTTATTTTGTTTGACAGAGTGTCTTGTTGAGAACATATGTAGGACATGATTTTTTCCTGCAACAGGGAAAATAAAGTATAAGTTTTAAAGATTTATTCTTTAATAAAGGATCTCAAAGCCAGCTTTAGAAAAAGGA
+
?AABBFDFFFFFGGGGGGGGGGHHFFGGHHHADCGHHGGFHHHHHHHHHHHGGHDGFFHHHHHFHHDGBGHHHHHGHHHHGFHGFHEGHHHHGHGEECGFHEHHGHHFFHFBGHFHHHEGHHHHHHHHBGHHHHGHHHHHHHHHFHEDFFFHHHEGHHHHFGGHHHHHHGHGHGFHHHFHHGFFHHHGHFHDDGFFFFDHHFFBDFG=F1FFGBGHFGHFFFDDHHHFHGGF=CGCCEHGHHBGGHFFADF
@M05620:45:000000000-G6HP7:1:1101:3304:11061 1:N:0:131
ATCTCTATCTCCTAAAAACCTGTTCAGATTTGGAGATAGACCTTCAGGTTTTTCATCATTTTCTGCATGAATTATACATTGACCACGTTCCAGCGTGGTCAGTTTGCAGCATTCTGTTATTTTGTTTGACAGAGTGTCTTGTTGAGAACATATGTAGGACATGATTTTTTCCTGCAACAGGGAAAATAAAGTATAAGTTTTAAAGATTTATTCTTTAATAAAGGATCTCAAAGCCAGCTTTAGAAAAAGGA
+
BBBBBFFFFFFFGGGGGGGGGGHHHHHHHHHHHHHHHHHHHHHHHHHHHHHGGHHHHHHHHHHHHHHHHHHHHHHHHHHHHHHHHHGHHHHHHHGGGGHHHHHHHHHHHHHHHHHHHHHHHHHHHHHHGHHHHGHHHHHHHHHHFHHHHHHHHHHHHHHHHHHHHHHHHGHHHHHHHHGHHGGHHHGGGFHHHHFGHGHHHHGHHHHHHHHHHHHHHHHHFHHHHHHHHHHHHHHHHGHHHHHHGHFHGGH
@M05620:45:000000000-G6HP7:1:1101:12186:11064 1:N:0:131
ATCTCTATCTCCTAAAAACCTGTTTAGATTTGGAGATAGACCTTCAGGTTTTTCATCATTTTCTGCATGAATTATACATTGACCACGTTCCAGCGTGGTCAGTTTGCAGCATTCTGTTATTTTGTTTGACAGAGTGTCTTGTTGAGAACATATGTAGGACATGATTTTTTCCTGCAACAGGGAAAATAAAGTATAAGTTTTAAAGATTTATTCTTTAATAAAGGATCTCAAAGCCAGCTTTAGAAAAAGGA
+
ACCCCFFFFFFFGGGGGGGGGGHHHHHGHHHHHHHFHHHGHHHHHHHHHHHGGHHHHHHHHHHHHHHHHGGHHHHHHHHHHHHHHHGHHHHGHHGFGGHHHHHHHHHHHHHHHHHHHHHHHHHHHHHHHHHHHHHHHHHHHHHHHHHHHHHHHHHHHHHHHHHEHHHHHGHHHHHHBGHHHGGHHHGHFGHHHHHHHHHHHHHHHHHHHHHHHHHHHHHBGHHHHHHHHHHHHHHHHGHHHHHGHHHHGGG
@M05620:45:000000000-G6HP7:1:1101:12186:11084 1:N:0:131
ATCTCTATCTCCTAAAAACCTGTTTAGATTTGGAGATAGACCTTCAGGTTTTTCATCATTTTCTGCATGAATTATACATTGACCACGTTCCAGCGTGGTCAGTTTGCAGCATTCTGTTATTTTGTTTGACAGAGTGTCTTGTTGAGAACATATGTAGGACATGATTTTTTCCTGCAACAGGGAAAATAAAGTATAAGTTTTAAAGATTTATTCTTTAATAAAGGATCTCAAAGCCAGCTTTAGAAAAAGGA
+
CCCCCFFFFFFFGGGGGGGGGGHHHHHHHHHHHHHHHHHHHHHHHHHHHHHGGHHHHHHHHHHHGHHHHHHHHHHHHHHHHHHHHHGHHHHHHHGGGGHHHHHHHHHHHHHHHHHHHHGHHHHHHHHHHHHHHHHHHHHHHHHHHHHHHHHHHHHHHHGHHHHHHHHHHGHHHHGGHHHHHGGHHGGHHFGHHHHHHHHHHHHHHHHHHHHHHHHHHGGGGHHHHHHHHHHHHHHHHGHHHHHHHHHHGGG
@M05620:45:000000000-G6HP7:1:1101:19166:11117 1:N:0:131
TACCTGTACTGGGGAAGCAATCGCCATTCCTACCCTAAAGATCGGAAGAGCACACGTCTGAACTCCAGTCACTCTCGCGCATCTCGTATGCCGTCTTCTGCTTGAAAAAAAAAAAAAACTACCTCTTCTTCTCTTTCTTCTCTTATCCACCCACCAACCACAACTAATCATTTTTCTACTCCCTCCCTCTTACACTCTCCGCCTTTTTTCGCCTCCCTACTTCCTCTCTCCTCCTCTCTCCCCTCCCTCCC
+
CCCCCFFFFFFFGGGGGGGGGGGGGGGHHHHHHHHHHGHHHHHHGGGGHHHHHHHGHHHGHHHHHHHHHHHHHHHHGGGGGGGHHHGGHHHHGGGGGHHHGHHGFHHH0>E/BB<///<11101<1111<1><1>00=0000=0000=0/..::...:A.....//90:0000;9/00900/99/:./:/0000;0/0;C.....///-/-.9..9../;/://;B///://.:;./;B:B/:....9:.E
@M05620:45:000000000-G6HP7:1:1101:12817:11140 1:N:0:131
ATCTCTATCTCCTAAAAACCTGTTTAGATTTGGAGATAGACCTTCAGGTTTTTCATCATTTTCTGCATGAATTATACATTGACCACGTTCCAGCGTGGTCAGTTTGCAGCATTCTGTTATTTTGTTTGACAGAGTGTCTTGTTGAGAACATATGTAGGACATGATTTTTTCCTGCAACAGGGAAAATAAAGTATAAGTTTTAAAGATTTATTCTTTAATAAAGGATCTCAAAGCCAGCTTTAGAAAAAGGA
+
BBBBBFFFFFFFGFGGGGGGGGHHHHHHHHHHHHHHHHGGHHHHHHHHHHHGGHHHHHHHHHHHHHHHHGHHHHHHHHHHHHHHGHGHHHHHGHGGGGHHHHHHHHHHHHHHHHHHHHHHHHHHHGHHFFHHHHHHHHHHHHHHFHHHHHHHHHHHHEHFHHHHHHHHHGHHHHFHFHHHHGEGHHGHHEHHHHHHHHHHHHFHHHHHHHHHHHHHHHHGFGHGHHHHHHHHHGHHFGHHHHHFGFFCFGG
@M05620:45:000000000-G6HP7:1:1101:19932:11146 1:N:0:131
ATCTCTATCTCCTAAAAACCTGTTTAGATTTGGAGATAGACCTTCAGGTTTTTCATCATTTTCTGCATGAATTATACATTGACCACGTTCCAGCGTGGTCAGTTTGCAGCATTCTGTTATTTTGTTTGACAGAGTGTCTTGTTGAGAACATATGTAGGACATGATTTTTTCCTGCAACAGGGAAAATAAAGTATAAGTTTTAAAGATTTATTCTTTAATAAAGGATCTCAAAGCCAGCTTTAGAAAAAGGA
+
CCCCCFFFFFFFGGGGGGGGGGHHHHHHHHHHHGHHHHHHHHHHHHHHHHHGGHHHHIHHHHHHHHHHHHHHHHHHHHHHHHHHHHGHHHHHHHGGGGHHHHHHHHHHHHHHHHHHHHHHHHHHHHHHHHHHHHHHHHHHHHHHHHHHHHHHHHHHHHHHHHHHHHHHHGHHHHHHHHHHHGGHHHGHGHHHHHHHHGHHHHHHHHHHHHHHHHHHHHHHHHHHHHHHHHHHHHHHHGHHHHHGHHHHGGH
@M05620:45:000000000-G6HP7:1:1101:28205:11156 1:N:0:131
ATCTCTATCTCCTAAAAACCTGTTTAGATTTGGAGATAGACCTTCAGGTTTTTCATCATTTTCTGCATGAATTATACATTGACCACGTTCCAGCGTGGTCAGTTTGCAGCATTCTGTTATTTTGTTTGACAGAGTGTCTTGTTGAGAACATATGTAGGACATGATTTTTTCCTGCAACAGGGAAAATAAAGTATAAGTTTTAAAGATTTATTCTTTAATAAAGGATCTCAAAGCCAGCTTTAGAAAAAGGA
+
CCCDDFFFFFFFGGGGGGGGGGHHHHHHHHHHHGHHHHHHHHHHHHHHHHHGGHHHHHHHHHHHIHHHHHHHHHHHHHHHHHHHHHGHHHHHHHGGGGHHHHHHHHHHHHHHHHHHHHHHHHHHHHHHHHHHHHHHHHHHHHHHHHHHHHHHHHHHHHHHHHHHHHHHHGHHHHHHHHHHHGGHHHHHHHHHHHHHHHHHHHHHHHHHHHHHHHHHHHHHHGHHHHHHHHHGHHHHHGHHHHGHHHHHGGH
@M05620:45:000000000-G6HP7:1:1101:7178:11156 1:N:0:131
CATCCTGACCCTGAAGTACCCCGGCTTGATTTCTGACATTAGATCGGAAGAGCACACGTCTGAACTCCAGTCACTCTCGCGCATCTCGTATGCCGTCTTCTGCTTGAAAAAAAAAAAAATTTTTTTTGCCCGAGTGTCTTGTTGAGCACATTTTTCTTACCTGATTTTTTCCTGCCACAGGGAAAATACGGTCTAATTTTTAAAGATTTATGCTTTCTTACATGATCTCCCTGCCAGCTTTCGCACGTTGA
+
CBCCCFFFFFFFGGGGGGGGGGGGGGGGHHHHHHHHHHHHHHGHHHGGGGHHHHHHHGHHHGHHHHHHHHHHHHHHHHGGGGGGEGHHGGGHHHGGGHGHHHFHHHHHFHHGDGGC//>01>11-<--0<0.<-..;CGG<00.0/0:C/0000;/00;C/9099;0CFGG0F0FF/9..;..9../;/.;...;/9////.///://////;99/99/;/9/9//B////./.9//9/;B/:..;-.:..
@M05620:45:000000000-G6HP7:1:1101:6528:11304 1:N:0:131
CATCCTGACCCTGAAGTACCCCGGCTTGATTTCTGACATTAGATCGGAAGAGCACACGTCTGAACTCCAGTCACTCTCGCGCATCTCGTATGCCGTCTTCTGCTTGAAAAAAAAAAAAAAAAAATATCTAAATATATTATGTATGTTGAGGCTGTCTGGAGTGAATGTGTGTTGTTAGGTGGTGAGTGAATCTATCTGGCTATAATCTCAGGATGGTATACTATTGCTTTATTTTCAGCTTATCTCGACAT
+
CCCCCFFFFFFFGGGGGGGGGGGGGGGGHHHHHHHHHHHHHHHHHHGGGGHHHHHHHGHHHGHHHHHHHHHHHHHHHHGGGGGGGHHHGGHHHHGGGHGHHHHHHHHHHHHGGGGG>//<----.<0000:0:000000;0:00000000/...9000/;.0.0;00000..;9/.0;/00...0.9000;90:000000/000000;000/000.0000000000;000009:0000:;0:0000.0-..
@M05620:45:000000000-G6HP7:1:1101:4204:11343 1:N:0:131
ATCTCTATCTCCTAAAAACCTGTTTAGATTTGGAGATAGACCTTCAGGTTTTTCATCATTTTCTGCATGAATTATACATTGACCACGTTCCAGCGTGGTCAGTTTGCAGCATTCTGTTATTTTGTTTGACAGAGTGTCTTGTTGAGAACATATGTAGGACATGATTTTTTCCTGCAACAGGGAAAATAAAGTATAAGTTTTAAAGATTTATTCTTTAATAAAGGATCTCAAAGCCAGCTTTAGAAAAAGGA
+
BCCCDFFFFFFFGGGGGGGGGGHHHHHHHHHHHHHHHHHHHHHHHHHHHHHGGHHHHHHHHHIHIHHHHHHHHHHHHHHHHHHHHHGHHHHHHHGGGGHHHHHHHHHHHHHHHHHHHHH4FHHHHHHHHHHHHHHHHHHHHHHHHHHHHHHHHHHHHHHHHHHHHHHHHGHHHHHHHHHHHGGHHHHHHHHHHHHHHHGHHHHHHHHHHHHHHHHHHHHHHHHHHHHHHHHHHHHHHGHHHHHFHHHGGGG
@M05620:45:000000000-G6HP7:1:1101:4224:11346 1:N:0:131
ATCTCTATCTCCTAAAAACCTGTTTAGATTTGGAGATAGACCTTCAGGTTTTTCATCATTTTCTGCATGAATTATACATTGACCACGTTCCAGCGTGGTCAGTTTGCAGCATTCTGTTACTTTGTTTGACAGAGTGTCTTGTTGAGAACATATGTAGGACATGATTTTTTCCTGCAACAGGGAAAATAAAGTATAAGTTTTAAAGATTTATTCTTTAATAAAGGATCTCAAAGCCAGCTTTAGAAAAAGGA
+
AABBBFFFFFFFGGGGGGGGGGGGHHHHGHHHGFHGHHGHHGHHHHHHHHHGGHHHHHHHHHHHFHHHHHHHHHHHHHHHHHHHHHGHHHHHHHGGGGHHGHHHHHHHHHHHHHHHHHHDHHHHHHHHGHHHHHHHHHHHHHHHGFHHHHGHHHHHHHHHHHHHHHHHHGHHHHHHHHFHHGFHHHHHHHGHHHHHHGHHHHFHHHHHHHHHHHHHHGHHFHHHFHHHHHFHGHHHHGHHHHHGHHHHGGG
@M05620:45:000000000-G6HP7:1:1101:4215:11363 1:N:0:131
ATCTCTATCTCCTAAAAACCTGTTTAGATTTGGAGATAGACCTTCAGGTTTTTCATCATTTTCTGCATGAATTATACATTGACCACGTTCCAGCGTGGTCAGTTTGCAGCATTCTGTTACTTTGTTTGACAGAGTGTCTTGTTGAGAACATATGTAGGACATGATTTTTTCCTGCAACAGGGAAAATAAAGTATAAGTTTTAAAGATTTATTCTTTAATAAAGGATCTCAAAGCCAGCTTTAGAAAAAGGA
+
3AAABFFFFFFFGGGGGGGGGGHHHHFHHHHHHCCHHHHHHHHHHEFHHHHGGHHHHHHHHHHHFHHHHHHHHHHHHHHHGHHHGHGHHHHHEFEGGGHGGFGGHHHHHHHHHHHGHHHHHHHHHHHHGHFHFHHHHHHHHHHHFH/BGHHHHHHGFHFHFHHHHHHHGGGHHHHHHHGFCEF0FCFGHBDHHHGFHHHHHHHFHHHHHHHHHHHHDGHHGH0DGGHGGHBFHHHHHEGHHCGE0CCCDGG
@M05620:45:000000000-G6HP7:1:1101:14537:11379 1:N:0:131
ATCTCTATCTCCTAAAAACCTGTTTAGATTTGGAGATAGACCTTCAGGTTTTTCATCATTTTCTGCATGAATTATACATTGACCACGTTCCAGCGTGGTCAGTTTGCAGCATTCTGTTATTTTGTTTGACAGAGTGTCTTGTTGAGAACATATGTAGGACATGATTTTTTCTTGCAACAGGGAAAATAAAGTATAGGTTTTAAAGATTAATTCTTTATTAAGGGATCTAAAAGCAAGCTTTAGAAAAAGGA
+
AA1>AFDFFFFDGGGCFGGGB1FG3DEFFFGEE1FF0FG1BF1GFFFGDFGG/EFDGEHFHGHHA1FAF1FBGAFGG2AFH1FA1F/FFG0E@GEG?/GHBGBGHHFHHHEGFHFHHHHHHHHHHGGHFFHHHHFFGHHHHHHHHHGHHHHHHHHGHHHFFHHEHHHHH/<1@@1<1@0@G/<FE01DF1?F1<F11FDHCGF1<1>G11>=1=D<G0=DH0<..<.00<=0<C:/:.CGC00CBBC.A./
@M05620:45:000000000-G6HP7:1:1101:22377:11427 1:N:0:131
ATCTCTATCTCCTAAAAACCTGTTTAGATTTGGAGATAGACCTTCAGGTTTTTCATCATTTTCTGCATGAATTATACATTGACCACGTTCCAGCGTGGTCAGTTTGCAGCATTCTGTTATTTTGTTTGACAGAGTGTCTTGTTGAGAACATATGTAGGACATGATTTTTTCCTGCAACAGGGAAAATAAAGTATAAGTTTTAAAGATTTATTCTTTAATAAAGGATCTCAAAGCCAGCTTTAGAAAAAGGA
+
CCCCCFFFFFFFGGGGGGGGGGHHHHHHHHHHHHGGHGHHHHHHHHHHHHHGGGHHHHGHGHHHHHHHHGHHHHHHHHHHHHHHHHGHHHHHHHGGGGHHHHHHHHHHHHHHHHHHHHHHHHHHHHHHHHHHHHHHHHHHHHHHHHHHHHHHHHHHHHHHHHHHHHHHHGHHHHGGHHHHHGGHHGHHFGHHHHHHHGHHHHHHHHHHHHHHHHHHHHHHHHHHGHHHHHHHHGHHHGHHHHHHHHHHGGF
@M05620:45:000000000-G6HP7:1:1101:15160:11433 1:N:0:131
ATCTCTATCTCCTAAAAACCTGTTTAGATTTGGAGATAGACCTTCAGGTTTTTCATCATTTTCTGCATGAATTATACATTGACCACGTTCCAGCGTGGTCAGTTTGCAGCATTCTGTTATTTTGTTTGACAGAGTGTCTTGTTGAGAACATATGTAGGACATGATTTTTTCCTGCAACAGGGAAAATAAAGTATAAGTTTTAAAGATTTATTCTTTAATAAAGGATCTCAAAGCCAGCTTTAGAAAAAGGA
+
CCCDDFFFFFFFGGGGGGGGGGHHHHHHHHHHHHHHHHHHHHHHHHHHHHHGGHHHHHHHHHHHIHHHHHHHHHHHHHHHHHHHHHGHHHHHHHGGGGHHHHHHHHHHHHHHHHHHHHHHHHHHHHHHGHHHHHHHHHHHHHHHHHHHHHHHHHHHHHHHHHGHHHHHHGHHHHHGHHHHHGGHHHHHHHHHHHHHHGHHHHHHHHHHHHHHHHHHHHHGHGHHHHHHHHHHHHHHHGHHHHHHHHGHGGG
@M05620:45:000000000-G6HP7:1:1101:22365:11445 1:N:0:131
ATCTCTATCTCCTAAAAACCTGTTTAGATTTGGAGATAGACCTTCAGGTTTTTCATCATTTTCTGCATGAATTATACATTGACCACGTTCCAGCGTGGTCAGTTTGCAGCATTCTGTTATTTTGTTTGACAGAGTGTCTTGTTGAGAACATATGTAGGACATGATTTTTTCCTGCAACAGGGAAAATAAAGTATAAGTTTTAAAGATTTATTCTTTAATAAAGGATCTCAAAGCCAGCTTTAGAAAAAGGA
+
@ABBBFFFFFFFGGGGGGGGGGHHHHHHHHHHHHEHHHHHGHHHHHHHHHHGGHHHHHHHHHHHHHHHHHHHHHGHHHHHHHHHHHGHHHHHHGGEFFHHHHHHHHHHHHHHHHHHHHHHHHHHHHHHGHHHHHHHHHHHGHHHHHHHHHHHHHHHHHGHHGHHGHHHHFHHHHHHHHHHHGGHHHHHHGGGHHHHHGHHHHHHHHHHHHHHHHHHHHHHHHHHHHHHHGHHHEGHHGHHHHHEGGFHDGG
@M05620:45:000000000-G6HP7:1:1101:15170:11451 1:N:0:131
ATCTCTATCTCCTAAAAACCTGTTTAGATTTGGAGATAGACCTTCAGGTTTTTCATCATTTTCTGCATGAATTATACATTGACCACGTTCCAGCGTGGTCAGTTTGCAGCATTCTGTTATTTTGTTTGACAGAGTGTCTTGTTGAGAACATATGTAGGACATGATTTTTTCCTGCAACAGGGAAAATAAAGTATAAGTTTTAAAGATTTATTCTTTAATAAAGGATCTCAAAGCCAGCTTTAGAAAAAGGA
+
BBBBBFFFFFFFGGGGGGGGGGHHHFHHHHHHHHHHHHHHHHHHHHHHHHHGGHHHHHHHHHHHHHHHHHHHHHHHHHHHHHHHFHGHHHHHHGGFGGHHHHHHHHGHHHHHHHHHHHHHHHHHHHHHGGGHHHHHHHHHHHHHHHGHHHHHHHHHHHHHHHHHHHHHHGHHHHHHHHHHHGGHHHGHHHGGGHHHHFGHHHHHHHHHGHHHHHHHHHHGHHHHHHHHHHHHHGHHHGHHHHHHHGGHGGF
@M05620:45:000000000-G6HP7:1:1101:21219:11490 1:N:0:131
CATCCTGACCCTGAAGTACCCCGGCTTGATTTCTGACATTAGATCGGAAGAGCACACGTCTGAACTCCAGTCACTCTCGCGCATCTCGTATGCCGTCTTCTGCTTGAAAAAAAAAAAACAAAAAAAACCTCTCTAACCAACTCTCCCCAGCTATACTTCACCTCCACCACACACACTTCTTCGCCTCCTCTACCCCTCAACTTCTCCCTCACGCCACCACGCTCCACGCTCCATCCATCGTCACCGCCAAC
+
CCDDDFFFFFFFGGGGGGGGGGGGGGGGHHHHHHHHHHHHHHHHHHGGGGHHHHHHHGHHHGHHHHHHHHHHHGHHHHGGGGGGGHHHGGHHHHGGGFGHHHHHHHHH3FFEGGG?><?/=00.---..//0/0000.0.</000//./..0000000000<0../<..9..9.../00000..<9../:0000...9.0<000000///...<...........0/.....00:.:0:.....0<----.
@M05620:45:000000000-G6HP7:1:1101:18913:11540 1:N:0:131
AAACCAGAAGACATGAGGTCAGCTAGATCGGAAGAGCACACGTCTGAACTCCAGTCACTCTCGCGCATCTCGTATGCCGTCTTCTGCTTGAAAAAAAAAAAAAAAACCCCTAACATCACAAAACCATCCTCACAGAATACAATATCCCTTCCCTTCCCCACATTACAACACTTCCGTCCTTACCCCTCTCCTCTCCCCTTGTCCAGCCTCGCCAAGCGTCCCTCCACTATCCTCACCGCCTATGCCCCTAT
+
DDDDDBCFFFFFGGGGGGGGGGHHGHHHHHGGGGHHHHHHHGHHHGHHHHHHHHHHHHHHHHGGGGGGEHHHFGHHHHGGGHGHHHHHHHHHHHHG@EGG>///</////..>0111111100...00.0<<.00000000000000000;//0;/////..00000;0;.0000.0...0;0;/...///0/0///./9/00;00/.//.--.9.....-;0/.//0/00/000...--..0000/...0
@M05620:45:000000000-G6HP7:1:1101:14472:11564 1:N:0:131
ATCTCTATCTCCTAAAAACCTGTTTAGATTTGGAGATAGACCTTCAGGTTTTTCATCATTTTCTGCATGAATTATACATTGACCACGTTCCAGCGTGGTCAGTTTGCAGCATTCTGTTATTTTGTTTGACAGAGTGTCTTGTTGAGAACATATGTAGGACATGATTTTTTCCTGCAACAGGGAAAATAAAGTATAAGTTTTAAAGATTTATTCTTTAATAAAGGATCTCAAAGCCAGCTTTAGAAAAAGGA
+
DDDDDFFFFFFFGGGGGGGGGGHHHHHHHHHHHHHHHHHHHHHHHHHHHHHGGHHHHHHHHHHIHHHHHHHHHHHHHHHHHHHHHHGHHHHHHHGGGGHHHHHHHHHHHHHHHHHHHHHHHHHHHHHHHHHHHHHHHHHHHHHHHHHHHHHHHHHHHHHHHHHHHHHHHGHHHHHHHHHHHGGHHHHHHHHHHHHHHHHHHHHHHHHHHHHHHHHHHHHHFHHGHHHHHHHHGHHHHGHHHHGHHHHHGGG
@M05620:45:000000000-G6HP7:1:1101:14491:11565 1:N:0:131
ATCTCTATCTCCTAAAAACCTGTTTAGATTTGGAGATAGACCTTCAGGTTTTTCATCATTTTCTGCATGAATTATACATTGACCACGTTCCAGCGTGGTCAGTTTGCAGCATTCTGTTATTTTGTTTGACAGAGTGTCTTGTTGAGAACATATGTAGGACATGATTTTTTCCTGCAACAGGGAAAATAAAGTATAAGTTTTAAAGATTTATTCTTTAATAAAGGATCTCAAAGCCAGCTTTAGAAAAAGGA
+
BCCCCFFFFFFFGGGGGGGGGGHHHHHHHHHHHHHHHHHHHHHHHHHHHHHGGHHHHIIHIHIHIBHHHGHHHHHHHHHHHHHHHHGHHHHHHHGFGGHHHHHHHHHHHHHHHHHHHHHHHHHHGHHHHGGHHHHHHHHHHHHHHHHHHHHHHHHHHHHHHHGHHHHHHGHHHHHHHHGHHGGHHHHHHHHHGHHGHFHHHHHHHHHHHHHHHHHHHHHHHGHHGHHHDGHHHHHGHGHHHHGFFGGGGGH
@M05620:45:000000000-G6HP7:1:1101:20797:11596 1:N:0:131
CATCCTGACCCTGAAGTACCCCGGCTTGATTTCTGACATTAGATCGGAAGAGCACACGTCTGAACTCCAGTCACTCTCGCGCATCTCGTATGCCGTCTTCTGCTTGAAAAAAAAAAAAAAAACATAAATAATAACGTAATAATGTGAAGTGTCCTCTGGAATATAAGATACAAAAACTTACCAAGAAAGAATTAGTGATTATGTGAAACTTGATTGACAGCATGAGAGTGGTGAATGAACAAGTTCAAGTA
+
DDDDDFFFFFFFGGGGGGGGGGGGGGGGHHHHHHHHHHHHHHHHHHGGGGHHHHHHHGHHHGHHHHHHHHHHHHHHHHGGGGGGFHHHGGHHHHGGGHGHHHHHHHHG?GFEGGGF><<->-..0<00000000<./;..0000<0000;0000000000:0000000000000...;000/0:..:/0:.0000:000:0000000000:000000000./00000000.0.00000000//0:00000;
@M05620:45:000000000-G6HP7:1:1101:4777:11611 1:N:0:131
ATCTCTATCTCCTAAAAAGGAAGAAAGGGGAGGGAAGATCGGAAGAGCACACGTCTGAACTCCAGTCACTCTCGCGCATCTCGTATGCCGTCTTCTGCTTGAAAAAAAAAAAACATTACACTATGTTTACTCTACTCTCCTGAACTACAAACATCTATGACAATACTTAACCTAGCCAAATATCACCACTATTAAAATGACACCGACACATGGTTGTAATCATTTGAGTCCCATTATAAAAATGATCATTT
+
BBBBBFFFFFFFGGGFGFFGGGHA4BG4EEGGCC2BAGGHEEC211BGGHHHGHHHGHHHHHHHFGFFHHHHHGGGGGGGHHHGGHEHHGGEHGHHFHHHEH3FGF@DG/C/</<11111<1<11<111111111111</0/0</00//00..0:0000;00000:0000000/0//0//000;90/9.//0000000099;0.-9-9-.//.//..////99////.//////9///////.////////
@M05620:45:000000000-G6HP7:1:1101:4759:11617 1:N:0:131
ATCTCTATCTCCTAAAAAGGAAGAAAGGGGAGGGAAGATCGGAAGAGCACACGTCTGAACTCCAGTCACTCTCGCGCATCTCGTATGCCGTCTTCTGCTTGAAAAAAAAAAAAAATAGAATGCATGTAGAGTTTATATGATTATTAGGTTATAAAATAAGATCAATGATGAACAACTATGACGAAATAAGTATGACTAGAGTGAACGGTAGAGAAGCAACACATGATGGGCAATCATCGAGACAAAACCCA
+
BCBCCFFFFFFFGGGGGGGGEGHFFHHHGGEGGGEGGHHHFDAFGHHGGHHHGHHHGHHHHHHEGGGHHHGHHEFECEE@GHFFEGHGHE?EGGHHHHHHHGFFGHGFCF<@/>-0>111111111=0000000000000000000000000000000000:000000000000/.000000..-..0000000000000000000.....0900/00/..9.:00000;./.000000/...///.:...
@M05620:45:000000000-G6HP7:1:1101:16299:11634 1:N:0:131
CATCCTGACCCTGAAGTACCCGGCTTGATTTCTGACATTAGATCGGAAGAGCACACGTCTGAACTCCAGTCACTCTCGCGCATCTCGTATGCCGTCTTCTGCTTGAAAAAAAAAAAAAAACAAAACATTAAGACATAATAACGGTATTTTCAAACCGCAAATAGCAAAAGTAACAAGATTAAGATCAAGGAATGAAACGAAGGAGAAGAGGCGATATGTGTCGGCGAGATAGAAGAGTTATAAGCCATCTT
+
CDDDDFFFFFFFGGGGGGGGGGGGGGGHHHHHHHHHHHHHHGHHHGG2EHHHHHHHGHHHGHHHHHHHHHHHHHHHHGGGGGFGHHHGGHHHHGGGHGHHHHHHHHHHDGG/DFG>/<>><.>000.000<<00/000000<.-...0000;000.-:---0000000:/0000;0//:0000000000:./000000........./:...--:.-00000.------.00:000.000000000/000:
@M05620:45:000000000-G6HP7:1:1101:9949:11663 1:N:0:131
ATCTCTATCTCCTAAAAACCTGTTTAGATTTGGAGATAGACCTTCAGGTTTTTCATCATTTTCTGCATGAATTATACATTGACCACGTTCCAGCGTGGTCAGTTTGCAGCATTCTGTTATTTTGTTTGACAGAGTGTCTTGTTGAGAACATATGTAGGACATGATTTTTTCCTGCAACAGGGAAAATAAAGTATAAGTTTTAAAGATTTATTCTTTAATAAAGGATCTCAAAGCCAGCTTTAGAAAAAGGA
+
CCCCCFFFFFFFGGGGGGGGGGHHHHHHHHHHHHHGHHHHHHHHHHHHHHHGGHHHHHHHHHHIIHHHHHHHHHHHHHHHHHHHHHGHHHHHHHGGGGHHHHHHHHHHHHHHHHHHHHHHHHHHHHHHHHHHHHHHHHHHHHHHHHHHHHHHHHHHHHHHHHHHHHHHHGHHHHHHHHHHHGGHHHHHHHHHHHHHHGHHHHHHHHHHHHHHHHHHHHHHHHHHHHHHHHHHHHHHHGHHHHHFHHHHGGF
@M05620:45:000000000-G6HP7:1:1101:23800:11681 1:N:0:131
CATCCTGACCCTGAAGTACCCCGGCTTGCTTTCTGACGTTAGATCGGAAGAGCACACGTCTGAACTCCAGTCACTCTCGCGCAACTCGTATGCCGTCTTCTGCCCGAAGAAGCACCCAGTGCTGCTGACCGAGGCCCCCCTGAACCCCAAGGCCAACAGAGAGAAGATGACTCAGGTGAGGCTCGGCCGACGCCCGTGCTCCTCCCGTCCTTTCCCCAGCCATTTTCTGCCCGGCTTGATTTCTGACATTA
+
AAAAAFFFFFFFGGGGGGGGGGC00A0E01D112A2D/B/B/12A////BF00FGH0EBA0/D21DGC1F211D2F1F///>//>01/BEC021/>>0?221B1/?/>//B01B<?/FFFCH2GGHFGFHGGCCGEGGG<CEFBGHGFCE:AGGAGGGGFHHBGGFGBCFFG09FF990A9EFG??.;99>?@?@;@AB-/B/;9--;9AB/BFFF-BB-:9BFF///:/BAA99-;9-9/;FF/;/;FF/
@M05620:45:000000000-G6HP7:1:1101:20775:11697 1:N:0:131
ATCTCTATCTCCTAAAAACCTGTTTAGATTTGGAGATAGACCTTCAGGTTTTTCATCATTTTCTGCATGAATTATACATTGACCACGTTCCAGCGTGGTCAGTTTGCAGCATTCTGTTATTTTGTTTGACAGAGTGTCTTGTTGAGAACATATGTAGGACATGATTTTTTCCTGCAACAGGGAAAATAAAGTATAAGTTTTAAAGATTTATTCTTTAATAAAGGATCTCAAAGCCAGCTTTAGAAAAAGGA
+
AABBBFFFFFFFGGGGGGGGGGHHHHHHHHHFHCHHHHHGHHHHHHHHHHHGGGHHHHHHHHHHHHGH53GHHHHHHHHHHHHHHHGHHHHHHHGGGGHHHHHHHHHHHHHHGHHHHHHHHHHHFFHHHHGHBGGHHHHHHHHHHGHHHHHHHHHHHHHHHHHHGGHHHGHHHHHHHHHHHGGHHHHHHHHHHHGGHGHHHHHHGHHHHEHHHHHHHHHHFHHGGHGHHHHHHHHGHGHHHFHFGHFFGGG
@M05620:45:000000000-G6HP7:1:1101:8973:11704 1:N:0:131
AAACCAGAAGACATGAGGTCAGCTAGATCGGAAGAGCACACGTCTGAACTCCAGTCACTCTCGCGCATCTCGTATGCCGTCTTCTGCTTGAAAAAAAAAAAGTTTGCAGCATTCTGTTATTTTGTTTTACAGAGTGTCTTGTTGAGAACATCTTTCGTACATGATTTTTTCCTGCACCAGGTCAAATACATTATACGTTTTAAAGATTTATTCTTTAATAAAGGATCTCAAATCCAGCTTTAGCCAAAGGA
+
A1>>A1A1FFFF1BABBB1B1GFG1ECF3BEA0ECF0GCGHCHAFCB2AFA1ABDABGHAG1A/FGGG/EFFFGHBFBEEEF/GFE1GGCGHBG0/?///>/1>FBFD1GFFHHG2FG2FGHHEHFG01<FHEFH1FGFG1FG011<1<0>1=1F1<./<.=0<=GGHFCFHH0;:/;...//:00;:000;0;C0FBFGGB000;;FGFCFFFGG9;B9099;9;CFFB/9/9///;BFF99//999/9-
@M05620:45:000000000-G6HP7:1:1101:2619:11704 1:N:0:131
ATCTCTATCTCCTAAAAACCTGTTTAGATTTGGAGATAGACCTTCAGGTTTTTCATCATTTTCTGCATGAATTATACATTGACCACGTTCCAGCGTGGTCAGTTTGCAGCATTCTGTTATTTTGTTTGACAGAGTGTCTTGTTGAGAACATATGTAGGACATGATTTTTTCCTGCAACAGGGAAAATAAAGTATAAGTTTTAAAGATTTATTCTTTAATAAAGGATCTCAAAGCCAGCTTTAGAAAAAGGA
+
CCCCCFFFFFFFGGGGGGGGGGHHHHHHHHHHHHHHHHHHHHHHHHHHHHHGGHHHHHHHHIIIIHHHHHHHHHHHHHHHHHHHHHGHHHHHHHGFGGHHHHHHHHHHHHHHHHHHHHHHHHHHHHHHHHHHHHHHHHHHHHHHHHHHHHHHHHHHHHHHHHHHHHHHHGHHHHHHHHHHHGGHHHHHHHHHHHHHHGHHHHHHHHHHHHHHHHHHHHHHHGHHHHHHHHHHHHHHHGHHHHHEGHHHGGH
@M05620:45:000000000-G6HP7:1:1101:20754:11704 1:N:0:131
ATCTCTATCTCCTAAAAACCTGTTTAGATTTGGAGATAGACCTTCAGGTTTTTCATCATTTTCTGCATGAATTATACATTGACCACGTTCCAGCGTGGTCAGTTTGCAGCATTCTGTTATTTTGTTTGACAGAGTGTCTTGTTGAGAACATATGTAGGACATGATTTTTTCCTGCAACAGGGAAAATAAAGTATAAGTTTTAAAGATTTATTCTTTAATAAAGGATCTCAAAGCCAGCTTTAGAAAAAGGA
+
DCDDDFFFFFFFGGGGGGGGGGHHHHHHHHHHHHHHHHHHHHHHHHHHHHHGGHHHHHHHHHHHHHHHHHHHHHHHHHHHHHHHHHGHHHHHHHGGGGHHHHHHHHHHHHHHHHHHHHHHHHHHHHHHGHHHHHHHHHHHHHHHHHHHHHHHHHHHHHHHHHHHHHHHHGHHHHHHHHHHHGGHHHHHGHHHHHHHHHHHHHHHHHHHHHHHHHHHHHHHHHHHHHHHHGHHHHHHHGHHHHHHHGHHGGH
@M05620:45:000000000-G6HP7:1:1101:6726:11739 1:N:0:131
ATCTCTATCTCCTAAAAACCTGTTTAGATTTGGAGATAGACCTTCAGGTTTTTCATCATTTTCTGCATGAATTATACATTGACCACGTTCCAGCGTGGTCAGTTTGCAGCATTCTGTTATTTTGTTTGACAGAGTGTCTTGTTGAGAACATATGTAGGACATGATTTTTTCCTGCAACAGGGAAAATAAAGTATAAGTTTTAAAGATTTATTCTTTAATAAAGGATCTCAAAGCCAGCTTTAGAAAAAGGA
+
CCCDDFFFFFFFGGGGGGGGGGHHHHHHHHHHHHHHHHHHHHHHHHHHHHHGGHHHHHHHHHHIHHHHHHHHHHHHHHHHHHHHHHGHHHHHHHGGGGHHHHHHHHHGHHHHHHHHHHHHHHHHHHHHHHHHHHHHHHHHHHHHHHHHHHHHHHHHHHHHHHHHHHHHHGHHHHHHHHGHHGGHHHHHGHHHHHHHHHHHHHGHHHHHHHHHHHHHHHHHHHHHHHHHHGHHHHHHHGHHHHHHHHHHGGH
@M05620:45:000000000-G6HP7:1:1101:25064:11830 1:N:0:131
ATCTCTATCTCCTAAAAACCTGTTTAGATTTGGAGATAGACCTTCAGGTTTTTCATCATTTTCTGCATGAATTATACATTGACCACGTTCCAGCGTGGTCAGTTTGCAGCATTCTGTTATTTTGTTTGACAGAGTGTCTTGTTGAGAACATATGTAGGACATGATTTTTTCCTGCAACAGGGAAAATAAAGTATAAGTTTTAAAGATTTATTCTTTAATAAAGGATCTCAAAGCCAGCTTTAGAAAAAGGA
+
CCCCCFFFFFFFGGGGGGGGGGHHHHHHHHHHHHHHHHHFHHHHHHHHHHHGGHHHHHHHHHHHGHHGHGHHHHHGHHHHHHHHHHGHHHHHGHGGGGHHHHHHHHHHHFHHHHHHHHHHHHHHHHHHGHHHHHHHHHHHHHHHFHHFHHHHGHHHHHHHHHHGHHHHHGHHHHGHHHHHHGEFHFGHHHHHHHGGHGHHHHGHHHGHHHGHHHHHHHHHHHHHHHHHHHHGHHHHHGHHHHHHHHHHGGB
@M05620:45:000000000-G6HP7:1:1101:9655:11836 1:N:0:131
ATCTCTATCTCCTAAAAACCTGTTTAGATTTGGAGATAGACCTTCAGGTTTTTCATCATTTTCTGCATGAATTATACATTGACCACGTTCCAGCGTGGTCAGTTTGCAGCATTCTGTTATTTTGTTTGACAGAGTGTCTTGTTGAGAACATATGTAGGACATGATTTTTTCCTGCAACAGGGAAAATAAAGTATAAGTTTTAAAGATTTATTCTTTAATAAAGGATCTCAAAGCCAGCTTTAGAAAAAGGA
+
ABBBBFFFFFFFGGGGGGGGGGHHHHHHHHHHHHHHHHHHHHHHHHHHHHHGGHHHHHHHHHHHHHHHHHHHHHHHHHHHHHHHGHGHHHHHHHGGGGHHHHHHHHHHGHHHHHHHHHHHHHHGHHHHHHHHHHHHHHHHHHHHHHHHHHHHHHHHHHHHHHHHHHHHHGHHHHHHHHHHHGGGHHHHDGHHHHHGHBGHHHFHHGHHHHHHHHHHHHHGHHHGHHHHHHHHHHHHHGHHHHGHHHHHGGH
@M05620:45:000000000-G6HP7:1:1101:9651:11854 1:N:0:131
ATCTCTATCTCCTAAAAACCTGTTTAGATTTGGAGATAGACCTTCAGGTTTTTCATCATTTTCTGCATGAATTATACATTGACCACGTTCCAGCGTGGTCAGTTTGCAGCATTCTGTTATTTTGTTTGACAGAGTGTCTTGTTGAGAACATATGTAGGACATGATTTTTTCCTGCAACAGGGAAAATAAAGTATAAGTTTTAAAGATTTATTCTTTAATAAAGGATCTCAAAGCCAGCTTTAGAAAAAGGA
+
CDDDDFFFFFFFGGGGGGGGGGHHHHHHHHHHHHHHHHHHHHHHHHHHHHHGGHHHHHHHHHHHIHHHHHHHHHHHHHHHHHHHHHGHHHHHHHGGGGHHHHHHHHHHHHHHHHHHHHHHHHHHHHHHHHHHHHHHHHHHHHHHHHHHHHHHHHHHHHHHHHHHHHHHHGHHHHHHHHHHHGGHHHHHHHHHHHHGHGHHHHHHHHHHHHHHHHHHHHHHHHHHHHHHHHHHHHHHHGHHHHHGHHHGGGG
@M05620:45:000000000-G6HP7:1:1101:22123:11863 1:N:0:131
CATCCTGACCCTGAAGTACCCCGGCTTGATTTCTGACATTAGATCGGAAGAGAACACGTCTGAACTCCAGTCACTCTCGCGCATCTCGTATGCCGTCTTCTGCTTGAAAAAAAAAAAAAAACAACATGGATACTTTCTTTTTTTAATCAGCTCTCACCCTTCAACACACCTTTTTTAACTAAATCCTGCTTAGTCATTCATTATTATTTATCCGCCTTTCTTCTGCTCACCCACTCTCTCCACTCCTGCCC
+
CCCCCFFFFFFFGGGGGGGGGGGGGGGGHHHHHHHGHHHHHHGHHHGGGGGHHHHHHGHHHGHHHHHHHHHHHHHHHHGGGGGGGGHHGFHHHHGGGHGFHHHGHHHHHHHGGGGC<<<--.>.<./0/000<00<00<<00--;0;C:0:0:000;..C/;0000.9.9/0090-.0BFF00;0;B0000000;000000:;0;0:0;9009:..;.090;B000:09B...9.;;BB0B0;9/900:..
@M05620:45:000000000-G6HP7:1:1101:16392:11874 1:N:0:131
CATCCTGACCCTGAAGTACCCCGGCTTGATTTCTGACATTAGATCGGAAGAGCACACGTCTGAACTCCAGTCACTCTCGCGCATCTCGTATGCCGTCTTCTGCTTGAAAAAAAAAAAACAACAATAATCACTCTATTCACTATTCTCCTCTCATTCTTCCCATCCATTAACTATCCTCCTTTCCCCTCCCTACTCCTCACACCCTCACTCATACACCCTCCCTTCCACCCCCTTCCTCTCACTCCCCCCTC
+
CCCCCFFFFFFFGGGGFGGGGGGGGGGGHHHHHHHHHHHHHHHHHHGGGGHHHHHGHGHHHGHGHHHHHHHHHHHHHHGGGGGGGHHHGGHHHHGGGHGHHHHHHHHHHHHGGGGC>>?/?//.1111111111111<111000<00=0/0/000<0000/00/.0000000000/0://0000;//.../0.0;00/0.00.;....00/00:90/:..../0//00..---.:/000:0000/..9--.
@M05620:45:000000000-G6HP7:1:1101:18252:11899 1:N:0:131
CATCCTGACCCTGAAGTACCCCATTGAGCATGGCATCGTCACCAACTGGGACGACATGGAGAAGATCTGGCACCACACCTTCTACAACGAGCTGCGCGTGGCCCCGGAGGAGCACCCAGTGCTGCTGACCGAGGCCCCCCTGAACCCCAAGGCCAACAGAGAGAAGATGACTCAGGTGAGGCTCGGCCGACGCCCGTGCTCCTCCCGTCCTTTCCCCAGTCATTTTCTGCCCGGCTTGATTTCTGACATTA
+
CDDDDFFFFFFFGGGGGGGGGGGHHHHHHHHHHHHHHGHHHGHHHGHHHHHHGGGGGHHHHHHHHHHHHHHHHGHHHGGHHHHHHHHHGGGGGHHGGGGGGGHHGGGGGGGGHHHHGGHHHHHHHHHHHHGGGGGGGGGGGGHHHHGGGGHGHHGGGGGGGGGGGGGGGGGGGGGGGGGGGGGGFFFFFFFFFFFFDFFEFFFFFFFEFFFFFFFFFFFFFFFFFFHFFEFFFFFFFFFFFFFFFFFFFF0
@M05620:45:000000000-G6HP7:1:1101:4449:11927 1:N:0:131
CATCCTGACCCTGAAGTACCCCGGCTTGATTTCTGACATTAGATCGGAAGAGCACACGTCTGAACTCCAGTCACTCTCGCGCATCTCGTATGCCGTCTTCTGCTTGAAAAAAAAAAAAAACAAAAAAAAAGATTATATAATCCCTCCGTCATATACTTTTCATCCAACAATGACACTGCCAACCTCACCGTACACCAGCACCGGCACCAGCGACAACTAGCCACCGAGGTTCATGTCTGGCCACCCGCTAC
+
BCCCDFFFFFFFGGGGGGGGGGGGGGGGHHHHHHHHHHHHHHHHHHGGGGHHHHHHHGHHHGHHHHHHHHHHHHHHHHGGGGGGGHHHGGHHHHGGGHGHHHHHHHHGHHHGGCG@></-.<.00.<---..0000000000000/......0000000<0000<000..00:000000/0<..//<.......0/.../..-----.:..-9---.000//0:..---</00000<00:0.0...-----
@M05620:45:000000000-G6HP7:1:1101:12342:11931 1:N:0:131
ATCTCTATCTCCTAAAAACCTGTTTAGATTTGGAGATAGACCTTCAGGTTTTTCATCATTTTCTGCATGAATTATACATTGACCACGTTCCAGCGTGGTCAGTTTGCAGCATTCTGTTATTTTGTTTGACAGAGTGTCTTGTTGAGAACATATGTAGGACATGATTTTTTCCTGCAACAGGGAAAATAAAGTATAAGTTTTAAAGATTTATTCTTTAATAAAGGATCTCAAAGCCAGCTTTAGAAAAAGGA
+
ABBBBFFFFFFFGGGGGGGGGGHHHHHHHHHHHHHHHHHHHHHHHHHHHHHGGHHHHFHHHHHHGHHHHHHHHHHHHHHHHHHHHHGHHHHHHHGEGGHHHHHHHHHHHHHHHHHHHHFHHHHHHHHHHHHHHHHHHHHHHHHHHHHHHHHHGHHHHHHHHHFHHHHHHGHHHHHHHHHHGGGHHHHHFHHHHHHHHHHHHHGHHHHHGHHHHHHHHFHHHHHHHHHHHHHHHHHHHGHHHHHGHHHHGGG
@M05620:45:000000000-G6HP7:1:1101:10926:11931 1:N:0:131
ATCTCTATCTCCTAAAAACCTGTTTAGATTTGGAGATAGACCTTCAGGTTTTTCATCATTTTCTGCATGAATTATACATTGACCACGTTCCAGCGTGGTCAGTTTGCAGCATTCTGTTATTTTGTTTGACAGAGTGTCTTGTTGAGAACATATGTAGGACATGATTTTTTCCTGCAACAGGGAAAATAAAGTATAAGTTTTAAAGATTTATTCTTTAATAAAGGATCTCAAAGCCAGCTTTAGAAAAAGGA
+
CDCDDFFFFFFFGGGGGGGGGGHHHHHHHHHHHHHHHHHHHHHHHHHHHHHGGHHHHIHHHHHIIHHHHHHHHHHHHHHHHHHHHHGHHHHHHHGGGGHHHHHHHHHHHHHHHHHHHHHHHHHHHHHHHHHHHHHHHHHHHHHHHHHHHHHHHHHHHHHHHHHHHHHHHGHHHHHHHHHHHGGHHHHHHHHHHHHHHDHHGHHHHHHHHHHHHHHHHHHHHHHHHHHHHHHHHHHHHGHHHHHHHGHHGGH
@M05620:45:000000000-G6HP7:1:1101:5510:11936 1:N:0:131
CATCCTGACCCTGAAGTACCCCGGCTTGATTTCTGACATTAGATCGGAAGAGCACACGTCTGAACTCCAGTCACTCTCGCGCATCTCGTATGCCGTCTTCTGCTTGAAAAAAAAAAAAAAAGAATGTTCCCATGTTTAATACAGTTCTCCAACTTGTAGAATGCTCTTAGCATTAGCTTATTCCCGCTTCATCATTGTACTCCAGATCAGTATCTTCGTACTACATCGTATTTGCTATATTCTCAGATTTG
+
CBCCCFFFFFFFGGGGGGGGGGGGGGGGHHHHHGHHHHHHHHGHHHGGGGHHHGHGHGHHHGHHFHHHHHHHHHHGHHGGGGGGCFHGFEHHHHGFGHGHGHHHHHGHFHHFFGGB>>/--..>00000<0<0/000000000000:000000/00:00;0000000000090090/00000900;--..00000009000000900000900:900.//A.0;0;B.../0090:0;00:00000:00:0
@M05620:45:000000000-G6HP7:1:1101:12360:11941 1:N:0:131
ATCTCTATCTCCTAAAAACCTGTTTAGATTTGGAGATAGACCTTCAGGTTTTTCATCATTTTCTGCATGAATTATACATTGACCACGTTCCAGCGTGGTCAGTTTGCAGCATTCTGTTATTTTGTTTGACAGAGTGTCTTGTTGAGAACATATGTAGGACATGATTTTTTCCTGCAACAGGGAAAATAAAGTATAAGTTTTAAAGATTTATTCTTTAATAAAGGATCTCAAAGCCAGCTTTAGAAAAAGGA
+
CCCCCFFFFFFFGGGGGGGGGGHHHHHHHHHHHHHHHHHHHHHHHHHHHHHGGHHHHIIHIIIIIHHHHHHHHHHHHHHHHHHHHHGHHHHHHHGGGGHHGHHHHHHGHHHHHHHHHHHHHHHHHHHHGHHHHHGHHHHHHHHHHHHHHGHHHHHHHHHHHHHHHHHHHGHHHHHHHHHHHGGHHHHHGGHHHHHHHHHHHHHHHHHHHHHHHHHHHHHHHHHHHHHHHGHHHHHHHGHHHHHGHHGHGGH
@M05620:45:000000000-G6HP7:1:1101:10911:11943 1:N:0:131
ATCTCTATCTCCTAAAAACCTGTTTAGATTTGGAGATAGACCTTCAGGTTTTTCATCATTTTCTGCATGAATTATACATTGACCACGTTCCAGCGTGGTCAGTTTGCAGCATTCTGTTATTTTGTTTGACAGAGTGTCTTGTTGAGAACATATGTAGGACATGATTTTTTCCTGCAACAGGGAAAATAAAGTATAAGTTTTAAAGATTTATTCTTTAATAAAGGATCTCAAAGCCAGCTTTAGAAAAAGGA
+
3AABBFFFFFFFGGGGGGGGGGHHHDGHHHHHHFHHHHHGHHHHHHHHHHHGGHHHHHHHHHHHHHHHHHHHHHHHHHHHHHHHHHGHHHHHHHGGGGHHHHHHHHHHHHHHHHHHHHHHHHHHHHHHHHHHHHHHHHHHHHHHFHHHHHHHHHHHHHHHHHHGHHHHHGHHHHHHHHHHHGGHHGGHHHHHHGHHHDGHFHHGHHHHHHHHHHHHHHHHHHHHHHHHHHHHHHGFHGHHHHFHHGHHGGG
@M05620:45:000000000-G6HP7:1:1101:12344:11951 1:N:0:131
ATCTCTATCTCCTAAAAACCTGTTTAGATTTGGAGATAGACCTTCAGGTTTTTCATCATTTTCTGCATGAATTATACATTGACCACGTTCCAGCGTGGTCAGTTTGCAGCATTCTGTTATTTTGTTTGACAGAGTGTCTTGTTGAGAACATATGTAGGACATGATTTTTTCCTGCAACAGGGAAAATAAAGTATAAGTTTTAAAGATTTATTCTTTAATAAAGGATCTCAAAGCCAGCTTTAGAAAAAGGA
+
CDDDDFFFFFFFGGGGGGGGGGHHHHHHHHHHHHHHHHHHHHHHHHHHHHHGGHHHHHHHHHIHIHHHHHHHHHHHHHHHHHHHHHGHHHHHHHGGGGHHHHHHHHHHHHHHHHHHHHHHHHHHHHHHHHHHHHHHHHHHHHHHHHHHHHHHHHHHHHHHHHHHHHHHHGHHHHHHHHHHHGGHHHHHHGHFGFHFHHHHHHHFFHGHFHHHHHHHHDGHHFHEHHHHFHHFFHFGHGHHFCFHHGHFGDH
@M05620:45:000000000-G6HP7:1:1101:8504:11959 1:N:0:131
CATCCTGACCCTGAAGTACCCCGGCTTGATTTCTGACATTAGATCGGAAGAGCACACGTCTGAACTCCAGTCACTCTCGCGCATCTCGTATGCCGTCTTCTGCTTGAAAAAAAAAAAACGTCAGCTGTCGGTCTTTCTTTTTGTCACCAACGATACACCTCAACGAATCATTTTTTCACTCATCCCTGCTTACTCCTTCATCCGTTTTTCGCCGCCTTGCCTCTTCTCCCCCACTCTCTCCTCTCCCGCCC
+
BBBBBFFFFFFFFGFGEGGGGGGGGCGEFHGFHFHGHHGGFFFHHGGDFFEGGHHGHGHHHGHFHDHHHHHHHFHHHGGGGGEEGBGHGGHGHFGFEHGFFHHFHFGHEGFECCG/>>//<//.1=1=1.->><GBDGHH0DC<000<0.:.:.;-00CG./0/;;9.;FF0;0C-/0900/009AF09/0;//;:/BF/F//.9/;9AF99A-@-../9///99BFF/9;.-;99/FF/;/./99/.-9-
@M05620:45:000000000-G6HP7:1:1101:21893:11968 1:N:0:131
CATCCTGACCCTGAAGTACCCCGGCTTGATTTCTGACATTAGATCGGAAGAGCACACGTCTGAACTCCAGTCACTCTCGCGCATCTCGTATGCCGTCTTCTGCTTGAAAAAAAAAAAATAAACACAATTACTCAGTCTATAACTCATCCACTATCCACCTTCCTCCCACATTATATCCCTCCTTCCTGCCTCGACCTCCCATCGTTAGTCACTCCCCTCCCCCATCTCCCCGCATCTGACCTCTCTCCCCA
+
CDCCDFFFFFFFGGGGGGGGGGGGGGGGHHHHHHHHHHHHGHHHHHGGGGHHHHHHHGHHHGHHHHHHHHHHHHHHHHGGGGGGGHHHFFGHHHGGGHGGHHHHHHHHHHHGGGGC>/01?1?10<.11111<1111<111110000000=0/00<0<<.00;00/:/..0:0000::00:./0:/00:.00..-9.0.:/0/.....:00:00/.:/....:9B:0;0/.---:90000/;;0/00//./
@M05620:45:000000000-G6HP7:1:1101:9287:11969 1:N:0:131
TACCTGTACTGGGGAAGCAATCGCCATTCCTACCCTAAAGATCGGAAGAGCACACGTCTGAACTCCAGTCACTCTCGCGCATCTCGTATGCCGTCTTCTGCTTGAAAAAAAAAAAAAACAAAAAAAACTTCACAAAATGCAACTTACCGTCTGAGTTCCACATTCCAACAAACTTCTGCCATCCCCCCTTCCCACCCAGCGTCCACGCGCCCCAGGCCAGCCCCCAGCAGTGACACATACATACCCCCCCT
+
DDCDDFFFFFFFGGGGGGGGGGGGGGGHHHHHHHHHHHHHHHHHGGGGHHHHHHHGHHHGHHHHHHHHHGHHHGHHGGGGGEEHGHGGHHHHGGGHGHHHGHHHGGHHFFGGG>><</...00.---.00=0000..0000:0/000/.....00000000000000;0....0000000000....--.///0......-..-.:..--9--...........;-../.000000;0000000/0.----
@M05620:45:000000000-G6HP7:1:1101:9256:11992 1:N:0:131
ATCTCTATCTCCTAAAAACCTGTTTAGATTTGGAGATAGACCTTCAGGTTTTTCATCATTTTCTGCATGAATTATACATTGACCACGTTCCAGCGTGGTCAGTTTGCAGCATTCTGTTATTTTGTTTGACAGAGTGTCTTGTTGAGAACATATGTAGGACATGATTTTTTCCTGCAACAGGGAAAATAAAGTATAAGTTTTAAAGATTTATTCTTTAATAAAGGATCTCAAAGCCAGCTTTAGAAAAAGGA
+
ABBBBFFFFFFFGGCGFBEGGGHHHHHHHHHFH4GBGGFFGHHHHHHHHHHGGHGHHHHHHHHHHHFHHHHHHHHHHHHHHHHHGHGHHHHHHHGGGGHHHHHHHHHHHHHHHHHHHHHHHHHHHHHHGHHHHHHHHHHHHHHHFHHHFFHHHHHGHGFHHHFFHHHHHGHHHHHHDFHHFGGFHHGGHEGHHHHHHGHHHHHBGBGHHHHHHHHHGHHFHHHHHHHHHHHHHHHHHGHHHHHGHHHEGGG
@M05620:45:000000000-G6HP7:1:1101:29316:11995 1:N:0:131
CATCCTGACCCTGAAGTACCCCGGCTTGATTTCTGACATTAGATCGGAAGAGCACACGTCTGAACTCCAGTCACTCTCGCGCATCTCGTATGCCGTCTTCTGCTTGAAAAAAAAAAACACCTCTCGTCTTTTATTTTGCATCGGTGCGCCCTACAGAATTATCCGATTATTGGTACTCCACTATTTGCTGCCATGCAGCCCCTTTTTATTACATTTCCCTTTTATCACTCTCCATTCCTCCCCTATCTATC
+
ABABBFFFF4CFGFGGGGGFEFECEGGGHFHHHEGFFHHHHHGHHHGEEGHHHHHGFEHHFEDHHHHH3FGHHHGHHFFGGEGEEHHB??BGGHGEEHGFFFEGFFHHFHEEC?DB/?/?/?01?//.<.1111>1>1<GFBA.<.--<<-::C/;0/:00000..9..000;;0;00;CB0/;;FBBB00./00/0;:.9AE.BFB./9/;//9;9/99B/:B/;/:/B/://BBF/;//;.;./9;B/F
@M05620:45:000000000-G6HP7:1:1101:9272:12001 1:N:0:131
ATCTCTATCTCCTAAAAACCTGTTTAGATTTGGAGATAGACCTTCAGGTTTTTCATCATTTTCTGCATGAATTATACATTGACCACGTTCCAGCGTGGTCAGTTTGCAGCATTCTGTTATTTTGTTTGACAGAGTGTCTTGTTGAGAACATATGTAGGACATGATTTTTTCCTGCAACAGGGAAAATAAAGTATAAGTTTTAAAGATTTATTCTTTAATAAAGGATCTCAAAGCCAGCTTTAGAAAAAGGA
+
CDDDDFFFFFFFGGGGGGGGGGHHHHHHHHHHHHHHHHHHHHHHHHHHHHHGGHHHHIHHHHIIIHHHHHHHHHHHHHHHHHHHHHGHHHHHHHGGGGHHHHHHHHHHHHHHHHHHHHHHHHHHHHHHHHHHHHHHHHHHHHHHHHHHHHHHHHHHHHHHHHHHHHHHHGHHHHHHHHHHHGGHHHHHHHHHHHHHHHHHHHHHHHHHHHHHHHHHHHHHHHHHHHHHHHHHHHHHHGHHHHHGHGHHGGG
@M05620:45:000000000-G6HP7:1:1101:9064:12024 1:N:0:131
ATCTCTATCTCCTAAAAACCTGTTTAGATTTGGAGATAGACCTTCAGGTTTTTCATCATTTTCTGCATGAATTATACATTGACCACGTTCCAGCGTGGTCAGTTTGCAGCATTCTGTTATTTTGTTTGACAGAGTGTCTTGTTGAGAACATATGTAGGACATGATTTTTTCCTGCAACAGGGAAAATAAAGTATAAGTTTTAAAGATTTATTCTTTAATAAAGGATCTCAAAGCCAGCTTTAGAAAAAGGA
+
CCCCCFFFFFFFGGGGGGGGGGHHGHHHHHHHHHHHHHHHHHHHHHHHHHHGGHHHHHHHHHIHHHHHHHHHHHHHHHHHHHHHHHGHHHHHHHGGGGHHHHHHHHHHHHHHHHHHHHHHHHHHHHHHGHHHHHGHHHHHHHHHHHHHGHGHGHHHHHHHGHHHHHHHHGHHHHGHHHHHHGGGHHHHHHHHHHHHHFGHHHHHHHHHHHHHHHHHHGHHHHHHHHHHHGHHHHHHHGFHHHHGGGHFGGF
@M05620:45:000000000-G6HP7:1:1101:25905:12042 1:N:0:131
CATCCTGACCCTGAAGTACCCCGGCTTGATTTCTGACATTAGATCGGAAGAGCACACGTCTGAACTCCAGTCACTCTCGCGCATCTCGTATGCCGTCTTCTGCTTGAAAAAAAAAAAATAAAAAATAACCCAGAAAACATGATATTAACTATTAACAACACTACATAGACACAACCCCATTAACAAACACAGCTCTTATACACATCGAACGACGAGCCAACATACGCTGCCCTCAGCCAATATGACCCTTT
+
CCCCCFFFFFFFGGGGGGGGGGGGGGGGHHHHHHHHHHHHHHGHHHGDGGGHHHHGHGGHHGHGHHHHHHHHHHHHHHGGGGGGGHHHGGHHHHGFGHGHHHHHHHHHGHHGGGGD><0=11??-0<11<..../0//.<00=00==00000000000.:.0C/:0;0000//9.:.;:/000;00...:..;900:000000000.//.-.9-----:/;./00.:.....0;.00/./0;00000/9/0
@M05620:45:000000000-G6HP7:1:1101:28271:12091 1:N:0:131
CATCCTGACCCTGAAGTACCCCGGCTTGATTTCTGACATTAGATCGGAAGAGCACACGTCTGAACTCCAGTCACTCTCGCGCATCTCGTATGCCGTCTTCTGCTTGAAAAAAAAAACATTACTTCTTACCACATCCCCCCTTACACCCACATCCCCCCTCACACCATGACCTCCTACAACTCTCTTACTACACCCACTCACCTCCCTTCGTTTCCCACGTCACTGTCTACCCATCTCTCTCTCTACCCGTC
+
CCCCCFFFFFFFGFGGGGGGGGGGGGGGHHHHHFFDGHHHHGHHHHGGGGHHGHHHHGHHHGHGHHHHHHGHHHGHHHGEGG@EFFHFGGHGFHEFGHGGHHHGFHFHFHGEBCC///222?11<1<?<<11/110>FA@A./<00<<<A.0<:.:.--;.;0/..00;9/;0./:0/0//:000000000/;/....;/9./...//;.//.;;//.::;..///:;//:.//////://9:///;..:.
@M05620:45:000000000-G6HP7:1:1101:12264:12109 1:N:0:131
ATCTCTATCTCCTAAAAACCTGTTTAGATTTGGAGATAGACCTTCAGGTTTTTCATCATTTTCTGCATGAATTATACATTGACCACGTTCCAGCGTGGTCAGTTTGCAGCATTCTGTTATTTTGTTTGACAGAGTGTCTTGTTGAGAACATATGTAGGACATGATTTTTTCCTGCAACAGGGAAAATAAAGTATAAGTTTTAAAGATTTATTCTTTAATAAAGGATCTCAAAGCCAGCTTTAGAAAAAGGA
+
BBCCCFFFFFFFGGGGGGGGGGHHHHHHHHHHHHHHHHHHHHHHHHHHHHHGGHHHHHHHHHHHHHHHHHHHHHHHHHHHHGHHHHGHHHHHHGGFGGHHHHHHHGHHHHHHHHHHHHHHHHHHHHHGGHHHHHHHHHHHHHHHHHHHHHHHHHHHHHHHHHHHHHHHHGHHHHHHHHHHHGGGHHHHHHHHHHHHHFGHHHHHHHHHHHHHHHHHHHHHHHHHHHHHHHGHHHHHHGHHHHHGHHHHGGH
@M05620:45:000000000-G6HP7:1:1101:10593:12115 1:N:0:131
ATCTCTATCTCCTAAAAACCTGTTTAGATTTGGAGATAGACCTTCAGGTTTTTCATCATTTTCTGCATGAATTATACATTGACCACGTTCCAGCGTGGTCAGTTTGCAGCATTCTGTTATTTTGTTTGACAGAGTGTCTTGTTGAGAACATATGTAGGACATGATTTTTTCCTGCAACAGGGAAAATAAAGTATAAGTTTTAAAGATTTATTCTTTAATAAAGGATCTCAAAGCCAGCTTTAGAAAAAGGA
+
AAAAAFFFFFFFGGGGGGGGGFFGHFFGEDGHHHECCGHHHHHFHHHHHHHFGHHHHGHHHHHHFFHHHGHHHHHHHHHHHHGHHHGFGHHHHGEEEGHFFGGGFHHHHHHHHHHGFFGHHHHHCGHFHHGHGHFGFGHHHHFGGGHHHHHHHHBGGHHHGHHHHHHHHGHHHHFHHHHHHFEHHHHHGHGGHHHGHFGHHHFHHHHHHHHHHHHHHHHGHHHHGHHHHHHHHHHFHGHHHGHFFGHGGGG
@M05620:45:000000000-G6HP7:1:1101:21543:12119 1:N:0:131
ATCTCTATCTCCTAAAAACCTGTTTAGATTTGGAGATAGACCTTCAGGTTTTTCATCATTTTCTGCATGAATTATACATTGACCACGTTCCAGCGTGGTCAGTTTGCAGCATTCTGTTATTTTGTTTGACAGAGTGTCTTGTTGAGAACATATGTAGGACATGATTTTTTCCTGCAACAGGGAAAATAAAGTATAAGTTTTAAAGATTTATTCTTTAATAAAGGATCTCAAAGCCAGCTTTAGAAAAAGGA
+
DDCDDFFFFFFFGGGGGGGGGGHHHHHHHHHHHHHHHHHHHHHHHHHHHHHGGHHHHIHHHHIHHHHHHHHHHHHHHHHHHHHHHHGHHHHHHHGGGGHHHHHHHHHHHHHHHHHHHHHHHHHHHHHHHHHHHHHHHHHHHHHHHHHHHHHHHHHHHHHHHHHHHHHHHGHHHHHHHHHHHGGHHHHHHHHHHHHHHHHHHHHHHHHHHHHHHHHHHHHHHHHHHHHHHHHHHHHHHGHHHHHHHHHHGGH
@M05620:45:000000000-G6HP7:1:1101:21524:12120 1:N:0:131
ATCTCTATCTCCTAAAAACCTGTTTAGATTTGGAGATAGACCTTCAGGTTTTTCATCATTTTCTGCATGAATTATACATTGACCACGTTCCAGCGTGGTCAGTTTGCAGCATTCTGTTATTTTGTTTGACAGAGTGTCTTGTTGAGAACATATGTAGGACATGATTTTTTCCTGCAACAGGGAAAATAAAGTATAAGTTTTAAAGATTTATTCTTTAATAAAGGATCTCAAAGCCAGCTTTAGAAAAAGGA
+
CBBCCFFFFFFFGGGGGGGGGGHHHHHHHHHHHHHHHHHHHHHHHHHHHHHGGHHHHHHHHHIIHHHHHHHHHHHHHHHHHHHHHHGHHHHHHHGGGGHHHHHHHHHHHHHHHHHHHHHHHHHHHHHHHHHHHHHHHHHHHHHHHHGHHHHHHHHHHHHHHGHHHHHHHGHHHHHHHHGHHGEHHHHHGHHHHHHHHDGHHHHHHHHHHHHHHHHHHHHHHHHHGHGHHGHHHGFGHGHHHHHHHHHHGGC
@M05620:45:000000000-G6HP7:1:1101:16324:12140 1:N:0:131
AAACCAGAAGACATGAGGTCAGCTAGATCGGAAGAGCACACGTCTGAACTCCAGTCACTCTCGCGCATCTCGTATGCCGTCTTCTGCTTGAAAAAAAAAAAACCATCAGCTCCGACGCGGTCAGCTTGGGGGCTTTCTTTGTGTAAGCAACGATAAACCTTAAAGACGCCTTTTTTAACTAATTCCTGCTGAGTCATTCATTATTTTTTAGTCGCCTTTCTTCTTCTCACAGACTCTCTACTCTCATGCCC
+
AAAAAAAFFFCFGF11ACBGFECF1AABG00E00FHHHHHFAGHHFF2FDEGHFHFHHHFHHEECGG//GGG/>B02FEEG>FD21FGHH0B@10//>>///??CCG11?GHHG?CG/-<C>ECHG0/..<--:CGHHHH0;CG000;0/;-....9CFF0090;0/9;-:-BFF?A/BB////;FF/BF;/-;B9BFF/B///9:FF?-/B/A?FF?;:BFFFFFFF/B//BFFFFFF/;/BFFFB9BB9
@M05620:45:000000000-G6HP7:1:1101:29272:12141 1:N:0:131
CATCCTGACCATGAAGTACCCCGGCTTGATTTCTGACATTAGATCGGAAGAGCACACGTCTGAACTCCAGTCACTCTCGCGCATCTCGTATGCCGTCTTCTGATTGAAAAAAAAAAATCCAAAGGATTAAAAGAGCTGATGAAACAATGTCAATTAATGCAGACATTTCCTCTTTAGCACACATATGGATCCTATTGAACAATACTCAGACTTTTTACTTTTACCTTACAAGCCAGTGACACAACCAAAAT
+
AB@ABFFF4C44BGFGGGGGGGGGECEAAGHHH5FFGHHHGHCHHHGGCEFGHFHFFEBFHFHHHFEGEHGHDFH@GHEE/EC?>BFB?1?BGHGGEHGGHH4FBFBG3?EECB@@/01??C100?11?111?<0>F111=<11<0.>00DG000<0<00000<<0=0:C0CCGHE00:0/:.<0000;00;00;0;;0B0/00/0;000/;0;00.;0;00;09;0/;//9.;9.///9;/:.A.....;
@M05620:45:000000000-G6HP7:1:1101:27935:12156 1:N:0:131
CATCCTGACCCTGAAGTACCCCATTGAGCATGGCATCGTCACCAACTGGGACGACATGGAGAAGATCTGGCACCACACCTTCTACAACGAGCTGCGCGTGGCCCCGGAGGAGCACCCAGTGCTGCTGACCGAGGCCCCCCTGAACCCCAAGGCCAACAGAGAGAAGATGACTCAGGTGAGGCTCGGCCGACGCCCGTGCTCCTCCCGTCCTTTCCCCAGTCATTTTCTGCCCGGCTTGATTTCTGACATTA
+
CDDDDFFFFFFFGGGGGGGGGGGHHHHHHHHHHGHHHGHHHGHHHGHHHHHHGGGGGHHHHHHHHHHHHHHHHGHHHGGHHHHHHHHHGGGGGHHGGGGGGGHHGGGGG@EGHHHHGGHHHHHHHHHHHHGGGGGGGGGGGGHHHHGGGGHGHHGGGGGGGGGGGGGGGGGGGGGGGGGGGGGGFFFFFFFFFFFFFFFFFFFFFFFFFFFFFHFFFFFFFFFFHHHHHFFFFFFFFFFFFFFFFFFFFF0
@M05620:45:000000000-G6HP7:1:1101:6425:12171 1:N:0:131
ATCTCTATTCCTAAAACCTGTTTAGATTTGGAGATAGACCTTCAGGTTTTTCATCATTTTCTGCATGAATTATACATTGACCACGTTCCAGCGTGGTCAGTTTGCAGCATTCTGTTATTTTGTTTGACAGAGTGTCTTGTTGAGAACATATGTAGGACATGATTTTTTCCTGCAACAGGGAAAATAAAGTATAAGTTTTAAAGATTTATTCTTTAATAAAGGATCTCAAAGCCAGCTTTAGAAAAAGGAAG
+
BBBBBFFFFFFFGGGGGGGGGGHDDFGHHHHHHGHHHHHHHHHHHHHGHGGHHHHHHHHHHHHHHHHHHHHHHHHHHHHGHHGHGGHHHHHHGGGGHHHHHHHHHHHHHHHHHHHHHHHHHHHHHHHHGHHHHHHHHHHHHHHHHHHHHGHHHFHHGHHHHHHHHHHGHHHGHFFHHHHGGHHHHHGHHFHHHHHGHHHHGHHHHHHHGHHHHHHHHHFHHHHHHHHGGFGHGHHGGHHGHHGHGHGGGHC
@M05620:45:000000000-G6HP7:1:1101:6397:12175 1:N:0:131
ATCTCTATTCCTAAAACCTGTTTAGATTTGGAGATAGACCTTCAGGTTTTTCATCATTTTCTGCATGAATTATACATTGACCACGTTCCAGCGTGGTCAGTTTGCAGCATTCTGTTATTTTGTTTGACAGAGTGTCTTGTTGAGAACATATGTAGGACATGATTTTTTCCTGCAACAGGGAAAATAAAGTATAAGTTTTAAAGATTTATTCTTTAATAAAGGATCTCAAAGCCAGCTTTAGAAAAAGGAAG
+
ABCCCFFFFFFFGGGGGGGGGGHGFBGHHHHFHHHHHHHHHHHHHHHHHGGHHHHHHHHHHHHHHIIHHHHHHHHHHHHHHHHHGHHHHHHHGGGGHHHHHHHHHHHHHHHHHHHHHHHHHHHHHHHHHHHHHHHHHHHHHHFHHHHHHHHHGHHHHHHHHHHHHHHGHHHHHHHHHHHGEHHHHFHHHGHGHFGFHHHHHHGFHHHHHHHHHHHHHHHHHHHHGHHGGGHHHHHEHHHHHFHHHHGGHHF
@M05620:45:000000000-G6HP7:1:1101:11426:12177 1:N:0:131
ATCTCTATCTCCTAAAAACCTGTTTAGATTTGGAGATAGACCTTCAGGTTTTTCATCATTTTCTGCATGAATTATACATTGACCACGTTCCAGCGTGGTCAGTTTGCAGCATTCTGTTATTTTGTTTGACAGAGTGTCTTGTTGAGAACATATGTAGGACATGATTTTTTCCTGCAACAGGGAAAATAAAGTATAAGTTTTAAAGATTTATTCTTTAATAAAGGATCTCAAAGCCAGCTTTAGAAAAAGGA
+
AABBBFFFFFFFGGGGGGGGGGGHHHHHHHHHHHHHHHHGGHHHHHHHFHHGGGHHHHHHHHHHHHGHHGHHHHHGHHHHHHHHHHGHHHHHHHGGGGHHHHHHHHHHHHHHHHHHHHGHHHHHHHHHGHGHHHGHHHHHHHHHHHGHHHHHHHHHHHHHGHHHHHHHHGHHHHHHHHHHHGGGHHHHGGHFGHHGHFGHHGGHHHHHHHHHHHHHGHHHGGHHHHHHHFGFHHHHHGHHHHHHHFHHGGF
@M05620:45:000000000-G6HP7:1:1101:6413:12184 1:N:0:131
ATCTCTATTCCTAAAACCTGTTTAGATTTGGAGATAGACCTTCAGGTTTTTCATCATTTTCTGCATGAATTATACATTGACCACGTTCCAGCGTGGTCAGTTTGCAGCATTCTGTTATTTTGTTTGACAGAGTGTCTTGTTGAGAACATATGTAGGACATGATTTTTTCCTGCAACAGGGAAAATAAAGTATAAGTTTTAAAGATTTATTCTTTAATAAAGGATCTCAAAGCCAGCTTTAGAAAAAGGAAG
+
CCCCCFFFFFFFGGGGGGGGGGHDFFGHHHHHHHHHHHHHHHHHHHHGHGGHHHHHHHHIHHHHIIIHHHHHHHHHHHHHHHHHGGHHHHHHGGGGHHHHHHHHHHHHHHHHHHHHHHHHHHHHHHHHHHHHHHHHHHHHHHHHHHHHHHHHGHHHHHHHHHHHHHHGHHHHHHHHHHHGGHGHHGHHHGHGHHHHHHHHHHHGHHHHHHHHHHHHHHHHHHHHHHHGHHHHHHHGHHHHHGHHHHGGHHF
@M05620:45:000000000-G6HP7:1:1101:11419:12194 1:N:0:131
ATCTCTATCTCCTAAAAACCTGTTTAGATTTGGAGATAGACCTTCAGGTTTTTCATCATTTTCTGCATGAATTATACATTGACCACGTTCCAGCGTGGTCAGTTTGCAGCATTCTGTTATTTTGTTTGACAGAGTGTCTTGTTGAGAACATATGTAGGACATGATTTTTTCCTGCAACAGGGAAAATAAAGTATAAGTTTTAAAGATTTATTCTTTAATAAAGGATCTCAAAGCCAGCTTTAGAAAAAGGA
+
CDDDDFFFFFFFGGGGGGGGGGGHHHHHHHHHHHHHHHHHHHHHHHHHHHHGGHHHHHHIHHIIHHHHHHHHHHHHHHHHHHHHHHGHHHHHHHGGGGHHHHHHHHHGHHHHHHHHHHHHHHHHHHHHGHHHHHHHHHHHHHHHHHHHHGHHHHHHHHHHHHHHHHHHHGHHHHHHHHHHHGGHHHHHHHHHHHHHHHHHHHHHHHHHHHHHHHHHHHHHHHHHHHHHHGHHHHHHHGHHHHHHHGGHGGF
@M05620:45:000000000-G6HP7:1:1101:25163:12244 1:N:0:131
CATCCTGACCCTGAAGTACCCCGGCTTGATTTCTGACATTAGATCGGAAGAGCACACGTCTGAACTCCAGTCACTCTCGCGCATCTCGTATGCCGTCTTCTGCTTGAAAAAAAAAAAAAAAAAACTAAGACAAAAGACAGTCATAAATATATCGATAATAAGAAAAAAAATACACATAATAAGTCGTTAATGGTAATGAAATAAAAAATAGCTGACATAGAAAGGATGTAAAATGCATAAAACACTTCAAA
+
DDDDDFFFFFFFGGGGGGGGGGGGGGGGHHHHHHHHHHHHHHHHHHGEGGHHHHHHHGHHHGHHHHHHHHHHHHHHHHGGGGGGGHHHGGHHHHGGGHGHHHHHHHGHHHHGGGGGA</->---.0:<0<0///././//<<000000<00<0..<..0<0000:/.--<.000000000:00:09....0000:000000000000-.000<00/00000000./00<00000000:00000..000000
@M05620:45:000000000-G6HP7:1:1101:15406:12257 1:N:0:131
CATCCTGACCCTGAAGTACCCCGGCTTGATTTCTGACATTAGATCGAAGAGCACACGTCTGAACTCCAGTCACTCTCGCGCATCTCGTATGCCGTCTTCTGCTTGAAAAAACAAACAAAGCCATCTGGGGTGCTTTCTTTGTGTTAGCAACTAGAAACCTGAACGAAGCATTTTTTAACTAAGTCCTGCTGAGTCATTCATGAGTTTTTAGCCGCCTTGCTTCTTCTCACATACTCTCTACTCTCATGCCC
+
BBBBBFFFFCFFGGGGGGGGGGGCFEGEHHHHHHHHHHHHFGHHHHG3FEHHHHHHGHHHGHHHHHHHHHHHHHHFGGGGG?F@EGFGFHGGHGEGGGFHHGFD??FG3?////B?0/0?20B3B>222/?//??FGHHF<GB00<1?FGHFGHB11<<<<01/<<C<-/=<D<F-.:000:CC0;:0;:CFC;0000BBFB0C0;;09.90/.@AD?//FFBFFF/FB/B/;9BFFFFFBFF/9BFBBF/
@M05620:45:000000000-G6HP7:1:1101:9142:12296 1:N:0:131
ATCTCTATCTCCTAAAAACCTGTTTAGATTTGGAGATAGACCTTCAGGTTTTTCATCATTTTCTGCATGAATTATACATTGACCACGTTCCAGCGTGGTCAGTTTGCAGCATTCTGTTATTTTGTTTGACAGAGTGTCTTGTTGAGAACATATGTAGGACATGATTTTTTCCTGCAACAGGGAAAATAAAGTATAAGTTTTAAAGATTTATTCTTTAATAAAGGATCTCAAAGCCAGCTTTAGAAAAAGGA
+
BBBBBFFFFFFFGGGGGGGGGGHHHGHHHHHHHHHFHHHHHFHHHHHHHHGGGHFHHFHHHGFHFHFHHHFHBFFHHFHHHHHHHHGHFHHHHEGEEFGHFHHHHHHHHHFHHFHHHHDHHHHHHHHHGHEFBHHHGHHHHHHHFHHHHCBDHHGDHHHHFHHEHHHHHCHFHGGHFHFHHGGGHHHHHEHF1GHBHDGHHHHFHFHH1<GGBGHHHEHHHFHHFHHHHHHGHHHGHEHHFFHGHHHCDGG
@M05620:45:000000000-G6HP7:1:1101:19973:12351 1:N:0:131
TACCTGTACTGGGGAAGAGTGTAGCAATCGCCATTCCTACCCTAAAGATCGGAAGAGCACACGTCTGAACTCCAGTCACTCTCGCGCATCTCGTATGCCGTCTTCTGCTTGAAAAAAAAAAAAAGACAGTAGATTAATTAGGATATAAGCAATGACGGGTATAGATTTAGACAAGAATAAGTAGAATGTAGCATATGTGGAGTAATTCAGTTGGTACCGTACGGTCATGAGACAGTTCGTTATAGGCACTT
+
CBBBCFFFFFFFGGGGGGGGGGHHHHHHHGGGGGHHHHHHHHHFHHHFHHHGGGGHHHFHHHGHHHGHHHHHHFHHHHHHHHHGGGGGGGHHHFGHHHHGEGHGHHHGHHHFHHFHGGGCC////.0001111=1<111110000=00000/0000.-:--0000:0:C000:/9//0000;000000;0090000;0000.//0000000;0/.///....-.;..://///../;/..:../////../
@M05620:45:000000000-G6HP7:1:1101:19976:12370 1:N:0:131
TACCTGTACTGGGGAAGAGTGTAGCAATCGCCATTCCTACCCTAAAGATCGGAAGAGCACACGTCTGAACTCCAGTCACTCTCGCGCATCTCGTATGCCGTCTTCTGCTTGAAAAAAAAAAAAAAAATAAACAAGATAATGAATTGTACTCGAAGACAGAATAATGGAACATAAAACCGAGAACAAGAGATGGATATGTATTGTTATAAATGTACGACAGAGAGCTGAGACATTCAGATAAATGATGAGAC
+
DCDDCFFFFFFFGGGGGGGGGGHHGHHHHGGGFGHHHHHHHHHHHHHHHHHGGGGGHHFHFHGHHHFFFHHHHFHGHHHHHHHGGGGGFFHHGFEHHHHG?EHGHHHGHHHGFFHGGGGGG<//-<-.00000./<00000000;0;0000../.:////:000000000/000:0;.99--.:////./000/000000000:00000000;00...--///.;0:0.00/000000:000000;00000
@M05620:45:000000000-G6HP7:1:1101:28424:12388 1:N:0:131
ATCTCTATCTCCTAAAAACCTGTTTAGATTTGGAGATAGACCTTCAGGTTTTTCATCATTTTCTGCATGAATTATACATTGACCACGTTCCAGCGTGGTCAGTTTGCAGCATTCTGTTATTTTGTTTGACAGAGTGTCTTGTTGAGAACATATGTAGGACATGATTTTTTCCTGCAACAGGGAAAATAAAGTATAAGTTTTAAAGATTTATTCTTTAATAAAGGATCTCAAAGCCAGCTTTAGAAAAAGGA
+
?AABCFFFFFFFGGGGGGGGGGHHHHHHHHHHH4BGHGGDGHHHHFHHHHHGGGGHHHHHHHHHHHFHHHHHHHHHHHHHHHGF3GGGHHHHHGGFGGHHHHHHHHGHHHHHHHHHHHHHHHHHHGHHGHHHGHGHHHHHHHHHBFGHHHHHHHFHHGHHGGHFHHHHHGHHHHHH2GGGHFFHHHGHHHHHHHHHGFGHHGFGGDGHHHHHHHHHFFHHDDHFBGHHHHHGFGHFHGHHHHHHHFCG..:
@M05620:45:000000000-G6HP7:1:1101:13809:12391 1:N:0:131
ATCTCTATCTCCTAAAAACCTGTTTAGATTTGGAGATAGACCTTCAGGTTTTTCATCATTTTCTGCATGAATTATACATTGACCACGTTCCAGCGTGGTCAGTTTGCAGCATTCTGTTATTTTGTTTGACAGAGTGTCTTGTTGAGAACATATGTAGGACATGATTTTTTCCTGCAACAGGGAAAATAAAGTATAAGTTTTAAAGATTTATTCTTTAATAAAGGATCTCAAAGCCAGCTTTAGAAAAAGGA
+
CCCCCFFFFFFFGGGGGGGGGGHHHHHHHHHHHHHHHHHHHHHHHHHHHHHGGHHHHHHHHHHHHHHHHHHHHHHHHHHHHHHHHHGHHHHHHHGGGGHHHHHHHHHHHHHHHHHHHHHHHHHHHHHHHHHHHHHHHHHHHHHHHHHHHHHHHHHHHHHHHHGHHHHHHGHHHHHHHHHHHGGHHHGHHHHHHHGHHHHHHHGHHHHHHHHHHHHHHHHHHHGHHHHHHHHHHHHHHGHHHHGFHHHHGGH
@M05620:45:000000000-G6HP7:1:1101:20481:12396 1:N:0:131
CATCCTGACCCTGAAGTACCCCATTGAGCATGGCATCGTCACCAACTGGGACGACATGGAGAAGATCTGGCACCACACCTTCTACAACGAGCTGCGCGTGGCCCCGGAGGAGCACCCAGTGCTGCTGACCGAGGCCCCCCTGAACCCCAAGGCCAACAGAGAGAAGATGACTCAGGTGAGGCTCGGCCGACGCCCGTGCTCCTCCCGTCCTTTCCCCAGTCATTTTCTGCCCGGCTTGATTTCTGACATTA
+
CCEEDFFFFFFFGGGGGGGGGGGHHHHHHHHHHHHHHGHHHGHHHGHHHHHHGGGGGHHHHHHHHHHHHHHHHGHHHGGHHHHHHHHHGGGGGHHGGGGGGGHHGGGGGGGGHHHHGGHHHHHHHHHHHHGGGGGGGGGGGGHHHHGGGGHGHHGGGGGGGGGGGGGGGGGGGGGGHGGGGGGGFFFFFFFFFFFF@DFFFFFFFFFFFFFFFHFFFFFFFFFFFHHHHFFFFFFFFFFFFFHHFFFFFF1
@M05620:45:000000000-G6HP7:1:1101:28411:12400 1:N:0:131
ATCTCTATCTCCTAAAAACCTGTTTAGATTTGGAGATAGACCTTCAGGTTTTTCATCATTTTCTGCATGAATTATACATTGACCACGTTCCAGCGTGGTCAGTTTGCAGCATTCTGTTATTTTGTTTGACAGAGTGTCTTGTTGAGAACATATGTAGGACATGATTTTTTCCTGCAACAGGGAAAATAAAGTATAAGTTTTAAAGATTTATTCTTTAATAAAGGATCTCAAAGCCAGCTTTAGAAAAAGGA
+
CCCCDFFFFFFFGGGGGGGGGGHHHHHHHHHHHHHHHHHHHHHHHHHHHHHGGHHHHHHHHHIHIHHHHHHHHHHHHHHHHHHHHHGHHHHHHHGGGGHHHHHHHHHHHHHHHHHHHHHHHHHHHHHHHHHHHHHHHHHHHHHHHHHHHHHHHHHHHHHHHHHHHHHHHGHHHHHHHHHHHGGHHHHHGHHHHHHHHGHHHHHHHHHHHHHHHHHHHHHHHGHHHHHHHHHGHHHHHGHHHHFHHHGGGGF
@M05620:45:000000000-G6HP7:1:1101:4868:12409 1:N:0:131
CATCCTGACCCTGAAGTACCCCGGCTTGATTTCTGACATTAGATCGGAAGAGCACACGTCTGAACTCCAGTCACTCTCGCGCATCTCGTATGCCGTCTTCTGCTTGAAAAAAAAAAATAAATCAAATTATATTAATGAGGATCGGGATCTAATTCTGTTGATCTACGCTCGGATAACCCCCGCGAAAACGATTTATAATCTCTTAAAATCAAGAGTATCAAGTACGAACTGACCACGTATGATAATGTGGG
+
BBBBBFFFFFFFGGGGGGGGGGGGGGGGHHHHHHHHHHHHHHHHHHGGGGHHHHHHHGHHGGHHHHHHHHHHGHHHHHGGGGFG/GHHGGHHHHGFFFGHHHHHHHHHFHHGG?D@/01111111111111111111>10>00..--..00=D0000000000;00.-..--..:00/..--9-----/-....////;//9////////////.///////9/:...-;;////....///:9/9////.
@M05620:45:000000000-G6HP7:1:1101:20473:12415 1:N:0:131
CATCCTGACCCTGAAGTACCCCATTGAGCATGGCATCGTCACCAACTGGGACGACATGGAGAAGATCTGGCACCACACCTTCTACAACGAGCTGCGCGTGGCCCCGGAGGAGCACCCAGTGCTGCTGACCGAGGCCCCCCTGAACCCCAAGGCCAACAGAGAGAAGATGACTCAGGTGAGGCTCGGCCGACGCCCGTGCTCCTCCCGTCCTTTCCCCAGTCATTTTCTGCCCGGCTTGCTTTCTGACATTA
+
BBBBBFFFFFFFGGGGGGGGGGGHHFFHHHHHHHHHHGHHGGHBGFHHEGGHGGGGGHF3FFGHHHHGHHHFHGHHHGGHHHHBHHHHGEGGGHHGGGGGCGHHGGGGGGGGHHHHGGHHHHHHHHHHHHGFGGGGGGGGGGHHHHGGGGHGHHGGGGGGGGGG/FBFGGGGGGGGGBFGGGGGFFFFFFFFFFFF>ADFFFFFFFFFFDFFFFFFFEDFF/FFFFFFFFFFFFFDFF.BFFFF/BF/FF9
@M05620:45:000000000-G6HP7:1:1101:27584:12435 1:N:0:131
ATCTCTATCTCCTAAAAACCTGTTTAGATTTGGAGATAGACCTTCAGGTTTTTCATCATTTTCTGCATGAATTATACATTGACCACGTTCCAGCGTGGTCAGTTTGCAGCATTCTGTTATTTTGTTTGACAGAGTGTCTTGTTGAGAACATATGTAGGACATGATTTTTTCCTGCAACAGGGAAAATAAAGTATAAGTTTTAAAGATTTATTCTTTAATAAAGGATCTCAAAGCCAGCTTTAGAAAAAGGA
+
BBBBBFFFFFFFGGGGGGGGG4GHHHHHHHHGHFHHHHHHHHHHHGHHHHHGGHHHHHHHHHHHHHHHHGHHHHHHHFHHHGHHHHGHHHHHHHGGGGHHHHHHHHHFHHHHHHHHHHHHHHHHHHHHGHHHHHGGHHHHHHHHHHHHHHHHHFGHHHHHGHHHHHHHHGHHHHHHHHHHHGGHHGHHFGHGFHHHHGHHHHHHHHHHHHHHHGHHHHHHGHHHHHHHHFFFHHHHHGHHHHHGHHHHGGH
@M05620:45:000000000-G6HP7:1:1101:7540:12480 1:N:0:131
ATCTCTATCTCCTAAAAACCTGTTTAGATTTGGAGATAGACCTTCAGGTTTTTCATCATTTTCTGCATGAATTATACATTGACCACGTTCCAGCGTGGTCAGTTTGCAGCATTCTGTTATTTTGTTTGACAGAGTGTCTTGTTGAGAACATATGTAGGACATGATTTTTTCCTGCAACAGGGAAAATAAAGTATAAGTTTTAAAGATTTATTCTTTAATAAAGGATCTCAAAGCCAGCTTTAGAAAAAGGA
+
CDDDDFFFFFFFGGGGGGGGGGHHHHHHHHHHHHHHHHHHHHHHHHHHHHHGGHHHHHHHHIIHIHHHHHHHHHHHHHHHHHHHHHGHHHHHHHGGGGHHHHHHHHHHHHHHHHHHHHHHHHHHHHHHHHHHHHHHHHHHHHHHHHHHHHHHHHHHHHHHHHHHHHHHHGHHHHHHHHHHHGGHHHHHHGHHHHHHHHHHHHHHHHHHHHHHHHHHHHHHHHHHHHHHHHHHHHHHHGHHHHHGHGHHGGH
@M05620:45:000000000-G6HP7:1:1101:7554:12493 1:N:0:131
ATCTCTATCTCCTAAAAACCTGTTTAGATTTGGAGATAGACCTTCAGGTTTTTCATCATTTTCTGCATGAATTATACATTGACCACGTTCCAGCGTGGTCAGTTTGCAGCATTCTGTTATTTTGTTTGACAGAGTGTCTTGTTGAGAACATATGTAGGACATGATTTTTTCCTGCAACAGGGAAAATAAAGTATAAGTTTTAAAGATTTATTCTTTAATAAAGGATCTCAAAGCCAGCTTTAGAAAAAGGA
+
CCCCCFFFFFFFGGGGGGGGGGHHHHHHHHHHHHHHHHHHHHHHHHHHHHHGGHHHHHHHHHHHHHHHHGHHHHHHHHHHHHHHHHGHHHHHHHGGGGHHHHHHHHHHHHHHHHHHHHHHHHHHHHHHHHHHHHGHHHHHHHHHHHHHHHHHHHHHHHHHHHHHHHHHGGHHHHHHHHHHHGGHHHHHHHHHHHHHHHHHHHHHHHHHHHHHHHHHHHHHHHHHHHHGHGHHHHHHHGHHHHGHHHHGGGH
@M05620:45:000000000-G6HP7:1:1101:24067:12500 1:N:0:131
CATCCTGACCCTGAAGTACCCCGGCTTGATTTCTGACATTAGATCGGAAGAGCACACGTCTGAACTCCAGTCACTCTCGCGCATCTCGTATGCCGTCTTCTGCTTGAAAAAAAAAAAACTTTATTTTTCCCTCTTTTCTTTTTTCTCCCCTCTTTCTTCCCTTCTTTTTTCCTTCCCCCTTTCCCCTCCCTTCTCCTTTTTCCCTCTTTCTTCTTTCCTCCCTTCTCTCCCCTCCCTCTTTCTCCCCCTTC
+
BAAABFFFFFFFGGGGDGGGGGGGGGGEFHHHHHHHHHHHHGFHHHGEGGGHHHHGHGGHHGHFGGHHHGFGFHHHHHGGGGGGGGGHGGHHEHGGGHGHGHHHHHHHFHHGGGG@<//1111111<1>FF1<0>11>1=1=>-<0==CA/</00<00;;CC0:0;CF:-B0F0;FFFE-.00;FF/EDE/099FB000;FBFFBBBFFFBB;/;BB//;FEB/BFF;BFFD.9AE.BB/9B/9/9AD-.;
@M05620:45:000000000-G6HP7:1:1101:20439:12569 1:N:0:131
ATCTCTATCTCCTAAAAACCTGTTTAGATTTGGAGATAGACCTTCAGGTTTTTCATCATTTTCTGCATGAATTATACATTGACCACGTTCCAGCGTGGTCAGTTTGCAGCATTCTGTTATTTTGTTTGACAGAGTGTCTTGTTGAGAACATATGTAGGACATGATTTTTTCCTGCAACAGGGAAAATAAAGTATAAGTTTTAAAGATTTATTCTTTAATAAAGGATCTCAAAGCCAGCTTTAGAAAAAGGA
+
CDDDDFFFFFFFGGGGGGGGGGHHHHHHHHHHHHHHHHHHHHHHHHHHHHHGGHHHHHHHHHIHHHHHHHHHHHHHHHHHHHHHHHGHHHHHHHGGGGHHHHHHHHHHHHHHHHHHHHHHHHHHHHHHHHHHHHHHHHHHHHHHHHHHHHHHHHHHHHHHHHHHHHHHHGHHHHHHHHHHHGGHHHHHGHHHHHHHHFHHHHHHHHHHHHHHHHHHHHHHHHHHHHHHHGGGHHHHHGHHHHHHHGHHGGH
@M05620:45:000000000-G6HP7:1:1101:3964:12570 1:N:0:131
CATCCTGACCCTGAAGTACCCCATTGAGCATGGCATCGTCACCAACTGGGACGACATGGAGAAGATCTGGCACCACACCTTCTACAACGAGCTGCGCGTGGCCCCGGAGGAGCACCCAGTGCTGCTGACCGAGGCCCCCCTGAACCCCAAGGCCAACAGAGAGAAGATGACTCAGGTGAGGCTCGGCCGACGCCCGTGCTCCTCCCGTCCTTTCCCCAGTCATTTTCTGCCCGGCTTGATTTCTGACATTA
+
DDDDDFFFFFFFGGGGGGGGGGGHHHHHHHHHHHHHHGHHHGHHHGHHHHHHGGGGGHHHHHHHHHHHHHHHHGHHHGGHHHHHHHHHGGGGGHHGGGGGGGHHGGGGGGGGHHHHGGHHHHHHHHHHHHGGGGGGGGGGGGHHHHGGGGHGHHGGGGGGGGGGGGGGGGGGGGGGHGGGGGGGFFFFFFFFFFFFFFFFFFFFFFFFFFFFFHFFFFFFFFFFFHHFFFFFFFFFFFFFFFFFFFFFFF0
@M05620:45:000000000-G6HP7:1:1101:24734:12607 1:N:0:131
ATCTCTATCTCCTAAAAACCTGTTTAGATTTGGAGATAGACCTTCAGGTTTTTCATCATTTTCTGCATGAATTATACATTGACCACGTTCCAGCGTGGTCAGTTTGCAGCATTCTGTTATTTTGTTTGACAGAGTGTCTTGTTGAGAACATATGTAGGACATGATTTTTTCCTGCAACAGGGAAAATAAAGTATAAGTTTTAAAGATTTATTCTTTAATAAAGGATCTCAAAGCCAGCTTTAGAAAAAGGA
+
BCCCCFFFFFFFGGGGGGGGGGHHHHHHHHHHHHHHHHHHHHHHHHHHHHHGGHHHHIIHHIIHIHHHHHHHHHHHHHHHHHHHHHGHHHHHHHGGGGHHHHHHHHHHHHHHHHHHHHHHHHHHHHHHHHHHHHHHHHHHHHHHHHHHHHHHHHHHHHHHHHHHHHHHHGHHHHHHHHHHHGGHHHHHHHHHHHHHHHHHHHHHHHHHHHHHHHHHHHHHHHHHHHHHHHHHHHHHHGHHHHHHHHHHGGH
@M05620:45:000000000-G6HP7:1:1101:13707:12617 1:N:0:131
ATCTCTATCTCCTAAAAACCTGTTTAGATTTGGAGATAGACCTTCAGGTTTTTCATCATTTTCTGCATGAATTATACATTGACCACGTTCCAGCGTGGTCAGTTTGCAGCATTCTGTTATTTTGTTTGACAGAGTGTCTTGTTGAGAACATATGTAGGACATGATTTTTTCCTGCAACAGGGAAAATAAAGTATAAGTTTTAAAGATTTATTCTTTAATAAAGGATCTCAAAGCCAGCTTTAGAAAAAGGA
+
CCCCCFFFFFFFGGGGGGGGGGHHHHHHHHHHHHHHHHHHHHHHHHHHHHHGGHHHHHHHHHHHGHHHHHHHHHHHHHHHHHHHHHGHHHHHHHGGGGHHHHHHHHHHHHHHHHHHHHHHHHHHHHHHHHHHHHHHHHHHHHHHHHHHHHHHHHHHHHHHHHHHHHHHHGHHHHHHHHHHHGGHHHHHHHHHHHHHHHHHHHHHHHHHHHHHHHHHHHHHHHHHHHHHHHHHHHHHHGHHHHHHHHHHGGG
@M05620:45:000000000-G6HP7:1:1101:13687:12621 1:N:0:131
ATCTCTATCTCCTAAAAACCTGTTTAGATTTGGCGATAGACCTTCAGGTTTTTCATCATTTTCTGCATGAATTATACATTGACCACGTTCCAGCGTGGTCAGTTTGCAGCATTCTGTTATTTTGTTTGACAGAGTGTCTTGTTGAGAACCTATGTAGGACATGATTTTTTCCTGCACCAGGGAAAATAAAGTATAAGTTTTAAAGATTTATTCTTTAATAAAGGATCTCAAAGCCAGCTTTAGAAAAAGGA
+
AABBBFBFFFFFGFGGG4EEGAHFGGECAFG5F4ECEFE5FFHHHFHFHHHGGHFGH5FGFFEHHFFFFFGHHHF5FAGGF5FG3A?GFHHFHF?EE/GGHHFHHHFGFFHHHHHGHFBHGHH4?EGF3FFCGGHFHFHH3GHH4FGHG/BFGEGFHFFHFGF1B@GHHCFHHBG01??FF?AGC0>F1=DGDFFBFGGHH11=10==G0DGHHHHF0=DDGFBB:GFG0;C:GC/:EHHHE00CFFFD.;
@M05620:45:000000000-G6HP7:1:1101:24723:12622 1:N:0:131
ATCTCTATCTCCTAAAAACCTGTTTAGATTTGGAGATAGACCTTCAGGTTTTTCATCATTTTCTGCATGAATTATACATTGACCACGTTCCAGCGTGGTCAGTTTGCAGCATTCTGTTATTTTGTTTGACAGAGTGTCTTGTTGAGAACATATGTAGGACATGATTTTTTCCTGCAACAGGGAAAATAAAGTATAAGTTTTAAAGATTTATTCTTTAATAAAGGATCTCAAAGCCAGCTTTAGAAAAAGGA
+
BCCCCFFFFFFFGGGGGGGGGGHHHHHHHHHHHHHHHHHHHHHHHHHHHHHGGHHHHHHHIIIIHHHHHHHHHHHHHHHHHHHHHHGHHHHHHHGFGGHHHHHHHHHHHHHHHHHHHHHHHHHHHHHHHHHHHHHHHHHHHHHHHHHHHHHHHHHHHHHHHHHHHHHHHGHHHHHHHHHHHGGGHHHHHHHGGHHGHHHHHHHHHHHHHHHHHHHHHHHHHHHHHHHHHGHGHHHHHGHHHHHHHHHGGGG
@M05620:45:000000000-G6HP7:1:1101:9567:12625 1:N:0:131
AAACCAGAAGACATGAGGTCAGCTAGATCGGAAGAGCACACGTCTGAACTCCAGTCACTCTCGCGCATCTCGTATGCCGTCTTCTGCTTGAAAAAAAAAAAAAAAAACTACACTAAAACATACTATAACTGTCTATTGTTTAATCTCCCCATATCATTCCCCACATATGTGGTTCCCCCTAACTCCGCCCATCCCCTGTCACCCTCTGCCAGCAACGACCCCTTCAGAGCTCTTGCACAAGCTGCCCCTAC
+
BBBBBBBFFFCCGFBABBBFGGHHGFHHFAEBFEGHHHHHHGHHHGGHHHHHHHGHHHHHHHGGGGGFCHHHGGHEDFFEFHGHFGGHHHHHHHFGEEEE////<//.1<1<0101111.110000000000<0000000/0;00000/.///00000000:/..;00;000/.0/0/.-.//000...-./;...../////..../;///....-9---....//////////////...///.....9
@M05620:45:000000000-G6HP7:1:1101:10995:12639 1:N:0:131
ATCTCTATCTCCTAAAAACCTGTTTAGATTTGGAGATAGACCTTCAGGTTTTTCATCATTTTCTGCATGAATTATACATTGACCACGTTCCAGCGTGGTCAGTTTGCAGCATTCTGTTATTTTGTTTGACAGAGTGTCTTGTTGAGAACATATGTAGGACATGATTTTTTCCTGCAACAGGGAAAATAAAGTATAAGTTTTAAAGATTTATTCTTTAATAAAGGATCTCAAAGCCAGCTTTAGAAAAAGGA
+
BCCCDFFFFFFFGGGGGGGGGGHHHHHHHHHHHHHHHHHHHHHHHHHHHHHGGHHHHIHHIHIHIHHHHHHHHHHHHHHHHHHHHHGHHHHHHHGGGGHHHHHHHHHHHHHHHHHHHHHHHHHHHHHHGHHHHHHHHHHHHHHHHHHHHHHHHHHHHHHHHHHHHHHHHGHHHHHHHHHHHGGHHHHHHHHHHHHHHFGHGHHHHHHHHHHHHHHHHHHHHHHHHHHHHGHHHHHHHGHHHHHHHHHHGGH
@M05620:45:000000000-G6HP7:1:1101:13368:12642 1:N:0:131
ATCTCTATCTCCTAAAAACCTGTTTAGATTTGGCGATAGACCTTCAGGTTTTTCATCATTTTCTGCATGAATTATACATTGACCACGTTCCAGCGTGGTCAGTTTGCAGCATTCTGTTATTTTGTTTGACAGAGTGTCTTGTTGAGAACATATGTAGGACATGATTTTTTCCTGCACCAGGGAAAATAAAGTATAAGTTTTAAAGATTTATTCTTTAATAAAGGATCTCAAAGCCAGCTTTAGAAAAAGGA
+
1AAAAFDFFFFFGGDGFGFGGGFGHGD1FGHHH1AEEAE1FGHHHFGHHHHGGHFHHHHHHHHHHGFHHD1FGDG2GAFHEAFH1GEHHHHFGGGFGGHHHFHHHHHFGHHHHHHGHHGGHHHHHGHH1FFHFHHHHHHHFHHH2C/>F<GFHFHHFBFHBGC1FFGHHCHHHHHB1?0FC?/FCHG11>DHBGF1>FGHHFB1=1<GG0DGHHHHDDG0<=GFFGHHHC0;0GFHHGHHHHGFHF/ACB/
@M05620:45:000000000-G6HP7:1:1101:13391:12646 1:N:0:131
ATCTCTATCTCCTAAAAACCTGTTTAGATTTGGAGATAGACCTTCAGGTTTTTCATCATTTTCTGCATGAATTATACATTGACCACGTTCCAGCGTGGTCAGTTTGCAGCATTCTGTTATTTTGTTTGACAGAGTGTCTTGTTGAGAACATATGTAGGACATGATTTTTTCCTGCAACAGGGAAAATAAAGTATAAGTTTTAAAGATTTATTCTTTAATAAAGGATCTCAAAGCCAGCTTTAGAAAAAGGA
+
CDDDDFFFFFFFGGGGGGGGGGHHHHHHHHHHHHHHHHHHHHHHHHHHHHHGGHHHHIHHHHIIIHHHHHHHHHHHHHHHHHHHHHGHHHHHHHGGGGHHHHHHHHHHHHHHHHHHHHHHHHHHHHHHHHHHHHHHHHHHHHHHHHHHHHHHHHHHHHHHHHHHHHHHHGHHHHHHHHHHHGGHHHHHHHHHHHHHHHHHHHHHHHHHHHHHHHHHHHHHHHHHHHHHHHHHHHHHHGHHHHHHHHHHGGH
@M05620:45:000000000-G6HP7:1:1101:10976:12648 1:N:0:131
ATCTCTATCTCCTAAAAACCTGTTTAGATTTGGAGATAGACCTTCAGGTTTTTCATCATTTTCTGCATGAATTATACATTGACCACGTTCCAGCGTGGTCAGTTTGCAGCATTCTGTTATTTTGTTTGACAGAGTGTCTTGTTGAGAACATATGTAGGACATGATTTTTTCCTGCAACAGGGAAAATAAAGTATAAGTTTTAAAGATTTATTCTTTAATAAAGGATCTCAAAGCCAGCTTTAGAAAAAGGA
+
BBBBBFFFFFFFGGGGGGGGGGHHHHHHHHHHHGHHHHHHHHFHHHHHHHHGGHHHHHHHHHHHHHHHHHHHHHHHHHHHHHHHHHGHHHHHHHGGGGHHHHHHHHHHHHHHHHHHHHHHHHHHHHHHHHHHHHHHHHHHHHHHHHHHHGHHHHHHHHHHHHHHHHHHHGHHHHHHHHHHHGGHHHHHHHHHHHHHHDGHHHHHHHHHHHHHHHHHHHHHHHHGHHHHHHHHHHHHHGHHHHHFHHHHGGH
@M05620:45:000000000-G6HP7:1:1101:5248:12654 1:N:0:131
ATCTCTATCTCCTAAAAACCTGTTTAGATTTGGAGATAGACCTTCAGGTTTTTCATCATTTTCTGCATGAATTATACATTGACCACGTTCCAGCGTGGTCAGTTTGCAGCATTCTGTTATTTTGTTTGACAGAGTGTCTTGTTGAGAACATATGTAGGACATGATTTTTTCCTGCAACAGGGAAAATAAAGTATAAGTTTTAAAGATTTATTCTTTAATAAAGGATCTCAAAGCCAGCTTTAGAAAAAGGA
+
CCCDEFFFFFFFGGGGGGGGGGHHHHHHHHHHHHHHHHHHHHHHHHHHHHHGGHHHHHHHHIHIIHHHHHHHHHHHHHHHHHHHHHGHHHHHHHGGGGHHHHHHHHHHHHHHHHHHHHHHHHHHHHHHHHHHHHHHHHHHHHHHHHHHHHHHHHHHHHHHHHHHHHHHHGHHHHHHHHHHHGGHHHHHHHHHHHHHHHHHHHHHHHHHHHHHHHHHHHHHHHHHHHHHHHHGHHHHHGHHHHHHHHHHGGH
@M05620:45:000000000-G6HP7:1:1101:11004:12660 1:N:0:131
ATCTCTATCTCCTAAAAACCTGTTTAGATTTGGAGATAGACCTTCAGGTTTTTCATCATTTTCTGCATGAATTATACATTGACCACGTTCCAGCGTGGTCAGTTTGCAGCATTCTGTTATTTTGTTTGACAGAGTGTCTTGTTGAGAACATATGTAGGACATGATTTTTTCCTGCAACAGGGAAAATAAAGTATAAGTTTTAAAGATTTATTCTTTAATAAAGGATCTCAAAGCCAGCTTTAGAAAAAGGA
+
ABBBBFFFFFDFGGFGGGGGGGHHHHHHHHHHHHHHHHHHHHHHHHHHHHHGGHFHHHHHHHHHHHHHHHHHHHHHHHHHHHHHHHGFGHHHHGGFGGGHFHHHFHGGHHHHHHHHHHHHHHGHGHHHHHGHHHFGHHHHHGHHGHFHHHHFHHGFHHHHHHHHHHHHHGHHHHGHHHGHHGGFHFGHHGHHHGHHHFHHGHHHHHHHHHHHGHHHGHHHHHHHHHHHFHGHHHHHGGHHHHHHHHHFGGF
@M05620:45:000000000-G6HP7:1:1101:14749:12676 1:N:0:131
ATCTCTATCTCCTAAAAACCTGTTTAGATTTGGAGATAGACCTTCAGGTTTTTCATCATTTTCTGCATGAATTATCCATTGACCCCGTTCCAGCGTGGTCAGTTTGCAGCATTCTGTTATTTTGTTTGACAGAGTGTCTTGTTGAGAACATATGTAGGCCATGATTTTTTCCTGCACCAGGGAAAATAAAGTATAAGTTTTAAAGATTTATTCTTTAATAAAGGATCTCAAAGCCAGCTTTAGAAAAAGGA
+
AAAAAFBFFFFFGFAFGDFGG1GGH3GGHHHH110AFAE1FGHHH1FFHHHGGH2GH2FHHHHH2G2GG1AGGBG2F2GHHBGH0E/EGHHDGHCEE?GHB0GHHFHF1GAGHHH2GH2FHHH2GHH01FFG0>GBGHHH1GHAB1/1F0B1G>G2>11BCG11FGHHHGGHH1GB1@0CC//?<0?1?11?<G1D1FGHHH1111>FD1FGHHHHD0=00<<0CDGHFFF00CGFFEHHHFCCFHE.../
@M05620:45:000000000-G6HP7:1:1101:7285:12677 1:N:0:131
AAACCAGAAGACATGAGGTCAGCTAGATCGGAAGAGCACACGTCTGAACTCCAGTCACTCTCGCGCATCTCGTATGCCGTCTTCTGCTTGAAAAAAAAAAAAAAGAAGTACAAAAAAACAAAAAAAATGCCTCTAAACAAAAATCCCCATACATACATCATATGAAAAGACGGTTCTCCTTAGCCCACGCAGCGCCTAGTGCGCATCCGCGTGAGACCTCCCACTGTGTCCCAGCCTGCGTCTCGCCCTTC
+
AABCCABFFFFFGGGGGGFGGGHHHHHHHHGGGGGHHGHHHGGHHGHHHHHHHHGHHHHHHHGGGGGE@GHGFEGHHHFEGHGHFGHHHHHHGFFEGGGC<<<>//001111110/>-...<<.--:.000000:0000.....000.9///00000000000;0000/./.....0900000009..-.------.:/900---.-/..---..00.00../..000000000../.;-.-.//.:.-//
@M05620:45:000000000-G6HP7:1:1101:27867:12678 1:N:0:131
CATCCTGACCCTGAAGTACCCCGGCTTGATTTCTGACATTAGATCGGAAGAGCACACGTCTGAACTCCAGTCACTCTCGCGCATCTCGTATGCCGTCTTCTGCTTGAAAAAAAAAAAAAAAAAAAAATATAAAGAGAAAAGCGAGAAATCAAATTAATAAAAACAGCAAATAAAACTAAGAAGAAAAAAAGTGAAACATGATAATAATAAGGCATAAAAAAAGGAACTTATAGACAAAAAACTTATGAGAG
+
CCCCDFFFFFFFGGGGGFGGGGGGGGGGHHHHHGHFHHHHHHGHHHGGGGHHHGHHHGHHHGHGHHHHHHHHHHHHHHGGGGGGEHHHGGHHHHGFGHGHHHHHHHHGFHHFFFGB>/<---<--<-.0000000//00//:..--.0000000:00000000.././/0000:00000000/0///.--.000000/0<000000000000/.<00000-<<.:/<0:0000000//..-.000000000
@M05620:45:000000000-G6HP7:1:1101:14759:12696 1:N:0:131
ATCTCTATCTCCTAAAAACCTGTTTAGATTTGGAGATAGACCTTCAGGTTTTTCATCATTTTCTGCATGAATTATACATTGACCACGTTCCAGCGTGGTCAGTTTGCAGCATTCTGTTATTTTGTTTGACAGAGTGTCTTGTTGAGAACATATGTAGGACATGATTTTTTCCTGCAACAGGGAAAATAAAGTATAAGTTTTAAAGATTTATTCTTTAATAAAGGATCTCAAAGCCAGCTTTAGAAAAAGGA
+
CCCCCFFFFFFFGGGGGGGGGGHHHHHHHHHHHHHHHHHHHHHHHHHHHHHGGHHHHIHHIIHHHHHHHHHHHHHHHHHHHHHHHHGHHHHHHHGGGGHHHHHHHHHHHHHHHHHHHHHHHHHHHHHHHHHHHHHHHHHHHHHHHHHHHHHHHHHHHHHHHHHHHHHHHGHHHHHHHHHHHGGHHHHHHHHHHGHHHFHHHHHHHHHHHHHHHHHHHHHHHHHHHHHHHHHHHHHHHGHHHHHFGGHGGGH
@M05620:45:000000000-G6HP7:1:1101:11379:12705 1:N:0:131
AAACCAAGCAGACACTCACCGCTCCCTCGCCACAGGCCAATAGTTTGTCCTCACTGAGTTGGCAACAAGTGGCTGCTGTGGCTGCCATTTTTCTGGTGATGGCCATCAGCTCCGACGAGGTCAGCTGGGGGGCTTTCTTTGTGTAAGCAACGAGAAACCTGAAAGAAGCATTTTTTAACTAAGTCCTGCTGAGTCATTCATGAGTTTTTAGCCGCCTTGCTTCTTCTCACAGACTCTCTACTCTCATGCCA
+
CCCCCCCFCFFFGGGGGGGGGGGGGGHHGGGGGHHHGGHHHHHHHHHHHHHHHHHHHHHHHHHHHHHHHHHHGHGGHHHHHHHGGHHHHHHHHHHHHHHHHHHHHHHHHHHHHGGGGGGGGHHHHHHHGGGGGGGGGGGGGGGGGGFFFFFFFFFFFFFFFFFFFFFFFFFFFFFFFFFFFFFFFFFFFFFFFFFFFFFFFFFFFFFFFFFFFFFFFFFFFFFFFFFFFFFFFFFFFFFFFFFFFFFFFFB
@M05620:45:000000000-G6HP7:1:1101:4993:12705 1:N:0:131
ATCTCTATCTCCTAAAAACCTGTTTAGATTTGGAGATAGACCTTCAGGTTTTTCATCATTTTCTGCATGAATTATACATTGACCACGTTCCAGCGTGGTCAGTTTGCAGCATTCTGTTATTTTGTTTGACAGAGTGTCTTGTTGAGAACATATGTAGGACATGATTTTTTCCTGCAACAGGGAAAATAAAGTATAAGTTTTAAAGATTTATTCTTTAATAAAGGATCTCAAAGCCAGCTTTAGAAAAAGGA
+
CCCCDFFFFFFFGGGGGGGGGGHHHHHHHHHHHHHHHHHHHHHHHHHHHHHGGHHHHHHHHHHHHHHHHHHHHHHHHHHHHHGHHHGHHHHHHHGGGGHHHHHHHHHHHHHHHHHHHHHHHHHHHHHHGHHHHHHHHHHHHHHHHHHHHHHHHHHHHHHHHHHGGHHHHGHHHHGHHHHHHGGHHHHHGHHHHHHHHHHHHHHHHHHHHHHHHHHHHGHHHHHHHHHHHHHHHFHHHGHHHHHHHGHGGGH
@M05620:45:000000000-G6HP7:1:1101:9592:12717 1:N:0:131
ATCTCTATCTCCTAAAAACCTGTTTAGATTTGGAGATAGACCTTCAGGTTTTTCATCATTTTCTGCATGAATTATACATTGACCACGTTCCAGCGTGGTCAGTTTGCAGCATTCTGTTATTTTGTTTGACAGAGTGTCTTGTTGAGAACATATGTAGGACATGATTTTTTCCTGCAACAGGGAAAATAAAGTATAAGTTTTAAAGATTTATTCTTTAATAAAGGATCTCAAAGCCAGCTTTAGAAAAAGGA
+
AAABBFFFFFFFGGGGGGFGGGHHHFGHHGHHHGFHHHHGHHHHHHHHHHHGGHHHHHHHGHHHHHHHGFHHHHHHHHHHHHHHFHGHHHHHHHGGGGHHHHHHHHHHHHHHHHHHHHHHHHHHHHHHHGHHHGHHHHHHHHHHHHHHGHHHHHHGGFFHHHGGHHHHHGHHHHGHGHHHHGGHEFFGDGHHHHHHHGHHHHGFHHGHHHHHHHHHHHHFFHFHGHHHHHHGHHHHHGHHHHHH0CHC?G;
@M05620:45:000000000-G6HP7:1:1101:11329:12723 1:N:0:131
AAACCAGAAGACATGAGGTCAGCTAGATCGGAAGAGCACACGTCTGAACTCCAGTCACTCTCGCGCATCTCGTATGCCGTCTTCTGCTTGAAAAAAAAAAAAAACAACTAGCACCCACATCTCTCTTAGTTTATTTTGCCTCCTATAACCATCCATCATGCTCCTATTCGGTTTTCCAACCTCGTTGAGTAACTTACGCACCTTTTTCTTCACTTTACCTTTTAGCCATCTCCCTTCCTACCCTACATTTC
+
BBBCCBBFFF4BEGBBBFBFFGHHGHHHHHGGGGHHHGHGHGHHHGHHHHHHHHHHHHHHHHGGGGGGEHHHFEGEDFFEGHGHGHHHHHHHGGHGFEEE<<///?//1<1?11//<A.1><D<1>1F=11111>1<00<00./<==<=CG0/:0000000;0C/<000/...9;;090/AC/.::/C/0000000;..9-;B/:/:////9:BB/BF9:9/:////;/:/;;//B/BF/B.9;BAB///:
@M05620:45:000000000-G6HP7:1:1101:9610:12725 1:N:0:131
ATCTCTATCTCCTAAAAACCTGTTTAGATTTGGAGATAGACCTTCAGGTTTTTCATCATTTTCTGCATGAATTATACATTGACCACGTTCCAGCGTGGTCAGTTTGCAGCATTCTGTTATTTTGTTTGACAGAGTGTCTTGTTGAGAACATATGTAGGACATGATTTTTTCCTGCAACAGGGAAAATAAAGTATAAGTTTTAAAGATTTATTCTTTAATAAAGGATCTCAAAGCCAGCTTTAGAAAAAGGA
+
CCCCCFFFFFFFGGGGGGGGGGHHHHHHHHHHHHHHHHHHHHHHHHHHHHHGGHHHHIHHIIHHHHHHHHHHHHHHHHHHHHHHHHGHHHHHHHGGGGHHHHHHHHHHHHHHHHHHHHHHHHHHHHHHHHHHHHHHHHHHHHHHHHGHHHHHHHHHHHHHHHHHHHHHHGHHHHHHHHHHHGGHHHHHHHHHHHHHHHHHHHHHHHHHHHHHHHHHHHHHHHHHHHHHHHHHHHGHHGHHHHHHHHHHGGH
@M05620:45:000000000-G6HP7:1:1101:29410:12740 1:N:0:131
ATCTCTATCTCCTAAAAACCTGTTTAGATTTGGAGATAGACCTTCAGGTTTTTCATCATTTTCTGCATGAATTATACATTGACCACGTTCCAGCGTGGTCAGTTTGCAGCATTCTGTTATTTTGTTTGACAGAGTGTCTTGTTGAGAACATATGTAGGACATGATTTTTTCCTGCAACAGGGAAAATAAAGTATAAGTTTTAAAGATTTATTCTTTAATAAAGGATCTCAAAGCCAGCTTTAGAAAAAGGA
+
CCCCCFFFFFFFGGGGGGGGGGHHHHHHHHHHHHHHHHHHHHHHHHHHHHHGGHHHHHHHHHIHIHHHHGHHHHHHHHHHHHHHHHGGHHHHHHGFGGHHHHHHHHHGHHGHHHHHGHHHHHHHHHHHHHGHHHGHHHHHHHHHHHGHHGHHHHHHHHHHHHHHHHHHHGHHHHGHHHHHHEGHHHGHHGHGFBGHHGHHGGHHHHHHHHGHHHHHHFHHHHHBGHHHHHHHGHHHHGHHHHGHHGFGGGH
@M05620:45:000000000-G6HP7:1:1101:9214:12760 1:N:0:131
ATCTCTATCTCCTAAAAACCTGTTTAGATTTGGAGATAGACCTTCAGGTTTTTCATCATTTTCTGCATGAATTATACATTGACCACGTTCCAGCGTGGTCAGTTTGCAGCATTCTGTTATTTTGTTTGACAGAGTGTCTTGTTGAGAACATATGTAGGACATGATTTTTTCCTGCAACAGGGAAAATAAAGTATAAGTTTTAAAGATTTATTCTTTAATAAAGGATCTCAAAGCCAGCTTTAGAAAAAGGA
+
ABABBFFFFFFFGFGDG4EFGGHHHGHHHHHHHGCHHHBFGHHHHHHHHHHGGHHHHFGHHHHHFHHHHHHHHHHHHHHHGHHHHHCHHHHGHHGEFGHHHHHHGHHHHHHHHHHHHHHHHHHHHHHHHHHHHHHHHHHHHHHHFHHHHHH3FFG4BG3GHHCFHHHHHGHHHHHHHGHHHEGHHHGHGGHGHGHHGGHHHHGGGHHHHHHHHHHHHHGGHHBDHHHHHHHHHHHFHGHHHGB0<GH.EDC
@M05620:45:000000000-G6HP7:1:1101:29402:12761 1:N:0:131
ATCTCTATCTCCTAAAAACCTGTTTAGATTTGGAGATAGACCTTCAGGTTTTTCATCATTTTCTGCATGAATTATACATTGACCACGTTCCAGCGTGGTCAGTTTGCAGCATTCTGTTATTTTGTTTGACAGAGTGTCTTGTTGAGAACATATGTAGGACATGATTTTTTCCTGCAACAGGGAAAATAAAGTATAAGTTTTAAAGATTTATTCTTTAATAAAGGATCTCAAAGCCAGCTTTAGAAAAAGGA
+
BBBBBFFFFFFFGGGGGGEGGGHHHHHHHHHHHHHHHHHHHFGHHHHGHHHGGHHHGHHHHHHGHHHGHHGHHHHHHHHHHGHHEHGFGHHHHHGFGGHHFHHHGHHHHGGHHGHGHHHHHHHHHHHHHHHHHHHFHHHHHHHGHEHHGHHHHHHHGHGHGHGEHHHHHGFHHGGHHHFGHGGHHHHHD?GHHBGGHHHHHHFHHHHHHHHHHHHHHBGHHFG0/DGGGHHFFHHGHGHGHHGHHHFFAFG
@M05620:45:000000000-G6HP7:1:1101:12889:12769 1:N:0:131
CATCCTGACCCTGAAGTACCCGGCTTGATTCTGACATTAGATCGGAAGAGCACACGTCTGAACTCCAGTCACTCTCGCGCATCTCGTATGCCGTCTTCTGCTTGAAAAAAAAAAAAAAGAAAAAGAAATAGCGAGAGTAGAAAAAAGTATATAAGACACAGAAACGGAGCTAGATTAGGCACGGCCAGCTACGCAGCAAGATGGAGGACGGGTAGGTGAGGGCTCGGCGTTGCGAGATGGACTGGGGTAAG
+
DDDDDFFFFFFFGGGGGGGGGGGGGGGHHHHHHGHHHHHHHHHHGGGGHHHHHHHGHHHGHGHHHHHHHHHHHHHHGGGGGEEHHHFGHHHHGGGHGHHHHHHHHHHHHGGGGG<<</..<0<0..001000---<-<00<0:/.-.00<0<0:000<//.000/....-.0000000000..----.90<0.-.-9.<//000//...-----..0::.<....--.---<<----.00/00...-9./0
@M05620:45:000000000-G6HP7:1:1101:9218:12781 1:N:0:131
ATCTCTATCTCCTAAAAACCTGTTTAGATTTGGAGATAGACCTTCAGGTTTTTCATCATTTTCTGCATGAATTATACATTGACCACGTTCCAGCGTGGTCAGTTTGCAGCATTCTGTTATTTTGTTTGACAGAGTGTCTTGTTGAGAACATATGTAGGACATGATTTTTTCCTGCAACAGGGAAAATAAAGTATAAGTTTTAAAGATTTATTCTTTAATAAAGGATCTCAAAGCCAGCTTTAGAAAAAGGA
+
CDDDDFFFFFFFGGGGGGGGGGHHHHHHHHHHHHHHHHHHHHHHHHHHHHHGGHHHHIHHHIHHHHHHHHHHHHHHHHHHHHHHHHGHHHHHHHGGGGHHHHHHHHHHHHHHHHHHHHHHHHHHHHHHHHHHHHHHHHHHHHHHHHHHHHHHHHHHHHHHHHHHHHHHHGHHHHHHHHHHHGGHHHHHHHHHHHHHHGHHHHHHHHHHHHHHHHHHHHHHHHHHHHHHHHHHHHHHHGHHHHHHHGHHGGH
@M05620:45:000000000-G6HP7:1:1101:16265:12793 1:N:0:131
AGATCGGAAGAGCACACGTCTGAACTCCAGTCACTCTCGCGCATCTCGTATGCCGTCTTCTGCTTGAAAAAAAAAAAAAAGACCACATTCCAGCATTATCAGTTTGCAGCATGCTTTACTGTTGTTTGACCGCGTGTCTGGTTGAGCCCATATAGAGGACATGCATGTCGCCAGCAAAAGGGAAAATAAAGTATCCGTTTCAAAGATTTATTCGTTATGCAAGTCTCGCAACGCCCTCTTTCTAAACTATA
+
AAABBBBBBBCFGGGGGGGGGGGHHHHHHHHHHHHHHHGGGGGGGHHHGGHHHHAEGHGHHHHHHHHHHHHGEGEE>/////0?0?/1B1B2100<21>2@22?21>>CF0?111111?11?11<<?<<F1<-<<-</00/00./<::.C//:0000/.C/0;:0;090....-./FF9F.9;.9:0900;90;09..9;//////;//;B/B.//..9//////;F/99.-----;.;9:/9;9//////
@M05620:45:000000000-G6HP7:1:1101:9220:12798 1:N:0:131
ATCTCTATCTCCTAAAAACCTGTTTAGATTTGGAGATAGACCTTCAGGTTTTTCATCATTTTCTGCATGAATTATACATTGACCACGTTCCAGCGTGGTCAGTTTGCAGCATTCTGTTATTTTGTTTGACAGAGTGTCTTGTTGAGAACATATGTAGGACATGATTTTTTCCTGCAACAGGGAAAATAAAGTATAAGTTTTAAAGATTTATTCTTTAATAAAGGATCTCAAAGCCAGCTTTAGAAAAAGGA
+
AAABBFFFFFFFGFGGGGGGGGHHHHHGGFHHGFFFHHHHHHHHHHHGHHHGGHHHHFHHHHHHHHHHFHHHHHHHHHHHHHHHGHGGGHHHHHGGGGHHFHHHHHHHFHHHHHHHHHHHHHHHHHHHFHGHFHHHHHHHHHHHHFHHGHHGHHHGHHHHHHHEHHHHHGHHHHHGDHHHGGGHHHHHHHHHGHHHHGGHHHHHHFGHHHHHHHHHHFHG<GHFFHGHHGDGDHHFFGFHHGFBG0CGG.:
@M05620:45:000000000-G6HP7:1:1101:16261:12811 1:N:0:131
AGATCGGAAGAGCACACGTCTGAACTCCAGTCACTCTCGCGCATCTCGTATGCCGTCTTCTGCTTGAAAAAAAAAAAGAGACGATACCGATTCTTGTTAGGTCTCGGCTGACAGAGAAAGCAACATATGGATTTATATTCAGGTACCCGTATGCGGTCCTTGATCTAAACAGGTGTGGTATATTGGACCCAAGATCGTAAAGGTAGTAGCGGTGGACGATCGCTCGTAGGGTAGTTACAGATCTCGTTTCC
+
A>ABABBBBB4FGGGGGGGGGGHGHHHGHHHHHHHHHHGGGGGGGHHHGGHHHHGGGHGHHHGHHHGHHHHG/EEE>//222//?//3////22222222<22222////0011?00111010000111111111111>111000000.<-./0.-.--0000000000;0/.0/0../000;0000//..;..909/...//9//////--.-../--..-9..--....//.9://9//////....//
@M05620:45:000000000-G6HP7:1:1101:28176:12814 1:N:0:131
CATCCTGACCCTGAAGTACCCCGGCTTGATTTCTGACATTAGATCGGAAGAGCACACGTCTGAACTCCAGTCACTCTCGCGCATCTCGTATGCCGTCTTCTGCTTGAAAAAAAAAAAATTACTTCTGACCTCGTCCCCCCTTCACCCCCCGTCCCACAGATAGCAGCTTACTCAGATGCTGCTCGGCCTACGCCCGTGCTCCTCCCGTCCTTTCCCCATTCATTTTCTGCCCGTCTTTCTTTCTTACCTTC
+
BBBBBFFFFFFFGGGGGGGGGGGGEGGGHHHHHFGDHFHFHFHHHHGGGGHHHHHHHGHHHGHGHHHFHHFHFGFHGHEEGGCEEBG1FGHHBGEEFHGHHFHEFHFHBFHGDGG///011??1?F<1>F11><><DHGGD./0:CGGC--.;;.;F../99C00:/900;9B000;;00;;/F.-;;9:;.;;D-9.9.BFFBFF.;;ADFFFFFF.;/B/;BFFFEBFBEA-;AA9/:999B//B/;B/
@M05620:45:000000000-G6HP7:1:1101:28190:12831 1:N:0:131
CATCCTGACCCTGAAGTACCCCGGCTTGATTTCTGACATTAGATCGGAAGAGCACACGTCTGAACTCCAGTCACTCTCGCGCATCTCGTATGCCGTCTTCTGCTTGAAAAAAAAAACAATCCTCCTGCCCTCTGCCCCCCTGACTCCCAAGGCCAACTGAGAGAACATGCCTCAGGTTAGATTCTACCTACTCCCTCTCTCCTCCCAACCTTTCCCAAATACTTTACACCGCTACTCACTTCTTATATTGT
+
BABBBFFFFFFFGGGEGFGGGGGCGGGG2GGHHFBDGFGFGFAGHGFGEFCEHHHGGGHHHGDGHHHGGFGH3FFHHH1F?E/EFFH1?EHFFHCGGHGFHHHGFHFGBGFGC/<//?/2??11??11<<1/01>1><CC-.//0</.</...:..://000/.///0;0;09///;9;.000;000009/00;AB///00/0.99./;9////////.///////;///-----///;99//9////;//
@M05620:45:000000000-G6HP7:1:1101:28283:12849 1:N:0:131
CATCCTGACCCTGAAGTACCCCGGCTTGATTTCTGACATTAGATCGGAAGAGCACACGTCTGAACTCCAGTCACTCTCGCGCATCTCGTATGCCGTCTTCTGCTTGAAAAAAAAAAAACAACTAATTCCTAATACACCCCACTACACCCACATCCCTCATCACAATATTACTACTTTCCTCCTGTTTCAACCTCTCCCCCCACCCCACCCTCTAACCACTCCTCTTCCACTCGCCATCACTCTGCTCCAGT
+
CCCCCFFFFFFFGGGGGGGGGGGGGGGGHHHHHFGFHHHHHHGHHHGGGGHHHGHGHGGHHGGHHHHHHHHHHHHHHHGGGGGGGHHHGGHHGGFFGHGGGHHHHFFHBGHFGGGD<>//?/1=1111111>1>1110<<...//0//....00:.0/.00000:0000000000000;00//00000000.//0//:..9-..;-;.;.../00;.090//0/00000:0/.-9.:00000000000000
@M05620:45:000000000-G6HP7:1:1101:22360:12851 1:N:0:131
ATCTCTATCTCTAAAAACCTGTTTAGATTTGGAGATAGACCTTCAGGTTTTTCATCATTTTCTGCATGAATTATACATTGACCACGTTCCAGCGTGGTCAGTTTGCAGCATTCTGTTATTTTGTTTGACAGAGTGTCTTGTTGAGAACATATGTAGGACATGATTTTTTCCTGCAACAGGGAAAATAAAGTATAAGTTTTAAAGATTTATTCTTTAATAAAGGATCTCAAAGCCAGCTTTAGAAAAAGGAA
+
CDDDDFFFFFFFGGGGGGGGGGHHFHHHHHHHHHHHHHHHHHHHHHHHHHGGHHHHHIHIIHHIHHHHHHHHHHHHHHHHHHHHHGHHHHFGHGGGGHHGHHHHHHHHHHHHHHHHHHHHHHHHHHHHHGHHHHHHHHHHHHHHHHGHHHHHHHHHHHHHHHHHHHHHGHHHHHGHHHHHGGHHHHHHHHHHHHHHGHHHHHHHHHHHHHHHHHHHHGHHHHGHHHHHHHHHHHFHGHHHHHHHHHGGGHH
@M05620:45:000000000-G6HP7:1:1101:3444:12854 1:N:0:131
CATCCTGACCCTGAAGTACCCCGGCTTGATTTCTGACATTAGATCGGAAGAACACACGTCTGAACTCCAGTCACTCTCGCGCATCTCGTATGCCGTCTTCTGCTTGAAAAAAAAAAAACCAAAATACCATTATCTTCCACTCTCCATCAGGTCATCTTTACACTCCCTACCCATCCTCCCATCCTGCTACGCCACGGCCCTGATTTAACACTCCCCTTTGCGACTGCTAGCCCCACGTTCCCCCTGCGCGT
+
CCCCCFFFFFFFGGGGGGGGGGGGGGGGHHHHHHHHHHHGHHGHHHG2FEHHHHHHGGGHHGHHGFHHHHHHGFHHHHGGGGGGEHHFFEHHGGFEFHGEHHFHHFHHFHHFFCCC/</<//?>1>111111111111110/00/<000<00000000000000//./0.;.0//.00/./0/.000000.--:.-----../000000000//.;:.000----./0000//...-9.//0/.-..9---
@M05620:45:000000000-G6HP7:1:1101:26713:12883 1:N:0:131
ATCTCTATCTCCTAAAAACCTGTTTAGATTTGGAGATAGACCTTCAGGTTTTTCATCATTTTCTGCATGAATTATACATTGACCACGTTCCAGCGTGGTCAGTTTGCAGCATTCTGTTATTTTGTTTGACAGAGTGTCTTGTTGAGAACATATGTAGGACATGATTTTTTCCTGCAACAGGGAAAATAAAGTATAAGTTTTAAAGATTTATTCTTTAATAAAGGATCTCAAAGCCAGCTTTAGAAAAAGGA
+
BABBBFFFFFFFGGGGGGGGGGHHHHHHHHHHHHHHHHHHHHHHHHHHHHHGGHHHHHHHHHHHHHHHHGHHHHHHHHHHHHHHHHGGHHHHHHGEGGHHHHGHHHHHHHHHHHHHHHHHHHHHHHHHHHGHHHHHHHHHHHHHHHHGHHHHHHGHHHHHHHHHHHHHHGHHHHGHHHHHHGGHHHHGHHHGGHHHHGHHHHGGHHHHHHHHHHHHHHHHHGHHHHHHHGHGHHHHHGHHHHHGHHHHGGH
@M05620:45:000000000-G6HP7:1:1101:26731:12886 1:N:0:131
ATCTCTATCTCCTAAAAACCTGTTTAGATTTGGAGATAGACCTTCAGGTTTTTCATCATTTTCTGCATGAATTATACATTGACCACGTTCCAGCGTGGTCAGTTTGCAGCATTCTGTTATTTTGTTTGACAGAGTGTCTTGTTGAGAACATATGTAGGACATGATTTTTTCCTGCAACAGGGAAAATAAAGTATAAGTTTTAAAGATTTATTCTTTAATAAAGGATCTCAAAGCCAGCTTTAGAAAAAGGA
+
CCCCDFFFFFFFGGGGGGGGGGHHHHHHHHHHHHHHHHHHHHHHHHHHHHHGGHHHHHHHHHHHHHHHHHHHHHHHHHHHHHHHHHGHHHHHHHGGGGHHHHHHHHHHHHHHHHHHHHHHHHHHHHHHHHHHHHHHHHHHHHHHHHHHHHHHHHHHHHHHHHHHHHHHHGHHHHHHHHHHHGGHHHHHHHHHHHHHHHHHHHHHHHHHHHHHHHHHHHHHHHHHHHHHHHHHHGHHHGHHHHHHHHHHGGG
@M05620:45:000000000-G6HP7:1:1101:13789:12902 1:N:0:131
CATCCTGACCCTGAAGTACCCCGGCTTGATTTCTGACATTAGATCGGAAGAGCACACGTCTGAACTCCAGTCACTCTCGCGCATCTCGTATGCCGTCTTCTGCTTGAAAAAAAAAAAACACTCACATCTATTCTATTACCACTTTTCTCCCTCCCTCTATCTCCTATTGTTTTTTCTTCCCACATTTCTTCCCAACCTCCCCTTTTTCTACCCATTCTCTAGTCTCTCACTCCCTTCTTTACCTTCCCCCC
+
CCCCCFFFFFFFGGGGGGGGGGGGGGGGHHHHHHHHHHHHHHGHHHGEGGHHHHHHHGHHHGHHHHHHHHHHHHHHHHGGGGGGGHHHGGHHHHGEFHGHHHHHHHHHGHGGGGGC>///0100><111111<1=111111<1000=00<</<../</00;0;00:;00;://;-900;0C0..;C0;00;090/..//99.:90;0/:000.0/:00:000:00900000;/9:0/00000000:://.9
@M05620:45:000000000-G6HP7:1:1101:22677:12907 1:N:0:131
ATCTCTATCTCCTAAAAACCTGTTTAGATTTGGAGATAGACCTTCAGGTTTTTCATCATTTTCTGCATGAATTATACATTGACCACGTTCCAGCGTGGTCAGTTTGCAGCATTCTGTTATTTTGTTTGACAGAGTGTCTTGTTGAGAACATATGTAGGACATGATTTTTACCTGCAACAGGGAAAATAAAGTATAAGTTTTAAAGATTTATTCTTTAATAAAGGATCTCAAAGCCAGCTTTAGAAAAAGGA
+
ABBBBFFFFFFFGGGGGGGGGGHHHHGHHHHHHHHHHHHHHHHHHHHHHHHGGHHHHHHHHHHHHHHHHHHHHHHHHFHHHGHHHHGHHHHHHHGGGGHHGHHHHHHHHHHHHHHHHHHHHHHHHHHHHHHHHHHHHHHHHHHHHHHHHHHHHHHHHHHHHHHHHHHHHHHHHHHHHHHHHGFHHFFGGHHHHHGHHFGHHHHHHGHHHHHHHHHHHHHHHHHGGHHHHHHHHHHHHGHHHGHHHHHHGGH
@M05620:45:000000000-G6HP7:1:1101:22668:12923 1:N:0:131
ATCTCTATCTCCTAAAAACCTGTTTAGATTTGGAGATAGACCTTCAGGTTTTTCATCATTTTCTGCATGAATTATACATTGACCACGTTCCAGCGTGGTCAGTTTGCAGCATTCTGTTATTTTGTTTGACAGAGTGTCTTGTTGAGAACATATGTAGGACATGATTTTTACCTGCAACAGGGAAAATAAAGTATAAGTTTTAAAGATTTATTCTTTAATAAAGGATCTCAAAGCCAGCTTTAGAAAAAGGA
+
CDDDDFFFFFFFGGGGGGGGGGHHHHHHHHHHHHHHHHHHHHHHHHHHHHHGGHHHHIHHHHIIIHHHHHHHHHHHHHHHHHHHHHGHHHHHHHGGGGHHHHHHHHHHHHHHHHHHHHHHHHHHHHHHHHHHHHHHHHHHHHHHHHHHHHHHHHHHHHHHHHHHHHHHHEHHHHHHHHHHHGGHHHHHHHHHHHHHHHHHHHHHHHHHHHHHHHHHHHHHHHHHHHHHHHHHHHHHHGHHHHHHHHHGGGH
@M05620:45:000000000-G6HP7:1:1101:6668:12934 1:N:0:131
TACCTGTACTGGGGAAGCAATCGCCATTCCTACCCTAAAGATCGGAAGAGCACACGTCTGAACTCCAGTCACTCTCGCGCATCTCGTATGCCGTCTTCTGCTTGAAAAAAAAAAAAAAAAAAGAAAAAAATAAGAAAAACAAAATTTTGGTAATCTCAAAACCCTCTAACAAAAAGCTGACCAAGAATGATGTATCCAGTACGACGAAACATTAAGAAAAAAGCCGAGTGTTGACGGACCAAGATCGAAAT
+
BBBBBFFFFFFFGGGGGGCGFGFG2EFGDAFGCGGFHBGFHFHHAEAAHHHFHHHGAFHE5BGHHFGEFFFHFHHHAF@EG?>GHHE1GFHHC>>FFEGGDHHF0BGFHGGGGGC<</-<<<.../<.--.0;000//......0/000-.0000;00000...../0////.....//9.//...///////////999//...---.-////////9..-..9---..//.//.-.--.;..//../..
@M05620:45:000000000-G6HP7:1:1101:22652:12934 1:N:0:131
ATCTCTATCTCCTAAAAACCTGTTTAGATTTGGAGATAGACCTTCAGGTTTTTCATCATTTTCTGCATGAATTATACATTGACCACGTTCCAGCGTGGTCAGTTTGCAGCATTCTGTTATTTTGTTTGACAGAGTGTCTTGTTGAGAACATATGTAGGACATGATTTTTTCCTGCAACAGGGAAAATAAAGTATAAGTTTTAAAGATTTATTCTTTAATAAAGGATCTCAAAGCCAGCTTTAGAAAAAGGA
+
AAA>AFFFFFFFGGFBGGEGG1GHGGHFGDGFFFGH0GH1EGFHHFHEGGGFFHGHHHHHHHHHFHBFHDFHA1GDEHHHH1AFFHEHHGGBGFEECEHHFH@BGHHHHHHHFHF2GGGHHFHHEHHHHGHHGHHGFFHHHHHHHHGDGHFHFHFGFFFHEHHHHHGHGCFFGHBBFFGGHEAGGFFGFFF@GHDGHHHHHHGHGHGHHHHHHHFGGFHHGBGD/DGHHHHHGHFEGEHHH0;00C/CCA:
@M05620:45:000000000-G6HP7:1:1101:8009:13005 1:N:0:131
AAACCAAGCAGACACTCACCGCTGACTGGAGTTAAGACATGAGGTCAGCTAGATCGGAAGAGCACACGTCTGAACTCCAGTCACTCTCGCGCATCTCGTATGCCGTCTTCTGCTTGAAAAAAAAAAAAAAATATTAAACCTAATCGCTCCATCTCTCCAACTACACATCTGATTTCTAGCGACATCGCTTAATCAGCACATCTCTGTTCGCACTTTGCTGTGCATGCCACTATCTTCCTACGCTGCCACTC
+
CCCCCBCFCFFFGGGGGGGGGGGGEHHHHHHHHHHHHHHHHHHHHHHHHHHHHHHHGGGGHHHHHHHGHHHGHHHHHHHHHHHHHHHHGGGGGGGHHHGGHHHHEEFHGHHHHHHHHHHGHGCDCC>>---.0000000</<000.:...0000000/000/0;0/900000000000;0----.0.....;0000;0;/0;0000000.-.--9000000:000000900/:0;:00:0:;-...90::F
@M05620:45:000000000-G6HP7:1:1101:9894:13011 1:N:0:131
ATCTCTATCTCCTAAAAACCTGTTTAGATTTGGAGATAGACCTTCAGGTTTTTCATCATTTTCTGCATGAATTATACATTGACCACGTTCCAGCGTGGTCAGTTTGCAGCATTCTGTTATTTTGTTTGACAGAGTGTCTTGTTGAGAACATATGTAGGACATGATTTTTTCCTGCAACAGGGAAAATAAAGTATAAGTTTTAAAGATTTATTCTTTAATAAAGGATCTCAAAGCCAGCTTTAGAAAAAGGA
+
CCCCCFFFFFFFGGGGGGGGGGHHHHHHHHHHHHHHHHHHHHHHHHHHHHHGGHHHHIHHHHIHIHHHHHHHHHHHHHHHHHHHHHGHHHHHHHGGGGHHHHHHHHHHHHHHHHHHHHHHHHHHHHHHHHHHHHHHHHHHHHHHHHHHHHHHHHHHHHHHHHHHHHHHHGHHHHHHHHHHHGGHHHGGGHHHHHHHHHHHHHHHHHGHHGHHHHHHHHHHHHHHGHHHHHHHHHGHHGHHHHHHHHHHGGH
@M05620:45:000000000-G6HP7:1:1101:4716:13024 1:N:0:131
CATCCTGACCCTGAAGTACCCGGCTTGATTTCTGACATTAGATCGGAAGAGCACACGTCTGAACTCCAGTCACTCTCGCGCATCTCGTATGCCGTCTTCTGCTTGAAAAAAAAAAAAAAATGAAATTGTAAAGTGCATTCAGAAATGTAAGTTATACTGATAAGAGCATCAAACAAATTCAGCAAATTTAGTGTATGTACTAGCACAGAAGGGAGTGGACAGAGTACTGTATGTATATGTGTTGTCATATA
+
EEEEEFFFFFFFGGGGGGGGGGGGGGGHHHHHHHHHHHHHHHHHHGGGGHHHHHHHGHHHGHHHHHHHHHHHHHHHHGGGGGGFHHHFEHHHHGGGHGHHHHHHHHHHGHGGGGG<<<<-01=1=111111=111111111111011111<111111111<11010/0000000...1:11111<:1111:111111111111/00//0<0.......000.//11111111<111111<11/</11111:
@M05620:45:000000000-G6HP7:1:1101:5932:13026 1:N:0:131
CATCCTGACCCTGAAGTACCCCATTGAGCATGGCATCGTCACCAACTGGGACGACATGGAGAAGATCTGGCACCACACCTTCTACAACGAGCTGCGCGTGGCCCCGGAGGAGCACCCAGTGCTGCTGACCGAGGCCCCCCTGAACCCCAAGGCCAACAGAGAGAAGATGACTCAGGTGAGGCTCGGCCGACGCCCGTGCTCCTCCCGTCCTTTCCCCAGTCATTTTCTGCCCGGCTTGATTTCTGACATTA
+
CCCCCFFFFFFFGGGGGGGGGGGHHHHHHHHHHHHHHGHHHGHHHGHHHHHHGGGGGHHHHHHHGHHHHHHHHGHHHGGHHHHHHHHHGGGGGHHGGGGGGGHHGGGGGGGGHHHHGGHHHHHHHHHHHHGGGGGGGGGGGGHHHHGGGGHGHHGGGGGGGGGGGGGGGGGGGGGGGGGGGGGGFFFFFFAFFFFF@DDFFFFFFFFEFFFFFFFFFFFFFFFFFFFFFFFFFFFFFFFFFFFFFBFFFF0
@M05620:45:000000000-G6HP7:1:1101:5946:13039 1:N:0:131
CATCCTGACCCTGAAGTACCCCATTGAGCATGGCATCGTCACCAACTGGGACGACATGGAGAAGATCTGGCACCACACCTTCTACAACGAGCTGCGCGTGGCCCCGGAGGAGCACCCAGTGCTGCTGACCGAGGCCCCCCTGAACCCCAAGGCCAACAGAGAGAAGATGACTCAGGTGAGGCTCGGCCGACGCCCGTGCTCCTCCCGTCCTTTCCCCAGTCATTTTCTGCCCGGCTTGATTTCTGACATTA
+
CCCCCFFFFFFFGGGGGGGGGGGHHHHHHHHHHHHHHGHHHGHHHGHHHHHHGGGGGHHHHHHHHHHHHHHHHGHHHGGHHHHHHHHHGGGGGHHGGGGGGGHHGGGGGGGGHHHHGGHHHHHHHHHHHHGGGGGGGGGGGGHHHHGGGGHGHHGGGGGGGGGGGGGGGGGGGGGGGGGGGGGGFFFFFFFFFFFFFFFFFFFFFFF.ADFFFFFFFFFFFFFFFFFFFFFFFFFFFFFFFFFFFBFFFF9
@M05620:45:000000000-G6HP7:1:1101:19896:13041 1:N:0:131
CATCCTGACCCTGAAGTACCCCGGCTTGATTTCTGACATTAGATCGGAAGAGCACACGTCTGAACTCCAGTCACTCTCGCGCATCTCGTATGCCGTCTTCTGCTTGAAAAAAAAAAAAAAAAAAGATATAAGAAGATAGAGTCGATTATTTAAAATAGAAAGATATAAATACTTAGGATAGAAAGATAATGCTATAGCAGAAACTGACAGCGAATTAAATATGGAACAGTGTGTGAGAGTACGATGTGATT
+
DDDDDFFFFFFFGGGGGGGGGGGGGGGGHHHHHHHHHHHHHHHHHHGGGGHHHHHHHGHHHGHHHHHHHHHHHHHHHHGGGGGGGHHHGGHHHHGGGHGHHHHHHHHH3FHFGGGF>><-----.<00000000/000000;0:..0.;00;000;0000B0/00000000000000;0:0000;/0000000000:000/;0/000;00.----.000::000000//:000;.0000000...:.0000
@M05620:45:000000000-G6HP7:1:1101:8685:13042 1:N:0:131
ATCTCTATCTCCTAAAAACCTGTTTAGATTTGGAGATAGACCTTCAGGTTTTTCATCATTTTCTGCATGAATTATACATTGACCACGTTCCAGCGTGGTCAGTTTGCAGCATTCTGTTATTTTGTTTGACAGAGTGTCTTGTTGAGAACATATGTAGGACATGATTTTTTCCTGCAACAGGGAAAATAAAGTATAAGTTTTAAAGATTTATTCTTTAATAAAGGATCTCAAAGCCAGCTTTAGAAAAAGGA
+
BCCCCFFFFFFFGGGGGGGGGGHHHHHHHHHHHHHHHHHHHHHHHHHHHHHGGHHHHHHIHHIHHHHHHHHHHHHHHHHHHHHHHHGHHHHHHHGFGGHHHHHHHHHHHHHHHHHHHHHHHHHHHHHHHHHHHHHHHHHHHHHHHHHHHHHHHHHHHHHHHHHHHHHHHGHHHHHHHHHHHGGHHHHHGHHHHHHHHGHHHHGHHHHHHHHHHHHHHHHHHHHHHHHHHHHHHHGHHGHHHHHGHHHHGGG
@M05620:45:000000000-G6HP7:1:1101:8694:13058 1:N:0:131
ATCTCTATCTCCTAAAAACCTGTTTAGATTTGGAGATAGACCTTCAGGTTTTTCATCATTTTCTGCATGAATTATACATTGACCACGTTCCAGCGTGGTCAGTTTGCAGCATTCTGTTATTTTGTTTGACAGAGTGTCTTGTTGAGAACATATGTAGGACATGATTTTTTCCTGCAACAGGGAAAATAAAGTATAAGTTTTAAAGATTTATTCTTTAATAAAGGATCTCAAAGCCAGCTTTAGAAAAAGGA
+
CCCCCFFFFFFFGGGGGGGGGGHHHHHHHHHHHHHHHHHHHHHHHHHHHHHGGHHHHHHHHHHHHHHHHHHHHGHHHHHHHGHHGHGHHHHHHHGGGGHHFHHHHHHGHHGHHHHHHHHHHHHHHHHHGHHHGHGHHHHHHHHHHHHHHGHGHHHHHHHHGHHHHHHHHGHHHHHHHHHHHGGHHGHGHHHFHHHGHGHHHHFHHHHHHHHHHHHHGHHHGHHHHHHHHHHHHHGHHGHHHGGGGHHHGGH
@M05620:45:000000000-G6HP7:1:1101:8673:13059 1:N:0:131
ATCTCTATCTCCTAAAAACCTGTTTAGATTTGGAGATAGACCTTCAGGTTTTTCATCATTTTCTGCATGAATTATACATTGACCACGTTCCAGCGTGGTCAGTTTGCAGCATTCTGTTATTTTGTTTGACAGAGTGTCTTGTTGAGAACATATGTAGGACATGATTTTTTCCTGCAACAGGGAAAATAAAGTATAAGTTTTAAAGATTTATTCTTTAATAAAGGATCTCAAAGCCAGCTTTAGAAAAAGGA
+
CCCDCFFFFFFFGGGGGGGGGGHHHHHHHHHHHHHHHHHHHHHHHHHHHHHGGHHHHHIHHIHHIHHHHHHHHHHHHHHHHHHHHHGHHHHHHHGGGGHHHHHHHHHHHHHHHHHHHHHHHHHHHHHHHHHHHHHHHHHHHHHHHHGHHHHHHHHHHHHHHHHHHHHHHGHHHHHGHHHHHGGHHHHHHHHHHHHHHFGHHHHHHFHHHHHHHHHHHGHHHHHHHHHHHHHHHHHHFGHHHHHHHHHHGGH
@M05620:45:000000000-G6HP7:1:1101:21588:13088 1:N:0:131
AGATCGGAAGAGCACACGTCTGAACTCCAGTCACTCTCGCGCATCTCGTATGCCGTCTTCTGCTTGAAAAAAAAAAACCTTCTCCCACGAGCTGCGCGTGGCCCCGCAGCATCCCCCAATTCTGCTTACCAAAGCCCCCCTTAACCCCCCGGCCAACAACGAGACTATGACTCCCGTGAGGCTCGACCGACTCCCTTACTCCACCCGTCCTTTCCCCATACATTTTCTCCCCGCCTTCATTCCTCCCATTA
+
>A3AAABBBAFFGGGGFEBGCEGBCHHHHGHFFHGFGHGGGGEEE55FFCGGDG?AEHGGHGHHHG1B5G?EC/E///?EFG3BECFAE</>C1B///B//<0?A</<-->1>0.<.-.<00D=DD0=<G00.:/C:C@BG.C;09AD----99-.....-..../9;//;///.99.;9...;--99----;9;./////;/9:A-;;ADF/B//.../;9FFBB;9//9A;-@AD//BB/////;BFF/
@M05620:45:000000000-G6HP7:1:1101:27871:13101 1:N:0:131
CATCCTGACCCTGAATTACCCCATTGAGCATGGCATCGTCACCAACTGGGACGACATGGAGAAGATCTGGCACCACACCTTCTACAACGAGCTGCGCGTGGCCCCGGAGGAGCACCCAGTGCTGCTGACCGAGGCCCCCCTGAACCCCAAGGCCAACAGAGAGAAGATGACTCAGGTGAGGCTCGGCCGACGCCCGTGCTCCTCCCGTCCTTTCCCCAGTCATTTTCTGCCCGGCTTGATTTCTGACATTA
+
BCCCCFFFFFFFGGGGGGGGGGGHHHHHHHHHHHHHHGHHHGHHHGHHHHHHGGGGGHHHHHHHHHHHHHHHHGHHHGGHHHHHHHHHGGGGGHHGGGGGGGHHGGGGGGGGHHHHGGHHHHHHHHHHHHGGGGGGGGGGGGHHHHGGGGHGHGGGGGGGGGGGGGGGGGGGGGGGGGGGGGGFFFFFFFFFFFFFFFFFFFFFFFFFFFFFFFFFFFFFFFFFFFFFFFFFFFFFFFFFFFFFFFFFFF0
@M05620:45:000000000-G6HP7:1:1101:21608:13111 1:N:0:131
ATCTCTATCTCCTAAAAACCTGTTTAGATTTGGAGATAGACCTTCAGGTTTTTCATCATTTTCTGCATGAATTATACATTGACCACGTTCCAGCGTGGTCAGTTTGCAGCATTCTGTTATTTTGTTTGACAGAGTGTCTTGTTGAGAACATATGTAGGACATGATTTTTTCCTGCAACAGGGAAAATAAAGTATAAGTTTTAAAGATTTATTCTTTAATAAAGGATCTCAAAGCCAGCTTTAGAAAAAGGA
+
ABBBBFFFFFFFGGGGGGGGGGHHHHHHHHHHHHHHHHHHHHHHHHHHHHHGGHHHHHHHHHHHEHHHHGHHHHHHHHHHHGHHHHDHHHHHHHGGGGHHHHHHHHHHHHHHHHGHHHHHHHHHHHHHHHHHFHHHHHHHHHHHHHGHHHHHHHHHHGHHHHHHHHHHHGHHHHHHHHHHGFFGHHGFHGHHHHGGHHHHHHHHHHHHHHHHHHHHHHHHHFHEHHHHHHHHHHHGHGHHHHHBGFGEGGG
@M05620:45:000000000-G6HP7:1:1101:6142:13117 1:N:0:131
ATCTCTATCTCCTAAAAACCTGTTTAGATTTGGAGATAGACCTTCAGGTTTTTCATCATTTTCTGCATGAATTATACATTGACCACGTTCCAGCGTGGTCAGTTTGCAGCATTCTGTTATTTTGTTTGACAGAGTGTCTTGTTGAGAACATATGTAGGACATGATTTTTTCCTGCAACAGGGAAAATAAAGTATAAGTTTTAAAGATTTATTCTTTAATAAAGGATCTCAAAGCCAGCTTTAGAAAAAGGA
+
BCCBCFFFFFFFGGGGGGGGGGHHHHHHHHHHHFHHHHHHHHHHHHHHHHHGGHHHHIHHHHHHIHHHHHHHHHHHHHHHHHHHHHGHHHHHHHGGGGHHHHHHHHHHHHHHHHHHHHHHHHHHHHHHHHHHHHHHHHHHHHHHHHHHHHHHHHHHHHHHHHHHHHHHHGHHHHHHHHHHHGGHHHGHHHHHHHHHHGHHHHHHHHHHHHHHHHHHHHHHHHHHGHHHHHHHHHHHHGHHHHHHHHHHGGH
@M05620:45:000000000-G6HP7:1:1101:9851:13129 1:N:0:131
ATCTCTATCTCCTAAAAACCTGTTTAGATTTGGAGATAGACCTTCAGGTTTTTCATCATTTTCTGCATGAATTATACATTGACCACGTTCCAGCGTGGTCAGTTTGCAGCATTCTGTTATTTTGTTTGACAGAGTGTCTTGTTGAGAACATATGTAGGACATGATTTTTTCCTGCAACAGGGAAAATAAAGTATAAGTTTTAAAGATTTATTCTTTAATAAAGGATCTCAAAGCCAGCTTTAGAAAAAGGA
+
CCCCCFFFFFFFGGGGGGGGGGHHHHHHHHHHHHHHHHHHHHHHHHHHHHHGGHHHHHHHHHIHIHHHHHHHHHHHHHHHHHHHHHGHHHHHHHGGGGHHHHHHHHHHHHHHHHHHHHHHHHHHHHHHHHHHHHHHHHHHHHHHHHHHHHHHHHHHHHHHHHHHHHHHHGHHHHHHHHHHHGGHHHHHHGHHHHHHHFGHHHHHHHHHHHHHHHHHHHHHHHHHHHHHHHHHHHHHHGHHHHHGHHHHGGG
@M05620:45:000000000-G6HP7:1:1101:21602:13131 1:N:0:131
ATCTCTATCTCCTAAAAACCTGTTTAGATTTGGAGATAGACCTTCAGGTTTTTCATCATTTTCTGCATGAATTATACATTGACCACGTTCCAGCGTGGTCAGTTTGCAGCATTCTGTTATTTTGTTTGACAGAGTGTCTTGTTGAGAACATATGTAGGACATGATTTTTTCCTGCAACAGGGAAAATAAAGTATAAGTTTTAAAGATTTATTCTTTAATAAAGGATCTCAAAGCCAGCTTTAGAAAAAGGA
+
CDDDDFFFFFFFGGGGGGGGGGHHHHHHHHHHHHHHHHHHHHHHHHHHHHHGGHHHHIHHHIHHHHHHHHHHHHHHHHHHHHHHHHGHHHHHHHGGGGHHHHHHHHHHHHHHHHHHHHHHHHHHHHHHHHHHHHHHHHHHHHHHHHHHHHHHHHHHHHHHHHHHHHHHHGHHHHHHHHHHHGGHHHHHHHHHHHHHHHHHHHHHHHHHHHHHHHHHHHHHHHHHHHHHHHHHHHGHHGHHHGHHHHHHGGH
@M05620:45:000000000-G6HP7:1:1101:6165:13132 1:N:0:131
ATCTCTATCTCCTAAAAACCTGTTTAGATTTGGAGATAGACCTTCAGGTTTTTCATCATTTTCTGCATGAATTATACATTGACCACGTTCCAGCGTGGTCAGTTTGCAGCATTCTGTTATTTTGTTTGACAGAGTGTCTTGTTGAGAACATATGTAGGACATGATTTTTTCCTGCAACAGGGAAAATAAAGTATAAGTTTTAAAGATTTATTCTTTAATAAAGGATCTCAAAGCCAGCTTTAGAAAAAGGA
+
ABBBBFFFFFFFGGGGGGFGGGHHHHFHHHHHHGHHHHFHHHHHHHHHHHHGGHHHHHHHHHHHGHHHHGHHHHHGHHHHHHGHHHGFGHHHHHGFGGHHHHHHGGHHHHGHHHHHHHGHHHHBHHHHHHHHHHHHHHHHHHHHFHHHHHHHHHHHHHHHHHHGHHHHGGHHHHHHHHGHHGGHHHHHGGHHHHGHHGHHHHGHFHGHHHHHHHHHHFHHDGFFHHHHHHHGFGGBGEHHHFHFGFHCGCG
@M05620:45:000000000-G6HP7:1:1101:5778:13132 1:N:0:131
CATCCTGACCCTGAAGTACCCCGGCTTATTTCGACATTAGATCGGAAAGCACACGTCTGAACTCCAGTCACTCTCGCGCATCTCGTATGCCGTCTTCTGCTTGAAAAAAAAAAAACTCTGTCCTCTTGGGTGATTTCTTTTTGTCATCCACCATACACCTTCACTACTCATTTTTTCACTCCGTCCTGCTTATTCATTCCTGCGTTTTTATCCTCCTTGCTTCTTCTCCCATCCTCTCTACTCTCCTGTCC
+
CCCCCFFFFFFFGGGGGGGGGGGGGGGHHHHHHGGGGHHHGHHHGGGGHHGHHHEHHHGHGHHHHHGHHHHHHHHGGGGGFGHH1FEHHGHGGGHGHHHGHHGHHHHHGGFG@/><1111?<11>1111.<>.=DF1>DD=D-<0000000..0C/0;G/0;0:00/0:0;:;C0-/0;C0/9;.CAB000000;B0;00000-;AB.;;0:009/;000;::9B0090//0;F900;FBB:;099B0090
@M05620:45:000000000-G6HP7:1:1101:6146:13135 1:N:0:131
ATCTCTATCTCCTAAAAACCTGTTTAGATTTGGAGATAGACCTTCAGGTTTTTCATCATTTTCTGCATGAATTATACATTGACCACGTTCCAGCGTGGTCAGTTTGCAGCATTCTGTTATTTTGTTTGACAGAGTGTCTTGTTGAGAACATATGTAGGACATGATTTTTTCCTGCAACAGGGAAAATAAAGTATAAGTTTTAAAGATTTATTCTTTAATAAAGGATCTCAAAGCCAGCTTTAGAAAAAGGA
+
CCCCCFFFFFFFGGGGGGGGGGHHHHHHHHHHHHHHHHHHHHHHHHHHHHHGGHHHHIHHHHIHIHHHHHHHHHHHHHHHHHHHHHGHHHHHHHGGGGHHHHHHHHHHHHHHHHHHHHHHHHHHHHHHHHHHHHHHHHHHHHHHHHHHHHHHHHHHHHHHHHHHHHHHHGHHHHHHHHHHHGGHHGGHGHHHHHHHHHHHHHHHHHHHHHHHHHHHHHHHHHHHHHHHHHHHHHHHHGHHHHGGHHHHGGH
@M05620:45:000000000-G6HP7:1:1101:9057:13136 1:N:0:131
CATCCTGACCCTGAAGTACCCCATTGAGCATGGCATCGTCACCAACTGGGACGACATGGAGAAGATCTGGCACCACACCTTCTACAACGAGCTGCGCGTGGCCCCGGAGGAGCACCCAGTGCTGCTGACCGAGGCCCCCCTGAACCCCAAGGCCAACAGAGAGAAGATGACTCAGGTGAGGCTCGGCCGACGCCCGTGCTCCTCCCGTCCTTTCCCCAGTCATTTTCTGCCCGGCTTGATTTCTGACATTT
+
BCCCCFFFFFFFGGGGGGGGGGGHHHHGHHHHHHHHHGGGHGHHHGHHHGHHGGGGGHHHHHHHHHHHHHHHHGHGHGGHHHHHHHHHGGGGGHHGGGGGGGHHGGGGGGGGHGHHGGHHHHHHHHHGHHGGGGGGGGGGGGHHHHGGGGHGHHGGGGGGGGGGGGGGGGGGGGGGGGGGGGGGFFFFFFFFFFFFFFFEFFFFFFFFFFFFFFFFFFFFFFFFFFFFFFFFFFFFFFFFFFFFFBBFFF0
@M05620:45:000000000-G6HP7:1:1101:7598:13144 1:N:0:131
ATCTCTATCTCCTAAAAACCTGTTTAGATTTGGAGATAGACCTTCAGGTTTTTCATCATTTTCTGCATGAATTATACATTGACCACGTTCCAGCGTGGTCAGTTTGCAGCATTCTGTTATTTTGTTTGACAGAGTGTCTTGTTGAGAACATATGTAGGACATGATTTTTTCCTGCAACAGGGAAAATAAAGTATAAGTTTTAAAGATTTATTCTTTAATAAAGGATCTCAAAGCCAGCTTTAGAAAAAGGA
+
BBBBBFFFFFFFGGGGGGGGGGHHHGGGHHHHHCHHHHHHHHHHHHHFHHHGGHFHHHHHHHHHGHHHHEHHHHHHHHHHHHHHHHGHHHHHHHGGGGHHHHHHHHHHHHGHHHHHHHHHHHHHHHHHHHHHHHHHHHHHHHHHHHHHHGHHHHHHHHGHHHHGHHHHHGHHHHHHDGFHHGGHHGGGGFGHHHGHHGHHHHHDFGGHHHHHHHHHGGHHHHHHHHHHHHHHHHHHHGHHHHHHHHHGGGC
@M05620:45:000000000-G6HP7:1:1101:8794:13161 1:N:0:131
ATCTCTATCTCCTAAAAACCTGTTTAGATTTGGAGATAGACCTTCAGGTTTTTCATCATTTTCTGCATGAATTATACATTGACCACGTTCCAGCGTGGTCAGTTTGCAGCATTCTGTTATTTTGTTTGACAGAGTGTCTTGTTGAGAACATATGTAGGACATGATTTTTTCCTGCAACAGGGAAAATAAAGTATAAGTTTTAAAGATTTATTCTTTAATAAAGGATCTCAAAGCCAGCTTTAGAAAAAGGA
+
CCCDDFFFFFFFGGGGGGGGGGHHHHHHHHHHHGHHHHHHHHHHHHHHHHHGGHHHHHIHHIHIIHHHHHHHHHHHHHHHHHHHHHGHHHHHHHGGGGHHHHHHHHHHHHHHHHHHHHHHHHHHHHHHHHHHHHHHHHHHHHHHHHHHHHHHHHHHHHHHHHHHHHHHHGHHHHHHHHHHHGGHHHHHHHHHHHHHHGHHHHHHHHHHHHHHHHHHHHHHHHHHHHHHHHHHHHHHHGHHHHHHHHHHGGG
@M05620:45:000000000-G6HP7:1:1101:26317:13180 1:N:0:131
CATCCTGACCCTGAAGTACCCCGGCTTGATTTCTGACATTAGATCGGAAGAGCACACGTCTGAACTCCAGTCACTCTCGCGCATCTCGTATGCCGTCTTCTGCTTGAAAAAAAAAAAATTTCTTCTGACCTCTGCCCCCCTGAACCCCCAGTCCCCCAGCTCGCAGATGCCTCATTTGAGGCTCGGCCTCCTCCCGTTCTCCTCCCCTCCTTTCCCCAGTCATTGTCTGCCCTGCTTGATTTCTGCCCTTA
+
CCCCCFFFFFFFGGGGGGGGGGGGGGGGHHHHHHHGHHHHHGHHHHGEGGHHHHHHHGGHHGHHHHHGHHHHHHHHHHGFGGEEFFHGGGHHGHEEGHGHHGHFGHGHFHHGGGG@/<01?1@1?1<1=011>1>FHGGGC./00<:.--CCC:G.:-..:0.--.-90:CBF0000;0./9CF-@.9:::FFFE9;./.BF0:B..;.DBFB0BFF/;:B0:B:;;90;0;0.;FF0:BFF0F00;.090
@M05620:45:000000000-G6HP7:1:1101:14055:13184 1:N:0:131
AAACCAGAAGACATGAGGTCAGCTAGATCGGAAGAGCACACGTCTGAACTCCAGTCACTCTCGCGCATCTCGTATGCCGTCTTCTGCTTGCAAAAACAAAAACAAAAATAACAGATATTATAATAGAGAAATTGAAGATAAAGTATGAATAATAGATGAGATATTATAATTAAAAAAGTATGATTATAACATTAGCATATAGATTATATAGAAATGTTTGTACACTATATATTCACTAGAGCTACTTGAGA
+
BBBBBBBFFFCFGGEGGGGGGGHHHHHHHHGGGGHHHHHHHGHHHGHBHHHHHHHHHHHHHHGGGGGGFHHHGGHHHHGGGHGHHHHHHH1FGHHH1FGGB?///0??03333333444444B33333322333333332@2@@22222@2@222221?11111111111111111-.1111=111<00000000/0000000<00=000000000000//00000/0000000000000099000;000.
@M05620:45:000000000-G6HP7:1:1101:27030:13218 1:N:0:131
CATCCTGACCCTGAAGTACCCCGGCTTGATTTCTGACATTAGATCGGAAGAGCACACGTCTGAACTCCAGTCACTCTCGCGCATCTCGTATGCCGTCTTCTGCTTGAAAAAAAAAAAAAATCAACCTAGTTCCGTTCTCTGTCTAAACAACAATAAACCCACAGAAATCAATTACCAACTATATCCTACATAACACAGTATTATGGTACATCCACCAATACATCTCACACCAACTCGCTCTTCTCATTACA
+
BCCCCFFFFFFFGGGGGGGGGGGGGGGGHHHHHFFDGHHHHHGHHHGGGGHHHHHHHGHHHGHHHHHHHHHHFHHHHHGGGGGGGHHAFGHHHHGGGHGHHHHHHHHHGHHECDG/>>/<0<11<00>1=1=0.<0<.000=000==0;:::.00<;GC:..C.0;0;;C00000000./0000;0090000;000..00000000000::0/00;..990;00000000;.9;/0.-...099:00009:
@M05620:45:000000000-G6HP7:1:1101:25483:13222 1:N:0:131
ATCTCTATCTCCTAAAAACCTGTTTAGATTTGGAGATAGACCTTCAGGTTTTTCATCATTTTCTGCATGAATTATACATTGACCACGTTCCAGCGTGGTCAGTTTGCAGCATTCTGTTATTTTGTTTGACAGAGTGTCTTGTTGAGAACATATGTAGGACATGATTTTTTCCTGCAACAGGGAAAATAAAGTATAAGTTTTAAAGATTTATTCTTTAATAAAGGATCTCAAAGCCAGCTTTAGAAAAAGGA
+
CCCCCFFFFFFFGGGGGGGGGGHHHHHHHHHHHHHHHHHGHHHHHHHHHHHGGHHHHHHHHHHHIHHHHHHHHHHHHHHHHHHHHHGHHHHHHHGGGGHHHHHHHHHHHHHHHHHHHHHHHHHHHHHHHHHHHHHHHHHHHHHHHHHHHHHHHHHHHHHHHHHHHHHHHGHHHHHHHHHHHGGHHHGGHHHHHHFHHGHHHHHHHFGHHHHHHHHHHHHHHHHHHHHHHHHHHHHHHGHHHHHHHHHHGGH
@M05620:45:000000000-G6HP7:1:1101:11164:13226 1:N:0:131
CATCCTGACCCTGAAGTACCCCGGCTTGATTTCTGACATTAGATCGGAAGAGCACACGTCTGAACTCCAGTCACTCTCGCGCATCTCGTATGCCGTCTTCTGCTTGAAAAAAAAAAACCCAACTCACCCCCCCTCCCCCCTCCCCCCCCCCCCCCACCCCCCACCGCCCCCCCCCCCCCCCCCCCACCTCCCCCCCCCCCCCCCCCCCCCCCTCCCCCCCCCTCCTCTCCCCCCCCCCCCATCCCCCCCCC
+
CCCCCFFFFFFFGGGGGGGGGGGGGGGGHHHHHHHHHHHHHHHHHHGGGGHHHHHHHGHHHGHHHHHHHHGHHHHHHHGGGGGEGFHC?EGHHHGEGHGHHGHFDGGHHHHGGGCB</////<0111>>-CG--<ACD:--.:.:.:?->--BBB-..;C-;-;..;--:9-;@--9:;--;-;--;A..;..AB@9----;@B@>--;;;--..::A--;@-.;/:0/;BDF----9;B@/9.:.:C---
@M05620:45:000000000-G6HP7:1:1101:25333:13226 1:N:0:131
CATCCTGACCCTGAAGTACCCCGGCTTGATTTCTGACATTAGATCGGAAGAGCACACGTCTGAACTCCAGTCACTCTCGCGCATCTCGTATGCCGTCTTCTGCTTGAAAAAAAAAAAAAAAAATTCACTAACAAGAATAGTAGCTATTACTAATTACCTTCTAAGTGGTCTTGTGATGCACATGAGAAATACTCATATGATGCAAATATACCCCATAGACGTAGATTGTGTAACATGATGCTTATGTAAGG
+
CDDDDFFFFFFFGGGGGGGGGGGGGGGGHHHHHHHHHHHHHHHHHHGEGGHHHHHHHGHHHGGHHHHHHHHHHHHHHHGGGGGGGHHHGGHHHHGGGHGHHHHHHHHHHHHEGGGFA/<---<.0000000000///0:00000000000000000000<0<00000000000<00000000000<0000000:0:00000:00000:00000..//<0<...<.000<0/00000000000000<<0000
@M05620:45:000000000-G6HP7:1:1101:25320:13239 1:N:0:131
CATCCTGACCCTGAAGTACCCCGGCTTGATTTCTGACATTAGATCGGAAGAGCACACGTCTGAACTCCAGTCACTCTCGCGCATCTCGTATGCCGTCTTCTGCTTGAAAAAAAAAAAAATAAAATTTGACAATGCTTATTGTGGAGATATAATGTGTGACTCATGTGTGTATACAGTAATAGTAGATTACGTGTTATGACTGTATTATATGAGATCATTTTATTATAATCACACAGGAGTGATGACTTATA
+
ABBBBFFBFFFFGGGFGFGGGGEGGCGGGHHHHHHHHHHHFHHHHHG2FEHHHGHHHGHHHGGHHHHHHHHHHHHHHHEGGGGEEGHHGGHGFHGGGHGHHHGHHHFEBFHGGGG@///01111<1111<1111111100000.0.//000000<00.0000:00000..;00000000;00;0000000.///.00000000000009;0000000090009//9//;/////......./9//9/////
@M05620:45:000000000-G6HP7:1:1101:25473:13240 1:N:0:131
ATCTCTATCTCCTAAAAACCTGTTTAGATTTGGAGATAGACCTTCAGGTTTTTCATCATTTTCTGCATGAATTATACATTGACCACGTTCCAGCGTGGTCAGTTTGCAGCATTCTGTTATTTTGTTTGACAGAGTGTCTTGTTGAGAACATATGTAGGACATGATTTTTTCCTGCAACAGGGAAAATAAAGTATAAGTTTTAAAGATTTATTCTTTAATAAAGGATCTCAAAGCCAGCTTTAGAAAAAGGA
+
ABBBBFFFFFFFGGFGGGGGGGHHHHHFHHHHHFHHHHHHHHHHHHHHHHHGGHHHHHHHHHHHHHHHHFDHHHHHHHHHHHHHHHGHHHHHHHGFGGHHGHHHHHHHHHHHHHHHHHHHHHHHHHHHHHHHHHHHHHHHHHHHHHHHHHHHHHHGHHHHHHHHHHHHHGHHHHHH2GHHHGGHHHGGDGGHHHHHHHHHHHHHHHHHHHHHHHHHHEGHHHHGBGHHGGHHHHHHHGHHHHHEHFGHGGH
@M05620:45:000000000-G6HP7:1:1101:24673:13240 1:N:0:131
ATCTCTATCTCCTAAAAACCTGTTTAGATTTGGAGATAGACCTTCAGGTTTTTCATCATTTTCTGCATGAATTATACATTGACCACGTTCCAGCGTGGTCAGTTTGCAGCATTCTGTTATTTTGTTTGACAGAGTGTCTTGTTGAGAACATATGTAGGACATGATTTTTTCCTGCAACAGGGAAAATAAAGTATAAGTTTTAAAGATTTATTCTTTAATAAAGGATCTCAAAGCCAGCTTTAGAAAAAGGA
+
CDDDDFFFFFFFGGGGGGGGGGHHHHHHHHHHHHHHHHHHHHHHHHHHHHHGGHHHHHHHHHHHIHHHHHHHHHHHHHHHHHHHHHGHHHHHHHGGGGHHHHHHHHHHHHHHHHHHHHHHHHHHHHHHHHHHHHHHHHHHHHHHHHHHHHHHHHHHHHHHHHHHHHHHHGHHHHHHHHHHHGGHHHHHHHHHHHHHHHHHHHHHHHHHHHHHHHHHHHHHHHHHHHHHHHHHHHHHHGHHHHHGHHHHGGH
@M05620:45:000000000-G6HP7:1:1101:23655:13275 1:N:0:131
CATCCTGACCCTGAAGTACCCCGGCTTGATTTCTGACATTAGATCGGAAGAGCACACGTCTGAACTCCAGTCACTCTCGCGCATCTCGTATGCCGTCTTCTGCTTGAAAAAAAAAAAAAAAATACAAACCAAGGCCCCCCTACCGCCCAGAGCCAACAAATAGCAGATACCGCATGTGCTGCTCAGCCTACGCCCGTCCGCCTCCCAGCCTTTCCCCCTGCCATCTATGGCCCTATTTAAATTTCTCTTAT
+
DDDDDFFFFFFFGGGGGGGGGGGGGGGGHHHHHHHGHHHHHHHHHHGGGGHHHHHHHGHHHGHHHHHHHHHHHHHHHHGGGGGFGFHHGGHHHHGGGHGHHHHHHHHHHHHGGGGB<//---.00000<<..<....--:-...-999....;./;::..000000/000;.-;..000000;90/0//0;9-;---..--...:./0;9/09090/;-...0;000000.9../0000000090000000
@M05620:45:000000000-G6HP7:1:1101:13599:13281 1:N:0:131
ATCTCTATCTCCTAAAAACCTGTTTAGATTTGGAGATAGACCTTCAGGTTTTTCATCATTTTCTGCATGAATTATACATTGACCACGTTCCAGCGTGGTCAGTTTGCAGCATTCTGTTATTTTGTTTGACAGAGTGTCTTGTTGAGAACATATGTAGGACATGATTTTTTCCTGCAACAGGGAAAATAAAGTATAAGTTTTAAAGATTTATTCTTTAATAAAGGATCTCAAAGCCAGCTTTAGAAAAAGGA
+
CCCDDFFFFFFFGGGGGGGGGGHHHHHHHHHHHHHHHHHHHHHHHHHHHHHGGHHHHIHHHHIHIHHHHHHHHHHHHHHHHHHHHHGHHHHHHHGGGGHHHHHHHHHHHHHHHHHHHHHHHHHHHHHHHHHHHHHHHHHHHHHHHHHHHHHHHHHHHHHHHHHHHHHHHGHHHHHHHHHHHGGHHHHHHHHHHHHHHHHHHHHHHHHHHHHHHHHHHHHHHHHHHHHHHHHHHHHHHGHHHHHHHHHHGGH
@M05620:45:000000000-G6HP7:1:1101:6032:13284 1:N:0:131
ATCTCTATCTCCTAAAAACCTGTTTAGATTTGGAGATAGACCTTCAGGTTTTTCATCATTTTCTGCATGAATTATACATTGACCACGTTCCAGCGTGGTCAGTTTGCAGCATTCTGTTATTTTGTTTGACAGAGTGTCTTGTTGAGAACATATGTAGGACATGATTTTTTCCTGCAACAGGGAAAATAAAGTATAAGTTTTAAAGATTTATTCTTTAATAAAGGATCTCAAAGCCAGCTTTAGAAAAAGGA
+
BBBBBFFFFFFFGGGGGGGGGGHHHHHHHHHHGHHHHHHHHHHHHHHEHHHGGHHHHHHHGHHHHHHHHHGHHHHHHHHHHHHHHHGHHHHHHHGFGGHHHHHHHHHHHHHHHHHHHHHHHHHHHHHHHHHHHHHHHHHHHHHHFGHHHHHHHHHHHHHHHHHFHHHHHFHHHHHHHHHHHGGHHHHHHHGHHHHHHHHHHHGHHHHHHHHHHHHHHFHHHGHHGHHHHHHHHGHHHGHHHGHHHHHHGGF
@M05620:45:000000000-G6HP7:1:1101:6054:13288 1:N:0:131
ATCTCTATCTCCTAAAAACCTGTTTAGATTTGGAGATAGACCTTCAGGTTTTTCATCATTTTCTGCATGAATTATACATTGACCACGTTCCAGCGTGGTCAGTTTGCAGCATTCTGTTATTTTGTTTGACAGAGTGTCTTGTTGAGAACATATGTAGGACATGATTTTTTCCTGCAACAGGGAAAATAAAGTATAAGTTTTAAAGATTTATTCTTTAATAAAGGATCTCAAAGCCAGCTTTAGAAAAAGGA
+
AABCCFFFFFFFGGGGGGGGGGHHHHHHHHHHGFHHHHHGHHHHHHHHHHHGGHHHHHHHHHHHHHGHHHHHHHHHHHHHHHHHHHGHHHHHHHGGGGHHHHHHHHHHHHHHHHHHHHHHHHHHHHHHHHHHHHHHHHHHHHHHHHHHHHHHHHHHHHHHHHHHHHHHHGHHHHHHHHHHHGGHHHHGGHHHHHHHHHHHHHHHHGHHHHHHHGHHHHHHHGHHHHHHHHHHHGHHHGHHHHHHHHHHGGG
@M05620:45:000000000-G6HP7:1:1101:27722:13289 1:N:0:131
ATCTCTATCTCTAAAAACCTGTTTAGATTTGGAGATAGACCTTCAGGTTTTTCATCATTTTCTGCATGAATTATACATTGACCACGTTCCAGCGTGGTCAGTTTGCAGCATTCTGTTATTTTGTTTGACAGAGTGTCTTGTTGAGAACATATGTAGGACATGATTTTTTCCTGCAACAGGGAAAATAAAGTATAAGTTTTAAAGATTTATTCTTTAATAAAGGATCTCAAAGCCAGCTTTAGAAAAAGGAA
+
CCCDCFFFFFFFGGGGGGGGGGHHDGHHHHHHHFGHHHHHHHHHHHHHHHGGHHHHHHHHHIHIHIHHHHHHHHHHHHHHHHHHHGHHHH5GHGGGGHHGHHHHHHHHHHHHHHHHHHHHHHEGHHHHHFHHHHHHHHHHHHHHHHGHHHHHHHHHHHHHHHHHHHHHGHHHHHHHHHHHGGHHHHHHHHHHHGHHHHHHGHHHGHHHHHHHHHHGFGFHHHGHHHHHHHHHHHHHGHHHFHBGHHGGGHH
@M05620:45:000000000-G6HP7:1:1101:8632:13295 1:N:0:131
ATCTCTATCTCCTAAAAACCTGTTTAGATTTGGAGATAGACCTTCAGGTTTTTCATCATTTTCTGCATGAATTATACATTGACCACGTTCCAGCGTGGTCAGTTTGCAGCATTCTGTTATTTTGTTTGACAGAGTGTCTTGTTGAGAACATATGTAGGACATGATTTTTTCCTGCAACAGGGAAAATAAAGTATAAGTTTTAAAGATTTATTCTTTAATAAAGGATCTCAAAGCCAGCTTTAGAAAAAGGA
+
BCCCCFFFFFFFGGGGGGGGGGHHHHHHHHHHHHHHHHHHGHHHHHHHHHHGGHGHHGHHHHHHHHHHHGHHHGHGHHHHHHHHFHGHHHHHHHGGGGHHHHHHHHHHHHHHHHHHHHHHHHHHHHHHHHGHHHHHHHHHHHHHHHHFFFHHHHHHHHHHHHHHHHHHHGHHHHGHHHHHHGGEFFHGHGHHHHGFHFGHHHEFHGHHHHHHHHHHHHHHHGHGHHHHHFHGHHHFHGGHHHHHGGHGGGF
@M05620:45:000000000-G6HP7:1:1101:27740:13302 1:N:0:131
ATCTCTATCTCTAAAAACCTGTTTAGATTTGGAGATAGACCTTCAGGTTTTTCATCATTTTCTGCATGAATTATACATTGACCACGTTCCCGCGTGGTCAGTTTGCAGCATTCTGTTATTTTGTTTGACAGAGTGTCTTGTTGAGAACATATGTAGGACATGATTTTTTCCTGCAACAGGGAAAATAAAGTATCAGTTTTAAAGATTTATTCTTTAATAAAGGATCTCAAAGCCAGCTTTAGCAAAAGGAA
+
1AAAAFBFFFFFGGBGBEGGGGHH3D1FGHFH10AFFHDHHHHHFHFHFGGGHFHHGHHHHHHHFFFGF1FGDHEGFHHE1FGHHGHHHHFEEEEGEFGHGHGHHHHHHHHHHHHHHHHHHHHFHHHBG1F0>FGFFFHGHHH2GCGHGGFGD>2B1GHFGHFFHHHHGHHG<GF1GCGFFF0CGHHFFG=FG1>FDGHF11>GGHGH0GGHHHGB=DD0DDGBFHHHEGHGGHGFEHHH0;0::9BB.9B
@M05620:45:000000000-G6HP7:1:1101:19097:13307 1:N:0:131
CATCCTGACCCTGAAGTACCCCGGCTTGATTTCTGACATTAGATCGGAAGAGCACACGTCTGAACTCCAGTCACTCTCGCGCATCTCGTATGCCGTCTTCTGCTTGAAAAAAAAAAAAAAAACTAAACTTATATATTTTTTCTCTTACCCCAATCAACATTTCCGACACTTTGTATACCTTCATCCTTCCTATTCCATACTTCTTTTATCATCGACTTTCTTCTTCTCACAAATTCACTCCTTTCCACCCC
+
CCCCCFFFFFFFGGGGGGGGGGGGGGGGHHHHHHHHHHHHHHHHHHGGGGHHHHHHHGHHHGHHHHHHHHHHHHHHHHGGGGGGGHHHGGHHHHGGGFGHHHHHHHHH3FFEGGGD</<-<-.00<000000=00=00<:-:000000/:...//00/0/00;0..;-90;00;000000000000909/900:09000/00:0:000990000/-..000:00B0;B0000.0000000:;0000009.-
@M05620:45:000000000-G6HP7:1:1101:8644:13309 1:N:0:131
ATCTCTATCTCCTAAAAACCTGTTTAGATTTGGAGATAGACCTTCAGGTTTTTCATCATTTTCTGCATGAATTATACATTGACCACGTTCCAGCGTGGTCAGTTTGCAGCATTCTGTTATTTTGTTTGACAGAGTGTCTTGTTGAGAACATATGTAGGACATGATTTTTTCCTGCAACAGGGAAAATAAAGTATAAGTTTTAAAGATTTATTCTTTAATAAAGGATCTCAAAGCCAGCTTTAGAAAAAGGA
+
AAABBFFFFFFFGFFGGFEFGGGHHHHHHHHHHGHHHHHGHHHHHHHGHHHGGHHHHFHHHHHHHHHHHGHHHGHHHFHHHFGHBGGHHHHFHHGFGGGHDGGHGHHFHHFGHHHHHHHHHHHHGHHHFFFHHHGGHGHHFHGHGHHGGFHFHHGFHHGHFHHHHHHHHGHHHHGFGGFHHFFFFHHHFFHGHHHBGGHHHGFFHHHHGFHHHGHHGGHGFFFGGHHHGBFFHH.CGGHHHHHFFFGFDFF
@M05620:45:000000000-G6HP7:1:1101:8623:13315 1:N:0:131
ATCTCTATCTCCTAAAAACCTGTTTAGATTTGGAGATAGACCTTCAGGTTTTTCATCATTTTCTGCATGAATTATACATTGACCACGTTCCAGCGTGGTCAGTTTGCAGCATTCTGTTATTTTGTTTGACAGAGTGTCTTGTTGAGAACATATGTAGGACATGATTTTTTCCTGCAACAGGGAAAATAAAGTATAAGTTTTAAAGATTTATTCTTTAATAAAGGATCTCAAAGCCAGCTTTAGAAAAAGGA
+
CCCCCFFFFFFFGGGGGGGGGGHHHHHHHHHHHHHHHHHHHHHHHHHHHHHGGHHHHHHHHHHHHHHHHHHHHHHHHHHHHHHHHHGHHHHHHHGGGGHHHHHHHHHGHHHHHHHHHHHHHHHHHHHHGHHHHHHHHHHHHHHHHHHHHHHHHHHHHHHHHHHHHHHHHGHHHHHHGHHHHGGHHHHHGHHHHHHHHGHHHHGHHHHHHHHHHHHHHHHHHHHHHHHHHGHHHGHHHGHHHHHHHHHHGGF
@M05620:45:000000000-G6HP7:1:1101:6734:13404 1:N:0:131
ATCTCTATCTCCTAAAAACCTGTTTAGATTTGGAGATAGACCTTCAGGTTTTTCATCATTTTCTGCATGAATTATACATTGACCACGTTCCAGCGTGGTCAGTTTGCAGCATTCTGTTATTTTGTTTGACAGAGTGTCTTGTTGAGAACATATGTAGGACATGATTTTTTCCTGCAACAGGGAAAATAAAGTATAAGTTTTAAAGATTTATTCTTTAATAAAGGATCTCAAAGCCAGCTTTAGAAAAAGGA
+
CCCCCFFFFFFFGGGGGGGGGGHHHHHHHHHHHHHHHHHHHHHHHHHHHHHGGHHHHIHHHHHHHHHHHHHHHHHHHHHHHHHHHHGHHHHHHHGFGGHHHHHHHHHHHHHHHHHHHHHHHHHHHHHHHHHHHHHHHHHHHHHHHHHHHHHHHHHHHHHHHHHHHHHHHGHHHHHHHHHHHGGHHHHHHHHHHHHHHHHHHHHHHHHHHHHHHHHHHHHHHHHHHHHHHHHHHHHHHGHHHHHHHHHHGGH
@M05620:45:000000000-G6HP7:1:1101:3471:13406 1:N:0:131
CATCCTGACCCTGAAGTACCCCGGCTTGATTTCTGACATTAGATCGGCAGAGCACACGTCTGAACTCCAGTCACTCTCGCGCATCTCGTATGCCGTCTTCTGCTTGAAGAAAAAACCAAGGCTGCTGACCGAGTCCCCCCTGAACCCCAAGGCCAACAGAGAGAAGATGACTCAGGTGAGGCTCGGCCGCCGCCCATGCTCCTCCCGTCCTTTCCCACGTCATTTTCTTCCCCTCTTGATTTCTAACATTA
+
AAAAAFFFFFFFGGGGGGGGGGC00EAE01FGF222D1F2F112AA///AFCAGHH0EFGFCGECFHB1G21@F2GFHA/EE//>110?EH021/?>FF2B1F11B0G1>F00B///</0/<<0?1@FC@<C/?0??/CCG.01<.<CC..=<CHAAE/://.:///00::000;/9/;.9..;--.;A-----9-9;BBBFFFFE--;A-9:B///--;;-;////9/9BF---9;9//BBFF/;B/BF/
@M05620:45:000000000-G6HP7:1:1101:5393:13408 1:N:0:131
TACCTGTACTGGGGAAGCAATCGCCATTCCTACCCTAAAGATCGGAAGAGCACACGTCTGAACTCCAGTCACTCTCGCGCATCTCGTATGCCGTCTTCTGCTTGAAAAAAAAAAAAAAAAAGAAAAAGCAGTGCAAAAAAACGTTACTATACATGTAAGAGACCAGAAGATATATCTTGTAAGGGTGCGCAGTATGGCAGTGTCATCACGCGAGGAGCGGCGAAGGGAACCGATATAAACGTATGCGTTTT
+
CDCDEFFFFFFFGGFGGGGGGGGGGGGHHHHHHHHHHHHHHHHHGGGGHHHGHFHGHHHFFGHHHHHFGHHHHHHHGGGGGGGHHHFGHHHHGGGHFGHHGHHHHHHHFGGGGC><</<--.<./<...0<1011:1/.--.-.<C.11111111<11110//.<.A:001111111:111110<...<---.111/.<.:01111110..-----9.-------......-----1110...</1.9<-9
@M05620:45:000000000-G6HP7:1:1101:18368:13425 1:N:0:131
CATCCTGACCCTGAAGTACCCCGGCTTGATTTCTGACATTAGATCGGAAGAGCACACGTCTGAACTCCAGTCACTCTCGCGCATCTCGTATGCCGTCTTCTGCTTGAAAAAAAAAAACAAAAATGATCTCTCCTGTCAATTACCTCGCTCCGCCCCCCCTTACTCACACCCTCCTCTACTACGTCCCTCTTATCCCTCCCCTACCTATCCGCGCCCTCCCTCTTGCTCACCTCTGTCTCCCTCCTCCCCCC
+
CDDCDFFFFFFFGGGGGGGGGGGGGGGGHHHHHHHHHHHHHHHHHHGGGGHHHHHHHGHHHGHHHHHHHHHHHHHHHHGGGGGGGHHHGGHHHHGGGHGHHHHHHHHHHHHGGGGG@<//0?/01?11111101111111111111.-......:-----.00000:009.9..//000000.<...<//0000000/.../...0000/..-<9@=..9<//0<<0000.0.00000:0://.///...-
@M05620:45:000000000-G6HP7:1:1101:2235:13454 1:N:0:131
ATCTCTATCTCCTAAAAACCTGTTTAGATTTGGAGATAGACCTTCAGGTTTTTCATCATTTTCTGCATGAATTATACATTGACCACGTTCCAGCGTGGTCAGTTTGCAGCATTCTGTTATTTTGTTTGACAGAGTGTCTTGTTGAGAACATATGTAGGACATGATTTTTTCCTGCAACAGGGAAAATAAAGTATAAGTTTTAAAGATTTATTCTTTAATAAAGGATCTCAAAGCCAGCTTTAGAAAAAGGA
+
BCCCCFFFFFFFGGGGGGGGGGHHHHHHHHHHHHHHHHHHHHHHHHHHHHHGGHHHHHHHHHHHIHHHHHHHHHHHHHHHHHHHHHGHHHHHHHGGGGHHHHHHHHHHHHHHHHHHHHHHHHHHHHHHHHHHHHHHHHHHHHHHHHHHHHHHHHHHHHHHHHHHHHHHHGHHHHHHHHHHHGGHHHHHHHHHHHHHHGHHHHHHHHHHHHHHHHHHHGHHHHHHHHHHHHHHHHHHHGHHHHHGHHHHGGH
@M05620:45:000000000-G6HP7:1:1101:22333:13456 1:N:0:131
CATCCTGACCCTGAAGTACCCCGGCTTGATTTCTGACATTAGATCGGAAGAGCACACGTCTGAACTCCAGTCACTCTCGCGCATCTCGTATGCCGTCTTCTGCTTGAAAAAAAAAAAAAAAACAAAAATAAAACTAATAATATATTCCTCTACTCCCAAATCCTATCTGCATAAACCCCACATCACTTGTTAACACTAGCACCTCTAATCAACTGACATTCAAAGAATGATCCGTCTGTCCTACCCAGCAT
+
CDDDDFFFFFFFGGGGGGGGGGGGGGGGHHHHHHHHHHHHHHHHHHGGGGHHHHHHHGHHHGHHHHHHHHHHHHHHHGGGGGGGGHHHGGHHHHGGGHGHHHHHHHHHHHGGGGGDA/<<><...<<..<00000000000:00000:00000000.//.00000000000000<0/9<...000<<00<0000000/0/00./.<000<00/0/0000:00000/.00:000.....000000..0.:/0
@M05620:45:000000000-G6HP7:1:1101:7633:13456 1:N:0:131
AAACCAGAAGACATGAGGTCAGCTAGATCGGAAGAGCACACGTCTGAACTCCAGTCACTCTCGCGCATCTCGTATGCCGTCTTCTGCTTGAAAAAAAAAACAAAAAGGTACGAAATAACGAAATGAATCTGTCAAAAAATAAATCCTCCTCCGTTGTACACATCACAACAACATTCCCGTAACCCCACTCCATACGTCAGACCCTCATACGACCAACCACCCTTCCTAGCCCTTGCCTAACCAGCCCGATC
+
CDCDDCCFFFFFGGGGGGGGGGHHHHHHHHGGGGHHHHHHHGHHHGGHHHHHHHHHHHHHHHGGGGGEEGHHFFHHHHGGGHGHFHHHHHHHHHHGGCEE//?00//?233/////22>/////1111111111111.<01<>11100////..<..0000000<:0:...::/0<00..-..0.9;..//000/:0...:0.9/..:00...--........///0000/////0000:/.0..;.----
@M05620:45:000000000-G6HP7:1:1101:4830:13468 1:N:0:131
CATCCTGACCCTGAAGTACCCCATTGAGCATGGCATCGTCACCAACTGGGACGACATGGAGAAGATCTGGCACCACACCTTCTACAACGAGCTGCGCGTGGCCCCGGAGGAGCACCCAGTGCTGCTGACCGAGGCCCCCCTGAACCCCAAGGCCAACAGAGAGAAGATGACTCAGGTGAGGCTCGGCCGACGCCCGTGCTCCTCCCGTCCTTTCCCCAGTCATTTTCTGCCCGGCTTGATTTCTGACATTA
+
CCCCCFFFFFFFGGGGGGGGGGGHHHHHHHHHHGHHHGHHHGHHHGHHHHHHGGGGGHHHHHHHHHHHHHHHHGHHHGGHHHHHHHHHGGGGGHHGGGGGGGHHGGGGGGGGHHHHGGHHHHHHHHHHGHGGGGGGGGGGGGHHHHGGGGHGHHGGGGGGGGGGGGGGGGGGGGGGGGGGGGFGFFFFFFFFFFFFFDFFFFFFFFFEFFFFFFFFFFFBFFFFFFFFFFFFFFFFFFAFFFFFF:F9BF0
@M05620:45:000000000-G6HP7:1:1101:2246:13468 1:N:0:131
ATCTCTATCTCCTAAAAACCTGTTTAGATTTGGAGATAGACCTTCAGGTTTTTCATCATTTTCTGCATGAATTATACATTGACCACGTTCCAGCGTGGTCAGTTTGCAGCATTCTGTTATTTTGTTTGACAGAGTGTCTTGTTGAGAACATATGTAGGACATGATTTTTTCCTGCAACAGGGAAAATAAAGTATAAGTTTTAAAGATTTATTCTTTAATAAAGGATCTCAAAGCCAGCTTTAGAAAAAGGA
+
BBBBBFFFFFFFGGFGFGGGGGHHHHFHHHHHHHHHHGHHHHHHHGGHHHHGGHHHHHHHHHHHEHHHHFGHHFHFHFHHFHHHGHDHHHHHDGEFDEHGFFHHHHHHHHHHHHHGHHHHHHHHHHHHHHHHHFHHHHHHHHHHHHHHHHHHHHHHHEHHHHHHHHHHGGHHHBHHFHHHHFFHCHGHGHHHHHFHGGHGHGFFFHHHHHHHHHHHHHHGGFDDHHHHHFHGHHHHHEHHHFFHHHGH.;G
@M05620:45:000000000-G6HP7:1:1101:9401:13470 1:N:0:131
ATCTCTATCTCCTAAAAACCTGTTTAGATTTGGAGATAGACCTTCAGGTTTTTCATCATTTTCTGCATGAATTATACATTGACCACGTTCCAGCGTGGCCAGTTTGCAGCATTCTGTTATTTTGTTTGACAGAGTGTCTTGTTGAGAACATATGTAGGACATGATTTTTTCCTGCAACAGGGAAAATAAAGTATAAGTTTTAAAGATTTATTCTTTAATAAAGGATCTCAAAGCCAGCTTTAGAAAAAGGA
+
BBBCCFFFFFFFGGGGGGGGGGHHHHHHHHHHHGGHHHHHHHHHHHHHHHHGGHHHHHHHGHHHHHHHHHHHHHHHHHHHHHHHGHGGHHHHHHGGGGGHHHHHHHHHHHHHHHHHHHHHHHHHHHHHHHHHHHGHHHHHHHHHHHHHHHHHHHHHHHHHHGHHHHHHHGHHHHGHHHHHHGGHHHHHHHHHHHHHHGGHHHHHHHHHHHHHHHHHHHHHHHHHHHHHHGHHHHHHHGHHHHHHHGHHGGF
@M05620:45:000000000-G6HP7:1:1101:4855:13471 1:N:0:131
CATCCTGACCCTGAAGTACCCCATTGAGCATGGCATCGTCACCAACTGGGACGACATGGAGAAGATCTGGCACCACACCTTCTACAACGAGCTGCGCGTGGCCCCGGAGGAGCACCCAGTGCTGCTGACCGAGGCCCCCCTGAACCCCAAGGCCAACAGAGAGAAGATGACTCAGGTGAGGCTCGGCCGACGCCCGTGCTCCTCCCGTCCTTTCCCCAGTCATTTTCTGCCCGGCTTGATTTCTGCCATTA
+
AAABBFFFFFFFGGG4FFGGGGGHHFGHHHHHHHHHHGHHHGHHHGHHGHHHCGGGGHGHHHHFFHHHHHHHHGHHGGGHHHHGHHHHGGGGGHHGGGFGGEHHGGGGGGGGHHHHGGHHHGHHHHHHHHGGGGGGGGGGGFHHHHGGGGHGHHGGGGGGGGFEGFFGFFGGGGFGGGGGGGGGFFFFFFAFBFFFFFFFFFFFFF.ADF?FFFFFFEDFFBFFFFFFFFFFADCFFFAFFFFF//;9FF/
@M05620:45:000000000-G6HP7:1:1101:12103:13477 1:N:0:131
CATCCTGACCCTGAAGTACCCCGGCTTGATTTCTGACATTAGATCGGAAGAGCACACGTCTGAACTCCAGTCACTCTCGCGCATCTCGTATGCCGTCTTCTGCTTGAAAAAAAAAATTATTTTTATTCCCATACCCTCTTCTTTCTAACCTCTGTCTTACCTGCTTTTTTCCTGCCCCCTGGCCAATACCTTCTAATTTTTCACGCTTTATTCTTTAATCCATGCTCTCCACTCCAGCTTTCTAACCCTTC
+
BBABBFFBFFFFGGGGGGGGGGGGGGGGHHHHHHHHHHHHGFFHHHGAFGGHGHHHHGHHHEFDFFHFHFGHFHHHFHEEFGE>E3FGGEFHGHGGGHGHFFBGHHCFDGHEG?@<02222>?1/1111<110001?.0>11=11111<0FFF>GG000=/<<./D<<DCCFC0C..E--..../.90900;/;0000;FF/00;.99;0;;;;BF/;B/999/:BBBFB/.:BF//;/9;///9/..99B
@M05620:45:000000000-G6HP7:1:1101:9406:13488 1:N:0:131
ATCTCTATCTCCTAAAAACCTGTTTAGATTTGGAGATAGACCTTCAGGTTTTTCATCATTTTCTGCATGAATTATACATTGACCACGTTCCAGCGTGGCCAGTTTGCAGCATTCTGTTATTTTGTTTGACAGAGTGTCTTGTTGAGAACATATGTAGGACATGATTTTTTCCTGCAACAGGGAAAATAAAGTATAAGTTTTAAAGATTTATTCTTTAATAAAGGATCTCAAAGCCAGCTTTAGAAAAAGGA
+
CCCDDFFFFFFFGGGGGGGGGGHHHHHHHGHHHHHHHHHHHHHHHHHHHHGGGHHHHHHHHHHHHHHHHHHHHHHHHHHHHHHHHHGHHHHHHHGGGGGHHHHHHHHHHHHHHHHHHHHHHHHHHHHHHHHHHHHHHHHHHHHHHHHHHHHHHHHHHHHHHHHHHHHHHGHHHHHHHHHHHGGHHHHHHHHHHHHHHFGHHHHHHHHHHHHHHHHHHHHHHHHHHHHHHHHHHHHHHGHHHHHGHHHHGGF
@M05620:45:000000000-G6HP7:1:1101:27217:13490 1:N:0:131
ATCTCTATCTCCTAAAAACCTGTTTAGATTTGGAGATAGACCTTCAGGTTTTTCATCATTTTCTGCATGAATTATACATTGACCACGTTCCAGCGTGGTCAGTTTGCAGCATTCTGTTATTTTGTTTGACAGAGTGTCTTGTTGAGAACATATGTAGGACATGATTTTTTCCTGCAACAGGGAAAATAAAGTATAAGTTTTAAAGATTTATTCTTTAATAAAGGATCTCAAAGCCAGCTTTAGAAAAAGGA
+
CCCDCFFFFFFFGGGGGGGGGGHHHHHHHHHHHHHHHHHHHHHHHHHHHHHGGHHHHHHHHIHHHHHHHHHHHHHHHHHHHHHHHHGHHHHHHGGGGGHHHHHHHHHHHHHHHHHHHHHHHHHHHHHHHHHHHHHHHHHHHHHHHHHHHHHHHHHHHHHHHHHHHHHHHGHHHHHHHHGHHGGHHHHHHHHHHHHHHHHHHHHHHHHHHHHHHHHHHHHHHHHHHHHHHHHGHHHHHGHHHHGHHHHHGGH
@M05620:45:000000000-G6HP7:1:1101:26606:13490 1:N:0:131
ATCTCTATCTCCTAAAAACCTGTTTAGATTTGGAGATAGACCTTCAGGTTTTTCATCATTTTCTGCATGAATTATACATTGACCACGTTCCAGCGTGGTCAGTTTGCAGCATTCTGTTATTTTGTTTGACAGAGTGTCTTGTTGAGAACATATGTAGGACATGATTTTTTCCTGCAACAGGGAAAATAAAGTATAAGTTTTAAAGATTTATTCTTTAATAAAGGATCTCAAAGCCAGCTTTAGAAAAAGGA
+
[truncated: 7,777,714 more chars]
