# Supplementary material for: Fast but not furious: a streamlined selection method for genome-edited cells
Source: Life Sci Alliance. 2021 Apr 26;4(6):e202101051. doi: 10.26508/lsa.202101051 (PMC8127327; doi:10.26508/lsa.202101051)
Supplement: Supplementary file 1 [file LSA-2021-01051_Supplemental_Data_1.zip › SANGER and Deep Sequencing/AFP/132_S132_L001_R1_001.fastq]

@M05620:45:000000000-G6HP7:1:1101:16423:1776 1:N:0:132
ATCTCTATCTCCTAAAAACCTGTTTAGATTTGGAGATAGACCTTCAGGTTTTTCATCATTTTCTGCATGAATTATACATTGACCACGTTCCAGCGTGGTCAGTTTGCAGCATTCTGTTATTTTGTTTGACAGAGTGTCTTGTTGAGAACATATGTAGGACATGATTTTTTCCTGCAACAGGGAAAATAAAGTATAAGTTTTAAAGATTTATTCTTTAATAAAGGATCTCAAAGCCAGCTTTAGAAAAAGGA
+
3>>ABFFFFFFFGGGGGFGGFGHHHHHHHHHHHFHHHHHBGGHHHHHHHHHGGHHHHHHHHHHHHHFGHFFGHHHHHHHHHHHHHHGHHHHHHHGGGGHHHHHHHHHHHHHHHHHHHHGHHHHHHHHHGHHHHHHHHHHHHHHHBGHHGHHHHHHHHHHHHHHGHHHHHGHHHHHHGGFHHG/GGHFFGGGGHHGHGGHHHHFBGGGHHHHHHHHHHHGGDFHHEGHHHGHFHHFHGGHHHFHB;CGFGGC
@M05620:45:000000000-G6HP7:1:1101:16926:1776 1:N:0:132
ATCTCTATCTCCTAAAAACCTGTTTAGATTTGGAGATAGACCTTCAGGTTTTTCATCATTTTCTGCATGAATTATACATTGACCACGTTCCAGCGTGGTCAGTTTGCAGCATTCTGTTATTTTGTTTGACAGAGTGTCTTGTTGAGAACATATGTAGGACATGATTTTTTCCTGCAACAGGGAAAATAAAGTATAAGTTTTAAAGATTTATTCTTTAATAAAGGATCTCAAAGCCAGCTTTAGAAAAAGGA
+
3>>ABFFFFFFFGFGGGGGGGGHHHCGHHHHHHFHFHGHFHHHHHHHHHHHGGHHHHHHHHHHHHGFGHFGHHHHHHHHHHGHHHHGHHHHHHHGGGGHHFHHHHHHHHHHHHHHHHHHHHHHHHHHHHHHHFHHHHHHHHHHHEHHGGHHHHHHHHHHGHHHFHHHHHGHHHHHHHHGFHGGHGEFDFGGHHHHHHHHHHHHGHGGHHHHHHHHHHHGDGFHHHHHHHHHHHHGHHGHHHHFB:CGGGGG
@M05620:45:000000000-G6HP7:1:1101:16933:1792 1:N:0:132
ATCTCTATCTCCTAAAAACCTGTTTAGATTTGGAGATAGACCTTCAGGTTTTTCATCATTTTCTGCATGAATTATACATTGACCACGTTCCAGCGTGGTCAGTTTGCAGCATTCTGTTATTTTGTTTGACAGAGTGTCTTGTTGAGAACATATGTAGGACATGATTTTTTCCTGCAACAGGGAAAATAAAGTATAAGTTTTAAAGATTTATTCTTTAATAAAGGATCTCAAAGCCAGCTTTAGAAAAAGGA
+
3>ABCFFFFFFFGGGGGGGGGGHHHHHHHHHHHHHHHHHHHHHHHHHHHHHGGHHHHHHHHHHHHGHHHHHHHHHHHHHHHHHHHHGHHHHHHHGGGGHHHHHHHHHHHHHHHHHHHHHHHHHHHHHHHHHHGHHHHHHHHHHHHHHHHHHHHHHHHHHHHHHHHHHHHGHHHHHHHHHHHGGHHHGHGHHHHHHHHHHHHHHHHHHHHHHHHHHHHHHHHHHHHHHHHHHHHHHHHGHHHHHEGFHHGGG
@M05620:45:000000000-G6HP7:1:1101:13579:1899 1:N:0:132
ATCTCTATCTCCTAAAAACCTGTTTAGATTTGGAGATAGACCTTCAGGTTTTTCATCATTTTCTGCATGAATTATACATTGACCACGTTCCAGCGTGGTCAGTTTGCAGCATTCTGTTATTTTGTTTGACAGAGTGTCTTGTTGAGAACATATGTAGGACATGATTTTTTCCTGCAACAGGGAAAATAAAGTATAAGTTTTAAAGATTTATTCTTTAATAAAGGATCTCAAAGCCAGCTTTAGAAAAAGGA
+
3AAABFFFFFFFGGGGGGGGGGHHHHHHHHHHHHHHHHHHHHHHHHHHHHHGGHHHHGHHHHHHHHHHHFHHHHHHHHHHHGHHHHGHHHHHHHGGGGHHHHHHHHHHHHHHHHHHHHHHHHHHHHHHHHHHHHHHHHHHHHHHDGHGHHHHHHHHHHHHHHHHHHHHHGHHHHGHHHHHHGGGHHGFHFHHHHHFGFGHHHFGHGHHHHHHHHHHHHHHGFGHHHHHHGHGHHHHHGHHHHHGGHGHGGG
@M05620:45:000000000-G6HP7:1:1101:13579:1919 1:N:0:132
TTCTCTATCTCCTAAAAACCTGTTTAGATTTGGAGATAGACCTTCAGGTTTTTCATCATTTTCTGCATGAATTATACATTGACCACGTTCCAGCGTGGTCAGTTTGCAGCATTCTGTTATTTTGTTTGACAGAGTGTCTTGTTGAGAACATATGTAGGACATGATTTTTTCCTGCAACAGGGAAAATAAAGTATAAGTTTTAAAGATTTATTCTTTAATAAAGGATCTCAAAGCCAGCTTTAGAAAAAGGA
+
3>>AAFFFFFFFGGGGGGGGGGHHHHHHHHHGGHHHHHHGHHHHHHHGHHHGGHHHHGHHHHHGHHGHHHHHHHHGHBHHHHHHHHGGHHHHEHGGGGHHHHHHEGHHHHFHHHHHHHHHHHHHHHHHHHHHHHFGHGHHHGHHHHHGHHHHHHHHHHHHGHHHHHHHHGHGHHHHFHHHHGGFFHHFHHHGGHHHHGHHHHHGHHHHHHHHHGHHHFHGHFGHHHHHHHHHHHHHHGHHHHHGHHHHGGG
@M05620:45:000000000-G6HP7:1:1101:12620:1936 1:N:0:132
ATCTCTATCTCCTAAAAACCTGTTTAGATTTGGAGATAGACCTTCAGGTTTTTCATCATTTTCTGCATGAATTATACATTGACCACGTTCCAGCGTGGTCAGTTTGCAGCATTCTGTTATTTTGTTTGACAGAGTGTCTTGTTGAGAACATATGTAGGACATGATTTTTTCCTGCAACAGGGAAAATAAAGTATAAGTTTTAAAGATTTATTCTTTAATAAAGGATCTCAAAGCCAGCTTTAGAAAAAGGA
+
3>AAAFFFFFFFGGGGGGGGFGFGHFGGFHHHH4FFGHHFFHFHFHHHHHHGGHHHGHHHHHHHHGFGHHFHHHHHFHHHHGHHHHFFHGHHHFGFGGHHHHHHHH@FGFHHHHHHHHHHHHHHHHHHGHHHHHFGHFHHHHGH?FFGHGHHHHHHHHFGHGHGHHHHGGHHHHHFFHFFHGEFHGFGGHHHHHGHFFGHHHFGGGHHHHGHHHHHHHHGGHHHGHBGDGGGG<CGCEHHHCC:;CGHEGC
@M05620:45:000000000-G6HP7:1:1101:16560:2058 1:N:0:132
CATCCTGACCCTGAAGTACCCCGGCTTGATTTCTGACATTAGATCGGAAGAGCACACGTCTGAACTCCAGTCACTCTCGCGCATCTCGTATGCCGTCTTCTGCTTGAAAAAAAAAAAAAGTCAACTTGGGGGCTTTCTTTGTGTACATAACGAGCAACCTTAAAAAATCATTTTTTAACTAATTCCTGCTGAGTCATTCTTGAGTTTTTAGCCGCCTTGCTTCTTCTCACCAACTCTCTCCTCTCATGCCC
+
BCCCCFFFFFFFGGGGGGGGGGGGGGGGHHHHHHHHHHHHHHHHHHGGGGHHHHHHHGHHHGFHHGHHHHHHHHHHHHGGGGGFGFHHGGHHHGGEEHGFHHHHHHHHHHHGGDG<////>1>1>111<>--@<./<GFG0C:/000000:...--/.;F00;90;-.;00CB0F-.;000::B//:/9B//.///////:///9BFFEE//;.-;A./9B/;BFE////:/..//;BF/;/9:////://
@M05620:45:000000000-G6HP7:1:1101:15611:2071 1:N:0:132
ATCTCTATCTCCTAAAAACCTGTTTAGATTTGGAGATAGACCTTCAGGTTTTTCATCATTTTCTGCATGAATTATACATTGACCACGTTCCAGCGTGGTCAGTTTGCAGCATTCTGTTATTTTGTTTGACAGAGTGTCTTGTTGAGAACATATGTAGGACATGATTTTTTCCTGCAACAGGGAAAATAAAGTATAAGTTTTAAAGATTTATTCTTTAATAAAGGATCTCAAAGCCAGCTTTAGAAAAAGGA
+
CCCCCFFFFFFFGGGGGGGGGGHHHHHHHHHHHHHHHHHHHHHHHHHHHHHGGHHHHHHHHHHHHHHHHHHHHHHHHHHHHHHHHHGHHHHHHHGFGGHHHHHHHHHHHHHHHHHHHHHHHHHHHHHHGHHHHHHHHHHHHHHHHHHHHHHHHHHHHHHHHHHHHHHHHGHHHHHHHHHHHGGHHHHHHHHHHHGHHGHHHHHHHHHHHHHHHHHHHGHHHHHHHHHHHHHHHHHHHGHHHHHFGHHHGGH
@M05620:45:000000000-G6HP7:1:1101:15529:2098 1:N:0:132
ATCTCTATCTCCTAAAAACCTGTTTAGATTTGGAGATAGACCTTCAGGTTTTTCATCATTTTCTGCATGAATTATACATTGACCACGTTCCAGCGTGGTCAGTTTGCAGCATTCTGTTATTTTGTTTGACAGAGTGTCTTGTTGAGAACATATGTAGGACATGATTTTTTCCTGCAACAGGGAAAATAAAGTATAAGTTTTAAAGATTTATTCTTTAATAAAGGATCTCAAAGCCAGCTTTAGAAAAAGGA
+
AAAABFFFFFFFGGGGGGGGGFFHHHHHHGFHHHHHHHGHHHHHHHGGGHHGGHHHHFGHHHHHHHHHHHHHHHHGHHHHHHGHHHGHHHHGHHGFGGHHHHHHHHHHHHHHHHHHHHFHHHHHHHHHGGHHGHHHHHHHHHHHGFEGHHHFGHHDGHGHHHGHHHHHHGGHHHHHHHA@FFFHHFFDB?FGHHHHGFGHHHGGHGHHHHHHHHHHHHHFFHGHHHHHHFFFHGGHHGHHHGHB00CCFGB
@M05620:45:000000000-G6HP7:1:1101:15511:2103 1:N:0:132
ATCTCTATCTCCTAAAAACCTGTTTAGATTTGGAGATAGACCTTCAGGTTTTTCATCATTTTCTGCATGAATTATACATTGACCACGTTCCAGCGTGGTCAGTTTGCAGCATTCTGTTATTTTGTTTGACAGAGTGTCTTGTTGAGAACATATGTAGGACATGATTTTTTCCTGCAACAGGGAAAATAAAGTATAAGTTTTAAAGATTTATTCTTTAATAAAGGATCTCAAAGCCAGCTTTAGAAAAAGGA
+
CDCCCFFFFFFFGGGGGGGGGGHHHHHHHHHHHHHHHHHHHHHHHHHHHHHGGHHHHHHHHHHHHHHHHHHHHHHHHHHHHHHHHHGHHHFHHHGGGGHHHHHHHHHHHHHHHHHHHHHHHHHHHHHHHHHHHHHHHHHHHHHHHHHHHHHHHHHHHHHHHHHGHHHHHGHHHHHHHHHHHGGGHHHHFFGHHHHHHGGHHHHHHHHHHHHHHHHHHGHHGDGHHHHHGHHHHHHHHGHHHHHHHHHHGGC
@M05620:45:000000000-G6HP7:1:1101:15517:2120 1:N:0:132
ATCTCTATCTCCTAAAAACCTGTTTAGATTTGGAGATAGACCTTCAGGTTTTTCATCATTTTCTGCATGAATTATACATTGACCACGTTCCAGCGTGGTCAGTTTGCAGCATTCTGTTATTTTGTTTGACAGAGTGTCTTGTTGAGAACATATGTAGGACATGATTTTTTCCTGCAACAGGGAAAATAAAGTATAAGTTTTAAAGATTTATTCTTTAATAAAGGATCTCAAAGCCAGCTTTAGAAAAAGGA
+
CCCCCFFFFFFFGGGGGGGGGGHHHHHHHHHHHHHHHHHHHHHHHHHHHHHGGHHHHHHHHHHIHHHHHHHHHHHHHHHHHHHHHHGHHHHHHHGGGGHHHHHHHHHGHHHHHHHHHHHHHHHHHHHHHHHHHHHHHHHHHHHHHHHHHHHHHHHHHHHHHHHHHHHHHGHHHHHHHHHHHGGHHHHHHHHHHHHHHHHHHGHHHHHHHHHHHHHHHHHHHHHHHHHHHHHGHHHHHGHHHHHEGHHGGGG
@M05620:45:000000000-G6HP7:1:1101:12750:2163 1:N:0:132
CATCCTGACCCTGAAGTACCCCGGCTTGATTTCTGACATTAGATCGGAAGAGCACACGTCTGAACTCCAGTCACTCTCGCGCATCTCGTATGCCGTCTTCTGCTTGAAAAAAAAAAAAGAAAATAAGACAGAGAGAAATAAAAACATCAAAGCCAGACGATAACAAAGAAAAGAAGTACGAATTGGGCGAAGTCGGTCGGAGGCCAGAAGATGAAGGAGTCGAACAGAAGCGTGACTACGATCGAATATAG
+
CCBCCFFFFFFFGGGGGGGGGGGGGGGGGHHHHHHHHHHHHHHHHHGGGGHHHHHHHGHHHGHHHHHHHHHHHHHHHHGGGGGGEGHHGDHHHHGEGHGHHHHHHHGHFGFGGGG@>>/?0001111=1<0000..1100=000..000000/./...--:..0:0.//.///../900;.;.990..9-:-.0.;-.-----...../000;0000..//-;..-//000-.;..00/....-.90:000
@M05620:45:000000000-G6HP7:1:1101:18747:2188 1:N:0:132
ATCTCTATCTCCTAAAAACCTGTTTAGATTTGGAGATAGACCTTCAGGTTTTTCATCATTTTCTGCATGAATTATACATTGACCACGTTCCAGCGTGGTCAGTTTGCAGCATTCTGTTATTTTGTTTGACAGAGTGTCTTGTTGAGAACATATGTAGGACATGATTTTTTCCTGCAACAGGGAAAATAAAGTATAAGTTTTAAAGATTTATTCTTTAATAAAGGATCTCAAAGCCAGCTTTAGAAAAAGGA
+
CCCCCFFFFFFFGGGGGGGGGGHHHHHHHHHHHHHHHHHHHHHHHHHHHHHGGHHHHHHHHHIIIHHHHHHHHHHHHHHHHHHHHHGHHHHHHHGGGGHHHHHHHHHHHHHHHHHHHHHHHHHHHHHHHHHHHHHHHHHHHHHHHHHHHHHHHHHHHHHHHHHHHHHHHGHHHHHHHHHHHGGHHHGHHHHHHHHHHHHHHHHHHHHHHHHHHHHHHHHHHHHHHHHHHHHHHHHHHGHHHHHFGHHHGGH
@M05620:45:000000000-G6HP7:1:1101:18729:2192 1:N:0:132
ATCTCTATCTCCTAAAAACCTGTTTAGATTTGGAGATAGACCTTCAGGTTTTTCATCATTTTCTGCATGAATTATACATTGACCACGTTCCAGCGTGGTCAGTTTGCAGCATTCTGTTATTTTGTTTGACAGAGTGTCTTGTTGAGAACATATGTAGGACATGATTTTTTCCTGCAACAGGGAAAATAAAGTATAAGTTTTAAAGATTTATTCTTTAATAAAGGATCTCAAAGCCAGCTTTAGAAAAAGGA
+
BBBABFFFFFFFGGGGGGGGGGHHHHHHHHHHHHHHHHHHHHHHHHHHHHHGGHHHHGHHHHHHHHHHHHHHHHHHHHHHHHHHHHGHHHHHHHGFGGHHHHHHHHHHHHHHHHHHHHHHHHHHHHHHFHHHHHHHHHHHHHHHHHHHHHHHHHHHHHHHHHHHHHHHHGHHHHHHHHHHHGGHHHHHHGHHHHHHHGGHHHHFHHHHHHHHHHHHHHHHHGHHHHHHHHHHHHHHHGGHHGHFGFHFGGG
@M05620:45:000000000-G6HP7:1:1101:18743:2210 1:N:0:132
ATCTCTATCTCCTAAAAACCTGTTTAGATTTGGAGATAGACCTTCAGGTTTTTCATCATTTTCTGCATGAATTATACATTGACCACGTTCCAGCGTGGTCAGTTTGCAGCATTCTGTTATTTTGTTTGACAGAGTGTCTTGTTGAGAACATATGTAGGACATGATTTTTTCCTGCAACAGGGAAAATAAAGTATAAGTTTTAAAGATTTATTCTTTAATAAAGGATCTCAAAGCCAGCTTTAGAAAAAGGA
+
CCCCCFFFFFFFGGGGGGGGGGHHHHHHHHHHHHHHHHHHHHHHHHHHHHHGGHHHHIHHHHIHGHHHHHHHHHHHHHHHHHHHHHGHHHHHHHGGGGHHHHHHHHHHHHHHHHHHHHHHHHHHHHHHHHHHHHHHHHHHHHHHHHHHHHHHHHGHHHHHHHGHHHHHHGHHHHHHHHHHHGGHHHHHHHHHHHHHHHHHHHHHHHHHHHHHHHHHHHHHHGHHHHHHHHHHHHHHHGHHHGHHHHHHGGG
@M05620:45:000000000-G6HP7:1:1101:18429:2303 1:N:0:132
ATCTCTATCTCCTAAAAACCTGTTTAGATTTGGAGATAGACCTTCAGGTTTTTCATCATTTTCTGCATGAATTATACATTGACCACGTTCCAGCGTGGTCAGTTTGCAGCATTCTGTTATTTTGTTTGACAGAGTGTCTTGTTGAGAACATATGTAGGACATGATTTTTTCCTGCAACAGGGAAAATAAAGTATAAGTTTTAAAGATTTATTCTTTAATAAAGGATCTCAAAGCCAGCTTTAGAAAAAGGA
+
BBBBBFFFFFFFGGGGGBEGGGHHHHHGFHHHHEGHHHHHHHHHHHHHHHHGGHBGHHGHGHHHHHHGHHHHHHHHHHHHHHHHHHGHHHHHHHGGGGHHHHHHHHGHHFHHHHHHHHHHHHHHHHHHEHHHHHHHHHHHHHHHGHHHHHHHHHHHHGHHHHHHHHHHHGHHHHGHGFHHHGGHGHFGFGGFFHHFGHHHHHHGHFHHHHHHHHHHHHHGDGHFCGHHGHHHHEHHGGHHHHHFFGHHGGH
@M05620:45:000000000-G6HP7:1:1101:13925:2315 1:N:0:132
ATCTCTATCTCCTAAAAACCTGTTTAGATTTGGAGATAGACCTTCAGGTTTTTCATCATTTTCTGCATGAATTATACATTGACCACGTTCCAGCGTGGTCAGTTTGCAGCATTCTGTTATTTTGTTTGACAGAGTGTCTTGTTGAGAACATATGTAGGACATGATTTTTTCCTGCAACAGGGAAAATAAAGTATAAGTTTTAAAGATTTATTCTTTAATAAAGGATCTCAAAGCCAGCTTTAGAAAAAGGA
+
CCCCCFFFFFFFGGGGGGGGGGHHHHHHHHHHHHHHHHHHHHHHHHHHHHHGGHHHHHIHIIIHHHHHHHHHHHHHHHHHHHHHHHGHHHHHHHGGGGHHGHHHHHHHHHHHHHHHHHHHHHHHGHHHHHHHHHHHHHHHHHHHHHHHHHHHHHHHHHHHGHHHHHHHHGHHHHHHHHHHHGGGHHHGHHHGHHHHHHHHHHFHHHHHHHHHHHHHHHHGHHHHGHHHHFHHHHHHHGHHHHHHHHGHGGH
@M05620:45:000000000-G6HP7:1:1101:18253:2324 1:N:0:132
ATCTCTATCTCCTAAAAACCTGTTTAGATTTGGAGATAGACCTTCAGGTTTTTCATCATTTTCTGCATGAATTATACATTGACCACGTTCCAGCGTGGTCAGTTTGCAGCATTCTGTTATTTTGTTTGACAGAGTGTCTTGTTGAGAACATATGTAGGACATGATTTTTTCCTGCAACAGGGAAAATAAAGTATAAGTTTTAAAGATTTATTCTTTAATAAAGGATCTCAAAGCCAGCTTTAGAAAAAGGA
+
CCCCCFFFFFFFGGGGGGGGGGHHHHHHHHHHHGHHHHHHHHHHHHHHHHHGGHHHHHHHHIHIHHHHHHHHHHHHHHHHHHHHHHGGHHHHHHGGGGHHHHHHHHHHHHHHHHHHHHHHHHHHHHHHHHHHHHHHHHHHHHHHGHGHHHHHHHHHHHGGHHHHHHHHHGHHHHHHDHHHHGGHHHGHFFFFGHHHGGHHHHGHHGHHHHHHGHHHHHHGGHHHHHHHGHHHGGCGCEHHHHHFGGHHGGC
@M05620:45:000000000-G6HP7:1:1101:18428:2327 1:N:0:132
ATCTCTATCTCCTAAAAACCTGTTTAGATTTGGAGATAGACCTTCAGGTTTTTCATCATTTTCTGCATGAATTATACATTGACCACGTTCCAGCGTGGTCAGTTTGCAGCATTCTGTTATTTTGTTTGACAGAGTGTCTTGTTGAGAACATATGTAGGACATGATTTTTTCCTGCAACAGGGAAGATAAAGTATAAGTTTTAAAGATTTATTCTTTAATAAAGGATCTCAAAGCCAGCTTTAGAAAAAGGA
+
A3>>AFFDFFFFGGGGGGGGFAAGHFFF5DFGHCC4EB5GGGFHHHHHFFFFEGGFFHHGFFBFGHFHHEGFFHFHHGHHGEHHFAFHGHHHFEEEEEHFHHHGDGGHHFHGHFFGEFGHFHHH?GFFGHFHHHHHHHEFGGHHHHHHHHFDEF?GFFBFGGHHHFGHDDHGGGFBDGGHHEFF/??F1FG<FDGHHD=GGHCGHHHHHHHHHHHHHHHGDDDFGHHFGGHGHHFGHGHHHHF0CGHFAAC
@M05620:45:000000000-G6HP7:1:1101:18234:2328 1:N:0:132
ATCTCTATCTCCTAAAAACCTGTTTAGATTTGGAGATAGACCTTCAGGTTTTTCATCATTTTCTGCATGAATTATACATTGACCACGTTCCAGCGTGGTCAGTTTGCAGCATTCTGTTATTTTGTTTGACAGAGTGTCTTGTTGAGAACATATGTAGGACATGATTTTTTCCTGCAACAGGGAAAATAAAGTATAAGTTTTAAAGATTTATTCTTTAATAAAGGATCTCAAAGCCAGCTTTAGAAAAAGGA
+
CCCCCFFFFFFFGGGGGGGGGGHHHHHHHHHHHHHHHHHHHHHHHHHHHHHGGHHHHIHHHHHHHHHHHHHHHHHHHHHHHHHHHHGHHHHHHHGFGGHHHHHHHHHHHHHHHHHHHHHHHHHHHHHHHHGHHHHHHHHHHHHHHHHHHHHHHHHHHHHHHHHHHHHHHGHHHHHHHHHHHGGHHHGHHHHHHHHHHGHHHHHHHHHHHHHHHHHHHHHHHHHHHHHHHHHHHHHHHGHHHHHFGHHGGGG
@M05620:45:000000000-G6HP7:1:1101:18234:2346 1:N:0:132
ATCTCTATCTCCTAAAAACCTGTTTAGATTTGGAGATAGACCTTCAGGTTTTTCATCATTTTCTGCATGAATTATACATTGACCACGTTCCAGCGTGGTCAGTTTGCAGCATTCTGTTATTTTGTTTGACAGAGTGTCTTGTTGAGAACATATGTAGGACATGATTTTTTCCTGCAACAGGGAAAATAAAGTATAAGTTTTAAAGATTTATTCTTTAATAAAGGATCTCAAAGCCAGCTTTAGAAAAAGGA
+
CCCCDFFFFFFFGGGGGGGGGGHHHHHHHHHHHHHHHHHHHHHHHHHHHHHGGHHHHGIHIIIHHHHHHHHHHHHHHHHHHHHHHHGHHHHHHHGFGGHHHHHHHHHHHHHHHHHHHHHHHHHHHHHHHHHHHHHHHHHHHHHHHHHHHHHHHHHHHHHHHHHHHHHHHGHHHHHHHHHHHGGHHHHHHHHHHHHHHHHHHHHHHHHHHHHHHHHHHHHHHHHHHHHHHHHHHHHHHGHHHHHHHGHGGGH
@M05620:45:000000000-G6HP7:1:1101:15364:2391 1:N:0:132
ATCTCTATCTCCTAAAAACCTGTTTAGATTTGGAGATAGACCTTCAGGTTTTTCATCATTTTCTGCATGAATTATACATTGACCACGTTCCAGCGTGGTCAGTTTGCAGCATTCTGTTATTTTGTTTGACAGAGTGTCTTGTTGAGAACATATGTAGGACATGATTTTTTCCTGCAACAGGGAAAATAAAGTATAAGTTTTAAAGATTTATTCTTTAATAAAGGATCTCAAAGCCAGCTTTAGAAAAAGGA
+
BABBBFFFFFFFGGFDGBEEGGHHHHHHHHHHHHBFCGHGHGHHH3GF5FGFGHDGG5FGGHHHHH5FHHHHHHHHHHHHHHHHHHFHHHHEGFGFGGHFHHHHHHHHHHHHGHHHHHFGHHHHHHHGHGGHBGHHHGHHHHHHGGEHGHHHHHHHHGHHHGHGHHHHHGFHHHHF1GFHHGGHHGGHHFGHBHHHHFGHHHFFFHGHHGHHHHHHH0DF0=GFBFHFGFD0GFGFGGHGHHHFF0;CD?/
@M05620:45:000000000-G6HP7:1:1101:15358:2413 1:N:0:132
ATCTCTATCTCCTAAAAACCTGTTTAGATTTGGAGATAGACCTTCAGGTTTTTCATCATTTTCTGCATGAATTATACATTGACCACGTTCCAGCGTGGTCAGTTTGCAGCATTCTGTTATTTTGTTTGACAGAGTGTCTTGTTGAGAACATATGTAGGACATGATTTTTTCCTGCAACAGGGAAAATAAAGTATAAGTTTTAAAGATTTATTCTTTAATAAAGGATCTCAAAGCCAGCTTTAGAAAAAGGA
+
CDCCDFFFFFFFGGGGGGGGGGGHHHHHHHHHHGHHHHHHHHHHHHHHHHHGGHHHHIIHHHIHIHHHHHHHHHHHHHHHHHHHHHGHHHHHHHGGGGHHHHHHHHHHHHHHHHHHHHHHHHHHHHHHGHHHHHHHHHHHHHHHHHGHHHHHHHHHHHHHHHHHHHHHHGHHHHHHHHHHHGGHHHHHHHHHHHHHHHHHHHHHHHHHHHHHHHHHHHHHHHHHHHHHHHHHHHHHHGHHHHHGGGHGGGH
@M05620:45:000000000-G6HP7:1:1101:15370:2427 1:N:0:132
ATCTCTATCTCCTAAAAACCTGTTTAGATTTGGAGATAGACCTTCAGGTTTTTCATCATTTTCTGCATGAATTATACATTGACCACGTTCCAGCGTGGTCAGTTTGCAGCATTCTGTTATTTTGTTTGACAGAGTGTCTTGTTGAGAACATATGTAGGACATGATTTTTTCCTGCAACAGGGAAAATAAAGTATAAGTTTTAAAGATTTATTCTTTAATAAAGGATCTCAAAGCCAGCTTTAGAAAAAGGA
+
BBBBBFFFFFFFGGGGGGGGGGHHHHHHHHHHHHHHHHHHHHHHHHHHHHHGGHGHHHHHHHHHHHHHHHHHHHHFHGHHHHHHHHGHHHHHFHGGEGHHHHGHHHHHHHGHHHHHHHHHHHHHHHHHGHGHHGHHHHHHHHHHHHHFHHHHHHHHHHHHHHHHHHHHHGHHHHHHHHHHHGGGHHHGFFGGHHHHHHHHHGHGHGGHHFHHHHHHHHHHGFGGHHHHFHHGHHHHHGFHHHGEHHFFDEG
@M05620:45:000000000-G6HP7:1:1101:10478:2446 1:N:0:132
ATCTCTATCTCCTAAAAACCTGTTTAGATTTGGAGATAGACCTTCAGGTTTTTCATCATTTTCTGCATGAATTATACATTGACCACGTTCCAGCGTGGTCAGTTTGCAGCATTCTGTTATTTTGTTTGACAGAGTGTCTTGTTGAGAACATATGTAGGACATGATTTTTTCCTGCAACAGGGAAAATAAAGTATAAGTTTTAAAGATTTATTCTTTAATAAAGGATCTCAAAGCCAGCTTTAGAAAAAGGA
+
CCCCCFFFFFFFGGGGGGGGGGHHHHHHHHHHHFHGHHH5GGHHHHHHHHHGGHHHHHHHHHHHHHHHHHHHHHHHHHHHHHHHHGFGHHHHHHGEGGHHHGGHHHHHHFHHHHHHHHHHHHHHHHHHGHGHHHHHHHHHHHHHFGHHHHGHHHGHHHGGHHHFFHHHHGHHHHFHBCGGHGGGHFGFGGFFGHGGGFGHHHGGGGHHHHHHGHHHHHHGHGHEFHHEGHHHHHHHGGHHHHHFHHHGGGC
@M05620:45:000000000-G6HP7:1:1101:10498:2453 1:N:0:132
ATCTCTATCTCCTAAAAACCTGTTTAGATTTGGAGATAGACCTTCAGGTTTTTCATCATTTTCTGCATGAATTATACATTGACCACGTTCCAGCGTGGTCAGTTTGCAGCATTCTGTTATTTTGTTTGACAGAATGTCTTGTTGAGAACATATGTAGGACATGATTTTTTCCTGCAACAGGGAAAATAAAGTATAAGTTTTAAAGATTTATTCTTTAATAAAGGATCTCAAAGCCAGCTTTAGAAAAAGGA
+
A1>AADFFFFFFGCFGDGGGFGDGGGHBFGHHHFGFBGFHHFHFEGGGAGFCFFGFE2FDEHFFHHHHHBAGHHHHHFGHBAFHFEFHHHHHHHGEFGHHHHHHHHHHHHHHHHHHHHHHHHHHHHHHGHHHG1GHHHHHHHHHHHHHHHHHHHHHHHHHHHHHGHHHHGHHHHHHHHHHHGGHHHGHHHGGHHHHHHHHHHGHHHHHHHHHHHHHHHHHHHHHHHHHHHHHHHHHGGHHHHHEGHHHGGF
@M05620:45:000000000-G6HP7:1:1101:10482:2465 1:N:0:132
ATCTCTATCTCCTAAAAACCTGTTTAGATTTGGAGATAGACCTTCAGGTTTTTCATCATTTTCTGCATGAATTATACATTGACCACGTTCCAGCGTGGTCAGTTTGCAGCATTCTGTTATTTTGTTTGACAGAGTGTCTTGTTGAGAACATATGTAGGACATGATTTTTTCCTGCAACAGGGAAAATAAAGTATAAGTTTTAAAGATTTATTCTTTAATAAAGGATCTCAAAGCCAGCTTTAGAAAAAGGA
+
CCCCCFFFFFFFGGGGGGGGGGHHGHHHHHHHHHHHHHHHHHHHHHHHHHHGGHHHHHHHHHIIHHHHHHHHHHHHHHHHHHHHHHGHHHHHHHGGGGHHHHHHHHHHHHHHHHHHHHHHHHHHHHHHHGHHHHHHHHHHHHHHHHHHHHHHHHHHHHHHHHHHHHHHHGHHHHHHGHHHHGGHHHHHGHHHHHHHHGHHHHHHHHHHHHHHHHHHHGHHHHHHGHHHHHHHHHHGHGHHHHHHHHHHGGF
@M05620:45:000000000-G6HP7:1:1101:11492:2477 1:N:0:132
AGATTACTGCAACAGTTCCCCCTGGACCTGGAAAAGTTTCTTGCCTGGCTTACAGAAGCTGAAACAACTGCCAATGTCCTACAGGATGCTACCCGTAAGGAAAGGCTCCTAGAAGACTCCAAGGGAGTAAAAGAGCTGATGAAACAATGGCAAGTAAGTCAGGCATTTCCGCTTTAGCACTCTTGTGGATCCAATTGAACAATTCTCAGCATTTGTACTTGTAACTGACAAGCCAGGGACAAAACAAAGAT
+
BBBBBFFFDDFFGGGBGFGGGGGGHHHHHHHHGHHHGHHHHHHHHHHHHHHHHHHFEGHHHHHHHHHHHHHHHHHHGHGHHHHHHGHHHHHHHHGGGGHHHHHGHHHHGHHHHHHGHHHHHFHGGEGGHHHHHGHGHF?GHHGHGFHHHFGHHGHHHHHHHHHHHHHHHHGGGGGHEHGHHHHGHFGDHGHHHHHHHFFFHHHHHHHHHEHHGHHHHHHHHCGFFHGFGHHHHGGGGFEEFGGGGGGGGGF
@M05620:45:000000000-G6HP7:1:1101:11475:2483 1:N:0:132
AGATTACTGCAACAGTTCCCCCTGGACCTGGAAAAGTTTCTTGCCTGGCTTACAGAAGCTGAAACAACTGCCAATGTCCTACAGGATGCTACCCGTAAGGAAAGGCTCCTAGAAGACTCCAAGGGAGTAAAAGAGCTGATGAAACAATGGCAAGTAAGTCAGGCATTTCCGCTTTAGCACTCTTGTGGATCCAATTGAACAATTCTCAGCATTTGTACTTGTAACTGACAAGCCAGGGACAAAACAAAGAT
+
CCCCCFFFFFFFGGGGGGGGGGGGHHHHHHHHHHHHHHHHHHHHHHHHHHHHHHHGHHHHHHHGHHHHHHHHHHHHHHHHHHHHHHHHHHHHHHGFGGHHGHHFHHHHGHHHHHHHHHHHHHHGGGGGHHHHHGHHHHFHHHHHHGHGHHHHHGHHGHHHHGHHHHHHHHGGGGGHGHHHHHHHHHHGHHHHGHHHHGHHHHHHHHHFHHGHHHHHHHHGHFHFHHHHHHHHHGGGGGGGGGGGGGGGGGG
@M05620:45:000000000-G6HP7:1:1101:15189:2491 1:N:0:132
AGATTACTGCAACAGTTCCCCCTGGACCTGGAAAAGTTTCTTGCCTGGCTTACAGAAGCTGAAACAACTGCCAATGTCCTACAGGATGCTACCCGTAAGGAAAGGCTCCTAGAAGACTCCAAGGGAGTAAAAGAGCTGATGAAACAATGGCAAGTAAGTCAGGCATTTCCGCTTTAGCACTCTTGTGGATCCAATTGAACAATTCTCAGCATTTGTACTTGTAACTGACAAGCCAGGGACAAAACAAAGAT
+
BBBBBFFFBFFFGGGGGGGGGGGGGHHHHHHHHHHHGHHHHHHHHHHHHHHFHHHHHHHHHHHHHHHHHHHHHHHGHHHHHHHHGHHHHHHHHHGFEGHHHGGGHHHHGHHHHHHHHHHHF3FFG/EEHFHHHGHHHHFHHFFHHHHHGHHHHGHHHHGHHHHHHHHHHHEGGGGHGHHHHHHHHFGGHHGHHHHHHGHGHHHHHHHHHHGHHHHHHHHGHHGHHHHHHHHHHGGGGGGGGGFGFEFGGGF
@M05620:45:000000000-G6HP7:1:1101:15195:2511 1:N:0:132
AGATTACTGCAACAGTTCCCCCTGGACCTGGAAAAGTTTCTTGCCTGGCTTACAGAAGCTGAAACAACTGCCAATGTCCTACAGGATGCTACCCGTAAGGAAAGGCTCCTAGAAGACTCCAAGGGAGTAAAAGAGCTGATGAAACAATGGCAAGTAAGTCAGGCATTTCCGCTTTAGCACTCTTGTGGATCCAATTGAACAATTCTCAGCATTTGTACTTGTAACTGACAAGCCAGGGACAAAACAAAGAT
+
BABBBFFFDFDFGGGGGGGGGGGGDHHHHHHHHHHHHHHHHHHHHHHHHHHGHHHHHHHHHHHHHHHHHHHHHHHHHHHHGHHHEGHHHHHHHHGGFGHHGHHAGGHHGHHHHHHHHHHHHEFFGFGGHHHHHGHHHHHHH?GHHHHHHHHHHGHHHHHHHHHHHHHHHHGGGGGHHHGHHHHHHGHGHHHHGHHHHHHGHHHHHHHHHHHHHHHHHHHHHHHHHHHGHHHHHGGGGGGGGGGGGGGGGGF
@M05620:45:000000000-G6HP7:1:1101:18552:2611 1:N:0:132
CATCCTGACCCTGAAGTACCCGGCTTGATTTCTGACATTAGATCGGAAGAGCACACGTCTGAACTCCAGTCACTCTCGCGCATCTCGTATGCCGTCTTCTGCTTGAAAAAAAAAAAAACAAAATAATTAACTCCATACATTTATCTACGAATATACTTACAGACACAGGACCATCCCCCTTCACCATCACTGAACCATAGTCACTCCCACAGCGTGCCTCCATACTCAGCCCACACACTGACTACTCACTC
+
BBCBBFFFFFFFGGGGGGGGGGEGGGGHHHHHHFFHHHHGGGHHHGCFGHHHHHGHEHHHGHHHGGHHHHHHHHHHHGGGGGGEFHHGGHHHHEEFHGFGFHHHG0B?FGGGGCC///<//001111111<1111110000<000000.....000000:00:.///....:.00.9..-.9090:00900000:..;900;0;00/./...;9....00;/00/09000/......./000009000000
@M05620:45:000000000-G6HP7:1:1101:20561:2625 1:N:0:132
ATCTCTTCTCCTAAAAACCTGTTTAGATTTGGAGATAGACCTTCAGGTTTTTCATCATTTTCTGCATGAATTATACATTGACCACGTTCCAGCGTGGTCAGTTTGCAGCATTCTGTTATTTTGTTTGACAGAGTGTCTTGTTGAGAACATATGTAGGACATGATTTTTTCCTGCAACAGGGAAAATAAAGTATAAGTTTTAAAGATTTATTCTTTAATAAAGGATCTCAAAGCCAGCTTTAGAAAAAGGAA
+
BBBBBFFFFFFFGGGGGGGGGGHHDGFFGHHHGHHHHHHHHHHHGGHHGHGGHHHHGHHHHHHHHHHHHHHHGHHHHGHHHHHHHGHHHHHHHGGGGHHHHHHHHHHHGHHHHHHHHHHHHHHHHHHHHHHGHHHHHHHHHHHFHHGHHFHFHHGGHFHHHHHHHHHHGHHGHHGHHHGHGGHHHHHHGHGHHHHHGHHHGHHHFHHHHHHHHHHGGHFHHHHHHHHHHHHHHHHHGGHHFHFHHHHFGHF
@M05620:45:000000000-G6HP7:1:1101:17481:2669 1:N:0:132
ATCTCTATCTCCTAAAAACCTGTTTAGATTTGGAGATAGACCTTCAGGTTTTTCATCATTTTCTGCATGAATTATACATTGACCACGTTCCAGCGTGGTCAGTTTGCAGCATTCTGTTATTTTGTTTGACAGAGTGTCTTGTTGAGAACATATGTAGGACATGATTTTTTCCTGCAACAGGGAAAATAAAGTATAAGTTTTAAAGATTTATTCTTTAATAAAGGATCTCAAAGCCAGCTTTAGAAAAAGGA
+
AA1>AFFFFFFFGGGGFFGGFE1BGFEFAAFHHGFF0DDA1FABFDGHGHGEEGEBDAFFGG2FEDFGHBFDDGFGDGFHFBAAA///BFFGGFEE>EHGBFFB@GFGHFHF22BBBB2GGFHH>GFFGHEFCG>BBFFFGHFF2FG1FHGFDFBFFD<1CGHHDGGHD@GBFDFCDFGHHECGGC?F1GF@GFFDGFGHGHCDFBDGBFGHGHFFFFHFDGDF/<GHDHHHGCG/.EGHHFFBCGFHGGF
@M05620:45:000000000-G6HP7:1:1101:21422:2751 1:N:0:132
CATCCTGACCCTGAAGTACCCCGGCTTGATTTCTGACATTAGATCGGAAGAGCACACGTCTGAACTCCAGTCACTCTCGCGCATCTCGTATGCCGTCTTCTGCTTGAAAAAAAAAAATATTTAGTTTGCCAGACTTTTTCAATGTGAACATTTTTAGAACATTCTTGTTTTCTGCCCCAGGCAAAATACTGTATACGTGTTAACGATATATACTTTAATACATGCCCTCAAAGCCACCGATCAGACAGGCC
+
ABBBAFFFFFFFGGGGGGGGGGGGGCGGHHHHHHHHHHHHGBFGHHGGGGEHHHGGHGHHHGGHHHHHHHHHFHHHHHDFGGGGCFHHGGHFHHGGEHGHHHHHHHAGBDGGG@FC<0?1111?1@<11?110<>1<1>0111111111=10000./000/000<00=0:/;00;0::..C..../0:0009;00090//:0009;..9000090900900//////9..;//....9.--;.///....9
@M05620:45:000000000-G6HP7:1:1101:19425:2812 1:N:0:132
ATCTCTATCTCCTAAAAACCTGTTTAGATTTGGAGATAGACCTTCAGGTTTTTCATCATTTTCTGCATGAATTATACATTGACCACGTTCCAGCGTGGTCAGTTTGCAGCATTCTGTTATTTTGTTTGACAGAGTGTCTTGTTGAGAACATATGTAGGACATGATTTTTTCCTGCAACAGGGAAAATAAAGTATAAGTTTTAAAGATTTATTCTTTAATAAAGGATCTCAAAGCCAGCTTTAGAAAAAGGA
+
CDCCCFFFFFFFGGGGGGGGGGHHHHHHHHHHHHHHHHHHHHHHHHHHHHHGGHHHHHIHHHHHHHHHHHHHHHHHHHHHHHHHHHGHHHHHHHGFGGHHHHHHHHHHHHHHHHHHHHHHHHHHHHHHHHHHHHHHHHHHHHHHHHHHHHHHHHHHHHHHHHHHHHHHHGHHHHHHHHGHHGGHHHHHGHHHHHHGHGHHHHHHHHHHHHHHHHHHHHHHHHHHHHHHHGHGHHHHHGHHHHHHFFHHGGG
@M05620:45:000000000-G6HP7:1:1101:19400:2816 1:N:0:132
ATCTCTATCTCCTAAAAACCTGTTTAGATTTGGAGATAGACCTTCAGGTTTTTCATCATTTTCTGCATGAATTATACATTGACCACGTTCCAGCGTGGTCAGTTTGCAGCATTCTGTTATTTTGTTTGACAGAGTGTCTTGTTGAGAACATATGTAGGACATGATTTTTTCCTGCAACAGGGAAAATAAAGTATAAGTTTTAAAGATTTATTCTTTAATAAAGGATCTCAAAGCCAGCTTTAGAAAAAGGA
+
BABBBFFFFFFFGGGGGGGGGGHHHHHHHHHHHBGHHHHGHHHHHHHHHHHGGHHHHHHHHHHHHHHHHHHHHHHHHHHHHHHHHHGHHHHHHHGFGGHHHHHHHHHHHHHHHHHHHHHHHHHHHHHHHH4GHHGHHHHHHHHHHHHHHHHGGHHHHHHHHHHHHHHHHGHHHHHHHHHHHGGFHHGHGFHHHHGHHFGHHHHHHHHHHHHHHHHHHHHHHHGHHHHHHHHFFHHHHGHHHHHHGGHHGGE
@M05620:45:000000000-G6HP7:1:1101:19409:2832 1:N:0:132
ATCTCTATCTCCTAAAAACCTGTTTAGATTTGGAGATAGACCTTCAGGTTTTTCATCATTTTCTGCATGAATTATACATTGACCACGTTCCAGCGTGGTCAGTTTGCAGCATTCTGTTATTTTGTTTGACAGAGTGTCTTGTTGAGAACATATGTAGGACATGATTTTTTCCTGCAACAGGGAAAATAAAGTATAAGTTTTAAAGATTTATTCTTTAATAAAGGATCTCAAAGCCAGCTTTAGAAAAAGGA
+
BBBBBFFFFFFFGGGGGGGGGGHHHHHHHHHHHHHHHHHHHHHHHHHHHHHGGHHHHHHHHHHHHHHHHHHHHHHHHHHHHGHHHHGHHHHHHHGGGGHHHHHHHHHHHGHHHHHHHHHHHHHHHHHHHHGHHHHHHHHHHHHHHHHHHHHHHHHHHHHHHHHGHHHHHGHHHHHHHHHHHGGHHHHHGGHHHHGFHGGHHHHHHHHHHHHHHHHHHHHHGHHFHHHHHHGGBGHHHGHHHHHHFFGHDGF
@M05620:45:000000000-G6HP7:1:1101:11815:2838 1:N:0:132
ATCTCTATCTCCTAAAAACCTGTTTAGATTTGGAGATAGACCTTCAGGTTTTTCATCATTTTCTGCATGAATTATACATTGACCACGTTCCAGCGTGGTCAGTTTGCAGCATTCTGTTATTTTGTTTGACAGAGTGTCTTGTTGAGAACATATGTAGGACATGATTTTTTCCTGCAACAGGGAAAATAAAGTATAAGTTTTAAAGATTTATTCTTTAATAAAGGATCTCAAAGCCAGCTTTAGAAAAAGGA
+
BBAABFFFFFFFGGGGGGGGGFGHHFHHHHHHHFGHFHHGHHHHHHHHHHHGGHHHHHHHHHHHHGHHHFHGHHHHHHGHHHFHHHEFGHHHHHGEEGHHHHHHHHHHHHHHHHHHHHHHHHHHHHHHGHHHHHGHGHHHHHHHFHHHHHHHHHHHHHHHHHHHHHHHHGHHHHHHHHHHHGGHHHHHGGHHHHHGHHHHHHGHHHHHGHHHHHHHHHHHHHHGHHHHHHHHHFHGHGHHHHHCFHHGGGF
@M05620:45:000000000-G6HP7:1:1101:18122:2908 1:N:0:132
AAACCAAGCAGACACTCACCGCACGACGCTCTTCCGATCTAAACCAGAAGACATGAGGTCAGCTAGATCGGAAGAGCACACGTCTGAACTCCAGTCACTCTCGCGCATCTCGTATGCCGTCTTCTGCTTGAAAAAAAAAAAAAGAGAAAAGATGCTAGGCAATAATATGTCCTACTTCAAGGGTCGTTAAGGATCAGTCATAACGATTTATTCTATTATCGTGGATGTCCCAGCCCGGTTTCGTCGCACGC
+
CBCCCCCFCFFFGGGGGGGGGGGGGGGGGGGHHHHEEGGHGHHHHHHHHHHHHHHHHGGHHHHHHHHHHHGGGGHHHHHHHGHHHGHHHHHHHGHHHHHHHHGGGGFFCHHGFFHHHHGEGHGHHHGHHHHGHGHGGGG@-:-..//00//.0;0009.:0.0900000;00000:000000.;/-;...;00;/99:000000.;A..0000:000000./..9B0000009...--:..0.99------
@M05620:45:000000000-G6HP7:1:1101:18104:2910 1:N:0:132
AAACCAAGCAGACACTCACCGCACGACGCTCTTCCGATCTAAACCAGAAGACATGAGGTCAGCTAGATCGGAAGAGCACACGTCTGAACTCCAGTCACTCTCGCGCATCTCGTATGCCGTCTTCTGCTTGAAAAAAAAAAAAGAAAACAACTGTAGACCTTGATTATTTACTGCTCTGCGAACTCCCTCGTATCCATACACCAGCTTGCTACATTCGTCCCTTATCTCACAGACACTATACACACCTGCAA
+
CCCCCCCFCFFFGGGGGGGGGGGGGGGFGGGHHHHGGGGHHGGHHHHHHHHHHHHHHHGHHHHHHHHHHHGGGGHHHHHHHGHHHGHHHHHHHHHHHHHHHHGGGGGECHGHFDHHHHGFGHGHHHHHHHEHHHFD?@DD--...:/:...//:900000:0000000;;0;9000000----.00.//-..:.;///:///...;B/EB/://9//;...;/;;/;///;//.//////9/:/..//99/
@M05620:45:000000000-G6HP7:1:1101:18112:2928 1:N:0:132
AAACCAAGCAGACACTCACCGCACGACGCTCTTCCGATCTAAACCAGAAGACATGAGGTCAGCTAGATCGGAAGAGCACACGTCTGAACTCCAGTCACTCTCGCGCATCTCGTATGCCGTCTTCTGCTTGAAAAAAAAAAAAATAAACACGTCTACACCTTCAAACAGCAGATTTTCAATAAATCTGTCTCGTTCGTTCAACCATAGTTCTACCCCGTCCACCGTCTCCTGGCCACTCTAATCTAACACCA
+
BBBBBBBFBFFFGGGGGGGGEECGEEGEFEGHHHHGGGGHGFHHHHEHGGHHHHFGHHGHHHHHHGHHHHGGG1GGHGHHHGHHFEGHHHHHHHHHHHHHHHAFGGG?B3BF?DFHHHGEGFGHFFFHGHECGGGGCFG@---.;000<..../.0;/9/0/0000./9:./000000;0;00000///9//.....:.///..:///////:9.:9..../:.:...////../9////;////////::
@M05620:45:000000000-G6HP7:1:1101:13298:3009 1:N:0:132
ATCTCTATCTCCTAAAAACCTGTTTAGATTTGGAGATAGACCTTCAGGTTTTTCATCATTTTCTGCATGAATTATACATTGACCACGTTCCAGCGTGGTCAGTTTGCAGCATTCTGTTATTTTGTTTGACAGAGTGTCTTGTTGAGAACATATGTAGGACATGATTTTTTCCTGCAACAGGGAAAATAAAGTATAAGTTTTAAAGATTTATTCTTTAATAAAGGATCTCAAAGCCAGCTTTAGAAAAAGGA
+
CCCCDFFFFFFFGGGGGGGGGGHHHHHHHHHHHHHHHHHHHHHHHHHHHHHGGHHHHIHHHHHHHHHHHGHHHHHHHHHHHHHHHHGHHHHHHHGGGGHHHHHHHHHHHHHHHHHHHHHHHHHHHHHHHHHHHHHHHHHHHHHHHHGHHHHHHHHHHHHHHHHHHHHHHGHHHHHHHHHHHGGHHHHHGHHHHHHHHHHHHHGHHHHHHHHHHHHHHHHHHHHHHHHHHGGGHGGHHGHHHHHGGHHHGGF
@M05620:45:000000000-G6HP7:1:1101:9575:3026 1:N:0:132
AGATTACTGCAACAGTTCCCCCTGGACCTGGAAAAGTTTCTTGCCTGGCTTACAGAAGCTGAAACAACTGCCAATGTCCTACAGGATGCTACCCGTAAGGAAAGGCTCCTAGAAGACTCCAAGGGAGTAAAAGAGCTGATGAAACAATGGCAAGTAAGTCAGGCATTTCCGCTTTAGCACTCTTGTGGATCCAATTGAACAATTCTCAGCATTTGTACTTGTAACTGACAAGCCAGGGACAAAACAAAGAT
+
BAAAAFFBDFFFGGGGGFGGGGGFDEGHHHAGHHHH3FEHHHHHFHH2GFGFCHHGHHHHFFFFDHHHGFHHHHGFHHFHGFFH3ECFFHFFHHGE?EGCEB3B1FGHFHGFHDEHHHGHHFDFEFGEFFFFHGBGGHFHHHGHHHEGFFHFHGGHHHFBDD2FFGH1FG?DGGGBFDGHHHBHF1FDBGHHFHB0<DGHHGHHHHHD0<=GG;;C0;C:;GC0GFFGHBHHFGBA.A.AE999FFEFB/;
@M05620:45:000000000-G6HP7:1:1101:13304:3030 1:N:0:132
ATCTCTATCTCCTAAAAACCTGTTTAGATTTGGAGATAGACCTTCAGGTTTTTCATCATTTTCTGCATGAATTATACATTGACCACGTTCCAGCGTGGTCAGTTTGCAGCATTCTGTTATTTTGTTTGACAGAGTGTCTTGTTGAGAACATATGTAGGACATGATTTTTTCCTGCAACAGGGAAAATAAAGTATAAGTTTTAAAGATTTATTCTTTAATAAAGGATCTCAAAGCCAGCTTTAGAAAAAGGA
+
BABBBFFFFFFFGGGGGGGGGGHHHHHHHHHHHHHHHHHHHHHHHHHHHHHGGHHHHHHHHHHHHHHHHHHHHHHHHHHHHHHHHHGHHHHHHHGFGGGGHHHHHHHHHHHHHHHHHHHHHHHHHHHHHHHHHGHHHHHHHHHHHHGHHHHHHHHHHHHHHHHGHHHHHGHHHHHHHHHHHGGHHHHHHHHFGHHHHHHHHHHHHHHHHHHHHHHHHHHHHHFHHHGHGHHGHHHHHGHHHHHFFFHHGGH
@M05620:45:000000000-G6HP7:1:1101:16272:3071 1:N:0:132
TACCTGTACTGGGGAAGAGTGTAGCAATCGCCATTCCTACCCTAAAGATCGGAAGAGCACACGTCTGAACTCCAGTCACTCTCGCGCATCTCGTATGCCGTCTTCTGCTTGAAAAAAAAAAAAATATAACAACATGTAATGTAACACACAAAAGAAGGACGTAATGTATATCAGAGCCAATGAACCTCCAGAGTAGAGGTTGCCGCAGTCATATTTCCTCCTGACTCACACAAGCAGCAAGCGAGACACAA
+
AAABCFFFFFFFGGGGGGGGGGHHHHHHHGGGGGHHHHHHHHHHHHHHHHHGGGFHHHGHGHGHHHGGFHHHHGHFGHHHHHHGGGGGGEHHHGEHHHHGFGHGHHHHHHHHHGHGGGGF<<//0111><11>.0111111<10000....../.</..:-....00;0:000099/9//00090.;;9/00.00000/://.0----.00000000000:/009900009....///.//9..--.///.
@M05620:45:000000000-G6HP7:1:1101:10816:3166 1:N:0:132
CATCCTGACCCTGAAGTACCCGGCTTGATTTCTGACCTTAGATCGGAAGAGCACACGTCTGAACTCCAGTCACTCTCGCGCATCTCGCATGCCGTCTTCTGCTTGAAAAAAAAACCCAGTGCTGCTGACCGAGGCCCCCCTGAACCCCAAGGCCAACAGAGAGAAGATGACTCAGGTGAGGCTCGGCCGACGCCCGTGCTCCTCCCGTCCTTTCCCCAGTCATTTTCTGCCCGGCTTGATTTCTGACATTA
+
AAAAAFFFFFFFGGGGGGGGG100EEEE12FAF2F10DF1BA21AA//BBAFFA00ABA0FHHAA1F1GAGHHBB1@/FE//B/11>///?G1E/>>?2BFH11>01F<0E/<C///?C@<GGHGGGFHHGGG?CFGGGGGFGHHHGGGGHGGHHHGGGGGGFGFGGBFGGGGGGFCFFF?CEG@@EF@@?@@@@@@BBEFFFFFFBAFFFFFFFFFFFFFFFFFFFFFFFF-@@@?@FFFFFFFBFFFF/
@M05620:45:000000000-G6HP7:1:1101:16888:3167 1:N:0:132
ATCTCTATCTCCTAAAAACCTGTTTAGATTTGGAGATAGACCTTCAGGTTTTTCATCATTTTCTGCATGAATTATACATTGACCACGTTCCAGCGTGGTCAGTTTGCAGCATTCTGTTATTTTGTTTGACAGAGTGTCTTGTTGAGAACATATGTAGGACATGATTTTTTCCTGCAACAGGGAAAATAAAGTATAAGTTTTAAAGATTTATTCTTTAATAAAGGATCTCAAAGCCAGCTTTAGAAAAAGGA
+
CCCCDFFFFFFFGGGGGGGGGGHHHHHHHHHHHHHHHHHHHHHHHHHHHHHGGHHHHHIHHHHHHHHHHGHHHHHHHHHHHHHHHHGHHHHHHHGFGGHHHHHHHHHHHHHHHHHHHHHHHHHHHHHHHHHHHHHHHHHHHHHHHHHHHHHHHHHHHHHHHHHHHHHHHGHHHHHHHHHHHGGHHHHHHHHHHHHHHHHHHHHHHHHHHHHHHHHHHHHHHHHHHHHHHHHHHHHHHGHHHHHGHHHHGGH
@M05620:45:000000000-G6HP7:1:1101:20485:3170 1:N:0:132
TACCTGTACTGGGGAAGCAATCGCCATTCCTACCCTAAAGATCGGAAGAGCACACGTCTGAACTCCAGTCACTCTCGCGCATCTCGTATGCCGTCTTCTGCTTGAAAAAAAAAAAAAATCATCAAAACACGCAAGTCCACCTATAAGTCCAGATAATAAAAGTAATAAAATATCTAGAAAGCAATCCATGTATGAAAAGACGAAAGTACAAAACAACTAACGGGAGACATAACGGGTACAGAGCAAAGCAT
+
BBACCFFFFFFFGGFGGGGGGGGGGGGHHHHGHHHHHHHHGHHHGGGGHHHHHHHGHHHGHGHHHHHHHHHHHHHHGGGGGEEGHHGGHHHHGEGHGHHHHHHHHHHHHGGGGC</</011111>110.0.----00000..00000;0000000000;0:0<000000000000900000/0/00/0000;000000/./9--..;0;000...;.0000.-.9-../0000.-.-;0000:/0/0//00
@M05620:45:000000000-G6HP7:1:1101:10834:3172 1:N:0:132
CATCCTGACCCTGAAGTACCCGGCTTGATTTCTGACATTAGATCGGAAGAGCACACGTCTGAACTCCAGTCACTCTCGCGCATCTCGTATGCCGTCTTCTGCTTGAAAAAAAAAAAATACAAATGGGTACACCATACGAAAGTAAAGATAATATAATATAATACATAGAAGCACTCACAGTGAAGAGGAATGACTTTATCATTACACACATTGTGTAATACATTGTGTCGCACACTGATATTAGTTCCAGT
+
BAAABFFFFFFFGGGGFGDGGCGEEGGHHHHHFFEGGHGB5FGHHDDFGFHHHHHHGHHHGHHHHHHH3DGHHFHHHEGGGGDEGHG?EF3FGFE@HFGHBHBGHGGF3F?FCDGB>0111<1111001<110.>100....00000000000000000=00000000;00///0///000000;09../0000000000000000009.00000/0000///////9/..-9-.////////////////
@M05620:45:000000000-G6HP7:1:1101:14434:3178 1:N:0:132
ATCTCTATCTCCTAAAAACCTGTTTAGATTTGGAGATAGACCTTCAGGTTTTTCATCATTTTCTGCATGAATTATACATTGACCACGTTCCAGCGTGGTCAGTTTGCAGCATTCTGTTATTTTGTTTGACAGAGTGTCTTGTTGAGAACATATGTAGGACATGATTTTTTCCTGCAACAGGGAAAATAAAGTATAAGTTTTAAAGATTTATTCTTTAATAAAGGATCTCAAAGCCAGCTTTAGAAAAAGGA
+
CCCCCFFFFFFFGGGGGGGGGGHHHHHHHHHHHHHHHHHHHHHHHHHHHHHGGHHHHIHHHHIHIHHHHHHHHHHHHHHHHHHHHHGHHHHHHHGEGGHHHHHHHHHHHHHHFHHHHHHHHHHHHHHHHHHHHHHHHHHHHHHHFHHHHHHHHHHHHHHHHHHHHHHHHGHHHHHHHHHHHGGHHHHHHHHHHHHHHHHHHHGHHHHHHHHHHHHHHHHHHHHHHHHHHFGHHHHHHGHHHHHHHGHGGGH
@M05620:45:000000000-G6HP7:1:1101:20473:3183 1:N:0:132
TACCTGTACTGGGGAAGCAATCGCCATTCCTACCCTAAAGATCGGAAGAGCACACGTCTGAACTCCAGTCACTCTCGCGCATCTCGTATGCCGTCTTCTGCTTGAAAAAAAAAACCCAGTGCTGCTGACCGAGGCCCCCCTGAACCCCAAGGCCAACAGAGAGAAGATGACTCAGGTGAGGCTCGGCCGACGCCCGTGCTCATCCCGGCCTTTCCCCAGTCATTTTCTGCCCGGCTTGATTTCTGACATTA
+
1>1AA11BFFB1FAF?1AAFAGECEEF1GEGFFHHHHCEFGFG//E/F0GEGFHHEHE0F1DF1FBG1A1F1FGBG>F>////BFB/>>02F>/>>>2FHFE11>B1FB<E@@C<<?FG@FFDFHBGFGFCCGGCEGGGGGFFGHGGGCCHEAEHGGGFGEBAEFGF0;FBBCFFGGGGG.EE?@>EF?-@@-;>@@B?AF//9BEB-;9A//B/B:F-/BFFFFFFFB/9---9@@@-//;;BF/;B;F/
@M05620:45:000000000-G6HP7:1:1101:16893:3187 1:N:0:132
ATCTCTATCTCCTAAAAACCTGTTTAGATTTGGAGATAGACCTTCAGGTTTTTCATCATTTTCTGCATGAATTATACATTGACCACGTTCCAGCGTGGTCAGTTTGCAGCATTCTGTTATTTTGTTTGACAGAGTGTCTTGTTGAGAACATATGTAGGACATGATTTTTTCCTGCAACAGGGAAAATAAAGTATAAGTTTTAAAGATTTATTCTTTAATAAAGGATCTCAAAGCCAGCTTTAGAAAAAGGA
+
BABBBFFFFFFFGGGGGGGGGGHHHHFHHHHHHHHHHHHHHGHHHHHHHHHGGHHHHHHHHHHHHHHGHHHGHHHHHHHHHHHHHHGHHHHHHHGEEGGGGHHHHHHHHHHHHHHHBHHHHHHHHHHHHHHHGGHHHHHHGHHHHHGHHHHHHHHHHHHHHHHHHHHHHGHHHHHHHHGFHGGGHHHHHGHHHHHFHGHHHGHHHHHHHHHHHHHHHHHHHHHHHHHGHHHHHHHHHGGHHHHGHHFHGGH
@M05620:45:000000000-G6HP7:1:1101:14445:3193 1:N:0:132
ATCTCTATCTCCTAAAAACCTGTTTAGATTTGGAGATAGACCTTCAGGTTTTTCATCATTTTCTGCATGAATTATACATTGACCACGTTCCAGCGTGGTCAGTTTGCAGCATTCTGTTATTTTGTTTGACAGAGTGTCTTGTTGAGAACATATGTAGGACATGATTTTTTCCTGCAACAGGGAAAATAAAGTATAAGTTTTAAAGATTTATTCTTTAATAAAGGATCTCAAAGCCAGCTTTAGAAAAAGGA
+
AAABCFFFFFFFGGGGGGGGGGHHHHHHHHHHHHHHHHHHHHHHHHHHHHHGGHHHHHHIHIHHHHHHHGHHHHHHHHHHHHHHHHGGHHHHHHGFGGHHFHGHHHHGHHHHHHHHHHHHHHHHHHHHGHHHHHGHHHHHHHHHHHHHHHHHHHHHHHHHGHHHHHHHHGHHHHHHHHHHHGGHHGHGHHHGHHHHHFHHHGGHHGHHHHHHHHHHGHHHHGHHHHHHHFHHHHHHHGHHHHHHGHHHGGH
@M05620:45:000000000-G6HP7:1:1101:21162:3258 1:N:0:132
ATCTCTATCTCCTAAAAACCTGTTTAGATTTGGAGATAGACCTTCAGGTTTTTCATCATTTTCTGCATGAATTATACATTGACCACGTTCCAGCGTGGTCAGTTTGCAGCATTCTGTTATTTTGTTTGACAGAGTGTCTTGTTGAGAACATATGTAGGACATGATTTTTTCCTGCAACAGGGAAAATAAAGTATAAGTTTTAAAGATTTATTCTTTAATAAAGGATCTCAAAGCCAGCTTTAGAAAAAGGA
+
CCCCCFFFFFFFGGGGGGGGGGHHHHHHHHHHHHHHHHHHHHHHHHHHHHHGGHHHHIIHHHIIHHHHHHHHHHHHHHHHHGHHHHGHHHHHHHGGGGHHHHHHHHHHHHHHHHHHHHHHHHHHHHHHHHHHHHHHHHHHHHHHHHHHHHHHHHHHHHHHHHHHHHHHHGHHHHHHHHHHHGGHHHHHHHHHHHHHHGHHHHHHHHHHHHHHHHHHHHHHHHHHHHGHHHHHHHHHHGHHHHHFGFHHGGG
@M05620:45:000000000-G6HP7:1:1101:21164:3279 1:N:0:132
ATCTCTATCTCCTAAAAACCTGTTTAGATTTGGAGATAGACCTTCAGGTTTTTCATCATTTTCTGCATGAATTATACATTGACCACGTTCCAGCGTGGTCAGTTTGCAGCATTCTGTTATTTTGTTTGACAGAGTGTCTTGTTGAGAACATATGTAGGACATGATTTTTTCCTGCAACAGGGAAAATAAAGTATAAGTTTTAAAGATTTATTCTTTAATAAAGGATCTCAAAGCCAGCTTTAGAAAAAGGA
+
CCCCCFFFFFFFGGGGGGGGGGHHHHHHHHHHHHHHHHHHHHHHHHHHHHHGGHHHHHHHHHHHIHHHHHHHHHHHHHHHHHHHHHGHHHHHHHGGGGHHHHHHHHHHHHHHHHHHHHHHHHHHHHHHHHHHHHHHHHHHHHHHHHHHHHHHHHHHHHHHHHHHHHHHHGHHHHHHHHHHHGGHHHHHHHHHHHHHHHHHHHHHHHHHHHHHHHHHHHHHHHHHHHHHHHHGGHHHHGHHHHHFFGHHGGH
@M05620:45:000000000-G6HP7:1:1101:9658:3357 1:N:0:132
ATCTCTATTCCTAAAAACCTGTTTAGATTTGGAGATAGACCTTCAGGTTTTTCATCATTTTCTGCATGAATTATACATTGACCACGTTCCAGCGTGGTCAGTTTGCAGCATTCTGTTATTTTGTTTGACAGAGTGTCTTGTTGAGAACATATGTAGGACATGATTTTTTCCTGCAACAGGGAAAATAAAGTATAAGTTTTAAAGATTTATTCTTTAATAAAGGATCTCAAAGCCAGCTTTAGAAAAAGGAA
+
AAAAAFFFDDFDAGGGGFGBGGHH3DBFFHHHCFFF1FDEGEGAFGHGHHGGFBGDFFHHHFFGFHEE1FFH1ED2EFHHFHHCGAGHFHHFGEEEGHGBBGHHGFHFFHHHFFHGHDGHHHGGHHHEHHHEHGHGF>GFFGFBCAGC<FGEGFEFHDGFGHFFHHHHGGHDGBCHFGFHGGHHHHGHHHGHGFHHHHHHFGHF<<FHDFHF1GH1<D<DDGFFDGFGGHHGHHHGG0GH0CBGHHGGGHH
@M05620:45:000000000-G6HP7:1:1101:12165:3390 1:N:0:132
CATCCTGACCCTGAAGTACCCCGGCTTGATTTCTGACATTAGATCGGAAGAGCACACGTCTGAACTCCAGTCACTCTCGCGCATCTCGTATGCCGTCTTCTGCTTGAAAAAAAAAAAAGGACAGCGGGTGGGCATTTTGTGTGCTAGCTACTAGAACCCTGACAGAATCCGTTTGTCACTAAGTCCTGCTGAGCCATTCATGGATTTTTAGCTGCCTTCATTCTCTCACAGACACTCATCTCCACTGCCAT
+
BBABBFFFFFFFGGGGGGGGGGGGGGGEHHFGHHHGHHHHHHHHHHGE2ACEHHHHHGHFHGHHHHHHGHGHHGHHHHGGGGGEEFHHGGHGHGEFEHGFHHHFHHFHDGCEFGG<>>//00?..------<.//:000://.00;0/00000:000...///09//0009;9;./0;;C09/;;0///9//.//////;/////9//;./B///./9/////;/9///9//9../////////9;/////
@M05620:45:000000000-G6HP7:1:1101:12146:3391 1:N:0:132
CATCCTGACCCTGAAGTACCCCGGCTTGATTTCTGACATTAGATCGGAAGAGCACACGTCTGAACTCCAGTCACTCTCGCGCATCTCGTATGCCGTCTTCTGCTTGAAAAAAAAAAAAAGTCAGCTGTGGTGTTTTCTTTGTGTTATCAACGAGAAACCTGAAAGAAGCATTTTTTAACTAAGTCCTTCTTAGTCATTCATGCGTTTTTATCTGCCTTGCTTCTTCTCACAGACTCTCTACTCTCATACCC
+
BBABBFFFFFFFGGFGGGGGGGGGGGGGFHFGHHHHHGHHFHGHFHGCAEFGHHHGHGHHHG5FGHDGBHHHGFHHHGGGGG?EGGHHGFHFHDEEEHFFHHHHHFGG3F0<<@C////?11>1<FF<0>0>.><G0<DD<D///00=00<A....//:/;/GC0/.;CBFFGFGB.99099/F0;00000;0;B0;CF0F//9.A9.9A/;////9BFFFFF/;B/BBFF9F./BFF9//F/:B/9/;//
@M05620:45:000000000-G6HP7:1:1101:18637:3431 1:N:0:132
CATCCTGACCCTGAAGTACCCGGCTTGATTTCTGACATTAGATCGGAAGAGCACACGTCTGAACTCCAGTCACTCTCGCGCATCTCGTATGCCGTCTTCTGCTTGAAAAAAAAAAAATCTTTTATATTACAGCAATTCTTGTTGATAACATATTTCATACATTATGTTTTCCTGCAACATTTAAAATAAATGATCATTTTTAACTATTTATTCTTTACTCACTAATCTCACAACATGCTTTAGAACAAGTC
+
ABCCCFFFFFFFGGGGGGGGGGGGGGGHHHHHHGHHHHHHHHHHHGGGGGHHHHHHGHHHGHHHHHHHHHHHHHHHHGGGGGGFHHHGGHHHHGFGHGHHHGHHHHHHHHGGGCC//011111111?1?111<001111=1<=>11>10<0000<<0=<<D00==0==0:000;/:GCG:0=00:0<::CB00;000000;.0000;0909BFFGF0090;/90/0009;;9/..///;99/////;..//
@M05620:45:000000000-G6HP7:1:1101:15386:3433 1:N:0:132
AGATTACTGCAACAGTTCCCCCTGGACCTGGAAAAGTTTCTTGCCTGGCTTACAGAAGCTGAAACAACTGCCAATGTCCTACAGGATGCTACCCGTAAGGAAAGGCTCCTAGAAGACTCCAAGGGAGTAAAAGAGCTGATGAAACAATGGCAAGTAAGTCAGGCATTTCCGCTTTAGCACTCTTGTGGATCCAATTGAACAATTCTCAGCATTTGTACTTGTAACTGACAAGCCAGGGACAAAACAAAGAT
+
BB@ABFFFBFFFGGGGGGGGGGGGGHHHHHHHHHHHEHHHHHHHHHHHHHHFHHHHHHHHHHHHHHHHHHHHHHHHHHHHHHFH3GHHHHHHHHGGFGHHHHHHHHHHGHHHHHHHHHHHFGGGGCEFHHHHHGHHHHHHHGHHHHHHHHHHHGHHHHHHHHHHHHHHHHGGGGGHHHHHHHHHHGHGHHHHGHHHHHHFHHHHHHHHHHHHHHHGHGHHHHHHHHHHGHHHHGFGGGGGGGGGGGGGFGG
@M05620:45:000000000-G6HP7:1:1101:18999:3436 1:N:0:132
TACCTGTACTGGGGAAGAGCACACGTCGCAATCGCCATTCCTACCATAAAGATCGGAAGAGCACACGTCTGAACTCCAGTCACTCTCGCGCATCTCGTATGCCGTCTTCTGCTTGAAAAAAAAAAAAAAACATATAACTAGACGCGCCAAGGTTCGAGCGTATGCGAGATAAGTGATTCTACTCTATCATGGGTCCAATCTACCACTATCTTATTACCTTCCATGAACCCGATTGCTTTTGCACCTAGTTC
+
BBCCCFFFFFFFGGGGGGGGGGGHGFGGGGGGHGGGGGHHHHHHHHHHHHHHHHHGGGGHHHGHHHGHHHGHGHHHHHHHHHHHHHHGGGGGGGHHHGGHHHHGGGHGHHHHHHHGHHHHCGGGC---<-..00000000000.--9-9-;.900-./.-.../0..--.0009090000000;00000000.9:.000/0000000/:000000000:90:0000:0..---;.000000000//90000
@M05620:45:000000000-G6HP7:1:1101:15379:3461 1:N:0:132
AGATTACTGCAACAGTTCCCCCTGGACCTGGAAAAGTTTCTTGCCTGGCTTACAGAAGCTGAAACAACTGCCAATGTCCTACAGGATGCTACCCGTAAGGAAAGGCTCCTAGAAGACTCCAAGGGAGTAAAAGAGCTGATGAAACAATGGCAAGTAAGTCAGGCATTTCCGCTTTAGCACTCTTGTGGATCCAATTGAACAATTCTCAGCATTTGTACTTGTAACTGACAAGCCAGGGACAAAACAAAGAT
+
A1AAAFFF3D1DGGEGGGGGGGGG0AGHHB0FCGHCBGHHHHGHHHHHHHHFHH1GHFGHHHHHHEHGHHGHHHHHHGHHHHHHBFFBEGHHGHGEEGGHGHF00FGHGHHHHHGGHHHHFFGGGCEGFHGGHGHHHGHHHHHHHHHHHFFGHGFGHHHHHDGHHHHHHGGGGGGHDHHHHHGHHGGGHHHHGHHHHHHHHGHHHFHHFHHHHHHHHHHHCGHHHHBCGCFFHGG9ABGGFGGGGEEGFFC
@M05620:45:000000000-G6HP7:1:1101:9048:3492 1:N:0:132
ATCTCTATCTCCTAAAAACCTGTTTAGATTTGGAGATAGACCTTCAGGTTTTTCATCATTTTCTGCATGAATTATACATTGACCACGTTCCAGCGTGGTCAGTTTGCAGCATTCTGTTATTTTGTTTGACAGAGTGTCTTGTTGAGAACATATGTAGGACATGATTTTTTCCTGCAACAGGGAAAATAAAGTATAAGTTTTAAAGATTTATTCTTTAATAAAGGATCTCAAAGCCAGCTTTAGAAAAAGGA
+
CCCCCFFFFFFFGGGGGGGGGGHHHHHHHHHHHHHHHHHGHHHHGHHHHHHGGHHHHHHHHHIIHHHHHGHHHHHHHHHHHGHHHHFFGHHHHHGGGGHHHHHHHHHGHHHHHGHHHHEHFHHHHHHHGHHHHHHHHHHHHHHHHHFHHHHHHHHHHHHHHHHHHHHHHGGHHHHHFHHHHGGHHHHHGHHHHGHHFFGHHGHGHHHHHHHHHHHHHHHHHGGFHHHHHGHFHG:GCGHHHHHHGHGHGGG
@M05620:45:000000000-G6HP7:1:1101:9036:3505 1:N:0:132
ATCTCTATCTCCTAAAAACCTGTTTAGATTTGGAGATAGACCTTCAGGTTTTTCATCATTTTCTGCATGAATTATACATTGACCACGTTCCAGCGTGGTCAGTTTGCAGCATTCTGTTATTTTGTTTGACAGAGTGTCTTGTTGAGAACATATGTAGGACATGATTTTTTCCTGCAACAGGGAAAATAAAGTATAAGTTTTAAAGATTTATTCTTTAATAAAGGATCTCAAAGCCAGCTTTAGAAAAAGGA
+
B@ABBFFFFFFFGGGGGGGGGGHHHGFHFFHHHHHHFHHFHHHHHHHHHHHGGHHFHHHGHHGHHFHHHGHHHHGHHHHHHFHHHHGGHHHHHGGFGGHHGHHHHHHHHHHHHHHHHHHHHHHHHHHHHHHHHHHHHHHHHHHGGHHGEHHHHHHHHHGHHHHHHHHFHGHHHGHHBGHHHGGHHEGGFGFGHHHGHHHHHGHHHHHHHHHHHHHHFFHFHHBGHHHHFHGHHGGHHGHHHHHHHHHHGGF
@M05620:45:000000000-G6HP7:1:1101:11501:3529 1:N:0:132
ATCTCTATCTCCTAAAAACCTGTTTAGATTTGGAGATAGACCTTCAGGTTTTTCATCATTTTCTGCATGAATTATACATTGACCACGTTCCAGCGTGGTCAGTTTGCAGCATTCTGTTATTTTGTTTGACAGAGTGTCTTGTTGAGAACATATGTAGGACATGATTTTTTCCTGCAACAGGGAAAATAAAGTATAAGTTTTAAAGATTTATTCTTTAATAAAGGATCTCAAAGCCAGCTTTAGAAAAAGGA
+
AAAABFFFFFFFGGGGGGGGGGHHHGHHHHHHHHHHHHHFHHHHHHHHHHHGGHHHHHHHHHHHHHGHHGHHHHHHHHHHHGHHHHFFGHHHHHGEGGHHGHHHHHHHHHHHHHHHHHHHHHHHHHHHGHHGHHGHHHHHHHHHGHHHHHHHHHHHHHHHHHHHHHHHHGHHHHHHHHHHHGEFHHHHHHHGHHHHHFHHHHHHHHHHHHHHHHHHGHHHHFHHHHGHHGHHHGGFHGHHHHHGHHHHGGH
@M05620:45:000000000-G6HP7:1:1101:14318:3542 1:N:0:132
CATCCTGACCCTGAAGTACCCCGGCTTGATTTCTGACATTAGATCGGAAGAGCACACGTCTGAACTCCAGTCACTCTCGCGCATCTCGTATGCCGTCTTCTGCTTGAAAAAAAAAAAAAATTCTTCTTCCACACTCTCGGGTTCCTAACCTCATGAGTAACTTCTTTTGTACTTCCTCAACGCACATCTCCTATAACGCCTCACGATGTCTTCTTCAATCCATGATGTACCCGCCACTGTTAGTCCCAGAG
+
CCCCCFFFFFFFGGGGGGGGGGGGGGGGHHHHHHHHHHHHHHHHHHGGGGGHHHHHHGHHHGHHHHHHHHHHGHHHHHGGGGGGGFHHGGHHHHGGGHGHGHGHHHGGGHHGGGGB>/<-011111<11111/.</00..-...:0::;.0//:0000;0000;00090/0000;00000/.-:--;0090000090.--.9/......///;//////////;////////:;:-;//9//////;//..
@M05620:45:000000000-G6HP7:1:1101:11084:3557 1:N:0:132
CATCCTGACCCTGAAGTACCCCGGCTTGATTTCTGACATTAGATCGGAAGAGCACACGTCTGAACTCCAGTCACTCTCGCGCATCTCGTATGCCGTCTTCTGCTTGAAAAAAAAAAATCGATTTTCGTAACGAGGTTTGAGTGCTTGTGGGTAGCTAGAGGAAACTGATGGGTATGTGTACGAGATGATGAAGCGTTGTGCTGTGTCCCGATACATAGTTGTACATGTCAGTCCATGGATCAGCAGAGATC
+
A3AAADFFFFFFGGFGFFGGGGEE2AEEGHHHHHHHGHHHFHGHGHC2AEGHHGFHHGFHHGHHHHGGBGGGHHHHHEEA@EGGEGGFFEHHHGGEEGFHFBFHGHF?3FHECC/@<01/0/??11<0<0....->00.0.0<0000.<...0./00000/.///000000./0;/00000.....;0900009;..-9./////////-.---/////;/////;/////9/////////./;/./9.//
@M05620:45:000000000-G6HP7:1:1101:15112:3559 1:N:0:132
ATCTCTATCTCCTAAAAACCTGTTTAGATTTGGAGATAGACCTTCAGGTTTTTCATCATTTTCTGCATGAATTATACATTGACCACGTTCCAGCGTGGTCAGTTTGCAGCATTCTGTTATTTTGTTTGACAGAGTGTCTTGTTGAGAACATATGTAGGACATGATTTTTTCCTGCAACAGGGAAAATAAAGTATAAGTTTTAAAGATTTATTCTTTAATAAAGGATCTCAAAGCCAGCTTTAGAAAAAGGA
+
CCCCCFFFFFFFGGGGGGGGGGHHHHHHHHHHHHHHHHHHHHHHHHHHHHHGGHHHHHHHHIHHIHHHHHHHHHHGHHHHHHHHHHGHHHHHHHGGGGHHHHHHHHHGHHHHHHHHHHHHHHHHHHHHHHHHHHHHHHHHHHHHHHHHHHHHHHHHHHHHHHHHHHHHHGHHHHHHHHHHHGGGHGHGHHHHHHHHHGHHHHGHHHHHHHHHHHHHHHHHHHHHHHHHHGHHHHHHHGHHHHHGGHHHGGH
@M05620:45:000000000-G6HP7:1:1101:15134:3566 1:N:0:132
ATCTCTATCTCCTAAAAACCTGTTTAGATTTGGAGATAGACCTTCAGGTTTTTCATCATTTTCTGCATGAATTATACATTGACCACGTTCCAGCGTGGTCAGTTTGCAGCATTCTGTTATTTTGTTTGACAGAGTGTCTTGTTGAGAACATATGTAGGACATGATTTTTTCCTGCAACAGGGAAAATAAAGTATAAGTTTTAAAGATTTATTCTTTAATAAAGGATCTCAAAGCCAGCTTTAGAAAAAGGA
+
CCBCCFFFFFFFGGGGGGGGGGHHHHHHHHHHHHHHHHHHHHHHHHHHHHHGGHHHHHHHHHIIIHHHHHHHHHHHHHHHHHHHHHGGHHHHHHGFGGHHHHGHHHHHHHHHHHHHHHHHHHHHHHHHHHGHHHHHHHHHHHHHHHHHHHHHHHHHHHHHHHHHHHHHHGHHHHHHHHHHHGGHHHHHHHHHHHGHHGGHHHHHHHHHHHHHHHHHHHHHHGHHHHHHHHHHHHHHHGHHHHHEFGHHGDG
@M05620:45:000000000-G6HP7:1:1101:15117:3578 1:N:0:132
ATCTCTATCTCCTAAAAACCTGTTTAGATTTGGAGATAGACCTTCAGGTTTTTCATCATTTTCTGCATGAATTATACATTGACCACGTTCCAGCGTGGTCAGTTTGCAGCATTCTGTTATTTTGTTTGACAGAGTGTCTTGTTGAGAACATATGTAGGACATGATTTTTTCCTGCAACAGGGAAAATAAAGTATAAGTTTTAAAGATTTATTCTTTAATAAAGGATCTCAAAGCCAGCTTTAGAAAAAGGA
+
CCCCCFFFFFFFGGGGGGGGGGHHHHHHHHHHHHHHHHHHHHHHHHHHHHHGGHHHHIHHHHIHIHHHHHHHHHHGHHHHHHHHHHGHHHHHHHGGEGGHHHHHHHGGFFHHHHHHHHHHHHHHHHHHFHGHHHHHHGHHGHHHGHEHHHHHHFHHFGHFGHGFHHHHHGHHHHHHGHFHHGGFHFHHHBGHFHHHHFHHHHFFHGHHHHHHHGHHHFHGHGGGHHHHHHFFFHHHHGHHHHHGFHGHGGG
@M05620:45:000000000-G6HP7:1:1101:11089:3580 1:N:0:132
CATCCTGACCCTGAAGTACCCCGGCTTGATTTCTGACATTAGATCGGAAGAGCACACGTCTGAACTCCAGTCACTCTCGCGCATCTCGTATGCCGTCTTCTGCTTGAAAAAAAAAAAAAAAAAGGAAGAGAAAAGTAGATTGGAAATAGAAATGAAACTAAACAAACGAATATATAAAAATCAATAAAGATAGTACAACTAAAAGAATATTTTAAGAAGAAAGTAGCAAAATTGCATATGGTATTAACTGT
+
CCCDDFFFFFFFGGGGGGGGGGGGGGGGHHHHHHHHHHHHHHHHHHGGGGHHHHHHHGHHHGHHHHHHHHGHGHHHHHGGGGGGEHHGFEHHHHGFGHGGHHHHHHGHHHHGGGGG><<-<--..//.../0;//::00000.0000;00009000000;0000.....;..00000000.000;0000;090000000:00000..99000000000/0//00000000/00000009000090000000
@M05620:45:000000000-G6HP7:1:1101:10157:3674 1:N:0:132
CATCCTGACCCTGAAGTACCCGGCTTGATTTCTGACATTAGATCGGAAGAGCACACGTCTGAACTCCAGTCACTCTCGCGCATCTCGTATGCCGTCTTCTGCTTGAAAAAAAAAACACAGCTCTCGGAGGTTATTTTTCATCGGTGAGCCAGACAGAATGATCCGATGAGGGGTGCTAAACTATTTGAGGCAAGGAAGCACCTTTTTATTAAATTTCCCTTTTATCAATCGCCATTCCTACCCTAAAGATC
+
AAABBFFFFFFFGGGGGFFFFEGGGGGHHGGHHBGG3GGFFBHHHGG2FFGGGH2FFGFCEHFHGFHHHGHHHHHDFEFEG/>/3@BF1FGFFGEFHF4FGEHHEHHHGG<BBF//?FFFC?GG?/?/>CGHHBFHF1>GHHH.A.<C<C<<GFFHFFHCCCC0..:.C0CDF?-D099;CCBFGGE0A/.99.99999BBA/FFFF?9FB/;;9B/9BFBBFF/;/B/;.9A.A/99FFFF9BBBB9/;;
@M05620:45:000000000-G6HP7:1:1101:10484:3677 1:N:0:132
ATCTCTATCTCCTAAAAACCTGTTTAGATTTGGAGATAGACCTTCAGGTTTTTCATCATTTTCTGCATGAATTATACATTGACCACGTTCCAGCGTGGTCAGTTTGCAGCATTCTGTTATTTTGTTTGACAGAGTGTCTTGTTGAGAACATATGTAGGACATGATTTTTTCCTGCAACAGGGAAAATAAAGTATAAGTTTTAAAGATTTATTCTTTAATAAAGGATCTCGAAGCCAGCTTTAGAAAAAGGA
+
B?AAAFFFFFFFGGGGGCGGGGHFHHGHHHHHHGHFHFHFHHHHHHHHHHHGGHHGHHHHHHHHHBGHHFHHHHHHHHHHHHHHHHGHHHHHHHGEGGHGHGHHHHHHHHHHHHHHHHHHHHHHHHHHGHFHHHHHHHHHHHHHHGHHHHHHGHHHHHFHHHHHHHHHHGHHHGHHFHGHHGGHHHGGGHGGGGHHGFGGHHHFGHHHHHHHHHHHHGHFHFHHHHHHHHGGGGHHHGGHHHG0;0;CGGF
@M05620:45:000000000-G6HP7:1:1101:13604:3677 1:N:0:132
TACCTGTACTGGGGACACTCTTTCCCTACACGACGCCATTCCTACCCTAAAGATCGGAAGAGCACACGTCTGAACTCCAGTCACTCTCGCGCATCTCGTATGCCGTCTTCTGCTTGAAAAAAAAAAAAGCAGAATGTCTTGTTGAGAACATGTTAAGGAGATTATGGTTTTCTACAAGAGGGCAAATAAATGATACCTTTTAAATATTAATCTGTTATTACATGATCTCAAAGCTATCCTTACCACAGGGA
+
BABBBFFFFFFFGGGGGGGGGGHHHHHGFGGGEGGGGGGHHHHGHFHFCGHHHHGHFGEGGFHGHHHGBGHFFHHGHHGHEGHHGHHHGGGGGFEHFGFFHHHHGEFGEHHHGHHHHFFFF/CB//--.010//00<0<0000.0/.0</0/;000000../0;00/<0..0;000;0;.......;000000;90000;00000//////9//9;B//9/////;///9/;B.//9///9/////.....
@M05620:45:000000000-G6HP7:1:1101:10508:3678 1:N:0:132
ATCTCTATCTCCTAAAAACCTGTTTAGATTTGGAGATAGACCTTCAGGTTTTTCATCATTTTCTGCATGAATTATACATTGACCACGTTCCAGCGTGGTCAGTTTGCAGCATTCTGTTATTTTGTTTGACAGAGTGTCTTGTTGAGAACATATGTAGGACATGATTTTTTCCTGCAACAGGGAAAATAAAGTATAAGTTTTAAAGATTTATTCTTTAATAAAGGATCTCAAAGCCAGCTTTAGAAAAAGGA
+
CDDCCFFFF5DFGGGGGGGGGGHHHHHHHHHHHHHHHHHHHHHHHHHHHHHGGHHHHHIHHHIIIHHHHHHHHHHHHHHHHHHHHHGGHHHHHHGGGGHHHHHHHHHHHHHHHHHHHHHHHHHHHHHHHHHHHHHHHHHHHHHHHHHHHHHHHHHHHHHHHHHHHHHHHGHHHHHHHHHHHGGHHHHHHHHHHHHHHGHHHHHHHHHHHHHHHHHHHHHHHHHHHHHHH0DGHHHHHGHHHHHGGHHHGGH
@M05620:45:000000000-G6HP7:1:1101:13588:3686 1:N:0:132
TACCTGTACTGGGGACACTCTTTCCCTACACGACGCCATTCCTACCCTAAAGATCGGAAGAGCACACGTCTGAACTCCAGTCACTCTCGCGCATCTCGTATGCCGTCTTCTGCTTGAAAAAAAAAAAAAAAAAAATCACCACATCATTATGCCAACTTGAACAACTGAAAGAAACGCCAATCTGTTCCATTTCCTTGGAAACTCTCTGCACTGACAAGATTGATGACTGTATTAGTGTGAATGTGTAGTAT
+
CCCCCFFFFFFFGGGGGGGGGGHHHHHHGHHGGGGGGGGHHHHHHHHHHFHHHHHHGGEGHHHHHHHGHHHGHHHHHHGHHHHHHHHHGGGGCFCHHHFGHHHHGFGHGHHHHHHHGHHHHGGGCF>>-<----:.000/0.9000000000:00./000000/.0/0000/.//.--.-0/0000:00000000000000/0900900:00/0000./0000000009090009;0000000:0000:90
@M05620:45:000000000-G6HP7:1:1101:10513:3694 1:N:0:132
ATCTCTATCACCTAAAAACCTGTTTAGATTTGGAGATAGACCTTCAGGTTTTTCATCATTTTCTGCATGAATTATACATTGACCACGTTCCAGCGTGGTCAGTTTGCAGCATTCTGTTATTTTGTTTGACAGAGTGTCTTGTTGAGAACATATGTAGGACATGATTTTTTCCTGCAACAGGGAAAATAAAGTATAAGTTTTAAAGATTTATTCTTTAATAAAGGATCTCAAAGCCAGCTTTAGAAAAAGGA
+
CCCCCFFFFFFFGGGGGGGGGGHHGHHHHHHHHHHHHHHHHHHHHHHHHHHGGHHHHHIHHHIHHHHHHHHHHHHHHHHHHHHHHHGGHHHHHHGGGGHHHHHHHHHHHHHHHHHHHHHHHHHHHHHHHHHHHHHHHHHHHHHHHHHHHHHHHHHHHHHHHHHHHHHHHGHHHHHHHHHHHGGHHHHHHHHHHGHHHGGHHHHHHHHHHHHHHHHHHHHHHHHHHHHHHGHHHHHHHGHHHHHHHHHHGGG
@M05620:45:000000000-G6HP7:1:1101:10492:3695 1:N:0:132
ATCTCTATCACCTAAAAACCTGTTTAGATTTGGAGATAGACCTTCAGGTTTTTCATCATTTTCTGCATGAATTATACATTGACCACGTTCCAGCGTGGTCAGTTTGCAGCATTCTGTTATTTTGTTTGACAGAGTGTCTTGTTGAGAACATATGTAGGACATGATTTTTTCCTGCAACAGGGAAAATAAAGTATAAGTTTTAAAGATTTATTCTTTAATAAAGGATCTCAAAGCCAGCTTTAGAAAAAGGA
+
1>AAAFFFF3BCGFGGFGGEGFFEGGDGFGGHHGHHGHFDHFGGFFFFFGGFFHGHHHHHGFHGHFHFHHFHHHHHHHHHFFHFHEEGFHHBHGGEFEHFHHGGHBGHHFEGDFFHGGHHHHHHFGHHFFGHHFHHHFGFHGHHBHHHHHHHHHGGHHBFGHHGHHHHF@CFGDFCBGHHHEGFA0<G1?GGGBDHHGHGHHCGDDGFHHFHHHHHHHF0D<00<DFDDDFHHHCCCGHGHGHBGHHHCCB
@M05620:45:000000000-G6HP7:1:1101:11289:3712 1:N:0:132
TACCTGTACTGGGGAAGAGTGTAGCAATCGCCATTCCTACCCTAAAGATCGGAAGAGCACACGTCTGAACTCCAGTCACTCTCGCGCATCTCGTATGCCGTCTTCTGCTTGAAAAAAAAAATCTCGGAGTTTATTTTGCATCGGTGAGCCAGACAGAATGATCCAATGAGGTGTGCGAAACTATTTGAGGAAAGGAAGCACCTTTTTATTAAATTTAACTTTTAGCAATCTCCATTCCTACCTAAAGATCG
+
AABBBFFFFFFFGGEGGAFGBGFFHGFHHGGGEFHDDGFFHFGGF3FDFGGGGGGAGHGH2BEFGFFH5CGFHHHGFGFEHHHEGGCEEEDGGFEFHHFGEGHGHFFFFHH0?GEFE@D//0<@10F?//??GFGHHB1GHH?D.<>0>0/.<</C</0D0=DD00;/0;C:.:AG?.--AC0C0FF0.90;99CB/9.FFG/FBB0.909;;BBFB/;9/BFFF/;/;B///9;F/FFFEFBB///9/;.
@M05620:45:000000000-G6HP7:1:1101:18194:3722 1:N:0:132
TACCTGTACTGGGGAAGCAATCGCCATTCCTACCCTAAAGATCGGAAGAGCACACGTCTGAACTCCAGTCACTCTCGCGCATCTCGTATGCCGTCTTCTGCTTGAAAAAAAAAAAACAAATATGCTTACCGAGGCCCCCCTGCACCCCACTACGCACCAATAAAAAAACAAACAAGTTATTCTAGCCTAACACCTGTACTACCCCCATCATATCCCAACACACTTACTACCCTTCTTTATTTTCGTCTTTA
+
AAABCFFFFFFFGGGGEGGGGGGGGGGHHHHGHHHHHHHHHHHHGGGGHHHHHHHGHHHGGHHHHHHHHHHHHHHHGGGGGAEHHGFEHHHHGFFHGGHHGHHHHHHHHGGGFB>//</01111?11110..<--..<-;-..//:.-.../:.-.9-:9/00090-:.9..;9.9//////;//////9///.//;///://9.9-/;//////://.....9///;///./:/;/:/:////-...:;/
@M05620:45:000000000-G6HP7:1:1101:11284:3733 1:N:0:132
TACCTGTACTGGGGAAGAGTGTAGCAATCGCCATTCCTACCCTAAAGATCGGAAGAGCACACGTCTGAACTCCAGTCACTCTCGCGCATCTCGTATGCCGTCTTCTGCTTGAAAAAAAAAAAAATAGCACAATACGTCGAGACTTGTGTGTCCACCTAGAACAGAGAAAGGGAACATGTGGGACGTGAGACTACGTAGGATATAGTGAGTTTTGTGAGATGATGATATGAGAAGGTGGATTAGATAATATT
+
ABCCBFFFFFFFGGGGGGGGGGHHHHHHHGGGGGHHHHHHHHHHHHHHHHHGGGGHHHHHHHGHHHGHHHHHHHHHHHHHHHHGGGGEFEHHHGGHHHHGGGHGHHHHHHHHHGHGGGGDG</<0<1111<<11<.10---.<0000<<..0000../0000/;G//://...../0/900..;-....0009/:./..//////////:///.9///9//://////:/;//;.//..9////://////
@M05620:45:000000000-G6HP7:1:1101:15426:3745 1:N:0:132
ATCTCTATCTCCTAAAAACCTGTTTAGATTTGGAGATAGACCTTCAGGTTTTTCATCATTTTCTGCATGAATTATACATTGACCACGTTCCAGCGTGGTCAGTTTGCAGCATTCTGTTATTTTGTTTGACAGAGTGTCTTGTTGAGAACATATGTAGGACATGATTTTTTCCTGCAACAGGGAAAATAAAGTATAAGTTTTAAAGATTTATTCTTTAATAAAGGATCTCAAAGCCAGCTTTAGAAAAAGGA
+
DDDCCFFFFFFFGGGGGGGGGGHHHHHHHHHHHHHHHHHHHHHHHHHHHHHGGHHHHHHHHHIHHHHHHHHHHHHHHHHHHHHHHHGGHHHHHHGGGGHHHHHHHHHHHHHHHHHHHHHHHHHHHHHHHHHHHHFGHHHHHHHHHHHHHHHHHHHHHHHHHHHHHHHHHGHHHHHHHHHHHGGHHHHHHHHHHHHHHHHHHHHHHHHHHHHHHHHHHHHHHFHHHHHHFHHHHHHHHGHHHHHGHHGHGGH
@M05620:45:000000000-G6HP7:1:1101:12021:3786 1:N:0:132
AGATTACTGCAACAGTTCCCCCTGGACCTGGAAAAGTTTCTTGCCTGGCTTACAGAAGCTGAAACAACTGCCAATGTCCTACAGGATGCTACCCGTAAGGAAAGGCTCCTAGAAGACTCCAAGGGAGTAAAAGAGCTGATGAAACAATGGCAAGTAAGTCAGGCATTTCCGCTTTAGCACTCTTGTGGATCCAATTGAACAATTCTCAGCATTTGTACTTGTAACTGACAAGCCAGGGACAAAACAAAGAT
+
BBBBBF4@DFFFGGFFGGGGGGGGHHHFHHFBGFHGGFHHHHHHHHHGHHHHGHFGFFHHHGGHHHHHHGHHHHHHGGGHHHHHHHHHHHGGHHGGGFHHFHHHHHHGGHFHHHHGHHFHGFHGGGGGHHHHFGGGHHFHH3DGBGHFHHHGHGHFDGGHFHFFHHHGGGGGGGGHH1FHHEFGB>GDFHHHGGGFGGHHHFGFGHHHHBGHHHHHHHHGHGCFHHGGHFG:.AFGEDEGGGGGAEGGGGB
@M05620:45:000000000-G6HP7:1:1101:12015:3806 1:N:0:132
AGATTACTGCAACAGTTCCCCCTGGACCTGGAAAAGTTTCTTGCCTGGCTTACAGAAGCTGAAACAACTGCCAATGTCCTACAGGATGCTACCCGTAAGGAAAGGCTCCTAGAAGACTCCAAGGGAGTAAAAGAGCTGATGAAACAATGGCAAGTAAGTCAGGCATTTCCGCTTTAGCACTCTTGTGGATCCAATTGAACAATTCTCAGCATTTGTACTTGTAACTGACAAGCCAGGGACAAAACAAAGAT
+
CCCCCFFFFFFFGGGGGGGGGGGGHHHHHHHHHHHHHHHHHHHHHHHHHHHHHHHHHHHHHHHHHHHHHHHHHHHHHHHHHHHHHHHHHHHHHHGGGGHHHHHHHHHHGHHHHHHHHHHHHHHGGHGGHHHHHGHHHHHHHHHHHHHHHHHHHGHHHHHHHHGHHHHHHHGGGGGHFHHHHHHHHHHGHHHHHHHHHHHHHHHHHHHHHHHHHHHHHFHHHGHHHHHHHHHHHGGGGGGGGGGGGGGGGGF
@M05620:45:000000000-G6HP7:1:1101:17843:3826 1:N:0:132
ATCTCTATCTCCTAAAAACCTGTTTAGATTTGGAGATAGACCTTCAGGTTTTTCATCATTTTCTGCATGAATTATACATTGACCACGTTCCAGCGTGGTCAGTTTGCAGCATTCTGTTATTTTGTTTGACAGAGTGTCTTGTTGAGAACATATGTAGGACATGATTTTTTCCTGCAACAGGGAAAATAAAGTATAAGTTTTAAAGATTTATTCTTTAATAAAGGATCTCAAAGCCAGCTTTAGAAAAAGGA
+
CCCBCFFFFFFFGGGGGGGGGGHHHHGHHHHHHHHHHHHHHHHHHHHHHHHGGHHHHHHHHHHHHHHHHHHHHHHHHHHH5FHHHHGHHHHHHHGGGGHHHHHHHHHHHHHHHHHHHHHHHHHHHHHHHHHHHHHHHHHHHHHHHHHHHHHHHHHHHHHHHHGHHHHHHGHHHHHHHHHHHGGHHHGHHHHHHHHHHGGGHHHHHHHHHHHHHHHHHHHHHHHHHHHHHHHHHHHHHGHHHHHGHHHHGGH
@M05620:45:000000000-G6HP7:1:1101:17861:3838 1:N:0:132
ATCTCTATCTCCTAAAAACCTGTTTAGATTTGGAGATAGACCTTCAGGTTTTTCATCATTTTCTGCATGAATTATACATTGACCACGTTCCAGCGTGGTCAGTTTGCAGCATTCTGTTATTTTGTTTGACAGAGTGTCTTGTTGAGAACATATGTAGGACATGATTTTTTCCTGCAACAGGGAAAATAAAGTATAAGTTTTAAAGATTTATTCTTTAATAAAGGATCTCAAAGCCAGCTTTAGAAAAAGGA
+
CCCCCFFFFFFFGGGGGGGGGGHHHHHHHHHHHHHHHHHHHHHHHHHHHHHGGHHHHIHHIIIIIHHHHHHHHHHHHHHHHHHHHHGHHHHHHHGGGGHHHHHHHHHHHHHHHHHHHHHHHHHHHHHHHHHHHHHHHHHHHHHHHHHHHHHHHHHHHHHHHHHHHHHHHGHHHHHHHHHHHGGHHHHHHHHHHHHGHHHHHHHHHHHHHHHHHHHHHHHHHHHHHHHHHGHHHHGHHGHHHHHHHHHHGGH
@M05620:45:000000000-G6HP7:1:1101:17846:3850 1:N:0:132
ATCTCTATCTCCTAAAAACCTGTTTAGATTTGGAGATAGACCTTCAGGTTTTTCATCATTTTCTGCATGAATTATACATTGACCACGTTCCAGCGTGGTCAGTTTGCAGCATTCTGTTATTTTGTTTGACAGAGTGTCTTGTTGAGAACATATGTAGGACATGATTTTTTCCTGCAACAGGGAAAATAAAGTATAAGTTTTAAAGATTTATTCTTTAATAAAGGATCTCAAAGCCAGCTTTAGAAAAAGGA
+
AABBBFFFFFFFGGGGGGGGGGHHHHHHHHHHHHHHHHHGHHHHHHHHHHHGGHHHHHHHHHHHHHHHHHHHHHHHHHHHHHHHHHGHHHHHHHGEGGHHHHHHHHHHHHGHHHHHHHHHHHHHGHHHGHGHHHHHHHHHHHHHHHHHHHHHHHGHHHHHHHHHHHHHHGHHHHHHHHHHHGGFHHHHHHHFGHHHHGHHHHHGHHHHHHHHHHHHHHHHHFHHHHHGHHHHHHHHHGHHHHGHFHGGGGH
@M05620:45:000000000-G6HP7:1:1101:17796:3877 1:N:0:132
CATCCTGACCCTGAAGTACCCCGGCTTGATTTCTGACATTAGATCGGAAGAGCACACGTCTGAACTCCAGTCACTCTCGCGCATCTCGTATGCCGTCTTCTGCTTGAAAAAAAAAAAAGGGCCTCGGAGCGTGGCTTCCCTGAACCCCAAAGCCACAAAAAAAAAAAGAAGGGAGGGGAAATTCGCCCGGCCCCCGGGCTCCTCCTGACCAATCCTCGGTCATTGTCAGCCCCATTCGAGCCCTTACACTC
+
ABABBFFFFFFFGGGGGGGGGGFGGGEGCEHHFAFBGBHFHFHGGHGFCEHHFHHGGGGFFE5ABFGH3GGFHHDGDGEGGGG>EGFH1EGHE3>?EGGBGGHF?GGGHGHFGG?/<>////<.>..<--<.<--../</C0/;/...:..:/.:/.;...------.../9..:-:-...///:..9-----999-9:-:;/././/;/9.//./:..;..:/9////9/.9../://..-;9/9/;//9
@M05620:45:000000000-G6HP7:1:1101:14475:3922 1:N:0:132
ATCTCTATCTCCTAAAAACCTGTTTAGATTTGGAGATAGACCTTCAGGTTTTTCATCATTTTCTGCATGAATTATACATTGACCACGTTCCAGCGTGGTCAGTTTGCAGCATTCTGTTATTTTGTTTGACAGAGTGTCTTGTTGAGAACATATGTAGGACATGATTTTTTCCTGCAACAGGGAAAATAAAGTATAAGTTTTAAAGATTTATTCTTTAATAAAGGATCTCAAAGCCAGCTTTAGAAAAAGGA
+
CCCCCFFFFFFFGGGGGGGGGGHHHHHHHHHHHHHHHHHHHHHHHHHHHHHGGHHHHIHHHHIHIHHHHHHHHHHHHHHHHHHHHHGGHHHHHHGGGGHHHHHHHHHHHHHHHHHHHHHHHHHHHHHHHHHHHHHHHHHHHHHHHHHHHHHHHHHHHHHHHHHHHHHHHGHHHHHHHHHHHGGHHHHHGHHHHHHHHGHHHHHHHHHHHHHHHHHHHHHHGFHHHHHGHHHHHHHHHGHHHHGFGHHHGGH
@M05620:45:000000000-G6HP7:1:1101:13964:3930 1:N:0:132
AAACCAAGCAGACACTCACCGCTGTTCAGACATGAGGTCAGCTAGATCGGAAGAGCACACGTCTGAACTCCAGTCACTCTCGCGCATCTCGTATGCCGTCTTCTGCTTGAAAAAAAAAAACTATCTGAGGATATTTTTCTTCGTAAACCCAGACACAAACATACCATGCAGTTTTCTAACATATTTTAGGAAAGTATGCACATATTTATTACATTCACCTATTATCACTCCCCCTGTCTACACTAAAGATC
+
BBBBBBBFBFFFGGGGGGGGGFGGGHHHHHHHHCHHHGHHHHHHHHHHHGGGGHHHHHHHGHHGGHHHHHHHHGHHHHHHHGGGGGGCHHHFFHHHHEFGHGHHFHHHHHHFHGGCG?D//1111?<?1?101<<<1<GB1<.<00.0<.<.<.</<C...000/:00/00;0;0;0;C0/00;;B00;9909.;0000;00;0;0;0;90009000;C0/;;//;////....;./;/;9/99B://///
@M05620:45:000000000-G6HP7:1:1101:14464:3938 1:N:0:132
ATCTCTATCTCCTAAAAACCTGTTTAGATTTGGAGATAGACCTTCAGGTTTTTCATCATTTTCTGCATGAATTATACATTGACCACGTTCCAGCGTGGTCAGTTTGCAGCATTCTGTTATTTTGTTTGACAGAGTGTCTTGTTGAGAACATATGTAGGACATGATTTTTTCCTGCAACAGGGAAAATAAAGTATAAGTTTTAAAGATTTATTCTTTAATAAAGGATCTCAAAGCCAGCTTTAGAAAAAGGA
+
BBABBFFFFFFFGGGGGGGGGFFHHHGGHHHHHHGFFHHHHHGHGHHHHHHGGHHHHGHHHHHHHGHHHHHHHHHHHHHHGHHHHHGFHHHHHHGGGGHHHHHHHHHHHHHHHHHHGHHHHHHHHHHHHHGHHHGGGHHHHHHHHHHHHHHHHHHHHHHHHHHHHHHHHGHHHHHHHHHHHGGHHHHHGGHGHHHHHGGHHHGHHHHHHHHHHHHHHGHHHGHHHHHHHGHGHHHHHGHHHHGHGHHHGGG
@M05620:45:000000000-G6HP7:1:1101:7957:4014 1:N:0:132
ATCTCTATCTCCTAAAAACCTGTTTAGATTTGGAGATAGACCTTCAGGTTTTTCATCATTTTCTGCATGAATTATACATTGACCACGTTCCAGCGTGGTCAGTTTGCAGCATTCTGTTATTTTGTTTGACAGAGTGTCTTGTTGAGAACATATGTAGGACATGATTTTTTCCTGCAACAGGGAAAATAAAGTATAAGTTTTAAAGATTTATTCTTTAATAAAGGATCTCAAAGCCAGCTTTAGAAAAAGGA
+
BCABCFFFFFFFGGGGGGGGGGGHHHHHHHHHHFGHHHHHHHHHHHHHHHHGGHHHHHHHHHHHHGHHHFHHHHHHGHHHHGHEHHFHHFHHHHGEFGHHGHHHHHHGHFHHHHHHHHGHHHHHHHHHHHGHHHGGHHHHHHHHFGHHHHHHHHHGHHHHHHHHGHHHHGHHHHHHHHGHHGGHHHHHHGGHHHGFG>GHHHHHHGHHHHHHHHHHHGHHHFHHGHHEDHHHHGHFCEHHHGGFCFGGGGG
@M05620:45:000000000-G6HP7:1:1101:7951:4031 1:N:0:132
ATCTCTATCTCCTAAAAACCTGTTTAGATTTGGAGATAGACCTTCAGGTTTTTCATCATTTTCTGCATGAATTATACATTGACCACGTTCCAGCGTGGTCAGTTTGCAGCATTCTGTTATTTTGTTTGACAGAGTGTCTTGTTGAGAACATATGTAGGACATGATTTTTTCCTGCAACAGGGAAAATAAAGTATAAGTTTTAAAGATTTATTCTTTAATAAAGGATCTCAAAGCCAGCTTTAGAAAAAGGA
+
BBABBFBFFFFFGGGGGGGGFGGHHFHHGHHHHFHHFHHHGHHHHHHHHHHGFFFGHFHHHHHGHGHHHFGHHFGHHHHHHHHHHHGHAGHHHHGGGGHHHHHHHHHHHHHHHHHHHHHHHHHHHHHHFHGHGHGHHHHHHHHF?GHFHHHHHHHFHHHFHHHHHHHHHGHHHHHFHGHHHGEHECGHFGHGGHHHG<FGHHH1FGDGDGGHHHHHHGGHHGFHHHHGHHHHHHHFHGHHHHHHFHHFDGG
@M05620:45:000000000-G6HP7:1:1101:12672:4093 1:N:0:132
ATCTCTATCTCCTAAAAACCTGTTTAGATTTGGAGATAGACCTTCAGGTTTTTCATCATTTTCTGCATGAATTATACATTGACCACGTTCCAGCGTGGTCAGTTTGCAGCATTCTGTTATTTTGTTTGACAGAGTGTCTTGTTGAGAACATATGTAGGACATGATTTTTTCCTGCAACAGGGAAAATAAAGTATAAGTTTTAAAGATTTATTCTTTAATAAAGGATCTCAAAGCCAGCTTTAGAAAAAGGA
+
CCCBCFFFFFFFGGGGGGGGGGHHHHHHHHHHHHHHHHHHHHHHHHHHHHHGGHHHHIHHIHIIHHHHHHHHHHHHHHHHHHHHHHGHHHHHHHGFGGHHHHHHHHHHHHHHHHHHHHHHHHHHHHHHHHHHHHHHHHHHHHHHHHHHHHHHHHHHHHHHHHHHHHHHHGHHHHHHHHHHHGGHHHHHHGHHHHHHHFHHHHGHHHHHHHHHHHHHHGHHHHHHHHHHHGHHHHHHHGHHHHHHHHHHGGH
@M05620:45:000000000-G6HP7:1:1101:12690:4102 1:N:0:132
ATCTCTATCTCCTAAAAACCTGTTTAGATTTGGAGATAGACCTTCAGGTTTTTCATCATTTTCTGCATGAATTATACATTGACCACGTTCCAGCGTGGTCAGTTTGCAGCATTCTGTTATTTTGTTTGACAGAGTGTCTTGTTGAGAACATATGTAGGACATGATTTTTTCCTGCAACAGGGAAAATAAAGTATAAGTTTTAAAGATTTATTCTTTAATAAAGGATCTCAAAGCCAGCTTTAGAAAAAGGA
+
CDCDDFFFFFFFGGGGGGGGGGHHHHHHHHHHHHHHHHHHHHHHHHHHHHHGGHHHHHHHHIIIIHHHHHHHHHHHHHHHHHHHHHGHHHHHHHGGGGHHHHHHHHHHHHHHHHHHHHHHHHHHHHHHGHHHHHHHHHHHHHHHHHHHHHHHHHHHHHHHHHHHHHHHHGHHHHHHHHHHHGGHHHHHHHHHHHHHHGHHHGHGHHHHHHHHHHHHHHHHHHHHHHHHHGHHHHHHHGHHHHHHHGHHGG/
@M05620:45:000000000-G6HP7:1:1101:12679:4117 1:N:0:132
ATCTCTATCTCCTAAAAACCTGTTTAGATTTGGAGATAGACCTTCAGGTTTTTCATCATTTTCTGCATGAATTATACATTGACCACGTTCCAGCGTGGTCAGTTTGCAGCATTCTGTTATTTTGTTTGACAGAGTGTCTTGTTGAGAACATATGTAGGACATGATTTTTTCCTGCAACAGGGAAAATAAAGTATAAGTTTTAAAGATTTATTCTTTAATAAAGGATCTCAAAGCCAGCTTTAGAAAAAGGA
+
A?A?AFFFFFFFGGGGGGGGGGFGHHHHHHHHHHHHHHHHHHHHHHHHHHHGGHHHHHHHHHHHGHHHHHHHHHHGHHHHHHHHHHGHHHHGEHGGGGHHFGHHHHHGHHGHGHHHHHHHHHHHHHHHHHHHHGHHHHHHGGHHGHGHHHHHHHHGHGHHHHFHHHHHHGHHHHHHHHHHHAFCHHHHGGHHHHGHHGHHHGHGHHHHHGHHHHHHHGHHHFDGHHHGHHHHGHHHHGGHHGHFGCFGAFH
@M05620:45:000000000-G6HP7:1:1101:9899:4121 1:N:0:132
ATCTCTATCTCCTAAAAAGGAAGAAAGGGGAGGGAAGATCTGAAGAGCACACGTCTGAACTCCAGTCACTCTCGCGCATCTCGTATGCCGTCTTCTTCTTGAAAAAAAAAAAAACAGATAACAGCTGGATGATAGTCCTTGAGAGCTTATACACACAACTCAAAGACCCAATAATTAAAGTAGTCATGCTGAGCACTTCTTGTGGTGATAGTATACTAGCGTTTATCGACAGTCATTCAACTCAGCAGCCA
+
AAAAAFFFFFFFGGGGFGEEFAFEFHHHG2AA22BFEFHH55BD3DGFFHGHEAFGAFHHHHHHBGHHHHHHH1FEGCE?DF1FEGCGH?GGHGHH4BFGHFGHHHGG?FC<>///001?1111011<01<1111>000=0<0./.0/0000<:0..../0:/00///...990;000;0009;00000090./0.0/000900././/////9////9/-..-.9/..9.-///;9//9/;B////.;;.
@M05620:45:000000000-G6HP7:1:1101:23936:4186 1:N:0:132
ATCTCTATCTCCTAAAAACCTGTTTAGATTTGGAGATAGACCTTCAGGTTTTTCATCATTTTCTGCATGAATTATACATTGACCACGTTCCAGCGTGGTCAGTTTGCAGCATTCTGTTATTTTGTTTGACAGAGTGTCTTGTTGAGAACATATGTAGGACATGATTTTTTCCTGCAACAGGGAAAATAAAGTATAAGTTTTAAAGATTTATTCTTTAATAAAGGATCTCAAAGCCAGCTTTAGAAAAAGGA
+
CCCCCFFFFFFFGGGGGGGGGGGHHHHHHHHHHHHHHHHHHHHHHHHHHHHGGHHHHHIHHHHHIHHHHHHHHHHHHHHHHGHHHHGHHHHHHHGFGGHHHHHHHHHHHHHHHHHHHHHHHHHHHHHHHHHHHHHHHHHHHHHHHHHHHHHHHHHHHHHHHHHHHHHHHGHHHHHHHHHHHGGGHHHHGHHHHHHHGFGHHHHHHHHHHHHHHHHHHGHHHHHHHHGHHHHGGCGHHGHHHHHEGHHHGGH
@M05620:45:000000000-G6HP7:1:1101:22380:4283 1:N:0:132
ATCTCTATCTCCTAAAAACCTGTTTAGATTTGGAGATAGACCTTCAGGTTTTTCATCATTTTCTGCATGAATTATACATTGACCACGTTCCAGCGTGGTCAGTTTGCAGCATTCTGTTATTTTGTTTGACAGAGTGTCTTGTTGAGAACATATGTAGGACATGATTTTTTCCTGCAACAGGGAAAATAAAGTATAAGTTTTAAAGATTTATTCTTTAATAAAGGATCTCAAAGCCAGCTTTAGAAAAAGGA
+
DDDDDFFFFFFFGGGGFGGGGGHHHHHHHHHHHFHHHHHHHHHHHHHHHHHGGHHHHHHHHIIHHHHHHHHHHHHHHHHHHHHHHHGHHHHHHHGGGGHHHHHHHHHHHHHHHHHHHHHHHHHHHHHHHHHHHHHHHHHHHHHHHHHHHHHHHHHHHHHHHHHHHHHHHGHHHHHHHHHHHGGHHHHHGHHHHHHHGFGHHGHHHHHHHHHHHHHHHHHHHFHHGHHHHHHHHHHHHGHHHHHFFHHHGGG
@M05620:45:000000000-G6HP7:1:1101:22369:4298 1:N:0:132
ATCTCTATCTCCTAAAAACCTGTTTAGATTTGGAGATAGACCTTCAGGTTTTTCATCATTTTCTGCATGAATTATACATTGACCACGTTCCAGCGTGGTCAGTTTGCAGCATTCTGTTATTTTGTTTGACAGAGTGTCTTGTTGAGAACATATGTAGGACATGATTTTTTCCTGCAACAGGGAAAATAAAGTATAAGTTTTAAAGATTTATTCTTTAATAAAGGATCTCAAAGCCAGCTTTAGAAAAAGGA
+
BBBCCFFFFFFFGGGGGGGGGGGHHHHHHHHHHHHHHHHGHHHHHGHHHHHGGHGHHHHHHHHHHHHHHHHHHHHGHGHHHFHHHHGFHHHGHHGFGGHHHHHHHHHHHHHHHHHHHHHHHHHHHHHHHHFHHHHHHHHHFHHHHHGFHHHHHHHHHHHHHHHHHHHHHGHHHHHHHHHHHGGFHHHGGFHHFHGHHGGHHGHGHGGHHHHHHHHHHGHHHHHHHHHGHGHGHCHFHGHHHHHHGGGGGGH
@M05620:45:000000000-G6HP7:1:1101:22398:4305 1:N:0:132
ATCTCTATCTCCTAAAAACCTGTTTAGATTTGGAGATAGACCTTCAGGTTTTTCATCATTTTCTGCATGAATTATACATTGACCACGTTCCAGCGTGGTCAGTTTGCAGCATTCTGTTATTTTGTTTGACAGAGTGTCTTGTTGAGAACATATGTAGGACATGATTTTTTCCTGCAACAGGGAAAATAAAGTATAAGTTTTAAAGATTTATTCTTTAATAAAGGATCTCAAAGCCAGCTTTAGAAAAAGGA
+
CBCCCFFFFFFFGGGGGGGGGGHHHHHHHHHHHHHHHHHHHHHHHHHHHHHGGHHHHIHHHIHHHHHHHHHHHHHHHHHHHHHHHHGHHHHHHHGEGGGFHGHHHHHHHHHHHFHHHHHHHHHHHHHHGHHHHHHHHHHHHHHGEHGHHHFGHEFFFHGHHHHHHHHHHGFHHHHGHGFHHGGGHHHBGHHHHHFHHFGHHFHHHHHHHGHGHHHHGGHFHGFHFHHGHHHHHGHHHGHHHFHHHHHHGGC
@M05620:45:000000000-G6HP7:1:1101:22374:4316 1:N:0:132
ATCTCTATCTCCTAAAAACCTGTTTAGATTTGGAGATAGACCTTCAGGTTTTTCATCATTTTCTGCATGAATTATACATTGACCACGTTCCAGCGTGGTCAGTTTGCAGCATTCTGTTATTTTGTTTGACAGAGTGTCTTGTTGAGAACATATGTAGGACATGATTTTTTCCTGCAACAGGGAAAATAAAGTATAAGTTTTAAAGATTTATTCTTTAATAAAGGATCTCAAAGCCAGCTTTAGAAAAAGGA
+
BBBBBFFFFFFFGGGGGGGGGAGGHF5BGHHF5FFHHHGHHHHHHHGBHGGGGHHHHHHHHHHHBHFH5FFFHHHHHHHHDGHHHHEHHHHGFGCE10BFFFHHHGHHFHHGHHHHHHGHHHHHHHHGHHHB?GHFHHHGFHHCFHHHHHHGHHHEEHGHHHFGFHHHHGHHH1@GGGHB?FFHHHGHHGFDFFEF1=>GFHHGGFHHHHHGHHHHFGHHGHDDFHGHHHFFBHHH.CGFHGF0GHGH?EF
@M05620:45:000000000-G6HP7:1:1101:12865:4332 1:N:0:132
AGATTACTGCAACAGTTCCCCCTGGACCTGGAAAAGTTTCTTGCCTGGCTTACAGAAGCTGAAACAACTGCCAATGTCCTACAGGATGCTACCCGTAAGGAAAGGCTCCTAGAAGACTCCAAGGGAGTAAAAGAGCTGATGAAACAATGGCAAGTAAGTCAGGCATTTCCGCTTTAGCACTCTTGTGGATCCAATTGAACAATTCTCAGCATTTGTACTTGTAACTGACAAGCCAGGGACAAAACAAAGAT
+
BBBBBBDFDDFFGGGGGGGGGGFGHHHHHHHHHGHHHHHHHHHHHHHHGHHHHHHHGHHHHHHHHGHHHHHHGHHHHHHHHHHHHHHHHHDHHHGGGGHHHHHHHHHHGHHHHFHHHHHHGHHGGHGEHHHGHGHHHHHHHGHGDGHHGHEGHEHDGHGHHHEHHHHHHHGGGGGHDGGHHHHHGHHDHFHEFFHHHGFHHHGHHHHHGHHHGHHHHHHFHFHFHHHHHHGGHGGFGGEEFGGGFAGFFEF
@M05620:45:000000000-G6HP7:1:1101:12857:4351 1:N:0:132
AGATTACTGCAACAGTTCCCCCTGGACCTGGAAAAGTTTCTTGCCTGGCTTACAGAAGCTGAAACAACTGCCAATGTCCTACAGGATGCTACCCGTAAGGAAAGGCTCCTAGAAGACTCCAAGGGAGTAAAAGAGCTGATGAAACAATGGCAAGTAAGTCAGGCATTTCCGCTTTAGCACTCTTGTGGATCCAATTGAACAATTCTCAGCATTTGTACTTGTAACTGACAAGCCAGGGACAAAACAAAGAT
+
BB@AAFFFBFFFGGFGGGGGGGGGGHHHHHHHFHHHFGHHHHHHHHHHHHHHHHHHHHHHHHHFHHHHHHHHHHHGGHHHHHGHGHHHHHHHGHGEEFHHHHHHHHHHGHHHHHHHHHHHHHHGGEGEHHHHHGHHHFGHHHHHHHHHHHHGHGHFHHGHGHHHHHHHHHGGGGGHHHHHHHHHHGCDHHHHFGHHHGHGHHHHHHHDDGFHHHHGHGHHHHHBGHHHFHFHHGGGGGGGGGGFGGGGGFB
@M05620:45:000000000-G6HP7:1:1101:18898:4397 1:N:0:132
CATCCTGACCCTGAAGTACCCCGGCTTGATTTCTGACATTAGATCGGAAGAGCACACGTCTGAACTCCAGTCACTCTCGCGCATCTCGTATGCCGTCTTCTGCTTGAAAAAAAAAAAAAAAACACATAAATAGTCCCAAATAAACCTCAAGTATCTCCGAACCCACATAAGACAGCCTCACAGTGCACAATCTACGCTCAATTCATGCCAGATACCGAACGTTAAGTCACATACCCGACCAGCGCATCTCC
+
CBCCDFFFFFFFGGGGGGGGGGGGGGGGHHHHHHHHHHHHGHHHHHGGGGHHHGHHHGGHHGGHHHHHHHHHGHHHHHGGGGGGGHHGFEHHHHGGGHGHHHHHHHHHFHHEGGDC>><-><<...000000000000/.00000///000:000000<<.9-...<00<000//..//0.00<0:<00/00000.<...00000000000.0:<<..-9-9//<0<<0000<0:0.----.<---9-000
@M05620:45:000000000-G6HP7:1:1101:18900:4415 1:N:0:132
CATCCTGACCCTGAAGTACCCCGGCTTGATTTCTGACATTAGATCGGAAGAGCACACGTCTGAACTCCAGTCACTCTCGCGCATCTCGTATGCCGTCTTCTGCTTGAAAAAAAAAAAAATACATCTAACCGACGCACCCCTTAAAACCAACAACCAAACCGAAAAAATCACTCAGAACTAACTACACATGAGTCCTTCTTCCGCCCTTCATCGCCTAGCTCCTTCTCTCAACCTCTCTACTCTCAAGCTTA
+
BBBBBFFFFFFFGGGGGGGGGGGGGGGGHHHHHGHFHHHHHHHHHHGGGGHHHHHHHGHHHGHHHHHHHHGHHHHHHHGGCFFEE3FGGGHHFHGEGHGGHHHFHHHFHHHGGGG/>>/011<1=11110--<---<-:-../0:00:;......:9..:--99-.;:/:;:F:///9///9////9//////;/////9//...-;;B9///...9/://;/://9/999.;:/9////:///////://
@M05620:45:000000000-G6HP7:1:1101:10672:4415 1:N:0:132
CATCCTGACCCTGAAGTACCCCGGCTTGATTTCTGACATTAGATCGGAAGAGCACACGTCTGAACTCCAGTCACTCTCGCGCATCTCGTATGCCGTCTTCTGCTTGAAAAAAAAAAAAGAAATTCATACCCAAACACGCTTGCACCGCCGGTCCTCCTGCAGAACGATGATTCATGTCCAACTCGTGCGCTTACGCTGAATCTCCCTTATCTTCTTTCCTCCTGTGGCGTCCCGCTCGCCTTTTTGCCATT
+
CBBCCFFFFFFFGGGGGGGGGGGGGGGGHHHHHHHGHHHHHHHHHHGGGGGHHGHGHGGHHGGGHHHHHHHHFHHHHHGGGGGFEGHFFEHHHHGFGHGHHHHHHHGGHHHGGGGFA/?/001111<11011.0>00<-.<..00<--------00//00/00/;;?..909CB0F90000:/9....---..;.....900000;/0;009B00000000;9000/.-.--.-99--:-..000-00000
@M05620:45:000000000-G6HP7:1:1101:22780:4431 1:N:0:132
ATCTCTATCTCCTAAAAACCTGTTTAGATTTGGAGATAGACCTTCAGGTTTTTCATCATTTTCTGCATGAATTATACATTGACCACGTTCCAGCGTGGTCAGTTTGCAGCATTCTGTTATTTTGTTTGACAGAGTGTCTTGTTGAGAACATATGTAGGACATGATTTTTTCCTGCAACAGGGAAAATAAAGTATAAGTTTTAAAGATTTATTCTTTAATAAAGGATCTCAAAGCCAGCTTTAGAAAAAGGA
+
CCCCCFFFFFFFGGGGGGGGGGHHHHHHHHHHHHHHHHHHHHHHHHHHHHHGGHHHHHHHHHIHHHHHHHHHHHHHHHHHHGHHHHGHHHHHHHGGGGHHHHHHHHHHHHHHHHHHHHHHHHHHHHHHHHHHHHHHHHHHHHHHHHGHHHHHHHHHHHHHHHHHHHHHHGHHHHHHHHHHHGGHHHHGHHHHHGHHHGHHHHHGHHHHHHHHHHHHHHHHHFHHHHHHHGGGHHHHHGHHHHHHHGHGGGH
@M05620:45:000000000-G6HP7:1:1101:19326:4461 1:N:0:132
ATCTCTATCTCCTAAAAACCTGTTTAGATTTGGAGATAGACCTTCAGGTTTTTCATCATTTTCTGCATGAATTATACATTGACCACGTTCCAGCGTGGTCAGTTTGCAGCATTCTGTTATTTTGTTTGACAGAGTGTCTTGTTGAGAACATATGTAGGACATGATTTTTTCCTGCAACAGGGAAAATAAAGTATAAGTTTTAAAGATTTATTCTTTAATAAAGGATCTCAAAGCCAGCTTTAGAAAAAGGA
+
BBBBBFFFFFFFGGGGGGGGFGHHHHHHHHHHHHHGHGHHHHHHHHHHHHHGGHFHHGHHHHHHGHHGHHHHHHHHHHHHHHHHGHGHHHHHGHGGGGHHHHGHHHHHGHHHHHHHHHHHHHHHHHHHHHHHHHHHHHHHHHHHHHHFHHFHHHHHHHHHHHHHHHHHGDHHHHHHHHHHHFEFGHHFHGHFGHHFHFGFHHFHHHFGHHHHHHHHHHHGGFGGHHGHHHHHEHHHHGHHHHHHHHHHGGH
@M05620:45:000000000-G6HP7:1:1101:9167:4464 1:N:0:132
ATCTCTATCTCCTAAAAACCTGTTTAGATTTGGAGATAGACCTTCAGGTTTTTCATCATTTTCTGCATGAATTATACATTGACCACGTTCCAGCGTGGTCAGTTTGCAGCATTCTGTTATTTTGTTTGACAGAGTGTCTTGTTGAGAACATATGTAGGACATGATTTTTTCCTGCAACAGGGAAAATAAAGTATAAGTTTTAAAGATTTATTCTTTAATAAAGGATCTCAAAGCCAGCTTTAGAAAAAGGA
+
DDDDDFFFFFFFGGGGGGGGGGHHHHHHHHHHHHHHHHHHHHHHHHHHHHHGGHHHHIIHHIIIIHHHHHHHHHHHHHHHHHHHHHGHHHHHHHGFGGHHHHHHHHHHHHHHHHHHHHHHHHHHHHHHGHGHHHHHHHHHHHHHHHHHHHHHHHHHHHHHHHHHHHHHHGHHHHHHHHHHHGGHHHHHHHHHHGHHHHHHHGHBGHHHHHHHHHHHHGHHHHHHHHHHHHHHHHHHHGHHHHHHHHHHGGH
@M05620:45:000000000-G6HP7:1:1101:9565:4497 1:N:0:132
ATCTCTATCTCCTAAAAACCTGTTTAGATTTGGAGATAGACCTTCAGGTTTTTCATCATTTTCTGCATGAATTATACATTGACCACGTTCCAGCGTGGTCAGTTTGCAGCATTCTGTTATTTTGGTTGACAGAGTGTCTTGTTGAGAACATATGTAGGACATGATTTTTTCCTGCAACAGGGAAAATAAAGTATAAGTTTTAAAGATTTATTCTTTAATAAAGGATCTCAAAGCCAGCTTTAGAAAAAGGA
+
A>1>AFFFFDFFFGED1FGG11D1DFGFEBGHHGFBCDD11BCGHHGHFGGFF02AB2FGHGGFF1GFH112AGHHHDAGB1AFB///BCE21GEE/EF@EF@DBGFHFGG@2@2D@BBFFBFH/??EHHFC>>1>B>DFHFGC2<GF1<1B2GGHGFDGGFHHFGHHF@FFGFEFDGGHG//F/01FGHD?FDFFF<DFFH11<<BD1FGHBHFGHHHD0<=0<DGGDHHGHGFFGE0GGGHF;GHHGGF
@M05620:45:000000000-G6HP7:1:1101:8213:4503 1:N:0:132
CATCCTGACCCTGAAGTACCCGGCTTGATTTCTGACATTAGATCGGACGAGCACACGTCTGAACTCCAGTCACTCTCGCGCATCTCGTATGCCGTCTTCTGCTTGAAAAAAAAAAAAAACCTCTCTTGCTATACTTTCCCTTATATCTCAAGACAAAAACATGCAATGATATTACATAACCGATAAAATGCCCTTAAACATATTTATATAATATTTACATAATCGCAATAACCATACCTAACGAATATTAC
+
CCCCCFFFFFFFGGGGGGGGGGGGGGGHHHHHHGHHBFHFHHHGHGG2EEGGGHHHGHHHGGHHHHHHGFGHHHHGHGGFGFEEFHHGGHHHHFEGHGGHHHHHGHHHHHGCFDG>@->..</0<000<0000000=00000/00000:0000////..:.0/00000;0000000000//-:--.09//////////:///////////////;9F///////..99.//;;//////99/....;///;
@M05620:45:000000000-G6HP7:1:1101:20659:4528 1:N:0:132
ATCTTATCTCCTAAAAACCTGTTTAGATTTGGAGATAGACCTTCAGGTTTTTCATCATTTTCTGCATGAATTATACATTGACCACGTTCCAGCGTGGTCAGTTTGCAGCATTCTGTTATTTTGTTTGACAGAGTGTCTTGTTGAGAACATATGTAGGACATGATTTTTTCCTGCAACAGGGAAAATAAAGTATAAGTTTTAAAGATTTATTCTTTAATAAAGGATCTCAAAGCCAGCTTTAGAAAAAGGAA
+
CDDCCFFFFFFFGGGGGGGGGGHHHHHHHHHHHHHHHHHHHHHHGHHHHHGGHGHHHIHHHIHHHGHHHHHHFHFHHHHHGHHGHGHHHHHHHGFGGHHHHHHHHHGHHHHHHHHHHHHHHHHHHHHHHHHHHHHHHHHHHHHHHGFHGHHHHHHHHGHHHHHHHHHHGHHHHHGHHHHHGGGGHHHHHHHHHHHHFHHHGHHHHHHHHHHHHHHGFHHFFGGHHHGHHHGHHHGHGHHHGHHHGGFEDGF
@M05620:45:000000000-G6HP7:1:1101:16562:4529 1:N:0:132
ATCTCTATCTCCTAAAAACCTGTTTAGATTTGGAGATAGACCTTCAGGTTTTTCATCATTTTCTGCATGAATTATACATTGACCACGTTCCAGCGTGGTCAGTTTGCAGCATTCTGTTATTTTGTTTGACAGAGTGTCTTGTTGAGAACATATGTAGGACATGATTTTTTCCTGCAACAGGGAAAATAAAGTATAAGTTTTAAAGATTTATTCTTTAATAAAGGATCTCAAAGCCAGCTTTAGAAAAAGGA
+
BCCCDFFFFFFFGGGGGGGGGGHHHHHHHHHHHHHHHHHHHHHHHHHHHHHGGHHHHHHIIIHHHHHHHGHHHHHHHHHHHHHHHHGHHHHHHHGFGGHHHHHHHHHHHHHHHHHHHHHHHHHHHHHHGHGHHHHHHHHHHHHHHHGHHHHHHHHHHHHHHHHHHHHHHGHHHHHHHHHHHGGGHHHGHHHHHHHHHHHHHGGHHHHHHHHHHHHHHHHHHHHHHHHHHGHHHHHHHGHHHHHHGFHHGGH
@M05620:45:000000000-G6HP7:1:1101:16545:4534 1:N:0:132
ATCTCTATCTCCTAAAAACCTGTTTAGATTTGGAGATAGACCTTCAGGTTTTTCATCATTTTCTGCATGAATTATACATTGACCACGTTCCAGCGTGGTCAGTTTGCAGCATTCTGTTATTTTGTTTGACAGAGTGTCTTGTTGAGAACATATGTAGGACATGATTTTTTCCTGCAACAGGGAAAATAAAGTATAAGTTTTAAAGATTTATTCTTTAATAAAGGATCTCAAAGCCAGCTTTAGAAAAAGGA
+
A@AABFFFFFFFGGGGGGGGGGHHHHHHHHHHHHHHHHHHHHHHHGHHGHHGGHHHHHHHHHHHHGHHHHHHHHHHHHHHHHHHHHGGHHHHHHGFGGGHHHHHHHHFHHHHHHHHHHHHHHHHHHHHGHHHGHHHHHHHHHHHHHEHHHHHHHHHHHHHHHHHHHHHHGHHHHHHHHHHHGGGHHHGGGHFDGFHHFHHHHHGHGHHHFHHHGHHHGHHHFGFHHHHGFFFHHHFHGHFHHHHHGGFGGH
@M05620:45:000000000-G6HP7:1:1101:20674:4539 1:N:0:132
ATCTTATCTCCTAAAAACCTGTTTAGATTTGGAGATAGACCTTCAGGTTTTTCATCATTTTCTGCATGAATTATACATTGACCACGTTCCAGCGTGGTCAGTTTGCAGCATTCTGTTATTTTGTTTGACAGAGTGTCTTGTTGAGAACATATGTAGGACATGATTTTTTCCTGCAACAGGGAAAATAAAGTATAAGTTTTAAAGATTTATTCTTTAATAAAGGATCTCAAAGCCAGCTTTAGAAAAAGGAA
+
BCCCCFFFFFFFGGGGGGGGGGHHFHHHHHHHHHHHHHHHHHHHGHHHHHGGHHHHHHHHIHHHIHHHHHHHGHHHGHHHGHHGHGHHHHHHHGFFGHHGHHHHHHHHHHHHHHHHHHHHHHHHHHHHHGHHHHHHHHHHHHHHHHFHHHHHHHHHHHHHHHHHHHHHGHHHHHHHHHHHGGHGHHGGHHGHHHHHHHHHGGHHHHHHHHHHHHHHFHGGFHFHHHGHHHHHHHFHGHHHHGHGFGFGDHG
@M05620:45:000000000-G6HP7:1:1101:23065:4564 1:N:0:132
ATCTCTATCTCCTAAAAACCTGTTTAGATTTGGAGATAGACCTTCAGGTTTTTCATCATTTTCTGCATGAATTATACATTGACCACGTTCCAGCGTGGTCAGTTTGCAGCATTCTGTTATTTTGTTTGACAGAGTGTCTTGTTGAGAACATATGTAGGACATGATTTTTTCCTGCAACAGGGAAAATAAAGTATAAGTTTTAAAGATTTATTCTTTAATAAAGGATCTCAAAGCCAGCTTTAGAAAAAGGA
+
CCCCCFFFFFFFGGGGGGGGGGHHHHHHHHHHHHHHHHHHHHHHHHHHHHHGGHHHHIHHHHHHIHHHHHHHHHHHHHHHHGHHHHGHHHHHHHGFGGHHHHHHHHHHHHHHHHHHHHHHHHHHHHHHHHHHHHHHHHHHHHHHHHHHHHHHHHHHHHHHHHHHHHHHHGHHHHHHHHHHHGGHHHHHGGHHHGHHHFGHHHHHHHHHHHHHHHHHGHHHHHHHGHHHHHHHHHHHHGHHHHHHFGHFGGH
@M05620:45:000000000-G6HP7:1:1101:23056:4580 1:N:0:132
ATCTCTATCTCCTAAAAACCTGTTTAGATTTGGAGATAGACCTTCAGGTTTTTCATCATTTTCTGCATGAATTATACATTGACCACGTTCCAGCGTGGTCAGTTTGCAGCATTCTGTTATTTTGTTTGACAGAGTGTCTTGTTGAGAACATATGTAGGACATGATTTTTTCCTGCAACAGGGAAAATAAAGTATAAGTTTTAAAGATTTATTCTTTAATAAAGGATCTCAAAGCCAGCTTTAGAAAAAGGA
+
BBBBBFFFFFFFGGGGGGGGGGFGHHHGGHHHHHHFGGHHHHHHHHHHHHHGGHHHHFHHHHHHHGHHHGHHHHHHHHHHHHGHHHGFHHHHHHGFGGHHGHGHHHHHHHHHHHHHHHGHHHHHHHHHHHGHGHGHHHHHHHHHHHGHHHHHHHHHHHHHHHHHHHHHHFHHHHHHHHHHHGGHHHHHHGHHHHHFHGHHHHHHHHHHHHHHHHHHHFHHHFGFHHHHGHHHHGHGHGHHHHHFFFHHGGG
@M05620:45:000000000-G6HP7:1:1101:20488:4665 1:N:0:132
ATCTCTATCTCCTAAAAACCTGTTTAGATTTGGAGATAGACCTTCAGGTTTTTCATCATTTTCTGCATGAATTATACATTGACCACGTTCCAGCGTGGTCAGTTTGCAGCATTCTGTTATTTTGTTTGACAGAGTGTCTTGTTGAGAACATATGTAGGACATGATTTTTTCCTGCAACAGGGAAAATACAGTATAAGTTTTAAAGATTTATTCTTTAATAAAGGATCTCAAAGCCAGCTTTAGAAAAAGGA
+
AA>A>@3D33@1AFFEBAEGBAGGGHFBGFHEFHBBGD1A1ABFGFGHBGHA/ABEAE2FGDFE21FAAAB2AAGEH2F211AABG/AFHAFGFE??>>FGCHHD@12@10G@@@2B@FGHHFG0EG0DBGC0>BBB>>GGBBG>FHDEGEGB2BFGB1GFFGHGDGD1/0@FFH0<<F@<//?/0<?1?FGGG1FD1>=GD1FFDDFDFHFFHFHFGH0<DDDHG/D<GHHHHHHHGGHHHHHGHHHGGG
@M05620:45:000000000-G6HP7:1:1101:20483:4685 1:N:0:132
ATCTCTATCTCCTAAAAACCTGTTTAGATTTGGAGATAGACCTTCAGGTTTTTCATCATTTTCTGCATGAATTATACATTGACCACGTTCCAGCGTGGTCAGTTTGCAGCATTCTGTTATTTTGTTTGACAGAGTGTCTTGTTGAGAACATATGTAGGACATGATTTTTTCCTGCAACAGGGAAAATAAAGTATAAGTTTTAAAGATTTATTCTTTAATAAAGGATCTCAAAGCCAGCTTTAGAAAAAGGA
+
CCCCCFFFFFFFGGGGGGGGGGFHHHHHHHHHHGHHHHHGHHHHHHHHHHHGGHHHHHHHHHHIHHHHHHHHHHHHHHHHHHHHGHGGHHHHHHGFGGHHHHHHHHHGHHHHHHHHHHHHHHHHHHHHGHHHHHHHHHHHHHHHHHHHHGHHHHHHHHHHFHHHHHHHHGGHHHGHHGF2GGGGHHHFFHH<GFFHF>GHHFFHFFGHHHHHHHHHHHHBHHBGFFHHHHGGHCGHFFFHHFGCGFHHDGC
@M05620:45:000000000-G6HP7:1:1101:8138:4711 1:N:0:132
ATCTCTATCTCCTAAAAACCTGTTTAGATTTGGAGATAGACCTTCAGGTTTTTCATCATTTCTGCATGAATTATACATTGACCACGTTCCAGCGTGGTCAGTTTGCAGCATTCTGTTATTTTGTTTGACAGAGTGTCTTGTTGAGAACATATGTAGGACATGATTTTTTCCTGCAACAGGGAAAATAAAGTATAAGTTTTAAAGATTTATTCTTTAATAAAGGATCTCAAAGCCAGCTTTAGAAAAAGGAA
+
ABABAFFFFFFFFFFGGGGGGGDGHHHHGHHHHGHHHHHHHHHHHHHHHHHGGHHHHHHHHHHGDGHHEGHHFHGGHHHGHFHFHDHHHGHGEFEGGHHFHHHHGEFHGHGHFHHHHHHHHHHGHHHFFFHFHBGGGHHHHHHHHGFHFHHHHGFFHFHFHHFBGHHHGHHGHFGHHGGHEFGHFHHGGF<GGF@F1>FHHHHHHHHHHGGBGHHHD<DGDD<FHFHBGGFH/GCGGHHHHFCGFGGC?G/
@M05620:45:000000000-G6HP7:1:1101:8144:4738 1:N:0:132
ATCTCTATCTCCTAAAAACCTGTTTAGATTTGGAGATAGACCTTCAGGTTTTTCATCATTTCTGCATGAATTATACATTGACCACGTTCCAGCGTGGTCAGTTTGCAGCATTCTGTTATTTTGTTTGACAGAGTGTCTTGTTGAGAACATATGTAGGACATGATTTTTTCCTGCAACAGGGAAAATAAAGTATAAGTTTTAAAGATTTATTCTTTAATAAAGGATCTCAAAGCCAGCTTTAGAAAAAGGAA
+
BBBCCFFFFFFFGGGGGGGGGGHHHHHHHHHHHHHHHHHGHHHHHHHHHHHGGHHHHHHHHHIHHGHHFHHHHHHHHHHHGHHHHGHHHHHHHGGGGHHHHHHHHHHHHHHHHHHHHHHHHHHHHHHHHHHHHGHHHHHHHHHHHHFHFHHHHHHHHGHHHHHGHHHHGHHHHHHHHGHHGGHHHHHHHHGHHHHGFHHHHGHHHHHHHHHHHHHHFGGFHGGGHHHHHHHHHHG:EHHHHHFHGGHGGHG
@M05620:45:000000000-G6HP7:1:1101:21695:4771 1:N:0:132
ATCTCTATCTCCTAAAAACCTGTTTAGATTTGGAGATAGACCTTCAGGTTTTTCATCATTTTCTGCATGAATTATACATTGACCACGTTCCAGCGTGGTCAGTTTGCAGCATTCTGTTATTTTGTTTGACAGAGTGTCTTGTTGAGAACATATGTAGGACATGATTTTTTCCTGCAACAGGGAAAATAAAGTATAAGTTTTAAAGATTTATTCTTTAATAAAGGATCTCAAAGCCAGCTTTAGAAAAAGGA
+
DDDDDFFFFFFFGGGGGGGGGGHHHHHHHHHHHHHHHHHHHHHHHHHHHHHGGHHHHHHHHHIHIHHHHHHHHHHHHHHHHHHHHHGHHHHHHHGGGGHHHHHHHHHHHHHHHHHHHHHHHHHHHHHHHHHHHHHHHHHHHHHHHHHHHHHHHHHHHHHHHHHHHHHHHGHHHHHHHHHHHGGHHHHHHHHHHHHHHGHHHHHHHHHHHHHHHHHHHGHHHGHHHHHHHGHHHHHHHGHHHHHGGHHHGGH
@M05620:45:000000000-G6HP7:1:1101:12663:4845 1:N:0:132
ATCTCTATCTCCTAAAAACCTGTTTAGATTTGGAGATAGACCTTCAGGTTTTTCATCATTTTCTGCATGAATTATACATTGACCACGTTCCAGCGTGGTCAGTTTGCAGCATTCTGTTATTTTGTTTGACAGAGTGTCTTGTTGAGAACATATGTAGGACATGATTTTTTCCTGCAACAGGGAAAATAAAGTATAAGTTTTAAAGATTTATTCTTTAATAAAGGATCTCAAAGCCAGCTTTAGAAAAAGGA
+
AAAABFFFFFFFGGGGGGGGGGHHHHHHHHHHHHHHHHHHHHHHHHHHHHHGGHHHHHHHHHHHHHHHHGHHHHHHHHHHHHHHHHGFGHHHHHGFGGGHHHHHHHHHHHGHHHHHHHHHHHHHHHHHHHHHHHGHHHHHHHHHHHGHHHHHHHHHHHGHHHHHHHHHHGHHHHHHHHHHHGGHHHHHHHHHHHHHH>GHHHGHHHHHHFHHHHHHGHHHHHGHHHGHHHHGHHHHHGGHHHHHHHGHGGH
@M05620:45:000000000-G6HP7:1:1101:12657:4863 1:N:0:132
ATCTCTATCTCCTAAAAACCTGTTTAGATTTGGAGATAGACCTTCAGGTTTTTCATCATTTTCTGCATGAATTATACATTGACCACGTTCCAGCGTGGTCAGTTTGCAGCATTCTGTTATTTTGTTTGACAGAGTGTCTTGTTGAGAACATATGTAGGACATGATTTTTTCCTGCAACAGGGAAAATAAAGTATAAGTTTTAAAGATTTATTCTTTAATAAAGGATCTCAAAGCCAGCTTTAGAAAAAGGA
+
BCCCDFFFFFFFGGGGGGGGGGHHHHHHHHHHHGHHHHHGHHHHHHHHHHHGGHHHHHHHHIIHIHHHHHHHHHHGHHHHHHHHHHGGHHHHHHGFGGHHHHHHHHHGHHGHHHHHHHHHHHHHHHHHGHGHHHHHHHHHHHHHHHGHHHHHHHHHHHHHHHHHHHHHHGHHHHHGHHHHHGGGHHHGHGHHHHGHHHHHHGGHHHHHHGHHHHHHHHHGHGHHHHHHHFHGHHHHHGHHHHHHHGGHGGG
@M05620:45:000000000-G6HP7:1:1101:9241:4883 1:N:0:132
ATCTCTATCTCCTAAAAACCTGTTTAGATTTGGAGATAGACCTTCAGGTTTTTCATCATTTTCTGCATGAATTATACATTGACCACGTTCCAGCGTGGTCAGTTTGCAGCATTCTGTTATTTTGTTTGACAGAGTGTCTTGTTGAGAACATATGTAGGACATGATTTTTTCCTGCAACAGGGAAAATAAAGTATAAGTTTTAAAGATTTATTCTTTAATAAAGGATCTCAAAGCCAGCTTTAGAAAAAGGA
+
BBBBCFFFFFFFGGGGGGGGGGHHHHHHHHHHHHHHHHHHHHHHHHHHHHHGGHHHHHHHHHIIHHHHHHHHHHHHHHHHHHHHHHGGHHHHHHGFGGHHGHHHHHHHHHHHHHHHHHHHHHHHHHHHHHHHHHGHHHHHHHHHHHHHHHHHHHHHHHHHHHHHHHHHHGHHHHGHHHHHHGGGHHHHHHHGHHHGHGHHHHGHHHHHHHHHHHHHHHHHHGHHHHHHHHHHHHHHHGHHHHHHHHHHGGH
@M05620:45:000000000-G6HP7:1:1101:11103:4896 1:N:0:132
ATCTCTATCTCCTAAAAACCTGTTTAGATTTGGAGATAGACCTTCAGGTTTTTCATCATTTTCTGCATGAATTATACATTGACCACGTTCCAGCGTGGTCAGTTTGCAGCATTCTGTTATTTTGTTTGACAGAGTGTCTTGTTGAGAACATATGTAGGACATGATTTTTTCCTGCAACAGGGAAAATAAAGTATAAGTTTTAAAGATTTATTCTTTAATAAAGGATCTCAAAGCCAGCTTTAGAAAAAGGA
+
CCCCCFFFFFFFGGGGGGGGGGGHHHHHHHHHHGHHHHHHHHHHHHHHHHHGGHHHHHHHHHHHHHHHHHHHHHHHHHHHHHHHHHGGHHHHHHGGGGHHHHHHHHHHHHHHHHHHHHHHHHHHHHHHGHGHHGGHHHHHHHHHFHHHHHHHHHHHHGHHHHHHHHHHHGHHHHHHHHHHHGGHHHGHHHHHHHHHHGHHHHHHHHHHHHHHHHHHHGHHHHHGHHHHHHHHHHHHHGHHHHHGHHHHGGH
@M05620:45:000000000-G6HP7:1:1101:24893:4896 1:N:0:132
ATCTCTATCTCCTAAAAACCTGTTTAGATTTGGAGATAGACCTTCAGGTTTTTCATCATTTTCTGCATGAATTATACATTGACCACGTTCCAGCGTGGTCAGTTTGCAGCATTCTGTTATTTTGTTTGACAGAGTGTCTTGTTGAGAACATATGTAGGACATGATTTTTTCCTGCAACAGGGAAAATAAAGTATAAGTTTTAAAGATTTATTCTTTAATAAAGGATCTCAAAGCCAGCTTTAGAAAAAGGA
+
AA1>AFFFFFF1BGFDEGGGBFFHG33B3EGFH1EA0AB1AF1GCDBGG1FFGHHFDHFBHHDGF1BGHF1BA1DGGHEHHFEG1/ABEAEEFHGECFHHFGFGGHFGHGHHHHHHHHHHHHHGBFGGFGGHGHFFGHFHHBFH2GEHHHBGGFBGHHGHHHHHHHHHFCHHHHGF1@GFEFFFG0DGEHHHHHFHHGHHHGHB>>FGFHHHHHHHHHH0GHBD<GHGHHGGGCCFHGHHHB:CGFGGC?C
@M05620:45:000000000-G6HP7:1:1101:24916:4899 1:N:0:132
ATCTCTATCTCCTAAAAACCTGTTTAGATTTGGAGATAGACCTTCAGGTTTTTCATCATTTTCTGCATGAATTATACATTGACCACGTTCCAGCGTGGTCAGTTTGCAGCATTCTGTTATTTTGTTTGACAGAGTGTCTTGTTGAGAACATATGTAGGACATGATTTTTTCCTGCAACAGGGAAAATAAAGTATACGTTTTAAAGATTTATTCTTTAATAAAGGATCTCAAAGCCAGCTTTAGAAAAAGGA
+
AAA?AD@BDFFBGGC4FFGGGGHFGFGFFGFFHBA4FGFBFCFHHHEHHHHGGF5FFGGHHHHGHB5F535DGGHFHHGH5GHHEHEGHHHHFHGGGGHGHHGHHHHFH3GHHHHHHHHHHHHHFHHGHFGFFGFHHHHHHHGG4F/FGHHHHHHGGEHHFGHEHHHHHGH1GHHH1@<@FFAFGBFFFFDGHHG10>>GGHFFFDGGHFDDGHHHGFHE0==GHHHHD0D:CB./CEGHHCBG:0CC?./
@M05620:45:000000000-G6HP7:1:1101:9247:4902 1:N:0:132
ATCTCTATCTCCTAAAAACCTGTTTAGATTTGGAGATAGACCTTCAGGTTTTTCATCATTTTCTGCATGAATTATACATTGACCACGTTCCAGCGTGGTCAGTTTGCAGCATTCTGTTATTTTGTTTGACAGAGTGTCTTGTTGAGAACATATGTAGGACATGATTTTTTCCTGCAACAGGGAAAATAAAGTATAAGTTTTAAAGATTTATTCTTTAATAAAGGATCTCAAAGCCAGCTTTAGAAAAAGGA
+
CCCCCFFFFFFFGGGGGGGGGGHHHHHHHHHHHGHHHHHHHHHHHHHHHHHGGHHHHGHHHIHHHHHHHHHHHHHHHHHHHHHHHHGGHHHHHHGGGGHHHHHHHHHHHHGHHHHHHHHHHHHHHHHHHHGHHGHHHHHHHHHHHHGHHHHHHHHHHHHHHHHHHHHHHGHHHHHHHHHHHGGGHHHHHHHHGHHHHHHHHGHHHHHHHHHHHGHHHGHHHGHHHHHHHHHGHHGHHGHHHHHHHHGHGGH
@M05620:45:000000000-G6HP7:1:1101:21595:4905 1:N:0:132
ATCTCTATCTCCTAAAAACCTGTTTAGATTTGGAGATAGACCTTCAGGTTTTTCATCATTTTCTGCATGAATTATACATTGACCACGTTCCAGCGTGGTCAGTTTGCAGCATTCTGTTATTTTGTTTGACAGAGTGTCTTGTTGAGAACATATGTAGGACATGATTTTTTCCTGCAACAGGGAAAATAAAGTATAAGTTTTAAAGATTTATTCTTTAATAAAGGATCTCAAAGCCAGCTTTAGAAAAAGGA
+
CCCCCFFFFFFFGGGGGGGGGGHHHHHHHHHHHHHHHHHHHHHHHHHHHHHGGHHHHHHHHHIHHHHHHHHHHHHHHHHHHHHHHHGHHHHHHHGGGGHHHHHHHHHHHHHHHHHHHHHHHHHHHHHHHHHHHHHHHHHHHHHHHHHGHHHHHHHHHHHHHHHHHHHHHGHHHHHHGHHHHGGGHHHHHGHHHHHHHFGHHGHHHHHHHHHHHHHHHGHHHBGHHHHHHHHHHHHHHGHHHHHHHHHHGGH
@M05620:45:000000000-G6HP7:1:1101:20327:4906 1:N:0:132
ATCTCTATCTCCTAAAAACCTGTTTAGATTTGGAGATAGACCTTCAGGTTTTTCATCATTTTCTGCATGAATTATACATTGACCACGTTCCAGCGTGGTCAGTTTGCAGCATTCTGTTATTTTGTTTGACAGAGTGTCTTGTTGAGAACATATGTAGGACATGATTTTTTCCTGCAACAGGGAAAATAAAGTATAAGTTTTAAAGATTTATTCTTTAATAAAGGATCTCAAAGCCAGCTTTAGAAAAAGGA
+
CCCCCFFFFFFFGGGGGGGGGGHHHHHHHHHHHHHHHHHHHHHHHHHHHHHGGHHHHIHHHHIHHHHHHHHHHHHHHHHHHHHHHHGHHHHHHHGGGGHHHHHHHHHHHHHHHHHHHHHHHHHHHHHHHHHHHHHHHHHHHHHHHHHHHHHHHHHHHHHHHHHHHHHHHGHHHHHHHHHHHGGHHHGHHHHHHHHGHGHHHHHHHHHHHHHHHHHHHHHHHHHHHHHHHHHHHHHHHGHHHHHFHHHHGGH
@M05620:45:000000000-G6HP7:1:1101:21618:4906 1:N:0:132
ATCTCTATCTCCTAAAAACCTGTTTAGATTTGGAGATAGACCTTCAGGTTTTTCATCATTTTCTGCATGAATTATACATTGACCACGTTCCAGCGTGGTCAGTTTGCAGCATTCTGTTATTTTGTTTGACAGAGTGTCTTGTTGAGAACATATGTAGGACATGATTTTTTCCTGCAACAGGGAAAATAAAGTATAAGTTTTAAAGATTTATTCTTTAATAAAGGATCTCAAAGCCAGCTTTAGAAAAAGGA
+
BBBBBFFFFFFFGGGG4GGGGGHHHHHHGHHHFHHHGGHGHHFHHHHEHGHGGHHHGHHHHHHHGHHHHFFGHGFFHEGHHGGHFHFGGHHHFHGGEFHFDGHHHGHHHHHHFHHHHHHGHHHHHHHHGGGHHHGHHHHHFHHHHHGHHFHHHGHHHBGGHHFGHHHHHGHHHGHFB2GGHEFGHFFGGHHGFHEFFDGHHHHFHHHHHGHHHHHHHHHH0DGH/DGHGHHHEFGBGEGHH0C000CFDCB
@M05620:45:000000000-G6HP7:1:1101:11131:4908 1:N:0:132
ATCTCTATCTCCTAAAAACCTGTTTAGATTTGGAGATAGACCTTCAGGTTTTTCATCATTTTCTGCATGAATTATACATTGACCACGTTCCAGCGTGGTCAGTTTGCAGCATTCTGTTATTTTGTTTGACAGAGTGTCTTGTTGAGAACATATGTAGGACATGATTTTTTCCTGCAACAGGGAAAATAAAGTATAAGTTTTAAAGATTTATTCTTTAATAAAGGATCTCAAAGCCAGCTTTAGAAAAAGGA
+
BABBBFFFFFFFGGGGGGGGGGGHHHHHHHHHHHHHGHHHHHHHHHHHGHHGGHHHHHHHHHHHHHHHHGHHHHHHHHHHHHHHHHGEGHHHHHGFGGHHGHFHHHHHHHHFHHHHHHHHHHHHHHHHHHGHHHGHHHHHHHHHHHHHHHHGGHHHHHHHHHHHHHHHHGHHHHHHHHHHHGGHHHHHHGHGHFHFHGHHHHHHHHHHHHHHHHHHHHHHHGHFHHHHHGHHHHFHHGHHHGHGGGHGGGH
@M05620:45:000000000-G6HP7:1:1101:24903:4923 1:N:0:132
ATCTCTATCTCCTAAAAACCTGTTTAGATTTGGAGATAGACCTTCAGGTTTTTCATCATTTTCTGCATGAATTATACATTGACCACGTTCCAGCGTGGTCAGTTTGCAGCATTCTGTTATTTTGTTTGACAGAGTGTCTTGTTGAGAACATATGTAGGACATGATTTTTTCCTGCAACAGGGAAAATAAAGTATAAGTTTTAAAGATTTATTCTTTAATAAAGGATCTCAAAGCCAGCTTTAGAAAAAGGA
+
CCCCCFFFFFFFGGGGGGGGGGHHHHHHHHHHHHHHHHHHHHHHHHHHHHHGGHHHHHIHHHIHHHHHHHHHHHHHHHHHHHHHHHGHHHHHHHGGGGHHHHHHHHHHHHHHHHHHHHHHHHHHHHHHHHGHHHFHHHHHHHHHHHGHHHHHHHHHHHHHHHHHHHHHHGHHHHHHHHHHHGGHHHHHHHHHHHHHH>GHHHHHHGHHHHHHHHHHHHHHHHHHHHHHHHHHHHHHHGHHHHGHGHHHGGH
@M05620:45:000000000-G6HP7:1:1101:21614:4925 1:N:0:132
ATCTCTATCTCCTAAAAACCTGTTTAGATTTGGAGATAGACCTTCAGGTTTTTCATCATTTTCTGCATGAATTATACATTGACCACGTTCCAGCGTGGTCAGTTTGCAGCATTCTGTTATTTTGTTTGACAGAGTGTCTTGTTGAGAACATATGTAGGACATGATTTTTTCCTGCAACAGGGAAAATAAAGTATAAGTTTTAAAGATTTATTCTTTAATAAAGGATCTCAAAGCCAGCTTTAGAAAAAGGA
+
BBBBBFFFFFFFGGGGGGGGGGGHHHHHHHHHHHHHHHHHHHHHHHHHHHHGGHHHHHHHHHHHHHHHHHHHHGHHHHHHHHHHHHGHHHHHHHGGGGHHFHHHHHHHHHHHGHHHHHHHHHHHHHHHGHGHHHGGHHHHHHHHHHHFHHHHHHHHHHHHHHHHHHHHHGHHHHHHHHHHHGGGHHHGHHHHHGHHHHHHFHHGHHHHHHHHHHHHGHHHGFGHHHHHFHHHHHHHHGHHHHHFFHGHGGG
@M05620:45:000000000-G6HP7:1:1101:20320:4928 1:N:0:132
ATCTCTATCTCCTAAAAACCTGTTTAGATTTGGAGATAGACCTTCAGGTTTTTCATCATTTTCTGCATGAATTATACATTGACCACGTTCCAGCGTGGTCAGTTTGCAGCATTCTGTTATTTTGTTTGACAGAGTGTCTTGTTGAGAACATATGTAGGACATGATTTTTTCCTGCAACAGGGAAAATAAAGTATAAGTTTTAAAGATTTATTCTTTAATAAAGGATCTCAAAGCCAGCTTTAGAAAAAGGA
+
CCCCCFFFFFFFGGGGGGGGGGGHHHHHHHHHHHHGHHHHHHHHHHHHHHHGGHHHHGHHHHHHHHHHHHHHHHHHHHHHHHHHHHGHHHHHHHGEFGHHGHGHHHHHHHHHHHHHHGGHHHHHGHHHHHGHHHFGGHHHHHHHHHHHHHHHHHGHHHHHHHHHHHHHHGHHHHHHHHHHHGGHHHHHHHHGHHHHHFGHHHGHHHHHGHHHHHHHHGHGGFGHHHHHHHHHHHHHHGGHHFHFFGHHGGH
@M05620:45:000000000-G6HP7:1:1101:21597:4933 1:N:0:132
ATCTCTATCTCCTAAAAACCTGTTTAGATTTGGAGATAGACCTTCAGGTTTTTCATCATTTTCTGCATGAATTATACATTGACCACGTTCCAGCGTGGTCAGTTTGCAGCATTCTGTTATTTTGTTTGACAGAGTGTCTTGTTGAGAACATATGTAGGACATGATTTTTTCCTGCAACAGGGAAAATAAAGTATAAGTTTTAAAGATTTATTCTTTAATAAAGGATCTCAAAGCCAGCTTTAGAAAAAGGA
+
CCCCCFFFFFFFGGGGGGGGGGHHHHHHHHHHHHHHGHHHHHHHHHHHHHHGGHHHHHIHHHIHHHHHHGHHHHHHHHHHHHHHHHGHHHHHHHGFGGHHHHHHHHHHHHHHHHHHHHHHHHHHHHHHGHHHHHHHHHHHHHHHHHHHHHHHHHHHHHHHHHHHHHHHHGHHHHHHHHHHHGGHHHHHGHHHGHHHHGHHHHGHHHHHHHHHHHHHHHHHHHHGHHHHHGGGGFHHHGHHHHHHHGHHGGH
@M05620:45:000000000-G6HP7:1:1101:15000:4987 1:N:0:132
ATCTCTATCTCCTAAAAACCTGTTTAGATTTGGAGATAGACCTTCAGGTTTTTCATCATTTTCTGCATGAATTATACATTGACCACGTTCCAGCGTGGTCAGTTTGCAGCATTCTGTTATTTTGTTTGACAGAGTGTCTTGTTGAGAACATATGTAGGACATGATTTTTTCCTGCAACAGGGAAAATAAAGTATAAGTTTTAAAGATTTATTCTTTAATAAAGGATCTCAAAGCCAGCTTTAGAAAAAGGA
+
CCCCDFFFFFFFGGGGGGGGGGHHHHHHHHHHHHHHHHHHHHHHHHHHHHHGGHHHHHHHHIHHIHHHHHHHHHHHHHHHHHHHHHGHHHHHHHGGGGHHHHHHHHHHHHHHHHHHHHHHHHHHHHHHGHHHHHHHHHHHHHHHHHHHHHHHHHHHHHHHHHHHHHHHHGHHHHHHHHHHHGGHHHHHHGHHHHHHHHHHHHHHHHHHHHHHHHHHHGHHHHHHHHHHFHHGHHHHHGHHHHHHGHHHGGH
@M05620:45:000000000-G6HP7:1:1101:14984:4999 1:N:0:132
ATCTCTATCTCCTAAAAACCTGTTTAGATTTGGAGATAGACCTTCAGGTTTTTCATCATTTTCTGCATGAATTATACATTGACCACGTTCCAGCGTGGTCAGTTTGCAGCATTCTGTTATTTTGTTTGACAGAGTGTCTTGTTGAGAACATATGTAGGACATGATTTTTTCCTGCAACAGGGAAAATAAAGTATAAGTTTTAAAGATTTATTCTTTAATAAAGGATCTCAAAGCCAGCTTTAGAAAAAGGA
+
?AABCFFFFFFFGGGGGGGGGGHHHHHHHHHHHHHHHHHHHHHHHHHHHHHGGHHHHHIHHHHHHGHHHHHHHHHHHHHHHFHHHHGHHHHHHHGEEGHHHHHHHHHGHHGHHHHHHHHHHHHHHHHHGHHHHHGHHHHHHHHHHHGFHHHHHHHHHHHHHHHHHHHHHGHHHHGHHHHHHGGGHGHGFFHHHHGHHGHHHHGHHGHHHGHHHHHHHGHHGFHHHHHGHGFHHHHHHGHHHHHHHHGHGGH
@M05620:45:000000000-G6HP7:1:1101:15005:5005 1:N:0:132
ATCTCTATCTCCTAAAAACCTGTTTAGATTTGGAGATAGACCTTCAGGTTTTTCATCATTTTCTGCATGAATTATACATTGACCACGTTCCAGCGTGGTCAGTTTGCAGCATTCTGTTATTTTGTTTGACAGAGTGTCTTGTTGAGAACATATGTAGGACATGATTTTTTCCTGCAACAGGGAAAATAAAGTATAAGTTTTAAAGATTTATTCTTTAATAAAGGATCTCAAAGCCAGCTTTAGAAAAAGGA
+
CCCCCFFFFFFFGGGGGGGGGGHHHHHHHHHHHHHHHHHHHHHHHHHHHHHGGHHHHHHHHIIHHHHHHHHHHHHGHHHHHGHHHHGGHHHHHHGFGGHHHHHHHHHHHHHHHHHHHHHHHHHHHHHHGHHHHHHHHHHHHHHHHHHHHHHHHHHHHHHHHHHHHHHHHGHHHHHHHHHHHGGGHHHHHHHHGHHHHGHHHHGHHHHHHHHHHHHHHHHHHGHHHHHHHGHHHHHHHGHHHHHHGHHHGGH
@M05620:45:000000000-G6HP7:1:1101:25203:5033 1:N:0:132
ATCTCTATCTCCTAAAAACCTGTTTAGATTTGGAGATAGACCTTCAGGTTTTTCATCATTTTCTGCATGAATTATACATTGACCACGTTCCAGCGTGGTCAGTTTGCAGCATTCTGTTATTTTGTTTGACAGAGTGTCTTGTTGAGAACATATGTAGGACATGATTTTTTCCTGCAACAGGGAAAATAAAGTATAAGTTTTAAAGATTTATTCTTTAATAAAGGATCTCAAAGCCAGCTTTAGAAAAAGGA
+
CCCCCFFFFFFFGGGGGGGGGGHHHHHHHHHHHHHHHHHHHHHHHHHHHHHGGHHHHHIHIHHIHHHHHHHHHHHHHHHHHHHHHHGHHHHHHHGFGGHHHHHHHHHHHHHHHHHHHHHHHHHHHHHHHHHHHHHHHHHHHHHHHHHHHHHHHHHHHHHHHHHHHHHHHGHHHHHHHHHHHGGHHHHHGHHHHHHHHGHHHHGHHHHHHHHHHHHHHHHHHHHHHHHHHGHHHHHHHGHHHHHHHGHGGGH
@M05620:45:000000000-G6HP7:1:1101:25205:5052 1:N:0:132
ATCTCTATCTCCTAAAAACCTGTTTAGATTTGGAGATAGACCTTCAGGTTTTTCATCATTTTCTGCATGAATTATACATTGACCACGTTCCAGCGTGGTCAGTTTGCAGCATTCTGTTATTTTGTTTGACAGAGTGTCTTGTTGAGAACATATGTAGGACATGATTTTTTCCTGCAACAGGGAAAATAAAGTATAAGTTTTAAAGATTTATTCTTTAATAAAGGATCTCAAAGCCAGCTTTAGAAAAAGGA
+
AAAAAFFFFFFFGGGGGGGGGGHHHFHHHHHHHHHHHHHCHHHHHGHHHHHGGHHHHHHHHHHHHHHHGHHHHHHHHHHHGHHHHHGHHHHHFHGEEFHHHHHHHHHHHHHHHHHHHHHHHHHHHHHHHHHHHHHHHHHHHGHHGHHHHHHHHHHHHGHHHHHHHHHHHGHHHHHHHHHHHGGHHHHHHGHHHHHGHFFGHHHHHGHHHHHHHHHHHHHHHHHHHHHHHHGHHHHHHGGHHHEGFFGHGGH
@M05620:45:000000000-G6HP7:1:1101:22995:5053 1:N:0:132
CATCCTGACCCTGAAGTACCCCGGCTTGATTTCTGACATTAGATCGGAAGAGCACACGTCTGAACTCCAGTCACTCTCGCGCATCTCGTATGCCGTCTTCTGCTTGAAAAAAAAAAAATAAACACGACTTTACATTCTTTTTGTCATCCCGTATTAACCTGCAATAATCATTTATTCACTAAATACTTCGTATGCAAGCCTTCTTTATTACCCTCCTTTCGTCTTCTCTCCTCCTCTCTACGCTCATACCC
+
CCBCCFFFFFFFGGGGGGGGGGGGGGGGHHHHHHHGHHHHGHHHHHGEGGHHHHHHHGHHHGHHHHHHHHHHFFHHHHGGGGGGEHHHFFHHHHGGFHGHHHHGHHHHHHGGGDGC<<0111110.--..1111=1><000<-<<0000..<-.0000<::./;00000<CC00;;009000000000;9;/:/9090;;00000;000;00/9.;/B0;.:9.;00;0;:0/9//0;BB0.-;.9000;0
@M05620:45:000000000-G6HP7:1:1101:18191:5059 1:N:0:132
CATCCTGACCCTGAAGTACCCCGGCTTGATTTCTGACACTAGATCGGAAGAGCACACGTCTGAACTCCAGTCACTCTCGCGCATCTCGTATGCCGTCTTCTGCTTGAAAAAAAAAAAAAATAAAATTGTCATGTTGGATGACCTAGCACATGTAAGATCAGAAAAATCGTTACACAATCAACGTACCAAAGAGACGTGATCGAAAATGATAAGGACTCCACATCTACCGGTTTATTCTATGTATGGCGTTT
+
CBCBCFFFFFFFGGGGGGGGGGEGGGGGHHHHHHHHHH3FHHHHHHGGGGHHHHHHHGHHHGHHHHHHHHHHHHHHHHGGGGGGFHHHGGHHHHGGGGGHHHHHHHHHHHEEFFGB</<<0111111111110000.0000000000<</00000000000000/..0....9000:0000/.....00./////..9:90../.-99000000;.//00/00:0000---..00000000;000/.-.;-
@M05620:45:000000000-G6HP7:1:1101:23074:5063 1:N:0:132
ATCTCTATCTCCTAAAAACCTGTTTAGATTTGGAGATAGACCTTCAGGTTTTTCATCATTTTCTGCATGAATTATACATTGACCACGTTCCAGCGTGGTCAGTTTGCAGCATTCTGTTATTTTGTTTGACAGAGTGTCTTGTTGAGAACATATGTAGGACATGATTTTTTCCTGCAACAGGGAAAATAAAGTATAAGTTTTAAAGATTTATTCTTTAATAAAGGATCTCAAAGCCAGCTTTAGAAAAAGGA
+
AAA@1FFFFFDFGGGGGFGEGAGAAE313331DBA1FGHHHFBGHHHBEGGGCFFGGHHFDD2F2EDAAGFGAGEGGHHDB1GEGHGHHHHHHFE?FEHFGF@G2BGHHGFFBFDEBDGFHHHHEGCGEFFHHFHBHFEFFFGH2GHHFHFF>E>2B<1BFGFBFHHHFBFHFGF0FFGBEFFFECDF11?@??FGG=FGFHBDD1FGHBHFBHHHHHHD=000<DGDDFFH0/./:EHCCCC0<CGA:A;
@M05620:45:000000000-G6HP7:1:1101:21354:5066 1:N:0:132
CATCCTGACCCTGAAGTACCCCGGCTTGATTTCTGACAAGATCGGAAGAGCACACGTCTGAACTCCAGTCACTCTCGCGCATCTCGTATGCCGTCTTCTGCTTGAAAAAAAAAAAACAAAAACAACTACCTCCCGTTTTCTTCTTTCTAACTCTCTCTGAGCTATCCTGCTATAAATACCCCGAGTTCACCAGCGCGACGATCCATACCTCCAATTTGTCATGTCGCCATCATGCTCTCCTCCGCGTCCCT
+
DCDDDFFFFFFFGGGGGGGGGGGGGGGGHHHHHHHHHHHHHHHHGGGGHHHHHHHGHHHGHHHHHHHHHHHHHHHHGGGGGEEHHHGGHHHHGFGHGHHHHHHHHHHHHGGGG<>>///00/..<.111011..<.</.00<=0000000000000000000000//00:;000;00000;.---9.00:00.;-;--9--...000//;0./0:0:00000000.....000000000/::/:.----.;
@M05620:45:000000000-G6HP7:1:1101:23097:5068 1:N:0:132
ATCTCTATCTCCTAAAAACCTGTTTAGATTTGGAGATAGACCTTCAGGTTTTTCATCATTTTCTGCATGAATTATACATTGACCACGTTCCAGCGTGGTCAGTTTGCAGCATTCTGTTATTTTGTTTGACAGAGTGTCTTGTTGAGAACATATGTAGGACATGATTTTTTCCTGCAACAGGGAAAATAAAGTATAAGTTTTAAAGATTTATTCTTTAATAAAGGATCTCAAAGCCAGCTTTAGAAAAAGGA
+
CDDCCFFFFFFFGGGGGGGGGGHHHHHHHHHHHHHHHHHHHHHHHHHHHHHGGHHHHHHHIHHHHHHHHHHHHHHHHHHHHHHHHHGHHHHHHHGFGGHHHHHHHHHHHHHHHHHHHHHHHHHHHHHHGHHHHHHHHHHHHHHFHHGHHHHHHHHHHHHHHHHHHHHHHGHHHHHHHHHHHGGGHHHHHGHHHHHHHGHHHHHHHGHHHHHHHHHHHHHHHGHHHHHHHGHGHHHHHGHHHHHFHHHHGGH
@M05620:45:000000000-G6HP7:1:1101:18176:5069 1:N:0:132
CATCCTGACCCTGAAGTACCCCGGCTTGATTTCTGACATTAGATCGGAAGAGCACACGTCTGAACTCCAGTCACTCTCGCGCATCTCGTATGCCGTCTTCTGCTTGAAAAAAAAAAAAAAAAAACAAAATGCGCTAACCATGCTTACTGCAGATACCAAACAAATACACATAAAAATCCGACTCCATCTGAGCACCATCAACTTCCACGCGAACTGCGTGCCCCACCAACACAGCCTGATACGACTGCAAC
+
CABBCFFFFFFFGGGGGGGGGGGGGGGGHHHHHHHHHHBHHHGHHHGGGGHHHHHHHGHHHGHGHHHHHHHHFHHHHHGGGGGGCHHHFEHHHHGGGHGHHHHHHHHHHHHGGGGC></----<<....000..--./:000000000000000:0000.....0;0:00000000.0:..--.0000000000...:000/000000..----.00...../9..9:..;9...././00:...../000
@M05620:45:000000000-G6HP7:1:1101:17869:5077 1:N:0:132
ATCTCTATCTCCTAAAAAGGAAGAAAGGGGAGGGAAGATCGGAAGAGCACACGTCTGAACTCCAGTCACTCTCGCGCATCTCGTATGCCGTCTTCTGCTTGAAAAAAAAAAAAAAAAAAAATAACAAAGAAAGATAGAGTGAAAAATAAAGAAAAAAATGAGAAAAAAATACGGGATGTATAAGAAGAAAAGTTGGAAATAAAGAGTGATAGAAAAGAAGCGTTAGCTGATATTAGTCTAAGGCTAAGAAT
+
BBBCCFFFFFFFGGGGGGGGGGHGGGHHGGGGGGGHGHHHHGGGGHHHHHHHGHHHGHHHHHHHHGHGHHHHHGGGGGEEHHHGGHHHHGFGHGHHHHHHHGHHGHGGGGFC<>-------.000;0://./0/;0000;00000..000;;9//:--.00:000/.--.:0..-...0;000;00/0////;000090000:00/000:00000//9./0-....0000000900900000//0000000
@M05620:45:000000000-G6HP7:1:1101:23076:5086 1:N:0:132
ATCTCTATCTCCTAAAAACCTGTTTAGATTTGGAGATAGACCTTCAGGTTTTTCATCATTTTCTGCATGAATTATACATTGACCACGTTCCAGCGTGGTCAGTTTGCAGCATTCTGTTATTTTGTTTGACAGAGTGTCTTGTTGAGAACATATGTAGGACATGATTTTTTCCTGCAACAGGGAAAATAAAGTATAAGTTTTAAAGATTTATTCTTTAATAAAGGATCTCAAAGCCAGCTTTAGAAAAAGGA
+
CCCCCFFFFFFFGGGGGGGGGGHHHHHHHHHHHHHHHHHGHHHHHHHHHHHGGHHHHGHHHHHHHHHHHHHHHHHGHHHHHFHHGHGGHHHGFHGFGGHGHHHHHHHHHHHHHHHHHHHHHHHHHHHHGHFHHGGHHHHHHHH0GHFFHHFHGHHHHHHHHHHHHHHHHFHHHHHHHHGHHGGFHHHGHFHGGBFHHFHHHGFFFFHHHFHHHHHHGGHGHFDHHHHHHHHFGHHHHGHHHHHEGHGFEGG
@M05620:45:000000000-G6HP7:1:1101:13000:5088 1:N:0:132
ATCTCTATCTCCTAAAAACCTGTTTAGATTTGGAGATAGACCTTCAGGTTTTTCATCATTTTCTGCATGAATTATACATTGACCACGTTCCAGCGTGGTCAGTTTGCAGCATTCTGTTATTTTGTTTGACAGAGTGTCTTGTTGAGAACATATGTAGGACATGATTTTTTCCTGCAACAGGGAAAATAAAGTATAAGTTTTAAAGATTTATTCTTTAATAAAGGATCTCAAAGCCAGCTTTAGAAAAAGGA
+
CCCCCFFFFFFFGGGGGGGGGGHHHHHHHHHHHHHHHHHHHHHHHHHHHHHGGHHHHHHHHHHHHHHHHGHHHHHHHHHHHHHHHHGGHHHHHHGGGGHHHHHHHHHHHHHHHHHHHHHHHHHHHHHHHHHHHHHHHHHHHHHHHHGHHHHHHHHHHHHHHHHHHHHHHGHHHHHHHHHHHGGHHHHHGHHHHHHHHGHHHHGHHHHHHHHHHHHHHHHHHHHHHHHHHGHGHHHHHGHHHHHGHHHHGGH
@M05620:45:000000000-G6HP7:1:1101:6844:5116 1:N:0:132
CATCCTGACCCTGAAGTACCCCGGCTTGATTTCTGACATTAGATCGGAAGAGCACACGTCTGAACTCCAGTCACTCTCGCGCATCTCGTATGCCGTCTTCTGCTTGAAAAAAAAAAATATTTTGTTTGACAGAGTGTCTTGTTTAGAACATATGTAGGACATGATTTTTTCCTGCAACAGTTAAAATAACGTATAAGTTTTAAAGATTTATTCTTTAATAAATGATCTCAAAGCCAGCTTTAGACAAATGA
+
AAAAAFD@F>F>FGGFFFGGFGGGGEGEGHHHHDGHFHHHGB1GHHG/FE0FFHHBHCHFHGFFGDGECCFG1FGFEGEEGEEEE1FGFE0E2GGGEHGHEHBGHHFHFHHC@/<//<?GFFFGGHH0FGF1<<=1GFGHHHH01DGBGHHG00=000DGFH<DHHHEGGCGHGFBFFA/00;0;;FBF0.;F09CFFFGGGGG0CFGBBBFGGGGE0;C;0009BFFFBFB/;F--;FFFF/B//-B/9/
@M05620:45:000000000-G6HP7:1:1101:19699:5119 1:N:0:132
CATCCTGACCCTGAAGTACCCCGGCTTGATTTCCGACATTAGATCGGAAGAGCACACGTCTGAACTCCAGTCACTCTCGCGCATCTCGTATGCCGTCTTCTGCTTGAAAAAAAAAAAAAAAACAAGACAAAAAACATAAGCGAACCCGGCGTAGTGCATGAAAAAGTAAAAGTAAGCAAAGCAAGAAACACTCGTCAGATACCAGGAGAGTATTGTAGAGCAGGATCAGTGAGGCGCAGCTAACATTGGGC
+
DCDDDFFFFFFFGGGGGGGGGGGGGGGGHHHHHHGGGGGHHHHHHHGGGGHHHHHHHGHHHGHGHHHHHHHHGHHHHHGGGGGGFHHHGGHHHHGGGHGHHHHHHHHGHHHGGGGG@>----<<./<//</..-<.00000-.---.----<--./0000<00:..000000<000:0/0/<0:////:/.0/.....000<000.....000000:00000/..</.00000..<----<<0/0:000.:
@M05620:45:000000000-G6HP7:1:1101:23021:5145 1:N:0:132
AAACCAAGCAGACACTCACCGCACGACGCTCTTCCGATCTAAACCAAGCAGACATGAGGTCAGCTAGATCGGAAGAGCACACGTCTGAACTCCAGTCACTCTCGCGCATCTCGTATGCCGTCTTCTGCTTGAAAAAAAAAAAAATCAATAAACACAGATATGGTAGTTTGCCGAGCCTAGAGAAATAATACTCCATAAGTCCCAGCACCCATACATAGTTCATTAGCTCTTATGCTGTCTTCAGATGATTG
+
AAABBBBFBFFFGGGGGGGGGGGGGGGGGGGHHHHGFGGHHHHHHHHGGHGHHGHHHHGBGHHHGGHHHHHGGGGHGHHHHHGHHHGHHHHHHHHHHHHHHGGGGGEGGDHHHFGHHHHGGGHGHHHHHHHGHHHHGGGGG;::./:0000;00.../00000;00000000-----//////////////9/9///:/;/////.....9//.9/;//////;//9///////9////////////////
@M05620:45:000000000-G6HP7:1:1101:11029:5161 1:N:0:132
CATCCTGACCCTGAAGTACCCCGGCTTGATTTCTGACATTAGATCGGAAGAGCACACGTCTGAACTCCAGTCACTCTCGCGCATCTCGTATGCCGTCTTCTGCTTGAAAAAAAAAAAAAGAACTCAGCGTTTAATTTGCTTCGTGAGGCCCGACCGACTGCAACGATGAGTGGTTCGAAACGATTTAAGAAAAGGAAACACAGTTTTATTAAATTTACCTTTTAGCGAGCACCATTCCTCCCCTCAAGACC
+
AAABAFFDFFFFGGGGGGGFGGGFCF?FHGGFHHGCHFHHGHFFHHGGGGGHHGHGGEGGEEDGGGHHBFAGDFGHHHGGGGCEEHFG?EGHHHEEEHGFFG4GGHFFGFFGCCGGC/>/.0<111<1<<.-.00=000000-<./.....-;-;-;--./000-99.;;00./;/-;.9-....://9///./..////.../999:B///;/F///;//////9-9---...//9/;/9...9./9/..
@M05620:45:000000000-G6HP7:1:1101:16396:5175 1:N:0:132
ATCTCTATCTCCTAAAAACCTGTTTAGATTTGGAGATAGACCTTCAGGTTTTTCATCATTTTCTGCATGAATTATACATTGACCACGTTCCAGCGTGGTCAGTTTGCAGCATTCTGTTATTTTGTTTGACAGAGTGTCTTGTTGAGAACATATGTAGGACATGATTTTTTCCTGCAACAGGGAAAATAAAGTATAAGTTTTAAAGATTTATTCTTTAATAAAGGATCTCAAAGCCAGCTTTAGAAAAAGGA
+
BABCCFFFFFFFGGGGGGGGGGHHHHHHHHHHHHHHHHHHHHHHHHHHHHHGGHHHHHIHHHIHIHHHHHHHHHHHHHHHHHHHHHGHHHHHHHGFGGHHHHHHHHHHHHHHHHHHHHHHHHHHHHHHHHHHHHHHHHHHHHHHHHGHHHHHHHHHHHHHHHHHHHHHHGHHHHHHHHHHHGGHHHHHHHHGGHHHHGHHHGHHHHHHHHHHHHHHHHHGHGHHHHHHHGHHHHHHHGHHHHHHHGGHGGH
@M05620:45:000000000-G6HP7:1:1101:13715:5284 1:N:0:132
ATCTCTATCTCCTAAAAACCTGTTTAGATTTGGAGATAGACCTTCAGGTTTTTCATCATTTTCTGCATGAATTATACATTGACCACGTTCCAGCGTGGTCAGTTTGCAGCATTCTGTTATTTTGTTTGACAGAGTGTCTTGTTGAGAACATATGTAGGACATGATTTTTTCCTGCAACAGGGAAGATAAAGTATAAGTTTTAAAGATTTATTCTTTAATAAAGGATCTCAAAGCCAGCTTTAGAAAAAGGA
+
CCCCCFFFFFFFGGGGGGGGGGHHHHHHHHHHHHHHHHHHHHHHHHHFHHHGGHHHHHHHHHHHIHHHHHHHHHHHHHHHHHHHHHGHHHHHHHGEGGHHHHHHHHHHHHHHHHHHHHHHHHHHHHHHHHHHHHHHHHHHHHHHHHGHHHHHHHHHHHHHHHHHHHHHHGHHHHHHHHHHHGGHGFHHGGHHHHHHHGGHHHHHHHHHHHHHHHHHHGHHHHHHHHHHHHGHHGHHHGHHHHHHFHHHGGF
@M05620:45:000000000-G6HP7:1:1101:19982:5301 1:N:0:132
ATCTCTATCTCCTAAAAACCTGTTTAGATTTGGAGATAGACCTTCAGGTTTTTCATCATTTTCTGCATGAATTATACATTGACCACGTTCCAGCGTGGTCAGTTTGCAGCATTCTGTTATTTTGTTTGACAGAGTGTCTTGTTGAGAACATATGTAGGACATGATTTTTTCCTGCAACAGGGAAAATAAAGTATAAGTTTTAAAGATTTATTCTTTAATAAAGGATCTCAAAGCCAGCTTTAGAAAAAGGA
+
BBBBBFFFFFFFGGGGGGGGGGHHHHHHHHHGHHHHHHHHHHHHHHHHHHHGGHHHHHHHHHHHHHHHHGHHHHHHHHHHHHHHHHGHHHHHHHGFGGHHHHHHHHHHHHHHHHHHHHHHHHHHHHHHHHHHHHHHHHHHHHHHHHHHHHHHHHHHHHHHHHHHHHHHHFHHHHGHHHHHHGAFHHHHHGHGHHHHHFGHHHFGHGHHHHHHHHHHHHHHGHHHHHHHHHHGHHHHHGHHHHHHHHHHGGF
@M05620:45:000000000-G6HP7:1:1101:13732:5301 1:N:0:132
ATCTCTATCTCCTAAAAACCTGTTTAGATTTGGAGATAGACCTTCAGGTTTTTCATCATTTTCTGCATGAATTATACATTGACCACGTTCCAGCGTGGTCAGTTTGCAGCATTCTGTTATTTTGTTTGACAGAGTGTCTTGTTGAGAACATATGTAGGACATGATTTTTTCCTGCAACAGGGAAGATAAAGTATAAGTTTTAAAGATTTATTCTTTAATAAAGGATCTCAAAGCCAGCTTTAGAAAAAGGA
+
AABCCFFFFFFFGGGGGGGGGGHHHHHHHHHHHHHHHHHHHHHHHHHHHHHGGHHHHHHHHHHHHHGHHHHHHHHGHHHHHGHHGHGHHHHGHHGFGGHHHHHHHHHGHHHHHHHHHHHHHHHHHHHHGHHHHHHHHHHHHHHHHGGHHHHHHHHFHHHHHHHGHHHHHGHHHHGHHGGHHGGGGHHGGGHHGHHHHHHHHGHGHHHHHHHHHHHHHGHHHGHGHHHHFFHGHHHHHGHHHHHHGHHHGGF
@M05620:45:000000000-G6HP7:1:1101:6573:5417 1:N:0:132
ATCTCTATCTCCTAAAAACCTGTTTAGATTTGGAGATAGACCTTCAGGTTTTTCATCATTTTCTGCATGAATTATACATTGACCACGTTCCAGCGTGGTCAGTTTGCAGCATTCTGTTATTTTGTTTGACAGAGTGTCTTGTTGAGAACATATGTAGGACATGATTTTTTCCTGCAACAGGGAAAATAAAGTATAAGTTTTAAAGATTTATTCTTTAATAAAGGATCTCAAAGCCAGCTTTAGAAAAAGGA
+
ABAAAFFFFFFFGGGGGGGGGGGHHHHHHHHHHCGHHHHHFGHHHHHGGHHGGHHHFFHHHHHHHGHHHHHHHGHGDGHHHGEFGHEGHHHHHHGEGGHHHHGHHHGFHGHHGHHHHHHHHHHHHHHHHHGHFHGFGBHHGGHHBFGFGHHHHHHGHHHGHHHGFHHHHFGHHHHHHGHGHGFHEBGGGFG@GDFFF=GHHHFHGDHHHFHHHHHHHHGFGBGFFHHHG0DFGGHHGCHHHFGGGHFHGG:
@M05620:45:000000000-G6HP7:1:1101:6588:5436 1:N:0:132
ATCTCTATCTCCTAAAAACCTGTTTAGATTTGGAGATAGACCTTCAGGTTTTTCATCATTTTCTGCATGAATTATACATTGACCACGTTCCAGCGTGGTCAGTTTGCAGCATTCTGTTATTTTGTTTGACAGAGTGTCTTGTTGAGAACATATGTAGGACATGATTTTTTCCTGCAACAGGGAAAATAAAGTATAAGTTTTAAAGATTTATTCTTTAATAAAGGATCTCAAAGCCAGCTTTAGAAAAAGGA
+
DDDCDFFFFFFFGGGGGGGGGGHHHHHHHHHHHHHHHHHHHHHHHHHHHHHGGHHHHHHHHIIHIHHHHHHHHHHHHHHHHHHHHHGHHHHHHHGGGGHHHHHHHHHHHHHHHHHHHHHHHHHHHHHHHHHHHHHHHHHHHHHHHHHHHHHHHHHHHHHHHHHHHHHHHGHHHHGHHGHHHGGHHHHHHHHHHHHHHFHHHHHHHHHHHGHHHHHHHHHGHHHHHHHHHGHGGHHHHGHHHHHHHHGHGGH
@M05620:45:000000000-G6HP7:1:1101:25351:5450 1:N:0:132
CATCCTGACCCTGAAGTACCCGGCTTGATTTCTGACATTAGATCGGAAGAGCACACGTCTGAAATCCAGTCACTCTCGCGCATCTCGTATGCCGTCTTCTGCTTGAAAAAAAAAAAAAAAGGCAACAGAATGCATAATATGGTGTGAGTCAATGATTGAAATATGTTACAGAGATATTTAGGTACATAGCGTAAAACATTATCGAATGCGGGGATACTGTAGTGGGAGTGTGTAACGAGTTGGAGTATCTC
+
ABABBFFFFFFFGGGGGGGGGGGGGGGHHHHHHHHHHHHGHFGHHGGGGHHHHHHHGHHHGHHHHHHHHHHHHHHHHGGGGGGEGHHFFHHHHGGGHGHHHHHHHHHHFHE/<>B<///-...00..//0000=000000000<..0000000000;00000::00:000;C//0000000000000000-:...00.00000../000.----./0;00009/......009;00;.9..000/;/;00:
@M05620:45:000000000-G6HP7:1:1101:25346:5470 1:N:0:132
CATCCTGACCCTGAAGTACCCGGCTTGATTTCTGACATTAGATCGGAAGAGCACACGTCTGAAATCCAGTCACTCTCGCGCATCTCGTATGCCGTCTTCTGCTTGAAAAAAAAAAAAAAACTAAAGTGTGAGATGAAATAGCTCATACTTATATATAATGCACATCGAGCTGAGTAAATCAGATATATATGTTGTTATGATATCGTTGATGGAAGAACACTGAGTATAGAATGTTATTTGTTTTGTATATT
+
BBBBBFFFFFFFGGGGGFGGGGCEGGGHHHHHHBGHGHHHGHHHHEGFFHFHHHHHGHHHGFHHHHHHHHHHHHHHHGGGGGGGHHHGGHHHHGGGHGHHHHHHFFHHFGG/<>B</</<.111111><0<=DB00000000000000000000000000000000./.../0.000000:0000000000000/.0;000000./...//////./././///////////////;//9:....://///
@M05620:45:000000000-G6HP7:1:1101:15897:5516 1:N:0:132
ATCTCTATCTCCTAAAAACCTGTTTAGATTTGGAGATAGACCTTCAGGTTTTTCATCATTTTCTGCATGAATTATACATTGACCACGTTCCAGCGTGGTCAGTTTGCAGCATTCTGTTATTTTGTTTGACAGAGTGTCTTGTTGAGAACATATGTAGGACATGATTTTTTCCTGCAACAGGGAAAATAAAGTATAAGTTTTAAAGATTTATTCTTTAATAAAGGATCTCAAAGCCAGCTTTAGAAAAAGGA
+
CCCCCFFFFFFFGGGGGGGGGGHHHHHHHHHHHHHHHHHHHHHHHHHHHHHGGHHHHHHHHHIHHGHHHHHHHHHGHHHHHHHHHHGHHHHHHHGFGGHHHHGHHHHHHHHHHHHHHHHHHHHHHHHHHHHHHHFHHHHHHHHHHHHGHGHHHHHHHHGHGHHHHHHHHGHHHHGHFHHHHGGGFFHGHGHDGHHHHFGHHGFFHGHHHHHHHHHHGHHFHFFHHHHHHGGHHHHHHGHHHHHHHHGHGGF
@M05620:45:000000000-G6HP7:1:1101:14095:5519 1:N:0:132
TACCTGTACTGGGGAAGAGTGTAGCAATCGCCATTCCTACCCTAAAGATCGGAAGAGCACACGTCTGAACTCCAGTCACTCTCGCGCATCTCGTATGCCGTCTTCTGCTTGAAAAAAAAAAAAAATATATCAGAAAATTGTAATGATGACCTAAGCCACGGCAGAAAGACTAGAGAGTCAGTGTGCAACATAGCACATACACAGCGTTATTAGGAGGGATAACTAGTCACATTAGCTTGAGGCTACTACAT
+
BCCCCFFFFFFFGGGGGGGGGGHHHHHHHGGGGFGHHHHHGHHHHHHHHHHGGGGHHHHHHHAGHHGHHHHHHHHGHHHHHHHGGGGGGGHHHGGHHHHGFGHGHHHHHHHHHHHHGGGG//</-01111111111000000000000000000//0//-----./00/;000000.00;009900000./00000/0;0000..-;...00000/.-;//00000:00:00000/99/.0/..;/00:00
@M05620:45:000000000-G6HP7:1:1101:15875:5525 1:N:0:132
ATCTCTATCTCCTAAAAACCTGTTTAGATTTGGAGATAGACCTTCAGGTTTTTCATCATTTTCTGCATGAATTATACATTGACCACGTTCCAGCGTGGTCAGTTTGCAGCATTCTGTTATTTTGTTTGACAGAGTGTCTTGTTGAGAACATATGTAGGACATGATTTTTTCCTGCAACAGGGAAAATAAAGTATAAGTTTTAAAGATTTATTCTTTAATAAAGGATCTCAAAGCCAGCTTTAGAAAAAGGA
+
CDDCDFFFFFFFGGGGGGGGGGGHHHHHHHHHHHHHHHHHHHHHHHHHHHHGGHHHHHIHHIIIHHHHHHHHHHHHHHHHHHHHHHGHHHHHHHGFGGHHHHHHHHHHHHHHHHHHHHHHHHHHHHHHGHHHHHHHHHHHHHHHHHHHHHHHHHHHHHHHHHHHHHHHHGHHHHHHHHHHHGGHHHHHHHHHHHHHHGHHHHHHHHHHHHHHHHHHHGHHHGHHHHHHHHHGHHHHHGHHHHHFFGHGGGG
@M05620:45:000000000-G6HP7:1:1101:21266:5531 1:N:0:132
ATCTCTATCTCCTAAAAACCTGTTTAGATTTGGAGATAGACCTTCAGGTTTTTCATCATTTTCTGCATGAATTATACATTGACCACGTTCCAGCGTGGTCAGTTTGCAGCATTCTGTTATTTTGTTTGACAGAGTGTCTTGTTGAGAACATATGTAGGACATGATTTTTTCCTGCAACAGGGAAAATAAAGTATAAGTTTTAAAGATTTATTCTTTAATAAAGGATCTCAAAGCCAGCTTTAGAAAAAGGA
+
DDDCDFFFFFFFGGGGGGGGGGHHHHHHHHHHHHHHHHHHHHHHHHHHHHHGGHHHHIIHIHIIIHHHHHHHHHHHHHHHHHHHHHGHHHHHHHGGGGHHHHHHHHHHHHHHHHHHHHHHHHHHHHHHHHHHHHHHHHHHHHHHHHHHHHHHHHHHHHHHHHHHHHHHHGHHHHHHHHHHHGGHHHHHHHHHHHHHHHHHHHHHHHHHHHHHHHHHHHHHHHHHHHHHHHHHHHHHHGHHHHHHHHHHGGH
@M05620:45:000000000-G6HP7:1:1101:9933:5535 1:N:0:132
ATCTCTATCTCCTAAAAACCTGTTTAGATTTGGAGATAGACCTTCAGGTTTTTCATCATTTTCTGCATGAATTATACATTGACCACGTTCCAGCGTGGTCAGTTTGCAGCATTCTGTTATTTTGTTTGACAGAGTGTCTTGTTGAGAACATATGTAGGACATGATTTTTTCCTGCAACAGGGAAAATAAAGTATAAGTTTTAAAGATTTATTCTTTAATAAAGGATCTCAAAGCCAGCTTTAGAAAAAGGA
+
AAABAFFFFBFFGFGGGGGGGGFHHHHHHHHGHHHFGFHFHHFHHGHHHHHGGHHHHHHHHHHGHHHHHHHHHGHFGHHHHHGHHHGAFHHHHHGGEGEHFHGHHHHFHHHHGGHHFFFGEHHHHHHHHGHHGHGHHHHHGHHHFHHHHHGHHHHHHHHHGHHHHHHHHGHHHHHGHHHGEGGHHGHGHEHGHFHHHFHHHGHHHHHHHHHHHHHGHHHHHHHHHHHHHFHHHHHHHGEHHHHGHGFHGFH
@M05620:45:000000000-G6HP7:1:1101:9915:5542 1:N:0:132
ATCTCTATCTCCTAAAAACCTGTTTAGATTTGGAGATAGACCTTCAGGTTTTTCATCATTTTCTGCATGAATTATACATTGACCACGTTCCAGCGTGGTCAGTTTGCAGCATTCTGTTATTTTGTTTGACAGAGTGTCTTGTTGAGAACATATGTAGGACATGATTTTTTCCTGCAACAGGGAAAATAAAGTATAAGTTTTAAAGATTTATTCTTTAATAAAGGATCTCAAAGCCAGCTTTAGAAAAAGGA
+
CCCBBFFFFFFFGGGGGGGGGGHHHHHHHHHHHGHHHHHHHHHHHHHHHHHGGHHHHHHHHHHHHHHHHHHHHHHHHHHHHHHHHHGGHHHHHHGFGGHHHHHHHHHHHHHHHHHHHHHHHHHHHHHHHHHHHHHHHHHHHHHHHHHHHHHHHHHHHHHHHHHHHHHHHGHHHHHHHHHHHGGHHHHHHHHGHHFHHGHHHHHHHHHHHHHHHHHHHHHHHHHHHHHHHHHHGHHHHGHHHHHGHHHHGGH
@M05620:45:000000000-G6HP7:1:1101:12947:5546 1:N:0:132
ATCTCTATCTCCTAAAAACCTGTTTAGATTTGGAGATAGACCTTCAGGTTTTTCATCATTTTCTGCATGAATTATACATTGACCACGTTCCAGCGTGGTCAGTTTGCAGCATTCTGTTATTTTGTTTGACAGAGTGTCTTGTTGAGAACATATGTAGGACATGATTTTTTCCTGCAACAGGGAAAATAAAGTATAAGTTTTAAAGATTTATTCTTTAATAAAGGATCTCAAAGCCAGCTTTAGAAAAAGGA
+
CDDCDFFFFFFFGGGGGGGGGGHHHHHHHHHHHHHHHHHHHHHHHHHHHHHGGHHHHHHHHHIHIHHHHHHHHHHHHHHHHHHHHHGGHHHHHHGGGGHHHHHHHHHHHHHHHHHHHHGHHHHHHHHHHHHHHHGHHHHHHHHHHHHHHHHHHHHHHHHHHHHHHHHHHGHHHHHHHHHHHGGHHHHHHHHGHHHHHHHHHHHHHHHHHHHHHHHHHGHHHHHHHHHHHHGHHHHHHGHHHHHHGGHHGGG
@M05620:45:000000000-G6HP7:1:1101:12156:5558 1:N:0:132
TACCTGTACTGGGGAAGAGTGTAGCAATCGCCATTCCTACCCTAAAGATCGGAAGAGCACACGTCTGAACTCCAGTCACTCTCGCGCATCTCGTATGCCGTCTTCTGCTTGAAAAAAAAAAACAAAAAGGATGAATCAAAGCTTTGAGCTAGACAGAACGATCAGAAGAACCGAGATTAAAAATATGAGAAAACGAAGCATATATATAATACACTCATCATATTGGAAGCATAACTCTAACCAGAGAGATA
+
CCCCCFFFFFFFGGGGGGGGGGHHHHHHHGGGGGHHHHHHHHHHHGHHHHHGGGGHHHHHHHGHHHGHHHHHHHHHHHHHHHHGGGGGGEHHHGGHHHHGGGHGHHHFGHHHHHHHGCGDG?///00///?111111111101111<.<0<00=0</0/<....00000//:----.0;900:.00900000//-...-90000:0900;00000//00000000000/.000009000;0.0.9./..;0
@M05620:45:000000000-G6HP7:1:1101:15714:5607 1:N:0:132
ATCTCTATCTCCTAAAAACCTGTTTAGATTTGGAGATAGACCTTCAGGTTTTTCATCATTTTCTGCATGAATTATACATTGACCACGTTCCAGCGTGGTCAGTTTGCAGCATTCTGTTATTTTGTTTGACAGAGTGTCTTGTTGAGAACATATGTAGGACATGATTTTTTCCTGCAACAGGGAAAATAAAGTATAAGTTTTAAAGATTTATTCTTTAATAAAGGATCTCAAAGCCAGCTTTAGAAAAAGGA
+
BBBBBFFFFFFFGGGGGGGGGGHHHHHHHHHHHHHHHHHDHHGHHHHHHHHGGHGHHHHHHHHHHHHHHHHHHGHHHGHHGHHHHGGHHHHHHHGGGGHHHHHHHHHHHHHHHHHHHHHHHHHHHHHHHHHHHHHHHHHHHHHHHHHHHHHHHHHHHHHHHHHHHHHHHGHHHHHHFHHHHGGHGHHHHHHHHHHHHFGHHHHHHHHHHHHHHHHHHHHHHHHHGHHGHHHHHHHHHGHHHHGFFHFHGGH
@M05620:45:000000000-G6HP7:1:1101:16498:5610 1:N:0:132
CATCCTGACCCTGAAGTACCCCGGCTTGATTTCTGACATTAGATCGGAAGAGCACACGTCTGAACTCCAGTCACTCTCGCGCATCTCGTATGCCGTCTTCTGCTTGAAAAAAAAAAAAAAAAAAAAAATATTCAGAATAAAAATTAAAGTAGACCCAAAAGCATGAGAAAGTCAACAAGAAAAATAGTATACGACAATAAATAGTAACATGAACACTTCTAACACCAAATAACATATGAAAGAGTAGGCCT
+
CCCCCFFFFFFFGGGGGGGGGGGGGGGGHHHHHHHHHHHHGHHHHHGGGGHHHHHHHGHHHGGHHHHHHHHHGHHHHHGGGGGGEHHHFEHHHHGGGHGHHHHHHHHHHHHGGGGD@><<-<<---;@.0000;00;000;00.00000000000...9./.900:00090000000.///9/..00:00009..-:000000000000000000/000:00000:...00000000000:0//0000090
@M05620:45:000000000-G6HP7:1:1101:15737:5618 1:N:0:132
ATCTCTATCTCCTAAAAACCTGTTTAGATTTGGAGATAGACCTTCAGGTTTTTCATCATTTTCTGCATGAATTATACATTGACCACGTTCCAGCGTGGTCAGTTTGCAGCATTCTGTTATTTTGTTTGACAGAGTGTCTTGTTGAGAACATATGTAGGACATGATTTTTTCCTGCAAAAGGGAAAATAAAGTATAAGTTTTAAAGATTTATTCTTTAATAAAGGATCTCAAAGCCAGCTTTAGAAAAAGGA
+
11>1A3DDFB@1FGFFFGGGG1F13FAGB3B11BBA0F11111FCDEDABFA/GBA2FHHGBHGBHH1GDGDFHHFFBHGGFFCAEEGGBGFG0EB/>FDFGFD2@FGHHFE2F22BBDGHF@G0FGHEBDGFGHFB2FHHHHEHBCG1F11>FBFFDGF0FCHHFDF>@0<FG1@G1@FA/<0?FGBGBG?1GHHHHH1GBF1D1GHHGGFHGFF0<=GF00D/0<00=GBDHCCCEHBCCC0CFBGCAG
@M05620:45:000000000-G6HP7:1:1101:16500:5629 1:N:0:132
CATCCTGACCCTGAAGTACCCCGGCTTGATTTCTGACATTAGATCGGAAGAGCACACGTCTGAACTCCAGTCACTCTCGCGCATCTCGTATGCCGTCTTCTGCTTGAAAAAAAAAAAAAAGAAAAAAATGCAGATAAGCGAAGATCGCATCTGTAGAAATGAAGAACGAAGTGAATTGCATATTTGATCTAAGCTTAGGAACTTCGGAGTGAACCATTGGGTTCTGAGATCGATAGCAAGAGTCTGTTACG
+
AAABBFFFFFFFG4FFGFGGGGCGGGGG2FGHHFHHGDGHF5GHHEGGGGGHFHHGHCFFGFH5GHHHFHGHGFHGHHGGGGCFGHGHGDFEGHGFGHGHHGHHHHHGGHGEFGGC/>/-..<000--.00==000000-.--.00....-00000000900000//.....00000009///;/9///;/;/////////.///...-..///..////...9/////9/.....///.9:////////.
@M05620:45:000000000-G6HP7:1:1101:19729:5639 1:N:0:132
ATCTCTATCTCCTAAAAACCTGTTTAGATTTGGAGATAGACCTTCAGGTTTTTCATCATTTTCTGCATGAATTATACATTGACCACGTTCCAGCGTGGTCAGTTTGCAGCATTCTGTTATTTTGTTTGACAGAGTGTCTTGTTGAGAACATATGTAGGACATGATTTTTTCCTGCAACAGGGAAAATAAAGTATAAGTTTTAAAGATTTATTCTTTAATAAAGGATCTCAAAGCCAGCTTTAGAAAAAGGA
+
CDCCDFFFFFFFGGGGGGGGGGHHHHHHHHHHHHHHHHHHHHHHHHHHHHHGGHHHHIHHHHHIHHHHHHHHHHHHHHHHHHHHHHGHHHHHHHGGGGHHHHHHHHHHHHHHHHHHHHHHHHHHHHHHHHHHHHHHHHHHHHHHHHHHHHHHHHHHHHHHHHHHHHHHHGHHHHHHHHHHHGGHHHHHHHHHHHHHHHHHHHHHHHHHHHHHHHHHHHHHHHHHHHHHHHHHGHHHHGHHHHHHHHHHGGH
@M05620:45:000000000-G6HP7:1:1101:6687:5665 1:N:0:132
CATCCTGACCCTGAAGTACCCCGGCTTGATTTCTGACATTAGATCGGAAGAGCACACGTCTGAACTCCAGTCACTCTCGCGCATCTCGTATGCCGTCTTCTGCTTGAAAAAAAAAAAAATGCTACAGACCAAGGCCGCCCTCAACCTCGAGACCAACAGAACGTAGTTGACTCAGGTGAGTCTCGGCAGCCGCCCGAGTCCTTCGAGTCCTGTTGCCAATACTTATCTGACTGGCTGGATTTGCGCGTATA
+
DCDDCFFFFFFFGGGGGGGGGGGGGGGGFHHHHHHHHGHHHHHHHHG2FEHHHGHHHGHHHGHGHHHHFHHHGHHHHHGGGGGGEHHHFGHHGHGGGHGHHHHHHHFHGFHGGGGGA</01>1111110.0<0.<C-<<--..0/.//....:.;...::0/...:.0000:;:0/:00.;00;/.;-99.9------9/;000..:0/000;000000:000000;0000009./...;;000---:-:0
@M05620:45:000000000-G6HP7:1:1101:11387:5668 1:N:0:132
AGATTACTGCAACAGTTCCCCCTGGACCTGGAAAAGTTTCTTGCCTGGCTTACAGAAGCTGAAACAACTGCCAATGTCCTACAGGATGCTACCCGTAAGGAAAGGCTCCTAGAAGACTCCAAGGGAGTAAAAGAGCTGATGAAACAATGGCAAGTAAGTCAGGCATTTCCGCTTTAGCACTCTTGTGGATCCAATTGAACAATTCTCAGCATTTGTACTTGTAACTGACAAGCCAGGGACAAAACAAAGAT
+
DDDDCFFFFFFFGGGGGGGGGGGGHHHHHHHHHHHHHHHHHHHHHHHHHHHHHHHHHHHHHHHHHHHHHHHHHHHHHHHHHHHHHHHHHHHHHHGGGGHHHHHHHHHHGHHHHHHHHHHHHHHGGHGGHHHHHGHHHHHHHHHHHHHHHHHHHGHHHHHHHHHHHHHHHHGGGGGHHHHHHHHHHGHGHHHHHHHHHHHHHHHHHHHHHHHHHHHHHFHHHGHHHHHGHHHHHGGGGGGGGGGGGGGGGGF
@M05620:45:000000000-G6HP7:1:1101:17735:5718 1:N:0:132
CATCCTGACCCTGAAGTACCCCGGCTTGATTTCTGACATTAGATCGGAAGAGCACACGTCTGAACTCCGTCACTCTCGCGCATCTCGTATGCCGTCTTCTGCTTGAAAAAAAAAAAAAAACAATTAAACACTGAGCAACAAAACCCCTTCGCGTGCCAGACGTGCGCACCGGCGTGTCACTCTGCTCTCCAGCATGTACGCAGTCCCCACCGACAACCGTACATCATATGCTCCATTTGCATACATGCGCT
+
CCCCCFFFFFFFGGGGGGGGGGGGGGGGHHHHHHHHHHHHGHHHHHGGGGHHHHHHHGGHHGHHHHHHGHHGGHHHHGGGGGFEHHHFFHHHHGGGHGHHHHHHHHGHHHGGGDD>>/--..<00000<0.0000<0/....:....../..---..009.-...-----------./0009000:000/00//00000...-.00;./...--9-.:-....0000000000:00000000000000..-
@M05620:45:000000000-G6HP7:1:1101:8452:5825 1:N:0:132
ATCTCTATCTCCTAAAAACCTGTTTAGATTTGGAGATAGACCTTCAGGTTTTTCATCATTTTCTGCATGAATTATACATTGACCACGTTCCAGCGTGGTCAGTTTGCAGCATTCTGTTATTTTGTTTGACAGAGTGTCTTGTTGAGAACATATGTAGGACATGATTTTTTCCTGCAACAGGGAAAATAAAGTATAAGTTTTAAAGATTTATTCTTTAATAAAGGATCTCAAAGCCAGCTTTAGAAAAAGGA
+
CCCCCFDFFFFFGGGGFGGGGGHHHHHHHHHHHHHHHHHHHHHHHHHHHHHGGHHHHHHHHHHHHHHHHHHHHHHHHHHHHGHHHHGHHHHHHHGFGGHHHHHHHHHHHHHHHHHHHHHHHHHHHHHHHHGHHHHHHHHHHHHHHHHGHHHHHHHHHHHHHHHFHHHHHGHHHHHHHGHHHGGHGHGHGHHGHHHHGFGHHHHHHHHHHGHHHHHHHHHGHGHHHHHGHGGHHHHHHGHHHGHHHHHHGGH
@M05620:45:000000000-G6HP7:1:1101:8471:5832 1:N:0:132
ATCTCTTTCTCCTAAAAACCTGTTTAGATTTGGAGATAGACCTTCAGGTTTTTCATCATTTTCTGCATGAATTATACATTGACCACGTTCCAGCGTGGTCAGTTTGCAGCATTCTGTTATTTTGTTTGACAGAGTGTCTTGTTGAGAACATATGTAGGACATGATTTTTTCCTGCAACAGGGAAAATAAAGTATAAGTTTTAAAGATTTATTCTTTAATAAAGGATCTCAAAGCCAGCTTTAGAAAAAGGA
+
CCCCCFBFFFFFGGGGGGGGGGHHHHHHHHHHHHHHHHHGHHHHHHHGHHHGGHHHHHHHGHHHHHHHHHHHHHHHHHHHHHHHHHGHHHHHHHGFGGHHGHGHHHHHHHHHHHHHHHHHHHHHHHHHHHHHHHHHHHHHHHHHGHHHHHHHHHHHHHHHHHHHHHHHHGHHHHHHHHHHHEGHHHHHHHHHHHHHG>GHHHHHHHHHHHHHHHHHHHHFGGHGHHGFHFHHHHHHHGHHHHHFFHGHGGG
@M05620:45:000000000-G6HP7:1:1101:8465:5848 1:N:0:132
ATCTCTTTCTCCTAAAAACCTGTTTAGATTTGGAGATAGACCTTCAGGTTTTTCATCATTTTCTGCATGAATTATACATTGACCACGTTCCAGCGTGGTCAGTTTGCAGCATTCTGTTATTTTGTTTGACAGAGTGTCTTGTTGAGAACATATGTAGGACATGATTTTTTCCTGCAACAGGGAAAATAAAGTATAAGTTTTAAAGATTTATTCTTTAATAAAGGATCTCAAAGCCAGCTTTAGAAAAAGGA
+
CCCCCFFFFFFFGGGGGGGGGGHHHHHHHHHHHCHFHGHGHHHHHGHHHHHGGHHHHEHHHHHHHHHHHHFHHHHHHBHHHEHHHHGHHHHHHHGGGGHHGHHHHHHHHHHHHHHHHHHHHHHHHHHHGHFHHHHHHHHHHHHHHHHHHHHHHHHGHHHHHHHHHHHHHGHHHHHHHHHHHGGHHHHHHHHHHHHHHGHHHHHHHHGHHGHHHHHHHHHHHFHHHHHGHGHHGHHHHGHHHHGHHHGGGGH
@M05620:45:000000000-G6HP7:1:1101:9924:5854 1:N:0:132
ATCTCTATCTCCTAAAAACCTGTTTAGATTTGGCGATAGCCCTTCCGGTTTTTCCTCATTTTCTGCATGACTTATACCTTGCCCCCGTTCCCGCGTGGTCAGTTTGCAGCATTCTGTTATTTTGTTTGACAGAGTGTCTTGTTGCGAACATATGTAGGACATGATTTTTTCCTGCAACAGGGAAAATAAAGTATAAGTTTTAAAGATTTATTCTTTAATAAAGGATCTCAAAGCCAGCTTTAGAAAAAGGA
+
>11>AF3@FDFDFAF1FGEG11ABG3D13AFGH1E00001BF0FG0/E/AAAAF1DA1DEGHEDA1BFHA1AB1D2D21D111B/>//>B>1/>>>/>GBD>B>BGEEGBGG>F>>>B>GB>GH0FEG1B1BFG11BFD>FGHH1/<CCG111FFDFF?GFGHHBDFH<<GFFDCCDCGHH.<<CCDD0;::;CCGH0CGHF0C;C0G:CGHHGFFGGEF0F00BFFGBF00;:A/:CCFF000;CF.---
@M05620:45:000000000-G6HP7:1:1101:13054:5930 1:N:0:132
ATCTCTATCTCCTAAAAACCTGTTTAGATTTGGAGATAGACCTTCAGGTTTTTCATCATTTTCTGCATGAATTATACATTGACCACGTTCCAGCGTGGTCAGTTTGCAGCATTCTGTTATTTTGTTTGACAGAGTGTCTTGTTGAGAACATATGTAGGACATGATTTTTTCCTGCAACAGGGAAAATAAAGTATAAGTTTTAAAGATTTATTCTTTAATAAAGGATCTCAAAGCCAGCTTTAGAAAAAGGA
+
AAA1>FFFFFFFGGGGB1EEFAGHD3F13DE111B1EEE1F1GGHGH1GHFGEH2DG2F2DGFFAD212BAF2FG2GEH2D1DG1//GFHHFEFGEEGHGEHHHFGHHHHHDHH2@B@FHHHDF>GHHFFF>F0GFHFFHHFGGGHHGHEBGHFFHHHBGGGCBFFHHHGGHHGF0@FFH</F0/<FG?FGHHFGFGGDGGD1111>FHBGFHHHHH0<=000<C<<DDDGBGFC/CEHFH0;0;GGG:;;
@M05620:45:000000000-G6HP7:1:1101:7327:5935 1:N:0:132
ATCTCTATCTCCTAAAAACCTGTTTAGATTTGGAGATAGACCTTCAGGTTTTTCATCATTTTCTGCATGAATTATACATTGACCACGTTCCAGCGTGGTCAGTTTGCAGCATTCTGTTATTTTGTTTGACAGAGTGTCTTGTTGAGAACATATGTAGGACATGATTTTTTCCTGCAACAGGGAAAATAAAGTATAAGTTTTAAAGATTTATTCTTTAATAAAGGATCTCAAAGCCAGCTTTAGAAAAAGGA
+
BBBBBFFFFFFFGGGFGGGGGGHHHFHHHHHHHGHFHHHFHHHHHHHHHHHGGHHHHHHHHHHHHHFHGGHHHHHHHEHHHGHHHHGHHHHHHHGGGGHHHHHHHHHHHHHHHHHHHHBGHHHHHHHHHHGHFHHHHHHHHHHHHHHHHHHHHHHHHHHHHHHEHHHHHGHHHHHHFHHHHGGHHGGHHDGHHHHHGHHHHHGGHHHHHHHHHHHHHHHHFGFFFHHHHHGHGHHHHGHHHHGGHHHGADC
@M05620:45:000000000-G6HP7:1:1101:6212:5936 1:N:0:132
ATCTCTATCTCCTAAAAACCTGTTTAGATTTGGAGATAGACCTTCAGGTTTTTCATCATTTTCTGCATGAATTATACATTGACCACGTTCCAGCGTGGTCAGTTTGCAGCATTCTGTTATTTTGTTTGACAGAGTGTCTTGTTGAGAACATATGTAGGCCATGATTTTTTCCTGCAACAGGGAAAATAAAGTATAAGTTTTAAAGATTTATTCTTTAATAAAGTATCTCAAAGCCAGCTTTAGAAAAAGGA
+
AAAABFDFFFFFGG54AFEGGGHHH554DGFF54GFF5AB3FHHHBHBBBGEFH5GHHHGHHHHFGFFD35FAAF5FBDHH5DE3BEGHFH55?EFEGHFFHHHHBFHFHAGDGHFHG4FHFHFFFGG@EBG33F3FBGHHHHCD3/4BGE3FGFFHH3B/FCGHGFHGCFFHFBC1F00/?C0/0?<11<GHHBB1FFGHHH1FBFGGFGGFHHHB0=0<000<=DFFDF<DGCC.;FF:0C00:/:E./
@M05620:45:000000000-G6HP7:1:1101:11613:5937 1:N:0:132
ATCTCTATCTCCTAAAAACCTGTTTAGATTTGGAGATAGACCTTCAGGTTTTTCATCATTTTCTGCATGAATTATACATTGACCACGTTCCAGCGTGGTCAGTTTGCAGCATTCTGTTATTTTGTTTGACAGAGTGTCTTGTTGAGAACATATGTAGGACATGATTTTTTCCTGCAACAGGGAAAATAAAGTATAAGTTTTAAAGATTTATTCTTTAATAAAGGATCTCAAAGCCAGCTTTAGAAAAAGGA
+
A1AAAFFFFFFFG1FD11EGGGHHHGHGHHHHH1G1FFHGGFGHHBGHHHHGGH2FH2FGHHHHHGFGAGGHHHHHHHHHEDHHHFEHHHHDFHEEEGHGHHHHHHHGHHHHHHHHHHFHHHHHHHHHEHFH0FGHHHHHHHHHGFE1BFHHHHHHGHGHHHHGHHHHHGHHHHGHFGCGHFF0GFGDDFGHHHFFGGFGHGG1F1FGGEGHGHHHHDGF00DFFGGHHGDDFHH/;;CGHHGF0GGGG?G
@M05620:45:000000000-G6HP7:1:1101:11589:5941 1:N:0:132
ATCTCTATCTCCTAAAAACCTGTTTAGATTTGGAGATAGACCTTCAGGTTTTTCATCATTTTCTGCATGAATTATACATTGACCACGTTCCAGCGTGGTCAGTTTGCAGCATTCTGTTATTTTGTTTGACAGAGTGTCTTGTTGAGAACATATGTAGGACATGATTTTTTCCTGCAACAGGGAAAATAAAGTATAAGTTTTAAAGATTTATTCTTTAATACAGGATCTCAAAGCCAGCTTTAGAAAAAGGA
+
BBBBBF5FFFFFGGBDADEGGGHHHFFCGHHHHFH4FAFAFGHHHHHHHHHEFHDGHFGHHHHHFHHFGAAFGHHGHAGHFBGHFHEHHHH5FGGGFGHHHHHHHHHFHHHHHHHHHH4GHHHHHHHHFHGH33GFHHHHHHHH4FGFFEGGHHHHHHDGHHH1GHHHHGGHHHFC<FCFE/CAF0??11?GFH11FFFGGF1<<1FGHDGHHHHHH0D<0<0C<CGHHHFDFHF/CEHHHHHF0CHCDC9
@M05620:45:000000000-G6HP7:1:1101:11607:5959 1:N:0:132
ATCTCTATCTCCTAAAAACCTGTTTAGATTTGGAGATAGACCTTCAGGTTTTTCATCATTTTCTGCATGAATTATACATTGACCACGTTCCAGCGTGGTCAGTTTGCAGCATTCTGTTATTTTGTTTGACAGAGTGTCTTGTTGAGAACATATGTAGGACATGATTTTTTCCTGCAACAGGGAAAATAAAGTATAAGTTTTAAAGATTTATTCTTTAATAAAGGATCTCAAAGCCAGCTTTAGAAAAAGGA
+
BBBBBFBFFFFFGGGGGGGGGGHHHFFHHHHHBGHFHAFHHHHHHHGFHHHGGHHHHFHHHHHH5GFHH3FHHBH5H5FHHEGH3GFGHHHDGHGGGGHGHHHHH4GHFHHHHHHGHHHHHHHHHHHFGHFF3FGGHGGHHHHEDFHHHHHHHHHGHHGHHHHHHHHHGGHHHHH2FGHHAE/F/0?F11FHHH1FGGHHHHGGFGGHHHHHHGHHHHHH<DDBBGFHHHFG0GH/CFHHHHFBF0CHDDG
@M05620:45:000000000-G6HP7:1:1101:11583:5960 1:N:0:132
ATCTCTATCTCCTAAAAACCTGTTTAGATTTGGAGATAGACCTTCAGGTTTTTCATCATTTTCTGCATGAATTATACATTGACCACGTTCCAGCGTGGTCAGTTTGCAGCATTCTGTTATTTTGTTTGACAGAGTGTCTTGTTGAGAACATATGTAGGACATGATTTTTTCCTGCAACAGGGAAAATAAAGTATAAGTTTTAAAGATTTATTCTTTAATAAAGGATCTCAAAGCCAGCTTTAGAAAAAGGA
+
AAAAAF3D3D3DGG111AEEFCGHHDG1FHHGHBGFH1E1BBGHHHHEFGHFFHFGHHHHHHHGBGGF211DF1F2F2DHB1DG1FEHFFF21FEF?EHFBHGHHFHF1CEHHHHGHHGGHHHHHHHF1GFHHFHFGFHHHHHH2BGFF<B1GHGFHH1FCGHFHGHHG@FGH1C0<@00///</0??<<?FHFFBGGFGGH11F1>FF1GHHHHHGDFDD0DF/=CGHFHFFHHGCEHGF0:G0C/..:;
@M05620:45:000000000-G6HP7:1:1101:11196:5966 1:N:0:132
CATCCTGACCCTGAAGTACCCGGCTTGATTTCTGACATTAGATCGGAAGAGCACACGTCTGAACTCCAGTCACTCTCGCGCATCTCGTATGCCGTCTTCTGCTTGAAAAAAAAAAACCGTGCTGCTGCCCCATCCCCCCCTTCCCCCCCATGCCCCCCACGCTACTCTGCCTCCCGTTCGTCTCTCCCGCCCCCCTTTCTCCTCCCGTCCCTTCCCCCTCCCTTTTCTTCCCTGCTCCATTTCTTCACTCC
+
CCCCCFFFFFFFGGGGGGGGGGGGGGGHHHHHHHHHFHHHHFHHHGFGGHHHHHHHGHHHGHHHHHHEHHHHHHHGHDFGG@FGFHH?FHHHHGEGHGGHHHFG3FGHHHGGGC///////?/?1<11<<.<0<<<F.@<-:;;/:A@?-9/;9/A?D-.-;9.;/:B/;/;BE.;99/9.9://999.9--:;--.::9/9;BFE..;../:/BFF.-.;.;//;B//;BB//;/////9;B////////
@M05620:45:000000000-G6HP7:1:1101:19492:5989 1:N:0:132
ATCTCTATCTCCTAAAAACCTGTTTAGATTTGGAGATAGACCTTCAGGTTTTTCATCATTTTCTGCATGAATTATACATTGACCACGTTCCAGCGTGGTCAGTTTGCAGCATTCTGTTATTTTGTTTGACAGAGTGTCTTGTTGAGAACATATGTAGGACATGATTTTTTCCTGCAACAGGGAAAATAAAGTATAAGTTTTAAAGATTTATTCTTTAATAAAGGATCTCAAAGCCAGCTTTAGAAAAAGGA
+
BBCCCFFFFFFFGGGGGGGGGGGHHHHHHHHHHHHHHHHHHHHHHHHHHHHGGHHHHHHHHHHHHHHHHHHHHHHHHHHHHGHHHHGHHHHHHHGFGGHHGHHHHHHHHHHHHHHHHHHHHHHHHHHHHGHHHHHHHHHHHHHHHHHHHHHHHHHHHHHHHHHHHHHHHGHHHHHHHHHHHGGHHHGGFHHHHHHHHHHHHHHHHHHHHHHHHHHHHHHHHHGHHHHHHHHHHFHHHGHHHHHEGHHGGGF
@M05620:45:000000000-G6HP7:1:1101:13581:5999 1:N:0:132
ATCTCTATCTCCTAAAAACCTGTTTAGATTTGGAGATAGACCTTCAGGTTTTTCATCATTTTCTGCATGAATTATACATTGACCACGTTCCAGCGTGGTCAGTTTGCAGCATTCTGTTATTTTGTTTGACAGAGTGTCTTGTTGAGAACATATGTAGGACATGATTTTTTCCTGCAACAGGGAAAATAAAGTATAAGTTTTAAAGATTTATTCTTTAATAAAGGATCTCAAAGCCAGCTTTAGAAAAAGGA
+
CCDCDFFFFFFFGGGGGGGGGGHHHHHHHHHHHHHHHHHHHHHHHHHHHHHGGHHHHHHHHHHIHHHHHHHHHHHHHHHHHHHHHHGHHHHHHHGGGGHHHHHHHHHHHHHHHHHHHHHHHHHHHHHHHHHHHHHHHHHHHHHHHHHHHHHHHHHHHHHHHHHGHHHHGEHHHHHHHHGHHGGHHHHHHHHHHHHFGHHHGHFGHHHHHHHHHHHHHHHHHHGHGGHHHHHHHHHGHGHHHHHEBCGHGGH
@M05620:45:000000000-G6HP7:1:1101:13596:6013 1:N:0:132
ATCTCTATCTCCTAAAAACCTGTTTAGATTTGGAGATAGACCTTCAGGTTTTTCATCATTTTCTGCATGAATTATACATTGACCACGTTCCAGCGTGGTCAGTTTGCAGCATTCTGTTATTTTGTTTGACAGAGTGTCTTGTTGAGAACATATGTAGGACATGATTTTTTCCTGCAACAGGGAAAATAAAGTATAAGTTTTAAAGATTTATTCTTTAATAAAGGATCTCAAAGCCAGCTTTAGAAAAAGGA
+
AAAABFFFFFFFGGGGGGGGGGHHHHHHHHHHHHHHHHHHHHHHHHHHHHHGGHHHHHHHHHHHHHHHHGHHHHHHHHHHHGHHHHGHHHFFHGGGGGHHGHHGHHHHHHHHHHHHHHGHHHHHHHHHGHHHGHHHHHHHHHHHHHHFHHHHHHHHHHHHHHHGHHHHHGHHHHFHHHHHHGFGHFGHHHHHHHGGHGHHHHHHHHHHHHHHHHHHHHHHHFGGHHHHHHHHHHHHHGHHHHHFHGFHGGH
@M05620:45:000000000-G6HP7:1:1101:6100:6018 1:N:0:132
CTCTCTATCTCCTAAAAACCTGTTTAGATTTGGAGATAGACCTTCAGGTTTTTCATCATTTTCTGCATGAATTATACATTGACCACGTTCCAGCGTGGTCAGTTTGCAGCATTCTGTTATTTTGTTTGACAGAGTGTCTTGTTGAGAACATATGTAGGACATGATTTTTTCCTGCAACAGGGAAAATAAAGTATAAGTTTTAAAGATTTATTCTTTAATAAAGGATCTCAAAGCCAGCTTTAGAAAAAGGA
+
AB3AAFFFFFFFGFFFFGEEFGFHHHHHHHHHHFGFHHHGGGHHFFGHHHHGGGHHGEHHHHGHHBGHHHHHHHHFFHHHHGHHGHFBGHFHHGEEFGHHHGGHHHFFGEGGHFFGGHFHHHHHHHHHGHBHFHGGGHHHHHHHFGGFHFHHFHGFHHHGGGHFHHHHH@GHHHFHHHGHHGGGHGHGHBGHFHFFF>FGHHFHGHHHHHGGGGHHHEHFHFHFHH/DDGFHFCGFC:CGHHGGGEGHGGB
@M05620:45:000000000-G6HP7:1:1101:26065:6019 1:N:0:132
CATCCTGACCCTGAAGTACCCCGGCTTGATTTCTGACATTAGATCGGAAGAGCACACGTCTGAACTCCAGTCACTCTCGCGCATCTCGTATGCCGTCTTCTGCTTGAAAAAAAAACACAGCTCTCGGTGGTTATTTTTCATCTGTGACCCCGACAGACTTAACCGATGCATTTTGCGACACTATTTTAGTTAATGAAGCACCTTTTTATTACCTTTATCTTTTATCAATCGCCCTTCCTACCCTCATGATC
+
BBBBAFFFFCFFGGGGGFGGGGGCEGGGHFFFHFGDHHGHHHFHHHGGFGHHHHHEGEHHHGHHHGHHFFHH3FFHHGGGGCEGGHFGF1GFHFFFEHG4GGGH3GHHFHA@DF///0?0/2@@G///////?>=<110>>FDGF111>0<---<-/.C<:00;---..00;9900----;09C0900/00000000;9/99/;/BB./9///:9/////;9//9;///;..9.;/9;B9B.;BA.//9/9
@M05620:45:000000000-G6HP7:1:1101:6121:6026 1:N:0:132
ATCTCTATCTCCTAAAAACCTGTTTAGATTTGGAGATAGACCTTCAGGTTTTTCATCATTTTCTGCATGAATTATACATTGACCACGTTCCAGCGTGGTCAGTTTGCAGCATTCTGTTATTTTGTTTGACAGAGTGTCTTGTTGAGAACATATGTAGGACATGATTTTTTCCTGCAACAGGGAAAATAAAGTATAAGTTTTAAAGATTTATTCTTTAATAAAGGATCTCAAAGCCAGCTTTAGAAAAAGGA
+
CCBBCFFFFFFFGGGGGGGGGGHHHHHHHHHHHGHGHHHGHHHHHHHHHHHGGHHHHHHHHIIHIHHHHHHHHHHHHHHHHHHHHHGHHHHHHHGGGGHHHHHHHHHHHHHHHHHHHHHHHHHHHHHHHHHHHHGHHDHHHHHHHHHHHHHHHHHHHHHHHHHHHHHHHGHHHHHHHHGHHGGHGHHHHHGHHHHHGGHHHHHHHHHHHHHHHHHHHGHHHHHHHHHHHHHHHHHHHGHHHHHGHGHHGGH
@M05620:45:000000000-G6HP7:1:1101:5740:6053 1:N:0:132
ATCTCTATCTCCTAAAAACCTGTTTAGATTTGGAGATAGACCTTCAGGTTTTTCATCATTTTCTGCATGAATTATACATTGACCACGTTCCAGCGTGGTCAGTTTGCAGCATTCTGTTATTTTGTTTGACAGAGTGTCTTGTTGAGAACATATGTAGGACATGATTTTTTCCTGCAACAGGGAAAATAAAGTATAAGTTTTAAAGATTTATTCTTTAATAAAGGATCTCAAAGCCAGCTTTAGAAAAAGGA
+
>>>AAFFFFFFFGGGGGGGGGGHHHHHHHHHHHHHHHHHHHHHHHHHHHHHGGHHHHIHIHIHHHHHHHHHHHHHHHHHHHHHHHHGHHHHHHHGGGGHHHHHHHHHHHHHHHHHHHHHHHHHHHHHHHHHHHHHHHHHHHHHHHHHHHHHHHHHHHHHHHHHHHHHHHGHHHHHHHHHHHGGHHHHHHHHHHHHHHHHHHHHHHHHHHHHHHHHHHHHHHHHHHHHHHHHHHHHHHGHHHHHGHHHHGGH
@M05620:45:000000000-G6HP7:1:1101:13713:6158 1:N:0:132
ATCTCTATCTCCTAAAAACCTGTTTAGATTTGGAGATAGACCTTCAGGTTTTTCATCATTTTCTGCATGAATTATACATTGACCACGTTCCAGCGTGGTCAGTTTGCAGCATTCTGTTATTTTGTTTGACTGAGTGTCTTGTTGAGAACATATGTAGGACATGATTTTTTCCTGCAACAGGGAAAATAAAGTATAAGTTTTAAAGATTTATTCTTTAATAAAGGATCTCAAAGCCAGCTTTAGAAAAAGGA
+
BBABCFFFFF5FGGGGGGGGGGHHHHHHHHHHHCHHHHHFGHHHHHHHHHHEGHHHHHHHHHHHFHHHHHHHHHHHHHHHHHHHHHGHHHHHHHGGGGHHGHHHHHHHHHHHHHHHHHHHHHHHHHHHHHHHHHHHHHHHHHHHHHHHHHHHHHHHHHHHHHHHHHHHHGHHHHHHHHHHHFGHHHGHHHHHHHFHHHHHHHHHHHHHHHHHHHHHHHHHHHGHHHHHHHHHHHHHGGHHHHHEGHHHFGH
@M05620:45:000000000-G6HP7:1:1101:13695:6168 1:N:0:132
ATCTCTATCTCCTAAAAACCTGTTTAGATTTGGAGATAGACCTTCAGGTTTTTCATCATTTTCTGCATGAATTATACATTGACCACGTTCCAGCGTGGTCAGTTTGCAGCATTCTGTTATTTTGTTTGACTGAGTGTCTTGTTGAGAACATATGTAGGACATGATTTTTTCCTGCAACAGGGAAAATAAAGTATAAGTTTTAAAGATTTATTCTTTAATAAAGGATCTCAAAGCCAGCTTTAGAAAAAGGA
+
BBBBBFFFFFFFGGGGGGGGGGHHHHHHHHHHHGHHHHHHHHHHHHHHHHHGGHHHHHHHHHHHHHHHHHHHHHHHHHHHHHHHHHGHHHHHHHGGGGHHHHHHHHHHHHHHHHHHHHHHHHHHGGHHHHHHHHHHHHHHHHHHHHHHHHHHHHHHHHHHHHHHHHHHHGHHHHHHHHHHHGGHHHGHHHHHHHHHHFGHHHHHHHHHHHHHHHHHHHHHHHHHHHGHHHHHHGHHHGHHHGHHHHHHFDF
@M05620:45:000000000-G6HP7:1:1101:13713:6184 1:N:0:132
ATCTCTATCTCCTAAAAACCTGTTTAGATTTGGAGATAGACCTTCAGGTTTTTCATCATTTTCTGCATGAATTATACATTGACCACGTTCCAGCGTGGTCAGTTTGCAGCATTCTGTTATTTTGTTTGACTGAGTGTCTTGTTGAGAACATATGTAGGACATGATTTTTTCCTGCAACAGGGAAAATAAAGTATAAGTTTTAAAGATTTATTCTTTAATAAAGGATCTCAAAGCCAGCTTTAGAAAAAGGA
+
AAAAAFFFFFFFGGGGGGGGGGHHHGHGHHHHGHHHHHCFHHHHHGGFGGHGFGGHHHHHHHHHHHHGHHHHHHHHHHHHHGHHHHGHHHFHHFGFGGHHGHHHHFHHHHGHHHHHHHHHHHHHHHHHHGHHFHHHHHHHHHHHHHGHHHHHHHHHHHFHHHHHHHHHHGHFHGBGHHHGHGGFFHGGHDFFHHDHHHHHHHHGBGFGHHHHHHHGGGGH0D=G/DHHHHGHHHAGCEHGGGFCGFGFGGF
@M05620:45:000000000-G6HP7:1:1101:24421:6207 1:N:0:132
ATCTCTATCTCCTAAAAACCTGTTTAGATTTGGAGATAGACCTTCAGGTTTTTCATCATTTTCTGCATGAATTATACATTGACCACGTTCCAGCGTGGTCAGTTTGCAGCATTCTGTTATTTTGTTTGACAGAGTGTCTTGTTGAGAACATATGTAGGACATGATTTTTTCCTGCAACAGGGAAAATAAAGTATAAGTTTTAAAGATTTATTCTTTAATAAAGGATCTCAAAGCCAGCTTTAGAAAAAGGA
+
BBCCCFFFFFFFGGGGGGGGGGHHHGHHHHHHHHHHHHHHHHHHHHHHHHHGGHHHHIHHHHIHIHHHHHHHHHHHHHHHHHHHHHGHHHHHHHGGGGHHHHHHHHHHHHHHHHHHHHHHHHHHHHHHHHHHHHHHHHHHHHHHHHHHHHHHHHHHHHHHHHHHHHHHHGHHHHHHHHHHHGGHHHHHHGHHHHHGHGHHHHHHHHHHHHHHHHHHHHHHHHHHHHHHHGHHHHHHHGGHHHHHHHHHGGH
@M05620:45:000000000-G6HP7:1:1101:6888:6221 1:N:0:132
TACCTGTACTGGGGAAGAGTGTAGCAATCGCCATTCCTACCCTAAAGATCGGAAGAGCACACGTCTGAACTCCAGTCACTCTCGCGCATCTCGTATGCCGTCTTCTGCTTGAAAAAAAAAATCGTTGAGCCAGACAGACTGATCCGCTGAGGGGTGCGAAACTATTTGCGGAAAGGAAGCACCTGTTTATTACATTTACCTTTTAGCAATCGCCATTCCTCCCCTACAGATCGGAAGATCTCACGTCTGAA
+
BBBBBFFFFFFFGGGGG4FGGGHHHGHHHFGG2BABEGHFHFGHHFHHHFFGGGD1FGBHBGGFGFEGGFGHGHH@FDF@GHFDFGC>1EDGG?EFHH3EEEFGD4F44BGA3F30////>CG//<0<<?0?<??00<0<11<<D<.><<.C<-<-::.;@DHFBGC00-----9AFFCEFCAF/CBFFGF0/9FFFFFFFBBBB/;/9//.9:.;BF;F/;9AFE.//:/;....../;/9;9.9:B9//
@M05620:45:000000000-G6HP7:1:1101:24411:6225 1:N:0:132
ATCTCTATCTCCTAAAAACCTGTTTAGATTTGGAGATAGACCTTCAGGTTTTTCATCATTTTCTGCATGAATTATACATTGACCACGTTCCAGCGTGGTCAGTTTGCAGCATTCTGTTATTTTGTTTGACAGAGTGTCTTGTTGAGAACATATGTAGGACATGATTTTTTCCTGCAACAGGGAAAATAAAGTATAAGTTTTAAAGATTTATTCTTTAATAAAGGATCTCAAAGCCAGCTTTAGAAAAAGGA
+
BBBBBFFFFFFFGGGGGGGGGGHHHHHHHGHHHGHHHHHHGHHHHGHHHHHGGHHHHHHHHHHHHHHHHHHGHGHHHGHHHHHHGHGHHHHHHHGFGGHHFHHHHHHHHHGGHHHHHHHHHHHHHHHHGGHHHHHHHHHHHHHHHHGHHHHHHHHHHHHHHGHHHHHHHGHHHHEHHGHHHGGFHHHHHGHGHHHHHGHHHGHHHGHHHHHHHHHHGGHHHFFHHHHHHHHGHHHHHGHHHHHFGHFHDDH
@M05620:45:000000000-G6HP7:1:1101:6840:6230 1:N:0:132
ATCTCTATCTCCTAAAAACCTGTTTAGATTTGGAGATAGACCTTCAGGTTTTTCATCATTTTCTGCATGAATTATACATTGACCACGTTCCAGCGTGGTCAGTTTGCAGCATTCTGTTATTTTGTTTGACAGAGTGTCTTGTTGAGAACATATGTAGGACATGATTTTTTCCTGCAACAGGGAAAATAAAGTATAAGTTTTAAAGATTTATTCTTTAATAAAGGATCTCAAAGCCAGCTTTAGAAAAAGGA
+
BCCCCFFFFFFFGGGGGGGGGGHHHHHHHHHHHCHHGHHGHHHHHHHHHHHGGHHHHHHHHHHHHHHHHHGHHHHHHHHHHHHHHHGHHHHHHHGGGGHHHHHHHHHHHGHHHHHHHHHHHHHHHHHHGFFHHHHHHHHHHHHHHHHHHHHHHHHHHHHHHHHHHHHHHGHHHHHHHHHHHGGHHHHHHHHHHHHHHHHHHHGGHHHHHHHHHHHHHHHHHHHHHHHHHGHFHHHHHGHHHHHFGHHHGGF
@M05620:45:000000000-G6HP7:1:1101:6857:6240 1:N:0:132
ATCTCTATCTCCTAAAAACCTGTTTAGATTTGGAGATAGACCTTCAGGTTTTTCATCATTTTCTGCATGAATTATACATTGACCACGTTCCAGCGTGGTCAGTTTGCAGCATTCTGTTATTTTGTTTGACAGAGTGTCTTGTTGAGAACATATGTAGGACATGATTTTTTCCTGCAACAGGGAAAATAAAGTATAAGTTTTAAAGATTTATTCTTTAATAAAGGATCTCAAAGCCAGCTTTAGAAAAAGGA
+
CCCCCFFFFFFFGGGGGGGGGGHGHHHHHHHHHHHHHHHHHHHHHHHHHHHGGHHHHHIHHIIIHHHHHHHHHHHHHHHHHHGHHHGHHHHHHHGGGGHHHHHHHHHHHHHHHHHHHHHHHHHHHHHHHHGHHHHHHHHHHHHHHHHHHHHHHHHHHHHHHHHHHHHHHGHHHHHHHHHHHGGHHHHHHHHHHHHHHHHHHHGHHHHHHHHHHHHHHHHHDGDGHHHHGHHHHHHHHGHHHHFBGHGHGGG
@M05620:45:000000000-G6HP7:1:1101:19477:6249 1:N:0:132
ATCTCTATCTCCTAAAAACCTGTTTAGATTTGGAGATAGACCTTCAGGTTTTTCATCATTTTCTGCATGAATTATACATTGACCACGTTCCAGCGTGGTCAGTTTGCAGCATTCTGTTATTTTGTTTGACAGAGTGTCTTGTTGAGAACATATGTAGGACATGATTTTTTCCTGCAACAGGGAAAATAAAGTATAAGTTTTAAAGATTTATTCTTTAATAAAGGATCTCAAAGCCAGCTTTAGAAAAAGGA
+
DDDCDFFFFFFFGGGGGGGGGGHHHHHHHHHHHHHHHHHHHHHHHHHHHHHGGHHHHIHHHHIHHHHHHHHHHHHHHHHHHHHHHHGHHHHHHHGGGGHHHHHHHHHHHHHHHHHHHHHHHHHHHHHHHHHHHHHHHHHHHHHHHHHHHHHHHHHHHHHHHHHHHHHHHGHHHHGHHHHHHGGHHHHHHHHHHHHHHGGHHHHHHHHHHGHHHHHHHHHHHHHHHHHHHGHHHHHHHGHHHHHHHGHHGGH
@M05620:45:000000000-G6HP7:1:1101:6836:6249 1:N:0:132
ATCTCTATCTCCTAAAAACCTGTTTAGATTTGGAGATAGACCTTCAGGTTTTTCATCATTTTCTGCATGAATTATACATTGACCACGTTCCAGCGTGGTCAGTTTGCAGCATTCTGTTATTTTGTTTGACAGAGTGTCTTGTTGAGAACATATGTAGGACATGATTTTTTCCTGCAACAGGGAAAATAAAGTATAAGTTTTAAAGATTTATTCTTTAATAAAGGATCTCAAAGCCAGCTTTAGAAAAAGGA
+
AAAAAFDFDFFFDGAFDGGGC1FHHF31DGGGGHFHHFDA11FFHFHDFGHE/GGFFBEHHGHHFHFFDFGHHBHFHFDFEGFHHEGHHHHHEC/?/>GHHHHFHHHHHHHHHGHHHHHHHHEHHGHHGHHHHHHHHGGHHHHFBBFGHHDGHHHFFFDC0FFDFGDG1CFFHHHH1@<GHA/?G0<F?11@?1FDDFFHHD1DD1FGHHHGFGGDHHH0<DGECGGHGHGHHHHGHECGGHFFGGFG.:/
@M05620:45:000000000-G6HP7:1:1101:19464:6262 1:N:0:132
ATCTCTATCTCCTAAAAACCTGTTTAGATTTGGAGATAGACCTTCAGGTTTTTCATCATTTTCTGCATGAATTATACATTGACCACGTTCCAGCGTGGTCAGTTTGCAGCATTCTGTTATTTTGTTTGACAGAGTGTCTTGTTGAGAACATATGTAGGACATGATTTTTTCCTGCAACAGGGAAAATAAAGTATAAGTTTTAAAGATTTATTCTTTAATAAAGGATCTCAAAGCCAGCTTTAGAAAAAGGA
+
CCCCCFFFFFFFGGGGGGGGGGHHHHHHHHHHHHHHHHHHHHHHHHHHHHHGGHHHHHHIHIHHIHGHHHHGHHHHHHHHHHHHHHGGHHHGHGGFGGHHHHHHHHHHHHHHHHHHHHGHHHHHHHHHHHGHGHHHHHHHHGHHHHHHHHHHHHFHHHHHHHHHHHHHHGHHHHHHHHHHHGGGHHHHHHHHHGHHHHHHHHHHHHHHGHHHHHHHHGHHHHHHHHGHHGHHHGHFHGHHHHHHHFHHGGH
@M05620:45:000000000-G6HP7:1:1101:21662:6265 1:N:0:132
AAACCAAGCAGACACTCACCGCTGTTCAGACATGAGGTCAGCTAGATCGGAAGAGCACACGTCTGAACTCCAGTCACTCTCGCGCATCTCGTATGCCGTCTTCTGCTTGAAAAAAAAAAAAAAACATCACACAACCTCCCAACCCCCTCGCACCCACGTCAATCATCCACGCTAGCGCACTCTCGCCCACCCACTCAAACACTCCACACCCTGTATCCTTGAACCTGACACCCTCTGGACCAACTGAAGAC
+
CCCCCCCFCFFFGGGGGGGGGGGGGHHHHHHHHHHHHHGHHHHHHGHGHGGGGHHHHHHHGHHHGHHHHGHHGFHHHHHHGGGGGGGGHHHFGGHFHGFGFGFFGHHHHGHHFHECDCC//>--..00000/.<..//..//..;::C.9----...-:9C.0000000;...;./--:--///..-...9..;A////:..;/;/;/....///:////////.;.////.9..::/9.9..;//;////
@M05620:45:000000000-G6HP7:1:1101:12991:6345 1:N:0:132
AGATTACTGCAACAGTTCCCCCTGGACCTGGAAAAGTTTCTTGCCTGGCTTACAGAAGCTGAAACAACTGCCAATGTCCTACAGGATGCTACCCGTAAGGAAAGGCTCCTAGAAGACTCCAAGGGAGTAAAAGAGCTGATGAAACAATGGCAAGTAAGTCAGGCATTTCCGCTTTAGCACTCTTGTGGATCCAATTGAACAATTCTCAGCATTTGTACTTGTAACTGACAAGCCAGGGACAAAACAAAGAT
+
AAAABFFFDDFBFGBBFGGGGGGGHGHHHHHHHHHHHHHHHHHHHHHHHHH3BBGGHHHHHHHHHHHHHHHHHHHHHHHHFGHHHGHHHHFGHHGG@EGGHHFHHHHHGHHHHHHHHHHHHHHGEGFFHFHHHGHHHHGHHHHHHHHHHHHHHGHHHHHHHHHHHHHHHHGGGGGHGHHHHHHHHHHGHHHHHGHHHGGGGHHHHHHHHHHHHHHHHHHHHGHHHHGHGHHHHGGGGGGGGGGGGGGGGGG
@M05620:45:000000000-G6HP7:1:1101:26308:6355 1:N:0:132
CATCCTGACCCTGAAGTACCCCGGCTTGATTTCTGACATTAGATCGGAAGAGCACACGTCTGAACTCCAGTCACTCTCGCGCATCTCGTATGCCGTCTTCTGCTTGAAAAAAAAAAAAGTAACACAATTCTTCTTTCTTTTATACCTCACCTATAAATCTTCACCACACAGTATTGCCCTCCTTCCTCCTTTTTCTTTCCTCCTTCTTTCACCCCCTTTCTTCTGCGCCCCTACTCTCTCCTTTCATTCCC
+
CCBCCFFFFFFFGGGGGGGGGGGGGGGGHHHHHHHHHHHHHHHHHHGGGGHHHHHGHGHHHGHHHHHHHHHHHGHHHHGGGGGGGHHHGFHHHHGGGHGGHHHHHHHHHHGGGGG?<</11111?..<1111=1><1<=1<1100==0/..0/0==00=<D00000;....;0;;0;:::../09900;C0000:;0;;;00;/00000;099.-:-./:;:/://--.;9...;BB9/////::///;B/
@M05620:45:000000000-G6HP7:1:1101:9289:6363 1:N:0:132
ATCTCTATCTCCTAAAAACCTGTTTAGATTTGGAGATAGACCTTCAGGTTTTTCATCATTTTCTGCATGAATTATACATTGACCACGTTCCAGCGTGGTCAGTTTGCAGCATTCTGTTATTTTGTTTGACAGAGTGTCTTGTTGAGAACATATGTAGGACATGATTTTTTCCTGCAACAGGGAAAATAAAGTATAAGTTTTAAAGATTTATTCTTTAATAAAGGATCTCAAAGCCAGCTTTAGAAAAAGGA
+
CCCBCFFFFFFFGGGGGGGGGGHHHGFHFFGHHFHFGHHHHHHHHHHHHHHGGHHHHHHHHHHHHGHHHHHGHHHHHHHHHHHHHHGHHHHHHHGFGGHHGHHHHHHHHHHHHHHHHFHHHHHHHHHHHGGHGHHHGHHHHHHHHHHHHHHHHHHHHHHHHHHFHHHHHGHHHHFHHHHGHFEHHHGHHHHHHGHGHGGHHHFGHHHHGHHHHHHHHHHHHHHHHHHHHHHHHGHHHGHHHGGFFGHHGGG
@M05620:45:000000000-G6HP7:1:1101:12984:6365 1:N:0:132
AGATTACTGCAACAGTTCCCCCTGGACCTGGAAAAGTTTCTTGCCTGGCTTACAGAAGCTGAAACAACTGCCAATGTCCTACAGGATGCTACCCGTAAGGAAAGGCTCCTAGAAGACTCCAAGGGAGTAAAAGAGCTGATGAAACAATGGCAAGTAAGTCAGGCATTTCCGCTTTAGCACTCTTGTGGATCCAATTGAACAATTCTCAGCATTTGTACTTGTAACTGACAAGCCAGGGACAAAACAAAGAT
+
AAAABFFFFFFFGGFBFGGGGGGGFFGHHHHHHHHHHHHHHHHHHHHHHHH3BBGGHHHHHHHFHHHHHHHHHHHHGHHHEFGHHGHHHHFFGHGGEFHHHHGGHHHHGHHHHHHHHHHHHHHGGGGFHFFHHGHHHHGHHGHHHHHHHHHHHGHHHHHHHHHHHHHHHHGGGGGHHHGHHHHHHHHGHHHHHHHHHEFFGGHHHHHDGHHHHHHHHHHHHHGGHHHHFHGHHGGGGGGGGGGGGGGGGGC
@M05620:45:000000000-G6HP7:1:1101:24319:6394 1:N:0:132
ATCTCTATCTCCTAAAAACCTGTTTAGATTTGGAGATAGACCTTCAGGTTTTTCATCATTTTCTGCATGAATTATACATTGACCACGTTCCAGCGTGGTCAGTTTGCAGCATTCTGTTATTTTGTTTGACAGAGTGTCTTGTTGAGAACATATGTAGGACATGATTTTTTCCTGCAACAGGGAAAATAAAGTATAAGTTTTAAAGATTTATTCTTTAATAAAGGATCTCAAAGCCAGCTTTAGAAAAAGGA
+
CDCCCFFFFFFFGGGGGGGGGGHHHHHHHHHHHHHHHHHHHHHHHHHHHHHGGHHHHIHHHHIHIHHHHHHHHHHHHHHHHHHHHHGHHHHHHHGGGGHHHHHHHHHHHHHHHHHHHHHHHHHHHHHHHHHHHHHHHHHHHHHHHHHHHHHHHHHHHHHHHHHHHHHHHGHHHHHHHHHHHGGHHHHHHHHHHHHHHHHHHHHHHHHHHHHHHHHHHHHHHHHHHHHHHGHGHHHHHGHHHHHGHHHHGGG
@M05620:45:000000000-G6HP7:1:1101:13053:6408 1:N:0:132
CATCCTGACCCTGAAGTACCCCGGCTTGATTTCTGACATTAGATCGGAAGAGCACACGTCTGAACTCCAGTCACTCTCGCGCATCTCGTATGCCGTCTTCTGCTTGAAAAAAAAAAAAAAAAAAAAAAGAAAGAGAAAAGGAAATACTAGGTAAACTGACTGAGAGGAAACGAACGACGTACGCACAGTGTGCGAGCCATGTAGACAGAAGGTGCGGTGGCATACGTGGAGTGGACAAGAGATGCCGATGC
+
CBBCCFFFFFFFGGGGGGGGGGGGGGGGHHHHHHHHHHHHHHHHHHGGGGHHHHHHHGHHHGHGHHHHHHHHGGHHHHGGGGGGEHHHGGHHHHGGGHGHHHHHHHHGFHHEGFDC><<>---<-;--.:./0///00//.///000000/000000000000090..///.;.--.--;.9-..--/00900..---/00000:00//;0.000--9-../000.0/...;;.0;0.././0000---..
@M05620:45:000000000-G6HP7:1:1101:26086:6409 1:N:0:132
AAACCAAGCAGACACTCACCGCTGTTCAGACATGAGGTCAGCTAGATCGGAAGAGCACACGTCTGAACTCCAGTCACTCTCGCGCATCTCGTATGCCGTCTTCTGCTTGAAAAAAAAAAAAAAAGAAAAAGTGAAAAAACAGACCGGTTTGAAAGCCTAAAGACGAAAAAGAATAGTTCAAACGTGCTGTAGTCGTAGCAGGGCTGAGCCGGTACAGGTGTGATGCTCATATAGCTCGGCACACGCTCACG
+
CBBBCBBFCFFFGGGGGGGGGGGEEHHHHHHHHHHHGGHHGHHHHHHHHGGGGHHHHHHHGGHHGGHHHHHHHHHHHHHHHGGGGGGEHHGFGHHHHF?EHGHHGGHHHFGHHGGGGGC<<<->...</..0<0000.-.://..---...0000/.000000/.--:-....009000:000.;..:090090:.9..00.-.....:/--9-.00/000.:00000000090000.-.--9.--...0.
@M05620:45:000000000-G6HP7:1:1101:19822:6438 1:N:0:132
ATCTCTATCTCCTAAAAACCTGTTTAGATTTGGAGATAGACCTTCAGGTTTTTCATCATTTTCTGCATGAATTATACATTGACCACGTTCCAGCGTGGTCAGTTTGCAGCATTCTGTTATTTTGTTTGACAGAGTGTCTTGTTGAGAACATATGTAGGACATGATTTTTTCCTGCAACAGGGAAAATAAAGTATAAGTTTTAAAGATTTATTCTTTAATAAAGGATCTCAAAGCCAGCTTTAGAAAAAGGA
+
CCCCCFFFFFFFGGGGGGGGGGHHHHHHHHHHHHHHHHHHHHHHHHHHHHHGGHHHHHHHHHIHHHHHHHHHHHHHHHHHHHHHHHGHHHHHHHGGGGHHHHHHHHHHHHHHHHHHHHHHHHHHHHHHGHHHHHHHHHHHHHHHFGHHHHHHHHHHHHFHGGHHHHHHHGHHHHHHHHEHHGGHHFGHHHHHHHHEGFGHHGHHHHHHHHHHHHHHHHHHHHHHFHHHHHHHHGHHHGHHHHHHFFHEGGH
@M05620:45:000000000-G6HP7:1:1101:19834:6452 1:N:0:132
ATCTCTATCTCCTAAAAACCTGTTTAGATTTGGAGATAGACCTTCAGGTTTTTCATCATTTTCTGCATGAATTATACATTGACCACGTTCCAGCGTGGTCAGTTTGCAGCATTCTGTTATTTTGTTTGACAGAGTGTCTTGTTGAGAACATATGTAGGACATGATTTTTTCCTGCAACAGGGAAAATAAAGTATAAGTTTTAAAGATTTATTCTTTAATAAAGGATCTCAAAGCCAGCTTTAGAAAAAGGA
+
CDCCDFFFFFFFGGGGGGGGGGHHHHHHHHHHHHHHHHHHHHHHHHHHHHHGGHHHHHHIHHIHIHHHHHHHHHHHHHHHHHHHHHGHHHHHHHGGGGHHHHHHHHHHHHHHHHHHHHHHHHHHHHHHHHHHHHHHHHHHHHHHHHGHHHHHHHHHHHHHHHHHHHHHHGHHHHHHHHHHHGGHHHHHHHHHHHHHHHHHHHGHHHHHHHHHHHHHHHHHHGHHHHHHHGHHHHHHHGHHHHHHHHHHGGG
@M05620:45:000000000-G6HP7:1:1101:19818:6463 1:N:0:132
ATCTCTATCTCCTAAAAACCTGTTTAGATTTGGAGATAGACCTTCAGGTTTTTCATCATTTTCTGCATGAATTATACATTGACCACGTTCCAGCGTGGTCAGTTTGCAGCATTCTGTTATTTTGTTTGACAGAGTGTCTTGTTGAGAACATATGTAGGACATGATTTTTTCCTGCAACAGGGAAAATAAAGTATAAGTTTTAAAGATTTATTCTTTAATAAAGGATCTCAAAGCCAGCTTTAGAAAAAGGA
+
CCCBCFFFFFFFGGGGGGGGGGHHHHHHHHHHHHHHHHHHHHHHHHHHHHHGGHHHHIHHHIHIIHHHHGHHHHHHHHHHHHHHHHGHHHHHHHGFGGHHHHHHHHHHHHHHHHHHHHHHHHHHHHHHGHHHHHHHHHHHHHHHHHHHHHHGHHHHHHHHGHHHHHHHHGHHHHHHHHHHHGGHHHHHGHHGHHHHHGHHHHHHHHHHHHHHHHHHHHHHHHHHHHHHHGGHHHHHHGHHHHHHGGHHGGH
@M05620:45:000000000-G6HP7:1:1101:17822:6469 1:N:0:132
ATCTCTATCTCCTAAAAACCTGTTTAGATTTGGAGATAGACCTTCAGGTTTTTCATCATTTTCTGCATGAATTATACATTGACCACGTTCCAGCGTGGTCAGTTTGCAGCATTCTGTTATTTTGTTTGACAGAGTGTCTTGTTGAGAACATATGTAGGACATGATTTTTTCCTGCAACAGGGAAAATAAAGTATAAGTTTTAAAGATTTATTCTTTAATAAAGGATCTCAAAGCCAGCTTTAGAAAAAGGA
+
DDDDDFFFFFFFGGGGGGGGGGHHHHHHHHHHHHHHHHHHHHHHHHHHHHHGGHHHHHHHHHHIIHHHHHHHHHHHHHHHHHHHHHGHHHHHHHGGGGHHHHHHHHHHHHHHHHHHHHHHHHHHHHHHHHHHHHHHHHHHHHHHHHHHHHHHHHHHHHHHHHHHHHHHHGHHHHHHHHHHHGGHHHHHHHHHHHHHHHHHHHHHHHHHHHHHHHHHHHHHHHHHHHHHHHHHHHHHHGHHHHHHHHHHGGH
@M05620:45:000000000-G6HP7:1:1101:14257:6482 1:N:0:132
CATCCTGACCCTGAAGTACCCCGGCTTGATTTCTGACATTAGATCGGAAGAGCACACGTCTGAACTCCAGTCACTCTCGCGCATCTCGTATGCCGTCTTCTGCTTGAAAAAAAAAAAAAAAAAAGAACGTACAATATCTTAACCGTAACTAAAAGAACTGAGCCCACATGTTACAATAGTACCGATATACATTCTAGGTCATATTTAGTCATTGTAACATTGAGTACATATGTATGTGAGATTGTCGGCTG
+
CCCCCFFFFFFFGGGGGGGGGGGGGGGGHHHHHHHHHHHHHHHHHHGGGGHHHGHGHGHHHGHGHHHHHGGHHHHHHHGGGGGGEHHHFGHHHHEEEHGHHHHHHHHHHHHEBBCC>/<-----.../..;..00000000000-....0;0000../00000/....90000;000000000..---000000000000000000;;090090;0000;:000;00000:00000000000009;.--.-
@M05620:45:000000000-G6HP7:1:1101:17804:6483 1:N:0:132
ATCTCTATCTCCTAAAAACCTGTTTAGATTTGGAGATAGACCTTCAGGTTTTTCATCATTTTCTGCATGAATTATACATTGACCACGTTCCAGCGTGGTCAGTTTGCAGCATTCTGTTATTTTGTTTGACAGAGTGTCTTGTTGAGAACATATGTAGGACATGATTTTTTCCTGCAACAGGGAAAATAAAGTATAAGTTTTAAAGATTTATTCTTTAATAAAGGATCTCAAAGCCAGCTTTAGAAAAAGGA
+
BBBBBFFFFFFFGGGGGGGGGGHHHHHHHHHHHFHHHHGHHHHHHHHHHHHGGHHHHHHHHHHHHHHHHHHHHHHHHHHHHHHHHHGHHHHHHHGGGGHHHHHHHHHHHHHHHHHHHHHHHHHHHHHHHHHHHHHHHHHHHHHHGHHHGHHHHHHHHHHHHHHHHHHHHGHHHHHHFHHHHGGHHHHHHHHHHHHHHGGHHHGHHHHHHHHHHHHHHHHHHHHHHHHHHHHHGHHHHGHHHHGHHHHGGGG
@M05620:45:000000000-G6HP7:1:1101:12236:6487 1:N:0:132
CATCCTGACCCTGAAGTACCCCGGCTTGATTTCTGACATTAGATCGGAAGAGCACACGTCTGAACTCCAGTCACTCTCGCGCATCTCGTATGCCGTCTTCTGCTTGAAAAAAAAAAAAAAAAACGAAATAAAATTGAAATGATCTTAATGTCAGAAAATAAGATTAAAACCGAGAACCAATTTAACCTAGTGTGAGACAGAAGATACGAACATATCATAAGTGTCATAACAAATAGAGTGATACATGAGCG
+
CCCCCFFFFFFFGGGGGGGGGGGGGGGGHHHHHHHHHHHHHHHHHHGGGGHHHHHHHGHHHGHHHHHHHHHHHHHHHHGGGGGGFHHHGGHHHHGGGHGHHHHHHHHGHHHGGGCD</>-<<-.-<...;00000:0000000000000;0009009/000090090000.----.0...000000009090900000///000000...--0000000;000:00;00900.00000000000009009-
@M05620:45:000000000-G6HP7:1:1101:17821:6489 1:N:0:132
ATCTCTATCTCCTAAAAACCTGTTTAGATTTGGAGATAGACCTTCAGGTTTTTCATCATTTTCTGCATGAATTATACATTGACCACGTTCCAGCGTGGTCAGTTTGCAGCATTCTGTTATTTTGTTTGACAGAGTGTCTTGTTGAGAACATATGTAGGACATGATTTTTTCCTGCAACAGGGAAAATAAAGTATAAGTTTTAAAGATTTATTCTTTAATAAAGGATCTCAAAGCCAGCTTTAGAAAAAGGA
+
BBBBBFFFFFFFGGFFGGGGGGGHHHHHHHHHHHGHHGHGHHHHHHGGHHHGGHHHHHHHHHHHHHHHHGHHHHHHHFHHHHHHHHGHHHHHHGGGGGHHHHHHHHHHHHHHHHHHHHHHHHHHHHHHGHHHGHHHHHHHHHHHHHHHHHHHHHHGHHHHHHHGHHHHHGHHHHHGGHHHHGGHHHHHHHHHHHHHGHHHHHHHHGHHHHHHHHHHHFHHGH0DFGHHHHHHGHHHHGHHHHFFHGHHGGH
@M05620:45:000000000-G6HP7:1:1101:13678:6497 1:N:0:132
ATCTCTATCTCCTAAAAACCTGTTTAGATTTGGAGATAGACCTTCAGGTTTTTCATCATTTTCTGCATGAATTATACATTGACCACGTTCCAGCGTGGTCAGTTTGCAGCATTCTGTTATTTTGTTTGACAGAGTGTCTTGTTGAGAACATATGTAGGACATGATTTTTTCCTGCAACAGGGAAAATAAAGTATAAGTTTTAAAGATTTATTCTTTAATAAAGGATCTCAAAGCCAGCTTTAGAAAAAGGA
+
CCCCCFFFFFFFGGGGGGGGGGHHHHHHHHHHHHHHHHHHHHHHHHHHHHHGGHHHHHHHIHHHIHHHHHHHHHHHHHHHHHHHHHGHHHHHHHGGGGHHHHHHHHHHHHHHHHHHHHHHHHHHHHHHHHHHHHHHHHHHHHHHHHHHHHHHHHHHHHHHHHHHHHHHHGHHHHHHHHHHHGGHHHHHHHHHHHHHHHHHHHHHHHHHHHHHHHHHHHHHGHHHHHHHHHHHHHHHHGHHHHHHHHHHGGH
@M05620:45:000000000-G6HP7:1:1101:11810:6517 1:N:0:132
ATCTCTATCTCCTAAAAACCTGTTTAGATTTGGAGATAGACCTTCAGGTTTTTCATCATTTTCTGCATGAATTATACATTGACCACGTTCCAGCGTGGTCAGTTTGCAGCATTCTGTTATTTTGTTTGACAGAGTGTCTTGTTGAGAACATATGTAGGACATGATTTTTTCCTGCAACAGGGAAAATAAAGTATAAGTTTTAAAGATTTATTCTTTAATAAAGGATCTCAAAGCCAGCTTTAGAAAAAGGA
+
CCDCCFFFFFFFGGGGGGGGGGHHHHHHHHHHHHHHHHHHHHHHHHHHHHHGGHHHHHHHHHHHHHHHHHHHHHHHHHHHHHHHHHGHHHHHHHGGGGHHHHHHHHHHHHHHHHHHHHHHHHHHHHHHHHHHHHHHHHHHHHHHHHHHHHHHHHHHHHHHHHHHHHHHHGHHHHGHHHHHHGGHHHGHHHHHHHHHHGHHHHHHHHHHHHHHHHHHHHHHHHHHHHHHHGHHHHHHHGHHHHHHHHHHGGG
@M05620:45:000000000-G6HP7:1:1101:23854:6522 1:N:0:132
ATCTCTATCTCCTAAAAACCTGTTTAGATTTGGAGATAGACCTTCAGGTTTTTCATCATTTTCTGCATGAATTATACATTGACCACGTTCCAGCGTGGTCAGTTTGCAGCATTCTGTTATTTTGTTTGACAGAGTGTCTTGTTGAGAACATATGTAGGACATGATTTTTTCCTGCAACAGGGAAAATAAAGTATAAGTTTTAAAGATTTATTCTTTAATAAAGGATCTCAAAGCCAGCTTTAGAAAAAGGA
+
CCBABFFFFFFFGGGGGGGGGGFHHHHHHHHHHHHHHHHGHHHHHHHHHHHGGHHHHGHHHHHHHHHHHHHHHHHHHHHHHHHHHHGHHHHGHHGGGGHHHHHHHHHHHHHHHHHHHHHHHHHHHHHHHHGHHHHHHHHHHHHHEGHHHHHHHHHGHGHHHHHGHHHHHGHHHHHGHHHHHGGFHHGHFFGHHHEEGGHHHGGDGHHHHHHHHHHHHGHHDGGGHHHHHHFHHHHGHGHHHHGBGGHCDGC
@M05620:45:000000000-G6HP7:1:1101:5010:6523 1:N:0:132
CATCCTGACCCTGAAGTACCCCGGCTTGATTTCTGACATTAGATCGGAAGAGCACACGTCTGAACTCCAGTCACTCTCGCGCATCTCGTATGCCGTCTTCTGCTTGAAAAAAAAAAAAAATATTAGAACAATAGTGGTGATTTGGGGGAAAAGGATATAGGTAGAAGAAAATAGAGTAGACAAGAGTCGAGATTACCGTATGAAGATGATGAATAATAGACATGTACTAGTTATGTCAGTTAGGGTGTAGG
+
BCBCCFFFFFFFGFGGGFGGGGGGGGGGHHHHGHHHHHHHHHHHHHGDGFHHHGHGHGHHHGGFGHGHHHHHHHHHHHGGGGFGEHHHGGHHHHGFGHGHHHGHHHHFFHHEBBD><>/-0111<111100<<00<.0.000000.---..//./<000000000;0////00000900000/./.00-.-.;9///.;..///////:/:///;/////9//////9//////////9/////.:.-///
@M05620:45:000000000-G6HP7:1:1101:5029:6525 1:N:0:132
CATCCTGACCCTGAAGTACCCCGGCTTGATTTCTGACATTAGATCGGAAGAGCACACGTCTGAACTCCAGTCACTCTCGCGCATCTCGTATGCCGTCTTCTGCTTGAAAAAAAAAAATATCAATCCTACTCTTCCCACAATACGTCTTTTATCCATCTGACTATATCCACAGGACGTATGCGCAGCTTCGCGTAGCACCTCTGAACGACTCAGATAGTAAAACGAGAGTCTTCTCTACCACGTCTGCTTGT
+
BBBBBFDFFFFFGGGGGGGGGGGCFGGGHHHHHHFFHHHHH5DGHHEFGGHGHHHHHEHGHFHHHHHHGCGHFHHHHHGGGGGGGHH?FGHFHHEEGHGHHGHHHEHHGHHGG/B>/01111?110111111111010.<111.<0/.000000000000000=0:000/:....-:.0/0..---900-.----.00././///9.9-..///;////9;;/-...-;////9//9////...../;//.
@M05620:45:000000000-G6HP7:1:1101:11818:6533 1:N:0:132
ATCTCTATCTCCTAAAAACCTGTTTAGATTTGGAGATAGACCTTCAGGTTTTTCATCATTTTCTGCATGAATTATACATTGACCACGTTCCAGCGTGGTCAGTTTGCAGCATTCTGTTATTTTGTTTGACAGAGTGTCTTGTTGAGAACATATGTAGGACATGATTTTTTCCTGCAACAGGGAAAATAAAGTATAAGTTTTAAAGATTTATTCTTTAATAAAGGATCTCAAAGCCAGCTTTAGAAAAAGGA
+
BBBBBFFFFFFFGGGGGGGGGGHHHGHHHHHHHHHHHHHHHHHHHHHHHHHGGHHHHHHHHHHHHHHHHHHHHHHHHHHHHHHHHHGHHHHHHHGGGGHHHHHHHHHGHHHHHHHHHHHHHHHHHHHHGGHHHHHHHHHHGGHHHHGGGHHHHHHHHHHHHHHHGHHHHGHHHHHHHHHHHGGHHGHHHHGHHHHHHGHHHHHHHHHHHHHHHHHHHHHHHHGHHHHHHGHHHHGHHGHHHHHGHGHHGGH
@M05620:45:000000000-G6HP7:1:1101:23852:6541 1:N:0:132
ATCTCTATCTCCTAAAAACCTGTTTAGATTTGGAGATAGACCTTCAGGTTTTTCATCATTTTCTGCATGAATTATACATTGACCACGTTCCAGCGTGGTCAGTTTGCAGCATTCTGTTATTTTGTTTGACAGAGTGTCTTGTTGAGAACATATGTAGGACATGATTTTTTCCTGCAACAGGGAAAATAAAGTATAAGTTTTAAAGATTTATTCTTTAATAAAGGATCTCAAAGCCAGCTTTAGAAAAAGGA
+
CDCCCFFFFFFFGGGGGGGGGGHHHHHHHHHHHHHHHHHHHHHHHHHHHHHGGHHHHIHHHHIHHHHHHHHHHHHHHHHHHHHHHHGHHHHHHHGGGGHHHHHHHHHHHHHHHHHHHHHHHHHHHHHHHHHHHHHHHHHHHHHHHHHHHHHHHHHHHHHHHHHHHHHHHGHHHHHHHHHHHGGHHHHHHHHHHHHHHHHHHHHHHHHHHHHHHHHHHHHHHHHHHHHHHGHHHHHHHGHHHHHHHGHHGGH
@M05620:45:000000000-G6HP7:1:1101:23238:6552 1:N:0:132
ATCTCTATCTCCTAAAAACCTGTTTAGATTTGGAGATAGACCTTCAGGTTTTTCATCATTTTCTGCATGAATTATACATTGACCACGTTCCAGCGTGGTCAGTTTGCAGCATTCTGTTATTTTGTTTGACAGAGTGTCTTGTTGAGAACATATGTAGGACATGATTTTTTCCTGCAACAGGGAAAATAAAGTATAAGTTTTAAAGATTTATTCTTTAATAAAGGATCTCAAAGCCAGCTTTAGAAAAAGGA
+
CDCCDFFFFFFFGGGGGGGGGGHHHHHHHHHHHHHHHHHHHHHHHHHHHHHGGHHHHIHHHHIIHHHHHHHHHHHHHHHHHHHHHHGHHHHHHHGGGGHHHHHHHHHHHHHHHHHHHHHHHHHHHHHHGHHHHHHHHHHHHHHHHHHHHHHHHHHHHHHHHHHHHHHHHGHHHHHHHHHHHGGHHHGHGHHHHHHHHGHHHHHHHHHHHHHHHHHHHHHHHHHHHHHHHHHHHHHHHGHHHHHHHHHHGGH
@M05620:45:000000000-G6HP7:1:1101:23223:6566 1:N:0:132
ATCTCTATCTCCTAAAAACCTGTTTAGATTTGGAGATAGACCTTCAGGTTTTTCATCATTTTCTGCATGAATTATACATTGACCACGTTCCAGCGTGGTCAGTTTGCAGCATTCTGTTATTTTGTTTGACAGAGTGTCTTGTTGAGAACATATGTAGGACATGATTTTTTCCTGCAACAGGGAAAATAAAGTATAAGTTTTAAAGATTTATTCTTTAATAAAGGATCTCAAAGCCAGCTTTAGAAAAAGGA
+
BCCCCFFFFFFFGGGGGGGGGGHHHHHHHHHHHHHGHHGGHHHHHHHGHHHGGHHHHIHHHHHHHHHHHHHHHHHHHHHHHGHHHHGHHHHHHHGEGGHHHHHHHHHHHHHHHHHHHHHHHHHHHHHHHHHHHHHHHHHHHHHHHHHHHHHHHHHHHHHHHHGHHHHHHGHHHHHHGHHHHGGHHHHHGHHGHHHHHGHHHHEHHHHHHHHHHHHHHHHGGFGHHHHHHHGHHGFBGGHHHHFCGGHFFGG
@M05620:45:000000000-G6HP7:1:1101:22338:6610 1:N:0:132
ATCTCTATCTCCTAAAAACCTGTTTAGATTTGGAGATAGACCTTCAGGTTTTTCATCATTTTCTGCATGAATTATACATTGACCACGTTCCAGCGTGGTCAGTTTGCAGCATTCTGTTATTTTGTTTGACAGAGTGTCTTGTTGAGAACATATGTAGGACATGATTTTTTCCTGCAACAGGGAAAATAAAGTATAAGTTTTAAAGATTTATTCTTTAATAAAGGATCTCAAAGCCAGCTTTAGAAAAAGGA
+
BBBBBFFFFFFFGGGGDGGGGGHGFFHFHFGFGHHGFHHHHHHHHHHHGGHGGHHHHHHHHHHGGHHGHHHHHHHHHHHHHGHHHHGHHHGHHFGFGGHHHHGHHHHHHHGHGHHHGHHHHHHHGHHHGHFHHHHHHHHHHHHHHHGHHHHHHHFHHHFHHHHHHHHHGGFFHHBGHGHHHGGFGEFGHDGFGHFHHGHHHHGFHFHHHHHHHHHHHFHHGEHGFFHHHHHHHHAHHGHHGHF0CGGFGGH
@M05620:45:000000000-G6HP7:1:1101:20643:6612 1:N:0:132
ATCTCTATCTCCTAAAAACCTGTTTAGATTTGGAGATAGACCTTCAGGTTTTTCATCATTTTCTGCATGAATTATACATTGACCACGTTCCAGCGTGGTCAGTTTGCAGCATTCTGTTATTTTGTTTGACAGAGTGTCTTGTTGAGAACATATGTAGGACATGATTTTTTCCTGCAACAGTGAAAATAAAGTATAAGTTTTAAAGATTTATTCTTTAATAAAGGATCTCAAAGCCAGCTTTAGAAAAAGGA
+
ABBBBFFFFFFFGGFBFGGGGGHHHBHHHHHHHHBCGDGFHHHHHFHFHGHGGH5GFDGHGHGGBH5EFFHHHHHHHGHHHHHGGF1GGHHEHFGEGCGFFHHHHHHHHHHHHHHGHHDGHHHHHHHBBH4E?FGHHHHHHHHH4FFGHFE3EGG4FBDGCG?FHHHHHGHHHFHFBGHH22?DH1?<<?1GFHHBGHHHHHGHHHHHHGHHHHHHD1>D0DGF/DFHHHD0BGHFGEHHHHH0;0CFD?B
@M05620:45:000000000-G6HP7:1:1101:8935:6625 1:N:0:132
ATCTCTATCTCCTAAAAACCTGTTTAGATTTGGAGATAGACCTTCAGGTTTTTCATCATTTTCTGCATGAATTATACATTGACCACGTTCCAGCGTGGTCAGTTTGCAGCATTCTGTTATTTTGTTTGACAGAGTGTCTTGTTGAGAACATATGTAGGACATGATTTTTTCCTGCAACAGGGAAAATAAAGTATAAGTTTTAAAGATTTATTCTTTAATAAAGGATCTCAAAGCCAGCTTTAGAAAAAGGA
+
CCCCCFFFFFFFGGGGGGGGGGGHHHHHHHHHHHHGHHHHHHHHHHHHHHHGGHHHHHHHHHHHHHHHHGHHHHHHHHHHHHHHHHGHHHHHHHGGGGHHHHHHHHHHHHHHHHHHHHHHHHHHHHHHHHHHHHGHHHHHHHHHHHHHHHHHHHHHHHHHHHHHHHHHHGHHHHHHHHHHHGGHHHHHHHHGHHHHHGHHHHGHHHHHHHHHHHHHHHHHHGHHHHHHHGHHHGHHHGHHHHGHHHHHGGH
@M05620:45:000000000-G6HP7:1:1101:20633:6630 1:N:0:132
ATCTCTATCTCCTAAAAACCTGTTTAGATTTGGAGATAGACCTTCAGGTTTTTCATCATTTTCTGCATGAATTATACATTGACCACGTTCCAGCGTGGTCAGTTTGCAGCATTCTGTTATTTTGTTTGACAGAGTGTCTTGTTGAGAACATATGTAGGACATGATTTTTTCCTGCAACAGGGAAAATAAAGTATAAGTTTTAAAGATTTATTCTTTAATAAAGGATCTCAAAGCCAGCTTTAGAAAAAGGA
+
DDDCDFFFFFFFGGGGGGGGGGHHHHHHHHHHHHHHHHHHHHHHHHHHHHHGGHHHHIIHHHHHIHHHHHHHHHHHHHHHHHHHHHGHHHHHHHGGGGHHHHHHHHHHHHHHHHHHHHHHHHHHHHHHGHHHHHHHHHHHHHHHHHGHHHHHHHHHHHHHHHHHHHHHHGHHHHHHHHHHHGGHHHHHHHHHHHHHHHHHHHHHHHHHHHHHHHHHHHHHHHHHHHHHHGHHHHHHHGHHHHHHHGHHGGH
@M05620:45:000000000-G6HP7:1:1101:8923:6639 1:N:0:132
ATCTCTATCTCCTAAAAACCTGTTTAGATTTGGAGATAGACCTTCAGGTTTTTCATCATTTTCTGCATGAATTATACATTGACCACGTTCCAGCGTGGTCAGTTTGCAGCATTCTGTTATTTTGTTTGACAGAGTGTCTTGTTGAGAACATATGTAGGACATGATTTTTTCCTGCAACAGGGAAAATAAAGTATAAGTTTTAAAGATTTATTCTTTAATAAAGGATCTCAAAGCCAGCTTTAGAAAAAGGA
+
BCBBBFFFFFFFGGGGGGGGGGHHHHGHHHHHHCGHHHHHHHHHHHHHHHHGGHHHHHHHIHIHHHHHHHHHHHHHHGHHHHHHHHGHHHHHHHGGGGHHHHHHHHHHHHHHHHHHHHHHHHHHHHHHHHHHHHHHHHHHHHHHHHGHHHHHHHHHHHHHHHHHHHHHHGHHHHHHHHHHHGGHHHHHHGHHHFHHHGHHHHHHHHHHHHHHHHHHHHHHHGHHHHHHHHHGHHHHHGHHHHGHHHHHGGH
@M05620:45:000000000-G6HP7:1:1101:20619:6641 1:N:0:132
ATCTCTATCTCCTAAAAACCTGTTTAGATTTGGAGATAGACCTTCAGGTTTTTCATCATTTTCTGCATGAATTATACATTGACCACGTTCCAGCGTGGTCAGTTTGCAGCATTCTGTTATTTTGTTTGACAGAGTGTCTTGTTGAGAACATATGTAGGACATGATTTTTTCCTGCAACAGGGAAAATAAAGTATAAGTTTTAAAGATTTATTCTTTAATAAAGGATCTCAAAGCCAGCTTTAGAAAAAGGA
+
BABBCFFFFFFFGGGGGGGGGGHHHHHHHHHHHHHHHHHHHHHHHHHHHHHGGHHHHGHHHHHHHHHHHGHHHHHHHHHHHGHHHHGHHHHHHHGFGGHHFHGHHHHHHHHHHHHHHHHHHHHHHHHHGHHHHHHHHHHHHHHHHHGHHGHHHHHFHHHGHHHHHHHHHGHHHHHHHHHHHGGGHHHHGHHHHHHHHFFGHGHGHHHHHHHHHHHHHHHHHHHHHHHHHGGHHGHHHGHHHHHHHGGHGGH
@M05620:45:000000000-G6HP7:1:1101:8943:6642 1:N:0:132
ATCTCTATCTCCTAAAAACCTGTTTAGATTTGGAGATAGACCTTCAGGTTTTTCATCATTTTCTGCATGAATTATACATTGACCACGTTCCAGCGTGGTCAGTTTGCAGCATTCTGTTATTTTGTTTGACAGAGTGTCTTGTTGAGAACATATGTAGGACATGATTTTTTCCTGCAACAGGGAAAATAAAGTATAAGTTTTAAAGATTTATTCTTTAATAAAGGATCTCAAAGCCAGCTTTAGAAAAAGGA
+
CCCCCFFFFFFFGGGGGGGGGGFHHHHHHHHHHHHFFHHHHHHHHHHHHHHGGHHHHHHHHHHHHGHHHGHHHHHHHHHHHHHHHHGGHHHHHHGGGGHHHHGGGHHHHHHHHHHHHHHHHHHHGHHHHHFHHHDHHHHHHHHHGHHFHHHFFHGHHHHGHHHHHHHHFGHHHHGHHHHHHGEHHHGHGHHHHGBFHHHHHHHHHHHHHHHHHHHHHHHHFHGFGHHHHHHHHHHHHGHHHHHFGFGG?DF
@M05620:45:000000000-G6HP7:1:1101:7518:6644 1:N:0:132
CATCCTGACCCTGAAGTACCCCGGCTTGATTTCTGACATTAGATCGGAAGAGCACACGTCTGAACTCCAGTCACTCTCGCGCATCTCGTATGCCGTCTTCTGCTTGAAAAAAAAAAAAAATTCATAGTAGATTCTATTTCACTATTGCTCCAATCATAATTGTGTAACTAAATTAGCTGCAATATTTCTTGACAACTAACTCATTTACATTATATATAACATTACTCATTCATCATACCTATCCTCTATCT
+
CCCCCFFFFFFFGGGGGGGGGGGGGGGGHHHHHGGFGHHHHHH5GHGGGGHHHHHHHGHHHGHHHHHHHHHHHHHHHHGGGGGGEHHHGGHHHHFEEHGHHHHHHHHHGHHGGGGD>><-01>111111<1<1100000<<000<00<000//0/000000000/0;0;:0000:0/;0//:00000;0;000;0./:0/0000000000000;9000/9/;B;:////://////////://9//////9
@M05620:45:000000000-G6HP7:1:1101:20646:6647 1:N:0:132
ATCTCTATCTCCTAAAAACCTGTTTAGATTTGGAGATAGACCTTCAGGTTTTTCATCATTTTCTGCATGAATTATACATTGACCACGTTCCAGCGTGGTCAGTTTGCAGCATTCTGTTATTTTGTTTGACAGAGTGTCTTGTTGAGAACATATGTAGGACATGATTTTTTCCTGCAACAGGGAAAATAAAGTATAAGTTTTAAAGATTTATTCTTTAATAAAGGATCTCAAAGCCAGCTTTAGAAAAAGGA
+
AA?ABFFFFFFFGGGGGGGGGGHHHHHHHHHHHHHHHHHHGHHHHHHGHHHGGHHHHHHHHHHHHHHHHGHHHHHHHHGHHHHHHHGHGHHHHHGEGGHHFHFHHHHHHHHHHHHHHHHHHHHHHHHHHHHHHHHHHHHHHHHHHHHFHHHHHHGHHHHHHHHHHHHHHGHHHHHHGHHHGGGGHHHHHHGHHHHHHFHHHGHHHHHHHGGHHHHHGGHH=DGFHHHHGHHHHHHHHGHHHGHHG:FCDD/
@M05620:45:000000000-G6HP7:1:1101:15153:6675 1:N:0:132
CATCCTGACCCTGAAGTACCCCGGCTTGATTTCTGACATTAGATCGGAAGAGCACACGTCTGAACTCCAGTCACTCTCGCGCATCTCGTATGCCGTCTTCTGCTTGAAAAAAAAAAAAGTGCTGCTGACCGAGGCCCCCCTGAACCCCAAGGCCAACAGAGAGAAGATGACTCAGGTGAGGCTCGGCCGACGACCGTGCTCCTCCCGTCCTTTCCCCAGTCATTTTCTGCCCGGCTTGATTTATGACATTT
+
BBBBBFFFFFFFGGGGGGGGGGGCEEFFHHHGGHGFHGHGHGHHFHGGEFHHHHHHGGFGEFHHHHHHFHD@FGFHFHEEGGEAEEFFEE??EBE?EHGFHGHHFGGHFHH@>CB</>/11?<1??1FEGCDGFC.<A@DG.GBCGGD.AG.C.9;A./;//9C/BFF0;9FBB0BFFFAFFF.@B..@>---;-999.AB//BBA.:.;.;B///B../99///BFFF//;:;-@-@.BFF/9B/;99B/
@M05620:45:000000000-G6HP7:1:1101:8125:6692 1:N:0:132
ATCTCTATCTCCTAAAAACCTGTTTAGATTTGGAGATAGACCTTCAGGTTTTTCATCATTTTCTGCATGAATTATACATTGACCACGTTCCAGCGTGGTCAGTTTGCAGCATTCTGTTATTTTGTTTGACAGAGTGTCTTGTTGAGAACATATGTAGGACATGATTTTTTCCTGCAACAGGGAAAATAAAGTATAAGTTTTAAAGATTTATTCTTTAATAAAGGATCTCAAAGCCAGCTTTAGAAAAAGAA
+
CDCCDFFFFFFFGGGGGGGGGGHHHHHHHHHHHHHHHHHHHHHHHHHHHHHGGHHHHIHHHIIIIHHHHHHHHHHHHHHHHHHHHHGHHHHHHHGGGGHHHHHHHHHHHHHHHHHHHHHHHHHHHHHHHHHHHHHHHHHHHHHHHHHHHHHHHHHHHHHHHHHHHHHHHGHHHHHHHHHHHGGHHHHHHHHHHHHHHHHHHHHHHHHHHHHHHHHHHHHHHHHHHHHHHGHHHHHHHGHHHHGHGHHHGGH
@M05620:45:000000000-G6HP7:1:1101:7927:6705 1:N:0:132
ATCTCTATCTCCTAAAAACCTGTTTAGATTTGGAGATAGACCTTCAGGTTTTTCATCATTTTCTGCATGAATTATACATTGACCACGTTCCAGCGTGGTCAGTTTGCAGCATTCTGTTATTTTGTTTGACAGAGTGTCTTGTTGAGAACATATGTAGGACATGATTTTTTCCTGCAACAGGGAAAATAAAGTATAAGTTTTAAAGATTTATTCTTTAATAAAGGATCTCAAAGCCAGCTTTAGAAAAAGGA
+
CCCBCFFFFFFFGGGGGGGGGGGHHHHHHHHHHHHHHHHHHHHHHHHHHHHGGHHHHHIHIHHHIHHHHHHHHHHHHHHFHHHFCGEHHHHHHHGFGGHHHHHHHHHHHHGHHHHHHHHHHHHHHHHHGHGHGHHHHHHHGHHHEGHHHGHHHHHFHGHHHHGGHHHHHGHHHHHHBGFGHFEGHGFGGFHHHHHHHHHHHHHGGDHHGHHHHHHHHFHHHEHFFHHHDGHFHHGFHGHHHHHFGHHHGGH
@M05620:45:000000000-G6HP7:1:1101:4753:6713 1:N:0:132
ATCTCTATCTCCTAAAAACCTGTTTAGATTTGGAGATAGACCTTCAGGTTTTTCATCATTTTCTGCATGAATTATACATTGACCACGTTCCAGCGTGGTCAGTTTGCAGCATTCTGTTATTTTGTTTGACAGAGTGTCTTGTTGAGAACATATGTAGGACATGATTTTTTCCTGCAACAGGGAAAATAAAGTATAAGTTTTAAAGATTTATTCTTTAATAAAGGATCTCAAAGCCAGCTTTAGAAAAAGGA
+
BBBBBFFFFFFFGGGGGGGGGGHHHHHHHHHHFHHHHHHHHHHHHHHHHHHGGHHHHHHHHHHHHHHHHHHHHHHHHHHHHHHHHHGHHHHHHHGGGGHHHHHHHHHHHHHHHHHHHHHHHHHHHHHHHGHHHGHHHHHHHHHHHHHHHHHHHHHHHHGHHHHHHHHHHGGHHHHHHHHFFGGHHCGHFFGGHHGHHHHHHHHHHHHHHHHHHHHHHFHHHHEFHHHHHHHHHHFHGGHHHHEGGHHFGFH
@M05620:45:000000000-G6HP7:1:1101:7943:6723 1:N:0:132
ATCTCTATCTCCTAAAAACCTGTTTAGATTTGGAGATAGACCTTCAGGTTTTTCATCATTTTCTGCATGAATTATACATTGACCACGTTCCAGCGTGGTCAGTTTGCAGCATTCTGTTATTTTGTTTGACAGAGTGTCTTGTTGAGAACATATGTAGGACATGATTTTTTCCTGCAACAGGGAAAATAAAGTATAAGTTTTAAAGATTTATTCTTTAATAAAGGATCTCAAAGCCAGCTTTAGAAAAAGGA
+
CCCBCFFFFFFFGGGGGGGGGGHHHHHHHHHHHGHHHHHHHHHHHHHHHHHGGHHHHHIHIHHHHHHHHHHHHHHHHHHHHHHHHHGHHHHHHHGGGGHHGHHHHHHGHHHHHHHHHHHHHHHHHHHHHHHHHHFHHHHHHHHHEHHHHHHGHHHGHGHHHHHHHHHHHGHHHHHHHHHHHGGHHHHHHHGHHHHGHGGHHHHHHGHHHHHHHHHHHHHHHHHHHHHHHGHHHHHHHGHHHGHGGGGHDGH
@M05620:45:000000000-G6HP7:1:1101:7926:6723 1:N:0:132
ATCTCTATCTCCTAAAAACCTGTTTAGATTTGGAGATAGACCTTCAGGTTTTTCATCATTTTCTGCATGAATTATACATTGACCACGTTCCAGCGTGGTCAGTTTGCAGCATTCTGTTATTTTGTTTGACAGAGTGTCTTGTTGAGAACATATGTAGGACATGATTTTTTCCTGCAACAGGGAAAATAAAGTATAAGTTTTAAAGATTTATTCTTTAATAAAGGATCTCAAAGCCAGCTTTAGAAAAAGGA
+
CCDCDFFFFFFFGGGGGGGGGGHHHHHHHHHHHHHHHHHHHHHHHHHHHHHGGHHHHHHHHHHHHHHHHHHHHHHHHHHHHHHHHHGHHHHHHHGGGGHHHHHHHHHHHHHHHHHHHHHHHHHHHHHHHHHHHHHHHHHHHHHHHHHHHHHHHHHHHHHHHHHHHHHHHGHHHHHHHHHHHGGHHHHHHHHHHHHHHGHHHHHHHHHHHHHHHHHHHGHHHHHHHHHHHGHGHHHHHGHHHHGHHHHHGGH
@M05620:45:000000000-G6HP7:1:1101:8252:6730 1:N:0:132
ATCTCTATCTCCTAAAAACCTGTTTAGATTTGGAGATAGACCTTCAGGTTTTTCATCATTTTCTGCATGAATTATACATTGACCACGTTCCAGCGTGGTCAGTTTGCAGCATTCTGTTATTTTGTTTGACAGAGTGTCTTGTTGAGAACATATGTAGGACATGATTTTTTCCTGCAACAGGGAAAATAAAGTATAAGTTTTAAAGATTTATTCTTTAATAAAGGATCTCAAAGCCAGCTTTAGAAAAAGGA
+
DDDDDFFFFFFFGGGGGGGGGGHHHHHHHHHHHHHHHHHHHHHHHHHHHHHGGHHHHIIHHIHIIHHHHHHHHHHHHHHHHHHHHHGHHHHHHHGGGGHHHHHHHHHHHHHHHHHHHHHHHHHHHHHHHHHHHHHHHHHHHHHHHHHHHHHHHHHHHHHHHHHHHHHHHGHHHHHHHHHHHGGHHHHHHHHHHHHHHHHHHHHHHHHHHHHHHHHHHHHHHHHHHHHHHHHHHHHHHGHHHHHHHGHHGGH
@M05620:45:000000000-G6HP7:1:1101:25834:6736 1:N:0:132
ATCTCTATCTCCTAAAAACCTGTTTAGATTTGGAGATAGCCCTTCAGGTTTTTCATCATTTTCTGCATGAATTATACATTGACCACGTTCCAGCGTGGTCAGTTTGCAGCATTCTGTTATTTTGTTTGACAGAGTGTCTTGTTGAGAACATATGTAGGACATGATTTTTTCCTGCAACAGGGAAAATAAAGTATAAGTTTTAAAGATTTATTCTTTAATAAAGGATCTCAAAGCCAGCTTTAGAAAAAGGA
+
AAAAAFFFFFFFGGGGGG?A11DAAGH1A33FH1BFFG11100AAFG1111/A02DAF22DAF1F1212B12DFHHDHHDA111BAF/AAF210/EE/F12>2221@FF1GFHHHHHHHHHHHHHHHHHHHHHHHHHHHHHHHHHHGHHHHHHHHHHHHHHHGHHHHHHGHHHHHHHHHHHGFFHHHHHHHHHHHHHHGHHHGHHHHHHHHHHHHHHHHHHHHFFHHHHHHHHHHHHGHHHHHEGHFHGGF
@M05620:45:000000000-G6HP7:1:1101:25845:6753 1:N:0:132
ATCTCTATCTCCTAAAAACCTGTTTAGATTTGGAGATAGACCTTCAGGTTTTTCATCATTTTCTGCATGAATTATACATTGACCACGTTCCAGCGTGGTCAGTTTGCAGCATTCTGTTATTTTGTTTGACAGAGTGTCTTGTTGAGAACATATGTAGGACATGATTTTTTCCTGCAACAGGGAAAATAAAGTATAAGTTTTAAAGATTTATTCTTTAATAAAGGATCTCAAAGCCAGCTTTAGAAAAAGGA
+
CDCCCFFFFFFFGGGGGGGGGGHHHHHHHHHHHHHHHHHHHHHHHHHHHHHGGHHHHHIHHIIIIHHHHHHHHHHHHHHHHHHHHHGHHHHHHHGGGGHHHHHHHHHHHHHHHHHHHHHHHHHHHHHHHHHHHHHHHHHHHHHHHHHHHHHHHHHHHHHHHHHHHHHHHGHHHHHHHHHHHGGHHHHHGHHHHHHHHHHHHHHHHHHHHHHHHHHHHHHHHHHHHHHGHGHHHHHHHGHHHHHHHGHHGGH
@M05620:45:000000000-G6HP7:1:1101:23349:6753 1:N:0:132
ATCTCTATCTCTAAAAACCTGTTTAGATTTGGAGATAGACCTTCAGGTTTTTCATCATTTTCTGCATGCATTATACATTGACCACGTTCCAGCGTGGTCAGTTTGCAGCATTCTGTTATTTTGTTTGACAGAGTGTCTTGTTGAGAACATATGTAGGACATGCTTTTTTCCTGCAACAGGGAAAATAAAGTATAAGTTTTACAGATTTATTCTTTAATAAAGGATCACACAGCCAGCTTTAGCAAAAGGAA
+
A1A11@@@DFBDD1GG1E1G1GH3FGHH3A1110BFAGFFHHFFBGFBFFEFCGE2F2F222F2FH1A1BGG1AFHDGG1AAAGHFHHHHGHFE>/E>1@>2BG@FHEBGH2F@22@2@B@F2F0FHH11B0BGDH2B2FGDG2</BB01FE>>BG1GC0<F11BFGH/@1@GB01@FF///?/0?<F??<FGFG1111>=1<<1FGFDHD11GH1D<00000<FH.<0/<.;C.CE0C:0:00;GGH.9/
@M05620:45:000000000-G6HP7:1:1101:25826:6759 1:N:0:132
ATCTCTATCTCCTAAAAACCTGTTTAGATTTGGAGATAGACCTTCAGGTTTTTCATCATTTTCTGCATGAATTATACATTGACCACGTTCCAGCGTGGTCAGTTTGCAGCATTCTGTTATTTTGTTTGACAGAGTGTCTTGTTGAGAACATATGTAGGACATGATTTTTTCCTGCAACAGGGAAAATAAAGTATAAGTTTTAAAGATTTATTCTTTAATAAAGGATCTCAAAGCCAGCTTTAGAAAAAGGA
+
AAABBFFFFFFFGGGGGGGGGGHHHHHHHHHHHHHHHHHHGHHHHGHHHHHGGHGHHGHHHHHHHHHHHGHHHGHHHHHHHHHHHHGHHHHFHFGFDGGFFHHHHGHHHHHHHHHHHHHHHHHHFGHHGHGHHHHHHHHHHHHHHGGHHHHGHHHHHHHGHHHHHHHHHGGHHHEFHHHGHGGFHHGFHGHFGHHGHHHHHGHGHGHHHHGHHHHHHHHHHFFHFFHHHHHGHHFHHGHHHFFBGHFFFGH
@M05620:45:000000000-G6HP7:1:1101:23359:6770 1:N:0:132
ATCTCTATCTCTAAAAACCTGTTTAGATTTGGAGATAGACCTTCAGGTTTTTCATCATTTTCTGCATGAATTATACATTGACCACGTTCCAGCGTGGTCAGTTTGCAGCATTCTGTTATTTTGTTTGACAGAGTGTCTTGTTGAGAACATATGTAGGACATGATTTTTTCCTGCAACAGGGAAAATAAAGTATAAGTTTTAAAGATTTATTCTTTAATAAAGGATCTCAAAGCCAGCTTTAGAAAAAGGAA
+
DDDDDFFFFFFFGGGGGGGGGGHHFHFHHHHHHHHHHHHHHHHHHHHHHHGGHHHHHHHHHHIHHHHHHHHHHHHHHHHHHHHHHGHHHHFHHGGGGHHHHHHHHHHHHHHHHHHHHHHHHHHHHHHHHHHHHHHHHHHHHHHHHHGHHHHHHHHHHHHHHHGHHHHHGHHHHHHHHHHHGGHHHHHHHHHGHHHHHHHHHHHHGHHHHHHHHHHGGGHGHGDGHHGHHHHHGHGHGHHHHHFHHHHGGHH
@M05620:45:000000000-G6HP7:1:1101:25917:6780 1:N:0:132
ATCTCTATCTCCTAAAAACCTGTTTAGATTTGGAGATAGACCTTCAGGTTTTTCATCATTTTCTGCATGAATTATACATTGACCACGTTCCAGCGTGGTCAGTTTGCAGCATTCTGTTATTTTGTTTGACAGAGTGTCTTGTTGAGAACATATGTAGGACATGATTTTTTCCTGCAACAGGGAAAATAAAGTATAAGTTTTAAAGATTTATTCTTTAATAAAGGATCTCAAAGCCAGCTTTAGAAAAAGGA
+
CCCDDFFFFFFFGGGGGGGGGGHHHHHHHHHHHHHHHHHHHHHHHHHHHHHGGHHHHHHHHIHIIHHHHHHHHHHHHHHHHHHHHHGHHHHHHHGGGGHHHHHHHHHHHHHHHHHHHHHHHHHHHHHHHHHHHHHHHHHHHHHHHHHHHHHHHHHHHHHHHHHHHHHHHGHHHHHHHHHHHGGHHHHHHHHHHHHHHHHHHHHHHHHHHHHHHHHHHHHHHGHHHHHHHGHHHHHHHGHHHHHHHHHHGGH
@M05620:45:000000000-G6HP7:1:1101:9846:6794 1:N:0:132
ATCTCTATCTCCTAAAAACCTGTTTAGATTTGGAGATAGACCTTCAGGTTTTTCATCATTTTCTGCATGAATTATACATTGACCACGTTCCAGCGTGGTCAGTTTGCAGCATTCTGTTATTTTGTTTGACAGAGTGTCTTGTTGAGAACATATGTAGGACATGATTTTTTCCTGCAACAGGGAAAATAAAGTATAAGTTTTAAAGATTTATTCTTTAATAAAGGATCTCAAAGCCAGCTTTAGAAAAAGGA
+
DDDDDFFFFFFFGGGGGGGGGGHHHHHHHHHHHHHHHHHHHHHHHHHHHHHGGHHHHHHHHHIHHHHHHHHHHHHHHHHHHHHHHHGHHHHHHHGFGGHHHHHHHHHHHHHHHHHHHHHHHHHHHHHHHHHHHHHHHHHHHHHHHHHHHHHHHHHHHHHHHHHHHHHHHGHHHHHHHHHHHGGHHHHHHHHHHHHHHHHHHHHHHHHHHHHHHHHHHHHHHFHHHHHHHHHHHHHHHGHHHHGGGHHHGGH
@M05620:45:000000000-G6HP7:1:1101:23475:6812 1:N:0:132
AAACCAAGCAGACACTCACCGCACGACGCTCTTCCGATCTAAACCAGAAGACATGAGGTCAGCTAGATCGGAAGAGCACACGTCTGAACTCCAGTCACTCTCGCGCATCTCGTATGCCGTCTTCTGCTTGAAAAAAAAAATAAACCCCCCCGCCCACATAGACCAGATGACTCAGCTGCGCCTCGGCCGCCGCCCTTTCTCCTCCCGTCCTTTCCCCCCTCCTTTTCTTCCCTCCTTCTTTTCTTCCATTC
+
BBABBBBFBFFCFGGGGGGGFGGFGGGGGEEHHHHGGGGFHFHGHHHHHHHHHHGHHHFHGHHHHHHHHHGGFEH1FGGFFEHH2EHHHGHHCHEGHHHHHHAFEFGADHGG/C2?GHGGGFGF2FBD<10FFBC?@@@-.0000<.E---;-A-.;.900000/..9C/9;B///;//--;.9..99--;9@@F-//:;;FFFB..99../;9//;.-;D9B/F/9//;9B/.9;/////9//;;B/;B/
@M05620:45:000000000-G6HP7:1:1101:15911:6815 1:N:0:132
CATCCTGACCCTGAAGTACCCCGGCTTGATTTCTGACATTAGATCGGAAGAGCACACGTCTGAACTCCAGTCACTCTCGCGCATCTCGTATGCCGTCTTCTGCTTGAAAAAAAAAAAAGAACAACTGTTATACTTTCTTTTTGTACGCAACTAGCACCCTTACAACCTCCTTTTTTAACTCAGTCCTGCTTAGTCATTCATTCGTTTATAGCCTCCTTGCTTCTTCTCACATACTCTCTACTCTCCTACCC
+
BBBBBFFFFFFFGGGGGGGGGGGCGGGGHHHHHHHHHHHHGHHHHHGGGGGHHHHHHGHHHGHHHHHHGHGHHHHHHHGGGGGGGFGHGGHGHHGEEHGHHHHEHHGHHHGECCG<><</0<00<1011111>=11<=11><<<00.<<-<//0/00.:./;/;0/./9.;000;B.00C0900;BB;//0000;;BCB00///9/9.99////;.B///9/;/;F/9//;//9/;/9;/9BFFFF//9A.
@M05620:45:000000000-G6HP7:1:1101:17434:6818 1:N:0:132
AGATTACTGCAACAGTTCCCCCTGGACCTGGAAAAGTTTCTTGCCTGGCTTACAGAAGCTGAAACAACTGCCAATGTCCTACAGGATGCTACCCGTAAGGAAAGGCTCCTAGAAGACTCCAAGGGAGTAAAAGAGCTGATGAAACAATGGCAAGTAAGTCAGGCATTTCCGCTTTAGCACTCTTGTGGATCCAATTGAACAATTCTCAGCATTTGTACTTGTAACTGACAAGCCAGGGACAAAACAAAGAT
+
BABBBFFFFF4FGGGGGGGGGGGGHHHHHHFFHHHHHHHHHHHHHHHHHHHHHHGHHHHHHHHHHHHHHHHHHHHHHHHHHHHHHHHHHH5GHHGFEGHHHHHHGHHHGHHHHHHHHHHHHHEFEGFGHBGHHGHHHHGHH?GGHHHHHHHHHGHHHHHHHHHHHHHHHHGGGGGHHHHHHHHHHHHGHHHHGCGHHFHHFHHHHHHHHHHHHHHHHHHHHHHHHHHGHHGHGGGFGGGGEFGGGGGGGGG
@M05620:45:000000000-G6HP7:1:1101:15406:6823 1:N:0:132
ATCTCTATCTCCTAAAAACCTGTTTAGATTTGGAGATAGACCTTCAGGTTTTTCATCATTTTCTGCATGAATTATACATTGACCACGTTCCAGCGTGGTCAGTTTGCAGCATTCTGTTATTTTGTTTGACAGAGTGTCTTGTTGAGAACATATGTAGGACATGATTTTTTCCTGCAACAGGGAAAATAAAGTATAAGTTTTAAAGATTTATTCTTTAATAAAGGATCTCAAAGCCAGCTTTAGAAAAAGGA
+
DDDDDFFFFFFFGGGGGGGGGGHHHHHHHHHHHHHHHHHHHHHHHHHHHHHGGHHHHIHIHIHHIHHHHHHHHHHHHHHHHHHHHHGHHHHHHHGGGGHHHHHHHHHHHHHHHHHHHHHHHHHHHHHHHHHHHHHHHHHHHHHHHHHHHHHHHHHHHHHHHHHHHHHHHGHHHHHHHHHHHGGHHHHHHHHHHHHHHHHHHHHHHHHHHHHHHHHHHHHHHHGHGHHHHHHHHHHHHGHHHHHGHHHHGGH
@M05620:45:000000000-G6HP7:1:1101:10857:6844 1:N:0:132
CATCCTGACCCTGAAGTACCCCGGCTTGATTTCTGACATTAGATCGGAAGAGCACACGTCTGAACTCCAGTCACTCTCGCGCATCTCGTATGCCGTCTTCTGCTTGAAAAAAAAAAAAATGCTGCTGCCCGCGGCCCCCCTTCCCCCCCCGGCCAACAGCGCGACGCTGCCTCCGGTGAGGCTCGGCCGCCGCCCGTGCTCCTCCCGTCCTTTCCCCCGTCCTTTTCTGCCCGGCTTGCTTTCTTACCTTA
+
BBBBBFFFFFFFGGGGGGGGGGG2EEEGHHGHFDF5GFHGHDHHHFDDEGHFGHHHFFFHHGHBGHHFHHDFHGHHFHAAEG/1E3F?FFHE4F>EEHGEHEHFDHFHBFHC<BC////01>>1FG11>G.--<@@FGGGA.:9CFFGG--;@@-9;...9-----;A..:9F.:BD-.;.;.9;>AA=---@DF--;.9FFBFBEFEFFD/BFBFB.-;;9;BBBFF;/9A.-;@;9.;FBBF//;:/;/
@M05620:45:000000000-G6HP7:1:1101:24710:6874 1:N:0:132
TACCTGTACTGGGGAAGCAATCGCCATTCCTACCCTAAAGATCGGAAGAGCACACGTCTGAACTCCAGTCACTCTCGCGCATCTCGTATGCCGTCTTCTGCTTGAAAAAAAAAAAAATACAAAAAAAAACAGACTCTTTAGACCAAATACCGAAACAAGCATACTATCCCTCTTACACACTAATCGTTAACAACGATATCCCCTCTGGTCATATTGCCTTATATCAGACAAATATAGTCACGCACCAATCA
+
CBCCCFFFFFFFGGGGGGGGGGGGGGGHHHHHHHHHHHHHGHHHGGGGHHHHHHHGHHHGHHHHHHHHHHHHHHHHGGGGGGGHHHGGHHHHGFGHGHHHHHHHGHHHHGGGGBB//0111?1=.----<<//:000:000000/..;0:0..---/.9./0;00;00/00//0000:0.//000.9.;.009.-...-00:.9./00:;B00:00000000;0;0000///00000000;..---..090
@M05620:45:000000000-G6HP7:1:1101:12506:6874 1:N:0:132
ATCTCTATCTCCTAAAAAGGAAGAAAGGGGAGGGAAGATCGGAAGAGCACACGTCTGAACTCCAGTCACTCTCGCGCATCTCGTATGCCGTCTTCTGCTTGAAAAAAAAAAAATATAACAAGACAAAACACACAGAAAGTAAAAATTCTTTCGTACTACATAAGAGGATTATAATACTTTTTCCGCAGCTTATACGTAATGTCGATCTACATCCGACCACCGATCATGGTCGCGAGAAAGGTGCTTGCCAC
+
BBBBBFFFFFFFGFGGCGEEBGHF4GHHGGGGGGAGEGHHHGGGGGHHHHHFGHHHGHHHHHHHHHHHHHHHHGGGFEEEGHGFEHHHHGEGGGHHFHHHGFFHHHGBCD<>>0?1111?10<000000.0....////<00000./<0000:./..00/0:0000../00000000;;000/0..9--/09000.09..///.....//////..---.;9---.///9/---9--.//.//////.///
@M05620:45:000000000-G6HP7:1:1101:12499:6894 1:N:0:132
ATCTCTATCTCCTAAAAAGGAAGAAAGGGGAGGGAAGATCGGAAGAGCACACATCTGAACTCCAGTCACTCTCGCGCATCTCGTATGCCGTCTTCTGCTTGAAAAAAAAAAAAGAAGATAAAAATATAAAAAACATGTAATAGAATAATGTAGAACAGCATCTAGAGAAAATGAACTTCAGGATAGTTAAACATTACGTAGAAGCCAAGTTGAGTTCAGAATGACCGCTCCATAACACATACTGTCTTACA
+
BBBBBFFFFFFFGGGGGGGGGGHGFGHHGGGGGGGHGHHHHGGGGHHHHHGA1FHHHHHHHHHHHHHFHHHHHGGGGGGCBGHGGGHHHGGGHGHHHHHHHGFDFGGGGGCD<</00111111101111111-..0/=0000=000000000000:/:./0000;000///;0000000000/00/;0000000000./9..00/.//.//////99/////////----.///////.//////////;/
@M05620:45:000000000-G6HP7:1:1101:12369:6906 1:N:0:132
ATCTCTATCTCCTAAAAACCTGTTTAGATTTGGAGATAGACCTTCAGGTTTTTCATCATTTTCTGCATGAATTATACATTGACCACGTTCCAGCGTGGTCAGTTTGCAGCATTCTGTTATTTTGTTTGACAGAGTGTCTTGTTGAGAACATATGTAGGACATGATTTTTTCCTGCAACAGGGAAAATAAAGTATAAGTTTTAAAGATTTATTCTTTAATAAAGGATCTCAAAGCCAGCTTTAGAAAAAGGA
+
CCCBCFFFFFFFGGGGGGGGGGHHHHHHHHHHHHHHHHHHHHHHHHHHHHHGGHHHHHHHHHHHHHHHHHHHHHHHHHHHHHHHHHGHHHHHHHGGGGHHHHHHHHHHHHHHHHHHHHHHHHHHHHHHHHHHHHHHHHHHHHHHHHHHHHHHHHHHHHHHHHHHHHHHHGHHHHHHHHHHHGGHHHHHHHHHHHHHHGHHHHHHHHHHHHHHHHHHHHHHHHHHHHHHHHHHHHHHHGHHHHHHHHHHGGH
@M05620:45:000000000-G6HP7:1:1101:25739:6920 1:N:0:132
ATCTCTATCTCCTAAAAACCTGTTTAGATTTGGAGATAGACCTTCAGGTTTTTCATCATTTTCTGCATGAATTATACATTGACCACGTTCCAGCGTGGTCAGTTTGCAGCATTCTGTTATTTTGTTTGACAGAGTGTCTTGTTGAGAACATATGTAGGACATGATTTTTTCCTGCAACAGGGAAAATAAAGTATAAGTTTTAAAGATTTATTCTTTAATAAAGGATCTCAAAGCCAGCTTTAGAAAAAGGA
+
CCCCCFFFFFFFGGGGGGGGGGHHHHHHHHHHHGHHHHHHHHHHHHHHHHHGGHHHHHHHHIIHHHHHHHHHHHHHHHHHHHHHHHGHHHHHHHGGGGHHGHHHHHHHHHHHHHHHHHHHHHHHHHHHGHGHHHHHHHHHHHHHHHHHHHHGHHHFHHHHHHHHHHHHHGHHHHHHHHHHHGGHHHHHGGHHHHHHHGHHHHHHHHHHHHHHHHHHHGHHHHHHHHHHHGHGHHHHHGHHHHHHHGHHGGH
@M05620:45:000000000-G6HP7:1:1101:25729:6945 1:N:0:132
ATCTCTATCTCCTAAAAACCTGTTTAGATTTGGAGATAGACCTTCAGGTTTTTCATCATTTTCTGCATGAATTATACATTGACCACGTTCCAGCGTGGTCAGTTTGCAGCATTCTGTTATTTTGTTTGACAGAGTGTCTTGTTGAGAACATATGTAGGACATGATTTTTTCCTGCAACAGGGAAAATAAAGTATAAGTTTTAAAGATTTATTCTTTAATAAAGGATCTCAAAGCCAGCTTTAGAAAAAGGA
+
CCCCDFFFFFFFGGGGGGGGGGHHHHHHHHHHHGHHHHHHHHHHHHHHHHHGGHHHHHHHHIIHHHHHHGHHHHHGHHHHHGHHHHGHHHHHHHGEGGHHHHHHHHHHHHHHHHHHHHHHHHHHHHHHGHHHHHHHHHHHHHHHHHGHHHHHHHHHHHHHHHHHHHHHHGHHHHHHHHHHHGGHHHHHGHHHGHHHHFHHHHGHHHHHHHHHHGHHHHHHHGHHHHHHHGGGHHHHHGGHHHHHHGHHGGH
@M05620:45:000000000-G6HP7:1:1101:17690:6952 1:N:0:132
TACCTGTACTGGGGAAGCAATCGCCATTCCTACCCTAAAGATCGGAAGAGCACACGTCTGAACTCCAGTCACTCTCGCGCATCTCGTATGCCGTCTTCTGCTTGAAAAAAAAAACCCCCGCTCTCTTACCTTATTTCCCCTCTCCCCCCCAGCCACCCTCATCCCTTTACCTCCGCTCCACTATTTCCTCCTCCGTCTCTCCTTCCTCCTCTCTTTCCCTTATCGTCTTCCCCCTTCCTATTCTACCCATC
+
BBBBBFFFFFFFGFECGGGGGGGGGGFHHHHHHHHHHHDFGHFHGGGGEHFGFHHGHHHFGHGHHHFHHHHHBGBHAEEE?1/@FGF?G3FGG?EHAFGHGFD30BEG0@EC>/<<<</////<>11110111>1111><CA/<//=.-;:..;9/.....990:09900000.;;.-./9///9//////.;/..;;9/:9F///9//..//////;;9//;:.:;..9/;9.-;9/9///99///.;;;
@M05620:45:000000000-G6HP7:1:1101:23271:7000 1:N:0:132
AAACCAAGCAGACACTCACCGCTGTTCAGACATGAGGTCAGCTAGATCGGAAGAGCACACGTCTGAACTCCAGTCACTCTCGCGCATCTCGTATGCCGTCTTCTGCTTGAAAAAAAAAAAAACTCGAAGGTTATTTTGCATCGGTGAGCCATACAGAATGATCCGATTATACATGCTACACTATATGAGTAAATCACGCACCTCTATCTTAACTTTACCTTCTCTCACTCGCCATTCCTACCCTAACGATC
+
BBBBBBBFBFFFGGGGGGGGGGGGGHHHHHHHHHHHHGHHHHHHHHHHHGGGGHHHHHHHGHHHGHHHHHHHHHHHHHHHHGGGGGGCHHHFGHHHHGFGHGFHHGHHHHHHGHGDGCG></.11..0..1>1DGHB0000<....../:/:<CC0<:F00<B;.:;.;900090:000090B00;9;00;;9009/..-;;/;;/;/;//////9/9BB/////:B9/;:-@A.B/B/B/A./..9.9.A
@M05620:45:000000000-G6HP7:1:1101:21569:7005 1:N:0:132
ATCTCTATCTCCTAAAAACCTGTTTAGATTTGGAGATAGACCTTCAGGTTTTTCATCATTTTCTGCATGAATTATACATTGACCACGTTCCAGCGTGGTCAGTTTGCAGCATTCTGTTATTTTGTTTGACAGAGTGTCTTGTTGAGAACATATGTAGGACATGATTTTTTCCTGCAACAGGGAAAATAAAGTATAAGTTTTAAAGATTTATTCTTTAATAAAGGATCTCAAAGCCAGCTTTAGAAAAAGGA
+
BBBBBFFFFFFFGGGGGGGGGGHHHHHFHHHHHFHGHGHHFHHHHHHGHHHGGHHHHHHHGHHHHHHHGHGHHHHHHFHHHGFHFHGHHHHHGFGGGGHHHHHHHHHHHHHHHHGHHHHHHHHHHHHHHHHHHHHHHHHHHHHHGHHHHHHHHHHHHGHHHHHHHHHHHCHHHHHHDGHHHFFGHHGHHFHHHHHHHFGHHHEHHGHHHHHHHHHHHHHGDGGFHHHHHHGHGHHHHFHHHHGGGHHHGGH
@M05620:45:000000000-G6HP7:1:1101:21549:7007 1:N:0:132
ATCTCTATCTCCTAAAAACCTGTTTAGATTTGGAGATAGACCTTCAGGTTTTTCATCATTTTCTGCATGAATTATACATTGACCACGTTCCAGCGTGGTCAGTTTGCAGCATTCTGTTATTTTGTTTGACAGAGTGTCTTGTTGAGAACATATGTAGGACATGATTTTTTCCTGCAACAGGGAAAATAAAGTATAAGTTTTAAAGATTTATTCTTTAATAAAGGATCTCAAAGCCAGCTTTAGAAAAAGGA
+
DDDDDFFFFFFFGGGGGGGGGGHHHHHHHHHHHHHHHHHHHHHHHHHHHHHGGHHHHIHHHHHIIHHHHHHHHHHHHHHHHHHHHHGHHHHHHHGGGGHHHHHHHHHHHHHHHHHHHHHHHHHHHHHHHHHHHHHHHHHHHHHHHHHHHHHHHHHHHHHHHHHHHHHHHGHHHHHHHHHHHGGHHHHHGHHHHHHHHHHHHHHHHHHHHHHHHHHHHHHHHHHHHHHHHHHHHHHHHGHHHHHGHHHHGGH
@M05620:45:000000000-G6HP7:1:1101:12765:7017 1:N:0:132
TACCTGTACTGGGGAAGAGTGTAGCAATCGCCATTCCTACCCTAAAGATCGGAAGAGCACACGTCTGAACTCCAGTCACTCTCGCGCATCTCGTATGCCGTCTTCTGCTTGAAAAAAAAAAAAAAAAACCCCTCTCTTCCTCCCCCCTTTCCCTGCCTGGCAAGCAATACACTATCTCCTGCGTAGTTCTCACCATACCCCCGTCTACACTTGTTTCATATTCCACTCCCCAATCTTACCCTCTCCCCTCC
+
AABBBFFFFFFFGGGGGGGGGGHHHHHHHGGGGGHHHHFHGHHHHHHGHHHGGGGHHHFHFHGHHHGGFGHHHHHHHHHHHHHGGGGGEEHHHFGHHHHGFGFGHHHHHHHHHHHHGGGGG<<<<-<-<.....//00000:;..:--.000:00..00../9..//0;;000;:/BFB///-:.-.//////.///./:9--..9./;.///9/.//;/9/:///9:......////9///:.;//....
@M05620:45:000000000-G6HP7:1:1101:13421:7019 1:N:0:132
AAACCAAGCAGACACTCACCGCACGACGCTCTTCCGATCTAAACCAGAAGACATGAGGTCAGCTAGATCGGAAGAGCACACGTCTGAACTCCAGTCACTCTCGCGCATCTCGTATGCCGTCTTCTGCTTGAAAAAAAAAAAATGAGAACCTATGTCTGACATGCTTTTTTCCTGCCCCAGTGAAAATATCGTATAAGTTTAAAAGATTTATTCTTTACTACAGGATCTCAACGCCATCTTTATAACACGGA
+
CCCCCBCFCFFFGGGGGGGGGGGGEGGEFGGHHHHEDGGHHHFHHHHHHHFBGFGGHHHFFHHHFFHHHHGEGGEHHGHFHGGHHGEBGHFHHHHH3FFGFHGEEGGDCFGHGGGHFFGEGHGHHHEHHHHFHGEC?A----;0<0;0/://0:C00;000;00900;0@BFG0/...9;:00;00;:/9./;FF/;/;B///:/.:/::B/;/:BFBFF/;B/:///:9;/.--.9;;////;/;B/.9-
@M05620:45:000000000-G6HP7:1:1101:7583:7073 1:N:0:132
CATCCTGACCCTGAAGTACCCCGGCTTGATTTCTGACATTAGATCGGAAGAGCACACGTCTGAACTCCAGTCACTCTCGCGCATCTCGTATGCCGTCTTCTGCTTGAAAAAAAAAAAAGTGCTGCTGCCCGAAGCCCCCCTGATCCCCCCTGCCACCAGAGAGCATGTGACCCAGGTCAGTCTCGGCCGACTACCTTTAGCCGCTCTTCCTTGCATCAGCCCTTTTCTCCTAGCCTTTCTTCTTCACCTTC
+
BBBBBFFFFFFFGGGGGGGGGGGGGGGGHHHHHGHHHHHFHFHHHHGGGGGHHHHHHGGHHGHGHHHHHHDGHHHHHHGEGGGFGFHFGEHGFHGAEHGHHHHHHHFGBGHGGGF@/</?1111111><>.--<-C.<---.:0:C/C:--.../0...;./../00;00;0/...///;9/:9/.:A--9--:B//9//;;.9:-A//;B/////;;///:FB/;BB///://9////9B/99//;9B//
@M05620:45:000000000-G6HP7:1:1101:19354:7077 1:N:0:132
CATCCTGACCCTGAAGTACCCCGGCTTGATTTCTGACATTAGATCGGAAGAGCACACGTCTGAACTCCAGTCACTCTCGCGCATCTCGTATGCCGTCTTCTGCTTGAAAAAAAAAAAAAAAAATAAAAAAAATAAAAAAGAATTCAGTAGTTATTAAAAATAAATGAAGAAAAATTAACGACGGAACGATCGAATGTAACGTAATAATAGGCGAGAAGAAGAACAACCTAGATTCTAAATGGAATCGTGTA
+
DCCDDFFFFFFFGGGGGGGGGGGGGGGGHHHHHHHHHHHHGHGHHHGEGGHHHHHGHGHHHGHHHHHHHHHHHHHHHHGGGGGGGHHHGGHHHHGGGHGHHHHHHHHHHHHGGGGC>/>-><<.00000---.00000-9..00000:0:0000000000.000000000///..0000..---..-....-./0:0000./...00:00:0----./0//0////../000000000000:0000...9/
@M05620:45:000000000-G6HP7:1:1101:6101:7095 1:N:0:132
ATCTCTATCTCCTAAAAACCTGTTTAGATTTGGAGATAGACCTTCAGGTTTTTCATCATTTTCTGCATGAATTATACATTGACCACGTTCCAGCGTGGTCAGTTTGCAGCATTCTGTTATTTTGTTTGACAGAGTGTCTTGTTGAGAACATATGTAGGACATGATTTTTTCCTGCAACAGGGAAAATAAAGTATAAGTTTTAAAGATTTATTCTTTAATAAAGGATCTCAAAGCCAGCTTTAGAAAAAGGA
+
CCCCCFFFFFFFGGGGGGGGGGHHHHHHHHHHHHHHHHHHHHHHHHHHHHHGGHHHHGHHHHIHIHHHHHHHHGHGHHHHHHHHHHGHHHHHHHGGGGHHGHHHHHHGHHGHHHHHHHHHHHHHHHHHGHGHHHFHHHHHHHHHHHHHHHHHHHHHHHHHHHHHHHHHHGHHHHHHHHHHHGGGHHHHGHHHHHHHHHHHHGGHHHHHHHHHHHHHHGHHHGHHHHHHHFHGHHHHHGHHHGGHHGGHGGG
@M05620:45:000000000-G6HP7:1:1101:11529:7099 1:N:0:132
ATCTCTATCTCCTAAAAACCTGTTTAGATTTGGAGATAGACCTTCAGGTTTTTCATCATTTTCTGCATGAATTATACATTGACCACGTTCCAGCGTGGTCAGTTTGCAGCATTCTGTTATTTTGTTTGACAGAGTGTCTTGTTGAGAACATATGTAGGACATGATTTTTTCCTGCAACAGGGAAAATAAAGTATAAGTTTTAAAGATTTATTCTTTAATAAAGGATCTCAAAGCCAGCTTTAGAAAAAGGA
+
AAAAAFFFFFFFGGGFGGGGGFGGFFHHHHHHHHHGHHHHHHHHHHHHHHHGGHHHHHHHHHHHHGHHHGHHHHGHHHGHFFHHHHGFGHGHHGEEEGHHFGFFGHHFHHGHHHHHHHHHHHHHGHHHHHFHGHFFGHHGGHHHHHHHHHHHGHEGHGGHFHHHHHHHHCHHHGFGFHGHHGGGHHHGGGGGGDFGHGGHHHCGHHHHHHHHGHHFFGHFGFDGFHHHFFHHHHHHHGHHHHHHFFFGGCG
@M05620:45:000000000-G6HP7:1:1101:22330:7103 1:N:0:132
ATCTCTATCTCCTAAAAACCTGTTTAGATTTGGAGATAGACCTTCAGGTTTTTCATCATTTTCTGCATGAATTATACATTGACCACGTTCCAGCGTGGTCAGTTTGCAGCATTCTGTTATTTTGTTTGACAGAGTGTCTTGTTGAGAACATATGTAGGACATGATTTTTTCCTGCAACAGGGAAAATAAAGTATAAGTTTTAAAGATTTATTCTTTAATAAAGGATCTCAAAGCCAGCTTTAGAAAAAGGA
+
DDDCDFFFFFFFGGGGGGGGGGHHHHHHHHHHHHHHHHHHHHHHHHHHHHHGGHHHHHHHHHHHHHHHHHHHHHHHHHHHHHHHHHGHHHHHHHGGGGHHHHGHHHHHHHHHHHHHHHHHHHHHHHHHHHHHHHHHHHHHHHHHHHHHHHHHHHHHHHHHHHHHHHHHHGHHHHGHHHHHHGGGHHHHHGHHHGHGHGHHHHHHHHHHHHHHHHHHHHHHHHHHHHHHHHHHHHHHHGHHHHGHHHHHGGH
@M05620:45:000000000-G6HP7:1:1101:11515:7109 1:N:0:132
ATCTCTATCTCCTAAAAACCTGTTTAGATTTGGAGATAGACCTTCAGGTTTTTCATCATTTTCTGCATGAATTATACATTGACCACGTTCCAGCGTGGTCAGTTTGCAGCATTCTGTTATTTTGTTTGACAGAGTGTCTTGTTGAGAACATATGTAGGACATGATTTTTTCCTGCAACAGGGAAAATAAAGTATAAGTTTTAAAGATTTATTCTTTAATAAAGGATCTCAAAGCCAGCTTTAGAAAAAGGA
+
BAABBFFFFFFFGGGGGGGGGGEHHHHHGHHHHHHHGHHHHHFHHHHHHHHEGHHHHHHHHHHHHHHHHGHHHHHHHHFHHFFHHHGGHHHGHHGGGGHHHHGHHHHHHHHHGHFHHHGHHHHHFGHHHHGHHHGHHHHFHGHHHHHHHHHHGHGHHHHHHHHHHHHHHCHHHHFHHHHHHEEHEHGHGHHHHEDDGGHHHHHHHHHHHHHHHHHHHHHHHHHEHHHHHHHHHGHGHGHHHHEFGHHFFDG
@M05620:45:000000000-G6HP7:1:1101:24741:7112 1:N:0:132
CATCCTGACCCTGAAGTACCCCGGCTTGATTTCTGACATTAGATCGGAAGAGCACACGTCTGAACTCCAGTCACTCTCGCGATCTCGTATGCCGTCTTCTGCTTGAAAAAAAAAAAAACTAATAGATACCAAATAAAAACCACACCCCTTATATGCAGGCATAGCTTATCATTCAATTCTCAATCACTCTCGTCCAGCTTCTCCCCCTCCATCCCACCTACCTTTTCTCCTTTTCCGTGCTCATGCCCTTC
+
CABCCFFFFFFFGGGGGGGGGGGGGGGGHHHHHHHHHHHHHHHHHHGGGGHHHHHHHGHHHGHGHHHHHHHHHGHHHHGGGGGFHHHFEHHHHGGGHGHHHHHHHGHHHHGGGGG>/>/11111111111<1.111111<.....<.-..00000000...0;000:00000000000;000000:00000.....0/0:0;0;BD.-..;00..0..90:.0900000000;000:09..000000/0;;
@M05620:45:000000000-G6HP7:1:1101:11261:7135 1:N:0:132
CATCCTGACCCTGAAGTACCACGGCTTGATTTCTGACATTAGATCGGAAGAGCACACGTCTGAACTCCAGTCACTCTCGCGCATCTCGTATGCCGTCTTCTGCTTGAAAAAAAAAAAAAAACTTAATACCACGCCCTCCCAACCCCCCTCATCCCCCAGAACGCCGCCATCACCGGTGACGCTCGGCCTCCACCCCTACTCCTCCCACACTTTCTGCCATCATCTACAGCTCGTCTAGCGCCCACTCTCTT
+
DDCDDFFFFFFFGGGGGGGGGGGGGGGGHHHHHHHHHHHHHHHHHHGGGGHHHHHHHGHHHGHHHHHGHHHHHHHHHHGGGGGGGHHHGGHHHHGGGHGHHHGHGHHHGHHFGG<B<//-<.111>111100...--<.;//....-:-..0009..-.9//.:-----.000/.-;-.:9...--9...9//..-...0000//./.../00000:0::00;000000000.-..:0:--9-...:0000
@M05620:45:000000000-G6HP7:1:1101:9827:7140 1:N:0:132
ATCTCTATCTCCTAAAAACCTGTTTAGATTTGGAGATAGACCTTCAGGTTTTTCATCATTTTCTGCATGAATTATACATTGACCACGTTCCAGCGTGGTCAGTTTGCAGCATTCTGTTATTTTGTTTGACAGAGTGTCTTGTTGAGAACATATGTAGGACATGATTTTTTCCTGCAACAGGGAAAATAAAGTATAAGTTTTAAAGATTTATTCTTTAATAAAGGATCTCAAAGCCAGCTTTAGAAAAAGGA
+
CCCCCFFFFFFFGGGGGGGGGGHHHHHHHHHHHHHHHHHHHHHHHHHHHHHGGHHHHHHHHHHHHHHHHHHHHHHHHHHHHHHHHHGHHHHHHHGGGGHHHHHHHHHHHHHHHHHHHHHHHHHHHHHHHHHHHHHHHHHHHHHHGHHHHHHHHHHHHHHHHHHHHHHHHGHHHHHHGHHHGGGHHHFGGGHHHHHHHHHHHHHHHHHHHHHHHHHHHHGHGHHHHHHHHHHHGHHHHGHHHGGBGHHFGGG
@M05620:45:000000000-G6HP7:1:1101:14352:7157 1:N:0:132
CATCCTGACCCTGAAGTACCCCGGCTTGATTTCTGACATTAGATCGGAAGAGCACACGTCTGAACTCCAGTCACTCTCGCGCATCTCGTATGCCGTCTTCTGCTTGAAAAAAAAAAAAAAAAGATAAATACGCGTAGATGGATTTGTTATGTATGAAATATACAACAATTGGAGAAATAAAATATAGATTTGTGAATAAGAAATCAGCTAGTAGGTTAAGAAGAGATGTGTTATGATGAGCAAGTGTATAT
+
CCCBCFFFFFFFGGFGGFGGGGGGGEGEHHHHHHHHHHHHGHHHHHGGGGGHHGHGHGBGHGHHHHHHGGGHHHHHHHGGGGGFEHHHGDHHHHG?EHGHHHHHHHHFHHGEFCFC>//>--..0<00000..-;--.:00/000009000900000000000000..00000/0.000000;0000000000/00000000/0000000000000000900/0./00000/0:;:000:00//0000000
@M05620:45:000000000-G6HP7:1:1101:9826:7160 1:N:0:132
ATCTCTATCCCCTAAAAACCTGTTTAGATTTGGAGATAGACCTTCAGGTTTTTCATCATTTTCTGCATGAATTATACATTGACCACGTTCCAGCGTGGTCAGTTTGCAGCATTCTGTTATTTTGTTTGACAGAGTGTCTTGTTGAGAACATATGTAGGACATGATTTTTTCCTGCAACAGGGAAAATAAAGTATAAGTTTTAAAGATTTATTCTTTAATAAAGGATCTCAAAGCCAGCTTTAGAAAAAGGA
+
CCCCCFFFFFFCGGGGGGGGGGHHHHHHHHHHHHHHHHHHHHHHHHHHHHHGGHHHHHHHHHHHHHHHHHHHHHHHHHHHHHHHHHGHHHHHHHGGGGHHHHHHHHHHHHHHHHHHHHHHHHHHHHHHHHHHHHHHHHHHHHHHHHHHHHHHHHHHHHHHHHHHHHHHHGHHHHHHHHHHHGGHHHHHHHHHHHHHHHHHHHHHHHHHHHHHHHHHHHHHHHHHHHHHHHHHHHHHHGHHHHHGHHHHGGG
@M05620:45:000000000-G6HP7:1:1101:23769:7191 1:N:0:132
ATCTCTATCTCCTAAAAACCTGTTTAGATTTGGAGATAGACCTTCAGGTTTTTCATCATTTTCTGCATGAATTATACATTGACCACTTTCCAGCGTGGTCAGTTTGCAGCATTCTGTTATTTTGTTTGACAGAGTGTCTTTTTGAGAACATATGTAGGACATGATTTTTTCCTGCAACAGGTACACTAAAGTATCAGTTTTAAAGATTTATTCTTTAATAAAGGATCTCAAAGCCCGCTTTAGCAAAAGGA
+
ABBBBFFFFFFFGGGBGGGGGFHHH55BBFGG5F4BFF55FGFHHFH3FGHGGHBGHAGGHHHH5F5DHBDGGHHFH5FHHBGH3F3BGHH5DCE>FEHHHHGGH4FGGHHHHFHBGF4FHHH4BGH3BGFG3FG3FGHH4FGEAF/4BFGGFHGHHHFGHG22BGFHFFHHHHB2@<0@/1?1?1???F<FGG11?GFHHDG111>GHHHGHHGH>0D00000/<CGFGGG0C<.-;ADE0:000:CF.;
@M05620:45:000000000-G6HP7:1:1101:12631:7199 1:N:0:132
CATCCTGACCCTGAAGTACCCCGGCTTGATTTCTGACATTAGATCGGAAGAGCACACGTCTGAACTCCAGTCACTCTCGCGCATCTCGTATGCCGTCTTCTGCTTGAAAAAAAAAAAAAAAAGAGAGACAAAAAGATTAGCTGCGCAAGTCGATAAGCCCAGAAATGTACATTCTCAAGAGAATATAAAAGACAAGGATGAAAGAGTGAAACGTGGATAACGTAGCTCAAAGCCAGCAGAAAACGTAGCAA
+
CCCCCFFFFFFFGGGGGFGGGGGGGGGGHHHHHHHHHHHHHHHHHHGGGGHEHHHHHGHHHGHHHHHHHHHHHHHHHHGGGGGGGHHHGGHHHHGGGHGHHHHHHHHHFHHGGGGDA</>--..//../<//..;.0000/000--:--00.....00;..99/00990000000000999/000090009.//9...000000//000000.::.:00009/9..000000/./.././/0//-..:.00
@M05620:45:000000000-G6HP7:1:1101:23757:7204 1:N:0:132
ATCTCTATCTCCTAAAAACCTGTTTAGATTTGGAGATAGACCTTCAGGTTTTTCATCATTTTCTGCATGAATTATACATTGACCACGTTCCAGCGTGGTCAGTTTGCAGCATTCTGTTATTTTGTTTGACAGAGTGTCTTGTTGAGAACATATGTAGGACATGATTTTTTCCTGCAACAGGGAAAATAAAGTATAAGTTTTAAAGATTTATTCTTTAATAAAGGATCTCAAAGCCAGCTTTAGAAAAAGGA
+
DDDDDFFFFFFFGGGGGGGGGGHHHHHHHHHHHHHHHHHHHHHHHHHHHHHGGHHHHIIHHHIIHHHHHHHHHHHHHHHHHHHHHHGHHHHHHHGGGGHHHHHHHHHHHHHHHHHHHHHHHHHHHHHHHHHHHHHHHHHHHHHHHHHHHHHHHHHHHHHHHHHHHHHHHGHHHHHHHHHHHGGHHHHHGHHHHHHHHHHHHHGHHHHHHHHHHHHHHHHHHHHHHHHHHGHHHHHHHGHHHHHFGHHHGGG
@M05620:45:000000000-G6HP7:1:1101:23743:7221 1:N:0:132
ATCTCTATCTCCTAAAAACCTGTTTAGATTTGGAGATAGACCTTCAGGTTTTTCATCATTTTCTGCATGAATTATACATTGACCACGTTCCAGCGTGGTCAGTTTGCAGCATTCTGTTATTTTGTTTGACAGAGTGTCTTGTTGAGAACATATGTAGGACATGATTTTTTCCTGCAACAGGGAAAATAAAGTATAAGTTTTAAAGATTTATTCTTTAATAAAGGATCTCAAAGCCAGCTTTAGAAAAAGGA
+
BABABFFFFFFFGGGGGGGGGGHHHGHHHHHHHHHHHHHHHHHHHHHHHHHGGHHHHHHHHHHHHHHHHHHHHHHHHHHHHHHHHHGHHHHHHHGGGGGHHHHHHHHHHHHGHHHHHHHHHHHHHHHHHHHHHHHHHHHHHHHHHHHHHHHHHHHHHHHHHHHHHHHHHGHHHHHHHHHHHGGGHHHHGHHHHHHGHGHHHGHHHHHHHHHHHGHHHHHHHHHHHHGHHEHHHHHHHGGHHHHHGHHHGGH
@M05620:45:000000000-G6HP7:1:1101:6089:7233 1:N:0:132
CATCCTGACCCTGAAGTACCCCGGCTTGATTTCTGACATTAGATCGGAAGAGCACACGTCTGAACTCCAGTCACTCTCGCGCATCTCGTATGCCGTCTTCTGCTTGAAAAAAAAAAAAAAAAAAAAGGGGAACGGACTATTGGAAAGCAAACAGACACAAAAACGAAGAAATTTTTAAATAATATATACAGATGAAAACATGAGTTTATATACGGAAATCGTGATAAAATATACAAGCTAGACGATAGCAA
+
AAABBFFFFFFFGGGGGFGGGGGGGGGFHHHHHHHHHHHHHHHHHHGGGGGHHHHHHGHHHGHHHHHHHHHHHHHHHHGGGGGFEHHHGGHHHHGGGHGHHHHHHHHGFHHGGGGC><<-<-<---...-..9...--/00000;0.///9:.//.9/;..;..-.9.9//////;./////;//::////9///////./////////////....://.:.//////////////.////;:-...///
@M05620:45:000000000-G6HP7:1:1101:12746:7270 1:N:0:132
ATCTCTATCTCCTAAAAACCTGTTTAGATTTGGAGATAGACCTTCAGGTTTTTCATCATTTTCTGCATGAATTATACATTGACCACGTTCCAGCGTGGTCAGTTTGCAGCATTCTGTTATTTTGTTTGACAGAGTGTCTTGTTGAGAACATATGTAGGACATGATTTTTTCCTGCAACAGGGAAAATAAAGTATAAGTTTTAAAGATTTATTCTTTAATAAAGGATCTCAAAGCCAGCTTTAGAAAAAGGA
+
CCCCCFFFFFFFGGGGGGGGGGHHHHHHHHHHHHHHHHHHHHHHHHHHHHHGGHHHHIIHHHHHGHFHHHHHHFGHHGHHFAGGHFGHHH2FFEEEFEEGFHHHDFGBGGCGBEDGHHEHHHDGHHHHGFFGFHGHFGHGHHHHFHHFHFFD4GFFHGGCBDGDHHHHH?G>GFEHFHFHHGGHHCHHHFHGDGHFHHHHHHHFHBHHGFHFHHHHH0GHHFGHBGFGGHHGDGAC:CGHHFHFHHGFGDH
@M05620:45:000000000-G6HP7:1:1101:23747:7275 1:N:0:132
CATCCTGACCCTGAAGTACCCCGGCTTGATTTCTGACATTAGATCGGAAGAGCACACGTCTGAACTCCAGTCACTCTCGCGCATCTCGTATGCCGTCTTCTGCTTGAAAAAAAAAAAAATACTGCTTCCCGCGTCCCCCCTTCCCCCCCCAGCCACAACAAGCACATGACTCCTTCTATGCCTCTGCCACCACCCTGTTCCCTCCCTTCCTTTCCCCTCTCTTTTCATCCCCTACTTCTTTTCTCACTTTT
+
CCCCCFFFFFFFGGGGGGGGGGGGGGGGGHHHHGHGHHHHHHHHHHGGGGHHHHHHHGHHHGHGHHHHHHHHHHHHHHGGGGFGGGHHGGHHGHGEGHGHHHHFGHGHGHHG/B<//</?1>11>11<>G.---<<CEA--.//CFAC---..:./....;/.;//000000000000099B0B000009...;A./000;90/.:B09/00;;FF//.//00:000009:./..;0000000009;0000
@M05620:45:000000000-G6HP7:1:1101:12730:7283 1:N:0:132
ATCTCTATCTCCTAAAAACCTGTTTAGATTTGGAGATAGACCTTCAGGTTTTTCATCATTTTCTGCATGAATTATACATTGACCACGTTCCAGCGTGGTCAGTTTGCAGCATTCTGTTATTTTGTTTGACAGAGTGTCTTGTTGAGAACATATGTAGGACATGATTTTTTCCTGCAACAGGGAAAATAAAGTATAAGTTTTAAAGATTTATTCTTTAATAAAGGATCTCAAAGCCAGCTTTAGAAAAAGGA
+
CBCCCFFFFFFFGGGGGGGGGGHHHHHHHHHHHHHGHHHHHHHHHHHHHHHGGHHHHHHHHHHHHHHHHHHHHHHHHHHHHHHHHHGHHHHHHHGGGGHHHHHHGHHHHHHHHHGHHHHHHHHHHHHHHHGHHHHHHHHHHHHHHHHGHHHHFHHHHHHHHHHGHHHHHGHHHHHHFHHHHGGHHHHHHHHHHHHHHGHHHHHGHHHHHHHHHHHHHGHHHGGHHHHHHGHHHHHHHGHHHHHHHHHHGGG
@M05620:45:000000000-G6HP7:1:1101:12747:7289 1:N:0:132
ATCTCTATCTCCTAAAAACCTGTTTAGATTTGGAGATAGACCTTCAGGTTTTTCATCATTTTCTGCATGAATTATACATTGACCACGTTCCAGCGTGGTCAGTTTGCAGCATTCTGTTATTTTGTTTGACAGAGGGTCTTGTTGAGAACATATGTAGGACATGATTTTTTCCTGCAACAGGGAAAATAAAGTATAAGTTTTAAAGATTTATTCTTTAATAAAGGATCTCAAAGCCAGCTTTAGAAAAAGGA
+
AAABCFFFFFFFGGGGGGGGGGHHHHHHHHHHHHHHHHHHHHHHHHHHHHHGGHHHHHHHHFDGFEFGEHAGFEEFG5FD55FFAFEHHH2DFCE>EEEG4BGH4@@4@B1G4@4BHFBHHH4FGGE?@34B3F/>?BGEHH3?43FE333?4FB?GD?22B22FGHHH/G2>2<FG20FG/FFG01?G1F111F1=GHH1>G1<1FH11G00DHFF0=GHBH0/</<0=F:CG./.:CHC::GHGG.D.;
@M05620:45:000000000-G6HP7:1:1101:26222:7338 1:N:0:132
AGATTACTGCAACAGTTCCCCCTGGACCTGGAAAAGTTTCTTGCCTGGCTTACAGAAGCTGAAACAACTGCCAATGTCCTACAGGATGCTACCCGTAAGGAAAGGCTCCTAGAAGACTCCAAGGGAGTAAAAGAGCTGATGAAACAATGGCAAGTAAGTCAGGCATTTCCGCTTTAGCACTCTTGTGGATCCAATTGAACAATTCTCAGCATTTGTACTTGTAACTGACAAGCCAGGGACAAAACAAAGAT
+
AAABBFFFFFFFGGGFGFGGGGGGHHHHGHHHHGGHFHHHHHHHHHHHHHHHHHHHHGHHHHHHHHHHHHHHHHHHHHHHHHHHHHHHHHHHHHGGGGHHHHHHHHHHGHHHHHHHHHHHHHHGGHGGHFHHHGHHHHHHHHHHHHHHHHHGHGHHHHHHHHHHHHHHHHGGGGGHHHHHHHHHHGHGHHHHGHHHHGFFHHHHHHHGHHHHHHHHHHHHHGHHHHHEHHHHGGGGGGGGGGFFGEEGGGF
@M05620:45:000000000-G6HP7:1:1101:26206:7347 1:N:0:132
AGATTACTGCAACAGTTCCCCCTGGACCTGGAAAAGTTTCTTGCCTGGCTTACAGAAGCTGAAACAACTGCCAATGTCCTACAGGATGCTACCCGTAAGGAAAGGCTCCTAGAAGACTCCAAGGGAGTAAAAGAGCTGATGAAACAATGGCAAGTAAGTCAGGCATTTCCGCTTTAGCACTCTTGTGGATCCAATTGAACAATTCTCAGCATTTGTACTTGTAACTGACAAGCCAGGGACAAAACAAAGAT
+
AAAAAFF3BDDFGGCAFEGGFFEFGHHHFHHHFFHHHFGHHHGCHHHHFGHHHGHFHHGHHGHFGHHHGFFHHHHHHHHHHHHHHHHHHHHHHHGGEEHHHHHFHGFGGHHGHGHGHHHHHHGGGHGFGHHHHGHHHHGHFHHHHHGHHHHHHGHHHHHHHHEGHHHHHHGGGGGHGHHFFGGHHFGFHHHHFHHGGGGFGFHHFFGFGHHHHCGGHHHCGCGFHHHFHHHHEEFGFFGGGGGGGEGGEFC
@M05620:45:000000000-G6HP7:1:1101:22251:7361 1:N:0:132
ATCTCTATCTCCTAAAAACCTGTTTAGATTTGGAGATAGACCTTCAGGTTTTTCATCATTTTCTGCATGAATTATACATTGACCACGTTCCAGCGTGGTCAGTTTGCAGCATTCTGTTATTTTGTTTGACAGAGTGTCTTGTTGAGAACATATGTAGGACATGATTTTTTCCTGCAACAGGGAAAATAAAGTATAAGTTTTAAAGATTTATTCTTTAATAAAGGATCTCAAAGCCAGCTTTAGAAAAAGGA
+
AABAAFFFFFFFGFGGGGGGGGHFFFHFFHHCFFGFHHHFHHHHHHHGHHHGGHHHHHHHHHFHHHHGHHHHHHHHHHHGF5GHHEGHGHHHGFGEGGHHHHHHGHHHHGHFHH4DGGHHHHHHFGHHEGFBHHHHHH4FGFGH4GGHHHHHHHGGGGEGHHHBBGHHHGHHGHGHHHHHHGGEGGHHEFGGHBDGFFHHHHHHHFHHHBDGHHHHHGFFGFFGB0<<0DFHDGA/:EHHHHB0;CGF?.:
@M05620:45:000000000-G6HP7:1:1101:26214:7363 1:N:0:132
AGATTACTGCAACAGTTCCCCCTGGACCTGGAAAAGTTTCTTGCCTGGCTTACAGAAGCTGAAACAACTGCCAATGTCCTACAGGATGCTACCCGTAAGGAAAGGCTCCTAGAAGACTCCAAGGGAGTAAAAGAGCTGATGAAACAATGGCAAGTAAGTCAGGCATTTCCGCTTTAGCACTCTTGTGGATCCAATTGAACAATTCTCAGCATTTGTACTTGTAACTGACAAGCCAGGGACAAAACAAAGAT
+
BBBBBFFFFFBFGGGFGGGGGGGGHHHHHHFHHHHHHHHHHHHGHHHHHHHHHHHFHHHHHFHHHHHHHHHHHHHHHHHHHHHHHFHHHGGHHHGGGGHHHGHHHHHFGHHHHHHGHHHHHHHGGHGGHHHHGGHHHHFHDHHHHHHHHHHHHGHFHHHFDHBHHHHHHHGGGGGHGHHGHHHHHBGGHHHHDCGGHHHFHGHHHGHFGHHHH0GGHHHFGCGHHHGCHFHG.9FGEDGGGGGGGGGGFGF
@M05620:45:000000000-G6HP7:1:1101:6713:7367 1:N:0:132
CATCCTGACCCTGAAGTACCCCATTGAGCATGGCATCGTCACCAACTGGGACGACATGGAGAAGATCTGGCACCACACCTTCTACAACGAGCTGCGCGTGGCCCCGGAGGAGCACCCAGTGCTGCTGACCGAGGCCCCCCTGAACCCCAAGGCCAACAGAGAGAAGATGACTCAGGTGAGGCTCGGCCGACGCCCGTGCTCCTCCCGTCCTTTCCCCAGTCATTTTCTGCCCGGCTTGATTTCTGACATTA
+
BABBAFFFFFFFGGG4FFGGGGGHHHHHFHHHHFHHHGHGHGH3GGHGHFHHGGGGGHHHHGHHHHHGHGHHHGHHHGGHHHHHHGHHGGGGGHHGGGGGFGHHGGFFGGGGHHHHGGHHHHHHHHHHHHGGGGGGGGGGGGHHHHGGGGHGHHGGGGGGGGGGBFGGGGGGGGFGGFFFGGGGFFFFF;FFFFFF-9;EFFFFFFAEDFDFFFFFBFDFFFFFFFFFFEFEDFF-B=FFFFFF/BFFFF;
@M05620:45:000000000-G6HP7:1:1101:17391:7389 1:N:0:132
ATCTCTATCTCCTAAAAACCTGTTTAGATTTGGAGATAGACCTTCAGGTTTTTCATCATTTTCTGCATGAATTATACATTGACCACGTTCCAGCGTGGTCAGTTTGCAGCATTCTGTTATTTTGTTTGACAGAGTGTCTTGTTGAGAACATATGTAGGACATGATTTTTTCCTGCAACAGGGAAAATAAAGTATAAGTTTTAAAGATTTATTCTTTAATAAAGGATCTCAAAGCCAGCTTTAGAAAAAGGA
+
BBBBBFFFFFFFGGGGGFGGGGHHGHHHHHHGHHHGHHHHHGHHHHHHHHHGGHHHHHHHGHHGHHHGHHHHHHHHHHHHGGHHHHGHHHHHHHGGGGHHHHHHHHHHHHHHHHHHHHHHGHHHGHHHGHHHHHHHHHHHHFHHHHHHHHHHHHHHHHFHHHHHHHHHFCHHHHGGGHHHHGGGHHHHHGHHHHHHHFGHHHFGHHHHHHHHHHHHHHHHGFHFGHGHHHHHEGGFGGHHGHHFHHHHGGG
@M05620:45:000000000-G6HP7:1:1101:24206:7400 1:N:0:132
ATCTCTATCTCCTAAAAACCTGTTTAGATTTGGAGATAGACCTTCAGGTTTTTCATCATTTTCTGCATGAATTATACATTGACCACGTTCCAGCGTGGTCAGTTTGCAGCATTCTGTTATTTTGTTTGACAGAGTGTCTTGTTGAGAACATATGTAGGACATGATTTTTTCCTGCAACAGGGAAAATAAAGTATAAGTTTTAAAGATTTATTCTTTAATAAAGGATCTCAAAGCCAGCTTTAGAAAAAGGA
+
CCCCCFFFFFFFGGGGGGGGGGHHHHHHHHGHHHHHHGHHHHHHHHHHHHHGGHHHHHHHHHHHGHHGHHHHHHHGHFGHHGHHHHGHHHHHHHGGGGHHHHHHHHHHHHHHHHHHHHHHHHHHHHHHHHHHHHHHHHHHHHHHHFHHHHHHHHHHHGFHHHHHHHHHHGHHHHGHHHHHHGGHHGGFHHHHHHGHHHHHHHHGHHHHHHHHHHHHHHHHHHHGHHHHHHHHHHHHHGHHHHHHHHHHGGH
@M05620:45:000000000-G6HP7:1:1101:6267:7420 1:N:0:132
AAACCAAGCAGACACTCACCGCACGACGCTCTTCCGATCTAAACCAGAAGACATGAGGTCAGCTAGATCGGAAGAGCACACGTCTGAACTCCAGTCACTCTCGCGCATCTCGTATGCCGTCTTCTGCTTGAAAAAAAAAAGTGTAAGCAACGAGAAACCTGAAAGAAGCATTTTTTAACTAAGTCCTGCTGAGTCATTCATGATTTTTTAGCCTCCTTTCTTCTTCTCACAGACTCTCTACTCTCCTACCC
+
CCCCCCCFCFFFGGGGGGGGGGGGGFGFGGGHHHHGFGGGGHHHHHHHHHFHHHFFFHHFFHHHHHHHHHGGGGGHHHHHHFHHHFHFFHHHHHHHHHHHHHAFGGBACFDGFBHGGHGEGHGGF>BGHHFGG?F<-<--.<00==000:F-:..:/CGFCBBF0=:CF/;CF;FAEFB9FF/00BF0CFF;9BBFFFFFF:;//;BFFFBB9//ABF///BF/F9//9B///AFFBFF//B9:9///99.
@M05620:45:000000000-G6HP7:1:1101:24191:7422 1:N:0:132
ATCTCTATCTCCTAAAAACCTGTTTAGATTTGGAGATAGACCTTCAGGTTTTTCATCATTTTCTGCATGAATTATACATTGACCACGTTCCAGCGTGGTCAGTTTGCAGCATTCTGTTATTTTGTTTGACAGAGTGTCTTGTTGAGAACATATGTAGGACATGATTTTTTCCTGCAACAGGGAAAATAAAGTATAAGTTTTAAAGATTTATTCTTTAATAAAGGATCTCAAAGCCAGCTTTAGAAAAAGGA
+
BBCBCFFFFFFFGGGGGGGGGGHHHHGHHHHHHGHHHHHHHHHHHHHHHHHGGHHHHHIIHIHIIHHHHHHHHHHHHHHHGHHHHHGHHHHGHHGGGGHHHGHHHHHHHHHHHHHHHHHHHHHHHHHHGGHHHHHHHHHHHHHHHHHHHHHHHHHHHHHHHHGHHHHHHGHHHHHHFHHHHGGFHHHHHHHHHHHHHHHHHHHHHHHHHHGHHGHHHHHHHHHHHHHHHGHHHHGHHGHHHHGHGGHHGGH
@M05620:45:000000000-G6HP7:1:1101:14010:7422 1:N:0:132
ATCTTATCTCCTAAAAACCTGTTTAGATTTGGAGATAGACCTTCAGGTTTTTCATCATTTTCTGCATGAATTATACATTGACCACGTTCCAGCGTGGTCAGTTTGCAGCATTCTGTTATTTTGTTTGACAGAGTGTCTTGTTGAGAACATATGTAGGACATGATTTTTTCCTGCAACAGGGAAAATAAAGTATAAGTTTTAAAGATTTATTCTTTAATAAAGGATCTCAAAGCCAGCTTTAGAAAAAGGAA
+
BBBBBFFFFFFFGGGGGGGGGGHH5FAGGHHHEC4GHHHHHHHHHHHHHHGGHHHHHHHHHHHHHHHHHHHHHHHHHHHGHHHHHGHHHHHHHGGGCHHHHHHHHHFHHHHHHHHHHHHHHHHHHHHEHHGHHHHHHHHHHHHHHFGHHHHHHGHHHHHHHHFHHHHHGHHHGHGFHHHEGGHFHGHFD?FFF?1FGHHHHFHHGHHHHHHHHHHGGDGD0DDCGFGHGGDGGGHHGHHHHHFCCGHD?GF
@M05620:45:000000000-G6HP7:1:1101:14022:7435 1:N:0:132
ATCTTATCTCCTAAAAACCTGTTTAGATTTGGAGATAGACCTTCAGGTTTTTCATCATTTTCTGCATGAATTATACATTGACCACGTTCCAGCGTGGTCAGTTTGCAGCATTCTGTTATTTTGTTTGACAGAGTGTCTTGTTGAGAACATATGTAGGACATGATTTTTTCCTGCAACAGGGAAAATAAAGTATAAGTTTTAAAGATTTATTCTTTAATAAAGGATCTCAAAGCCAGCTTTAGAAAAAGGAA
+
BBBBBFFFFFFFFGGGGGGGGGHH5FGGGHHHGHGHFHHHHHHHHHHHHHGGHFHHHHHHHGHHHFFHEHHHGHHHHHHHBGHHHGHHHHFGFFEFFHHGHHHHHHHHGHHHHHHHHGHHHHHHHHHGHHHHHHHHHHHHHHHGHHGHGHHHHGDGHGHHHHHHHHHHGHHHGHHHHHHGGGHHHHHHHGGHHHHGGHHHHHHHHHHHGHHHHHHHFGFGBG0GHHHHHHHHHHHHGHHHEHFGFHHG?GF
@M05620:45:000000000-G6HP7:1:1101:14001:7442 1:N:0:132
ATCTTATCTCCTAAAAACCTGTTTAGATTTGGAGATAGACCTTCAGGTTTTTCATCATTTTCTGCATGAATTATACATTGACCACGTTCCAGCGTGGTCAGTTTGCAGCATTCTGTTATTTTGTTTGACAGAGTGTCTTGTTGAGAACATATGTAGGACATGATTTTTTCCTGCAACAGGGAAAATAAAGTATAAGTTTTAAAGATTTATTCTTTAATAAAGGATCTCAAAGCCAGCTTTAGAAAAAGGAA
+
BBBBBFFFFFFFGFGGGGGGGGHH5GHHHHHHCHHHHGHHHHHHHHHHHHGGHHHHHHHHHHHHHHHHGHHHHHHHHHHHHGHHHGHHHHGFHGFGCHHHHHHHHHHHHHHHHHHHHHHHHHHHHHHHHHHHHHHHHHHHHHHHHGHHHHHHHHHHHHHHHHGHHHHHGHHGGHEGHGHHGGHGGHHHHHDGHDGGGHHHHGHHGHGHHHHHHHHGDDGGGF0GHHGHHHGHGHHHGGHHHGFCGGGEDHF
@M05620:45:000000000-G6HP7:1:1101:20804:7486 1:N:0:132
CATCCTGACCCTGAAGTACCCCGGCTTGATTTCTGACATTAGATCGGAAGAGCACACGTCTGAACTCCAGTCACTCTCGCGCATCTCGTATGCCGTCTTCTGCTTGAAAAAAAAAAAAAAAAAAAGATAACTAAAGAAAGGAGGTAAGTGAATAGTAGAGAGATGATACCTAGGCACACCTAAAATAAAGGAGAATATAGATAGAAAAAAAGGGTAATCAGGAACGAGAAAAATAGAATACAGATGAGACG
+
DCCDDFFFFFFFGGGGGGGGGGGGGGGGGHHHHHHHHHHHHHGHHHG2FGGGHHHGHGHHHGHHHHHHHHHHHHHHHHGGGGGEEHHHGGHFHHGFGHGHGHHHHHGHHHGGGGGC</<<<----..00000:0000./0./...000000:000000;00..;000000000//0.:../0000000000/...000:00000000/.--....//000000/......0/:.00:00000:0000000.
@M05620:45:000000000-G6HP7:1:1101:24426:7610 1:N:0:132
ATCTCTATCTCCTAAAAACCTGTTTAGATTTGGAGATAGACCTTCAGGTTTTTCATCATTTTCTGCATGAATTATACATTGACCACGTTCCAGCGTGGTCAGTTTGCAGCATTCTGTTATTTTGTTTGACAGAGTGTCTTGTTGAGAACATATGTAGGACATGATTTTTTCCTGCAACAGGGAAAATAAAGTATAAGTTTTAAAGATTTATTCTTTAATAAAGGATCTCAAAGCCAGCTTTAGAAAAAGGA
+
DDDDDFFFFFFFGGGGGGGGGGHHHHHHHHHHHHHHHHHHHHHHHHHHHHHGGHHHHHHHHHHIIHHHHHHHHHHHHHHHHHHHHHGHHHHHHHGGGGHHHHHHHHHHHHHHHHHHHHHHHHHHHHHHHHHHHHHHHHHHHHHHHHHHHHHHHHHHHHHHHHHHHHHHHGHHHHHHHHHHHGGHHHHHHHHHHHHHHGHHHHHHHHHHHHHHHHHHHHHHHHHHHHHHHHHHHHHHHGHHHHHHHHHHGGH
@M05620:45:000000000-G6HP7:1:1101:10437:7610 1:N:0:132
ATCTCTATCTCCTAAAAACCTGTTTAGATTTGGAGATAGACCTTCAGGTTTTTCATCATTTTCTGCATGAATTATACATTGACCACGTTCCAGCGTGGTCAGTTTGCAGCATTCTGTTATTTTGTTTGACAGAGTGTCTTGTTGAGAACATATGTAGGACATGATTTTTTCCTGCAACAGGGAAAATAAAGTATAAGTTTTAAAGATTTATTCTTTAATAAAGGATCTCAAAGCCAGCTTTAGAAAAAGGA
+
CCCCDFFFFFFFGGGGGGGGGGHHHHHHHHHHHHHHHHHHHHHHHHHHHHHGGHHHHHHHHHHIHHHHHHHHHHHHHHHHHHHHHGD1FAAFDFFGA0BGHHFEHEH4GEF3FEH44D4FE@B@FFFG@?4?3BGGGEGD3B??GF/D?3?GE4H4433?BF22?FGD3<GDGHFHHFH2F/F0/GFGH1?GGHHHE=<GH1G1=1>GHHHHFDFG<GH00000<<CGD==0</C/.::CF:GFH0GHGG/
@M05620:45:000000000-G6HP7:1:1101:11118:7635 1:N:0:132
CATCCTGACCCTGAAGTACCCCGGCTTGATTTCTGACATTAGATCGGAAGAGCACACGTCTGAACTCCAGTCACTCTCGCGCATCTCGTATGCCGTCTTCTGCTTGAAAAAAAAAAAAAAAAAAAAATGTAAGGATACTTGAAGAAGTAGTGAGGAAAAGACAATAGTAATAATAAAAAACAGTAGTGCTGATGAGGGAGGAAAGTAAGTGAGTGGAAGGAGAAGGTGGTAGAAGTGTGATGCTAAGATGA
+
CDCDDFFFFFFFGGGGGGGGGGGGGGGGGHHHHHHGHHHHHHGHHHGGGGHHHHHHHGHHHGHGHHHHHHHHHHHHHHGGGGGGGHHHGGHHHHGGGHGHHHHHHHHGGHHFGFGD@</-<-<--::.00:000000:0000000//0;00/00.0////.///000000000000;00-../000:/0:000000/..9-.//.00000000:0.00/...../.00..0000000000;0000000000
@M05620:45:000000000-G6HP7:1:1101:12191:7637 1:N:0:132
TACCTGTACTGGGGAAGCAATCGCCATTCCTACCCTAAAGATCGGAAGAGCACACGTCTGAACTCCAGTCACTCTCGCGCATCTCGTATGCCGTCTTCTGCTTGAAAAAAAAAAACCCATTAATCTTCCATCTACCCCCCTTCCATCCCACACCCAACCATATACAAGCCCTCCCTTTCTTAATCCGGTCTTTCCATACAACTCCCTTCATCTACCCTTCCCTTTTCCTCAAAACTTTCAATCGCCTCTTT
+
CCCCCFFFFFFFGGGGGGGGGGGGGGGHHHHHHHHHHFHHHHHHGGGGGHHABBGGHHGGHHHHHHHHHHHHHHHHGGGGGEEHHHGGGHHHGGGHGHHHHHHHGFHFHGEGCB/////01111111=1111111>>C-<<.</<0=<.<..::;....:000:00;0..999;./0000090;00;--:.0000000/000000./090000000.0//:/0000000;0090.90090000..;.9000
@M05620:45:000000000-G6HP7:1:1101:11426:7638 1:N:0:132
ATCTCTATCTCCTAAAAACCTGTTTAGATTTGGAGATAGACCTTCAGGTTTTTCATCATTTTCTGCATGAATTATACATTGACCACGTTCCAGCGTGGTCAGTTTGCAGCATTCTGTTATTTTGTTTGACAGAGTGTCTTGTTGAGAACATATGTAGGACATGATTTTTTCCTGCAACAGGGAAAATAAAGTATAAGTTTTAAAGATTTATTCTTTAATAAAGGATCTCAAAGCCAGCTTTAGAAAAAGGA
+
CCCCCFFFFFFFGGGGGGGGGGHHHHHHHHHHHHHHHHHHHHHHHHHHHHHGGHHHHIHHHHIIHHHHHHHHHHHHHHHHHHHHHHGHHHHHHHGGGGHHHHHHHHHHHHHHHHHHHHHHHHHHHHHHHHHHHHHHHHHHHHHHHHHHHHHHHHHHHHHHHHHHHHHHHGHHHHHHHHHHHGGHHHHHGHHHHHHHHGHHHHGHHHHHHHHHHHHHHHHHHHEHHHHHHGHHHHHHHGHHHHHHHHHHGGH
@M05620:45:000000000-G6HP7:1:1101:11407:7646 1:N:0:132
ATCTCTATCTCCTAAAAACCTGTTTAGATTTGGAGATAGACCTTCAGGTTTTTCATCATTTTCTGCATGAATTATACATTGACCACGTTCCAGCGTGGTCAGTTTGCAGCATTCTGTTATTTTGTTTGACAGAGTGTCTTGTTGAGAACATATGTAGGACATGATTTTTTCCTGCAACAGGGAAAATAAAGTATAAGTTTTAAAGATTTATTCTTTAATAAAGGATCTCAAAGCCAGCTTTAGAAAAAGGA
+
BBBBAFFFFFFFGGGGGGGGGGGHHHHCGHHHHBGHHDHHHHHHHHHHHHHGGHHHHHHHGHHHHHHHHHGHHGHHHHHHGHHHGHGHHHHHHHEGGGHHHHHHHHHHHHHHHHHHHHHHHHHHHHHHHHHHHHHHHHHHHHHHFHHHHHHHHHHHGGHHHHHGHHHHHGHHHHHHHHHHHGGHHHHH1FGGHFHHHGHHGHHEHGHHGGHHHHHHHGHHHHFGHHHHHHHHHGHHHGHHHHHFGEHHD?G
@M05620:45:000000000-G6HP7:1:1101:25317:7650 1:N:0:132
ATCTCTATCTCCTAAAAACCTGTTTAGATTTGGAGATAGACCTTCAGGTTTTTCATCATTTTCTGCATGAATTATACATTGACCACGTTCCAGCGTGGTCAGTTTGCAGCATTCTGTTATTTTGTTTGACAGAGTGTCTTGTTGAGACCATATGTAGGACATGATTTTTTCCTGCAACAGGGAAAATAAAGTATAAGTTTTAAAGATTTATTCTTTATTAAAGGATCTCAAAGCCAGCTTTAGAAAAAGGA
+
CCCBCFFFFFFFGGGGGGGGGGHHHFGHHHHHGGHHHHHFHHHHHHHHHHHGGHFHHHHHHHHHGHHHHHHHHGHFHHHHHHHHHHGHHHHEHHGGGGHHHHHHHHHHHHHHHHHHHHDHHHGFHHG3@F4E3BB3B?F??GFA4?G3?2334?F4F3222B22FFHHHCHDGB2FFF<FE/<?F0?<D11?1?111>FGGGH111>F<1><1GHFD0=DG0D0/<<<GHHDBG.::.CGFBC0CFC.;.9
@M05620:45:000000000-G6HP7:1:1101:11444:7652 1:N:0:132
ATCTCTATCTCCTAAAAACCTGTTTAGATTTGGAGATAGACCTTCAGGTTTTTCATCATTTTCTGCATGAATTATACATTGACCACGTTCCAGCGTGGTCAGTTTGCAGCATTCTGTTATTTTGTTTGACAGAGTGTCTTGTTGAGAACATATGTAGGACATGATTTTTTCCTGCAACAGGGAAAATAAAGTATAAGTTTTAAAGATTTATTCTTTAATAAAGGATCTCAAAGCCAGCTTTAGAAAAAGGA
+
CCCCCFFFFFFFGGGGGGGGGGHHHHHHHHHHHGHHHHHHHHHHHHHGHHHGGHGHHHHHHIHHFHHHHHHHHHHHHGHHHHHHHHGHHHHHHHGGGGGGHHHHHHHHHHHHHHHHHHHHHHHHHHHHHHHHHHHHHHHHHHHHHHHGHHHHHHHHHHHHHHHGHHHHHGHHHHHHHHHHHGGHEGGHHHHHHHHHHGHHHHHHHHHHHHHHHHHHHHHHHH0GFHGHHHHHHGHHHGHHHHHGHFHGDDH
@M05620:45:000000000-G6HP7:1:1101:25133:7655 1:N:0:132
CATCCTGACCCTGAAGTACCCCGGCTTGATTTCTGACATTAGATCGGAAGAGCACACGTCTGAACTCCAGTCACTCTCGCGCATCTCGTATGCCGTCTTCTGCTTGAAAAAAAAAAAATAAAAACATCTCCATTCCTTCTATCCCTTTCAATATCTTGTAAATACTCAATCCCATATTCGTTATAATTATCTATCCGTTGTAACTCTTACACCGTCACTAACTTGCGCTTTATTACATCTGATACAACAAG
+
DDDDDFFFFFFFGGGGGGGGGGGGGGGGHHHHHHHHHHHHHHHHHHGGGGHHHHHHHGHHHGHHHHHHHHHHHHHHHHGGGGGGGHHHGGHHHHGGGHGHHHHHHHHHFHHGGGGD<<01?111?.1<111111>>11=1111/0000<000000000000000:000000/000:000///..0;00:00:000/..0..;0000000;00/-:9..000:0:00---..0000;000000000000..:
@M05620:45:000000000-G6HP7:1:1101:25297:7662 1:N:0:132
ATCTCTATCTCCTAAAAACCTGTTTAGATTTGGAGATAGACCTTCAGGTTTTTCATCATTTTCTGCATGAATTATACATTGACCACGTTCCAGCGTGGTCAGTTTGCAGCATTCTGTTATTTTGTTTGACAGAGTGTCTTGTTGAGAACATATGTAGGACATGATTTTTTCCTGCAACAGGGAAAATAAAGTATAAGTTTTAAAGATTTATTCTTTAATAAAGGATCTCAAAGCCAGCTTTAGAAAAAGGA
+
AB?AABFFFFFFGGGGGGGGGGHHHHHHHHHHHHHHHHHHHHHHHFHHGHHGGHFHHHHHHHHHHHFHHGFHHGHFHHHHHGHHHHGGHHHGGFGGGGHHHHHHHHHGHHHFHHHHHGFFHFHHGHFHGHGHEFGHHHHHHHHHGHEHHHHHHHHHHHHHHGHGGGHHHGHHHHHHHHHHHGGFHHHGGFH?FFBGHFGHHGHHHGHHHFDGHGHHFEHHBGFHHFHHHFFFHGFHHGHHHFCGFFBFDFF
@M05620:45:000000000-G6HP7:1:1101:25312:7669 1:N:0:132
ATCTCTATCTCCTAAAAACCTGTTTAGATTTGGAGATAGACCTTCAGGTTTTTCATCATTTTCTGCATGAATTATACATTGACCACGTTCCAGCGTGGTCAGTTTGCAGCATTCTGTTATTTTGTTTGACAGAGTGTCTTGTTGAGAACATATGTAGGACATGATTTTTTCCTGCAACAGGGAAAATAAAGTATAAGTTTTAAAGATTTATTCTTTAATAAAGGATCTCAAAGCCAGCTTTAGAAAAAGGA
+
CCCCCFFFFFFFGGGGGGGGGGHHHHHHHHHHHHHHHHHHHHHHHHHHHHHGGHHHHIHHHHIIIHHHHHHHHHHHHHHHHHHHHHGHHHHHHHGGGGHHHHHHHHHHHHHHHHHHHHHHHHHHHHHHHHHHHHHHHHHHHHHHHHHHHHHHHHHHHHHHHHHHHHHHHGHHHHHHHHHHHGGHHHHHHHHHHHHGHGHHHHHHHHHHHGHHHHHHHHHHHHHHHHHHHHHHHHHHHGHHHHGHGHHHGGH
@M05620:45:000000000-G6HP7:1:1101:24797:7679 1:N:0:132
ATCTCTATCTCCTAAAAACCTGTTTAGATTTGGAGATAGACCTTCAGGTTTTTCATCATTTTCTGCATGAATTATACATTGACCACGTTCCAGCGTGGTCAGTTTGCAGCATTCTGTTATTTTGTTTGACAGAGTGTCTTGTTGAGAACATATGTAGGACATGATTTTTTCCTGCAACAGGGAAAATAAAGTATAAGTTTTAAAGATTTATTCTTTAATAAAGGATCTCAAAGCCAGCTTTAGAAAAAGGA
+
DDDDDFFFFFFFGGGGGGGGGGHHHHHHHHHHHHHHHHHHHHHHHHHHHHHGGHHHHIHHHHIHIHHHHHHHHHHHHHHHHHHHHHGHHHHHHHGGGGHHHHHHHHHHHHHHHHHHHHHHHHHHHHHHHHHHHHHHHHHHHHHHHHHHHHHHHHHHHHHHHHHHHHHHHGHHHHHHHHHHHGGHHHHHHHHHHHHHHHHHHHHHHHHHHHHHHHHHHHHHHHHHHHHHHGHHHHHHHGHHHHHGHHHHGGH
@M05620:45:000000000-G6HP7:1:1101:6680:7718 1:N:0:132
ATCTCTATCTCTAAAAACCTGTTTAGATTTGGAGATAGACCTTCAGGTTTTTCATCATTTTCTGCATGAATTATACATTGACCACGTTCCAGCGTGGTCAGTTTGCAGCATTCTGTTATTTTGTTTGACAGAGTGTCTTGTTGAGAACATATGTAGGACATGATTTTTTCCTGCAACAGGGAAAATAAAGTATAAGTTTTAAAGATTTATTCTTTAATAAAGGATCTCAAAGCCAGCTTTAGAAAAAGGAA
+
BBBBBFFFFFFFGCGGFGGGGGHH5GGHGHHGGE4EGHHHHHGHHHHHHHGGHFHHFHHHHGHHHBHFHHHHHGHHHHHHFHGHHGHHHHFFFGGGGHHHEHHHHHFGHFHHHHHHHHHHHHHHHHHFFHHHGFHHHGHHGHHBHEGHHHGFHHHBGGHHHHFHHHHHGHHHFHHHHFGHGGFEHHHBFHGGGHHGHHHH<FHHHHHGHHHHHHHFDDFHHGB/DCHHFFDHFFHHGHHHCG0<;CGEGEG
@M05620:45:000000000-G6HP7:1:1101:6673:7736 1:N:0:132
ATCTCTATCTCTAAAAACCTGTTTAGATTTGGAGATAGACCTTCAGGTTTTTCATCATTTTCTGCATGAATTATACATTGACCACGTTCCAGCGTGGTCAGTTTGCAGCATTCTGTTATTTTGTTTGACAGAGTGTCTTGTTGAGAACATATGTAGGACATGATTTTTTCCTGCAACAGGGAAAATAAAGTATAAGTTTTAAAGATTTATTCTTTAATAAAGGATCTCAAAGCCAGCTTTAGAAAAAGGAA
+
DDDCDFFFFFFFGGGGGGGGGGHHFGHHHHHHHHHHHHHHHHHHHHHHHHGGHHHHHHHHHHIIHHHHHHHHHHHHHHHHHHHHHGHHHHHHHGGGGHHHHHHHHHHHHHHHHHHHHHHHHHHHHHHHHHHHHHHHHHHHHHHHHHHHHHHHHHHHHHHHHHHHHHHHGHHHHHHHHHHHGGHHHHHHHHHGHGHHGHHHGFHHHHHHHHHHHHHGHGFHGHGHHHHHHHHHHHHHGHHHFGGHHHGGGHH
@M05620:45:000000000-G6HP7:1:1101:6684:7753 1:N:0:132
ATCTCTATCTCTAAAAACCTGTTTAGATTTGGAGATAGACCTTCAGGTTTTTCATCATTTTCTGCATGAATTATACATTGACCACGTTCCAGCGTGGTCAGTTTGCAGCATTCTGTTATTTTGTTTGACAGAGTGTCTTGTTGAGAACATATGTAGGACATGATTTTTTCCTGCAACAGGGAAAATAAAGTATAAGTTTTAAAGATTTATTCTTTAATAAAGGATCTCAAAGCCAGCTTAGAAAAAGGAAA
+
BBBBBFFFFFFFGGGGGGGGGGHH5GHHHHHHHHHHHHHHHHHHHHHHHHGGHGHHHHHHHHHHHHHHHHHHHHHHHHHHHHHHHGHHHHHHHGGGGGHHHHHHHHHHHHHHHHHHHHHHHHHHHHHHHHHHHHHHHHHHHHHGFHGHGHFHHHHHHHHHHHHHHHHHGHHHGHGHHHGHGGHHHHHHHBGFGHHFGHHHBFHHGHHHHHHHHHHHFDGFDF0GHHHHHHHHGHHHGHH0000;CG.C/C/
@M05620:45:000000000-G6HP7:1:1101:4683:7824 1:N:0:132
CATCCTGACCCTGAAGTACCCCGGCTTGATTTCTGACATTAGATCGGAAGAGCACACGTCTGAACTCCCAGTCACTCTCGCGCATCTCGTATGCCGTCTTCTGCTTGAAAAAAAAAAAAAAAAAGAGGTATACGAAGTTATTTGTTATAGTATGTGGGCGGATGAATTGAACTGGTATAGTGGAACTATCGGAGAGGTGTGGCAGGTATGGATATAAATGAAGATCAAGGGTGGCTGATCATGTGAGGACT
+
CCCCCFFFFFFFGGGGGGGGGGGGGGGGHHHHHHHHHHHHHHHHHHGGFGHHHHHHHGHHHGHHHHHHHHHHHHHHHHHGGGGGGGHHHGGHHHHGGGHGHHHHHHHGHHHHGGGFG>//<-<-.././0000....:00000:;/00000000000.:-:---////////////////;/.///////.-.:-.:/./;../.-.///////////////:///////...-..9./////////./:;
@M05620:45:000000000-G6HP7:1:1101:16802:7833 1:N:0:132
ATCTCTATCTCCTAAAAACCTGTTTAGATTTGGAGATAGACCTTCAGGTTTTTCATCATTTTCTGCATGAATTATACATTGACCACGTTCCAGCGTGGTCAGTTTGCAGCATTCTGTTATTTTGTTTGACAGAGTGTCTTGTTGAGAACATATGTAGGACATGATTTTTTCCTGCAACAGGGAAAATAAAGTATAAGTTTTAAAGATTTATTCTTTAATAAAGGATCTCAAAGCCAGCTTTAGAAAAAGGA
+
DDDDDFFFFFFFGGGGGGGGGGHHHHHHHHHHHHHHHHHHHHHHHHHHHHHGGHHHHHHHHHHHIHHHHHHHHHHHHHHHHHHHHHGHHHHHHHGGGGHHHHHHHHHHHHHHHHHHHHHHHHHHHHHHHHHHHHHHHHHHHHHHHHHHHHHHHHHHHHHHHHHHHHHHHGHHHHHHHHHHHGGHHHHHHHHHHHHHHHHHHHHHHHHHHHHHHHHHHHHHHHHHHHHHHHHHHHHHHGHHHHHHGHHHGGF
@M05620:45:000000000-G6HP7:1:1101:18568:7841 1:N:0:132
CATCCTGACCCTGAAGTACCCCGGCTTGATTTCTGACATTAGATCGGAAGAGCACACGTCTGAACTCCAGTCACTCTCGCGCATCTCGTATGCCGTCTTCTGCTTGAAAAAAAAAAAAAAAAAACAACACAAAGAGAGGAAGTCCTTTCATAGAATGTTAATGATACAATCCATGAAGGAATTAAAGTAAACATGCTTATTCAACAAAAGTATCAAGAGGTAACGTAATGCACGATGACACGAGTGGTGCA
+
DDDDDFFFFFFFGGGGGGGGGGGGGGGGHHHHHHHHHHHHHHHHHHGGGGHHHHHHHGHHHGHHHHHHHHHHHHHHHHGGGGGGGHHHGGHHHHGGGHGHHHHHHHHHFHHEDDGD></-----...;....:/://.../.00000000:00000000000000000000/0000000./00000000:0000000000000000.../0000000:..:000./...0000.;..:000.--...0.;0
@M05620:45:000000000-G6HP7:1:1101:4688:7846 1:N:0:132
CATCCTGACCCTGAAGTACCCCGGCTTGATTTCTGACATTAGATCGGAAGAGCACACGTCTGAACTCCCAGTCACTCTCGCGCATCTCGTATGCCGTCTTCTGCTTGAAAAAAAAAAAAATATCCCTTTTTATTACGAAAGAGTCGGACAAAGAATGCTTATATATACTAGTGGGATTGAGTTGAGAAATTTGTGGAGAAGTTCTGTTCTGTAAATTGTGATGCATCATCAATTAGTCGGTTGCTGTTATT
+
BBBBBFFFFFFFG4GEGGGGGGGCAEGGHHHHHHBAGDHHHHHHHECDGEEHGGHEHEGGGAGGHHHHHFFFGFHHHHH?F/E/BEBG1FEH3DHEGGHGHH4GHH?CBFGEE/@C</</011>1111111.11<1<....</00-<---.///.0000000000009;0000...///000000/.0/90000/.0./.9//////////////9//;;/////////////9////.--.-.///9///
@M05620:45:000000000-G6HP7:1:1101:16797:7850 1:N:0:132
ATCTCTATCTCCTAAAAACCTGTTTAGATTTGGAGATAGACCTTCAGGTTTTTCATCATTTTCTGCATGAATTATACATTGACCACGTTCCAGCGTGGTCAGTTTGCAGCATTCTGTTATTTTGTTTGACAGAGTGTCTTGTTGAGAACATATGTAGGACATGATTTTTTCCTGCAACAGGGAAAATAAAGTATAAGTTTTAAAGATTTATTCTTTAATAAAGGATCTCAAAGCCAGCTTTAGAAAAAGGA
+
CDCCDFFFFFFFGGGGGGGGGGGHHHHHHHHHHHHHHHHHHHHHHHHHHHHGGHHHHHHHIIIHIHHHHHHHHHHHHHHHHHHHHHGHHHHHHHGGGGHHHHHHHHHHHHHHHHHHHHHHHHHHHHHHHGHHHHHHHHHHHHHHHHGHHHHHHHHHHHHHHHHHHHHHHGHHHHHHHHHHHGGGHHHHHGHHHHHHHHHHHHHHHHHHHHHHHHHHHHHHHHHHHHHHHGGHHGHHHGHHHHHHHGHGGGH
@M05620:45:000000000-G6HP7:1:1101:18573:7861 1:N:0:132
CATCCTGACCCTGAAGTACCCCGTCTTGATTTCTGACATTAGATCGGAAGAGCACACGTCTGAACTCCAGTCACTCTCGCGCATCTCGTATGCCGTCTTCTGCTTGAAAAAAAAAACATTTCTTCTGCCCGCTTCCCCCCTTACCCCCACGTCCACCCTACCTCCTATGACTCCGTTGCGTCTCTGCCGCCTCCCTTTCTCCTCCCCTCCTTTCCCCCTTCCTCTTCTTCCCTCCTTCCTTTCTGCCCTTC
+
BBBBBFFFFFFFGGGGGGGGGGG2BGFHDGGHGBGDGGHFHFEGHEEGGGHHHHHHGGHHHGGGHHHFHHFH3GFHHH?CEE@?FDH1FGHF4GEEGHGFHFHDDGEGBFHE/<////2>>@>2@@@2@F//</??FFADC<1<<GGG-.-.=;.0:E./..:0./0;00;BF/.9;..-999/;090-:9.9:A.:99;FFFFFE....9:/;BFFF-AB/F/;FFB;;9F/.9B///;/:B;///;9FB
@M05620:45:000000000-G6HP7:1:1101:8305:7901 1:N:0:132
AGATTACTGCAACAGTTCCCCCTGGACCTGGAAAAGTTTCTTGCCTGGCTTACAGAAGCTGAAACAACTGCCAATGTCCTACAGGATGCTACCCGTAAGGAAAGGCTCCTAGAAGACTCCAAGGGAGTAAAAGAGCTGATGAAACAATGGCAAGTAAGTCAGGCATTTCCGCTTTAGCACTCTTGTGGATCCAATTGAACAATTCTCAGCATTTGTACTTGTAACTGACAAGCCAGGGACAAAACAAAGAT
+
CCCCCFFFFFFFGGGGGGGGGGGGHHHHHHHHHHHHHHHHHHHHHHHHHHHHHHHHHHHHHHHHHHHHHHHHHHHHHHHHHHHHHHHHHHHHHHGGEGHHHHHHHHHHGHHHHHHHHHHHHHHGGGGGHHHHHGHHHHHHHFGHHHHHHHHHHGHHHHHHHHHHHHHHHHGGGGGHHHHHHHHHHGHGHHHHHHHHHDGHHHHHHHHHHHHHHHHHHHHGHGHHHHHHHHHHGGGGGGGGFFFGGGGGGGG
@M05620:45:000000000-G6HP7:1:1101:11152:7915 1:N:0:132
AAACCAAGCAGACACTCACCGCACGACGCTCTTCCGATCTAAACCAGAAGACATGAGGTCAGCTAGATCGGAAGAGCACACGTCTGAACTCCAGTCACTCTCGCGCATCTCGTATGCCGTCTTCTGCTTGAAAAAAAAAAAAAAAACAAATAGAGAGGAATAATAGATTAAAAAAAAGATGATAAGAGTAGGTAATACTAAAACGAGTGGTTGAACGAGAAGATAAGCGATAAGCAGGAGAATACAATTGA
+
CCCDDCDFDFFFGGGGGGGGGGGGEGGGGGGHHHHGGGGHHHHHHHHHHHHHHHHHHHGHGHHHHHHHHHGGGGHHHHHHHGHHHGHHHHHHHHHHHHHHHHFGGGGGCHHHFGHHHHGGGHGHHHHHHHHHHHHGGGGC<-;;;-....00000;...;;:00000000;0:0---..0090000000000:09900000000-;....0../00..;../009000-....000/.;...090000000
@M05620:45:000000000-G6HP7:1:1101:27296:7927 1:N:0:132
ATCTCTATCTCCTAAAAACCTGTTTAGATTTGGAGATAGACCTTCAGGTTTTTCATCATTTTCTGCATGAATTATACATTGACCACGTTCCAGCGTGGTCAGTTTGCAGCATTCTGTTATTTTGTTTGACAGAGTGTCTTGTTGAGAACATATGTAGGACATGATTTTTTCCTGCAACAGGGAAAATAAAGTATAAGTTTTAAAGATTTATTCTTTAATAAAGGATCTCAAAGCCAGCTTTAGAAAAAGGA
+
CCCCCFFFFFFFGGGGGGGGGGHHHHHHHHHHHHHHHHHHHHHHHHHHHHHGGHHHHHHHHHHHHHHHHHHHHHHHHHHHHHHHHHGHHHHHHHGGGGHHHHHHHHHHHHHHHHHHHHHHHHHHHHHHHHHHHHHHHHHHHHHHHHHHHHHHHHHHHHHHHHHHHHHHHGHHHHHHHHHHHGGGHHHHHHHHHHHHHGGHHHHHHHHHHHHHHHHHHHHHHHHHHHHHHHHHHHGHHGHHHHHFGHHHGGH
@M05620:45:000000000-G6HP7:1:1101:11161:7933 1:N:0:132
AAACCAAGCAGACACTCACCGCACGACGCTCTTCCGATCTAAACCAGAAGACATGAGGTCAGCTAGATCGGAAGAGCACACGTCTGAACTCCAGTCACTCTCGCGCATCTCGTATGCCGTCTTCTGCTTGAAAAAAAAAAAAAAAATCAAGAGGGTTTGAAAGAAGAGGAGATTTAATATGGGAGACGAACGTCTGGATGAAAGGGGGGAGTAGGGTATAAGAGAATGGGAGAGGGATAGCTGAGTAAACT
+
BBABBBBFBF4FGGGGGGGGEGGGEEEFGFGHHHGGGGGHFFHHHHHHHHHHHH3F3BFGHHHHHEHHHHGGGFHHGGHHHEHHHGHFHHHHHHGHDHHHHHFG@EC/<GGHFGHHHGFEFHGHH>DGH<01?FACC??<--:-::;/00C9.......0000/::/..9..//////////......----.9..;///////..-----.///.////////.////..9.9...../////:;/////
@M05620:45:000000000-G6HP7:1:1101:14265:7956 1:N:0:132
ATCTCTATCTCCTAAAAACCTGTTTAGATTTGGAGATAGACCTTCAGGTTTTTCATCATTTTCTGCATGAATTATACATTGACCACGTTCCAGCGTGGTCAGTTTGCAGCATTCTGTTATTTTGTTTGACAGAGTGTCTTGTTGAGAACATATGTAGGACATGATTTTTTCCTGCAACAGGGAAAATAAAGTATAAGTTTTAAAGATTTATTCTTTAATAAAGGATCTCAAAGCCAGCTTTAGAAAAAGGA
+
DDDDDFFFFFFFGGGGGGGGGGHHHHHHHHHHHHHHHHHHHHHHHHHHHHHGGHHHHHHIHHHHHHHHHHHHHHHHHHHHHHHHHHGHHHHHHHGGGGHHHHHHHHHHHHHHHHHHHHHHHHHHHHHHHHHHHHHHHHHHHHHHHHHHHHHHHHHHHHHHHHHHHHHHHGHHHHHHHHHHHGGHHHHHHHHHHHHHHHHHHHHHHHHHHHHHHHHHHHHHHHHHGHHHHHHHHHHHHGHHHHHHHHHHGGH
@M05620:45:000000000-G6HP7:1:1101:20642:7956 1:N:0:132
TACCTGTACTGGGGAAGCAATCGCCATTCCTACCCTAAAGATCGGAAGAGCACACGTCTGAACTCCAGTCACTCTCGCGCATCTCGTATGCCGTCTTCTGCTTGAAAAAAAAAAACTCATTCCTCTTTAGGGTTTTCTTTATGTGCTCACCGCGCCAAATTATCTGATCATTTTTTCGCTAAGTCCTGCTGCAGCATTCCTCCGTTTTTATCCACTTAGCTTCTACTCACCACCTCTCTTCTCTTCTACCC
+
AABBBFFFFFFFGGGCFGGGGGGGGGGHHHDHHHHHHHHGCFGGFEEFHFEGHHHGGHHGFBGGHHHGFFFG5GHH?FGGGECGHFF1GFHFEEEGFGHHFHFEHCFGFG?//B/?2221111F<G111?1000>><FG1111>11111<<.<-<<.-/00<0;00;0:0;CF0;-;-....000;;9/B00//;.990090/.;;;A..://///;//;;B/;//////:/;;..;B////B//////;.
@M05620:45:000000000-G6HP7:1:1101:26428:7973 1:N:0:132
ATCTCTATCTCCTAAAAACCTGTTTAGATTTGGAGATAGACCTTCAGGTTTTTCATCATTTTCTGCATGAATTATACATTGACCACGTTCCAGCGTGGTCAGTTTGCAGCATTCTGTTATTTTGTTTGACAGAGTGTCTTGTTGAGAACATATGTAGGACATGATTTTTTCCTGCAACAGGGAAAATAAAGTATAAGTTTTAAAGATTTATTCTTTAATAAAGGATCTCAAAGCCAGCTTTAGAAAAAGGA
+
BCBBCFFFFFFFGGGGGGGGGGHHHHHHHHHHHHHHHHHGHHHHHHHHHHHGGHHHHHHHIHIIHHHHHHHHHHHHHHHHHHHHHHGHHHHGHHGGGGHHHHHHHHHHHHHHHHHHHHHHHHHHHHHHGHHHHHHHHHHHHHHHHHHHHGHHHHHHHHHHHHHHHHHHHGGHHHGHHHHGGGGHHHHHGGHHHHHHHHHHHHHHHHHHHHHHHHHHHHHHHHHHHHHHHGHHHHHHHGHHHHHHHGHHGGH
@M05620:45:000000000-G6HP7:1:1101:19938:8013 1:N:0:132
ATCTCTATCTCCTAAAAACCTGTTTAGATTTGGAGATAGACCTTCAGGTTTTTCATCATTTTCTGCATGAATTATACATTGACCACGTTCCAGCGTGGTCAGTTTGCAGCATTCTGTTATTTTGTTTGACAGAGTGTCTTGTTGAGAACATATGTAGGACATGATTTTTTCCTGCAACAGGGAAAATAAAGTATAAGTTTTAAAGATTTATTCTTTAATACAGGATCTCAAAGCCAGCTTTAGAAAAAGGA
+
ABBBBFFFFFFFGGGGGBEGGGGHHHHHHHGHHGHFHFF5FGFHHFHHHHGGGF5FGFGFHHHHHFDGBBAFGHFGHBGHBEGGEGEFGHHFFFEE>>GHHGHHFHHHFHHHHHHHHHGHHHHHHHHHEHGHGHHHHHHHHHHGFGHHHGHHHHHHHFFHFGGGHHHHHGHHHHH2@GHHHFGHHGGF1FGHGHHHHHHHHHGHHGHHGHGHHHHHHHHG00=GFHHHGGD<DFHHHGGHHHEBGGHGAFF
@M05620:45:000000000-G6HP7:1:1101:19947:8029 1:N:0:132
ATCTCTATCTCCTAAAAACCTGTTTAGATTTGGAGATAGACCTTCAGGTTTTTCATCATTTTCTGCATGAATTATACATTGACCACGTTCCAGCGTGGTCAGTTTGCAGCATTCTGTTATTTTGTTTGACAGAGTGTCTTGTTGAGAACATATGTAGGACATGATTTTTTCCTGCAACAGGGAAAATAAAGTATAAGTTTTAAAGATTTATTCTTTAATAAAGGATCTCAAAGCCAGCTTTAGAAAAAGGA
+
CCCCDFFFFFFFGGGGGGGGGGHHHHHHHHHHHHHHHHHHHHHHHHHHHHHGGHHHHIHHHHIHIHHHHHHHHHHHHHHHHHHHHHGHHHHHHHGGGGHHHHHHHHHHHHHHHHHHHHHHHHHHHHHHGHHHHHHHHHHHHHHHHHHHHHHHHHHHHHHHHHHHHHHHHGHHHHHHHHHHHGGGHHHHGHHHHHHHHHHHHHGHHHHHHHHHHHHHHHHHHHHHHHHHHGGHHHHHHGHHHHHHHHHHGGG
@M05620:45:000000000-G6HP7:1:1101:19927:8031 1:N:0:132
ATCTCTATCTCCTAAAAACCTGTTTAGATTTGGAGATAGACCTTCAGGTTTTTCATCATTTTCTGCATGAATTATACATTGACCACGTTCCAGCGTGGTCAGTTTGCAGCATTCTGTTATTTTGTTTGACAGAGTGTCTTGTTGAGAACATATGTAGGACATGATTTTTTCCTGCAACAGGGAAAATAAAGTATAAGTTTTAAAGATTTATTCTTTAATAAAGGATCTCAAAGCCAGCTTTAGAAAAAGGA
+
BBBBBFFFFFFFGGGGGGGEFEGHHHHHHGFHHGHHFHHFFFGGFHHEGFGFFEAGGFFEGGHFHFHDA3FHFFFFHHHFHHHHHEGAAFFHF3EGG?HGEHEEFHFHHGHHHHHHHHHHHHHHHHHHHHHH3FFGHHHHHHHHHHHHHHHHHHHHHHHGHHHHHHHHHCGHHHHHHHHHHGGHGHHHHHHHHHGGHFHHHHHHHHHHHHHHHGHHHHHHHGGHHHHHHGGHHEGHHGHHHHHHHGFHGDF
@M05620:45:000000000-G6HP7:1:1101:19305:8035 1:N:0:132
CATCCTGACCCTGAAGTACCCCGGCTTGATTTCTGACATTAGATCGGAAGAGCACACGTCTGAACTCCAGTCACTCTCGCGCATCTCGTATGCCGTCTTCTGCTTGAAAAAAAAAAAAGAAAACAATAGTTAATCATACCAAAATGTATTGGAAGAATGAAGATATTCAATAACAAATTCCGTGTGACATAAGGACCCGAAATAACAGAAAATAATTGTAGTTAGTGATGTCAAGTGCAAAGACTCATGTG
+
CCCCCFFFFFFFGGGGGGGGGGGGGFGGGHHHHHHHHHHHHHHHHHG2FEHHHHHHHGHHHGHHHHHHHHHHHHHHHHGGGGGGGHHHGGHGHHGGGHGHHHHHHHGHGHHC<CF@></=0000.>11111>111111<010..00<000<000/./00000000000;:000000.0;;0/0...;0000;000...--;-.00000/00/000000000000;000:000000000000/9/0000090
@M05620:45:000000000-G6HP7:1:1101:17146:8036 1:N:0:132
CATCCTGACCCTGAAGTACCCCGGCTTGATTTCTGACATTAGATCGGAAGAGCACACGTCTGAACTCCAGTCACTCTCGCGCATCTCGTATGCCGTCTTCTGCTTGAAAAAAAAAACAGTTCTGCTGACCTAGGCCCCCCTGAACCCCCCGGCCCACAGCTAGCAGCTTACTCCGATCAGGCTCGGCCTACTCCCTGGCTCCTCCCTTCCTTTCCCCATTCATTTTCTCCCCTTCTTGCTTTTTGACATTT
+
BBBBBFFFFFFFGGGGGGGGGGG2AEEGFGHHFAGDGHHDHFGHHEDEGGHFHHHHGGHHHGHGHHHFGHBGDFFHFHD1>E>>EBG1FFHF4GE?EHGGHFHFDGFGBFHC/B///<<21@D<DF1<GG1110?FGD@@C./0<CEC@-@-CD-9A...000/99/990;0;/.-:-./;9.9--;A.;B/;FE./.../;/FFF./;B9F///:;..///;B/BFF/9/;..:B9//;////-.;//;/
@M05620:45:000000000-G6HP7:1:1101:16910:8052 1:N:0:132
ATCTCTATCTCCTAAAAACCTGTTTAGATTTGGAGATAGACCTTCAGGTTTTTCATCATTTTCTGCATGAATTATACATTGACCACGTTCCAGCGTGGTCAGTTTGCAGCATTCTGTTATTTTGTTTGACAGAGTGTCTTGTTGAGAACATATGTAGGACATGATTTTTTCCTGCAACAGGGAAAATAAAGTATAAGTTTTAAAGATTTATTCTTTAATAAAGGATCCCAAAGCCAGCTTTAGAAAAAGGA
+
DDDDDFFFFFFFGGGGGGGGGGHHHHHHHHHHHHHHHHHHHHHHHHHHHHHGGHHHHIHHHHHIIHHHHHHHHHHHHHHHHHHHHHGHHHHHHHGGGGHHHHHHHHHHHHHHHHHHHHHHHHHHHHHHHHHHHHHHHHHHHHHHHHHHHHHHHHHHHHHHHHHHHHHHHGHHHHHHHHHHHGGHHHHHHHHHHHHHHHHHHHHHHHHHHHHHHHHHHHHHHHHHHHHHHHHHHHHHHGHHHHGHGHHHGGG
@M05620:45:000000000-G6HP7:1:1101:9001:8064 1:N:0:132
ATCTCTATCTCCTAAAAACCTGTTTAGATTTGGAGATAGACCTTCAGGTTTTTCATCATTTTCTGCATGAATTATACATTGACCACGTTCCAGCGTGGTCAGTTTGCAGCATTCTGTTATTTTGTTTGACAGAGTGTCTTGTTGAGAACATATGTAGGACATGATTTTTTCCTGCAACAGGGAAAATAAAGTATAAGTTTTAAAGATTTATTCTTTAATAAAGGATCTCAAAGCCAGCTTTAGAAAAAGGA
+
BBBABFFFFFFFGGGGGGGGGGHHFHHFGFFFGHHHGHHGFHHHHHGHFHHGGHHHHGHHHHHHGHHGHFGHHFHFGHHHHHFGHHGHHHHHFFFEFGFGFHEFGHHGHHGHFHFGGGFHHHGHFHHHEFGHFHHHHFHHHHHHHHFGHHFDGGFHHHHGGHHHHHHHGFHFHHEGHHGFHGEFCGGGGBGGGHFGHGHHHHHHHFHHHHHGHHHFDFHHFFGFFHHHHHHEHHFHGGHHGFC0CHFFGDH
@M05620:45:000000000-G6HP7:1:1101:17134:8066 1:N:0:132
ATCTCTATCTCCTAAAAACCTGTTTAGATTTGGAGATAGACCTTCAGGTTTTTCATCATTTTCTGCATGAATTATACATTGACCACGTTCCAGCGTGGTCAGTTTGCAGCATTCTGTTATTTTGTTTGACAGAGTGTCTTGTTGAGAACATATGTAGGACATGATTTTTTCCTGCAACAGGGAAAATAAAGTATAAGTTTTAAAGATTTATTCTTTAATAAAGGATCTCAAAGCCAGCTTTAGAAAAAGGA
+
DDDDDFFFFFFFGGGGGGGGGGHHHHHHHHHHHHHHHHHHHHHHHHHHHHHGGHHHHHHHHHHHHHHHHHHHHHHHHHHHHHHHHHGHHHHHHHGGGGHHHHHHHHHHHHHHHHHHHHHHHHHHHHHHHHHHHHHHHHHHHHHHHHHHHHHHHHHHHHHHHHHHHHHHHGHHHHHHHHHHHGGHHHHHHHHHHHHHHHHHHHHHHHHHHHHHHHHHHHHHHHHHHHHHHHHHHHHHHGHHHHHHHHHHGGH
@M05620:45:000000000-G6HP7:1:1101:16903:8068 1:N:0:132
ATCTCTATCTCCTAAAAACCTGTTTAGATTTGGAGATAGACCTTCAGGTTTTTCATCATTTTCTGCATGAATTATACATTGACCACGTTCCAGCGTGGTCAGTTTGCAGCATTCTGTTATTTTGTTTGACAGAGTGTCTTGTTGAGAACATATGTAGGACATGATTTTTTCCTGCAACAGGGAAAATAAAGTATAAGTTTTAAAGATTTATTCTTTAATAAAGGATCCCAAAGCCAGCTTTAGAAAAAGGA
+
CCCBCFFFFFFFGGGGGGGGGGHHHHHHHHHHHHHHHHHHHHHHHHHHHHHGGHHHHHIHHHHHHHHHHHHHHHHHHHHHHHHHHHGHHHHHHHGGGGHHHHHHHHHHHHHHHHHHHHHHHHHHHHHHHGHHHHHHHHHHHHHHHHHHHHHHHHHGHHHHHHHGHHHHHGHHHHHHHHHHHGGHHHHHHHHHHHHHHGHHHHGHHHHHHHHHHGHHGHHHHFHHGHHHHHHHHHHHHGHHHHHHGGHHGGF
@M05620:45:000000000-G6HP7:1:1101:8989:8078 1:N:0:132
ATCTCTATCTCCTAAAAACCTGTTTAGATTTGGAGATAGACCTTCAGGTTTTTCATCATTTTCTGCATGAATTATACATTGACCACGTTCCAGCGTGGTCAGTTTGCAGCATTCTGTTATTTTGTTTGACAGAGTGTCTTGTTGAGAACATATGTAGGACATGATTTTTTCCTGCAACAGGGAAAATAAAGTATAAGTTTTAAAGATTTATTCTTTAATAAAGGATCTCAAAGCCAGCTTTAGAAAAAGGA
+
DDDCDFFFFFFFGGGGGGGGGGHHHHHHHHHHHHHHHHHHHHHHHHHHHHHGGHHHHHHHHHHIIHHHHHHHHHHHHHHHHHHHHHGHHHHHHHGGGGHHHHHHHHHHHHHHHHHHHHHHHHHHHHHHGGHHHHHHHHHHHHHHHHHHHHHHHHHHHHHHHHHHHHHHHGHHHHGHHHHHHGGHHHHHHHHHHHHHHHHHHHHHHHHHHHHHHHHHHHHHHHHHHHHHHGHHHHHHHGHHHHHHHHGHGGH
@M05620:45:000000000-G6HP7:1:1101:15926:8079 1:N:0:132
ATCTCTATCTCCTAAAAACCTGTTTAGATTTGGAGATAGACCTTCAGGTTTTTCATCATTTTCTGCATGAATTATACATTGACCACGTTCCAGCGTGGTCAGTTTGCAGCATTCTGTTATTTTGTTTGACAGAGTGTCTTGTTGAGAACATATGTAGGACATGATTTTTTCCTGCAACAGGGAAAATAAAGTATAAGTTTTAAAGATTTATTCTTTAATAAAGGATCTCAAAGCCAGCTTTAGAAAAAGGA
+
CCCCCFFFFFFFGGGGGGGGGGHHHHHHHHHHHHHHHHHHHHHHHHHHHHHGGHGHHHHHHHHHIHHHHHHHHHHHHHHHHHHHHHGHHHHHHHGGFGHHHHHHHHHHHHHHHHHHHHHHHHHHHHHHHHHHHHHHHHHHHHHHHHHHHHHHHHHHHHFHHHHHHHHHHGHHHHHHHHGHHGGHHGGGHBGHHHFHHHHHHHHHHHHHHHHHHHHHHHHHGHHHHHHHHHHGHHHFGFHHHHHFBGHHGGG
@M05620:45:000000000-G6HP7:1:1101:17128:8084 1:N:0:132
ATCTCTATCTCCTAAAAACCTGTTTAGATTTGGAGATAGACCTTCAGGTTTTTCATCATTTTCTGCATGAATTATACATTGACCACGTTCCAGCGTGGTCAGTTTGCAGCATTCTGTTATTTTGTTTGACAGAGTGTCTTGTTGAGAACATATGTAGGACATGATTTTTTCCTGCAACAGGGAAAATAAAGTATAAGTTTTAAAGATTTATTCTTTAATAAAGGATCTCAAAGCCAGCTTTAGAAAAAGGA
+
ABCCCFFFFFFFGGGGGGGGGGHHHHHHHHHHHHHHHHHHHHHHHHHFHHHGGHHHHHHHHIHHHHHHHHHHHHHGHHHHHHHHHHGHHHHHHHGGGGHHHHHHHHHGHHHHHHHHHHHHHHHHGHHHGGHHHHHHHHHHHHHHHHHHHHHHHHHHHHHHHHHHHHHHHGHHHHHHHHGHHGGHHHHHHHHHGHHHHFGHHHGHHGHHHHHHHHHHHHHGHHHHHHHHHGHGGFHHHGHHHHHGHGHCGGH
@M05620:45:000000000-G6HP7:1:1101:15943:8094 1:N:0:132
ATCTCTATCTCCTAAAAACCTGTTTAGATTTGGAGATAGACCTTCAGGTTTTTCATCATTTTCTGCATGAATTATACATTGACCACGTTCCAGCGTGGTCAGTTTGCAGCATTCTGTTATTTTGTTTGACAGAGTGTCTTGTTGAGAACATATGTAGGACATGATTTTTTCCTGCAACAGGGAAAATAAAGTATAAGTTTTAAAGATTTATTCTTTAATAAAGGATCTCAAAGCCAGCTTTAGAAAAAGGA
+
BBBABFFFFFFFGGGGGGGGGGHHHHHHHHHHHGHHHHHHHHHHHHHHHHHGGHHHHHHHHHHHHHHHHHHHHHHHHHHHGHHHHHGHHHFHHHGGGGFGFHHHHHHHHHHHHGHHHHHHHHHHGHHHHEHHHHHHHHHHHHHHHHHHHHHHHHHHHHHHHHHHHHHHHGHHHHHHHHHHHGGHHHHHFGF<GFHHHGGHHHGHHHHHGHHHHHHHHHHHHHHGHHHHHHHHHFHFHGHHHHHEHGFHDGF
@M05620:45:000000000-G6HP7:1:1101:15917:8096 1:N:0:132
ATCTCTATCTCCTAAAAACCTGTTTAGATTTGGAGATAGACCTTCAGGTTTTTCATCATTTTCTGCATGAATTATACATTGACCACGTTCCAGCGTGGTCAGTTTGCAGCATTCTGTTATTTTGTTTGACAGAGTGTCTTGTTGAGAACATATGTAGGACATGATTTTTTCCTGCAACAGGGAAAATAAAGTATAAGTTTTAAAGATTTATTCTTTAATAAAGGATCTCAAAGCCAGCTTTAGAAAAAGGA
+
CCCCCFFFFFFFGGGGGGGGGGHHHHHHHHHHHHHHHHHHHHHHHHHHHHHGGHHHHIHHHHIIIHHHHHHHHHHHHHHHHHHHHHGHHHHHHHGGGGHHHHHHHHHHHHHHHHHHHHHHHHHHHHHHHHHHHHHHHHHHHHHHHHHHHHHHHHHHHHHHHHHHHHHHHGHHHHHHHHHHHGGHHHHHHHHHHHHHHHHHHHHHHHHHHHHHHHHHHHHHHHHHHHHHHHHHHHHHHGHHHHHHHHHHGGH
@M05620:45:000000000-G6HP7:1:1101:6644:8107 1:N:0:132
ATCTCTATCTCCTAAAAACCTGTTTAGATTTGGAGATAGACCTTCAGGTTTTTCATCATTTTCTGCATGAATTATACATTGACCACGTTCCAGCGTGGTCAGTTTGCAGCATTCTGTTATTTTGTTTGACAGAGTGTCTTGTTGAGAACATATGTAGGACATGATTTTTTCCTGCAACAGGGAAAATAAAGTATAAGTTTTAAAGATTTATTCTTTAATAAAGGATCTCAAAGCCAGCTTTAGAAAAAGGA
+
CCCCCFFFFFFFGGGGGGGGGGHHHHHHHHHHHHHHHHHHHHHHHHHHHHHGGHHHHHIHHHIHIHHHHHHHHHHHHHHHHHHHHHGHHHHHHHGGGGHHHHHHHHHHHHHHHHHHHHHHHHHHHHHHHHHHHHHHHHHHHHHHHHHHHHHHHHHHHHHHHHHHHHHHHGHHHHHHHHHHHGGGHHHHHHHHHHHHHGHHHHHHHHHHHHHHHHHHHHHHHHHHHHHHHHHGHHHHHGHHHHHHHHHGGGH
@M05620:45:000000000-G6HP7:1:1101:15929:8108 1:N:0:132
ATCTCTATCTCCTAAAAACCTGTTTAGATTTGGAGATAGACCTTCAGGTTTTTCATCATTTTCTGCATGAATTATACATTGACCACGTTCCAGCGTGGTCAGTTTGCAGCATTCTGTTATTTTGTTTGACAGAGTGTCTTGTTGAGAACATATGTAGGACATGATTTTTTCCTGCAACAGGGAAAATAAAGTATAAGTTTTAAAGATTTATTCTTTAATAAAGGATCTCAAAGCCAGCTTTAGAAAAAGGA
+
BCBBCFFFFFFFGGGGGGGGGGHHHHHHHHHHHHHHHHHHHHHHHHHHHHHGGHHHHHIHIIHHIHHHHHHHHHHHHHHHHHHHHHGHHHHHHHGGGGHHHHHHHHHHHHHHHHHHHHHHHHHHGHHHHHHHHHGHHHHHHHHHHHGHHHHHHHHHHHHHHHHHHHHHHGHHHHGHHHFHHGGHHHHHHHHGHHHGHHHHHGHHHHHHHHHHHHHHHHHHHHHHHHHGHHHHHHHHHGHHHHHGGHFGGGH
@M05620:45:000000000-G6HP7:1:1101:20728:8115 1:N:0:132
ATCTCTATCTCCTAAAAACCTGTTTAGATTTGGAGATAGACCTTCAGGTTTTTCATCATTTTCTGCATGAATTATACATTGACCACGTTCCAGCGTGGTCAGTTTGCAGCATTCTGTTATTTTGTTTGACAGAGTGTCTTGTTGAGAACATATGTAGGACATGATTTTTTCCTGCAACAGGGAAAATAAAGTATAAGTTTTAAAGATTTATTCTTTAATAAAGGATCTCAAAGCCAGCTTTAGAAAAAGGA
+
CCCCCFFFFFFFGGGGGGGGGGHHHGHHHHHHHGHHHHHHHHHHHHHHHHHGGHHHHHHHHHIIHHHHHHHHHHHHHHHHHHHHHHGHHHHHHHGGGGHHHHHHHHHHHHHHHHHHHHHHHHHHHHHHHHHHHHHHHHHHHHHHHHHHHHHHHHHHHHHHHHHHHHHHHGHHHHHHHHHHHGGHHHHHHHHGHHHHHGGHHHHHHHHHHHHHHHHHHHHHHHHHHHHHHHHHHHHHHGHHHHHGHHHHGGH
@M05620:45:000000000-G6HP7:1:1101:20740:8128 1:N:0:132
ATCTCTATCTCCTAAAAACCTGTTTAGATTTGGAGATAGACCTTCAGGTTTTTCATCATTTTCTGCATGAATTATACATTGACCACGTTCCAGCGTGGTCAGTTTGCAGCATTCTGTTATTTTGTTTGACAGAGTGTCTTGTTGAGAACATATGTAGGACATGATTTTTTCCTGCAACAGGGAAAATAAAGTATAAGTTTTAAAGATTTATTCTTTAATAAAGGATCTCAAAGCCAGCTTTAGAAAAAGGA
+
CCCCCFFFFFFFGGGGGGGGGGHHHHHHHHHHHHHHHHHHHHHHHHHHHHHGGHHHHHIHHHHIHHHHHHHHHHHHHHHHHHHHGHGHHHHHHHGGGGHHHHHHHHFHHHHGHHHHHHHHHHHHHHHHHHGHHHHHHHHHHHHHHHHHHHHHHHHHHHHHHHHGHHHHGGHHHHHHHHHHHGGHHHHHHHHGHHHHHHHHHHHHHHHHHHHHHHHHHHHHHFHHHHHHHHHHHHHHHGHHHGHHHHHFGGG
@M05620:45:000000000-G6HP7:1:1101:5168:8209 1:N:0:132
ATCTCTATCTCCTAAAAACCTGTTTAGATTTGGAGATAGACCTTCAGGTTTTTCATCATTTTCTGCATGAATTATACATTGACCACGTTCCAGCGTGGTCAGTTTGCAGCATTCTGTTATTTTGTTTGACAGAGTGTCTTGTTGAGAACATATGTAGGACATGATTTTTTCCTGCAACAGGGAAAATAAAGTATAAGTTTTAAAGATTTATTCTTTAATAAAGGATCTCAAAGCCAGCTTTAGAAAAAGGA
+
CCCCCFFFFFFFGGGGGGGGGGGHHHHHHHHHHHHHHHHHHHHHHHHHHHHGGHHHHHHHHHHHHHHHHHHHHHHHHHHHHGHHHHGHHHHHHHGFGGHHFHGHGHHHHHHHHHHHHHGHHHHHHHHHHHFHHHGHHHHHHHHHHHHHHHHGFHFGHHHHHHHHHHHHHCHHHHHHHHHHHGGHHHHHHGHGFGHHHFHHHHHHHHHHHHHHHHHHHGHHHGHHHHHHHGHGHFHGHGHHHHHFFFGFGGH
@M05620:45:000000000-G6HP7:1:1101:13851:8242 1:N:0:132
CATCCTGACCCTGAAGTACCCCGGCTTGATTTCTGACATTAGATCGGAAGAGCACACGTCTGAACTCCAGTCACTCTCGCGCATCTCGTATGCCGTCTTCTGCTTGAAAAAAAAAAAAACAAAAAAAGATATAAAATTATATGGTTGTGCATTGCTATTCAGTCTAAATGAAAAAAGTGTATGATTTATGAAGATAGAACGTATGATGCTGAAGAGTCTCTCGGCGTATATGAATAGAGAACAATGAGCGG
+
BAABCFFFFFFFGGGGGFGGGGGGGGGGHHHHHHHHHHHHHHGHHHGGGGHHHGHGHGHHHGHGHHHHHHHHHHHHHHGGGGGGEFHHGGHGHHGFEFGFHHHHHHHGHHHEBBC@</>/>.00.--..000=0000/000000:0...000000:00000:000900000;00.-.09090000000000000;00///...9/////////9/.//////...---./;;9////////9///////--
@M05620:45:000000000-G6HP7:1:1101:11086:8253 1:N:0:132
ATCTCTATCTCCTAAAAACCTGTTTAGATTTGGAGATAGACCTTCAGGTTTTTCATCATTTTCTGCATGAATTATACATTGACCACGTTCCAGCGTGGTCAGTTTGCAGCATTCTGTTATTTTGTTTGACAGAGTGTCTTGTTGAGAACATATGTAGGACATGATTTTTTCCTGCAACAGGGAAAATAAAGTATAAGTTTTAAAGATTTATTCTTTAATAAAGGATCTCAAAGCCAGCTTTAGAAAAAGGA
+
CCCCDFFFFFFFGGGGGGGGGGHHHHHHHHHHHHHHHHHHHHHHHHHHHHHGGHHHHHHHIIIHIHHHHHHHHHHHHHHHHHHHHHGGHHHHHHGFGGHHHHHHHHHGHHHHHHHHHHHHHHHHHHHHHHHHHHGHHHHHHHHHHHHHHHHHHHHHHHHHHHHHHHHHHGHHHHHHHHHHHGGHHHHHGHHHHHHHHHHHHHGHHHHHHHHHHHHHHHHHHHHHHHHHHGHHHGGHHGHHHHGHHHHHGGH
@M05620:45:000000000-G6HP7:1:1101:19045:8254 1:N:0:132
ATCTCTATCTCCTAAAAACCTGTTTAGATTTGGAGATAGACCTTCAGGTTTTTCATCATTTTCTGCATGAATTATACATTGACCACGTTCCAGCGTGGTCAGTTTGCAGCATTCTGTTATTTTGTTTGACAGAGTGTCTTGTTGAGAACATATGTAGGACATGATTTTTTCCTGCAACAGGGAAAATAAAGTATAAGTTTTAAAGATTTATTCTTTAATAAAGGATCTCAAAGCCAGCTTTAGAAAAAGGA
+
>>>AAFFFFFFFGGGGFGGG11AFHGFF3DGHH1A10DF1FG1EGFDHGHG/FF2FEFHGHGHHGB2FHFFFDADEG2AFABAA1BEABGGD1FE??EHHF>B@@GGHHHHH2GDBBEDHHBGH0FHFFGFHFH>FBG>2FHHH2FGGHHHHFEFGHHHHHHHHGHGHGCHHFFHHFHHHHEAFFGFDDGFGH1DFHGGHGGC1F=FHDGHHHHHFGHHHFGGECGHHGFHFGCGCGGHHHHH0CGHHA.=
@M05620:45:000000000-G6HP7:1:1101:11099:8268 1:N:0:132
ATCTCTATCTCCTAAAAACCTGTTTAGATTTGGAGATAGACCTTCAGGTTTTTCATCATTTTCTGCATGAATTATACATTGACCACGTTCCAGCGTGGTCAGTTTGCAGCATTCTGTTATTTTGTTTGACAGAGTGTCTTGTTGAGAACATATGTAGGACATGATTTTTTCCTGCAACAGGGAAAATAAAGTATAAGTTTTAAAGATTTATTCTTTAATAAAGGATCTCAAAGCCAGCTTTAGAAAAAGGA
+
AAA?AFFFFFFFGGGGGGGGGGGGHGGGFHHHHGHHHHHHHHHHHHHHGHHGGHHHHHHHHHHHHHHHHHHHHHHHHHHGHHHHHHGGGHHHHHGGGGHHHHHHHHHHHHHHGHHHHHHHHHHHHHHHGHHHHHGHHHHHHGHHHHHHHHGHHHHHHHHHHHHGHHHHHGHHHHHHHHHHHGGHEFHHGHHHHHHGHHHHHHHHHHHHHHHHHHHHHHHHHHHEHHHHHHHHHHFHHGHHHGGHHFGHGGH
@M05620:45:000000000-G6HP7:1:1101:19041:8274 1:N:0:132
ATCTCTATCTCCTAAAAACCTGTTTAGATTTGGAGATAGACCTTCAGGTTTTTCATCATTTTCTGCATGAATTATACATTGACCACGTTCCAGCGTGGTCAGTTTGCAGCATTCTGTTATTTTGTTTGACAGAGTGTCTTGTTGAGAACATATGTAGGACATGATTTTTTCCTGCAACAGGGAAAATAAAGTATAAGTTTTAAAGATTTATTCTTTAATAAAGGATCTCAAAGCCAGCTTTAGAAAAAGGA
+
ABAAAFFFFFFFGGGGGGGGCCBGHGGGDGGHHFGC4GHFHHFHHFHHHHGFGHHGFHHHHHHHHFHHHFHHEHGHHHFHHFDGFHGFGHHHHHFEAFHHFGBF@GGHHHHHFHFFBFFHHFHHEHHHHHGHHHFFFGDFGHHHGFHHHHHHFGFHFGHHGHHHHHHHHGHHGHGGGGHHHECGGFGGFHHGHFGGHGHHHHFGGGHHGHHHHHHFHHHHFHHGGHHHHHFHHHHHHGHHHGFCCGHHGGH
@M05620:45:000000000-G6HP7:1:1101:25913:8296 1:N:0:132
ATCTCTATCTCCTAAAAACCTGTTTAGATTTGGAGATAGACCTTCAGGTTTTTCATCATTTTCTGCATGAATTATACATTGACCACGTTCCAGCGTGGTCAGTTTGCAGCATTCTGTTATTTTGTTTGACAGAGTGTCTTGTTGAGAACATATGTAGGACATGATTTTTTCCTGCAACAGGGAAAATAAAGTATAAGTTTTAAAGATTTATTCTTTAATAAAGGATCTCAAAGCCAGCTTTAGAAAAAGGA
+
DDDDDFFFFFFFGGGGGGGGGGHHHHHHHHHHHHHHHHHHHHHHHHHHHHHGGHHHHIHHHHHHIHHHHGHHHHHHHHHHHHHHHHGHHHHHHHGGGGHHHHHHHHHHHHHHHHHHHHHHHHHHHHHHHHHHHHHHHHHHHHHHHHHHHHHHHHHHHHHHHHHHHHHHHGHHHHHHHHHHHGGHHHHHHHHHHHHHHHHHHHHHHHHHHHHHHHHHHHHHHHHHHHHHHHHHHHHHHGHHHHHGHHHHGGH
@M05620:45:000000000-G6HP7:1:1101:25899:8306 1:N:0:132
ATCTCTATCTCCTAAAAACCTGTTTAGATTTGGAGATAGACCTTCAGGTTTTTCATCATTTTCTGCATGAATTATACATTGACCACGTTCCAGCGTGGTCAGTTTGCAGCATTCTGTTATTTTGTTTGACAGAGTGTCTTGTTGAGAACATATGTAGGACATGATTTTTTCCTGCAACAGGGAAAATAAAGTATAAGTTTTAAAGATTTATTCTTTAATAAAGGATCTCAAAGCCAGCTTTAGAAAAAGGA
+
BBBCCFFFFFFFGGGGGGGGGGHHHHHHGHHHHHHGHHHHHHHHHHHHHHHGGHHHHHHHHHHHHGHHHGHHHHHHHHHHHHGHHHGGHHHHHHGFGGHHFHHHHHHHHHHHHHHHHHHHHHHHGHHHHHHHHHGHGHHGHHHHHHHHHHHHHHHHHHHHHHHHHHHHHGHHHHHHHHHHHGFHHHHHGHHHHHHGHGHHHHHHHHHHHHHHHHHHHHHHHHHHHHHHHHHHHHHHHGHHHGHGGHHHGGH
@M05620:45:000000000-G6HP7:1:1101:10160:8333 1:N:0:132
ATCTCTATCTCCTAAAAACCTGTTTAGATTTGGAGATAGACCTTCAGGTTTTTCATCATTTTCTGCATGAATTATACATTGACCACGTTCCAGCGTGGTCAGTTTGCAGCATTCTGTTATTTTGTTTGACAGAGTGTCTTGTTGAGAACATATGTAGGACATGATTTTTTCCTGCAACAGGGAAAATAAAGTATAAGTTTTAAAGATTTATTCTTTAATAAAGGATCTCAAAGCCAGCTTTAGAAAAAGGA
+
DDDCDFFFFFFFGGGGGGGGGGHHHHHHHHHHHHHHHHHHHHHHHHHHHHHGGHHHHIHHHHIHIHHHHHHHHHHHHHHHHHHHHHGHHHHHHHGGGGHHHHHHHHHHHHHHHHHHHHHHHHHHHHHHHHHHHHHHHHHHHHHHHHHHHHHHHHHHHHHHHHHHHHHHHGHHHHHHHHHHHGGHHHGHHHHHHHHHHHHHHHHHHHHHHHHHHHHHHHHHHHHHHHHHHHHHHHHHHGHHHHHGHHHHGGH
@M05620:45:000000000-G6HP7:1:1101:15128:8344 1:N:0:132
ATCTCTATCTCCTAAAAACCTGTTTAGATTTGGAGATAGACCTTCAGGTTTTTCATCATTTTCTGCATGAATTATACATTGACCACGTTCCAGCGTGGTCAGTTTGCAGCATTCTGTTATTTTGTTTGACAGAGTGTCTTGTTGAGAACATATGTAGGACATGATTTTTTCCTGCAACAGGGAAAATAAAGTATAAGTTTTAAAGATTTATTCTTTAATAAAGGATCTCAAAGCCAGCTTTAGAAAAAGGA
+
BBBBBFFFFFFFGGGGGGGGGFHHHHHHHHHHHFHHHHHHHHHHHHHHHHHGGHHHHHHHHHHHGHHHHHHHHHHHHHHHHHHHHHGHHHHHHHGGGGHHHHHHHHHHHHHHHHGHHHHHHHHHHHHHHHHHHHHHHHHHHHHHHHHHHHHHHHHHHHHHHHHHHHHHHGHHHHHHHHHHHGGHHHHHGGHGGHHHHHHHHHHHHHHHHHHHHHHHHHHHDFFHHHHHHHHFHHHGHGHHHHHGHFHHGFG
@M05620:45:000000000-G6HP7:1:1101:10145:8347 1:N:0:132
ATCTCTATCTCCTAAAAACCTGTTTAGATTTGGAGATAGACCTTCAGGTTTTTCATCATTTTCTGCATGAATTATACATTGACCACGTTCCAGCGTGGTCAGTTTGCAGCATTCTGTTATTTTGTTTGACAGAGTGTCTTGTTGAGAACATATGTAGGACATGATTTTTTCCTGCAACAGGGAAAATAAAGTATAAGTTTTAAAGATTTATTCTTTAATAAAGGATCTCAAAGCCAGCTTTAGAAAAAGGA
+
CCCCCFFFFFFFGGGGGGGGGGHHHHHHHHHHHHHHHHHHHHHHHHHGHHHGGHHHHHHHHHHHIHHHHHHHHHHHHFHHHHHHHHGGHHHHHHGGGGHHHHHHHHHHHHHHHHHHHHHHHHHHHHHHHGHHHHHHHHHHHHHHHHHHHHHHHHHHHHHHHHHHHHHHHGHHHHHFHHHHHGGHHHGHGGHHHHHHHHHHHHHGHHHHHHHHHHHHHGHHHHFGHHHHHHHGHFHHHGHHHHGFGHGHGDF
@M05620:45:000000000-G6HP7:1:1101:10166:8352 1:N:0:132
ATCTCTATCTCCTAAAAACCTGTTTAGATTTGGAGATAGACCTTCAGGTTTTTCATCATTTTCTGCATGAATTATACATTGACCACGTTCCAGCGTGGTCAGTTTGCAGCATTCTGTTATTTTGTTTGACAGAGTGTCTTGTTGAGAACATATGTAGGACATGATTTTTTCCTGCAACAGGGAAAATAAAGTATAAGTTTTAAAGATTTATTCTTTAATAAAGGATCTCAAAGCCAGCTTTAGAAAAAGGA
+
DDDCDFFFFFFFGGGGGGGGGGHHHHHHHHHHHGHHHHHHHHHHHHHHHHHGGHHHHIHHIHIIHHHHHHHHHHHHHHHHHHHHHHGHHHHHHHGGGGHHHHHHHHHHHHHHHHHHHHHHHHHHHHHHHHGHHHHHHHHHHHHHHHHHHHHHHHHHHHHHGHHHHHHHHGHHHHHHHHHHHGGHHHHHHHHGHHHHHHHHHHHHHHHHHHHHHHHHHHHHHHHHHHHHHGHHHHHHHGHHHHHGHHHHGGH
@M05620:45:000000000-G6HP7:1:1101:15108:8354 1:N:0:132
ATCTCTATCTCCTAAAAACCTGTTTAGATTTGGAGATAGACCTTCAGGTTTTTCATCATTTTCTGCATGAATTATACATTGACCACGTTCCAGCGTGGTCAGTTTGCAGCATTCTGTTATTTTGTTTGACAGAGTGTCTTGTTGAGAACATATGTAGGACATGATTTTTTCCTGCAACAGGGAAAATAAAGTATAAGTTTTAAAGATTTATTCTTTAATAAAGGATCTCAAAGCCAGCTTTAGAAAAAGGA
+
BBBBBFFFFFFFGGGGGGGGGGHFFHHHHHHHHHHHHHHHHHHHGHGHHHHGGHHHHHHHHHHHHHHHHHHHHHHHHHHHHHHHHHGHHHHHHHGAFEGFHGHHHHHHHHHHHHHHHHHHHHHHGHHHFHGHHHHHHHHHHHHHHHHHHHGHFHDFHHHHHHHHHHHHGGHHHHGHHHHFHGGHHHHHGFHGHHHHHGHHHHGHHGHHHHHHHHHHHHHHHGHHHHHHHGHHHHHHHGHHHHHFGHHHGGH
@M05620:45:000000000-G6HP7:1:1101:14187:8368 1:N:0:132
AAACCAAGCAGACACTCACCGCACGACGCTCTTCCGATCTAAACCAGAAGACATGAGGTCAGCTAGATCGGAAGAGCACACGTCTGAACTCCAGTCACTCTCGCGCATCTCGTATGCCGTCTTCTGCTTGAAAAAAAAAAAACTAAGCAACGAGAAACCTGCAAGAAGCCTTTTTTAACTAAGTCCTGCTGAGTCAGTCATGAGTTTTTTACCTCCTTGCTTCGTCCCACAGACTCTCCACTCGCCTGCCC
+
CCCCCCCFCFFFGGGGGGGGGGGGGGGFG?FFFGFGGGGHHHHHHHHGHHHHHHHHGHHGGHHGHHHHHHGGGGHHHHHGHGHHFFHFHHHHHHHHDGHFHHDFGGGDFFGHCFHFHHGBGHGHHHGHHHFHHFFGGDC<--.00<::0/.-...:9CF/;:/00/;/0.:;CB0-.000BBBB009;B:00.0:00000:;B0:900:-.;B09:/0:0900-;;.9;:.:0;:B0F/0:;F.9-..;F.
@M05620:45:000000000-G6HP7:1:1101:5521:8374 1:N:0:132
ATCTCTATCTCCTAAAAACCTGTTTAGATTTGGAGATAGACCTTCAGGTTTTTCATCATTTTCTGCATGAATTATACATTGACCACGTTCCAGCGTGGTCAGTTTGCAGCATTCTGTTATTTTGTTTGACAGAGTGTCTTGTTGAGAACATATGTAGGACATGATTTTTTCCTGCAACAGGGAAAATAAAGTATAAGTTTTAAAGATTTATTCTTTAATAAAGGATCTCAAAGCCAGCTTTAGAAAAAGGA
+
CCCCCFFFFFFFGGGGGGGGGGHHHHHHHHHHHHHHHHHGHHHHHHHHHHHGGHHHHHHHHHHHHHHHHHHHHHHHHHHHHGHHHHGHHHHHHHGGGGHHGHHHHHGGHFHHHHHHHHHHHHHHHHHHHHHHHHHHHHHHHHHHHHGHHHHHHHHHHHHHHHHHHHHHHGHHHHGHHGHHHGGHHHHGFGHGFHHGHHHHHGGHHHHHHHHHHHHHHFHGHGHGHHHHHGGGHHHHHGHHHHGHHHHHGGH
@M05620:45:000000000-G6HP7:1:1101:14198:8384 1:N:0:132
AAACCAAGCAGACACTCACCGCACGACGCTCTTCCGATCTAAACCAGAAGACATGAGGTCAGCTAGATCGGAAGAGCACACGTCTGAACTCCAGTCACTCTCGCGCATCTCGTATGCCGTCTTCTGCTTGAAAAAAAAAAAACACCATAAAGACCAAATAACATATGTACCTAAACTCAAGCACAGACAAATACCGAATCTAACACTACTTTTCTACCAACTGTGCAATGTAGTATGATTAAGAAGACTAG
+
BCBBBABFCFFFGGGGGGGGGGGGGGGGGGGHHHHGGGGHGHHHHHHHHHHHHHHHHHGHGHHHHHHHHHGGGGHHGHHGHGHHHGHHHHFHGHGHEGHHHHGGGGGDCHHHFDBGHHGDGHGHHHHHHHFFHGHGGGGD@-....:0:0000///..000000000000000;0;C00;00//;//./9;/:B/..-..///://:/;;/////9////.////////////9///////://////9//
@M05620:45:000000000-G6HP7:1:1101:11251:8425 1:N:0:132
ATCTCTATCTCCTAAAAACCTGTTTAGATTTGGAGATAGACCTTCAGGTTTTTCATCATTTTCTGCATGAATTATACATTGACCACGTTCCAGCGTGGTCAGTTTGCAGCATTCTGTTATTTTGTTTGACAGAGTGTCTTGTTGAGAACATATGTAGGACATGATTTTTTCCTGCAACAGGGAAAATAAAGTATAAGTTTTAAAGATTTATTCTTTAATAAAGGATCTCAAAGCCAGCTTTAGAAAAAGGA
+
BBBBBFFFFFFFGGGGGEFGGGHHHHHFGHHHHHGGHHGDGEHHHGHHHHHFEHGFHHHHHGHHFHHHGGEHFHGGHGHH55FHHHEHFH2FDGEEGGHHHHHHGFFEEFHHFHGHHHHHHHDGHHHFFFHHHHGGHGHHHHHHFHHHHGEHHHHFHHFHHHGBGHHHH/FGHGFHGGHHHFFGFCGHHBGFGHHEHHHHHHHGHBGHFFHHGHHHHBGHFFHHBGHGFHHHFHCCCEHHHHHHHHHHG?;
@M05620:45:000000000-G6HP7:1:1101:11272:8425 1:N:0:132
ATCTCTATCTCCTAAAAACCTGTTTAGATTTGGAGATAGACCTTCAGGTTTTTCATCATTTTCTGCATGAATTATACATTGACCACGTTCCAGCGTGGTCAGTTTGCAGCATTCTGTTATTTTGTTTGACAGAGTGTCTTGTTGAGAACATATGTAGGACATGATTTTTTCCTGCAACAGGGAAAATAAAGTATAAGTTTTAAAGATTTATTCTTTAATAAAGGATCTCAAAGCCAGCTTTAGAAAAAGGA
+
A?AAAFFFFF5FFGBFGGGGGGHHFHFHHHHHHHHHHHHHFHHHHHHHGHH2FHGHHHFHHHHHHHHGHEHHHHHGGHHHHHHHGHGHHH2FGHGFEGEGGH4FDGFHHHHHHHGHGHHHHFFGBFFGHHGHHGGFHHHHHFHHFGHGFGHHHHHHHHGHHHHHGGHHGCFHHHFHHHHHHGEFGFGFHGG@GDF1F>FGFHFFHGHFHHHHHHHHHHHEHH0GGHGHHHHGHHHHHGHHHHHHHGGHGFF
@M05620:45:000000000-G6HP7:1:1101:25323:8429 1:N:0:132
ATCTCTATCTCCTAAAAACCTGTTTAGATTTGGAGATAGACCTTCAGGTTTTTCATCATTTTCTGCATGAATTATACATTGACCACGTTCCAGCGTGGTCAGTTTGCAGCATTCTGTTATTTTGTTTGACAGAGTGTCTTGTTGAGAACATATGTAGGACATGATTTTTTCCTGCAACAGGGAAAATAAAGTATAAGTTTTAAAGATTTATTCTTTAATAAAGGATCTCAAAGCCAGCTTTAGAAAAAGGA
+
CDDCCFFFFFFFGGGGGGGGGGHHHHHHHHHHHHHHHHHHHHHHHHHHHHHGGHHHHHHHHHIHIHHHHHHHHHHHHHHHHHHHHHGHHHHHHHGGGGHHHHHHHHHHHHHHHHHHHHHHHHHHHHHHHHHHHHHHHHHHHHHHHHHHHHHHHHHHHHHHHHHHHHHHHGHHHHHHHHHHHGGHHHHHHHHHHHHHHHHHHHHHHHHHHHHHHHHHHHHHHHHHHHHHHHHHHHHHHGHHHHHHHHHHGGH
@M05620:45:000000000-G6HP7:1:1101:25306:8435 1:N:0:132
ATCTCTATCTCCTAAAAACCTGTTTAGATTTGGAGATAGACCTTCAGGTTTTTCATCATTTTCTGCATGAATTATACATTGACCACGTTCCAGCGTGGTCAGTTTGCAGCATTCTGTTATTTTGTTTGACAGAGTGTCTTGTTGAGAACATATGTAGGACATGATTTTTTCCTGCAACAGGGAAAATAAAGTATAAGTTTTAAAGATTTATTCTTTAATAAAGGATCTCAAAGCCAGCTTTAGAAAAAGGA
+
A11>AFFFFDFFFGGGFGGGB11BGFBC3DGHHGF101ABAGAAFGEHGGFCAFHD22FEGGFGF1FHHEEGFHHHFHDHEGABCFE/BFEG1B>E/EHGEEB2FHBGHFGD2FF2BB@GFEHH>GGFHHGGFHFEBGD2GFGEBEHHHHFF2FFGFFEFFGHHDGGHFCGFFGHCDGGHHEAGGCGHFHF?FFHFHGHHHHBGBGFHDHHHFGGFHGHGHHDFCGHHFFHHHGHHACGHHFFCCGFHC.G
@M05620:45:000000000-G6HP7:1:1101:11263:8441 1:N:0:132
ATCTCTATCTCCTAAAAACCTGTTTAGATTTGGAGATAGACCTTCAGGTTTTTCATCATTTTCTGCATGAATTATACATTGACCACGTTCCAGCGTGGTCAGTTTGCAGCATTCTGTTATTTTGTTTGACAGAGTGTCTTGTTGAGAACATATGTAGGACATGATTTTTTCCTGCAACAGGGAAAATAAAGTATAAGTTTTAAAGATTTATTCTTTAATAAAGGATCTCAAAGCCAGCTTTAGAAAAAGGA
+
CCCCDFFFFFFFGGGGGGGGGGHHHHHHHHHHHHHHHHHHHHHHHHHHHHHGGHHHHIIHIIHHHHHHHHHHHHHHHHHHHHHHHHGHHHHHHHGGGGHHHHHHHHHHHHHHHHHHHHHHHHHHGHHHHHHHHHHHHHHHHHHHHHHHHHHHHHHHHHHHHHHHHHHHHGHHHHHHHHHHHGGHHHHHHHHGHHHHHGHHHHHHHHHHHHHHHHHHHHHHHHGHHHGHHHHHHHHHHGHHHHHHHHHHGGH
@M05620:45:000000000-G6HP7:1:1101:25331:8446 1:N:0:132
ATCTCTATCTCCTAAAAACCTGTTTAGATTTGGAGATAGACCTTCAGGTTTTTCATCATTTTCTGCATGAATTATACATTGACCACGTTCCAGCGTGGTCAGTTTGCAGCATTCTGTTATTTTGTTTGACAGAGTGTCTTGTTGAGAACATATGTAGGACATGATTTTTTCCTGCAACAGGGAAAATAAAGTATAAGTTTTAAAGATTTATTCTTTAATAAAGGATCTCAAAGCCAGCTTTAGAAAAAGGA
+
BBAABFFFFFFFFGGGGFFGGGHHHGHGHHHFDHFHHFFHHHHHHHHHHHHGGHHHHFGHGHHHHHHHHHHHHHHHHHHHHHHHGHEHHHGHGGGGGGHFHHHHHHGHFBFFHHHHHHGHHHGHGGHHGHGGFHHHHHHHGGHFGHHHHHHHHHHGHE3GFHHHHHHHHCHHHGGHFHHHHGGHACGDG1FGHHHEHGHHHHHHHHHHHHHHHHHHHBGHFHHHHHHGHGHGFFHHHEHHHHEHGHHADGF
@M05620:45:000000000-G6HP7:1:1101:9586:8539 1:N:0:132
CATCCTGACCCTGAAGTACCCCGGCTTGATTTTGACATTAGATGGAAGAGCACACGTCTGAACTCCAGTCACTCTCGCGCATCTCGTATGCCGTCTTCTGCTTGAAAAAAAAAACCCCGTGCTTCTGACCGAGGCCCCCCTGAACCCCAAGGCCACCACATATTAGATGACTCAGGTGAGGCTCGGCCGGCGCCCGTGCTCCTCCCGTCCTTTCCCCCATCCTTTTCCTCCCCCCTTTATTTCTTCCCTTC
+
BBBBBFFFFFFFGGGGGGGGGGG2E2AECFHHHBGDF5GFDFDDBBAGCHHHHHHCHFHGFHHHHFFEGDGG5FDG>FE/>1/@BE?EFCEGC1EEE4FHF4B3?FGHEFGC/>/////?CDE1?FF1?G--<-<CC-CCCC/0/.CD..:.;9E.C..90000;90B00;0C0;/0/0.;..99-;A----9@B9-...9FB9/..;;.9/9//;B;-.;.;//9///9;...;-.//;;///9/;.//;
@M05620:45:000000000-G6HP7:1:1101:24507:8625 1:N:0:132
TACCTGTACTGGGGAAGAGTGTAGCAATCGCCATTCCTACCCTAAAGATCGGAAGAGCACACGTCTGAACTCCAGTCACTCTCGCGCATCTCGTATGCCGTCTTCTGCTTGAAAAAAAAAAAAACTTCACACCTCTCTCTGACCCCTCCCCTCCCAACCATATACCCTCCCTTTTTCCCTTCTCCCCACTCCTCCCTTCCCCCCTCTTTCTCTCCCTCTCTCCTTCTCACCCCTCCTTCTCTCTCATCTCA
+
AAABBFFFFFFFGGGFGGFAFBAGHHHGHGGGGGHHHHFHHHHHHHHGHHHGGGGHHHFGGHEGHHFFFGHHHGHGHGHHHHHGGEGGFGHGHFGHHGHGGGGFHHHHHHGHHHHHGGCCC<</?11111<1.001>111000/<<.=..</...//.:.000<;0/0.9./09009;F00;;00/./9.//0//.;0./..9-;..B/:/B//;/...//9//;//;//..-..9.//////::B/////
@M05620:45:000000000-G6HP7:1:1101:17286:8640 1:N:0:132
AGATTACTGCAACAGTTCCCCCTGGACCTGGAAAAGTTTCTTGCCTGGCTTACAGAAGCTGAAACAACTGCCAATGTCCTACAGGATGCTACCCGTAAGGAAAGGCTCCTAGAAGACTCCAAGGGAGTAAAAGAGCTGATGAAACAATGGCAAGTAAGTCAGGCATTTCCGCTTTAGCACTCTTGTGGATCCAATTGAACAATTCTCAGCATTTGTACTTGTAACTGACAAGCCAGGGACAAAACAAAGAT
+
AAABBFFFFFBFGGEGGGGGGGGGGHHHHHHHGHHHHHHHHHHHHHHHHHHHHHHHHHHHHHHHHHHHHHHHHHHHHHHHHHHHHHHHHHFHHHGFGGHHHHHHFHHHGHHHHHHHHHHFHHFFEGGGH4GHHGHHHHHHH?GHHHHHHHHHHGHHHHHHHHHHHHHHHHGGGGGHHHHHHHHHHHHGHHHHHHHHHGHGGHHHHHHHHHHHHHHHHHHHHGHHHHHHGGHHHGGGGGGGGGFFGGGGGGF
@M05620:45:000000000-G6HP7:1:1101:17935:8642 1:N:0:132
CATCCTGACCCTGAAGTACCCCGGCTTGATTTCTGACATTAGATCGGAAGAGCACACGTCTGAACTCCAGTCACTCTCGCGCATCTCGTATGCCGTCTTCTGCTTGAAAAAAAAAAAAAAACTCACGAATTATCGTTATTATCCCCATCACCATCACATCACCATATTACTTGCACCAACACTTTGCTCGTACCTCATACGAGACCCAATCTATATGCACCTACTTTCGGCCGCTGCGCGCACTACTGCTC
+
CCCCCFFFFFFFGGGGGGGGGGGGGGGGHHHHHHHHHHHHHHHHHHGGGGHHHHHHHGHHHGHHHHHHHHHHHHHHHHGGGGGGGHHHGGHHHHGFGHGHHGHHHHGHFHHEDCCCA/<-->111<.....00=./...0000<0.///00/00:0000900/00000;000000;/.....0;0000;.-...000000.........//000900000/90/0000.--.----.-----9-0/0;000
@M05620:45:000000000-G6HP7:1:1101:18955:8644 1:N:0:132
ATCTCTATCTCCTAAAAACCTGTTTAGATTTGGAGATAGACCTTCAGGTTTTTCATCATTTTCTGCATGAATTATACATTGACCACGTTCCAGCGTGGTCAGTTTGCAGCATTCTGTTATTTTGTTTGACAGAGTGTCTTGTTGAGAACATATGTAGGACATGATTTTTTCCTGCAACAGGGAAAATAAAGTATAAGTTTTAAAGATTTATTCTTTAATAAAGGATCTCAAAGCCAGCTTTAGAAAAAGGA
+
BBBBBFFFFFFFGGGGGGGGGGHHHEGHHHGHGHHHHHHHHHHHHFHHHHHGGHHHHHHHHHHGHHHGHGHHHHHHHHHHHFHHHHGHHHHGGHGGEFHHHHHHHHHHHHHGHHHHHHHHHHHHHHHHHHHHFHHGHHHHHHHHHHGDGHHHHHHHHGHHHHHHHHHHHGHHHHGHHHFGHGGGHGHGHFHHGHFHHHHHHHHHHHHHHHHHHHHHHFHH0GHGHHHHHHHHHHHCGFHHHHEGHHHHGDC
@M05620:45:000000000-G6HP7:1:1101:22377:8644 1:N:0:132
ATCTCTATCTCCTAAAAACCTGTTTAGATTTGGAGATAGACCTTCAGGTTTTTCATCATTTTCTGCATGAATTATACATTGACCACGTTCCAGCGTGGTCAGTTTGCAGCATTCTGTTATTTTGTTTGACAGAGTGTCTTGTTGAGAACATATGTAGGACATGATTTTTTCCTGCAACAGGGAAAATAAAGTATAAGTTTTAAAGATTTATTCTTTAATAAAGGATCTCAAAGCCAGCTTTAGAAAAAGGA
+
BAB@BFFFFFFFGGGGGGGGGGHHHHHHHHHHHHHHHHHHHHGHHHHHHHHGGHHHHHHHHHHHHHHHHGHHHHHHHHHHHGGHHHGHHHHHHHGGGGHHGHHHHHHGHHHHGHHHHHHHHHHHHHHHHHGHHHGHHHHHHHGHGHGHHHHHGHHFHHHHGHHHGHHHHGHHHHGHHHHHHGGHHHHHGHHGHGHHHFGHHHGHHHHHHHHHHHHHHGHHHFHHHHHHHFHGHHHHHGGFHHGHHGHHGGG
@M05620:45:000000000-G6HP7:1:1101:18936:8646 1:N:0:132
ATCTCTATCTCCTAAAAACCTGTTTAGATTTGGAGATAGACCTTCAGGTTTTTCATCATTTTCTGCATGAATTATACATTGACCACGTTCCAGCGTGGTCAGTTTGCAGCATTCTGTTATTTTGTTTGACAGAGTGTCTTGTTGAGAACATATGTAGGACATGATTTTTTCCTGCAACAGGGAAAATAAAGTATAAGTTTTAAAGATTTATTCTTTAATAAAGGATCTCAAAGCCAGCTTTAGAAAAAGGA
+
DDDDDFFFFFFFGGGGGGGGGG5FGHHHHHHHHHHHHHHHHHHHHHHHHHHGGHHHHHHHHHHIIHHHHHHHHHHHHHHHHHHHHHGHHHHHHHGGGGHHHHHHHHHHHHHHHHHHHHHHHHHHHHHHHHGHHHHHHHHHHHHHHHHHHHHHHHHHHHHHHHHHHHHHHGHHHHHHHHHHHGGHHHHHHHHHHHHHHHHHHHHHHHHHHHHHHHHHHHHHHHHHHHHHHHHHHHHHHGHHHHHGGHGHGGH
@M05620:45:000000000-G6HP7:1:1101:22392:8653 1:N:0:132
ATCTCTATCTCCTAAAAACCTGTTTAGATTTGGAGATAGACCTTCAGGTTTTTCATCATTTTCTGCATGAATTATACATTGACCACGTTCCAGCGTGGTCAGTTTGCAGCATTCTGTTATTTTGTTTGACAGAGTGTCTTGTTGAGAACATATGTAGGACATGATTTTTTCCTGCAACAGGGAAAATAAAGTATAAGTTTTAAAGATTTATTCTTTAATAAAGGATCTCAAAGCCAGCTTTAGAAAAAGGA
+
CCCCDFFFFFFFGGGGGGGGGGHHHHHHHHHHHHHHHHHHHHHHHHHHHHHGGHHHHHHHHHHHHHHHGHHHHHHHHHHHHHHHHGGHHHGHHHGGGGHHHHHHHHHGHHHHHHHHHHHHHHHHHHHHHHHHHHHHHHHHHHHHHHHHHHHHHHHHHHHHHHHGHHHHHGHHHHHHHHHHHGGHHGHHHDGFGHHGHHHHHHGFGHHHGHHHHHHHHGHHHGHGHHHHHHHFHHHGHGHHHGHHHGHFGGH
@M05620:45:000000000-G6HP7:1:1101:10045:8670 1:N:0:132
ATCTCTATCTCCTAAAAACCTGTTTAGATTTGGAGATAGACCTTCAGGTTTTTCATCATTTTCTGCATGAATTATACATTGACCACGTTCCAGCGTGGTCAGTTTGCAGCATTCTGTTATTTTGTTTGACAGAGTGTCTTGTTGAGAACATATGTAGGACATGATTTTTTCCTGCAACAGGGAAAATAAAGTATAAGTTTTAAAGATTTATTCTTTAATAAAGGATCTCAAAGCCAGCTTTAGAAAAAGGA
+
CCCCCFFFFFFFGGGGGGGGGGHHHHHHHHHHHGHHHHHHHHHHHHHHHHHGGHHHHIHHHHHHHHHHHHHHHHHHHHHHHHHHHHGHHHHHHHGGGGHHHHHHHHHHHHHHHHHHHHHHHHHHHHHHHHHHHHHHHHHHHHHHHHHHHHHHHHHHHGHHHHHHHHHHHGHHHHHHHHHHHGGHHHGHHHHHHHHHHHHHHHHHHHHHHHHHHHHHHHHHHHHHHHHHHHHHHHHHHGHHHHHGHHHHGGH
@M05620:45:000000000-G6HP7:1:1101:27785:8683 1:N:0:132
ATCTCTATCTCCTAAAAACCTGTTTAGATTTGGAGATAGACCTTCAGGTTTTTCATCATTTTCTGCATGAATTATACATTGACCACGTTCCAGCGTGGTCAGTTTGCAGCATTCTGTTATTTTGTTTGACAGAGTGTCTTGTTGAGAACATATGTAGGACATGATTTTTTCCTGCAACAGGGAAAATAAAGTATAAGTTTTAAAGATTTATTCTTTAATAAAGGATCTCAAAGCCAGCTTTAGAAAAAGGA
+
CCCCCFFFFFFFGGGGGGGGGGGHHHHGHHHHHHHHHHHHHHHHHFHHHHHGGHHHHHHHHHHHHHHHHHHHHHHHHHHHHHHHHHGHHHHHHHGGGGHHHHHHHHHHHHHHHHHHHHHHHHHHHHHHHHHHHHHHHHHHHHHHHHHHHHHHHHHHHHHHHHHGHHHHHGHHHHHFHHHHHGGHGHHHHHGHHHGHHHHHHHHGHHHHHHHHHHHHHHHHHHHHGHHHHHHFGHHHHGHHHHHFHGGFGGG
@M05620:45:000000000-G6HP7:1:1101:5420:8692 1:N:0:132
ATCTCTATCTTAAAAACCTGTTTAGATTTGGAGATAGACCTTCAGGTTTTTCATCATTTTCTGCATGAATTATACATTGACCACGTTCCAGCGTGGTCAGTTTGCAGCATTCTGTTATTTTGTTTGACAGAGTGTCTTGTTGAGAACATATGTAGGACATGATTTTTTCCTGCAACAGGGAAAATAAAGTATAAGTTTTAAAGATTTATTCTTTAATAAAGGATCTCAAAGCCAGCTTTAGAAAAAGGAAG
+
BBBBBFFFFFBFGGGGGGGGGGHFGFFGGHHHHGHHHHHHHHHHHHGHHGGHFHH5FFHHHHFGFGHGHFHHHFHFHHHHHHGHGHHHHGHHGFGGHHHHHHHHHHHGGHHHHHHHHHHHHHHHHHHHHHHHHHHHHHHHHGFHGHHGHHHHFGHHHHHHHHHHHHHDHGHHHHGFHHHGGHHHHHFFH?FGHHHDGHHGFGGHHHGFHHHHGHFGHFGDGFHFGHFFFFGHHHGGFFHGHFGGFHCDHH.
@M05620:45:000000000-G6HP7:1:1101:27772:8697 1:N:0:132
ATCTCTATCTCCTAAAAACCTGTTTAGATTTGGAGATAGACCTTCAGGTTTTTCATCATTTTCTGCATGAATTATACATTGACCACGTTCCAGCGTGGTCAGTTTGCAGCATTCTGTTATTTTGTTTGACAGAGTGTCTTGTTGAGAACATATGTAGGACATGATTTTTTCCTGCAACAGGGAAAATAAAGTATAAGTTTTAAAGATTTATTCTTTAATAAAGGATCTCAAAGCCAGCTTTAGAAAAAGGA
+
CDCCDFFFFFFFGGGGGGGGGGHHHHHHHHHHHHHHHHHHHHHHHHHHHHHGGHHHHHIIHHIIIHHHHHHHHHHHHHHHHHHHHHGHHHHHHHGGGGHHHHHHHHHHHHHHHHHHHHHHHHHHHHHHHHHHHHHHHHHHHHHHHHHHHHHHHHHHHHHHHHHHHHHHHGHHHHHHHHHHHGGHHHHHHHHHHHHHHHHHHHGHHHHHHHHHHHHHHHHHHHHHHHHHHHGHHHHHHGHHHHHFHHHHGGH
@M05620:45:000000000-G6HP7:1:1101:24338:8698 1:N:0:132
CATCCTGACCCTGAAGTACCCCGGCTTGATTTCTGACATTAGATCGGAAGAGCACACGTCTGAACTCCAGTCACTCTCGCGCATCTCGTATGCCGTCTTCTGCTTGAAAAAAAAAAAAGTAATGCTGACCGAGGCCCCCCTGAACCCCAAGGCCAACAGAGAGAAGATGACTCCGGTGAGGCTCGGCCTACGCCCTTTCTCCTCCCCTCCTTTCCCCAGTCATTTTCTTCCCGTCTTTATTTCTGACATTA
+
DCDDDFFFFFFFGGGGGGGGGGGGGGGGHHHHHHHFHHHHHGHHHHGGGGHHHHHHGGHHHGHGHHHHHHGGHHHHHHGGGGCEFFG?FEHFFHEEFHGFHFHFDHFHGFHGGGC//>/1111==1>=CF<?-<<CDCFGA./0CEFFDD;:;CEGGG/FB/.:0BBF0;BFF0;--:.AF..;B-.A./;AABF-/00;FF0BFA./;:/BBBFFBF.0FFFFFFFF0;BB..:.:00;FFBB0:00;;0
@M05620:45:000000000-G6HP7:1:1101:24321:8703 1:N:0:132
CATCCTGACCCTGAAGTACCCCGGCTTGATTTCTGACATTAGATCGGAAGAGCACACGTCTGAACTCCAGTCACTCTCGCGCATCTCGTATGCCGTCTTCTGCTTGAAAAAAAAAAACAACTATAATCTATGATTTGTAAGCTTTTCTCGCACGCTACTTATCCTATGCGAATCTCGCACCTCTATCTTTAATTTGATGCATATGTACTTGACATTACTATTACGCGAGATCACGACATGCACACAATCTA
+
A3>AAFFFFFFFGFGGGFGGGGGGGGGGHGHHHHHFGHHGHHGHHHGGGGHHHHHFHGHHHGHGHFGHHHHHGHHHHH?FGGGE@FHGGGHEHGGGEHGHHHHHHHHHFFFGGCDC<////1111111111>11111<11111111111.<-<--..-000;C00;000..--.00..---/909000000009900000000000//////;//9/;//9//9..--9-./9/..--./9///...9///
@M05620:45:000000000-G6HP7:1:1101:5412:8710 1:N:0:132
ATCTCTATCTTAAAAACCTGTTTAGATTTGGAGATAGACCTTCAGGTTTTTCATCATTTTCTGCATGAATTATACATTGACCACGTTCCAGCGTGGTCAGTTTGCAGCATTCTGTTATTTTGTTTGACAGAGTGTCTTGTTGAGAACATATGTAGGACATGATTTTTTCCTGCAACAGGGAAAATAAAGTATAAGTTTTAAAGATTTATTCTTTAATAAAGGATCTCAAAGCCAGCTTTAGAAAAAGGAAG
+
AAAAAFFFFFFFGGGGEGBFBBGDFFGHFFHGHHGFFFFHHFHHHHHHHGGHGGHHHHHHHGHHHHFBHHHHGHHHHHGFGHFHGGHHGGHHGEFGHGFHHGHFHHHHGHHHFHFFHGHHHGHHGHFHHHGHHHGHFHHFHHHHHGHGFHGHBGHGGHHHHHHHHHHGHHHHHHFHFHHGGHGHHGHHGFGHHGGFHHHGGHHDGHHHFHHHHHHHHHHFHGBGHHHGGHHHHGFFHHHGHFHFFHGGGF:
@M05620:45:000000000-G6HP7:1:1101:23387:8713 1:N:0:132
ATCTCTATCTCCTAAAAACCTGTTTAGATTTGGAGATAGACCTTCAGGTTTTTCATCATTTTCTGCATGAATTATACATTGACCACGTTCCAGCGTGGTCAGTTTGCAGCATTCTGTTATTTTGTTTGACAGAGTGTCTTGTTGAGAACATATGTAGGACATGATTTTTTCCTGCAACAGGGAAAATAAAGTATAAGTTTTAAAGATTTATTCTTTAATAAAGGATCTCAAAGCCAGCTTTAGAAAAAGGA
+
DDDDDFFFFFFFGGGGGGGGGGHHHHHHHHHHHHHHHHHHHHHHHHHHHHHGGHHHHHHIHHHIHHHHHGHHHHHHHHHHHHHHHHGHHHHHHHGGGGHHHHHHHHHHHHHHHHHHHHHHHHHHHHHHHHHHHHGHHHHHHHHHHHHHHHHHHHHHHHHHHHHGHHHHHGHHHHGHGHHHHGGHHHHHHHHHHHHHHHHHHHHHHHHHHHHHHHHHHHHHHHHHHHHHHHHHHHHHHGHHHHGGHHHHGGH
@M05620:45:000000000-G6HP7:1:1101:27762:8714 1:N:0:132
ATCTCTATCTCCTAAAAACCTGTTTAGATTTGGAGATAGACCTTCAGGTTTTTCATCATTTTCTGCATGAATTATACATTGACCACGTTCCAGCGTGGTCAGTTTGCAGCATTCTGTTATTTTGTTTGACAGAGTGTCTTGTTGAGAACATATGTAGGACATGATTTTTTCCTGCAACAGGGAAAATAAAGTATAAGTTTTAAAGATTTATTCTTTAATAAAGGATCTCAAAGCCAGCTTTAGAAAAAGGA
+
BBBBBFFFFFFFGGGGGGGGGGHHGHHHHHHHHHGHFHHHGHHHHHHFHFHGGHHHHHHHHHHHHHHHHHHHHHHHGHHHHHHHHHGHHHHHFEEFEGHHGHHHHFHGHHHGHHHHHHHHHHHHHHHHGHHHHHGHHHHHHHHHHHHHHHHHHHHHHHHHGHHHHHHHHGHHHGHHGHHGHGGHHGHHHHHGGHHGHHHHHHHHHHHHHHHHHFFHHHHHHFGHHHHHHGHHHHHHHGHGGHHHHGFFDFH
@M05620:45:000000000-G6HP7:1:1101:23366:8719 1:N:0:132
ATCTCTATCTCCTAAAAACCTGTTTAGATTTGGAGATAGACCTTCAGGTTTTTCATCATTTTCTGCATGAATTATACATTGACCACGTTCCAGCGTGGTCAGTTTGCAGCATTCTGTTATTTTGTTTGACAGAGTGTCTTGTTGAGAACATATGTAGGACATGATTTTTTCCTGCAACAGGGAAAATAAAGTATAAGTTTTAAAGATTTATTCTTTAATAAAGGATCTCAAAGCCAGCTTTAGAAAAAGGA
+
CCCCCFFFFFFFGGGGGGGGGGHHHHHHHHHHHHHHHHHHHHHHHHHHHHHGGHHHHIHHHHHIHHHHHHHHHHHHHHHHHHHHHHGHHHHHHHGFGGHHHHHHHHHHHHHHHHHHHHHHHHHHHHHHHHHHHHHHHHHHHHHHHHHHHHHHHHHHHHHHHHHHHHHHHGHHHHHHHHHHHGGHHHHHGHHHHHHHHGGHHHHHHHHHHHHHHHHHHHHHHHHHHHHHHGHGHHHHHGHHHHHGHHHHGGH
@M05620:45:000000000-G6HP7:1:1101:18044:8721 1:N:0:132
CATCCTGACCCTGAAGTACCCCGGCTTGATTTCTGACATTAGATCGGAAGAGCACACGTCTGAACTCCAGTCACTCTCGCGCATCTCGTATGCCGTCTTCTGCTTGAAAAAAAAAAAAAACCAAACTACCCCTGCTAACAGCCCTCCTATACAAATATACAAACCATCAGATAGCAACACTCAAAATACAGCGCAATGCCCCAAGACCAACAAATTACCACAAGATATCCCACCCATACTCACACTACGCG
+
CBBCCFFFFFFFGGGGGGGGGGGGGGGGHHHHHHHHHHHHHHGHHHGGGGHHHHHHHGHHHGHHHHHHHHHHHHHHHHGGGGGGCHHHGGHHHHGGGHGHHHHHHHHGFHHEDDFB><<-......110<.....0==C00.../::/000:0000000;000:..00000000000...0//000000900-::-.0;9/9....///.9...000:000...;0000:00..:.//;000000///.--
@M05620:45:000000000-G6HP7:1:1101:23382:8730 1:N:0:132
ATCTCTATCTCCTAAAAACCTGTTTAGATTTGGAGATAGACCTTCAGGTTTTTCATCATTTTCTGCATGAATTATACATTGACCACGTTCCAGCGTGGTCAGTTTGCAGCATTCTGTTATTTTGTTTGACAGAGTGTCTTGTTGAGAACATATGTAGGACATGATTTTTTCCTGCAACAGGGAAAATAAAGTATAAGTTTTAAAGATTTATTCTTTAATAAAGGATCTCAAAGCCAGCTTTAGAAAAAGGA
+
CDDCDFFFFFFFGGGGGGGGGGHHHHHHHHHHHHHHHHHHHHHHHHHHHHHGGHHHHIIHHIIHIHHHHHHHHHHHHHHHHHHHHHGHHHHHHHGGGGHHHHHHHHHHHHHHHHHHHHHHHHHHHHHHHHHHHHHHHHHHHHHHHHHHHHHHHHHHHHHHHHHHHHHHHGHHHHHHHHHHHGGHHHHHHHHHHHHHHHHHHHHHHHHHHHHHHHHHHGHHHGHHHHHHHHHHHHHHHGHHHHHHHHHHGGH
@M05620:45:000000000-G6HP7:1:1101:16132:8747 1:N:0:132
CATCCTGACCCTGAAGTACCCCGTCTTGATTTCTGACATTAGATCGGAAGAGCACACGTCTGAACTCCAGTCACTCTCGCGCATCTCGTATGCCGTCTTCTGCTTGAAAAAAAAACCAGTGCTGCTGACCGAGGCCCCCCTGAACCCCAAGGCCAACAGAGAGAAGATGACTCAGGTGAGGCTCGGCCGACGCCCGTGCTCCTCCCGTCCTTTCCCCAGTCATTTTCTGCCCGGCTTGATTTCTGCCCTTC
+
AAAAAFFFFFFFGGGGGGGGGGC0A00F3AFF3222D1FAG1BAD0/AAEH0AFGH0EBA0AF2AFG1CH2B1F2FDG///E//>1@0?B0021/>>BF2B1G11F0B11B//B///?<@FFGHFHHGHH???/CCGGGGCEHFHFGGG?G.EHH.:C/C:CC.CFGFBFFFF0F/;FG?AA.9@?AB;-@@-@@;>B?-FF/BBAA9ABA;BFFFF;A99/;B/FFFFEB?;->--@;B/9//;/;A;F-
@M05620:45:000000000-G6HP7:1:1101:14120:8761 1:N:0:132
ATCTCTATCTCTAAAAACCTGTTTAGATTTGGAGATAGACCTTCAGGTTTTTCATCATTTTCTGCATGAATTATACATTGACCACGTTCCAGCGTGGTCAGTTTGCAGCATTCTGTTATTTTGTTTGACAGAGTGTCTTGTTGAGAACATATGTAGGACATGATTTTTTCCTGCAACAGGGAAAATAAAGTATAAGTTTTAAAGATTTATTCTTTAATAAAGGATCTCAAAGCCAGCTTTAGAAAAAGGAA
+
DDDCDFFFFFFFGGGGGGGGGGHHBGGHHHHHGHHHHHHHHHHHHHHHHHGGHHHHHHHHHHIHHIHHHHHHHHHHHHHHHHHHHGHHHHGHHGGGGHHHHHHHHHHHHHHHHHHHHHHHHHHHHHHHHGHHHHHHHHHHHHHHHHGHHHHHHHHHHHHHHHHHHHHHGHHHHHGHHHHHGGHHHHHHHHGHHHFGGHHHHHHHHHHHHHHHHHHHFGGHGGDGHHHHHHHHHHHHGHHHHHHGHHHGCGH
@M05620:45:000000000-G6HP7:1:1101:24792:8761 1:N:0:132
CATCCTGACCCTGAAGTACCCCGGCTTGATTTCTGACATTAGATCGGAAGAGCACACGTCTGAACTCCAGTCACTCTCGCGCATCTCGTATGCCGTCTTCTGCTTGAAAAAAAAAAAAAAAACAGAAACTAAAAAAAAGCTACACTATGCAACACACTTACATAATTAAAACACCGCCTATCCCAAACAATTAACTCATAACAACAGCCCTTCAAAAATAAGTAAGCAACCATCCCTAATCCAAACGTATC
+
DCCCDFFFFFFFGGGGGGGGGGGGGGGGHHHHHHHHHHHHHHHHHHGGGGHHHGHHHGHHHGHHHHHHHGHHHHHHHHGGGGGGGHHGFGHHHHGGGHGHHHHHHHGGGHHGGGGF</><<-../<<0/0000<0---..00<0/0:000000..../0:0<0<0:000000...---.<00/00/...900000000000000.9/...///<000..00000:0<0/...<0..00/0000:0....0.
@M05620:45:000000000-G6HP7:1:1101:25272:8769 1:N:0:132
CATCCTGACCCTGAAGTACCCCGGCTTGATTTCTGACATTAGATCGGAAGAGCACACGTCTGAACTCCAGTCACTCTCGCGCATCTCGTATGCCGTCTTCTGCTTGAAAAAAAAAAAAAAAAAAAAAAAAACAAAATCAAATCTAGAGTGAAGGGCTTAGTGATCAGATCGCATATACATAAGGAAATAAGATATATAATGGGGACATTAGAGAAAACTATCGATGAGTTCATCACACCAAATAAGCTGAA
+
DDDDDFFFFFFFGGGGGGGGGGGGGGGGHHHHHHHHHHHHHHHHHHGGGGHHHHHHHGHHHGHHHHHHHHHHHHHHHHGGGGGGGHHHFGHHHHGGGHGHHHHHHHHHHHHGGGGGA</-<-<-<:-----...<C0000<000000000<:00....0:0000000<0:.....0000000000</000:00:0<000000...-.<:0000000//0000...0000000000000....00<000000
@M05620:45:000000000-G6HP7:1:1101:26264:8772 1:N:0:132
ATCTCTATCTCCTAAAAACCTGTTTAGATTTGGAGATAGACCTTCAGGTTTTTCATCATTTTCTGCATGAATTATACATTGACCACGTTCCAGCGTGGTCAGTTTGCAGCATTCTGTTATTTTGTTTGACAGAGTGTCTTGTTGAGAACATATGTAGGACATGATTTTTTCCTGCAACAGGGAAAATAAAGTATAAGTTTTAAAGATTTATTCTTTAATAAAGGATCTCAAAGCCAGCTTTAGAAAAAGGA
+
CCCCCFFFFFFFGGGGGGGGGGHHHHHHHHHHHHHHHHHHHHHHHHHHHHHGGHHHHHIHHIIIIHHHHHHHHHHHHHHHHHHHHHGHHHHHHHGGGGHHHHGHHHHGHHHHHHHHHHHHHHHHHHHHHHHHHHHHHHHHHHHHHHHHHHHHHHHHHHHHHHHHHHHHHGHHHHHHHHHHHGGHHHHHGHHGGHHHHGHHHHHHHHHHHHHHHHHHHHHHHHHHHHHHHGHHHHHHHGHHHHHHHGHHGGH
@M05620:45:000000000-G6HP7:1:1101:11833:8781 1:N:0:132
ATCTCTATCTCCTAAAAACCTGTTTAGATTTGGAGATAGACCTTCAGGTTTTTCATCATTTTCTGCATGAATTATACATTGACCACGTTCCAGCGTGGTCAGTTTGCAGCATTCTGTTATTTTGTTTGACAGAGTGTCTTGTTGAGAACATATGTAGGACATGATTTTTTCCTGCAACAGGGAAAATAAAGTATAAGTTTTAAAGATTTATTCTTTAATAAAGGATCTCAAAGCCAGCTTTAGAAAAAGGA
+
BBBBBFFFFFFFGGGGGGGGGGHHHHHHHHHHHHHHHHHHHHHHHHHHHHHGGHHHHHHHHHHHHHHHHGHHHGHGHHHHHHHHHHGHHHHHHHGFGGHHHHHHHHHHHHHHHHHHHHHHHHHHHHHHHHHHHHHHHHHHHHHHHHHHHHHHHHHHHHHHHHHHHHHHHGHHHHHHHHHHHGGHHHHHHHHGHFHHHGHHHGHHHGHHGHHHHHHHGHHHHHFHHGHGGHHHHHHHHGHHHHHGHHGHGGG
@M05620:45:000000000-G6HP7:1:1101:11815:8784 1:N:0:132
ATCTCTATCTCCTAAAAACCTGTTTAGATTTGGAGATAGACCTTCAGGTTTTTCATCATTTTCTGCATGAATTATACATTGACCACGTTCCAGCGTGGTCAGTTTGCAGCATTCTGTTATTTTGTTTGACAGAGTGTCTTGTTGAGAACATATGTAGGACATGATTTTTTCCTGCAACAGGGAAAATAAAGTATAAGTTTTAAAGATTTATTCTTTAATAAAGGATCTCAAAGCCAGCTTTAGAAAAAGGA
+
CCCCCFFFFFFFGGGGGGGGGGHHHHHHHHHHHHHHHHHHHHHHHHHHHHHGGHHHHIHHHHIHIHHHHHHHHHHHHHHHHHHHHHGHHHHHHHGGGGHHHHHHHHHHHHHHHHHHHHHHHHHHHHHHHHHHHHHHHHHHHHHHHHHHHHHHHHHHHHHHHHHHHHHHHGHHHHHHHHHHHGGHHHHHHHHHHHHHHHHHHHHHHHHHHHHHHHHHHHHHHHFHHHHHHHHHHHHHHGHHHHHGHHHHGGH
@M05620:45:000000000-G6HP7:1:1101:26507:8784 1:N:0:132
ATCTCTATCTCCTAAAAACCTGTTTAGATTTGGAGATAGACCTTCAGGTTTTTCATCATTTTCTGCATGAATTATACATTGACCACGTTCCAGCGTGGTCAGTTTGCAGCATTCTGTTATTTTGTTTGACAGAGTGTCTTGTTGAGAACATATGTAGGACATGATTTTTTCCTGCAACAGGGAAAATAAAGTATAAGTTTTAAAGATTTATTCTTTAATAAAGGATCTCAAAGCCAGCTTTAGAAAAAGGA
+
CCCCCFFFFFFFGGGGGGGGGGHHHHHHHHHHHFHHHHHHHHHHHHHHHHHGGHHHHHHHHHIHHHHHHGHHHHHHHHHHHHGHHHGHHHHHHHGGGGHHFHHHHHHHHHHHHHHHHHGHHHHHHHHHHHHHHHHHHHHHHHHHHFFHHHHHHHHHGHFHHHHHHHHHHGHHHHHHHHHHGGGHHGGHHHHHHHHHHHHHHHHHHHHHHHHHHHHHHHHHHHHHHHHHHHGHHHHHHGHHHHGFGGFHGGG
@M05620:45:000000000-G6HP7:1:1101:26479:8787 1:N:0:132
ATCTCTATCTCCTAAAAACCTGTTTAGATTTGGAGATAGACCTTCAGGTTTTTCATCATTTTCTGCATGAATTATACATTGACCACGTTCCAGCGTGGTCAGTTTGCAGCATTCTGTTATTTTGTTTGACAGAGTGTCTTGTTGAGAACATATGTAGGACATGATTTTTTCCTGCAACAGGGAAAATAAAGTATAAGTTTTAAAGATTTATTCTTTAATAAAGGATCTCAAAGCCAGCTTTAGAAAAAGGA
+
BBBBBFFFFFFFGGGGGFGGGGHHHHGHHHHGHGHHHHHHHHHHHHFHHHHGGHHHHHHHHHHHFHHHHHHHHHHHHHHHHHHHGHGHHHHHHGGGGGHHHGHHHHHHHHHHHHHHHHHHHHHHHHHHHHHHHGHHHHHHHHHHHHHHHGHHGGHHGHHHHHHHHHHHHGHHHGHHGHGHEEFHHHHHHFHHHHHFHGHHHHHHHHHHHHHHHHHHHHHHGHFHFHHHHHHHGFHHHGHHHHHHHHGHG?:
@M05620:45:000000000-G6HP7:1:1101:11782:8838 1:N:0:132
ATCTCTATCTCCTAAAAACCTGTTTAGATTTGGAGATAGACCTTCAGGTTTTTCATCATTTTCTGCATGAATTATACATTGACCACGTTCCAGCGTGGTCAGTTTGCAGCATTCTGTTATTTTGTTTGACAGAGTGTCTTGTTGAGAACATATGTAGGACATGATTTTTTCCTGCAACAGGGAAAATAAAGTATAAGTTTTAAAGATTTATTCTTTAATAAAGGATCTCAAAGCCAGCTTTAGAAAAAGGA
+
CCCCCFFFFFFFGGGGGGGGGGHHHHHHHHHHHHHHHHHHHHHHHHHHHHHGGHHHHHHHHIHHHHHHHHHHHHHHHHHHHHHHHHGHHHHHHHGGGGHHHHHHHHHHHHHHHHHHHHHHHHHHHHHHHHHHHHHHHHHHHHHHHHHHHHHHHHHHHHHHHHHHHHHHHGHHHHHHHGHHHGGHHHHHHHHHHHHHHHHHHHHHHHHHHHHHHHHHHHHHHHGHGHFHHGHHHGHHHGHHHHHHHHHHGGH
@M05620:45:000000000-G6HP7:1:1101:18329:8840 1:N:0:132
ATCTCTATCTCCTAAAAACCTGTTTAGATTTGGAGATAGACCTTCAGGTTTTTCATCATTTTCTGCATGAATTATACATTGACCACGTTCCAGCGTGGTCAGTTTGCAGCATTCTGTTATTTTGTTTGACAGAGTGTCTTGTTGAGAACATATGTAGGACATGATTTTTTCCTGCAACAGGGAAAATAAAGTATAAGTTTTAAAGATTTATTCTTTAATAAAGGATCTCAAAGCCAGCTTTAGAAAAAGGA
+
DDCCDFFFFFFFGGGGGGGGGGHHHHHHHHHHHHHHHHHHHHHHHHHHHHHGGHHHHIHHHHHIIHHHHHHHHHHGHHHHHHHHGHGHHHHHHHGGGGHHHHHHHHHHHHHHHHHHHHHHHHHHHHHHHHHHHHGHHHHHHHHHHHHHHHHHHHHHHHHHHHHHHHHHHGHHHHHHHHHHHGGHHHHHHHHHHHHHHHHHHHGHHHHHHHHHHHHHHHHHHHHHHHHHHHHHHHHHHGHHHHHHHHHHGGH
@M05620:45:000000000-G6HP7:1:1101:18329:8858 1:N:0:132
ATCTCTATCTCCTAAAAACCTGTTTAGATTTGGAGATAGACCTTCAGGTTTTTCATCATTTTCTGCATGAATTATACATTGACCACGTTCCAGCGTGGTCAGTTTGCAGCATTCTGTTATTTTGTTTGACAGAGTGTCTTGTTGAGAACATATGTAGGACATGATTTTTTCCTGCAACAGGGAAAATAAAGTATAAGTTTTAAAGATTTATTCTTTAATAAAGGATCTCAAAGCCAGCTTTAGAAAAAGGA
+
AABAAFFFFFFFGGGGGFGEGGGEDFFFAFEDE4BEGHHCHCHHHGHFGHHGGHHHHHHFFFEFFGHFFHGHGHFHGFHFEBGFHEFHHHHHHGG>FGHHHHHHFHGHHHFFGHDFFFHHFHFHHHHHHGFHFGHHHHHHFHFHFHEHFGGHHGDGHGHFHHHGDGHHHGHHHHFGGFHHGE/GFGGFHEHHHHGHG>FDGHHFHGHHGFHHHHHHGHHHFDDGHHHHHFGFDGH/CGGHGHCC0GHHGGC
@M05620:45:000000000-G6HP7:1:1101:6432:8878 1:N:0:132
ATCTCTATCTCCTAAAAACCTGTTTAGATTTGGAGATAGACCTTCAGGTTTTTCATCATTTTCTGCATGAATTATACATTGACCACGTTCCAGCGTGGTCAGTTTGCAGCATTCTGTTATTTTGTTTGACAGAGTGTCTTGTTGAGAACATATGTAGGACATGATTTTTTCCTGCAACAGGGAAAATAAAGTATAAGTTTTAAAGATTTATTCTTTAATAAAGGATCTCAAAGCCAGCTTTAGAAAAAGGA
+
CCCBCFFFFFFFGGGGGGGGGGHHHHHHHHHHHGHHHHHHHHHHHHHHHHHGGHHHHHHIHHHIIHHHHGHHHHHHHHHHHGGHHHGHHHHHHHGGGGGHHHHHHHHHHHHHHHHHHHHHHHHHHHHHGHHHHHGHHHHHHHHHHHHHHGHHHHHHHHHHGHHHHHHHHGHHHHHGHHHHHGGHHHHHGHHHHHHHHGHHHHGHHHHHHHHHHHHHHHHHHHGHHHHHHFGHHHHHHGFHHHHHHGHGGGH
@M05620:45:000000000-G6HP7:1:1101:25561:8882 1:N:0:132
ATCTCTATCTCCTAAAAACCTGTTTAGATTTGGAGATAGACCTTCAGGTTTTTCATCATTTTCTGCATGAATTATACATTGACCACGTTCCAGCGTGGTCAGTTTGCAGCATTCTGTTATTTTGTTTGACAGAGTGTCTTGTTGAGAACATATGTAGGACATGATTTTTTCCTGCAACAGGGAAAATAAAGTATAAGTTTTAAAGATTTATTCTTTAATAAAGGATCTCAAAGCCAGCTTTAGAAAAAGGA
+
CCCBCFFFFFFFGGGGGGGGGGHHHHHHHHHHHHHHHHHHHHHHHHHHHHHGGHHHHHHHHHHHHHHHHHHHHHHHHHHHHHHHHHGHHHHHHHGGGGHHHHHHHHHHHHHHHHHHHHHHHHHHHHHHHHHHHHFHHHHHHHHHHHHHHHHHHHHHHHHHHHHHHHHHHGHHHHHHHHHHHGGHHHHHHHHHHHHHHGHHHHHHHHHHHHHHHHHHHHHHHHHHHHHHHHHGHHHHHGHHHHHHHHHHGGG
@M05620:45:000000000-G6HP7:1:1101:6408:8884 1:N:0:132
ATCTCTATCTCCTAAAAACCTGTTTAGATTTGGAGATAGACCTTCAGGTTTTTCATCATTTTCTGCATGAATTATACATTGACCACGTTCCAGCGTGGTCAGTTTGCAGCATTCTGTTATTTTGTTTGACAGAGTGTCTTGTTGAGAACATATGTAGGACATGATTTTTTCCTGCAACAGGGAAAATAAAGTATAAGTTTTAAAGATTTATTCTTTAATAAAGGATCTCAAAGCCAGCTTTAGAAAAAGGA
+
CBBBCFFFFFFFGGGGGGGGGGHHHFHHHHHHHFGHHHHCHHHHHHHHHHHGGHHHHHHHHHHHHHHHHHFHHHHHHHHHHHHHHHGHHHHHHHGGGGHHHHHHHHHHHHHHHHHHHHHHHHHHHHHHFHHHFHHHHHHHHHHHFGHFHHHHHHHHHGFHHGF2FHHHHGHHHHGH2FGCHGGHHHGH1FGHGHGHGHHHHHH1>1>GHFGHHHHHFFH0DGHGFHFHHGHGHFHHGGHHHHFHGGGHDG:
@M05620:45:000000000-G6HP7:1:1101:6424:8893 1:N:0:132
ATCTCTATCTCCTAAAAACCTGTTTAGATTTGGAGATAGACCTTCAGGTTTTTCATCATTTTCTGCATGAATTATACATTGACCACGTTCCAGCGTGGTCAGTTTGCAGCATTCTGTTATTTTGTTTGACAGAGTGTCTTGTTGAGAACATATGTAGGACATGATTTTTTCCTGCAACAGGGAAAATAAAGTATAAGTTTTAAAGATTTATTCTTTAATAAAGGATCTCAAAGCCAGCTTTAGAAAAAGGA
+
DDDCDFFFFFFFGGGGGGGGGGHHHHHHHHHHHHHHHHHHHHHHHHHHHHHGGHHHHIHHHHIHHHHHHHHHHHHHHHHHHHHHHHGHHHHHHHGGGGHHHHHHHHHHHHHHHHHHHHHHHHHHHHHHHHHHHHGHHHHHHHHHHHHHHHHHHHHHHHHHHHHHHHHHHGHHHHHHHHHHHGGHHHHHGHHHHHHHHHHHHHHHHHHHHHHHHHHHHHHHHHHHHHHHHGHHHHHHHGHHHHHGHGHHGGH
@M05620:45:000000000-G6HP7:1:1101:24806:8908 1:N:0:132
CATCCTGACCCTGAAGTACCCCGGCTTGATTTCTGACATTAGATCGGAAGAGCACACGTCTGAACTCCAGTCACTCTCGCGCATCTCGTATGCCGTCTTCTGCTTGAAAAAAAAAAAACAAAAACAATCTCTCTTTCTTTTTTTCCTCTCCCATACACCTTACCCCATCATTTTTTCCCTCATCCCTTCCTACACCTTCCTTCCTTTCTCGCCTCCTCTCCTCTTCTCCCCCACTCTCTCACCTCCTCCCC
+
CBBCCFFFFFFFGGGGGGGGGGGGGGGGHHHHHHHHHHHHGHGHHHGGGGHHHHHHHGHHHGHHHHHHHHGHHGHHHHGGGGGGGGHHGGHGHHGEFHGHHHHHHHHHHHGGGGGD<>///00.<>.11111<1=1=<1<00--<00:0;///0//00:/0<0//..//000000-;0;0/.0099;9;/0000://9:;090/0;00;:.9-..;//09/;9000090/9.-;990;0000.0..///.;
@M05620:45:000000000-G6HP7:1:1101:10203:8934 1:N:0:132
ATCTCTATCTCCTAAAAACCTGTTTAGATTTGGAGATAGACCTTCAGGTTTTTCATCATTTTCTGCATGAATTATACATTGACCACGTTCCAGCGTGGTCAGTTTGCAGCATTCTGTTATTTTGTTTGACAGAGTGTCTTGTTGAGAACATATGTAGGACATGATTTTTTCCTGCAACAGGGAAAATAAAGTATAAGTTTTAAAGATTTATTCTTTAATAAAGGATCTCAAAGCCAGCTTTAGAAAAAGGA
+
CCCCCFFFFFFFGGGGGGGGGGHHHHHHHHHHHGHHHHHHHHHHHHHHHHHGGHHHHHHIHHIIGHHHHHHHHHHHHHHHHHHHHHGHHHHHHHGGGGHHHHHHHHHHHHHHHHHHHHHHHHHHHHHHGHHHHHHHHHHHHHHHHHHHHHHHHHHHHHHHHHHHHHHHHGHHHHHHHGHHHGGHGHHHGHHHHGHHHGHHHHHHHHHHHHHHHHHHHHHHFHDHHHHHHHHGHHHHHGHHHHHHHHHGGGH
@M05620:45:000000000-G6HP7:1:1101:10176:8948 1:N:0:132
ATCTCTATCTCCTAAAAACCTGTTTAGATTTGGAGATAGACCTTCAGGTTTTTCATCATTTTCTGCATGAATTATACATTGACCACGTTCCAGCGTGGTCAGTTTGCAGCATTCTGTTATTTTGTTTGACAGAGTGTCTTGTTGAGAACATATGTAGGACATGATTTTTTCCTGCAACAGGGAAAATAAAGTATAAGTTTTTAAGATTTATTCTTTAATAAAGGATCTCAAAGCCAGCTTTAGAAAAAGGA
+
BBBBBFFFFFFFGGGGGGGGGGHHHDFEGHHHHHHCGFHGHHHHHGHEHHHGGHBGHFGHHHHHHHGGGFDHHHHHHHHHHHHHBHGHHHHHHHGGGGHHHHHHHHHHHHGHHHHHHHHHHHHHHHHGFGHHFHHHHHHHHHHH4FGGGCHHHHHGHGFHBFCFHHHHHGHHHHH2@FAGEFFG/0???FGHHHGEDGGHH..>GDFGHGGHHHHHDDG<GG<GBDHHHHHHFHHHHGHHHHGGBGHH.AC
@M05620:45:000000000-G6HP7:1:1101:10193:8954 1:N:0:132
ATCTCTATCTCCTAAAAACCTGTTTAGATTTGGAGATAGACCTTCAGGTTTTTCATCATTTTCTGCATGAATTATACATTGACCACGTTCCAGCGTGGTCAGTTTGCAGCATTCTGTTATTTTGTTTGACAGAGTGTCTTGTTGAGAACATATGTAGGACATGATTTTTTCCTGCAACAGGGAAAATAAAGTATAAGTTTTAAAGATTTATTCTTTAATAAAGGATCTCAAAGCCAGCTTTAGAAAAAGGA
+
DEDCDFFFFFFFGGGGGGGGGGHHHHHHHHHHHHHHHHHHHHHHHHHHHHHGGHHHHIIHHIHHIHHHHHHHHHHHHHHHHHHHHHGHHHHHHHGGGGHHHHHHHHHHHHHHHHHHHHHHHHHHHHHHHHHHHHHHHHHHHHHHHHHHHHHHHHHHHHHHHHHHHHHHHGHHHHHHHHHHHGGHHHHHHHHHHHHHHHHHHHHHHHHHHHHHHHHHHHHHHHHHHHGHHGHHHHHHHGHHHHHHHHHHGGH
@M05620:45:000000000-G6HP7:1:1101:18336:9071 1:N:0:132
AGATTACTGCAACAGTTCCCCCTGGACCTGGAAAAGTTTCTTGCCTGGCTTACAGAAGCTGAAACAACTGCCAATGTCCTACAGGATGCTACCCGTAAGGAAAGGCTCCTAGAAGACTCCAAGGGAGTAAAAGAGCTGATGAAACAATGGCAAGTAAGTCAGGCATTTCCGCTTTAGCACTCTTGTGGATCCAATTGAACAATTCTCAGCATTTGTACTTGTAACTGACAAGCCAGGGACAAAACAAAGAT
+
BBBBBFFFDFDFGGFGGGGGGGGGHGHHHHHHFHHHHHHHHHHHHHHHHHHHHHHHHHHHHGHHHHHHHHHHHHHHHHHHHHHHHGHHHHGHHHGGGGHHHHHHFHHHGHHHHHHHHHHHHHGFEHGGFFHHHGHHHHGHH?GHHHGHHHHHHGHHHHHHHHHHHHHHHHGGGGGHHHHHHHHHHGHGHHHHGGHHHGHHHHHHHHHHHHHHHHHHHHHHHHHHHHHHHGGHHGGGGGGGGGGFGGGGFGF
@M05620:45:000000000-G6HP7:1:1101:9564:9095 1:N:0:132
AAACCAAGCAGACACTCACCGCACGACGCTCTTCCGATCTAAACCAGAAGACATGAGGTCAGCTAGATCGGAAGAGCACACGTCTGAACTCCAGTCACTCTCGCGCATCTCGTATGCCGTCTTCTGCTTGAAAAAAAAATGTTGAGAACATATGTAGGACATGATTTTTTCCTGCAACAGGGAAAATAAAGTATAAGTTTTAAAGATTTATTCTTTAATAAAGGATCTCAAAGCCATCTTTAGAAAAATGA
+
A?AAAAAFBFCFFEBAFFGGEAA2AEE22EEHHFDE?EEEGF5BGHHEBG33BA33A?G23FHHFBGHGEE?1>1?FHCBG@1F113434FFCCBBDBGHBCA///</<1B?FAGH21/E/GG2F11111?1G10/-<-.00==DGEGHHHHHHHHHHHHHHHGFHHH0CGGGGGGGGGGGGGGGGGGGFFFEFGFGGFFGGGGGGGFFBFFFFFFFFEFF/B/BFFFFFFFFFFB/;FFFF/;BBBF.9B
@M05620:45:000000000-G6HP7:1:1101:25614:9109 1:N:0:132
AGATTACTGCAACAGTTCCCCCTGGACCTGGAAAAGTTTCTTGCCTGGCTTACAGAAGCTGAAACAACTGCCAATGTCCTACAGGATGCTACCCGTAAGGAAAGGCTCCTAGAAGACTCCAAGGGAGTAAAAGAGCTGATGAAACAATGGCAAGTAAGTCAGGCATTTCCGCTTTAGCACTCTTGTGGATCCAATTGAACAATTCTCAGCATTTGTACTTGTAACTGTCAAGCCAGGGACAAAACAAAGAT
+
BBBBCFFFFFFFGGGGGGGGGGGGHHHHHHHHHHHHGHHHHHHHHHHHHHHHHHHHHHHHHHHHHHHHHHHHHHHHHHHHHHHHHHHHHHHHHHGGGGHHHHHHHHHHGHHHHHHHHHHHHHHGGHGFHGHHHGHHHHHHHHHHHHHHHHHHHGHHHHHHHHFHHHHHHHGGGGGHHHHHHHHHHGHGHHHHGHHHHFHFFGGHHHHHHHHHHFHH0CHHHHHHHHH0CFGCHGGGEGGGGGGGGGAAFFG
@M05620:45:000000000-G6HP7:1:1101:25603:9124 1:N:0:132
AGATTACTGCAACAGTTCCCCCTGGACCTGGAAAAGTTTCTTGCCTGGCTTACAGAAGCTGAAACAACTGCCAATGTCCTACAGGATGCTACCCGTAAGGAAAGGCTCCTAGAAGACTCCAAGGGAGTAAAAGAGCTGATGAAACAATGGCAAGTAAGTCAGGCATTTCCGCTTTAGCACTCTTGTGGATCCAATTGAACAATTCTCAGCATTTGTACTTGTAACTGACAAGCCAGGGACAAAACAAAGAT
+
CCCCDFFFFFFFGGGGGGGGGGGGHHHHHHHHHHHHHHHHHHHHHHHHHHHHHHHHHHHHHHHHHHHHHHHHHHHHHHHHHHHHHHHHHHHHHHGGGGHHHHHHHHHHGHHHHHHHHHHHHHHGGHGGHHHHHGHHHHHHHHHHHHHHHHHHHGHHHHHHHHHHHHHHHHGGGGGHGHHHHHHHHHHGHHHHHHHHHHFGHHHHHHHHHHHHHGHHHFHHHHHHHHHFHHHHGGGGGGGGGGGGGGGGGGF
@M05620:45:000000000-G6HP7:1:1101:25625:9125 1:N:0:132
AGATTACTGCAACAGTTCCCCCTGGACCTGGAAAAGTTTCTTGCCTGGCTTACAGAAGCTGAAACAACTGCCAATGTCCTACAGGATGCTACCCGTAAGGAAAGGCTCCTAGAAGACTCCAAGGGAGTAAAAGAGCTGATGAAACAATGGCAAGTAAGTCAGGCATTTCCGCTTTAGCACTCTTGTGGATCCAATTGAACAATTCTCAGCATTTGTACTTGTAACTGACAAGCCAGGGACAAAACAAAGAT
+
BBBBBFFFFFFFGGGGGGGGGGGGHHHHGHHBGHGHFHHHHGHHHHHHGHHHHFHHHHHGHHHHHHHHHHHHHHHHHHHHEHHGHHHHHHHHHHGGGGHHHHHHGHHHGHHHHFHGHHHHHHHGGHGGHFHHHFHHHHFHHHHHHHHHHHHHHGHHHHHHGHGHHHHHHHGGGGGGGHHGHHHHHFHGHHHHHFHGHDGFHGHHHHHHHHHHHHHHFGHHHHGHHHHHGHHHHEGGGGFGGGGGGGEFBFF
@M05620:45:000000000-G6HP7:1:1101:16444:9136 1:N:0:132
ATCTCTATCTCCTAAAAAGGAAGAAAGGGGAGGAAGATCGGAAGAGCACACGTCTGAACTCCAGTCACTCTCGCGCATCTCGTATGCCGTCTTCTGCTTGAAAAAAAAAAAAAAAAAAAACAAGAAAAAACATTCATACGACGCTAACAAAGACAAAAAGTGATCGAAAAAGACGGTTGAAAGGTGAATACGTGCAAATACAACCTAACTAAGCAGAAAAACAAGACGACGAATTCGTGATGCGGCAATAA
+
CDDCDFFFFFFFGGGGGGGGGGHHHHHHGGGGGGHHGHHHGGGGHHHGHFHGHHHGHGHHHHGHHHHHHHHHGGGGGGGHHHFGGHHHGEGHGHHHHHHHGHHGHGGGFC><>>->-<--<../<<//.-..0000000..<--.../<0./:/<//...00:00../.<.../....-/000.000:000.:/<.00000000</<0/0000/:///0/..<.///.-----..0./.:/00-----000
@M05620:45:000000000-G6HP7:1:1101:23606:9137 1:N:0:132
CATCCTGACCCTGAAGTACCCCGGCTTGATTTCTGACATTAGATCGGAAGAGCACACGTCTGAACTCCAGTCACTCTCGCGCATCTCGTATGCCGTCTTCTGCTTGAAAAAAAAAAAAATATTTTTTTCCATAGTTTCTTTTTTCTCACCTATTTATTACCTTCTTTATTCCTACCCCATTTCACCTCCATTCTCATTTTTCCCTCTTTATTCTTTCATCCCTTCTCTCCAATCCATCTTTATACACATTC
+
BBABBFFFFFFFGGGGGGGGGGGGGGGGHHHHHGHHHHHGGFFHHHGGGGGHHHHGHGHHHGHFHFHGHFGHFHHHHHGGGGGGGFHHGGHHHHGGGHGHGHGHHHHHGHH@BB@<///01==111-<<D00=0<===<0==0-::00<.:/:0:000;;0:0/0;C000;CB0;9.;9/09;0;09..;090;00;;B0CFFB/BBB//B/BBFF/BF//.9B.9;/;////;.//;;B//;////////
@M05620:45:000000000-G6HP7:1:1101:23115:9214 1:N:0:132
CATCCTGACCCTGAAGTACCCCGGCTTGATTTCTGACATTAGATCGGAAGAGCACACGTCTGAACTCCAGTCACTCTCGCGCATCTCGTATGCCGTCTTCTGCTTGAAAAAAAAAAAACAAAATGATAACCAATATTCTTTACTCTCCCCAGTGACTTCCCTCATGCTGACCATTACCCACTGCCCGCCTTAAACAACTGTCCCACATACACCTTTCCGACCATAGTGCTAATTCATCGGGCTACACCATA
+
DCCDDFFFFFFFGGGGGGGGGGGGGGGGHHHHHHHHHHHHHHHHHHGGGGHHHHHHHGHHHGHHHHHHHHHHHHHHHHGGGGGGGHHHGGHHHHGGGHGHHHHHHHHHGHHECCDB></?/00111111>11.111=11<1000<00</./.<00000<:/0/.000000/:00000=:0..00:;.-;..00000..0/0:000..:0000//0000..--900000000000;0000.---./0//.00
@M05620:45:000000000-G6HP7:1:1101:27412:9230 1:N:0:132
ATCTCTATCTCCTAAAAACCTGTTTAGATTTGGAGATAGACCTTCAGGTTTTTCATCATTTTCTGCATGAATTATACATTGACCACGTTCCAGCGTGGTCAGTTTGCAGCATTCTGTTATTTTGTTTGACAGAGTGTCTTGTTGAGAACATATGTAGGACATGATTTTTTCCTGCAACAGGGAAAATAAAGTATAAGTTTTAAAGATTTATTCTTTAATAAAGGATCTCAAAGCCAGCTTTAGAAAAAGGA
+
DDDDDFFFFFFFGGGGGGGGGGHHHHHHHHHHHHHHHHHHHHHHHHHHHHHGGHHHHHHHHIHIHHHHHHHHHHHHHHHHHHHHHHGHHHHHHHGGGGHHHHHHHHHHHHHHHHHHHHHHHHHHHHHHHHHHHHHHHHHHHHHHHHHHHHHHHHHHHHHHHHHHHHHHHGHHHHHHHHHHHGGHHHHHHHHHHHHHHHHHHHHHHHHHHHHHHHHHHHHHHHHHHHHHHGHHHHHHHGHHHHHFGHHHGGH
@M05620:45:000000000-G6HP7:1:1101:27395:9242 1:N:0:132
ATCTCTATCTCCTAAAAACCTGTTTAGATTTGGAGATAGACCTTCAGGTTTTTCATCATTTTCTGCATGAATTATACATTGACCACGTTCCAGCGTGGTCAGTTTGCAGCATTCTGTTATTTTGTTTGACAGAGTGTCTTGTTGAGAACATATGTAGGACATGATTTTTTCCTGCAACAGGGAAAATAAAGTATAAGTTTTAAAGATTTATTCTTTAATAAAGGATCTCAAAGCCAGCTTTAGAAAAAGGA
+
AAAABFFFFFFFGGGGGGGGGGFHHHHHHHHHHGHHHHHHHHHHHHHHHHHGGHHHHHHHHHHHHHHHHHHHHHHGHHHHHHHHHHGHHHHHHHGGGGHHHHHHHHHGHHHHHHHHHHHHHHHHHHHHFHHHGHGHHHHHHHHHHHGFGHHHHFHHHHHHHHGFHHHHHGHHHHHHHHGHHGGEGHHGGHH1FGFGHFGHHGHGHGHHHGHHHHHHHGHHGHHHGHFHHGHGHHHHHGHHHHHEGGFFGGF
@M05620:45:000000000-G6HP7:1:1101:27732:9259 1:N:0:132
ATCTCTATCTCCTAAAAACCTGTTTAGATTTGGAGATAGACCTTCAGGTTTTTCATCATTTTCTGCATGAATTATACATTGACCACGTTCCAGCGTGGTCAGTTTGCAGCATTCTGTTATTTTGTTTGACAGAGTGTCTTGTTGAGAACATATGTAGGACATGATTTTTTCCTGCAACAGGGAAAATAAAGTATAAGTTTTAAAGATTTATTCTTTAATAAAGGATCTCAAAGCCAGCTTTAGAAAAAGGA
+
CCCCCFFFFFFFGGGGGGGGGGHHHHHHHHHHHCHHHHHHHHHHHHHHHHHGGHHHHHHHHHHHIHHHHHHHHHHHHHHHHHHHHHGHHHHHHHGGGGHHHHHHHHHHHHHHHHHHHHHHHHHHHHHHHHGHHHHHHHHHHHHHHHHHHHHHHHHHHHHHHHHHHHHHHGHHHHHHHHHHHGGHHHHHHHHHHHHHHGHHHHHHHHHHHHHHHHHHHHHHHHHHHHHHHHHHHHHHHGHHHHHFGFHHGGH
@M05620:45:000000000-G6HP7:1:1101:27636:9259 1:N:0:132
ATCTCTATCTCCTAAAAACCTGTTTAGATTTGGAGATAGACCTTCAGGTTTTTCATCATTTTCTGCATGAATTATACATTGACCACGTTCCAGCGTGGTCAGTTTGCAGCATTCTGTTATTTTGTTTGACAGAGTGTCTTGTTGAGAACATATGTAGGACATGATTTTTTCCTGCAACAGGGAAAATAAAGTATAAGTTTTAAAGATTTATTCTTTAATAAAGGATCTCAAAGCCAGCTTTAGAAAAAGGA
+
AAABAFFFFFFFGGGGGGGGGGHHHHHHHHHHGGHHFHHHHHHHHHHHHHHGGHHHHHHHHHHHHHHHHHHGHHHHHHHHHHHHHHGHHHHHHHGEGGHHGHGHHHHHHHHHHHHHHHHHHHHHFHHHGGGHHHHHHHHHHHHHHHHHHHHHHHHHHHHHHHHHHHHHHGHHHHGHHHHHHGGGHHHHHGGFFHHHHHHHHHHHHGHHHHHHHHHGHBGHGEHF/<CG<DGBDF.CCAGHHFHFFHFADDG
@M05620:45:000000000-G6HP7:1:1101:25363:9264 1:N:0:132
ATCTCTATCTCCTAAAAACCTGTTTAGATTTGGAGATAGACCTCCAGGTTTTTCATCATTTTCTGCATGAATTATACATTGACCACGTTCCAGCGTGGTCAGTTTGCAGCATTCTGTTATTTTGTTTGACAGAGTGTCTTGTTGAGAACATATGTAGGACATGATTTTTTCCTGCAACAGGGAAAATAAAGTATAAGTTTTAAAGATTTATTCTTTAATAAAGGATCTCAAAGCCAGCTTTAGAAAAAGGA
+
CCCCCFFFFFFFGGGGGGGGGGHHHHHHHHHHHHHHHHHHHHHHHHHHHHHGGHHHHIHHIIHHHHHHHHHHHHHHHHHHHHHHHHGHHHHHHHGGGGHHHHHHHHHHHHHHHHHHHHHHHHHHHHHHHHHHHHHHHHHHHHHHHHHHHHHHHHHHHHHHHHHHHHHHHGHHHHHHHHHHHGGHHHHHHHHHHHHHHHHHHHHHHHHHHHHHHHHHHHHHHHHHHHHHHHHHHHHHHGHHHHHHHHHHGGG
@M05620:45:000000000-G6HP7:1:1101:25343:9268 1:N:0:132
ATCTCTATCTCCTAAAAACCTGTTTAGATTTGGAGATAGACCTCCAGGTTTTTCATCATTTTCTGCATGAATTATACATTGACCACGTTCCAGCGTGGTCAGTTTGCAGCATTCTGTTATTTTGTTTGACAGAGTGTCTTGTTGAGAACATATGTAGGACATGATTTTTTCCTGCAACAGGGAAAATAAAGTATAAGTTTTAAAGATTTATTCTTTAATAAAGGATCTCAAAGCCAGCTTTAGAAAAAGGA
+
BBCCCFFFFFFFGGFGGGGGGGHGHHHHHHHHHHHHHHHGHHHCGHHHHHHGGHHHHHHHHHHHHHHHHHHHHHHHHHHHHHHHHHGHHHHGHFGEGGGGGHHHHHHHHHHHHHHHHHHHHHHHFHHHHGHHHHHHHHHHHHHHHHHHHHHHHHHHHFHHHHHHHGHHHGHHHHHHFHHGGGGHHHHHHFHHHHHHGGHHHGHHHHHHHHHHHHHHHFHHFGDGHHGHHGHHHHHHHGHHHHEFH0FGDFF
@M05620:45:000000000-G6HP7:1:1101:27750:9270 1:N:0:132
ATCTCTATCTCCTAAAAACCTGTTTAGATTTGGAGATAGACCTTCAGGTTTTTCATCATTTTCTGCATGAATTATACATTGACCACGTTCCAGCGTGGTCAGTTTGCAGCATTCTGTTATTTTGTTTGACAGAGTGTCTTGTTGAGAACATATGTAGGACATGATTTTTTCCTGCAACAGGGAAAATAAAGTATAAGTTTTAAAGATTTATTCTTTAATAAAGGATCTCAAAGCCAGCTTTAGAAAAAGGA
+
CCCCCFFFFFFFGGGGGGGGGGHHHHHHHHHHHHHHHHHHHHGHHHHHHHHGGHHHHIIHHHHHHHHHHHHHHHHHHHHHHHHHHHGHHHHHHHGGGGHHHHHHHHHHHHHHHHHHHHHHHHHHHHHHHHFHHHHHHHHHHHHHHHHHHHHHHHHHHHHHHHHHHHHHHGHHHHEGFHHGHGGHHGFFGHHHHHHHH>GHHHHHGGHHHHHHHHHHGHHHHHHHHHHHDGHHGGHGGGHHHHF0<GHFDGG
@M05620:45:000000000-G6HP7:1:1101:27721:9273 1:N:0:132
ATCTCTATCTCCTAAAAACCTGTTTAGATTTGGAGATAGACCTTCAGGTTTTTCATCATTTTCTGCATGAATTATACATTGACCACGTTCCAGCGTGGTCAGTTTGCAGCATTCTGTTATTTTGTTTGACAGAGTGTCTTGTTGAGAACATATGTAGGACATGATTTTTTCCTGCAACAGGGAAAATAAAGTATAAGTTTTAAAGATTTATTCTTTAATAAAGGATCTCAAAGCCAGCTTTAGAAAAAGGA
+
CCBCCFFFFFFFGGGGGGGGGGGHHHHHHHHHHHHHHHHHHHHHHHHHHHHGGHHHHHIHHIIHHHHHHHHHHHHHHHHHHHHHHHGGHHHHHHGFGGHHHHHHHHHHHHHHHHHHHHHHHHHHHHHHHHHHHHFHHHHHHHHHHHHHHHHHHHHHHHHHHHHHHHHHHGHHHHHHHHHHHGGHHHHHGHHHHHHHHGHHHHGHHHHHHHHHHHHHHHHHHHHHHHHHHGHHHHHHHGHHHHHHHHHHGGH
@M05620:45:000000000-G6HP7:1:1101:8933:9286 1:N:0:132
AAACCAAGCAGACACTCACCGCACGACGCTCTTCCGATCTAAACCAAGCAGACATGAGGTCAGCTAGATCGGAAGAGCACACGTCTGAACTCCAGTCACTCTCGCGCATCTCGTATGCCGTCTTCTGCTTGAAAAAAAAAAAAATAAGCCAGACAGAATGATCCGATGAGGGGTGCTCAACTATTTGAGGACCTGAGGCACCTTTTTCTTAAATTTACCTTTTAGCAATCCCCATTCCTACACTAAAGATC
+
ABBBBBBFBFFFGGGGGGGGGGGGGGGGGFGHHHHGGGGHHHGHHHHHGFHHHHHHHGHGHHHHHHHHHHHGGGGHHHGHHHGHHHGGHHHHHHHHHGHHHHHGGGGGF@HHHEFGGHHGDGHGHHHHHHHEHEFC@CDG-;--.0;;:C/9.CBB//0;0;FG.;EDB09.99;A9///.;;/9B/B../...:9....;://:;://;://:/:B/9BBFF//;//;F.:..:BFF//;/;/;:;;/;B
@M05620:45:000000000-G6HP7:1:1101:17494:9290 1:N:0:132
ATCTCTATCTCCTAAAAACCTGTTTAGATTTGGAGATAGACCTTCAGGTTTTTCATCATTTTCTGCATGAATTATACATTGACCACGTTCCAGCGTGGTCAGTTTGCAGCATTCTGTTATTTTGTTTGACAGAGTGTCTTGTTGAGAACATATGTAGGACATGATTTTTTCCTGCAACAGGGAAAATAAAGTATAAGTTTTAAAGATTTATTCTTTAATAAAGGATCTCAAAGCCAGCTTTAGAAAAAGGA
+
DDDDDFFFFFFFGGGGGGGGGGHHHHHHHHHHHHHHHHHHHHHHHHHHHHHGGHHHHHIHHIHHHHHHHHHHHHHHHHHHHHHHHHGHHHHHHHGGGGHHHHHHHHHHHHHHHHHHHHHHHHHHHHHHHHHHHHHHHHHHHHHHHHHHHHHHHHHHHHHHHHHHHHHHHGHHHHHHHHHHHGGHHHHHGHHHHHHHHHHHHHHHHHHHHHHHHHHHHHHHHHHHGHHHHHHHHHHHHGHHHHHEGHHHGGH
@M05620:45:000000000-G6HP7:1:1101:18846:9303 1:N:0:132
CATCCTGACCCTGAAGTACCCCGGCTTGATTTCTGACATTAGATCGGAAGAGCACACGTCTGAACTCCAGTCACTCTCGCGCATCTCGTATGCCGTCTTCTGCTTGAAAAAAAAAAAACATAAAACACGTAGCTCGCTTCCCCCTTCTCCTCATCCTTTCACATGCCGCCTTTCTCCCCTTGCTCCAATTTAGTTACCGTTTCACTTGTCACCCGTACTCACCCCGCCCTCCCTCACTTCCTAACCCCACT
+
CCCCCFFFFFFFGGGGGFGGGGGEFGGGHHHHHHGHHHHHHHGHHHGGGGHHHHHGHGHHHGHHHHHHHHHHHGHHHHGGGGGGEFGHGGHHGHGEGHGHFHHHHGHHFGFECCGC/>//111111.0<<0<.1>.-...///.-./0000/0:000000;000000---::00000:././/009//0;;00;00/:..;:///////////:-9-..9//..--;---..;//../99/////......
@M05620:45:000000000-G6HP7:1:1101:3886:9332 1:N:0:132
ATCTCTATCTCCTAAAAACCTGTTTAGATTTGGAGATAGACCTTCAGGTTTTTCATCATTTTCTGCATGAATTATACATTGACCACGTTCCAGCGTGGTCAGTTTGCAGCATTCTGTTATTTTGTTTGACAGAGTGTCTTGTTGAGAACATATGTAGGACATGATTTTTTCCTGCAACAGGGAAAATAAAGTATAAGTTTTAAAGATTTATTCTTTAATAAAGGATCTCAAAGCCAGCTTTAGAAAAAGGA
+
AAA>A5FFFFFBGBBBBFEFFFB5GFFEGFHGH4BBBFGGFGFHCGHHFHHFGHFGFDGFFHAGG5DGE3FGGHHGFFHHHEFFFGEFGBGHGFEBEEGBDGHHHH@4F@BFGGFFGHBHFHHG?1FGFHBGCGFG?BBEFBFFBFCGB33GHGDGGGF?FGGGHFHHGCFBGGGC<@F@GEA<<0FG?B<@?1DBG>DFGFFHFFGFGHHH1FFGHEGDFFHHFHBG0DDGD/::C.CGHBC:B0C.AE/
@M05620:45:000000000-G6HP7:1:1101:3906:9339 1:N:0:132
ATCTCTATCTCCTAAAAACCTGTTTAGATTTGGAGATAGACCTTCAGGTTTTTCATCATTTTCTGCATGAATTATACATTGACCACGTTCCAGCGTGGTCAGTTTGCAGCATTCTGTTATTTTGTTTGACAGAGTGTCTTGTTGAGAACATATGTAGGACATGATTTTTTCCTGCAACAGGGAAAATAAAGTATAAGTTTTAAAGATTTATTCTTTAATAAAGGATCTCAAAGCCAGCTTTAGAAAAAGGA
+
CDCDDFFFFFFFGGGGGGGGGGHHHHHHHHHHHHHHHHHHHHHHHHHHHHHGGHHHHIHHHHHHIHHHHHHHHHHHHHHHHGHHHHGHHHHHHHGGGGHHHHHHHHHHHHHHHHHHHHHHHHHHHHHHHHHHHHGHHHHHHHHHHHHHHHHHHHHHHHHHHHHHHHHHHGHHHHHHHGHHHGGHHHHHHGHHGHHHHHHHHHHGHHHHHHHHHHHHHHHHHHHHHHGHHGHGHGHHHGHHHHHHHHHHGGH
@M05620:45:000000000-G6HP7:1:1101:27221:9356 1:N:0:132
ATCTCTATCTCCTAAAAACCTGTTTAGATTTGGAGATAGACCTTCAGGTTTTTCATCATTTTCTGCATGAATTATACATTGACCACGTTCCAGCGTGGTCAGTTTGCAGCATTCTGTTATTTTGTTTGACAGAGTGTCTTGTTGAGAACATATGTAGGACATGATTTTTTCCTGCAACAGGGAAAATAAAGTATAAGTTTTAAAGATTTATTCTTTAATAAAGGATCTCAAAGCCAGCTTTAGAAAAAGGA
+
DDDCDFFFFFFFGGGGGGGGGGHHHHHHHHHHHHHHHHHHHHHHHHHHHHHGGHHHHHHHHHHHIHHHHHHHHHHHHHHHHHHHHHGHHHHHHHGGGGHHHHHHHHHHHHHHHHHHHHHHHHHHHHHHHHHHHHHHHHHHHHHHHHHHHHHHHHHHHHHHHHHHHHHHHGHHHHHHHHHHHGGHHHHHHHHHHHHHHGHHHHHHHHHHHHHHHHHHHHHHHHHHHHHHHHHHHHHHHGHHHHHFHHHHGGG
@M05620:45:000000000-G6HP7:1:1101:3903:9358 1:N:0:132
ATCTCTATCTCCTAAAAACCTGTTTAGATTTGGAGATAGACCTTCAGGTTTTTCATCATTTTCTGCATGAATTATACATTGACCACGTTCCAGCGTGGTCAGTTTGCAGCATTCTGTTATTTTGTTTGACAGAGTGTCTTGTTGAGAACATATGTAGGACATGATTTTTTCCTGCAACAGGGAAAATACAGTATAAGTTTTAAAGATTTATTCTTTAATAAAGGATCTCAAAGCCAGCTTTAGAAAAAGGA
+
AAAAAFFFFFFFGF1G1FGGGCGHHHECHGH1D101BA1BGHHHHFDDGHHGGHHHHHHHHHHH2DGGF1DGHFHFH2FHDAGHBGEGFHHE1B>FE/FGHFGHHFHHHHHHHHH2GGFHHHHHHHHHHFHFFGHHHGHHHHHHHHGHHHEGHEHGHHHHFHEDHGHHHGHHHHH0<F0F///?FBFG1?1GHGHEBGGHHHHDGFGHHHHHHFHHHFHHDH00/<GHFGGFDGHFHGHHHFHBG0;G.CB
@M05620:45:000000000-G6HP7:1:1101:17602:9363 1:N:0:132
ATCTCTATCTCCTAAAAACCTGTTTAGATTTGGAGATAGACCTTCAGGTTTTTCATCATTTTCTGCATGAATTATACATTGACCACGTTCCAGCGTGGTCAGTTTGCAGCATTCTGTTATTTTGTTTGACAGAGTGTCTTGTTGAGAACATATGTAGGACATGATTTTTTCCTGCAACAGGGAAAATAAAGTATAAGTTTTAAAGATTTATTCTTTAATAAAGGATCTCAAAGCCAGCTTTAGAAAAAGGA
+
CDCDDFFFFFFFGGGGGGGGGGHHHHHHHHHHHHHHHHHHHHHHHHHHHHHGGHHHHHHHHHHHHHHHHHHHHHHHHHHHHHHHHHGHHHHHHHGGGGHHHHHHHHHHHHHHHHHHHHHHHHHHHHHHHGHHGHHHHHHHHHHHHHHHHHHHHHHHHHHHHHHHHHHHHGHHHHHHHHHHHGGHHHHHHHHHHHHHHHHHHHHHHHHHHHHHHHHHHHHHHHHGHHHHHHHHHGHHHGHHHHGHHHHGGGG
@M05620:45:000000000-G6HP7:1:1101:24835:9378 1:N:0:132
ATCTCTATCTCCTAAAAACCTGTTTAGATTTGGAGATAGACCTTCAGGTTTTTCATCATTTTCTGCATGAATTATACATTGACCACGTTCCAGCGTGGTCAGTTTGCAGCATTCTGTTATTTTGTTTGACAGAGTGTCTTGTTGAGAACATATGTAGGACATGATTTTTTCCTGCAACAGGGAAAATAAAGTATAAGTTTTAAAGATTTATTCTTTAATAAAGGATCTCAAAGCCAGCTTTAGAAAAAGGA
+
CCCCCFFFFFFFGGGGGGGGGGHHHHHHHHHHHHHHHHHHHHHHHHHHHHHGGHHHHIHHHHHHHHHHHHHHHHHHHHHHHHHHHHGHHHHHHHGGGGHHHHHHHHHHHHHHHHHHHHHHHHHHHHHHHHHHHHHHHHHHHHHHHHHHHHHHHHHHHHHHHHHGHHHHHGHHHHHHHHHHHGGHHHGHHHHHHHHHHFGHHHHHHHHHHHHHHHHHHHHHHHHHGHHHHHHHHHHHHGHHHHHHHHHHGGH
@M05620:45:000000000-G6HP7:1:1101:5348:9384 1:N:0:132
ATCTCTATCTCCTAAAAACCTGTTTAGATTTGGAGATAGACCTTCAGGTTTTTCATCATTTTCTGCATGAATTATACATTGACCACGTTCCAGCGTGGTCAGTTTGCAGCATTCTGTTATTTTGTTTGACAGAGTGTCTTGTTGAGAACATATGTAGGACATGATTTTTTCCTGCAACAGGGAAAATAAAGTATAAGTTTTAAAGATTTATTCTTTAATAAAGGATCTCAAAGCCAGCTTTAGAAAAAGGA
+
AAABAFFFFFFFGGGGFGGGGFGGHHHGHHHHHGHHFHHCHHGHHHHHHHHGGHHHGFHHHHHHHFHHHFHHHHHHGHGHHHFHHHGGGHHGFHGFFGHHGFFFHHHHHHHHGHHHFHHHHFHHGHHHHHGHHHHHHHHHHHHHHHHHHHHHHHHHHHHHHHHHHHHHHGHHHHHHHHHHHGGHHHHHHHHGHHHHHHHHHHHGHHHHHHGHHHHHHHHHHHHHHHHHHHHHHHHHHGHHHHEFGHHHGGH
@M05620:45:000000000-G6HP7:1:1101:24832:9397 1:N:0:132
ATCTCTATCTCCTAAAAACCTGTTTAGATTTGGAGATAGACCTTCAGGTTTTTCATCATTTTCTGCATGAATTATACATTGACCACGTTCCAGCGTGGTCAGTTTGCAGCATTCTGTTATTTTGTTTGACAGAGTGTCTTGTTGAGAACATATGTAGGACATGATTTTTTCCTGCAACAGGGAAAATAAAGTATAAGTTTTAAAGATTTATTCTTTAATAAAGGATCTCAAAGCCAGCTTTAGAAAAAGGA
+
ABAABFFFFFFFGGFDGGGGGGHHHHHFHHHHHHGGHGHHHHHHHFHGHHHGGHHHHHHHHHHHHHHHHHHHHHHGHHHGBGHHGHGHHHHHGHGGGGHHFHHHHHHHGHGFHHHHFHDGFHHHHHHHHHHHBFGHHHHHHHHHHGHHHHHHHHHGHHFHHHHFHHHHHGHHHFFHHHFHHGGHHHHHH1FGBGHFHFGHHGGHHGGHGHGHHHHHHBGHGHHHHHHFHGHHGHHHHGHHHHHBGGGFGF/
@M05620:45:000000000-G6HP7:1:1101:25102:9405 1:N:0:132
CATCCTGACCCTGAAGTACCCCGGCTTGATTTCTGACATTAGATCGGAAGAGCACACGTCTGAACTCCAGTCACTCTCGCGCATCTCGTATGCCGTCTTCTGCTTGAAAAAAAAAAAATAAAATAACACTCTCCACATTCTCATGTTCTCCTCAAAAAAACAAAGAAGAATTACACTAGTTACCCCATCATTTACATAACACCACTTTAAATCCTACAGAAATACACAACACTTACTGCTATTTCCCATAT
+
CCCCCFFFFFFFGGGGGGGGGGGGGGGGHHHHHHHHHHHHHHHHHHGGGGHHHHHHHGHHHGHHHHHHHHHHHFGGHHEGGGGGGHHHGGHHHHGGGHGHHHHHHHHGGHHGGGGC<<011=?1111111011>10<1111>10==000000<0000.--...://./0/0000000/000909/:.//00000000000;9C..;00:000000900000;0090:0.;..00000000900000009/0
@M05620:45:000000000-G6HP7:1:1101:19556:9436 1:N:0:132
ATCTCTATCTCCTAAAAACCTGTTTAGATTTGGAGATAGACCTTCAGGTTTTTCATCATTTTCTGCATGAATTATACATTGACCACGTTCCAGCGTGGTCAGTTTGCAGCATTCTGTTATTTTGTTTGACAGAGTGTCTTGTTGAGAACATATGTAGGACATGATTTTTTCCTGCAACAGGGAAAATAAAGTATAAGTTTTAAAGATTTATTCTTTAATAAAGGATCTCAAAGCCAGCTTTAGAAAAAGGA
+
DDDCDFFFFFFFGGGGGGGGGGHHHHHHHHHHHFHHHHHHHHHHHHHHHHHGGHHHHHHHHHHIHHHHHHHHHHHHHHHHHHHHHHGHHHHHHHGGGGHHHHHHHHHHHHHHHHHHHHHHHHHHHHHHHHHHHHHHHHHHHHHHHHHHHHHHHHHHHHHHHHHHHHHHHGHHHHHHHHHHHGGHHHHHHHHHHHHHHHHHHHHHHHHHHHHHHHHHHHHHHHHHHHHHHHHHHHHHHGHHHHHGHHHHGGH
@M05620:45:000000000-G6HP7:1:1101:19538:9446 1:N:0:132
ATCTCTATCTCCTAAAAACCTGTTTAGATTTGGAGATAGACCTTCAGGTTTTTCATCATTTTCTGCATGAATTATACATTGACCACGTTCCAGCGTGGTCAGTTTGCAGCATTCTGTTATTTTGTTTGACAGAGTGTCTTGTTGAGAACATATGTAGGACATGATTTTTTCCTGCAACAGGGAAAATAAAGTATAAGTTTTAAAGATTTATTCTTTAATAAAGGATCTCAAAGCCAGCTTTAGAAAAAGGA
+
CCBBCFFFFFFFGGGGGGGGGGHHHHHHHHHHHHGHHHHHHHHHHHHHHHHGGHHHHIIHIHHHHHHHHHHHHHHHHHHHHHHHHHGHHHHHHHGGGGHHHHHHHHHHHHHHHHHHHHHHHHHHHHHHHHHHHHHHHHHHHHHHFHHHHHHHHHHGHHHHHHHGHHHHHGHHHHHHFHHHHGGHHHHHHHHHHHHGHHHHHHGGHGHHGGHHHHHHHHHHFHHHHGHHHHHHHHHHHGHHHHHHGHHHGGH
@M05620:45:000000000-G6HP7:1:1101:19559:9459 1:N:0:132
ATCTCTATCTCCTAAAAACCTGTTTAGATTTGGAGATAGACCTTCAGGTTTTTCATCATTTTCTGCATGAATTATACATTGACCACGTTCCAGCGTGGTCAGTTTGCAGCATTCTGTTATTTTGTTTGACAGAGTGTCTTGTTGAGAACATATGTAGGACATGATTTTTTCCTGCAACAGGGAAAATAAAGTATAAGTTTTAAAGATTTATTCTTTAATAAAGGATCTCAAAGCCAGCTTTAGAAAAAGGA
+
CCCCCFFFFFFFGGGGGGGGGGHHHHHHHHHHHHHHHHHHHHHHHHHHHHHGGHHHHHIHIHIHIHHHHHHHHHHHHHHHHHHHHHGHHHHHHHGGGGHHHHHHHHHHHHHHHHHHHHHHHHHHHHHHHHHHHHHHHHHHHHHHHHHHHHHHHHHHHHHHHHHHHHHHHGHHHHHHHHHHHGGHHHHHHHHHHHHHHFGHHHGHHHHHHHHHHHHHHHHHFFGHHHHHHHGHHHHHHGHHHHHHHHHHGGH
@M05620:45:000000000-G6HP7:1:1101:15725:9469 1:N:0:132
AAACCAAGCAGACACTCACCGCTGTTCAGACATGAGGTCAGCTAATCGGAAGAGCACACCGTCTGAACTCCAGTCACTCTCGCGCATCTCGTATGCCGTCTTCTGCTTGAAAAAAAAAAAAAAAAAACAAAAAAAAAAAGATAGACCTTAAGTGATAAAAAATAAAGAAACACAGGGTATTAGATGTGAACGATCACCACGTACAGGCCCACGTCAGATGGTTATATTTAGAAGATCGATATGTCTGATAA
+
DDDDDCCFDFFFGGGGGGGGGGGGGHHHHHHHHHHHHHHHHHHHHHHGGGGGHHHHHHHGGHGHGHHHHHHHHHHHHHHHHGGGGGGGHHHGGHHHHGFGHGHHHHHHHHHGGHGGGGD<>------......:-9---..00000:00000000000000-.00000.://.....:/0000000:000:..<..//0..</<.0/.9...-<...:000<0<<00000000<000..<.-0<0000000
@M05620:45:000000000-G6HP7:1:1101:14705:9515 1:N:0:132
ATCTCTATCTCCTAAAAAGGAAGAAAGGGGAGGGAAGATCGGAAGAGCACACGTCTGAACTCCAGTCACTCTCGCGCATCTCGTATGCCGTCTTCTGCTTGAAAAAAAAAAACAAAACCATCGACCTCCAACATCCCGCCAACGCACTCTATAACTGCTCCTCACTCAACTCCCTCTCCATCTCATCGTCCTACCTAACACCTCTCTCGCAAAGCACGCTTTCACGAGGCCGTACGTACGCAGACACCACC
+
AAAAAFFFFFFFGAFGG1AEFFA00AFHGGGGGEEHGFHHHGGGGHHHHHHHGHHHGFHHHHHHGHHHHHHHHGGGGEGGHHHG/F0GHGEGHGHHBGHH10<FGHG/CG/@///000?/11.0-<.><<11./0<.<<<--..--;-/00000;000000//0.00/;/000.//9//000;0000/--;A//;///-99-/9////-9---/-9--;---///-9-----9-99-/------------9
@M05620:45:000000000-G6HP7:1:1101:18948:9518 1:N:0:132
ATCTCTATCTCCTAAAAACCTGTTTAGATTTGGAGATAGACCTTCAGGTTTTTCATCATTTTCTGCATGAATTATACATTGACCACGTTCCAGCGTGGTCAGTTTGCAGCATTCTGTTATTTTGTTTGACAGAGTGTCTTGTTGAGAACATATGTAGGACATGATTTTTTCCTGCAACAGGGAAAATAAAGTATAAGTTTTAAAGATTTATTCTTTAATAAAGGATCTCAAAGCCAGCTTTAGAAAAAGGA
+
CCCCCFFFFFFFGGGGGGGGGGHHHHHHHHHHHHHHHHHHHHHHHHHHHHHGGHHHHHHIHHHHIHHHHHHHHHHHHHHHHHHHHHGHHHHHHHGGGGHHHHHHHHHHHHHHHHHHHHHHHHHHHHHHHHHHHHHHHHHHHHHHHHHHHHHHHHHHHHHHHHHHHHHHHGHHHHHHHHHHHGGHHHHHHHHHHHHHHFGHHHHHHHHHHHHHHHHHHHHHHHHHHHHHHHHHHHHHHGHHHHHHHHHHGGH
@M05620:45:000000000-G6HP7:1:1101:18954:9536 1:N:0:132
ATCTCTATCTCCTAAAAACCTGTTTAGATTTGGAGATAGACCTTCAGGTTTTTCATCATTTTCTGCATGAATTATACATTGACCACGTTCCAGCGTGGTCAGTTTGCAGCATTCTGTTATTTTGTTTGACAGAGTGTCTTGTTGAGAACATATGTAGGACATGATTTTTTCCTGCAACAGGGAAAATAAAGTATAAGTTTTAAAGATTTATTCTTTAATAAAGGATCTCAAAGCCAGCTTTAGAAAAAGGA
+
AB@AAFFFFFFFGGGGGGGGGGHHGFHHHHHGCGHHHHHHHHHHHGHHHHHGGGHHHHHHHHHHHHHHHHHHHHHHHHHHHHHHHHGHHHHHGHGFEEHHHHHHHHHHGHHHHHHHHHHHHHHHHHHHHHHHHHHHHHHHHHHHHHEHHGHHHHFHHHFHHHHHHHHHHGHHHHHHGHFHHGGHHHHEHBGHHHHFHHHHHHHHHHHHGHH1GHHHH0GHDHHGGHHHHHHHHHHHHGHHHHHFHHHHDFG
@M05620:45:000000000-G6HP7:1:1101:12353:9580 1:N:0:132
CATCCTGACCCTGAAGTACCCCGGCTTGATTTCTGACATTAGATCGGAAGAGCACACGTCTGAACTCCAGTCACTCTCGCGCATCTCGTATGCCGTCTTCTGCTTGAAAAAAAAAAAAAAAAAAGAACAAAAACGGAGAGAAAAATGTGGAATACAAATGATAGATATAGATTATTGCAAGTGAATGAGACCGAATGAACACTCTGCGAGATATGGAACCAATGAGGCGACCCGTCACTGTAATGAACAAA
+
CBCCDFFFFFFFGGGGGGGGGGGGGGGGHHHHHHHHHHHHHHHHHHGGGGHGHHHHHGHHHGHHHHHHHHHHHHHHHHGGGGGGGHHHGGGHHHGGGHGHHHHHHHHHGHHEDDCB>><>><<-...///....-...-.900/..0000000000000000000;;000000000000:0::00000000.9--.00000;0;000---:.0:0:0:0...0000/.------.:..00:00000000/.
@M05620:45:000000000-G6HP7:1:1101:4972:9602 1:N:0:132
ATCTCTATCTCCTAAAAACCTGTTTAGATTTGGAGATAGACCTTCAGGTTTTTCATCATTTTCTGCATGAATTATACATTGACCACGTTCCAGCGTGGTCAGTTTGCAGCATTCTGTTATTTTGTTTGACAGAGTGTCTTGTTGAGAACATATGTAGGACATGATTTTTTCCTGCAACAGGGAAAATAAAGTATAAGTTTTAAAGATTTATTCTTTAATAAAGGATCTCAAAGCCAGCTTTAGAAAAAGGA
+
BBABBFFFFFFFGGGGGGGGGGHHHHHHHHHHHBGHHHHFHGHHHHHHHHHGGHHHHHHFHHHHHHHHHHHHFHHFHHHHHHHGHGGGHHHHHHGGGGHHFHHHHHHHHGGHHHHHHHHHHHHHHHHHHHHHHHHHHHHHHHHHFHHHHHHHHHHHHHHHHHHFHHHHHGHHHHHHHFHHHGGGHHHGFGGGHHGHHGHHHGGGHHHHHFGHHHHHGGGHHFHGHHHHGGHHHHHGGGHHHHHHH;CGDG:
@M05620:45:000000000-G6HP7:1:1101:8666:9618 1:N:0:132
ATCTCTATCTCCTAAAAACCTGTTTAGATTTGGAGATAGACCTTCAGGTTTTTCATCATTTTCTGCATGAATTATACATTGACCACGTTCCAGCGTGGTCAGTTTGCAGCATTCTGTTATTTTGTTTGACAGAGTGTCTTGTTGAGAACATATGTAGGACATGATTTTTTCCTGCAACAGGGAAAATAAAGTATAAGTTTTAAAGATTTATTCTTTAATAAAGGATCTCAAAGCCAGCTTTAGAAAAAGGA
+
CCCCCFFFFFFFGGGGGGGGGGHHHHHHHHHHHHHHHHHGHHHHHHHHHHHGGHHHHIHHHIHHIHHHHGHHHHHGHHHHHHHHHHGHHHHHHHGEGGHHHHHHHHHHHHHHHHHHHHHHHHHHHHHHHHHHHHHHGHHHHHHHHHHHHHHHHHHHHHHHGHHHHHHHHGHHHHHGHHHHHGGGHGHGGHHGGHGHHGGHHHGHHGHHHHHHHHHHHHHHHHHHHHHHHFHGHHHHHGHHHHHHHGGHGGH
@M05620:45:000000000-G6HP7:1:1101:4977:9621 1:N:0:132
ATCTCTATCTCCTAAAAACCTGTTTAGATTTGGAGATAGACCTTCAGGTTTTTCATCATTTTCTGCATGAATTATACATTGACCACGTTCCAGCGTGGTCAGTTTGCAGCATTCTGTTATTTTGTTTGACAGAGTGTCTTGTTGAGAACATATGTAGGACATGATTTTTTCCTGCAACAGGGAAAATAAAGTATAAGTTTTAAAGATTTATTCTTTAATAAAGGATCTCAAAGCCAGCTTTAGAAAAAGGA
+
DDDCDFFFFFFFGGGGGGGGGGHHHHHHHHHHHHHHHHHGHHHHHHHHHHHGGHHHHHHHHIHHHHHHHHHHHHHHHHHHHGHHHHGHHHHHHHGGGGHHHHHHHHHHHHHHHHHHHHHHHHHHHHHHGHHHHHHHHHHHHHHHHHHHHHHHHHHHHHHHHHHHHHHHHGHHHHHHHHHHHGGHHHHHHHHHHHHHHGHHHHHHHHHHHHHHHHHHHHHHHHHHHHHHHGHHHHHHHGHHHHGHHGHHGGH
@M05620:45:000000000-G6HP7:1:1101:8658:9633 1:N:0:132
ATCTCTATCTCCTAAAAACCTGTTTAGATTTGGAGATAGACCTTCAGGTTTTTCATCATTTTCTGCATGAATTATACATTGACCACGTTCCAGCGTGGTCAGTTTGCAGCATTCTGTTATTTTGTTTGACAGAGTGTCTTGTTGAGAACATATGTAGGACATGATTTTTTCCTGCAACAGGGAAAATAAAGTATAAGTTTTAAAGATTTATTCTTTAATAAAGGATCTCAAAGCCAGCTTTAGAAAAAGGA
+
CCCCDFFFFFFFGGGGGGGGGGHHHHHHHHHHHGHHHHHHHHHHHHHHHHHGGHHHHHHHHHIHIHHHHHHHHHHHHHHHHHHHHHGHHHHHHHGGGGHHGHHHHHHHHHGHHHHHHHHHHHHHHHHHGHHHHHHHHHHHHHHHHHGHHHHGHHHHHHHHGHHHHHHHHGHHHHHHHHHHHGGHHHHHGHHHHHHHHHHHHGGHHHHHHHHHHHHHHHHHHGHHHHHHHGGHHHHHHGHHHHHGHGHGGGG
@M05620:45:000000000-G6HP7:1:1101:9051:9657 1:N:0:132
AGATTACTGCAACAGTTCCCCCTGGACCTGGAAAAGTTTCTTGCCTGGCTTACAGAAGCTGAAACAACTGCCAATGTCCTACAGGATGCTACCCGTAAGGAAAGGCTCCTAGAAGACTCCAAGGGAGTAAAAGAGCTGATGAAACAATGGCAAGTAAGTCAGGCATTTCCGCTTTAGCACTCTTGTGGATCCAATTGAACAATTCTCAGCATTTGTACTTGTAACTGACAAGCCAGGGACAAAACAAAGAT
+
CCCCCFFFFFDFGGGGGGGGGGGGHHHHHHHHHHHHHHHHHHHHHHHHHHHHHHHHHHHHHHHHHHHHHHHHHHHHHHHHHHHHHHHHHHHHHHGGGGHHHHFHHHHHGHHHHHFHHHHHHHHGFHGGHHHHHGHHHHHHHHHHHHHHHHHHHGHHHHHHHHHHHHHHHHGGGGGHGHHHHHHHHHHGHHHHHCGHHHHGHHHHHHHHHHHHHHHGHHHHHGHHHHHHHGHHHGGGGGGGGGGGGGGGBFF
@M05620:45:000000000-G6HP7:1:1101:9047:9675 1:N:0:132
AGATTACTGCAACAGTTCCCCCTGGACCTGGAAAAGTTTCTTGCCTGGCTTACAGAAGCTGAAACAACTGCCAATGTCCTACAGGATGCTACCCGTAAGGAAAGGCTCCTAGAAGACTCCAAGGGAGTAAAAGAGCTGATGAAACAATGGCAAGTAAGTCAGGCATTTCCGCTTTAGCACTCTTGTGGATCCAATTGAACAATTCTCAGCATTTGTACTTGTAACTGACAAGCCAGGGACAAAACAAAGAT
+
BBCCCFFFFFFFGGGGGGGGGGGGHHHHHHHGHHHHHHHHHHHHHHHHHHHHHHHHHHHHHHHHHHHHHHHHHHHHHHHHHHHHHGHHHHBHHHGGGGHHHHFGHHHHGHHHHHHHHHHHHHHGGHGGHHHHHGHHHHHHHHHHHHHHHHHHHGHHHHHHHHHHHHHHHHGGGGGHGHHHHHHHHGHGHHHHHGHHHFHHHHHHHHHHHHHHHHHHHFHGHHHHHHHHGHHHGGGGGGGG?F:FGGGGGGG
@M05620:45:000000000-G6HP7:1:1101:21465:9678 1:N:0:132
ATCTCTATCTCCTAAAAACCTGTTTAGATTTGGAGATAGACCTTCAGGTTTTTCATCATTTTCTGCATGAATTATACATTGACCACGTTCCAGCGTGGTCAGTTTGCAGCATTCTGTTATTTTGTTTGACAGAGTGTCTTGTTGAGAACATATGTAGGACATGATTTTTTCCTGCAACAGGGAAAATAAAGTATAAGTTTTAAAGATTTATTCTTTAATAAAGGATCTCAAAGCCAGCTTTAGAAAAAGGA
+
CCCCCFFFFFFFGGGGGGGGGGHHHHHHHHHHHHHHHHHHHHHHHHHHHHHGGHHHHIHHHHHIHHHHHHHHHHHHHHHHHHHHHHGHHHHHHHGGGGHHHHHHHHHHHHHHHHHHHHHHHHHHHHHHHHHHHHHHHHHHHHHHHHHHHHHHHHHHHHHHHHHHHHHHHGHHHHHHHHHHHGGHHHGGHHHHHHHHHGHHHHHHHHHHHHHHHHHHHHHHHHHHHHHHHHHHHHHHHGHHHHHHHHHHGGH
@M05620:45:000000000-G6HP7:1:1101:21483:9692 1:N:0:132
ATCTCTATCTCCTAAAAACCTGTTTAGATTTGGAGATAGACCTTCAGGTTTTTCATCATTTTCTGCATGAATTATACATTGACCACGTTCCAGCGTGGTCAGTTTGCAGCATTCTGTTATTTTGTTTGACAGAGTGTCTTGTTGAGAACATATGTAGGACATGATTTTTTCCTGCAACAGGGAAAATAAAGTATAAGTTTTAAAGATTTATTCTTTAATAAAGGATCTCAAAGCCAGCTTTAGAAAAAGGA
+
AABBBFFFFFFFGGFGFBEGGGHF55EGG6FEA4FBG5FBFEGHHFH3GHHGGH5FG5FGBGFD5F5FFEHHFHHFHHHHHHHHFGEHFGGHHHGFGGHHGHHHFFFHHF1DHHHFHHHHGHGEEHHHHFFBH3F?GFHFGDGHFGHFH3?GGGGGHHHHHHC1DFGHD?GGHHHB@CGFHAFCEBFGBDGFGGHHF>FFGGF11<>FGGHGHHHHH0==<D0<CF<GFFFFFEGGGEHFGFBHHHHGA:/
@M05620:45:000000000-G6HP7:1:1101:21456:9695 1:N:0:132
ATCTCTATCTCCTAAAAACCTGTTTAGATTTGGAGATAGACCTTCAGGTTTTTCATCATTTTCTGCATGAATTATACATTGACCACGTTCCAGCGTGGTCAGTTTGCAGCATTCTGTTATTTTGTTTGACAGAGTGTCTTGTTGAGAACATATGTAGGACATGATTTTTTCCTGCAACAGGGAAAATAAAGTATAAGTTTTAAAGATTTATTCTTTAATAAAGGATCTCAAAGCCAGCTTTAGAAAAAGGA
+
CCCCCFFFFFFFGGGGGGGGGGHHHGHHHHHHHHHHHHHHHHHHHHHHHHHGGHHHHHHHHHHHIHHHHHHHHHHHHHHHHHHHHHGHHHHHHHGGGGHHGHHHHHHHHHHHHHHHHHBHHHHHHHHHGHGHHHGHHGHHHHHHFHHHHFFFHHHFHHBHGFHFHHHHH?HFHFEHFHHHHGGHHBGHHGHDDHHEHHHHHHHGHGHHHHHFHHHHHDHHHGHHFFHHFHHGHHGHHGHHHHGEGFHHGCG
@M05620:45:000000000-G6HP7:1:1101:20448:9697 1:N:0:132
ATCTCTATCTCCTAAAAACCTGTTTAGATTTGGAGATAGACCTTCAGGTTTTTCATCATTTTCTGCATGAATTATACATTGACCACGTTCCAGCGTGGTCAGTTTGCAGCATTCTGTTATTTTGTTTGACAGAGTGTCTTGTTGAGAACATATGTAGGACATGATTTTTTCCTGCAACAGGGAAAATAAAGTATAAGTTTTAAAGATTTATTCTTTAATAAAGGATCTCAAAGCCAGCTTTAGAAAAAGGA
+
DDCCDFFFFFFFGGGGGGGGGGHHHHHHHHHHHHHHHHHHHHHHHHHHHHHGGHHHHIHHHHIHIHHHHGHHHHHHHHHHHHHHHHGHHHHHHHGGGGHHHHHHHHHHHHHHHHHHHHHHHHHHHHHHHHHHHHHHHHHHHHHHHHHHHHHHHHHHHHHHHHHHHHHHHGHHHHHHHHHHHGGHHHHHHHHHHHHHHHHHHHHHHHHHHHHHHHHHHHHHHHHHHHHHHGHHHHHHHGHHHGHHHHGHGGH
@M05620:45:000000000-G6HP7:1:1101:20470:9703 1:N:0:132
ATCTCTATCTCCTAAAAACCTGTTTAGATTTGGAGATAGACCTTCAGGTTTTTCATCATTTTCTGCATGAATTATACATTGACCACGTTCCAGCGTGGTCAGTTTGCAGCATTCTGTTATTTTGTTTGACAGAGTGTCTTGTTGAGAACATATGTAGGACATGATTTTTTCCTGCAACAGGGAAAATAAAGTATAAGTTTTAAAGATTTATTCTTTAATAAAGGATCTCAAAGCCAGCTTTAGAAAAAGGA
+
BBBBBFFFFFFFGGGGGGGGGGGGGHHHHHGHHHHHHHHGHHHHHHHHHHHGGHHHHHHHHHHHHGHHHHHHHHHHHHHHHHGHHHGHHHHHHGGFGGHHHHGHHHHHHHHHHHHHHHHHHHHHHHHHHHGHHHGHHHHHHHHHHHGHHHHHHHHHHHHHHHHHHHHHHGHHHHHHHHHHHGGHHHHHHHHHFFHHHFGHHHHHHHHHHHHHHHHHHHHHHFHHGHHHHGHFHFHHHGHHGHHBGHHFGFG
@M05620:45:000000000-G6HP7:1:1101:26443:9709 1:N:0:132
ATCTCTATCTCCTAAAAACCTGTTTAGATTTGGAGATAGACCTTCAGGTTTTTCATCATTTTCTGCATGAATTATACATTGACCACGTTCCAGCGTGGTCAGTTTGCAGCATTCTGTTATTTTGTTTGACAGAGTGTCTTGTTGAGAACATATGTAGGACATGATTTTTTCCTGCAACAGGGAAAATAAAGTATAAGTTTTAAAGATTTATTCTTTAATAAAGGATCTCAAAGCCAGCTTTAGAAAAAGGA
+
CDCCDFFFFFFFGGGGGGGGGGHHHHHHHHHHHHHHHHHHHHHHHHHHHHHGGHHHHHHHHHIIIHHHHHHHHHHHHHHHHHHHHHGHHHHHHHGGGGHHHHHHHHHHHHHHHHHHHHHHHHHHHHHHHHHHHHHHHHHHHHHHHHHHHHHHHHHHHHHHHHHHHHHHHGHHHHHHHHHHHGGHHHHHHHHHHHHHHHHHHHHHHHHHHHHHHHHHHHHHHHHHHHHHHHHHHHHHHGHHHHHHHHHHGGH
@M05620:45:000000000-G6HP7:1:1101:20456:9718 1:N:0:132
ATCTCTATCTCCTAAAAACCTGTTTAGATTTGGAGATAGACCTTCAGGTTTTTCATCATTTTCTGCATGAATTATACATTGACCACGTTCCAGCGTGGTCAGTTTGCAGCATTCTGTTATTTTGTTTGACAGAGTGTCTTGTTGAGAACATATGTAGGACATGATTTTTTCCTGCAACAGGGAAAATAAAGTATAAGTTTTAAAGATTTATTCTTTAATAAAGGATCTCAAAGCCAGCTTTAGAAAAAGGA
+
BBBBBFFFFFFFGGGGGGGGGGHHHHHHHHHHHHHHHHHHHHHHHHHHHHHGGHHHHHHHHHHHHHHHHHHHHHHHHHHHHHHHHHGHHHHHHHGGGGHHHGHHHHHHHHHHHHHHHHHHHHHHHHHHHHHHHHHHHHHHHHHHHHHHHHHHHHHHHHBGHHHHHHHHHGHHHHHHHHHHHGGHHHHHGFGFHHHGHGGHHHHHHHHHHHHHHHHHHHHHHHHHHGHHHHHHHHHHHGHHHHHHHHHGGGG
@M05620:45:000000000-G6HP7:1:1101:26220:9721 1:N:0:132
ATCTCTATCTCCTAAAAACCTGTTTAGATTTGGAGATAGACCTTCAGGTTTTTCATCATTTTCTGCATGAATTATACATTGACCACGTTCCAGCGTGGTCAGTTTGCAGCATTCTGTTATTTTGTTTGACAGAGTGTCTTGTTGAGAACATATGTAGGACATGATTTTTTCCTGCAACAGGGAAAATAAAGTATAAGTTTTAAAGATTTATTCTTTAATAAAGGATCTCAAAGCCAGCTTTAGAAAAAGGA
+
ABAABFFFFFFFGGGGGGGGGGHFHHHHHHHCCHF4GFGDBHGHHHHFHHHGGHFFFBGHHHHHGHFHFHGHHHHFHDHHHDFFFHGHHHHEFF0E?EHHHFHHHHHGHHHFHHHEHFHHHHHHHHHHFHFHFHHHHFHHGHHG4FGEEFHHHHHHHG322GFEHGHHHGFFHHFG2FGGH//0/0?1F<FGHHBFGHHGHFFDGDGHHHHHHHHHGDGH0GHHGHHHFHHHFHC/.CGFH;C000/CD.:
@M05620:45:000000000-G6HP7:1:1101:21651:9725 1:N:0:132
AAACCAAGCAGACACTCACCGCACGACGCTCTTCCGATCTAAACCAAGCAGACATGAGGTCAGCTAGATCGGAAGAGCACACGTCTGAACTCCAGTCACTCTCGCGCATCTCGTATGCCGTCTTCTGCTTGAAAAAAAAAAAAACCAACCAACCAACCACAACCATATACATTCTCTTCCTCAAATTCTTCTATATATCACCTCTTTATAGTACCTCCATCAAGTACTTACCCTCTCCTCTCTCTCCCCAT
+
CCCCCCCFCFFFGGGGGGGGGGGGGGGGGGGHHHHGGGGHHHHHHHHHGHHHHHHHHHHHHHHHHHHHHHHGGGGHHHHHFHGHHHGHHHHHHHHHHHHHHHHGGGGGGGHHHFGHHHHGGGHGHHHHHHHFHGHHGGGGG@--........:....;.......00009;00000:00009:00000009000;009000;0.000000000;000./000000090000//0.///0;:/0000//.//
@M05620:45:000000000-G6HP7:1:1101:26204:9730 1:N:0:132
ATCTCTATCTCCTAAAAACCTGTTTAGATTTGGAGATAGACCTTCAGGTTTTTCATCATTTTCTGCATGAATTATACATTGACCACGTTCCAGCGTGGTCAGTTTGCAGCATTCTGTTATTTTGTTTGACAGAGTGTCTTGTTGAGAACATATGTAGGACATGATTTTTTCCTGCAACAGGGAAAATAAAGTATAAGTTTTAAAGATTTATTCTTTAATAAAGGATCTCAAAGCCAGCTTTAGAAAAAGGA
+
CCCCCFFFFFFFGGGGGGGGGGHHHHHHHHHHHHHHHHHHHHHHHHHHHHHGGHHHHHIHHHIIIHHHHHHHHHHHHHHHHHHHHHGHHHHHHHGGGGHHHHHHHHHGHHHHHHHHHHHHHHHHHFHHHHHHHHGHHHHHHHHHHHHHHHHHGHGHHHHHHHHHHHHHHGGHHHGHHHGHHGEHHHHHHHHFFHHGH>GGHDGHHFHHHGHHFFHHEGHDHHDFGBGHGHHHBGHFHEGHHBGBHFHH.A:
@M05620:45:000000000-G6HP7:1:1101:20508:9731 1:N:0:132
CATCCTGACCCTGAAGTACCCCGGCTTGATTTCTGACATTAGATCGGAAGAGCACACGTCTGAACTCCAGTCACTCTCGCGCATCTCGTATGCCGTCTTCTGCTTGAAAAAAAAAAAACAATCTCTTCTTTTCAATTTCATCTATTCTCCCTCCCTCCCTCACATCATCTTATTTCTCCCCCCCATTCTTCCCTTCCTCCCCCCTATCTACCCTATCCCTTCTCTCCCTCTCCCTTTCTCCCCTCTCTTTC
+
CCCCCFFFFFFFGGGGGGGGGGGGGGGGHHHHHHHGHHHHHHHHHHGEGGHHHHHGHGHHHGHHHHHHHHHHHHHHHHGGGGGGGHHHGGHGHGGEEHGHHHHHHHGHFHGGGGGD//?//1=1111=1111<11111111>110000=DG//<</<..//.::0000000000000;:C..9--/000000/0;;:0::..9-9:09:000:B/00/900/;00:///9////:00;BFF/././;000;
@M05620:45:000000000-G6HP7:1:1101:12053:9743 1:N:0:132
ATCTCTATCTCCTAAAAACCTGTTTAGATTTGGAGATAGACCTTCAGGTTTTTCATCATTTTCTGCATGAATTATACATTGACCACGTTCCAGCGTGGTCAGTTTGCAGCATTCTGTTATTTTGTTTGACAGAGTGTCTTGTTGAGAACATATGTAGGACATGATTTTTTCCTGCAACAGGGAAAATAAAGTATAAGTTTTAAAGATTTATTCTTTAATAAAGGATCTCAAAGCCAGCTTTAGAAAAAGGA
+
CCCCCFFFFFFFGGGGGGGGGGHHHHHHHHHHHHHHHHHHHHHHHHHHHHHGGHHHHHHHIHIHHHHHHHHHHHHHHHHHHHHHHHGHHHHHHHGGGGHHHHHHHHHHHHHHHHHHHHHHHHHHHHHHHHHHHHHHHHHHHHHHHHHHHHHHHGHHHHHHHHHHHHHHHGHHHHHHHGHHHGGHHHHHGHHHHHHHHGGHHHHHHHHHHHHHHHHHHHHHFHGHHHHHHHHHHHHHHGHHHHHGGHHHGGG
@M05620:45:000000000-G6HP7:1:1101:5552:9756 1:N:0:132
ATCTCTATCTCCTAAAAACCTGTTTAGATTTGGAGATAGACCTTCAGGTTTTTCATCATTTTCTGCATGAATTATACATTGACCACGTTCCAGCGTGGTCAGTTTGCAGCATTCTGTTATTTTGTTTGACAGAGTGTCTTGTTGAGAACATATGTAGGACATGATTTTTTCCTGCAACAGGGAAAATAAAGTATAAGTTTTAAAGATTTATTCTTTAATAAAGGATCTCAAAGCCAGCTTTAGAAAAAGGA
+
AA?A?FFFFFFFGFGGGFFCGGGHHEGHFHHHHFGHHHHCHHHHHHHHHHHGGFHHHHHHHHHFHFFFHFGHHGHGHFHHHEH3GHGHHHHHHHGEEEHHHHHHHBHFHFHGGHHHHHHHHHHHHHHHGHHHHHHHHHHHHHHGGEEHHHHHHHHHHDHFHFFBGGHHHFFHHHFHGHEFFFFHEHGGFEHG1GGGGFFGHGFFG=FFHGHHHHHHHGHFBFHGFHFHHGGBG/CGAEHHH0;G0C:.:A;
@M05620:45:000000000-G6HP7:1:1101:12033:9758 1:N:0:132
ATCTCTATCTCCTAAAAACCTGTTTAGATTTGGAGATAGACCTTCAGGTTTTTCATCATTTTCTGCATGAATTATACATTGACCACGTTCCAGCGTGGTCAGTTTGCAGCATTCTGTTATTTTGTTTGACAGAGTGTCTTGTTGAGAACATATGTAGGACATGATTTTTTCCTGCAACAGGGAAAATAAAGTATAAGTTTTAAAGATTTATTCTTTAATAAAGGATCTCAAAGCCAGCTTTAGAAAAAGGA
+
>1>AAFFFFFFFGFGFBGGGB1AFGFE1ABGHH1B1AFAAGHBGF1DHHHHECG2EF2GFFFFHHGHHHF12DAFAD22FF1AF1A/ABFG2@FE?EEHHGEDDFGFFHBHDEGDD2B@GGBHH0FFGBFEC0F>FBGE2FGEF21/BFGFH2EFFEGFG0GHHEGGHF<FFFGFCGFHHH/CGCCF1?FG1F111F=FFF<<1F=FHDGGHHHGGDHHGDG0<CDHHGHHHHCHHHC:GH0GB;GHH?.C
@M05620:45:000000000-G6HP7:1:1101:5566:9773 1:N:0:132
ATCTCTATCTCCTAAAAACCTGTTTAGATTTGGAGATAGACCTTCAGGTTTTTCATCATTTTCTGCATGAATTATACATTGACCACGTTCCAGCGTGGTCAGTTTGCAGCATTCTGTTATTTTGTTTGACAGAGTGTCTTGTTGAGAACATATGTAGGACATGATTTTTTCCTGCAACAGGGAAAATAAAGTATAAGTTTTAAAGATTTATTCTTTAATAAAGGATCTCAAAGCCAGCTTTAGAAAAAGGA
+
CCCCCFFFFFFFGGGGGGGGGGHHHHHHHHHHHHHHHHHHHHHHHHHHHHHGGHHHHHHHHIHIIHHHHHHHHHHHHHHHHHHHHHGHHHHHHHGGGGHHHHHHHHHHHHHHHHHHHHHHHHHHHHHHHHHHHHHHHHHHHHHHHHHHHHHHHHHHHHHHHHHHHHHHHGHHHHHHHHHHHGGHHHHHGHHHHHHHHHHHHHHHHHHHHHHHHHHHHHHHHHHHHHHHHHHHHHHHHGHHHHHHHHHHGGH
@M05620:45:000000000-G6HP7:1:1101:5583:9781 1:N:0:132
ATCTCTATCTCCTAAAAACCTGTTTAGATTTGGAGATAGACCTTCAGGTTTTTCATCATTTTCTGCATGAATTATACATTGACCACGTTCCAGCGTGGTCAGTTTGCAGCATTCTGTTATTTTGTTTGACAGAGTGTCTTGTTGAGAACATATGTAGGACATGATTTTTTCCTGCAACAGGGAAAATAAAGTATAAGTTTTAAAGATTTATTCTTTAATAAAGGATCTCAAAGCCAGCTTTAGAAAAAGGA
+
BBBABFFFFFFFGGGGGGGGGGHHHHHHHHHHHGHHHHHGHHHHHHHHHHHGGHHHHHHHHHHHHHHHHHHHHHHHHHHHHHHHHHGHHHHHHHGGGGHHHHHHHHHHHHHHHHHHHHHHHHHHHHHHHHHHHHHHHHHHHHHHHHHHHHHHHHHHHHHHHHHHHHHHHGHHHHHGHHHHHGGHHHHHGGHHHHHHHGHHHGHHGHHHHHHHHHHHHHHHHHEHHHHHHHHHHHHHHGHHHHGHGGHHGGH
@M05620:45:000000000-G6HP7:1:1101:13713:9827 1:N:0:132
ATCTCTATCTCCTAAAAACCTGTTTAGATTTGGAGATAGACCTTCAGGTTTTTCATCATTTTCTGCATGAATTATACATTGACCACGTTCCAGCGTGGTCAGTTTGCAGCATTCTGTTATTTTGTTTGACAGAGTGTCTTGTTGAGAACATATGTAGGACATGATTTTTTCCTGCAACAGGGAAAATAAAGTATAAGTTTTAAAGATTTATTCTTTAATAAAGGATCTCAAAGCCAGCTTTAGAAAAAGGA
+
CCCCCFFFFFFFGGGGGGGGGGHHHHHGHHHHHGHHHHHHHHHHHHHHHHHGGHHHHHHHHHHHHHHHHHHHHHHHHHHHHHHHHHGHHHHHHHGGGGHHHHHHHHHHHHHHHHHHHHHHHHHHHHHHGHHHHHHHHHHHHHHHHGHHHHHHHHHHHHHHHHHHHHHHHGHHHHHHFHHGHGGHHHGHHHHHHHFHGDGHHHHHHHFHHHHHHHHHHHHHHHHHFHFHHHHHHGHHHGHHHHGGHHHHGGG
@M05620:45:000000000-G6HP7:1:1101:13696:9839 1:N:0:132
ATCTCTATCTCCTAAAAACCTGTTTAGATTTGGAGATAGACCTTCAGGTTTTTCATCATTTTCTGCATGAATTATACATTGACCACGTTCCAGCGTGGTCAGTTTGCAGCATTCTGTTATTTTGTTTGACAGAGTGTCTTGTTGAGAACATATGTAGGACATGATTTTTTCCTGCAACAGGGAAAATAAAGTATAAGTTTTAAAGATTTATTCTTTAATAAAGGATCTCAAAGCCAGCTTTAGAAAAAGGA
+
CCCCCFFFFFFFGGGGGGGGGGHHHHHHHHHHHHHGHHHHHHHHHHHHHHHGGHHHHGHHHHHHHHHHHHHHHHHHHGHHGHHHHHGHHHHHHHGGGGHHHHHHHHHHHHHHHHHHHHHHHHHHHHHHGHHHHHHHHHHHHHHHHHHHHHHHHHHHHHHHHHHHHHHHHGHHHHHHGHHHHGGHHHHHHHHHHHHHHGHHHHHHHHHHHHHHHHHHHHHHHHFHHHGHHHHHHHHHHGHHHHHGHHHHGGH
@M05620:45:000000000-G6HP7:1:1101:20499:9852 1:N:0:132
CATCCTGACCCTGAAGTACCCGGCTTGATTTCTGACATTAGATCGGAAGAGCACACGTCTGAACTCCAGTCACTCTCGCGCATCTCGTATGCCGTCTTCTGCTTGAAAAAAAAAAAAAAAAAAAAGTAATAAAAATACATTATACAAAAAACACACAAACAAAAAATGTACAAACATCATGAAACAAAAATTATAATGTTAACAAATTCATGTGTATAAAAATGCGCTGAAAACCCTACACCTCCCAATCA
+
DCCCDFFFFFFFGGGGGGGGGGGGGGGHHHHHHHGHHHHHHHHHHGGFGHHHHHHHGHHHGGHHHHHHHHHHHHHHHGGGGGFEGHHGEHHHHGFGHGHHHHHHHHHHGHGGGGG<>/----<--.0<<0<0<00.0<00000<:00:..-.........<....-.0<<0000..0000000<0/...9.0<0<0:0<000000.:0B000000000000:.00..--.<B0<.../.0/</<.<////0
@M05620:45:000000000-G6HP7:1:1101:23315:9861 1:N:0:132
AAACCAAGCAGACACTCACCGCACGACGCTCTTCCGATCTAAACCAGAAGACATGAGGTCAGCTAGATCGGAAGAGCACACGTCTGAACTCCAGTCACTCTCGCGCATCTCGTATGCCGTCTTCTGCTTGAAAAAAAAAAAAATAAACAACTAGACACCTTAAAAAATCATTTTTTAACTAACTCCTTCTTAGTCATCCATTAGTTAGTAGCCCCCTTTCTTCATCGCCCCGACTCTCCACTCTTATGCCC
+
CCCCCCCFCFFFGGGGGGGGGGGGGGGGGGGHFHHGGFGHHHHHHHHHHHHHHHHHHHHHHHHHHHHHHHGGGGHHHHHHHGHHGFHHHHHHGHHHHHHHHHGGGGGGGHHH?BHHHHGDGHGHFFFHHHGGFDHCC@D@<-:.000;;..0C0BFFFF/:00;00-;::;F0009.9FBB000;FB:::0090;900:000:00;00000;9/;:-.0:;009;B09..---;-:0;/:/;/000000;/
@M05620:45:000000000-G6HP7:1:1101:26212:9879 1:N:0:132
TACCTGTACTGGGGAAGCAATCGCCATTCCTACCCTAAAGATCGGAAGAGCACACGTCTGAACTCCAGTCACTCTCGCGCATCTCGTATGCCGTCTTCTGCTTGAAAAAAAAAAAAAACAAACTAATTTTCTCTTTCTACTAGTTACCCCACATACTCCTCTTCCCATATTCATTCTCCCCTCCTCACCTTCCTCCCCAACCTCTTACCTCCCAGTCCATCTCTTATATCCTCCTTCTTCACTGCCTTCTC
+
CCCCCFFFFFFFGGGGGGGGGGGGGGGHHHHHHHHHHHHHHHHHGGGGHHHHHHHGHHHGHHHHHHHHHHHHHHHHGGGGGGGHHHGGHHHHGGGHGHHHGHHHHHHHGGGGGC>/>/...0.11111111111<000=000000000/....0000000<0000/00/000000<0:0/./<.//0..00:/00/.9/...//0<00::0../00000<00<00000<0000/:0000:0000</:0000
@M05620:45:000000000-G6HP7:1:1101:24418:9889 1:N:0:132
ATCTCTATCTCCTAAAAACCTGTTTAGATTTGGAGATAGACCTTCAGGTTTTTCATCATTTTCTGCATGAATTATACATTGACCACGTTCCAGCGTGGTCAGTTTGCAGCATTCTGTTATTTTGTTTGACAGAGTGTCTTGTTGAGAACATATGTAGGACATGATTTTTTCCTGCAACAGGGAAAATAAAGTATAAGTTTTAAAGATTTATTCTTTAATAAAGGATCTCAAAGCCAGCTTTAGAAAAAGGA
+
BAB@BFFFFFFFGGGGGGGGGGHHHHHHHHHHHGHHHHHHHHHHHHHHHHHGGHHHHHHHHHHHHHGHHGHHHHHHHGHHHHHHGHGGGHHHHHGGGGHHFHGHHHHGHHHHHHHHHHGHHHHHGHHHGGHHHHFGGHHHHFHHHHFHGFGGHHFHHHHHHHHHHHHHGGHHHHHGGHHHHGGGHHHHGHHHHHHHHFGHHGHHHHHHHHHHHFHHHFHHHHHHHGHHHFGFHHHHHGBGHHHHHFGHGGE
@M05620:45:000000000-G6HP7:1:1101:24433:9899 1:N:0:132
ATCTCTATCTCCTAAAAACCTGTTTAGATTTGGAGATAGACCTTCAGGTTTTTCATCATTTTCTGCATGAATTATACATTGACCACGTTCCAGCGTGGTCAGTTTGCAGCATTCTGTTATTTTGTTTGACAGAGTGTCTTGTTGAGAACATATGTAGGACATGATTTTTTCCTGCAACAGGGAAAATAAAGTATAAGTTTTAAAGATTTATTCTTTAATAAAGGATCTCAAAGCCAGCTTTAGAAAAAGGA
+
DDDDDFFFFFFFGGGGGGGGGGHHHHHHHHHHHHHHHHHHHHHHHHHHHHHGGHHHHIIHHHHIIHHHHHHHHHHHHHHHHHHHHHGHHHHHHHGGGGHHHHHHHHHHHHHHHHHHHHHHHHHHHHHHHHHHHHHHHHHHHHHHHHHHHHHHHHHHHHHHHHHHHHHHHGHHHHHHHHHHHGGHHHHHHHHHHHHHHHHHHHHHHHHHHHHHHHHHHHHHHHHHHHHHHHHHGHHHHGHHHHHHHHHHGGH
@M05620:45:000000000-G6HP7:1:1101:24425:9917 1:N:0:132
ATCTCTATCTCCTAAAAACCTGTTTAGATTTGGAGATAGACCTTCAGGTTTTTCATCATTTTCTGCATGAATTATACATTGACCACGTTCCAGCGTGGTCAGTTTGCAGCATTCTGTTATTTTGTTTGACAGAGTGTCTTGTTGAGAACATATGTAGGACATGATTTTTTCCTGCAACAGGGAAAATAAAGTATAAGTTTTAAAGATTTATTCTTTAATAAAGGATCTCAAAGCCAGCTTTAGAAAAAGGA
+
BBBBBFFFFFFFGGGGGGGGGGGHHHHHHHHHHHHHHHHHHHHHHHHHHHHGGHGHHHHHHHHHHHHHHHHHHGHGHHHHHHHHGHGHHHHHHHGFGGHHFHHHHHHGHHGHHHHHHHHHHHHHHHHHGHHHFHHHHHHHHHHHHHHHHHHHHHHHHHHHHHHHHHHHHGHHHHGFHHHHHGGGHGHGHGGGHHHHHGHHHGGGHGHHHGGHHGHHHHHHHGHHHHHGHFGHHHHHHGGGHHHHGHGHGGH
@M05620:45:000000000-G6HP7:1:1101:24997:9921 1:N:0:132
ATCTCTATCTCCTAAAAACCTGTTTAGATTTGGAGATAGACCTTCAGGTTTTTCATCATTTTCTGCATGAATTATACATTGACCACGTTCCAGCGTGGTCAGTTTGCAGCATTCTGTTATTTTGTTTGACAGAGTGTCTTGTTGAGAACATATGTAGGACATGATTTTTTCCTGCAACAGGGAAAATAAAGTATAAGTTTTAAAGATTTATTCTTTAATAAAGGATCTCAAAGCCAGCTTTAGAAAAAGGA
+
AA?ABFFFFFFFGGGGGGGGGGHGHHHHHHHHHHHHHGHGHHHHHHHHHHHGGHHHHHHHHHHHHHHHHHHHHHHHHHHHHHHHGHGGGHHGHHGGGGHHHHHHHHHHHHHHHHHHHHHHHHHHHHHHGHHHHHHHHHHHHHHHHHHHGGHHHHHHHGHHHHHHHHHHHGHHHHHHHHHHHFGHHHGHHFFGGHHHHHHHHHHGHHHGGHHHHHHHHHHHHHHHHHHHHGHHHHHHHGHHHHG0CGHFGC:
@M05620:45:000000000-G6HP7:1:1101:21507:9925 1:N:0:132
GGATGTGAACTCATTTGCTGGAGGTCACCCAGGGCTCTTTCAAGATAGTAAAAACAGTGACTTGTACAGCATAATGAAAAACCTAGGCATTGATTTTGAAGACATCAGACACATGCAGAATGAAAAATTTTTCAGAAATGATTTTTCTGGTGAGGTTGACTTCAGAGACATTGACTTAACGGATGAAATCCTGACGTATGTCCAAGATTCTTTAAGTAAGTCTCCCTTCATACCTTCAGATTATCAACAGC
+
AAAABFFFFFFFGGGGGGGGGGHGGHHHHHGHGGGHHHHHHHHHHHHHHHHHHHGHHHHHHHHHHHHHHHHHHGHHHHHHHGGHHHHHGHHHHHHHHHGHHHHHHHHHHHHHHHHHHHHHHHHHHHHHHHHHHHHGHHHHHHHHHHHHFHGHHHHHHHHHHHHHHHHHHHHHHHHHHHHHGGGGGHHHHHHHGHHCFHHHHHHHHHHHGHHHHHHHDGHH0GHHHHHHHEGHHHHHHHHFHHGHFHHHHHG
@M05620:45:000000000-G6HP7:1:1101:8641:9931 1:N:0:132
ATCTCTATCTCCTAAAAACCTGTTTAGATTTGGAGATAGACCTTCAGGTTTTTCATCATTTTCTGCATGAATTATACATTGACCACGTTCCAGCGTGGTCAGTTTGCAGCATTCTGTTATTTTGTTTGACAGAGTGTCTTGTTGAGAACATATGTAGGACATGATTTTTTCCTGCAACAGGGAAAATAAAGTATAAGTTTTAAAGATTTATTCTTTAATAAAGGATCTCAAAGCCAGCTTTAGAAAAAAGA
+
BBCBCFFFFFFFGGGGGGGGGGHHHHHHHHHHHHHHHHHHHHHHHHHHHHHGGHHHHHHHHHHHHHHHHHHHHHHHHHHHHGHHHHGHHHHHHHGFGGHHHHHHHHHGHHGHHHHHHHHHHHHHHHHHHHHHHHHHHHHHHHHHHHGHHHHGHHHGHHHHGHHHHHHHHGHHHHGHHHFHHGGGHGHHGGHHFFHHHHHHHGFHHHHHHGHHHHHHHHHHHFHHHHHGHFFFHFGHHGFHHHHHFFFFGGG
@M05620:45:000000000-G6HP7:1:1101:24980:9936 1:N:0:132
ATCTCTATCTCCTAAAAACCTGTTTAGATTTGGAGATAGACCTTCAGGTTTTTCATCATTTTCTGCATGAATTATACATTGACCACGTTCCAGCGTGGTCAGTTTGCAGCATTCTGTTATTTTGTTTGACAGAGTGTCTTGTTGAGAACATATGTAGGACATGATTTTTTCCTGCAACAGGGAAAATAAAGTATAAGTTTTAAAGATTTATTCTTTAATAAAGGATCTCAAAGCCAGCTTTAGAAAAAGGA
+
A3>3ADFFFFFFGGFFFGEGGGFHHHHHHHHHHGHGHHHGHHHHHGHHHHHGGHFHHGHHHHHHHHFGHHHHHHHHHHHHHHHHHHGHHHHHHHGFGGHHHHGHHHHFHHGHHHHHHHHHHGHHGHHHGHHHFHGHHHHHHHHHHHEFGGHHHGHHHHHHHHHHGHGHGCHHHHGFHHHHHGGCGHHGGHHDGGGHH<GHHEHFHGBFFGHHHEHHFFGHHHEFHHGHFHHHFHHHHGHHHHHFFBCFFGG
@M05620:45:000000000-G6HP7:1:1101:26790:9936 1:N:0:132
CATCCTGACCCTGAAGTACCCCGGCTTGATTTCTGACATTAGATCGGAAGAGCACACGTCTGAACTCCAGTCACTCTCGCGCATCTCGTATGCCGTCTTCTGCTTGAAAAAAAAAATTATTTTTTTTGACAGCGTGTCTTTTTGATCCCATATTTCTTCCATGATTTTTTCCTTCCACAGGGACAATCAAGTATCAGTTTTAACGATTTATTCTTTCATAACGGATCTCAACGCCCGCTTTATCAAACTGA
+
A3>>AFB5F4FBFGGGBGGGFGGGEGGEFHHHHGHHFHHHHFBHHGGEEEAGFHHBHCHHHGH5FEGCFFD@3FHHFHGCEGG1/3FFGG3FFHGGEHGHEH4GHHEG3GH//<//0@<FG@G1<CC-<DD1.-<EFHHF0DF-.:00;0C/;0:<00:C0;:CGHHHF@GGG0C/0;9?A?.;..;;;B0FGGF00;BFF///A9AFE/;FFFFFB9;9;/9-.9;FBB9..9@--;@DF/BB//;/;9/
@M05620:45:000000000-G6HP7:1:1101:21521:9937 1:N:0:132
GGATGTGAACTCATTTGCTGGAGGTCACCCAGGGCTCTTTCAAGATAGTAAAAACAGTGACTTGTACAGCATAATGAAAAACCTAGGCATTGATTTTGAAGACATCAGACACATGCAGAATGAAAAATTTTTCAGAAATGATTTTTCTGGTGAGGTTGACTTCAGAGACATTGACTTAACGGATGAAATCCTGACGTATGTCCAAGATTCTTTAAGTAAGTCTCCCTTCATACCTTCAGATTATCAACAGC
+
AAAAA1@@BFDDEAEG3GFF11AAAFAGEGEGCAEGHHHFE2EGAGDHGDEFFHFHFFF1FDFEDGGDDEFFHHHHG1BBFEEG1F0B@G1BFFGHGHADGH0BBGFF1FGEGFHHHHFFFEHHFHGHFFGFHHHEDF1FG>FEFFGHHH<<GHF<FGFHDGGHD2FBGFFBFBDDFFGHC//EGFGGHHHGFHF.<GBF=FBFDG0<0GBGHF0=0=<==<<DHCBBHHFHHHFHFHHBCGHHHHHHGGF
@M05620:45:000000000-G6HP7:1:1101:19914:9944 1:N:0:132
ATCTCTATCTCCTAAAAACCTGTTTAGATTTGGAGATAGACCTTCAGGTTTTTCATCATTTTCTGCATGAATTATACATTGACCACGTTCCAGCGTGGTCAGTTTGCAGCATTCTGTTATTTTGTTTGACAGAGTGTCTTGTTGAGAACATATGTAGGACATGATTTTTTCCTGCAACAGGGAAAATAAAGTATAAGTTTTAAAGATTTATTCTTTAATAAAGGATCTCAAAGCCAGCTTTAGAAAAAGGA
+
CCCCCFFFFFFFGGGGGGGGGGHHHHHHHHHHHHHHHHHHHHHHHHHHHHHGGHHHHIHHIHHIIHHHHHHHHHHHHHHHHHHHHHGHHHHHHHGFGGHHHHHHHHHHHHHHHHHHHHHHHHHHHHHHHHGHHHHHHHHHHHHHHHGHHHHGHHHHHHHHHHHHHHHHHGHHHHHHHHHHHGGHHHHHHHHHHHHHHHHHHHHHHHHHHHHHHHHHHHHHHHHHHHHHHGHHHHHHHGHHHHHHGGHGGGG
@M05620:45:000000000-G6HP7:1:1101:25013:9946 1:N:0:132
ATCTCTATCTCCTAAAAACCTGTTTAGATTTGGAGATAGACCTTCAGGTTTTTCATCATTTTCTGCATGAATTATACATTGACCACGTTCCAGCGTGGTCAGTTTGCAGCATTCTGTTATTTTGTTTGACAGAGTGTCTTGTTGAGAACATATGTAGGACATGATTTTTTCCTGCAACAGGGAAAATAAAGTATAAGTTTTAAAGATTTATTCTTTAATAAAGGATCTCAAAGCCAGCTTTAGAAAAAGGA
+
CCCBCFFFFFFFGGGGGGGGGGHHHHHHHHHHHHHHHHHGHHHHHHHHHHHGGHHHHHHHHHHHHHHHHHHHHHHHHGHHHHHHHHGHHHHHHHGGGGHHHHHHHHHHHHHHHHHHHHHHHHHHHHHHHHHHHHHHHHHHHHHHHHHHHHHHHHHHHHHHHHHHHHHHHGHHHHHHHHHHHGGHEH1GGHGHHHHHHHHHHHFHHFGHHHHHHHHHHHHHHHHHGHHHHHHHHHHHHGHHHHHEHHHHDGH
@M05620:45:000000000-G6HP7:1:1101:24994:9947 1:N:0:132
ATCTCTATCTCCTAAAAACCTGTTTAGATTTGGAGATAGACCTTCAGGTTTTTCATCATTTTCTGCATGAATTATACATTGACCACGTTCCAGCGTGGTCAGTTTGCAGCATTCTGTTATTTTGTTTGACAGAGTGTCTTGTTGAGAACATATGTAGGACATGATTTTTTCCTGCAACAGGGAAAATAAAGTATAAGTTTTAAAGATTTATTCTTTAATAAAGGATCTCAAAGCCAGCTTTAGAAAAAGGA
+
CDDCDFFFFFFFGGGGGGGGGGHHHHHHHHHHHHHHHHHHHHHHHHHHHHHGGHHHHHHHIHIIIHHHHHHHHHHHHHHHHHHHHHGHHHHHHHGGGGHHHHHHHHHHHHHHHHHHHHHHHHHHHHHHHHHHHHHHHHHHHHHHHHHHHHHHHHHHHHHHHHHHHHHHHGHHHHHHHHHHHGGHHHHHHHHHHHHHHHHHHHHHHHHHHHHHHHHHHHHHHHHHHHHHHGHHHHHHHGHHHHHHHHHHGGH
@M05620:45:000000000-G6HP7:1:1101:21505:9947 1:N:0:132
GGATGTGAACTCATTTGCTGGAGGTCACCCAGGGCTCTTTCAAGATAGTAAAAACAGTGACTTGTACAGCATAATGAAAAACCTAGGCATTGATTTTGAAGACATCAGACACATGCAGAATGAAAAATTTTTCAGAAATGATTTTTCTGGTGAGGTTGACTTCAGAGACATTGACTTAACGGATGAAATCCTGACGTATGTCCAAGATTCTTTAAGTAAGTCTCCCTTCATACCTTCAGATTATCAACAGC
+
ABBBBFFFFFFFGGGGGGGGGFHCGHHHHHGHGGGHHHHHHHHHHHHHHHHHHHGHHHHGHHHHGHHHHHHHHHHHHHHHFGGHHHHHHHHHGHHHHHFHHHFHHHHHHHHHHGHHHHHHHHHGHHHHHHHHHGHFHHHHHHHHHHHHHHGHHHHGHHHHHHHHHHHHHHHGHHHHHHHHGGGGGHHHHHHHHHHGFHHHHHHHHHGHGHHHHHHH0DGH=GFHHHHHHHGHHHHHHHHBHGHHHGHHGHE
@M05620:45:000000000-G6HP7:1:1101:8643:9953 1:N:0:132
ATCTCTATCTCCTAAAAACCTGTTTAGATTTGGAGATAGACCTTCAGGTTTTTCATCATTTTCTGCATGAATTATACATTGACCACGTTCCAGCGTGGTCAGTTTGCAGCATTCTGTTATTTTGTTTGACAGAGTGTCTTGTTGAGAACATATGTAGGACATGATTTTTTCCTGCAACAGGGAAAATAAAGTATAAGTTTTAAAGATTTATTCTTTAATAAAGGATCTCAAAGCCAGCTTTAGAAAAAAGA
+
ABAABFFFFFFFGGGGGGGGGGGHHHHHHHHHHFFHFHHHHHHHHHHHHHHGFHHHGHHHHGHHHHHHHGHHHHHHHHHHHGHHHHGHHHGHHGGGGGHHFHHHHHHHHHHHHHHHHHHHHHHHHHHHGHGHHHGHHHHHHHHHHHHHHHHFHHHFHHGHFHHGHHHHGGHHHHHHHHFHHGEFHGHGFGHGGHHHHHGHHGFHHGHHHFHHHHHHHHHGGFHHHHHHHFGGHHHHHGHHHFHGEHFFDGF
@M05620:45:000000000-G6HP7:1:1101:9241:10025 1:N:0:132
CATCCTGACCCTGAAGTACCCGGCTTGATTTCTGACATTAGATCGGAAGAGCACACGTCTGAACTCCAGTCACTCTCGCGCATCTCGTATGCCGTCTTCTGCTTGAAAAAAAAAAAAAAAAAAAAATTGCAAAGTAAATTCAAATAACTAACACATAAAGACAGTACATCCAATAAATCACGACATTTGATACTTTACTTCAACATAACAACGCTAACACATTACAACCAGTATCCAACACTCTACTAACA
+
DCCDDFFFFFFFGGGGGFGGGGGGGGGHHHHHHHHHHHHGHHHHHGGGGGHHHHHHGHHHGHHHHHHHHHHHHHHHHGGGGGEEHHHFEHHHHGFGHGHHHHHHHHHHFHGGGDF><>>--<<---.000000/000000000000<0000000.000<00///0:0000/0000000000..--.00:000000000000:000/00000.-<...<00.0<000<0...00000000..0/00000000
@M05620:45:000000000-G6HP7:1:1101:9889:10029 1:N:0:132
ATCTCTATCTCCTAAAAACCTGTTTAGATTTGGAGATAGACCTTCAGGTTTTTCATCATTTTCTGCATGAATTATACATTGACCACGTTCCAGCGTGGTCAGTTTGCAGCATTCTGTTATTTTGTTTGACAGAGTGTCTTGTTGAGAACATATGTAGGACATGATTTTTTCCTGCAACAGGGAAAATAAAGTATAAGTTTTAAAGATTTATTCTTTAATAAAGGATCTCAAAGCCAGCTTTAGAAAAAGGA
+
CDDCDFFFFFFFGGGGGGGGGGHHHHHHHHHHHHHHHHHHHHHHHHHHHHHGGHHHHIHIHIHHIHHHHHHHHHHHHHHHHHHHHHGHHHHHHHGGGGHHHHHHHHHHHHHHHHHHHHHHHHHHHHHHHHHHHHHHHHHHHHHHHHHHHHHHHHHHHHHHHHHHHHHHHGHHHHHHHHHHHGGHHHHHHHHHHHHHHHHHHHHHHHHHHHHHHHHHHHHHHHHHHHHHHHHHHHHHHGHHHHGHHHHHGGH
@M05620:45:000000000-G6HP7:1:1101:9911:10037 1:N:0:132
ATCTCTATCTCCTAAAAACCTGTTTAGATTTGGAGATAGACCTTCAGGTTTTTCATCATTTTCTGCATGAATTATACATTGACCACGTTCCAGCGTGGTCAGTTTGCAGCATTCTGTTATTTTGTTTGACAGAGTGTCTTGTTGAGAACATATGTAGGACATGATTTTTTCCTGCAACAGGGAAAATAAAGTATAAGTTTTAAAGATTTATTCTTTAATAAAGGATCTCAAAGCCAGCTTTAGAAAAAGGA
+
A1>AADFBFBD1GFGEG1EAFGGAFFAE3ABFD1GHFDFFHFBEGDGBHFH/A02BFFH22BGBHHBF2AFHGFDGFHHFFBAFEGEFGFHHHF???EFGHFFGHHHFFHHHHHHHFGHHHHHHHHHHGHHHHHGHHHHHHHHHHHHHHHGHHHGHHHHHFHHHHHHHHGHHHHFHBGFHHGGHHHHGGHGGHHHHHFGHHGCHGHHHHHHHHHHHHHHGFDGHHHFHHFFGHG;/CEGHHHHHGHHEGCG
@M05620:45:000000000-G6HP7:1:1101:16477:10040 1:N:0:132
ATCTCTATCTCCTAAAAACCTGTTTAGATTTGGAGATAGACCTTCAGGTTTTTCATCATTTTCTGCATGAATTATACATTGACCACGTTCCAGCGTGGTCAGTTTGCAGCATTCTGTTATTTTGTTTGACAGAGTGTCTTGTTGAGAACATATGTAGGACATGATTTTTTCCTGCAACAGGGAAAATAAAGTATAAGTTTTAAAGATTTATTCTTTAATAAAGGATCTCAAAGCCAGCTTTAGAAAAAGGA
+
CCCCCFFFFFFFGGGGGGGGGGHHHHHHHHHHHHHHHHHHHHHHHHHHHHHGGHHHHHHHIIHHHHHHHGHHHHHHHHHHHHGHHHGHHHHHHHGGGGHHHHHHHHHHHHHHHHHHHHHHHHHHFHHHGGHHHHHHHHHHHHHHHHHHHHHHHHHHHHHHHHHHHHHHHGHHHHGHHHHHHGGHHHHGHGHGHHHHHHHHHHHHHGHHHHHHHHHHHGHHHHHHGHHHHHHHHGGHHGHHHGFCCHFHGGH
@M05620:45:000000000-G6HP7:1:1101:9055:10054 1:N:0:132
CATCCTGACCCTGAAGTACCCGGCTTGATTTCTGACATTAGATCGGAAGAGCACACGTCTGAACTCCAGTCACTCTCGCGCATCTCGTATGCCGTCTTCTGCTTGAAAAAAAAAAAATTTTTTTTTTTCCCTCTTTTCTTTTCTCTCCCCTCTTCCTTCCCTTCTTTTATCCTTCCCCCTTTCCCCTCCCTTCTCCTTTGTCCCTCTTACTTCTTTCCTCCCTACACTCCCCTCCCTCTTTCTCCCCCTTC
+
BBBBBFFFFFFFGGGGFEGGGFGGGGFHDHHFDFBGHGHFFFF5EEAFEAFFHHFHA1AAFBGHFDGHFFFHH5@5GC1EEEA/3BB?1BEFG@EEFF444?BG30GHDGGCCCC//01111/-----<000//00;0;00000000//.;./0000009/0090;000000;0;9;/.-.0;//:...../:/://;/////B9BBB//9;;9/B///9/../;/9/9........99;//////..-99
@M05620:45:000000000-G6HP7:1:1101:16470:10064 1:N:0:132
ATCTCTATCTCCTAAAAACCTGTTTAGATTTGGAGATAGACCTTCAGGTTTTTCATCATTTTCTGCATGAATTATACATTGACCACGTTCCAGCGTGGTCAGTTTGCAGCATTCTGTTATTTTGTTTGACAGAGTGTCTTGTTGAGAACATATGTAGGACATGATTTTTTCCTGCAACAGGGAAAATAAAGTATAAGTTTTAAAGATTTATTCTTTAATAAAGGATCTCAAAGCCAGCTTTAGAAAAAGGA
+
CCBCCFFFFFFFGGGGGGGGGGHHHHHHHHHHHHHHHHHHHHHHHHHHHHHGGHHHHHHHHHHHHHHHHGHHHHHHHHHHHHHHHHGHHHHHHHGGGGHHHHHHHHHHHHHHHHHHHHHHHHHHHHHHGGHHHHGHGHHHHHHHHHHHHHHHHHHHHHHHHHHHHHHHHGHHHHHHHHHHHGGHHHHHHHHHHHHHHGHHHHGHHHHHHHHHHHHHHHHHHHHHHHHHHGHHHFHHHGHHHHHHHGHHGGH
@M05620:45:000000000-G6HP7:1:1101:16730:10066 1:N:0:132
ATCTCTATCTCCTAAAAACCTGTTTAGATTTGGAGATAGACCTTCAGGTTTTTCATCATTTTCTGCATGAATTATACATTGACCACGTTCCAGCGTGGTCAGTTTGCAGCATTCTGTTATTTTGTTTGACAGAGTGTCTTGTTGAGAACATATGTAGGACATGATTTTTTCCTGCAACAGGGAAAATAAAGTATAAGTTTTAAAGATTTATTCTTTAATAAAGGATCTCAAAGCCAGCTTTAGAAAAAGGA
+
CCCBCFFFFFFFGGGGGGGGGGHHHHHHHHHHHHHHHFHHHHFHHHHHHHHGGHHHHHHHHHHHHHHHHHHHHHHHHHHHHHGHHHGHHHHHHHGGGGHHHGHHHHHHHHHHGHHHHHGHHHHHGHHHFHHHHHHHHHHHHHHHHHHHHHHHHHHHHHHHHHHHHHHHHGHHHHHHFHHHHFGGHHHHDFHGHHGEGFGHHHHHHHHHHHHHHHHHHGHHHHHFGHHHHHHHGBGFHGHHHHGGHHHHFFH
@M05620:45:000000000-G6HP7:1:1101:16747:10071 1:N:0:132
ATCTCTATCTCCTAAAAACCTGTTTAGATTTGGAGATAGACCTTCAGGTTTTTCATCATTTTCTGCATGAATTATACATTGACCACGTTCCAGCGTGGTCAGTTTGCAGCATTCTGTTATTTTGTTTGACAGAGTGTCTTGTTGAGAACATATGTAGGACATGATTTTTTCCTGCAACAGGGAAAATAAAGTATAAGTTTTAAAGATTTATTCTTTAATAAAGGATCTCAAAGCCAGCTTTAGAAAAAGGA
+
EEEDEFFFFFFFGGGGGGGGGGHHHHHHHHHHHHHHHHHHHHHHHHHHHHHGGHHHHHIHHIHHIHHHHHHHHHHHHHHHHHHHHHGHHHHHHHGGGGHHHHHHHHHHHHHHHHHHHHHHHHHHHHHHHHHHHHHHHHHHHHHHHHHHHHHHHHHHHHHHHHHHHHHHHGHHHHHHHHHHHGGHHHHHHHHHHGHHHHHHHHGHHHHHHHHHHHHHHHHHHHHHHHHHHHHHHHHHHGHHHHGHHHHHGGH
@M05620:45:000000000-G6HP7:1:1101:8827:10102 1:N:0:132
ATCTCTATCTCCTAAAAACCTGTTTAGATTTGGAGATAGACCTTCAGGTTTTTCATCATTTTCTGCATGAATTATACATTGACCACGTTCCAGCGTGGTCAGTTTGCAGCATTCTGTTATTTTGTTTGACAGAGTGTCTTGTTGAGAACATATGTAGGACATGATTTTTTCCTGCAACAGGGAAAATAAAGTATAAGTTTTAAAGATTTATTCTTTAATAAAGGATCTCAAAGCCAGCTTTAGAAAAAGGA
+
CCCCCFFFFFFFGGGGGGGGGGHHHHHHHHHHHGHHHHHHHHHHHHHHHHHGGHHHHIHHHHIIIHHHHHHHHHHHHHHHHHHHHHGHHHHHHHGGGGHHHHHHHHHHHHHHHHHHHHHHHHHHHHHHHHHHHHGHHHHHHHHHHHHHHHHHHHHHHHHHFHHHHHHHHGHHHHHHHHGHHGGHHHHHGHHHHGHHHFGHHHHHHHHHHHHHHHHHHHHHHGHHHHGHHFHHHFHHHGHHHHHFGFHGGGH
@M05620:45:000000000-G6HP7:1:1101:8820:10120 1:N:0:132
ATCTCTATCTCCTAAAAACCTGTTTAGATTTGGAGATAGACCTTCAGGTTTTTCATCATTTTCTGCATGAATTATACATTGACCACGTTCCCGCGGGGTCCGTTTTCCGCCTTCTTTTATTTTGTTTTGCCAGGTGTCTTGTTTGGGACCTTTTGAGGACCTTGTTTTTTCCTGCCACCGGGAAAATAAAGGATTAGGTTTAAAGGTTTATTCTTTAATTAAAGGTCTCAAAGCCAACTTTTGGAAAAAGA
+
BBBBBFFFFFFFGGGGGGGGGGHHHHHHHHHHHHHHHHHHHHHHHHHHHHHGGHHHHHHHHHHHHHHHHHHHHHHHHHHHHHHHHHGHH2G3100//>>////BG/43////?2233B3BFHH3BFH202222/<22<2@11?00//?0/01111..>1.<0111=GHGGBGD0/.C0..:C-;EFF0CFB0/90=00;FG/;C009=F/0;00CG0C00CF0;//9///;B/.;.../;B//-9BFF.;.
@M05620:45:000000000-G6HP7:1:1101:21263:10126 1:N:0:132
ATCTTCTATCTCCTAAAAACCTGTTTAGATTTGGAGATAGACCTTCAGGTTTTTCATCATTTTCTGCATGAATTATACATTGACCACGTTCCAGCGTGGTCAGTTTGCAGCATTCTGTTATTTTGTTTGACAGAGTGTCTTGTTGAGAACATATGTAGGACATGATTTTTTCCTGCAACAGGGAAAATAAAGTATAAGTTTTAAAGATTTATTCTTTAATAAAGGATCTCAAAGCCAGCTTTAGAAAAAGG
+
CCCCCFFFFFFFGGGGGGGGGGHHHHHHHHHHHHHHHHHGHHHHHHHHHHHHGGHHHHHHHHHHHHHHHHHHHHHHHHHHHHHHHHHGHHHHHHHGGGGHHHHHHHHHHGHHHHHHHHHHHHHHHHHHHHHHHHHHHHHHHHHHHHHGFGHHHHHHHHHHHHHHHHHHHHGHHHHHHHHHHHGGHHHHHHHHFGHHGHFHHHHHHHGHHHHHHHHHHHGHBGHHGHHHHHHHFHHHHHGHHHHHHHHHHGG
@M05620:45:000000000-G6HP7:1:1101:12058:10176 1:N:0:132
ATCTCTATCTCCTAAAAACCTGTTTAGATTTGGAGATAGACCTTCAGGTTTTTCATCATTTTCTGCATGAATTATACATTGACCACGTTCCAGCGTGGTCAGTTTGCAGCATTCTGTTATTTTGTTTGACAGAGTGTCTTGTTGAGAACATATGTAGGACATGATTTTTTCCTGCAACAGGGAAAATAAAGTATAAGTTTTAAAGATTTATTCTTTAATAAAGGATCTCAAAGCCAGCTTTAGAAAAAGGA
+
CBCCCFFFFFFFGGGGGGGGGGHHHHHHHHHHHHHHHHHHHHHHHHHHHHHGGHHHHHHHHHHHHHHHHHHHHHHGHHHHHHHHHHGHHHHHHHGGGGHHHHHHHHGHHHHHHHHHHHHHHHHHHHHHGHHHHHHHHHHHHGHHHHGHGHHHHHHHHHHHHHHHHHHHHGHHHHHHHHHHHGGHHHHHHHGGFHHHHFHHHHGHHGHHGHHHHHHHHHHGHHFHHHGHHGGHHHHHHGHHHHHHHHGHGGH
@M05620:45:000000000-G6HP7:1:1101:11481:10186 1:N:0:132
ATCTCTATCTCCTAAAAACCTGTTTAGATTTGGAGATAGACCTTCAGGTTTTTCATCATTTTCTGCATGAATTATACATTGACCACGTTCCAGCGTGGTCAGTTTGCAGCATTCTGTTATTTTGTTTGACAGAGTGTCTTGTTGAGAACATATGTAGGACATGATTTTTTCCTGCAACAGGGAAAATAAAGTATAAGTTTTAAAGATTTATTCTTTAATAAAGGATCTCAAAGCCAGCTTTAGAAAAAGGA
+
AAA?AFFFFFBFGGFFGFGGGGHH5FGFHGHHGHHHHGHHHGHHHHHHHHHGFHHHHGHHHHHHHGHHHHHHHHHFHHHHHGHHFGFFGHGGGHGGEGEGHHFGHHHGGHHGHHGGHHHHHHHHGHHHHFGHHHFGGHHHHGHHHGEFFHFHHHHHHHFFHHHHHGHHGGHHHHHHGHGHHGGHHHHHBGHHHGGHH>GHHHGHHFHHHHHHHHGHHHHGHHGHGGGFFFGFHHFHHGFHHHGGFGFGDAB
@M05620:45:000000000-G6HP7:1:1101:11463:10188 1:N:0:132
ATCTCTATCTCCTAAAAACCTGTTTAGATTTGGAGATAGACCTTCAGGTTTTTCATCATTTTCTGCATGAATTATACATTGACCACGTTCCAGCGTGGTCAGTTTGCAGCATTCTGTTATTTTGTTTGACAGAGTGTCTTGTTGAGAACATATGTAGGACATGATTTTTTCCTGCAACAGGGAAAATAAAGTATAAGTTTTAAAGATTTATTCTTTAATAAAGGATCTCAAAGCCAGCTTTAGAAAAAGGA
+
CCCCCFFFFFFFGGGGGGGGGGHHHHHHHHHHHHHHHHHHHHHHHHHHHHHGGHHHHIHHHHHIIHHHHHHHHHHHHHHHHHHHHHGHHHHHHHGGGGHHHHHHHHHHHHHHHHHHHHHHHHHHHHHHHHHHHHHHHHHHHHHHHHHHHHHHHHHHHHHHHHHHHHHHHGHHHHHHHHHHHGGHHHHHGHHHHHHHHGHHHHHHHHHHHHHHHHHHHHHHHHHGHHHHHHHHHHHHHGHHHHHHHHHHGGH
@M05620:45:000000000-G6HP7:1:1101:16691:10198 1:N:0:132
ATCTCTATCTCCTAAAAACCTGTTTAGATTTGGAGATAGACCTTCAGGTTTTTCATCATTTTCTGCATGAATTATACATTGACCACGTTCCAGCGTGGTCAGTTTGCAGCATTCTGTTATTTTGTTTGACAGAGTGTCTTGTTGAGAACATATGTAGGACATGATTTTTTCCTGCAACAGGGAAAATAAAGTATAAGTTTTAAAGATTTATTCTTTAATAAAGGATCTCAAAGCCAGCTTTAGAAAAAGGA
+
DDDDDFFFFFFFGGGGGGGGGGHHHHHHHHHHHHHHHHHHHHHHHHHHHHHGGHHHHHIHHHIHIHHHHHHHHHHHHHHHHHHHHHGHHHHHHHGGGGHHHHHHHHHHHHHHHHHHHHHHHHHHHHHHHHHHHHGHHHHHHHHHHHHHHHHHHHHHHHHHHHHHHHHHHGHHHHHHHHHHHGGHHHHHGHHHHHHHHHHHHHGHHHHHHHHHHHHHHHHHHHHHHHHHHGHHHHHHHGHHHHHHHGHHGGH
@M05620:45:000000000-G6HP7:1:1101:12248:10201 1:N:0:132
CATCCTGACCCTGAAGTACCCCGGCTTATTTCTGACATTAGATCGGAAGAGCACACGTCTGAACTCCAGTCACTCTCGCGCATCTCGCATGCCGTCTTCTGCTTGAAAAAAAAACCCAGTGCTGCTGACCGAGGCCCCCCTGAACCCCAAGGCCAACAGAGAGAAGATGACTCAGGTGAGGCTCGGCCGACGCCCGTGCTCCTCCCGTCCTTTCCCCAGTCATTTTCTGCCCGGCTTGATTTCTGACATTA
+
BBBBBFFFFFFFGGGGGGGGGGFE?AABAAFDFAG5GFHDFG5FE22AE2CGCE2BABACFHHBA5F3GBGHHFG5F1FE//E/3B?1>>EH3E/>??4?FH?3B03F3?E@/C/?<FFF2FFGHHGHHBF/@CGGGGGGDEBCGHGG?A.:CGCGGGC/;/9CFGGGF0=CFGGGGGGGAEEFABEFFFCFFFFF-9AAFFFFFFFEDFFFFFFFFF?BFFFFFFFFFFFFD@DFC>.;FBBF;BFBFF/
@M05620:45:000000000-G6HP7:1:1101:11456:10205 1:N:0:132
ATCTCTATCTCCTAAAAACCTGTTTAGATTTGGAGATAGACCTTCAGGTTTTTCATCATTTTCTGCATGAATTATACATTGACCACGTTCCAGCGTGGTCAGTTTGCAGCATTCTGTTATTTTGTTTGACAGAGTGTCTTGTTGAGAACATATGTAGGACATGATTTTTTCCTGCAACAGGGAAAATAAAGTATAAGTTTTAAAGATTTATTCTTTAATAAAGGATCTCAAAGCCAGCTTTAGAAAAAGGA
+
BBBBBFFFFFFFGGGGFGGGGGHHHGHHHHHHHHHHHHHHHHHHHHHGHHHGGHHHHHHHHHHHHHHHHHHHHHHHHHHHHGHHHHGHHHFHHHGGEGHHHHHHHHHHHHHHHGHHHHHHHHHHFFHHGFHGHGHHHHHHHHHHGHGFHHHHHHHHHGEGHHHHHHHHHGHHHHHHHHGHHGAFCFGFHHHHHHHGHHHHHHHEGHGHHHHHHHHHGFHHGGHEHHHHHHHHHHGHGGHHHHFFFHFFDGH
@M05620:45:000000000-G6HP7:1:1101:12234:10211 1:N:0:132
CATCCTGACCCTGAAGTACCCCGGCTTATTTCTGACATTAGATCGGAAGAGCACACGTCTGAACTCCAGTCACTCTCGCGCATCTCGTATGCCGTCTTCTGCTTGAAAAAAAAAAAATCAATTGTATGACAGCATGTCTTGTTGAGAACATATTTATGACATTATTTTTTCCTTCAACAGGTAAATTAACGACTAAGTTTTAAAGATTTATTCTTTACTAACGGATCTCACCGCCCGCTTTAGAAAAAGGC
+
BBBBBFFFFFFFGGGGGGGGGGGGGGGHHHHHHHGHFHHHHHHHHGGFGFHBGHHHGHHHGGHHHHHHHHHGHHHHHGGGGGEEHHHGGGHHHGFGHGHHHGHHHGHHFHGGGBB//?111111111@F11<.0<1F1DGG=FF1/.0</0000D0000<DG0=::::B@:GH00<00:/990000;000..-;9BB90;99FB00000;;0;BBFFFFB//.9DD-:/9B.;>-9-;;9A//;B/:.9..
@M05620:45:000000000-G6HP7:1:1101:16681:10217 1:N:0:132
ATCTCTATCTCCTAAAAACCTGTTTAGATTTGGAGATAGACCTTCAGGTTTTTCATCATTTTCTGCATGAATTATACATTGACCACGTTCCAGCGTGGTCAGTTTGCAGCATTCTGTTATTTTGTTTGACAGAGTGTCTTGTTGAGAACATATGTAGGACATGATTTTTTCCTGCAACAGGGAAAATAAAGTATAAGTTTTAAAGATTTATTCTTTAATAAAGGATCTCAAAGCCAGCTTTAGAAAAAGGA
+
CCCCCFFFFFFFGGGGGGGGGGHHHHHHHHHHHHHHHHHHHHHHHHHHHHHGGHHHHHHHHHHIHHHHGHHHHHHHHHHHHHHHHHGHHHHHHHGGGGHHHHHHHHHHHHHHHHHHHHHHHHHHHHHHHHHHHHHHHHHHHHHHHHHHHHHHHHHHHHHHHHHHHHHHHGHHHHHHHHHHHGGHHHHHHHHHHHHHHHHHHHGHHHHHHHHHHHHHHHHHHGHHGHHHHHHHHGHHHGHHHHHGHHHHGGG
@M05620:45:000000000-G6HP7:1:1101:19822:10221 1:N:0:132
ATCTCTATCTCCTAAAAACCTGTTTAGATTTGGAGATAGACCTTCAGGTTTTTCATCATTTTCTGCATGAATTATACATTGACCACGTTCCAGCGTGGTCAGTTTGCAGCATTCTGTTATTTTGTTTGACAGAGTGTCTTGTTGAGAACATATGTAGGACATGATTTTTTCCTGCAACAGGGAAAATAAAGTATAAGTTTTAAAGATTTATTCTTTAATAAAGGATCTCAAAGCCAGCTTTAGAAAAAGGA
+
CDDCCFFFFFFFGGGGGGGGGGHHHHHHHHHHHHHHHHHHHHHHHHHHHHHGGHHHHHHHHHIHIHHHHHHHHHHHHHHHHHHHHHGHHHHHHHGGGGHHHHHHHHHHHHHHHHHHHHHHHHHHHHHHHHHHHHHHHHHHHHHHHHHHHHHHHHHHHHHHHHHHHHHHHGHHHHHHHHHHHGGHHHHHHHHHHHDHHHHHHHHHHHHHHHHHHHHHHHHHHHHHHHHHHHHHHGHHHGHHHHGFHHHHGGH
@M05620:45:000000000-G6HP7:1:1101:19827:10239 1:N:0:132
ATCTCTATCTCCTAAAAACCTGTTTAGATTTGGAGATAGACCTTCAGGTTTTTCATCATTTTCTGCATGAATTATACATTGACCACGTTCCAGCGTGGTCAGTTTGCAGCATTCTGTTATTTTGTTTGACAGAGTGTCTTGTTGAGAACATATGTAGGACATGATTTTTTCCTGCAACAGGGAAAATAAAGTATAAGTTTTAAAGATTTATTCTTTAATAAAGGATCTCAAAGCCAGCTTTAGAAAAAGGA
+
EEEEDFFFFFFFGGGGGGGGGGHHHHHHHHHHHHHHHHHHHHHHHHHHHHHGGHHHHIHIHIHHIHHHHHHHHHHHHHHHHHHHHHGHHHHHHHGGGGHHHHHHHHHHHHHHHHHHHHHHHHHHHHHHHHHHHHHHHHHHHHHHHHHHHHHHHHHHHHHHHHHHHHHHHGHHHHHHHHHHHGGHHHHHHHHHHHHHHHHHHHHHHHHHHHHHHHHHHHHHHHHHHHHHHHHHHHHHHGHHHHHGHHHHGGH
@M05620:45:000000000-G6HP7:1:1101:25101:10240 1:N:0:132
ATCTCTATCTCCTAAAAACCTGTTTAGATTTGGAGATAGACCTTCAGGTTTTTCATCATTTTCTGCATGAATTATACATTGACCACGTTCCAGCGTGGTCAGTTTGCAGCATTCTGTTATTTTGTTTGACAGAGTGTCTTGTTGAGAACATATGTAGGACATGATTTTTTCCTGCAACAGGGAAAATAAAGTATAAGTTTTAAAGATTTATTCTTTAATAAAGGATCTCAAAGCCAGCTTTAGAAAAAGGA
+
DDDCDFFFFFFFGGGGGGGGGGHHHHHHHHHHHHHHHHHHHHHHHHHHHHHGGHHHHIHHHHHHIHHHHHHHHHHHHHHHHHHHHHGHHHHHHHGGGGHHHHHHHHHHHHHHHHHHHHHHHHHHHHHHHHHHHHHHHHHHHHHHHHHHHHHHHHHHHHHHHHHHHHHHHGHHHHHHHHHHHGGHHHHHHHHHHHHHHHHHHHHHHHHHHHHHHHHHHHHHHHHHHHHHHHHHHHHHHGHHHHHHHHHHGGH
@M05620:45:000000000-G6HP7:1:1101:25119:10242 1:N:0:132
ATCTCTATCTCCTAGAAACCTGTTTAGATTTGGAGATAGACCTTCAGGTTTTTCATCATTTTCTGCATGAATTATACATTGACCACGTTCCAGCGTGGTCAGTTTGCAGCATTCTGTTATTTTGTTTGACAGAGTGTCTTGTTGAGAACATATGTAGGACATGATTTTTTCCTGCAACAGGGAAAATAAAGTATAAGTTTTAAAGATTTATTCTTTAATAAAGGATCTCAAAGCCAGCTTTAGAAAAAGGA
+
AAAAAFFFFFFFG11FA3FGGAGGHFEGHHHHBEFHHH1AFGHHHFEFHGHGGHBGHGHHHHHHFHHHHBDHHFHFH2DHHDGHCHEGHHHHFHCFGGHHBHHHHFHHHHHHHHHFHHEGHHHHHHHFHHFHBGGFHHHHFHHFHE/FGCHHGGHHGHDGHGFFHHHHHGGHHHHFDCFCEFA</C?1?FDHHH<?1FGHHGG1FGHHHGHHHHHHD0DHDFD0/DGHHGGHFCFCGCGHH:C0:0:C../
@M05620:45:000000000-G6HP7:1:1101:25084:10254 1:N:0:132
ATCTCTATCTCCTAAAAACCTGTTTAGATTTGGAGATAGACCTTCAGGTTTTTCATCATTTTCTGCATGAATTATACATTGACCACGTTCCAGCGTGGTCAGTTTGCAGCATTCTGTTATTTTGTTTGACAGAGTGTCTTGTTGAGAACATATGTAGGACATGATTTTTTCCTGCAACAGGGAAAATAAAGTATAAGTTTTAAAGATTTATTCTTTAATAAAGGATCTCAAAGCCAGCTTTAGAAAAAGGA
+
BBBABFFFFFFFGGGGGGGGGGHHHHHHHHHHHGHHHHHHHHHHHHHHHHHGGHHHHHHHHHHHHHHHHHHHHHHHHHHHHHHHHHGHHHHHHHGGGGHHHHHHHHHHHHHHHHHHHHHHHHHHHHHHHHHHHHHHHHHHHHHHHHHHHHHHHHHHHHHHHHHHHHHHHGHHHHHHHHHHHGGHHHHHHHGGGHHHHHHHHHHHHHHHHHHHHFHHHHHHHHHHCGGHHGHHHHHHHGHHHHHHHHHHGGH
@M05620:45:000000000-G6HP7:1:1101:23977:10275 1:N:0:132
ATCTCTATCTCCTAAAAACCTGTTTAGATTTGGAGATAGACCTTCAGGTTTTTCATCATTTTCTGCATGAATTATACATTGACCACGTTCCAGCGTGGTCAGTTTGCAGCATTCTGTTATTTTGTTTGACAGAGTGTCTTGTTGAGAACATATGTAGGACATGATTTTTTCCTGCAACAGGGAAAATAAAGTATAAGTTTTAAAGATTTATTCTTTAATAAAGGATCTCAAAGCCAGCTTTAGAAAAAGGA
+
BBBBBFFFFFFFGGGGFGGGGGGHHGHGHHHHHHGGHFHDGHHHHHHHHHHGGHHHHHHHHHHHHHHHHHHHHHHGHBGHHFHHEGFHHHHGHHGFGGHHHHHHHHHFHGHHHHHHHHHHHHHHGGHHHHHHHHHHHHHHHHHHHHHHHHHHHHHHHGHHHHHHHHHHHGHHHGHH2FGHHEGHHHGH1FHHHHFHHGHHHHHHHHHHHHHHHHHHHHHHGFHFHHHHGHHHHEGHHGHHHHFFGGHGGGH
@M05620:45:000000000-G6HP7:1:1101:9416:10280 1:N:0:132
AGATTACTGCAACAGTTCCCCCTGGACCTGGAAAAGTTTCTTGCCTGGCTTACAGAAGCTGAAACAACTGCCAATGTCCTACAGGATGCTACCCGTAAGGAAAGGCTCCTAGAAGACTCCAAGGGAGTAAAAGAGCTGATGAAACAATGGCAAGTAAGTCAGGCATTTCCGCTTTAGCACTCTTGTGGATCCAATTGAACAATTCTCAGCATTTGTACTTGTAACTGACAAGCCAGGGACAAAACAAAGAT
+
CBCCCFFFFFFFGGGGGGGGGGGGHHHHHHHHHHHHHHHHHHHHHHHHHHHHHHHHHHHHHHHHHHHHHHHHHHHHHHHHHHHHHHHHHHHHHHGGGGHHHHHHHHHHGHHHHHGHHHHHHHHGGHGGHHHHHGHHHHHHHHHHHHHHHHHHHGHHHHHHHHHHHHHHHHGGGGGHHHHHHHHHHHHGHHHHHHHHHHHHHHHHHHHHHHHHHHHHHHHHHHHHHHHHHHHHHGGGGGGGGFGGGGGGGGF
@M05620:45:000000000-G6HP7:1:1101:4472:10281 1:N:0:132
AGATTACTGCAACAGTTCCCCCTGGACCTGGAAAAGTTTCTTGCCTGGCTTACAGAAGCTGAAACAACTGCCAATGTCCTACAGGATGCTACCCGTAAGGAAAGGCTCCTAGAAGACTCCAAGGGAGTAAAAGAGCTGATGAAACAATGGCAAGTAAGTCAGGCATTTCCGCTTTAGCACTCTTGTGGATCCAATTGAACAATTCTCAGCATTTGTACTTGTAACTGACAAGCCAGGGACAAAACAAAGAT
+
ABBBCFFFFFFFGFGFGGGGGGGGHHHHHGHGHHFHHHHHHHHHHHHHHHHHHHHEHHHHHGHHHHGHHEHHHHHHHHHHHHHHHHHGHHHHHHGGGGHHGHFHHHHHFHHHHFHGHHHHHHHGGEGGHHHHGFHHHHHHHHHHGBGHHHHHHEHHHHHHHHHH/GGHHGGGGGGHGHHHHHHHFHHGEHHHHHHHHHGHHHHFHHHHHHGHFHHHHFHHHHHGGHHHHH:CGGFGGGGGGF9FFFGGGF9
@M05620:45:000000000-G6HP7:1:1101:23963:10292 1:N:0:132
ATCTCTATCTCCTAAAAACCTGTTTAGATTTGGAGATAGACCTTCAGGTTTTTCATCATTTTCTGCATGAATTATACATTGACCACGTTCCAGCGTGGTCAGTTTGCAGCATTCTGTTATTTTGTTTGACAGAGTGTCTTGTTGAGAACATATGTAGGACATGATTTTTTCCTGCAACAGGGAAAATAAAGTATAAGTTTTAAAGATTTATTCTTTAATAAAGGATCTCAAAGCCAGCTTTAGAAAAAGGA
+
BBABBFFFFFFFGGGGGGGGGFGHHHHHHHHHHFHHHHHFHHHHHGHHHHHGGHHHHGHHHHHHHHHHHHGHHHHHHHHHHHHHHHGGHHHHHHGEFGHHHHGHHHHHHHHHHHHHHHHHHHHHHHHHGHHHHHHHHHHHHHHHHHGGHHHHHHHHHHHHHHHHHHHHHGHHHHHHHHHHHGGGHHHGHGHGGHHGHFGHHGGHHHHHHHHHHHHHGGHGGHGHHHHHHFFFHHFHHGHHHHHHGFHGGGG
@M05620:45:000000000-G6HP7:1:1101:4456:10294 1:N:0:132
AGATTACTGCAACAGTTCCCCCTGGACCTGGAAAAGTTTCTTGCCTGGCTTACAGAAGCTGAAACAACTGCCAATGTCCTACAGGATGCTACCCGTAAGGAAAGGCTCCTAGAAGACTCCAAGGGAGTAAAAGAGCTGATGAAACAATGGCAAGTAAGTCAGGCATTTCCGCTTTAGCACTCTTGTGGATCCAATTGAACAATTCTCAGCATTTGTACTTGTAACTGACAAGCCAGGGACAAAACAAAGAT
+
CDCCCFFFFFFFGGGGGGGGGGGGHHHHHHHHHHHHHHHHHHHHHHHHHHHHHHHHHHHHHHHHHHHHHHHHHHHHHHHHHHHHHHHHHHHHHHGGGGHHHHHHHHHHGHHHHHHHHHHHHHHGGHGGHHHHHGHHHHHHHHHHHHHHHHHHHGHHHHHHHHHHHHHHHHGGGGGHHHHHHHHHHHHGHHHHHHHHHHGHHHHHHHHHHHHHHHHHHGHHHHHGHHHHHHHHHGGGGGGGGGFFGGGGGGG
@M05620:45:000000000-G6HP7:1:1101:24287:10296 1:N:0:132
TACCTGTACTGGGGAAGCAATCGCCATTCCTACCCTAAAGATCGGAAGAGCACACGTCTGAACTCCAGTCACTCTCGCGCATCTCGTATGCCGTCTTCTGCTTGAAAAAAAAAAACAAATTCATCTTTTTTTCTTTCTTTTTCTCCTCCCCTCTCCCCCTCACATAAGCATTTTTTCCCTCCGTCCTTCTTATTCATTCCTTCTTTTTTCTCCTCCTTGCTTCTTCTCACATACTCTCTCCTCTCTTCCCC
+
AABCCFFFFFFFGGGCFGGGGGGGGGGHHHGFGGHHHHHHGGHHGGEGHHHHHHHGFGHFFFHHHHHGGGFGFGHHGGGGGE@GHEB>GHHHEEEGFHFHGHHHHHHHGGGGGC///?011?111<111?--011<111>10/=<00</.<<<////:CC...0000;<00;BFFC/0:C/...;A?00;000;;BB00B/:/9;:9B=//;:/9B/B/9/99:B//9///;/9;/////;;BBF/;//:/
@M05620:45:000000000-G6HP7:1:1101:11853:10299 1:N:0:132
CATCCTGACCCTGAAGTACCCCGGCTTGATTTCTGACATTAGATCGGAAGAGCACACGTCTGAACTCCAGTCACTCTCGCGCATCTCGTATGCCGTCTTCTGCTTGAAAAAAAAAAACAAAACTCACTTATTTTGATAATCACCTGTTCCCTATCCTTCCATCCTCCTTCAATCTCACCACCTACCTATCTCTTCCTCACGACATGCGTCACTTCTGCCCTGAAACGCCATTCATCGCCCCGTCCCACTAC
+
CCCCCFFFFFFFGGGGGGGGGGGGGGGGHHHHHHHHHHHHHHHHHHGGGGHHHHHHHGHHHGHHHHHHHHHHHHGHHGGGGGGGGHHHGGHHHHGGGHGHGHHHGHHHHHHGGCCB>//<0?<11?111111111.111>111010000<00000/00=/00=.00//0000;0000;:0.:.//.000000009909:;..--.00.;-../:///:/././//;.--;.////9/.:.--9.;.:9./;
@M05620:45:000000000-G6HP7:1:1101:7286:10307 1:N:0:132
CATCCTGACCCTGAAGTACCCCGGCTTGATTTCTGACATTAGATCGGAAGAGCACACGTCTGAACTCCAGTCACTCTCGCGCATCTCGTATGCCGTCTTCTGCTTGAAAAAAAAAAAAATCCTATTTTCCCTCCTTTCTTTTTCCTCCCTTCTTTCCTACCTTACTTTTTCCTTCCTCCTGTAACATAGCTACCCCTTCGTCCATATCTCCTCTTTCCTACCCTCTCTCCCATCCCTCTCTCTCCCCCCCC
+
CAABCFFFFFFFGGGGGFGGGGGGGGGFFHHHHHHGHHHHFHGHHHGGGGGHHHHHHGHHHGHGHGHHHHGHGHHHHHGGGGGF?FGHGEHHHHGGGHGHHHGHHHHGFHHGGGGB</>0111111111<F1>.01<000000/<00/./0/<;0000::.00000;;0:/000:/09//00;;00900;000/:9../.::..00000;0;:90000:00..0./:09://0:..0///000://.:---
@M05620:45:000000000-G6HP7:1:1101:10538:10314 1:N:0:132
ATCTCTATCTCCTAAAAACCTGTTTAGATTTGGAGATAGACCTTCAGGTTTTTCATCATTTTCTGCATGAATTATACATTGACCACGTTCCAGCGTGGTCAGTTTGCAGCATTCTGTTATTTTGTTTGACAGAGTGTCTTGTTGAGAACATATGTAGGACATGATTTTTTCCTGCAACAGGGAAAATAAAGTATAAGTTTTAAAGATTTATTCTTTAATAAAGGATCTCAAAGCCAGCTTTAGAAAAAGGA
+
DDDDDFFFFFFFGGGGGGGGGGHHHHHHHHHHHHHHHHHHHHHHHHHHHHHGGHHHHHHHHHIIHHHHHHHHHHHHHHHHHHHHHHGHHHHHHHGFGGHHHHHHHHHHHHHHHHHHHHHHHHHHHHHHGHGHHHHHHHHHHHHHHHHHHHHHHHHHHHHHFGHHHHHHHGHHHHHHHHHHHGGHHHHHHHHHHHHHHHHHHHHHHHHHHHHHHHHHHHHHHHHHHHHHHGHHHHHHHGGHHHHFHHGHGGH
@M05620:45:000000000-G6HP7:1:1101:10519:10318 1:N:0:132
ATCTCTATCTCCTAAAAACCTGTTTAGATTTGGAGATAGACCTTCAGGTTTTTCATCATTTTCTGCATGAATTATACATTGACCACGTTCCAGCGTGGTCAGTTTGCAGCATTCTGTTATTTTGTTTGACAGAGTGTCTTGTTGAGAACATATGTAGGACTTGATTTTTTCCTGCAACAGGGAAAATAAAGTATAAGTTTTAAAGATTTATTCTTTAATAAAGGATCTCAAAGCCAGCTTTAGAAAAAGGA
+
CDCCCFFFFFFFGGGGGGGGGGHHHHHHHHHHHFHHHHHHHHHHHHHHHHHGGHHHHHHHHHIHIHHHHHHHHHHHHHHHHHHHHHGHHHHHHHGGGGHHHHHHHHHHHHHHHHHHHHHHHHHHHHHHHGHHHHGHHHHHHHHHHHHE3GHHHHHHHHHHHHHHHHHHHGHHHHHHHHHHHGGHGGGHFHHHHHHHHHHHHHGFHHHHHHHHHHHHHHHGHHHHHHHHHHHHHHHHHGHHHHGHHGHHFGG
@M05620:45:000000000-G6HP7:1:1101:10542:10333 1:N:0:132
ATCTCTATCTCCTAAAAACCTGTTTAGATTTGGAGATAGACCTTCAGGTTTTTCATCATTTTCTGCATGAATTATACATTGACCACGTTCCAGCGTGGTCAGTTTGCAGCATTCTGTTATTTTGTTTGACAGAGTGTCTTGTTGAGAACATATGTAGGACATGATTTTTTCCTGCAACAGGGAAAATAAAGTATAAGTTTTAAAGATTTATTCTTTAATAAAGGATCTCAAAGCCAGCTTTAGAAAAAGGA
+
ABBAAFFFFFFFGGGFGGGGGGHHGFGGHFHFFFHGBEGAEGGHHHGGHGHFGHHHHHHHHHHHHHHHHFHHHHHHHHHHHHGHCGEHHHHHGHGGGGHHGHGGGHHHHHGFGHHGHHHHHHHHFHHHHGEHFHHHGHHHHHHGBFEFHHFFFH?GHHHHFHHGHHHHHCHFHHFHFHGHHGGG/0FGGDGHHGFHGHHHHHHHHHHHHHHHHHHHFFHGGFFDHFHHHHHFHHGEAEHHHHEFGHGHD.:
@M05620:45:000000000-G6HP7:1:1101:23618:10338 1:N:0:132
CATCCTGACCCTGAAGTACCCGGCTTGATTTCTGACATTAGATCGGAAGAGCACACGTCTGAACTCCAGTCACTCTCGCGCATCTCGTATGCCGTCTTCTGCTTGAAAAAAAAAAAAAAAAAAAAAAGTTATCAGTACGTAATTTGTACAAATAGCATAAATATTAGAAAGCAGCAAATTGACACTGACCGAATGAGTACAAAAAGATATTACAGACCACACGAACAATATATAAGAATCAGTGTTACAAA
+
CCCCDFFFFFFFGGGGGGGGGGGGGGGHHHHHHHHHGHHHHHHHHGGGGHHHHHHHGHHHGHHHHHHHHHHHHHHGHGGGGGEEHHHGGHHHHGFGHGHHHHHHHHHHHHGFCCD>/<->------;.00000;0000./0:.0000000000000000000000009900/0//./:00000000009/---.090000009...9000900000../...--.--/0:000000000000000000000
@M05620:45:000000000-G6HP7:1:1101:15156:10353 1:N:0:132
ATCTCTATCTCCTAAAAACCTGTTTAGATTTGGAGATAGACCTTCAGGTTTTTCATCATTTTCTGCATGAATTATACATTGACCACGTTCCAGCGTGGTCAGTTTGCAGCATTCTGTTATTTTGTTTGACAGAGTGTCTTGTTGAGAACATATGTAGGACATGATTTTTTCCTGCAACAGGGAAAATAAAGTATAAGTTTTAAAGATTTATTCTTTAATAAAGGATCTCAAAGCCAGCTTTAGAAAAAGGA
+
BBCCCFFFFFFFGGGGGGGGGGHHHGGHHGHHHHHHHHHHHHHHHHHHHHHGGHHHHHHHHHHHHHHGHHHHHHHHHHHHHHHHHGGHHHHHHGGFGGGHHHHHHHGHHHHHHHGHHHHHHHHHHHHHHHHHHHHHHHHHHHHHHHHHHHHHHHHHHHHHHHHHGHHHHGHHHHGHHHHHHGGHHHHHHFGGHHHHHHHHHGGHHHHHHHHHHHHHHHHHHHHHHHHHHHHHHHHHHGHHHHHHHGHHGGH
@M05620:45:000000000-G6HP7:1:1101:6639:10362 1:N:0:132
ATCTCTATCTCCTAAAAAGGAAGAAAGGGGAGGGAAGATCGGAAGAGCACACGTCTGAACTCCAGTCACTCTCGCGCATCTCGTATGCCGTCTTCTGCTTGAAAAAAAAAAAAAAAAAGAAAAAGATAAAAATTAAATGAATAAGAAAAATAAGAAAAGAAAGAAAAAAAAATTAATTAGAAAAAGAAAACATAAATGTAGAAAAATGAATGGAGTGAAAAAGTTAGTGAAAAGAAGTATCTGAGTAACAT
+
BBCCCFFFFFFFGGGGGGGGGGHFFGHGGGGGGGGHGHHHHGGGGHHHGHHHGHHHGHFHHHHGHGHFHHHHHGGGGGEEHHHGGGHHHGFGHGHHHHHHHGHGHHGGGGD>><<---...<<...00:000.00:000000;0000//9.00090:/99./0;.//.----.90000000:0/9...///.00000:000000/.:0009000/0.0000..0000000000/..;90000000000000
@M05620:45:000000000-G6HP7:1:1101:18608:10373 1:N:0:132
TACCTGTACTGGGGAAGCAATCGCCATTCCTACCCTAAAGATCGGAAGAGCACACGTCTGAACTCCAGTCACTCTCGCGCATCTCGTATGCCGTCTTCTGCTTGAAAAAAAAAAACAAATCTCTTCTGCCTCTCTTTTTCCTCGTTTACCCCTACATTCCACACCTCTTATCTTTGCTCCCCTATATGCTGCCCGAACTCCCCTCTTTCTTCTCTTTCCCTTTTCTCCCCCTCCCTTCCTCCCCTCCCTCT
+
CBCCCFFFFFFFGGGGGGGGGGGGGGGHHHHHHHHHGHGHHHHHGGGGGHHHHHHGHHHGHGHHHHHHGHHHHHHHGGGGGGGHHHGDHFHHGEGHGHHHHHHHHHHHEGGGB><?//01=?111?11=1111011<11<11>><..<<0<...<00000000.;/.00:0:00000;0:.:9.B0000000.;.---.;9EDF.:0;9000000B00;F000;900:9..-;A./;//:;;.9/...///
@M05620:45:000000000-G6HP7:1:1101:12365:10386 1:N:0:132
CATCCTGACCCTGAAGTACCCGGCTTGATTTCTGACATTAGATCGGAAGAGCACACGTCTGAACTCCAGTCACTCTCGCGCATCTCGTATGCCGTCTTCTGCTTGAAAAAAAAAAAAAAAAAAGTAAACTAGAATGTTACAATGTGAGTGTTCGTAGTTGTGACAAATCGAATGTATAAACAATTATATATGTTTAGATATTTAGATCAATATGATAATGCTACTTGTCTTTATACCAGTATATGAATTTT
+
CCCCCFFFFFFFGGGGGGGGGGGGGGGHHHHHHHHHHHHHHHHHHGGGGHHHHHHHGHHHGHHHHHHHHHHHHHHHHGGGGGF?GHHGGHHHHGGGHGHHHHHHHHHHHHGGGGB<<<-<<--.000<00000000:000000000000000<../..000.0000/0:../09090;0090.00000000;:0;000000090;0000000000000:00900000000000:090000:0009900000
@M05620:45:000000000-G6HP7:1:1101:23927:10393 1:N:0:132
AGATTACTGCAACAGTTCCCCCTGGACCTGGAAAAGTTTCTTGCCTGGCTTACAGAAGCTGAAACAACTGCCAATGTCCTACAGGATGCTACCCGTAAGGAAAGGCTCCTAGAAGACTCCAAGGGAGTAAAAGAGCTGATGAAACAATGGCAAGTAAGTCAGGCATTTCCGCTTTAGCACTCTTGTGGATCCAATTGAACAATTCTCAGCATTTGTACTTGTAACTGACAAGCCAGGGACAAAACAAAGAT
+
AAABCFFFFFFFGGGBGGGGGGGGHGHGHHGHHHHGHGFFHHHHHFHEHHHHGFHHHFHHHHHHEHGHHHHHHHHFHHHHHHGHHFHHHHGHGHGEEGFEGHFFFEGGAGGEHFHEGHHHHFHGGEGDHHHHHGGBGFEFFGFFHHGBGFCGGGDHHFD>GF@GHHHHHGGGGGFG1?GBCFFFE1FDDCCFHHBGFHHHH<000<=DFHGHHCHCC0CCFFGBFFFFHHGC.ABC9DEFEGGGGGG?9/:
@M05620:45:000000000-G6HP7:1:1101:12379:10401 1:N:0:132
CATCCTGACCCTGAAGTACCCGGCTTGATTTCTGACATTAGATCGGAAGAGCACACGTCTGAACTCCAGTCACTCTCGCGCATCTCGTATGCCGTCTTCTGCTTGAAAAAAAAAAATGAAAAATTAAATATGACGGATATGATGTAATGTATGAGTGTTGAGAAGTGGAGTGGGAGACTCAAACATAATTTGAGAAGTTGATAGCAAGAACAGTAGATGAACTAGGAGTAGGTTGACACAACACACTTTCC
+
AAAAAFFFFFFFGFFFGGGGGGGGEEGHHHHHHGGHFHHHHFGHH?EEEGHFGHHHGHHHGHGHGHHHHHHHHHHHGGGGGGEEHFHGGHEGHEGGCFFHHGHHHHHHDGECCB><0<>1<1001111111111.-...1111111110=000000000.0/<0/000:.:......:0;:/00.0000;000..0/0000000000////9/0000000///:////.;////.//9/......./////
@M05620:45:000000000-G6HP7:1:1101:28307:10414 1:N:0:132
CATCCTGACCCTGAAGTACCCCGGCTTGATTTCTGACATTAGATCGGAAGAGCACACGTCTGAACTCCAGTCACTCTCGCGCATCTCGTATGCCGTCTTCTGCTTGAAAAAAAAAAACAACACTTCTTCATCTCTCCCTATCTACCATTCCTATCCCCTCCTTCACCCCCTCTAGATCCCTCATTTTTCATCCACGCTCCCTGTCCCCTCATACTCACTCTTTCCTCACCCTCTCTTTACATCTTCCTCCC
+
AAABAFFFFFFFGFFFBGGGGGGEGGGGHGHHHHF5FHHHGHGHHGEEGGHFHHHHHGHHFFHFHFHGHHGHHHGHHFGEEEGGCBGHGGHGFHEGGFFFDGFHHHHHFGH/CD@D////<?/111111111111100011>111=000000<00//./../00000.---./0000;090/.00000;00000/...9../00/099...//////://///;/B//9.9...9///////;//:9//9;
@M05620:45:000000000-G6HP7:1:1101:6565:10423 1:N:0:132
CATCCTGACCCTGAAGTACCCCGGCTTGATTTCTGACATTAGATCGGAAGAGCACACGTCTGAACTCCAGTCACTCTCGCGCATCTCGTATGCCGTCTTCTGCTTGAAAAAAAAAAAAAAAAACAAACAGAGATACGCATAACCATAACCATAACCCCTCTCATCTCAACGACCTAATCCATAATAATTCTTTCATATAAGGATAGAAATACACTCACTAGCTGAACACATAAAAAAATAGAAGTCTGCGG
+
CCCCDFFFFFFFGGGGGFGGGGGGGGGGHHHHHHHHHHHHHHHHHHGGGGHHHHHHHGHHHGHHHHHHHHHHGHHHHHGGGGGGCGGHGFHHHHGGGHGHHHHHHHHGFHHGGGGC>/>>--<.....<////111.....100000000000000....//0111111/..--.001010110111111111111111110<000111110001//01<0/10:001/.0:111<--.0011111111--
@M05620:45:000000000-G6HP7:1:1101:13478:10455 1:N:0:132
ATCTCTATCTCCGAAAAAGGAAGAAAGGGGAGGGAAGATCGGAAGAGCACACGTCTGAACTCCAGTCACTCTCGCGCATCTCGTATGCCGTCTTCTGCTTGAAAAAAAAAAAACAACCCAATCTCTTGATCACATTTTGCCTTATTGCGCCATACAACCTCATCCGCTTAATTTTTTCCCCCTCTTTGATGCCTACCCCCCCCTCTACATCCCCAACCCCCATCTTCCCTCTCCCGTCCTGCCCTCCCTCC
+
BBBBBFFFFFFFGGGGGGGGGGHGEGGHGGGGGGGHGHHHHGGGGHHHGHHFEHHHGHFHHHHHHGHHHHHHHGGGFGEEHHHGGHHHHGEGHGHHHHHHHHCFHHGGCC@A><..>.<..0>100000000/00=0000<0000000.-...::00/C//90;0...9.000000-/00/.@..//////9///.9..-9---.99/////.9....9.--://///.;.9;/:..;9.//..:....B.
@M05620:45:000000000-G6HP7:1:1101:26095:10466 1:N:0:132
ATCTCTATCTCCTAAAAACCTGTTTAGATTTGGAGATAGACCTTCAGGTTTTTCATCATTTTCTGCATGAATTATACATTGACCACGTTCCAGCGTGGTCAGTTTGCAGCATTCTGTTATTTTGTTTGACAGAGTGTCTTGTTGAGAACATATGTAGGACATGATTTTTTCCTGCAACAGGGAAAATAAAGTATAAGTTTTAAAGATTTATTCTTTAATAAAGGATCTCAAAGCCAGCTTTAGAAAAAGGA
+
CCDCCFFFFFFFGGGGGGGGGGHHHHHHHHHHHGHHHHHHHHHHHHHHHHHGGHHHHHHIHIHIIHGHHHHHHHHHHHHHHHHHHHGHHHHHHHGFGGHHHHHHHHHGHHHHHHHHHHGHHHHHHHHHGHHHHHGHGHHHHHHHHHGHHGHHHHHHHHHHHHHHHHHHHGHHHHGGHHGHHGGHHHHHHGHHHHHHHGHHHGHHHHHHHHHHHHHHHFHHHHHHHHHHHFGGHHHHHGHHHHHGHFHFGGF
@M05620:45:000000000-G6HP7:1:1101:26076:10475 1:N:0:132
ATCTCTATCTCCTAAAAACCTGTTTAGATTTGGAGATAGACCTTCAGGTTTTTCATCATTTTCTGCATGAATTATACATTGACCACGTTCCAGCGTGGTCAGTTTGCAGCATTCTGTTATTTTGTTTGACAGAGTGTCTTGTTGAGAACATATGTAGGACATGATTTTTTCCTGCAACAGGGAAAATAAAGTATAAGTTTTAAAGATTTATTCTTTAATAAAGGATCTCAAAGCCAGCTTTAGAAAAAGGA
+
3333>BFFFFFFGGFGGGGGGGHHGHHHHHGGFBHHHHHFHHHHHGHHHHHGGGFHGFGHHHHHHHGFGEGHHFHHHHHFHGHHFHDGHHHGGFGGCGHHFGHGHHHGHHFGHHGGHGGHHFFHFHHHFGHHHHGHHHGEEGHHGHEFCBGGGBGHHHHGHHHGHHGHHGHHHHHHHGFHHGFCFHEFF?GFDGFFHHGHHBGBHFHHHFHHHFBHBBGFFBDFFGHHHFFEHH.CGGGHHFHGHGEFGCB
@M05620:45:000000000-G6HP7:1:1101:26659:10488 1:N:0:132
ATCTCTATCTCCTAAAAACCTGTTTAGATTTGGAGATAGACCTTCAGGTTTTTCATCATTTTCTGCATGAATTATACATTGACCACGTTCCAGCGTGGTCAGTTTGCAGCATTCTGTTATTTTGTTTGACAGAGTGTCTTGTTGAGAACATATGTAGGACATGATTTTTTCCTGCAACAGGGAAAATAAAGTATAAGTTTTAAAGATTTATTCTTTAATAAAGGATCTCAAAGCCAGCTTTAGAAAAAGGA
+
DDDDDFFFFFFFGGGGGGGGGGHHHHHHHHHHHHHHHHHHHHHHHHHHHHHGGHHHHIHHHIHIIHHHHHHHHHHHHHHHHHHHHHGHHHHHHHGFGGHHHHHHHHHHHHHHHHHHHHHHHHHHHHHHHHHHHHHHHHHHHHHHHHHHHHHHHHHHHHHHHHHHHHHHHGHHHHHHHHHHHGGHHHHHHHHHHHHHHHHHHHHHHHHHHHHHHHHHHHHHGHHHHHHHHHHHHHHHHGHHHHHFHHHHGGH
@M05620:45:000000000-G6HP7:1:1101:26663:10508 1:N:0:132
ATCTCTATCTCCTAAAAACCTGTTTAGATTTGGAGATAGACCTTCAGGTTTTTCATCATTTTCTGCATGAATTATACATTGACCACGTTCCAGCGTGGTCAGTTTGCAGCATTCTGTTATTTTGTTTGACAGAGTGTCTTGTTGAGAACATATGTAGGACATGATTTTTTCCTGCAACAGGGAAAATAAAGTATAAGTTTTAAAGATTTATTCTTTAATAAAGGATCTCAAAGCCAGCTTTAGAAAAAGGA
+
BBBBCFFFFFFFGGGGGGGGGGHHHHHHHHHHHHHHHHHHHHHHHHHHHHHGGHHHHHHHHHHHHHHHHHHHHHHHHHHHHHHHHHGHHHHHHHGFGGHHHHHHHHHHHHHHHHHHHHHHHHHHHHHHHHGHHHHHHHHHHHHHHHHHHHHHHHHHHHHHHHHHHHHHHGHHHHHHHHHHHGGHHHHHHHHHHHHHHGGHHHHHHHHHHHHHHHHHHHHHHGFHHHHGHHHHHHHHHGHHHHHFFGHHGGG
@M05620:45:000000000-G6HP7:1:1101:10966:10530 1:N:0:132
ATCTCTATCTCCTAAAAACCTGTTTAGATTTGGAGATAGACCTTCAGGTTTTTCATCATTTTCTGCATGAATTATACATTGACCACGTTCCAGCGTGGTCAGTTTGCAGCATTCTGTTATTTTGTTTGACAGAGTGTCTTGTTGAGAACATATGTAGGACATGATTTTTTCCTGCAACAGGGAAAATAAAGTATAAGTTTTAAAGATTTATTCTTTAATAAAGGATCTCAAAGCCAGCTTTAGAAAAAGGA
+
DDDDDFFFFFFFGGGGGGGGGGHHHHHHHHHHHHHHHHHHHHHHHHHHHHHGGHHHHHIHHHIIIHHHHHHHHHHHHHHHHHHHHHGHHHHHHHGFGGHHHHHHHHHHHHHHHHHHHHHHHHHHHHHHHHGHHHHHHHHHHHHHHHHHHHHHHHHHHHHHHHHHHHHHHGHHHHHHHHHHHGGHHHHHHHHHHHHHHHHHHHGHHHHHHHHHHHHHHHHHHHHHHHHHHGGHHHHHHGHHHHHHHHHHGGH
@M05620:45:000000000-G6HP7:1:1101:10948:10531 1:N:0:132
ATCTCTATCTCCTAAAAACCTGTTTAGATTTGGAGATAGACCTTCAGGTTTTTCATCATTTTCTGCATGAATTATACATTGACCACGTTCCAGCGTGGTCAGTTTGCAGCATTCTGTTATTTTGTTTGACAGAGTGTCTTGTTGAGAACATATGTAGGACATGATTTTTTCCTGCAACAGGGAAAATAAAGTATAAGTTTTAAAGATTTATTCTTTAATAAAGGATCTCAAAGCCAGCTTTAGAAAAAGGA
+
BBAAAFFFFFFFGGGGGGGGGGHHHHHHHHHHHHHHHGHHHHHHHHHHHHHGGHHHHHHHHHHHHHHHHHHHHHHHHHHHHHHHHHGHHHHHHHGGGGHHHHHHHHHHHHHGHHHHHHHHHHHHHHHHGHHHHHGHGHHHHHHHFHFHHHHHHHHHHHHGHHHHHHHHGFHHHHHGHHHHHGGGHHHHGFHHHGHHHFHHHHHHHGGHHGHHHHHHHFHHHHHGHHFHHFHHGFGGHFHHHHGHHHHHCGH
@M05620:45:000000000-G6HP7:1:1101:28290:10585 1:N:0:132
ATCTCTATCTCCTAAAAACCTGTTTAGATTTGGAGATAGACCTTCAGGTTTTTCATCATTTTCTGCATGAATTATACATTGACCACGTTCCAGCGTGGTCAGTTTGCAGCATTCTGTTATTTTGTTTGACAGAGTGTCTTGTTGAGAACATATGTAGGACATGATTTTTTCCTGCAACAGGGAAAATAAAGTATAAGTTTTAAAGATTTATTCTTTAATAAAGGATCTCAAAGCCAGCTTTAGAAAAAGGA
+
BCCCDFFFFFFFGGGGGGGGGGGHHHHHHHHHHHHHHHHHHHHHHHHHHHHGGHHHHHHHHHHHIHHHHHHHHHHHHHHHHHHHHHGHHHHHHHGFGGHHHHHHHHHGHHHHHHHHHHHHHHHHHHHHHHGHHHHHHHHHHHHHHHHHHHHHHHHHHHHHHHHHHHHHHGHHHHHHHHHHHGGHHHHHGHHHHHHHHFHHHHHHHHHHHHHHHHHHHHHHGGHHHHHHHGGHHHHHHGHHHHHFFFHHGGF
@M05620:45:000000000-G6HP7:1:1101:11060:10634 1:N:0:132
ATCTCTATCTCCTAAAAACCTGTTTAGATTTGGAGATAGACCTTCAGGTTTTTCATCATTTTCTGCATGAATTATACATTGACCACGTTCCAGCGTGGTCAGTTTGCAGCATTCTGTTATTTTGTTTGACAGAGTGTCTTGTTGAGAACATATGTAGGACATGATTTTTTCCTGCAACAGGGAAAATAAAGTATAAGTTTTAAAGATTTATTCTTTAATAAAGGATCTCAAAGCCAGCTTTAGAAAAAGGA
+
AAAAAFDFFFFFGGGGGGGGGGGHHGHHHHHHHGHHHGHHHHHHHHHHHHHGGHHHHHHHHHHHHHHHHGHHHFHHHHHHHHHHHHGFGHHHHGGFEGGHFHGHHHHFHGFHHHHHHHHHHHHHHHHHGHGHHHFGGHHHHHHHGHGGGFGFHH?GHFHGFHHHHHHHHGHHHGFHEGFHHGEFFGHHEFGGHHGGHFHHHGGFHGGHHFFGHHHHGHHFHFGHGHHHHEFFHBGHHGHHHFGFHHFFGGE
@M05620:45:000000000-G6HP7:1:1101:11024:10640 1:N:0:132
ATCTCTATCTCCTAAAAACCTGTTTAGATTTGGAGATAGACCTTCAGGTTTTTCATCATTTTCTGCATGAATTATACATTGACCACATTCCAGCGTGGTCAGTTTGCAGCATTCTGTTATTTTGTTTGACAGAGTGTCTTGTTGAGAACATATGTAGGACATGATTTTTTCCTGCAACAGGGAAAATAAAGTATAAGTTTTAAAGATTTATTCTTTAATAAAGGATCTCAAAGCCAGCTTTAGAAAAAGGA
+
BBBBBFFFFFFBGGFGGGGGFFAGHGFHHFHGHBFFAGHBGH3FHHHHHHHFGHHHHGHGHHHHHEFGHFFHFHHHHFGHHFFHGHHFHHHFHHGEEEHHGGGFGHGGHHHHGHHHGGHHHHHHFHHHHHGGHHEGGGHFHHHHHFHGHHHHHHGHHFGHHFHGFHHHHCHHHHHHGHHHHEEFHCFGFHFHHFHHHFHHHGGFHGHHDGHHHHHHHHHHHHHGHHHHHGHHGEGFHGGHHHGHCGHHDDC
@M05620:45:000000000-G6HP7:1:1101:11043:10645 1:N:0:132
ATCTCTATCTCCTAAAAACCTGTTTAGATTTGGAGATAGACCTTCAGGTTTTTCATCATTTTCTGCATGAATTATACATTGACCACATTCCAGCGTGGTCAGTTTGCAGCATTCTGTTATTTTGTTTGACAGAGTGTCTTGTTGAGAACATATGTAGGACATGATTTTTTCCTGCAACAGGGAAAATAAAGTATAAGTTTTAAAGATTTATTCTTTAATAAAGGATCTCAAAGCCAGCTTTAGAAAAAGGA
+
BBBBBFFFFFFFGGGGGGGGGGGGHHHHHHHHHHHHHHHHHHHHHHHHHHHGGHHHHHHHHHHHHHHHHHHHHHHHHHHHHHHHHHEFHHHHHHGGFGHHHHGGHHHHHHHHHHHHHHHHHHHHFHHHHHHHHHFGGHHHHHHHHHHHHHHHHHGHHHHHHHHHHHHHHGHHHHHHHHHHHGGHHHHHHHGGHFHHHGHHHHHHHHHHGHHHHHHHHHHHGHHHHHHHHHHHHGHHHGHHHHEFGFHHGGH
@M05620:45:000000000-G6HP7:1:1101:24273:10648 1:N:0:132
ATCTCTATCTCCTAAAAACCTGTTTAGATTTGGAGATAGACCTTCAGGTTTTTCATCATTTTCTGCATGAATTATACATTGACCACGTTCCAGCGTGGTCAGTTTGCAGCATTCTGTTATTTTGTTTGACAGAGTGTCTTGTTGAGAACATATGTAGGACATGATTTTTTCCTGCAACAGGGAAAATAAAGTATAAGTTTTAAAGATTTATTCTTTAATAAAGGATCTCAAAGCCAGCTTTAGAAAAAGGA
+
CCCBBFFFFFFFGGGGGGGGGGHHHHHHHHHHHGHHGHGHHHHHHHHHHHHGGHHHHHHHHHHHHHHHHHHHHHHHHHHHHHHHHHGHHHHHFHGGGGHHGHHHGHHFHHHHHHHHHHHHHHHHHHHHHHHHHHGHHHHHHHHHGHGHGHHHHHHHHHHHFHHHHHHHHGHHHHGHGHFHHGGHE?FGFFGGFHHFHGHGHHHHHHHHHGHHHHHHHHHHHHHHHHHHHGGHHHHGHGFHHHGHFBCHD?C
@M05620:45:000000000-G6HP7:1:1101:5958:10674 1:N:0:132
TACCTGTACTGGGGAAGAGTGTAGCAATCGCCATTCCTACCCTAAAGATCGGAAGAGCACACGTCTGAACTCCAGTCACTCTCGCGCATCTCGTATGCCGTCTTCTGCTTGAAAAAAAAAACAATTAAGCCGCTTTTTTTGTTTAACCAACGCGCACCCTGAAAGAAGCCTTTTTTAACTAAGACCTTCTAATTCATTCATTCATTTTTATCCTCCTTTCTGCTTCTCACCTACTCTCTACCCTCCTCCCA
+
BBBBBFFFFFFFGGGGEGGFGGFHHHHHHGGGGGHHHHHHGHHGHHHFHHHGGGGHHHGHHHGHHFFHHHHHHGHGHFHHHHHGGGGEFEHHGFDHHHHGGGFEFHHHHHGHHHGGCFCCC/?<2111?11///.>11<<-//<DD0<<.C.----:;9.//0;0/.B/9/0;0:@.:990:C//BB/:///////99/:////9;B//A/:9//9:F/;//:////9F/./::BB;B////./:;B./..
@M05620:45:000000000-G6HP7:1:1101:24181:10680 1:N:0:132
ATCTCTATCTCCTAAAAACCTGTTTAGATTTGGAGATAGACCTTCAGGTTTTTCATCATTTTCTGCATGAATTATACATTGACCACGTTCCAGCGTGGTCAGTTTGCAGCATTCTGTTATTTTGTTTGACAGAGTGTCTTGTTGAGAACATATGTAGGACATGATTTTTTCCTGCAACAGGGAAAATAAAGTATAAGTTTTAAAGATTTATTCTTTAATAAAGGATCTCAAAGCCAGCTTTAGAAAAAGGA
+
BBBBBFFFFFFFGGGGGGGGGGGHHHHHGHHHHHHHFHHGHHHHHHHHHHHGGHHHHHHHHHHHHHHHHHHHHHHHHHHHGHHHHHGGHHHFFHGGGGHHHHHHHHHHHHHHHHHHHHHHHHHHHHHHHHHHHHGHHHGHHHHHHHGHHHHHHHHHHHHHHHHHHHHHFGHHHHHGGHHHHECHHHGFGFHHHFHHHGHHHHFHHHHHHHHHHHHHHHHHHGHHHHHGHGHHHHHHHGHHHHGFGHHEDDF
@M05620:45:000000000-G6HP7:1:1101:11408:10682 1:N:0:132
CATCCTGACCCTGAAGTACCCCGGCTTGATTTCTGACATTAGATCGGAAGAGCACACGTCTGAACTCCAGTCACTCTCGCGCATCTCGTATGCCGTCTTCTGCTTGAAAAAAAAAATTCCAATGGATTACAAAAGCTCTTGAAACAATGGTATGTAAGTCATGCATTTCCGCTTTACCACTCTTGTGCATCTATTTGATTACTCCCTTGCTTCTTTACTCATAACTCTCAAACCCAGCTTTCAACAAAGAA
+
A111>B11B>11AF1FGGGGGGEE?AE00FGGEBFE1BG21F1FHHG?/A00FHHCGEF/B/G2F1AF1EAB@GG1BGA/>EG//11B??00GGGG/FEE2B1B>><1FFH/@B/<0@112211?11111?110?0?11>1111>0.1111>1CGG0<0=00=D0=GH00.;C:.:;C00//0000000000;000;0000000/./0/;9C0=0C00;00000;C00B09;/;A;-A///////9-://-
@M05620:45:000000000-G6HP7:1:1101:24200:10685 1:N:0:132
ATCTCTATCTCCTAAAAACCTGTTTAGATTTGGAGATAGACCTTCAGGTTTTTCATCATTTTCTGCATGAATTATACATTGACCACGTTCCAGCGTGGTCAGTTTGCAGCATTCTGTTATTTTGTTTGACAGAGTGTCTTGTTGAGAACATATGTAGGACATGATTTTTTCCTGCAACAGGGAAAATAAAGTATAAGTTTTAAAGATTTATTCTTTAATAAAGGATCTCAAAGCCAGCTTTAGAAAAAGGA
+
CCCCDFFFFFFFGGGGGGGGGGHHHHHHHHHHHHHHHHHHHHHHHHHHHHHGGHHHHHIHHHIHHHHHHHHHHHHHHHHHHHHHHHGHHHHHHHGFGGHHHHHHHHHHHHHHHHHHHHHHHHHHHHHHHHHHHHHHHHHHHHHHHHHHHHHHHHHHHHHHHHHHHHHHHGHHHHHHHHHHHGGHHHHHHHHHHHHGHGHHHHHHHHHHHHHHHHHHHHHHHHHHHHHHHGHHHHHHHGHHHHHHGHHHGGH
@M05620:45:000000000-G6HP7:1:1101:27203:10685 1:N:0:132
CATCCTGACCCTGAAGTACCCCGGCTTGATTTCTGACATTAGATCGGAAGAGCACACGTCTGAACTCCAGTCACTCTCGCGCATCTCGTATGCCGTCTTCTGCTTGAAAAAAAAAAAAAACGAATCTCACCTCCTGATTACTTCTTTATTACTTCTTTATCTTCGCGAATAAAGACTACACTAAAAATTCTTCTCCATTAGGAGAATCTGCAAGAGTGTATACTCACGCTGATACAACTGGCTGCCCCTCC
+
DDDDDFFFFFFFGGGGGGGGGGGGGGGGHHHHHHHHHHHHHHGHHHGGGGHHHHHHHGHHHGHHHHHHHHHHHHHHHHGGGGGG?GHHGGHHHHGGGHGHHHHHHHHHHHHCGGGF?//>.-....1000.0../000000000000:000000:0000:000::.-:--;:000;00/0/0/:000.0:00000:0000000/..:0000:00/.00:00000000;:...0000000:/./.......;
@M05620:45:000000000-G6HP7:1:1101:24207:10701 1:N:0:132
ATCTCTATCTCCTAAAAACCTGTTTAGATTTGGAGATAGACCTTCAGGTTTTTCATCATTTTCTGCATGAATTATACATTGACCACGTTCCAGCGTGGTCAGTTTGCAGCATTCTGTTATTTTGTTTGACAGAGTGTCTTGTTGAGAACATATGTAGGACATGATTTTTTCCTGCAACAGGGAAAATAAAGTATAAGTTTTAAAGATTTATTCTTTAATAAAGGATCTCAAAGCCAGCTTTAGAAAAAGGA
+
BBBBBFFFFFFFGGGGGGGGGGHHHHHHHHHGHBGHHHHBHHHHHHHHHGHGGHHHHHHHHGHHHHFHHHHHHHHBHFGHHGFHBGEHHHHHHHGGAFHHHHHHHHHGHHHHHHHGHHHHHHHHHHHGGGHHHHHHHHHHHHHHFHHHHFHHHHHHHGHHHHGFHGHHHGHHHHHH<GHHHFGHHHHHHHGHHHHGHGHHHGHFHFHHHHHGHHHHHHHFHGHGHGHHHHHHGHHHGEGHHFHHHHFFGF:
@M05620:45:000000000-G6HP7:1:1101:17945:10745 1:N:0:132
ATCTCTATCTCCTAAAAACCTGTTTAGATTTGGAGATAGACCTTCAGGTTTTTCATCATTTTCTGCATGAATTATACATTGACCACGTTCCAGCGTGGTCAGTTTGCAGCATTCTGTTATTTTGTTTGACAGAGTGTCTTGTTGAGAACATATGTAGGACATGATTTTTTCCTGCAACAGGGAAAATAAAGTATAAGTTTTAAAGATTTATTCTTTAATAAAGGATCTCAAAGCCAGCTTTAGAAAAAGGA
+
DDDDDFFFFFFFGGGGGGGGGGHHHHHHHHHHHHHHHHHHHHHHHHHHHHHGGHHHHHHHHHHHIHHHHHHHHHHHHHHHHHHHHHGHHHHHHHGGGGHHHHHHHHHHHHHHHHHHHHHHHHHHHHHHHHHHHHHHHHHHHHHHHHHHHHHHHHHHHHHHHHHHHHHHHGHHHHHHHHHHHGGHHHHHHHHHHHHHHHHHHHGHHHHHHHHHHHHHHHHHHHHHHHHHHHHHHGHHHGHHHHHFHFHHGGH
@M05620:45:000000000-G6HP7:1:1101:17960:10754 1:N:0:132
ATCTCTATCTCCTAAAAACCTGTTTAGATTTGGAGATAGACCTTCAGGTTTTTCATCATTTTCTGCATGAATTATACATTGACCACGTTCCAGCGTGGTCAGTTTGCAGCATTCTGTTATTTTGTTTGACAGAGTGTCTTGTTGAGAACATATGTAGGACATGATTTTTTCCTGCAACAGGGAAAATAAAGTATAAGTTTTAAAGATTTATTCTTTAATAAAGGATCTCAAAGCCAGCTTTAGAAAAAGGA
+
CCCCCFFFFFFFGGGGGGGGGGHHHHHHHHHHHHHHHHHHHHHHHHHHHHHGGHHHHHHHHHHHHHHHHHHHHHHHHHHHHHHHHHGHHHHHHHGGGGHHHHHHHHHHHHHHHHHHHHHHHHHHHHHHHHHHHHHHHHHHHHHHHHGHHHHHHHHHHHHHHHHHHHHHHGHHHHHHHHHHHGGHHHHHGHHHHHHHHHHGHHGHHHHHHHHHHHHHHHHHHGHHHHHGHGHHHGHHHGHHHHGHGGHHGGH
@M05620:45:000000000-G6HP7:1:1101:17934:10761 1:N:0:132
ATCTCTATCTCCTAAAAACCTGTTTAGATTTGGAGATAGACCTTCAGGTTTTTCATCATTTTCTGCATGAATTATACATTGACCACGTTCCAGCGTGGTCAGTTTGCAGCATTCTGTTATTTTGTTTGACAGAGTGTCTTGTTGAGAACATATGTAGGACATGATTTTTTCCTGCAACAGGGAAAATAAAGTATAAGTTTTAAAGATTTATTCTTTAATAAAGGATCTCAAAGCCAGCTTTAGAAAAAGGA
+
DDDDDFFFFFFFGGGGGGGGGGHHHHHHHHHHHHHHHHHHHHHHHHHHHHHGGHHHHHHHHHIHIHHHHHHHHHHHHHHHHHHHHHGGHHHHHHGGGGHHHHHHHHHHHHHHHHHHHHHHHHHHHHHHHHHHHHHHHHHHHHHHHHHHHHHHHHHHHHHHHHHHHHHHHGHHHHHHHHHHHGGHHHHHHHHHHHHHHGHHHHGHHHHHHHHHHHHHHHHHHHHHHHHHHGHHHHHHHGHHHHHHHGHHGGH
@M05620:45:000000000-G6HP7:1:1101:11714:10799 1:N:0:132
CATCCTGACCCTGAAGTACCCCGGCTTGATTTCTGACATTAGATCGGAAGAGCACACGTCTGAACTCCAGTCACTCTCGCGCATCTCGTATGCCGTCTTCTGCTTGAAAAAAAAAAAAAAAAAAGAATCCAACTATAGAAACGCTCTGTCACTAACATCGCTCCATCTAGCTCCTCGTTATTCGTAGGCATGCCGTAGATTGCTAGGAATGTAACATCCTCCACGATAGTCGTCAGATGTATCGTGCGTAC
+
CCCCCFFFFFFFGGGGGGGGGGGGGGGGHHHHHHHHHHHHHHHHHHGGGGHHHHHHHGHHHGHHHHHHHHHHHHHHHHGGGGGGGHHHGGHHHHGGGHGGHHHHHHHHHHHGGGDCA</>><--...0000:0/0000000/.-...900000;00000.:...0000;000000/.9...00///.9000.00-.9.90000900.0:;00000000/00//;.-..;00.....0009000./9.-..-
@M05620:45:000000000-G6HP7:1:1101:11731:10807 1:N:0:132
CATCCTGACCCTGAAGTACCCCGGCTTGATTTCTGACATTAGATCGGAAGAGCACACGTCTGAACTCCAGTCACTCTCGCGCATCTCGTATGCCGTCTTCTGCTTGAAAAAAAAAAAAAATAAACAAAGACATTAACCTCTCGTTAGTGAATACCTGGTCAGAGAGAGGCTGTCATGTTAATGATGCATGTGAGGATTAGTGCTTCTCCGTAAAAACGCGGCGTGCGTACACTTATTGACCATTACCATGT
+
ABBBBFFFFFCFGGGGGGGGGGGGGGGGHHHHHHHHHHHHHHHHGHGGGGHHHHHFHFGHHFHHHHHHHGGHHHHHHHGGGGGEEFGGGGCHHHEECHGGHGHHHHFHHHHGGGGD//<-01<111.000/<0000000/</.....00;0;00000:/00/;0:........00000000000;000009000.0/000/////////.....//.------9-.-.:-.9B//////////9////9//
@M05620:45:000000000-G6HP7:1:1101:20607:10807 1:N:0:132
AAACCAAGCAGACACTCACCGCACGACGCTCTTCCGGTCTAAACCAGAAGACATGAGGTCAGCTAGATCGGAAGAGCACACGTCTGAACTCCAGTCACTCTCGCGCATCTCGTATGCCGTCTTCTGCTTGAAAAAAAAAAATAAACCCCAAGCCACCCATGCAACAATCCTTTCTTTACTGCTCCTCCATCCACCCTTCTCCTCCCCTCCTCTCCCCCTTCTCTTTCTCCCCCCCTTCTCTTCTCCCCTCC
+
CCBCCCCFCFFFGGGGGGGGGGGGGGGGGFGHHHHGFFGFFHHHHHHCGHGHHHHHHHGHFHHHHHHHHHGGGGHFHHHGHCHHFEHHHHHHGHHHHHHHHHDGGGGDDHGG?EFGHHGGGGGHDHFGHHEHGFHGGFGC-.:000/:.:.:../;.C.//000;..00/0;000;;0000;00009//00;0::.:/;00:9B:..;.;//0:;F?.;.;000:0;000;..---;;00000900/;/..
@M05620:45:000000000-G6HP7:1:1101:5930:10816 1:N:0:132
ATCTCTATCTCCTAAAAACCTGTTTAGATTTGGAGATAGACCTTCAGGTTTTTCATCATTTTCTGCATGAATTATACATTGACCACGTTCCAGCGTGGTCAGTTTGCAGCATTCTGTTATTTTGTTTGACAGAGTGTCTTGTTGAGAACATATGTAGGACATGATTTTTTCCTGCAACAGGGAAAATAAAGTATAAGTTTTAAAGATTTATTCTTTAATAAAGGATCTCAAAGCCAGCTTTAGAAAAAGGA
+
DDDDDFFFFFFFGGGGGGGGGGGHHHHHHHHHHHHHHHHHHHHHHHHHHHHGGHHHHHHHHIIHIHHHHHHHHHHHHHHHHGHHHHGHHHHHHHGGGGHHHHHHHHHHHHHHHHHHHHHHHHHHHHHHHHHHHHHHHHHHHHHHHHHHHHHHHHHHHHHHHHHHHHHHHGHHHHHHHHHHHGGHHHHHHHHHHGHHHFHHHHHHHHHHHHGHHHHHHHHHHHHHHHHHHHHHHHHHHGHHHHGHHHHHGGH
@M05620:45:000000000-G6HP7:1:1101:25248:10830 1:N:0:132
ATCTCTATCTCCTAAAACCTGTTTAGATTTGGAGATAGACCTTCAGGTTTTTCATCATTTTCTGCATGAATTATACATTGACCACGTTCCAGCGTGGTCAGTTTGCAGCATTCTGTTATTTTGTTTGACAGAGTGTCTTGTTGAGAACATATGTAGGACATGATTTTTTCCTGCAACAGGGAAAATAAAGTATAAGTTTTAAAGATTTATTCTTTAATAAAGGATCTCAAAGCCAGCTTTAGAAAAAGGAA
+
CDCCDFFFFFFFGGGGGGGGGGHH5GHHHHHHHHHHHHHHHHHHHHHHHHGGHHHHHIHHHIHHIHHHHHHHHHHHHHHHHHHHHGHHHHHHHGGGGHHHHHHHHHHHHHHHHHHHHHHHHHHGHHHHHHHHHHHHHHHHHHHHHHHHHHHHHHHHHHHHHHHHHHHHGHHHHHGHHHHHGGHHHHHHHHGGHHHHHHHHHHHHHHHHHHHHHHHHFGHHHHGHHHHHHGHHHHGHGHHHHHHHHHHGGHH
@M05620:45:000000000-G6HP7:1:1101:25234:10844 1:N:0:132
ATCTCTATCTCCTAAAACCTGTTTAGATTTGGAGATAGACCTTCAGGTTTTTCATCATTTTCTGCATGAATTATACATTGACCACGTTCCAGCGTGGTCAGTTTGCAGCATTCTGTTATTTTGTTTGACAGAGTGTCTTGTTGAGAACATATGTAGGACATGATTTTTTCCTGCAACAGGGAAAATAAAGTATAAGTTTTAAAGATTTATTCTTTAATAAAGGATCTCAAAGCCAGCTTTAGAAAAAGGAA
+
BBBBBFFFFFFFGGGGGGGGGEFF5DGHFHHHHHHGGGHHHHHHHHHHHHGGHHHHHHHHHHHHHHHFHHHHHHGHGHHHGHGFHGHHHGHHHGFGGHHHHHHHHHGFHFGGHHHHHHHHHHHGHHGHHEGHHHHHHHHFGFFFHHGHHFHHHHHEHFHHHHHHHHHHGHHH<GGFHGHHGGHHGHHHHDFDFHHHHHGGHGHHHHHHHHHHHHHHGDFGHGGHHFHHHEHFHHHGGHHHGFFHHHGFGFH
@M05620:45:000000000-G6HP7:1:1101:21621:10845 1:N:0:132
CATCCTGACCCTGAAGTACCCCGGCTTGATTTCTGACATTAGATCGGAAGAGCACACGTCTGAACTCCAGTCACTCTCGCGCATCTCGTATGCCGTCTTCTGCTTGAAAAAAAAAAAAATACCACATTCTTACGTTCTTATTTTCCTCACCTCTCCCCCTACCCACCACCTTTTTTCCCTACTTCCTTCTTATTCATTCCTTCTTTTTTATCCCCCTTTCTTCTTCTCACCTACTCTCTACTCTCCTTCCC
+
CCCCCFFFFFFFGGGGGGGGGGGGGGGGHHHHHGHGHHHHHHHHHHGGGGHHHHHHHGHHHGHHHHHHHHHHHHHHHGGGGGGGGFHHGGHHHHGFGHGHHHHGHHHHHHHECCG@<</0=<111.111111=.<<<.000000000=0<.0<0://.C-...;0:..9C.0009-;0000.0;0:0;CF0;000000;00000:0:;>.00;0:.:A::;;F009000;.;0;909BF0B0:90/00:B/
@M05620:45:000000000-G6HP7:1:1101:4819:10876 1:N:0:132
AAACCAAGCAGACACTCACCGCTGTTCAGACATGAGGTCAGCTAGATCGGAAGAGCACACGTCTGAACTCCAGTCACTCTCGCGCATCTCGTATGCCGTCTTCTGCTTGAAAAAAAAAACAAAATCGTCACATAACTTCTGAACCACTTGCCATACCGTCCGTCCTTTCCTCTTTCTCACTCTTTTGGCTCCCATTTCCCCCTTCTCCACCTTTGTCCTTTTACCTTACCCGCCATTTACCACACCCCTCT
+
BAAAAAACAFFFGGGG4GGG?EGGEFGGHHGGGFFHHGCF23GHHFGHEGCFDGHHHGHCEGEBCGFHHHHHGDGF@5FFGEFECFGE33B?E3FFG??>?CFFGHH3?0FFHHGGG///<?0011//??D<1111>11111=1<0<<00<<000//.<<E-.:.:;0;C0;;0GG0;00009;090-;;0E?/0;00;:/.;9BBFB0/.9;/9999///9///////;9.-;9.//;B///.9A.@...
@M05620:45:000000000-G6HP7:1:1101:5433:10890 1:N:0:132
CATCCTGACCCTGAAGTACCCCGGCTTGATTTCTGACATTAGATCGGAAGAGCACACGTCTGAACTCCAGTCACTCTCGCGCATCTCGTATGCCGTCTTCTGCTTGAAAAAAAAAAAAAAAAAATAATAAGAAAAAAAAAGAAAATGAAAAATGTAAAAATAAGAGAAAATTAAAATGTGTATGAGAGTATCGCATTATAGAGAAGGCGAGTTGAAGTAAAGAACAATGACAGAAAGAGGGGTATAGAGAT
+
CBBCDFFFFFFFGGGGGGGGGGGGGGGGHHHHHHHHHHHHHHHHHHGGGGHHHGHHHGHHHGGHHHHHHHHHHHHHHHGGGGGGEHHHGGHHHHGGGHGHHHHHHHHGGHHGGGGC>/<<----.0111:111//.----...//1:1111<.01:111<.:1110/:0<10<1111011111111100111.....<1111110/..----.1111111111.///001000/000//..-..:111111
@M05620:45:000000000-G6HP7:1:1101:5566:10895 1:N:0:132
CATCCTGACCCTGAAGTACCCCGGCTTGATTTCTGACATTAGATCGGAAGAGCACACGTCTGAACTCCAGTCACTCTCGCGCATCTCGTATGCCGTCTTCTGCTTGAAAAAAAAAAAATATTTTTTTTTCCAACCTTTCTTTTTTCTCCCATCTAGCTTCCCTTCTTTTATCCTTCCCCCTCTCCCCTCCCTTCTCCGTTTCCCCTCTCTCTTCTTTCCTCCCTAATCTCCCTTCGATCTTTCTCACCATT
+
CCCCCFFFFFFFGGGGGGGGGGGGGGGGHHHHHGHHHHHHHHGHHHGAFGGHGHHGHGHHHGHFHHHHHHHHGHHHHHGGGGGGGGHHGFHHHHGGGFGHFHFHHHGGFFFEC@FB//?11?11<--<-<D00/./000::000:/00;C/0G0000900;/00/000000;;B0CF/B.-;//:BA9.;;/////9.;///:B//.9//9//B/B/99/;B;/9/9;FFFE//9..;AF/9////:.;//
@M05620:45:000000000-G6HP7:1:1101:13885:10896 1:N:0:132
ATCTCTATCTCCTAAAAACCTGTTTAGATTTGGAGATAGACCTTCAGGTTTTTCATCATTTTCTGCATGAATTATACATTGACCACGTTCCAGCGTGGTCAGTTTGCAGCATTCTGTTATTTTGTTTGACAGAGTGTCTTGTTGAGAACATATGTAGGACATGATTTTTTCCTGCAACAGGGAAAATAAAGTATAAGTTTTAAAGATTTATTCTTTAATAAAGGATCTCAAAGCCAGCTTTAGAAAAAGGA
+
DDDDDFFFFFFFGGGGGGGGGGHHHHHHHHHHHHHHHHHHHHHHHHHHHHHGGHHHHHHHHHHIIHHHHHHHHHHHHHHHHHHHHHGHHHHHHHGGGGHHHHHHHHHHHHHHHHHHHHHHHHHHHHHHHHHHHHHHHHHHHHHHHHHHHHHHHHHHHHHHHHHHHHHHHGHHHHHHHHHHHGGHHHHHHHHHHHHGHHHHHHHHHHHHHHHHHHHHHHHHHHHHHHHHHHHHHHHHHGHHHHHHHHHHGGH
@M05620:45:000000000-G6HP7:1:1101:15080:10900 1:N:0:132
CATCCTGACCCTGAAGTACCCCGGCTTGATTTCTGACATTAGATCGGAAGAGCACACGTCTGAACTCCAGTCACTCTCGCGCATCTCGTATGCCGTCTTCTGCTTGAAAAAAAAAAAAACACACAATCCACCCTCCCACCACCCTTCCCCCTCTCCACCTTCACCACAACATCCTCCTTTTCCCCCACTCATTACTCTCCTGCCCCACCTCCTCCACCACCCACCATCTACTCTTCTTCCACTCTCTCCTC
+
DDDDDFFFFFFFGGGGGGGGGGGGGGGGHHHHHHHHHHHHHHHHHHGGGGHHHHHHHGHHHGHHHHHHHHHHHHHHHHGGGGGGGHHHGGHHHHGGGHGHHHHHHHHHHHHECCG@/<//.0>...11<110..<.</<<A...://///.-./</:/..0<00:0...9./0/00</000::0/.<../<00000<00/000.........:<///.......9.00000000:<000<<00/0000/0/
@M05620:45:000000000-G6HP7:1:1101:22291:10920 1:N:0:132
CATCCTGACCCTGAAGTACCCCGGCTTGATTTCTGACATTAGATCGGAAGAGCACACGTCTGAACTCCAGTCACTCTCGCGCATCTCGTATGCCGTCTTCTGCTTGAAAAAAAAAAACAATATACATCACACATCCCCCATACCCCCCCACCTCTCCCTCACTCCACAAACTCATATTCTTCACTACCTCCCACCCTACTCCACCTCACCCTTCCCCCATCCTGATCTCTCACCCCGCTATTCACACCATC
+
DDDDDFFFFFFFGGGGGGGGGGGGGGGGHHHHHHHGHHHHHHHHHHGGGGHHHHHHHGHHHGHGHHHHHHHHHHHHHHGGGGG?EGHHGGHHHHFFGHGHHHHFHHGHHHHEBBD>//?/1111111@1?11.1>0.>>-00//0.<<;-....0:://;..0:;0:0..;0;;00:0000;0000//00../.:../.;:00:..:0..../:///.-//::000;0:0000..--9-99000000.90:
@M05620:45:000000000-G6HP7:1:1101:27797:10929 1:N:0:132
AAACCAAGCAGACACTCACCGCACGACGCTCTTCCGATCTAAACCAGAAGACATGAGGTCAGCTAGATCGGAAGAGCACACGTCTGAACTCCAGTCACTCTCGCGCATCTCGTATGCCGTCTTCTGCTTGAAAAAAAAAAAACACACCCCATCCCACCACTCACCACAACTGCCTTTTCACCAATACTCTTTTCCTTCATGTCTTCTTTCTCACCCACTCTCTTTCCACTCTCCTTTTTCCTCTTCCTCAC
+
DDCDDBCFCFFFGGGGGGGGGGGGEGGGGGGHHHHGEGGHHHHHHHHHHHGHHHHHHHGHHHHHHHHHGHGGGGHFHHHHHGHHHFHGHHGHHHGHFHHHHHGGGGGC@HHHFDGHHHGEGHGFHHGGHHEGHHHGGGFG--.......:./:..0CD..0:/0;0...90/0/0000000:0.0000000000;0000000:000000;00::F..../0000000000;00/00:00/:00:000:00.
@M05620:45:000000000-G6HP7:1:1101:6526:10940 1:N:0:132
ATCTCTATCTCCAAAAACCTGTTTAGATTTGGAGATAGACCTTCAGGTTTTTCATCATTTTCTGCATGAATTATACATTGACCACGTTCCAGCGTGGTCAGTTTGCAGCATTCTGTTATTTTGTTTGACAGAGTGTCTTGTTGAGAACATATGTAGGACATGATTTTTTCCTGCAACAGGGAAAATAAAGTATAAGTTTTAAAGATTTATTCTTTAATAAAGGATCTCAAAGCCAGCTTTAGAAAAAGGAA
+
ABBBBFFFFFFFFGGGGGGGGGHHFHHHHHHHHGHHHHHHHHHHHHHHHHGGHHHHHHHHHHHHHFHHHHHHHHHHHHHHHHHGHGGHHHFGHGGGGHHHHHHHHHHHHHHHHHHHHHHHHHHHHHHGHGHHHGHHHHHHHHHGHHFHFHHHHHGHHHHHHHHHHHHHGHHHHHEHHGHHGGFFHHFGGFFGHHHHGHHHHEFGHFHHHGHHHHHGEGEFGGEHFHHHHFHHHHFFGHHHHHEFHHGGGHG
@M05620:45:000000000-G6HP7:1:1101:14397:10948 1:N:0:132
ATCTCTATCTCCTAAAAACCTGTTTAGATTTGGAGATAGACCTTCAGGTTTTTCATCATTTTCTGCATGAATTATACATTGACCACGTTCCAGCGTGGTCAGTTTGCAGCATTCTGTTATTTTGTTTGACAGAGTGTCTTGTTGAGAACATATGTAGGACATGATTTTTTCCTGCAACAGGGAAAATAAAGTATAAGTTTTAAAGATTTATTCTTTAATAAAGGATCTCAAAGCCAGCTTTAGAAAAAGGA
+
CCDDDFFFFFFFGGGGGGGGGGHHHHHHHHHHHHHHHHHHHHHHHHHHHHHGGHHHHHIHHIHIIHHHHHHHHHHHHHHHHHHHHHGHHHHHHHGFGGHHHHHHHHHHHHHHHHHHHHHHHHHHGHHHHHGHHHHHHHHHHHHHHHHHHHHHHHHHHHHHHHHHHHHHHGHHHHHHHHHHHGGGHHHHHHHHHHHHHHHHHHHHHHHHHHHHHHHHHHHHHGHHHHHHHHHHHHHHHGHHHHHFHHHGGGH
@M05620:45:000000000-G6HP7:1:1101:6509:10953 1:N:0:132
ATCTCTATCTCCAAAAACCTGTTTAGATTTGGAGATAGACCTTCAGGTTTTTCATCATTTTCTGCATGAATTATACATTGACCACGTTCCAGCGTGGTCAGTTTGCAGCATTCTGTTATTTTGTTTGACAGAGTGTCTTGTTGAGAACATATGTAGGACATGATTTTTTCCTGCAACAGGGAAAATAAAGTATAAGTTTTAAAGATTTATTCTTTAATAAAGGATCTCAAAGCCAGCTTTAGAAAAAGGAA
+
BBBBBFFFFFFFGGGGGGGGGGHHFGHHHHHHGHHHHHHGHHHHHHHHHHGGHHHHHHHHHHHHHHHHHHHHHHHHHHHHHHHHHGHHHHGHHGGGGHHHHHHHHHHHHHHHHHHHHHHHHHHHHHHHHHHHHHHHHHHHHHHHHHHHHHHHHHHGHHHHHHHHHHHHGHHHHHHHHHHHGGHHHHHHHHHHHHHHGHHHGHHHHHHHHHHHHHHHGGFHHHFHHHHHHGHHHHHHGHHHCGBGFHGGGGG
@M05620:45:000000000-G6HP7:1:1101:18894:10969 1:N:0:132
ATCTCTATCTCCTAAAAACCTGTTTAGATTTGGAGATAGACCTTCAGGTTTTTCATCATTTTCTGCATGAATTATACATTGACCACGTTCCAGCGTGGTCAGTTTGCAGCATTCTGTTATTTTGTTTGACAGAGTGTCTTGTTGAGAACATATGTAGGACATGATTTTTTCCTGCAACAGGGAAAATAAAGTATAAGTTTTAAAGATTTATTCTTTAATAAAGGATCTCAAAGCCAGCTTTAGAAAAAGGA
+
BBBBBFFFFFFFGGFGGGGGGGHHHHHHHHHHHGHFHHHHHHHHHHHHHHHGGHHHHHHHHHHHHHHHHHHHHHHGHHHHHHHHHHGHHHHHHHGEGGHHHHHHHHHHHHHHHHHHHHHHHHHHGHHHHHHHHHHHHHHHHHHHHHHHHHHHHHHHHHHHHHHHHHHHHGHHHHHHHHHHHGGHHHHHHHHGHHHHHFGHHHHHHHHHHHHHHHHHHHHHHHGHHHHHHGHGGFGHHGHHHHHHGHHHGGG
@M05620:45:000000000-G6HP7:1:1101:12876:10988 1:N:0:132
ATCTCTATCTCCTAAAAACCTGTTTAGATTTGGAGATAGACCTTCAGGTTTTTCATCATTTTCTGCATGAATTATACATTGACCACGTTCCAGCGTGGTCAGTTTGCAGCATTCTGTTATTTTGTTTGACAGAGTGTCTTGTTGAGAACATATGTAGGACATGATTTTTTCCTGCAACAGGGAAAATAAAGTATAAGTTTTAAAGATTTATTCTTTAATAAAGGATCTCAAAGCCAGCTTTAGAAAAAGGA
+
AAA1>FDDFFFFGGFGG1EEG1GHH3FGHHHHBGFBGHG1FHHHHHHBHGHGGHBGHBFHHHHGGHFHFGHHHHHHHHHHGHHHFHGEFFHF1G/E/@HH2BGHHHGBHHAGHHHGHHHHHGHEHFHHHHBCHFGHHHHHHHHG2GEFFFHHHHHHGBFHHHFFHHHHHGHHH1CFFFGFHGGHC0?1D1GHHHDGH1GFHGC1=<FGH1FGHHGHF0DDGGBFCGGFHGGHHHEFFEHHH00;;C;.../
@M05620:45:000000000-G6HP7:1:1101:4129:10989 1:N:0:132
ATCTCTATCTCCTAAAAACCTGTTTAGATTTGGAGATAGACCTTCAGGTTTTTCATCATTTTCTGCATGAATTATACATTGACCACGTTCCAGCGTGGTCAGTTTGCAGCATTCTGTTATTTTGTTTGACAGAGTGTCTTGTTGAGAACATATGTAGGACATGATTTTTTCCTGCAACAGGGAAAATAAAGTATAAGTTTTAAAGATTTATTCTTTAATAAAGGATCTCAAAGCCAGCTTTAGAAAAAGGA
+
BBBBBFFFFFFFGGGFFFFGFGHHHHHHHHHHHFHBGHHGHHHHHDHHHHHGGGFHHBGHHHHHHHHHHFHHHHHHHHHHHGHHHHGGGHHBEGGGGGHHHHHHHFHHHHFHHHHFHH4GHHHHHHHHHHFHBBGHHHHHHHHH4FE4EGHFHGHFFFBGHHEHHHGGHGHHHHFGDGHFEGFCHHGDGBDGGHHGHHHHHGFHHHHHHHHHHHHHHFGH0DGEHHGGHFDDHHH/GEFHHHHFHGHEGG;
@M05620:45:000000000-G6HP7:1:1101:4291:10990 1:N:0:132
CATCCTGACCCTGAAGTACCCCGGCTTGATTTCTGACATTAGATCGGAAGAGCACACGTCTGAACTCCAGTCACTCTCGCGCATCTCGTATGCCGTCTTCTGCTTGAAAAAAAAAAAACCCAAATAATGACTCTGTTCAGTTACTTTCTCACATACTTCGTGTCAATAGATAGTTCCTTTTACCGTGTTCACTAGCTGAATGTTTGAATTACACAATGTGTTTATGCATTCTACTTACTTCGTCTTGTACT
+
CCCCCFFFFFFFGGGGGGGGGGGGGGGGHHHHHHHFHHHHFHHHHHGGFGHHHHHHHGHHHGFHHHHHHHHHHHHHHHGGGGEGGHHHGGHHHHGGGHGGHHHHHHFGHHFEDCF/><////=011<111111111111<10=0000000000000000./..:000000000:000;000000.....00;0;0/000090000/000090000.00090//0;0000000000000000./:..0000:
@M05620:45:000000000-G6HP7:1:1101:4105:10992 1:N:0:132
ATCTCTATCTCCTAAAAACCTGTTTAGATTTGGAGATAGACCTTCAGGTTTTTCATCATTTTCTGCATGAATTATACATTGACCACGTTCCAGCGTGGTCAGTTTGCAGCATTCTGTTATTTTGTTTGACAGAGTGTCTTGTTGAGAACATATGTAGGACATGATTTTTTCCTGCAACAGGGAAAATAAAGTATAAGTTTTAAAGATTTATTCTTTAATAAAGGATCTCAAAGCCAGCTTTAGAAAAAGGA
+
ABAABFBFFFFFGFGGGGGGGGGHHGHHHHHHHFHFHHHHHHHHHHHHHHHGGHHHHHHHHHHHHHHHHHGHHHHHHHHHHHHHHHGHHHHHHHGBEGHHHHHHHHHHHHHHHHHHHHHHHHHHHHHHHHHHHHHHHHHHHHHHGHFHHHHHHHFFHHGHHHHHHHHHHGHHHHHFDGHGHGCGEHFDGGGHHHHGGGHHHHHHHHGHHHHHHHHHHGHHHFFHGHHHHHHHHHHHHGHHHHHFCFGCGGC
@M05620:45:000000000-G6HP7:1:1101:26780:10996 1:N:0:132
ATCTCTATCTCCTAAAAACCTGTTTAGATTTGGAGATAGACCTTCAGGTTTTTCATCATTTTCTGCATGAATTATACATTGACCACGTTCCAGCGTGGTCAGTTTGCAGCATTCTGTTATTTTGTTTGACAGAGTGTCTTGTTGAGAACATATGTAGGACATGATTTTTTCCTGCAACAGGGAAAATAAAGTATAAGTTTTAAAGATTTATTCTTTAATAAAGGATCTCAAAGCCAGCTTTAGAAAAAGGA
+
DDDCDFFFFFFFGGGGGGGGGGHHHHHHHHHHHGHHHHHHHHHHHHHHHHHGGHHHHHHHHHHHHHHHHHHHHHHHHHHHHHHHHHGHHHHHHHGGGGHHHHHHHHHHHHHHHHHHHHHHHHHHHHHHHHHHHHHHHHHHHHHHGHHHHHHHHHHHHHHHHHHHHHHHHGHHHHHHHHHHHGGHHHHHHHHHHHHGHHHHHHHHHHHHHHHHHHHHHHHHHHHHHHHHHHHHHHHHHGHHHHGHHHHHGGG
@M05620:45:000000000-G6HP7:1:1101:21216:10998 1:N:0:132
CATCCTGACCCTGAAGTACCCCGGCTTGATTTCTGACATTAGATCGGAAGAGCACACGTCTGAACTCCAGTCACTCTCGCGCATCTCGTATGCCGTCTTCTGCTTGAAAAAAAAAAAAAAAACTCACCTAAACACCACCTGTCCTCATAACTCCCTCATAAAAAATATTCCTCCATCAATGATCAACCACCAATCAGTGTCAAATCTACAGCTAGTACACTTGATCATGCCACTATAACTTATAAGCCGTA
+
DCDDDFFFFFFFGGGGGGGGGGGGGGGGHHHHHHHHHHHHHHHHHHGGGGHHHHHHHGHHHGHHHHHHHHHHHHHHHHGGGGGGGHHHGGHHHHGGGHGHHHHHHHFH3FF/DDGC>/><>-.0000.000<00<...../00000<00000009//:000000-.00:<000//0000000000BB..9...0/00:00000000<<0FB00:0000000000:00<00000</:0000<0000000-.9
@M05620:45:000000000-G6HP7:1:1101:4309:11000 1:N:0:132
CATCCTGACCCTGAAGTACCCCGGCTTGATTTCTGACATTAGATCGGAAGAGCACACGTCTGAACTCCAGTCACTCTCGCGCATCTCGTATGCCGTCTTCTGCTTGAAAAAAAAAAAATCCCAGGCCGATTACTCTGTGAACTGTTGCTTGTGTTTACATGCAACAACACTAATTGTAGAATTGTTTTTGGCGATTACGATACTTGAGAGGCGTCCTTGTTTGTTATGTTTATTGCAGTACTGTGAGTTAT
+
AAAAAFBDFFFFGBFGGGGGGG0EEGGEFHHHHHD2FGGHF1FHHAEGEEA0FCHHHGHHH/G2GHHHBGGHHFHFHF/FEEEEEHFBFEG0FGEGGHGFHHHHH1<CF<0>CGC///011111/..<--..100000000<=0<00000<.0///000<00000.....0//000;00000;000/9.--/99-..0-----/////-/---;---///99/;-/////////////;9///////:9//
@M05620:45:000000000-G6HP7:1:1101:4116:11005 1:N:0:132
ATCTCTATCTCCTAAAAACCTGTTTAGATTTGGAGATAGACCTTCAGGTTTTTCATCATTTTCTGCATGAATTATACATTGACCACGTTCCAGCGTGGTCAGTTTGCAGCATTCTGTTATTTTGTTTGACAGAGTGTCTTGTTGAGAACATATGTAGGACATGATTTTTTCCTGCAACAGGGAAAATAAAGTATAAGTTTTAAAGATTTATTCTTTAATAAAGGATCTCAAAGCCAGCTTTAGAAAAAGGA
+
CCCCCFFFFFFFGGGGGGGGGGHHHHHHHHHHHHHHHHHHHHHHHHHHHHHGGHHHHHHHHHHHHHHHHFHHHHHHHHHHHHHHHHGHHHHHHHGGGGHHHHHHHHHHHHHHHHHHHHHHHHHHHHHHHHHHHHHHHHHHHHHHFHGHHHHHHHHHHHHHHHHFHHHHHGHHHHHHFHHHHGGHHFGHHHHHHHHHHHGHHHHGHHHHHHHHHHHHHHHHHHHHGHHHHHHHHHHHHGHHHHHFGHHGGGG
@M05620:45:000000000-G6HP7:1:1101:12874:11006 1:N:0:132
ATCTCTATCTCCTAAAAACCTGTTTAGATTTGGAGATAGACCTTCAGGTTTTTCATCATTTTCTGCATGAATTATACATTGACCACGTTCCAGCGTGGTCAGTTTGCAGCATTCTGTTATTTTGTTTGACAGAGTGTCTTGTTGAGAACATATGTAGGACATGATTTTTTCCTGCAACAGGGAAAATAAAGTATAAGTTTTAAAGATTTATTCTTTAATAAAGGATCTCAAAGCCAGCTTTAGAAAAAGGA
+
BBBBBFFFFFFFGGGGGGGGGGHHHHHHHHHHHGHHHHHHHHHHHHHHHHHGGHHHHHHHHHHHHHHHHHHHHHHHHHHHHGHHHHGHHHHHHHGGGGHHHHHHHHHHHHHHHHHHHHHHHHHHHHHHHHHHHHHHHHHHHHHHFHHHHHHHHHHHHHHHHHHHHHHHHGHHHHHHFHHHHGGHHHGHHFHHHHHHHHHHHHHHHHHHHHHHHHHHHHHHGGHHHHHHHHHHHHHHHGHHHGHFHGHFGFG
@M05620:45:000000000-G6HP7:1:1101:12892:11013 1:N:0:132
ATCTCTATCTACTAAAAACCTGTTTAGATTTGGAGATAGACCTTCAGGTTTTTCATCATTTTCTGCATGAATTATACATTGACCACGTTCCAGCGTGGTCAGTTTGCAGCATTCTGTTATTTTGTTTGACAGAGTGTCTTGTTGAGAACATATGTAGGACATGATTTTTTCCTGCAACAGGGAAAATAAAGTATAAGTTTTAAAGATTTATTCTTTAATAAAGGATCTCAAAGCCAGCTTTAGAAAAAGGA
+
>>3>AFFFFB5@GGFGGGGGGGHHHHGHHHHHHGHHHGGFFHHHHHHHHGGGGFHHHHFHGHHHHHHHHGFGHHHHHHHHHFHHHHGEGFGHHHGGGGHHFHHHHHEHHHGHHGGHHHHHHHFHHFHHFHHHHHGGHHHHFHHH4GHHHHHHHHHHHHHGHHHHHHHHHGGHHHGHHHGHHGGGHHHHGHHHHHHFHGHGHHHGGFHHHHHHHHHHH0DGHFFHGHHHHGHGHEHHHGHHHHHHHBCCEGF
@M05620:45:000000000-G6HP7:1:1101:12875:11023 1:N:0:132
ATCTCTATCTCCTAAAAACCTGTTTAGATTTGGAGATAGACCTTCAGGTTTTTCATCATTTTCTGCATGAATTATACATTGACCACGTTCCAGCGTGGTCAGTTTGCAGCATTCTGTTATTTTGTTTGACAGAGTGTCTTGTTGAGAACATATGTAGGACATGATTTTTTCCTGCAACAGGGAAAATAAAGTATAAGTTTTAAAGATTTATTCTTTAATAAAGGATCTCAAAGCCAGCTTTAGAAAAAGGA
+
A1AAAFDFFF3FFGBFGDGGGGHHHDDGHHHCHHHCHGG1GHHHHHHGHHHGGHDGHGHHHHGHHHHHHDHHH1F2DFGHHHHHHEGHHHHHBFEFC?HGGFHHHHHGFH0GHHHHHGFHHHHFGFGFFH1>>FGHHHHHHHHGFHF1G0GHHHHHEGBGHHHFHHHHHGHHHHGFGG0@GGEH/??1<<FHHHF1FGGHHB1<<1FHHFHHHHHHGFGDG0<D/DGHHHGGFHHHHGHFH00C0:/...:
@M05620:45:000000000-G6HP7:1:1101:20150:11071 1:N:0:132
ATCTCTATCTCCTAAAAACCTGTTTAGATTTGGAGATAGACCTTCAGGTTTTTCATCATTTTCTGCATGAATTATACATTGACCACGTTCCAGCGTGGTCAGTTTGCAGCATTCTGTTATTTTGTTTGACAGAGTGTCTTGTTGAGAACATATGTAGGACATGATTTTTTCCTGCAACAGGGAAAATAAAGTATAAGTTTTAAAGATTTATTCTTTAATAAAGGATCTCAAAGCCAGCTTTAGAAAAAGGA
+
DDDDDFFFFFFFGGGGGGGGGGHHHHHHHHHHHHHHHHHHHHHHHHHHHHHGGHHHHHHHHIHHIHHHHHHHHHHHHHHHHHHHHHGHHHHHHHGGGGHHHHHHHHHHHHHHHHHHHHHHHHHHHHHHHHHHHHHHHHHHHHHHHHHHHHHHHHHHHHHHHHHHHHHHHGHHHHHHHHHHHGGHHHHHHHHHHHHHHHHHHHHHHHHHHGHHHHHHHHHHHHHHHHHHHHHHHHHHHGHHHHHFHHHHGGH
@M05620:45:000000000-G6HP7:1:1101:8840:11071 1:N:0:132
ATCTCTATCTCCTAAAAAGGAAGAAAGGGGAGGGAAGATCGGAAGAGCACACGTCTGAACTCCAGTCACTCTCGCGCATCTCGTATGCCGTCTTCTGCTTGAAAAAAAAAAAAAAAAAAAAAAGGAAACATAAACCCCCTTGAAGCAAGGAAAAATAAGAAAAAAAAAGATATCAATAAGAATCTAACACTAATAAAAAGAGTACCTAGCATACGCACAGCAGATAGAGCCATCAAAGATGACTAAAATGA
+
CCCCCFFFFFFFGGGGGGGGGGHGGHHHG2BAEGEHGHHHHGGGGHHHHHHHGHHHGHGHHHHHHHHHHHHHHGG>>>B>GHHGGHHHHGEGHGHHHHHHHHHHHHGGGGCD><--<<--:-9..////900000:..--9/00000//..///9.0:000//9----..00000000:000000090000/0000000../0000;900:00;...--/./.:90B9B0./0000099000000900:00
@M05620:45:000000000-G6HP7:1:1101:20023:11081 1:N:0:132
ATCTCTATCTCCTAAAAACCTGTTTAGATTTGGAGATAGACCTTCAGGTTTTTCATCATTTTCTGCATGAATTATACATTGACCACGTTCCAGCGTGGTCAGTTTGCAGCATTCTGTTATTTTGTTTGACAGAGTGTCTTGTTGAGAACATATGTAGGACATGATTTTTTCCTGCAACAGGGAAAATAAAGTATAAGTTTTAAAGATTTATTCTTTAATAAAGGATCTCAAAGCCAGCTTTAGAAAAAGGA
+
BBBABFFFFFFFGDGFGGGGGGHHHHGFHHHFEGHHHFHGHHHHHDBFHHHGGHGHHFHHHHHHEHFHHHHHHGHFHHHHHFHHFHEHHHHFEHGGGGHHGHHHHHHHGHHHHHHFHHFHHHHHHHHHEGGG3FGHHHHHHHHFFGEEGCH3GFHDFHBHHGG1GHHHHGHHHHHF1GGFCFEACG?FG1<GGGD1FGHHHHBFGHHHHHHHHHHHHDDD0DDGBGGHHGGGFHHFHEHHH:G0;0/AEGC
@M05620:45:000000000-G6HP7:1:1101:13694:11088 1:N:0:132
ATCTCTATCTCCTAAAAACCTGTTTAGATTTGGAGATAGACCTTCAGGTTTTTCATCATTTTCTGCATGAATTATACATTGACCACGTTCCAGCGTGGTCAGTTTGCAGCATTCTGTTATTTTGTTTGACAGAGTGTCTTGTTGAGAACATATGTAGGACATGATTTTTTCCTGCAACAGGGAAAATAAAGTATAAGTTTTAAAGATTTATTCTTTAATAAAGGATCTCAAAGCCAGCTTTAGAAAAAGGA
+
BBBBBFFFFFFFGGGGGGGGGGHHHHHHHHHHHHHHHHHHHHHHHHHHHHHGGHHHHHHHHHHHHHHHHHHHHHHHHHHHHHHHGHGHHHHHHHGGGGHHHHHHHHHHHHHHHHHHHHHHHHHHHHHHGHHHHHHHHHHHHHHHFHHHHHHHHHHHHHHHHHHHHHHHHGHHHHHHHHHHHGGHHHGDGHHHHHGHHHHHHHHFHGGHHHHHHHHHHFGHGGHHFGHHHHHHHHHHHGHHHFGFFHHGGGC
@M05620:45:000000000-G6HP7:1:1101:20135:11091 1:N:0:132
ATCTCTATCTCCTAAAAACCTGTTTAGATTTGGAGATAGACCTTCAGGTTTTTCATCATTTTCTGCATGAATTATACATTGACCACGTTCCAGCGTGGTCAGTTTGCAGCATTCTGTTATTTTGTTTGACAGAGTGTCTTGTTGAGAACATATGTAGGACATGATTTTTTCCTGCAACAGGGAAAATAAAGTATAAGTTTTAAAGATTTATTCTTTAATAAAGGATCTCAAAGCCAGCTTTAGAAAAAGGA
+
CCCBCFFFFFFFGGGGGGGGGGHHHHHHHHHHHHHHHHHHHHHHHHHHHHHGGHGHHHHHIHHIHHHHHHHHHHHHHHHHHHHHHHGHHHHHHHGFGGHHHHHHHHHHHHHHHHHHHHHHHHHHHHHHHHHHHHHHHHHHHHHHHHHHHHHHHHHHHHHHHHHHHHHHHGHHHHHHFHHHHGEGHHHHHHHHHHHHHGHHHHHHHHHHHHHHHHHHHHHHHHGHHHHHHHHHHHHHHGHHHHHFHGGHGGG
@M05620:45:000000000-G6HP7:1:1101:20035:11098 1:N:0:132
ATCTCTATCTCCTAAAAACCTGTTTAGATTTGGAGATAGACCTTCAGGTTTTTCATCATTTTCTGCATGAATTATACATTGACCACGTTCCAGCGTGGTCAGTTTGCAGCATTCTGTTATTTTGTTTGACAGAGTGTCTTGTTGAGAACATATGTAGGACATGATTTTTTCCTGCAACAGGGAAAATAAAGTATAAGTTTTAAAGATTTATTCTTTAATAAAGGATCTCAAAGCCAGCTTTAGAAAAAGGA
+
DDDDDFFFFFFFGGGGGGGGGGHHHHHHHHHHHHHHHHHHHHHHHHHHHHHGGHHHHIHHHHHHIHHHHHHHHHHHHHHHHHHHHHGHHHHHHHGGGGHHHHHHHHHHHHHHHHHHHHHHHHHHHHHHHHHHHHHHHHHHHHHHHHHHHHHHHHHHHHHHHHHHHHHHHGHHHHHHHHHHHGGHHHHHHHHHHHHHHHHHHHHHHHHHHGHHHHHHHHHHHHHHHHHHHGHHHGHHHGHHHHHHHHHHGGH
@M05620:45:000000000-G6HP7:1:1101:13686:11106 1:N:0:132
ATCTCTATCTCCTAAAAACCTGTTTAGATTTGGAGATAGACCTTCAGGTTTTTCATCATTTTCTGCATGAATTATACATTGACCACGTTCCAGCGTGGTCAGTTTGCAGCATTCTGTTATTTTGTTTGACAGAGTGTCTTGTTGAGAACATATGTAGGACATGATTTTTTCCTGCAACAGGGAAAATAAAGTATAAGTTTTAAAGATTTATTCTTTAATAAAGGATCTCAAAGCCAGCTTTAGAAAAAGGA
+
CCCBCFFFFFFFGGGGGGGGGGHHHHHHHHHHHHHHHHHHHHHHHHHHHHHGGHHHHIHIHIHIIHHHHHHHHHHHHHHHHHHHHHGHHHHHHHGGGGHHHHHHHHHHHHHHHHHHHHHHHHHHHHHHHHHHHHHHHHHHHHHHHHHHHHHHHHHHHHHHHHHFHHHHHGHHHHHHGHGHHGGHHHGHGHHHHHHGHHHHHHHHHHHHHGHHHHHHHFGHHHHHHHHHHHHHHHHHHGHHHHHEGBFHGGG
@M05620:45:000000000-G6HP7:1:1101:4569:11113 1:N:0:132
ATCTCTATCTCCTAAAAACCTGTTTAGATTTGGAGATAGACCTTCAGGTTTTTCATCATTTTCTGCATGAATTATACATTGACCACGTTCCAGCGTGGTCAGTTTGCAGCATTCTGTTATTTTGTTTGACAGAGTGTCTTGTTGAGAACATATGTAGGACATGATTTTTTCCTGCAACAGGGAAAATAAAGTATAAGTTTTAAAGATTTATTCTTTAATAAAGGATCTCAAAGCCAGCTTTAGAAAAAGGA
+
CCCCCFFFFFFFGGGGGGGGGGHHHHHHHHHHHGHHHHHHHHHHHHHHHHHGGHHHHIHIHHHHHHHHHGHHHHHHHHHHHHHHHHGHHHHHHHGGGGHHHHHHHHHHHHHHHHHHHHHHHHHHHHHHGHHHHHHHHHHHHHHHHHGHHHHHHHHHHHHHHHHHHHHHHGHHHHGGHHHHHGGGHFGHHDGHHHHHHHHHHGHGHGHHHFHHHHHHHBGHHHHHHHHHHGGFHHHHHGHHHHHGHHFFGGH
@M05620:45:000000000-G6HP7:1:1101:13124:11131 1:N:0:132
ATCTCTATCTCCTAAAAACCTGTTTAGATTTGGAGATAGACCTTCAGGTTTTTCATCATTTTCTGCATGAATTATACATTGACCACGTTCCAGCGTGGTCAGTTTGCAGCATTCTGTTATTTTGTTTGACAGAGTGTCTTGTTGAGAACATATGTAGGACATGATTTTTTCCTGCAACAGGGAAAATAAAGTATAAGTTTTAAAGATTTATTCTTTAATAAAGGATCTCAAAGCCAGCTTTAGAAAAAGGA
+
DDDCDFFFFFFFGGGGGGGGGGHHHHHHHHHHHHHHHHHHHHHHHHHHHHHGGHHHHIHHHHIIHHHHHHHHHHHHHHHHHHHHHHGHHHHHHHGGGGHHHHHHHHHHHHHHHHHHHHHHHHHHHHHHHHHHHHGHHHHHHHHHHHHHHHHHHHHHHHHHHHHHHHHHHGHHHHHHHHHHHGGHHHHHHHHHHHHHHHHHHHHHHHHHHHHHHHHHHHHHHHHGHHHHHGHHGHHHHGHHHHHHHHHHGGH
@M05620:45:000000000-G6HP7:1:1101:13137:11149 1:N:0:132
ATCTCTATCTCCTAAAAACCTGTTTAGATTTGGAGATAGACCTTCAGGTTTTTCATCATTTTCTGCATGAATTATACATTGACCACGTTCCAGCGTGGTCAGTTTGCAGCATTCTGTTATTTTGTTTGACAGAGTGTCTTGTTGAGAACATATGTAGGACATGATTTTTTCCTGCAACAGGGAAAATAAAGTATAAGTTTTAAAGATTTATTCTTTAATAAAGGATCTCAAAGCCAGCTTTAGAAAAAGGA
+
BABBBFFFFFBFGGGGGGGGGGHHHGGHHHHHHGHFHHHHHGHHHHHHHHHGGHHHHHHHHHHHHHHFHHFHHHHHHGHHHFHHHHGHHHHHHHGGGGHHHHHHGHHHHHGHHHGHHHHHHHHHHHHHFFFHHHHHHHHHHHHHBHHGHHHGHHHGHHGHHHHGHHHHHGHHHHGHBHHHHGFGHHHHHHHHHHHHHGHHHHFHHHHHHHHHHHHHHHHGHFHHHHHHGHHHFHEHHGHHHHHFHHHHGGC
@M05620:45:000000000-G6HP7:1:1101:13119:11152 1:N:0:132
ATCTCTATCTCCTAAAAACCTGTTTAGATTTGGAGATAGACCTTCAGGTTTTTCATCATTTTCTGCATGAATTATACATTGACCACGTTCCAGCGTGGTCAGTTTGCAGCATTCTGTTATTTTGTTTGACAGAGTGTCTTGTTGAGAACATATGTAGGACATGATTTTTTCCTGCAACAGGGAAAATAAAGTATAAGTTTTAAAGATTTATTCTTTAATAAAGGATCTCAAAGCCAGCTTTAGAAAAAGGA
+
ABBBBFFFFFFFGGCGGGGGGGGHHHCHHHHHHHFHHGHBFHHHHHGHHHHGGHHHHGHHHHHHHHHHHFHHHHHFHFHHHFHHFHGHHHHHHHGGGGHHGHHHHHHGHHFHHHHHHHGHHHHHHGHHGHHHHHHHHHHHHHHGFGHGHHGHHHHGHHHHHGHFHHHHHGHHHHGGGG<FGGEHFCFFDDGHFHBHGGHHHFBDGFGFHHHHHHHHFHG0DDGHGHGHHHBDGHHHHGHHHHGGHHFG?DC
@M05620:45:000000000-G6HP7:1:1101:4465:11159 1:N:0:132
CATCCTGACCCTGAAGTACCCCGGCTTGATTTCTGACCATTAGATCGGAAGAGCACACGTCTGAACTCCAGTCACTCTCGCGCATCTCGTATGCCGTCTTCTGCTTGAAAAAAAAAAAAAAAACAAATAGAAAAGATTTACTTTGTCAATTAGTGTAGTAAATACAGATAAATTACATTGTACTACTAACTAATAATGACAAGTAACATAGCGTTATTAGTAATGCAATTATTCAATGAAATAATATCAGC
+
DCCDDFFFFFFFGGGGGGGGGGGGGGGGHHHHHHHHHHHHHHHHHHHGGGGHHHHHHHGHHHGHHHHHHHHHHHHHHHHGGGGEGGHHHGGHHHHGGGHGHHHGHHHFHHHHGGGFD>/>---.<..0=0000//.000000000;000000000;000<00000000000;;0;0F0000000;0000;000000000000.:00000000-....000;00000000000000:000000000000000
@M05620:45:000000000-G6HP7:1:1101:4470:11176 1:N:0:132
CATCCTGACCCTGAAGTACCCCGTCTTGATTTCTGACCATTAGATCGGAAGCGCACACGTCTGAACTCCAGTCACTCTCGCGCATCTCGTATGCCGTCTTCTGCTTGAAAAAAAACCAGTGCTGCTGACCGATGCCCCCCTGAACCCCCAGGCCAACAGAGAGAAGATGACTCAGGTGAGGCTCGGCCGACGCCCGTGCTCCTCCCGTCCTTTCCCCAGTCATTTTCTGCCCGGCTTGATTTCTGACATTA
+
BBBBBFDFFFFFGGGFGGGGGGA2ABFH5AFGFFD5FGE3BA5FFG2EAF22AEAEEGCFCC1FFA5AF3@@B3F5BFG11//>1>@BG1>33@BE?>FFE44B4BFFFFGH/C///?/<@@@1D111@C/<//?FBFGGGEBGCHGG--CECC...::/C/.E//:9CFB;B09CF/0:.C..;-.;=?B-9BBB@.99/BFFFF?..9.;BFFFE../9:F:;9FF//:EA->B-9.//BBFB/;/9F/
@M05620:45:000000000-G6HP7:1:1101:15965:11201 1:N:0:132
ATCTCTATCTCCTAAAAACCTGTTTAGATTTGGAGATAGACCTTCAGGTTTTTCATCATTTTCTGCATGAATTATACATTGACCACGTTCCAGCGTGGTCAGTTTGCAGCATTCTGTTATTTTGTTTGACAGAGTGTCTTGTTGAGAACATATGTAGGACATGATTTTTTCCTGCAACAGGGAAAATAAAGTATAAGTTTTAAAGATTTATTCTTTAATAAAGGATCTCAAAGCCAGCTTTAGAAAAAGGA
+
DDDCDFFFFFFFGGGGGGGGGGHHHHHHHHHHHHHHHHHHHHHHHHHHHHHGGHHHHHHHIHHHIHHHHHHHHHHHHHHHHHHHHHGHHHHHHHGGGGHHHHHHHHHHHHHHHHHHHHHHHHHHHHHHHHHHHHHHHHHHHHHHHHHHHHHHHHHHHHHHHHHHHHHHHGHHHHHHHHHHHGGHHHHHHHHHHHHHHHHHHHHHHHHHHHHHHHHHHHHHHHHHHHHHHHHHHHHHHGHHHHGHHHGHGGG
@M05620:45:000000000-G6HP7:1:1101:7863:11228 1:N:0:132
ATCTCTATCTCCAAAAACCTGTTTAGATTTGGAGATAGACCTTCAGGTTTTTCATCATTTTCTGCATGAATTATACATTGACCACGTTCCAGCGTGGTCAGTTTGCAGCATTCTGTTATTTTGTTTGACAGAGTGTCTTGTTGAGAACATATGTAGGACATGATTTTTTCCTGCAACAGGGAAAATAAAGTATAAGTTTTAAAGATTTATTCTTTAATAAAGGATCTCAAAGCCAGCTTTAGAAAAAGGAA
+
CCDCDFFFFFFFGGGGGGGGGGHHAGGHHHHHHHHHHHHHHHHHHHHHHHGGHHHHHHHHHHIHHHHHHHHHHHHHHHHHHHHHHGHHHHHHHGGGGHHHHHHHHHHHHHHHHHHHHHHHHHHHHHHHHGHHHHHHHHHHHHHHHHGHHHHGHHHHHHHHHHHHHHHHGHHHHHGHHHHHGGHHHHHHHHHHHHHGGHHHHHHHHHHHHHHHHHHHHGHHHHGHHHHHHHHHHHGHGHHHHHGHHHGGGHG
@M05620:45:000000000-G6HP7:1:1101:8908:11270 1:N:0:132
CATCCTGACCCTGAAGTACCCCGGCTTGATTTCTGACATTAGATCGGAAGAGCACACGTCTGAACTCCAGTCACTCTCGCGCATCTCGTATGCCGTCTTCTGCTTGAAAAAAAAAAAACAAAAAAATCAAATGAAGTAACACCGTTCTCCGTCCCTTCGACTCGCCGTCTACACACTCGCCGACATACTGCCTAACCAACCCTAATTGTCCCAAATCCCTCATCTCCAGCTTCCAAGGACACACCCGCTCG
+
DCCDDFFFFFFFGGGGGGGGGGGGGGGGHHHHHHHHHHHHHHGHHHGGGGHHHHHHHGHHHGHGHHHHHHHHHHHHHHGGGGGGGHHE?EHHHHGFGHGHHHGHHHHGFHHGGFGD/<<//00.--010000000000==00.<:.:.00...:.00/...:.9----;..00/=;BB.-:----.0000;/000/.:..9AA//000:0:00/.0::::/.00000;0:0000:00.../;/9..-----
@M05620:45:000000000-G6HP7:1:1101:19597:11281 1:N:0:132
AGATTACTGCAACAGTTCCCCCTATACTCTTTCCCTACAAGCCAGGGACAAAACAAAGATCGGAAGAGCACACGTCTGAACTCCAGTCACTCTCGCGCATCTCGTATGCCGTCTTCTGCTTGAAAAAAAAAAAAACAAAACAACCTCGTCACTTGCCTCTCGCCCCCCGCAAACACCCCCCCTGCCCTCCTCCATCACGCATCTACCAGCCGTAAACCTTACACCAACGTCCTTGAAAGGACACTCTTAAT
+
BBBBCFFFFFFFGGGGGGGGGGGEHHHHHHHHHGHHHHHHHHGHHHGGGGHHHHHHHHHHHHGGGGHHHHHGHGHGHGHHHHHHHHHHHHHHHHGGGG?AEHHHGGHFFHEFGHGHHHHGHHFGHHFCCFCC<<-..........//...;.0000/00//..-.--------.:...-----..;.9.9////////..-.-//////.9;....//////9//........//////./.9.///////
@M05620:45:000000000-G6HP7:1:1101:29119:11285 1:N:0:132
ATCTCTATCTCCTAAAAACCTGTTTAGATTTGGAGATAGACCTTCAGGTTTTTCATCATTTTCTGCATGAATTATACATTGACCACGTTCCAGCGTGGTCAGTTTGCAGCATTCTGTTATTTTGTTTGACAGAGTGTCTTGTTGAGAACATATGTAGGACATGATTTTTTCCTGCAACAGGGAAAATAAAGTATAAGTTTTAAAGATTTATTCTTTAATAAAGGATCTCAAAGCCAGCTTTAGAAAAAGGA
+
3>AAAFFFFFFFGGGFFGEGFFGGHHHHHHHHHHHHGHHHHHHHHFEFHGGEFHHHHHHHHHHHHHFHHHFHHHHGGHHHHHHHHHGHGHHHEEEFFFHGHFFHHHGHHHFFFHHHGHFHHGHHGHHHEGGGFFFFGGHHHHHHGHHHHHHFFFHHHHHHHHHGHHHHHGHHHHHHDGFFHEFHHHHHHHHHGDFHHHHHHHHHHHHHHHGHHGHHGEHHGHEFFHHHHHFHHHHHHGHHHHFEH0::EGG
@M05620:45:000000000-G6HP7:1:1101:15220:11313 1:N:0:132
ATCTCTATCTCCTAAAAACCTGTTTAGATTTGGAGATAGACCTTCAGGTTTTTCATCATTTTCTGCATGAATTATACATTGACCACGTTCCAGCGTGGTCAGTTTGCAGCATTCTGTTATTTTGTTTGACAGAGTGTCTTGTTGAGAACATATGTAGGACATGATTTTTTCCTGCAACAGGGAAAATAAAGTATAAGTTTTAAAGATTTATTCTTTAATAAAGGATCTCAAAGCCAGCTTTAGAAAAAGGA
+
CDDDDFFFFFFFGGGGGGGGGGHHHHHHHHHHHGHHHHHHHHHHHHHHHHHGGHHHHIHHHHIHIHHHHHHHHHHHHHHHHHHHHHGHHHHHHHGGGGHHHHHHHHHHHHHHHHHHHHHHHHHHHHHHHHHHHHHHHHHHHHHHHHHHHHHHHHHHHHHHHHHHHHHHHGHHHHHHHHHHHGGHHHHHHHHHHHHHHHHHHHHHHHHHHHHHHHHHHHHHHHHHHHHHHHHHHHHHHGHHHHHHHHHHGGH
@M05620:45:000000000-G6HP7:1:1101:6719:11333 1:N:0:132
ATCTCTATCTCCTAAAAACCTGTTTAGATTTGGAGATAGACCTTCAGGTTTTTCATCATTTTCTGCATGAATTATACATTGACCACGTTCCAGCGTGGTCAGTTTGCAGCATTCTGTTATTTTGTTTGACAGAGTGTCTTGTTGAGAACATATGTAGGACATGATTTTTTCCTGCAACAGGGAAAATAAAGTATAAGTTTTAAAGATTTATTCTTTAATAAAGGATCTCAAAGCCAGCTTTAGAAAAAGGA
+
DDDCDFFFFFFFGGGGGGGGGGHHHHHHHHHHHHHHHHHHHHHHHHHHHHHGGHHHHHHHHHHHHHHHHHHHHHHHHHHHHHHHHHGHHHHHHHGGGGHHHHHHHHHHHHHHHHHHHHHHHHHHHHHHHHHHHHHHHHHHHHHHHHHHHHHHHHHHHHHHHHHHHHHHHGHHHHHHHHHHHGGHHHHHHHHHHHHHHHHHHHHHHHHHHHHHHHHHHHHHHHHHHHHHHHHHHHHHHGHHHHHGFHHHGGH
@M05620:45:000000000-G6HP7:1:1101:7654:11335 1:N:0:132
ATCTCTATCTCCTAAAAACCTGTTTAGATTTGGAGATAGACCTTCAGGTTTTTCATCATTTTCTGCATGAATTATACATTGACCACGTTCCAGCGTGGTCAGTTTGCAGCATTCTGTTATTTTGTTTGACAGAGTGTCTTGTTGAGAACATATGTAGGACATGATTTTTTCCTGCAACAGGGAAAATAAAGTATAAGTTTTAAAGATTTATTCTTTAATAAAGGATCTCAAAGCCAGCTTTAGAAAAAGGA
+
DDDDDFFFFFFFGGGGGGGGGGHHHHHHHHHHHHHHHHHHGHHHHHHHHHHGGHHHHHHHHHHHHHHHHHHHHHHHHHHHHHHHHHGHHHHHHHGGGGHHHHHHHHHHHHHHHHHHHHHHHHHHHHHHHHHHHHHHHHHHHHHHHHHHHHHHHHHHHHHHHHHHHHHHHGHHHHHHHHHHHGGGHHGHHHHHHHHHHHHHHHHHHHHHHHHHHHHHHHHHHHHHHHHHHGHHHHHHHGHHHHHHHHGHGGH
@M05620:45:000000000-G6HP7:1:1101:6258:11336 1:N:0:132
CATCCTGACCCTGAAGTACCCCGGCTTGATTTCTGACATTAGATCGGAAGAGCACACGTCTGAACTCCAGTCACTCTCGCGCATCTCGTATGCCGTCTTCTGCTTGAAAAAAAAAAAAAAAACATAAAAAATTAGATACTAATACTTGCTAACAGCTGAAACTCATCAACCAAAGGCCTCCTAAGTATGCATACGTCGTCGATACGCGATCTGTGGAATACATGCGTTCAGTCTACAGACTATCACGCTGT
+
CBCCDFFFFFFFGGGGGGGGGGGGGGGGHHHHHHHHHHHHHHHHHHGGGGHHHHHHHGHHHGHHHHHHHHHHHHHHHHGGGGGGGHHHGGHHHHGGGHGHHHHHHHHHGHHGGGGG///---..0<00<0-.00000000000000000000/;:.0000000:0:000/.;..//..0:./00/000000000.0.-:.--..-9.---;.000/000000000.9..0000000000.:00000..:..
@M05620:45:000000000-G6HP7:1:1101:6738:11337 1:N:0:132
ATCTCTATCTCCTAAAAACCTGTTTAGATTTGGAGATAGACCTTCAGGTTTTTCATCATTTTCTGCATGAATTATACATTGACCACGTTCCAGCGTGGTCAGTTTGCAGCATTCTGTTATTTTGTTTGACAGAGTGTCTTGTTGAGAACATATGTAGGACATGATTTTTTCCTGCAACAGGGAAAATAAAGTATAAGTTTTAAAGATTTATTCTTTAATAAAGGATCTCAAAGCCAGCTTTAGAAAAAGGA
+
AA>>>5FFBFFFGGFFFGGGGFHG5GGHHFHFFHGGHGHHF3GEHHHHGHHFEHEHHGHHHHHHHHHGFFHFHHHGFHHHFFHGCHEHHFFFHHGGFGGHHHFF4FHFFGFGGHDG@FGHHBGHHGHHGHHGHHGFHHHHHGGHHHHBFBBGGHHHHHHHFHHHGGHHFCHHHHBHEHFHGGFAGGGDF<G1FGHFH=FGHGFBFB<FFHFHGHHHHHHFGFGFHHFFHFGFHF.GHGHGHHHH0GEHGFF
@M05620:45:000000000-G6HP7:1:1101:7635:11343 1:N:0:132
ATCTCTATCTCCTAAAACCCTGTTTAGATTTGGAGATAGACCTTCAGGTTTTTCATCATTTTCTGCATGAATTATACATTGACCACGTTCCAGCGTGGTCAGTTTGCAGCATTCTGTTATTTTGTTCGACAGAGTGTCTTGTTGAGAACATATGTAGGACATGATTTTTTCCTGCAACAGGGAAAATAAAGTATAAGTTTTAAAGATTTATTCTTTAATAAAGGATCTCAAAGCCAGCTTTAGAAAAAGGA
+
AAAAAFFFFFFFGC1FG1AEGGHHHBFHHHHHFFHHHFHHGHHHHHHHHHHGGHFHHHHHGHHHFHFHHGHHHHHHHHHHHHHHCGGHGHHHHHGG?EHHFHHHHHHHHHCGHHHGHHHHHHHHHH1E/FEEHHHHHHHHHHHH2GHHH0F1GHGGHG1G0FF1GHHHHCHHHHHC1FFGHFGG/CFG1<FHHHHHHHHHHHCFHHFHHHGHHHHHDDGGGHFHHHHHHGFGGGHHFFHHHHHEBGHH.E;
@M05620:45:000000000-G6HP7:1:1101:7665:11348 1:N:0:132
ATCTCTATCTCCTAAAAACCTGTTTAGATTTGGAGATAGACCTTCAGGTTTTTCATCATTTTCTGCATGAATTATACATTGACCACGTTCCAGCGTGGTCAGTTTGCAGCATTCTGTTATTTTGTTTGACAGAGTGTCTTGTTGAGAACATATGTAGGACATGATTTTTTCCTGCAACAGGGAAAATAAAGTATAAGTTTTAAAGATTTATTCTTTAATAAAGGATCTCAAAGCCAGCTTTAGAAAAAGGA
+
CBCBCFFFFFFFGGGGGGGGGGHHHHHHHHHHHGHHHHHHHHHHHHHHHHHGGHHHHHHHHIHHHHHHHHHHHHHHHHHHHHHHHHGHHHHHHHGGGGHHHHHHHHHHHHHHHHHHHHHHHHHHHHHHGHHHHHHHHHHHHHHHHHHHHHHHHHHHHHHHHHHHHHHHHGHHHHHHHHHHHGGHHHHHHHHHHHHHHHHHHHHHHHHHHHHHHHHHGHHHHHHHHHHHHGGHHHFHHGHHHHHHHHHGGGH
@M05620:45:000000000-G6HP7:1:1101:17017:11358 1:N:0:132
ATCTCTATCTCCTAAAAACCTGTTTAGATTTGGAGATAGACCTTCAGGTTTTTCATCATTTTCTGCATGAATTATACATTGACCACGTTCCAGCGTGGTCAGTTTGCAGCATTCTGTTATTTTGTTTGACAGAGTGTCTTGTTGAGAACATATGTAGGACATGATTTTTTCCTGCAACAGGGAAAATAAAGTATAAGTTTTAAAGATTTATTCTTTAATAAAGGATCTCAAAGCCAGCTTTAGAAAAAGGA
+
CBCCCFFFFFFFGGGGGGGGGGHHHHHHHHHHHHHHHHHHHHHHHHHHHHHGGHHHHIHHHHHHIHHHHHHHHHHHHHHHHHHHHHGHHHHHHHGGGGHHHHHHHHHHHHHHHHHHHHHHHHHHHHHHHHHHHHHHHHHHHHHHHHHHHHHHHHHHHHHHHHHHHHHHHGHHHHHHHHHHHGGHHHHHHHHHGHHHHGHHHHHHHHHHHHHHHHHHHHHHHHHHHHHHHHHHHHHHHGHHHHHFHHHHGGH
@M05620:45:000000000-G6HP7:1:1101:14007:11358 1:N:0:132
CATCCTGACCCTGAAGTACCCGGCTTGATTTCTGACATTAGATCGGAAGAGCACACGTCTGAACTCAGTCACTCTCGCGCCTCTCGTATGCCGTCTTCTGCTTGAAAAAAAAAAACAATATCAACTTGTGAGCTTTTTTTATCTCCGCCCCTAGCAACCTTCCGTCCGCCTTTTTTCCCTCATTCCTGCTTAGTCATTCCTGCGTTTGTAGACGCCTTTCTTCTACACACTGACTCACTACATTAATGCCC
+
CCCCCFFFFFFFGGGGGGGGGGGGGGGHHHHHHHHHHHHHHHHHHGG2FFHHHHHHGHHHGHHHHHHHHHHHHHHHGGGG/EFHHEGDHHHHGGGHGHHHHHHEHHHHCEF/<<>///211?11?<11<11?11?111>C<00=00..<--..//;0:C/0:/.0.9--;..;F09/090/.0;00;0CF::B9////::///:..-./://;.--;A/9BBB////:/./;///9;////////:;//9/
@M05620:45:000000000-G6HP7:1:1101:19720:11359 1:N:0:132
ATCTCTATCTCCTAAAAACCTGTTTAGATTTGGAGATAGACCTTCAGGTTTTTCATCATTTTCTGCATGAATTATACATTGACCACGTTCCAGCGTGGTCAGTTTGCAGCATTCTGTTATTTTGGTTGACAGAGTGTCTTGTTGAGAACATATGTAGGACATGATTTTTTCCTGCAACAGGGAAAATAAAGTATAAGTTTTAAAGATTTATTCTTTAATAAAGGATCTCAAAGCCAGCTTTAGAAAAAGGA
+
CDDDCFFFFFFFGGGGGGGGGGHHHHHHHHHHHHHHHHHHHHHHHHHHHHHGGHHHHHHIIHIIHHHHHHHHHHHHHHHHHHHHHHGHHCH5@3011>?@4?BFH@34B3?@F@@4BD@@FHH4/?G/3B?F3?4BBB?G?BG?4B/F333?44??BF2?2B22?FHHHGCHD2=2D@0=FGAGHHG1GHD1=>1HG1>HH1FHE1<GHFFHD0HGDGF0HHDGG0CD0DGHH/CGFECHHCB<GHHHEG/
@M05620:45:000000000-G6HP7:1:1101:17001:11365 1:N:0:132
ATCTCTATCTCCTAAAAACCTGTTTAGATTTGGAGATAGACCTTCAGGTTTTTCATCATTTTCTGCATGAATTATACATTGACCACGTTCCAGCGTGGTCAGTTTGCAGCATTCTGTTATTTTGTTTGACAGAGTGTCTTGTTGAGAACATATGTAGGACATGATTTTTTCCTGCAACAGGGAAAATAAAGTATAAGTTTTAAAGATTTATTCTTTAATAAAGGATCTCAAAGCCAGCTTTAGAAAAAGGA
+
CCCCCFFFFFFFGGGGGGGGGGHHHHHHHHHHHHHHHHHHHHHHHHHHHHHGGHHHHHHHHHIHIHHHHFHHHHHHHHHHHHHHHHGHHHHHHHGGGGHHHHHHHHHHHHHHHHHHHHHHHHHHHHHHHHHHHHHHHHHHHHHHHHHHHHHHHHHHHHHHHHHHHHHHHGHHHHHHGHHHHGGHHHHHHHHHHHHHHHHHHHHHHHHHHHHHHHHHHHHHHHHHHHHHHHHHHHHHHGHHHHHFHHHHGGH
@M05620:45:000000000-G6HP7:1:1101:13294:11407 1:N:0:132
ATCTCTATCTCCTAAAAACCTGTTTAGATTTGGAGATAGACCTTCAGGTTTTTCATCATTTTCTGCATGAATTATACATTGACCACGTTCCAGCGTGGTCAGTTTGCAGCATTCTGTTATTTTGTTTGACAGAGTGTCTTGTTGAGAACATATGTAGGACATGATTTTTTCCTGCAACAGGGAAAATAAAGTATAAGTTTTAAAGATTTATTCTTTAATAAAGGATCTCAAAGCCAGCTTTAGAAAAAGGA
+
CCCCCFFFFFFFGGGGGGGGGGHHHGHHHHHHHGHHHHHHHHHHHHHHHHHGGHHHHHHHHHHHHHHHHHHHHHHHHHHHHHHHHHGHHHHHHHGGGGGHHHHHHHHHHHHHHHHHHHHHHHHHHHHHHHHHHHGHHHHHHHHHHHHHHHHHHHHHHHHHHHHHHHHHHGHHHHHHHHHHHGGHHHHHHHHHHHHGHFHHHHHHHGHHHHHHHHHHHHHHHHHHHHHHHHHHHHHHHGHHHHHHGHHHGGH
@M05620:45:000000000-G6HP7:1:1101:13276:11422 1:N:0:132
ATCTCTATCTCCTAAAAACCTGTTTAGATTTGGAGATAGACCTTCAGGTTTTTCATCATTTTCTGCATGAATTATACATTGACCACGTTCCAGCGTGGTCAGTTTGCAGCATTCTGTTATTTTGTTTGACAGAGTGTCTTGTTGAGAACATATGTAGGACATGATTTTTTCCTGCAACAGGGAAAATAAAGTATAAGTTTTAAAGATTTATTCTTTAATAAAGGATCTCAAAGCCAGCTTTAGAAAAAGGA
+
CCCCCFFFFFFFGGGGGGGGGGHHHHHHHHHHHHHHHHHHHHHHHHHHHHHGGHHHHHHHHIIIIHHHHHHHHHHHHHHHHHHHHHGHHHHHHHGGGGHHHHHHHHHHHHHHHHHHHHHHHHHHHHHHHHHHHHHHHHHHHHHHHHHHHHHHHHHHHHHHHHHHHHHHHGHHHHHHHHHHHGGHHHHHHHHHHHHHHHHHHHHHHHHHHGHHHHHHHHHHHHHHHHHHHGHHHHHHHGHHHHHGHGHHGGG
@M05620:45:000000000-G6HP7:1:1101:16317:11458 1:N:0:132
ATCTCTATCTCCTAAAAACCTGTTTAGATTTGGAGATAGACCTTCAGGTTTTTCATCATTTTCTGCATGAATTATACATTGACCACGTTCCAGCGTGGTCAGTTTGCAGCATTCTGTTATTTTGTTTGACAGAGTGTCTTGTTGAGAACATATGTAGGACATGATTTTTTCCTGCAACAGGGAAAATAAAGTATAAGTTTTAAAGATTTATTCTTTAATAAAGGATCTCAAAGCCAGCTTTAGAAAAAGGA
+
CCDCCFFFFFFFGGGGGGGGGGHHHHHHHHHHHHHHHHHHHHHHHHHHHHHGGHHHHIHHHHHHHHHHHHHHHHHHHHHHHHHHHHGHHHHHHHGGGGHHHHHHHHHHHHHHHHHHHHHHHHHHHHHHHGHHHHHHHHHHHHHHHHHHHHHHHHHHHHHHHHHHHHHHHGHHHHHHHHHHHGGHHHGGHHHHHHHHHHHHHHHHHHHHHHHHHHHHHHHHHHHHHHHHHHHHHGHHHGHHHHHGHHHHGGH
@M05620:45:000000000-G6HP7:1:1101:16320:11476 1:N:0:132
ATCTCTATCTCCTAAAAACCTGTTTAGATTTGGAGATAGACCTTCAGGTTTTTCATCATTTTCTGCATGAATTATACATTGACCACGTTCCAGCGTGGTCAGTTTGCAGCATTCTGTTATTTTGTTTGACAGAGTGTCTTGTTGAGAACATATGTAGGACATGATTTTTTCCTGCAACAGGGAAAATAAAGTATAAGTTTTAAAGATTTATTCTTTAATAAAGGATCTCAAAGCCAGCTTTAGAAAAAGGA
+
CCCCCFFFFFFFGGGGGGGGGGHHHHHHHHHHHHHHHHHHHHHHHHHHHHHGGHHHHHIHIHHIIHHHHHHHHHHHHHHHHHHHHHGHHHHHHHGGGGHHHHHHHHHHHHHHHHHHHHHHHHHHHHHHHHHHHHHHHHHHHHHHHHHHHHHHHHHHHHHHHHHHHHHHHGHHHHHHHHHHHGGHHHHHHHHHHHHGHHHHHHHHHHHHHHHHHHHHHHHHHHHHHHHHHHHHHHHHHGHHHHHFHHHHGGG
@M05620:45:000000000-G6HP7:1:1101:5982:11485 1:N:0:132
ATCTCTATCTCCTAAAAACCTGTTTAGATTTGGAGATAGACCTTCAGGTTTTTCATCATTTTCTGCATGAATTATACATTGACCACGTTCCAGCGTGGTCAGTTTGCAGCATTCTGTTATTTTGTTTGACAGAGTGTCTTGTTGAGAACATATGTAGGACATGATTTTTTCCTGCAACAGGGAAAATAAAGTATAAGTTTTAAAGATTTATTCTTTAATAAAGGATCTCAAAGCCAGCTTTAGAAAAAGGA
+
CCCBCFFFFFFFGGGGGGGGGGHHHHHHHHHHHGHHHHHHHHHHHHHHHHHGGHHHHHHHHHHHIHHHHHHHHHHHHHHHHHHHHHGHHHHHHHGGGGHHHHHHHHHHHHHHHHHHHHHHHHHHHHHHHHHHHHGHHHHHHHHHHHHHHHHHHHHHHHHHHHHHHHHHHGHHHHHHHHHHHGGHHHGHGHHGGHHHHFGHHHHHHHHHHHHHHHHHHHHHHHHHHHHHHGGHHHHHHGHHHHHHHHHHGGC
@M05620:45:000000000-G6HP7:1:1101:5966:11500 1:N:0:132
ATCTCTATCTCCTAAAAACCTGTTTAGATTTGGAGATAGACCTTCAGGTTTTTCATCATTTTCTGCATGAATTATACATTGACCACGTTCCAGCGTGGTCAGTTTGCAGCATTCTGTTATTTTGTTTGACAGAGTGTCTTGTTGAGAACATATGTAGGACATGATTTTTTCCTGCAACAGGGAAAATAAAGTATAAGTTTTAAAGATTTATTCTTTAATAAAGGATCTCAAAGCCAGCTTTAGAAAAAGGA
+
CCCCCFFFFFFFGGGGGGGGGGHHHHHHHHHHHFHHHHHHHHHHHHHHHHHGGHHHHIHHHHIHHHHHHHHHHHHHHHHHHHHHHHGHHHHHHHGGGGHHHHHHHHHHHHHHHHHHHHHHHHHHHHHHHHHHHHHHHHHHHHHHHHHHHHHHHHHHHHHHHHHHHHHHHGHHHHHHHHHHHGGHHHGHHHHHHHHHHHGHHHHHHHHHHHHHHHHHHHHHHGHHHHHHHHHHHHHHHGHHHHHHHHHHGGG
@M05620:45:000000000-G6HP7:1:1101:5985:11505 1:N:0:132
ATCTCTATCTCCTAAAAACCTGTTTAGATTTGGAGATAGACCTTCAGGTTTTTCATCATTTTCTGCATGAATTATACATTGACCACGTTCCAGCGTGGTCAGTTTGCAGCATTCTGTTATTTTGTTTGACAGAGTGTCTTGTTGAGAACATATGTAGGACATGATTTTTTCCTGCAACAGGGAAAATAAAGTATAAGTTTTAAAGATTTATTCTTTAATAAAGGATCTCAAAGCCAGCTTTAGAAAAAGGA
+
CDCCDFFFFFFFGGGGGGGGGGHHHHHHHHHHHHHHHHHHHHHHHHHHHHHGGHHHHIHHHIHIHHHHHHHHHHHHHHHHHHHHHHGHHHHHHHGGGGHHHHHHHHHHHHHHHHHHHHHHHHHHHHHHHHHHHHHHHHHHHHHHHHHHHHHHHHHHHHHHHHHHHHHHHGHHHHHHHHHHHGGHHHHHHHHHHHHHHHHHHHHHHHHHHHHHHHHHHHHHHHHHHHHHHHHHHHHHHGHHHHHHHHHHGGG
@M05620:45:000000000-G6HP7:1:1101:2639:11554 1:N:0:132
CATCCTGACCCTGAAGTACCCCGGCTTGATTTCTGACATTAGATCGGAAGAGCACACGTCTGAACTCCAGTCACTCTCGCGCATCTCGTATGCCGTCTTCTGCTTGAAAAAAAAAAAAATTTTGTTGACAACGTTTCTTTTTTATAACATCTATATTCCCTTATTTTTTCCTTCAACAGTGACAAATACTGCTCATTTTTACAGTATTCTTCTTTGTTGCATCATCTCAAAGACAGCTTTATAAACAGCAC
+
AAAABFFFFFFFGGGGGGGGGGGGGGGGGHHHHGGFGHHGHHFHHHG2AFAHHHHHHGHHHFFFHGFHHHHHFFHHHGFGGGGGCHHG?EHGHHGEEGGGHHBGHHHF3F?ED?C?/</?11110<01<11<-></<DG0<D@.0<000000000000;000:00;0;9/0;9;009:/90;900/00900000090;;9.00/;/;9//;B9////..;9;//:9FFF////9/../;///99///..;.
@M05620:45:000000000-G6HP7:1:1101:17653:11583 1:N:0:132
ATCTCTATCTCCTAAAAACCTGTTTAGATTTGGAGATAGACCTTCAGGTTTTTCATCATTTTCTGCATGAATTATACATTGACCACGTTCCAGCGTGGTCAGTTTGCAGCATTCTGTTATTTTGTTTGACAGAGTGTCTTGTTGAGAACATATGTAGGACATGATTTTTTCCTGCAACAGGGAAAATAAAGTATAAGTTTTAAAGATTTATTCTTTAATAAAGGATCTCAAAGCCAGCTTTAGAAAAAGGA
+
CCCCCFFFFFFFGGGGGGGGGGHHHHHHHHHHHHHHHHHHHHHHHHHHHHHGGHHHHHHHHHIIHHHHHHHHHHHHHHHHHHHHHHGHHHHHHHGGGGHHHHHHHHHHHHHHHHHHHHHHHHHHHHHHGHHHHHHHHHHHHHHHHHHHHHHHHHHHHHHHHHHHHHHHHGHHHHHHHHHHHGGHHHHHHHHHHHHHHGHHHHHHHHHHHHHHHHHHHHHHHHHHHHHHHHHGHHHHHGHHHHHFHHHHGGH
@M05620:45:000000000-G6HP7:1:1101:9129:11584 1:N:0:132
CATCCTGACCCTGAAGTACCCCGGCTTGATTTCTGACATTAGATCGGAAGAGCACACGTCTGAACTCCAGTCACTCTCGCGCATCTCGTATGCCGTCTTCTGCTTGAAAAAAAAAAAAAAAAAAGATCTCAACAGTATACTAATATCTTCCCCTCTCCCACTACACTACCATTATATTCCTCCTTAATCTTACACCCACCAGGAGCTCTACTCAATCCGAGACCACCCACTATCTTCCACATCCCCTTCCT
+
CBBCDFFFFFFFGGGGGGGGGGGGGGGGHHHHHHHHHHHHHHHHHHGGGGHHHHHHHGHHHGHHHHHHHHHHHHHHHHGGGGGGCHHBFEHHHHGEEHGFHHGHHHHHFHHGGGGF>>/-<<<-..000000/:/0000000000000;0099:./////..//0/0/9/000000000000;/00000000000/:..........0000090000/..--../.9.;../0;0000000;;/.././/0
@M05620:45:000000000-G6HP7:1:1101:17658:11601 1:N:0:132
ATCTCTATCTCCTAAAAACCTGTTTAGATTTGGAGATAGACCTTCAGGTTTTTCATCATTTTCTGCATGAATTATACATTGACCACGTTCCAGCGTGGTCAGTTTGCAGCATTCTGTTATTTTGTTTGACAGAGTGTCTTGTTGAGAACATATGTAGGACATGATTTTTTCCTGCAACAGGGAAAATAAAGTATAAGTTTTAAAGATTTATTCTTTAATAAAGGATCTCAAAGCCAGCTTTAGAAAAAGGA
+
CCCCCFFFFFFFGGGGGGGGGGHHHHHHHHHHHHHHHHHHHHHHHHHHHHHGGHHHHIHHIHHIIHHHHHHHHHHHHHHHHHHHHHGHHHHHHHGFGGHHHHHHHHHHHHHHHHHHHHHHHHHHHHHHHHHHHHHHHHHHHHHHHHHHHHHHHHHHHHHHHHHHHHHHHGHHHHHHGHHHHGGHHHHHHHHHHHHHHHHHHHHHHHHHHHHHHHHHHHHHHHHGHHHHHHHHHHHHHGHHHHHHHHHHGGH
@M05620:45:000000000-G6HP7:1:1101:4429:11647 1:N:0:132
AGATTACTGCAACAGTTCCCCCTGGACCTGGAAAAGTTTCTTGCCTGGCTTACAGAAGCTGAAACAACTGCCAATGTCCTACAGGATGCTACCCGTAAGGAAAGGCTCCTAGAAGACTCCAAGGGAGTAAAAGAGCTGATGAAACAATGGCAAGTAAGTCAGGCATTTCCGCTTTAGCACTCTTGTGGATCCAATTGAACAATTCTCAGCATTTGTACTTGTAACTGACAAGCCAGGGACAAAACAAAGAT
+
BBCCCFFFFFFFGGGGGGGGGGGGCHHHHHHHHHHHGHHHHHHHHHHHHHHHHHHHHHHHHHHHHHHHHHHHHHHHHHHHHHHHEGHHHHHHHHGGGGHHHHFFHHHHGHHHHHHHHHHHHHHGGHGGHHHHHGHHHHGHHGHHHHHHHHHHHGHHHHHHHHHHHHHHHHGGGGGHHHHHHHHHHHHGHHHHGHHGHHHGHHHHHHHHHHHHHGHHHFHHHGHHHHHGHHHHHGGGGGGGEGGGGGGGGGG
@M05620:45:000000000-G6HP7:1:1101:18492:11647 1:N:0:132
TACCTGTACTGGGGAAGCATTTACACTCTTTCCCTACACGACGCCATTCCTACCCTAAAGATCGGACGAGCACACGTCTGAACTCCAGTCACTCTCGCGCATCTCGTATGCCGTCCTCTGCTCTCAAAGAATATTTTGCATCGGTGAGCCAGACAGAATGATCCGATGAGGGGTGCGAAACTATTTGAGGAAAGGAAGCACCTTTTTATTAAATTTACCTTTTAGCAATCGCCATTCCTACCCTAAAGATC
+
BBBBBFFFFFFFGGGGGGGGGGD5F45AAA5DGH5A2A2FGAEAA2AA55AABFGGB233A3511E00000/BGG/B1B13@B@G3334BB3B333EA/>E//BF0/C223BD/B//@2FHH22222@2201?1<FGHHHHHGGGGGHHHHHFGHHCGHHHHHHHDFGHHEGGEFGGGGGGGGGGGGGGGFFGGGGGGGGFGGGGGG.FF9BBFFFFFFFFFF/BFFBFFFFFFFFFFFFFFFFFBBF/FF
@M05620:45:000000000-G6HP7:1:1101:21667:11663 1:N:0:132
CATCCTGACCCTGAAGTACCCCGGCTTGATTTCTGACATTAGATCGGAAGAGCACACGTCTGAACTCCAGTCACTCTCGCGCATCTCGTATGCCGTCTTCTGCTTGAAAAAAAAAAAAAAAAAAAAAACAATGTATAAAATAATTTAGTGAGAAAACCAAAAAGAAAAACAAGAAACAAGAAAACAAGATAACAAGACAAATCATGCAACGTAAGTAAACTGAAACACGATATTATAACAACCATTCATTA
+
DDDDDFFFFFFFGGGGGGGGGGGGGGGGHHHHHHHHHHHHHHHHHHGGGGHHHHHHHGHHHGHHHHHHHHHHHHHHHHGGGGGGGHHHGGHHHHGGGHGHHHHHHHHGHHHGGGGF>>/->-----<-...00000000000000000:<000:<//.......<<:/....//<///.//////.<//000000/:////<00000000-....000000:0000/..<..-0:<00000...0000<00
@M05620:45:000000000-G6HP7:1:1101:29095:11704 1:N:0:132
ATCTCTATCTCCTAAAAACCTGTTTAGATTTGGAGATAGACCTTCAGGTTTTTCATCATTTTCTGCATGAATTATACATTGACCACGTTCCAGCGTGGTCAGTTTGCAGCATTCTGTTATTTTGTTTGACAGAGTGTCTTGTTGAGAACATATGTAGGACATGATTTTTTCCTGCAACAGGGAAAATAAAGTATAAGTTTTAAAGATTTATTCTTTAATAAAGGATCTCAAAGCCAGCTTTAGAAAAAGGA
+
CCCCCFFFFFFFGGFGGGGGGGHHHHHHHHHHHGHHHHHHHHHHHHHHHHHGGHHHHGHHHHHHHHHHHGHHHHHHHHHHHHHHHHGHHHHHHHGGGGHHHHHHHHHHHHHHHHHHHHHHHHHHHHHHHGHGFFHHHHHHHHHHHHGHHHHHHHHHHHHHHHHHHHHHHGHHHGHFHHGHHGGHHHGHGHGHHHHGHHHHHHHHHHHHHHHHHHHHHFHHHHHHHHHHHHHHHGGHHGHHHHGECGFAFGC
@M05620:45:000000000-G6HP7:1:1101:29076:11704 1:N:0:132
ATCTCTATCTCCTAAAAACCTGTTTAGATTTGGAGATAGACCTTCAGGTTTTTCATCATTTTCTGCATGAATTATACATTGACCACGTTCCAGCGTGGTCAGTTTGCAGCATTCTGTTATTTTGTTTGACAGAGTGTCTTGTTGAGAACATATGTAGGACATGATTTTTTCCTGCAACAGGGAAAATAAAGTATAAGTTTTAAAGATTTATTCTTTAATAAAGGATCTCAAAGCCAGCTTTAGAAAAAGGA
+
AABABFFFFFFFGGGGGGGGGGHHHHHHGHHHBFHHHHDFHFHHHGHHHGHGGHFHHHHHHHHHHHHHHGHHHGHEHHHHHHHHHHGHHHHHHHGFGGHHHHHHHFHGHHGGHFFHGHHHHHHHHHHFFFHGHEGDHHHHHHHHHHFFGHHHFHHGHGHGHHFHHHHHHGHHHGFHHGHHEGGFHHHGHFBFDGFHHFHHHEGEFFHGHHFHHGHHHBHGHHHHHHHHHHGHGGGHHGHCGCC0GGBFFGG
@M05620:45:000000000-G6HP7:1:1101:2787:11708 1:N:0:132
ATCTCTATCTCCTAAAAACCTGTTTAGATTTGGAGATAGACCTTCAGGTTTTTCATCATTTTCTGCATGAATTATACATTGACCACGTTCCAGCGTGGTCAGTTTGCAGCATTCTGTTATTTTGTTTGACAGAGTGTCTTGTTGAGAACATATGTAGGACATGATTTTTTCCTGCAACAGGGAAAATAAAGTATAAGTTTTAAAGATTTATTCTTTAATAAAGGATCTCAAAGCCAGCTTTAGAAAAAGGA
+
CCCCCFFFFFFFGGGGGGGGGGHHHHHHHHHHHHHHHHHGHHHHHHHHHHHGGHHHHHHHHHHHHGHHHGHHHHHHHHHHHHGHHHGHHHHHHHGGGGHHHHHHHHHHHHHHHHHHHHHHHHHHHHHHGHHHHHGHHHHHHHHHHHHHHHHHHHHHHHHHHHHHHHHHHGHHHHHHHHHHHGGHHHGHGHHHHHHHHFGHHHGHHHHHHHHHHHHHHHHHHHHHHHHHHGHHHHHHHGHHHHHHHFGHGGG
@M05620:45:000000000-G6HP7:1:1101:3616:11714 1:N:0:132
CATCCTGACCCTGAAGTACCCCGGCTTGATTTCTGACATTAGATCGGAAGAGCACACGTCTGAACTCCAGTCACTCTCGCGCATCTCGTATGCCGTCTTCTGCTTGAAAAAAAAAAAAAAAGAAAATTAAACAAGATAATGTACCCCCCACAATCATCGTAACTAGATACGAGTTCACAAGCGTCACGAGACTCTATTAGCCTACTGACTTTGTGCCACTGAAACGCTCCCATACTCGTTCTGTCACTGTT
+
CCCDDFFFFFFFGGGGGGGGGGGGGGGGHHHHHHHHHHHHHHHHHHGGGGHHHHHHHGHHHGHHHHHHHHHHHHHHHHGGGGGGGHHHGGHHHHGGGHGHHHHHHHGHHHHGGGGC/>/--..0//00000<0.</000<000000.:--;..000000...:00000BF.....00000.........-.90000;000/000:000990000/0900000000.-..../0:/;0.....0000900;:
@M05620:45:000000000-G6HP7:1:1101:2805:11719 1:N:0:132
ATCTCTATCTCCTAAAAACCTGTTTAGATTTGGAGATAGACCTTCAGGTTTTTCATCATTTTCTGCATGAATTATACATTGACCACGTTCCAGCGTGGTCAGTTTGCAGCATTCTGTTATTTTGTTTGACAGAGTGTCTTGTTGAGAACATATGTAGGACATGATTTTTTCCTGCAACAGGGAAAATAAAGTATAAGTTTTAAAGATTTATTCTTTAATAAAGGATCTCAAAGCCAGCTTTAGAAAAAGGA
+
BBBBBFFFFFFFGGGGGGGGGGHHHHHHHHHHHHHGHHHHHHHHHHHHHHHGGHHHHHHHHHHHGHHHDFHHHHHHHHHHHHHHHHCHHHHHHHGG?EFFGEHHHHHGHHHHHHHHHHHHHHHHHHHGGHHHHGHHHHHHHHHFHGHHHHHHHFHHFFHHHHHHGGHHHGHHHHHHHHGHHGGGHHHHHEHGHGHBGFGHHHHHHHHHHHHHHHHHHHHH0G0DGHHHHHHHHHHHHFHHHHCCGCGHA.C
@M05620:45:000000000-G6HP7:1:1101:13014:11725 1:N:0:132
ATCTCTATCTCCTAAAAACCTGTTTAGATTTGGAGATAGACCTTCAGGTTTTTCATCATTTTCTGCATGAATTATACATTGACCACGTTCCAGCGTGGTCAGTTTGCAGCATTCTGTTATTTTGTTTGACAGAGTGTCTTGTTGAGAACATATGTAGGACATGATTTTTTCCTGCAACAGGGAAAATAAAGTATAAGTTTTAAAGATTTATTCTTTAATAAAGGATCTCAAAGCCAGCTTTAGAAAAAGGA
+
CCCBCFFFFFFFGGGGGGGGGGHHHHHHHHHHHHHHHHHHHHHHHHHHHHHGGHHHHHHHHHHHHHHHHHHHHHHHHHHHHHHHHHGHHHHHHHGGGGHHHHHHHHHHHHHHHHHHHHHHHHHHHHHHHHHHHHHHHHHHHHHHHHHHHHHHHHHHHHHHHHHHHHHHHGHHHHHHHHHHHGGHHHHHHGHHHHHHHGHHHHHHHHHHHHHHHHHHHHHHHHHHHHHHHHHHHHHHHGHHHHHHHHHHGGG
@M05620:45:000000000-G6HP7:1:1101:2788:11727 1:N:0:132
ATCTCTATCTCCTAAAAACCTGTTTAGATTTGGAGATAGACCTTCAGGTTTTTCATCATTTTCTGCATGAATTATACATTGACCACGTTCCAGCGTGGTCAGTTTGCAGCATTCTGTTATTTTGTTTGACAGAGTGTCTTGTTGAGAACATATGTAGGACATGATTTTTTCCTGCAACAGGGAAAATAAAGTATAAGTTTTAAAGATTTATTCTTTAATAAAGGATCTCAAAGCCAGCTTTAGAAAAAGGA
+
BCCCCFFFFFFFGGGGGGGGGGHHHHHGHHHHHHHHHGHHHHHHHHHHHHHGGHHHHHIHIHIIHHHHHHHHHHHHHHHHGHHHHHGHHHHHHHGGGGHHHHHHHHHHHHHHHHHHHHHHHHHHHHHHHHHHHHHHHHHHHHHHHHHHHHHHHHHHHHHHHHHHHHHHHGHHHHHHHHHHHGGHHHHHFGHHHHHHHHHHHHHGHHHHHHHHHHHHHGHHHFGFHHHHHHHHHHHHHGHHHHHGHHHHDDH
@M05620:45:000000000-G6HP7:1:1101:13030:11738 1:N:0:132
ATCTCTATCTCCTAAAAACCTGTTTAGATTTGGAGATAGACCTTCAGGTTTTTCATCATTTTCTGCATGAATTATACATTGACCACGTTCCAGCGTGGTCAGTTTGCAGCATTCTGTTATTTTGTTTGACAGAGTGTCTTGTTGAGAACATATGTAGGACATGATTTTTTCCTGCAACAGGGAAAATAAAGTATAAGTTTTAAAGATTTATTCTTTAATAAAGGATCTCAAAGCCAGCTTTAGAAAAAGGA
+
CCCCCFFFFFFFGGGGGGGGGGHHHHHHHHHHHHHHHHHHHHHHHHHHHHHGGHHHHHHHHHHHIHHHHHHHHHHHHHHHHHHHHHGHHHHHHHGGGGHHHHHHHHHHHHHHHHHHHHHHHHHHHHHHHHHHHHGHHHHHHHHHHHGHHHHHHHHHHHHHHHHHHHHHHGHHHHHHHHGHHGGHHHHHHGHGHHHHHHHHHHGHHHHHHHHHHHHHHHHHHGHHHHHHHGHGHHHHHGHHHHHGHHGHGGH
@M05620:45:000000000-G6HP7:1:1101:5878:11756 1:N:0:132
AAACCAAGCAGACACTCACCGCACGACGCTCTTCCGATCTAAACCAAGCAGACATGAGGTCAGCTAGATCGGAAGAGCACACGTCTGAACTCCAGTCACTCTCGCGCATCTCGTATGCCGTCTTCTGCTTGAAAAAAAAAAAAAAAAAAAAACACACCGTCTCTACGTGCTAATTCTATACGTATTACTAACTCTACTCACAACTCTCTGTCAATTACTTTTACTCTATATCCCTACCTCCTCTCCATCTC
+
CCCCCCCFCFFFGGGGGGGGGGGGAEGGGGGHHHHGGGGHHHHHHHHHGHHHHHHHHHHHHHHHHHHHHHHGGGGHHHHHHHGHHHGGFHHHHHHHHHHHHHHGGGGGGCHHHGGHHHHGGGHGHHHGHHHFHHHGFGGGF:--;-:---;-:AF9.99..:/000..9..0000;BF0:0.000000909009000900000.:009009;0:;000090000000000000000.;0:./909/00:00
@M05620:45:000000000-G6HP7:1:1101:25237:11787 1:N:0:132
ATCTCTATCTCCTAAAAACCTGTTTAGATTTGGAGATAGACCTTCAGGTTTTTCATCATTTTCTGCATGAATTATACATTGACCACGTTCCAGCGTGGTCAGTTTGCAGCATTCTGTTATTTTGTTTGACAGAGTGTCTTGTTGAGAACATATGTAGGACATGATTTTTTCCTGCAACAGGGAAAATAAAGTATAAGTTTTAAAGATTTATTCTTTAATAAAGGATCTCAAAGCCAGCTTTAGAAAAAGGA
+
DDDDDFFFFFFFGGGGGGGGGGHHHHHHHHHHHHHHHHHHHHHHHHHHHHHGGHHHHHHHHIHHIHHHHHHHHHHHHHHHHHHHHHGHHHHHHHGGGGHHHHHHHHHHHHHHHHHHHHHHHHHHHHHHHHHHHHHHHHHHHHHHHHHHHHHHHHHHHHHHHHHHHHHHHGHHHHHHHHHHHGGHHHHHHHHHHHHHHHHHHHHHHHHHHHHHHHHHHHHHHHHHHHGHHHHHHHHHHGHHHHHHHHHHGGH
@M05620:45:000000000-G6HP7:1:1101:3791:11824 1:N:0:132
AAACCAAGCAGACACTCACCGCACGACGCTCTTCCGATCTAAACCAAGAAGACATGAGGTCAGCTAGATCGGAAGAGCACACGTCTGAACTCCAGTCACTCTCGCGCATCTCGTATGCCGTCTTCTGCTTGAAAAAAAAAAAAACGACACAGCCCGCAGGTTCCGACTGGCTGCGCGGAACACCCGGAGGAACGCATGCTCCTCTCGACCTTATTTACTTTATTGTCATCGCCATTTCTATCTTACCGATC
+
BBBBBBBFBFFFGGGGGGGGGGGG2EGGGGGHHHHGGGGHHHHGHHHHHHHGHHHHHHHHHHHHHHHHHHHGGGGHHHHHHHGHHHGHGHHHHGHHHHHHHGHFGGGGGCHHHEGFHHHGGGHGHHHHHHHGHFHHGGGG----.-.--;9..9.-----;00:..--...9..;---;:-....-;-;-...9.-.;///B/.//./--.///://:////://9///;9..:.9/////9/:/;/..:-
@M05620:45:000000000-G6HP7:1:1101:17336:11876 1:N:0:132
ATCTCTATCTCCTAAAAACCTGTTTAGATTTGGAGATAGACCTTCAGGTTTTTCATCATTTTCTGCATGAATTATACATTGACCACGTTCCAGCGTGGTCAGTTTGCAGCATTCTGTTATTTTGTTTGACAGAGTGTCTTGTTGAGAACATATGTAGGACATGATTTTTTCCTGCAACAGGGAAAATAAAGTATAAGTTTTAAAGATTTATTCTTTAATAAAGGATCTCAAAGCCAGCTTTAGAAAAAGGA
+
BBC?AFFFFFFFGGGGGGGGGGHHHHHHHHHHHHHHHHHHHHHHHHHHHHHGGHHHHHHHHHHHIHHHHHHHHHHHHHHHHHHHHHGHHHHHHHGGGGHHHHHHHHHHHHHHHHHHHHHHHHHHHHHHHHHHHHHHHHHHHHHHFHHHHHHHHHHHHHHHHHHHHHHHHGHHHHHHHHHHHGGHHHHHHHHHHHHGHHHHHHHHHHHHHHHHHHHHHHHHHHHGHHHHHHHHHHHHHGHHHFGFHHGHGGH
@M05620:45:000000000-G6HP7:1:1101:17353:11882 1:N:0:132
ATCTCTATCTCCTAAAAACCTGTTTAGATTTGGAGATAGACCTTCAGGTTTTTCATCATTTTCTGCATGAATTATACATTGACCACGTTCCAGCGTGGTCAGTTTGCAGCATTCTGTTATTTTGTTTGACAGAGTGTCTTGTTGAGAACATATGTAGGACATGATTTTTTCCTGCAACAGGGAAAATAAAGTATAAGTTTTAAAGATTTATTCTTTAATAAAGGATCTCAAAGCCAGCTTTAGAAAAAGGA
+
BBBABFFFFFFFGGGGGGGGGGHHHHHHHHHHHHHHHHHGHHHHHHHHHHHGGHHHHHHHHHHHHHHHHGHHHHHHHHHHHHHHHHGHHHHHHHGGGGHHHHHHHHHHHHHHHHHHHHHHHHHHGHHHHHHHHHHHHHHHHHHHHHGHHHHHHHHHHHHHHHHGHGHHHGHHHHHHHHGHHGGGHHHHGBGFGHHHHGHHHHHFHHHHHHHHHHHHHDDGDGHHHHHHHHHHHGHCGFHHHHFHHHHHGGG
@M05620:45:000000000-G6HP7:1:1101:10056:11883 1:N:0:132
ATCTCTATCTCCTAAAAACCTGTTTAGATTTGGAGATAGACCTTCGGGTTTTTCATCATTTTCTGCATGAATTATACATTGACCACGTTCCAGCGTGGTCAGTTTGCAGCATTCTGTTATTTTGTTTGACAGAGTGTCTTGTTGAGAACATATGTAGGACATGATTTTTTCCTGCAACAGGGAAAATAAAGTATAAGTTTTAAAGATTTATTCTTTAATAAAGGATCTCAAAGCCAGCTTTAGAAAAAGGA
+
BCCCCFFFFFFFGGGGGGGGGGHHHHHHHHHHHFHHHHHHHHHHHHGGHGGGGHHHHGHHHHHHGHHHHHHHHHHHHHHHHGHHHHGHHHHHHHGGGGHHHHHHHHHHHHHHHHHHHHHHHHHHHHHHHHHHHHHHHHHHHHHHHHHHHHHHHHHHHHHHHHHHHHHHHGHHHHHHHHHHHGGHHHHHGHHHHHHHHFHHHHHHHHHHHHHHHHHHHHHHHHGHHHHHHHHHHHHHHGHHHHHHHHHHGGF
@M05620:45:000000000-G6HP7:1:1101:25150:11884 1:N:0:132
ATCTCTATCTCCTAAAAACCTGTTTAGATTTGGAGATAGACCTTCAGGTTTTTCATCATTTTCTGCATGAATTATACATTGACCACGTTCCAGCGTGGTCAGTTTGCAGCATTCTGTTATTTTGTTTGACAGAGTGTCTTGTTGAGAACATATGTAGGACATGATTTTTTCCTGCAACAGGGAAAATAAAGTATAAGTTTTAAAGATTTATTCTTTAATAAAGGATCTCAAAGCCAGCTTTAGAAAAAGGA
+
CCCCCFFFFFFFGGGGGGGGGGHHHHHGHHHHHHHHHHHHHHHHHGHHHHHGGHHHHGHHHHHHGHHHHGHHHHHHHHHHHHHHHHGHHHGHHHGGGGHHHHHHHHHHHGGHHHHHHHHHHHHHHHHHHHHHHHHHHHHHHHHHHHHHHHHHHHHHHHGHHHHHHHHHHGHHHHGHHHHHHEGHHHHHHGHHFHHHHHHHHHHHHHHHHHHHHHHHHFHHHHHHHHHHGHHFHHHHHGHHHHHHHHGHGGG
@M05620:45:000000000-G6HP7:1:1101:17320:11884 1:N:0:132
ATCTCTATCTCCTAAAAACCTGTTTAGATTTGGAGATAGACCTTCAGGTTTTTCATCATTTTCTGCATGAATTATACATTGACCACGTTCCAGCGTGGTCAGTTTGCAGCATTCTGTTATTTTGTTTGACAGAGTGTCTTGTTGAGAACATATGTAGGACATGATTTTTTCCTGCAACAGGGAAAATAAAGTATAAGTTTTAAAGATTTATTCTTTAATAAAGGATCTCAAAGCCAGCTTTAGAAAAAGGA
+
A3AAAFFFFFFFGFGFGFFGFGHHHHHHHHHHHHHHHHHFHHHHHHHHHHHGGHHHHHHHHHHHHGHHFHFHHHHHHFHHFFGHGHDHHGHFHHGGECHGGHHHHHHHHHHHHHHGHHHHHHHHHHHHFFFHHHHHHHHHHHHHHHEHFGHHHFHGHHHHHHF2FGHHHGHHHHHH2GGHFEEFGHGH1FDDHHEFGDGHHGFHHHHHGFHHHHHHHHHHFGHHHHGHHDBGFFHHHGHHHHGBFBGADF:
@M05620:45:000000000-G6HP7:1:1101:17335:11898 1:N:0:132
ATCTCTATCTCCTAAAAACCTGTTTAGATTTGGAGATAGACCTTCAGGTTTTTCATCATTTTCTGCATGAATTATACATTGACCACGTTCCAGCGTGGTCAGTTTGCAGCATTCTGTTATTTTGTTTGACAGAGTGTCTTGTTGAGAACATATGTAGGACATGATTTTTTCCTGCAACAGGGAAAATAAAGTATAAGTTTTAAAGATTTATTCTTTAATAAAGGATCTCAAAGCCAGCTTTAGAAAAAGGA
+
CCCCCFFFFFFFGGGGGGGGGGHHHHHHHHHHHHHHHHHHHHHHHHHHHHHGGHHHHIHHHHIHIHHHHHHHHHHHHHHHHHHHHHGHHHHHHHGGGGHHHHHHHHHHHHHHHHHHHHHHHHHHHHHHHHHHHHHHHHHHHHHHHHHHHHHHHHHHHHHHHHHHHHHHHGHHHHHHHHHHHGGHHHHHHHHHHHHHHHHHHHHHHHHHHHHHHHHHHHHHHHHHHHHHHHHHHGHHHGHHHHHFHHHHGGH
@M05620:45:000000000-G6HP7:1:1101:28995:11901 1:N:0:132
CATCCTGACCCTGAAGTACCCCGGCTTGATTTCTGACATTAGATCGGAAGAGCACACGTCTGAACTCCAGTCACTCTCGCGCATCTCGTATGCCGTCTTCTGCTTGAAAAAAAAAAAATATCTCTTATCTTGTTTTCTTTTTATACTCCAATATCACACATCACTAATCACTTTTATAATGATATCTACAACTCCTCTCCTAAATCTTTATCCACCTTTCATCTACTCCCATACCCTCTACTCATCTACCC
+
CCCCCFFFFFFFGGGGGGGGGGGGGGGGHHHHHGHGHHHHGHHHHHGGEGHHHHHHHGHHHGHHHHHHHHHHFHHHHHGGGGGGGGHEGGHHHHGFGHGHHHHHHHFHFHHGGCG<//011@111111111111<<>111<<>1D00<0000000D0<C.000:00:0:000;0:00<0000000:9000009;00/;:;000900;99;00;0:9.99;009;0:090.;0///0;A/0:0;0000000.
@M05620:45:000000000-G6HP7:1:1101:19752:11914 1:N:0:132
CATCCTGACCCTGAAGTACCCCGGCTTGATTTCTGACATTAGATCGGAAGAGCACACGTCTGAACTCCAGTCACTCTCGCGCATCTCGTATGCCGTCTTCTGCTTGAAAAAAAAAAATACAACAGATCACAAACTGTGATCCCCCCATCTCACTTCGTTCTCCCTCTACCACACACTCACCCTTTTAATCTCAATCGCACCCTTCCCAGCATTATACATATACACAACCACTCTCTGACCTATCCCATTGT
+
BABCCFFFFFFFGGGGGGGGGGGGGGGGHHHHHHHHHHHHHGFHHHGGGGHHHHHHHGHHHGHHHHHHHHHHHHHHHHGGGGGGFHHHGGHHHHGGGGGHGHHHHHGH3FGEDDDC<011<11/0<1110110.111111110>.--//0000000.;/;.00////00000....////.../0:00000;0;00...;-.9////9/.//////////////;/.....////9///////////////
@M05620:45:000000000-G6HP7:1:1101:19769:11922 1:N:0:132
CATCCTGACCCTGAAGTACCCCGGCTTGATTTCTGACATTAGATCGGAAGAGCACACGTCTGAACTCCAGTCACTCTCGCGCATCTCGTATGCCGTCTTCTGCTTGAAAAAAAAAAAAATAATTACTCCCTCTACCCCCCTTACCCCTCCTTCCCCCCTAACTCCTCTACCTCCCCTTCACCCCTACTTCCGCCATCCCTCACTCCGCCCTTCCCTCCTTCCTCATCTTACCTTCTCTACTTTCTCCCCTC
+
DDDDDFFFFFFFGGGGGGGGGGGGGGGGHHHHHHHHHHHHHHHHHHGGGGHHHHHHHGHHHGHGHHHGHHHHHHGHHHGGGGGGGGHHGGHHHHGGGHGHGHHHHHHH3GHEGGC/<//011111111<.00011=.<---.0;//..../0:;//;:-9//0000/000:::..././:00.-:.;0::0...-90..0/..00/...--////0:A/0;/B00:;000:/:0:00;00000:00;/;;D
@M05620:45:000000000-G6HP7:1:1101:8427:11992 1:N:0:132
TACCTGTACTGGGGAAGAGCACACGTCTGAACTCCAGTCACTCTCGCGCATCTCGTATGCCGTCTTCTGCTTGAAAAAAAAAAACTCGTATGCCTTCTTCTTCTTTACCACCACACACCAAAAAAAAAAAATGAGCGAAGTAAAAATTAGATGAGCAAGGCGAGAAAAGAGACTATGAATAAGGGTAGGTAGACGATACGATTGAGAGAGAAGACACGATGGACGGAGTGAGAAGGAAAGGGCGCGCGATT
+
BCBBCFFFFFFFGGGGGGGGGGHHGGHHGHFHHHHHGGGDHHHHHGGGGGEGHHGFEHHHHGEGFGHEHHHFGGFHHGFG/EE/<33/0/B34B4BF2BB?2BDD333232///?////=/////------.0000----.00000.000000;000//..--9-99//.///00:00000000../..:9000.-..-.9...00.0.9.0/0///.;.../0--....0900/../9....;------.
@M05620:45:000000000-G6HP7:1:1101:7245:11995 1:N:0:132
ATCTCTATCTCCTAAAAACCTGTTTAGATTTGGAGATAGACCTTCAGGTTTTTCATCATTTTCTGCATGAATTATACATTGACCACGTTCCAGCGTGGTCAGTTTGCAGCATTCTGTTATTTTGTTTGACAGAGTGTCTTGTTGAGAACATATGTAGGACATGATTTTTTCCTGCAACAGGGAAAATAAAGTATAAGTTTTAAAGATTTATTCTTTAATAAAGGATCTCAAAGCCAGCTTTAGAAAAAGGA
+
CCCBCFFFFFFFGGGGGGGGGGHHHHHHHHHHHHHHHHHHHHHHHHHHHHHGGHHHHHHHHHIHHHHHHHHHHHHHHHHHHHHHHHGHHHHHHHGGGGHHHHHHHHHHHHHHHHHHHHHHHHHHHHHHHHHHHHHHHHHHHHHHHHGHHHHHHHHHHHHHHHHHHHHHHGHHHHHHHHHHHGGHHHHHHHHHHHHHHHHHHHHHHHHHHHHHHHHHHHHHHGHHHHHHHGHHHHHHHGHHHHHHHHGHGGG
@M05620:45:000000000-G6HP7:1:1101:13636:12005 1:N:0:132
ATCTCTATCTCCTAAAAACCTGTTTAGATTTGGAGATAGACCTTCAGGTTTTTCATCATTTTCTGCATGAATTATACATTGACCACGTTCCAGCGTGGTCAGTTTGCAGCATTCTGTTATTTTGTTTGACAGAGTGTCTTGTTGAGAACATATGTAGGACATGATTTTTTCCTGCAACAGGGAAAATAAAGTATAAGTTTTAAAGATTTATTCTTTAATAAAGGATCTCAAAGCCAGCTTTAGAAAAAGGA
+
DDDDDFFFFFFFGGGGGGGGGGHHHHHHHHHHHHHHHHHHHHHHHHHHHHHGGHHHHHHHHHHIIHHHHHHHHHHHHHHHHHHHHHGHHHHHHHGGGGHHHHHHHHHHHHHHHHHHHHHHHHHHHHHHHHHHHHGHHHHHHHHHHHHHHHHHHHHHHHHHHHHHHHHHHGHHHHHHHHHHHGGHHHHHHHHHHHHHHHHHHHHHHHHHHHHHHHHHHHHHHGHHHHHHHHHHHHHHHGHHHHHHHHHHGGH
@M05620:45:000000000-G6HP7:1:1101:17763:12029 1:N:0:132
ATCTCTATCTCCTAAAAACCTGTTTAGATTTGGAGATAGACCTTCAGGTTTTTCATCATTTTCTGCATGAATTATACATTGACCACGTTCCAGCGTGGTCAGTTTGCAGCATTCTGTTATTTTGTTTGACAGAGTGTCTTGTTGAGAACATATGTAGGACATGATTTTTTCCTGCAACAGGGAAAATAAAGTATAAGTTTTAAAGATTTATTCTTTAATAAAGGATCTCAAAGCCAGCTTTAGAAAAAGGA
+
A?AABFFFFFFFGGGGGGGGGGHHHHHHHHHHHHHHHHHBGHHHHHHHHHHGGHHHHHHHHHHHHHHHHHHHHHHHHHHHHHHHHHGHHHHHHHGGGGHHHHHHHHHHHHHHHHHHHHHHHHHHHHHHHHHHHHHHHHHHHHHHHHHHHHHHHHHHHHHHHHHHHHHHHGHHHHHHHHHHHGGHHHHGHHGGHHHHHGGHHHHGHHHHHGHHHHHHHHHHHHHHHHHHHHHHHHHHHGHHHHHHHHHHDGF
@M05620:45:000000000-G6HP7:1:1101:17761:12047 1:N:0:132
ATCTCTATCTCCTAAAAACCTGTTTAGATTTGGAGATAGACCTTCAGGTTTTTCATCATTTTCTGCATGAATTATACATTGACCACGTTCCAGCGTGGTCAGTTTGCAGCATTCTGTTATTTTGTTTGACAGAGTGTCTTGTTGAGAACATATGTAGGACATGATTTTTTCCTGCAACAGGGAAAATAAAGTATAAGTTTTAAAGATTTATTCTTTAATAAAGGATCTCAAAGCCAGCTTTAGAAAAAGGA
+
DDDDDFFFFFFFGGGGGGGGGGHHHHHHHHHHHHHHHHHHHHHHHHHHHHHGGHHHHIHHHIIHHHHHHHHHHHHHHHHHHHHHHHGHHHHHHHGGGGHHHHHHHHHHHHHHHHHHHHHHHHHHHHHHHHHHHHHHHHHHHHHHHHHHHHHHHHHHHHHHHHHHHHHHHGHHHHHHHHHHHGGHHHHHHHHHHHHHHHHHHHHHHHHHHHHHHHHHHHHHHHHHHHHHHHHHHHHHHGHHHHHHHHHHGGH
@M05620:45:000000000-G6HP7:1:1101:17777:12053 1:N:0:132
ATCTCTATCTCCTAAAAACCTGTTTAGATTTGGAGATAGACCTTCAGGTTTTTCATCATTTTCTGCATGAATTATACATTGACCACGTTCCAGCGTGGTCAGTTTGCAGCATTCTGTTATTTTGTTTGACAGAGTGTCTTGTTGAGAACATATGTAGGACATGATTTTTTCCTGCAACAGGGAAAATAAAGTATAAGTTTTAAAGATTTATTCTTTAATAAAGGATCTCAAAGCCAGCTTTAGAAAAAGGA
+
BABBBFFFFFFFGGGGFGGGGGHHHFFGHHHHGHHHFFGFGHHHHHHHHHHFGHHHHHHHHHHHHHHGHHHHHFHFEHHHHFFHFGGHHHHFGFGFGGHDHHHHGHHHHHHHHHHHHHHHHHHHGGHHHHGHHHHHHFHHHHHGHHHFHHHHHHGHHH?GGHHHHHHHHGFGH22FFHFFHFGGF0?F11GHFHDHFGHHHHHGFDGHHHHHHFHHFGHHDBB0<DGHFFHHHHECGEHFFGHFBGGFFDH
@M05620:45:000000000-G6HP7:1:1101:20554:12059 1:N:0:132
AAACCAAGCAGACACTCACCGCACGACGCTCTTCCGATCTAAACCAAGCAGACATGAGGTCAGCTAGATCGGAAGAGCACACGTCTGAACTCCAGTCACTCTCGCGCATCTCGTATGCCGTCTTCTGCTTGAAAAAAAAAAATATGAAAGAGAGTAGTCAGAATATAAATGTAGCATGCGGCAGAACCACAAGTGAGCTTACCAGCTTTACTGTACACATGGCATAGAGAGATGGAGAAGTGAGAAATGAC
+
CCCCCCCFCFFFGGGGGGGGCGGGGGGEGGGHHHHGGGGHDEGHHHHHGHHHHHHHGGHGHHHGHGHHFHHGGEGHHHHHHHGHHHGHHHHHHHHHHFHHHHHGGGGGGGHHHGGHHHHGGGHGHHHHHHGFHFFHGGG@@-.0000000///./000000000090900000000;00.----./9......////////////.///////////////999////9/..////;/.///////:////
@M05620:45:000000000-G6HP7:1:1101:28645:12062 1:N:0:132
TTAACACCCTCCAGCAGGCACCTTTGGGGGGAGATCGGAAGAGCACACGTCTGAACTCCAGTCACTCTCGCGCATCTCGTATGCCGTCTTCTGCTTGAAAAAAAAAAAAACCAGACAGCGCGCCTCACCTCCTGCAGTCCTCACTCCCAACCCTACCTCTCCTGCGAGGGTACCAGTATAAAGGTGTTCCCACCGGACCACGGCAGCCCGGCACAACCCGCGTCGATGGCCTACTCTTCCCGTCGTTCCCC
+
BBBABFFCBBCCGGGGGGAFGGHHHHHGGEEEEEHHHGEFEFHHGHGHGGHGFGHHHHHHHHHHHHGHHGGFGA<AHHGF.GCDGD<AGGHFHFGHHHHFCG?FFFG;:-.9....//.-----..0..;../00/0000000.00/.//..../..000//090-----./0:009000:000000.0000...----...----..9--;--//...-------90://0//000000/9..--../0/
@M05620:45:000000000-G6HP7:1:1101:20537:12070 1:N:0:132
AAACCAAGCAGACACTCACCGCACGACGCTCTTCCGATCTAAACCAAGCAGACATGAGGTCAGCTAGATCGGAAGAGCACACGTCTGAACTCCAGTCACTCTCGCGCATCTCGTATGCCGTCTTCTGCTTGAAAAAAAAAAAAAAAAAAAAAAATAAGAAATGAAGGAGAGAAAAACTAAAAAAGAGAAAGAAATAAAGAAAAAGGAAAGAGAGAAACAATGAGACAGTAGTAGAGAAAAAATAAGGAAGA
+
AABBBABFCFFFGGGGGGGGGGGGGGGGGGGHHHHGGGGHGHGGHGHHGFHHHGHHHHHGHFHHHHHGGHHGGGGGHHFGHHGHHHGFFGHHHFHGDFGHHHHGGGEGD@GHHFFGHHHGGGHGHHHHHHHEFFFFCGC<C;:---------;-.0000:/000000:....00::.00:000-.9//000:./000000.//...://.///..00//.000000//:0:00000000/.-.00000;..
@M05620:45:000000000-G6HP7:1:1101:27713:12150 1:N:0:132
ATCTCTATCTCCTAAAAACCTGTTTAGATTTGGAGATAGACCTTCAGGTTTTTCATCATTTTCTGCATGAATTATACATTGACCACGTTCCAGCGTGGTCAGTTTGCAGCATTCTGTTATTTTGTTTGACAGAGTGTCTTGTTGAGAACATATGTAGGACATGATTTTTTCCTGCAACAGGGAAAATAAAGTATAAGTTTTAAAGATTTATTCTTTAATAAAGGATCTCAAAGCCAGCTTTAGAAAAAGGA
+
CDCCEFFFFFFFGGGGGGGGGGHHHHHHHHHHHHHHHHHHHHHHHHHHHHHGGHHHHHHHHIHIIHHHHGHHHHHHHHHHHHHHHHGHHHHHHHGFGGHHHHHHHHHHHHHHHHHHHHHHHHHHHHHHGHGHHHHHHHHHHHHHHHHHHHHHHHHHHHHHHHHHHHHHHGHHHHHHHHHHHGGHHHHHHHHHHHHGHHHHHHHHHHHHHHHHHHHHHGHHHHHHHHHHHGHGHHHHHGHHHHGHGGHHGGG
@M05620:45:000000000-G6HP7:1:1101:20755:12150 1:N:0:132
AAACCAAGCAGACACTCACCGCTGTTCAGACATGAGGTCAGCTAGATCGGAAGAGCACACGTCTGAACTCCAGTCACTCTCGCGCATCTCGTATGCCGTCTTCTGCTTGAAAAAAAAAAAAACAAAAACAGAAAAACTAATGTGAGAATAATTTAGAAAAAGAAGTGAAACTTAGAATTTTCAGAAGAGAGATATCACGAGTAAGCAAAAAAAAAAGTCAAGAGTAATAAGAGTGTAGCAATGAAGAAGCA
+
BBBBBBAFBFFFGGGGGGGGCGGGGHHHGHHHHHHHHGHHHHHGHHHHHGGGGHHHHHHHGHHHGHHHHHHHHHHHHHHHHGGGGGGEHGHFEGHGHFGEHGHHHHHHHGFDG0EGGDF></...0>...001//..000000000000000000000;:..../000000000000000000000//.;9.000000..-;.///9/:..-----.//////:////://9/////::////////////
@M05620:45:000000000-G6HP7:1:1101:27716:12168 1:N:0:132
ATCTCTATCTCCTAAAAACCTGTTTAGATTTGGAGATAGACCTTCAGGTTTTTCATCATTTTCTGCATGAATTATACATTGACCACGTTCCAGCGTGGTCAGTTTGCAGCATTCTGTTATTTTGTTTGACAGAGTGTCTTGTTGAGAACATATGTAGGACATGATTTTTTCCTGCAACAGGGAAAATAAAGTATAAGTTTTAAAGATTTATTCTTTAATAAAGGATCTCAAAGCCAGCTTTAGAAAAAGGA
+
BBBABFFFFFFFGGGGGGGGGGHHHHHHHHHHH4GHHHHHHHHHHHHHHHHGGGHHHHHHHHHHHHHHHHHHHGHHHHHHHHHHGHGHHHHHHHGFGGHHFHHHHHHGHHHHHHHHHHHHHHHHHHHHHHHHHHHHHHHHHHHHGHHHHHHGHHGHHHHHHHHHHHHHHGHHHHHHHHGHHGGHHHHHGHHHHHHHHGHFHHGHFGHHHHHHHHHHHHHHHGHHHHHHHGHHHHHHHGHHHHHHHGHHGGG
@M05620:45:000000000-G6HP7:1:1101:20768:12171 1:N:0:132
AAACCAAGCAGACACTCACCGCTGTTCAGACATGAGGTCAGCTAGATCGGAAGAGCACACGTCTGAACTCCAGTCACTCTCGCGCATCTCGTATGCCGTCTTCTGCTTGAAAAAAAAAAAAAAAAAAACGTAAAGCTTAAATGACACCAGACAAGAGAAACGGCAAATGAGTCAGCTGCAGACCGGTATTAACAAAATGATTGCTGATATCACAACCAAGCGAATGATACTCATACTTGGTGTGACCATGC
+
CCCCCCCFCFFFGGGGGGGGGGGGGHHHHHHHHHHHHHHHHHHHHHHHHGGGGHHHHHGHGHHHGHHHHHHHHGHHHHHHHGGGGGGGHHHFGHHHHGGGHGHHHHHHHHHHHHGGGGG<//-<-<--.-..:.0000000090000.....;/./.9/9/..-9-.//////9////////..---;.//////../////://9////;//:/.....;..-;/;//////////////99./////9/
@M05620:45:000000000-G6HP7:1:1101:4366:12212 1:N:0:132
CATCCTGACCCTGAAGTACCCCGGCTTGATTTCTGACATTAGATCGGAAGAGCACACGTCTGAACTCCAGTCACTCTCGCGCATCTCGTATGCCGTCTTCTGCTTGAAAAAAAAAAAAATTAAGTTTGTCAACGCGTCCTATTATTCCTTCAGTGATGACCACATCATTTCTTCACTCCGCTCACATCATGCCTACGTGGTTACGTTATTTCCCTTCATACTGCTACCTCTAGCCTCCCCGACACCCCTGT
+
CCCCCFFFFFFFGGGGGGGGGGGGGGGGHHHHHHHHHHHHHHHHHHGGGGHHHHHHHGHHHGHHHHHHHHHHHHHHHHGGGGGGGHHHGGHHHHGFGHGHHHGHHHGHFHHGGFGB>//0=11111110111<.--<--.00000;0000000;00000000..0000;000000000/;..-.00090000009/../...00./;/.009000099;0000000;/0:0000B0/...-----..-..0
@M05620:45:000000000-G6HP7:1:1101:22428:12218 1:N:0:132
CATCCTGACCCTGAAGTACCCCGGCTTGATTTCTGACATTAGATCGGAAGAGCACACGTCTGAACTCCAGTCACTCTCGCGCATCTCGTATGCCGTCTTCTGCTTGAAAAAAAAAAAAATGCTTCTTCCCGCTGCCCCCCTGCCCCCCAAGTCCCCCCGAGATCAGATGCCTCCTGTGAGTCTCGGCCGACGCCCGTCCTCCTCCCCTCCTTTCCCCAGTCCTTTTCTGCCCTTCTTTCTTTCTTCCATTT
+
BBBBBFFFFFFFGGGGGGGGGGGGCEEEHHHHHFF5GGH5GDGFHHGFFFHFFHHHHFGHHEHEGHHFHHBFHHGHFHD1EG?>@3GEFFFFDGE?EHGGHFH?3GFGFFHGGGC//>/01=>1>D11>G.---<CGGGGG...;CDG-.90;C9.C--9--.//;/9//;BF.9/;///;;;F/:;:--;9;BF-;.;.BFBFFF.9;A9BFFFFF..;B/9BFFBF//9A//9BB/:;/FFF/9B/;B/
@M05620:45:000000000-G6HP7:1:1101:21894:12260 1:N:0:132
ATCTCTATCTCCTAAAAACCTGTTTAGATTTGGAGATAGACCTTCAGGTTTTTCATCATTTTCTGCATGAATTATACATTGACCACGTTCCAGCGTGGTCAGTTTGCAGCATTCTGTTATTTTGTTTGACAGAGTGTCTTGTTGAGAACATATGTAGGACATGATTTTTTCCTGCAACAGGGAAAATAAAGTATAAGTTTTAAAGATTTATTCTTTAATAAAGGATCTCAAAGCCAGCTTTAGAAAAAGGA
+
CACCCFFFFFFFGGGGGGGGGGHHHHHHHHHHHHHHHHHHHHHHHHHHHHHGGHHHHHHHHHHHHHHHHGHHHHHHHHHHHHHHGHGHHHHHHHGGGGHHHHHHHHHHHHHHHHHHHHHHHHHHHHHHHHHHHHGGHHHHHHHHHHHHHGHHHHHHHHHHHHHHHHHHHGHHHHGHGHHHHGEHHHHHHHHFHHHFHGHHHHGHHHHHHHHHHHH0GHHHHHHHHHHHHGHHHHHHHGHHHHHHHHHHGGH
@M05620:45:000000000-G6HP7:1:1101:4403:12316 1:N:0:132
ATCTCTATCTCCTAAAAACCTGTTTAGATTTGGAGATAGACCTTCAGGTTTTTCATCATTTTCTGCATGAATTATACATTGACCACGTTCCAGCGTGGTCAGTTTGCAGCATTCTGTTATTTTGTTTGACAGAGTGTCTTGTTGAGAACATATGTAGGACATGATTTTTTCCTGCAACAGGGAAAATAAAGTATAAGTTTTAAAGATTTATTCTTTAATAAAGGATCTCAAAGCCAGCTTTAGAAAAAGGA
+
CCCCCFFFFFFFGGGGGGGGGGHHHHHHHHHHHGHHHHHHHHHHHHHHHHHGGHHHHHHHHHHIIHHHHHHHHHHHHHHHHHHHHHGHHHHHHHGGGGHHHHHHHHHHHHHHHHHHHHHHHHHHHHHHHHHHHHHHHHHHHHHHHHHHHHHHHHHHHHHHHHHHHHHHHGHHHHHHHHHHHGGHHHHHHHHHHHHHHGHHHHHHHHHHHHHHHHHHHHHHHHHHHHHHHHHHHHHHHGHHHHHGHGGHGGG
@M05620:45:000000000-G6HP7:1:1101:16368:12330 1:N:0:132
TACCTGTACTGGGGAAGCAATCGCCATTCCTACCCTAAAGATCGGAAGAGCACACGTCTGAACTCCAGTCACTCTCGCGCATCTCGTATGCCGTCTTCTGCTTGAAAAAAAAAAAAACAATGAAAACGAATCTAATAATAAGCGAATCCGAACGCGGCAAGCACTCCAAACAACAAACCATCATGAGACTATAACTTAAAACGCGCTGCGTGGACCCCTACGACGTCATAGCATACACACTTGATTACAGT
+
BABCCFFFFFFFGGGGGGGGGGGGGGGHHHHHHHHHFHGHGHHHGGGGGHHHHGHGHHHGFFHHHHHHGHHHHHHHGGGGGE>GHGFDHHHHFEFHGHHHHHHHFHHHGGGGGC><<?/?1111110-.>..1<100000000-.--.0...--.-----..//0/:000;....;.;..0000090009000000000009-9----9-..-.0/........9-9;.000000900:./0000000000
@M05620:45:000000000-G6HP7:1:1101:4395:12333 1:N:0:132
ATCTCTATCTCCTAAAAACCTGTTTAGATTTGGAGATAGACCTTCAGGTTTTTCATCATTTTCTGCATGAATTATACATTGACCACGTTCCAGCGTGGTCAGTTTGCAGCATTCTGTTATTTTGTTTGACAGAGTGTCTTGTTGAGAACATATGTAGGACATGATTTTTTCCTGCAACAGGGAAAATAAAGTATAAGTTTTAAAGATTTATTCTTTAATAAAGGATCTCAAAGCCAGCTTTAGAAAAAGGA
+
EEDDEFFFFFFFGGGGGGGGGGHHHHHHHHHHHHHHHHHHHHHHHHHHHHHGGHHHHHHHHHHHIHHHHHHHHHHHHHHHHHHHHHGHHHHHHHGGGGHHHHHHHHHHHHHHHHHHHHHHHHHHHHHHHHHHHHHHHHHHHHHHHHHHHHHHHHHHHHHHHHHHHHHHHGHHHHHHHHHHHGGHHHHHHHHHHHHHHHHHHHHHHHHHHHHHHHHHHHHHHHHHHHHHHHHHHHHHHGHHHHHGHHHHGGH
@M05620:45:000000000-G6HP7:1:1101:4846:12334 1:N:0:132
ATCTCTATCTCCTAAAAAGGAAGAAAGGGGAGGGAAGATCGGAAGAGCACACGTCTGAACTCCAGTCACTCTCGCGCATCTCGTATGCCGTCTTCTGCTTGAAAAAAAAAAAACACGCTGTCTTCTTCCGTCCTTTCTTTTTCTCCCCCCATACCCACTTTCACCTCGACTTTCTTTTCTTCTCTCTCCTTTCCCCTTCCTCTCTCTTTCTCCCCCCCTCTCTTTCTCTCCCCCCCTCTTTTGTTGCGTCC
+
BCBCBFFFFFFFGGGGGGGGGGHHHHHGEEFGGGGGGHHHHGGGGHHGHHHHGEGHGFFGHHHGHGHFHHHHHGGGGGE>GHHGGFFGHGGGHGHHHHHHHGCHHFGGCGC@///0<>..<F11>=111.0..<=0D0000</<0</::D-///9;09.0009090;9.;99009090;000;000////////:/;9B/9//////9/;////:;---.////////////..--;.///;///./-.-:
@M05620:45:000000000-G6HP7:1:1101:15159:12338 1:N:0:132
ATCTCTATCTCCTAAAACCTGTTTAGATTTGGAGATAGACCTTCAGGTTTTTCATCATTTTCTGCATGAATTATACATTGCCCACGTTCCCGCGTGGTCAGTTTGCAGCATTCTGTTATTTTGTTTGACAGAGTGTCTTGTTGAGAACATATGTAGGACATGATTTTTTCCTGCAACAGGGAAAATAAAGTATAAGTTTTAAAGATTTATTCTTTAATAAAGGATCTCAAAGCCAGCTTTAGAAAAAGGAA
+
CCCCCFFFFFFFGGGGGGGGGGHHHHHHHHHHHHHHHHHHHHHHHHHHHHGGHHHHHHHHHIIHHHHHHHHHFHFHHHHH5FGHGGHHHH3EEGEGGHHFHHHHHHHHHHHHHHFHHHHHHH4GGHHGHFGHHGHHHHHHHHHHHHGHGHHHHHHHHHHHHHGHHHHHGHHHHHFHHHHHGGGHHHHHGHFHHHHHGHHHHHHHGHHHHHHHHHHGHDGDFGDHHHHHHHHHGHHAFHHHHHFHFFFE?:F
@M05620:45:000000000-G6HP7:1:1101:4412:12343 1:N:0:132
ATCTCTATCTCCTAAAAACCTGTTTAGATTTGGAGATAGACCTTCAGGTTTTTCATCATTTTCTGCATGAATTATACATTGACCACGTTCCAGCGTGGTCAGTTTGCAGCATTCTGTTATTTTGTTTGACAGAGTGTCTTGTTGAGAACATATGTAGGACATGATTTTTTCCTGCAACAGGGAAAATAAAGTATAAGTTTTAAAGATTTATTCTTTAATAAAGGATCTCAAAGCCAGCTTTAGAAAAAGGA
+
CCCBBFFFFFFFGGGGGGGGGGHHHHGHHHHGHGHHHHHHHHHHHGHHHHHGGHHHHIHHIHHHIHHHHGHHHHHHHHHHHHHHHHGHHHHHHHGGGGHHHHHHHHHHHHHHHHHHHHHHHHHHHHHHHHHHHHHHHHHHHHHHHHGHHHHHHHHHHHHHHHHHHHHHHGHHHHHHHHHHHGGHHHHHHGGHHHHHHHHHHHHHHHHHHHHHHHHHHHHHFGHHHHGHHHGGHHGGHGHHHHHFHGHHEGG
@M05620:45:000000000-G6HP7:1:1101:19080:12347 1:N:0:132
ATCTCTATCTCCTAAAAACCTGTTTAGATTTGGAGATAGACCTTCAGGTTTTTCATCATTTTCTGCATGAATTATACATTGACCACGTTCCAGCGTGGTCAGTTTGCAGCATTCTGTTATTTTGTTTGACAGAGTGTCTTGTTGAGAACATATGTAGGACATGATTTTTTCCTGCAACAGGGAAAATAAAGTATAAGTTTTAAAGATTTATTCTTTAATAAAGGATCTCAAAGCCAGCTTTAGAAAAAGGA
+
DDCDDFFFFFFFGGGGGGGGGGHHHHHHHHHHHHHHHHHHHHHHHHHHHHHGGHHHHHHHIHIHIHHHHHHHHHHHHHHHHHHHHHGHHHHHHHGGGGHHHHHHHHHHHHHHHHHHHHHHHHHHHHHHHHHHHHHHHHHHHHHHHHHHHHHHHHHHHHHHHHHHHHHHHGHHHHHHHHHHHGGHHHHHHHHHHHHGHGHHHH1GHHHHHHHHHHHHHHHHHHHHHHHHHHHHHHHHHGHHHHHGHHHHGGG
@M05620:45:000000000-G6HP7:1:1101:19059:12348 1:N:0:132
ATCTCTATCTCCTAAAAACCTGTTTAGATTTGGAGATAGACCTTCAGGTTTTTCATCATTTTCTGCATGAATTATACATTGACCACGTTCCAGCGTGGTCAGTTTGCAGCATTCTGTTATTTTGTTTGACAGAGTGTCTTGTTGAGAACATATGTAGGACATGATTTTTTCCTGCAACAGGGAAAATAAAGTATAAGTTTTAAAGATTTATTCTTTAATAAAGGATCTCAAAGCCAGCTTTAGAAAAAGGA
+
CCCCCFFFFFFFGGGGGGGGGGHHHHHHHHHHHGHHHHHHHHHHHHHHHHHGGHHHHHHHHHHHHHHHHHHHHHHHHHHHHHHHHHGHHHHHHHGGGGHHHHHHHHHHHHHHHHHHHHHHHHHHHHHHHHHHHHHHHHHHHHHHHHHHHHHHHHHHHHHHHHHHHHHHHGHHHHHHHHHHHGGHGHGHHHHHHHHHHGHHHHHHHHHHHGHHHHHHHHHHHHHHHHHHHHHHHHHHHGHHHHHFGHHHGGH
@M05620:45:000000000-G6HP7:1:1101:28740:12348 1:N:0:132
ATCTCTATCTCCTAAAAACCTGTTTAGATTTGGAGATAGACCTTCAGGTTTTTCATCATTTTCTGCATGAATTATACATTGACCACGTTCCAGCGTGGTCAGTTTGCAGCATTCTGTTATTTTGTTTGACAGAGTGTCTTGTTGAGAACATATGTAGGACATGATTTTTTCCTGCAACAGGGAAAATAAAGTATAAGTTTTAAAGATTTATTCTTTAATAAAGGATCTCAAAGCCAGCTTTAGAAAAAGGA
+
DDDCDFFFFFFFGGGGGGGGGGHHHHHHHHHHHHHHHHHHHHHHHHHHHHHGGHHHHIHHHHIHHHHHHHHHHHHHHHHHHHHHHHGHHHHHHHGGGGHHHHHHHHHHHHHHHHHHHHHHHHHHHHHHHHHHHHHHHHHHHHHHHHHHHHHHHHHHHHHHHHHHHHHHHGHHHHHHHHHHHGGGHHHHGHHHHHHHHHHHHHHHHHHHHHHHHHHHHHHHHHHHHHHHHHHGHHHHHGHHHHGHHHHHGGH
@M05620:45:000000000-G6HP7:1:1101:28758:12349 1:N:0:132
ATCTCTATCTCCTAAAAACCTGTTTAGATTTGGAGATAGACCTTCAGGTTTTTCATCATTTTCTGCATGAATTATACATTGACCACGTTCCAGCGTGGTCAGTTTGCAGCATTCTGTTATTTTGTTTGACAGAGTGTCTTGTTGAGAACATATGTAGGACATGATTTTTTCCTGCAACAGGGAAAATAAAGTATAAGTTTTAAAGATTTATTCTTTAATAAAGGATCTCAAAGCCAGCTTTAGAAAAAGGA
+
BBBBBFFFFFFFFGFFFFEGGGHHHFHFHHHHGHHHHFHHGHHHHHHFHGHGGHFHHHHHHHHHHHHHHHHGGFHBHHHHHFFHBGEHHHHFHHGGGGHGHHHFHHHHHHFHHHHGHHFHHHHHFHHHFFHHGHHHHHHHHHHHHHEDHHHHHHHHHH?GHHHEHHHHGGHHHHHHHHAFHGGCHFFF1GFHHHBFHHFHHHHFHDFHHHHHHHHHHFGDGHGGGHHHHFHHHGGCGGHHHCBCBFG.ED/
@M05620:45:000000000-G6HP7:1:1101:15162:12361 1:N:0:132
ATCTCTATCTCCTAAAACCTGTTTAGATTTGGAGATAGACCTTCAGGTTTTTCATCATTTTCTGCATGAATTATACATTGACCACGTTCCAGCGTGGTCAGTTTGCAGCATTCTGTTATTTTGTTTGACAGAGTGTCTTGTTGAGAACATATGTAGGACATGATTTTTTCCTGCAACAGGGAAAATAAAGTATAAGTTTTAAAGATTTATTCTTTAATAAAGGATCTCAAAGCCAGCTTTAGAAAAAGGAA
+
BCBABFFFFFFFGGGGGGGGGGHHHHHHHHHHHHGHHHHHHHHHHHHHGHGGHHHHHHHHHHHHHHHHGHHHHHHHHHHH5BGHHGHHHH5FGFEFGHHGHGHHHHHHHHHHHHDHHHHHHHBGHHHHHDGHHHHHHHHHHHHGHHHHHHHHHHHHHHHHHHGHHHHHGHHGGHFHHHHHGGHHHHHHHGGGHGHHFHHHHHHHHHHHHHHHHHHHGDGDGGGFHFHHHHGHGHHEGHHHHHFHHHGFGHH
@M05620:45:000000000-G6HP7:1:1101:14711:12363 1:N:0:132
ATCTCTATCTCCTAAAAACCTGTTTAGATTTGGAGATAGACCTTCAGGTTTTTCATCATTTTCTGCATGAATTATACATTGACCACGTTCCAGCGTGGTCAGTTTGCAGCATTCTGTTATTTTGTTTGACAGAGTGTCTTGTTGAGAACATATGTAGGACATGATTTTTTCCTGCAACAGGGAAAATAAAGTATAAGTTTTAAAGATTTATTCTTTAATAAAGGATCTCAAAGCCAGCTTTAGAAAAAGGA
+
@BB@AFFFFBFFGGGFFFGGGGHHHHGCHHHBBAG4GEGHHHHHHFH3FGHGGHHHHHHHGHHHEHHHHHFHHGHFHEGHHDGHBGGHHHHGHHEGGGHHHHHHHFHHHHHHHHHEGHFHHHHGGHHH33BFGCGGHHHHHHHFDFHGHEHEHHHHHGHHHHC2?GGHHGHHHHHB2@GCG//FHGGD1?DGBFDGFHHHHG11FGGHHGHHHHHHHHHB0=0D/GHHH0=00<G/CCGHHEBGF0C..:;
@M05620:45:000000000-G6HP7:1:1101:14714:12382 1:N:0:132
ATCTCTATCTCCTAAAAACCTGTTTAGATTTGGAGATAGACCTTCAGGTTTTTCATCATTTTCTGCATGAATTATACATTGACCACGTTCCAGCGTGGTCAGTTTGCAGCATTCTGTTATTTTGTTTGACAGAGTGTCTTGTTGAGAACATATGTAGGACATGATTTTTTCCTGCAACAGGGAAAATAAAGTATAAGTTTTAAAGATTTATTCTTTAATAAAGGATCTCAAAGCCAGCTTTAGAAAAAGGA
+
CCDDDFFFFFFFGGGGGGGGGGHHHHHHHHHHHHHHHHHHHHHHHHHHHHHGGHHHHIIHIHHIIHHHHHHHHHHHHHHHHHHHHHGHHHHHHHGGGGHHHHHHHHHHHHHHHHHHHHHHHHHHHHHHHGHHHHHHHHHHHHHHHHHHHHHHHHHHHHHHHHHHHHHHHGHHHHHHHHHHHGGHHHHHHHHHHHHHHHHHHHHHHHHHHHHHHHHHHHHHHHHHHHHHHHHHHHHHHGHHHHHHHHHHGGH
@M05620:45:000000000-G6HP7:1:1101:6944:12389 1:N:0:132
AAACCAAGCAGACACTCACCGCTGTTCAGACATGAGGTCAGCTAGATCGGAAGAGCACACGTCTGAACTCCAGTCACTCTCGCGCATCTCGTATGCCGTCTTCTGCTTGAAAAAAAAAAAAAAAAAACCGAAATACCGGCATCAAACTCCATACAGAGAAACAACAGTACCTACTCGACATTAAATCATCGTGCGTCACAACACCCACCATGAAGGCGTACGTTATTTATAATTCAAACTAAGACACCCGC
+
BBBCCBBFCFFFGGGGGGGGGGGGGHHHHHHHHHHHHGHHHHHHHHHHHGGGGHHHHHFHGGHHGHGHHHHHHHHHHHHHHGGGGGGCHHHFGHHHHGEEHGHHHHHHHHGHHHGGGGC/<><<<--.;----.000:----/09;0000B09/000//:0/:;A./0;0009/00..-..0000000000...-.-..00..:......900000.-.-;-///;0000000000090000000//..--
@M05620:45:000000000-G6HP7:1:1101:25093:12397 1:N:0:132
CATCCTGACCCTGAAGTACCCGGCTTGATTTCTGACATTAGATCGGAAGAGCACACGTCTGAACTCCAGTCACTCTCGCGCATCTCGTATGCCGTCTTCTGCTTGAAAAAAAAAAAAACCAAATTAAAAAAATATCTACTAAAACCCCATCCATTCCATCCATCCACTCCACTTTCTCTCACTCTTTCCTCCCATGTACCACTCCTCCACAGATTACCATCTACCTTACCCTCCTTTACCCCCCCCCCTCC
+
DCCDDFFFFFFFGGGGGGGGGGGGGGGHHHHHHHHHHHHHHGHHHGGFGHHHHHHHGHHHGHHHHHHHHHHHHHHHHGGGGGFEHHHGGHHHHGGGHGHHHHHHHHHHHHGGGGG>/<?//>.111>1>1--.00=000<00000....//.000;0000:00:.00:::0::0::;;000000:0000:;:./0/00:000;//0///::.0:00::0:000;0000:/::.A/:000;/.-------.:
@M05620:45:000000000-G6HP7:1:1101:13676:12409 1:N:0:132
ATCTCTATCTCCTAAAAACCTGTTTAGATTTGGAGATAGACCTTCAGGTTTTTCATCATTTTCTGCATGAATTATACATTGACCACGTTCCAGCGTGGTCAGTTTGCAGCATTCTGTTATTTTGTTTGACAGAGTGTCTTGTTGAGAACATATGTAGGACATGATTTTTTCCTGCAACAGGGAAAATAAAGTATAAGTTTTAAAGATTTATTCTTTAATAAAGGATCTCAAAGCCAGCTTTAGAAAAAGGA
+
CCCCCFFFFFFFGGGGGGGGGGHHHHHHHHHHGHHHHHHHHHHHHHHHHHHGGHHHHHHIHHHIIHHHHHHHHHHGHHHHHHHHHHGHHHHHHHGGGGHHHHHHHHHHHHHHHHHHHHHHHHHHHHHHHHHHHHHHHHHHHHHHHGHHHHHHHHHHHHHHHHHHHHHHHGHHHHHHHHHHHGGHHHHHHHHHHHHHHHHHHHHHHHHHHHHHHHHHHHHHHHHHHGHHHHHHHHHHHGHHHHHFHGHHGGH
@M05620:45:000000000-G6HP7:1:1101:5218:12422 1:N:0:132
ATCTCTATCTCCTAAAAACCTGTTTAGATTTGGAGATAGACCTTCAGGTTTTTCATCATTTTCTGCATGAATTATACATTGACCACGTTCCAGCGTGGTCAGTTTGCAGCATTCTGTTATTTTGTTTGACAGAGTGTCTTGTTGAGAACATATGTAGGACATGATTTTTTCCTGCAACAGGGAAAATAAAGTATAAGTTTTAAAGATTTATTCTTTAATAAAGGATCTCAAAGCCAGCTTTAGAAAAAGGA
+
A?AAA5DBFFFFGGGGGGGGGGHHHHHGHHGFBFFFHFHGHGGHHHGFDGGCFHHGHEFHFGHGHGHHHFBFGHHHGFFHHHHHFHAAGGHHHHGE?ECFGFGHFGHHHHHB4EFBHHHHHFEGEGH3EGHFFFFGHFGFHHHHHFHFGGFHFHFHHHFHHHGHHGHHGGGHHHFHFHFGHFEHFGDGHFFHHHFHHFBGHHBFGFBDBGHHHHGHFBGGBDGDBDG0DDFFGHCGGEFFHHGHG;CCD.;
@M05620:45:000000000-G6HP7:1:1101:5199:12433 1:N:0:132
ATCTCTATCTCCTAAAAACCTGTTTAGATTTGGAGATAGACCTTCAGGTTTTTCATCATTTTCTGCATGAATTATACATTGACCACGTTCCAGCGTGGTCAGTTTGCAGCATTCTGTTATTTTGTTTGACAGAGTGTCTTGTTGAGAACATATGTAGGACATGATTTTTTCCTGCAACAGGGAAAATAAAGTATAAGTTTTAAAGATTTATTCTTTAATAAAGGATCTCAAAGCCAGCTTTAGAAAAAGGA
+
CCCCCFFFFFFFGGGGGGGGGGGHHHHHHHHHHGHHHHHHHHHHHHHHHHHGGHHHHGHHHHIIHHHHHHHHHHHHHHHHHHHHHHGHHHHHHHGFGGHHHHHHHHHHHHHHHHHHHHHHHHHHGHHHHHHHHHFHHHHHHHHHHHHHHHHHHHHHHHHHHHHHHHHHHGHHHHHHHHHHHGGHHHHHFHHHHHHHHFGHHHHHHHHHHHHHHHHHHHHHHGHHHHHHHHHHHGHHHGHHHHHFFHHHGGG
@M05620:45:000000000-G6HP7:1:1101:13541:12436 1:N:0:132
ATCTCTATCTCCTAAAAACCTGTTTAGATTTGGAGATAGACCTTCAGGTTTTTCATCATTTTCTGCATGAATTATACATTGACCACGTTCCAGCGTGGTCAGTTTGCAGCATTCTGTTATTTTGTTTGACAGAGTGTCTTGTTGAGAACATATGTAGGACATGATTTTTTCCTGCAACAGGGAAAATAAAGTATAAGTTTTAAAGATTTATTCTTTAATAAAGGATCTCAAAGCCAGCTTTAGAAAAAGGA
+
A?AAAFFFFDDFDGGFB1FG1FGHHFFEHHHFGFBGH1AB1BG1BBFEFFHA/GHBGD2GHGHEGHHBFBG2AGGHDHDHFFHHFHEGABGHFFGEFGGHFHHHHFHHFFHHHGHHGHHFHHHHGFHHHHHGHHFFHHFHHHGHGHHGHGFHHHHHHHGHHHHHHGHHFGHHHHEHHHHHGGAAFGGFFFF<FGEFHFDFHHFFGFGFFHHHHHHHHHHHFGHFHHHHHHHGHHACGFHHHHHHGFHHGGE
@M05620:45:000000000-G6HP7:1:1101:5219:12441 1:N:0:132
ATCTCTATCTCCTAAAAACCTGTTTAGATTTGGAGATAGACCTTCAGGTTTTTCATCATTTTCTGCATGAATTATACATTGACCACGTTCCAGCGTGGTCAGTTTGCAGCATTCTGTTATTTTGTTTGACAGAGTGTCTTGTTGAGAACATATGTAGGACATGATTTTTTCCTGCAACAGGGAAAATAAAGTATAAGTTTTAAAGATTTATTCTTTAATAAAGGATCTCAAAGCCAGCTTTAGAAAAAGGA
+
BBBBBFFFFFFFGGGGGGGGFFGHHHHHHHHHHHHHHHHHHHHHHHHHHHHGGHHHHGHHHHHHHHHHHEHHHHHHHHHHHHHHHHGHHHHHHHGGGGHHGHHHHHHHHGHHHHHHHHHHHHHHHHHHHHGHHHGHHHHHHHHHGHHHHHHHHHHHHHHHHHHHHHHHGDHHHGHHGHHHHGGHHHHHFFHFGGGGHHHHHHEHHHHHHHHHHHHHHHHHHFGFHHHHHGHGHHHHHGHHHHHGHHGHGGF
@M05620:45:000000000-G6HP7:1:1101:13524:12448 1:N:0:132
ATCTCTATCTCCTAAAAACCTGTTTAGATTTGGAGATAGACCTTCAGGTTTTTCATCATTTTCTGCATGAATTATACATTGACCACGTTCCAGCGTGGTCAGTTTGCAGCATTCTGTTATTTTGTTTGACAGAGTGTCTTGTTGAGAACATATGTAGGACATGATTTTTTCCTGCAACAGGGAAAATAAAGTATAAGTTTTAAAGATTTATTCTTTAATAAAGGATCTCAAAGCCAGCTTTAGAAAAAGGA
+
CCCCCFFFFFFFGGGGGGGGGGHHHHHHHHHHHHHHHHHHHHHHHHHHHHHGGHHHHIHIHHHHIHHHHHHHHHHHHHHHHHGHHHGHHHHHHHGFGGHHHHHHHHHHHHHHHGHHHHHHHHHHHHHHGHHHHHHHHHHHHHHHHHGHHHHHHHHHHHHHHHHHHHHHHGHHHHHHHHHHHGGHHHHHHHHHHHHHHHHHHHHHHHHHHHHHHHHHHHHHHHHHHHHHHHHHHHHHHGHHHHHGHHHHGGH
@M05620:45:000000000-G6HP7:1:1101:13328:12463 1:N:0:132
CATCCTGACCCTGAAGTACCCCGGCTTGATTTCTGACATTAGATCGGAAGAGCACACGTCTGAACTCCAGTCACTCTCGCGCATCTCGTATGCCGTCTTCTGCTTGAAAAAAAAAAAACAAACTGATCCACACTATTCATTAATCTCCCCTCATTCTTCCCTTCATTTTTCCTTCCCCCTTTCCCCTCCCTACACCCTTCTCCCTCTAACTCCTTTCCTCCCTCCCCCACCCTCCCACTTTCTCCCCCTTC
+
CAABCFFFFFFFGGGGGGGGGGGGGGGFHHHHHHHHHHHHHHFHHHGDGGGHHHHHHEHHHGHFFHHHHFFHFGHHHHGGGGGGGHGHGGHHHHGGFHGHBGGHHHHHDHHGGGGC<><?/0/111<11111.0011=110000<000/./..00000;0/00/000;00/:;0CC/:.-.0000//.../0.///..//0:09/9//////:/9://///.//....-....::.:..////9//..-.:
@M05620:45:000000000-G6HP7:1:1101:28432:12470 1:N:0:132
ATCTCTATCTCCTAAAAACCTGTTTAGATTTGGAGATAGACCTTCAGGTTTTTCATCATTTTCTGCATGAATTATACATTGACCACGTTCCAGCGTGGTCAGTTTGCAGCATTCTGTTATTTTGTTTGACAGAGTGTCTTGTTGAGAACATATGTAGGACATGATTTTTTCCTGCAACAGGGAAAATAAAGTATAAGTTTTAAAGATTTATTCTTTAATAAAGGATCTCAAAGCCAGCTTTAGAAAAAGGA
+
DDDDDFFFFFFFGGGGGGGGGGHHHHHHHHHHHHHHHHHHHHHHHHHHHHHGGHHHHHHHHHIHIHHHHHHHHHHHHHHHHHHHHHGHHHHHHHGGGGHHHHHHHHHHHHHHHHHHHHHHHHHHHHHHHGHHHHHHHHHHHHHHHHGHHHHHHHHHHHHHHHHHHHHHHGHHHHHHHHHHHGGHHHHHHHHHHHHHHHHHHHHHHHHHHHHHHHHHHHHHHHHHHHHHHHHHHHHHHGHHHHHHHGHHGGH
@M05620:45:000000000-G6HP7:1:1101:28447:12486 1:N:0:132
ATCTCTATCTCCTAAAAACCTGTTTAGATTTGGAGATAGACCTTCAGGTTTTTCATCATTTTCTGCATGAATTATACATTGACCACGTTCCAGCGTGGTCAGTTTGCAGCATTCTGTTATTTTGTTTGACAGAGTGTCTTGTTGAGAACATATGTAGGACATGATTTTTTCCTGCAACAGGGAAAATAAAGTATAAGTTTTAAAGATTTATTCTTTAATAAAGGATCTCAAAGCCAGCTTTAGAAAAAGGA
+
BBBBBFFFFFFFGGGGGGGGGGHHHHHHHHHHHHHHHHHHHHHHHHHHHHHGGHHHHHHHHHHHHHHHHHHHHHHHHHHHHHHHHHGHHHHHHHGGGGHHHHHHHHHHHHHHHHHHHHHHHHHHHHHHHGHHHHHHHHHHHHHHHHHHHHHHHHHHHHHHHHHHHHHHHGHHHHHHHHHHHGGHHHHHHHHHHHHHHFHHHHGGHHHHHHHHHHHHHHHHHHHHHHHHHGHHHGHHHGHHHHHFHHHFEGC
@M05620:45:000000000-G6HP7:1:1101:24005:12507 1:N:0:132
CATCCTGACCCTGAAGTACCCGGCTTGATTTCTGACATTAGATCGGAAGAGCACACGTCTGAACTCCAGTCACTCTCGCGCATCTCGTATGCCGTCTTCTGCTTGAAAAAAAAAAAAACTAACTCATTTTTTCTTTTTTCTATTTCCTACCTCCCCCCCTCACCACCTCCTTTTTCTCCCCCCTCCTCTTTCCTCCCTCCTCATTTTCATCCCTCCCTATTTCCTCCCGCCCCCTTCCTCCTCTCCCTCCC
+
CCCCCFFFFFFFGGGGGGGGGGGGGGGHHHHHHHHGHHHHHHHHHGGGGHHHHHHHGHHHGHHHHHHHHHHHHHHHHGGGGGGGBGHGGHHHHGEGHGHHHHHGFBFGGHECGFG////1=1>1=11111<-<10=0<-<000000000:C00....9--9...0;:.:./0;00/000/..-9:;//0009000/99/A//0090;00009;0;:./000;0000/99------.//09B:/0:///;.;
@M05620:45:000000000-G6HP7:1:1101:19327:12515 1:N:0:132
AGATTACTGCAACAGTTCCCCCTGGACCTGGAAAAGTTTCTTGCCTGGCTTACAGAAGCTGAAACAACTGCCAATGCCCTACAGGATGCTACCCGTAAGGAAAGGCTCCTAGAAGACTCCAAGGGAGTAAAAGAGCTGATGAAACAATGGCAAGTAAGTCAGGCATTTCCGCTTTAGCACTCTTGTGGATCCAATTGAACAATTCTCAGCATTTGTACTTGTAACTGACAAGCCAGGGACAAAACAAAGAT
+
BBBBBFFFFFFFGGFGGGGGGGGGHHHHHHHHHFHHGFHHHHHHHHHHHHHHHHGHHHHHHHHHHHHHHHHHHHHGHHHHEHHHHCHHHGFHHHGEEFHHFBHHHHHHGHHGHHHGGHHHHHHGGGGEHHHHHGHHHHGFEFGGHHHHHEHHHGHHHHHHHHHHHHHGHHGGGGGDFHFHEHHHH=FAGGHHHGHGHHHGDCDDHHHFGGHHHFFHHFHHGHHHHHHFHHHHGGGG?DGGGGGEGGGGGGG
@M05620:45:000000000-G6HP7:1:1101:19320:12541 1:N:0:132
AGATTACTGCAACAGTTCCCCCTGGACCTGGAAAAGTTTCTTGCCTGGCTTACAGAAGCTGAAACAACTGCCAATGCCCTACAGGATGCTACCCGTAAGGAAAGGCTCCTAGAAGACTCCAAGGGAGTAAAAGAGCTGATGAAACAATGGCAAGTAAGTCAGGCATTTCCGCTTTAGCACTCTTGTGGATCCAATTGAACAATTCTCAGCATTTGTACTTGTAACTGACAAGCCAGGGACAAAACAAAGAT
+
BBBBBFFFFFFFGGGGGGGGGGGGHHHHHHHHHHHHHHHHHHHHHHHHHHHHHHHHHHHHHHHHHHHHHHHHHHHHHHHHHHHHHGHHHHGHHHGGGEHHHHHHHHHHGHHGHHHFGHHHHHHGFHGGHHHHHGHHHHGHHHHHHHHHHHHHHGHHHHFHHHHHHHHHHHGGGGGHFHHHHHHHHHHGHHHHHHHHHHHHGHHHHHHHHHHHHHHHHHHHHHFFHHHHHHHHGGGGGGGGGGGGGGGGGGF
@M05620:45:000000000-G6HP7:1:1101:6674:12557 1:N:0:132
AGATTACTGCAACAGTTCCCCCTGGACCTGGAAAAGTTTCTTGCCTGGCTTACAGAAGCTGAAACAACTGCCAATGTCCTACAGGATGCTACCCGTAAGGAAAGGCTCCTAGAAGACTCCAAGGGAGTAAAAGAGCTGATGAAACAATGGCAAGTAAGTCAGGCATTTCCGCTTTAGCACTCTTGTGGATCCAATTGAACAATTCTCAGCATTTGTACTTGTAACTGACAAGCCAGGGACAAAACAAAGAT
+
BBBBCFFFFFFFGGGGGGGGGGGGHHHHHHHHFGHHGHHHHHHHHHHHHHHHHHHHHHHHHHHHHHHHHHHHHHHHHHHHHHHHGGHHHHHHHHGGGGHHHHHHHHHHGHHHHHHHHHHHHGHGGHGGHHHHHGHHHHGHHGHHHHHHHHHHHGHHHHHHHHHGHHHHHHGGGGGHGHHHHHHHHHHGHHHHHHHHHHGHHHHHHHHHHHHHHHHHHHHHHHHHHHHHHHHHHGGGGGGGGGGGGGGGGGF
@M05620:45:000000000-G6HP7:1:1101:23584:12577 1:N:0:132
ATCTCTATCTCCTAAAAACCTGTTTAGATTTGGAGATAGACCTTCAGGTTTTTCATCATTTTCTGCATGAATTATACATTGACCACGTTCCAGCGTGGTCAGTTTGCAGCATTCTGTTATTTTGTTTGACAGAGTGTCTTGTTGAGAACATATGTAGGACATGATTTTTTCCTGCAACAGGGAAAATAAAGTATAAGTTTTAAAGATTTATTCTTTAATAAAGGATCTCAAAGCCAGCTTTAGAAAAAGGA
+
CCCCCFFFFFFFGGGGGGGGGGHHHHHHHHHHHHHHHHHHHHHHHHHHHHHGGHHHHHHHHHHHHHHHHHHHHHHHHHHHHHHHHHGHHHHHHHGGGGHHHHHHHHHHHHHHHHHHHHHHHHHHHHHHHHHHHHHHHHHHHHHHFHHFHHHHHHHHHHHHHHHHHHHHHGHHHHHHHHGHHGGHHGFFGHHHHHFHHGHHHHHFHGGHHHHHHHHHHHHFHHGHHHHHHHHHHHHHHGHHHHHHGHHHFDH
@M05620:45:000000000-G6HP7:1:1101:23572:12590 1:N:0:132
ATCTCTATCTCCTAAAAACCTGTTTAGATTTGGAGATAGACCTTCAGGTTTTTCATCATTTTCTGCATGAATTATACATTGACCACGTTCCAGCGTGGTCAGTTTGCAGCATTCTGTTATTTTGTTTGACAGAGTGTCTTGTTGAGAACATATGTAGGACATGATTTTTTCCTGCAACAGGGAAAATAAAGTATAAGTTTTAAAGATTTATTCTTTAATAAAGGATCTCAAAGCCAGCTTTAGAAAAAGGA
+
DCDDDFFFFFFFGGGGGGGGGGHHHHHHHHHHHHHHHHHHHHHHHHHHHHHGGHHHHHIHHHHHHHHHHHHHHHHHHHHHHHHHHHGHHHHHHHGGGGHHHHHHHHHHHHHHHHHHHHHHHHHHHHHHHHHHHHHHHHHHHHHHHHHHHHHHHHHHHHHHHHHHHHHHHGHHHHHHHHHHHGGHHHHHHHHHHHHHHGHHHHHHHHHHHHHHHHHHHHHHHHHHHHGHHHHHHHHHHGHHHHHHHHHHGGH
@M05620:45:000000000-G6HP7:1:1101:10709:12606 1:N:0:132
ATCTCTATCTCCTAAAAACCTGTTTAGATTTGGAGATAGACCTTCAGGTTTTTCATCATTTTCTGCATGAATTATACATTGACCACGTTCCAGCGTGGTCAGTTTGCAGCATTCTGTTATTTTGTTTGACAGAGTGTCTTGTTGAGAACATATGTAGGACATGATTTTTTCCTGCAACAGGGAAAATAAAGTATAAGTTTTAAAGATTTATTCTTTAATAAAGGATCTCAAAGCCAGCTTTAGAAAAAGGA
+
CCCCCFFFFFFFGGGGGGGGGGGHHHHHHHHHHHHHHHHHHHHHHHHHHHHGGHHHHHHHHHHHHHHHHGHHHHHHHHHHHHHHHHGHHHHHHHGGGGHHFHGHHHHHHHHHHHHHHHHHHHHHHHHHHHHHHHGHHHHHHHHHHHHHHHHHHHHHHHHHHHHHHHHHHGHHHHGHHHHHHGGHHHHHHGHHHHHGHGHHHHGHHHHHHHHHHHHHHHHHHGHHHHHHHHHHGHGHHGHHHHHHHHHHGGH
@M05620:45:000000000-G6HP7:1:1101:26473:12635 1:N:0:132
ATCTCTATCTCCTAAAAACCTGTTTAGATTTGGAGATAGACCTTCAGGTTTTTCATCATTTTCTGCATGAATTATACATTGACCACGTTCCAGCGTGGTCAGTTTGCAGCATTCTGTTATTTTGTTTGACAGAGTGTCTTGTTGAGAACATATGTAGGACATGATTTTTTCCTGCAACAGGGAAAATAAAGTATAAGTTTTAAAGATTTATTCTTTAATAAAGGATCTCAAAGCCAGCTTTAGAAAAAGGA
+
CCCCCFFFFFFFGGGGGGGGGGGHHHHHHHHHHHHHHHHHHHHHHHHHHHHGGHHHHHIHHHHHHHHHHHHHHHHHHHHHHHHHHHGGHHHHHGGFGGHHHHGHHHHHHHHHHHHHHHHHHHHHHHHHHHHHHHGHHHHHHHHHHHHHHHHHHHHHHHHHHHHHHHHHHGHHHHGHHHHHHGGHHHHHHHHHHHHHHGHHHHHHHHHHHHHHHHHHHHHHHHHHHHHHHHHHHFHHHGHHHHHFHHHHGGF
@M05620:45:000000000-G6HP7:1:1101:14749:12645 1:N:0:132
ATCTCTATCTCCTAAAAACCTGTTTAGATTTGGAGATAGACCTTCAGGTTTTTCATCATTTTCTGCATGAATTATACATTGACCACGTTCCAGCGTGGTCAGTTTGCAGCATTCTGTTATTTTGTTTGACAGAGTGTCTTGTTGAGAACATATGTAGGACATGATTTTTTCCTGCAACAGGGAAAATAAAGTATAAGTTTTAAAGATTTATTCTTTAATAAAGGATCTCAAAGCCAGCTTTAGAAAAAGGA
+
CCCCCFFFFFFFGGGGGGGGGGHHHHHHHHHHHGHHHHHHHHHHHHHHHHHGGHHHHHHHHHIHIHHHHHHHHHHHHHHHHHHHHHGHHHHHHHGGGGHHHHHHHHHHHHHHHHHHHHHHHHHHHHHHHHHHHHHHHHHHHHHHHHHHHHHHHHHHHHHHHHHHHHHHHGHHHHHHHHHHHGGHHHHHHHHHGHHHHHHHHHHHHHHHHHHHHHHHHHHHHHHHHHHHHHHHFHHHHGHHHHGHHHHHGGH
@M05620:45:000000000-G6HP7:1:1101:27485:12651 1:N:0:132
CATCCTGACCCTGAAGTACCCCGGCTTGATTTCTGACATTAGATCGGAAGAGCACACGTCTGAACTCCAGTCACTCTCGCGCATCTCGTATGCCGTCTTCTGCTTGAAAAAAAAAAACAAACCTCGTTTTAACATACTATTCTTCCTCCACACTCCCCCATCCCCCCTCCTTATAACCCACCTTCCTTCGTCAACCAACCATCTATAGTCTCCTCCTCTCAGTGACAACCCTCACGCACCCTCACCTCGCC
+
CCCDDFFFFFFFGGGGGGGGGGGGGGGGHHHHHGGGHGHHHHHHHHGGGGHHHHHHHGHHHGHHHHHHHHHHHHHHHHGGGGGGGHHHGGHHHHGGGHGHHHHHGHHHFHGGGFGB</?/?/?11//...11111111111110000=//<0</</..:-//....9-.;/00000:::.9C.0:;000./...0...:..0:00;:00;0;00:///0:00000000.;9......-:;A.....0..--
@M05620:45:000000000-G6HP7:1:1101:26727:12657 1:N:0:132
ATCTCTATCTCCTAAAAACCTGTTTAGATTTGGAGATAGACCTTCAGGTTTTTCATCATTTTCTGCATGAATTATACATTGACCACGTTCCAGCGTGGTCAGTTTGCAGCATTCTGTTATTTTGTTTGACAGAGTGTCTTGTTGAGAACATATGTAGGACATGATTTTTTCCTGCAACAGGGAAAATAAAGTATAAGTTTTAAAGATTTATTCTTTAATAAAGGATCTCAAAGCCAGCTTTAGAAAAAGGA
+
CCCDDFFFFFFFGGGGGGGGGGHHHHHHHHHHHHHHHHHHHHHHHHHHHHHGGHHHHIHHHHHHIHHHHHHHHHHHHHHHHHHHHHGHHHHHHHGGGGHHHHHHHHHHHHHHHHHHHHHHHHHHHHHHHHHHHHHHHHHHHHHHHHHHHHHHHHHHHHHHHHHHHHHHHGHHHHHHHHHHHGGHHHHHHHHHHHHHHHHHHHHHHHHHHHHHHHHHHHHHHHHHHHHHHHHHHHHHHGHHHHHFHGHHGGH
@M05620:45:000000000-G6HP7:1:1101:14737:12659 1:N:0:132
ATCTCTATCTCCTAAAAACCTGTTTAGATTTGGAGATAGACCTTCAGGTTTTTCATCATTTTCTGCATGAATTATACATTGACCACGTTCCAGCGTGGTCAGTTTGCAGCATTCTGTTATTTTGTTTGACAGAGTGTCTTGTTGAGAACATATGTAGGACATGATTTTTTCCTGCAACAGGGAAAATAAAGTATAAGTTTTAAAGATTTATTCTTTAATAAAGGATCTCAAAGCCAGCTTTAGAAAAAGGA
+
BBBBCFFFFFFFGGGGGGGGGGHHHHHHHHHHHFHHHHHHHHHHHHHHHHHGGHHHHHHHHHIHIHHHHHHHHHHHHHHHHHHHEHGHHHHHHHGFGGHHHHHHHHHHHHHHHHHHHHHHHHHHHHHHHHHHHHHHHHHHHHHHHHHHHGHHHHHHHHHHHHHHHHHHHGHHHHGHDGHHHGEHHHFGGHHHHHHHHHHGHHGHHGHHHHHHHHHHHHGFGHFHHHHHHGHHGHHHHGHHHHHEGFHHGGH
@M05620:45:000000000-G6HP7:1:1101:5721:12665 1:N:0:132
ATCTCTATCTCCTAAAAACCTGTTTAGATTTGGAGATAGACCTTCAGGTTTTTCATCATTTTCTGCATGAATTATACATTGACCACGTTCCAGCGTGGTCAGTTTGCAGCATTCTGTTATTTTGTTTGACAGAGTGTCTTGTTGAGAACATATGTAGGACATGATTTTTTCCTGCAACAGGGAAAATAAAGTATAAGTTTTAAAGATTTATTCTTTAATAAAGGATCTCAAAGCCAGCTTTAGAAAAAGGA
+
BBBBAFFFFFFFGGF4F4EEGGFGHHHHGFHHFHBFGHHHGGHHHHHHHGFGFHHHHFHHHHHHGHHHGHFHHHHGHHHHHFHHHHGHHHHHHHEGGEHHHHHHHHHHHHHHGHHFHGHHHHHHFHHHGHHHFHGHHFHHHHHHFHGFGGFHHHHGHBGHHHHGGHHHHGHHHHHHHFAHGGGHHEGHF111<DHBHHHHHGHGHHHHHFHHHHHHFHHF0GHHHHHHHFGFHHHHGGHFHFFFGBCGGDG
@M05620:45:000000000-G6HP7:1:1101:5700:12670 1:N:0:132
ATCTCTATCTCCTAAAAACCTGTTTAGATTTGGAGATAGACCTTCAGGTTTTTCATCATTTTCTGCATGAATTATACATTGACCACGTTCCAGCGTGGTCAGTTTGCAGCATTCTGTTATTTTGTTTGACAGAGTGTCTTGTTGAGAACATATGTAGGACATGATTTTTTCCTGCAACAGGGAAAATAAAGTATAAGTTTTAAAGATTTATTCTTTAATAAAGGATCTCAAAGCCAGCTTTAGAAAAAGGA
+
DDDCDFFFFFFFGGGGGGGGGGHHHHHHHHHHHHHHHHHHHHHHHHHHHHHGGHHHHHHHHHHHHHHHHHHHHHHHHHHHHHHHHHGHHHHHHHGGGGHHHHHHHHHHHHHHHHHHHHHHHHHHHHHHHHHHHHHHHHHHHHHHHHHHHHHHHHHHHHHHHHHHHHHHHGHHHHHHHHHHHGGGHHHHHHHHHHHHHHHHHHHHHHHHHHHHHHHHHHHHHHHHHHHHHHHGHHHHHGHHHHHHHHGHGGG
@M05620:45:000000000-G6HP7:1:1101:20454:12687 1:N:0:132
ATCTCTATCTCCTAAAAACCTGTTTAGATTTGGAGATAGACCTTCAGGTTTTTCATCATTTTCTGCATGAATTATACATTGACCACGTTCCAGCGTGGTCAGTTTGCAGCATTCTGTTATTTTGTTTGACAGAGTGTCTTGTTGAGAACATATGTAGGACATGATTTTTTCCTGCAACAGGGAAAATAAAGTATAAGTTTTAAAGATTTATTCTTTAATAAAGGATCTCAAAGCCAGCTTTAGAAAAAGGA
+
AAAABFFFFFFFGGGGFGGGGFDGHGFGGHHHHFHFGFHHHHHHHHHHHHHGGHHHHGHGHHHHHFHHHFHHHHHHHHHHHHHHHHGAFHHHHHGEAEGGFGFGGHFFHGHHHHHHFGFHHHHHFGHHGHFHFHBEBGGFHHHFHGHHGHHGHFFHHHGHHHHHFHHHHGHHHFFFFGGGHGEHFFHHGGHHHHHEG>GHHHFHGHHHHHHHHHHHHHHGHHHHGHHHGFHGHCCCGEGHHHHCBCFGDGG
@M05620:45:000000000-G6HP7:1:1101:3170:12688 1:N:0:132
ATCTCTATCTCCTAAAAACCTGTTTAGATTTGGAGATAGACCTTCAGGTTTTTCATCATTTTCTGCATGAATTATACATTGACCACGTTCCAGCGTGGTCAGTTTGCAGCATTCTGTTATTTTGTTTGACAGAGTGTCTTGTTGAGAACATATGTAGGACATGATTTTTTCCTGCAACAGGGAAAATAAAGTATAAGTTTTAAAGATTTATTCTTTAATAAAGGATCTCAAAGCCAGCTTTAGAAAAAGGA
+
CCCCCFFFFFFFGGGGGGGGGGHHHHHHHHHHHHHHHHHHHHHHHHHHHHHGGHHHHIHHHHHHHHHHHHHHHHHHHHHHHGHHHHGHHHHHHHGGGGHHHHHHHHHHHHHHHHHHHHHHHHHHHHHHHHHHHHHHHHHHHHHHHHHHHHHHHHHHHHHHHHHHHHHHHGHHHHHHHHHHHGGHHHHHHHHHHHHHHHHHHHHHHHHHHHHHHHHHHHHHHGFHHHHHHGHHHHGHHGHHHHHGHGHHGGH
@M05620:45:000000000-G6HP7:1:1101:3163:12705 1:N:0:132
ATCTCTATCTCCTAAAAACCTGTTTAGATTTGGAGATAGACCTTCAGGTTTTTCATCATTTTCTGCATGAATTATACATTGACCACGTTCCAGCGTGGTCAGTTTGCAGCATTCTGTTATTTTGTTTGACAGAGTGTCTTGTTGAGAACATATGTAGGACATGATTTTTTCCTGCAACAGGGAAAATAAAGTATAAGTTTTAAAGATTTATTCTTTAATAAAGGATCTCAAAGCCAGCTTTAGAAAAAGGA
+
CCCCCFFFFFFFGGGGGGGGGGHHHHHHHHHHHHHHHHHHHHHHHHHHHHHGGHHHHHHHHIIHHHHHHHHHHHHHHHHHHHHHGHGHHHHHHHGGGGHHHHHHHHHHHHHHHHHHHHHHHHHHHHHHHHHHHHHHHHHHHHHHHHHHGHHHHHHHHHHHHHHHHHHHHGHHHHHHHHHHHGGGHHHHHFHHHHHHHFGHHHHGHGHHHHHHHHHHHHHHHFHGHHHHHHHGHHHHHGHHHHHHHHHHGCG
@M05620:45:000000000-G6HP7:1:1101:28802:12707 1:N:0:132
ATCTCTATCTCTAAAAACCTGTTTAGATTTGGAGATAGACCTTCAGGTTTTTCATCATTTTCTGCATGAATTATACATTGACCACGTTCCAGCGTGGTCAGTTTGCAGCATTCTGTTATTTTGTTTGACAGAGTGTCTTGTTGAGAACATATGTAGGACATGATTTTTTCCTGCAACAGGGAAAATAAAGTATAAGTTTTAAAGATTTATTCTTTAATAAAGGATCTCAAAGCCAGCTTTAGAAAAAGGAA
+
BABBBFFFFFFFGGGGGGGGGGHH5FGHHHGH4BFHHHHHHHHHHHHHGHGGHHHHHHHGHHHHHGFHGHHHFHHHHHHGHHHHHGHHHH5FGGEGGHHHHHHHGHHHHHHHHHFHHFHHHHBGFHHHGDGHHHHHHHHHHHHGFCFHFFHHHHFHHHHHFHGHHHHHGHHHGHHHHHHHGFHEHHGHGHFFHGHHHHHG1>DDFHHHHHHHHHHGG<DDDFGHHHGHHHGHHFFCEHHH0C0CGHHFD/B
@M05620:45:000000000-G6HP7:1:1101:3182:12712 1:N:0:132
ATCTCTATCTCCTAAAAACCTGTTTAGATTTGGAGATAGACCTTCAGGTTTTTCATCATTTTCTGCATGAATTATACATTGACCACGTTCCAGCGTGGTCAGTTTGCAGCATTCTGTTATTTTGTTTGACAGAGTGTCTTGTTGAGAACATATGTAGGACATGATTTTTTCCTGCAACAGGGAAAATAAAGTATCAGTTTTAAAGATTTATTCTTTAATAAAGGATCTCAAAGCCAGCTTTAGAAAAAGGA
+
AAA?AFFFBFFFGGCG4GGGGAGGHFHHHHHHHGH4GH5EGHGHHEEFHGHGGHHHHDHHHHHHHHBFHHHHHHHGHHHHFDGHHHGHHHHHBGEGD0FFGB4FHFHHHHHHHHHFHHGHHGHGHHH3EFFC33FFHGFHHHHA4GHFGHHHGHHHHHHHHHHEHHHHHGHHHHHHGHGHEAEFHGG<GHDFB11@1=DGFFGFEHGHHHHHHHGHG0DHGD0DGHHHGFGHFFGFHEGHHG0CGGG..CF
@M05620:45:000000000-G6HP7:1:1101:12636:12736 1:N:0:132
ATCTCTATCTCCTAAAAACCTGTTTAGATTTGGAGATAGACCTTCAGGTTTTTCATCATTTTCTGCATGAATTATACATTGACCACGTTCCAGCGTGGTCAGTTTGCAGCATTCTGTTATTTTGTTTGACAGAGTGTCTTGTTGAGAACATATGTAGGACATGATTTTTTCCTGCAACAGGGAAAATAAAGTATAAGTTTTAAAGATTTATTCTTTAATAAAGGATCTCAAAGCCAGCTTTAGAAAAAGGA
+
CCCCCFFFFFFFGGGGGGGGGGHHHHHHHHHHHHHHHHHHHHHHHHHHHHHGGHHHHIHHHHHIIHHHHHHHHHHHHHHHHHHHHHGHHHHHHHGGGGHHHHHHHHHHHHHHHHHHHHHHHHHHHHHHHHHHHHHHHHHHHHHHHHHHHHHHHHHHHHHHHHHHHHHHHGHHHHHHHHHHHGGHHHHHHHHHHHHHHGHHHHHHHHHHHHHHHHHHHHHHHHHHHHHHHHHHHHHHHGHHHHHHHHHHGGH
@M05620:45:000000000-G6HP7:1:1101:12094:12744 1:N:0:132
AGATTACTGCAACAGTTCCCCCTGGACCTGGAAAAGTTTCTTGCCTGGCTTACAGAAGCTGAAACAACTGCCAATGTCCTACAGGATGCTACCCGTAAGGAAAGGCTCCTAGAAGACTCCAAGGGAGTAAAAGAGCTGATGAAACAATGGCAAGTAAGTCAGGCATTTCCGCTTTAGCACTCTTGTGGATCCAATTGAACAATTCTCAGCATTTGTACTTGTAACTGACAAGCCAGGGACAAAACAAAGAT
+
ABABCFFFBBBBFGBBBBGGGGGGHHHHHHHHHHHHGHHHHHHHHHHHHHHHHHHHHHHHHHHHHHHHHHHHHHHFFGHHHGHHHHHHHHHHHHGGGGHHHHHHHHHHGHHHHHHHHHHHHHHGFEGFHDFHHGHHHHGHHHHHHHHHHHHHHGHHHHHHHHHHHHHHHHGGGGGHGHHHHHHHHHHGHHHHHHHHHGGGHHHHHHHHHHGHHHHHHFHHHFHHHHHHHHHHHGEGGGGGGGGGGGGGGGF
@M05620:45:000000000-G6HP7:1:1101:8483:12758 1:N:0:132
ATCTCTATCTCCTAAAAACCTGTTTAGATTTGGAGATAGACCTTCAGGTTTTTCATCATTTTCTGCATGAATTATACATTGACCACGTTCCAGCGTGGTCAGTTTGCAGCATTCTGTTATTTTGTTTGACAGAGTGTCTTGTTGAGAACATATGTAGGACATGATTTTTTCCTGCAACAGGGAAAATAAAGTATAAGTTTTAAAGATTTATTCTTTAATAAAGGATCTCAAAGCCAGCTTTAGAAAAAGGA
+
[truncated: 8,366,108 more chars]
