# Supplementary material for: Fast but not furious: a streamlined selection method for genome-edited cells
Source: Life Sci Alliance. 2021 Apr 26;4(6):e202101051. doi: 10.26508/lsa.202101051 (PMC8127327; doi:10.26508/lsa.202101051)
Supplement: Supplementary file 1 [file LSA-2021-01051_Supplemental_Data_1.zip › SANGER and Deep Sequencing/AFP/133_S133_L001_R1_001.fastq]

@M05620:45:000000000-G6HP7:1:1101:12778:1768 1:N:0:133
TTCTCTATCTCCTAAAAAGGAAGAAAGGGGAGGGAAGATCGGAAGAGCACACGTCTGAACTCCAGTCACAGCGATAGATCTCGTATGCCGTCTTCTGCTTGAAAAAAAAAAAATTTTTTTTTTTCTTTTTTTTTTTTTCTTTTTTTTCTTTTTTTTTTTTCTTTTTTTTCTTTTTTTTTTTTTTTTTTTTTTTCTTTTTTCTTCTTTTCTTTTTTTTTTTCTTTTTCTTTTTTTCTCTTTTTTTTTTTTTT
+
3>>AAFDFFFFFGGGGBBEE44B4BBFHGG?EGGACEHHHHG?EGGHHFGFHGHHHGGGHHGGFHHHFGHHHG?HEEFGEHHHGFHHGHGGGHGHHHHHHGAFFBHGG/B/</01111<>A@-</0<000:-:-----/0;09/9--///99/-99-9--////9/99-/99/9/-;-----;----------//;/9/9/99///////9://9--9-;/////9/;//;/-@/;////;9;-9--9-;-
@M05620:45:000000000-G6HP7:1:1101:12265:1774 1:N:0:133
CATCCTGACCCTGAAGTACCCCATTGAGCATGGCATCGTCACCAACTGGGACGACATGGAGAAGATCTGGCACCACACCTTCTACAACGAGCTGCGCGTGGCCCCGGAGGAGCACCCAGTGCTGCTGACCGAGGCCCCCCTGAACCCCAAGGCCAACAGAGAGAAGATGACTCAGGTGAGGCTCGGCCGACGCCCGTGCTCCTCCCGTCCTTTCCCCAGTCATTTTCTGCCCGGCTTGATTTCTGACATTT
+
3>AAAFFFFFFFGFGGGGGGGGGHHHHHGHHHHHHHHGHHHGHHHGHFCEFHGFGFGHHFGFHHFHHHGFHHHGGHHGGHHHHHHHGHGGGGGHHFGGGGGGHHGGGGGGFGHHHHGGHHHHHHHHHGGGGGCGGGGGGGGGHHHHGGFGHGHHFEFFGGGGGGGGGGGGGGGGGGGFFGGEGFFFFFFCFFFFFFF.AEFFFFFFFFFFFFFFFBF.AFFFFFFFFFBBFE.==DF-.BFFBFF/:/BF/
@M05620:45:000000000-G6HP7:1:1101:12771:1790 1:N:0:133
TTCTCTATCTCCTAAAAAGGAAGAAAGGGGAGGGAAGATCGGAAGAGCACACGTCTGAACTCCAGTCACAGCGATAGATCTCGTATGCCGTCTTCTGCTTGAAAAAAAAAAAAATCTTTTTTTTTTTTTTTTTTTTTCTTTTTTTGTTTTATTTTCTTCCGTTTTTTTTTCTTTGTTTTTGTTTTCTTCATGTTCTTTTTTTTTTTTTTCTTTTTTTTTTTTTATTTTCTTTTGTTTTTTTTTTCTTTTTT
+
1>AAAFFFFFFFGGGGGGF?1CC0BFF00E0A?E?FEHHHA//F/F0F1BFHCGGHFFGHHHHFBFGGHFGH?FGEFHHHHHFGGHHFHEEEHGHH1FGHB01>DEEC@C/>>/0?11<1?--<--:-------9--9//;B/--9---9//////////-9//--9--;/;////9--;-----////////9//////---9----9//////-------;-9//;//9///--99--;-9-//9/B9@
@M05620:45:000000000-G6HP7:1:1101:16225:1853 1:N:0:133
TACCTGTACTGGGGAAGCATTTGAATATCCCCCCATGGTGATGGGGACGGAGAACTGCTCCATAAACACAGGCAACGTGCCTAACTTTCCCGGGAAGATGAAGTCAAAGAGCGACCACAGCTCTCGGAGGTTATTTTGCATCGGTGAGCCAGACAGAATGATCCGATGAGGGGTGCGAAACTATTTGAGGAAAGGAAGCACCTTTTTATTAAATTTACCTTTTAGCAATCGCCATTCCTACCCTAAAGATC
+
>>>>>FFFFFFFGGGGGGGGGGHHHHHGHHHGEGGHHHFGHHHGHGGGGGGGGHHHHHHHGHHHHHFHHHHHGHHHGHHHGHGHHHHHHGHGGGEGGHHHHFHGHHHHHHHHGGGGGHHHHHHHHGGGGGEHHHHHHHHGGHGGGGGHHHHHGGFFGHFHHHHHHDGGHHGGG:ADGA?BGGGGGGGFEFB;FFGGGGGGGFFFFFFFFFFFFFFFFFFFFFFFFFFFFFFFFFEFFFFFFAFBF9;FFFB
@M05620:45:000000000-G6HP7:1:1101:16223:1883 1:N:0:133
TACCTGTACTGGGGAAGCATTTGAATATCCCCCCATGGTGATGGGGACGGAGAACTGCTCCATAAACACAGGCAACGTGCCTAACTTTCCCGGGAAGATGAAGTCAAAGAGCGACCACAGCTCTCGGAGGTTATTTTGCATCGGTGAGCCAGACAGAATGATCCGATGAGGGGTGCGAAACTATTTGAGGAAAGGAAGCACCTTTTTATTACATTTACCTTTTAGCAATCGCCATTCCTACCCTAAAGATC
+
>>>AAFFFFFFFFGGAEGGGGGHHHHGHHHHGGGGHHHGFHHHHHGGGCGGGGHGH3GGHHHFHHGHFHHHEGHHHGHHHHHHGHHHHHHGGGGGGEHHHHHGHHHHHHFBG<DGGCHGHHHHHHDGGGGGHHHHHHHG1FHGGGDF0FHFGHGHHHHHHGHHHHGGGHHH.CCFGCD-BGGGGGGGGGBBFF9.CFGEFGFFFFFFEFFF/BFFFFFFFFFFFFFBFFB9AD.EFFFFFFFFFFFF//FF
@M05620:45:000000000-G6HP7:1:1101:16204:1886 1:N:0:133
TACCTGTACTGGGGAAGCATTTGAATATCCCCCCATGGTGATGGGGACGGAGAACTGCTCCATAAACACAGGCAACGTGCCTAACTTTCCCGGGAAGATGAAGTCAAAGAGCGACCACAGCTCTCGGAGGTTATTTTGCATCGGTGAGCCAGACAGAATGATCCGATGAGGGGTGCGAAACTATTTGAGCAAAGGAAGCACCTTTTTATTAAATTTACCTTTTAGCAATCGCCATTCCTACCCTAAAGATC
+
>>AABFFFFFFFGEFE2GGGGGHHHHHHHHHGGGGHHHHHGHHGG?FGGGGEGHHHHHHHHHHGHHHHHHHHGGHHEHFHHHHHHHHHHHHGGGGGGHHHHHEHHHHHFHHHGGGGGHHHHHHHHDGGGGEHGHHHHHHFGHGG>A<0GHHHHGHHHHHHHHHHHGGGGCFGGGGE-.?AGGGGGGGFE9FGGBFGGGAFFEFFFFFFFFFFFFFFFFFFFFFF/BBFFF:AAAEFFFFFFFFFFBFFBFF
@M05620:45:000000000-G6HP7:1:1101:19152:2053 1:N:0:133
TACCTGTACTGGGGAAGCATTTGAATATCCCCCCATGGTGATGGGGACGGAGAACTGCTCCATAAACACAGGCAACGTGCCTAACTTTCCCGGGAAGATGAAGTCAAAGAGCGACCACAGCTCTCGGAGGTTATTTTGCATCGGTGAGCCAGACAGAATGATCCGATGAGGGGTGCGAAACTATTTGAGGAAAGGAAGCACCTTTTTATTAAATTTACCTTTTAGCAATCGCCATTCCTACCCTAAAGATC
+
ABABCFFFFFFFGGGGGGGGGGHHHHHHHHHGGGGHHHGGHHHGHGGGGGGGGHHHHHHGHHHHHGHHHHHHGHHHGHHHHHHHHHHHHHHGGGEGGHHHGHHGGHHHHHHHGGGGGHHHHHHHHGGGGGCGFHHHHHHGHHGGGGGHGHHHHGHHGHHHHHHHH?EGHHGGG:CFGABGGGGGGGGFEGCFGFGFFGGEGFFFFFFFFFFFFFFFFFFFFFFFFFFFFFFFFFFFFFFFFFFFFFFFFF:
@M05620:45:000000000-G6HP7:1:1101:13846:2070 1:N:0:133
CATCCTGACCCTGAAGTACCCCATTGAGCATGGCATCGTCACCAACTGGGACGACATGGAGAAGATCTGGCACCACACCTTCTACAACGAGCTGCGCGTGGCCCCGGAGGAGCACCCAGTGCTGCTGACCGAGGCCCCCCTGAACCCCAAGGCCAACAGAGAGAAGATGACTCAGGTGAGGCTCGGCCGACGCCCGTGCTCCTCCCGTCCTTTCCCCAGTCATTTTCTGCCCGGCTTGATTTCTGACATTT
+
BBBBBFFFFFFFGGGGGGGGGGGHHHHHGHHHHHHHHGHHHGHHHGHHHHHHGGGGGGHFHHHHHHHHHHHHHGHHHGGHHHHHHHHHGGGGGHHGGGEGGGHHGGGGGGGGHHHHGGHGHHHHHHHGHHGCGGGGGGGGGGHHHHGGGGHGHHGGGGGGGFFGGGGGGFGGGGGGGGGGGGEFFFFFFFFFFFFFCD?FFFFFFFFFFFFFFFFFFFFFFFFFFFFFFFFEDFAFFF?FFFFFFBFFFF/
@M05620:45:000000000-G6HP7:1:1101:18886:2151 1:N:0:133
CATCCTGACCCTGAAGTACCCCATTGAGCATGGCATCGTCACCAACTGGGACGACATGGAGAAGATCTGGCACCACACCTTCTACAACGAGCTGCGCGTGGCCCCGGAGGAGCACCCAGTGCTGCTGACCGAGGCCCCCCTGAACCCCAAGGCCAACAGAGAGAAGATGACTCAGGTGAGGCTCGGCCGACGCCCGTGCTCCTCCCGTCCTTTCCCCCGTCATTTTCTGCCCGGCTTGATTTCTGACATTT
+
>AAAAFBFF1BCGFGFGDGAAAAFFHHHHB1AAGCGFGHCHAF1AEFCGHHHGGGCE1G10FACGFHEDFFGHGFHAAEEF@DHH11@>FEEGHFEGGGGGGGEECC@CC?AGGHHC/C?<?11??GEBCC@G??..<<CGC::/:.:A.:CCHG.:EFFFB..9B/9BC00;FG9FFG?9.:.9@9A@9@99@??-AF-FFFFB--9A--99///9--;99;/9/;/BB/A---;-9-/9/;FBB///B/
@M05620:45:000000000-G6HP7:1:1101:18357:2153 1:N:0:133
CATCCTGACCCTGAAGTACCCCGGCTTGATTTCTGACATTAGATCGGAAGAGCACACGTCTGAACTCCAGTCACAGCGATAGATCTCGTATGCCGTCTTCTGCTTGAAAAAAAAAAAAAAATAAAAAGAAAATAAAAAATGACGATATGACAATACAAATAAATAATAATTAATCGTAATAAATCTTAGTGTGTAACTTAATGGATGGTTAACATATGGTTACTGTTAATGTGACTGCACTGTATCATAGA
+
CCCCDFFFFFFFGGGGGGGGGGGGGGGGHHHHHHHHHHHHHHHHHHGGGGHHHHHHHGHHHGHHHHHHHHHHHHHHHGGHGGHHFHHHGGHHHHGFGHGHHHHHHHHHHHHGGGGD>/</<0>11=1..00/000000-<000....-00000000000;0;0;00;0:00000;....900;00:00:0000.00000:0:00000.;0000000;00000000000000000000/000/:00:00000
@M05620:45:000000000-G6HP7:1:1101:18873:2179 1:N:0:133
CATCCTGACCCTGAAGTACCCCATTGAGCATGGCATCGTCACCAACTGGGACGACATGGAGAAGATCTGGCACCACACCTTCTACAACGAGCTGCGCGTGGCCCCGGAGGAGCACCCAGTGCTGCTGACCGAGGCCCCCCTGAACCCCAAGGCCAACAGAGAGAAGATGACTCAGGTGAGGCTCGGCCGACGCCCGTGCTCCTCCCGTCCTTTCCCCAGTCATTTTCTGCCCGGCTTGATTTCTGACATTA
+
AABBBBDFFFFFCFGGGGGGGGGHHHHGHHHHHHHHHGHHHGHHHGHHHHHHGGGGGHHGHGHHHHHHHHHHHGHHHGGHHHHHHHHHFGGGGHHGGGGGGGHHGGGGGGGGHGHHGGHHGHHHHHGHHHGGGGGGGGGGGGHFHHGGGGHGHHGGGGGGGGGGFGGFFGGGGGGGGGGGGEEGFFFFCFFFFFFF=DDFFFFFFFFFFFFFFFFFFFFFFFFFFFFFFFFFFFFFFAABFFFFEFBFFF/
@M05620:45:000000000-G6HP7:1:1101:15093:2193 1:N:0:133
AGATTACTGCAACAGTTCCCCCTGGACCTGGAAAAGTTTCTTGCCTGGCTTACAGAAGCTGAAACAACTGCCAATGTCCTACAGGATGCTACCCGTAAGGAAAGGCTCCTAGAAGACTCCAAGGGAGTAAAAGAGCTGATGAAACAATGGCAAGTAAGTCAGGCATTTCCGCTTTAGCACTCTTGTGGATCCAATTGAACAATTCTCAGCATTTGTACTTGTAACTGACAAGCCAGGGACAAAACAAAGAT
+
1>1AAFBFFFFFGGFGG3BGGGGGHHHHHHHHHHHHHHHFHHHHGHHHHHHBGHHHHHHHHHFFHHHHHHHHHGHGFHHGHHGFBCGHHHFHHHGGGCHHEHHHHHHHGHHHHHHHHHHG11GEE/??BGHHEEHBHHGHHGHHBGEHHGHHGGHGHHHHHHHFHHGHHGEGGGGGHB1DGHHHHHHGHHHHGHHGHGHHHGD0DGGHHHHHHFHF0CGHHGFGFGHHCGGHEFBFFFA.EAFFCEE?FFB
@M05620:45:000000000-G6HP7:1:1101:15081:2212 1:N:0:133
AGATTACTGCAACAGTTCCCCCTGGACCTGGAAAAGTTTCTTGCCTGGCTTACAGAAGCTGAAACAACTGCCAATGTCCTACAGGATGCTACCCGTAAGGAAAGGCTCCTAGAAGACTCCAAGGGAGTAAAAGAGCTGATGAAACAATGGCAAGTAAGTCAGGCATTTCCGCTTTAGCACTCTTGTGGATCCAATTGAACAATTCTCAGCATTTGTACTTGTAACTGACAAGCCAGGGACAAAACAAAGAT
+
ABBBCFFFFFFFGGGGGGGGGGGGHHHHHHHHGHHHGHHHHHHHHHHHHHHHHHHHHHHHHHHHHHHHHHHHHHHHHHHHHHHHGFHHHHHHHHGGGGHHHHGHHHHHGHHHHHHHHHHHFEHGG/EEHHHHHGHHHHHHHDFHHHHHHHHHHGHHHHHHHHHHHHHHHHGGGGGHHHHHHHHHHHHGHHHHHHHGHHHHHHHHHHHHHHHHHHHHHGHHHHHHHHHHHHHHGGGGGGGGGGFGFGGGFGB
@M05620:45:000000000-G6HP7:1:1101:15100:2214 1:N:0:133
AGATTACTGCAACAGTTCCCCCTGGACCTGGAAAAGTTTCTTGCCTGGCTTACAGAAGCTGAAACAACTGCCAATGTCCTACAGGATGCTACCCGTAAGGAAAGGCTCCTAGAAGACTCCAAGGGAGTAAAAGAGCTGATGAAACAATGGCAAGTAAGTCAGGCATTTCCGCTTTAGCACTCTTGTGGATCCAATTGAACAATTCTCAGCATTTGTACTTGTAACTGACAAGCCAGGGACAAAACAAAGAT
+
>1>AADDFDF1FGGGGGFGGGGGGFHHHHGHHHHHHFHHHHHHHHHHHHHHHHFFFHHHHHHFEGHHHHHHHHHHHHHHHHHGH0BGGGHFHHHGF@GHHHHHHHHHHGHHHHHHHHHHHBHFFGGGGHHHFHGHHHH1GHFGHHHGHHHHHHGHFHHHHHHHHGHHHHHGGGGGHHHGHHHHHHGHGHHFHGHHHHHFHHHHHHHHHHGGHHHHHHFHHHHHHHHHGHGHHGGEGGGGGGGFGFEGFBFB
@M05620:45:000000000-G6HP7:1:1101:15087:2230 1:N:0:133
AGATTACTGCAACAGTTCCCCCTGGACCTGGAAAAGTTTCTTGCCTGGCTTACAGAAGCTGAAACAACTGCCAATGTCCTACAGGATGCTACCCGTAAGGAAAGGCTCCTAGAAGACTCCAAGGGAGTAAAAGAGCTGATGAAACAATGGCAAGTAAGTCAGGCATTTCCGCTTTAGCACTCTTGTGGATCCAATTGAACAATTCTCAGCATTTGTACTTGTAACTGACAAGCCAGGGACAAAACAAAGAT
+
A3AABFFFBFDFGGFFGGGGGGGGCGHHHGHHHHHHGHHHHHHHHHHHHHHHHHFFHHHHHHHGHHGHHHHHHHHAGHHHGHHHBGHHHHHHHHGGGGGBGG3BEFGHGHHHHHBFHHHHF3DFFCEFGHHHGGHHHHHHHBGHHHHHHGGFFFHHHHGHHGEGHHHHHHGGGGGHFGGGHGHHHHHGHHHHHBGEHFHGFGEGGHHF0GFHHFGHFFHHGGGHGHG0/CGFHGGGGDFGGGGGGGGG/F:
@M05620:45:000000000-G6HP7:1:1101:15740:2321 1:N:0:133
CATCCTGACCCTGAAGTACCCCATTGAGCATGGCATCGTCACCAACTGGGACGACATGGAGAAGATCTGGCACCACACCTTCTACAACGAGCTGCGCGTGGCCCCGGAGGAGCACCCAGTGCTGCTGACCGAGGCCCCCCTGAACCCCAAGGCCAACAGAGAGAAGATGACTCAGGTGAGGCTCGGCCGACGCCCGTGCTCCTCCCGTCCTTTCCCCAGTCATTTTCTGCCCGGCTTGATTTCTGACATTT
+
CCCCCFFFFFFFGGGGGGGGGGGHHHHHHHHHHHHHHGHHHGHHHGHHHHHHGGGGGHHHHHHHHHHHHHHHHGHHHGGHHHHHHHHHGGGGGHHGGGGGGGHHGGGGGGGGHHHHGGHHHHHHHHHHHHGGGGGGGGGGGGGHHHGGGGHGHHGGGGGGGGGGGGFGGGGGGGGGGGGGGGGGFFFFFFFFFFFFDFDEFFFFFFFFFFDFFFFFFFFFFFFFFFFFFBFFFFFFFF.FFFBFFBBB;F/
@M05620:45:000000000-G6HP7:1:1101:15764:2327 1:N:0:133
CATCCTGACCCTGAAGTACCCCATTGAGCATGGCATCGTCACCAACTGGGACGACATGGAGAAGATCTGGCACCACACCTTCTACAACGAGCTGCGCGTGGCCCCGGAGGAGCACCCAGTGCTGCTGACCGAGGCCCCCCTGAACCCCAAGGCCAACAGAGAGAAGATGACTCAGGTGAGGCTCGGCCGACGCCCGTGCTCCTCCCGTCCTTTCCCCAGTCATTTTCTGCCCGGCTTGATTTCTGACATTA
+
AAA?AFBDFFFFGFGGGGGGGGGHHHHHGGGFHHCGHGHHEFH3GGHHHHHHGGGGGGHBGHGHHHHHHFHHHGHHHGGHHHHHHHGHGGGGGHFGGGGGGGHHGGG?FGGGHHHHGGHHHHHHHHHEHHGGGGGGGGAFGEHHHHGGGGHGHHGGGEGFFFGFFFFGGGGGGGGGFGGGGGGGFFFFFFFCFFFF>DDEBFFFFFD9AA9;FFBFB.DBBBFBFFFFBBFFDFFFDA;FFFFFF9B/BF/
@M05620:45:000000000-G6HP7:1:1101:15746:2340 1:N:0:133
CATCCTGACCCTGAAGTACCCCATTGAGCATGGCATCGTCACCAACTGGGACGACATGGAGAAGATCTGGCACCACACCTTCTACAACGAGCTGCGCGTGGCCCCGGAGGAGCACCCAGTGCTGCTGACCGAGGCCCCCCTGAACCCCAAGGCCAACAGAGAGAAGATGACTCAGGTGAGGCTCGGCCGACGCCCGTGCTCCTCCCGTCCTTTCCCCAGTCATTTTCTGCCCGGCTTGATTTCTGACATTA
+
ABCCCFFFFFFFGGGGGGGGGGGHHHHHHHHHHHHHHGHHHGHHHGHHHHHHGGGGGHHHHHGHHHHHHHHHHGHHHGGHHHHHHHHHGGGGGHHGGGGGGGHHGGGGGGGGHGHHGGHGHHHHHHHHHHGGGGGGGGGGGGHHHHGGGGHGHHGGGGGGGGGGGGGGGGGGGGGGGGGGGGFGFFFFFFFFFFFFDFFFFFFFFFFFFFFFFFFFFFFFFFFFFFFFFFFFFFFFFFAFFFFFFFFFFF0
@M05620:45:000000000-G6HP7:1:1101:16553:2425 1:N:0:133
CATCCTGACCCTGAAGTACCCCGGCTTGATTTCTGACATTAGATCGGAAGAGCACACGTCTGAACTCCAGTCACAGCGATAGATCTCGTATGCCGTCTTCTGCTTGAAAAAAAAAAAAAAGAAACAATGTATCCATACGAATGCATGCACCCATAAACCACAACCAAACACCAAGCCACTAACTCCATCCTACTGCACCAACCCTCCTACACCGAAGTCCCGTTGCACACCCACTCTCGACCCTCCGTACC
+
BBCCCFFFFFFFGGGGGGGGGGGGGGGGHHHHHHHHHHHHHHHHHHGGGGHHHHHHHGGHHGHHHHHHHHHHHHHHHGGHGGGHFHHHGGHHHHGGGHGHHHHHGHHHHHHGGDGC>/////<000.11111111110...<00000<<</.://:0;/..........;.......//0/9000000;C00900000/...9..9./000//----.0909....00;.A?...;00.0--9/;.9....
@M05620:45:000000000-G6HP7:1:1101:11819:2476 1:N:0:133
TACCTGTACTGGGGAAGAGTGTAGCAATCGCCATTCCTACCCTAAAGATCGGAAGAGCACACGTCTGAACTCCAGTCACAGCGATAGATCTCGTATGCCGTCTTCTGCTTGAAAAAAAAAAACAAATACAAAAATTAGAAGACATAAATGTAATCCGTGACTATATTGAAGAAGAAACAATTTCACGCAGTGACATATCTAACAGAGAAAATACAGACCACATACTCATGTTTCTGACAATCAATACATGT
+
BBABBFFFFFFFGGFGGGGGGGHHHHHHHGGGGGHHHHHHHHHHHHHHHHHGGGGHHHHHHHGHHHGHHHHHHHHHHHHHHHGFHGGFGGHHHGGHHHHGGGHGHHHHHHHHHHHHGGGCC@///02111110/01111?1<0<>11111<1<111..<.<0000<000000</0////.000000..--.0;0;;000000090///00/;0000;;./:.09:00000000000000000009000000
@M05620:45:000000000-G6HP7:1:1101:11808:2491 1:N:0:133
TACCTGTACTGGGGAAGAGTGTAGCAATCGCCATTCCTACCCTAAAGATCGGAAGAGCACACGTCTGAACTCCAGTCACAGCGATAGATCTCGTATGCCGTCTTCTGCTTGAAAAAAAAAAAAAGAACAAAATAGCTGAATAAACAATGCAAAGTCAGTCACACATATCCGCTTTATCACTCTTATACATCCAATAGAACACTTCTCACCATATTTACTAGTAACTGACACTCCAGGGACAACACCTACAT
+
BBBBBFFFFFBCGFGGGGFGGGHGHHFHHGGGGGHHHHHHHHHHHHHHHFGEGGEHHHBGHHFHGGFGHHHHHHGGHHHHHHFGHGGFFFFHHGEHFGHGFGHGHGHHHHGHHHHHG?@/B@<//?000000<>111<<11111<><00/00=/<==0D0000<.;0;0;EEA..00;;;0G000000;09;000009;0//900;0;0.00090;000090/;/9/9//9/9./99.9;A.....////9
@M05620:45:000000000-G6HP7:1:1101:12688:2544 1:N:0:133
CATCCTGACCCTGAAGTACCCCATTGAGCATGGCATCGTCACCAACTGGGACGACATGGAGAAGATCTGGCACCACACCTTCTACAACGAGCTGCGCGTGGCCCCGGAGGAGCACCCAGTGCTGCTGACCGAGGCCCCCCTGAACCCCAAGGCCAACAGAGAGAAGATGACTCAGGTGAGGCTCGGCCGACGCCCGTGCTCCTCCCGTCCTTTCCCCAGTCATTTTCTGCCCGGCTTGATTTCTGACATTA
+
BBBBBFFFFFFFGFGGGGGGGGGGHHHHHHHHHHHHHGHHHGHGGGHHHGHHGGGGGHHHHHFGGHHHHHHHHGHHHGGHHHHHHHHHGGGGGHGE?EGFGGHHGGGCGGGGHHHHGGHHHGFHGHHFHHGGGGGEDFGGGGHGHHGGGCEFHHAEGGGGGFGGGGGGGGGGGGGGGGBFGGFGFFFFBA-DDFFFAFFFFFFFFFF.A.:BFFFFFFFFFFFFFFFFFFF?ADDFFF;BFFFBB/9BBB/
@M05620:45:000000000-G6HP7:1:1101:12717:2560 1:N:0:133
CATCCTGACCCTGAAGTACCCCATTGAGCATGGCATCGTCACCAACTGGGACGACATGGAGAAGATCTGGCACCACACCTTCTACAACGAGCTGCGCGTGGCCCCGGAGGAGCACCCAGTGCTGCTGACCGAGGCCCCCCTGAACCCCAAGGCCAACAGAGAGAAGATGACTCAGGTGAGGCTCGGCCGACGCCCGTGCTTCTCCCGTCCTTTCCCCAGTCATTTTCTGCCCGGCTTGCTTTCTGCCATTA
+
ABABBBFFFFFFGGFFGGGGGGGFHHGFHFHBGGHHHGEHHGHHHGHGHHFHEFGGGHHHHHHGHFHFGH3FGGHHGGGHHHHHHHHHGEGGGHHGGGEGGGHHGGGGGGCFHHHHGGH<GHHHFHHHFGFCGGCCACGGGCGHHGGGGGHECGAAACGGFFDEGGGGGGFFFGFFGFGGFC.CDAEDA--9BDF--999/9BBBB..;DD/B999FB.BB9BFBBF/FEFE.-@B;=.;F/9BF/;/FF/
@M05620:45:000000000-G6HP7:1:1101:12695:2565 1:N:0:133
CATCCTGACCCTGAAGTACCCCATTGAGCATGGCATCGTCACCAACTGGGACGACATGGAGAAGATCTGGCACCACACCTTCTACAACGAGCTGCGCGTGGCCCCGGAGGAGCACCCAGTGCTGCTGACCGAGGCCCCCCTGAACCCCAAGGCCAACAGAGAGAAGATGACTCAGGTGAGGCTCGGCCGACGCCCGTGCTCCTCCCGTCCTTTCCCCAGTCATTTTCTGCCCGGCTTGATTTCTGACATTA
+
CCCCCFFFFFFFGGGGGGGGGGGHHHHHHHHHHHHHHGHHHGHHHGHHHHHHGGGGGHHHHHHHHHHHHHHHHGHHHGGHHHHHHHHHGGGGGHHGGGGGGGHHGGGGGGGGHHHHGGHHHHHHHHHHHHGGGGGGGGGGGGHHHHGGGGHGHHGGGGGGGGGGGGGGGGGGGGGGGGGGGGGGFFFFAFFFFFFFDFFFFFFFFFFFFFFFFFFFFFFFFFFFFFFFFFFFFFFFFFAFFFFFFFFFFF0
@M05620:45:000000000-G6HP7:1:1101:15628:2574 1:N:0:133
CATCCTGACCCTGAAGTACCCCGGCTTGATTTCTGACATTAGATCGGAAGAGCACACGTCTGAACTCCAGTCACAGCGATAGATCTCGTATGCCGTCTTCTGCTTGAAAAAAAAAAAAAGGATGAGGAGGGGTATTTGTTGTAGATAGTTTGAAGGAAAGGAGAGATGAGGGGTGACGAACTCGTGGGGTGAAGGAGGGTGATGAGTATGTCTAGTAGGGTGCGGTGTCGATTAATTATTATGTGACGGCA
+
>AAAAFFFFFFFGFGGFGCGGGEGAFGGHHHHHHHGF3FGHHGFFGECFEGHHFHGGGHFHFFGHHHHHHHHHHHHCE?GGFBD4FBFFCHHFFGEEHGHHHBGHHHGBFAEECFC<////0111101><--<.<0000/./0000000<00000/.//:./....0;00/.-.-.;..--.09...--.;./:9...-.;9////;/////9//////./..--9-./..././//////;/;///.---
@M05620:45:000000000-G6HP7:1:1101:15629:2593 1:N:0:133
CATCCTGACCCTGAAGTACCCCGGCTTGATTTCTGACATTAGATCGGAAGAGCACACGTCTGAACTCCAGTCACAGCGATAGATCTCGTATGCCGTCTTCTGCTTGAAAAAAAAAAAAAAACAATTTAACAACGTACCTATCTGTAACAAGAAAAAGAAAAACAACAACACACGTATCAAATACAGGAGATGGACAATCTCACAACTTCCTATCACAAGTTACGATGGAAAATTATGTTATTGTTAGTAAT
+
CBCCCFFFFFFFGGGGGGGGGGGGGGGGHHHHHHHHHHHHHHHHHHGGGGHHHHHHHGHHHGHHHHHHHHHHHHHHHGGHGGGHFHHHGGHHHHGGGHGHHHHHHHHHHHHGGGGB<<</-...11111111.-....000000=00<0;/:///....//:.......:...-./0.00000000/.../00::0.000090099000909000;00.0000..;../00/;00000:000000000000
@M05620:45:000000000-G6HP7:1:1101:20200:2595 1:N:0:133
CATCCTGACCCTGAAGTACCCCGGCTTGATTTCTGACATTAGATCGGAAGAGCACACGTCTGACTCCAGTCACAGCGATAGATCTCGTATGCCGTCTTCTGCTTGAAAAAAAAAAAAAAAAACTTTAATCAACATATCTACATCATTTCTTCTTATAAAAATCTTCCAGTAGAAAAACAGCCCAACTATATAATCATCTTGCTATAGTACTAACTTCATGACTTTCATCATAGTCTTACATTGAGTTGTTA
+
BBBBBFFFFFFFGGGGGGGGGGGGGGGGHHHHHHHGHHHHGHHHHHGGGGHHHHHHHGHHHFFHHHHHHHHHHHHHGGHGGGFFGGHGFHHHHGGGHGHHHHHHHGHGHHGGGDC>>//---.00<000000/0/0000000000000000000;00;000./000000900009/:9./......//00;0;0000000////9//9////////:////://:///////////////////////9./
@M05620:45:000000000-G6HP7:1:1101:14099:2754 1:N:0:133
TACCTGTACTGGGGAAGCATTTGAATATCCCCCCATGGTGATGGGGACGGAGAACTGCTCCATAAACACAGGCAACGTGCCTAACTTTCCCGGGAAGATGAAGTCAAAGAGCGACCACAGCTCTCGGAGGTTATTTTGCATCGGTGAGCCAGACAGAATGATCCGATGAGGGGTGCGAAACTATTTGAGGAAAGGAAGCACCTTTTTATTAAATTTACCTTTTAGCAATCGCCATTCCTACCCTAAAGATC
+
ABBBBFFDFFFFGEGEFCGFEGHHHEGGHHHGGGCH3E5A55FGAE2AE01EEH3DGFHFFEFGHFHG11GHGE1FECAAG4D3GGDGD@@>E?@?EGFHBBBBG4BGHHGHGG@DCHEHEFHGHDG?DGCGHHHHHFD1?<C?CA.FGHFGHEHHHHHDDFHHHGDEGGF?-ECABGG@@FFFGGBBCB0C/9CFEFGG/.BFFFFFFFB/9BBFB/:BFFFB/BBB9FAADDAFFFFFF.AFFFBF9B:
@M05620:45:000000000-G6HP7:1:1101:12849:2762 1:N:0:133
TACCTGTACTGGGGAAGCATTTGAATATCCCCCCATGGTGATGGGGACGGAGAACTGCTCCATAAACACAGGCAACGTGCCTAACTTTCCCGGGAAGATGAAGTCAAAGAGCGACCACAGCTCTCGGAGGTTATTTTGCATCGGTGAGCCAGACAGAATGATCCGATGAGGGGTGCGAAACTATTTGAGGAAAGGAAGCACCTTTTTATTAAATTTACCTTTTAGCAATCGCCATTCCTACCCTAAAGATC
+
BBBBBFFFFFFFGGGGGGGGGGHGFGHHHHHGGGGHHHHHHHHHHGGGGGGGGHHHHHHHGGHGHHHGHHHHGHHHGHHGHHHHHHHHHHHGGGGGGGHHGGHHHHHHHHGHGGGGGHHHHHHHHGGGGGEHHHHHHHHFFHGGGGGHHHHHHGHHFGHHGHHHHGGGHHHGG:@FGGGGGGGGGGGGGGBGFFGGGGGEFEFFFFFFFFFFFFFFFFFFFFFFFFFBFFEFFFFFFFFFFFFFFFFFFFF
@M05620:45:000000000-G6HP7:1:1101:15634:2794 1:N:0:133
TACCTGTACTGGGGAAGCGTGTAGCAATCGCCATTCCTACCCTAAAGATCGGAAGAGCACACGTCTGAACTCCAGTCACAGCGATAGATCTCGTATGCCGTCTTCTGCTTGAAAAAAAAAACATCTGTGCAGCTTTCTTTGGGGACGCAACGAGAAAAATGACACAAGCATTTTTAAAATAAGCCCTGCTGAGTCAGTCATGAGTTTTTCGTCGCCCTGCTTCTTCTCCCCGACTCTCTATTCACACTCCA
+
ABAABFFFFFFFGGCEGGCEEEGHHHHHHGGGGFHHHHHHFHHHHGHHHHHGGGFHHHGHHHGHHFGGFHHHHHHGHHHGHHGGEGDFHBGHHGGHHHHGEEHFHHHHHHGFHHHHGGCC//<11@1F1111<0?FF1?DF0/-.<-><<--....:/..;0000/.:./0:009.00000090;./../;0.0;00;000900000;;/-..-;D.-99//;/;/////.--;;AFF///////////;9
@M05620:45:000000000-G6HP7:1:1101:11101:2805 1:N:0:133
CATCCTGACCCTGAAGTACCCCGGCTTGATTTCTGACATTAGATCGGAAGAGCACACGTCTGAACTCCAGTCACAGCGATAGATCTCGTATGCCGTCTTCTGCTTGAAAAAAAAAAAAAAAAAAAAAAGAATAAAGTGAATAGACGTATTGAATAATGAAAGTTCACACAGTGTGAATCAGCAACGTATCGGATGAACACGACTTGTACTGGAGTTAACAAGTGTAATGGTTCGATGGATTAGGATGGACA
+
BBCCCFFFFFFFGGGGGGGGGGGGGGGGHHHHHHHGHHHHHHGHHHGGGGHHHGHGHGHHHFGFHHHHFHHHFHHHHGGHGGGHGHHFFEHHHHGFGHGHHHHHHHGHHHHGGGGCB>>/<>---:--...00000;00000000...0000:000000000000000;.:0;:000000000/.-;.0..-:.-0000/.--..0;00000/.0/00:00/;0000000000-.0:./00000000./00
@M05620:45:000000000-G6HP7:1:1101:11113:2821 1:N:0:133
CATCCTGACCCTGAAGTACCCCGGCTTGATTTCTGACATTAGATCGGAAGAGCACACGTCTGAACTCCAGTCACAGCGATAGATCTCGTATGCCGTCTTCTGCTTGAAAAAAAAAAAAAACTAACTATATATAACAGTCACAATCATAGACAATAAGAGAAAAATAATATGAAGTTCGCAGTTGAAAATTAGATACCAACACTAGATTAATTCAATAACAGAATATTAGTATGTGAGCTACCTTTGAACAT
+
CCCCCFFFFFFFGGGGGGGGGGGGGGGGHHHHHHHHHHHHHDHHHHGGGGHHHHHHHGHHHGGHHHHHFHHHHHHGHGGHGEHFFHHHGGHHHHGGGHGHGGHHHHHHFGHGGDGC>//<<1<111111111><1111111000/00=0000/00<000////..000000000000.-;;.000;000/:;00;0000...0/0000000//////////9/9:////////////://///////////
@M05620:45:000000000-G6HP7:1:1101:9845:2965 1:N:0:133
CATCCTGACCCTGAAGTACCCCATTGAGCATGGCATCGTCACCAACTGGGACGACATGGAGACGATCTGGCACCACACCTTCTACAACGAGCTGCGCGTGGCCCCGGAGGAGCACCCAGTGCTGCTGACCGAGGCCCCCCTGAACCCCAAGGCCAACAGAGAGAAGATGACTCAGGTGAGGCTCGGCCGACGCCCGTGCTCCTCCCGTCCTTTCCCCAGCCATTTTCTGCCCGGCTTGTTTTCTGACATTA
+
AAAAA1DFFCFFBGFFAFGGFG10B1DACA11000FGEFFCEFHA/FGB/0FAEEEEGF1GF/AEEC0GBFEGECGFEFEGHHGGDGF?/>/>@BE/>/EE<GHG/@CGC/<FA0G<FG?GG1FFGH<0?C@CC?.C--@CECFF.:CC?CGAEFGFE//C9.EFFGF0F0C009/;/0..--9-99---9-9@@@@-;9B//B/9AEAAA/BFFF--;-;9/;F///9:9A---9@--/9;FF/9//99/
@M05620:45:000000000-G6HP7:1:1101:9862:2969 1:N:0:133
CATCCTGACCCTGAAGTACCCCATTGAGCATGGCATCGTCACCAACTGGGACGACATGGAGAAGATCTGGCACCACACCTTCTACAACGAGCTGCGCGTGGCCCCGGAGGAGCACCCAGTGCTGCTGACCGAGGCCCCCCTGAACCCCAAGGCCAACAGAGAGAAGATGACTCAGGTGAGGCTCGGCCGACGCCCGTGCTCCTCCCGTCCTTTCCCCAGTCATTTTCTGCCCGGCTTGATTTCTGACATTT
+
BBCCCFFFFFFFGGGGGGGGGGGHHHHHHHHHHHHHHGHHHGHHHGHHHHHHGGGGGHHHHHHHHHHGHHHHHGHHGGGHHHHGHHHHGGFGGHHGGGGGGGHHGGGGGGGGHGHHGGHFGHHHHHHHHHGGGGFGGGGGGGHHHHGGGGHGHHGGGGGGGGGGGGGGGGGGGGGGGGGGGGFGFFFFAADFAFFFDDFEFFFFFFFFFFFFFFFFFFDFFFFFFFFFFFFEADADFF.BFFFFFBFBFF/
@M05620:45:000000000-G6HP7:1:1101:14930:2973 1:N:0:133
ATCTCTATCTCCTAAAAAGGAAGAAAGGGGAGGGAAGATCGGAAGAGCACACGTCTGAACTCCAGTCACAGCGATAGATCTCGTATGCCGTCTTCTGCTTGAAAAAAAAAAAAAAAACCATGAGAGTATCCAATTATGGAGTGGAGTACAACAGAGATATAGATGGGCCGTCGGAAATGATTATACTAGAGAAACAGACTAACCAATACTATGTGTGATAGAGTCCGAACAGTCGAGAGCGTGGAAAGTAA
+
AAAAAFDFFFFFGF1FAEAE1BB00BEC0E0EEE00E0DFHGAFFGHHEG0GGHHHGGHHHHHHHHHHHFFHG>GEEFHHHHFFGHGHHGGGHGHFFFHHHH1>GGEECGG//</--.<<10000//00000000000<0//..:.//00:/.////;0000000:...------.-//9//////////////;/-/9////-;-///////9//-//9//////---9-///--99------;//;9//
@M05620:45:000000000-G6HP7:1:1101:14940:2989 1:N:0:133
ATCTCTATCTCCTAAAAAGGAAGAAAGGGGAGGGAAGATCGGAAGAGCACACGTCTGAACTCCAGTCACAGCGATAGATCTCGTATGCCGTCTTCTGCTTGAAAAAAAAAATTCTGTTATTTTATTTGACAGAGTGTCTTGTTGAGAACATATGTAGGACATGATTTTTTCCTGCAACAGGGACAATAAAGTATAAGTTTTAAAGATTTATTCTTTACTACAGGATCTCAAAGCCAGCTTTAGAAAAAGTA
+
BBBBBFFFFFFFGGGGGGGC4GH44FGFFCAEGCEHGHHHGG?FEHHHFFFFABFGGHFGHFHCHEGFGHHHGGHGGHHBFGHGEFGBGE?EGFFHHHHHHE?3?FEGC?D011>@@>FFFHF2@GFGEHBHB0?FGHHH1GFA11>=1><GGFHBD11>GD00=DDDFDHHHHEHG0;GAAC.CCGCH0CC0CBBB;90;090;0;CFGFFGGGGF0C9099/AFFFFF//FFF..A9FFF//F/BA.//
@M05620:45:000000000-G6HP7:1:1101:13318:3011 1:N:0:133
CATCCTGACCCTGAAGTACCCCGGCTTGATTTCTGACATTAGATCGGAAGAGCACACGTCTGAACTCCAGTCACAGCGATAGATCTCGTATGCCGTCTTCTGCTTGAAAAAAAAAAATATTTTGTTTGACAGAGTGTCTTGTTGAGAACATATGTAGGACATGATTTTTTCCTGCAACAGGGAAAATAAAGTATAAGTTTTAAAGATTTATTCTTTAATAAAGGATCTCAAAGCCAGCTTTAGAAAAAGGA
+
AAAABFB5FCFFGGGFFFGGFFECAEEACHHHGDGHHHHFFEBGHFGGF?1EFHFCGEHEHGHFGAGECFFGFHFFHC0GFEHD44@BFEFCFGGEEEFHGHBHHHGH3FG@ECC//@<D>FGDGHH0DGHEFG?BFD<GHHGFFBGHGH1DBGF1>DDG/GGHFGH0GCHBFGBC0<GHEEGGFFHGB0BBFGG09;;;BF0099BCFFFFGGGGGGFFCFBBFFFFB/BFFFFBFE/B9FFBFFFFD..
@M05620:45:000000000-G6HP7:1:1101:9144:3063 1:N:0:133
CCTCCCCAGATCGGAAGAGCACACGTCTGAACTCCAGTCACAGCGATAGATCTCGTATGCCGTCTTCTGCTTGAAAAAAAAAAAGAAGCTAACGGTAAGGCAAGGCTCCTAGAAGACACCACGGGAGTAAGAGAGCTGATGAATCACTGGCAAGTAAGTCGGGCATCTCCGCCTTCGGCCTCTTGTGGATCCCATTGACCACTTCTCAGTCTTTGTTTTTGTCACTGATCAGTCAGGGACATACCATATAT
+
AAAAAABF>>D@FEAFEGGGGGGFABBFFFDGHHHFFGGHHGFGFAGFGDG5DEBBBFFGEAAAEFGHH5GFFGEEFGC/E////?0333343/<///?F200/?/20<2?D222@<22/</?///>.0>1=G0..<<111==0<</0=<./0.<<0000.--:::/:009..9.9..-.9CCFGG0E000//00//////.9//9/////:;/9/...99;/;//9////;////99;../;////;//;
@M05620:45:000000000-G6HP7:1:1101:17025:3085 1:N:0:133
AGATTACTGCAACAGTTCCCCCTGGACCTGGAAAAGTTTCTTGCCTGGCTTACAGAAGCTGAAACAACTGCCAATGTCCTACAGGATGCTACCCGTAAGGAAAGGCTCCTAGAAGACTCCAAGGGAGTAAAAGAGCTGATGAAACAATGGCAAGTAAGTCAGGCATTTCCGCTTTAGCACTCTTGTGGATCCAATTGAACAATTCTCAGCATTTGTACTTGTAACTGACAAGCCAGGGACAAAACAAAGAT
+
AAABCFFFFFFFGGGGGGGGGGGGHHHHHHHHHHHHGHHHHHHHHHHHHHHHHHHHHHHHHHHHHHHHHHHHHHHHHHHHHHGHHHHHHHHHHHGGGGHHGHHHHHHHGHHHHHHHHHHHHHHGGHGGHHHHHGHHHHFHHHHHHHHHHHHHHGHHHHHHHHFHHHHHHHGGGGGHHHHHHHHHHHHGGHHHGHHHHGHGHHHHHHHHHHGHHHHHHFHHHGHFHHHGHHHHHGFFGGGGGGGGGGGGGGG
@M05620:45:000000000-G6HP7:1:1101:17024:3103 1:N:0:133
AGATTACTGCAACAGTTCCCCCTGGACCTGGAAAAGTTTCTTGCCTGGCTTACAGAAGCTGAAACAACTGCCAATGTCCTACAGGATGCTACCCGTAAGGAAAGGCTCCTAGAAGACTCCAAGGGAGTAAAAGAGCTGATGAAACAATGGCAAGTAAGTCAGGCATTTCCGCTTTAGCACTCTTGTGGATCCAATTGAACAATTCTCAGCATTTGTACTTGTAACTGACAAGCCAGGGACAAAACAAAGAT
+
BCBCCFFFFFFFGGGGGGGGGGGGHHHHHHHHHHHHGHHHHHHHHHHHHHHHHHHHHHHHHHGHHHHHHHHHGHHHHHHHHHHHHHGHHHHHHHGGGGHHHHHHHHHHGHHHHHHHHHHHHHHGGHGGGGHHHGHHHHGHHHHHHHHHGHHGHGHHHHHHHHHHHHHHHHGGGGGHGHGHHHHHHGHGHHHHHHHHHGHHGHHHHHHHHHGHHHHHHHHHGHHGHHHHHHHHHGFGGGGGEGGGGGGGGGF
@M05620:45:000000000-G6HP7:1:1101:15885:3230 1:N:0:133
TACCTGTACTGGGGAAGCGTGTAGCAATCGCCATTCCTACCCTAAAGATCGGAAGAGCACACGTCTGAACTCCAGTCACAGCGATAGATCTCGTATGCCGTCTTCTGCTTGAAAAAAAAAATTGTTTGACAGAGTGTCTTGTTGAGAACCTATCTAGGACATTCTTTTTTCCTGCAACAGGGACAATAAAGTATAAGTTTTCCAGCTTTCTTCTTTCCTACCGGCTCTCCCAGCCAGCTTTAGAAACATGA
+
BBBBBFFFFFFFGGGGGGFEEEHHHHHHHFEGGGHHHHGHHHHHHHHHHFHGFGGHHHFHHHGHHHGFFHHHHHHFHHGHHHGEEGFFHHHHHFGHHHHGEEGFGHHHHHHGHHHFGCG@/022>><2<F<100<?<G1<FDG01<>1>.FC11<111<C/D0000<=0-<<00//00;/......00090;0;90090;;0009/900009090900;00.---;AFF//;FF.;;./F99/9///9/;/
@M05620:45:000000000-G6HP7:1:1101:22374:3235 1:N:0:133
TACCTGTACTGGGGAAGAGCACACGTCTGAACTCCAGTCACAGCGATAGATCTCGTATGCCGTCTTCTGCTTGAAAAAAAAAAAATACCATATGCATACTGAACAAAAAACACGTAACTTAACGGAAGACATCATTTGACAGAACAACAACTAAAGAATACAAACGCTAGGTAAGCTAAAACACAAGTAGCTATGAGACCAAATGTGTACTTCACAACATACCATCACTGAGTATACTTGATTAAAAAGAA
+
BAABBFFFFFFFGGGGGGGGGGGHEFGHGHHHHHHHHGHHHHHHGGH?EHFHHGHGGGHHHGEGGGHHHHHHHGHHHHGEGEC//03333434444443B4?BF3200////0/020/22211/////000111<1<1111101000....//<000.000000.:-....00000000;09.....99;0009;0000./.90000;0000000//.;/////////////////////////////...
@M05620:45:000000000-G6HP7:1:1101:22358:3247 1:N:0:133
TACCTTTACTGGTGAAGAGCACACGTCTGAACTCCAGTCACAGCGATAGATCTCGTATGCCGTCTTCTGCTTGAAAAAAAAAATATACCCTCTTCTTATTGAAACAAATACCCCACGCATTAATACTAACACGATGCCCTATTCAACCACAACTTCCCGAATAACTTGTCTCTGTAATCCAGACATTCTAACTCCAGTCATGAATATGAGTCTCCTCATCCATTAGATATGCCTTTCTCCATCTACAACGC
+
1>>A>311BFD1BCFG1G1EGGHHE0BF0EGHHHHHHAEGHHHHAFHA/1AFFG0BEF0DAAAACFHFBFFBFFHG1F>/>E/0B22B211?B1B2B222121110/011111/?//////11221222111////?101011<1110.>...111<>..-..00000000000<0=000000.:000000:00://;0000000;0900900000/00;90000000000000000000//9//////--
@M05620:45:000000000-G6HP7:1:1101:20618:3274 1:N:0:133
TACCTGTACTGGGGAAGCATTTGAATATCCCCCCATGGTGATGGGGACGGAGAACTGCTCCATAAACACAGGCAACGTGCCTAACTTTCCCGGGAAGATGAAGTCAAAGAGCGACCACAGCTCTCGGAGGTTATTTTGCATCGGTGAGCCAGACAGAATGATCCGATGAGGGGTGCGAAACTATTTGAGGAAAGGAAGCACCTTTTTATTAAATTTACCTTTTAGCAATCGCCATTCCTACCCTAAAGATC
+
CCCCCFFFFFFFGGGGGGGGGGHHHHHHHHHGGGFFEGABGFGHGGGGGFGGGHHHHHGHHHHHHHHHGEHHGHHHGGFHHHHHHHHHHHHGGGGGGHFHFFHHHHHHHHHHGGGGGHHHHHHHHGGGGGGHHHHHHHHHHHGGGGGHHHHHHGHHHHHHHHHHHGGGHHGGGCDGGGGGGGGGGGGGGGFGGGGFFGGGGFFFFFFFFFFFFFFFFFFFFFFFFFFFFFFFFFFFFFFFFFFFFFFFFFF
@M05620:45:000000000-G6HP7:1:1101:20637:3275 1:N:0:133
TACCTGTACTGGGGAAGCATTTGAATATCCCCCCATGGTGATGGGGACGGAGAACTGCTCCATAAACACAGGCAACGTGCCTAACTTTCCCGGGAAGATGAAGTCAAAGAGCGACCACAGCTCTCGGAGGTTATTTTGCATCGGTGAGCCAGACAGAATGATCCGATGAGGGGTGCGAAACTATTTGAGGAAAGGAAGCACCTTTTTATTAAATTTACCTTTTAGCAATCGCCATTCCTACCCTAAAGATC
+
BBBBBFFFFFFFGGGGGGFGGGHHHCHHHHHGGGGH3F5AB5FHHGGGG01EGGGFHHFHHGHHHHHHFFHGGHFHGHHHHFHEHEHHFHEECGFCGGFGDFFEGFDGGFGHCGGGGHHGHGHHHGGDGGCHFGHHHHHHHHGGGGGHGHGGHEHHHHHHHHHGHGGGHHHGGFGEFECDGGGGGEGFCFFFFGFFFFFFFEFFFFFFFFFFFFFFFFFFFFFFFFFFFFFFFFFFFFFFFAFFFFFFFBB
@M05620:45:000000000-G6HP7:1:1101:17917:3354 1:N:0:133
CATCCTGACCCTGAAGTACCCCATTGAGCATGGCATCGTCACCAACTGGGACGACATGGAGAAGATCTGGCACCACACCTTCTACAACGAGCTGCGCGTGGCCCCGGAGGAGCACCCAGTGCTGCTGACCGAGGCCCCCCTGAACCCCAAGGCCAACAGAGAGAAGATGACTCAGGTGAGGCTCGGCCGACGCCCGTGCTCCTCCCGTCCTTTCCCCAGTCATTTTCTGCCCGGCTTGATTTCTGACATTT
+
BCCCCFFFFFFFGGGGGGGGGGGHHHHHHHHHHHHHHGHHHGHHHGHHHHHHGGGGGHHHHHHHHHHHHHHHHGHHHGGHHHHHHHHHGGGGGHHGGGGGGGHHGGGGGGGGHHHHGGHHHHHHHHHHHHGGGGGGGGGGGGHHHHGGGGHGHHGGGGGGGGGGGGGGGGGGGGGGGGGGGGGGFFFFFFFFFFFF@DDFFFFFFFFEFFFFFFFFFFFFFFFFFFFFFEFFFFFFFFAFFFFFF9B0FF0
@M05620:45:000000000-G6HP7:1:1101:11342:3374 1:N:0:133
TACCTGTACTGGGGAAGCATTTGAATATCCCCCCATGGTGATGGGGACGGAGAACTGCTCCATAAACACAGGCAACGTGCCTAACTTTCCCGGGAAGATGAAGTCAAAGAGCGACCACAGCTCTCGGAGGTTATTTTGCATCGGTGAGCCAGACAGAATGATCCGATGAGGGGTGCGAAACTATTTGAGGAAAGGAAGCACCTTTTTATTAAATTTACCTTTTAGCAATCGCCATTCCTACCCTAAAGATC
+
CCCCCFFFFFFFGGGGGGGGGGHHHHHHHHHGGGGHHHGHHHHHHGGGGGGGGHHHHHHHHHHHHHHHHHHHGGHHGHHHHHGHHHHHHHHGGGGGGHHHHHHHHHHHHHHHGGGGGHHGHHHHHGGGGGEHHHHHHHHHHHGGGGGHHHHHHGHHHHHHHHHHHGGGHHHGGCDGGFAGGGGGGGGGGGFFFGGGGGGFGFFFFFFFFFFFFFFFFFFFFFFFFFFFFFFFFFFFFFFFFFFFFFFFFFF
@M05620:45:000000000-G6HP7:1:1101:17923:3376 1:N:0:133
CATCCTGACCCTGAAGTACCCCATTGAGCATGGCATCGTCACCAACTGGGACGACATGGAGAAGATCTGGCACCACACCTTCTACAACGAGCTGCGCGTGGCCCCGGAGGAGCACCCAGTGCTGCTGACCGAGGCCCCCCTGAACCCCAAGGCCAACAGAGAGAAGATGACTCAGGTGAGGCTCGGCCGACGCCCGTGCTCCTCCCGTCCTTTCCCCAGTCATTTTCTGCCCGGCTTGATTTCTGACATTA
+
AAAAAFFFFFFFGGGGGGGGGCA0F11111B100B1F0FG0A11/A00FA0F//AAAB01BFH011B2F1FGHF0/FGA01BGG@B1B>/EE?G1/////>E0<<<<C/<C/<GHHGGGGHHHHHHHHHHGGGGGGGGGGGGHHHHGGGGHGHHGGGGGGGGGGGGGGGGGGGGGGGGGGGGGG@@FF@@@@@@@@;AFFFFFFFFF;ABBFFFFFFFFFFFFFFFFFFFFFB?@@@@FFFFFFFFFFFFB
@M05620:45:000000000-G6HP7:1:1101:11330:3391 1:N:0:133
TACCTGTACTGGGGAAGCATTTGAATATCCCCCCATGGTGATGGGGACGGAGAACTGCTCCATAAACACAGGCAACGTGCCTAACTTTCCCGGGAAGATGAAGTCAAAGAGCGACCACAGCTCTCGGAGGTTATTTTGCATCGGTGAGCCAGACAGAATGATCCGATGAGGGGTGCGAAACTATTTGAGGAAAGGAAGCACCTTTTTATTAAATTTACCTTTTAGCAATCGCCATTCCTACCCTAAAGATC
+
ABAABFFFFFDCGEGEFGBFFEFHHGHFHHFGGGGHFHHFHHFFHDGGGGGGGHHGGDFHFHFFHFHFHHFGGFHH?GEFGFHHHHFHGHGECGGGGFHHEGGFGFHHHGBGGGGGGHFHHFHHHFGGGGAGGHGHHHHHHHDAEAFHHHHHHGHHFHHDDGHFH?DGHHG?D:AE@AB@GGGGFBFEEF;FGFGGFGFFGFFFFFFFBFFBFFFFFFFFFFFFBBFFFF.EDFEFFFFFFAFFFFFFFFF
@M05620:45:000000000-G6HP7:1:1101:21461:3410 1:N:0:133
TACCTGTACTGGGGAAGCATTTGAATATCCCCCCATGGTGATGGGGACGGAGAACTGCTCCATAAACACAGGCAACGTGCCTAACTTTCCCGGGAAGATGAAGTCAAAGAGCGACCACAGCTCTCGGAGGTTATTTTGCATCGGTGAGCCAGACAGAATGATCCGATGAGGGGTGCGAAACTATTTGAGGAAAGGAAGCACCTTTTTATTAAATTTACCTTTTAGCAATCGCCATTCCTACCCTAAAGATC
+
AAABBFFFFFFFGGGGGGGGGGHHHHHHHHHGGGGHHHHHGHHHHGGGGGGGGHHHHHHHHHHHHHHHHHHHGHHHGHHHHHHHHHHHHHHGGGGGGHHHHHHHHHHFHHHHGGGGGHHHHHHHHGGEGGGHHHHHHHHGHHGGGGGHHHHHGGHGCCHHHHHHHCGGHGGGG;EFGEBCGGGGGGGFEFFFGGGGFGGGGFFFFFFFFFFFFFFFFFFFFFFFFFFFFFFFFFFFFFFFFFFFFBBFFFF
@M05620:45:000000000-G6HP7:1:1101:21435:3421 1:N:0:133
TACCTGTACTGGGGAAGCATTTGAATATCCCCCCATGGTGATGGGGACGGAGAACTGCTCCATAAACACAGGCAACGTGCCTAACTTTCCCGGGAAGATGAAGTCAAAGAGCGACCACAGCTCTCGGAGGTTATTTTGCATCGGTGAGCCAGACAGAATGATCCGATGAGGGGTGCGAAACTATTTGAGGAAAGGAAGCACCTTTTTATTAAATTTACCTTTTAGCAATCGCCATTCCTACCCTAAAGATC
+
AAA@ABFDFFDB1EAE1FGGGG3GHHHHHGHGGGGHGGHHHHHGEFAEEGCEEGHHGGHFHGHHHHHHHHGECGHHEG/BGHFFHHHHHHH/EE?>EGHFGHHHFHHHHHEGEGGG?HEGEHHHHCACCGEHHHHHHHBGFGCFGGEHHHFHHG/GFFHFHHHFAFGGH:G??EGE-C@AGGGGGGGFGGEFF.AFFFEFG-FFFFFEFFFFFFFFFFFFFFFF;9FFBF-9BFFFFFFFFFFFBFF/B/F
@M05620:45:000000000-G6HP7:1:1101:20327:3485 1:N:0:133
CATCCTGACCCTGAAGTACCCCATTGAGCATGGCATCGTCACCAACTGGGACGACATGGAGAAGATCTGGCACCACACCTTCTACAACGAGCTGCGCGTGGCCCCGGAGGAGCACCCAGTGCTGCTGACCGAGGCCCCCCTGAACCCCAAGGCCAACAGAGAGAAGATGACTCAGGTGAGGCTCGGCCGACGCCCGTGCTCCTCCCGTCCTTTCCCCAGTCATTTTCTGCCCGGCTTGATTTCTGACATTA
+
CCCCCFFFFFFFGGGGGGGGGGGHHHHHHHHHHHHHHGHHHGHHHGHHHHGHGGGGGHHHHHHHHHHHHHHHHGHHHGGHHHHHHHHHGGGGGHHGGGGGGGHHGGGGGGGGHHHHGGHHHHHHHHHHHHGGGGGGGGGGGGHHHHGGGGHGHHGGGGGGGGGGGGGGGGGGGGGGGGGGGGGGFFFFFFFFFFFFCFFFFFFFFFFFFFFFFFFFFFFFFFFFFFFFFFFFFFFFFA.FFFFFFFFFFF0
@M05620:45:000000000-G6HP7:1:1101:15615:3571 1:N:0:133
TACCTGTACTGGGGAAGCATTTGAATATCCCCCCATGGTGATGGGGACGGAGAACTGCTCCATAAACACAGGCAACGTGCCTAACTTTCCCGGGAAGATGAAGTCAAAGAGCGACCACAGCTCTCGGAGGTTATTTTGCATCGGTGAGCCAGACAGAATGATCCGATGAGGGGTGCGAAACTATTTGAGGAAAGGAAGCACCTTTTTATTAAATTTACCTTTTAGCAATCGCCATTCCTACCCTAAAGATC
+
CCBCCFFFFFFFGGGGGGGGGGHHHHHHHHHGGGGHHHGHHHHHHGGGGGGGGHHHHHHHHHHHHHHHHHHHGHHHGHHHHHHHHHHHHHHGGGGGGHHHHHHHHHHHHHHHGGGGGHHGHHHHFAF<<D?F1?GHHBF1@FAFA.<C<FGFFGHGBHH0DDDGC.CEHFGGG:CA?.9B?BBFFGFCEF0;F9F/C.:CBEFFFFFE0BBBBFFFFFFFFFFBBB0:909:D9AF9FFF9FFFB/FF0::
@M05620:45:000000000-G6HP7:1:1101:15587:3576 1:N:0:133
TACCTGTACTGGGGAAGCATTTGAATATCCCCCCATGGTGATGGGGACGGAGAACTGCTCCATAAACACAGGCAACGTGCCTAACTTTCCCGGGAAGATGAAGTCAAAGAGCGACCACAGCTCTCGGAGGTTATTTTGCATCGGTGAGCCAGACAGAATGATCCGATGAGGGGTGCGAAACTATTTGAGGAAAGGAAGCACCTTTTTATTAAATTTACCTTTTAGCAATCGCCATTCCTACCCTAAAGATC
+
CCCCCFFFFFFFGGGGGGGGGGHHHHHHHHHGGGGHHHHHHHHHHGGGGGGGGHHHHHHHHHHHHHHHHHHHGHHHGHHHHHHHHHHHHHHGGGGGGHHHHHHHHHHHHHHHGGGGGHHHHHHHHGGGGGEHHHHHHHHFHHGGGGGHHHHHHGHHHHHHHHHHHDGGHHHGGFGGFGGGGGGGGGGGGE0CFFGGGGGGGFFFFFFFFFFF9BFFBFFFFFFFFFFFFFEFFFEFFFFFFFFFFFBFFFF
@M05620:45:000000000-G6HP7:1:1101:15600:3599 1:N:0:133
TACCTGTACTGGGGAAGCATTTGAATATCCCCCCATGGTGATGGGGACGGAGAACTGCTCCATAAACACAGGCAACGTGCCTAACTTTCCCGGGAAGATGAAGTCAAAGAGCGACCACAGCTCTCGGAGGTTATTTTTCCTCGGGGAGCCCGACAGAATGATCCGATGAGGGGGGCGAAACTATTTTAGGAAAGGAAGCACCTTTTTATTAAATTTACCTTTTAGCAATCGCCATTCCTACCCTAAAGATC
+
BBBBBFFFFFFFGGGGGGGGGGHHHHHHHHHGGGGHHHGHHHHHHGGGFGGDFHHHHHHHHGHHHHHHHHHHGHHHGHHHHHHHHHHHHHHGGGGGGEHHHHHHHHHHHHBGEGGGGHHHHHHHF/?/<D/F1<GHG1<111.C---<<<.-----/;0;0:;C...C00;.A?B---;@9BB/FF//;//:9;..:../:EFFFFF.9B/9//;F9/BBFFF////;//..;:AF9BFB/AABBFF////
@M05620:45:000000000-G6HP7:1:1101:15362:3739 1:N:0:133
CATCCTGACCCTGAAGTACCCCGGCTTGATTTCTGACATTAGATCGGAAGAGCACACGTCTGAACTCCAGTCACAGCGATAGATCTCGTATGCCGTCTTCTGCTTGAAAAAAAAAAAAAGCTCTCTACATATCTTCTGCACGGGAGCGACATACAAACATATTCTCATTATGCTGCTAAACTAGATAATGCCAAGCCTCCACATTATATATGCATTACATTCTGTCCTGCGCCCGTCCTCCCCTACACTGC
+
ABBBBFFFFFFFGGGGGGGGGGGGGGGGFHHHHHHHHHHHHHHHHHGGGGHHHHHHHGHHHGHHHHHHHHHHHHHHHGGHFGHHGHHHGGHHHHGFGHGHHHGHHHGGHHHGGGG>>/</011??11?>1111111=1=11.--.-.<-:-.0:00:..0000009;00;0009000;;9/000000000;0;0.9.//./////99/://////////9//://;B///--.--9.::/9.:B.././//
@M05620:45:000000000-G6HP7:1:1101:10775:3766 1:N:0:133
TACCTGTACTGGGGAAGCATTTGAATATCCCCCCATGGTGATGGGGACGGAGAACTGCTCCATAAACACAGGCAACTTGCCTAACTTTCCCGGGAAGATGAAGTCAAAGAGCGACCACAGCTCTCGGAGGTTATTTTGCATCGGTGAGCCAGACAGAATGATCCGATGAGGGGTGCGAAACTATTTGAGGAAAGGAAGCACCTTTTTATTAAATTTACCTTTTAGCAATCGCCATTCCTACCCTAAAGATC
+
A@AAADFFFF5FGGCGGGBGGGHFFGHHHGHGGGEHHHHHHHHGHGGGGGGGGGHHHHHHHHHHHFGHHHHGGHHHHHHHHHDGFFHGGFHDGGGGGHFHGFHFGHHHHHHHGGGFGHHHHGHHHGGGGGCGHHGHHGDGHHGGGGGHFFGHHGGGGHHHHHGHHGGGHHFFG:AD-.-ADGGGGGFBEGB/FFGFFFGBBEFGFFFABFFFEFFBFFFBBFFFFBFBBBAEFFFFFFFFF?AFF.BFFFB
@M05620:45:000000000-G6HP7:1:1101:16412:3770 1:N:0:133
TACCTGTACTGGGGAAGCATTTGAATATCCCCCCATGGTGATGGGGACGGAGAACTGCTCCATAAACACAGGCAACGTGCCTAACTTTCCCGGGAAGATGAAGTCAAAGAGCGACCACAGCTCTCGGAGGTTATTTTGCATCGGTGAGCCAGACAGAATGATCCGATGAGGGGTGCGAAACTATTTGAGGAAAGGAAGCACCTTTTTATTAAATTTACCTTTTAGCAATCGCCATTCCTACCCTAAAGATC
+
CCCCCFFFFFFFGGGGGGGGGGHHHHHHHHHGGGGHHHGHHHHHHGGGGGGGGHHHHHHHHHHHHHHHHHHHGHHHGHHHHHHHHHHHHHHGGGGGGHHHHHHHHHHHHHHHGGGGGHHHHHHHHGGGGGEHHHHHHHHHHHGGGGGFHHHHHGHHGHHGHHHHHGGGHHHGGCEGGGGGGGGGGGGGFGCFGFGGGGGGGFFFFFFFFFFFFFFFFFFFFFFFFFFFFFEFFFFFFFFFFFFFFFFFFFF
@M05620:45:000000000-G6HP7:1:1101:10755:3774 1:N:0:133
TACCTGTACTGGGGAAGCATTTGAATATCCCCCCATGGTGATGGGGACGGAGAACTGCTCCATAAACACAGGCAACTTGCCTAACTTTCCCGGGAAGATGAAGTCAAAGAGCGACCACAGCTCTCGGAGGTTATTTTGCATCGGTGAGCCAGACAGAATGATCCGATGAGGGGTGCGAAACTATTTGAGGAAAGGAAGCACCTTTTTATTAAATTTACCTTTTAGCAATCGCCATTCCTACCCTAAAGATC
+
CCCCCFFFFFFFGGGGGGGGGGHHHHHHHHHGGGGHHHFGGHHHHGGGGGGGGHHHHHHHHHHHHHHHHHHHGHHHHHHHHHHHHHHHHGHGGGGGGHHHHHHHHHHHHHHHGGGGGHHHHHHHHGGGGGGHHHHHHHHFHHGGGGGHHHHHHGHHHHHHHHHHHGGGHHHGGGGGGDFGGGGGGGGFGGCGGGGGGFGGGGGGFFFFFFFFFFFFFFFFFFFFFFFFFFFFFFFFFFFFFAFFFFFFFFF
@M05620:45:000000000-G6HP7:1:1101:19734:3790 1:N:0:133
TACTGTACTGGGGAAGCATTTGAATATCCCCCCATGGTGATGGGGACGGAGAACTGCTCCATAAACACAGGCAACGTGCCTAACTTTCCCGGGAAGATGAAGTCAAAGAGCGACCACAGCTCTCGGAGGTTATTTTGCATCGGTGAGCCAGACAGAATGATCCGATGAGGGGTGCGAAACTATTTGATGAAAGGAAGCACCTTTTTATTAAATTTACCTTTTAGCAATCGCCATTCTACCCTAAGACGGAA
+
A3AAABDDFFFBEGGGGGGGG6BBFGDGHHGGGGHHH5BGBFHHFE2EC1EEHHG3GFBC3GEFHHHEHEEEAGH??11FGHHHEHHFHHFCG@EGFHHHFHFGFFHFGFHCEGGCEEHEHGHF?F/CD??FHFGHFG1FGDDCDEHFHHHEEHFFE=DGFFHG.DDFGH?C:AABG@-;FFFFFFFFCC0CFGFBF./9A9FFFFEBBF//9BFFFFFFFBFFFBFEFFFDDFFFFF//;FFB9B/9A?E
@M05620:45:000000000-G6HP7:1:1101:19711:3791 1:N:0:133
TACTGTACTGGGGAAGCATTTGAATATCCCCCCATGGTGATGGGGACGGAGAACTGCTCCATAAACACAGGCAACGTGCCTAACTTTCCCGGGAAGATGAAGTCAAAGAGCGACCACAGCTCTCGGAGGTTATTTTGCATCGGTGAGCCAGACAGAATGATCCGATGAGGGGTGCGAAACTATTTGATGAAAGGAAGCACCTTTTTATTAAATTTACCTTTTAGCAATCGCCATTCTACCCTAAGACGGAA
+
CCCCBFFFFFFCGGGGGGGGGGGHHHHHHHGGGGHHHHHHHGHHGGGGGGGGHHHGHHHHHHHHHHHHHHHGHHHGHHHHHHHHHHHHHHGGGGGGHHHHHHHHHHHHHHHGGGGGHHHHHHHHGGFGGDHHHHHHHHFHHGGGGGHHHHHHGGHHHHHHHHHHGGGHHHGGEGGGGCGGGGGGGGEGGGGGGGFFGGBFGGGFFFFFFFFFFFFFFFFFFFFFFFFFFEFFFFFFFFFFFFFFFFFFFFF
@M05620:45:000000000-G6HP7:1:1101:10774:3793 1:N:0:133
TACCTGTACTGGGGAAGCATTTGAATATCCCCCCATGGTGATGGGGACGGAGAACTGCTCCATAAACACAGGCAACTTGCCTAACTTTCCCGGGAAGATGAAGTCAAAGAGCGACCACAGCTCTCGGAGGTTATTTTGCATCGGTGAGCCAGACAGAATGATCCGATGAGGGGTGCGAAACTATTTGAGGAAAGGAAGCACCTTTTTATTAAATTTACCTTTTAGCAATCGCCATTCCTACCCTAAAGATC
+
AAABB4BFFFFBAEFE2FGGGGFHGHHHHHHGEGGHHHHGCGHHGDEEEGDGGHHHHHHHHFGHHHHHHGHGFEHHHHFHGHFGHHHHHHGGGG?EGHHHHFFFGHHHGHGHGGGGGGHHHHHHHGGGCCAGGHHHHHFGFHGGDDFHHFFHHGGCFHHFHFHGFDFGHHFDCEDGGGGBGGFGFGGEEBBFB.AFF.CFGGFGFFFFFFF/BFFFFEFB;FFF/BBBF;.:DDEFFFFFF.AFFFFFFFB
@M05620:45:000000000-G6HP7:1:1101:17353:3799 1:N:0:133
CATCCTGACCCTGAAGTACCCCATTGAGCATGGCATCGTCACCAACTGGGACGACATGGAGAAGATCTGGCACCACACCTTCTACAACGAGCTGCGCGTGGCCCCGGAGGAGCACCCAGTGCTGCTGACCGAGGCCCCCCTGAACCCCAAGGCCAACAGAGAGAAGATGACTCAGGTGAGGCTCGGCCGACGCCCGTGCTCCTCCCGTCCTTTCCCCAGTCATTTTCTGCCCGGCTTGATTTCTGACATTT
+
BBBBBFFFFFFFGGGGGGGGGGGHHHFHHHHHHHHHHGGHGGHHHGHHGHHHGGGGGHGFHHHHFHHHHHHHHGHHHGGHHHHHHHHHGGGGCHHGGGEGGGHHGGGGGGDFHHHHGGHHHHHHHHHHHHGGGGGGGGGGGGHHHHGGGGHGHHGGGGGGGGGGGGFFGGGGGGGGGGFFGGGGFFFFFFFFFFFFADFFFFFFFFFFDFDFFFFFFFBFFFFFFFFFFFFEADACFAABFFFFF/;;:F/
@M05620:45:000000000-G6HP7:1:1101:13574:3826 1:N:0:133
CATCCTGACCCTGAAGTACCCCATTGAGCATGGCATCGTCACCAACTGGGACGACATGGAGAAGATCTGGCACCACACCTTCTACAACGAGCTGCGCGTGGCCCCGGAGGAGCACCCAGTGCTGCTGACCGAGGCCCCCCTGAACCCCAAGGCCAACAGAGAGAAGATGACTCAGGTGAGGCTCGGCCGACGCCCGTGCTCCTCCCGTCCTTTCCCCAGTCATTTTCTGCCCGGCTTGATTTCTGACATTT
+
CCCCCFFFFFFFGGGGGGGGGGGHHHHHHHHHGHHHHGHHHGHHHGHHHHHHGGGGGHHHHHHHHHHHHHHHHGHHHGGHHHHHHHHHGGGGGHHGGGGGGGHHGGGGGGGGHHHHGGHGHHHHHHHHHHGGGGGGGGGGGGHHHHGGGAHFHGGGGGGGGGGGGGGGGGGGGGGGGGGGGGGGFFFFFFFFFFFF9AFFFFFFFFBEFFFFFFFFFE?BFBFFFFFFFEFFFACFFF?FFFFFB0BFFF0
@M05620:45:000000000-G6HP7:1:1101:13566:3842 1:N:0:133
CATCCTGACCCTGAAGTACCCCATTGAGCATGGCATCGTCACCAACTGGGACGACATGGAGAAGATCTGGCACCACACCTTCTACAACGAGCTGCGCGTGGCCCCGGAGGAGCACCCAGTGCTGCTGACCGAGGCCCCCCTGAACCCCAAGGCCAACAGAGAGAAGATGACTCAGGTGAGGCTCGGCCGACGCCCGTGCTCCTCCCGTCCTTTCCCCAGTCATTTTCTGCCCGGCTTGATTTCTGACATTA
+
CCCDDFFFFFFFGGGGGGGGGGGHHHHHHHHHHHHHHGHHHGHHHGHHHHHHGGGGGHHHHHHHHHHHHHHHHGHHHGGHHHHHHHHHGGGGGHHGGGGGGGHHGGGGGGGGHHHHGGHHHHHHHHHHHHGGGGGGGGGGGGHHHHGGGGHGHHGGGGGGGGGGGGGGGGGGGGGGHGGGGGGGFFFFFFFFFFFFDFFFFFFFFFFFFFDFFFFFFFFFFFFFFFHFFFFFFFFFFFAFFFFFFFFFFF0
@M05620:45:000000000-G6HP7:1:1101:8875:3908 1:N:0:133
AGATTACTGCAACAGTTCCCCCTGGACCTGGAAAAGTTTCTTGCCTGGCTTACAGAAGCTGAAACAACTGCCAATGTCCTACAGGATGCTACCCGTAAGGAAAGGCTCCTAGAAGACTCCAATGGAGTAAAAGAGCTGATGAAACAATGGCAAGTAAGTCAGGCATTTCCGCTTTAGCACTCTTGTGGATCCAATTGAACAATTCTCAGCATTTGTACTTGTAACTGACAAGCCAGGGACAAAACAAAGAT
+
AAABBFFFFFFFGGGGGGGGGGGGHGHHHHHHGHHHFHHHHHHHHHHHHHHHHHHHHHHHHHHHHGHHHHHHGHHHHHHHHHGHHGHHHHHHHHGGGGHHHHHHHHHHGHHHHHHGHHHHHHHHHGHHHGHHHFHHHHFHHHHHHHHHGHHGHGHHHHHHHHHHHHHHHHGGGGGHHHHHHHHHHHHGHHHHHGHHHGHHHHHHHHHFGHHHHHHHHHHHHHHGHHHHHHHHGGGHGGGGGGGGGGGGGGG
@M05620:45:000000000-G6HP7:1:1101:8893:3913 1:N:0:133
AGATTACTGCAACAGTTCCCCCTGGACCTGGAAAAGTTTCTTGCCTGGCTTACAGAAGCTGAAACAACTGCCAATGTCCTACAGGATGCTACCCGTAAGGAAAGGCTCCTAGAAGACTCCAATGGAGTAAAAGAGCTGATGAAACAATGGCAAGTAAGTCAGGCATTTCCGCTTTAGCACTCTTGTGGATCCAATTGAACAATTCTCAGCATTTGTACTTGTAACTGACAAGCCAGGGACAAAACAAAGAT
+
AAAABFFFFFFFGGGGGGGGGGGGHHHHHHHHFGHHGHHHHHHHHHHHHHHHHHHHHHHHHGHHHHHHHHHHHHHHHHHHHHFGGGHHHHHHHHGGGGHHHFGFGGHHGHHHHGHGHHHHHHHHHHHHHHGHHFFHHHHHHHHHHHHHHGHHHGHHGHHHHHFHGHHHHHGGGGGHGHHHHHHHHHHGHHHHHHHHHHGGHHHHHHHHDGFHGHHHHGGHGHHHHHHHGHHHHGEGEDGGFGGEGGGGFFC
@M05620:45:000000000-G6HP7:1:1101:13639:3917 1:N:0:133
TACCTGTACTGGGGAAGCATTTGAATATCCCCCCATGGTGATGGGGACGGAGAACTGCTCCATAAACACAGGCAACGTGCCTAACTTTCCCGGGAAGATGAAGTCAAAGAGCGACCACAGCTCTCGGAGGTTATTTTGCATCGGTGAGCCAGACAGAATGATCCGATGAGGGGTGCGAAACTATTTGAGGAAAGGAAGCACCTTTTTATTAAATTTACCTTTTAGCAATCGCCATTCCTACCCTAAAGATC
+
CCCCCFFFFFFFGGGGGGGGGGHHHHHHHHHGGGGHHHGHHHHHHGGGGGGGGHHHHHHHHHHHHHHHHHHHGHHHGHHHHHHHHHHHHHHGGGGGGHHHHHHHHHHHHHHHGGGGGHHHHHHHHGGGGGGHHHHHHHHHHHGGGGGHHHHHHGHHHHHHHHHHHGGGHHHGGGGGGGGGGGGGGGGFGGBFFGGGGGGGGFFFFFFFFFFFFFFFFFFFFFFFFFFFFFFFFFFFFFFFFFFFFFFFFFF
@M05620:45:000000000-G6HP7:1:1101:8881:3929 1:N:0:133
AGATTACTGCAACAGTTCCCCCTGGACCTGGAAAAGTTTCTTGCCTGGCTTACAGAAGCTGAAACAACTGCCAATGTCCTACAGGATGCTACCCGTAAGGAAAGGCTCCTAGAAGACTCCAATGGAGTAAAAGAGCTGATGAAACAATGGCAAGTAAGTCAGGCATTTCCGCTTTAGCACTCTTGTGGATCCAATTGAACAATTCTCAGCATTTGTACTTGTAACTGACAAGCCAGGGACAAAACAAAGAT
+
ABABBFFFFFFFGGGGGGGGGGGGHGHHHGHHCGHHGHHHHHHHHHHAFHHHHHHHHCGHHFHHHHHHHHHHHHHFHHHHHHGGGHHHHHHHHHDFGGHHHHHAEGHHFHHHHGDFHHHHHGHHHHHHHHHHFFFHHHGHHHHHHHHHHHHHHGHHHHGHGH2FGHGHHHGGGGGHFHHHHHHHHFH.<GHHHHHHGFGFHGHHHHHF=GFHHHGHHFHH;GHHHHBFFHFCCGH.:EGGGEGGGGEGBFF
@M05620:45:000000000-G6HP7:1:1101:20474:3956 1:N:0:133
TACCTGTACTGGGGAAGCATTTGAATATCCCCCCATGGTGATGGGGACGGAGAACTGCTCCATAAACACAGGCAACGTGCCTAACTTTCCCGGGAAGATGAAGTCAAAGAGCGACCACAGCTCTCGGAGGTCATTTTGCATCGGTGAGCCAGACAGAATGATCCGATGAGGGGTGCGAAACTATTTGAGGAAAGGAAGCACCTTTTTATTAAATTTACCTTTTAGCAATCGCCATTCCTACCCTAAAGATC
+
CBBCCFFFFFFFGGFGGGGGGGHHHHHHHHHGGGGHHHGGHHHHHGGGGGGGGHHHHHHHHHHHGHHHHHHHGGHHGHHHHHHHHHHHHHHGGGGGGHHHGHHHHHHHHHHHGGGGGHHHHHHHHGGGGGG0FGHHHHHGHHGGGGGHGHHHHGHHGHGHHHHHHGGGHHHGGECFGGGGGGGGGGGGGGFGGGGGGGGBFEFFFFFFFFFFFFFFFFFFFFFFFFFFFFFFFFFFFFFFFFFFFFFFFFF
@M05620:45:000000000-G6HP7:1:1101:10106:4032 1:N:0:133
TACCTGTACTGGGGAAGCATTTGAATATCCCCCCATGGTGATGGGGACGGAGAACTGCTCCATAAACACAGGCAACGTGCCTAACTTTCCCGGGAAGATGAAGTCAAAGAGCGACCACAGCTCTCGGAGGTTATTTTGCATCGGTGAGCCAGACAGAATGATCCGATGAGGGGTGCGAAACTATTTGAGGAAAGGAAGCACCTTTTTATTAAATTTACCTTTTAGCAATCGCCATTCCTACCCTAAAGATC
+
BBABCFFFFFFFGGGGGGGGGGHHHHHHHHHGGGGHHHGGHHHHHGGGGGGGGHHHHHHHHHHHHHHHHHHHGHHHGHHHHHHHHHHHHHHGGGGGGHHHHHHHHHHHHHHHGGGGGHHHHHHHHGGGGGGHHHHHHHFGHHGGGGGHHHHHHGHHHHHHGHHHHGGGHHHGGEGGGGGGGGGGGGGGGGCGGGGGGGGGGFFFFFFFFFFFFFFFFFFFFFFFFFFFFFEFFFFFFFFFFFFFFFFFFFF
@M05620:45:000000000-G6HP7:1:1101:23659:4145 1:N:0:133
TACCTGTACTGGGGAAGCATTTGAATATCCCCCCATGGTGATGGGGACGGAGAACTGCTCCATAAACACAGGCAACGTGCCTAACTTTCCCGGGAAGATGAAGTCAAAGAGCGACCACAGCTCTCGGAGGTTATTTTGCATCGGTGAGCCAGACAGAATGATCCGATGAGGGGTGCGAAACTATTTGAGGAAAGGAAGCACCTTTTTATTAAATTTACCTTTTAGCAATCGCCATTCCTACCCTAAAGATC
+
BBBCCFFFFFFFGGGGGGGGGGHHHHHHHHHGGGGHHHHHHHHHHGGGGGGGGHHHHHHHHHHHHHHHHHHHGHHHGHHHHHHHHHHHHHHGGGGGGHHHHHHHHHHHHHHHGGGGGHHHHHHHHBFCDGEHHHHHHHHGHHGGGGGGFGHHHGHG<CGHHHHHHGGGHHHGGCEGGDCDGGGGGGGGGGBFFFGFGGGGGFFFFFFFFFFFFFFFHFFFFFFFFFFFFFFEFFFFFFFFFFFFFBFFFFF
@M05620:45:000000000-G6HP7:1:1101:12476:4161 1:N:0:133
TACCTGTACTGGGGAAGCATTTGAATATCCCCCCATGGTGATGGGGACGGAGAACTGCTCCATAAACACAGGCAACGTGCCTAACTTTCCCGGGAAGATGAAGTCAAAGAGCGACCACAGCTCTCGGAGGTTATTTTGCATCGGTGAGCCAGACAGAATGATCCGATGAGGGGTGCGAAACTATTTGAGGAAAGGAAGCACCTTTTTATTAAATTTACCTTTTAGCAATCGCCATTCCTACCCTAAAGATC
+
CCBCCFFFFFFFGGGGGGGGGGHHHHHHHHHGGGGHHHHHHHHHHGGGGGGGGHHHHHHHHHHHHHHHHHHHGHHHGHHHHHHHHHHHHHHGGGGGGHHHHHHHHHHHHHHGGGGGGHHHHHHHHGGGGGEHHHHHHHHGHHGGGGGHHHHHHGHHGHHHHHHHHGGGHHHGGEGGGGGDGGGGGGGGGGFGGGGGGGGFGFFFFFFFFFFFFFFFFFFFFFFFFFFFFFFFFFFFFFFFFFFFFFFFFFF
@M05620:45:000000000-G6HP7:1:1101:23653:4168 1:N:0:133
TACCTGTACTGGGGAAGCATTTGAATATCCCCCCATGGTGATGGGGACGGAGAACTGCTCCATAAACACAGGCAACGTGCCTAACTTTCCCGGGAAGATGAAGTCAAAGAGCGACCACAGCTCTCGGAGGTTATTTTGCATCGGTGAGCCAGACAGAATGATCCGATGAGGGGTGCGAAACTATTTGAGGAAAGGAAGCACCTTTTTATTAAATTTACCTTTTAGCAATCGCCATTCCTACCCTAAAGATC
+
BBBBBFFFFFFFGGGGGGGGGGHGHGHHHHHGGGGHHHHGFHHHEGGGEGGGGHHHHHHHHHHHHHHHHHHHGHHHGHHHHHHHHHHHHHHGGGGGGHHHHHHHHHGGHHHHGGGGGHHHHHHHHGFFGGGHHHHHHHHHHHGGGGGHGHHHHGHHHHHHHHHHHGGGHHBDGDGGFGGGGGGGGGGGGGGGGGEGGFFGGFFFFFFFFFFFFFFFFFFFFFFFFFFFFFFFFFFFFFFFFFFFFFFFFFF
@M05620:45:000000000-G6HP7:1:1101:15171:4256 1:N:0:133
TACCTGTACTGGGGAAGAGCACACGTCTGAACTCCAGTCACAGCGATAGATCTCGTATGCCGTCTTCTGCTTGAAAAAAAAAAAATCGTATGCCGTCTTCTTCTTTAGAAGCATAGAATGTATACAGTTGCAATTTCGCGATATAGAACAATGCCCGCTATTTACCTTACGGCTTTTTTATAAAATAGATTATAGATATAATACGTCTCTATAGTAACTAAGAAACTAGAACAAATGATAAACAATATGAC
+
BB?BBFFFFFBFFEEEGGFFGGGHGHGHG5AAFGFFFFGFHFHHEFHFGGFGDGHEEFHHFGEGHGHFGFHGH1FGHA>EE/E//0B/?0?3F3//B0F2?12B1F2112111111112112@22212111?111110//->.-11111//00/0/.---.00000000/..---/00-9;0000;990090000000900000.0;/./////9//////////////////..9////////.//////
@M05620:45:000000000-G6HP7:1:1101:15180:4274 1:N:0:133
TACCTGTACTGGGGAAGAGCACACGTCTGAACTCCAGTCACAGCGATAGATCTCGTATGCCGTCTTCTGCTTGAAAAAAAAAAAAAACGAGCTGCGCGTGGCCCCGGAGGAGCACCCAGGGCTTCTGACCGAGGCACCCCTGAACCACAAGGCCAAAAAAGAGAAGATGACACAGGGGAGGCGCGGCAGACGCCCGGGCGTCTACCGTCCATACCCCATAACTTTGTAGCCCAGATTGATTTCTGAAAGTG
+
AAAABFFFFFFFGGGFGGGGGGHHEGHHGHGHHHHGHHHHHHHHGGHGGHHFHHHGFHHHHGEFHGHHHHHHHHHHHHGGGGC@>><//////22/B/////0/>/--<<<<.<CCFFE.CD../:00;/---9;.;A.-CAF0/...CA.9;A.....;....//9/////:;...9.;=.-;9----..9--9-------..;/-:A..//9//A../////////////...9:9//:/9B////99/
@M05620:45:000000000-G6HP7:1:1101:23219:4281 1:N:0:133
CATCCTGACCCTGAAGTACCCCATTGAGCATGGCATCGTCACCAACTGGGACGACATGGAGAAGATCTGGCACCACACCTTCTACAACGAGCTGCGCGTGGCCCCGGAGGAGCACCCAGTGCTGCTGACCGAGGCCCCCCTGAACCCCAAGGCCAACAGAGAGAAGATGACTCAGGTGAGGCTCGGCCGACGCCCGTGCTCCTCCCGTCCTTTCCCCAGTCATTTTCTGCCCGGCTTGATTTCTGACATTA
+
CCCCCFFFFFFFGGGGGGGGGGGHHHHHHHHHHHHHHGHHHGHHHGHHHHHHGGGGGHHGHHHHHHHHHHHHHGHHHGGHHHHHHHHHGGGGGHHGGGGGGGHHGGGGGGGGHHHHGGHHHHHHHHHHHHGGGGGGGGGGGGHHHHGGGGHGHHGGGGGGGGGGGGGGGGGGGGGGGGGGGGGGFFFFFFFFFFFFFFFFFFFFFFFFFFFFFFFFFFDFFFFFFFFFFFFFFFFFFF?FFFFFFFFFFF0
@M05620:45:000000000-G6HP7:1:1101:10690:4346 1:N:0:133
CATCCTGACCCTGAAGTACCCCATTGAGCATGGCATCGTCACCAACTGGGACGACATGGAGAATATCTGGCACCACACCTTCTACAACGAGCTGCGCGTGGCCCCGGAGGAGCACCCAGTGCTGCTGACCGAGGCCCCCCTGAACCCCAAGGCCAACAGAGAGAAGATGACTCAGGTGAGGCTCGGCCGACGCCCGTTCTCCTCCCGTCCTTTCCCCAGTCATTTTCTGCCCGGCTTGTTTTCTGACATTC
+
BBBBBFFDFFFFFGGBFFGGGGEGGFFDFFHEGGHHHGHHEEFHFGGGGCGHEEECGHHFGFHFHDGFGHHGHGHHFGGHHHHHHHHFEC>EE@FEEEEGGGHHGE@DGDAAGAGHGGF<FG<FGGHFHF@DGC<CE@@@<.::GHFGFDEFHEGEGECFFB.;/9F;BF9FFF0/;9F?99.;B;?.--9-9BB?9.;./99BBE.;AD.9/BFF9.;/B//9B//:9BFE9--9@;./BFFFF9B/F//
@M05620:45:000000000-G6HP7:1:1101:10674:4354 1:N:0:133
CATCCTGACCCTGAAGTACCCCATTGAGCATGGCATCGTCACCAACTGGGACGACATGGAGAATATCTGGCACCACACCTTCTACAACGAGCTGCGCGTGGCCCCGGAGGAGCACCCAGTGCTGCTGACCGAGGCCCCCCTGAACCCCAAGGCCAACAGAGAGAAGATGACTCAGGTGAGGCTCGGCCGACGCCCGTGCTCCTCCCGTCCTTTCCCCAGTCATTTTCTGCCCGGCTTGATTTCTGACATTA
+
BCCCCFFFFFFFGGGGGGGGGGGHHHHHHHHHHHHHHGHHHGHHHGHHHHHHGGGGGHHHHHHHHHHHHHHHHGHHHGGHHHHHHHHHGGGGGHHGGGEGGGHHGGGGGGGGHGHHGGHGHHHHHHHHGHGGGFGGGGGGGGHHHHGGGGHGHHGGGGGGGGGGGGGGGGGGGGGGGGGGGGGGFFFFFFFFFFFF>DFFFFFFFFFEFFDFFFFFFFBFFFFFFFFFFFFFFFFFFF.FFFFFFFFFFF/
@M05620:45:000000000-G6HP7:1:1101:14623:4400 1:N:0:133
TACCTGTACTGGGGAAGCATTTGAATATCCCCCCATGGTGATGGGGACGGAGAACTGCTCCATAAACACAGGCAACGTGCCTAACTTTCCCGGGAAGATGAAGTCAAAGAGCGACCACAGCTCTCGGAGGTTATTTTGCATCGGTGAGCCAGACAGAATGATCCGATGAGGGGTGCGAAACTATTTGAGGAAAGGAAGCACCTTTTTATTAAATTTACCTTTTAGCAATCGCCATTCCTACCCTAAAGATC
+
BBBBBFFFFFFFFFGGGGGGGGHHHHHHHHHGGGGFHHGHHHHHHGGGGGGGGHHHHHHHHHHHHHHHHHHHGHGGGHHHHHHHHHHHHHHGGGGGGGHFHHGHHHHHHHHHGGGGGHHHHHHHHGGGGGDHHHHHHHHHHHGGGGGHHHHHHGHGHHHHHHHHHGGGGHGFGCAGGDCGGGGGGGGGGGFGGGGGGGGFGFFFFFFFFFFFFFFFFFFFFFFFFF//BFAED?AFFFFFFFFFFBFFFFF
@M05620:45:000000000-G6HP7:1:1101:14632:4415 1:N:0:133
TACCTGTACTGGGGAAGCATTTGAATATCCCCCCATGGTGATGGGGACGGAGAACTGCTCCATAAACACAGGCAACGTGCCTAACTTTCCCGGGAAGATGAAGTCAAAGAGCGACCACAGCTCTCGGAGGTTATTTTGCATCGGTGAGCCAGACAGAATGATCCGATGAGGGGTGCGAAACTATTTGAGGAAAGGAAGCACCTTTTTATTAAATTTACCTTTTAGCAATCGCCATTCCTACCCTAAAGATC
+
CCBCCFFFFFFFGGGGGGGGGGHHHHHHHHHGGGGHHHGHHHHHHGGGGGGGGHHHHHHHHHHHHHHHHHHHGGHHGHHHHHHHHHHHHHHGGGGGGHHHGHHHHHHHHHHHGGGGGHHHHHHHHGGGGGCHHHHHHHHHHHGGGGGGHHHHHGHHHHHHHHHHHGGGHHHGGCCGGGGGGGGGGGGGGGFGGGGGFFGFGFFFFFFFFFFFFFFFFFFFFFFFFFFFFFEFFFFFFFFFFAFFFFFFFFB
@M05620:45:000000000-G6HP7:1:1101:23044:4562 1:N:0:133
CATCCTGACCCTGAAGTACCCCATTGAGCATGGCATCGTCACCAACTGGGACGACATGGAGAAGATCTGGCACCACACCTTCTACAACGAGCTGCGCGTGGCCCCGGAGGAGCACCCAGTGCTGCTGACCGAGGCCCCCCTGAACCCCAAGGCCAACAGAGAGAAGATGACTCAGGTGAGGCTCGGCCGACGCCCGTGCTCCTCCCGTCCTTTCCCCAGTCATTTTCTGCCCGGCTTGATTTCTGACATTA
+
BBBBBFFFFFFFGGGGGGGGGGGHHHHHHHHHHHHHHGHHHGHHHGHHHHGHGGGGGHHHHGHHHHHHHHHHHGGHHGGHHHHHHHHHGGGGGGHGGGGGGGHHGGGGGGGGHHHHGGHHHHHHHHHHHHGGGGGGGGGGGGGHHHGGGGHGHHGGGGGGGGGGGGGGGGGGGGGGGGGGGGGGFFFFFFCFFFFFFFFFFFFFFEFFFFFFFFFFFFFFFFFFFFFFFEFFFFFFFA?FFFFFFF/FFF/
@M05620:45:000000000-G6HP7:1:1101:23034:4582 1:N:0:133
CATCCTGACCCTGAAGTACCCCATTGAGCATGGCATCGTCACCAACTGGGACGACATGGAGAAGATCTGGCACCACACCTTCTACAACGAGCTGCGCGTGGCCCCGGAGGAGCACCCAGTGCTGCTGACCGAGGCCCCCCTGAACCCCAAGGCCAACAGAGAGAAGATGACTCAGGTGAGGCTCGGCCGACGCCCGTGCTCCTCCCGTCCTTTCCCCAGTCATTTTCTGCCCGGCTTGATTTCTGACATTA
+
ABCCCFFFFFFFGGGGGGGGGGGHHHHHHHHHHHHHHGHHHGHHHGHHHHHHGGGGGHHHHGGHHHHHHHHHHGHHHGGHHHHGHHHHGGGGGHHGGGGGGGHHGGFGGGGGHHHHGGHHHHHHHHHGHHGGGGGGGGGGGGHHHHGGGGHGGHGGGGGGGGGGGGGFFGGGGGGGGGGFFEGGFFFFFAFDFFFA@DFFFFFFFFFFFFDFFFFFFF?FFFFFFFFFFFFFBFFFFFFFFFFFFBBFFF/
@M05620:45:000000000-G6HP7:1:1101:13176:4629 1:N:0:133
TACCTGTACTGGGGAAGAGTGTAGCAATCGCCATTCCTCCCTAAAGATCGGAAGAGCACACGTCTGAACTCCAGTCACAGCGATAGATCTCGTATGCCGTCTTCTGCTTGAAAAAAAAAAAAAAAAATAAAACATTAGAACCAATTGTATGCATATGAGAAACAGAAAAATGAATGTTAACACTAGGTATGATAAAATCACAAATTACGTAGATTAGCTGATGTATGAATGAGAGTGTAAAGTGGTGGTAT
+
ABAAAFFFFFFFGGGGGGGGGGHHGHHHHGGGGGHHHHHGGHHHGHGHHHGFGGGHGHHHHGHHHFFHFHHHFHGFHHHHHGFHFGFGGHHHFGHGEHEEEHGHHHGGHHFHHHHGG@GCB///---000000.0<00000.../:0;0:00000000000//////:/..00900000000/0/0/;00/0000;00/0/00.////.:/..//////////////////////9////:////;...//
@M05620:45:000000000-G6HP7:1:1101:13003:4644 1:N:0:133
ATCTCTATCTCCGAAAAAGGAAGAAAGGGGAGGGAAGATCGGAAGAGCACACGTCTGAACTCCAGTCACAGCGATAGATCTCGTATGCCGTCTTCTGCTTGAAAAAAAAAAACACCCAGTGCTGCTGACCGAGTCCCCCCTGAACCCCAAACCCACCAGAGAGACGATGACTCAGGTGAGGCTCGGCCGACGCCCGTGCTCCTCCCGTCCTTTCCCCAGTCATTTTCTCCCCGGCTTGATTCTGACATTAT
+
AAAAAFFFFFFFGEGGAGEE00B0AAFG?E0EEAFCAGHHGE/FEGFHGFHHGFHGGHHHHHHGHHHHHHHEE/EEC12@GGHFEFHHHGFGHFHHEFHHGC11BFECBBC//?<AAC<1FF1FGFCFFB?C<.<0CGGG@:/0:;ECG...;CE.CECA.;;./.-..09FGG99;//--9-9-9:-9--@;@<-;--AF/;-;--;;--;/B/BF-9/9/;BBBF///;---;@@@-9BBB//999F//
@M05620:45:000000000-G6HP7:1:1101:13177:4650 1:N:0:133
TACCTGTACTGGGGAAGAGTGTAGCAATCGCCATTCCTCCCTAAAGATCGGAAGAGCACACGTCTGAACTCCAGTCACAGCGATAGATCTCGTATGCCGTCTTCTGCTTGAAAAAAAAAAAAAAAAAAATAAAAAAAAATGCAGCGAGGAATTAAGAATATAAGAAAAAAAATAAAATAAATAAAAGAGAGTATTAATTAATAAGATATATATGGGTGCAAGAAGAAACAAAAGTACTACAAATACAAAGA
+
AAAABFFFFFFFGGGGGGGGGGGHHHHHHGGGGGHHHHHHGHHHHHHHHHGGGEGHHFHFHGHHHGGGHHHHHHHHHHGHHGGHGGGFDGHFGGFHHHGGGGGGHHHHHHEHHGHFEDGB>//<-<---.0<0=0---;.000;/---9-/000000000/////:/..---.//;//://////9/....9///////:///////////;///./../9/.///:///.../9/;//9/://///////
@M05620:45:000000000-G6HP7:1:1101:13004:4663 1:N:0:133
ATCTCTATCTCCGAAAAAGGAAGAAAGGGGAGGGAAGATCGGAAGAGCACACGTCTGAACTCCAGTCACAGCGATAGATCTCGTATGCCGTCTTCTGCTTGAAAAAAAAAAAAAAAAGGGGAATGAGTGGGAGACTCAAAAACTCTTCAGAGAAAAAACAAGAGCAAGCCGAGATGGACAACAGTGCGCCACGGTGTACAGCGTCTCGAGGCGAACGCAGCGTAGATCGGTGCGTCAGCGAGCTCGGGTTC
+
AAAAAFFFFFFFEGGFGGGGGGHEFGHGFFFGECGFFHFHHGGGEFGFHHHHGGHHGHHHHGHFHGHFHHHHGGHGGHGFHHHGGHHHHGGGHGHHHHHHHGHHHHGGCGC>//--<...-<./00000.;....000:00.900000009;/99/.-.../9.////..9---9/////;.../9/--...--.99/////-9.;./;.-------.----..-.//.9..--.-:9/.9--./.--;..
@M05620:45:000000000-G6HP7:1:1101:22464:4681 1:N:0:133
AGATTACTGCAACAGTTCCCCCTGGACCTGGAAAAGTTTCTTGCCTGGCTTACAGAAGCTGAAACAACTGCCAATGTCCTACAGGATGCTACCCGCAAGGAAAGGCTCCTAGAAGACTCCAAGGGAGTAAAAGAGCTGATGAAACAATGGCAAGTAAGTCAGGCATTTCCGCTTTAGCACTCTTGTGGATCCAATTGAACAATTCTCAGCATTTGTACTTGTAACTGACAAGCCAGGGACAAAACAAAGAT
+
@AABBFFFFFF4BGGFFGGGGGGGHHHHHGHHHGHHGHHHHHHHHHFFFHHHHGFGHGHHFFHFHGGHHHHHFHFHFHHHHHHGHFFHHHHHHHGGGFGFFHGHHGGHGHHHGGHGHHHHHGHGGEFFCDGHBCGHHHEGFFHHHFFHHHEHGGGHFGFHGHGGHHHHGGGGGGGHHEFFHHHHHFGGFCGHBBGHHFEFB<DFGFH:=CGHHGHHHGHHHHHFHHHHFFBCAEBFGDGGGGGGGGEFEF9
@M05620:45:000000000-G6HP7:1:1101:9782:4695 1:N:0:133
TACCTGTACTGGGGAAGCGTGTAGCAATCGCCATTCCTACCCTAAAGATCGGAAGAGCACACGTCTGAACTCCAGTCACAGCGATAGATCTCGTATGCCGTCTTCTGCTTGAAAAAAAAAAAAACAACAATAAACCCGAAAAAACAATGGGTAACAAAACTGAAATACAAGTATTGTAAACATATTGCAACAGCGATAAAGTGCCTGGAGAATACAACTTATAGCAGATAAGAAGTGACAGCGTACAACAA
+
ABABBFFFFFFFGGGGGGGGFGHHHGHHHGGGEGHHHHGHHHHHHHHHHHHGGGEGHHHHHHGHHHGGHHHHHGHHHHHHHHGGHGGGHEHHHFDHHHHGGGHGHHHHHHHHHHHGGDCDG>></=<...111110.-<<--.:..:000./;/:00...:00:0090;0000;00900000000000000./.:-...00900000./.0.0000000:0000000/00000:/000000.:..9.00..
@M05620:45:000000000-G6HP7:1:1101:16552:4705 1:N:0:133
TACCTGTACTGGGGAAGCATTTGAATATCCCCCCATGGTGATGGGGACGGAGAACTGCTCCATAAACACAGGCAACGTGCCTAACTTTCCCGGGAAGATGAAGTCAAAGAGCGACCACAGCTCTCGGAGGTTATTTTGCATCGGTGAGCCAGACAGAATGATCCGATGAGGGGTGCGAAACTATTTGAGGAAAGGAAGCACCTTTTTATTAAATTTACCTTTTAGCAATCGCCATTCCTACCCTAAAGATC
+
DDCDDFFFFFFFGGGGGGGGGGHHHHHHHHHGGGGHHHFGHHHHHGGGGGGGGHHHHHHHHHHHHHHHHHHHGHHHGHHHHHHHHHHHHHHGGGGGGHHHHHHHHHHHHHHHGGGGGHHHHHHHHGGGGGEHHHHHHHHHGHGGDGFHFHHHHGHHHHHFFHHHHGGGHHHGGEGFA?DGGGGGGGGGGGBFGGGGGGGGGFFFFFFFFFFFFFFHFFFFFFFFFFFFFFAAFFFFFFFFFFFFFFFFFFF
@M05620:45:000000000-G6HP7:1:1101:20227:4789 1:N:0:133
GAGGCTGCTTTGGAAGAGCACACGTCTGAACTCCAGTCACAGCGATAGATCTCGTATGCCGTCTTCTGCTTGAAAAAAAAAAAAAAAAAAAACCAAAAAGAACATAACCAAAAGAAATACCCAGACAGAACCGCGCTGCTGACAACATGGACCATGCAGACGACCAATCCGGTTTCTCACTGAGATACGTAAGTGAAACCAGTAGACGCAGTATTACAGTAATCATGAGTCTCTCACTAAAACACCACGAA
+
CBCCCCFBFFFFGGGGGGGGGGHGHHHGGFGHHHHHGHFHGHHGGHFGGG5GGGFEHGHHFEFHGHHHHHHHFGFFFFFFGE@/////>//><///////.000111111<../..<0<00<0...///0/:----;-.099/00../0;00/.000090.---;-.0//.;-.;0;;0000000000.00..000000.:.:0009.9--.0000000;00000:000;0000000000000......-.
@M05620:45:000000000-G6HP7:1:1101:22603:4820 1:N:0:133
AAACCAGAAGACATGAGGTCAGCTAGATCGGAAGAGCACACGTCTGAACTCCAGTCACAGCGATAGATCTCGTATGCCGTCTTCTGCTTGAAAAAAAAAAAAAAAAAAGAAAATAGAAAAATGTATGTGAGACATGAATAAATGTCAAAAACAGAGTGGGTAAGACGGCATGGGGTGACACGAGAGGGCGTATAGAAGTAATAATAAAATAGCAAGTAAAGATAACATAGAGTAAGCATATGAATAAGAAT
+
BCBCCBCFFFFFGGGGGGFFGGHHHHHHHHGGGGFHHHHHHFHHHFHFGHHHHHHHHHHHHGGHGGGFEGHFBEHHHHEEFHGHHHHHHHFGHHFEGCEE</////>//.000<111110001<000000=0</=000000<00000000...///00...0/000..9-9...:.-.000.--.9...:--.0000000000000000000000/000000000000000000000000:9000000000
@M05620:45:000000000-G6HP7:1:1101:9863:4821 1:N:0:133
AGATTACTGCAACAGTTCCCCCTGGACCTGGAAAAGTTTCTTGCCTGGCTTACAGAAGCTGAAACAACTGCCAATGTCCTACAGGATGCTACCCGTAAGGAAAGGCTCCTAGAAGACTCCAAGGGAGTAAAAGAGCTGATGAAACAATGGCAAGTAAGTCAGGCATTTCCGCTTTAGCACTCTTGTGGATCCAATTGAACAATTCTCAGCATTTGTACTTGTAACTGACAAGCCAGGGACAAAACAAAGAT
+
ABABCFFFFFFFGGGFGGGGGGGFHHHHHHHHFHHHGHHHHHHHHHHHHHHHHHFHHHHHHHHHHGHHHHHHGHHHHHHHHHFHHFHHHHHHHHGGGGHHHFHHHHHHGHHHHHHGHHHHHHHGEHGEHFHHHGHHHHHGGHHHHHHHGFGHHGHHGHHHHHHHHHHHHHGGGGGHGGHHHHHHHGFFHHHHHHHHHHHHHHHHHHHHHHHHHHHHHHHHHHHHHHHHGHHHHGFGGGGGEGFFFGGGGGG
@M05620:45:000000000-G6HP7:1:1101:22589:4833 1:N:0:133
AAACCAGAAGACATGAGGTCAGCTAGATCGGAAGAGCACACGTCTGAACTCCAGTCACAGCGATAGATCTCGTATGCCGTCTTCTGCTTGAAAAAAAAAAAAAAAAAAAAAAAAAAATAATAAGAGAGTGGAAAGACTAATGAAAAATAAATAAAAAAAGAAAAAAATAAATGAAAAACAACAAGTAAAAAGAGAGAAAATGAAAAAATAGTACACAATTAAAAGCAAAAAAAATCCCACTACGAAAAAGA
+
AAAABAAFFFFFGGGGGGGGGGHHHHHHHHGGGEHHHHHGGEHHHGGHHHHHHFHHGHHHHGGHGFGFDGHHGFHHHHGGGHGHHHHHHHHFHGFGGGGE?/>/><AA?D----;--.9900;000/.:0.0009//000000000..00;000000--9..;/.;-.:00000000...;.../900000..//..00;0:0000:-.00090000.0000000;0/0/.--:A0000..//..:.-..;
@M05620:45:000000000-G6HP7:1:1101:9847:4834 1:N:0:133
AGATTACTGCAACAGTTCCCCCTGGACCTGGAAAAGTTTCTTGCCTGGCTTACAGAAGCTGAAACAACTGCCAATGTCCTACAGGATGCTACCCGTAAGGAAAGGCTCCTAGAAGACTCCAAGGGAGTAAAAGAGCTGATGAAACAATGGCAAGTAAGTCAGGCATTTCCGCTTTAGCACTCTTGTGGATCCAATTGAACAATTCTCAGCATTTGTACTTGTAACTGACAAGCCAGGGACAAAACAAAGAT
+
ABABBFFFFFFFGGGGGGGGGGGGHHHHHHHGFHHHFGHHHHHHHHHHHHHHHHHHHHHHHHHHHGHHHHHHHHHHHHHHHHGHHHHHHHHHHHGGGGHHHHHHHHHHGHHHHHHGHHHHHHHGGGGGHGHHHEFHHHGHHHHHHGHHFHHHHGGHHHHHHHGHHHHHHHGGGGGHHHHHHHHHHHHGHHHHGHHHHHHHHHHHHHHDDGFHHHHHGHHHHHHGHHHHGGHHHGGGGGGGGGGGGEFGFGF
@M05620:45:000000000-G6HP7:1:1101:20102:4913 1:N:0:133
TACCTGTACTGGGGAAGCGTGTAGCAATCGCCATTCCTACCCTAAAGATCGGAAGAGCACACGTCTGAACTCCAGTCACAGCGATAGATCTCGTATGCCGTCTTCTGCTTGAAAAAAAATATTGTTTGACAGAGTGTCTTGTTGAGAACATATGTAGGACATGATTTTTTCCTGCAACAGGGAAAATAAAGTATAAGTTTTAAAGATTTATTCTTTAATAAAGGATCTCAAAGCCAGCTTTAGAAAAAGGA
+
AAAAAFDDFFFFEAFGA1A0AEAFDHFEFFAEAAGFFEDFHHHFGHH1GAGEAEE0AFCABAAGA0A12BBBBFF@GHD1G/E>/?EDHH2@F/>FHDF>/>FF221111B>>1B0</>01>BBBGGHGHHHHFFGGGHHHHHGHHFHFHHDGHGFDGHFFGGHHHGHHCHHHGHHFHHHGGGHECHHF:CCCCB:C;GGFFBGHHFF0;FGGGGGGGGGGGFFFGFGGFGGEC?FFGFFGGGEFFFA-?B
@M05620:45:000000000-G6HP7:1:1101:20111:4930 1:N:0:133
TACCTGTACTGGGGAAGCGTGTAGCAATCGCCATTCCTACCCTAAAGATCGGAAGAGCACACGTCTGAACTCCAGTCACAGCGATAGATCTCGTATGCCGTCTTCTGCTTGAAAAAAAAAATCTCGGAGGTTCTTTTGCATCGGTTAGCCATACAGCATGATCCGATGAGGGGTGCTCCACTATTTTATGAAAGGCAGCACCTTTTTATTCAATTTCCCTTTTCTCAATCGCCCTTCCTCCCCTACAGCTC
+
BBBBBFFFFFFFGGGGGGCGAEFCFGHHH2FG?2AAFGFGFAGCFFGAGGEEGGE1GGCG2GA1A21FHHGFGHB5@@DFBCEF11134@44F?EBGFFF?E0FGBDFFHG0BGDFG/C</0FBGC?///C<<DGFDDBF=D>.C..00C00<C0D0<D<0<DG<..AGCBDCA-=000/99;;F00;0;009;.9.CAFFFGGGEFFFF//B999B/FFFFF//;;/9BEEA.;/.9//;.9B..///:;
@M05620:45:000000000-G6HP7:1:1101:9219:4973 1:N:0:133
CATCCTGACCCTGAAGTACCCCATTGAGCATGGCATCGTCACCAACTGGGACGACATGGAGAAGATCTGGCACCACACCTTCTACAACGAGCTGCGCGTGGCCCCGGAGGAGCACCCAGTGCTGCTGACCGAGGCCCCCCTGAACCCCAAGGCCAACAGAGAGAAGATGACTCAGGTGAGGCTCGGCCGACGCCCGTGCTCCTCCCGTCCTTTCCCCAGTCATTTTCTGCCCGGCTTGATTTCTGACATTT
+
BBBBBFFFFFFFGGGGGGGGGGEHHHHHHGHGFHHHHGHHHGHHHGHHHHGHGGGGGHHHHHHHHHHHHHHHHGHHHGGHHHHHHHHHGGGGGHHGGGGGGGHHGGGCGGGGHHHHGGHHHHGFFGGBGH@@GGGGGGGGGGGHHHGGG?HGHHGGGGGFGFGGFGGGGGGGGGGGGGFFGGEFFFFFFFFFFFFF9DDEFFFFFFFEDFDFFFFFFFDFFBBFFFFFFFFFDFFFFFFFFFF:B9B9BF/
@M05620:45:000000000-G6HP7:1:1101:9227:4990 1:N:0:133
CATCCTGACCCTGAAGTACCCCATTGAGCATGGCATCGTCACCAACTGGGACGACATGGAGAAGATCTGGCACCACACCTTCTACAACGAGCTGCGCGTGGCCCCGGAGGAGCACCCAGTGCTGCTGACCGAGGCCCCCCTGAACCCCAAGGCCAACAGAGAGAAGATGACTCAGGTGAGGCTCGGCCGACGCCCGTGCTCCTCCCGTCCTTTCCCCAGTCATTTTCTGCCCGGCTTGATTTCTGACATTA
+
CCCDDFFFFFFFGGGGGGGGGGGHHHHHHHHHHHHHHGHHHGHHHGHHHHHHGGGGGHHHHHHHHHHHHHHHHGHHHGGHHHHHHHHHGGGGGHHGGGGGGGHHGGGGGGGGHHHHGGHGHHHHHHHHHHGGGGGGGGGGGGHHHHGGGGHGHHGGGGGGGGGGGGGFGGGGGGGGGGGGGGGGFFFFFFFFFFFFFFFFFFFFFFFEFFFFFFFFFFDFFFFFFFFFFFFFFFFFFFFFFFFFFBFFFF0
@M05620:45:000000000-G6HP7:1:1101:9217:5005 1:N:0:133
CATCCTGACCCTGAAGTACCCCATTGAGCATGGCATCGTCACCAACTGGGACGACATGGAGAAGATCTGGCACCACACCTTCTACAACGAGCTGCGCGTGGCCCCGGAGGAGCACCCAGTGCTGCTGACCGAGGCCCCCCTGAACCCCAAGGCCAACAGAGAGAAGATGACTCAGGTGAGGCTCGGCCGACGCCCGTGCTCCTCCCGTCCTTTCCCCAGTCATTTTCTGCCCGGCTTGATTTCTGACATTT
+
BCCCCFFFFFFFGGGGGGGGGGGGHHFHHHHHHHHHHGHHHGHHHGHHHHHHGGGGGHHHHHHHHHHHHHHHHGHHHGGHHHHHHHHHGGGGGHHGGGGGGGHHGGGGGGGGHGHHGGHHHHHHHHHHHHGGGGGGGGGGGGHHHHGGGGHGHHGGGGGGGGGGGGFFGGGGGGGGGGGGGEEGFFAD@BFFFFFF@DFFFFFFFFFFFFFFFFFFFFBFFFFFFFFFFFFFBFFFFFAFFFFFFBFFFF0
@M05620:45:000000000-G6HP7:1:1101:8267:5150 1:N:0:133
TACCTGTACTGGGGAAGCATTTGAATATCCCCCCATGGTGATGGGGACGGAGAACTGCTCCATAAACACAGGCAACGTGCCTAACTTTCCCGGGAAGATGAAGTCAAAGAGCGACCACAGCTCTCGGAGGTTATTTTGCATCGGTGAGCCAGACAGAATGATCCGATGAGGGGTGCGAAACTATTTGAGGAAAGGAAGCACCTTTTTATTAAATTTACCTTTTAGCAATCGCCATTCCTACCCTAAAGATC
+
BBBCCFFFFFFFGGGGGGGGGGHHHHHHHHHGGGGHHHBGGHHHHGGGGGGGGHHHHHFGHFHHHHHHHHHHFGFGGHFGHFHGGGHGHHHGGGGFEGHFHGHFGHHGFFFGFFGCGHGFHGHHHGGFGGGHBHHHHHHFHHGGGGFHHHHHGGHHHFFGGGHHH?EEGHHGG<@A?CDCCGGGGGGFEGFGEGGFBFEGGFFFFFFFFFFFFFFFFFFFFFFFFEFBB<BFFFEFFBBFFFFFFFFFFFB
@M05620:45:000000000-G6HP7:1:1101:8685:5268 1:N:0:133
AGATTACTGCAACAGTTCCCCCTGGACCTGGAAAAGTTTCTTGCCTGGCTTACAGAAGCTGAAACAACTGCCAATGTCCTACAGGATGCTACCCGTAAGGAAAGGCTCCTAGAAGACTCCAAGGGAGTAAAAGAGCTGATGAAACAATGGCAAGTAAGTCAGGCATTTCCGCTTTAGCACTCTTGTGGATCCAATTGAACAATTCTCAGCATTTGTACTTGTAACTGACAAGCCAGGGACAAAACAAAGAT
+
>AABCFFFFFFFGGGGGGGGGGGFGGHHHHHHHHHHHHHHHHHHHHHHHHHHHGHHHHHHHHGHHGHHHHHHGGHHHHHHHHGHHGHFHHHHHHGGGGGHFGHHHHHHGHHHHHHHHHHHHHHGEGFFHHHHHGHHHGGFGHHHHHHHHGHGHGHHHHHHHHHHHHHHHHGGGGGHHHHHHHHHHHFEHGHHHHHHHHHHHHHHHHHFFFHHGHHCGGHGHHHGHHHHGHHHHGFGFFGGGGFFFGGGFGF
@M05620:45:000000000-G6HP7:1:1101:8674:5284 1:N:0:133
AGATTACTGCAACAGTTCCCCCTGGACCTGGAAAAGTTTCTTGCCTGGCTTACAGAAGCTGAAACAACTGCCAATGTCCTACAGGATGCTACCCGTAAGGAAAGGCTCCTAGAAGACTCCAAGGGAGTAAAAGAGCTGATGAAACAATGGCAAGTAAGTCAGGCATTTCCGCTTTAGCACTCTTGTGGATCCAATTGAACAATTCTCAGCATTTGTACTTGTAACTGACAAGCCAGGGACAAAACAAAGAT
+
AA>AAFFFFF1@FGBGGGGGGGGGFHHHGHFFBGHHFHHHGHHHHHHHHHHHHHHHHHHHHHHGHGGHHHHHHHHHHHHHBHHGHHHHHHGHHHGE/FHHHHFGHHHHGHHHHHHHHHHHHHHGGHGFHHHHHGBGHHFHHHHHHGHHHBGFFFGHHHHHHGHHHGHHHHGGGGGFHHHGHGHHHFGGHHHGHHBGGGGHHEGHHHHFDFHHHGHHHGHHHGGFHHFHHHHFHGGFEGEG?FBFFGGGGGG
@M05620:45:000000000-G6HP7:1:1101:8692:5284 1:N:0:133
AGATTACTGCAACAGTTCCCCCTGGACCTGGAAAAGTTTCTTGCCTGGCTTACAGAAGCTGAAACAACTGCCAATGTCCTACAGGATGCTACCCGTAAGGAAAGGCTCCTAGAAGACTCCAAGGGAGTAAAAGAGCTGATGAAACAATGGCAAGTAAGTCAGGCATTTCCGCTTTAGCACTCTTGTGGATCCAATTGAACAATTCTCAGCATTTGTACTTGTAACTGACAAGCCAGGGACAAAACAAAGAT
+
ABACCFFFFFFFGGGFGGGGGGGGHHHHHHHHFGHHFHHHHHHHHHHHHHHHHGHHHHHHHHGHHGHHHHHHGHHHHHHHHHGHHGHHHHHHHHGGGGHHHGHHHHHHGHHHHHHGHHHHHHHGFHGGHGHHHFHHHHHHHHHHHHHHFHHHHGHHHHHHHHHHHHHHHHGGGGGHHHHHHHHHHHGGHHHHHHHHHHHGHHHHHHHFGHHHHHHHHHHHHHHGHHHHHHHHHGFGGGGGGGGGGGGGGGG
@M05620:45:000000000-G6HP7:1:1101:6479:5294 1:N:0:133
TACCTGTACTGGGGAAGCATTTGAATATCCCCCCATGGTGATGGGGACGGAGAACTGCTCCATAAACACAGGCAACGTGCCTAACTTTCCCGGGAAGATGAAGTCAAAGAGCGACCACAGCTCTCGGAGGTTATTTTGCATCGGTGAGCCAGACAGAATGATCCGATGAGGGGTGCGAAACTATTTGAGGAAAGGAAGCACCTTTTTATTAAATTTACCTTTTAGCAATCGCCATTCCTACCCTAAAGATC
+
CCCCCFFFFFFFGGGGGGGGGGHHGHHHHHHGGGGHHHGHHHHHHGGGGGGGGHHHHHHHHHHHHHHHHHHHGHHHGHHHHHHHHHHHHHHGGGGGGHHHHHHHHHHHHHHHGGGGGHHHHHHHHGGGGGEHHHHHHHHHHHGGGGGHHHHHHGHHHHHHHHHHHGGGHGGGGEFGGDFFGGGGGGGGGGFFGGGFGGGGGFFFFFFFFFFFFFFFFFFFFFFFFFFEFFEFFFFFFFFFFFFFFFFFFFB
@M05620:45:000000000-G6HP7:1:1101:6413:5298 1:N:0:133
TACCTGTACTGGGGAAGCATTTGAATATCCCCCCATGGTGATGGGGACGGAGAACTGCTCCATAAACACAGGCAACGTGCCTAACTTTCCCGGGAAGATGAAGTCAAAGAGCGACCACAGCTCTCGGAGGTTATTTTGCATCGGTGAGCCAGACAGAATGATCCGATGAGGGGTGCGAAACTATTTGAGGAAAGGAAGCACCTTTTTATTAAATTTACCTTTTAGCAATCGCCATTCCTACCCTAAAGATC
+
AA1AAFFFFFDBG?FE?1ABAAGFGHFFCHGFGGEH0FFFHGHFEEEEAEGGCHHBGDGHG1DGFEHHHGFE/?>CEC>FEHHFHHFGFBEE?@/E/EGGBFDFFHHHGHHH@C/BGHHHHHHHHGGGGGCHFHHGHHHDGHGCGGGEHHHHHGHHHHHHFHHHHGGGGCGCGGGGGG?AAGGGGGFF?FCGFFFFFFGGGFFFFFFFFFFFFFFFFFFFFFFFFFFFFFEFBBEFFFFFFFFFFFFFFFF
@M05620:45:000000000-G6HP7:1:1101:20081:5300 1:N:0:133
AAACCAGAAGACATGAGGTCAGCTAGATCGGAAGAGCACACGTCTGAACTCCAGTCACAGCGATAGATCTCGTATGCCGTCTTCTGCTTGAAAAAAAAAAACTAAACCCAACACCAACATCTCTCTTAGCTAAACCTGCCTAACCCAGCCGTCCCACACGCACCATGTCCCGACCCAAACCACAACGAGTCACCCACTCTCCTACCTACAATCACCAACTAGTGTCCTACCCTACTCCTTCTATACAAACC
+
BBBBBBBFFFFFGGFGGGFGGGHHHHHHHHGGGGHHHGHHHGHHHGHHHHHHHGEHHHHHHGGHGGHHFHHHFEGHHHEFGHGHHHHHHHGHHHHGFGE<</33222B//??F//////2@222?1111111<110000011100.>.>.-.<<<0<..-----.00:00:-.--9..9....9..-.../009..../////9/./////////;;.:/9///;///9/../..;//////////://9.
@M05620:45:000000000-G6HP7:1:1101:15224:5410 1:N:0:133
CATCCTGACCCTGAAGTACCCCATTGAGCATGGCATCGTCACCAACTGGGACGACATGGAGAAGATCTGGCACCACACCTTCTACAACGAGCTGCGCGTGGCCCCGGAGGAGCACCCAGTGCTGCTGACCGAGGCCCCCCTGAACCCCAAGGCCAACAGAGAGAAGATGACTCAGGTGAGGCTCGGCCGACGCCCGTGCTCCTCCCGTCCTTTCCCCAGTCATTTTCTGCCCGGCTTGATTTCTGACATTA
+
CBCCCFFFFFFFGGGGGGGGGGGHHHHHHHHHHHHHHGHHHGHHHGHHHGGHGGGGGHHHHHHHHHHHHHHHHGHHHGGHHHHHHHHHGGGGGHHGGGGGGGHHGGGGGGGGHHHHGGHHHHHHHHHHHHGGGGGGGGGGGGHHHHGGGGHGHHGGGGGGGGGGGGGGGGGGGGGGHGGGGGGGFFFFFFFFFFFFFFFFFFFFFFFEFFFFFFFFFFFFFFFFFHHFFFFFFFFFFFFFFFFFFFFFFF0
@M05620:45:000000000-G6HP7:1:1101:13289:5415 1:N:0:133
AGATTACTGCAACAGTTCCCCCTGGACCTGGAAAAGTTTCTTGCCTGGCTTACAGAAGCTGAAACAACTGCCAATGTCCTACAGGATGCTACCCGTAAGGAAAGGCTCCTAGAAGACTCCAAGGGAGTAAAAGAGCTGATGAAACAATGGCAAGTAAGTCAGGCATTTCCGCTTTAGCACTCTTGTGGATCCAATTGAACAATTCTCAGCATTTGTACTTGTAACTGACAAGCCAGGGACAAAACAAAGAT
+
BCBCCFFFFFFFGGGGGGGGGGGGHHHHHHHHHHHHGHHHHHHHHHHHHHHHHHHHHHHHHHHHHHHHHHHHHHHHHHHHHHHHHHHHHHHHHHGGGGHHHHHHHHHHGHHHHHHHHHHHHHHGGHGGHHHHHGHHHHHHHHHHHHHHHHHHHGHHHHHHHHGHHHHHHHGGGGGHHHHHHHHHHGHGGHHHHHHHHGHGHHHHHHHHHHHHHHHHHHHHHHHHHHHHHHHHHGGGGGGGGGGGGGGGGGF
@M05620:45:000000000-G6HP7:1:1101:15210:5426 1:N:0:133
CATCCTGACCCTGAAGTACCCCATTGAGCATGGCATCGTCACCAACTGGGACGACATGGAGAAGATCTGGCACCACACCTTCTACAACGAGCTGCGCGTGGCCCCGGAGGAGCACCCAGTGCTGCTGACCGAGGCCCCCCTGAACCCCAAGGCCAACAGAGAGAAGATGACTCAGGTGAGGCTCGGCCGACGCCCGTGCTCCTCCCGTCCTTTCCCCAGTCATTTTCTGCCCGGCTTGATTTCTGACATTA
+
BACCCFF5FFFFGGGGGGGGGGGHHHHHHHHFHHHHHGHHHGHHHGHHCGHHGGGGGHHGHGHHFHHHHHHHHGHHHGGHHHHHHHHHGGGGGHHGGGEFGGHHGGGGGGGGHGHHGGHFHHHHHHCHHHGFGGGGGGGGGEHHHHGGGGHGHGGGGGGGGFGGFGGBFGGGGGGGFGGGGGEGFCEFFFFFFFFF-;AEFFFFFFFEFFFFFFFFFE?;FBFF/BFFFFFFB@=>AFFFF;9//:BFFF/
@M05620:45:000000000-G6HP7:1:1101:13289:5434 1:N:0:133
AGATTACTGCAACAGTTCCCCCTGGACCTGGAAAAGTTTCTTGCCTGGCTTACAGAAGCTGAAACAACTGCCAATGTCCTACAGGATGCTACCCGTAAGGAAAGGCTCCTAGAAGACTCCAAGGGAGTAAAAGAGCTGATGAAACAATGGCAAGTAAGTCAGGCATTTCCGCTTTAGCACTCTTGTGGATCCAATTGAACAATTCTCAGCATTTGTACTTGTAACTGACAAGCCAGGGACAAAACAAAGAT
+
CCABCFFFFFFFGGGGGGGGGGGGHHHHHHHHHHHHHHHHHHHHHHHHHHHHHHHHHHHHHHHHHHGHHHHHHHHHHHHHHHHHHHHHHHHHHHGGGGHHGHHHHHHHGHHHHHHHHHHHHHHGGHGGHHHHHGHGHHGHGHHHHHHHGHHHHGHHHHGHGHHHHHHHHHGGGGGHHHHHHHHHHGHGHHHHHHHHHHHHHHHHHHHHHHHHHGHGHHHHHHGGHHHHHHHHHGGGGGGGGGGGGGGGGEB
@M05620:45:000000000-G6HP7:1:1101:9665:5468 1:N:0:133
TACCTGTACTGGGGAAGCATTTGAATATCCCCCCATGGTGATGGGGACGGAGAACTGCTCCATAAACACAGGCAACGTGCCTAACTTTCCCGGGAAGATGAAGTCAAAGAGCGACCACAGCTCTCGGAGGTTATTTTGCATCGGTGAGCCAGACAGAATGATCCGATGAGGGGTGCGAAACTATTTGAGGAAAGGAAGCACCTTTTTATTAAATTTACCTTTTAGCAATCGCCATTCCTACCCTAAAGATC
+
CCCCDFFFFFFFGGGGGGGGGGHHHHHHHHHGGGGHHHHHHHHHHGGGGGGGGHHHHHHHHHHHHGHHHHHHGHHHGHHHHHHHHHHHHHHGGGGGGHHHHHHHHHHHHHHHGGGGGHHHHHHHHGGGGGEGHHHHHHHHHHGGGGGHHHHHHGHHHHHHHHHHHGGGHHHGGGGGGGGGGGGGGHGGGGFGGGGGGFGFGFFFFFFFFFFFFFFFFFFFFFFFFFFFFFFFFFFFFFFFFFFFFFFFFFF
@M05620:45:000000000-G6HP7:1:1101:20183:5551 1:N:0:133
TACCTGTACTGGGGAAGCATTTGAATATCCCCCCATGGTGATGGGGACGGAGAACTGCTCCATAAACACAGGCAACGTGCCTAACTTTCCCGGGAAGATGAAGTCAAAGAGCGACCACAGCTCTCGGAGGGTATTTTGCATCGGTGAGCCAGACAGAATGATCCGGTGAGGGGGGCGGAACTATTTGAGGAAAGGAAGCAACTTTTTATTAAATTTACCTTTTAGCAATCGCCATTCCTAACCTAAAGATC
+
DDCDDFFFFFFFGGGGGGGGGGHHHHHHHHHGGGGHHHGHHHHHHGGGGGGGGHHHHHHHHHHHHHHHHHHHGHHHGHHHHHHHHHHHHHHGGGGGGHHHHHHHHHHHHHHHGGGGGHHHHHHHBAF/<A/?11@GHF1111.C.>.<1<<.<.<</<0=00==.-:<.:CEG-<-9-<C9000BFF0.B0<FAF<F..</B:FFFFE0B:BFFFFF:FFFFF0/0<B::9.B.<B0BBB0BFF0FFF:<0
@M05620:45:000000000-G6HP7:1:1101:12137:5563 1:N:0:133
TACCTGTACTGGGGAAGCATTTGAATATCCCCCCATGGTGATGGGGACGGAGAACTGCTCCATAAACACAGGCAACGTGCCTAACTTTCCCGGGAAGATGAAGTCAAAGAGCGACCACAGCTCTCGGAGGTTATTTTGCATCGGTGAGCCAGACAGAATGATCCGATGAGGGGTGCGAAACTATTTGAGGAAAGGAAGCACCTTTTTATTAAATTTACCTTTTAGCAATCGCCATTCCTACCCTAAAGATC
+
CABBCFFFFFFFGGGGGGGGGGHHHHHHHHHGGGGHHHHHFHHHHGGGGGGGGGHHHHHHHHHHHHHHHHHHGHHHGHHHHHHHHHHHHHHGGGGGGHHHHHHHHHHHHHHHGGGGGHHHHHHHHGGGGGEH1?GHHHHGHHGGGGGHHHHHHGHHHHHHHHHHHGGGHHHGGEGGGGGFGGGGGGGGGGGGGGGGGGGEFFFFFFFFFFFFFFFFFFFFFFFFFFFFFFFFFFFFFFFFFFFFFFFFFFF
@M05620:45:000000000-G6HP7:1:1101:20867:5644 1:N:0:133
CATCCTGACCCTGAAGTACCCCGGCTTGATTTCTGACATTAGATCGGAAGAGCACACGTCTGAACTCCAGTCACAGCGATAGATCTCGTATGCCGTCTTCTGCTTGAAAAAAAAAAAAAAAAAACGTCGTGTGTCCACGAGAGCCCACGACGAAGACATACGTATAGGAAATGTTATTCTCCTGATCCTGCGTGTCTGCCATTATATCTTCGTGTCCTCATTTTGCCAGTGCGACTATAGGTATGACGTTT
+
BBCCCFFFFFFFGGGGGGGGGGGGGGGGHHHHHHHHHHHHGHHHHHGGGGHHHHHHHGFHHGGGHHHHHHHHHHHHHGGHGGHGFHHHFDHHHHGGGHGHHHHHHHHHHHGGGFGFC>//<---.-..--....000:.--.-.....--:---..:/000.009;0000/00000:000900009:0900-;.:/009000000090900./../000000:0;0000;00-.---;000000000.../
@M05620:45:000000000-G6HP7:1:1101:13631:5662 1:N:0:133
AGATTACTGCAACAGTTCCCCCTGGACCTGGAAAAGTTTCTTGCCTGGCTTACAGAAGCTGAAACAACTGCCAATGTCCTACAGGATGCTACCCGTAAGGAAAGGCTCCTAGAAGACTCCAAGGGAGTAAAAGAGCTGATGAAACAATGGCAAGTAAGTCAGGCATTTCCGCTTTAGCACTCTTGTGGATCCAATTGAACAATTCTCAGCATTTGTACTTGTAACTGACAAGCCAGGGACAAAACAAAGAT
+
BCBCCFFFFFFFGGGGGGGGGGGGHHHHHHHHHHHHHHHHHHHHHHHHHHHHHHHHHHHHHHHHHHHHHHHHHHHHHHHHHHHHHHHHHHHHHHGGGGHHHHHHHHHHGHHHHHHGHHHHGFHGGHGGHHHHHGHHHHGHHHHHHHHHHHHHHGHHHHHHHHHHHHHHHHGGGGGHHHHHHHHGHFHGHHHHGHHHHFHGHHHHHHHHHHHHHHHHHHHHHFHGHHHHHHHHGGGGGGGGGGGGGGGGGGF
@M05620:45:000000000-G6HP7:1:1101:13626:5680 1:N:0:133
AGATTACTGCAACAGTTCCCCCTGGACCTGGAAAAGTTTCTTGCCTGGCTTACAGAAGCTGAAACAACTGCCAATGTCCTACAGGATGCTACCCGTAAGGAAAGGCTCCTAGAAGACTCCAAGGGAGTAAAAGAGCTGATGAAACAATGGCAAGTAAGTCAGGCATTTCCGCTTTAGCACTCTTGTGGATCCAATTGAACAATTCTCAGCATTTGTACTTGTAACTGACAAGCCAGGGACAAAACAAAGAT
+
AAABCFFFFFFFGGGGGGGGGGGGHHHHHHHHHHHHHHHHHHHHHHGHHHHHHHHHHHHHHHHHHHHHHHHHHHHHHHHHHHHHHHHHHHHHHHGFGGHHHHHHHHHHGHHHHHHHHHHHHHHGGHGGGHHHHGHHHHHHHHHHHGHHHHHHHGHHHHHHHHHHHHHHHHGGGGGHHHHHHHHHHFGGGHHHGGHHHHFGHHHHHHHGGHGHHHHHHFHHHHHFHHHHHHGHHGGGGGGGGGGGGGGGGGF
@M05620:45:000000000-G6HP7:1:1101:17147:5687 1:N:0:133
TACCTGTACTGGGGAAGAGTGTAGCAATCGCCATTCCTACCCTAAAGATCGGAAGAGCACACGTCTGAACTCCAGTCACAGCGATAGATCTCGTATGCCGTCTTCTGCTTGAAAAAAAAAAAAAAAAACACACTAAAACACAGACCCTGGGTATATCACAGAATAAAAAAAGACGGGACTAAGCGGGTGCAGCATGTGTGAGCGAGGGATGAGAGGCTGTCGTCGATGGGTCAGACATCGCGTCGTGCCAC
+
BBABBFFFFFFFGGGGGGGGGGFHHGHHHGGGGGHHHGFGGHHHHHHHHHHGGGGHHHHHHHGHHHGHHHHHHGGHHGHHHHGGHGGHHGHHHGFGHHHG1EHGHHHHHHEHHGHHGGFCD</>/---.....///00<....:...//../000000000//0000009-.9/..-.-.////-----./9/./////.///-----...////...../..9--./../...//.//..-----...//
@M05620:45:000000000-G6HP7:1:1101:13773:5708 1:N:0:133
AGATTACTGCAACAGTTCCCCCTGGACCTGGAAAAGTTTCTTGCCTGGCTTACAGAAGCTGAAACAACTGCCAATGTCCTACAGGATGCTACCCGTAAGGAAAGGCTCCTAGAAGACTCCAAGGGAGTAAAAGAGCTGATGAAACAATGGCAAGTAAGTCAGGCATTTCCGCTTTAGCACTCTTGTGGATCCAATTGAACAATTCTCAGCATTTGTACTTGTAACTGACAAGCCAGGGACAAAACAAAGAT
+
BCCDDFFFFFFFGGGGGGGGGGGGHHHHHHHHHHHHGHHHHHHHHHHHHHHHHHHHHHHHHHHHHHHHHHHHHHHHHHHHHHHHHHHHHHHHHHGGGGHHHHHHHHHHGHHHHHHHHHHHHHHGGGGGHHHHHGHHHHHHHHHHHHHHHHHHHGHHHHGHHHHHHHHHHHGGGGGHHGGGGHHHHFHGHHHHGHHHHHHHHHHHHHHFHHHHHHHHHFHHHHHHHHHGHHHHGGFGGGGGGGGGGGGGGGF
@M05620:45:000000000-G6HP7:1:1101:9066:5795 1:N:0:133
TACCTGTACTGGGGAAGCATTTGAATATCCCCCCATGGTGATGGGGACGGAGAACTGCTCCATAAACACAGGCAACGTGCCTAACTTTCCCGGGAAGATGAAGTCAAAGAGCGACCACAGCTCTCGGAGGTTATTTTGCATCGGTGAGCCAGACAGAATGATCCGATGAGGGGTGCGAAACTATTTGAGGAAAGGAAGCACCTTTTTATTAAATTTACCTTTTAGCAATCGCCATTCCTACCCTAAAGATC
+
BBABCFFFFFFFGGGGGGGGGGHHHHHHHHHGGGGHHHGGGHHHHGGGGGGGGGHHHHHHHHHHHGHHHHHHGHHHGHHHHHHHHHHHHHHGGGGGGHHHHHHHHHHHHHHHGGFGGHHHHHHHHGGGGGGHHHHHHHHHHHGGGGGHEFHHHGHHHHHHHHHHHGGGHHHGGDGGGBCFGGGGGGGFGGFGG?FGGFGGGFFFFFFEBFFFFFFFFFFFFFFFFFFFBBAEFFFFFFFFFFFFFFFFFFB
@M05620:45:000000000-G6HP7:1:1101:9075:5810 1:N:0:133
TACCTGTACTGGGGAAGCATTTGAATATCCCCCCATGGTGATGGGGACGGAGAACTGCTCCATAAACACAGGCAACGTGCCTAACTTTCCCGGGAAGATGAAGTCAAAGAGCGACCACAGCTCTCGGAGGTTATTTTGCATCGGTGAGCCAGACAGAATGATCCGATGAGGGGTGCGAAACTATTTGAGGAAAGGAAGCACCTTTTTATTAAATTTACCTTTTAGCAATCGCCATTCCTACCCTAAAGATC
+
BAAABFFFFFBFGGGGGGFGGGGHGHHGHGHGFGFHHHHHHHHHHGGGGGGGGGHHHHHHHHHHHFHHGHHHGHHHGHHHHHGHHHHHGGGGGGGGEHHGHHHGHHGHHHHGGGGGGHHGHHHHHFGGGGEHHGHHHHHHHHGFGGGHF0GGHGHHGHHHHFHHHGGGHHHGGCDGGBAFGGGGGGGFGGFGGGGGFAEEFFFFFFFEFBFFFFBFFFFFBFFFFFFFFBAEFFFFFFFFF.FFFF9FFFF
@M05620:45:000000000-G6HP7:1:1101:18693:5878 1:N:0:133
AGATTACTGCAACAGTTCCCCCTGGACCTGGAAAAGTTTCTTGCCTGGCTTACAGAAGCTGAAACAACTGCCAATGTCCTACAGGATGCTGCCCGTAAGGAAAGGCTCCTAGAAGACTCCAAGGGAGTAAAAGAGCTGATGAAACAATGGCAAGTAAGTCAGGCATTTCCGCTTTAGCACTCTTGTGGATCCAATTGAACAATTCTCAGCATTTGTACTTGTAACTGACAAGCCAGGGACAAAACAAAGAT
+
ABAABFFFBF4BGGBGGGGGGGGFDHHHHGCF3BGHHHHHHHHHHHHHHHHCHHGHHGHHHHHHHHHHHHHHCGHHHHHHFHHGHHHHHH5FGHGGEEHHHHFHFGHHGHHHBGHHHHHHF?3F//?EH4FFHFHHHHDHH3BFHHHHFHHHHGHHHHHHHHHHHHHHHHGGGGGHDHHHHHHHHFHGHHHHH0GHHDDG0GHHHHHHHHHHHHHHHHHGHHFHHHHBHHHHHGGGGGGG.F/CGGGFG/C
@M05620:45:000000000-G6HP7:1:1101:7583:5899 1:N:0:133
TACCTGTACTGGGGAAGCGTGTAGCAATCGCCATTCCTACCCTAAAGATCGGAAGAGCACACGTCTGAACTCCAGTCACAGCGATAGATCTCGTATGCCGTCTTCTGCTTGAAAAAAAAAAACAAACAACCAGCCCATCATCCCTCCTTTCCATGCACTCTACTCGCACCTCATTGTTCCTCTTTTATGTCCCATTACCCCTTTCTCCGCACTTGTCCTTGTTCCTGACCTGCTGTAGCCAAACCACTGAT
+
AAABBFFFFFFFGGGGGGGGGGHHHHHHHGGGEGGHHHGHHHHHFHHHHHHGGGGHHHFHCGGHHHGGFHHHHHHHHHHHHHGEHGGHHHHHHGGHHHHGGGHGHHHGFHHHHHHH@D@//////0/0//?//....0011>1.1>./00=0000/00</00000.--:-/./000<0000;9000000000000;0;0/;..00000..---////9/:///:/9B/////./:;//////:....//9;
@M05620:45:000000000-G6HP7:1:1101:9172:5904 1:N:0:133
AGATTACTGCAACAGCTCCCCCTGGACCTGGAAAAGTTTCTTGCCTGGCTTACAGAAGCTGAAACAACTGCCAATGTCCTACAGGATGCTACCCGTAAGGAAAGGCTCCTAGAAGACTCCAAGGGAGTAAAAGAGCTGATGAAACAATGGCAAGTAAGTCAGGCATTTCCGCTTTAGCACTCTTGTGTATCCACTTGAACAATTCTCAGCATTTGTACTTGTAACTGACAAGCCAGGGACAAAACAAAGAT
+
AAAAAFFFFF1@FFAFGGGGGGGGHHHHHGFGFFGHHHHHHHHHHHHHHHHFGFFFFGGHHGGGHFHGHHHHHGGFHHHHFHGHHHHHHH@GHHGGCEHHHH0BGFGHGHHHFG1GGHHH1BFFE/EEH1FEG/FGHHFHHHHFH<GH<FHGHGHHBHHHGHHH/GHHHHGGGGGD<GHGHHHHHGHHEHHHH/DGH0CG0CDHHHHFHHCGHHHHGCGGGG::GHFCFGGGGGBAGGGG.C/AFGGAG/=
@M05620:45:000000000-G6HP7:1:1101:8096:5927 1:N:0:133
TACCTGTACTGGGGAAGCGTGTAGCAATCGCCATTCCTACCCTAAAGATCGGAAGAGCACACGTCTGAACTCCAGTCACAGCGATAGATCTCGTATGCCGTCTTCTGCTTGAAAAAAAAACAAACCGCCATCTCGAAAGGTGGCTCTTTTCCGACTGCCTGCTGCGACCATAACGCTTGAAACGTCATCTAGGCGGCCAGGCGCAGCGATGCTCCTCTGTGGCATAACAGCGTGGTAGGCGTCATCGGACT
+
AAAAADFFFFFFC11E1AEEGGHFFGEHH0FE?FGHHHHHHHHGHBFFHHGECGAGFFGH0GAGHHCFFFHHHHHHHHHDHHEEHFEFHEFGGGCGFFHEEGHGHHGHHH>0FFG0/B/////0///////1<1010..011.001011000..--.//0:./00-----000/.-....0;0.9..900000/----------;------9//9/-///9-A-/:////------//-/--;-://----
@M05620:45:000000000-G6HP7:1:1101:8352:6008 1:N:0:133
AGATTACTGCAACAGTTCCCCCTGGACCTGGAAAAGTTTCTTGCCTGGCTTACAGAAGCTGAAACCACTGCCAATGTCCTACAGGATGCTACCCGTAAGGAACGGCTCCTAGAAGACTCCACGGGAGTAAAAGAGCTGATGAAACAATGGCAAGTAAGTCAGGCATTTCCGCTTTAGCACTCTTGCGGATCCAATTGACCTATTCTCAGCATTTGTACTTGTAACTGACAAGCCAGGGACCAAACAAAGAT
+
AAAAAF1D@@BDGGBGEBGGCEGC000FG00F1BFGA2BBGDGB1FH/GCG11A1BGHFGHB1BB0BFGABAB1FAG2AFAGCGC0B10F@1F0EB>>FCB00>>//EF>1B1B>1BFCBF0?E//E?01BB1/B0<B1BG21@<F<<1<F0GGFGHB11?F0?<<?FHD.<EGG1=1<<10=G00<<<A-/000;000000:;CGCC0:0;9;;900;00B000;9099FGAE/.9.......;A-9///
@M05620:45:000000000-G6HP7:1:1101:8358:6029 1:N:0:133
AGATTACTGCAACAGTTCCCCCTGGACCTGGAAAAGTTTCTTGCCTGGCTTACAGAAGCTGAAACAACTGCCAATGTCCTACAGGATGCTACCCGTAAGGAAAGGCTCCTAGAAGACTCCAAGGGAGTAAAAGAGCTGATGAAACAATGGCAAGTAAGTCAGGCATTTCCGCTTTAGCACTCTTGTGGATCCAATTGAACAATTCTCAGCATTTGTACTTGTAACTGACAAGCCAGGGACAAAACAAAGAT
+
BBCCCFFFFFFFGGGGGGGGGGGGHHHHHGHHHHHHHHHHHHHHHHHHHHHHHHHHHHHHHHHHHHHHHHHHHHHHHHHHHHHHHHHHHHHHHHGGGGHHHHHHHHHHGHHHHHHHHHHHHHHGGGGGHHHHHGHHHHGHHBGHHHHHHHHHHGHHHHHHHHHHHHHHHHGGGGGHFHHHHHHHHGHGHHHHHFHHHFFHHHHHHHHHHHHHHHHHHHHHHHHFHHHFHHHHGGGGGGGGGFFFGGGGGGG
@M05620:45:000000000-G6HP7:1:1101:16188:6054 1:N:0:133
CATCCTGACCCTGAAGTACCCCATTGAGCATGGCATCGTCACCAACTGGGACGACATGGAGAAGATCTGGCACCACACCTTCTACAACGAGCTGCGCGTGGCCCCGGAGGAGCACCCAGTGCTGCTGACCGAGGCCCCCCTGAACCCCAAGGCCAACAGAGAGAAGATGACTCAGGTGAGGCTCGGCCGACGCCCGTGCTCCTCCCGTCCTTTCCCCAGTCATTTTCTGCCCGGCTTGATTTCTGACATTT
+
BBBBBFFFFFFFGGCGGGGGGGEHHHHFG4GGHHFHHGHHHGHGHGHHHHHHGEGFGHHGHHFHHHHHHHHHHGHHHGGHHHHHHHHHGGGGGHHGGGGGGGHHGGGGGGGGHHHHGGFFGGHHHHHHHHGGGGFGGGGGGGHHHHGGGGHGHHGFGGGGGFGGGFGGGGGGGGGGGFGGGGGGFFFFFFFFFFFCCFFFFFFFFFFADFFBFFFFFFFFFBFFFFFFFFFFFFFFF-;9FFFFE/BFFF/
@M05620:45:000000000-G6HP7:1:1101:16205:6061 1:N:0:133
CATCCTGACCCTGAAGTACCCCATTGAGCATGGCATCGTCACCAACTGGGACGACATGGAGAAGATCTGGCACCACACCTTCTACAACGAGCTGCGCGTGGCCCCGGAGGAGCACCCAGTGCTGCTGACCGAGGCCCCCCTGAACCCCAAGGCCAACAGAGAGAAGATGACTCAGGTGAGGCTCGGCCGACGCCCGTGCTCCTCCCGTCCTTTCCCCAGTCATTTTCTGCCCGGCTTGATTTCTGACATTA
+
CCCCCFFFFFFFGGGGGGGGGGGHHHHHHHHHHHHHHGHHHGHHHGHHHHHHGGGGGHHHHHHHHHHHHHHHHGHHHGGHHHHHHHHHGGGGGHHGGGGGGGHHGGGGGGGGHHHHGGHHHHHHHHHHHHGGGGGGGGGGGGHHHHGGGGHGHHGGGGGGGGGGGGGGGGGGGGGGGGGGGGGGFFFFFFFFFFFFCFFFFFFFFFFFFFFFFFFFFFFFFFFFFFFFFFFFFFFFFFFFFFFFFFFFFF0
@M05620:45:000000000-G6HP7:1:1101:16193:6073 1:N:0:133
CATCCTGACCCTGAAGTACCCCATTGAGCATGGCATCGTCACCAACTGGGACGACATGGAGAAGATCTGGCACCACACCTTCTACAACGAGCTGCGCGTGGCCCCGGAGGAGCACCCAGTGCTGCTGACCGAGGCCCCCCTGAACCCCAAGGCCAACAGAGAGAAGATGACTCAGGTGAGGCTCGGCCGACGCCCGTGCTCCTCCCGTCCTTTCCCCAGTCATTTTCTGCCCGGCTTGATTTCTGACATTA
+
BBBBBFFFFFFFGGGGGGGGGGGHHHGHHHHGHHHHHGHHGGHHHGHHHHGHGGGGGHHEHGHHHHHHHHHHHGHHHGGHHHHGHHHHGGGGGHHGGGEEGGHHGGGGGGGGHHHHGGEFHHHHGHHHHHGGGGGGGGGGGGHGHHGGGGHGHHGGGGGGGGGGGGGGGGGGGGGFGFGGGGGGFFFFFADFFFFFBDDEFFFFFFFFFFFFFFFFFFFFFFFFFFFFFFFFDFFFFF;FFFFFFFFFFFB
@M05620:45:000000000-G6HP7:1:1101:18414:6170 1:N:0:133
TACCTGTACTGGGGAAGAGTGTAGCAATCGCCATTCCTACCCTAAAGATCGGAAGAGCACACGTCTGAACTCCAGTCACAGCGATAGATCTCGTATGCCGTCTTCTGCTTGAAAAAAAAAAATGTTTGACAGCGTGTCTTGTTTAGACCATCTAACGGCCGTGCTTTTTTCCTGCAACCTGTACCATCCAGTATCCGTTTTAACTATTTCTTCTTTCCTCACTTCTCTCCCACCCCTCTTTAGCCAAGCCC
+
>AAAAFFFFFDFGGGFGGF3BBDDGHFGHCCEEFHHHGFGHHHBFHHGHHHGGGEFCG1FBBAGHFFFFGHHHHHGHHHBGGEE/EEBHGHHG?AGHFEEEEFFBGFHGDGHFHHHEEG///0<2@2@1111//?//?FH1GF011>1>01<1111.----:-.;0000-:0F0//0;C9.099;0;990090;90.;0/900009;CF/99BF////9//://:/:/B//B-;9--;;/////;/-9--9
@M05620:45:000000000-G6HP7:1:1101:12916:6178 1:N:0:133
TACCTGTACTGGGGAAGCATTTGAATATCCCCCCATGGTGATGGGGACGGAGAACTGCTCCATAAACACAGGCAACGTGCCTAACTTTCCCGGGAAGATGAAGTCAAAGAGCGACCACAGCTCTCGGAGGTTATTTTGCATCGGTGAGCCAGACAGAATGATCCGATGAGGGGTGCGAAACTATTTGAGGAAAGGAAGCACCTTTTTATTAAATTTACCTTTTAGCAATCGCCATTCCTACCCTAAAGATC
+
BBBBBFFFFFFFGGGEFG4FGGGHHHHHHHHGGGGHHFFFBGHHHGGGGCDEEHFHHHHGHHHHHFHHHGHHGGHHGHHHHHFGHGFHHFFEEGEGDHHHFHHGFFFHHFFHECGGGHHHGHHHHGGEGGCHGHHHHFFDGFGFGGGGGHHHHGHHHFGHGHHHHGGGCG/DCECGGGADGGFGGGGFGGBFGGGGG?EGGEFFFFFFFFF/FFFFF/FFFFFFFFFFFFFFFFFFFFFFFAFF9B9FFFF
@M05620:45:000000000-G6HP7:1:1101:19913:6204 1:N:0:133
CATCCTGACCCTGAAGTACCCCGGCTTGATTTCTGACATTAGATCGGAAGAGCACACGTCTGAACTCCAGTCACAGCGATAGATCTCGTATGCCGTCTTCTGCTTGAAAAAAAAAAAAAAATATAAAACAAAGAGAAAAGAAGTTTGGTTACATGTAATATAATGGACAATAGTAGTAGTTCGCTAGGTTATGATGCGGAGGCGAGAAAAGAGAGATCAGCCTATATGATGCAAGATAGAATTCACGCTAT
+
BCCCCFFFFFFFGGGGGGGGGGGGGGGGHHHHHHHHHHHHHHHHHHG?FGHHHHHHHGHHHGHHHHHHHHHHHHHHHGGHGGHHGHHHGGHHHHGGGHGHHHHHHHGHHHHGGGGD>//<-01111111..00///00//.C/0000...00000:0000000<00000.:00000000000.-....000000:<0-----.----.://.:/..000:0//000<00000000/000:000000.....
@M05620:45:000000000-G6HP7:1:1101:19912:6223 1:N:0:133
CATCCTGACCCTGAAGTACCCCGGCTTGATTTCTGACATTAGATCGGAAGAGCACACGTCTGAACTCCAGTCACAGCGATAGATCTCGTATGCCGTCTTCTGCTTGAAAAAACAAACAAAGAAAATCTAAAAGGAGAAAGGCACTCATAGGAGGAAATGTATATAAGTGAAGAGGGAAGTGGCAGGAGATTGCACTGTGACGCAAAGTGATGAGCGAAGAGAAGTTAGCCTGTAACTGAGAAGTAGAGCTC
+
BBBBBF4FFFFFBFFGGGGGGGA2A2EEHGHHHHHHFGHHHFGHHHG2AEHEHHHHHGHHGGHGHHFHFFGHHHHGFEEHGG@FBFFAFEFBGHG>EHGHHHHHHHGC33B//?EB??/000B001122?111/0//0110/00000111?10</0011<11111<11111110.....000./.-.../0:0000/000:.:---/000;0000-9--../9/00//;//.//////////9//////;/
@M05620:45:000000000-G6HP7:1:1101:11912:6249 1:N:0:133
TACCTGTACTGGGGAAGCATTTGAATATCCCCCCATGGTGATGGGGACGGAGAACTGCTCCATAAACACAGGCAACGTGCCTAACTTTCCCGGGAAGATGAAGTCAAAGAGCGACCACAGCTCTCGGAGGTTATTTTGCATCGGTGAGCCAGACAGAATGATCCGATGAGGGGTGCGAAACTATTTGAGGAAAGGAAGCACCTTTTTATTAAATTTACCTTTTAGCAATCGCCATTCCTACCCTAAAGATC
+
CBCCCFFFFFFFGGGGGGGGGGHHHHHHHHHGGGGHHHGHHHHHHGGGGGGGGHHHHHHHHHHHHHHHHHHHGHHHGHHHHHHHHHHHHHHGGGGGGHHHHHHHHHHHHHHHGGGGGHHHHHHHHGGGGGGHHHHHHHHHHHGGGGGHHHHHHGHHHHHHHHHHHGGGHHHGGEGGGGGGGGGGHHHGGGFGGGGGGGGGGFFFFFFFFFFFFFFFFFFFFFFFFFFFFFFFFFFFFFFFFFFFFFFFFFF
@M05620:45:000000000-G6HP7:1:1101:5862:6276 1:N:0:133
CATCCTGACCCTGAAGTACCCCGGCTTGATTTCTGACATTAGATCGGAAGAGCACACGTCTGAACTCCAGTCACAGCGATAGATCTCGTATGCCGTCTTCTGCTTGAAAAAAAAAAATACATGAGGAGATACATGGTGATGTCGCGAACATATTTCAGACTTTCCATTATACTTCAAAAAAGAAAATAACGCATTAGAACTACAGACATAATCTTTACTAAAGGCTGACAAACCAAGCTGGCAAAAAAGGA
+
BBBBBFFFFFFFGGGGGGGGGGGGGGGGHHHHHGHHHHHHHHHHHHGFEFHHHHHHHGHHHGHHGHHHHHHHFHHHHGFHGGHF4BFGFGFHHHGGFHGHGHGHHHHHHHHGGGG?>022222@101/?011111?<111111..<----0000=000;//;0:00000000<000000.-...//0000.-;..000000;//9/..//9//9////9//9//./...9/B..;...9/.../..;-...
@M05620:45:000000000-G6HP7:1:1101:25222:6323 1:N:0:133
TACCTGTACTGGGGAAGCATTTGAATATCCCCCCATGGTGATGGGGACGGAGAACTGCTCCATAAACACAGGCAACGTGCCTAACTTTCCCGGGAAGATGAAGTCAAAGAGCGACCACAGCTCTCGGAGGTTATTTTGCATCGGTGAGCCAGACAGAATGATCCGATGAGGGGTGCGAAACTATTTGAGGAAAGGAAGCACCTTTTTATTAAATTTACCTTTTAGCAATCGCCATTCCTACCCTAAAGATC
+
CCCCCFFFFFFFGGGGGGGGGGHHGHHHHHHGGGGHHHGHHHHGHGGGGGGGGHHHHHHHHHHHHHGHHHHHGHHHGHHHHHHHHHHHHHHGGGCGGHHHHHHHHHHHHHHHGGGGGHHHHHHHHGGGGGGHHHHHHHHHHHGGGGGHHHHHHGHGHHHHHHHHHGGGHHHGGDFGGGGGGGGGGGGGGGCGGGGGGGGFGFFFFFFFFFFBFFFFFFFFFFFFFFFFFFFFFFFFFFFFFFFFFFFFFFF
@M05620:45:000000000-G6HP7:1:1101:25578:6420 1:N:0:133
TACCTGTACTGGGGAAGCATTTGAATATCCCCCCATGGTGATGGGGACGGAGAACTGCTCCATAAACACAGGCAACGTGCCTAACTTTCCCGGGAAGATGAAGTCAAAGAGCGACCACAGCTCTCGGAGGTTATTTTGCATCGGTGAGCCAGACAGAATGATCCGATGAGGGGTGCGAAACTATTTGAGGAAAGGAAGCACCTTTTTATTAAATTTACCTTTTAGCAATCGCCATTCCTACCCTAAAGATC
+
CCCCCFFFFFFFGGGGGGGGGGHHHHHHHHHGGGGHHHHHHHHHHGGGGGGGGHHHHHHHHHHHHHHHHHHHGHHHGHHHHHHHHHHHHHHGGGGGGHHHHHHHHHHHHHHHGGGGGHHHHHHHHGGGGGGHHHHHHHHHGHGGGGGHHHHHHGHHHHHHHHHHHGGGHHHGGGGGGFGGGGGGGGGGFG0CFGGGGGGGGFFFFFFFFFFFFFFFFFFFFFFFFFFFFFFFFFFFFFFFFFFFFFFFFFF
@M05620:45:000000000-G6HP7:1:1101:21698:6511 1:N:0:133
AGATTACTGCAACAGTTCCCCCTGGACCTGGAAAAGTTTCTTGCCTGGCTTACAGAAGCTGAAACAACTGCCAATGTCCTACAGGATGCTACCCGTAAGGAAAGGCTCCTAGAAGACTCCAAGGGAGTAAAAGAGCTGATGAAACAATGGCAAGTAAGTCAGGCATTTCCGCTTTAGCACTCTTGTGGATCCAATTGAACAATTCTCAGCATTTGTACTTGTAACTGACAAGCCAGGGACAAAACAAAGAT
+
BBBCCFFFFFFFGGGFGGGGGGGGHHHHHHHHHHHHHHHHHHHHHHHHHHHHHHHHHHHHHHHHHHHHHHHHHHHHHHHHFHHHHHHHHHFGGHGGGGHHHHFHHHHHGHHHHHHHHHHHHHHGGHGGHHHHHGHHHHGHHGHHHHHHHHHHHGHHHHHHHHHHHHHHHHGGGGGHHHHHHHHHHGHGHHHHHHHHHHFFHHHHHHHHHHGHHHHHHHHGHGHHHHHHHHHHHGGGGGGGGGFGGGGGGGG
@M05620:45:000000000-G6HP7:1:1101:13727:6579 1:N:0:133
AGATTACTGCAACAGTTCCCCCTGGACCTGGAAAAGTTTCTTGCCTGGCTTACAGAAGCTGAAACAACTGCCAATGTCCTACAGGATGCTACCCGTAAGGAAAGGCTCCTAGAAGACTCCAAGGGAGTAAAAGAGCTGATGAAACAATGGCAAGTAAGTCAGGCATTTCCGCTTTAGCACTCTTGTGGATCCAATTGAACAATTCTCAGCATTTGTACTTGTAACTGACAAGCCAGGGACAAAACAAAGAT
+
BBBBCFFFDDDDGGFBGGGGGGGGGGHHHHHHHHHHHHHHHHHHHHHHHHHAFFGHHHHHHHHHHHHHHHHHHHHHHHHHEGGHHGHHHHDFGHGGEEGGHHFHHHHHGHHHHHHHHHHHGHHGEEFEHFHHHGHHHHGHHGHHHHHHHHHHHGHHHHHHHHHHHHHHHHGGGGGHHHHHHHHHHHHGHHHHGEHHHGHGHGHHHHHHHHHHHHHHHHHHHHHHHHHHHHHHHGGGGGGGGGGGGGGGGGG
@M05620:45:000000000-G6HP7:1:1101:13727:6598 1:N:0:133
AGATTACTGCAACAGTTCCCCCTGGACCTGGAAAAGTTTCTTGCCTGGCTTACAGAAGCTGAAACAACTGCCAATGTCCTACAGGATGCTACCCGTAAGGAAAGGCTCCTAGAAGACTCCAAGGGAGTAAAAGAGCTGATGAAACAATGGCAAGTAAGTCAGGCATTTCCGCTTTAGCACTCTTGTGGATCCAATTGAACAATTCTCAGCATTTGTACTTGTAACTGACAAGCCAGGGACAAAACAAAGAT
+
@BAACFFFFFBDGGFFGGGGGGGGHHHHHHHHHHHHGHHHHHHHHHHHHHHABBGHHHHHHHHHHHHHHHHHHHHFGHHHFFHHHHHHHHBFGGGGEFHHHHHHHHHHGHHHHHHHHHHHFHHGEEFEHFHHHGHHHGGHGHHHHHHHFHHHHGHHHHHHHHGHGHHHHHGGGGGHGHGHHHHHH=GDFHHHHHFGHEHFGHFHHHHFHHGHHHHHHGCHHHHFHHHHHHHHHGFF?FGGGGGGGGGGGGF
@M05620:45:000000000-G6HP7:1:1101:17562:6698 1:N:0:133
TACCTGTACTGGGGAAGCATTTGAATATCCCCCCATGGTGATGGGGACGGAGAACTGCTCCATAAACACAGGCAACGTGCCTAACTTTCCCGGGAAGATGAAGTCAAAGAGCGACCACAGCTCTCGGAGGTTATTTTGCATCGGTGAGCCAGACAGAATGATCCGATGAGGGGTGCGAAACTATTTGAGGAAAGGAAGCACCTTTTTATTAAATTTACCTTTTAGCAATCGCCATTCCTACCCTAAAGATC
+
CCBCCFFFFFFFGGGFFGGGGGHHHHHHHHHGGGGHHHGHHHHHHGGGGGGGGHHHHHHHHHHHHHHHHHHHGHHHGHHHHHHHHHHHHHHGGGGGGHHHHHHHHHHHHHHHGGGGGHHHHHHHHGGGGGEHHHHHHHHHHHGGGGGHHHHHHGHHHHHHHHHHHGGGHHGGGEFGGGFGGGGGGGGGGGFGGGGGGGGFFFFFFFFFFFFFFFFFFFFFFFFFFFFBFFFFFFFFFFFFFFFFFFFFFFF
@M05620:45:000000000-G6HP7:1:1101:11060:6749 1:N:0:133
CATCCTGACCCTGAAGTACCCCATTGAGCATGGCATCGTCACCAACTGGGACGACATGGAGAAGATCTGGCACCACACCTTCTACAACGAGCTGCGCGTGGCCCCGGAGGAGCACCCAGTGCTGCTGACCGAGGCCCCCCTGAACCCCAAGGCCAACAGAGAGAAGATGACTCAGGTGAGGCTCGGCCGACGCCCGTGCTCCTCCCGTCCTTTCCCCAGTCATTTTCTGCCCGGCTTGATTTCTGACATTA
+
CDDDDFFFFFFFGGGGGGGGGGGHHHHHHHHHHHHHHGHHHGHHHGHHHHHHGGGGGHHHHHHHHHHHHHHHHGHHHGGHHHHHHHHHGGGGGHHGGGGGGGHHGGGGGGGGHHHHGGHHHHHHHHHHHHGGGGGGGGGGGGHHHHGGGGHGHHGGGGGGGGGGGGGGGGGGGGGGGGGGGGGGFFFFFFFFFFFFBFFFFFFFFFFEFFFFFFFFFFFFFFFFFFHFFFFFBFACFFAFFFFFFBFFFF0
@M05620:45:000000000-G6HP7:1:1101:8854:6914 1:N:0:133
TACCTGTACTGGGGAAGCATTTGAATATCCCCCCATGCTGATGGGGACGGAGAACTGCTCCATAAACACAGGCAACGTGCCTAACTTTCCCGGGAAGATGAAGTCAAAGAGCGACCACAGCTCTCGGAGGTTATTTTGCATCGGTGAGCCAGACAGAATGATCCGATGAGGGGTGCGAAACTATTTGAGGAAAGGAAGCACCTTTTTATTAAATTTACCTTTTAGCAATCGCCATTCCTACCCTAAAGATC
+
CCCCCFFFFFFFGGGGGGGGGGHHGHHHHHHGGGGHHHHHHHHHHGGGGGGGGHHHHHHHHHHHHHHHHHHHGHHHGHHHHHHHHHHHHHHGGGGGGHHHHHHHHHHHHHHHGGGGGHHHHHHHHGGGGGEHHHHHHHHHHHGGGGGHHHHHHGHHHHHHHHHHHGGGHHHGGEEGGGGGGGGGGGGGGGCFGGGGGGGGGFFFFFFFFFFFFFFFFFFFFFFFFFFFFFFFFFFFFFFFFFFFFFFFFFF
@M05620:45:000000000-G6HP7:1:1101:26256:6927 1:N:0:133
AGATTACTGCAACAGTTCCCCCTGGACCTGGAAAAGTTTCTTGCCTGGCTTACAGAAGCTGAAACAACTGCCAATGTCCTACAGGATGCTACCCGTAAGGAAAGGCTCCTAGAAGACTCCAAGGGAGTAAAAGAGCTGATGAAACAATGGCAAGTAAGTCAGGCATTTCCGCTTTAGCACTCTTGTGGATCCAATTGAACAATTCTCAGCATTTGTACTTGTAACTGACAAGCCAGGGACAAAACAAAGAT
+
AAABCFFFFFFFGGGFGGGGGGGGHHHHHHGHHHHHFHHHHHHHHHHHHHHHHHHHHHHHHHHHHHHHHHHHHHHHHHHHHHHHHHHHHHHHHHGGGGHHHHHHHHHHGHHHHHHGHHHHHGHGGHGGHHHHHGHHHHGHHHHHHGHHHGFGHGHHGHHHHHHHHHHHHHGGGGGHHHHHHHHHHFHGFHHHGHHHHHFFFHHHHHHFHHHHHHHHHGHHHHHGHHHHHHHHGGFGGGGGGGGGGGGGGGF
@M05620:45:000000000-G6HP7:1:1101:4567:6947 1:N:0:133
TACCTGTACTGGGGAAGCATTTGAATATCCCCCCATGGTGATGGGGACGGAGAACTGCTCCATAAACACAGGCAACGTGCCTAACTTTCCCGGGAAGATGAAGTCAAAGAGCGACCACAGCTCTCGGAGGTTATTTTGCATCGGTGAGCCAGACAGAATGATCCGATGAGGGGTGCGAAACTATTTGAGGAAAGGAAGCACCTTTTTATTAAATTTACCTTTTAGCAATCGCCATTCCTACCCTAAAGATC
+
CCCCCFFFFFFFGGGGGGGGGGHHHHHHHHHGGGGHHHGGHHHHHGGGGGGGGHHHHHHHHHHHHHHHHHHHGGHHGHHHHHHHHHHHHHHGGGGGGHHHHHHHHHHHHHHHGGGGGHHHHHHHHGGEGGGHHHHHHHHGHHGGGGGHHHHHHGHHGHHHHHHHHGGGHHHGGGGGGGGGGGGGGGGGGGFGGGGFGGGGGFFFFFFFFFFFFFFFFFFFFFFFFFFFFFFFFFFFFFFFFFFFFFFFFFF
@M05620:45:000000000-G6HP7:1:1101:26349:6965 1:N:0:133
AGATTACTGCAACAGTTCCCCCTGGACCTGGAAAAGTTTCTTGCCTGGCTTACAGAAGCTGAAACAACTGCCAATGTCCTACAGGATGCTACCCGTAAGGAAAGGCTCCTAGAAGACTCCAAGGGAGTAAAAGAGCTGATGAAACAATGGCAAGTAAGTCAGGCATTTCCGCTTTAGCACTCTTGTGGATCCAATTGAACAATTCTCAGCATTTGTACTTGTAACTGACAAGCCAGGGACAAAACAAAGAT
+
>A>AAFFFFFDFGGGFGGGGGGGGHHHHFHHHHHHHFHHHHHHHHHHHHHHHHHHHHHHHHHHHHHHHHHHHHHHHHHHHHHHHHHHHHHGHHHGGGGGHGHHHHHHHGHHHHHHGHHHHHGHGGGGEHHHHHGHHHHHHHHHHHHHHHFHHHGHHHHHHHHHHHHHHHHGGGGGHHHHHHHHGHFHGHHHHHGHHHDDFGHHHHHHHHGHHHFGGHFHHHGHHHHHFGHGHGGGGGGGGGGGGGGGGGGG
@M05620:45:000000000-G6HP7:1:1101:13318:6983 1:N:0:133
AGATTACTGCAACAGTTCCCCCTGGACCTGGAAAAGTTTCTTGCCTGGCTTACAGAAGCTGAAACAACTGCCAATGTCCTACAGGATGCTACCCGTAAGGAAAGGCTCCTAGAAGACTCCAAGGGAGTAAAAGAGCTGATGAAACAATGGCAAGTAAGTCAGGCATTTCCGCTTTAGCACTCTTGTGGATCCAATTGAACAATTCTCAGCATTTGTACTTGTAACTGACAAGCCAGGGACAAAACAAAGAT
+
>A3>AFFFB54@BABBGGGGFEGGCEGGFFECGDFFHHHHHHHHHHGEHHG3FFFGHGHFFHGHHHFHGHHHHHGHHFHGHFHFGFGFGGHHHHGG@EHHHHFHGHHHGHHHHHHGHFHHHHFCEFFEHFFGFFHHHHEGGFFHFFGGFGHHFF1GDGDBBFFG/FFG1GFGGGGF1DGHHGHHHHHGEBFHHHHHHGFFHCDH0GHHFHBGFHHHGHFGCGFBFHHGHFFHHGFG?EEGE.;ACGGGGFG
@M05620:45:000000000-G6HP7:1:1101:13319:7004 1:N:0:133
AGATTACTGCAACAGTTCCCCCTGGACCTGGAAAAGTTTCTTGCCTGGCTTACAGAAGCTGAAACAACTGCCAATGTCCTACAGGATGCTACCCGTAAGGAAAGGCTCCTAGAAGACTCCAAGGGAGTAAAAGAGCTGATGAAACAATGGCAAGTAAGTCAGGCATTTCCGCTTTAGCACTCTTGTGGATCCAATTGAACAATTCTCAGCATTTGTACTTGTAACTGACAAGCCAGGGACAAAACAAAGAT
+
AABCCFFFDDDFGGFBGGGGGGGGGGHHHHHHHHHHFHHHHHHHHHHHHHHABBGHHHHHHHHHHHHHHHHHHHHHHHHHDFGHHGHHHHDGHHGEEEGGGHFFHHHHGHHHHHHHHHHHGHHGGHGFHFHHHGHHHHGHHGHHHHHHHHHHHGHHHHHHHHHHHHHHHHGGGGGHHHHHHHHHHGHGHHHHGHHHHGGGFGHHHHHHHHHHHHGGHFHHHHHHHHHHHHHHHGFGGGGGGGFGGGGGGGF
@M05620:45:000000000-G6HP7:1:1101:17852:7024 1:N:0:133
AGATTACTGCAACAGTTCCCCCTGGACCTGGAAAAGTTTCTTGCCTGGCTTACAGAAGCTGAAACAACTGCCAATGTCCTACAGGATGCTACCCGTAAGGAAAGGCTCCTAGAAGACTCCAAGGGAGTAAAAGAGCTGATGAAACAATGGCAAGTAAGTCAGGCATTTCCGCTTTAGCACTCTTGTGGATCCAATTGAACAATTCTCAGCATTTGTACTTGTAACTGACAAGCCAGGGACAAAACAAAGAT
+
A3AABFFFDFDFGGBGGGGGGGGGHHHHHGFHBGHHGHHHHHHHGHHGHHHGHHFHHHHHHHHHHHHHHHHHHHHHHHHHGHHHHGHHHHFHHHGEEGHHHHHHFGHHGHHHHHHHHHHGCGE?E?EEHFGHHGHHHHFHH2DGHHHHHHHHHGHHHHHHHGHHHHHHHHGGGGGHHHHHHHHHHFHGHHHHGCGGHFFHFHBGHHHHFGHHHHHHHFHHHHHHHHGFHHHHHGGGGGGG?A9AFGGFG/;
@M05620:45:000000000-G6HP7:1:1101:23047:7089 1:N:0:133
CATCCTGACCCTGAAGTACCCCATTGAGCATGGCATCGTCACCAACTGGGACGACATGGAGAAGATCTGGCACCACACCTTCTACAACGAGCTGCGCGTGGCCCCGGAGGAGCACCCAGTGCTGCTGACCGAGGCCCCCCTGAACCCCAAGGCCAACAGAGAGAAGATGACTCAGGTGAGGCTCGGCCGACGCCCGTGCTCCTCCCGTCCTTTCCCCAGTCATTTTCTGCCCGGCTTGATTTCTGACATTA
+
BBBBBFFFFFFFGGGGGGGGGGGHHHHHHGHHCHHHHGHHHGHHHGHHHHFHGGGGGHHGHGHCFGHHGHHHHGHHHGGHHHHHHHHHGGCGFHHGGGGGGGHHGGGCGGGGHHHHGGHHHHHHHHGHHHGGGGGGGGGGGGHHHHGGGGHGHHGGGGGGGFGEGGGGGFFGGGGGGGGGGGGGFFFFAAFFFFFFFFFFFFFFFFDADDDFFFFFFFFFFBFFFFFFFEFEFFF>DFFFFFFFFFFFFF/
@M05620:45:000000000-G6HP7:1:1101:23964:7096 1:N:0:133
TACCTGTACTGGGGAAGCATTTGAATATCCCCCCATGGTGATGGGGACGGAGAACTGCTCCATAAACACAGGCAACGTGCCTAACTTTCCCGGGAAGATGAAGTCAAAGAGCGACCACAGCTCTCGGAGGTTATTTTGCATCGGTGAGCCAGACAGAATGATCCGATGAGGGGTGCGAAACTATTTGAGGAAAGGAAGCACCTTTTTATTAAATTTACCTTTTAGCAATCGCCATTCCTACCCTAAAGATC
+
CCBCCFFFFFFFGGGGGGGGGGHHHHHHHHHGGGGHHHGHHHHHHGGGGGGFFHHHHHHHHHHHHHHHHHHHGHHHGHHHHHHHHHHHHHHGGGGGGHHHHHHHHHHHHHHHGGGGGHHHHHHHHGGGGGEHHHHHHHHHHHGGGGGHGHHHHGHHFHHHHHHHHGGGHHHGGEGGGFGGGGGGGGGGGGGGGGGEFGGGGFFFFFFFFFFFFFFFFFFFFFFFFFF;FFFFFFFFFFFFFFFFFFFFFFF
@M05620:45:000000000-G6HP7:1:1101:25900:7122 1:N:0:133
TACCTGTACTGGGGAAGCATTTGAATATCCCCCCATGGTGATGGGGACGGAGAACTGCTCCATAAACACAGGCAACGTTCCTAACTTTCCCGGGAAGATGAAGTCAAAGAGCGACCACAGCTCTCGGAGGTTATTTTGCATCGGTGAGCCAGACAGAATTATCCGATGAGGGGTGCGAAACTATTTGAGGAAAGGAAGCACCTTTTTATTAAATTTACCTTTTAGCAATCTCCATTCCTACCCTAAAGATC
+
A1A1A1D3DF@11AFEEGFGFGGDEFFGFFAEEEEFCGFHHAE1FCAEEC?A/GHH1GHB111D1DGDAGFEEG0?EB00BDGHHFHH1FFAEE///0>B1FDHHDDBF00<E/BBCF/FC<<DGGGF?<EHGHHHFHHHBF<.EGCG10GGH./</<G00DHHC?.:GC/.C::A@C-AAF0FFFBFE/09/.;C/9E/BABF/FF?/9/BF99/F/BF/;/BFFBF/://99/BFFFF/9-F-BFFBF/
@M05620:45:000000000-G6HP7:1:1101:25923:7124 1:N:0:133
TACCTGTACTGGGGAAGCATTTGAATATCCCCCCATGGTGATGGGGACGGAGAACTGCTCCATAAACACAGGCAACGTGCCTAACTTTCCCGGGAAGATGAAGTCAAAGAGCGACCACAGCTCTCGGAGGTTATTTTGCATCGGTGAGCCAGACAGAATGATCCGATGAGGGGTGCGAAACTATTTGAGGAAAGGAAGCACCTTTTTATTAAATTTACCTTTTAGCAATCGCCATTCCTACCCTAAAGATC
+
CCCCCFFFFFFFGGGGGGGGGGHHHHHHHHHGGGGHHHGHHHHHHGGGGGGGGHHHHHHHHHHHHHHHHHHHGGHHGHHHHHHHHHHHHHHGGGGGGHHHFHHHHHHHHHHHGGGGGHHHHHHHHGGGGGCHHHHHHHHHHHGGGGGHHGHHHGHHHHHHHHHHHGGGHHHGGGGGGFCGGGGGGGGGGG;FGGGGGGGFFFFFFFFFFFFFFFFFFFFFFFFFFFFFFFFFFFFFFFFFFFFFFFFFFFF
@M05620:45:000000000-G6HP7:1:1101:22987:7126 1:N:0:133
TACCTGTACTGGGGAAGCATTTGAATATCCCCCCATGGTGATGGGGACGGAGAACTGCTCCATAAACACAGGCAACGTGCCTAACTTTCCCGGGAAGATGAAGTCAAAGAGCGACCACAGCTCTCGGAGGTTATTTTGCATCGGTGAGCCAGACAGAATGATCCGATGAGGGGTGCGAAACTATTTGAGGAAAGGAAGCACCTTTTTATTAAATTTACCTTTTAGCAATCGCCATTCCTACCCTAAAGATC
+
BAABBFFFFFFFG?EGGGGGGGHHHHGHHHHGGGFHHHFGFHHHHGGGGGGGGHHHHHHHHHHHHHHHHCHHGHGHGHHHHHHGHHHHHHHGGGCGGHHGHHHGGGDGGGHFGGGGGHAGHGHHHGGGGGGHGGHGHHHHHHGGGGGHHFHHHGHHGHHHHGFHHGGGHHGGGEGGGDFGGGGGGGGGFGFFGFGFFGGGGFFFFFFFFFEFFFFFFFFFFFFFFFFFFFFFF.AFFFFFFFFFFB/:BFF
@M05620:45:000000000-G6HP7:1:1101:22966:7126 1:N:0:133
TACCTGTACTGGGGAAGCATTTGAATATCCCCCCATGGTGATGGGGACGGAGAACTGCTCCATAAACACAGGCAACGTGCCTAACTTTCCCGGGAAGATGAAGTCAAAGAGCGACCACAGCTCTCGGAGGTTATTTTGCATCGGTGAGCCAGACAGAATGATCCGATGAGGGGTGCGAAACTATTTGAGGAAAGGAAGCACCTTTTTATTAAATTTACCTTTTAGCAATCGCCATTCCTACCCTAAAGATC
+
DDCDCFFFFFFFGGGGGGGGGGHHHHHHHHHGGGGHHHGHHHHHHGGGGGGGGHHHHHHHHHHHHHHHHHHHGHHHGHHHHHHHHHHHHHHGGGGGGHHHHHHHHHHHHHHHGGGGGHHHHHHHHGGGGGGHHHHHHHHGHHGGGGGHHHHHHGHHHHHHHHHHHGGGHHHGGEGGGGGGGHGGHHHGGGFGGGGGGGGGGFFFFFFFFFFFFFHHHFFFFFFFFFFBFFFFFFFFFFHHFFFFFFFFFFF
@M05620:45:000000000-G6HP7:1:1101:26791:7140 1:N:0:133
TACCTGTACTGGGGAAGCATTTGAATATCCCCCCATGGTGATGGGGACGGAGAACTGCTCCATAAACACAGGCAACGTGCCTAACTTTCCCGGGAAGATGAAGTCAAAGAGCGACCACAGCTCTCGGAGGTTATTTTGCATCGGTGAGCCAGACAGAATGATCCGATGAGGGGTGCGAAACTATTTGAGGAAAGGAAGCACCTTTTTATTAAATTTACCTTTTAGCAATCGCCATTCCTACCCTAAAGATC
+
BCBCCFFFFFFFGGGGGGGGGGHHHHHHHHHGGGGHHHFGGHHHHGGGGGGGGHHHHHHHHHHHHHHHHHHHGHHHGHHHHHHHHHHHHHHGGGGGGHHHGHHHHHHHHHHHGGGGGHHHHHHHHGGEFGCHHHHHHHHFHHGGGGGHHHHHHGHHGHHHHHHHHFGGHHHGG;CGGCDDGGGGGGGFEGFFGGFFFGGGGFFFFFFFFFFFFFFFFFFFFFFFFFFFFFFFFFFFFFFFFFEFFFFFFFF
@M05620:45:000000000-G6HP7:1:1101:25915:7142 1:N:0:133
TACCTGTACTGGGGAAGCATTTGAATATCCCCCCATGGTGATGGGGACGGAGAACTGCTCCATAAACACAGGCAACGTGCCTAACTTTCCCGGGAAGATGAAGTCAAAGAGCGACCACAGCTCTCGGAGGTTATTTTGCATCGGTGAGCCAGACAGAATGATCCGATGAGGGGTGCGATACTATTTGAGGAAAGGAAGCACCTTTTTATTAAATTTACCTTTTAGCAATCGCCATTCCTACCCTAAAGATC
+
1>AAABD@BFB@1AFEEG1EGG331AGFGEFFGGGGFHGF1B21/B/E////AFHHDHHB1A1@FEGHGHHHEHFH/G/?FGBFG1FHEBFECG@//BBGE11GF>>1F0FB//B@<<<FGFFHHGFA@CFHHHHHHGFHFFAAEGAGEBGGHCFHCFG00DGHCC.:0:/:CA@E?B.;@FFFFGGGG/09/.:C/A.99EFFBFFEFFB/BFFFF/;FBFFFFFFB/B-----BBFFFF?-FFFFFFFB
@M05620:45:000000000-G6HP7:1:1101:10760:7143 1:N:0:133
TACCTGTACTGGGGAAGCATTTGAATATCCCCCCATGGTGATGGGGACGGAGAACTGCTCCATAAACACAGGCAACGTGCCTAACTTTCCCGGGAAGATGAAGTCAAAGAGCGACCACAGCTCTCGGAGGTTATTTTGCATCGGTGAGCCAGACAGAATGATCCGATGAGGGGTGCGAAACTATTTGAGGAAAGGAAGCACCTTTTTATTAAATTTACCTTTTAGCAATCGCCATTCCTACCCTAAAGATC
+
DDCDCFFFFFFFGGGGGGGGGGHHHHHHHHHGGGGHHHHHHHHHHGGGGGGGGHHHHHHHHHHHHHHHHHHHGHHHGHHHHHHHHHHHHHHGGGGGGHHHHHHHHHHHHHHHGGGGGHHHHHHHHGGGGGGHHHHHHHHHHHGGGGGHHHHHHGHHHHHHHHHHHGGGHHHGGEGGGGGGGGGHHHHGGGFFGGGGGGGGGFFFFFFFFHHFFFFHHFFFFFFFFFFFFFFFFFFFFFFHFFFFFFFFFFF
@M05620:45:000000000-G6HP7:1:1101:14493:7164 1:N:0:133
TACCTGTACTGGGGAAGCATTTGAATATCCCCCCATGGTGATGGGGACGGAGAACTGCTCCATAAACACAGGCAACGTGCCTAACTTTCCCGGGAAGATGAAGTCAAAGAGCGACCACAGCTCTCGGAGGTTATTTTGCATCGGTGAGCCAGACAGAATGATCCGATGAGGGGTGCGAAACTATTTGAGGAAAGGAAGCACCTTTTTATTAAATTTACCTTTTAGCAATCGCCATTCCTACCCTAAAGATC
+
CCCCCFFFFFFFGGGGGGGGGFHHHHHGHHHGGGGHHHHHGHHHHGGGGGGGGHHHHHHHHHHHHHHHGHHHGHHHGHHHHHHHHHHHHHHGGGGGGHHHGFHHHHHHHHHHGGGGGHHHHHHGHGGGGGEHHHHGHHHHHHGGFGGGHHHGHGHHGHHHHHHHHGGGHHHGGDDGGDGGGGGGGGGGEFGFGFFGGGGGGFFFFFFFFFFFFFFFFFFFFFFFFFFFFFEFFFFFFFFFFFFFFFFFFFF
@M05620:45:000000000-G6HP7:1:1101:18637:7182 1:N:0:133
TACCTGTACTGGGGAAGAGTGTAGCAATCGCCATTCCTACCCTAAAGATCGGAAGAGCACACGTCTGAACTCCAGTCACAGCGATAGATCTCGTATGCCGTCTTCTGCTTGAAAAAAAAAAAAAATAAACAACAATAACCACTTTCTTATGTCCCATTAAGACATGTAATAGATAGTATTCACACATATAGTGTAATTGTGCCATAGTATTGTATACGGATAGCTATTGTTTTGTTAATCTTGTGTCTACT
+
DDCCDFFFFFFFGGGGGGGGGGHGHHHHHGGGGGHHHHHHHHHHHHHHHHHGGGGHHHGHHHGHHHGHHHHHHGHHHHHHHHGGHGGGHHHHHGGHHHHGFGHGHHHHHHHGGHHHGGGC<</</011>11....<111<1.<0000000=00000000000:/:00000000000000;00:0:.0000;9;9900;;000;0000000;000000.....000900000//.:/90000090;;0;0;0
@M05620:45:000000000-G6HP7:1:1101:24439:7183 1:N:0:133
TACCTGTACTGGGGAAGAGTGTAGCAATCGCCATTCCTACCCTAAAGATCGGAAGAGCACACGTCTGAACTCCAGTCACAGCGATAGATCTCGTATGCCGTCTTCTGCTTGAAAAAAAAAAAATTTGACATCTTGTCTTTTTGATACCATCTGTAGTCCATGATTTTTTCCTGCAACAGTTAAAATAACTTCTAAGTTTTAAATATTTATTCTTTAATACCGCATCTCAACTCCAGCTTTCGCACCCGTCC
+
BBBBBFFFFFFFGGGGGGGGGGFHGHHHHGGGGGGFHHHHHFHHHGHFHGHGGGGHHBEFEHGGHHFFHHHHHEFFGFFFHHGEGDEB4FGHEFAGHBHGF/GGHBHE4G3FF3FF@F/<///011111?11?1<<GBG11<-.111<1>1=1111=0=0=<0<<000-CGG0//0<./;0000::000000;0009;BFF0000;;F0;;FFBF00;;0;.--99FB//;//;B/99://9..-;.-...
@M05620:45:000000000-G6HP7:1:1101:12712:7244 1:N:0:133
AGATTACTGCAACAGTTCCCCCTGGACCTGGAAAAGTTTCTTGCCTGGCTTACAGAAGCTGAAACAACTGCCAATGTCCTACAGGATGCTACCCGTAAGGAAAGGCTCCTAGAAGACTCCAAGGGAGTAAAAGAGCTGATGAAACAATGGCAAGTAAGTCAGGCATTTCCGCTTTAGCACTCTTGTGGATCCAATTGAACAATACTCAGCATTTGTACTTGTAACTGACAAGCCAGGGACAAAACAAAGAT
+
AAABCFFFDFBDGGFBFGGGGGGGGGHHHHHHHHHHFHHHHHHHHHHHHHHABBGHHHHHHHHHHHHHHHHHHHHHHGHHAFFHHGHHHHDFGHGG@EGGGHFFGHHHGHHHHHHHHHHHHHHGAFEEGFHHHGHHHHGHHGGHHHHHGHHHHGHHHHHHHHHHHHHHHHGGGGGHHHHHHHHHHHHGHHHHHHHHHGHHFGHHHHHHHHHHHHHHHGHHHHHHHHHHHHHHHGFGEGGGGGGFGGGGGGF
@M05620:45:000000000-G6HP7:1:1101:12700:7262 1:N:0:133
AGATTACTGCAACAGTTCCCCCTGGACCTGGAAAAGTTTCTTGCCTGGCTTACAGAAGCTGAAACAACTGCCAATGTCCTACAGGATGCTACCCGTAAGGAAAGGCTCCTAGAAGACTCCAAGGGAGTAAAAGAGCTGATGAAACAATGGCAAGTAAGTCAGGCATTTCCGCTTTAGCACTCTTGTGGATCCAATTGAACAATACTCAGCATTTGTACTTGTAACTGACAAGCCAGGGACAAAACAAAGAT
+
AAAABFFFFFFDGGGFGGGGGGGGHHHHHHHHHHHHGHHHHHHGHHHHHHH3BFGHHHHHHHHHHHHHHHHHHHHHHHHHFGHHHGHHHHFHHHGGEEGGGHFHHHHHGHHHHHHHHHHHHGHGGHGFHHHGHGHHGHFHHHHGHHFHHHHHHGHGHHHHHHHHHHHHHHGGGGGHHHHHHHHHHHGGHHHHF0DDGHGGHGHHHHGHGHHHHGHHHGGHHHHHHHHBGFFHHGGGGGAFGGFGGGGGGFC
@M05620:45:000000000-G6HP7:1:1101:6798:7430 1:N:0:133
AAACCAGAAGACATGAGGTCAGCTAGATCGGAAGAGCACACGTCTGAACTCCAGTCACAGCGATAGATCTCGTATGCCGTCTTCTGCTTGAAAAAAAAAAAAAAAAAAAAAAAAAAACCAGAAACAATGAATTCAGTATAATATTATCAGAAAGAATTATATAGCTAGGAAATACAATAGAGAGTAGAAGGTAATTGAGTGGAAAGATGTGACGGCGTGGCGTTAAGAATAAGTAATAAAGTTAATAATAT
+
CCCCCBCFFFCFGGGGGGGGGGHHFGHHHHGGGFHHHHHHHGHHHGHHHHHHHHHHHHHHHGFHGGGGDGHGFGHHHHGGGHGHHHHHHHGHGGHGGGFG><>>/<//---<<----...../0//.00009000000000000000;000;00/.0000009000:0.00/00:00000000.000000.00000;00:0.000./000000.--------.-..0009000000:090000:0000000
@M05620:45:000000000-G6HP7:1:1101:9967:7433 1:N:0:133
TACCTGTACTGGGGAAGCATTTGAATATCCCCCCATGGTGATGGGGACGGAGAACTGCTCCATAAACACAGGCAACGTGCCTAACTTTCCCGGGAAGATGAAGTCAAAGAGCGACCACAGCTCTCGGAGGTTATTTTGCATCGGTGAGCCAGACAGAATGATCCGATGAGGGGTGCGAAACTATTTGAGGAAAGGAAGCACCTTTTTATTAAATTTACCTTTTAGCAATCGCCATTCCTACCCTAAAGATC
+
CCCDCFFFFFFFGGGGGGGGGGHHHHHHHHHGGGGHHHHHHHHHHGGGGGGGGHHHHHHHHHHHHHHHHHHHGHHHGHHHHHHHHHHHHHHGGGGGGHHHHHHHHHHHHHHHGGGGGHHHHHHHHGGGGGGHHHHHHHHHHHGGGGGHHHHHHGHHHHHHHHHHHGGGHHHGGFGGGGGGGGGGHHGGGFCFGGGGGGGGGFFFFFFFFFHFFFFFFFFFFFFFFFFFFFFFFFFFFFFHFFFFFFFFFFF
@M05620:45:000000000-G6HP7:1:1101:17437:7498 1:N:0:133
CATCCTGACCCTGAAGTACCCCGGCTTGATTTCTGACATTAGATCGGAAGAGCACACGTCTGAACTCCAGTCACAGCGATAGATCTCGTATGCCGTCTTCTGCTTGAAAAAAAAAAAACAATTAACTTACCACGAGTCATCTTCTCAACATCTTTCCCTCATCCACCTTTACTTCCCCAGTTCACCTTCCTCCTTCCCTTCACAGCACTCCTCCGGACAACATACTCTCTCCTGCTCCTCTGCCACAATTT
+
CCDDDFFFFFFFGGGGGGGGGGG?GGGGHHHHHHHHHHHHHHHHHHGGGGHHHHHHHGHHHGHHHHHGHHHHHHHHHGGHGGGHHHHHGGHHHHGGGHGHHHHHHHHHFGHEEC@B>////111111111011.-->011<1111100/0/0=000000/.00000..000000:;///.00000000090;:/00//0;90000./.://09/.-.-::9.:;0:00;09/0009B09/;00000..000
@M05620:45:000000000-G6HP7:1:1101:19756:7594 1:N:0:133
AGATTACTGCAACAGTTCCCCCTGGACCTGGAAAAGTTTCTTGCCTGGCTTACAGAAGCTGAAACAACTGCCAATGTCCTACAGGATGCTACCCGTAAGGAAAGGCTCCTAGAAGACTCCAAGGGAGTAAAAGAGCTGATGAAACAATGGCAAGTAAGTCAGGCATTTCCGCTTTAGCACTCTTGTGGATCCAATTGAACAATTCTCAGCATTTGTACTTGTAACTGACAAGCCAGGGACAAAACAAAGAT
+
CCCCCFFFFFFFGGGGGGGGGGGGHHHHHHHHHHHHHHHHHHHHHHHHHHHHHHHHHHHH3GHHHHHHHHHHHHHHHHHHHHHHHHHHHHHHHHGFGGHHHHHHHHHHGHHHGHHHHHHHHHHGGHGGHHHHHGHHHHHHHHHHHHHHHHHHHGHHHHHHHHHHHHHHHHGGGGGHHHHHHHHHHGHGHHHHHHHHHGHGHHHHHHHHHHHHHHHHHGHHHHHHHHHHHHHHHGGGGGGGAFGGGGGGGFF
@M05620:45:000000000-G6HP7:1:1101:25721:7603 1:N:0:133
TACCTGTACTGGGGAAGCATTTGAATATCCCCCCATGGTGATGGGGACGGAGAACTGCTCCATAAACACAGGCAACGTGCCTAACTTTCCCGGGAAGATGAAGTCAAAGAGCGACCACAGCTCTCGGAGGTTATTTTGCATCGGTGAGCCAGACAGAATGATCCGATGAGGGGTGCGAAACTATTTGAGGAAAGGAAGCACCTTTTTATTAAATTTACCTTTTAGCAATCGCCATTCCTACCCTAAAGATC
+
BBBBBFFFFFFFGGGGGGGGGGHHHHHHHHHGGGGHHHHHHHHHHGGGGGGGGHHHHHHHHHHHHHHHHHHHGHHHGHHHHHHHHHHHHHHGGGFGGHHHHHHHHHHHHHHHGGGGGHHHHHHHHGGGGGGHHHHHHHHHHHGGGGGHHHHHHGHHHHHHHHHHHGGGHHHGGFGGGGGGGFGGGFGGGGFGGGGGGGGGGFFFFFFFFFFFBFFFFFFFFFFFFFFFFFEFFDFFFFFFFFFFFFFFFFF
@M05620:45:000000000-G6HP7:1:1101:19738:7604 1:N:0:133
AGATTACTGCAACAGTTCCCCCTGGACCTGGAAAAGTTTCTTGCCTGGCTTACAGAAGCTGAAACAACTGCCAATGTCCTACAGGATGCTACCCGTAAGGAAAGGCTCCTAGAAGACTCCAAGGGAGTAAAAGAGCTGATGAAACAATGGCAAGTAAGTCAGGCATTTCCGCTTTAGCACTCTTGTGGATCCAATTGAACAATTCTCAGCATTTGTACTTGTAACTGACAAGCCAGGGACAAAACAAAGAT
+
BBBBBFFFBFFFGGGGGGGGGGGGHHHHHHGHGHHHGHHHHHHHHHHHHHHHHHFHHHHHHHHHHHHHHHHHHHHHHHHHHHHHHHHGHHHHHHGGGGHHHHHHEGHHGHHHHHGHHHHHHHHGGGGFHHHHHGHHHHGHHGHHHHHHEHHHHGHHHHHHFGFHHHHHHHGGGGGGGHHHHHHHHHGGHHHHHFHHHFHHFHHHHHHHHHHHGHHHHFHHHFHHHHHFHHHHHGGGGGGGGGFGGGGGG/;
@M05620:45:000000000-G6HP7:1:1101:12583:7616 1:N:0:133
TACCTGTACTGGGGAAGCATTTGAATATCCCCCCATGGTGATGGGGACGGTGAACTGCTCCATAAACACAGGCAACGTGCCTAACTTTCCCGGGAAGATGAAGTCAAAGAGCGACCACAGCTCTCGGAGGTTATTTTGCATCGGTGAGCCAGACAGAATGATCCGATGAGGGGTGCGAAACTATTTGAGGAAAGGAAGCACCTTTTTATTAAATTTACCTTTTAGCAATCGCCATTCCTACCCTAAAGATC
+
BBBBBFFFFFFFGGGGGGGGGGGB5GGHHHHGGGGHHHHHHHHHHGGGGGGHGHHHHHHHHHHHHHHHHHHHGHGHGHHHHHHFHHHHHHHGGGGGGHHHHHHHHHHHHHHHGGGGGHHHHHHHHGGGGGGHHHHHHHHHHHGGGGGGHHHHHGHGHHHHHHHHHGGGHHHGGEFGGDCFGGGGGGGFEGFGGFGFGGGGGGFFFFFFFFFFFFFFFFFFFFFFFFFFFFFFFFFFFFFFFFFFFBFFFFF
@M05620:45:000000000-G6HP7:1:1101:25735:7618 1:N:0:133
TACCTGTACTGGGGAAGCATTTGAATATCCCCCCATGGTGATGGGGACGGAGAACTGCTCCATAAACACAGGCAACGTGCCTAACTTTCCCGGGAAGATGAAGTCAAAGAGCGACCACAGCTCTCGGAGGTTATTTTGCATCGGTGAGCCAGACAGAATGATCCGATGAGGGGTGCGAAACTATTTGAGGAAAGGAAGCACCTTTTTATTAAATTTACCTTTTAGCAATCGCCATTCCTACCCTAAAGATC
+
BBBBBFFFFFFFGGGGGGGGGGHHFHHHHHHGGGGHHHHHHHHHHGGGGGGGGHHHHHHHHHHHHHHHHHHHGHHHGHHHHHHHHHHHHHHGGGFGGHHHHHHHHHHHHHGHGGGGGHHHHHHHHGGGGGEHHHHHHHHHHHGGGGGHHHHHHGHHHHHHHHHHHGGGHHHGGGGGGGGGGGGGGGGGGGFGGGGGGGGGGFFFFFFFFFFFFFFFFFFFFFFFBFFFFFFFFDFFFFFFFFFFFFFFFFF
@M05620:45:000000000-G6HP7:1:1101:12581:7637 1:N:0:133
TACCTGTACTGGGGAAGCATTTGAATATCCCCCCATGGTGATGGGGACGGTGAACTGCTCCATAAACACAGGCAACGTGCCTAACTTTCCCGGGAAGATGAAGTCAAAGAGCGACCACAGCTCTCGGAGGTTATTTTGCATCGGTGAGCCAGACAGAATGATCCGATGAGGGGTGCGAAACTATTTGAGGAAAGGAAGCACCTTTTTATTAAATTTACCTTTTAGCAATCGCCATTCCTACCCTAAAGATC
+
DCCCCFFFFFFFGGGGGGGGGGHHFHHHHHHGGGGHHHHHHHHHHGGGGGGHGHHHHHHHHHHHHHHHHHHHGHHHGHHHHHHHHHHHHHHGGGGGGHHHHHHHHHHHHHHHGGGGGHHHHHHHHGGGGGGHHHHHHHHHHHGGGGGHHHHHHGHHGHHHHHHHHGGGHHHGGEGGGGGGGGGHHHGGGGFGGGGGGGGFGGGFFFFFFFFFFHHHHFFFFFFFFFFFFFFFFFFFFFFFFFFFFFFFFFF
@M05620:45:000000000-G6HP7:1:1101:18933:7671 1:N:0:133
CATCCTGACCCTGAAGTACCCCGGCTTGATTTCTGACATTAGATCGGAAGAGCACACGTCTGAACTCCAGTCACAGCGATAGATCTCGTATGCCGTCTTCTGCTTGAAAAAAAAAAATATTTTGATTGACATAGTGTCTTGTTGAGAACATATGTAGGACATGATTTTTTCCTGCAACATGGAAAATAAAGTATAAGTTTTAAAGATTAAAGCTTTAATAAATGATCTCAAAGACAGCATTAGAAAAAGGA
+
BBBBBFFFFFFFGGGGGGGGGGGGGGGGHHHHHHHHHHHHGHHHHHG?FGHHHHHFHGHHHGHGHHHHHHHHHHGHHGGHGGFHDGGHGGHHHHGGGHGHHHGHHHHFHHFGGGG?<0222222/111<?F111<<111FFHE0=1.F10<=1=>1<GH//00<0DBDF@G00;GG0C.///:0:/;C0:0;0;;0000;B0B000;90009;:0BB0;90000;0;0CB00;/;9...;9/;B;/9.A..
@M05620:45:000000000-G6HP7:1:1101:7539:7676 1:N:0:133
TACCTGTACTGGGGAAGCATTTGAATATCCCCCCATGGTGATGGGGACGGAGAACTGCTCCATAAACACAGGCAACGTGCCTAACTTTCCCGGGAAGATGAAGTCAAAGAGCGACCACAGCTCTCGGAGGTTATTTTGCATCGGTGAGCCAGACAGAATGATCCGATGAGGGGTGCGAAACTATTTGAGGAAAGGAAGCACCTTTTTATTAAATTTACCTTTTAGCAATCGCCATTCCTACCCTAAAGATC
+
CCCCCFFFFFFFGGGGGGGGGGHHHHHHHHHGGGGHHHGHHHHHHGGGGGGGGHHHHHHHHHHHHHHHHHHHGHHHGHHHHHHHHHHHHHHGGGGGGHHHHFHHHHHHHHHHGGGGGHHHHHHHHGGGGGGHHHHHHHHHHHGGGGGHHHHHHGHHHHHHHHHHHGGGHHHGGGFGCDFGGGGGGGGGGGCFGGGGGGGGGFFFFFFFFFFFFFFFFFFFFFFFFFFFFFFFFFFFFFFFFFFFFFFFFFB
@M05620:45:000000000-G6HP7:1:1101:7561:7679 1:N:0:133
TACCTGTACTGGGGAAGCATTTGAATATCCCCCCATGGTGATGGGGACGGAGAACTGCTCCATAAACACAGGCAACGTGCCTAACTTTCCCGGGAAGATGAAGTCAAAGAGCGACCACAGCTCTCGGAGGTTATTTTGCATCGGTGAGCCAGACAGAATGATCCGATGAGGGGTGCGAAACTATTTGAGGAAAGGAAGCACCTTTTTATTAAATTTACCTTTTAGCAATCGCCATTCCTACCCTAAAGATC
+
CCCCCFFFFFFFGGGGGGGGGGHHHHHHHHHGGGGHHHGHHHHHHGGGGGGGGHHHHHHHHHHHHHHHHHHHGGHHGHHHHHHHHHHHHHHGGGGGGHHHHHHHGHHHHHHHGGGGGHHHHHHHHGGGGGGHHHHHHHHHHHGGGGGHHHHHHGHHHHHHHHHHHGGGHHHFGGGGGFCGGGGGGGGGGBCFGGGGGGGGGFFFFFFFFFFBFFFFFF9FFFFFFFFFFF.ADFFFFFFFFFFFFFFFFFF
@M05620:45:000000000-G6HP7:1:1101:4191:7730 1:N:0:133
TACCTGTACTGGGGAAGCATTTGAATATCCCCCCATGGTGATGGGGACGGAGAACTGCTCCATAAACACAGGCAACGTGCCTAACTTTCCCGGGAAGATGAAGTCAAAGAGCGACCACAGCTCTCGGAGGTTATTTTGCATCGGTGAGCCAGACAGAATGATCCGATGAGGGGTGCGAAACTATTTGAGGAAAGGAAGCACCTTTTTATTAAATTTACCTTTTAGCAATCGCCATTCCTACCCTAAAGATC
+
CCCCCFFFFFFFGGGGGGGGGGHHHHHHHHHGGGGHHHGHGHHHHGGGGGGGGHHHHHHHHHHHHHHHHHHHGHHHGHHHHHHHHHHHHHHGGGGGGHHHHHHHHHHHHHHHGGGGGHHHHHHHHGFEGGGHHHHHHHHGHHGGGGGHHHHHHGHHGHHHHHHHHGGGHHHGGEGGGFGGGGGGGGGGGGFGGGGEGGGGGFFFFFFFFFFFFFFFFFFFFFFFFFFFFFFFFFFFFFFFFFFFFFFFFFF
@M05620:45:000000000-G6HP7:1:1101:4201:7745 1:N:0:133
TACCTGTACTGGGGAAGCATTTGAATATCCCCCCATGGTGATGGGGACGGAGAACTGCTCCATAAACACAGGCAACGTGCCTAACTTTCCCGGGAAGATGAAGTCAAAGAGCGACCACAGCTCTCGGAGGTTATTTTGCATCGGTGAGCCAGACAGAATGATCCGATGAGGGGTGCGAAACTATTTGAGGAAAGGAAGCACCTTTTTATTAAATTTACCTTTTAGCAATCGCCATTCCTACCCTAAAGATC
+
BBBBBFFFFFFFGEGG?GGGGGFGHHHHHHHGGGGHHGFFFFGHE2AEEEGGF1FFGFHHHGHHFBGHHEHHGHEHEGHGHHH3FFGHHHHC?/EF/GGFFHFGFGGHHGCFECCGCH/<GFHHHGGCDFGH1FHHH1FDDHGDD..0FHHHFGHHHFHFGHGHHFGFHHE?-C?DBFB?BFFFFGB;CBBBB?GGEFCFFEFFFFFFFFBFFFFFFBFFFFFF/;F/BF;AA?EFFFFFFFFFEFBFFFB
@M05620:45:000000000-G6HP7:1:1101:5112:7748 1:N:0:133
AGATTACTGCAACAGTTCCCCCTGGACCTGGAAAAGTTTCTTGCCTGGCTTACAGAAGCTGAAACAACTGCCAATGTCCTACAGGATGCTCCCCGTAAGGAAAGGCTCCTAGAAGACTCCAAGGGAGTAAAAGAGCTGATGAAACAATGGCAAGTAAGTCAGGCATTTCCGCTTTAGCACTCTTGTGGATCCAATTGAACAATTCTCAGCATTTGTACTTGTAACTGACAAGCCAGGGACAAAACAAAGAT
+
AAAAAD1DB1D11GGAGBGGCEEFCHHFGHGGFHHHHGHF211FGBGHFGHCAFFFHCGGF1BAFGFFHHHFAGGFAGDGFG1@F0FCC@11BFEGGEHFHHCGHH1FF1FFF>GBFFGC1>BFA/EEGEGFE<GFG<1FGF1FBBGD<B<GFFHHEH>GGDGF/GHH1DAFGG/1>GHFFHHBHFFCHFF/<<<<GD00=CGDDD<0=:0C0GCHHBGFG:;0CGB0;GGC9EBFG....;/;.CEGBF0
@M05620:45:000000000-G6HP7:1:1101:8866:7839 1:N:0:133
CATCCTGACCCTGAAGTACCCCATTGAGCATGGCATCGTCACCAACTGGGACGACATGGAGAAGATCTGGCACCACACCTTCTACAACGAGCTGCGCGTGGCCCCGGAGGAGCACCCAGTGCTGCTGACCGAGGCCCCCCTGAACCCCAAGGCCAACAGAGAGAAGATGACTCAGGTGAGGCTCGGCCGACGCCCGTGCTCCTCCCGTCCTTTCCCCAGTCATTTTCTGCCCGGCTTGATTTCTGACATTA
+
A>>>AFF1F1F>BGGFFGGGCC1FGFEFCAGHHGHH0AGHFF11/ACH0/0A/AE/AE0101BEE1FGHFFE1F>GEF/FCH1FHHFCEFCECHB?/E>/EEF/<</BC?G?/?</<<FFGHHHGH11<GC-CC-.<@CCCE/C/.;EEGHEEEEG?ABBB/9;9FFFFFGGBFFBBB0FFGGG?-EF@;--->@<-A-A/;BFFA9EFFFFBB//99-BFFFFFBFFFF/9---=@=?FB/FBFFFFFF/
@M05620:45:000000000-G6HP7:1:1101:9968:7860 1:N:0:133
TACCTGTACTGGGGAAGCATTTGAATATCCCCCCATGGTGATGGGGACGGAGAACTGCTCCATAAACACAGGCAACGTGCCTAACTTTCCCGGGAAGATGAAGTCAAAGAGCGACCACAGCTCTCGGAGGTTATTTTGCATCGGTGAGCCAGACAGAATGATCCGATGAGGGGTGCGAAACTATTTGAGGAAAGGAAGCACCTTTTTATTAAATTTACCTTTTAGCAATCGCCATTCCTACCCTAAAGATC
+
CCCCDFFFFFFFGGGGGGGGGGHHHHHHHHHGGGGHHHHHHHHHHGGGGGGGGHHHHHHHHHHHHHHHHHHHGHHHGHHHHHHHHHHHHHHGGGGGGHHHHHHHHHHHHHHHGGGGGHHHHHHHHGGGGGGHHHHHHHHHHHGGGGGHHHHHHGHHHHHHHHHHHGGGHHHGGEGGGGGGGGGGHHHGGGFGGGGGGGGFGFFFFFFFHHHFFFFHHFFFFFFFFFFFFFFFFFFFFFFHFFFFFFFFFFF
@M05620:45:000000000-G6HP7:1:1101:9961:7878 1:N:0:133
TACCTGTACTGGGGAAGCATTTGAATATCCCCCCATGGTGATGGGGACGGAGAACTGCTCCATAAACACAGGCAACGTGCCTAACTTTCCCGGGAAGATGAAGTCAAAGAGCGACCACAGCTCTCGGAGGTTATTTTGCATCGGTGAGCCAGACAGAATGATCCGATGAGGGGTGCGAAACTATTTGAGGAAAGGAAGCACCTTTTTATTAAATTTACCTTTTAGCAATCGCCATTCCTACCCTAAAGATC
+
BBBBBFFFFFFFGGGEEGGGGGHHHHHHHHHGGGGHHGFHHHHHHGGGGGFFGHHHHHHHHHHHHHHHHGHHGHGHFHEHHHHHHHHHHGHGGGGGGFFHHHFHHHHHHHHHGGGGGHHHHHHHHGGGGGGHGHHHHHHHHHGGGGGHHHHHHGHHHHHHHHHHHGGGHHGGGEGGFDFGGGFGGFGGGGFFFFGGGGGFFFBFFFFAFFFFFFFFFFFFFFFFBFFBFFEFFFFFFFFFFFFFFBBFFFF
@M05620:45:000000000-G6HP7:1:1101:23090:7918 1:N:0:133
AGATTACTGCAACAGTTCCCCCTGGACCTGGAAAAGTTTCTTGCCTGGCTTACAGAAGCTGAAACAACTGCCAATGTCCTACAGGATGCTACCCGTAAGGAAAGGCTCCTAGAAGACTCCAAGGGAGTAAAAGAGCTGATGAAACAATGGCAAGTAAGTCAGGCATTTCCGCTTTAGCACTCTTGTGGATCCAATTGAACAATTCTCAGCATTTGTACTTGTAACTGACAAGCCAGGGACAAAACAAAGAT
+
AAABCFFFFFFFGGGFGGGGGGGGHHHHHHHHHHHHHHHHHHHHHHHHHHHHHHHHHHHHHHHHHHHHHHHHHHHHHHHHHHHHHHHHHHHHHHGGGGHHHHHHHHHHGHHHHHHHHHHHHHHGGHGGHHHHHGHHHHGHHHHHHHHHHHHHHGHHHHHHGHFHHHHHHHGGGGGGHHHHHHHHHHHGHHHHGFHGHHFFHGHHHHHHHHHHHHHHHHHHHHHHHHHFHHHGHGGGGGGGGGGGGGGGGGF
@M05620:45:000000000-G6HP7:1:1101:23069:7923 1:N:0:133
AGATTACTGCAACAGTTCCCCCTGGACCTGGAAAAGTTTCTTGCCTGGCTTACAGAAGCTGAAACAACTGCCAATGTCCTACAGGATGCTACCCGTAAGGAAAGGCTCCTAGAAGACTCCAAGGGAGTAAAAGAGCTGATGAAACAATGGCAAGTAAGTCAGGCATTTCCGCTTTAGCACTCTTGTGGATCCAATTGAACAATTCTCAGCATTTGTACTTGTAACTGACAAGCCAGGGACAAAACAAAGAT
+
AAABAFFFFFFFGGGFGGGGGGGDHHHHHGFHHHHGHHHHHHHHHHFGHHHHHGHHHHFHHHGHHHHHHHHHHHHHGGHHEGHGFGHGHHFGGHGGGGHHHHFGFHHHGHHHHHHHHHGHHGHGGGGGHHGEGGFHHHFHHHHHHFGHHHHGHGGGHHHHHHGHHHHHHHGGFGFH1FGHGHHHHFGGHHHHGHHHHHBBFCHHHHHH0CGHHGHHHFHHHC:CGHFBGHHHEGGFFGGGGGEGGGGGBFF
@M05620:45:000000000-G6HP7:1:1101:23082:7934 1:N:0:133
AGATTACTGCAACAGTTCCCCCTGGACCTGGAAAAGTTTCTTGCCTGGCTTACAGAAGCTGAAACAACTGCCAATGTCCTACAGGATGCTACCCGTAAGGAAAGGCTCCTAGAAGACTCCAAGGGAGTAAAAGAGCTGATGAAACAATGGCAAGTAAGTCAGGCATTTCCGCTTTAGCACTCTTGTGGATCCAATTGAACAATTCTCAGCATTTGTACTTGTAACTGACAAGCCAGGGACAAAACAAAGAT
+
CCCCCFFFFFFFGGGFGGGGGGGGHHHHHHHHHHHHGHHHHHHHHHHHHHHHHHHHHHHHHHHHHHHHHHHHHHHHHHHHFHHHHHHHHHFGHHGGGGHGHHHHHHHHGHHHHHHHHHHHHHHGGHGGHHHHHGHHHHGHHHHHHHHHHFHHHGHHHHHHHHGHHHHHHHGGGGGHFHHHHHHHHGHGHHHHHHHHHHFGHHHHHHHHHHHHHHHHHGHHHHHHHHHEHHHHHGGGGGGGGGGGGGGGGGF
@M05620:45:000000000-G6HP7:1:1101:12791:7936 1:N:0:133
AGATTACTGCAACAGTTCCCCCTGGACCTGGAAAAGTTTCTTGCCTGGCTTACAGAAGCTGAAACAACTGCCAATGTCCTACAGGATGCTACCCGTAAGGAAAGGCTCCTAGAAGACTCCAAGGGAGTAAAAGAGCTGATGAAACAATGGCAAGTAAGTCAGGCATTTCCGCTTTAGCACTCTTGTGGATCCAATTGAACAATTCTCAGCATTTGTACTTGTAACTGACAAGCCAGGGACAAAACAAAGAT
+
3AAABFFFDDDDGGBBBEGGGGGGEFHHHHHGHHHHHHHHHHHHHHHGHHH3BBGGHHHHHHHHHHHHHHHHGHHHHHHHEGHHHGHHHHEGHHGGEEGGGHFFHHHHGHHHHHHHHHHHHGHFEGFEGFHHHGHHHHGHHHHHHHHHHHHHHGHHHHHHHHHHHHHHHHGGGGGHHHHHHHHHHHHGHHHHHHHHHFHFHHHHHHHHHHHHHHHGHGHHHGHHHHFHFGHHHGGGFGGGEFFFFGGGFF;
@M05620:45:000000000-G6HP7:1:1101:19856:7940 1:N:0:133
AGATTACTGCAACAGTTCCCCCTGGACCTGGAAAAGTTTCTTGCCTGGCTTACAGAAGCTGAAACAACTGCCAATGTCCTACAGGATGCTACCCGTAAGGAAAGGCTCCTAGAAGACTCCAAGGGAGTAAAAGAGCTGATGAAACAATGGCAAGTAAGTCAGGCATTTCCGCTTTAGCACTCTTGTGGATCCAATTGAACAATTCTCAGCATTTGTACTTGTAACTGACAAGCCAGGGACAAAACAAAGAT
+
3>AABFFFFFFFGFGGGGGGGGGGHCHHHHHHHFGHHHHHHHHHHHHEHHHHHHBFFGHHHHHHHHHHHHHHHHHHHHHHBGHCGHHHHHHHHHGGEGHGHHHGAFHHGHGHHHFHHHHHFHGGGGGGHHHHHGHHHHHHHHHFHFCGHHHHHGHHBGHHHHBGGHHHHHFGGGGHHHHHHHHHHHHCFHHHHEGHHBGFDGDHHHHGHHHGGHHHFGFFHGHHHHHEFHEHEEGFEFGG.CF.CFG.B/;
@M05620:45:000000000-G6HP7:1:1101:12777:7948 1:N:0:133
AGATTACTGCAACAGTTCCCCCTGGACCTGGAAAAGTTTCTTGCCTGGCTTACAGAAGCTGAAACAACTGCCAATGTCCTACAGGATGCTACCCGTAAGGAAAGGCTCCTAGAAGACTCCAAGGGAGTAAAAGAGCTGATGAAACAATGGCAAGTAAGTCAGGCATTTCCGCTTTAGCACTCTTGTGGATCCAATTGAACAATTCTCAGCATTTGTACTTGTAACTGACAAGCCAGGGACAAAACAAAGAT
+
AAACCFFFDFFDGGFBGGGGGGGGGGHHHHHHHHHHGHHHHHHHHHHHHHHAFFHHHGHHHHHHHHHHHHHHHHHHHHHHEGGHHHHHHHFHHHGGEFHGHHFGHHHHGHHHHHHHHHHHHHHGEHGFHFHHHGHHHHGHHHHHHHHHHHHHHGHHHHHHHHHHHHHHHHGGGGGHHHHHHHHHHHHGGHHHHFHHHGHGHGHHHHHHHHHHHHHHHHHHHHHHHHHHHHHHHGGGGGGGG?BFGGGGGGF
@M05620:45:000000000-G6HP7:1:1101:15100:7952 1:N:0:133
CATCCTGACCCTGAAGTACCCCATTGAGCATGGCATCGTCACCAACTGGGACGACATGGAGAAGATCTGGCACCACACCTTCTACAACGAGCTGCGCGTGGCCCCGGAGGAGCACCCAGTGCTGCTGACCGAGGCCCCCCTGAACCCCAAGGCCAACAGAGAGAAGATGACTCAGGTGAGGCTCGGCCGACGCCCGTGCTCCTCCCGTCCTTTCCCCAGTCATTTTCTGCCCGGCTTGATTTCTGACATTA
+
CCDDDFFFFFFFGGGGGGGGGGGHHHHHHHHHHHHHHGHHHGHHHGHHHHHHGGGGGHHHHHHHHHHHHHHHHGHHHGGHHHHHHHHHGGGGGHHGGGGGGGHHGGGGGGGGHHHHGGHGHHHHHHHHHHGGGGGGGGGGGGHHHHGGGGHGHHGGGGGGGGGGGGGGGGGGGGGGHGGGGGGGFFFFFFFFFFFFFFFFFFFFFFFFFFFFFFFFFFFFFFFFFFFFFFFFFFFFFFFFFFFFFFFFFF0
@M05620:45:000000000-G6HP7:1:1101:12796:7957 1:N:0:133
AGATTACTGCAACAGTTCCCCCTGGACCTGGAAAAGTTTCTTGCCTGGCTTACAGAAGCTGAAACAACTGCCAATGTCCTACAGGATGCTACCCGTAAGGAAAGGCTCCTAGAAGACTCCAAGGGAGTAAAAGAGCTGATGAAACAATGGCAAGTAAGTCAGGCATTTCCGCTTTAGCACTCTTGTGGATCCAATTGAACAATTCTCAGCATTTGTACTTGTAACTGACAAGCCAGGGACAAAACAAAGAT
+
AAABBFFFDDBDFGFBGGGGGGGGGHHHHHHHHGHHGHHHHHHHHHHHHHH3BBGHHHHHHHHHHHHHHHHHHHHHGHHHDFGGHFHHHHDGGHGGEEGGGHFGHHHHGHHHHHHHHHHHFHHFEEFFHDHHHGHHHHFGHDGHHHHHGGHHHGHHHHHHGHGHHHHHHHGGGGGHHHGHHHHHHGFGHHHHGHHHHGGHFHHHHHHFHHHHHHHGGGHHHGFGHHHHHHGHHGFGGGGGEFGGGGGGGGF
@M05620:45:000000000-G6HP7:1:1101:19868:7958 1:N:0:133
AGATTACTGCAACAGTTCCCCCTGGACCTGGAAAAGTTTCTTGCCTGGCTTACAGAAGCTGAAACAACTGCCAATGTCCTACAGGATGCTACCCGTAAGGAAAGGCTCCTAGAAGACTCCAAGGGAGTAAAAGAGCTGATGAAACAATGGCAAGTAAGTCAGGCATTTCCGCTTTAGCACTCTTGTGGATCCAATTGAACAATTCTCAGCATTTGTACTTGTAACTGACAAGCCAGGGACAAAACAAAGAT
+
BCCCCFFFFFFFGGGGGGGGGGGGHHHHHHHHHHHHHHHHHHHHHHHHHHHHHHHHHHHHHHHHHHHHHHHHHHHHHHHHHHHHHHHHHHHHHHGGGGHHHHHHHHHHGHHHHHHHHHHHHHHGGFGGHHHHHGHHHHHHHHHHHHHHHHHHHGHHHHHHHHHHHHHHHHGGGGGHGHHHHHHHHGHGHHHHHHHHHHHHHHHHHHHHHHHHHHHHHFHHHHHHHHHGHHHHEGGGGGGGEFGGGGGGGFF
@M05620:45:000000000-G6HP7:1:1101:17602:7965 1:N:0:133
ATCTCTATCTCCTAAAAAGGAAGAAAGGGGAGGGAAGATCGGAAGAGCACACGTCTGAACTCCAGTCACAGCGATAGATCTCGTATGCCGTCTTCTGCTTGAAAAAAAAAAAACTGTTATTTAGTTTGACAGAGTGTCTTGTTTAGAACATATGTAGGACATGATTTTTTCCTGCAACCGGGAAAATAACGTATACGTTTTAAAGATTTATTCTTTAATAAAGCATCTCAAAGCCAGCTTTAGAAAACGGA
+
BCCCCFFFFFFFGGGGGGGGGGHEBGHHGCFGGGGHGHHHHGGGGHHHHHHHGHHHGHFHHHHHHHHHHHHHGGHGGHHHHHHGGHHGHGFGHGGHHHHHHFHFHHGGG@C</?11??1<1G11?@?11?1F001<=F<FDGF0><1=DC0D00=FFD0CGH<<GF0;;:/:CGEFGC.---9;EFGBB;./CCBFABBFFFB0F0BB0:00FF:;90;9009009BBFB;;0/./:.90;;BFFB;/>..
@M05620:45:000000000-G6HP7:1:1101:5523:7973 1:N:0:133
CATCCTGACCCTGAAGTACCCCATTGAGCATGGCATCGTCACCAACTGGGACGACATGGAGAAGATCTGGCACCACACCTTCTACAACGAGCTGCGCGTGGCCCCGGAGGAGCACCCAGTGCTGCTGACCGAGGCCCCCCTGAACCCCAAGGCCAACAGAGAGAAGATGACTCAGGTGAGGCTCGGCCGACGCCCGTGCTCCTCCCGTCCTTTCCCCAGTCATTTTCTGCCCGGCTTGATTTCTGACATTA
+
CCCCCFFFFFFFGGGGGGGGGGGHHHHHHHHHHHHHHGHHHGHHHGHHHHHHGGGGGHHHHHHHHHHHHHHHHGHHHGGHHHHHHHHHGGGGGHHGGGGGGGHHGGGGGGGGHHHHGGHHHHHHHHHHHHGGGGGGGGGGGGHHHHGGGGHGHHGGGGGGGGGGGGGGGGGGGGGGGGGGGGGGFFFFFFFFFFFFDDFFFFFFFFFEFFFFFFFFFFFFFFFFFFFFFFFFFFFFFFFFFFFFFBFFFF0
@M05620:45:000000000-G6HP7:1:1101:14866:8160 1:N:0:133
CATCCTGACCCTGAAGTACCCCATTGAGCATGGCATCGTCACCAACTGGGACGACATGGAGAAGATCTGGCACCACACCTTCTACAACGAGCTGCGCGTGGCCCCGGAGGAGCACCCAGTGCTGCTGACCGAGGCCCCCCTGAACCCCAAGGCCAACAGAGAGAAGATGACTCAGGTGAGGCTCGGCCGACGCCCGTGCTCCTCCCGTCCTTTCCCCAGTCATTTTCTGCCCGGCTTGATTTCTGACATTA
+
DDEEEFFFFFFFGGGGGGGGGGGHHHHHHHHHHHHHHGHHHGHHHGHHHHHHGGGGGHHHHHHHHHHHHHHHHGHHHGGHHHHHHHHHGGGGGHHGGGGGGGHHGGGGGGGGHGHHGGHGHHHHHHHHHHGGGGGGGGGGGGHHHHGGGGHGHHGGGGGGGGGGGGGGGGGGGGGGGGGGGGGGFFFFFFFFFFFFDFFFFFFFFFFEFFFFFFFFFFFFFFFFFFFFFFFFFFFFFFFFFFFFEBFFFF1
@M05620:45:000000000-G6HP7:1:1101:24029:8197 1:N:0:133
TACCTGTACTGGGGAAGCATTTGAATATCCCCCCATGGTGATGGGGACGGAGAACTGCTCCATAAACACAGGCAACGTGCCTAACTTTCCCGGGAAGATGAAGTCAAAGAGCGACCACAGCTCTCGGAGGTTATTTTGCATCGGTGAGCCAGACAGAATGATCCGATGAGGGGTGCGAAACTATTTGAGGAAAGGAAGCACCTTTTTATTAAATTTACCTTTTAGCAATCGCCATTCCTACCCTAAAGATC
+
DDCCDFFFFFFFGGGGGGGGGGHHHHHHHHHGGGGHHHHHHHHHHGGGGGGGGHHHHHHHHHHHHHHHHHHHGHHHGHHHHHHHHHHHHHHGGGGGGHHHHHHHHHHHHHHHGGGGGHHHHHHHHGGGGGEHHHHHHHHGHHGGGGGHHHHHHGHHHHHHHHHHHGGGHHHGGGGGGGGGGHGHHGGGGGFGGGGGFGGGGFFFFFFFHHHFFFFFFFFFFFFFFFFBFFFFFFFFFFFFFFFFFFFFFFF
@M05620:45:000000000-G6HP7:1:1101:23232:8243 1:N:0:133
TACCTGTACTGGGGAAGCATTTGAATATCCCCCCATGGTGATGGGGACGGAGAACTGCTCCATAAACACAGGCAACGTGCCTAACTTTCCCGGGAAGATGAAGTCAAAGAGCGACCACAGCTCTCGGAGGTTATTTTGCATCGGTGAGCCAGACAGAATGATCCGATGAGGGGTGCGAAACTATTTGAGGAAAGGAAGCACCTTTTTATTAAATTTACCTTTTAGCAATCGCCATTCCTACCCTAAAGATC
+
BABBBFFFFFFFFGGGGGGGGGGGHGFHHHHGGGCGGGBFAAECHEGFCEEGGHHHHHHHHFHGHHHHHGHHFHGHGHEEHHH3FHHGHHHGGGGGGHHHHEHHGHHFFFHHGGGGGHHHHHHHHGGGGGGHHHHHHHHGHHGGGGGHHHHHHGHHGHHHGHHHHGGGHHHGGFGGGGGGGGGGGGGEEGFGGGGBFGGFGFFFFFFFFFFFFFFFFFFFFFFFFFB;FFEFFFFFFFFFFFFFFFFFFFF
@M05620:45:000000000-G6HP7:1:1101:23230:8260 1:N:0:133
TACCTGTACTGGGGAAGCATTTGAATATCCCCCCATGGTGATGGGGACGGAGAACTGCTCCATAAACACAGGCAACGTGCCTAACTTTCCCGGGAAGATGAAGTCAAAGAGCGACCACAGCTCTCGGAGGTTATTTTGCATCGGTGAGCCAGACAGAATGATCCGATGAGGGGTGCGAAACTATTTGAGGAAAGGAAGCACCTTTTTATTAAATTTACCTTTTAGCAATCGCCATTCCTACCCTAAAGATC
+
CCCCCFFFFFFFGGGGGGGGGGHHHHHHHHHGGGGHHHHHHHHHHGGGGGGGGHHHHHHHHHHHHHHHHHHHGHHHGHHHHHHGFHHFHHBFGGGC?0?BGFH?EFHFHGFFGGGGCHECCCFDFEF<ADGHFHHHGGGB1FEGDGAFHHBCGECCHB=FFFHFFDAAFGHGG::9@EFGBGGFGBFBEFFGFGGGBFEGGEFFFFFFFFFFFFFFFFFFFFFFFFB0:9:EFDFFFFFFFFAFFFBB0FB
@M05620:45:000000000-G6HP7:1:1101:16976:8307 1:N:0:133
AGATTACTGCAACAGTTCCCCCTGGACCTGGAAAAGTTTCTTGCCTGGCTTACAGAAGCTGAAACAACTGCCAATGTCCTACAGGATGCTACCCGTAAGGAAAGGCTCCTAGAAGACTCCAAGGGAGTAAAAGAGCTGATGAAACAATGGCAAGTAAGTCAGGCATTTCCGCTTTAGCACTCTTGTGGATCCAATTGAACAATTCTCAGCATTTGTACTTGTAACTGACAAGCCAGGGACAAAACAAAGAT
+
AABBBFFFFF4FGGFGGGGGGGGGHHHHHHFHHHHHHHHHHHHHHHHHHHHHHHHHHHHHHHHHHHHHHHHHHHHHHHHHHHHHHHHHHHDHHHGGGGHHHHHHFHHHGHHHHHHHHHHHHHBFEHGGHEGHHGHHHHHHH?GHHHHHHHHHHGHHHHHHHHHHHHHHHHGGGGGHHHHHHHHHHHHGHHHHHGHHHFHHHHHHHHHHHHHHHHHHHHHGHGHHHHHHHHHHHGGGGGGGGGFFGGGGGGG
@M05620:45:000000000-G6HP7:1:1101:16972:8329 1:N:0:133
AGATTACTGCAACAGTTCCCCCTGGACCTGGAAAAGTTTCTTGCCTGGCTTACAGAAGCTGAAACAACTGCCAATGTCCTACAGGATGCTACCCGTAAGGAAAGGCTCCTAGAAGACTCCAAGGGAGTAAAAGAGCTGATGAAACAATGGCAAGTAAGTCAGGCATTTCCGCTTTAGCACTCTTGTGGATCCAATTGAACAATTCTCAGCATTTGTACTTGTAACTGACAAGCCAGGGACAACACAAAGAT
+
>33>AFFFFFBFGG4FGGGGGGGGEGHHHCFFHHHHHHHHHHHHHHHHHHHHHHHHHHHHHHGHHHHHHHHHHHHHHHHHFHHHHGHHHH5FHHGEEGHHHHBGEGHHGHHHHHFHHHHF3?3?//?EHGFFH/FGHHFHG?FGGHHHHHHHFGHHGHHHFFHHHHHHHHFGGGGFFGFHHHHHHGGGGHHHH0GFHGHHHHHHHHHHHHHHHHHHHGHHHHHHHHHEFFHHHGGGGGGGE9.9CAFGGFC
@M05620:45:000000000-G6HP7:1:1101:13261:8346 1:N:0:133
CATCCTGACCCTGAAGTACCCCATTGAGCATGGCATCGTCACCAACTGGGACGACATGGAGAAGATCTGGCACCACACCTTCTACAACGAGCTGCGCGTGGCCCCGGAGGAGCACCCAGTGCTGCTGACCGAGGCCCCCCTGAACCCCAAGGCCAACAGAGAGAAGATGACTCAGGTGAGGCTCGGCCGACGCCCGTGCTCCTCCCGTCCTTTCCCCAGTCATTTTCTGCCCGGCTTGATTTCTGACATTA
+
CCCDDFFFFFFFGGGGGGGGGGGHHHHHHHHHHHHHHGHHHGHHHGHHHHHHGGGGGHHHHHHHHHHHHHHHHGHHHGGHHHHHHHHHGGGGGHHGGGEGGGHHGGGGGGGGHGHHGGHGHHHHHHGHHHGGGGGGGGGGGGHHHHGGGGHGHHGGGGGGGGGGGGGGGGGGGGGGGGGGGGGGFFFFFFFFFFFFBFFFFFFFFFFADFDFFFFFFFFFFFFFFFFFFFFFFFFFFFFFFFFFFFFFFF0
@M05620:45:000000000-G6HP7:1:1101:11897:8383 1:N:0:133
CATCCTGACCCTGAAGTACCCCGGCTTGATTTCTGACATTAGATCGGAAGAGCACACGTCTGAACTCCAGTCACAGCGATAGATCTCGTATGCCGTCTTCTGCTTGAAAAAAAAAAAAAAAAGAGAAAAAAGAGGGAAAAGGAATAGAGAGAAGAAACAAAAATAAGAAAATGCACAAAAAGAAGGAATAACAAGGGACAGAGTGGTGCACGATGAAAGTGTAGAGCAGATGTAATCTGCACACACAACGC
+
CCCCCFFFFFFFGGGGGGGGGGGGGGGGHHHHHHHGHHHHHHGHHHGGGGHHHGHGHGHHHGGHHHHHHHHHHHHHHGGHAEFGBGHHGGHHHHGGEHGHHHGHHHHGGHGGGGGD>//<<-..0<00/.-../....://.//000000..0/0////.....00000/;000000/....../../000000/......//;0.0.000:..90000000000;00//00000000:0000.:....--
@M05620:45:000000000-G6HP7:1:1101:21024:8415 1:N:0:133
TACCTGTACTGGGGAAGCATTTGAATATCCCCCCATGGTGATGGGGACGGAGAACTGCTCCATAAACACAGGCAACGTGCCTAACTTTCCCGGGAAGATGAAGTCAAAGAGCGACCACAGCTCTCGGAGGTTATTTTGCATCGGTGAGCCAGACAGAATGATCCGATGAGGGGTGCGAAACTATTTGAGGAAAGGAAGCACCTTTTTATTAAATTTACCTTTTAGCAATCGCCATTCCTACCCTAAAGATC
+
CCCCCFFFFFFFGGGGGGGGGGHHHHHHHHHGGGGHHHGHHHHHHGGGGGGGGHHHHHHHHHHHHHHHHHHHGHHHGHHHHHHHHHHHHHHGGGGGGHHHHHHHHHHHHHHHGGGGGHHHHHHHHGGGGGEHHHHHHHHHHHGGGGGHHHHHHGHHHHHHHHHHHGGGHHHGGEGGGGGGGGGGGGGGFFGGGGFGGGGFGFFFFFFFFFFFFFFFFFFFFFFFFFFFFFFFFFFFFFFFFFFFFFFFFFF
@M05620:45:000000000-G6HP7:1:1101:22154:8422 1:N:0:133
TACCTGTACTGGGGAAGCATTTGAATATCCCCCCATGGTGATGGGGACGGAGAACTGCTCCATAAACACAGGCAACGTGCCTAACTTTCCCGGGAAGATGAAGTCAAAGAGCGACCACAGCTCTCGGAGGTTATTTTGCATCGGTGAGCCAGACAGAATGATCCGATGAGGGGTGCGAAACTATTTGAGGAAAGGAAGCACCTTTTTATTAAATTTACCTTTTAGCAATCGCCATTCCTACCCTAAAGATC
+
BCBCCFFFFFFFGGGGGGGGGGHHHHHHHHHGGGGHHHGHHHHHHGGGGGGGGHHHHHHHHHHHHHHHHHHHGHHHGHHHHHHHHHHHHHHGGGGGGHHHGHHHHHHHHHHHGGGGGHHHHHHHHGGGGGGHHHHHHHHHHHGGGGGHHHHHHGHHGHHHHHHHHGGGHHHGG;CGGFDCGGGGGGGFFGBGGGFGGGGGGFFFFFFFFFFFFFFFFFFFFFFFFFF;FFFFFFFFFFFFFFFFFFFFFFF
@M05620:45:000000000-G6HP7:1:1101:13175:8434 1:N:0:133
CATCCTGACCCTGAAGTACCCCATTGAGCATGGCATCGTCACCAACTGGGACGACATGGAGAAGATCTGGCACCACACCTTCTACAACGAGCTGCGCGTGGCCCCGGAGGAGCACCCAGTGCTGCTGACCGAGGCCCCCCTGAACCCCAAGGCCAACAGAGAGAAGATGACTCAGGTGAGGCTCGGCCGACGCCCGTGCTCCTCCCGTCCTTTCCCCAGTCATTTTCTGCCCGGCTTGATTTCTGACATTA
+
DCDDDFFFFFFFGGGGGGGGGGGHHHHHHHHHHHHHHGHHHGHHHGHHHHHHGGGGGHHHHHHHHHHHHHHHHGHHHGGHHHHHHHHHGGGGGHHGGGEGGGHHGGGGGGGGHHHHGGHGHHHHGHHHHHGGGGGGGGGGGGHHHHGGGGHGHHGGGGGGGGGGGGGGGGGGGGGGGGGGGGGGFFFFFFFFFFFFDFFFFFFFFFFEFFFFFFFFFFFFFFFFFFFFFFFFFFFFFFFFFFFFFFFFFF0
@M05620:45:000000000-G6HP7:1:1101:13162:8449 1:N:0:133
CATCCTGACCCTGAAGTACCCCATTGAGCATGGCATCGTCACCAACTGGGACGACATGGAGAAGATCTGGCACCACACCTTCTACAACGAGCTGCGCGTGGCCCCGGAGGAGCACCCAGTGCTGCTGACCGAGGCCCCCCTGAACCCCAAGGCCAACAGAGAGAAGATGACTCAGGTGAGGCTCGGCCGACGCCCGTGCTCCTCCCGTCCTTTCCCCAGTCATTTTCTGCCCGGCTTGTTTTCTGACATTA
+
BBBABFBDFCFFBFGDGGGGGFDGGGF444BBEFHFHAGGGG33BEGHFGA2EAEEEHB32B1A35FEGEFBFF1F1E1GFHH4EDFC/1>EDBB?/EE/EE0/<EBDGCGGHGHHGEFHFFHHHHHGGHGGCGGGGDCDCEBGHEGGGGGGHGEGEGGGEBEGFFFGGGGFFFBFB/CFGG9F???DBBBB?BB<;9AE/FFFFE.A.DDFF///:B.BBFFFFFFFBFFFD-@B?@9;FF/9BF/;BF/
@M05620:45:000000000-G6HP7:1:1101:21679:8489 1:N:0:133
AGATTACTGCAACAGTTCCCCCTGGACCTGGAAAAGTTTCTTGCCTGGCTTACAGAAGCTGAAACAACTGCCAATGTCCTACAGGATGCTACCCGTAAGGAAAGGCTCCTAGAAGACTCCAAGGGAGTAAAAGAGCTGATGAAACAATGGCAAGTAAGTCAGGCATTTCCGCTTTAGCACTCTTGTGGATCCAATTGAACAATTCTCAGCATTTGTACTTGTAACTGACAAGCCAGGGACAAAACAAAGAT
+
AAAABFFFFFFFGGGFGGGGGGGFHHHHHHHHHHHHFHHHHHHHHHHHHHHHHHHHHHHHHHHHHHHHHHHHHHHHHHHHGHHHHHHHHHFHGHGGGGHHHHHHHHHHGHHHHHHHHHHHHHHGGHGFHHHHHGHHGHHHHHHHHHHHHGHHHGHHHHHHHHHHHHHHHHGGGGGHHHHHHHHGHHHGHHHHHHHGHGFGHCHHHHHGHHHHHHHHGHHHHHHHGHHFHHHHHGGGGGGGGGFGGGGGGGG
@M05620:45:000000000-G6HP7:1:1101:21691:8503 1:N:0:133
AGATTACTGCAACAGTTCCCCCTGGACCTGGAAAAGTTTCTTGCCTGGCTTACAGAAGCTGAAACAACTGCCAATGTCCTACAGGATGCTACCCGTAAGGAAAGGCTCCTAGAAGACTCCAAGGGAGTAAAAGAGCTGATGAAACAATGGCAAGTAAGTCAGGCATTTCCGCTTTAGCACTCTTGTGGATCCAATTGAACAATTCTCAGCATTTGTACTTGTAACTGACAAGCCAGGGACAAAACAAAGAT
+
3AAABFFFFFFFGGGGGGGGGGGGHHHHHHHHFHHHGHHHHHHHHHHHGHHHHHFHHFHHHHHGHHFHHHHHHFHHHHHHHHHHHHHHHHFFGHGEEGHHHHFFHHHHGHHHHGHHHHHHHHHGGHGGHHHHHGHHHHHHHHHHHHHHFHHHHGHHHGGHHHHHHHHHHHGGGGGHHHHHHHHHHFFGHHHHGFFGFGHGHHHHHHHHHHHHHGHGHHHHHHHHHHHGGHHHHGGGGGGGGGGGGGG?/BC
@M05620:45:000000000-G6HP7:1:1101:14757:8569 1:N:0:133
TACCTGTACTGGGGAAGCATTTGAATATCCCCCCATGGTGATGGGGACGGAGAACTGCTCCATAAACACAGGCAACGTGCCTAACTTTCCCGGGAAGATGAAGTCAAAGAGCGACCACAGCTCTCGGAGGTTATTTTGCATCGGTGAGCCAGACAGAATGATCCGATGAGGGGTGCGAAACTATTTGAGGAAAGGAAGCACCTTTTTATTAAATTTACCTTTTAGCAATCGCCATTCCTACCCTAAAGATC
+
DDCDCFFFFFFFGGGGGGGGGGHHHHHHHHHGGGGHHHGHHHHHHGGGGGGGGHHHHHHHHHHHHHHHHHHHGHHHGHHHHHHHHHHHHHHGGGGGGHHHHHHHHHHHHHHHGGGGGHHHHHHHHGGGGGCHHHHHHHHHHHGGGGGHHHHHHGHHHHHHHHHHHGGGHHHGGCEGGGGGGGGHHGGGGGGFGGGGGGGGGFFFFFFFFFFFFFFHHFFFHFFFFFFFFFFFFFFFFFFFFFFFFFFFFFF
@M05620:45:000000000-G6HP7:1:1101:22201:8579 1:N:0:133
TACCTGTACTGGGGAAGCATTTGAATATCCCCCCATGGTGATGGGGACGGAGAACTGCTCCATAAACACAGGCAACGTGCCTAACTTTCCCGGGAAGATGAAGTCAAAGAGCGACCACAGCTCTCGGAGGTTATTTTGCATCGGTGAGCCAGACAGAATGATCCGATGAGGGGTGCGAAACTATTTGAGGAAAGGAAGCACCTTTTTATTAAATTTACCTTTTAGCAATCGCCATTCCTACCCTAAGATCG
+
CCCCCFFFFFFFGFFFGGGGGGHHHGHHHHHGGGGHHHFGGHHHHGGGGGGGGHHHHHHHHHHHHHHHHHHHGHHHGGHHHHHHHHHHHHHGGGGGGHHHHHHHHHHHHHHHGGGGGHHHHHHGHGGGGGEHHHHHHHHGHHGGGGGHHHHHHGHHHHHHHHHHHGGGHHHGG;CGGGGGGGGGGGGGGGFGGGGGGGGGGFFFFFFFFFFFFFFFFFFFFFFFFFFBFFFFFFFFFFFFFFFFFFFFFFE
@M05620:45:000000000-G6HP7:1:1101:12810:8590 1:N:0:133
TACCTGTACTGGGGAAGCATTTGAATATCCCCCCATGGTGATGGGGACGGAGAACTGCTCCATAAACACAGGCAACGTGCCTAACTTTCCCGGGAAGATGAAGTCAAAGAGCGACCACAGCTCTCGGAGGTTATTTTGCATCGGTGAGCCAGACAGAATGATCCGATGAGGGGTGCGAAACTATTTGAGGAAAGGAAGCACCTTTTTATTAAATTTACCTTTTAGCAATCGCCATTCCTACCCTAAAGATC
+
BBBBBFFFFFFFGCGGGGGGGGHHHHHHHHFGGGGHHHGGGHHHGGGGGGGGGHHHHHHHHGHGHHHHHHHHGHGHGHHHHHHHHGHHHHHGGGFGGHHHHHHHHHHHHHHHGGGGGHHHHHHHHGGGFGCHHHHHHHHFHHGGGGGHGHHHHGGHHHHGHHHHHGGGHHGGGEFGGFGGGGGGGGGFGGFGGGGEFFEFFFFFFFFFFFFFFFFFFFFFFFFFFFFFBBEFFFFFFFFFEFFFFFFFFFF
@M05620:45:000000000-G6HP7:1:1101:25936:8696 1:N:0:133
AAACCAGAAGACATGAGGTCAGCTAGATCGGAAGAGCACACGTCTGAACTCCAGTCACAGCGATAGATCTCGTATGCCGTCTTCTGCTTGAAAAAAAAAAAAAAAAAAAATAAGAAAGAATAAAGACCACACGGAGACATGAAACAGAGAAAATTCAGATAAATGTGAAACAACAAACAATAATAATACTTTATACCTGAGAGAAATGGTGACATCGATAGCAAAAGCCATAAACAATCGCGTAAAGCAAA
+
BBBCCABFFFFFGGGGGGGGGGHHFHHHHHGEGGHHHHHHHGHHHGHHHHHHHHHHHHHHHGGHGGHEDGHGFEHHHHGFGHGHHHHHHHGHHHHGGGGG///<///><-011111/0<.000000///...---.-./000000///:/00/000000000000000;00/.....;..0009000000000009000//00;000000000000.;...0;90//../0;0000.00..-9:..900/0
@M05620:45:000000000-G6HP7:1:1101:8141:8705 1:N:0:133
TACCTGTACTGGGGAAGAGTGTAGCAATCGCCATTCCTACCCTAAAGATCGGAAGAGCACACGTCTGAACTCCAGTCACAGCGATAGATCTCGTATGCCGTCTTCTGCTTGAAAAAAAAAAAAAAAAAAAAAAAAAAAAAAACAACACACCGACTGACCTCGACAAAACCAAAATCCACACAGCATCCCTCACATCAAAGCCACCTGAACACAAGAGTCCGCTGCAGCAATGATTACTCCCCCGCTCGAAC
+
CCCCCFFFFFFFGGGGGGGGGGHHHHHHHGGGGFHHHHHHHHHHHHHHHHHGGGGHHHGHHHGHHHGHHHHHHHHHHHHHHHGGHGGHHHHHHGGHHHHGGGHGHHHHHHHHHHHHGGGGC><//--<-<--:---;-:---...;.....-9;9.00/00..-.:/..;.:..900000.;..B09;.0/;.0000;00/.//..//;00B...9.000.-.-./00./0000000000..9-----9/.
@M05620:45:000000000-G6HP7:1:1101:18409:8717 1:N:0:133
TACCTGTACTGGGGAAGAGTGTAGCAATCGCCATTCCTACCCTAAAGATCGGAAGAGCACACGTCTGAACTCCAGTCACAGCGATAGATCTCGTATGCCGTCTTCTGCTTGAAAAAAAAAACAACTAAGGGACTTTCTTTTTTTCCTCCCCTATACCCCTGCCCGACTCATTTTTTCCCTCCTTCCTTCTTCGTCATTCCTTCTTTTTTCGCCGCCTTACTTCTTCTCCCCGCCTCTCTCCTCTCATGCCC
+
BBBBBFFFFFFFGGGFGGFBGFFHHHHFHGGGDFHHHGHHGHHHGHHGHHHGGGFHHHEGFHGGHHGHGHHHHGHGHHHFHHGEFFGFHEHHGGGHHHHGGGFFHHHHHFHHHFHHGGGC/////@22220/??<?G1?D1F--011=0../<<000<CCC....:--:00;CCC9/99;/./;CFFBCG;0.;;:90C0F;CBFFFFDF-99-;@../9/;BBFFFF9F?--;A9BFF/BFB/9;9//:/
@M05620:45:000000000-G6HP7:1:1101:12453:8729 1:N:0:133
CATCCTGACCCTGAAGTACCCCATTGAGCATGGCATCGTCACCAACTGGGACGACATGGAGAAGATCTGGCACCACACCTTCTACAACGAGCTGCGCGTGGCCCCGGAGGAGCACCCAGTGCTGCTGACCGAGGCCCCCCTGAACCCCAAGGCCAACAGAGAGAAGATGACTCAGGTGAGTCTCGGCCGACGCCCGTGCTCCTCCCGTCCTTTCCCCAGTCATTTTCTGCCCGGCTTGATTTCTGACATTA
+
ABBBBFFFFFFFGGGGGGGGGGEGGBFGGHFFCHHHHEGHEEHHHGHHHFFHGGGEEHHFHFHHHFHFHHHHHGGHHGGHGHHHHHHHGAAEEFFGGGEGGGHHGE@FGCDDHEHHGGHFFHDHHHHFHHGGCCCCECDCDEGFFEDEGGHGHGGGGFFFFGDGGFGBBFBFF99/CFFFBBFBBAED@=ADBFDAFADEFFBFFADFFFF/9:FFBBDBFFFFFFFBBFFED-BBD=.:/BFFBB99BF/
@M05620:45:000000000-G6HP7:1:1101:11214:8739 1:N:0:133
TACCTGTACTGGGGAAGAGTGTAGCAATCGCCATTCCTACCCTAAAGATCGGAAGAGCACACGTCTGAACTCCAGTCACAGCGATAGATCTCGTATGCCGTCTTCTGCTTGAAAAAAAAAAAAAAAAAAAAAAAAAAAAAGAAGAATAAATGATAAAAAAAAAAAAAAGAAAAAAAGAAAGAGATAAGAGTGAAAAAGAGAAAAAAGAAGGGATGATACTAAGTATGTGAGAGACACGTAGAGACAAGTGA
+
CBBCCFFFFFFFGGGGGGGGGGHHHFHHHGGGGGHHHHFHGHHHHHHHHHHGGGGGHHGHGHGHHHGGFGHHHGHHHHHGHHGGHGGFGGHHGFEHHHHGFGHGHHHHHHHHHHHGGGGGC<>/>><-<----------9.../<B000000:000<00-9--9----99.//.--..</0///000<00000000...//:0/.-.../.../.0000000000:0000000.///../..00///.:00
@M05620:45:000000000-G6HP7:1:1101:12463:8745 1:N:0:133
CATCCTGACCCTGAAGTACCCCATTGAGCATGGCATCGTCACCAACTGGGACGACATGGAGAAGATCTGGCACCACACCTTCTACAACGAGCTGCGCGTGGCCCCGGAGGAGCACCCAGTGCTGCTGACCGAGGCCCCCCTGAACCCCAAGGCCAACAGAGAGAAGATGACTCAGGTGAGTCTCGGCCGACGCCCGTGCTCCTCCCGTCCTTTCCCCAGTCATTTTCTGCCCGGCTTGATTTCTGACATTA
+
CCCCCFFFFFFFGGGGGGGGGGGHHHHHHHHHHHHHHGHHHGHHHGHHHHHHGGGGGHHHHHHHHHHHHHHHHGGHHGGHHHHHHHHHGGGGGHHGGGEGGGHHGGGGGGGGHHHHGGHHHHFHHHHHHHGGGGGGGGGGGGHHHHGGGGHGHHGGGGGGGGGGGGGGGGGGGGGGGGGGFFGGGFFFFFFFFFFF@DFEFFFFFFFEDFFFFFFFFFFFFFFFFFFFFFFFFFFFFFFBFFFFFFFFFF0
@M05620:45:000000000-G6HP7:1:1101:10568:8764 1:N:0:133
CATCCTGACCCTGAAGTACCCCATTGAGCATGGCATCGTCACCAACTGGGACGACATGGAGAAGATCTGGCACCACACCTTCTACAACGAGCTGCGCGTGGCCCCGGCGGAGCACCCAGTGCTGCTGACCGAGGCCCCCCTGCACCCCACGGCCAACAGAGCGCAGCTGACTCAGGTGAGGCTCGGCCGACGCCCGTGCTCCTCCCGTCCTTTCCCCCGTCCTTTTCTGCCCGGCTTGATTTCTGACATTC
+
AAAAAFDDCFFF1A1FGGGGGGAGHB11B1BBGGGHHEGHGEHH/EGHFEEGEEFEEHH1BAAF1FGHGDGEGGAG/EEHHHHFHGEH/?/EEGH>E/EECEHHGGC/BC/CCHHHG.<GGHHHHHGDGG<-<-;ECGGGGE./CFGG..9;;A-.C.B/:/---9-:B/BFF/FFF//-;:;A>@AB>9@@@@@>@BFFFFFFFFB-;BFFFFFFF--;A-ABFFFFFFFE?@9@?>-9BFBF//;/;F/
@M05620:45:000000000-G6HP7:1:1101:17996:8765 1:N:0:133
CATCCTGACCCTGAAGTACCCCATTGAGCATGGCATCGTCACCAACTGGGACGACATGGAGAAGATCTGGCACCACACCTTCTACAACGAGCTGCGCGTGGCCCCGGAGGAGCACCCAGTGCTGCTGACCGAGGCCCCCCTGAACCCCAAGGCCAACAGAGAGAAGATGACTCAGGTGAGGCTCGGCCGACGCCCGTGCTCCTCCCGTCCTTTCCCCAGTCATTTTCTGCCCGGCTTGATTTCTGACATTA
+
CCCCCFFFFFFFGGGGGGGGGGGHHHHHHHHHHHHHHGHHHGHHHGHHHHHHGGGGGHHHHHHHHHHHHHHHHGHHHGGHHHHHHHHHGGGGGHHGGGGGGGHHGGGGGGGGHHHHGGHHHHHHHHHHHHGGGGGGGGGGGGHHHHGGGGHGHHGGGGGGGGGGGGGGGGGGGGGGGGGGGGGGFFFFFFFFFFFF@DDFFFFFFFFADFFFFFFFFFFFFFFFFFFFFEFFFFFFFA;FFFFFF0FFFF9
@M05620:45:000000000-G6HP7:1:1101:17977:8773 1:N:0:133
CACCCTGACCCTGAAGTACCCCATTGAGCATGGCATCGTCACCAACTGGGACGACATGGAGAAGATCTGGCACCACACCTTCTACAACGAGCTGCGCGTGGCCCCGGAGGAGCACCCAGTGCTGCTGACCGAGGCCCCCCTGAACCCCAAGGCCAACAGAGAGAAGATGACTCAGGTGAGGCTCGGCCGACGCCCGTGCTCCTCCCGTCCTTTCCCCAGTCATTTTCTGCCCGGCTTGATTTCTGACATTT
+
AA3>ABFFFFFFGGGFGGGGGGGHHHHGGGHGHHHHHGHHHGHGGGHHHGHHGGGGGHHHHHHHHHHHHHFHHGHHHGGHHHHHHHHHGGGGGHHEGGGGGGHHGGGGGGGGHHHHGGHHEHHHHHHHHHGCGGGGGGGGGGHFHHGG?:GGHGGGGGGFGG.CFG/BFFFGGGGGGFGGGGCFFFEFFFFFFFFFDDDAFFFFFFFFFFFFFFFFFF.9BFFFBFFFFFFFF-BFF=FFBFFFFBFFFF/
@M05620:45:000000000-G6HP7:1:1101:10592:8773 1:N:0:133
CATCCTGACCCTGAAGTACCCCATTGAGCATGGCATCGTCACCAACTGGGACGACATGGAGAAGATCTGGCACCACACCTTCTACAACGAGCTGCGCGTGGCCCCGGAGGAGCACCCAGTGCTGCTGACCGAGGCCCCCCTGAACCCCAAGGCCAACAGAGAGAAGATGACTCAGGTGAGGCTCGGCCGACGCCCGTGCTCCTCCCGTCCTTTCCCCAGTCATTTTCTGCCCGGCTTGATTTCTGACATTA
+
CCCCCFFFFFFFGGGGGGGGGGGHHHHHHHGHHHHHHGHHGGHHHGHHHGHHGGGGGHHGHHHHHHHHHHHHHGHHHGGHHHHHHHHHGGGGGHHGGGFGGGHHGGGGGGGGHHHHGGHFHHHHHHHHHHGGGGGGGGGGGGHHHHGGGGHGHHGGGGGGGGDGGFGFGGGGGGGGGGGGGGGGFFFFFCFFFFFFBDDEFFFFFFFFFFFBFFFFFFFBFFFFFFFFFFFFDAA@CCFB/BFFB:;FF//
@M05620:45:000000000-G6HP7:1:1101:18003:8782 1:N:0:133
CATCCTGACCCTGAAGTACCCCATTGAGCATGGCATCGTCACCAACTGGGACGACATGGAGAAGATCTGGCACCACACCTTCTACAACGAGCTGCGCGTGGCCCCGGAGGAGCACCCAGTGCTGCTGACCGAGGCCCCCCTGAACCCCAAGGCCAACAGAGAGAAGATGACTCAGGTGAGGCTCGGCCGACGCCCGTGCTCCTCCCGTCCTTTCCCCAGTCATTTTCTGCCCGGCTTGATTTCTGACATTA
+
CCCCCFFFFFFFGGGGGGGGGGGHHHHHHHHHHHHHHGHHHGHHHGHHHHHHGGGGGHHHHHHHHHHHHHHHHGHHHGGHHHHHHHHHGGGGGHHGGGGGGGHHGGGGGGGGHHHHGGHHHHHHHHHHHHGGGGGGGGGGGGHHHHGGGGHGHHGGGGGGGGGGGGGGGGGGGGGGGGGGGGGGFFFFFFFFFFFFFFFFFFFFFFFFFFFFFFFFFFFFFFFFFFFFFFFFFFFFFFFFFFFFFFFFFF0
@M05620:45:000000000-G6HP7:1:1101:10583:8790 1:N:0:133
CATCCTGACCCTGAAGTACCCCATTGAGCATGGCATCGTCACCAACTGGGACGACATGGAGAAGATCTGGCACCACACCTTCTACAACGAGCTGCGCGTGGCCCCGGAGGAGCACCCAGTGCTGCTGACCGAGGCCCCCCTGAACCCCAAGGCCAACAGAGAGAAGATGACTCAGGTGAGGCTCGGCCGACGCCCGTGCTCCTCCCGTCCTTTCCCCAGTCATTTTCTGCCCGGCTTGATTTCTGACATTA
+
CCCCCFFFFFFFGGGGGGGGGGGHHHHHHHHHHHHHHGHHHGHHHGHHHHHHGGGGGHHHHHHHHHHHHHHHHGHHHGGHHHHHHHHHGGGGGHHGGGGGGGHHGGGGGGGGHHHHGGHHHHHHHHHHHHGGGGGGGGGGGGHHHHGGGGHGHHGGGGGGGGGGGGGFGGGGGGGGGGGGGGGGFFFFFFFFFFFFFFFABFFFFFFFFFFFFFFFFFFFFFFFFFFFFFFF?DFDFA:BBFFFBBFFFF0
@M05620:45:000000000-G6HP7:1:1101:21218:8814 1:N:0:133
TACCTGTACTGGGGAAGCATTTGAATATCCCCCCATGGTGATGGGGACGGAGAACTGCTCCATAAACACAGGCAACGTGCCTAACTTTCCCGGGAAGATGAAGTCAAAGAGCGACCACAGCTCTCGGAGGTTATTTTGCATCGGTGAGCCAGACAGAATGATCCGATGAGGGGTGCGAAACTATTTGAGGAAAGGAAGCACCTTTTTATTAAATTTACCTTTTAGCAATCGCCATTCCTACCCTAAAGATC
+
DDDDDFFFFFFFGGGGGGGGGGHHHHHHHHHGGGGHHHHHHHHGGGGGGGGGGHHHHHHHHHHHHHHHHHHHGHHHGHHHHHHHHHHHHHHGGGGGGHHHHHHHHHHHHHHHGGGGGHHHHHHHHGGGGGFHHHHHHHHHHHGGGGGHHHHHHGHHHHHHHHHHHGGGHHHGGGGGGGGGGGGGHHHGGGGGGGFGGGGFGFFFFFFFFHFFFFFFHFFFFFFFFFFFFFFFFFFFFFFFFFFFFFFFFFF
@M05620:45:000000000-G6HP7:1:1101:4386:8826 1:N:0:133
TACCTGTACTGGGGAAGAGTGTAGCAATCGCCATTCCTACCCTAAAGATCGGAAGAGCACACGTCTGAACTCCAGTCACAGCGATAGATCTCGTATGCCGTCTTCTGCTTGAAAAAAAAAAAAGAAAAACGAATAATATTGATATTATTAAAGTTGGAGAGTTAGTATAGTTGAGAGATGTGTAAATTGGGACGTGTGAATTCGTGGAGTCAGTTTTTTTTTATTTAAGGTAGTATGATGTAGTGATCAGT
+
BBBCCFFFFFFFGGCGGGGGGGHHHHHHHGGGGFGHHHHHHHHHHHHGHHHGGGGHHHHHHHGHHHGHHHHHHHHHHHHHHHGFHGGGHHHHHGGHHHHGGGHGHHHHHHHHHHHHGGGDG><//0000///...111111111>11111>00<0000/0.0000=0=0000000.0.00:000000000...-../.00;00./....0/0000;0.----9000000090000000000::0/000000
@M05620:45:000000000-G6HP7:1:1101:25134:8836 1:N:0:133
CATCCTGACCCTGAAGTACCCCATTGAGCATGGCATCGTCACCAACTGGGACGACATGGAGAAGATCTGGCACCACACCTTCTACAACGAGCTGCGCGTGGCCCCGGAGGAGCACCCAGTGCTGCTGACCGAGGCCCCCCTGAACCCCAAGGCCAACAGAGAGAAGATGACTCAGGTGAGGCTCGGCCGACGCCCGTGCTCCTCCCGTCCTTTCCCCAGTCACTTTCTGCCCGGCTTGATTTCTGACATTT
+
BBBBB4FFFFFFGGGGGGGGGGDGHHHHHFHGGGHHHGHHCGHHHEHHHGHGGCGGGHFCHHHHFHHHAEHHHGHHHGGHHHGGHGFHGGGGGHHGGGGEGGHHGGGDGGGDHHHHGGHHHGHHHGHGHHGGGGGGGGGGGGH0CHGG??GGHHG.CAFGEGBA/CBFGGGFFFGGGGBFGEGGFFFFFCDFFFFFC.DFFFFFFFFEFDDFFFFFF.AFF/FBFBFBFFFEA-@FF-9FFFFFFFFFFF/
@M05620:45:000000000-G6HP7:1:1101:9037:8842 1:N:0:133
CATCCTGACCCTGAAGTACCCCGGCTTGATTTCTGACATTAGATCGGAAGAGCACACGTCTGAACTCCAGTCACAGCGATAGATCTCGTATGCCGTCTTCTGCTTGAAAAAAAAAAAAAAAAAAAAAATTGCAGATGAGCACTTACTACCATCACTTTGTGTAATAAATGTACGCGACTGGGAAACTCTGTATGACACTGGTGAGATCAGCGCAAGTGAGCAGCTCTCACTAGGGACTTCCGGCGCGTCTG
+
BCCCCFFFFFFFGCGGGGGGGGGGGGGGHHGHHHHHHHHHHGHHHHGGGGHHHHHHHGHHHGHHHHHHHHHHHHHHHGGHGGHHGHHHGGHHHHGEGHGHHHHHHHHHFHHEEBDC>///--------:000000000000.0000000/0000000000//;0000000000..----...:0./00000000:000:0/9/0.000000.----000000//:00000000/./;.;00.-----9:..
@M05620:45:000000000-G6HP7:1:1101:25116:8843 1:N:0:133
CATCCTGACCCTGAAGTACCCCATTGAGCATGGCATCGTCACCAACTGGGACGACATGGAGAAGATCTGGCACCACACCTTCTACAACGAGCTGCGCGTGGCCCCGGAGGAGCACCCAGTGCTGCTGACCGAGGCCCCCCTGAACCCCAAGGCCAACAGAGAGAAGATGACTCAGGTGAGGCTCGGCCGACGCCCGTGCTCCTCCCGTCCTTTCCCCAGTCACTTTCTGCCCGGCTTGATTTCTGACATTA
+
CCCCCFFFFFFFGGGGGGGGGGGHHHHHHHHHHHHHHGHHHGHHHGHHHHHHGGGGGHHHHHHHHHHHHHHHHGHHHGGHHHHHHHHHGGGGGHHGGGGGGGHHGGGGGGGGHHHHGGHHHHHHHHHHHHGGGGGGGGGGGGHHHHGGGGHGHHGGGGGGGGGGGGGGGGGGGGGGGGGGGGGGFFFFFFFFFFFF-DFFFFFFFFFEDF?BFFFFFFFFFFFBFFFBFFFFF=AFFAAFFFFFFBFFFF0
@M05620:45:000000000-G6HP7:1:1101:4492:8906 1:N:0:133
AAACCAGAAGACATGAGGTCAGCTAGATCGGAAGAGCACACGTCTGAACTCCAGTCACAGCGATAGATCTCGTATGCCGTCTTCTGCTTGAAAAAAAAAAAAAAATACTTCAAGACAATTACATCAGCCCGACGTTCGTATTGTCCGCCCAGACAACACAGATGCACGGACTTATTCTCATCCCCCTCCGTGCGCTCGCCTCCCACACACGGATATCCGCCTCTCACATCCCAGTCAGTACTCTCGCATTC
+
BBABBB4FFBFFGGGFG4BBCGHHHBHHHHGGG?HHHHHHHAGHHFHHHHHHH3DGHFGFHGGHG?GHFHHHGGGHHHGGGHGHFDHGHHGHHHHGEGGE////<01<22?211?00<1<111111110.-----./..<</0000.-:-.:..//.....900000.-9--000C00000;0;..-......---.9--..........---.9///....;////////.//://///9//;9..-../
@M05620:45:000000000-G6HP7:1:1101:9088:8934 1:N:0:133
AGATTACTGCAACAGTTCCCCCTGGACCTGGAAAAGTTTCTTGCCTGGCTTACAGAAGCTGAAACAACTGCCAATGTCCTACAGGATGCTACCCGTAAGGAAAGGCTCCTAGAAGACTCCAAGGGAGTAAAAGAGCTGATGAAACAATGGCAAGTAAGTCAGGCATTTCCGCTTTAGCACTCTTGTGGATCCAATTGAACAATTCTCAGCATTTGTACTTGTAACTGACAAGCCAGGGACAAAACAAAGAT
+
CCBBCFFFFFFFGGGGGGGGGGGGHHHHGHHHHHGHGHHGHHHHHHHHHHHHHHHHHHHHHHHHHHHHGHHHHHHHHHHHHHGHHHHHHHHHHHGGGGHHHHFGHHHGGHHHHHEHHHHGHHHGGHGFHFHHHGHHHHHHHHHHHHHEHHHHHGGHHHHHHHHHHHHHHHGGGGGHEHHHHHHHHGHFHHHHHGHGHHHGHHHFHHGHFHHHHHHGHFHHHHHHHHHHGHHGHGGGGGGGGGFFGGGGGGG
@M05620:45:000000000-G6HP7:1:1101:27491:9010 1:N:0:133
TACCTGTACTGGGGAAGCATTTGAATATCCCCCCATGGTGATGGGGACGGAGAACTGCTCCATAAACACAGGCAACGTGCCTAACTTTCCCGGGAAGATGAAGTCAAAGAGCGACCACAGCTCTCGGAGGTTATTTTGCATCGGTGAGCCAGACAGAATGATCCGATGAGGGGTGCGAAACTATTTGAGGAAAGGAAGCACCTTTTTATTAAATTTACCTTTTAGCAATCGCCATTCCTACCCTAAAGATC
+
CCCDCFFFFFFFGGGGGGGGGGHHHHHHHHHGGGGHHHGGGHHHHGGGGGGGGHHHHHHHHHHHHHHHHHHHGHHHGHHHHHHHHHHHHHHGGGGGGHHHHHHHHHHHHHHHGGGGGHHHHHHHHGGEGGEHHHHHHHHFHHGGGGGHHHHHHGHHGHHHHHHHHGGGHHHGG;EGGDFFGGGGHGHGGGFGGGGGFGGGGFFFFFFFHFFFFFFFFFFFFFFFFFFFFFFFFFFFFFFFFFFFFFFFFFF
@M05620:45:000000000-G6HP7:1:1101:27561:9140 1:N:0:133
CATCCTGACCCTGAAGTACCCCATTGAGCATGGCATCGTCACCAACTGGGACGACATGGAGAAGATCTGGCACCACACCTTCTACAACGAGCTGCGCGTGGCCCCGGAGGAGCACCCAGTGCTGCTGACCGAGGCCCCCCTGAACCCCAAGGCCAACAGAGAGAAGATGACTCAGGTGAGGCTCGGCCGACGCCCGTGCTCCTCCCGTCCTTTCCCCAGTCATTTTCTGCCCGGCTTGATTTCTGACATTA
+
>A>AAFFFFFFBGGGGGGGGGGGHHBHHFHHHHHHHGGHHGFGHFFHHFHFFEGGG?GGBGHHHHHHFHHHHHGGHHGGHEHHHHHGHGFEEECFGGGEGEGFHGGGGCGGGHHHGGFE?GFHHHHHGGHCGGCCGFCGGCGGFHHDGGGGCCGEEEEGFBFGGGGGGGGGFFFG/FFGFGGGGBBEF@=B?BBBBBF?.///BFF.9.;AFFFFFBBDFFFFF/FFFF/;E9-9@BBFFFF/:9BBFFF/
@M05620:45:000000000-G6HP7:1:1101:24319:9194 1:N:0:133
TACCTGTACTGGGGAAGCATTTGAATATCCCCCCATGGTGATGGGGACGGAGAACTGCTCCATAAACACAGGCAACGTGCCTAACTTTCCCGGGAAGATGAAGTCAAAGAGCGACCACAGCTCTCGGAGGTTATTTTGCATCGGTGAGCCAGACAGAATGATCCGATGAGGGGTGCGAAACTATTTGAGGAAAGGAAGCACCTTTTTATTAAATTTACCTTTTAGCAATCGCCATTCCTACCCTAAAGATC
+
CCCCCFFFFFFFGGFGGGGGGGHHHHHHHHHGGGGHHHFHHHHHHGGGGGGGGHHHHHHHHHHHHGHHGHHHGFHHGHHHHHHHHHHHHHHGGGGGGHHHHGHHGHHHHHHHGGGGGHHHGHHGHGGGGGGGHHHHHHHHHHGGGGGHHGHHHGHHHHHHHGHHHGGGHHHGGECGGGAGGGGGGGGFEGBFFGGGGGGFFEFFFFFFFFFFFFFFFFFFFFFFFFFFFFEFFFFFFFFFFFFFFFFFFFF
@M05620:45:000000000-G6HP7:1:1101:7967:9248 1:N:0:133
ATCTCTATCTCCTAAAAAGGAAGAAAGGGGAGGGAAATCGGAAGAGCACACGTCTGAACTCCAGTCACAGCGATAGATCTCGTATGCCGTCTTCTGCTTGAAAAAAAAAACTTCTTTTATTTTTTTTTACCGAGTTTCTTTTTTAGACCATATTTATGCCCTTCTTTTTTCCTTCCCCCGGAACACTCCCTTATCAGTTTTCACGCTTTCTTCTTTCCTCCAGGCTCTCCCAGCCAGCTTTAGAACCAGGA
+
AAAAAFFFFFFFGGGGFGCA1FG00AFA??0EEGFHCHHGC/AEHFFHFBFAHHFFHHHHHFGHHHHGHHHG?GEEFF1GHFFGHFGFE/E0FGHFFHHGHE110@/<@//11@21@@B@F2D@/<>-.<1>.-<.0=<00=0:./0:</:CB0<C000:/;//;;FF;9BFGG09;F.9---9-;9B:9;F/BB/999B;//;-9AA-/;;99B/F:;B/9/9--;;B9/-/-;---99F//9//-----
@M05620:45:000000000-G6HP7:1:1101:16568:9251 1:N:0:133
AGATTACTGCAACAGTTCCCCCTGGACCTGGAAAAGTTTCTTGCCTGGCTTACAGAAGCTGAAACAACTGCCAATGTCCTACAGGATGCTACCCGTAAGGAAAGGCTCCTAGAAGACTCCAAGGGAGTAAAAGAGCTGATGAAACAATGGCAAGTAAGTCAGGCATTTCCGCTTTAGCACTCTTGTGGATCCAATTGAACAATTCTCAGCATTTGTACTTGTAACTGACAAGCCAGGGACAAAACAAAGAT
+
AAAABFFFDF4FGGGGGGGGGGGGHHHHHGFHFHHHHHHHHHHHHHHHHHHHHHFHHHHHHHHHHHHHHHHHFHHHHHHHHHHHGFHGHH5GHHGGGGHHHHHGEGHHGHHHHHGHHHHHFH3FAFEGH4FGHGHHHHHHH2GHHHHHHHHHHGHHHHHHFGHHHHHHHHGGGGGHHHHHHHHHHHHGHHHHHGHHHHHHFHHHHHHHHHGHHHHHHHHGHHHGHHFHHHHHHGGGGGGGGGBFGGGGGGG
@M05620:45:000000000-G6HP7:1:1101:4702:9261 1:N:0:133
TACCTGTACTGGGGAAGCATTTGAATATCCCCCCATGGTGATGGGGACGGAGAACTGCTCCATAAACACAGGCAACGTGCCTAACTTTCCCGGGAAGATGAAGTCAAAGAGCGACCACAGCTCTCGGAGGTTATTTTGCATCGGTGAGCCAGACAGAATGATCCGATGAGGGGTGCGAAACTATTTGAGGAAAGGAAGCACCTTTTTATTAAATTTACCTTTTAGCAATCGCCATTCCTACCCTAAAGATC
+
BBABBFFFFFFFGGGGGGGGGGHHGHHHHHHGGGGHHHFGFHHHHGGGGGGGGHHHHFHHHHHGHGHHHHHHGHHHGHHHHHHHHHHHHHHGGGGGGHHHHHHHHHHHHHHHGFGGGHHHHHHHHFGEDGGHHHHHHHHGHHGGGGGHHHHHHGHCCCGHHHHHHFGGHHHGGEGGGFFDGGGGGGGGGGFGGGGEFGEFGFFFFFFFFFFFFFFFFFFFFFFFFFF:B:AE?DEFF9FFFFFBFFBFFF;
@M05620:45:000000000-G6HP7:1:1101:4720:9264 1:N:0:133
TACCTGTACTGGGGAAGCATTTGAATATCCCCCCATGGTGATGGGGACGGAGAACTGCTCCATAAACACAGGCAACGTGCCTAACTTTCCCGGGAAGATGAAGTCAAAGAGCGACCACAGCTCTCGGAGGTTATTTTGCATCGGTGAGCCAGACAGAATGATCCGATGAGGGGTGCGAAACTATTTGAGGAAAGGAAGCACCTTTTTATTAAATTTACCTTTTAGCAATCGCCATTCCTACCCTAAAGATC
+
CCCCCFFFFFFFGGGGGGGGGGGHHHHHHHHGGGGHHHHHHHHHHGGGGGGGGHHHHHHHHHHHHHHGHHHFGGHHGHHHHHHHHHGHHGHGGGGGGGHHHGHHHHHHHHFHGGGGGHHHHHHHHGGEGGGHHHHHHHHGHHGGGGGHHHHHHGHHHHHHHHHHHGGGHHHGGECDGGGFGGGGGGGGGGGGGGGGGGGEFFFFFFFFFFFFFFFFFFFFFFFFFFFFFFEFFFFFFFFFFFFFFFFFFFF
@M05620:45:000000000-G6HP7:1:1101:7960:9265 1:N:0:133
ATCTCTATCTCCTAAAAAGGAAGAAAGGGGAGGGAAATCGGAAGAGCACACGTCTGAACTCCAGTCACAGCGATAGATCTCGTATGCCGTCTTCTGCTTGAAAAAAAAAAAAAAAAAATGCCCAAAAAGAGTTACTAAAGTGCATCCTTCGGAAATAAGTTACGACAAAAATAAGGTACAACTTCCGTCGCACAGTAGCAGCGGTCACAGAAACAGGGGGGCACTGACGGCCTGCTCTGCGTCCTGGGTCC
+
AAAAAFFFFFFFGGGGGGEGFFHA0BGHGGGFGGGHHHHGGGGGHHHHHHHGHHHGHHHHHHHHHHHHFHHGCHGGHHGHGHGGHHHHGGGHGHHHHHHHGB1FFEECGG<///----.000/0......;0:0000000000;00/000....-00000000...--/...00/////////9/9-;------;//////------//9/////---------9///-------/////----9//-/--
@M05620:45:000000000-G6HP7:1:1101:15115:9347 1:N:0:133
TACCTGTACTGGGGAAGCATTTGAATATCCCCCCATGGTGATGGGGACGGAGAACTGCTCCATAAACACAGGCAACGTGCCTAACTTTCCCGGGAAGATGAAGTCAAAGAGCGACCACAGCTCTCGGAGGTTATTTTGCATCGGTGAGCCAGACAGAATGATCCGATGAGGGGTGCGAAACTATTTGAGGAAAGGAAGCACCTTTTTATTAAATTTACCTTTTAGCAATCGCCATTCCTACCCTAAAGATC
+
BBBBBFFFFFFFFGGGGGGGGGGHHHHHHHHGGGGHHHHHHHHGHGGGGGGGGHHHGHHHHHHHHHHGHHHHGGHHGHHHHHGHHHHHHHHGGGGGGHHHFHHHHHHHHHHHGGGGDHHHHHHHHGGGGGGHHHHHHHHHHHGGGGGHHHHHHGHGGHHHHHHHHGGGHHHGGGGGGGGGGGGGGGGGEFGGGGGGGGGGGFFFFFFFFFFFFFFFFFFFFFFFFFFFFFFFFFFFFFFFFFFFFFBFFFF
@M05620:45:000000000-G6HP7:1:1101:8179:9349 1:N:0:133
CATCCTGACCCTGAAGTACCCCATTGAGCATGGCATCGTCACCAACTGGGACGACATGGAGAAGATCTGGCACCACACCTTCTACAACGAGCTGCGCGTGGCCCCGGAGGAGCACCCAGTGCTGCTGACCGAGGCCCCCCTGAACCCCAAGGCCAACAGAGAGAAGATGACTCAGGTGAGGCTCGGCCGACGCCCGTGCTCCTCCCGTCCTTTCCCCAGTCATTTTCTGCCCGGCTTGATTTCTGACATTA
+
CCCCCFFFFFFFGGGGGGGGGGGHHHHHHHHHHHHHHGHHHGHHHGHHHHHHGGGGGHHHHHHHHHHHHHHHHGHHHGGHHHHHHHHHGGGGGHHGGGEEGGHHGGGCGGGGHHHHGGGHHHHHHHHHHHGGGGGGGGGGGGHHHHGGGGHGHHGGGGGGGGGGGGFGGGGGGGGGGFGGFGGGCFFFFFFFFFFF-ADFFFFFFFFFFFFFFFFFFFFFBFBFFFFFFFFFFA=CFFFFFFFFFFFFEF0
@M05620:45:000000000-G6HP7:1:1101:15133:9355 1:N:0:133
TACCTGTACTGGGGAAGCATTTGAATATCCCCCCATGGTGATGGGGACGGAGAACTGCTCCATAAACACAGGCAACGTGCCTAACTTTCCCGGGAAGATGAAGTCAAAGAGCGACCACAGCTCTCGGAGGTTATTTTGCATCGGTGAGCCAGACAGAATGATCCGATGAGGGGTGCGAAACTATTTGAGGAAAGGAAGCACCTTTTTATTAAATTTACCTTTTAGCAATCGCCATTCCTACCCTAAAGATC
+
CCBCCFFFFFFFGGGGGGGGGGHHHHHHHHHGGGGHHHGHHHHGHGGGGGGGGHHHHHHHHHHHHHHHHFHHGGHHGHGHHHHHHHHHHHHGGGGGGGFGFHHHHHHHHHHGGGGGGHHGHHHHHGGDFGEHHHHHHHHHHHGGGGGHHHHHHGHHHHHHGFHHHGCDFHHGGCEGGBFGGGGGGGGBEGGGGGGGGGGFFFFFFFFFFFFFFFFFFFFFFFFFFFFFFFFFFFFFFFFFFFFFFFFFFFF
@M05620:45:000000000-G6HP7:1:1101:26339:9356 1:N:0:133
TACCTGTACTGGGGAAGAGTGTAGCAATCGCCATTCCTACCCTAAAGATCGGAAGAGCACACGTCTGAACTCCAGTCACAGCGATAGATCTCGTATGCCGTCTTCTGCTTGAAAAAAAAAAAAGACTAATAATCTTTTTCCTCTTATCTCCAGCCATAATACACCTACAATTTGCACTCCACGAGTTTCATAGCCATATCACCTATATTCGCTCTTTACCTTTTCGCCATTTCCATTCCCCCTCCACGTAT
+
CCCCCFFFFFFFGGGGGGGGGGFHHHHHHGGGGGHHHHHHFHHHHHHHHHHGGGGHHHGHHHGHHHGHHHHHHHHHHHHHHHGFHGGFFHHHHGGHHHHGGGHGHHHGHHHHHHHHGGGCG////0111111<111?11<111111111=111<..00000000/////000000000///C.--..900000/0000;90;/0/00;00/..:;;00;90;0//-.9..//;//;//;//;-9.//.:/9
@M05620:45:000000000-G6HP7:1:1101:15116:9365 1:N:0:133
TACCTGTACTGGGGAAGCATTTGAATATCCCCCCATGGTGATGGGGACGGAGAACTGCTCCATAAACACAGGCAACGTGCCTAACTTTCCCGGGAAGATGAAGTCAAAGAGCGACCACAGCTCTCGGAGGTTATTTTGCATCGGTGAGCCAGACAGAATGATCCGATGAGGGGTGCGAAACTATTTGAGGAAAGGAAGCACCTTTTTATTAAATTTACCTTTTAGCAATCGCCATTCCTACCCTAAAGATC
+
ABAABFFFFFFFGGGGEGCGFDGFHHHHHHFGGGGHHHHGHHFHHGEGGGGDGHHHHHHHHHHHHGHFHHHHGHHHGHECGGHHHFHFGHHEEG>EEHHHHHFFGHHHHHHHGGGG@HHHHFHHHFGGCGEHHHHHHHHDGHGGDDGFHHHHFGHHGHHGHHHHHGGGHHHDDCCGGGGGGGGGGGGFFGGGFFFFFGGEGFFFFFFFFFFBFFFFFFFFFFFFFFFFFFEFFFFFFFFFBFFFFFFFFFF
@M05620:45:000000000-G6HP7:1:1101:16907:9513 1:N:0:133
CATCCTGACCCTGAAGTACCCCGGCTTGATTTCTGACATTAGATCGGAAGAGCACACGTCTGAACTCCAGTCACAGCGATAGATCTCGTATGCCGTCTTCTGCTTGAAAAAAAAAAAAAACACTTCAGATGTTATTCTGCATCGTTGAGCCAGACAAAATGATCCGATGAGGGTATCGACACTATTTGAGGCAATGAAGCACCCTGTTATTAAATATACCTTCTAGAAATCGCCATTCCTACCCTAAAGAT
+
CCCCCFFFFFFFGGGGGGGGGGGGGGGGHHHHHHHGHHHHHHHHHHGGGGHHHHHHHGHHHGHHHHHHHHHHHHHHHGGHGGHHGHHHFGHHHHGFGHGHHHHHHHHHEHGGEFGBB/>//?011<1111<1==11111>D0G<<././0</<..//:.::0F0C.:..00/:9/0;C.-;AF/B00C0./.../090BB/FE../9;/:;:BBF/;///;::;/////;9...;AB/BB//../9////9
@M05620:45:000000000-G6HP7:1:1101:22731:9534 1:N:0:133
ATCTCTATCTCCTAAAAAGGAAGAAAGGGGAGGGAAGATCGGAAGAGCACACGTCTGAACTCCAGTCACAGCGATAGATCTCGTATGCCGTCTTCTGCTTGAAAAAAAAAAATAAGTTATTTTGATTAACAGAGTTTCTTGTTTCGCCCATATGTCATACATGATTTTTTCCTGCACCAGGTCACCTCAATTATCAGTTTTCACTCTTTCTTCTTTCATCACGTATTTCAAATCCATCTTTCGACACTTTA
+
AABBBFFFFFFFGGGGGGEGEGHABCGHGGGGGGGHGHHHHGGGGFHHHHHGGHHHEGFHHHHHHHHHHHHGGGHGGHHHGHHGGGHGHGFGHGHHHHHHHHFDGHFGC/B<02<2@>2??F11/?@1??<100?11=1<11<0>...<.//000<000=0=00=D0=0=/CG;///:...://;BFC/00;BF00;0;B0C0;0;9B00;C0B0BFCB000...///9999//;;/BFFF/....@////
@M05620:45:000000000-G6HP7:1:1101:5376:9547 1:N:0:133
TACCTGTACTGGGGAAGCATTTGAATATCCCCCCATGGTGATGGGGACGGAGAACTGCTCCATAAACACAGGCAACGTGCCTAACTTTCCCGGGAAGATGAAGTCAAAGAGCGACCACAGCTCTCGGAGGTTATTTTGCATCGGTGAGCCAGACAGAATGATCCGATGAGGGGTGCGAAACTATTTGAGGAAAGGAAGCACCTTTTTATTAAATTTACCTTTTAGCAATCGCCATTCCTACCCTAAAGATC
+
CCCCCFFFFFFFGGGGGGGGGGHHHHHHHHHGGGGHHGFGFHHHHGGGGGGGGHHHHHHHHHHHHHHHHHHHGHHHGHHHHHHHHHHHHHHGGGGGGHHHHHHHHHHHHHHHGGGGGHGHHHHHHEFCDGGHHHHHHHHFHHGGGGGHHHHHHGHHHHHHHHHHHGGGHHHGGCDGGGGGGGGGGGGGGGGGGGGGGGGFGFFFFFFFFFFFFFFFFFFFFFFFFFFBFFEFFFFFFFFFFFFFFFFFFFF
@M05620:45:000000000-G6HP7:1:1101:22723:9556 1:N:0:133
ATCTCTATCTCCTAAAAAGGAAGAAAGGGGAGGGAAGATCGGAAGAGCACACGTCTGAACTCCAGTCACAGCGATAGATCTCGTATGCCGTCTTCTGCTTGAAAAAAAAAAACAAACACAACTTGATGGAAATCACGCACGGCATCTCTGACTATAGATCTGACCATAGAGGACATCTTACTAGTTGCTCTCTCGGTCAGACTGCTAGAGAGAAAACCATGTCCCACACTTCTAAGAGACATCGCAGACTG
+
BBBBBFFFFFFFGGGGGGGGGGHHFFH4EGGGGGGHGHHHGGCAEHHFHHHHGHGHGFHHHHHGHGGHHHHHGGHGEHHEHHHGGHHHHGEGHGHHHHHHHGFFGGFG/@DD///0<00/?/1111111011111<.0-<----<<0000000:0000000000:/:0000/.;/000000000000;000900...9./0///;/;////..//./..//9////;../:///99/;;..//....-.//
@M05620:45:000000000-G6HP7:1:1101:7984:9561 1:N:0:133
TACCTGTACTGGGGAAGCATTTGAATATCCCCCCATGGTGATGGGGACGGAGAACTGCTCCATAAACACAGGCAACGTGCCTAACTTTCCCGGGAAGATGAAGTCAAAGAGCGACCACAGCTCTCGGAGGTTATTTTGCATCGGTGAGCCAGACAGAATGATCCGATGAGGGGTGCGAAACTATTTGAGGAAAGGAAGCACCTTTTTATTAAATTTACCTTTTAGCAATCGCCATTCCTACCCAAAGATCG
+
CCCCCFFFFFFFGGGGGGGGGGHHHHHHHHHGGGGHHHGHHHHHHGGGGGGGGHHHHHHHHHHHHHHHHHHHGHHHGHHHHHGHHHHHHHHGGGGGGHHHHHHHHHHHHHHHGGGGFHHHHHGHHGGGGGEHHHHHHHHHHHGGGGGHHHHHHGHHHHHHHHHHHGGGHHHGGCDFCDGFGGGGGGGGGGFGGGGGGGGGGFFFFFFFFFFFFFFFFFBFFFFFFFFFFF?EFFEFFFFFFFFFAFFFFFE
@M05620:45:000000000-G6HP7:1:1101:25990:9591 1:N:0:133
AGATTACTGCAACAGTTCCCCCTGGACCTGGAAAAGTTTCTTGCCTGGCTTACAGAAGCTGAAACAACTGCCAATGTCCTACAGGATGCTACCCGTAAGGAAAGGCTCCTAGAAGACTCCAAGGGAGTAAAAGAGCTGATGAAACAATGGCAAGTAAGTCAGGCATTTCCGCTTTAGCACTCTTGTGGATCCAATTGAACAATTCTCAGCATTTGTACTTGTAACTGACAAGCCAGGGACAAAACAAAGAT
+
>AAABFFFFF4FGEGGGFGGGGGGHHHHHHHHHHGHHHHHHHHHHHHGHHHHHHHGHGGHHHHHHHHHHHHHHHHFHHHHFHHHHHHHHHGHHHFG/EHHGHHHHHHHGHGHHGHHHHHHHHHFGHGGHFHHHGHHHHHHHGHHHH/FGHHGFGHBGHHFHHHHHEHHHHGGGGGHFHHHHHHHHHHDFHHHGFHGG0DFBBDHHHHHHHBGH0GH0CGHHGHHHHHHFHB:GEGFEGEEEFG.;EAAFFF
@M05620:45:000000000-G6HP7:1:1101:25978:9606 1:N:0:133
AGATTACTGCAACAGTTCCCCCTGGACCTGGAAAAGTTTCTTGCCTGGCTTACAGAAGCTGAAACAACTGCCAATGTCCTACAGGATGCTACCCGTAAGGAAAGGCTCCTAGAAGACTCCAAGGGAGTAAAAGAGCTGATGAAACAATGGCAAGTAAGTCAGGCATTTCCGCTTTAGCACTCTTGTGGATCCAATTGAACAATTCTCAGCATTTGTACTTGTAACTGACAAGCCAGGGACAAAACAAAGAT
+
BBABCFFFFFFFGGGGGGGGGGGGHHHHHHHHHHHHHHHHHHHHHHHHHHHHHHHHHHHHHHHHHHHHHHHHHHHHHHHHHHHHHHHHHHHHHHGGGGHHHHHHHHHHGHHHHHHHHHHHHGHGGHGGHHHHHGHHHHHHHHHHHHHHHHHHHGHHHHHHHHHHHHHHHHGGGGGHGHGHHHHHHHHGHHHHGHHHHHFFHHHHHHHHHHHHHHHHHHHHHHHGHHHHGHHHHGGGGGGGGGGGGGGGGGF
@M05620:45:000000000-G6HP7:1:1101:25978:9628 1:N:0:133
AGATTACTGCAACAGTTCCCCCTGGACCTGGAAAAGTTTCTTGCCTGGCTTACAGAAGCTGAAACAACTGCCAATGTCCTACAGGATGCTACCCGTAAGGAAAGGCTCCTAGAAGACTCCAAGGGAGTAAAAGAGCTGATGAAACAATGGCAAGTAAGTCAGGCATTTCCGCTTTAGCACTCTTGTGGATCCAATTGAACAATTCTCAGCATTTGTACTTGTAACTGACAAGCCAGGGACAAAACAAAGAT
+
BBAABFFFFFDFGGGGGGGGGGGGHGHHHHHHHFHHHHHHHHHHHHHHHHHHHHHHHHHHHHFHHCGHHHHHHFHHHHHGDGHHHHHHHHFHHHGGGGHHGGFHHHHHGHHHHGHHHHHHHHHGEGGGHHHGHGHHHHDHHHHGHHHHHHHEFEGGFGHHGHHHHHHGHHGGGGGH1FHHHHHHHGHGFHGGFCGGGDGFGHHHHGHHHGFGHFHHHGHGFHHHHHFEFGBAHFGGGGGGGGBFGGGGG/;
@M05620:45:000000000-G6HP7:1:1101:4965:9671 1:N:0:133
TACCTGTACTGGGGAAGCATTTGAATATCCCCCCATGGTGATGGGGACGGAGAACTGCTCCATAAACACAGGCAACGTGCCTAACTTTCCCGGGAAGATGAAGTCAAAGAGCGACCACAGCTCTCGGAGGTTATTTTGCATCGGTGAGCCAGACAGAATGATCCGATGAGGGGTGCGAAACTATTTGAGGAAAGGAAGCACCTTTTTATTAAATTTACCTTTTAGCAATCGCCATTCCTACCCTAAAGATC
+
BABBCFFFFFFFGGGGGGGGGGHHHHHHHHHGGGGHHHHHHHHHHGGGGGGGGHHHHHHHHHHHHHHHHHHHGHHHGHHHHHHHHHHHHHHGGGGGGHHHHHHHHHHHHHHHGGGGGGHGHHHHHDGDFGEHHHHHHHHEFHGGGGGHGHHHHGHHGGHHHHHHHGGGHHHGGEGGGGGGGGGGGGGGGGFGGGGFFGGFGFFFFFFFFFFFFFFFFFFFFFFFFFFFFBEFFFFFFFFFFFFFFFFFFFF
@M05620:45:000000000-G6HP7:1:1101:12319:9679 1:N:0:133
CATCCTGACCCTGAAGTACCCCGGCTTGATTTCTGACATTAGATCGGAAGAGCACACGTCTGAACTCCAGTCACAGCGATAGATCTCGTATGCCGTCTTCTGCTTGAAAAAAAAAAAAAAAAAAAAATAAAAAGAGAAATGATTGTCTGTATATTAAAAAAAAAAGATAGAAAAAACACAGAGAGACTTATTGAATGAAGTAAAGAGTACGCGATCAGGAGGAGATGCGGAGTGAGGATCGTACCCAAGAA
+
BBCCCFFFFFFFGGGGGGGGGGGGGGGGHHHHHHHHHHHHGHHHHHGGGGHGHHHHHGHHHGHHHHHHHHHHGHHHHGGHAEFFFGHHGGGHHHGEEHGHHHHHHHHHFHHGGGGC>>/<<----:-.:0:00..//00090000000900000000000----9..000000/.-.9...0//99/00000000:000000;000/000..---..000....:/00-:--9.09.0//./..900.../
@M05620:45:000000000-G6HP7:1:1101:17668:9833 1:N:0:133
CATCCTGACCCTGAAGTACCCCATTGAGCATGGCATCGTCACCAACTGGGACGACATGGAGAAGATCTGGCACCACACCTTCTACAACGAGCTGCGCGTGGCCCCGGAGGAGCACCCAGTGCTGCTGACCGAGGCCCCCCTGAACCCCAAGGCCAACAGAGAGAAGATGACTCAGGTGAGGCTCGGCCGACGCCCGTGCTCCTCCCGTCCTTTCCCCAGTCATTTTCTGCCCGGCTTGATTTCTGACATTA
+
BBBBBFFFFFFFFGFGGGGGGGDCFEDGFEFFFHHHHFFHGGHFHDHHFCFGFCEGGHHFHGFHHEHFHEHHHFGHHGGHHHHHHHHFEEECAGFGGGEFGGHHGGCGGFDGHFHHGGHGCGFHHHHFHGGGCCCEGCCCGEFGFHGGGGEGHGGGGGFGGGGGGGGGFGFGBBF/FFFFEGGGC=ED--;B=BB=>.A./:/FBEDFADD9/9FFFFF/;B9BFB//;BFED---@-.9/BFF/99;BB/
@M05620:45:000000000-G6HP7:1:1101:5488:9882 1:N:0:133
TACCTGTACTGGGGAAGCATTTGAATATCCCCCCATGGTGATGGGGACGGAGAACTGCTCCATAAACACAGGCAACGTGCCTAACTTTCCCGGGAAGATGAAGTCAAAGAGCGACCACAGCTCTCGGAGGTTATTTTGCATCGGTGAGCCAGACAGAATGATCCGATGAGGGGTGCGAAACTATTTGAGGAAAGGAAGCACCTTTTTATTAAATTTACCTTTTAGCAATCGCCATTCCTACCCTAAAGATC
+
CCCCCFFFFFFFGGGGGGGGGGHHHHHHHHHGGGGHHHGHHHHHHGGGGGGGGHHHHHHHHHHHHHHHHHHHGHHHGHHHHHHHHHHHHHHGGGGGGHHHHHHHHHHHHHHHGGGGGHHHHHHHHGGGGGEHHHHHHHHFHHGGGGGHHHHHHGHHGHHHHHHHHGGGHHHGGEGGGGGGGGGGGGGGGGGGGGGFFGGFGFFFFFFFFFFFFFFFFFFFFFFFFFFFFFFFFFFFFFFFFFFFFFFFFFF
@M05620:45:000000000-G6HP7:1:1101:20223:10009 1:N:0:133
CATCCTGACCCTGAAGTACCCCATTGAGCATGGCATCGTCACCAACTGGGACGACATGGAGAAGATCTGGCACCACACCTTCTACAACGAGCTGCGCGTGGCCCCGGAGGAGCACCCAGTGCTGCTGACCGAGGCCCCCCTGAACCCCAAGGCCAACAGAGAGAAGATGACTCAGGTGAGGCTCGGCCGACGCCCGTGCTCCTCCCGTCCTTTCCCCAGTCATTTTCTGCCCGGCTTGATTTCTGACATTA
+
CCCCCFFFFFFFGGGGGGGGGGGHHHHHHHHHHHHHHGHHHGHHHGHHHHHHGGGGGHHHHHHHHHHHHHHHHGHHHGGHHHHHHHHHGGGGGHHGGGGGGGHHGGGGGGGGHHHHGGHH1FHHHHHHHHGGGGGGGGGGGGHHHHGGGGHGHHGGGGGGGGGGGGGGGGGGGGGGGGGGGGGGFFFFFFFFFFFFBFFFFFFFFFFFFFFFFFFFFFFFFEFFFFFFFFFFFFFFFFFFFFFFFFFFFF0
@M05620:45:000000000-G6HP7:1:1101:17285:10014 1:N:0:133
TACCTGTACTGGGGAAGCATTTGAATATCCCCCCATGGTGATGGGGACGGAGAACTGCTCCATAAACACAGGCAACGTGCCTAACTTTCCCGGGAAGATGAAGTCAAAGAGCGACCACAGCTCTCGGAGGTTATTTTGCATCGGTGAGCCAGACAGAATGATCCGATGAGGGGTGCGAAACTATTTGAGGAAAGGAAGCACCTTTTTATTAAATTTACCTTTTAGCAATCGCCATTCCTACCCTAAAGATC
+
CCCDDFFFFFFFGGGGGGGGGGHHHHHHHHHGGGGHHHHHHHHHHGGGGGGGGHHHHHHHHHHHHHHHHHHHGHHHGHHHHHHHHHHHHHHGGGGGGHHHHHHHHHHHHHHHGGGGGHHHHHHHHGGGGGGHHHHHHHHHHHGGGGGHHHHHHGHHHHHHHHHHHGGGHHHGGFGGGEAGGGGGHHHGGGFGGGGGGGGGGFFFFFFFHFFFFFFHHFFFFFFFFFFFFFFFFFFFFFFHFFFFFFFFFFF
@M05620:45:000000000-G6HP7:1:1101:20223:10034 1:N:0:133
CATCCTGACCCTGAAGTACCCCATTGAGCATGGCATCGTCACCAACTGGGACGACATGGAGAAGATCTGGCACCACACCTTCTACAACGAGCTGCGCGTGGCCCCGGAGGAGCACCCAGTGCTGCTGACCGAGGCCCCCCTGAACCCCAAGGCCAACAGAGAGAAGATGACTCAGGTGAGGCTCGGCCGACGCCCGTGCTCCTCCCGTCCTTTCCCCAGTCATTTTCTGCCCGGCTTGATTTCTGACATTA
+
CCCCCFFFFFFFGGGGGGGGGGGHHHHHHHHHHHHHHGHHHGHHHGHHHHHHGGGGGHHHHHHHHHHHHHHHHGGHHGGHHHHHHHHHGGGGGHHGGGGGGGHHGGGGGGGGHHHHGGHHHHHHHHHHHHGGGGGGGGGGGGHHHHGGGGHGHHGGGGGGGGGGGGGGGGGGGGGGGGGGGGGGFFFFFFFFFFFF@DDEFFFFFFFFFFFFFFFFFFFFFFFFFFFFFFFFFFFFFFEFFFFFFFFFFF0
@M05620:45:000000000-G6HP7:1:1101:5427:10040 1:N:0:133
CATCCTGACCCTGAAGTACCCCGGCTTGATTTCTGACATTAGATCGGAAGAGCACACGTCTGAACTCCAGTCACAGCGATAGATCTCGTATGCCGTCTTCTGCTTGAAAAAAAAAAAAGGTCAGCTGGGGGGCTTTCTTTGTGTAAGCCACGAGAAACCTGAAAGACGCATTTTTTCACTCAGTCCTGCTGAGTCATTCATGCGTTTTTAGCCGCCTTGCTTCTTCTCACCGACTCTCTACTCTCATGCCC
+
BBABBFFFFFFFGGGGGGGGGGGGGGGGFGHHHHHGHHHHFHFHHHGGGGFHHHHFHGHHHGHHHGHHHHHHHHGGGGCHGGFHHFGHGDHHHHGFEHGFHHHFHHHHEHFFE?FB/</?1<1<FGBG/<<--;AFFFFFFBFF///B/;9-:-..9BFF./:/B/..-::DF/F-//:99/;FF/9:BBF:A/FFFFFBF//:9ABEFFFEBA=CFDFFFFFF//BF/;AD-;;.:BFFFFBB;/:/;F/
@M05620:45:000000000-G6HP7:1:1101:16681:10050 1:N:0:133
TACCTGTACTGGGGAAGCATTTGAATATCCCCCCATGGTGATGGGGACGGAGAACTGCTCCATAAACACAGGCAACGTGCCTAACTTTCCCGGGAAGATGAAGTCAAAGAGCGACCACAGCTCTCGGAGGTTATTTTGCATCGGTGAGCCAGACAGAATGATCCGATGAGGGGTGCGAAACTATTTGAGGAAAGGAAGCACCTTTTTATTAAATTTACCTTTTAGCAATCGCCATTCCTACCCTAAAGATC
+
CCCDDFFFFFFFGGGGGGGGGGHHHHHHHHHGGGGHHHFGGHHHHGGGGGGGGHHHHHHHHHHHHHHHHHHHGGHHGHHHHHHHHHHHHHHGGGGGGHHHHHHHHHHHHHHHGGGGGHHHHHHHHGGGGGEHHHHHHHHHHHGGGGGHHHHHHGHHHHHHHHHHHGGGHHHGGEGGGGGGGHGGHHGGGGGGGGGGGGGGGFFFFFFFFFFFFFFHHFFFFFFFFFFFFFFFFFFFFFFFFFFFFFFFFFF
@M05620:45:000000000-G6HP7:1:1101:12582:10078 1:N:0:133
TACCTGTACTGGGGAAGCATTTGAATATCCCCCCATGGTGATGGGGACGGAGAACTGCTCCATAAACACAGGCAACGTGCCTAACTTTCCCGGGAAGATGAAGTCAAAGAGCGACCACAGCTCTCGGAGGTTATTTTGCATCGGTGAGCCAGACAGAATGATCCGATGAGGGGTGCGAAACTATTTGAGGAAAGGAAGCACCTTTTTATTAAATTTACCTTTTAGCAATCGCCATTCCTACCCTAAAGATC
+
CCCCCFFFFFFFGGGGGGGGGGHHHHHHHHHGGGGHHHHHHHHHHGGGGGGGGHHHHHHHHHHHHHHHHHHHGHHHGHHHHHHHHHHHHHHGGGGGGHHHHHHHHHHHHHHHGGGGGHHHHHHHHGGGGGGHHHHHHHHHHHGGGGGHGHHHHGHHHHHHHHHHHGGGHHHGGCEGGDCGGGGGGGGGGGGGGGGGGGGGGFFFFFFFFFFFFFFFFFFFFFFFFFFFFFFFFFFFFFFFFFFFFFFFFFF
@M05620:45:000000000-G6HP7:1:1101:16489:10144 1:N:0:133
CATCCTGACCCTGAAGTACCCCATTGAGCATGGCATCGTCACCAACTGGGACGACATGGAGAAGATCTGGCACCACACCTTCTACAACGAGCTGCGCGTGGCCCCGGAGGAGCACCCAGTGCTGCTGACCGAGGCCCCCCTGAACCCCAAGGCCAACAGAGAGAAGATGACTCAGGTGAGGCTCGGCCGACGCCCGTGCTCCTCCCGTCCTTTCCCCAGTCATTTTCTGCCCGGCTTGATTTCTGACATTT
+
BBABAFBFFFFFGGGFGGGGFFGGHHHGHHFFGFGHHGHHHGHHHGGFHHHHGGGGGEHHHHFHHHHHDFHHHGHHHGGHHHGHHGGFEGEGGHHGFGGGGGHHGGGGGGGGHHHHGGEGGGGHHHHHHHGFGGGGGGGGGGGHHHGGGGHGHHGGGGGGGFDFGGGGGGGGGFGGGGGGGGEGFFFFFFFFFFFC-ADEFFFFFFF;AAAFF9BBFFDFFFFFFFFFFEFEDCACB=.;//9BB9FFFF/
@M05620:45:000000000-G6HP7:1:1101:13090:10146 1:N:0:133
ATCTCTATCTCCTAAAAAGGAAGAAAGGGGAGGGAAGATCGGAAGAGCACACGTCTGAACTCCAGTCACAGCGATAGATCTCGTATGCCGTCTTCTGCTTGAAAAAAAAAAAAAAAAAAAAAAAGAAAAAAAACGGAGAAAGAGTTATAGATAAAAAAAAAAAAAAAAAGGGGAGGTATGACAATGAAATATAGCAGAATAATAGTGGCTACAATAGGAGTTAAGGAAGGAATGATAGAAAGTTGAGAAAG
+
CCCCCFFFFFFFGGGGGGGGGGHGGHHHGGGGGGGHGHHHHGGGGHHHHHHFGHHHGHFHHHHHHHHHHHHHGGHGGHGDGHGGGHHHHGEGHGHHHHHHHHCFGHGGCFDC>//->>-<@---...:/.--9.-...-.00//0000000000000-;----------...-.--90000000;900:09000000;/900000:9.;90/00:0000///900909.../000000000000000.009
@M05620:45:000000000-G6HP7:1:1101:15096:10146 1:N:0:133
CATCCTGACCCTGAAGTACCCCATTGAGCATGGCATCGTCACCAACTGGGACGACATGGAGAAGATCTGGCACCACACCTTCTACAACGAGCTGCGCGTGGCCCCGGAGGAGCACCCAGTGCTGCTGACCGAGGCCCCCCTGAACCCCAAGGCCAACAGAGAGAAGATGACTCAGGTGAGGCTCGGCCGACGCCCGTGCTCCTCCCGTCCTTTCCCCAGTCATTTTCTGCCCGGCTTGATTTCTGACATTA
+
DDDDDFFFFFFFGGGGGGGGGGGHHHHHHHHHHHHHHGHHHGHHHGHHHHHHGGGGGHHHHHHHHHHHHHHHHGHHHGGHHHHHHHHHGGGGGHHGGGGGGGHHGGGGGGGGHHHHGGHGHHHHHHHHHHGGGGGGGGGGGGHHHHGGGGHGHHGGGGGGGGGGGGGGGGGGGGGGHGGGGGGGFFFFFFFFFFFFFFFFFFFFFFFEFFFFFFFFFFFFFFFFHHFFFFFFFFFFFFFFFFFFFFFFFF0
@M05620:45:000000000-G6HP7:1:1101:15102:10164 1:N:0:133
CATCCTGACCCTGAAGTACCCCATTGAGCATGGCATCGTCACCAACTGGGACGACATGGAGAAGATCTGGCACCACACCTTCTACAACGAGCTGCGCGTGGCCCCGGAGGAGCACCCAGTGCTGCTGACCGAGGCCCCCCTGAACCCCAAGGCCAACAGAGAGAAGATGACTCAGGTGAGGCTCGGCCGACGCCCGTGCTCCTCCCGTCCTTTCCCCAGTCATTTTCTGCCCGGCTTGATTTCTGACATTA
+
BBCCCFFFFFFFGGGGGGGGGGGHHHHHHHHHHHHHHGHHHGHHHGHHHHHHGGGGGHHHHHHHHHHHHHHHHGHHHGGHHHHHHHHHGGGGGHHGGGEEGGHHGGGGGGGGHHHHGGHGHHHHHHHHHHGGGGGGGGGGGGHHHHGGGGHGHHGGGGGGGGGGGGGGGGGGGGGGGGGGGGGGFFFFF=FFFFFFCFFFFFFFFFFFFFFFFFFFFBDFFEFFFFFFFFFFDFFFFFFFFFFFFFFEFF9
@M05620:45:000000000-G6HP7:1:1101:13092:10165 1:N:0:133
ATCTCTATCTCCTAAAAAGGAAGAAAGGGGAGGGAAGATCGGAAGAGCACACGTCTGAACTCCAGTCACAGCGATAGATCTCGTATGCCGTCTTCTGCTTGAAAAAAAAAAAAAAAAAAAAAGTACACTGGGGGGCTGAATGTGGGAGGGAGAGAAAATAGAAAAAAGGATGATGTGAAGGAGACAGCAGCACGAATGTAGAACGGAACAATTGGCAAGATAGGCAACGAGGGGGAGAGGTAGATAAGAGT
+
BBCCCFFFFFFFGGGGGGGGGGHHBGHGGGGGGFFHGHHHHGGGGHHGHHHHGHHHGHHHHHHHHHHHHHHHGGHGGFFDGHHFGHHHHGFGHGHHHHHHHEFFGHGGGC/B<//->-----.0000000/.-;---..090000...--.....00/0:0000/.-../00000000000....//./;/..-...0000000....-//:000/00./000/00..-..------...00090000000
@M05620:45:000000000-G6HP7:1:1101:12341:10319 1:N:0:133
AGATCGGAAGAGCACACGTCTGAACTCCAGTCACAGCGATAGATCTCGTATGCCGTCTTCTGCTTGAAAAAAAAAACCTACAGGATGCTACCCGTAAGGAAAGGCTCCTAGAAGACTCCAAGGGAGTAAAAGAGCTGATGAAACAATGGCAAGTAAGTCAGGCATTTCCGCTTTAGCACTCTTGTGGATCCAATTGAACAATTCTCAGCATTTGTACTTGTAACTGACAAGCCAGGGACAAAACAAAGATC
+
AAABAAA33>>CGGACFEFGFFDEFFGHCHFGGGHHDE?FAEGBEGFFG?FFFFAAE1FE5FGDFCGCBGFGG///11BF3BF3ACHHE43BGEFG/?EBFF0FGHGGGF1FFFGHGHGHGDF/G/ACFGFBEFCDCDDFGGGFCGFHHFHFFDGHBHHGBCCGFFHHEDDGGGE::CGFFFGGHH.CGGFFFGGGGGGGFGGGGGFBF00CFFFGGGFB99;;CFGGE/.E?9.AA.;9A...AFFFFFF
@M05620:45:000000000-G6HP7:1:1101:28720:10359 1:N:0:133
CATCCTGACCCTGAAGTACCCCGGCTTGATTTCTGACATTAGATCGGAAGAGCACACGTCTGAACTCCAGTCACAGCGATAGATCTCGTATGCCGTCTTCTGCTTGAAAAAAAAAAAAATTCTGCTGACCAAAGCCCCCCTTAACCCCAAGGCCAACAAAGAGAAAATGACTCAGATGAGGCTCGTCCGACGCCCTTTCTCCTCCCTTCCTTTCCCCATTCATGTTCTGCCCGTCTTGATTTCTTACATTA
+
BBBBBFFFFFFFGGGGGGGGGGGGEGGGFGHHHFHFHHHFHFGHHFGEFFHFHHHHHEHHHGHGHHHGHHGGGHHFC@EGEEBFGEDFGGHFEFEFGHGGHHHDEHFHFFHEEG/</>/01?F1FG1<FG1..0>>FDDD<.<00GGGGG..::CGEE.://9;B//009CBF0C00000;C.C--;;-.9;;BB-:9:FFFFF/A./.9;;BFFFFF.;;BF/;BFF//;AD9;;.//;BFFF///9FB/
@M05620:45:000000000-G6HP7:1:1101:24164:10413 1:N:0:133
TACCTGTACTGGGGAAGCATTTGAATATCCCCCCATGGTGATGGGGACGGAGAACTGCTCCATAAACACAGGCAACGTGCCTAACTTTCCCGGGAAGATGAAGTCAAAGAGCGACCACAGCTCTCGGAGGTTATTTTGCATCGGTGAGCCAGACAGAATGATCCGATGAGGGGTGCGAAACTATTTGAGGAAAGGAAGCACCTTTTTATTAAATTTACCTTTTAGCAATCGCCATTCCTACCCTAAAGATC
+
CCCCCFFFFFFFGGGEGGGGGGHHHHHHHHHGGGGHHHGHHHHHHGGGGGGGGHHHHGHHHHHHGGHHHHHHGGHHGHHHHHHHHHHHHHHGGGGGGHHHHHHHHHHHHHHHGGGGGHHHHHHGHGGGGGEHHHHHHHHHHGGGGGGHHHHHHGHHHHHHHHHHHGGGHHHGGGGGGGAGGGGGGGGGGGFGGGGGGGGFGFFFFFFFFFFFFFFFFFFFFFFFFFFFFFFFFFFFFFFFFFFFFFFFFFF
@M05620:45:000000000-G6HP7:1:1101:16493:10434 1:N:0:133
TACCTGTACTGGGGAAGCATTTGAATATCCCCCCATGGTGATGGGGACGGAGAACTGCTCCATAAACACAGGCAACGTGCCTAACTTTCCCGGGAAGATGAAGTCAAAGAGCGACCACAGCTCTCGGAGGTTATTTTGCATCGGTGAGCCAGACAGAATGATCCGATGAGGGGTGCGAAACTATTTGAGGAAAGGAAGCACCTTTTTATTAAATTTACCTTTTAGCAATCGCCATTCCTACCCTAAAGATC
+
AAABBFFFFFDF4EFFEGFGGGFGHHHHHHHGGGGHFGGHHHHHHG2EEEGDEHHHFGHHHHHHHHHFHEGHGHFHGHHHHH33FGHHHHHAGGE/EGHH4BFGGHHHGHHHGGGGGHHHHHHHHGEGGCDGHHHHHGF1GH.AFDGHHHHHAFGH<GHHHHHHGGGGGH:CCDGF-9A@BGFGGGGGAFGFFGFGGGGGGFFFFFFFFFFFFFFFFFFFFFFFFFF/BFEEFFFFFFFFFFFFEBFFFFF
@M05620:45:000000000-G6HP7:1:1101:16509:10445 1:N:0:133
TACCTGTACTGGGGAAGCATTTGAATATCCCCCCATGGTGATGGGGACGGAGAACTGCTCCATAAACACAGGCAACGTGCCTAACTTTCCCGGGAAGATGAAGTCAAAGAGCGACCACAGCTCTCGGAGGTTATTTTGCATCGGTGAGCCAGACAGAATGATCCGATGAGGGGTGCGAAACTATTTGAGGAAAGGAAGCACCTTTTTATTAAATTTACCTTTTAGCAATCGCCATTCCTACCCTAAAGATC
+
DDCDDFFFFFFFGGGGGGGGGGHHHHHHHHHGGGGHHHGHHHHHHGGGGGGGGHHHHHHHHHHHHHHHHHHHGHHHGHHHHHHHHHHHHHHGGGGGGHHHHHHHHHHHHHHHGGGGGHHHHHHHHGGGGGEHHHHHHHHHHHGGGGGHHHHHHGHHHHHHHHHHHGGGHHHGGEFGGGGGGHGHHHGGGGFGGGGGGGGFGFFFFFFFFFFFFFHHHFFFFFFFFFFFFFFFFFFFFFFFFFFFFFFFFFF
@M05620:45:000000000-G6HP7:1:1101:15418:10452 1:N:0:133
TACCTGTACTGGGGAAGCATTTGAATATCCCCCCATGGTGATGGGGACGGAGAACTGCTCCATAAACACAGGCAACGTGCCTAACTTTCCCGGGAAGATGAAGTCAAAGAGCGACCACAGCTCTCGGAGGTTATTTTGCATCGGTGAGCCAGACAGAATGATCCGATGAGGGGTGCGAAACTATTTGAGGAAAGGAAGCACCTTTTTATTAAATTTACCTTTTACCAATCGCCATTCCTACCCTAAAGATC
+
BBBBBFFFFFFFGGGGGGGGGGGHHHHHHHHGGGGHHHGGGHHHHGGGGGGGGHHHHHHHHHHHHHHHHHHHGGHHGHHHHHHHHHHHHHHGGGGGGHHHHHHHHHGHHFFHGGGGGHGFHHHHHGGGGGGHHHHHHHHHHHGGGGGHHHHHHGHHGHHHHHHHHDGGHHHGGCCGBFGGGGGGGGGGGGGGGGGFGGGGGFFFFFFFFFFFFFFFFFFFFFFFEFFFFFFFFFFFFFFFFFFFFFFFFFF
@M05620:45:000000000-G6HP7:1:1101:16523:10455 1:N:0:133
TACCTGTACTGGGGAAGCATTTGAATATCCCCCCATGGTGATGGGGACGGAGAACTGCTCCATAAACACAGGCAACGTGCCTAACTTTCCCGGGAAGATGAAGTCAAAGAGCGACCACAGCTCTCGGAGGTTATTTTGCATCGGTGAGCCAGACAGAATGATCCGATGAGGGGTGCGAAACTATTTGAGGAAAGGAAGCACCTTTTTATTAAATTTACCTTTTAGCAATCGCCATTCCTACCCTAAAGATC
+
BAAAAFFFFFFFGGGGFGGGGGHHHGHHHHHGGGGHHHGHHHHHHGGGGGGGGHHHHHHHHHHGHHHFHHHHGHHHGHHHHHHHHHHHHHHGGGGEGHHHGHHHGHHHHHHHGGGGGHHHHFHHHGGGGGEHGHHHHHHHHHGGFGGHHHHHHGGHGHHHHHHHHGGGHHHGG;AEGEAGGGGGGGGFGGFFGGGGGGGFFFEFFFFFFFFFFFFFFFFFEFFFFBFFFFFFFFFFFFFFF.AFFFFEFFF
@M05620:45:000000000-G6HP7:1:1101:16489:10458 1:N:0:133
TACCTGTACTGGGGAAGCATTTGAATATCCCCCCATGGTGATGGGGACGGAGAACTGCTCCATAAACACAGGCAACGTGCCTAACTTTCCCGGGAAGATGAAGTCAAAGAGCGACCACAGCTCTCGGAGGTTATTTTGCATCGGTGAGCCAGACAGAATGATCCGATGAGGGGTGCGAAACTATTTGAGGAAAGGAAGCACCTTTTTATTAAATTTACCTTTTAGCAATCGCCATTCCTACCCTAAAGATC
+
BBBBBFFFFFFFGGGGFGGGGGHHHGHHHHHGGGGHHHGGHHHHHGGGGGGGGHHHHHHHHHHHHHHHHHHHGHHHGHHHHHHHHHHHHHHGGGEGGGHHHHHHHHHHHFHHGGGGGHHHHHHHHGGGGGEHHHHHHHGGHHGGGGGHHHHHHGHHGHFFHHHHHGGGHHHGGE@GGDGGGGGGGGGGGGFFF?AFFGGFGFBBFFFFFFFFFFFFFFFFFFFFFFFFFFFFFFEFFFFFFAFFFBFFFFB
@M05620:45:000000000-G6HP7:1:1101:15434:10461 1:N:0:133
TACCTGTACTGGGGAAGCATTTGAATATCCCCCCATGGTGATGGGGACGGAGAACTGCTCCATAAACACAGGCAACGTGCCTAACTTTCCCGGGAAGATGAAGTCAAAGAGCGACCACAGCTCTCGGAGGTTATTTTGCATCGGTGAGCCAGACAGAATGATCCGATGAGGGGTGCGAAACTATTTGAGGAAAGGAAGCACCTTTTTATTAAATTTACCTTTTAGCAATCGCCATTCCTACCCTAAAGATC
+
CCCCCFFFFFFFGGGGGGGGGGHHHHHHHHHGGGGHHHGHHHHHHGGGGGGGGHHHHHHHHHHHHHHHHHHHGHHHGHHHHHHHHHHHHHHGGGGGGHHHHHHHHHHHHHHHGGGGGHHHHHHHHGGGGGGHHHHHHHHHHHGGGGGHHHHHHGGHHHHHHHHHHGGGHHHGGEFGGGGGGGGGHGGGEFFFGGGGGGGFGFFFFFFFHHHFFFHHHFFFFFFFBFFFFFFFFFFFFFFFFFFFFFFFFFF
@M05620:45:000000000-G6HP7:1:1101:15417:10471 1:N:0:133
TACCTGTACTGGGGAAGCATTTGAATATCCCCCCATGGTGATGGGGACGGAGAACTGCTCCATAAACACAGGCAACGTGCCTAACTTTCCCGGGAAGATGAAGTCAAAGAGCGACCACAGCTCTCGGAGGTTATTTTGCATCGGTGAGCCAGACAGAATGATCCGATGAGGGGTGCGAAACTATTTGAGGAAAGGAAGCACCTTTTTATTAAATTTACCTTTTACCAATCGCCATTCCTACCCTAAAGATC
+
CCBCBFFFFFFFGGGGGGGGGGHHHHGHHHHGGGGHHHHHHHHHHGGGGGGGGHHHHHHHHHHHHHHHHHHHGHHHGHHHHHHHHHHHHHHGGGGGGHHHGHHHHHHHHGHHGGGGGHHHHHHHHGGGGGCGHHHHHHHGHHGGGGGHHHHHHGHHHHHHHHHHHGGGHHHGGADGGEFGDGGGGGGGEFGGFGGGGGGGGFFFFFFFFFFBFFFFFFFFFFFFBFF9FFEFFFFFFFFFFFFFFFFFFFB
@M05620:45:000000000-G6HP7:1:1101:17858:10490 1:N:0:133
TACCTGTACTGGGGAAGCATTTGAATATCCCCCCATGGTGATGGGGACGGAGAACTGCTCCATAAACACAGGCAACGTGCCTAACTTTCCCGGGAAGATGAAGTCAAAGAGCGACCACAGCTCTCGGAGGTTATTTTGCATCGGTGAGCCAGACAGAATGATCCGATGAGGGGTGCGAAACTATTTGAGGAAAGGAAGCACCTTTTTATTAAATTTACCTTTTAGCAATCGCCATTCCTACCCTAAAGATC
+
EDDEEFFFFFFFGGGGGGGGGGHHHHHHHHHGGGGHHHGHHHHHHGGGGGGGGHHHHHHHHHHHHHHHHHHHGHHHGHHHHHHHHHHHHHHGGGGGGHHHHHHHHHHHHHHHGGGGGHHHHHHHHGGGGGGHHHHHHHHHHHGGGGGHHHHHHGHHHHHHHHHHHGGGHHHGGEGGGGGGGGGHGHHGGGGGGGGGGGGGGFFFFFFFHFHFFFFHHFFFFFFFFFFFFFFFFFFFFFFHFFFFFFFFFFF
@M05620:45:000000000-G6HP7:1:1101:21440:10494 1:N:0:133
TACCTGTACTGGGGAAGCATTTGAATATCCCCCCATGGTGATGGGGACGGAGAACTGCTCCATAAACACAGGCAACGTGCCTAACTTTCCCGGGAAGATGAAGTCAAAGAGCGACCACAGCTCTCGGAGGTTATTTTGCATCGGTGAGCCAGACAGAATGATCCGATGAGGGGTGCGAAACTATTTGAGGAAAGGAAGCACCTTTTTATTAAATTTACCTTTTAGCAATCGCCATTCCTACCCTAAAGATC
+
BBBBBFFFFFFFGGGGGGFGGGHHHHHHHHHGGGGHHHGHHHHHHGGGGGGGGHHHHHHHHHHHHHHHHHHHGHHHGHHHHHHHHHHHHHHGGG@EGHHHHBHHGHHHHHHHGGGGGHHHHHHHHGGGGGGHHHHHHHHHHHGGGGGHHHHHHGHHHHHHHHHHHGGGHHHGGDDGGFGGGGGGGGGGFFFGGGFGGGGGGFFFFFFFFFFFFFFFFFFFFFFFFFFFFFFFFFFFFFFFFFFFFFFFFFF
@M05620:45:000000000-G6HP7:1:1101:21417:10505 1:N:0:133
TACCTGTACTGGGGAAGCATTTGAATATCCCCCCATGGTGATGGGGACGGAGAACTGCTCCATAAACACAGGCAACGTGCCTAACTTTCCCGGGAAGATGAAGTCAAAGAGCGACCACAGCTCTCGGAGGTTATTTTGCATCGGTGAGCCAGACAGAATGATCCGATGAGGGGTGCGAAACTATTTGAGGAAAGGAAGCACCTTTTTATTAAATTTACCTTTTAGCAATCGCCATTCCTACCCTAAAGATC
+
BBBBBFFFFFFFGGGGGGGGGGFHHHHHHHHGGGGHHHHHHHHHGGGGGGGGGHHHHHHHHHHHHHHHHHHHGGHHGHHHHHHFHHHHHHHGGGGGGHHHHHHHHHHHHHHHGGGGGHHHHHHHHGGGGGGHHHHHHHHHHHGGGGGHHHHHHGHHHHHHHHHHHGGGHHHGGGGGGGGGGGGGGGGGGFEFGGFGGGGFGFFFFFFFFFFFEFFFFFFFFFFFFFFFFFFFFFFFFFFFFFFFFFFFFFF
@M05620:45:000000000-G6HP7:1:1101:21441:10512 1:N:0:133
TACCTGTACTGGGGAAGCATTTGAATATCCCCCCATGGTGATGGGGACGGAGAACTGCTCCATAAACACAGGCAACGTGCCTAACTTTCCCGGGAAGATGAAGTCAAAGAGCGACCACAGCTCTCGGAGGTTATTTTGCATCGGTGAGCCAGACAGAATGATCCGATGAGGGGTGCGAAACTATTTGAGGAAAGGAAGCACCTTTTTATTAAATTTACCTTTTAGCAATCGCCATTCCTACCCTAAAGATC
+
BBBBBFFFFFFFGFGGFGGGGGHHHHHHHHHGGGGHHHGHHHHBHGGGGGGGGHHHHHHHHHHHHHHHHHHHGHHHGHHHHHHHHHHHHHHGGGEGGHHHHHHHHFHHHHHHGGGGGHHHHHHHHGGGGGGHHHHHHHHHHHGGGGGHHHHHHGGHHHHHHHHHHGGGHHHGGEDFGFGGGGGGGGGGGFFFGGGGGGGGGFFFFFFFFFFFFFFFFFFFFFFFFFFFFFFFFFFFBFFFFFFFFFFFFFF
@M05620:45:000000000-G6HP7:1:1101:10443:10526 1:N:0:133
TACCTGTACTGGGGAAGCATTTGAATATCCCCCCATGGTGATGGGGACGGAGAACTGCTCCATAAACACAGGCAACGTGCCTAACTTTCCCGGGAAGATGAAGTCAAAGAGCGACCACAGCTCTCGGAGGTTATTTTGCATCGGTGAGCCAGACAGAATGATCCGATGAGGGGTGCGAAACTATTTGAGGAAAGGAAGCACCTTTTTATTAAATTTACCTTTTAGCAATCGCCATTCCTACCCTAAAGATC
+
BBBBBFFFFFFFGGGEEGGGGGHHHHHHHHHGGGGHHHGHHHHCHGGGGGGGGHHHHHHHHHHHHHHHHGHHGHHHGHHHHHHHHHHHHHHGGGGGGHHHGGHHHHHHEHFHGGGGGHHHHHHHHGGGGGGHHHHHHHHGHHGGGGGHHHHHHGGFHHHFFHHHGDGGHHHEC=AEGGGFGGGGGGGGGFBBFFGGGGGGGFFFFFFFFFFFFFFFFFFFFFFFFFFFFFFFFFFFFFFFFFFFF.BFFFF
@M05620:45:000000000-G6HP7:1:1101:10466:10540 1:N:0:133
TACCTGTACTGGGGAAGCATTTGAATATCCCCCCATGGTGATGGGGACGGAGAACTGCTCCATAAACACAGGCAACGTGCCTAACTTTCCCGGGAAGATGAAGTCAAAGAGCGACCACAGCTCTCGGAGGTTATTTTGCATCGGTGAGCCAGACAGAATGATCCGATGAGGGGTGCGAAACTATTTGAGGAAAGGAAGCACCTTTTTATTAAATTTACCTTTTAGCAATCGCCATTCCTACCCTAAAGATC
+
A@AA?DDDFFFFGCFFEGGGGGHEGFGDFHHGGGGGHHFDFHHHHGGGGFGGGHHFHGHHHHHHGHHHHGHHGEFHGHFHHHHHHGHHHHHGGGCEGGHHGFHGHHHHFHGFGGGGFHHHHHHHGGGGGGAFFHHFGHHHGHGGFGFHHHGGFFGHGF0DFFHHGCDGFHHFFDDFGD?@BFFFGGGGGGFFGGGGFGGGGFFBBBBAFFFFBFFFFFFBBFFFFFFFFFEFFF?FFFFFFFFFFFFF/BF
@M05620:45:000000000-G6HP7:1:1101:10446:10546 1:N:0:133
TACCTGTACTGGGGAAGCATTTGAATATCCCCCCATGGTGATGGGGACGGAGAACTGCTCCATAAACACAGGCAACGTGCCTAACTTTCCCGGGAAGATGAAGTCAAAGAGCGACCACAGCTCTCGGAGGTTATTTTGCATCGGTGAGCCAGACAGAATGATCCGATGAGGGGTGCGAAACTATTTGAGGAAAGGAAGCACCTTTTTATTAAATTTACCTTTTAGCAATCGCCATTCCTACCCTAAAGATC
+
DDDDDFFFFFFFGGGGGGGGGGHHHHHHHHHGGGGHHHHHHHHHHGGGGGGGGHHHHHHHHHHHHHHHHHHHGGHHGHHHHHHHHHHHHHHGGGGGGHHHHHHHHHHHHHHHGGGGGHHHHHHHHGGGGGEHHHHHHHHHHHGGGGGHHHHHHGHHHHHHHHHHHGGGHHHGGCEGGGGGGGGGHHHGGGFGGGGGGGGGGFFFFFFFHHFFFFFHHFFFFFFFFFFFFFFFFFFFFFFFFFFFFFFFFFF
@M05620:45:000000000-G6HP7:1:1101:22163:10558 1:N:0:133
TACCTGTACTGGGGAAGCATTTGAATATCCCCCCATGGTGATGGGGACGGAGAACTGCTCCATAAACACAGGCAACGTGCCTAACTTTCCCGGGAAGATGAAGTCAAAGAGCGACCACAGCTCTCGGAGGTTATTTTGCATCGGTGAGCCAGACAGAATGATCCGATGAGGGGTGCGAAACTATTTGAGGAAAGGAAGCACCTTTTTATTAAATTTACCTTTTAGCAATCGCCATTCCTACCCTAAAGATC
+
CCCCCFFFFFFFGGGGGGGGGFHHHFHHHHGGGGGHGHFFGHFHHGGGGGGFGHHHHHHHHHFFHHHGHHGHGHHHGHHHHHHHHGHGHHHFGGGCGHHHHHHGHHHHFHHFEGGGGHHHHHHHHGGGGGEHHHHHHHHGHHGGGGGHHHHHHGHHHHHHHHHHHGGGHHGGGCCGGGGGGGGGGGGGGGGGGGGGFFEFGFFFFFFFFFFFFFFFFFFFFFFFFFFFFFFFFFFFFFFFFFFFFFFFFFF
@M05620:45:000000000-G6HP7:1:1101:6939:10560 1:N:0:133
TACCTGTACTGGGGAAGCATTTGAATATCCCCCCATGGTGATGGGGACGGAGAACTGCTCCATAAACACAGGCAACGTGCCTAACTTTCCCGGGAAGATGAAGTCAAAGAGCGACCACAGCTCTCGGAGGTTATTTTGCATCGGTGAGCCAGACAGAATGATCCGATGAGGGGTGCGAAACTATTTGAGGAAAGGAAGCACCTTTTTATTAAATTTACCTTTTAGCAATCGCCATTCCTACCCTAAAGATC
+
CCCCCFFFFFFFGGGGGGGGGGHHHHHHHHHGGGGHHHGHHHHHHGGGGGGGGHHHHHHHHHHHHHHHHHHHGHHHGHHHHHHHHHHHHHHGGGGGGHHHHHHHHHHHHHHHGGGGGHHHHHHHHGGGGGEHHHHHHHHHHHGGGGGHHHHHHGHHHHHHHHHHHGGGHHHGGEEGGFGGGGGGGGGGGFCFGGGGEGGGGFFFFFFFFFFFFFFFFFFFFFFFFFFFFFEFFFFFFFFFFFFFFFFFFFF
@M05620:45:000000000-G6HP7:1:1101:22177:10574 1:N:0:133
TACCTGTACTGGGGAAGCATTTGAATATCCCCCCATGGTGATGGGGACGGAGAACTGCTCCATAAACACAGGCAACGTGCCTAACTTTCCCGGGGAGATGAAGTCAAAGAGCGACCACAGCTCTCGGAGGTTATTTTGCATCGGTGAGCCAGACAGAATGATCCGATGAGGGGTGCGAAACTATTTGAGGAAAGGAAGCACCTTTTTATTAAATTTACCTTTTAGCAATCGCCATTCCTACCCTAACGATC
+
AAAAAFF3BD311EFGCGGGGGFBGHHHHAGGGGGHHGGFDEBGH//AECAEEHHHGHHHHHHGGBGFHAFHF/BG>?F/GG1FGFHFHHHGCG/EG?GHGBFGFFGFFGHHCCCC<GGFFFHHH/F?CCEGDGFGGGHHHHGFCC.<GHFHCEFHFHHHHHHHG.;CHHCFC9AB?C?@GGGFFGG09C9CFG.9BFFFFFFFFFFFBFFFFBFFBBFFFFFB/9/;BF--AAABFBBBF-FFBB-;FF-
@M05620:45:000000000-G6HP7:1:1101:9423:10631 1:N:0:133
CATCCTGACCCTGAAGTACCCCATTGAGCATGGCATCGTCACCAACTGGGACGACATGGAGAAGATCTGGCACCACACCTTCTACAACGAGCTGCGCGTGGCCCCGGAGGAGCACCCAGTGCTGCTGACCGAGGCCCCCCTGAACCCCAAGGCCAACAGAGAGAAGATGACTCAGGTGAGGCTCGGCCGACGCCCGTGCTCCTCCCGTCCTTTCCCCAGCCATTTTCTGCCCGGCTTGATTTCTGACATTA
+
BBBBBFFFFFFFFGGGEFGGGGDGFGCFHHFGFHGHHEFHCFHFAEHHGFAHGGECGHHBGFHGHGHGHHHGHGFHEFGHHHHGHHHHGEFGEHHGGG>EGGHHGGCGGGCDHFHHGGHGHHHHHHHGHGGGFFC<C@@CGGFHHHGGGGGGHHGGGGBFFGGGFEGFBFBF00FFCBFGEGF?9;.A---99BDAD.D.///;BA?EFFFB/;FF..A..9/;B///:FFED--99-.:/;FF9B/9;/9
@M05620:45:000000000-G6HP7:1:1101:27551:10648 1:N:0:133
TACCTGTACTGGGGAAGCATTTGAATATCCCCCCATGGTGATGGGGACGGAGAACTGCTCCATAAACACAGGCAACGTGCCTAACTTTCCCGGGAAGATGAAGTCAAAGAGCGACCACAGCTCTCGGAGGTTATTTTGCATCGGTGAGCCAGACAGAATGATCCGATGAGGGGTGCGAAACTATTTGAGGAAAGGAAGCACCTTTTTATTAAATTTACCTTTTAGCAATCGCCATTCCTACCCTAAAGTCG
+
BCABCFFFFFFFGGGGGGGGGGHHFHHHHHHGGGGHGHGGGHHHHGGGGGGGGHHHHHHHHHHHHHHHHHHHGHHHGHHHHHHHHHHHHHHGGGGGGHHHHHHHHHHHFHHHGGGGGHHHHHHHHFGGGGEHHHHHHHHGHHGGGGGHHHHHHGHHHHHHHHHHHGGGHHHGGCDGC=?DGGGGGGGGGGFFGGGBFFGGGFFFFFFFFFFFFBFFFFFFFFFFFFFFFFFFFFFFFFFFFFFFFFFFFFD
@M05620:45:000000000-G6HP7:1:1101:26401:10648 1:N:0:133
AGATTACTGCAACAGTTCCCCCTGGACCTGGAAAAGTTTCTTGCCTGGCTTACAGAAGCTGAAACAACTGCCAATGTCCTACAGGATGCTACCCGTAAGGAAAGGCTCCTAGAAGACTCCAAGGGAGTAAAAGAGCTGATGAAACAATGGCAAGTAAGTCAGGCATTTCCGCTTTAGCACTCTTGTGGATCCAATTGAACAATTCTCAGCATTTGTACTTGTAACTGACAAGCCAGGGACAAAACAAAGAT
+
BBBCCFFFFFFFGGGGGGGGGGGGHGHHHHHHHHHHHHHHHHHHHHHHHHHHHHHHHHHHHHHHHHHHHHHHHHHHHHHHHHHHHGHHHHHHHHGGGGHHHHHHGHHHGHHHHHHHHHHHHGHGGHGGHHHHHGHHHHHHHHHHHHHHHHHHHGHHHHHHHHHHHHHHHHGGGGGHGHHHHHHHHGHGHHHHGHHHHHFGHHHHHHHHHHHHHHHHHHHHHHHGHHHHGHHHHGGGGGGGGGGGGEGGGGF
@M05620:45:000000000-G6HP7:1:1101:27543:10664 1:N:0:133
TACCTGTACTGGGGAAGCATTTGAATATCCCCCCATGGTGATGGGGACGGAGAACTGCTCCATAAACACAGGCAACGTGCCTAACTTTCCCGGGAAGATGAAGTCAAAGAGCGACCACAGCTCTCGGAGGTTATTTTGCATCGGTGAGCCAGACAGAATGATCCGATGAGGGGTGCGAAACTATTTGAGGAAAGGAAGCACCTTTTTATTAAATTTACCTTTTAGCAATCGCCATTCCTACCCTAAAGTCG
+
CBBCCFFFFFFFGGGGGGGGGGHHFFHHHHHGGGGHHHBGGHHHHGGGGGGGGHHHHHHHHHHHHHHHHHHHGHHHGHHHHHHHHHHHHHHGGGGGGHHHHHHHHHHHHHHHGGGGGHHHHHHHHGGGGGGHHHHHHHHFHHGGGGGHHHHHHGHHHHHHHHHHHGGGHHHGG;EGGGGGGGGGGGGGGGGGGGGFGGGGGFFFFFFFFFFFFFFFFFFFFFFFFFFFFFFFFFFFFFFFFFFFFFFFFFD
@M05620:45:000000000-G6HP7:1:1101:22298:10746 1:N:0:133
AAACCAGAAGACATGAGGTCAGCTAGATCGGAAGAGCACACGTCTGAACTCCAGTCACAGCGATAGATCTCGTATGCCGTCTTCTGCTTGAAAAAAAAAAAAAAAAAAAAAAACCCCACTGTATCTTGCCTCTACACCCCTGCCCTCAACCAACAACACATAGCCGCGACCGCAAAGCGATCTCACCGACATGCCTTGGTCCGTCTATCATATCTCCCAGCCCTTCATACCCTACGTGCTATCTACACGTC
+
BCCCCCCFFFFFGGGGGFFGGGHHHHHHHHGGGGHHHHHHHGHHHGHHHHHGHHHHHGHHHGGHGGHHGHHHFGHHHHGFGHGHHHHFHHGFHHHGGFEF//>////<---<-<.....:000<00000/00/000;/.-...../..:/...9..;..9/////.----:-:--99/.....///:.---./;9////://-....//99/;9//9///.:.////;//////.../..////////.;.
@M05620:45:000000000-G6HP7:1:1101:14391:10746 1:N:0:133
TACCTGTACTGGGGAAGCATTTGAATATCCCCCCATGGTGATGGGGACGGAGAACTGCTCCATAAACACAGGCAACGTGCCTAACTTTCCCGGGAAGATGAAGTCAAAGAGCGACCACAGCTCTCGGAGGTTATTTTGCATCGGTGAGCCAGACAGAATGATCCGATGAGGGGTGCGAAACTATTTGAGGAAAGGAAGCACCTTTTTATTAAATTTACCTTTTAGCAATCGCCATTCCTACCCTAAAGATC
+
BBBBBFFFFFFFGGCEGEGGGGHHHHHGHHHGGGGHHHFGHHHHHGGGGGGGGHHHHHHHGHGHHHHHHHHHGHHHGHHHHHHHGHHHHHHGGGGGGGFGGGH4FGHFHHFHGFGGGFHFHHHHHGGGGGAGHHHGHHHHHHGGGGGGHGHGHGHBCGHHHHHHHGGGHHHGDAAFGD@DGGGGGGGFEFFFGGGEFGGGGFFFFFFE/BFFFFFFFFFFFBFFFEFFFFFFFFFFFFFFFFEFFFFFFFF
@M05620:45:000000000-G6HP7:1:1101:14372:10756 1:N:0:133
TACCTGTACTGGGGAAGCATTTGAATATCCCCCCATGGTGATGGGGACGGAGAACTGCTCCATAAACACAGGCAACGTGCCTAACTTTCCCGGGAAGATGAAGTCAAAGAGCGACCACAGCTCTCGGAGGTTATTTTGCATCGGTGAGCCAGACAGAATGATCCGATGAGGGGTGCGAAACTATTTGAGGAAAGGAAGCACCTTTTTATTAAATTTACCTTTTAGCAATCGCCATTCCTACCCTAAAGATC
+
CCCCCFFFFFFFGGGGGGGGGGHHHHHHHHHGGGGHHHGHHHHHHGGGGGGGGHHHHHHHHHHHHHHHHHHHGHHHGHHHHHHHHHHHHHHGGGGGGHHHHHHHHHHHHHHHGGGGGHHHHHHHHGGGGGGHHHHHHHHHHHGGGGGHHHHHHGHHHHHHHHHHGGGGHHHGGGFGGGGGGGGGGGGGGGGGGGGGGGGGGFFFFFFFFFFFFFFFFFFFFFFFFFFFFFFFFFFFFFFFFFFFFFFFFFF
@M05620:45:000000000-G6HP7:1:1101:18100:10779 1:N:0:133
AGATTACTGCAACAGTTCCCCCTGGACCTGGAAAAGTTTCTTGCCTGGCTTACAGAAGCTGAAACAACTGCCAATGTCCTACAGGATGCTACCCGTAAGGAAAGGCTCCTAGAAGACTCCAAGGGAGTAAAAGAGCTGATGAAACAATGGCAAGTAAGTCAGGCATTTCCGCTTTAGCACTCTTGTGGATCCAATTGAACAATTCTCAGCATTTGTACTTGTAACTGACAAGCCAGGGACAAAACAAAGAT
+
AABBBFFFFFDFGGFGGGGGGGGGHHHHHHGHHHHHHHHHHHHHHHHHHHHHHHHHHHHHHHHHHHHHHHHHHHHHHHHHHHHHHHHHHHBHHHGE@FHHHHGHFHHHGHHHHHHHHHHHFHEFEGFGHFHHHGHHHHHHH3DGHHHHHHHHHGHHHHHHHHHHHHHHHHGGGGGHHHGHHHHHHGHGHHHHGGHHHFHGHHHHHHHHHHHHHHHHHHHHHHHHHHGHHHGHHGGGGGGGGFFFFGGGGGB
@M05620:45:000000000-G6HP7:1:1101:28765:10861 1:N:0:133
TACCTGTACTGGGGAAGCATTTGAATATCCCCCCATGGTGATGGGGACGGAGAACTGCTCCATAAACACAGGCAACGTGCCTAACTTTCCCGGGAAGATGAAGTCAAAGAGCGACCACAGCTCTCGGAGGTTATTTTGCATCGGTGAGCCAGACAGAATGATCCGATGAGGGGTGCGAAACTATTTGAGGAAAGGAAGCACCTTTTTATTAAATTTACCTTTTAGCAATCGCCATTCCTACCCTAAAGATC
+
CCBCCFFFFFFFGGGGGGGGGGHHGHHHHHHGGGGHHHGHGHHHHGGGGGGGGHHHHHHHHHHHHHHHHHHHGHHHGHHHHHHHHHHHHHHGGGGGGHHHHHHHHHHHHHHHGGGGGHHHHHHHHGGFGGGHHHHHHHHGHHGGGGGHHHHHHGHHHHHHHHHHHGGGHHHGGEFGGC@DGGGGGGGGGGFFGGGBFGGGGFFFFFFFFFFFFFFFFFFFFFFFFFFFFFFFFFFFFFFFFFFFFFFFFFF
@M05620:45:000000000-G6HP7:1:1101:23216:10863 1:N:0:133
AGATTACTGCAACAGTTCCCCCTGGACCTGGAAAAGTTTCTTGCCTGGCTTACAGAAGCTGAAACAACTGCCAATGTCCTACAGGATGCTACCCGTAAGGAAAGGCTCCTAGAAGACTCCAAGGGAGTAAAAGAGCTGATGAAACAATGGCAAGTAAGTCAGGCATTTCCGCTTTAGCACTCTTGTGGATCCAATTGAACAATTCTCAGCATTTGTACTTGTAACTGACAAGCCAGGGACAAAACAAAGAT
+
ABABBFFFFFFFGGGGGGGGGGGGHHHHHHHHHHHHGHHHHHHHHHHHHHHFGHHHHHHHHHHHHHHHHHHHHHHHHHHHHHHHHHHHHHHHHHGGGGHHHHHHHHHHGHHHHHHHHHHHHHHGGHGGHHHHHGHHHHGHHHHHHHHHHHHHHGHHHHHHHHGGHHHHHHGGGGGHGHGHHHHHHHHGHHHHHHHHHHHGHHHHHHHHHHHHHCGHHHHHHHHHHHHHHHHHGGFGEGGGGG/FGGGGGGG
@M05620:45:000000000-G6HP7:1:1101:11692:10881 1:N:0:133
TACCTGTACTGGGGAAGCATTTGAATATCCCCCCATGGTGATGGGGACGGAGAACTGCTCCATAAACACAGGCAACGTGCCTAACTTTCCCGGGAAGATGAAGTCAAAGAGCGACCACAGCTCTCGGAGGTTATTTTGCATCGGTGAGCCAGACAGAATGATCCGATGAGGGGTGCGAAACTATTTGAGGAAAGGAAGCACCTTTTTATTAAATTTACCTTTTAGCAATCGCCATTCCTACCCTAAAGATC
+
CCCCCFFFFFFFGGGFGGGGGGHHHHHHHHHGGGGHHHGHHHHHHGGGGGGGGHHHHHHHHHHHHHHHHHHHGHHHGHHHHHHHHHHHHHHGGGGGGHHHHHHHHHHHHHHHGGGGGHHHHHHHHGGGGGEHHHHHHHHHHHGGGGGHHHHHHGHHHHHHHHHHHGGGHHHGGFGGGGGGGGGGGGGGGGFFGGGGGGGFGFFFFFFFFFFFFFFFFFFFFFFFFFFFFFFFFFFFFFFFFFFFFFFFFFF
@M05620:45:000000000-G6HP7:1:1101:23220:10882 1:N:0:133
AGATTACTGCAACAGTTCCCCCTGGACCTGGAAAAGTTTCTTGCCTGGCTTACAGAAGCTGAAACAACTGCCAATGTCCTACAGGATGCTACCCGTAAGGAAAGGCTCCTAGAAGACTCCAAGGGAGTAAAAGAGCTGATGAAACAATGGCAAGTAAGTCAGGCATTTCCGCTTTAGCACTCTTGTGGATCCAATTGAACAATTCTCAGCATTTGTACTTGTAACTGACAAGCCAGGGACAAAACAAAGAT
+
AAABBFFFFFFFGGFBGGGGGGGGHGHHHHHHHFHHGHHHHHHHHHHHHHHHHHHHHHHHHHHHHHHHHHHHHHHHHHHHFHHHHGHHHHFHHHGGGGHHHHFHGHHHGHHHGHHEHHHHHHHFEGGEHHHHHGHHHHHHHHHHHHHHHHHHHGHHHHHHHHHHHHHHHHGGGGGHHHHHHHHHHHHGGHHHHHHHHHHGHGHHHHHGGHHHHGHHHGHHHHHGHHHHHHHHHGGGGGGGGGGGGGGGG/;
@M05620:45:000000000-G6HP7:1:1101:11686:10899 1:N:0:133
TACCTGTACTGGGGAAGCATTTGAATATCCCCCCATGGTGATGGGGACGGAGAACTGCTCCATAAACACAGGCAACGTGCCTAACTTTCCCGGGAAGATGAAGTCAAAGAGCGACCACAGCTCTCGGAGGTTATTTTGCATCGGTGAGCCAGACAGAATGATCCGATGAGGGGTGCGAAACTATTTGAGGAAAGGAAGCACCTTTTTATTAAATTTACCTTTTAGCAATCGCCATTCCTACCCTAAAGATC
+
BBBBBFFFFFDFGGGGGGGGGGHHHHHHHHHGGGGGHHGGHGHHHGGGGGGGGHHHBHHHHHHHHHHHHGHHGHHHGHHHHHHHHHHHHHHGGGGGGHHHHGHHHHFHHHGHGGGGGHHHHHHHHGGGGGFHHHHHHHHHHHGGGGGHHHHHGGHHHGHHHHHHHGGGHHHGGACGGGGGGGGGGGGGGGFFGGGGGEGGFFFFFFFFFFFFFFFFFFFFFFFFFFFBFFFFDFFFFFFFFFFFFFFFFFF
@M05620:45:000000000-G6HP7:1:1101:17589:11054 1:N:0:133
AGATTACTGCAACAGTTCCCCCTGGACCTGGAAAAGTTTCTTGCCTGGCTTACAGAAGCTGAAACAACTGCCAATGTCCTACAGGATGCTACCCGTAAGGAAAGGCTCCTAGAAGACTCCAAGGGAGTAAAAGAGCTGATGAAACAATGGCAAGTAAGTCAGGCATTTCCGCTTTAGCACTCTTGTGGATCCAATTGAACAATTCTCAGCATTTGTACTTGTAACTGACAAGCCAGGGACAAAACAAAGAT
+
ABABBFFFFFFFGGFFGGGGGGGGHFHHHHHGHHHHHHHHHHHHHHHHHHHCHHHHHHHHHHHHHGHHHHHHCGGGHHHHHHHHHGHCGHHHHHGG/EGHHHHHHHHHGHHHGHHHHHHHHHHGGHGGHHGHHGHHHHHHHHHHHHHHHHHHHGHHHHHHGHHHHHHHHHGGGGGGGHHHHHHHHHHGFHHHHFHHHFHGHCGHHHHHHHHHHHHHFGHHGFGFHHHEHHGHHGGGGGGGGAFFGGEFGGF
@M05620:45:000000000-G6HP7:1:1101:26715:11066 1:N:0:133
AGATTACTGCAACATTTCCCCCTGGACCTGGAAAAGTTTCTTGCCTGGCTTACAGAAGCTGAAACAACTGCCAATGTCCTACAGGATGCTACCCGTAAGGAAAGGCTCCTAGAAGACTCCAAGGGAGTAAAAGAGCTGATGAAACAATGGCAAGTAAGTCAGGCATTTCCGCTTTAGCACTCTTGTGGATCCAATTGAACAATTCTCAGCATTTGTACTTGTAACTGACAAGCCAGGGACAAAACAAAGAT
+
>1>AAFFFDFBFGG1FGGGGGGGGFHGHHC0BGHCGHHHHHHHHHHHGHHHHHHHHHHHHHHHHGHFHHFHHHHH1GHHHHHHHGGH1BG2FHHGG//GGHHHGHHHHGHHHH@1FHHHHH11???EEFFGHG/FHHHBGG2BGHHHHDBFGHGHHHHGHFBGHEHHHGFCEGGGEFHHHHHHHHFHGGGHHFFHGH0=GHFHHHGHHFHFHHEHHHFHFGG0CGHHBFGFGEFGGG.EE.C/FF?EFFGC
@M05620:45:000000000-G6HP7:1:1101:4017:11066 1:N:0:133
TACCTGTACTGGGGAAGCATTTGAATATCCCCCCATGGTGATGGGGCCGGAGAACTGCTCCATAAACACAGGCAACGTGCCTAACTTTCCCGGGAAGATGAAGTCAAAGAGCGACCACAGCTCTCGGAGGTTATTTTGCATCGGTGAGCCAGACAGAATGATCCGATGAGGGGTGCGAAACTATTTGAGGAAAGGACGCACCTTTTTATTAAATTTACCTTTTAGCAATCGCCATTCCTACCCTAAAGATC
+
AAAAAFFFFFF1GEF?EF1BGGFF1GFHHHHGGGEHHFHGCFHGEG/AEEEGCCGHGHHHHEGFHEGGH>GHGHFGEHCFHHD1FHHHHHHGGG?/EAFGFFBFGHFFFFCF><BG/GGFGGGHHFE?C?FHHGHHHFH1GHF?EAFFHHHH.CCG<CG00GGHG.CFHHH?-A?C-;A-ACCFGGFBE/CB/AFF.@@@@@FFFFF-FF///;FFBBFFFFFBBBF/FF-ABAAFFFFFFFFFF-9/9BF
@M05620:45:000000000-G6HP7:1:1101:17585:11075 1:N:0:133
AGATTACTGCAACAGTTCCCCCTGGACCTGGAAAAGTTTCTTGCCTGGCTTACAGAAGCTGAAACAACTGCCAATGTCCTACAGGATGCTACCCGTAAGGAAAGGCTCCTAGAAGACTCCAAGGGAGTAAAAGAGCTGATGAAACAATGGCAAGTAAGTCAGGCATTTCCGCTTTAGCACTCTTGTGGATCCAATTGAACAATTCTCAGCATTTGTACTTGTAACTGACAAGCCAGGGACAAAACAAAGAT
+
ABBBBFFFFFFBGGGGGGGGGGGFHHHHHGHHHHFFHHHHHHGHHHHHHHHBGDHFFFHGGGFHHFHHHFHHBHHHHHHHHHHHHFHCGHHHHHGG/BGHEFHHHHHHGHGGHEHFHGHGHBGGGGGEGHGHHGHHHHGHHHFHHHEHGGHHHGGGHHHHGHHHHHHHHHGGGGGD1FFGHHHHH=GGGHHHHGHHFBGFHGHHHHFBGHFHHGHHFGHHGGFHHHFGGHHHEGGGGGGGGGGGGGGGGGF
@M05620:45:000000000-G6HP7:1:1101:22577:11079 1:N:0:133
AGATTACTGCAACAGTTCCCCCTGGACCTGGAAAAGTTTCTTGCCTGGCTTACAGAAGCTGAAACAACTGCCAATGTCCTACAGGATGCTACCCGTAAGGAAAGGCTCCTAGAAGACTCCAAGGGAGTAAAAGAGCTGATGAAACAATGGCAAGTAAGTCAGGCATTTCCGCTTTAGCACTCTTGTGGATCCAATTGAACAATTCTCAGCATTTGTACTTGTAACTGACAAGCCAGGGACAAAACAAAGAT
+
ABABCFFFDDFFGGGGGGGGGGGGHHHHHHHHHGHHHHHHHHHHHHHHHHHHHHHHHHHHHHHHHHHHHHHHHHHHHHHHHHHHHGHHHHHHHHGGGFHHHHHHHHHHGHHHHHHHHHHHHHHGGHGGHGHHHGHHHHHHHHHHHHHHHHHHHGHHHHHHHHHHHHHHHHGGGGGHHHHHHHHHHGHGHHHHHHHHHGHGHHHHHHHHHHHHHGHHHHHHHHHHHHHGHHHHHGGGFG?EGFGGGGGGGGG
@M05620:45:000000000-G6HP7:1:1101:22537:11102 1:N:0:133
CATCCTGACCCTGAAGTACCCCGGCTTGATTTCTGACATTAGATCGGAAGAGCACACGTCTGAACTCCAGTCACAGCGATAGATCTCGTATGCCGTCTTCTGCTTGAAAAAAAAAAAAAAAACACATCCTTTCTTGTTCTACCTTTCTCCCTCTCTCCCTCTCCTATTCTTCTTTCTCCCCACATTTATTCTCTAACTTCCCAATTTACACCCTTTCCCCTTCCCCACTCTTACTACCCCCCCTCCCACCC
+
BCCCCFFFFFFFGGGGGGGGGGGGGGGGHHHHHHHFHHHHHHGHHHGGGGHHHHHGHGHHGGHHHHHHHHHHHHHHHGGHGGHHFHHHFGHHHGGEEFFGHFGHHHHHHHHGGGGC<///--..0.00/00<000000000000000000:///:00//////:00000;0;0;000;0/;/:9000900;00000:00;0////;//////9::////;9./9/;/../////9://..;---.../:.;
@M05620:45:000000000-G6HP7:1:1101:9916:11113 1:N:0:133
TACCTGTACTGGGGAAGCATTTGAATATCCCCCCATGGTGATGGGGACGGAGAACTGCTCCATAAACACAGGCAACGTGCCTAACTTTCCCGGGAAGATGAAGTCAAAGAGCGACCACAGCTCTCGGAGGTTATTTTGCATCGGTGAGCCAGACAGAATGATCCGATGAGGGGTGCGAAACTATTTGAGGAAAGGAAGCACCTTTTTATTAAATTTACCTTTTAGCAATCGCCATTCCTACCCTAAAGATC
+
CCCCCFFFFFFFGGGGGGGGGGHHHHHHHHHGGGGHHHHHHHHHHGGGGGGGGHHHHHHHHHHHHHHHHHHHGHHHGHHHHHHHHHHHHHHGGGGGGHHHHHHHHHHHHHHHGGGGGHHHHHHHHGGGGGGHHHHHHHHHHHGGGGGHHHHHHGHHHHHHHHHHHGGGHHHGGGGGGGGGGGGGGGGGGGFGGGGGG?EGGFFFFFFFFFFFFFFFFFFFFFFFFFFFFFFFFFEFFFFFFFFFFFFFFFF
@M05620:45:000000000-G6HP7:1:1101:9913:11134 1:N:0:133
TACCTGTACTGGGGAAGCATTTGAATATCCCCCCATGGTGATGGGGACGGAGAACTGCTCCATAAACACAGGCAACGTGCCTAACTTTCCCGGGAAGATGAAGTCAAAGAGCGACCACAGCTCTCGGAGGTTATTTTGCATCGGTGAGCCAGACAGAATGATCCGATGAGGGGTGCGAAACTATTTGAGGAAAGGAAGCACCTTTTTATTAAATTTACCTTCTAGCAATCGCCATTCCTACCCTAAAGATC
+
AAAAAFFFFFFFGCFE?GAGGGDFHHHHHHHGGGGHHGHHHHGHEGEGG?EEGHHHHHHHHHHGHFHGHHHHGHHHEG?GEHFGGHHHHHHGEGCCCHHHEHFHHHHHHHHHGGGGBGGHEHHHHCGCCCEHBGHHHHE1GHGGGGFG1GCGAEFHGHHFHHHHHAEFBCGCGGGG-;-AGGEGGGGBEF0:FFGGFGGGGFFFFFBAFFF/BFFFBBFBF/;:/;B/BB-EA-;BBFF/B9FF--/;/FB
@M05620:45:000000000-G6HP7:1:1101:6193:11135 1:N:0:133
AAACCAGAAGAAATGAGGTCAGCTAGATCGGAAGAGCACACGTCTGAACTCCAGTCACAGCGATAGATCTCGTATGCCGTCTTCTGCTTGAAAAAAAAAAAAAAAAACAAAAAAAAAATAAGATTAATGTTACTTATAAAAAGAAACCAAATAAAGTATGGAATAATAATAAGAATTATATTGTTGATTCAAGAGTACAGATCCTTAAATACTAGCTTGCCCGATCGCTTGTAATTATGCTGTCTCTTATT
+
BBBCCCCFFFFFGGGGGGGGGGHHFHHHHHGGGGHHHHHHHGHHHGHHHHHHHHHHHHHHHGGHGGHHFHHHFGHHHHGGGHGHHHHHHHGHHHHGGGGG>//>//<?//0??-----.000;00;00;0;0:00;000000...//....000090000/0:0000000000009000000000;90000:00.0000000000000900:000/00/.00.----....:90000;0000009000000
@M05620:45:000000000-G6HP7:1:1101:13740:11137 1:N:0:133
TACCTGTACTGGGGAAGCATTTGAATATCCCCCCATGGTGATGGGGACGGAGAACTGCTCCATAAACACAGGCAACGTGCCTAACTTTCCCGGGAAGATGAAGTCAAAGAGCGACCACAGCTCTCGGAGGTTATTTTGCATCGGTGAGCCAGACAGAATGATCCGATGAGGGGTGCGAAACTATTTGAGGAAAGGAAGCACCTTTTTATTAAATTTACCTTTTAGCAATCGCCATTCCTACCCTAAAGATC
+
CCCCCFFFFFFFGGGGGGGGGGHHHHHHHHHGGGGHHHGHHHHHHGGGGGGGGHHHHHHHHHHHHHHHHHHHGHHHGHHHHHHHHHHHHHHGGGGGGHHHHHHHHHHHHHHHGGGGGHHHHHHHHGGGGGGHHHHHHHHHHHGGGGGHHHHHHGHHHHHHHHHHHGGGHHHGGFFGGFGGGGGGGGGGGFBFGFGGGGGGGFFFFFFFFFFBFFFFFFFFFFFFFFFFFFAFFFFFFFFFFFFFFFFFFFF
@M05620:45:000000000-G6HP7:1:1101:7022:11170 1:N:0:133
ATCTCTATCTCCTAAAAAGGAAGAAAGGGGAGGGAAGATCGGAAGAGCACACGTCTGAACTCCAGTCACAGCGATAGATCTCGTATGCCGTCTTCTGCTTGAAAAAAAAAAAACACAATAAAAACATCACTCTTCCCCCGTTCCCTCCCCCTCCCCCCTTCGTCCTCTTCCACCCTTTATACTCTTCCACATCCCATACTTCTCCCCGCCCTACACCGTGCTCTCCCTCTCCTTCTCTCTTACCTCACTTC
+
CCCCDFFFFFFFGGGGGGGGGGHGHGHHGGGGGGGHGHHHHGGGGHHGHHHHGHHHGHFHHHHGHHHGHHHHGGHGGHGFHHHGGHHHHGFGHGHHHHHHHHHHHHGGGGFD<?/=//111111/.1<11111111<<.-<.<<00<<<..-;:.;.--././9..000;;00:../000000:000000000/.00//00000;/.---;-/.://-.9.90:0/BB//;;0000000000:/000.000
@M05620:45:000000000-G6HP7:1:1101:15438:11170 1:N:0:133
CATCCTGACCCTGAAGTACCCCGGCTTGATTTCTGACATTAGATCGGAAGAGCACACGTCTGAACTCCAGTCACAGCGATCGATCTCGTATGCCGTCTTCTGCTTGAAAAACAAAAACCACTCTCGCACTTTTCTTTTCATCCTTGTCTCATACCTCCTTATGCCCCTGTTTTATCTACCCTTTTTTCTTTCACTCCCCCCCCTTTTTCTCCCTTTCCCCTTTCCTCTCACCCCTTCCTCCCCTACTCTTC
+
BBBBBFFFFFFFGGGGGGGGGGGCGGGGHHHHHGHHHHHHHHGHHHG2FEHHHHHHHGHHHGGHHHHHHHHHBGHGHGGH1FEGGHHCFGFHHHGGGHGHHHGHGHHHBGF/?GH0?///?2??2/?///222@22@2@2@>FFB1111?1111011/01111110...111/0000=0=.0<0<0:/000<0:00;..:;-9-:::0;00;/.::/9/FB.B9/;;////;;-.ABFB:BAFB../B//:
@M05620:45:000000000-G6HP7:1:1101:10821:11191 1:N:0:133
AGATTGGAAGAGCACACGTCTGAACTCCAGTCACAGCGATAGATCTCGTATGCCGTCTTCTGCTTGAAAAAAAAAAAAAAAAAAAATGATATTGGGGGGTTAACGGTGTACGTGATATAGAAATGATGTTGTTACGTCATTGCGAAGATAGAAGTAAAGAATTAGTGCATATTGTGTATCGTGTGATTATATCTGTAAGGTTGATGTTGTGTATATGCATAAGGATGGGAAGGCATGCTACATGTTATTAG
+
>AAAAFFFFF4CFFGFGGGGGGGHHHHHGADB3DGHHGGHGGHHBHGHGGHHGHABABFHHHHHHHFHGEHEFCE?//////////02?221111///---.00.-:.;00.//./900000000000000/.00./...000.---.000000000000.000000000000000/000./...;09000000000000;0/9B0000/;/0;0000000000000../0....9.00000000000000
@M05620:45:000000000-G6HP7:1:1101:10579:11197 1:N:0:133
TACCTGTACTGGGGAAGCATTTGAATATCCCCCCATGGTGATGGGGACGGAGAACTGCTCCATAAACACAGGCAACGTGCCTAACTTTCCCGGGAAGATGAAGTCAAAGAGCGACCACAGCTCTCGGAGGTTATTTTGCATCGGTGAGCCAGACAGAATGATCCGATGAGGGGTGCGAAACTATTTGAGGAAAGGAAGCACCTTTTTATTAAATTTACCTTTTAGCAATCGCCATTCCTACCCTAAAGATC
+
CCCCCFFFFFFFGGGGGGGGGGHHHHHHHHHGGGGHHHHHHHHHHGGGGGGGGHHHHHHHHHHHHHHHFHHHGHHHGHHHHHHHHHHHHHHGGGGGGHHHHHHHHHHHHHHHGGGGGHHHGHHHHGGGGGGHHHHHHHHHHHGGGGGHFHHHHGHHHHHHHHHHHGGGHHHGGEFGGGFGGGGGGGGGGGGGGGGGG?EFGFFFFFFFFFFFFFFFFFFFFFFFFFFFFFEFFFFFFFFFFFFFFFFFFFF
@M05620:45:000000000-G6HP7:1:1101:24358:11221 1:N:0:133
AGATTACTGCAACAGTTCCCCCTGGACCTGGAAAAGTTTCTTGCCTGGCTTACAGAAGCTGAAACAACTGCCAATGTCCTACAGGATGCTACCCGTAAGGAAAGGCTCCTAGAAGACTCCAAGGGAGTAAAAGAGCTGATGAAACAATGGCAAGTAAGTCAGGCATTTCCGCTTTAGCACTCTTGTGGATCCAATTGAACAATTCTCAGCATTTGTACTTGTAACTGACAAGCCAGGGACAAAACAAAGAT
+
BABBBFFFDF4FGGEGGGGGGGGGHHHHHHHHHHHHHHHHHHHHHHHHHHHHHHHHHHHHHHHHHHHHHHHHHHHHHHHHHHHHHHHHHHHHHHGGGGHHHHFFHHHHGHHHHHHHHHHHHHHGGGGGHHHHHGHHHHHHHGHHGHHHHHGHGGFHFGHGHHHHHHHHHHGGGGGGBGHHHHHHHGHGGHHHHFHHHHHHHGHHHHHHHGGHHCGGG:CHHFHBGHHEGHGFFGFFGBEGGGGGGGGGGGG
@M05620:45:000000000-G6HP7:1:1101:18221:11225 1:N:0:133
TACCTGTACTGGGGAAGAGTGTAGCAATCGCCATTCCTACCCTAAAGATCGGAAGAGCACACGTCTGAACTCCAGTCACAGCGATAGATCTCGTATGCCGTCTTCTGCTTGAAAAAAAAAAAAAAAAAAAAACAAAAAAAGTATAATGTGATAATGATTTAGAAAAGTATTTTGAATATAGTAGAGAATGATAAGAATACAAGAGATGTGTGGATGTGGAAGATTGTACATGTGAAAATCATACTCGATAA
+
CCBCCFFFFFFFGGGGGGGGGGHHHHHHHGGGGGHHHHHHHHHHHHHHHHHGGGGHHHFHHHGHHHFGHHHHHGHHHHHGHHGEHGGGHHHHHGGHHHHGGGHGHHHHHHHHHGHHGGGGG<>><-<-----;.....--.0000000000;000000000;000//0000000.00000:00000000:0000000000000/./00000..00000000/.000000000:00000000000:0../..
@M05620:45:000000000-G6HP7:1:1101:18831:11264 1:N:0:133
CATCCTGACCCTGAAGTACCCCATTGAGCATGGCATCGTCACCAACTGGGACGACATGGAGAAGATCTGGCACCACACCTTCTACAACGAGCTGCGCGTGGCCCCGGAGGAGCACCCAGTGCTGCTGACCGAGGCCCCCCTGAACCCCAAGGCCAACAGAGAGAAGATGACTCAGGTGAGGCTCGGCCGACGCCCGTGCTCCTCCCGTCCTTTCCCCAGTCATTTTCTGCCCGGCTTGATTTCTGACATTA
+
CCCCCFFFFFFFGGGGGGGGGGGHHHHHHHHHHHHHHGHHHGHHHGHHHHHHGGGGGHHHHHHHHHHHHHHHHGHHHGGHHHHHHHHHGGGGGHHGGGGGGGHHGGGGGGGGHHHHGGHGHHHHHHHHHHGGGGGGGGGGGGHHHHGGGGHGHHGGGGGGGGGGGGGGGGGGGGGGGGGGGGGGFFFFFFFFFFFFFFFFFFFFFFFFFFFFFFFFFFDFFFFFFFFEFEFFFFFFFF:FFFFFFBFFBF0
@M05620:45:000000000-G6HP7:1:1101:6945:11287 1:N:0:133
TACCTGTACTGGGGAAGCATTTGAATATCCCCCCATGGTGATGGGGACGGAGAACTGCTCCATAAACACAGGCAACGTGCCTAACTTTCCCGGGAAGATGAAGTCAAAGAGCGACCACAGCTCTCGGAGGTTATTTTGCATCGGTGAGCCAGACAGAATGATCCGATGAGGGGTGCGAAACTATTTGAGGAAAGGAAGCACCTTTTTATTAAATTTACCTTTTAGCAATCGCCATTCCTACCCTAAAGATC
+
DDCDDFFFFFFFGGGGGGGGGGHHHHHHHHHGGGGHHHGHHHHHHGGGGGGGGHHHHHHHHHHHHHHHHHHHGGHHGHHHHHHHHHHHHHHGGGGGGHHHHHHHHHHHHHHHGGGGGHHHHHHHHGGGGGFHHHHHHHHHHHGGGGGHHHHHHGHHHHHHHHHHHGGGHHHGGEGGGGGGGGGGHHHGGGFGGGGGGGGFGFFFFFFFHFHFFHFFHFFFFFFFFFFFFFFFFFFFFFFFFFFFFFFFFFF
@M05620:45:000000000-G6HP7:1:1101:7469:11307 1:N:0:133
TACCTGTACTGGGGAAGAGTGTAGCAATCGCCATTCCTACCCTAAAGATCGGAAGAGCACACGTCTGAACTCCAGTCACAGCGATAGATCTCGTATGCCGTCTTCTGCTTGAAAAAAAAAAAAAAAGCTCCCACAGAAACACAGTCCTCTTTCCGTCTTTTTTCACGTATTGCTAACTTCTGGTTGGTTTCACTATCTATATTTCCAGCCAAAGAAGTGACCTCGTACTTTACTGTATGTGAGCTCCGTAG
+
BBBBBFFFFFFFGGFGGFGGGGHHHHHHHGGGGFHHHHHHHHHF2FG5FHHGFGGHHHHHHHGHHHFFGHHHHHHHHHHHHHFEGEGHGHHHHFGHHHHGGGHGHHGFHHHHFFHHG@DDG<///-.0<11.00../////..<00000=0000.;...0;:-/00../0/00000/;9;B0000.-..9000000000//;///////....//.//////;/.....9///;/;///////////....
@M05620:45:000000000-G6HP7:1:1101:6140:11319 1:N:0:133
AGATTACTGCAACAGTTCCCCCTGGACCTGGAAAAGTTTCTTGCCTGGCTTACAGAAGCTGAAACAACTGCCAATGTCCTACAGGATGCTACCCGTAAGGAAAGGCTCCTAGAAGACTCCAAGGGAGTAAAAGAGCTGATGAAACAATGGCAAGTAAGTCAGGCATTTCCGCTTTAGCACTCTTGTGGATCCAATTGAACAATTCTCAGCATTTGTACTTGTAACTGACAAGCCAGGGACAAAACAAAGAT
+
ABBABFFFFFDFGGGGGGGGGGGGHHHHHHHHGHHHHHHHHHHHHHHHHHHHHHGFHHHHHHHHHHHHHHHHHGHHHHHHHHHHHGHHHHHHHHGGGGHHHHHHHHHHGHHHHHHGHHHHHFHGGHGGHHHHHGHHHHGHHHHHHHHHHHHHHGHHHHHHHHGHHHHHHHGGGGGHHHGHHHHHHGGGHHHHHHHHHFHGHHHHHHHHHHHHGHHHHGHFHHHGHHHGHHHHHGFGGGGGGGGGGGGGGGF
@M05620:45:000000000-G6HP7:1:1101:6130:11334 1:N:0:133
AGATTACTGCAACAGTTCCCCCTGGACCTGGAAAAGTTTCTTGCCTGGCTTACAGAAGCTGAAACAACTGCCAATGTCCTACAGGATGCTACCCGTAAGGAAAGGCTCCTAGAAGACTCCAAGGGAGTAAAAGAGCTGATGAAACAATGGCAAGTAAGTCAGGCATTTCCGCTTTAGCACTCTTGTGGATCCAATTGAACAATTCTCAGCATTTGTACTTGTAACTGACAAGCCAGGGACAAAACAAAGAT
+
ACCBCFFFFFFFGGGGGGGGGGGGAHHHHHHHHHHHGHHHHHHHHHHHHHHHHHHHHHHHHHHHHHHHHHHHHHHGHHHHHHHHHHHHHHHHHHGGGGHHHHHHHHHHGHHHHHHHHHHHHHHGGHGGHGHHHGHHHHHHHHHHHHHHHHHHHGHHHHHHHHHHHHHHHHGGGGGHHHHHHHHHHGHGGHHHHHHHHHHHHHHHHHHHHHHHHHHHHFHHHGHHHHHEGHHHHGGGGGGGGGGGGGGGGGG
@M05620:45:000000000-G6HP7:1:1101:6148:11336 1:N:0:133
AGATTACTGCAACAGTTCCCCCTGGACCTGGAAAAGTTTCTTGCCTGGCTTACAGAAGCTGAAACAACTGCCAATGTCCTACAGGATGCTACCCGTAAGGAAAGGCTCCTAGAAGACTCCAAGGGAGTAAAAGAGCTGATGAAACAATGGCAAGTAAGTCAGGCATTTCCGCTTTAGCACTCTTGTGGATCCAATTGAACAATTCTCAGCATTTGTACTTGTAACTGACAAGCCAGGGACAAAACAAAGAT
+
3AAABFFFFFDFGGGGGGGGGGGGHGHHHHAGFHHHFHHHHHHHHHHHHHHHHHHHHHHHHHHGHHHHHHHHGHHGHHHHHHHHFGHHHHHHHHGGGGHHHHHGHHHHGHHHHHHHHHHHHHFGGEFGHHHHHGHHHHHHHGHHGHHHFGHHHGHHHHHHHHHHGHHHHHGGGGGHHHHHHHHHHHHGHHHHHHHHGGHHHHHHHHHFGHHHHHHHHHHHFGHEHHHHFHFHHGGGFGGGGFGGGGGGGFC
@M05620:45:000000000-G6HP7:1:1101:19100:11341 1:N:0:133
TACCTGTACTGGGGAAGCATTTGAATATCCCCCCATGGTGATGGGGACGGAGAACTGCTCCATAAACACAGGCAACGTGCCTAACTTTCCCGGGAAGATGAAGTCAAAGAGCGACCACAGCTCTCGGAGGTTATTTTGCATCGGTGAGCCAGACAGAATGATCCGATGAGGGGTGCGAAACTATTTGAGGAAAGGAAGCACCTTTTTATTAAATTTACCTTTTAGCAATCGCCATTCCTACCCTAAAGATC
+
DDCDDFFFFFFFGGGGGGGGGGHHHHHHHHHGGGGHHHGHHHHHHGGGGGGGGHHHHHHHHHHHHHHHHHHHGHHHGHHHHHHHHHHHHHHGGGGGGHHHHHHHHHHHHHHHGGGGGHHHHHHHHGGGGGFHHHHHHHHHHHGGGGGHHHHHHGHHHHHHHHHHHGGGHHHGGFGGGGGGGGGGHGGGEGFFGGGGGGGGGFFFFFFFHFFFFFFHHFFFFFFFFFFFFFFFFFFFFFFFFFFFFFFFFFF
@M05620:45:000000000-G6HP7:1:1101:22241:11358 1:N:0:133
CATCCTGACCCTGAAGTACCCCATTGAGCATGGCATCGTCACCAACTGGGACGACATGGAGAAGATCTGGCACCACACCTTCTACAACGAGCTGCGCGTGGCCCCGGAGGAGCACCCAGTGCTGCTGACCGAGGCCCCCCTGAACCCCAAGGCCAACAGAGAGAAGATGACTCAGGTGAGGCTCGGCCGACGCCCGTGCTCCTCCCGTCCTTTCCCCAGTCATTTTCTGCCCGGCTTGATTTCTGACATTA
+
CDDDDFFFFFFFGGGGGGGGGGGHHHHHHHHHHHHHHGHHHGHHHGHHHHHHGGGGGHHHHHHHHHHHHHHHHGHHHGGHHHHHHHHHGGGGGHHGGGGGGGHHGGGGGGGGHHHHGGHGHHHHHHGHHHGGGGGGGGGGGGHHHHGGGGHGHHGGGGGGGGGGGGGGGGGGGGGGHGGGGGGGFFFFFFFFFFFFADFFFFFFFFFEFFFFFFFFFFFFFFFFFFFFFFFFDFFFFFFFFFFFFBFFFF0
@M05620:45:000000000-G6HP7:1:1101:19217:11364 1:N:0:133
AAACCAGAAGACATGAGGTCAGCTAGATCGGAAGAGCACACGTCTGAACTCCAGTCACAGCGATAGATCTCGTATGCCGTCTTCTGCTTGAAAAAAAAAAAAAAAAAACGATAAAAAAAAAAAAGATACAGTTTAAATAAATAAAAAAAAAAAGAATAAATATACTATAATTAGACTGAAGAGTGTATTATGCTTTAATATGTTTTGACTAAACTGTAGACCGCGGAATGATGGATTTAAAACTAAACAGC
+
BBBBBBBFFFFFGGFGGGGGGGHHGHHHHHGGGGHHHHHHHGHHHGHHHHHHHHHHHHGHHGGHGGHHFHHHGGHHHHGGGHGHHHHHHHGHHHHGGEEE<<>//////->...<11-------..009000000000900000000------9..//////////9//////////9:///.//://////////9/////://...////////9;////------:///99/9/////;/99////..
@M05620:45:000000000-G6HP7:1:1101:19201:11371 1:N:0:133
AAACCAGAAGACATGAGGTCAGCTAGATCGGAAGAGCACACGTCTGAACTCCAGTCACAGCGATAGATCTCGTATGCCGTCTTCTGCTTGAAAAAAAAAAAAAAGAATGTAAAGAGTAAAAAAATATTACAGTAGCTAAGATGATAGATTGAGGTAGTAAGAATGTGTGACGAAGATTAAGATAGAAGATGAGAAGTAGAAAGAAGATGGGTTGGAGCGGCAGTAATGGACTTCGCGATTGTGCGTACTCG
+
AABBBBBFFFFFGGFFGGGGGGHHFGHHHHGGDGHHHHHHHGHHHGHHHHHHHHHHHHHHHGGHGGGHFHHHGGHHHHGGGHGHHHGHHHHHGHHGEEEE//////022>222222111<1?/-0<111111<111111000000=0000000/<0000000000000.00;.-:.000009009000/00;000/000000//.//00/./.--//.-----/;/////;///..---..///...-99.
@M05620:45:000000000-G6HP7:1:1101:18556:11419 1:N:0:133
TACCTGTACTGGGGAAGCATTTGAATATCCCCCCATGGTGATGGGGACGGAGAACTGCTCCATAAACACAGGCAACGTGCCTAACTTTCCCGGGAAGATGAAGTCAAAGAGCGACCACAGCTCTCGGAGGTTATTTTGCATCGGTGAGCCAGACAGAATGATCCGATGAGGGGTGCGAAACTATTTGAGGAAAGGAAGCACCTTTTTATTAAATTTACCTTTTAGCAATCGCCATTCCTACCCTAAAGATC
+
CCBCCFFFFFFFGGGGGGGGGGHHHHHHHHHG?EGHHHHHHHHHHGGGGGGGGHHHHHHHHHHHHHHHHHHHGHHHGHHHHHHHHHHHHHHGGGGGGHHHGHHHHHHHHHHHGGGGGHHHHHHHHGGGGGGHHHHHHHHHHHGGGGGHHHHHHGHHHHHHHHHHHDGGHHHGGEGGFCDCGGGGGGGEEGFGGGGFGGGGGFFFFFFFFFFFFFFFFFFFFFFFFFFFFFFFFFFFFFFFFFFFBBFFFFF
@M05620:45:000000000-G6HP7:1:1101:18572:11428 1:N:0:133
TACCTGTACTGGGGAAGCATTTGAATATCCCCCCATGGTGATGGGGACGGAGAACTGCTCCATAAACACAGGCAACGTGCCTAACTTTCCCGGGAAGATGAAGTCAAAGAGCGACCACAGCTCTCGGAGGTTATTTTGCATCGGTGAGCCAGACAGAATGATCCGATGAGGGGTGCGAAACTATTTGAGGAAAGGAAGCACCTTTTTATTAAATTTACCTTTTAGCAATCGCCATTCCTACCCTAAAGATC
+
BBBBBFFFFFFFFGGEGGGGGFHHHHHHHHHG2EGHGGBFDGHHHGGGFEEEGHHHHHHFHGFHHHHHHGHHGGHHEHHGHFHHHFGHHFHGEGCGGGHHEHHFGGHHHHHHGGGGGHGHHFHHHGGGGGEHHHHHHHEDGGDFGGGHHHHHHGHHGFHHHHHHHDFGHGHGGGFGGEGGGGGGGGGFEFBFFGFF/AEFFFFFFFFFFFFFFFFFFBFFFFFFFFFBFFFFFFFFFFFFFFFFFFFFFFF
@M05620:45:000000000-G6HP7:1:1101:18545:11433 1:N:0:133
TACCTGTACTGGGGAAGCATTTGAATATCCCCCCATGGTGATGGGGACGGAGAACTGCTCCATAAACACAGGCAACGTGCCTAACTTTCCCGGGAAGATGAAGTCAAAGAGCGACCACAGCTCTCGGAGGTTATTTTGCATCGGTGAGCCAGACAGAATGATCCGATGAGGGGTGCGAAACTATTTGAGGAAAGGAAGCACCTTTTTATTAAATTTACCTTTTAGCAATCGCCATTCCTACCCTAAAGATC
+
CCCCCFFFFFFFGGGGGGGGGGHHHHHHHHHGGGGHHHFHHHHHHGGGGGGGGHHHHHHHHHHHHHHHHHHHGHHHGHHHHHHHHHHHHHHGGGGGGHHHHHHHHHHHHHHHGGGGGHHHHHHHHGGGGGGHHHHHHHHHHHGGGGGHHHHHHGHHGHHHHHHHHEFGHHHGGGGGGGGGGGGGGGGGGGGGFFGGGGGGGFFFFFFFFFFFFFFFFFFFFFFFFFFFFFFFFFFFFFFFFFFFFFFFFFF
@M05620:45:000000000-G6HP7:1:1101:10966:11464 1:N:0:133
AGATTACTGCAACAGTTCCCCCTGGACCTGGAAAAGTTTCTTGCCTGGCTTACAGAAGCTGAAACAACTGCCAATGTCCTACAGGATGCTACCCGTAAGGAAAGGCTCCTAGAAGACTCCAAGGGAGTAAAAGAGCTGATGAAACAATGGCAAGTAAGTCAGGCATTTCCGCTTTAGCACTCTTGTGGATCCAATTGAACAATTCTCAGCATTTGTACTTGTAACTGACAAGCCAGGGACAAAACAAAGAT
+
AAABCFFFDDBBFGBBBBFGGGGGHHHHGEFBGGHHHHHHHHHHHHHHHHHHHHFDFGHHHHHHHHHHHHHHHHHEDDFHHHHHHGHHHHHHHHGGGGGGHHHHHHHHGHHHHHHGHHHHGGHGEFGGHFGHHGHHHHGHHHHHHHHHGHGGHGHHHHHHHHHHHHHHHHGGGGGHHHHHHHHHHHHGHHHHHHHHHFHFF<GHHHHHHHHHHHHHHHHHHGHHHHHFHHHHHGFGGGGGGGGGGGGGGGG
@M05620:45:000000000-G6HP7:1:1101:10986:11473 1:N:0:133
AGATTACTGCAACAGTTCCCCCTGGACCTGGAAAAGTTTCTTGCCTGGCTTACAGAAGCTGAAACAACTGCCAATGTTCTACAGGATGCTACCCGTAAGGAAAGGCTCCTAGAAGACTCCAAGGGAGTAAAAGAGCTGATGAAACAATGGCAAGTAAGTCAGGCATTTCCGCTTTAGCACTCTTGTGGATCCAATTGAACAATTCTCAGCATTTGTACTTGTAACTGACAAGCCAGGGACAAAACAAAGAT
+
ABABCFFFBB4BBFBBBBFGGGGGHHHHGEFFCGHHFGHHHHHHHHHHHHHGGGBDFGHHHHGGHHGHHHHHHHHBD5DFEFGHHFHFGHHHHHGGGGGGGGGFHGGHGHHHHHHFGHHHFBGFEEEEGFHGHEHCGHFGHHHHHHHHFFFGFGGHGHHHHHHHHHHHHHGGGGGHHHGHHHHHHHHGHHHHHGHHHBDFFGHGGHHHHHHHHHGGGFGHHHHHHHHHFFGGHEFGGGGGFGFFFEGGGF:
@M05620:45:000000000-G6HP7:1:1101:16605:11475 1:N:0:133
CATCCTGACATTAGATCGGAAGAGCACACGTCTGAACTCCAGTCACAGCGATAGATCTCGTATGCCGTCTTCTGCTTGAAAAAAAAAAAAAAAAAATGAATCGTTAGTGGTACTACAAGAGGATATAGGCTTATAAATTTATCTTCGGTAAGAACGCCAATTCATCGGACTTAAAGTATGAGAGAGTTCAATTTAACCCTGCATTGTGTGCGACTCCAAAAGTCTCTCGTTGTAGTATCACGCCTACCTCA
+
CCCDEFFFFFFFGGGGGGGGGGHHHHHHHGHHHGHHHHHHHHHHHHHHHGGHGGHHHHHHFGHHHHGFGHGHHHHHHHGGHHHGGGGGE</<////0221110////110111>=111100<00<111000/0<111111<11111.....011/..-.-0111110..--0<11<11111110..0111<1111:10.././110:1/.1..--.0001./011110.../.11111111...../.000
@M05620:45:000000000-G6HP7:1:1101:24225:11492 1:N:0:133
AAACCAGAAGACATGAGGTCAGCTAGATCGGAAGAGCACACGTCTGAACTCCAGTCACAGCGATAGATCTCGTATGCCGTCTTCTGCTTGAAAAAAAAAAAAAAAAAAAGAAAGAAAAGGGAAGAAGTGATATGATAGATAAAAAGAGAAAAACAAGAGATAAAATAAAAAAAAAATTCAAAGAACTATGAAGACACACAGACAATATAGACCACCTGAGTTTATAGAGAGCAAGACGAAGATTTATAATT
+
CCCCCCCFFFCFFGGGGGGGGGHHHHHHHHGGGGHHHHHHHGHHHGHHHHHHHHHHHHGHHFGHGGGGBHHHFGHHHHGGGHGHHHHHHHFHGGHGGGGG>////<//-..001<00>/......//000<000;000000000:..//00/9...//./900000:0000-----.000;00/./00;00000////...09//00000000/.../:/0000000000..0////.--9:0000090:0
@M05620:45:000000000-G6HP7:1:1101:23271:11496 1:N:0:133
TACCTGTACTGGGGAAGCATTTGAATATCCCCCCATGGTGATGGGGACGGAGAACTGCTCCATAAACACAGGCATCGTGCCTAACTTTCCCGGGAAGATGAAGTCAAAGAGCGACCACAGCTCTCGGAGGTTATTTTGCATCGGTGAGCCAGACAGAATGATCCGATGAGGGGTGCGAAACTATTTGAGGAAAGGAAGCACCTTTTTATTAAATTTACCTTTTAGCAATCGCCATTCCTACCCTAAAGATC
+
CCCCCFFFFFFFGGGGGGGGGGHHHHHHHHHGGGGHHGFHHHHHHGGGGGGGGHHHHHHHHHHHHHHHHHHHGHHHGHHGHHHHHHHHHHHGGGGGGHHHHHHHHHHHHHHHGGGGGHHHHHHHHGGEGGGHHHHHHHGHHGGGGGGGHHHHHGHHGHHHHHHHHGGGHHHGGGGGGGGGGGGGGGGFEGCFGGGGFFGGGGFFFFFFFFFFFFFFFFFFFFFFFFF;BFFFFFFFFFFFFFFFBFFFFFF
@M05620:45:000000000-G6HP7:1:1101:26440:11582 1:N:0:133
CATCCTGACCCTGAAGTACCCCATTGAGCATGGCATCGTCACCAACTGGGACGACATGGAGAAGATCTGGCACCACACCTTCTACAACGAGCTGCGCGTGGCCCCGGAGGAGCACCCAGTGCTGCTGACCGAGGCCCCCCTGAACCCCAAGGCCAACAGAGAGAAGATGACTCAGGTGAGGCTCGGCCGACGCCCGTGCTCCTCCCGTCCTTTCCCCAGTCATTTTCTGCCCGGCTTGATTTCTGACATTT
+
DDDDDFFFFFFFGGGGGGGGGGGHHHHHHHHHHHHHHGHHHGHHHGHHHHHHGGGGGHHHHHHHHHHHHHHHHGHHHGGHHHHHHHHHGGGGGHHGGGGGGGHHGGGGGGGGHHHHGGHHHHHHHHHHHHGGGGGGGGGGGGHHHHGGGGHGHHGGGGGGGGGGGGGGGGGGGGGGGGGGGGGGFFFFFFFFFFFFBDDFFFFFFFFFFFFFFFFFFFFFFFFFFFFFFFFFFFFFFAAFFFFFF:FFFF0
@M05620:45:000000000-G6HP7:1:1101:10813:11608 1:N:0:133
TACCTGTACTGGGGAAGAGCACACGTCTGAACTCCAGTCACAGCGATAGATCTCGTATGCCGTCTTCTGCTTGAAAAAAAAAAAATCAACACAAAAAAGTAAAGCATCAACCACCCACTGATCTCAGCGATTTTATTGAATCCTTATTCCATACACACTGACCCCACGACGGGCTCGTTTATATATGTTTGCTCGTAACAACATCGTACTCCAGTTACCTTTTCGACATCGGTTCGCACAAACCACCGATC
+
CCBCCFFFFFFFGGGGGGGGGGHHEFHHGHHHHHHHHHHGHHHHGGHGGGG5FGBBBFFGHGFGHGHHHHHHHHHHHGGGFEE>/0?33B3///B0///2?22?32322220/=//=/0111111111/-.<.1111=111111<1000000<<000./<00//.:.-------;.;-...000000000/000;-...;0../0....:0000;000000000;....0.....--.-;/;:.....:--
@M05620:45:000000000-G6HP7:1:1101:14591:11610 1:N:0:133
TACCTGTACTGGGGAAGCATTTGAATATCCCCCCATGGTGATGGGGACGGAGAACTGCTCCATAAACACAGGCAACGTGCCTAACTTTCCCGGGAAGATGAAGTCAAAGAGCGACCACAGCTCTCGGAGGTTATTTTGCATCGGTGAGCCAGACAGAATGATCCGATGAGGGGTGCGAAACTATTTGAGGAAAGGAAGCACCTTTTTATTAAATTTACCTTTTAGCAATCGCCATTCCTACCCTAAAGATC
+
CDCDDFFFFFFFGGGGGGGGGGHHHGHHHHHGGGGHHHFGGHHHHGGGGGGGGHHHHHHHHHHHHHHHHHHHGHHHGHHHHHHHHHHHHHHGGGGGGHHHHHHHHHHHHHHHGGGGGHHHHHHHHGGGGGEHHHHHHHHHHHGGGGGHHHHHHGHHHHHHHHHHHGGGHHHGGCEGADGGGGGGGHHGEGGGGGGGGGGGGFFFFFFFHHFFFFFFFFFFFFFFFFFBFFFFFFFFFFFFFFFFFFFFFFF
@M05620:45:000000000-G6HP7:1:1101:21043:11639 1:N:0:133
AAACCAAGCAGACATGAGGTCAGCTAGATCGGAAGAGCACACGTCTGAACTCCAGTCACAGCGATAGATCTCGTATGCCGTCTTCTGCTTGAAAAAAAAAAAAAAAAATACACACTAAGACCATACAACCCTCTCTCTCCTGCATCCCACGCCTACCAGACATGAGAGAACTCAGCTGCAATTCTGCCCCTACCCGTGCACCTCTCTCCCCCACAACCGCCCTTTACTGCCCCTCTTGCATTCCGCCCTTC
+
CDCCDCCFCFFFGGGGGGGFGGHHHHHHHHHGGGGHHHHHHHGHHHGHHHHHHGHHHGHHHHGGHGGGFGHHGFEHHHHGGGHGHHHHHHHHFFHHGEEGE<</////0111=1.0<11<100110110....//000</000/0;/:0.-..../.00..:009000.:000090990/0000090;...:........0//90:00//..-.....-----9000090/:..9/00900000/..--/;
@M05620:45:000000000-G6HP7:1:1101:26698:11666 1:N:0:133
CATCCTGACCCTGAAGTACCCCGGCTTGATTTCTGACATTAGATCGGAAGAGCACACGTCTGAACTCCAGTCACAGCGATAGATCTCGTATGCCGTCTTCTGCTTGAAAAAAAAAAAAAAATAAATAAACATATAATATAAGTATATCCAACATAATAAAAAAAAAAAACTCCATAAACAATAAAAAACATAATCATGTAACACTAATGATTCATTCCAAAATTGTCACAAATCCCTCATCTAAAAATTCC
+
CCCEEFFFFFFFGGGGGGGGGGGGGGGGHHHHHGHHHHHHHHHHHHGGGGHHHHHHHGHHHGHHHHHHHHHHHHHHHGGHGGHHHHHHGGHHHHGGGHGHHHHHHHHHFHHGGGGC><>/>0111=<1>1F11111111111111111<100./11111110------9.0:00110:01.0<0110-..011:11111111100/01111<111111111.00111:11<.10000/.<1111:<0.011
@M05620:45:000000000-G6HP7:1:1101:21014:11731 1:N:0:133
TACCTGTACTGGGGAAGCGTGTAGCAATCGCCATTCCTACCCTAAAGATCGGAAGAGCACACGTCTGAACTCCAGTCACAGCGATAGATCTCGTATGCCGTCTTCTGCTTGAAAAAAAAAAAAAAAAAAAAAAAAATAACACTCAAAACATGAATTACAAAACAATAACATTTAAGTAAGGCAAGAAATAAAAAATACATTCATGACTAGTTAGTAATTGACAAAGAGAAAGCACACACTATCTAAGACAA
+
CCBCDFFFFFFFGGGGGGGGGGHHHHHHHGGGGGHHHHHHHHHHHHHHHHHGGGGHHHHHHHGHHHGHHHHHHHHHHHHHHHGGHGGGHHHHHGGHHHHGGGHGHHHHHHHHHHHHGGGGG@//<>---:------.000000//000.;0000000000;....000:00000000000:/;:.///000000-:00000000000000000000;0000000///:/000/0//...//00:00000//
@M05620:45:000000000-G6HP7:1:1101:23505:11779 1:N:0:133
CATCCTGACCCTGAAGTACCCCGGCTTGATTTCTGACATTAGATCGGAAGAGCACACGTCTGAACTCCAGTCACAGCGATAGATCTCGTATGCCGTCTTCTGCTTGAAAAAAAAAAAAAAAAAAAAAAAAAAAAAACAAACATTATTATGATATCAAAAAAAAGCAACGAAAAGAATCAACATAAGAAAGAAATAAGTCAAAAACGAAATAACTGTAGAGACATCAAGTACCCTGATTAGTACAATACTCA
+
DDDDDFFFFFFFGGGGGGGGGGGGGGGGHHHHHHHHHHHHHHHHHHGGGGHHHHHHHGHHHGHHHHHHHHHHHHHHHGGHGGHHGHHHGGHHHHGGGHGHHHHHHHHHHHGGGGGB>><<<<-<--<--9<B-9<-......<00000000<<000<00.---.:0/.-..99/..<000/0/00<00/0:.<00<0000000..-.<..00000<<000<//00000000000//<0<0<<000000<00
@M05620:45:000000000-G6HP7:1:1101:29123:11784 1:N:0:133
TACCTGTACTGGGGAAGCATTTGAATATCCCCCCATGGTGATGGGGACGGAGAACTGCTCCATAAACACAGGCAACGTGCCTAACTTTCCCGGGAAGATGAAGTCAAAGAGCGACCACAGCTCTCGGAGGTTATTTTGCATCGGTGAGCCAGACAGAATGATCCGATGAGGGGTGCGAAACTATTTGAGGAAAGGAAGCACCTTTTTATTAAATTTACCTTTTAGCAATCGCCATTCCTACCCTAAAGATC
+
BBBBBFFFFFFFGGC?EGGGGGHHHHHHHHHGGGGHHHGHHHHHHGGGGGGGGHHHHHHHHHHBHHHHHEHHGHFHGHHHHHHHHHHHHHHEGGFEGHGHF3GHHHGHHHGHGGGGGHGHHHHHHGGGGGGHHHHHH1G?GHDGGGGHFHCGCEHH/CDGDHHHH?EGFHFGGGCFGFGAGGBFGGFFEB:/:FAF/ACFGABFFFF.BF/9/BFFFB;BBFFB9BFFFFEFFBEFFFF/FFFFBF/BFFF
@M05620:45:000000000-G6HP7:1:1101:29107:11800 1:N:0:133
TACCTGTACTGGGGAAGCATTTGAATATCCCCCCATGGTGATGGGGACGGAGAACTGCTCCATAAACACAGGCAACGTGCCTAACTTTCCCGGGAAGATGAAGTCAAAGAGCGACCACAGCTCTCGGAGGTTATTTTGCATCGGTGAGCCAGACAGAATGATCCGATGAGGGGTGCGAAACTATTTGAGGAAAGGAAGCACCTTTTTATTAAATTTACCTTTTAGCAATCGCCATTCCTACCCTAAAGATC
+
BBBBBFFFFFFFGGCE2FGGGGFGHHHHHHHGGGGHFHHCHHHHGGGGGGGGGHHHHHHHHHHHHHHGHHHHGHHHGHHGHHHFHHHHHHHGGGGFGHHHGHHHGHHHHHEHEDGGGHHHHHHHHGGGGGEGHHHHHFHFGHDGGGGHHHHGHGHHHHHDHHHHHGGGFGBACGGG-CDGGGFGGGFFFFGGFG?FGGEFGFFFFFFEFF/BFFFFFFFFBFFB/FFFFFFFFFFFFFFFFFFFFFFFFFF
@M05620:45:000000000-G6HP7:1:1101:29129:11805 1:N:0:133
TACCTGTACTGGGGAAGCATTTGAATATCCCCCCATGGTGATGGGGACGGAGAACTGCTCCATAAACACAGGCAACGTGCCTAACTTTCCCGGGAAGATGAAGTCAAAGAGCGACCACAGCTCTCGGAGGTTATTTTGCATCGGTGAGCCAGACAGAATGATCCGATGAGGGGTGCGAAACTATTTGAGGAAAGGAAGCACCTTTTTATTCAATTTACCTTTTAGCAATCGCCATTCCTACCCTAAAGATC
+
BBBBBFFFFFFFGGGGGGFGGGHHHHHHHHHGGGGHHHHGHHHHGGGGGGGGGHHHHHHHHHHHHHHHHFHHGGHHCHHHHHHHHHHHHHHGGGCEEFHHHFHHHHHHHHGHGGGGCHHHHHHHHGGCFGGHFGHHHHHGHHGDGFAGHHBGCEHG/<DDGHHHG?EGCGHDGGCGAC?BDGFGGGGFGECFFGGEFFGGGFFFFFFEFF/9;FFFFFFFFFF/;FFBFFFFFFFFFFF/FFFFBB/FBFF
@M05620:45:000000000-G6HP7:1:1101:7681:11830 1:N:0:133
TACCTGTACTGGGGAAGCATTTGAATATCCCCCCATGGTGATGGGGACGGAGAACTGCTCCATAAACACAGGCAACGTGCCTAACTTTCCCGGGAAGATGAAGTCAAAGAGCGACCACAGCTCTCGGAGGTTATTTTGCATCGGTGAGCCAGACAGAATGATCCGATGAGGGGTGCGAAACTATTTGAGGAAAGGAAGCACCTTTTTATTAAATTTACCTTTTAGCAATCGCCATTCCTACCCTAAAGATC
+
CCCCCFFFFFFFGGGGGGGGGGHHHHHHHHHGGGGHHHHHHHHGHGGGGGGGGHHHHHHHHHHHHHHHHHHHGHHHGHHHHHHHHHHHHHHGGGGGGHHHHHHHHHHHHHGHGGGGGHHHHHHHHGGGGGGHHHHHHHHHHHGGGGGHHHHHHGHGHHHHHGHHHGGGHHHGGEGGGGGGGGGGGGGGGBBGGGGGGGGGGFFFFFFFFFFFEFFFFFFFFFFFFFFFFFAEFFFFFFFFFFFFFFFFFFF
@M05620:45:000000000-G6HP7:1:1101:17692:11857 1:N:0:133
CATCCTGACCCTGAAGTACCCCATTGAGCATGGCATCGTCACCAACTGGGACGACATGGAGAAGATCTGGCACCACACCTTCTACAACGAGCTGCGCGTGGCCCCGGAGGAGCACCCAGTGCTGCTGACCGAGGCCCCCCTGAACCCCAAGGCCAACAGAGAGAAGATGACTCAGGTGAGGCTCGGCCGACGCCCGTGCTCCTCCCGTCCTTTCCCCAGTCATTTTCTGCCCGGCTTGATTTCTGACATTA
+
CDDDDFFFFFFFGGGGGGGGGGGHHHHHHHHHHHHHHGHHHGHHHGHHHHHHGGGGGHHHHHHHHHHHHHHHHGHHHGGHHHHHHHHHGGGGGHHGGGGGGGHHGGGGGGGGHHHHGGHHHHHHHHHHHHGGGGGGGGGGGGHHHHGGGGHGHHGGGGGGGGGGGGGGGGGGGGGGHGGGGGGGFFFFFFFFFFFFFFFFFFFFFFFFFFFFFFFFFFFFFFFFFFFFFFFFFFFFFFAFFFFFFBFBFF0
@M05620:45:000000000-G6HP7:1:1101:6283:11877 1:N:0:133
TACCTGTACTGGGGAAGAGTGTAGCAATCGCCATTCCTACCCTAAAGATCGGAAGAGCACACGTCTGAACTCCAGTCACAGCGATAGATCTCGTATGCCGTCTTCTGCTTGAAAAAAAAAAAAAAAAAACTAAAAAAATAATGCTTTTGCTAACCCACTTTCACCATAACAAGCATGATACAAACTATTCATGATTTATATAAGATTAACGAGAAAACTCGTCGCAGACATTATTTGTTAAATATATCTAT
+
CDCCCFFFFFFFGGGGGGGGGGHHHHHHHGGGGGHHHHHHHHHHHHHHHHHGGGGHHHGHHHGHHHGHHHHHHHHHHHHHHHGFHGGGHHHHHGGHHHHGGGHGHHHHHHHHHHHHGGGGG/>><<---.000000;:.0;0000<;000000/.....0000000:00000/./0000:00:0.000000000000000000:000000.....0//00...---.-;/0;00:000/000;000000;:
@M05620:45:000000000-G6HP7:1:1101:11647:11971 1:N:0:133
TACCCTAAAGATCGGAAGAGCACACGTCTGAACTCCAGTCACAGCGATAGATCTCGTATGCCGTCTTCTGCTTGAAAAAAAAAAAAAAAAAAAACTTCCAACCATTTCTGCGATAGTGTTTAGAATAGCTCGTCAGACACATACATCTTTGTCTCACTACCCTGTCATCCCAACAGCCTCTCCCCGCCCATTCCCCCTGTCTCGGCGCCGCTTCGGCAGACGGTCGCTCCCTGGCGATATTGTGGCGTCCT
+
BBBABFFFFFBBFGAAAEFGGGHHHGHHHGGHHHHHHHHHHHHHHGGHGGHHGHHHFGHHHHGGGHGHHHHHHHHHHHGGGGGE@>////<//>/1111111..1111111--<..=<<0/0000000000.:...00///000000000000000000//.0/000000.0/9./..//0///.----9/0000/.-.00;:/..------..-.---..-.;;9-....;B.:---.-0000..-.--.
@M05620:45:000000000-G6HP7:1:1101:24088:11988 1:N:0:133
CATCCTGACCCTGAAGTACCCCGGCTTGATTTCTGACATTAGATCGGAAGAGCACACGTCTGAACTCCAGTCACAGCGATAGATCTCGTATGCCGTCTTCTGCTTGAAAAAAAAAAAAAAAAAAAAAGAAAAAAAAGAAATGAGATAGGAAGAGCAGATAGGAAAGAGAGTAAGAGTCAGAGGAGTGCTAATGCGAACGAGGGCGAGAACGAGAATCAAAGGTACAGCGAACAAGTAAGAACACGATAAGA
+
CCCDDFFFFFFFGGGGGGGGGGGGGGGGHHHHHHHHHHHHHHGHHHGGGGHHHGHHHGHHHGHHHHHHHHHHHHHHHGGHGGHHGHHHGGHHHHGGGHGHHHHHHHHGGHGGGGGD<<<<<<<----.;://:---.../00:00000/00.../0//0;0/00/.///.000000000000.../.000000:..---..--:----.0.....000000/000000-----:/00:000///.-...00
@M05620:45:000000000-G6HP7:1:1101:19914:11999 1:N:0:133
CATCCTGACCCTGAAGTACCCCATTGAGCATGGCATCGTCACCAACTGGGACGACATGGAGAAGATCTGGCACCACACCTTCTACAACGAGCTGCGCGTGGCCCCGGAGGAGCACCCAGTGCTGCTGACCGAGGCCCCCCTGAACCCCAAGGCCAACAGAGAGAAGATGACTCAGGTGAGGCTCGGCCGACGCCCGTGCTCCTCCCGTCCTTTCCCCAGTCATTTTCTGCCCGGCTTGATTTCTGACATTA
+
BCCCCFFFFFFFGGGGGGGGGGGHHHHHHHHHHHHHHGHHHGHHHGHHHHHHGGGGGHHHHHHHHHHHHHHHHGHHHGGHHHHHHHHHGGGGGHHGGGGGGGHHGGGGGGGGHHHHGGHHHHHHHHHHHHGGGGGGGGGGGGHHHHGGDGHGGHGGGGGGGGGGGGGGGGGGGGGGGGGGGGGGFFFFFFFFFFFFDFFEFFFFFFFFFFFFFFFFFFFFFFFFFFFFFFFFFFFFFFFFFFFFFEFFFF/
@M05620:45:000000000-G6HP7:1:1101:24100:12003 1:N:0:133
CATCCTGACCCTGAAGTACCCCGGCTTGATTTCTGACATTAGATCGGAAGAGCACACGTCTGAACTCCAGTCACAGCGATAGATCTCGTATGCCGTCTTCTGCTTGAAAAAAAAAAAACAAAAAAAAATAGAGTACGAGGCCGTCACGACACAAGGTATAGAACAGAAGATGCAAGCTGAATGCCCCGCTTGGACGAAGACGTCTGACCTGGTGGAGTGTGCTACGGGTCGCCTGTTGCGCCTGTGCGTAC
+
CCCCCFFFFFFFGGGGGGGGGGGGGGGGHHHHHHHHHHHHHHHHHHG?FGHHHHHHHGHHHGHHHHHHHHHHHHHHHGGHGGHHHHHHGGHHHHGFGHGHHHHHHHHHHHHGGGGCB///=0??/---.0000000...--.---....---/9..0000;000://000000000.00000000/.:--...00;--../.;./.00/0/.9/..90.000090..-----...0000--...0009..-
@M05620:45:000000000-G6HP7:1:1101:5222:12017 1:N:0:133
AGATTACTGCAACAGTTCCCCCTGGACCTGGAAAAGTTTCTTGCCTGGCTTACAGAAGCTGAAACAACTGCCAATGTCCTACAGGATGCTACCCGTAAGGAAAGGCTCCTAGAAGACTCCAAGGGAGTAAAAGAGCTGATGAAACAATGGCAAGTAAGTCAGGCATTTCCGCTTTAGCACTCTTGTGGATCCAATTGAACAATTCTCAGCATTTGTACTTGTAACTGACAAGCCAGGGACAAAACAAAGAT
+
CCCCCFFFFFFFGGGGGGGGGGGGEHGHHHHHHHHHGHHHHHHHHHHHHHHHHHHHHHHHHHHHFHHHHHHHHHHHHHHHHHHHBGHHHHHHHHGGGGHHHHHHHGHHGHHHHHHHHHHHHHHGGGGGHHHGHGHGHHGHHHGHHHHHGHHHHGHHHHHHHHHHHHHHHHGGGGGHGHHHHHHHHFGGHHGHGHHHHHFHHHFHFHHHHHGHHGHHHFHHHFHFHHHHHHHHEGGGGGGGGGBCFGGGGGG
@M05620:45:000000000-G6HP7:1:1101:16576:12035 1:N:0:133
CATCCTGACCCTGAAGTACCCCGGCTTGATTTCTGACATTAGATCGGAAGAGCACACGTCTGAACTCCAGTCACAGCGATAGATCTCGTATGCCGTCTTCTGCTTGAAAAAAAAAAAAGTTCCGCTGGGGGGCTTTCTTTGTGTAAGCAACGAGAAACCTGAAAGAAGCATTTTTTCCCTACGTCCTGCTGAGTCATTCATGAGTTTTTAGCCGCCTTGCTTCTTCTCACAGACTCTCTACTCTCATGCCA
+
BBABBFFBFFFFCGFF5FGGFGGAF2EACBBDGFHCHGFF5EBHFEG?FA1AEGEBGEGEFFEGFAGHFHFGHDD5?E?GE>3@F4@FF1GHH3E?>GF4GHH4?EFG3F0E</C//>?1?F1/?/>-<<@?-BEFFFB/9/.99//;//;B:AD?FFFFE9BFFB.FBB/BFFFB//;//;.;AEA//FF9F9;BFFFBF/9/BBFFF.BBB.-99DBFFBFFFFFF/;/:/;BFFFB99BFFF///9//
@M05620:45:000000000-G6HP7:1:1101:4472:12045 1:N:0:133
GGGGAATGAATTTGGGAGAGTCTTATCCCAGTGTTCTGAAATAAGTCTCTTTTCTGCAGATTTCTTTCTCCAGGAAGAAAAATGGCATCCGTTGCAGTTGATCCACAACCGGTATGAATTTTGAGTATCCTTTGTCTACTTTCTCTCCTTTTGTGTTTTGAGAGATTAATAAGCATACCCTCCCTACTTTGATTGCAGAGTGTGGTGACTCGGGTGGTCAACCTGCCCTTGGTGAGCTCCACGTATGACCT
+
CBCCCBFFFFFFGGGGGGGGGGHHGHHHHHHHHHHHHHHHHHHHHHHHHHHHHHHHHHHHHHHHHHHHHHHHHHHHHHHHHHHHBGHHHHGGHGGHHHHHHHHHHHHHGGGGEGGHHHHHHHHGGHHHHHHHHHHHHHHHHHHHHHHHHHHHHHHHHHHHGGHHGHHHHHHHGHGHHHHHHHGGHGHHHHHHHHHHHHHHHHHHGHGHHHHGGCGGGGHHFFHHHGHGGGGGGGGGGGGGGGGGGGGGGGB
@M05620:45:000000000-G6HP7:1:1101:17871:12070 1:N:0:133
TACCTGTACTGGGGAAGCATTTGAATATCCCCCCATGGTGATGGGGACGGAGAACTGCTCCATAAACACAGGCAACGTGCCTAACTTTCCCGGGAAGATGAAGTCAAAGAGCGACCACAGCTCTCGGAGGTTATTTTGCATCGGTGAGCCAGACAGAATGATCCGATGAGGGGTGCGAAACTATTTGAGGAAAGGAAGCACCTTTTTATTAAATTTACCTTTTAGCAATCGCCATTCCTACCCTAAAGATC
+
CCCCCFFFFFFFGGGGGGGGGGHHHHHHHHHGGGGHHHFGHHHHHGGGGGGGGHHHHHHHHHHHHHHHHHHHGHHHGHHHHHHHHHHHHHHGGGGGGHHHHHHHHHHHHHHHGGGGGHHHHHHHHGGGGGEHHHHHHHHHHHGGGGGHHHHHHGHHGHHHHHHHHGGGHHHGGCDGGFGGGGGGGGGGGGCFFGGGGGGGGFFFFFFFFFFFFFFFFFFFFFFFFFFFFFFFFDFFFFFFFFFFFFFFFFB
@M05620:45:000000000-G6HP7:1:1101:17847:12074 1:N:0:133
TACCTGTACTGGGGAAGCATTTGAATATCCCCCCATGGTGATGGGGACGGAGAACTGCTCCATAAACACAGGCAACGTGCCTAACTTTCCCGGGAAGATGAAGTCAAAGAGCGACCACAGCTCTCGGAGGTTATTTTGCATCGGTGAGCCAGACAGAATGATCCGATGAGGGGTGCGAAACTATTTGAGGAAAGGAAGCACCTTTTTATTAAATTTACCTTTTAGCAATCGCCATTCCTACCCTAAAGATC
+
BBBBBFFFFFFFGGGGGGGGGGHHHHHHHHHGGGGHHHHHHHHHHGGGFGGGGHHHHHHHHHHHHHHHHHHHGFHHGHHHHHHHHHHHHHHGGGGGGHHHHHHHHHHHHHHHGGGGGHHHHHHHHGGFGGGHHHHHHHHHHHGGGGGHHHHHHGHHHGHHHGHHHGGGHHGGGGGGGDGGGGGGGGGGGGCFGGGFGFGGGFFFFFFFFFFFFFFFFFFFFFFFFFFFFFFFFFFFFFFFFFFFFFFFFFF
@M05620:45:000000000-G6HP7:1:1101:18629:12090 1:N:0:133
CATCCTGACCCTGAAGTACCCCGGCTTGATTTCTGACATTAGATCGGAAGAGCACACGTCTGAACTCCAGTCACAGCGATAGATCTCGTATGCCGTCTTCTGCTTGAAAAAAAAAACAGTGCTTCTGACCGACTCCCCCCTTAACCCCCCCTCCACCAGACATCAGCTGACTCAGCTTCTTCCCCCCCTCCGCCCGTGCTCCTCCCGGCCTTTCCCCCCCCCTTTTCTGCCCCGCTTGCTTTCTCCCCTTC
+
BBBBBFFFFFFFGGGGGGGGGGGCEGFEHHHHHBG5GGHBHGHHHEAEGGHFGHHHCEGHHGHGHHHGHH5GEGH5F>EGE13BFDGCFGHBBDEEEHGEFFHB?GFHFFHG?G@///2>2222>@22>?////>1>ACC-./0<0<<<---.9/9...9./090;0;/0;BF00/0090000//.9--;.;.:@--..:;//9/.;-;-./;BFF.A---;-.//99B//..;9-...///9////;9A.
@M05620:45:000000000-G6HP7:1:1101:20180:12155 1:N:0:133
TACCTGTACTGGGGAAGCATTTGAATATCCCCCCATGGTGATGGGGACGGAGAACTGCTCCATAAACACAGGCAACGTGCCTAACTTTCCCGGGAAGATGAAGTCAAAGAGCGACCACAGCTCTCGGAGGTTATTTTGCATCGGTGAGCCAGACAGAATGATCCGATGAGGGGTGCGAAACTATTTGAGGAAAGGAAGCACCTTTTTATTAAATTTACCTTTTAGCAATCGCCATTCCTACCCTAAAGATC
+
BBBBBFFFFFFFGGGGGGGGGGGHHHHHHHHFGGGHHHFHGGHGHGGGGGGGGHHHHHHGFHFGHHHGHHHGGHHHGHHHHHHFHFFHFFFGGGGEGHHHGHHHHHHHHHHGGGGGGGHHGHHHHGGGDDCGHHHHHHHFGHGGGGGHGHFHHGHHFHHHHHHHGGGGFHGGG.AADEGCGGGGGGGGGGFFGGGGGGGBFEFFFFFFFFFFFFFFFFFBFFFFFEFEFFEEFFFFFFFFFFFFFFFFFFF
@M05620:45:000000000-G6HP7:1:1101:16755:12191 1:N:0:133
TACCTGTACTGGGGAAGCATTTGAATATCCCCCCATGGTGATGGGGACGGAGAACTGCTCCATAAACACAGGCAACGTGCCTAACTTTCCCGGGAAGATGAAGTCAAAGAGCGACCACAGCTCTCGGAGGTTATTTTGCATCGGTGAGCCAGACAGAATGATCCGATGAGGGGTGCGAAACTATTTGAGGAAAGGAAGCACCTTTTTATTAAATTTACCTTTTAGCAATCGCCATTCCTACCCTAAAGATC
+
BBBBBFFFFFFFGFGECGGGGGHHHHHHHHHGGGGHFGDGFHHHHGGGGFDEGHHHHGHHHHHHHHHHHGHHGHHHGHHHHFHHHFHHHGGGGGGGGHHHGHHGGHHHHHGHEGGGGHHHHFHHHGGFGGCHHHHHHHFDHFGDFGGFHHHHHGHHHHGFHHHHHGGGHGGFGGGFGGGBGGGGFFGF?FBFFFFFBFGGFFFFFFFFFFFFFFFFFFFFFFFFFFFFFFEFFFFFFFFFFFFFFFBFFFF
@M05620:45:000000000-G6HP7:1:1101:15295:12261 1:N:0:133
ATCTCTATCTCCTAAAAAGGAAGAAAGGGGAGGGAAGATCGGAAGAGCACACGTCTGAACTCCAGTCACAGCGATAGATCTCGTATGCCGTCTTCTGCTTGAAAAAAAAAAAAAAGAAAACTAAAGGGAGAAAGAAGGGAAGGAGGAAATATAAAAAAAAAAAGAAAGAAAGAGAGTAAGAAGACAAAAAAAGAATATGTAGAGAAGGATGAAGAGAGTGAAGGGATGGGGGGAGTAGAGGGATGAAGTGA
+
CCCDDFFFFFFFGGGGGGFGFGHHHHHHGEFGGGGHGHHHHGGGGHHHHHGHGHHHGHFHHHHGHHHGHHHHGGHGGHGFHHHGGHHHHGEGHGHHHHHHHG3BFHGGBDC//<>/.00001=1111.....00/./..........//00000000------...:0/./0///.000000/0////..--:..0000;0;0000/..0000;0./.000000..:....----./000/../.000000
@M05620:45:000000000-G6HP7:1:1101:3124:12265 1:N:0:133
CATCCTGACCCTGAAGTACCCCGGCTTGATTTCTGACATTAGATCGGAAGAGCACACGTCTGAACTCCAGTCACAGCGATAGATCTCGTATGCCGTCTTCTGCTTGAAAAAAAAAAAAAAAAAAAAATAAAAATACTGTTAATTAATTTAGAATAAAAAAAAAAAAAGCAGCTGAATAAAAAGAAAGAAAGAAATAAAGCAAAACTGAGTGTATAGTTTAAACAATAAGAAACGACGGATAAAACAAATAT
+
CACBCFFFFFFFGGGGGFGGGGGGGGGGHHHHHHHGHHHHGHGHHHG2FFGHHGHGHGGHHFHGHHHHHHGHDHGHFEEHGGFG4FHFFDGHHHGEEHGHHHGHHHGHHHHGECFC<//<<<<--:-.00000.0:00:000000000;0000000000-------99.0///;0;00;;00..:/0/:/:/.90000000/0/.90000000000000000009000000//..---...0000...000
@M05620:45:000000000-G6HP7:1:1101:12504:12287 1:N:0:133
TACCTGTACTGGGGAAGCGTGTAGCAATCGCCATTCCTACCCTAAAGATCGAAGAGCACACGTCTGAACTCCAGTCACAGCGATAGATCTCGTATGCCGTCTTCTGCTTGAAAAAAAAAAAAAAAAATAAATAATTAATTTAATAGTCCCCACACCCCCTTCACAACAACAATGACCCCTCCTTCCTTCTGCTTCCTTCCTACTATTTTCTCCTCCTTTCTTCTGCTCACCTCCTCTCTCCTCTCCTTCCC
+
BBBBBDDDFFFFCFA?ECFEFEBFGHFGCCFEFFHHHFGHGHHFHFGGHHHGHGDHHFHEFEHHFFFGFHDHFHGHGHHHGE?HGGFF4GGHFEGH@FE?EHGHHHHHHHFHHGHGGGGF/>//<--.000000<000<00000<:000/./:....--:./0900...;..0000/9..9;90;/;/////99/B//BFF/;//;/9//////;/.;/;/;B////;/9./.9../;;FFF./;9/9B/.
@M05620:45:000000000-G6HP7:1:1101:21040:12322 1:N:0:133
TACCTGTACTGGGGAAGCATTTGAATATCCCCCCATGGTGATGGGGACGGAGAACTGCTCCATAAACACAGGCAACGTGCCTAACTTTCCCGGGAAGATGAAGTCAAAGAGCGACCACAGCTCTCGGAGGTTATTTTGCATCGGTGAGCCAGACAGAATGATCCGATGAGGGGTGCGAAACTATTTGAGGAAAGGAAGCACCTTTTTATTAAATTTACCTTTTAGCAATCGCCATTCCTACCCTAAAGATC
+
AAAAABBDDDDF1ACA1F11A33BGFGDBFFGCGGHHFH11GHCAAFE/E/AEGFDEEEAFGGHFHGGGGFEFHCE@>>/F@GFCEGHHDGE@//>/F1FHHEBFGEF10<B/CCG@<G0/1@@1?F/@C<<<<1<FHF1?GC?<<F010<<GCFCHBHBHFDD<<CA0:G.-C:AG??A909C0FGBA/0;F?./99.C/ABF/F/EB9F//BBFFF/F9FFF//;B//99B--B/99BF-AFFFF/B9/
@M05620:45:000000000-G6HP7:1:1101:21378:12330 1:N:0:133
CATCCTGACCCTGAAGTACCCCGGCTTGATTTCTGACATTAGATCGGAAGAGCACACGTCTGAACTCCAGTCACAGCGATAGATCTCGTATGCCGTCTTCTGCTTGAAAAAAAAAAAAAAAAAAAAAGAAAAGAAAATATTTATAGGATAGAGTAAGAAAAGAAAGAGAAAAAGGAAGCACCTGTATCGCTTGGATAAGACATAGGAGACGAAGTACAGAACGAGTAGTGGCTAGATATGAAGAAAAAAGA
+
CCCDDFFFFFFFGGGGGGGGGGGGGGGGHHHHHHHHHHHHHHHHHHGGGGHHHHHHHGHHHGHHHHHHHHHHHHHHHGGHGGHHHHHHGGHHHHGFGHGHHHHHHHHG3FFEGGGG>//<<<<----...///..//000000000000000:00:00;///../0///0:/..9//..0/.//00:0...:..0000:00/00000/9..;-..000000/9....00/...0:000000:00///.-..
@M05620:45:000000000-G6HP7:1:1101:21032:12341 1:N:0:133
TACCTGTACTGGGGAAGCATTTGAATATCCCCCCATGGTGATGGGGACGGAGAACTGCTCCATAAACACAGGCAACGTGCCTAACTTTCCCGGGAAGATGAAGTCAAAGAGCGACCACAGCTCTCGGAGGTTATTTTGCATCGGTGAGCCAGACAGAATGATCCGATGAGGGGTGCGAAACTATTTGAGGAAAGGAAGCACCTTTTTATTAAATTTACCTTTTAGCAATCGCCATTCCTACCCTAAAGATC
+
CCCCCFFFFFFFGGGGGGGGGGHHHHHHHHHGGGGHHHFGHHHHHGGGGGGGGHHHHHHHHHHHHHHHHHHHGHHHGHHHHHHHHHHHHHHGGGGGGHHHHHHHHHHHHHHHGGGGGHHHHHHHHGGGGGCHHHHHHHHHHHGGGGGHHHHHHGHHHHHHHHHHHGGGHHGGGFEGGGGGGGGHGGGGEFFGGGGGGGGGGFFFFFFFHHFFHHFHFFFFHFFFFFF;FFFFFFFFFFFFFFFFFFFFFFF
@M05620:45:000000000-G6HP7:1:1101:6000:12359 1:N:0:133
AAACCAGAAGACATGAGTTCAGCTAGATCGGAGAGCACACGTCTGAACTCCAGTCACAGCGATAGATCTCGTATGCCGTCTTCTGCTTGAAAAAAAAAAAAGGTAAAGACCATCTTTTATTTATTTTGGCTCATTGACGTATTGTGAACCTCTGCCGTACTGTCTTGCTTCCAGCCACTATGGCACTAGCGTTTACGTTTGTGAGATCTGTTGTTTCATCAAGGGCCTCTATCTCAACTTTCGCTGGCAGG
+
BABBBAAFFCFFFFFGG5BFDGHHGFHHHA22E?EHCHHHCGGHGGHFHFHHFDEGHFBGGAEGGFFFGGHGGHHHHGGGGGHF444G3BGHBGEEEEC/<//11212100011@22@212@222222/111111111//.1111111<.001111-....0000000000/00/.:///000./0/00/-:.-.9.9/;.//0;00000;00/./0///;;//.....////////.////....9...-
@M05620:45:000000000-G6HP7:1:1101:22047:12365 1:N:0:133
CATCCTGACCCTGAAGTACCCCATTGAGCATGGCATCGTCACCAACTGGGACGACATGGAGAAGATCTGGCACCACACCTTCTACAACGAGCTGCGCGTGGCCCCGGAGGAGCACCCAGTGCTGCTGACCGAGGCCCCCCTGAACCCCAAGGCCAACAGAGAGAAGATGACTCAGGTGAGGCTCGGCCGACGCCCGTGCTCCTCCCGTCCTTTCCCCAGTCATTTTCTGCCCGGCTTGATTTCTGACATTA
+
CCDDDFFFFFFFGGGGGGGGGGGHHHHHHHHHHHHHHGHHHGHHHGHHHHHHGGGGGHHHHHHHHHHHHHHHHGHHHGGHHHHHHHHHGGGGGHHGGGGGGGHHGGGGGGGGHHHHGGHGHHHHHHHHHHGGGGGGGGGGGGHHHHGGGGHGHHGGGGGGGGGGGGGGGGGGGGGGGGGGGGGGFFFFFADFFFFFDDAEFFFFFFFEDDDFFFFFFFFFFFFFFFFFFEFFFFCFFFAFFFFFFBFFFF0
@M05620:45:000000000-G6HP7:1:1101:25321:12377 1:N:0:133
AGATCGGAAGAGCACACGTCTGAACTCCAGTCACAGCGATAGATCTCGTATGCCGTCTTCTGCTTGAAAAAAAAAAAAAAAAAAGAAAAAGTAATATAATGACAATATTATAAAAAAAGAAAAACAATTATAATATGAGATGGAGTGTAAAGCAAGAATTGATAGAGAGAAAAAATCATGATGCTGACTAAAGATAGAAGAGATACAGAAGGAAGAGCGTCGCTCAAAGTTAAGTTTGTGGTCGTCTGTAC
+
CCBCDCCCBBCFGGGGGGGGGGHHHHHHHHHHHHHHHGGHGGHGFHHHGGHHHHGEGHGHHHHHHHGHHGHGGGGEE>////////02=0/222211111111=1?11111=@111-<..</<....0<00000000000000/:0.00000:0////00:B000:00..00/.-.00;00000000/00000:0000000./00000:00:.:.:./-..--...00000000::00//.:0:;...;00
@M05620:45:000000000-G6HP7:1:1101:19245:12388 1:N:0:133
TACCTGTACTGGGGAAGCGTGTAGCAATCGCAATTCCTACCCTAAAGATCGGAAGAGCACACGTCTGAACTCCAGTCACAGCGATAGATCTCGTATGCCGTCTTCTGCTTGAAAAAAAAAAAAAAAAAAACTAATAATATTGTATGACAATGAATAAATAAAAAAAAAAAAAAAAGTAAAAGAAGAGTAAAAATACATAATGAAGTAGAAATTCAAAAGAAAATGTATAGAAGTGTCATACTATATGAAAT
+
CCCCCFFFFFFFGGGGGGGGGGHHHHHHHGGGGGHHHHHHHHHHHHHHHHHGGGGHHHGHHHGHHHGGHHHHHGHHHHHHHHGGHGGGHHHHHFGHHHHGFGHGHHHHHHHFGGHHGGGGG</<<-----.00000;0::0000<0000000;00000;0000:----:------.:000;0../0.000000:000000:0000000000;0000::/..//00:0:000:000;00:000000000000
@M05620:45:000000000-G6HP7:1:1101:19264:12395 1:N:0:133
TACCTGTACTGGGGAAGCGTGTAGCAATCGCAATTCCTACCCTAAAGATCGGAAGAGCACACGTCTGAACTCCAGTCACAGCGATAGATCTCGTATGCCGTCTTCTGCTTGAAAAAAAAAAAAAAAGAGTGATAGTATGGCGCACATGGCGGATTCTTCATACTAACCAATGAATCTTGATCGCTGACTGTACACTTACGCTGTCTCGACGGAACGGTGTACTACATGGCTGCGGTCACGATATCGTGACT
+
AAAAAFFFFFFFG11A1AAE0EFHHEFHHFF00BGFHHFFHHHHC1F1BGHG/A/0FFCGHHGHHHFGFGHHHFHHHFFGGG?>GEEBFGGHHGCHHFHGGGHGHHHEFHE0BB10<@/<@///<<..01100000000/.-.---00/.----.00000;00000/.0.//00000;0000.-9---///////////-----/////--------9--////////-----9----/-----/---/-/
@M05620:45:000000000-G6HP7:1:1101:13606:12408 1:N:0:133
TACCTGTACTGGGGAAGCATTTGAATATCCCCCCATGGTGATGGGGACGGAGAACTGCTCCATAAACACAGGCAACGTGCCTAACTTTCCCGGGAAGACGAAGTCAAAGAGCGACCACAGCTCTCGGAGGTTATTTTGCATCGGTGAGCCAGACAGAATGATCCGATGAGGGGTGCGAAACTATTTGAGGAAAGGAAGCACCTTTTTATTAAATTTACCTTTTAGCAATCGCCATTCCTACCCTAAAGATC
+
DDDDDFFFFFFFGGGGGGGGGGHHHHHHHHHGGGGHHHGHHHHHHGGGGGGGGHHHHHHHHHHHHHHHHHHHGHHHGHHHHHHHHHHHHHHGGGGGGHBEEGGGHHHHHHHHGGGGGHHHHHHHHGGGGGEHHHHHHHHHHHGGGGGHHHHHHGHHHHHHHHHHHGGGHHHGGGGGGFGGGGGGHHHGGGCFGGGGFFFFFFFFFFFFHHHFFFFFFFFFFFFFFFFFFFEFFFFFFFFFFFFFFFFFFFF
@M05620:45:000000000-G6HP7:1:1101:13630:12415 1:N:0:133
TACCTGTACTGGGGAAGCATTTGAATATCCCCCCATGGTGATGGGGACGGAGAACTGCTCCATAAACACAGGCAACGTGCCTAACTTTCCCGGGAAGATGAAGTCAAAGAGCGACCACAGCTCTCGGAGGTTATTTTGCATCGGTGAGCCAGACAGAATGATCCGATGAGGGGTGCGAAACTATTTGAGGAAAGGAAGCACCTTTTTATTAAATTTACCTTTTAGCAATCGCCATTCCTACCCTAAAGATC
+
BBBBBFFFFFFFGGGFGGGGGGHHHHHHHHHGGGGHHHGHHHHHHGGGGGGGGHHHHHHHHHHHHHHHHHHHGHHHGHHHHHHHHHHHHHHGGGGGGH3FGHHFGHHGHHHHGGGGGHHHHHHGFEGFGGEHGHHHHHGFHHGGDGFHHHHHHGHHHHHHGHHHHGGGHHHGGECGGDAGGGGGGGGGGGFFGFGGFGGEFEFFFFFFFFFBFFFFFFFFFFFFFFFEFFEFDFFFFFFFFFFFFFFFFFF
@M05620:45:000000000-G6HP7:1:1101:13615:12432 1:N:0:133
TACCTGTACTGGGGAAGCATTTGAATATCCCCCCATGGTGATGGGGACGGAGAACTGCTCCATAAACACAGGCAACGTGCCTAACTTTCCCGGGAAGATGAAGTCAAAGAGCGACCACAGCTCTCGGAGGTTATTTTGCATCGGTGAGCCAGACAGAATGATCCGATGAGGGGTGCGAAACTATTTGAGGAAAGGAAGCACCTTTTTATTAAATTTACCTTTTAGCAATCGCCATTCCTACCCTAAAGATC
+
BBBBBFFFFFFFGGGGGGGGGGHHHHHHHHHGGGGHHHHHHHHHHGGGGGGGGHHHHHHHHHHHHHHHHHHHGHHHGHHHHHHHHHHHHHHGGGGGGHHHHHHHHHHHHHHHGGGGGHHHHHHHGGGGGGGHHHHHHHHFHHGGGGGHHHHHGGHHHHHHHHHHHGGGHHHGGDDGGFGGGGGGGFGGGFFGGGGGGGFFGFFFFFFFFFF9BFFFFFBFFFFFFFFFFFEFFFFFFFFFFFFFFFBFFFF
@M05620:45:000000000-G6HP7:1:1101:2956:12445 1:N:0:133
TACCTGTACTGGGGAAGCATTTGAATATCCCCCCATGGTGATGGGGACGGAGAACTGCTCCATAAACACAGGCAACGTGCCTAACTTTCCCGGGAAGATGAAGTCAAAGAGCGACCACAGCTCTCGGAGGTTATTTTGCATCGGTGAGCCAGACAGAATGATCCGATGAGGGGTGCGAAACTATTTGAGGAAAGGAAGCACCTTTTTATTAAATTTACCTTTTAGCAATCGCCATTCCTACCCTAAAGATC
+
BBABBFFFFFFFGFGGGGGGGGHHHGHGHHHGGGGHGHFGFFHHHGEGGGGGGHHHHHHHHHHHHHHHHHHHGHHHGHHHGFHHHGHHHGHEGGGGGGHHHHGFGHHHHHHHGGGGGHHHHGHHHGGGGGDHHHHHHHHHHHGDGGGFHHHHHGHHHHEFFHHHHGGGHHHGGGGGGGGGGGGGGFGGABCFGGFGGGGGGFFFFFFFFFFFFFFFFFFFFFFFBFFFFF9EFDEFFFFFFFFFFFBFFFF
@M05620:45:000000000-G6HP7:1:1101:17207:12515 1:N:0:133
TACCTGTACTGGGGAAGCATTTGAATATCCCCCCATGGTGATGGGGACGGAGAACTGCTCCATAAACACAGGCAACGTGCCTAACTTTCCCGGGAAGATGAAGTCAAAGAGCGACCACAGCTCTCGGAGGTTATTTTGCATCGGTGAGCCAGACAGAATGATCCGATGAGGGGTGCGAAACTATTTGAGGAAAGGAAGCACCTTTTTATTAAATTTACCTTTTAGCAATCGCCATTCCTACCCTAAAGATC
+
BBBBBFFFFFFFGGGEGGFDGGHHHHHHHHHGGGGHGHFGFHHHHGGGGFEEGGGHHHHGHHFHHHHHHGHHGHHHGHHHHHHHHDHHHFFGGGEGGGHHGHHDFGHHHHHHGGGGGHHHHGHHHGGGGGFHHHHHHHFFHHGFGGGFHHHHHGHHHHHGGHHHHGGGHHHGGGGGGGGGGGFGGGGGEB9FGGFFBAEGFFFFFFFFFFFFFFFFFFFFFFFFFFFEFFFFFFFFFFFFFAFFFFFFFFF
@M05620:45:000000000-G6HP7:1:1101:17193:12530 1:N:0:133
TACCTGTACTGGGGAAGCATTTGAATATCCCCCCATGGTGATGGGGACGGAGAACTGCTCCATAAACACAGGCAACGTGCCTAACTTTCCCGGGAAGATGAAGTCAAAGAGCGACCACAGCTCTCGGAGGTTATTTTGCATCGGTGAGCCAGACAGAATGATCCGATGAGGGGTGCGAAACTATTTGAGGAAAGGAAGCACCTTTTTATTAAATTTACCTTTTAGCAATCGCCATTCCTACCCTAAAGATC
+
CCCCCFFFFFFFGGGGGGGGGGHHHHHHHHHGGGGHHHGHHHHHHGGGGGGGGHHHHHHHHHHHHHHHHHHHGHHHGHHHHHHHHHHHHHHGGGFGGHHHHHHHHHHHHHHHGGGGGGHHHHHHHGGGGGGHHHHHHHHHHHGGGGGHGGHHHGHGCHHHHHHHHDGGHHHGGEFGGGGGGGGGGGGGGGFGGGGGGFGGGFFFFFFFFFFFFFFFFFFFFFFFFFFFFFFFFFFFFFFFFFFFFBBFFFF
@M05620:45:000000000-G6HP7:1:1101:14964:12605 1:N:0:133
TACCTGTACTGGGGAAGCATTTGAATATCCCCCCATGGTGATGGGGACGGAGAACTGCTCCATAAACACAGGCAACGTGCCTAACTTTCCCGGGAAGATGAAGTCAAAGAGCGACCACAGCTCTCGGAGGTTATTTTGCATCGGTGAGCCAGACAGAATGATCCGATGAGGGGTGCGAAACTATTTGAGGAAAGGAAGCACCTTTTTATTAAATTTACCTTTTAGCAATCGCCATTCCTACCCTAAAGATC
+
DDDDDFFFFFFFGGGGGGGGGGHHFGHHHHHGGGGHHHFGHHHGHGGGGGGGGHHHHHHHHHHHHHHHHHHHGHHHGHHHHHHHHHHHHHHGGGGGGHHHHHHHHHHHHHHHGGGGGHHHHHHHHGGDGGFHHHHHHHHHHHGGGGGHHHHHHGHHHHHHHHGHHGGGHHHGGGGGGGGGGGGGGGGGEGFGGGGFGGGFGFFFFFFFFFFFFFFFFFFFHFFFFFFFFFFFFFFFFFFFFFFFFFFFFFF
@M05620:45:000000000-G6HP7:1:1101:27097:12622 1:N:0:133
CATCCTGACCCTGAAGTACCCCGGCTTGATTTCTGACATTAGATCGGAAGAGCACACGTCTGAACTCCAGTCACAGCGATAGATCTCGTATGCCGTCTTCTGCTTGAAAAAAAAAAAAAAACAAAGATCACACAAAAACGACATGTGGTCACATGTATTACATCAACAGATGACTCCGTATACTTGGCCGTGCCTGAGAGCGCTAGACACAAAGCCTCGCCTATCAACACGCAAACTTCACGCCTCGTTAC
+
CCDDDFFFFFFFGGGGGGGGGGGGGGGGHHHHHGGGHHHHGHHHHHGGGGHHGHHHHGGHHGGHHHGHHHHHHGHHHFGHGGGHGHHHGGHHHHGGGHGHHHHHHHGHFHHEECG@><//-.<.000111000.<.<..-.--.0000/00000000000000000/0//0000000....00;000/0---..00//00.--.-.000//..//.0/.--..0000/0..----.00000...;......
@M05620:45:000000000-G6HP7:1:1101:3164:12634 1:N:0:133
CATCCTGACCCTGAAGTACCCCATTGAGCATGGCATCGTCACCAACTGGGACGACATGGAGAAGATCTGGCACCACACCTTCTACAACGAGCTGCGCGTGGCCCCGGAGGAGCACCCAGTGCTGCTGACCGAGGCCCCCCTGAACCCCAAGGCCAACAGAGAGAAGATGACTCAGGTGAGGCTCGGCCGACGCCCGTGCTCCTCCCGTCCTTTCCCCAGTCATTTTCTGCCCGGCTTGATTTCTTCCATTA
+
AAAAAF1@CFFF1GC1FGGGGGGHFAEGGHHHGHHHGGHGHGHDHGHB0FFH?GGGGHFGH1FFAGGF11BCGFFHGGGHHHHHHHHH///>EBG/E>E//>FGGECC/CCCHHGHGGFFHFHHHHFHGHACCCCGGCGGGAFFHHGGGG.;CGGAFGBFGGGGF/CF;FFFGG09CBFG?CEF?@EF@-@@@@@-@-AEFFFBF--;;99BFFBBBF-BF/FFFFFFBFFF-99>@-9FFFEB//9/BF/
@M05620:45:000000000-G6HP7:1:1101:3145:12642 1:N:0:133
CATCCTGACCCTGAAGTACCCCATTGAGCATGGCATCGTCACCAACTGGGACGACATGGAGAAGATCTGGCACCACACCTTCTACAACGAGCTGCGCGTGGCCCCGGAGGAGCACCCAGTGCTGCTGACCGAGGCCCCCCTGAACCCCAAGGCCAACAGAGAGAAGATGACTCAGGTGAGGCTCGGCCGACGCCCGTGCTCCTCCCGTCCTTTCCCCAGTCATTTTCTGCCCGGCTTGATTTCTGACATTA
+
BACCCFFFFFFFGGGGGGGGGGGHHHHHHHHHHHHHHGHHHGHHHGHHHHHHGGGGGHHHHHHHHHHHHHHHHGHHHGGHHHHHHHHHGGGGGHHGGGGGGGHHGGGGGGGGHHHHGGHFHHHHHHHHHHGGGGGGGGGGGGHHHHGGGGHGHHGGGGGGGGGGGGGGGGGGGGGGGGGGGGGGFFFFFFFFFFFFDFFFFFFFFFFFFFFFFFFFFFFFFFFFHFHFFFFFFFFFFFFFFFFFFFFFFF0
@M05620:45:000000000-G6HP7:1:1101:21879:12649 1:N:0:133
AGATTACTGCAACAGTTCCCCCTGGACCTGGAAAAGTTTCTTGCCTGGCTTACAGAAGCTGAAACAACTGCCAATGTCCTACAGGATGCTACCCGTAAGGAAAGGCTCCTAGAAGACTCCAAGGGAGTAAAAGAGCTGATGAAACAATGGCAAGTAAGTCAGGCATTTCCGCTTTAGCACTCTTGTGGATCCAATTGAACAATTCTCAGCATTTGTACTTGTAACTGACAAGCCAGGGACAAAACAAAGAT
+
AAAABFFFDDFDGGGFGGGGGGGGHHHHHHHHHHHHGHHHHHHHHHHHHHHHHHHHHHHHHHHHHHHHHHHHHHHHHHHHHHHHHGHHHHHHHHGGEGHHHGGHHHHHGHHHHHHHHHHHHHHGGGGFHHHHHGHHHHGGHHHHHHHHHFHGGGHHGHFHHHHHHHHHHHGGGGGHHHHHHHHHHFHGFGHHGHHHHFHFHGHHHHHHHHGHHFGGHHHHHGHHHHHEGGHHHGFGGGGGEFFFGEFGGG9
@M05620:45:000000000-G6HP7:1:1101:21897:12657 1:N:0:133
AGATTACTGCAACAGTTCCCCCTGGACCTGGAAAAGTTTCTTGCCTGGCTTACAGAAGCTGAAACAACTGCCAATGTCCTACAGGATGCTACCCGTAAGGAAAGGCTCCTAGAAGACTCCAAGGGAGTAAAAGAGCTGATGAAACAATGGCAAGTAAGTCAGGCATTTCCGCTTTAGCACTCTTGTGGATCCAATTGAACAATTCTCAGCATTTGTACTTGTAACTGACAAGCCAGGGACAAAACAAAGAT
+
AAAABFFFDDFFGGGGGGGGGGGGGGHHHHHHHHHHHHHHHHHHHHHHHHHHHHHHHHHHHHHHHHHHHHHHHHHHHHHHHHHHHGHHHHHHHHGGGGHHHHHHHHHHGHHHHHHHHHHHHHHGEEFEHGHHHGHHHHGHHHHHHHHHHFGGHGHHHHHHHHHHHHHHHHGGGGGHHHHHHHHHHHHGGHHHHHHHHFGGGHHHHHHHHHHHHHHHHFHHHHHHHHHHHHHHGGFGGGGGGFGGGGGGGGF
@M05620:45:000000000-G6HP7:1:1101:2161:12710 1:N:0:133
CATCCTGACCCTGAAGTACCCCATTTAGCATGGCATCGTCACCAACTGGTACGACATGTCGAAGATCTGGCACCACACCTTCTACAACGAGCTGCGCGTGGCCCCGGAGGAGCACCCAGTGCTGCTGACCGAGGCCCCCCTTAACCCCAAGGCCAACAGAGAGACGATGACTCAGGTGAGGCTCGGCCGCCGCCCGTCCTCCTCCCGTCCTTTCCCCATTCATTTTCTGCCCGGCTTGATTTCTGACATTA
+
AAAAAF1DFBFBAAB1FDFFGG1GH333DFHF0B0BF0FG0BG1AEGF01AFA/B/EG22A///BDFFDGGGHGHHHGGHHHG2F11G?FE>EFHEEEEE/>GGG/E@CG/CGGHHGG/G1FHGGH?1?F>A>A@FCGGGG./0D;GC.:..CEG.CAGBFG.C/.-;.FFGGG0FG/0F.;AA--;A9-;-;@@-;-;9BFFFFF-ABFFFFFFFB--;;/B/BFFF9BFE9---9--;BFFF/99BFF/
@M05620:45:000000000-G6HP7:1:1101:2142:12716 1:N:0:133
CATCCTGACCCTGAAGTACCCCATTGAGCATGGCATCGTCACCAACTGGGACGACATGGAGAAGATCTGGCACCACACCTTCTACAACGAGCTGCGCGTGGCCCCGGAGGAGCACCCAGTGCTGCTGACCGAGGCCCCCCTGAACCCCAAGGCCAACAGAGAGAAGATGACTCAGGTGAGGCTCGGCCGACGCCCGTGCTCCTCCCGTCCTTTCCCCAGTCATTTTCTGCCCGGCTTGATTTCTGACATTA
+
CDDCDFFFFFFFGGGGGGGGGGGHHHHHHHHHHHHHHGHHHGHHHGHHHHHHGGGGGHHHHHHHHHHHHHHHHGHHHGGHHHHHHHHHGGGGGHHGGGGGGGHHGGGGGGGGHHHHGGHHHHHHHHHHHHGGGGGGGGGGGGHHHHGGGGHGHHGGGGGGGGGGGGGGGGGGGGGGHGGGGGGGFFFFFFFFFFFFFFFFFFFFFFFFFFFFFFFFFFFFFFHFFFFFFFFFFFFFFF.FFFFFFFFFFF0
@M05620:45:000000000-G6HP7:1:1101:12456:12735 1:N:0:133
CATCCTGACCCTGAAGTACCCCATTGAGCATGGCATCGTCACCAACTGGGACGACATGGAGAAGATCTGGCACCACACCTTCTACAACGAGCTGCGCGTGGCCCCGGAGGAGCACCCAGTGCTGCTGACCGAGGCCCCCCTGAACCCCAAGGCCAACAGAGAGAAGATGACTCAGGTGAGGCTCGGCCGACGCCCGTGCTCCTCCCGTCCTTTCCCCAGTCATTTTCTGCCCGGCTTGATTTCTGACCATT
+
CDDDDFFFFFFFGGGGGGGGGGGHHHHHHHHHHHHHHGHHHGHHHGHHHHHHGGGGGHHHHHHHHHHHHHHHHGHHHGGHHHHHHHHHGGGGGHHGGGGGGGHHGGGGGGGGHHHHGGHHHHHHHHHHHHGGGGGGGGGGGGHHHHGGGGHGHHGGGGGGGGGGGGGGGGGGGGGGGGGGGGGGFFFFFFFFFFFF@DFEFFFFFFFEFFFFFFFFFFFBFFFFFFFFFFFFFAFFFF?FFFFFF;FFFFF
@M05620:45:000000000-G6HP7:1:1101:11625:12798 1:N:0:133
TACCTGTACTGGGGAAGCATTTGAATATCCCCCCATGGTGATGGGGACGGAGAACTGCTCCATAAACACAGGCAACGTGCCTAACTTTCCCGGGAAGATGAAGTCAAAGAGCGACCACAGCTCTCGGAGGTTATTTTGCATCGGTGAGCCAGACAGAATGATCCGATGAGGGGGGCGAAACTATTTGAGGAAAGGAAGCACCTTTTTATTAAATTTACCTTTTAGCAATCGCCATTCCTACCCTAAAGATC
+
>>AA>1B@DF@11A1FCGEAFGGAADDFFA100ECFFCBF12FC/?AEEA/A/BFG1DGEA1121@G1BGFA/GCF>>//FGGEG1DGEGH?E?//EFGDGBFHDFGHHGB0<</@@/F</F1FD/</C/<FGHHFHD11?<.CCCGFHHCFCACF//G0DG<DC.CA0:;.--99=-@@=BFFFF/FEB/9B-:F/A-/-9;BFFBAFB///BFFFF/9BBFFF/9//;:9--9;/;F//:-BFFFFFFB
@M05620:45:000000000-G6HP7:1:1101:16440:12814 1:N:0:133
ATCTCTATCTCCTAAAAAGGAAGAAAGGGGAGGGAAGATCGGAAGAGCACACGTCTGAACTCCAGTCACAGCGATAGATCTCGTATGCCGTCTTCTGCTTGAAAAAAAAAAAAAAAAAAAAACAAATCAAGAAAAAGAAAAAAATGAGAAAAAAAAAAAATTAATGGAAAGAGATGTGAAGAGACAAGTAGGATAGGTGTACACATGTAAAAAAAAGTAGATAGAGAGGTTGATATAGATACTGATAAGAT
+
BCCCCFFFFFFFGGGGGGEFGGHFGHHHGGGGGGGHGHHHHGGGGHHHHHHHGHHHGHFHHHHGHHHHHGHHGGHGGGF4GHGFGHHHHFEGHGHHHHHHHGHGHHGGGGD>/>>-><----..:.0:0000///....//.--.000000/.-----9-.000000090.///000000009////.00000900/00;00000909000009--.:0000;:0;0..0///000000000000000000
@M05620:45:000000000-G6HP7:1:1101:12150:12823 1:N:0:133
CATCCTGACCCTGAAGTACCCCATTGAGCATGGCATCGTCACCAACTGGGACGACATGGAGAAGATCTGGCACCACACCTTCTACAACGAGCTGCGCGTGGCCCCGGAGGAGCACCCAGTGCTGCTGACCGAGGCCCCCCTGAACCCCAAGGCCAACAGAGAGCAGATGACTCAGGTGAGGCTCGGCCGACGCCCGTGCTCCTCCCGTCCTTTCCCCAGTCATTTTCTGCCCGGCTTGATTTCTGACATTT
+
ABBBBFFFFFFFGGG4FGGGGGDGHFAEG4FGGHHGHAGHHGHFEGHGFEHHGGGGGHGHHHFHGHHHHHHFHGFH1FGHHHHHHFFHGGGGGHHGGGGGFEHHGGGCGGGGHHHHGGHHHGHHHHHHHHGGGGGGGGGGGGHEHHGGGDGFGHFGGGBFFFF.=FGGGGGGGEFFGFGFGGEGFFFFFFBBFFFFBDFEFFBFFFDFFFFFFFFFFFF/F/;BFFFFFFFFBACFFF?FFFFF/9BFFF/
@M05620:45:000000000-G6HP7:1:1101:12162:12839 1:N:0:133
CATCCTGACCCTGAAGTACCCCATTGAGCATGGCATCGTCACCAACTGGGACGACATGGAGAAGATCTGGCACCACACCTTCTACAACGAGCTGCGCGTGGCCCCGGAGGAGCACCCAGTGCTGCTGACCGAGGCCCCCCTGAACCCCAAGGCCAACAGAGAGAAGATGACTCAGGTGAGGCTCGGCCGACGCCCGTGCTCCTCCCGTCCTTTCCCCAGTCATTTTCTGCCCGGCTTGATTTCTGACATTA
+
CCDDDFFFFFFFGGGGGGGGGGGHHHHHHHHHHHHHHGHHHGHHHGHHHHHHGGGGGHHHHHHHHHHHHHHHHGHHHGGHHHHHHHHHGGGGGHHGGGGGGGHHGGGGGGGGHHHHGGHHHHHHHHHHHHGGGGGGGGGGGGHHHHGGGGHGHHGGGGGGGGGGGGGGGGGGGGGGGGGGGGGGFFFFFFFFFFFFDFFFFFFFFFFFFFFFFHFFFFFFFFFFFFFFHFFFFFFFFFFFFFFFFFFFFF0
@M05620:45:000000000-G6HP7:1:1101:10143:12850 1:N:0:133
ATCTCTATCTCCGAAAAAGGAAGAAAGGGGAGGGAAGATCGGAAGAGCACACGTCTGAACTCCAGTCACAGCGATAGATCTCGTATGCCGTCTTCTGCTTGAAAAAAAAAAAAAAAACACAAAAAAACAAAGAACTCCACATCCACTTCCAAATCCCCACTTTTCTCTCCAAGCTCAATCTCCTACGTTCCTCCACCTACCCCCTCTGCGTACCACCCCCCGCTCCCCACATATCATATGTACATTCGTCC
+
CCCCCFFFFFFFGGGGGGGGGGHFGHHHGABAEGGHGHHHHGGGGHHGHHHHGHHHGHHHHHHGHGHHHHHHGGHFGHHFHHHGGHHHHGGGHGHHHHHHHHHGHHGGGGCD//---<<......:-....//.;000//909/0/0;0000009/0A/..00090000//:/.//9////;9///../////;//..//..:--.///-.:-./9:.-:-----.../.:/:/;//////////////..
@M05620:45:000000000-G6HP7:1:1101:7124:12904 1:N:0:133
CATCCTGACCCTGAAGTACCCCATTGAGCATGGCATCGTCACCAACTGGGACGACATGGAGAAGATCTGGCACCACACCTTCTACAACGAGCTGCGCGTGGCCCCGGAGGAGCACCCAGTGCTGCTGACCGAGGCCCCCCTGAACCCCAAGGCCAACAGAGAGAAGATGACTCAGGTGAGGCTCGGCCGACGCCCGTGCTCCTCCCGTCCTTTCCCCAGTCATTTTCTGCCCGGCTTGATTTCTGACATTA
+
BAAABFFFFFFFGGGGGGGGGGGHHHHHHGHHHHHHHGHHHGHHHGHHHHFHGGGGGHHGHHHHGFHHHHHHHGGHHGGHHHHHHHGGGGGGGGHGGGFFGGHHGGGGGGGGHHHHGGHHHHHHHHHGHHGGGGGGGGGGGGHHHHGGGGHGHHGGGGGGFGGGGGGGGGGGFFFGFFGGGGFGFFFF>FFFDFFFDDDEFFFFFFFAFFFFFFFFFFF/FFFFFFFFFEFFD=CDF;.FFFB/B/BFFF/
@M05620:45:000000000-G6HP7:1:1101:7099:12905 1:N:0:133
CATCCTGACCCTGAAGTACCCCATTGAGCATGGCATCGTCACCAACTGGGACGACATGGAGAAGATCTGGCACCACACCTTCTACAACGAGCTGCGCGTGGCCCCGGAGGAGCACCCAGTGCTGCTGACCGAGGCCCCCCTGAACCCCAAGGCCAACAGAGAGAAGATGACTCAGGTGAGGCTCGGCCGACGCCCGTGCTCCTCCCGTCCTTTCCCCAGTCATTTTCTGCCCGGCTTGATTTCTGACATTT
+
BBBBBFFFFFFFGGGGGGGGGGGHHHCHHHHHHHHHHGHHHGHF2EGHHGHHGGGGGHHFHHEHFFHHHGHHHGHHEGGHHHHHHHHHGGEGGFBGGGGGEGHHGGG/DFDGHHHHGGFGHHHHFHHGGHC?FCFGGGGGGGHGHHGGDEHFHGGFEGGFBFG.FGGGGGGFFFGGGF09FCAFFFFFAFFFFFFFADDAFFFFFFD9ADAFFFBFFBA/B/BBBFFBBFFFD-@DAD.9F///9/;;FF/
@M05620:45:000000000-G6HP7:1:1101:11437:12942 1:N:0:133
TACCTGTACTGGGGAAGCATTTGAATATCCCCCCATGGTGATGGGGACGGAGAACTGCTCCATAAACACAGGCAACGTGCCTAACTTTCCCGGGAAGATGAAGTCAAAGAGCGACCACAGCTCTCGGAGGTTATTTTGCATCGGTGAGCCAGACAGAATGATCCGATGAGGGGTGCGAAACTATTTGAGGAAAGGAAGCACCTTTTTATTAAATTTACCTTTTAGCAATCGCCATCCTACCCTAAAGATCG
+
CCCCCFFFFFFFGGGGGGGGGGHHHHHHHHHGGGGHHHHHHHHHHGGGGGGGGHHHHHHHHHHHHHHHHHHHGHHHGHHHHHHHHHHHHHHGGGGGGHHHHHHHHHHHHHHHGGGGGHHHHHHHHGGGGGGHHHHHHHHHHHGGGGGHHHHHHGHHHHHHHHHHHGGGHHHGGGEFGEGGGGGGGGGGGGCFGGGGGGGGGFFFFFFFFFFFFFFFFFFFFFFFFFFFFFEFFFFFFFFFFFFFFFFFFFE
@M05620:45:000000000-G6HP7:1:1101:26358:12963 1:N:0:133
CATCCTGACCCTGAAGTACCCCGGCTTGATTTCTGACATTAGATCGGAAGAGCACACGTCTGAACTCCAGTCACAGCGATAGATCTCGTATGCCGTCTTCTGCTTGAAAAAAAAAAAAAAAAAAAAAAAAATATAGAAATGGAATGTGAATAAAAAAATAAAAACATGGTTTATAAAAAGAGAGAATCAGTATGAAGAATGTAGTAGTGATTGTGAATTATGAGAACTATAAGATCTATGTAGACATGGAT
+
CCDDDFFFFFFFGGGGGGGGGGGGGGGGHHHHHHHGHHHHHHHHHHGDGGHHHHHHHGHHHGHGHHHHHHHHHHGHHGGHGGGHFHHHGGHHHHGEGHGHHHHHHHHHHHGGGGGD<>/<-----------.000000000000000000000000--:;0000..00/00.0000000..//..:0000:00000;0/000000000/0:000000000000000000:00:00000:0:000:000/00
@M05620:45:000000000-G6HP7:1:1101:4612:12995 1:N:0:133
AGATTACTGCAACAGTTCCCCCTGGACCTGGAAAAGTTTCTTGCCTGGCTTACAGAAGCTGAAACAACTGCCAATGTCCTACAGGATGCTACCCGTAAGGAAAGGCTCCTAGAAGACTCCAAGGGAGTAAAAGAGCTGATGAAACAATGGCAAGTAAGTCAGGCATTTCCGCTTTAGCACTCTTGTGGATCCAATTGAACAATTCTCAGCATTTGTACTTGTAACTGACAAGCCAGGGACAAAACAAAGAT
+
A3AABFFFFFFFGGGGGGGGGGGGFHHHHHHHHHHHHHHHHHHHHHHHHHHHHHGHHHHHHHHHHHHHHHHHHHHHHHHHHHHHBGGHHHHHHHGGGGHHHHFHHHHHGHHHHHHHHHHHHHHGGHGGHHHHHGHHHHGHHHHHHHHHHHHHHGHHHHHHHHHHHHHHHHGGGGGHHHHHHHHHHHHGHHHHHHHHHGFHGHHHHHHHHHHHHHHHHGHHHHHHHHHGHFFHHGGGGGGGGGEGGGGGGGF
@M05620:45:000000000-G6HP7:1:1101:4609:13015 1:N:0:133
AGATTACTGCAACAGTTCCCCCTGGACCTGGAAAAGTTTCTTGCCTGGCTTACAGAAGCTGAAACAACTGCCAATGTCCTACAGGATGCTACCCGTAAGGAAAGGCTCCTAGAAGACTCCAAGGGAGTAAAAGAGCTGATGAAACAATGGCAAGTAAGTCAGGCATTTCCGCTTTAGCACTCTTGTGGATCCAATTGAACAATTCTCAGCATTTGTACTTGTAACTGACAAGCCAGGGACAAAACAAAGAT
+
BBBBBFFFDFFFGGGGGGGGGGGGCHHHHHHGHHHHGGHHHHHHHHHHHHHEHHHHHHHHHHHHHHHHHHHHHHHHHHHHHHHHBGHHHHHHHHGGGGHHHH3FGHHHGHHHHHHHHHHHHCGFGGGGHHGHHGHHHHGHHFHHHHHHHHHGHGHHHHHHGHHHHHHHHHGGGGGGHHHHHHHHHGHGGHHHFGGHH0GHDHGHHHHHFHHGHGHHGFHHHFFGHHFBHHHFEFFGGGGGFGGGGGGGGGG
@M05620:45:000000000-G6HP7:1:1101:12626:13017 1:N:0:133
TACCTGTACTGGGGAAGCATTTGAATATCCCCCCATGGTGATGGGGACGGAGAACTGCTCCATAAACACAGGCAACGTGCCTAACTTTCCCGGGAAGATGAAGTCAAAGAGCGACCACAGCTCTCGGAGGTTATTTTGCATCGGTGAGCCAGACAGAATGATCCGATGAGGGGTGCGAAACTATTTGAGGAAAGGAAGCACCTTTTTATTAAATTTACCTTTTAGCAATCGCCATTCCTACCCTAAAGATC
+
CCCCCFFFFFFFGGGGGGGGGGHHHHHHHHHGGGGHHHGHHHHHHGGGGGGGGHHHHHHHHHHHHHHHHHHHGGHHGHHHHHHHHHHHHHHGGGGGGHHHHHHHHHHHHHHHGGGGGHHHHHHHHGGGGGGHHHHHHHHHHHGGGGGHHHHHHGHHHHHHHHHHHGGGHHHGGGFGGFGGGGGGGGGGGGCFGGGGGGGGGFFFFFFFFFFFFFFFFFFFFFFFFFFFFFEFFFFFFFFFFFFFFFFFFFF
@M05620:45:000000000-G6HP7:1:1101:12644:13021 1:N:0:133
TACCTGTACTGGGGAAGCATTTGAATATCCCCCCATGGTGATGGGGACGGAGAACTGCTCCATAAACACAGGCAACGTGCCTAACTTTCCCGGGAAGATGAAGTCAAAGAGCGACCACAGCTCTCGGAGGTTATTTTGCATCGGTGAGCCAGACAGAATGATCCGATGAGGGGTGCGAAACTATTTGAGGAAAGGAAGCACCTTTTTATTAAATTTACCTTTTAGCAATCGCCATTCCTACCCTAAAGATC
+
BBBBBFFFFFFFGGCGGGGGGGHHHGHHHHHGGGGHHHGHHHHHHGGGGGGGGHHHHHHHHGHHHHHGHHHHGHHHGHGHHHHGHHHHHHHGGGGFFFFGHGHFHHHHHHHHGGGGGHHHGHHHFFGGGG?GHHGHHHHFHHGGGGGHHHHHHGHHHHHHHGHHHGGGHHHGGA@FGGDGGGGGGGGGGFFFGGGGGGEBFFFFFFFFFFFBFFFFFFFFFFFFFFFFFFFFFFFFBFFFFF?FFFFFFFF
@M05620:45:000000000-G6HP7:1:1101:5799:13027 1:N:0:133
AGATTACTGCAACAGTTCCCCCTGGACCTGGAAAAGTTTCTTGCCTGGCTTACAGAAGCTGAAACAACTGCCAATGTCCTACAGGATGCTACCCGTAAGGAAAGGCTCCTAGAAGACTCCAAGGGAGTAAAAGAGCTGATGAAACAATGGCAAGTAAGTCAGGCATTTCCGCTTTAGCACTCTTGTGGATCCAATTGAACAATTCTCAGCATTTGTACTTGTAACTGACAAGCCAGGGACAAAACAAAGAT
+
BBBBBFFFFFFFGGGGGGGGGGGGEHHHHHHHHHHHHHHHHHHHHHHHHHHHHHHHHHHHHHHHHHHHHHHHHHHHHHHHHHHHBGHHHHHHHHGGGGHHHHFHHHHHGHHHHHHHHHHHHGHGGHGGHHHHHGHHHHGHHHHHHHHHHHHHHGHHHHHHHHHHHHHHHHGGGGGHHHHHHHHHHGHGHHHHHHHHHFHHHHHHHHHHHHGHHGHHHFHHHFHHHHHGHHHHHGGGGGGGGGGGGGGGGGG
@M05620:45:000000000-G6HP7:1:1101:25594:13033 1:N:0:133
TACCTGTACTGGGGAAGCATTTGAATATCCCCCCATGGTGATGGGGACGGAGAACTGCTCCATAAACACAGGCAACGTGCCTAACTTTCCCGGGAAGATGAAGTCAAAGAGCGACCACAGCTCTCGGAGGTTATTTTGCATCGGTGAGCCAGACAGAATGATCCGATGAGGGGTGCGAAACTATTTGAGGAAAGGAAGCACCTTTTTATTAAATTTACCTTTTAGCAATCGCCATTCCTACCCTAAAGATC
+
CCCCCFFFFFFFGGGGGGGGGGHHHHHHHHHGGGGHHHGHHHHHGGGGGGGGGHHHHHHHHHHHHHHHHHHHGHHHGHHHHHHHHHHHHHHGGGGGGFHHHHHHHHHHHHHHGGGGGHHHHHHGHGGEDGGHGHHHHHHHHHGGGGGHHHHHHGHHGGHHHHHHHFGGHHFGGFGGGGGGGGGGGGGEEGFGGGGGFGGGGFFFFFFFFFFFFFFFFFBFFFFFFFFFFFFFFFFFFFFFFFFFFFFFFFF
@M05620:45:000000000-G6HP7:1:1101:24842:13078 1:N:0:133
CATCTGACCCTGAAGTACCCCGGCTTGATTTCTGACATTAGATCGGAAGAGCACACGTCTGAACTCCAGTCACAGCGATAGATCTCGTATGCCGTCTTCTGCTTGAAAAAAAAAAAAACAAAAAAAACAATTTACAAATCGTCCACCCCCAAAACCTCTCTCTCCTCCACTACCAATTCTATCGATAAATTTACTATTTCGCACTATCACCACCGGTTAAATAAGACGCGACATTAATCACATATGACAGA
+
CDDDDFFFFFFFGGGGGGGGGGGGGGGHHHHHHHHHHHHHHHHHHGGGGHHHHHHHGHHHGHHHHHHHHHHHHHHHGGHGGHHHHGHFFHHHHGGGHGHHHHHHHHHHHHGGGGG</>/=/?0/-<-..<000000<000.....0<.---.....//0<0000/0///:0//<000000000.....<00000000000/..-900:00/0...-<..00000000.-----.00<00:0<:<000000/
@M05620:45:000000000-G6HP7:1:1101:23926:13174 1:N:0:133
TACCTGTACTGGGGAAGCGTGTAGCAATCGCCATTCCTACCCTAAAGATCGGAAGAGCACACGTCTGAACTCCAGTCACAGCGATAGATCTCGTATGCCGTCTTCTGCTTGAAAAAAAAAAAAAAAAAAAAAAATAAAAAAAATATAGTAGTAAAAAGAGTATACAAAGAGACAAAAAAAAAAAAAGAACATAAGTGAGAGATTGGAGTGAGACTGACAGGCAACAAAAGATGTGTTGATTCAGTTAATTT
+
CDCCCFFFFFFFGGGGGGGEGGHHHHHHHGGGGGHHHHHHHHHHHHHHHHHGGGGHHHHHHHGHHHGHHHHHHHHHHHHHHHGGHGGGHHHHHFGHHHHGFGHGHHHHHHHHHHHHGGGGG</<>-><-:----.:0000--:.:000;00000000../00000:00////////..--------...//0000:00000.000.0/0.000:000000.........;.0000:/.0000000000000
@M05620:45:000000000-G6HP7:1:1101:2433:13177 1:N:0:133
CATCCTGACCCTGAAGTACCCCATTGAGCATGGCATCGTCACCAACTGGGACGACATGGAGAAGATCTGGCACCACACCTTCTACAACGAGCTGCGCGTGGCCCCGGAGGAGCACCCAGTGCTGCTGACCGAGGCCCCCCTGAACCCCAAGGCCAACAGAGAGAAGATGACTCAGGTGAGGCTCGGCCGACGCCCGTGCTCCTCCCGTCCTTTCCCCAGTCATTTTCTGCCCGGCTTGATTTCTGACATTT
+
CCCCCFFFFFFFGGGGGGGGGGGHHHHHHHHHHHHHHGHHHGHHHGHHHHHHGGGGGHHHHHHHHHHHHHHHHGHHHGGHHHHHHHHHGGGGGHHGGGGGGGHHGGGGGGGGHHHHGGHHHHHHHHHHHHGGGGGGGGGGGGHHHHGGGGHGHHGGGGGGGGGGGGGGGGGGGGGGGGGGGGGGFFFFFFFFFFFFDFFFFFFFFFFFFFFFFFFFFFFFFFFFFFFFFFFFFFFFFF:FFFFFFFFFFF0
@M05620:45:000000000-G6HP7:1:1101:26568:13181 1:N:0:133
CATCCTGACCCTGAAGTACCCCGGCTTGATTTCTGACATTAGATCGGAAGAGCACACGTCTGAACTCCAGTCACAGCGATAGATCTCGTATGCCGTCTTCTGCTTGAAAAAAAAAAAAGAAAAAAAAATAGTGTGAATAGTAGATTTTAGATAACGAATACAACAAAAAAAAGAAGTTGAAAGGTTGGGCAAGGTCCAGCGTGTTGACGCGATCGACGAGCGTATGGGACGGCAGGCACGAGAGTTCTAAG
+
CCCCCFFFFFFFGGGGGGGGGGGGGGGGHHHHHGGFHHHHHHHHHHG2FGHHHHHHHGHHHGHHHHHHHHHHHHHHHGGHGGHHHHHHGGHHHHGGGHGHHHHHHHHHGHHGGGGC>/?/0000<---.000=0000000000000000/0000:.....00;0....;---...90000000.00/-;./...000:0/-.;...;0..---.-.------.9.//./.------.....-.-0000000
@M05620:45:000000000-G6HP7:1:1101:8815:13196 1:N:0:133
AGATTACTGCAAAGTTCCCCCTGGACCTGGAAAAGTTTCTTGCCTGGCTTACAGAAGCTGAAACAACTGCCAATGTCCTACAGGATGCTACCCGTAAGGAAAGGCTCCTAGAAGACTCCAAGGGAGTAAAAGAGCTGATGAAACAATGGCAAGTAAGTCAGGCATTTCCGCTTTAGCACTCTTGTGGATCCAATTGAACAATTCTCAGCATTTGTACTTGTAACTGACAAGCCAGGGACAAAACAAAGATC
+
AAABBFFFBDBBFFGGGGGGGGGHHHHHHABFGHHFHHHHHHHHHHHHHHHHHHFHHHGHGHHHHHHGHHHHHHHGHHHGHHHHAGHHHFHHHGGGGHGFGHHFGFGGHFHHHHHHHFHHFGGGEEEFHDGFGFGFHFHHGHHHHHHHB?BFFFFHHHGHHHHHHHHHHGGGGGGHHHHHGGHHGGGFHHHHHHHHH0<=C<GGGFGGHHHHHHHFGFHH;GGHHHHHHGGGEHGEDEGGFFFFGFGGGGF
@M05620:45:000000000-G6HP7:1:1101:8793:13198 1:N:0:133
AGATTACTGCAAAGTTCCCCCTGGACCTGGAAAAGTTTCTTGCCTGGCTTACAGAAGCTGAAACAACTGCCAATGTCCTACAGGATGCTACCCGTAAGGAAAGGCTCCTAGAAGACTCCAAGGGAGTAAAAGAGCTGATGAAACAATGGCAAGTAAGTCAGGCATTTCCGCTTTAGCACTCTTGTGGATCCAATTGAACAATTCTCAGCATTTGTACTTGTAACTGACAAGCCAGGGACAAAACAAAGATC
+
AAAABFFFDD44BBGGGGGGGGGHBGHHHAB4FGFGHHHHHHHHHHHFHHGHHHHHHHGHHHHHHHHHHHHHHHHHHHHHHHHHGHHHHHHHHGGGGHFGHHGFHHHGHHEHHHHHHHHHGHGFGGGHHFHHGHHHHHHHGHHHHHHHB?BBFGBHGHHHHHHHHHHHHGGGGGHHHHHHHHHHGHGHHHHHHHHHHDC<CGHHHGFHHHHHHHHFGHGHGFGHHHHHHHHHGFGGGGGGGFFFGGGGGGG
@M05620:45:000000000-G6HP7:1:1101:4916:13227 1:N:0:133
TACCTGTACTGGGGAAGCATTTGAATATCCCCCCATGGTGATGGGGACGGAGAACTGCTCCATAAACACAGGCAACGTGCCTAACTTTCCCGGGAAGATGAAGTCAAAGAGCGACCACAGCTCTCGGAGGTTATTTTGCATCGGTGAGCCAGACAGAATGATCCGATGAGGGGTGCGAAACTATTTGAGGAAAGGAAGCACCTTTTTATTAAATTTACCTTTTAGCAATCGCCATTCCTACCCTAAAGATC
+
CBBCCFFFFFFFGGGGGGGGGGHHHH6GHHHGGGGHHHGHHHHHHGGGGGGGGHHHHHHHHHHHHHHHHHHHGHHHGHHHHHHHHHHHHHHGGGGGGHHHGHHHHHHHHHHHGGGGGHHHHHHHHGGGGGGHHHHHHHHHHHGGGGGHHHHGHGHHHHHHHHHHHGGGHHHGGGGGGGGGGGGGGGGFEGFFGGGGGGGGGFFFFFFFFFFFFFFFFFFFFFFFFFFFFFFFFFFFFFFFFFFFFFFFFFF
@M05620:45:000000000-G6HP7:1:1101:4931:13237 1:N:0:133
TACCTGTACTGGGGAAGCATTTGAATATCCCCCCATGGTGATGGGGACGGAGAACTGCTCCATAAACACAGGCAACGTGCCTAACTTTCCCGGGAAGATGAAGTCAAAGAGCGACCACAGCTCTCGGAGGTTATTTTGCATCGGTGAGCCAGACAGAATGATCCGATGAGGGGTGCGAAACTATTTGAGGAAAGGAAGCACCTTTTTATTAAATTTACCTTTTAGCAATCGCCATTCCTACCCTAAAGATC
+
CCCCAFFFFFFFGGGGGGGGGGHHHHHHHHHGGGGHHHGGGHHHHGGGGGGGGHHHHHHHHHHHHHHHHHHHGGHHGHHHHHHHHHHHHHHGGGGGGHHHHHHHHHHHHHHHGGGGGHHHHHHHHGGGGGGHHHHHHHHGHHGGGGGHHHHHHGHHHHHHHHHHHGGGHHGGFDGGGGGGGGGGGGGGGFFGGGGGGGGFGFFFFFFFFFFFFFFFFFBFFFFFFFFFFFFFFFFFFFFFFFFFFFFFFFF
@M05620:45:000000000-G6HP7:1:1101:9012:13339 1:N:0:133
AGATTACTGCAACAGTTCCCCCTGGACCTGGAAAAGTTTCTTGCCTGGCTTACAGAAGCTGAAACAACTGCCAATGTCCTACAGGATGCTACCCGTAAGGAAAGGCTCCTAGAAGACTCCAAGGGAGTAAAAGAGCTGATGAAACAATGGCAAGTAAGTCAGGCATTTCCGCTTTAGCACTCTTGTGGATCCAATTGAACAATTCTCAGCATTTGTACTTGTAACTGACAAGCCAGGGACAAAACAAAGAT
+
>>>AAFFFBB4BBFBBBBBFGGGGHHHHGAEBCGGHGHHHHHHHHHGHHHHGHFBDBFHHHHGHHHHHHHHHHHHBDDDGBEGHHGHFGHFHFHGFEEFGFFFFGGGGGHHHHHHGGHHHFBHFAEEEFDHHHEHHHFFGHHHHHHHHGHFGFGGHFHHGGHHHHHGHHHGGGGGHHHGHHHHHHGFDGHHHGGHHHFFEF<GGGHGHHHHHHGC=GCGHGCGGHHHFFFCGHGFFEGGG?F/;CEEFGF;
@M05620:45:000000000-G6HP7:1:1101:8998:13353 1:N:0:133
AGATTACTGCAACAGTTCCCCCTGGACCTGGAAAAGTTTCTTGCCTGGCTTACAGAAGCTGAAACAACTGCCAATGTCCTACAGGATGCTACCCGTAAGGAAAGGCTCCTAGAAGACTCCAAGGGAGTAAAAGAGCTGATGAAACAATGGCAAGTAAGTCAGGCATTTCCGCTTTAGCACTCTTGTGGATCCAATTGAACAATTCTCAGCATTTGTACTTGTAACTGACAAGCCAGGGACAAAACAAAGAT
+
AAABCFFFBDBBBGBBBBFGGGGGHHHHGBEBGGHHHHHHHHHHHHHHHHHHHHEDFGHHHHHHHHHHHHHHHHHBDDFGGGHHHGHHHHHHHHGGGGGGHHHHHHHHGHHHHHHHHHHHFFHGFGGFHFGHHFHHHHFHHHHHHHHHFHGGHGHHHHHHHHGHHHHHHHGGGGGHGHHHHHHHHHHGHHHHHHHHHFFFFCGHGHHHHHHHHGHHHFHHHHHHHHHFHHGHHGGGGGGGGGBCFGGGGGF
@M05620:45:000000000-G6HP7:1:1101:27315:13360 1:N:0:133
AGATTACTGCAACAGTTCCCCCTGGACCTGGAAAAGTTTCTTGCCTGGCTTACAGAAGCTGAAACAACTGCCAATGTCCTACAGGATGCTACCCGTAAGGAAAGGCTCCTAGAAGACTCCAAGGGAGTAAAAGAGCTGATGAAACAATGGCAAGTAAGTCAGGCATTTCCGCTTTAGCACTCTTGTGGATCCAATTGAACAATTCTCAGCATTTGTACTTGTAACTGACAAGCCAGGGACAAAACAAAGAT
+
AAAABFFFBF4FGGGGGGGGGGGGHHHHHHHFFHHHHHHHHHHHHHHHHHHHHHHHHHHHHHHHHHHHHHHHFHHHHHHHHHHHHHHGHH5FHHGG/EGHHHHHHHHHGHHHHHHHHHHHHEGGGHGGH4FHGGHHHHGHH3FGHHHHHHHHHGHHHHHHHHHHHHHHHHGGGGGHHHHHHHHHHHHGGHHHHHHHHGHHHGHHHHHHHHHHHHHHHHHGHHHHHHHFHHHHHGGGGGGG.FBFGGGGGGF
@M05620:45:000000000-G6HP7:1:1101:8169:13414 1:N:0:133
TACCTGTACTGGGGAAGCATTTGAATATCCCCCCATGGTGATGGGGACGGAGAACTGCTCCATAAACACAGGCAACGTGCCTAACTTTCCCGGGAAGATGAAGTCAAAGAGCGACCACAGCTCTCGGAGGTTATTTTGCATCGGTGAGCCAGACAGAATGATCCGATGAGGGGTGCGAAACTATTTGAGGAAAGGAAGCACCTTTTTATTAAATTTACCTTTTAGCAATCGCCATTCCTACCCTAAAGATC
+
BBBBBFFFFFFFGGGGGGGGGGHHHHHHHHHGGGGHHGEGFHHHHGGGGGGGEHHHHHHHHHHHHHHHHHHHGGHHGHHHHHHHHHHHHHHGGGGGGHHHFHHHGHHHGHHHGGGGGHHGHHHGHGGGGGEHHHHHHHHHHHGGGGFHHHHHHGHHGHGHHGHHHGGGGHHGCFFGGDCGGGGGGGGGGGFGGGGGGGGFGFFFFFFFFFFFFFFFFFBFFFFFFFFFFF?EFFFFFFFFFFFFFFFFFFF
@M05620:45:000000000-G6HP7:1:1101:9316:13422 1:N:0:133
TACCTGTACTGGGGAAGCATTTGAATATCCCCCCATGGTGATGGGGACGGAGAACTGCTCCATAAACACAGGCAACGTGCCTAACTTTCCCGGGAAGATGAAGTCAAAGAGCGACCACAGCTCTCGGAGGTTATTTTGCATCGGTGAGCCAGACAGAATGATCCGATGAGGGGTGCGAAACTATTTGAGGAAAGGAAGCACCTTTTTATTAAATTTACCTTTTAGCAATCGCCATTCCTACCCTAAAGATC
+
BBBBBFFFFFFFCGGGGGCGGGHHHHHHHHHGGGGHHHHHHHHHHGGGGGGCGHHHHHHHHHHHHHHHHHHHGHGHGHHHHHHFGGHHHHHGGGGGGHBGHFHHHHGHHGHHGGCCGEE0/@GFHGEG<CDGFFFGHHBFGGDDGCAHFFC.C.///CGGHHHHHGGDC0/.-C@A-:--:BFGGGE0A/0//.;/F..9/AFFFFF?FEBB/B/FFEFF/;FFFFFBBF..:.;BBFFFF.;9B9:9FFF
@M05620:45:000000000-G6HP7:1:1101:8147:13426 1:N:0:133
TACCTGTACTGGGGAAGCATTTGAATATCCCCCCATGGTGATGGGGACGGAGAACTGCTCCATAAACACAGGCAACGTGCCTAACTTTCCCGGGAAGATGAAGTCAAAGAGCGACCACAGCTCTCGGAGGTTATTTTGCATCGGTGAGCCAGACAGAATGATCCGATGAGGGGTGCGAAACTATTTGAGGAAAGGAAGCACCTTTTTATTAAATTTACCTTTTAGCAATCGCCATTCCTACCCTAAAGATC
+
BBBBBFFFFFFFGGGGGGFGGGHHHHHHHHHGGGGHHHHHHHHHHGGGGGGGGHHHHHHHHHHHHHHHHGHHGHHHGHHHHHHHHHHHHHHGGGGGGGHHHHHHHHHBHHHHGGGGGHHHHHHHHGGGGGGHHHHHHHHDGHGGGGGHHHGHHGHHGHHHFHHHHFGGHHHGGEFGGEGGGGGGGGGEEGBFFGGGGGGGGFFFFFFFFFFFEFFFFFFFFFFFFFFFFFEFFFFFFFFFFFFFFFFFFFF
@M05620:45:000000000-G6HP7:1:1101:9323:13438 1:N:0:133
TACCTGTACTGGGGAAGCATTTGAATATCCCCCCATGGTGATGGGGACGGAGAACTGCTCCATAAACACAGGCAACGTGCCTAACTTTCCCGGGAAGATGAAGTCAAAGAGCGACCACAGCTCTCGGAGGTTATTTTGCATCGGTGAGCCAGACAGAATGATCCGATGAGGGGTGCGAAACTATTTGAGGAAAGGAAGCACCTTTTTATTAAATTTACCTTTTAGCAATCGCCATTCCTACCCTAAAGATC
+
CCCCCFFFFFFFGGGGGGGGGGHHHHHHHHHGGGGHHHHHHHHHHGGGGGGGGHHHHHHHHHHHHHHHHHHHGHHHGHHHHHHHHHHHHHHGGGGGGHHHHHHHHHHHHHHHGGGGGHHHHHHHHGGGGGEHHHHHHHHHHHGGGGGHHHHHHGHHHHHHHHHHHGGGHHHGGGGGGEGGGGGGGGGGGGGGGGGGGGGGGFFFFFFFFFFFFFFFFFFFFFFFFFFFFFFFFFFFFFFFFFFFFFFFFFF
@M05620:45:000000000-G6HP7:1:1101:8167:13440 1:N:0:133
TACCTGTACTGGGGAAGCATTTGAATATCCCCCCATGGTGATGGGGACGGAGAACTGCTCCATAAACACAGGCAACGTGCCTAACTTTCCCGGGAAGATGAAGTCAAAGAGCGACCACAGCTCTCGGAGGTTATTTTGCATCGGTGAGCCAGACAGAATGATCCGATGAGGGGTGCGAAACTATTTGAGGAAAGGAAGCACCTTTTTATTAAATTTACCTTTTAGCAATCGCCATTCCTACCCTAAAGATC
+
BBBBBFFFFFFFGGCGGGGGGGHHHHHHHHHGGGGHHHBGHHHHHGGGGGGGGHGHHHHHHHHHHHHHHGHHGHHHGHHHHHHHHHHHHHHGGGGGGHHHHGHHGHHHHHHHGGGGGHHHHHHGHGGFGGFHHHHHHHHHHHGGGGGHHHHHHGHHHHGHHHHHHGDGFHHGGGGGGGGGGGGGGGGFGEBFGGGGGGGGGFFFFFFFFFFFFFFFFFFFFFFFBFFFFF?EFFFFFFFFFFFFFFBFFFF
@M05620:45:000000000-G6HP7:1:1101:6257:13530 1:N:0:133
ATCTCTATCTCCTAAAAAGGAAGAAAGGGGAGGGAAGATCGGAAGAGCACACGTCTGAACTCCAGTCACAGCGATAGATCTCGTATGCCGTCTTCTGCTTGAAAAAAAAAAAAAAAAAAAAACTTATATTATCCGTTGTCTTCATTACATGCATTCTCAATCTCAAAATCATATGCTATCCTATGGGGCTTACCATCACTATCATGTGCTATGATTTCCTCGGTCACGTGTCTCTTAATTCTCTTCTGCTC
+
CCCCCFFFFFFFGGGGGGGGGGHFGHHHGGGGGGGHGHHHHGGGGHHHHHHHGHHHGHGHHHHHHHHHHHHHGGHGGHHGHHHGGHHHHGGGHGHHHHHHHHHHHHGGGGGB>//>------.0;C00000000.;0:.0000;;0000;0000000000000;00000:0000//://///////...-9//9//////////9/9/:/;/////9;///...../...///;///////////9///:/
@M05620:45:000000000-G6HP7:1:1101:9205:13531 1:N:0:133
AGATTACTGCAACAGTTCCCCCTGGACCTGGAAAAGTTTCTTGCCTGGCTTACAGAAGCTGAAACAACTGCCAATGTCCTACAGGATGCTACCCGTAAGGAAAGGCTCCTAGAAGACTCCAAGGGAGTAAAAGAGCTGATGAAACAATGGCAAGTAAGTCAGGCATTTCCGCTTTAGCACTCTTGTGGATCCAATTGAACAATTCTCAGCATTTGTACTTGTAACTGACAAGCCAGGGACAAAACAAAGAT
+
AAAABFFFDDDBFFBBBBFGGGGGHCHHGBABFFGHGHHHHHHGGHHHHHHHHHBBBFHGFGHHHHHHHHHHGHHBDDFGHHHHGCHGGHHHHHGGGGGFGHHHHHHHGHHHHHHGHHHHFFHGEEFFHFHHHGHHHHFHHHHHHGHHGHGGH/GHHHHHHHHHGHHHHHGGGGGHGHGHHHHHHHHGHHHHGHHHHEFFF<GHGHHGHHHHHHHHHHHHHHHGHHHHGHHHGGGGGGGGGGFFGGGGGGF
@M05620:45:000000000-G6HP7:1:1101:18730:13536 1:N:0:133
TACCTGTACTGGGGAAGCATTTGAATATCCCCCCATGGTGATGGGGACGGAGAACTGCTCCATAAACACAGGCAACGTGCCTAACTTTCCCGGGAAGATGAAGTCAAAGAGCGACCACAGCTCTCGGAGGTTATTTTGCATCGGTGAGCCAGACAGAATGATCCGATGAGGGGTGCGAAACTATTTGAGGAAAGGAAGCACCTTTTTATTAAATTTACCTTTTAGCAATCGCCATTCCTACCCTAAAGATC
+
DDCDDFFFFFFFGGGGGGGGGGHHHHHHHHHGGGGHHHGHHHHHHGGGGGGGGHHHHHHHHHHHHHHHHHHHGHHHGHHHHHHHHHHHHHHGGGGGGHHHHHHHHHHHHHHHGGGGGHHHHHHHHGGGGGGHHHHHHHHHHHGGGGGHHGHHHGHHCHHHHHHHHGGGHHHGGEGGGGGGGGGHHHHGGGFGGGGFGFGGGFFFFFFFFFFFHHHFHFFFFFFFFFFFFFFFFFFFFFFFFFFFFFFFFFF
@M05620:45:000000000-G6HP7:1:1101:17948:13556 1:N:0:133
TACCTGTACTGGGGAAGAGTGTAGCAATCGCCATTCCTACCCTAAAGATCGGAAGAGCACACGTCTGAACTCCAGTCACAGCGATAGATCTCGTATGCCGTCTTCTGCTTGAAAAAAAAAAAAAAAACAACCAAAAATTGATCCATTATCTCAACAGTGCGAATAAGCATAACGAAATGAAGAATGTATATATCCACCCTATACAGATCACAGCAACAACTATGTACGCTCATACAAACAATGCAGGTAGA
+
DCCDDFFFFFFFGGGGGGGGGGHHHHHHHGGGGGHHHHHHHHHHHHHHHHHGGGGHHHGHHHGHHHGHHHHHHHHHHHHHHHGGHGGHHHHHHGGHHHHGGGHGHHHHHHGHHHHHGGGGG<><<>-.....<...<.0000000;:0:00000/0/0:0-.--.;0000900.9...90000/000000;000000.../000000000/00.//....0000:009.9..;00000...000;0..000
@M05620:45:000000000-G6HP7:1:1101:12510:13564 1:N:0:133
TACCTGTACTGGGGAAGAGTGTAGCAATCGCCATTCCTACCCTAAAGATCGGAAGAGCACACGTCTGAACTCCAGTCACAGCGATAGATCTCGTATGCCGTCTTCTGCTTGAAAAAAAAAAATCGAAGGTTATTTTGCATCGGTGAGCCAGACAGAATGATCCGATGAGGGGTGCGAAACTATTTGAGGAAAGGAAGCACCTTTTTATTAAATTTACCTTTTAGCAATCGCCATTCCTACCCTACAGATCG
+
BBBBBFFFFFFFGGGGGGGGFGGHHFHHHGGGGGHFHHFFGGHGHHFEGGGGGGGEHHEHHHGFHGFHHFFHHGG@GFHHGA@FF?EB@GEGGFFFHHFE?EHGHFHHHHHGEHHFGFG?</02<02</1?FBFHGBGHHF.<E.>CFGBFFGHFEGG<GFDGH.<.<:/C?A-CD.?BDG0FFGG0C/0;CA?B/9A/BEFFFFFEFFEF/BFFFFFFFBFFFFE/BF.ADFFFF//;BAFFF./BFFF9
@M05620:45:000000000-G6HP7:1:1101:7764:13594 1:N:0:133
AGATTACTGCAACAGTTCCCCCTGGACCTGGAAAAGTTTCTTGCCTGGCTTACAGAAGCTGAAACAACTGCCAATGTCCTACAGGATGCTACCCGTAAGGAAAGGCTCCTAGAAGACTCCAAGGGAGTAAAAGAGCTGATGAAACAATGGCAAGTAAGTCAGGCATTTCCGCTTTAGCACTCTTGTGGATCCAATTGAACAATTCTCAGCATTTGTACTTGTAACTGACAAGCCAGGGACAAAACAAAGAT
+
AAAAAFFFFFFFGGGGGGGGGGGGHHHHGHHHFGHHGFHHHHHHHHHHHHHHHHHHHHHHHHHHHHHHHHHHHHHHHHHHHHHHFFGHHHHHHHGGGGHHHHHHHHHHGHHHHHHHHHHHHHHGGHGGHHHHHGHHHHGHHFGHHHHHHFHFHGHHHHHHHHHHHHHHHHGGGGGHHHHHHHHHGHHGGFHHHHFHHGHGHHHHHHHHEHHHHHHHHHHHHHHHHHHHHHHHGGFFEGFGGFGFGGGGFF;
@M05620:45:000000000-G6HP7:1:1101:7751:13610 1:N:0:133
AGATTACTGCAACAGTTCCCCCTGGACCTGGAAAAGTTTCTTGCCTGGCTTACAGAAGCTGAAACAACTGCCAATGTCCTACAGGATGCTACCCGTAAGGAAAGGCTCCTAGAAGACTCCAAGGGAGTAAAAGAGCTGATGAAACAATGGCAAGTAAGTCAGGCATTTCCGCTTTAGCACTCTTGTGGATCCAATTGAACAATTCTCAGCATTTGTACTTGTAACTGACAAGCCAGGGACAAAACAAAGAT
+
ABABCFFFFFFFGGGGGGGGGGGGHHHHHHHHHHHHHHHHHHHHHHHHHHHHHHHHHHHHHHHHHHHHHHHHHHHHHHHHHHHHGGHHHHHHHHGGGGHHHHHHHHHHGHHHHHHHHHHHHHHGGGGGHHHHHGHHHHGHHHHHHHHHHHHHHGHHHHHHHHHHHHHHHHGGGGGHHHHHHHHHHHHGHHHHGHHHHGHGHHHHHHHHHHHHHHHHHHHHHHHHHHHFHHHHHGGGGGGGGGGGGGGGGGF
@M05620:45:000000000-G6HP7:1:1101:25866:13673 1:N:0:133
AAACCAGAAGACATGAGGTCAGCTAGATCGGAAGAGCACACGTCTGAACTCCAGTCACAGCGATAGATCTCGTATGCCGTCTTCTGCTTGAAAAAAAAAAAAAAAAAATATTAAAAAAAATAATAAAGTAAGATATACATTAACAAAAAAAGAAAAGATAATAGTTAGGAATAAAACAGAGAAAAAAAAAGATCAGCAATTAAACATACAAAGCGAATAACGCATGAACGAAGTGTGTTAGTCAAAGAACA
+
BBBBBBBFFFBFGGAFGFGGGGHHGHHHHHGEGFHHHHHHHGHHHGHEHHHHHHHHHHHHHGGHGGHHBGHHFGHHHHGGGHGHHHHHHHFFHGHGEGGG>>///<//011111111---.00<000000000000;00000000:..:-9...///.0000;00000/0009090/..9/.//..----..9/;///.//////////////...--.//.--..///.....///.;//9/:////../
@M05620:45:000000000-G6HP7:1:1101:20447:13715 1:N:0:133
CATCCTGACCCTGAAGTACCCCATTGAGCATGGCATCGTCACCAATTGGGACGACATGGAGAAGATCTGGCACCACACCTTCTACAACGAGCTGCGCGTGGCCCCGGAGGAGCACCCAGTGCTGCTGACCGAGGCCCCCCTGAACCCCAAGGCCAACAGAGAGAAGATGACTCAGGTGAGGCTCGGCCGACGCCCGTGCTCCTCCCGTCCTTTCCCCAGTCATTTTCTGCCCGGCTTGATTTCTGACATTA
+
A3>3AFFBFBFCGGGFFGGGGFEHHGGGFEHHHGGFFEFHHGFAFGHHHHEFEGGCEEBBGBHFFDGHHFFFEFAGHGEHHHFGHHFBEEEEGFFGEEE@@CF?@E@DG@FGAGGGA<<GHEHHHHGEHHGCCC-FAC-@CFBBFGFGDGFE.CEGE?BFB/EGFFBFGFG0000F;/FGGGEG??.D?B@BB=BB@A.A/;BF;EDFFFFF/9//;BA9BFFFFFBFF;BEF-@>=-.;F//;9FFBFF/
@M05620:45:000000000-G6HP7:1:1101:3562:13768 1:N:0:133
AGATTACTGCAACAGTTCCCCCTGGACCTGGAAAAGTTTCTTGCCTGGCTTACAGAAGCTGAAACAACTGCCAATGTCCTACAGGATGCTACCCGTAAGGAAAGGCTCCTAGAAGACTCCAAGGGAGTAAAAGAGCTGATGAAACAATGGCAAGTAAGTCAGGCATTTCCGCTTTAGCACTCTTGTGGATCCAATTGAACAATTCTCAGCATTTGTACTTGTAACTGACAAGCCAGGGACAAAACAAAGAT
+
ABBBBFFFDBBDFFCBFGGGFGGGHHHHHHHGGHHFFGHHHHHHHHGHHHHFGHFDEGFHHFFHHCGHFHHHHHHFFHGHFHHHHFEGHHHHHHGFEFHHHCBGHFHHFHHHHFH?GGHHEGGFG/EEGGHFHEHFHFBGG?FFGFHH?CCGGGHHFHGHHHHHHHHHHHDGGGGHFHHFGHHHH<GFHHFHHHHHG<DC=GHHHHHFHHFHHHHHHHHGHFFCGHHBFHHHHGGGGGFGEF/FGGGGGF:
@M05620:45:000000000-G6HP7:1:1101:3543:13784 1:N:0:133
AGATTACTGCAACAGTTCCCCCTGGACCTGGAAAAGTTTCTTGCCTGGCTTACAGAAGCTGAAACAACTGCCAATGTCCTACAGGATGCTACCCGTAAGGAAAGGCTCCTAGAAGACTCCAAGGGAGTAAAAGAGCTGATGAAACAATGGCAAGTAAGTCAGGCATTTCCGCTTTAGCACTCTTGTGGATCCAATTGAACAATTCTCAGCATTTGTACTTGTAACTGACAAGCCAGGGACAAAACAAAGAT
+
?AAABDFF@54DFFFBFFGGGGGFFEFFGGHFGGFHBGHHHHGAFGGFAGHFGDGFFHHHHGEFFFEFGGFGFFHFFFGHFFCGHFHGGGFGGHEBEEGFFFFFHEHHGHFGFFHFCGHHFCHGGAF?CBFFHEGFHFDFHFEFFCEH?FFCGG@DFGFGGHHHAFGGGHACCGGHGGFDGHHHHGGGFHHHFCDGG0DCBGHGHGH0GCFHHCGGHHHHHFHEFHHF;GFGGGFGGGFCEFFFFAEFGG0
@M05620:45:000000000-G6HP7:1:1101:24975:13795 1:N:0:133
TACCTGTACTGGGGAAGCATTTGAATATCCCCCCATGGTGATGGGGACGGAGAACTGCTCCATAAACACAGGCAACGTGCCTAACTTTCCCGGGAAGATGAAGTCAAAGAGCGACCACAGCTCTCGGAGGTTATTTTGCATCGGTGAGCCAGACAGAATGATCCGATGAGGGGTGCGAAACTATTTGAGGAAAGGAAGCACCTTTTTATTAAATTTACCTTTTAGCAATCGCCATTCCTACCCTAAAGATC
+
CCCCCFFFFFFFGGGGGGGGGGHHHHHHHHHGGGGHHHHHHHHHHGGGGGGGGHHHHHHHHHHHHHHHHHHHGHHHGHHHHHHHHHHHHHHGGGGGGHHHHGHHHHHHHHHHGGGGGHHHHHHHHGGGGGGHHHHHHHHHHHGGGGGHGHHHHGHHHHHHHHHHHGGGHHHGGCDGGGGGGGGGGGGGGGFFFGGGGGGGGFFFFFFFFFFFFFFFFFFFFFFFFFFFFFFFFFFFFFFFFFFFFFFFFFF
@M05620:45:000000000-G6HP7:1:1101:27046:13816 1:N:0:133
TACCTGTACTGGGGAAGCATTTGAATATCCCCCCATGGTGATGGGGACGGAGAACTGCTCCATAAACACAGGCAACGTGCCTAACTTTCCCGGGAAGATGAAGTCAAAGAGCGACCACAGCTCTCGGAGGTTATTTTGCATCGGTGAGCCAGACAGAATGATCCGATGAGGGGTGCGAAACTATTTGAGGAAAGGAAGCACCTTTTTATTAAATTTACCTTTTAGCAATCGCCATTCCTACCCTAAAGATC
+
BBBBBFFFFFFFGGGGGGGGGGHHHHHHHHHGGGGHHHGGFGHHHGGGGGGGGHHHHHHHHHHHHHHHHGHGGHHHGHHHHHFHHHHHHHHGGGGGGHHHHHHHHGHHHHGHGGGGGHHHHHHHGGGBCGGHHHHHHHHHHHGGGGGHHHHHHGHHHHHHHHGHHGGGHHHGG:CFADDGFGGGGGGGEGGGGGGGGGGFGFFFFFFEFFFBBFFFFFFFFFFFFFFFFFFEFFFFFFFFFFFFFFFFFFF
@M05620:45:000000000-G6HP7:1:1101:2375:13939 1:N:0:133
AGATTACTGCAACAGTTCCCCCTGGACCTGGAAAAGTTTCTTGCCTGGCTTACAGAAGCTGAAACAACTGCCAATGTCCTACAGGATGCTACCCGTAAGGAAAGGCTCCTAGAAGACTCCAAGGGAGTAAAAGAGCTGATGAAACAATGGCAAGTAAGTCAGGCATTTCCGCTTTAGCACTCTTGTGGATCCAATTGAACAATTCTCAGCATTTGTACTTGTAACTGACAAGCCAGGGACAAACAAAGATC
+
ABBABFFFFFFFGGGGGGGGGGGGHHHHHHCEFHHHHHHHHHHHHGHHHHHHHHGFHHHHHFHHHHHHHHFHGHHGHFGHHHHHHHHHHHHHFHGGFGHHHFFGHHHHFHHGHHHCFHHHHFHGGGGFHHHFFFHGHHEHHHHGGFHHHFHHHGHHFHHHHFHHHHHHHHGGGGGHHHHHHFHHGFHDGHFHHFHHHGFFFHHGDDGFGFDHFHHHHHHGHCBBGHHGHHHFGGGFGGEGGGBEGGGFFFF
@M05620:45:000000000-G6HP7:1:1101:3644:13947 1:N:0:133
ATCTCTATCTCCTAAAAAGGAAGAAAGGGGAGGGAAGATCGGAAGAGCACACGTCTGAACTCCAGTCACAGCGATAGATCTCGTATGCCGTCTTCTGCTTGAAAAAAAAAAAAAAAATCCACAGGAGTCAAAGCGCTGATGCAACAATGTACAGTCCGTCCGGCATTTCCGCTTTCTCACTCTTGGGGCTCGACTTGAACCCTTCTAAGCGTTTGTCGTTGTTACTGACCATCTCGGGAGACATCACAGAT
+
BBBBBFFFFFFFGGGGGGGGGGHGHHHHGGGGGGGHGFHHHGGGGHHHHHHHGHHHGGHHHHHHHHHHHHHHGGHGGHGBGGHGGHHFHGGGHGHHHHHHHHFFHHGGGGG/<</>><1<11/.<<.</0=0=/<-.:.;:000::.;00;00;0;0.:..--9--9000.99C?//9;/;F//9/.-.-;---99//9;.9.;BB;//9-;;99./.;A.;.//9B////////.;9--...;////;/;
@M05620:45:000000000-G6HP7:1:1101:17963:13982 1:N:0:133
TACCTGTACTGGGGAAGCGTGTAGCAATCGCCATTCCTACCCTAAAGATCGGAAGAGCACACGTCTGAACTCCAGTCACAGCGATAGATCTCGTATGCCGTCTTCTGCTTGAAAAAAAAAACATCTGTTTGTCTTTCTTTGTGTCCTCAACTAGACCCCTTCAAGAAGCATTTTTTCCCTCATTCCTTCTTATTCATTCCTTCTTTTTTATCCTCCTTTCTTCTTCTCACCGCCTCTCTCCTCTCATGCCC
+
AAAAAFFFFFFFCEF?EGEAEAAAGHF1FAFGFGHHHFHH0GHFFDHFGHHEGGGFHGBABGAAG0AGEFHHGBH2@DFBHHG?>E?1G1FE>FCHGFHGEG0/FHFHHFFFCBG0EC?B/C<1@11@1100@?FGHHGH1F0F111>11>111111>CF./00=0//</=DGHHG/0;C/.0<CGH0<C009;C0CFF0C;00BFGGG.0;F0;FFG;CGGGGGGGF9B---;AFFFFFFFFFF/;/;F/
@M05620:45:000000000-G6HP7:1:1101:5779:14044 1:N:0:133
TACCTGTACTGGGGAAGCATTTGAATATCCCCCCATGGTGATGGGGACGGAGAACTGCTCCATAAACACAGGCAACGTGCCTAACTTTCCCGGGAAGATGAAGTCAAAGAGCGACCACAGCTCTCGGAGGTTATTTTGCATCGGTGAGCCAGACAGAATGATCCGATGAGGGGTGCGAAACTATTTGAGGAAAGGAAGCACCTTTTTATTAAATTTACCTTTTAGCAATCGCATTCCTACCCTAAAGATCG
+
CCCCCFFFFFFFGGGGGGGGGGHHHHHHHHHGGGGHHHGHHHHHHGGGGGGGGHHHHHHHHHHHHHHHHHHHGHHHGHHHHHHHHHHHHHHGGGGGGHHHHHHHHHHHHHHHGGGGGHHHHHHHHGGGGGEHHHHHHHHHHHGGGGGHHHHHHGHHHHHHHHHHHGGGHHHGGEEGGGGGGGGGGGGGEBFFGGGGGGGGGFFFFFFFFFFFFFFFFFFFFFFFFFFFFFFFFFFFFFFFFFFFFFFFFFE
@M05620:45:000000000-G6HP7:1:1101:9707:14070 1:N:0:133
TACCTGTACTGGGGAAGCGTGTAGCAATCGCCATTCCTACCCTAAAGATCGGAAGAGCACACGTCTGAACTCCAGTCACAGCGATAGATCTCGTATGCCGTCTTCTGCTTGAAAAAAAAAAAAACAAACACCCACCCCACCCCCGCCCCCCCCCCCCCCACCCCCCACCCCACCACCACCCCCCCCCCCCTACACCCACCACCCCCCCCCCCACCCCCCCCCCCCCTCACCCCAGCCCCACCCCCCCCCCC
+
CCBCCFFFFFFFGGGGGGGEGGHHHHHHHABEEGHHHHHHHHHHHHHGHHHGGGABFGHHHHGHHHGHHHHHHHHGHHHHHHGGHFFGGGHHHFGHHHHGFGHGHHHGHHHHHGHHGGGCD>///=.0<00.<....-.<..----------:-;---:;..9-=--...-.;:.:A9...---;@;----..0::.A.....9--:-----9...----;------..9..-..;.9.....-----9;C
@M05620:45:000000000-G6HP7:1:1101:16805:14104 1:N:0:133
CATCCTGACCCTGAAGTACCCCATTGAGCATGGCATCGTCACCAACTGGGACGACATGGAGAAGATCTGGCACCACACCTTCTACAACGAGCTGCGCGTGGCCCCGGAGGAGCACCCAGTGCTGCTGACCGAGGCCCCCCTGAACCCCAAGGCCAACAGAGAGAAGATGACTCAGGTGAGGCTCGGCCGACGCCCGTGCTCCTCCCGTCCTTTCCCCAGTCATTTTCTGCCCGGCTTGATTTCTGACATTA
+
CCDDDFFFFFFFGGGGGGGGGGGHHHHHHHHHHHHHHGHHHGHHHGHHHHHHGGGGGHHHHHHHHHHHHHHHHGHHHGGHHHHHHHHHGGGGGHHGGGGGGGHHGGGGGGGGHHHHGGHGHHHHHHHHHHGGGGGGGGGGGGHHHHGGGGHGHHGGGGGGGGGGGGGGGGGGGGGGHGGGGGGGFFFFFFFFFFFFDFFFFFFFFFFFDFFFFFFFFFFFFFFFFFFFFFFFFFFFFFFFFFFFFFFFFF0
@M05620:45:000000000-G6HP7:1:1101:16825:14105 1:N:0:133
CATCCTGACCCTGAAGTACCCCATTGAGCATGGCATCGTCACCAACTGGGACGACATGGAGAAGATCTGGCACCACACCTTCTACAACGAGCTGCGCGTGGCCCCGGAGGAGCACCCAGTGCTGCTGACCGAGGCCCCCCTGAACCCCAAGGCCAACAGAGAGAAGATGACTCAGGTGAGGCTCGGCCGACGCCCGTGCTCCTCCCGTCCTTTCCCCAGTCATTTTCTGCCCGGCTTGATTTCTGACATTA
+
BBCCCFFFFFFFGGGGGGGGGGGHHHHHHHHHHHHHHGHHHGHHHGHHHHHHGGGGGHHHHHHHHHHHHHHHHGHHHGGHHHHHHHHHGGGGGHHGGGGGGGHHGGGGGGGGHHHHGGHGHHGHHHFHHHGGGGGGGGGGGGHHHHGGGGHGHHGGGGGGGGGGGGGGGGGFGGFGGGGGGGGGFFFFFFFFFFFFDFFEFFFFFFFADFAFFFFFFFFFFFFFFFFFFBFFFF;BFFFFFFFFFEFFFF/
@M05620:45:000000000-G6HP7:1:1101:25853:14113 1:N:0:133
CATCCTGACCCTGAAGTACCCCGGCTTGATTTCTGACATTAGATCGGAAGAGCACACGTCTGAACTCCAGTCACAGCGATAGATCTCGTATGCCGTCTTCTGCTTGAAAAAAAAAAAAAAAAAGAAGAAGAAGTACAGTTAAATAAATAAATATTAATTACAAAAATACAAATAGATCATGATACACAGAATATGTTAAGCAGAGGAAAGATGATGCATGAAAAAGTGGAAAGAGAGAGTGAAGAGAGAGT
+
CCCCCFFFFFFFGGGGGFGGGGGGGGGGHHHHHHHHHHHHHHHHHHGEGGHHHHHHHGHHHGHHHHHHHHHHHHHHHGGHGGHHHHGFGGHHHHGGGHGHHHHHHHHGHHHGGGGF@</<>-<.../0//0//000000:0000000;0000:000000000:0...0000000000;0900000000.0000000000000//...//.;0000000000000..00000:.//:...900000./...0
@M05620:45:000000000-G6HP7:1:1101:26693:14121 1:N:0:133
TACCTGTACTGGGGAAGCATTTGAATATCCCCCCATGGTGATGGGGACGGAGAACTGCTCCATAAACACAGGCAACGTGCCTAACTTTCCCGGGAAGATGAAGTCAAAGAGCGACCACAGCTCTCGGAGGTTATTTTGCATCGGTGAGCCAGACAGAATGATCCGATGAGGGGTGCGAAACTATTTGAGGAAAGGAAGCACCTTTTTATTAAATTTACCTTTTAGCAATCGCGATTCCTACCCTAAAGATC
+
AAAAADFFFFBFGCAECGGGGFHD1FFGHHHGGGEGHFBFGHGHHG/EEGFGGHHHHHHHHHF2FGGGHHHHGHHHGGFHHHBBGFHHHHHGCCCECAGHGFHHHHHHHHHHGGGGGHHHHHHGHGGGGGGH1GHHHHHHGHGCGFFGHCGHFGHHFGHHHHHHHGGGHHFGGFGBGC-AAGGGGGGBCB0CFGGBFGGGGFFFFFF?FFFBFFFFBFFFFFFFFFFFFFEF?@@EBFFFFFFFFBB9FFF
@M05620:45:000000000-G6HP7:1:1101:16818:14122 1:N:0:133
CATCCTGACCCTGAAGTACCCCATTGAGCATGGCATCGTCACCAACTGGGACGACATGGAGAAGATCTGGCACCACACCTTCTACAACGAGCTGCGCGTGGCCCCGGAGGAGCACCCAGTGCTGCTGACCGAGGCCCCCCTGAACCCCAAGGCCAACAGAGAGAAGATGACTCAGGTGAGGCTCGGCCGACGCCCGTGCTCCTCCCGTCCTTTCCCCAGTCATTTTCTGCCCGGCTTGATTTCTGACATTA
+
BBBBBFFFFFFFGGFEFFGGGGFHHFFHHDGBFGHHHGHHHGHHHGHFGHFHEAEGGHGFHHFGHGHFHHHHHGHHFFGHHHHHHDGHEEEEEGHGGGGGGGHHGCCGGGGDHGHHGGHGCFDGGHHHGHGCC-@FECCGGEFFGHGGGDEGHHEGG.9FGGDFGFGGFGFFFFBFF/09ACAF;-AD-9B?<BB?BAD?9BBFFE?EDFD/BFFFB.A/B/9BF9B/;BFEA---;-.9/;FF/9999B/
@M05620:45:000000000-G6HP7:1:1101:20674:14126 1:N:0:133
TACCTGTACTGGGGAAGCATTTGAATATCCCCCCATGGTGATGGGGACGGAGAACTGCTCCATAAACACAGGCAACGTGCCTAACTTTCCCGGGAAGATGAAGTCAAAGAGCGACCACAGCTCTCGGAGGTTATTTTGCATCGGTGAGCCAGACAGAATGATCCGATGAGGGGTGCGAAACTATTTGAGGAAAGGAAGCACCTTTTTATTAAATTTACCTTTTAGCAATCGCCATTCCTACCCTAAAGATC
+
CCBCCFFFFFFFGGGGGGGGGGHHHHHHHHHGGGGHHHGHHHHHHGGGGGGGGHHHHHHHHHHHHHHHHHHHGHHHGHHHHHHHHHHHHHHGGGGGGHHHHHHHHHHHHHHHGGGGGHHHHHHHHGGGGGGHHHHHHHHHHHGGGGGHHHHHHGHHHHHHHHHHHGGGHHGGGEFGGGGGGGGGGGGGGGGGGGGGGGGGGFFFFFFFFFFFFFFFFFFFFFFFFFFFFFFFFFFFFFFFFFFFFFFFFFF
@M05620:45:000000000-G6HP7:1:1101:25854:14131 1:N:0:133
CATCCTGACCCTGAAGTACCCCGGCTTGATTTCTGACATTAGATCGGAAGAGCACACGTCTGAACTCCAGTCACAGCGATAGATCTCGTATGCCGTCTTCTGCTTGAAAAAAAAAAAAATGCTACTTCCCTAATCCCCCCTTCCCCCCACTGCCCCCCTAGCAACTCTGACTCCTTTTAGTCTCTTCCGACGCCCTTGCTCCTCCCGTCCGTTCCCCCGTCATTTTCTGCCCTCCTTTCTTTCTTACCTTC
+
CCCCCFFFFFFFGGGGGGGGGGGGGGGGHHHHHHHFHHHHHGHHHHGEGGHHHHHHHGHHHGHGHHHHHHHHHHHGHGGHGGFGHFHHGGHHGHGEGHGHHFHFHHHHGHHGGGGB///01111?111=0=101>FBF.-<.///<CA-.:00;.CBA-A/00;./000;BCC000000/;;0;00099.-9-@--;/:0000BBA.AAA-.;;909.-.;.A9B0:900990..;000:0;0B;09/000
@M05620:45:000000000-G6HP7:1:1101:26685:14137 1:N:0:133
TACCTGTACTGGGGAAGCATTTGAATATCCCCCCATGGTGATGGGGACGGAGAACTGCTCCATAAACACAGGCAACGTGCCTAACTTTCCCGGGAAGATGAAGTCAAAGAGCGACCACAGCTCTCGGAGGTTATTTTGCATCGGTGAGCCAGACAGAATGATCCGATGAGGGGTGCGAAACTATTTGAGGAAAGGAAGCACCTTTTTATTAAATTTACCTTTTAGCAATCGCGATTCCTACCCTAAAGATC
+
CCCCCFFFFFFFGGGGGGGGGGHHHHHHHHHGGGGHHHHHHHHHHGGGGGGGGHHHHHHHHHHHHHHHHHHHGHHHGHHHHHHHHHHHHHHGGGGGGGHHHHHGGHHHHHHHGGGGGHHHHHHGHGGGGGAGHHHHHHHHHHGGGGGHHHHHHGHHHHHHHHHHGGGGHHHGGEFGCFGGGGEGGGGGFGFGFGGEFGEFGFFFFFFFFFFFFFFFFFFFFFFFFFFFFFFFFFFFFFFFFFFFFFFFFFF
@M05620:45:000000000-G6HP7:1:1101:29414:14195 1:N:0:133
TACCTGTACTGGGGAAGCATTTGAATATCCCCCCATGGTGATGGGGACGGAGAACTGCTCCATAAACACAGGCAACGTGCCTAACTTTCCCGGGAAGATGAAGTCAAAGAGCGACCACAGCTCTCGGAGGTTATTTTGCATCGGTGAGCCAGACAGAATGATCCGATGAGGGGTGCGAAACTATTTGAGGAAAGGAAGCACCTTTTTATTAAATTTACCTTTTAGCAATCGCCATTCCTACCCTAAAGATC
+
CCCCCFFFFFFFGGGGGGGGGGHHGGHHHHHGGGGHHHFHHHHHHGGGGGGGGHHHHHHHHHHHHHHHHHHHGHHHGHHHHHHHHHHGHHGGGGEGGHHHHHFFFHHHHHHHGGGGGHHFHHGGH?FCFGEGHHHHHHHFGGFEGGGFCGHHHGGGGGHHHHEHGGGFHHHDGGGG?AADDFFGGGB;EBCFBFFFFGGGGFFFFFFFFFFFFFFFFFBFFFFFFFFBFFFFFFFFFFFFBFFFFFBFFFF
@M05620:45:000000000-G6HP7:1:1101:29177:14237 1:N:0:133
TACCTGTACTGGGGAAGCGTGTAGCAATCGCCATTCCTACCCTAAAGATCGGAAGAGCACACGTCTGAACTCCAGTCACAGCGATAGATCTCGTATGCCGTCTTCTGCTTGAAAAAAAAAAAAAAAAAGAAAAAGAAGAATAAAAATGGAGTAAAATAAAAGAAGGATAAAAAATATGGAAAGCTAGGATAAGAGTACACAGGGAGGAACAGACGAGGAAGCAAGATCATGGTTAGCAAGACACGTATAAT
+
CCCCDFFFFFFFGGGGGGGGEAGGGHHHHGGGGGHHHHHHHHHHHHHHHHHGGGGHHHHHHHGHHHGGHHHHHGHHHHHHHHGFHGGGHGGHHGGHHHHGFGHGHHHHHHHHHGGHGGG@F></<---...//<.../:/00000:.000/:/000000000.;/.900;000-.:0000009/000.0990:090;9009.....-./.://9-----/..0///;00000000:009/////../0000
@M05620:45:000000000-G6HP7:1:1101:12159:14249 1:N:0:133
TACCTGTACTGGGGAAGAGTGTAGCAATCGCCATTCCTACCCTAAAGATCGGAAGAGCACACGTCTGAACTCCAGTCACAGCGATAGATCTCGTATGCCGTCTTCTGCTTGAAAAAAAAAAACACAACCCCCCCCCCCCCCACCCCCCCCCCCCCCCCCCCCCCCCCCCCCCCCCCCCCCCCCCCCCCCCCCCCCCCCCCCCCCCCCCCCCCCCCCCCCCCCACCCCCCCCCCCCCCCCCCCCCCCACACC
+
CCBCCFFFFFFFGGGGGGGGGGHHHHHHHGGGGGHHHHHHHHHHHHHHHHHGGGGGHHGHHHGHHGFGHHHHHHGFHHHHHHGFHGEGFGFHGFFHGHHGEGHFHFHGFHGHHHHHGGGGCB?/0=/<////----;--9--:;=?=B;-9-;-9-9--@-:9@=---9----;9-=BAA>D--;@---;;>-@@=ACD;---:=>-BCA;D>C-9-C--;:-;..;-9;@C;---;-:B;-:--9-:.9:
@M05620:45:000000000-G6HP7:1:1101:6342:14275 1:N:0:133
TACCTGTACTGGGGAAGAGTGTAGCAATCGCCATTCCTACCCTAAAGATCGGAAGAGCACACGTCTGAACTCCAGTCACAGCGATAGATCTCGTATGCCGTCTTCTGCTTGAAAAAAAAAAAATCATACCACAACCCCCCTAAACCCCCCATCCCACAACACGCATCTTCATCCGCTTACCCTCATCCTACTCCACCACTCCTCCCCTCCTGTCCCACATCGTCTCCTTTCCGACTCTGTTCTGACCATTC
+
CCBCCFFFFFFFGGGGGGGGGGHHHHHHHGGGDFHHHHGHHHHHHHHHHHHGGGGHHHFHHHGHHHGGFHHHHGHGHHHGHHGGGGGHHHHHHGGGGHHGGGHGHHHHHHHHHHHHGGGCC><0111??011////><---./</<<.<--//..0...:...-:.-0090000.9:.9;/90../:/9B///://.9./////;../;.//:;/9/..;;.;..//////9..:9.://;/9///;/;//
@M05620:45:000000000-G6HP7:1:1101:9992:14300 1:N:0:133
ATCTCTATCTCCTAAAAAGGAAGAAAGGTGAGGGAAGATCGGAAGAGCACACGTCTGAACTCCAGTCACAGCGATAGATTTCGTATGCCGTCTTCTGCTTGAAAAAAAATAAACGCCTCCAAGGGATTCACCGAGCTGATGCCCCACTGGCCCTTCCCTCCCCCATTTCCGCTTTCTCCCTCTTCTGCATCCACTTGAACACTTCTCCCCCTTTCTCCTTGTCCCTGCCCCCCCCGCGCCCCCCCCCCCTC
+
AAAAADDDD@3BAG1A11A1BA1BAFA01B10ABACA0FHE0//A0FGG00B/A/0/EEAGHHH12B1GFDH?EG//1222D0B00>2BE/>0/2B1F1@10B@10///0<11B//>CFHH11///00111<///</111<110?..<10>0C<00</0<...<-/0:GG.::..00;0;GFF:00;009;B090000;0990BFFGB/;.A.00099;////9;9/-;9--;;-----9;;@@@@=-99B
@M05620:45:000000000-G6HP7:1:1101:2497:14440 1:N:0:133
TACCTGTACTGGGGAAGAGTGTAGCAATCGCCATTCCTACCCTAAAGATCGGAAGAGCACACGTCTGAACTCCAGTCACAGCGATAGATCTCGTATGCCGTCTTCTGCTTGAAAAAAAAAAAAAAATAGAAAAATGATAAAATGATTAGATGTGACGTTATCATGAAGAAATATTCAGAGGGGGGTTGTATATAATGATGTATAGGTACGTACATGATTCGTGGTATGTAGTGACAGTTTTGGCACTGGGG
+
CCCCCFFFFFFFGGGGGGGGGGHHHHHHHGGGGGHHHHHHHHHHHHH5FHHGGGGHHHHHHHGHHHGHHHHHHGHHHHHHHHGGHGGHHFHHHGGHHHHGGGHGHHHHHHHFGGHGGGGDG<>/<-0111110001110000=000000000<<00.../<000<0000//000000000..------<0000000<000000000<00.<0..<<0<00./.9.0000000/00000000.-000://.-
@M05620:45:000000000-G6HP7:1:1101:13901:14453 1:N:0:133
ATCTCTATCTCCTAAAAAGGAAGAAAGGGGAGGGAAGATCGGAAGAGCACACGTCTGAACTCCAGTTACAGCGATAGATCTCGTATGCCGTCTTCTGCTTGAAAAAAAAAAAAGATAATAGGATAAGAGAATGTAGAGGTTGAGAAAATAAAGGAATGAGGAAACATGACTGATAAATAAGGGATTATATGGGGAGATGAGTGAGGAAGTGAAGGAACACGGATACTGTATTATGGAGATGAGTCAATATA
+
CCCBCFFFFFFFGGGGGGGGGGHHHHHHEAAEGGGGGHHHHGGGGGHHHHHHGHHHGGBGHHHGHG5EGFHGGGHGGF44BGFFGHHHHEEFHGHHHHHHHF3BEGGC<BB////11111111?111110111=1111010001.0//0<0000//0000/0////:/0/00:;000;0000../;0;0000...-./000;000.;/.00////././/.--../////:9////;////////////B/
@M05620:45:000000000-G6HP7:1:1101:13878:14456 1:N:0:133
ATCTCTATCTCCTAAAAAGGAAGAAAGGGGAGGGAAGATCGGAAGAGCACACGTCTGAACTCCAGTCACAGCGATAGATCTCGTATGCCGTCTTCTGCTTGACAAAAAAAACCAACCTCACTAATCGTTTATAGTGACGTTTAGTGATTTGGAAACAAAATAAAAGACAGATAATACACGGTGTAGTGTAACATTTTGTAGTTGCTTTAACTATTATATATATCGTGATCAATGACTGTGAATGAATCATC
+
AABBBFFFFFFFGGGEGFFGGGHC4BG4E2EEGGGFGHHHHEEFEHHH3FGHEHHHGHHHHHHFFHGHHFHHGGHEGHHHHHHGFHFHHGGGHGHHHHHHHG3EGFFA/EB//////001/12111/////<1?1111///0.11111111111100...00000=<//</00000000.-...:0;/0000000000/000009000000000;090000000././/000//////9///9/;////9/
@M05620:45:000000000-G6HP7:1:1101:22549:14493 1:N:0:133
TACCTGTACTGGGGAAGCATTTGAATATCCCCCCATGGTGATGGGGACGGAGAACTGCTCCATAAACACAGGCAACGTGCCTAACTTTCCCGGGAAGATGAAGTCAAAGAGCGACCACAGCTCTCGGAGGTTATTTTGCATCGGTGAGCCAGACAGAATGATCCGATGAGGGGTGCGAAACTATTTGAGGAAAGGAAGCACCTTTTTATTAAATTTACCTTTTAGCAATCGCCATTCCTACCCTAAAGATC
+
CCCCCFFFFFFFGGGGGGGGGGHHHHHHHHHGGGGHHHHHHHHHHGGGGGGGGHHHHHHHHHHHHHHHHHHHGHHHGHHHHHHHHHHHHHHGGGGGGHHHHHHHHHHHHHHHGGGGGHHHHGHHHDGDGGCHHHHHHHHGGHGGGGGHHHHHHGHHHHHHGHHHHGGGHHHGGADGGGAGGGGGGGGGGGBFFGGGGFFFGFFFFFFFFFFFFBFFFFFFFFFFFFFFFFFFFFFFFFFFFFFFFFFFFFF
@M05620:45:000000000-G6HP7:1:1101:22560:14508 1:N:0:133
TACCTGTACTGGGGAAGCATTTGAATATCCCCCCATGGTGATGGGGACGGAGAACTGCTCCATAAACACAGGCAACGTGCCTAACTTTCCCGGGAAGATGAAGTCAAAGAGCGACCACAGCTCTCGGAGGTTATTTTGCATCGGTGAGCCAGACAGAATGATCCGATGAGGGGTGCGAAACTATTTGAGGAAAGGAAGCACCTTTTTATTAAATTTACCTTTTAGCAATCGCCATTCCTACCCTAAAGATC
+
CCCCBFFFFFFFGGGGGEGGGGHHHHFHHHHGGGGHHHFGHHHHHGGGGGGGGHHHHHHHHHHHHHGHHHHHGHHHGHHHHHHHHHHHHHHGGGGGGHHHHHHHHHHHGHHHGGGGGHHHGHHHHDFEGGGHHHHHHHHHHHGGGGGHHGHHHGHHFHHHHHHHHGGGHHHGGCEGGEGGGGGGGGGFGGBFFFGFGGGGGFFFFFFFFFFFFFFFFFFFFFFFFFFFFFFFFFFFFFFFFFFFF/;BFFF
@M05620:45:000000000-G6HP7:1:1101:17441:14638 1:N:0:133
AGATTACTGCAACAGTTCCCCCTGGACCTGGAAAAGTTTCTTGCCTGGCTTACAGAAGCTGAAACAACTGCCAATGTCCTACAGGATGCTACCCGTAAGGAAAGGCTCCTAGAAGACTCCAAGGGAGTAAAAGAGCTGATGAAACAATGGCAAGTAAGTCAGGCATTTCCGCTTTAGCACTCTTGTGGATCCAATTGAACAATTCTCAGCATTTGTACTTGTAACTGACAAGCCAGGGACAAAACAAAGAT
+
BBABAFFFDFFFGGFGGGGGGGGCGHFFHHHHHHHHFFHHHHHHHHHHHGHBHDFGHGHHHG3GHFGHHHHH3GGGHHHHGHHHGFHGCHHGHHGE>EGHHHHHFGFHGFGHEGGGFHHHHFHGGEFFHGHEHGHHHG2GHFGFHHHGFFHHHGHHHFDGFHGFHHHHHGGGGGGHFGHFHHGHH1FFEGFHFFFDGBGFBCGGHHHDDC=C:CCCGHHEFFBCFHE0GHHEHGF?EB.CEFFGFGEGBF0
@M05620:45:000000000-G6HP7:1:1101:25895:14655 1:N:0:133
TACCTGTACTGGGGAAGCATTTGAATATCCCCCCATGGTGATGGGGACGGAGAACTGCTCCATAAACACAGGCAACGTGCCTAACTTTCCCGGGAAGATGAAGTCAAAGAGCGACCACAGCTCTCGGAGGTTATTTTGCATCGGTGAGCCAGACAGAATGATCCGATGAGGGGTGCGAAACTATTTGAGGAAAGGAAGCACCTTTTTATTAAATTTACCTTTTAGCAATCGCCATTCCTACCCTAAAGATC
+
CCCCCFFFFFFFGGGGGGGGGGHHHHHHHHHGGGGHHHFGHHHHHGGGGGGGGHHHHHHHHHHHGHHHHHHHGGHHGHHHHHHHHHHHHHHGGGGGGHHHHHHHHHHGHHHHGGGGGHHHHHHHHGGGGGEHHHHHHHHHHHGGGGGHHHHHHGHHHHHHHHHHHGGGHHHGGEEGGFGGGGGGGGGGGGFGGGGGGGGFFFFFFFFFFFFFFFFFFFFFFFFFFFFFFFFFFFFFFFFFFFFFFFFFFFF
@M05620:45:000000000-G6HP7:1:1101:27264:14697 1:N:0:133
CATCCTGACCCTGAAGTACCCCATTGAGCATGGCATCGTCACCAACTGGGACGACATGGAGAAGATCTGGCACCACACCTTCTACAACGAGCTGCGCGTGGCCCCGGAGGAGCACCCAGTGCTGCTGACCGAGGCCCCCCTGAACCCCAAGGCCAACAGAGAGAAGATGACTCAGGTGAGGCTCGGCCGACGCCCGTGCTCCTCCCGTCCTTTCCCCAGTCATTTTCTGCCCGGCTTGATTTCTGACATTA
+
DDDDDFFFFFFFGGGGGGGGGGGHHHHHHHHHHHHHHGHHHGHHHGHHHHHHGGGGGHHHHHHHHHHHHHHHHGHHHGGHHHHHHHHHGGGGGHHGGGGGGGHHGGGGGGGGHHHHGGHHHHHHHHHHHHGGGGGGGGGGGGHHHHGGGGHGHHGGGGGGGGGGGGGGGGGGGGGGGGGGGGGGFFFFFFFFFFFFFFFFFFFFFFDFDFFFFFFFFFFFFFFFFFFFHFFFFAFFF;AFFFFFF0BFBF0
@M05620:45:000000000-G6HP7:1:1101:27791:14719 1:N:0:133
TACCTGTACTGGGGAAGCATTTGAATATCCCCCCATGGTGATGGGGACGGAGAACTGCTCCATAAACACAGGCAACGTGCCTAACTTTCCCGGGAAGATGAAGTCAAAGAGCGACCACAGCTCTCGGAGGTTATTTTGCATCGGTGAGCCAGACAGAATGATCCGATGAGGGGTGCGAAACTATTTGAGGAAAGGAAGCACCTTTTTATTAAATTTACCTTTTAGCAATCGCCATTCCTACCCTAAAGATC
+
BBBBBFFFFFFFGG2EAGFFGGHGFGHHHHHGGGGHFGEGHHHHHGGGEEGEGFHHHHHGHHHHHDGGHHHHGHHHGHHHHHHHHFGHGFHGCGEEGHHHGHHFGHHHHHHHEGGGGHHHHFHHHGGGGGGHFHHHHFFBGHGCGDGGHHFHHGHHHFHHHHHHHGGGFH/?@EGGGDBGBF0CFFFFABFGFG?FFFGGGFFFFFFFFFF/BFFFFBFFFFFF/FF/FFFFFFEFFFFFF9FF.F9BFFB
@M05620:45:000000000-G6HP7:1:1101:15464:14832 1:N:0:133
CATCCTGACCCTGAAGTACCCCGGCTTGATTTCTGACATTAGATCGGAAGAGCACACGTCTGAACTCCAGTCACAGCGATCGATCTCGTATGCCGTCTTCTGCTTGAAAAAAAAAAAACACAATACAAGTCACAAACAGAACAACTCCATACAAACTTGTCATCAAGGAATGATGGTGGACTGCGTGCGCAAGACCTCCAGTCGATAGCGCAGGCACCGCCGATCGAGGCCCATGCTGGGGCTCTCTCCTT
+
CCDDDFFFFFFFGGGGGGGGGGGGGGGGHHHHHHHHHHHHHHHHHHG2CEHHHHHHHGHHHGHHHHGHGHHHFGHHHGGH1EEGHHHHGGHGHHGGGHGHGHHHHHHHEHH/ECF/>///0/=1111111111110.00010//.000000/000.000000000000./00000000..00./....---9-///0:./000.....0-----....--------..--...//00:0.-.-./000/00
@M05620:45:000000000-G6HP7:1:1101:28198:14853 1:N:0:133
CATCCTGACCCTGAAGTACCCCATTGAGCATGGCATCGTCACCAACTGGGACGACATGGAGAAGATCTGGCACCACACCTTCTACAACGAGCTGCGCGTGGCCCCGGAGGAGCACCCAGTGCTGCTGACCGAGGCCCCCCTGAACCCCAAGGCCAACAGAGAGAAGATGACTCAGGTGAGGCTCGGCCGACGCCCGTGCTCCTCCCGTCCTTTCCCCAGTCATTTTCTGCCCGGCTTGATTTCTGACATTA
+
CCCCCFFFFFFFGGGGG5FGGGGHHGHHHHHHGFHHGGHGHGHHHGHHHGFHEGGGGHHHHHHHFAGFFEGHHGGHHGGHHHHHHHHHGGGGGHHGGGEFGGHHGGGGGGGGHHHHGGHFCGGHHHHGHHGGGGGGGGGGFFHHHHGGGGHGHHGGGGFGGGDGGGGGGGGGGGGGGGGGGGEGFFFFBCC;>DFA;AAEBFFFFF.;AD.BFFFFFE.;BFFFFFFFFFFFDDFFFFAFFB///;:BFF/
@M05620:45:000000000-G6HP7:1:1101:28218:14859 1:N:0:133
CATCCTGACCCTGAAGTACCCCATTGAGCATGGCATCGTCACCAACTGGGACGACATGGAGAAGATCTGGCACCACACCTTCTACAACGAGCTGCGCGTGGCCCCGGAGGAGCACCCAGTGCTGCTGACCGAGGCCCCCCTGAACCCCAAGGCCAACAGAGAGAAGATGACTCAGGTGAGGCTCGGCCGACGCCCGTGCTCCTCCCGTCCTTTCCCCAGTCATTTTCTGCCCGGCTTGATTTCTGACATTA
+
CDDDDFFFFFFFGGGGGGGGGGGHHHHHHHHHHGHHHGHHHGHHHGHHHHHHGGGGGHHHHHHHHHHHHHHHHGHHHGGHHHHHHHHHGGGGGHHGGGGGGGHHGGGGGGGGHHHHGGHHHHHHHHHHHHGGGGGGGGGGGGHHHHGGGGHGHHGGGGGGGGGGGGGGGGGGGGGGGGGGGGGGFFFFFFFFFFFFDFDFFFFFFFFEFFFFFFFFFFFFFFFFFFFFFEFFFFFFFFAFFFFF<:FFFF0
@M05620:45:000000000-G6HP7:1:1101:4251:14934 1:N:0:133
TACCTGTACTGGGGAAGCATTTGAATATCCCCCCATGGTGATGGGGACGGAGAACTGCTCCATAAACACAGGCAACGTGCCTAACTTTCCCGGGAAGATGAAGTCAAAGAGCGACCACAGCTCTCGGAGGTTATTTTGCATCGGTGAGCCAGACAGAATGATCCGATGAGGGGTGCGAAACTATTTGAGGAAAGGAAGCACCTTTTTATTAAATTTACCTTTTAGCAATCGCCATTCCTACCCTAAAGATA
+
CCCCCFFFFFFFGGGGGGGGGGHHHHHHHHHGGGGHHHHHHHHHHGGGGGGGGHHHHHHHHHHHHHHHHHHHGHHHGHHHHHHHHHHHHHHGGGGGGHHHHHHHHHHHHHHHGGGGGHHHHHHHHGGGGGGHHHHHHHHGHHGGGGGHHHHHHGHHHHHHHHHHHGGGHHHGGEDGGGGGGGGGGGGGGEFGGGGGGGGGGFFFFFFFFFFFFFFFFFFFFFFFFFFFFFFFFFFFFFFFFFFFFFFFFFB
@M05620:45:000000000-G6HP7:1:1101:27571:14938 1:N:0:133
CATCCTGACCCTGAAGTACCCCGGCTTGATTTCTGACATTAGATCGGAAGAGCACACGTCTGAACTCCAGTCACAGCGATAGATCTCGTATGCCGTCTTCTGCTTGAAAAAAAAAAAAGAACAACAATAGTAGCCAGAACTCAAAACGGGGAACAGCATAGCACAGCGACAAAAATCTGACCTTGCAGCATGCATCATGCCAGTAGAGAGACGGGGACGAACTTGATAGGATAGGTCATGGTAGTCGCATT
+
BCCCBFFFFFFFGFGGGGGGGGGGGGGGHHHHHFBDFFFHHHHHHHGGEEHHHGHHHGHHHGGHHHHHFHHH3GHFFF?G1EFGHHHHGGHHHHGFGHGGHHHHHHGHHHHFECD/>>//00?0?//111>1111100001111<1.-..--..//.:0;0000//.----9/...00;0;:00B0000.0090000000000;00000.:/;.--------.000000/0000/00000000000.--..
@M05620:45:000000000-G6HP7:1:1101:17192:14947 1:N:0:133
AGATTACTGCAACAGTTCCCCCTGGACCTGGAAAAGTTTCTTGCCTGGCTTACAGAAGCTGAAACAACTGCCAATGTCCTACAGGATGCTACCCGTAAGGAAAGGCTCCTAGAAGACTCCAAGGGAGTAAAAGAGCTGATGAAACAATGGCAAGTAAGTCAGGCATTTCCGCTTTAGCACTCTTGTGGATCCAATTGAACAATTCTCAGCATTTGTACTTGTAACTGACAAGCCAGGGACAAAACAAAGAT
+
AAABCFFFFFFFGGGFGGGGGGGGHHHGHHHHHHHGFHHHHHHHHHHHHHHGHHHHHHHHHHHHHHHHHHHHHHFHHHHHHHHHHHHHHHHHHHGE@GHHHHHFHHHHGHHHHHHHHHHHHHHGGGGGHHHHHGHHHHGHHHHHHHHHHHHGHGHHHHHHHHHHHGHHHHGGGGGHHHHHHHHHHGHGGHHHGGHHHHFFFCGHHHHHHHHHHHHCGHHGHHFHHHGFGHHHHGGGGGGGG.BFFGEGGF;
@M05620:45:000000000-G6HP7:1:1101:29103:14952 1:N:0:133
TACCTGTACTGGGGAAGCATTTGAATATCCCCCCATGGTGATGGGGACGGAGAACTGCTCCATAAACACAGGCAACGTGCCTAACTTTCCCGGGAAGATGAAGTCAAAGAGCGACCACAGCTCTCGGAGGTTATTTTGCATCGGTGAGCCAGACAGAATGATCCGATGAGGGGTGCGAAACTATTTGAGGAAAGGAAGCACCTTTTTATTAAATTTACCTTTTAGCAATCGCCATTCCTACCCTAAAGATC
+
BBBBBFFFFFFFGGGGGGFGGGHGHHGHHHHGGGGHHHGHHHHHGGGGGGGGGHHHHHHHHHHHHFHHHHHHGHHHGHHHHHHHHHHHHHHGGGCEGHHHGHHHHHHHHHHHGGGGGHHHHHHHHGGDGGGHHFHHHFFFGHGGGGEHHHFHFGHHGHGGHHHHH?FGEHHGGGCGCDGGGGGGGGGGGGFFFGGGGGEGGFFFFFF.FF//;FFFFFFFFFF/9FFBFFFFFFEFFFFFFFFFFF/FFFF
@M05620:45:000000000-G6HP7:1:1101:27560:14954 1:N:0:133
CATCCTGACCCTGAAGTACCCCGGCTTGATTTCTGACATTAGATCGGAAGAGCACACGTCTGAACTCCAGTCACAGCGATAGATCTCGTATGCCGTCTTCTGCTTGAAAAAAAAAAAAAAACATAAAAACAAATCTACATTCAATCAGAACTAAAAAACAATTAAAAGAGTCATGTCCATGACATAAAGTCCTTTATCACTACCTTATACATGATATTGCATTCACGCTCATTACTTCGCTTAGCAATACT
+
DDDDDFFFFFFFGGGGGGGGGGGGGGGGHHHHHGGGHHHHHHHHHHGGGGHHHHHHHGHHHGHHHHHHHHHHHHHGHGGHGGHHHHHHGGHHHHGGGHGHHHHHHHHHHHHFEDG?<</<-..1<1111>..<00000000000000000/0<:000-:.<0000000./0<000:<000000<0000000000000000:0//0000000000000000000000..9..000::00.....00000000
@M05620:45:000000000-G6HP7:1:1101:28431:15019 1:N:0:133
TACCTGTACTGGGGAAGCATTTGAATATCCCCCCATGGTGATGGGGACGGAGAACTGCTCCATAAACACAGGCAACGTGCCTAACTTTCCCGGGAAGATGAAGTCAAAGAGCGACCACAGCTCTCGGAGGTTATTTTGCATCGGTGAGCCAGACAGAATGATCCGATGAGGGGTGCGAAACTATTTGAGGAAAGGAAGCACCTTTTTATTAAATTTACCTTTTAGCAATCGCCATTCCTACCCTAAAGATC
+
BBBBBFFFFFFFGGGGGGGGGGHHHHHHHHHGGGGHHHFGHHHHHGGGGGGGGHHHHHHHHHHHHHHHHHHHGHHHGHHGHHHHHHHHHHHGGGGGGGHHHFHHHHHHHHHHGGGGGHHHHHHHHGGGGGGHHHHHHHHHHHGGGGGHHHHHHGHHGHHHHHHHHGGGHHHGGCCGGEGGGGGGGGGGGGFFGGGGGGGGGFFFFFFFFFFFFFFFFFFFFFFFFFFFFFFFFFFFFFFFFFFFFFFFFFF
@M05620:45:000000000-G6HP7:1:1101:22573:15019 1:N:0:133
CATCCTGACCCTGAAGTACCCCATTGAGCATGGCATCGTCACCAACTGGGACGACATGGAGAAGATCTGGCACCACACCTTCTACAACGAGCTGCGCGTGGCCCCGGAGGAGCACCCAGTGCTGCTGACCGAGGCCCCCCTGAACCCCAAGGCCAACAGAGAGAAGATGACTCAGGTGAGGCTCGGCCGACGCCCGTGCTCCTCCCGTCCTTTCCCCAGTCATTTTCTGCCCGGCTTGATTTCTGCCATTT
+
ABBABFFBFFFFGFGGGGGGGGGHHHHHHHHHHGBHHGHHHGHHHGHHHEFHGEGGGHHHHHEHHHHHHHHGHGHHHGGHHHHFHHHHGFGGGGHGGGFGGGHHGGGGGGGGHHHHGGHGHHHHHHHHHHG@DGGGGGGGGGHHHHGGDEHCEHFEGGGEC/EFBFFFFGGGGGGGGGGGGGGFFDFFFAFFFFFA-AD.FFFFFFBADDDFFFFFF.ABBBFFFFFFF/:ADAAFC=./9/FFB/;9FF/
@M05620:45:000000000-G6HP7:1:1101:26950:15084 1:N:0:133
CATCCTGACCCTGAAGTACCCCGGCTTGATTTCTGACATTAGATCGGAAGAGCACACGTCTGAACTCCAGTCACAGCGATAGATCTCGTATGCCGTCTTCTGCTTGAAAAAAAAAAAAAATCAAATAAAAAAATTAGAAACCATTCCTATCAAATAACAAATACATATAAGAAAAACCACTAATCAAATTTAGTATACCAATACTTACTAATGTCTATGCACGGTCTGGAAGTTGACAGCAAGCATAATGC
+
CDDDDFFFFFFFGGGGGGGGGGGGGGGGHHHHHFDDGHHHHHHHHHGGGGHHHHHHHGHHHGHHHHHHHHHHHHHHHGGHGGHHHHHHGGHHHHGGGHGHHHHHHHHHHHHGGGGB>><<01?1>1<<111--.000000/<.00000:00000:::000.00000;0000;;//.....0/000000;0000000000:90009900;0000000009000.-.9./900/00000:0;///./900;00
@M05620:45:000000000-G6HP7:1:1101:13386:15091 1:N:0:133
TACCTGTACTGGGGAAGCATTTGAATATCCCCCCATGGTGATGGGGACGGAGAACTGCTCCATAAACACAGGCAACGTGCCTAACTTTCCCGGGAAGATGAAGTCAAAGAGCGACCACAGCTCTCGGAGGTTATTTTGCATCGGTGAGCCAGACAGAATGATCCGATGAGGGGTGCGAAACTATTTGAGGAAAGGAAGCACCTTTTTATTAAATTTACCTTTTAGCAATCGCCATTCCTACCCTAAAGATC
+
CCCCCFFFFFFFGGGGGGGGGGHHHHHHHHHGGGGHHHGHHHHHHGGGGGGGGHHHHHHHHHHHHHHHHHHHGHHHGHHHHHHHHHHHHHHGGGGGGHHHHHHHHHHHHHHHGGGGGHHHHHHHHGGGGGGHHHHHHHHHHHGGGGGHHHHHHGHHHHHHHHHHHGGGHHHGGEEGGECGGGGGGGGGGGCFGGGGGGGGGFFFFFFFFFFFFFFFFFFFFFFFFFFFFFEFFFFFFFFFFFFFFFFFFFF
@M05620:45:000000000-G6HP7:1:1101:15035:15125 1:N:0:133
CATCCTGACCCTGAAGTACCCCATTGAGCATGGCATCGTCACCAACTGGGACGACATGGAGAAGATCTGGCACCACACCTTCTACAACGAGCTGCGCGTGGCCCCGGAGGAGCACCCAGTGCTGCTGACCGAGGCCCCCCTGAACCCCAAGGCCAACAGAGAGAAGATGACTCAGGTGAGGCTCGGCCGACGCCCGTGCTCCTCCCGTCCTTTCCCCAGTCATTTTCTGCCCGGCTTGATTTCTGACCTTT
+
CCCCCFFFFFFFGGGGGGGGGGGHHHHHHHHHHHHHHGHHHGHHHGHHHHHHGGGGGHHHHHGHHHHHHHHHHGHHGGGHHHHHHHHHGGGGGHHGGGGGGGHHGGGGGGGGHHHHGGHHHHHHHHHHHHGDGGGGGGGGGGHHHHGGGFHGHHGGGGGGGGGGFGGGGGGGGGGGGGGGGGGGFFFFACFFBFFFCFFFFFFFFFFADFDFFFFFFBDFFBFFFFFFFEFFDCADFA;BFFFE00:/;B0
@M05620:45:000000000-G6HP7:1:1101:28325:15157 1:N:0:133
AGATTACTGCAACAGTTCCCCCTGGACCTGGAAAAGTTTCTTGCCTGGCTTACAGAAGCTGAAACAACTGCCAATGTCCTACAGGATGCTACCCGTAAGGAAAGGCTCCTAGAAGACTCCAAGGGAGTAAAAGAGCTGATGAAACAATGGCAAGTAAGTCAGGCATTTCCGCTTTAGCACTCTTGTGGATCCAATTGAACAATTCTCAGCATTTGTACTTGTAACTGACAAGCCAGGGACAAAACAAAGAT
+
AABBBFFFDD4DGGFGGGGGGGGGHHHHHHHHHHHHHHHHHHHHHHHHHHHHHHHHHHHHHHHHHHHHHHHHFHHHHHHHHHHHHHHHHH5GHHGG/EHHHHHHHHHHGHHHHHHHHHHHH3?FEGFGH4HHHFHHHHHHH3FGHHHHHFHHHGHHHHHHHHHHHHHHHHGGGGGHHHHHHHHHHHHGHHHHGFHHHGHHHHHHHHHHHHGHHHHHHHHHHHFFHHHGHHHHHGGGGGGGEGBAFFGGGGF
@M05620:45:000000000-G6HP7:1:1101:5058:15165 1:N:0:133
CATCCTGACCCTGAAGTACCCCATTGAGCATGACATCGTCACCAACTGGGACGACATGGAGAAGATCTGGCACCACACCTTCTACAACGAGCTGCGCGTGGCCCCGGAGGAGCACCCAGTGCTGCTGACCGAGGCCCCCCTGAACCCCAAGGCCAACAGAGAGAAGATGACTCAGGTGAGGCTCGGCCGACGCCCGTGCTCCTCCCGTCCTTTCCCCAGTCATTTTCTGCCCGGCTTGATTTCTGACATTA
+
CDDDDFFFFFFFGGGGGGGGGGGHHHHHHHHHHHHHHGHHHGHHHGHHHHHHGGGGGHHHHHHHHHHHHHHHHGHHHGGHHHHHHHHHGGGGGHHGGGGGGGHHGGGGGGGGHHHHGGHHHHHHHHHHHHGGGGGGGGGGGGHHHHGGGGHGHHGGGGGGGGGGGGGGGGGGGGGGHGGGGGGGFFFFFFFFFFFFDFFFFFFFFFFFFFFFFFFFFFFFFFFFFFHFFFFFFFFFFF.FFFFFFFFFFF0
@M05620:45:000000000-G6HP7:1:1101:3691:15170 1:N:0:133
TACCTGTACTGGGGAAGCATTTGAATATCCCCCCATGGTGATGGGGACGGAGAACTGCTCCATAAACACAGGCAACGTGCCTAACTTTCCCGGGAAGATGAAGTCAAAGAGCGACCACAGCTCTCGGAGGTTATTTTGCATCGGTGAGCCAGACAGAATGATCCGATGAGGGGTGCGAAACTATTTGAGGAAAGGAAGCACCTTTTTATTAAATTTACCTTTTAGCAATCGCCATTCCTACCCTAAAGATC
+
BBBBBFFFFFFFGGGGGGGFGGHHHHHHHHHGGGGHHHHHHHHHHGGGGGGGGHHHHHHHHHHHHHHHHHHHGHHHGHHHHHHHHHHHHHHGGGGGGHHHHHHHHHHHHHHHGGGGGHHHHHHHHGGGGGGHHHHHHHHHHHGGGGGHHHHHHGHHHHHHHHHHHGGGHHHGGGGGGEGGGGGGGGGGGGGGGGGGGGGGGFFFFFFFFFFFFFFFFFFFFFFFFFFFFFFFFFFFFFFFFFFFFFFFFFF
@M05620:45:000000000-G6HP7:1:1101:3709:15174 1:N:0:133
TACCTGTACTGGGGAAGCACTTGAATATCCCCCCATGGTGATGGGGACGGAGAACTGCTCCATAAACACAGGCAACGTGCCTAACTTTCCCGGGAAGATGAAGTCAAAGAGCGACCACAGCTCTCGGAGGTTATTTTGCATCGGTGAGCCAGACAGAATGATCCGATGAGGGGTGCGAAACTATTTGAGTAAAGGAAGCACCTTTTTATTAAATTTACCTTTTAGCAATCGCCATTCCTACCCTAAAGATC
+
BBBBB@DFFFFFGCFCAFA4GGBHHHFHHHHGGGEH3GHFHHHBGDFFGGGGGFHHHHHHHFHHHHHGHHHHGHGHEGEGHHGCGHGHHHHGGGGGGHHHGHHHHHHHBGCGEDGGGHHHHHHHHGEDDGGHHHHHHHHEHHD.EDGHGHHGHGHHHFHDDHGHHGGGGHG?CGGC-;ABGGBFGGBFE0;0CFB;C9:FFGFFFFFEFFFFFFFFFFBFFFFBFFFFFF.AADEFFFFFFAFFFFFFFFF
@M05620:45:000000000-G6HP7:1:1101:21907:15273 1:N:0:133
TACCTGTACTGGGGAAGCGTGTAGCAATCGCCATTCCTACCCTAAAGATCGGAAGAGCACACGTCTGAACTCCAGTCACAGCGATAGATCTCGTATGCCGTCTTCTGCTTGAAAAAAAAAAAAAAAAACCCCACTATACAACCCTCCTTTTCCTCCCTTTCATACAAACATCTTTCTGCACCACTGTCCGCACCGACCCACGTCCCTCCACTTACTCAGTCACGCATCGCCTCCTCTACATCCCGCCACCC
+
CCCCCFFFFFFFGGGGGGGGGGHHHHHHHGGGGGHHHHHHHHHHHHHHHHHGGGGHHHHHHHGHHHGHHHHHHHHHHHHHHHGGHGGHHHHHHGGHHHHGGGHGHHHHHHHHHHHHGGGGG<//-<--.<.<.../000;00:;.../000<;009./00000;;::0..00000900000/..00000;;----:---..-:;..0/.//000000000090..-.-..9...//000000/:.---..;
@M05620:45:000000000-G6HP7:1:1101:26825:15329 1:N:0:133
TACCTGTACTGGGGAAGCATTTGAATATCCCCCCATGGTGATGGGGACGGAGAACTGCTCCATAAACACAGGCAACGTGCCTAACTTTCCCGGGAAGATGAAGTCAAAGAGCGACCACAGCTCTCGGAGGTTATTTTGCATCGGTGAGCCAGACAGAATGATCCGATGAGGGGTGCGAAACTATTTGAGGAAAGGAAGCACCTTTTTATTAAATTTACCTTTTAGCAATCGCCATTCCTACCTAGAGATCG
+
DCCCDFFFFFFFGGGGGGGGGGHHHHHHHHHGGGGHHHFGHHHHHGEGGGGGGHHHHHHHHHHHHHHHHHHHGHHHGHHHHHHHHHHHHHHGGGGGGHHHHHHHHHHHHHHHGGGGGHHHHHHHHGGGGGGHHHHHHHHHHHGGGGGHHHHHHGHHHHHHHHHHHGGGHHHGGEEGGGGGGGGHGGGGFGFGGGGGGGGGGFFFFFFFFFFFFFFFFFFFFFFFFFFFFFFFFFFFFFFFFFFFBFFFFFA
@M05620:45:000000000-G6HP7:1:1101:25188:15361 1:N:0:133
TACCTGTACTGGGGAAGCATTTGAATATCCCCCCATGGTGATGGGGACGGAGAACTGCTCCATAAACACAGGCAACGTGCCTAACTTTCCCGGGAAGATGAAGTCAAAGAGCGACCACAGCTCTCGGAGGTTATTTTGCATCGGTGAGCCAGACAGAATGATCCGATGAGGGGTGCGAAACTATTTGAGGAAAGGAAGCACCTTTTTATTAAATTTACCTTTTAGCAATCGCCATTCCTACCCTAAAGATC
+
CCCCCFFFFFFFGGGGGGGGGGHHHHHHHHHGGGGHHHHHHHHHHGGGGGGGGHHHHHHHHHHHHHHHHHHHGHHHGHHHHHHHHHHHHHHGGGGGGHHHHHHHHHHHHHHHGGGGGHHHHHHHHGGGGGGHHHHHHHHHHHGGGGGGHHHHHGHHHHHHHHHHHGGGHHHGGEDGGGGGGGGGGGGGGGGGGGGGGGGGGFFFFFFFFFFFFFFFFFFFFFFFFFFFFFFFFFFFFFFFFFFFFFFFFFF
@M05620:45:000000000-G6HP7:1:1101:3592:15387 1:N:0:133
TACCTGTACTGGGGAAGCATTTGAATATCCCCCCATGGTGATGGGGACGGAGAACTGCTCCATAAACACAGGCAACGTGCCTAACTTTCCCGGGAAGATGAAGTCAAAGAGCGACCACAGCTCTCGGAGGTTATTTTGCATCGGTGAGCCAGACAGAATGATCCGATGAGGGGTGCGAAACTATTTGAGGAAAGGAAGCACCTTTTTATTAAATTTACCTTTTAGCAATCGCCATTCCTACCCTAAAGATC
+
BBBBBFFFFFFFGGGGGGGGGGHHHHHHHHHGGGGHHHHGHHHFEGGGGGGGGHHHHHHHHHHHHHHHHHHHGGFHEGGHHHHHHHHHHHHGGGGGGGHGGHHHHHHHHHHHGGGGGHHHHHHHHGGFGGGHHHHHHHHGHHGGGGGHHHHHHGHHHHHHHHHHHGGGHHED?CCFAGGGGGGGGGGGGFFFFGGGGGGFFEFFFFFFFFFFBFFFFFBFFFFFFFFFFFEFFFFFFFFFFFFFFFFFFFF
@M05620:45:000000000-G6HP7:1:1101:29051:15455 1:N:0:133
TACCTGTACTGGGGAAGCATTTGAATATCCCCCCATGGTGATGGGGACGGAGAACTGCTCCATAAACACAGGCAACGTGCCTAACTTTCCCGGGAAGATGAAGTCAAAGAGCGACCACAGCTCTCGGAGGTTATTTTGCATCGGTGAGCCAGACAGAATGATCCGATGAGGGGTGCGAAACTATTTGAGGAAAGGAAGCACCTTTTTATTAAATTTACCTTTTAGCAATCGCCATTCCTACCCTAAAGATC
+
DCDDDFFFFFFFGGGGGGGGGGHHHHHHHHHGGGGHHHHHHHHHHGGGGGGGGHHHHHHHHHHHHHHHHHHHGHHHGHHHHHHHHHHHHHHGGGGGGHHHHHHHHHHHHHHHGGGGGHHHHHHHHGGGGGEHHHHHHHHHHHGGGGGHHHHHHGHHHHHHHHHHHGGGHHHGGEFGGEGGGGGGHHGGGGFGGGGGGGGGGFFFFFFFFFFFFFFFFFFFFFFFFFFFFFFFFFFFFFFFFFFFFFFFFFF
@M05620:45:000000000-G6HP7:1:1101:24916:15479 1:N:0:133
TACCTGTACTGGGGAAGAGTGTAGCAATCGCCATTCCTACCCTAAAGATCGGAAGAGCACACGTCTGAACTCCAGTCACAGCGATAGATCTCGTATGCCGTCTTCTGCTTGAAAAAAAAAAAAAAAAAACAACAAAAAACTTAACACCCTATATGAATAAAAATAAATACAATCAAACTCACCCCATTCATCGTCTTTACTCGCACACAAGTCATATTGCACCTTACTGCACCAGCACAAATAACACCTAA
+
CCCCCFFFFFFFGGGGGGGGGGHHHHHHHGGGGGHHHHHHHHGHHHHFHHHGGGGHHHGHHHGHHHGHHHHHHHHHHHHHHHGGHGGHHHHHHGGHHHHGGGHGHHHHHHHHHHHHGGGGCB>/<<--<<<.......-:0000000:..;00:00:00000:.0000000000;:B00000..-./000000....00:00.-:9-:...:0000;00000//00000000/..././/.0:000;./00
@M05620:45:000000000-G6HP7:1:1101:28028:15543 1:N:0:133
CATCCTGACATTAGATCGGAAGAGCACACGTCTGAACTCCAGTCACAGCGATAGATCTCGTATGCCGTCTTCTGCTTGAAAAAAAAAAAACAAAAAAAACAAAAAAGCAAAAAAAAACTAGACAAAGAACCTGTAAAAAGAGATCACCAGAGAAGGTATGGGTCAGGAGATAGAAAGTGCTCGCCGACACTGCACGCGAGTCGCTGTGACAGGGGGGCCGCGATCAGGGTCCCAGTAGAGTATCACCTAAA
+
CABCCFFFFFFFGGGGGGGGGGHHHGHFGAGHHGHGHHHHHHHHGHGHHGGHGGHGEHHHFFHHHHGEGHGHHHHHHHGGHGHGGGGFE>///?B///////00///01110/-<--.0<0011////././.111110.<//100//0.../0/.0110:.//.//0..<111:1011111<-------00000.----<:--.../<110..----------..00.//..0::1111111111/0000
@M05620:45:000000000-G6HP7:1:1101:22324:15575 1:N:0:133
AGATTACTGCAACAGTTCCCCCTGGACCTGGAAAAGTTTCTTGCCTGGCTTACAGAAGCTGAAACAACTGCCAATGTCCTACAGGATGCTACCCGTAAGGAAAGGCTCCTAGAAGACTCCAAGGGAGTAAAAGAGCTGATGAAACAATGGCAAGTAAGTCAGGCATTTCCGCTTTAGCACTCTTGTGGATCCAATTGAACAATTCTCAGCATTTGTACTTGTAACTGACAAGCCAGGGACAAAACAAAGAT
+
AAABCFFFDFFFGGGFGGGGGGGGHHHHGHHHHHHHHHHHHHHHHHHHHHHHHHHHHHHHHHHHHHHHHHHHHHHHHHHHHHHHHHHHHHHHHHGGGGHHHHHHHHHHGHHHHHHHHHHHHGHGFEGEHHHHHGHHHHGHHHHHHHHHHHHHHGHHHHHHHHHHHHHHHHGGGGGHHHHHHHHHHHHGHHHHHHHHHGGGHHHHHHHHHHHHHHHHHGHHHHHHHHHHHHHHHGGGGGGGGGGGGGGGGGF
@M05620:45:000000000-G6HP7:1:1101:6984:15610 1:N:0:133
AGATTACTGCAACAGTTCCCCCTGGACCTAGAAAAGTTTCTTGCCTGGCTTACAGAAGCTGAAACAACTGCCAATGTCCTACAGGATGCTACCCGTAAGGAAAGGCTCCTAGAAGACTCCAAGGGAGTAAAAGAGCTGATGAAACAATGGCAAGTAAGTCAGGCATTTCCGCTTTAGCACTCTTGTGGATCCAATTGAACAATTCTCAGCATTTGTACTTGTAACTGACAAGCCAGGGACAAAACAAAGAT
+
@ABBCFFFFFFFGGGGGGGGGGGGHHHHHHHHGHGHGHHHGHFHHHHHHHHHHHHHHFHHHHHHHHHHHHHHHFHHHHHHHHHHGGHHHHHHHHGGGGHGHHHHHHHHGHHHHHHHHHHHGFGFGGGFFHHHHGHHHHGHHGGHHHHHGFHHGGHHHHHHGHHHHHHHHHGGGGGHHHHFHHHHHHHGHHHHGHGHHGHHHHHHHGHHGHHHHHHHHHHHHHHHHHHHHFGGHGFGGGGGGGFGGGGGGGC
@M05620:45:000000000-G6HP7:1:1101:21088:15621 1:N:0:133
AGATTACTGCAACAGTTCCCCCTGGACCTGGAAAAGTTTCTTGCCTGGCTTACAGAAGCTGAAACAACTGCCAATGTCCTACAGGATGCTACCCGTAAGGAAAGGCTCCTAGAAGACTCCAAGGGAGTAAAAGAGCTGATGAAACAATGGCAAGTAAGTCAGGCATTTCCGCTTTAGCACTCTTGTGGATCCAATTGAACAATTCTCAGCATTTGTACTTGTAACTGACAAGCCAGGGACAAAACAAAGAT
+
ABBCCFFFFFFFGGGGGGGGGGGGHHHHHHHHHHHHHHHHHHHHHHHHHHHHHHHHHHHHHHHHHHHHHHHHHHHHHHHHHHHHHHHHHHHHHHGGFGHHHHHHHHHHGHHHHHHHHHHHHGHGGHGFHHHHHGHHHHGHHHHHHHHHHHHHHGHHHHHHHHHHHHHHHHGGGGGHHHHHHHHHHGHGHHHHHHHHHGHGFHHHHHHHHHHHHHHHHHHHHHHHHHHFHGFHHGFGGGGGGGFGGGGGGGF
@M05620:45:000000000-G6HP7:1:1101:4670:15624 1:N:0:133
TACCTGTACTGGGGAAGCATTTGAATATCCCCCCATGGTGATGGGGACGGAGAACTGCTCCATAAACACAGGCAACGTGCCTAACTTTCCCGGGAAGATGAAGTCAAAGAGCGACCACAGCTCTCGGAGGTTATTTTGCATCGGTGAGCCAGACAGAATGATCCGATGAGGTGTGCGAAACTATTTGAGGAAAGGAAGCACCTTTTTATTAAATTTACCTTTTAGCAATCGCCATTCCTACCCTAAAGATC
+
AAAAAFFFFFFFGGGEGGGGGGHHFFFHHHHGGGGHHHHGGHHHHGGGGGGGGHHHHHHGHHGGGHHGHFHHGEFGGHHHHHHHHHHHHHHGGGFGGGHHHGHHHGGFHHHHGFGGGGFHHHHHHGGGGGDHHHGHHHHEHHGGFGGHHHGHGEHHEFHHDGFGHGGGGHHGHGFGGDCGGGFGGGGGGGBBFGGFFFGEFFFGGGGEFGFFFFFFFFFFFFFFFEFB/BEFFAEFFBFFF?FFFFFFBFB
@M05620:45:000000000-G6HP7:1:1101:6984:15630 1:N:0:133
AGATTACTGCAACAGTTCCCCCTGGACCTAGAAAAGTTTCTTGCCTGGCTTACAGAAGCTGAAACAACTGCCAATGTCCTACAGGATGCTACCCGTAAGGAAAGGCTCCTAGAAGACTCCAAGGGAGTAAAAGAGCTGATGAAACAATGGCAAGTAAGTCAGGCATTTCCGCTTTAGCACTCTTGTGGATCCAATTGAACAATTCTCAGCATTTGTACTTGTAACTGACAAGCCAGGGACAAAACAAAGAT
+
ABABCFFFFFFFGGGGGGGGGGGGHHHHHHHHFHHHGHHHHHHHHHHHHHHHHHHHHHHHHHHHHHHHHHHHHHHHHHHHHHHHGGHHHHHHHHGFGGHHHHHHHHHHGHHHHHHHHHHHGFHGGGGGHHHHHGHHHHGHHHHHHHHHHFHHHGHHHHHHHHHHHHHHHHGGGGGHHHGHHHHHHHHGHHHHGGHHHGGFHHHHHHHFHHGHHGHHHHHHHGHHHHHGFHGHHGFGGGGGGGGGGGGGGGF
@M05620:45:000000000-G6HP7:1:1101:14020:15631 1:N:0:133
ATCTCTATCTCCTAAAAAGGAAGAAAGGGGAGGGAAGATCGGAAGAGCACACGTCTGAACTCCAGTCACAGCGATAGATCTCGTATGCCGTCTTCTGCTTGAAAAAAAAAAAAAAAAGGAGCAAAAATATAAGGAAAATTAGATATATAAATGAGTGTACAAAAAAAAGACTAAATAATGTATAGGAGCAACAATGGTGAGAAAAGATGCGGGACATGTGGTATAGCACATACCTATAGCAGTAGGTCTGA
+
DDDDDFFFFFFFGGGGGGEGFGHHHHHHFEEGGGGHGHHHHGGGGHHHHHHHGHHHGHFHHHHHHHHHHHHHGGHGGHGDGHGFFHHHHGFGHGHHHHHHHG3BGHGGBDF///>--..0.../0/..<00000<//:00:00000000:0000000000<00:.---../00000<00<0<00000/../...000000.0<0//.000---<-.00000/0000000/000/000000000:00<00/0
@M05620:45:000000000-G6HP7:1:1101:7726:15661 1:N:0:133
TACCTGTACTGGGGAAGCATTTGAATATCCCCCCATGGTGATGGGGACGGAGAACTGCTCCATAAACACAGGCAACGTGCCTAACTTTCCCGGGAAGATGAAGTCAAAGAGCGACCACAGCTCTCGGAGGTTATTTTGCATCGGTGAGCCAGACAGAATGATCCGATGAGGGGTGCGAAACTATTTGAGGAAAGGAAGCACCTTTTTATTAAATTTACCTTTTAGCAATCGCCATTCCTACCCTAAAGATC
+
BBBBBFFFFFFFGFGEEGGGGGHHGGHHHHGGGGGHHGFHHFHHFGGGGGGGGHHHHHHFHHHHGHHHHHHHGHHHGHHHHHHHHHHHFHHGGGFGGGHHHHHHHHHHHHHHGGGGGHHHHHHHHGGGFGEHHHHHHHGFHFGGGGGHHHHHHGHHHGHGHHHHHGGGHHHGG;ADAEGGGGGGGGGGEFBFGGFFFFGEFFFFFFFFFFFFFFFFFFFFFFFFFFFFFFEFFFEFFFFFFFFFFFFFFFF
@M05620:45:000000000-G6HP7:1:1101:20806:15671 1:N:0:133
TACCTGTACTGGGGAAGCATTTGAATATCCCCCCATGGTGATGGGGACGGAGAACTGCTCCATAAACACAGGCAACGTGCCTAACTTTCCCGGGAAGATGAAGTCAAAGAGCGACCACAGCTCTCGGAGGTTATTTTGCATCGGTGAGCCAGACAGAATGATCCGATGAGGGGTGCGAAACTATTTGAGGAAAGGAAGCACCTTTTTATTAAATTTACCTTTTAGCAATCGCCATTCCTACCCTAAAGATC
+
BBBBBFFFFFFFGGGGGGGGGGGHFGHHHHHGGGGHHHGHHHGHHGGGGGGGGHHHHHHHHHHHHHHGHHHHGHHHGHHHHHHHHHHHHHHGGGGGGGHHHHHGHHHHHHHHGGGGGHHHHHHHHGGGGGCGHHHHHHHHHHGGGGGHHHHHHGHHHHHHHHHHGGGGHHGGGCDGGFAGGGGGGGGGGGGGGGGFGGGFFFFFFFFFFFFFFFFFFFFFFFFFFFFEFFFFFFFFFFFFFFFFFFFFFFF
@M05620:45:000000000-G6HP7:1:1101:28022:15675 1:N:0:133
TACCTGTACTGGGGAAGCATTTGAATATCCCCCCATGGTGATGGGGACGGAGAACTGCTCCATAAACACAGGCAACGTGCCTAACTTTCCCGGGAAGATGAAGTCAAAGAGCGACCACAGCTCTCGGAGGTTATTTTGCATCGGTGAGCCAGACAGAATGATCCGATGAGGGGTGCGAAACTATTTGAGGAAAGGAAGCACCTTTTTATTAAATTTACCTTTTAGCAATCGCCATCCTACCCTAAAGATCG
+
CDCDDFFFFFFFGGGGGGGGGGHHHHHHHHHGGGGHHHFGHHHHHGGGGGGGGHHHHHHHHHHHHHHHHHHHGHHHGHHHHHHHHHHHHHHGGGGGGHHHHHHHHHHHHHHHGGGGGHHHHHHHHGGGGGFHHHHHHHHHHHGGGGGHHHHHHGHHHHHHHHHHHGGGHHHGGEFGGGGGGGGHHHGGGGFGGGGGGGGFFFFFFFFFFFFFFFFFHFFFFFFFFFFFFFFFFFFFFFFFFFFFFFFFFFF
@M05620:45:000000000-G6HP7:1:1101:11893:15758 1:N:0:133
AGATTACTGCAACAGTTCCCCCTGGACCTGGAAAAGTTTCTTGCCTGGCTTACAGAAGCTGAAACAACTGCCAATGTCCTACAGGATGCTACCCGTAAGGAAAGGCTCCTAGAAGACTCCAAGGGAGTAAAAGAGCTGATGAAACAATGGCAAGTAAGTCAGGCATTTCCGCTTTAGCACTCTTGTGGATCCAATTGAACAATTCTCAGCATTTGTACTTGTAACTGACAAGCCAGGGACAAAACAAAGAT
+
BBABCFFFDDBBFGBBBFGGGGGGHHHHHHHHHHHHHHHHHHHHHHHHHHHHHHHHHHHHHHHHHHHHHHHHHHFCDGHHHHHHHHHHHHHHHHGEGGGGHHFCGHHHGHHHHHHHHHHHHHHGEEFEHGGHHGHHGGHHHHHHHHHHHHHHHGHHFHHHHHHHHHHHHHGGGGGHHHHHHHHGHFGDHHHHHHHHHFFGHHHHHHHHHHHHHGGGHHHGHFHHHHHBHHHHHGGGGGGGGAFGGGGGGGF
@M05620:45:000000000-G6HP7:1:1101:23856:15816 1:N:0:133
TACCTGTACTGGGGAAGCATTTGAATATCCCCCCATGGTGATGGGGACGGAGAACTGCTCCATAAACACAGGCAACGTGCCTAACTTTCCCGGGAAGATGAAGTCAAAGAGCGACCACAGCTCTCGGAGGTTATTTTGCATCGGTGAGCCAGACAGAATGATCCGATGAGGGGTGCGAAACTATTTGAGGAAAGGAAGCACCTTTTTATTAAATTTACCTTTTAGCAATCGCCATTCCTACCCTAAAGATC
+
CCCCCFFFFFFFGGGGGGGGGGGHHHHHHHHGGGGHHHGHHHHHHGGGGGGGGHHHHHHHHHHHHHHHHHHHGHHHGHHHHHHHHHHHHHHGGGGGGHHHHHHHHHHHHHHHGGGGGHHHHHHGHBFDGGCHHHHHHHHGHGGGGGGGFFHHHGHGCGHHHHHHHGGGHHHGGCEGGGGGGGGGGGGGGGFGGGGGGGGGFFFFFFFFFFFFFFFFFFFFFFFFFFFFFFFFFFFFFFFFFFFFFFFFFFF
@M05620:45:000000000-G6HP7:1:1101:18027:15841 1:N:0:133
TACCTGTACTGGGGAAGAGTGTAGCAATCGCCATTCCTACCCTAAAGATCGGAAGAGCACACGTCTGAACTCCAGTCACAGCGATAGATCTCGTATGCCGTCTTCTGCTTGAAAAAAAAAAAAAAAACAAACAAGAACACTTCTTGAACGTGAGCAACAATTTCATACACATACAATTTATTATAACATTCGAACGCTGATGTATGAACGATGAGTGGAGACAACAGACAGGAGTCCTCAATAATCTAGCA
+
CCBCDFFFFFFFGGGGGGGFGGHHHHHHHGGGGGHHHHHHHHHHHHHHHHHGGGGHHHGHGHGHHHGHGHHHHHHGHHHGHHGGHGGGHHHHHFGHHHHGGGHGHHHGHHHHHGHHGGGGG>>><-<...0...//////000000000.....00/.;:000000;000000000000;00000000000;0..9....00000000;.;..0000.0:0.//..:/.//..://00000000000;000
@M05620:45:000000000-G6HP7:1:1101:16182:15856 1:N:0:133
AGATTACTGCAACAGTTCCCCCTGGACCTGGAAAAGTTTCTTGCCTGGCTTACAGAAGCTGAAACAACTGCCAATGTCCTACAGGATGCTACCCGTAAGGAAAGGCTCCTAGAAGACTCCAAGGGAGTAAAAGAGCTGATGAAACAATGGCAAGTAAGTCAGGCATTTCCGCTTTAGCACTCTTGTGGATCCAATTGAACAATTCTCAGCATTTGTACTTGTAACTGACAAGCCAGGGACAAAACAAAGAT
+
BAABBFFFDF4FGGGGGGGGGGGGAGHHHHHHHHHHHHHHHHHHHHHHHHHHCHBGHHHHHHHHHHHHHHHHFHHHHHHHHHHHFHHHGH5GHHGF/EFHHH3FFGHHGHHHHH3FGHHE3?3?A/EGHBGHHGHHHHGHH3FFGHHHHEHHHGHHHHHHHHEHHHHHHHGGGGGHHHHHHHHHHGHGHHHHHCGHHHHHHHHHHHHHHHHHH0CCGCGHHHCHHHHGHHHHGGGFGGGGGGBAFGGGGFF
@M05620:45:000000000-G6HP7:1:1101:16199:15863 1:N:0:133
AGATTACTGCAACAGTTCCCCCTGGACCTGGAAAAGTTTCTTGCCTGGCTTACAGAAGCTGAAACAACTGCCAATGTCCTACAGGATGCTACCCGTAAGGAAAGGCTCCTAGAAGACTCCAAGGGAGTAAAAGAGCTGATGCAACAATGGCAAGTAAGTCAGGCATTTCCGCTTTAGCACTCTTGTGGATCCAATTGAACAATTCTCAGCATTTGTACTTGTAACTGACAAGCCAGGGACAAAACAAAGAT
+
BABBBFFFBF@FGGGGGGGGGGGGGHHHHHHHHHHHGHHHHHHHHHHHHHHHHHHHHHHHHHHHHHHHHHHHBGHHHHHHHHHHHHHFGHDHHHGG/FHHHH31FGHHGHHHHHFGHHHG3B3FEGFGHEHHHGHHHHFHH3BGHHHHHHHHHGHHHHHGHHHHHHHHHHGGGGGHHHHHHHHHHHHGFHHHHGHHHHHHHHHHHHHHFHHHHGHHHGHHHHHHGHGHGHHHHGG?EGGGGGGGGGGGGFF
@M05620:45:000000000-G6HP7:1:1101:17160:15877 1:N:0:133
CATCCTGACCCTGAAGTACCCCATTGAGCATGGCATCGTCACCAACTGGGACGACATGGAGAAGATCTGGCACCACACCTTCTACAACGAGCTGCGCGTGGCCCCGGAGGAGCACCCAGTGCTGCTGACCGAGGCCCCCCTGAACCCCAAGGCCAACAGAGAGAAGATGACTCAGGTGAGGCTCGGCCGACGCCCGTGCTCCTCCCGTCCTTTCCCCAGTCATTTTCTGCCCGGCTTGATTTCTGACATTA
+
CDDDDFFFFFFFGGGGGGGGGGGHHHHHHHHHHHHHHGHHHGHHHGHHHHHHGGGGGHHHHHHHHHHHHHHHHGHHHGGHHHHHHHHHGGGGGHHGGGGGGGHHGGGGGGGGHGHHGGHGHHHHHHHHHHGGGGGGGGGGGGHHHHGGGGHGHHGGGGGGGGGGGGGGGGGGGGGGGGGGGGGGFFFFFFFFFFFFBFFFFFFFFFFFFFFFFFFFFFFFFFFFFFFFFFFFFFFFFF?FFFFFFEFFFF0
@M05620:45:000000000-G6HP7:1:1101:17135:15877 1:N:0:133
CATCCTGACCCTGAAGTACCCCATTGAGCATGGCATCGTCACCAACTGGGACGACATGGAGAAGATCTGGCACCACACCTTCTACAACGAGCTGCGCGTGGCCCCGGAGGAGCACCCAGTGCTGCTGACCGAGGCCCCCCTGAACCCCAAGGCCAACAGAGAGAAGATGACTCAGGTGAGGCTCGGCCGACGCCCGTGCTCCTCCCGTCCTTTCCCCAGTCATTTTCTGCCCGGCTTGATTTCTGACATTA
+
BBBBBFFFFFFFGGGGGGGGGGGHHHHHHHHHHHHHHGHHHGGHHGHHHHHHGGGGGHGHHHHHHHHHHHHHHGHHHGGHHHHHHHHHGGGGGHHGGGGGGGHHGGGGGGGGHHHHGGEGHHHHHHHHHHGGGGGGGGGGGGHHHHGGGCHGHHGGGEGGGGGGGFGGFFGGGGGGGFGGGGFGFFEF;BDFFFF-;.DEFFFFFFDAADAFFFFFFEDFFBFBFFFFFEFE?-@FA;AB/FFFB9:BFF/
@M05620:45:000000000-G6HP7:1:1101:23148:15884 1:N:0:133
CATCCTGACCCTGAAGTACCCCATTGAGCATGGCATCGTCACCAACTGGGACGACATGGAGAAGATCTGGCACCACACCTTCTACAACGAGCTGCGCGTGGCCCCGGAGGAGCACCCAGTGCTGCTGACCGAGGCCCCCCTGAACCCCAAGGCCAACAGAGAGAAGATGACTCAGGTGAGGCTCGGCCGACGCCCGTGCTCCTCCCGTCCTTTCCCCAGTCATTTTCTGCCCGGCTTGATTTCTGACATTA
+
DDDDDFFFFFFFGGGGGGGGGGGHHHHHHHHHHHHHHGHHHGHHHGHHHHHHGGGGGHHHHHHHHHHHHHHHHGHHHGGHHHHHHHHHGGGGGHHGGGGGGGHHGGGGGGGGHHHHGGHHHHHHHHHHHHGGGGGGGGGGGGHHHHGGGGHGHHGGGGGGGGGGGGGGGGGGGGGGHGGGGGGGFFFFFFFFFFFFCDFFFFFFFFFEFFFFFFFFFFFFFFFFFFFFFFFFFFFFFFFFFFFFFFFFFF0
@M05620:45:000000000-G6HP7:1:1101:29691:15888 1:N:0:133
TACCTGTACTGGGGCAGCATTTGAATATCCCCCCATGGTGATGGGGACGGAGAACTGCTCCATAAACACAGGCAACGTGCCTAACTTTCCCGGGAAGATGCAGTCAAAGAGCGACCACAGCTCTCGGAGGTTATTTTGCATCGTTGAGCCAGACAGAATGATCCGATGAGGGGTGCGAAACTATTTGAGTAAAGGAAGCACCTTTTTATTAAATTTACCTTTTAGCAATCGCCATTCCTACCCTAAAGATC
+
BBABBFFFFFFFCE2EEEGGGGHHHHHHHHHGGGGHFHFGHHHFGDFGGGGGGHHHHGHHHHHHHHHHHHHHGHHHGHHHHHHHHHHHHHHGCG@/EHFH3BDFGFHHGH2FBCDGCHHFHHHGHG??D/EHHHHHH1FGFHG.F<GFGH0CGG/GHFHHHGHHHGFFHHG.:E@GCE-AF0;CFGG0C09;90BFBFEFGGGFFFFFBFB;FBFFFFFFFFFFFFF/:BAEDFFFFFBFBFFF.9;/;FB
@M05620:45:000000000-G6HP7:1:1101:17147:15895 1:N:0:133
CATCCTGACCCTGAAGTACCCCATTGAGCATGGCATCGTCACCAACTGGGACGACATGGAGAAGATCTGGCACCACACCTTCTACAACGAGCTGCGCGTGGCCCCGGAGGAGCACCCAGTGCTGCTGACCGAGGCCCCCCTGAACCCCAAGGCCAACAGAGAGAAGATGACTCAGGTGAGGCTCGGCCGACGCCCGTGCTCCTCCCGTCCTTTCCCCAGTCATTTTCTGCCCGGCTTGATTTCTGACATTT
+
CCCCCFFFFFFFGGGGGGGGGGGHHHHHHHHHHHHHHGHHHGHHHGHHHHHHGGGGGHHHHHHHHHHHHHHHHGHHHGGHHHHHHHHHGGGGGHHGGGGGGGHHGGGGGGGGHHHHGGHHHHHHHHHHHHGGGGGGGGGGGGHHHHGGGGHGHHGGGGGGGGGGGGGGGGGGGGGGGGGGGGGGFFFFFFFFFFFFFDDEFFFFFFFFFFFFFFFFFFFFFFFFFFFFFFFFBFFFFFAFFFFFFFFFFF0
@M05620:45:000000000-G6HP7:1:1101:29681:15913 1:N:0:133
TACCTGTACTGGGGAAGCATTTGAATATCCCCCCATGGTGATGGGGACGGAGAACTGCTCCATAAACACAGGCAACGTGCCTAACTTTCCCGGGAAGATGAAGTCAAAGAGCGACCACAGCTCTCGGAGGTTATTTTGCATCGGTGAGCCAGACAGAATGATCCGATGAGGGGTGCGAAACTATTTGAGGAAAGGAAGCACCTTTTTATTAAATTTACCTTTTAGCAATCGCCATTCCTACCCTAAAGATC
+
CCCCCFFFFFFFGGGGGGGGGGHHHGHHHHHGGGGHHHGHHHHHHGGGGGGGGHHHHHHHHHHHHHHHHHHHGHHHGHHHHHHHHHHHHHHGGGGGGHHHHHHHHHHHHHHHGGGGGHHHHHHHHDFEGGEHHHHHHHHEGFGGGGGHHHHHHGHHHHHHHHGHHGGGHHHADGGGFE?BGGFGGGBCEBFFGGGGFGGGGFFFFFFFFFFFFFFFFFFFBFFFFFFBFFFFFFFFFFFFFFFFFFFFFFF
@M05620:45:000000000-G6HP7:1:1101:3931:15935 1:N:0:133
TACCTGTACTGGGGAAGAGTGTAGCAATCGCCATTCCTACCCTAAAGATCGGAAGAGCACACGTCTGAACTCCAGTCACAGCGATAGATCTCGTATGCCGTCTTCTGCTTGAAAAAAAAAAGAAAAAAATGAAATGGGGATGTGTAAGGATGGTTCTTATAGGATGGTAGAGAGTGAGATGATGGAGTAGTTGGTAAGTGGAGTGTGGACAGGATAAGATAGGGAAATTGTGTGATGAGGTGTAATGCAAG
+
BCBBBFFFFFFFGGGGGGGFGGFHGHHHHGFGFFGHHHGHGHHHHHHHHHFEFEFGHHHHGHEGHHFEHHHHHGHHHHHHHHEEGEFFFFGHFFEHHHHGFGHGHHGGHHHFHFHGGGGGD//0220//011111110....11>111100/<000000000000/.00:000.:0000000000/://0000/:0000000./.00.0/0:..000:0;0:/./..;//:/;./:////;.:///////:
@M05620:45:000000000-G6HP7:1:1101:3950:15940 1:N:0:133
TACCTGTACTGGGGAAGAGTGTAGCAATCGCCATTCCTACCCTAAAGATCGGAAGAGCACACGTCTGAACTCCAGTCACAGCGATAGATCTCGTATGCCGTCTTCTGCTTGAAAAAAAAAAAAAAAAAAAAGATGAAAAATTAAAATGATACAGTAATAAAAAGCACAAAATATAGATCTTTGAGGTGCTGTATTAGAGATTGCTATTCAGTACTCTATGTACATACGAAAATCTATTATTAGTGACGCTG
+
CCCCCFFFFFFFGGGGGGGGGGHHHHHHHFGGGFHHHHHHHHHHHHHHHHHGGGDHHHHHHHGHHHGHHHHHHHHHHHHHHHGGHGGGHHHHHGGHHHHGGGHGHHHHHHHHHHHHGGGG<>></<--<--..000000..000:000000000909000000..0///.;0000000000000.//9000000000000000000000009000:9000;000000....-0000909;0000900...;
@M05620:45:000000000-G6HP7:1:1101:21038:15955 1:N:0:133
CATCCTGACCCTGAAGTACCCCATTGAGCATGGCATCGTCACCAACTGGGACGACATGGAGAAGATCTGGCACCACACCTTCTACAACGAGCTGCGCGTGGCCCCGGAGGAGCACCCAGTGCTGCTGACCGAGGCCCCCCTGAACCCCAAGGCCAACAGAGAGAAGATGACTCAGGTGAGGCTCGGCCGACGCCCGTGCTCCTCCCGTCCTTTCCCCAGTCATTTTCTGCCCGGCTTGATTTCTGACATAG
+
CDDDDFFFFFFFGGGGGGGGGGGHHHHHHHHHHHHHHGHHHGHHHGHHHHHHGGGGGHHHHHHHHHHHHHHHHGHHHGGHHHHHHHHHGGGGGHHGGGGGGGHHGGGGGGGGHHHHGGHHHHHHHHHHHHGGGGGGGGGGGGHHHHGGGGHGHHGGGGGGGGGGGGGGGGGGGGGGHGGGGGGGFFFFFFFFFFFF@FFFFFFFFFFFFFFFFFFFFFFFFFFFFFFFFFFFFFFFFFFFFFFFFFFFFFB
@M05620:45:000000000-G6HP7:1:1101:3940:15956 1:N:0:133
TACCTGTACTGGGGAAGAGTGTAGCAATCGCCATTCCTACCCTAAAGATCGGAAGAGCACACGTCTGAACTCCAGTCACAGCGATAGATCTCGTATGCCGTCTTCTGCTTGAAAAAAAAAAGAGAAATAGGGCTGTTGATTGGACTGTGAAACGCGACAGAATAGGAAGATGTGCAGCGAAAGGGCCTACATGATGGTCGGCGAGGATGTGGCAGTGCACATAGGGTAGGTAGCGCGAAGGGAGCTGGTAT
+
BBBBBFFFFFFFGGGGGGGGGGHHHHHHHGGGEFHGHHHHHHHHHGGFHHHGGGDHHHHHHHGHHHGHHHHHHHHHHHHHHHGGHGGGHHHHHGGHFFHGFGHGHHHGHHGHHHHFEGGGD/?22222222000/011111?0111.11111<.<--<--//00;000..0000000/----.....;/9/00000090--------////:.../;////////.9/..////--9---.....././;;
@M05620:45:000000000-G6HP7:1:1101:21045:15971 1:N:0:133
CATCCTGACCCTGAAGTACCCCATTGAGCATGGCATCGTCACCAACTGGGACGACATGGAGAAGATCTGGCACCACACCTTCTACAACGAGCTGCGCGTGGCCCCGGAGGAGCACCCAGTGCTGCTGACCGAGGCCCCCCTGAACCCCAAGGCCAACAGAGAGAAGATGACTCAGGTGAGGCTCGGCCGACGCCCGTGCTCCTCCCGTCCTTTCCCCAGTCATTTTCTGCCCGGCTTGATTTCTGACATCG
+
AAAAAFFFFFFFFF1ABFGGFGEFF1FDF1AB0BGGH?EGAFHGAEGF0A0FE/EEGHEBGH0FHFGBGFHHGFHHAEEHHHHHH1GE//?EAGHGGGEECEHHG@/CC@/<GGHHGEHHHGFHHHGGGGGC?CCFG@@@CCGBHHGGCA:EHHA9EEFBFEC.9FFGFFFGB09BFB0AFCEG-@?B-@@@?@@@@BFEBFFFFA-EFFF/BFFFFBA9B/9BFFF9BFFFB-;-@--;9;FB/99/:/-
@M05620:45:000000000-G6HP7:1:1101:7336:16009 1:N:0:133
ATCTCTATCTCCTAAAAAGGAAGAAAGGGGAGGGAAGATCGGAAGAGCACACGTCTGAACTCCAGTCACAGCGATAGATCTCGTATGCCGTCTTCTGCTTGAAAAAAAAAAAAAAAAAGAAACATATTCTAGACTATAAACTAATTATTTGCCCTATGTAACCCCCTATCCTTTGATTACCTCCTTATCATTCCTTCCTACTTCGAAACCCCCCATGCGTCTAGCTATGTTTGTCACTCTTCTGTCGCTTC
+
ABCCCFFFFFFFGGGGGGGGGGHAGGHHGGGFGGGHGFGHHGGGGHHHHHHHGHHHGHFHHHHFHGHHHFHHGGHGGGFEHHGFDFHGHG?EHGHHHHHHHGHGHHGGGGG>//<>--..<<</000000000000000000000:000000000/0900000;.--.00/000000000000.9000000000000/000000....-...---;/0..-..000000:90//90:000000000.....
@M05620:45:000000000-G6HP7:1:1101:7340:16026 1:N:0:133
ATCTCTATCTCCTAAAAAGGAAGAAAGGGGAGGGAAGATCGGAAGAGCACACGTCTGAACTCCAGTCACAGCGATAGATCTCGTATGCCGTCTTCTGCTTGAAAAAAAAAAAACAACACTAACAAATAATTGTCAGAATCCTCATCTCTTGATGACTCCTACAAGACAACATAAAATACCTCTCTGCACTTTCCTTCTATGATCTTGTCATCCCATACCCTGTTCTTCCACTTTCATCTACGGATCCCTTC
+
BBCCCFFFFFFFGGGGGGGGGGHGEGHHGGGGGGGHGHHHHGGGGGHHHHHHGHHHGHFHHHHHHHHFHHHHGFHGGHHFHHHGGHHHHGGGHGHHHHHHHFGHHHGGCGF</??/?/<10111101<111=11111111111000000000000000/<00/00////../00000000000/0;00/0/0000000000000000;90000.:0//9///;/////////////::///....-/////
@M05620:45:000000000-G6HP7:1:1101:6783:16088 1:N:0:133
CATCCTGACCCTGAAGTACCCCATTGAGCATGGCATCGTCACCAACTGGGACGACATGGAGAAGATCTGGCACCACACCTTCTACAACGAGCTGCGCGTGGCCCCGGAGGAGCACCCAGTGCTGCTGACCGAGGCCCCCCTGAACCCCAAGGCCAACAGAGAGAAGATGACTCAGGTGAGGCTCGGCCGACGCCCGTGCTCCTCCCGTCCTTTCCCCAGTCATTTTCTGCCCGGCTTGATTTCTGACATTA
+
DDDDDFFFFFFFGGGGGGGGGGGHHHHHHHHHHHHHHGHHHGGHHGHHHHHHGGGGGHHHHHHHHGHHHHHHHGHHHGGHHHHHHHHHGGGGGHHGGGEGGGHHGGGGGGGGHHHHGGHGHHHHHHHHHHGGGGGGGGGGGGHHHHGGGGHGHHGGGGGGGGGGGGGGGGGGGGGGGGGGGGGGFFFFFFFFFFFA;AAAFFFFFFFADFFBFFFFFFFFFFFFFFFFFFFFFAFFFFFBFFFBBBFFFF0
@M05620:45:000000000-G6HP7:1:1101:10004:16112 1:N:0:133
TACCTGTACTGGGGAAGCATTTGAATATCCCCCCATGGTGATGGGGACGGAGAACTGCTCCATAAACACAGGCAACGTGCCTAACTTTCCCGGGAAGATGAAGTCAAAGAGCGACCACAGCTCTCGGAGGTTATTTTGCATCGGTGAGCCAGACAGAATGATCCGATGAGGGGTGCGAAACTATTTGAGGAAAGGAAGCACCTTTTTATTAAATTTACCTTTTAGCAATCGCCATTCCTACCCTAAAGATC
+
CCCCCFFFFFFFGGGGGGGGGGHGHHHHHHHGGGGHHHGHHHHHHGGGGGGGGHHHHHHHHHHHHHHHHHHHGHHHGHHHHHHHHHHHHHHGGGGGGHHHHHHGHHHHGHHHGGGGGHHGHHHHHFGGGGCHHHHHHHHHHHGGGGGFFGHFHGHHHHHHHHHHHGGGHHHGGCEGGGGGGGGGGGGGGGGGGGFFFFEGGFFFFFFFFFFFFFFFFFFFFFFFFFFFFFFFFFFFFFFFFFFFFFFFFFF
@M05620:45:000000000-G6HP7:1:1101:19312:16113 1:N:0:133
CATCCTGACCCTGAAGTACCCCATTGAGCATGGCATCGTCACCAACTGGGACGACATGGAGAAGATCTGGCACCACACCTTCTACAACGAGCTGCGCGTGGCCCCGGAGGAGCACCCAGTGCTGCTGACCGAGGCCCCCCTGAACCCCAAGGCCAACAGAGAGAAGATGACTCAGGTGAGGCTCGGCCGACGCCCGTGCTCCTCCCGTCCTTTCCCCAGTCATTTTCTGCCCGGCTTGATTTCTGACATTA
+
BBBBCFFFFFFFGGGGGGGGGGGHHHHHHHHHHHHGHGHHHGHHHGHHHHHHGGGGGHHHHHHHHHGHHHGHHGHHHGGHHHHHHHHHGGGGGGEGGGGGEGHHGGGGGFGGHGFE?FGHHGHHHHHHHHFGGGGGGGGGGGGHHHGGF?EEHHGGGGGGFFGFFGGGGGGGGGGGGFFGGGFF=DFFCFCFFFFF@DDEFF/FFED;ADDFFFFFFBDFBBFFFFFFFEFFB>CFFA?FFF/9B/FBFF/
@M05620:45:000000000-G6HP7:1:1101:19301:16128 1:N:0:133
CATCCTGACCCTGAAGTACCCCATTGAGCATGGCATCGTCACCAACTGGGACGACATGGAGAAGATCTGGCACCACACCTTCTACAACGAGCTGCGCGTGGCCCCGGAGGAGCACCCAGTGCTGCTGACCGAGGCCCCCCTGAACCCCAAGGCCAACAGAGAGAAGATGACTCAGGTGAGGCTCGGCCGACGCCCGTGCTCCTCCCGTCCTTTCCCCAGTCATTTTCTGCCCGGCTTGATTTCTGACATTA
+
DDDDDFFFFFFFGGGGGGGGGGGHHHHHHHHHHHHHHGHHHGHHHGHHHHHHGGGGGHHHHHHHHHHHHHHHHGHHHGGHHHHHHHHHGGGGGHHGGGGGGGHHGGGGGGGGHHHHGGHHHHHHHHHHHHGGGGGGGGGGGGHHHHGGGGHGHHGGGGGGGGGGGGGGGGGGGGGGGGGGGGGGFFFFFFFFFFFF@DFFFFFFFFFBFFFFFHFFFFFFFBFFFFFFHFFFFFFFFFFFFFFFF:FFFF0
@M05620:45:000000000-G6HP7:1:1101:19413:16261 1:N:0:133
TACCTGTACTGGGGAAGCATTTGAATATCCCCCCATGGTGATGGGGACGGAGAACTGCTCCATAAACACAGGCAACGTGCCTAACTTTCCCGGGAAGATGAAGTCAAAGAGCGACCACAGCTCTCGGAGGTTATTTTGCATCGGTGAGCCAGACAGAATGATCCGATGAGGGGTGCGAAACTATTTGCGGAAAGGAAGCACCTTTTTATTAAATTTACCTTTTAGCAATCGCCATTCCTACCCTAAAGATC
+
?A3AAFFFFFF4FEFGECGFGFFCFGHHHHCDDEGHCHFFG5ACGDFGGGGEEGHGHHHGHHHFH5FFGHHHGHHHEHGEGGFHHGHFGHHGGGGGGHHHGDHBFGGHHHF0ECGG@ECHG1CGHGGD@<?FGFDFG1FGGGD?A..<>GFHFGHHCGGFGFHHFDDGCGGGC:;9-9@?BFBBFFF0;?-9:99BFFFFFFF9FBFFFFFBFFFF/:BFFFFBFFF9FB?EBDEFFBBFBAFFFF9B9FF
@M05620:45:000000000-G6HP7:1:1101:19394:16267 1:N:0:133
TACCTGTACTGGGGAAGCATTTGAATATCCCCCCATGGTGATGGGGACGGAGAACTGCTCCATAAACACAGGCAACGTGCCTAACTTTCCCGGGAAGATGAAGTCAAAGAGCGACCACAGCTCTCGGAGGTTATTTTGCATCGGTGAGCCAGACAGAATGATCCGATGAGGGGTGCGAAACTATTTGAGGAAAGGAAGCACCTTTTTATTAAATTTACCTTTTAGCAATCGCCATTCCTACCCTAAAGATC
+
EDDECFFFFFFFGGGGGGGGGGHHHHHHHHHGGGGHHHGHHHHHHGGGGGGGGHHHHHHHHHHHHHHHHHHHGHHHGHHHHHHHHHHHHHHGGGGGGHHHHHHHHHHHHHHHGGGGGHHHHHHGHGGGGGGHHHHHHHHGHHGGGGGHGHHHHGHHGHHHHHHHHGGGHHHGG=EGGEFGGGGHGHGGGGGGGGGGGGGGGFFFFFFFFFFFFFFFFFFFFFFHFFFFFFFFFFFFFFFFFFFFFFFFFFF
@M05620:45:000000000-G6HP7:1:1101:2067:16321 1:N:0:133
TACCTGTACTGGGGAAGCATTTGAATATCCCCCCATGGTGATGGGGACGGAGAACTGCTCCATAAACACAGGCAACGTGCCTAACTTTCCCGGGAAGATGAAGTCAAAGAGCGACCACAGCTCTCGGAGGTTATTTTGCATCGGTGAGCCAGACAGAATGATCCGATGAGGGGTGCGAAACTATTTGAGGAAAGGAACCACCTTTTTATTAAATTTACCTTTTAGCAATCGCCATTCCTACCCTAAAGATC
+
CCBCCFFFFFFFGGGGGGFGGGHHFGHHHHHGGGGHHHFGGHHHHGGGGGGGGHHHHHHHHHHHHGHHHHHHGGHHGHHHHHHHHHHHHHHEGGGGGHHHHHHGHHHHHHHHGGGGGHHHHHHHHDFEFGEHHHHHHHHFFHGGGGGHGHFGHGHC<CGHHHHHHGGGHHGGGCEGGFGBGGGGGGGGGGGFGGGGGGEFGFFFFFFFFFFFFFFFFFFFFFFFFFF;BBFFFFFFFFFFFFFFFFFFFFF
@M05620:45:000000000-G6HP7:1:1101:2068:16343 1:N:0:133
TACCTGTACTGGGGAAGCATTTGAATATCCCCCCATGGTGATGGGGACGGAGAACTGCTCCATAAACACAGGCAACGTGCCTAACTTTCCCGGGAAGATGAAGTCAAAGAGCGACCACAGCTCTCGGAGGTTATTTTGCATCGGTGAGCCAGACAGAATGATCCGATGAGGGGTGCGAAACTATTTGAGGAAAGGAACCACCTTTTTATTAAATTTACCTTTTAGCAATCGCCATTCCTACCCTAAAGATC
+
BBABBFFFFFFFGGFGEGFGGGHGGHHHHHHGGGGHFHBGFGHGHGFGGGGGGGHHHHHHHHHHHHHHHHHHGHHHGHHHHHHHHHHHHHHEGGGGGGHHHHHGFHHGHHHGGGGGGHGHHHHHHEFCDGEHHHHHHHFBFHGGGGFGFGCHHGHGCFHHGGHHHGGGGGFDG;ADGDGGGGGGGGGFEGFFFGG/CF:FFFFFFFEFFFFFEFFFFFFFFFFFFFF9;BEFFFFFFBFFFFFFFFFFFFF
@M05620:45:000000000-G6HP7:1:1101:24056:16348 1:N:0:133
CATCCTGACCCTGAAGTACCCCGGCTTGATTTCTGACATTAGATCGGAAGAGCACACGTCTGAACTCCAGTCACAGCGATAGATCTCGTATGCCGTCTTCTGCTTGAAAAAAAAAAAAATAGAAAATATTTTTGTTGTTTCCCCCCTCCCCTCTCCCCCTCTCCCCCACCTATCACCCCTCCCATCATCTTATTCCTTCCCTCTTATCTATCATACCATATCCCTCACCCCTCCCTATCCCTCGCCTTACC
+
CBBCCFFFFFFFGGGGGGGGGGGGGGGEHHHHHHHHHHHHGHGHHHGGGGGHHGHHHGHHGGHGHHHHHHHHHHHHHGGHGGHHFHHHGGHHHHGGGHGHHHHHHHHHFHGGGGGB>>/0?111101=11111-0000.0111/<--<..;/.////..-./9//9.-.;.00000/9-.9.;/0/00000000:0000:/0//00000;0;0000;00000;09/....-..../000/:0:--9..0;/
@M05620:45:000000000-G6HP7:1:1101:3252:16467 1:N:0:133
TACCTGTACTGGGGAAGCATTTGAATATCCCCCCATGGTGATGGGGACGGAGAACTGCTCCATAAACACAGGCAACGTGCCTAACTTTCCCGGGAAGATGAAGTCAAAGAGCGACCACAGCTCTCGGAGGTTATTTTGCATCGGTGAGCCAGACAGAATGATCCGATGAGGGGTGCGAAACTATTTGAGGAAAGGAAGCACCTTTTTATTAAATTTACCTTTTAGCAATCGCCCATTCCACCCTAAAGATC
+
CCCCCFFFFFFFGGGGGGGGGGHHFGHHHHHGGGGHHHGGHHHHHGGGGGGGGHHHHHHHHHHHHGHHHHHHGGHHGHHHHHHHHHHHHHHGGGGGGHHHHHHHHHHHHHHHGGGGGHHHHHHHHDFEGGCGHHHHHHHBDHGGGGGGGHCCGGHGGFHHHHHHHGGGHHHGG;AGGFGDGGGGGGGGGGGGGGGGGGGFGFFFFFFFFFFFFFFFFFFFFFFFFFB;;;EFFFFFFFFFFFFFFFFFFFF
@M05620:45:000000000-G6HP7:1:1101:3262:16485 1:N:0:133
TACCTGTACTGGGGAAGCATTTGAATATCCCCCCATGGTGATGGGGACGGAGAACTGCTCCATAAACACAGGCAACGTGCCTAACTTTCCCGGGAAGATGAAGTCAAAGAGCGACCACAGCTCTCGGAGGTTATTTTGCATCGGTGAGCCAGACAGAATGATCCGATGAGGGGTGCGAAACTATTTGAGGAAAGGAAGCACCTTTTTATTAAATTTACCTTTTAGCAATCGCCCATTCCACCCTAAAGATC
+
CCCCCFFFFFFFGFGGGGGGGGHHGGHHHHHGGGGHHHFGGHHGHGGGFGGGGHHHHHHHHHHHHHHHHHHHGHHHGHHHHHHHHHHHHHHGGGGGGHHHHGHHHHHHHHHHGGGGGHHHHHHHHGFGGGEHHHHHHHHBFHGGGGGHHHCGGGHHGHHHHHHHHGGGHHGGG=DGGGG@FGGGGGGGGGGGFGGGGGGGGFFFFFFFFFFFFFBFFFFFFFFFFFFBFFFFFFFFFFFFFFFFFFFFFFF
@M05620:45:000000000-G6HP7:1:1101:3242:16489 1:N:0:133
TACCTGTACTGGGGAAGCATTTGAATATCCCCCCATGGTGATGGGGACGGAGAACTGCTCCATAAACACAGGCAACGTGCCTAACTTTCCCGGGAAGATGAAGTCAAAGAGCGACCACAGCTCTCGGAGGTTATTTTGCATCGGTGAGCCAGACAGAATGATCCGATGAGGGGTGCGAAACTATTTGAGGAAAGGAAGCACCTTTTTATTAAATTTACCTTTTAGCAATCGCCCATTCCACCCTAAAGATC
+
AAAAABDFFFFFGEFEEGFGGGHDFGHHHHHGGGGHEHBBEFGFFGFGGGGGGFGHGGGHHHHHGEFFHHHHFGHH>FFFGHHGHHHHHHHEEGEEGFGFFGGDGGHGHFHGEFGGGHGHHHHHH?FADGCGGHHHHFF1?GEGGGEF<><CCEH<<<DG<GGHHEDEHGCDG;ACC?AC?FGGGGFFEFBBBFGCFFCBBEFFFFFFFFFFEB;FFFFFFFFFFFB9;:A9;ADFFBFFF:AFFBFBFF;
@M05620:45:000000000-G6HP7:1:1101:18819:16550 1:N:0:133
AGATTACTGCAACAGTTCCCCCTGGACCTGGAAAAGTTTCTTGCCTGGCTTACAGAAGCTGAAACAACTGCCAATGTCCTACAGGATGCTACCCGTAAGGAAAGGCTCCTAGAAGACTCCAAGGGAGTAAAAGAGCTGATGAAACAATGGCAAGTAAGTCAGGCATTTCCGCTTTAGCACTCTTGTGGATCCAATTGAACAATTCTCAGCATTTGTACTTGTAACTGACAAGCCAGGGACAAAACAAAATC
+
AAABCFFFFFBDGGFBFFGGGGGGHGHHHHHHHHHHGHHHHHHHHHHHHHHHHHHHHHHHHHHHHHHHHHHHHHHHHHHHAFGGHGHGHHDFGHGGEFGGGHFFHHHHGHHHHHHHHHHHHGHFEEFEHFHHHGHHHHFHHHHHHHHHFHHHHGHHHHHHHHHHHHHHHHGGGGGHHHHHHHHHHGGGHHHHHHHHHGHFF<GHHHHHHHHHHGHHHFGHHHHHHHHHHHHHGGFGGGGGGGGFGGGGGGF
@M05620:45:000000000-G6HP7:1:1101:7573:16569 1:N:0:133
AGATTACTGCAACAGTTCCCCCTGGACCTGGAAAAGTTTCTTGCCTGGCTTACAGAAGCTGAAACAACTGCCAATGTCCTACAGGATGCTACCCGTAAGGAAAGGCTCCTAGAAGACTCCAAGGGAGTAAAAGAGCTGATGAAACAATGGCAAGTAAGTCAGGCATTTCCGCTTTAGCACTCTTGTGGATCCAATTGAACAATTCTCAGCATTTGTACTTGTAACTGACAAGCCAGGGACAAAACAAAGAT
+
AAAABFFFDD4BFGBBBBFGGGGGHHHHGEAB3BBBBFHHHHHHHHHHHHHHHHBDBFHHHHHHHHHHHHHHGHHGFGHHDGHHHGHHHHDFGHGFEEFFGHEFHHHHGHHHHHHHHHHHFGHGFEGEHFHHHGHHHHGHHFGHHHHHHHHHHGHHHHHHHHGHHHHHHHGGGGGHHHHHHHHHHHHGHHHHGHHHHHGFB<DGGHHHHHHHHFHHHHHHHHHHHHHHHHHHHGFGGGGGGF/CFGGGGGF
@M05620:45:000000000-G6HP7:1:1101:6135:16629 1:N:0:133
TACCTGTACTGGGGAAGCATTTGAATATCCCCCCATGGTGATGGGGACGGAGAACTGCTCCATAAACACAGGCAACGTGCCTAACTTTCCCGGGAAGATGAAGTCAAAGAGCGACCACAGCTCTCGGAGGTTATTTTGCATCGGTGAGCCAGACAGAATGATCCGATGAGGGGTGCGAAACTATTTGAGGAAAGGAAGCACCTTTTTATTAAATTTACCTTTTAGCAATCGCCATTCCTACCCTAAAGATC
+
BBBBBFFFFFFFGGGGGGFGGGHGHHHHHHHGGGGHHHGHHHHHHGGGGGGGGHHHHHHHHHHHHHHHHHHHGHHHGHHHHHHHHHHHHHHGGGGGGHHHHHGHHGHHHHHHGGGGGHHHHHHHHGGGGGGHHHHHHHHGHHGGGGGHHHHHHGHHHHHHHHHHHGGGFHHGGGGGGGGAGGGGGGGGGG:FGGGGGGGGGFFFFFFFFFFFFFFFFFFFFFFFFFFFFFFFFFFFFFFFFFFFFFFFFFF
@M05620:45:000000000-G6HP7:1:1101:6157:16633 1:N:0:133
TACCTGTACTGGGGAAGCATTTGAATATCCCCCCATGGTGATGGGGACGGAGAACTGCTCCATAAACACAGGCAACGTGCCTAACTTTCCCGGGAAGATGAAGTCAAAGAGCGACCACAGCTCTCGGAGGTTATTTTGCATCGGTGAGCCAGACAGAATGATCCGATGAGGGGTGCGAAACTATTTGAGGAAAGGAAGCACCTTTTTATTAAATTTACCTTTTAGCAATCGCCATTCCTACCCTAAAGATC
+
BBBBBFFFFFFFGGGGGGFGGGHHHHHHHHHGGGGHHHHHHHHHHGGGGGGGGHHHHHHHHHHHHHHHHHHHGHHHGHHHHHHHHHHHHHHGGGGGGHHHHHEHHHHHHHHHGGGGGHHHHHHHHGGGGGGHHHHHHHHHHHGGGGGFHHHHHGHGHHHHHHHHHGGGCHHGGEFGADGGGGGGGGGGGGFGGFGGGGGFFFFFFFFFFFFFFFFFFFBFFFFFBFFFFFFFFFFFFFFFFFFFFFFFFFF
@M05620:45:000000000-G6HP7:1:1101:12642:16651 1:N:0:133
CATCCTGACCCTGAAGTACCCCGGCTTGATTTCTGACATTAGATCGGAAGAGCACACGTCTGAACTCCAGTCACAGCGATCGATCTCGTATGCCGTCTTCTGCTTGAAAAACAAAAAAAGTCATCTTTCGTTCTTTCTTTTTGTCCGCAACCCTACCCCTTACAGACTCCTTTTTTAACTACCTCCTTCTGCGTCCTTCATCAGTTTTTATCACCCCTGCTTCTTCTCACCTCCTCTCCCCTCTCCTCCCC
+
CCCCCFFFFFFFGGGGGGGGGGGGGGGGHHHHHHHHHHHHHHHHHHGGGFGGHHHGHGHHHGHHHHHHHHHHHHGHHGGH1>EGGGHHGFHHHHGGGHGGGHHFHHHHFHG/?FF0?<//2D332>222/<20/22D>D11</<1</><@<0.0000<C..//=00./0/00DCC:.0:00//00./090;0-;-9.99900009000.;0;00/:-:..//;///9;/9./.://///;:/./:////9;
@M05620:45:000000000-G6HP7:1:1101:22960:16661 1:N:0:133
AGATTACTGCAACAGTTCCCCCTGGACCTGGAAAAGTTTCTTGCCTGGCTTACAGAAGCTGAAACAACTGCCAATGTCCTACAGGATGCTACCCGTAAGGAAAGGCTCCTAGAAGACTCCAAGGGAGTAAAAGAGCTGATGAAACAATGGCAAGTAAGTCAGGCATTTCCGCTTTAGCACTCTTGTGGATCCAATTGAACAATTCTCAGCATTTGTACTTGTAACTGACAAGCCAGGGACAAAACAAAGAT
+
AA3AAFFFBBDBBGABBBGGGGGGGFEFACGFFFHHBGHHGHFFHHHHHHHFFGFHGHHGHHHGHHHHHHHHCGFFFHHHFHGGFGHGHGHHFHEEEFHHGFHFFHHHGHHHHHHHHHHHFHHGGAFEGGHHHGFHHFHDHFGHHHHHFFHFHEFGFFGGHFHHHHHHGHFGGGGHHHGHHHHGHGGDFHHGHFFGHFHFFHHFHFHHFHFHH0CCHHHHCCFCGGC0:CHHGGGGGGGGFFGFGGGGGFB
@M05620:45:000000000-G6HP7:1:1101:29162:16720 1:N:0:133
TACCTGTACTGGGGAAGCATTTGAATATCCCCCCATGGTGATGGGGACGGAGAACTGCTCCATCCCCACAGGCAACGTGCCTAACTTTCCCGGGAAGATGAAGTCAAAGAGCGACCACAGCTCTCGGAGGTTATTTTGCATCGGTGAGCCAGACAGAATGATCCGATGAGGGGTGCGAAACTATTTGAGGAAAGGAAGCACCTTTTTATTAAATTTACCTTTTAGCAATCGCCATTCCTACCCTAAAGATC
+
CCCCCFFFFFFFGGGGGGGGGGHHHHHHHHHGGGGHHHBGGHHHHGGGGGGGGHHHHHHHHHHHHHGHGGHHGHHHGHHHEHHHHHHHHHHGGGGGGHHHHHHHHHHHHHHHGGGGGHHHHHHHHGFGGGEHHHHHHHHFHGGGGGFHHHHHHGHHHHHHHHHHHGGGHHFGGFGGGGGGGGGGGGGFGGFGGEFGGFGFFFFFFFFFFFFFFFFFFFFFFFFFFFFFEFFFDFAFFFFFBFFFFFFFFFB
@M05620:45:000000000-G6HP7:1:1101:23246:16738 1:N:0:133
AAACCAGAAGCATGAGGTCAGCTAGATCGGAAGAGCACACGTCTGAACTCCAGTCACAGCGATAGATCTCGTATGCCGTCTTCTGCTTGAAAAAAAAAAAACAACAACAACACACCCAGCAAATCAAACCCTGTACCCCCAAACCCCTCTGTCCACAAGCTCTTCATTAACACCATTTCGCTTAATCCTCCTCCCTCCCACAATCGGTACTGTCCCGAATCCTTATAGGTCCCGCTTGATTGTTGTCCTTC
+
BBBBBBBFFFFFGGGGGGGFGGHABGGHHGGGGHHHHHHHEHHHFHHHHHHCBFGHHHBGGGHGGHHHHHHFGHHHHGGGHGHHHHHHHHHHGHFEE><>//?//?//////?///?//0001111111//0>111>1.--.<....../00=00:/...:000:00;0000;..;000/...;000009;///.//../9..//..9..////99-.-;./;////9////.---.../9//;.9//;//
@M05620:45:000000000-G6HP7:1:1101:26376:16753 1:N:0:133
TACCTGTACTGGGGAAGCGTGTAGAAATCGCCCTTCCTACCCTAAAGCTCGGAAGAGCACACGTCTGACCTCCAGTCACAGCGACATTCCTCGTATGCCGTCTTCAGCTTGAGACCACAGCTCTCGGAGGTTATTTTGCATCGGTGAGCCAGACAGAATGATCCGATGAGGGGTGCGAAACTATTTGAGGAAAGGAAGCACCTTTTTATTAAATTTACCTTTTAGCAATCGCCATTCCTACCCTAAAGATC
+
AAAAAFFFFFFFGGGGGGAG?E0133DGH0FG00000121001001B1A1AFGG/0BG1GA0A0/0/D1011BG1@111@1//>///21B21?/?0F21>//0?G21111B<1?1<F<G0/BCDHGGGGGCGHHHHHHGFHHGGGGEHGGHHHGGBFFFFGGFHHGGGGFGGGACGCCCGGGFFGFFBAFBFFFGFG?EFGGGFFGGGGGGFFFFFFFFFFFFFFFFFFFEEFFFFFFFFFFFFFFBFFFF
@M05620:45:000000000-G6HP7:1:1101:11403:16902 1:N:0:133
TACCTGTACTGGGGAAGCGTGTAGCAATCGCCATTCCTACCCTAAAGATCGGAAGAGCACACGTCTGAACTCCAGTCACAGCGATAGATCTCGTATGCCGTCTTCTGCTTGAAAAAAAAAAAAAACAACCTCTCAAATAAACCCGCCCTCACCTTCCTTCCCCCCCCAACACACCCCCCCCCTCTCGTCCACCCTTCCCCCCCTCCCCCCCATCACCCCCCCCCCCACGCCCCACTCTACCCCACCCCACC
+
CCCCCFFFFFFFGGGGGGGGGGHHHHHHHEFFFGHHHHHHHHHHHHHHHHHGGGEHHHGHHHGHHHGHHHHHHHHHHHHHHHGFGGGHHHHHHGGHHHHGFGHGHHHGGHH0FHHGGGGG////-...>.00101000000<<A-<---...:000:0<0;:/.:---........-----9-.//.....0.:9/9/;B.--:....9--;//00/:---------.-..--.../000;..:...-.;.
@M05620:45:000000000-G6HP7:1:1101:24867:16902 1:N:0:133
CATCCTGACCCTGAAGTACCCCGGCTTGATTTCTGACATTAGATCGGAAGAGCACACGTCTGAACTCCAGTCACAGCGATAGATCTCGTATGCCGTCTTCTGCTTGAAAAAAAAAAAAAAAAAAAAAAAAAAAAAACAAAAAAATATCTAGTAAATAAGAAAAAACAGAATGAAGTAAAGAAAAAACGGATAGAATAAGAGCTAGTCAAAATACATGTGGAAATACAAGAAGTACTGAACTATAATACAGT
+
CCDDDFFFFFFFGGGGGGGGGGGGGGGGHHHHHHHHHHHHHHHHHHGGGGHHHHHHHGHHHGHHHHHHGHHHHHHHHGGHGGHHFHHHGGHHHHGGGHGHHHHHHHHHGHHGGGGF>>/<>-><<:-:--------.9..:.--.0<000000:00000<0//.<.<//0<00:0000000.//.-99....000000000:000000<000::B00:00000000000///00000000000000:0000
@M05620:45:000000000-G6HP7:1:1101:21214:16945 1:N:0:133
TACCTGTACTGGGGAAGCATTTGAATATCCCCCCATGGTGATGGGGACGGAGAACTGCTCCATAAACACAGGCAACGTGCCTAACTTTCCCGGGAAGATGAAGTCAAAGAGCGACCACAGCTCTCGGAGGTTATTTTGCATCGGTGAGCCAGACAGAATGATCCGATGAGGGGTGCGAAACTATTTGAGGAAAGGAAGCACCTTTTTATTAAATTTACCTTTTAGCAATCGCCATTCCTACCCTAAAGATC
+
CCCCCFFFFFFFGGFEGGGGGGHHHHHHHHHGGGGHHHFGGHHHHGGGGGGGGHHHHHHHHHHHHHHHHHHHGGHHGHHHHHHHHHHHHHHGGGGGGHHHHHHHHHHHHHHGGGGGGHHHGHHHHGGGGGGHHHHHHHHEHGGGGGGHGHHHHGHHHHHHHHHHHGGGHGHGGCFGGGGGGGGGGGGGGGFFFGGGGGGGGFFFFFFFFFFFFFFFFFFFFFFFFFFFFFFFFFFFFFFFFFFFFFFFFFF
@M05620:45:000000000-G6HP7:1:1101:4516:16962 1:N:0:133
TACCTGTACTGGGGAAGCATTTGAATATTCCCCCATGGTGATGGGGACGGAGAACTGCTCCATAAACACAGGCAACGTGCCTAACTTTCCCGGGAAGATGAAGTCAAAGAGCGACCACAGCTCTCGGAGGTTATTTTGCATCGGTGAGCCAGACAGAATGATCCGATGAGGGGTGCGAAACTATTTGAGGAAAGGAAGCACCTTTTTATTAAATTTACCTTTTAGCAATCGCCATTCTACCCTAAAGATCG
+
BBBBBFFDFFFFG2E?EGGGGBGEHHGH6DGGGGGHHCABFFFHGGEE?GCEEHGHHHHFHGFHH5GHFAGHEFGHCHFHH4BFHDEGEFGFGCEEFHHHFGDDFHHHBGHHGGGGGHHHHHHHHDEACGGHHHHHHHGDGFFGDAFFHHCHEGHEGHFHGBGHH?DFFFEDGGC.AD?BGGFGGGGFAB9CBAF/B9;BFEFGGGGGGGFBFFFFFF/BFFFF/:9BFF.AD.EB/BBFFFBF9FBFFF.
@M05620:45:000000000-G6HP7:1:1101:10031:17003 1:N:0:133
TACCTGTACTGGGGAAGCATTTGAATATCCCCCCATGGTGATGGGGACGGAGAACTGCTCCATAAACACAGGCAACGTGCCTAACTTTCCCGGGAAGATGAAGTCAAAGAGCGACCACAGCTCTCGGAGGTTATTTTGCATCGGTGAGCCAGACAGAATGATCCGATGAGGGGTGCGAAACTATTTGAGGAAAGGAAGCACCTTTTTATTAAATTTACCTTTTAGCAATCGCCATTCCTACCCTAAAGATC
+
CCCCCFFFFFFFGGGGGGGGGGHHHHHHHHHGGGGHHHBGHHHHHGGGGGGGGHHHHHHHHHHHHHHHHHHHGHHHGHGHHHHHHHHHHHHGGGGGGHFHHGHHHHHHHHHHGGGGGHHFHHHHHGGEGGGHHHHHHHHHHHGGGGGGGHHHHGGHHHHHHHHHHGGDHHHGG;ADDEGGGGGGGGGGFGGGGFGFGGGGGFFFFFFFFFFFFFFFFFFFFFFFFFF;FFEFFFFFFFFFFFFFFFFFFFF
@M05620:45:000000000-G6HP7:1:1101:10014:17012 1:N:0:133
TACCTGTACTGGGGAAGCATTTGAATATCCCCCCATGGTGATGGGGACGGAGAACTGCTCCATAAACACAGGCAACGTGCCTAACTTTCCCGGGAAGATGAAGTCAAAGAGCGACCACAGCTCTCGGAGGTTATTTTGCATCGGTGAGCCAGACAGAATGATCCGATGAGGGGTGCGAAACTATTTGAGGAAAGGAAGCACCTTTTTATTAAATTTACCTTTTAGCAATCGCCATTCCTACCCTAAAGATC
+
BBBBBFFFFFFFGGGGGGGGGGGHHHHHHHHGGGGHHHHHHHHHHGGGGGGGGHHHHHHHHHHHHHHHHHHHGHHHGHHHHHHHHHHHHHHGGGGGGHHHHFHHHHHHHHHHGGGGFHHHHHHHHGGGGGFHHHHHHHHHHHGGGDGHHHHHGGHHHHHHHHHHHFGGHHHGGEFEFEFDGGGGGGGEGGGGGGGFGGGGGFFFFFFFFFBFFFFFFFFFFFFFFFFFFFFFFFFFFFFFFFFFFBFFFFF
@M05620:45:000000000-G6HP7:1:1101:9181:17036 1:N:0:133
TACCTGTACTGGGGAAGCATTTGAATATCCCCCCATGGTGATGGGGACGGAGAACTGCTCCATAAACACAGGCAACGTGCCTAACTTTCCCGGGAAGATGAAGTCAAAGAGCGACCACAGCTCTCGGAGGTTATTTTGCATCGGTGAGCCAGACAGAATGATCCGATGAGGGGTGCGAAACTATTTGAGGAAAGGAAGCACCTTTTTATTAAATTTACCTTTTAGCAATCGCCATTCCTACCCTAAAGATC
+
CCCCCFFFFFFFGGGGGGGGGGHHHHHHHHHGGGGHHHHHHHHHHGGGGGGGGHHHHHHHHHHHHHHHHHHHGHHHGHHHHHHHHHHHHHHGGGGGGHHHHHHHHHHHHHHHGGGGGHHHHHHHHGGGGGGHHHHHHHHHHHGGGGGGHHHHHGHHHHHHHHHHHGGGHHHGGFGGGGGFGGGGGGGGFGGGGGGGGGGGGFFFFFFFFFFFFFFFFFFFFFFFFFFBFFFFFFFFFFFFFFFFFFFFFFF
@M05620:45:000000000-G6HP7:1:1101:9197:17052 1:N:0:133
TACCTGTACTGGGGAAGCATTTGAATATCCCCCCATGGTGATGGGGACGGAGAACTGCTCCATAAACACAGGCAACGTGCCTAACTTTCCCGGGAAGATGAAGTCAAAGAGCGACCACAGCTCTCGGAGGTTATTTTGCATCGGTGAGCCAGACAGAATGATCCGATGAGGGGTGCGAAACTATTTGAGGAAAGGAAGCACCTTTTTATTAAATTTACCTTTTAGCAATCGCCATTCCTACCCTAAAGATC
+
1A1AAFFFFFFFGCGCEG1FDABDAFHGHHEFFGGHGHHFHFFFEG/EEGGEEHHGFFGHHHHFHFHFGGHFGAGHEGF/FDFHHFHFDGGEEG@EEGGHD1B2BGGHHHGHEGGGCHHHHFGHHGGGGCEHEHBFFGHHHGFCCA<<FGFHCFHHFHDFGGGHGCCCFFCFC:AB-.@?AFFFFGFBEFFFBAACBFGFGFFBF/BEFBFF/9BF/FFFFFFFF/F/BFEFFFEFFFFF/9AFFFBFFFB
@M05620:45:000000000-G6HP7:1:1101:19275:17064 1:N:0:133
AGATTACTGCAACAGTTCCCCCTGGACCTGGAAAAGTTTCTTGCCTGGCTTACAGAAGCTGAAACAACTGCCAATGTCCTACAGGATGCTACCCGTAAGGAAAGGCTCCTAGAAGACTCCAAGGGAGTAAAAGAGCTGATGAAACAATGGCAAGTAAGTCAGGCATTTCCGCTTTAGCACTCTTGTGGATCCAATTGAACAATTCTCAGCATTTGTACTTGTAACTGACAAGCCAGGGACAAAACAAAGCG
+
BCCCCFFFFFFFGGGFGGGGGGGGHHHHHHGHGHHHHHHHHHHHHHHHHHHGHHHHHHHHHHHHHHHHHHHHHHHHHHHHHHHHHHHHHHHHHHGGGGHHHHHGHHHHGHHHHHHHHHHHHHHGGHGGHHHHHGHHHHGHHHHHHHHHHHHHHGHHHHHHHHHHHHHHHHGGGGGHHHHHHHHHHGHGHHHHHHHHHHHHHHHHHHHHHHHHHHHHHFHHHGHHHHHFHHHHHGGGEGGGGGGGGGGGGED
@M05620:45:000000000-G6HP7:1:1101:2559:17079 1:N:0:133
TACCTGTACTGGGGAAGCATTTGAATATCCCCCCATGGTGATGGGGACGGAGAACTGCTCCATAAACACAGGCAACGTGCCTAACTTTCCCGGGAAGATGAAGTCAAAGAGCGACCACAGCTCTCGGAGGTTATTTTGCATCGGTGAGCCAGACAGAATGATCCGATGAGGGGTGCGAAACTATTTGAGGAAAGGAAGCACCTTTTTATTAAATTTACCTTTTAGCAATCGCCATTCCTACCCTAAAGATC
+
AAACCFFFFFFFGGCGGGFGGGHHFGHHHHHGGGGHHHHHBHHHHGGGGGGGGHHHHHHHHHHHHHHHHHHHGHHHGHHHHHHHHHHHHHHGGGGGFHHHHHHHHHHHHHHHGGGGGHHHHHHHHGGEGGGHHHHHHHHFGHGDGGGHHHHHHGHHGHHHHHHHH.EEHHHGGCDFGDDDGGGGGGGEGGGGGGGFGFGGGFFFFFFFFFFFFFFFFFFFFFFFFFF;FFFFFFFFFFFFFFFFFFFFFFF
@M05620:45:000000000-G6HP7:1:1101:2569:17095 1:N:0:133
TACCTGTACTGGGGAAGCATTTGAATATCCCCCCATGGTGATGGGGACGGAGAACTGCTCCATAAACACAGGCAACGTGCCTAACTTTCCCGGGAAGATGAAGTCAAAGAGCGACCACAGCTCTCGGAGGTTATTTTGCATCGGTGAGCCAGACAGAATGATCCGATGAGGGGTGCGAAACTATTTGAGGAAAGGAAGCACCTTTTTATTAAATTTACCTTTTAGCAATCGCCATTCCTACCCTAAAGATC
+
BBBBBFFFFFDFCEFGGGGGGGGGHHHHHHHGGGGHHHG5GHFHEGGEEEGGGHHHHHHHHHHHHHHHHHGHGHHHGHHHHHHHHHHHHHHGGGGGGHHHHHHHHHHHFHFHGGGGGHHHHHHHHGGGGGGHHHHHHHHGHHG.EAFHGHHFHGHHBCGHHHHHHAFGHHHGGFGE-AAAFGFGGGGGEFFGBFGGGFFFGFFFFFFFFFFFFFFFFFFFFFFFFFF;FFAEFFFFFFFFFFFFF.BBFFF
@M05620:45:000000000-G6HP7:1:1101:6500:17123 1:N:0:133
AGATTACTGCAACAGTTCCCCCTGGACCTGGAAAAGTTTCTTGCCTGGCTTACAGAAGCTGAAACAACTGCCAATGTCCTACAGGATGCTACCCGTAAGGAAAGGCTCCTAGAAGACTCCAAGGGAGTAAAAGAGCTGATGAAACAATGGCAAGTAAGTCAGGCATTTCCGCTTTAGCACTCTTGTGGATCCAATTGAACAATTCTCAGCATTTGTACTTGTAACTGACAAGCCAGGGACAAAACAAAGAT
+
AAAACFFFDD4BFEBBBFGGGGGGHGHHHFCB3BBBBGHHHHHHHHHHHHHHHHBBBBGHHHHHHHHHHHHHGHHGGGHHFHHHHGHHHHFGHHGEEEGFGFBGHHHHGHHHHHHHHHHHHHHGGFGGHDDGHGHHHHGHHFGHHHHHHHHHHGHHHHHHGHHHHHHHHHGGGGGGDHHHHHHHHHHGHHHHHHHHHFFFF<DGHHHHHHHHHHHHHFHHHHHHHHHBFHHHHGFGEFGGGGGGGGGGGGF
@M05620:45:000000000-G6HP7:1:1101:6495:17146 1:N:0:133
AGATTACTGCAACAGTTCCCCCTGGACCTGGAAAAGTTTCTTGCCTGGCTTACAGAAGCTGAAACAACTGCCAATGTCCTACAGGATGCTACCCGTAAGGAAAGGCTCCTAGAAGACTCCAAGGGAGTAAAAGAGCTGATGAAACAATGGCAAGTAAGTCAGGCATTTCCGCTTTAGCACTCTTGTGGATCCAATTGAACAATTCTCAGCATTTGTACTTGTAACTGACAAGCCAGGGACAAAACAAAGAT
+
AAAAAFFFDD4BFGBBBBFGFGGGHGHHHEFB3BBBBFGHHHHHHHHHHHHHHGBABBGHHHGHHHHHHEHHHFHGHHHHHHHHHFHHHHDFHHGGGEFGFGGFFGGHGHHHFFGHHHHHHHHGEFGEGDFHHFHFGHGHHGHHHHHHGHHGHGHHHHHHHHFGGHHHHHDGGGGGFGHHHHHHHDGG1GFHHFFGGDGHFGHHHHHFFHFGG:;=CCHHHHH0GGFCGCCHHEFFEGEGGGGGGGGGFFF
@M05620:45:000000000-G6HP7:1:1101:19188:17180 1:N:0:133
CATCCTGACATTAGATCGGAAGAGCACACGTCTGAACTCCAGTCACAGCGATAGATCTCGTATGCCGTCTTCTGCTTGAAAAAAAAAAAAAAACAACTGAACAATCCACCATAACACTACAAGATATAAAAAAAAATCATAAAACAATGACCCGCATGTAATGTAATTCCGTAATCTCTAATTGGTATATGAAAAATAACATTCCTAACAAGTGTAAATTTTAACAAAAAATCTACTGCCACCCCCAAATT
+
DDDDDFFFFFFFGGGGGGGGGGHHHHHHHGHHHGHHHHHHHHHHHHHHHGGHGGHHFHHHGGHHHHGGGHGHHHHHHHHGHHHGGGGG>/<>/////22222?22=2220/1?1?1110011101>1111<1---<<00;0:000:.000:0/---..;:000000;000/:...0;00::0:0:0000000000..00000000:00/00/:0;000000:00000...-.00;000:/00;.:--..00
@M05620:45:000000000-G6HP7:1:1101:10577:17202 1:N:0:133
CATCCTGACCCTGAAGTACCCCGGCTTGATTTCTGACATTAGATCGGAAGAGCACACGTCTGAACTCCAGTCACAGCGATAGATCTCGTATGCCGTCTTCTGCTTGAAAAAAAAAAAAAAACAAAACATCCCTCCACTCCCCCCCCTCCAACCCACGCAATCTCTCCAGCCAAAACTGTGCCTCTCCTCCTGCCGCACCACCACCAGCCGCCACTCGCCCCCCTACCTCCCCGACCCCCGTTCCTCTCCTC
+
BBCCDFFFFFFFGGGGGGGGGGGGGGGGHHHHHHHHHHHHHHHHHHGGGGHHHHHHHGHHHGHHHHHHHHHHHHHHHGGHCFGHHHHHGGHHHHGGGHGHHHHHHHHGFHHEFDDC>///<<.<>00.11>.0/.//0//<.<----../00....-.--.00000/00/..//..000000000//0/9/00.-----.:..;.....--9-.0/.--.----...00...-----99-..//000/:;F
@M05620:45:000000000-G6HP7:1:1101:29111:17221 1:N:0:133
CATCCTGACCCTGAAGTACCCCATTGAGCATGGCATCGTCACCAACTGGGACGACATGGAGAAGATCTGGCACCACACCTTCTACAACGAGCTGCGCGTGGCCCCGGAGGAGCACCCAGTGCTGCTGACCGAGGCCCCCCTGAACCCCAAGGCCAACAGAGAGAAGATGACTCAGGTGAGGCTCGGCCGACGCCCGTGCTCCTCCCGTCCTTTCCCCAGTCATTTTCTGCTCGGCTTGATTTCTGACATTA
+
CCCCCFFFFFFFGGGGGGGGGGGHHHHHHHHHHHHHHGHHHGHHHGHHHHHHGGGGGHHHHHHGHHHHHHHHHGHHHGGHHHHHHHHHGGGGGHHGGGGGGGHHGGGGGGGGHHHHGGHHGHHHHHGGHHGGGGGGGGGGGGGHHHGGGDGGGHGGGEGGGGDGGGGGGGGGGGGGGGGGGGFFFFFFFFFFFFFF@DDFFFBFFFFFFFFFFFFFFFFFFFFFFFFFFE0:ABEFFFAFFFFFF0:BBF0
@M05620:45:000000000-G6HP7:1:1101:1888:17232 1:N:0:133
CATCCTGACCCTGAAGTACCCCATTGAGCATGGCATCGTCACCAACTGGGACGACATGGAGAAGATCTGGCACCACACCTTCTACAACGAGCTGCGCGTGGCCCCGGAGGAGCACCCAGTGCTGCTGACCGAGGCCCCCCTGAACCCCAAGGCCAACAGAGAGAAGATGACTCAGGTGAGGCTCGGCCGACGCCCGTGCTCCTCCCGTCCTTTCCCCAGTCATTTTCTGCCCGGCTTGATTTCTGACATTA
+
BBBBBFFFFFFFGGFGGGGGGGGHHGHHHHHHHHFHHGHHHGHHHGHHHHHHGGGGGHHHHHHHHHHHGHHHHGHHHGGHHHHHHHHHGGGGGHHGGGGGGGHHGGGGGGGGHHHHGGHHHHHHHHHHHHGGGGGGGGGGGGHHHHGGGGHGHHGGGGGGGGGGGGGGGGGGGGGGGGGGGGGGFFFFFFAFFFFFFDFFFFFFFFFEDFFFFFFFFFFFFFFFFFFFFFFFFFFFFAAFFFFFFBFBFF/
@M05620:45:000000000-G6HP7:1:1101:19407:17241 1:N:0:133
TACCTGTACTGGGGAAGCATTTGAATATCCCCCCATGGTGATGGGGACGGAGAACTGCTCCATAAACACAGGCAACGTGCCTAACTTTCCCGGGAAGATGAAGTCAAAGAGCGACCACAGCTCTCGGAGGTTATTTTGCATCGGTGAGCCAGACAGAATGATCCGATGAGGGGTGCGAAACTATTTGAGGAAAGGAAGCACCTTTTTATTAAATTTACCTTTTAGCAATCGCCATTCCTACCCTAAAGATC
+
CCCCCFFFFFFFGGGGGGGGGGHHHHHHHHHGGGGHHHGHHHHHHGGGGGGGGHHHHHHHHHHHHHHHHHHHGHHHGHHHHHHHHHHHHHHGGGGGGHHHHHHHHHHHHHHHGGGGGHHHHHHHHGGGGGGHHHHHHHHGHHGGGGGHHHHHHGHHGHHHHHHHHGGGHHHGGEGGGEFGGGGGGHHGGGGGGGGGGGGGGFFFFFFFFFFFFFFHFFFFFFFFFFFFFFFFFFFFFFFFFFFFFFFFFFF
@M05620:45:000000000-G6HP7:1:1101:10259:17279 1:N:0:133
AAACCAGAAGACATGAGGTCAGCTAGATCGGAAGAGCACACGTCTGAACTCCAGTCACAGCGATAGATCTCGTATGCCGTCTTCTGCTTGAAAAAAAAAAACCTTCTATTCTCTTTTTTTCCCTCTTTTCTTTTTTCTCCCCCCTTTCTCACCATCTTTTTTCCTTCCCCCTTTCCCCTCCCTTCTCCGTTTTCCCTCTATCTCCTTTCCTCCCTTCTCTCCCCTCCCTCTTTCTCCCCCTTCCTCCCTTT
+
BBBBBBBFFFFFGFFBBGBGGGHHHHHHHHGGGGHHHHHHHGHHHGHHHHHHHHHHHHGHHGGHGGHHFFHHGGHGHHGGGHGHHHHHHHGGHFHGGEEE//?222?333?33333?2</<DG1<0<11<?111?-01<1FD.--.00000=.00/<:C::-C:00;/::.-.0;0B/CA../;/00;..0C:BFFBBB//;////:///BF/.9/::B;BF/A.;.;..:9/:/;::A9-.9://9.::/
@M05620:45:000000000-G6HP7:1:1101:16287:17282 1:N:0:133
AGATTACTGCAACAGTTCCCCCTGGACCTGGAAAAGTTTCTTGCCTGGCTTACAGAAGCTGAAACAACTGCCAATGTCCTACAGGATGCTACCCGTAAGGAAAGGCTCCTAGAAGACTCCAAGGGAGTAAAAGAGCTGATGAAACAATGGCAAGTAAGTCAGGCATTTCCGCTTTAGCACTCTTGTGGATCCAATTGAACAATTCTCAGCATTTGTACTTGTAACTGACAAGCCAGGGACAAAACAAAGAT
+
BABBCFFFFFFFGGGGGGGGGGGGHHHHHGGHHHHHBFGHHHHHHHHHHHHHHHFHHHHHHHHHHHHHHHHHHFHGHFHHHHGHHHHHHHFFHHGGEGHGHH3EFFHHGHHHHGHFHHHHHHFGGFFGHFGHHGHGHHFHHHHHHHHHHEGHHGGHHHFFFFCGHHHHHHGGGGGHDGHHHHHHF=GGHHHHGHHHHGHHFFDGGHHHHHGFHGC<GCG0CHHHHHHHGHHGEGBAADEGGGG.FGGFBFB
@M05620:45:000000000-G6HP7:1:1101:5429:17287 1:N:0:133
TACCTGTACTGGGGAAGCATTTGAATATCCCCCCATGGTGATGGGGACGGAGAACTGCTCCATAAACACAGGCAACGTGCCTAACTTTCCCGGGAAGATGAAGTCAAAGAGCGACCACAGCTCTCGGAGGTTATTTTGCATCGGTGAGCCAGACAGAATGATCCGATGAGGGGTGCGAAACTATTTGAGGAAAGGAAGCACCTTTTTATTAAATTTACCTTTTAGCAATCGCCATTCCTACCCTAAAGATC
+
DCCDDFFFFFFFGGGGGGGGGGHHHHHHHHHGGGGHHHGHHHHHHGGGGGGGGHHHHHHHHHHHHHHHHHHHGHHHGHHHHHHHHHHHHHHGGGGGGHHHHHHHHHHHHHHHGGGGGHHHHHHHHGGGGGEHHHHHHHHHHHGGGGGHHHHHHGHHHHHHHHHHHGGGHHHGGFEGGFGGGGGGHGGGGGBFGGGGGGGGGFFFFFFFFFFFFFFFFFFFFFFFFFFFFFEFFFFFFFFFFFFFFFFFFFF
@M05620:45:000000000-G6HP7:1:1101:5415:17300 1:N:0:133
TACCTGTACTGGGGAAGCATTTGAATATCCCCCCATGGTGATGGGGACGGAGAACTGCTCCATAAACACAGGCAACGTGCCTAACTTTCCCGGGAAGATGAAGTCAAAGAGCGACCACAGCTCTCGGAGGTTATTTTGCATCGGTGAGCCAGACGGAATGATCCGATGAGGGGTGCGAAACTATTTGAGGAAAGGAAGCACCTTTTTATTAAATTTACCTTTTAGCAATCGCCATTCCTACCCTAAAGATC
+
AAAABFFFFF@CG?AAEGFGGGHGHHCHGGHFECGGHHFHFHHGHGEGGGAEEFHGHHGFFHHHHEGHHFFHGGHHGHGHGHHHHHHGHHHGGGEEGHGHFFHHHGGBGFHGGGGCGHHHGHHHHGFGGGCGBGHFHHHBFHGGFGGGFFHHCE-=..CH<DHHHAAD0CFGG.;AB.9-BGBFGFGBEGCBBFGGGGEFBEFFFFFFFFFFFFFFFFFFFFFF;BFB/BEEFFEF9;BFFF?BFBBFFFB
@M05620:45:000000000-G6HP7:1:1101:2435:17406 1:N:0:133
TACCTGTACTGGGGAAGAGTGTAGCAATCGCCATTCCTACCCTAAAGATCGGAAGAGCACACGTCTGAACTCCAGTCACAGCGATAGATCTCGTATGCCGTCTTCTGCTTGAAAAAAAAAACAGTTTGCCAGAGCGCCCCGTTGAGAACTTACGCAGGACATGATTTTTCCTTCACTAAGGGCAAACCAAGTATATGTTTTATCCATTCATTCTTCAATTAAGGATCTCAAAGACAGCTTTAGTAACAGGA
+
AAAA1DFDFFFFGGGGGGABGDEABFBGG000EEHGHHCFFHHGHHHFGFGGCFGGHBEG0GEHHHF1FFFHGHHFHHFFHEEGEEF1GFHHGF/GE@BEEEFFGFHHHFF0BFF0EE<<///@12@11@1@GE0//</--<0..1><C00<0..<--../:0:0000:/00000000::9.......99900000;00;/;0000;90;0;0000;0;///99/;/;/;:///9/--999///;9/;/-;
@M05620:45:000000000-G6HP7:1:1101:22388:17428 1:N:0:133
ATCTCTATCTCCTAAAAAGGAAGAAAGGGGAGGGAAGATCGGAAGAGCACACGTCTGAACTCCAGTCACAGCGATAGATCTCGTATGCCGTCTTCTGCTTGAAAAAAAAAAAAAAAAAAAAAAAAAAAAAGAATGAAAACAGTAGTACAAAACAAAAAGAGAAAAGTGGATAAAAGTATGGATTGGAAAAAAACAAATATCTGAGGAAAAATTGACAAGGCATGTAGTGAAATGCATAGTAAGTCATAGTA
+
CCCCCFFFFFFFGGGGGGFGFGHFFGHGGGGGGGGHGHHHHGGGGHHHHHGGGHHHGGFHHHHFHGHFHHHGGGHGGGGFGHGFGHHHHGEGHGHHHHHHHGCFHHGGGGG>><<-><--------9-:-.../;/////.////;/////.........///////9////////://9/////.////.--....////////.////..//9///..;./;9//////////////////////////
@M05620:45:000000000-G6HP7:1:1101:8580:17443 1:N:0:133
TACCTGTACTGGGGAAGCATTTGAATATCCCCCCATGGTGATGGGGACGGAGAACTGCTCCATAAACACAGGCAACGTGCCTAACTTTCCCGGGAAGATGAAGTCAAAGAGCGACCACAGCTCTCGGAGGTTATTTTGCATCGGTGAGCCAGACAGAATGATCCGATGAGGGGTGCGAAACTATTTGAGGAAAGGAAGCACCTTTTTATTAAATTTACCTTTTAGCAATCGCCATTCCTACCTAAAGATCG
+
BBBBBFFFFFFFGGCFGGGGGGHHHHHHHHFG2EFHHHHHHHHHHGGGGGGGGHBGHHHHHHHHHHHHHGHHGHHHGHHHHHHHHHHHHHHGGGGGGHHHHHGHHHHHHHHHGGGGGHHHGHHHHGGGGGGHHHHHHHFHHHGGGGGHHHHHHGHHHHHHHHHHHGGGHHHGGGAGCFGGGGGGGGGGGGCFFFGGFGEFFFFFFFFFFFFFFFFFFFFFFFFFFFFFFFEFFDFFFFFFFFFFFFFFFFE
@M05620:45:000000000-G6HP7:1:1101:18479:17445 1:N:0:133
TACCTGTACTGGGGAAGCATTTGAATATCCCCCCATGGTGATGGGGACGGAGAACTGCTCCATAAACACAGGCAACGTGCCTAACTTTCCCGGGAAGATGAAGTCAAAGAGCGACCACAGCTCTCGGAGGTTATTTTGCATCGGTGAGCCAGACAGAATGATCCGATGAGGGGTGCGAAACTATTTGAGGAAAGGAAGCACCTTTTTATTAAATTTACCTTTTAGCAATCGCCATTCCTACCCTAAAGATC
+
BBBBBFFFFFBFGFCGGGGGGGHHHHHHHHHGGGGGHHFHHHHHHGGGGGGGGHHHHGHHHHHHHHGHHHHHGHHHGFHHEHHHHHHHHHHGGGGGGHHHHHHFGHHHHHHHGGGGGHHGFFHHGGGGGGAHHHHHHHHHHHGGGGGGHFHFHGHHHHHFFGHHHGGDHHHDGEGGAABGGGGGFGFFEGFGFGGGGFEGEEFFFFFEFFFFFFFFFFFFFFFFFFFFFFFFFFFFFFFFFFFFFBFFFFF
@M05620:45:000000000-G6HP7:1:1101:8594:17454 1:N:0:133
TACCTGTACTGGGGAAGCATTTGAATATCCCCCCATGGTGATGGGGACGGAGAACTGCTCCATAAACACAGGCAACGTGCCTAACTTTCCCGGGAAGATGAAGTCAAAGAGCGACCACAGCTCTCGGAGGTTATTTTGCATCGGTGAGCCAGACAGAATGATCCGATGAGGGGTGCGAAACTATTTGAGGAAAGGAAGCACCTTTTTATTAAATTTACCTTTTAGCAATCGCCATTCCTACCTAAAGATCG
+
BBBBBFFFFFFFGGGEEGFDGGHHHHHHHHHGGGGHHHFHFHHFHGGGGGFEGHGHGHHHHHHHHHHHHGHHGGHHEHHHHFGHHHHHHFHGGGEECFHHGHHFGHHHFHHHGGGGGHHHGHHHHGGFGGDHFHHHHHGFHHGGGGGHHHHHHGHHHHHHGHHHHGGGFHEFCGGGGGGGGGGGGGGGEF;CFFFGEGGGFFFFFFFFFFFBBFFFFFFFFFFFBFFFFFEFD.AFFFFFBFFFFFFFFF9
@M05620:45:000000000-G6HP7:1:1101:12989:17455 1:N:0:133
AGATCGGAAGAGCACACGTCTGAACTCCAGTCACAGCGATAGATCTCGTATGCCGTCTTCTGCTTGAAAAAAAAAAAAAATAGATATAACCCTACATCCATCGTCTTCTTTCCCCCCCCCCACTAGAAACTATAGGAGAACGCATGATTGACAACTAGTGAACTTGCAAGAGACACAGGAGTCAAAATAAAGTATCAAATAATTCAACATCATCAGGCAAGAAACGATGAGAGTATGACTAGTAGTAGTGG
+
BBBBBBBABBFFGGGGGEGGGGHFHHHGHBGHHHHGHGECFEC5FGHGGGHHHHEEFHGHFHFHFH1GHHHGEFG?//><03334444BBB/02B22BF?22/?///2>?222<2//->AA-../000;/0000000/../..-..00900000.//000000000000;/./....9..99/9//////9;///9////://///9//;////////....///9...//9//////////////////.
@M05620:45:000000000-G6HP7:1:1101:13160:17462 1:N:0:133
CATCCTGACCCTGAAGTACCCCGGCTTGATTTCTGACATTAGATCGGAAGAGCACACGTCTGAACTCCAGTCACAGCGATCGATCTCGTATGCCGTCTTCTGCTTGAAAAACCAACCAGTGCTGCTGACCGAGGCCCCCCTGAACCCCAAAGCCACCAGAGATCAGATGACTCAGGTGAAGCTCGGCCGACGCCCGTGCTCCTCCCGTCCTTTCCCCAGTCATTTTCTGCCCGGCTTGATTTCTGCCATTC
+
BBBBBFFFFFFFGGGGGGGGGGE2AEEFEGHHHDG5FDGEHDAFGE2EAEHFEHHHHGGHHGHFHHHFHHDG3DGDF>EG1>11FCGFFFHE4@EEEHGDGEHD?GBFFDG//?///??3?BDFG??3GC<//<@FGC?--FF1<<DDA../<<C/C.<C./00;0:0:0:;000/0;;00:0=.?ED---9?DCA-AD.BF/BFE?.;A9/;FFFF../;;FB//;/B//A.--;--A/F///:/9/9B/
@M05620:45:000000000-G6HP7:1:1101:18476:17464 1:N:0:133
TACCTGTACTGGGGAAGCATTTGAATATCCCCCCATGGTGATGGGGACGGAGAACTGCTCCATAAACACAGGCAACGTGCCTAACTTTCCCGGGAAGATGAAGTCAAAGAGCGACCACAGCTCTCGGAGGTTATTTTGCATCGGTGAGCCAGACAGAATGATCCGATGAGGGGTGCGAAACTATTTGAGGAAAGGAAGCACCTTTTTATTAAATTTACCTTTTAGCAATCGCCATTCCTACCCTAAAGATC
+
CCCCCFFFFFFFGGGGGGGGGGHHHHHHHHHGGGGHHHHHHHHHHGGGGGGGGHHHHHHHHHHHHHHHHHHHGHHHGHHHHHHHHHHHHHHGGGGGGHHHHHHHHHHHHHHHGGGGGHHGHHHHHGGGGGDHHHHHHHHGHHGGGGGHHHHHHGHHHHHHHHHHHGGGHHHGGGGGGGGGGGGGGGGFFGBGGGGFGFGGGFFFFFFFFFFFFFFFFFFFFFFFFFFFFFFFFFFFFFFFFFFFFFFFFFF
@M05620:45:000000000-G6HP7:1:1101:18494:17475 1:N:0:133
TACCTGTACTGGGGAAGCATTTGAATATCCCCCCATGGTGATGGGGACGGAGAACTGCTCCATAAACACAGGCAACGTGCCTAACTTTCCCGGGAAGATGAAGTCAAAGAGCGACCACAGCTCTCGGAGGTTATTTTGCATCGGTGAGCCAGACAGAATGATCCGATGAGGGGTGCGAAACTATTTGAGGAAAGGAAGCACCTTTTTATTAAATTTACCTTTTAGCAATCGCCATTCCTACCCTAAAGATC
+
CCCCCFFFFFFFGGFGGGGGGGHHHHHHHHHGGGGHHHFHHHHHHGGGGGGGGHHHHHHHHHHHHHHHHHHHGHHHGHHHGGHHHHHHHHHGGGGGDHHHHHHFGFHHHHHHGGGGGHFFGHHGHGGDGGAFDGHGHHHHHHGFFGGGHGHGHGHHHHHHHHHHHGGGHHHGGFGGGG?-DGGGGGGFEGBFFGGGEFGGGFFFFFFFFFFBFFFFFBFFFFFFFFBFFFFFFFFFFFFFFFFFFFFFFFF
@M05620:45:000000000-G6HP7:1:1101:14127:17568 1:N:0:133
AAACCAGAAGACATGAGGTCAGCTAGATCGGAAGAGCACACGTCTGAACTCCAGTCACAGCGATAGATCTCGTATGCCGTCTTCTGCTTGAAAAAAAAAAACTAACACACTAACCCCTCTTGTACTTCTTTACCATTCTCTGAAATCTATCTCCCTTCCTTGCGTTCTCATATCTATCCCGCGACACCTTCCCACCTTACTGCCGCTTACGCGCAACATGACCTTATCGATAATCTTCGCCTAACTCCTCT
+
CCCCCACFFFFFGGGGGGGGGGHHGHHHHHGGGGHHHHHHHGHHHGHGHHHHHHHHHHHHHGGHGGGHFHHHFGHHHHGGGHGHHHHHHHHHHHGGGGGE</3?2?22//22220?///2222@22211111=111111111111111<11111001001=10-..<.0000000000/0;--;---./009/0...000000/---..0.9-;---./000000000.....00900.....0/0000/0
@M05620:45:000000000-G6HP7:1:1101:25068:17598 1:N:0:133
TACCTGTACTGGGGAAGAGTGTAGCAATCGCCATTCCTACCCTAAAGATCGGAAGAGCACACGTCTGAACTCCAGTCACAGCGATAGATCTCGTATGCCGTCTTCTGCTTGAAAAAAAAAAAATTAAAACCTCTAAACATAAATTCCCCCTTTTTCTTCCCTACCCCTTTCCATCCCCCTTCCCAATCCCTCCTGCTTCCTTCCTCAGTCTACAGCCCTCCCTCCTCTCCCCCCCCCCTACCCCCCCCCTC
+
BBBBBFFFFFFFGFGGGGGBGGHHHHHHHGGEEGHHGGHGHHHHHHHHHFHGFGGHHHGHHHGHEGFFFHHHHHHHHHHHHHGEGGGGHHDGHEEHFBHEEFHGGHHGGFGHH3GGFE/CC/>0111111/0<1111?111111111<0.-0000/000=/=0......;0:;0;.C.:-.///0/99/00;9//;/00/0009090/9;00;000.;.;.;...999///;.9-@-;-...;99-;-9-.
@M05620:45:000000000-G6HP7:1:1101:18804:17599 1:N:0:133
CATCCTGACCCTGAAGTACCCCATTGAGCATGGCATCGTCACCAACTGGGACGACATGGAGAAGATCTGGCACCACACCTTCTACAACGAGCTGCGCGTGGCCCCGGAGGAGCACCCAGTGCTGCTGACCGAGGCCCCCCTGAACCCCAAGGCCAACAGAGAGAAGATGACTCAGGTGAGGCTCGGCCGACGCCCGTGCTCCTCCCGTCCTTTCCCCAGTCATTTTCTGCCCGGCTTGATTTCTGACATTA
+
CCCCCFFFFFFFGGGGGGGGGGGHHHHHHHHHHHHHHGHHHGHHHGHHHHHHGGGGGHHHHHHHHHHHHHHHHGHHHGGHHHHHHHHHGGGGGHHGGGFGGGHHGGGGGGGGHHHHGGHGHHHHHHHHHHGGGGGGGGGGGGHHHHGGGGHGHHGGGGGGGGGGGGGGGGGGGGGGGGGGGGGGFFFFFFFFFFFFDFFFFFFFFFFEFFFFFFFFFFFFFFFFFFFFFFFFFFFFFFFFFFFFFFFFFF9
@M05620:45:000000000-G6HP7:1:1101:9786:17603 1:N:0:133
CATCCTGACCCTGAAGTACCCCATTGAGCATGGCATCGTCACCAACTGGGACGACATGGAGAAGATCTGGCACCACACCTTCTACAACGAGCTGCGCGTGGCCCCGGAGGAGCACCCAGTGCTGCTGACCGAGGCCCCCCTGAACCCCAAGGCCAACAGAGAGAAGATGACTCAGGTGAGGCTCGGCCGACGCCCGTGCTCCTCCCGTCCTTTCCCCAGTCATTTTCTGCCCGGCTTGATTTCTGACATTT
+
BCCCCFFFFFFFGGGGGGGGGGGHHHHHHHHHHHHHHGHHHGHHHGHHHHHHGGGGGHHHHHHHHHHHHHHHHGHHHGGHHHHHHHHHGGGGGHHGGGGGGGHHGGGGGGGGHHHHGGHHHHHHHHHHHHGGGGGGGGGGGGHHHHGGGGHGHHGGGGGGGGGGGGGGGGGGGGGGGGGFGGGGFFFFFDFFFFFFADFFFFFFFFFFFFDFFFFFFFFFFBFFFFFFFFFEDFFFFFAFFFFFFBFFFF0
@M05620:45:000000000-G6HP7:1:1101:2041:17617 1:N:0:133
TACCTGTACTGGGGAAGCATTTGAATATCCCCCCATGGTGATGGGGACGGAGAACTGCTCCATAAACACAGGCAACGTGCCTAACTTTCCCGGGAAGATGAAGTCAAAGAGCGACCACAGCTCTCGGAGGTTATTTTGCATCGGTGAGCCAGACAGAATGATCCGATGAGGGGTGCGAAACTATTTGAGGAAAGGAAGCACCTTTTTATTAAATTTACCTTTTAGCAATCGCCATTCCTACCCTAAAGATC
+
CBCCCFFFFFFFGGGGGGGGGGHHGHHHHHHGGGGHHHGHHHHHHGGGGGGGGHHHHHHHHHHHHHHHHHHHGHHHGHHHHHHHHHHHHHHGGGGGGHHHHHHHHHHHHHHHGGGGGHHHHHHHHGECDGEGHHHHHHHFBHGDGGGHHHFGCGHCCCHHHHHHHDGGHHHGG;@EGGGGGGGGGFFFGGFGGGGGFFGGGFFFFFFFFFFFFFFFFFFFFFFFFF:0;BAEFFFFFFFFFFFFFF:BFFF
@M05620:45:000000000-G6HP7:1:1101:24225:17625 1:N:0:133
TACCTGTACTGGGGAAGCATTTGAATATCCCCCCATGGTGATGGGGACGGAGAACTGCTCCATAAACACAGGCAACGTGCCTAACTTTCCCGGGAAGATGAAGTCAAAGAGCGACCACAGCTCTCGGAGGTTATTTTGCATCGGTGAGCCAGACAGAATGATCCGATGAGGGGTGCGAAACTATTTGAGGAAAGGAAGCACCTTTTTATTAAATTTACCTTTTAGCAATCGCCATTCCTACCCTAAAGATC
+
DDDDDFFFFFFFGGGGGGGGGGHHHHHHHHHGGGGHHHGHHHHHHGGGGGGGGHHHHHHHHHHHHHHHHHHHGHHHGHHHHHHHHHHHHHHGGGGGGHHHHHHHHHHHHHHHGGGGGHHHHHHHHGGGGGEHHHHHHHHHHHGGGGGHHHHHHGHHHHHHHHHHHGGGHHHGGFGGGGGGGGGGHHHGGGGGGGGGGGGGGFFFFFFFFFFFFFHHHFFFFFFFFFFFFFFFFFFFFFHFFFFFFFFFFFF
@M05620:45:000000000-G6HP7:1:1101:24243:17640 1:N:0:133
TACCTGTACTGGGGAAGCATTTGAATATCCCCCCATGGTGATGGGGACGGAGAACTGCTCCATAAACACAGGCAACGTGCCTAACTTTCCCGGGAAGATGAAGTCAAAGAGCGACCACAGCTCTCGGAGGTTATTTTGCATCGGTGAGCCAGACAGAATGATCCGATGAGGGGTGCGAAACTATTTGAGGAAAGGAAGCACCTTTTTATTAAATTTACCTTTTAGCAATCGCCATTCCTACCCTAAAGATC
+
BABBBFFFFFFFGGCGGGFGGGHHHGHHHHHGGGGHHHHHGHGCHGEGGGGGGGHHHHHHHHHHFFHHHHHGGHHHGHHHHHHGHHHHHHHGGG?EEFHHHEHHHHHHHHHHGGGGGHHGHHHHHGGFGGGHGHHHHHHHHHGGGGGHHHHHHGHHFHHHFHHHHCGGHHGFGGGGGABDGGGGGGGFGG0CFFGFFGGGGFFFFFFFFFFFBFFFFFFFFFFFFFFBFFEFFFFFFBFFFAFFF.;FFFF
@M05620:45:000000000-G6HP7:1:1101:15057:17645 1:N:0:133
TACCTGTACTGGGGAAGCATTTGAATATCCCCCCATGGTGATGGGGACGGAGAACTGCTCCATAAACACAGGCAACGTGCCTAACTTTCCCGGGAAGATGAAGTCAAAGAGCGACCACAGCTCTCGGAGGTTATTTTGCATCGGTGAGCCAGACAGAATGATCCGATGAGGGGTGCGAAACTATTTGAGGAAAGGAAGCACCTTTTTATTAAATTTACCTTTTAGCAATCGCCATTCCTACCCTAAAGATC
+
DDCDCFFFFFFFGGGGGGGGGGHHHHHHHHHGGGGHHHAFGHHHHGGGGGGGGHHHHHHHHHHHHHHHHHHHGHHHGHHHHHHHHHHHHHHGGGGGGHHHHHHHHHHHHHHHGGGGGHHHHHHHHGGGGGEHHHHHHHHHHHGGGGGHHHHHHGHHHHHHHHHHHGGGHHHGGEFGGGGGGGGGHHHGGGFGGGGGGGGGGFFFFFFFFFFFFFFFHFFFFFFFFFFFFFFFFFFFFFFHFFFFFFFFFFF
@M05620:45:000000000-G6HP7:1:1101:20871:17668 1:N:0:133
TACCTGTACTGGGGAAGCATTTGAATATCCCCCCATGGTGATGGGGACGGAGAACTGCTCCATAAACACAGGCAACGTGCCTAACTTTCCCGGGAAGATGAAGTCAAAGAGCGACCACAGCTCTCGGAGGTTATTTTGCATCGGTGAGCCAGACAGAATGATCCGATGAGGGGTGCGAAACTATTTGAGGAAAGGAAGCACCTTTTTATTAAATTTACCTTTTAGCAATCGCCATTCCTACCCTAAAGATC
+
CBCCCFFFFFFFGGGFGGGGGGHHHHHHHHHGGGGHHHFGHHHHHGGGGGGGGHHHHHHHHHHHHHHHHGHHGHHHGHHHHHHHHHHHHHHGGGGGGHHHHHHHHHHHHHHHGGGGGHHHHHHGHFGGGGAGHHHHHHHHHHGGGGGHHHHHHGHHHGHHHHHHHGGGHHHGG;CGGGGGGGGGGGGGGGFFGGGGGGGGGFFFFFFFFFFFFFFFFFFFFFFFFFFFFFFFFFFFFFFFFFFFFFFFFFF
@M05620:45:000000000-G6HP7:1:1101:10135:17683 1:N:0:133
TACCTGTACTGGGGAAGCATTTGAATATCCCCCCATGGTGATGGGGACGGAGAACTGCTCCATAAACACAGGCAACGTGCCTAACTTTCCCGGGAAGATGAAGTCAAAGAGCGACCACAGCTCTCGGAGGTTATTTTGCATCGGTGAGCCAGACAGAATGATCCGATGAGGGGTGCGAAACTATTTGAGGAAAGGAAGCACCTTTTTATTAAATTTACCTTTTAGCAATCGTCATTCCTACCCTAAAGATC
+
CCBCCFFFFFFFGGFGGGGGGGHGHHHFHHHGGGGHHGFHHHHHHGGGGGGGGHHHHHHHHHHHGHGHHHHHGHHHGHHHHHHHHHHHHHHGGGGGGGHHHGHFHHHGHHHHGGGGGHHHHHHHHGGGGGAHHHHHHHHGHHGGGGGCFGFHHGHGGHHHGHHHHGGGHHFDG=CGGFGCGGGFFGGGEGBCFFFFFGGFFFFFFFFFFFFFFFFFFFFFFFFFFFFFFFF:AEFFFFFFFFFFFFFFFFF
@M05620:45:000000000-G6HP7:1:1101:10115:17690 1:N:0:133
TACCTGTACTGGGGAAGCATTTGAATATCCCCCCATGGTGATGGGGACGGAGAACTGCTCCATAAACACAGGCAACGTGCCTAACTTTCCCGGGAAGATGAAGTCAAAGAGCGACCACAGCTCTCGGAGGTTATTTTGCATCGGTGAGCCAGACAGAATGATCCGATGAGGGGTGCGAAACTATTTGAGGAAAGGAAGCACCTTTTTATTAAATTTACCTTTTAGCAATCGCCATTCCTACCCTAAAGATC
+
CCCCCFFFFFFFGGGGGGGGGGHHHHHHHHHGGGGHHHGHHHHHHGGGGGGGGHHHHHHHHHHHHHHHHHHHGHHHGHHHHHHHHHHHHHHGGGGGGHHHHHHHHHHHHHHHGGGGGHHHHHHHHGGGGGGHHHHHHHHHHHGGGGGGGHHHHGHHHHHHHHHHHGGGHHHGGEFGGDGBGGGGGGGGGGGGGGGFGGGGGFFFFFFFFFFFFFFFFFFFFFFFFFFFFFF.ADFFFFFFFFFFFBFFFFF
@M05620:45:000000000-G6HP7:1:1101:20222:17695 1:N:0:133
AAACCAGAAGACATGAGGTCAGCTAGATCGGAAGAGCACACGTCTGAACTCCAGTCACAGCGATAGATCTCGTATGCCGTCTTCTGCTTGAAAAAAAAAAAAATTGCAGCCTTCTGTTCTTTTTTTTGCCATATTGTCTTGTTGAGCCCATCTTTCGTACCTGATTTTTTCCTGCAACCTGGAACATCAAGTCTCCTTTTTCACGCTTTCTTCTTTCATCACTTATCTCACATCCATCTTTCGCCCCCTGC
+
BAAABABFFFFFFGFGFGBGFGHHFGFHHHGGGFGHFHHHHGHHGFFHHHHFGGFFHHEHEGGHGFHHFFHFFGHHHHGGGHEHGFGHHFGHEHECGC><///0?33>22/<?FD2>F2@FFH1<>--1>11<1=1G<GF0DG<0/0/..//;0:0..:;.;::;0<:GDFFF0;/0;A/9.;///;CC00;0;0;00;CFFBB..:9A/BFFFFB9/;//:///9;FB//9/:9/9;B;//.9.;9--..
@M05620:45:000000000-G6HP7:1:1101:2669:17724 1:N:0:133
AGATTACTGCAACAGTTCCCCCTGGACCTGGAAAAGTTTCTTGCCTGGCTTACAGAAGCTGAAACAACTGCCAATGTCCTACAGGATGCTACCCGTAAGGAAAGGCTCCTAGAAGACTCCAAGGGAGTGAAAGAGCTGATGAAACAATGGCAAGTAAGTCAGGCATTTCCGCTTTAGCACTCTTGTGGATCCAATTGAACAATTCTCAGCATTTGTACTTGTAACTGACAAGCCAGGACAAAACAAAGATC
+
AAABBFFFDFFFGGCGGGGGGGGGEHHHHHHHFHHHHHHHHHHHHHHHHHHHHHHHHHHHHHHHHGHHHHHHGHHHHHHHHHHHHHHHHHHHHHGGCFHHHGHFFHHHGHHHHHHGHHHHHHHGGHGGGGHHHGHHHHFHHBHHHHHHGHGHHGHHHHHHHHHHHHHHHHGGGGGHHHHGHHHHHHHGHFHGHGHHHGGHHHHHHHHHHHHHHHHHHFFHHGHHHHHFHHGHHGGGGGGGGGFGGGGGGGF
@M05620:45:000000000-G6HP7:1:1101:4215:17730 1:N:0:133
AGATTACTGCAACAGTTCCCCCTGGACCTGGAAAAGTTTCTTGCCTGGCTTACAGAAGCTGAAACAACTGCCAATGTCCTACAGGATGCTACCCGTAAGGAAAGGCTCCTAGAAGACTCCAAGGGAGTAAAAGAGCTGATGAAACAATGGCAAGTAAGTCAGGCATTTCCGCTTTAGCACTCTTGTGGATCCAATTGAACAATTCTCAGCATTTGTACTTGTAACTGACAAGCCAGGGACAAAACAAAGAT
+
>1>AAFFFFFBFGGFGGGGGGGGE0FGHHGGHCHGFHHHHHHHHHGHHHHHHHHHHHHHHHHHHHHHHHHHHCGHGHHHHHHHFHGHFGHDGHHGG/EGFHHFHHHHHGHHEF1FGHHHH1FBFG/EEHGHFHGHHHHFHHHHHHGHHHBHHHEHFHFHHHHFFFHHHHHGGGGGHDHGHHHHHHHHGGFHHHFHHHHEHHHFHHHHHBGGHHCCGH;CGBCCGGHH0FFCFEFGGEB?EEGFFGGGGGF0
@M05620:45:000000000-G6HP7:1:1101:4202:17744 1:N:0:133
AGATTACTGCAACAGTTCCCCCTGGACCTGGAAAAGTTTCTTGCCTGGCTTACAGAAGCTGAAACAACTGCCAATGTCCTACAGGATGCTACCCGTAAGGAAAGGCTCCTAGAAGACTCCAAGGGAGTAAAAGAGCTGATGAAACAATGGCAAGTAAGTCAGGCATTTCCGCTTTAGCACTCTTGTGGATCCAATTGAACAATTCTCAGCATTTGTACTTGTAACTGACAAGCCAGGGACAAAACAAAGAT
+
AABCCFFFFFFFGGGGGGGGGGGGHHHHHHHHHHHHHHHHHHHHHHHHHHHHHHHHHHHHHHHHHHHHHHHHHHHHHHHHHHHHHHHHHHFHHHGG/EHHHHHHHHHHGHHHHHFHHHHHFHHGGEFGHHHHHGHHHHHHHHHHHHHHHHHHHGHHHHHHHHHHHHHHHHGGGGGHHHHHHHHHHHHGHHHHHHHHHHHHHHHHHHHHHHHHHGHHHFHHHGGHHHHFHHHHHGGGGGGGGGGGGGGGGGF
@M05620:45:000000000-G6HP7:1:1101:2822:17781 1:N:0:133
TACCTGTACTGGGGAAGCATTTGAATATCCCCCCATGGTGATGGGGACGGAGAACTGCTCCATAAACACAGGCAACGTGCCTAACTTTCCCGGGAAGATGAAGTCAAAGAGCGACCACAGCTCTCGGAGGTTATTTTGCATCGGTGAGCCAGACAGAATGATCCGATGAGGGGTGCGAAACTATTTGAGGAAAGGAAGCACCTTTTTATTAAATTTACCTTTTAGCAATCGCCATTCCTACCCTAAAGATC
+
CCCCBFFFFFFFGGGGGGGGGGHGFGHHHHHGGGGHHHGGHHHHHGGGGGGGGHHHHHHHHHHHHHHHHHHHGHHHGHHHHHHHHHHHHHHGGGGGGHHHHHHHHHHHHHHHGGGGGHHHHHHHHGGFGGEHHHHHHHHBDHGGGGGHGHFGHGHGCCHHHHHHHFGGGHCFG;CDCDGBGGGGGGGGGGEFGGGGGGGFGFFFFFFFFFFFFFFFFFFFFFFFFFFFFFFFFFFFFFFFFFFFFFFFFFF
@M05620:45:000000000-G6HP7:1:1101:14206:17788 1:N:0:133
TACCTGTACTGGGGAAGCATTTGAATATCCCCCCATGGTGATGGGGACGGAGAACTGCTCCATAAACACAGGCAACGTGCCTAACTTTCCCGGGAAGATGAAGTCAAAGAGCGACCACAGCTCTCGGAGGTTATTTTGCATCGGTGAGCCAGACAGAATGATCCGATGAGGGGTGCGAAACTATTTGAGGAAAGGAAGCACCTTTTTATTAAATTTACCTTTTAGCAATCGCCATTCCTACCCTAAAGATC
+
AA3AAFFFFFFFGGGAEGGFGGHGHHHHHHHGGGGHHHGHFHHFHGFGCFFGGHHHHHHHHHGHHGHHHHHHGHGHGHHHGGGHHHHHFGHGGGCEGGHGGHHGF444FGHHGGGGGGHGHHHHHGGGCGCGHHHHHHGGHHGGGGFHHHHHHGHHGHGHHHHHHGGGFHHGGDDFGD?DGGFFGFFFCB;/FFFGGFGGGEFBFFF?BFBFFFFFFFFFFFFFFFFFEB..AD.BB/BF/9A;FFBFFF;
@M05620:45:000000000-G6HP7:1:1101:2806:17789 1:N:0:133
TACCTGTACTGGGGAAGCATTTGAATATCCCCCCATGGTGATGGGGACGGAGAACTGCTCCATAAACACAGGCAACGTGCCTAACTTTCCCGGGAAGATGAAGTCAAAGAGCGACCACAGCTCTTGGAGGTTATTTTGCATCGGTGAGCCAGACAGAATGATTCGATGAGGGGTGCGGAACCATTTGAGGAAAGGAAGCCCCTTTTTATTAAATTTACCTTTTAGCAATTGCCATTTCTAACCTAAAGATT
+
CCCCDFFFFFFFGGGGGGGGGGHHGHHHHHHGGGGHHHFGGHHHHGGGGGGGGHHHHHHHHHHHHGHHHHHHGHHHGHHHHHHHHHHHHHHGGGGGGHHHHHHHHHHHHHHHGGGGGHHHHHHH22@22C<F11?GHH1FD1/?CD.<1>G00<0<0<0D000=.00=0<CEG:;.--;;:..0=FB09C0:F.C/C....;.=FFF.0;0:B0BF00;0BFF0/0;B0000;0:;0;000;A00;BB000
@M05620:45:000000000-G6HP7:1:1101:2838:17800 1:N:0:133
TACCTGTACTGGGGAAGCATTTGAATATCCCCCCATGGTGATGGGGACGGAGAACTGCTCCATAAACACAGGCAACGTGCCTAACTTTCCCGGGAAGATGAAGTCAAAGAGCGACCACAGCTCTCGGAGGTTATTTTGCATCGGTGAGCCAGACAGAATGATCCGATGAGGGGTGCGAAACTATTTGAGGAAAGGAAGCACCTTTTTATTAAATTTACCTTTTAGCAATCGCCATTCCTACCCTAAAGATC
+
BAABBFFFFFDFGGEFGGGGGGHHHHHHHHHGGGGHHHHGHHGGHAFEEGGGGHHHHHHHHHHHHHHHHGHHGHGHGHHHHHHFHHHHHHHGGGGGEHHHFHHHHHHHFH?GGCDGGHHHHHHHHGFDCGGHHHHHHFHDFGD>ECFHHHHHCEGGGHHHHHHHFEGGHHH?CFCC?C@BGGFGGGGGGGEGFFGFB.:FGFFFFFFFFFFFFFFFFFFFFFFFFFF/;FAEFFFFFFFFFFFFF.;FFFF
@M05620:45:000000000-G6HP7:1:1101:2811:17808 1:N:0:133
TACCTGTACTGGGGAAGCATTTGAATATCCCCCCATGGTGATGGGGACGGAGAACTGCTCCATAAACACAGGCAACGTGCCTAACTTTCCCGGGAAGATGAAGTCAAAGAGCGACCACAGCTCTTGGAGGTTATTTTGCATCGGTGAGTCAGAACGAATGATCCGATGAGGGGTGCGAAACTTTTTGAGGAAAGGAAGCACCCTTTTATTAAAATTACCTTTTAGCAAATGCCATTCCTAACCTAAAGATT
+
BBACBFFFFFDFGGFGGGFGGGHFHHHHHHHGGGGHHHGGFHHFHGGGGGGGGHHHHHHHHHHHHHHGHHHHGHHHEGHHGHHFGHHHHHHFGGEGGHHHHHGFHHHHGHHHGGGGGHHHHHHH22@22A?F11FGHF1F11/?EF.C1>F1110..<.<000=...<00;CD:@.-.::-009;F?.:F0;;.F/C..;;E.;FFF//;/:B/;F/9B/FFF////9////;9:B/;///:A///;:///
@M05620:45:000000000-G6HP7:1:1101:10492:17885 1:N:0:133
TACCTGTACTGGGGAAGCATTTGAATATCCCCCCATGGTGATGGGGACGGAGAACTGCTCCATAAACACAGGCAACGTGCCTAACTTTCCCGGGAAGATGAAGTCAAAGAGCGACCACAGCTCTCGGAGGTTATTTTGCATCGGTGAGCCAGACAGAATGATCCGATGAGGGGTGCGAAACTATTTGAGGAAAGGAAGCACCTTTTTATTAAATTTACCTTTTAGCAATCGCCATTCCTACCCTAAAGATC
+
DDCDCFFFFFFFGGGGGGGGGGHHHHHHHHHGGGGHHHGHHHHHHGGGGGGGGHHHHHHHHHHHHHHHHHHHGHHHGHHHHHHHHHHHHHHGGGGGGHHHHHHHHHHHHHHHGGGGGHHHHHHHFDFDFGCGEGHHHGFHFGAGDDAC<GHGHAFGFHHHHHFHF?ADFCGDF.;.:.@CGB9CFFGEEGEFGFGFFF9BFFFFFFFFFFFFFBFFFFFFFFFFB9:;;0:EDFFFFFFFBFFFFFFFFFF
@M05620:45:000000000-G6HP7:1:1101:10483:17903 1:N:0:133
TACCTGTACTGGGGAAGCATTTGAATATCCCCCCATGGTGATGGGGACGGAGAACTGCTCCATAAACACAGGCAACGTGCCTAACTTTCCCGGGAAGATGAAGTCAAAGAGCGACCACAGCTCTCGGAGGTTATTTTGCATCGGTGAGCCAGACAGAATGATCCGATGAGGGGTGCGAAACTATTTGAGGAAAGGAAGCACCTTTTTATTAAATTTACCTTTTAGCAATCGCCATTCCTACCCTAAAGATC
+
BBBBBFFFFFFFGGFEEGGEGFGHHHHGDHHGGGGHHHFGEGHHHGGGGGEEFHHHHHHFHHGHHHHHHHHHGGGHGHHHHFHGHHHHHDGGGGCGGGHHGGHEGHHHHHHHGGGGGHHHHHHHHGGGGGGHHHHHHHBDGGGGGGG<>GHHHGHGHGFHHHHHGGGGHHGGFGGGGG??DGGGGGGEAFFGFGFFBFGGFEFFFFFFFFFFFFFFFBFFFFFFFFB/;FEFFFFFFFFFFAFFFF/FFFF
@M05620:45:000000000-G6HP7:1:1101:13426:17937 1:N:0:133
CATCCTGACCCTGAAGTACCCCATTGAGCATGGCATCGTCACCAACTGGGACGACATGGAGAAGATCTGGCACCACACCTTCTACAACGAGCTGCGCGTGGCCCCGGAGGAGCACCCAGTGCTGCTGACCGAGGCCCCCCTGAACCCCAAGGCCAACAGAGAGAAGATGACTCAGGTGAGGCTCGGCCGACGCCCGTGCTCCTGCCGTCCTTTCCCCAGTCATTTTCTGCCCGGCTTGATTTCTGACATTA
+
BCCCCFFFFFFFGGGGGGGGGGGHHHHHHHHHHHHHHGHHHGHHHGHHHHHHGGGGGHHHHHHHHHHHHHHHHGHHHGGHHHHHHHHHGGGGGHHGGGEGGGHHGGGGGGGGHHHHGGHHHHHHHHHHHHGGGGGGGGGGGGHHHHGGGGHGHHGGGGGGGGGGGGGBFGGGGGGGGGGGGGGGFFFFFFFFFFFFBFFFFFFBFFFFDDFFFFFFFFFBFFFFFFFFFFFFFFFFFFAFFFFFFBFFFF0
@M05620:45:000000000-G6HP7:1:1101:25490:17938 1:N:0:133
TACCTGTACTGGGGAAGCATTTGAATATCCCCCCATGGTGATGGGGACGGAGAACTGCTCCATAAACACAGGCAACGTGCCTAACTTTCCCGGGAAGATGAAGTCAAAGAGCGACCACAGCTCTCGGAGGTTATTTTGCATCGGTGAGCCAGACAGAATGATCCGATGAGGGGTGCGAAACTATTTGAGGAAAGGAAGCACCTTTTTATTAAATTTACCTTTTAGCAATCGCCATTCCTACCCTAAAGATC
+
A3AAAFFFFFFFEEFGEGGDGGFBFGHHFGEFGGGHHHHHBGHGCEFGGGEDEHHHFHHHFGFFFHHFHHHHFGFHGHEEHHHHHHHHGHHGGGCGGGHHHGHHHHHHHGFHGGGGGHHHHHHHFGGGGGCGHHHHHFFDFG?DGGGGHHGHFEGHEFHFDHHHEDF?G0:A-:-A?ABGGGGGGGBFGGBFF.?F/.:99ABFFFFFFFB:/FFFFFBBFFFFF/F/;BEFFFFFFFFF/AFFFFFFFFF
@M05620:45:000000000-G6HP7:1:1101:13409:17945 1:N:0:133
CATCCTGACCCTGAAGTACCCCATTGAGCATGGCATCGTCACCAACTGGGACGACATGGAGAAGATCTGGCACCACACCTTCTACAACGAGCTGCGCGTGGCCCCGGAGGAGCACCCAGTGCTGCTGACCGAGGCCCCCCTGAACCCCAAGGCCAACAGAGAGAAGATGACTCAGGTGAGGCTCGGCCGACGCCCGTGCTCCTGCCGTCCTTTCCCCAGTCATTTTCTGCCCGGCTTGATTTCTGACATTA
+
CCCCCFFFFFFFGGGGGGGGGGGHHGHHHHHHHHHHHGHHHGHHHGHHHHHHGGGGGHHHHHHHHHHHHHHHHGHHHGGHHHHHHHHHGGGGGHHGGGGGGGHHGGGGGGGGHHHHGGHHHHHHHHHHHHGGGGGGGGGGGGHHHHGGGGHGHHGGGGGGGGGGGGGGGGGGGGGGGGGGGGGGFFFFFAFFFFFFFDFFFFFBFFFFFFFFFFFFFFFFFFFFFFFFFFFFFFFFFFAFFFFFFFFFFF0
@M05620:45:000000000-G6HP7:1:1101:14651:17969 1:N:0:133
TACCTGTACTGGGGAAGCATTTGAATATCCCCCCATGGTGATGGGGACGGAGAACTGCTCCATAAACACAGGCAACGTGCCTAACTTTCCCGGGAAGATGAAGTCAAAGAGCGACCACAGCTCTCGGAGGTTATTTTGCATCGGTGAGCCAGACAGAATGATCCGATGAGGGGTGCGAAACTATTTGAGGAAAGGAAGCACCTTTTTATTAAATTTACCTTTTAGCAATCGCCATTCCTACCCTAAAGATC
+
CCCCCFFFFFFFGGGGGGGGGGHHHHHHHHHGGGGHHHGHHHHHHGGGGGGGGHHHHHHHHHHHHHHGHHHHGHHHGHHHHHHHHHHHHHHGGGCGGGHHGHHHHHHHHHHHGGGGGHHHHHHHHGGGGGEHHHHHHHHHHHGGGGGHHHHHHGHHHHHHHHHHHGGGHHHGGEDGGGGGGGGGGGGGGGFGGGGGGGGGGFFFFFFFFFFFFFFFFFFFFFFFFFFFFFFFFFFFFFFFBFFFFFFFFFF
@M05620:45:000000000-G6HP7:1:1101:23827:17973 1:N:0:133
AGATTACTGCAACAGTTCCCCCTGGACCTGGAAAAGTTTCTTGCCTGGCTTACAGAAGCTGAAACAACTGCCAATGTCCTACAGGATGCTACCCGTAAGGAAAGGCTCCTAGAAGACTCCAAGGGAGTAAAAGAGCTGATGAAACAATGGCAAGTAAGTCAGGCATTTCCGCTTTAGCACTCTTGTGGATCCAATTGAACAATTCTCAGCATTTGTACTTGTAACTGACAAGCCAGGGACAAAACAAAGAT
+
AAAABFFFDDDBFGBBFFGGGGGGFFGHHHHHHHHHGHHHHHHHHHHHHHHEGHHHHHHHHHHHHHHHHHHHHHHHHHHHHHHGHHHHHHHHHGGGEFHHHHEFHHHHGHHHHHHHHHHHHHHGGGGEHHHHHGHHHHHHHGGHHHGHHHHHHGHHHHHHHHHHHHHHHHGGGGGHHHHHHHHHHFHGHHHHHGHHHHGGBGGHHHHHHHHHHHHHGGHFHHHHHHHHGHHGHGGGGGGGGFGGGGGGGFF
@M05620:45:000000000-G6HP7:1:1101:23809:17974 1:N:0:133
AGATTACTGCAACAGTTCCCCCTGGACCTGGAAAAGTTTCTTGCCTGGCTTACAGAAGCTGAAACAACTGCCAATGTCCTACAGGATGCTACCCGTAAGGAAAGGCTCCTAGAAGACTCCAAGGGAGTAAAAGAGCTGATGAAACAATGGCAAGTAAGTCAGGCATTTCCGCTTTAGCACTCTTGTGGATCCAATTGAACAATTCTCAGCATTTGTACTTGTAACTGACAAGCCAGGGACAAAACAAAGAT
+
AAABCFFFBB4BFGBBBFGGGGGGFFGHHHHHHHHHGHHHHHHHHHHHHHHCGGGHHHHHHHHHHHHHHHHHHHHHHHHHHHHHHGHHHHHHHHGF@EHHHHCGHHHHGHHHHHHHHHHHGGHGGEGFHHHHHGHHHHGHHFGHHHHHHHHHHGHHHHHHHHHHHHHHHHGGGGGHHHHHHHHHHHHGHHHHGHHHHHGHHHHHHHHHHHGHHHHHHHHHHHHHHHHFHHHHGGGGGGGGGGGGGGGGGGF
@M05620:45:000000000-G6HP7:1:1101:14638:17981 1:N:0:133
TACCTGTACTGGGGAAGCATTTGAATATCCCCCCATGGTGATGGGGACGGAGAACTGCTCCATAAACACAGGCAACGTGCCTAACTTTCCCGGGAAGATGAAGTCAAAGAGCGACCACAGCTCTCGGAGGTTATTTTGCATCGGTGAGCCAGACAGAATGATCCGATGAGGGGTGCGAAACTATTTGAGGAAAGGAAGCACCTTTTTATTAAATTTACCTTTTAGCAATCGCCATTCCTACCCTAAAGATC
+
CCCCCFFFFFFFGGGGGGGGGGHHHHHHHHHGGGGHHHGHHHHHHGGGGGGGGHHHHHHHHHHHHHHHHHHHGHHHGHHHHHHHHHHHHHHGGGGGGHHHHHHHHHHHFHHHGGGGGHHHHHHHHGGGDGGHHHHHHHHHHHGGGGGHHHHHHGHHHHHHHHHHHGGGHHHGG:ADCFGGGGGGGGGGEFCGFGGGGGFGGFFFFFFFFFFFFFFFFFFFFFFFFFFFFFFFFFFFFFFFFFFFFFFFFFF
@M05620:45:000000000-G6HP7:1:1101:23806:17992 1:N:0:133
AGATTACTGCAACAGTTCCCCCTGGACCTGGAAAAGTTTCTTGCCTGGCTTACAGAAGCTGAAACAACTGCCAATGTCCTACAGGATGCTACCCGTAAGGAAAGGCTCCTAGAAGACTCCAAGGGAGTAAAAGAGCTGATGAAACAATGGCAAGTAAGTCAGGCATTTCCGCTTTAGCACTCTTGTGGATCCAATTGAACAATTCTCAGCATTTGTACTTGTAACTGACAAGCCAGGGACAAAACAAAGAT
+
AAAABFFFB@4BFFABBBBFGGGGEFFGHHHHHHHHGHHHHHHHHHGHHHH3BEGGHHHHHHHHHHHHHHHHHHHHGGHHHHHHFBGHHHHHHHGF@BGGHH3GGHHHGHHHHHHGHHHHEFHGGEGEHHHHHGHHHHFGHDDDGHHHHGHGHGGFGHHHHHHHHHHHHHGGGGGHHHGHHHHHHHHGHHHHGHHHHHFFHHHHHHHFHHGHHHHHHHHHHHHGHHHFGHFHGGFFEGGGGGGGGGGGGG0
@M05620:45:000000000-G6HP7:1:1101:6172:18053 1:N:0:133
CATCCTGACCCTGAAGTACCCCATTGAGCATGGCATCGTCACCAACTGGGACGACATGGAGAAGATCTGGCACCACACCTTCTACAACGAGCTGCGCGTGGCCCCGGAGGAGCACCCAGTGCTGCTGACCGAGGCCCCCCTGAACCCCAAGGCCAACAGAGAGAAGATGACTCAGGTGAGGCTCGGCCGACGCCCGTGCTCCTCCCGTCCTTTCCCCAGTCATTTTCTGCCCGGCTTGATTTCTGACATTT
+
CCCCCFFFFFFFGGGGGGGGGGGHHHHHHHHGGHFHHGHHHGHHHGHHHHGHGGGGGHHHHHHHHHHHHHHHHGHHHGGHHHHHHHHHGGGGGHHGGGGGGGHHGGGGGGGGHHHHGGHHHHHHHHHGHHGGGGGGGGGGGGHHHHGGGGHGHHGGGGGGGGGGFGGGGGGGGGGGGGGGGFGGFFFFFFFFFFFFCAFEFFFFFFFEDFFFFFFFFFFFFFFFFFFFFFFFBCFFFFFFFFEFB9FBBF0
@M05620:45:000000000-G6HP7:1:1101:19535:18078 1:N:0:133
CATCCTGACCCTGAAGTACCCCATTGAGCATGGCATCGTCACCAACTGGGACGACATGGAGAAGATCTGGCACCACACCTTCTACAACGAGCTGCGCGTGGCCCCGGAGGAGCACCCAGTGCTGCTGACCGAGGCCCCCCTGAACCCCAAGGCCAACAGAGAGAAGATGACTCAGGTGAGGCTCGGCCGACGCCCGTGCTCCTCCCGTCCTTTCCCCAGTCATTTTCTGCCCGGCTTGATTTCTGACATTT
+
CCCCCFFFFFFFGGGGGGGGGGGHHHHHHHHHHHGHHGHHHGHHHGHHHHHHGGGGGHHHHHHHHHHHHHHHHGHHHGGHHHHHHHHHGGGGGHHGGGGGGGHHGGGGGGGGHHHHGGHHHHFHHFHHHHGGGGGGGGGGGGHHHHGGGGHGHHGGGGGGGGGGGGGGGGGGGGGGGGGGGGGGFFFFFAFFFFFF:ADAFFFFFFFADFDFFFFFFFBFFBFFFFFFFEFEDFFFFA.BFBFFF0FFFF0
@M05620:45:000000000-G6HP7:1:1101:9807:18117 1:N:0:133
CATCCTGACCCTGAAGTACCCCGGCTTGATTTCTGACATTAGATCGGAAGAGCACACGTCTGAACTCCAGTCACAGCGATAGATCTCGTATGCCGTCTTCTGCTTGAAAAAAAAAAAACAAAAACTAGACAAAAAAACAAAAATCTTGCACGCTCCGTCAGTCTTACAAATGTTACTCAACCAAACATGCCATCCTGCATAAACACAACCCACACAACAAGCTACCGTTGACAGTGCTGGAGCGTTCGTAT
+
DDDDDFFFFFFFGGGGGGGGGGGGGGGGHHHHHHHHHHHHHHHHHHGGGGHHHHHHHGHHHGHHHHHHHHHHFHHHHGGHCEGHGHHHGGHHHHGEGHGGHHHHHGGHFHHEGDGG><?//?0//111111000.--.......000=000.-......:.0090000000000000000/......0000000.000/900000............9../.000/-9...000000000../-.....//
@M05620:45:000000000-G6HP7:1:1101:16715:18200 1:N:0:133
TACCTGTACTGGGGAAGCATTTGAATATCCCCCCATGGTGATGGGGACGGAGAACTGCTCCATAAACACAGGCAACGTGCCTAACTTTCCCGGGAAGATGAAGTCAAAGAGCGACCACAGCTCTCGGAGGTTATTTTGCATCGGTGAGCCAGACAGAATGATCCGATGAGGGGTGCGAAACTATTTGAGGAAAGGAAGCACCTTTTTATTAAATTTACCTTTTAGCAATCGCCATTCCTACCCTAAAGATC
+
CBBBCFFFFFFFGGGGGGGGGGHHHHHHHHHGGGGHHHGHHHHHHGGGGGGGGHHHHHHHHHHHHHHHHHHHGHHHGHHHHHHHHHHHHHHGGGGGGHHHHGHHHHHHHHHHGGGGGHHHHHHHHGGGGGCGHHHHHHGGHHGGGGGHGHHHHGHHHHHHHHHHHGGGHHHGGEGGGDAGGGGGGGGGGGCFGGGGGGGGFFFFFFFFFFFFFFFFFFFFFFFFFFFFFFFFFFFFFFFFFFFFFFFFFFF
@M05620:45:000000000-G6HP7:1:1101:11483:18208 1:N:0:133
TACCTGTACTGGGGAAGCATTTGAATATCCCCCCATGGTGATGGGGACGGAGAACTGCTCCATAAACACAGGCAACGTGCCTAACTTTCCCGGGAAGATGAAGTCAAAGAGCGACCACAGCTCTCGGAGGTTATTTTGCATCGGTGAGCCAGACAGAATGATCCGATGAGGGGTGCGAAACTATTTGAGGAAAGGAAGCACCTTTTTATTAAATTTACCTTTTAGCAATCGCCATTCCTACCCTAAAGATC
+
AAAAAB@3FDFF11F1EGGAF33AEBF3AGGGGGGHHHHB1GHFFEEE/E/AAGFGFFF1FHDHHHHHHEFFGHAGEHFHC1FGHHFHDG1E>E>/EGFHBG12BDGDFFCHGGGGGHECH1GHGCE?CC??GHHH1<DDG<AEC<F01><<GFFHGGHHHFHH<CGGHC/E@EC.-A?@AGFGGGGEEF0;FF?//;AFGFFFFFFFFFEFFFFFBFFFFFFFFF/;:BAEBFEFFFFFFFFFFFFFFFF
@M05620:45:000000000-G6HP7:1:1101:16702:18217 1:N:0:133
TACCTGTACTGGGGAAGCATTTGAATATCCCCCCATGGTGATGGGGACGGAGAACTGCTCCATAAACACAGGCAACGTGCCTAACTTTCCCGGGAAGATGAAGTCAAAGAGCGACCACAGCTCTCGGAGGTTATTTTGCATCGGTGAGCCAGACAGAATGATCCGATGAGGGGTGCGAAACTATTTGAGGAAAGGAAGCACCTTTTTATTAAATTTACCTTTTAGCAATCGCCATTCCTACCCTAAAGATC
+
BBBBBFFFFFFFGGGEEGGFGGHHHHHHHHHGGGGHHHHHHHHHGGGGGGGGGGHHGHHHHHHHHHHHHHHHGHHHEGHHHHHGHHHHHGGGGGEGGHGHHHHFGH4GHFFHGGGGGHHHHHHHHGGEGGEHHHHHHHGBGHGDGGGGFHHHHGHHHGH=DGHHHGGGBGBACGGGGGGGGGEFGGGGEF;FF?FFBFEGGFFFFFFFFFFFBFFFFBBFFFFB/B9BFFFFF.AFFFFFFFFFFFBF/FF
@M05620:45:000000000-G6HP7:1:1101:7082:18248 1:N:0:133
CATCCTGACCCTGAAGTACCCCGGCTTGATTTCTGACATTAGATCGGAAGAGCACACGTCTGAACTCCAGTCACAGCGATAGATCTCGTATGCCGTCTTCTGCTTGAAAAAAAAAAAACAAAAATAATCACTCTGAACATTATTCACCCCTCTTTCTACCCTTCTCTTTACCGTCCCCCTTTCCCCTCCCTACACCTGTTTCCCTCTGTCTACCTTCCTCCCTTCTCGCCCCTCCCTCTTTCTCCCCCTTC
+
BAABCFFFFFFFGGGGGGGGGFGGGFGFFGGHADFGGHHHHHGHHHGGGGGHHHHGHGGHHGHFHGHHHFGG3FFEFECHAEFBFFHGFGGHEHGG?EFHDHFGFHHGBGGEECCB</?</00/01<1<??11111111111<111110-../000000=C0/:0000000:..:....-.0000/;.;./0./////0900000//:;///////////9../.9/.;-.-.;9....9//////..-..
@M05620:45:000000000-G6HP7:1:1101:9952:18325 1:N:0:133
AGATTACTGCAACAGTTCCCCCTGGACCTGGAAAAGTTTCTTGCCTGGCTTACAGAAGCTGAAACAACTGCCAATGTCCTACAGGATGCTACCCGTAAGGAAAGGCTCCTAGAAGACTCCAAGGGAGTAAAAGAGCTGATGAAACAATGGCAAGTAAGTCAGGCATTTCCGCTTTAGCACTCTTGTGGATCCAATTGAACAATTCTCAGCATTTGTACTTGTAACTGACAAGCCAGGGACAAAACAAAGAT
+
@AA3AFFFDFBBFGFBFGGGGGGGHHHGHHHGHHHHFHHHHHHHHHHEFHHCHHHHGHHHHHHHHHHHHHHHGHHHHHHHBHHHHGGHHHHHHHGFGGGFFHHGHHHHGHHHHHHGHGHHGFHGGHGGH?BFFFFGGGFHHGHHHHHHFFGFFFFHHHGGDHHHHHHHHHGGGGGHHGHBFFHHH>GDHHHHHFHHHHHFFCGHHHHBGBHHHGGGHHHHGFFCHFFGCG0GEFFG..AEEFFFGEEA/FB
@M05620:45:000000000-G6HP7:1:1101:9934:18328 1:N:0:133
AGATTACTGCAACAGTTCCCCCTGGACCTGGAAAAGTTTCTTGCCTGGCTTACAGAAGCTGAAACAACTGCCAATGTCCTACAGGATGCTACCCGTAAGGAAAGGCTCCTAGAAGACTCCAAGGGAGTAAAAGAGCTGATGAAACAATGGCAAGTAAGTCAGGCATTTCCGCTTTAGCACTCTTGTGGATCCAATTGAACAATTCTCAGCATTTGTACTTGTAACTGACAAGCCAGGGACAAAACAAAGAT
+
AAABCFFFDDFFGGFBGGGGGGGGHHHHHHHHHHHHHHHHHHHHHHHHHHH3GHHHHHHHHHHHHHHHHHHHHHHHHHHH5GHHHGHHHHFHHHGGGGGHHHHHHHHHGHHHHHHHHHHHGHHGGFGFHFHHHGHHHHGHHHHHHHHHHHHHHGHHHHHHHHHHHHHHHHGGGGGHHHHHHHHHHHHGHHHHHHHHHHHGHHHHHHHHHHHHHHHHHHHHHHHHHHHHHHHHHGGGGGGGGGGGGGGGGGF
@M05620:45:000000000-G6HP7:1:1101:17688:18353 1:N:0:133
TACCTGTACTGGGGAAGCATTTGAATATCCCCCCATGGTGATGGGGACGGAGAACTGCTCCATAAACACAGGCAACGTGCCTAACTTTCCCGGGAAGATGAAGTCAAAGAGCGACCACAGCTCTCGGAGGTTATTTTGCATCGGTGAGCCAGACAGAATGATCCGATGAGGGGTGCGAAACTATTTGAGGAAAGGAAGCACCTTTTTATTAAATTTACCTTTTAGCAATCGCCATTCCTACCCTAAAGATC
+
CCCCCFFFFFFFGGGGGGGGGGGHHHHHHHHGGGGHHHGHHHHHHGGGGGGGGHHHHHHHHHHHHHHHHHHHGHHHGHHHHHHHHHHHHHHGGGGGGHHHHHHHHHHHHHHHGGGGGHHHHHHHHGGGGGGHHHHHHHHHHHGGGGGHGHHHHGHHHHHGHHHHHGGGHHHGGGGGGGGGGGGGGGGGGGFGGGGGGGGGGFFFFFFFFFFFFFFFFFFFFFFFFFFFFFFFFFFFFFFFFFFFFFFFFFF
@M05620:45:000000000-G6HP7:1:1101:28617:18360 1:N:0:133
TACCTGTACTGGGGAAGCATTTGAATATCCCCCCATGGTGATGGGGACGGAGAACTGCTCCATAAACACAGGCAACGTGCCTAACTTTCCCGGGAAGATGAAGTCAAAGAGCGACCACAGCTCTCGGAGGTTATTTTGCATCGGTGAGCCAGACAGAATGATCCGATGAGGGGTGCGAAACTATTTGAGGAAAGGAAGCACCTTTTTATTAAATTTACCTTTTAGCAATCGCCATTCCTACCCTAAAGATC
+
ABABCFFFFFFFGGGGGGGGGGHHHHHHHHHGGGGHHHFGGHHHHGGGGGGGGHHHHHHHHHHHHHHHHHHHGHHHGHHHHHHHHHHHHHHGGGGGGFGHGHHHHHHHHHHHGGGGGHHHHHHHHGGGGGGHHHHHHHHHHHGGGGGHGHHHHGHHHHHHHHHHHGGGGHHGGEDGGAAGGGGGGGGFFG;:FGFBFFGFFEFFFFFFFFB/FFFFFFFFFFFFFFFFFFFFFFEFFBFFFFFF/BBFFFB
@M05620:45:000000000-G6HP7:1:1101:28910:18366 1:N:0:133
TACCTGTACTGGGGAAGAGTGTAGCAATCGCCATTCCTACCCTAAAGATCGGAAGAGCACACGTCTGAACTCCAGTCACAGCGATAGATCTCGTATGCCGTCTTCTGCTTGAAAAAAAAAAATATTTAACAATGCGTCTTTTTAATAACATATTTAGTCCATTCTTTTTCCCTCCATCAGTAAAAATAAAGAATAAGTTTTAAATATTCATCCTTTAATAACAATTCTCAAAGCCACCTTTAGAAACAGAA
+
BABABFFFFFDFGGGGGFGFGGFGDGHHGGDEGFFDFFHHHHHFFHHGGAGDGGEFGHHFFHGHHFG5EGHFFHHGHHFGHHEEEAE@FGDFGFEHHGGC>EHGFHFFBFGFGEGF@?D///<12@F221?1111//>?F111.11111111111111100=0000=DF/000/.<00:00000:0.:00;0.0;0000;0900000009;000=000;B000009;00B000:.//..9/;//9///.//
@M05620:45:000000000-G6HP7:1:1101:28597:18374 1:N:0:133
TACCTGTACTGGGGAAGCATTTGAATATCCCCCCATGGTGATGGGGACGGAGAACTGCTCCATAAACACAGGCAACGTGCCTAACTTTCCCGGGAAGATGAAGTCAAAGAGCGACCACAGCTCTCGGAGGTTATTTTGCATCGGTGAGCCAGACAGAATGATCCGATGAGGGGTGCGAAACTATTTGAGGAAAGGAAGCACCTTTTTATTAAATTTACCTTTTAGCAATCGCCATTCCTACCCTAAAGATC
+
BBBBBFFFFFFFECGFEGGGGGHHHHHHHHHGGGGHHHHFGHHHGGGGEEEFGHHHHHHHHHHHHHHHHHHHGHFHGHEHHHHFHHHHHHHGGGGGGHHHHHGHHHHHHHHHGGGGGHHHHHHHHGGGGGDHHHHHHHGFGHGGGGGHHHHHHGGHGHHHHHGHHGGGGGHGGEGGGGGGGGGGGGGGGGBGG9FGGEGFFFFFFFFFFFFBFFFFFFFFFFFFFEBBFF?EFFFFFFFFFFFFFFFFFFF
@M05620:45:000000000-G6HP7:1:1101:29081:18388 1:N:0:133
AGATTACTGCAACAGTTCCCCCTGGACCTGGAAAAGTTTCTTGCCTGGCTTACAGAAGCTGAAACAACTGCCAATGTCCTACAGGATGCTACCCGTAAGGAAAGGCTCCTAGAAGACTCCAAGGGAGTAAAAGAGCTGATGAAACAATGGCAAGTAAGTCAGGCATTTCCGCTTTAGCACTCTTGTGGATCCAATTGAACAATTCTCAGCATTTGTACTTGTAACTGACAAGCCAGGGACAAAACAAAGAT
+
CCCCCFFFFFFFGGGGGGGGGGGGHHHHHHHHHHGHHHHHHHHHHHHHHHHFHHHHHHHHHHHHHHHHGHHHHEGGFHEFFCFEGGHGCFDFFGGGG?GCGHFEHGGGEFF4G3@GGGHFECGF?C/?EBHHFEHHHFHHEHHGHHHGFBGH2/FHGFHHHHHHHHHGHH?EEGEHGHHHHHGFHFGFEGG0GHGFHHBFB<0GGHFH<C0GHHHHGGHFHFHGHHHGHHHFEGGFEGGGGGGGGGGFGFC
@M05620:45:000000000-G6HP7:1:1101:18283:18424 1:N:0:133
AAACCAGAAGACATGAGGTCAGCTAGATCGGAAGAGCACACGTCTGAACTCCAGTCACAGCGATAGATCTCGTATGCCGTCTTCTGCTTGAAAAAAAAAAACAACCCCTCTCACACCCCTCTCTTCTACTTTTCTTATTCATCTATCCACCCCCCCTCCTTCTCCCCTTAATCATTTTCTCCTCTTTTCTTCCCTCCCTCCCCATTTTCTTCCCTACCCCTATCCACCATCTCCCTTCCTCCCCTCCTTCT
+
ABCCCBCFFF4BEGBBBGFGFGHHFHHHHHGGGGHHHGHFHGHHHGHHHHHHHHHHGHFHHGGHGGHHFGGGFEHFFFEEGHGHHHHHHHFGFFHGEEEE/////?<?//2=222@</</??011111=1111=1?11>><><1111011<.-----../0000;/./.00900000000009/000000;00/0:../;.../;000;;00;/0;.:.:..00/:9..000009/99:00/.;:A./090
@M05620:45:000000000-G6HP7:1:1101:9259:18434 1:N:0:133
TACCTGTACTGGGGAAGCATTTGAATATCCCCCCATGGTGATGGGGACGGAGAACTGCTCCATAAACACAGGCAACGTGCCTAACTTTCCCGGGAAGATGAAGTCAAAGAGCGACCACAGCTCTCGGAGGTTATTTTGCATCGGTGAGCCAGACAGAATGATCCGATGAGGGGTGCGAAACTATTTGAGGAAAGGAAGCACCTTTTTATTAAATTTACCTTTTAGCAATCGCCATTCCTACCCTAAAGATC
+
CCCCCFFFFFFFGGGGGGGGGGHHHHHHHHHGGGGHHHGHHHHHHGGGGGGGGHHHHHHHHHHHHHHHHHHHGHHHGHHHHHHHHHHHHHHGGGGGGHHHHHHGHHHHHHHHGGGGGHHHHHHHHGGGGGGHHHHHHHHGHHGGGGGGGGHHHGHHHHHHHHHHHGGGHHHGGCEGGFGBGGGGGGGGEGFFFGGFGGGGGFFFFFFFFFFFFFFFFFFFFFFFFFFBFFFFFFFFFFFFFFFFFFFFFFF
@M05620:45:000000000-G6HP7:1:1101:27995:18462 1:N:0:133
TACCTGTACTGGGGAAGAGTGTAGCAATCGCCATTCCTACCCTAAAGATCGGAAGAGCACACGTCTGAACTCCAGTCACAGCGATAGATCTCGTATGCCGTCTTCTGCTTGAAAAAAAAAAAAACAAACCTAAACCCCCCTAAACCCCACTACCCCCCTCACTCCTATTACGCCTATTATTCTCTTCGTCCTCAGTGACTCCTCCCAACCTGTCCCCCTTCATAGTCTCCACCTCTTCAAATCTACCCTTC
+
AAAABFFFFFFFEEGFGGGFGFHGGHHHHEFEFFGHHHHHHHHHHHHHHHHGGGEGHHHHHHGGHHEFHHHHHHHGHHHGHHG@GGGHHHHHHFGHFHHGGGHGHHHHHHHGHHHHGGGDC<//?/??//0<11<FADCDA./0<<<..../::..@A-...0090900;;..-..;0;00;9;9//..9..:////99;///;;../;./.9:;B.;-.:/9//;B//;/9...////9/////9/.;/.
@M05620:45:000000000-G6HP7:1:1101:12096:18465 1:N:0:133
TACCTGTACTGGGGAAGCGTGTAGCAATCGCCATTCCTACCCTAAAGATCGGAAGAGCACACGTCTGAACTCCAGTCACAGCGATAGATCTCGTATGCCGTCTTCTGCTTGCAAAAAAAAAAAACTATAGGACTTTTTTTTTGTTATCAACGAGATACCGTAAATAAGAATTTTTTAACTCATTCCTCCTTAGCCCTTCATTAGTTTTTAGACGCCTTACTTCTTCTCACATACTCTCTACTCTCCTGCCC
+
CCCCCFFFFFFFGGGGGGGGGGHHHHHHHCFGGGHHHHHHHHHHHHHHHHHGGGEHHHFHHHGHHHGHHHHHHGHHHHHHHHGGGGGGHGHHHGGHHHHGGGHGHHHHHHH/BFHFGGFG/<<//1111111?<1<11-----/:00:;0/....;0:0.;:DE0;000009;00-.0;0000;0000/;00009///:900000;9B:./909:-.900;90B0900:0000;09009090FB0;000AE
@M05620:45:000000000-G6HP7:1:1101:16140:18482 1:N:0:133
AGATTACTGCAACAGTTCCCCCTGGACCTGGAAAAGTTTCTTGCCTGGCTTACAGAAGCTGAAACAACTGCCAATGTCCTACAGGATGCTACCCGTAAGGAACGGCTCCTAGAAGACTCCAAGGGAGTAAAAGAGCTGATGAAACAATGGCAAGTAAGTCAGGCATTTCCGCTTTAGCACTCTTGTGGATCCAATTGAACAATTCTCAGCATTTGTACTTGTAACTGACAAGCCAGGGACAAAACAAAGAT
+
A@A11DDFD@1FGG1GEGGGFGG0A0BGH0FGBGHH122FGFHBBGH/G0FAF11AFHFHHG1FGEGHHEFGB11BGEGHFHCHB0FC0G2@F0F/EBCBGG0////EFCDBB>BBBGHHF1BFE/EEFGHHGAGBGGBGHFHHGHGDG1GGHGFGHHDBGF0GGFFGHGA?CGGFFBGFFGFHH1>C0GFHFG=GF0GHDCGHFHHFGFBC:;;;00G0;CC0;CBCCBFG.AFFA9.;E?F.FG..9B0
@M05620:45:000000000-G6HP7:1:1101:29101:18509 1:N:0:133
AGATTACTGGCAACAGTTCCCCCTGGACCTGGAAAAGTTTCTTGCCTGGCTTACAGAAGCTGAAACAACTGCCAATGTCCTACAGGATGCTACCCGTAAGGAAAGGCTCCTAGAAGACTCCAAGGGAGTAAAAGAGCTGATGAAACAATGGCAAGTAAGTCAGGCATTTCCGCTTTAGCACTCTTGTGGATCCAATTGAACAATTCTCAGCATTTGTACTTGTAACTGACAAGCCAGGGACAAAACAAAGA
+
AAABBFFFF4AFGGGGGGGGGGGGGHHHHHHHHGHHHHHHHHHGHHHHHHHHHHHHHHHHHHHHHHHHHHHHHHHHHHHHHHHHGHHHHHHHHHHGGGGHHHHHHGHHHGHHHHHGHHHHHHHHGGHGGHHHHHGHHHHGHHHHHHHFHFFHHHGHHHHHHHGBGHHHHHHCGGGGEHHHHHGHHHHHFHHHHHBDGGFGGF/DHHHHHHHHHHHHGHHHHHHHHHHHHHHHGGGFGGGGGGGGGGGGFFF
@M05620:45:000000000-G6HP7:1:1101:29106:18530 1:N:0:133
AGATTACTGGCAACAGTTCCCCCTGGACCTGGAAAAGTTTCTTGCCTGGCTTACAGAAGCTGAAACAACTGCCAATGTCCTACAGGATGCTACCCGTAAGGAAAGGCTCCTAGAAGACTCCAAGGGAGTAAAAGAGCTGATGAAACAATGGCAAGTAAGTCAGGCATTTCCGCTTTAGCACTCTTGTGGATCCAATTGAACAATTCTCAGCATTTGTACTTGTAACTGACAAGCCAGGGACAAAACAAAGA
+
ABBBCFFFFFBFGGGGGGGGGGGGGFGHHHHHHHHHHHHHHHHHHHHHHHHHHHHHHHHHHGHHHHHHHHHHHHHGHHHHHHHHHHHHHHHHHHHGGGGHHHHHHHHHHGHHHGHGHHHHHHCHGGHGGHHHHHGHHHHGHGHHHHHHHFGHHHGHHHHHHHHGHGHHHHHGGGGGBGHHHHHHHHHHGHHHHHHGHGHHHH/GHHHHHHHHHHHHHHHHHHHFFGHHGHHHHGGBFGG?EGGGFGGG.FC
@M05620:45:000000000-G6HP7:1:1101:8253:18545 1:N:0:133
TACCTGTACTGGGGAAGCGTGTAGCAATCGCCATTCCTACCCTAAAGATCGGAAGAGCACACGTCTGAACTCCAGTCACAGCGATAGATCTCGTATGCCGTCTTCTGCTTGAAAAAAAAAAAAAAAACTACACAAACAACTAATTTCTTTCTCTGCCCTCTCCAACACATTTAATCTTCCCTCCCCACACTCCTCTCTCTCTTCCACCACCCCCCACCTGCGACGCCCTCCCATTCCTCGCCCGGCTCCGC
+
CCCCCFFFFFFFGGGGGGGEEEGGHHHHHABE2BDDDGHHHHHHHHHHHHHGGGABBBGGFHGFHFGHHHHHHHHHHHHGHHGEHGGGHHHHHGGHHGHGGGHGHHGGHGGHHHHHGGGFC<<>-<-.0<//<0.<..<.//0000;00:00:0000./;//:0/:...0000000;000/9/...;...//////9/;:///;///9....----.../9--;-----...///9///.:-9----.9.;
@M05620:45:000000000-G6HP7:1:1101:11117:18551 1:N:0:133
AGATTACTGCAACAGTTCCCCCTGGACCTGGAAAAGTTTCTTGCCTGGCTTACAGAAGCTGAAACAACTGCCAATGTCCTACAGGATGCTACCCGTAAGGAAAGGCTCCTAGAAGACTCCAAGGGAGTAAAAGAGCTGATGAAACAATGGCAAGTAAGTCAGGCATTTCCGCTTTAGCACTCTTGTGGATCCAATTGAACAATTCTCAGCATTTGTACTTGTAACTGACAAGCCAGGGACAAAACAAAGAT
+
AAABCFFFDFFDGGFBGGGGGGGGHHHHFHHHHHHHHHHHHHHHHHHHHHHCHHHHHHHHHHHHHHHHHHHHHHHHHHHHDHHHHGHHHHHHHHGGGGHHHHHHHHHHGHHHHHHGHHHHFGHGGHGGHFHHHGHHHHGHHHHHHHHHGGHHHGHHHHHHHHHHHHHHHHGGGGGHHHHHHHHHHHHGHHHHHHHHHHGGHHHHHHHFHHGHHGHHHHHHHGHGHHHEGHHHHGGGGGGGGGGGGFGFGGF
@M05620:45:000000000-G6HP7:1:1101:5241:18642 1:N:0:133
AGATTACTGCAACAGTTCCCCCTGGACCTGGAAAAGTTTCTTGCCTGGCTTACAGAAGCTGAAACAACTGCCAATGTCCTACAGGATGCTACCCGTAAGGAAAGGCTCCTAGAAGACTCCAAGGGAGTAAAAGAGCTGATGAAACAATGGCAAGTAAGTCAGGCATTTCCGCTTTAGCACTCTTGTGGATCCAATTGAACAATTCTCAGCATTTGTACTTGTAACTGACAAGCCAGGGACAAAACAAAGAT
+
BCBCCFFFFFFFGGGGGGGGGGGGGHHHHHHHHHHHGHHHHHHHHHHHHHHHHHHHHHHHHHHHHHHHHHHHHHHHHHHHHHHHHHHHHHGHHHGGEEHHHHHHHHHHGHHHHHHHHHHHHHHGGHGGGHHHHGHHHHHHHHHHHHHHHHHHHGHHHHHHHHHHHHHHHHGGGGGHHHHHHHHHHHHGHHHHGHHHHHHGHHHHHHHHGHHHHGHHHHHGHHGFHHHGHGHHGGGGGGGGGGGGGGGGGGF
@M05620:45:000000000-G6HP7:1:1101:13063:18648 1:N:0:133
AGATTACTGCAACAGTTCCCCCTGGACCTGGAAAAGTTTCTTGCCTGGCTTACAGAAGCTGAAACAACTGCCAATGTCCTCCAGGATGCTACCCGTAAGGAAAGGCTCCTAGAAGACTCCAAGGGAGTAAAAGAGCTGATGAAACAATGGCAAGTAAGTCAGGCATTTCCGCTTTAGCACTCTTGTGGATCCAATTGAACAATTCTCAGCATTTGTACTTGTAACTGACAAGCCAGGGACAAAACAAAGAT
+
BBBBBFFFFFFFGGGGGGGGGGGGGHHHHGHHHHHHGHHHHHHHHHHHHHH3FHFHHHHHHHHHHHHHHHHHHHHHHHHH5FGHFGHGHH5GHHGFGGHHHHCGHHHHGHHHHHHHHHHHHHHGGHGGHHHHHGHHHHGHHHHHHHHHHHHHHGHHHHHHHHHHHHHHHHGGGGGHHHHHHHHHHHHGGHHHGHHHHGGGGGHHHHHHHHHHHGHHHFHHHHHGHHHGHHHHHGGGGGGGGGGGGGGGGGF
@M05620:45:000000000-G6HP7:1:1101:13081:18653 1:N:0:133
AGATTACTGCAACAGTTCCCCCTGGACCTGGAAAAGTTTCTTGCCTGGCTTCCAGAAGCTGAAACAACTGCCAATGTCCTACAGGATGCTACCCGTAAGGAAAGGCTCCTAGAAGACTCCAAGGGAGTAAAAGAGCTGATGAAACAATGGCAAGTAAGTCAGGCATTTCCGCTTTAGCACTCTTGTGGATCCAATTGAACAATTCTCAGCATTTGTACTTGTAACTGACAAGCCAGGGACAAAACAAAGAT
+
AAAABFFFFFFFGGFGGGGGGGGGCHHHHHHHHHHGBFHHHHHHHHHHHHH2FGFHHHHHHHHHHHGHHHHHHHHHHHHH5GFHFGHGHHHHHHGGGGHGHGGHHHHHGHHHHGHGHHHHCHHFGFE?GHGHHGHHHHFHHGHHHHHGHHHFFGHFFHGBGHHHHHHGHHGGGGGGHHHHHHHHHHHGHHHHFHGGHFHFHFGDGHGFHHGHHFHHFCHHHHHGHHGFGFFHHGFGEGGEEGBFFEFF9B;
@M05620:45:000000000-G6HP7:1:1101:15310:18671 1:N:0:133
AAACCAGAAGACATGAGGTCAGCTCGATCGGAAGAGCACACGTCTGAACTCCAGTCACAGCGATAGATCTCGTATGCCGTCTTCTGCTTGAAAAAAAAAAGGCAAACAGATCCGAAGAGGGCAGAGGGGGGGCTTTCTTTGTGGAAGCAACGAGAAACCTGAAAGAAGCATTTTTTAACAAAGTCCTGCTGAGTTATTCATGAGTTTTTAGACGCTTTGCTTCTTCTAACAGACTCTCTACTCGCATGCCA
+
AAAAAA?1CC11FG111FFGCACF1BEEG00E00BFHGHHF/BFGFFFHFFHHBHFHFF1EG//AEG21D@BB/0B21E/>BFDF1GHHBABGB0/>/<///?0B00<001B1<<<</<?//??//<?@-@-9@-////9/BB-//:;/9---99-99-;999/FB-9/////99--////-:;/9////99AB///////9B//B/9--9//9;--;/////9//;;B//;FF/;/;/99/B---;9//9
@M05620:45:000000000-G6HP7:1:1101:28270:18739 1:N:0:133
CATCCTGACCCTGAAGTACCCCATTGAGCATGGCATCGTCACCAACTGGGACGACATGGAGAAGATCTGGCACCACACCTTCTACAACGAGCTGCGCGTGGCCCCGGAGGAGCACCCAGTGCTGCTGACCGAGGCCCCCCTGAACCCCAAGGCCAACAGAGAGAAGATGACTCAGGTGAGGCTCGGCCGACGCCCGTGCTCCTCCCGTCCTTTCCCCAGTCATTTTCTGCCCGGCTTGATTTCTGACATTA
+
BBCCCFFFFFFFGGGGGGGGGGGHHFHHHHHHGHHHHGHHHGHHHGHHBHHHGGGGGHHHHHHHHHHHHFHHHGHHHGGHGHHHHHHHGGGGGHHGGGGGGGHHGGGGGGGGHHHHGGHGHHHHHHGHHHGGGGGGGGGGGGHHHHGGGGHGHHGGGGGGGGGGGGGGGGGGGGGGGGGGFGAGFFFFFFFFFFFF9AFFFFFFFFDEDFDFFFFFFFFFFFFFFFFFFFFFFFFFFFFFFFFFFBFFFF/
@M05620:45:000000000-G6HP7:1:1101:17305:18741 1:N:0:133
AGATTACTGCAACAGTTCCCCCTGGACCTGGAAAAGTTTCTTGCCTGGCTTACAGAAGCTGAAACAACTGCCAATGTCCTACAGGATGCTACCCGTAAGGAAAGGCTCCTAGAAGACTCCAAGGGAGTAAAAGAGCTGATGAAACAATGGCAAGTAAGTCAGGCATTTCCGCTTTAGCACTCTTGTGGATCCAATTGAACAATTCTCAGCATTTGTACTTGTAACTGACAAGCCAGGGACAAAACAAAGAT
+
ABAAAFFFB5@BBGCBFFGGFGGGHHHHHHHGGHHHHHHHHHHFHHHHHHHGGBGDHHFHGBFGHHHHHHHHHHHFFGEG5BFEF1FGFGFFGHGGEEGFHHBGHHFHFGHGHHHFGGHHFBGGGAEEHGHHHEHFHF2GHFDGHFHGDFCHHGHHFHGHHHHHGHHHFGGGGGGHBHHGHHFGHDFDHHFGG0GGHFE00=DDDGF0=C0G0GHHHHHFHFGBGHC0CHGFEFGGGA.:AFEGFGGGGG9
@M05620:45:000000000-G6HP7:1:1101:14920:18760 1:N:0:133
AGATTACTGCAACAGTTCCCCCTGGACCTGGAAAAGTTTCTTGCCTGGCTTACAGAAGCTGAAACAACTGCCAATGTCCTACAGGATGCTACCCGTAAGGAAAGGCTCCTAGAAGACTCCAAGGGAGTAAAAGAGCTGATGAAACAATGGCAAGTAAGTCAGGCATTTCCGCTTTAGCACTCTTGTGGATCCAATTGAACAATTCTCAGCATTTGTACTTGTAACTGACAAGCCAGGGACAAAACAAAGAT
+
ABBBBFFFFFFFGGGGGGGGGGGGCHHHHFHHHHHHHHHHHHHHHHHHHHH3FGFGHHHHHHHHHHHHHHHHHHHHGHHHFHHHHHHHHHHHHHGGGGHHHHCGHHHHGHHHHHHHHHHHEHFGGAFGHHHHHGHHHHFHHHHHHHHHHEHHHGHHHHHHHHGHHHHHGHGGGGFH1?FGHFHHHGHGFFGHHFHHHHHHFCGB=DGFDHBGHCFGCCGHG0GFHGGBGHGCEGGGGGFFAFFFGGGGFF9
@M05620:45:000000000-G6HP7:1:1101:17310:18760 1:N:0:133
AGATTACTGCAACAGTTCCCCCTGGACCTGGAAAAGTTTCTTGCCTGGCTTACAGAAGCTGAAACAACTGCCAATGTCCTACAGGATGCTACCCGTAAGGAAAGGCTCCTAGAAGACTCCAAGGGAGTAAAAGAGCTGATGAAACAATGGCAAGTAAGTCAGGCATTTCCGCTTTAGCACTCTTGTGGATCCAATTGAACAATTCTCAGCATTTGTACTTGTAACTGACAAGCCAGGGACAAAACAAAGAT
+
AAAACFFFDDBDGFBBFGGGGGGGHGHHHHHHHHGHGHHHHHHHHHHHHHHHHHHHHHHHHHHHHHHHHHHHHHHGGGHHEGGHHGHHHHGHHHGGGEGGGHHGHHHHGHHHHHHHHHHHHHHGEFGEHDFGHGHHHHGHHHHHHHHHHHHHHGHHHHHHHHHHHHHHHHGGGGGHHHHHHHHHHHHGHHHHHHHHHGHGF<GHGHHHHHHHHGHHHFHHHHHHHHHHHHHHGGFGEGGGGFFGGGGGGGG
@M05620:45:000000000-G6HP7:1:1101:21641:18768 1:N:0:133
CATCCTGACCCTGAAGTACCCCATTGAGCATGGCATCGTCACCAACTGGGACGACATGGAGAAGATCTGGCACCACACCTTCTACAACGCGCTGCGCGTGGCCCCGGAGGAGCACCCAGTGCTGCTGACCGAGGCCCCCCTGAACCCCAAGGCCAACAGAGAGAAGATGACTCAGGTGAGGCTCGGCCGACGCCCGTGCTCCTCCCTTCCTTTCCCCAGCCATTTTCTGCCCGCCTTGCTTTCTGACATTT
+
AAAAAFBDF>1BGFGBGFGFFC1FB1G1F1BABFHHGGHHHGGBAECGHHHHAEGEEA0BFHFBGFFDFAG0BFHH/EEHGGHHHGD@///>EGGGGGGGCEFEGG/CGCCFGHHHGECFGEFGFHHHHCCCCC-.<@@CCAGFHHGFEB.9AE.EGGGGFGGA/FFGGGFGFFFF/BFAFEAF@;EA;-9->@>-9;A-BF/;9E-BBBFFFFB99F--;-BFFFFB9BF?B-9AF9/BB/B//9/FF//
@M05620:45:000000000-G6HP7:1:1101:21664:18774 1:N:0:133
CATCCTGACCCTGAAGTACCCCATTGAGCATGGCATCGTCACCAACTGGGACGACATGGAGAAGATCTGGCACCACACCTTCTACAACGAGCTGCGCGTGGCCCCGGAGGAGCACCCAGTGCTGCTGACCGAGGCCCCCCTGAACCCCAAGGCCAACAGAGAGAAGATGACTCAGGTGAGGCTCGGCCGACGCCCGTGCTCCTCCCGTCCTTTCCCCAGTCATTTTCTGCCCGGCTTGATTTCTGACATTA
+
CCCCCFFFFFFFGGGGGGGGGGGHHHHHHHHHHHHHHGHHHGHHHGHHHHHHGGGGGHHHHHHHHHHHHHHHHGHHHGGHHHHHHHHHGGGGGHHGGGGGGGHHGGGGGGGGHHHHGGHGHHHHHHHHHHGGGGGGGGGGGGHHHHGGGGHGHHGGGGGGGGGGGGGGGGGGGGGGGGGGGGGGFFFFFFFFFFFFDFFFFFFFFFFEFFFFFFFFFFFFFFFFFFFFFFFFFFFFFFFFFFFFFBFFFF0
@M05620:45:000000000-G6HP7:1:1101:14929:18774 1:N:0:133
AGATTACTGCAACAGTTCCCCCTGGACCTGGAAAAGTTTCTTGCCTGGCTTCCAGAAGCTGAAACAACTGCCAATGTCCTACAGGATGCTACCCGTAAGGAAAGGCTCCTAGAAGACTCCAAGGGAGTAAAAGAGCTGATGAAACAATGGCAAGTAAGTCAGGCATTTCCGCTTTAGCACTCTTGTGGATCCAATTGAACAATTCTCAGCATTTGTACTTGTAACTGACAAGCCAGGGACAAAACAAAGAT
+
ABAABFFFFFFFGGGFGGGGGGGGGHHHHFHHHHHHHHHHHHHHHHHHHHH2FHFHHHHHHHHHHHHHHHHHHHHHHHHHDHHHHGHHGHHHHHGGGGHGHG3GHHHHGHHHHHHHHHHHFHHGGAEEHHHHHGHHHHHHHGHHHHHHHBGHHGHHHHHHHHHHHHHHHHGGGGEF1FGHFFFFDFGD1<GFGCHBDGFHHFG00D0<DG<GH0;::0GFF0G000CC/CC.GGEGGGAEEEB.9;EF/B9
@M05620:45:000000000-G6HP7:1:1101:17287:18814 1:N:0:133
TACCTGTACTGGGGAAGCATTTGAATATCCCCCCATGGTGATGGGGACGGAGAACTGCTCCATAAACACAGGCAACGTGCCTAACTTTCCCGGGAAGATGAAGTCAAAGAGCGACCACAGCTCTCGGAGGTTATTTTGCATCGGTGAGCCAGACAGAATGATCCGATGAGGGGTGCGAAACTATTTGAGGAAAGGAAGCACCTTTTTATTAAATTTACCTTTTAGCAATCGCCATTCCTACCCTAAAGATC
+
BBBBBFFBFFFBGGCCEFGGGFFD5AEHHHHGGGGHFHBGBFGHE?FECCFFGGFHEHHGHHHGHHHHHHHHGHHH/FGGHFHCFGHHHGHD/@?EAGHGFHHGGHFFHGHHGGCDCHHHHHHHHDGECGAGFGHHHHB1FHGCF?E01F0CCEHHHFGDFHFHHGGGBGHDCG@DGF--@F0FBFGC?F0CB.AB/.EFFEFFFFFFFFF//FFFFBFFFFFFFFBFFFAEDAAFFFFFFAFFBB9BBFB
@M05620:45:000000000-G6HP7:1:1101:14658:18827 1:N:0:133
CATCCTGACCCTGAAGTACCCCGGCTTGATTTCTGACATTAGATCGGAAGAGCACACGTCTGAACTCCAGTCACAGCGATAGATCTCGTATGCCGTCTTCTGCTTGAAAAAAAAACATATTCTGCTTTACCGCTTTCCTTGTTTACCCCATCTGCCACCTATTCTATTCTTTTTCCCCCTCTATCCTTCTTTCTCATTCTTTACTATTTATCCTCTTTTCTTCTTCCTCCCCGCTCTCTTCTCTCCTCCCC
+
BBAABFFFFBFFGGGGFGGGFGGCGEGEFHHHHGHFHFHGHDDGHHGGFFACGFF2GEHEHG5GH5GGFHGGEHFBHGCHEE@FF4BEFGHHHHGGCHGFHHGFFF?F33F//////11@F2221@>>111?/<//11?F1?F0111<..00111111<0<0000000000<=0<00/;-./000/<0:000;G000G00C00000;BF000=000;0;;00000000;;A.-;-;A;F/////9/9.;.9
@M05620:45:000000000-G6HP7:1:1101:6931:18899 1:N:0:133
CATCCTGACCCTGAAGTACCCCATTGAGCATGGCATCGTCACCAACTGGGACGACATGGAGAAGATCTGGCACCACACCTTCTACAACGAGCTGCGCGTGGCCCCGGAGGAGCACCCAGTGCTGCTGACCGAGGCCCCCCTGAACCCCAAGGCCAACAGAGAGAAGATGACTCAGGTGAGGCTCGGCCGACGCCCGTGCTCCTCCCGTCCTTTCCCCAGTCATTTTCTGCCCGGCTTGATTTCTGACATTA
+
CCCCCFFFFFFFGGGGGGGGGGGHHHHHHHFHGHHHHGHHHGHHHGHHHHHHGGGGGHHHHHHHHHHHHHHHHGHHHGGHHHHHHHHHGGGGGHHGGGGGGGHHGGGGGGGGHHHHGGHHHHHHHHHHHHGGGGGGGGGGGGHHHHGGGGHGHHGGGGGGGGGGGGGGGGGGGGGGGGGGGGGGFFFFFFFFFFFFDDFFFFFFFFFFFFFFFFFFFFFFFFFFFFFFFFFFFFFFFFAFFFFFFFFFFF/
@M05620:45:000000000-G6HP7:1:1101:3732:18936 1:N:0:133
TACCTGTACTGGGGAAGAGTGTAGCAATCGCCATTCCTACCCTAAAGATCGGAAGAGCACACGTCTGAACTCCAGTCACAGCGATAGATCTCGTATGCCGTCTTCTGCTTGAAAAAAAAAAAAAAAACAGATACAAAAAAATACTCCTGTTATAAAGTATATACCCCATATAAGATCTTAATTCTATATCTGATACACGACACTGAGAAAGCGCGAGCTCGCTCTGAGATCCCTGTTAGGTGTATTGTGAT
+
CCCCCFFFFFFFGGGGGGGGGGHHHHHHHGGGGGHHHHHHHHHHHHHHHHHGGGGHHHHHHHGHHHGHHHHHHHHHHHHHHHGGHGGGHHHHHGGHHHHGGGHGHHHHHHHHHHHHGGGG<><</<-.<00100<00..--.0:00/0/::00000:0000;000/..//000090000900000;000000000900.----///;//://.-----./.-...//////////////////////////
@M05620:45:000000000-G6HP7:1:1101:19522:18936 1:N:0:133
AGATTACTGCAACAGTTCCCCCTGGACCTGGAAAAGTTTCTTGCCTGGCTTACAGAAGCTGAAACAACTGCCAATGTCCTACAGGATGCTACCCGTAAGGAAAGGCTCCTAGAAGACTCCAAGGGAGTAAAAGAGCTGATGAAACAATGGCAAGTAAGTCAGGCATTTCCGCTTTAGCACTCTTGTGGATCCAATTGAACAATTCTCAGCATTTGTACTTGTAACTGACAAGCCAGGGACAAAACAAAGAT
+
ABAABFFFFFFFGGGFGGGGGGGGHHHHHHHHHHHHHHHHHHHHHHHHHHHGHHHHHHHHHHHHHHHHHHHHFHHHHHHHHHHHHHHHHHHHHHGGGGHHHHHHHHHHGHHHHHHHHHHHHHHGGHGGHHGHHGHHHHHHHHHHHHHHHHHHHGHHHHHHHHHHHHHHHHGGGGGH1GHHHHHHHHHGHHHHHHHHHHHHHHHHHHHHHHHHHHHHHFHHHGHHHHHGGHHHHGFGGGGGGFFGGGGGGGG
@M05620:45:000000000-G6HP7:1:1101:4124:18957 1:N:0:133
TACCTGTACTGGGGAAGCATTTGAATATCCCCCCATGGTGATGGGGACGGAGAACTGCTCCATAAACACAGGCAACGTGCCTAACTTTCCCGGGAAGATGAAGTCAAAGAGCGACCACAGCTCTCGGAGGTTATTTTGCATCGGTGAGCCAGACAGAATGATCCGATGAGGGGTGCGAAACTATTTGAGGAAAGGAAGCACCTTTTTATTAAATTTACCTTTTAGCAATCGCCATTCCTACCCTAAAGATC
+
AAAAAFFFFFFFGGFFEGFGGGHHGHHHHHFGGGGHHHGGFHHGHGGGGGGGGEGHHGGFHGHGHHGHGHHHGGHHGHHHHHHGHHHHHHHGGGGGGHHHDFHGHHGFHHH2ECFGGGGHGHHHHFGFGF<GFFHHHHFHHHGG.EAGFFFGGFBGCHDGEHHHH?AACGFFG:ADG??B?FGFFFF0EF9:/FGFFF./;9BFFBFEFFFFBFFFFBF/FFFBFFFEFEFFFBEFBBFFFAAFFF/FFFB
@M05620:45:000000000-G6HP7:1:1101:4142:18962 1:N:0:133
TACCTGTACTGGGGAAGCATTTGAATATCCCCCCATGGTGATGGGGACGGAGAACTGCTCCATAAACACAGGCAACGTGCCTAACTTTCCCGGGAAGATGAAGTCAAAGAGCGACCACAGCTCTCGGAGGTTATTTTGCATCGGTGAGCCAGACAGAATGATCCGATGAGGGGTGCGAAACTATTTGAGGAAAGGAAGCACCTTTTTATTAAATTTACCTTTTAGCAATCGCCATTCCTACCCTAAAGATC
+
CCCCCFFFFFFFGGGGGGGGGGHHHHHHHHHGGGGHHHFHHHHHHGGGGGGGGHHHHHHHHHHHHHHHHHHHGHHHGHHHHHHHHHHHHHHGGGGGGHHHHHHHHHHHHHHHGGGGGHHHHHHHHGGGGGEHHHHHHHGHHHGGGGGHHHHHHGHHHHHGGHHHHGGGHHHGGGGGGFGGGGGGGHHGGGCFGFGGGGGGGFFFFFFFFFFFFFFFFFFFFFFF/FFFFFEFFDFFFFFFFFFFFFBFFFF
@M05620:45:000000000-G6HP7:1:1101:23319:18964 1:N:0:133
CATCCTGACCCTGAAGTACCCCATTGAGCATGGCATCGTCACCAACTGGGACGACATGGAGAAGATCTGGCACCACACCTTCTACAACGAGCTGCGCGTGGCCCCGGAGGAGCACCCAGTGCTGCTGACCGAGGCCCCCCTGAACCCCAAGGCCAACAGAGAGAAGATGACTCAGGTGAGGCTCGGCCGACGCCCGTGCTCCTCCCGTCCTTTCCCCAGTCATTTTCTGCCCGGCTTGATTTCTGACATTA
+
DCCDDFFFFFFFGGGGGGGGGGGHHHHHHHHHHHHHHGHHHGHHHGHHHHHHGGGGGHHHHHHHHHHHHHHHHGHHHGGHHHHHHHHHGGGGGHHGGGGGGGGHGGGGGGGGHHHHGGHHHHHHHHHHHHGGGGGGGGGGGGHHGHGGGGGGHHGGGGGGGGGGGGGGGGGGGGGGHGGGGGGGFFFFFFFFFFFFCDFFFFFFFFFFDFFFFFFFFFFFFFFFFFFFFFFFFFFFFFFFFFFFF0BFFF0
@M05620:45:000000000-G6HP7:1:1101:16405:18985 1:N:0:133
TACCTGTACTGGGGAAGCATTTGAATATCCCCCCATGGTGATGGGGACGGAGAACTGCTCCATAAACACAGGCAACGTGCCTAACTTTCCCGGGAAGATGAAGTCAAAGAGCGACCACAGCTCTCGGAGGTTATTTTGCATCGGTGAGCCAGACAGAATGATCCGATGAGGTGTGCGAAACTATTTGAGGAAAGGAAGCACCTTTTTATTAAATTTACCTTTTAGCAATCGCCATTCCTACCCTAAAGACG
+
>AAAADB@D3F1AE1A1FB1EE3FFB3AAGHFGE?F001A12DCE/F/A///E0AB1FH1FB1FGDGGC/GHGAEH/BGE/1B@F1EG1@1/>///E0FGDGF>1>BFH0BG/@@C@G/G/<<@F/F/CG<<1FHHFH11?<C.<<.01<0CH.GGHFD<D0DDGGAECBG/.C.0:CA@A00F00;0./9C/..;/.;F/99BFGG?F900/99;//9;BFF//;///BAAA-;B/BFFF?FFBB9FFF9
@M05620:45:000000000-G6HP7:1:1101:16380:19006 1:N:0:133
TACCTGTACTGGGGAAGCATTTGAATATCCCCCCATGGTGATGGGGACGGAGAACTGCTCCATAAACACAGGCAACGTGCCTAACTTTCCCGGGAAGATGAAGTCAAAGAGCGACCACAGCTCTCGGAGGTTATTTTGCATCGGTGAGCCAGACAGAATGATCCGATGAGGGGTGCGAAACTATTTGAGGAAAGGAAGCACCTTTTTATTAAATTTACCTTTTAGCAATCGCCATTCCTACCCTAAAGACG
+
BBBBBFFFFFFFGGCEEGGGGGHHHHGHHHHGGGGHHHHHGHHHHGGGGGGGGHHHHHHHHHHHHHHHHHHHGHHHGHHHHHHHHHHHHHHGGGEGGGHHHHHHHHHHHHHHGGGGCHHFHGHHHGGGCGEFHHHHHHHGHHGGGGGHGHHHHGHGHHHGHHHHHGGGHHHGGGGGGGG?BFFGGGGFGG0FGGG/CFGGGFFFFFFFFFFFFFFFFFFFFFFFFBBFFFEFFFFFFFFFFFFFFFFFFFD
@M05620:45:000000000-G6HP7:1:1101:16397:19011 1:N:0:133
TACCTGTACTGGGGAAGCATTTGAATATCCCCCCATGGTGATGGGGACGGAGAACTGCTCCATAAACACAGGCAACGTGCCTAACTTTCCCGGGAAGATGAAGTCAAAGAGCGACCACAGCTCTCGGAGGTTATTTTGCATCGGTGAGCCAGACAGAATGATCCGATGAGGGGTGCGAAACTATTTGAGGAAAGGAAGCACCTTTTTATTAAATTTACCTTTTAGCAATCGCCATTCCTACCCTAAAGACG
+
BBBBBFFFFFFFGGFGGGGGGGHHHHHHHHHGGGGHHHHHHHHHHGGGGGGGGHHHHHHHHHHHHHHHHHHHGHHHGHHHHHHHHHHHHHHGGGGGGHHHHHGHHHHHHHHHGGGGGHHHHHHHHGGGGGGHHHHHHHHGHHGGGDGHGHHHHGHHHHHHHHHHHGGGHHHGGGGGGGGGGGGGGGGGGGGGGGGGGGGFGFFFFFFFFFFFFFFFFFFFFFFFFFFFFFFFFFFFFFFFFFFFFFFFFFA
@M05620:45:000000000-G6HP7:1:1101:22174:19043 1:N:0:133
CATCCTGACCCTGAAGTACCCCGGCTTGATTTCTGACATTAGATCGGAAGAGCACACGTCTGAACTCCAGTCACAGCGATAGATCTCGTATGCCGTCTTCTGCTTGAAAAAAAAAACAATGCTGCTTACCGAGGCCCCCCTGACCCCCAAGGCCAACAGAGATAAGATGACTCAGGTGAGTCTCTGCCGACGCCCCTGCTCCTCCCGTCCTTTCCCCAGTCATCTTCTGCCCTGCTTTATTTCTGCCCTTA
+
CCCCCFFFFFFFGGGGGGGGGGGGGGGGHHHHHGHFHHHHHHHHHHGGGGHHHHHHGGHHHGHGHHHGHHHHFGHFHEFHGEDFFFHFGGHGGGEEGHGHHFHFFHGHFHHGEG?</?/22@22<C2DGB//</>FE?FGC.C/CGGCCDC.CC:.CACGBB0;00;CFGGGF00/B/;;00;C0009----;=D-..:BBF99BF?.;A.9/BFFFB./;BF/;/FF///E/.:/://:/B:9//9.F//
@M05620:45:000000000-G6HP7:1:1101:26439:19084 1:N:0:133
AGATTACTGCAACAGTTCCCCCTGGACCTGGAAAAGTTTCTTGCCTGGCTTACAGAAGCTGAAACAACTGCCAATGTCCTACAGGATGCTACCCGTAAGGAAAGGCTCCTAGAAGACTCCAAGGGAGTAAAAGAGCTGATGAAACAATGGCAAGTAAGTCAGGCATTTCCGCTTTAGCACTCTTGTGGATCCAATTGAACAATTCTCAGCATTTGTACTTGTAACTGACAAGCCAGGGACAAAACAAAGAT
+
BCABCFFFFFFFGGGGGGGGGGGGHHHHHHHHGHGHGHHHHHHHHHHHHHHHHHHHHHHHHHHHHHHHHHHHHHHHHHHHHHHHHHHHHHHHHHGGGGHHHGHGHHHHGHHHHHHHHHHHHHHGGHGGHHHHHGHHHHHHHHHHHHHHHHHHHGHHHHHHHHHHHHHHHHGGGGGHHHHHHHHHHHHGHHHHHHHHHHHHHHHGHHHHHHHHHGHHHHHHGHHHHHHHHHHHGGGGGGGGGGFGGGGGGGG
@M05620:45:000000000-G6HP7:1:1101:28277:19089 1:N:0:133
CATCCTGACCCTGAAGTACCCCATTGAGCATGGCACCGTCACCAACTGGGACGACATGGAGAAGATCTGGCACCACACCTTCTACAACGAGCTGCGCGTGGCCCCGGAGGAGCACCCAGTGCTGCTGACCGAGGCCCCCCTGAACCCCAAGGCCAACAGAGAGAAGATGACTCAGGTGAGGCTCGGCCGACGCCCGTGCTCCTCCCGTCCTTTCCCCAGTCATTTTCTGCCCGGCTTGATTTCTGACATTA
+
BBCCCFFFFFFFGGGGGFGGGGGHHHHHHHHHHHHHGGHGGGHHHGHHHHGHGGGGGHHGHHHHHHHHHHHHHGGHHGGHHHHHHHHHGGGGGHHGGGGGGGHHGGGGGGGGHHHHGGHHHHHHHHHGHHGGGGGGGGGGGGGHHHGGGGHGGGEGGGGGGGGGGGGGGGGGGGGGGGGGGGFFFFFFFFFFFFFF@DFFFFFFFFFEDFFFFFFFFFFFFFFFFFFFFFFFFFFFFF?FFFFFBFFFFF/
@M05620:45:000000000-G6HP7:1:1101:26421:19092 1:N:0:133
AGATTACTGCAACAGTTCCCCCTGGACCTGGAAAAGTTTCTTGCCTGGCTTACAGAAGCTGAAACAACTGCCAATGTCCTACAGGATGCTACCCGTAAGGAAAGGCTCCTAGAAGACTCCAAGGGAGTAAAAGAGCTGATGAAACAATGGCAAGTAAGTCAGGCATTTCCGCTTTAGCACTCTTGTGGATCCAATTGAACAATTCTCAGCATTTGTACTTGTAACTGACAAGCCAGGGACAAAACAAAGAT
+
ABAB?FFFFFFFGGGGGGGGGGGGHGHHHGHFHHHHHGHHHHGHHHHHHHHGHHHHHHHGHHHHGHHHHHHHHGHHHHHHGHFHGGHHHHHHHHGGFGHHHGHGHHBGGHGHH3FFHHHHHHHGGGGGHHHHFFHHHGHHGFHFGHHHGEFFHG@GGFGHFGFHHFHGHFGGGGGHDFGHGHHHGFGGFFHHGHHGGFHFHGHHFHHHFHHHHGHHHHGFHFHFHFHFGEGHEGGFGGGGGFFFGGGGGGC
@M05620:45:000000000-G6HP7:1:1101:28332:19095 1:N:0:133
TACCCTAAAGATCGGAAGAGCACACGTCTGAACTCCAGTCACAGCGATAGATCTCGTATGCCGTCTTCTGCTTGAAAAAAAAAAACGTTCACTCTTAGTCAGATTGCCTCAATCTATTCTTTTTGTTTACAAATTTTCTTTATACAACCATATGTAAGACATGCTTTTTTCCTTCCTCAGCGCAGATACATTATCATATTACATGTTTTCTTCTTTACTCCATAATCTCCACTCCATCTTTATCAAAATAT
+
A?AAAFFCBFFFGAEEGEFEEGFBFEHHHGCFHGGHFHHHHHFHHGCHEE5B55EF1FHCDBEEGFGGHHHHHF1FHF1/E>>////00B334?34444?4334411B1111?1122B2?2@11/<002@21@1?1?<1?1111?111/.<11=F1111>011<1>>D<-/<<00/0=<//.----:00:009000000000909000;00B00;B00;0/9000;;0;90/0;BBFB///9/:9FBF///
@M05620:45:000000000-G6HP7:1:1101:26436:19103 1:N:0:133
AGATTACTGCAACAGTTCCCCCTGGACCTGGAAAAGTTTCTTGCCTGGCTTACAGAAGCTGAAACAACTGCCAATGTCCTACAGGATGCTACCCGTAAGGAAAGGCTCCTAGAAGACTCCAAGGGAGTAAAAGAGCTGATGAAACAATGGCAAGTAAGTCAGGCATTTCCGCTTTAGCACTCTTGTGGATCCAATTGAACAATTCTCAGCATTTGTACTTGTAACTGACAAGCCAGGGACAAAACAAAGAT
+
AAAABFFFFFFFGGGGGGGGGGGGHHHHHHHHHHHHHHHHHHHHHHHHHHHHHHHHHHHHHHHHHHHHHHHHHHHHHHHHGHHHHHHHHHFHHHGGGGHHHHHHHHHHGHHHH3GGHHHHHGHGGHGGHHHHHGHHHHHHHHHHHHHHHHHHHGHHHHHHHHHHHHHHHHGGGGGGBGHHHHHHHHHGBHHHHHHHHHHHHGGHHHHHHHHHHGHGHGHHHHHHHHHFHHHHHGGGGGGGGGFGGGEGGGG
@M05620:45:000000000-G6HP7:1:1101:8317:19104 1:N:0:133
TACCTGTACTGGGGAAGCATTCCTACCCTAAAGATCGGAAGAGCACACGTCTGAACTCCAGTCACAGCGATAGATCTCGTATGCCGTCTTCTGCTTGAAAAAAAAAAAAAAAAAGATTAAAAATGATAAAATTACGTCACTAAGCCATTGGTCATCTATAACGATAGACCGTAGGGTTTATCTAAAATAGCTTTACTGAAAACATCGATCATTCAATGAACATTATCTGTCCGTTAATCTCTTGTCTTCTT
+
CDDDDFFFFFFFGGGGGGGGGGHHHHHHHHHHHHHHHGGGGHHHHHHHGHHHGHGHHHHHHHHHHHHHGGHGGHHHHHHGAFGHHGGGHGHHHHHHHHHGHH>>>>>><</>>/..111111101111=100000.<...0000/0/0:000000000:00;.....000-:....;9900;000000000;0900000000/:00./...000000000000000000000;9;..;0;9090;0000;:
@M05620:45:000000000-G6HP7:1:1101:18591:19192 1:N:0:133
AAACCAGAAGACATGAGGTCAGCTAGATCGGAAGAGCACACGTCTGAACTCCAGTCACAGCGATAGATCTCGTATGCCGTCTTCTGCTTGAAAAAAAAAAATAGAACCCCCCGCCGTCCCATAAAAATCATGTTTAGAAGAAAGAGAAAACAAAATAGTAGGGTAATAGATCTTATCTCAGACTAAAACAAACAGTGTTGACAAATATGACATGTTATGATTGCACCAAACTCTAAGATTATAATAAAGGT
+
CCCCCBBFFF4BBFBBBBFGGGGHFGHHHHGGGGHHHHHHH?GHHGHHHHHGHFHHHHHHHGGGGGHHHHHHEEHFGGFG?GFHHHHHHHAFGHGFEEEE<03233B////<////</.<110111101110=0000000///////////....0;00000.///0009900000000000//00000...../000;.0000//////////;////////////....//////////:///9/////
@M05620:45:000000000-G6HP7:1:1101:18597:19209 1:N:0:133
AAACCAGAAGACATGAGGTCAGCTAGATCGGAAGAGCACACGTCTGAACTCCAGTCACAGCGATAGATCTCGTATGCCGTCTTCTGCTTGAAAAAAAAAAAAAAAAGATAAGGAAAAAAAGAAAGAGGAAAAAGAAATATAAACGAAACGAAAGAAGGAAGTAACTATATAATTGCGAAATGACACAAAAGAATAATTAACATAGTGAAATAATGATTACAAACGTAGCTATCTACTGAACGTGAAGCATA
+
BCCCCCCFFF4BFGBBBGFGGGHHFHHHHHGGGGHHHHHHHGHHHGHHHHHHHHHHHHGHHGGHGGGFFHHHFGHGFGGGGHGHHHHHHHGHHHHGEEEE>>//////1111110000--.../0//..///..../00000:0....-.9..././../.0000000;0000000.---900000/..:/..09000900000000000:000000000000......000;000:0000...:.00000
@M05620:45:000000000-G6HP7:1:1101:8613:19226 1:N:0:133
TACCTGTACTGGGGAAGAGTGTAGCAATCGCCATTCCTACCCTAAAGATCGGAAGAGCACACGTCTGAACTCCAGTCACAGCGATAGATCTCGTATGCCGTCTTCTGCTTGAAAAAAAAAAAAAAAAAAAAAGAAAAAACAAAAGCTACTGTCTTCCTTAACCTCTCAATATAGACTGGGCCTGGACTTCTGCAGTAGAGATCAACACGCTGCAGAGATAGCGATTGAGTCTCTGAAGAGGATCGCGATTC
+
CCCCCFFFFFFFGGGGGGGFGGHHHHHHFFBE2BDDDFGHHHHHHHHFHHHGGGABBFGHGHGHHHGHFHHHHGHHHHHFHHGGHFGFHHHHHGGHHHHGGGHGHHHGHHHGHGHGGGGGF/>//-<<----.;.//.-.9..9/.00000000000000000;/0/00000000;00......./.000090000000000090/0..-.../00./0000--...000000000000...:/..---.0
@M05620:45:000000000-G6HP7:1:1101:24709:19308 1:N:0:133
ATCTCTATCTCCTAAAAAGGAAGAAAGGGGAGGGAAGATCGGAAGAGCACACGTCTGAACTCCAGTCACAGCGATAGATCTCGTATGCCGTCTTCTGCTTGAAAAAAAAAAAAAACAAATACAGCGTCCATAAACCCCACTTACCCCCAATACCAACCAAACTACAATTACTCCGCTTAGACCCTTCCACCGCCCTCTCTCCACCCCACCTTACCCACTTCCTTATCTTCCCACCATTATTTCTTCCATCA
+
CCCCCFFFFFFFGGGGGGGGGGHGGHHHGGGGGGGHGHHHHGGGGHHHHHHHGHHHGHGHHHHHHHHHHHHHGGHGGHHGHHHGGHHHHGGGHGHHHHHHHHHHHHGGGGGB/</?..0111111-..-.00000/<..<;;G0/;:@-:/:0::0..9.9.09;009090090;A...00;0;//9/00.;:>D-./900/0;.;9.;9.;;;F/F..0;00000000;;B0.9.::09099B0009000
@M05620:45:000000000-G6HP7:1:1101:2695:19308 1:N:0:133
TACCTGTACTGGGGAAGCATTTGAATATCCCCCCATGGTGATGGGGACGGAGAACTGCTCCATAAACACAGGCAACGTGCCTAACTTTCCCGGGAAGATGAAGTCAAAGAGCGACCACAGCTCTCGGAGGTTATTTTGCATCGGTGAGCCAGACAGAATGATCCGATGAGGGGTGCGAAACTATTTGAGGAAAGGAAGCACCTTTTTATTAAATTTACCTTTTAGCAATCGCCATTCCTACCCTAAAGATC
+
BBBBBFFFFFFFCGGEGGGGGGHHHHHHHHHGGGGHHHHHHHHHHGGGGGGGGHHHHHHHHHHHHHHHHHHHGHHHGHHHHHHHHHHHHHHGGGGGGHHHHHHHHHHHHHHHGGGGGHHHHHHHHGGCFFEGHHHHHHHFHHGGGGGHHHHHHGHGCGHHHHHHHFGGHHHGGEGGGGGBGGGGGGGGGGGGGGGGGGGGGFFFFFFFFFFFFFFFFFFFFFFFFFF9BFFFFFFFFFFFFFFFFFFFFFF
@M05620:45:000000000-G6HP7:1:1101:26639:19336 1:N:0:133
CATCCTGACCCTGAAGTACCCCATTGAGCATGGCATCGTCACCAACTGGGACGACATGGAGAAGATCTGGCACCACACCTTCTACAACGAGCTGCGCGTGGCCCCGGAGGAGCACCCAGTGCTGCTGACCGAGGCCCCCCTGAACCCCAAGGCCAACAGAGAGAAGATGACTCAGGTGAGGCTCGGCCGACGCCCGTGCTCCTCCCGTCCTTTCCCCAGTCATTTTCTGCCCGGCTTGATTTCTGACATTA
+
CCDDDFFFFFFFGGGGGGGGGGGHHHHHHHHHHHHHHGHHHGHHHGGHHHHHGGGGGHHHHHHHHHHHHHHHHGHHHGGHHHHHHHHHGGGGGHGGGGGGGGHHGGGGGGGGHHHHGGHGHHHHHHHHHHGGGGGGGGGGGGHHHHGGGGHGHGGGGGGGGGGGGGGGGGGGGGGGGGGGGGGGFFFFFFFFFFFFADDEFFFFFFFEFFDFFFFFFFFFFFFFFFFFFFFFFFFFAFAFFFFFFBFFFF0
@M05620:45:000000000-G6HP7:1:1101:5315:19385 1:N:0:133
TACCTGTACTGGGGAAGCATTTGAATATCCCCCCATGGTGATGGGGACGGAGAACTGCTCCATAAACACAGGCAACGTGCCTAACTTTCCCGGGAAGATGAAGTCAAAGAGCGACCACAGCTCTCGGAGGTTATTTTGCATCGGTGAGCCAGACAGAATGATCCGATGAGGGGTGCGAAACTATTTGAGGAAAGGAAGCACCTTTTTATTAAATTTACCTTTTAGCAATCGCCATTCCTACCCTAAAGATC
+
CCCCCFFFFFFFGGGGGGGGGGHHHHHHHHHGGGGHHHGHHHHHHGGGGGGGGHHHHHHHHHHHHHHHHHHHGFHHGHHHHHHHHHHHHHHGGGGGGHHHHHHHHHHHHHHHGGGGGHHHHHHHHGGGGGCHFHHHHHHHHHGGGGGHHHHHHGHHHHHHHHHHHGGGHHHGGEEGGGGGGGGGGGGGGGFFGGGGFGGGGFFFFFFFFFFFFFFFFFFFFFFFFFFFFFFFFFFFFFFFFFFFFFFFFFB
@M05620:45:000000000-G6HP7:1:1101:5333:19388 1:N:0:133
TACCTGTACTGGGGAAGCATTTGAATATCCCCCCATGGTGATGGGGACGGAGAACTGCTCCATAAACACAGGCAACGTGCCTAACTTTCCCGGGAAGATGAAGTCAAAGAGCGACCACAGCTCTCGGAGGTTATTTTGCATCGGTGAGCCAGACAGAATGATCCGATGAGGGGTGCGAAACTATTTGAGGAAAGGAAGCACCTTTTTATTAAATTTACCTTTTAGCAATCGCCATTCCTACCCTAAAGATC
+
CCCCDFFFFFFFGGGGGGGGGGHHHHHHHHHGGGGHHHGHHHHHHGGGGGGGGHHHHHHHHHHHHHHHHHHHGHHHGHHHHHHHHHHHHHHGGGGGGHHHHHHHHHHHHHHHGGGGGHHHHHHHHGGGGGGHHHHHHHHHHHGGGGGHHHHHHGHHHHHHHHHHHGGGHHHGGGGGGGGGGHGHHHHGGGFGGGGGGGGGGFFFFFFFFFFFHHFFHFFFFFFFFFFFFFAFFFFFFFFHFFFFFFFFFFF
@M05620:45:000000000-G6HP7:1:1101:28852:19390 1:N:0:133
CATCCTGACCCTGAAGTACCCCATTGAGCATGGCATCGTCACCAACTGGGACGACATGGAGAAGATCTGGCACCACACCTTCTACAACGAGCTGCGCGTGGCCCCGGAGGAGCACCCAGTGCTGCTGACCGAGGCCCCCCTGAACCCCAAGGCCAACAGAGAGAAGATGACTCAGGTGAGGCTCGGCCGACGCCCGTGCTCCTCCCGTCCTTTCCCCAGTCATTTTCTGCCCGGCTTGATTTCTGACATTA
+
ABBBBFFFFFFFGGGGGFGGGGGHHHHHHHHHHFHHHGHHHGHHHGHHHHHHGGGGGHHGHHHHHHHHHFGHHGHHHGGHHHHHHHHHFGGGGHHEGGGGGEHHGGGGGGDDHHHHGGHGGHHHHHHHHHGGGGGGGGGGGEHHHHGGGGHAGHGGGGFGFFFEFFFB0FFGGGBGGGBFGGGGFCFFFFFFFFFD@DDFFFFFFF.AAAAFFFFFFFFFFFFFFFFFFFFFDFFFFFFFFFFFB:/FFF/
@M05620:45:000000000-G6HP7:1:1101:4956:19396 1:N:0:133
TACCTGTACTGGGGAAGCATTTGAATATCCCCCCATGGTGATGGGGACGGAGAACTGCTCCATAAACACAGGCAACGTGCCTAACTTTCCCGGGAAGATGAAGTCAAAGAGCGACCACAGCTCTCGGAGGTTATTTTGCATCGGTGAGCCAGACAGAATGATCCGATGAGGGGTGCGAAACTATTTGAGGAAAGGAAGCACCTTTTTATTAAATTTACCTTTTAGCAATCGCCATTCCTACCCTAAAGATC
+
CCCDDFFFFFFFGGGGGGGGGGHHHHHHHHHGGGGHHHHHHHHHHGGGGGGGGHHHHHHHHHHHHHHHHHHHGHHHGHHHHHHHHHHHHHHGGGGGGHHHHHHHHHHHHHHHGGGGGHHHHHHHHGGGGGGHHHHHHHHHHHGGGGGHHHHHHGHHHHHHHHHHHGGGHHHGGGGGGGGGGGGGGGHGGGFGGGGGGGGFGFFFFFFFFFFFFHFHHFFFFFFFFFFFFF?EFFFFFFFHFFFFFFFFFFF
@M05620:45:000000000-G6HP7:1:1101:27169:19401 1:N:0:133
AATTACTGCAACAGTTCCCCCTGGACCTGGAAAAGTTTCTTGCCTGGCTTACAGAAGCTGAAACAACTGCCAATGTCCTACAGGATGCTACCCGTAAGGAAAGGCTCCTAGAAGACTCCAAGGGAGTAAAAGAGCTGATGAAACAATGGCAAGTAAGTCAGGCATTTCCGCTTTAGCACTCTTGTGGATCCAATTGAACAATTCTCAGCATTTGTACTTGTAACTGACAAGCCAGGGACAAAACAAAGATC
+
BCCCCFFFFFFFGGGGGGGGGGGHFGHHHHHHHHHHHHHHHHHHHHHHHHHHHHHHHHHHHHHHHHHHHGHHHHHHHHHHHHHHGHHHHHHHHGGGGHHHHHHGHHHGHHHHHHHHHHHHHHGGHGEGHHHHGHHHHHHHHHHHHHHHHGHHGGHHHHHHHHHHHHHHHGGGGGHHHHHHHHHHHHGHHHHHHHHHHGHHGHHHHHHHHHHHHHHHFHHHFHHHHHGHHHHHGGGGGGGGGFGGGEFGGFF
@M05620:45:000000000-G6HP7:1:1101:28867:19404 1:N:0:133
CATCCTGACCCTGAAGTACCCCATTGAGCATGGCATCGTCACCAACTGGGACGACATGGAGAAGATCTGGCACCACACCTTCTACAACGAGCTGCGCGTGGCCCCGGAGGAGCACCCAGTGCTGCTGACCGAGGCCCCCCTGAACCCCAAGGCCAACAGAGAGAAGATGACTCAGGTGAGGCTCGGCCGACGCCCGTGCTCCTCCCGTCCTTTCCCCAGTCATTTTCTGCCCGGCTTGATTTCTGACATTT
+
CCCCCFFFFFFFGGGGGGGGGGGHHHHHHHHHHHHHHGHHHGHHHGHHHHHHGGGGGHHHHHHHHHHHHHHHHGHHHGGHHHHHHHHHGGGGGHHGGGGGGGHHGGGGGGGGHHHHGGHHHHHHHHHHHHGGGGGGGGGGGGHHHHGGGGHGHHEGGGGGGGGGGGFFGGGGGGGGGGGGGGGGFFFFFCFFFFFFCFDFFFFFFFFFFFFFFFFFFFFFFFFFFFFFFFFFFFFFFF.BFFFFFBFFFF0
@M05620:45:000000000-G6HP7:1:1101:6199:19404 1:N:0:133
AGATTACTGCAACAGTTCCCCCTGGACCTGGAAAAGTTTCTTGCCTGGCTTACAGAAGCTGAAACAACTGCCAATGTCCTACAGGATGCTACCCGTAAGGAAAGGCTCCTAGAAGACTCCAAGGGAGTAAAAGAGCTGATGAAACAATGGCAAGTAAGTCAGGCATTTCCGCTTTAGCACTCTTGTGGATCCAATTGAACAATTCTCAGCATTTGTACTTGTAACTGACAAGCCAGGGACAAAACAAAGAT
+
AAABCFFFFFBDGGBBBBFGGGGGHHHHHGFB3BBBBFHHHHHHHHHHHHHHHHBDBBGHHHHHHHHHHHHHGHHGGGHHFGHHHFHHHHFHHHGGEEFFGGBGHHHHGHHHHHHHHHHHFHHFEFGFHFHHHGHHHHGHHGHHHHHHHHHHHGHHHHHHHHHHHHHHHHGGGGGHFHHHHHHHHFHGHHHHHHHHHHGFF<GGHHHHHHHHHGHHHFHHHHHHHHHFHHHHHGGGGGGGGFBFGGGGFGF
@M05620:45:000000000-G6HP7:1:1101:6216:19407 1:N:0:133
AGATTACTGCAACAGTTCCCCCTGGACCTGGAAAAGTTTCTTGCCTGGCTTACAGAAGCTGAAACAACTGCCAATGTCCTACAGGATGCTACCCGTAAGGAAAGGCTCCTAGAAGACTCCAAGGGAGTAAAAGAGCTGATGAAACAATGGCAAGTAAGTCAGGCATTTCCGCTTTAGCACTCTTGTGGATCCAATTGAACAATTCTCAGCATTTGTACTTGTAACTGACAAGCCAGGGACAAAACAAAGAT
+
BBABBFFFFF4BFCBBBFGGGGGGHHHHHHFB3BBBBFHHHHHHHHHGHHHHHHBDFFGHHHHHHHHHHHHHHFHHGHHHHHHHHFHHHHFHHHGGE>GGGGGHHHHHGHHGHGHHHHHHGEGFEEEEHFGHHFHHHHGHHFHHHHHHHHHHHGHHHHHHHHGGHHHHHHGGGGGG1?GHHHHHHHGGHHHHHHHHHEDFB=GDGHHHFHEHHGHHHFHHGHHHHHGFHHHHGGFGAD?FGGGGGFGFBFF
@M05620:45:000000000-G6HP7:1:1101:4934:19408 1:N:0:133
TACCTGTACTGGGGAAGCATTTGAATATCCCCCCATGGTGATGGGGACGGAGAACTGCTCCATAAACACAGGCAACGTGCCTAACTTTCCCGGGAAGATGAAGTCAAAGAGCGACCACAGCTCTCGGAGGTTATTTTGCATCGGTGAGCCAGACAGAATGATCCGATGAGGGGTGCGAAACTATTTGAGGAAAGGAAGCACCTTTTTATTAAATTTACCTTTTAGCAATCGCCATTCCTACCCTAAAGATC
+
CCBCCFFFFFFFGGGGGGGGGGHHHHHHHHHGGGGHHHFGGHHHHGGGGGGGGHHHHHHHHHHHHGHHHHHHGHHHGHHHHHHGHHHHHHHGGGGGGHHHHFHHHHHHHHHGGGGGGHHHHHHHHGGGGGCGHHHHHHHHHHFGGGGHHHHHFGHHHHHHHHHHHEGGHHHGGCEGGDFGGGGGGGGGGGCFFGGFFGGGGFFFFFFFFFFFFFFFFFFFFFFFFFFFFFEFDFFFBBFFFFFFFFBFFFF
@M05620:45:000000000-G6HP7:1:1101:6211:19424 1:N:0:133
AGATTACTGCAACAGTTCCCCCTGGACCTGGAAAAGTTTCTTGCCTGGCTTACAGAAGCTGAAACAACTGCCAATGTCCTACAGGATGCTACCCGTAAGGAAAGGCTCCTAGAAGACTCCAAGGGAGTAAAAGAGCTGATGAAACAATGGCAAGTAAGTCAGGCATTTCCGCTTTAGCACTCTTGTGGATCCAATTGAACAATTCTCAGCATTTGTACTTGTAACTGACAAGCCAGGGACAAAACAAAGAT
+
AAAABFFFDDBBFGBBBFGGGGGGHGHHHFFA3BBBBGGHHHHHHHHHHHHHHHBDBFHHHHHHHHHHHHHHHHHHHHHHFGGHHHHHHHFGHHGGGFG3GHFGHHHHGHHHHHHHHHHHHGHGGFGGHFGHHGHHHHGHHFGHHHHHHHHHHGHHHHHHHHHHHHHHHHGGGGGHGHHHHHHHHGHGFHHHHHHHHGHFF<GHHHHHHHHHHGHHHHHHHGHFHHHFHHCGEGGGEGGGEAB;FGEGGGF
@M05620:45:000000000-G6HP7:1:1101:21338:19500 1:N:0:133
CATCCTGACCCTGAAGTACCCCATTGAGCATGGCATCGTCACCAACTGGGACGACATGGAGAAGATCTGGCACCACACCTTCTACAACGAGCTGCGCGTGGCCCCGGAGGAGCACCCAGTGCTGCTGACCGAGGCCCCCCTGAACCCCAAGGCCAACAGAGAGAAGATGACTCAGGTGAGGCTCGGCCGACGCCCGTGCTCCTCCCGTCCTTTCCCCAGTCATTTTCTGCCCGGCTTGATTTCTGACATTA
+
CCCCCFFFFFFFGGGGGGGGGGGHHHHHHHHHHHHHHGHHHGHHHGHHHHHHGGGGGHHGHHHHHHHHHHHHHGHHHGGHHHHHHHHHGGGGGHHGGGGGGGHHGGGGGGGGHHHHGGHHHHHHHHHHHHGGGGGGGGGGGGHHHHGGGGHGHHGGGGGGGGGFFGGGGGGGGGGGGGGGGGGGFFFFFFFFFFFF>DFFFFFFFFFAFFFFFFFFFFFFFFFFFFFFFFFFFFFFFFFFFFFFFBFFFF/
@M05620:45:000000000-G6HP7:1:1101:21355:19503 1:N:0:133
CATCCTGACCCTGAAGTACCCCATTGAGCATGGCATCGTCACCAACTGGGACGACATGGAGAAGATCTGGCACCACACCTTCTACAACGAGCTGCGCGTGGCCCCGGAGGAGCACCCAGTGCTGCTGACCGAGGCCCCCCTGAACCCCAAGGCCAACAGAGAGAAGATGACTCAGGTGAGGCTCGGCCGACGCCCGTGCTCCTCCCGTCCTTTCCCCAGTCATTTTCTGCCCGGCTTGATTTCTGACATTT
+
BCCCCFFFFFFFGGGGGGGGGGGHHHHHHHHHHHHHHGHHHGHHHGHHHHHHGGGGGHHHHHHHHHHHHHHHHGHHHGGHHHHHHHHHGGGGGHHGGGGGGGHHGGGGGGGGHHHHGGHGHHHHHHHHHHGGGGGGGGGGGGGHHHGGGGHGHHGGGGGGGGGGGGGGGGGGGGGGGGGGGGGGFFFFFFFFFFFFDFFFFFFFFFFFFFFFFFFFFFFFFFFFFFFFFFFFBFFDFF.FFFFFF:BBBF0
@M05620:45:000000000-G6HP7:1:1101:11544:19509 1:N:0:133
TACCTGTACTGGGGAAGCATTTGAATATCCCCCCATGGTGATGGGGACGGAGAACTGCTCCATAAACACAGGCAACGTGCCTAACTTTCCCGGGAAGATGAAGTCAAAGAGCGACCACAGCTCTCGGAGGTTATTTTGCATCGGTGAGCCAGACAGAATGATCCGATGAGGGGTGCGAAACTATTTGAGGAAAGGAAGCACCTTTTTATTAAATTTACCTTTTAGCAATCGCCATTCCTACCCTAAAGATC
+
DDCDDFFFFFFFGGGGGGGGGGHGHGHHHHHGGGGHHHGHHHHHHGGGGGGGGHHHHHHHHHHHHHHHHHHHGHHHGHHHHHHHHHHHHHHGGGGGGHHHHHHHHHHHHHHHGGGGGHHHHHHHHDFDFGGHHHHHHHHFHHGGGGGGGHFFHGHGGGHHHHHHHGGGHHCEGAFGGGG?DGGGGHGGFGFFGGGBFFGFGFFFFFFFFFFFFFFFFFFFFFFFFFFBFFFFFFEFFFFFFFFFFFFFFFF
@M05620:45:000000000-G6HP7:1:1101:28204:19510 1:N:0:133
CATCCTGACCCTGAAGTACCCCATTGAGCATGGCATCGTCACCAACTGGGACGACATGGAGAAGATCTGGCACCACACCTTCTACAACGAGCTGCGCGTGGCCCCGGAGGAGCACCCAGTGCTGCTGACCGAGGCCCCCCTGAACCCCAAGGCCAACAGAGAGAAGATGACTCAGGTGAGGCTCGGCCGACGCCCGTGCTCCTCCCGTCCTTTCCCCAGTCATTTTCTGCCCGGCTTGATTTCTGACATTA
+
CDDDDFFFFFFFGGGGGGGGGGGHHHHHHHHHHHHHHGHHHGHHHGHHHHHHGGGGGHHHHHHHHHHHHHHHHGHHHGGHHHHHHHHHGGGGGHHGGGGGGGHHGGGGGGGGHHHHGGHHHHHHHHHHHHGGGGGGGGGGGGHHHHGGGGHGHHGGGGGGGGGGGGGFGGGGGGGGGGGGGGGGFFFFFFFFFFFFFFFFFFFFFFFEFFFFFFFFFFFFFFFFFFFFFFFFFFFFFFAFFFFFFFFFFF0
@M05620:45:000000000-G6HP7:1:1101:11538:19530 1:N:0:133
TACCTGTACTGGGGAAGCATTTGAATATCCCCCCATGGTGATGGGGACGGAGAACTGCTCCATAAACACAGGCAACGTGCCTAACTTTCCCGGGAAGATGAAGTCAAAGAGCGACCACAGCTCTCGGAGGTTATTTTGCATCGGTGAGCCAGACAGAATGATCCGATGAGGGGTGCGAAACTATTTGAGGAAAGGAAGCACCTTTTTATTAAATTTACCTTTTAGCAATCGCCATTCCTACCCTAAAGATC
+
BBBBBFFFFFFFGGEFGGGGGGHGHHHHHHHGGGGHHGFGEGHHHGEGGGGGGHHHFHHHHHHHHHHHHCGGGHFHGHHHHHHHHHHHHHHGGGEGGEGHHBHHHHHFHHGHGGGGGHHHHHHHHEFDCCAGGHHHHHHHHHGDFGG>GHFF.EHG/CGF<DHGHDGGHHGDDDCGF?DDGG0FGGGGEFFF/;FBFFGGGFFFFFFFFFB/BFFFFFFFBFFFFFFBFFEFDF?FFFFFFFFFF.9/FFF
@M05620:45:000000000-G6HP7:1:1101:22675:19561 1:N:0:133
TACCTGTACTGGGGAAGCATTTGAATATCCCCCCATGGTGATGGGGACGGAGAACTGCTCCATAAACACAGGCAACGTGCCTAACTTTCCCGGGAAGATGAAGTCAAAGAGCGACCACAGCTCTCGGAGGTTATTTTGCATCGGTGAGCCAGACAGAATGATCCGATGAGGGGTGCGAAACTATTTGAGGAAAGGAAGCACCTTTTTATTAAATTTACCTTTTAGCAATCGCCATTCCTACCCTAAAGATC
+
BBBBBFFFFFFFGGGGGGGGGGHHHHHHHHHGGGGHHHGHHHHHHGGGGGGGGHHHHHHHHHHHHHHHHHHHGHHHGHHHHHHHHHHHHHHGGGGGGHHHHHHHHHHHHHHHGGGGGHHHHHHHHGGGGGFHHHHHHHHHHHGGGGGHHHGHHGHHHHHHHHHHHGGGHHHGGDDGGGGGGGGGGGGGGGFGGGGGGGGGGFFFFFFFFFFFFFFFFFFFFFFFFFFFFFFFFFFFFFFFFFFFFFFFFFF
@M05620:45:000000000-G6HP7:1:1101:14668:19584 1:N:0:133
AGATTACTGCAACAGTTCCCCCTGGACCTGGAAAAGTTTCTTGCCTGGCTTCCAGAAGCTGAAACAACTGCCAATGTCCTACAGGATGCTACCCGTAAGGAAAGGCTCCTAGAAGACTCCAAGGGAGTAAAAGAGCTGATGAAACAATGGCAAGTAAGTCAGGCATTTCCGCTTTAGCACTCTTGTGGATCCAATTGAACAATTCTCAGCATTTGTACTTGTAACTGACAAGCCAGGGACAAAACAAAGAT
+
ABABCFFFFFFFGGGGGGGGGGGGHHHHHHHHHHHHHHHHHHHHHHHHHHH2FGGHHHHHHHHHHHHHHHHHHHHHGHHHFHHHHHHHHHHHHHGGGGHHHH3GHHHHGHHHHHHHHHHHFHHGGGGGHHHHHGHHHHHHHGHHHHHHHFHHHGHHHHHHHHHHHHHHHHGGGGGHGHHHHHHHHHHGHHHHHHHHHHHGHGHHHHHHHHHHHGHHHHHHHHHHHHHGGHHHHGGGGGGGGGGGGGGGGGF
@M05620:45:000000000-G6HP7:1:1101:16636:19595 1:N:0:133
AAACCAGAAGACATGAGGTCAGCTAGATCGGAAGAGCACACGTCTGAACTCCAGTCACAGCGATAGATCTCGTATGCCGTCTTCTGCTTGAAAAAAAAAAACACCGGAGGAGCACCCAGTGCTGCTGACCGAGGCCCCCCTGAACCCCAAGGCCAACAGAGAGAAGATGACTCAGGTGAGGCTCGGCCGACGCCCGTGCTCCTCCCTGCCTTTCCCCAGTCATTTTCTGCCCGGCTTTCTTTCTTACATTT
+
BBBBBBBFFFCBEEBBBBBFGFHHBGHHHGGFGGHHHGHHHFFGHFFFGHHHHHHHFFFHGEGHGGHHFHHHFFFCDGEGC1FGDFF4GH1BDEG@E@/<//?B?</BC/E//?FC<CE?11F11FF1F0>@@-CED@@DC:;0CEGG?F..CE.AE.////.9;/900;;0FECB0CB..9.FBF..9@DBDFA=9.99/9B;BF./;;;/;FBFF.;;F//;;/9/BB/A.--;-//9;/////;//;/
@M05620:45:000000000-G6HP7:1:1101:14675:19602 1:N:0:133
AGATTACTGCAACAGTTCCCCCTGGACCTGGAAAAGTTTCTTGCCTGGCTTCCAGAAGCTGAAACAACTGCCAATGTCCTACAGGATGCTACCCGTAAGGAACGGCTCCTAGAAGACTCCAAGGGAGTAAAAGAGCTGATGAAACAATGGCAAGTAAGTCAGGCATTTCCGCTTTAGCACTCTTGTGGATCCAATTGAACAATTCTCAGCATTTGTACTTGTAACTGCCAAGCCAGGGACAAAACAAAGAT
+
BBBAAFFFFFFFGGGGGGGGFGGGD4FGHCFGFHHHBGGHHHHGCGHGHHH2GH5BFGFHHGFHHFHHGCHH3GGFHFFHBGGHGFH3FHHHHGFEEFHHGH1>EFCGGFGEEGH3FGFH33FFA/E?EFHHFEHFGHFHHFFFHHHFH2FGHGGGGF@2DGGHHGHHHHGDGGGGGHFDCFHHH<FFFHGHGHGHDFHHHHHHHHHECHEFB0;;C:CC0CG0:CG0/CFGGGF??9;EGFGFGG?FFB;
@M05620:45:000000000-G6HP7:1:1101:26708:19622 1:N:0:133
TACCTGTACTGGGGAAGCATTTGAATATCCCCCCATGGTGATGGGGACGGAGAACTGCTCCATAAACACAGGCAACGTGCCTAACTTTCCCGGGAAGATGAAGTCAAAGAGCGACCACAGCTCTCGGAGGTTATTTTGCATCGGTGAGCCAGACAGAATGATCCGATGAGGGGTGCGAAACTATTTGAGGAAAGGAAGCACCTTTTTATTAAATTTACCTTTTAGCAATCGCCATTCCTACCCTAAAGATC
+
CCCCCFFFFFFFGGGGGGGGGGGHHHHHHHHGGGGHHHGHGHHHHGGGGGGGGHHHHHHHHHHHHHHHHHHHGHHHGHHHHHHHHHHHHHHGGGGGGHHHHHHHHHHHHHHHGGGGGHHHHHHHHGGGGGGHHHHHHHHHHHGGGGGHHHHHHGHHHHHHHHHHHGGGHHHGGEGGGGGGGGGGGGGGGGFGGGGGFFGFGFFFFFFFFFFFFFFFFFFFFFFFFFFFFFEFFFFFFFFFFFFFFFFFFFF
@M05620:45:000000000-G6HP7:1:1101:26723:19631 1:N:0:133
TACCTGTACTGGGGAAGCATTTGAATATCCCCCCATGGTGATGGGGACGGAGAACTGCTCCATAAACACAGGCAACGTGCCTAACTTTCCCGGGAAGATGAAGTCAAAGAGCGACCACAGCTCTCGGAGGTTATTTTGCATCGGTGAGCCAGACAGAATGATCCGATGAGGGGTGCGAAACTATTTGAGGAAAGGAAGCACCTTTTTATTAAATTTACCTTTTAGCAATCGCCATTCCTACCCTAAAGATC
+
BBABBFFFFFFFGG2EFGGGGGHHHHFHHHHGGGGHGHGGFGHGHGGGGGEFGHHHHHHHHHHHHHHHHHHHGHHHGHHHHHHFHHHHHHHGGGGGGHHHHHHGGHHFHHHHGGGGGHHHHHHHHGGGGGEHHGHHHHHDGHGGGGGHHHHHHGHHFHHHHHHHHGGGHHHGGEFGACAGGGFGGGGBEG0CFGGGGGGGGFFFFFFFFFFFFFFFFFFFFFFFFFFFFFFFFFFFFFFFFFFFFFFFFFF
@M05620:45:000000000-G6HP7:1:1101:23127:19637 1:N:0:133
CATCCTGACCCTGAAGTACCCCATTGAGCATGGCATCGTCACCAACTGGGACGACATGGAGAAGATCTGGCACCACACCTTCTACAACGAGCTGCGCGTGGCCCCGGAGGAGCAACCAGTGCTGCTGACCGAGGCCCCCCTGAACCCCAAGGCCAACAGAGAGAAGATGACTCAGGTGAGGCTCTGCCGACGCCCGTGCTCCTCCCGTCCTTTCCCCAGTCATTTTCTGCCCGGCTTGATTTCTGACATTA
+
CCCCCFFFFFFFGGGGGGGGGGGHHHHHHHHHHHHHHGHHHGHHHGHHHHHHGGGGGHHHHHHHHHHHHHHHHGHHHGGHHHHHHHHHGGGGGHHGGGGGGGFHGGGGGGGGHHHGHGHGHHHHHHHGHHGGGGGGGGGGGGHHHHGGGGHGHHGGGGGGGGGGGGGGGGGGGGGGGGGGGGGGFFFFFFFFFFFFCFFFFFFFFFFEDFFFFFFFFFFFFFFFFFFFFFFFFAFFFFFFFFFFFBFFFF0
@M05620:45:000000000-G6HP7:1:1101:20596:19655 1:N:0:133
CATCCTGACCCTGAAGTACCCCATTGAGCATGGCATCGTCACCAACTGGGACGACATGGAGAAGATCTGGCACCACACCTTCTACAACGAGCTGCGCGTGGCCCCGGAGGAGCACCCAGTGCTGCTGACCGAGGCCCCCCTGAACCCCAAGGCCAACAGAGAGAAGATGACTCAGGTGAGGCTCGGCCGACGCCCGTGCTCCTCCCGTCCTTTCCCCAGTCATTTTCTGCCCGGCTTGATTTCTGACATTA
+
CCDDDFFFFFFFGGGGGGGGGGGHHHHHHHHHHHHHHGHHHGHHHGHHHHHHGGGGGHHHHHHHHHHHHHHHHGHHHGGHHHHHHHHHGGGGGHHGGGGGGGHHGGGGGGGGHHHHGGHGHHHHHHHHHHGGGGGGGGGGGGHHHHGGGGHGHHGGGGGGGGGGGGGGGGGGGGGGHGGGGGGGFFFFFFFFFFFFBADFFFFFFFFEFFDFFFFFFFFFFFFFFFFFFEFFFFFFFFFFFFFFFFFFFF0
@M05620:45:000000000-G6HP7:1:1101:6719:19658 1:N:0:133
AAACCAGAAGACATGAGGTCAGCTAGATCGGAAGAGCACACGTCTGAACTCCAGTCACAGCGATAGATCTCGTATGCCGTCTTCTGCTTGAAAAAAAAAATTAAAAAAAACAAGAAAACAAAAAAAACAGAGTAGTCTATAATGATAATGTAAATGATATAGAACACAACGATGAAAAGTAAGAACAAATTGAAATACACAAGAGTTAAAGAAGAAGGATACAATACAAAAAATAATAGGGTAGAATATAT
+
3AAAA>AFFF4B4BBBBABB4AEF5ACHHAEB2BBBAFGFHGFGHCGBFGHBGF5EGFDFAA0AEDDGF5GGAEHCD@E?EBFHHHHHHFHFBGA/E//<033?44BBB</F/000@<0//00?/--..0//00000<00=00000000=000000000000<00:/...:...0000/000009///9000000000000.9/.0//////.////.9///////////..-.//////.//.//////;
@M05620:45:000000000-G6HP7:1:1101:28778:19662 1:N:0:133
AGATTACTGCAACAGTTCCCCCTGGACCTGGAAAAGTTTCTTGCCTGGCTTACAGAAGCTGAAACAACTGCCAATGTCCTACAGGATGCTACCCGTAAGGAAAGGCTCCTAGAAGACTCCAAGGGAGTAAAAGAGCTGATGAAACAATGGCAAGTAAGTCAGGCATTTCCGCTTTAGCACTCTTGTGGATCCAATTGAACAATTCTCAGCATTTGTACTTGTAACTGACAAGCCAGGGACAAAACAAAGAT
+
?AABAFFFFBDFGGGEGGGGGGFGHHHHHHHGHHFGHHHHHHHHHHGHHHHCH5GFHFGHHGHHGHHHHGHHHHHHGHHHFGHGFHHHHHFHHGGFCFHFHGFGHFHHGHHFGGHFGHHHHHHGGGGGHHHHHGHHHHGHHFGHGHHHEFHHHEGFGHHHHGHHEHFHHHGGGGGH1FGHHHHHFGHCHHHHHGHHFFGFFGGHHHHHGFHHGCGHHCGFGHHFHHHFHHHFGEE.;.9EAABFFEGGGF;
@M05620:45:000000000-G6HP7:1:1101:28798:19664 1:N:0:133
AGATTACTGCAACAGTTCCCCCTGGACCTGGAAAAGTTTCTTGCCTGGCTTACAGAAGCTGAAACAACTGCCAATGTCCTACAGGATGCTACCCGTAAGGAAAGGCTCCTAGAAGACTCCAAGGGAGTAAAAGAGCTGATGAAACAATGGCAAGTAAGTCAGGCATTTCCGCTTTAGCACTCTTGTGGATCCAATTGAACAATTCTCAGCATTTGTACTTGTAACTGACAAGCCAGGGACAAAACAAAGAT
+
ABBBCFFFFFFFGGGFGGGGGGGGHHHHHHHHHHHHGHHHHHHHHHHHHHHGHHHHHHHHHHHHHHHHHHHHHHHFFFGHHHHHHGHHHHHHHHGGFFHHHHGHHHHHGHHHHHHHHHHHHHHGGHGGHHHHHGHHHHHHHHHHHHHHHHHHHGHHHHHHHHHHHHHHHHGGGGGHHHHHHHHHHHHGHHHHGHHHHGHGF/DGHHHHHHHHHHHHHHHHHHHGHHHGFHHHGGFGGGGGGGGGGGFGGGF
@M05620:45:000000000-G6HP7:1:1101:9532:19724 1:N:0:133
TACCTGTACTGGGGAAGCATTTGAATATCCCCCCATGGTGATGGGGACGGAGAACTGCTCCATAAACACAGGCAACGTGCCTAACTTTCCCGGGAAGATGAAGTCAAAGAGCGACCACAGCTCTCGGAGGTTATTTTGCATCGGTGAGCCAGACAGAATGATCCGATGAGGGGTGCGAAACTATTTGAGGAAAGGAAGCACCTTTTTATTAAATTTACCTTTTAGCAATCGCCATTCCTACCCTAAAGATC
+
CCCCCFFFFFFFGGGGGGGGGGHHHHHHHHHGGGGHHHGHHHHHHGGGGGGGGHHHHHHHHHHHHHHHHHHHGHHHGHHHHHHHHHHHHHHGGGGGGHHHHHHHHHHHHHHHGGGGGHHHHHHHHGGGGGEHHHHHHHHGHHGGGGGGGHHHHGHHHHHHHHHHHGGGHHHGGCEGGGGCGGGGGGGGGGGGGGGFGGGGGFFFFFFFFFFFFFFFFFFFFFFFFFFFFFFFFFFFFFFFFFFFFFFFFFF
@M05620:45:000000000-G6HP7:1:1101:9526:19741 1:N:0:133
TACCTGTACTGGGGAAGCATTTGAATATCCCCCCATGGTGATGGGGACGGAGAACTGCTCCATAAACACAGGCAACGTGCCTAACTTTCCCGGGAAGATGAAGTCAAAGAGCGACCACAGCTCTCGGAGGTTATTTTGCATCGGTGAGCCAGACAGAATGATCCGATGAGGGGTGCGAAACTATTTGAGGAAAGGAAGCACCTTTTTATTAAATTTACCTTTTAGCAATCGCCATTCCTACCCTAAAGATC
+
BBBBBFFFFFFFGGAFGGGGGFHHHHHHHHHGGGGHHHHHHHHHHGGGGGGGGHHHHHHHHHHGHHHHHGHHGHHHGHHHHHHHHHHHHHHGGGGGGFHHGHHGHHHHGHHHGGGGGHHHHHHHHGGGGGGHHHHHHHHHHHGGEEFFFGHHGGHHGHHHHHHHHFGGHHGEFCFGFDDDGG0FGGGFEFFFFFFBFGGGGFFFFFFFFFBFFFFFFFFFFFFFFFF;FFFFFFFFFFFFFFFFF9BFFFF
@M05620:45:000000000-G6HP7:1:1101:9622:19754 1:N:0:133
CATCCTGACCCTGAAGTACCCCATTGAGCATGGCATCGTCACCAACTGGGACGACATGGAGAAGATCTGGCACCACACCTTCTACAACGAGCTGCGCGTGGCCCCGGAGGAGCACCCAGTGCTGCTGACCGAGGCCCCCCTGAACCCCAAGGCCAACAGAGAGAAGATGACTCAGGTGAGGCTCGGCCGACGCCCGTGCTCCTCCCGTCCTTTCCCCAGTCATTTTCTGCCCGGCTTGATTTCTGACATTA
+
CCCCCFFFFFFFGGGGGGGGGGGHHHHHHHHHHHHHHGHHHGHHHGHHHHHHGGGGGHHHHHHHHHHHHHHHHGHHHGGHHHHHHHHHGGGGGHHGGGEGGGHHGGGGGGGGHHHHGGGHHHHHHHHHHHGGGGGGGGGGGGHHHHGGGGHGHHGGGGGGGGGGGGGGGGGGGGGGGGGGGGGGFFFFFFFFFFFF;ADEFFFFFFFEFFDBFFFFFFFFFFFFFFFFFFFFFFFFFFAFFFFFFBFFFF0
@M05620:45:000000000-G6HP7:1:1101:17806:19759 1:N:0:133
TACCTGTACTGGGGAAGCATTTGAATATCCCCCCATGGTGATGGGGACGGAGAACTGCTCCATAAACACAGGCAACGTGCCTAACTTTCCCGGGAAGATGAAGTCAAAGAGCGACCACAGCTCTCGGAGGTTATTTTGCATCGGTGAGCCAGACAGAATGATCCGATGAGGGGTGCGAAACTATTTGAGGAAAGGAAGCACCTTTTTATTAAATTTACCTTTTAGCAATCGCCATTCCTACCCTAAAGATC
+
AAABAFFDFFFFGGFFGGGGGGGHHHHHHHHGGGFHHHGGFHHHHGGGGGGGGHHHHHHHHHHFHHGHHGHHGHGHGHHHGHHHHGHFHHHFGGEGGHFHFHHDGHHHHGFHGFGGGHHHEFHHHDGGFGAGFFHHHH1FFFEGGGGFGGHHHGHHGHGHGGHHHGGAFHHGG.:EGECBDGGGFFFGGG;/CAFFGEEF/ABFFFFEFFFFFFFFFFFFFFFFFFFFEFEEFFFFB/FBB;.BFBBFFFB
@M05620:45:000000000-G6HP7:1:1101:14018:19762 1:N:0:133
CATCCTGACCCTGAAGTACCCCGGCTTGATTTCTGACATTAGATCGGAAGAGCACACGTCTGAACTCCGTCACAGCGATAGATCTCGTATGCCGTCTTCTGCTTGAAAAAAAAAAAAACAAAAAAATAAAAGCATTTTGCTTTTTTTTTCTACGCTTCACCAACTCTACAATTGTCCCTCATGTAGTCATACCATTCTACAACACAACATCTCATTGTAGTTTCATCTTATTGCTACATTAACTGCATCAC
+
CCCCCFFFFFFFGGGGGGGGGGGGGGGGHHHHHHHHHHHHHHGHHHGGGGHHHHHHHGHHHGHHHHHHGHHGGGHHGEHGGHGGHHHGEHHHHGFGHGHHHHHHHHHHFHFEGFG<<//?/00.--000000.<<000000000<----9000.-...9000../00000000000009/.00000009000/0000000000....../09000;00009900090000000900000900000000000
@M05620:45:000000000-G6HP7:1:1101:17802:19783 1:N:0:133
TACCTGTACTGGGGAAGCATTTGAATATCCCCCCATGGTGATGGGGACGGAGAACTGCTCCATAAACACAGGCAACGTGCCTAACTTTCCCGGGAAGATGAAGTCAAAGAGCGACCACAGCTCTCGGAGGTTATTTTGCATCGGTGAGCCAGACAGAATGATCCGATGAGGGGTGCGAAACTATTTGAGGAAAGGAAGCACCTTTTTATTAAATTTACCTTTTAGCAATCGCCATTCCTACCCTAAAGATC
+
CCCCCFFFFFFFGGGGGGGGGGHHHHHHHHHGGGGHHHHHHHHHHGGGGGGGGHHHHHHHHHHHHHHHHHHHGHHHGHHHHHHHHHHHHHHGGGGGGHHHHHHHHHHHHHHHGGGGGHHHHHHHHGGGGGGHHHHHHHHHHHGGGGGHHHHHHGHHHHHHHHHHHGGGHHHGGGGGGFGGGGGGGGGGGGCFGGGGGGGGGFFFFFFFFFFFFFFFFFFFFFFFFFFFFFFFFFFFFFFFFFFFFFFFFFF
@M05620:45:000000000-G6HP7:1:1101:14753:19845 1:N:0:133
TACCTGTACTGGGGAAGAGTGTAGCAATCGCCATTCCTACCCTAAAGATCGGAAGAGCACACGTCTGAACTCCAGTCACAGCGATAGATCTCGTATGCCGTCTTCTGCTTGAAAAAAAAAAAAAAAAAGAAATAAAAAAGAGAAGATGGGATAAACAAAAGAATAAAAAAGAAAAGTATATTGCGGAGTGTAGGGTAAGAGGTGCGAGCGACTGGAGGGGACATGGTCATTTGAGTTGGAGCAGGGTTCAG
+
BAABCFFFFFFFGGGGGGGGGGHHHHHHHGGGGGHHHHHHHHHHHHHGHHHGGGEFHHFHGHGHHHGGFHHHHFHGGFHFHHGCHGGFEBFHGFEGHHHGEGHGHHHHHHHHHFHHGGFG<//</---.../000=00-..//0/0000./0/0000.../..000000-...///;00000:0;--9.:0;:0:///000.0:0:.--;:--../..-9.-.00/00000000.00000//./.-/..0;
@M05620:45:000000000-G6HP7:1:1101:13134:19909 1:N:0:133
ACCTGTACTGGGGAAGCATTTGAATATCCCCCCATGGTGATGGGGACGGAGAACTGCTCCATAAACACAGGCAACGTGCCTAACTTTCCCGGGAAGATGAAGTCAAAGAGCGACCACAGCTCTCGGAGGTTATTTTGCATCGGTGAGCCAGACAGAATGATCCGATGAGGGGTGCGAAACTATTTGAGGAAAGGAAGCACCTTTTTATTAAATTTACCTTTTAGCAATCGCCATTCCTACCCTAAAGATCG
+
BCCCCFFFFFFCGGGGGGGGGGGFGHHHHHGGGGHHHBGGHHHHGGGGGGG0FGHHHHHHHHHHHHHHHHHGHHHGHHHHHHHHHHHHHHGGGGGGGHHHHHHHHHHHHHHGGGGGHHHHHHHHGECDGCGHHHHHHHGHHGGGGGHGHHGHGHHGGHHHHHHHGGGHHFEC;=CDCCCDGGGGHGFGGFBFGGFFFGFGGFFFFFFHFFFBFFFFFFFFFFFFFFB:BEEFFEFFFFFFFFFFFFFFFFE
@M05620:45:000000000-G6HP7:1:1101:9667:20027 1:N:0:133
CATCCTGACCCTGAAGTACCCCGGCTTGATTTCTGACATTAGATCGGAAGAGCACACGTCTGAACTCCAGTCACAGCGATAGATCTCGTATGCCGTCTTCTGCTTGAAAAAAAAAAAAAAAAAAAAAAAAATAAAAGGAAAAAATCAGCATATAGCATAAAAGAGCCTAAGAAAAACTCACCCGTATAGATAAAGCAACGACGATCAAATAAGATGGACTCATGGTACCTTCTAATCAATAGTCTAATTAC
+
CBBCCFFFFFFFGGGGGFGGGGGGGGGGHHHHHHHHHHHHHHGHHHGGGGGHHGHGHGHHHGHGHHHHHHHHDGGHHGGHFGGHFHHHGGHHHHGFGHGHHHHHHHHGFHGGGGGC>>>><---<--::--.00000.////.-;;00000000000000::0.//:/00/0;/:..0000;.-.-.0000000000/.-.---...00;0:00000/00:0:00000000000000000000000;000:
@M05620:45:000000000-G6HP7:1:1101:18387:20125 1:N:0:133
CATCCTGACCCTGAAGTACCCCATTGAGCATGGCATCGTCACCAACTGGGACGACATGGAGAAGATCTGGCACCACACCTTCTACAACGAGCTGCGCGTGGCCCCGGAGGAGCACCCAGTGCTGCTGACCGAGGCCCCCCTGAACCCCAAGGCCAACAGAGAGAAGATGACTCAGGTGAGGCTCGGCCGACGCCCGTGCTCCTCCCGTCCTTTCCCCAGTCATTTTCTGCCCGGTTGATTTCTGACATTAG
+
DDDDDFFFFFFFGGGGGGGGGGGHHHHHHHHHHHHHHGHHHGHHHGHHHHHHGGGGGHHHHHHHHHHHHHHHHGHHHGGHHHHHHHHHGGGGGHHGGGEGGGHHGGGGGGGGHHHHGGHHHHHHHHHHHHGGGGGGGGGGGGHHHHGGGGHGHHGGGGGGGGGGGGGGGGGGGGGGGGGGGGGGFFFFFFFFFFFFDFFFFFFFFFFFFFFFFFFFFFFFFFFFFHHHHFFFFFFFFFFFFFFFFFFFFF;
@M05620:45:000000000-G6HP7:1:1101:26637:20133 1:N:0:133
TACCTGTACTGGGGAAGCATTTGAATATCCCCCCATGGTGATGGGGACGGAGAACTGCTCCATAAACACAGGCAACGTGCCTAACTTTCCCGGGAAGATGAAGCCAAAGAGCGACCACAGCTCTCGGAGGTTATTTTGCATCGGTGAGCCAGACAGAATGATCCGATGAGGGGTGCGAAACTATTTGAGGAAAGGAAGCACCTTTTTATTAAATTTACCTTTTAGCAATCGCCATTCCTACCCTAAAGATC
+
AAABAFFFFDFFGCGEEGG555BFGGHHHHFGGGGHBGEDFFGGHCAAEEGCEHHHHGHHHHHGHHHHHFFHGGHHGGGEH4@GHDBGGHH?ECEEGFHHGHB3BEGHHHHGCGGGGHEHGCFHHGGGCCCGHHHHDBFBHFDEAAF0FHHHHGHHHHFHEGHHHGFGHFH.AEGFGGG@GFFGGGGGGGCFGG.BBAEFFFFFFFFEFFFBFFFBFBFFFFFB/BFFFFAEFFFFBFFFFAFFFFFFFFF
@M05620:45:000000000-G6HP7:1:1101:26656:20145 1:N:0:133
TACCTGTACTGGGGAAGCATTTGAATATCCCCCCATGGTGATGGGGACGGAGAACTGCTCCATAAACACAGGCAACGTGCCTAACTTTCCCGGGAAGATGAAGTCAAAGAGCGACCACAGCTCTCGGAGGTTATTTTGCATCGGTGAGCCAGACAGAATGATCCGATGAGGGGTGCGAAACTATTTGAGGAAAGGAAGCACCTTTTTATTAAATTTACCTTTTAGCAATCGCCATTCCTACCCTAAAGATC
+
ABABBFFFFFFFGGGGGGGGGGHHHHHHHHHGGGGHGHGGDGHHHGGGGGGGGHHHHHHHHHHHHHHHHGHHGHHHGHHHHHHHHHHHHHGEGGGGGFHHHHHFHHHHHHHHGGGGGHHHHHHHHGGGGGGHHHHHHHHHHHGDGGGHHHHHHGHHHHHHHHHHHGGGHHGGG;AFGGFGGGGGGGGBCFBFFFGFGGGGGFFFFFFFFFBFFFFFFFFFFFFFFFFFFFFFFFEFFFFFFFFFFFFFFFF
@M05620:45:000000000-G6HP7:1:1101:24933:20169 1:N:0:133
CATCCTGACCCTGAAGTACCCCATTGAGCATGGCATCGTCACCAACTGGGACGACATGGAGAAGATCTGGCACCACACCTTCTACAACGAGCTGCGCGTGGCCCCGGAGGAGCACCCAGTGCTGCTGACCGAGGCCCCCCTGAACCCCAAGGCCAACAGAGAGAAGATGACTCAGGTGAGGCTCGGCCGACGCCCGTGCTCCTCCCGTCCTTTCCCCAGTCATTTTCTGCCCGGCTTGATTTCTGACATTA
+
>AAAA4BDFFFFGGGBABFGGGGHHFGEGHHGHHHHHGHHHGHGHGHHHFFHGEGGGFGFHHHHGHHHHFFHHGHGAFGHHHHFHHHHEEGGGHHGGCEEEGHHGGGGGGDFGAGHGFFFFGHHHHHHHHGGGGGGGGGGCEFHHHGFGGGGHHGGGGFF/;9CF/90CFFGGGG/;BBF.EEF;-AD;@@--@;-@99EFBBFFFF.AADB9FFFFF;:BFF/;BFFFBFF.-@9==.BBBFFFEBFEF/
@M05620:45:000000000-G6HP7:1:1101:24947:20184 1:N:0:133
CATCCTGACCCTGAAGTACCCCATTGAGCATGGCATCGTCACCAACTGGGACGACATGGAGAAGATCTGGCACCACACCTTCTACAACGAGCTGCGCGTGGCCCCGGAGGAGCACCCAGTGCTGCTGACCGAGGCCCCCCTGAACCCCAAGGCCAACAGAGAGAAGATGACTCAGGTGAGGCTCGGCCGACGCCCGTGCTCCTCCCGTCCTTTCCCCAGTCATTTTCTGCCCGGCTTGATTTCTGACATTA
+
CCCCCFFFFFFFGGGGGGGGGGGHHHHHHHHHHHHHHGHHHGHHHGHHHHHHGGGGGHHHHHHHHHHHHHHHHGHHHGGHHHHHHHHHGGGGGHHGGGGGGGHHGGGGGGGGHHHHGGHHHHHHHHHHHHGGGGGGGGGGGGHHHHGGGGHGHHGGGGGGGGGGGGGGGGGGGGGGGGGGGGGGFFFFFFFFFFFFDFFFFFFFFFFFFFFFFFFFFFFFFFFFFFFFFFFFFFFFFFAFFFFFFFFFFF0
@M05620:45:000000000-G6HP7:1:1101:28683:20244 1:N:0:133
TACCTGTACTGGGGAAGCATTTGAATATCCCCCCATGGTGATGGGGACGGAGAACTGCTCCATAAACACAGGCAACGTGCCTAACTTTCCCGGGAAGATGAAGTCAAAGAGCGACCACAGCTCTCGGAGGTTATTTTGCATCGGTGAGCCAGACAGAATGATCCGATGAGGGGTGCGAAACTATTTGAGGAAAGGAAGCACCTTTTTATTAAATTTACCTTTTAGCAATCGCCATTCCTACCCTAAAGATC
+
ABBBBFFFFFFFGFFGGGGGGGHHHGHHHHHGGGGHHHHHHHHHHGGGGGGGGHHHHHHHHHHHHHHHHHHHGHHHGHHHHHHGHHHHHHFGGGGGGHHHHHGHHHHHFHEHGGGGGHHHHHHHHGGGGGEHGHHHHHHHHHGCGGGHHHHHHGHHHHHHHHHHHGGGHHHGGGGGAFGGGGGGGGGGGGGFGGGEFFG/FEFFFFFFFFFFFFFFFFFFFFFFBFFFFF;EFDFFFFFFFFFFFFFFFFF
@M05620:45:000000000-G6HP7:1:1101:28682:20262 1:N:0:133
TACCTGTACTGGGGAAGCATTTGAATATCCCCCCATGGTGATGGGGACGGAGAACTGCTCCATAAACACAGGCAACGTGCCTAACTTTCCCGGGAAGATGAAGTCAAAGAGCGACCACAGCTCTCGGAGGTTATTTTGCATCGGTGAGCCAGACAGAATGATCCGATGAGGGGTGCGAAACTATTTGAGGAAAGGAAGCACCTTTTTATTAAATTTACCTTTTAGCAATCGCCATTCCTACCCTAAAGATC
+
BBBBBFFFFFFFEFGGGGGGGGHHGHGHHHHGGGGHHGGGHHHGEGGGGFD10FGHHHHHHHHHHHHHHHHGGHHHGHHHHHHHHHHHHHHGGGGGCEHHHHEGHHHHHHFHGGGGGHHHHFHHHGGGGGGHHHHHHHGHHFDGGGEHHHHHHGHHHGHHHHHHHGGGGHHGGEGFGGGCGGGGGGGGGGFFFFGFB.;F9EFFFFFFFFFFFFFFFFFFFFFFFFFFFFAEFFFFFFFFFFFFFBFFEBB
@M05620:45:000000000-G6HP7:1:1101:10445:20310 1:N:0:133
CATCCTGACCCTGAAGTACCCCATTGAGCATGGCATCGTCACCAACTGGGACGACATGGAGAAGATCTGGCACCACACCTTCTACAACGAGCTGCGCGTGGCCCCGGAGGAGCACCCAGTGCTGCTGACCGAGGCCCCCCTGAACCCCAAGGCCAACAGAGAGAAGATGACTCAGGTGAGGCTCGGCCGACGCCCGTGCTCCTCCCGTCCTTTCCCCAGTCATTTTCTGCCCGGCTTGATTTCTGACATTA
+
CCCCCFFFFFFFGGGGGGGGGGGHHHHHHHHHHHHHHGHHHGHHHGHHHHHHGGGGGHHHHHHHHHHHHHHHHGHHHGGHHHHHHHHHGGGGGHHGGGFGGGHHGGGGGGGGHHHHGGHGFHHHHHHHHHGGGGGGGGGGGGHHHHGGGGHGHHGGGGGGGGGGGGGGGGGGGGGGGGGGGGGGFFFFFFFFFFFFDFFFFFFFFFFFFFFFFFFFFFDFFFFFFFFFFFFFFFFFFFAFFFFFFFFFFF/
@M05620:45:000000000-G6HP7:1:1101:18096:20313 1:N:0:133
TACCTGTACTGGGGAAGCGTGTAGCAATCGCCATTCCTACCCTAAAGATCGGAAGAGCACACGTCTGAACTCCAGTCACAGCGATAGATCTCGTATGCCGTCTTCTGCTTGAAAAAAAAAAAAAGAAAAATCAAAAAAACAACCAACGGCATATCTCCTTCCACCACACGTGACATGTCTTAGGTTAGTCTATGTTATACATGACTCAAACAGAAATGCCTCAGCGGAATGGTATAGTCAAGTGTCGTCAC
+
DDCCDFFFFFFFGGGGGGGEEEHHGHHHHGGGGGHHHHHHHHHHHHHHHHHGGGGHHHGHHHGHHHGHHHHHHFHHHHHHHHGEGGGFHHHHHGGHHHHGGGHGHHHGHHHAHHHGGGGGF<///?<0000<1111>--...<....:----000;00000:00..;..-...9;000000:0000;C0000000000000:000000:0:.//00;00:00:00.-9;;00000000000:00:0.....
@M05620:45:000000000-G6HP7:1:1101:10467:20316 1:N:0:133
CATCCTGACCCTGAAGTACCCCATTGAGCATGGCATCGTCACCAACTGGGACGACATGGAGAAGATCTGGCACCACACCTTCTACAACGAGCTGCGCGTGGCCCCGGAGGAGCACCCAGTGCTGCTGACCGAGGCCCCCCTGAACCCCAAGGCCAACAGAGAGAAGATGACTCAGGTGAGGCTCGGCCGACGCCCGTGCTCCTCCCGTCCTTTCCCCAGTCATTTTCTGCCCGGCTTGATTTCTGACATTA
+
CCCCCFFFFFFFGGGGGGGGGGGHHHHHHHHHHHHHHGHHHGHHHGHHHHHHGGGGGHHHHHHHHHHHHHHHHGHHHGGHHHHHHHHHGGGGGHHGGGEGGGHHGGGGGGGGHHHHGGHGHHHHHHHHHHGGGGGGGGGGGGHHHHGGGGHGHHGGGGGGGGGGGGGGGGGGGGGGGGGGGGGGFFFFFFFFFFFF9ADEFFFFFFFEFFFFFFFFFFFFFFFFFFFFFFFFFCFFFFFFFFFFFFFFFF0
@M05620:45:000000000-G6HP7:1:1101:14836:20362 1:N:0:133
CATCCTGACCCTGAAGTACCCCGGCTTGATTTCTGACATTAGATCGGAAGAGCACACGTCTGAACTCCAGTCACAGCGATAGATCTCGTATGCCGTCTTCTGCTTGAAAAAAAAAAAAGTTCAGCTTTCTCGCTTTCTTTTTTTCAGCCACGATACACCTTCACGCATCCTTTTTTCCCTCCTTCCTGCTTCGTCCTTCCTGCTTTTTTCGCCGCCTTTCTTCTTCTCCCCTACTCTCTCCTCTCCTTCCC
+
BBABBFFFFFFFGGGGFFGGGGGFGEEACFGHHGHGHHGGDFBHFHG?FFAGHHHFHFHGHGHGHBGHFHHHHFEDFECGGA@FG4FGGDHHHFFF@HGDGHHBGF?GBF0<<@D//</1?@111??1111/?>FFHBGH1<--<00=/.<--..:00;/0/:0..-.:/00BFB-/9CF/.90;FF0;/99-:ADFFF/;/9/9/BFBB-.A-9@AD/B9BFFFFFFFF?..;BFFFFBBBFFFF9//99
@M05620:45:000000000-G6HP7:1:1101:19826:20403 1:N:0:133
CATCCTGACCCTGAAGTACCCCATTGAGCATGGCATCGTCACCAACTGGGACGACATGGAGAAGATCTGGCACCACACCTTCTACAACGAGCTGCGCGTGGCCCCGGAGGAGCACCCAGTGCTGCTGACCGAGGCCCCCCTGAACCCCAAGGCCAACAGAGAGAAGATGACTCAGGTGAGGCTCGGCCGACGCCCGTGCTCCTCCCGTCCTTTCCCCAGTCATTTTCTGCCCGGCTTGATTTCTGACATTA
+
CCCDCFFFFFFFGGGGGGGGGGGHHHHHHHHHHHHHHGHHHGHHHGHHHHHHGGGGGHHHHHHHHHHHHHHHHGHHHGGHHHHHHHHHGGGGGHHGGGGGGGHHGGGGGGGGHHHHGGHHHHHHHHHHHHGGGGGGGGGGGGHHHHGGGGHGHHGGGGGGGGGGGGGGGGGGGGGGHGGGGGGGFFFFFFFFFFFFDFFFFFFFFFFAFFFFFFFFFFFFFFFFFFHFFFFFFFFFFFAFFFFFFBFFFF0
@M05620:45:000000000-G6HP7:1:1101:23598:20425 1:N:0:133
TACCTGTACTGGGGAAGCATTTGAATATCCCCCCATGGTGATGGGGACGGAGAACTGCTCCATAAACACAGGCAACGTGCCTAACTTTCCCGGGAAGATGAAGTCAAAGAGCGACCACAGCTCTCGGAGGTTATTTTGCATCGGTGAGCCAGACAGAATGATCCGATGAGGGGTGCGAAACTATTTGAGGAAAGGAAGCACCTTTTTATTAAATTTACCTTTTAGCAATCGCCATTCCTACCCTAAAGATC
+
CCCCCFFFFFFFGGGGGGGGGGHHGHHHHHHGGGGHHHGHHHHHHGGGGGGGGHHHHHHHHHHHHHHHHHHHGHHHGHHHHHHHHHHHHHHGGGGGGHHHHHFHHHHHHHHHGGGGGHHHGHHHHGGGGGFHHHHHHHHHHFGGGGGGHHHHHGHHHHHHHHHHHGGGHHHGGGEGGGGGGGGGGGGGGGFGGGGGFGGGGFFFFFFFFFFFFFFFFFFFFFFFFFFFFFFFFFFFFFFFFFFFFFFFFFF
@M05620:45:000000000-G6HP7:1:1101:4078:20467 1:N:0:133
TACCTGTACTGGGGAAGCATTTGAATATCCCCCCATGGTGATGGGGACGGAGAACTGCTCCATAAACACAGGCAACGTGCCTAACTTTCCCGGGAAGATGAAGTCAAAGAGCGACCACAGCTCTCGGAGGTTATTTTGCATCGGTGAGCCAGACAGAATGATCCGATGAGGGGTGCGAAACTATTTGAGGAAAGGAAGCACCTTTTTATTAAATTTACCTTTTAGCAATCGCCATTCCTACCCTAAAGATC
+
CCCCCFFFFFFFGGGGGGGGGGHHHHHHHHHGGGGHHHHHHHHHHGGGGGGGGHHHHHHHHHHHHHHHHHHHGHHHGHHHHHHHHHHHHHHGGGGGGHHHHHHHHHHHHHHHGGGGGHHHHHHHHGGGGGGHHHHHHHHHHHGGGGGHHHFHHGHHHHHHHHHHHGGGHGHGGGGGGGGGGGGGGGGGGGBGGGGGGGGGGFFFFFFFFFFFFFFFFFFFFFFFBFFFFFAEFFFFFFFFFFFFFFFFFFF
@M05620:45:000000000-G6HP7:1:1101:15095:20476 1:N:0:133
CATCCTGACCCTGAAGTACCCCATTGAGCATGGCATCGTCACCAACTGGGACGACATGGAGAAGATCTGGCACCACACCTTCTACAACGAGCTGCGCGTGGCCCCGGAGGAGCACCCAGTGCTGCTGACCGAGGCCCCCCTGAACCCCAAGGCCAACAGAGAGAAGATGACTCAGGTGAGGCTCGGCCGACGCCCGTGCTCCTCCCGTCCTTTCCCCAGTCATTTTCTGCCCGGCTTGATTTCTGACATTA
+
CCCCCFFFFFFFGGGGGGGGGGGHHHHHHHHHHHHHHGHHHGHHHGHHHHHHGGGGGHHHHHHHHHHHHHHHHGHHHGGHHHHHHHHHGGGGGHHGGGGGGGHHGGGGGGGGHHHHGGHHHHHHHHHHHHGGGGGGGGGGGGHHHHGGGGHGHHGGGGGGGGGGGGGGGGGGGGGGGGGGGGGGFFFFFFFFFFFFDFFFFFFFFFFFFFFFFFFFFFFFFFFFFFFFFFFFFFFFFFFFFFFFFBFFFF/
@M05620:45:000000000-G6HP7:1:1101:4506:20478 1:N:0:133
AAACCAGAAGACATGAGGTCAGCTAGATCGGAAGAGCACACGTCTGAACTCCAGTCACAGCGATAGATCTCGTATGCCGTCTTCTGCTTGAAAAAAAAAAAAAAAAAAATAAATAATATTTGAATTTTTCTATGTTCATATAAACTAAACCTCTCAGGTATAACATGTACGGGCTGTGCTCATCTATCTACTACTTATTGAGGCACTATGTGTATATAGATATTAATAGATGTAGTTGATATATTGTATTA
+
BBBBBBBFFFFFGGGGGGGGGGHHFGHHHHGGGGHHHHHHHGHHHGHHHHHHHFGHHHHHHGGHGGHHFGHHGGHHHHGGGHGHHHHHHHFGHHHGEGGE>><>///>-01111111=1111110=000/000000000000=0000:0///;0/00/00;0:000/000..--:../0;0000;000000000000/////.;..;///;///////;/;//////:////:/:9/////////////;/
@M05620:45:000000000-G6HP7:1:1101:4103:20496 1:N:0:133
TACCTGTACTGGGGAAGCATTTGAATATCCCCCCATGGTGATGGGGACGGAGAACTGCTCCATAAACACAGGCAACGTGCCTAACTTTCCCGGGAAGATGAAGTCAAAGAGCGACCACAGCTCTCGGAGGTTATTTTGCATCGGGGAGCCAGACAGAATGATCCGATGAGGGGGGCGAAACTATTTGAGGAAAGGAAGCACCTTTTTATTAAATTTACCTTTTAGCAATCGCCATTCCTACCCTAAAGATC
+
BBBBBFFFFFFFGGG?ECCGGFDGE5FFHHHGG?EGGG5B5AFGHAA0E?1AFHEFF35FFBGHHFGFCGGFCGG1EGEHEEG@BGHGHHDEGEG?D03?G3F?4BGDDCCB<<CBCG/@/<@>1CF/>CEG1FHHBDG1<1>D-<-<CC/<.<<<C/0:0:GFF..;0CGGG-9-9>@-99/BF///;99F/AFF/;.BF.FFFF/.;BFFBFFFBF/;FFF///B///9A..;:F/99BF.9BF9BBB/
@M05620:45:000000000-G6HP7:1:1101:20437:20503 1:N:0:133
TACCTGTACTGGGGAAGCATTTGAATATCCCCCCATGGTGATGGGGACGGAGAACTGCTCCATAAACACAGGCAACGTGCCTAACTTTCCCGGGAAGATGAAGTCAAAGAGCGACCACAGCTCTCGGAGGTTATTTTGCATCGGTGAGCCAGACAGAATGATCCGATGAGGGGTGCGAAACTATTTGAGGAAAGGAAGCACCTTTTTATTAAATTTACCTTTTAGCAATCGCCATTCCTACCCTAAAGATC
+
DDDEEFFFFFFFGGGGGGGGGGHHHHHHHHHGGGGHHHGGHHHHHGGGGGGGGHHHHHHHHHHHHHHHHHHHGHHHGHHHHHHHHHHHHHHGGGGGGHHHHHHHHHHHHHHHGGGGGHHHHHHHHGGGGGDHHHHHHHHGHHGGGGGHHHHHHGHHHHHHHHHHHGGGHHHGGEGGGGGFGGGGHHHGGGFGGGGFGGGGGFFFFFFFFFFFFFFFHFFFFFFFFFFFFFFFFFFFFFFHFFFFFFFFFFF
@M05620:45:000000000-G6HP7:1:1101:19418:20533 1:N:0:133
CATCCTGACCCTGAAGTACCCCATTGAGCATGGCATCGTCACCAACTGGGACGACATGGAGAAGATCTGGCACCACACCTTCTACAACGAGCTGCGCGTGGCCCCGGAGGAGCACCCAGTGCTGCTGACCGAGGCCCCCCTGAACCCCAAGGCCAACAGAGAGAAGATGACTCAGGTGAGGCTCGGCCGACGCCCGTGCTCCTCCCGTCCTTTCCCCAGTCATTTTCTGCCCGGCTTGATTTCTGACATTA
+
DDDDDFFFFFFFGGGGGGGGGGGHHHHHHHHHHHHHHGHHHGHHHGHHHHHHGGGGGHHHHHHHHHHHHHHHHGHHHGGHHHHHHHHHGGGGGHHGGGGGGGHHGGGGGGGGHHHHGGHHHHHHHHHHHHGGGGGGGGGGGGHHHHGGGGHGHHGGGGGGGGGGGGGGGGGGGGGGHGGGGGGGFFFFFAFFFFFF@FFFFFFFFFFFFFFFFFFFFFFFFFFFFFFFFFFFFFFFFFFFFFFFFBFFFF0
@M05620:45:000000000-G6HP7:1:1101:10804:20533 1:N:0:133
TACTTGGGGAAGCATTTGAATATCCCCCCATGGTGATGGGGACGGAGAACTGCTCCATAAACACAGGCAACGTGCCTAACTTTCCCGGGAAGATGAAGTCAAAGAGCGACCACAGCTCTCGGAGGTTATTTTGCATCGGTGAGCCAGACAGAATGATCCGATGAGGGGTGCGAAACTATTTGAGGAAAGGAAGCACCTTTTTATTAAATTTACCTTTTAGAATCGCCATTCCTACCCTAAAGATCGGAAGA
+
DCDDDFFCAAABGGGGGGFDBGGHHHGGGGHHHGHHHHHHGGGGGGGGHHHHHHHHHHGHHHHHHHHGHHHGGHHHHHHHHHHHHHGGGGGGHHHHFHGHHHFFHHHGGGGDGHHHHHHHGGGGG?FHHHHHHHGHHGGEGFHHHHHGGHHHHHHHHHHHGGGHHHGG<AEBA?DGFBFGGGGGGGGGFGGGGGFGGGGFFFFFFFFFFFFFBFFFFFFFFFFFFFFFFFFFFFFFFFFFFFFFFFFFFFA
@M05620:45:000000000-G6HP7:1:1101:9155:20545 1:N:0:133
CATCCTGACCCTGAAGTACCCCATTGAGCATGGCATCGTCACCAACTGGGACGACATGGAGAAGATCTGGCACCACACCTTCTACAACGAGCTGCGCGTGGCCCCGGAGGAGCACCCAGTGCTGCTGACCGAGGCCCCCCTGAACCCCAAGGCCAACAGAGAGAAGATGACTCAGGTGAGGCTCGGCCGACGCCCGTGCTCCTCCCGTCCTTTCCCCAGTCATTTTCTGCCCGGCTTGATTTGTCATTTTT
+
BCCCCFFFFFFFGGGGGGGGGGGHHHHHHHHHHHHHHGHHHGHHHGHHHHHHGGGGGHHGHHHHHHHHHHHHHGHHGGGHHHHGHHHHGGGGGHHGGGGGGGHHGGGGGGGGHHHHGGHHHHHGHHHHHHGGGGGGGGGGGGHHHHGGGGHGHHGGGGGGGGGGGGGGGGGGGGGGGGGGGGGGFFFFFFFFFFFFBDFEFFFFFFFFFDDFFFFFFBAFFFFFFFFFFEFFBACFFA.FFF000000000
@M05620:45:000000000-G6HP7:1:1101:26539:20547 1:N:0:133
AAGCCAGAAGACATGAGGTCAGCTAGATCGGAAGAGCACACGTCTGAACTCCAGTCACAGCGATAGATCTCGTATGCCGTCTTCTGCTTGAAAAAAAAAAAAACACAAAAGAAAAAAAGCACAGAGAGTATATAACTAATGAACCATGAAATCAAGAAAAGACAAAAGGTGGTAAGTAACGCAGTACTTACGATCAACGACTACCAACATTGTATTGAGGTATTTGTGGGAAGTGTGTGTGAAATATAGTT
+
ABBBBFFFFFFFGGGGGGGGGGHHDGHHHHGFEEGHHHHFHGHHHGHHHHHHHHHHHHHHHGGHGGGHFHHHFFHHHHGFGHGHGHHHHHFFGFHGGFGE/></?0//002?<220/</010001<0.<111111100000<00.<000000000:0////.////./.0/..009000;.---.00;000.....0/..-:-9.//.;//9/////;/.///9/;/...././///:.../////;///;
@M05620:45:000000000-G6HP7:1:1101:5868:20576 1:N:0:133
TACCTGTACTGGGGAAGCATTTGAATATCCCCCCATGGTGATGGGGACGGAGAACTGCTCCATAAACACAGGCAACGTGCCTAACTTTCCCGGGAAGATGAAGTCAAAGAGCGACCACAGCTCTCGGAGGTTATTTTGCATCGGTGAGCCAGACAGAATGATCCGATGAGGGGTGCGAAACTATTTGAGGAAAGGAAGCACCTTTTTATTAAATTTACCTTTTAGCAATCGCCATTCCTACCCTAAAGATC
+
BBBBBFFBFFFFGGEEFGGGGGGHHHHHHHHGGGGHHHAGGHHFEEG?EEFEGHHHHHHGHGGHHHHHHEHHGHFHGHHGGHHHHFHHFGHEFCEEEGHHGGHFGGHHHHHGGGGGGHGHGHHHHGGDFGAFHHHHHHFFHHFDGGEFHHFHHGHHHHH0DGHHHGGGGGHFCGGGGGGGGGGGGGGGEFBF/9AFBFEFFEFBFFFFFFFFFFFFFB9FFFFF/BFFFFAEFDEFFFFFFFFFFFFFFFF
@M05620:45:000000000-G6HP7:1:1101:18698:20577 1:N:0:133
TACCTGTACTGGGGAAGCATTTGAATATCCCCCCATGGTGATGGGGACGGAGAACTGCTCCATAAACACAGGCAACGTGCCTAACTTTCCCGGGAAGATGAAGTCAAAGAGCGACCACAGCTCTCGGAGGTTATTTTGCATCGGTGAGCCAGACAGAATGATCCGATGAGGGGTGCGAAACTATTTGAGGAAAGGAAGCACCTTTTTATTAAATTTACCTTTTAGCAATCGCCATTCCTACCCTAAAGATC
+
CCCCCFFFFFFFGGGGGGGGGGHHHHHHHHHGGGGHHHGHHHHHHGGGGGGGGHHHHHHHHHHHHHHHHHHHGHHHGHHHHHHHHHHHHHHGGGGGGHHHHHHHHHHHHHHHGGGGGHHHHHHHHGGGGGGHHHHHHHHGHHGGGGGHHHHHHGHHHHHHHHHHHGGGHHHGGGGGGFGGGGGGGGGFGGCGGGGGGGGGGFFFFFFFFFFFFFFFFFFFFFFFFFFFFFFFFFFFFFFFFFFFFFFFFFF
@M05620:45:000000000-G6HP7:1:1101:11574:20614 1:N:0:133
AGATTACTGCAACAGTTCCCCCTGGACCTGGAAAAGTTTCTTGCCTGGCTTACAGAAGCTGAAACAACTGCCAATGTCCTACAGGATGCTACCCGTAAGGAAAGGCTCCTAGAAGACTCCAAGGGAGTAAAAGAGCTGATGAAACAATGGCAAGTAAGTCAGGCATTTCCGCTTTAGCACTCTTGTGGATCCAATTGAACAATTCTCAGCATTTGTACTTGTAACTGACAAGCCAGGGACAAAACAAAGAT
+
AAABBFFFFFFFGG4GGGGGGGGEFGFHHBGHHHHHADGHHHHHHHHHHHHGHHDGHHHGHHHHHHHHHHHHHHHHHHHHHGEFFBGCGHHHHHGEGGHHGHBFGHGGFF@EGHGFHHHHHFHGFEEEHFFFHGHEHFBGHFGHHHGHHHGFFFGDFHHHHGHHHHHHHHGGGGGHHHGHHHHHH<GGFHGHGHGHHEHGECGHHHHFDGHHGHHHCCGC0GGBGHFHHFHHEG/FEGFGEFGAGGEF9B9
@M05620:45:000000000-G6HP7:1:1101:14557:20620 1:N:0:133
AGATTACTGCAACAGTTCCCCCTGGACCTGGAAAAGTTTCTTGCCTGGCTTACAGAAGCTGAAACAACTGCCAATGTCCTACAGGATGCTACCCGTAAGGAAAGGCTCCTAGAAGACTCCAAGGGAGTAAAAGAGCTGATGAAACAATGGCAAGTAAGTCAGGCATTTCCGCTTTAGCACTCTTGTGGATCCAATTGAACAATTCTCAGCATTTGTACTTGTAACTGACAAGCCAGGGACAAAACAAAGAT
+
ABACCFFFFFFFGGGGGGGGGGGGHHHHHHHHHHHHGHHHHHHHHHHHHHHHHHHHHHHHHHHHHHHHHHHHHHHHHHHHHHHHHGHHHHFHHHGGFGHHHHHHHHHHGHHHHHHHHHHHHHHGGGGGHHHHHGHHHHHHHHHHHHHHHGHHHGHHHHHHHHHHHHHHHHGGGGGHGHHHHHHHHGHGHHHHHHHHHHGGGHGHHHHHHHHHHHHHHHHHHHHHHHHGGHHGHGFGGGGGGGGGGGGGGGF
@M05620:45:000000000-G6HP7:1:1101:11577:20634 1:N:0:133
AGATTACTGCAACAGTTCCCCCTGGACCTGGAAAAGTTTCTTGCCTGGCTTACAGAAGCTGAAACAACTGCCAATGTCCTACAGGATGCTACCCGTAAGGAAAGGCTCCTAGAAGACTCCAAGGGAGTAAAAGAGCTGATGAAACAATGGCAAGTAAGTCAGGCATTTCCGCTTTAGCACTCTTGTGGATCCAATTGAACAATTCTCAGCATTTGTACTTGTAACTGACAAGCCAGGGACAAAACAAAGAT
+
BBCCCFFFFFFFGGGGGGGGGGGGHHHHHHHHHHHHGHHHHHHHHHHHHHHHHHHHHHHHHHHHHHHHHHHHHHHHHHHHBGHHGGHHHHHHHHGGGGHHHHHHHHHHGHHHHHHHHHHHHHGGGHGGHHHHHGHHHHHHHHHHHHHHHHHHHGHHHHHHHHGHHHHHHHGGGGGHGHHHHHHHHHHGHHHHGHHHHGHGFHHHHHHHHHHHHHHHHFHHHHHHHHHGGHHHHGGGGGGGGGGGGGGGFGF
@M05620:45:000000000-G6HP7:1:1101:14549:20635 1:N:0:133
AGATTACTGCAACAGTTCCCCCTGGACCTGGAAAAGTTTCTTGCCTGGCTTACAGAAGCTGAAACAACTGCCAATGTCCTACAGGATGCTACCCGTAAGGAAAGGCTCCTAGAAGACTCCAAGGGAGTAAAAGAGCTGATGAAACAATGGCAAGTAAGTCAGGCATTTCCGCTTTAGCACTCTTGTGGATCCAATTGAACAATTCTCAGCATTTGTACTTGTAACTGACAAGCCAGGGACAAAACAAAGAT
+
AAAABFFFFFFFGGGGGGGGGGGGHHHHHHHHHHHHHHHHHHHHHHHHHHHHHHHHHHHHHHHHHHHHHHHHHHHHHHHHHHHHHHHHHHFHHHGFFGHHHHGHHHHHGHHHHHHHHHHHFGHGGEFGGHHHHGHHHHHHHHHHHFHHHFHHHGHHHHHHHHHHEHHHHHGGGGGHHHHHHHHHHHHGHHHHHHHHHGHGHHHHHHHHHHHHHHHHHHHGHHHHHHHHHHHHHGGGGGGGG?FFGGGGGGG
@M05620:45:000000000-G6HP7:1:1101:9135:20683 1:N:0:133
TACTGTACTGGGGAAGAGTGTAGCAATCGCCATTCCTACCCTAAAGATCGGAAGAGCACACGTCTGAACTCCAGTCACAGCGATAGATCTCGTATGCCGTCTTCTGCTTGAAAAAAAAAAAACTCTTTTATTCTTTTTTTTTTTTCTCTCCTCTTTTTTTTACTTTCTACTTTTTCTCCACCTTCCTTTTTTTTCCTTTCTTTTTTTTTTTCTTCCTTTGTTTTTCTCTCCTCTTTTTTCCTCTCCTTCTT
+
CCCCCFFFFFFBGGGGGGGGGGHHFHHHGGGGGHHHHHHHHHHHHHGHHHGGGGHHHHHHHGHHHGHHHHHHHHHHHHHHHGCHEGHHFHHHGFHHHHEEEHGFHGGHHHGGHHHGGFF@///11111111111?11<<------/0000:0/00000-9-.00000;000;00;/0////..///:/99/---//////9///;-;:;-://///:;//://:./://////://:/-////////////
@M05620:45:000000000-G6HP7:1:1101:14406:20705 1:N:0:133
CATCCTGACCCTGAAGTACCCCATTGAGCATGGCATCGTCACCAACTGGGACGACATGGAGAAGATCTGGCACCACACCTTCTACAACGAGCTGCGCGCGGCCCCGGAGGAGCACCCAGTGCTGCTGACCGAGGCCCCCCTGAACCCCAAGGCCAACAGAGAGAAGATGACTCAGGTGAGGCTCGGCCGACGCCCGTGCTCCTCCCGTCCTTTCCCCAGTCATTTTCTGCCCGGCTTGATTTCTGACATTT
+
CCCCCFFFFFFFGGGGGGGGGGGHHHHHHHHHHHHHHGHHHGHHHGHHHHHHGGGGGHHHHHHHHHHHGHHHHGHHHGGHHHHHHHHHGGGGGHHGGGGGGGGGGGGGGGGGHHHHGGHHHHHHHHHHHHGGGGGGGGGGGGGHGGGGGDGGGGGGGGGGGGGGGGGGGGFFFFFFFFFFFFFFFFFFFFFFFFFFBDDFFFFFFFFEFFFFFFFFFFFFFBFFFFFFFFFFDADFFF9BFFFFF0B0FF0
@M05620:45:000000000-G6HP7:1:1101:15392:20727 1:N:0:133
TACCTGTACTGGGGAAGCATTTGAATATCCCCCCATGGTGATGGGGACGGAGAACTGCTCCATAAACACAGGCAACGTGCCTAACTTTCCCGGGAAGATGAAGTCAAAGAGCGACCACAGCTCTCGGAGGTTATTTTGCATCGGTGAGCCAGACAGAATGATCCGATGAGGGGTGCGAAACTATTTGAGGAAAGGAAGCACCTTTTTATTAAATTTACCTTTTAGCAATCGCCATTCCTACCCTAAAGATC
+
BBBBBFFFFFFFGGGFGGGGGGHHHHHHHHHGGGGHHHHHHHHHHGGGGGGGGHHHHHHHHHHHHHHHHHHHGHHHGHHHHHHHHHHHHHHGGGEGGHHHHGHHHHHHHHGHGGGGGHHHHHHHHGGGGGGHHHHHHHHHHHGGGGGHHHFHHGHHHHHHHHHHHGGGGHHGGGGGGGGGGGGGGGGGGGFGGGGGGGGFGFFFFFFFFFFFFFFFFFFFFFFFFFFFFFEFFDFFFFFFFFFFFFFFFFF
@M05620:45:000000000-G6HP7:1:1101:10911:20728 1:N:0:133
AGATTACTGCAACAGTTCCCCCTGGACCTGGAAAAGTTTCTTGCCTGGCTTACAGAAGCTGAAACAACTGCCAATGTCCTACAGGATGCTACCCGTAAGGAAAGGCTCCTAGAAGACTCCAAGGGAGTAAAAGAGCTGATGAAACAATGGCAAGTAAGTCAGGCATTTCCGCTTTAGCACTCTTGTGGATCCAATTGAACAATTCTCAGCATTTGTACTTGTAACTGACAAGCCAGGGACAAAACAAAGAT
+
AAABBFFFBB4BFGFBFGGGGGGGHGHHHHHHHHHHHHHHHHHHHHHHHHHHHHGHHHHHHGHHHHGHHHHHHHHHHHHHHHGHGGHHHHHHHHGF>EGGGHFHHHHHGHHHHHHHHHHHCGHGGGGEHFHHHGHHHHFHHHHHHHHHHHHGHGHHHHHHHHHHHHHHHHGGGGGHGHHGHHHHHHHGHHHHGHHHHHGGHHHHHHHFHHGHHHHHHFHHHHHGHHHFFFFHHGGGGGGGGGFFGFCFBFF
@M05620:45:000000000-G6HP7:1:1101:15411:20734 1:N:0:133
[truncated: 3,612,707 more chars]
