# Supplementary material for: Fast but not furious: a streamlined selection method for genome-edited cells
Source: Life Sci Alliance. 2021 Apr 26;4(6):e202101051. doi: 10.26508/lsa.202101051 (PMC8127327; doi:10.26508/lsa.202101051)
Supplement: Supplementary file 1 [file LSA-2021-01051_Supplemental_Data_1.zip › SANGER and Deep Sequencing/AFP/135_S135_L001_R1_001.fastq]

@M05620:45:000000000-G6HP7:1:1101:14788:1690 1:N:0:135
CATCCTGACCCTGAAGTACCCCATTGAGCATGGCATCGTCACCAACTGGGACGACATGGAGAAGATCTGGCACCACACCTTCTACAACGAGCTGCGCGTGGCCCCGGAGGAGCACCCAGTGCTGCTGACCGAGGCCCCCCTGAACCCCAAGGCCAACAGAGAGAAGATGACTCAGGTGAGGCTCGGCCGACGCCCGTGCTCCTCCCGTCCCTTCCCCAGTCATTTTCTGCCCGGCTTGATTTCTGACATTT
+
33>AAFFFFFFFGBBBGGGGFG?GHFFHFFGFFHFGGGHHEEGFAEGHFEFHGCEEGHE3GBEFFGGHGFHFGFGHEGEHHHHGHFFFEAEEGHGGEGGGGCHFEEGGGG?EHHHHGEEHFFHHGHGFFFGCCCCCDCCCGEBCGGFFDCFGHHE.CEFEFBEEFFBFFGFFFBFFGFFFFEEF?<?D?;B??BBBB..E9BFFBADFDDABFB999..FB/BFFFFF//99A;;BB<.;BFEF////;B/
@M05620:45:000000000-G6HP7:1:1101:19021:1808 1:N:0:135
CATCCTGACCCTGAAGTACCCCATTGAGCATGGCATCGTCACCAACTGGGACGACATGGAGAAGATCTGGCACCACACCTTCTACAACGAGCTGCGCGTGGCCCCGGAGGAGCACCCAGTGCTGCTGACCGAGGCCCCCCTGAACCCCAAGGCCAACAGAGAGAAGATGACTCAGGTGAGGCTCGGCCGACGCCCGTGCTCCTCCCGTCCTTTCCCCAGTCATTTTCTGCCCGGCTTGATTTCTGACATTT
+
>>AABFFFFFFFGGGFGGGGGGFGHGDGFHHHFFHHFEGHFGGHEGHGHHHHGGGGGHHFHBGFFGHF55FHHGHHHGGHHHHHHHFHEFGGGHGGGGGGCEHFGG//BGGGHHHHGGHHHHHHHHHGHHGGGGGGGGGGGGHHHHGGGGHGHHGGGGGGGGGGGGGGGGGGGGGGGGGGGFGGBBFFBBBBBBBBBDFFFFFFFFFFFFFFFFFFFFFFFFFFFFFFFFFF?BBBB<;FFFFFFBFFFF/
@M05620:45:000000000-G6HP7:1:1101:16289:1880 1:N:0:135
TGATTACTGCAACAGTTCCCCCTGGACCTGGAAAAGTTTCTTGCCTGGCTTACAGAAGCTGAAACAACTGCCAATGTCCTACAGGATGCTACCCGTAAGGAAAGGCTCCTAGAAGACTCCAAGGGAGTAAAAGAGCTGATGAAACAATGGCAAGTAAGTCAGGCATTTCCGCTTTAGCACTCTTGTGGATCCAATTGAACAATTCTCAGCATTTGTACTTGTAACTGACAAGCCAGGGACAAAACAAAGAT
+
3>>ABFFFFFDFGGGGGGGGGGGGDHHHHHHGHHHHHHHHHHHHHHHHHHHFHHHHHHHHHHHHHHHHHHHHHHHHHHHHGHHHFGGHHHHHHHGFEGHHGH?GGHHHGHHHHHHHHHHH33FFF/?EHHHHHGHHHHDGHGHGHHHHHEHHHGHHHHHHHHGHEGHHHHEGGGGGHHHHHHHHHHHGHHHHHHHHHBGFHHHHHHHHHHHHHHHHGHHHHHHCGGHHGHHHHGGFGGGGEFFGGGGGGGG
@M05620:45:000000000-G6HP7:1:1101:16286:1908 1:N:0:135
AGATTACTGCAACAGTTCCCCCTGGACCTGGAAAAGTTTCTTGCCTGGCTTACAGAAGCTGAAACAACTGCCAATGTCCTACAGGATGCTACCCGTAAGGAAAGGCTCCTAGAAGACTCCAAGGGAGTAAAAGAGCTGATGAAACAATGGCAAGTAAGTCAGGCATTTCCGCTTTAGCACTCTTGTGGATCCAATTGAACAATTCTCAGCATTTGTACTTGTAACTGACAAGCCAGGGACAAAACAAAGAT
+
33>ABFFFDFDFGGGGGGGGGGGGDHHHHFHHHHHHHHHHHHHHHHHHHHHHHHGHHHHHHHHHHHHHHHHHHHHCHHHHFHHHBGHGHHHHHHGGFGHHHH3FGGHHGHHHHHGHHHHHH?GGG/EEHHHHHGHHHHGHHHHHHHHHHHHGHGHHHHHHHHHHHHHHHHGGGGGHBGHHHHHHHHHGHHHHHHHHHHHHHHHHHHHHHHHHHHHHHGHHGHHHHGHHHHFHHGGFGGGGGGFGGGGGGGG
@M05620:45:000000000-G6HP7:1:1101:19708:1928 1:N:0:135
CATCCTGACCCTGAAGTACCCCATTGAGCATGGCATCGTCACCAACTGGGACGACATGGAGAAGATCTGGCACCACACCTTCTACAACGAGCTGCGCGTGGCCCCGGAGGAGCACCCAGTGCTGCTGACCGAGGCCCCCCTGAACCCCAAGGCCAACAGAGAGAAGATGACTCAGGTGAGGCTCGGCCGACGCCCGTGCTCCTCCCGTCCTTTCCCCAGTCATTTTCTGCCCGGCTTGATTTCTGCCATTA
+
1>AAAFFFFFFFF1GGGGGGGGGHHHHDGGFFGGHHHGFHFGHFHGHHGEFHEAECEHHBGGGFGFHFHHHGHGHHFFEHFHGFHHHHG/EGEHEGEE>EGEHHEGGGGGCFEHFHCFH<GHHHHHHFFCG@CGGEG@@C-EFFFGEECGHGHAEEGGGGGBCGBFFFFFFGBFGGFFFFFGGF@=?A@@=@@@@@@ABEFFFFFFBEB?BFFFFFFBABF/BFFFFFFFFAB@?;@--;BFFFF/9/;F/
@M05620:45:000000000-G6HP7:1:1101:17291:1931 1:N:0:135
CATCCTGACCCTGAAGTACCCCATTGAGCATGGCATCGTCACCAACTGGGACGACATGGAGAAGATCTGGCACCACACCTTCTACAACGAGCTGCGCGTGGCCCCGGAGGAGCACCCAGTGCTGCTGACCGAGGCCCCCCTGAACCCCAAGGCCAACAGAGAGAAGATGACTCAGGTGAGGCTCGGCCGACGCCCGTGCTCCTCCCGTCCTTTCCCCAGTCATTTTCTGCCCGGCTTGATTTCTGACATTT
+
>AAACFFFFFFFGGFGGGGGGGGHHHHHHHHHHHHHHGHHHGHHHGHHHHHHGGGGGHHHHFHHHHHHHHHHHGHHHGGHHHHHHHHHGGGGGHHGGGGGGGHHGGGGGGGGHHHHGGHHHHHHHHHHHHGGGGGGGGGGGGHHHHGGGGHGHHGGGGGGGGGGGGFGGGGGGGGGGGGGGGGGFFFFF-DFFFFF@?AEFFFFFFFFFDFFFFFFF.ABFFFFFFFFFEFFFFFFFCAFFFFFFB;FFF/
@M05620:45:000000000-G6HP7:1:1101:17271:1935 1:N:0:135
CATCCTGACCCTGAAGTACCCCATTGAGCATGGCATCGTCACCAACTGGGACGACATGGAGAAGATCTGGCACCACACCTTCTACAACGAGCTGCGCGTGGCCCCGGAGGAGCACCCAGTGCTGCTGACCGAGGCCCCCCTGAACCCCAAGGCCAACAGAGAGAAGATGACTCAGGTGAGGCTCGGCCGACGCCCGTGCTCCTCCCGTCCTTTCCCCAGTCATTTTCTGCCCGGCTTGATTTCTGACATTA
+
AABCCFFFFFFFGGGGGGGGGGGHHHHHHHHHHHHHHGHHHGHHHGHHHHHHGGGGGHHHHHHHHHHHHHHHHGHHHGGHHHHHHHHHGGGGGHHGGGGGGGHHGGGGGGGGHHHHGGHHHHHHHHHHHHGGGGGGGGGGGGHHHHGGGGHGHHGGGGGGGGGGGGGGGGGGGGGGGGGGGGGGFFFFFFFFFFFFBFFFFFFFFFFEDFFFFFFFFFFFFFFFFFFFFFFFFFFFFFAFFFFFFFFFFF/
@M05620:45:000000000-G6HP7:1:1101:19692:1943 1:N:0:135
CATCCTGACCCTGAAGTACCCCATTGAGCATGGCATCGTCACCAACTGGGACGACATGGAGAAGATCTGGCACCACACCTTCTACAACGAGCTGCGCGTGGCCCCGGAGGAGCACCCAGTGCTGCTGACCGAGGCCCCCCTGAACCCCAAGGCCAACAGAGAGAAGATGACTCAGGTGAGGCTCGGCCGACGCCCGTGCTCCTCCCGTCCTTTCCCCAGTCATTTTCTGCCCGGCTTGATTTCTGACATTT
+
AAABBFFFFFFFGGGGGGGGGGGHHHHGHHHHHHHHHGHHGGHHHGHHHHHHGGGGGHHHHHHHHHHHHHHHHGHHHGGHHHHHHHHHGGGGGHHGGGGGGGHHGGGGGGGGHHHHGGHHHHHHHHHHHHGGGGGGGGGGGGHGHHGGGGHGHHGGGGGGGGGGGGGGGGGGGGGGGGGGGFGGFFFFFFFFFFFDFDDFFFFFFFFFFFFFFFFFFFFFFFFFFFFFFFFFDAFCF;;FFFFFFFF/FF/
@M05620:45:000000000-G6HP7:1:1101:17279:1954 1:N:0:135
CATCCTGACCCTGAAGTACCCCATTGAGCATGGCATCGTCACCAACTGGGACGACATGGAGAAGATCTGGCACCACACCTTCTACAACGAGCTGCGCGTGGCCCCGGAGGAGCACCCAGTGCTGCTGACCGAGGCCCCCCTGAACCCCAAGGCCAACAGAGAGAAGATGACTCAGGTGAGGCTCGGCCGACGCCCGTGCTCCTCCCGTCCTTTCCCCAGTCATTTTCTGCCCGGCTTGATTTCTGACATTA
+
>AABBFFDFFFFGGGFGGGGGGGHHGHHGHHHHHGHHGHHHGHHHGHFHHHHGGGGGHHHHHHFHHHHHHHHHGHHHGGHHHHHHHHHGGGGGHHGGGGGGGHHGFGGGGGGHHHHGGHHHHHHHHHHHHGGCGCGGGGGGGHHHHGGFGHGHHGGGGFGGGGGGGGGGGGGGGFGGGFFGEFGFFFFFFFFFFFF@.;ABFFFFFFFFFFFFFFFFFDFFBFFFFFF/BFFDBFFF;FFFFFFFFF/BF/
@M05620:45:000000000-G6HP7:1:1101:19228:1966 1:N:0:135
CATCCTGACCCTGAAGTACCCCATTGAGCATGGCATCGTCACCAACTGGGACGACATGGAGAAGATCTGGCACCACACCTTCTACAACGAGCTGCGCGTGGCCCCGGAGGAGCACCCAGTGCTGCTGACCGAGGCCCCCCTGAACCCCAAGGCCAACAGAGAGAAGATGACTCAGGTGAGGCTCGGCCGACGCCCGTGCTCCTCCCGTCCTTTCCCCAGTCATTTTCTGCCCGGCTTGATTTCTGACATTT
+
AABCCFFFFFFFGGGGGGGGGGGHHHHHHHHHHHHHHGHHHGHHHGHHHHHHGGGGGHGHHHHHHHHHHHHHHGHHHGGHHHHHHGHHGGGGGHHGGGGGGGHHGGGDFGGGHHHHGGHHHHHHHHGHHHGGGGGGGGGGGGHHHHGGGGHGHHGGGGGGGGFGFFFFGFGGGGGGGGGGGGGGFFFFFAFFFFFF9DDEFFFFFFFEDFFFFFFFFFFFFFFFFFFFFFFF?FFFFF9BFFFFE:BFFF/
@M05620:45:000000000-G6HP7:1:1101:19341:1972 1:N:0:135
CATCCTGACCCTGAAGTACCCCATTGAGCATGGCATCGTCACCAACTGGGACGACATGGAGAAGATCTGGCACCACACCTTCTACAACGAGCTGCGCGTGGCCCCGGAGGAGCACCCAGTGCTGCTGACCGAGGCCCCCCTGAACCCCAAGGCCAACAGAGAGAAGATGACTCAGGTGAGGCTCGGCCGACGCCCGTGCTCCTCCCGTCCTTTCCCCAGTCATTTTCTGCCCGGCTTGATTTCCTGACATT
+
ABCCCFFFFFFFGGGGGGGGGGGHHHHHHHHHHHHHHGHHHGHHHGHHHHHHGGGGGHHHHHHHHHHHHHHHHGHHHGGHHHHHHHHHGGGGGHHGGGGGGGHHGGGGGGGGHHHHGGHHHHHHHHHHHHGGGGGGGGGGGGHHHHGGGGHGHHGGGGGGGGGGGGGGGGGGGGGGGGGGGGGGFFFFFFFFFFFFCFFFFFFFFFFFFFFFFFFFFFDFFFFFFFFFFFFFBFFFFC;FFFFFFE;BFFF
@M05620:45:000000000-G6HP7:1:1101:17428:1976 1:N:0:135
ATCTCTATCTCCTAAAAACCTGTTTAGATTTGGAGATAGACCTTCAGGTTTTTCATCATTTTCTGCATGAATTATACATTGACCACGTTCCAGCGTGGTCAGTTTGCAGCATTCTGTTATTTTGTTTGACAGAGTGTCTTGTTGAGAACATATGTAGGACATGATTTTTTCCTGCAACAGGGAAAATAAAGTATAAGTTTTAAAGATTTATTCTTTAATAAAGGATCTCAAAGCCAGCTTTAGAAAAAGGA
+
3AAAAFFFFFFFGGGGGGGGGGGHHHHHHHHHHGHHHHHHHHHHGHHHHHHGGHHHHHHHHHHHHHGGHGHHHHHGGHHHHHHHHHFHHHHGHHGEGGHHHFHHHHGHHHHHHHHHHHHHHHHHHHHHHHHHHHHHHHHHHHHHBGGHGGHHHHHHHGGGGHHHHHHHFCHHHGHHHHHGHGFHHHFGFGHGHHHGGGHHHHGGG1FHHHHHHGHHHHHGDFHHHHHHGHHHHFHFGGHHHHGG;CGGDGF
@M05620:45:000000000-G6HP7:1:1101:19217:1983 1:N:0:135
CATCCTGACCCTGAAGTACCCCATTGAGCATGGCATCGTCACCAACTGGGACGACATGGAGAAGATCTGGCACCACACCTTCTACAACGAGCTGCGCGTGGCCCCGGAGGAGCACCCAGTGCTGCTGACCGAGGCCCCCCTGAACCCCAAGGCCAACAGAGAGAAGATGACTCAGGTGAGGCTCGGCCGACGCCCGTGCTCCTCCCGTCCTTTCCCCAGTCATTTTCTGCCCGGCTTGATTTCTGACATTA
+
ABCCCFFFFFFFGGGGGGGGGGGHHHHHHHHHHHHHHGHHHGHHHGHHHHHHGGGGGHHHHHHHHHHHHHHHHGHHHGGHHHHHHHHHGGGGGHHGGGGGGGHHGGGGGGGGHHHHGGHHHHHHHHHHHHGGGGGGGGGGGGHHHHGGGGHGHHGGGGGGGGGGGGGGGGGGGGGGGGGGGGGGFFFFFFFFFFF;@DDFFFFFFFFEDDDFFFFFFFDFFFFFFFFFFFFF?CFFFA;FFFFFF0;BBF0
@M05620:45:000000000-G6HP7:1:1101:17446:1996 1:N:0:135
ATCTCTATCTCCTAAAAACCTGTTTAGATTTGGAGATAGACCTTCAGGTTTTTCATCATTTTCTGCATGAATTATACATTGACCACGTTCCAGCGTGGTCAGTTTGCAGCATTCTGTTATTTTGTTTGACAGAGTGTCTTGTTGAGAACATATGTAGGACATGATTTTTTCCTGCAACAGGGAAAATAAAGTATAAGTTTTAAAGATTTATTCTTTAATAAAGGATCTCAAAGCCAGCTTTAGAAAAAGGA
+
3AAAAFFFFFFFGGGGGGGGGFGGHHHHHHHHHHGHHHHHHHHHGHHHHHHGGHHHHHHHHHFHHHHHHHHHHHHGHHHHHFHHHHGHHHHHHHGGGGHHHHHHHHHHHHHHHHHHGGGHHHHHHHHHHHGHBGFHHGHHHHHHHHGHHHHHHHHHHHHHFHHGHHHHHGHHHHHHHHEHHGGFHHHGHHHGGHHEG=FHHHHFHHHHHHHHHHHHHHHH<DGFFHHHGHGHGHHHGGHGGHH0CFFFD?C
@M05620:45:000000000-G6HP7:1:1101:17426:1998 1:N:0:135
ATCTCTATCTCCTAAAAACCTGTTTAGATTTGGAGATAGACCTTCAGGTTTTTCATCATTTTCTGCATGAATTATACATTGACCACGTTCCAGCGTGGTCAGTTTGCAGCATTCTGTTATTTTGTTTGACAGAGTGTCTTGTTGAGAACATATGTAGGACATGATTTTTTCCTGCAACAGGGAAAATAAAGTATAAGTTTTAAAGATTTATTCTTTAATAAAGGATCTCAAAGCCAGCTTTAGAAAAAGGA
+
@BCCCFFFFFFFGGGGGGGGGGHHHHHHHHHHHHHHHHHHHHHHHHHHHHHGGHHHHIHHHIIIHHHHHHHHHHHHHHHHHHHHHHGHHHHHHHGGGGHHHHHHHHHHHHHHHHHHHHHHHHHHHHHHHHHHHHHHHHHHHHHHHHHHHHHHHHHHHHHHHHHHHHHHHGHHHHHHHHHHHGGHHHGHHHHHHHHHHGHHHHHHHHHHHHHHHHHHHHHHHHHHHHHHHHHHHHHHHGHHHHHFHHHHGGH
@M05620:45:000000000-G6HP7:1:1101:16087:2203 1:N:0:135
CATCCTGACCCTGAAGTACCCCATTGAGCATGGCATCGTCACCAACTGGGACGACATGGAGAAGATCTGGCACCACACCTTCTACAACGAGCTGCGCGTGGCCCCGGAGGAGCACCCAGTGCTGCTGACCGAGGCCCCCCTGAACCCCAAGGCCAACAGAGAGAAGATGACTCAGGTGAGGCTCGGCCGACGCCCGTGCTCCTCCCGTCCTTTCCCCAGTCATTTTCTGCCCGGCTTGATTTCTGACATTA
+
CCCCCFFFFFFFGGGGGGGGGGGHHHHHHHHHHHHHHGHHHGHHHGHHHHHHGGGGGHHHHHHHHHHHHHHHHGHHHGGHHHHHHHHHGGGGGHHGGGGGGGHHGGGGGGGGHHHHGGHHHHHHHHHHHHGGGGGGGGGGGGHHHHGGGGHGHHGGGGGGGGDGGGGGGGGGGGGGGGGGGGGGFFFFFFFFFFF=CADFFFFFFFFFFFFFFFFFFFFFFFFFFFFFFFFFFAFFFFAFFFFFB;0BFF0
@M05620:45:000000000-G6HP7:1:1101:14599:2260 1:N:0:135
TACCTGTACTGGGGAAGCAATCGCCATTCCTACCCTAAAGATCGGAAGAGCACACGTCTGAACTCCAGTCACAGCGATAGATCTCGTATGCCGTCTTCTGCTTGAAAAAAAAACCACACGCTTCTTCTAGCGACACTTCTGTCGGAAGCAAAAGAAAGCCATAAGACGGTGGTTACTTATTATAGATTAACATTTACATCATTAGACACGCCGTTTTTCATATCGTCCAAAGCCGACACTCTGTGAGTACA
+
AABBA4B5DFFFGC2EEEGGGGGGGEDHHFHHHGHHAB3BBDFHG?FFAFGFHGHG1GFFDGFHGEEFHHHHHHHGEGEG5GHHFGGGHHHHG>EFFFFHGFHECFB?0/>/>//////////?1122211////-1=11111<<-.../<///.<///./00:000....;..00000000;0000000000000;00000;00000/.-.--./..//9///.....///..-----//9//9//////
@M05620:45:000000000-G6HP7:1:1101:14590:2276 1:N:0:135
TACCTGTACTGGGGAAGCAATCGCCATTCCTACCCTAAAGATCGGAAGAGCACACGTCTGAACTCCAGTCACAGCGATAGATCTCGTATGCCGTCTTCTGCTTGAAAAAAAAAAAAAAAAACAGCTATATAGAGTTCTATTGTAAAACAACAATAAAAATAAAAAAATAAATTATTAATAAATGTCATCATTAACAGATCTAATGAAATATATTCCTGGAATCATCAAAAAATTTCGCTATGCTCAATCAA
+
BCCCCFFFFFFFGGFGGGGGGGGGGGGHHHHHHHHHHHHHHHHHGGGGHHHHHHHGGHHGHFHHHHHHHHHHHHHGGHGGHGHHHHGGHHHHGFGHGHHHHHHHHHHHHGGGGGB/>//--..000=000<0===<=0000=000000;=...00;000.000:0-9:0;0000000;000000090000000900:/0;000000000900000000/900000;00009-.000/..;.0000:0000:
@M05620:45:000000000-G6HP7:1:1101:14547:2363 1:N:0:135
CATCCTGACCCTGAAGTACCCCATTGAGCATGGCATCGTCACCAACTGGGACGACATGGAGAAGATCTGGCACCACACCTTCTACAACGAGCTGCGCGTGGCCCCGGAGGAGCACCCAGTGCTGCTGACCGAGGCCCCCCTGAACCCCAAGGCCAACAGAGAGAAGATGACTCAGGTGAGGCTCGGCCGACGCCCGTGCTCCTCCCGTCCTTTCCCCAGTCATTTTCTGCCCGGCTTGATTTCTGACATTA
+
CBBCCFFFFFFFGGGGGGGGGGGHHHHHHHHHHHHHHGHHHGHHHGHHHHHHGGGGGHHHHHHHGHHHHHHHHGHHHGGHHHHHHHHHGGGGGHHGGGGGGGHHGGGGGGGGHHHHGGHHHHHHHHHHHHGGGGGGGGGGGGHHHHGGGGHGHHGGGGGGGGGGGF;CFGGGGGGGGGGGGGEGFFFFFCCFFFFFCDDEFFFFFFFEDDFFFFFFFFFFFFFFFFFFFEFFFFFFFFAFFFFFF/BFBF/
@M05620:45:000000000-G6HP7:1:1101:14529:2365 1:N:0:135
CATCCTGACCCTGAAGTACCCCATTGAGCATGGCATCGTCACCAACTGGGACGACATGGAGAAGATCTGGCACCACACCTTCTACAACGAGCTGCGCGTGGCCCCGGAGGAGCACCCAGTGCTGCTGACCGAGGCCCCCCTGAACCCCAAGGCCAACAGAGAGAAGATGACTCAGGTGAGGCTCGGCCGACGCCCGTGCTCCTCCCGTCCTTTCCCCAGTCATTTTCTGCCCGGCTTGATTTCTGACATTT
+
CCCCCFFFFFFFGGGGGGGGGGGHHHHHHHHHHHHHHGHHHGHHGGHHHHHHGGGGGHHHHHHHHHHHHHHHHGHHHGGHHHHHHHHHGGGGGHHGGGGGGGHHGGGFGGGGHHHHGGHHHHHHHHHHHHGGGGGGGGGGGGGHHHGGGGHGHHGGGGGGGFGEFGGGGGGGGGGGGGGGGGEGFFFF;CFFFFFF>DFEFFFFFFFFFFDFFFFFFFFFFFFFFFFFFFFFFFFFFF.BFFFFF0BFFF0
@M05620:45:000000000-G6HP7:1:1101:20828:2427 1:N:0:135
CATCCTGACCCTGAAGTACCCCATTGAGCATGGCATCGTCACCAACTGGGACGACATGGAGAAGATCTGGCACCACACCTTCTACAACGAGCTGCGCGTGGCCCCGGAGGAGCACCCAGTGCTGCTGACCGAGGCCCCCCTGAACCCCAAGGCCAACAGAGAGAAGATGACTCAGGTGAGGCTCGGCCGACGCCCGTGCTCCTCCCGTCCTTTCCCCAGTCATTTTCTGCCCGGCTTGATTTCTGACATTT
+
CDCDDFFFFFFFGGGGGGGGGGGHHHHHHHHHHHHHHGHHHGHHHGHHHHHHGGGGGHHHHHHHHHHHHHHHHGHHHGGHHHHHHHHHGGGGGHHGGGGGGGHHGGGGGGGGHHHHGGHHHHHHHHHHHHGGGGGGGGGGGGHHHHGGGGHGHHGGGGGGGGGGGGFFGGGGGGGGHGGGGGGGFFFFFFFFFFFFDFFFFFFFFFFEFFFFFFFFFFFFFFFFFHFFFEFFFFFFFFBFFFFFFFFFFF0
@M05620:45:000000000-G6HP7:1:1101:20815:2441 1:N:0:135
CATCCTGACCCTGAAGTACCCCATTGAGCATGGCATCGTCACCAACTGGGACGACATGGAGAAGATCTGGCACCACACCTTCTACAACGAGCTGCGCGTGGCCCCGGAGGAGCACCCAGTGCTGCTGACCGAGGCCCCCCTGAACCCCAAGGCCAACAGAGAGAAGATGACTCAGGTGAGGCTCGGCCGACGCCCGTGCTCCTCCCGTCCTTTCCCCAGTCATTTTCTGCCCGGCTTGATTTCTGACATTA
+
CCCCCFFFFFFFGGGGGGGGGGGHHHHHHHHHHHHHHGHHHGHHHGHHHHHHGGGGGHHHHHHHHHHHHHHHHGHHHGGHHHHHHHHHGGGGGHHGGGGGGEHHGGGGGGGGHHHHGGHGHHHHHHHHHHGGGGGGGGGGGGHHHHGGGGHGGH.EGGGGGGGGGGGGGGGGGGGGGGGGGGGGFFEFFFFFFFFFDFFFFFFFFFFFFFFFFFFFFFFFFFFFFFFFFFFFFFFFFFAFFFFFF0BFFF0
@M05620:45:000000000-G6HP7:1:1101:20833:2445 1:N:0:135
CATCCTGACCCTGAAGTACCCCATTGAGCATGGCATCGTCACCAACTGGGACGACATGGAGAAGATCTGGCACCACACCTTCTACAACGAGCTGCGCGTGGCCCCGGAGGAGCACCCAGTGCTGCTGACCGAGGCCCCCCTGAACCCCAAGGCCAACAGAGAGAAGATGACTCAGGTGAGGCTCGGCCGACGCCCGTGCTCCTCCCGTCCTTTCCCCAGTCATTTTCTGCCCGGCTTGATTTCTGACATTT
+
CCCCCFFFFFFFGGGGGGGGGGGHHHHHHHHHHHHHHGHHHGHHHGHHHHHHGGGGGHHHHHHHHHHHHHHHHGHHHGGHHHHHHHHHGGGGGHHGGGGGGGHHGGCGGGGGHHHHGGHHHHHHHHHHHHFGGGFGGGGGGGHHHHGGFGHGHHGGGGFGGGGGGGFFGGGGGGGGGGGGGGGGFFFFF;D>DDFB@ADFFFFFFFDEFFFFFFFFFFDFFFFFFFFFFFFF?DFFF-AFFFFFB/F/BF/
@M05620:45:000000000-G6HP7:1:1101:19035:2477 1:N:0:135
AGATTACTGCAACAGTTCCCCCTGGACCTGGAAAAGTTTCTTGCCTGGCTTACAGAAGCTGAAACAACTGCCAATGTCCTACAGGATGCTACCCGTAAGGAAAGGCTCCTAGAAGACTCCAAGGGAGTAAAAGAGCTGATGAAACAATGGCAAGTAAGTCAGGCATTTCCGCTTTAGCACTCTTGTGGATCCAATTGAACAATTCTCAGCATTTGTACTTGTAACTGACAAGCCAGGGACAAAACAAAGAT
+
AA1AAFFFFFDFGGGFGGGFFGGGHHHHHHHFHHHHGHHHHHHHHHHHFGHHHHHHHGFHHHFHHHGGHGFCGFFHEAAGGHHHGAHHHHHHHHGEEFHGEH0GHHHFGHHHHEHEFGGGF>GFC/EEFHHHHGHHFHBFHGHHHHHHGGHFFGGFFHGFFGGFHHHHFHGGGFGHHHGFHHHGHHHGHGHHFFHHHBBBFGHHHHHDGCDCGHHHHGHFHHHHGGFBGHHHHGGGEB?AFAFGGGGGGGF
@M05620:45:000000000-G6HP7:1:1101:19018:2485 1:N:0:135
AGATTACTGCAACAGTTCCCCCTGGACCTGGAAAAGTTTCTTGCCTGGCTTACAGAAGCTGAAACAACTGCCAATGTCCTACAGGATGCTACCCGTAAGGAAAGGCTCCTAGAAGACTCCAAGGGAGTAAAAGAGCTGATGAAACAATGGCAAGTAAGTCAGGCATTTCCGCTTTAGCACTCTTGTGGATCCAATTGAACAATTCTCAGCATTTGTACTTGTAACTGACAAGCCAGGGACAAAACAAAGAT
+
ABBBBFFFFFFFGGGGGGGGGGGGHHHHHHHHHHHHGHHHHHHHHHHHGHHHHHHHHHHHHHHHHHGHHHGHHHHHHHHHHHHHHGHHHHHHHHGGGGHHGHHHHHHGGHHHHHHGHHHHFHHGFGFFHHHHHGHHHHGHHFHHHHHHHHHFHGHHHHHGHHHHHHHHHHGGGGGHHHHHHHHHHHHGHFHHFCHHHGGFGHHHHHHFDFFHHHHHHHHHHHHHHHHGHHHHGGGGGGGGGGGGGGGGGGF
@M05620:45:000000000-G6HP7:1:1101:17654:2486 1:N:0:135
ATCTCTATCTCCGAAAAAGGAAGAAAGGGGAGGGAAGATCGGAAGAGCACACGTCTGAACTCCAGTCACAGCGATAGATCTCGTATGCCGTCTTCTGCTTGAAAAAAAAAAAAAACAAAGTTAGTTTGACAAGGCGCCCTTTAACGCCGATGCGAATGGATGGCAGTTGTCTCAATTTAGGCACTGGAGAGGCCAGGTTTTGTCCATACATTGCCCCAGTAATGTGCTGATTGTCTGGATTACTGTCTGTT
+
BAAABFFFFFFFGGGGAGAECGHC4FCGFC?EGEEFEHHH1AEFEGFEGFHHG1FCCEGHHHHFGGHFGHHHEGGG1GG4FG?FE33FF??EGEGHFHHHHHHHHFEGCCG///-...00>11110000=00...-----/0000.-;---..-.--9/09/.//9////:////;:///;//..;././.....;.9/9..9///9/.//9////.../////9/;;/////9/9//:9///9;//////
@M05620:45:000000000-G6HP7:1:1101:12297:2519 1:N:0:135
ATCTCTATCTCCTAAAAAGGAAGAAAGGGGAGGGAAGATCGGAAGAGCACACGTCTGAACTCCAGTCACAGCGATAGATCTCGTATGCCGTCTTCTGCTTGAAAAAAAAAAAAAATAGAAATCATATGAGATAATAGGTACGTTTTTAGACAGAGAATGAAATAAGTGAAAGAAACAAAACTGATAGATATATAGATATTTAATGTTGAGTTAATTAAGATAATGTCTAATGTAAGTTCTGTGTTGATATA
+
BBBBBFFFFFFFGFGGGGEEAFGBBGFGGGGGGFEGEGHGGGEGGHHHHHHHGHHHGFHHHHHFGHGHHHHHGGHGGFDBGGBFEHHEGEEEHGHGHHHHHGGGHHGGBGD<///011111111=11=1111=1<100=00<</<.../000/////00000;0;0000000/.///....;00000000000000000;000090000/0;/://////////////////9////////////.//://
@M05620:45:000000000-G6HP7:1:1101:18404:2524 1:N:0:135
CATCCTGACCCTGAAGTACCCCATTGAGCATGGCATCGTCACCAACTGGGACGACATGGAGAAGATCTGGCACCACACCTTCTACAACGAGCTGCGCGTGGCCCCGGAGGAGCACCCAGTGCTGCTGACCGAGGCCCCCCTGAACCCCAAGGCCAACAGAGAGAAGATGACTCAGGTGAGGCTCGGCCGACGCCCGTGCTCCTCCCGTCCTTTCCCCAGTCATTTTCTGCCCGGCTTGATTTCTGACATTA
+
CCCCCFFFFFFFGGGGGGGGGGGHHHHHHHHHHHHHHGHHHGHHHGHHHHHHGGGGGHHHHHHHHHHHHHHHHGHHHGGHHHHHHHHHGGGGGHHGGGGGGGHHGGGGGGGGHGHHGGHHHHHHHHHHHHGGGGGGGGGGGGHHHHGGGGHGHHGGGGGGGGGGGGGGGGGGGGGGGGGGGGGGFFFFFFFFFFFFBFFFFFFFFFFFFFFFFFFFFFFFFFFFFFFFFFFFFFFFFFFFFFFFFFFFFF0
@M05620:45:000000000-G6HP7:1:1101:12289:2535 1:N:0:135
ATCTCTATCTCCTAAAAAGGAAGAAAGGGGAGGGAAGATCGGAAGAGCACACGTCTGAACTCCAGTCACAGCGATAGATCTCGTATGCCGTCTTCTGCTTGAAAAAAAAAAAAACTAAAGGTAAAGAAAAAGAAAGTGGATGAGTAAAAAAAAATATGAGAACAATATAAGCAGGGTGAATGAAGAGGAAGAACATGAGTGACAGGTGCAGATAATATAAAAGGATAAATATGAGTGAGTTGATAAAAGTG
+
CCBCCFFFFFFFGGFGGGGGGGGBFHHHGGGFGGGHGHHHHGEGGHHHHHHHGHHHGGHHHHHFHGHFHHHHGGHGGGGHHHHGGHHHHGEGHGHHHHHHHFGFHHGG<CB/<//11?11111111100<<<.00/00000//000000<----.00000;0///000000009.-/..00000;09.9/..//////////://.//////9///////://.////////////////9//////////
@M05620:45:000000000-G6HP7:1:1101:12307:2535 1:N:0:135
ATCTCTATCTCCTAAAAAGGAAGAAAGGGGAGGGAAGATCGGAAGAGCACACGTCTGAACTCCAGTCACAGCGATAGATCTCGTATGCCGTCTTCTGCTTGAAAAAAAAAAAAAAAAAAAAAAATAGTTGGAGCTTTGACTAAATTAAAAAAGAAATAACACAGATTTAAAACTGAAAGATTTAACTAGATTACAAACTTGATAACGAGACCATTTACCTAATCTAATTGATGAAGGGTTTTGAGTAACGT
+
CCCCCFFFFFFFGGGGGGGGGGHHHHHHGGGGGGGHGHHHHGFGGHHHHHHHGHHHGHHHHHHHHHHHHHHHGGHGGHHHHHHGGHHGHGGGHGHHHHHHHGHHHHGGGGC/<//->---;---.09000/0//./;9000000000000:9...///////..//9//////////9///////////////////.9////;//......///;//////://////////////........////./
@M05620:45:000000000-G6HP7:1:1101:18413:2541 1:N:0:135
CATCCTGACCCTGAAGTACCCCATTGAGCATGGCATCGTCACCAACTGGGACGACATGGAGAAGATCTGGCACCACACCTTCTACAACGAGCTGCGCGTGGCCCCGGAGGAGCACCCAGTGCTGCTGACCGAGGCCCCCCTGAACCCCAAGGCCAACAGAGAGAAGATGACTCAGGTGAGGCTCGGCCGACGCCCGTGCTCCTCCCGTCCTTTCCCCAGTCATTTTCTGCCCGGCTTGATTTCTGACATTA
+
BBBBBFFFFFFFGGFBGGGGGGGHHHHHGHHHFHHHHGHHGGHHHGHHHHGHGGGGGHHGHHHHHHHHHHHHHGHHHGGHHHHHHHHHGGGGGHHGGGGGGGHHGGGGGGGGHHHHGGHHHHHHHHHHHHGGGGGGGGGGGGGHHHGGGGHGHHGEGGGGGGFGGGGGGGGGGGFGFGGGGGGGFFFFCFFFFFFA@ADFFFEFFF?ADADFFFFFFFFFFFFFFFFFFFFF?;ABC;;FFFFFBBFFFF/
@M05620:45:000000000-G6HP7:1:1101:10518:2553 1:N:0:135
CATCCTGACCCTGAAGTACCCCATTGAGCATGGCATCGTCACCAACTGGGACGACATGGAGAAGATCTGGCACCACACCTTCTACAACGAGCTGCGCGTGGCCCCGGAGGAGCACCCAGTGCTGCTGACCGAGGCCCCCCTGAACCCCAAGGCCAACAGAGAGAAGATGACTCAGGTGAGGCTCGGCCGACGCCCGTGCTCCTCCCGTCCTTTCCCCAGTCATTTTCTGCCCGGCTTGATTTCTGACATTT
+
ABBBAFFFFFCFFEGDGGGFCGFHHGHF4FDHFGHHFFHHHGHHHGHHHF2BEGGCGHHBHHHFGFHGEFFHHGHGHGFHHHHHHHHBECEGAFFEEGEGGGHHGGGGGGGGHGHHGGH<GHGHHHHGHHDCCGCFGGGCGGHGHHGGGGFGHHGGGGGGGGGGGFFFFGFGFBFGGGGGGGGGBBFFB;BB@BBBBFFABFFFFEFFDFFFFFFFFFFFFFBFFFB/FFF?D>->B??BFFFFBBBBFF/
@M05620:45:000000000-G6HP7:1:1101:21041:2590 1:N:0:135
CATCCTGACCCTGAAGTACCCCATTGAGCATGGCATCGTCACCAACTGGGACGACATGGAGAAGATCTGGCACCACACCTTCTACAACGAGCTGCGCGTGGCCCCGGAGGAGCACCCAGTGCTGCTGACCGAGGCCCCCCTGAACCCCAAGGCCAACAGAGAGAAGATGACTCAGGTGAGGCTCGGCCGACGCCCGTGCTCCTCCCGTCCTTTCCCCAGTCATTTTCTGCCCGGCTTGATTTCTGACATTA
+
BBBBBFFFFFFFGGGGGGGGGGGHHHHGGHHHHHHHHGHHHGHHHGHHHHHHGGGGGHHHHHGHHHHHHHHHHGHHHGGHHHHHHHFHGGGGGHHGGGGGGGHHGGGGGGGGHHHHGGHHHHFHHHHHHHGGGGGGGGGGFGHGHHGGGGHGHHGGGGGGGGFGGGGGGGGGGGGGGGGGGEGGAFEFFFFFFFFF;DFFFFFFFEFEDDDFFFBFFF?BFFFFFFFFFBFFADFFFFAFFFFFF/FBFF/
@M05620:45:000000000-G6HP7:1:1101:11325:2599 1:N:0:135
CATCCTGACCCTGAAGTACCCCATTGAGCATGGCATCGTCACCAACTGGGACGACATGGAGAAGATCTGGCACCACACCTTCTACAACGAGCTGCGCGTGGCCCCGGAGGAGCACCCAGTGCTGCTGACCGAGGCCCCCCTGAACCCCAAGGCCAACAGAGAGAAGATGACTCAGGTGAGGCTCGGCCGACGCCCGTGCTCCTCCCGTCCTTTCCCCAGTCATTTTCTGCCCGGCTTGATTTCTGACATTT
+
CCCCCFFFFFFFGGGGGGGGGGGHHHHHHHHHHHHHHGHHHGHHHGHHHHHHGGGGGHHHHHHHHHHHHHHHHGHHHGGHHHHHHHHHGGGGGHHGGGGGGGHHGGGGGGGGHHHHGGHGHHHHHHHGHHGGGGGGGGGGGGGHHHGGGGHGHHGGGGGGGGGGGGGGGGGGGGGGGGGGGGGGFFFFFFFFFFFFBDFFFFFFFFFFFFFFFFFFFF?FFFFFFFFFFFFFFFFFFFFFFFFFFFFFFF0
@M05620:45:000000000-G6HP7:1:1101:14518:2606 1:N:0:135
CATCCTGACCCTGAAGTACCCCATTGAGCATGGCATCGTCACCAACTGGGACGACATGGAGAAGATCTGGCACCACACCTTCTACAACGAGCTGCGCGTGGCCCCGGAGGAGCACCCAGTGCTGCTGACCGAGGCCCCCCTGAACCCCAAGGCCAACAGAGAGAAGATGACTCAGGTGAGGCTCGGCCGACGCCCGTGCTCCTCCCGTCCTTTCCCCAGTCATTTTCTGCCCGGCTTGATTTCTGACATTA
+
CCCCCFFFFFFFGGGGGGGGGGGHHHHHGHHHHHHHHGHHHGHHHGHGHHGHGGGGGHHHHGHHHHHHHHHHHGHHHGGHHHHHHHHHGGGGGHHGGGGGGGHHGGGGGGGGHHHHGGHHHHHHHHHHHHGGGGGGGGGGGGHHHHGGGGHGHHGGGGGGGGGEFGFGGGGGGGGGGGGGGGGGFFFFFFFFAFFF@DDEFFFFFFFFFFFFFFFFFFFFFFFFFFFFFFFFFFFFFFFFFFFFFFFFFF/
@M05620:45:000000000-G6HP7:1:1101:14823:2623 1:N:0:135
TACCTGTACTGGGGAAGCAATCGCCATTCCTACCCTAAAGATCGGAAGAGCACACGTCTGAACTCCAGTCACAGCGATAGATCTCGTATGCCGTCTTCTGCTTGAAAAAAAAAAAACAAAGCAACTTTACGAATCCCTCCTTCTCCCCCAGAACAAGACAGCAAATCGTAATCATCAACGTCGAAGCCACCTCACCTGCACATCCCTGTTGCTTCTCCGTCATTCACTGACCCGCTTTGATTGCAATCTAA
+
CCCCCFFFFFFFGGGGGGGGGGGGGGGHHHHHHHHHHHHHHHHHGGGGHHHHHHHGHHHGHHHHHHHHHHHHHHHGGHGGGGGHHHFGHHHHGFGHGHHHHHHHHHHHHGGGGFB//=/0001000?1?1=//..111>.01111=/..-..///<///:/./::00....:000000/...--..-.//..:09.:99/0000/:00000000;000.;9.900000000//---;.00;9000000000
@M05620:45:000000000-G6HP7:1:1101:15831:2723 1:N:0:135
CATCCTGACCCTGAAGTACCCCATTGAGCATGGCATCGTCACCAACTGGGACGACATGGAGAAGATCTGGCACCACACCTTCTACAACGAGCTGCGCGTGGCCCCGGAGGAGCACCCAGTGCTGCTGACCGAGGCCCCCCTGAACCCCAAGGCCAACAGAGAGAAGATGACTCAGGTGAGGCTCGGCCGACGCCCGTGCTCCTCCCGTCCTTTCCCCAGTCATTTTCTGCCCGGCTTGATTTCTGACATTT
+
DDDDDFFFFFFFGGGGGGGGGGGHHHHHHHHHHHHHHGHHHGHHHGHHHHHHGGGGGHHHHHHHHHHHHHHHHGHHHGGHHHHHHHHHGGGGGHHGGGEGGGHHGGGGGGGGHHHHGGHHHHHHHHHHHHGGGGGGGGGGGGHHHHGGGGHGHHGGGGGGGGGGGGGGGGGGGGGGHGGGGGGGFFFFFFFFFFFFDDFFFFFFFFFFFFFFFFFFFFFFFFFFFFFFFFFFFFFFFFAFFFFFFFFFFF0
@M05620:45:000000000-G6HP7:1:1101:15824:2741 1:N:0:135
CATCCTGACCCTGAAGTACCCCATTGAGCATGGCATCGTCACCAACTGGGACGACATGGAGAAGATCTGGCACCACACCTTCTACAACGAGCTGCGCGTGGCCCCGGAGGAGCACCCAGTGCTGCTGACCGAGGCCCCCCTGAACCCCAAGGCCAACAGAGAGAAGATGACTCAGGTGAGGCTCGGCCGACGCCCGTGCTCCTCCCGTCCTTTCCCCAGTCATTTTCTGCCCGGCTTGATTTCTGACATTA
+
BCCCCFFFFFFFGGGGGFGGGGGHHHHHHHHHHHHHHGHHHGHHHGHHHHHHGGGGGHHHHHHHHHHHHHHHHGHHHGGHHHHHHHHHGGGGGHHGGGGGGGHHGGGGGGGGHHHHGGHHHHHHHHHHHHGGGGGGGGGGGGHHGHGGGGHGHHGGGGGGGGGGGGGCFGGGGGGGGGGGGGGGFFFFFFFCBFFFFDDFFFFFFFFFFFFFFFFFFFFFFFFEFFFFFFFFFFCDFF.BFBFFBBBFFF/
@M05620:45:000000000-G6HP7:1:1101:11062:2911 1:N:0:135
CATCCTGACCCTGAAGTACCCCATTGAGCATGGCATCGTCACCAACTGGGACGACATGGAGAAGATCTGGCACCACACCTTCTACAACGAGCTGCGCGTGGCCCCGGAGGAGCACCCAGTGCTGCTGACCGAGGCCCCCCTGAACCCCAAGGCCAACAGAGAGAAGATGACTCAGGTGAGGCTCGGCCGACGCCCGTGCTCCTCCCGTCCTTTCCCCAGTCATTTTCTGCCCGGCTTGATTCTGACATTAG
+
AAABBFFFFFFFGGGGGGGGGGGHHHHHHHHHHHHHHGHHHGHGHGGHHHHHGGGGGHHHHHHHHHHHHHHHHGHHHGGHHHHHHHHHGGGGGHFGGGFGGGHHGGGGGGGGHHHHGGGGHHHHHHHHGHGGGGGGGGGGGGHHHHGGGGHGHHGGGGGGGGGGFFFFGGGGGGGGGGGGGGGGFFFFF>DFFFFFCFDFFFFFFFF.AFFFFFFFFEDFFBFFFFFFFBFFDFDFFFFFFBBBBFFFFF;
@M05620:45:000000000-G6HP7:1:1101:11044:2912 1:N:0:135
CATCCTGACCCTGAAGTACCCCATTGAGCATGGCATCGTCACCAACTGGGACGACATGGAGAAGATCTGGCACCACACCTTCTACAACGAGCTGCGCGTGGCCCCGGAGGAGCACCCAGTGCTGCTGACCGAGGCCCCCCTGAACCCCAAGGCCAACAGAGAGAAGATGACTCAGGTGAGGCTCGGCCGACGCCCGTGCTCCTCCCGTCCTTTCCCCAGTCATTTTCTGCCCGGCTTGATTCTGACATTAG
+
DDDDDFFFFFFFGGGGGGGGGGGHHHHHHHHHHHHHHGHHHGHHHGHHHHHHGGGGGHHHHHHHHHHHHHHHHGHHHGGHHHHHHHHHGGGGGHHGGGGGGGHHGGGGGGGGHHHHGGHHHHHHHHHHHHGGGGGGGGGGGGHHHHGGGGHGHHGGGGGGGGGGGGGGGGGGGGGGGGGGGGGGFFFFFFFFFFFFDFFFFFFFFFFFFFFFFFFFFFFFFFFFFHFFFEFFFFFFFFAFF0::0;0BB00
@M05620:45:000000000-G6HP7:1:1101:11053:2928 1:N:0:135
CATCCTGACCCTGAAGTACCCCATTGAGCATGGCATCGTCACCAACTGGGACGACATGGAGAAGATCTGGCACCACACCTTCTACAACGAGCTGCGCGTGGCCCCGGAGGAGCACCCAGTGCTGCTGACCGAGGCCCCCCTGAACCCCAAGGCCAACAGAGAGAAGATGACTCAGGTGAGGCTCGGCCGACGCCCGTGCTCCTCCCGTCCTTTCCCCAGTCATTTTCTGCCCGGCTTGATTCTGACATTAG
+
CCCDCFFFFFFFGGGGGGGGGGGHHHHHHHHHHHHHHGHHGGHHHGHHHHHHGGGGGHHHHHHHHHHHHHHHHGHHHGGHHHHHHGHHGGGGGHHGGGGGGGHHGGGGGGGGHHHHGGHHHHHHHHHHHHGGGGGGGGGGGGHHHHGGGGHGHHGGGGGGGGGGFGGGGGGGGGGGGGGGGGGGFFEFFFFFFFFFBFFFFFFFFFFEFFFFFFFFFFBFFFFFFFFFFFFFBFFFFFFFFFFFFFFFFF0
@M05620:45:000000000-G6HP7:1:1101:21113:2972 1:N:0:135
CATCCTGACCCTGAAGTACCCCATTGAGCATGGCATCGTCACCAACTGGGACGACATGGAGAAGATCTGGCACCACACCTTCTACAACGAGCTGCGCGTGGCCCCGGAGGAGCACCCAGTGCTGCTGACCGAGGCCCCCCTGAACCCCAAGGCCAACAGAGAGAAGATGACTCAGGTGAGGCTCGGCCGACGCCCGTGCTCCTCCCGTCCTTTCCCCAGTCATTTTCTGCCCGGCTTGATTTCTGACATTA
+
CCCCCFFFFFFFGGGGGGGGGGGHHHHHHHHHHHHHHGHHHGHHHGHHHHGHGGGGGHHGHHHHHHHHHHHHHGGHHGGHHHHHHHHHGGGGGHGGGGGGGGHHGGGGGGGGHHHHGGHHHHHHHHHHHHGGGGGGGGGGGGHHHHGGGGHGHHGGGGGGGGGGGGGGGGGGGGGGGGGGGGGGFFFFFFFFFFFF;DFFFFFFFFFFFFFFFBBBFFFFFFFFFFFFFFFFFFFFF;:FFFFFEFFFFF0
@M05620:45:000000000-G6HP7:1:1101:17992:3023 1:N:0:135
AGATTACTGCAACAGTTCCCCCTGGACCTGGAAAAGTTTCTTGCCTGGCTTACAGAAGCTGAAACAACTGCCAATGTCCTACAGGATGCTACCCGTAAGGAAAGGCTCCTAGAAGACTCCAAGGGAGTAAAAGAGCTGATGAAACAATGGCAAGTAAGTCAGGCATTTCCGCTTTAGCACTCTTGTGGATCCAATTGAACAATTCTCAGCATTTGTACTTGTAACTGACAAGCCAGGGACAAGACAAAGAT
+
AA1AAD@F31@@1F1BBAGGC1EFHHFFGGFC1G00F2DFDEGDH1GHFHHHG1AA1AFGHBF1EAGGFA1BAFH1B22D21BF>01@0@@10FFGE/GCF00>0/10>1FDDE110F1111BF////B1F21/B0FC1FD>>1<0?1110B1FGH2F>FGDH0FGHH<</CG?/G1FD11<11<<<.FC1<F00<D0<0<CD000<0</0<0;GHHHH0000;0<00=CC..CF.E..9.;.;/;FFFF0
@M05620:45:000000000-G6HP7:1:1101:17957:3027 1:N:0:135
AGATTACTGCAACAGTTCCCCCTGGACCTGGAAAAGTTTCTTGCCTGGCTTACAGAAGCTGAAACAACTGCCAATGTCCTACAGGATGCTACCCGTAAGGAAAGGCTCCTAGAAGACTCCAAGGGAGTAAAAGAGCTGATGAAACAATGGCAAGTAAGTCAGGCATTTCCGCTTTAGCACTCTTGTGGATCCAATTGAACAATTCTCAGCATTTGTACTTGTAACTGACAAGCCAGGGACAAAACAAAGAT
+
>11>AFBFFBF1BGFGGGGGGGGGHHHHHH0FAGHHHHHHHFHHHGHHFHHGHFGG1AFHHGDGH0FGHGHHFHHGGGFHFHHHFFGHHF@FGGGGGGHFHGHFFGHHGHHHHHFFCGHGFFHGGGG?G1FGGGHHHHBGGFGFBFHF1FGHGFHHHH@GGFHHHHHHGGFGGGGHHHHHHHHGHFGCHHHHHBGGHGFGFHFFFGF00CGHFHHHGHHFH:0CGHHFHGHHHGGGEA9EAF/FFGGE/BC
@M05620:45:000000000-G6HP7:1:1101:15569:3032 1:N:0:135
CATCCTGACCCTGAAGTACCCCATTGAGCATGGCATCGTCACCAACTGGGACGACATGGAGAAGATCTGGCACCACACCTTCTACAACGAGCTGCGCGTGGCCCCGGAGGAGCACCCAGTGCTGCTGACCGAGGCCCCCCTGAACCCCAAGGCCAACAGAGAGAAGATGACTCAGGTGAGGCTCGGCCGACGCCCGTGCTCCTCCCGTCCTTTCCCCAGTCATTTTCTGCCCGGCTTGATTTCTGACATTA
+
DDDDDFFFFFFFGGGGGGGGGGGHHHHHHHHHHHHHHGHHHGHHHGHHHHHHGGGGGHHHHHHHHHHHHHHHHGHHHGGHHHHHHHHHGGGGGHHGGGGGGGHHGGGGGGGGHHHHGGHHHHHHHHHHHHGGGGGGGGGGGGHHHHGGGGHGHHGGGGGGGGGGGGGGGGGGGGGGGGGGGGGGFFFFFFFFFFFF=BDFFFFFFFFADDDFBFFFFFF0BFFFFFEFFFFEF=>DAF.FFF<BB<F0BF0
@M05620:45:000000000-G6HP7:1:1101:17977:3035 1:N:0:135
AGATTACTGCAACAGTTCCCCCTGGACCTGGAAAAGTTTCTTGCCTGGCTTACAGAAGCTGAAACAACTGCCAATGTCCTACAGGATGCTACCCGTAAGGAAAGGCTCCTAGAAGACTCCAAGGGAGTAAAAGAGCTGATGAAACAATGGCAAGTAAGTCAGGCATTTCCGCTTTAGCACTCTTGTGGATCCAATTGAACAATTCTCAGCATTTGTACTTGTAACTGACAAGCCAGGGACAAAACAAAGAT
+
CCBCCFFFFFFFGGGGGGGGGGGGHHHHHHHHHHHHHHHHHHHHHHHHHHHHHHHGHHHHHHHHHHHHHHHHGHHHHHHHHHHHHHHHHHHHHHGGGGHHHHHHHHHHGHHHHHHGHHHHHHHGGHGGHHHHHGHHHHGHHHGGHHHHHHHHHGHHHHHHHHHHHHHHHHGGGGGHHHHHHHHHHGHGHHHHHHHHHGHGFHHHHHHHHHGHHHHHHHHGHHHGHHHHHHHHHGGGGGGGGGGGGGGGGGC
@M05620:45:000000000-G6HP7:1:1101:16915:3037 1:N:0:135
CATCCTGACCCTGAAGTACCCCATTGAGCATGGCATCGTCACCAACTGGGACGACATGGAGAAGATCTGGCACCACACCTTCTACAACGAGCTGCGCGTGGCCCCGGAGGAGCACCCAGTGCTGCTGACCGAGGCCCCCCTGAACCCCAAGGCCAACAGAGAGAAGATGACTCAGGTGAGGCTCGGCCGACGCCCGTGCTCCTCCCGTCCTTTCCCCAGTCATTTTCTGCCCGGCTTGATTTCTGACATTA
+
CCCCCFFFFFFFGGGGGGGGGGGHHHHHHHHHHHHHHGHHHGHHHGHHHHHHGGGGGHHHHHHHHHHGHHHHHGHHHGGHHHHHHHHHGGGGGHHGGGGGGGHHGGGGGGGGHHHHGGHGHHHHHHHHHHGGGGGGGGGGGGHHHHGGGGHGHHGGGGGGGGGGGGGFFGGGGGGGGGGGGGGGFFFFFCFFFFFF@DFFFFFFFFFEDDBFFFFFFFFFFFFFFFFFFFFFDFFFCA.:BFFFFF/BFF/
@M05620:45:000000000-G6HP7:1:1101:15568:3055 1:N:0:135
CATCCTGACCCTGAAGTACCCCATTGAGCATGGCATCGTCACCAACTGGGACGACATGGAGAAGATCTGGCACCACACCTTCTACAACGAGCTGCGCGTGGCCCCGGAGGAGCACCCAGTGCTGCTGACCGAGGCCCCCCTGAACCCCAAGGCCAACAGAGAGAAGATGACTCAGGTGAGGCTCGGCCGACGCCCGTGCTCCTCCCGTCCTTTCCCCAGTCATTTTCTGCCCGGCTTGATTTCTGACATTT
+
ABBBAFBFFFFFFFG4FGGGGGGGHGHHFHHGGHHHHEHHHGHHHGHHHGCHGGGGGHHHHHHFHFHDHHHHHAHHHGGHHHGHHHHHGEDGFBGGGGGGCGHHG?<C@FGGGHHHGGA?FFGHHGCGHHDFFCCGGGGGFEHHHGGGGGHGHEFGFGBFFFDGGFFBFGGBFGGFGBFFFEEFFFFD9-B--9DB@AA.BFFFFF.AFFFFBBFFFFDFFFFFFFB9FFFF.-9BD;.BB9:FB/BFFF/
@M05620:45:000000000-G6HP7:1:1101:16159:3061 1:N:0:135
ATCTCTATCTCCTAAAAAGGAAGAAAGGGGAGGGAAGATCGGAAGAGCACACGTCTGAACTCCAGTCACAGCGATAGATCTCGTATGCCGTCTTCTGCTTGAAAAAAAAAAAACACAACGCTCTCTTCCTGTCTTTCTTTTTGTAAACCCAGATACAACTATACGAAGATTTTTGCCACTCAATCCTGTTTAGTTCTTCATCCTTTTCTCAACTCTTTCCTTTTTCACACCCCCTCCCTACCCTAACTCCC
+
BBBBBFFFFFFFGGGGGGGGFGHFGHHHGCDFECFHGHHHHGGGGHHGHHGHGGHHGHGHHHHHHHHHHHHHGGHGGFHHHHHGGHHFHGEEGGHHGHHHHF?FHFGGGG?/>//0?///<<..1<111>1>1F1<1<0000-<00=0<<..:0;:00///;0;..;:.00;00-009C////00/00000;0;0000;00000;;;/9///:////////9///;/9//..--9..;B/A.9/.;.;//;
@M05620:45:000000000-G6HP7:1:1101:17047:3106 1:N:0:135
CATCCTGACCCTGAAGTACCCCATTGAGCATGGCATCGTCACCAACTGGGACGACATGGAGAAGATCTGGCACCACACCTTCTACAACGAGCTGCGCGTGGCCCCGGAGGAGCACCCAGTGCTGCTGACCGAGGCCCCCCTGAACCCCAAGGCCAACAGAGAGAAGATGACTCAGGTGAGGCTCGGCCGACGCCCGTGCTCCTCCCGTCCTTTCCCCAGTCATTTTCTGCCCGGCTTGATTTCTGACATTA
+
BBBBBFDDFFFFEGGGGGGGGGGHHHHHGHHGHHHHHGHHGGHHHGHHGHFHGGGGFHECHHHGHFHFHHHHHGFHFGGHHHHHHHHHGEGGDFGGGGEGGGHHGGGCCGGGHHHHGGF?GFGHHHHGGHCGGGCGGGGGCGFHHHGGFGGEHEGGGGGGGFGGFFFFFGFFGFGGGEFFGGGGFFFDFCDFAFFFFFF.9BFFFEDEFFFFFFFFFFFFFFFFFFFFFFFED>DFFFFFFFFFFFFFFF/
@M05620:45:000000000-G6HP7:1:1101:18909:3219 1:N:0:135
CATCCTGACCCTGAAGTACCCCATTGAGCATGGCATCGTCACCAACTGGGACGACATGGAGAAGATCTGGCACCACACCTTCTACAACGAGCTGCGCGTGGCCCCGGAGGAGCACCCAGTGCTGCTGACCGAGGCCCCCCTGAACCCCAAGGCCAACAGAGAGAAGATGACTCAGGTGAGGCTCGGCCGACGCCCGTGCTCCTCCCGTCCTTTCCCCAGTCATTTTCTGCCCGGCTTGATTTCTGACATTA
+
DDDDDFFFFFFFGGGGGGGGGGGHHHHHHHHHHHHHHGHHGGHHHGHHHHHHGGGGGHHHHHHHHHHHHHHHHGHHHGGHHHHHHHHHGGGGGHHGGGGGGGHHGGGGGGGGHHHHGGHHHHHHHHHHHHGGGGGGGGGGGGHHHHGGGGHGHHGGGGGGGGGGGGGGGGGGGGGGGGGGGGGGFFFFFFFFFFFF@FFFFFFFFFFEFFFFFFFFFFFFFFFFHHFFFFFFFFFFFFAFFFFFFFFFFF0
@M05620:45:000000000-G6HP7:1:1101:9363:3368 1:N:0:135
CATCCTGACCCTGAAGTACCCCATTGAGCATGGCATCGTCACCAACTGGGACGACATGGAGAAGATCTGGCACCACACCTTCTACAACGAGCTGCGCGTGGCCCCGGAGGAGCACCCAGTGCTGCTGACCGAGGCCCCCCTGAACCCCAAGGCCAACAGAGAGAAGATGACTCAGGTGAGGCTCGGCCGACGCCCGTGCTCCTCCCGTCCTTTCCCCAGTCATTTTCTGCCCGGCTTGATTTCTGACATTA
+
DDDDDFFFFFFFGGGGGGGGGGGHHHHHHHHHHHHHHGHHHGHHHGHHHHHHGGGGGHHHHHHHHHHHHHHHHGHHHGGHHHHHHGHHGGGGGHHGGGGGGGHHGGGGGGGGHHHHGGHGHHHHHHHHHHGGGGGGGGGGGGHHHHGGGFHGHHGGGGGGGGGGGGGGGGGGGGGGGGGGGG.FFFFFFFFFFFFFFFFFFFFFFFFFFFFFFFFFFFFFFFFFFFFFHFFFBFFFFFFFFFFFFFFFFF0
@M05620:45:000000000-G6HP7:1:1101:9367:3393 1:N:0:135
CATCCTGACCCTGAAGTACCCCATTGAGCATGGCATCGTCACCAACTGGGACGACATGGAGAAGATCTGGCACCACACCTTCTACAACGAGCTGCGCGTGGCCCCGGAGGAGCACCCAGTGCTGCTGACCGAGGCCCCCCTGAACCCCAAGGCCAACAGAGAGAAGATGACTCAGGTGAGGCTCGGCCGACGCCCGTGCTCCTCCCTTCCTTTCCCCAGTCATTTTCTGCCCGGCTTGTTTTCTGACATTA
+
BBBBBFFFFFFFGGG4GFGGGGFHHHGGHHHH4BAGFEHHGGHHHGHHHGHHFFGGGFHHEBABGHHGEGGCHGHHGGGHHHHFHHHHFGEGGBG/EE>EEEFHGG?DFCDDHFHHGGEG<?G1?GFFGHFG@?@EEGDF;EFHHHDGADHGGH.EEG/F/CAEFFGGGBFFFF9/FFBF.=AFB;AD=DC=DDF--.9AFFBFFF.;BBFFFFFFFFFFF/;;FBBF9BBA.-@DFF.;:FB9//99;9/
@M05620:45:000000000-G6HP7:1:1101:14362:3424 1:N:0:135
AGATTACTGCAACAGTTCCCCCTGGACCTGGAAAAGTTTCTTGCCTGGCTTACAGAAGCTGAAACAACTGCCAATGTCCTACAGGATGCTACCCGTAAGGAAAGGCTCCTAGAAGACTCCAAGGGAGTAAAAGAGCTGATGAAACAATGGCAAGTAAGTCAGGCATTTCCGCTTTAGCACTCTTGTGGATCCAATTGAACAATTCTCAGCATTTGTACTTGTAACTGACAAGCCAGGGACAAAACAAAGAT
+
A1AAA@FF3@@BAGCFGGGGCEGE0FGHHC0EGHHFHGHHGEGFHGHHAGHBFGEDGFBGHBFEGHHFFHHBAGHFGGDGGHHH0GGCCGFGFHGGECHFHEB00FFHEFGGDG1BEGF>111??/??GFHFFFHFHFBGHF1FGBGDDCCGFGHHBH@GH1FGEHHHFFCGGGGHFHHGGHHFG11<GBCFG<DGGB<00CGDDFD<0C0G0GCHHHHEGCGBFGC0CHHFEGGFFB.9.C/C.EGGGG;
@M05620:45:000000000-G6HP7:1:1101:13416:3454 1:N:0:135
AGATTACTGCAACAGTTCCCCCTGGACCTGGAAAAGTTTCTTGCCTGGCTTACAGAAGCTGAAACAACTGCCAATGTCCTACAGGATGCTACCCGTAAGGAAAGGCTCCTAGAAGACTCCAAGGGAGTAAAAGAGCTGATGAAACAATGGCAAGTAAGTCAGGCATTTCCGCTTTAGCACTCTTGTGGATCCAATTGAACAATTCTCAGCATTTGTACTTGTAACTGACAAGCCAGGGACAAAACAAAGAT
+
ABABBFFFFBFFGGGBGGGGFGGGHHHHHHHGGDGGHHHHHHHBGHHHGGHHHHHEGHFHHFHHHHHFHHHGFHHHHHHHHHHHHGHHGG5GHHGFGGHFHHGHHHHHGHHHHHHFGHHBF?GGGGGEHHHHHGHHHHGHHHFHHHHHGHHHGGHHGH@GHHBGHHHHFFGGGGGBFHHHHHHHHGHGHFHHHHHFHGHFDGGGGHHGFGGHHHHHHHHGGHGHHHGFHHHHHGGGGGGEEGGGGGGGGGB
@M05620:45:000000000-G6HP7:1:1101:13409:3470 1:N:0:135
AGATTACTGCAACAGTTCCCCCTGGACCTGGAAAAGTTTCTTGCCTGGCTTACAGAAGCTGAAACAACTGCCAATGTCCTACAGGATGCTACCCGTAAGGAAAGGCTCCTAGAAGACTCCAAGGGAGTAAAAGAGCTGATGAAACAATGGCAAGTAAGTCAGGCATTTCCGCTTTAGCACTCTTGTGGATCCAATTGAACAATTCTCAGCATTTGTACTTGTAACTGACAAGCCAGGGACAAAACAAAGAT
+
BCCBCFFFFFFFGGGGGGGGGGGGHHHHHHHHHHHHGHHHHHHHHHHHHHHHHHHHHHHHHHHHHHHHHHHHHHHHHHHHHHHHHHHHHHHHHHGGGGHHHHHHHHHHGHHHHHHHHHHHHHHGGGGGHHHHHGHHHHHHHHHHHHHHHHHHHGHHHHHHHHHHHHHHHHGGGGGHHHHHHHHHHGHGHHHHGHHHHHHHHHHHHHHFHHHHHHHHHGHHHHHGHHHHGHHHHGGGGGGGGGGGGGGGGGF
@M05620:45:000000000-G6HP7:1:1101:9324:3479 1:N:0:135
ATCTCTATCTCCTAAAAAGGAAGAAAGGGGAGGGAAGATCGGAAGAGCACACGTCTGAACTCCAGTCACAGCGATAGATCTCGTATGCCGTCTTCTGCTTGAAAAAAAAAAAAAACAACGACAACAGTGAGAGAGTCTTTTAATCAGTAACGAGCAACCTGAACGCAGCATTGTTTGACAAACTCAAGCTCAGACTTTCCTGAGTTCATAGCCGGCTTCCTTAATCGCACCGACACTCAAATACCGTGACA
+
BBBBBFFFFFFFGGFGGGGFGFGHFHHHGGEFGGGHGHHHDDEGGHHHHHHHGHHHGHHHHHHHHHHHHHHHGGHGGHHHHHEGGHHHHCGGHGHHDGHHHHHHHHGGGGC///</.<.-.---../00000<.</0<000;00000000;..;--;9./.9CF..-;9.;9090//99009.0;///9;/9//////;///9./;///////.-99-.//;//:9...;------/9/9////9....;/
@M05620:45:000000000-G6HP7:1:1101:9575:3665 1:N:0:135
CATCCTGACCCTGAAGTACCCCATTGAGCATGGCATCGTCACCAACTGGGACGACATGGAGAAGATCTGGCACCACACCTTCTACAACGAGCTGCGCGTGGCCCCGGAGGAGCACCCAGTGCTGCTGACCGAGGCCCCCCTGAACCCCAAGGCCAACAGAGAGAAGATGACTCAGGTGAGGCTCGGCCGACGCCCGTGCTCCTCCCGTCCTTTCCCCAGTCATTTTCTGCCCGGCTTGATTTCTGACATTA
+
BBABAFFFFFFFGGGFGGGGGFAGGGHHHGGFHHHHHGHHGGHHHGHGHHHHGGGGGHGFFHHHHGHFDGGHHGHHHGGHHHFHHHFHCFGGGHHCG?FGCEHHGGGGGGEAFFHHGGFF<FGFGGHHHHGGGCCFFCGGGFHGHHGGG.CEHHGGGGGGGFDECBF90BBFFGFB0/;:9CEGFFADF9@BBFFF=FF?FFFFFFF.DDDFFFBFBF.BFFFFFFFFFFFE.B=F-9.:BBFFF/9BFF/
@M05620:45:000000000-G6HP7:1:1101:12681:3679 1:N:0:135
CATCCTGACCCTGAAGTACCCCATTGAGCATGGCATCGTCACCAACTGGGACGACATGGAGAAGATCTGGCACCACACCTTCTACAACGAGCTGCGCGTGGCCCCGGAGGAGCACCCAGTGCTGCTGACCGAGGCCCCCCTGAACCCCAAGGCCAACAGAGAGAAGATGACTCAGGTGAGGCTCGGCCGACGCCCGTGCTCCTCCCGTCCTTTCCCCAGTCATTTTCTGCCCGGCTTGATTTCTGACATTT
+
CCCCCFFFFFFFGGGGGGGGGGGHHHHHHHHHHHHHHGHHHGHHHGHHHHHHGGGGGHHHHHHHHHHHHHHHHGHHHGGHHHHHHHHHGGGGGHHGGGGGGGHHGGGGGGGGHHHHGGHHHHHHHHHHHHGGGGGGGGGGGGHHHHGGGGHGHHGGGGGGGGGGGGFGGGGGGGGGGGFGGGGGFFFFFFFFFFFFBDFFFFFFFFFEFFFFFFFFFFDFF/FFFFFFFEFEFFCFFFAFFFFFFBF/BF/
@M05620:45:000000000-G6HP7:1:1101:12076:3683 1:N:0:135
CATCCTGACCCTGAAGTACCCCATTGAGCATGGCATCGTCACCAACTGGGACGACATGGAGAAGATCTGGCACCACACCTTCTACAACGAGCTGCGCGTGGCCCCGGAGGAGCACCCAGTGCTGCTGACCGAGGCCCCCCTGAACCCCAAGGCCAACAGAGAGAAGATGACTCAGGTGAGGCTCGGCCGACGCCCGTGCTCCTCCCGTCCTTTCCCCAGTCATTTTCTGCCCGGCTTGATTTCTGACATTA
+
CCCCCFFFFFFFGGGGGGGGGGGHHHHHHHHHHHHHHGHHHGHHHGHHHHHHGGGGGHHHHHHHHHHHHHHHHGHHHGGHHHHHHHHHGGGGGHHGGGGGGGHHGGGGGGGGHHHHGGHHHHHHHHHHHHGGGGGGGGGGGGHHHHGGGGHGHHGGGGGGGGGGGGGGGGGGGGGGGGGGGGGGFFFFFFFFFFFFFFFFFFFFFFFFFFFFFFFFFFFFFFFFFFFFFFFFFFFFFFFFFFFFF0BFFF0
@M05620:45:000000000-G6HP7:1:1101:19666:3688 1:N:0:135
CATCCTGACCCTGAAGTACCCCATTGAGCATGGCATCGTCACCAACTGGGACGACATGGAGAAGATCTGGCACCACACCTTCTACAACGAGCTGCGCGTGGCCCCGGAGGAGCACCCAGTGCTGCTGACCGAGGCCCCCCTGAACCCCAAGGCCAACAGAGAGAAGATGACTCAGGTGAGGCTCGGCCGACGCCCGTGCTCCTCCCGTCCTTTCCCCAGTCATTTTCTGCCCGGCTTGATTTCTGACATTA
+
DDDDDFFFFFFFGGGGGGGGGGGHHHHHHHHHHHHHHGHHHGHHHGHHHHHHGGGGGHHHHHHHHHHHHHHHHGHHHGGHHHHHHHHHGGGGGHHGGGGGGGHHGGGGGGGGHHHHGGHHHHHHHHHHHHGGGGGGGGGGGGHHHHGGGGHGHHGGGGGGGGGGGGGGGGGGGGGGGGGGGGGGFFFFFFFFFFFF>DFFFFFFFFFEFFFFFFFFFFFFFFFFFFHFHFFFFFFFFA:FFFFFF;FFFF0
@M05620:45:000000000-G6HP7:1:1101:17311:3691 1:N:0:135
ATCTCTATCTCCGAAAAAGGAAGAAAGGGGAGGGAAGATCGGAAGAGCACACGTCTGAACTCCAGTCACAGCGATAATCTCGTATGCCGTCTTCTGCTTGAAAAAAAAAATCCAAAATCTCAAGCTTAATTTATGTAGCCTCAGTCATCCAGAAAGAAGTCATCTGTGATGTGGGGTTCACTATCATTGCAAATTAAGCTCATTTTTCTTAAATTTACTTTTTATTCATGACCATTCGTATCAGACAGATA
+
>ABBBFBDFFFFGECGGAEEBGGFFCGHCEFEGG2GEHGHHGEFGHHHHHGHGHHHGGFGHHHHHHHHHHHHGGHEFHEHHHGDFHHHGEGHGHHBGGHH?FHHEEGDCG<22@22?111?111111111<1111111<11<1111<<11C0</<C/./=00000000;0;000.-.-.0:00;000000009000;000000;00;/;;0009090000099.////;////99///9:/.;///..9/9
@M05620:45:000000000-G6HP7:1:1101:12681:3701 1:N:0:135
CATCCTGACCCTGAAGTACCCCATTGAGCATGGCATCGTCACCAACTGGGACGACATGGAGAAGATCTGGCACCACACCTTCTACAACGAGCTGCGCGTGGCCCCGGAGGAGCACCCAGTGCTGCTGACCGAGGCCCCCCTGAACCCCAAGGCCAACAGAGAGAAGATGACTCAGGTGAGGCTCGGCCGACGCCCGTGCTCCTCCCGTCCTTTCCCCAGTCATTTTCTGCCCGGCTTGATTTCTGACATTA
+
DDDDDFFFFFFFGGGGGGGGGGGHHHHHHHHHHHHHHGHHHGHHHGHHHHHHGGGGGHHHHHHHHHHHHHHHHGHHHGGHHHHHHHHHGGGGGHHGGGGGGGHHGGGGGGGGHHHHGGHHHHHHHHHHHHGGGGGGGGGGGGHHHHGGGGHGHHGGGGGGGGGGGGGGGGGGGGGGGGGGGGEGFFFFFFFFFFFFDDDFFFFFFFFFFFFFFFFFFFFFFFFFFFHFHFFFFFFFFFBFFFFFFFFFFF0
@M05620:45:000000000-G6HP7:1:1101:17320:3708 1:N:0:135
ATCTCTATCTCCGAAAAAGGAAGAAAGGGGAGGGAAGATCGGAAGAGCACACGTCTGAACTCCAGTCACAGCGATAATCTCGTATGCCGTCTTCTGCTTGAAAAAAAAAAGAAAACATAGCACTTGGAGGTGATTTTGCATCGGTGATCAACACATAATAACACGATTCGGGGGGCGAAAATAATTGATGAAAGGAAGAATATTTTTATTAAATGTACCTTGTAGCATTAGACTTCTCGACGCTATAGCTT
+
ABBBBFFFFFFFGEGGGGG?BBFFFHCHGGGGGCGGGFHHCEGGGHHHHHHHGFHHGHFHHHHHHFHHHHHFEGGGFFFFGHFGFHGHGEEFFGHHFEHHGHHHHGGGCG//0000?1<1<1<111110...111=>=1111.<<<.000</<.<0:C0000<C.-:.;.:.---;--;--///;////9////.;/..;9///9//.///9/////;/99/9///9///////////.;--9;..////;
@M05620:45:000000000-G6HP7:1:1101:14191:3736 1:N:0:135
AGATTACTGCAACAGTTCCCCCTGGACCTGGAAAAGTTTCTTGCCTGGCTTACAGAAGCTGAAACAACTGCCAATGTCCTACAGGATGCTACCCGTAAGGAAAGGCTCCTAGAAGACTCCAAGGGAGTAAAAGAGCTGATGAAACAATGGCAAGTAAGTCAGGCATTTCCGCTTTAGCACTCTTGTGGATCCAATTGAACAATTCTCAGCATTTGTACTTGTGACTGACAAGCCAGGGACAAAACAAAGAT
+
BABBBFFFFFFFGGGGGGGGGGGGHHHHHHHHHHHHGHHHHHHHHHHHHHHHHHHHHHHHHHHHHHHHHHHHHHHHHHHHHHHHGHHHHHHHHHGGGGHHHHHHHHHHGHHHHHHHHHHHFHHGGGGGHHHHHGHHHHHHHHHHHHHHHHHHHGHHHHHHHHHHHHHHHHGGGGGHHHHHHHHHHGHGHHHHGHHHGHHHGHHHHHHHHHHHHHHHHHHHHHGHHHHHGHHHFGGGGGGGGGGGGGGGGGC
@M05620:45:000000000-G6HP7:1:1101:14173:3743 1:N:0:135
AGATTACTGCAACAGTTCCCCCTGGACCTGGAAAAGTTTCTTGCCTGGCTTACAGAAGCTGAAACAACTGCCAATGTCCTACAGGATGCTACCCGTAAGGAAAGGCTCCTAGAAGACTCCAAGGGAGTAAAAGAGCTGATGAAACAATGGCAAGTAAGTCAGGCATTTCCGCTTTAGCACTCTTGTGGATCCAATTGAACAATTCTCAGCATTTGTACTTGTGACTGACAAGCCAGGGACAAAACAAAGAT
+
AAABBFFF@D4FGGGGGGGGGGGGEHHHHHFHHHHHFHHHHHHHHHHHHHHHHHHHHHHHHHHHHHHHHHHHHHHFHHHHHHHHFFHHGHHHHHGEFGHHHGE1CGHHGHHHHHHHHHHHHBHGGEFGHHHHHGHHHHHHHHHHHHHHHHHGHGHHHHGHGDGHHHHHHHGGGGGHGHHHHHGHHGFGHHHHGGHGHGHHHHHHHHHHGHHHHHHHHHGFGFHGHHEGHGHHHGGGGGGGGGFFGGGGFGG
@M05620:45:000000000-G6HP7:1:1101:22316:3765 1:N:0:135
CATCCTGACCCTGAAGTACCCCATTGAGCATGGCATCGTCACCAACTGGGACGACATGGAGAAGATCTGGCACCACACCTTCTACAACGAGCTGCGCGTGGCCCCGGAGGAGCACCCAGTGCTGCTGACCGAGGCCCCCCTGAACCCCAAGGCCAACAGAGAGAAGATGACTCAGGTGAGGCTCGGCCGACGCCCGTGCTCCTCCCGTCCTTTCCCCAGTCATTTTCTGCCCGGCTTGATTTCTGACATTT
+
CCCCCFFFFFFFGGGGGGGGGGGHHHHHHHHHHHHHHGHHHGHHHGHHHHHHGGGGGHHHHHHHFHHHHHHHHGHHHGGHHHHHHHHHGGGGGHHGGGGGGGHHGGGGGGGGHHHHGGHHHHHHHHHHHHGGGGGGGGGGGGHHHHGGGGHGHHGGGGGGGFGAFGGGGGGGGGGGGGGGGGGGFFFFFFFFFFFFDFFFFFFFFFFFFDDFFFFFFFFFFFFFFFFFFEFFDFFFFFFFFFFFF9;9BF0
@M05620:45:000000000-G6HP7:1:1101:14337:3775 1:N:0:135
AGATTACTGCAACAGTTCCCCCTGGACCTGGAAAAGTTTCTTGCCTGGCTTACAGAAGCTGAAACAACTGCCAATGTCCTACAGGATGCTACCCGTAAGGAAAGGCTCCTAGAAGACTCCAAGGGAGTAAAAGAGCTGATGAAACAATGGCAAGTAAGTCAGGCATTTCCGCTTTAGCACTCTTGTGGATCCAATTGAACAATTCTCAGCATTTGTACTTGTAACTGACAAGCCAGGGACAAAACAAAGAT
+
A?ABCFFFFFFFGGGGGGGGGGGGHHHHHHHHHHHHHHHHHHHHHHHHHHHHHHHHHHHHHHHHHHHHHHHHHHHHHHHHHHHHEGHHHHHHHHGGGGHHHHHEHHHHGHHHHHHHHHHHFGHGGGGGGHHHHGHHHHHHHHHHHHHHHHHHHGHHHHHHHHHHHHHHHHGGGGGHHHHHHHHHHHHGHHHHHHGHHHHHHGHHHHHHHHHHHHHHHGHHHHHHHHHHHHHHHGGGGGGGGGGGGGGGEGC
@M05620:45:000000000-G6HP7:1:1101:22292:3786 1:N:0:135
CATCCTGACCCTGAAGTACCCCATTGAGCATGGCATCGTCACCAACTGGGACGACATGGAGAAGATCTGGCACCACACCTTCTACAACGAGCTGCGCGTGGCCCCGGAGGAGCACCCAGTGCTGCTGACCGAGGCCCCCCTGAACCCCAAGGCCAACAGAGAGAAGATGACTCAGGTGAGGCTCGGCCGACGCCCGTGCTCCTCCCGTCCTTTCCCCAGTCATTTTCTGCCCGGCTTGATTTCTGACATTA
+
BBBBBFFFFFFFGGGGGGGGGGGHHHHHHHHHHHHHHGHHHGHGFGHHHHHGEGGGGHHHHHHHHHHHHGHHHGHHEGGHHHHHHHHHGGGGGHHGGGGGGGHHGGGGGGGGHHHHGGHHHHHHHHGHHHGGGGGGGGGGGGGHHHGGGGHGHHGGGGGGGGGEFGGGGGGGGGGGGGGGGGGGFFFFFFFCFFF=@DFFFFFFFFDFFFFFFFFFFB.FFFFFFFFFFFFEFFBFFAFFFFFFFFFEFF9
@M05620:45:000000000-G6HP7:1:1101:14354:3787 1:N:0:135
AGAATACTGCAACAGTTCCCCCTGGACCTGGAAAAGTTTCTTGCCTGGCTTACAGAAGCTGAAACAACTGCCAATGTCCTACAGGATGCTACCCGTAAGGAAAGGCTCCTAGAAGACTCCAAGGGAGTAAAAGAGCTGATGAAACAATGGCAAGTAAGTCAGGCATTTCCGCTTTAGCACTCTTGTGGATCCAATTGAACAATTCTCAGCATTTGTACTTGTAACTGACAAGCCAGGGACAAAACAAAGAT
+
A>11>BFF3B@FGGEGGGGGGGGGCHHHFFFFHHHHBFHHGHHFFGHHHHHHHHBGFHGHHHHHHHHHHHHHHHHHHHHHHHFGBGGBGGH1GHEEEEHHHFFFGGGGGHHHHGBGHHHFEBFFE/EEFHHHHGGHHGBGHGGHHHHHFGGCGGHHHGFHHDGHHHHHHHGGGGGHBGHHGHHGHFHGHHHHHHHGHEDCGHHGHHHGFHFHHHGGHHHHHBGGFHFFGHHHHGGFGGGEEF/99AEFGFB
@M05620:45:000000000-G6HP7:1:1101:22967:3792 1:N:0:135
AAACCAGAAGACATGAGGTCAGCTAGATCGGAAGAGCACACGTCTGAACTCCAGTCACAGCGATAGATCTCGTATGCCGTCTTCTGCTTGAAAAAAAAAAAAAAAAAACAGAAAGAAATGTGTAATTCGTGAAGTAGTTATATAGAAGTAAAATAGTTGGATGAGAATAGTTATTATCTAGAATTTGTGTAGAGTGATAAATTTGTGAATAAATTGTGTTGCTATCGTATGATATAGTGTGTAGAGTCTAG
+
BBBBBBBFFFFFGGGGGGGGGGHHFHHHHHGGGGHHHHHHHGHHHGHFHHHHHHHHHHHHHGGHGGHHHHHHFGHHHHGFGHGHHHHHHHAGHHHGGGEE>///<>///.001110001>11111000.<./.0000=0=0000000000000000000/00/:0:0009;90000;00000;00009/9000000000;00000;/000/////9//././;///9..://///;//;9/./;///9///
@M05620:45:000000000-G6HP7:1:1101:8448:3815 1:N:0:135
CATCCTGACCCTGAAGTACCCCATTGAGCATGGCATCGTCACCAACTGGGACGACATGGAGAAGATCTGGCACCACACCTTCTACAACGAGCTGCGCGTGGCCCCGGAGGAGCACCCAGTGCTGCTGACCGAGGCCCCCCTGAACCCCAAGGCCAACAGAGAGAAGATGACTCAGGTGAGGCTCGGCCGACGCCCGTGCTCCTCCCGTCCTTTCCCCAGTCATTTTCTGCCCGGCTTGATTTCTGACATTT
+
CCCCCFFFFFFFGGGGGGGGGGGHHHHHHHHHHHHHHGHHHGHHHGHHHHHHGGGGGHHHHHHHHHHHHHHHHGHHHGGHHHHHHHHHGGGGGHHGGGGGGGHHGGGGGGGGHHHHGGHHHHHHHHHHHHGGGGGGGGGGGGHHHHGGGGHGHHGGGGGGGGGGGGGGGGGGGGGGGGGGGGGGFFFFFFFFFFFF-AFFFFFFFFFEFFDFFFFFFFFFFFFFFFFFFFFFFFFFFAAFFFFFFBFFFF0
@M05620:45:000000000-G6HP7:1:1101:8446:3836 1:N:0:135
CATCCTGACCCTGAAGTACCCCATTGAGCATGGCATCGTCACCAACTGGGACGACATGGAGAAGATCTGGCACCACACCTTCTACAACGAGCTGCGCGTGGCCCCGGAGGAGCACCCAGTGCTGCTGACCGAGGCCCCCCTGAACCCCAAGGCCAACAGAGAGAAGATGACTCAGGTGAGGCTCGGCCGACGCCCGTGCTCCTCCCGTCCTTTCCCCAGTCATTTTCTGCCCGGCTTGATTTCTGACATTT
+
CCCCCFFFFFFFGGGEGGGGGGGHHHHHHHHHHHHHHGHHHGHHHGHHHHHHGGGGGHHHHHHHHHHHHHHHHGHHHGGHHHHHHHHHGGGGGHHGGGGGGGHHGGGGGGGGHHHHGGHHHHHHHHHHHHGGGGGGGGGGGGHGHHGGGGGGHHGFGGGGGGGGGGGGGGGGGGGGFFGGFEGGFFFFFCFFFFFF>;DEFFFFFFFEFFDFFFFFFFDFFFFFFFFFFFFFFAFFFF.BFFFFFFFBFF/
@M05620:45:000000000-G6HP7:1:1101:13854:3848 1:N:0:135
ATCTCTATCTCCTAAAAAGGAAGAAAGGGGAGGGAAGATCGGAAGAGCACACGTCTGAACTCCAGTCACAGCGATAGATCTCGTATGCCGTCTTCTGCTTGAAAAAAAAAAAACCCCCATTTTGCTTGACAGAGTCTCCTTTAGACCACATATGCAGGACATGACTTTTTCCTGCAACAGGGAAAATAAAGTAGAAGCTTTAAATAGTTAGTCTTCACTAAAGGATCTCACAGCCTGCTTTAGAAAAAGGA
+
ABBBBFFFFFFFGGGGGGCE4EG44FFGGG?FECEHGHHHHGEGGGHHGFHHGFHHGHGHHHHHHGHHHHHGEEGGGHHFHHGGGGHHHGEEHGFHHEHHH033?0EE?CG/<//////<11<>BF110><1>F111>0=0000<00/<C0<=00;;.:./C00/;;000:C0:C/0:ACA.;.9/090000000;;/009900000;000;:99/;/;;F///.///;/9//.9.9./9;B//;/F.;..
@M05620:45:000000000-G6HP7:1:1101:20010:3867 1:N:0:135
AGATTACTGCAACAGTTCCCCCTGGACCTGGAAAAGTTTCTTGCCTGGCTTACAGAAGCTGAAACAACTGCCAATGTCCTACAGGATGCTACCCGTAAGGAAAGGCTCCTAGAAGACTCCAAGGGAGTAAAAGAGCTGATGAAACAATGGCAAGTAAGTCAGGCATTTCCGCTTTAGCACTCTTGTGGATCCAATTGAACAATTCTCAGCATTTGTACTTGTAACTGACAAGCCAGGGACAAAACAAAGAT
+
ABABBFFFFFFFGGGGGGGGGGGGHHHHHHHGHHHHHHHHHHHHHHHFHHHHHHHHHHHHHHHHHHHHHHHHHHHHHHHHHHHHGHHHHHHHHHGGGGHHHHHHHHHHGHHHHHHGHHHHHHHGGHGGHHHHHGHHHHHHHHHHHHHHHHHHHGHHHHHHHHHHHHHHHHGGGGGHHHHHHHHHHHHGEHHHGGHHHHHGHHHHHHHFGHHHHHHHHHHHHHHFHHHHHHHHGGGGGGGGGGGGGGGGGGG
@M05620:45:000000000-G6HP7:1:1101:18756:3876 1:N:0:135
CATCCTGACCCTGAAGTACCCCATTGAGCATGGCATCGTCACCAACTGGGACGACATGGAGAAGATCTGGCACCACACCTTCTACAACGAGCTGCGCGTGGCCCCGGAGGAGCACCCAGTGCTGCTGACCGAGGCCCCCCTGAACCCCAAGGCCAACAGAGAGAAGATGACTCAGGTGAGGCTCGGCCGACGCCCGTGCTCCTCCCGTCCTTTCCCCAGTCATTTTCTGCCCGGCTTGATTTCTGACATTA
+
CCCCCFFFFFFFGGGGGGGGGGGHHHHHHHHHHHHHHGHHHGHHHGHHHHHHGGGGGHHHHHHHHHHHHHHHHGHHHGGHHHHHHHHHGGGGGHHGGGGGGGHHGGGGGGGGHHHHGGHHHHHHHHHHHHGGGGGGGGGGGGHHHHGGGGHGHHGGGGGGGGGGGGGGGGGGGGGGGGGGGGGGFFFFFFFFFFFFDFFFFFFFFFFFFFFFFFFFFFFFFFFFFFFFFFFFFFFFFFAFFFFFFFBBFF/
@M05620:45:000000000-G6HP7:1:1101:23698:3879 1:N:0:135
ATCTCTATCTCCTAAAAAGGAAGAAAGGGGAGGGAAGATCGGAAGAGCACACGTCTGAACTCCAGTCACAGCGATAGATCTCGTATGCCGTCTTCTGCTTGAAAAAAAAAACAACCACAGCTCTCGGAGGTTATTTTGCATCTGTGAGCCAGACAGAATAATCCGATGAGGTGGGCGAAACTATTTGAGGAAAGGAAGCACATTTTTATTAAATTTACCTTTTAGCAATCGCCATTCCTACCCTAAAGATC
+
AABBBFFFFFFFGGGGGGEG4EFGHFGFEG?AEEEFEFHGFGEFECGHGHHHGHHHGGFHHFHHHHHHHHHEEEGAEBBGGHFFFHGFHGEEHGHGHHHHHHFEBFEE<D@//<?/C//<G1?1FDCA??.01FFFGBFE11FDG<0</CH.<C/</<000000:...0;//:.;.---9900900009/0/;99//9.;..9/9/99;/;/////9/9/;/;///;://;.99A/9B;BF../99/9///
@M05620:45:000000000-G6HP7:1:1101:15617:3885 1:N:0:135
CATCCTGACCCTGAAGTACCCCATTGAGCATGGCATCGTCACCAACTGGGACGACATGGAGAAGATCTGGCACCACACCTTCTACAACGAGCTGCGCGTGGCCCCGGAGGAGCACCCAGTGCTGCTGACCGAGGCCCCCCTGAACCCCAAGGCCAACAGAGAGAAGATGACTCAGGTGAGGCTCGGCCGACGCCCGTGCTCCTCCCGTCCTTTCCCCAGTCATTTTCTGCCCGGCTTGATTTCTGACATTA
+
DDDDDFFFFFFFGGGGGGGGGGGHHHHHHHHHHHHHHGHHHGHHHGHHHHHHGGGGGHHHHHHHHHHHHHHHHGHHHGGHHHHHHHHHGGGGGHHGGGGGGGHHGGGGGGGGHHHHGGHHHHHHHHHHHHGGGGGGGGGGGGHHHHGGGGHGHHGGGGGGGGGGFGGGGGGGGGGGGGGGGGGGFFFFFFFFFFFF@DFFFFFFFFFEFFFFFFFFFFFFFFFFFFHHFFFFFFFFFFAFFFFFFFFFFF0
@M05620:45:000000000-G6HP7:1:1101:18761:3893 1:N:0:135
CATCCTGACCCTGAAGTACCCCATTGAGCATGGCATCGTCACCAACTGGGACGACATGGAGAAGATCTGGCACCACACCTTCTACAACGAGCTGCGCGTGGCCCCGGAGGAGCACCCAGTGCTGCTGACCGAGGCCCCCCTGAACCCCAAGGCCAACAGAGAGAAGATGACTCAGGTGAGGCTCGGCCGACGCCCGTGCTCCTCCCGTCCTTTCCCCAGTCATTTTCTGCCCGGCTTGATTTCTGACATTA
+
CCCCCFFFFFFFGGGGGGGGGGGHHHHHHHHHHHHHHGHHHGHHHGHHHHHHGGGGGHHHHHGHHHHHHHHHHGHHHGGHHHHHHHHHGGGGGHHGGGGGGGHHGGGGGGGGHGHHGGHHHHHHHHHHHHGGGGGGGGGGGGGHHHGGGGHGHHGGGGGGGGGGGGGGGGGGGGGGGGGGGGGGFFFFFFFFFFFF@DFFFFFFFFFFFFDFFFFFFFFFFFFFFFFFFFFFFCFFFFFFFFFFFFFFFF0
@M05620:45:000000000-G6HP7:1:1101:23685:3896 1:N:0:135
ATCTCTATCTCCTAAAAAGGAAGAAAGGGGAGGGAAGATCGGAAGAGCACACGTCTGAACTCCAGTCACAGCGATAGATCTCGTATGCCGTCTTCTGCTTGAAAAAAAAAAAACAATACTCTAATATCAAAACACGTGATTTTTCTCACATATATAGTAACATCTCATAACGTAACACACACCGCATCAAGCATACATGTTACAAATCAACCCGTTCATCACACATCCTAAAGACAGCTCTCTCAGCCAAC
+
BBBBBFFFFFFFGGGGGGGFGGHHFHHHGCGGGGGHGHHHCFGGGHHHHHHHCGHHGHHHHHHHHHHHHHHHGGHGGHHHHHHGEHHHHGGGHGHHHHHHHHHHHHEGCDF><<//111111111?111111>.0.>..01000/0=0=0=000<000=0=00:000000/./...0/..9..---9-9C00/000000;0;0;00;0///.;-.9.://;///./;////9//.9..//////;///...
@M05620:45:000000000-G6HP7:1:1101:23011:3924 1:N:0:135
CATCCTGACCCTGAAGTACCCCATTGAGCATGGCATCGTCACCAACTGGGACGACATGGAGAAGATCTGGCACCACACCTTCTACAACGAGCTGCGCGTGGCCCCGGAGGAGCACCCAGTGCTGCTGACCGAGGCCCCCCTGAACCCCAAGGCCAACAGAGAGAAGATGACTCAGGTGAGGCTCGGCCGACGCCCGTGCTCCTCCCGTCCTTTCCCCAGTCATTTTCTGCCCGGCTTGATTTCTGACATTT
+
CCCCCFFFFFFFGGGGGGGGGGGHHHHHHHHHGHHHHGHHHGHHFGHHHHHHGGGGGHGHHHHHHHHFHHHHHGHHHGGHHHHHHHHHGGGGGHHGGGGGGGHHGGGGCCGGHHHHGGHGGHHHHHHGHHGGGGGGGGGGGGGHHHGGGGHGHHGGGGGGGGGGGGGGGFGFGGGGGGFFGGGGFFFFFFFFFFFF-9DAFFFFFFFEDFFFFFFFFFFFFFFFFFFFFFFFBACCFFFFFFFFFFFFFF/
@M05620:45:000000000-G6HP7:1:1101:9333:3946 1:N:0:135
CATCCTGACCCTGAAGTACCCCATTGAGCATGGCATCGTCACCAACTGGGACGACATGGAGAAGATCTGGCACCACACCTTCTACAACGAGCTGCGCGTGGCCCCGGAGGAGCACCCAGTGCTGCTGACCGAGGCCCCCCTGAACCCCAAGGCCAACAGAGAGAAGATGACTCAGGTGAGGCTCGGCCGACGCCCGTGCTCCTCCCGTCCTTTCCCCAGTCATTTTCTGCCCGGCTTGATTTCTGACATTT
+
BBBBBFFFFFFFGGGGGGGGGFGHHHHHHHGHHHHHHGHHHGHHHGHHHHHHGGGGGHHHHHFHHHHGFHHHHGHHGGGHHHHHHGHHGGGGGHHGGGGGGGHHGGGGGGGGHHHHGGHFGHHHHHHHGGGFGGFEGGGGGFHHHHGGGGHGHHGGGGGGGGFGGFGFGGGGGGGGGGGGGGGGFFFFF=FFFFFFBFFFFFFFFFFFFFAFFFBFFF.FFFFFFFFFFFFFDFAF=B9BBFFFF9:;FF/
@M05620:45:000000000-G6HP7:1:1101:9341:3964 1:N:0:135
CATCCTGACCCTGAAGTACCCCATTGAGCATGGCATCGTCACCAACTGGGACGACATGGAGAAGATCTGGCACCACACCTTCTACAACGAGCTGCGCGTGGCCCCGGAGGAGCACCCAGTGCTGCTGACCGAGGCCCCCCTGAACCCCAAGGCCAACAGAGAGAAGATGACTCAGGTGAGGCTCGGCCGACGCCCGTGCTCCTCCCGTCCTTTCCCCAGTCATTTTCTGCCCGGCTTGATTTCTGACATTT
+
BBBBBFFFFFFFGGGBGGGGGGGHHHHHHHHHHGHHHEHHFGHHHGHHHGHHGGGGGHHHHHHHHHHGFHHFHGHHHGGHHHHHHHHHCGDGGFHEGGGGGGHHG?B<@DGGHHHHGGE?GFGGGGHFGHDGG?@FGGGGFEHHHHGGGFGEGHGEGG9FFGGGGGGGFFFGGGBFGGB..=EFFFADBAB;;BF-@.9AFFFFFF9;DFD/FFFFFE.BF/BFFFEF9BFE.-;ADA.9BFFF/;:/BF/
@M05620:45:000000000-G6HP7:1:1101:15410:3998 1:N:0:135
CATCCTGACCCTGAAGTACCCCATTGAGCATGGCATCGTCACCAACTGGGACGACATGGAGAAGATCTGGCACCACACCTTCTACAACGAGCTGCGCGTGGCCCCGGAGGAGCACCCAGTGCTGCTGACCGAGGCCCCCCTGAACCCCAAGGCCAACAGAGAGAAGATGACTCAGGTGAGGCTCGGCCGACGCCCGTGCTCCTCCCGTCCTTTCCCCAGTCATTTTCTGCCCGGCTTGATTTCTGACATTT
+
CCCCCFFFFFFFGGGGGGGGGGGHHHHHHHHHHHHHHGHHHGHHHGHHHHHHGGGGGHHHHHHHHHHHHHHHHGHHHGGHHHHHHHHHGGGGGHHGGGGGGGHHGGGGGGGGHHHHGGHGHHHHHHHHHHGGGGGGGGGGGGHHHHGGGGHGHHGGGGGGGGGGGGGGGGGGGGGGGGGGGGGGFFFFFFFFFFFFFFFFFFFFFFFFFFDFFFFFFFFFFFFFFFFFFFFFDFFFFF.BFFFFFEFFFF0
@M05620:45:000000000-G6HP7:1:1101:21819:4007 1:N:0:135
CATCCTGACCCTGAAGTACCCCATTGAGCATGGCATCGTCACCAACTGGGACGACATGGAGAAGATCTGGCACCACACCTTCTACAACGAGCTGCGCGTGGCCCCGGAGGAGCACCCAGTGCTGCTGACCGAGGCCCCCCTGAACCCCAAGGCCAACAGAGAGAAGATGACTCAGGTGAGGCTCGGCCGACGCCCGTGCTCCTCCCGTCCTTTCCCCAGTCATTTTCTGCCCGGCTTGATTTCTGACATTA
+
BBCCBFFFFFFFGGGGGGGGGGGHHHHHHHHHHHHHHGHHHGHGHGHHHHHHGGGGGHHHHHHHHHHHHHHHHGHHHGGHHHHHHHHHGGGGGHHGGGGGGGHHGGGGGGGGHHHHGGHHHHHHHHHHHHGGGGGGGGGGGGGHHHGGGDHGHHGGGGGGGGGGGGEFGGGGGGGGGGGGGGGGFFFFFAFFFFFF9DDEFFFFFFFEDFDFFFFFFFDFFFFFFFFFFEFEADFFFF?FFFFFB;BFFF0
@M05620:45:000000000-G6HP7:1:1101:15391:4009 1:N:0:135
CATCCTGACCCTGAAGTACCCCATTGAGCATGGCATCGTCACCAACTGGGACGACATGGAGAAGATCTGGCACCACACCTTCTACAACGAGCTGCGCGTGGCCCCGGAGGAGCACCCAGTGCTGCTGACCGAGGCCCCCCTGAACCCCAAGGCCAACAGAGAGAAGATGACTCAGGTGAGGCTCGGCCGACGCCCGTGCTCCTCCCGTCCTTTCCCCAGTCATTTTCTGCCCGGCTTGATTTCTGACATTA
+
BBBBAFFDFFFFGGGGGGGGGGGHHGGHGHHHHHGHHGHHHGHHHGHHGHFHGGGGGHHHHFHHGFHGHHHHHGGHHGGHHHHHHHHHGGGGCGFGGGGGGGGHGGFGGFGGHHHHGGHFHGHHHFGFHHCCCCGFFGGGGGFHHHGGGGHGHHGGGGGGGFDEGGFGGGGGGFGGGGFGGGEFFFFF=;DBAFFF=ADEFFFFFFDEDFDFFFFFF.9:B9/B/BBFFFFEDADDFA?BFBFFF/99FE/
@M05620:45:000000000-G6HP7:1:1101:19705:4022 1:N:0:135
AAACCAAGCAGACACCCAGAAGACATGAGGTCAGCTAGATCGGAAGAGCACACGTCTGAACTCCAGTCACAGCGATAGATCTCGTATGCCGTCTTCTGCTTGAAAAAAAAAAAAACAAAGACCGCGGGTGGGCATTTTTTATTATAGTCACGAGTACCCTGAATGAATCAGTTTTTAACACTGTGGTAGTGCGACGGTCAGGTGGTTGTGGATGCTGTGCTATCCTACGCGAGCCCTCTAGTCGCTGACCC
+
BBBBABBFBFFFGGGFGGFGGGHHGHHGHFBFG2GHHHHHFHGFGGHHHHHHG0GHHGHDCGHHHGFGHHHHH?EGEGGF54FHFEHHEHFGGHGGHHHHHHEFHHHGCFFC</////00??0/>->--<--./;:000-.000000009;.C-..0009/;0000;00009000..//////:/.9/////-.---9..../;.;..:.9///.999/9//////99.;---9-....//;/.-..../.
@M05620:45:000000000-G6HP7:1:1101:21820:4026 1:N:0:135
CATCCTGACCCTGAAGTACCCCATTGAGCATGGCATCGTCACCAACTGGGACGACATGGAGAAGATCTGGCACCACACCTTCTACAACGAGCTGCGCGTGGCCCCGGAGGAGCACCCAGTGCTGCTGACCGAGGCCCCCCTGAACCCCAAGGCCAACAGAGAGAAGATGACTCAGGTGAGGCTCGGCCGACGCCCGTGCTCCTCCCGTCCTTTCCCCAGTCATTTTCTGCCCGGCTTGATTTCTGACATTA
+
CCCCCFFFFFFFGGGGGGGGGGGHHHHHHHHHHHHHHGHHHGHHHGHHHHHHGGGGGHHHHHHHHHHHHHHHHGHHHGGHHHHHHHHHGGGGGHHGGGGGGGHHGGGGGGGGHHHHGGHHHHHHHHHHHHGGGGGGGGGGGGHHHHGGGGHGHHGGGGGGGGGGGGGGGGGGGGGGGGGGGGGGFFFFFAFFFFFFDFFFFFFFFFFFFFFFFFFFFFFFFFFFFFFFFFFFFFFFFFFFFFFFFBFFFF0
@M05620:45:000000000-G6HP7:1:1101:11597:4172 1:N:0:135
AGATTACTGCAACAGTTCCCCCTGGACCTGGAAAAGTTTCTTGCCTGGCTTACAGAAGCTGAAACAACTGCCAATGTCCTACAGGATGCTACCCGTAAGGAAAGGCTCCTAGAAGACTCCAAGGGAGTAAAAGAGCTGATGAAACAATGGCAAGTAAGTCAGGCATTTCCGCTTTAGCACTCTTGTGGATCCAATTGAACAATTCTCAGCATTTGTACTTGTAACTGACAAGCCAGGGACAAAACAAAGAT
+
CBBCCFFFFFFFGGGGGGGGGGGGHHHHHHHHGHHHGHHHHHHHHHHHHHHHHHHHHHHHHHHHHHHHHHHHHHHHHHHHHHHHHGHHHHHHHHGGGGHHHHHHHHHHGHHHHHHGHHHHHHHGGHGGHHHHHGHHHHHHHHGHHHHHHHHHHGHHHHHHHHHHHHHHHHGGGGGHHHGHHHHHHHFGHHHHGHHHHGHHHHHHHHHHHFHHHHHHHGHHHGHHHHHHHHHGHGGGGGGGGGGGFGGGGGG
@M05620:45:000000000-G6HP7:1:1101:23619:4173 1:N:0:135
AAACCAAGCAGACACCCAGAAGACATGAGGTCAGCTAGATCGGAAGAGCACACGTCTGAACTCCAGTCACAGCGATAGATCTCGTATGCCGTCTTCTGCTTGAAAAAAAAAAACAGTTATTTTGTTTGACAGAGTGTCTTGTTAATAACATACGCAGTACATGATTTTGTCCTGCAACCGGGAACATGAAGTATAAGTTTTACAGATTTATTCTTTCAGAAAGGATCTCAAAGCCAGCTTTAGAAACAGGA
+
ABBBBBBFBFFFGGGGCFGGGGFHHHHHHFGHHGHHHHHHHHGGGGHHHGHHHGHFHGBDFHHHHHGHHHHHEGGGGEGHFFGHFFHHHHGEFFGHHHHGHHFCGGHGGGGC/?/2@@F>F222@220?1F100<1??111?11111=<11=10.><<00=D<<DD000/==D0C/0:.@@--9.CB/;;;0000900000900;9CF;;0;F0;900000//.;/;/BB/B/.;B.A/B/;;F/9/;.;F
@M05620:45:000000000-G6HP7:1:1101:14282:4173 1:N:0:135
ATCTCTATCTCCTAAAAACCTGTTTAGATTTGGAGATAGACCTTCAGGTTTTTCATCATTTTCTGCATGAATTATACATTGACCACGTTCCAGCGTGGTCAGTTTGCAGCATTCTGTTATTTTGTTTGACAGAGTGTCTTGTTGAGAACATATGTAGGACATGATTTTTTCCTGCAACAGGGAAAATAAAGTATAAGTTTTAAAGATTTATTCTTTAATAAAGGATCTCAAAGCCAGCTTTAGAAAAAGGA
+
CCCCCFFFFFFFGGGGGGGGGGHHHHHHHHHHHHHHHHHHHHHHHHHHHHHGGHHHHHHHHIIIIHHHHHHHHHHHHHHHHHHHHHGHHHHHHHGFGGHHHHHHHHHHHHHHHHHHHHHHHHHHHHHHHHHHHHHHHHHHHHHHHHHHHHHHHHHHHHHHHHHHHHHHHGHHHHHHHHHHHGGHHHHHHHHHHHHHHHHHHHHHHHHHHHHHHHHHHHHHHHHHHHHHHHHHHHHHHGHHHHHHHHHHGGH
@M05620:45:000000000-G6HP7:1:1101:11271:4176 1:N:0:135
CATCCTGACCCTGAAGTACCCCATTGAGCATGGCATCGTCACCAACTGGGACGACATGGAGAAGATCTGGCACCACACCTTCTACAACGAGCTGCGCGTGGCCCCGGAGGAGCACCCAGTGCTGCTGACCGAGGCCCCCCTGAACCCCAAGGCCAACAGAGAGAAGATGACTCAGGTGAGGCTCGGCCGACGCCCGTGCTCCTCCCGTCCTTTCCCCAGTCATTTTCTGCCCGGCTTGATTTCTGACATTA
+
BBBBBFFFFFFFGGGGGGGGGGGHHHHHHHHHHHHHHGHHHGHHHGHHHHHHGGGGGHHHHHHHHHHHHHHHHGHHHGGHHHHHHHHHGGGGGHHGGGGGGGHHGGGGGGGGHHHHGGHGHHHHHHHHHHGGGGGGGGGGGGHHHHGGGGHGHHGGGGGGGGGGGGGGGGGGGGGGGGGGGGGGFFFFFFFFFFFFBFFFFFFFFFFFFFFFFFFFFFFFFFFFFFFFFFFFD;@DFFAFFFFFFFFFBF/
@M05620:45:000000000-G6HP7:1:1101:11586:4186 1:N:0:135
AGATTACTGCAACAGTTCCCCCTGGACCTGGAAAAGTTTCTTGCCTGGCTTACAGAAGCTGAAACAACTGCCAATGTCCTACAGGATGCTACCCGTAAGGAAAGGCTCCTAGAAGACTCCAAGGGAGTAAAAGAGCTGATGAAACAATGGCAAGTAAGTCAGGCATTTCCGCTTTAGCACTCTTGTGGATCCAATTGAACAATTCTCAGCATTTGTACTTGTAACTGACAAGCCAGGGACAAAACAAAGAT
+
BAABBFFFFFFFGGGGGGGGGGGGHHHHHHHHHHHHHHHHHHHHHHHHHHHHHHHHHHHHHHHHHHHHHHHHHHHHHHHHHHHHHHHHHHHHHHGGGGHHHHHHHHHHGHHHHHHHHHHHHHHGGHGGHHGHHGHHHHHHHHHHHHHHHHHHHGHFHHHHHHHHHHHHHHGGGGGHHHHHHHHHHHHGHHHHHHHHHHHHHHHHHHHHGHHHHHHHHHHHHHHHHHHHHHHHHGGGGGGGGGGGGGGGGGF
@M05620:45:000000000-G6HP7:1:1101:11254:4186 1:N:0:135
CATCCTGACCCTGAAGTACCCCATTGAGCATGGCATCGTCACCAACTGGGACGACATGGAGAAGATCTGGCACCACACCTTCTACAACGAGCTGCGCGTGGCCCCGGAGGAGCACCCAGTGCTGCTGACCGAGGCCCCCCTGAACCCCAAGGCCAACAGAGAGAAGATGACTCAGGTGAGGCTCGGCCGACGCCCGTGCTCCTCCCGTCCTTTCCCCAGTCATTTTCTGCCCGGCTTGATTTCTGACATTA
+
DDDDDFFFFFFFGGGGGGGGGGGHHHHHHHHHHHHHHGHHHGHHHGHHHHHHGGGGGHHHHHHHHHHHHHHHHGHHHGGHHHHHHHHHGGGGGHHGGGGGGGHHGGGGGGGGHGHHGGHHHHHHHHHHHHGGGGGGGGGGGGHHHHGGGGHGHHGGGGGGGGGGGGGGGGGGGGGGGGGGGGGGFFFFFFFFFFFFCFFFFFFFFFFFFFF0BFFFFFFFFFFFFFFFFFFFFFFFFFFFFFFFFBFFFF0
@M05620:45:000000000-G6HP7:1:1101:11280:4195 1:N:0:135
CATCCTGACCCTGAAGTACCCCATTGAGCATGGCATCGTCACCAACTGGGACGACATGGAGAAGATCTGGCACCACACCTTCTACAACGAGCTGCGCGTGGCCCCGGAGGAGCACCCAGTGCTGCTGACCGAGGCCCCCCTGAACCCCAAGGCCAACAGAGAGAAGATGACTCAGGTGAGGCTCGGCCGACGCCCGTGCTCCTCCCGTCCTTTCCCCAGTCATTTTCTGCCCGGCTTGATTTCTGACATTA
+
AAAAAF1DFFFFGG1GGGGGGGGHHHHHHHHHHHHFHGHHHGHHHGFHGGHHGCEEGHFHHFHGFHHHFHHFHGHHHGGHHHHHHHHHCGGGGGHGGGEGGGHGGECCCCC?GGHHGGF?FFGGGGFGHHC?@@CGGGGGGEHFHHGGGGHGHEGGGGFGFGFE//B9FGGGGGGGFFBFFFFG@@FF@;@@@@@@9-AAFFFFFF?EFFFFFFFFF-9;BBFFFFFFBFFF?-@@-9;FFFFFFFFFFFB
@M05620:45:000000000-G6HP7:1:1101:23114:4198 1:N:0:135
CATCCTGACCCTGAAGTACCCCATTGAGCATGGCATCGTCACCAACTGGGACGACATGGAGAAGATCTGGCACCACACCTTCTACAACGAGCTGCGCGTGGCCCCGGAGGAGCACCCAGTGCTGCTGACCGAGGCCCCCCTGAACCCCAAGGCCAACAGAGAGAAGATGACTCAGGTGAGGCTCGGCCGACGCCCGTGCTCCTCCCGTCCTTTCCCCAGTCATTTTCTGCCCGGCTTGGTTTCTGACATTT
+
BBBBBFFFFFFFGGFGGGGGGGGHHHHHHHGHGHHGHGHHGGHHHGHHHHHHGGGGGHHHHGHHHHHHHHHHHGHHHGGHHHHHHFHHGEGGGHHGGGGGEGHHGGGGGGGGHHGHGFHGHHHHHHHFFGGGGGGGEFGGGGGHHHGCDFHGGHGGGGGGGGDGGGEFGFGFGGGGGGB9CFEGFFFDFACFAB-9;9DA/BBFFEDAADDFFFFFFFB/BBFF/BFFFBBEFF;>DB.9;:/B//;/9;/
@M05620:45:000000000-G6HP7:1:1101:18094:4282 1:N:0:135
CATCCTGACCCTGAAGTACCCCATTGAGCATGGCATCGTCACCAACTGGGACGACATGGAGAAGATCTGGCACCACACCTTCTACAACGAGCTGCGCGTGGCCCCGGAGGAGCACCCAGTGCTGCTGACCGAGGCCCCCCTGAACCCCAAGGCCAACAGAGAGAAGATGACTCAGGTGAGGCTCGGCCGACGCCCGTGCTCCTCCCGTCCTTTCCCCAGTCATTTTCTGCCCGGCTTGATTTCGACATTAG
+
DDDDDFFFFFFFGGGGGGGGGGGHHHHHHHHHHHHHHGHHHGHHHGHHHHHHGGGGGHHHHHGHHHHHHHHHHGHHHGGHHHHHHGHHGGGGGHHGGGGGGGHHGGGGGGGGHHHHGGHGGHHHHHHHHHGGGGGGGGGGGGHHHHGGGGHGHHGGGGGGGGGGGGGGGGGGGGGGGGGGGGGGFFFFFFFFFFFF@DFFFFFFFFDADDDFFFFFFFFFFFFFHHFHFFFFFFFFFFFFFFFFFFFFFF;
@M05620:45:000000000-G6HP7:1:1101:18095:4302 1:N:0:135
CATCCTGACCCTGAAGTACCCCATTGAGCATGGCATCGTCACCAACTGGGACGACATGGAGAAGATCTGGCACCACACCTTCTACAACGAGCTGCGCGTGGCCCCGGAGGAGCACCCAGTGCTGCTGACCGAGGCCCCCCTGAACCCCAAGGCCAACAGAGAGAAGATGACTCAGGTGAGGCTCGGCCGACGCCCGTGCTCCTCCCGTCCTTTCCCCAGTCATTTTCTGCCCGGCTTGATTTCGACATTAG
+
CCCCCFFFFFFFGGGGGGGGGGGHHHHHHHHHHHHHHGHHHGHHHGHHHHHHGGGGGHHHHHHHHHHHHHHHHGHHHGGHHHHHHHHHGGGGGHHGGGFGGGHHGGGGGGGGHHHHGGHGHHHHHHHHHHGGGGGGGGGGGGHHHHGGGGHGHHGGGGGGGGGGGGGGGGGGGGGGGGGGGGGGFFFFFFFFFFFFBDFFFFFFFFFEDFFFFFFFFFFFFFFFFFFFFFFFFFFFFFFFFFFB;A.ABB;
@M05620:45:000000000-G6HP7:1:1101:16084:4308 1:N:0:135
CATCCTGACCCTGAAGTACCCCATTGAGCATGGCATCGTCACCAACTGGGACGACATGGAGAAGATCTGGCACCACACCTTCTACAACGAGCTGCGCGTGGCCCCGGAGGAGCACCCAGTGCTGCTGACCGAGGCCCCCCTGAACCCCAAGGCCAACAGAGAGAAGATGACTCAGGTGAGGCTCGGCCGACGCCCGTGCTCCTCCCGTCCTTTCCCCAGTCATTTTCTGCCCGGCTTGATTTCTGCCATTC
+
B?ABBFFFFFFFGGGFGGGGGGDGHGFFGGHGFHCHHEHHHGHHHGHHHHHHGEGGGHGHHHHHGHHHHHHFHGHHAGGHHHHFHHEHGGGGGHHGGCEGEEHHGGGGGGGGHHHHGEHGBFGHHHHHHHC<CDCGGGGGGAGFHGGGGDEACHG.CAFGBF.AFEGGGFFFGBFGGGGGGGGG?@AF-BBB=@BB@ADEBFFFFFFFFFFFFFFFFFBFFBFFFFFFFEFEF<BBB-9BFBBFB/;9/F/
@M05620:45:000000000-G6HP7:1:1101:16093:4328 1:N:0:135
CATCCTGACCCTGAAGTACCCCATTGAGCATGGCATCGTCACCAACTGGGACGACATGGAGAAGATCTGGCACCACACCTTCTACAACGAGCTGCGCGTGGCCCCGGAGGAGCACCCAGTGCTGCTGACCGAGGCCCCCCTGAACCCCAAGGCCAACAGAGAGAAGATGACTCAGGTGAGGCTCGGCCGACGCCCGTGCTCCTCCCGTCCTTTCCCCAGTCATTTTCTGCCCGGCTTGATTTCTGACATTA
+
DDDDDFFFFFFFGGGGGGGGGGGHHHHHHHHHHHHHHGHHHGHHHGHHGHHHGGGGGHHHHGHHGHHHHHHHHGHHHGGHHHHHHGHHGGGGGHHGGGGGGGHHGGGGGGGGHHHHGGHHHHHHHHHHHHGGGGGGGGGGGGGHHHGGGGHGHHGGGGGGGGGGGGGGGGGGGGGGGGGGGGGGFFFFFFFFFFFF@DDFFFFFFFFFFFFFFFFFFFFFFFFFFHHFHFFFFFFFFFFFFFFFFFFFFF0
@M05620:45:000000000-G6HP7:1:1101:11499:4366 1:N:0:135
CATCCTGACCCTGAAGTACCCCATTGAGCATGGCATCGTCACCAACTGGGACGACATGGAGAAGATCTGGCACCACACCTTCTACAACGAGCTGCGCGTGGCCCCGGAGGAGCACCCAGTGCTGCTGACCGAGGCCCCCCTGAACCCCAAGGCCAACAGAGAGAAGATGACTCAGGTGAGGCTCGGCCGACGCCCGTGCTCCTCCCGTCCTTTCCCCAGTCATTTTCTGCCCGGCTTGATTTCTGACATTA
+
BBBBBFFFFFFFGGGGGGGGGGGHHHHHHHHHHHHHHGHHHGHHHGHHHGGHGGGGGHHHHHHHHHHGHHHHHGHHHGGHHHHGHHHHGGGGGHHGGGGGGGHHGGGGGGGGHHHHGGHHHHHHHHHHHHGGGGGGGGGGGGHHHHGGGGHGHHGGGGGGGGGGGGGGGGGGGGGGGGGGGFGGFFFFFFFFFFFF;ADEFFFFFFF.;A.;BFFFFFAFFFFFFFFBBEFFAFFFAB;BFFFFF:BBFF/
@M05620:45:000000000-G6HP7:1:1101:11490:4388 1:N:0:135
CATCCTGACCCTGAAGTACCCCATTGAGCATGGCATCGTCACCAACTGGGACGACATGGAGAAGATCTGGCACCACACCTTCTACAACGAGCTGCGCGTGGCCCCGGAGGAGCACCCAGTGCTGCTGACCGAGGCCCCCCTGAACCCCAAGGCCAACAGAGAGAAGATGACTCAGGTGAGGCTCGGCCGACGCCCGTGCTCCTCCCGTCCTTTCCCCAGTCATTTTCTGCCCGGCTTGATTTCTGACATTA
+
CCCCCFFFFFFFGGGGGGGGGGGHHHHHHHHHHHHHHGHHHGHHHGHHHHHHGGGGGHHHHHHHHHHHHHHHHGHHHGGHHHHHHHHHGGGGGHHGGGGGGGHHGGGGGGGGHHHHGGHHHHHHHHHHHHGGGGGGGGGGGGHHHHGGGGHGHHGGGGGGGGGGGGGGGGGGGGGGGGFGGGGGFFFFFFFFFFFF-ADFFFFFFFFADFDFFFFFFFDFFBFFFFFFFFFFDCFFFFFFFFFFFFFFFF0
@M05620:45:000000000-G6HP7:1:1101:11494:4409 1:N:0:135
CATCCTGACCCTGAAGTACCCCATTGAGCATGGCATCGTCACCAACTGGGACGACATGGAGAAGATCTGGCACCACACCTTCTACAACGAGCTGCGCGTGGCCCCGGAGGAGCACCCAGTGCTGCTGACCGAGGCCCCCCTGAACCCCAAGGCCAACAGAGAGAAGATGACTCAGGTGAGGCTCGGCCGACGCCCATGCTCCTCCCGTCCTTTCCCCAGTCATTTTCTGCCCGGCTTGATTTCTGACATTA
+
BBBBBFBDFFFBFGGBGFFGGGGHH55FGHGF4FFHF?GHHGHF2EGGH2EG?EGCFHHBGHHHFEGFH5@FGEHG?EFHFHFHFHGHGGGGGFFEGCEEGGHHFEC?CBEDGGHHGGHHHF1GGFCGHHGD@CCFGGGGDCGHHHGGG?ECCGEEGGFBF/..9/;C;0:;;F9BB/;C:C.AC-:A-99-9BD.9;FFBF/;BEAA;;A/BBFFF../9BFFFFFF/;FFFAA-@-.9BBB///9BFF/
@M05620:45:000000000-G6HP7:1:1101:22664:4426 1:N:0:135
AGATTACTGCAACAGTTCCCCCTGGACCTGGAAAAGTTTCTTGCCTGGCTTACAGAAGCTGAAACAACTGCCAATGTCCTACAGGATGCTACCCGTAAGGAAAGGCTCCTAGAAGACTCCAAGGGAGTAAAAGAGCTGATGAAACAATGGCAAGTAAGTCAGGCATTTCCGCTTTAGCACTCTTGTGGATCCAATTGAACAATTCTCAGCATTTGTACTTGTAACTGACAAGCCAGGGACAAAACAAAGAT
+
AA3>ADFDDFFFFGGGGBGGGGGGHFHHFFHGHCGHBGHHFHGFHHHHHHGHHHFGGHHGHGHGHFHHHHHHHFFHHHHHHHHHGHGHHFGHHHGGGGHHGHHGHHHGFHHHHHHHHHHHHHHGGEGEHHHHHGHHHFHHHHHHHHHGGFGGHGGGHHHFHGHHHHHHHHGGGGGHHHGHHHHGHGGGHFHHHHGHHGHFHGHGHHHGGHHHHHHHHGHHHFHEHHHHGHHHHGGGGGGGFFGGGGGGGGF
@M05620:45:000000000-G6HP7:1:1101:21995:4429 1:N:0:135
AGATTACTGCAACAGTTCCCCCTGGACCTGGAAAAGTTTCTTGCCTGGCTTACAGAAGCTGAAACAACTGCCAATGTCCTACAGGATGCTACCCGTAAGGAAAGGCTCCTAGAAGACTCCAAGGGAGTAAAAGAGCTGATGAAACAATGGCAAGTAAGTCAGGCATTTCCGCTTTAGCACTCTTGTGGATCCAATTGAACAATTCTCAGCATTTGTACTTGTAACTGACAAGCCAGGGACAAAACAAAGAT
+
BB@AAFFFFFFFGGGGGFGGGGGFGFHHHHGHFHHHFHHHHHHHGHHHHHHHHHBGHHHHHHHHHHHHHHHHHHHHHHHHHHGHHHHHHHHHHHGFGDFCFHHHHHHHGHHHHHGHHHHHHHHGGHGGFFHHHGHHHHGHHHHHHHHHHHHHHGHHHHHHHHHHHHHHHHGGGGGHHGHHHHHHHHHGHHHHGHHHGGHHFHHHHHHHHHHHHHHHHHHHHHHHHHHHHHHGHGGGGGGGGGGGGGGGGGC
@M05620:45:000000000-G6HP7:1:1101:7869:4445 1:N:0:135
AGATTACTGCAACAGTTCCCCCTGGACCTGGAAAAGTTTCTTGCCTGGCTTACAGAAGCTGAAACAACTGCCAATGTCCTACAGGATGCTACCCGTAAGGAAAGGCTCCTAGAAGACTCCAAGGGAGTAAAAGAGCTGATGAAACAATGGCAAGTAAGTCAGGCATTTCCGCTTTAGCACTCTTGTGGATCCAATTGAACAATACTCAGCATTTGTACTTGTAACTGACAAGCCAGGGACAAAACAAAGAT
+
ABABAFFFFFFFGGGGGGGGGGGFGHHHHHHHHHHHGHHHHHHHHHHHHHHHHHHHHHHHHHGHHHHHHHHHHHHHHHHHHHFHHHHHHHFHHHGFGGHHHGHHHHHHGHHHHHHGHHHHHHHGGHGGHHHHHGHHHHHHGHHHHHHHHHHHHGHHHHHHHHHHHHHHHHDGGGGHHHGHHHHHHHHGHHHHGHHHHHGHHGHDHHHGFGHHHHHHHHHHHHHHHHHGFFFHGGGGFGGGGGGGGGGGGGG
@M05620:45:000000000-G6HP7:1:1101:7877:4461 1:N:0:135
AGATTACTGCAACAGTTCCCCCTGGACCTGGAAAAGTTTCTTGCCTGGCTTACAGAAGCTGAAACAACTGCCAATGTCCTACAGGATGCTACCCGTAAGGAAAGGCTCCTAGAAGACTCCAAGGGAGTAAAAGAGCTGATGAAACAATGGCAAGTAAGTCAGGCATTTCCGCTTTAGCACTCTTGTGGATCCAATTGAACAATTCTCAGCATTTGTACTTGTAACTGACAAGCCAGGGACAAAACAAAGAT
+
AABBBFFFFFFFGGGGGGGGGGGGAGHHHHHHHHHHGHHHHHHHHHHHHHHHHHHHHHHHHHGHHHGHHHHHFGHFHHHHHHHHHGHHGGEHHHGFGGHHHGHCFGHHFHHHHHGFGHHHHHHGGHGGHHHHHGHHHHGHHFHHGHHHHFHHHGHHFHHHHHHHHHHHHHGGGGGHHHGHHHHHGHHGHFGHFHHHHGHGHHH0DGHHDCHHHHGHHHHHCGHHHHHGHFFGHGGAEBEGGGGGGGGFBFF
@M05620:45:000000000-G6HP7:1:1101:22643:4468 1:N:0:135
CATCCTGACCCTGAAGTACCCCATTGAGCATGGCATCGTCACCAACTGGGACGACATGGAGAAGATCTGGCACCACACCTTCTACAACGAGCTGCGCGTGGCCCCGGAGGAGCACCCAGTGCTGCTGACCGAGGCCCCCCTGAACCCCAAGGCCAACAGAGAGAAGATGACTCAGGTGAGGCTCGGCCGACGCCCGTGCTCCTCCCGTCCTTTCCCCAGTCATTTTCTGCCCGGCTTGATTTCTGACATTA
+
CCCCCFFFFFFFGGGGGGGGGGGHHHHHHHHHHHHHHGHHHGHHHGHHHHHHGGGGGHHHHGHHHHHGHHHHHGHHHGGHHHHHHHHHGGGGGHHGGGGGGGHHGGGGGGGGHHHHGGHHHHHHHHHHHHGGGGGGGGGGGGHHHHGGGGHGHHGGGGGGGGGGGGGGGGGGGGGGGGGGGGGGFFFFFAFFFFFFDFFFFFFFFFFFFFFFFFFFFFFFFFFFFFFFFFFFFFFFFFFFFFFFFFFFFF0
@M05620:45:000000000-G6HP7:1:1101:22662:4479 1:N:0:135
CATCCTGACCCTGAAGTACCCCATTGAGCATGGCATCGTCACCAACTGGGACGACATGGAGAAGATCTGGCACCACACCTTCTACAACGAGCTGCGCGTGGCCCCGGAGGAGCACCCAGTGCTGCTGACCGAGGCCCCCCTGAACCCCAAGGCCAACAGAGAGAAGATGACTCAGGTGAGGCTCGGCCGACGCCCGTGCTCCTCCCGTCCTTTCCCCAGTCATTTTCTGCCCGGCTTGATTTCTGACATTA
+
A3>AAFBDFFFFGGGGGGGGGGGHGGHFGGHHFHHHHGHHGFHHHGHHGHHHG?EGEFHHHGHGHHHFHHHHHGHHHGGHHHHFHFHHGFGGGHHGGG@FGGHHG?BDFGGFHGHHGFHGHHHHGHGGHF?CDGDEGGGGGEFHHHGGG.GGHH9.CAF/999AFFGGF0FFGEGGFFB.FGGEFFAAB-->DAAD-..9FFFFFFFFFD.BFFFFFFDFFFFFFFBFFBFF?BFFFF.B/FFBFFB/9;/
@M05620:45:000000000-G6HP7:1:1101:22638:4492 1:N:0:135
CATCCTGACCCTGAAGTACCCCATTGAGCATGGCATCGTCACCAACTGGGACGACATGGAGAAGATCTGGCACCACACCTTCTACAACGAGCTGCGCGTGGCCCCGGAGGAGCACCCAGTGCTGCTGACCGAGGCCCCCCTGAACCCCAAGGCCAACAGAGAGAAGATGACTCAGGTGAGGCTCGGCCGACGCCCGTGCTCCTCCCGTCCTTTCCCCAGTCATTTTCTGCCCGGCTTGATTTCTGACATTA
+
CCCCCFFFFFFFGGGFGGGGGGGHHHHHHHHHHHHHHDHHHGHHHGHHHHHHGGGGGHHHHHHAGHHHHHHHHGHHHGGHHHHHHHFHGGGGGHHGGGGGGGHHGGGGGGGGHHHHGGHHHHHHHHHHHHGGFCDGGGGGGGHHHHGGGGHGHHGGGGGGGGGGGFGGGGGGGGBGBFFGGFEGFFEF;BB;BFFF@DD?FFFFFF.ADFFFFFFFFFDFFFFFFFFFFFFFFFFFFFFFFFFFFEFFFF/
@M05620:45:000000000-G6HP7:1:1101:21743:4496 1:N:0:135
TACCTGTACTGGGGAAGCAATCGCCATTCCTACCCTAAAGATCGGAAGAGCACACGTCTGAACTCCAGTCACAGCGATAGATCTCGTATGCCGTCTTCTGCTTGAAAAAAAAAAAAAACATAAATAAGAAAGAAATACAAGAACTTATTGACAGACACTAACACCACAAGAGAGAAACAATCTACCTAATCATAGTGAACAACAACTAAGATTGCCACAATGAAATATGCTATTATGTCTATAATAGACAG
+
CCCCCFFFFFFFGGGGGGGGGGGGGGGHHHHHHHHHHHHHGHHHGGGGHHHHHHHGHHHGHHHHHHHHHHHHGHHGGHGGHGDGHHGGHHHHGGGHGHHHHHHHHHHHHGGGGB>><//=11?11?1=1101<0<111111<</000=000000/.//0/0000.:.;.././..90//.00009000:00000090;000/....000000000;00..000000000000;0000000000000;00:/
@M05620:45:000000000-G6HP7:1:1101:21545:4542 1:N:0:135
CATCCTGACCCTGAAGTACCCCATTGAGCATGGCATCGTCACCAACTGGGACGACATGGAGAAGATCTGGCACCACACCTTCTACAACGAGCTGCGCGTGGCCCCGGAGGAGCACCCAGTGCTGCTGACCGAGGCCCCCCTGAACCCCAAGGCCAACAGAGAGAAGATGACTCAGGTGAGGCTCGGCCGACGCCCGTGCTCCTCCCGTCCTTTCCCCAGTCATTTTCTGCCCGGCTTGATTTCTGACATTA
+
CCCCCFFFFFFFGGGGGGGGGGGHHHHHHHHHHHHHHGHHGGHHHGHHHHHHGGGGGHHHHHHHHHHHHHHHHGHHHGGHHHHHHHHHGGGGGHHGGGGGGGHHGGGGGGGGHHHHGGHHHHHHHHHHHHGGGGGGGGGGGGHHHHGGGGHGHHGGGGGGGGGGGGGGGGGGGGGGGGGGGGGGFFFFFFFFFFFFFFFFFFFFFFFAFFFFFFFFFFFFFFFFFFFFFFFFFFFFFFFFFFFFFFBFFF0
@M05620:45:000000000-G6HP7:1:1101:21551:4560 1:N:0:135
CATCCTGACCCTGAAGTACCCCATTGAGCATGGCATCGTCACCAACTGGGACGACATGGAGAAGATCTGGCACCACACCTTCTACAACGAGCTGCGCGTGGCCCCGGAGGAGCACCCAGTGCTGCTGACCGAGGCCCCCCTGAACCCAAGGCCAACAGAGAGAAGATGACTCAGGGGAGGCTCGGCCGACGCCCCTGCTCCTCCCGTCCTTTTCCCAGTCATTTTCTTCCCGGCTTGGTTTCTGACATTTA
+
DDDDDFFFFFFFGGGGGGGGGGGHHHHHHHHHHHHHHGHHGGHHHGHHHHHHGGGGGHHHHHHHHHHHHHHHHGHHHGGHHHHHHHHHGGGGGHHGGGGGGGHHGGGGGGGGHGHHGGHGHHHHHHHHHHGGGGGGGGGGGGHHHHG.C.E.C.CAA////..;/:0;000000C.9.-@9.:-@9A-----;@-.9.00;0/;E...;.;F0BFF:00000;BF0000;B.@--;-90;F0000000;00
@M05620:45:000000000-G6HP7:1:1101:17925:4611 1:N:0:135
GATTATGCAACAGTTCCCCCTGGACCTGGAAAAGTTTCTTGCCTGGCTTACAGAAGCTGAAACAACTGCCAATGTCCTACAGGATGCTACCCGTAAGGAAAGGCTCCTAGAAGACTCCAAGGGAGTAAAAGAGCTGATGAAACAATGGCAAGTAAGTCAGGCATTTCCGCTTTAGCACTCTTGTGGATCCAATTGAACAATTCTCAGCATTTGTACTTGTAACTGACAAGCCAGGGACAAAACAAAGATCG
+
BCCCBFFFFFFFGGGGGGGGGGHHHHHGHHHHHHGHHHHHHHHHHHHHHGHHHGHHHHHHHHHHHHHHHHHHHHHHHHHHHHHHHHHHHHHHGGGGHHHHHHHHHHGHHHHHHHHHHHGHHGGHGEHHHHHGHHHHHHHHGHHHHHHGHHHGGGGHGHHGHHHHHHHHGGGGGHHHHHHHHHGHGGHHHHHHHHHHGHGHHHHHHHHHHHHHHGHHHHHHHGHHHGFFGGGGFGGGGGGGFGGGFGFGGFA
@M05620:45:000000000-G6HP7:1:1101:14915:4685 1:N:0:135
CATCCTGACCCTGAAGTACCCCATTGAGCATGGCATCGTCACCAACTGAGACGACATGGAGAAGATCTGGCACCACACCTTCTACAACGAGCTGCGCGTGGCCCCGGAGGAGCACCCAGTGCTGCTGACCGAGGCCCCCCTGAACCCCAAGGCCAACAGAGAGAAGATGACTCAGGTGAGGCTCGGCCGACGCCCGTGCTCCTCCCGTCCTTTCCCCAGTCATTTTCTGCCCGGCTTGATTTCTGACATTA
+
BBBBBFFFFFFFGGGGGGGGGC24BF544AF44BG3AEGFE2AAF?33B3BG2A0A1FA3FEH335F5GFGHHF1111?3CFHFGH3FE1EE1GB//>/>EGEEEE@G@CDDEFHHGGHGHHHHHHHHHHGGGGGGGGGGGGHHHHGGGGHGHHHHGGGGGGGGFFFFGGGGGGGGGGGGGGEGBBFFBBBBBBBB@DFFFFFFFFFFFFDFFFFFFFFFFFBFFFFFFFFFDBBB?B9FFFFFF;9:FF/
@M05620:45:000000000-G6HP7:1:1101:8754:4688 1:N:0:135
CATCCTGACCCTGAAGTACCCCATTGAGCATGGCATCGTCACCAACTGGGACGACATGGAGAAGATCTGGCACCACACCTTCTACAACGAGCTGCGCGTTGCCCCGGAGGAGCACCCAGTGCTGCTGACCGAGGCCCCCCTGAACCCCAAGGCCAACAGAGAGAAGATGACTCAGGTGAGGCTCGGCCGACGCCCGTGCTCCTCCCGTCCTTTCCCCAGTCATTTTCTGCCCGGCTTGATTTCTGACATTA
+
CCCBCFFFFFFFGGGGGGGGGGGHHHHHHHHHHHHHHGHHHGHHHGHHHHHHGGGGGHHHHHHHGHHHHHHHHGHHHGGHHHHHHGHHGGGGGHHGGGGGGGHHGGGGGGGGHGHHGGHGHHHHHHFHHHGGGGGGGGGGGGGHHHGGGGHGHHHHGGGGGGGGFGFFGGGGGGGGGGGGFGEGFFFFFFFFCFFFBDDEFFFFFFF;DDFFFFFFFFFFFFFFFFFFFBBADFAFFDABFFFFFBFFFF0
@M05620:45:000000000-G6HP7:1:1101:8758:4708 1:N:0:135
CATCCTGACCCTGAAGTACCCCATTGAGCATGGCATCGTCACCAACTGGGACGACATGGAGAAGATCTGGCACCACACCTTCTACAACGAGCTGCGCGTTGCCCCGGAGGAGCACCCAGTGCTGCTGACCGAGGCCCCCCTGAACCCCAAGGCCAACAGAGAGAAGATGACTCAGGTGAGGCTCGGCCGACGCCCGTGCTCCTCCCGTCCTTTCCCCAGTCATTTTCTGCCCGGCTTGATTTCTGACATTT
+
DDDDDFFFFFFFGGGGGGGGGGGHHHHHHHHHHHHHHGHHHGHHHGHHHHHHGGGGGHHHHHGHHHHHHHHHHGHHHGGHHHHHHHHHGGGGGHHGGGGGGGHHGGGGGGGGHGHHGGHGHHHHHHHHHHGGGGGGGGGGGGHHHHGGGGHGHHHHGGGGGGGGGGGGGGGGGGGGGGGGGGGGFFFFFFFFFFFFDDFEFFFFFFFEDFFFFFFFFFFFFFFFFFFFFFFFFFFFFFFFFFFFFBFFFF0
@M05620:45:000000000-G6HP7:1:1101:22166:4726 1:N:0:135
CATCCTGACCCTGAAGTACCCCATTGAGCATGGCATCGTCACCAACTGGGACGACATGGAGAAGATCTGGCACCACACCTTCTACAACGAGCTGCGCGTGGCCCCGGAGGAGCACCCAGTGCTGCTGACCGAGGCCCCCCTGAACCCCAAGGCCAACAGAGAGAAGATGACTCAGGTGAGGCTCGGCCGACGCCCGTGCTCCTCCCGTCCTTTCCCCAGTCATTTTCTGCCCGGCTTGATTTCTGACATTA
+
DDDDDFFFFFFFGGGGGGGGGGGHHHHHHHHHHHHHHGHHHGHHHGHHHHHHGGGGGHHHHHHHHHHHHHHHHGHHHGGHHHHHHHHHGGGGGHHGGGGGGGHHGGGGGGGGHHHHGGHHHHHHHHHHHHGGGGGGGGGGGGHHHHGGGGHGHHGGGGGGGGGGGGGGGGGGGGGGGGGGGGGGFFFFF>DFFFFFCFFEFFFFFFFFFFFFFFFFFFFFFFHFFFFFFFFFFFFFFCFFFFFFFFFFFF0
@M05620:45:000000000-G6HP7:1:1101:22163:4745 1:N:0:135
CATCCTGACCCTGAAGTACCCCATTGAGCATGGCATCGTCACCAACTGGGACGACATGGAGAAGATCTGGCACCACACCTTCTACAACGAGCTGCGCGTGGCCCCGGAGGAGCACCCAGTGCTGCTGACCGAGGCCCCCCTGAACCCCAAGGCCAACAGAGAGAAGATGACTCAGGTGAGGCTCGGCCGACGCCCGTGCTCCTCCCGTCCTTTCCCCAGTCATTTTCTGCCCGGCTTGATTTCTGACATTA
+
DDDDDFFFFFFFGGGGGGGGGGGHHHHHHHHHHHHHHGHHGGHHHGHHHHHHGGGGGHHHHHHHHHHHHHHHHGHHHGGHHHHHHHHHGGGGGHHGGGGGGGHHGGGGGGGGHHHHGGHHHHHHHHHHHHGGGGGGGGGGGGHHHHGGGGHGHHGGGGGGGGGGGGGGGFGGGGGGGGGGGGGGFFFFFFFFFFFFDFFFFFFFFFFEFFFFFFFFFFFFFFFFFFFFFFFFDFFFFFFFFFFFFEFFFF0
@M05620:45:000000000-G6HP7:1:1101:18064:4788 1:N:0:135
ATCTCTATCTCCTAAAAAGGAAGAAAGGGGAGGGAAGATCGGAAGAGCACACGTCTGAACTCCAGTCACAGCGATAGATCTCGTATGCCGTCTTCTGCTTGAAAAAAAAAAAAAATATAAAATTAAAACAAAAAGGGAGATATCGGAAGAGATTGATGAAAGTCTGGCTCCCCCCATCGGGGCACGATACTCTATGCCACTACAAGCGATTGTGAATTAGAAGGATAGGATATCGTGTATACACTGGCTAT
+
DCDCCFFFFFFFGGGGGGGGGGHFFGHHGGGGGGFHGHHHHGGGGHHHHHHHGHHHGGHHHHHHHHHHHHHGGGHGGHGGHHGFFHHHHGGGHGHHHHHHHHHHHHGGGGD>>//0111111111=111.<>0......./000.-...../0000;CF000;000/0/0....--//..----..9..-00000000000//000..9...00000000000..000/00000./../0000000/./00
@M05620:45:000000000-G6HP7:1:1101:8000:4861 1:N:0:135
CATCCTGACCCTGAAGTACCCCGGCTTGATTTCTGACATTAGATCGGAAGAGCACACGTCTGAACTCCAGTCACAGCGATAGATCTCGTATGCCGTCTTCTGCTTGAAAAAAAAAAAAACACATCTGTGAGTCATTCTTTGTATAATCAATGAGAAACTTGAAAAAAGCATTATTTCCAAAATACCTCTTGGTTCATACATCCATTTTTAACCCCCTTGTTCTTTCTAATCGACCTTCTCCTCTGATTCCT
+
CCCCCFFFFFFFGGGGGGGGGGGGGGGGFGHHHHHHHHHHHHGHHHG2FEHGFHHHHGGHHGHFHHHHHHHHFHHHHGEHGGGHHFHHGDHHHHGFGHGGHHHHHHHHHHHEGGGGC>///0=11=1<111<11>1<1<F1111>11=0C00000=0G0<000=0.-..00;0;;;00000.0000000000;.00009000/0;09B09000.;@-./0000990:0000..--.00;9:0/00000000
@M05620:45:000000000-G6HP7:1:1101:8014:4875 1:N:0:135
CATCCTGACCCTGAAGTACCCCGGCTTGATTTCTGACATTAGATCGGAAGAGCACACGTCTGAACTCCAGTCACAGCGATAGATCTCGTATGCCGTCTTCTGCTTGAAAAAAAAAAAAACCCTGATATAGGAGAATGGTCATGGTATCAATGAGTAAATTGACAGAATCAGTGACGCCTCTATAGACATGGAGACTCACATGCGTTGACAGGCGATGTCGTTATCGCTAACGTCGTGGTATACAGATTCTA
+
BBBBBFFFFFFFGGGFGFGGGGGGGGGGHHHHHGFFGHFHGAGGHHG22EFFHHHHHGHGFFHHHHHHHHGGFHH5FEGHGFBFFHHHGFHHBGGAEHGGHEHHHEGGHHF/E/D@</////00011111110.01111111=0<0000=00000000=00000;//00:00000.;-../000009000/0//.09090000.9;-.00/..---.;/...../...../..9999../:////////9/
@M05620:45:000000000-G6HP7:1:1101:17183:4884 1:N:0:135
CATCCTGACCCTGAAGTACCCCATTGAGCATGGCATCGTCACCAACTGGGACGACATGGAGAAGATCTGGCACCACACCTTCTACAACGAGCTGCGCGTGGCCCCGGAGGAGCACCCAGTGCTGCTGACCGAGGCCCCCCTGAACCCCAAGGCCAACAGAGAGAAGATGACTCAGGTGAGGCTCGGCCGACGCCCGTGCTCCTCCCGTCCTTTCCCCAGTCATTTTCTGCCCGGCTTGATTTCTGACATTT
+
BAABBFFFFFFFGGGGGGGGGGGHHHHHFGHHHHGHHGHFHGHHHGHHHHHHGGGFGHHFHGHHHHHHFHHHHGHHHGGHHHHHHHHHGGGGGHGGGGGGCGHHGGGGCGGGHHHHGGHGGHHGHHHHHHGGGGGGGGGGGGHHHHDGGGHGHHGGGGGGGGGGFFGGGGGGGGGGGGGGGGGGFFFFFFFFFFFFBFF.:FFFFFFFFFFFFFFFFEFFFFFFFFFFFBFFFFFFFA.;BFFBF/BBBF/
@M05620:45:000000000-G6HP7:1:1101:17172:4898 1:N:0:135
CATCCTGACCCTGAAGTACCCCATTGAGCATGGCATCGTCACCAACTGGGACGACATGGAGAAGATCTGGCACCACACCTTCTACAACGAGCTGCGCGTGGCCCCGGAGGAGCACCCAGTGCTGCTGACCGAGGCCCCCCTGAACCCCAAGGCCAACAGAGAGAAGATGACTCAGGTGAGGCTCGGCCGACGCCCGTGCTCCTCCCGTCCTTTCCCCAGTCATTTTCTGCCCGGCTTGATTTCTGACATTA
+
DDDDDFFFFFFFGGGGGGGGGGGHHHHHHHHHHHHHHGHHHGHHHGHHHHHHGGGGGHHHHHHHHHHHHHHHHGHHHGGHHHHHHHHHGGGGGHHGGGFGGGHHGGGGGGGGHHHHGGHFHHHHHHHHHHGGGGGGGGGGGGHHHHGGGGHGHHGGGGGGGGGGGGGFGGGGGGGGGGGGGGGGFFFFFFFFFFFFFFFFFFFFFFFFFFFFFFFFFFFFFFFFHHHFFFFFFFFFFFFFFFFFFFFFFF0
@M05620:45:000000000-G6HP7:1:1101:6825:4924 1:N:0:135
TACCTGTACTGGGGAAGCATTTCTACCCTAAAGATCGGAAGAGCACACGTCTGAACTCCCGTCACAGCGATAGATCTCGTATGCCGTCTTCTGCTTGAAAAAAAAAAAAAGAACCCCCACCTGTTCCACATCTCCGCGGCAACCCGTTGCAACCCGCTCATCCTCCTCGCGCGCACGTTCACAGTTCGTGTCTAGTCGTTGTTCTCCCCTAATGTGCGCTCGTGAGTATTCCCAGTCGCCTGCGTGCCGTC
+
AAAAAFFFFFFFGGGGGGFFG3DAA3BG10F1BA110EAB000B1AAF/FC0B1BC11B//B//A1B//A?/B1212@0B/BF2F//>0?22111F1>FGFGEE/E@>///?00//////?C01111111111<1..-----...::...009..----.00000///.9----------///////--9--/////--:---/////--9-/////---9-9-/-//9////////-------;------
@M05620:45:000000000-G6HP7:1:1101:6844:4929 1:N:0:135
TACCTGTACTGGGGAAGCATTCCTACCCTAAAGATCGGAAGAGCACACGTCTGAACTCCAGTCACAGCGATAGATCTCGTATGCCGTCTTCTGCTTGAAAAAAAAAAAGAAGAACAAAGTGCTGCTGACCGAGACCCCCCTCCACCACACAGCACACATAGAGCATATGTCTCAGGGGAAGCACTACATAGATCGGCTGACATCCCGTCATTAACCTCCGCATTTACTGCGAGACTGGCTTTTTTTACATT
+
BCBBBFFFFFFFGGGGGGGGGGHHGHHHHHHHHHHHHGGGGHHHHHFHGHHHGHHHHHHHHHHGHGGHGGHGGHHHHHHGGHHHHGGGHGHHHGHHHHGHHFE@GGG@//02B2222022222222=2??<>C/<...<@C..</.<.....;/:/;.00;000:0000000000C.:..;.0/00/900000;..-.-./090/.:9:.9:00090/...:..000000.---.:0..::/00--.0000
@M05620:45:000000000-G6HP7:1:1101:15326:4982 1:N:0:135
CATCCTGACCCTGAAGTACCCCATTGAGCATGGCATCGTCACCAACTGGGACGACATGGAGAAGATCTGGCACCACACCTTCTACAACGAGCTGCGCGTGGCCCCGGAGGAGCACCCAGTGCTGCTGACCGAGGCCCCCCTGAACCCCAAGGCCAACAGAGAGAAGATGACTCAGGTGAGGCTCGGCCGACGCCCGTGCTCCTCCCGTCCTTTCCCCAGTCATTTTCTGCCCGGCTTGATTTCTGACATTA
+
CCCCCFFFFFFFGGGGGFGGGGGHHHHHHHHHHHHHHGHHGGHHHGHHHHHHGGGGGHHGHHHHHHHHHHHHHGHHHGGHHHHHHHHHGGGGGHHGGGEGGGHHGGGGGGGGHGHHGGHFHHHHHHHHHHGGGGGGGGGGGGHHHHGGGGHGHHGGGGGGGGGGGGGFGGGGGGGGGGGGGG?GFFFFFFFFFFFF>DFFFFFFFFFADFDFFFFFFFDFFFFFFFFFFEFFFFFFFFABFFFFFBBFFF0
@M05620:45:000000000-G6HP7:1:1101:18475:4994 1:N:0:135
CATCCTGACCCTGAAGTACCCCATTGAGCATGGCATCGTCACCAACTGGGACGACATGGAGAAGATCTGGCACCACACCTTCTACAACGAGCTGCGCGTGGCCCCGGAGGAGCACCCAGTGCTGCTGACCGAGGCCCCCCTGAACCCCAAGGCCAACAGAGAGAAGATGACTCAGGTGAGGCTCGGCCGACGCCCGTGCTCCTCCCGTCCTTTCCCCAGTCATTTTCTGCCCGGCTTGATTTCTGACATTT
+
BBBAAFD5CFFFGGGGGGGGGGGHHHFEGHHGFHHHHGHHDEHHEGHHBGFHEGGGGHFCGHHFCFHDAGHHHGHHGGGHHHGGHHHHCEEGFFHGGGEGGGFHGEGC/CGGHHHHGGG<CDGHHGHGHHGGGCGGGGGCGGHHHHGGDGEFHHGGGGGGGGGEFGFFGFFFBGGGGGGGFFGFBBFFBBB?BBBB-:D.BFFFFE9.;A.FF/BBFBABF/BBBFFBB/BE.9;B?BF/9BFBFBFFFF/
@M05620:45:000000000-G6HP7:1:1101:6977:4998 1:N:0:135
ATCTCTATCTCCTAAAAACCTGTTTAGATTTGGAGATAGACCTTCAGGTTTTTCATCATTTTCTGCATGAATTATACATTGACCACGTTCCAGCGTGGTCAGTTTGCAGCATTCTGTTATTTTGTTTGACAGAGTGTCTTGTTGAGAACATATGTAGGACATGATTTTTTCCTGCAACAGGGAAAATAAAGTATAAGTTTTAAAGATTTATTCTTTAATAAAGGATCTCAAAGCCAGCTTTAGAAAAAGGA
+
CCCCBFFFFFFFGGGGGGGGGGHHHHHHHHHHHHHHHGHHGHHHHHHHHHHGGHHHHHHHHHIHHHHHHHHHHHHGHHHHHHHHHHGHHHHHHHGGGGHHHHHHHHGHHHHHHHHHHHHHHHHHHHHHHHHHHHHHHHHHHHHHHHHHHGHHHHHHHHHHHHHHHHHHHGHHHHHHHHHHHGEHHHHHHHHGGHHGHFGHHHGHHGHHHHHHHHHHHHHGHGHGHHHHHGHGHHHHHGHHHHHHHHHHGGH
@M05620:45:000000000-G6HP7:1:1101:23458:5002 1:N:0:135
CATCCTGACCCTGAAGTACCCCATTGAGCATGGCATCGTCACCAACTGGGACGACATGGAGAAGATCTGGCACCACACCTTCTACAACGAGCTGCGCGTGGCCCCGGAGGAGCACCCAGTGCTGCTGACCGAGGCCCCCCTGAACCCCAAGGCCAACAGAGAGAAGATGACTCAGGTGAGGCTCGGCCGACGCCCGTGCTCCTCCCGTCCTTTCCCCAGTCATTTTCTGCCCGGCTTGATTTCTGACATTA
+
DDDDDFFFFFFFGGGGGGGGGGGHHHHHHHHHHHHHHGHHHGHHHGHHHHHHGGGGGHHHHHHHHHHHHHHHHGHHHGGHHHHHHHHHGGGGGHHGGGGGGGHHGGGGGGGGHHHHGGHHHHHHHHHHHHGGGGGGGGGGGGHHHHGGGGHGHHGGGGGGGGGGGGGGGGGGGGGGGGGGGGGGFFFFFFFFFFFFDDFFFFFFFFFFFFDFFFFFFFFFFFFFFHFFHFFFFFFFFFFFFFFFFFFFFF:
@M05620:45:000000000-G6HP7:1:1101:20983:5008 1:N:0:135
CATCCTGACCCTGAAGTACCCCATTGAGCATGGCATCGTCACCAACTGGGACGACATGGAGAAGATCTGGCACCACACCTTCTACAACGAGCTGCGCGTGGCCCCGGAGGAGCACCCAGTGCTGCTGACCGAGGCCCCCCTGAACCCCAAGGCCAACAGAGAGAAGATGACTCAGGTGAGGCTCGGCCGACGCCCGTGCTCCTCCCGTCCTTTCCCCAGTCATTTTCTGCCCGGCTTGCTTTCTGACATTT
+
AAAA3FFFFCFFGGGGGGGFCAEGFGHGHHBAAGEFEGHFHFHFHGFFHHHHGGGCEBHF2GCEGHHFBEFHHGHHHFGFEGFHHFBG@FEGGHHGGGGGGGHHGEGGGGFDHHHHGGGG<FFGHBHHFCAC-D@CFGGGGGEEHHGGGAC.GHGGGGGFBBAEGFF9FFFGGGGGGGFGGAEABBFFB;9B?BBB9.A9:BFFBFF9AD.BF/BFF.AFFFF/BB//BBFE.-=9B?.//;9/;/;9BF/
@M05620:45:000000000-G6HP7:1:1101:20962:5014 1:N:0:135
CATCCTGACCCTGAAGTACCCCATTGAGCATGGCATCGTCACCAACTGGGACGACATGGAGAAGATCTGGCACCACACCTTCTACAACGAGCTGCGCGTGGCCCCGGAGGAGCACCCAGTGCTGCTGACCGAGGCCCCCCTGAACCCCAAGGCCAACAGAGAGAAGATGACTCAGGTGAGGCTCGGCCGACGCCCGTGCTCCTCCCGTCCTTTCCCCAGTCATTTTCTGCCCGGCTTGATTTCTGACATTT
+
CCCCCFFFFFFFGGGGGFGGGGGHHGHHHHHHHHHHHGHHFGHHHGHHHHFHGGGGGHHGHHHGHFHGHHHHHGGHHGGHHHHGHHHHGEGGGHHGGGFGGGHHGGGGGGGGHHHHGGHHHHHHHHHGHHGGGGGFGGGGGGGHHHGGGGHGHHGGGGGGGGGGGGGFGGGGFFFGGGGGGGGGFFFF>ADFFFFFBDDEFFFFFFFFFFFFFFFFFFFFFFFFFFFBFFFFDDAFFF.;BFFFFFFFFF/
@M05620:45:000000000-G6HP7:1:1101:6983:5021 1:N:0:135
ATCTCTATCTCCTAAAAACCTGTTTAGATTTGGAGATAGACCTTCAGGTTTTTCATCATTTTCTGCATGAATTATACATTGACCACGTTCCAGCGTGGTCAGTTTGCAGCATTCTGTTATTTTGTTTGACAGAGTGTCTTGTTGAGAACATATGTAGGACATGATTTTTTCCTGCAACAGGGAAAATAAAGTATAAGTTTTAAAGATTTATTCTTTAATAAAGGATCTCAAAGCCAGCTTTAGAAAAATGA
+
AAAAAFFFFBFFGGGGGGGGGGHGHHHHHHHCBFGFHHHGHHHHGGHDFGHGGHHHHHGHHHHHHHHHFGHHHGHHHGHHGHHHHHGHHHHGHH0E??GGHHHHHHHHHHHHHHHGFHHHHHHHHHHEHFHFFHHHHFHHHHHHHHHHHHGHFHHHHBHHHHHHGHHHGGHHHHHHHHHHHGGFHHHGHHHHHHGHFGFGHHHHHHHHHHHHHGHHHGHHFHEBGHHHHHHHFFGGHGHFG00GHHHH.CH
@M05620:45:000000000-G6HP7:1:1101:16617:5025 1:N:0:135
CATCCTGACCCTGAAGTACCCCATTGAGCATGGCATCGTCACCAACTGGGACGACATGGAGAAGATCTGGCACCACACCTTCTACAACGAGCTGCGCGTGGCCCCGGAGGAGCACCCAGTGCTGCTGACCGAGGCCCCCCTGAACCCCAAGGCCAACAGAGAGAAGATGACTCAGGTGAGGCTCGGCCGACGCCCGTGCTCCTCCCGTCCTTTCCCCAGTCATTTTCTGCCCGGCTTGATTTCTACATTAG
+
DDDDCFFFFFFFGGGGGGGGGGGHHHHHHHHHHHHHHGHHGGHHHGHHGHHHGGGGGHHHHHHHHHHHHHHHHGHHHGGHHHHHHHHHGGGGGHHGGGEGGGHHGGGGGGGGHHHHGGHFGHHHHHHHHHGGGGGGGGGGGGHHHHGGGGHGHHGGGGGGGGGGFGGGGGGGGGGGGGGGGGGGFFFFFFFFFFFF@DFEFFFFFFFADFDFFFFFFFFFFFFFFFFFFFFFFFCFFFAFFFFFFFFFFF;
@M05620:45:000000000-G6HP7:1:1101:18600:5098 1:N:0:135
AGATTACTGCAACAGTTCCCCCTGGACCTGGAAAAGTTTCTTGCCTGGCTTACAGAAGCTGAAACAACTGCCAATGTCCTACAGGATGCTACCCGTAAGGAAAGGCTCCTAGAAGACTCCAAGGGAGTAAAAGAGCTGATGAAACAATGGCAAGTAAGTCAGGCATTTCCGCTTTAGCACTCTTGTGGATCCAATTGAACAATTCTCAGCATTTGCACTTGTAACTGACAAGCCAGGGACAAAACAAAGAT
+
B@B3>FFFBFFFGGFGGGGGGGGGFHHHHFFGCHHH3BGHHFGGFHHFHFHHHHHGHHGHHGHHHHHHHHHGHHHFHHHHHHFHFGGHFGFGHFGEGFHHEFHACEGHGHFGGGFHHFHHHHHGACEEGFFHHFHHEHFHHGFFGHHF1BHFHGGGHFFGDFFFEHFGHHGGGGGGGHHFGGGHH<GGHHHHGHDDGBHHBCGGHHH0BFBCCGC0;CGFGHF00CGFBGHHGGBA.A?EG.B.FEEF/F0
@M05620:45:000000000-G6HP7:1:1101:18611:5117 1:N:0:135
AGATTACTGCAACAGTTCCCCCTGGACCTGGAAAAGTTTCTTGCCTGGCTTACAGAAGCTGAAACAACTGCCAATGTCCTACAGGATGCTACCCGTAAGGAAAGGCTCCTAGAAGACTCCAAGGGAGTAAAAGAGCTGATGAAACAATGGCAAGTAAGTCAGGCATTTCCGCTTTAGCACTCTTGTGGATCCAATTGAACAATTCTCAGCATTTGTACTTGTAACTGACAAGCCAGGGACAAAACAAAGAT
+
B?AAAFFFFFFFGGGGGGGGGGGGCHHGGFHFFHHHBBEHHFHGFGHHHHHHHHHFFHGHGBHH3GGEHHGGHFFFHHHHGHFHCFFHHHBGHHGEEEAE@EFA?CFFFHHHHF3GFGHGHHDFEFG/BD4GHEHGFHHHFGDHDGHHDCHBGG2FGF@F2>2</@<1FD?FGGGGDFGHEGBGH>GDHHF<1GHFGDBHFCD0<DDFGC0CF;;;0C0:CGHFCGBGCHHGGGG.EDAEE?/CFEEF/F0
@M05620:45:000000000-G6HP7:1:1101:8094:5152 1:N:0:135
ATCTCTATCTCCTAAAAAGGAAGAAAGGGGAGGGAAGATCGGAAGAGCACACGTCTGAACTCCAGTCACAGCGATAGATCTCGTATGCCGTCTTCTGCTTGAAAAAAAAAAAAAAAAACCACTGTCGAACAAAATCTTATACAACACTGCCACCTACATCGTACAGTTCCTCTTTCTCCCTCTAAGCGATCCAAGTAAACTACTCTCACCATTTTTCCCTCTCACTAAGCAGCCGTAGTCCCACCAAAGAA
+
BBBBBFFFFFFFGGGGGGGGGFHHHHHHGFGGGGGHGHHHHGGGGHHHHHGHGFHHGHHHHHHHHHHHHHHHGGHGGHGHHHHGGHHGGEEGHFGHHHHHHFGFHHGE@FG/<<>-@-<<G./0=0..<.-/.:0/00;00;00CC.000;/;..//;00....:0;;009;000;0;9//;B////9..9.9//9///9////;9/;/9/////9/9//.9//////////.:-.9..////.;9.9//.
@M05620:45:000000000-G6HP7:1:1101:18923:5179 1:N:0:135
CATCCTGACCCTGAAGTACCCCGGCTTGATTTCTGACATTAGATCGGAAGAGCACACGTCTGAACTCCAGTCACAGCGATAGATCTCGTATGCCGTCTTCTGCTTGAAAAAAAAAAAAAGAACTCTAGTAATAATTCTTATTTGCCCCCCCGCTAGCCCATACAGACTCATTTTTTCCCTCCATCCTGCTGAATCATTCCTTATTTTATCTCTTCATTTCTTCTTCACCCCTGCCCTCTCCTCTCATTTCC
+
CCCCCFFFFFFFGGGGGFGGGGGGGGGGHHHHHGHFHHHHFGHHHHGGGGGHHHHFHGHHHGHFHHHHHHHHHHHHHGGHGGGHFGHHGFHHHHGFGHGHHHHHHHHGHHGGGGGG<>///00111111111111>11<<1111=F1.--:----.0;/./:;C00C00090;00-/0;0/C/00:00;0;000900:00;00;00000:0;00;0:00:000:000:99-.....0;/:/;B0/9B00;0
@M05620:45:000000000-G6HP7:1:1101:23339:5186 1:N:0:135
CATCCTGACCCTGAAGTACCCCATTGAGCATGGCATCGTCACCAACTGGGACGACATGGAGAAGATCTGGCACCACACCTTCTACAACGAGCTGCGCGTGGCCCCGGAGGAGCACCCAGTGCTGCTGACCGAGGCCCCCCTGAACCCCAAGGCCAACAGAGAGAAGATGACTCAGGTGAGGCTCGGCCGACGCCCGTGCTCCTCCCGTCCTTTCCCCAGTCATTTTCTGCCCGGCTTGATTTCTGACATTA
+
CDDDDFFFFFFFGGGGGGGGGGGHHHHHHHHHHHHHHGHHHGHHHGHHHHHHGGGGGHHHHHHHHHHHHHHHHGHHHGGHHHHHHHHHGGGGGHHGGGGGGGHHGGGGGGGGHGHHGGHGHHHHHHHHHHGGGGGGGGGGGGHHHHGGGGHGHHGGGGGGGGGGGGGGGGGGGGGGGGGGGGGGFCEFCFFFFFFFBFFFFFFFFFFEFFFFFFFFFFFFFFFFFFFFFFFFFFFFFFAFFFFFFFFFFF0
@M05620:45:000000000-G6HP7:1:1101:14957:5186 1:N:0:135
CATCCTGACCCTGAAGTACCCCATTGAGCATGGCATCGTCACCAACTGGGACGACATGGAGAAGATCTGGCACCACACCTTCTACAACGAGCTGCGCGTGGCCCCGGAGGAGCACCCAGTGCTGCTGACCGAGGCCCCCCTGAACCCCAAGGCCAACAGAGAGAAGATGACTCAGGTGAGGCTCGGCCGACGCCCGTGCTCCTCCCGTCCTTTCCCCAGTCATTTTCTGCCCGGCTTGATTTCTGACATTA
+
DDDDCFFFFFFFGGGGGGGGGGGHHHHHHHHHHHHHHGHHGGHHHGHHHGHHGGGGGHHHHHHHHHHHHHHHHGHHHGGHHHHHHHHHGGGGGHHGGGEGGGHHGGGGGGGGHFHHGGHFHHHHHHHHHHGGGGGGGGGGGGHHHHGGGGHGHHGGGGGGGGGGFGGGGGGGGGGGGGGGGGGGFFFFFFFFFFFFBFFFFFFFFFF;DFDFFFFFFFDFFFFFFFHFHFFFFFFFFFFFFFFFF:FFFF0
@M05620:45:000000000-G6HP7:1:1101:8313:5190 1:N:0:135
CATCCTGACCCTGAAGTACCCCATTGAGCATGGCATCGTCACCAACTGGGACGACATGGAGAAGATCTGGCACCACACCTTCTACAACGAGCTGCGCGTGGCCCCGGAGGAGCACCCAGTGCTGCTGACCGAGGCCCCCCTGAACCCCAAGGCCAACAGAGAGAAGATGACTCAGGTGAGGCTCGGCCGACGCCCGTGCTCCTCCCGTCCTTTCCCCAGTCATTTTCTGCCCGGCTTGATTTCTGACATTA
+
CCCCCFFFFFFFGGGGGGGGGGGHHHHHHHHHHHHHGGHHHGHHHGHHHHGHGGGGGHHGHHHHHGHGHHHHHGGHHGGHHHHHHHHHGGGGGHHGGGGGEGHHGGGGGGGGHHHHGGGHHHHHHHHGHHGGGGGGGGGGGGGGHHGGGGHGHHGGGGGGGGGGGGGGGGGGGGFGCFGGGGGGFFFFFFFFFFFF@DFFFFFFFFFFFFFFFFFFFFFFFFFFFFFFFFFFFACFFC;FFFFFFFFFFFB
@M05620:45:000000000-G6HP7:1:1101:8307:5211 1:N:0:135
CATCCTGACCCTGAAGTACCCCATTGAGCATGGCATCGTCACCAACTGGGACGACATGGAGAAGATCTGGCACCACACCTTCTACAACGAGCTGCGCGTGGCCCCGGAGGAGCACCCAGTGCTGCTGACCGAGGCCCCCCTGAACCCCAAGGCCAACAGAGAGAAGATGACTCAGGTGAGGCTCGGCCGACGCCCGTGCTCCTCCCGTCCTTTCCCCAGTCATTTTCTGCCCGGCTTGATTTCTGACATTA
+
BBAAAFF@FCFCEGGDGGGGGGGHHHHHFHHHHHHHGEHHGEHCCFHHHGFHGGGCEEFCCFFBFFHHHGHHHGGHGGGHHHFHHHHH?FAEGBGEGGGCEEHHEGCCGCGAGHGHFGGHFFHHGHCGHGC@@DCEADCCAECCHHGGDDHAGGEGGGFFB/EGFBFGGEFFFFBECBFFGGFGBBEFBB?@;BB?9.999FFFBE.;;;AFF//9;B.9FBFFFFFFFFFFF-@=?-.;;BBBBFFFFF/
@M05620:45:000000000-G6HP7:1:1101:8053:5275 1:N:0:135
AGATTACTGCAACAGTTCCCCCTGGACCTGGAAAAGTTTCTTGCCTGGCTTACAGAAGCTGAAACAACTGCCAATGTCCTACAGGATGCTACCCGTAAGGAAAGGCTCCTAGAAGACTCCAAGGGAGTAAAAGAGCTGATGAAACAATGGCAAGTAAGTCAGGCATTTCCGCTTTAGCACTCTTGTGGATCCAATTGAACAATTCTCAGCATTTGTACTTGTAACTGACAAGCCAGGGACAAAACAAAGAT
+
BBBBAFFFFFFFGFFGGFGGGGGG4FGHBGFFHGHHDFHHFHHCHFFHHHHFCDGHHGHHHHGHH3GGGHHGGHHFHHGHFFFGFCHHGF@GHHGFGGHHHGFFFGHHGHHHHHBCHHHHHEGGGHGGHHHHHGHHHHHHHFHHHHHHHHHHHGHHHGHHHHHHHHHHHHGGGGGHHHHHHHHHHHHGGHHHHHHHHHGGHHHHHHHHDHHHHHHHHHHHGGHHHHGFHHGHHGG.CGGGGGGGGGGGFGG
@M05620:45:000000000-G6HP7:1:1101:17335:5294 1:N:0:135
AGATTACTGCAACAGTTCCCCCTGGACCTGGAAAAGTTTCTTGCCTGGCTTACAGAAGCTGAAACAACTGCCAATGTCCTACAGGATGCTACCCGTAAGGAAAGGCTCCTAGAAGACTCCAAGGGAGTAAAAGAGCTGATGAAACAATGGCAAGTAAGTCAGGCATTTCCGCTTTAGCACTCTTGTGGATCCAATTGAACAATTCTCAGCATTTGTACTTGTAACTGACAAGCCAGGGACAAAACAAAGAT
+
CBBCCFFFFFFFGGGGGGGGGGGGHHHHHHHHHHHHGHHHHHHHHHHHHHHHHHHHHGHHHHHHHHGHHHHHHHHHHHHHHHHHHGHHHHHHHHGGGGHHHHHHHHHHGHHHHHHGHHHHHGHGGHGGHGHHHGHHHHHHHHGHHHHHHHHHHGHHHHHHHHHHHHHHHHGGGGGHHHGHHHHHHGHGHHHHGHHHHHHGGHHHHHHHHHHHHHHHHGHHHHGHHHHHHHHHGGFGGGGGGGGGGGGGGGF
@M05620:45:000000000-G6HP7:1:1101:16846:5305 1:N:0:135
AGATTACTGCAACAGTTCCCCCTGGACCTGGAAAAGTTTCTTGCCTGGCTTACAGAAGCTGAAACAACTGCCAATGTCCTACAGGATGCTACCCGTAAGGAAAGGCTCCTAGAAGACTCCAAGGGAGTAAAAGAGCTGATGAAACAATGGCAAGTAAGTCAGGCATTTCCGCTTTAGCACTCTTGTGGATCCAATTGAACAATTCTCAGCATTTGTACTTGTAACTGACAAGCCAGGGACAAAACAAAGAT
+
AAAAAFFFFFFFGGGGGGGGGGGGHHHHGHHGHHHHFHHHHHHHHHGHHHHHHGHHFHHHHHGHHHHHHHGHHHGHHHHHHHGHHGHHHHHHHHGEEEHHHHFHHHHHFHHHHHHHHHHHHGHGGHGEFHHHHGHHHHHHHGGFHHGHGHHHHGHHHHHHGGHHHHHHHHGGFGGHHHFHHHHHHHHGHHHHFHHHHGHHFHHGHHHFDFHHHHHHHHHHHGHFHHHHHFGHFGFGGGGGGGFFGGGGGGC
@M05620:45:000000000-G6HP7:1:1101:17329:5312 1:N:0:135
AGATTACTGCAACAGTTCCCCCTGGACCTGGAAAAGTTTCTTGCCTGGCTTACAGAAGCTGAAACAACTGCCAATGTCCTACAGGATGCTACCCGTAAGGAAAGGCTCCTAGAAGACTCCAAGGGAGTAAAAGAGCTGATGAAACAATGGCAAGTAAGTCAGGCATTTCCGCTTTAGCACTCTTGTGGATCCAATTGAACAATTCTCAGCATTTGTACTTGTAACTGACAAGCCAGGGACAAAACAAAGAT
+
ABAABFFFFFFFGGGGGGGGGGGGHHHHHHHHHHGHGHHHHHHHHHHHHHHHHHHGHHHHHGHFGHEHHHHHFHHHGHHHHHHHHHHHHHHHHHGFGGHHHFFFHHHHGHHHHHHGHHHHHHHGGHGEFFFHGGHHHHGHGHHFHGHHHHHFHEGFFHHHHHGHGHHHHHGGGGGHHHGHGHHGHDGGHHHHEHHFHFFFFGGFHHHHGHHHHHHHGHHFHHGFHHHHHHGHEGFFEGFGGGGFFGGGGF0
@M05620:45:000000000-G6HP7:1:1101:10803:5380 1:N:0:135
TACCTGTACTGGGGAAGCAATCGCCATTCCTACCCTAAAGATCGGAAGAGCACACGTCTGAACTCCAGTCACAGCGATAGATCTCGTATGCCGTCTTCTGCTTGAAAAAAAAAAAAACAGCTCTCGGAGGTTATTTTGCATCGGTGAGCCAGACAGCATGATCCGCTGAGGGGTGCGAAACTATTTGAGGAAAGGCAGCACCTTTTTATTAAATTTACCTTTTAGCCATCGCCATTCCTACCCTCCAGATC
+
BBBBBFFFFFFFGGGGGGGFGCFEEEFHHHEGHHHHFFFHHHFHGGG?BGGCGHHGGHHFEG35F3GBDGDGHDHE0G?1GH4BGEF??FGDE?EAFGHHFD3BFFHHCE@@/B//<?F<01CFFA/CC-AG1DDDGHHEDF..<CEFGHCGCE/C./C0:CBCG.::.;CD?A@DFB??-CBFBBBF.B/./.A.;9AFFFFFFFFEBFFFFFFF//;BBFFFFF/BFF.A..:BBBB/;::B...9/;9
@M05620:45:000000000-G6HP7:1:1101:13584:5440 1:N:0:135
ATCTCTATCTCCTAAAAAGGAAGAAAGGGGAGGGAAGATCGGAAGAGCACACGTCTGAACTCCAGTCACAGCGATAGATCTCGTATGCCGTCTTCTGCTTGAAAAAAAAAAAAAAAAAAAAAATTAAAAGATCTATAGTAGATTAATGAGGACATATGTAAGATGTGAAACTAGAATACATATTAAGTAGATTATATACCATGAGTATATATGTTTGTTGTCATGTAACAATAGATTAAATAGAATAGATT
+
BBBBBFFFFFFFGGGGGGGGGGHFGHHHGGGGGGGHGHHHHGGGGHHHHHHHGHHHGHHHHHHHHHHHHHHHGGHGGGHHHHHGGHHHHGGGHGHHHHHHHGHHHHGGGGGB>/>-<------./00000.0000;00;00000000000/0./00000000;0;000000////;/://////;//9///;/////:///////9/////9/:///9...;/:///9///9/9//9/////////;///9
@M05620:45:000000000-G6HP7:1:1101:25522:5442 1:N:0:135
CATCCTGACCCTGAAGTACCCCATTGAGCATGGCATCGTCACCAACTGGGACGACATGGAGAAGATCTGGCACCACACCTTCTACAACGAGCTGCGCGTGGCCCCGGAGGAGCACCCAGTGCTGCTGACCGAGGCCCCCCTGAACCCCAAGGCCAACAGAGAGAAGATGACTCAGGTGAGGCTCGGCCGACGCCCGTGCTCCTCCCGTCCTTTCCCCAGTCATTTTCTGCCCGGCTTGATTTCTGACATTA
+
CCCCCFFFFFFFGGGGGGGGGGGHHHHHHHHHHHHHHGHHHGHHHGHHHHHHGGGGGHHHHHHHHHHHHHHHHGHHHGGHHHHHHGHHGGGGGHHGGGGGGGHHGGGGGGGGHHHHGGHHHHHHHHHHHHGGGGGGGGGGGGHHHHGGGGHGHHGGGGGGGGGGFGGGGGGGGGGGGGGGGGGGFFFFFFFFFFFFCDDFFFFFFFFEDDDFFFFFFFFFFFFFFFFFFFFFFFCFBFFFFFFFFBFFFF0
@M05620:45:000000000-G6HP7:1:1101:22719:5464 1:N:0:135
ATCTCTATCTCCTAAAAAGGAAGAAAGGGGAGGGAAGATCGGAAGAGCACACGTCTGAACTCCAGTCACAGCGATAGATCTCGTATGCCGTCTTCTGCTTGAAAAAAAAAAAAAAAAAAAAATAAAAAAAAACATACCATGAAATATAAAAAAAAGAAGAATAACTAGAGTCATGATCAACACAAATAATATCGATGAAATATACTATGACTATGTCTGAAATAGAATTTATGGTTATATTTTGAACTCAT
+
ABBBAFFFFFFFGGGGGGGGFFGGAFGHEGEEEGDGEFFHHEAFGHHHHHHHGFHGGFHHHHHGHHHFHHHHGGHGEG@GHHGFEGGFHGEECFGFGGFDHCGFHHEE?C//>/>>CADFG?.:0000-9--..00;/00000;00000///---.../9B//////////////;//////..9.::/;///...///://///////9/////////////////////////////9////./9////
@M05620:45:000000000-G6HP7:1:1101:23354:5505 1:N:0:135
CATCCTGACCCTGAAGTACCCCATTGAGCATGGCATCGTCACCAACTGGGACGACATGGAGAAGATCTGGCACCACACCTTCTACAACGAGCTGCGCGTGGCCCCGGAGGAGCACCCAGTGCTGCTGACCGAGGCCCCCCTGAACCCCAAGGCCAACAGAGAGAAGATGACTCAGGTGAGGCTCGGCCGACGCCCGTGCTCCTCCCGTCCTTTCCCCAGTCATTTTCTGCCCGGCTTGATTTCTGACATTA
+
CCCCCFFFFFFFGGGGGGGGGGGHHHHHHHHHHHHHHGHHHGHHHGHHHHHHGGGGGHHHHHHHHHHHHHHHHGHHHGGHHHHHHHHHGGGGGHHGGGFGGGHHGGGGGGGGHHHHGGHHHHHHHHHGHHGGGGGGGGGGGGHGHHGGGGHGHHGGGGGGGGGGGGGGGGGGGGGGGGGGGGGGFFFFFFFFFFFFFFFFFFFFFFFEFFFFFFFFFFFFFFFFFFFFFFFFDFFFFAAFFFFFFBFFFF0
@M05620:45:000000000-G6HP7:1:1101:19269:5505 1:N:0:135
CATCCTGACCCTGAAGTACCCCATTGAGCATGGCATCGTCACCAACTGGGACGACATGGAGAAGATCTGGCACCACACCTTCTACAACGAGCTGCGCGTGGCCCCGGAGGAGCACCCAGTGCTGCTGACCGAGGCCCCCCTGAACCCCAAGGCCAACAGAGAGAAGATGACTCAGGTGAGGCTCGGCCGACGCCCGTGCTCCTCCCGTCCTTTCCCCAGTCATTTTCTGCCCGGCTTGATTTCTGACATTA
+
CCCCCFFFFFFFGGGGGGGGGGGHHHHHHHHHHHHHHGHHHGHHHGHHHHHHGGGGGHGHHHHHHHHHHHHHHGHHHGGHHHHHHHHHGGGGGHHGGGGGGGHHGGGGGGGGHHHHGGHGHHHHHHHGHHGGGGGGGGGGGGHHHHGGGGHGHHGGGGGGGGGGGGGGGGGGGGGGGGGGGGGGFFFFFFFFFFFF;DFFFFFFFFFFFFFFFFFFFFFFFFFFFFFFFFFFFFFFFAAFFFFFF9FFFF0
@M05620:45:000000000-G6HP7:1:1101:25426:5528 1:N:0:135
CATCCTGACCCTGAAGTACCCCATTGAGCATGGCATCGTCACCAACTGGGACGACATGGAGAAGATCTGGCACCACACCTTCTACAACGAGCTGCGCGTGGCCCCGGAGGAGCACCCAGTGCTGCTGACCGAGGCCCCCCTGAACCCCAAGGCCAACAGAGAGAAGATGACTCAGGTGAGGCTCGGCCGACGCCCGTGCTCCTCCCGTCCTTTCCCCAGTCATTTTCTGCCCGGCTTGATTTCTGACATTA
+
BBBBBFFFFFFFGGGGGGGGGGGHHGGFFFHHHGHHHGHHGGHHHGHHHGFHGGGGGHHFHHHHHGHFHHHHHGHHHGGHHHHHHGHHGEGGGFHGGGGGGGHHGGGGCFGGFHHHGGGGHHHHHHHGHHGGGGGGFGGGGGHHHHGGGGHGHHGGGGGGGGGFFGFGGGGGGFFEGFGFGGGGFFFFFFFFFFFF>DFEFFFFFFA;DFDFFFBBFFFFFEFFBFFFFFFFD-9BBCFFFFFFFFFFFF/
@M05620:45:000000000-G6HP7:1:1101:19902:5558 1:N:0:135
CATCCTGACCCTGAAGTACCCCATTGAGCATGGCATCGTCACCAACTGGGACGACATGGAGAAGATCTGGCACCACACCTTCTACAACGAGCTGCGCGTGGCCCCGGAGGAGCACCCAGTGCTGCTGACCGAGGCCCCCCTGAACCCCAAGGCCAACAGAGAGAAGATGACTCAGGTGAGGCTCGGCCGACGCCCGTGCTCCTCCCGTCCTTTCCCCAGTCATTTTCTGCCCGGCTTGATTTCTGACATTA
+
CCCCCFFFFFFFGGGGGGGGGGGHHHHHHHHHHHHHHGHHHGHHHGHHHHHHGGGGGHHHHHHHGHHHHHHHHGHHHGGHHHHHHHHHGGGGGHHGGGGFGGHHGGGGGGGGHHHHGGHHHHHHHHHHHHGGGGGGGGGGGGHHHHGGDGHGHHGGGGGGGGGGGGGGGGGGGGGGGGGGGGGGFFFFFFFFFFFFBDFFEFFFFFFFFFFFFFFFFFFFFFFFFFFFFFFFDFDAFA;FFFFFFFFFFF0
@M05620:45:000000000-G6HP7:1:1101:13006:5570 1:N:0:135
CATCCTGACCCTGAAGTACCCCATTGAGCATGGCATCGTCACCAACTGGGACGACATGGAGAAGATCTGGCACCACACCTTCTACAACGAGCTGCGCGTGGCCCCGGAGGAGCACCCAGTGCTGCTGACCGAGGCCCCCCTGAACCCCAAGGCCAACAGAGAGAAGATGACTCAGGTGAGGCTCGGCCGACGCCCGTGCTCCTCCCGTCCTTTCCCCAGTCATTTTCTGCCCGGCTTGATTTCTGACATTA
+
BBBBBFFFFFFFGGGGGGGGGGGHHGHHHHHHHHHHHGHHHGHHHGHHHHHHGGGGGHHHHHHHHHHHHHHHHGHHHGGHHHHHHHHHGGGGGHHGGGGGGGHHGGGGGGGGHHHHGGHFHHHHHHHHHHGGGGGGGGGGGGHHHHGGGGHGHHGGGGGGGGGGGGFFGGGGGGGGGGGGGGGGFFFFFFFFFFFFBDDFFFFFFFFEDDFBFFFFFFFFFFFFFFFFFFFFFFFFFFFFFFFFF/BFFF/
@M05620:45:000000000-G6HP7:1:1101:10132:5578 1:N:0:135
CATCCTGACCCTGAAGTACCCCATTGAGCATGGCATCGTCACCAACTGGGACGACATGGAGAAGATCTGGCACCACACCTTCTACAACGAGCTGCGCGTGGCCCCGGAGGAGCACCCAGTGCTGCTGACCGAGGCCCCCCTGAACCCCAAGGCCAACAGAGAGAAGATGACTCAGGTGAGGCTCGGCCGACGCCCGTGCTCCTCCCGTCCTTTCCCCAGTCATTTTCTGCCCGGCTTGATTTCTGACATTA
+
BBBBAFFFFFFFGGGGGGGGGGGHHHHHHHHHHHHHHGHHHGHGHGHHHGHHGGGGGHGHGHHHHHHHHHHHHGGHHGGHHHHHHGHHGGGGGHHGGGEEGGHHGGGGGGGGHHHHGGHGFHHHHHHHHHGGGGGGGGGGGGHHHHGGGGHGGHGGGGGGGGGGBFFCFGGGGGGGGGGGGEAFFFFFFFFAFFFF@DFEFFFFFFDADF.BBFFFFFBBFBBBFFFFFFFEADFFAFABFFFFFFFBFF/
@M05620:45:000000000-G6HP7:1:1101:13030:5581 1:N:0:135
CATCCTGACCCTGAAGTACCCCATTGAGCATGGCATCGTCACCAACTGGGACGACATGGAGAAGATCTGGCACCACACCTTCTACAACGAGCTGCGCGTGGCCCCGGAGGAGCACCCAGTGCTGCTGACCGAGGCCCCCCTGAACCCCAAGGCCAACAGAGAGAAGATGACTCAGGTGAGGCTCGGCCGACGCCCGTGCTCCTCCCGTCCTTTCCCCAGTCATTTTCTGCCCGGCTTGATTTCTGACATTA
+
CCCCCFFFFFFFGGGGGGGGGGGHHHHHHHHHHHHHHGHHGGHHHGHHHHHHGGGGGHHCGHGHGHHHHHHHHGHHHGGHHHHHHGHHGGGGGHHGGGGGGGHHGGGGGGGGHGHHGGHGHHHHHHHHHHGGGGGGGGGGGGHHHHGGGGHGHHGGGGGGGGGGGGGFGGGGGGGGGGGGGGGGFFFFFFFFFFFFFFFFFFFFFFFEFFFFFFFFFFFFFFFFFFFFFFFFFFFDFFFFFFFFFFBFBF0
@M05620:45:000000000-G6HP7:1:1101:10115:5586 1:N:0:135
CATCCTGACCCTGAAGTACCCCATTGAGCATGGCATCGTCACCAACTGGGACGACATGGAGAAGATCTGGCACCACACCTTCTACAACGAGCTGCGCGTGGCCCCGGAGGAGCACCCAGTGCTGCTGACCGAGGCCCCCCTGAACCCCAAGGCCAACAGAGAGAAGATGACTCAGGTGAGGCTCGGCCGACGCCCGTGCTCCTCCCGTCCTTTCCCCAGTCATTTTCTGCCCGGCTTGATTTCTGACATTA
+
DDDDDFFFFFFFGGGGGGGGGGGHHHHHHHHHHHHHHGHHHGHHHGHHHHHHGGGGGHHHHHHHHHHHHHHHHGHHHGGHHHHHHHHHGGGGGHHGGGGGGGHHGGGGGGGGHGHHGGHHHHHHHHHHHHGGGGGGGGGGGGHHHHGGGGHGHHGGGGGGGGGGGGGFGGGGGGGGGGGGGGGGFFFFFFFFFFFFBFFFFFFFFFFEFFFFFFFFFFDFFFFFFFFFFFFFFFFFFFFFFFFFFBFFFF0
@M05620:45:000000000-G6HP7:1:1101:21445:5590 1:N:0:135
CATCCTGACCCTGAAGTACCCCATTGAGCATGGCATCGTCACCAACTGGGACGACATGGAGAAGATCTGGCACCACACCTTCTACAACGAGCTGCGCGTGGCCCCGGAGGAGCACCCAGTGCTGCTGACCGAGGCCCCCCTGAACCCCAAGGCCAACAGAGAGAAGATGACTCAGGTGAGGCTCGGCCGACGCCCGTGCTCCTCCCGTCCTTTCCCCAGTCATTTTCTGCCCGGCTTGATTTCTGACATTT
+
DDDDDFFFFFFFGGGGGGGGGGGHHHHHHHHHHHHHHGHHHGHHHGHHHHHHGGGGGHHHHHHHHHHGHHHHHGHHHGGHHHHHHHHHGGGGGHHGGGGGGGHHGGGGGGGGHHHHGGHHHHHHHHHHHHGGGGGGGGGGGGHHHHGGGGHGHHGGGGGGGGGGGGGGGGGGGGGGGGGGGGGGFFFFFFFFFFFF@DDFFFFFFFFADF.FFFFFFFBFFFFFFFFFFFFFADAFFA:FFFFFF:BFFF0
@M05620:45:000000000-G6HP7:1:1101:13013:5591 1:N:0:135
CATCCTGACCCTGAAGTACCCCATTGAGCATGGCATCGTCACCAACTGGGACGACATGGAGAAGATCTGGCACCACACCTTCTACAACGAGCTGCGCGTGGCCCCGGAGGAGCACCCAGTGCTGCTGACCGAGGCCCCCCTGAACCCCAAGGCCAACAGAGAGAAGATGACTCAGGTGAGGCTCGGCCGACGCCCGTGCTCCTCCCGTCCTTTCCCCAGTCATTTTCTGCCCGGCTTGATTTCTGACATTA
+
CCCCCFFFFFFFGGGGGGGGGGGHHHHHHHHHHHHHHGHHHGHHHGHHHHHHGGGGGHHHHHHHHHHHHHHHHGHHHGGHHHHHHHHHGGGGGHHGGGGGGGHHGGGGGGGGHGHHGGHHHHHHHHHHHHGGGGGGGGGGGGHHHHGGGGHGHHGGGGGGGGGGGGGGGGGGGGGGGGGGGGGGFFFFFFFFFFFF>DDFFFFFFFFFFFFFFFFFFF?FFBFFFFFFFFFFFFFFFFFFFFFFFBFFFF/
@M05620:45:000000000-G6HP7:1:1101:23336:5597 1:N:0:135
CATCCTGACCCTGAAGTACCCCATTGAGCATGGCATCGTCACCAACTGGGACGACATGGAGAAGATCTGGCACCACACCTTCTACAACGAGCTGCGCGTGGCCCCGGAGGAGCACCCAGTGCTGCTGACCGAGGCCCCCCTGAACCCCAAGGCCAACAGAGAGAAGATGACTCAGGTGAGGCTCGGCCGACGCCCGTGCTCCTCCCGTCCTTTCCCCAGTCATTTTCTGCCCGGCTTGATTTCTGACATTA
+
DDDDDFFFFFFFGGGGGGGGGGGHHHHHHHHHHHHHHGHHHGHHHGHHHHHHGGGGGHHHHHHHHHHHHHHHHGHHHGGHHHHHHHHHGGGGGHHGGGGGGGHHGGGGGGGGHHHHGGHHHHHHHHHHHHGGGGGGGGGGGGHHHHGGGGHGHHGGGGGGGGGGGGGGGGGGGGGGGGGGGGGGFFFFFFFFFFFF@DDFFFFFFFFFDFDFFFFFFFFFFFFFFFFFFFFFDFFFFFAFFFFFFFFFFF0
@M05620:45:000000000-G6HP7:1:1101:10125:5603 1:N:0:135
CATCCTGACCCTGAAGTACCCCATTGAGCATGGCATCGTCACCAACTGGGACGACATGGAGAAGATCTGGCACCACACCTTCTACAACGAGCTGCGCGTGGCCCCGGAGGAGCACCCAGTGCTGCTGACCGAGGCCCCCCTGAACCCCAAGGCCAACAGAGAGAAGATGACTCAGGTGAGGCTCGGCCGACGCCCGTGCTCCTCCCGTCCTTTCCCCAGTCATTTTCTGCCCGGCTTGCTTTCTGACATTA
+
CCCCCFFFFFFFGGGGGGGGGGGHHGHHHHHHHHHHHGHHHGHHHGHHGHHHGGGGGHGHHGHHHHHHGHHHHGHHHGGHHHHHHHHHGGGGGHHGGGGGGGHHGGGGGGGGHHHHGGHFHHHHHHHHHHGGGGGGGGGGGGHHHHGGGGHGHHGGGGGGGGGGGGGGGGGGGGGGGGGGGFGGFFEFFFFFFFFF;ADFFFFFFFFFFFFFFFFFFF?FFFFFFFFFFFFFDDFFFF.;FFFFFBFFFF0
@M05620:45:000000000-G6HP7:1:1101:21430:5604 1:N:0:135
CATCCTGACCCTGAAGTACCCCATTGAGCATGGCATCGTCACCAACTGGGACGACATGGAGAAGATCTGGCACCACACCTTCTACAACGAGCTGCGCGTGGCCCCGGAGGAGCACCCAGTGCTGCTGACCGAGGCCCCCCTGAACCCCAAGGCCAACAGAGAGAAGATGACTCAGGTGAGGCTCGGCCGACGCCCGTGCTCCTCCCGTCCTTTCCCCAGTCATTTTCTGCCCGGCTTGATTTCTGACCTTT
+
BBBBBFFFFFFFGGGGFGGGGGGHH5FFHHH4GCGHH?GEDGHGHGHGHGHHGGGGGHGHHHHHHHH5EFGHHGHHHGGHHHHHHFFHEFFGGHHGGEEGGGHHGECGFGGGHHHHGGEGFHBGGBGFGH?D??AGGGGGGCGEGHGG?DG.CGGGFGFFFFEEFFFFBBFGGFFBFB0.;CEF-;AA--@99DF-;::.B//;BAA;AA9BFFFFBF.BF/BFF:/:///A:BC=DA.:B////9BBFF/
@M05620:45:000000000-G6HP7:1:1101:23328:5621 1:N:0:135
CATCCTGACCCTGAAGTACCCCATTGAGCATGGCATCGTCACCAACTGGGACGACATGGAGAAGATCTGGCACCACACCTTCTACAACGAGCTGCGCGTGGCCCCGGAGGAGCACCCAGTGCTGCTGACCGAGGCCCCCCTGAACCCCAAGGCCAACAGAGAGAAGATGACTCAGGTGAGGCTCGGCCGACGCCCGTGCTCCTCCCGTCCTTTCCCCAGTCATTTTCTGCCCGGCTTGATTTCTGACATTA
+
BBBBBFFFFFFFGGG4GGGGGGCEGFHCGGHHGHHHHGGHGGHHGGHHHHHGGGGGGHGGHFHBGHHGHFFHHGHHGGGHHHHHHHHHFGFEGGHGGGGGGGHHG@/BDCD/FGHHGGGFBGHFFHHHFG@DCCCGGGDGCGGHHHGGGDHEGEGFGG/C:CAEGEGFGFGGGGFGFFF?GGGGFFADB=BDAFAD@AAFFFFFFF.ADFDFFFFFFFBFFFFBBFFFFBF?.9@>@@.;BFBF//:/BF/
@M05620:45:000000000-G6HP7:1:1101:5682:5643 1:N:0:135
CATCCTGACCCTGAAGTACCCCGGCTTGATTTCTGACATTAGATCGGAAGAGCACACGTCTGAACTCCAGTCACAGCGATAGATCTCGTATGCCGTCTTCTGCTTGAAAAAAAAAAAAGAACTACTTCCCGATACCCCCCTTCACCCCAAGGCCCACATAGCAAAGATAACTTCGGTAACGATCGTCCGATGCCCGTGCCACTCCCGTCCTCTATTCACCCATCTTCTACCCTCCTTCATTTCCGACCTTA
+
BAABBFFFFFFFGGGGGGGGGGA2AEGGAFHHHGBBGHHGHBFCHE2EE?FEGHHHHGHHHGGHHHHHGCHHGGH5GE@GF?FHHFH1FGHCDF/EGHGGHBGHHBFGFHHG/B//////0?11<11110/.---1<.---./000.-:.......:.000/00///0000000.....0..9.-...-...:BE.-...////...9.../////////:AB//:9//99./.99////////.9--A/9
@M05620:45:000000000-G6HP7:1:1101:21973:5646 1:N:0:135
CATCCTGACCCTGAAGTACCCCATTGAGCATGGCATCGTCACCAACTGGGACGACATGGAGAAGATCTGGCACCACACCTTCTACAACGCGCTGCGCGTGGCCCCGGAGGAGCACCCAGTGCTGCTGACCGAGGCCCCCCTGAACCCCAAGGCCAACAGAGAGAAGATGACTCAGGTGAGGCTCGGCCGACGCCCGTGCTCCTCCCGTCCTTTCTTCAGTCATTTTCTGCCCGGCTTGTTTTCTGACATTA
+
AAA1AFF1F1FC1GGGFGGGCCEGHEFFA1FGHFFGF0AGEEA1/AFH0A0A/EA/AA0101A0BABGHE1F1?0F/??GGCF2F1@F//>>>>>//EE?/<</<C<@C/E//?C<</<F?1FGFHFD0F-<-A?.<A@-@./:C:AA.;99...;.9C///;AB//;90C00;099/9FFE-A@--9-@=-999;@9-;/9BB/A-ABABF////;B/9BF/B9BFFFFB?A-@@;--;B-//;BFFFF/
@M05620:45:000000000-G6HP7:1:1101:21991:5657 1:N:0:135
CATCCTGACCCTGAAGTACCCCATTGAGCATGGCATCGTCACCAACTGGGACGACATGGAGAAGATCTGGCACCACACCTTCTACAACGAGCTGCGCGTGGCCCCGGAGGAGCACCCAGTGCTGCTGACCGAGGCCCCCCTGAACCCCAAGGCCAACAGAGAGAAGATGACTCAGGTGAGGCTCGGCCGACGCCCGTGCTCCTCCCGTCCTTTCCCCAGTCATTTTCTGCCCGGCTTGATTTCTGACATTA
+
BBBBBFFFFFFFGFGFGGGGGGGHHHHHFHHHHHHHHGHHHGHHHGHHHGHHGGGGGGHHHGHHHGHHHGGHHGHHHGGHHHGHHHHHGGEGGHHGGGGEGGHGGGGGGGGCHHHHGGHHHHHHHHHHHHGGGGCFDGGFGEHHHHGFGGHGHHEGFGGEBBFFGGFGEGGFGGFGFFFGGGGGFFFFFAB--@D;DF?A/FFFFFDFFFFFFFF/.BAFFFFFFFFFF/;A.;@DFA;FFFBFFB/FFF/
@M05620:45:000000000-G6HP7:1:1101:21446:5718 1:N:0:135
AGATTACTGCAACAGTTCCCCATGGACCTGGAAAAGTTTCTTGCCTGGCTTACAGAAGCTGAAACAACTGCCAATGTCCTGCAGGATGCTACCCGTAAGGAAAGGCTCCTAGAAGACTCCAAGGGAGTAAAAGAGCTGATGAAACAATGGCAAGTAAGTCAGGCATTTCCGCTTTAGCACTCTTGTGGATCCAATTGAACAATTCTCAGCATTTGTACTTGTAACTGACAAGCCAGGGACAAAACAAAGAT
+
AAABBFFFFFFFGGFGGGGGGGHHHHHHHHHHHHHHHHHHHHHHHHHHHHHHHHHHHHHHHHHHHHHHHHHHHHHGHHHHHHHHHGHHHHHHHHGGGGHHHHHHHHHHGHHHHHHGHHHHHHHGGGGGHHHHHGHHHHHHHHHHHHHHHGHHHGHHHHHHHHGHHHHHHHGGGGGHHHHHHHHHHFHGHHHHGHHHHHHGHHHHHHHHHHHHHHHHHHHHFHHHHHHGHHGFHGHGGGGGGFGGGGGGGGG
@M05620:45:000000000-G6HP7:1:1101:21431:5732 1:N:0:135
AGATTACTGCAACAGTTCCCCATGGACCTGGAAAAGTTTCTTGCCTGGCTTACAGAAGCTGAAACAACTGCCAATGTCCTGCAGGATGCTACCCGTAAGGAAAGGCTCCTAGAAGACTCCAAGGGAGTAAAAGAGCTGATGAAACAATGGCAAGTAAGTCAGGCATTTCCGCTTTAGCACTCTTGTGGATCCAATTGAACAATTCTCAGCATTTGTACTTGTAACTGACAAGCCAGGGACAAAACAAAGAT
+
CBCCCFFFFFFFGGCGGGGGGGHHHHHHHHHHHHHHGHHHHHHHHHHHHHHHHHHHHHHHHHHHHHHHHHHHHHHHHHHHHHHHHGHHHHHHHHGGGGHHHGHHGHHHGHHHHGHGHHHHHHHGFEGGFHHHHGHHHHGHHHGHHHHHHHHHHGHHHHHHHHHHHHHHHHGGGGGHGHHHHHHHHHHGGHHHGGHGHHHHHHHHHHHGGHHHHHHHHHHHHHHHHHHHGHGFHGHGGGGGGGGGGGGGFFF
@M05620:45:000000000-G6HP7:1:1101:17144:5739 1:N:0:135
CATCCTGACCCTGAAGTACCCCATTGAGCATGGCATCGTCACCAACTGGGACGACATGGAGAAGATCTGGCACCACACCTTCTACAACGAGCTGCGCGTGGCCCCGGAGGAGCACCCAGTGCTGCTGACCGAGGCCCCCCTGAACCCCAAGGCCAACAGAGAGAAGATGACTCAGGTGAGGCTCGGCCGACGCCCGTGCTCCTCCCGTCCTTTCCCCAGTCATTTTCTGCCCGGCTTGATTTCTGACATTA
+
DDDDDFFFFFFFGGGGGGGGGGGHHHHHHHHHHHHHHGHHHGHHHGHHHHHHGGGGGHHHHHHHHHHHHHHHHGHHHGGHHHHHHHHHGGGGGHHGGGGGGGHHGGGGGGGGHHHHGGHGHHHHHHHHHHGGGGGGGGGGGGHHHHGGGGHGHHGGGGGGGGGGGGGFGGGGGGGGHGGGGGGGFFFFFFFFFFFF@DFFFFFFFFFFFFFFFFFFFFFFFFFHFFFFFFFFFFFFFFFFFFFFFFFFFF0
@M05620:45:000000000-G6HP7:1:1101:21445:5744 1:N:0:135
AGATTACTGCAACAGTTCCCCATGGACCTGGAAAAGTTTCTTGCCTGGCTTACAGAAGCTGAAACAACTGCCAATGTCCTGCAGGATGCTACCCGTAAGGAAAGGCTCCTAGAAGACTCCAAGGGAGTAAAAGAGCTGATGAAACAATGGCAAGTAAGTCAGGCATTTCCGCTTTAGCACTCTTGTGGATCCAATTGAACAATTCTCAGCATTTGTACTTGTAACTGACAAGCCAGGGACAAAACAAAGAT
+
BBBBBFFFFFFFGG4FGGGGGGHHHHHHHGEGHHHHHHHHHHGHHHHHHHHHHHHHHHHHHHHHHHFHHHHHHHHGHHHHHHHHHGHGHHHHHHGGGGHGHHHHHHHHGHHHHHHHHHHHHGHGGFGGHHHHHGHHHHHHHHHHHHHHHEGHHGHHHHHHHHHHHHHHHHGGGGGHGHGHHHHHHFHCHHHHHHHHGHGFFGGHHHHHFEFHHHHHHGHHCGHHHHGGHGHFHGGGGG?EGAFGGFGAFB9
@M05620:45:000000000-G6HP7:1:1101:17130:5753 1:N:0:135
CATCCTGACCCTGAAGTACCCCATTGAGCATGGCATCGTCACCAACTGGGACGACATGGAGAAGATCTGGCACCACACCTTCTACAACGAGCTGCGCGTGGCCCCGGAGGAGCACCCAGTGCTGCTGACCGAGGCCCCCCTGAACCCCAAGGCCAACAGAGAGAAGATGACTCAGGTGAGGCTCGGCCGACGCCCGTGCTCCTCCCGTCCTTTCCCCAGTCATTTTCTGCCCGGCTTGATTTCTGACATTA
+
BBBBBFF5FFFFGGFGGFGGGGGHHHGHGHHGHHHHHGHHHGHHHGGHHHHHGGGGEGHFHHHHHHHHHFGHFGHHGGGGHHHGHGHFEGEGGGFGGGGEEGHHGGGCGGCGHFHHDGHGFHHGHGHGHHGGGGGGGGGGGGHGHHGGGGHGHHGGGGGGGGGGGGGGGFFBFFFGCFGFGGGGFCFDFFFFFFFF9:DFFFBBBFFADDDBFFFFFFFBFFFFFFFFFFFFFAFF=C?FFFFBFFFFFFB
@M05620:45:000000000-G6HP7:1:1101:7349:5753 1:N:0:135
CATCCTGACCCTGAAGTACCCCATTGAGCATGGCATCGTCACCAACTGGGACGACATGGAGAAGATCTGGCACCACACCTTCTACAACGAGCTGCGCGTGGCCCCGGAGGAGCACCCAGTGCTGCTGACCGAGGCCCCCCTGAACCCCAAGGCCAACAGAGAGAAGATGACTCAGGTGAGGCTCGGCCGACGCCCGTGCTCCTCCCGTCCTTTCCCCAGTCATTTTCTGCCCGGCTTGATTTCTGACATTT
+
CCCCCFFFFFFFGGGGGGGGGGGHHHHHHHHHHHHHHGHHHGHHHGHHHHHHGGGGGHHHHHHHHHHHHHHHHGHHHGGHHHHHHHHHGGGGGHHGGGFGGGHHGGGGGGGGHHHHGGHHHHHHHHHHHHGGGGGGGGGGGGHHHHGGGGHGHHGGGGGGGGGGGGGGGGGGGGGGGGGGGGGGFFFFFFFFFFFF@ADFFFFFFFFFFFFFFFFFFFFFFFFFFFFFFFFFFFFFFFAFFFFFFEFBFF0
@M05620:45:000000000-G6HP7:1:1101:20801:5758 1:N:0:135
CATCCTGACCCTGAAGTACCCCATTGAGCATGGCATCGTCACCAACTGGGACGACATGGAGAAGATCTGGCACCACACCTTCTACAACGAGCTGCGCGTGGCCCCGGAGGAGCACCCAGTGCTGCTGACCGAGGCCCCCCTGAACCCCAAGGCCAACAGAGAGAAGATGACTCAGGTGAGGCTCGGCCGACGCCCGTGCTCCTCCCGTCCTTTCCCCAGTCATTTTCTGCCCGGCTTGATTTCTGACATTA
+
AAABBFFFFFFCAAGGGGGGGGGGHFGHHHHHHHHHHAFGHGHGHGHHHCEHGGGGGGFFGFHHHHHFHFHHHGHHHGGHHHHGHHHHGGGGGGHGGGEGGGHHGGGGGGGGHHHHGGHGHHHHHHHHHHGGGGGGGGGGGGGHHHGGGGHGHHGGGGGGGGGGGGGFGGGGGGGGGGGGGGEGBBFF?BBBBBB?@DFFFFFFFFFFFFFFFFFFFFFFFFFFFFFFFEFFFBB?BB?BFFFFFFFFFF/
@M05620:45:000000000-G6HP7:1:1101:20818:5765 1:N:0:135
CATCCTGACCCTGAAGTACCCCATTGAGCATGGCATCGTCACCAACTGGGACGACATGGAGAAGATCTGGCACCACACCTTCTACAACGAGCTGCGCGTGGCCCCGGAGGAGCACCCAGTGCTGCTGACCGAGGCCCCCCTGAACCCCAAGGCCAACAGAGAGAAGATGACTCAGGTGAGGCTCGGCCGACGCCCGTGCTCCTCCCGTCCTTTCCCCAGTCATTTTCTGCCCGGCTTGATTTCTGACATTA
+
BABBBFBDFFFFGAFGGGGGGGDHHFHHHHHHFHHHHGHHHGHHHGHHGFGHGGGGGHFHGGHHHHHGHHHHHGHHHGGHHHHHHHHHGGGGGHHGGGEEGGHHGGGGGGGGHHHHGGHHHHHHHHHHHHGGGGGGGGGGGGHHHHGGGGHGHHGGGGGGGGGGGGGGGGGGGGGGGGGGGGGGBBFFBBBBBBBB@DFEFFFFFFFADDDFFFFFFFFFFFFFFFFFFFFFFBBBB;./FFFFFEFFFF/
@M05620:45:000000000-G6HP7:1:1101:16419:5784 1:N:0:135
CATCCTGACCCTGAAGTACCCCATTGAGCATGGCATCGTCACCAACTGGGACGACATGGAGAAGATCTGGCACCACACCTTCTACAACGAGCTGCGCGTGGCCCCGGAGGAGCACCCAGTGCTGCTGACCGAGGCCCCCCTGAACCCCAAGGCCAACAGAGAGAAGATGACTCAGGTGAGGCTCGGCCGACGCCCGTGCTCCTCCCGTCCTTTCCCCAGTCATTTTCTGCCCGGCTTGATTTCTGACATTA
+
CCCCCFFFFFFFGGGGGGGGGGGHHHHHHHHHHHHHHGHHHGHHHGHHHHHHGGGGGHHHHHHHHHHHHHHHHGGHHGGHHHHHHHHHGGGGGHHGGGGGGGHHGGGGGGGGHHHHGGHHHHHHHHHHHHGGGGGGGGGGGGHHHHGGGGHGHHGGGGGGGGGGGGGGGGGGGGGGGGGGGGGGFFFFFFFFFFFF@FFFFFFFFFFFFFFFFFFFFFFFFFFFFFFFFFFFDFFFFFEFFFFFFBBFFF0
@M05620:45:000000000-G6HP7:1:1101:16434:5795 1:N:0:135
CATCCTGACCCTGAAGTACCCCATTGAGCATGGCATCGTCACCAACTGGGACGACATGGAGAAGATCTGGCACCACACCTTCTACAACGAGCTGCGCGTGGCCCCGGAGGAGCACCCAGTGCTGCTGACCGAGGCCCCCCTGAACCCCAAGGCCAACAGAGAGAAGATGACTCAGGTGAGGCTCGGCCGACGCCCGTGCTCCTCCCGTCCTTTCCCCAGTCATTTTCTGCCCGGCTTGATTTCTGACATTA
+
BBBBBFBFFFFFEGGGGGGGGGGHHHHHHHHHHHHHHGHHHGHHHGHHGGHHGGGGGHCFHHFHHHHHGGHHHGHHHGGHGHHHHHHHGEGGGHHGGGEGGGHHGGGGGGGGHHHHGGHFGHHHHHHGHHGCGGGGGGGGGGHGHHGGGGHGHHGGGGGGGGGGGGGCFFFFGFGGFFGGGGGGFFFFFFFFFFFF@DFFFFFFFFFEDFDFFFFFFFFBFFFFFFFFFBFFDFFFFFFFFFFFFEFBFF/
@M05620:45:000000000-G6HP7:1:1101:14777:5805 1:N:0:135
CATCCTGACCCTGAAGTACCCCATTGAGCATGGCATCGTCACCAACTGGGACGACATGGAGAAGATCTGGCACCACACCTTCTACAACGAGCTGCGCGTGGCCCCGGAGGAGCACCCAGTGCTGCTGACCGAGGCCCCCCTGAACCCCAAGGCCAACAGAGAGAAGATGACTCAGGTGAGGCTCGGCCGACGCCCGTGCTCCTCCCGTCCTTTCCCCAGTCATTTTCTGCCCGGCTTGATTTCTGACATTA
+
DDDDDFFFFFFFGGGGGGGGGGGHHHHHHHHHHHHHHGHHHGHHHGHHHHHHGGGGGHHHHHHHHHHHHHHHHGHHHGGHHHHHHHHHGGGGGHHGGGGGGGHHGGGGGGGGHHHHGGHGHHHHHHHHHHGGGGGGGGGGGGHHHHGGGGHGHHGGGGGGGGGGGGGFGGGGGGGGGGGGGGGGFFFFFFFFFFFF@DDFFFFFFFFFFFFFFFFFFFFFFFFFFFFFFFFFFFFFFFFFFFFFFFFFFF0
@M05620:45:000000000-G6HP7:1:1101:8906:5815 1:N:0:135
CATCCTGACCCTGAAGTACCCCATTGAGCATGGCATCGTCACCAACTGGGACGACATGGAGAAGATCTGGCACCACACCTTCTACAACGAGCTGCGCGTGGCCCCGGAGGAGCACCCAGTGCTGCTGACCGAGGCCCCCCTGAACCCCAAGGCCAACAGAGAGAAGATGACTCAGGTGAGGCTCGGCCGACGCCCGTGCTCCTCCCGTCCTTTCCCCAGTCATTTTCTGCCCGGCTTGATTTCTGACATTT
+
BBBBBFBFFFFFGGGGGGGGGGGHHHHHHHHHHHHHHGHHHGHHHGHHHHHHGGGGGHGHHHFHHHGGGHHHHGHHHGGHHHHHHGHHGGGGGHGGGGGGGGHHGGGGGGGGHHHHGGHHHHHHHHHHHHGGGGGGGGGGGGHHHHGGGGHGHHGGGGGGGGGGGGGFGGGGGGGGGGGGGGGGFFFFFFFFFFFA@DFEFFFFFFFFFFFFFFFFFFBFFFFFFFFFFFFFDFFFFFAFFFFFFBFBBF/
@M05620:45:000000000-G6HP7:1:1101:23733:5823 1:N:0:135
AAACCAGAAGACATGAGGTCAGCTAGATCGGAAGAGCACACGTCTGAACTCCAGTCACAGCGATAGATCTCGTATGCCGTCTTCTGCTTGAAAAAAAAAAAAAAACACACAAATATTACCAAATTATCCACATATGCTTGATCTAACTCCCCTTCTTTCATTCTCTGTTCACTCCACCCACCCCACCTCCGACACTCTTCAACAAATGAGTCCACACGACACTATATCAAATCTATTATCAAACACCTTCA
+
DCDDDDDFFFFFGGGGGGGGGGHHHHHHHHGGGGHHHHHHHGHHHGHDHHHHHHHHHHHHHGGHGGHHHHHHGGHHHHGGGHGHHHHHHHHHHHHGGGEE>><<///0/<?/0111?1111=/11111111111111111.000000000../</000C00000:0000:0000/0/....9.;.......----0;00000:0..0000:000:0.;----0/0:00::0000;000000000.../:0;
@M05620:45:000000000-G6HP7:1:1101:21755:5851 1:N:0:135
CATCCTGACCCTGAAGTACCCCATTGAGCATGGCATCGTCACCAACTGGGACGACATGGAGAAGATCTGGCACCACACCTTCTACAACGAGCTGCGCGTGGCCCCGGAGGAGCACCCAGTGCTGCTGACCGAGGCCCCCCTGAACCCCAAGGCCAACAGAGAGAAGATGACTCAGGTGAGGCTCGGCCGACGCCCGTGCTCCTCCCGTCCTTTCCCCAGTCATTTTCTGCCCGGCTTGATTTCTGACATTA
+
BBBBBFFFFFFFGFGGGGGGGGEHHHCFGGHGHHBGHGFHHGHAFFHHGHFHGFGEGHHFFFGHHHHHHHH2GFHHEGGHGHHHHHHHGGGGGHHGGGGGGGHHGGG@DGDGHHHHGGHFHHHHHHHHHHGGGGGGGGGGGGGHHHGGGGHGHHE?EGGFFGGGGGGGGGGGGGGGGGGGGGGGFFFFFBDFFFFF@DFFFFFFFFFADFDFFFFFFFFFFFFFFFFFFFFFFFFAFF.;FFFFFFFBFF/
@M05620:45:000000000-G6HP7:1:1101:13962:5900 1:N:0:135
TACCTGTACTGGGGAAGCAATCGCCATTCCTACCCTAAAGATCGGAAGAGCACACGTCTGAACTCCAGTCACAGCGATAGATCTCGTATGCCGTCTTCTGCTTGAAAAAAAAAACCACAACTCTCTTAGGTTATTTTGCCTCGGTGAGCCAGACAGAATGATCCGATGATGGGTTCTACACTATTTGATGAAACGAAGCACCTTGTTATTAACTTTACCTTTTAGCACGCGCCCTTCCTCCCCTAACTATC
+
AABBBFFFFFFFGGGGGGGGGGGGGFGHHHGGHHHHHAFHHHHHGGEEGHHGHHHGHGHFAGFGHH3GGHFH5FHEEGE?GHHGHHG?GGHHGGGGGHHHHHHF0?BFB/<<<>/?<?</<@FFH222211?<?GHH<G11?A/>.<<FGFA0>0C/<=<<DGD.?<A0000:C.CF00<;G/:;0;;00:0B0;9.C-FCE/909;;00000;FC0BFBFFBF/99/9-9-;-9:9;///;AB9:./9/9
@M05620:45:000000000-G6HP7:1:1101:13714:5944 1:N:0:135
CATCCTGACCCTGAAGTACCCCATTGAGCATGGCATCGTCACCAACTGGGACGACATGGAGAAGATCTGGCACCACACCTTCTACAACGAGCTGCGCGTGGCCCCGGAGGAGCACCCAGTGCTGCTGACCGAGGCCCCCCTGAACCCCAAGGCCAACAGAGAGAAGATGACTCAGGTGAGGCTCGGCCGACGCCCGTGCTCCTCCCGTCCTTTCCCCAGTCATTTTCTGCCCGGCTTGATTTCTGACATTT
+
BABBBFFFFFFFGGGGGGGGGGEHHHGHGFHHHHFHHGHHFGHFCFHHGHGHGEFEFHHFHFFHHHHHGHHFHGFHEFGHHHHFHGDHGFGEGHHGGGGGGEHHGGGCGGDGHHHHGAGGHGHHHHHHGHDCGGGGGGGGGGFBGHGG?AGGHHE9EEFBFFGG9FBFGFFGGFGGGGGGGEGGBBEFB-BBBBBB@ADEFFFFFFFADFFFFFFFFEAFF/FFFFFFFFFFF<BBBB.FFFFFB/B/FF/
@M05620:45:000000000-G6HP7:1:1101:13727:5956 1:N:0:135
CATCCTGACCCTGAAGTACCCCATTGAGCATGGCATCGTCACCAACTGGGACGACATGGAGAAGATCTGGCACCACACCTTCTACAACGAGCTGCGCGTGGCCCCGGAGGAGCACCCAGTGCTGCTGACCGAGGCCCCCCTGAACCCCAAGGCCAACAGAGAGAAGATGACTCAGGTGAGGCTCGGCCGACGCCCGGGCTCCTCCCGTCCTTTCCCCAGTCATTTTCTGCCCGGCTTGATTTCTGACATTC
+
A3ABAFBDFFCFGGGFGFGGGGGHHFFFHFHHFGGHHGEGFEHGGGHHHFFHGEGGFHEEGFFGHHFGDGH2FGAH1EEHHHHDGGFHE11EGHHGGEGGGEHHGEGGCGGGHHHHGGHHHHHHHGGHGHCCGGCGGGGGGABBGHGG.:EEGH.;EEFGEFFE/C/9FBFGG0BG;;0??CAFB?EFB;==BBB---9-;E/BFFDAADAFFFFFFF?;;BBBFFFFBFFF.9B?;9AFFFFF//;//;/
@M05620:45:000000000-G6HP7:1:1101:7199:5962 1:N:0:135
CATCCTGACCCTGAAGTACCCCATTGAGCATGGCATCGTCACCAACTGGGACGACATGGAGAAGATCTGGCACCACACCTTCTACAACGAGCTGCGCGTGGCCCCGGAGGAGCACCCAGTGCTGCTGACCGAGGCCCCCCTGAACCCCAAGGCCAACAGAGAGAAGATGACTCAGGTGAGGCTCGGCCGACGCCCGTGCTCCTCCCGTCCTTTCCCCAGTCATTTTCTGCCCGGCTTGATTTCTGACATTA
+
BAABBFFFFFFFGFFGGGGGGGFHHHFFGEGHHHHHHGHHGGHFFFHHHHHHGGGEGHGBGHFHHGHHDHHHHGHHHGGHHHHHHHHHGCFGGHHGGGGGGGHHGGGGGGGGHHHHGGHHHHHHHHHHHHFCGGGGGGGGGGHFHHGGDDHGHHEEGGFFGGGGBFFGGGGGGGGGGFGGGGGGFAFFF;DFFFFF>.DFFFFFFFFEDFDFFFFFFB9FFFFFFFFFBFFFFACDC-;BFFFF9:BFFF/
@M05620:45:000000000-G6HP7:1:1101:6361:5964 1:N:0:135
AAACCAGAAGACATGAGGTCAGCTAGATCGGAAGAGCACACGTCTGAACTCCAGTCACAGCGATAGATCTCGTATGCCGTCTTCTGCTTGAAAAAAAAAAACCCCCGATGAGCCACCAGTGCTGCTGACCGCGCCCCCCCTCAACCCCAAGTCCAACCGACAGAAGATCACTCCTGTGGCGCTCGGCCTACGTCCGCCCGCCCCCCGTCACTTCCCACCCCTTTTTCCGCCCGCCTTGATCTCCTGCACTC
+
AA@AAAAFFF@CGBFFFGGGGGHH1FFGHHGAFEFGHHHFHGHHHG1GHHHHHHHHHHGHHGEHGGGHHHHHFEGHHHGGGHGHHHHFHHGB1FFE//EE///?//////?1100@@/?1?111111100<---<>-<CC-..0/.;....09900;.---;-//9/90;BFF-//9/---99------/-------9--9--9;9--;--9/9;-;---9--/////--999--;-////9////9-//9
@M05620:45:000000000-G6HP7:1:1101:20715:5965 1:N:0:135
AGATTACTGCAACAGTTCCCCCTGGACCTGGAAAAGTTTCTTGCCTGGCTTACAGAAGCTGAAACAACTGCCAATGTCCTACAGGATGCTACCCGTAAGGAAAGGCTCCTAGAAGACTCCAAGGGAGTAAAAGAGCTGATGAAACAATGGCAAGTAAGTCAGGCATTTCCGCTTTAGCACTCTTGTGGATCCACTTGCACAATTCTCAGCATTTGTACTTGTAACTGACAAGCCAGGGACCAAACAAAGCT
+
>>1>>BFDBFDDGGGGGGGGGGG0FFGHFGA011BEBFGHGHBGFFFEHHGHHFFDHFGEGFBGHFAHHHHG11AAGHHHFHHHEGGGGFHGHHGG/BGHG0000?GHFHFHDGF1FFHHE1BF?/EA0B2>G/FG1F1GBBGGH0/BBFGF<FFGDDGGHHHHGHHHHHGGGGGF1GGHHHHGHGF?GFHHF/DGH0<<0<DGHGH0=G0;GGGCCGHHCCGBGGHBC00.;EB...AE.C.AAF.9//;
@M05620:45:000000000-G6HP7:1:1101:20696:5966 1:N:0:135
AGATTACTGCAACAGTTCCCCCTGGACCTGGAAAAGTTTCTTGCCTGGCTTACAGAAGCTGAAACAACTGCCAATGTCCTACAGGATGCTACCCGTAAGGAAAGGCTCCTAGAAGACTCCAAGGGAGTAAAAGAGCTGATGAAACAATGGCAAGTAAGTCAGGCATTTCCGCTTTAGCACTCTTGTGGATCCAATTGAACAATTCTCAGCATTTGTACTTGTAACTGACAAGCCAGGGACAAAACAAAGAT
+
AB?AAFFFFFFFGGGGGGGGGGGGHFHHHHFHFFHHHHHHHHHHHHHHHHHHHHHHHHHHHHHGHHHHHHHHHHHHHHHHFHHHHGHHHHHHHHGGGGHHHGHHFHHHGHHHGHHHHHHHGHHGGGGGHHHGH/GGHHHHHHGHHHHHHGHHHGHHFHHHHHHHHHHHHHGGGGGDGHHHHHHHHHHGEHHHH0DGH0GH<CGHHHHHGHHHHHHHGGHHHGHHHHHEHHHHHGGGGGGG.CFGGGGGG/F
@M05620:45:000000000-G6HP7:1:1101:7196:5980 1:N:0:135
CATCCTGACCCTGAAGTACCCCATTGAGCATGGCATCGTCACCAACTGGGACGACATGGAGAAGATCTGGCACCACACCTTCTACAACGCGCTGCGCGTGGCCCCGGAGGAGCACCCAGTGCTGCTGACCGAGGCCCCCCTGAACCCCCAGGCCCACAGCGAGAAGATGACTCAGGTGAGGCTCGGCCGACGCCCGTGCTCCTCCCGTCCTTTCCCCAGTCATTTTCTGCCCGCCTTCTTTTCTGACATTA
+
11>>AFDDF1CFFGF1FGGFAEAFHEF1F1BAEGFFCAGHGEDBAEFHC/0AA/A/EF01A10B1AFGGBF01F0FFGAGHHFHH1BB///>E/E/ECG/EEHACG/BC/CBA<FCC//G11FFFH11>F-<>-<CACC@:./0;.EB--..;A.;AA9.--9A.F/FF/:9///9;/;-AE?F---;;---;=@9---;/B/FBE-::9:B////;B-9;/BBFFFF/9BEB-9AB//;B//////9BF/
@M05620:45:000000000-G6HP7:1:1101:21988:6018 1:N:0:135
AAACCAAGCAGACACCCAGAAGACATGAGGTCAGCTAGATCGGAAGAGCACACGTCTGAACTCCAGTCACAGCGATAGATCTCGTATGCCGTCTTCTGCTTGAAAAAAAAAATATGTTATTTTGTTTGACAGATTGTCTTGTTGAGAACATATGGAGGACATGATTTGTTCCTGCAACATTGAAAATAAAGTATAAGTTTTAAAGATTTATTCTTTAATAAATGATCTCAAAGCCAGCTTGAGAAAAAGGA
+
BBBBBBBFBFFFFGGGGGGGGGGHGHHHHHHHHHHHGHHHHHGGGGGHHGHGHGHHHGGFHHHHHHHGGHHHHFEGGEFH5FGHFGHHHHG1EGGHHHGHHHEFGHHGEEGC023B3B3F22@22<222@22@2?FG?D111?0?1/?<0>GHF1=0.<FBG1<=BG00/==G0<C0GA/=;C00;0:00000<CC00;:;00:00BC00C0B0CFFBFF009099FB09000999.90C9.;.9B.....
@M05620:45:000000000-G6HP7:1:1101:17380:6054 1:N:0:135
CATCCTGACCCTGAAGTACCCCATTGAGCATGGCATCGTCACCAACTGGGACGACATGGAGAAGATCTGGCACCACACCTTCTACAACGAGCTGCGCGTGGCCCCGGAGGAGCACCCAGTGCTGCTGACCGAGGCCCCCCTGAACCCCAAGGCCAACAGAGAGAAGATGACTCAGGTGAGGCTCGGCCGACGCCCGTGCTCCTCCCGTCCTTTCCCCAGTCATTTTCTGCCCGGCTTGATTTCTGACATTA
+
CCCDDFFFFFFFGGGGGGGGGGGHHHHHHHHHHHHHHGHHHGHHHGHHHHHHGGGGGHHHHHHHHHHHHHHHHGHHHGGHHHHHHHHHGGGGGHHGGGGGGGHHGGGGGGGGHHHHGGHHHHHHHHHHHHGGGGGGGGGGGGHHHHGGGGHGHHGGGGGGGGGGGGGGGGGGGGGGHGGGGGGGFFFFFFFFFFFFAFFFFFFFFFFFFFFFFFFFFFFFFFFFFFFFFFFFFFFFFFAFFFFFFFFFFF0
@M05620:45:000000000-G6HP7:1:1101:9174:6065 1:N:0:135
CATCCTGACCCTGAAGTACCCCATTGAGCATGGCATCGTCACCAACTGGGACGACATGGAGAAGATCTGGCACCACACCTTCTACAACGAGCTGCGCGTGGCCCCGGAGGAGCACCCAGTGCTGCTGACCGAGGCCCCCCTGAACCCCAAGGCCAACAGAGAGAAGATGACTCAGGTGAGGCTCGGCCGACGCCCGTGCTCCTCCCGTCCTTTCCCCAGTCATTTTCTGCCCGGCTTGATTTCTGACATTA
+
CCCCDFFFFFFFGGGGGGGGGGGHHHHHHHHHHHHHHGHHHGHHHGHHHHHHGGGGGHHHHHHHHHHHHHHHHGHHHGGHHHHHHHHHGGGGGHHGGGGGGGHHGGGGGGGGHHHHGGHHHHHHHHHHHHGGGGGGGGGGGGHHHHGGGGHGHHGGGGGGGGGGGGGGGGGGGGGGHGGGGGGGFFFFFFFFFFFFFFFFFFFFFFFFFFFFFFFFFFFFFFFFFFFFFFFFFFFFFFFFFFFFFBFFFF0
@M05620:45:000000000-G6HP7:1:1101:9154:6069 1:N:0:135
CATCCTGACCCTGAAGTACCCCATTGAGCATGGCATCGTCACCAACTGGGACGACATGGAGAAGATCTGGCACCACACCTTCTACAACGAGCTGCGCGTGGCCCCGGAGGAGCACCCAGTGCTGCTGACCGAGGCCCCCCTGAACCCCAAGGCCAACAGAGAGAAGATGACTCAGGTGAGGCTCGGCCGACGCCCGTGCTCCTCCCGTCCTTTCCCCAGTCATTTTCTGCCCGGCTTGATTTCTGACATTT
+
AAABCFFFFFFFGGGGGGGGGGGHHHHHHHHHHHHHHGHHHGHHHGHHHHHHGGGGGHHHHHHHHHHHHHHHHGHHHGGHHHHHHHHHGGGGGHHGGGGGGGHHGGGGGGGGHHHHGGHHHHHHHHHHHHGGGGGGGGGGGGHHHHGGGGHGHHGGGGGGGGGGGGFFGFGGGGGGGGGGGGGGFFFFFFFFFFFFDFFFFFFFFFFEFFFFFFFFFFFFFFFFFFFFFFFFFFFFFF.BFFFFFBBFBF0
@M05620:45:000000000-G6HP7:1:1101:25375:6094 1:N:0:135
TACCTGTACTGGGGAAGCAATCGCCATTCCTACCCTAAAGATCGGAAGAGCACACGTCTGAACTCCAGTCACAGCGATAGATCTCGTATGCCGTCTTCTGCTTGAAAAAAAAAAAAAAAAAAAACAAACAAACGAAGTAGATATAGAGTAACTTAAATAATAAACAACAAAATTGTAAAAAACATATGATAATATAGTAATTAAGTTACTATACCTATGTGTTTGCTATCAATTATAAAGACTGATCGTCA
+
CCCCCFFFFFFFGGGGGGGGGGGGGGGHHHHHHHHHHHHHHHHHGGGGHHHHHHHGHHHGHHHHHHHHHHHHHHHGGHGGHGHHHHGGHHHHGGGHGHHHHHHHHHHHHGGGGCB/<</---<-........;.....00000000000009000900000090;;......000000;00-:.000009000000::000;00000000000009:0000;///0000/00000000009/00000.9.:
@M05620:45:000000000-G6HP7:1:1101:15662:6096 1:N:0:135
CATCCTGACCCTGAAGTACCCCATTGAGCATGGCATCGTCACCAACTGGGACGACATGGAGAAGATCTGGCACCACACCTTCTACAACGAGCTGCGCGTGGCCCCGGAGGAGCACCCAGTGCTGCTGACCGAGGCCCCCCTGAACCCCAAGGCCAACAGAGAGAAGATGACTCAGGTGAGGCTCGGCCGACGCCCGTGCTCCTCCCGTCCTTTCCCCAGTCATTTTCTGCCCGGCTTGATTTCTGACATTT
+
CBCCCFFFFFFFGGGGGGGGGGGHHHHHHHHHHHHHHGHHHGHHHGHHHHHHGGGGGHHHHHHHHHHHHHHHHGHHHGGHHHHHHHHHGGGGGHHGGGGGGGHHGGGGGGGGHHHHGGHHHHHHHHHHHHGGGGGGGGGGGGHHHHGGGGHGHHGGGGGGGGGGGGGGGGGGGGGGGGGGGGFGFFFFFFFFFFFFFFFFFFFFFFFEFFFFFFFFFFFFFBFFFFFFEFFEFFFFFA;BBBBB//B/BF/
@M05620:45:000000000-G6HP7:1:1101:6966:6096 1:N:0:135
AGATTACTGCAACAGTTCCCCCTGGACCTGGAAAAGTTTCTTGCCTGGCTTACAGAAGCTGAAACAACTGCCAATGTCCTACAGGATGCTACCCGTAAGGAAAGGCTCCTAGAAGACTCCAAGGGAGTAAAAGAGCTGATGAAACAATGGCAAGTAAGTCAGGCATTTCCGCTTTAGCACTCTTGTGGATCCAATTGAACAATTCTCAGCATTTGTACTTGTAACTGACAAGCCAGGGACAAAACAAAGAT
+
BBABBFFFFFFFGGGGGGGGGGGGHHHHHHHHHHHHGHHHHHHHHHHHHHHHHHHHHHHHHHHHHHHHHHHHHHHHHHHHHHHHHHHHHHHHHHGGFGHHGHHHHHHHGHHHHHHHHHHHGHHGGEGFHHHHHFHHHHHHHDGHHHHHHHHHHGHHHHHHHHHHHHHHHHGGGGGHFHHHHHHHHGHGHHHHGHHHHDFHHHHHHHHHHHHHHHHHHFHHHHHGHHHHHHHHHGGGGGGGGFGGGGGGGGG
@M05620:45:000000000-G6HP7:1:1101:13150:6169 1:N:0:135
CATCCTGACCCTGAAGTACCCCATTGAGCATGGCATCGTCACCAACTGGGACGACATGGAGAAGATCTGGCACCACACCTTCTACAACGAGCTGCGCGTGGCCCCGGAGGAGCACCCAGTGCTGCTGACCGAGGCCCCCCTGAACCCCAAGGCCAACAGAGAGAAGATGACTCAGGTGAGGCTCGGCCGACGCCCGTGCTCCTCCCGTCCTTTCCCCAGTCATTTTCTGCCCGGCTTGATTTCTGACATTT
+
CCCCCFFFFFFFGGGGGGGGGGGHHHHHHHHHHHHHHGHHHGHHHGHHHHHHGGGGGHHHHHHHHHHHHHHHHGHHHGGHHHHHHHHHGGGGGHHGGGGGGGHHGGGGGGGGHHHHGGHHHHHHHHHHHHGGGGGGGGGGGGHHHHGGGGHGHHGGGGGGGGGGGGGGGGGGGGGGGGGGGGGGFFFFFFFFFFFFFFFFFFFFFFFADFFFFFFFFFFFFFFFFFFFFEFFFFFFFFAFFFFFFFFFFF0
@M05620:45:000000000-G6HP7:1:1101:14800:6180 1:N:0:135
TACCTGTACTGGGGAAGCAATCGCCATTCCTACCCTAAAGATCGGAAGAGCACACGTCTGAACTCCAGTCACAGCGATAGATCTCGTATGCCGTCTTCTGCTTGAAAAAAAAAACCCTATCTCTCTTACGTTATTTTCCTTCTGCGAGCCCACCTCCCTGATCCTTTTATCCTGCCGCAACTATTTGCGCATCGCAGTCTTCTCTTTATCATCTTTACTTCTTAGTATCCACCCTTCCTTTCCTACACTTC
+
AABBBFFFFFFFGGGGGGGGGBFCEFFGGHHHHHHHBGDFHFDHEGGG2GFCGHHGEHHGHDFHGHGHHHHGDBA?EGEFHGGBGFG?F3EGF?EGGGHFFGHHEHHHA@EE///</02<@@2@<22>2/0?0/<1?@???1<11---<-......../0<=0=D0;G000000/.-:;--//00000--9.-.;.../00000:/999//9/;/F/;/;//9/////////.;./.99//B////:.//;
@M05620:45:000000000-G6HP7:1:1101:13940:6188 1:N:0:135
CATCCTGACCCTGAAGTACCCCATTGAGCATGGCATCGTCACCAACTGGGACGACATGGAGAAGATCTGGCACCACACCTTCTACAACGAGCTGCGCGTGGCCCCGGAGGAGCACCCAGTGCTGCTGACCGAGGCCCCCCTGAACCCCAAGGCCAACAGAGAGAAGATGACTCAGGTGAGGCTCGGCCGACGCCCGTGCTCCTCCCGTCCTTTCCCCAGTCATTTTCTGCCCGGCTTGATTTCTGACATTT
+
DDDDDFFFFFFFGGGGGGGGGGGHHHHHHHHHHHHHHGHHHGHHHGHHHHHHGGGGGHHHHHHHHHHHHHHHHGHHHGGHHHHHHHHHGGGGGHHGGGGGGGHHGGGGGGGGHGHHGGHFHHHHHHHHHHGGGGGGGGGGGGHHHHGGGGHGHHGGGGGGGGGGGGGGGGGGGGGGHGGGGGGGFFFFFFFFFFFFCFFFFFFFFFF<DDDFFFFFFFFFFFFFFFFFFEFEDFFFFF<FFFFFF:B0BF0
@M05620:45:000000000-G6HP7:1:1101:13947:6207 1:N:0:135
CATCCTGACCCTGAAGTACCCCATTGAGCATGGCATCGTCACCAACTGGGACGACATGGAGAAGATCTGGCACCACACCTTCTACAACGAGCTGCGCGTGGCCCCGGAGGAGCACCCAGTGCTGCTGACCGAGGCCCCCCTGAACCCCAAGGCCAACAGAGAGAAGATGACTCAGGTGAGGCTCGGCCGACGCCCGTGCTCCTCCCGTCCTTTCCCCAGTCATTTTCTGCCCGGCTTGATTTCTGACATTA
+
CCCCCFFFFFFFGFGGGGGGGGGHHHGHHHHHHHHHHGHHHGHHHGHHHHHHGGGGGHHHHHHHHHHHHHHHHGHHHGGHHHHHHHHHGGGGGHHGGGFGGGHHGGGGGGGGHGHHGGHHHHHHGHHHHHGGGGGGGGGGGGHGHHGGGGHGHHGGGGGGGGGGGGGFGGGGGGGGGGGGGGGGFFFFFD;DFDFFFFFEFFFFFFFADFFFFFFFFFFFFEFFFFFFFFFFFBFFFFFFFFFFF;BFFF/
@M05620:45:000000000-G6HP7:1:1101:14082:6213 1:N:0:135
ATCTCTATCTCCTAAAAAGGAAGAAAGGGGAGGGAAGATCGGAAGAGCACACGTCTGAACTCCAGTCACAGCGATAGATCTCGTATGCCGTCTTCTGCTTGAAAAAAAAAAAACACCTACCCATGCGTCCCCTCGCTGCTTCAACCATTTCCCTTACTTCCTCCCTTTGCCCTTTCTCACTCTTACGACTCCCCCAGTCCACTTCTCCGCCTTTTTCCGTTACCCTCCCCCTCCCTTCACACCACCCATCT
+
BCCCCFFFFFFFGGGGGGEGGGHFFGHFGGGGGGGHGHHHHGGGGHHHHHGHGHHHGHHHHHHHHHHHHHHHGGHGGHHEHHHGGHHGHGEGHGHHHHHHHHCFHHGGGFCC///?/??0?0?00<.><->.0<-<<.<<00000;::000:000//00<0;0/;BBF0000;B0B0;B;0;00;0..::C/.9.-9/9//;;/:B9/..9..:/B//.;/..///;;:9.-9;.////;/;...;:A///
@M05620:45:000000000-G6HP7:1:1101:8055:6278 1:N:0:135
CATCCTGACCCTGAAGTACCCCATTGAGCATGGCATCGTCACCAACTGGGACGACATGGAGAAGATCTGGCACCACACCTTCTACAACGAGCTGCGCGTGGCCCCGGAGGAGCACCCAGTGCTGCTGACCGAGGCCCCCCTGAACCCCAAGGCCAACAGAGAGAAGATGACTCAGGTGAGGCTCGGCCGACGCCCGTGCTCCTCCCGTCCTTTCCCCAGTCATTTTCTGCCCGGCTTGATTTCTGACATTA
+
CCCCDFFFFFFFGGGGGGGGGGGHHHHHHHHHHHHHHGHHHGHHHGHHHHHHGGGGGHHHHHHHHHHHHHHHHGHHHGGHHHHHHHHHGGGGGHHGGGGGGGHHGGGGGGGGHHHHGGHHHHHHHHHHHHGGGGGGGGGGGGHHHHGGGGHGHHGGGGGGGGGGGGGGGGGGGGGGGGGGGGGGFFFFFFFFFFFFDFFFFFFFFFFFFFFFFFFFFFFFFFFFFFFFFFFFFFFFFFAFFFFFF:FFFF0
@M05620:45:000000000-G6HP7:1:1101:26259:6280 1:N:0:135
CATCCTGACCCTGAAGTACCCCATTGAGCATGGCATCGTCACCAACTGGGACGACATGGAGAAGATCTGGCACCACACCTTCTACAACGAGCTGCGCGTGGCCCCGGAGGAGCACCCAGTGCTGCTGACCGAGGCCCCCCTGAACCCCAAGGCCAACAGAGAGAAGATGACTCAGGTGAGGCTCGGCCGACGCCCGTGCTCCTCCCGTCCTTTCCCCAGTCATTTTCTGCCCGGCTTGATTTCTGACATTA
+
DDDDDFFFFFFFGGGGGGGGGGGHHHHHHHHHHHHHHGHHHGHHHGHHHHHHGGGGGHHHHHHHHHHHHHHHHGHHHGGHHHHHHHHHGGGGGHHGGGGGGGHHGGGGGGGGHGHHGGHHHHHHHHHHHHGGGGGGGGGGGGHHHHGGGGHGHHGGGGGGGGGGGGGGGGGGGGGGHGGGGGGGFFFFFFFFFFFFFFFFFFFFFFFFFFFFFFFFFFFFFFFFFFFFFFFFFFFFFFFFFFFFFFFFFF0
@M05620:45:000000000-G6HP7:1:1101:7152:6285 1:N:0:135
CATCCTGACCCTGAAGTACCCCGGCTTGATTTCTGACATTAGATCGGAAGAGCACACGTCTGAACTCCAGTCACAGCGATAGATCTCGTATGCCGTCTTCTGCTTGAAAAAAAAAAAAGTGCTGCTGACCGAGGTCCTCTTTTACCCCAAGACCCACCGCACGAAGCTGACTTAGGCGATGATTGCTTGTCGCCCGATCATACACTGTTATCCTCCCAGCCTCGTTCTGCCCCGTCTCTTCTCTCATTTTA
+
CCCCCFFFFFFFGGGGGGGGGGGGGGGGHHHHHGGFHHHHHHHHHHGGGGGHHHHHHGHHHGHGHHHHGHHHHHHHHGGHGGBGHFHGGFGHHHGFGHGGHHHHHHGHEFHGGGGB/>/1=11111=100/<--.0>100000=<0/<C...//.;.::----.:.-99:/;00000:--.90900000.0...;----.:000000000:0000;./0.;//.;:;A0009.-..:/9000::0090000
@M05620:45:000000000-G6HP7:1:1101:8054:6296 1:N:0:135
CATCCTGACCCTGAAGTACCCCATTGAGCATGGCATCGTCACCAACTGGGACGACATGGAGAAGATCTGGCACCACACCTTCTACAACGAGCTGCGCGTGGCCCCGGAGGAGCACCCAGTGCTGCTGACCGAGGCCCCCCTGAACCCCAAGGCCAACAGAGAGAAGATGACTCAGGTGAGGCTCGGCCGACGCCCGTGCTCCTCCCGTCCTTTCCCCAGTCATTTTCTGCCCGGCTTGATTTCTGACATTA
+
DDDDDFFFFFFFGGGGGGGGGGGHHHHHHHHHHHHHHGHHHGHHHGHHHHHHGGGGGHHHHHHHHHHHHHHHHGHHHGGHHHHHHHHHGGGGGHHGGGEGGGHHGGGGGGGGHHHHGGHHHHHHHHHHHHGCGGGGGGGGGGHHHHGGGGHGHHGGGGGGGGGGGGGGGGGGGGGGGGGGGGGGFFFFFFFFFFFFDFFFFFFFFFFFFFFFFFFFFFFFFFFFFFFFFFFFFFFFFF.BFFFFBBFFFF0
@M05620:45:000000000-G6HP7:1:1101:9398:6300 1:N:0:135
CATCCTGACCCTGAAGTACCCCATTGAGCATGGCATCGTCACCAACTGGGACGACATGGAGAAGATCTGGCACCACACCTTCTACAACGAGCTGCGCGTGGCCCCGGAGGAGCACCCAGTGCTGCTGACCGAGGCCCCCCTGAACCCCAAGGCCAACAGAGAGAAGATGACTCAGGTGAGGCTCGGCCGACGCCCGTGCTCCTCCCGTCCTTTCCCCAGTCATTTTCTGCCCGGCTTGATTTCTGACATTA
+
CCCCCFFFFFFFGGGGGGGGGGGHHHHHHHHHHHHHHGHHHGHHHGHHHHHHGGGGGHHHHHHHHHHHHHHHHGHHHGGHHHHHHHHHGGGGGHHGGGGGGGHHGGGGGGGGHHHHGGHHHHHHHHHHHHGGGGGGGGGGGGHHHHGGGGHGHHAEGGGGGGGGGGGGGGGGGGGGGGGGGGGGFFFFAFFFFFFF@ADFFFFFFFAEFFFFFFFFFFFFFFFFFFFFFFFFFFFFFF;FFFFFFFFFFF0
@M05620:45:000000000-G6HP7:1:1101:15238:6303 1:N:0:135
CATCCTGACCCTGAAGTACCCCATTGAGCATGGCATCGTCACCAACTGGGACGACATGGAGAAGATCTGGCACCACACCTTCTACAACGAGCTGCGCGTGGCCCCGGAGGAGCACCCAGTGCTGCTGACCGAGGCCCCCCTGAACCCCAAGGCCAACAGAGAGAAGATGACTCAGGTGAGGCTCGGCCGACGCCCGTGCTCCTCCCGTCCTTTCCCCAGTCATTTTCTGCCCGGCTTGATTTCTGACATTA
+
BBBBBFFFFFFFGGGGGGGGGGGHHHHHHHHHHHHHHGHHHGHHHGHHHHGHGGGGGHHGHHHHHHHHHHHHHGGHHGGHHHHHHHHHGGGGGHHGFGEGGGHHGGGGCFGGHHHHGGH<FHHHHHHHHHGGGGGGGGGGGGHHHHGGGGHGHHGGGGGGGGGGGGGGGGGGGGGGGGGFGGGGFFFFFCFCFFFFFFF?FFFFFF.;DFDFFFFFFFFFFFFFFFFFFFFFF=DFFFF/BBFFBBFFFF/
@M05620:45:000000000-G6HP7:1:1101:21080:6337 1:N:0:135
CATCCTGACCCTGAAGTACCCCATTGAGCATGGCATCGTCACCAACTGGGACGACATGGAGAAGATCTGGCACCACACCTTCTACAACGAGCTGCGCGTGGCCCCGGAGGAGCACCCAGTGCTGCTGACCGAGGCCCCCCTGAACCCCAAGGCCAACAGAGAGAAGATGACTCAGGTGAGGCTCGGCCGACGCCCGTGCTCCTCCCGTCCTTTCCCCAGTCATTTTCTGCCCGGCTTGATTTCTGACATTT
+
BBBBBFFFFFFFGGGGGGGGGGGHHHHHHHGHHHHHHGHHHGHHHGHHHHHHGGGGGHHHHHHHHHHHHHHHHGHHHGGHHHHHHHHHGGGGGHHGGGGGGGHHGGGGGGGGHHHHGGGGHHHHHHHHHHGGGGGGGGGGGGGHHHGGGGHGHHGGGGGGGGGGGGGGGGGGGGGGGGGGGGGGFFFFFFFFFFFF@DFFFFFFFEFEDFFFFFFFFBDFFFFFFFFFFEFFDFADFF.BFFFBFFFFFF/
@M05620:45:000000000-G6HP7:1:1101:9190:6353 1:N:0:135
TACCTGTACTGGGGAAGAGTGTAGCAATCGCCATTCCTACCCTAAAGATCGGAAGAGCACACGTCTGAACTCCAGTCACAGCGATAGATCTCGTATGCCGTCTTCTGCTTGAAAAAAAAAAATGTTTGACATAGTGTCTTTTTGCGACCATATTTAGGCCATGATTTTTTCCTGCAACCGGGACCCTCAAGTATCCGTTTTACATATTTCTTCTTTACTAACGGATCTCAAAGCCAGCTTTAGCCAATGGA
+
BBBBBFFDFFFFGGGGGGGEGGFFGHHHHFFGGFHHHHGHHHHFHHHGHHHGGGGA1GBFEGEHHFGFFHHHHHHFHHHFHHGEFGGEHGDGH?EHHHGEEEHGHGHHHFHFFHHFE?D///0@>@>2>FF11111@FGH11<>1--<>-C0G000D0/<.C0<GBDD0-;CF0C/0::-9---.99..00;BB00.:;990;0//;B/B//;BFF//9BB/.;9ADFB//9/.A..:B/;BF///./9/:
@M05620:45:000000000-G6HP7:1:1101:24108:6357 1:N:0:135
AGATTACTGCAACAGTTCCCCCTGGACCTGGAAAAGTTTCTTGCCTGGCTTACAGAAGCTGAAACAACTGCCAATGTCCTACAGGATGCTACCCGTAAGGAAAGGCTCCTAGAAGACTCCAAGGGAGTAAAAGAGCTGATGAAACAATGGCAAGTAAGTCAGGCATTTCCGCTTTAGCACTCTTGTGGATCCAATTGAACAATTCTCAGCATTTGTACTTGTAACTGACAAGCCAGGGACAAAACAAAGAT
+
BBBBAFFFDFBFGGEFGAGGFGGEGGGHHFCGHHHHFGHHHGHFFHHFHFHCFDGEHHGHHG3GFEGGFHHHBCGFHHGHGHCHG1FE2GBEGEEEEEFFGFFFEEFFEEDGBGGGFGHGHHHGFAEEGFHHGEGEFF1GHFFFGGHFHCHFHGGHHH>>FGCGHHGHHHFDGGGHDFDDGGHHF=>EGHFCDCFDF0GHBFFFHHHDGCD:;;;::0CBCGF:0;C0CHHGEEBA.9.;C.F9FFAFBF0
@M05620:45:000000000-G6HP7:1:1101:15392:6386 1:N:0:135
CATCCTGACCCTGAAGTACCCCATTGAGCATGGCATCGTCACCAACTGGGACGACATGGAGAAGATCTGGCACCACACCTTCTACAACGAGCTGCGCGTGGCCCCGGAGGAGCACCCAGTGCTGCTGACCGAGGCCCCCCTGAACCCCAAGGCCAACAGAGAGAAGATGACTCAGGTGAGGCTCGGCCGACGCCCGTGCTCCTCCCGTCCTTTCCCCAGTCATTTTCTGCCCGGCTTGATTTCTGACATTT
+
CBCCCFFFFFFFGGGGGGGGGGGHHHHHHHHHHHHHHGHHHGHHHGHHHHGHGGGGGHHHHHHHHHHHHHHHHGHHHGGHHHHHHHHHGGGGGHHGGGGGGGHHGGGGGGGGHHHHGGHCHHHHHHHHHHGGGGGGGGGGGGHHHHGGGDHGHHGGGGGGGBF?FGGGGGGGGGGGGGGGGGGGFFFFFFFFFFFFDFFFFFFFFFFEFFDFFFFFFFFFFBFFFFFFFEFFFFFFFA.BFFFFFFFFFF0
@M05620:45:000000000-G6HP7:1:1101:5030:6400 1:N:0:135
ATCTCTATCTCCTAAAAAGGAAGAAAGGGGAGGGAAGATCGGAAGAGCACACGTCTGAACTCCAGTCACAGCGATAGATCTCGTATGCCGTCTTCTGCTTGAAAAAAAAAAAAAGAACACAAGAGAGTAATTTATTTGGGAAATCTATTGCAAACGACCTAGTCATTAGCGGGTTAGGGAAATTTTAGAGGAAAGTGAACAAATTTCAGTAAATTTAGCTGTAACGGAATTGTAAGTCACAATCCAATGAT
+
CCCCCFFFFFFFGGGGGGGGGGHHHHHHGFEEGGGHGHHHHGGGGHHHHHHHGHHHGHHHHHHFHGHGHHHHGGHFGGFEGHGFDHHGHGFEHGHGHHHHHGFFGHGGGGCB<///00<0>.00>0.<11111=<0000<./.0000=000000...--.0000;0000/----..././..00;00////.//;/////;/;:/99//9://///////9;B/:9@D../////////////////////
@M05620:45:000000000-G6HP7:1:1101:10649:6419 1:N:0:135
CATCCTGACCCTGAAGTACCCCATTGAGCATGGCATCGTCACCAACTGGGACGACATGGAGAAGATCTGGCACCACACCTTCTACAACGAGCTGCGCGTGGCCCCGGAGGAGCACCCAGTGCTGCTGACCGAGGCCCCCCTGAACCCCAAGGCCAACAGAGAGAAGATGACTCAGGTGAGGCTCGGCCGACGCCCGTGCTCCTCCCGTCCTTTCCCCAGTCATTTTCTGCCCGGCTTGATTTCTGACATTA
+
DDDDDFFFFFFFGGGGGGGGGGGHHHHHHHHHHHHHHGHHHGHHHGHHHHHHGGGGGHHHHHHHHHHHHHHHHGHHHGGHHHHHHHHHGGGGGHHGGGGGGGHHGGGGGGGGHHHHGGHHHHHHHHHHHHGGGGGGGGGGGGHHHHGGGGHGHHGGGGGGGGGGGGGGGGGGGGGGGGGGGGGGFFFFFFFFFFFFFFFFFFFFFFFFFFFFFFFFFFFFFFFFFFFFFFFFFFFFFFFFFFFFFFFFFF0
@M05620:45:000000000-G6HP7:1:1101:6611:6429 1:N:0:135
TACCTGTACTGGGGAAGAGTGTAGCAATCGCCATTCCTACCCTAAAGATCGGAAGAGCACACGTCTGAACTCCAGTCACAGCGATAGATCTCGTATGCCGTCTTCTGCTTGAAAAAAAAAAAAACTTGTCGGCTTTTTTTAGTGAATCACCTAGAATGTTGACTGTCGCAGTTTTGTCAGCGGTCCTACTTGTTCGGTTATCACGGTTTCGCTCGCTTTCTTCTTCTCCCCTACTTTTTTTTGATTTAGTT
+
ABBCBFFFFFFFGGGGGGGFGGHHHHHHHGGGGFGGHHHHHHHGHHHHHHHGGGGHHGFGFHEGHHGGFHHHHHHHHGHFHHGEHGGFHFHHHFEHHHHGGGHGHHHHHHHHHGHHGGGFB>///11?11<--.-<11<<./=000000:/0/000000000000:<..9.:;00.:0000.-:--;000;000;.-...:///..::9/....-9.:.//://://://...9/////----./;/////
@M05620:45:000000000-G6HP7:1:1101:8987:6429 1:N:0:135
CATCCTGACCCTGAAGTACCCCATTGAGCATGGCATCGTCACCAACTGGGACGACATGGAGAAGATCTGGCACCACACCTTCTACAACGAGCTGCGCGTGGCCCCGGAGGAGCACCCAGTGCTGCTGACCGAGGCCCCCCTGAACCCCAAGGCCAACAGAGAGAAGATGACTCAGGTGAGGCTCGGCCGACGCCCGTGCTCCTCCCGTCCTTTCCCCAGTCATTTTCTGCCCGGCTTGATTTCTGACATTA
+
CCCCCFFFFFFFGGGGGGGGGGGHHHHHHHHHHHHHHGHHHGHHHGHHHHHHGGGGGHHHHHHHHHHHHHHHHGHHHGGHHHHHHHHHGGGGGHHGGGGGGGHHGGGGGGGGHHHHGGHGHHHHHHHHHHGGGGGGGGGGGGHHHHGGGGHGHHGGGGGGGGGGGGGGGGGGGGGGGGGGGGGGFFFFF;BFFFFF@DFFFFFFFFDAFFFFFFFFFBDFFFFBFFFFFBFFFFFFFCFFFFFFFBBFFF/
@M05620:45:000000000-G6HP7:1:1101:6611:6451 1:N:0:135
TACCTGTACTGGGGAAGAGTGTAGCAATCGCCATTCCTACCCTAAAGATCGGAAGAGCACACGTCTGAACTCCAGTCACAGCGATAGATCTCGTATGCCGTCTTCTGCTTGAAAAAAAAAAACTAATTTATTACATAGATTCCACTTTCCACCTCCGCAAACCCCCCATCACGCAACCTACTCATAGTTCTTTCTTGATCACCTAAGAACATATAAACCCACGCATTACTTTCTCTATCCCCTAGTCTGGC
+
BBBBBFFFFFFBG2FGEGGGGGGFHHHHGAFFGGHHHHHHHHGHHHHGHHGDGGDGCBGHHHGGFHEHGHHHHGCGHGHHHHGGHGCHHHHHHGGFGFGEFGHGGHHFFHBGHFGHGFC/>//2@22211111111?1111<111?111111000...---....---//00..---.///0000900000900000;00;//09//90./////////...-9@..//////////9//9....//////
@M05620:45:000000000-G6HP7:1:1101:8977:6452 1:N:0:135
CATCCTGACCCTGAAGTACCCCATTGAGCATGGCATCGTCACCAACTGGGACGACATGGAGAAGATCTGGCACCACACCTTCTACAACGAGCTGCGCGTGGCCCCGGAGGAGCACCCAGTGCTGCTGACCGAGGCCCCCCTGAACCCCAAGGCCAACAGAGAGAAGATGACTCAGGTGAGGCTCGGCCGACGCCCGTGCTCCTCCCGTCCTTTCCCCAGTCATTTTCTGCCCGGCTTGATTTCTGACATTA
+
CCDDDFFFFFFFGGGGGGGGGGGHHHHHHHHHHHHHHGHHHGHHHGHHHHHHGGGGGHHHHHHHHHHHHHHHHGHHHGGHHHHHHHHHGGGGGHHGGGGGGGHHGGGGGGGGHHHHGGHHHHHHHHHHHHGGGGGGGGGGGGHHHHGGGGHGHHGGGGGGGGGGGGGGGGGGGGGGGGGGGGGGFFFFFFFFFFFFDFFEFFFFFFFFFFFFFFFFFFFFFFFFFFFFFFFFFFFFFFAFFFFFFBFFFF0
@M05620:45:000000000-G6HP7:1:1101:17736:6469 1:N:0:135
CATCCTGACCCTGAAGTACCCCATTGAGCATGGCATCGTCACCAACTGGGACGACATGGAGAAGATCTGGCACCACACCTTCTACAACGAGCTGCGCGTGGCCCCGGAGGAGCACCCAGTGCTGCTGACCGAGGCCCCCCTGAACCCCAAGGCCAACAGAGAGAAGATGACTCAGGTGAGGCTCGGCCGACGCCCGTGCTCCTCCCGTCCTTTCCCCAGTCATTTTCTGCCCGGCTTGATTTTGACATTAG
+
BBBBBFFFFFFFGGGGGGGGGG?F555FG4FG4BAEHDHEGEF322BFEHFGEFGFFH23A3CAFEGBGFFFHGFHHG?GBFFGHFGBEE1/>C@ECGG?E@GFFG/D@?D?HHHHGGHGEGFHHHHHFFGC@?-<ACCDGECGFHGGGGEGHHGGGEFFGFFGGGGGGGFGFBFGGFFGFFGACFED>-B@=AD;@9;./BFFBE9EADD/B/9BBFD/B/BFFBBBBFFFD--9@-./9;//.;/BB/9
@M05620:45:000000000-G6HP7:1:1101:17905:6497 1:N:0:135
AGATTACTGCAACAGTTCCCCCTGGACCTGGAAAAGTTTCTTGCCTGGCTTACAGAAGCTGAAACAACTGCCAATGTCCTACAGGATGCTACCCGTAAGGAAAGGCTCCTAGAAGACTCCAAGGGAGTAAAAGAGCTGATGAAACAATGGCAAGTAAGTCAGGCATTTCCGCTTTAGCACTCTTGTGGATCCAATTGAACAATTCTCAGCATTTGTACTTGTAACTGACAAGCCAGGGACAAAACAAAGAT
+
A?ABBFFFDFDFGGGGGGGGGGGGHHHHHHFHGHHHHHHHHHHHHHHHHHHHHHHHHHHHHHHHHHHHHHHHHHHHHHHHHHHHHGHHHHFHHHGGGGHHHHHHHHHHGHHHHHHHHHHGHH3F>FFGHHHHHGHHHGGHHFFHHHGHHHHHHGHHHHHHHHHHHHHHHHGGGGGHHHGHHHHHHHHGHHHHGGHHHGHHHHHHHHHHHHHHHHHHHHHHHHHGHHHHGHHHHGGGGGGGGF;AFFGGGGG
@M05620:45:000000000-G6HP7:1:1101:23359:6533 1:N:0:135
AGATTACTGCAACAGTTCCCCCTGGACCTGGAAAAGTTTCTTGCCTGGCTTACAGAAGCTGAAACAACTGCCAATGTCCTACAGGATGCTACCCGTAAGGAAAGGCTCCTAGAAGACTCCAAGGGAGTAAAAGAGCTGATGAAACAATGGCAAGTAAGTCAGGCATTTCCGCTTTAGCACTCTTGTGGATCCAATTGAACAATTCTCAGCATTTGTACTTGTAACTGACAAGCCAGGGACAAAACAAAGAT
+
ABABCFFFFFFFGGGGGGGGGGGGHHHHHHHHHHHHHHHHHHHHHHHHHHHHHHHHHHHHHHHHHHHHHHHHHHHHHHHHHHHHHGHHHHHHHHGGGGHHHHGHHHHHGHHHHHHHHHHHHHHGGHGGHHHHHGHHHHHHHHHHHHHHHHHHHGHHHHHHHHHHHHHHHHGGGGGHHHHHHHHHHHHGHHHHHHHHHHFFHHHHHHHHHHHHHHHHHGHHHHHHHHHHHHHHHGGGGGGGGGGGGGGGGGG
@M05620:45:000000000-G6HP7:1:1101:7865:6548 1:N:0:135
ATCTCTATCTCCTAAAAAGGAAGAAAGGGGAGGGAAGATCGGAAGAGCACACGTCTGAACTCCAGTCACAGCGATAGATCTCGTATGCCGTCTTCTGCTTGAAAAAAAAAAAAAAAACTGGCAAGAAATTTACCACTAGGTGACCTTCACATACAACTCACAAGAACAGACAATACTAGAATTCCGACCCTACCCCACCCGTCCACAAATCAACACGTAGCGCTCAGCGCCCAGGCTGCCAGACCCCTCAC
+
AABBBFFFFFFFGGGGGGGGGFG44FGHGGGEGCDHGHHHHGGGGHHGHHHHGHHHGHHHHHHGHHHHHHHHGEHGGHHHHHHGEHHHHGFGHGHHHHHHHA3FGHGGCGB@<//-<.110.<0.<//<00000<0/<0/00;0000/000:0000//00/00.//////.//00/;00000000/.---/....:...9-..../;..9/9///..;...--...//;---.....;..//.........
@M05620:45:000000000-G6HP7:1:1101:23353:6550 1:N:0:135
AGATTACTGCAACAGTTCCCCCTGGACCTGGAAAAGTTTCTTGCCTGGCTTACAGAAGCTGAAACAACTGCCAATGTCCTACAGGATGCTACCCGTAAGGAAAGGCTCCTAGAAGACTCCAAGGGAGTAAAAGAGCTGATGAAACAATGGCAAGTAAGTCAGGCATTTCCGCTTTAGCACTCTTGTGGATCCAATTGAACAATTCTCAGCATTTGTACTTGTAACTGACAAGCCAGGGACAAAACAAAGAT
+
CCCCCFFFFFFFGGGGGGGGGGGGHHHHHHHHHHHHHHHHHHHHHHHHHHHGHHHHHHHHHHHHHHHHHHHHHHHHHHHHHHHHHHHHHHFGHHGGGGHHHHGHHHHHGHHHGHHHHHHHHHHGGHGGHHHHHGHHHHGHHHHHHHHHHHHHHGHHHHHHHHHHHHHHHHGGGGGHFHHHHHHHHGHGGHHHHGHHHHGGHHHHHHHHHHHHHHHHHGHHGHHHHHGGHGHHHGGGGGGGGGGFGGFGGGF
@M05620:45:000000000-G6HP7:1:1101:11303:6632 1:N:0:135
CATCCTGACCCTGAAGTACCCCATTGAGCATGGCATCGTCACCAACTGGGACGACATGGAGAAGATCTGGCACCACACCTTCTACAACGAGCTGCGCGTGGCCCCGGAGGAGCACCCAGTGCTGCTGACCGAGGCCCCCCTGAACCCCAAGGCCAACAGAGAGAAGATGACTCAGGTGAGGCTCGGCCGACGCCCGTGCTCCTCCCGTCCTTTCCCCAGTCATTTTCTGCCCGGCTTGATTTCTGACATTA
+
CCCCCFFFFFFFGGGGGGGGGGGHHHGHHFHHHHHHHGHHHGHHHGHHHHHHGGGGGHHHHHHHHHHHHHHHHGHHHGGHHHHHHHHHGFGGGHHGGGGGGGHHGGGGGGGGHHHHGGHHHHHHHHHHHHGGGGGGGGGGGGHHHHGGGGHGHHGGGGGGGGGGGGGGGGGGGGGGGGGGGGGGFFFFFFFFCFFFBDFFFFFFFFFEFFFFFFFFFF?FFFFFFFFFFFFFFFFFFF.BFFFF09FFFF0
@M05620:45:000000000-G6HP7:1:1101:11312:6653 1:N:0:135
CATCCTGACCCTGAAGTACCCCATTGAGCATGGCATCGTCACCAACTGGGACGACATGGAGAAGATCTGGCACCACACCTTCTACAACGAGCTGCGCGTGGCCCCGGAGGAGCACCCAGTGCTGCTGACCGAGGCCCCCCTGAACCCCAAGGCCAACAGAGAGAAGATGACTCAGGTGAGGCTCGGCCGACGCCCGTGCTCCTCCCGTCCTTTCCCCAGTCATTTTCTGCCCGGCTTGATTTCTGACATTA
+
CCCCCFFFFFFFGGGGGGGGGGGHHHHHHHHHHHHHHGHHHGHHHGHHHHHHGGGGGHHHHHHHHHHHHHHHHGHHHGGHHHHHHHHHGGGGGHHGGGEGGGHHGGGGGGGGHHHHGGHHHHHHHHHHHHGGGGGGGGGGGGHHHHGGGGHGHHGGGGGGGGGGGGGGGGGGGGGGGGGGGGGGFFFFFFFFFFFFFFFFFFFFFFFFFFFFFFFFFFFFFFFFFFFFFFFFDFFFFFFFFFFFFFFEFF/
@M05620:45:000000000-G6HP7:1:1101:25091:6655 1:N:0:135
CATCCTGACCCTGAAGTACCCCATTGAGCATGGCATCGTCACCAACTGGGACGACATGGAGAAGATCTGGCACCACACCTTCTACAACGAGCTGCGCGTGGCCCCGGAGGAGCACCCAGTGCTGCTGACCGAGGCCCCCCTGAACCCCAAGGCCAACAGAGAGAAGATGACTCAGGTGAGGCTCGGCCGACGCCCGTGCTCCTCCCGTCCTTTCCCCAGTCATTTTCTGCCCGGCTTGATTTCTGACATTT
+
DDDDDFFFFFFFGGGGGGGGGGGHHHHHHHHHHHHHHGHHHGHHHGHHHHHHGGGGGHHHHHHHHHHHHHHHHGHHHGGHHHHHHHHHGGGGGHHGGGGGGGHHGGGGGGGGHHHHGGHHHHHHHHHHHHGGGGGGGGGGGGHHHHGGGGHGHHGGGGGGGGGGGGGGGGGGGGGGHGGGGGGGFFFFFFFFFFFFFFFFFFFFFFFFFFFFFFFFFFFFFFFFFFFFFFFFFFFFFFFFFFFFFEFFFF0
@M05620:45:000000000-G6HP7:1:1101:22340:6685 1:N:0:135
ATCTCTATCTCCTAAAAACCTGTTTAGATTTGGAGATAGACCTTCAGGTTTTTCATCATTTTCTGCATGAATTATACATTGACCACGTTCCAGCGTGGTCAGTTTGCAGCATTCTGTTATTTTGTTTGACAGAGTGTCTTGTTGAGAACATATGTAGGACATGATTTTTTCCTGCAACAGGGAAAATAAAGTATAAGTTTTAAAGATTTATTCTTTAATAAAGGATCTCAAAGCCAGCTTTAGAAAAAGGA
+
DDDDDFFFFFFFGGGGGGGGGGHHHHHHHHHHHHHHHHHHHHHHHHHHHHHGGHHHHHIHHHHIIHHHHHHHHHHHHHHHHHHHHHGHHHHHHHGGGGHHHHHHHHHHHHHHHHHHHHHHHHHHHHHHHHHHHHHHHHHHHHHHHHHHHHHHHHHHHHHHHHHHHHHHHGHHHHHHHHHHHGGHHHHHHHHHHHHHHHHHHHHHHHHHHHHHHHHHHHHHHHHHGHHHHHHHHHHHHGHHHHGHHHHHGGH
@M05620:45:000000000-G6HP7:1:1101:12155:6730 1:N:0:135
AGATTACTGCAACAGTTCCCCCTGGACCTGGAAAAGTTTCTTGCCTGGCTTACAGAAGCTGAAACAACTGCCAATGTCCTACAGGATGCTACCCGTAAGGAAAGGCTCCTAGAAGACTCCAAGGGAGTAAAAGAGCTGATGAAACAATGGCAAGTAAGTCAGGCATTTCCGCTTTAGCACTCTTGTGGATCCAATTGAACAATTCTCAGCATTTGTACTTGTAACTGACAAGCCAGGGACAAAACAAAGAT
+
AAAABFFFDDDFGGGBGGGGGGGGGGHHHHHHHHHHHHHHHHHHHHHHHHH3FBGHHHHHHHHHHHHHHHHHHHHHHHHHGGHHHHHHHHDGGHGEEEGGGHFHHHHHGHHHHHHHHHHHHGHGGHGFHFHHHGHHHHGHHGHHHHHHHHHHHGHHHHHHHHHHHHHHHHGGGGGHFHHHHHHHHHHGGHHHGHHHHGHGHHHHHHHHHHHHHHHHHFHHHGHHHHHGHHHHGGGGGGGGGGGGGGGGGGF
@M05620:45:000000000-G6HP7:1:1101:6453:6744 1:N:0:135
CATCCTGACCCTGAAGTACCCCATTGAGCATGGCATCGTCACCAACTGGGACGACATGGAGAAGATCTGGCACCACACCTTCTACAACGAGCTGCGCGTGGCCCCGGAGGAGCACCCAGTGCTGCTGACCGAGGCCCCCCTGAACCCCAAGGCCAACAGAGAGAAGATGACTCAGGTGAGGCTCGGCCGACGCCCGTGCTCCTCCCGTCCTTTCCCCAGTCATTTTCTGCCCGGCTTGATTTCTGACATTT
+
BBBBBFFFFFFFGGGGGGGGGG24A55FGDG444ABGAH2G2FAG2F33FH2AEFGEH2AAFF3FGH55F3BFFFHCA1C3GFFHDGFEGEEEGFEGEGC/<G/EE/C/<EAGHHHGGHHHHFFGHHHHHGGCGGGGGCGGGGHHHGGGGGGHHGGGGGGGGGGGGGGGGGGGGGGGGGGGEGGBBFFBBBBBBBB@.9AFF/FBEDFFFFFFFFBFFB9;9FFFFFFFEFED;BBB-;;FFFB9;BFFF/
@M05620:45:000000000-G6HP7:1:1101:11631:6802 1:N:0:135
CATCCTGACCCTGAAGTACCCCGGCTTGATTCTGACATTAGATCGGAAGAGCACACGTCTGAACTCCAGTCACAGCGATAGATCTCGTATGCCGTCTTCTGCTTGAAAAAAAAAAAAAAAAAACTGGCGAGAGTGGAAAATGGAGGAGGGATATAGAACAGCATGAGAGGTAGTGATGCAGCTGGAAAAGTAAGTAAATGACAAGAGTAGCAAGTAACGACAACGGATAGGGTAGACATGTCAGAGAAATG
+
DDDDDFFFFFFFGGGGGGGGGGGGGGGGHHHHHHGHGHHHHGHHHGGGGHHHHHHHGHHHGHHHHHHHHHHHHGHHGGHGGHHFHHHGGHGHHGGGHGHHHHHHHHHHGHGGGG?>/>/----.00/.-----00.000<0000/...9-.//0000:0//:/0000:0.<00</0000000/0/.00//00000000:000::./.0<0000/<00:..---.--<9.0:.//.00:00000BBB/00:0
@M05620:45:000000000-G6HP7:1:1101:21856:6805 1:N:0:135
CATCCTGACCCTGAAGTACCCCATTGAGCATGGCATCGTCACCAACTGGGACGACATGGAGAAGATCTGGCACCACACCTTCTACAACGAGCTGCGCGTGGCCCCGGCGGAGCACCCAGTGCTGCTGACCGAGGCCCCCCTGAACCCCAAGGCCAACAGAGAGAAGATGACTCAGGTGCGGCTCGGCCGACGCCCGTGCTCCTCCCGTCCTTTCCCCCGTCCTTTTCTGCCCCGCTTGATTTCTGACATTT
+
BABBBFFFFFFFGFGBGGGGGGGHHFFBF4EFAFGHH?GHFGHG2EFFHHFHFEEGG3GFGFCHHGHHBBGFGFFH1EEHHHHFHHFHE?1EE@GEFCEECEHHGE////>CAGHHG.CFHGG1FGGBHG<-<CAEGGGGGGBBFGGGG.EEEGFAE.:CBBE.;BFFF/BFFFFFFF/@A@DFA>ED;-@9-;BD-DF;BFBFBEA;AFFFFFFFF.9.9.;FFE//BBFE.--9A9.:/BFB//9/;:/
@M05620:45:000000000-G6HP7:1:1101:9066:6811 1:N:0:135
TACCTGTACTGGGGAAGCAATCGCCATTCCTACCCTAAAGATCGGAAGAGCACACGTCTGAACTCCAGTCACAGCGATAGATCTCGTATGCCGTCTTCTGCTTGAAAAAAAAAAAAAACAAAATAAATCGCCTTGTATAGTAATCTTCACACACCCTACGCCTCCGACAATTATCCCCCTTTCCCCCCCTTACCCCCACACCCCTCATCCAACCACCCCCCCTTGACAGCCCTACTTGCACCTCCTCGATC
+
BCCCCFFFFFFFGGGGGGGGGGGGGGGHHHHHHHHHGHHHHHHHGGGGHHHHHGHGGHHGGFHHHHHHHHHHHHHGGHGGHHHHHHGGHHHHGGGHGFHHHHHHHFHHFFEECB><<//=/001<=111.<...11<0=00=000000=000<....:..--....----00000;0..-.0000/.---.009/.--:....-...090090.....-----./0090...//.000000//..//../.
@M05620:45:000000000-G6HP7:1:1101:21843:6824 1:N:0:135
CATCCTGACCCTGAAGTACCCCATTGAGCATGGCATCGTCACCAACTGGGACGACATGGAGAAGATCTGGCACCACACCTTCTACAACGAGCTGCGCGTGGCCCCGGAGGAGCACCCAGTGCTGCTGACCGAGGCCCCCCTGAACCCCAAGGCCAACAGAGAGAAGATGACTCAGGTGAGGCTCGGCCGACGCCCGTGCTCCTCCCGTCCTTTCCCCAGTCATTTTCTGCCCGGCTTGATTTCTGACATTA
+
DDDDDFFFFFFFGGGGGGGGGGGHHHHHHHHHHHHHHGHHHGHHHGHHHHHHGGGGGHHHHHHHHHHHHHHHHGHHHGGHHHHHHHHHGGGGGHHGGGGGGGHHGGGGGGGGHHHHGGHHHHHHHHHHHHGGGGGGGGGGGGHHHHGGGGHGHHGGGGGGGGGGGGGGGGGGGGGGGGGGGGGGFFFFFFFFFFFFDFFFFFFFFFFAFFFFFFFFFFFFFFFFFFFFFFFFFFFFFFFFFFFFFFFFFF0
@M05620:45:000000000-G6HP7:1:1101:12581:6825 1:N:0:135
CATCCTGACCCTGAAGTACCCCATTGAGCATGGCATCGTCACCAACTGGGACGACATGGAGAAGATCTGGCACCACACCTTCTACAACGAGCTGCGCGTGGCCCCGGAGGAGCACCCAGTGCTGCTGACCGAGGCCCCCCTGAACCCCAAGGCCAACAGAGAGAAGATGACTCAGGTGAGGCTCGGCCGACGCCCGTGCTCCTCCCGTCCTTTCCCCAGTCATTTTCTGCCCGGCTTGATTTCTGACATTT
+
CCCCCFFFFFFFGGFGGGGGGGGHHHHGHHHHHHHHHGHHHGHHHGHHHHHHGGGGGHHGHHHHHHHHHHHHHGHHHGGHHHHHHHHHGGGGGHHGGGGGGGHHGGGGGGGGHHHHGGHFHHHHHHHHHHGGGGGGGGGGGGHHHHGGGGHGHHGGGGGGGGGGGGGGGGGGFGGGGGGGGGGGFFFFFFFFFFFFDFFFFFFFFFF.DFDFFFFFFFBFFFFFFFFBFFFFADFFFF;FFFFFF;FBFF/
@M05620:45:000000000-G6HP7:1:1101:12601:6832 1:N:0:135
CATCCTGACCCTGAAGTACCCCATTGAGCATGGCATCGTCACCAACTGGGACGACATGGAGAAGATCTGGCACCACACCTTCTACAACGAGCTGCGCGTGGCCCCGGAGGAGCACCCAGTGCTGCTGACCGAGGCCCCCCTGAACCCCAAGGCCAACAGAGAGAAGATGACTCAGGTGAGGCTCGGCCGACGCCCGTGCTCCTCCCGTCCTTTCCCCAGTCATTTTCTGCCCGGCTTGATTTCTGACATTT
+
CCCCCFFFFFFFGGGGGGGGGGGHHHHHHHHHGHHHHGHHHGHHHGHHHHHHGGGGGHHHHHHHHHHHHHHHHGHHHGGHHHHHHHHHGGGGGHHGGGGGGGHHGGGGGGGDHHHHGGHHHHGHHHHHHHGGGGGGGGGGGGHHHHGGGGHGHHGGGGGGGEGGGFGFGGGGGGGGGGGGGGGGFFFFF;DCFFFF@AD.FFFFFFFADDDFFFFFFFFFFEFFFFFFFEFEDDACCC;BFFFFFB00;F0
@M05620:45:000000000-G6HP7:1:1101:13339:6913 1:N:0:135
CATCCTGACCCTGAAGTACCCCATTGAGCATGGCATCGTCACCAACTGGGACGACATGGAGAAGATCTGGCACCACACCTTCTACAACGAGCTGCGCGTGGCCCCGGAGGAGCACCCAGTGCTGCTGACCGAGGCCCCCCTGAACCCCAAGGCCAACAGAGAGAAGATGACTCAGGTGAGGCTCGGCCGACGCCCGCGCTCCTCCCGTCCTTTCCCCAGTCATTTTCTGCCCGGCTTGATTTCTGACATTA
+
BBBBBFFFFFFFGGGGGGGGGGGGCHHHHHHHHHHHHGHGHGHHHGHHHHHFGGGGGHHHHHHHHHHHHHHHHGHHHGGHHHHHHHHHGGGGGHFFGGEGGGHHGGGGGGGGHHHHGGHFHHFHHHHHHHGGGGGGGGGGGGHHHHGGGFHGHEEGGGGGGGGGGGGGGGFGGGGGGGGGGGGGFFFFFFFFFFFF-;@-ADFFFFF9DF.BFFFFFFFFFFF/BFFFFEFFF=BFAFABFFFF/;BBFF/
@M05620:45:000000000-G6HP7:1:1101:13320:6914 1:N:0:135
CATCCTGACCCTGAAGTACCCCATTGAGCATGGCATCGTCACCAACTGGGACGACATGGAGAAGATCTGGCACCACACCTTCTACAACGAGCTGCGCGTGGCCCCGGAGGAGCACCCAGTGCTGCTGACCGAGGCCCCCCTGAACCCCAAGGCCAACAGAGAGAAGATGACTCAGGTGAGGCTCGGCCGACGCCCGTGCTCCTCCCGTCCTTTCCCCAGTCATTTTCTGCCCGGCTTGATTTCTGACATTA
+
CCCCCFFFFFFFGGGGGFGGGGGHHHHHHHHHHHHHHGHHHGHHHGHHHHHGGGGGGHHHHHHHHHHHHHHHHGHHHGGHHHHHHHHHGGGGGHHGGGGGGGHHGGGGGGGGHHHHGGHHHHHHHHHHHHGGGGGGGGGGGGHHHHGGGGHGHHGGGGGGGGGGGGGGGGGGGGGGGGGGGGGGFFFFFFFFFFFF@DFFFFFFFFFFFFDFFFFFFFFFFFFFFFFFFFFFFFFFFFFFFFFFFFFFFF0
@M05620:45:000000000-G6HP7:1:1101:10989:6988 1:N:0:135
CATCCTGACCCTGAAGTACCCCATTGAGCATGGCATCGTCACCAACTGGGACGACATGGAGAAGATCTGGCACCACACCTTCTACAACGAGCTGCGCGTGGCCCCGGAGGAGCACCCAGTGCTGCTGACCGAGGCCCCCCTGAACCCCAAGGCCAACAGAGAGAAGATGACTCAGGTGAGGCTCGGCCGACGCCCGTGCTCCTCCCGTCCTTTCCCCAGTCATTTTCTGCCCGGCTTGATTTCTGACATTA
+
DDDDDFFFFFFFGGGGGGGGGGGHHHHHHHHHHHHHHGHHHGHHHGHHHHHHGGGGGHHHHHHHHHHHHHHHHGHHHGGHHHHHHHHHGGGGGHHGGGGGGGHHGGGGGGGGHHHHGGHHHHHHHHHHHHGGGGGGGGGGGGHHHHGGGGHGHHGGGGGGGGGGGGGGGGGGGGGGHGGGGGGGFFFFFFFFFFFFFFFFFFFFFFFFFFFFFFFFFFFFFFFFFFFFFFFFFFFFFFFFFFFFFFFFFF0
@M05620:45:000000000-G6HP7:1:1101:9133:7016 1:N:0:135
CATCCTGACCCTGAAGTACCCCATTGAGCATGGCATCGTCACCAACTGGGACGACATGGAGAAGATCTGGCACCACACCTTCTACAACGAGCTGCGTGTGGCCCCGGAGGAGCACCCAGTGCTGCTGACCGAGGCCCCCCTGAACCCCAAGGCCAACAGAGAGAAGATGACTCAGGTGAGGCTCGGCCGACGCCCGTGCTCCTCCCGTCCTTTCCCCAGTCATTTTCTGCCCGGCTTGATTTCTGACATTA
+
CCCCCFFFFFFFGGGGGGGGGGGHHHHHHHHHHHHHHGHHHGHHHGHHHHHHGGGGGHHHHHHHHHHHHHHHHGHHHGGHHHHHHHHHGGGGGHHGGGGHGGHHGGGGGGGGHHHHGGHHHHHHHHHGHHGGGGGGGGGGGGHHHHGGGGHGHHHHGGHGGGGGGGGGGGGGGGGGGGGGGGGGGGFFFFFFFFFFFFFFFFFFFFFFFFFFFFFFFFFFFFFFFFFFFFFFFFFFAFFFFFFFFEFFFF0
@M05620:45:000000000-G6HP7:1:1101:13725:7019 1:N:0:135
AGATTACTGCAACAGTTCCCCCTGGACCTGGAAAAGTTTCTTGCCTGGCTTACAGAAGCTGAAACAACTGCCAATGTCCTACAGGATGCTACCCGTAAGGAAAGGCTCCTAGAAGACTCCAAGGGAGTAAAAGAGCTGATGAAACAATGGCAAGTAAGTCAGGCATTTCCGCTTTAGCACTCTTGTGGATCCAATTGAACAATTCTCAGCATTTGTACTTGTAACTGACAAGCCAGGGACAAAACAAAGAT
+
AAABCFFFDDFDGGFBGGGGGGGGFGHHHHHHHHHHGHHHHHHHHHHHHHH3FFGGHHHHHHHHHHHHHHHHHHHHHHHHFGHHHGHHHHFGGHGGCEGGGHFHHHHHGHHHHHHHHHHHFFHGFEGEHFHHHGHHHHGHHHHHHHHHGHHHHGHHHHHHHHHHHHHHHHGGGGGHHHGHHHHHHGHGHHHHHGHHHGGGHGHHHHHGHHHHHHHHHGHHHHHGHHHGHHHHGGFGGGGGGGGFGGGGGFC
@M05620:45:000000000-G6HP7:1:1101:21613:7023 1:N:0:135
TACCTGTACTGGGGAAGCAATCGCCATTCCTACCCTAAAGATCGGAAGAGCACACGTCTGAACTCCAGTCACAGCGATAGATCTCGTATGCCGTCTTCTGCTTGAAAAAAAAAAAAATATATATTACTCCAACTCTTCTATTTTCTCCCAAAATCAAAACATACTTTTATCTTTGCCACTTGTCCTTCACTACTAAGATTTCTCTCTCACTACTGTCCTACATCATCTGACACCTCGCGTTCGACAACATT
+
CCCCCFFFFFFFGGGGGGGGGGGGGGGHHHHHHHHHGHHHHHHHGGGGHHHFHHHGHHHGGGHHHHHHHHHHHHHGGHGGHGGHHHGGHGHHGGGHGHHHHHHHHHHHHGGE>>/<<0?111111111111<1011111111=11111><0..0<0000<<000=D<D0:;0;000000/00000:0000009;00/09;00;;00000000/00;09909/009;;000/:/./..--9-.....-:.//
@M05620:45:000000000-G6HP7:1:1101:5922:7077 1:N:0:135
CATCCTGACCCTGAAGTACCCCGGCTTGATTTCTGACATTAGATCGGAAGAGCACACGTCTGAACTCCAGTCACAGCGATAGATCTCGTATGCCGTCTTCTGCTTGAAAAAAAAAAACACAATTAATACCTCTCTCTCCTTCCCTCCTCACAACTCTACCATCCCTATACACTACCCCCCCCATCACACTACTCTTCCCTCCATCACCTCTCTTTTCTCGCTTCCCTCCACACCCTTTCCCCCCCCCTTCC
+
BCCCCFFFFFFFGGGGGGGGGGEGGGGGHHGHHGHFGHHHHHGHHHGFGGHHHHHHHGHHHGHHHHHHHHHHHHHHHGEHGGHHFFHHGGHHHHGGFHGHGHFGHHHFHHHEEFFD<//0</11<111??11101<<101110>1<>0><F00./0000=00/<<000:;000//:..---;-//090:///00;//////;///99/;.///;//;;/:....;//:.///:...;//;;/.;----./9
@M05620:45:000000000-G6HP7:1:1101:15610:7123 1:N:0:135
CATCCTGACCCTGAAGTACCCCATTGAGCATGGCATCGTCACCAACTGGGACGACATGGAGAAGATCTGGCACCACACCTTCTACAACGAGCTGCGCGTGGCCCCGGAGGAGCACCCAGTGCTGCTGACCGAGGCCCCCCTGAACCCCAAGGCCAACAGAGAGAAGATGACTCAGGTGAGGCTCGGCCGACGCCCGTGCTCCTCCCGTCCTTTCCCCAGTCATTTTCTGCCCGGCTTGATTTCTGACATTA
+
DDDDDFFFFFFFGGGGGGGGGGGHHHHHHHHHHHHHHGHHHGHHHGHHHHHHGGGGGHHHHHHHHHHHHHHHHGHHHGGHHHHHHHHHGGGGGHHGGGGGGGHHGGGGGGGGHHHHGGHHHHHHHHHHHHGGGGGGGGGGGGHHHHGGGGHGHHGGGGGGGGGGGGGGGGGGGGGGHGGGGGGGFFFFFFFFFFFFDFFFFFFFFFFFFFFFFFFFFFFFFFFFFFFEFFFFFFFFFFFFFFFFFBFBFF0
@M05620:45:000000000-G6HP7:1:1101:15623:7134 1:N:0:135
CATCCTGACCCTGAAGTACCCCATTGAGCATGGCATCGTCACCAACTGGGACGACATGGAGAAGATCTGGCACCACACCTTCTACAACGAGCTGCGCGTGGCCCCGGAGGAGCACCCAGTGCTGCTGACCGAGGCCCCCCTGAACCCCAAGGCCAACAGAGAGAAGATGACTCAGGTGAGGCTCGGCCGACGCCCGTGCTCCTCCCGTCCTTTCCCCAGTCATTTTCTGCCCGGCTTGATTTCTGACATTA
+
CCCCCFFFFFFFGGGGGGGGGGGHHHHHHHHHHHHHHGHHHGHHHGHHHHHHGGGGGHHGHHHHHHHHHHHHHGHHHGGHHHHHHHHHGGGGGHHGGGGGGGHHGGGGGGGGHGHHGGHGHHHHHHHHHHGGGGGGGGGGGGHHHHGGGGHGHHGGGGGGGGGGGGGGGGGGGGGGGGGGGGEGFFFFFFFFFFFFDFFFFFFFFFFFFFFFFFFFFFFFFFFFFFFFFFFFFFFFFF?BFFFFFEFFFF0
@M05620:45:000000000-G6HP7:1:1101:16909:7149 1:N:0:135
ATCTCTATCTCCTAAAAAGGAAGAAAGGGGAGGGAAGATCGGAAGAGCACACGTCTGAACTCCAGTCACAGCGATAGATCTCGTATGCCGTCTTCTGCTTGAAAAAAAAAAAATAACCGACACAGAACTTATCAGTGACCACAAAACCTGCTAAATACTACAAGAAAAAAACAAAATTCCTATTGGATCACGCCCCCTCGCCGACTACAGCCTAGGCAAGGTTCTCTCACTTACACATGCAGACTTCTCAC
+
BBBBBFFFFFFFGGGGGGFGGGHA4FGHGGGGGGFHGHHHHGGGGHGHHHHHGHHHGHHHHHHHHHHHHHHHGEHGGHHFHHHGGHHEHGEGHGHHHHHHHGHHHGGGCD<C/01111/</--00<10=1111000000</......./../0000000:0/00////.--.;...0/00000000000./...----.--------////..////9.../////////;/////////9//.///////
@M05620:45:000000000-G6HP7:1:1101:7902:7186 1:N:0:135
CATCCTGACCCTGAAGTACCCCATTGAGCATGGCATCGTCACCAACTGGGACGACATGGAGAAGATCTGGCACCACACCTTCTACAACGAGCTGCGCGTGGCCCCGGAGGAGCACCCAGTGCTGCTGACCGAGGCCCCCCTGAACCCCAAGGCCAACAGAGAGAAGATGACTCAGGTGAGGCTCGGCCGACGCCCGTGCTCCTCCCGTCCTTTCCCCAGTCATTTTCTGCCCGGCTTGATTTCTGACATTA
+
CCCCCFFFFFFFGGGGGGGGGGGHHHHHHHHHHHHHHGHHHGHHHGHHHHHHGGGGGHHHHHHHHHHHHHHHHGHHGGGHHHHHHHHHGGGGGHHGGGGGGGHHGGGGGGGGHHHHGGHHHHHHHHHHHHGGGGGGGGGGGGHHHHGGGGHGHHGGGGGGGGGGGGGGGGGGBFFGGGGGGGGGFFFFFFFFFFFFBFFFFFFFFFF:DFFFFFFFFFFFFFFFFFFFFFFFFFFFFF9FFFFFF0FBFF0
@M05620:45:000000000-G6HP7:1:1101:21458:7203 1:N:0:135
CATCCTGACCCTGAAGTACCCCATTGAGCATGGCATCGTCACCAACTGGGACGACATGGAGAAGATCTGGCACCACACCTTCTACAACGAGCTGCGCGTGGCCCCGGAGGAGCACCCAGTGCTGCTGACCGAGGCCCCCCTGAACCCCAAGGCCAACAGAGAGAAGATGACTCAGGTGAGGCTCGGCCGACGCCCGTGCTCCTCCCGTCCTTTCCCCAGTCATTTTCTGCCCGGCTTGATTTCTGACATTT
+
CCCCCFFFFFFFGGGGGGGGGGGHHHHHHHHHHHHHHGHHHGHHHGHHFHHHGGGGGHHHHHHHHHHHHHHHHGHHHGGHHHHHHHHHGGGGGHHGGGGGGGHHGGGGGGGGHHHHGGHHHHHHHHHHHHGGGGGGGGGGGGHHHHGGGGHGHHGGGGGGGGGGGGGGGGGGGGGGGGFGGFEGFFFFFADFFFFA:AAEFFFFFFD.DFDFFFFFFFFFFFFFFFFFFBFFFFFFFF.0FFFBB9FFFF0
@M05620:45:000000000-G6HP7:1:1101:21439:7206 1:N:0:135
CATCCTGACCCTGAAGTACCCCATTGAGCATGGCATCGTCACCAACTGGGACGACATGGAGAAGATCTGGCACCACACCTTCTACAACGAGCTGCGCGTGGCCCCGGAGGAGCACCCAGTGCTGCTGACCGAGGCCCCCCTGAACCCCAAGGCCAACAGAGAGAAGATGACTCAGGTGAGGCTCGGCCGACGCCCGTGCTCCTCCCGTCCTTTCCCCAGTCATTTTCTGCCCGGCTTGATTTCTGACATTA
+
BBBBBFFFFFFFGGGFGGGGGGGHGHGHGHHHHHFHHGHHHGHGHGHHHHHHCGGGGHHHGHHHHHHHHHHGHGHHHGGHHHHFHHHHGGGGGHHGGGGGGGHHGGG?CFGGHHHHGGEGHHHHHHFHHHFGGGGGGGGGGGGHHHGGGGHGHHGGGGGGGFGGGGGGGGGGEFFGGGGGGGFFFFFFFFFAFFFA-9AEFFFFFFB9DD?FFFFFFFFFFFFEFFFFFFFFF;CFCFAFFFFBF:B/BF/
@M05620:45:000000000-G6HP7:1:1101:11418:7221 1:N:0:135
AGATTACTGCAACAGTTCCCCCTGGACCTGGAAAAGTTTCTTGCCTGGCTTACAGAAGCTGAAACAACTGCCAATGTCCTACAGGATGCTACCCGTAAGGAAAGGCTCCTAGAAGACTCCAAGGGAGTAAAAGAGCTGATGAAACAATGGCAAGTAAGTCAGGCATTTCCGCTTTAGCACTCTTGTGGATCCAATTGAACAATTCTCAGCATTTGTACTTGTAACTGACAAGCCAGGGACAAAACAAAGAT
+
AAAABFFFDDBDGGFBFGGGGGGGFGHHHGHHHHHHHHHHHHHHGHHHHHH3BBGGHHHHHHHHHHHHHHHHHHHHGHHHFGHHHGHHHHFGHHGF@EFFGHFFHHHHGHHHHHHHHHHHFFHFEEFFFFGHHFHHHHGHHFHHHHHHGHHHHGGHGHHHHHHHHHHHHHGGGGGHHGGHHHHHHGHGFFHHGHHHHFHHFGHHHHHGGFHHHHHHHFHHHHFHHHHHFFFHHGFGFGGGGGFFGGGGGF;
@M05620:45:000000000-G6HP7:1:1101:17011:7257 1:N:0:135
CATCCTGACCCTGAAGTACCCCATTGAGCATGGCATCGTCACCAACTGGGACGACATGGAGAAGATCTGGCACCACACCTTCTACAACGAGCTGCGCGTGGCCCCGGAGGAGCACCCAGTGCTGCTGACCGAGGCCCCCCTGAACCCCAAGGCCAACAGAGAGAAGATGACTCAGGTGAGGCTCGGCCGACGCCCGTGCTCCTCCCGTCCTTTCCCCAGTCATTTTCTGCCCGGCTTGATTTCTGACATTT
+
DDDDDFFFFFFFGGGGGGGGGGGHHHHHHHHHHHHHHGHHHGHHHGHHHHHHGGGGGHHHHHHHHHHHHHHHHGHHHGGHHHHHHHHHGGGGGHHGGGGGGGHHGGGGGGGGHHHHGGGGHHHHHHHGHHGGGGGGGGGGGGHHHHGGGGHGHHGGGGGGGGGGGGGGGGGGGGGGGGGGGGGGFFFFFFFFFFFFCFFFFFFFFFFFFFFFFFFFFFFFFFFFFFFHFFFFBADFFFFFFFFFFBFFFF0
@M05620:45:000000000-G6HP7:1:1101:12460:7261 1:N:0:135
CATCCTGACCCTGAAGTACCCCATTGAGCATGGCATCGTCACCAACTGGGACGACATGGAGAAGATCTGGCACCACACCTTCTACAACGAGCTGCGCGTGGCCCCGGAGGAGCACCCAGTGCTGCTGACCGAGGCCCCCCTGAACCCCAAGGCCAACAGAGAGAAGATGACTCAGGTGAGGCTCGGCCGACGCCCGTGCTCCTCCCGTCCTTTCCCCAGTCATTTTCTGCCCGGCTTGATTTCTGACTTTA
+
BBBBBFFFFFFFGGGGGGGGGGGFFFFHHHHFCCGHHGHHHGHHAFHHFHHGGGGGGHFBGFHHFHHFFHGFHFHHHGEHHHHHHHHHGGFGDEFFGGGGGCHHGGGGGGGGHHHHGGHHHHHHHHHHHHGGGGGGGGGGGGHHHHGGGGGGHHGGGGGGGGGGGGGGGGGGGGGGGGGGGGGGFFFFFFFFFFFFBAFEFFFFFFFFFFFBFFFFFFFFFFFFFFFBFFFEFCFFCC99FFFFBFB/;B/
@M05620:45:000000000-G6HP7:1:1101:16995:7271 1:N:0:135
CATCCTGACCCTGAAGTACCCCATTGAGCATGGCATCGTCACCAACTGGGACGACATGGAGAAGATCTGGCACCACACCTTCTACAACGAGCTGCGCGTGGCCCCGGAGGAGCACCCAGTGCTGCTGACCGAGGCCCCCCTGAACCCCAAGGCCAACAGAGAGAAGATGACTCAGGTGAGGCTCGGCCGACGCCCGTGCTCCTCCCGTCCTTTCCCCAGTCATTTTCTGCCCGGCTTGATTTCTGACATTA
+
CCCCCFFFFFFFGGGGGGGGGGGHHHHHHHHHHHHHHGHHHGHHHGHHHHGHGGGGGHHHHHHHHHHHHHHHHGHHHGGHHHHHHHHHGGGGGHHGGGGGGGHHGGGGGGGGHHHHGGHHHHHHHHHHHHGGGGGGGGGGGGHHHHGGGGHGHHGGGGGGGGGGGGGGGGGGGGGGGGGGGGGGFFFFFFFFFFFF;ADFFFFFFFFFFFFFFFFFFFFFFFFFFFFFFFFFFFFF=FAFFFFFFFFFFF0
@M05620:45:000000000-G6HP7:1:1101:10298:7311 1:N:0:135
ATCTCTATCTCCTAAAAAGGAAGAAAGGGGAGGGAAGATCGGAAGAGCACACGTCTGAACTCCAGTCACAGCGATAGATCTCGTATGCCGTCTTCTGCTTGAAAAAAAAAAAAACACTCCAATGTATTACAAGAGCTGATGAAACAATGGCAAGTAAGTCAGGCATTTCCGCTTTAGCACTCTTGTGGATCCAATTGAACCCTTCTCATCATTTGTACTTGTAACTGACAACCCCTGGACCAAACAAATAT
+
BBBBBFFFFFFFGGGGFFEEGCGGGGHFGGGFGGGHGHHHHGCGGFHHHFFHEGHFGHFFHHHHFGHHHHHHGGHGGFF4FGFFGHHFGGEEGFFHFHHHHHHFHHEED@G//>//0?F?111<>11FFG1DG0F>GGBHH00=D<<G0/<<0.;C0;;;G:/:.C:;CF?ADGG00;9;FBB99909099/90;00;B9..;/CFBF/;BFBB/BBFFFB//99;//99:.;......:...9EF..//:
@M05620:45:000000000-G6HP7:1:1101:12439:7329 1:N:0:135
ATCTCTATCTCCTAAAAAGGAAGAAAGGGGAGGGAAGATCGGAAGAGCACACGTCTGAACTCCAGTCACAGCGATAGATCTCGTATGCCGTCTTCTGCTTGAAAAAAAAAAAAAAAAAAAAAAAGAAACTCACAAAATAAAAAATACGACAACAAGACTATGACAGAACAATGTGCTACAAATACTGTGGAGTCGCAACAACTCTGGACTGAGGAAGGCCGCATCGATAGCGATATAGAAATACCCATAAT
+
BBBBBFFFFFFFGGGGGGGGGGHFCGHHGGGGGGGHGHHHHGGGGHHHHHHHGHHHGHHHHHHHHHHHHHHHGGHGGHGGGHHGGHHHHGGGHGHHHHHHHHFGHHGGGGBB>//-----;:--...//009/09..900000-;90...9-......////////9/././///////////////9/././/--;9-9../////9././/./.....---.-./.;./--..-//////:/9//////
@M05620:45:000000000-G6HP7:1:1101:25381:7354 1:N:0:135
TACCTGTACTGGGGAAGAGCACACGTCTGAACTCCAGTCACAGCGATAGATATCGTATGCCGCCTTCTGCTTGAAAAAAAAAATCGTATGCCGTCTTCTGCTTGAAAAAAAAAAAATTTTATATTAGGATATAGTTACTATAGTATATCTACATCTATCATATTCGGAGTTTTGAAATCTAACATAATACGAGATACGAGTAGAATAAGATTCTATTAGAATTATTGATTGGCTTCAACAGGAGTGAGTTT
+
ABABBFFFFFFFGCGGGGCGBGFGEGDCEB5FGHHG3GFDGFFDGGCAA5555BABA3353000113A@F553B35BE//E//0B???FBGFEEGHGHHEGHHFFBHHGGCGGGD>0111<1=11110==00000000000000000000000;<:000000000/..-./009.0000;0;0/000000.....00...9.///9/9//9//////9/////////////.//..////..9...//;//
@M05620:45:000000000-G6HP7:1:1101:10908:7362 1:N:0:135
CATCCTGACCCTGAAGTACCCCGGCTTGATTTCTGACATTAGATCGGAAGAGCACACGTCTGAACTCCAGTCACAGCGATAGATCTCGTATGCCGTCTTCTGCTTGAAAAAAAAAAAAAAAAAAAAAACAAAGAACTAGAAGGAGTTTAGAGAATAATAAGAAAAGCACGTTAAATTATTCCTGACATGTAACGGTTGGCAGTTAGAGATATACAATGAGCGATTGACAGGCAAAGCTGACGATGTGTATT
+
DDDDDFFFFFFFGGGGGGGGGGGGGGGGHHHHHHHHHHHHHHGHHHGGGGHHHHHHHGHHHGHHHHHHHHHHHHHHHGGHGGHHGHHHGGHHHHGGGHGHHHHHHHHHGHHGGGGG><</-->-<:--....:/./000000...//0000000000000000///.:/-../.00:0:000000/0;00000.9..--009/;00000000000000000-;...0000.....//000/..:..0;000
@M05620:45:000000000-G6HP7:1:1101:6527:7458 1:N:0:135
CATCCTGACCCTGAAGTACCCCATTGAGCATGGCATCGTCACCAACTGGGACGACATGGAGAAGATCTGGCACCACACCTTCTACAACGAGCTGCGCGTGGCCCCGGAGGAGCACCCAGTGCTGCTGACCGAGGCCCCCCTGAACCCCAAGGCCAACAGAGAGAAGATGACTCAGGTGAGGCTCGGCCGACGCCCGTGCTCCTCCCGTCCTTTCCCCAGTCATTTTCTGCCCGGCTTGATTTCTGACATTA
+
CDDDDFFFFFFFGGGGGGGGGGGHHHHHHHHHHGHHHGHHHGHHHGHHHHGHGGGGGHHHHHHHHHHHHHHHHGHHHGGHHHHHHHHHGGGGGHHGGGGGGGHHGGGGGGGGHHHHGGHHHHHHHHHHHHGGGGGGGGGGGGGHHHGGGGHGHHGGGGGGGGGGGGGGGGGGGGGGGGGGGGGGFFFFFFFFFFFF@DFEFFFFFFFBDFFFFFFFFFFFFFFFFFFFFFFFFFFFFF.FFFFFEBFFFF0
@M05620:45:000000000-G6HP7:1:1101:11080:7461 1:N:0:135
CATCCTGACCCTGAAGTACCCCATTGAGCATGGCATCGTCACCAACTGGGACGACATGGAGAAGATCTGGCACCACACCTTCTACAACGAGCTGCGCGTGGCCCCGGAGGAGCACCCAGTGCTGCTGACCGAGGCCCCCCTGAACCCCAAGGCCAACAGAGAGAAGATGACTCAGGTGAGGCTCGGCCGACGCCCGTGCTCCTCCCGTCCTTTCCCCAGTCATTTTCTGCCCGGCTTGATTTCTGACATTA
+
CCCCCFFFFFFFGGGGGGGGGGGHHHHHHHHHHGHHHGHHHGHHHGHHHHHHGGGGGHHHHHGHHHHHHHHHHGHHHGGHHHHHHHHHGGGGGHHGGGGGGGHHGGGGGGGGHHHHGGHHHHHHHHHGHHGGGGGGGGGGGGHHHHGGGGHGHHGGGGGGGGGGGGGGGGGGGGGGGGGGGGGGFFFF>BFFFFFFFFFFFFFFFFFFFFFFFFFFFFFFFFFFFFFFFFFFBACFFFAFFFFFFBFFFF/
@M05620:45:000000000-G6HP7:1:1101:11058:7463 1:N:0:135
CATCCTGACCCTGAAGTACCCCATTGAGCATGGCATCGTCACCAACTGGGACGACATGGAGAAGATCTGGCACCACACCTTCTACAACGAGCTGCGCGTGGCCCCGGAGGAGCACCCAGTGCTGCTGACCGAGGCCCCCCTGAACCCCAAGGCCAACAGAGAGAAGATGACTCAGGTGAGGCTCGGCCGACGCCCGTGCTCCTCCCGTCCTTTCCCCAGTCATTTTCTGCCCGGCTTGATTTCTGACATTA
+
CCCCCFFFFFFFGGGGGGGGGGGHHHHHHHHHHHHHHGHHHGHHHGHHHHHHGGGGGHHHHHHHHHHHHHHHHGHHHGGHHHHHHHHHGGGGGHHGGGGGGGHHGGGGGGGGHHHHGGHHHHHHHHHHHHGGGGGGGGGGGGHHHHGGGGHGHHGGGGGGGGGGGGGGGGGGGGGGGGGGGGGGFFFFFFFFFFFF@FFFFFFFFFFADFFFFFFFFFFFFFFFFFFFFFFFFFAFF;.FFFFFFBFEFF0
@M05620:45:000000000-G6HP7:1:1101:6516:7473 1:N:0:135
CATCCTGACCCTGAAGTACCCCATTGAGCATGGCATCGTCACCAACTGGGACGACATGGAGAAGATCTGGCACCACACCTTCTACAACGAGCTGCGCGTGGCCCCGGAGGAGCACCCAGTGCTGCTGACCGAGGCCCCCCTGAACCCCAAGGCCAACAGAGAGAAGATGACTCAGGTGAGGCTCGGCCGACGCCCGTGCTCCTCCCGTCCTTTCCCCAGTCATTTTCTGCCCGGCTTGATTTCTGACCTTA
+
BABBBFFFFFFCCG4FFGGGGGDGHHHGHDFGFGGHHGHHCEHFHGHHHG2GE0EEEHFCGFFGHFHDGBHFGFHHGGGHHHHHHDGFEEEGABEGGGGGGGHHGGC@DC/BGGHHGGHHFHGHHHH1FFG@CCCEGCCCGFCCCGGFDDEGHGEGGABFFBEEGGGGBFFGFFFGFB09..EFBB.A-=?>-9B;B.A?/BBFF.AEADFF9BFFFBD/B/;FFBB9FFFEB-=@B-;9/BBF;:B/;F/
@M05620:45:000000000-G6HP7:1:1101:11062:7480 1:N:0:135
CATCCTGACCCTGAAGTACCCCATTGAGCATGGCATCGTCACCAACTGGGACGACATGGAGAAGATCTGGCACCACACCTTCTACAACGAGCTGCGCGTGGCCCCGGAGGAGCACCCAGTGCTGCTGACCGAGGCCCCCCTGAACCCCAAGGCCAACAGAGAGAAGATGACTCAGGTGAGGCTCGGCCGACGCCCGTGCTCCTCCCGTCCTTTCCCCAGTCCTTTTCTGCCCGGCTTGATTTCTTACCTTT
+
BAABBFFFFFFFGGGGGGGGGGGHHHHFHGGHFFHHHEGHHGHHHGHHHHGHGGGGGHGGHHHGHHHHBDHHHGHHHGGHHHHGHHHHF1EEGHHEGGGGGGHHGGGCGGGGHHHHGGHHBGHHHHHHHH@AD?AFGGGGGE/GHHGGD.GEGH.EFGGGBFGGFFEGFGFGGGFEGG0FGEGG@DEFAAFFFFFCDBDFFFFFFFFFFFFFFFFFFFAFFBFFFFBBBFFEFFA@BF./BF/B//;/9B/
@M05620:45:000000000-G6HP7:1:1101:25759:7488 1:N:0:135
CATCCTGACCCTGAAGTACCCCATTGAGCATGGCATCGTCACCAACTGGGACGACATGGAGAAGATCTGGCACCACACCTTCTACAACGAGCTGCGCGTGGCCCCGGAGGAGCACCCAGTGCTGCTGACCGAGGCCCCCCTGAACCCCAAGGCCAACAGAGAGAAGATGACTCAGGTGAGGCTCGGCCGACGCCCGTGCTCCTCCCGTCCTTTCCCCAGTCATTTTCTGCCCGGCTTGATTTCTGACATTT
+
CCCCCFFFFFFFGGGGGGGGGGGHHHHHHHHHHHHHHGHHHGHHHGHHHHHHGGGGGHHHHHHHHHHHHHHHHGHHHGGHHHHHHHHHGGGGGHHGGGGGGGHHGGGGGGGGHHHHGGHGHHHHHHHHHHGGGGGGGGGGGGHHHHGGGGHGHHGGGGGGGGGGGGGGGGGGGGGGGGGGGGGGFFFFFFFFFFFFFFFFFFFFFFFEFFFFFFFFFFFFF0FFFFFFFFFFFFFFFF.FFFFE9BFFFF0
@M05620:45:000000000-G6HP7:1:1101:25776:7501 1:N:0:135
CATCCTGACCCTGAAGTACCCCATTGAGCATGGCATCGTCACCAACTGGGACGACATGGAGAAGATCTGGCACCACACCTTCTACAACGAGCTGCGCGTGGCCCCGGAGGAGCACCCAGTGCTGCTGACCGAGGCCCCCCTGAACCCCAAGGCCAACAGAGAGAAGATGACTCAGGTGAGGCTCGGCCGACGCCCGTGCTCCTCCCGTCCTTTCCCCAGTCATTTTCTGCCCGGCTTGATTTCTGACATTA
+
CCCCCFFFFFFFGGGGGGGGGGGHHHHHHHHHHHHHHGHHHGHHHGHHHHHHGGGGGHHHHHHHHHHHHHHHHGHHHGGHHHHHHHHHGGGGGHHGGGGGGGHHGGGGGGGGHHHHGGHHHHHHHHHHHHGGGGGGGGGGGGHHHHGGGGHGHHGGGGGGGGGGFGGGGGGGGGGGGGGGGGGGFFFFFFFFFFFFFFFFFFFFFFFFFFFFFFFFFFFFFFFFFFFFFFFFFFFFFFAFFFFFFFFFFF/
@M05620:45:000000000-G6HP7:1:1101:25756:7506 1:N:0:135
CATCCTGACCCTGAAGTACCCCATTGAGCATGGCATCGTCACCAACTGGGACGACATGGAGAAGATCTGGCACCACACCTTCTACAACGAGCTGCGCGTGGCCCCGGAGGAGCACCCAGTGCTGCTGACCGAGGCCCCCCTGAACCCCAAGGCCAACAGAGAGAAGATGACTCAGGTGAGGCTCGGCCGACGCCCGTGCTCCTCCCGTCCTTTCCCCAGTCATTTTCTGCCCGGCTTGATTTCTGACATTA
+
CDDDCFFFFFFFGGGGGGGGGGGHHHHHHHHHHHHHHGHHHGHHHGHHHHGHGGGGGHHHHHHHHHHHHHHHHGHHHGGHHHHHHHHHGGGGGHHGGGGGGGHHGGGGGGGGHHHHGGHHHHHHHHHHHHGGGGGGGGGGGGHHHHGGGGHGHHGGGGGGGGGGGGGGGGGGGGGGHGGGGGGGFFFFFFFFFFFF@ADFFFFFFFFEFFFFFFFFFFFFFFFFFFFFFFFFFFDFF;FFFFFFFFFFFF0
@M05620:45:000000000-G6HP7:1:1101:21179:7508 1:N:0:135
CATCCTGACCCTGAAGTACCCCATTGAGCATGGCATCGTCACCAACTGGGACGACATGGAGAAGATCTGGCACCACACCTTCTACAACGAGCTGCGCGTGGCCCCGGAGGAGCACCCAGTGCTGCTGACCGAGGCCCCCCTGAACCCCAAGGCCAACAGAGAGAAGATGACTCAGGTGAGGCTCGGCCGACGCCCGTGCTCCTCCCGTCCTTTCCCCAGTCATTTTCTGCCCGGCTTGATTTCTGACATTA
+
CCCCCFFFFFFFGGGGGGGGGGGHHHHHHHHHHHHHHGHHHGHHGGHHHHHHGGGGGHHHHHHHHHHHHHHHHGHHHGGHHHHHHHHHGGGGGHHGGGGGGGHHGGGGGGGGHHHHGGHGHHHHHHHHHHGGGGGGGGGGGGGHHHGGGGHGHHGGGGGGGGGGGGGGGGGGGGGGGGGGGGGGFFFFFFFFFFFFFDFFFFFFFFFFFFFFFFFFFFFFFFFFFFFFFFFFFFFFFFFFFFFFFFFFFF/
@M05620:45:000000000-G6HP7:1:1101:21211:7522 1:N:0:135
CATCCTGACCCTGAAGTACCCCATTGAGCATGGCATCGTCACCAACTGGGACGACATGGAGAAGATCTGGCACCACACCTTCTACAACGAGCTGCGCGTGGCCCCGGAGGAGCACCCAGTGCTGCTGACCGAGGCCCCCCTGAACCCCAAGGCCAACAGAGAGAAGATGACTCAGGTGAGGCTCGGCCGACGCCCGTGCTCCTCCCGTCCTTTCCCCAGTCATTTTCTGCCCGGCTTGATTTCTGACATTA
+
DDDDDFFFFFFFGGGGGGGGGGGHHHHHHHHHHHHHHGHHHGHHHGHHHHHHGGGGGHHHHHHHHHHHHHHHHGHHHGGHHHHHHHHHGGGGGHHGGGGGGGHHGGGGGGGGHHHHGGHHHHHHHHHHHHGGGGGGGGGGGGHHHHGGGGHGHHGGGGGGGGGGGGGGGGGGGGGGHGGGGGGGFFFFFFFFFFFFDFFFFFFFFFFEFFDFFFFFFFFFFFFFFFFFFFFFFFFFFFAFFFFFFFFFFF0
@M05620:45:000000000-G6HP7:1:1101:15360:7584 1:N:0:135
AAACCAAGCACACGTCTGAACTCCAGTCACAGCGATAGATCTCGTATGCCGTCTTCTGCTTGAAAAAAAAAAAAAAACAAACATAAAAACAACTATTTGATTCAACTATAAAAAAAATTAAATAATATAAAATAAAATATATTTACTCTTAAAAGACTAAGCAAAAGTAAGACTCTATATAGTCACACGCTAGCTGGCTTCAACCTCTAAAATAGTAGTCGAATAGAAGTATGTAACTTTACAGACTATTT
+
CCCCCCCFCFFFGGGGGGGGGGHH4GHHHHHHHGGHGGHHHHHHGGHHHHGFGHGHHHHHHHHHHHHGGGGG>/>////?0/033222B?///222222222222222222>D2</-011<11111111>11=00000000000000<00<0000.:0000/0/0//000000000000090000000--...000/././000.//:0000;0090090...0.000900000000;0000000.00009
@M05620:45:000000000-G6HP7:1:1101:16468:7593 1:N:0:135
CATCCTGACCCTGAAGTACCCCGGCTTGATTTCTGACATTAGATCGGAAGAGCACACGTCTGAACTCCAGTCACAGCGATAGATCTCGTATGCCGTCTTCTGCTTGAAAAAAAAAAAAAACACAAAAAAAATAAACGAGAACAAGATCATATACTCAAAATAAACATAAGAGCAAATTAATCACAACATCAAACAGAAATCATCCAGAAATGTCTACGTACCAAGGAATCTCGATGAAGTAGTCAACTGTT
+
CCCCCFFFFFFFGGGGGGGGGGGEGGGGHHHHHHHHHHHHHHHHHHGGGGHHHHHHHGHHHGHHHHHHHHHHHHHHHGGHGGHHFHHHGGHHHHGGGHGHHHHHHHHGGHHGECDC>>///?0.<0>.-<<.0=00.....:;///00000000000000000000000000/9/00000000900.9/00000.//00:00000000/00000000..0:.09:../0000.0/0;00:00000000/00
@M05620:45:000000000-G6HP7:1:1101:16222:7608 1:N:0:135
CATCCTGACCCTGAAGTACCCCATTGAGCATGGCATCGTCACCAACTGGGACGACATGGAGAAGATCTGGCACCACACCTTCTACAACGAGCTGCGCGTGGCCCCGGAGGAGCACCCAGTGCTGCTGACCGAGGCCCCCCTGAACCCCAAGGCCAACAGAGAGAAGATGACTCAGGTGAGGCTCGGCCGACGCCCGTGCTCCTCCCGTCCTTTCCCCAGTCATTTTCTGCCCGGCTTGATTTCTGACATTT
+
CCCCCFFFFFFFGGGGGGGGGGGHHHHHHHHHHHHHHGHHHGHHHGHHHHHHGGGGGHHHHHHHHHHHHHHHHGHHHGGHHHHHHHHHGGGGGHHGGGGGGGHHGGGGGGGGHGHHGGHHHHHHHHHHHHGGGGGGGGGGGGHHHHGGGGHGHHGGGGGGGGGGGGGGGGGGGGGGGGGGGGGGFFFFFFFFFFFF@DFFFFFFFFFFFFFFFFFFFFFFFEFFFFFFFFFFFFFACAAFFFFFF0BBFF0
@M05620:45:000000000-G6HP7:1:1101:10003:7641 1:N:0:135
CATCCTGACCCTGAAGTACCCCATTGAGCATGGCATCGTCACCAACTGGGACGACATGGAGAAGATCTGGCACCACACCTTCTACAACGAGCTGCGCGTGGCCCCGGAGGAGCACCCAGTGCTGCTGACCGAGGCCCCCCTGAACCCCAAGGCCAACAGAGAGAAGATGACTCAGGTGAGGCTCGGCCGACGCCCGTGCTCCTCCCGTCCTTTCCCCAGTCATTTTCTGCCCGGCTTGATTTCTGACATTT
+
CBCCDFFFFFFFGGGGGGGGGGGHHHGHHHHHHHGHHGHHHGHHHGHHHHHHGGGGGHHHHGHHHHHHGHHGHGHHHGGHHHHHHHHHGGGGGHHGGGGGGGHHGGGGGGDFHHHHGGHHHHHHHHHGHHGFGGGGGGGGGGGHHHGGGEHGHHGGGGGGGGGGFGFGGGGGGGGGGGGGGGGGFFFFFDFFFFFFDFFFFFFFFFFADFDFFFFFFFDFFBFFFFFFFFFF.CAFFC.BFFFF0;B0BF0
@M05620:45:000000000-G6HP7:1:1101:11360:7642 1:N:0:135
CATCCTGACCCTGAAGTACCCCATTGAGCATGGCATCGTCACCAACTGGGACGACATGGAGAAGATCTGGCACCACACCTTCTACAACGAGCTGCGCGTGGCCCCGGAGGAGCACCCAGTGCTGCTGACCGAGGCCCCCCTGAACCCCAAGGCCAACAGAGAGAAGATGACTCAGGTGAGGCTCGGCCGACGCCCGTGCTCCTCCCGTCCTTTCCCCAGTCATTTTCTGCCCGGCTTGATTTCTGACATTA
+
CCCCCFFFFFFFGGGGGGGGGGGHHHHHHHHHHHHHHGHHHGHHHGHHHHHHGGGGGHHHHHHHHHHHHHHHHGHHHGGHHHHHHHHHGGGGGHHGGGGGGGHHGGGGGGGGHHHHGGHHHHHHHHHHHHGGGGGGGGGGGGHHHHGGGGHGHHGGGGGGGGGGGGGGGGGGGGGGGGGGGGGGFFFFFAFFFFFF@DFFFFFFFFFADFDFFFFFFFDFFFFFFFFFFFFFFFFFFFFBFFFFF9FFFF0
@M05620:45:000000000-G6HP7:1:1101:10013:7656 1:N:0:135
CATCCTGACCCTGAAGTACCCCATTGAGCATGGCATCGTCACCAACTGGGACGACATGGAGAAGATCTGGCACCACACCTTCTACAACGAGCTGCGCGTGGCCCCGGAGGAGCACCCAGTGCTGCTGACCGAGGCCCCCCTGAACCCCAAGGCCAACAGAGAGAAGATGACTCAGGTGAGGCTCGGCCGACGCCCGTGCTCCTCCCGTCCTTTCCCCAGTCATTTTCTGCCCGGCTTGATTTCTGACATTT
+
CCCCCFFFFFFFGGGGGGGGGGGHHHHHHHHHHHHHHGHHHGHHHGHHHHHHGGGGGHHHHGHHHHHHHHHHHGHHHGGHHHHHHHHHGGGGGHHGGGGGGGHHGGGGGGGGHHHHGGHGHHHHHHHGHHGGGGGGGGGGGGHHHHGGGGHGHHGGGGGGGGGGGGGGGGGGGGGGGGGGGFGGFFFFFFFFFFFFFFFFFFFFFFFFDFDFFFFFFFFFFFFFFFFFFFFFDFFFFF.FFFFFF0B9BF0
@M05620:45:000000000-G6HP7:1:1101:11362:7667 1:N:0:135
CATCCTGACCCTGAAGTACCCCATTGAGCATGGCATCGTCACCAACTGGGACGACATGGAGAAGATCTGGCACCACACCTTCTACAACGAGCTGCGCGTGGCCCCGGAGGAGCACCCAGTGCTGCTGACCGAGGCCCCCCTGAACCCCAAGGCCAACAGAGAGAAGATGACTCAGGTGAGGCTCGGCCGACGCCCGTGCTCCTCCCGTCCTTTCCCCAGTCATTTTCTGCCCGGCTTGATTTCTGACATTA
+
BABBBFFFFFFFGGGGGGGGGGGHHHHHHHHHHHHHHGHHHGHHGGHHHHHHGGGGGHHHHEHHHHHHHHHHHGHHHGGHHHHHHHHHGGGGGHHGGGGGGGHHGGGGGGGGHHHHGGHGHGGHHHHHHHGGFCGGGGGGGGHGHHGGGGHGHHGGGGGE/CDEGGGGGEGGGGGGFFFFGGGGFFFFF;D;DBD--.9.BBFFFFFEFFDFFFFFF.ABFFFFBFFFFFFE.BFFFA9BFFFFB;9BBB/
@M05620:45:000000000-G6HP7:1:1101:5036:7668 1:N:0:135
CATCCTGACCCTGAAGTACCCCATTGAGCATGGCATCGTCACCAACTGGGACGACATGGAGAAGATCTGGCACCACACCTTCTACAACGAGCTGCGCGTGGCCCCGGAGGAGCACCCAGTGCTGCTGACCGAGGCCCCCCTGAACCCCAAGGCCAACAGAGAGAAGATGACTCAGGTGAGGCTCGGCCGACGCCCGTGCTCCTCCCGTCCTTTCCCCAGTCATTTTCTGCCCGGCTTGATTTCTGACATTA
+
CCCBCFFFFFFFGGGGGGGGGGGHHHHHHHHHHHHHHGHHHGHHHGHHHHHHGGGGGHHHHHHHGHHHHHHHHGHHHGGHHHHHHHHHGGGGGHHGGGFGGGHHGGGGGGGGHHHHGGHHHHHHHHHGHHGGGGGGGGGGGGGHHHGGGGHGHHGGGGGGGGGEGGFGGGGGGGGGGGGGGGEGFFEFFFFFFFFF9DDFFFFFFFFADFFFFFFFFFFFFFFFFFFFFBFFDFFFAFFFFF0FF:F0BF0
@M05620:45:000000000-G6HP7:1:1101:5045:7688 1:N:0:135
CATCCTGACCCTGAAGTACCCCATTGAGCATGGCATCGTCACCAACTGGGACGACATGGAGAAGATCTGGCACCACACCTTCTACAACGAGCTGCGCGTGGCCCCGGAGGAGCACCCAGTGCTGCTGACCGAGGCCCCCCTGAACCCCAAGGCCAACAGAGAGAAGATGACTCAGGTGAGGCTCGGCCGACGCCCGTGCTCCTCCCGTCCTTTCCCCAGTCATTTTCTGCCCGGCTTGATTTCTGACATTA
+
BBBBBFFFFFFFGGGGGGGGGGGHHHHHHHHHHHHHHGHHHGHHHGHHHHGHGGGGGHHHHHHHHHHHHHHHHGHHHGGHHHHHHHHHGGGGGHHGGGGGGGHHGGGGGGGGHHHHGGHHHHHHHHHGHHGGGGGGGGGGGGHHHHGGGGHGHHGGGGGGGGGGFGGGGGGGGGGGGGGGGFGGFCFFFFFFFFFF@.AEFFBFFFDEDDDFFFFFFFDFFFFFFFFFFFFFDBFFFA?FFFFB:9FBFF/
@M05620:45:000000000-G6HP7:1:1101:22141:7693 1:N:0:135
CATCCTGACCCTGAAGTACCCCATTGAGCATGGCATCGTCACCAACTGGGACGACATGGAGAAGATCTGGCACCACACCTTCTACAACGAGCTGCGCGTGGCCCCGGAGGAGCACCCAGTGCTGCTGACCGAGGCCCCCCTGAACCCCAAGGCCAACAGAGAGAAGATGACTCAGGTGAGGCTCGGCCGACGCCCGTGCTCCTCCCGTCCTTTCCCCAGTCATTTTCTGCCCGGCTTGATTTCTGACATTT
+
CCDDDFFFFFFFGGGGGGGGGGGHHHHHHHHHHHHHHGHHHGHHHGHHHHHHGGGGGHHHHHHHHHHHHHHHHGHHHGGHHHHHHHHHGGGGGHHGGGGGGGHHGGGGGGGGHHHHGGHHHHHHHHHHHHGGGGGGGGGGGGHHHHGGGGHGHHGGGGGGGGGGGGGGGGGGGGGGHGGGGGGGFFFFFFFFFFFFCDFFFFFFFFFEFFDFFFFFFFFFFFFFFFFFFEFFDFFFFF?FFFFFF:FFFF0
@M05620:45:000000000-G6HP7:1:1101:27098:7761 1:N:0:135
CATCCTGACCCTGAAGTACCCCATTGAGCATGGCATCGTCACCAACTGGGACGACATGGAGAAGATCTGGCACCACACCTTCTACAACGAGCTGCGCGTGGCCCCGGAGGAGCACCCAGTGCTGCTGACCGAGGCCCCCCTGAACCCCAAGGCCAACAGAGAGAAGATGACTCAGGTGAGGCTCGGCCGACGCCCGTGCTCCTCCCGTCCTTTCCCCAGTCATTTTCTGCCCGGCTTGATTTCTGACATTA
+
DDDDDFFFFFFFGGGGGGGGGGGHHHHHHHHHHHHHHGHHHGHHHGHHHHHHGGGGGHHHHHHHHHHHHHHHHGHHHGGHHHHHHHHHGGGGGHHGGGGGGGHHGGGGGGGGHHHHGGHHHHHHHHHHHHGGGGGGGGGGGGHHHHGGGGHGHHGGGGGGGGGGGGGGGGGGGGGGHGGGGGGGFFFFFFFFFFFFCFFFFFFFFFFEFFFFFFFFFFFFFFFFFFHHFFFFFFFFFF;FFFFFF0BFBF0
@M05620:45:000000000-G6HP7:1:1101:24729:7765 1:N:0:135
AAACCAGAAGACATGAGGTCAGCTAGATCGGAAGAGCACACGTCTGAACTCCAGTCACAGCGATAGATCTCGTATGCCGTCTTCTGCTTGAAAAAAAAAAAACTACTCCTCTACTACTCCAATTTATTACACTATCTTATTACCCCCTTCCACTCCCGTCACTCCTTTCCGCTTTATCCCTCTTATGTATCCCCTTGCACCCTTCTCATCCTTTTTCCTTCACACTCCCACTCCCGGACCCCCCCCCTCTC
+
BBBBBBBFFFFFGGGEGGGGGGGHGHHHHHGGGGHHHGHHHGHHHGHHHHHHHHHHHHHHHGGHGGHGBGHHFGHHHHGGGHGHHHHHFHHHHHHFGGEE///23B3B2BF2?>2@222F2<22>22?1111?01???111111?<->0001>10<..<C..00/<<000.;::.00:0CGGB000090;CB/.;.//;9/.9/;9F0;;0B009:/C0;0///;//9::..;;..--9;9D--;B--9.F
@M05620:45:000000000-G6HP7:1:1101:19176:7804 1:N:0:135
AGATTACTGCAACAGTTCCCCCTGGACCTGGAAAAGTTTCTTGCCTGGCTTACAGAAGCTGAAACAACTGCCAATGTCCTACAGGATGCTACCCGTAAGGAAAGGCTCCTAGAAGACTCCAAGGGAGTAAAAGAGCTGATGAAACAATGGCAAGTAAGTCAGACATTTCCGCTTTAGCACTCTTGTGGATCCAATTGAACAATTCTCAGCATTTGTACTTGTAACTGACAAGCCAGGGACAAAACAAAGAT
+
AAAABFFFFFFFGGGGGGGGGGGGHHHHHHHHHHHHHHHHHHHHGHHEHHHHHHGHHGHHHHHHHHHHHHHHHHHHHHHH5GHHHHHHHHHHHHGGGCHHHFHHHHHHGHHHHHHHHHHHHHHGGEGGHHGFFFHHHHHHHHHHHHHHHHGHHGHHHHHHHHHHHHHHHH/EGGGFBGHHHHHHHFHGFHHHHCGHHFFHHFHHHHHHHHHHHHHHHHHHHGHHHHGEGHHEHGGGGGGG.FGGGGGGGGG
@M05620:45:000000000-G6HP7:1:1101:27016:7817 1:N:0:135
CATCCTGACCCTGAAGTACCCCATTGAGCATGGCATCGTCACCAACTGGGACGACATGGAGAAGATCTGGCACCACACCTTCTACAACGAGCTGCGCGTGGCCCCGGAGGAGCACCCAGTGCTGCTGACCGAGGCCCCCCTGAACCCCAAGGCCAACAGAGAGAAGATGACTCAGGTGAGGCTCGGCCGACGCCCGTGCTCCTCCCGTCCTTTCCCCAGTCATTTTCTGCCCGGCTTGATTTCTGACATTA
+
BCBCBFFFFFFFGGGGGGGGGGGHHHHHHHHHHHHHHGHHHGHGHGHHHHHHGGGGGHHHHHGHGHHHHGHHHGHHHGGHHHHHHHHHGGGGGHHGGGGGGGHHGGGGGGGGHHHHGGHGFHHHHHHHHHGGGGGGGGGGGEHHHHGGGGHGHHGGGGGGGGGEGGGFGGGGGGGGGGFGGGGGFFFFFFDFFFFFCDDAFFFFBEA;DDDFFFFFFFFFFFFFFFFFFEBFFAFCFFFBFFFF//BFFF9
@M05620:45:000000000-G6HP7:1:1101:27033:7821 1:N:0:135
CATCCTGACCCTGAAGTACCCCATTGAGCATGGCATCGTCACCAACTGGGACGACATGGAGAAGATCTGGCACCACACCTTCTACAACGAGCTGCGCGTGGCCCCGGAGGAGCACCCAGTGCTGCTGACCGAGGCCCCCCTGAACCCCAAGGCCAACAGAGAGAAGATGACTCAGGTGAGGCTCGGCCGACGCCCGTGCTCCTCCCGTCCTTTCCCCAGTCATTTTCTGCCCGGCTTGATTTCTGACATTT
+
CCCCCFFFFFFFGGGGGGGGGGGHHFG4FGHHHGHHHGHGHGHFHGHHHGHH?EAAEHHCHHHHFHHFHHHHHGHHHGGHHHHHHHHHGGGGGHHGGGFGGGHHGGGGGGGGGHHHGGHHHHHHHHHHHHGGGGGGGGGGGGHHHHGGGGHGHHGGGGGGGGGGGGGGGGGGGGGGGGGGGGGGFFFFFFFFFFFFFFFFFFFFFFFEFDDFFFFFFFFFFFFFFFFFFEFFFFFFFFAFFFFFFBFBBF0
@M05620:45:000000000-G6HP7:1:1101:19161:7825 1:N:0:135
AGATTACTGCAACAGTTCCCCCTGGACCTGGAAAAGTTTCTTGCCTGGCTTACAGAAGCTGAAACAACTGCCAATGTCCTACAGGATGCTACCCGTAAGGAAAGGCTCCTAGAAGACTCCAAGGGAGTAAAAGAGCTGATGAAACAATGGCAAGTAAGTCAGACATTTCCGCTTTAGCACTCTTGTGGATCCAATTGAACAATTCTCAGCATTTGTACTTGTAACTGACAAGCCAGGGACAAAACAAAGAT
+
A?AAAFFFBFFFGGFGGGGGGGGCGHHHHHAFHHHHBGGHHFFHHHHHHHHHHHBHHHHHHHHHHHHHHHHHGFHGHHHHHHHHHGHGHHHHHHGEEEHHFHHGAGHHGHGHDFGGHHHHHHGFFAGEG4GHHGHHHHHHHGHHHHHFHGHFHGGGHHGFDGHHHHHHHHGGGGGHBFFHHGHHHHHGGHHHHFGHHDDFGHHDGHHFGHHHHHHGHHHHFFHGHHFFHHGHEGGGGGGGCABAFFGGGEC
@M05620:45:000000000-G6HP7:1:1101:24681:7831 1:N:0:135
CATCCTGACCCTGAAGTACCCCATTGAGCATGGCATCGTCACCAACTGGGACGACATGGAGAAGATCTGGCACCACACCTTCTACAACGAGCTGCGCGTGGCCCCGGAGGAGCACCCAGTGCTGCTGACCGAGGCCCCCCTGAACCCCAAGGCCAACAGAGAGAAGATGACTCAGGTGAGGCTCGGCCGACGCCCGTGCTCCTCCCGTCCTTTCCCCAGTCATTTTCTGCCCGGCTTGATTTCTGACATTA
+
DDDDDFFFFFFFGGGGGGGGGGGHHHHHHHHHHHHHHGHHHGHHHGHHHHHHGGGGGHHHHHHHHHHHHHHHHGHHHGGHHHHHHHHHGGGGGHHGGGGGGGHHGGGGGGGGHHHHGGHHHHHHHHHHHHGGGGGGGGGGGGHHHHGGGGHGHHGGGGGGGGGGGGGGGGGGGGGGHGGGGGGGFFFFFFFFFFFF@ADEFFFFFFFEFFFFFFFFFFFFFFFFFFFFFFFFFFFFFFFFFFFFFFFFFF0
@M05620:45:000000000-G6HP7:1:1101:14905:7861 1:N:0:135
ACCTTACTGGGGAAGAGTGTAGCAATCGCCATTCCTACCCTAAAGATCGGAAGAGCACACGTCTGAACTCCAGTCACAGCGATAGATCTCGTATGCCGTCTTCTGCTTGAAAAAAAAAAAAAAAAAAAAAAAAAAAACGGAACTCGTCTTATGATAGATAAAAAAAAAAGAAAGACTATAGGAAAAACATAGAGATCACAGAACAATACATGTGAGACATAAGGAATATATAAGTACTATATGATACATGT
+
BBBBBFFFFFBBEG2CGFGFE5GGGDFFGGGGHBHHFFHHFFHHFHHHHGDGAAFFHHHGGCGHGEDFGFHHGHHHHFFGGEHD13BEGHHFDFHFHE>>FFEFHGHHHFHBFGGEGGG@</>---<<-:-:-9---.-...-//9...9//////;////9:/9@--9...///./////////....//////////////:/.///;///;////./;/////////////////////////////;
@M05620:45:000000000-G6HP7:1:1101:8217:7863 1:N:0:135
CATCCTGACCCTGAAGTACCCCATTGAGCATGGCATCGTCACCAACTGGGACGACATGGAGAAGATCTGGCACCACACCTTCTACAACGAGCTGCGCGTGGCCCCGGAGGAGCACCCAGTGCTGCTGACCGAGGCCCCCCTGAACCCCAAGGCCAACAGAGAGAAGATGACTCAGGTGAGGCTCGGCCGACGCCCGTGCTCCTCCCGTCCTTTCCCCAGTCATTTTCTGCCCGGCTTGATTTCTGACATTA
+
DDDDDFFFFFFFGGGGGGGGGGGHHHHHHHHHHHHHHGHHHGHHHGHHHHHHGGGGGHHHHHHHHHHHHHHHHGHHHGGHHHHHHHHHGGGGGHHGGGGGGGHHGGGGGGGGHHHHGGHHHHHHHHHHHHGGGGGGGGGGGGHHHHGGGGHGHHGGGGGGGGGGGGGGGGGGGGGGGGGGGGGGFFFFFFFFFFFFDDDFFFFFFFF?DFFFFFFFFFF:FFFFFFFFFFFFFFFFFFAFFFFFF9FFFF0
@M05620:45:000000000-G6HP7:1:1101:9524:7886 1:N:0:135
CATCCTGACCCTGAAGTACCCCATTGAGCATGGCATCGTCACCAACTGGGACGACATGGAGAAGATCTGGCACCACACCTTCTACAACGAGCTGCGCGTGGCCCCGGAGGAGCACCCAGTGCTGCTGACCGAGGCCCCCCTGAACCCCAAGGCCAACAGAGAGAAGATGACTCAGGTGAGGCTCGGCCGACGCCCGTGCTCCTCCCGTCCTTTCCCCAGTCATTTTCTGCCCGGCTTGATTTCTGACATTA
+
CDDDDFFFFFFFGGGGGGGGGGGHHHHHHHHHHHHHHGHHHGHHHGHHHHHHGGGGGHHHHHHHHHHHHHHHHGHHHGGHHHHHHHHHGGGGGHHGGGGGGGHHGGGGGGGGHHHHGGHHHHHHHHHHHHGGGGGGGGGGGGHHHHGGGGHGHHGGGGGGGGGGGGGGGGGGGGGGGGGGGGGGFFFFFFFFFFFFFFFFFFFFFFFFFFFFFFFFFFFFFFFFFFFFFFFFFCFFF;FFFFFFFFFFFF0
@M05620:45:000000000-G6HP7:1:1101:15600:7898 1:N:0:135
CATCCTGACCCTGAAGTACCCCATTGAGCATGGCATCGTCACCAACTGGGACGACATGGAGAAGATCTGGCACCACACCTTCTACAACGAGCTGCGCGTGGCCCCGGAGGAGCACCCAGTGCTGCTGACCGAGGCCCCCCTGAACCCCAAGGCCAACAGAGAGAAGATGACTCAGGTGAGGCTCGGCCGACGCCCGTGCTCCTCCCGTCCTTTCCCCAGTCATTTTCTGCCCGGCTTGATTTCTGACATTT
+
CCCCAFFFFFFFGGGGGGGGGGGHHHHHHHHHHHHHHGHHHGHHHGHHHHHHGGGGGHHHHHHHHHHGHHHHHGGHHGGHHHHHHHHHGGGGGHHGGGGGGGHHGGGGGGGGHHHHGGH?GHHHHHHHHHGGGGGGGGGGGGHHHHGGGGHGHHGGGGGGGGGGGGGGGGGGGGGGGGGGGEGGFFFFFFFFFFFFDDFEFFFFFFDADF?FFFFBFFFFFFFFFFFFFFFFD@DFFF.;FFFF/9FFFF/
@M05620:45:000000000-G6HP7:1:1101:17456:7901 1:N:0:135
AAACCAAGCAGACACCCAGAAGACATGAGGTCAGCTAGATCGGAAGAGCACACGTCTGAACTCCAGTCACAGCGATAGATCTCGTATGCCGTCTTCTGCTTGAAAAAAAAAAAAAAAAAATAAAAGAATCAGAAAAAGAAATATAGAGTTATAACAAAAGATAAGTATGCAGAATATGTGAGAATTTTATAGATTCGAGGTGTAGTGATTGTCTAGTATAATAAGGAAAAAATAGACGTTTGTAAAACAGA
+
CCCCCCCFCFFFGGGGGGGGGGHHGHHHHHHHHHHHHHHHHHGGGGHHHHHHHGHHHGGHHHHHHHHHHHHHHGGHGGGHGHHHGGHHHHGGGHGHHHHHHHGHHHHGGGGG<>><>---0<0000..000000//..../00;:000000000;00;./.0;0090000000/0000000;00000000000000.0;-../9/////9/;://///9/////////9/.:.:///..:/9//////.//
@M05620:45:000000000-G6HP7:1:1101:9505:7902 1:N:0:135
CATCCTGACCCTGAAGTACCCCATTGAGCATGGCATCGTCACCAACTGGGACGACATGGAGAAGATCTGGCACCACACCTTCTACAACGAGCTGCGCGTGGCCCCGGAGGAGCACCCAGTGCTGCTGACCGAGGCCCCCCTGAACCCCAAGGCCAACAGAGAGAAGATGACTCAGGTGAGGCTCGGCCGACGCCCGTGCTCCTCCCGTCCTTTCCCCAGTCATTTTCTGCCCGGCTTGATTTCTGACATTT
+
BAABAFFFFFFFGGCBGGGGGGGGHHFDFGHHHHHHHFHHHGHFHGHHHEFGGGGGGHGFFHFHHHHHHHGHHGHHHGGHHHHHHHGHGGFGGHHGGGGGGGHHGGGCGGGGHHHHGGHHHGHHHHFGHHGGCGCFGGGGGGFHGHGGADEGHH?EGEGFGF?GFGGGGGGGGGGGGFFGGEFGBBFF?BBBBBBBBA?EFFFFFFFFFFFBFF9BFB.BFFFFFFFFFFFF??BBB?9:/F//9/;/;B9
@M05620:45:000000000-G6HP7:1:1101:15625:7906 1:N:0:135
AGATTACTGCAACAGTTCCCCCTGGACCTGGAAAAGTTTCTTGCCTGGCTTACAGAAGCTGAAACAACTGCCAATGTCCTACAGGATGCTACCCGTAAGGAAAGGCTCCTAGAAGACTCCAAGGGAGTAAAAGAGCTGATGAAACAATGGCAAGTAAGTCAGGCATTTCCGCTTTAGCACTCTTGTGGATCCAATTGAACAATTCTCAGCATTTGTACTTGTAACTGACAAGCCAGGGACAAAACAAAGAT
+
1>>>AFFF@DBFFFFEGGGFFEGCHFHHFEC0CAGHGHHGGHHHGHHEGHHHHHHFGHFEFHFHHHHHHGGHBGFGHGHGHFHHGAGGHHHHFHGE@EGGGH>GFHHHGHHGHHFBGGHHHFGF?/EEGBFGHEGBGHHHGHGHFGHFFFHGHCFGHHHHGHCHHHHGHHGGGGGDGHGHFHHHHHHFHHHHH0DDG<DHGFDGFHHHFFHHHHHHHFGGHFBGFFFF/:CCGG/:9BAEEFG.CFEF//C
@M05620:45:000000000-G6HP7:1:1101:7623:7912 1:N:0:135
CATCCTGACCCTGAAGTACCCCATTGAGCATGGCATCGTCACCAACTGGGACGACATGGAGAAGATCTGGCACCACACCTTCTACAACGAGCTGCGCGTGGCCCCGGAGGAGCACCCAGTGCTGCTGACCGAGGCCCCCCTGAACCCCAAGGCCAACAGAGAGAAGATGACTCAGGTGAGGCTCGGCCGACGCCCGTGCTCCTCCCGTCCTTTCCCCCGTCATTTTCTGCCCGGCTTGATTTCTGACATTT
+
AA>AAFFFF>FFGGGGGGFEACFFHHHGHGD1AGGHGGHHHGFHFGHFHHHHCEEEGFH1AFHFHDHDBGFHHGHHHEGCGHFHGDEG@?EEGHHGGGGGCGHHGCCGGGGCEFHHGGHGHGFFGFGGCFCGGG-<.CGGCEFHHHGG.:GFHHEGGGGGGG.CFFFGGGGFFFFGGFG..CE.@@FF@?@;@@@?>?B-BFFB/9AEABBFF///;-9A99AFBFFBFEFF---9---///99;BFBFF/
@M05620:45:000000000-G6HP7:1:1101:7763:7944 1:N:0:135
CATCCTGACCCTGAAGTACCCCATTGAGCATGGCATCGTCACCAACTGGGACGACATGGAGAAGATCTGGCACCACACCTTCTACAACGAGCTGCGCGTGGCCCCGGAGGAGCACCCAGTGCTGCTGACCGAGGCCCCCCTGAACCCCAAGGCCAACAGAGAGAAGATGACTCAGGTGAGGCTCGGCCGACGCCCGTGCTCCTCCCGTCCTTTCCCCAGTCATTTTCTGCCCGGCTTGATTTCTGCCATTA
+
BBCBCFFFFFFFGGGGGGGGGGGHHHHHHHHHHHHHHGHHHGHHHGHHHHFHGGGGGHHGHHHHGHHHHHHHHGHHHGGHHHHFHHHHGGGGGHHGGGGGGGHHGGGGGGGGGHHHGGHGHHHHHHHHHHGGGGGGGGGGGGFHHHGGFDHGHHGGGGGGGGG?FGGGGBFGGGGGGGGGGEEGFFFFF;AFFFFF-.D.BFFFFFF;ADDFFFFFFFFBFFFFFFFFFFFFA==>AA9BFFBB//9/;F/
@M05620:45:000000000-G6HP7:1:1101:12948:7946 1:N:0:135
CATCCTGACCCTGAAGTACCCCATTGAGCATGGCATCGTCACCAACTGGGACGACATGGAGAAGATCTGGCACCACACCTTCTACAACGAGCTGCGCGTGGCCCCGGAGGAGCACCCAGTGCTGCTGACCGAGGCCCCCCTGAACCCCAAGGCCAACAGAGAGAAGATGACTCAGGTGAGGCTCGGCCGACGCCCGTGCTCCTCCCGTCCTTTCCCCAGTCATTTTCTGCCCGGCTTGATTTCTGACATTT
+
DDDDDFFFFFFFGGGGGGGGGGGHHHHHHHHHHHHHHGHHHGHHHGHHHHHHGGGGGHHHHHHHHHHHHHHHHGHHHGGHHHHHHHHHGGGGGHHGGGGGGGHHGGGGGGGGHHHHGGHHHHHHHHHHHHGGGGGGGGGGGGHHHHGGGGHGHHGGGGGGGGGGGGGGGGGGGGGGHGGGGGGGFFFFFFFFFFFFDFFFFFFFFFFFFFFFFFFFFFFFFFFFFFHFHFFFFFFFFFFFFFFFEFFFFF0
@M05620:45:000000000-G6HP7:1:1101:12968:7956 1:N:0:135
CATCCTGACCCTGAAGTACCCCATTGAGCATGGCATCGTCACCAACTGGGACGACATGGAGAAGATCTGGCACCACACCTTCTACAACGAGCTGCGCGTGGCCCCGGAGGAGCACCCAGTGCTGCTGACCGAGGCCCCCCTGAACCCCAAGGCCAACAGAGAGAAGATGACTCAGGTGAGGCTCGGCCGACGCCCGTGCTCCTCCCGTCCTTTCCCCAGTCATTTTCTGCCCGGCTTGATTTCTGACATTA
+
BBBBBFFFFFFFGGGGGGGGGGGHHHHHHGHHHHHHHGHHHGHHHGHHHHGFEGGGGHGHHHGHGHHHHHHHHGHHHGGHHHHHHHHHGGGGGHHGGGGGGGHHGGGGGGGGHHHHGGHFHHEHHHHHHHGGGGGGGGGGGGHHHHGGGGHGHHGGGGGGGGGGGGGGGGGGGGGGGGGGGGGGFFFFFFFFFFFF@DF.BFFFFFFADFDFFFFFFF?FFFFFFFFFFFFFFFFFFC:BFFFFF/FFFF/
@M05620:45:000000000-G6HP7:1:1101:7773:7965 1:N:0:135
CATCCTGACCCTGAAGTACCCCATTGAGCATGGCATCGTCACCAACTGGGACGACATGGAGAAGATCTGGCACCACACCTTCTACAACGAGCTGCGCGTGGCCCCGGAGGAGCACCCAGTGCTGCTGACCGAGGCCCCCCTGAACCCCAAGGCCAACAGAGAGAAGATGACTCAGGTGAGGCTCGGCCGACGCCCGTGCTCCTCCCGTCCTTTCCCCAGTCATTTTCTGCCCGGCTTGATTTCTGACATTA
+
CCCCCFFFFFFFGGGGGGGGGGGHHHHHHHHHHHHHHGHHHGHHHGHHHHHHGGGGGHHHHHHHHHHHHHHHHGHHGGGHHHHHHHHHGGGGGFHFGGGGGGHHGGGGGGGGHHHHGGHGHHHHHHHHHHGGGGGGGGGGGGGFHHGGGGHGHHGGGGGGGGGGGGFFGGGGGGGGGGGGGGGGFFFD@BFFFFFAFFD?FFBFFFFADFFFFFFFFFFFFFFFFFFFFFFFD=DFFF.0BFFFF0B0BF0
@M05620:45:000000000-G6HP7:1:1101:22143:7998 1:N:0:135
TACCTGTACTGGGGAAGAGTGTAGCAATCGCCATTCCTACCCTAAAGATCGGAAGAGCACACGTCTGAACTCCAGTCACAGCGATAGATCTCGTATGCCGTCTTCTGCTTGAAAACAAAAATCTCGGAGGTTATTTTGCATCGGTGAGCCAGACAGAATGATCCGATGAGGGGTGCGAAACTATTTGAGGAAAGGAAGCACCTTTTTAATAAATTTACCTTTTAGCAATCGCCCTTCCTACCCTAAAGATC
+
AAAAAFFFFFFFGGGGGCEGDGF13BGHHAFG0ABAA2FEEBBFE1AFGDFGGG/0GHBHFEE0A0AGHEDAFG12@B@ED/EG/>/12B2@G?E0GD1E?/>FHEF1>1FG1F>0?/F0/01BFFCECGFGFHHHGFHFGHGGFGF0FFCGHGHGH1DGHFFGHGFGHHECCGGG-E-CCFHHFC0;;C:G/CAFBFEFFE/9FGGGBBFFFGFGFGFBFGFFFGF00BAE--@99BFFFA9B-BBFF/B
@M05620:45:000000000-G6HP7:1:1101:16397:8040 1:N:0:135
CATCCTGACCCTGAAGTACCCCATTGAGCATGGCATCGTCACCAACTGGGACGACATGGAGAAGATCTGGCACCACACCTTCTACAACGAGCTGCGCGTGGCCCCGGAGGAGCACCCAGTGCTGCTGACCGAGGCCCCCCTGAACCCCAAGGCCAACAGAGAGAAGATGACTCAGGTGAGGCTCGGCCGACGCCCGTGCTCCTCCCGTCCTTTCCCCAGTCATTTTCTGCCCGGCTTGATTTCTGACATTA
+
BBBBBFFFFFFFGGCFGGGGGGGHHHHHHHHHHHHHHGHHHGHHGGHHHHHHGGGGGHHGHHHHHHHHHHHHHGHHHGGHHHHHHHHHGGGGGHHGGGGGGGHHGGGGGGGGHHHHGGHHHHHHHHHHHHGGGGGGGGGGGGHHHHGGGGHGHHGGGGGGGGGGGGGGGGGGGGGGGGGGGGEGFFFFAFFFFFFC9;AEFFFFFFFEDFFFFFFFFFFFFFFFFFFFFFFFFADFFFFFFFFFFBBFFF/
@M05620:45:000000000-G6HP7:1:1101:25141:8051 1:N:0:135
AGATTACTGCAACAGTTCCCCCTGGACCTGGAAAAGTTTCTTGCCTGGCTTACAGAAGCTGAAACAACTGCCAATGTCCTACAGGATGCTACCCGTAAGGAAAGGCTCCTAGAAGACTCCAAGGGAGTAAAAGAGCTGATGAAACAATGGCAAGTAAGTCAGGCATTTCCGCTTTAGCACTCTTGTGGATCCAATTGAACAATTCTCAGCATTTGTACTTGTAACTGACAAGCCAGGGACAAAACAAAGAT
+
AAAABFFFFFDFGGGGGGGGGGGGGHHHHHHHHHHHGHHHHHHHHHHHHHHHHHHHHHHHHHHHHHHHHHHHHHHHHHHHHHHHHHHHHHHHHHGFGGHHHHHHHHHHGHHHHHHHHHHHHGHGGGGGHHHHHGHHHHHHHHHHHHHHHHHHHGHHHHHHHHHHHHHHHHGGGGGHHHHHHHHHHHHGHHHHGHHHHHFHHHHHHHHHHHHHHGHHHHHGHHHHHHHGHHHHHGGGGGGGGGGGGGGGGGG
@M05620:45:000000000-G6HP7:1:1101:14268:8080 1:N:0:135
CATCCTGACCCTGAAGTACCCCGGCTTGATTTCTGACATTAGATCGGAAGAGCACACGTCTGAACTCCAGTCACAGCGATAGATCTCGTATGCCGTCTTCTGCTTGAAAAAAAAAAAAAAAAAAAAGAAAAAAAGGAAAAAGAACATATAATAGAAAAGAAACAAATAAGAAATAGTAGTGAGTAGAAAAAAAACATGATTTTGTATCATACAAAAAAAGAAAGTACTAAGAATGAAGAAGATTGGGATAA
+
DDDDDFFFFFFFGGGGGGGGGGGGGGGGHHHHHHHHHHHHHHGHHHGGGGHHHHHGHGHHHGHGHHHHHHHHHHHHHGGHEGGHGHHHGGHHHHGFGHGHHHHHHHHGGHHEECDB><<<<<----...//.--..////:...//00000000000/:..///..000000/000<0:0/00<0:000:.---..000000:0/0000<00000..--.../0<000<0<00000:00//00:0...0/0
@M05620:45:000000000-G6HP7:1:1101:17377:8080 1:N:0:135
CATCCTGACCCTGAAGTACCCCATTGAGCATGGCATCGTCACCAACTGGGACGACATGGAGAAGATCTGGCACCACACCTTCTACAACGAGCTGCGCGTGGCCCCGGAGGAGCACCCAGTGCTGCTGACCGAGGCCCCCCTGAACCCCAAGGCCAACAGAGAGAAGATGACTCAGGTGAGGCTCGGCCGACGCCCGTGCTCCTCCCGTCCTTTCCCCAGTCATTTTCTGCCCGGCTTGATTTCTGACATTA
+
CCCCCFFFFFFFGGGGGGGGGGGHHHHHHHHHHHHHHGHHHGHHHGHHGHHHGGGGGHHHHHHHHHHHHHHHHGHHHGGHHHHHHHHHGGGGGHHGGGGGGGHHGGGGGGGGHHHHGGHHHHHHHHHHHHCGGGGGGGGGGGGHHHGGGFHGHHGGGGGGGGGGGGGGGGGGGGFGGFGGGFEFFFFFFFFFFFF@:ADFFFFFFFFEFFFFFFFFFFDFFFFFFFFFFFFF?DFFCFFFFFFBF9FBFF0
@M05620:45:000000000-G6HP7:1:1101:27448:8080 1:N:0:135
AGATTACTGCAACAGTTCCCCCTGGACCTGGAAAAGTTTCTTGCCTGGCTTACAGAAGCTGAAACAACTGCCAATGTCCTACAGGATGCTACCCGTAAGGAAAGGCTCCTAGAAGACTCCAAGGGAGTAAAAGAGCTGATGAAACAATGGCAAGTAAGTCAGGCATTTCCGCTTTAGCACTCTTGTGGATCCAATTGAACAATTCTCAGCATTTGTACTTGTAACTGACAAGCCAGGGACAAAACAAAGAT
+
BBBBBFFFFFFFGGGGGGGGGGGGHHHHHHHHHHHHHHHHHHHHHHHHHHHHHHHHHHHHHHHHHHHHHHHHHHHHHHHHHHHHHHHHHHHHHHGE>EHHHHHHHHHHGHHGHHHHHHHH3FHGGFGGHHHHHGHHHHFHH3GHHHHHHHHHHGHHHHHHHHHHHHHHHHGGGGGHHHHHHHHHHHHGFHHHHHHHHGHFHHHHHHHHHGHHHHHHHHHHHHHGHHHHHGHHHGFGGGGGGGFGGGGFFGC
@M05620:45:000000000-G6HP7:1:1101:7427:8095 1:N:0:135
AAACCAAGCAGACACCCAGAAGACATGAGGTCAGCTAGATCGGAAGAGCACACGTCTGAACTCCAGTCACAGCGATAGATCTCGTATGCCGTCTTCTGCTTGAAAAAAAAAAAAAAAAAAAAAACAAATTATAGTTTATAACTTATATATAAACATAATAAACAACAATTATATAAAACAAAATAAAATATATAATATACCCTATTTAATACATTGGCCAGTAAAGACAATAACTGATTACCAAGACTGTC
+
CCCCCBCFCFFFGGGGGGGGGGHHFHHHHHHHHHHHHHHHHHGGGGHHHHHHHGHHHFFGHHHHHHHHHHHHHGFHGGGHEHHHGGHHHHGEFHGHHHHHHHGFHHHGGGGG>><<>---<--:....00:000;000000000000000900900000000:0.9..000000000;/..../:////9///////://///////////;//:9////;/:////9//;////////;////../////
@M05620:45:000000000-G6HP7:1:1101:25124:8144 1:N:0:135
CATCCTGACCCTGAAGTACCCCATTGAGCATGGCATCGTCACCAACTGGGACGACATGGAGAAGATCTGGCACCACACCTTCTACAACGAGCTGCGCGTGGCCCCGGAGGAGCACCCAGTGCTGCTGACCGAGGCCCCCCTGAACCCCAAGGCCAACAGAGAGAAGATGACTCAGGTGAGGCTCGGCCGACGCCCGTGCTCCTCCCGTCCTTTCCCCAGTCATTTTCTGCCCGGCTTGATTTCTGACATTT
+
DDDDDFFFFFFFGGGGGGGGGGGHHHGHHHHHHHHHHGHHHGHHHGHHHHHHGGGGGHHHHHHHHHHHHHHHHGHHHGGHHHHHHHHHGGGGGHGGGGGGGGHHGGGGGGGGHHHGGGHGHHHHHHHHHHGGGGGGGGGGGGHHHHGGGGHGHHGGGGGGGGGGGGGGGGGGGGGGGGGGGGGGFFFFFFFFFFFFFFFFFFFFFFFEFFFFFFFFFFFFFFFFFFFFFEFFFFFFFFFBFFFFFBFFFF0
@M05620:45:000000000-G6HP7:1:1101:13022:8148 1:N:0:135
CATCCTGACCCTGAAGTACCCCATTGAGCATGGCATCGTCACCAACTGGGACGACATGGAGAAGATCTGGCACCACACCTTCTACAACGAGCTGCGCGTGGCCCCGGAGGAGCACCCAGTGCTGCTGACCGAGGCCCCCCTGAACCCCAAGGCCAACAGAGAGAAGATGACTCAGGTGAGGCTCGGCCGACGCCCGTGCTCCTCCCGTCCTTTCCCCAGTCATTTTCTGCCCGGCTTGATTTCTGACATTA
+
CCBCCFFFFFFFGGGGGGGGGGGHHHHHHHHFHHHHHGHHHGGHHGHHHHHGGGGGGHHHHHHHHHHHHHHHHGHHHGGHHHHHHHHHGGGGGHHGGGEGGGHHGGGGGGGGHHHHGGHFHHGHHHHHHFGGGGGGGGGGGGHHHHGGGGHGHHGGGGGGGGGGGGGGGGGGGGGGGGGGGGGGFFFFFFFFFFFC:AD?FFFFFFFEFFDBFBFFFFDFFFFFFFFFFFFFDAACCFF/;FFFB;B/BF/
@M05620:45:000000000-G6HP7:1:1101:8179:8179 1:N:0:135
CATCCTGACCCTGAAGTACCCCATTGAGCATGGCATCGTCACCAACTGGGACGACATGGAGAAGATCTGGCACCACACCTTCTACAACGAGCTGCGCGTGGCCCCGGAGGAGCACCCAGTGCTGCTGACCGAGGCCCCCCTGAACCCCAAGGCCAACAGAGAGAAGATGACTCAGGTGAGGCTCGGCCGACGCCCGTGCTCCTCCCGTCCTTTCCCCAGTCATTTTCTGCCCGGCTTGATTTCTGACATTT
+
DDDDDFFFFFFFGGGGGGGGGGGHHHHHHHHHHHHHHGHHHGHHHGHHHHHHGGGGGHHHHHHHHHHHHHHHHGHHHGGHHHHHHHHHGGGGGHHGGGGGGGHHGGGGGGGGHHHHGGHHHHHHHHHHHHGGGGGGGGGGGGHHHHGGGGHGHHGGGGGGGGGGGGGGGGGGGGGGGGGGGGGGFFFFFFFFFFFFDDDEFFFFFFFEFFFFFFFFFEFFFFFFFFFFFFFFFFFFFFBFFFFFB<FBFF0
@M05620:45:000000000-G6HP7:1:1101:16059:8215 1:N:0:135
CATCCTGACCCTGAAGTACCCCATTGAGCATGGCATCGTCACCAACTGGGACGACATGGAGAAGATCTGGCACCACACCTTCTACAACGAGCTGCGCGTGGCCCCGGAGGAGCACCCAGTGCTGCTGACCGAGGCCCCCCTGAACCCCAAGGCCAACAGAGAGAAGATGACTCAGGTGAGGCTCGGCCGACGCCCGTGCTCCTCCCGTCCTTTCCCCAGTCATTTTCTGCCCGGCTTGATTTCTGACATTA
+
CCDDDFFFFFFFGGGGGGGGGGGHHHHHHHHHHHHHHGHHHGHHHGHHHHHHGGGGGHHHHHHHHHHHHHHHHGHHHGGHHHHHHHHHGGGGGHHGGGEGGGHHGGGGGGGGHHHHGGGGHHHHHHHHHHGGGGGGGGGGGGHHHHGGGGHGHHGGGGGGGGGGGGGGGGGGGGGGHGGGGGGGFFFFFFFFFFFF=DFFFFFFFFFEDDABFFFFFFFFFFFFFFFEFFFFFFFFFFAFFFFFF:FBBF0
@M05620:45:000000000-G6HP7:1:1101:7941:8229 1:N:0:135
CATCCTGACCCTGAAGTACCCCATTGAGCATGGCATCGTCACCAACTGGGACGACATGGAGAAGATCTGGCACCACACCTTCTACAACGAGCTGCGCGTGGCCCCGGAGGAGCACCCAGTGCTGCTGACCGAGGCCCCCCTGAACCCCAAGGCCAACAGAGAGAAGATGACTCAGGTGAGGCTCGGCCGACGCCCGTGCTCCTCCCGTCCTTTCCCCAGTCATTTTCTGCCCGGCTTGATTTCTGACATTT
+
DDDDDFFFFFFFGGGGGGGGGGGHHHHHHHHHHHHHHGHHHGHHHGHHHHHHGGGGGHHHHHHHHHHHHHHHHGHHHGGHHHHHHHHHGGGGGHHGGGGGGGHHGGGGGGGGHHHHGGHHHHHHHHHHHHGGGGGGGGGGGGHHHHGGGGHGHHGGGGGGGGGGGGGGGGGGGGGGHGGGGGGGFFFFFFFFFFFFDDFFFFFFFFFEFFFFFFFFFFFFFFFFFFFFFFFFFFFFFFFFFFFFFBFFFF0
@M05620:45:000000000-G6HP7:1:1101:19663:8232 1:N:0:135
CATCCTGACCCTGAAGTACCCCATTGAGCATGGCATCGTCACCAACTGGGACGACATGGAGAAGATCTGGCACCACACCTTCTACAACGAGCTGCGCGTGGCCCCGGAGGAGCACCCAGTGCTGCTGACCGAGGCCCCCCTGAACCCCAAGGCCAACAGAGAGAAGATGACTCAGGTGAGGCTCGGCCGACGCCCGTGCTCCTCCCGTCCTTTCCCCAGTCATTTTCTGCCCGGCTTGATTTCTGACATTA
+
CCCCCFFFFFFFGGGGGGGGGGGGHHHHHHHHHHHHHGHHHGHHHGHHHHHHGGGGGHHGHHHHHHHHHHHHHGHHHGGHHHHHHHHHGGGGGHHGGGGGGGHHGGGGGGGGHHHHGGHHHHHHHHHHHHGGGGGGGGGGGGHHHHGGGGHGHHGGGGGGGGGGGGGGGGGGGGGGGGGGGGGGFFFFFFFFFFFCCDFEFFFFFFFEFFBFFFFFFFFFFFFFFFFFFFFFFFFFFFFFFFFFFFFFFF9
@M05620:45:000000000-G6HP7:1:1101:13158:8255 1:N:0:135
AGATTACTGCAACAGTTCCCCCTGGACCTGGAAAAGTTTCTTGCCTGGCTTACAGAAGCTGAAACAACTGCCAATGTCCTACAGGATGCTACCCGTAAGGAAAGGCTCCTAGAAGACTCCAAGGGAGTAAAAGAGCTGATGAAACAATGGCAAGTAAGTCAGGCATTTCCGCTTTAGCACTCTTGTGGATCCAATTGAACAATTCTCAGCATTTGTACTTGTAACTGACAAGCCAGGGACAAAACAAAGAT
+
AAABBFFF@@4BFGBBFGGGGGGGFGHHHHHHHHHHHHHHHHHHHHHGHHH3BBFGHHHHHHGHHHHHHHHHHHHHHHHHBFGGHEHHHHFGGHGE/EGGHHFGGHGHGHHHHHHHHHHHHGHGDEFEGDGHHGHGHHGHHHHHHHHHGHHGHGGFHHHHHHHHHHHHHHGGGGGHGHHHHHHHHHHFGHHHHHHHHFGGHHHHHHHHHGHHHHHHHFGGHHFGHHHHFHGHGGFGEGGGGFFFGGGGGFC
@M05620:45:000000000-G6HP7:1:1101:6059:8260 1:N:0:135
AGATTACTGCAACAGTTCCCCCTGGACCTGGAAAAGTTTCTTGCCTGGCTTACAGAAGCTGAAACAACTGCCAATGTCCTACAGGATGCTACCCGTAAGGAAAGGCTCCTAGAAGACTCCAAGGGAGTAAAAGAGCTGATGAAACAATGGCAAGTAAGTCAGGCATTTCCGCTTTAGCACTCTTGTGGATCCAATTGAACAATTCTCAGCATTTGTACTTGTAACTGACAAGCCAGGGACAAAACAAAGAT
+
AAABAFFFFFFFGGGGGGGGGGGGHHHHHHGHHHHHGHHHHHHHHHHHHHHHHHHHHHHHHHHHHHHHHHHHHHHHHHHHHHHHHHHHHHHHGHGGGGHHHHFGHHHHGHHHHHHGHHHGFFHGGFGGGGHHHGHHHFHHHGHHGHHHHHHHGGHHHHHHGHHHHHHHHHGGGGGHHHGFHHHHHFGGHHHHHHHHHGHHHHHHHHHFGHGHHHHHHFHHHHGGHHGGFFGHGGFGGGGGGGGGGGGGFFF
@M05620:45:000000000-G6HP7:1:1101:21088:8303 1:N:0:135
CATCCTGACCCTGAAGTACCCCATTGAGCATGGCATCGTCACCAACTGGGACGACATGGAGAAGATCTGGCACCACACCTTCTACAACGAGCTGCGCGTGGCCCCGGAGGAGCACCCAGTGCTGCTGACCGAGGCCCCCCTGAACCCCAAGGCCAACAGAGAGAAGATGACTCAGGTGAGGCTCGGCCGACGCCCGTGCTCCTCCCGTCCTTTCCCCAGTCATTTTCTGCCCGGCTTGATTTCTGACATTA
+
CCCCCFFFFFFFGGGGGGGGGGGHHHHHHHHHHHHHHGHHHGHHHGHHHHHHGGGGGHHHHHHHHHHHHHHHHGHHHGGHHHHHHHHHGGGGGHHGGGGGGGHHGGGGGGGGHHHHGGHHHHHHHHHHHHGGGGGGGGGGGGHHHHGGGGHGHHGGGGGGGGGGGGGGGGGGGGGGGGGGGGGGFFFFFFFFFFFFDFFFFFFFFFFFFFFFFFFFFFFFFFFFFFFFFFFFFFFFFFFFFFFFFFFFFF0
@M05620:45:000000000-G6HP7:1:1101:20132:8323 1:N:0:135
CATCCTGACCCTGAAGTACCCCATTGAGCATGGCATCGTCACCAACTGGGACGACATGGAGAAGATCTGGCACCACACCTTCTACAACGAGCTGCGCGTGGCCCCGGAGGAGCACCCAGTGCTGCTGACCGAGGCCCCCCTGAACCCCAAGGCCAACAGAGAGAAGATGACTCAGGTGAGGCTCGGCCGACGCCCGTGCTCCTCCCGTCCTTTCTCCAGCCATTTTCTGCCCGGCTTGATTTCTGACATTT
+
AA1AAFFFF1CFGGGFFGGG1AEFHHHGHFFGFGHHGGHHHGGHHGFGHHHHGGGEG1BGGFFFHEGFADGHHGHHHGFFCGFHHGFCEFAEGHFCEEGGCCFCEGCGGGGCHGHHGGFFC1D<DGHFHFG?CC?.<<@CCEHBGACEGAGEEEEGGGFFFFA.FGGGGGFFBFGF9CFC.EEE?@-999-@@@@@;---9B/;/9-EAABEFB//9;9/99FFFFFB//B---;@@--;9/////9;FF/
@M05620:45:000000000-G6HP7:1:1101:15422:8333 1:N:0:135
ACCTGTACTGGGGAAGAGTGTAGCAATCGCCATTCCTACCCTAAAGATCGGAAGAGCACACGTCTGAACTCCAGTCACAGCGATAGATCTCGTATGCCGTCTTCTGCTTGAAAAAAAAAAACTTCTTCCCTCCTTTCCTCTTCCCCCCCCCTCGCCCCCCTCCCCTATTCTTTTTTCCCTCCGCCCTCACCTATCATTCTTCCCGCTTCCTCCCCCCCTCCCTTTCCCCCCCTCCCTCCTCTCTCCCCCTC
+
BBBBBFFFFFFBGGGGGGFFGGHHFHHHGGGGGHHHHHHHHHHHHHGHHHGGGGHHHHHGHFBGGGHGHHHHHHHHHHHHGFEHGEHGFGHHGGHHHHEEGGGFHHGHHGAFFFHFGGF?//22@22@2?10/<111<111?11><A<D@--:-:-.@---..../;000000//-//9/.....;-..;.///;/999/9//;.;99.////...--99.9./9/9/..-;9.9..9.../9//:/..-.
@M05620:45:000000000-G6HP7:1:1101:22498:8356 1:N:0:135
ATCTCTATCTCCTAAAAAGGAAGAAAGGGGAGGGAAGATCGGAAGAGCACACGTCTGAACTCCAGTCACAGCGATAGATCTCGTATGCCGTCTTCTGCTTGAAAAAAAAAAAAAAAAAAAAAAAAAAACGATAAAAAACAAAAGTACACAGAATTCATACAAAACAGAAAAAAAGAAACAGAGTAAAGAACATTAAATAAAATCTACAAAAGAGCACGCACAAATCGACAACAACGTCGATCTGCTCGTTA
+
DDDDDFFFFFFFGGGGGGEGGGHHHHHHGGGGGGGHGHHHHGGGGHHGHHHHGHHHGHFHHHHGHHHGHHHHGGHGGHGDHHGFGHHHHGEGHGHHHHHHHGCFHHGGGGFG/<>--<<-<<@:-<--9-....000-...../0:0000.000000000000...//<0:.--.<.//B///:0<000.//000000:0<00000<000././/0<-----/.<0..-.<....-..--...000<.-.9
@M05620:45:000000000-G6HP7:1:1101:5901:8374 1:N:0:135
CATCCTGACCCTGAAGTACCCCATTGAGCATGGCATCGTCACCAACTGGGACGACATGGAGAAGATCTGGCACCACACCTTCTACAACGAGCTGCGCGTGGCCCCGGAGGAGCACCCAGTGCTGCTGACCGAGGCCCCCCTGAACCCCAAGGCCAACAGAGAGAAGATGACTCAGGTGAGGCTCGGCCGACGCCCGTGCTCCTCCCGTCCTTTCCCCAGTCATTTTCTGCCCGGCTTGATTTCTGACATTA
+
CCCCCFFFFFFFGGGGGGGGGGGHHHHHHHHHHHHHHGHHHGHHHGHHHHHHGFGGGHHGHHHHHHHHHHHHHGHHHGGHHHHHHHHHGGGGGHHGGGGGGGHHGGGGGGGGHHHHGGHHHHHHHHHHHHGGGGGGGGGGGGHHHHGGGGHGHHGGGGGGGGGGGGGGGGGGGGGGGFGGGGGGFFFFFFFFFFFFDDFFFFFFFFFFFFFFFFFFFFFFFFFFFFFFFFFFFCCFFFEFFFFFFFFFFFB
@M05620:45:000000000-G6HP7:1:1101:11534:8376 1:N:0:135
CATCCTGACCCTGAAGTACCCCATTGAGCATGGCATCGTCACCAACTGGGACGACATGGAGAAGATCTGGCACCACACCTTCTACAACGAGCTGCGCGTGGCCCCGGAGGAGCACCCAGTGCTGCTGACCGAGGCCCCCCTGAACCCCAAGGCCAACAGAGAGAAGATGACTCAGGTGAGGCTCGGCCGACGCCCGTGCTCCTCCCGTCCTTTCCCCAGTCATTTTCTGCCCGGCTTGATTTCTGACATTA
+
CCCCCFFFFFFFGGGGGGGGGGGHHHHHHHHHHHHHHGHHHGHHHGHHHHHFGGGGGHHHHHHHHHHHHHHHHGHHHGGHGHHHHHHHGGGGGHHGFGEFGGHHGGGGGGGGHHHHGGGFGHHHHHHHHHGGGGGGGGGGGGHHHHGGGGHGHGGGGGGGGGGGGGGGGGGGGGGGGGGGGGGGFFFFFFFFFFFFFFFFFFFFFFFAFFFFFFFFFFFFFFFFFFFFFFFFFFFFFFFFFFEFFFFFFF9
@M05620:45:000000000-G6HP7:1:1101:20434:8388 1:N:0:135
CATCCTGACCCTGAAGTACCCCATTGAGCATGGCATCGTCACCAACTGGGACGACATGGAGAAGATCTGGCACCACACCTTCTACAACGAGCTGCGCGTGGCCCCGGAGGAGCACCCAGTGCTGCTGACCGAGGCCCCCCTGAACCCCAAGGCCAACAGAGAGAAGATGACTCAGGTGAGGCTCGGCCGACGCCCGTGCTCCTCCCGTCCTTTCCCCAGTCATTTTCTGCCCGGCTTGATTTCTGACATTT
+
DDDDDFFFFFFFGGGGGGGGGGGHHHHHHHHHHHHHHGHHHGHHHGHHHHHHGGGGGHHHHHHHHHHHHHHHHGHHHGGHHHHHHHHHGGGGGHHGGGGGGGHHGGGGGGGGHHHHGGHHHHHHHHHHHHGGGGGGGGGGGGHHHHGGGGHGHHGGGGGGGGGFFGFGGGGGGGGGGGGGGGGGFFFFFFFFCFFF=DDFFFFFFFFEFFAFFFFFFFFFFBFFFFFFFBFFDFAFFFAFFFFFF0BBFF0
@M05620:45:000000000-G6HP7:1:1101:8662:8401 1:N:0:135
CATCCTGACCCTGAAGTACCCCATTGAGCATGGCATCGTCACCAACTGGGACGACATGGAGAAGATCTGGCACCACACCTTCTACAACGAGCTGCGCGTGGCCCCGGAGGAGCACCCAGTGCTGCTGACCGAGGCCCCCCTGAACCCCAAGGCCAACAGAGAGAAGATGACTCAGGTGAGGCTCGGCCGACGCCCGTGCTCCTCCCGTCCTTTCCCCAGTCATTTTCTGCCCGGCTTGATTTCTGACATTA
+
DDDDDFFFFFFFGGGGGGGGGGGHHHHHHHHHHHHHHGHHGGHHHGHHHGHHGGGGGHHHHHHHHHHHHHHHHGHHHGGHHHHHHHHHGGGGGHHGGGEGGGHHGGGGGGGGHHHHGGHGHHHHHHHHHHGGGGGGGGGGGGHHHHGGGGHGHHGGGGGGGGGGGGGFGGGGGGGGGGGGGGGGFFFFFFFFFFFFDFFFFFFFFFFEFFFFFFFFFFFFFFFFFFFFFFFFFFFFFFFFFFFFFBFFFF0
@M05620:45:000000000-G6HP7:1:1101:20426:8405 1:N:0:135
CATCCTGACCCTGAAGTACCCCATTGAGCATGGCATCGTCACCAACTGGGACGACATGGAGAAGATCTGGCACCACACCTTCTACAACGAGCTGCGCGTGGCCCCGGAGGAGCACCCAGTGCTGCTGACCGAGGCCCCCCTGAACCCCAAGGCCAACAGAGAGAAGATGACTCAGGTGAGGCTCGGCCGACGCCCGTGCTCCTCCCGTCCTTTCCCCAGTCATTTTCTGCCCGGCTTGATTTCTGACATTT
+
DDDDDFFFFFFFGGGGGGGGGGGHHHHHHHHHHHHHHGHHHGHHHGHHHHHHGGGGGHHHHHHHHHHHHHHHHGHHHGGHHHHHHHHHGGGGGHHGGGGGGGHHGGGGGGGGHHHHGGHHHHHHHHHHHHGGGGGGGGGGGGHHHHGGGGHGHHGGGGGGGGGGGGGGGGGGGGGGGGGGGGGGFFFFFFFFFFFF@DDFFFFFFFFEFFFFFFFFFFFFFFFFFFFFFFFFFFFFFFBFFFFFFF0FFF0
@M05620:45:000000000-G6HP7:1:1101:27208:8468 1:N:0:135
CATCCTGACCCTGAAGTACCCCATTGAGCATGGCATCGTCACCAACTGGGACGACATGGAGAAGATCTGGCACCACACCTTCTACAACGAGCTGCGCGTGGCCCCGGAGGAGCACCCAGTGCTGCTGACCGAGGCCCCCCTGAACCCCAAGGCCAACAGAGAGAAGATGACTCAGGTGAGGCTCGGCCGACGCCCGTGCTCCTCCCGTCCTTTCCCCAGTCATTTTCTGCCCGGCTTGATTTCTGACATTA
+
CCCCCFFFFFFFGGGGGGGGGGGHHHHHHHHHHHHHHGHHHGHHHGHHHHHHGGGGGHHHHHHHHHHHHHHHHGHHHGGHHHHHHHHHGGGGGHHGGGGGGGHHGGGGGGGGHHHHGGHHHHHHHHHHHHGGGGGGGGGGGGHHHHGGGGHGHHGGGGGGGGGGGGGGGGGGGGGGGGGGGGGGFFFFFAAFFFFF@DFFFFFFFFFFFFDFFFFFFFFFFFFFFFFFFEFFFFFFFFFFFFFFB;BFFF0
@M05620:45:000000000-G6HP7:1:1101:18763:8507 1:N:0:135
AGATTACTGCAACAGTTCCCCCTGGACCTGGAAAAGTTTCTTGCCTGGCTTACAGAAGCTGAAACAACTGCCAATGTCCTACAGGATGCTACCCGTAAGGAAAGGCTCCTAGAAGACTCCAAGGGAGTAAAAGAGCTGATGAAACAATGGCAAGTAAGTCAGGCATTTCCGCTTTAGCACTCTTGTGGATCCAATTGAACAATTCTCAGCATTTGTACTTGTAACTGACAAGCCAGGGACAAAACAAAGAT
+
A3>AAFFFDFDFFGBFGGGGGGGGHHHHHHHGGHHHHHHGHHHHHHGHFHHHHHHGHHHHHHHHHHHHHHHHGHHHHHHHHHHGHGGHHH5FHHGGGGHHHHHHFHHHGHHHHHHHHHHFHHGFFHGGF4GHHGHHHHHHH2FFHHHHHHHHHGFHHHGHHGHGHHHHHHGGGGGHGHHHHHHHHGHGGHHHGCGHFDHGHHHHHHHHHHHEHHHHHGHHHGHHHHHFFFFHHGGGGGGGGGBAFECFBGC
@M05620:45:000000000-G6HP7:1:1101:19280:8556 1:N:0:135
TACCTGTACTGGGGAAGCAATCGCCATTCCTACCCTAAAGATCGGAAGAGCACACGTCTGAACTCCAGTCACAGCGATAGATCTCGTATGCCGTCTTCTGCTTGAAAAAAAAAAAAAAAAACTAAAAAAAAAAGAAATAAAAACTATATAGACAGTATAAAACATTAAGAAAAGACTCTAACAAGAAAGAAGTCACACATGAAACGCTAACGTCACAAGAAGAGGTCGCATTGTCGGTGCTTGACCATGAC
+
CDCDDFFFFFFFGGGGGGGGGGGGGGGHHHHHHHHHHHHHGHHHGGGGHHHHHHHGHHHGGGHHHHHHHHHHHHHGGHGGHHHHHHFGHHHHGGGHGHHHHHHHHGHHHGGGGGB>///<-.111100-<-:-.../000000.00000;00;0/00090000.0009000///./0:000;00////0/./000000.000000.9..././..:00.///0..9/9--..009.--.-000.0:00000
@M05620:45:000000000-G6HP7:1:1101:27090:8616 1:N:0:135
TACCTGTACTGGGGAAGAGTGTAGCAATCGCCATTCCTACCCTAAAGATCGGAAGAGCACACGTCTGAACTCCAGTCACAGCGATAGATCTCGTATGCCGTCTTCTGCTTGAAAAAAAAACAAAAAACATACCTATAACACCGTTATTACACAAAGATACCAATAAAAAGGGATAATTGTATGATTATTGAATACTCATACCCTTTTACTAGAGAACTAGGCAATAGACGGTTATTAAAGAGTGCCCGAAT
+
CCCCCFFFFFFFGGGGGGGGGGHHHHHHHGGGGGHHHHHHHHHHHHHFHHHGGGGHHHHHHHGHHHGHHHHHHHHHHHHHHHGGHGGHHHHHHGGHHHHGGGHGHHHGHHH0GFHHGEGG/?/=0=//=211011111111//0...11111<.0>/00000000<00<....//0000000000000000;000009000/00/00000;000090000//0:00000.....0;;0009/0000/.--.
@M05620:45:000000000-G6HP7:1:1101:27073:8621 1:N:0:135
TACCTGTACTGGGGAAGAGTGTAGCAATCGCCATTCCTACCCTAAAGATCTGAAGAGCACACTTCTTAACTCCATTCACAGCGATAGATCTCGTATGCCGTCTTCTGCTTGCAAAAAAAACAAAATGAAATAATATTTCATCCTTATTCAATAACTAATGAACGAACAAAAATACGTTCAGTCTTTAAGTACAGTAAACCCGTTTTTCATCAATGTACGTGTTCACAGTGGCATATCATCCAGTCAGTATT
+
1AAAA1BDDFFF11AE1F1FGFG13BGHHAFFFFHHHHHHHHHFGFB1BFDDFFBD0BAGGHBDGF1BFGEHHF1DGHHHGE/>>A/1DFGGEBEF0FG>/>FGHH1BFB1/B@BFH>E@///B011>11211222B22B2>11@21222@@@11@F1111110/</-000.011.100100=00000=0<00<=0000/.-;.;..:00;0000<00.//:.00;0090/./00000;00900;00;900
@M05620:45:000000000-G6HP7:1:1101:27154:8625 1:N:0:135
ATCTCTATTCCTAAAAACCTGTTTAGATTTGGAGATAGACCTTCAGGTTTTTCATCATTTTCTGCATGAATTATACATTGACCACGTTCCAGCGTGGTCAGTTTGCAGCATTCTGTTATTTTGTTTGACAGAGTGTCTTGTTGAGAACATATGTAGGACATGATTTTTTCCTGCAACAGGGAAAATAAAGTATAAGTTTTAAAGATTTATTCTTTAATAAAGGATCTCAAAGCCAGCTTTAGAAAAAGGAA
+
CCCCCFFFFFFFGGGGGGGGGGHHGHHHHHHHHHHHHHHHHHHHHHHHHHGGHHHHHHHHIHHHIHHHHHHHHHHHHHHHHHHHHGHHHHGHHGGGGHHGHHHHHHHHHHHHHHHHHHHHHHHHHHHHHHHHHHHHHHHHHHHHHHHHHHHHHHHHHHHHHHHHHHHHGHHHHHGHHHHHGGHHHHHHGGFGHHHGGHHHHHHHHHHHHHHHHHHHFGHHHHHHHHHHHHHHHHGHGHHHGHBFHHHGGHH
@M05620:45:000000000-G6HP7:1:1101:26270:8636 1:N:0:135
CATCCTGACCCTGAAGTACCCCATTGAGCATGGCATCGTCACCAACTGGGACGACATGGAGAAGATCTGGCACCACACCTTCTACAACGAGCTGCGCGTGGCCCCGGAGGAGCACCCAGTGCTGCTGACCGAGGCCCCCCTGAACCCCAAGGCCAACAGAGAGAAGATGACTCAGGTGAGGCTCGGCCGACGCCCGTGCTCCTCCCGTCCTTTCCCCAGTCATTTTCTGCCCGGCTTGATTTCTGACATTA
+
DDDDDFFFFFFFGGGGGGGGGGGHHHHHHHHHHHHHHGHHHGHHHGHHHHHHGGGGGHHHHHHHHHHHHHHHHGHHHGGHHHHHHHHHGGGGGHHGGGEGGGHHGGGGGGGGHHHHGGHFHHHHHHHHHHGGGGGGGGGGGGHHHHGGGGHGHHGGGGGGGGGGFGGGGGGGGGGGGGGGGGGGFFFFFFFFFFFA@AD.FFFFFFFAFFDBFFFFFFFFFFFEFFFFFFFFFAADFCABFFFFFBFFFF0
@M05620:45:000000000-G6HP7:1:1101:5452:8655 1:N:0:135
CATCCTGACCCTGAAGTACCCCATTGAGCATGGCATCGTCACCAACTGGGACGACATGGAGAAGATCTGGCACCACACCTTCTACAACGAGCTGCGCGTGGCCCCGGAGGAGCACCCAGTGCTGCTGACCGAGGCCCCCCTGAACCCCAAGGCCAACAGAGAGAAGATGACTCAGGTGAGGCTCGGCCGACGCCCGTGCTCCTCCCGTCCTTTCCCCAGTCATTTTCTGCCCGGCTTGATTTCTGACATTA
+
DDDDDFFFFFFFGGGGGGGGGGGHHHHHHHHHHHHHHGHHHGHHHGHHHHHHGGGGGHHHHHHHHHHHHHHHHGHHHGGHHHHHHHHHGGGGGHHGGGGGGGHHGGGGGGGGHHHHGGHHHHHHHHHHHHGGGGGGGGGGGGHHHHGGGGHGHHGGGGGGGGGGGGGGGGGGGGGGGGGGGGGGFFFFFFFFFFFFDFFFFFFFFFFFFFFFFFFFFFFFFFHHHHFFFFFFFFFFFFFFFFFFFFFFFF0
@M05620:45:000000000-G6HP7:1:1101:22885:8754 1:N:0:135
CATCCTGACCCTGAAGTACCCCGGCTTGATTTCTGACATTAGATCGGAAGAGCACACGTCTGAACTCCAGTCACAGCGATAGATCTCGTATGCCGTCTTCTGCTTGAAAAAAAAAAAACAAACACTTTTTGGCTTTCTTTTTTTAACCCCCTCACTACCTGACATAAACCTTTTTTACCTCCATCCTCCTACGTCATTCATCAGTTTTAATCCTCCTACCTTCTTCTCACACTCTCTCTCCTCTCATTCCC
+
CCCCCFFFFFFFGGGGGGGGGGGGGCGGHHHHHHHGHHHHHHGHHHGGGGHHHHHGHGHHHGHGHHHHHHHHHHHHHGGHEGHHFHHHGGHHHHGFEHGHHHFHHHGHFHHE<BC<<////0/0?=1111--<<001><111<<.000..A-..;00/:C0:;B00000//;B0C-.;000./;9.B0/90:9:;:.:B000;00;00000090://00;:FF09B000:00//;00BB0;0/09000000
@M05620:45:000000000-G6HP7:1:1101:8465:8780 1:N:0:135
CATCCTGACCCTGAAGTACCCCATTGAGCATGGCATCGTCACCAACTGGGACGACATGGAGAAGATCTGGCACCACACCTTCTACAACGAGCTGCGCGTGGCCCCGGAGGAGCACCCAGTGCTGCTGACCGAGGCCCCCCTGAACCCCAAGGCCAACAGAGAGAAGATGACTCAGGTGAGGCTCGGCCGACGCCCGTGCTCCTCCCGTCCTTTCCCCAGTCATTTTCTGCCCGGCTTGATTTCTGACATTA
+
DDDDDFFFFFFFGGGGGGGGGGGHHHHHHHHHHHHHHGHHHGHHHGHHHHHHGGGGGHHHHHHHHHHHHHHHHGHHHGGHHHHHHHHHGGGGGHHGGGGGGGHHGGGGGGGGHHHHGGHHHHHHHHHHHHGGGGGGGGGGGGHHHHGGGGHGHHGGGGGGGGGGGGGGGGGGGGGGGGGGGGGGFFFFFFFFFFFFDFFFFFFFFFFEFFFFFFFFFFFFFFFHHFHHHFFFFFFFFFAFFFFFFEFFFF0
@M05620:45:000000000-G6HP7:1:1101:8197:8801 1:N:0:135
ATCTCTATCTCCTAAAAAGGAAGAAAGGGGAGGGAAGATCGGAAGAGCACACGTCTGAACTCCAGTCACAGCGATAGATCTCGTATGCCGTCTTCTGCTTGAAAAAAAAAAAAGAAAGAACGAAACATCACGACTGAAGAACCCAGGACAATCACCGTATCTAGCACAAATAAGACACTCATCAAAATCGTATCAACCTATACAAATGATCAAGTATGACATGCCTTCTCTTGATTATCGACGGACTCACC
+
CCCCCFFFFFFFGGGGGGGGGGHGBGHGGGGGGGGHGHHHHGGGGHHGHHHHGHHHGHFHHHHHHHHHHHHHGGHGGHHFHHHGGHHHHGFGHGHHHHHHHGHHHHGGGGC@>/?=01000//..-<<111..-..<000//......./.0000/..::90;0000//.000000//9:/90000000.;:/.00/./0000000000000009000000900000000000000000..---.--/00.
@M05620:45:000000000-G6HP7:1:1101:9536:8812 1:N:0:135
TTCCTGTACTGGGGAAGAGTGTAGCAATCGCCATTCCTACCCTAAAGATCGGAAGAGCACACGTCTGAACTCCAGTCACAGCGATAGATCTCGTATGCCGTCTTCTGCTTGAAAAAAAAAACAACTGGTTGGCTTTCTTCTCGTAAGCAACTCCAACCCTCAAATAAGCATTTTTTACCTAAGTCCTGCTGAGTCCTTCATGTGTTTCTTGCCTCCCTGCTTTTTCTCTCCGCCTCTCTCCTCTCCTTCCC
+
BABBBFFFFFFFGGCEEGFGGGFBGHHGHGGGEFHGHHHGFHHHHHHHHHHGGGGFHFEHFHGGHBFHHHHHHGHFGHHHFHGECFFEHFHHHGGHHHHGEGFFHGHHHFHHGHHHGGC?</</?@2222</1CCGDF1111/<.001>0F01<1>1<.<..0000=0<0DBCFG-.0;00//:;:00/;00.;9;9;B0000;;CF0F00;;0:9.;0./0009B9F/9/..99.9:;9F/;FF//;;/9
@M05620:45:000000000-G6HP7:1:1101:8836:8837 1:N:0:135
TACCTGTACTGGGGAAGCAATCGCCATTCCTACCCTAAAGATCGGAAGAGCACACGTCTGAACTCCAGTCACAGCGATAGATCTCGTATGCCGTCTTCTGCTTGAAAAAAAAAAAAAATAAAAGAAAAGTCAGGGAAATAAGGTGAGCACATAAATTACGCATGAGCAGAAAGTTGTAGACATCGCAGCGAGGATCCGAGACACAGTACTGCATTAGCGGCTAACAAGACCCAACGCGAAGCACCTCGTCC
+
DDDDDFFFFFFFGGGGGGGGGGGGGGGHHHHHHHHHHHHHGHHHGGGGHHHHHHHGHHHGGGHHHHHHHHHHHHHGGHGGHHHHHHGGHHHHGEGHGHHHHHHHHHHHGGGGGC><<>011?=1/0000111100.0.1<00<000.00./00000000..<.<0000///:0000000:000<<...------///..--.///.00000000000/----.0/00////.<...------0/./....<
@M05620:45:000000000-G6HP7:1:1101:3415:8838 1:N:0:135
CATCCTGACCCTGAAGTACCCCATTGAGCATGGCATCGTCACCAACTGGGACGACATGGAGAAGATCTGGCACCACACCTTCTACAACGAGCTGCGCGTGGCCCCGGAGGAGCACCCAGTGCTGCTGACCGAGGCCCCCCTGAACCCCAAGGCCAACAGAGAGAAGATGACTCAGGTGAGGCTCGGCCGACGCCCGTGCTCCTCCCGTCCTTTCCCCAGTCATTTTCTGCCCGGCTTGATTTCTGACATTA
+
BBBBBFFFFFFFGGGGGGGGGGGHGHHGHGFGFHHHHGHHHGHHHGHHGHHHGGGGGHHEEHHHHGHFFHHHHGHHHGGHHHHHHHHGGGCEGHGGGGEEGGHHGGGGGGDFHHHHGGHHHGGHHHHHHFGGFFGGGDCGGEHHHHGGGGHFHHGGFGGGGGBFGGGGGGGGGFGGGGGFFGGGABEFFA;B;FFF>DAEFFFFFFFFFBDFFFB9.B:BFFBFFFFFFFFFD9>DD-;BFBFF/B/:BF/
@M05620:45:000000000-G6HP7:1:1101:8853:8838 1:N:0:135
TACCTGTACTGGGGAAGCAATCGCCATTCCTACCCTAAAGATCGGAAGAGCACACGTCTGAACTCCAGTCACAGCGATAGATCTCGTATGCCGTCTTCTGCTTGAAAAAAAAAAAAAGCAAAAATGATCGAAATAGTGGTTATCTTCCATGCAAACAAGAAAAGACTGGAGTTTGGAATAGGCTCAATACTACAGTGTGATCTCGCGACTGCGTTGTCTACTGAGACAGCCATTACTAACAGTCACGCTTC
+
?AABCFFFFFFFGGFGGGFFFGGGGGGHHHHFGGHFFHFHGHHHGGEEHHHFHHHGHHHGGGHHHHHHFHGHGGHGGHDFHFGHHHGEHHHHGEGHGHHHHHHFHHHGGGGGGC</</01010/011??<.0..111101.110=000000/000...//////./00././:00./00000/0;00009000/0000000000..----./...-.////////////..:////////////9/.....
@M05620:45:000000000-G6HP7:1:1101:8450:8843 1:N:0:135
CATCCTGACCCTGAAGTACCCCATTGAGCATGGCATCGTCACCAACTGGGACGACATGGAGAAGATCTGGCACCACACCTTCTACAACGAGCTGCGCGTGGCCCCGGAGGAGCACCCAGTGCTGCTGACCGAGGCCCCCCTGAACCCCAAGGCCAACAGAGAGAAGATGACTCAGGTGAGGCTCGGCCGACGCCCGTGCTCCTCCCGTCCTTTCCCCAGTCATTTTCTGCCCGGCTTGATTTCTGACATTA
+
CCCCCFFFFFFFGGGGGGGGGGGHHHHHHHHHHHHHHGHHHGHHHGHHHHHHGGGGGHHHHHHHHHHHHHHHHGHHHGGHHHHHHHHHGGGGGHHGGGGGGGHHGGGGGGGGHHHHGGHHHHHHHHHHHHGGGGGGGGGGGGHHHHGGGGHGHHGGGGGGGGGGGGGGGGGGGGGGGGGGGGGGFFFFFFFFFFFFFFFFFFFFFFFFFFFFFFFFFFFFFFFFFFFFFFFFFFFFFFFFFFFFFFFFFF0
@M05620:45:000000000-G6HP7:1:1101:8737:8860 1:N:0:135
AGATTACTGCAACAGTTCCCCCTGGACCTGGAAAAGTTTCTTGCCTGGCTTACAGAAGCTGAAACAACTGCCAATGTCCTACAGGATGCTACCCGTAAGGAAAGGCTCCTAGAAGACTCCAAGGGAGTAAAAGAGCTGATGAAACAATGGCAAGTAAGTCAGGCATTTCCGCTTTAGCACTCTTGTGGATCCAATTGAACAATTCTCAGCATTTGTACTTGTAACTGACAAGCCAGGGACAAAACAAAGAT
+
BABBBFFFFFFFGGGGGGGGGGGGHHHHHHHHHHHHHHHHHHHHHHHHHHHHHHHHHHHHHHHHHHHHHHHHHHHHHHHHHHHHHHHHHHHHHHGGGGHHHHGHHHHHGHHHHHHHHHHHHHHGGHGGHGHHHGHHHHHHHGHHHHHHHHHHHGHHHHHHHHHHHHHHHHGGGGGHHHHHHHHHHHHGHHHHHGHHHGHHHHHHHHHHHHHHHHHHHHHHHHHHHHHHHGGHHGGGGGGGGGGGGGGGGGF
@M05620:45:000000000-G6HP7:1:1101:8718:8865 1:N:0:135
AGATTACTGCAACAGTTCCCCCTGGACCTGGAAAAGTTTCTTGCCTGGCTTACAGAAGCTGAAACAACTGCCAATGTCCTACAGGATGCTACCCGTAAGGAAAGGCTCCTAGAAGACTCCAAGGGAGTAAAAGAGCTGATGAAACAATGGCAAGTAAGTCAGGCATTTCCGCTTTAGCACTCTTGTGGATCCAATTGAACAATTCTCAGCATTTGTACTTGTAACTGACAAGCCAGGGACAAAACAAAGAT
+
BAAABFFFFFFFGGGGGGGGGGGGHHHHHHGFFHHHHHHHHHHHHHHHHHHHHHHHHHHHHHHHHHHHHHHHHHHHHHHHHHHHHHHHHH5GHHGGGGHHHH3?GHHHGHHHHHFHHHHHHHHGGHGGHHHHGGHHHHHHHHHHHHHHHHHHHGHHHHHHHHHHHHHHHHGGGGGFHHHHHHHHHGHGGHHHH<GHHHHGHHHHHHHFHHHHHHHHHGHGHHHGHHGHFHGHGGFFGGGG.9CFGGGGGFF
@M05620:45:000000000-G6HP7:1:1101:4708:8890 1:N:0:135
AGATTACTGCAACAGTTCCCCCTGGACCTGGAAAAGTTTCTTGCCTGGCTTACAGAAGCTGAAACAACTGCCAATGTCCTACAGGATGCTACCCGTAAGGAAAGGCTCCTAGAAGACTCCAAGGGAGTAAAAGAGCTGATGAAACAATGGCAAGTAAGTCAGGCATTTCCGCTTTAGCACTCTTGTGGATCCAATTGAACAATTCTCAGCATTTGTACTTGTAACTGACAAGCCAGGGACAAAACAAAGAT
+
AA?AAFFFFFFFGGGGGGGGGGGGHHHHGHHHHHHHFHHHHHHHHHHHHHHHHHHHHHHHHHHHHHHHHHHHHHHHHHHHHHHHHFHHHHHGHHGGGGHHGHHHHHGHGHHHHHHHHHHHHHHGGHGGHHHHHGHHHHGHHHHHHHHHHHHHHGHHHHHHHHHHHHHHHHGGGGGHHHHHHHHHHHHGGHHHGHHHHHHGHHHHHHHHHHHHHHHHHFHHHGHGHHHHHGHHHGGGGGGGGGGGGGGGFGF
@M05620:45:000000000-G6HP7:1:1101:15224:8921 1:N:0:135
CATCCTGACCCTGAAGTACCCCATTGAGCATGGCATCGTCACCAACTGGGACGACATGGAGAAGATCTGGCACCACACCTTCTACAACGAGCTGCGCGTGGCCCCGGAGGAGCACCCAGCGCTGCTGACCGAGGCCCCCCTGAACCCCAAGGCCAACAGAGAGAAGATGACTCAGGTGAGGCTCGGCCGACGCCCGTGCTCCTCCCGTCCTTTCCCCAGTCATTTTCTGCCCGGCTTGATTTCTGACATTT
+
BBABBFBFFFFFGFGFGGGGGGGHHGHHHHHGFHHHHGHHHFHHHGHHHHHHCGGGGHHHHHHGGGHBFHHHHGHHHGGHHHGHHHHHGGGGGHHGGGEGCFHHGEGG@CGGGHHHGGG0<CFGGHHHHHGCG@CGGGGGGGHHHHGGGGFGGGGGGGGGBFFGFGGGFGFBFGGFFEFFFEEFFFFF9>D>DFFF;.A.FFFFFFA9AD.FFFFFFFFFFFFFFFFBBFFFDCFACA./99BB9;FFFB/
@M05620:45:000000000-G6HP7:1:1101:14449:8921 1:N:0:135
TACCTGTACTGGGGAAGCATTCCTACCCTAAAGATCGGAAGAGCACACGTCTGAACTCCAGTCACAGCGATAGATCTCGTATGCCGTCTTCTGCTTGAAAAAAAAACCTCCTTCTGTTCTTTTTTTTTCCCTCTTTTCTTTTTTCTCCCCTCTTTCTTCCATTCTTTTTTCCTTCCCCCTTTCCCCTCCCTTCTCCTTTTTCACTCTTTCTTCTTTCATCCATTCTCTCCCCTCCCTCTTTCTCCCCCTTC
+
>3AAAFD5FFFCGCGGFGGDGGEGAGGHHB4FHHCHHGCGEEHFHHEGGH2GGHHFEG33GHHFGGD1FGEAEHHF5FGFAB?GHCE>G1F4FFHHHE3GHF//////3B?01B11BFGEGFGG@CC/FGHFHHBBGHHH1D<<0=0=C.<.C00000<D0;0<CFHFCDGCGGHG/BEB.;000/;..;9;CFFGGFFBF/0;;FBF0BFFFFFFF/;/:////;BFFFFDBA?E.;BBBF/BBBDFBEF
@M05620:45:000000000-G6HP7:1:1101:20400:8944 1:N:0:135
CATCCTGACCCTGAAGTACCCCATTGAGCATGGCATCGTCACCAACTGGGACGACATGGAGAAGATCTGGCACCACACCTTCTACAACGAGCTGCGCGTGGCCCCGGAGGAGCACCCAGTGCTGCTGACCGAGGCCCCCCTGAACCCCAAGGCCAACAGAGAGAAGATGACTCAGGTGAGGCTCGGCCGACGCCCGTGCTCCTCCCGTCCTTTCCCCAGTCATTTTCTGCCCGGCTTGATTTCTGACATTA
+
CCCCCFFFFFFFGGGGGGGGGGGHHHHHHHHHHHHHHGHHHGHHHGHHHHHHGGGGGHHHHHHHHHHHHHHHHGHHHGGHHHHHHHHHGGGGGHHGGGGGGGHHGGGGGGGGHGHHGGHHHHHHHHHHHHGGGGGGGGGGGGHHHHGGGGHGHHGGGGGGGGGGGGGGGGGGGGGGGGGGGGGGFFFFFFFFFFFF;DD?FFFFFFF;DFFFFFFFFFFBFFFFFFFFFFFFFFFFFFAFFFFFFBFFFF0
@M05620:45:000000000-G6HP7:1:1101:18959:8948 1:N:0:135
AGATTACTGCAACAGTTCCCCCTGGACCTGGAAAAGTTTCTTGCCTGGCTTACAGAAGCTGAAACAACTGCCAATGTCCTACAGGATGCTACCCGTAAGGAAAGGCTCCTAGAAGACTCCAAGGGAGTAAAAGAGCTGATGAAACAATGGCAAGTAAGTCAGGCATTTCCGCTTTAGCACTCTTGTGGATCCAATTGAACAATTCTCAGCATTTGTACTTGTAACTGACAAGCCAGGGACAAAACAAAGAT
+
AAABBFFFFFFFGGGGGGGGGGGGFFGHHHHHHHHHHHHHHHHHHHHHHHHHHHFHHHHHHHHHHHHHHHHHHHHHHHHHHHHHHHHHHHHHHHGGGGHHHHHHEGHHGHHHHHHHHHHGHHHGGEGGHHHHHGHHHHHGHHHHHHHHHHHHHGHHHHHHHHHHHHHHHHGGGGGHHHHHHHHHHGHGHHHHHHHGHGGHHHHHHHHHHHHHHHHHHHHHHGHHHHHHHHHHHGGGGGGGFGFGGGGGEFB
@M05620:45:000000000-G6HP7:1:1101:8672:8949 1:N:0:135
CATCCTGACCCTGAAGTACCCCATTGAGCATGGCATCGTCACCAACTGGGACGACATGGAGAAGATCTGGCACCACACCTTCTACAACGAGCTGCGCGTGGCCCCGGAGGAGCACCCAGTGCTGCTGACCGAGGCCCCCCTGAACCCCAAGGCCAACAGAGAGAAGATGACTCAGGTGAGGCTCGGCCGACGCCCGTGCTCCTCCCGTCCTTTCCCCAGTCATTTTCTGCCCGGCTTGATTTCTGACATTA
+
CCCBCFFFFFFFGGGGGFGGGGGHHHHHHHHHHHHHHGHHHGHHHGHHHHHHGGGGGHHHHHHHHHHHHHHHHGHHHGGHHHHHHHHHGGGGGHHGGGGGEGHHGGGGGGGGHHHHGGHHHHHHHHHHHHGGGGGGGGGGGGGHHHGGGGHGHHGGGGGGGGGGGGGFFGGGGGGGGGGGGGGGFFFFFFFFFFFF;AFFFFFFFFFADDAFFFFFFFF/FFFFFFFFFEFEFFFFAFFFBFFFF9:FFF/
@M05620:45:000000000-G6HP7:1:1101:13638:8950 1:N:0:135
AGATTACTGCAACAGTTCCCCCTGGACCTGGAAAAGTTTCTTGCCTGGCTTACAGAAGCTGAAACAACTGCCAATGTCCTATAGGATGCTACCCGTAAGGAAAGGCTCCTAGAAGACTCCAAGGGAGTAAAAGAGCTGATGAAACAATGGCAAGTAAGTCAGGCATTTCCGCTTTAGCACTCTTGTGGATCCAATTGAACAATTCTCAGCATTTGTACTTGTAACTGACAAGCCAGGGACAAAACAAAGAT
+
>A>AAFFFDDBDFGFBFGGGGGGGCBGHHHHHHHHHHHHHHHHHHHHHHHH3GBGFHHHHHHHHHHHHHHHHHHHHHHHHG5FGHBGHHHEFGHGGEFHGGHFHHHHHGHHHHHHHHHHHHGHFDGGEGFHHHGHHHHGHHHHHHHHHHHHHHGHHHHHHHHHHHHHHHHGGGGGHHHHHHHHHHGHGFHHHHHHHHGHFHGHHHHHHHGHGHHHHHFHHHHHGHHHGFHFFHGFGFGGGG.FFGGGGGFF
@M05620:45:000000000-G6HP7:1:1101:6845:8953 1:N:0:135
CATCCTGACCCTGAAGTACCCCATTGAGCATGGCATCGTCACCAACTGGGACGACATGGAGAAGATCTGGCACCACACCTTCTACAACGAGCTGCGCGTGGCCCCGGAGGAGCACCCAGTGCTGCTGACCGAGGCCCCCCTGAACCCCAAGGCCAACAGAGAGAAGATGACTCAGGTGAGGCTCGGCCGACGCCCGTGCTCCTCCCGTCCTTTCCCCAGTCATTTTCTGCCCGGCTTGATTTCTGACATTA
+
AAAAAFFFFCFCBGGGFFGGGGGHHHHHGGHHHGHHHGHHHGHHHGHHHHFHEGEEGHHFHFHHGFHHHHHHGGFHHGFHHHFHHHHHEFGGGHHEGGGEE@HHEGCCCCECHHHGGEHHHGHHHHGGHHCGCGGFGCGC@EFFGHGFGGECGCEGEFFGFBCGFFBGGFGGBF0B99FGGGEF@=-9;=?@@@?=@AAE///;BABFB?BFFB//9FA/;FFFFFFFF/BEF-@;@--BFFBB/FFFFF9
@M05620:45:000000000-G6HP7:1:1101:5238:8959 1:N:0:135
CATCCTGACCCTGAAGTACCCCATTGAGCATGGCATCGTCACCAACTGGGACGACATGGAGAAGATCTGGCACCACACCTTCTACAACGAGCTGCGCGTGGCCCCGGAGGAGCACCCAGTGCTGCTGACCGAGGCCCCCCTGAACCCCAAGGCCAACAGAGAGAAGATGACTCAGGTGAGGCTCGGCCGACGCCCGTGCTCCTCCCGTCCTTTCCCCAGTCATTTTCTGCCCGGCTTGATTTCTGACATTA
+
CCCCCFFFFFFFGGGGGGGGGGGHHHHHHHHHHGHHHGHHHGHGHGHHHHHHGGGGGHHHHHHHHHHHHHHHHGHHHGGHHHHHHHHHGGGGGHHGGGGGGGHHGGGCCGGGHHHHGGHHHHHHHHHHHHGGGGGGGGGGGGHHHHGGGGHGHHGGGGGGGGGGGGGGFGGGGGGGGGGGGGGGFFFFFFFFFFFF=DFFFFFFFFFFFFFFFFFFFFFFFEFFFFFFFFFFFFFFFFFFFFFFFEFFFF/
@M05620:45:000000000-G6HP7:1:1101:21577:8961 1:N:0:135
CATCCTGACCCTGAAGTACCCCATTGAGCATGGCATCGTCACCAACTGGGACGACATGGAGAAGATCTGGCACCACACCTTCTACAACGAGCTGCGCGTGGCCCCGGAGGAGCACCCAGTGCTGCTGACCGAGGCCCCCCTGAACCCCAAGGCCAACAGAGAGAAGATGACTCAGGTGAGGCTCGGCCGACGCCCGTGCTCCTCCCGTCCTTTCCCCAGTCATTTTCTGCCCGGCTTGATTTCTGACATTA
+
DDDDDFFFFFFFGGGGGGGGGGGHHHHHHHHHHHHHHGHHHGHHHGHHHHHHGGGGGHHHHHHHHHHHHHHHHGHHHGGHHHHHHHHHGGGGGHHGGGGGGGHHGGGGGGGGHHHHGGHHHHHHHHHHHHGGGGGGGGGGGGHHHHGGGGHGHHGGGGGGGGGGGGGGGGGGGGGGGGGGGGGGFFFFFFFFFFFFBFFFFFFFFFFFFFFFFFFFFFFFFFFFFFFFFFFFFFFFFFFFFFFFFFFFFF0
@M05620:45:000000000-G6HP7:1:1101:8658:8965 1:N:0:135
CATCCTGACCCTGAAGTACCCCATTGAGCATGGCATCGTCACCAACTGGGACGACATGGAGAAGATCTGGCACCACACCTTCTACAACGAGCTGCGCGTGGCCCCGGAGGAGCACCCAGTGCTGCTGACCGAGGCCCCCCTGAACCCCAAGGCCAACAGAGAGAAGATGACTCAGGTGAGGCTCGGCCGACGCCCGTGCTCCTCCCGTCCTTTCCCCAGTCATTTTCTGCCCGGCTTGATTTCTGACATTT
+
CCCCCFFFFFFFGGGGGGGGGGGHHHHHHHHHHHHHHGHHHGHHHGHHHHHHGGGGGHHHHHHHHHHHHHHHHGHHHGGHHHHHHHHHGGGGGHHGGGGGGGHHGGGGGGGGHHHHGGHHHHHHHHHHHHGGGGGGGGGGGGHHHHGGGGHGHHGGGGGGGGGGFGGGGGGGGGGGGGGGGGGGFFFFFFFFFFFFFFFFFFFFFFFFFFFFFFFFFFFFFFFFFFFFFFFFFFFFFFFFFFFFFFFFFF0
@M05620:45:000000000-G6HP7:1:1101:7085:8977 1:N:0:135
CATCCTGACCCTGAAGTACCCCATTGAGCATGGCATCGTCACCAACTGGGACGACATGGAGAAGATCTGGCACCACACCTTCTACAACGAGCTGCGCGTGGCCCCGGAGGAGCACCCAGTGCTGCTGACCGAGGCCCCCCTGAACCCCAAGGCCAACAGAGAGAAGACGACTCAGGTGAGGCTCGGCCGACGCCCGTGCTCCTCCCGTCCTTTCCCCAGTCATTTTCTGCCCGGCTTGATTTCTGACATTA
+
DDDDDFFFFFFFGGGGGGGGGGGHHHHHHHHHHHHHHGHHHGHHHGHHHHHHGGGGGHHHHHHHHHHHHHHHHGHHHGGHHHHHHHHHGGGGGHHGGGGGGGHHGGGGGGGGHGHHGGHHHHHHHHHHHHGGGGGGGGGGGGHHHHGGGGHGHHGGGGGGGGGGGGGFGGGGGGGGHGFFFFFFFFFFFFFFFFFFDFFFFFFFFFFEFFFFFFFFFFFFFFFFFFFFFFFFFFFFFFFFFFFFFBFFFF0
@M05620:45:000000000-G6HP7:1:1101:5266:8979 1:N:0:135
CATCCTGACCCTGAAGTACCCCATTGAGCATGGCATCGTCACCAACTGGGACGACATGGAGAAGATCTGGCACCACACCTTCTACAACGAGCTGCGCGTGGCCCCGGAGGAGCACCCAGTGCTGCTGACCGAGGCCCCCCTGAACCCCAAGGCCAACAGAGAGAAGATGACTCAGGTGAGGCTCGGCCGACGCCCGTGCTCCTCCCGTCCTTTCCCCAGTCATTTTCTGCCCGGCTTGATTTCTGACATTA
+
BBBBBFFFFFFFGGGFGGGGGGGHHHHHFHHHGHHHHGHHGGHHHGGHHHFHGGGGGHGHGGHFGFHHHHHHHGFHHGGHGHHHHHHHGGGGGGHGGGEGGGGHGGCGGGAAGGHHGGEGHHHHHHHGHHGGGCCGGGGGDCCGHHGGGGGGHHGGGGGGBFDEGGGFGGGGGGGFGBFGGE?FAFFFFF>BAFFFDDFFFFFFFFFEAAAFFFFFFFDFFFFFFFFFFFFFFFFFA;FFFFFFF9BFFF9
@M05620:45:000000000-G6HP7:1:1101:5152:9008 1:N:0:135
CATCCTGACCCTGAAGTACCCCATTGAGCATGGCATCGTCACCAACTGGGACGACATGGAGAAGATCTGGCACCACACCTTCTACAACGAGCTGCGCGTGGCCCCGGAGGAGCACCCAGTGCTGCTGACCGAGGCCCCCCTGAACCCCAAGGCCAACAGAGAGAAGATGACTCAGGTGAGGCTCGGCCGACGCCCGTGCTCCTCCCGTCCTTTCCCCAGTCATTTTCTGCCCGGCTTGATTTCTGACATTA
+
BBBBBFFFFFFFGBGBGFGGGGGHHGHGGBGHFHHHHGHHHGHHHGHHHHHHGGGEGHHGHHHHHHHH5FGHHGHHHGGHGHHHHHHHGGCEGHHGGGEGCEHHGGGCGGGGHHHHGGHGHGGHFGHHHHDGGGGGGGGGCEGFHHGGGGHGHHGGGGFFGFGGBFFF0FFFGGFEFGFGGGGGBBEF?-?BBBBB@DDEFFFFFF.;DFDFFFFFFFBFF/BFFFFFFFFE99BBB?.:FFFF/BF/BF/
@M05620:45:000000000-G6HP7:1:1101:20911:9064 1:N:0:135
CATCCTGACCCTGAAGTACCCCATTGAGCATGGCATCGTCACCAACTGGGACGACATGGAGAAGATCTGGCACCACACCTTCTACAACGAGCTGCGCGTGGCCCCGGAGGAGCACCCAGTGCTGCTGACCGAGGCCCCCCTGAACCCCAAGGCCAACAGAGAGAAGATGACTCAGGTGAGGCTCGGCCGACGCCCGTGCTCCTCCCGTCCTTTCCCCAGTCATTTTCTGCCCGGCTTGATTTCTGACATTA
+
DDDDDFFFFFFFGGGGGGGGGGGHHHHHHHHHHHHHHGHHHGHHHGHHHHHHGGGGGHHHHHHHHHHHHHHHHGHHHGGHHHHHHHHHGGGGGHHGGGGGGGHHGGGGGGGGHHHHGGHHHHHHHHHHHHGGGGGGGGGGGGHHHHGGGGHGHHGGGGGGGGGGGGGGGGGGGGGGHGGGGGGGFFFFFFFFFFFFDFFFFFFFFFFFFFFFFFFFFFFFFFFFHHHHHFFFFFFFFFFFFFFFFFFFFF0
@M05620:45:000000000-G6HP7:1:1101:23874:9067 1:N:0:135
CATCCTGACCCTGAAGTACCCCATTGAGCATGGCATCGTCACCAACTGGGACGACATGGAGAAGATCTGGCACCACACCTTCTACAACGAGCTGCGCGTGGCCCCGGAGGAGCACCCAGTGCTGCTGACCGAGGCCCCCCTGAACCCCAAGGCCAACAGAGAGAAGATGACTCAGGTGAGGCTCGGCCGACGCCCGTGCTCCTCCCGTCCTTTCCCCAGTCATTTTCTGCCCGGCTTGATTTCTGACATTA
+
DCDDDFFFFFFFGGGGGGGGGGGHHHHHHHHHHHHHHGHHHGHHHGHHHHHHGGGGGHHHHHHHHHHHHHHHHGHHHGGHHHHHHHHHGGGGGHHGGGGGGGHHGGGGGGGGHHHHGGHHHHHHHHHHHHGGGGGGGGGGGGHHHHGGGGHGHHGGGGGGGGGGFGGGGGGGGGGGGGGGGGGGFFFFFFFFFFFFCFFFFFFFFFFEFFFFFHFFFFFFFFFFFFFFFFFFFFFFFFFFFFFFFFFFFF0
@M05620:45:000000000-G6HP7:1:1101:17034:9135 1:N:0:135
CATCCTGACCCTGAAGTACCCCATTGAGCATGGCATCGTCACCAACTGGGACGACATGGAGAAGATCTGGCACCACACCTTCTACAACGAGCTGCGCGTGGCCCCGGAGGAGCACCCAGTGCTGCTGACCGAGGCCCCCCTGAACCCCAAGGCCAACAGAGAGAAGATGACTCAGGTGAGGCTCGGCCGACGCCCGTGCTCCTCCCGTCCTTTCCCCAGTCATTTTCTGCCCGGCTTGATTTCTGACATTA
+
DDDDDFFFFFFFGGGGGGGGGGGHHHHHHHHHHHHHHGHHHGHHHGHHHHHHGGGGGHHHHHHHHHHHHHHHHGHHHGGHHHHHHHHHGGGGGHHGGGGGGGHHGGGGGGGGHHHHGGHHHHHHHHHHHHGGGGGGGGGGGGHHHHGGGGHGHHGGGGGGGGGGGGGGGGGGGGGGHGGGGGGGFFFFFFFFFFFFCFFEFFFFFFFFFFFFFFFFFFFFFFFFHFFFFFFFFFFFFFFFFFFFFFFFFF0
@M05620:45:000000000-G6HP7:1:1101:14820:9150 1:N:0:135
CATCCTGACCCTGAAGTACCCCATTGAGCATGGCATCGTCACCAACTGGGACGACATGGAGAAGATCTGGCACCACACCTTCTACAACGAGCTGCGCGTGGCCCCGGAGGAGCACCCAGTGCTGCTGACCGAGGCCCCCCTGAACCCCAAGGCCAACAGAGAGAAGATGACTCAGGTGAGGCTCGGCCGACGCCCGTGCTCCTCCCGTCCTTTCCCCAGTCATTTTCTGCCCGGCTTGATTTCTGACATTA
+
CCCCCFFFFFFFGGGGGGGGGGGHHHHHHHHHHHHHHGHHHGHHHGHHHHHHGGGGGHHHHHHHHHHHHHHHHGHHHGGHHHHHHHHHGGGGGHHGGGEGGGHHGGGGGGGGHGHHGGHGHHHHHHHHHHGGGGGGGGGGGGHHHHGGGGHGHHGGGGGGGGGGGGGGGGGGGGGGFGGGGGEGFFFFADFFFFFFDFFFFFFFFFFEFFFFFFFFFFFBFBFFFFFFFEFFFFFFFFFFFFFFFBFFFF0
@M05620:45:000000000-G6HP7:1:1101:14038:9156 1:N:0:135
TACCTGTACTGGGGAAGAGCACACGTCTGAACTCCAGTCACAGCGATAGATCTCGTATGCCGTCTTCTGCTTGAAAAAAAAAAAAAAACACACCTGACTTCCCATATCTACACCACATACTCATTTTTCCCAACTCTTTTTGCCTTCATTTTCTACCTTCCTACCTTATCTCTATCTTCCTAATTCTTCACTCCTATCCCCCGTCTGCCCCAATTTCATGTTCGCTACTCCATTCTTTCTCCATCACTTGT
+
BCCDCFFFFFFFGGGGGGGGGGHHGHHHGHGHHHHHHHHHHHHHGGHGGGHGHHHGGHHHHGEGHGHHHHHHHHHHHHGGGEE>>/////0///222222>??222>D>221=0///11=11111111<1110>0>11111-00=0<00000=0<=0000/000;0000;00000000;;0000000000000::00;/9..-...900:.../09:000000.-;.-09000000:000090:0000000
@M05620:45:000000000-G6HP7:1:1101:20613:9187 1:N:0:135
CATCCTGACCCTGAAGTACCCCATTGAGCATGGCATCGTCACCAACTGGGACGACATGGAGAAGATCTGGCACCACACCTTCTACAACGAGCTGCGCGTGGCCCCGGAGGAGCACCCAGTGCTGCTGACCGAGGCCCCCCTGAACCCCAAGGCCAACAGAGAGAAGATGACTCAGGTGAGGCTCGGCCGACGCCCGTGCTCCTCCCGTCCTTTCCCCAGTCATTTTCTGCCCGGCTTGATTTCTGACATTA
+
DDDDDFFFFFFFGGGGGGGGGGGHHHHHHHHHHHHHHGHHHGHHHGHHHHHHGGGGGHHHHHHHHHHHHHHHHGHHHGGHHHHHHHHHGGGGGHHGGGGGGGHHGGGGGGGGHHHHGGHHHHHHHHHHHHGGGGGGGGGGGGHHHHGGGGHGHHGGGGGGGGGGGGGGGGGGGGGGHGGGGGGGFFFFFFFFFFFFFFFFFFFFFFFFFFFFFFFFFFFFFFFFFFFFFFFFFAFFFAFFFFFFFFFFFF0
@M05620:45:000000000-G6HP7:1:1101:20622:9210 1:N:0:135
CATCCTGACCCTGAAGTACCCCATTGAGCATGGCATCGTCACCAACTGGGACGACATGGAGAAGATCTGGCACCACACCTTCTACAACGAGCTGCGCGTGGCCCCGGAGGAGCACCCAGTGCTGCTGACCGAGGCCCCCCTGAACCCCAAGGCCAACAGAGAGAAGATGACTCAGGTGAGGCTCGGCCGACGCCCGTGCTCCTCCCGTCCTTTCCCCAGTCATTTTCTGCCCGGCTTGATTTCTGACATTA
+
CCCCCFFFFFFFGGGGGGGGGGGHHHGHHHHHHHHHHGHHHGHHGGHHHHHHGGGGGHHHHHHHGHHHHHHHHGHHHGGHHHHHHHHHGGGGGHHGGGGGGGHHGGGGGGGGHHHHGGHGHHHHHHHHHHGGGGGGGGGGGGHHHHGGGGHGHHGGGGGGGGGGGGGGGGGGGGGGGGGGGGGGFFFFFFFFFFFF@FDFFFFFFFDADFFFFFFFFFFFFFFFFFFFFFFFFFFFFFAFFFFFFFFFFF9
@M05620:45:000000000-G6HP7:1:1101:20449:9223 1:N:0:135
CATCCTGACCCTGAAGTACCCCATTGAGCATGGCATCGTCACCAACTGGGACGACATGGAGAAGATCTGGCACCACACCTTCTACAACGAGCTGCGCGTGGCCCCGGAGGAGCACCCAGTGCTGCTGACCGAGGCCCCCCTGAACCCCAAGGCCAACAGAGAGAAGATGACTCAGGTGAGGCTCGGCCGACGCCCGTGCTCCTCCCGTCCTTTCCCCAGTCATTTTCTGCCCGGCTTGATTTCTGACATTA
+
DDDDDFFFFFFFGGGGGGGGGGGHHHHHHHHHHHHHHGHHHGHHHGHHHHHHGGGGGHHHHHHHHHHHHHHHHGHHHGGHHHHHHHHHGGGGGHHGGGGGGGHHGGGGGGGGHHHHGGHGHHHHHHHHHHGGGGGGGGGGGGHHHHGGGGHGHHGGGGGGGGGGGGGGGGGGGGGGGGGGGGGGFFFFFFFFFFFFDFFFFFFFFFFEFFFFFFFFFFFFFFFFFHHHHFFFFFFFFFFFFFFFFFFFFF0
@M05620:45:000000000-G6HP7:1:1101:27833:9255 1:N:0:135
TACCTGTACTGGGGAAGAGTGTAGCAATCGCCATTCCTACCCTAAAGATCGGAAGAGCACACGTCTGAACTCCAGTCACAGCGATAGATCTCGTATGCCGTCTTCTGCTTGAAAAAAAAAAAAAACAACCGAAACACCTAGTAACACCGATCTCAAAAAAAACAAGATGATACAAATAATGCTGAAACCAGTCTCATCATTCAAAAGGCAGTGACCTCTACATGATAGCATAATCCATCTAAGAGAGAGTA
+
CCBCCFFFFFFFGGGGGGGGGGHHHHHHHGGGGGHHHHHHHHHHHHHFHHHGGGGHHHHHHHGHHHGGGHHHHHHHHHHHHHGGHGGHGGHHHGGHHHHGGGHGHHHHHHH?GHHHGGGC/>>/</?<..----</.</0<=00000.--::.00<00:9-9.../:009099000000000000000;..:00009000000000/..../009:00;00:B0009099000;;9000000000/...00
@M05620:45:000000000-G6HP7:1:1101:4541:9263 1:N:0:135
CATCCTGACCCTGAAGTACCCCGGCTTGATTTCTGACATTAGATCGGAAGAGCACACGTCTGAACTCCAGTCACAGCGATAGATCTCGTATGCCGTCTTCTGCTTGAAAAAAAAAAAAAAAACAGAATTTTTACTTGAAAAACATTTTACACAACCATTTCGACATACAACTTACCCACATACGTCTACCTACAATATAATCCATCCACAATATAGTCTCCTAACACCACCCATATCAGAAAGCCCATCTG
+
CCCCCFFFFFFFGGGGGGGGGGGGGGGGHHHHHHHHHHHHHHHHHHGGGGHHHHHHHGHHHGHHHHHHHHHHHHHHHGGHGGHHHHHHGGHHHHGGGHGHHHHHHHHHHHHGGGGC><//->..0<<00000<000<0000...:00000000....0<00/.;..0;:000000//9..0:0.0:/.0000/;00000000;000.000.00000000;0900900......//00000000/...//00
@M05620:45:000000000-G6HP7:1:1101:24623:9277 1:N:0:135
CATCCTGACCCTGAAGTACCCCATTGAGCATGGCATCGTCACCAACTGGGACGACATGGAGAAGATCTGGCACCACACCTTCTACAACGAGCTGCGCGTGGCCCCGGAGGAGCACCCAGTGCTGCTGACCGAGGCCCCCCTGAACCCCAAGGCCAACAGAGAGAAGATGACTCAGGTGAGGCTCGGCCGACGCCCGTGCTCCTCCCGTCCTTTCCCCAGTCATTTTCTGCCCCGCTTGATTTCTGACATTA
+
B?ABBFFFFFFFGGGGGEGGGGDHGGHFHHHF4FFGHGEHCGHHGGHGFH2FFEEGGHHHHH1G35FFGHGHHGHHHGGHHHHHHHBGEAGGEFHGGGGGGEHHG@CBDCFFHHHGGGHHHHHHHHGGFFDGG-CCFGCCGGBHHHEF..:.CGEEAEB/FGDGGGGFGFBFBFCFFBFF.9CF??.D;>BBB@BBB.AABFFFFFDEDDDB9BFF.BABBB/;FBB//:/A.-;;9..//;/F//999B/
@M05620:45:000000000-G6HP7:1:1101:24915:9282 1:N:0:135
CATCCTGACCCTGAAGTACCCCATTGAGCATGGCATCGTCACCAACTGGGACGACATGGAGAAGATCTGGCACCACACCTTCTACAACGAGCTGCGCGTGGCCCCGGAGGAGCACCCAGTGCTGCTGACCGAGGCCCCCCTGAACCCCAAGGCCAACAGAGAGAAGATGACTCAGGTGAGGCTCGGCCGACGCCCGTGCTCCTCCCGTCCTTTCCCCAGTCATTTTCTGCCCGGCTTGATTTCGACATTAG
+
DDDDDFFFFFFFGGGGGGGGGGGHHHHHHHHHHHHHHGHHHGHHHGHHHHHHGGGGGHHHHHHHHHHHHHHHHGHHHGGHHHHHHHHHGGGGGHHGGGGGGGHHGGGGGGGGHHHHGGHGHHHHHHHGHHGGGGGGGGGGGGHHHHGGGGHGHHGGGGGGGGGGGGGGGGGGGGGGGGGGGGGGFFFFFFFFFFFFDDFFFFFFFFFFFFFFFFFFFFFFFBFFFFFFFFFFDAFFFFFFFFFF.E9AFB:
@M05620:45:000000000-G6HP7:1:1101:24625:9294 1:N:0:135
CATCCTGACCCTGAAGTACCCCATTGAGCATGGCATCGTCACCAACTGGGACGACATGGAGAAGATCTGGCACCACACCTTCTACAACGAGCTGCGCGTGGCCCCGGAGGAGCACCCAGTGCTGCTGACCGAGGCCCCCCTGAACCCCAAGGCCAACAGAGAGAAGATGACTCAGGTGAGGCTCGGCCGACGCCCGTGCTCCTCCCGTCCTTTCCCCAGTCATTTTCTGCCCGGCTTGATTTCTGACATTA
+
CCCCCFFFFFFFGGGGGGGGGGGHHHHHHHHHHHHHHGHHHGHHHGHHHHHHGGGGGHHHHHHHHHHHHHHHHGHHHGGHHHHHHHHHGGGGGHHGGGGGGGHHGGGGGGGGHHHHGGHHHHHHHHHHHHGGGGGGGGGGGGHHHHGGGGHGHHGGGGGGGGGGGGGGGGGGGGGGGGGGGGGGFFFFFFFFFFFFFFFFFFFFFFFEDFFFFFFFFFFFFFFFFFFFFFFFFFFAFF?FFFFFFFFFFF0
@M05620:45:000000000-G6HP7:1:1101:12188:9302 1:N:0:135
CATCCTGACCCTGAAGTACCCCATTGAGCATGGCATCGTCACCAACTGGGACGACATGGAGAAGATCTGGCACCACACCTTCTACAACGAGCTGCGCGTGGCCCCGGAGGAGCACCCAGTGCTGCTGACCGAGGCCCCCCTGAACCCCAAGGCCAACAGAGAGAAGATGACTCAGGTGAGGCTCGGCCGACGCCCGTGCTCCTCCCGTCCTTTCCCCAGTCATTTTCTGCCCGGCTTGATTTCTGACATTA
+
CCCCCFFFFFFFGGGGGFGGGGGHHHHHHHHHHHHHHGHHGGHHHGHHHHHFGGGGGHGHHHGHHHHHHHHHHGHHHGGHHHHHHHHHGGGGGHHGGGEGGGHHGGGGGGGGHHHHGGHHHHHHHHHGHHGGGGGGGGGGGGHHHHGGGGHGHHGGGGGGGGGGGGGFGGGGGGGGGGGGGGGGFFFFDCDFAFFFBFFFFFFFFFFEDDDFFFFFFFFFFFFFFFFEFFFFFFFFFFFFFFFFF9FFFF/
@M05620:45:000000000-G6HP7:1:1101:12173:9312 1:N:0:135
CATCCTGACCCTGAAGTACCCCATTGAGCATGGCATCGTCACCAACTGGGACGACATGGAGAAGATCTGGCACCACACCTTCTACAACGAGCTGCGCGTGGCCCCGGAGGAGCACCCAGTGCTGCTGACCGAGGCCCCCCTGAACCCCAAGGCCAACAGAGAGAAGATGACTCAGGTGAGGCTCGGCCGACGCCCGTGCTCCTCCCGTCCTTTCCCCAGTCATTTTCTGCCCGGCTTGATTTCTGACATTT
+
BBBBBFFFFFFFGGGGGGGGGGGHHHHHHHHHCHHHHGHHHGHHGGHHHHHHGGGGGHHGHHHHHHHHGGHHHGFHHGGHHHHHHHHHGGGGGHHGGGEGEFHHGGGCGGGGHHHHGGHHEHGHHHHGHHGCGGGGGGGGGGHHHHGGGGHGHHEGGGGGGGGGGGGFG0FGGGGGGGGFGG;AFFFFFFFFFFFF9ADFFFFFFFFEDDDFFFFFFFFFFFFFFFFFBBFEDACFCF.BF;BFF:/BFF/
@M05620:45:000000000-G6HP7:1:1101:7834:9337 1:N:0:135
AGATTACTGCAACAGTTCCCCCTGGACCTGGAAAAGTTTCTTGCCTGGCTTACAGAAGCTGAAACAACTGCCAATGTCCTACAGGATGCTACCCGTAAGGAAAGGCTCCTAGAAGACTCCAAGGGAGTAAAAGAGCTGATGAAACAATGGCAAGTAAGTCAGGCATTTCCGCTTTAGCACTCTTGTGGATCCAATTGAACAATTCTCAGCATTTGTACTTGTAACTGACAAGCCAGGGACAAAACAAAGAT
+
C?ABCFFFFFFFGGGGGGGGGGGGHHHHHHHHHHHHFHHHHHHHHHHHHHHHHHHHHHHHHHHHHHHHHHHHHHHHHHHHHHHHHHHHHHHHFHGGGGHHHHHFHHHHGHHHHHHHHHHHHHHGGGGGHHHHHGHHHHHHHDGHHHHFHGHHHGHHHHHHHHGHHHHGHHGGGGGHEHHHHHHHHGHFFHHHHHHHHGGHHHHHHHHHHHHHHHHHHCGGHFHHHHHHHGFGEGGGGGGGEFGGGGGGFEF
@M05620:45:000000000-G6HP7:1:1101:9174:9347 1:N:0:135
AGATTACTGCAACAGTTCCCCCTGGACCTGGAAAAGTTTCTTGCCTGGCTTACAGAAGCTGAAACAACTGCCAATGTCCTACAGGATGCTACCCGTAAGGAAAGGCTCCTAGAAGACTCCAAGGGAGTAAAAGAGCTGATGAAACAATGGCAAGTAAGTCAGGCATTTCCGCTTTAGCACTCTTGTGGATCCAATTGAACAATTCTCAGCATTTGTACTTGTAACTGACAAGCCAGGGACAAAACAAAGAT
+
A3AABFFFFF4DGGGGGGGGGGGGHHHHHHGHGGHHHHHHHHHHHHHHHHHHHHHHHHHHHHHHHHHHHHHHHHHHHHHHHHHHHHHHHHHHHHGGGGHHHHFFHHHHGHHHHHHGHHHHHHHG?GEFHDGHHGHHHHHHHHHHHHHGHHHHHGHHFGGHHHGHHHHHHHGGGGGHHGGHHHGHHGHGHHHHH0GHHFHFHHHHHHHHGHHHGHHHHFHHFFHHHHHHFFGGGEBFEDGGGFF?FGEGGGB
@M05620:45:000000000-G6HP7:1:1101:16307:9351 1:N:0:135
AGATTACTGCAACAGTTCCCCCTGGACCTGGAAAAGTTTCTTGCCTGGCTTACAGAAGCTGAAACAACTGCCAATGTCCTACAGGATGCTACCCGTAAGGAAAGGCTCCTAGAAGACTCCAAGGGAGTAAAAGAGCTGATGAAACAATGGCAAGTAAGTCAGGCATTTCCGCTTTAGCACTCTTGTGGATCCAATTGAACAATTCTCAGCATTTGTACTTGTAACTGACAAGCCAGGGACAAAACAAAGAT
+
AAABBFFFFF4DGGGGGGGGGGGGHHHHHHHHGHHHHHHHHHHHHHHHHHHHHHHHHHHHHHHHHHHHHHHHHHHHHHHHHHHHHHHHHHHHHHGGGEHHGHEGHHHHGHHHHHHHHHHHHHHGE?EGHGHHHGHHHHHHHHHHHHHHHHHHHGHHHHHHGHHHHHHHHHGGGGGGHHHHHHHHHFHGHHHHHHHHHHGHHHHHHHHHHHHHHHHHHHHHHHHHHHHFHHHHGGGGGGGGGGFGGGGGGGF
@M05620:45:000000000-G6HP7:1:1101:9159:9366 1:N:0:135
AGATTACTGCAACAGTTCCCCCTGGACCTGGAAAAGTTTCTTGCCTGGCTTACAGAAGCTGAAACAACTGCCAATGTCCTACAGGATGCTACCCGTAAGGAAAGGCTCCTAGAAGACTCCAAGGGAGTAAAAGAGCTGATGAAACAATGGCAAGTAAGTCAGGCATTTCCGCTTTAGCACTCTTGTGGATCCAATTGAACAATTCTCAGCATTTGTACTTGTAACTGACAAGCCAGGGACAAAACAAAGAT
+
A?AAAFFFDFDDGGGGGGGGGGGGHHHHHGFHHHHHHHHHHHHHHHHHHHHHHHHHHHHHHHHHHHHHHHHHHHHHHHHHHHHHHHHHHH5GHHGGGGHHHH3FGHHHGHHHHHGHHHHHHHGGDFGGHFHHHGHHHHHHHHHHGHHHHHHHHGHHHHHHGHHHHHHHHHGGGGGHEGHHHHHHHGHGEHHFH0DGHFHHGHFHHHHHHHHHHHHHHHHHFFFFHHHHGHHGHGGFGGGGEF9CFGE?FFG
@M05620:45:000000000-G6HP7:1:1101:18766:9400 1:N:0:135
CATCCTGACCCTGAAGTACCCCATTGAGCATGGCATCGTCACCAACTGGGACGACATGGAGAAGATCTGGCACCACACCTTCTACAACGAGCTGCGCGTGGCCCCGGAGGAGCACCCAGTGCTGCTGACCGAGGCCCCCCTGAACCCCAAGGCCAACAGAGAGAAGATGACTCAGGTGAGGCTCGGCCGACGCCCGTGCTCCTCCCGTCCTTTCCCCAGTCATTTTCTGCCCGGCTTGATTTCTGACATTA
+
DDCDDFFFFFFFGGGGGGGGGGGHHHHHHHHHHHHHHGHHHGHHHGHHHHHHGGGGGHHHHHHHHHHHHHHHHGHHHGGHHHHHHHHHGGGGGHHGGGGGGGHHGGGGGGGGHHHHGGHHGHHHHHHHHHGGGGGGGGGGGGHHHHGGGGHGHHGGGGGGGGGGGGGGGGGGGGGGHGGGGGGGFFFFFFFFFFFF@FFFFFFFFFFFFFFFFFFFFFFFFFFFFFFFFFFFFF;FFF.BFFFFFFFFFF0
@M05620:45:000000000-G6HP7:1:1101:18782:9413 1:N:0:135
CATCCTGACCCTGAAGTACCCCATTGAGCATGGCATCGTCACCAACTGGGACGACATGGAGAAGATCTGGCACCACACCTTCTACAACGAGCTGCGCGTGGCCCCGGAGGAGCACCCAGTGCTGCTGACCGAGGCCCCCCTGAACCCCAAGGCCAACAGAGAGAAGATGACTCAGGTGAGGCTCGGCCGACGCCCGTGCTCCTCCCGTCCTTTCCCCAGTCATTTTCTGCCCGGCTTGATTTCTGACATTA
+
CCCCCFFFFFFFGGGGGGGGGGGHHHHHHHHHHHHHHGHHHGHHHGHHHHHHGGGGGHHGHHHHHHHHHHHHHGHHHGGHHHHHHHHHGGGGGHHGGGGGGGHHGGGGGGGGHHHHGGHHHHHHHHHHHHGGGGGGGGGGGGHHHHGGGGHGHHGGGGGGGGGGGGGGGGGGGGGGGGGGGGGGFFFFFFFFFFFFDFFFFFFFFFFFFFFFFFFFFFFFFFFFFFFFFFFFFFFFFFFFFFFFFFFFFF0
@M05620:45:000000000-G6HP7:1:1101:19148:9420 1:N:0:135
CATCCTGACCCTGAAGTACCCCATTGAGCATGGCATCGTCACCAACTGGGACGACATGGAGAAGATCTGGCACCACACCTTCTACAACGAGCTGCGCGTGGCCCCGGAGGAGCACCCAGTGCTGCTGACCGAGGCCCCCCTGAACCCCAAGGCCAACAGAGAGAAGATGACTCAGGTGAGGCTCGGCCGACGCCCGTGCTCCTCCCGTCCTTTCCCCAGTCATTTTCTGCCCGGCTTGATTTCTGACATTA
+
CCDDDFFFFFFFGGGGGGGGGGGHHHHHHHHHHHHHHGHHHGHHHGHHHHHHGGGGGHHHHHHHHHHHHHHHHGHHHGGHHHHHHHHHGGGGGHHGGGGGGGHHGGGGGGGGHHHHGGHHHHHHHHHHHHGGGGGGGGGGGGHHHHGGGGHGHHGGGGGGGGGGGGGGGGGGGGGGHGGGGGGGFFFFFFFFFFFFFFFFFFFFFFFFFFFFFFFFFFFFFFFFFFFFFFFFFFFFFFAFFFFFFFFFFF0
@M05620:45:000000000-G6HP7:1:1101:19168:9421 1:N:0:135
CATCCTGACCCTGAAGTACCCCATTGAGCATGGCATCGTCACCAACTGGGACGACATGGAGAAGATCTGGCACCACACCTTCTACAACGAGCTGCGCGTGGCCCCGGAGGAGCACCCAGTGCTGCTGACCGAGGCCCCCCTGAACCCCAAGGCCAACAGAGAGAAGATGACTCAGGTGAGGCTCGGCCGACGCCCGTGCTCCTCCCGTCCTTTCCCCAGTCATTTTCTGCCCGGCTTGATTTCTGACATTT
+
A>AABFFFFFFFGBGGGGGGGGGHHHHHHFHHHHGHHGHHHGHHHGHHHGHHGGGGGHHHHHHHHHHFGGHHHGHHHGGHHHHHHHHHGGGGGHHGGGGGGGHHGGGGGGGGHHHHGGHGHHHHHHHHHHGGGGGGGGGGGGHHHHGGGGHGHHEEGGGGGGGGGGGGGGGGGGGGGGGGGGGGBBFF?BBBBBBBBDFEFFFFFFDEFFDBFFFFFFFFFFFFFFFFFBFE?B?BBBAFFFFFF/9/BF/
@M05620:45:000000000-G6HP7:1:1101:14806:9433 1:N:0:135
CATCCTGACCCTGAAGTACCCCATTGAGCATGGCATCGTCACCAACTGGGACGACATGGAGAAGATCTGGCACCACACCTTCTACAACGAGCTGCGCGTGGCCCCGGAGGAGCACCCAGTGCTGCTGACCGAGGCCCCCCTGAACCCCAAGGCCAACAGAGAGAAGATGACTCAGGTGAGGCTCGGCCGACGCCCGTGCTCCTCCCGTCCTTTCCCCAGTCATTTTCTGCCCGGCTTGATTTCTGACATTT
+
DDDDDFFFFFFFGGGGGGGGGGGHHHHHHHHHHHHHHGHHHGHHHGHHHHHHGGGGGHHHHHHHHHHHHHHHHGHHHGGHHHHHHHHHGGGGGHHGGGGGGGHHGGGGGGGGHHHHGGHGHHHHHHHHHHGGGGGGGGGGGGHHHHGGGGHGHHGGGGGGGGGGGGGGGGGGGGGGHGGGGGGGFFFFFFFFFFFFFFFFFFFFFFFEFFFFFFFFFFFFFFFFFFFFFFFFFFFFFFFFFFFFFFFFFF0
@M05620:45:000000000-G6HP7:1:1101:27046:9440 1:N:0:135
CATCCTGACCCTGAAGTACCCCATTGAGCATGGCATCGTCACCAACTGGGACGACATGGAGAAGATCTGGCACCACACCTTCTACAACGAGCTGCGCGTGGCCCCGGAGGAGCACCCAGTGCTGCTGACCGAGGCCCCCCTGAACCCCAAGGCCAACAGAGAGAAGATGACTCAGGTGAGGCTCGGCCGACGCCCGTGCTCCTCCCGTCCTTTCCCCAGTCATTTTCTGCCAGGCTTGATTTCTGACATTA
+
CCCCCFFFFFFFGGGGGGGGGGGHHHHHHHHHHHHHHGHHHGGHHGHHHHGHGGGGGHHHHHHHHHHHHHHHHGHHHGGHHHHHHHHHGGGGGHHGGGGGGGHHGGGGGGGGHHHHGGHHHHHHHHGFHHGGGGGGGGGGGGGHHHGGGGHGHHGGGGGGGGGGGGGGGGGGGGGGGGGGGGGGFFFFFFFFFFFF@DDFFFFFFFFEFFFFFFFFFFFFFFFFFFFFFFFBFFFFFFAFFFFFF0BBFF0
@M05620:45:000000000-G6HP7:1:1101:3574:9486 1:N:0:135
CATCCTGACCCTGAAGTACCCCATTGAGCATGGCATCGTCACCAACTGGGACGACATGGAGAAGATCTGGCACCACACCTTCTACAACGAGCTGCGCGTGGCCCCGGAGGAGCACCCAGTGCTGCTGACCGAGGCCCCCCTGAACCCCAAGGCCAACAGAGAGAAGATGACTCAGGTGAGGCTCGGCCGACGCCCGTGCTCCTCCCGTCCTTTCCCCAGTCATTTTCTGCCCGGCTTGATTTCTGACATTT
+
CCCCCFFFFFFFGFGGGGGGGGGHHHHHHHHHHHHHHGHHHGHHHGHHHGHHGEGGGHGGHHHGGFHHHHHHHGHHHGGHHHHHHHHHGGGGGHHGGGGGGGGHGGGGGGGGHHHHGGHGHHHHHHHHGHGGGGGGGGGGGGFHHHGGGFHGHHGGGGGGGGGGGGFGGGGGGGGGGGGGGGGGFFFFFAAFFFFFDDFFFFFFFFFEFFFFFFFFFFFFFFFFFFFBFFFEFFFFC=.BFF09F9BFFF0
@M05620:45:000000000-G6HP7:1:1101:15481:9508 1:N:0:135
CATCCTGACCCTGAAGTACCCCATTGAGCATGGCATCGTCACCAACTGGGACGACATGGAGAAGATCTGGCACCACACCTTCTACAACGAGCTGCGCGTGGCCCCGGAGGAGCACCCAGTGCTGCTGACCGAGGCCCCCCTGAACCCCAAGGCCAACAGAGAGAAGATGACTCAGGTGAGGCTCGGCCGACGCCCGTGCTCCTCCCGTCCTTTCCCCAGTCATTTTCTGCCCGGCTTGATTTCTGACATTA
+
DDDDDFFFFFFFGGGGGGGGGGGHHHHHHHHHHHHHHGHHHGHHHGHHHHHHGGGGGHHHHHHHHHHHHHHHHGHHHGGHHHHHHHHHGGGGGHHGGGGGGGHHGGGGGGGGHHHHGGHHHHHHHHHHHHGGGGGGGGGGGGHHHHGGGGHGHHGGGGGGGGGGGGGGGGGGGGGGHGGGGGGGFFFFFFFFFFFFCFFFFFFFFFFFFFFFFFFFFFFFFFFFFFFFFEFFFFFFFFAFFFFFF0FFFF0
@M05620:45:000000000-G6HP7:1:1101:14117:9543 1:N:0:135
CATCCTGACCCTGAAGTACCCCATTGAGCATGGCATCGTCACCAACTGGGACGACATGGAGAAGATCTGGCACCACACCTTCTACAACGAGCTGCGCGTGGCCCCGGAGGAGCACCCAGTGCTGCTGACCGAGGCCCCCCTGAACCCCAAGGCCAACAGAGAGAAGATGACTCAGGTGAGGCTCGGCCGACGCCCGTGCTCCTCCCGTCCTTTCCCCAGTCATTTTCTGCCCGGCTTGATTTCTGACATTA
+
CCCCCFFFFFFFGGGGGGGGGGGHHHHHHHHHHHHHHGHHHGHHHGHHHHHHGGGGGHHHHHHHHHHHHHHHHGHHHGGHHHHHHHHHGGGGGHHGGGGGGGHHGGGGGGGGHHHHGGHHHHHHHHHHHHGGGGGGGGGGGGHHHHGGGGHGHHGGGGGGGGGGGGGGGGGGGGGGGGGGGGGGFFFFFFFFFFFFCDFFFFFFFFFEFFFFFFFFFFFFFFFFFFFFFFFFDDFFFFAFFFFFF0BFFF0
@M05620:45:000000000-G6HP7:1:1101:14097:9555 1:N:0:135
CATCCTGACCCTGAAGTACCCCATTGAGCATGGCATCGTCACCAACTGGGACGACATGGAGAAGATCTGGCACCACACCTTCTACAACGAGCTGCGCGTGGCCCCGGAGGAGCACCCAGTGCTGCTGACCGAGGCCCCCCTGAACCCCAAGGCCAACAGAGAGAAGATGACTCAGGTGAGGCTCGGCCGACGCCCGTGCTCCTCCCGTCCTTTCCCCAGTCATTTTCTGCCCGGCTTGATTTCTGACATTA
+
A1AAAFDFFFFFGG1FGGGGGGCGHFDBGEFHGGFHHEGHCEHHGGHHHGHHGAEEGHFFHHAGHGHFHHHHHGHHHGGHHHHHHHHHGEGGGHHGGGGGGGHHGE@@CC?FGHHHGFHHFFGFGHFDHHCCGCCFGCGCCEFGHHGGC.:EHHGGGGGGGFBEFGGGGGGFFFFGGFF?FCEF@;EB?@@@@@@@@?BEFBBBBE-EBFFFBBFFF-A:BBFFFFFBBFF?-9--;@-;/BBF/BB/BF/
@M05620:45:000000000-G6HP7:1:1101:24314:9570 1:N:0:135
CATCCTGACCCTGAAGTACCCCATTGAGCATGGCATCGTCACCAACTGGGACGACATGGAGAAGATCTGGCACCACACCTTCTACAACGAGCTGCGCGTGGCCCCGGAGGAGCACCCAGTGCTGCTGACCGAGGCCCCCCTGAACCCCAAGGCCAACAGAGAGAAGATGACTCAGGTGAGGCTCGGCCGACGCCCGTGCTCCTCCCGTCCTTTCCCCAGTCATTTTCTGCCCGGCTTGATTTCTGACATTA
+
BBAABFFFFFFFGGGGFGGGGGGHHHHHGHHHHHHFHEGHHGHGHGHHHHGHGGGGGFHHHFHHHFHHHFHHHGGHHGGHHHHHHHHHGGGGGFHGGGGGGFHHGGGGGGGGHHHEGGCGHHHHHHHEHHFDDDGGGGGGGGHHHHGGGDHEHEGGGEFF/BEAFGFGGGGGGFGB;BFFGG.FBAEF9@AFFFFFBDFFBFFFFFFFFFFFFFFFF.A/;BFFFFFFFFFFFAFCF=?BFFF9F/BFFF/
@M05620:45:000000000-G6HP7:1:1101:22783:9599 1:N:0:135
TACCTGTACTGGGGAAGAGTGTAGCAATCGCCATTCCTACCCTAAAGATCGGAAGAGCACACGTCTGAACTCCAGTCACAGCGATAGATCTCGTATGCCGTCTTCTGCTTGAAAAAAAAAAAAAAAAAAAAAATAAAAAAAATATCACCAATAAAAGAAGTGAAACGAAAAAACAAATAAACCAATCACATTAAAGAATTAAAAATAGCATAAAAGAATGAAATAGAACGAATGAGTTGTAGAGGAATGTT
+
CDCDDFFFFFFFGGGGGGGGGGHHHHHHHGGGGGHHHHHHHHHHHHHHHHHGGGGHHHGHHHGHHHGHGHHHHHHHHHHHHHGGHGGHHHHHHFGHHHHGGGHGHHHHHHHGGHHHGGGGG<<<><-<<<:-<.011::-9?.0<11<<0.:0011<../1011<0<9..-.-....11110:..0/000111<111.01111<0.001111<:11..01011110110....00111111111/./001<
@M05620:45:000000000-G6HP7:1:1101:21154:9639 1:N:0:135
CATCCTGACCCTGAAGTACCCCATTGAGCATGGCATCGTCACCAACTGGGACGACATGGAGAAGATCTGGCACCACACCTTCTACAACGAGCTGCGCGTGGCCCCGGAGGAGCACCCAGTGCTGCTGACCGAGGCCCCCCTGAACCCCAAGGCCAACAGAGAGAAGATGACTCAGGTGAGGCTCGGCCGACGCCCGTGCTCCTCCCGTCCTTTCCCCAGTCATTTTCTGCCCGGCTTGATTTCTGACATTT
+
CCCCCFFFFFFFGGGGGGGGGGGHHHHHHHHHHHHHHGHHHGHHHGHHHHHHGGGGGHHHHHHHHHHHHHHHHGHHHGGHHHHHHHHHGGGGGHHGGGGGGGHHGGGGGGGGHHHHGGHHHHHHHHHHHHGGGGGGGGGGGGHHHHGGGGHGHHGGGGGGGFFGGGGGGGGGGGGGGGGGGGFGFFFFFFFFFFFA:ADEFFFFFFFEDDDFFFFFFFFFFFFFFFFFFFFFF;CFFA;FFFFB:;B0;F0
@M05620:45:000000000-G6HP7:1:1101:10138:9643 1:N:0:135
AGATTACTGCAACAGTTCCCCCTGGACCTGGAAAAGTTTCTTGCCTGGCTTACAGAAGCTGAAACAACTGCCAATGTCCTACAGGATGCTACCCGTAAGGAAAGGCTCCTAGAAGACTCCAAGGGAGTAAAAGAGCTGATGAAACAATGGCAAGTAAGTCAGGCATTTCCGCTTTAGCACTCTTGTGGATCCAATTGAACAATTCTCAGCATTTGTACTTGTAACTGACAAGCCAGGGACAAAACAAAGAT
+
ABBAAFFFFF4FGGGGGGGGGGGGFHHHGFFHHHHHFHHHFHHHHHHHHHHHHHHHGHHHHHHHHHHHHHHHHHHHHHHHHHHHGHHHGHFHHHGFGGHHHHEGFHHHGHHHHHFHHHHHHHHGFFGGHHHHHGHHHHHHHGHHHHHGHHHHHGHHHHGHHGHHHHHHHHGGGGGHBHHHHHHHHHHGHHHHH0GHHGHGHHHHHHHHHHHHHHHHHGHHHHFHHHHHFHHHHGGGGGGGFFFFGGGGGGG
@M05620:45:000000000-G6HP7:1:1101:22286:9644 1:N:0:135
CATCCTGACCCTGAAGTACCCCATTGAGCATGGCATCGTCACCAACTGGGACGACATGGAGAAGATCTGGCACCACACCTTCTACAACGAGCTGCGCGTGGCCCCGGAGGAGCACCCAGTGCTGCTGACCGAGGCCCCCCTGAACCCCAAGGCCAACAGAGAGCAGATGACTCAGGTGAGGCTCGGCCGACGCCCGTGCTCCTCCCGTCCTTTCCCCAGTCATTTTCTGCCCGGCTTGATTTCTGCCATTT
+
BBBBBFFFFFFFGGGGGGGGGGEHHHGGG4GFGGFHHGHHHGHFGGHFFHHHGGGGGHHHHHFHHHHHHFGHHGFHEFGHHHHHHHHHGEGFGHHEGGEGGFHHGGFCGGGGHHHHGFEGHGHHHHBHHHF-@CDGGGGGGGHCHHGGDDGFGHGGGGGGFFE.;FGGGGGGGGGGGGGFGAEFF;EFFFFFFFF;BDFFFFFFFFFFDFDFFFFFFFDFFBFFFFFFFFFFF;DBAA.BFFFF//9BFF/
@M05620:45:000000000-G6HP7:1:1101:22268:9648 1:N:0:135
CATCCTGACCCTGAAGTACCCCATTGAGCATGGCATCGTCACCAACTGGGACGACATGGAGAAGATCTGGCACCACACCTTCTACAACGAGCTGCGCGTGGCCCCGGAGGAGCACCCAGTGCTGCTGACCGAGGCCCCCCTGAACCCCAAGGCCAACAGAGAGAAGATGACTCAGGTGAGGCTCGGCCGACGCCCGTGCTCCTCCCGTCCTTTCCCCAGTCATTTTCTGCCCGGCTTGATTTCTGACATTA
+
CCCCCFFFFFFFGGGGGGGGGGGHHHHHHHHHHHHHHGHHHGHHHGHHHHHHGGGGGHHHHHHHHHHHHHHHHGHHHGGHHHHHHHHHGGGGGHHGGGGGGGHHGGGGGGGGHHHHGGHHHHHHHHHHHHGGGGGGGGGGGGHHHHGGGGHGHHGGGGGGGGGGGGGGGGGGGGGGGGGGGGGGFFFFFFFFFFFFDFFFFFFFFFFFFFFFFFFFFFFFFFFFFFFFFFFFFFFFFFFFFFFFFFFFFF0
@M05620:45:000000000-G6HP7:1:1101:4899:9663 1:N:0:135
AGATTACTGCAACAGTTCCCCCTGGACCTGGAAAAGTTTCTTGCCTGGCTTACAGAAGCTGAAACAACTGCCAATGTCCTACAGGATGCTACCCGTAAGGAAAGGCTCCTAGAAGACTCCAAGGGAGTAAAAGAGCTGATGAAACAATGGCAAGTAAGTCAGGCATTTCCGCTTTAGCACTCTTGTGGATCCAATTGAACAATTCTCAGCATTTGTACTTGTAACTGACAAGCCAGGGACAAAACAAAGAT
+
CCCCCFFFFFFFGGGGGGGGGGGGHHHHHHHHHHHHGHHHHHHHHHHHHHHHHHHHHHHHHHHHHHHHHHHHHHHHHHHHHHHHHHHHHHHHHHGGGGHHHHHHHHHHGHHHHHHHHHHHHHHGGGGGHHHHHGHHHHHHHHHHHHHHHHHHHGHHHHHHHHHHHHHHHHGGGGGHHHHHHHHHHHHGHHHHHHHHHHHHHHHHHHHHHHHHHHHHHHHHHHHHHHGHHHHHHGGGGGGGGGGGGGGGGGF
@M05620:45:000000000-G6HP7:1:1101:22887:9696 1:N:0:135
TACCTGTACTGGGGAAGCAATCGCCATTCCTACCCTAAAGATCGGAAGAGCACACGTCTGAACTCCAGTCACAGCGATAGATCTCGTATGCCGTCTTCTGCTTGAAAAAAAAAAACAAGATCAGCTGTGGTGCTTTCTTTTTGTCAGCAACTATACACCTGAAAGAATCCTTTTTTAACTAAGTCCTGCTGAGTCCTTCATTAGTTTTTATCCGCCTTGCTTCTTCTCCCCGCCTCTCTCCTCTCCTGCCC
+
BCCCCFFFFFFFGGGGGGGGGGGGGGGHHHHHHHHHHHHHGHHHGGGGHHHHHHHGGHHGGGHHHHHGHHHHHHHGEHFGHFDHHFFEHHFFEGGHGGHHGHHHHHHHFGFF<@<?/?2222@2@F11000??GDGHHFD11>>11=1<FF01110<CHC//0<=<.0=0=CGFFD.00CB0/:<G:0:B0;;;C09F0F;0;;CF;;CE00;9:CA;/FF//9;B/B/9.--;.AFFB/B/://9;/9:.
@M05620:45:000000000-G6HP7:1:1101:23223:9711 1:N:0:135
CATCCTGACCCTGAAGTACCCCATTGAGCATGGCATCGTCACCAACTGGGACGACATGGAGAAGATCTGGCACCACACCTTCTACAACGAGCTGCGCGTGGCCCCGGAGGAGCACCCAGTGCTGCTGACCGAGGCCCCCCTGAACCCCAAGGCCAACAGAGAGAAGATGACTCAGGTGAGGCTCGGCCGACGCCCGTGCTCCTCCCGTCCTTTCCCCAGTCATTTTCTGCCCGGCTTGATTTCTGACATTA
+
CCCCCFFFFFFFGGGGGGGGGGGHHHHHHHHHHHHHHGHHHGHHHGHHHHHHGGGGGHHHHHHHHHHHHHHHHGHHHGGHHHHHHHHHGGGGGHHGGGGGGGHHGGGGGGGGHHHHGGHGHHHHHHHHHHGGGGGGGGGGGGHHHHGGGGHGHHGGGGGGGGGGGGGGGGGGGGGGGGGGGGGGFFFFFFFFFFFA@AAEFFFFFFDEDFFFFFFFFFFFFBFFFFFFFFFFFFFCFA;BBFFFB9FFBF0
@M05620:45:000000000-G6HP7:1:1101:12573:9714 1:N:0:135
CATCCTGACCCTGAAGTACCCCATTGAGCATGGCATCGTCACCAACTGGGACGACATGGAGAAGATCTGGCACCACACCTTCTACAACGAGCTGCGCGTGGCCCCGGAGGAGCACCCAGTGCTGCTGACCGAGGCCCCCCTGAACCCCAAGGCCAACAGAGAGAAGATGACTCAGGTGAGGCTCGGCCGACGCCCGTGCTCCTCCCGTCCTTTCCCCAGTCATTTTCTGCCCGGCTTGATTTCTGACATTA
+
CCCCCFFFFFFFGGGGGGGGGGGHHHHHHHHHHHHHHGHHHGHHHGHHHHHHGGGGGHHHHHHHHHHHHHHHHGHHHGGHHHHHHHHHGGGGGHHGGG/EGGHHGGGGGGGGHHHHGGHFHHHHHHGHHHGGGGGGGGGGGGHHHHGGGGHGHHGGGGGGGGGGFGGFGGGGGGGGGGGGGGGGFFFFFFFFFFFF>DFFFFFFFFFAFFFFFFFFFFFFFFFFFFFFFFFFDFFFFFFFFFFFFFFFFF/
@M05620:45:000000000-G6HP7:1:1101:27344:9725 1:N:0:135
AGATTACTGCAACAGTTCCCCCTGGACCTGGAAAAGTTTCTTGCCTGGCTTACAGAAGCTGAAACAACTGCCAATGTCCTACAGGATGCTACCCGTAAGGAAAGGCTCCTAGAAGACTCCAAGGGAGTAAAAGAGCTGATGAAACAATGGCAAGTAAGTCAGGCATTTCCGCTTTAGCACTCTTGTGGATCCAATTGAACAATTCTCAGCATTTGTACTTGTAACTGACAAGCCAGGGACAAAACAAAGAT
+
CCDDCFFFFFFFGGGGGGGGGGGGHHHHHHHHHHHHGHHHHHHHHHHHHHHHHHHHHHHHHHHHHHHHHHHHHHHHHHHHHHHHHHHHHHHHHHGG@FHHHHHHHHHHGHHHHHHHHHHH3FHGG/EEHHHHHGHHHHGHH?GHHHHHHHHHHGHHHHHHHHHHHHHHHHGGGGGHHHHHHHHHHHHGHHHHHHGHHHHHHHHHHHHHHHHHHHHHHHHHHHHHHHHGHHHHHGGGGGGGGGGGGGGGGGG
@M05620:45:000000000-G6HP7:1:1101:19423:9801 1:N:0:135
CATCCTGACCCTGAAGTACCCCATTGAGCATGGCATCGTCACCAACTGGGACGACATGGAGAAGATCTGGCACCACACCTTCTACAACGAGCTGCGCGTGGCCCCGGAGGAGCACCCAGTGCTGCTGACCGAGGCCCCCCTGAACCCCAAGGCCAACAGAGAGAAGATGACTCAGGTGAGGCTCGGCCGACGCCCGTGCTCCTCCCGTCCTTTCCCCAGTCATTTTCTGCCCGGCTTGATTTCTGACATTA
+
CCCCCFFFFFFFGGGGGGGGGGGHHHHHHHHHHHHHHGHHHGHHHGHHHHHHGGGGGHHHHHHHHHHHHHHHHGHHHGGHHHHHHHHHGGGGGHHGGGGGGGHHGGGGGGGGHHHHGGHHHHHHHHHHHHGGGGGGGGGGGGHHHHGGGGHGHHGGGGGGGGGGGGGGGGGGGGGGGGGGGGGGFFFFFFFFFFFFBDDFFFFFFFFFFFFFFFFFFFFFFFFFFFFFFFFFFFFFFAFFFFFFFFFFFF0
@M05620:45:000000000-G6HP7:1:1101:15396:9853 1:N:0:135
CATCCTGACCCTGAAGTACCCCATTGAGCATGGCATCGTCACCAACTGGGACGACATGGAGAAGATCTGGCACCACACCTTCTACAACGAGCTGCGCGTGGCCCCGGAGGAGCACCCAGTGCTGCTGACCGAGGCCCCCCTGAACCCCAAGGCCAACAGAGAGAAGATGACTCAGGTGAGGCTCGGCCGACGCCCGTGCTCCTCCCGTCCTTTCCCCAGTCATTTTCTGCCCGGCTTGATTTCTGACATTA
+
CCCCCFFFFFFFGGGGGGGGGGGHHHHHHHHHHHHHHGHHHGHHHGHHHHHHGGGGGHHHHHHHHHHHHHHHHGHHHGGHHHHHHHHHGGGGGHHGGGGGGGHHGGGGGGGGHHHHGGHHHHHHHHHHHHGGGFGGGGGGGGHHHHGGGGHGHHGGG.FFGGGGGGGGGGGGGGGGGFGGGGGGFFFFFCFFFFFF@FFFFFFFFFFFFFFFFFFFFFFFFFFFFFFFFFFFFFFFFFFFFFFFFFFFFF/
@M05620:45:000000000-G6HP7:1:1101:15406:9870 1:N:0:135
CATCCTGACCCTGAAGTACCCCATTGAGCATGGCATCGTCACCAACTGGGACGACATGGAGAAGATCTGGCACCACACCTTCTACAACGAGCTGCGCGTGGCCCCGGAGGAGCACCCAGTGCTGCTGACCGAGGCCCCCCTGAACCCCAAGGCCAACAGAGAGAAGATGACTCAGGTGAGGCTCGGCCGACGCCCGTGCTCCTCCCGTCCTTTCCCCAGTCATTTTCTGCCCGGCTTGATTTCTGACATTA
+
DDDDDFFFFFFFGGGGGGGGGGGHHHHHHHHHHHHHHGHHHGHHHGHHHHHHGGGGGHHHHHHHHHHHHHHHHGHHHGGHHHHHH4FHGGGGGHHGGGGGGGHHGGGGGGGGHHHHGGHGHHHHHHHHHHGGGGGGGGGGGGHHHHGGGGHGHHGGGGGGGGGGGGGGGGGGGGGGHGGGGGGGFFFFFFFFFFFFBFFFFFFFFFFEFFFFFFFFFFFFFFFFHFFFFFFFFFFFFFFFFFFFFFFFFF0
@M05620:45:000000000-G6HP7:1:1101:6249:9883 1:N:0:135
CATCCTGACCCTGAAGTACCCCATTGAGCATGGCATCGTCACCAACTGGGACGACATGGAGAAGATCTGGCACCACACCTTCTACAACGAGCTGCGCGTGGCCCCGGAGGAGCACCCAGTGCTGCTGACCGAGGCCCCCCTGAACCCCAAGGCCAACAGAGAGAAGATGACTCAGGTGAGGCTCGGCCGACGCCCGTGCTCCTCCCGTCCTTTCCCCAGTCATTTTCTGCCCGGCTTGATTTCTGACATTA
+
CCCDDFFFFFFFGGGGGGGGGGGHHHHHHHHHHHHHHGHHHGHHHGHHHHHHGGGGGHHHHHHHHHHHHHHHHGHHHGGHHHHHHHHHGGGGGHHGGGGGGGHHGGGGGGGGHHHHGGHHHHHHHHHHHHGGGGGGGGGGGGHHHHGGGGHGHHGGGGGGGGGGFGGGGGGGGGGGGGGGGGGFFFFFFFFFFFFFCDFFFFFFFFFADFFFFFFFFFF0BFFFFFFFFEFFFFFFFAAFFFFFE0B9;F0
@M05620:45:000000000-G6HP7:1:1101:21173:9884 1:N:0:135
AAACCAGAAGACATGAGGTCAGCTAGATCGGAAGAGCACACGTCTGAACTCCAGTCACAGCGATAGATCTCGTATGCCGTCTTCTGCTTGAAAAAAAAAAAAAAAAAAAACAATATATAACAAAAATCTTAGATAAATGAAATCAGGATGATAATCACACAGACGATGACAAGAAAAATTATAGATAAACTTAGATATAAAACGAGACAGCAGAAAAGTAACAAGATTAAATAAGAAATGAGATCTGTGAT
+
DDDDDCCFFFFFGGGGGGGGGGHHDHHHHHGGGGHHHHHHHGHHHGHFHHHHHHHHHHHHHGGHGGHHFGHGFGHHHHGGGHGHHHHHHHHHGHHGGGGG>></////--...<00000000<....00000000000000;0;00000;0000:00000..0.9-..000;9////..000;0000000000:000090000-....//././/0//000000//09900000090/;009000000000
@M05620:45:000000000-G6HP7:1:1101:22052:9888 1:N:0:135
CATCCTGACCCTGAAGTACCCCATTGAGCATGGCATCGTCACCAACTGGGACGACATGGAGAAGATCTGGCACCACACCTTCTACAACGAGCTGCGCGTGGCCCCGGAGGAGCACCCAGTGCTGCTGACCGAGGCCCCCCTGAACCCCAAGGCCAACAGAGAGAAGATGACTCAGGTGAGGCTCGGCCGACGCCCGTGCTCCTCCCGTCCTTTCCCCAGTCATTTTCTGCCCGGCTTGATTTCTGACATTA
+
DDDDDFFFFFFFGGGGGGGGGGGHHHHHHHHHHHHHHGHHHGHHHGHHHHHHGGGGGHHHHHHHHHHHHHHHHGHHHGGHHHHHHHHHGGGGGHHGGGFGGGHHGGGGGGGGHHHHGGHHHHHHHHHHHHGGGGGGGGGGGGHHHHGGGGHGHHGGGGGGGGGGGGGGGGGGGGGGHGGGGGGGFFFFFFFFFFFFFFFFFFFFFFFFFFFFFFFFFFFFFFFFFFFFFFFFFFFFFFAFFFFFFFFFFF0
@M05620:45:000000000-G6HP7:1:1101:9410:9890 1:N:0:135
CATCCTGACCCTGAAGTACCCCATTGAGCATGGCATCGTCACCAACTGGGACGACATGGAGAAGATCTGGCACCACACCTTCTACAACGAGCTGCGCGTGGCCCCGGAGGAGCACCCAGTGCTGCTGACCGAGGCCCCCCTGAACCCCAAGGCCAACAGAGAGAAGATGACTCAGGTGAGGCTCGGCCGACGCCCGTGCTCCTCCCGTCCTTTCCCCAGTCATTTTCTGCCCGGCTTGATTTCTGACATTA
+
CCCCCFFFFFFFGGGGGFGGGGGHHHHHHHHHHHHHHGHHHGHHHGHHHHHHGGGGGHHHHHHHHHHHHHHHHGHHHGGHHHHHHHHHGGGGGHHGGGFFGGHHGGGGGGGGHHHHGGHGHHHHHHHHHHGGGGGGGGGGGGHHHHGGGGHGHHGGGGGGGGGGGGGGGGGGGGGGGGGGGGGGFFFFFFFFFFFFBDFFFFFFFFFEDFFFFFFFFFFFFFFFFFFFFFFFFFFFFFFFFFFFFFFFFF0
@M05620:45:000000000-G6HP7:1:1101:9395:9901 1:N:0:135
CATCCTGACCCTGAAGTACCCCATTGAGCATGGCATCGTCACCAACTGGGACGACATGGAGAAGATCTGGCACCACACCTTCTACAACGAGCTGCGCGTGGCCCCGGAGGAGCACCCAGTGCTGCTGACCGAGGCCCCCCTGAACCCCAAGGCCAACAGAGAGAAGATGACTCAGGTGAGGCTCGGCCGACGCCCGTGCTCCTCCCGTCCTTTCCCCAGTCATTTTCTGCCCGGCTTGATTTCTGACATTA
+
CBCCCFFFFFFFGGGGGGGGGGGHHHHHHGHHHHHHHGHHHGHHHGHHHHHHGGGGGHHHHHHHHHHHHHHHHGHHHGGHHHHHHHHHGGGGGHHGGGGGGGHHGGGGGGGGHHHHGGHHHHHHHHHHHHGGGGGGGGGGGGGHHHGGGGHGHHFGGGGGGGBGGGGGGGGGGGGGGGGGGEGGFAFFFFFFFFFF@DDFFFFFFFFFFFFFFFFFFEDFFFFFFFFFFFFF?CFFF;.BFFFFFFFFFF0
@M05620:45:000000000-G6HP7:1:1101:22038:9902 1:N:0:135
CATCCTGACCCTGAAGTACCCCATTGAGCATGGCATCGTCACCAACTGGGACGACATGGAGAAGATCTGGCACCACACCTTCTACAACGAGCTGCGCGTGGCCCCGGAGGAGCACCCAGTGCTGCTGACCGAGGCCCCCCTGAACCCCAAGGCCAACAGAGAGAAGATGACTCAGGTGAGGCTCGGCCGACGCCCGTGCTCCTCCCGTCCTTTCCCCAGTCATTTTCTGCCCGGCTTGATTTCTGACATTA
+
CCCCCFFFFFFFGGGGGGGGGGGHHHHHHHHHHHHHHGHHHGHHHGHHHHHHGGGGGHHHHHHHGHHHHHHHHGGHHGGHHHHHHHGHGGGGGHHGGFEFGGHHGGGGGGGGHHHHGGHGHHHHHHHHHHGGGGGGGGGGGGHFHHGGGGHGHHGGFGGGGGGGGGGGGFGGGGGGGGGGGGGGFFFFFFFFFFFF@A.AFFFFFFFEFFFFFFFFFFDBFFFFFFFFFFFFFFFFFFFFFFFFFEFFFF0
@M05620:45:000000000-G6HP7:1:1101:22055:9910 1:N:0:135
CATCCTGACCCTGAAGTACCCCATTGAGCATGGCATCGTCACCAACTGGGACGACATGGAGAAGATCTGGCACCACACCTTCTACAACGAGCTGCGCGTGGCCCCGGAGGAGCACCCAGTGCTGCTGACCGAGGCCCCCCTGAACCCCAAGGCCAACAGAGAGAAGATGACTCAGGTGAGGCTCGGCCGACGCCCGTGCTCCTCCCGTCCTTTCCCCAGTCATTTTCTGCCCGGCTTGATTTCTGACATTA
+
DDDDCFFFFFFFGGGGGGGGGGGHHHHHHHHHHHHHHGHHHGHHHGHHHHHHGGGGGHHHHHHHHHHHHHHHHGHHHGGHHHHHHHHHGGGGGHHGGGGGGGHHGGGGGGGGHHHHGGHHHHHHHHHHHHGGGGGGGGGGGGHHHHGGGGHGHHGGGGGGGGGGGGGFGGGGGGGGGGGGGGGGFFFFFFFFFFFF>FFFFFFFFFFADFDFFFFFFFFFFFFFFHHFFEFFFFFFFFFFFFFFFFFFFF0
@M05620:45:000000000-G6HP7:1:1101:27846:9915 1:N:0:135
CATCCTGACCCTGAAGTACCCCATTGAGCATGGCATCGTCACCAACTGGGACGACATGGAGAAGATCTGGCACCACACCTTCTACAACGAGCTGCGCGTGGCCCCGGAGGAGCACCCAGTGCTGCTGACCGAGGCCCCCCTGAACCCCAAGGCCAACAGAGAGAAGATGACTCAGGTGAGGCTCGGCCGACGCCCGTGCTCCTCCCGTCCTTTCCCCAGTCATTTTCTGCCCGGCTTGATTTCTGACATTA
+
DDDDDFFFFFFFGGGGGGGGGGGHHHHHHHHHHHHHHGHHHGHHHGHHHHHHGGGGGHHHHHHHHHHHHHHHHGHHHGGHHHHHHHHHGGGGGHHGGGGGGGHHGGGGGGGGHHHHGGHHHHHHHHHHHHGGGGGGGGGGGGHHHHGGGGHGHHGGGGGGGGGGGGGGGGGGGGGGGGGGGGGGFFFFFFFFFFFFDFFFFFFFFFFFFFFFFFFFFFFFFFFFFFFHHFFFFFFFFFFFFFFFFFFFFF0
@M05620:45:000000000-G6HP7:1:1101:27829:9923 1:N:0:135
CATCCTGACCCTGAAGTACCCCATTGAGCATGGCATCGTCACCAACTGGGACGACATGGAGAAGATCTGGCACCACACCTTCTACAACGAGCTGCGCGTGGCCCCGGAGGAGCACCCAGTGCTGCTGACCGAGGCCCCCCTGAACCCCAAGGCCAACAGAGAGAAGATGACTCAGGTGAGGCTCGGCCGACGCCCGTGCTCCTCCCGTCCTTTCCCCAGTCATTTTCTGCCCGGCTTGATTTCTGACATTA
+
CCCCCFFFFFFFGGGGGFGGGGGHHHHHHHHHHHHHHGHHHGHHHGHHHHHHGGGGGHHHHHHHHHHHHHHHHGGHHGGHHHHHHHGHEGGGGHHGGGGGGGHHGGGGGGGGHHHHGGHHHHHHHHHHHHGGGGGGGGGGGGHHHHGGGGHGHHGGGGGGGGGGGGGGGGGGGGGGFGGGGGGGFFFFFFAFFFFFDDDFFFFFFFDEFFFFFFFFFFDFFFFFFFFFFFFFFFFFFFAFFFFFFFFFFF0
@M05620:45:000000000-G6HP7:1:1101:8001:9980 1:N:0:135
CATCCTGACCCTGAAGTACCCCATTGAGCATGGCATCGTCACCAACTGGGACGACATGGAGAAGATCTGGCACCACACCTTCTACAACGAGCTGCGCGTGGCCCCGGAGGAGCACCCAGTGCTGCTGACCGAGGCCCCCCTGAACCCCAAGGCCAACAGAGAGAAGATGACTCAGGTGAGGCTCGGCCGACGCCCGTGCTCCTCCCGTCCTTTCCCCAGTCATTTTCTGCCCGGCTTGATTTCTGACATTT
+
BBBBBFFFFFFFG4FFGGGGGGGHHHHHHDGHHHHHHGHHGGHHHGHCFGHHGGGGGHHHGHHHGHGHHFGHHGCG1FFHHHHHHHHHEEGGGHHEEFGFEEHHGGGGGGGGHHHHGGCHFHHHHHGHHHG-<DDGGGGGGGHBGHGG.AHGGHEAEEGGGGG.CBFGGGGGGFFGG:BFFGGGFFFFFFFFFFFA-;.EBFFFFFFED.9BFFBBFFFFFFFF9;FFFFFEFF=DF-.;9BF/9/:BBF/
@M05620:45:000000000-G6HP7:1:1101:8022:9982 1:N:0:135
CATCCTGACCCTGAAGTACCCCATTGAGCATGGCATCGTCACCAACTGGGACGACATGGAGAAGATCTGGCACCACACCTTCTACAACGAGCTGCGCGTGGCCCCGGAGGAGCACCCAGTGCTGCTGACCGAGGCCCCCCTGAACCCCAAGGCCAACAGAGAGAAGATGACTCAGGTGAGGCTCGGCCGACGCCCGTGCTCCTCCCGTCCTTTCCCCAGTCATTTTCTGCCCGGCTTGATTTCTGACATTA
+
CCDDDFFFFFFFGGGGGGGGGGGHHHHHHHHHHHHHHGHHHGHHHGHHHHHHGGGGGHHHHHHHHHHHHHHHHGHHHGGHHHHHHHHHGGGGGHHGGGGGGGHHGGGGGGGGHHHHGGHHHHHHHHHHHHGGGGGGGGGGGGHHHHGGGGHGHHGGGGGGGGGGGGGGGGGGGGGGHGGGGGGGFFFFFFFFFFFF@DFFFFFFFFFEDFFFFFFFFFFFFFFFFFFFHFFFFFFFFFFFFFFFFFFFFF0
@M05620:45:000000000-G6HP7:1:1101:17025:9993 1:N:0:135
AAACCAAGCAGACACTCAGAAGACCTGAGGTCAGCTAGATCGGAAGAGCACACGTCTGAACTCCAGTCACAGCGATAGATCTCGTATGCCGTCTTCTGCTTGAAAAAAAAAACGACGAGGTCAGCTGGGGGGCTTTCTTTGTGTAAGCAACGAGAAACCTGAAAGAAGCATTTTTTAACTAAGTCCTGCTGAGTCATTCATGAGTTTTTAGCCGCCTTGCTTCTTCTCACAGACTCTCTACTCTCATGCCA
+
AAAAAAAFAFFFGGGGGGC11A1F010BG0AB1A1DF1FF1AE//A00FG000AFA0F12AEG1F1AB1DAGHC//>E1212@F/>B021/BEH/2FHDGFH0@F10>///<?<CBCCGGGHHHHHGGCGG@@@FFFFFFFFFFFFEFBFF@FFAFFFFFFFFFFFFFFFFFFFF@FFFFFFFFFFFFFFFEFFFFFFFFFFFFFFFFFFFFFF@@FFFFFFFFFFFFBFFFFFFFFFFFFFFFFFFBFF/
@M05620:45:000000000-G6HP7:1:1101:8015:10001 1:N:0:135
CATCCTGACCCTGAAGTACCCCATTGAGCATGGCATCGTCACCAACTGGGACGACATGGAGAAGATCTGGCACCACACCTTCTACAACGAGCTGCGCGTGGCCCCGGAGGAGCACCCAGTGCTGCTGACCGAGGCCCCCCTGAACCCCAAGGCCAACAGAGAGAAGATGACTCAGGTGAGGCTCGGCCGACGCCCGTGCTCCTCCCGTCCTTTCCCCAGTCATTTTCTGCCCGGCTTGATTTCTGACATTA
+
DDDDDFFFFFFFGGGGGGGGGGGHHHHHHHHHHHHHHGHHHGHHHGHHHHHHGGGGGHHHHHHHHHHHHHHHHGHHHGGHHHHHHHHHGGGGGHHGGGGGGGHHGGGGGGGGHHHHGGHHHHHHHHHHHHGGGGGGGGGGGGHHHHGGGGHGHHGGGGGGGGGGGGGGGGGGGGGGGGGGGGGGFFFFFFFFFFFFBFFFFFFFFFFAFFFFFFFFFFFFFFFFFFFFFFFFFFFCFC;BFFFFF;BBFF0
@M05620:45:000000000-G6HP7:1:1101:5986:10011 1:N:0:135
AGATTACTGCAACAGTTCCCCCTGGACCTGGAAAAGTTTCTTGCCTGGCTTACAGAAGCTGAAACAACTGCCAATGTCCTACAGGATGCTACCCGTAAGGAAAGGCTCCTAGAAGACTCCAAGGGAGTAAAAGAGCTGATGAAACAATGGCAAGTAAGTCAGGCATTTCCGCTTTAGCACTCTTGTGGATCCAATTGAACAATTCTCAGCATTTGTACTTGTAACTGACAAGCCAGGGACAAAACAAAGAT
+
CCCCCFFFFFFFGGGGGGGGGGGGHHHHHHHHHHHHGHHHHHHHHHHHHHHHHGHHHHHHHHHHHHHHHHHHHHHHGHHHHHHHHGHHHHHHHHGGGGHHHHGGHHHHGHHHHHHHHHHHHHHGGFGGGHHHHGHHHHGGHHHHHHHHHHHHHGHHGHHHHHHHHHHHHHGGGGGHHHHHHHHHHHHGHHHHGHHHHFFGHHHHHHHHHHHHHHHHHHHHHHHGHHHHHGGHHGGGGGGGGGGGGGGGEG;
@M05620:45:000000000-G6HP7:1:1101:5895:10023 1:N:0:135
CATCCTGACCCTGAAGTACCCCATTGAGCATGGCATCGTCACCAACTGGGACGACATGGAGAAGATCTGGCACCACACCTTCTACAACGAGCTGCGCGTGGCCCCGGAGGAGCACCCAGTGCTGCTGACCGAGGCCCCCCTGAACCCCAAGGCCAACAGAGAGAAGATGACTCAGGTGAGGCTCGGCCGACGCCCGTGCTCCTCCCGTCCTTTCCCCAGTCATTTTCTGCCCGGCTTGATTTCTGACATTA
+
DEDEEFFFFFFFGGGGGGGGGGGHHHHHHHHHHHHHHGHHGGHHHGHHHGHHGGGGGHHHHHHHHHHHHHHHHGHHHGGHHHHHHHHHGGGGGHHGGGGGGGHHGGGGGGGGHHHHGGHFHHHHHHHHHHGGGGGGGGGGGGHHHHGGGGHGHHGGGGGGGGGGGGGGGGGGGGGGGGGGGGGGFFFFFABDFFFFBDDFFFFFFFFBDFAFFFFFFFFFFFFFFFFFFFFFFFFFFFAFFFFFFBFFFF1
@M05620:45:000000000-G6HP7:1:1101:5914:10032 1:N:0:135
CATCCTGACCCTGAAGTACCCCATTGAGCATGGCATCGTCACCAACTGGGACGACATGGAGAAGATCTGGCACCACACCTTCTACAACGAGCTGCGCGTGGCCCCGGAGGAGCACCCAGTGCTGCTGACCGAGGCCCCCCTGAACCCCAAGGCCAACAGAGAGAAGATGACTCAGGTGCGGCTCGGCCGACGCCCGTGCTCCTCCCGTCCTTTCCCCAGTCCTTTTCTGCCCGGCTTGATTTCTGACATTA
+
BBBBBFFFFFFFGGGFDFGGGGGHHBGHHHHHAFGHHCHHDEHHHGHHHGHH0FFEGHFBGHHFBHGHFBGGHFFHHGGHHHFHHHHHECEGGFB/EEG?/<GGGECG@CDAFAGHGEHGBGH<FG1FFFC?>CDCEDCCG.CCGHGGAAE.GHGGFG/C/FDFF/CFFGGFFF0/;90--;@D--.;>;B>DFA-;9.;BF/FBE9ADDDBFFF/F.;FFFFFEFFF9BFE.;99=>.;FFF//9F/FB/
@M05620:45:000000000-G6HP7:1:1101:8831:10033 1:N:0:135
AGATTACTGCAACAGTTCCCCCTGGACCTGGAAAAGTTTCTTGCCTGGCTTACAGAAGCTGAAACAACTGCCAATGTCCTACAGGATGCTACCCGTAAGGAAAGGCTCCTAGAAGACTCCAAGGGAGTAAAAGAGCTGATGAAACAATGGCAAGTAAGTCAGGCATTTCCGCTTTAGCACTCTTGTGGATCCAATTGAACAATTCTCAGCATTTGTACTTGTAACTGACAAGCCAGGGACAAAACAAAGAT
+
1>1>>DD@3D1@AFFFGGGGGGCFCGCE0B0AF1FCADGHFAFEGDGHFGFFGGEGFHBFHHHHHGEFHHHGHHFEDGHHFHFC>GFEGE2FEGEE>EFHFF0>0?GHGHHHHH1FHFHFF>1F>/E<F1GGHGFHFFDDGDGHHCG<BFGG<<@FDD@2FGHHHEFHDGCFCCFF1DDGHGHDGFC.DGHFH0=DHFHEDCGDGDGHFHHHHFG:CGHHCCF:GGFBBGCCEEFAFFGF9A/9FFEGFBF
@M05620:45:000000000-G6HP7:1:1101:12381:10043 1:N:0:135
CATCCTGACCCTGAAGTACCCCATTGAGCATGGCATCGTCACCAACTGGGACGACATGGAGAAGATCTGGCACCACACCTTCTACAACGAGCTGCGCGTGGCCCCGGAGGAGCACCCAGTGCTGCTGACCGAGGCCCCCCTGAACCCCAAGGCCAACAGAGAGAAGATGACTCAGGTGAGGCTCGGCCGACGCCCGTGCTCCTCCCGTCCTTTCCCCAGTCATTTTCTGCCCGGCTTGATTTCTGACATTA
+
CCCCCFFFFFFFGGGGGGGGGGGHHHHHHHHHHHHHHGHHHGHHHGHHHHHHGGGGGHHHHHHHHHHHHHHHHGHHHGGHHHHHHHHHGGGGGHHGGGGGGGHHGGGGGGGGHHHHGGHGHHHHHHHHHHGGGGGGGGGGGGHHHHGGGGHGHHGGGGGGGGGGGGGFGGGGGGGGGGGGGGGGFFFFFFFFFFFF>DDFFFFFFFF;DFDFFFFFFFFFFFFFFFFFFFFFFFFFFFFFFFFFF;FFFF0
@M05620:45:000000000-G6HP7:1:1101:8841:10047 1:N:0:135
AGATTACTGCAACAGTTCCCCCTGGACCTGGAAAAGTTTCTTGCCTGGCTTACAGAAGCTGAAACAACTGCCAATGTCCTACAGGATGCTACCCGTAAGGAAAGGCTCCTAGAAGACTCCAAGGGAGTAAAAGAGCTGATGAAACAATGGCAAGTAAGTCAGGCATTTCCGCTTTAGCACTCTTGTGGATCCAATTGAACAATTCTCAGCATTTGTACTTGTAACTGACAAGCCAGGGACAAAACAAAGAT
+
BABBBFFFFFFFGGCGGGGGGGGFCHHHHFCGGHHHFGHHHHHHHHHHHHHHHHGHHHGHHGHHHHHHHHHHHHHHHHHHHHGHHHHHHHHHHHGEGEHHGG3FGHGHGHGHHHFHHHHHHHHF?CEEFHHHGEHHHHFHHEFFGHHHGHHFHGGHHHGGFGHHHHHHHHGGGGGHFHHHHHHHHHHGHHHHGGFGHFFHHGHHHHHFHGGFGHHGHCGGGHHFFGHFHHHHHGFAEAAFEF/9FGGGBF9
@M05620:45:000000000-G6HP7:1:1101:18971:10048 1:N:0:135
CATCCTGACCCTGAAGTACCCCATTGAGCATGGCATCGTCACCAACTGGGACGACATGGAGAAGATCTGGCACCACACCTTCTACAACGAGCTGCGCGTGGCCCCGGAGGAGCACCCAGTGCTGCTGACCGAGGCCCCCCTGAACCCCAAGGCCAACAGAGAGAAGATGACTCAGGTGAGGCTCGGCCGACGCCCGTGCTCCTCCCGTCCTTTCCCCAGTCATTTTCTGCCCGGCTTGATTTCTGACATTA
+
BBBBBFFFFFFFGGGGGGGGGGGHHHHHHGHHHHHHHGHHHGHHHGHHHHHHGGGGGHHGHHHHHFHHHHHHHGHHHGGHHHHHHHHHGGGGGGHGGGGGGGHHGGGCGFGGHHHHGGHHGHHHHHHHHHDGFGGGGGGGGGHHFHGGDGHFHHFGGGGFGGGGGGGGGGGFFGFGGGGGGGGGFFFFFFFFFFFA@DFFFFFFFFFFFFFF/;BFFFFFFFFFFFFFFFFFFADCA-.BFFEBBFFBFF/
@M05620:45:000000000-G6HP7:1:1101:12397:10051 1:N:0:135
CATCCTGACCCTGAAGTACCCCATTGAGCATGGCATCGTCACCAACTGGGACGACATGGAGAAGATCTGGCACCACACCTTCTACAACGAGCTGCGCGTGGCCCCGGAGGAGCACCCAGTGCTGCTGACCGAGGCCCCCCTGAACCCCAAGGCCAACAGAGAGAAGATGACTCAGGTGAGGCTCGGCCGACGCCCGTGCTCCTCCCGTCCTTTCCCCAGTCATTTTCTGCCCGGCTTGATTTCTGACATTA
+
CCCCCFFFFFFFFFFGGEGGGGGHHHHHHHHHHHHHHGHHGGHHHGHHHHGGGCGGGHHHHGGHGHHHHHHHHGHHHGGHHHGFHFHHGGGGGHHGGG>EEGFGGGCCFGGGHHHHGGHFHHHHGHHHHHGGGGGGGGGGGGFFCHGGFGHGHGGGGGGGGGGGGGF;FGFGGFFGGGFGGGGGFFEDFFCF>@FF@FFFFFFFFFFFFFDFFFFFFFFFFFFFFFFFFBBFFD;BFCABFFFFFEBFFF/
@M05620:45:000000000-G6HP7:1:1101:7986:10060 1:N:0:135
CATCCTGACCCTGAAGTACCCCATTGAGCATGGCATCGTCACCAACTGGGACGACATGGAGAAGATCTGGCACCACACCTTCTACAACGAGCTGCGCGTGGCCCCGGAGGAGCACCCAGTGCTGCTGACCGAGGCCCCCCTGAACCCCAAGGCCAACAGAGAGAAGATGACTCAGGTGAGGCTCGGCCGACGCCCGTGCTCCTCCCGTCCTTTCCCCAGTCATTTTCTGCCCGGCTTGATTTCTGACATTT
+
BABCCFFFFFFFGGGGFGGGGGGHHHGHHHHHHFFHHGGHHGHHHGGHHHHHGGGGGHHHHHHHGHHHHGHHHGHHHGGHHHHHHHHHGGGGGHHGGGGGGGHHGGGGGGFGHHHHGGGGHHHGGHHEFHCGGGGGGGGGGGHHHGGGGAHGHHGGGGGGFFDFFGGFGGGGGGGEFGFGGEEFFFFFC@DFAFFC9DDEFFFFBED;DDDFFFFFFFFBBBFFBFFFFFFEACCAACABF//9/9:9BF/
@M05620:45:000000000-G6HP7:1:1101:11195:10063 1:N:0:135
TACCTGTACTGGGGAAGCAATCGCCATTCCTACCCTAAAGATCGGAAGAGCACACGTCTGAACTCCAGTCACAGCGATAGATCTCGTATGCCGTCTTCTGCTTGAAAAAAAAAAAAAAAAAAAAAAAGAAAAGCAAATAGGATTAAAGTAACAAATATAATAAAATAGAAAAAAAAAAGAAGTAGACACAATTCACGAAAAGAGCCACAATAGAAAGAATCAAGGATGACAGAGAGAAAGGTGATGACTCT
+
CCCCCFFFFFFFGGGGGGGGGGGGGGGHHHHHHHHHHHGHGHHHGGGGHHHHHGHGHHHGFFGHHHHHHHHHHHHGGHGGHGGHHHFGHHHHGFGHGHHHHHHHHHHGGGGFFB><<//><----<-...///.0/000000000<000000<0<000<:00000:000:<:.-----.../0000:0//.00000....-/.//.:/..0000000/.000000.000000///..00<.0000000000
@M05620:45:000000000-G6HP7:1:1101:18084:10066 1:N:0:135
CATCCTGACCCTGAAGTACCCCATTGAGCATGGCATCGTCACCAACTGGGACGACATGGAGAAGATCTGGCACCACACCTTCTACAACGAGCTGCGCGTGGCCCCGGAGGAGCACCCAGTGCTGCTGACCGAGGCCCCCCTGAACCCCAAGGCCAACAGAGAGAAGATGACTCAGGTGAGGCTCGGCCGACGCCCGTGCTCCTCCCGTCCTTTCCCCAGTCATTTTCTGCCCGGCTTGATTTCTGACATTA
+
CABCCFFFFFFFGGGGGGGGGGGHHHHHHHHHHHHHHGHHHGHGHGHHHHHHGGGGGHHHHHHHHHHHHHHHHGHHGGGHHHHHHHHHGGGGGHHGGGGGGGHHGGGGFGGGHHHHGGHHHHHHHHHGHHGGGGGGGGGGGGHHHHGGGGHGHHGGGGGGGGGGGGGGGGGGGGGGGGGGGGGGFFFFFFFFFFFF@DDFFFFFFFFAFFFFFFFFFFFFFBFFFFFFFFFFBCDFAFFFFFFFFFFBFF/
@M05620:45:000000000-G6HP7:1:1101:18963:10071 1:N:0:135
CATCCTGACCCTGAAGTACCCCATTGAGCATGGCATCGTCACCAACTGGGACGACATGGAGAAGATCTGGCACCACACCTTCTACAACGAGCTGCGCGTGGCCCCGGAGGAGCACCCAGTGCTGCTGACCGAGGCCCCCCTGAACCCCAAGGCCAACAGAGAGAAGATGACTCAGGTGAGGCTCGGCCGACGCCCGTGCTCCTCCCGTCCTTTCCCCAGTCATTTTCTGCCCGGCTTGATTTCTGACATTA
+
EEEEEFFFFFFFGGGGGGGGGGGHHHHHHHHHHHHHHGHHHGHHHGHHHHHHGGGGGHHHHHHHHHHHHHHHHGHHHGGHHHHHHHHHGGGGGHHGGGGGGGHHGGGGGGGGHGHHGGHGHHHHHHHHHHGGGGGGGGGGGGHHHHGGGGHGHHGGGGGGGGGGGGGGGGGGGGGGGGGGGGGGFFFFFFFFFFFFCFFFFFFFFFF<DDAFFFFFFFFFFFFFFHHHFEFFFFFFFFFFFFFFFFFFFF1
@M05620:45:000000000-G6HP7:1:1101:8001:10075 1:N:0:135
CATCCTGACCCTGAAGTACCCCATTGAGCATGGCATCGTCACCAACTGGGACGACATGGAGAAGATCTGGCACCACACCTTCTACAACGAGCTGCGCGTGGCCCCGGAGGAGCACCCAGTGCTGCTGACCGAGGCCCCCCTGAACCCCAAGGCCAACAGAGAGAAGATGACTCAGGTGAGGCTCGGCCGACGCCCGTGCTCCTCCCGTCCTTTCCCCAGTCATTTTCTGCCCGGCTTGATTTCTGACATTA
+
CCDDCFFFFFFFGGGGGGGGGGGHHHHHHHHHHHHHHGHHHGHHHGHHHHHHGGGGGHHHHHHHHHHHHHHHHGHHHGGHHHHHHHHHGGGGGHHGGGGGGGHHGGGGGGGGHHHHGGHHHHHHHHHHHHGGGGGGGGGGGGHHHHGGGGHGHHGGGGGGGGGGGGGGGGGGGGGGGGGGGGGGFFFFFFFFFFFFCDDEFFFFFFF<DDDFFFFFFFFFFFFFFFFFFFFFDFFAFFAFFFFFFBFFFF0
@M05620:45:000000000-G6HP7:1:1101:18059:10084 1:N:0:135
CATCCTGACCCTGAAGTACCCCATTGAGCATGGCATCGTCACCAACTGGGACGACATGGAGAAGATCTGGCACCACACCTTCTACAACGAGCTGCGCGTGGCCCCGGAGGAGCACCCAGTGCTGCTGACCGAGGCCCCCCTGAACCCCAAGGCCAACAGAGAGAAGATGACTCAGGTGAGGCTCGGCCGACGCCCGTGCTCCTCCCGTCCTTTCCCCAGTCATTTTCTGCCCGGCTTGATTTCTGACATTA
+
CCCCCFFFFFFFGGGGGGGGGGGHHHFHHHHHHHGHHGHHHGHHHGHHHHHHGGGGGHHHHHHHHHHHHHHHGGHHHGGHHHHHHHGHGGGGGGGGGGGGGGHHGGGGGGGGHHHHGGHGHHHHHHHHHHGGGGGGGGGGGGHHHHGGGGHGHHGGGGGGGGGGGGGGFGGFGGGGGGGGGGGGFFFFBDFFFFFFCFFFFFFFFFFEFFFFFFFFFFDFFFFFFFFFFFFFFFFFFFFFFFFFFEBFFF0
@M05620:45:000000000-G6HP7:1:1101:7322:10086 1:N:0:135
AAACCAGAAGACATGAGGTCAGCTAGATCGGAAGAGCACACGTCTGAACTCCAGTCACAGCGATAGATCTCGTATGCCGTCTTCTGCTTGAAAAAAAAAAAAAAAAACAATCATACAATAACATATTATTTTCTTTAAAATAATCATCACCTAAACTTCTTAACAACCCATATTTTCACTACTCCCATCTTATACCTTCCGTCCTTGAACACGTCATTACTTCTGATAGCCCATTCTCTCCGCTCCTTCCC
+
CDCCCBBFFFFFGGGGGGGGFGHHHHHHHHGGGGHHHHHHHGHHHGHFGHHHHHGHGHFHGGGHGGGF5FHGBAGHHHGFGHGHHHHHHHGGHGHGGGGG<<<///<?//?11111111<11111111111110<000000000000000/<000000000000:0....//00;000000/000./;/;000000000/.0...000900/.....0:000000000000/./000;00/...-.000//
@M05620:45:000000000-G6HP7:1:1101:17912:10087 1:N:0:135
CATCCTGACCCTGAAGTACCCCATTGAGCATGGCATCGTCACCAACTGGGACGACATGGAGAAGATCTGGCACCACACCTTCTACAACGAGCTGCGCGTGGCCCCGGAGGAGCACCCAGTGCTGCTGACCGAGGCCCCCCTGAACCCCAAGGCCAACAGAGAGAAGATGACTCAGGTGAGGCTCGGCCGACGCCCGTGCTCCTCCCGTCCTTTCCCCAGTCATTTTCTGCCCGGCTTGATTTCTGACATTA
+
DDDDDFFFFFFFGGGGGGGGGGGHHHHHHHHHHHHHHGHHHGHHHGHHHHHHGGGGGHHHHHHHHHHHHHHHHGHHHGGHHHHHHHHHGGGGGHHGGGGGGGHHGGGGGGGGHHHHGGHHHHHHHHHHHHGGGGGGGGGGGGHHHHGGGGHGHHGGGGGGGGGGGGGGGGGGGGGGHGGGGGGGFFFFFFFFFFFFDFFFFFFFFFFEFFFFFFFFFFFFFFFFFFFFFFFFFFFFFFFFFFFFFBFFFF0
@M05620:45:000000000-G6HP7:1:1101:3054:10094 1:N:0:135
CATCCTGACCCTGAAGTACCCCATTGAGCATGGCATCGTCACCAACTGGGACGACATGGAGAAGATCTGGCACCACACCTTCTACAACGAGCTGCGCGTGGCCCCGGAGGAGCACCCAGTGCTGCTGACCGAGGCCCCCCTGAACCCCAAGGCCAACAGAGAGAAGATGACTCAGGTGAGGCTCGGCCGACGCCCGTGCTCCTCCCGTCCTTTCCCCAGTCATTTTCTGCCCGGCTTGATTTCTGACATTA
+
DDDCDFFFFFFFGGGGGGGGGGGHHHHHHHHHHGHHHGHHHGHHHGHHHHHHGGGGGHHHHHHHGHHHHHHHHGHHHGGHHHHHHHHHGGGGGHHGGGGGGGHHGGGGGGGGHHHHGGHHHHHHHHHGHHGGGGFGGGGGGGHHHHGGGGHGHHGGGGGGGG?CFGGGGGGGGGGGFGFGGGGGFFFFFFBFCFFFBFFFFFFFFFFFFFDFFFFFFBDBFFFFFFFFFFFFFF;FCF.FFFEFFFBFFF0
@M05620:45:000000000-G6HP7:1:1101:3073:10101 1:N:0:135
CATCCTGACCCTGAAGTACCCCATTGAGCATGGCATCGTCACCAACTGGGACGACATGGAGAAGATCTGGCACCACACCTTCTACAACGAGCTGCGCGTGGCCCCGGAGGAGCACCCAGTGCTGCTGACCGAGGCCCCCCTGAACCCCAAGGCCAACAGAGAGAAGATGACTCAGGTGAGGCTCGGCCGACGCCCGTGCTCCTCCCGTCCTTTCCCCAGTCATTTTCTGCCCGGCTTGATTTCTGACATTA
+
BBBBBFFFFFFFGGGGGGGGGGGHHHHHHHHHHHHHHGHHHGHHHGHHHGHHGGGGGHHHHHHHHHHHHFHHHGHHHGGHHHHHHHHHGGDGGHHGGGGGGGHHGGGGGGGDHHHHGGHHHHHHHHHHHHGGDGGGGGGGGGHHHHGGGGHGHHGGGGEGGGDGGGGGGGGGGGGBFFGGGGGGFFFFFFFFFFFC@AAEFFFFFFFFFFFFFFFFFFFFFFFFFFFFFFFFFA9DFA.BFFFF:B/9BF/
@M05620:45:000000000-G6HP7:1:1101:3045:10109 1:N:0:135
CATCCTGACCCTGAAGTACCCCATTGAGCATGGCATCGTCACCAACTGGGACGACATGGAGAAGATCTGGCACCACACCTTCTACAACGAGCTGCGCGTGGCCCCGGAGGAGCACCCAGTGCTGCTGACCGAGGCCCCCCTGAACCCCAAGGCCAACAGAGAGAAGATGACTCAGGTGAGGCTCGGCCGACGCCCGTGCTCCTCCCGTCCTTTCCCCAGTCATTTTCTGCCCGGCTTGATTTCTGACATTA
+
AAAAADFFFFFFGGGGGFFGGGFHHHGHHHHHHHHHGEEGFEGFHFHHHHHHGFEFGGGFHGHGFGEGHHHHHGHHGGGHHHHFHHFHGGGEFHHGGGEGGGHHGGGCFGDGHEHHFGHGHHHHHHHGGFGCGGGGDGGGGGGHBGFDGGGGHGEEEEGGGFGG/;;0FFFG0FFF;CFGGGEGDFFFFA-@-@DC-DFFF/;FFEDEF:DFF/99B.;;;B/BFF//BB;AACFDAF9FBFEBF//9FF/
@M05620:45:000000000-G6HP7:1:1101:3075:10121 1:N:0:135
CATCCTGACCCTGAAGTACCCCATTGAGCATGGCATCGTCACCAACTGGGACGACATGGAGAAGATCTGGCACCACACCTTCTACAACGAGCTGCGCGTGGCCCCGGAGGAGCACCCAGTGCTGCTGACCGAGGCCCCCCTGAACCCCAAGGCCCACAGAGAGAATATGACTCAGGTGAGGCTCGGCCGACGCCCGTGCTCCTCCCGTCCTTTCCCCAGTCATTTTCTGCCCTGCTTGATTTCTGCCATTT
+
AAAAAFFBFFFFB1F1FGGGGGGHHBGHHHHHFAEHHGHHHCGDFEHAFEAGEGCGGHFHFGHHHHHH1EEGHGHHHEGHHHHHHGHHGG/EFFHEEGG>?EHHGGBCCGC/GHGHGGHHEFG1GH1?FGCC>-AFACCGCC:CHHGGGCGFGG.AEA.CCF??F0CFF0BFFG0/CB9A.;.9-@EF@;@@?@@99-:ABF/BBF-AFFBFFFF/FB9BF/FFBB///9:E/9-:B/9;9FBF/9//;B/
@M05620:45:000000000-G6HP7:1:1101:21348:10137 1:N:0:135
CATCCTGACCCTGAAGTACCCCATTGAGCATGGCATCGTCACCAACTGGGACGACATGGAGAAGATCTGGCACCACACCTTCTACAACGAGCTGCGCGTGGCCCCGGAGGAGCACCCAGTGCTGCTGACCGAGGCCCCCCTGAACCCCAAGGCCAACAGAGAGAAGATGACTCAGGTGAGGCTCGGCCGACGCCCGTGCTCCTCCCGTCCTTTCCCCAGTCATTTTCTGCCCGGCTTGATTTCTGACATTA
+
CCDDDFFFFFFFGGGGGGGGGGGHHHGHHHHHHHHHHGHHHGHHHGHHHHHHGGGGGHHHHHHHHHHHHHHHHGHHHGGHHHHHHHHHGGGGGHHGGGGGGGHHGGGGGGGGHHHHGGHFHHHHHHHHGHCGGGGGGGGGGGHHHHGGGGHGHHGGGGGGGGGGGGGGGGGGGGGGGGGGGGGGFFFFFFFFFFFF=DFFFFFFFFD;DDAFFFFFFFF0BFFFFFFFFEFFFFFAF;:BFFFFE0FBFF0
@M05620:45:000000000-G6HP7:1:1101:5752:10149 1:N:0:135
CATCCTGACCCTGAAGTACCCCATTGAGCATGGCATCGTCACCAACTGGGACGACATGGAGAAGATCTGGCACCACACCTTCTACAACGAGCTGCGCGTGGCCCCGGAGGAGCACCCAGTGCTGCTGACCGAGGCCCCCCTGAACCCCAAGGCCAACAGAGAGAAGATGACTCAGGTGAGGCTCGGCCGACGCCCGTGCTCCTCCCGTCCTTTCCCCAGTCATTTTCTGCCCGGCTTGATTTCTGACATTA
+
DDDDDFFFFFFFGGGGGGGGGGGHHHHHHHHHHHHHHGHHHGHHHGHHHHHHGGGGGHHHHHHHHHHHHHHHHGHHHGGHHHHHHHHHGGGGGHHGGGFGGGHHGGGGGGGGHHHHGGHGHHHHHHHHHHGGGGGGGGGGGGHHHHGGGGHGHHGGGGGGGGGGGGGGFGGGGGGGGGGGGGGGFFFFFFFFFFFFDFFFFFFFFFFAFFFFFFFFFFFFFFFFFFFFFFFFFDFFFFFFFFFFFFFFFF:
@M05620:45:000000000-G6HP7:1:1101:5750:10170 1:N:0:135
CATCCTGACCCTGAAGTACCCCATTGAGCATGGCATCGTCACCAACTGGGACGACATGGAGAAGATCTGGCACCACACCTTCTACAACGAGCTGCGCGTGGCCCCGAGGAAGAACCAAGTGCTGCTAACCAAGGCCCCCCTAAACCCCAGGGCCACCAGAGAGAAGATGCCTCAGGGGAGCCTCGGCCGACGCCCGGCCTCCTCCCGTCCTTTCCCCAGTCTTTTCCTGCCCGGCTTGTTTTCTGCCATTT
+
CCCCCFFFFFFFGGGGGGGGGGGHHHHHHHHHHHHHHGHHHGHHHGHHHHHHGGGGGHHHHHHHHHHHHHHHHGHHHGGHHHHHHHHHGGGGGHHGGGGGGGHH/E//>/2002@G0/0222222211?01/?/?GGGGC-.<0CHGDG.C.C.C....../.;0/00000900;9.-.A.:/9E.;999--;C9----.;./;;:9.;.AFFFFFB:.:90;FF0000:A.A--@--.;;/000090;00
@M05620:45:000000000-G6HP7:1:1101:23494:10173 1:N:0:135
AGATTACTGCAACAGTTCCCCCTGGACCTGGAAAAGTTTCTTGCCTGGCTTACAGAAGCTGAAACAACTGCCAATGTCCTACAGGATGCTACCCGTAAGGAAAGGCTCCTAGAAGACTCCAAGGGAGTAAAAGAGCTGATGAAACAATGGCAAGTAAGTCAGGCATTTCCGCTTTAGCACTCTTGTGGATCCAATTGAACAATTCTCAGCATTTGTACTTGTAACTGACAAGCCAGGGACAAAACAAAGAT
+
CCBCCFFFFFFFGGGGGGGGGGGGHHHHHHHHHHHHHHHHHHHHHHHHHHHHHHHHHHHHHHHHHHHHHHHHHHHHHHHHHHHHHHHHHHFHHHGGGGHHHHHHHHHHGHHHHHHHHHHHHHHGGHGGHHHHHGHHHHGHHHHHHHHHHHHHHGHHHHHHHHHHHHHHHHGGGGGHHHHHHHHHHHHGHHHHHHHHHHFFHHHHHHHHHHHHHHHHHHHHHHHHHHHHHHHHHGGGGGGGGGEFGGGGGGF
@M05620:45:000000000-G6HP7:1:1101:24867:10187 1:N:0:135
CATCCTGACCCTGAAGTACCCCATTGAGCATGGCATCGTCACCAACTGGGACGACATGGAGAAGATCTGGCACCACACCTTCTACAACGAGCTGCGCGTGGCCCCGGAGGAGCACCCAGTGCTGCTGACCGAGGCCCCCCTGAACCCCAAGGCCAACAGAGAGAAGATGACTCAGGTGAGGCTCGGCCGACGCCCGTGCTCCTCCCGTCCTTTCCCCAGTCATTTTCTGCCCGGCTTGATTTCTGACATTA
+
EEEEEFFFFFFFGGGGGGGGGGGHHHHHHHHHHHHHHGHHHGHHHGHHHHHHGGGGGHHHHHHHHHHHHHHHHGHHHGGHHHHHHHHHGGGGGHHGGGGGGGHHGGGGGGGGHHHHGGHHHHHHHHHHHHGGGGGGGGGGGGHHHHGGGGHGHHGGGGGGGGGGGGGGGGGGGGGGGGGGGGGGFFFFFFFFFFFFFFFFFFFFFFFEFFFFFFFFFFFFFFFFFFFFFFFFFFFFFF?FFFFFFFFFFF1
@M05620:45:000000000-G6HP7:1:1101:24852:10201 1:N:0:135
CATCCTGACCCTGAAGTACCCCATTGAGCATGGCATCGTCACCAACTGGGACGACATGGAGAAGATCTGGCACCACACCTTCTACAACGAGCTGCGCGTGGCCCCGGAGGAGCACCCAGTGCTGCTGACCGAGGCCCCCCTGAACCCCAAGGCCAACATAGAGAAGATGACTCATGTGAGGCTCGGCCGACGCCCGTGCTCCTCCCGTCCTTTCCCCAGTCATTTTCTGCCCGGCTTGATTTCTGACCTTA
+
A?AAAF11BFFFEA1BGFGGGGAHHBFGFDGGAF0GGBFG0EHD/EHGG/0B//EEE10FHEA0EEFDG1E0FFFH>EGHHHHGHHFH/?EEGGH>E/E//<FGG>//</?/FGHHGC/?1?GGGG1<?F/<<->FGGGGG:/CHHGGC...;C.;E./90;;;C//F00CFGG00;000.;:C;9;A--@@?@@9;-;AFFFFFF-ABFF/BFFFFF;;B/FFFFFF9/FE--;;=--;BFFF////BF/
@M05620:45:000000000-G6HP7:1:1101:4834:10207 1:N:0:135
CATCCTGACCCTGAAGTACCCCATTGAGCATGGCATCGTCACCAACTGGGACGACATGGAGAAGATCTGGCACCACACCTTCTACAACGAGCTGCGCGTGGCCCCGGAGGAGCACCCAGTGCTGCTGACCGAGGCCCCCCTGAACCCCAAGGCCAACAGAGAGAAGATGACTCAGGTGAGGCTCGGCCGACGCCCGTGCTCCTCCCGTCCTTTCCCCAGTCATTTTCTGCCCGGCTTGATTTCTGACATTA
+
CBCBBFFFFFFFGGGGGGGGGGGHHHHHHHHHHFHHHGHHHGHHHGHGHHHHGGGGGHHHHGHHHHHHHHHHHGHHHGGHHHHHHGHHGGGGGHHGGGGGEGHHGGGGGGGGEFHHGGHFHHHHHHGHHHGGGGGGGGGGGGFGHHGGGGHGHHGGGGGFGGGGGGGGGGGGGGGGGGGFGGFFFFFFFFFFFFFF>AD.BFFFFFFEDDFFFFBFFFFFFFFFFFFFFFFFADFFFFFFFFFBFFFFFF/
@M05620:45:000000000-G6HP7:1:1101:12292:10208 1:N:0:135
AGATTACTGCAACAGTTCCCCCTGGACCTGGAAAAGTTTCTTGCCTGGCTTACAGAAGCTGAAACAACTGCCAATGTCCTACAGGATGCTACCCGTAAGGAAAGGCTCCTAGAAGACTCCAAGGGAGTAAAAGAGCTGATGAAACAATGGCAAGTAAGTCAGGCATTTCCGCTTTAGCACTCTTGTGGATCCAATTGAACAATTCTCAGCATTTGTACTTGTAACTGACAAGCCAGGGACAAAACAAAGAT
+
AAABBFFFFFBDGGFBFGGGGGGGHHHHHHHHHHHHHHHHHHHHHHHHHHH3BBGHHHHHHHHHHHHHHHHHHHHHHHHHEFGHHGHHHHFGHHGG@EFGFHCFHHHHGHHHHHHHHHHHHHHFEFGEHFHHHGHHHHGHHHHHHHHHHHHHHGHHHHHHHHHHHHHHHHGGGGGHGHHHHHHHHHHGHHHHGHHHHGFGGCHHHHHHHHHHHHHHHFGHHHHHHHHHGHHHGGFGCGGGGGFGGGGGGFF
@M05620:45:000000000-G6HP7:1:1101:4841:10223 1:N:0:135
CATCCTGACCCTGAAGTACCCCATTGAGCATGGCATCGTCACCAACTGGGACGACATGGAGAAGATCTGGCACCACACCTTCTACAACGAGCTGCGCGTGGCCCCGGAGGAGCACCCAGTGCTGCTGACCGAGGCCCCCCTGAACCCCAAGGCCAACAGAGAGAAGATGACTCAGGTGAGGCTCGGCCGACGCCCGTGCTCCTCCCGTCCTTTCCCCAGTCATTTTCTGCCCGGCTTGATTTCTGACATTA
+
DDDDDFFFFFFFGGGGGGGGGGGHHHHHHHHHHHHHHGHHHGHHHGHHHHHHGGGGGHHHHHHHHHHHHHHHHGHHHGGHHHHHHHHHGGGGGHHGGGGGGGHHGGGGGGGGHHHHGGHHHHHHHHHHHHGGGGGGGGGGGGHHHHGGGGHGHHGGGGGGGGGGGGGGGGGGGGGGGGGGGGGGFFFFFFFFFFFFDFFFFFFFFFFEFFFFFFFFFFFFFFFFHFFFFFFFFFFFFFFFFFFFFFFFFF0
@M05620:45:000000000-G6HP7:1:1101:12289:10225 1:N:0:135
AGATTACTGCAACAGTTCCCCCTGGACCTGGAAAAGTTTCTTGCCTGGCTTACAGAAGCTGAAACAACTGCCAATGTCCTACAGGATGCTACCCGTAAGGAAAGGCTCCTAGAAGACTCCAAGGGAGTAAAAGAGCTGATGAAACAATGGCAAGTAAGTCAGGCATTTCCGCTTTAGCACTCTTGTGGATCCAATTGAACAATTCTCAGCATTTGTACTTGTAACTGACAAGCCAGGGACAAAACAAAGAT
+
AAAABFFFDFFFGGGFGGGGGGGGGGHHHHHHFHHHGHHHHHHHHHHGHHHABBGHHHHHHHHHHHHHHGHHHHHHHHHHDFGGHFHHHHFGFHGGEEHGGHFFGHHHGHHHHHHHHHHHHHHGEGGEGGHHHGHHHHGHHHHHGHHHHHHHHGHHHHHHHHHHHHHHHHGGGGGHGHHHHHHHHHHGHHHHHBGHHHHHHHHHHHHHHHHHHHHHEFHHHGHHHHHEFHCGHGGGGGGGGGGGGGG?FFF
@M05620:45:000000000-G6HP7:1:1101:26656:10330 1:N:0:135
CATCCTGACCCTGAAGTACCCCATTGAGCATGGCATCGTCACCAACTGGGACGACATGGAGAAGATCTGGCACCACACCTTCTACAACGAGCTGCGCGTGGCCCCGGAGGAGCACCCAGTGCTGCTGACCGAGGCCCCCCTGAACCCCAAGGCCAACAGAGAGAAGATGACTCAGGTGAGGCTCGGCCGACGCCCGTGCTCCTCCCGTCCTTTCCCCAGTCATTTTCTGCCCGGCTTGATTTCTGACATTA
+
CCCCCFFFFFFFGGGGGGGGGGGHHHHHHHHHHHHHHGHHHGHHHGHHHHHHGGGGGHHHHHHHHHHHHHHHHGHHHGGHHHHHHHHHGGGGGHHGGGGGGGHHGGGGGGGGHHHHGGHHHHHHHHHHHHGGGGGGGGGGGGHHHHGGGGHGHHGGGGGGGGGGGGGGGGGGGGGGGGGGGGGGFFFFFFFFFFFFBDFFFFFFFFFEFFFFFFFFFFFFFFFFFFFFFFFFFFFFF;:FFFFFB/FFFF/
@M05620:45:000000000-G6HP7:1:1101:3142:10332 1:N:0:135
CATCCTGACCCTGAAGTACCCCATTGAGCATGGCATCGTCACCAACTGGGACGACATGGAGAAGATCTGGCACCACACCTTCTACAACGAGCTGCGCGTGGCCCCGGAGGAGCACCCAGTGCTGCTGACCGAGGCCCCCCTGAACCCCAAGGCCAACAGAGAGAAGATGACTCAGGTGAGGCTCGGCCGACGCCCGTGCTCCTCCCGTCCTTTCCCCAGTCATTTTCTGCCCGGCTTGATTTCTGACATTA
+
CCCCCFFFFFFFGGGGGGGGGGGHHHHHHHHHHHHHHGGHGGHHHGHHHHHHGGGGGFHGHHHHGHHHHHHHHGHHHGGHHHHHHHHHGGGGGHHGGGGGCGHHGGGGGGDGHGHHGGFGHHHGHHHGGHGGGGGGGGGGGGHHGHGGGGHGHHEGGGGGGGDEGGGGGBBFFGFGFFGGGGGGFFED@9:BAFDF:DFFFFFFFFFADFDFFBFFFFFBFFFFFFFFFFFFFFAFFF.BFFF/BFBFFF/
@M05620:45:000000000-G6HP7:1:1101:3160:10342 1:N:0:135
CATCCTGACCCTGAAGTACCCCATTGAGCATGGCATCGTCACCAACTGGGACGACATGGAGAAGATCTGGCACCACACCTTCTACAACGAGCTGCGCGTGGCCCCGGAGGAGCACCCAGTGCTGCTGACCGAGGCCCCCCTGAACCCCAAGGCCAACAGAGAGAAGATGACTCAGGTGAGGCTCGGCCGACGCCCGTGCTCCTCCCGTCCTTTCCCCAGTCATTTTCTGCCCGGCTTGATTTCTGACATTA
+
AAAAAFFFFFFFFGGFGGGGGGGHHHHHHHHHHHHHHGHHHGHHHGHHFEFHGEGGGHGHHHHHHHHHHHHHHGHHHGGHHHHGHHHHGG?EGFHGGGGGFGHHGGDGGGG?GHHHGGHHEGGHGHGHHHDFDCCGGGGGGEGHHHGGGGEFHHGGGGFFFF.CFFFFGGGGGGFBFGFFGGFFAFEFFFCFBFF@9.9A/FFFFFFFDFDBB/9BFF9/;FFBFFFFFFFFF=9--B.BFFEB9//;/:/
@M05620:45:000000000-G6HP7:1:1101:7731:10365 1:N:0:135
CATCCTGACCCTGAAGTACCCCATTGAGCATGGCATCGTCACCAACTGGGACGACATGGAGAAGATCTGGCACCACACCTTCTACAACGAGCTGCGCGTGGCCCCGGAGGAGCACCCAGTGCTGCTGACCGAGGCCCCCCTGAACCCCAAGGCCAACAGAGAGAAGATGACTCAGGTGAGGCTCGGCCGACGCCCGTGCTCCTCCCGTCCTTTCCCCAGTCATTTTCTGCCCGGCTTGATTTCTGACATTT
+
BCAACFFFFFFFGGFGGGGGGGGHHHHHHGHHHHHHHGHHHGGHHGHHHHHHGGGGGHHGHHHHHHHHHHHHHGHHHGGHHHHHHHHHGGGGGGHGGGGGGGHHGGGGGGGGHHGHGGHHHHHHHHHHHHGGGGGGGGGGGGHHHGGGGGHGHHGGGGGGGGGGGGGGGGGGGGGGGFFGGGGGFFFFFFFFFFF;;ADEFFBFFFFEFFDFFFFFFFFFFFFFFFFFFFFFFFFFFFFBFFEFF/FBFF/
@M05620:45:000000000-G6HP7:1:1101:22451:10378 1:N:0:135
CATCCTGACCCTGAAGTACCCCATTGAGCATGGCATCGTCACCAACTGGGACGACATGGAGAAGATCTGGCACCACACCTTCTACAACGAGCTGCGCGTGGCCCCGGAGGAGCACCCAGTGCTGCTGACCGAGGCCCCCCTGAACCCCAAGGCCAACAGAGAGAAGATGACTCAGGTGAGGCTCGGCCGACGCCCGTGCTCCTCCCGTCCTTTCCCCAGTCATTTTCTGCCCGGCTTGATTTCTGACATTA
+
DDDDDFFFFFFFGGGGGGGGGGGHHHHHHHHHHHHHHGHHHGHHHGHHHHHHGGGGGHHHHHHHHHHHHHHHHGHHHGGHHHHHHHHHGGGGGHHGGGEFGGHHGGGGGGGGHGHHGGHHHHHHHHHHHHGGGGGGGGGGGGHHHHGGGGHGHHGGGGGGGGGGGGGGGGGGGGGGGGGGGGGGFFFFFFFFFFFF@DFFFFFFFFFEFFFFFFFFFFFFFFFFFFFFHFFFFFFFFFFFFFFFFFFFFF0
@M05620:45:000000000-G6HP7:1:1101:12416:10406 1:N:0:135
CATCCTGACCCTGAAGTACCCCATTGAGCATGGCATCGTCACCAACTGGGACGACATGGAGAAGATCTGGCACCACACCTTCTACAACGAGCTGCGCGTGGCCCCGGAGGAGCACCCAGTGCTGCTGACCGAGGCCCCCCTGAACCCCAAGGCCAACAGAGAGAAGATGACTCAGGTGAGGCTCGGCCGACGCCCGTGCTCCTCCCGTCCTTTCCCCAGTCATTTTCTGCCCGGCTTGATTTCTGACATTT
+
CCCCCFFFFFFFGGGGGGGGGGGHHHHHHHHHHHHHHGHHHGHHHGHHHHHHGGGGGHHHHHHHHHHHHHHHHGHHHGGHHHHHHHHHGGGGGHHGGGGGGGHHGGGGGGGGHHHHGGHHHHHHHHHHHHGGGGGGGGGGGGHHHHGGGGHGHHGGGGGGGGGGGGGGGGGGGGGGGGGGGGGGFFFFFFFFFFFFDADEFFFFFFFFFFFFFFFFFFDFFFFFFFFFFFFFFFFFFFAFFFFFBBFFFF0
@M05620:45:000000000-G6HP7:1:1101:5898:10417 1:N:0:135
CATCCTGACCCTGAAGTACCCCATTGAGCATGGCATCGTCACCAACTGGGACGACATGGAGAAGATCTGGCACCACACCTTCTACAACGAGCTGCGCGTGGCCCCGGAGGAGCACCCAGTGCTGCTGACCGAGGCCCCCCTGAACCCCAAGGCCAACAGAGAGAAGATGACTCAGGTGAGGCTCGGCCGACGCCCGTGCTCCTCCCGTCCTTTCCCCAGTCATTTTCTGCCCGGCTTGATTTCTGACATTA
+
CCCCCFFFFFFFGGGGGGGGGGGHHHHHHHHHHHHHHGHHHGHHHGHHHHGHGGGGGHHHHHGHHHHHHHHHHGGHHGGHHHHHHGHHGGGGGHHGGGFGGGHHGGGGGGGGHHHHGGHFGHHHHHGGHHGGGGGGGGGGGGHHHHGGGGHGHHGGGGGGGGGGGGGGGGGGGGGGGGGGGGGGFFFFFFFFFFFF:DFFFFFFFFFADFDFFFFFFFFFFFFFFFFFFFFFFFFFFFEFFFFFFFFFFF/
@M05620:45:000000000-G6HP7:1:1101:5869:10426 1:N:0:135
CATCCTGACCCTGAAGTACCCCATTGAGCATGGCATCGTCACCAACTGGGACGACATGGAGAAGATCTGGCACCACACCTTCTACAACGAGCTGCGCGTGGCCCCGGAGGAGCACCCAGTGCTGCTGACCGAGGCCCCCCTGAACCCCAAGGCCAACAGAGAGAAGATGACTCAGGTGAGGCTCGGCCGACGCCCGTGCTCCTCCCGTCCTTTCCCCAGTCATTTTCTGCCCGGCTTGATTTCTGACATTT
+
CCCCCFFFFFFFGGGGGGGGGGGHHCHHHGHHHHHHHGHHHGHGHGHHHHGHGGGGGHHHHHHHHHHHHHHHHGHHHGGHHHHHHHHHGGGGGHHGGGGGGGHHGGGGGGGGHHHHGEHHHHHHHHHHHHG@GGGGGGGGGGGHHHGGGFHGHHGGGGGGGGG.CFFGGGGGGFGGGGGGFFGGAFFFFFFAFFFF:DFFFFFFFFFEFFFFFFFFFF?FFFFFFFFFFFFFFFFFFF.BFF:BF/FBFF/
@M05620:45:000000000-G6HP7:1:1101:5887:10437 1:N:0:135
CATCCTGACCCTGAAGTACCCCATTGAGCATGGCATCGTCACCAACTGGGACGACATGGAGAAGATCTGGCACCACACCTTCTACAACGAGCTGCGCGTGGCCCCGGAGGAGCACCCAGTGCTGCTGACCGAGGCCCCCCTGAACCCCAAGGCCAACAGAGAGAAGATGACTCAGGTGAGGCTCGGCCGACGCCCGTGCTCCTCCCGTCCTTTCCCCAGTCATTTTCTGCCCGGCTTGATTTCTGACATTA
+
DDDDDFFFFFFFGGGGGGGGGGGHHHHHHHHHHHHHHGHHHGHHHGHHHHHHGGGGGHHHHHHHHHHHHHHHHGHHHGGHHHHHHHHHGGGGGHHGGGGGGGHHGGGGGGGGHGHHGGHGHHHHHHHHHHGGGGGGGGGGGGHHHHGGGGHGHHGGGGGGGGGGGGGGGGGGGGGGGGFGGGGGFFFFFFDFFFFFDFFFFFFFFFFFFFDFFFFFFFFFFFFHFFFFFFFFFFFFFAAFFFFFFBFFFF0
@M05620:45:000000000-G6HP7:1:1101:14141:10451 1:N:0:135
CATCCTGACCCTGAAGTACCCCATTGAGCATGGCATCGTCACCAACTGGGACGACATGGAGAAGATCTGGCACCACACCTTCTACAACGAGCTGCGCGTGGCCCCGGAGGAGCACCCAGTGCTGCTGACCGAGGCCCCCCTGAACCCCAAGGCCAACAGAGAGAAGATGACTCAGGTGAGGCTCGGCCGACGCCCGTGCTCCTCCCTTCCTTTCCCCAGTCATTTTCTGCCCGGCTTGATTTCTGACATTC
+
AA>>AF11F>C1BGGBFGGGCGEGHBFD1AFGHGFFBEGGAEABAEGHB/0BEEE?/CF1E1B0BAGHHGHF1F0G?E/GHH1FGHGFE//EF1CE/EE//@F/<E/CG@G/C/@FA?CG11GGFHFBGH?<@CGEAA<-:E/:GEGF.CEACGEFEEEB//CE9//CFFF0090/;/;FGE?A---B@@??=9@-@--;/BBBBE-B9FFF////;B-/;BFF/;FF/BFFF=>-@--;B/////;/;F/
@M05620:45:000000000-G6HP7:1:1101:18983:10455 1:N:0:135
AGATTACTGCAACAGTTCCCCCTGGACCTGGAAAAGTTTCTTGCCTGGCTTACAGAAGCTGAAACAACTGCCAATGTCCTACAGGATGCTACCCGTAAGGAAAGGCTCCTAGAAGACTCCAAGGGAGTAAAAGAGCTGATGAAACAATGGCAAGTAAGTCAGGCATTTCCGCTTTAGCACTCTTGTGGATCCAATTGAACAATTCTCAGCATTTGTACTTGTAACTGACAAGCCAGGGACAAAACAAAGAT
+
AAAABFFFFFFFGGGGGGGGGGGGEGHHHHHHHHHHHHHHHHHHHHHFHHHHHHHHHHHHHHHHHHHHHHHHHHHHHHHHGHHGHHHHHHHHHHGGGGHHHHHHHHHHGHHHHHHHHHHHHHHGGHGGHHHHHGGHHHHHHHHHHHHHHHHHHGHHHHHHHHBGHHHHHHGGGGGHHHHHHHHHHGHGHHHHHGHHHGHGHHHHHHHHHHHHHHHHHHHHHHHHHHHHHHHHHGGGGGGGGFFGFGGGFFF
@M05620:45:000000000-G6HP7:1:1101:18964:10465 1:N:0:135
AGATTACTGCAACAGTTCCCCCTGGACCTGGAAAAGTTTCTTGCCTGGCTTACAGAAGCTGAAACAACTGCCAATGTCCTACAGGATGCTACCCGTAAGGAAAGGCTCCTAGAAGACTCCAAGGGAGTAAAAGAGCTGATGAAACAATGGCAAGTAAGTCAGGCATTTCCGCTTTAGCACTCTTGTGGATCCAATTGAACAATTCTCAGCATTTGTACTTGTAACTGACAAGCCAGGGACAAAACAAAGAT
+
BAABCFFFFFFFGGGGGGGGGGGGHHHHHHHHHHHHHHHHHHHHHHHHHHHHHHHHHHHHHHHHHHHHHHHHHHHHHHHHHHHHHHHHHHHHHHGGGGHHHHHHHHHHGHHHHHHHHHHHHHHGGHGGFHHHHGHHHHHHHHHFGFHHHHHHHGHHHHHHHHFHHHHHHHGGGGGHHHHHHHHHHGHGHHHHGHHHHGFHHHHHHGHFGHHHHHHHHFHGHHHHHHHHHGGHGGGGGGGGGGGGGGGGGGC
@M05620:45:000000000-G6HP7:1:1101:17320:10486 1:N:0:135
CATCCTGACCCTGAAGTACCCCGGCTTGATTTCTGACATTAGATCGGAAGAGCACACGTCTGAACTCCAGTCACAGCGATAGATCTCGTATGCCGTCTTCTGCTTGAAAAAAAAAAAAGAAAAAAAGAGATTTAGTGACAACATTCTGTTGGAAATCATATACGAAAGCATAGATTTATATATCTCATTGAAGGTTAGGGCTCTACAACTGAAAGAGTACGGTCCGACACTTTATTTTGCGCAGGTCTATC
+
CBCCCFFFFFFFGGGGGGGGGGGGGGGGHHHHHHHHHHHHHHHHHHGGGGHHHHHHHGHHHGHHHHHHHHHHHGHFHGGHGGHHHHHHGGHHHHGGGHGHHHHHHHHHFHHEEBC@<>//00=0/-..>011111000000.</0000000.000:0000000.:.../000000000000;000000000000000././../000000/0000/900099/.--.---0000900000----9.0:000
@M05620:45:000000000-G6HP7:1:1101:14783:10495 1:N:0:135
CATCCTGACCCTGAAGTACCCCATTGAGCATGGCATCGTCACCAACTGGGACGACATGGAGAAGATCTGGCACCACACCTTCTACAACGAGCTGCGCGTGGCCCCGGAGGAGCACCCAGTGCTGCTGACCGAGGCCCCCCTGAACCCCAAGGCCAACAGAGAGAAGATGACTCAGGTGAGGCTCGGCCGACGCCCGTGCTCCTCCCGTCCTTTCCCCAGTCATTTTCTGCCCGGCTTGATTTCTGACATTA
+
BBBBBFFFFFFFGGGGGGGGGGGFGHHHHHHFGHHHHGHHGGHHHGHHGGGHGGGGGHHHHHHGHGHFGHHHHGHHHGGHHHHHHHHHGGGGGHHGGG@FGGHHGGGGGGGGHGHHGGHFGHFHHHHHHGGGGGGGGGGGGGHGHHGGGGHGHHGGGGGGGGGGFFGFGGGGGGGGGGGGFGGGDFFFCA=DFFFFBFF.FFFFFFFAFFFBFFFFFFFBFFFFFFFBFFFFDB;=@>9/9BFFE:BFFF/
@M05620:45:000000000-G6HP7:1:1101:18182:10503 1:N:0:135
CATCCTGACCCTGAAGTACCCCATTGAGCATGGCATCGTCACCAACTGGGACGACATGGAGAAGATCTGGCACCACACCTTCTACAACGAGCTGCGCGTGGCCCCGGAGGAGCACCCAGTGCTGCTGACCGAGGCCCCCCTGAACCCCAAGGCCAACAGAGAGAAGATGACTCAGGTGAGGCTCGGCCGACGCCCGTGCTCCTCCCGTCCTTTCCCCAGTCATTTTCTGCCCGGCTTGATTTCTGACATTA
+
EEEEEFFFFFFFGGGGGGGGGGGHHHHHHHHHHHHHHGHHHGHHHGHHHHHHGGGGGHHHHHHHHHHHHHHHHGHHHGGHHHHHHHHHGGGGGHHGGGGGGGHHGGGGGGGGHHHHGGHGHHHHHHHHHHGGGGGGGGGGGGHHHHGGGGHGHHGGGGGGGGGGGGGGGGGGGGGGGGGGGGGGFFFFFFFFFFFFDFFFFFFFFFFFFFFFFFFFFFFFFFFFFFHHHFFFFFFFFFFFFFFFFFFFFF1
@M05620:45:000000000-G6HP7:1:1101:22377:10530 1:N:0:135
CATCCTGACCCTGAAGTACCCCATTGAGCATGGCATCGTCACCAACTGGGACGACATGGAGAAGATCTGGCACCACACCTTCTACAACGAGCTGCGCGTGGCCCCGGAGGAGCACCCAGTGCTGCTGACCGAGGCCCCCCTGAACCCCAAGGCCAACAGAGAGAAGATGACTCAGGTGAGGCTCGGCCGACGCCCGTGCTCCTCCCGTCCTTTCCCCAGTCATTTTCTGCCCGGCTTGATTTCTGACATTA
+
CCCCCFFFFFFFGGGGGGGGGGGHHHHHHHHHHHHHHGHHHGHHHGHHHHHHGGGGGHHHHHHHHHHHHHHHHGHHHGGHHHHHHHHHGGGGGHHGGGEGGGFHGGGGGGGGHHHHGGHHHHHHHHHHHHGGGGGGGGGGGGHHHHGGGGHGHHGGGGGGGGGGGGGGGGGGGGGGGGGGGGGGFFFFFFFFFFFF=DFFFFFFFFF?FFDFFFFFFFFFFFFFFFFFFFFFFAFFFFAFFFFFF;FFFF0
@M05620:45:000000000-G6HP7:1:1101:5631:10533 1:N:0:135
ATCCTGACCCTGAAGTACCCCATTGAGCATGGCATCGTCACCAACTGGGACGACATGGAGAAGATCTGGCACCACACCATCTACAACGAGCTGCGCGTGGCCCCGGAGGAGCACCCAGTGCTGCTGACCGAGGCCCCCCTGAACCCCAAGGCCAACAGAGAGAAGATGACTCAGGTGAGGCTCGGCCGACGCCCGTGCTCCTCCCGTCCTTTCCCCAGTCATTTTCTGCCCGGCTTGATTTCTGACATTAG
+
BBBBBFFFFFFFGGGGFGGGGGHHHHHHFGHFHHGHGHHHGFFHGHHHFFGGGGGGHHHHGHHHFHFFHFHHGHFEEGHHHHHHGHHGFGGGCHGGFEGGGHHGFBCCCDGHHHHGGHF<FGHHHFDGHGGGGGGGGDGGGHHHHGGDGHGHHEFGGGGFGGGGFFGGGGBFBFF;BFF?E.9>DFDFFFAAFFFFFFEFFEFFFF:AD9/F/:9BF?F99BBB//;/FFFF=DAAF.9/FFFFBFFBFF/
@M05620:45:000000000-G6HP7:1:1101:18526:10588 1:N:0:135
TACCTGTACTGGGGAAGAGTGTAGCAATCGCCATTCCTACCCTAAAGATCGGAAGAGCACACGTCTGAACTCCAGTCACAGCGATAGATCTCGTATGCCGTCTTCTGCTTGAAAAAAAAAAAAAAAACACCAAAATACTCATCCACACCCATCCCCGCATACATCACATCCATCACGCTAACGTATACACACATAAGAGTCAACGACTCCAAATGTACTACGGGAGCCACATCTCCAATATGTGACTCCTC
+
CCCCCFFFFFFFGGGGGGGGGGHHHGHHHGGGGGHHHHFHHHHHHHHHHHHGGGGHHHFHGHGHHHGGHHHHHGHGHGHFHHGFGGGGHHHHGFEHHHHGFGHGHHHHHHHCGGHHGGGC?>>/<--..0..<..000000000000:...//...---.9090000000;00000....././.000000..09000000000..-..099000000090..-.-..9/.0000000009000000900:
@M05620:45:000000000-G6HP7:1:1101:28081:10601 1:N:0:135
CATCCTGACCCTGAAGTACCCCATTGAGCATGGCATCGTCACCAACTGGGACGACATGGAGAAGATCTGGCACCACACCTTCTACAACGAGCTGCGCGTGGCCCCGGAGGAGCACCCAGTGCTGCTGACCGAGGCCCCCCTGAACCCCAAGGCCAACAGAGAGAAGATGACTCAGGTGAGGCTCGGCCGACGCCCGTGCTCCTCCCGTCCTTTCCCCAGTCATTTTCTGCCCGGCTTGATTTCTGACATTA
+
CCCCCFFFFFFFGGGGGGGGGGGHHHHHHHHHHHHHHGHHHGHHHGHHHHHHGGGGGHHHHHHHHHHHHHHHHGHHHGGHHHHHHHHHGGGGGHHGGGGGGGHHGGGGGGGGHHHHGGHHGHHHHHHHHHGGGGGGGGGGGGHHHHGGGGHGHHGGGGGGFGGGGGGFGGGGGGGGGGGGGGGGFFFFFCFFFFFFFFFEFFFFFFFFFFFFFFFFFFFFFFFFFFFFFFFFFFFDFF9FFFFFFFFFFF/
@M05620:45:000000000-G6HP7:1:1101:26613:10606 1:N:0:135
AGATTACTGCAACAGTTCCCCCTGGACCTGGAAAAGTTTCTTGCCTGGCTTACAGAAGCTGAAACAACTGCCAATGTCCTACAGGATGCTACCCGTAAGGAAAGGCTCCTAGAAGACTCCAAGGGAGTAAAAGAGCTGATGAAACAATGGCAAGTAAGTCAGGCATTTCCGCTTTAGCACTCTTGTGGATCCAATTGAACAATTCTCAGCATTTGTACTTGTAACTGACAAGCCAGGGACAAAACAAAGAT
+
CABCCFFFFFFFGGGGGGGGGGGGHHHHHHHHHHHHGHHHHHHHHHHHHHHHHHHHHHHHHHHHHHHHHHHHHHHHHHHHHHHHHHHHHHGHHHGG@EHHHHHHHHHHGHHHHHHGHHHH3GHGG/EFFHHHHGHHHHGHHGHHHHHHHGHGHGHHHHHHGHGHHHHHHHGGGGGHHHGHHHHHHFGGHHHHGGHHHGHGHHHHHHHHHHHHHGHHHHHHHHHGHHHHHHHHHGFFGGGGGGFFFGGGGFC
@M05620:45:000000000-G6HP7:1:1101:24886:10620 1:N:0:135
CATCCTGACCCTGAAGTACCCCATTGAGCATGGCATCGTCACCAACTGGGACGACATGGAGAAGATCTGGCACCACACCTTCTACAACGAGCTGCGCGTGGCCCCGGAGGAGCACCCAGTGCTGCTGACCGAGGCCCCCCTGAACCCCAAGGCCAACAGAGAGAAGATGACTCAGGTGAGGCTCGGCCGACGCCCGTGCTCCTCCCGTCCTTTCCCCAGTCATTTTCTGCCCGGCTTGATTTCTGACATTA
+
CCCCCFFFFFFFGGGGGGGGGGGHHHHHHHHHHHHHHGHHHGHHHGHHHHHHGGGGGHHHHHHHHHHHHHHHHGHHHGGHHHHHHGHHGGGGGHHGGGGGGGHHGGGGGGGGHGHHGGHGHHGHHHHHHHGGGGGGGGGGGGHHHHGGGGHGHHGGGGGGGGGGGGGFGGGGGGGGGGGGGGGGFFFFFFFFFFFFFDFFFFFFFFFEDFFFFFFFFFFFFFFFFFFFFEFFFFFFFFFFFFFFFFFFFF0
@M05620:45:000000000-G6HP7:1:1101:4210:10623 1:N:0:135
CATCCTGACCCTGAAGTACCCCATTGAGCATGGCATCGTCACCAACTGGGACGACATGGAGAAGATCTGGCACCACACCTTCTACAACGAGCTGCGCGTGGCCCCGGAGGAGCACCCAGTGCTGCTGACCGAGGCCCCCCTGAACCCCAAGGCCAACAGAGAGAAGATGACTCAGGTGAGGCTCGGCCGACGCCCGTGCTCCTCCCGTCCTTTCCCCAGTCATTTTCTGCCCGGCTTGATTTCTGACATTA
+
CCCCCFFFFFFFGGGGGGGGGGGHHHHHHHHHHHHHHGHHHGHHHGHHHHHHGGGGGHHHHHHHHHHHHHHHHGHHHGGHHHHHHHHHGGGGGHHGGGGGGGHHGGGGGGGGHHHHGGHHHHHHHHHHHHGGGGGGGGGGGGHHHHGGGGHGHHGGGGGGGGGGGGGGGGGGGGGGGGGGGGGGFFFFFFFFFFFFCDFFFFFFFFFFFFFFFFFFFFFFFFFFFFFFFFFFFFFFFFAFFFFFFEFFFF0
@M05620:45:000000000-G6HP7:1:1101:4221:10639 1:N:0:135
CATCCTGACCCTGAAGTACCCCATTGAGCATGGCATCGTCACCAACTGGGACGACATGGAGAAGATCTGGCACCACACCTTCTACAACGAGCTGCGCGTGGCCCCGGAGGAGCACCCAGTGCTGCTGACCGAGGCCCCCCTGAACCCCAAGCCCAACAGAGAGAAGATGGCTCAGGTTGGGCTCGTCCGAGGCCCTGTCCCTGCCCGTCCTTTCCCCGGTCCTTTTCTGCCCTCCTTGGTTTCTGACTTTA
+
A>A>1BD11FFCCGBBGGGGGGC011DF111BBFGGE0FHCAAFFEAG0/0BAFAEEH01FHHCFAF21FGFGGHH/>EFC1BGGDGH/B//>GFC>E>//>BF/>CGG/E/?FCGA//11111?<<FGCC--<<.<AC-C.C0:GE...;.:CA..;F///.;9//;;//;F0//=0/--;----;--;---9---//////-9;-;9--//:FF--9---;9B/9//B/9/--9;//:--//////9;/
@M05620:45:000000000-G6HP7:1:1101:5619:10670 1:N:0:135
ATCTCTATCTCCTAAAAAGGAAGAAAGGGGAGGGAAGATCGGAAGAGCACACGTCTGAACTCCAGTCACAGCGATAGATCTCGTATGCCGTCTTCTGCTTGAAAAAAAAAAAAAAAAAAAAAAAGAAAAACAGAAAGGAAGAAATACGTGAGAAATATGACAAAAGAAAAAATAACAAGACAACAGAGACTACGGGAGAGAATTAAAGCCATGAGAGCACCCAATGTAAGTAATGTAAGAATTGTCACACA
+
CCCCCFFFFFFFGGGGGGGEFGHHHHHHGFEGGGFHGHHHHGEGGHHHHHGHGHHHFFHHHHHHHGHHHHHHFFGDFGF@GHFF?FHGHFEGHGHHHHHHHHHHHHGFGGCC</<-<<---::-..9//...//000.//../900090/990000:000090/./../:.;900;00/9/;/../9///0:/..;.-...00090000./00:00090...;./0:000000000:0000000000000.
@M05620:45:000000000-G6HP7:1:1101:5608:10685 1:N:0:135
ATCTCTATCTCCTAAAAAGGAAGAAAGGGGAGGGAAGATCGGAAGAGCACACGTCTGAACTCCAGTCACAGCGATAGATCTCGTATGCCGTCTTCTGCTTGAAAAAAAAAAACAAAAAAGATAACAAACAGAATTAACGAGTTATACACAAGATAAAATCAAACTACAGAGCACAAGGATCCATGGGAAGAACGGCTGGTAGACAAAGGACGTGATAGGATTGAGTGAGTATTGCATCACGATCACAAACT
+
AABBBFDFFFFFGGGGGGGFFGGBBAGGGFEEGGF2EBGHHGGFFHHHBGGHGHHHGD5FGHHHHHHHHFHHFEHGGGGFHHGGEHHHHGEEHFHHHHHHHGHGHHGECGC<//?00///<111>110.000111111.<...0000000../000000/000000//00///.//...0//0009.//..//..---./////:../..9-.../99////.:////99//////////.99..///../
@M05620:45:000000000-G6HP7:1:1101:5631:10686 1:N:0:135
ATCTCTATCTCCTAAAAAGGAAGAAAGGGGAGGGAAGATCGGAAGAGCACACGTCTGAACTCCAGTCACAGCGATAGATCTCGTATGCCGTCTTCTGCTTGAAAAAAAAAAATCTGTTATTTTGTTTGACGGAGTGTCTTGTTGAGAACATATGTAGGACATGATTTTTTCCTGCAACAGGGAAAATAAAGTATAAGTTTTAAAGATTTATTCTTTAATAAAGGATCTCAAAGCCAGCTTTAGAAACAGGA
+
AAAAAFFFFFFFGGGGGGA11BG0EFHAEE?EGCCGGHFHAE/FEHHHHCCBABAGFHFFHDHFHDF1GHGE/EHGEHHF2B>FEEHE@>>>B?>GHFHFG0E11FEE/<C/012@FDF<GD<DGGFFFH/AEGCFGGFHHGHHB/CDGC0DDDGHHEFFHHHFCGCHHCHHHHHHFHGGGGGG.9CBFGF9BF0F0;FFGFBBC9999FGGGFGGGFFFFFF/-/BFFFFFFFFBFFF/FBBB/9/;-A-
@M05620:45:000000000-G6HP7:1:1101:8963:10691 1:N:0:135
CATCCTGACCCTGAAGTACCCCATTGAGCATGGCATCGTCACCAACTGGGACGACATGGAGAAGATCTGGCACCACACCTTCTACAACGAGCTGCGCGTGGCCCCGGAGGAGCACCCAGTGCTGCTGACCGAGGCCCCCCTGCACCCCCAGGCCCACCGAGAGAAGATGACTCAGGTGAGGCTCGGCCGACGCCCGTGCTCCTCCCGTCCTTTCCCCAGTCATTTTCTGCCCGGCTTGATTTCTGACATTT
+
A>ABBFFFFFFFCFGGGBGGGGEHHFFBGFGDGGGGH2GHHGHFHGHHHHHGGGG0EHHBB3FHFHHFFBGFHGFHGGGHHHHDG@3FEEFGGHHEEGGE/EGHGGGCCD/AGHHHGEGHEFGHHHHFGH@<<CGGGGGGGC./CHGG--:;CEA.;.9---9;9C/;CBFFG09FFFFFFEEF-9AD@@B;BBBBBDFEFFFFFEA9AFFFFFFFFF.BF/BFFFFFFFFFF?9B--.;FF/9//;/;B/
@M05620:45:000000000-G6HP7:1:1101:9546:10694 1:N:0:135
AAACCAGAAGACATGAGGTCAGCTAGATCGGAAGAGCACACGTCTGAACTCCAGTCACAGCGATAGATCTCGTATGCCGTCTTCTGCTTGAAAAAAAAAAAACCCAAGAAAACTATCATAGCTGCTTTTTTACGCCAAAGAACACTCTAACAAACCTATAAGCTTCCACCCACGAGTGTGGCACCGTTACTCCCGCTCCTGCCCGAGCACTTTCCGTAGACCACCTATCCCCGCCACCGTCACAACCTCAC
+
CCCCCCCFFFFFGGGGGGGGGGHHHHHHHHGGGGHHHHHHHGHHHGHFHHHHHHHHHHGHHGGHGGHGDHHHFEHHHHGGGHGHHHHHHH1FFGGG/EEF<///////02222222222222F1111111//1..-<-0000///0/0000<0.<<C000000000000::.:---..;0.9:0.-9...000..---.000...;---.09900.;...99/...900/9.--;-...9...00..//0.
@M05620:45:000000000-G6HP7:1:1101:8981:10694 1:N:0:135
CATCCTGACCCTGAAGTACCCCATTGAGCATGGCATCGTCACCAACTGGGACGACATGGAGAAGATCTGGCACCACACCTTCTACAACGAGCTGCGCGTGGCCCCGGAGGAGCACCCAGTGCTGCTGACCGAGGCCCCCCTGAACCCCAAGGCCAACAGAGAGAAGATGACTCAGGTGAGGCTCGGCCGACGCCCGTGCTCCTCCCGTCCTTTCCCCAGTCATTTTCTGCCCGGCTTGATTTCTGACATTA
+
DDDDDFFFFFFFGGGGGGGGGGGHHHHHHHHHHHHHHGHHHGHHHGHHHHHHGGGGGHHHHHHHHHHHHHHHHGHHHGGHHHHHHHHHGGGGGHHGGGGGGGHHGGGGGGGGHHHHGGHGHHHHHHHHHHGGGGGGGGGGGGHHHHGGGGHGHHGGGGGGGGGGGGGGGGGGGGGGGGGGGGGGFFFFFFFFFFFFDFFFFFFFFFFEFFFFFFFFFFFBFFFFFFFFHFFFFFFFFFFFFFFFFFFFFF0
@M05620:45:000000000-G6HP7:1:1101:17765:10719 1:N:0:135
CATCCTGACCCTGAAGTACCCCATTGAGCATGGCATCGTCACCAACTGGGACGACATGGAGAAGATCTGGCACCACACCTTCTACAACGAGCTGCGCGTGGCCCCGGAGGAGCACCCAGTGCTGCTGACCGAGGCCCCCCTGAACCCCAAGGCCAACAGAGAGAAGATGACTCAGGTGAGGCTCGGCCGACGCCCGTGCTCCTCCCGTCCTTTCCCCAGTCATTTTCTGCCCGGCTTGATTTCTGACATTA
+
CCCCCFFFFFFFGGGGGGGGGGGHHHHHHHGHHHHHHGHHHGHHHGHHHHHHGGGGGHHHHHHHHHHHHHHHHGHHHGGHHHHHHHHHGGGGGHHGGGGGGGHHGGGGGGGGHHHHGGHHHHHHHHHHHHGGGGGGGGGGGGHGHHGGGGHGHGGGGGGGGGGGGGGGGGGGGGGGGGGGGGGGFFFFFFFFFFFF@ADEFFFFFFFFFFDFFFFFFFFFFFFFFFFFFFFFFABDAFAFFFFFFFF0FF0
@M05620:45:000000000-G6HP7:1:1101:17756:10740 1:N:0:135
CATCCTGACCCTGAAGTACCCCATTGAGCATGGCATCGTCACCAACTGGGACGACATGGAGAAGATCTGGCACCACACCTTCTACAACGAGCTGCGCGTGGCCCCGGAGGAGCACCCAGTGCTGCTGACCGAGGCCCCCCTGAACCCCAAGGCCAACAGAGAGAAGATGACTCAGGTGAGGCTCGGCCGACGCCCGTGCTCCTCCCGTCCTTTCCCCAGTCATTTTCTGCCCGGCTTGATTTCTGACATTA
+
DDDDDFFFFFFFGGGGGGGGGGGHHHHHHHHHHHHHHGHHHGHHHGHHHHHHGGGGGHHHHHHHHHHHHHHHHGHHHGGHHHHHHHHHGGGGGHHGGGGGGGHHGGGGGGGGHHHHGGHHHHHHHHHHHHGGGGGGGGGGGGHHHHGGGGHGHHGGGGGGGGGGGGGGGGGGGGGGHGGGGGGGFFFFFFFFFFFF@DFFFFFFFFFFFFDFFFFFFFFFFFFFFFFFFEFFDFCFFFAFFFFFFFFFFF0
@M05620:45:000000000-G6HP7:1:1101:4644:10749 1:N:0:135
CATCCTGACCCTGAAGTACCCCATTGAGCATGGCATCGTCACCAACTGGGACGACATGGAGAAGATCTGGCACCACACCTTCTACAACGAGCTGCGCGTGGCCCCGGAGGAGCACCCAGTGCTGCTGACCGAGGCCCCCCTGAACCCCAAGGCCAACAGAGAGAAGATGACTCAGGTGAGGCTCGGCCGACGCCCGTGCTCCTCCCGTCCTTTCCCCAGTCATTTTCTGCCCGGCTTGATTTCTGACATTT
+
CDDDDFFFFFFFGGGGGGGGGGGHHHHHHHHHHHHHHGHHHGHHHGHHHHHHGGGGGHHHHHGHHHHHHHHHHGHHHGGHHHHHHHHHGGGGGHHGGGGGGGHHGGGGGGGGHHHHGGHGHHHHHHHHHHGGGGGGGGGGGGHHHHGGGGHGHHGGGGGGGGGGGGGGGGGGGGGGGGGGGGGGFFFFADFFFFFABDDEFFFFFFF.ADAFFFFFFFDFFFFFFFFFFFFEDFFFFFAFFFFFF:FFFF0
@M05620:45:000000000-G6HP7:1:1101:17272:10750 1:N:0:135
CATCCTGACCCTGAAGTACCCCATTGAGCATGGCATCGTCACCAACTGGGACGACATGGAGAAGATCTGGCACCACACCTTCTACAACGAGCTGCGCGTGGCCCCGGAGGAGCACCCAGTGCTGCTGACCGAGGCCCCCCTGAACCCCAAGGCCAACAGAGAGAAGATGACTCAGGTGAGGCTCGGCCGACGCCCGTGCTCCTCCCGTCCTTTCCCCAGTCATTTTCTGCCCGGCTTGATTTCTGACATTA
+
DDDDDFFFFFFFGGGGGGGGGGGHHHHHHHHHHHHHHGHHHGHHHGHHHHHHGGGGGHHHHHHHHHHHHHHHHGHHHGGHHHHHHHHHGGGGGHHGGGGGGGHHGGGGGGGGHHHHGGHHHHHHHHHHHHGGGGGGGGGGGGHHHHGGGGHGHHGGGGGGGGGGGGGGGGGGGGGGGGGGGGGGFFFFFFFFFFFF=DDFFFFFFFFFFFFFFFFFFFFFFFFFHFFFHFFFFFFFFFFFFFFFFFFFFF0
@M05620:45:000000000-G6HP7:1:1101:17291:10751 1:N:0:135
CATCCTGACCCTGAAGTACCCCATTGAGCATGGCATCGTCACCAACTGGGACGACATGGAGAAGATCTGGCACCACACCTTCTACAACGAGCTGCGCGTGGCCCCGGAGGAGCACCCAGTGCTGCTGACCGAGGCCCCCCTGAACCCCAAGGCCAACAGAGAGAAGATGACTCAGGTGAGGCTCGGCCGACGCCCGTGCTCCTCCCGTCCTTTCCCCAGTCATTTTCTGCCCGGCTTGATTTCTGACATTA
+
CCCCCFFFFFFFGGGGGGGGGGGHHHHHHHHHHHHHHGHHHGHHHGHHHHHHGGGGGHHHHHHHHHHHHHHHHGHHHGGHHHHHHHHHGGGGGHHGGGGGGGHHGGGGGGGCHHHHGGHHHHHHHHHHHHGGGGGGGGGGDGHHHHGGGGHGHHGGGGGGGGGGGGGGGGGGGGGGGGGGGGGGFFFFFFFFFFFFDFDAFFFFFFFAAFFFFFFFFFFFFFFFFFFFFEFFFFFFFF.FFFFFFFBFFF/
@M05620:45:000000000-G6HP7:1:1101:9681:10752 1:N:0:135
AAACCAAGCAGACACCCAGAAGACATGAGGTCAGCTAGATCGGAAGAGCACACGTCTGAACTCCAGTCACAGCGATAGATCTCGTATGCCGTCTTCTGCTTGCAAAAAAAAAAAAAATAGCAAAAGAGATACAAATAATGGTGTAAAGTTAAAACGCGATACAGCATGACGGGGAAAAGATAGAAGAAATAAAGTAGATAAGGAGATGGAGAGAGAGTAAAAGGGATAAAATCATAAATCAGGAATGTAGT
+
DDCDDDDFDFFFGGGGGGGGGGHHFHHHHGGGHHHHHHHHHHGGGGHHHHH2FFHHHGGHHHHHHHHHHHHHHGGHGGHHHHHHFEHHHHGFGHGHHHHHHH/BGHHHGGGG>/</<=11111101.00111<111111<11=.00000<00000<----.-:00/00:0.----..//.0000000//00000000:000000../00//0.....000000.../:000000;000000000/00;000
@M05620:45:000000000-G6HP7:1:1101:17271:10776 1:N:0:135
CATCCTGACCCTGAAGTACCCCATTGAGCATGGCATCGTCACCAACTGGGACGACATGGAGAAGATCTGGCACCACACCTTCTACAACGAGCTGCGCGTGGCCCCGGAGGAGCACCCAGTGCTGCTGACCGAGGCCCCCCTGACCCCCAAGGCCAACAGAGAGAAGATGACTCAGGTGAGGCTCGGCCGACGCCCGTGCTCCTCCCGTCCTTTCCCCAGTCATTTTCTGCCCGGCTTGATTTTTGACATTC
+
A3ABBFFBFFFFGFFDGGGGGGGHHH5GGGHGHHCHHGHHHGHF2EHHFFFGA?E0EGH3FA1BFGHHHBGGGG1GEFGHHHHHHHHH/?>EFFHEE>EE?EHHGGGGGGGGHHHHGEGHHGHHHHFHHHC?DGGFGGGGGEG/GHGGC.GGGGF.E.CFFGGFBFFGFBFGGGFFFFGFFGFFBBEF<BB?BBB>9AFFBFFFFF9.;9;BBFFFF.99B/BFFFFF/BFEF--@=9.;FB/;9.;/;B/
@M05620:45:000000000-G6HP7:1:1101:12161:10817 1:N:0:135
AGATTACTGCAACAGTTCCCCCTGGACCTGGAAAAGTTTCTTGCCTGGCTTACAGAAGCTGAAACAACTGCCAATGTCCTACAGGATGCTACCCGTAAGGAAAGGCTCCTAGAAGACTCCAAGGGAGTAAAAGAGCTGATGAAACAATGGCAAGTAAGTCAGGCATTTCCGCTTTAGCACTCTTGTGGATCCAATTGAACAATTCTCAGCATTTGTACTTGTAACTGACAAGCCAGGGACAAAACAAAGAT
+
>AAAAFFFFFBDGGFBBFFGGGGGHHHHHHGHHHHHFHHHHHHHHHGHFHHHHGHHHHHHHHGHHHGHHHHHHHHHGGHHHHHHHFHHHHHHHHGGEGHHHHHHHHHHGHHHHHHGHHHHHGHGFFEEGBGHGGHHHHFGHHHHHHGHHHHGHGHHHHHHHHHHHHHHHHGGGGGHHHGHHHHHHGCEHHHHFHHHHFFFFCHGHHHDGGHHHCGGHHHHHHHGHHGHHFFGFFBFGGGGGGBCFFEFFFB
@M05620:45:000000000-G6HP7:1:1101:12148:10830 1:N:0:135
AGATTACTGCAACAGTTCCCCCTGGACCTGGAAAAGTTTCTTGCCTGGCTTACAGAAGCTGAAACAACTGCCAATGTCCTACAGGATGCTACCCGTAAGGAAAGGCTCCTAGAAGACTCCAAGGGAGTAAAAGAGCTGATGAAACAATGGCAAGTAAGTCAGGCATTTCCGCTTTAGCACTCTTGTGGATCCAATTGAACAATTCTCAGCATTTGTACTTGTAACTGACAAGCCAGGGACAAAACAAAGAT
+
AAABCFFFFFFFGGGBGGGGGGGGHHHHHHHHHHHHGHHHHHHHHHHHHHHHHHHHHHHHHHHHHHHHHHHHHHHHHHHHHHHHHHHHHHHHHHGGGGFGGHHHHHHHGHHHHHHHHHHHHHHGGFGFHFHHHGHHHHGHHHHHHHHHHHHHHGHHHHHHHHHHHHHHHHGGGGGHHHHHHHHHHHHGHHHHGHHHHGGHHHHHHHHHHHHHHHHHHFHHHHHHHHHHHHGHHGFGGGGGGGFFGGGGGGC
@M05620:45:000000000-G6HP7:1:1101:19874:10917 1:N:0:135
CATCCTGACCCTGAAGTACCCCATTGAGCATGGCATCGTCACCAACTGGGACGACATGGAGAAGATCTGGCACCACACCTTCTACAACGAGCTGCGCGTGGCCCCGGAGGAGCACCCAGTGCTGCTGACCGAGGCCCCCCTGAACCCCAAGGCCAACAGAGAGAAGATGACTCAGGTGAGGCTCGGCCGACGCCCGTGCTCCTCCCGTCCTTTCCCCAGTCATTTTCTGCCCGGCTTGATTTCTGACATTA
+
CCCCCFFFFFFFGGGGGGGGGGGHHHHHHHHHFHHHHGHHHGHHGGHHHHHHGGGGGFHHHHHHHHHHGHHHHGHHHGGHHHHHHHHHGGGGGHHGGGGGGGHHGGGGDFGGHHHHGGFHHHHGHHGHHHGGGGGGGGGGGGHHHHGGGGGEHHGGGGGGGFGGGEFFGGGGGGGGGGGGGGFGFFFFFAFFFFFC@.AEFFFFFFFEA.AFFFFFFFFFFFFFFFFBFFFF.-9DFFFFFFFFB/BFBF/
@M05620:45:000000000-G6HP7:1:1101:19860:10930 1:N:0:135
CATCCTGACCCTGAAGTACCCCATTGAGCATGGCATCGTCACCAACTGGGACGACATGGAGAAGATCTGGCACCACACCTTCTACAACGAGCTGCGCGTGGCCCCGGAGGAGCACCCAGTGCTGCTGACCGAGGCCCCCCTGAACCCCAAGGCCAACAGAGAGAAGATGACTCAGGTGAGGCTCGGCCGACGCCCGTGCTCCTCCCGTCCTTTCCCCAGTCATTTTCTGCCCGGCTTGATTTCTGACATTA
+
DCDDDFFFFFFFGGGGGGGGGGGHHHHHHHHHHHHHHGHHHGHHHGHHHHHHGGGGGHHHHHHHHHHHHHHHHGHHHGGHHHHHHHHHGGGGGHHGGGGGGGHHGGGGGGGGHHHHGGHHHHHHHHHHHHGGGGGGGGGGGGHHHHGGGGHGHHGGGGGGGGGGGGGGGGGGGGGGGGGGGGGGFFFFFFFFFFFF@DFEFFFFFFFEFFFFFFFFFFFBFFFFFFFFFFFFFFFFFFFFFFFFFFFFFF0
@M05620:45:000000000-G6HP7:1:1101:13526:10957 1:N:0:135
ATCTCTATCTCCGAAAAAGGAAGAAAGGGGAGGGAAGATCGGAAGAGCACACGTCTGAACTCCAGTCACAGCGATAGATCTCGTATGCCGTCTTCTGCTTGAAAAAAAAAAAAAGACTCCAAGGGATTAAAAGAGCTGATGAAACAATGGCAAGTAAGTCAGGCATTTCCGCTTTAGCACTCTTGTGGATCCAATTGAACAATTCTCAGCCTTTGTACTTGTACCTGACAAGCCATGGACACAACAAAGCT
+
BABBBFFFDF5FGGAEEGEGGFHF4FGFFGGGGGGHGHHHHFFGGHHHHGHHEHHGFFHHHHHHHGHHHHHHGGHGGBFFGHHFEFGFGGEGGFFHHHFHHHHGHFGDGCG/<</.<=GGBG<.CG0<G0<=DCFCGHFHEHFH0/:CGHHHHA;;;0CCGGFC?0990;AEA.EFBBCFGGGGE99E0;CFBBFF/;FFFFFFFFFF;//;9999B9;B;;BF/F//;B/9AE.////;B..;A.9AB.:
@M05620:45:000000000-G6HP7:1:1101:17926:10960 1:N:0:135
TACCTGTACTGGGGAAGCAATCGCCATTCCTACCCTAAAGATCGGAAGAGCACACGTCTGAACTCCAGTCACAGCGATAGATCTCGTATGCCGTCTTCTGCTTGAAAAAAAAAAATATCACAATTCATCACCCACTTTATTATCCCCCTTCCAACCTTCCCTTCCATACCACATCCTCCCTCTTTCGTCCTCCCTCCACCCCTTCTCCACAGTTTTCCATCCACCTGACCCCCCACATCCACACCCCCTCC
+
ABBBBFDFFFFFG2AECEGGGFFGGGGGHHHHFHHHGGBBFHHHGFFGFHHHHHHGHGFGFHHGHHHFHHHHHFGFEEEFFDGHGHGGFHHHFEEFFHHHHEGFGBF3BEEEGC/02@222222222221100/?011<1111111..-000111./0/</00//000/<0:.00;0;/.///000.....9/;//./9;.-../0000//.0090;////.//9.////..-;-..9/9/9/;..---..
@M05620:45:000000000-G6HP7:1:1101:25703:10978 1:N:0:135
CATCCTGACCCTGAAGTACCCCATTGAGCATGGCATCGTCACCAACTGGGACGACATGGAGAAGATCTGGCACCACACCTTCTACAACGAGCTGCGCGTGGCCCCGGAGGAGCACCCAGTGCTGCTGACCGAGGCCCCCCTGAACCCCAAGGCCAACAGAGAGAAGATGACTCAGGTGAGGCTCGGCCGACGCCCGTGCTCCTCCCGTCCTTTCCCCAGTCATTTTCTGCCCGGCTTGATTTCTGCATTAG
+
DDDDDFFFFFFFGGGGGGGGGGGHHHHHHHHHHHHHHGHHHGHHHGHHHHHHGGGGGHHHHHHHHHHHHHHHHGHHHGGHHHHHHHHHGGGGGHHGGGGGGGHHGGGGGGGGHHHHGGHGHHHHHHHHHHGGGGGGGGGGGGHHHHGGGGHGHHGGGGGGGGGGGGGGGGGGGGGGGGGGGGGGFFFFFFFFFFFFFFFFFFFFFFFEDFFFFFFFFFFFFFFFFFFFFFFFFFFFFFFFFFFFFF0BBB;
@M05620:45:000000000-G6HP7:1:1101:24186:10983 1:N:0:135
CATCCTGACCCTGAAGTACCCCATTGAGCATGCCATCGTCACCAACTGGGACGACATGGAGACGATCTGGCACCACACCTTCTACAACGAGCTGCGCGTGGCCCCGGAGGAGCACCCAGTGCTGCTGACCGAGTCCCCCCTTAACCCCAACGCCAACCGAGAGCAGATGACTCATGTGAGGCTCGGCCGACGCCCGTGCCCCCCCCGTCCTTTCCCTAGCCTTTTTCCGCCCCCCTTCCTTTCTCACATTT
+
AA1AAFBFCCFFBF11B3FGBFABB1DDF1111BFGHEGHCEFAA/G0BAAG//E/EB010B//A/F011B0B/BG?EECFGFGGBD@///>EFHCCEEEEGHHG//BG@//?FGHB//11?1<?<F1F0@--<01>..<A./0=GEE?..;@A.9..--;-;./9CBB00;900;9000-;----------;9@-;-;99------;-AB//B9F/;-///9BF/9/--A---;9A-////;:/;/;///
@M05620:45:000000000-G6HP7:1:1101:24171:10999 1:N:0:135
CATCCTGACCCTGAAGTACCCCATTGAGCATGGCATCGTCACCAACTGGGACGACATGGAGAAGATCTGGCACCACACCTTCTACAACGAGCTGCGCGTGGCCCCGGAGGAGCACCCAGTGCTGCTGACCGAGGCCCCCCTGAACCCCAAGGCCAACAGAGAGAAGATGACTCAGGTGAGGCTCGGCCGACGCCCGTGCTCCTCCCGTCCTTTCCCCAGTCATTTTCTGCCCGGCTTGATTTCTGACATTA
+
CCCCCFFFFFFFGGGGGGGGGGGHHHHHHHHHHGHHHGHHHGHFHGHFHHHHGGGGGHFGHHHHFGHGHHHHHGHHHGGHHHHHHHHHGGGGGHHGGGEGGGHHGGGGGGGGHHHHGGHGHHHHHHHHHHGGGGGGGGGGGGHHHHGGGGHGHHGGGGGGGGGGGGGGGGGGGGGGGGGGGGGGFFFFFFFFFFFF@DFFFFFFFFFEFFFFFFFFFFFFFFFFFFFFFFFFFFFFFFFFFFFFFFFFFF0
@M05620:45:000000000-G6HP7:1:1101:24194:10999 1:N:0:135
CATCCTGACCCTGAAGTACCCCATTGAGCATGGCATCGTCACCAACTGGGACGACATGGAGAAGATCTGGCACCACACCTTCTACAACGAGCTGCGCGTGGCCCCGGAGGAGCACCCAGTGCTGCTGACCGAGGCCCCCCTGAACCCCAAGGCCAACAGAGAGAAGATGACTCAGGTGAGGCTCGGCCGACGCCCGTGCTCCTCCCGTCCTTTCCCCAGTCATTTTCTGCCCGGCTTGATTTCTGCCATTT
+
BBBBBFFFFFFFGGFGGDGGGGEHHHGGGAFECG4GHEHHDGHBCFGHHHEHF?EAEHF3GCHHFGHFGFGBGGFHGGGHGHH4GHEHEFFFGFHCGFGGGEHHGGGFFGFDHHHHGEHFCGHFGGHFGHCCF?@FGGGGGGC0CGGGFAGAGHE.C?FFF/EE/C/CFBBFGGGGG/;9.;CADFFFF9==@DFA;.A9FFFFFE.;;9AFBFFFF.99F/;FFBFBFEFEDAADD>.BF/:/;/BBBF/
@M05620:45:000000000-G6HP7:1:1101:3804:11035 1:N:0:135
ATCTCTATCTCCTAAAAAGGAAGACAGGGGAGGGAAGATCGGAAGAGCACACGTCTGAACTCCAGTCACAGCGATAGATCTCGTATGCCGTCTTCTGCTTGACAAAAAAAAAAAAGTCATCTAATGTTACAGCGAGTCACGCTGTGAAAAAAACGAGGACATCATAACATCGTGGCTAACAGCTATATGAGTACAAGTGAGAAAGATGTACAGGAGCAAAATGGATAGTAAATGCAGCGACAGCGCAAGGA
+
AAAAAFFFFFFFGEGGBEEG1GG00BFCFGFGGG?0EGGHHGGGGCHGGHHHGHHHGHGHHHHGGHHHH1GHGGHEGFGHHHHGFHHHHGGGHGHHHHHHH01B1G>GECB//<//1111111111<1==111----/00<....<0000.--.-..--9/00000;9000..;.-.00//0.0///////////9/;////////////////-9--9/-////9////////////---99----9---
@M05620:45:000000000-G6HP7:1:1101:25186:11042 1:N:0:135
CATCCTGACCCTGAAGTACCCCATTGAGCATGGCATCGTCACCAACTGGGACGACATGGAGAAGATCTGGCACCACACCTTCTACAACGAGCTGCGCGTGGCCCCGGAGGAGCACCCAGTGCTGCTGACCGAGGCCCCCCTGAACCCCAAGGCCAACAGAGAGAAGATGACTCAGGTGAGGCTCGGCCGACGCCCGTGCTCCTCCCGTCCTTTCCCCAGTCATTTTCTGCCCGGCTTGATTTCTGACATTT
+
CCCCCFFFFFFFGGGGGGGGGGGHHHHHHHHHHHHHHGHHHGHHHGHHHHHHGGGGGHHGHHHHHHHHHHHHHGHHHGGHHHHHHHHHGGGGGHHGGGGGGGHHGGGGGGGGHHHHGGHHHHHHHHHHHHGGGGGGGGGGGGHFHHGGGGHGHHGGGGGGGGGGGGGGGGGGGGGGGGGGGGGGFFFFFFFFFFFFFDDFFFFFFFFEFFFFFFFFFFFFFBFFFFFFFFFFFAFFFF9FFFFFF:FBBF0
@M05620:45:000000000-G6HP7:1:1101:4633:11044 1:N:0:135
CATCCTGACCCTGAAGTACCCCATTGAGCATGGCATCGTCACCAACTGGGACGACATGGAGAAGATCTGGCACCACACCTTCTACAACGAGCTGCGCGTGGCCCCGGAGGAGCACCCAGTGCTGCTGACCGAGGCCCCCCTGAACCCCAAGGCCAACAGAGAGAAGATGACTCAGGTGAGGCTCGGCCGACGCCCGTGCTCCTCCCGTCCTTTCCCCAGTCATTTTCTGCCCGGCTTGATTTCTGACCTTT
+
BBBBBFFFFFFFGFGGGGGGGGGHHHHHHHHHHHHHHGHHHGHHHGHHHHGHGGGGGHHGHHHHHHHHHHHHHGHHHGGHHHHHHHHHGGGGGHHGGGGGGGHHGGGFGGGGHHHHGGHHHHHHHHHFHHGDGGGGGGGGGGFGHHGGFFHGHHEEFEGGGGFGFGBGGGGGGGGGGGGGGFGGFFFFFAFFFFFF@DFFFFFFFFFFFFFFFFFFFFDFFFFFFFFFFFFFDFFFFF9BFFFFB/B/;B/
@M05620:45:000000000-G6HP7:1:1101:5810:11048 1:N:0:135
AAACCAGAAGACATGAGGTCAGCTAGATCGGAAGAGCACACGTCTGAACTCCAGTCACAGCGATAGATCTCGTATGCCGTCTTCTGCTTGAAAAAAAAAAAACACAACACCAATCCACCTCCCTACTTTTCTAAAACCTATCTACGTCATAACACCCTCTCCCCATATACGATCTACCTCCCTCTCTCAGATTCATCCATGTCTTATTCCAACATCTAATCATATCTCTCCTCTCTACAGCAGCACCTGAC
+
BBBBBBBFFFFFGGGGGGGGGGHHFHHHHHGGGGHHHHHHHGHHHGGHHHHHHHHHHHHHHGGHGGHHHHHHGGHHHHGGGHGHHHHHHHGHHHHGGCEF<//?0/???/?</22222000?/0101111<111<11.0111111.00..=0/0<..../<</.;//00:..:..00:00..////00000900;000000000009;9000/9/00//9/:////9//9//.///////9.9....//;/
@M05620:45:000000000-G6HP7:1:1101:13042:11052 1:N:0:135
CATCCTGACCCTGAAGTACCCCATTGAGCATGGCATCGTCACCAACTGGGACGACATGGAGAAGATCTGGCACCACACCTTCTACAACGAGCTGCGCGTGGCCCCGGAGGAGCACCCAGTGCTGCTGACCGAGGCCCCCCTGAACCCCAAGGCCAACAGAGAGAAGATGACTCAGGTGAGGCTCGGCCGACGCCCGTGCTCCTCCCGTCCTTTCCCCAGTCATTTTCTGCCCGGCTTGATTTCTGACATTA
+
DDDDDFFFFFFFGGGGGGGGGGGHHHHHHHHHHHHHHGHHHGHHHGHHHHHHGGGGGHHHHHHHHHHHHHHHHGHHHGGHHHHHHHHHGGGGGHHGGGEGGGHHGGGGGGGGHHHHGGHHHHHHHHHHHHGGGGGGGGGGGGHFHHGGGGHGHHGGGGGGGGGGGGGGGGGGGGGGHGGGGGGGFFFFFFFFFFFF>DFFFFFFFFFEDFFFFFFFFFFFFFFFFFFFFFFFFFFFFFFFFFFFFFFFFF0
@M05620:45:000000000-G6HP7:1:1101:8547:11053 1:N:0:135
CATCCTGACCCTGAAGTACCCCGGCTTGATTTCTGACATTAGATCGGAAGAGCACACGTCTGAACTCCAGTCACAGCGATAGATCTCGTATGCCGTCTTCTGCTTGAAAAAAAAAAAAAAAAAAGAAAATAAAACATAGGTCAGTAATATTTACGTGAAAAAGGACACGAAATGAGTTAAGCAGAGCATGCATTAAAGATGAGTGGCACCAGAAGCACTGAGTGACAGTAATGAATTGGTCAACATATTAC
+
CCCCCFFFFFFFGGGGGGGGGGGGGGGGHHHHHHHHHHHHHHHHHHGGGGHHHHHHHGHHHGHHHHHHHHHHHHHHHGGH1EGHHHGHGGHHHHGGGHGHHHHHHHHHHHHGGGGG>><><>><..<//000000.0:00;00/<000000000.//..;0..;/.;..-...0000009000/:./090900:0:009:00000../;....;0:0/0/00009000900000000:0000000/0000:
@M05620:45:000000000-G6HP7:1:1101:24324:11057 1:N:0:135
AGATCGGAAGAGCACACGTCTGAACTCCAGTCACAGCGATAGATCTCGTATGCCGTCTTCTGCTTGAAAAAAAAAAAAAATCTACCCTAATATGCTTTCCCCCCTGGTTGTACGATAGGAGTAAAACGACTTCGCGACGACGTCACTATAGCGTCTCTATTTTACGAAAAATAAATACGTAACAAACCTAGTCAATTTGATCAAGAACCACTAAACGTAGTGCTAGCCAGTTTGAAAAGTTTCCGTTCTGA
+
BBBBBBBBBBCFGGGGGEFGGGHHHHHHHHHHHHHHHGGHGGHHHHHHGGHHHHGGGHGHHHHHHGFGHHHGGEGE////034B430322222222222222?////<1//11/////010>011=1-.-..0..<-------...0;0000-.../00000000....;..//////9//..//...//////;/9//////////..../////.....////////./////////////9.//..//
@M05620:45:000000000-G6HP7:1:1101:26354:11065 1:N:0:135
CATCCTGACCCTGAAGTACCCCGGCTTGATTTCTGACATTAGATCGGAAGAGCACACGTCTGAACTCCAGTCACAGCGATAGATCTCGTATGCCGTCTTCTGCTTGAAAAAAAAAAAACAAAAAAAAACGCATCACAGTACTCATCCCTTAGCAACTTCACAATCACAAATACTACCATATCCACCAACTTCTCTTTCTCGACCCGTCACCCCAAACAGACCACCACCGGACTCCACTCTACTTTCCCATC
+
DDDDDFFFFFFFGGGGGGGGGGGGGGGGHHHHHHHHHHHHHHHHHHGEGGHHHHHHHGHHHGHHHHHHHHHHHHHHHGGHGGHHHHHHGGHHHHGGGHGHHHHHHHHHFHHGGGGC></=/?0//---.---.-0000000000000.0000:0:./000;;0000000:00000;/0;000;00.9../0;00000000.:----....0:9A....//.;:...:..--:-/00/0/00:000;0000/
@M05620:45:000000000-G6HP7:1:1101:21213:11097 1:N:0:135
AGATTACTGCAACAGTTCCCCCTGGACCTGGAAAAGTTTCTTGCCTGGCTTACAGAAGCTGAAACAACTGCCAATGTCCTACAGGATGCTACCCGTAAGGAAAGGCTCCTAGAAGACTCCAAGGGAGTAAAAGAGCTGATGAAACAATGGCAAGTAAGTCAGGCATTTCCGCTTTAGCACTCTTGTGGATCCAATTGAACAATTCTCAGCATTTGTACTTGTAACTGACAAGCCAGGGACAAAACAAAGAT
+
CCCCCFFFFFFFGGGGGGGGGGGGHHHHHHHHHHHHHHHHHHHHHHHHHHHHHHHHHHHHHHHHHHHHHHHHHHHHHHHHHHHHHGHHHHHHHHGGGGHHHHHHHHHHGHHHHHHHHHHHHHHGGHGGHHHHHGHHHHGHHHHHHHHHHHHHHGHHHHHHHHHHHHHHHHGGGGGHHHHHHHHHHHHGHHHHHHHHHHHGGHHHHHHHHHHHHHHHHFHHHHHHHHHHHHHHHGGGGGGGGGGGGGGGFGF
@M05620:45:000000000-G6HP7:1:1101:18620:11130 1:N:0:135
CATCCTGACCCTGAAGTACCCCATTGAGCATGGCATCGTCACCAACTGGGACGACATGGAGAAGATCTGGCACCACACCTTCTACAACGAGCTGCGCGTGGCCCCGGAGGAGCACCCAGTGCTGCTGACCGAGGCCCCCCTGAACCCCAAGGCCAACAGAGAGAAGATGACTCAGGTGAGGCTCGGCCGACGCCCGTGCTCCTCCCGTCCTTTCCCCAGTCATTTTCTGCCCGGCTTGATTTCTGACATTT
+
B>ABBFFFFFFFGGGFGFGGGGGHHHHGGHHGHHHHHGHHHGHHHGHHHHHHGGGGGHHFHHHHHHHHHHHHHGHHHGGHHHHHHHGHGGGGGHHGGGGGGGHHGGGGGGGGHHHHGGHHHHHHHHHHHHGGGGGGGGGGGGFHHHGGGFHGHHAEGGGGGGGGGGFFGGGGGGGGGGGGGGGGFFFFFAFAFFFFBDFFFFFFFFFFDD?BFFFFFFDFFFFFFFFFFFFFFFFFFF.9FFFFFFFFFF/
@M05620:45:000000000-G6HP7:1:1101:18614:11147 1:N:0:135
CATCCTGACCCTGAAGTACCCCATTGAGCATGGCATCGTCACCAACTGGGACGACATGGAGAAGATCTGGCACCACACCTTCTACAACGAGCTGCGCGTGGCCCCGGAGGAGCACCCAGTGCTGCTGACCGAGGCCCCCCTGAACCCCAAGGCCAACAGAGAGAAGATGACTCAGGTGAGGCTCGGCCGACGCCCGTGCTCCTCCCGTCCTTTCCCCAGTCATTTTCTGCCCGGCTTGATTTCTGACATTA
+
DDDDDFFFFFFFGGGGGGGGGGGHHHHHHHHHHHHHHGHHHGHHHGHHHHHHGGGGGHHHHHHHHHHHHHHHHGHHHGGHHHHHHHHHGGGGGHHGGGGGGGHHGGGGGGGGHHHHGGHHHHHHHHHHHHGGGGGGGGGGGGHHHHGGGGHGHHGGGGGGGGGGGGGGGGGGGGGGHGGGGGGGFFFFFFFFFFFFDFFFFFFFFFFFFFFFFFFFFFFFFFFFFFFFFFFFDFFFFFFFFFFFFBFFFF0
@M05620:45:000000000-G6HP7:1:1101:27935:11184 1:N:0:135
ATCTCTATCTCCTAAAAAGGAAGAAAGGGGAGGGAAGATCGGAAGAGCACACGCTGAACTCCAGTCACAGCGATAGATCTCGTATGCCGTCTTCTGCTTGAAAAAAAAAAAAAAAAAAAAACAACGATCGATCTAATACATCACACAATAAACAAAAAAACAAAAAAACAAGATGAACTCAGAACAAAAATCAAGACGGAGTAAGATGACACCAGACGTGATGCACAAAAAAAACTACTACACATACTACC
+
CCCCCFFFFFFFGGGGGGGGGGHFFGHHGGGGGGFHGHHHHGGGGHHHHHHHGGGGGHHHHHHHHHHHHHHGEHGFHHFHHHFGHHHHGFGHGHHHHHHHGHHHHGGGGG/>//><<----.;..-...9..9.00000000000:..000;009...--......--.../////////;////;/.9..////9/..9.:;/////9///.;...-...//////9..:-9-.///9//99///://9/
@M05620:45:000000000-G6HP7:1:1101:21856:11186 1:N:0:135
CATCCTGACCCTGAAGTACCCCATTGAGCATGGCATCGTCACCAACTGGGACGACATGGAGAAGATCTGGCACCACACCTTCTACAACGAGCTGCGCGTGGCCCCGGAGGAGCACCCAGTGCTGCTGACCGAGGCCCCCCTGAACCCCAAGGCCAACAGAGAGAAGATGACTCAGGTGAGGCTCGGCCGACGCCCGTGCTCCTCCCGTCCTTTCCCCAGTCATTTTCTGCCCGGCTTGATTTCTGACATTA
+
CCCCCFFFFFFFGGGGGGGGGGGHHHHHHHHHHHHHHGHHHGHHHGHHHHHHGGGGGHHHHHHHHHHHHHHHHGHHHGGHHHHHHHHHGGGGGHHGGGGGGGHHGGGGGGGGHHHHGGHCGHHHGHHHHHGGGGGGGGGGGGHHHHGGGGHGHHGGGGGGGGGGGGGGGGGGGGGGGGGGGGGGFFFFFFFFFFFF@DFFFFFFFFFFDFFFFFFFFFFFFFFFFFFFFFFFFFFFFFAFFFFFFBFFFF0
@M05620:45:000000000-G6HP7:1:1101:21878:11190 1:N:0:135
CATCCTGACCCTGAAGTACCCCATTGAGCATGGCATCGTCACCAACTGGGACGACATGGAGAAGATCTGGCACCACACCTTCTACAACGAGCTGCGCGTGGCCCCGGAGGAGCACCCAGTGCTGCTGACCGAGGCCCCCCTGAACCCCAAGGCCAACAGAGAGAAGATGACTCAGGTGAGGCTCGGCCGACGCCCGTGCTCCTCCCGTCCTTTCCCCAGTCATTTTCTGCCCGGCTTGATTTCTGACATTA
+
BABBBFFFFFCFFFBDBFGGGG?GEDFDF4AB4BGFHEEH2EFFCEHHFCCGEEEEEHG3GFGFHBGBGBGGFFGH?EEHHHHHHFGG/11>>3CEEE@EGGHHGC@DGCAAGEHHAFH?FGBHGHHDFHGG--@.E<@@DFHFHHGE?E:EGHAEE./9FGDFFBBFFGBFBBBBBB;.;AEF?B.;--=9-9@=B.A.9B/FBAAFADD//FFFEBDFFBBFFB///FFEDB--9-.;/;BB/9///:/
@M05620:45:000000000-G6HP7:1:1101:18628:11192 1:N:0:135
AGATTACTGCAACAGTTCCCCCTGGACCTGGAAAAGTTTCTTGCCTGGCTTACAGAAGCTGAAACAACTGCCAATGTCCTACAGGATGCTACCCGTAAGGAAAGGCTCCTAGAAGACTCCAAGGGAGTAAAAGAGCTGATGAAACAATGGCAAGTAAGTCAGGCATTTCCGCTTTAGCACTCTTGTGGATCCAATTGAACAATTCTCAGCATTTGTACTTGTAACTGACAAGCCAGGGACAAAACAAAGAT
+
AAABCFFFDFFFGGGBGGGGGGGGHHHHHHHHHHHHGHHHHHHHHHHHHHHGHHHHHHHHHHHHHHHHHHHHHHHHHHHHHHHHHHHHHHHHHHGG@GHHHHHHHHHHGHHHHHHHHHHHHHHGGGGGHHHHHGHHHHGHHHHHHHHHHHHHHGHHHHHHHHHHHHHHHHGGGGGHGHHHHHHHHHHGHHHHHHHHHGGGGGHHHHHHHHHHHHHGHFHHHGHHHHHFHHHHHGFGGGGGGGGGGGGGGGF
@M05620:45:000000000-G6HP7:1:1101:3511:11227 1:N:0:135
CATCCTGACCCTGAAGTACCCCATTGAGCATGGCATCGTCACCAACTGGGACGACATGGAGAAGATCTGGCACCACACCTTCTACAACGAGCTGCGCGTGGCCCCGGAGGAGCACCCAGTGCTGCTGACCGAGGCCCCCCTGAACCCCAAGGCCAACAGAGAGAAGATGACTCAGGTGAGGCTCGGCCGACGCCCGTGCTCCTCCCGTCCTTTCCCCAGTCATTTTCGGCCCGGCTTGATTTTTGACATTA
+
ABB3ADFBF4BFGFCGGFGGGGGHHHFHHHHHHFFHHEGGEEGFEBFEEFFFECAAEHHEHFHHFGGHHH3?@?1B11?FGCGBB4FBECE/EGBE>E>EEE0?/>CCDGGG<CF?CFG1FGBGHECFFGC?DC-F<C-CCEF0;.;CAAGE:;.C.9CFFFD?/BB0CB;B00;FFFFFGEA.@B9.@>@B->B9;D..;FFF/E::;9DFFF//;.A9////BB;-;-9@9@9@B?./:B/9@.;/B//
@M05620:45:000000000-G6HP7:1:1101:3529:11242 1:N:0:135
CATCCTGACCCTGAAGTACCCCATTGAGCATGGCATCGTCACCAACTGGGACGACATGGAGAAGATCTGGCACCACACCTTCTACAACGAGCTGCGCGTGGCCCCGGAGGAGCACCCAGTGCTGCTGACCGAGGCCCCCCTGAACCCCAAGGCCAACAGAGAGAAGATGACTCAGGTGAGGCTCGGCCGACGCCCGTGCTCCTCCCGTCCTTTCCCCAGTCATTTTCTGCCCGGCTTGATTTCTGACATTA
+
DCDDDFFFFFFFGGGGGEGGGGGHHHHHHGHHHHHHHGHHHGHHGGHHHHGHGGGGGHGGHHGHGGHHHHHHHGGHHEGHHHHHHFFGGFGGGHHGGGEGGGFHGGGGGGGGGFHHGEHGHHGHHHHHHHGGGGGGGGGGGGGHHHGGGGHGHHGGGGGGGGGFGGGGGGGGFGGGCFFGGGFGCFFFFFFFCDFF=DDFFFFFFFFEFFFFFFFFFFF;FFFFFFFFHFFFFFFFFFFFFFFFFFFBFF0
@M05620:45:000000000-G6HP7:1:1101:28286:11265 1:N:0:135
CATCCTGACCCTGAAGTACCCCATTGAGCATGGCATCGTCACCAACTGGGACGACATGGAGAAGATCTGGCACCACACCTTCTACAACGAGCTGCGCGTGGCCCCGGAGGAGCACCCAGTGCTGCTGACCGAGGCCCCCCTGAACCCCAAGGCCAACAGAGAGAAGATGACTCAGGTGAGGCTCGGCCGACGCCCGTGCTCCTCCCGTCCTTTCCCCAGTCATTTTCTGCCCGGCTTGATTTCTGACATTA
+
CCCCCFFFFFFFGGGGGGGGGGGHHHHHHGHHHGHHHGHHHGHHHGHHHHHHGGGGGHHHHHHHHHHHHHHHHGHHHGGHHHHHHHHHGGGGGHHGGGGGGGHHGGGGGGGGHHHHGGHHHHHHHHHHHHGFGGGGGGGGGGHHHHGGGGHGHHGGGGGGGGGGGGGGGGGGGGGGGGGGGGGGFFFFFFFFCFFFDFFFFFFFFFFFFFFFFFFFFFFBFFFFFFFFFEFFFFFFFF;FFFFFFBB0BF0
@M05620:45:000000000-G6HP7:1:1101:28275:11282 1:N:0:135
CATCCTGACCCTGAAGTACCCCATTGAGCATGGCATCGTCACCAACTGGGACGACATGGAGAAGATCTGGCACCACACCTTCTACAACGAGCTGCGCGTGGCCCCGGAGGAGCACCCAGTGCTGCTGACCGAGGCCCCCCTGAACCCCAAGGCCAACAGAGAGAAGATGACTCAGGTGAGGCTCGGCCGACGCCCGTGCTCCTCCCGTCCTTTCCCCAGTCATTTTCTGCCCGGCTTGATTTCTGACATTA
+
DDDDDFFFFFFFGGGGGGGGGGGHHHHHHHHHHHHHHGHHHGHHHGHHHHHHGGGGGHHHHHHHHHHHHHHHHGHHHGGHHHHHHHHHGGGGGHHGGGGGGGHHGGGGGGGGHHHHGGHHHHHHHHHHHHGGGGGGGGGGGFHHHHGGGGHGHHGGGGGGGGGGGGGGGGGGGGGGHGGGGGGGFFFFFFFFFFFFDDFFFFFFFFFFFFFFFFFFFFFFFFFFFFFFFFFFFFFFFFAFFFFFFFFFFF0
@M05620:45:000000000-G6HP7:1:1101:18510:11287 1:N:0:135
CATCCTGACCCTGAAGTACCCCATTGAGCATGGCATCGTCACCAACTGGGACGACATGGAGAAGATCTGGCACCACACCTTCTACAACGAGCTGCGCGTGGCCCCGGAGGAGCACCCAGTGCTGCTGACCGAGGCCCCCCTGAACCCCAAGGCCAACAGAGAGAAGATGACTCAGGTGAGGCTCGGCCGACGCCCGTGCTCCTCCCGTCCTTTCCCCAGTCATTTTCTGCCCGGCTTGATTTCTGACATTT
+
DDDDDFFFFFFFGGGGGGGGGGGHHHHHHHHHHHHHHGHHHGHHHGHHHHHHGGGGGHHHHHHHHHHHHHHHHGHHHGGHHHHHHHHHGGGGGHHGGGGGGGHHGGGGGGGGHHHHGGHGHHHHHHHHHHGGGGGGGGGGGGHHHHGGGGHGHHGGGGGGGGGGGGGGGGGGGGGGGGGGGGGGFFFFFFFFFFFF>DFEFFFFFFFEDFDFFFFFFFFFFFFFFFFFFFFFBFFFFF.FFFFFFFFFFF0
@M05620:45:000000000-G6HP7:1:1101:27315:11293 1:N:0:135
CATCCTGACCCTGAAGTACCCCATTGAGCATGGCATCGTCACCAACTGGGACGACATGGAGAAGATCTGGCACCACACCTTCTACAACGAGCTGCGCGTGGCCCCGGAGGAGCACCCAGTGCTGCTGACCGAGGCCCCCCTGAACCCCAAGGCCAACAGAGAGAAGATGACTCAGGTGAGGCTCGGCCGACGCCCGTGCTCCTCCCGTCCTTTCCCCAGTCATTTTCTGCCCGGCTTGATTTCTGACATTA
+
CCDDDFFFFFFFGGGGGGGGGGGHHHHHHHHHHHHHHGHHHGHHHGHHHHHHGGGGGHHHHHHHHHHHHHHHHGHHHGGHHHHHHHHHGGGGGHHGGGGGGGHHGGGGGGGGHHHHGGGGHHHHHHHHHHGGGGGGGGGGGGHHHHGGGGHGHHGGGGGGGGGGGGGGGGGGGGGGHGGGGGEFFFFFFFFFFFFFFDDFFFFFFFFEDFFFFFFFFFFFFFFFFFFFFFFFFFFFFFFFFFFFFBFFFF0
@M05620:45:000000000-G6HP7:1:1101:18495:11298 1:N:0:135
CATCCTGACCCTGAAGTACCCCATTGAGCATGGCATCGTCACCAACTGGGACGACATGGAGAAGATCTGGCACCACACCTTCTACAACGAGCTGCGCGTGGCCCCGGAGGAGCACCCAGTGCTGCTGACCGAGGCCCCCCTGAACCCCAAGGCCAACAGAGAGAAGATGACTCAGGTGAGGCTCGGCCGACGCCCGTGCTCCTCCCGTCCTTTCCCCAGTCATTTTCTGCCCGGCTTGATTTCTGACATTA
+
BABCCFFFFFFFGGGGGGGGGGGHHHHHHHHHHHHHHGHHHGHHHGHHHHHHGGGGGHHHHHHHHHHHHHHHHGHHHGGHHHHHHHHHGGGGGHHGGGGGGGHHGGGGGGGGHHHHGGHHHHHHHHHHHHGGGGGGGGGGGGHHHHGGGGHGHHEGGGGGGGGGGGGGGGGGGGGGGGGGGGGGFFFFFFFFFFFF@AA.;FFFFFFEDFFFFFFFFFFFFFFFFFFFFEFE.B=CFA:9BFFFFBFFFF/
@M05620:45:000000000-G6HP7:1:1101:24881:11326 1:N:0:135
CATCCTGACCCTGAAGTACCCCATTGAGCATGGCATCGTCACCAACTGGGACGACATGGAGAAGATCTGGCACCACACCTTCTACAACGAGCTGCGCGTGGCCCCGGAGGAGCACCCAGTGCTGCTGACCGAGTCCCCCCTGAACCCCAAGGCCAACAGAGAGAAGATGACTCAGGTGCGGCTCGGCCGACGCCCGTTCTCCTCCCGTCCTCTCCCCTGCCATTTTCTGCCCGGCCTGTTCTCTCACATTA
+
AAAAABB@CCFC1B11ABFGAG1A11111A1A0BBGG0AG0AFE/AF00/0B/////FF1BA0AF1F2GBFFF/>F/>?>FGHBG1FB/////1@E/E>>ECHHE//<B///?/<GAFF?CF<GGHHG0CCC-.01><.-<.<0<<:CECAECCGHE.//;F.C9/F00;0;000/9/0-9--.-9----;--9;-;-;-///99--A9A-//9BF--A--//;F///;99-----;-///;BF/:///9/
@M05620:45:000000000-G6HP7:1:1101:24875:11343 1:N:0:135
CATCCTGACCCTGAAGTACCCCATTGAGCATGGCATCGTCACCAACTGGGACGACATGGAGAAGATCTGGCACCACACCTTCTACAACGAGCTGCGCGTGGCCCCGGAGGAGCACCCAGTGCTGCTGACCGAGGCCCCCCTGAACCCCAAGGCCAACAGAGAGAAGATGACTCAGGTGAGGCTCGGCCGACGCCCGTGCTCCTCCCGTCCTTTCCCCAGTCATTTTCTGCCCGGCTTGATTTCTGACATTA
+
CCDDDFFFFFFFGGGGGGGGGGGHHHHHHHHHHHHHHGHHHGHHHGHHHHHHGGGGGHHHHHHHHHHHHHHHHGHHHGGHHHHHHHHHGGGGGHHGGGGGGGHHGGGGGGGGHHHHGGHHHHHHHHHHHHGGGGGGGGGGGGHHHHGGGGHGHHGGGGGGGGGGGGGGGGGGGGGGHGGGGGGGFFFFFFFFFFFFDFFFFFFFFFFFFFDFFFFFFBDFFEFFFFFFFFFFFFFFFFFFFFFFFBBFFF0
@M05620:45:000000000-G6HP7:1:1101:17325:11352 1:N:0:135
CATCCTGACCCTGAAGTACCCCATTGAGCATGGCATCGTCACCAACTGGGACGACATGGAGAAGATCTGGCACCACACCTTCTACAACGAGCTGCGCGTGGCCCCGGAGGAGCACCCAGTGCTGCTGACCGAGGCCCCCCTGAACCCCAAGGCCAACAGAGAGAAGATGACTCAGGTGAGGCTCGGCCGACGCCCGTGCTCCTCCCGTCCTTTCCCCAGTCATTTTCTGCCCGGCTTGATTTCTGACATTT
+
CCCCCFFFFFFFGGGGGGGGGGGHHHHHHHHHHHHHHGHHHGHHHGHHHHHHGGGGGHHHHHHHHHHHHHHHHGHHHGGHHHHHHHHHGGGGGHHGGGGGGGHHGGGGGGGGHHHHGGHHHHHHHHHHHHGGGGGGGGGGGGHHHHGGGGHGHHGGGGGGGGGGGGGGGGGGGGGGGGGGGGGGFFFFFFFFFFFFFFFFFFFFFFFFFFFFFFFFFFFFFFFFFFFFFFFFDFFFFFAFFFFFF/BBFF/
@M05620:45:000000000-G6HP7:1:1101:27223:11363 1:N:0:135
CATCCTGACCCTGAAGTACCCCATTGAGCATGGCATCGTCACCAACTGGGACGACATGGAGAAGATCTGGCACCACACCTTCTACAACGAGCTGCGCGTGGCCCCGGAGGAGCACCCAGTGCTGCTGACCGAGGCCCCCCTGAACCCCAAGGCCAACAGAGAGAAGATGACTCAGGTGAGGCTCGGCCGACGCCCGTGCTCCTCCCGTCCTTTCCCCAGTCATTTTCTGCCCGGCTTGATTTCTGACATTA
+
CCCCCFFFFFFFGGGGGGGGGGGHHHHHHHHHHHHHHGHHHGHHHGHHHHHHGGGGGHHHHHHHHHHHHHHHHGHHHGGHHHHHHHHHGGGGGHHGGGGGGGHHGGGGGGGGHHHHGGHHHHHHHHHHHHGGGGGGGGGGGGHHHHGGGGHGHHGGGGGGGGGGGGGGGGGGGGGGGGGGGGGGFFFFFFFFFFFFDDFFFFFFFFFFFFFFFFFFFFFFFFFFFFFFFFFFFFFFFFAFFFFFFFFFFF0
@M05620:45:000000000-G6HP7:1:1101:25244:11389 1:N:0:135
AGATTACTGCAACAGTTCCCCCTGGACCTGGAAAAGTTTCTTGCCTGGCTTACAGAAGCTGAAACAACTGCCAATGTCCTACAGGATGCTACCCGTAAGGAAAGGCTCCTAGAAGACTCCAAGGGAGTAAAAGAGCTGATGAAACAATGGCAAGTAAGTCAGGCATTTCCGCTTTAGCACTCTTGTGGATCCAATTGAACAATTCTCAGCATTTGTACTTGTAACTGACAAGCCAGGGACAAAACAAAGAC
+
BABBBFFFFFDFGGEGGGGGGGGGHHHHHHHHHHHHHHHHHHHHHHHHHHHHHHHHHHHHHHHHHHHHHHHHHHHHHHHHHHHHHHHHHHHHHHGGGGHHHHFGHHHHGHHHHHHHHHHHHHHGGGGGHHHHHGHHHHHHHDHHHHHHHHHHHGHHHHHHHHHHHHHHHHGGGGGHFHHHHHHHHHHGHHHHGHHHHHHHHHHHHHHHHHHHHHHHHFHHHHHHHHHGHHHHHGGGGGGGGGGGGGGGGGF
@M05620:45:000000000-G6HP7:1:1101:11473:11420 1:N:0:135
ATCTCTATCTCCTAAAAAGGAAGAAAGGGGAGGGAAGATCGGAAGAGCACACGTCTGAACTCCAGTCACAGCGATAGATCTCGTATGCCGTCTTCTGCTTGAAAAAAAAAAAAACAAAAAAACAGATCAAATAAACTGAAAACGTCAACCTTAATCTTTCATCCCTCAACACAAAATTTATGAAACACTCCTACATCCTGACTCACAAATATCAGTCCTTCGATCGAACACATTCTCTGCGCGATCCCACC
+
CCCCCFFFFFFFGGGGGGGGGGHHFHHHGGGGGGGHGHHHHGGGGHHHHHHHGHHHGHHHHHHHHHHHHHHHGGHGGHHDGHHGGHHHHGFGHGHHHHHHHHHHHHGGGGG<>///?00?--<.</000000=000000<0=/-;..;0./00:0000000000.0/9:/0....:0000000;00/.0/90009:0/000/:00000.00000000:00:..0.-./.-/.00000009-----../9.;
@M05620:45:000000000-G6HP7:1:1101:20417:11433 1:N:0:135
CATCCTGACCCTGAAGTACCCCGGCTTGATTTCTGACATTAGATCGGAAGAGCACACGTCTGAACTCCAGTCACAGCGATAGATCTCGTATGCCGTCTTCTGCTTGAAAAAAAAAAAACAAAATAATAACATAATATATTTTCTCTACCATTCTCCCCACACCCATTTGCCCTCAATCCAGCACTGTATATCCACATGTGACGCTCAACCTCCTTCAATGCATCCCCTCAACCCTCTCGCTCTACCCCTTC
+
DDCCDFFFFFFFGGGGGGGGGGGGGGGGHHHHHHHHHHHHHHHHHHGGGGHHHHHHHGHHHGHHHHHHHHHHHHHGHGGHGGHHGHHHGGHHGHGGGHGHHHHHHHHH3FFEGCGC<>//?0011?111111==1111111=11111111110000/</..<.<./0000000..000/00/:.0/00000000;0000000...;:0/://9/;000000000/.;:;.:/...;/B..;:.000:...;
@M05620:45:000000000-G6HP7:1:1101:28473:11471 1:N:0:135
CATCCTGACCCTGAAGTACCCCGGCTTGATTTCTGACATTAGATCGGAAGAGCACACGTCTGAACTCCAGTCACAGCGATAGATCTCGTATGCCGTCTTCTGCTTGAAAAAAAAACACAGCTTTGACTCCCTGAGGTTATTTTGCATCTTTGAGCCAGCCATAATGATCCGATGAGTGGTGCTCACCTATTTGAGGAAATGAAGCACCTTTTTCTTCAATTTACCTTTTAGCAATCTCCCTTCCTACCCTA
+
>AAAAFFFFCFFGFGGGGGFEEEEEGEGHHGGHGGDEFHHHHGFHHEGFGHHHHHGHEHHFFBGGHHHFFGG3GHDGGCHEEHGHHH1?E3GEFEEEFFDFGFHFGHHBHEGEG//?B?0/CFF12@GDGH0<00AGG1FFFGBF1GH11<1=.<GHG.>000<<D0DGH..=.=0;;C0CC0000;CHBGF00;:0/:0;00009CAF9C0;/;BB09;9F00:00;90/0;//B/9B/B/.:FFF.AF9
@M05620:45:000000000-G6HP7:1:1101:28656:11476 1:N:0:135
AGATTACTGCAACAGTTCCCCCTGGACCTGGAAAAGTTTCTTGCCTGGCTTACAGAAGCTGAAACAACTGCCAATGTCCTACAGGATGCTACCCGTAAGGAAAGGCTCCTAGAAGACTCCACGGGAGTAAAAGAGCTGATGAAACAATGGCAAGTAAGTCAGGCATTTCCGCTTTAGCACTCTTGTGGATCCAATTGAACAATTCTCAGCATTTGTACTTGTAACTGACAAGCCAGGGACAAAACAAAGAT
+
BABBBFFFDF4DGGFGGGGGGGGGHHHHHHHHGHHHGHHHHHHHHHHHHHHFHHHHHHHHHHHHHHHHHHHHBGHHHHHHHHHHHHHBGH5FHHGG/EGHHHFHHHHHGHHHHHHHHHHHH2?E@EEGG?GHHGHHHHDHH?FHHHHHHHHHHGHHHHHHHHHHHHHHHHGGGGGHHHHHHHHHHGHGHHHHGHHHHDDGGHHHHHHHHHHHHHHHHHHGHHBCHHHHHGGGGGGGGGGGAF/9FGGGGGF
@M05620:45:000000000-G6HP7:1:1101:19064:11482 1:N:0:135
CATCCTGACCCTGAAGTACCCCATTGAGCATGGCATCGTCACCAACTGGGACGACATGGAGAAGATCTGGCACCACACCTTTTACAACGAGCTGCGCGTGGCCCCGGAGGAGCACCCAGTGCTGCTGACCGAGGCCCCCCTGAACCCCAAGGCCAACAGAGAGAAGATGACTCAGGTGAGGCTCGGCCGACGCCCGTGCTCCTCCCGTCCTTTCCCCAGTCATTTTCTGCCCGGCTTGATTTCTGACATTT
+
BBBBBFFFFFFFGGGFGGGGGGGGHHGGHHHHHHGHHGHHHGFHHGHHGHFHEGGGGHHHHHHGHHHHHHHHFGGHHGGHH3FHHHHHGGGGDHHGGGGGCGGHGGGCGGGGGAHFEGEGHHHGFHGFFH@GGC?FDCFGGGFHHHGGG.GEEGGGGGGGFGGGGGGGGGFFGGGFFFFFFEEFCFFDFFCFFFCF-ABF/FFFFE?EFDDFFFFEBF?BFFFFFFF9BFFEFFFFAF.BFFF/;B/B;B/
@M05620:45:000000000-G6HP7:1:1101:18103:11542 1:N:0:135
AGATTACTGCAACAGTTCCCCCTGGACCTGGAAAAGTTTCTTGCCTGGCTTACAGAAGCTGAAACAACTGCCAATGTCCTACAGGATGCTACCCGTAAGGAAAGGCTCCTAGAAGACTCCAAGGGAGTAAAAGAGCTGATGAAACAATGGCAAGTAAGTCAGGCATTTCCGCTTTAGCACTCTTGTGGATCCAATTGAACAATTCTCAGCATTTGTACTTGTAACTGACAAGCCAGGGACAAAACAAAGAT
+
AAAACFFFFFFFGGGGGGGGGGGGHHHHHHHHHHHHHHHHHHHHHHHHHHHHHHHHHHHHHHHHHHHHHHHHHHHHHHHHHHHHHHHHHHHHHHGGEGHHHHHHHHHHGHHHHHHHHHHHHHHGGGGGHHHHHGHHHHGHHHHHHHHHHHHHHGHHHHHHHHHHHHHHHHGGGGGHHHHHHHHHHHHGHHHHHHHHHHHHGGHHHHHHHHHHHHHHHFHHHHHHHHHGHHHHHGGGGGGGGGGGGGGGFGF
@M05620:45:000000000-G6HP7:1:1101:18115:11563 1:N:0:135
AGATTACTGCAACAGTTCCCCCTGGACCTGGAAAAGTTTCTTGCCTGGCTTACAGAAGCTGAAACAACTGCCAATGTCCTACAGGATGCTACCCGTAAGGAAAGGCTCCTAGAAGACTCCAAGGGAGTAAAAGAGCTGATGAAACAATGGCAAGTAAGTCAGGCATTTCCGCTTTAGCACTCTTGTGGATCCAATTGAACAATTCTCAGCATTTGTACTTGTAACTGACAAGCCAGGGACAAAACAAAGAT
+
AAABBFFFDFFFGGGGGGGGGGGGHHHHHHHHHHHHGHHHHHHHHHHHHHHHHHHHHHHHHHHHHHFHHGHH3GHHHHHHHHHGHHGFHHHHHHGG/FHHHHHHHHHHGHHHGHHFHHHHHHHGGGGEGHHHHGHHHHGHHHHHHHHHHHHHHGHHHHHHHHHGHHHHHHGGGGGHHHHHHHHHHGHGHHHHHHGHGGHGGHHHHHHHHHHHHHHHHGHHGHHHHHHB:GFHHGGGEGGGG.:FFGGGGGF
@M05620:45:000000000-G6HP7:1:1101:26628:11575 1:N:0:135
AGATTACTGCAACAGTTCCCCCTGGACCTGGAAAAGTTTCTTGCCTGGCTTACAGAAGCTGAAACAACTGCCAATGTCCTACAGGATGCTACCCGTAAGGAAAGGCTCCTAGAAGACTCCAAGGGAGTAAAAGAGCTGATGAAACAATGGCAAGTAAGTCAGGCATTTCCGCTTTAGCACTCTTGTGGATCCAATTGAACAATTCTCAGCATTTGTACTTGTAACTGACAAGCCAGGGACAAAACAAAGAT
+
BBBBBFFFFFDFGGGGGGGGGGGGHHHHHHHHGHHHHHHHHHHHHHHHHHHHHHHHHHHHHHHHHHHHHHHHHHHHHHHHHHHHHHHGHH5GHHGG/EHHHHHHHHHHGHHHHHHHHHHHH3DFFGGGHFHHHGHHHHGHG3FGHHHHHHHHHGHHHHHHHHGHHHHHHHGGGGGHHHHGHHHHHHHGHHHHGHHHHHHHHHHHHHHHHHGHHHHHHFHHHHHHHHHGHGHHGGGGGGGGGGCFGGGGFGF
@M05620:45:000000000-G6HP7:1:1101:9944:11603 1:N:0:135
CATCCTGACCCTGAAGTACCCCATTGAGCATGGCATCGTCACCAACTGGGACGACATGGAGAAGATCTGGCACCACACCTTCTACAACGAGCTGCGCGTGGCCCCGGAGGAGCACCCAGTGCTGCTGACCGAGGCCCCCCTGAACCCCAAGGCCAACAGAGAGAAGATGACTCAGGTGAGGCTCGGCCGACGCCCGTGCTCCTCCCGTCCTTTCCCCAGTCATTTTCTGCCCGGCTTGATTTCTGACATTT
+
CCCCCFFFFFFFGGGGGGGGGGGHHHGHHHHHHHHHHGHHHGHHHGHHHHHHGGGGGHHHHHHHHHHHHHHHHGHHHGGHHHHHHHHHGGGGGHHGGGGGGGHHGGGGGGGGHHHHGGHHHHHHHHHHHHGGGGGGGGGGGGHHHHGGGDHEHHGGGGGGGFDGGGGGGGGGGFGGGGGGGEEGFFFFABAFFFFADFFFFFFFFFDADDAFFFFFFBD0F0BFFFFFFBFE.->;DA;FFB0000;0;F0
@M05620:45:000000000-G6HP7:1:1101:16342:11611 1:N:0:135
TACCTGTACTGGGGAAGAGTGTAGCAATCGCCATTCCTACCCAAAGATCGGAAGAGCACACGTCTGAACTCCAGTCACAGCGATAGATCTCGTATGCCGTCTTCTGCTTGAAAAAAAAAACAAAAAAAACAGACTAAAAGACATGGTATTATATCTTAAAAGATCATAATACATAACATACACAATGAACTATAGAGATAGACAAGATAAGGAAAAGTGGTATGGCAGTAAGATGTGTAGACGACTTGAGT
+
CDCDDFFFFFFFGGGFGGGGGGHHHGHHHGGGGGHHHHHHHHHHHHHHHHGGGGHHHGHHHGHHHGGHHHHHBGHHHHHHHGGHGGHHHHHHGGHHHHGGGHGHHHHHHHHFHHHEGFGG//?@0?<//.<00<111<11.</=</00<0000000000000.0000000000000:0000000.00000000000000;0000/./090000////000;900/././0000000009000.--..0000
@M05620:45:000000000-G6HP7:1:1101:27987:11660 1:N:0:135
AGATTACTGCAACAGTTCCCCCTGGACCTGGAAAAGTTTCTTGCCTGGCTTACAGAAGCTGAAACAACTGCCAATGTCCTACAGGATGCTACCCGTAAGGAAAGGCTCCTAGAAGACTCCAAGGGAGTAAAAGAGCTGATGAAACAATGGCAAGTAAGTCAGGCATTTCCGCTTTAGCACTCTTGTGGATCCAATTGAACAATTCTCAGCATTTGTACTTGTAACTGACAAGCCAGGGACAAAACAAAGAT
+
BABBBFFFDF4FGGGGGGGGGGGGHHHHHHGHHHHHHHHHHHHHHHHHHHHHHHHHHHHHHHHHHHHHHHHHHHHHHHHHHHHHHHHFHH5GHHGG/EHHHHHHHHHHGHHHHHHHHHHHH3FFEGFGH4GHHGHHHHGHH3FGHHHHHHHHHGHHHHHHHHHHHHHHHHGGGGGHHHHHHHHHHHHGHHHHHHHHHDGHHHHHHHHHHHHHHHHHHHHHHHHGHHHHHHHHHGGGGGGGAF9AGGGGGGF
@M05620:45:000000000-G6HP7:1:1101:21302:11674 1:N:0:135
CATCCTGACCCTGAAGTACCCCATTGAGCATGGCATCGTCACCAACTGGGACGACATGGAGAAGATCTGGCACCACACCTTCTACAACGAGCTGCGCGTGGCCCCGGAGGAGCACCCAGTGCTGCTGACCGAGGCCCCCCTGAACCCCAAGGCCAACAGAGAGAAGATGACTCAGGTGAGGCTCGGCCGACGCCCGTGCTCCTCCCGTCCTTTCCCCAGTCATTTTCTGCCCGGCTTGATTTCTGACATTA
+
BBBBBFFFFFFFGGCGGGGGGGGHHHGHHHHHFGGHHGHHHGHHHGHHHHHHGGGCGHH3GGHHHHHHHHHHHGHHHGGHHHHHHHHHGGGGGHHGGGGGGGHHGGGGGGGGHHHHGGHHHHHHHHHGHHGGGGFGGGGGGGHFHHGGGDHGHHGGGGGFGGGGGGGGGGGGGGGGGGGGGGGGFFFFF=FFFFFFF.AEFFFFFFFFFFFFFFFFFFDFF/BFFFFFFFFFBAFFFC9FFFFFBBFFFF/
@M05620:45:000000000-G6HP7:1:1101:21280:11678 1:N:0:135
CATCCTGACCCTGAAGTACCCCATTGAGCATGGCATCGTCACCAACTGGGACGACATGGAGAAGATCTGGCACCACACCTTCTACAACGAGCTGCGCGTGGCCCCGGAGGAGCACCCAGTGCTGCTGACCGAGGCCCCCCTGAACCCCAAGGCCAACAGAGAGAAGATGACTCAGGTGAGGCTCGGCCGACGCCCGTGCTCCTCCCGTCCTTTCCCCAGTCATTTTCTGCCCGGCTTGATTTCTGACATTA
+
CCCCCFFFFFFFGGGGGGGGGGGHHHHHHHHHHHHHHGHHHGHHHGHHHHHHGGGGGHHHHHHHHHHHHHHHHGHHHGGHHHHHHHHHGGGGGHHGGGGGGGHHGGGGGGGGHHHHGGHHHHHHHHHHHHGGGGGGGGGGGGHHHHGGGEHGHHGGGGGGGGGGGGGGGGGGGGGGHGGGGGGGFFFFFFFFFFFFDFFFFFFFFFBEFFFFFFFFFFFFFFFFFHFFFFFFFFFFFF;FFFFFFFFFFF0
@M05620:45:000000000-G6HP7:1:1101:8638:11705 1:N:0:135
CATCCTGACCCTGAAGTACCCCATTGAGCATGGCATCGTCACCAACTGGGACGACATGGAGAAGATCTGGCACCACACCTTCTACAACGAGCTGCGCGTGGCCCCGGAGGAGCACCCAGTGCTGCTGACCGAGGCCCCCCTGAACCCCAAGGCCAACAGAGAGAAGATGACTCAGGTGAGGCTCGGCCGACGCCCGTGCTCCTCCCGTCCTTTCCCCAGTCATTTTCTGCCCGGCTTGATTTCTGACATTA
+
DDDDDFFFFFFFGGGGGGGGGGGHHHHHHHHHHHHHHGHHHGHHHGHHHHHHGGGGGHHHHHHHGHHHHHHGHGFHHGGHHHHHHHGHGGGGGHHGGGEGGGHHGGGGGGGGHGHHGGHHHHHHHHHGHHGGGGGGGGGGGGHHHHGGGGHGHHGGGGGGGGGGGGGGGGGGGGGGGGFGGGGGFFFFFFFFFFFF:DFFFFFFFFFFFFFFFFFFFFFFFFFFHHHHHFFFFFFFFFEFFFFFFFFFFF0
@M05620:45:000000000-G6HP7:1:1101:19080:11723 1:N:0:135
CATCCTGACCCTGAAGTACCCCATTGAGCATGGCATCGTCACCAACTGGGACGACATGGAGAAGATCTGGCACCACACCTTCTACAACGAGCTGCGCGTGGCCCCGGAGGAGCACCCAGTGCTGCTGACCGAGGCCCCCCTGAACCCCAAGGCCAACAGAGAGAAGATGACTCAGGTGAGGCTCGGCCGACGCCCGTGCTCCTCCCGTCCTTTCCCCAGTCATTTTCTGCCCGGCTTGATTTCTGACATTT
+
DDDDDFFFFFFFGGGGGGGGGGGHHHHHHHHHHHHHHGHHHGHHHGHHHHHHGGGGGHHHHHHHHHHHHHHHHGHHHGGHHHHHHHHHGGGGGHHGGGGGGGHHGGGGGGGGHHHHGGHHHHHHHHHHHHGGGGGGGGGGGGHHHHGGGGHGHHGGGGGGGGGGGGGGGGGGGGGGGGGGGGGGFFFFFFFFFFFFDFFFFFFFFFFFFFFFFHFFFFFFFFFFFFFFHFFFDFFFFFFFFFFFFFFFFF0
@M05620:45:000000000-G6HP7:1:1101:22328:11725 1:N:0:135
AGATTACTGCAACAGTTCCCCCTGGACCTGGAAAAGTTTCTTGCCTGGCTTACAGAAGCTGAAACAACTGCCAATGTCCTACAGGATGCTACCCGTAAGGAAAGGCTCCTAGAAGACTCCAAGGGAGTAAAAGAGCTGATGAAACAATGGCAAGTAAGTCAGGCATTTCCGCTTTAGCACTCTTGTGGATCCAATTGAACAATTCTCAGCATTTGTACTTGTAACTGACAAGCCAGGGACAAAACAAAGAT
+
AAAA1DFB3@1FFGCFDGGGFGG0AA0FGFFGHHFF12FFEDG11FGEFBGFCAGFHHEGHB1FGCHHGHHGHFFCGF2FBGFFF0BB0B21F0EE@/FGFEGCGA1FF1@FDFGGCGFB>GHGE/EEFHHFD/GCFG1FHB11FGH1D1FFHGGHHG2@DFCHEGHHHHGGGGGF1DG<FFHHF1>AFGFGFC0<D0DG0<DGDH00=C0C0:;;C:G0GFH00;C0CHHHHGB.9..;A.FFGGEGBF0
@M05620:45:000000000-G6HP7:1:1101:29219:11731 1:N:0:135
AGATTACTGCAACAGTTCCCCCTGGACCTGGAAAAGTTTCTTGCCTGGCTTACAGAAGCTGAAACAACTGCCAATGTCCTACAGGATGCTACCCGTAAGGAAAGGCTCCTAGAAGACTCCAAGGGAGTAAAAGAGCTGATGAAACAATGGCAAGTAAGTCAGGCATTTCCGCTTTAGCACTCTTGTGGATCCAATTGAACAATTCTCAGCATTTGTACTTGTAACTGACAAGCCAGGGACAAAACAAAGAT
+
AAAAAFFFDB4BBFFFGGGGGGGGFGHHHHHFGHHHFGHHHGHHHHHHHHHHHGHHHHHHHHHHHHHHHHHHHHHFDDFG5BFCBBFBBGFFFGGGEEFBEF3?FGF1FHHHHHHHHGHHHFGGGHGGHFGHHGHHHHHBFHGHHHGHGHHHFFGHHHHFHHFHHHHHHHGGFDGHHHHFGHEGHGCDGHHHECGHHHHHFCGHGHFHDFGHH0<<::CCCGHHHHEGGHGHHEFFEGGGF9B.CAEF/CC
@M05620:45:000000000-G6HP7:1:1101:14646:11737 1:N:0:135
TACCTGTACTGGGGAAGCAATCGCCATTCCTACCCTAAAGATCGGAAGAGCACACGTCTGAACTCCAGTCACAGCGATAGCTCTCGTATGCCGTCTTCTGCTTGAAAAAAAAAAAAAAAACAAAAGAGAAACAAAATACAACCCTAATGTACAACCACACACAGCTAGACAAACAATACATACATCAACTCATCAACAGAGTACGCTAAGAATACGTCTCGCGTAATAAGGAAACAGATGATAATGTCCGC
+
CDDDDFFFFFFFGGGGGGGGGGGGGGGHHHHHHHHHHHHHHHHHGGGGHHH3FGHGGHHGGGHHHHHHHHHHHHHGGHGG5BFGHFFGHHHHGFGHGHHHHHHHFHHHGFGEGFB<</<-..>000.0/00</...000000<..//00000000...:......000<00//...000000000000/00<0000/0///000.....00000<.0.///.---.<00000//<///<00000000009-
@M05620:45:000000000-G6HP7:1:1101:29236:11748 1:N:0:135
AGATTACTGCAACAGTTCCCCCTGGACCTGGAAAAGTTTCTTGCCTGGCTTACAGAAGCTGAAACAACTGCCAATGTCCTACAGGATGCTACCCGTAAGGAAAGGCTCCTAGAAGACTCCAAGGGAGTAAAAGAGCTGATGAAACAATGGCAAGTAAGTCAGGCATTTCCGCTTTAGCACTCTTGTGGATCCAATTGAACAATTCTCAGCATTTGTACTTGTAACTGACAAGCCAGGGACAAAACAAAGAT
+
>>>AAFFFBBDDGFBBFFFGGGGFHFGHHHHHCGHHFGHHHHHHHHHHHHHHHHHHHHHHHHFHHHHHHHHHHHHBDDDGDFGEGBGBFGHGHHGG/EFFFGCGHHHHGHHHHHHHHHHHHHHGDFFEGHHHHGHHHHGGHHHHHGGFFGFBGGHHHHHHHGFHGHHHHHGGGGGGFFGHHHHHHFCE1GHHHHHHHHHGF<GHHHHHHHHHHGGGGCGGHFCGHHGBCGGHGGGGEGGGG.BAFGGGGGG
@M05620:45:000000000-G6HP7:1:1101:29219:11755 1:N:0:135
AGATTACTGCAACAGTTCCCCCTGGACCTGGAAAAGTTTCTTGCCTGGCTTACAGAAGCTGAAACAACTGCCAATGTCCTACAGGATGCTACCCGTAAGGAAAGGCTCCTAGAAGACTCCAAGGGAGTAAAAGAGCTGATGAAACAATGGCAAGTAAGTCAGGCATTTCCGCTTTAGCACTCTTGTGGATCCAATTGAACAATTCTCAGCATTTGTACTTGTAACTGACAAGCCAGGGACAAAACAAAGAT
+
BABBCFFFB@4BGGGBFGGGGGGGHHHHHHHGHHHHFHHHHHHHHHHHHHHHHHHHHHHHHHHHHHGHHHHHHHHBDDFG5BFCFBGFGHFGGHGGGGFFGF3FFGFHGHHHHGHHHHHHHGHFEFGFFDGHHGHHHHGHHHFFHGHHFGHHHGGHHHHHHHFHHHHHHHGGGGGHGHHHHHHHHGFGHHHHGFHHHGHGF<DGGHHFHHFGHCGGHCGGGFHHHHHFHHHHFGFGEGGGEFBCFGGGFGF
@M05620:45:000000000-G6HP7:1:1101:8757:11769 1:N:0:135
CATCCTGACCCTTAAGTACCCCATTGAGCATGGCATCGTCACCAACTGGGACGACATGGAGAAGATCTGGCACCACACCTTCTACAACGAGCTGCGCGTGGCCCCGGAGGAGCACCCAGTGCTGCTGACCGAGGCCCCCCTGAACCCCAAGGCCAACAGAGAGAAGATGACTCAGGTGAGGCTCGGCCGACGCCCGTGCTCCTCCCGTCCTTTCCCCAGTCATTTTCTGCCCGGCTTGATTTCTGACATTA
+
CCCCCFFFFFFFGGGGGGGGGGGHHHHHHHHHHHHHHGHHHGHHGGHHHHHHGGGGGHHHHHGHHHHHHHHHHGHHHGGHHHHHHHHHGGGGGHHGGGGGGGHHGGGGGGGGHHHHGGHHHHHHGHHGHHGGGGGGGGGGGGHHHHGGGGHGHHGGGGGGGGGGGGGGGGGGGGGGGGGGGGGGFFFFFFFFFFFFFFFFFFFFFFFEDFDFFFFFFFFFFFFFFFFFFFFFFFFFFFFFFFFFFEFFFF0
@M05620:45:000000000-G6HP7:1:1101:28437:11838 1:N:0:135
CATCCTGACCCTGAAGTACCCCATTGAGCATGGCATCGTCACCAACTGGGACGACATGGAGAAGATCTGGCACCACACCTTCTACAACGAGCTGCGCGTGGCCCCGGAGGAGCACCCAGTGCTGCTGACCGAGGCCCCCCTGAACCCCAAGGCCAACAGAGAGAAGATGACTCAGGTGAGGCTCGGCCGACGCCCGTGCTCCTCCCGTCCTTTCCCCAGTCATTTTCTGCCCGGCTTGATTTCTGACATTA
+
BBBBAFFFFFFFGGGGGGGFFGEGHHHHGHHHHGHHHGHHHEGGHGHHGECFEGGGGHG3GGHHHGHHGFFFHFHHHFEHHHFHHHHFE?EE?GHGGGECGGFCEEDDCC/AHHHFDGHHHBHH1GHHHHGGGGGCE@@CFEGHHH.CEAGGHHGGGGFGGFFEBF/FFFFG;BB9;/BFGG?A>CAAA>>B;B9DF..AFB/FB99A.9D/BB/9B9.99BFFFB9/:/BE9-;D9=.;BFFE/BB;9F:
@M05620:45:000000000-G6HP7:1:1101:16727:11844 1:N:0:135
CATCCTGACCCTGAAGTACCCCATTGAGCATGGCATCGTCACCAACTGGGACGACATGGAGAAGATCTGGCACCACACCTTCTACAACGAGCTGCGCGTGGCCCCGGAGGAGCACCCAGTGCTGCTGACCGAGGCCCCCCTGAACCCCAAGGCCAACAGAGAGAAGATGACTCAGGTGAGGCTCGGCCGACGCCCGTGCTCCTCCCGTCCTTTCCCCAGTCATTTTCTGCCCGGCTTGATTTCTGACATTA
+
BBBBBFFFFFFFGGGGGGGGGGGHHHHHHHHHHHHHHGHHHGHHHGHHHHHHGGGGGHHFHHHHHHHHHHHHHGHHHGGHHHHHHHHHGGGGGHHGGGGGGGHHGGGGGGGGHHHHGGHHHHHHHHHHHHGGGGGGGGGGGGHHHHGGGGHGHHGGGGGGGGGGGGGFGGGGGGGGGGGGGGGGFFFFFFFFFFFFBADFFFFFFFFEFFF/FFFFFFDFFEFFFFFFFFFFBFFFFFEFFFFFFFFEFF/
@M05620:45:000000000-G6HP7:1:1101:16736:11862 1:N:0:135
CATCCTGACCCTGAAGTACCCCATTGAGCATGGCATCGTCACCAACTGGGACGACATGGAGAAGATCTGGCACCACACCTTCTACAACGAGCTGCGCGTGGCCCCGGAGGAGCACCCAGTGCTGCTGACCGAGGCCCCCCTGAACCCCAAGGCCAACAGAGAGAAGATGACTCAGGTGAGGCTCGGCCGACGCCCGTGCTCCTCCCGTCCTTTCCCCAGTCATTTTCTGCCCGGCTTGATTTCTGACATTA
+
DDDDDFFFFFFFGGGGGGGGGGGHHHHHHHHHHHHHHGHHHGHHHGHHHHHHGGGGGHHHHHHHHHHHHHHHHGHHHGGHHHHHHHHHGGGGGHHGGGGGGGHHGGGGGGGGHHHHGGHHHHHHHHHHHHGGGGGGGGGGGGHHHHGGGGHGHHGGGGGGGGGGGGGGGGGGGGGGHGGGGGGGFFFFFFFFFFFFFFFFFFFFFFFFFFFFFFFFFFFFFFFFFHFFFFFFFFFFFFBFFFFFFFFFFF0
@M05620:45:000000000-G6HP7:1:1101:9424:11881 1:N:0:135
CATCCTGACCCTGAAGTACCCCGGCTTGATTTCTGACATTAGATCGGAAGAGCACACGTCTGAACTCCAGTCACAGCGATAGATCTCGTATGCCGTCTTCTGCTTGAAAAAAAAAAAATAAAAACAACCCTCTACCCCCCTTCCCCCCCCTTCTCCCCTCTCCCCTCTACCTCCCTTTCTTCTCTTCCTCCCCCCTCTCTCCTCCCATCCCTTCCCCCTTCCTCCTCTTCCCTTCTTTCCTCGTTCCCTTC
+
DDDDDFFFFFFFGGGGGGGGGGGGGGGGHGHHHHHGHHHHHHGHHHGGGGHHHHHHHGHHHGHGHHHHHHHHHHH@B>EGEED@F4GBFEHHFHFFGHGHHHHGGHHHFHHEECDD>/01???1///??/0.011=<.<<-.</</.----.;0;0/./9/://;/./0000:../00000;::000000;..;--./:0::;::./0/..0;;;B/.-.:/:0/::0000/00;0000:00.99.:0:::
@M05620:45:000000000-G6HP7:1:1101:18008:11911 1:N:0:135
CATCCTGACCCTGAAGTACCCCGGCTTGATTTCTGACATTAGATCGGAAGAGCACACGTCTGAACTCCAGTCACAGCGATAGATCTCGTATGCCGTCTTCTGCTTGAAAAAAAAAAAAGTTTAGCTTGGCCTCTTTTTTTGTTTCATCCCTCTTTACCCCGTACTTATCTCCTTTCCCCTCAACCCTCCTGACTCAGTCTTGCCTTTTTATCCTCCTCTCTTCTCTCCCCCGCCTCTCTTTTCTCATCCTC
+
BBAABFFFFCFFGGGGFGGGFGGGGGGCFGHHHGHHHHHGFFBHHHGGGGAGGHHEHGHEHGBGH5GHFHHHGHB5GGCHGDDGH4F1FEHHHHGGCHGFHHGFHH?GBFCEEGC@///1?1<?1?10/0?1?>GH11>C<C/C000=0.0//00;0;:.-::..0000000;C0009:/.90/;AF.;/B0/;;00;00;//99/;BF.;/;9//..9;///9////99.--;.ABFF/////;///://
@M05620:45:000000000-G6HP7:1:1101:21027:11931 1:N:0:135
TACCTGTACTGGGGAAGCAATCGCCATTCCTACCCTAAAGATCGGAAGAGCACACGTCTGAACTCCAGTCACAGCGATAGATCTCGTATGCCGTCTTCTGCTTGAAAAAAAAAAAAAACAAAAAAATCATAACATACTACATTTATGTTAGTCACACCAACAAAACATGAATTGTATACCTATTGATTACCTCATACAGCATATGCATGCGTCAAACCTAAAACAGCTATAATCTAATACAACACCTCCCA
+
CCCCCFFFFFFFGGGGGGGGGGGGGGGHHHHHHHHHHHHHHHHHGGGGHHHHHHHGHHHGFGHHHHHHHHHHHHHGGHGGHGHHHGFFHHHHGFGHGHHHHHHHHHHH0EEEGDB/>///?00?--0>10<=<000000000000000<0000000;:..:.....:000000000009000000;00090000000000/0000000009.-..00./;0009./.9000:00000000000:../..:/
@M05620:45:000000000-G6HP7:1:1101:25174:11942 1:N:0:135
CATCCTGACCCTGAAGTACCCCATTGAGCATGGCATCGTCACCAACTGGGACGACATGGAGAAGATCTGGCACCACACCTTCTACAACGAGCTGCGCGTGGCCCCGGAGGAGCACCCAGTGCTGCTGACCGAGGCCCCCCTGAACCCCAAGGCCAACAGAGAGAAGATGACTCAGGTGAGGCTCGGCCGACGCCCGTGCTCCTCCCGTCCTTTCCCCAGTCATTTTCTGCCCGGCTTGATTTCTGACATTA
+
EEEEEFFFFFFFGGGGGGGGGGGHHHHHHHHHHHHHHGHHHGHHHGHHHHHHGGGGGHHHHHHHHHHHHHHHHGHHHGGHHHHHHHHHGGGGGHHGGGGGGGHHGGGGGGGGHHHHGGHGHHHHHHHHHHGGGGGGGGGGGGHHHHGGGGHGHHGGGGGGGGGGGGGGGGGGGGGGHGGGGGGGFFFFFFFFFFFFDFFFFFFFFFFFFFFFFFFFFFFFFFFFFFFFFFFFFFFFFFFFFFFFFFFFFF1
@M05620:45:000000000-G6HP7:1:1101:24376:11967 1:N:0:135
CATCCTGACCCTGAAGTACCCCATTGAGCATGGCATCGTCACCAACTGGGACGACATGGAGAAGATCTGGCACCACACCTTCTACAACGAGCTGCGCGTGGCCCCGGAGGAGCACCCAGTGCTGCTGACCGAGGCCCCCCTGAACCCCAAGGCCAACAGAGAGAAGATGACTCAGGTGAGGCTCGGCCGACGCCCGTGCTCCTCCCGTCCTTTCCCCAGTCATTTTCTGCCCGGCTTGATTTCTGACATTA
+
BBBBBFFFFFFFGGGGGGGGGGGHHHFHHGHGHAGFHGHCHGHFEGHEFHHHEGGGCHHFGHHGFGHEBGFEGGFHEGGHGHHHHHFHGGGGFHHGGCGGGGHHEGGGGGGGHHHHGGHGHHHHHHHHHHGGGGGGGGGGGGHHHHGGGGHGHHGGGGGGGGGGFGGFGGGGGGGGFFGGGGGGFFFFFF=FFFFF9DDFFFFFFFF;AD?FFFFFFFF9FBFFFFFFFEFFFFFFFFAFEFFFF9BFFF/
@M05620:45:000000000-G6HP7:1:1101:14754:11991 1:N:0:135
CATCCTGACCCTGAAGTACCCCATTGAGCATGGCATCGTCACCAACTGGGACGACATGGAGAAGATCTGGCACCACACCTTCTACAACGAGCTGCGCGTGGCCCCGGAGGAGCACCCAGTGCTGCTGACCGAGGCCCCCCTGAACCCCAAGGCCAACAGAGAGAAGATGACTCAGGTGAGGCTCGGCCGACGCCCGTGCTCCTCCCGTCCTTTCCCCAGTCATTTTCTGCCCGGCTTGATTTCTGACATTA
+
DDDDDFFFFFFFGGGGGGGGGGGHHHHHHHHHHHHHHGHHHGHHHGHHGHHHGGGGGHHHHHHHGHHHHHHHHGHHHGGHHHHHHHHHGGGGGHHGGGFGGGHHGGGGGGGGHHHHGGHFGHHHHHHHHHGGGGGGGGGGGGHHHHGGGGHGHHGEGGGGGGGGGGGFGGGGGGGGGGGGGGGGFFFFFFCFCFFFBFFFFFFFFFFFFFDFFFFFFEDFFFFFFFFFFFFFFFFFFF.BBFFFFFFFFF0
@M05620:45:000000000-G6HP7:1:1101:9802:12004 1:N:0:135
CATCCTGACCCTGAAGTACCCCATTGAGCATGGCATCGTCACCAACTGGGACGACATGGAGAAGATCTGGCACCACACCTTCTACAACGAGCTGCGCGTGGCCCCGGAGGAGCACCCAGTGCTGCTGACCGAGGCCCCCCTGAACCCCAAGGCCAACAGAGAGAAGATGACTCAGGTGAGGCTCGGCCGACGCCCGTGCTCCTCCCGTCCTTTCCCCAGTCATTTTCTGCCCGGCTTGATTTCTGACATTA
+
CCCCCFFFFFFFGGGGGGGGGGGHHHHHHHHHHHHHHGHHHGHHHGHHHHHHGGGGGHHHHHHHHHHHHHHHHGHHHGGHHHHHHHHHGGGGGHHGGGGGGGHHGGGGGGGGHHHHGGHHHHHHHHHHHHGGGGGGGGGGGGHHHHGGGGHGHHGGGGGGGGGGGGGGGGGGGGGGGGGGGGGGFFFFFFFFFFFFCFFFFFFFFFFADFFFFFFFFFFFFFFFFFFFFFFFFFFFFAFFFFFFFFFFFF0
@M05620:45:000000000-G6HP7:1:1101:14739:12012 1:N:0:135
CATCCTGACCCTGAAGTACCCCATTGAGCATGGCATCGTCACCAACTGGGACGACATGGAGAAGATCTGGCACCACACCTTCTACAACGAGCTGCGCGTGGCCCCGGAGGAGCACCCAGTGCTGCTGACCGAGGCCCCCCTGAACCCCAAGGCCAACAGAGAGAAGATGACTCAGGTGAGGCTCGGCCGACGCCCGTGCTCCTCCCGTCCTTTCCCCAGTCATTTTCTGCCCGGCTTGATTTCTGACATTA
+
DDDDCFFFFFFFGGGGGGGGGGGHHHHHHHHHHHHHHGHHHGHHHGHHHHHHGGGGGHHHHHHHHHHHHHHHHGHHHGGHHHHHHHHHGGGGGHHGGGGGGGHHGGGGGGGGHHHHGGHGHHHHHHHHHHGGGGGGGGGGGGHHHHGGGGHGHHGGGGGGGGGGGGGGGGGGGGGGGGGGGGGGFFFFFFFFFFFFFFFFFFFFFFFFFFDFFFFFFFFFFBFFFFFFFFFFFFFFFFAFFFFFFFF:FF0
@M05620:45:000000000-G6HP7:1:1101:25526:12017 1:N:0:135
AGATCGGAAGAGCACACGTCTGAACTCCAGTCACAGCGATAGATCTCGTATGCCGTCTTCTGCTTGAAAAAAAAAAAAAATCAAAAATATTTCTTTTTTTAACCCACATATCCTCCACAAAAAACATATATCAATTCTTATAATCATTCCCTAAACCCTTTCACTTCTCATATTTTCCAACCTACCTTATTCTGCCGTCATTCATATTCATCATACTATGAACTTATCACCTGCCTACTCCACTACATCCT
+
BBBBBBBBBBCFGGGGGEGGGGHHHHHHFHHHHHHHHGGHGGGGGHHHGGHHHHGGGHGHHHHHHHGHHHHGGGGE>//<033333/B3?22B22222/</2?2///<1111?1?0001/00.->.111<0000=0000000000000<000:/0//:./0;000000<00000000;00/.//9.0000000000-.-;.0000;:///9////:///////9/;///;.//..//./9//:////:/B/
@M05620:45:000000000-G6HP7:1:1101:12726:12019 1:N:0:135
CATCCTGACCTGAAGTACCCCATTGAGCATGGCATCGTCACCAACTGGGACGACATGGAGAAGATCTGGCACCACACCTTCTACAACGAGCTGCGCGTGGCCCCGGAGGAGCACCCAGTGCTGCTGACCGAGGCCCCCCTGAACCCCAAGGCCAACAGAGAGAAGATGACTCAGGTGAGGCTCGGCCGACGCCCGTGCTCCTCCCGTCCTTTCCCCAGTCATTTTCTGCCCGGCTTGATTTCTGACATTAG
+
DDDDDFFFFFFFGGBBFGGGGGHHHHHHHHHHHHHHGHHHGHHHGHHHHHHGGGGGHHGHHHHHHGHHHHHHGHHHGGHHHHHHHHHGGGGGHHGGGGFFGHHGGGGGGGGHHHHGGHHHHHHHHHFHHGGGGGGGGGGGGHHHHGGGGEGHHHGGGGGGGGFGGGGGGGGGGGG;BFFGGGGFFFFCFFFAFFFADFEFFFFFFFADFDFFFFFFFFFFFFFFFFBBFFFDDACFFFFFFFFFBFBFFF0
@M05620:45:000000000-G6HP7:1:1101:17889:12040 1:N:0:135
AGATTACTGCAACAGTTCCCCCTGGACCTGGAAAAGTTTCTTGCCTGGCTTACAGAAGCTGAAACAACTGCCAATGTCCTACAGGATGCTACCCGTAAGGAAAGGCTCCTAGAAGACTCCAAGGGAGTAAAAGAGCTGATGAAACAATGGCAAGTAAGTCAGGCATTTCCGCTTTAGCACTCTTGTGGATCCAATTGAACAATTCTCAGCATTTGTACTTGTAACTGACAAGCCAGGGACAAAACAAAGAT
+
BBABCFFFFDFFGGGBGGGGGGGGHHHHHHHHHHHHHHHHHHHHHHHHHHHHHHHGHHHHHHHHHHHHHHHHHHHHHHHHHHHHHGHGHHHHHHGGGGHGHHHHHHHHGHHHHHHGHHHHHHHGGGGGHHHHHGHHHHEHHHHHHHHHHHHHHGHHHHHHHHHHHHHHHHGGGGGHHHHHHHHHHHHGGHHHHGHHHFFFECHHHHHHHHHHHHHHHHHHHFHHHHHFHHHHHGGGGGGGA?BGGGGGGGF
@M05620:45:000000000-G6HP7:1:1101:6444:12057 1:N:0:135
AGATTACTGCAACAGTTCCCCCTGGACCTGGAAAAGTTTCTTGCCTGGCTTACAGAAGCTGAAACAACTGCCAATGTCCTACAGGATGCTACCCGTAAGGAAAGGCTCCTAGAAGACTCCAAGGGAGTAAAAGAGCTGATGAAACAATGGCAAGTAAGTCAGGCATTTCCGCTTTAGCACTCTTGTGGATCCAATTGAACAATTCTCAGCATTTGTACTTGTAACTGACAAGCCAGGGACAAAACAAAGAT
+
AAAACFFFFFFFGGGGGGGGGGGGFGGHGHHHHHGHGHHHHHHHHHHHHHHHHHHHHHHHHHHHHHHHHHHHHHHHHHHHHHHHGFFHHHHHHHGGGGHHHHHHHHHHGHHHHHHHHHHHGHHGGGGGHHHHHGHHHHGHHHHHHHHHHHHFHGHHHHHHGHHHHHHHHHGGGGGHHHHHHHHHHHHGGHHHGHHHHGHHHHHHHHHHHHHHHHHGHFHGHHHGHHHHHHHHGGFGEGGGGGGGGGGGGGF
@M05620:45:000000000-G6HP7:1:1101:26178:12114 1:N:0:135
CATCCTGACCCTGAAGTACCCCATTGAGCATGGCATCGTCACCAACTGGGACGACATGGAGAAGATCTGGCACCACACCTTCTACAACGAGCTGCGCGTGGCCCCGGAGGAGCACCCAGTGCTGCTGACCGAGGCCCCCCTGAACCCCAAGGCCAACAGAGAGAAGATGACTCAGGTGAGGCTCGGCCGACGCCCGTGCTCCTCCCGTCCTTTCCCCAGTCATTTTCTGCCCGGCTTGATTTCTGACATTA
+
BBBBBFFFFFFFGGGGGGGGGGGHHHHHHHHHHHBHHGHHHGHHHGHHHHHHGGGGGHHGHHHHHHHHHHHHHGHHHGGHHHHHHHHHGGGGGHHGGGGGGGHHGGGGGGGGHHHHGGHGHHHHHHGHHHGGGGGGGGGGGGHHHHGGGGHGHHGGGFGGGFFGEEFFGGGGGGGGFGFGGGFGFFEFFFAFBFF;9ADFFFFFFFD:AD?FFFFFFFF/FFFFFFFFFFFFFFFFFFFFFFFFFFFFFF/
@M05620:45:000000000-G6HP7:1:1101:20199:12121 1:N:0:135
CATCCTGACCCTGAAGTACCCCATTGAGCATGGCATCGTCACCAACTGGGACGACATGGAGAAGATCTGGCACCACACCTTCTACAACGAGCTGCGCGTGGCCCCGGAGGAGCACCCAGTGCTGCTGACCGAGGCCCCCCTGAACCCCAAGGCCAACAGAGAGAAGATGACTCAGGTGAGGCTCGGCCGACGCCCGTGCTCCTCCCGTCCTTTCCCCAGTCATTTTCTGCCCGGCTTGATTTCTGACATTA
+
BBBBBFFFFFFFGGGGGGGGGGGGFFFGHHFHFHHHHGGHHGHGFGHHGEFHGGGGGHGFHHHHHFHGHHHGHGGHFGGHHHHHHHHFEEFCEHHGGGEGGGHHGGGGGFFDHHHHGGHGHHHHHHHHHGGFGGGFGGDCFGGFHHGGGGHGHHGGGGFGGGGGGGGGFGGGFBFBFBGGGGGGFBEF-9@BDFFFFDFEBFBFFADFDFFBFFFFBBD9BFBFFFFBFFFFF-=BF-9B9FFF;B/BF//
@M05620:45:000000000-G6HP7:1:1101:11186:12160 1:N:0:135
AGATTACTGCAACAGTTCCCCCTGGACCTGGAAAAGTTTCTTGCCTGGCTTACAGAAGCTGAAACAACTGCCAATGTCCTACAGGATGCTACCCGTAAGGAAAGGCTCCTAGAAGACTCCAAGGGAGTAAAAGAGCTGATGAAACAATGGCAAGTAAGTCAGGCATTTCCGCTTTAGCACTCTTGTGGATCCAATTGAACAATTCTCAGCATTTGTACTTGTAACTGACAAGCCAGGGACAAAACAAAGAT
+
AAABBFFFBDBBFGBBBBFGGGGGHHHHHEGFFGHHFHHHHHHHHHHHHHHHHHBDFFHHHHHHHHHHHHHHHHHBDDFHHHHHHHHHHHHHHHGGGGGGHHHFHHHHGHHHHHHHHHHHFFHFEEFFHFHHHFHHHHGHHHHHHHHHFGGGHGHHHHHHHHGHHHHHHHGGGGGHGHHHHHHHHHHGHHHHHHHHHBDFD<GGGHHHHHHHHGHHHHHHHHHHHHHHHHHHHGFGGGGGGFFFGGGGGGF
@M05620:45:000000000-G6HP7:1:1101:16050:12172 1:N:0:135
CATCCTGACCCTGAAGTACCCCATTGAGCATGGCATCGTCACCAACTGGGACGACATGGAGAAGATCTGGCACCACACCTTCTACAACGAGCTGCGCGTGGCCCCGGAGGAGCACCCAGTGCTGCTGACCGAGGCCCCCCTGAACCCCAAGGCCAACAGAGAGAAGATGACTCAGGTGAGGCTCGGCCGACGCCCGTGCTCCTCCCGTCCTTTCCCCAGTCATTTTCTGCCCGGCTTGATTTCTGACATTA
+
CCCCCFFFFFFFGGGGGGGGGGGHHHHHHHHHHHHHHGHHHGHHHGHHHHHHGGGGGHHHHHHHHHHHHHHHHGHHHGGHHHHHHHHHGGGGGHHGGGGGGGHHGGGGGGGGHHHHGGHHHHHHHHHHHHGGGGGGGGGGGGHHHHGGGGHGHHGGGGGGGGGGGGGGGGGGGGGGGGGGGGGGFFFFFFFFFFFFCFFFFFFFFFFFDFFFFFFFFFFFFFFFFFFFFFFFFFFFFFFFFFFFFFFFFF0
@M05620:45:000000000-G6HP7:1:1101:16070:12175 1:N:0:135
CATCCTGACCCTGAAGTACCCCATTGAGCATGGCATCGTCACCAACTGGGACGACATGGAGAAGATCTGGCACCACACCTTCTACAACGAGCTGCGCGTGGCCCCGGAGGAGCACCCAGTGCTGCTGACCGAGGCCCCCCTGAACCCCAAGGCCAACAGAGAGAAGATGACTCAGGTGAGGCTCGGCCGACGCCCGTGCTCCTCCCGTCCTTTCCCCAGTCATTTTCTGCCCGGCTTGATTTCTGACATTA
+
DDDDDFFFFFFFGGGGGGGGGGGHHHHHHHHHHHHHHGHHHGHHHGHHHHHHGGGGGHHHHHHHHHHHHHHHHGHHHGGHHHHHHHHHGGGGGHHGGGEGGGHHGGGGGGGGHGHHGGHFHHHHHHHHHHGGGGGGGGGGGGHHHHGGGGHGHHGGGGGGGGGGGGGFGGGGGGGGGGGGGGGGFFFFFFFFCFFFBFFFFFFFFFFFFFFFFFFFFFFFFFFFFFFFFFFFFFFFFFFFFFFFFBBFFF0
@M05620:45:000000000-G6HP7:1:1101:24826:12211 1:N:0:135
AAACCAGAAGACATGAGGTCAGCTAGATCGGAAGAGCACACGTCTGAACTCCAGTCACAGCGATAGATCTCGTATGCCGTCTTCTGCTTGAAAAAAAAAAACCACGGAGGAGCACCCAGTGCTGCTGACCGAGGCCCCCCTGAACCCCAAGGCCAAAAGAGAGAAGATGACTCAGTTGAGGCTCGGCCGCCGGCCGTGATCCTCCCGTCCTTTCCCCAGTCATTTTCTGCCCGCCTTGATTTCGGGCATTA
+
BBBBBABFFFBFFFGGGFBGGFGHFGHHHHGGGGHHHHHHHGGDHEFGHHHHHHHHHHGHGEGHGGHHBGHGFGHHHHGGGHGHFHHHHHFHFFHFEE@>/////?//?/?/</@F?</?1?11111?0F>-><-CADC--:CB/A.:A..9...9/./=/9.;//900;C0CB0090;/9C.A-9.9--9--9--9-.///9/9.;.9..//9BFF..9/;;;999B9/:..-9.:BF/9B/.-.-;F//
@M05620:45:000000000-G6HP7:1:1101:19134:12217 1:N:0:135
CATCCTGACCCTGAAGTACCCCATTGAGCATGGCATCGTCACCAACTGGGACGACATGGAGAAGATCTGGCACCACACCTTCTACAACGAGCTGCGCGTGGCCCCGGAGGAGCACCCAGTGCTGCTGACCGAGGCCCCCCTGAACCCCAAGGCCAACAGAGAGAAGATGACTCAGGTGAGGCTCGGCCGACGCCCGTGCTCCTCCCGTCCTTTCCCCAGTCATTTTCTGCCCGGCTTGATTTCTGACATTT
+
CCCCCFFFFFFFGGGGGGGGGGGHHHHHHHHHHHHHHGHHHGHHHGHHHHHHGGGGGHHHHHHHGHHHHHHHHGHHHGGHHHHHHHHHGGGGGHHGGGGGGGHHGGGGGGGGHHHGGGHGHHHHHHHHHHGGGGGGGGGGGGHHHHGGGGHGHHGGGGGGGGGGGGGGGGGGGGGGGGGGGGEFFFFFFFFFFFFFBFFFFFFFFFFEFFFFFFFFFFFFFFFFFFFFFFFFFFFFFFAFFFBBF0FFFF0
@M05620:45:000000000-G6HP7:1:1101:21243:12218 1:N:0:135
CATCCTGACCCTGAAGTACCCCATTGAGCATGGCATCGTCACCAACTGGGACGACATGGAGAAGATCTGGCACCACACCTTCTACAACGAGCTGCGCGTGGCCCCGGAGGAGCACCCAGTGCTGCTGACCGAGGCCCCCCTGAACCCCAAGGCCAACAGAGAGAAGATGACTCAGGTGAGGCTCGGCCGACGCCCGTGCTCCTCCCGTCCTTTCCCCAGTCATTTTCTGCCCGGCTTGATTTCTGACATTA
+
DDDDDFFFFFFFGGGGGGGGGGGHHHHHHHHHHHHHHGHHHGHHHGHHHHHHGGGGGHHHHHHHHHHHHHHHHGGHHGGHHHHHHHHHGGGGGHHGGGGGGGHHGGGGGGGGHHHHGGHHHHHHHHHHHHGGGGGGGGGGGGHHHHGGGGHGHHGGGGGGGGGGGGGGGGGGGGGGHGGGGGGGFFFFFFFFFFFF@FDFFFFFFFFADFFFFFFFFFFFFBFFFFFFFFFFFFDFFFFFFFFFFBFFFF0
@M05620:45:000000000-G6HP7:1:1101:21233:12238 1:N:0:135
CATCCTGACCCTGAAGTACCCCATTGAGCATGGCATCGTCACCAGCTGGGACGACATGGAGAAGATCTGGCACCACACCTTCTACAACGAGCTGCGCGTGGCCCCGGAGGAGCACCCAGTGCTGCTGACCGAGGCCCCCCTGAACCCCAAGGCCAACAGAGAGAAGATGACTCAGGTGAGGCTCGGCCGACGCCCGTGCTCCTCCCGTCCTTTCCCCAGTCATTTTCTGCCCGGCTTGATTTCTGACATTA
+
BABBBFFFFFFFGGGGGGGGGGGHHHHHHFHHHHHHHGHHHGHHEHHHHGHHGGGGGHHHHHHHGHHHHHHHHGHHHGGHHHHHHHHHGGGGGHHGGGGGGGHHGGGGGGGGHHHHGGHHHHHHHHHHHHGGGGGGGGGGGGHHHHGGGGHGHHGGGGGGGGGGGGGGGGGGGGGGGGGGGGGGFFFFFFFFFFFF-ADFFFFFFFFEFFFFFFFFFFFFFFFFFFFFFFFFFAFFFFFFFFFFB;BFFF/
@M05620:45:000000000-G6HP7:1:1101:23376:12256 1:N:0:135
AGATTACTGCAACAGTTCCCCCTGGACCTGGAAAAGTTTCTTGCCTGGCTTACAGAAGCTGAAACAACTGCCAATGTCCTACAGGATGCTACCCGTAAGGAAAGGCTCCTAGAAGACTCCAAGGGAGTAAAAGAGCTGATGAAACAATGGCAAGTAAGTCAGGCATTTCCGCTTTAGCACTCTTGTGGATCCAATTGAACAATTCTCAGCATTTGTACTTGTAACTGACAAGCCAGGGACAAAACAAAGAT
+
AAAABFFF@FFFGGGGGGGGGGGGGHHHGHHFHHHHFHHHHHHHHHHHHHHGHHHGHHHHHHHHHHHHHHHHHHHHHHHHHHHGHHHHHHGHHHGGEEHHHHFFHHHGGHHHHHHGHHHHFFHFFEFEHFHHHGHHHHFGHHHHHHHHHFHHHGHHHHHHHHHHHHHHHHGGGGGHHHHHHHHHHGHGFFGHFHHHHHFGHCHHHHGGHHFHHGH;GGHHHGHFHHFGGFFHHGGGGGGGG.BFGFGGFB0
@M05620:45:000000000-G6HP7:1:1101:2407:12269 1:N:0:135
CATCCTGACCCTGAAGTACCCCATTGAGCATGGCATCGTCACCAACTGGGACGACATGGAGAAGATCTGGCACCACACCTTCTACAACGAGCTGCGCGTGGCCCCGGAGGAGCACCCAGTGCTGCTGACCGAGGCCCCCCTGAACCCCAAGGCCAACAGAGAGAAGATGACTCAGGTGAGGCTCGGCCGACGCCCGTGCTCCTCCCGTCCTTTCCCCAGTCATTTTCTGCCCGGCTTGATTTCTGACATTA
+
DDDDDFFFFFFFGGGGGGGGGGGHHHHHHHHHHHHHHGHHHGHHHGHHHHHHGGGGGHHHHHHHHHHHHHHHHGHHHGGHHHHHHHHHGGGGGHHGGGGGGGHHGGG/DGGGHHHHGGHGHHHHHHHHHHGGGGGGGGGGGGHHHHGGGGHGHHGGGGGGGGGGGGGGGGGGGGGGGGGGGGGGFFFFFFFFFFFFFFFFFFFFFFFFFFFFFFFFFFFFFFFFHFFFFFFFFFFFFF:FFFFFFFFFFF0
@M05620:45:000000000-G6HP7:1:1101:23371:12282 1:N:0:135
AGATTACTGCAACAGTTCCCCCTGGACCTGGAAAAGTTTCTTGCCTGGCTTACAGAAGCTGAAACAACTGCCAATGTCCTACAGGATGCTACCCGTAAGGAAAGGCTCCTAGAAGACTCCAAGGGAGTAAAAGAGCTGATGAAACAATGGCAAGTAAGTCAGGCATTTCCGCTTTAGCACTCTTGTGGATCCAATTGAACAATTCTCAGCATTTGTACTTGTAACTGACAAGCCAGGGACAAAACAAAGAT
+
AAAABFFFBBDDGGGFGGGGGGGGHHHHHHHHHHHHHHHHHHHHHHHHHHHHHHHHHHHHHHHHHHHHHHHHHHHHHHHHHHHHHHHHHHHHHHGGFGHHHHFHHHHHGHHHHHHGHHHHGGHGGFGFHHHHHGHHHHGHHGGGHHHHHGHHHGHHHHHHHHHHHHHHHHGGGGGHHHHHHHHHHHHGHHHHGHHHHGGFHHHHHHHHHHHHHHHHHHHHHHHHHHHBGGFHHGGGGGGGFAFGGGGGGGF
@M05620:45:000000000-G6HP7:1:1101:10750:12291 1:N:0:135
AGATTACTGCAACAGTTCCCCCTGGACCTGGAAAAGTTTCTTGCCTGGCTTACAGAAGCTGAAACAACTGCCAATGTCCTACAGGATGCTACCCGTAAGGAAAGGCTCCTAGAAGACTCCAAGGGAGTAAAAGAGCTGATGAAACAATGGCAAGTAAGTCAGGCATTTCCGCTTTAGCACTCTTGTGGATCCAATTGAACAATTCTCAGCATTTGTACTTGTAACTGACAAGCCAGGGACAAAACAAAGAT
+
AAAABFFFBB4BBGBBBBBGGGGGHHHHGBFBEGHHGHHHHHHHHHHHHHHHHHBDFGHHHHHHHHGHHHHHHHHADDFHGFHHHGHHHHHHHHGGGGGHHHFFHHHHGHHHHHHGHHHHFFHGEEFEFFHHHEHGHHFHHHHGHHHHFFFFGGGHHHHHGHHHHHHHHHGGGGGHHHGHHHHHHGHGHHHHGHHHHEFFFCGHHHHGHHHHHHHHHGHHHHHGHHHHHGHHHGFGFGGGEFBCFFGGGGB
@M05620:45:000000000-G6HP7:1:1101:20040:12298 1:N:0:135
CATCCTGACCCTGAAGTACCCCATTGAGCATGGCATCGTCACCAACTGGGACGACATGGAGAAGATCTGGCACCACACCTTCTACAACGAGCTGCGCGTGGCCCCGGAGGAGCACCCAGTGCTGCTGACCGAGGCCCCCTGAACCCCAAGGCCAACAGAGAGAAGATGACTCAGGTGAGGCTCGGCCGACGCCCGTGCTCCTCCCGTCCTTTCCCCAGTCATTTTCTGCCCGGCTTGATTTCTGACATTAG
+
DDDDDFFFFFFFGGGGGGGGGGGHHHHHHHHHHHHHHGHHHGHHHGHHHHHHGGGGGHHHHHHHHHHHHHHHHGHHHGGHHHHHHHHHGGGGGHHGGGGGGGHHGGGGGGGGHHHHGGHHHHHHHHHHHHGGGGGGGGGGGHHHHGGGGHGHHHHGGHHGGGGGGGGGGGGGGGG;FGGGGGGGGFFFFFFAFFAFFFFFFFFFFFEFDAFFFFFFFFFFFFFFFFFFFFFFFFFFFFFFFFFFFFFFFF:
@M05620:45:000000000-G6HP7:1:1101:24495:12304 1:N:0:135
CATCCTGACCCTGAAGTACCCCATTGAGCATGGCATCGTCACCAACTGGGACGACATGGAGAAGATCTGGCACCACACCTTCTACAACGAGCTGCGCGTGGCCCCGGAGGAGCACCCAGTGCTGCTGACCGAGGCCCCCCTGAACCCCAAGGCCAACAGAGAGAAGATGACTCAGGTGAGGCTCGGCCGACGCCCGTGCTCCTCCCGTCCTTTCCCCAGTCATTTTCTGCCCGGCTTGATTTCTGACATTA
+
DDDDDFFFFFFFGGGGGGGGGGGHHHHHHHHHHHHHHGHHHGHHHGHHHHHHGGGGGHHHHHHHHHHHHHHHHGHHHGGHHHHHHHHHGGGGGHHGGGGGGGHHGGGGGGGGHHHHGGHGHHHHHHHHHHGGGGGGGGGGGGHHHHGGGGHGHHGGGGGGGGGGGGGGGGGGGGGGGGGGGGGGFFFFFFFFFFFFBDDEFFFFFFFEDFFFFFFFFFFFFFFFFFFFFFFFFFFFFFFFFFFFF0BFFF0
@M05620:45:000000000-G6HP7:1:1101:20023:12304 1:N:0:135
CATCCTGACCCTGAAGTACCCCATTGAGCATGGCATCGTCACCAACTGGGACGACATGGAGAAGATCTGGCACCACACCTTCTACAACGAGCTGCGCGTGGCCCCGGAGGAGCACCCAGTGCTGCTGACCGAGGCCCCCCGAACCCCAAGGCCAACAGAGAGAAGATGACTCAGGGGAGGCCCCGCCCACGCCCCTGCTCCCCCCGGCCCTTTCCCAGTCCTTTTTCTCCCCGCCTGGTTTCTGACCTTTA
+
DDDDDFFFFFFFGGGGGGGGGGGHHHHHHHHHHHHHHGHHHGHHHGHHHHHHGGGGGHHHHHHHHHHHHHHHHGHHHGGHHHHHHHHHGGGGGHHGGGGGGGHHGGGGGGGGHHHHGGHHHHHHHHHHHHGGGGGGGGG-:-<-AGG.C.C.C.CE.////9.</00:000000<.-.-<...-<-@-..-.<@-...00<..<@---<-BF0BFF000000<BF0/00<B.C--<..0<B00000/0<00
@M05620:45:000000000-G6HP7:1:1101:4496:12305 1:N:0:135
ATCTCTATCTCCTAAAAAGGAAGAAAGGGGAGGGAAGATCGGAAGAGCACACGTCTGAACTCCAGTCACAGCGATAGATCTCGTATGCCGTCTTCTGCTTGAAAAAAAAAAAAAAGTAATTACTAGTTATTTCGTTAGTTATATCCTGCCATACAAAATTATACTCCACACTTAGATTTACTATATATGATTTTATGTCCATCCTGTCTGCTGCACTTTCAACTTGTTGCCTTTCGCTTTCACTTCATTGC
+
CCCCCFFFFFFFGGGGGGGGGGHHGHHHGGGGGGGHGHHHHGGGGHHHHHHHGHHHGHHHHHHHHHHHHGHHGGHGGGHDHHHGFHHHHGEGHGHHHHHHHHEGHHGGGGGF>/>/111111111111111110</..=00<0000000.<<0/000.0000000:00/0.;0000000000000000000000;0099000099000900;00:0:0:000000099.000000.....00000000000
@M05620:45:000000000-G6HP7:1:1101:4488:12323 1:N:0:135
ATCTCTATCTCCTAAAAAGGAAGAAAGGGGAGGGAAGATCGGAAGAGCACACGTCTGAACTCCAGTCACAGCGATAGATCTCGTATGCCGTCTTCTGCTTGACAAAAAAACACTCGGATTTCTTCTTGCCTCTCAGCAGATGTGGCAGTTACTTCTCTGTTTTTGAGATGAGACAGTGCGTTAGTGTACATACCAGACTGTCGAGGTTCGTAAGCGGGAGCGGGGTCTGCGTAGCTTACATCTGGTCCTGT
+
3AAABFFFFFFFGFEGGGGGBGG44BBGGG2EECE2B2GHCEEEGECGBFHHGHHHGFDGHHHHHHGHH55GE>FAEFHHEHHG?GHHHEEGHGHHFEFFH?34?FFF@@//010///</1221221111<1101??10011<<1/0/0111111>11<=110.-...000000//000-.;..00000;;00/009./000..;-;/0-./..0-----.--9-99.//-..-./////////////9//
@M05620:45:000000000-G6HP7:1:1101:7321:12374 1:N:0:135
CATCCTGACCCTGAAGTACCCCATTGAGCATGGCATCGTCACCAACTGGGACGACATGGAGAAGATCTGGCACCACACCTTCTACAACGAGCTGCGCGTGGCCCCGGAGGAGCACCCAGTGCTGCTGACCGAGGCCCCCCTGAACCCCAAGGCCAACAGAGAGAAGATGACTCAGGTGAGGCTCGGCCGACGCCCGTGCTCCTCCCGTCCTTTCCCCAGTCATTTTCTGCCCGGCTTGATTTCTGACATTA
+
EEEEEFFFFFFFGGGGGGGGGGGHHHHHHHHHHHHHHGHHHGHHHGHHHHHHGGGGGHHHHHHHHHHHHHHHHGHHHGGHHHHHHHHHGGGGGHHGGGGGGGHHGGGGGGGGHHHHGGHHHHHHHHHHHHGGGGGGGGGGGGHHHHGGGGHGHHGGGGGGGGGGGGGGGGGGGGGGGGGGGGGGFFFFFFFFFFFFBFFFFFFFFFF<DFFFFFFFFFFFFFFFFFFFFFFFFFFFFF?FFFFFFFFFFF1
@M05620:45:000000000-G6HP7:1:1101:9675:12384 1:N:0:135
CATCCTGACCCTGAAGTACCCCATTGAGCATGGCATCGTCACCAACTGGGACGACATGGAGAAGATCTGGCACCACACCTTCTACAACGAGCTGCGCGTGGCCCCGGAGGAGCACCCAGTGCTGCTGACCGAGGCCCCCCTGAACCCCAAGGCCAACAGAGAGAAGATGACTCAGGTGAGGCTCGGCCGACGCCCGTGCTCCTCCCGTCCTTTCCCCAGTCATTTTCTGCCCGGCTTGATTTCTGACATTT
+
DCDDDFFFFFFFGGGGGGGGGGGHHHHHHHHHHHHHHGHHHGHHHGHHHHHHGGGGGHHHHHHHHHHHHHHHHGHHHGGHHHHHHHHHGGGGGHHGGGGGGGHHGGGGGGGGHHHHGGHHHHHHHHHHHHGGGGGGGGGGGGHHHHGGGGHGHHGGGGGGGGGGGGGGGGGGGGGGGGGGGGGGFFFFFFFFFFFF@DF?FFFFFFFEFFFFFFFFFFFFFFFFFFFFFFFFF;DFFFFEFFFFFBFFFF0
@M05620:45:000000000-G6HP7:1:1101:7334:12387 1:N:0:135
CATCCTGACCCTGAAGTACCCCATTGAGCATGGCATCGTCACCAACTGGGACGACATGGAGAAGATCTGGCACCACACCTTCTACAACGAGCTGCGCGTGGCCCCGGAGGAGCACCCAGTGCTGCTGACCGAGGCCCCCCTGAACCCCAAGGCCAACAGAGAGAAGATGACTCAGGTGAGGCTCGGCCGACGCCCGTGCTCCTCCCGTCCTTTCCCCAGTCATTTTCTGCCCGGCTTGATTTCTGACATTA
+
DDDDDFFFFFFFGGGGGFGGGGGHHHHHHHHHHHHHHGHHHGHHHGHHHHHHGGGGG3FGHHHHHHHHHHHHHGHHHGGHHHHHHHHHGGGGGHHGGGEGGGHHGGGGGGGGHHHHGGHHHHHHHHHHHHGGGGGGGGGGGGHHHHGGGGHGHHGGGGGGGGGGGGGGGGGGGGGGGGFGGGGGFFFFFFFFFFFFDDDEFFFFFFFEFFFFFFFFFFFBFFFFFFFFFFFFFFFFAFFFFFFFHFFFFF0
@M05620:45:000000000-G6HP7:1:1101:9690:12395 1:N:0:135
CATCCTGACCCTGAAGTACCCCATTGAGCATGGCATCGTCACCAACTGGGACGACATGGAGAAGATCTGGCACCACACCTTCTACAACGAGCTGCGCGTGGCCCCGGAGGAGCACCCAGTGCTGCTGACCGAGGCCCCCCTGAACCCCAAGGCCAACAGAGAGAAGATGACTCAGGTGAGGCTCGGCCGACGCCCGTGCTCCTCCCGTCCTTTCCCCAGTCATTTTCTGCCCGGCTTGATTTCTGACATTA
+
CCCCCFFFFFFFGGGGGGGGGGGHHHHHHHHHHHHHHGHHHGHHHGHHHHHHGGGGGHHHHHGHGHHHHHHHHGGHHGGHHHHHHHHHGGGGGHHGGGEGGGHHGGGGGGGGHGHHGGHHHHHHHHHHHHGGGGGGGGGGGGHHHHGGGGHGHHGGGGGGGGGGGGGGGGGGGGGGGGGGGGGGFFFFFFFFFFFFCDFFFFFFFFFFFFFFFFFFFFFFFFFFFFFFFFFFFFFFFFFFFFFFFEFFFF0
@M05620:45:000000000-G6HP7:1:1101:14007:12395 1:N:0:135
CATCCTGACCCTGAAGTACCCCATTGAGCATGGCATCGTCACCAACTGGGACGACATGGAGAAGATCTGGCACCACACCTTCTACAACGAGCTGCGCGTGGCCCCGGAGGAGCACCCAGTGCTGCTGACCGAGGCCCCCCTGAACCCCAAGGCCAACAGAGAGAAGATGACTCAGGTGAGGCTCGGCCGACGCCCGTGCTCCTCCCGTCCTTTCCCCAGTCATTTTCTGCCCGGCTTGATTTCTGACATTA
+
DDDDCFFFFFFFGGGGGGGGGGGHHHHHHHHHHHHHHGHHHGHHHGHHGHHHGGGGGHHHHHHHGHHHHHHHHGHHHGGHHHHHHHFHGGGGGHHGGGGGGGHHGGGGGGGGHFHHGGHGHHHHHHGHHHGGGGGGGGGGGGHHHHGGGGHGHHGGGGGGGGGGGGGCFGGGBFFGFFFFGGGGFFFFFD=CCFFFCFB.FFFFFFFEFFDFFFFFFFBFFFFFFFFFFBFFFF-@DFFFFFFFFEFFFF0
@M05620:45:000000000-G6HP7:1:1101:9669:12402 1:N:0:135
CATCCTGACCCTGAAGTACCCCATTGAGCATGGCATCGTCACCAACTGGGACGACATGGAGAAGATCTGGCACCACACCTTCTACAACGAGCTGCGCGTGGCCCCGGAGGAGCACCCAGTGCTGCTGACCGAGGCCCCCCTGAACCCCAAGGCCAACAGAGAGAAGATGACTCAGGTGAGGCTCGGCCGACGCCCGTGCTCCTCCCGTCCTTTCCCCAGTCATTTTCTGCCCGGCTTGCTTTCTGACATTT
+
BBBBBFFFFFFFGGGGGGGGGGGHHHHHHFHHHHHHHGHHHGHGEFHHHHHH0EEGGHHHHHHHHHHHHHHHHGHHHGGHHHHHHHHHGFGGGHHGGGGGGGHHGGFCGGGGHHHHGGHHHHHHHHHFHHGGGGGGGGGGGGHHHHGGCDHGHHEGGGGGGGGGGGGGGGGGGGGGGGGGGGGGFFFFFFFFFFFFFDFFFFFFFFFFDFFFFFFFFFFFFBFFFFFFFFFFFFFFFF.;FFFFFBFFBF/
@M05620:45:000000000-G6HP7:1:1101:14308:12403 1:N:0:135
CATCCTGACCCTGAAGTACCCCATTGAGCATGGCATCGTCACCAACTGGGACGACATGGAGAAGATCTGGCACCACACCTTCTACAACGAGCTGCGCGTGGCCCCGGAGGAGCACCCAGTGCTGCTGACCGAGGCCCCCCTGAACCCCAAGGCCAACAGAGAGAAGATGACTCAGGTGAGGCTCGGCCGACGCCCGTGCTCCTCCCGTCCTTTCCCCAGTCATTTTCTGCCCGGCTTGATTTCTGACATTT
+
CCCCCFFFFFFFGGGGGGGGGGGHHHHHHHHHHHHHHGHHHGHHHGHHHHHHGGGGGHHHHHHHHHHHHHHHHGHHHGGHHHHHHHHHGGGGGHHGGGGGGGHHGGGGGGGGHHHHGGHHHHHHHHHHHHGGGGGGGGGGGGHHHHGGGGHGHHGGGGGGGGDFGGGFGGGGGGGGGGGGGGGGFFFFFCDFFFFFFFDEFFFFFFFADFDFFFFFFFBFFFFFFFFFFFFFFFFFFFAFFFFFF:09FF0
@M05620:45:000000000-G6HP7:1:1101:20622:12453 1:N:0:135
CATCCTGACCCTGAAGTACCCCATTGAGCATGGCATCGTCACCAACTGGGACGACATGGAGAAGATCTGGCACCACACCTTCTACAACGAGCTGCGCGTGGCCCCGGAGGAGCACCCAGTGCTGCTGACCGAGGCCCCCCTGAACCCCAAGGCCAACAGAGAGAAGATGACTCAGGTGAGGCTCGGCCGACGCCCGTGCTCCTCCCGTCCTTTCCCCAGTCATTTTCTGCCCGGCTTGATTTCTGACATTT
+
AA?AAFFFF>FFGGGGGGGGFGFHHHHHHHHHHHHHHGHHHGHHHGGHHHHHGGGGGFGFHHHHHFGGGFHGHGGHHGFHHHFHHHFCEEEGGFFGEGGE@EHFGGCGGGGGHHHHGGGGHFFGFHHGHHGCGGCFA@CGCFHFHHGGGGHEHHGGGGGGGGFGGGGGGGGGFFFFCFGGGGGG@@EB?@@@@@@@;A?AFB/B/ABEBBBFBFB/BFA/;FFF/FFBB/BEB->@>--9/99/9FFFFF/
@M05620:45:000000000-G6HP7:1:1101:25076:12466 1:N:0:135
AGATTACTGCAACAGTTCCCCCTGGACCTGGAAAAGTTTCTTGCCTGGCTTACAGAAGCTGAAACAACTGCCAATGTCCTACAGGATGCTACCCGTAAGGAAAGGCTCCTAGAAGACTCCAAGGGAGTAAAAGAGCTGATGAAACAATGGCAAGTAAGTCAGGCATTTCCGCTTTAGCACTCTTGTGGATCCAATTGAACAATTCTCAGCATTTGTACTTGTAACTGACAAGCCAGGGACAAAACAAAGAT
+
BABBBFFFDF@FGGFGGGGGGGGGHHHHHHHHHHHHGHHHHHHHHHHHHHHHHHHHHHHHHHHHHHHHHHHHHHHHHHHHHHHHGHHHHHHHHHGGGGHHHHFHHHHHGHHHHHHHHHHHHHHGGGGGHHHHHGHHHHHHHFHHHHHHHHHHHGHHHHHHHHHHHHHHHHGGGGGHGHHHHHHHHHHGHHHHHHHHHHHHHHHHHHHHHHHHHHHHHHHHHHHHHHHGHHHHHGGGGGGGGGGGGGGGGGF
@M05620:45:000000000-G6HP7:1:1101:15334:12487 1:N:0:135
CATCCTGACCCTGAAGTACCCCATTGAGCATGGCATCGTCACCAACTGGGACGACATGGAGAAGATCTGGCACCACACCTTCTACAACGAGCTGCGCGTGGCCCCGGAGGAGCACCCAGTGCTGCTGACCGAGGCCCCCCTGAACCCCAAGGCCAACAGAGAGAAGATGACTCAGGTGAGGCTCGGCCGACGCCCGTGCTCCTCCCGTCCTTTCCCCAGTCATTTTCTGCCCGGCTTGATTTCTGACATTA
+
DDDDDFFFFFFFGGGGGGGGGGGHHHHHHHHHHHHHHGHHHGHHHGHHHHHHGGGGGHHHHHHHHHHHHHHHHGHHHGGHHHHHHHHHGGGGGHHGGGGGGGHHGGGGGGGGHHHHGGHGHHHHHHGHHHGGGGGGGGGGGGHHHHGGGGHGHHGGGGGGGGGGGGGFGGGGGGGGGGGGGGGGFFFFFFFFFFFFDFFFFFFFFFFEFFAFFFFFFFFFFFFFFFFFFFFFFFFFFFFFFFFFFFFBBF0
@M05620:45:000000000-G6HP7:1:1101:15324:12503 1:N:0:135
CATCCTGACCCTGAAGTACCCCATTGAGCATGGCATCGTCACCAACTGGGACGACATGGAGAAGATCTGGCACCACACCTTCTACAACGAGCTGCGCGTGGCCCCGGAGGAGCACCCAGTGCTGCTGACCGAGGCCCCCCTGAACCCCAAGGCCAACAGAGAGAAGATGACTCAGGTGAGGCTCGGCCGACGCCCGTGCTCCTCCCGTCCTTTCCCCAGTCATTTTCTGCCCGGCTTGATTTCTGACATTT
+
BABBBFFFFFFFGGGGGGGGGGGHHHHHHHHHHHHHHGHHHGHHHGHHHHHHGGGGGHHHHHHHGHHHHHHHHGHHHGGHHHHHHHGHGEGGGHHGGGGGGGHHGGGGGGGGHHHHGGHGHHHHHHHHHHGGGGGGGGGGGGHHHHGGGGHGHHGGGGGGGGGGGGGGFGGGGGGGGGGGGGEGFFFFFACF9BFFFFFFFFFFFFFFFF.FFFFFFFFFFFFFFFFFFEFFFFFFFF.BFFFFFBB/;B/
@M05620:45:000000000-G6HP7:1:1101:20392:12506 1:N:0:135
CATCCTGACCCTGAAGTACCCCATTGAGCATGGCATCGTCACCAACTGGGACGACATGGAGAAGATCTGGCACCACACCTTCTACAACGAGCTGCGCGTGGCCCCGGAGGAGCACCCAGTGCTGCTGACCGAGGCCCCCCTGAACCCCAAGGCCAACAGAGAGAAGATGACTCAGGTGAGGCTCGGCCGACGCCCGTGCTCCTCCCGTCCTTTCCCCAGTCATCTTCTGCCCGGCTTGATTTCTGACATTA
+
DDDDDFFFFFFFGGGGGGGGGGGHHHHHHHHHHHHHHGHHHGHHHGHHHHHHGGGGGHHHHHHHHHHHHHHHHGHHHGGHHHHHHHHHGGGGGHHGGGGGGGHHGGGGGGGGHGHHGGHHHHHHHHHHHHGGGGGGGGGGGGHHHHGGGGHGHHGGGGGGGGGGGGGGGGGGGGGGHGGGGGGGFFFFFFFFFFFFFFFFFFFFFFFFFFFFFFFFFFFFFFFFFFFFFFFFFFFFFFFFFFFFFFFFFF0
@M05620:45:000000000-G6HP7:1:1101:20363:12509 1:N:0:135
CATCCTGACCCTGAAGTACCCCATTGAGCATGGCATCGTCACCAACTGGGACGACATGGAGAAGATCTGGCACCACACCTTCTACAACGAGCTGCGCGTGGCCCCGGAGGAGCACCCAGTGCTGCTGACCGAGGCCCCCCTGAACCCCAAGGCCAACAGAGAGAAGATGACTCAGGTGAGGCTCGGCCGACGCCCGTGCTCCTCCCGTCCTTTCCCCAGTCATCTTCTGCCCGGCTTGATTTCTGACATTA
+
CCCCCFFFFFFFGGGGGGGGGGGHHHHHHHHHHHHHHGHHHGHHHGHHHHHHGGGGGHHHHHHHGHHHHHHHHGHHHGGHHHHHHHHHGGGGGHHGGGEGGGHHGGGGGGGGHHHHGGHHHHHHHHHHHHGGGGGGGGGGGGHGHHGGGGHGHHGGGGGGGGGGGGGGGGGGFBFGFGGGGGGGFFFFFFFFFFFF>FFFFFFFFFFEFFFFFFFFFFFFFFFFFFFFFFFFFFFFFFAFFFFFFFFFFF0
@M05620:45:000000000-G6HP7:1:1101:20381:12526 1:N:0:135
CATCCTGACCCTGAAGTACCCCATTGAGCATGGCATCGTCACCAACTGGGACGACATGGAGAAGATCTGGCACCACACCTTCTACAACGAGCTGCGCGTGGCCCCGGAGGAGCACCCAGTGCTGCTGACCGAGGCCCCCCTGAACCCCAAGGCCAACAGAGAGAAGATGACTCAGGTGAGGCTCGGCCGACGCCCGTGCTCCTCCCGTCCTTTCCCCAGTCATCTTCTGCCCGGCTTGATTTCTGACATTA
+
AAAABFD5FFFFCGGDGGGGGGEEGDDGFFHHHHFHHEAG2FFFCEHHGCAHECGEEGFBGGEGCGHFHFFHHGGHGGGHHHHGHHHHGGGGGGHEGGEGGGHHGGGGGGGGHHHHGGHHHHHHHHHHHHGGGGGGGGGGGGHHHHGGGGHGHHGGGGGGGGGGGGGGGGGGGGGGGGGGGGGGBBFFBBBBBBBB;DFFFFFFFFFEFFFFFFFFFBDFFFFFFFFFFFFFFBBBBBAFFFFFFFFFFF/
@M05620:45:000000000-G6HP7:1:1101:27554:12546 1:N:0:135
CATCCTGACCCTGAAGTACCCCATTGAGCATGGCATCGTCACCAACTGGGACGACATGGAGAAGATCTGGCACCACACCTTCTACAACGAGCTGCGCGTGGCCCCGGAGGAGCACCCAGTGCTGCTGACCGAGGCCCCCCTGAACCCCAAGGCCAACAGAGAGAAGATGACTCAGGTGAGGCTCGGCCGACGCCCGTGCTCCTCCCGTCCTTTCCCCAGTCATTTTCTGCCCGGCTTGATTTCTGACATTA
+
BBBBBFFFFFFFGGFGGDFFGGGGHHGHGHHHHHHHHGGHHGHGHFHFFEAHGGGCEFFCECGHHHHHHGFHGFGGHGGHHHHFHHHHGGGGGHHFGGGFGGHHGGGGGGGGHHHHGGHHHHHHHHHGHHGGGGGGGGGGGGHHHHGGGGHGHHGGGGGGGGGGGGGCFGGGGGGGGGGGGGGGDFFFFA=DFFFA-ADEFFFFFFFEFFFFFFFFFFFFFFFFFFFFFFFFFFFFFF9FFF9FFBFBFF/
@M05620:45:000000000-G6HP7:1:1101:17903:12547 1:N:0:135
TACCTGTACTGGGGAAGCAATCGCCATTCCTACCCTAAAGATCGGAAGAGCACACGTCTGAACTCCAGTCACAGCGATAGATCTCGTATGCCGTCTTCTGCTTGAAAAAAAAAAAAAAAAAAAAAAAAAAAAAAAATAATGAAAATTCTTAGAAAAAAAATACTTGAGGATAATACTGAATACGGATGATGTTTGACTACATAATATACTGGCATAAAGTCATTTTATGACTGATATTGTACAAAGTATTA
+
BCCCCFFFFFFFGGGGGGGGGGGGGGGHHHHHHHHHGHHHHHHHGGGGHHHHHHHGHHHGGHHHHHHHHHHHHHHGGHGGHHHHHHGGHHHHGFGHGHHHHHHHHHHHHGGGGG>>/</<<--<:-----------.000000000000000000/.---.0000000/0:00000:00::00....-000000/0000/0:0;:000:00;./0000000000000000000000000:00000:00:00
@M05620:45:000000000-G6HP7:1:1101:21186:12548 1:N:0:135
AGATTACTGCAACAGTTCCCCCTGGACCTGGAAAAGTTTCTTGCCTGGCTTACAGAAGCTGAAACAACTGCCAATGTCCTACAGGATGCTACCCGTAAGGAAAGGCTCCTAGAAGACTCCAAGGGAGTAAAAGAGCTGATGAAACAATGGCAAGTAAGTCAGGCATTTCCGCTTTAGCACTCTTGTGGATCCAATTGAACAATTCTCAGCATTTGTACTTGTAACTGACAAGCCAGGGACAAAACAAAGAT
+
AAAABFFFFFFFGGGGGGGGGGGGHHHHHHHHHHHHHHHHHHHHHHHHHHHHHHHHHHHHHHHHHHHHHHHHHHHHHHHHHHHHHHHHHHHHHHGFEEGHHHHHHHHHGHHHHHHHHHHHHGHGFHGFHHHHHGHHHHGHHFHHHHHHHHHGHGHHHHHHHHHHHHHHHHGGGGGHEHHHHHHHHHHGGHHHHHHHGHHGHGGHHHHHGHGHHFHHHFHHHFHHHHHEFHHGEFFGGGGGGGGGGGGGGGF
@M05620:45:000000000-G6HP7:1:1101:5005:12553 1:N:0:135
CATCCTGACCCTGACGTACCCCATTGAGCATGGCATCGTCACCAACTGGGACGACATGGAGAAGATCTGGCACCACACCTTCTACAACGAGCTGCGCGTGGCCCCGGAGGAGCACCCAGTGCTGCTGACCGAGGCCCCCCTGAACCCCAAGGCCAACAGAGAGAAGATGACTCAGGTGAGGCCCGGCCGACGCCCGTGCTCCTCCCGTCCTTTCTTCTGCCATTTTCTGCCCGGCTTGATTTCTGACATTA
+
AAAAAFFFFFFBCF11AFGGFG0FEDADF1E1FGCFHEEH0EHFCEGECA0FE/AEEHB1FF0FA1F2G1FGHGHHEFEHHHHGH1FG/EEEAGFEGCEEGGHHGCG@C@/BHGHGGF/<GHHHHGHHFGCC-<-..<-@CEHBHGGG.:;CAE..99BB9/;AB//CB0:F009/FBCFGF-9@@-@@99@@?;-9---/9BBB---;B-;////;//////;B9:9FFFA--;@@--/;/BBB;B//9/
@M05620:45:000000000-G6HP7:1:1101:21203:12553 1:N:0:135
AGATTACTGCAACAGTTCCCCCTGGACCTGGAAAAGTTTCTTGCCTGGCTTACAGAAGCTGAAACAACTGCCAATGTCCTACAGGATGCTACCCGTAAGGAAAGGCTCCTAGAAGACTCCAAGGGAGTAAAAGAGCTGATGAAACAATGGCAAGTAAGTCAGGCATTTCCGCTTTAGCACTCTTGTGGATCCAATTGAACAATTCTCAGCATTTGTACTTGTAACTGACAAGCCAGGGACAAAACAAAGAT
+
AAABBFFFFFFFGGGGGGGGGGGGGHHHHHHHHHHHHHHHHHHHHHHHHHHHHHHHHHHHHHHHHHHHHHHHHHHHHHHHHHHHHGHHHHHHHHGGEEHHHHHHHHHHGHHHHHHHHHHHHHHGGHGGHHHHHGHHHHHHHFHHHHHHHGHHHGHHHHHHHHHHHHHHHHGGGGGHFHHHHHHHHHHGHHHHHHHHHHHFHHHHHHHHHHHHHGHHHFHHHHHHHHHFFHHHHGGGGGGGGGGGGGGGGGG
@M05620:45:000000000-G6HP7:1:1101:24688:12555 1:N:0:135
CATCCTGACCCTGAAGTACCCCATTGAGCATGGCATCGTCACCAACTGGGACGACATGGAGAAGATCTGGCACCACACCTTCTACAACGAGCTGCGCGTGGCCCCGGAGGAGCACCCAGTGCTGCTGACCGAGGCCCCCCTGAACCCCAAGGCCAACAGAGAGAAGATGACTCAGGTGAGGCTCGGCCGACGCCCGTGCTCCTCCCGTCCTTTCCCCAGTCATTTTCTGCCCGGCTTGATTTCTGACATTT
+
DDEEEFFFFFFFGGGGGGGGGGGHHHHHHHHHHHHHHGHHHGHHHGHHHHHHGGGGGHHHHHHHHHHHHHHHHGHHHGGHHHHHHHHHGGGGGHHGGGGGGGHHGGGGGGGGHHHHGGHHHHHHHHHHHHGGGGGGGGGGGGHHHHGGGGHGHHGGGGGGGGGGGGGGGGGGGGGGHGGGGGGGFFFFFFFFFFFFDDFFFFFFFFFFFFFFFFFFFFFFFFFFFFFFFFFFFFFFFFAFFFFFB:BFFF1
@M05620:45:000000000-G6HP7:1:1101:16521:12559 1:N:0:135
CATCCTGACCCTGAAGTACCCCATTGAGCATGGCATCGTCACCAACTGGGACGACATGGAGAAGATCTGGCACCACACCTTCTACAACGAGCTGCGCGTGGCCCCGGAGGAGCACCCAGTGCTGCTGACCGAGGCCCCCCTGAACCCCAAGGCCAACAGAGAGAAGATGACTCAGGTGAGGCTCGGCCGACGCCCGTGCTCCTCCCGTCCTTTCCCCAGTCATTTTCTGCCCGGCTTGATTTCTGACATTA
+
CCCCCFFFFFFFGGGGGGGGGGGHHHHHHHHHHHGHHGHHHGHHHGHHHHHHGGGGGFHHHHHHHHHHHHHHHGHHHGGHHHHHHHHHGGGGGHGGGGGGGGHHGGGGGGGGGEHHGGHFGHHHHHHHHHGGGDGGGGGGGGHHHHGGGDHGHHGGGGGGGGGGGGGGGGGGGGGGGGGGFEAFFFFDF@FFFFFF=DFEFFEFFEDADFD/BFFFFEDFFBFFFFFBFEBEDFD;=DFBFFBBB/FFFF/
@M05620:45:000000000-G6HP7:1:1101:5023:12561 1:N:0:135
CATCCTGACCCTGAAGTACCCCATTGAGCATGGCATCGTCACCAACTGGGACGACATGGAGAAGATCTGGCACCACACCTTCTACAACGAGCTGCGCGTGGCCCCGGAGGAGCACCCAGTGCTGCTGACCGAGGCCCCCCTGAACCCCAAGGCCAACAGAGAGAAGATGACTCAGGTGAGGCTCGGCCGACGCCCGTGCTCCTCCCGTCCTTTCCCCAGTCATTTTCTGCCCGGCTTGATTTCTGACATTA
+
DDDDDFFFFFFFGGGGGGGGGGGHHHHHHHHHHHHHHGHHHGHHHGHHHHHHGGGGGHHHHHHHHHHHHHHHHGHHHGGHHHHHHHHHGGGGGHHGGGGGGGHHGGGGGGGGHHHHGGHHHHHHHHHHHHGGGGGGGGGGGGHHHHGGGGHGHHGGGGGGGGGGGGGGGGGGGGGGGGGGGGGGFFFFFFFFFFFFFFFFFFFFFFFFFFFFFHFFFFFFFFFFFHHHHFFFFFFFFFFFFFFFFFFFFF0
@M05620:45:000000000-G6HP7:1:1101:21191:12567 1:N:0:135
AGATTACTGCAACAGTTCCCCCTGGACCTGGAAAAGTTTCTTGCCTGGCTTACAGAAGCTGAAACAACTGCCAATGTCCTACAGGATGCTACCCGTAAGGAAAGGCTCCTAGAAGACTCCAAGGGAGTAAAAGAGCTGATGAAACAATGGCAAGTAAGTCAGGCATTTCCGCTTTAGCACTCTTGTGGATCCAATTGAACAATTCTCAGCATTTGTACTTGTAACTGACAAGCCAGGGACAAAACAAAGAT
+
BBABBFFFFFFFGGGGGGGGGGGGGHHHHHHHHHHHHHHHHHHHHHHHHHHHHHHHHHHHHHHHHHHHHHHHHHHHHHHHHHHHHGHHHHHHHHGFGFHGHHHHHHHHGHHHHHHHHHHHHHGGGHGGHHHHHGHHHHGHHHHHHFHHHHHHHGHHHHHHHHHHHHHHHHGGGGGHHHHHHHHHHGGGHHHHHHHHHGHFFHHHHHHGHHFHHHHHHFHHHHHCGGHEFHFHHGGGGGGGGGGGGGGGFGF
@M05620:45:000000000-G6HP7:1:1101:24309:12582 1:N:0:135
ATCTCTATCTCCTAAAAAGGAAGAAAGGGGAGGGAAGATCGGAAGAGCACACGTCTGAACTCCAGTCACAGCGATAGATCTCGTATGCCGTCTTCTGCTTGAAAAAAAAAACCAACACATTCCTCTTTTTTTCTTTCTTTTTTTCCTCCCCTATACACCTTCACTACTCCTTTTTTCCCTCTCTCCTGCTTCCTCCTTCCTTCTTTTTTCTCCGCCTTTCTTCTTCTCCCCCCCTCTCTCCTCTCCTTCCC
+
BBBBBFFFFFFFGGGFGGEABGHGEGHAEEFGCEEGEHHHHGDGGGHGHHEHGGGHGG5FGHHHG@GHFHHHECHGGFH4GGHGGFGE3EEFFFFFHFGHHEFHHFEGC@//<//////111?1?1111?--><DD>FGHDD-@/00=:::/;00000=/0:0:00/0;/;;BBF-/;B0///0;;B/9:00/;;FFFFFB///9/BFFF/BF.9;9D/;///9/9BFFBD.-;9A.FF/99.;;B9/;/B
@M05620:45:000000000-G6HP7:1:1101:28890:12593 1:N:0:135
AGATTACTGCAACAGTTCCCCCTGGACCTGGAAAAGTTTCTTGCCTGGCTTACAGAAGCTGAAACAACTGCCAATGTCCTACAGGATGCTACCCGTAAGGAAAGGCTCCTAGAAGACTCCAAGGGAGTAAAAGAGCTGATGAAACAATGGCAAGTAAGTCAGGCATTTCCGCTTTAGCACTCTTGTGGATCCAATTGAACAATTCTCAGCATTTGTACTTGTAACTGACAAGCCAGGGACAAAACAAAGAT
+
BAAABFFFDFBFGGGGGGGGGGGGHHHHHHGHHHHHHHHHHHHHHHHHHHHHHHHHHHHHHHHHHHHHHHHHGHHHHHHHHHHHHHHFGH5GHHGG/EHHHHHHHHHHGHHHHHHHHHHHHBEF/GFGHDHHHGHHHHGHH3FGHHHHHFHHHGHHHHHHHHHHHHHHHHGGGGGHHHHHHHHHHGHGHHHHHHHHHGFHGHHHHHHHHHHHHHHHHHHHHHHHHHHHGHHHHGGGGGGGFG9AGGGGGGF
@M05620:45:000000000-G6HP7:1:1101:19698:12605 1:N:0:135
CATCCTGACCCTGAAGTACCCCATTGAGCATGGCATCGTCACCAACTGGGACGACATGGAGAAGATCTGGCACCACACCTTCTACAACGAGCTGCGCGTGGCCCCGGAGGAGCACCCAGTGCTGCTGACCGAGGCCCCCCTGAACCCCAAGGCCAACAGAGAGAAGATGACTCAGGTGAGGCTCGGCCGACGCCCGTGCTCCTCCCGTCCTTTCCCCAGTCATTTTCTGCCCGGCTTGATTTCTGACATTA
+
CCCCCFFFFFFFGGGGGGGGGGGHHHHHHHHHHHHHHGHHHGHHHGHHHHHHGGGGGHHHHHHHHHHHHHHHHGHHHGGHHHHHHHHHGGGGGHHGGGGGGGHHGGGGGGGGHHHHGGHHHHHHHHHHHHGGGGGGGGGGGGHHHHGGGGHGHHGGGGGGGGGGGGGGGGGGGGGGGGGGGGEGFFFFFFFFFFFFDFFFFFFFFFFFFFFFFFFFFFF0FFFFFFFFFFFFFFFFFFFFFFFFEBFFFF0
@M05620:45:000000000-G6HP7:1:1101:6105:12618 1:N:0:135
CATCCTGACCCTGAAGTACCCCATTGAGCATGGCATCGTCACCAACTGGGACGACATGGAGAAGATCTGGCACCACACCTTCTACAACGAGCTGCGCGTGGCCCCGGAGGAGCACCCAGTGCTGCTGACCGAGGCCCCCCTGAACCCCAAGGCCAACAGAGAGAAGATGACTCAGGTGAGGCTCGGCCGACGCCCGTGCTCCTCCCGTCCTTTCCCCAGTCATTTTCTGCCCGGCTTGATTTCTGACATTA
+
DDDDDFFFFFFFGGGGGGGGGGGHHHHHHHHHHHHHHGHHHGHHHGHHHHHHGGGGGHHHHHHHHHHHHHHHHGHHHGGHHHHHHHHHGGGGGHHGGGGGGGHHGGGGGGGGHGHHGGHGHHHHHHHHHHGGGGGGGGGGGGHHHHGGGGHGHHGGGGGGGGGGGGGGGGGGGGGGHGGGGGGGFFFFFFCFFFFF@FFFFFFFFFFEFFFFFFFFFFFFFFFFFHFFFFFFFFFFFFFFFFFFFFFFFF0
@M05620:45:000000000-G6HP7:1:1101:6090:12629 1:N:0:135
CATCCTGACCCTGAAGTACCCCATTGAGCATGGCATCGTCACCAACTGGGACGACATGGAGAAGATCTGGCACCACACCTTCTACAACGAGCTGCGCGTGGCCCCGGAGGAGCACCCAGTGCTGCTGACCGAGGCCCCCCTGAACCCCAAGGCCAACAGAGAGAAGATGACTCAGGTGAGGCTCGGCCGACGCCCGTGCTCCTCCCGTCCTTTCCCCAGTCATTTTCTGCCCGGCTTGATTTCTGACATTA
+
BBABBFFFFCFFGGGGGGGGFGGHHHHHGHHHHHHHHGHHFGGGHDHHGGGHGAEEEHFHHFFGFFHHGHFEFFFHEEEHHHDGHHHFG1E?FFFGGGGECCFFEGCDGGGGHFHFFGHHHFHHHHFHFGC<@CFFDFCFGGBCFHGDDGHEGCEEEGGFFEGGGGGGGGGGBFFFFBFGGGGGFAEDFFAFFF;C9DDEEFBBBAFEFBFFBF/9FFF/;FFEBFFFFBFFFAFFF>.9FB9BFFF/BF/
@M05620:45:000000000-G6HP7:1:1101:20336:12640 1:N:0:135
CATCCTGACCCTGAAGTACCCCGGCTTGATTTCTGACATTAGATCGGAAGAGCACACGTCTGAACTCCAGTCACAGCGATAGATCTCGTATGCCGTCTTCTGCTTGAAAAAAAAAAAAAAAAAAAAATTACAGAGAAAAAACATCTCCTCCGGAGAAATTCGAGAGAAAAGAATGGCTCAAAGCGCGACCTACGCGAAAGACTCTCAAGCAAGCAGTCACCCTTCGAGGCCCACATAGGACCAGTACCAAC
+
DDCDDFFFFFFFGGGGGGGGGGGGGGGGHHHHHHHGHHHHHHGHHHGGGGHHHHHHHGGHHGHGHHHHHHHHHHHHHGGHGGHHHHHHGGHHHHGGGHGHHHHHHHHH3GHGGGGDB>//><---:-.000000//:0/.-..000000//.<.--<0000.0/.-.00</..000//00000/.-----.0/.-----.//00000000///.//00000..//../<-9..9.000000...<0000:.
@M05620:45:000000000-G6HP7:1:1101:4514:12644 1:N:0:135
CATCCTGACCCTGAAGTACCCCATTGAGCATGGCATCGTCACCAACTGGGACGACATGGAGAAGATCTGGCACCACACCTTCTACAACGAGCTGCGCGTGGCCCCGGAGGAGCACCCAGTGCTGCTGACCGAGGCCCCCCTGAACCCCAAGGCCAACAGAGAGAAGATGACTCAGGTGAGGCTCGGCCGACGCCCGTGCTCCTCCCGTCCTTTCCCCAGTCATTTTCTGCCCGGCTTGATTTCTGACATTA
+
BBBBBFFFFFFFGGGGGGGGGGGHHHHHHHHHHHHHHGHHHGHHHGHHHHHHGGGGGHHHHHHHHHHHHHHHHGHHHGGHHHHHHHHHGGGGGHHGGGGGGGHHGGGGGGGGHHHHGGGFHHHHHHHHHHGGGGGGGGGGGGGHHHGGGGHGHHGGGGGGGGGGGGGGGGGGGGGGGGGGGGGGFBFFAFFFFFFFFFFFFFFFFFFFFFFFFFFFFFFFFFFFFFFFFFFFFFFFFFFFFFFFFBFFFF/
@M05620:45:000000000-G6HP7:1:1101:28182:12655 1:N:0:135
CATCCTGACCCTGAAGTACCCCATTGAGCATGGCATCGTCACCAACTGGGACGACATGGAGAAGATCTGGCACCACACCTTCTACAACGAGCTGCGCGTGGCCCCGGAGGAGCACCCAGTGCTGCTGACCGAGGCCCCCCTGAACCCCAAGGCCAACAGAGAGAAGATGACTCAGGTGAGGCTCGGCCGACGCCCGTGCTCCTCCCGTCCTTTCCCCAGTCATTTTCTGCCCGGCTTGATTTCTGACATTA
+
BBBBBFFFFFFFGGGFGGGGGGGHHHHHHHHHHGHHHGHHHGHHHGHHHHHHGGGGGHHHHHHHHHHHHHHHHGHHGGGHHHHHHHHHGGGGGHHGGGGGGGHHGGGGGGGGHHHHGGHHHHHFHHHHHHGGGGGGGGGGGGHHHHGGGGHGHH?EGGGGGGGGGGGGGGGGGGGGGGGGGGFGFFFFFFFFFFFFDFFFFFFFFFFEDDFFFFFFFF?9BFFFFFFFFEFFFA>FFA9BFFFFBFFFFF/
@M05620:45:000000000-G6HP7:1:1101:28166:12662 1:N:0:135
CATCCTGACCCTGAAGTACCCCATTGAGCATGGCATCGTCACCAACTGGGACGACATGGAGAAGATCTGGCACCACACCTTCTACAACGAGCTGCGCGTGGCCCCGGAGGAGCACCCAGTGCTGCTGACCGAGGCCCCCCTGAACCCCAAGGCCAACAGAGAGAAGATGACTCAGGTGAGGCTCGGCCGACGCCCGTGCTCCTCCCGTCCTTTCCCCAGTCATTTTCTGCCCGGCTTGATTTCTGACATTA
+
DDDDDFFFFFFFGGGGGGGGGGGHHHHHHHHHHHHHHGHHHGHHHGHHHHHHGGGGGHHHHHHHHHHHHHHHHGHHHGGHHHHHHHHHGGGGGHHGGGGGGGHHGGGGGGGGHHHHGGHHHHHHHHHHHHGGGGGGGGGGGGHHHHGGGGHGHHGGGGGGGGGGGGGGGGGGGGGGGGGGGGGGFFFFFFFFFFFFCFFFFFFFFFFFFFFFFFFFFFFFFFFFFHHFFFFFFFFFFFFFFFFFFFFFFF0
@M05620:45:000000000-G6HP7:1:1101:2203:12669 1:N:0:135
AGATTACTGCAACAGTTCCCCCTGGACCTGGAAAAGTTTCTTGCCTGGCTTACAGAAGCTGAAACAACTGCCAATGTCCTACAGGATGCTACCCGTAAGGAAAGGCTCCTAGAAGACTCCAAGGGAGTAAAAGAGCTGATGAAACAATGGCAAGTAAGTCAGGCATTTCCGCTTTAGCACTCTTGTGGATCCAATTGAACAATTCTCAGCATTTGTACTTGTAACTGACAAGCCAGGGACAAAACAAAGAT
+
ABABCFFFDDFFGGGFGGGGGGGGGGHHHHHHHHHHFHHHHHHHHHHGHHHGHHHHHHHHHHGHHHHHHHHHHHHHGGHHHHHHHFHHHHHHHHGGGGHHHHFHHHHHGHHHHHHGGHHHHFHGGGGFFBGFHGHHHHFHHHGHHHHHHHHHGGHHGHHHHHHHHHHHHHEGGGGHGHHHHHHHHGHGHHHHFHHHGGGHGHHHHHHHHGHHHHHHHGHHHGHHHHHHGFHHHGEGGGGGFGFFGGGGFG;
@M05620:45:000000000-G6HP7:1:1101:2218:12681 1:N:0:135
AGATTACTGCAACAGTTCCCCCTGGACCTGGAAAAGTTTCTTGCCTGGCTTACAGAAGCTGAAACAACTGCCAATGTCCTACAGGATGCTACCCGTAAGGAAAGGCTCCTAGAAGACTCCAAGGGAGTAAAAGAGCTGATGAAACAATGGCAAGTAAGTCAGGCATTTCCGCTTTAGCACTCTTGTGGATCCAATTGAACAATTCTCAGCATTTGTACTTGTAACTGACAAGCCAGGGACAAAACAAAGAT
+
AABBBFFFFFFFGGGGGGGGGGGGHHHHHHGHHHHHHHHHHHHHHHHHHHHHHHHHHHGHHHHHHHHHHHHHHHHHHHHHHHHHHHHHHHHHHHGGGGHHGHHGHHHHGHHHHHHHHHHHHHHGGHGGHHHHHGGHHHGHHHHHHHHHHHHHHGHHHHHHHHFGHHHHHHGGGGGHHHHHHHHHGHHGHHHHHHHHHHHHHHHHHHHHFHHHHHHHGGHGHFHHHHHGHHHHHGGGGGGGGGGGGGGGGGF
@M05620:45:000000000-G6HP7:1:1101:2192:12684 1:N:0:135
AGATTACTGCAACAGTTCCCCCTGGACCTGGAAAAGTTTCTTGCCTGGCTTACAGAAGCTGAAACAACTGCCAATGTCCTACAGGATGCTACCCGTAAGGAAAGGCTCCTAGAAGACTCCAAGGGAGTAAAAGAGCTGATGAAACAATGGCAAGTAAGTCAGGCATTTCCGCTTTAGCACTCTTGTGGATCCAATTGAACAATTCTCAGCATTTGTACTTGTAACTGACAAGCCAGGGACAAAACAAAGAT
+
AAAABFFFD5BDGGFBGGGGGGGGGFBBFFHHFHGHBFGHHHGBBGGHGHHHHGFBFGHHHGFFEFHHHHHHHHHHHGHHHHHHGEHHHHHHGHEEEGGGGFFHHHGHGHGFFGHFGHFHGFHGGAE?FBFFHGHGHGFFGHFGFBFHHHGCGGFDGHHGGHHHEHHHHHF?DFGHHGGBHHHHHFFDFHGGDFHHHFFGDCHHGHHFHHHHHHGGHHHHHGHFGHHG:GFGAEFGGGEEEGGGGEGGGGF
@M05620:45:000000000-G6HP7:1:1101:13362:12741 1:N:0:135
AGATTACTGCAACAGTTCCCCCTGGACCTGGAAAAGTTTCTTGCCTGGCTTACAGAAGCTGAAACAACTGCCAATGTCCTACAGGATGCTACCCGTAAGGAAAGGCTCCTAGAAGACTCCAAGGGAGTAAAAGAGCTGATGAAACAATGGCAAGTAAGTCAGGCATTTCCGCTTTAGCACTCTTGTGGATCCAATTGAACAATTCTCAGCATTTGTACTTGTAACTGACAAGCCAGGGACAAAACAAAGAT
+
>>>AAFFFBB4BBFBBBFGFGGGGHHGHHHGHGHHHGFGHHHHHHHHHGGHHHGHHHHHHHHGHHHHHHHGGHHGEDDGHGFHHHGHHHHHHHHGEEFFGFGHFHHHHGHHHHHHGHHHHHFHFACEEGDFHHGHGHHFGHHHHHHGHHHHGHGGGHHHHHGHHEGHHHHGGGGGHHHHHHHHHHGFFHHHHGHHHHHDCGGHHFHHFHHGGH;GCGGHHHHHGHHHFGHHHGGFGGGGGGGGGGGGGFF;
@M05620:45:000000000-G6HP7:1:1101:9014:12757 1:N:0:135
CATCCTGACCCTGAAGTACCCCATTGAGCATGGCATCGTCACCAACTGGGACGACATGGAGAAGATCTGGCACCACACCTTCTACAACGAGCTGCGCGTGGCCCCGGAGGAGCACCCAGTGCTGCTGACCGAGGCCCCCCTGAACCCCAAGGCCAACAGAGAGAAGATGACTCAGGTGAGGCTCGGCCGACGCCCGTGCTCCTCCCGTCCTTTCCCCAGTCATTTTCTGCCCGGCTTGATTTCTGACATTA
+
DDDDDFFFFFFFGGGGGGGGGGGHHHHHHHHHHHHHHGHHHGHHHGHHHHHHGGGGGHHHHHHHGHHHHHHHHGHHHGGHHHHHHHHHGGGGGHHGGGFGGGHHGGGGGGGGHHHHGGHGHHHHGHHGHHGGGGGGGGGGGGHHHHGGGGHGHHGGGGGGGGGGGGGFGGGGGGGGGGGGGGGGFFFFFFFFFFFFDFFFFFFFFFFEFFDFFFFFFFFFFFFHHFFFFFFFFFFFFFFFFFFFFFFFFF0
@M05620:45:000000000-G6HP7:1:1101:27305:12766 1:N:0:135
CATCCTGACCCTGAAGTACCCCATTGAGCATGGCATCGTCACCAACTGGGACGACATGGAGAAGATCTGGCACCACACCTTCTACAACGAGCTGCGCGTGGCCCCGGAGGAGCACCCAGTGCTGCTGACCGAGGCCCCCCTGAACCCCAAGGCCAACAGAGAGAAGATGACTCAGGTGAGGCTCGGCCGACGCCCGTGCTCCTCCCGTCCTTTCCCCAGTCATTTTCTGCCCGGCTTGATTTCTGACATTA
+
DDDDDFFFFFFFGGGGGGGGGGGHHHHHHHHHHHHHHGHHHGHHHGHHHHHHGGGGGHHHHHHHGHHHHHHHHGHHHGGHHHHHHHHHGGGGGHHGGGGGGGHHGGGGGGGGHHHHGGHHHHHHHHHHHHGGGGGGGGGGGGHHHHGGGGHGHHGGGGGGGGGGGGGGGGGGGGGGGGGGGGGGFFFFFFFFFFFFCFFFFFFFFFFFFFFFFFFFFFFFFFFFFHFFFFFFDFCFFFFFFFFFBFFEFF0
@M05620:45:000000000-G6HP7:1:1101:10946:12793 1:N:0:135
ATCTCTATCTCCTAAAAAGGAAGAAAGGGGAGGGAAGATCGGAAGAGCACACGTCTGAACTCCAGTCACAGCGATAGATCTCGTATGCCGTCTTCTGCTTGAAAAAAAAAAAAGAACACAGAAGAAAACAGAGCGAGGAGCGAAAACTAGCTACATATGATGAGAAGCCCAAAAGCTACGCATGAGATCCTCGCTCCCAGCCGATCAGCAGCGCAAGCAGCCACCCGCGAGGCTCGAGGGCGAGGCCCACC
+
AAABCFFFFF5DGFFFFFGGGGHGGEHHGAAEEGFFFFGGHGGGGHHCCGCEEF1FFFDGGHGCGGHDGHHGEEF1EFB4@FGF?3EBHE>EHGHHHHHHHFHHFGCCFFGC>//0000/011110>00.<000----<.<--:--/000/;0000000000;000//..;.../.000.-.:.900///;/.;:;.9//..9--9.///./-;---.///.9/..-------..-:.--.-----.....
@M05620:45:000000000-G6HP7:1:1101:19271:12866 1:N:0:135
TACCTGTACTGGGGAAGAGTGTAGCAATCGCCATTCCTACCCTAAAGATCGGAAGAGCACACGTCTGAACTCCAGTCACAGCGATAGATCTCGTATGCCGTCTTCTGCTTGAAAAAAAAAAAAACATCACACATCCCCCCTTCCTCCCCCTTCCCCCCTCTGTCCACTCACTCCTTCTCTTCCCTCCTCCCCCCCTTCCTCCACCCTTCCTTGCCCCCTACCTGTTCTCTCCCTTCATCTTTCATCCCCCC
+
ACBBCFFFFFFFGGGGGGGGGGHHHHHHHGGGGGHHHHHHHHHHHHHGHHHGGGGHHHGHHHGHHHGHHHHHHHHHHHHGHHGGHGGHHHHHHGGHHHHGGGHGHHHGHHHCHHHHGGGGG>/<?/1?1111.11><<CC-.</0=<.<.-./://::-./000:000/;;90;0000000;090/.///;:.;--.//9/9/:.../;99///:/99-...99//////9////;////999////...;
@M05620:45:000000000-G6HP7:1:1101:20218:12874 1:N:0:135
CATCCTGCCCTGAAGTACCCCGGCTTGATTTCTGACATTAGATCGGAAGAGCACACGTCTGAACTCCAGTCACAGCGATAGATCTCGTATGCCGTCTTCTGCTTGAAAAAAAAAAAAAAAAAAAAAAAAAAGTAAAAAACAGCTATAAATGTCAACACAAAAAAGAATAAATAGGGCTAGAAAGAGATGAGTACGCACGACTGTAATCTTGAGAAAGACATACGAAAGATGACAATATGTTCTGAGCTTGG
+
DDDDDFFFFCFFGGGGGGGGGGGGGGGHHHHHHHHHGHHHHHHHHGGGGGHHHHHHGHHHGHHHHHHHHHHHHGHHGGHGGHHFHHHGFHHHHGGGHGHHHHHHHHHG?GC<CDG<>//<<---::-----.000000-.</.00000000000:00....<.-...00000000./...00<0<//0<00:00...-<.-..0000000000900:///000...9./000000000:<000000000/.
@M05620:45:000000000-G6HP7:1:1101:18099:12893 1:N:0:135
AGATTACTGCAACAGTTCCCCCTGGACCTGGAAAAGTTTCTTGCCTGGCTTACAGAAGCTGAAACAACTGCCAATGTCCTACAGGATGCTACCCGTAAGGAAAGGCTCCTAGAAGACTCCAAGGGAGTAAAAGAGCTGATGAAACAATGGCAAGTAAGTCAGGCATTTCCGCTTTAGCACTCTTGTGGATCCAATTGAACAATTCTCAGCATTTGTACTTGTAACTGACAAGCCAGGGACAAAACAAAGAT
+
AAAABFFFFFFFGGGFGGGGGGGGHHHHHHHHHHHHGHHHHHHHHHHHHHHHHHHHHHHHHHHHHHHHHHHHHHHHHHHHHHHHGHHHHHHHHHGGEGHHHHHHHHHHGHHHHHHHHHHHHHHGGGGGHHHHHGHHHHGHHHHHHHHHHHHHHGHHHHHHHHGHHHHHHHGGGGGHHHHHHHHHHHHGHHHHHHHHHGGGFCHHHHHHHHHHHHHGHHHHHGHHHHHHHHHHHGGGFGGGECFFGGGGGGF
@M05620:45:000000000-G6HP7:1:1101:7062:12929 1:N:0:135
CATCCTGACCCTGAAGTACCCCATTGAGCATGGCATCGTCACCAACTGGGACGACATGGAGAAGATCTGGCACCACACCTTCTACAACGAGCTGCGCGTGGCCCCGGAGGAGCACCCAGTGCTGCTGACCGAGGCCCCCCTGAACCCCAAGGCCAACAGAGAGAAGATGACTCAGGTGAGGCTCGGCCGACGCCCGTGCTCCTCCCGTCCTTTCCCCAGTCATTTTCTGCCCGGCTTGATTTCTGACATTA
+
CCCCCFFFFFFFGGGGGGGGGGGHHHHHHHHHHHHHHGHHHGHHHGHGHHHHGGGGGHGGHHHHHHHGHHHGHGGHHGGHHHHHHHHHGGGGGHHGGGEGGGHHGGGGGGGGHHHHGGHGHHHHHHHHHHGGGGGGGGGGGGHHHHGGGGHGHHGGGGGGGGGGGGGGGGGGGGGGGGGGGGGGFFFFFFFFFFFFDFFFFFFFFFFFFFFFFFFFFFFFFFFFFFFFFFFFFFFFFFFFFFFFFEFFFF0
@M05620:45:000000000-G6HP7:1:1101:7036:12930 1:N:0:135
CATCCTGACCCTGAAGTACCCCATTGAGCATGGCATCGTCACCAACTGGGACGACATGGAGAAGATCTGGCACCACACCTTCTACAACGAGCTGCGCGTGGCCCCGGAGGAGCACCCAGTGCTGCTGACCGAGGCCCCCCTGAACCCCAAGGCCAACAGAGAGAAGATGACTCAGGTGAGGCTCGGCCGACGCCCGTGCTCCTCCCGTCCTTTCCCCAGTCATTTTCTGCCCGGCTTGATTTCTGACATTA
+
CCCCCFFFFFFFGGGGGGGGGGGHHHHHHHHHHHHHHGHHHGHHHGHHHHHHGGGGGHHGHHHHHHHHHHHHHGHHHGGHHHHHHHHHGGGGGHHGGGGGGGHHGGGGGGGGHHHHGGHHHHHHHHHHHHGGGGGGGGGGGGHHHHGGGGHGHHGGGGGGGGGGGGGGGGGGGGGGGGGGGGGGFFFFFFFFFFFFCDFFFFFFFFFFFFFFFFFFFFFFFFFFFFFFFFFFFFFFFFFFFFF0;FFFFF0
@M05620:45:000000000-G6HP7:1:1101:22569:12943 1:N:0:135
ATCTCTATCTCCTAAAAAGGAAGAAAGGGGAGGGAAGATCGGAAGAGCACACGTCTGAACTCCAGTCACAGCGATAGATCTCGTATGCCGTCTTCTGCTTGAAAAAAAAAAAACATATTAATACTATTCCCTCTGCGCATTACACCCCTCTCTTAACACATTACTGTATACTATCCTCCCTCTCCCCCTCTCCTCCCATTTCCCCCTCTCCTCCTTCGAGCCTCCGCTCCCTCTCCCCATTCTCCCCCCTC
+
CCCCCFFFFFFFGGGGGGGGGFHGFGHHGGGGGGFHGHHHHGGGGHGGHHHHGHHHGHHHHHHHHHHHHHHHG0GFGFHFHHHGGHHHHGEGHGHHHHHHGFHHHHGGCFC>///1?111?1111?111111<011---..0000/.<../<000:00;.000;000000;000;:009.///9/9.::.///09/./00;00;/.-./////9:/::./;://..:.-..///;//.//9/////.;--:
@M05620:45:000000000-G6HP7:1:1101:7050:12953 1:N:0:135
CATCCTGACCCTGAAGTACCCCATTGAGCATGGCATCGTCACCAACTGGGACGACATGGAGAAGATCTGGCACCACACCTTCTACAACGAGCTGCGCGTGGCCCCGGAGGAGCACCCAGTGCTGCTGACCGAGGCCCCCCTGAACCCCAAGGCCAACAGAGAGAAGATGACTCAGGTGAGGCTCGGCCGACGCCCGTGCTCCTCCCGTCCTTTCCCCAGTCATTTTCTGCCCGGCTTGATTTCTGACATTA
+
DDDDDFFFFFFFGGGGGGGGGGGHHHHHHHHHHHHHHGHHHGHHHGHHHHHHGGGGGHHHHHHHHHHHHHHHHGHHHGGHHHHHHHHHG1FGGHHGGGGGGGHHGGGGGGGGHHHHGGHHHHHHHHHHHHGGGGGGGGGGGGHHHHGGGGHGHHGGGGGGGGGGGGGGGGGGGGGGHGGGGGGGFFFFFFFFFFFFBFFFFFFFFFFFFFFFFHFFFFFFFFFFHHFFFFFFFFFFFFFFFFFFFFFFFF0
@M05620:45:000000000-G6HP7:1:1101:17964:12960 1:N:0:135
CATCCTGACCCTGAAGTACCCCATTGAGCATGGCATCGTCACCAACTGGGACGACATGGAGAAGATCTGGCACCACACCTTCTACAACGAGCTGCGCGTGGCCCCGGAGGAGCACCCAGTGCTGCTGACCGAGGCCCCCCTGAACCCCAAGGCCAACAGAGAGAAGATGACTCAGGTGAGGCTCGGCCGACGCCCGTGCTCCTCCCGTCCTTTCCCCAGTCATTTTCTGCCCGGCTTGATTTCTGACATTT
+
CCCCCFFFFFFFGGGGGGGGGGGHHHHHHGHHHHHHHGHHHGHHHGHHHHHHGGGGGHHHHHHHHHHHHHHHHGHHHGGHHHHHHHHHGGGGGHHGGGGGGGHHGGGGGGGGHHHHGGHHHHHHHHHHHHGGGGGGGGGGGGHHHHGGGGHGHHGGGGGGGGGGGGGGGGGGGGGGGGGGGGGGFFFFFFAFFFFFBDFFFFFFFFDEDFFFFFFFFFFFFFFFFFFFFFFFFFFFFF9FFFFFFBFFFF/
@M05620:45:000000000-G6HP7:1:1101:22618:13013 1:N:0:135
CATCCTGACCCTGAAGTACCCCATTGAGCATGGCATCGTCACCAACTGGGACGACATGGAGAAGATCTGGCACCACACCTTCTACAACGAGCTGCGCGTGGCCCCGGAGGAGCACCCAGTGCTGCTGACCGAGGCCCCCCTGAACCCCAAGGCCAACAGAGAGAAGATGACTCAGGTGAGGCTCGGCCGACGCCCGTGCTCCTCCCGTCCTTTCCCCAGTCATTTTCTGCCCGGCTTGATTTCTGACATTA
+
DDDDDFFFFFFFGGGGGGGGGGGHHHHHHHHHHHHHHGHHHGHHHGHHHHHHGGGGGHHHHHHHHHHHHHHHHGHHHGGHHHHHHHHHGGGGGHHGGGGGGGHHGGGGGGGGHHHHGGHHHHHHHHHHHHGGGGGGGGGGGGHHHHGGGGHGHHGGGGGGGGGGGGGGGGGGGGGGGGGGGGGGFFFFFFFFFFFFDFDFFFFFFFFFFFFFFHFFFFFFFFFFFFHFHFFFFFFFFFAFFFFFFEFFBF0
@M05620:45:000000000-G6HP7:1:1101:15831:13082 1:N:0:135
ATCTCTATCTCCTAAAAAGGAAGAAAGGGGAGGGAAGATCGGAAGAGCACACGTCTGAACTCCAGTCACAGCGATAGATCTCGTATGCCGTCTTCTGCTTGAAAAAAAAAAAAAAAAAAACTAGACAAACGTTTACTTCTTGAAGTTTAAATAAATAAGAAAAAAAAGGGAGAAGGTTTAGAGTTGGATGAATGCTGAGGACACTGTTAGGAAGTTACTATAAGTGAATTGGCAATGCTAGGTGACGTAAT
+
CCCCCFFFFFFFGGGGGGEGGGHGHHHHGGGGGGGHGHHHHGGGGHHHHHHHGHHHGHGHHHHHHHHHHHHHGGHGGHHHHHHGGHHHHGGGHGHHHHHHHG3FGGGGBDD/</<>-<<-.0=0000//...;/:00000:00:00000090000000000//.---......./.;000900:00000000000000..0./.09;000/90.:000000:00;000;:;0/00:00;00.0000.....
@M05620:45:000000000-G6HP7:1:1101:15812:13083 1:N:0:135
ATCTCTATCTCCTAAAAAGGAAGAAAGGGGAGGGAAGATCGGAAGAGCACACGTCTGAACTCCAGTCACAGCGATAGATCTCGTATGCCGTCTTCTGCTTGCCAAAAACAAAACCCACATCTATTGGTGCTTATTTTCCATCTTTTATCCACCTATTTTGACCAGATGAAGCTCACTTAGTTTTTATCGATTGTGAGTGTCTACGTGATTATCTTTCACTCCTTATAATGATATATCCATCTTATCAGTCC
+
>>AAAFFFFFFFGBGB11AEC1EG0BE0AE0AEE0GEHHHG/EFGHGF1AFGGGHHFFFHHHHGFFGGHEFF?EG/BBEGFGGFGHB2FE>EFFFHHGHHG/111F/G//?00B/////111122111/1<121>2@2122>12>@11111100111111<11100111111111110000=00..=0...0.;00:00;:00;../.:000000000000/0009000000000;0000;0090000000
@M05620:45:000000000-G6HP7:1:1101:15799:13128 1:N:0:135
CATCCTGACCCTGAAGTACCCCATTGAGCATGGCATCGTCACCAACTGGGACGACATGGAGAAGATCTGGCACCACACCTTCTACAACGAGCTGCGCGTGGCCCCGGAGGAGCACCCAGTGCTGCTGACCGAGGCCCCCCTGAACCCCAAGGCCAACAGAGAGAAGATGACTCAGGTGAGGCTCGGCCGACGCCCGTGCTCCTCCCGTCCTTTCCCCAGTCATTTTCTGCCCGGCTTGATTTCTGACATTA
+
CCBCCFFFFFFFGGGGGGGGGGGHHHHHHHHHHHHHHGHHHGHHHGHHHHHHGGGGGHHHHHHHHGHHHHHHHGHHHGGHHHHHHHHHGGGGGHHGGGGGGGHHGGGGGGGGHHHHGGGGHHHHHHHHHHGGGGGGGGGGGGHHHHGGGGHGHHGGGGGGGGGGGGGGGGGGFGGGGGGGGGGGFFFFFFFFFFFF-DFFFFFFFFFFFFFFFFFFFEFFFFFFFFFFFFFFD;DFFA?FFFFFF;/BFF/
@M05620:45:000000000-G6HP7:1:1101:7081:13135 1:N:0:135
TACCTGTACTGGGGAAGCAATCGCCATTCCTACCCTAAAGATCGGAAGAGCACACGTCTGAACTCCAGTCACAGCGATAGATCTCGTATGCCGTCTTCTGCTTGAAAAAAAAAAAAAAAAACAATGAATCCCACTCGTCATCCCTCCATTGCCACCCAGGCTTTCAAAGATACTGCTCCCATACTAATGCCATCACACCTCCAATCTCTGCAAAAACACACACCTATCCCCCGTCTCACGCCTCATCCTCC
+
CCCCCFFFFFFFGGGGGGGGGGGGGGGHHHHHHHHHHHHHHHHHGGGGHHHHHHHGHHHGGHHHHHHHHHHHHHHGGHGGHGHHHHGGHHHHGEGHGHHHHHHHHHHHHGGGCB/<>><--...100000000../..<..00.;/./0000:00.......//00900/000000000./099000000000:0;00./../0;/00000000/;...;....;000/0.:-.../00.....9000009
@M05620:45:000000000-G6HP7:1:1101:14516:13137 1:N:0:135
CATCCTGACCCTGAAGTACCCCATTGAGCATGGCATCGTCACCAACTGGGACGACATGGAGAAGATCTGGCACCACACCTTCTACAACGAGCTGCGCGTGGCCCCGGAGGAGCACCCAGTGCTGCTGACCGAGGCCCCCCTGAACCCCAAGGCCAACAGAGAGAAGATGACTCAGGTGAGGCTCGGCCGACGCCCGTGCTCCTCCCGTCCTTTCCCCAGTCATTTTCTGCCCGGCTTGATTTCTGACATTA
+
DDDDDFFFFFFFGGGGGGGGGGGHHHHHHHHHHHHHHGHHHGHHHGHHHHHHGGGGGHHHHHHHHHHHHHHHHGHHHGGHHHHHHHHHGGGGGHHGGGGGGGHHGGGGGGGGHHHHGGHHHHHHHHHHHHGGGGGGGGGGGGHHHHGGGGHGHHGGGGGGGGGGGGGGGGGGGGGGGGGGGGGGFFFFFFFFAFFF@FFFFFFFFFFEDFDFFFFFFFFBFFFFFFFFFFFFFFFFAFAFFFBFBBFFFF0
@M05620:45:000000000-G6HP7:1:1101:19158:13159 1:N:0:135
CATCCTGACCCTGAAGTACCCCATTGAGCATGGCATCGTCACCAACTGGGACGACATGGAGAAGATCTGGCACCACACCTTCTACAACGAGCTGCGCGTGGCCCCGGAGGAGCACCCAGTGCTGCTGACCGAGGCCCCCCTGAACCCCAAGGCCAACAGAGAGAAGATGACTCAGGTGAGGCTCGGCCGACGCCCGTGCTCCTCCCGTCCTTTCCCCAGTCATTTTCTGCCCGGCTTGATTTCTGACATTA
+
BBBBBFFFFFFFGGGGGGGGGGGHHHHHHHHHHHHHHGHHHGHHHGHHEHHHGGGGGHGHHHHHHHHHHHHHHGHHHGGHHHHHHHHHGGGGGHHGGGGGGGHHGGGGGGGGHHHHGGHHHHHHHHHHHHGGGGGGGGGGGGHHHHGGGGHGHHGGGGGGGGGGGGGGGGGGGGGGGGGGGGGGFFFFFFFFFFFF@DDFFFFFFFFFFFFFFFFFFFFFFFFFFFFFFFFFFAAFFFAFFFFFFBFFFF/
@M05620:45:000000000-G6HP7:1:1101:19144:13171 1:N:0:135
CATCCTGACCCTGAAGTACCCCATTGAGCATGGCATCGTCACCAACTGGGACGACATGGAGAAGATCTGGCACCACACCTTCTACAACGAGCTGCGCGTGGCCCCGGAGGAGCACCCAGTGCTGCTGACCGAGGCCCCCCTGAACCCCAAGGCCAACAGAGAGAAGATGACTCAGGTGAGGCTCGGCCGACGCCCGTGCTCCTCCCGTCCTTTCCCCAGTCATTTTCTGCCCGGCTTGATTTCTGACATTA
+
DCDDDFFFFFFFGGGGGGGGGGGHHHHHHHHHHHHHHGHHHGHHHGHHHHHHGGGGGHGHHHHHHHHHHHHHHGHHHGGHHHHHHHHHGGGGGHHGGGGGGGHHGGGGGGGGHHHHGGHHHHHHHHHHHHGGGGGGGGGGGGHHHHGGGGHGHHGGGGGGGGGGGGGGGGGGGGGGGGGGGGGGFFFFFFFFFFFFFFFFFFFFFFFFFFFFFHFFFFFFFFFFFFHFFFFFFFFFFFFFFFFFFBFFFF0
@M05620:45:000000000-G6HP7:1:1101:13315:13203 1:N:0:135
AGATTACTGCAACAGTTCCCCCTGGACCTGGAAAAGTTTCTTGCCTGGCTTACAGAAGCTGAAACAACTGCCAATGTCCTACAGGATGCTACCCGTAAGGAAAGGCTCCTAGAAGACTCCAAGGGAGTAAAAGAGCTGATGAAACAATGGCAAGTAAGTCAGGCATTTCCGCTTTAGCACTCTTGTGGATCCAATTGAACAATTCTCAGCATTTGTACTTGTAACTGACAAGCCAGGGACAAAACAAAGAT
+
A>>ABFFFDFBBFFBBBBFGGGGGHHHHHHHHHHHHGHHHHHHHHHHHHHHHHHHHHHHHHHHHHHHHHHHHHHGCDDFHHHHHHGHHHHHHHHGGGGHGHHHGHHHHGHHHHHHHHHHHHFHGGEGEH4BGHGHHHHGHHHHHHHHHHHHHHGHHHHHHHHHHHHHHHHGGGGGHHHGHHHHHHHHGHHHHHHHHHGFHHHHHHHHHHHHHHHHHHHHHHHHGHHHHHHHHGGFGGGGGGGGGGGGGGGC
@M05620:45:000000000-G6HP7:1:1101:12990:13214 1:N:0:135
ATCTCTATCTCCTAAAAAGGAAGAAAGGGGAGGGAAGATCGGAAGAGCACACGTCTGAACTCCAGTCACAGCGATAGATCTCGTATGCCGTCTTCTGCTTGAAAAAAAAAAAAAACAAAGAAAAAAAAAAAAAAGTATAATGAAGGATAAGAAAACAAGATGCACAAACATATAGATTATAAGGTCATGGAGAACAAGAGCATAATAGAGCAGAGATAAGATGACTCGTGAGCTAGATAATAAGTCAGTCA
+
CCCCCFFFFFFFGGGGGGGGGGHFCGHHGGGGGGGHGHHHHGGGGHHHHHHHGHHHGHFHHHHHHHHHHHHHGGHGGHHHHHHGGHHHHGFGHGHHHHHHHHHGHHGGGGD</<<?.<>000000---------.00;0;00;00/.000000///..////;////..:///////////////////////:9////.///////99//9//.////;///////.:././//////9///////9://
@M05620:45:000000000-G6HP7:1:1101:13302:13219 1:N:0:135
AGATTACTGCAACAGTTCCCCCTGGACCTGGAAAAGTTTCTTGCCTGGCTTACAGAAGCTGAAACAACTGCCAATGTCCTACAGGATGCTACCCGTAAGGAAAGGCTCCTAGAAGACTCCAAGGGAGTAAAAGAGCTGATGAAACAATGGCAAGTAAGTCAGGCATTTCCGCTTTAGCACTCTTGTGGATCCAATTGAACAATTCTCAGCATTTGTACTTGTAACTGACAAGCCAGGGACAAAACAAAGAT
+
AAABCFFFDDBBFGBBBFGGGGGGHHHHHHHHHHHHHHHHHHHHHHHHHHHHHHHHHHHHHHHHHHHHHHHHHHHEFGGHHHHHHHHHHHHHHHGGGGHHHHHGHHHHGHHHHHHHHHHHHHHGFFGFHFHHHGHHHHGHHHHHHHHHHHHHHGHHHHHHHHHHHHHHHHGGGGGHHHHHHHHHHHHGHHHHHHHHHHFFHHHHHHHHHHHHHHHHHHHHHHHHHHHGHHHHHGGGGGGGGGGGGGGGGGG
@M05620:45:000000000-G6HP7:1:1101:12255:13244 1:N:0:135
AGATTACTGCAACAGTTCCCCCTGGACCTGGAAAAGTTTCTTGCCTGGCTTACAGAAGCTGAAACAACTGCCAATGTCCTACAGGATGCTACCCGTAAGGAAAGGCTCCTAGAAGACTCCAAGGGAGTAAAAGAGCTGATGAAACAATGGCAAGTAAGTCAGGCATTTCCGCTTTAGCACTCTTGTGGATCCAATTGAACAATTCTCAGCATTTGTACTTGTAACTGACAAGCCAGGGACAAAACAAAGAT
+
AAAABFFFDDDBFGBBBBGGGGGGGHHHHHHGHHHHGHHHHHHHHHHHHHHHHHHHHHHHHHHHHHHHHHHHHGHCDFGHHHHHHHHHHHHHHHGEGGGHHHHGHHHHGHHHHHHHHHHHHFHGDEGEHFHHHGHHHHGHHHHHHHHHHGHHHGHHHHHHHHHHHHHHHHGGGGGHHHHHHHHHHHHGHHHHHHHHHHFGHHHHHHHHHHGHHGHHHHHHHGHHHHHGFHHHHGGGGGGGGFGGGGGGGGF
@M05620:45:000000000-G6HP7:1:1101:29495:13251 1:N:0:135
AGATTACTGCAACAGTTCCCCCTGGACCTGGAAAAGTTTCTTGCCTGGCTTACAGAAGCTGAAACAACTGCCAATGTCCTACAGGATGCTACCCGTAAGGAAAGGCTCCTAGAAGACTCCAGGGGAGTAAAAGAGCTGATGAAACAATGGCAAGTAAGTCAGGCATTTCCGCTTTAGCACTCTTGTGGATCCAATTGAACAATTCTCAGCATTTGTACTTGTAACTGACAAGCCAGGGACAAAACAAAGAT
+
AAAABFFFDDDBFFBBGFGGGGGGHHHHHHGHHHHHGHHHHHHHHHHEHHHHHHHHHHHHHHHHHHHHHHHHHHHBDDFGDFGEFBG@?FBFGHGF/EG3FGCGHHHHGHHHHHGHHHHHHHHGGGGGHGHHHGHHHHGHHHGHHHAGGHHFHGGFFHHHHF<GHHHHHHGGGGGHEGGHHHHHHHFGFHHHGFHHGGHGH/GHHHHHHHHHHGHGH0GGHFHHHHGFFHGGGGGFEDFGEFF.AEEFFGG
@M05620:45:000000000-G6HP7:1:1101:29481:13264 1:N:0:135
AGATTACTGCAACAGTTCCCCCTGGACCTGGAAAAGTTTCTTGCCTGGCTTACAGAAGCTGAAACAACTGCCAATGTCCTACAGGATGCTACCCGTAAGGAAAGGCTCCTAGAAGACTCCAGGGGAGTAAAAGAGCTGATGAAACAATGGCAAGTAAGTCAGGCATTTCCGCTTTAGCACTCTTGTGGATCCAATTGAACAATTCTCAGCATTTGTACTTGTAACTGACAAGCCAGGGACAAAACAAAGAT
+
BAABCFFFB@4DGGFBFFGGGGGGHHHHHHHHHHHHBGHHHHHHHHHHHHHHHHHGHHHHHHHHHHHHHHHHGHHBDDDG5BFCFFGEFGFGHHGGGGGEGF3FGGGHGHHHHHHGHHHHHHHGEEFFHFGHHGHHHHFFHFGFHGHHFGGGGGGHFHHHHHBGFHHHHHGGGGGHGGHHHHHHHGCEHHHHFFHHHGHGB<GHGHHHHHFHHCGGHFGHHHHGHHHGHGGGGGBGFGFG?CBFFGEGFGC
@M05620:45:000000000-G6HP7:1:1101:26993:13286 1:N:0:135
CATCCTGACCCTGAAGTACCCCATTGAGCATGGCATCGTCACCAACTGGGACGACATGGAGAAGATCTGGCACCACACCTTCTACAACGAGCTGCGCGTGGCCCCGGAGGAGCACCCAGTGCTGCTGACCGAGGCCCCCCTGAACCCCAAGCCCAACAGAGAGAAGATGACTCAGGTGAGGCTCGGCCGACGCCCGTGCTCCTCCCGTCCTTTCCCCAGTCATTTTCTGCCCGGCTTGATTTCTGACATTA
+
DDDDDFFFFFFFGGGGGGGGGGGHHHHHHHHHHHHHHGHHHGHHHGHHHHHHGGGGGHHGHHHHHHHHHHHHHGHHHGGHHHHHHHHHGGGGGHHGGGGGGGHHGGGGGGGGHHHHGGHHHHHHHHHHHHGGGGGGGGGGGGHHHHGGGGH.EGGGGGGGGGGGGGGGGGGGGGGGHFGGGGEFFFFFFFFFFFFFDFFFFFFFFFFFFFFFFHFFFFFFFFFFFFFFFFFFFFFFFABFFFFFFBFFFF0
@M05620:45:000000000-G6HP7:1:1101:27013:13292 1:N:0:135
CATCCTGACCCTGAAGTACCCCATTGAGCATGGCATCGTCACCAACTGGGACGACATGGAGAAGATCTGGCACCACACCTTCTACAACGAGCTGCGCGTGGCCCCGGAGGAGCACCCAGTGCTGCTGACCGAGGCCCCCCTGAACCCCAAGGCCAACAGAGAGAAGATGACTCAGGTGAGGCTCGGCCGACGCCCGTGCTCCTCCCGTCCTTTCCCCAGTCATTTTCTGCCCGGCTTGATTTCTGACATTA
+
AAAAAFFFF1FFGC1GGCGGGGAFHHDHHDGHFHGHHGHHHGHGEGHHHHGHGGGGGHHCFHAGGHHHHGHHHGHHHGGHHHHHHFHHGGGGGFHGGGGGGGHHGGCCGGCFHHHHGGHHHHHGGHGHHHC-ACGGGGGGGG/CGHGGA.GFGHEGGGGFFGGEFEFFF9BFGFGGGGBGGGGG@@FF;@@<@@@@@FFEFFFFFFB9A9A9FFFFFBB;B9BBFFFBFFFFF@?@@;-BFFFB//;FFF/
@M05620:45:000000000-G6HP7:1:1101:13635:13321 1:N:0:135
CATCCTGACCCTGAAGTACCCCATTGAGCATGGCATCGTCACCAACTGGGACGACATGGAGAAGATCTGGCACCACACCTTCTACAACGAGCTGCGCGTGGCCCCGGAGGAGCACCCAGTGCTGCTGACCGAGGCCCCCCTGAACCCCAAGGCCAACAGAGAGAAGATGACTCAGGTGAGGCTCGGCCGACGCCCGTGCTCCTCCCGTCCTTTCCCCAGTCATTTTCTGCCCGGCTTGATTTCTGACATTA
+
CCCCCFFFFFFFGGGGGGGGGGGHHHHHHHHHHHHHHGHHHGHHHGHHHHHHGGGGGHHHHHHHHHHHHHHHHGHHHGGHHHHHHHHHGGGGGHHGGGGGGGHHGGGGGGGGHHHHGGHHHHHHHHHHHHGGGGGGGGGGGGHHHHGGGGHGHHGGGGGGGGGGGGGGGGGGGGGGGGGGGGGGFFFFFFFFFFFFBDFFFFFFFFFFFFFFFFFFFFFFFFFFFFFFFFFFFFFFFAAFFFFFEBFFFF/
@M05620:45:000000000-G6HP7:1:1101:26718:13335 1:N:0:135
CATCCTGACCCTGAAGTACCCCATTGAGCATGGCATCGTCACCAACTGGGACGACATGGAGAAGATCTGGCACCACACCTTCTACAACGAGCTGCGCGTGGCCCCGGAGGAGCACCCAGTGCTGCTGACCGAGGCCCCCCTGAACCCCAAGGCCAACAGAGAGAAGATGACTCAGGTGAGGCTCGGCCGACGCCCGTGCTCCTCCCGTCCTTTCCCCAGTCATTTTCTGCCCGGCTTGATTTCTGCCATTA
+
BBBBADDDFFFCGGG4BFGGGGDHH5GBGHHHGGCFG2AGGFHHHGCHHFHF0EEEAG2F2F1AEGFGF5EGGAGFFFFHHGFDEGHHC11EEGGEEE>EEEHHEGC/B@BACFHHDEC<??F1?F<GGG/-CCDGGGGGCCGBHHGGGGHGHGG?A?9/9/AEEFE990;BFBFFB9;F?E.FB;ED=-9BBBB;9.99FF/FFE.AADDFFFFFFFF;BFFFFFFB9FFEFBBB-;9BFFFF//9/BF:
@M05620:45:000000000-G6HP7:1:1101:26706:13350 1:N:0:135
CATCCTGACCCTGAAGTACCCCATTGAGCATGGCATCGTCACCAACTGGGACGACATGGAGAAGATCTGGCACCACACCTTCCACAACGAGCTGCGCGTGGCCCCGGAGGAGCACCCAGTGCTGCTGACCGAGGCCCCCCTGAACCCCAAGGCCAACAGAGAGAAGATGACTCAGGTGAGGCTCGGCCGACGCCCGTGCTCCTCCCGTCCTTTCCCCAGTCATTTTCTGCCCGGCTTGATTTCTGACATTA
+
DDDDDFFFFFFFGGGGGGGGGGGHHHHHHHHHHHHHHGHHHGHHHGHHHHHHGGGGGHHHHHHHHHHHHHHHHGHHHGGHHH3GHHHGGGGGGHHGGGGGGGHHGGGGGGGGHHHHGGHHHHHHHHHHHHGGGGGGGGGGGGHHHHGGGGHGGGGGGGGGGGGGGGGGGGGGGGGGHGGGGGFFFFFFFFFFFFFFFFFFFFFFFFFFFFFFFFFFFFFFFFFFFHFFHFFFFFFFFFFFFFFFFFFFFF<
@M05620:45:000000000-G6HP7:1:1101:26722:13361 1:N:0:135
CATCCTGACCCTGAAGTACCCCATTGAGCATGGCATCGTCACCAACTGGGACGACATGGAGAAGATCTGGCACCACACCTTCTACAACGAGCTGCGCGTGGCCCCGGAGGAGCACCCAGTGCTGCTGACCGAGGCCCCCCTGAACCCCAAGGCCAACAGAGAGAAGATGACTCAGGTGAGGCTCGGCCGACGCCCGTGCTCCTCCCGTCCTTTCCCCAGTCATTTTCTGCCCGGCTTGATTTCTGACATTA
+
AAABBFFFFFFFGGGGGGGGGGGHHHHHHFHHHHHHHGHHHGHHGGHHHHHHGGGGGHHHHHCHHHHHHGHHHGHHHGGHHHHHHHHHGGGGGHHGGGGGGGHHGGGGGGGGHHHHGGHHHHHHHHHHHHGDGGGGGGGGGGHHHHGGFGHGHHGGGGGFGGGGGGGGGGGGGGGGGGGGGGGGFFFFAFFFFFFFBDDFFFFFFFDEDFFFFFFFFFFFFFFFFFFFFFFFFFFFF;9FFFFFFBFFFF/
@M05620:45:000000000-G6HP7:1:1101:6009:13381 1:N:0:135
CATCCTGACCCTGAAGTACCCCATTGAGCATGGCATCGTCACCAACTGGGACGACATGGAGAAGATCTGGCACCACACCTTCTACAACGAGCTGCGCGTGGCCCCGGAGGAGCACCCAGTGCTGCTGACCGAGGCCCCCCTGAACCCCAAGGCCAACAGAGAGAAGATGACTCAGGTGAGGCTCGGCCGACGCCCGTGCTCCTCCCGTCCTTTCCCCAGTCATTTTCTGCCCGGCTTGATTTCTGACATTA
+
A1>AAFBDFFFFFGGGFGGGGGGHHHGHHHHHHHFHHGFGGGHGHGHHFHHHGGGGGHBAGHHHHHHHHHHHHGHHHGGHHHHHHHHHGGGGGGHGGGEG/>GHGGGGGGGGGHHHGEFFGHHHGGHHHHGGCGGGGGGGGGHHHHGGGGHGHHFEE.CFGFGGGGGGGGGFGFGGGFFFGGGG@?EB@=>@@@@@-;A-9F/FFFF9:ABFFFFFFF?FFFF/BFFFFFFFB@@@@@FBBFFF/BFFFF/
@M05620:45:000000000-G6HP7:1:1101:3294:13386 1:N:0:135
TACCTGTACTGGGGAAGAGTGTAGCAATCGCCATTCCTACCCTAAAGATCGGAAGAGCACACGTCTGAACTCCAGTCACAGCGATAGATATCGTATGCCGTCTTCTGCTTGAAAAAAAAAAAAGAAAGAAGAAAGTCTATTAAAATTTGCCGAACAATGAAAAGAAACACAGATGAAGACAAGTTAGGGTTTGAATAACAGGTGTCTCAGTGAAAGGTTGAGTGAGTGAGGTGTGGAGATTATGTGGAACC
+
1>1>ADFBFFDFFEA1EGGFFFFGFGHHHGFEFGHEFHHHHHGGHDF1FGEEGEEFGGFGF0AFFFFDGFGFFAFDBDFHGF>>F?EBB2BE?B0BFFEE?/FCBFFDHHGFGEFFCE?B@////0010001001?111111111>11111-----/000000/.:///..;/000000///.0000/.9..:000000;0.0/9/0000000000-9/-//////////-/-/--/-;///////////-
@M05620:45:000000000-G6HP7:1:1101:6002:13398 1:N:0:135
CATCCTGACCCTGAAGTACCCCATTGAGCATGGCATCGTCACCAACTGGGACGACATGGAGAAGATCTGGCACCACACCTTCTACAACGAGCTGCGCGTGGCCCCGGAGGAGCACCCAGTGCTGCTGACCGAGGCCCCCCTGAACCCCAAGGCCAACAGAGAGAAGATGACTCAGGTGAGGCTCGGCCGACGCCCGTGCTCCTCCCGTCCTTTCCCCAGTCATTTTCTGCCCGGCTTGATTTCTGACATTA
+
DDDDDFFFFFFFGGGGGGGGGGGHHHHHHHHHHHHHHGHHHGHHHGHHHHHHGGGGGHHHHHHHHHHHHHHHHGHHHGGHHHHHHHHHGGGGGHHGGGGGGGHHGGGGGGGGHHHHGGHHHHHHHHHHHHGGGGGGGGGGGGHHHHGGGGHGHHGGGGGGGGGGGGGGGGGGGGGGHGGGGGGGFFFFFFFFFFFFDFFFFFFFFFFFFFFFFFFFFFFFFFFFHHFFFFFFFFFFFFFFFFFFFFFFFF0
@M05620:45:000000000-G6HP7:1:1101:27653:13400 1:N:0:135
CATCCTGACCCTGAAGTACCCCATTGAGCATGGCATCGTCACCAACTGGGACGACATGGAGAAGATCTGGCACCACACCTTCTACAACGAGCTGCGCGTGGCCCCGGAGGAGCACCCAGTGCTGCTGACCGAGGCCCCCCTGAACCCCAAGGCCAACAGAGAGAAGATGACTCAGGTGAGGCTCGGCCGACGCCCGTGCTCCTCCCGTCCTTTCCCCAGTCATTTTCTGCCCGGCTTGATTTCTTACATTA
+
AABBAFFFFFFFGGGGGGGGGGCHHFHGGHHHCEGGHGHHGGHHHGHHHHHHGGGGGHHBHHHFHHHHHHHEFGHHHGGHHHHHHHHHGAFGGHHGGGGG?EHHGGGGGGCGGHHHGEHGHGHHGHGFHGGGGGCFGGGGGEFHHHGGGAAEHHGEGGEGGGFGFGGGGGGGGGGGGFCGFEFG9CFFF-@FFFFFBDDFFFFFFFFEDDFFFFFFFFAFFBFFFFFFFFFFFFAFFF.FFFFF/BB;9F/
@M05620:45:000000000-G6HP7:1:1101:3309:13400 1:N:0:135
TACCTGTACTGGGGAAGAGTGTAGCAATCGCCATTCCTACCCTAAAGATCGGAAGAGCACACGTCTGAACTCCAGTCACAGCGATAGATCTCGTATGCCGTCTTCTGCTTGAAAAAAAAAAAAAAAAAAAAAAAATTAAGATAAAGTCAACTAAAAATATTATCATATAAGAGTATGTCAGATACTAGAAAAAACTAATGACTGTAGAAATCAAGGATCGTCTTCGCAGTTGCTAGTAATACACGCCGAAT
+
CDCCDFFFFFFFGGGGGGGGGGHHHHHHHGGGGGHHHHHHHHHHHHH5FHHGGGGHHHHHHHGHHHGHHHHHHHHHHHHHHHGGHGGHHHHHHGGHHHHGGGHGHHHHHHHFGHHGGGGCG<>>>---<------.00000000000000000<000.00000000:00<000000000:0<<00000000/.<.00<<0:000<0::<0000000.0/./...0....<000<<0:000:000.-.---<
@M05620:45:000000000-G6HP7:1:1101:27647:13419 1:N:0:135
CATCCTGACCCTGAAGTACCCCATTGAGCATGGCATCGTCACCAACTGGGACGACATGGAGAAGATCTGGCACCACACCTTCTACAACGAGCTGCGCGTGGCCCCGGAGGAGCACCCAGTGCTGCTGACCGAGGCCCCCCTGAACCCCAAGGCCAACAGAGAGAAGATGACTCAGGTGAGGCTCGGCCGACGCCCGTGCTCCTCCCGTCCTTTCCCCAGTCATTTTCTGCCCGGCTTGATTTCTGACATTA
+
DDDDDFFFFFFFGGGGGGGGGGGHHHHHHHHHHHHHHGHHHGHHHGHHHHHHGGGGGHHHHHHHHHHHHHHHHGHHHGGHHHHHHHHHGGGGGHHGGGGGGGHHGGGGGGGGHHHHGGHHHHHHHHHHHHGGGGGGGGGGGGHHHHGGGGHGHHGGGGGGGGGGGGGGGGGGGGGGHGGGGGGGFFFFFFFFFFFFFFFFFFFFFFFFFFFFFHFFFFFFFFFFFHFFFFFFFFFFFA.FFFFFFBFFFF0
@M05620:45:000000000-G6HP7:1:1101:11010:13420 1:N:0:135
CATCCTGACCCTGAAGTACCCCATTGAGCATGGCATCGTCACCAACTGGGACGACATGGAGAAGATCTGGCACCACACCTTCTACAACGAGCTGCGCGTGGCCCCGGAGGAGCACCCAGTGCTGCTGACCGAGGCCCCCCTGAACCCCAAGGCCAACAGAGAGAAGATGACTCAGGTGAGGCTCGGCCGACGCCCGTGCTCCTCCCGTCCTTTCCCCAGTCATTTTCTGCCCGGCTTGATTTCTGACATTT
+
DDDDDFFFFFFFGGGGGGGGGGGHHHHHHHHHHHHHHGHHHGHHHGHHHHHHGGGGGHHHHHHHHHHGHFHHHGHHHGGHHHHHHHHHGGGGGHHGGGGEEGHHGGGGGGGGHHHHGGHGHHHHHHHHHHGGGGGGGGGGGGHHHHGGGGHGHHGGGGGGGGGGGGGGGGGGGGGGGGGGGGGGFFFFFFFFFFFC@DFFFFFFFFFEFFDFFFFFFFFFFBFFFFFFFFFFFCF;BAAFFFFB::FBFF0
@M05620:45:000000000-G6HP7:1:1101:5977:13433 1:N:0:135
CATCCTGACCCTGAAGTACCCCATTGAGCATGGCATCGTCACCAACTGGGACGACATGGAGAAGATCTGGCACCACACCTTCTACAACGAGCTGCGCGTGGCCCCGGAGGAGCACCCAGTGCTGCTGACCGAGGCCCCCCTGAACCCCAAGGCCAACAGAGAGAAGATGACTCAGGTGAGGCTCGGCCGACGCCCGTGCTCCTCCCGTCCTTTCCCCAGTCATTTTCTGCCCGGCTTGATTTCTGACATTT
+
DDDDDFFFFFFFGGGGGGGGGGGHHHHHHHHHHHHHHGHHHGHHHGHHHHHHGGGGGHHHHHHHHHHHHHHHHGHHHGGHHHHHHHHHGGGGGHGGGGGGGGHHGGGGGGGGHHHHGGHHHHHHHHHHHHGGGGGGGGGGGGHHHHGGGGHGHHGGGGGGGGGGGGGGGGGGGGGGHGGGGGGGFFFFFFFFFFFFB?FFFFFFFFFFFFFFFFFFFFFFFFFFFFHFHFFFFFFFFFFFFFFFEBFFFF0
@M05620:45:000000000-G6HP7:1:1101:23923:13440 1:N:0:135
TACCTGTACTGGGGAAGAGTGTAGCAATCGCCATTCCTACCCTAAAGATCGGAAGAGCACACGTCTGAACTCCAGTCACAGCGATAGATCTCGTATGCCGTCTTCTGCTTGAAAAAAAAAAAATAATTAATTCTTTCTTTATTATCTCCCCTCTCCCCCTTCCCTCCTCCTTTTTTCCCTCCGTCCTTCTGCTTCCGTCCTGATTTTTTCTCCCCCTTTCATCTTCGCCCCTCCTCTCTCCTCTCCTCCTC
+
CCCCCFFFFFFFGGGGGGGFGGHHHHHHHGGGGGHHHHHHHHHHHHHHHHHGGGGHHHHHHHGHHHGHHHHHHHHHHHHHHHGGHGGGHHHHHGGHHHHGGGHGHHHHHHHHHHHHGGGDC>/011111111111??11?11<11>11<0.0>0<<F..<.<//0/<//::0<00-;0:0/.:....0000009;/.9;.A00;0;00-:/9//.;@.////;/9:.;..-..;9;;FFF//9/9;F/;//
@M05620:45:000000000-G6HP7:1:1101:7899:13449 1:N:0:135
CATCCTGACCCTGAAGTACCCCATTGAGCATGGCATCGTCACCAACTGGGACGACATGGAGAAGATCTGGCACCACACCTTCTACAACGAGCTGCGCGTGGCCCCGGAGGAGCACCCAGTGCTGCTGACCGAGGCCCCCCTGAACCCCAAGGCCAACAGAGAGAAGATGACTCAGGTGAGGCTCGGCCGACGCCCGTGCTCCTCCCGTCCTTTCCCCAGTCATTTTCTGCCCGGCTTGATTTCTGACATTA
+
CCCCCFFFFFFFGGGGGGGGGGGHHHHHHHHHHHHHHGHHHGHHHGHHHHHHGGGGGHHHHHHHHHHHHHHHHGHHHGGHHHHHHHHHGGGGGHHGGGGGGGHHGGGGGGGGHHHHGGHHHHHHHHHHHHGGGGGGGGGGGGHHHHGGGGHGHHGGGGGGGGGGGGGGGGGGGGGGGGGGGGGGFFFFFFFFFFFFDFFFFFFFFFFFFFFFFFFFFFFFFFFFFFFFFFFFFFFFFFAFFFFFFBFFFF0
@M05620:45:000000000-G6HP7:1:1101:6768:13459 1:N:0:135
CATCCTGACCCTGAAGTACCCCATTGAGCATGGCATCGTCACCAACTGGGACGACATGGAGAAGATCTGGCACCACACCTTCTACAACGAGCTGCGCGTGGCCCCGGAGGAGCACCCAGTGCTGCTGACCGAGGCCCCCCTGAACCCCAAGGCCAACAGAGAGAAGATGACTCAGGTGAGGCTCGGCCGACGCCCGTGCTCCTCCCGTCCTTTCCCCAGTCATTTTCTGCCCGGCTTGATTTCTGACATTA
+
CCCCCFFFFFFFGGGGGGGGGGGHHHHHHHHHHHHHHGHHHGHHHGHHHHHHGGGGGHHHHHHHHHHHHHHHHGHHHGGHHHHHHHHHGGGGGHHGGGGGGGHHGGGGGGGGHHHHGGHHHHHHHHHHHHGGGGGGGGGGGGHHHHGGGGHGHHGGGGGGGGGGGGGGGGGGGGGGGGGGGGGGFFFFFFFFFFFF@A.AFFFFFFF;DFDFFFFFFFFFFFFFFFFFFFFF?DFFFFAFFFFFFFFFFF0
@M05620:45:000000000-G6HP7:1:1101:25566:13463 1:N:0:135
CATCCTGACCCTGAAGTACCCCATTGAGCATGGCATCGTCACCAACTGGGACGACATGGAGAAGATCTGGCACCACACCTTCTACAACGAGCTGCGCGTGGCCCCGGAGGAGCACCCAGTGCTGCTGACCGAGGCCCCCCTGAACCCCAAGGCCAACAGAGAGAAGATGACTCAGGTGAGGCTCGGCCGACGCCCGTGCTCCTCCCGTCCTTTCCCCAGTCATTTTCTGCCCGGCTTGATTTCTGACATTA
+
DDDDDFFFFFFFGGGGGGGGGGGHHHHHHHHHHHHHHGHHHGHHHGHHHHHHGGGGGHHHHHHHHHHHHHHHHGHHHGGHHHHHHHHHGGGGGHHGGGGGGGHHGGGGGGGGHHHHGGHHHHHHHHHHHHGGGGGGGGGGGGHHHHGGGGHGHHGGGGGGGGGGGGGGGGGGGGGGHGGGGGGGFFFFFFFFFFFFDFFFFFFFFFFFFFFFFHFFFFFFFFFFFFHFFFFFFFFFFFAFFFFFFEFFFF0
@M05620:45:000000000-G6HP7:1:1101:5123:13476 1:N:0:135
ATCTCTATCTCCTAAAAAGGAAGAAAGGGGAGGGAAGATCGGAAGAGCACACGTCTGAACTCCAGTCACAGCGATAGATCTCGTATGCCGTCTTCTGCTTGAAAAAAAAAAAAGACTCCACGTGAGTAACCGAGCTGATGACACAATGGCAAGTAAGTCAGGCATTTCCGCTTTAGCACTCTTTTGGATCCACTTGAACACTTCTCAGCATTTGTACTTGTACCTGACACGCCAGTGACACCCCACAGATC
+
AAAAAFFFFFFFFGFGDAAABAABFFC00ECCEGGHEAGHECEFACGHCECGAFHFFFHFHHHHFFGGHGGHGGH?E1G1@FHGGHHHDE>E>FBFFFHFHHGHDB///>/BB</???FGFF/F.AGGB11--<<AGBGH000<<.D0/::0;C0000CFHBCGGFBCGBCB;A99B0CFFFF0;C-/;CF9/;CC00;;-;9BFFFBFBFFF;BB9BFFFF/:BBBB/;-99;-:/9BB/--;---9/;9
@M05620:45:000000000-G6HP7:1:1101:14449:13481 1:N:0:135
AGATTACTGCAACAGTTCCCCCTGGACCTGGAAAAGTTTCTTGCCTGGCTTCCAGAAGCTGAAACAACTGCCAATGTCCTCCAGGATGCTACCCGTCAGGAACGGCTCCTAGAAGACTCCAAGGGAGTAAAAGAGCTGATGCAACAATGGCAAGTAAGTCAGGCATTTCCGCTTTAGCACTCTTGTGGATCCAATTGAACAATTCTCAGCATTTGTACTTGTAACTGACAAGCCAGGGACAAAACAAAGAT
+
AAAAAFFFBF@FGGGGGGGGGGGG0GHHHHHHHHHHHHHHHHHHHHHHHHH0GHAGHHHHHHHHHHHHHHHHBGHHHHHH1FGHCHHEGH2FGHGG/EEHHH0?EEGGGHHHHHFGHHHF1B1FEEEEHGHHHGHHHHBHH1GHHHHHHFHHHGHHHHHHHHHHHHHHHHGGGGGHHHHHHHHHHHHGHHHHGHHHHHHHHHHHHHHHHHHHHFHHHFHHHHHHHHHHGGGGGGGFGGGGGGFFGGGGGGG
@M05620:45:000000000-G6HP7:1:1101:14921:13511 1:N:0:135
CATCCTGACCCTGAAGTACCCCATTGAGCATGGCATCGTCACCAACTGGGACGACATGGAGAAGATCTGGCACCACACCTTCTACAACGAGCTGCGCGTGGCCCCGGAGGAGCACCCAGTGCTGCTGACCGAGGCCCCCCTGAACCCCAAGGCCAACAGAGAGAAGATGACTCAGGTGAGGCTCGGCCGACGCCCGTGCTCCTCCCGTCCTTTCCCCAGTCATTTTCTGCCCGGCTTGATTTCTGACATTA
+
DDCDDFFFFFFFGGGGGGGGGGGHHHHHHHHHHHHHHGHHHGHHHGHHHHHHGGGGGHHHHHHHHHHHHHHHHGHHHGGHHHHHHHHHGGGGGHHGGGGGGGHHGGGGGGGGHHHHGGHHHHHHHHHHHHGGGGGGGGGGGGHHHHGGGGHGHHGGGGGGGGGGGGGGGGGGGGGGGGGGGGGGFFFFFFFFFFFFFFFFFFFFFFFFFFFFFFFFFFFFFFFFFFFFFFFFDFFFFFFFFFFFFEFFFF0
@M05620:45:000000000-G6HP7:1:1101:24069:13517 1:N:0:135
CATCCTGACCCTGAAGTACCCCATTGAGCATGGCATCGTCACCAACTGGGACGACATGGAGAAGATCTGGCACCACACCTTCTACAACGAGCTGCGCGTGGCCCCGGAGGAGCACCCAGTGCTGCTGACCGAGGCCCCCCTGAACCCCAAGGCCAACAGAGAGAAGATGACTCAGGTGAGGCTCGGCCGACGCCCGTGCTCCTCCCGTCCTTTCCCCAGTCATTTTCTGCCCGGCTTGATTTCTGACATTA
+
CDDDDFFFFFFFGGGGGGGGGGGHHHHHHHHHHHHHHGHHHGHHHGHHHHHHGGGGGHHHHHHHHHHHHHHHHGHHHGGHHHHHHHHHGGGGGHHGGGGGGGHHGGGGGGGGHHHHGGHGHHHHHHGHHHGGGGGGGGGGGGHHHHGGGGHGHHGGGGGGGGGGGGGGGGGGGGGGGGGGGGGGFFFFFFFFFFFFADFEFFFFFFF<DDDFFFFFFFFFFFFFFFFFFFFFFFCFCFAFFFFFF0BFFF0
@M05620:45:000000000-G6HP7:1:1101:22564:13517 1:N:0:135
CATCCTGACCCTGAAGTACCCCATTGAGCATGGCATCGTCACCAACTGGGACGACATGGAGAAGATCTGGCACCACACCTTCTACAACGAGCTGCGCGTGGCCCCGGAGGAGCACCCAGTGCTGCTGACCGAGGCCCCCCTGAACCCCAAGGCCAACAGAGAGAAGATGACTCAGGTGAGGCTCGGCCGACGCCCGTGCTCCTCCCGTCCTTTCCCCAGTCATTTTCTGCCCGGCTTGATTTCTGACATTT
+
AAAAAF11BBFBFGGFGGGGFGCGHCHD11GHGHHHCEHHCGFFHGHHHE00EEGECGF1FBGHFFHGHHHGFGAGFGEHHHFHHHGFEGFEG11>?EEEEGEFEECCCCGGEHFHG/<?1DGHFCG1CG/C@@AFAC@-AACCGCFCGGEAGCEEGGGFB/EFFFBFEFG000BBC/CF?GGG?=-9-@?@@;@;@9-9/:BFFFBFFBFFFB//;B-9BFBF/BBF9;FEA---@9;9BFB////:BF/
@M05620:45:000000000-G6HP7:1:1101:14940:13519 1:N:0:135
CATCCTGACCCTGAAGTACCCCATTGAGCATGGCATCGTCACCAACTGGGACGACATGGAGAAGATCTGGCACCACACCTTCTACAACGAGCTGCGCGTGGCCCCGGAGGAGCACCCAGTGCTGCTGACCGAGGCCCCCCTGAACCCCAAGGCCAACAGAGAGAAGATGACTCAGGTGAGGCTCGGCCGACGCCCGTGCTCCTCCCGTCCTTTCCCCAGTCATTTTCTGCCCGGCTTGATTTCTGACATTT
+
BBBBAFFDFFFFFGGGGGGGGGGHHHHGFHHGHHHHHGHHFGHHHGHHGHFHGGGGGHHFHHHGHFHFHGHHHGGHHGGHHHHHHHGHEEFGEFHGGGGGGGHHGGGGGGGGHHHHGGE?<GHHHHHGHHGGGGGGGGGGGGHHHHGGGGHGHHGGGGGEFFGGGGGGGEFFBFFGFFF?FFGFFAFFCFFCCFFFFFF.BFFFFFD9AD.BFFFFFEFFFFFF/FB/BFFFA-@DA;FBBBFF/;B/;9/
@M05620:45:000000000-G6HP7:1:1101:15526:13523 1:N:0:135
CATCCTGACCCTGAAGTACCCCATTGAGCATGGCATCGTCACCAACTGGGACGACATGGAGAAGATCTGGCACCACACCTTCTACAACGAGCTGCGCGTGGCCCCGGAGGAGCACCCAGTGCTGCTGACCGAGGCCCCCCTGAACCCCAAGGCCAACAGAGAGAAGATGACTCAGGTGAGGCTCGGCCGACGCCCGTGCTCCTCCCGTCCTTTCCCCAGTCATTTTCTGCCCGGCTTGATTTCTGACATTA
+
DDDDDFFFFFFFGGGGGGGGGGGHHHHHHHHHHHHHHGHHHGHHHGHHHHHHGGGGGHHHHHHHHHHHHHHHHGHHHGGHHHHHHHHHGGGGGHHGGGGGGGHHGGGGGGGGHHHHGGHGHHHHHHHHHHGGGGGGGGGGGGHHHHGGGGHGHHGGGGGGGGGGGGGGGGGGGGGGGGGGGGGGFFFFFFFFCFFFFFFFFFFFFFFEDFDFFFFFFFFBFBFFFFBBBBFFFCACCD.BFF0BBBF0<F0
@M05620:45:000000000-G6HP7:1:1101:24077:13532 1:N:0:135
CATCCTGACCCTGAAGTACCCCATTGAGCATGGCATCGTCACCAACTGGGACGACATGGAGAAGATCTGGCACCACACCTTCTACAACGAGCTGCGCGTGGCCCCGGAGGAGCACCCAGTGCTGCTGACCGAGGCCCCCCTGAACCCCAAGGCCAACAGAGAGAAGATGACTCAGGTGAGGCTCGGCCGACGCCCGTGCTCCTCCCGTCCTTTCCCCAGTCATTTTCTGCCCGGCTTGATTTCTGACATTA
+
A?AAAD@1CFFF111DGFFGGG1GH1DGGGHCEFHHGGHHFGHGEEGGBFGHG/FEGHHBF1BGHGFHGFGGHGHHCFGHGHHHHFHHE/?ECGHGGEGEGEHHGGC@CC?CHEHHG/GGHHHHHHHHHHGCCCCGGGGGGEHFHHGGGCHGGH?EGGFGGFGGGGGGGGGGGGGGGGFGGGGG@@FF@@@?@@@@@FFFFFFFFFFFFFFFFFFFFBBFFBFFFFFFFFFFF?@@@;9FFFFF/BB/:B/
@M05620:45:000000000-G6HP7:1:1101:14918:13533 1:N:0:135
CATCCTGACCCTGAAGTACCCCATTGAGCATGGCATCGTCACCAACTGGGACGACATGGAGAAGATCTGGCACCACACCTTCTACAACGAGCTGCGCGTGGCCCCGGAGGAGCACCCAGTGCTGCTGACCGAGGCCCCCCTGAACCCCAAGGCCAACAGAGAGAAGATGACTCAGGTGAGGCTCGGCCGACGCCCGTGCTCCTCCCGTCCTTTCCCCAGTCATTTTCTGCCCGGCTTGATTTCTGACCTTT
+
BABBBFFFFFFFFFFGGFGGGGEHHEGHHHHFCGFHHGHHAGHFHGHHHGGGE0FEGHGFHFFFHFGHHHHHHGHHHGGHHHHGHGHHGFEGGHHGGGGGGGHHGGGFFGGGHHHHGGHGFGGHHHHHGFGCGGGGGGGGGGEGHHGGGGHGHHGGGGGFGBDEFGGGGGGGFGGGGGFGGGGGFFFFADFFCFFFAAAEFFFFFFF?DD?FFFFFFFDFFFFBFFFFFFFFFFFFFF9FFFFFF/F/:B/
@M05620:45:000000000-G6HP7:1:1101:19615:13535 1:N:0:135
CATCCTGACCCTGAAGTACCCCATTGAGCATGGCATCGTCACCAACTGGGACGACATGGAGAAGATCTGGCACCACACCTTCTACAACGAGCTGCGCGTGGCCCCGGAGGAGCACCCAGTGCTGCTGACCGAGGCCCCCCTGAACCCCAAGGCCAACAGAGAGAAGATGACTCAGGTGAGGCTCGGCCGACGCCCGTGCTCCTCCCGTCCTTTCCCCAGTCATTTTCTGCCCGGCTTGATTTCTGACATTT
+
CCCCCFFFFFFFGGGGGGGGGGGHHHHHHHHHHHHHHGHHHGHHHGHHHHHHGGGGGHHHHHHHHHHHHHHHHGHHHGGHHHHHHHHHGGGGGHHGGGGGGGHHGGGGGGGGHHHHGGHGHHHHHHHHHHGGGGGGGGGGGGHHHHGGGGHGHHGGGGGGGGGGGGGGGGGGGGGGGGGGGGGGFAFF;BFFFFFFCDFFFFFFFFD;AFFFFFFFFFF0FFFFFFFFFFFFDACFDCAFFFBFF0FFBF0
@M05620:45:000000000-G6HP7:1:1101:3245:13549 1:N:0:135
CATCCTGACCCTGAAGTACCCCATTGAGCATGGCATCGTCACCAACTGGGACGACATGGAGAAGATCTGGCACCACACCTTCTACAACGAGCTGCGCGTGGCCCCGGAGGAGCACCCAGTGCTGCTGACCGAGGCCCCCCTGAACCCCAAGGCCAACAGAGAGAAGATGACTCAGGTGAGGCTCGGCCGACGCCCGTGCTCCTCCCGTCCTTTCCCCAGTCATTTTCTGCCCGGCTTGATTTCTGACATTA
+
CCCCCFFFFFFFGGGGGGGGGGGHHHHHHHHHHFHHHGHHHGHHHGHHHHHHGGGGGHHHHHHHHHHHHHHHHGHHHGGHHHHHHHHHGGGGGHHGGGGGGGHHGGGGGGGGHHHHGGHGHHHHHHHHHHGGGGGGGGGGGGHHHHGGGGHGHHGGGGGGGGGGGGGGGGGGGGGGGGGGGGGGFFFFFFFFFFFFFDFFFFFFFFFEDFDFFFFFFFDFFFFFFFFFFFFFFFFFFAAFFFFFFFFFFF0
@M05620:45:000000000-G6HP7:1:1101:25846:13569 1:N:0:135
TACCTGTACTGGGGAAGAGTGTAGCAATCGCCATTCCTACCCTAAAGATCGGAAGAGCACACGTCTGAACTCCAGTCACAGCGATAGATCTCGTATGCCGTCTTCTGCTTGAAAAAAAAAAAAAAAACACATATAACAATAATCTCCTCACTAACCACTCTTTTAAAAACACACAACCTATCCCCTCCCAAATCCATCAACCCTCATACGACTATCCTCCCCTACCGCCCCTACCACACCCAACTCACACT
+
BCCCDFFFFFFFGGGGGGGFGGHHHHHHHGGGGGHHHHHHHHHHHHHHHHHGGGGHHHGHHHGHHHGHHHHHHHHGHHHHHHGEGGGGHHHHHGGHHHHGGGHGHHHHHHHHHHHHGGGGF</</--><0.0000000<000000000/0:0000.0.::000;00;009...;9.../000/9:/99.//.00000000/;....00;..;;;00909/9;/..;----;...:0;...:.../00000/
@M05620:45:000000000-G6HP7:1:1101:21369:13592 1:N:0:135
CATCCTGACCCTGAAGTACCCCATTGAGCATGGCATCGTCACCAACTGGGACGACATGGAGAAGATCTGGCACCACACCTTCTACAACGAGCTGCGCGTGGCCCCGGAGGAGCACCCAGTGCTGCTGACCGAGGCCCCCCTGAACCCCAAGGCCAACAGAGAGAAGATGACTCAGGTGAGGCTCGGCCGACGCCCGTGCTCCTCCCGTCCTTTCCCCAGTCATTTTCTGCCCGGCTTGATTTCTGACATTA
+
CCCCCFFFFFFFGGGGGGGGGGGHHHHHHHHHHHHHHGHHHGHHHGHHHHHHGGGGGHHHHHHHHHHHHHHHHGHHHGGHHHHHHHHHGGGGGHHGGGGGGGHHGGGGGGGGHHHHGGHHHHHHHHHGHHGGGGGGGGGGGGHHHHGGGGHGHHGGGGGGGGGGGGGGGGGGGGGGGGGGGGGGFFFFFFFFFFFFDFFFFFFFFFFFFFFFFFFFFFFFFFFFFFFFFFFFFFFFFFAFFFFFFFFFFF0
@M05620:45:000000000-G6HP7:1:1101:5039:13623 1:N:0:135
CATCCTGACCCTGAAGTACCCCATTGAGCATGGCATCGTCACCAACTGGGACGACATGGAGAAGATCTGGCACCACACCTTCTACAACGAGCTGCGCGTGGCCCCGGAGGAGCACCCAGTGCTGCTGACCGAGGCCCCCCTGAACCCCAAGGCCAACAGAGAGAAGATGACTCAGGTGAGGCTCGGCCGACGCCCGTGCTCCTCCCGTCCTTTCCCCAGTCATTTTCTGCCCGGCTTGATTTCTGACATTT
+
CDDDCFFFFFFFGGGGGGGGGGGHHHHHHHHHHGHHHGHHHGHHHGHHGHHHGGGGGHHHHHHHHHHHHHHHHGHHHGGHHHHHHGHHGGGGGHHGGGGGGGHHGGGGGGGGHGHHGGHFHHHHHHHHHHGGGGGGGGGGGGHHHHGGGGHGHHGGGGGGGGGGGGGFGGGGGGGGHGGGGGGGFFFFFFFFFFFFFFFFFFFFFFFFFDFFFFFFFFFFFFFFFFHFFFFFFFFFFF:FFFFFF0:0;F0
@M05620:45:000000000-G6HP7:1:1101:24718:13680 1:N:0:135
CATCCTGACCCTGCAGTACCCCATTGAGCATGGCATCGTCACCAACTGGGACGACATGGAGAAGATCTGGCACCACACCTTCTACAACGAGCTGCGCGTGGCCCCGGAGGAGCACCCAGTGCTGCTGACCGAGGCCCCCCTGAACCCCAAGGCCAACAGAGAGAAGATGACTCAGGTGAGGCTCGGCCGACGCCCGTGCTCCTCCCGTCCTTTCCCCAGTCATTTTCTGCCCGGCTTGATTTCTGACATTA
+
DDDDDFFFFFFFGGGGGGGGGGGHHHHHHHHHHHHHHGHHHGHHHGHHHHHHGGGGGHHHHHHHHHHHHHHHHGHHHGGHHHHHHHHHGGGGGHHGGGGGGGHHGGGGGGGGHHHHGGHHHHHHHHHHHHGGGGGGGGGGGGHHHHGGGGHAHGGGGGGGGGGGGGGGGGGGGGGGGGGGGGGFFFFFFFFFFFFFDFFFFFFFFFFFFFFFFFFFFFFFFFFFFHFFFFFFFFFFFFAFFFFFFEFFFF0
@M05620:45:000000000-G6HP7:1:1101:24047:13682 1:N:0:135
AGATTACTGCAACAGTTCCCCCTGGACCTGGAAAAGTTTCTTGCCTGGCTTACAGAAGCTGAAACAACTGCCAATGTCCTACAGGATGCTACCCGTAAGGAAAGGCTCCTAGAAGACTCCAAGGGAGTAAAAGAGCTGATGAAACAATGGCAAGTAAGTCAGGCATTTCCGCTTTAGCACTCTTGTGGATCCAATTGAACAATTCTCAGCATTTGTACTTGTAACTGACAAGCCAGGGACAAAACAAAGAT
+
CCCCCFFFFFBFGGGGGGGGGGGGHHHHHHHHHHHHGHHHHHHHHHHHHHHHHHHHHHHHHHHHHHHHHHHHHHHHHHHHHHHHGHHHHHHHHHGGGGHHHHHHHHHHGHHHHHHHHHHHHHHGGGGGHHHHHGHHHHHHHFHHHHHHHHHHHGHHHHHHHHHHHHHHHHGGGGGHGHHHHHHHHHHGHHHHHHHHHHHGHHHHHHHHHHHHHGHHHGHHHHHHHHHHHHHHGGGGEGGGEFGGGGGGGGF
@M05620:45:000000000-G6HP7:1:1101:15174:13691 1:N:0:135
CATCCTGACCCTGAAGTACCCCATTGAGCATGGCATCGTCACCAACTGGGACGACATGGAGAAGATCTGGCACCACACCTTCTACAACGAGCTGCGCGTGGCCCCGGAGGAGCACCCAGTGCTGCTGACCGAGGCCCCCCTGAACCCCAAGGCCAACAGAGAGAAGATGACTCAGGTGAGGCTCGGCCGACGCCCGTGCTCCTCCCGTCCTTTCCCCAGTCATTTTCTGCCCGGCTTGATTTCTGACATTA
+
CDCDCFFFFFFFGGGGGGGGGGGHHHHHHHHHHHHHHGHHHGHHHGHHHHHHGGGGGHHHHHHHHHHHHHHHHGHHHGGHHHHHHHHHGGGGGHHGGGGGGGHHGGGGGGGGHHHHGGHGHHHHHHHHHHGGGGGGGGGGGGHHHHGGGGHGHHGGGGGGGGGGGGGGGGGGGGGGGGGGGGGGFFFFFFFFFFFFFFFFFFFFFFFFFFDFFFFFFFFFFFFFFFFFFFFFFFFFFFFFFFFFFFFFFF0
@M05620:45:000000000-G6HP7:1:1101:20503:13692 1:N:0:135
CCTCCTGACCCTGAAGTACCCCATTGAGCATGGCATCGTCACCACCTGGGACGACATGGCGAAGCTCTGGCCCCACACCTTCTACAACGAGCTCCGCGTGGCCCCGGAGGAGCACCCAGTGCTGCTGACCGAGGCCCCCCTGAACCCCAAGGCCAACAGAGAGAAGATGACTCAGGTGAGGCTCGGCCGACGCCCGTGCTCCTCCCGTCCTTTCCCCAGTCATTTTCTGCCCGGCTTGATTTCTGAAATTA
+
A1AAAFFFFFFFFBBGGCGGGGEHFEDGHBG100BBFAG0AEH1//BBB/00/AF//F00/AA//BF1@1@0BE///BE>EG12FE1@///>/11/?/<//<F</<<B<B/<FGHHGGAFCHHFFG>GFG-CGGGGGGGGGGH0CGGGGAF?EGGEFEFGGGBGGGEFFFFFGGGFFFFFFFFF@@FF@--==@@@@?--;F/9FE?ABAAFFFFFFEFBBFFFFB9FFFFAA-9@@@FFFFFFB//9;B/
@M05620:45:000000000-G6HP7:1:1101:15157:13698 1:N:0:135
CATCCTGACCCTGAAGTACCCCATTGAGCATGGCATCGTCACCAACTGGGACGACATGGAGAAGATCTGGCACCACACCTTCTACAACGAGCTGCGCGTGGCCCCGGAGGAGCACCCAGTGCTGCTGACCGAGGCCCCCCTGAACCCCAAGGCCAACAGAGAGAAGATGACTCAGGTGAGGCTCGGCCGACGCCCGTGCTCCTCCCGTCCTTTCCCCAGTCATTTTCTGCCCGGCTTGATTTCTGACATTA
+
CDDDDFFFFFFFGGGGGGGGGGGHHHHHHHHHHHHHHGHHHGHHHGHHHHHHGGGGGHHHHHHHHHHHHGHHHGHHHGGHHHHHHHHHGGGGGHHGGGGGGGHHGGGGGGGGHHHHGGHHHHHHHHHHHHGGGGGGGGGGGGHHHHGGGGHGHHGGGGGGGGGGGGGGGGGGGGGGGGGGGGGGFFFFFFFFFFFFDFFFFFFFFFFEFFAFFFFFFFFFFFFFFFFFFFFFFFFFFFFFFFFFFEFFFF0
@M05620:45:000000000-G6HP7:1:1101:24716:13704 1:N:0:135
CATCCTGACCCTGAAGTACCCCATTGAGCATGGCATCGTCACCAACTGGGACGACATGGAGAAGATCTGGCACCACACCTTCTACAACGAGCTGCGCGTGGCCCCGGAGGAGCACCCAGTGCTGCTGACCGAGGCCCCCCTGAACCCCAAGGCCAACAGAGAGAAGATGACTCAGGTGAGGCTCGGCCGACGCCCGTGCTCCTCCCGTCCTTTCCCCAGTCATTTTCTGCCCGGCTTGATTTCTGACATTA
+
BABBBFFFFFFFFFGGGGGGGGGHHHHHHHHHHHHHHGHHHGHHHGHHHHFHGGGGGHHGHHHHHHHHHGHHHGHHHGGHHHHHHGHHEEEFGHHGGGGGGEHHGGGGFGGGHHHHGGHGHHHHHHHHGHGGGGGGGGGGGGFHHHGGGDGEHHGGGGGGGGGGGGGGGGGGGGGGGGGGGGGGFFFFFFFFFFFFDFFFFFFFFFFEFFDFFFFFFFFFFFFFFFFFFEFFFAFFFFAFFFFFFBBBBF/
@M05620:45:000000000-G6HP7:1:1101:20491:13708 1:N:0:135
CATCCTGACCCTGAAGTACCCCATTGAGCATGGCATCGTCACCAACTGGGACGACATGGAGAAGATCTGGCACCACACCTTCTACAACGAGCTGCGCGTGGCCCCGGAGGAGCACCCAGTGCTGCTGACCGAGGCCCCCCTGAACCCCAAGGCCAACAGAGAGAAGATGACTCAGGTGAGGCTCGGCCGACGCCCGTGCTCCTCCCGTCCTTTCCCCAGTCATTTTCTGCCCGGCTTGATTTCTGACATTA
+
BBBBBFFFFFFFGGGGGGGGGGGHHFHHHHHHFHHHHGHHHGFHGEHHHHGHGG0EFHHG2FGHHFHHHFFHFEHHFGGHHHHHHHHHGGGGGHHGGGEECGHHGGGGGGGGHHHHGGHHHHHHHHHHHHGGGGGGGGGGGGHHHHGGGGHGHHGGGGGGGGGGGGGGGGGGGGGGGGGGGGGGFFFFFFFFFFFFBDFFFFFFFFFEFFFFFFFFFFFFFFFFFFFFFFFFFFFFFFAFFFFFFFFFFF/
@M05620:45:000000000-G6HP7:1:1101:25273:13733 1:N:0:135
CATCCTGACCCTGAAGTACCCCATTGAGCATGGCATCGTCACCAACTGGGACGACATGGAGAAGATCTGGCACCACACCTTCTACAACGAGCTGCGCGTGGCCCCGGAGGAGCACCCAGTGCTGCTGACCGAGGCCCCCCTGAACCCCAAGGCCAACAGAGAGAAGATGACTCAGGTGAGGCTCGGCCGACGCCCGTGCTCCTCCCGTCCTTTCCCCAGTCATTTTCTGCCCGGCTTGATTTCTGACATTA
+
CCCCCFFFFFFFGGGGGGGGGGGHHHHHHHHHHHHHHGHHHGHHHGHHHHHHGGGGGHHHHHHHGHHHHHHHHGHHHGGHHHHHHHHHGGGGGHHGGGGGGGHHGGGGGGGGHHHHGGHHHHHHHHHHHHGGGGGGGGGGGGHHHHGGGGHGHHGGGGGGGGGGGGGGGGGGGGGGGGGGGGGGFFFFFFFFFFFFCFFFFFFFFFFFFFFFFFFFFFF9FFFFFFFFFFFFFFFFFFAFFFFFFBFFFF:
@M05620:45:000000000-G6HP7:1:1101:28921:13736 1:N:0:135
CATCCTGACCCTGAAGTACCCCATTGAGCATGGCATCGTCACCAACTGGGACGACATGGAGAAGATCTGGCACCACACCTTCTACAACGAGCTGCGCGTGGCCCCGGAGGAGCACCCAGTGCTGCTGACCGAGGCCCCCCTGAACCCCAAGGCCAACAGAGAGAAGATGACTCAGGTGAGGCTCGGCCGACGCCCGTGCTCCTCCCGTCCTTTCCCCAGTCATTTTCTGCCCGGCTTGATTTCTGACATTA
+
BCCBCFFFFFFFGGGGGGGGGGGHHHHHHHHHHHHHHGHHHGHHHGHHHGHHGGGGGHHFHHHHHHHHHHHHHGHHGGGHHHHHHHHHGGGGGHHGGGGGGGHHGGGGGGGGHHHHGGHHHHHHHHHHHHGGGGGGGGGGGGGHHHGGGGHGHHGGGGGGGGGGGGGGGGGGGGGGGGGGGGGGFFFFFFFFFFFFFFFFFFFFFFFFFFFFFFFFFFFFFFFFFFFFFFFFFFFFFF?BFFFFF/FFFF/
@M05620:45:000000000-G6HP7:1:1101:23150:13737 1:N:0:135
CATCCTGACCCTGAAGTACCCCATTGAGCATGGCATCGTCACCAACTGGGACGACATGGAGAAGATCTGGCACCACACCTTCTACAACGAGCTGCGCGTGGCCCCGGAGGAGCACCCAGTGCTGCTGACCGAGGCCCCCCTGAACCCCAAGGCCAACAGAGAGAAGATGACTCAGGTGAGGCTCGGCCGACGCCCGTGCTCCTCCCGTCCTTTCCCCAGTCATTTTCTGCCCGGCTTGATTTCTGACATTT
+
CCCCCFFFFFFFGGGGGGGGGGGHHHHHHHHHHHHHHGHHHGHHHGHHHHHHGGGGGHHHHHHHHHHHHHHHHGHHHGGHHHHHHHHHGGGGGHHGGGGGGGHHGGGGGGGGHHHHGGHHHHHHHHHHHHGGGGGGGGGGGGHHHHGGGGHGHHGGGGGGGGGGGGGGGGGGGGGGGGGGGGGGFFFFFFFFFFFFBDFFFFFFFFFFFFFFFFFFFFFFFFFFFFFFFFFFDFFFFAFFFFFFFBFBFF0
@M05620:45:000000000-G6HP7:1:1101:7037:13738 1:N:0:135
AGATTACTGCAACAGTTCCCCCTGGACCTGGAAAAGTTTCTTGCCTGGCTTACAGAAGCTGAAACAACTGCCAATGTCCTACAGGATGCTACCCGTAAGGAAAGGCTCCTAGAAGACTCCAAGGGAGTAAAAGAGCTGATGAAACAATGGCAAGTAAGTCAGGCATTTCCGCTTTAGCACTCTTGTGGATCCAATTGAACAATTCTCAGCATTTGTACTTGTAACTGACAAGCCAGGGACAAAACAAAGAT
+
BAABBFFFFFFFGGGGGGGGGGGGEFHHHGHHFHHHFHHHHHHHHHHHHHHHHHHGHHHHGHGHHHHHHHHHHHHHHHHHHHGHGFHHHHHHHHGFGGHHHGHHHHGHGGDGHHHHHHHHFBGFGHGECFFHHGHHHHGHHFHFGGHHHFHGHGHHGG@HGGHHHHHHHHGGGGGHHGHHHGHHHGHGFFGHGHHHHGFGFHHHHHHHHHHHHHHHHHHHHHHHHHHHHFFFHGFGGGGGGGGGGGGGBFB
@M05620:45:000000000-G6HP7:1:1101:7020:13745 1:N:0:135
AGATTACTGCAACAGTTCCCCCTGGACCTGGAAAAGTTTCTTGCCTGGCTTACAGAAGCTGAAACAACTGCCAATGTCCTACAGGATGCTACCCGTAAGGAAAGGCTCCTAGAAGACTCCAAGGGAGTAAAAGAGCTGATGAAACAATGGCAAGTAAGTCAGGCATTTCCGCTTTAGCACTCTTGTGGATCCAATTGAACAATTCTCAGCATTTGTACTTGTAACTGACAAGCCAGGGACAAAACAAAGAT
+
AAABCFFFFFFFGGGGGGGGGGGGHHHHHHHHHHHHHHHHHHHHHHHHHHHHHHHGHHHHHHHHHHHHHHHHHHHGHHHHHHHHFFHHGHHHHHGFGGHHHHHHHHHHGHHHHHHHHHHGGFHGGGGFHHHHHGHHHHGGHHHHHHHHHHHHHGHHHHHHHHHHHHHHHHGGGGGHHHHHHHGHHGHFGHHHHHHHHGHGHHHHHHHGHHHGHFHHHHHHHGHHFHHBGHGHHGGGGGGGGGGGGGGGGGF
@M05620:45:000000000-G6HP7:1:1101:21842:13757 1:N:0:135
AGATTACTGCAACAGTTCCCCCTGGACCTGGAAAAGTTTCTTGCCTGGCTTACAGAAGCTGAAACAACTGCCAATGTCCTACAGGATGCTACCCGTAAGGAAAGGCTCCTAGAAGACTCCAAGGGAGTAAAAGAGCTGATGAAACAATGGCAAGTAAGTCAGGCATTTCCGCTTTAGCACTCTTGTGGATCCAATTGAACAATTCTCAGCATTTGTACTTGTAACTGACAAGCCAGGGACAAAACAAAGAT
+
3>3AAFFFFFFFGGGGGGGGGGGGHGHHHHHFHFHFGHHHHHGHHHHHHHHHHHHHHHHHHHHHHHHHHHHHHCGHHHHHFHHHHGHHHHHHHHEFFEHGHGFFGHHHGHHHHHHFFHHHHFHFGAEEGHHHHGFHHHGFHHHHHHHHHHHHHGFGGGGHHHFGHHHHHHGGGGGGGHGHGHHHGGHGFHHHHHHHBDGHHCGHHGHGGHHHHCGC0;GGHCGHFHHECGGAGFFFGGGGG.C9FGEF/C;
@M05620:45:000000000-G6HP7:1:1101:21830:13773 1:N:0:135
AGATTACTGCAACAGTTCCCCCTGGACCTGGAAAAGTTTCTTGCCTGGCTTACAGAAGCTGAAACAACTGCCAATGTCCTACAGGATGCTACCCGTAAGGAAAGGCTCCTAGAAGACTCCAAGGGAGTAAAAGAGCTGATGAAACAATGGCAAGTAAGTCAGGCATTTCCGCTTTAGCACTCTTGTGGATCCAATTGAACAATTCTCAGCATTTGTACTTGTAACTGACAAGCCAGGGACAAAACAAAGAT
+
AAAABFFFDFFDGGGGGGGGGGGGHHHHHHHHHHHHHHHHHHHHHHHHHHHHHHHHHHHHHHHHHHHHHHHHHHHHHHHHHHHHHHHHHHFHHHGGGGHHHHHHHHHHGHHHHHHHHHHHHHHGGGGFHHHHHGHHHHGHHHHHHHHHHGHHHGGHHHHHHHHHHHHHHHGGGGGHHHHHHHHHHGHGHHHHHHHHHGHGHGHHHHHFGHGHHFHHHFHHHFHGHHHEGHHHHGFGGGGGGFGGGGGGGGC
@M05620:45:000000000-G6HP7:1:1101:8633:13805 1:N:0:135
AGATTACTGCAACAGTTCCCCCTGGACCTGGAAAAGTTTCTTGCCTGGCTTACAGAAGCTGAAACAACTGCCAATGTCCTACAGGATGCTACCCGTAAGGAAAGGCTCCTAGAAGACTCCAAGGGAGTAAAAGAGCTGATGAAACAATGGCAAGTAAGTCAGGCATTTCCGCTTTAGCACTCTTGTGGATCCAATTGAACAATTCTCAGCATTTGTACTTGTAACTGACAAGCCAGGGACAAAACAAAGAT
+
BBBBAFFFFFFFGGGEGGGGGGGGHHHHHHHHFFHGFGHHGHHHGHGCHFH3FDFDFGHHHHHGGHHHFFHHHFGHGHHHFHGHHAGHHHGHHHFFGGHHEG3BGGHHGHHHHHHGFHHHGFGGGFGEFGHHFGHFHHEGHHGGGFGGGGGFFGFFFHGGGHHHHHHHHHGGGGGGHHFHHHHHHHHGHHHHGHFHHGFHGHHHHHHHHHHHHHHHHGHHHHHHHHHHHFFHHGBFGGGFFGGGFFGGFFB
@M05620:45:000000000-G6HP7:1:1101:28572:13853 1:N:0:135
AGATTACTGCAACAGTTCCCCCTGGACCTGGAAAAGTTTCTTGCCTGGCTTACAGAAGCTGAAACAACTGCCAATGTCCTACAGGATGCTACCCGTAAGGAAAGGCTCCTAGAAGACTCCAAGGGAGTAAAAGAGCTGATGAAACAATGGCAAGTAAGTCAGGCATTTCCGCTTTAGCACTCTTGTGGATCCAATTGAACAATTCTCAGCATTTGTACTTGTAACTGACAAGCCAGGGACAAAACAAAGAT
+
BABBBFFFDF4FGGGGGGGGGGGGHHHHHHHHHHHHHHHHHHHHHHHHHHHHHHHHHHHHHHHHHHHHHHHHGHHHHHHHHHHHHHHGHHGHHHGF/EHHHHHHHHHHGHHHHHHHHHHHH3FFEGFGH4GHHGHHHHHHH?DGHHHHHHHHHGHHHHHHHHHHHHHHHHGGGGGHHHHHHHHHHGHGHHHHHHHHHGHHHHHHHHHHHHHHHHHHHHHHHHHHHHHHHHHHHGGGGGGGGF9AFGGGGGF
@M05620:45:000000000-G6HP7:1:1101:13697:13868 1:N:0:135
CATCCTGACCCTGAAGTACCCCATTGAGCATGGCATCGTCACCAACTGGGACGACATGGAGAAGATCTGGCACCACACCTTCTACAACGAGCTGCGCGTGGCCCCGGAGGAGCACCCAGTGCTGCTGACCGAGGCCCCCCTGAACCCCAAGGCCAACAGAGAGAAGATGACTCAGGTGAGGCTCGGCCGACGCCCGTGCTCCTCCCGTCCTTTCCCCAGTCATTTTCTGCCCGGCTTGATTTCTGACATTA
+
DDDDDFFFFFFFGGGGGGGGGGGHHHHHHHHHHHHHHGHHHGHHHGHHHHHHGGGGGHHHHHHHHHHHHHHHHGHHHGGHHHHHHHHHGGGGGHHGGGGGGGHHGGGGGGGGHHHHGGHHHHHHHHHHHHGGGGGGGGGGGGHHHHGGGGHGHHGGGGGGGGGGGGGGGGGGGGGGHFGGGGGGFFFFFFFFFFFF;DDFFFFFFFFFFFFFFFFFFFFFFBFFFFFFFFFFFFFFFFFFFFFFFEFFFF9
@M05620:45:000000000-G6HP7:1:1101:4349:13900 1:N:0:135
AGATTACTGCAACAGTTCCCCCTGGACCTGGAAAAGTTTCTTGCCTGGCTTACAGAAGCTGAAACAACTGCCAATGTCCTACAGGATGCTACCCGTAAGGAAAGGCTCCTAGAAGACTCCAAGGGAGTAAAAGAGCTGATGAAACAATGGCAAGTAAGTCAGGCATTTCCGCTTTAGCACTCTTGTGGATCCAATTGAACAATTCTCAGCATTTGTACTTGTAACTGACAAGCCAGGGACAAAACAAAGAT
+
AAAAAFFF3DDFGGBGFGGGFGGF0FGHGC0GEGHHAGGHHFHFFHHEHFHCEG1FHHHHHGGHHFHHHGHFCFGHHHHGHHFH0>F@0GEFHFGEGGHEFF0BBGGHGHFHHFFGHFHHFGGGC/EEFFFHHFHFGHBHHDGFGHHHFFHFHGGGHFFGGHFHFHFHHHGGGGGHGEGHHGHHH<GFFHCHFGDDH0DHBCGHGHFFDGECC:CCC0CCGGFCGHFCGHHHEFBFEFEE.:FAGGGFFF0
@M05620:45:000000000-G6HP7:1:1101:4287:13900 1:N:0:135
CATCCTGACCCTGAAGTACCCCATTGAGCATGGCATCGTCACCAACTGGGACGACATGGAGAAGATCTGGCACCACACCTTCTACAACGAGCTGCGCGTGGCCCCGGAGGAGCACCCAGTGCTGCTGACCGAGGCCCCCCTGAACCCCAAGGCCAACAGAGAGAAGATGACTCAGGTGAGGCTCGGCCGACGCCCGTGCTCCTCCCGTCCTTTCCCCAGTCATTTTCTGCCCGGCTTGATTTCTGACATTT
+
DDDDCFFFFFFFGGGGGGGGGGGHHHHHHHHHHHHHHGHHHGHHHGHHHHHHGGGGGHHGHHHHHHHHHHHHHGHHHGGHHHHHHHHHGGGGGHHGGGGGGGHHGGGGGGGGHHHHGGHGHHHHHHHHHHGGGGGGGGGGGGHHHHGGGGHGHHGGGGGGGGGGGGGGGGGGGGGGHGGGGGGGFFFFFFFFFFFF@DFEFFFFFFDADFDFFFFFFFFFFFFFFFFFFEFEAFFACFAFFFFFF:F0FF0
@M05620:45:000000000-G6HP7:1:1101:14303:13903 1:N:0:135
TACCTGTACTGGGGAAGAGTGTAGCAATCGCCATTCCTACCCTAAAGATCGGAAGAGCACACGTCTGAACTCCAGTCACAGCGATAGATCTCGTATGCCGTCTTCTGCTTGAAAAAAAAAAAAAAAAAAAAAAAAAAAGAAGATTTAGGTAAGAGTATAGATAAAAGAAGAAAGACGAGACGAGAAATTGAAGGAAGAAGCAGAAGAGAAGAAGAGGGAAAAGGATAGTGTGATGAGAAGGAGAAGAGATG
+
CCCDDFFFFFFFGGGGGGGFGGHHHHHHHGGGGGHHHHFHHHHHHHHFGHHGGGEHHHFGFHGHHHFFHHHHHFHGHHHGHHGFHGGGGHHHGFEHHHHGEGHGHHHHHHHEGFHGEEDC/<<</-<--<--:-----.../0000000<000000000000<00:0..:0//0//.--...--..00000<00./..//00///0:./0/0/:0......//./:0000<00000000/..9.</0</0:
@M05620:45:000000000-G6HP7:1:1101:12409:13917 1:N:0:135
CATCCTGACCCTGAAGTACCCCATTGAGCATGGCATCGTCACCAACTGGGACGACATGGAGAAGATCTGGCACCACACCTTCTACAACGAGCTGCGCGTGGCCCCGGAGGAGCACCCAGTGCTGCTGACCGAGGCCCCCCTGAACCCCAAGGCCAACAGAGAGAAGATGACTCAGGTGAGGCTCGGCCGACGCCCGTGCTCCTCCCGTCCTTTCCCCAGTCATTTTCTGCCCGGCTTGATTTCTGACATTA
+
BBCCCFFFFFFFGGGGGGGGGGGHHHHHHHHHHHGHHGHHHGHHHGGHHHHHGGGGGHHHHHHHHHHHHHHHHGHHHGGHHHHHHHHHGGGGGHHGGGEFGGHHGGGGGGGGHHHHGGHGHHHHHHHHHHGGGGGGGGGGGGHHHHGGGGHGHHGGGGGGGGGGGGGGGGGGGGGGGGGGGGGGFFFFFFFFFFFF@FFFFFFFFFFEFFFFFFFFFFFFFFFFFFFFFFFFFFFFFFFFFFFFFFFFFF0
@M05620:45:000000000-G6HP7:1:1101:2999:13923 1:N:0:135
CATCCTGACCCTGAAGTACCCCATTGAGCATGGCATCGTCACCAACTGGGACGACATGGAGAAGATCTGGCACCACACCTTCTACAACGAGCTGCGCGTGGCCCCGGAGGAGCACCCAGTGCTGCTGACCGAGGCCCCCCTGAACCCCAAGGCCAACAGAGAGAAGATGACTCAGGTGAGGCTCGGCCGACGCCCGTGCTCCTCCCGTCCTTTCCCCAGTCATTTTCTGCCCGGCTTGATTTCTGACATTA
+
ABBBAFFFFCFFGGGGGGGGFGGHHHHHHHCFFHHFFGHHHGHGHGFFHHHHGGGCGFHGCHFHHGHEEFFHHGHHHGGFCGHHHFFGEGEGGHHGGGGGGGFHGGGGGGGDGHHHGGGFCDDHHHHHGFGCCGCEACGGGGHGFEGGGGHGEHGGGGGGFBDAFFFFFFFFFBFFFFGA.ACABBEFB?BBBBB?BFFEFFFFFEF;:A?FFF9/BF9FFBFFFFFFFFFFD?;B>-.//9FFFFFFFF/
@M05620:45:000000000-G6HP7:1:1101:6245:13947 1:N:0:135
ATCTCTATCTCCTAAAAAGGAAGAAAGGGGAGGGAGATCGGAAGAGCACACGTCTGAACTCCAGTCACAGCGATAGATCTCGTATGCCGTCTTCTGCTTGAAAAAAAAAAAAAAAAAAAAAACATAAACATAATTTAATTTAAATCATCGCAATCCCCATTCCCTCCAAAATTAAACCATCCTGAATAGATAAGTGATGCTTCTGTTAACATGATATTTCTTATGAGCGATGTCCTTCGGATGCGTGTTTC
+
CDDDDFFFFFFFGGGGGGGGGGHHHHHHGGGGGGGGGHHHGGGGHHHHHGHGHHHGHHHHHHHHHHHHHHHGGHGGHHHHHHGGHHHHGGGHGHHHHHHHGHHHHGGGGG<><>-<<-----..000:0000000000000000000000....0:0.//00000/./00.0:<00:/<00.0000000000000000000000000000000<0<000000<:000<--...00<00....-/-9.../0
@M05620:45:000000000-G6HP7:1:1101:5937:13995 1:N:0:135
CATCCTGACCCTGAAGTACCCCATTGAGCATGGCATCGTCACCAACTGGGACGACATGGAGAAGATCTGGCACCACACCTTCTACAACGAGCTGCGCGTGGCCCCGGAGGAGCACCCAGTGCTGCTGACCGAGGCCCCCCTGAACCCCAAGGCCAACAGAGAGAAGATGACTCAGGTGAGGCTCGGCCGACGCCCGTGCTCCTCCCGTCCTTTCCCCAGTCATTTTCTGCCCGGCTTGATTTCTGACATTA
+
DDDDDFFFFFFFGGGGGGGGGGGHHHHHHHHHHHHHHGHHHGHHHGHHHHHHGGGGGHHHHHHHHHHHHHHHHGHHHGGHHHHHHHHHGGGGGHHGGGGGGGHHGGGGGGGGHHHHGGHGHHHHHHHHHHGGGGGGGGGGGGHHHHGGGGHGHHGGGGGGGGGGGGGGGGGGGGGGGGGGGGGGFFFFFFFFFFFFFFFFFFFFFFFEDFFFFFFFFFFFFFFFFFFFFFFFFFDFFFFFFFFFFBFFFF0
@M05620:45:000000000-G6HP7:1:1101:8615:13998 1:N:0:135
ATCTCTATCTCCGAAAAAGGAAGAAAGGGGAGGGAAGATCGGAAGAGCACACGTCTGAACTCCAGTCACAGCGATAGATCTCGTATGCCGTCTTCTGCTTGAAAAAAAAAAAAAAAACAAAACTTATTATATAATATATATACCTCACCCATCAACCCATATCCTCCTACTTTTTACGCACCTCACATAATCTGACAATGATCTGATTACTCGACATTACATTTAATACTCTCCATACACCACATCATGCC
+
BABCCFFFFFFFGEFGGGGGFGHGHFHHGGGGGGGHGHHHHGGGGHHHHHHHGHHHGHFGHHHHHHFHHHHHFGHGGGGDHHGFGHHHHGEEHGHHHHHHHGHGHHGGGGGA><---...<<.000000000000000000000000...://;9/..;//0000://0090000.0..9--/.0.0000000009000000000:000000..:..0000000000000000/000;00/...0000000
@M05620:45:000000000-G6HP7:1:1101:2904:14004 1:N:0:135
AGATTACTGCAACAGTTCCCCCTGGACCTGGAAAAGTTTCTTGCCTGGCTTACAGAAGCTGAAACAACTGCCAATGTCCTACAGGATGCTACCCGTAAGGAAAGGCTCCTAGAAGACTCCAAGGGAGTAAAAGAGCTGATGAAACAATGGCAAGTAAGTCAGGCATTTCCGCTTTAGCACTCTTGTGGATCCAATTGAACAATTCTCAGCATTTGTATTTGTAACTGACAAGCCAGGGACAAAACAAAGAT
+
AAABBFFF@DFFGGGBFGGGGGGFGFFGHHHHHHGHGGFHHHHHHHHGHHHHHHFGGHHHHHHGHHHHHHHHCGHFDDGHFGFHFFGGGGHGHHFEEEFFBFFGHGGHGHHHHGHFBGGHFFGGGEGEGFFHHGHGHFBGGHHFHFFHGGGGFGHHGHGHHHFHEGHHHFCGGGGHGHHGHHHHHFFDGHFFFFEGHFFHHHFHGHG<GGFHHGGCG0GGHCHECGFF;GGHEGBFEDE;.CB9CEFGGF;
@M05620:45:000000000-G6HP7:1:1101:2941:14004 1:N:0:135
AGATTACTGCAACAGTTCCCCCTGGACCTGGAAAAGTTTCTTGCCTGGCTTACAGAAGCTGAAACAACTGCCAATGTCCTACAGGATGCTACCCGTAAGGAAAGGCTCCTAGAAGACTCCAAGGGAGTAAAAGAGCTGATGAAACAATGGCAAGTAAGTCAGGCATTTCCGCTTTAGCACTCTTGTGGATCCAATTGAACAATTCTCAGCATTTGTACTTGTAACTGACAAGCCAGGGACAAAACAAAGAT
+
>3AAAFFFFBFFGGGFGGGGGGGCHFGGHF4FHHHHGHGFGHHHHHGGGHHGHHHHHGFHGGFGHHHHHHHHHHHHHFHHHHHHHFHHGHHGHHFGEDHHHHFFGGGGGFHHHFGHHHHHHHHFGHGGHDDGGFCGHHHHGHHFHHHHHHHHHGHHHGHHHDGGAHHHHHGFGGGHGHHHHHHHFGHGHHHHHHGHHFGGH/GHGHHH0CGHFHHHGCGHCGHGGHHFFHHGGGB9;AAEGFFGFEAFBF0
@M05620:45:000000000-G6HP7:1:1101:2922:14016 1:N:0:135
AGATTACTGCAACAGTTCCCCCTGGACCTGGAAAAGTTTCTTGCCTGGCTTACAGAAGCTGAAACAACTGCCAATGTCCTACAGGATGCTACCCGTAAGGAAAGGCTCCTAGAAGACTCCAAGGGAGTAAAAGAGCTGATGAAACAATGGCAAGTAAGTCAGGCATTTCCGCTTTAGCACTCTTGTGGATCCAATTGAACAATTCTCAGCATTTGTACTTGTAACTGACAAGCCAGGGACAAAACAAAGAT
+
CCDDCFFFFFFFGGGGGGGGGGGGHHHHHHHHHHHHGHHHHHHHHHHHHHHHHHHHHHHHHHHHHHHHHHHHHHHHHHHHHHGHHGHHHHHHHHGGGGHHHHHHHHHHGHHHHHHGHHHHHHHGGHGGHGHHHGHHHHGHHHHHHGHHHHHHHGHHGHHHHHHHHHHHHHGGGGGHHHHHHHHHHHHGHHHHGHHHHHGHGHHHHHHHHHHHHHHHHFHHHHHHHHHHHHHHHGFGGGGGGGGGGGGGGGF
@M05620:45:000000000-G6HP7:1:1101:5958:14018 1:N:0:135
CATCCTGACCCTGAAGTACCCCATTGAGCATGGCATCGTCACCAACTGGGACGACATGGAGAAGATCTGGCACCACACCTTCTACAACGAGCTGCGCGTGGCCCCGGAGGAGCACCCAGTGCTGCTGACCGAGGCCCCCCTGAACCCCAAGGCCAACAGAGAGAAGATGACTCAGGTGAGGCTCGGCCGACGCCCGTGCTCCTCCCGTCCTTTCCCCAGTCATTTTCTGCCCGGCTTGATTTCTGACATTA
+
CCCCCFFFFFFFGGGGGGGGGGGHHHHHHHHHHHHHHGHHHGHHHGHHHHHHGGGGGHHHHHHHHHHHHHHHHGHHHGGHHHHHHHHHGGGGGHHGGGGGGGHHGGGGGGGGHHHHGGHHHHHHHHHHHHGGGGGGGGGGGGHHHHGGGGHGHHGGGGGGGGGGGGGGGGGGGGGGGGGGGGGGFFFFFFFFFFFFFFFFFFFFFFFEDFFFFFFFFFFFFFFFFFFFFFFFFFFFFFFFFFFFFFFFFF0
@M05620:45:000000000-G6HP7:1:1101:25433:14036 1:N:0:135
AGATTACTGCAACAGTTCCCCCTGGACCTGGAAAAGTTTCTTGCCTGGCTTACAGAAGCTGAAACAACTGCCAATGTCCTACAGGATGCTACCCGTAAGGAAAGGCTCCTAGAAGACTCCAAGGGAGTAAAAGAGCTGATGAAACAATGGCAAGTAAGTCAGGCATTTCCGCTTTAGCACTCTTGTGGATCCAATTGAACAATTCTCAGCATTTGTACTTGTAACTGACAAGCCAGGGACAAAACAAAGAT
+
BBBBBFFFFFFFGGGGGGGGGGGGHHHHHHHHHHHHGHHHHHHHHHHHHHHHHHHHHHHHHHHHHHHHHHHHHHHHHHHHHHHHGGHHHHHHHHGGGGHHHHFHHHHHGHHHHHHHHHHHHHHGGGGGHHHHHGHHHHGHHHHHHHHHHHHHHGHHHHHHHHFHHHHHHHGGGGGHHHHHHHHHHGHGHHHHGHHHHHHHHHHHHHHHHHHHHHHGHFHHHHHGHHHFHHHHFGGGGGGGGGGGGGGGGGC
@M05620:45:000000000-G6HP7:1:1101:5965:14041 1:N:0:135
CATCCTGACCCTGAAGTACCCCATTGAGCATGGCATCGTCACCAACTGGTACGACATGGAGAAGATCTGGCACCACCCCTTCTACAACGAGCTGCGCGTGGCCCCGGAGGAGCACCCAGTGCTGCTGACCGAGGCCCCCCTGAACCCCAAGGCCCACAGAGTGAAGATGACTCAGGTGAGGCTCGGCCGACGCCCGTGCTCCTCCCGTCCTTTCCCCAGTCATTTTCTGCCCGGCTTGTTTTCTGCCATTT
+
BAAABFFFFFF4BGGBFFGGFGFHH5F4BFGFFCCEF2GGCFHF2EFH35BEA2AEAFBGHE13EAFGH5CECFAG1?>FHHF5@4GH?1>EE3B>EEGC@EHF@E@CG/CBGGFCDFFHFDHHGHC<GG@/>ACFDGG@CE/G/CEF?EEEA..:ADF//0;FGGBG0CFFFF0CF/C.CEEG@;.D>--@;9B-@A.A/B/:9E.AADFFBFB9FFABF/;BFFFF/9FFD-@=B;.;BB/BB/B/;B/
@M05620:45:000000000-G6HP7:1:1101:7132:14066 1:N:0:135
TACCTGTACTGGGGAAGCAATCGCCATTCCTACCCTAAAGATCGGAAGAGCACACGTCTGAACTCCAGTCACAGCGATAGATCTCGTATGCCGTCTTCTGCTTGAAAAAAAAAAAAAATTACTACAGACCACGACCCCCCTGAACCACCCTACCCCCCGCTCTCATATTCCTCCGATTCAGCTCTTCCGACGCCCGTGCTCCTCCCATCCTTTCCCCATTCATTTTCAGCCCTGCTTACTTTCACCCCTTC
+
AAABBFFFFFFFGGGGGGGGGGGCFEFHHHHFFGHHHGCFHGHDCGFGFHHHHFHFGHHEEFHHHHHHGHHHHFHEGHGGFB@FGFFEHFHHGEGHGHHHHFHFGHGGEEEFCF<>//011111<11>0F0..--=<.<A:./0/:.:.;./;9;9---9;-.:09/;9;B///9-;.//9////9/9.99-9;-;-;../;/BF..;;;99BF//9.9/9/;/9/9///::..9;///;9/://;;-;F.
@M05620:45:000000000-G6HP7:1:1101:19771:14084 1:N:0:135
CATCCTGACCCTGAAGTACCCCATTGAGCATGGCATCGTCACCAACTGGGACGACATGGAGAAGATCTGGCACCACACCTTCTACAACGAGCTGCGCGTGGCCCCGGAGGAGCACCCAGTGCTGCTGACCGAGGCCCCCCTGAACCCCCAGGCCAACCGAGAGAAGCTGACTCAGGTGAGCCTCGGCCGACGCCCGTGCTCCTCCCGTCCTTTCCCCAGTCTTTTTCTGCCCGGCTTGTTTTCTCACCTTT
+
A@AAAFFFFFFFG11AB3BGGG1GGFFDGFFG0F0GGEFGAFHE/AGFBEEGECEAEGB1FGEGFFGEHFHFGFHHHGGHHHHGGBFGE/?EEHHGGGG?EGHHGCCGGC/AFGHHGAGGHHDHFGF1FCCC?CGCFGCCC./0CGGE-;.CFEEAE.;:@A?E/B/;BFBF0;BFF//;/;;B---A=@>;@@@?;-9-/9/;BA-;BA://9FFB--/;/99B/////B9----;--/-9BB//;A/F/
@M05620:45:000000000-G6HP7:1:1101:13883:14104 1:N:0:135
AGATTACTGCAACAGTTCCCCCTGGACCTGGAAAAGTTTCTTGCCTGGCTTCCAGAAGCTGAAACAACTGCCAATGTCCTACAGGATGCTACCCGTAAGGAAAGGCTCCTAGAAGACTCCAAGGGAGTAAAAGAGCTGATGCAACAATGGCAAGTAAGTCAGGCATTTCCGCTTTAGCACTCTTGTGGATCCAATTGAACAATTCTCAGCATTTGTACTTGTAACTGACAAGCCAGGGACAAAACAAAGAT
+
B3ABBFFFBFBFGGBGGGGGGGGG4GGHHHHHHHHHGFHHGHHHHHHHHGG2FGEGHHHHHHHHHHHHHHHHGHFHHHHH5FHFFHHFHH5FGFEE/EGHHH3BEGHHGHHHHHHHHHHF3F3FEFEEHDHHHGHHHHHHH1FGHHHHHHHGHGGHHHHHHHGHHHHGHHGGGGGHGHHHHHHHHGHGGHHHHGHHHHHHHHHHHHHHHHHHHGHHHFHFHHBGHHHHHGHHGGGFGGGGGGGGGGGGGFF
@M05620:45:000000000-G6HP7:1:1101:5188:14115 1:N:0:135
AAACCAGAAGACATGAGGTCAGCTAGATCGGAAGAGCACACGTCTGAACTCCAGTCACAGCGATAGATCTCGTATGCCGTCTTCTGCTTGAAAAAAAAAAAAAAAAAAAAAAAAAAAAGAACAGAAGCAAAAGAAATGAAGAAAAAGCAAGAAGTCAGAAATAAAAGGAAAAGGTAGAAGAAAAATTGATAGGAAAAGAGAACATAGTAAATGAGGATGTGAGGGACCGAGGAATAAGAGTCTACAAGATA
+
CDCDDABFFFFFFGGGGGGGGGHHHHHHHHGDEGHHHHHGHGHHHGGHHHHHHHHHHHGHHGGHGGHGDHHHFEGHHHGFGHGHHHHHHHGHFGFGGGGC</><</</---<--;---...////0000/0//../000000///...0/////:0000000:0000:/:///.:000000///..000000/00///.//00/:000000:0:0/0:00000.....-9---/000:00;0000000:0:
@M05620:45:000000000-G6HP7:1:1101:29496:14135 1:N:0:135
CATCCTGACCCTGAAGTACCCCATTGAGCATGGCATCGTCACCAACTGGGACGACATGGAGAAGATCTGGCACCACACCTTCTACAACGAGCTGCGCGTGGCCCCGGAGGAGCACCCAGTGCTGCTGACCGAGGCCCCCCTGAACCCCAAGGCCAACAGAGAGAAGATGACTCAGGTGAGGCTCGGCCGACGCCCGTGCTCCTCCCGTCCTTTCCCCAGTCATTTTCTGCCCGGCTTGATTTCTGACATTA
+
CCCCCFFFFFFFGGGGGGGGGGGHHHHHHHHHHHHHHGHHHEHHHGHHGHHHGGGGGHHHHHHHHHHHHHHHHGHHHGGHHHHHHHHFGGGGGHGGGGGGGGHH/EGGFGGGEHHHGGHFHHBHGGHHHHGGGGFGGGGGGGHHHHGGGGGGHHGGGGGGG/.;BFFFGFBFFFGG;BBAFGFGDDADCDFFFFFFFFFFFFFFFFFFFDDFFFFFFFFFFFFFFFB9FFFFFACFFFFFFFFFFFBFBF/
@M05620:45:000000000-G6HP7:1:1101:15544:14158 1:N:0:135
CATCCTGACCCTGAAGTACCCCATTGAGCATGGCATCGTCACCAACTGGGACGACATGGAGAAGATCTGGCACCACACCTTCTACAACGAGCTGCGCGTGGCCCCGGAGGAGCACCCAGTGCTGCTGACCGAGGCCCCCCTGAACCCCAAGGCCAACAGAGAGAAGATGACTCAGGTGAGGCTCGGCCGACGCCCGTGCTCCTCCCGTCCTTTCCCCAGTCATTTTCTGCCCGGCTTGATTTCTGACATTA
+
CDCDDFFFFFFFGGGGGGGGGGGHHHHHHHHHHHHHHGHHHGHHHGHHHHHHGGGGGHHHHHHHHHHHHHHHHGHHHGGHHHHHHHHHGGGGGHHGGGGGGGHHGGGGGGGGHHHHGGHGHHHHHHHHHHGGGGGGGGGGGGHHHHGGGGHGHHGGGGGGGGGGGGGGGGGGGGGGHGGGGGGGFFFFFFFFFFFFCDDEFFFFFFFADDDFFFFFFFFFFFFFFFFFFFFFFFFFFA<FFFFFFFFFFF0
@M05620:45:000000000-G6HP7:1:1101:2224:14160 1:N:0:135
CATCCTGACCCTGAAGTACCCCATTGAGCATGGCATCGTCACCAACTGGGACGACATGGAGAAGATCTGGCACCACACCTTCTACAACGAGCTGCGCGTGGCCCCGGAGGAGCACCCAGTGCTGCTGACCGAGGCCCCCCTGAACCCCAAGGCCAACAGAGAGAAGATGACTCAGGTGAGGCTCGGCCGACGCCCGTGCTCCTCCCGTCCTTTCCCCAGTCATTTTCTGCCCGGCTTGATTTCTGACATTA
+
CCCCCFFFFFFFGGGGGGGGGGGHHHHHHHHHHHHHHGHHHGHHHGHHGHHHGGGGGHHHHHHHHHHHHHHHHGHHHGGHHHHHHHHHGGGGGHHGGGGGGGHHGGGGGGGGHGHHGGHHHHHHHHHHHHGGGGGGGGGGGGHHHHGGGGHGHHGGGGGGGGGGGGGGGGGGGGGGGGGGGGGGFFFFFFFFFFFFFFFFFFFFFFFFFFFFFFFFFFFFFFFFFFFFFFFFFFFFFFAFFFFFFEFFFF0
@M05620:45:000000000-G6HP7:1:1101:23224:14187 1:N:0:135
AGATTACTGCAACAGTTCCCCCTGGACCTGGAAAAGTTTCTTGCCTGGCTTACAGAAGCTGAAACAACTGCCAATGTCCTACAGGATGCTACCCGTAAGGAAAGGCTCCTAGAAGACTCCAAGGGAGTAAAAGAGCTGATGAAACAATGGCAAGTAAGTCAGGCATTTCCGCTTTAGCACTCTTGTGGATCCAATTGAACAATTCTCAGCATTTGTACTTGTAACTGACAAGCCAGGGACAAAACAAAGAT
+
AAAABFFFFFFDGGGGGGGGGGGGHGHHHHHFHHHHGHHHHHHHHHHHHHHHHHHHHHHHHHHHHHHHHHHHHHHHHHHHHHHHHHHHHHHHHHGGGGHHHHGGHHHHGHHHHHHHHHHHHHHGFGGFHHHHHGHHHHHHHHHHHHHHHHHHHGHGHHHHHHHHHHHHHHGGGGGHHHHHHHHHHHHGGHHHHHHHHHHGHFHHHHHHHHHHHHHHHFHGHHHHHHHGCHHHHGGGEDGGG9FGGGGGGFF
@M05620:45:000000000-G6HP7:1:1101:23207:14193 1:N:0:135
AGATTACTGCAACAGTTCCCCCTGGACCTGGAAAAGTTTCTTGCCTGGCTTACAGAAGCTGAAACAACTGCCAATGTCCTACAGGATGCTACCCGTAAGGAAAGGCTCCTAGAAGACTCCAAGGGAGTAAAAGAGCTGATGAAACAATGGCAAGTAAGTCAGGCATTTCCGCTTTAGCACTCTTGTGGATCCAATTGAACAATTCTCAGCATTTGTACTTGTAACTGACAAGCCAGGGACAAAACAAAGAT
+
AAABCFFFDFFFGGGFGGGGGGGGHHHHHHHHHHHHHHHHHHHHHHHHHHHGHHHHHHHHHHHHHHHHHHHHHHHHGHHHHHHHHGHHHHFHHHGGGGHHHHFHHHHHGHHHHHHHHHHHHFHGGFGGHHHHHGHHHHGHHHHHHHHHHGHHHGHHHHHHHHHHHHHHHHGGGGGHGHHHHHHHHGHGHHHHGGHHHGGGHHHHHHHFHHGHHHHHHHHHHHHFHHHFHHHHHGFGGGGGEGGGGGGGGGC
@M05620:45:000000000-G6HP7:1:1101:23218:14209 1:N:0:135
AGATTACTGCAACAGTTCCCCCTGGACCTGGAAAAGTTTCTTGCCTGGCTTACAGAAGCTGAAACAACTGCCAATGTCCTACAGGATGCTACCCGTAAGGAAAGGCTCCTAGAAGACTCCAAGGGAGTAAAAGAGCTGATGAAACAATGGCAAGTAAGTCAGGCATTTCCGCTTTAGCACTCTTGTGGATCCAATTGAACAATTCTCAGCATTTGTACTTGTAACTGACAAGCCAGGGACAAAACAAAGAT
+
AA>ABFFFDFFDGFGGGGGGGGGGHGHHHHHHHHHHHHHHHHHHHHHHHHHHHHHHHHHHHHHHHHHHHHHHHHHHHHHHHHHHHHHHHHGHHHGGGFHHHHGGGHHHGHHHHHHGHHHHHHHFEEGGHHHHHGHHHHGHHHHHHHHHHGHHHGHHHHHHHHHHHHHHHHGGGGGHHHHHHHHHHGHGHHHHHHHHHHGGHHHHHHHHHHHHHHHHHHHHHHHHHHHHHHGHHGFGGGGGGGGGGGGGGGF
@M05620:45:000000000-G6HP7:1:1101:28257:14230 1:N:0:135
CATCCTGACCCTGAAGTACCCCATTGAGCATGGCATCGTCACCAACTGGGACGACATGGAGAAGATCTGGCACCACACCTTCTACAACGAGCTGCGCGTGGCCCCGGAGGAGCACCCAGTGCTGCTGACCGAGGCCCCCCTGAACCCCAAGGCCAACAGAGAGAAGATGACTCAGGTGAGGCTCGGCCGACGCCCGTGCTCCTCCCGTCCTTTCCCCAGTCATTTTCTGCCCGGCTTGATTTCTGACATTA
+
DDDDDFFFFFFFGGGGGGGGGGGHHHHHHHHHHHHHHGHHHGHHHGHHHHHHGGGGGHHHHHHHHHHHHHHHHGHHHGGHHHHHHHHHGGGGGHHGGGGGGGHHGGGGGGGGHHHHGGHHHHHHHHHHHHGGGGGGGGGGGGHHHHGGGGHGHHGGGGGGGGGGGGGGGGGGGGGGGGGGGGGGFFFFFFFFFFFF@FDFFFFFFFFEFFFFFHFFFFFFFFFFFFHFFFFFFFFFFFAFFFFFFEFFFF0
@M05620:45:000000000-G6HP7:1:1101:28245:14243 1:N:0:135
CATCCTGACCCTGAAGTACCCCATTGAGCATGGCATCGTCACCAACTGGGACGACATGGAGAAGATCTGGCACCACACCTTCTACAACGAGCTGCGCGTGGCCCCGGAGGAGCACCCAGTGCTGCTGACCGAGGCCCCCCTGAACCCCAAGGCCAACAGAGAGAAGATGACTCAGGTGAGGCTCGGCCGACGCCCGTGCTCCTCCCGTCCTTTCCCCAGTCATTTTCTGCCCGGCTTGATTTCTGACATTA
+
CCCCCFFFFFFFGGGGGGGGGGGHHHHHHHHHHHHHHGHHHGHHHGHHHHHHGGGGGHHHHHHHGHHHHHHHHGGHHGGHHHHHHHHHGGGGGHHGGGGGGGHHGGGGGGGGHHHHGGHHHHHHHHHGHHGGGGGGGGGGGGHGHGGGGGHGHHGGGGGGGGGGGGGGGGGGGGGGFGGGGGEGFFFFFFFFFFFFBDFFFFFFFFFEFFFFFFFFFFD9FFFBFFFFFFFFFFFFFFFFFFFFFFFFFFF
@M05620:45:000000000-G6HP7:1:1101:28261:14252 1:N:0:135
CATCCTGACCCTGAAGTACCCCATTGAGCATGGCATCGTCACCAACTGGGACGACATGGAGAAGATCTGGCACCACACCTTCTACAACGAGCTGCGCGTGGCCCCGGAGGAGCACCCAGTGCTGCTGACCGAGGCCCCCCTGAACCCCAAGGCCAACAGAGAGAAGATGACTCAGGTGAGGCTCGGCCGACGCCCGTGCTCCTCCCGTCCTTTCCCCAGTCATTTTCTGCCCGGCTTGATTTCTGACATTA
+
BABBBFFFFFFFGGGGGGGGGGGHGHFHHHHHHGHHHGHHHGHGAEHHHHAGGGGGGHHHHHHHHHHHHHHHHGHHHGGHHHHHHHHHGGGGGHHGGGEGGEGHGGGCGGGGHHHHGGHFHHHHHHHHHHGCFFGGGGGGGGHHHHGGGGGGHHAEFGGFFGGGGGGGGFGGFGGGGGFFGGFGFFFD=FFFFFFF-99EFFFFFFFADFBBFFFFFFA9BFFFFFFFFEFFFFFFFFFFFFFF//BFFF/
@M05620:45:000000000-G6HP7:1:1101:13027:14257 1:N:0:135
AGATTACTGCAACAGTTCCCCCTGGACCTGGAAAAGTTTCTTGCCTGGCTTACAGAAGCTGAAACAACTGCCAATGTCCTACAGGATGCTACCCGTAAGGAAAGGCTCCTAGAAGACTCCAAGGGAGTAAAAGAGCTGATGAAACAATGGCAAGTAAGTCAGGCATTTCCGCTTTAGCACTCTTGTGGATCCAATTGAACAATTCTCAGCATTTGTACTTGTAACTGACAAGCCAGGGACAAAACAAAGAT
+
AAABCFFFBB4BBGBBBBFGGGGGHHHHHHHHHHHHFGHHHHHHHHHHHHHHHGHHHHHHHHHHHHHHHHHHHHHEDDGHHGHHHGHHHHGHHHGGEFGGGFHFHHHHGHHHHHHHHHHHHFHGAEFEGBFHHGHHHHGGHHHGHHHHHHHHHGHHHHHHHHHHGHHHHHGGGGGHHHGHHHHHHGHGHHHHGHHHHGFGGHHHHHHFHHGHHHHGHFHGHHHGHHHHHGHHEFBGEGGGEFFFGGGGFGC
@M05620:45:000000000-G6HP7:1:1101:17347:14270 1:N:0:135
AGATTACTGCAACAGTTCCCCCTGGACCTGGAAAAGTTTCTTGCCTGGCTTACAGAAGCTGAAACAACTGCCAATGTCCTACAGGATGCTACCCGTAAGGAAAGGCTCCTAGAAGACTCCAAGGGAGTAAAAGAGCTGATGAAACAATGGCAAGTAAGTCAGGCATTTCCGCTTTAGCACTCTTGTGGATCCAATTGAACAATTCTCAGCATTTGTACTTGTAACTGACAAGCCAGGGACAAAACAAAGAT
+
BBBBCFFFFFFFGGGBGGGGGGGGHHHHHHHHHHHHHHHHHHHHHHHHHHHHHHHHHHHHHHHHHHHHHHHHHHHHHHHHHHHHHHHHHHHHHHGGCGHHHHHHHHHHGHHHHHHHHHHHHHHGGGGGHHHHHGHHHHGHHHHHHHHHHHHHHGHHHHHHHHHHHHHHHHGGGGGHHHHHHHHHHHHGHHHHGHHHHGGGFGHHHHHFHGHHHHHHHFHGHHHHHHHGHHHHHGFGGGGGFFFGGGGGGFC
@M05620:45:000000000-G6HP7:1:1101:17333:14281 1:N:0:135
AGATTACTGCAACAGTTCCCCCTGGACCTGGAAAAGTTTCTTGCCTGGCTTACAGAAGCTGAAACAACTGCCAATGTCCTACAGGATGCTACCCGTAAGGAAAGGCTCCTAGAAGACTCCAAGGGAGTAAAAGAGCTGATGAAACAATGGCAAGTAAGTCAGGCATTTCCGCTTTAGCACTCTTGTGGATCCAATTGAACAATTCTCAGCATTTGTACTTGTAACTGACAAGCCAGGGACAAAACAAAGAT
+
AAAABFFFFFFFGGGGGGGGGGGGHHHHHHHFHHHHGGHHHHHHHHHHHHHHHHHHHHHHHHHHHHHHHHHHHHHGHHHHHHHHHGHFGHHHHHGG/EHHHHHGHHHHGHHHHHHHHHHHHHHGGGGGHHHBGGHHHHEHHHHHHHHHHHHHHGHHHHHHGHFGHHDHHHGGGGGGFGGHHHHHHHHGHHHHHHHHHFFFF<GGHHHHHHHHHHHFHFHHHHHGHHHFHHGHHGFGEGEGG?FGGGGGFGG
@M05620:45:000000000-G6HP7:1:1101:21572:14298 1:N:0:135
CATCCTGACCCTGAAGTACCCCATTGAGCATGGCATCGTCACCAACTGGGACGACATGGAGAAGATCTGGCACCACACCTTCTACAACGAGCTGCGCGTGGCCCCGGAGGAGCACCCAGTGCTGCTGACCGAGGCCCCCCTGAACCCCAAGGCCAACAGAGAGAAGATGACTCAGGTGAGGCTCGGCCGACGCCCGTGCTCCTCCCGTCCTTTCCCCAGTCATTTTCTGCCCGGCTTGATTTCTGACATTA
+
DDDDDFFFFFFFGGGGGGGGGGGHHHHHHHHHHHHHHGHHHGHHHGHHHHHHGGGGGHHHHHHHHHHHHHHHHGHHHGGHHHHHHHHHGGGGGHHGGGGGGGHHGGGGGGGGHHHHGGHHHHHHHHHHHHGGGGGGGGGGGGHHHHGGGGHGHHGGGGGGGGGGGGGGGGGGGGGGGGGGGGGGFFFFFCFFFFFFBDDFFFFFFFDEFFDFFFFFFFFFFFFFFFFFFFFFFFAFFF.FFFFFF0BFFF0
@M05620:45:000000000-G6HP7:1:1101:21587:14312 1:N:0:135
CATCCTGACCCTGAAGTACCCCATTGAGCATGGCATCGTCACCAACTGGGACGACATGGAGAAGATCTGGCACCACACCTTCTACAACGAGCTGCGCGTGGCCCCGGAGGAGCACCCAGTGCTGCTGACCGAGGCCCCCCTGAACCCCAAGGCCAACAGAGAGAAGATGACTCAGGTGAGGCTCGGCCGACGCCCGTGCTCCTCCCGTCCTTTCCCCAGTCATTTTCTGCCCGGCTTGATTTCTGACATTA
+
CCCCDFFFFFFFGGGGGGGGGGGHHHHHHHHHHHHHHGHHHGHHHGHHHHHHGGGGGHHHHHHHHHHHHHHHHGHHHGGHHHHHHHHHGGGGGHHGGGGGGGHHGGGGGGGGHHHHGGHGGHHHHHHHHHGGGGGGGGGGGGHHHHGGGGHGHHGGGGGGGGGGFGGGGGGGGGGGGGGGGGGGFFFFFFFFFFFFADFFFFFFFFFADFDFFFFFFFFFFBFFFFFFFFEFFFFFFAAFFFFFF:FBFF0
@M05620:45:000000000-G6HP7:1:1101:9754:14315 1:N:0:135
AAACCAAGCAGACACCCAGAAGACATGAGGTCAGCTAGATCGGAAGAGCACACGTCTGAACTCCAGTCACAGCGATAGATCTCGTATGCCGTCTTCTGCTTGAAAAAAAAAAAAAAACACAACCGAACCACCCCCCCCACACCCCCACGCCCACCCCCACCCCACCCCCCCCCCCCCCCCACCCCCCCCCCCCACCACCCACCCCCCCCCCCCCCCCCCCCCCCTCCACCCCCCACCCCCCCCCCCCCCCC
+
CCCCDBCFDFFFGGGGGGGGGGHHHHHHHABBCGHHGHHHHHGGGGHHHFHGGGBGHGHHHHHHHHHHHHHHHGGHGGHH5FHHGGHFGGGEFHGHHHHHHHGHHHHGGGGGB</////0....----<<<..-;:---:..9.-;-;-..-....-;-...9.;..-99--;--9==-@-:.;-;--------.....9.9..---;-99----;-:@;-----.://..::=-.A.-:-9---:----:
@M05620:45:000000000-G6HP7:1:1101:6899:14321 1:N:0:135
TACCTGTACTGGGGAAGCAATCGCCATTCCTACCCTAAAGATCGGAAGAGCACACGTCTGAACTCCAGTCACAGCGATAGATCTCGTATGCCGTCTTCTGCTTGAAAAAAAAAAAAACAAAAATCTACCCTCTTGCCCCCTTCCTCCCCCAACACCCCTCTCACCACAACGTCCATTTCTTCTCTTCATCCTTCGTGTCACCACGCTCCATTTCCCCCTTCCTTATCTTCCCTTCTTTCTTTCTTTCCTTC
+
BBABBFF5DFFFGGGCGGGFGGGGGEFHHHHFFGHHHHFHHHHFGGGGGHHHHFHGGHHFFFHHHHHHHHHHHHHGGHGGHG@GHGFEHHHHGFGHGHHHHHHHHHHHGGGGGC>>>?//00/0111<101.011<>1>>-.</00<<<.-....::-.:/:00;0...;-.;..000;00000000000000;./...//9/..9...:/;9;FF..-../99//////9.//.//////9://///;B/
@M05620:45:000000000-G6HP7:1:1101:17455:14352 1:N:0:135
AGATTACTGCAACAGTTCCCCCTGGACCTGGAAAAGTTTCTTGCCTGGCTTACAGAAGCTGAAACAACTGCCAATGTCCTACAGGATGCTACCCGTAAGGAAAGGCTCCTAGAAGACTCCAAGGGAGTAAAAGAGCTGATGAAACAATGGCAAGTAAGTCAGGCATTTCCGCTTTAGCACTCTTGTGGATCCAATTGAACAATTCTCAGCATTTGTACTTGTAACTGACAAGCCAGGGACAAAACAAAGAT
+
BAABBFFFFFFFGGGGGGGGGGGGHHHHHHGBGHGHBGGHHHHHHHHGHHHCGHHHHHHHHHFHHHHHHHHHBGHGHHHHHHHHGGH3FGHHHHGG@FFHGHHHHHHHGHHHEGHHHHHHHFHGGGGEHHHHHGHHHHGHHHHHHHGHHFHFHGGHHFGHFFFGEHGHHHGGGGGHHGHGHHHHHHHGHHHHGHFDGFHGFCGHHGHHHHHHFCGGHFGGHHFHHHHFHHHHGGGG.CAEE.FFGEC9BF0
@M05620:45:000000000-G6HP7:1:1101:17432:14355 1:N:0:135
AGATTACTGCAACAGTTCCCCCTGGACCTGGAAAAGTTTCTTGCCTGGCTTACAGAAGCTGAAACAACTGCCAATGTCCTACAGGATGCTACCCGTAAGGAAAGGCTCCTAGAAGACTCCAAGGGAGTAAAAGAGCTGATGAAACAATGGCAAGTAAGTCAGGCATTTCCGCTTTAGCACTCTTGTGGATCCAATTGAACAATTCTCAGCATTTGTACTTGTAACTGACAAGCCAGGGACAAAACAAAGAT
+
AAAABFFFFFFFGGGBGGGGGGGGHHHHHHHHHHHHHHHHHHHHHHHHHHHHHHHHHHHHHHHHHHHHHHHHHHHHHHHHHHHHHGHHHHHHHHGG/FHHHHHHHHHHGHHHHHHHHHHHHHHGGHGGHHHHHGHHHHGHHHHHHHHHHHHHHGHHHHHHHHGHHHHHHHGGGGGHGHGHHHHHHHHGHHHHHHHHHGGEFCGHHHHHHHHHHHHHHHHHHHHHHHHHGHHHHGGGFGGGFAFGGGGGGGF
@M05620:45:000000000-G6HP7:1:1101:17860:14395 1:N:0:135
CATCCTGACCCTGAAGTACCCCATTGAGCATGGCATCGTCACCAACTGGGACGACATGGAGAAGATCTGGCACCACACCTTCTACAACGAGCTGCGCGTGGCCCCGGAGGAGCACCCAGTGCTGCTGACCGAGGCCCCCCTGAACCCCAAGGCCAACAGAGAGAAGATGACTCAGGTGAGGCTCGGCCGACGCCCGTGCTCCTCCCGTCCTTTCCCCAGTCATTTTCTGCCCGGCTTGATTTCTGACATTT
+
DDDDDFFFFFFFGGGGGGGGGGGHHHHHHHHHHHHHHGHHHGHHHGHHHHHHGGGGGHHHHHHHHHHHHHHHHGHHHGGHHHHHHHHHGGGGGHHGGGGGGGHHGGGGGGGGHHHHGGHHHHHHHHHHHHGGGGGGGGGGGGHHHHGGGGHGHHGGGGGGGGGGGGGGGGGGGGGGGGGGGGGGFFFFFFFFFFFFFFFFFFFFFFFEDFDFFFFFFFFFFFFFFHFBFEFFBDCFFCAFFFFFFBBFFF0
@M05620:45:000000000-G6HP7:1:1101:17837:14395 1:N:0:135
CATCCTGACCCTGAAGTACCCCATTGAGCATGGCATCGTCACCAACTGGGACGACATGGAGAAGATCTGGCACCACACCTTCTACAACGAGCTGCGCGTGGCCCCGGAGGAGCACCCAGTGCTGCTGACCGAGGCCCCCCTGAACCCCAAGGCCAACAGAGAGAAGATGACTCAGGTGAGGCTCGGCCGACGCCCGTGCTCCTCCCGTCCTTTCCCCAGTCATTTTCTGCCCGGCTTGATTTCTGACATTA
+
BABBBFFFFFFFGGGGGGGGGGGHHHGHHHHHHHHHHGHHHGHHHGHHGHHHGCGGGHHBGFFHHHHHHHHHHGHHHGGHHHHHHHHHGGGGGHHGGGGGGGHHGGGGGGGGHHHHGGHHHGHHHHHHHHGGGGGGGGGGGGHHHHGGGFHGGHGGGGGGGGDEFGFGGGGGGEGGGGGGGGGGFFFFFFFFFFFFFFFEFFFFBEFEFFFFFFFFFFFFFBFFFFFFFFFFFFFFFF9FFFFFF/BFBF/
@M05620:45:000000000-G6HP7:1:1101:16919:14408 1:N:0:135
AGATTACTGCAACAGTTCCCCCTGGACCTGGAAAAGTTTCTTGCCTGGCTTACAGAAGCTGAAACAACTGCCAATGTCCTACAGGATGCTACCCGTAAGGAAAGGCTCCTAGAAGACTCCAAGGGAGTAAAAGAGCTGATGAAACAATGGCAAGTAAGTCAGGCATTTCCGCTTTAGCACTCTTGTGGATCCAATTGAACAATTCTCAGCATTTGTACTTGTAACTGACAAGCCAGGGACAAAACAAAGAT
+
AAAABFFFDDDFGGGBGGGGGGGGGHHHHHHHHHHHGHHHHHHHHHGHHHHHHHHGHHHHGHHHHHHHHHHHHHHHHHHHHGHHHGHFHHHHHHGFGGHHHHGHHHHHGHHHHHHHHHHHHHFGGFGEHFGHHGHHHHFGHHHGHFHHHGFFHGGFFHHHHHGGFHHHHHGGGGGHHGHHHHHHHHHGHGHHGHHHHFHGF<GHHHHHHFHHHHHHHFHHHHHHHHHGGHFHFF/C:AEGFA/FFEEFGGF
@M05620:45:000000000-G6HP7:1:1101:17853:14412 1:N:0:135
CATCCTGACCCTGAAGTACCCCATTGAGCATGGCATCGTCACCAACTGGGACGACATGGAGAAGATCTGGCACCACACCTTCTACAACGAGCTGCGCGTGGCCCCGGAGGAGCACCCAGTGCTGCTGACCGAGGCCCCCCTGAACCCCAAGGCCAACAGAGAGAAGATGACTCAGGTGAGGCTCGGCCGACGCCCGTGCTCCTCCCGTCCTTTCCCCAGTCATTTTCTGCCCGGCTTGATTTCTGACATTT
+
[truncated: 7,588,172 more chars]
