# Supplementary material for: Fast but not furious: a streamlined selection method for genome-edited cells
Source: Life Sci Alliance. 2021 Apr 26;4(6):e202101051. doi: 10.26508/lsa.202101051 (PMC8127327; doi:10.26508/lsa.202101051)
Supplement: Supplementary file 1 [file LSA-2021-01051_Supplemental_Data_1.zip › SANGER and Deep Sequencing/AFP/136_S136_L001_R1_001.fastq]

@M05620:45:000000000-G6HP7:1:1101:14456:1895 1:N:0:136
TACCTGTACTGGGGAAGCATTTGAATATCCCTCCATGGTGATGGGGACGGAGAACTGCTCCATAAACACAGGCAACGTGCCTAACTTTCCCGGGAAGATGAAGTCAAAGAGCGACCACAGCTCTCGGAGGTTATTTTGCATCGGTGAGCCAGACAGAATGATCCGATGAGGGGTGCGAAACTATTTGAGGAAAGGAAGCACCTTTTTATTAAATTTACCTTTTAGCAATCGCCATTCCTACCCTAAAGATC
+
>>>>AFFDFFFFGGAEEGGGGGHHHHHHHHHGHGHHHHGHFHHHHGGGGGFGGHHHHHHHHFGHHHHHHHHHGHHHGHHGHHFCGGHHHGHGGG>EG1FGGHHHHHHHHHHHGGGGGHHHHHHHHGGBFGEHFHHHHHHFHHGGGGFHB><FGFHFGFHHBG0DGGGGEFHGGECG?.:BGB0CFGGGEG;CBFFG/CGGFE9;FGGGGGFFFFFFFEFFFFFFFFBFFFAE.9AFFFFFF?ABFBBFFF9
@M05620:45:000000000-G6HP7:1:1101:13619:1905 1:N:0:136
AGATTACTGCAACAGTTCCCCCTGGACCTGGAAAAGTTTCTTGCCTGGCTTACAGAAGCTGAAACAACTGCCAATGTCCTACAGGATGCTACCCGTAAGGAAAGGCTCCTAGAAGACTCCAAGGGAGTAAAAGAGCTGATGAAACAATGGCAAGTAAGTCAGGCATTTCCGCTTTAGCACTCTTGTGGATCCAATTGAACAATTCTCAGCATTTGTACTTGTAACTGACAAGCCAGGGACAAAACAAAGAT
+
3>>AA5DFDDFFGGGGGGGGGGGGHHHGHHHAEGFGGGHHGHHGHHHHHHHHHHHHHFHHHHHHHHHHHGGHHHHHHDGGHGHFGGGHHGHHHHFEFGHHHHHHHHHGGHHHHHHFFGGHFFGGGFGGFGHHGAGHHHFGGFFGFGHHHHCGGGGGHHFHHHFHHHHHDGDDGGGHHFHHHHHHEGG?11GFFBGGFDGBGGGGGHHHHHHHHHHHHGHGHHCCGHHFGHFFCFBAEFE.AABFFGGGGEF
@M05620:45:000000000-G6HP7:1:1101:14451:1914 1:N:0:136
TACCTGTACTGGGGAAGCATTTGAATATCCCCCCATGGTGATGGGGACGGAGAACTGCTCCATAAACACAGGCAACGTGCCTAACTTTCCCGGGAAGATGAAGTCAAAGAGCGACCACAGCTCTCGGAGGTTATTTTGCATCGGTGAGCCAGACAGAATGATCCGATGAGGGGTGCGAAACTATTTGAGGAAAGGAAGCACCTTTTTATTAAATTTACCTTTTAGCAATCGCCATTCCTACCCTAAAGATC
+
AAACCFFFFFFFGGGGGGGGGGHHHHHHHHHGGGGHHHGHHHHHHGGGGGGGGHHHHHHHHHHHHHHHHHHHGGHHGHHHHHHHHHHHHHHGGGGGGHHHHHHHHHHHHHHHGGGGGHHHHHHHHGGGGGEHGHHHHHHHHHGGGGGHHHHHHGHHHHHHGHHHHGGGHHHGGEFGGFDGGGGGGGGGGGFGGGGGGGGGGFFFFFFFFFFFFFFFFFFFFFFFFFFFFFFFFFFFFFFFFFFFFFFFFFF
@M05620:45:000000000-G6HP7:1:1101:13623:1925 1:N:0:136
AGATTACTGCAACAGTTCCCCCTGGACCTGGAAAAGTTTCTTGCCTGGCTTACAGAAGCTGAAACAACTGCCAATGTCCTACAGGATGCTACCCGTAAGGAAAGGCTCCTAGAAGACTCCAAGGGAGTAAAAGAGCTGATGAAACAATGGCAAGTAAGTCAGGCATTTCCGCTTTAGCACTCTTGTGGATCCAATTGAACAATTCTCAGCATTTGTACTTGTAACTGACAAGCCAGGGACAAAACAAAGAT
+
3AABBFFFFFFFGGGGGGGGGGGGHHHHHHHHHHHHHHHHHHHHHHHHHHHHHHHHGHHHHHHHHHHHHHHHHHHHHHHHHHHHHGHHHHHHHHGGGGHHHHHHHHHHGHHHHHHHHHHHHHHGGHGGHHHHHGHHHHGHHGHHHHHHHHHHHGHHHHHHHHHHHHHHHHGGGGGHHHHHHHHHHGHGHHHHGFHHHGHHHHHHHHHHHHHHHHHHHHHHHHGHHHHHHHHHHGGGGGGGGGGGGGGGGGG
@M05620:45:000000000-G6HP7:1:1101:13634:1943 1:N:0:136
AGATTACTGCAACAGTTCCCCCTGGACCTGGAAAAGTTTCTTGCCTGGCTTACAGAAGCTGAAACAACTGCCAATGTCCTACAGGATGCTACCCGTAAGGAAAGGCTCCTAGAAGACTCCAAGGGAGTAAAAGAGCTGATGAAACAATGGCAAGTAAGTCAGGCATTTCCGCTTTAGCACTCTTGTGGATCCAATTGAACAATTCTCAGCATTTGTACTTGTAACTGACAAGCCAGGGACAAAACAAAGAT
+
3>AABFFFFFFFGGCGGGGGGGGGHHHHHHHHHHHHHHHHHHHHHHHEGHHFHHGHHHHHHHHHHHHHHHGHHHHHHHHHHHHHGHHHHHHHHHGGGGHHGHHGHHHHGHHHHHHCGHHHHHHGGHGGGHHHHGHHHHHHHHHHHHHHGGHGHGHHHHHHHHHHHHHHHHGGGGGHGHHHHHHHHFGGHGHHGFHHFGDGHFHHHHHHHHFHHHGHHGHHGHFHGHFFFHHHGGGFEGGGGGGGGGGFFFC
@M05620:45:000000000-G6HP7:1:1101:16732:1952 1:N:0:136
AAACCAAGCAGACACTCACCGCTCCCTCGCCACAGGCCAATAGTTTGTCCTCACTGAGTTGGCAACAAGTGGCTGCTGTGGCTGCCATTTTTCTGGTGATGGCCATCAGCTCCGAGGTCAGCTGGGGGGCTTTCTTTGTGTAAGCAACGAGAAACCTGAAAGAAGCATTTTTTAACTAAGTCCTGCTGAGTCATTCATGAGTTTTTAGCCGCCTTGCTTCTTCTCACAGACTCTCTACTCTCATGCCAGAA
+
ABCCCCCFCFFFGGGGGGGGGGGGGGHHGGGGGHHHGGHHHHHHHHHHHHHHHHHHHHHHHHHHHHHHHHHHGHGGHHHHHHHGGHHHHHHHHHHHHHHHHHHHHHHHHHHHHGGGG<??BG3GCADGG-?ABFFGFFGFGBFF0C/F?CD9DBB.::/::;FFFFFFBBFFFA9B;B;:09;F9FFF0;;00BB0;FBFFBBBFFEBF9ADFFDB0BFFFFFFBB0FB0.:0::B9BFBBB9B00:B0.B
@M05620:45:000000000-G6HP7:1:1101:16745:1968 1:N:0:136
AAACCAAGCAGACACTCACCGCTCCCTCGCCACAGGCCAATAGTTTGTCCTCACTGAGTTGGCAACAAGTGGCTGCTGTGGCTGCCATTTTTCTGGTGATGGCCATCAGCTCCGAGGTCAGCTGGGGGGCTTTCTTTGTGTAAGCAACGAGAAACCTGAAAGAAGCATTTTTTAACTAAGTCCTGCTGAGTCATTCATGAGTTTTTAGCCGCCTTGCTTCTTCTCACAGACTCTCTACTCTCATGCCAGAA
+
3ABBBBBFBFFFGGGGGGGGGGGGGGHHGGGGGHHGGGHHHHHHHHHHHHHHHHHHHHGHHHHHHHHHHHHHGHGGHHHHHHHGGHHHHHHHHHHHHHHHHHHHHHHHHHHHHGG@G?23BF3FC/>DG-:990FGB9F/;90C9FBF?CD9D9B.BFB//9FFFFFF/9BFF?//BFB::9:F9FFF/;9/;FFB/F9FF:9/BEAF//;BFA99/BBFFFFF///9:/::/99FBFF//9/B/9/B/.;
@M05620:45:000000000-G6HP7:1:1101:12683:1972 1:N:0:136
AAACCAAGCAGACACTCACCGCTCCCTCGCCACAGGCCAATAGTTTGTCCTCACTGAGTTGGCAACAAGTGGCTGCTGTGGCTGCCATTTTTCTGGTGATGGCCATCAGCTCCGACGAGGTCAGCTGGGGGGCTTTCTTTGTGTAAGCAACGAGAAACCTGAAAGAAGCATTTTTTAACTAAGTCCTGCTGAGTCATTCATGAGTTTTTAGCCGCCTTGCTTCTTCTCACAGACTCTCTACTCTCATGCCA
+
3A3ABABFBFFFFGGGGGGGGGGGGGHHGGGGGHHHGGHHGFHHHHHHHHHHHHHHHHHHHGHGHHHHHHHHGHGGHHHHHHHGGHHHHHHHGGHHHHHHHHHHHHHHHHHHHGGGGEGGGFHGHHHHGCGGGGGGGGGGGGGGGFFFFFFBFFFFFFFFFFFFFFFFFFFFFFFBFFFFFFFFFFFFFFFFFFFFFFFFFFFFFFFFFFFFFB?BFDFFFFFFFFFFBFFFFFFFFFFFFFFFFFFFFFB
@M05620:45:000000000-G6HP7:1:1101:16727:1973 1:N:0:136
AAACCAAGCAGACACTCACCGCTCCCTCGCCACAGGCCAATAGTTTGTCCTCACTGAGTTGGCAACAAGTGGCTGCTGTGGCTGCCATTTTTCTGGTGATGGCCATCAGCTCCGAGGTCAGCTGGGGGGCTTTCTTTGTGTAAGCAACGAGAAACCTGAAAGAAGCATTTTTTAACTAAGTCCTGCTGAGTCATTCATGAGTTTTTAGCCGCCTTGCTTCTTCTCACAGACTCTCTACTCTCATGCCAGAA
+
@BCCCCCFCFFFGGGGGGGGGGGGGGHHGGGGGHHHGGHHHHHHHHHHHHHHHHHHHHHHHHHHHHHHHHHHGHGGHHHHHHHGGHHHHHHHHHHHHHHHHHHHHHHHHHHHHGGGGGHHHHHHHGGGGGGGGGGGGGGGGGGGGGGGGEFFFFFFFFFFFFFFFFFFFFFFFFFFFFFFFFFFFFFFFFFFFFFFFFFFFFFFFFFFFFFFFFFFFFFFFFFFFFFFFFFFFFFFFFFFFFFFFFFFFFF
@M05620:45:000000000-G6HP7:1:1101:12682:1989 1:N:0:136
AAACCAAGCAGACACTCACCGCTCCCTCGCCACAGGCCAATAGTTTGTCCTCACTGAGTTGGCAACAAGTGGCTGCTGTGGCTGCCATTTTTCTGGTGATGGCCATCAGCTCCGACGAGGTCAGCTGGGGGGCTTTCTTTGTGTAAGCAACGAGAAACCTGAAAGAAGCATTTTTTAACTAAGTCCTGCTGAGTCATTCATGAGTTTTTAGCCGCCTTGCTTCTTCTCACAGACTCTCTACTCTCATGCCA
+
ABCCCCCFCFFFGGGGGGGGGGGGGGHHGGGGGHHHGGHHGHHHHHHHHHHHHHHHHHHHHHHHHHHHHHHHGHGGHHHHHHHGGHHHHHHHHHHHHHHHHHHHHHHHHHHHHGGGGGGGGHHHHHHHGGGGGGGGGGGGGGGGGGFFFFFFFFFFFFFFFFFFFFFFFFFFFFFFFFFFFFFFFFFFFFFFFFFFFFFFFFFFFFFFFFFFFFFFFFFFFFFFFFFFFFFFFFFFFFFFFFFFFFFFFFB
@M05620:45:000000000-G6HP7:1:1101:12672:2011 1:N:0:136
AAACCAAGCAGACACTCACCGCTCCCTCGCCACAGGCCAATAGTTTGTCCTCACTGAGTTGGCAACAAGTGGCTGCTGTGGCTGCCATTTTTCTGGTGATGGCCATCAGCTCCGACGAGGTCAGCTGGGGGGCTTTCTTTGTGTAAGCAACGAGAAACCTGAAAGAAGCATTTTTTAACTAAGTCCTGCTGAGTCATTCATGAGTTTTTAGCCGCCTTGCTTCTTCTCACAGACTCTCTACTCTCATGCCA
+
3>AABBBFBF4FGGGGGGGGAFEFGGHHGGGGGHHGGGHHHHHHHHGHHHHHHHHHHHHGDEFFHHHHHHGHGHGGHHHHHHHGGHHHHHHHHHFGHHHGFHHHHHHHHHHHHGGG@@CGGGHHHHHGGGGGGGGGGGGGFFGGG09BFFFFFFFFFFFFFEFFFFFFFFFFFFFFEFFFFFFFFFFFFFFFFFFFFFFFF9BBFFFFFFBFF9BFFF;BFFFFFFFFFFF/FFFFFFFFFFFFFBB9FF/
@M05620:45:000000000-G6HP7:1:1101:12381:2064 1:N:0:136
AAACCAAGCAGACACTCACCGCTCCCTCGCCACAGGCCAATAGTTTGTCCTCACTGAGTTGGCAACAAGTGGCTGCTGTGGCTGCCATTTTTCTGGTGATGGCCATCAGCTCCGAGGTCAGCTGGGGGGCTTTCTTTGTGTAAGCAACGAGAAACCTGAAAGAAGCATTTTTTAACTAAGTCCTGCTGAGTCATTCATGAGTTTTTAGCCGCCTTGCTTCTTCTCACAGCCTCTCTACTCTCATGCCAGAA
+
BABBBABFAFFFGFGGGGGGGGGGGGHHGGGGGHHGGGHGHHHHHHHHHHHHHHHHHHGHHHHHHHHHHGHHGHGGHHHHFHHGGHHHHHHHHGHHHHGHGHHHHHH3GHHHHGGGGE23FGGGFGGGG-@EGBFGGFGB:099;;/FFED.DBFFBF99;9FFFFFFFFFFF./9;:/9;99BFBFF/;;9/BBFBFFBB;9:FF?FF/;BFDDF/;FFFFFF/9/BF..;FFBBBFFF9/BB99/B/AF
@M05620:45:000000000-G6HP7:1:1101:12387:2091 1:N:0:136
AAACCAAGCAGACACTCACCGCTCCCTCGCCACAGGCCAATAGTTTGTCCTCACTGAGTTGGCAACAAGTGGCTGCTGTGGCTGCCATTTTTCTGGTGATGGCCATCAGCTCCGAGGTCAGCTGGGGGGCTTTCTTTGTGTAAGCAACGAGAAACCTGAAAGAAGCATTTTTTAACTAAGTCCTGCTGAGTCATTCATGAGTTTTTAGCCGCCTTGCTTCTTCTCACAGACTCTCTACTCTCATGCCAGAA
+
BCCCCCCFCFFFGGGGGGGGGGGGGGHHGGGGGHHHGGHHHHHHHHHHHHHHHHHHHHHHHHHHHHHHHHHHGHGGHHHHHHHGGHHHHHHHHHHHHHHHHHHHHHHHHHHHHGGGGGHHHHHHHGGGGGGGGGGGGGGGFGGGGGGGGGFFFFFFFFFFFFFFFFFFFFFFFFFFFBFFFFFFFFFFFFFFFFFFFFFFFFFFFFFFFFFFFFFFFFFFFFFFFFFFFFFFFFFFFFFFFFFFFFFFFFF
@M05620:45:000000000-G6HP7:1:1101:18801:2096 1:N:0:136
AGATTACTGCAACAGTTCCCCCTGGACCTGGAAAAGTTTCTTGCCTGGCTTACAGAAGCTGAAACAACTGCCAATGTCCTACAGGATGCTACCCGTAAGGAAAGGCTCCTAGAAGACTCCAAGGGAGTAAAAGAGCTGATGAAACAATGGCAAGTAAGTCAGGCATTTCCGCTTTAGCACTCTTGTGGATCCAATTGAACAATTCTCAGCATTTGTACTTGTAACTGACAAGCCAGGGACAAAACAAAGAT
+
ABABBFFFFFFFGGGGGGGGGGGGHHHHHHHFHHHHHHHHHHHHHHHHHHHHH5FGHHHHHHHHHHHHHHHHHHHHHHGHHHHHGHHHHHHHHHGFGGHHHHHHHHHHGHHHHHHGHHHHHHHGGHGFHHHHHGHHHHFHHHHHHHHHHHHHHGHHGHHHHHHHHHHHHHGGGGGHHHHHHHHHHGHGHHHHHHHHHGHGGHHHHHHHHHGHHHHHHHHGHGHGHHHFHHHHHGGGGGFGGGFFGGGGGGF
@M05620:45:000000000-G6HP7:1:1101:15136:2164 1:N:0:136
CATCCTGACCCTGAAGTACCCCGGCTTGATTTCTGACATTAGATCGGAAGAGCACACGTCTGAACTCCAGTCACAGCGATAGATCTCGTATGCCGTCTTCTGCTTGAAAAAAAAAAAAGATATCGTGGATGAGGCCCCCTGTATACTGTACAGGTACTGCGATAGTCGTGGTTGAGTTGTGAACGGAACACTGCTTTGTGATGCCTGTCTCGTGGAATGTGCTGCAGTTAATTTCCTTGCGTGATGTTGGC
+
AAABBFFFFFFFGGGGGFGGGGE2EEEGHHHHHGHHGHHHGFFFH2AEF?GFGHHHH0FGHEHHFHHHEHHHHGHFHE?GG1FFGHG1?EGFGHCEEFGHHHFHHHBG3EFEF/<>////?1?1/?0//11110...---.0000=0000000/<00000.-...00....;.9//;00;C000....-//00009000/0//////;////....//;///;////9////////////-...;:9//./
@M05620:45:000000000-G6HP7:1:1101:19510:2186 1:N:0:136
AGATTGGAAGAGCACACGTCTGAACTCCAGTCACAGCGATAGATCTCGTATGCCGTCTTCTGCTTGAAAAAAAAAAAAAAACTATTACTAGAGTAATTATTACGCAACTATAAAATAATGGAAGAGCCATAGTGTGTGATGATCTTGTTCGTGATACGCTCACGTGCTAGTATCACGAGAGTTCGTCCCGTGAGCTCGAGCACTGACTCTGGTTGATAATCTGGCTATTCGGCGATGGTATTGTTACAAAA
+
>>>AAFFFFFCFGGGGGGGGGGHFGHHHFHGHHHHHHGEHGGAGGHHHGGHHHHGGGHGFHHHFHGFHHHHGGFGE>>>//?33444442222?22222B222/////222>222111@1111?00000111=11=00111111111000.../<00<....0.....00<00000.9-.-/00.....-..../;0.-..-.//////:////.//////////9////..---;.;////9///////.
@M05620:45:000000000-G6HP7:1:1101:19385:2216 1:N:0:136
AAACCAAGCAGACACTCACCGCTCCCTCGCCACAGGCCAATAGTTTGTCCTCACTGAGTTGGCAACAAGTGGCTGCTGTGGCTGCCATTTTTCTGGTGATGGCCATCAGCTCCGACGAGGTCAGCTGGGGGGCTTTCTTTGTGTAAGCAACGAGAAACCTGAAAGAAGCATTTTTTAACTAAGTCCTGCTGAGTCATTCATGAGTTTTTAGCCGCCTTGCTTCTTCTCACAGACTCTCTACTCTCATGCCA
+
BBBBBBBFBFFFGGGGGGGGGGGGGFHHGGGFGCHHGGHHHFGHHHHHFHHHHHHHHHHHHHGHHHHHHGHHGHGGHEGHHHHGGHHHHHHHHHHHHHGHHHGHHHHHHHHHHGGGGFCGDHFGHHHHGGGGGGGGGGGGGGGGFGFFFFFFFFFFFFFFFFFFBBFFFFFFFFFFFFFFEFFFFFFFFFFFFBFFFFFFFFFFFFFFFFFFFDFFFFFFFFFFFFFFFBFFBFFFFFFFFFFFFFFBFF9
@M05620:45:000000000-G6HP7:1:1101:19380:2233 1:N:0:136
AAACCAAGCAGACACTCACCGCTCCCTCGCCACAGGCCAATAGTTTGTCCTCACTGAGTTGGCAACAAGTGGCTGCTGTGGCTGCCATTTTTCTGGTGATGGCCATCAGCTCCGACGAGGTCAGCTGGGGGGCTTTCTTTGTGTAAGCAACGAGAAACCTGAAAGAAGCATTTTTTAACTAAGTCCTGCTGAGTCATTCATGAGTTTTTAGCCGCCTTGCTTCTTCTCACAGACTCTCTACTCTCATGCCA
+
BCCBCCCFCFFFGGGGGGGGGGGGGGHHGGGGGHHHGGHHHGHHHHHHHHHHHHHHHHHHHHHHHHHHHHHHGHGGHHHHHHHGGHHHHHHHHHHHHHHHHHHHHHHHHHHHHGGGGGGGGHHHHHHHGGGGGGGGGGGGGGGGGGFFFFFFFFFFFFFFFFFFFFFFFFFFFFFFFFFFFFFFFFFFFFFFFFFFFFFFFFFFFFFFFFFFFFFFFFFFFFFFFFFFFFFFFFFFFFFFFFFFFFFFFFF
@M05620:45:000000000-G6HP7:1:1101:17032:2354 1:N:0:136
AAACCAAGCAGACACTCACCGCTCCCTCGCCACAGGCCAATAGTTTGTCCTCACTGAGTTGGCAACAAGTGGCTGCTGTGGCTGCCATTTTTCTGGTGATGGCCATCAGCTCCGACGAGGTCAGCTGGGGGGCTTTCTTTGTGTAAGCAACGAGAAACCTGAAAGAAGCATTTTTTAACTAAGTCCTGCTGAGTCATTCATGAGTTTTTAGCCGCCTTGCTTCTTCTCACAGACTCTCTACTCTCATGCCA
+
A@AAAABFBFFFGGGGGGGGGGGGGGHHGGGGGHHHGGFHGGHHHHGHHHHHHHGHHHGHHHHHHGHHHGHHGHGGHHHHHHHGGHFHHHHHHHGGHHFHGGHHHHHHHHHHHGGGGGGGGHHHHHHHGGGGGGGGFFGGGGGGGGFFFFFBFFFFFFFFFFFFFFFFFFFFFFFBFBFFFFFFFFFFFFFFFFFFFFFFFFFFFFFFFFFFFFBBFFFFFFFEFFFFFFFFFFBFFFFFFFBFFFFFFF/
@M05620:45:000000000-G6HP7:1:1101:17047:2365 1:N:0:136
AAACCAAGCAGACACTCACCGCTCCCTCGCCACAGGCCAATAGTTTGTCCTCACTGAGTTGGCAACAAGTGGCTGCTGTGGCTGCCATTTTTCTGGTGATGGCCATCAGCTCCGACGAGGTCAGCTGGGGGGCTTTCTTTGTGTAAGCAACGAGAAACCTGAAAGAAGCATTTTTTAACTAAGTCCTGCTGAGTCATTCATGAGTTTTTAGCCGCCTTGCTTCTTCTCACAGACTCTCTACTCTCATGCCA
+
AAAABAAFBFFFEGFGGGGGFGGGGGHHGGGG?GHGGGDHHHHHHHHHHFHHHHHHHFHHHHHHHHHHHFHHFFGGHHHFHGHEGHHHHHHFFDGHFHDGHHHHHHHGHHFHGGGCGCBCEFFGBGHHGGCGGGGGFFGGGGFFGFFFFFFBEFFFFFFFFBFFFFFFFEFFFFFBFFFFFFFFFFFFFFFFFFFFFFFFFFFFFFFFFFFFFAB?FFFFFFFFFFFFFFFFFFFFFFFEFFFFFFBBFFB
@M05620:45:000000000-G6HP7:1:1101:17031:2378 1:N:0:136
AAACCAAGCAGACACTCACCGCTCCCTCGCCACAGGCCAATAGTTTGTCCTCACTGAGTTGGCAACAAGTGGCTGCTGTGGCTGCCATTTTTCTGGTGATGGCCATCAGCTCCGACGAGGTCAGCTGGGGGGCTTTCTTTGTGTAAGCAACGAGAAACCTGAAAGAAGCATTTTTTAACTAAGTCCTGCTGAGTCATTCATGAGTTTTTAGCCGCCTTGCTTCTTCTCACAGACTCTCTACTCTCATGCCA
+
CCCCCCCFCFFFGGGGGGGGGGGGGGHHGGGGGHHHGGHHHHHHHHHHHHHHHHHHHHHHHHHHHHHHHGHHGHGGHHHHHHHGGHHHHHHHHHHHHHGHHHHHHHHHHHHHHGGGGGGGBGHHHHHHGGGGGGGGGGGGGGGGGGFFFFFFFFFFFFFFFFFFFFFFFFFFFFFFFFFFFFFFFFFFFFFFFFFFFFFFFFFFFFFFFFFFFFFFFFFFFFFFFFFFFFFFFFFFFFFFFFFFFFFFFFB
@M05620:45:000000000-G6HP7:1:1101:12109:2379 1:N:0:136
TACCTGTACTGGGGAAGCATTTGAATATCCCCCCATGGTGATGGGGACGGAGAACTGCTCCATAAACACAGGCAACGTGCCTAACTTTCCCGGGAAGATGAAGTCAAAGAGCGACCACAGCTCTTCGGAGGTTATTTTGCATCGGTGAGCCAGACAGAATGATCCGATGAGGGGTGCGAAACTATTTGAGGAAAGGAAGCACCTTTTTATTAAATTTACCTTTTAGCAATCGCCATTCCTACCCTAAAGAT
+
DDDCDFFFFFFFGGGGGGGGGGHHHHHHHHHGGGGHHHHHHHHHHGGGGGGGGHHHHHHHHHHHHHHHHHHHGHHHGHHHHHHHHHHHHHHGGGGGGHHHHHHHHHHHHHHHGGGGGHHHHHHHF2GD/ACGCDGHHDD=11<C.<<.0>00<.</<GC<D0=GFF...:CHGG.A9@DG?-CBFGB9BEFFF/FFGB.EFG?FFFFFAFFFF0BFFFF0FFFF9/0BBB9EEA.;:F09BFF.0BF090B
@M05620:45:000000000-G6HP7:1:1101:13011:2409 1:N:0:136
AAACCAAGCAGACACTCACCGCTCCCTCGCCACAGGCCAATAGTTTGTCCTCACTGAGTTGGCAACAAGTGGCTGCTGTGGCTGCCATTTTTCTGGTGATGGCCATCAGCTCCGACGAGGTCAGCTGGGGGGCTTTCTTTGTGTAAGCAACGAGAAACCTGAAAGAAGCATTTTTTAACTAAGTCCTGCTGAGTCATTCATGAGTTTTTAGCCGCCTTGCTTCTTCTCACAGACTCTCTACTCTCATGCCA
+
CCCCCABFCFFFGGGGGGGGGGGGGGHGGGGGGHHHGGHHHHHHHHHHHHHHHHHHHHGHHHHHHHHHHGHHGHGGHHHFHHHGGHHHHHHHHHHHHHGHHHHHFHHHHHHHHGGGGEGGFHHHHHHHGGGGGGGGGGGGGGGFGGFFFFFFFFFFFFFFFFFFFFFFFFFFFFFFFFFFFFFFFFFFFFFFFBFFFFFFFFFFFFFFFFFFFFFFFFFFFFFFFFFFFFFFFFFFFFFFFFFFFFFFFFF
@M05620:45:000000000-G6HP7:1:1101:20221:2411 1:N:0:136
AAACCAAGCAGACACTCACCGCTCCCTCGCCACAGGCCAATAGTTTGTCCTCACTGAGTTGGCAACAAGTGGCTGCTGTGGCTGCCATTTTTCTGGTGATGGCCATCAGCTCCGAGGTCAGCTGGGGGGCTTTCTTTGTGTAAGCAACGAGAAACCTGAAAGAAGCATTTTTTAACTAAGTCCTGCTGAGTCATTCATGAGTTTTTAGCCGCCTTGCTTCTTCTCACAGACTCTCTACTCTCATGCCAGAA
+
A?A1A1A?AC1C1FEAAGGG0EE?AAEFEE?EAGHH/A/FF1DGAFGAF1FFEGBDGFGGHBHDGHHAGB1EA0FFGBG0FGAFEHFHHFDDB1FGGG12@FCBFFHHHH111/EE@EF101FG0?BG-A-9C0FFFBF/:;0C9BF.?EBFFB9-9AF9FF/AF//BFF//@-/9:/:FBF/9FFFBFFBBBFFF/FF///;;BAE/99--;BF//9FBBB;BF/;/9B9999FB/BF9FBB//9/:FAF
@M05620:45:000000000-G6HP7:1:1101:13021:2424 1:N:0:136
AAACCAAGCAGACACTCACCGCTCCCTCGCCACAGGCCAATAGTTTGTCCTCACTGAGTTGGCAACAAGTGGCTGCTGTGGCTGCCATTTTTCTGGTGATGGCCATCAGCTCCGACGAGGTCAGCTGGGGGGCTTTCTTTGTGTAAGCAACGAGAAACCTGAAAGAAGCATTTTTTAACTAAGTCCTGCTGAGTCATTCATGAGTTTTTAGCCGCCTTGCTTCTTCTCACAGACTCTCTACTCTCATGCCA
+
CCCCCAAFCFFFGGGGGGGGGGGGGGHHGGGGGHHHGGHGHFHGHHHHHHHHHHHHHHHHHGHHHHHHHGHHGHGGHHHHGHHGGHHHHHHHHHHHHHHHHHHHHHHHHGHHHGGGGGCGFGGHHHHHGGGGGGGGGGGGGGGFGGFFFFFFFFFFFFFFFFFFFFFFFFFFFFFFEFFFFFFFFFFFFFFFFBFFFFFFFFEFFFFFFFFFFFFFFFFFFFFFFFFFFFFFFFFFFFFFFFFFFFFFFF/
@M05620:45:000000000-G6HP7:1:1101:19111:2440 1:N:0:136
AAACCAAGCAGACACTCACCGCTCCCTCGCCACAGGCCAATAGTTTGTCCTCACTGAGTTGGCAACAAGTGGCTGCTGTGGCTGCCATTTTTCTGGTGATGGCCATCAGCTCCGACGAGGTCAGCTGGGGGGCTTTCTTTGTGTAAGCAACGAGAAACCTGAAAGAAGCATTTTTTAACTAAGTCCTGCTGAGTCATTCATGAGTTTTTAGCCGCCTTGCTTCTTCTCACAGACTCTCTACTCTCATGCCA
+
ABAAABBFBFFFGGGGGGGGGGGGGGHHGGGGGHHHGGHHHFGHHHHHHHHHHHHHHFHHGHHHHHGHHGHHGGGGHHHHHHHGGHHHHGHHHGHHHHFHHHHHFFHHHHGHHGGGEGCGDG2GFHHHGGGGGGGGFGGGGGGGGGFFFFFFFFDFFFFFFFFFFEFFFFFFFFFFFFFFFFFFFFFFFFFFFFFFFFFFFFFFFFFFFEBFFFABFFFFFFFFFFFFFFFFBFFFFFFFFFFFFFFFFFF
@M05620:45:000000000-G6HP7:1:1101:15271:2457 1:N:0:136
TACCTGTACTGGGGAAGCATTTGAATATCCCCCCATGGTGATGGGGACGGAGAACTGCTCCATAAACACAGGCAACGTGCCTAACTTTCCCGGGAAGATGAAGTCAAAGAGCGACCACAGCTCTTCGGAGGTTATTTTGCATCGGTGAGCCAGACAGAATGATCCGATGAGGGGTGCGAAACTATTTGAGGAAAGGAAGCACCTTTTTATTAAATTTACCTTTTAGCAATCGCCATTCCTACCCTAAAGAT
+
BBBBBFFFFFFFGGFEGGGGGGHGHHHHHHFFFGGHFHFGFHHHHGGGGGGGGHHHHHHHHGGHGFHHHHHHGHHHGHHHHHHGHHHHHHHGGGEEFGHHGHHHHHHHHHHHGGGGGHHHHHHHHHHGGFGCGGHHHHHFFHHGGDD<GFHHHGEFHGGBDDFHHGCFGGHHGGCA;BD?FGGFGGGGGGG9BCFGGFFGGFEFFFFEEFFFFFFFFFFFFFFFBFFFFF9AFDFEFFBFFB;ABFFFFFF
@M05620:45:000000000-G6HP7:1:1101:16820:2475 1:N:0:136
CATCCTGACCCTGAAGTACCCCGGCTTGATTTCTGACATTAGATCGGAAGAGCACACGTCTGAACTCCAGTCACAGCGATAGATCTCGTATGCCGTCTTCTGCTTGAAAAAAAAAAAAAACAAAAAATGAGTTTATGTCCTAACTTTTATCCCAACATCTTGTACCGAGGATGAGCTCTAAACTCTATGTTGTATGCAAGCTCCTTAGAGAAACACTTGGCTTCTAGCAGTCTACTTTCCGCACTTCAAAG
+
BABCCFFFFFFFGGGGGFGGGGGGGGGGHHHHHHHHHHHHGHHHHHGGGGHHHGHHHGHHHGGHHHHHHHHHHHHHGGGHGGGHFHHHGEHHHHGFGHGHHHHHHHHHHHGGGGGC>////?>0>.-011100000000=000/=000000000/.:/00000000..--:/00:0000;0000:0000000900;0;00.:00000000000/;.0000;0.:0000909000000000..---900000
@M05620:45:000000000-G6HP7:1:1101:17598:2480 1:N:0:136
AAACCAAGCAGACACTCACCGCTCCCTCGCCACAGGCCAATAGTTTGTCCTCACTGAGTTGGCAACAAGTGGCTGCTGTGGCTGCCATTTTTCTGGTGATGGCCATCAGCTCCGACGAGGTCAGCTGGGGGGCTTTCTTTGTGTAAGCAACGAGAAACCTGAAAGAAGCATTTTTTAACTAAGTCCTGCTGAGTCATTCATGAGTTTTTAGCCGCCTTGCTTCTTCTCACAGACTCTCTACTCTCATGCCA
+
BBBBBBBFBFFFGGGGGGGGFGGGGGHHGGGGGHHHGGHHHHHHHHHHHHHHHHHHHHGHHHHHHHHHHGHHGHGGHHGHHHHGGHHHHHHHHHHHHHGHHHHHHHHHHHHHHGGGGGGGDHHHHHHHGGGGGGGGGGGGGGGGGGFFFFFFFFFFFFFFFFFFFFFFFFFFFFFFFFFFFFFFFFFFFFFFFBFFFFFFFFFFFFFFFEFFFDFFFFFFFFFFFFFFFFFFFFFFFFFFFFFFFFFBFFB
@M05620:45:000000000-G6HP7:1:1101:14156:2489 1:N:0:136
AAACCAAGCAGACACTTACCGCTCCCTCGCCACAGGCCAATAGTTTGTCCTCACTGAGTTGGCAACAAGTGGCTGCTGTGGCTGCCATTTTTCTGGTGATGGCCATCAGCTCCGACGAGGTCAGCTGGGGGGCTTTCTTTGTGTAAGCAACGAGAAACCTGAAAGAAGCATTTTTTAACTAAGTCCTGCTGAGTCATTCATGAGTTTTTAGCCGCCTTGCTTCTTCTCACAGACTCTCTACTCTCATGCCA
+
CCCCCBBFCFFFGGGG5FGGGGGGGGHHGGGGGHHHGGHHHHHGHHHHHHHHHHHHHHHHHHHHHHHHHHHHGHGGHHHHHHHGGHHHHHHHHHHHHHHHHHHHHHHHHHHHHGGGGGGGGGHHHHHHGGGGGGGGGGGGGGGGGGGFFFFFFFFFFFFFFFFFFFFFFFFFFFFFFFFFFFFFFFFFFFFFFFFFFFFFFFFFFFFFFFFFFFFFFFFFFFFFFFFFFFFFFFFFFFFFFFFFFFFFFFF
@M05620:45:000000000-G6HP7:1:1101:14179:2491 1:N:0:136
AAACCAAGCAGACACTCACCGCTCCCTCGCCACAGGCCAATAGTTTGTCCTCACTGAGTTGGCAACAAGTGGCTGCTGTGGCTGCCATTTTTCTGGTGATGGCCATCAGCTCCGACGAGGTCAGCTGGGGGGCTTTCTTTGTGTAAGCAACGAGAAACCTGAAAGAAGCATTTTTTAACTAAGTCCTGCTGAGTCATTCATGAGTTTTTAGCCGCCTTGCTTCTTCTCACAGACTCTCTACTCTCATGCCA
+
AABBBAAFBFFFGGGGGGGGGGCGGGHHGGGGGHHHGGHHHGHGHHHHHHHHHHHHHHGHHGHHHHHAGHHHGHGGHHHHGHHGGHFHHHHHHHHGHHHHHHHHHHHGHHHHHGGGGGDFFFHHGHHHGGGGGGGGGGGGGGGGGGFFFFFFFFDFFFFFFFFFFFFFFFFFFFFFFFFFFFFFFFFFEFFFFFFFFFFFFFFFFFFFFFFFFFFFFFFFFFFFFFFFFFFFFFFFFFFFFFFFFFFFFFF
@M05620:45:000000000-G6HP7:1:1101:14164:2510 1:N:0:136
AAACCAAGCAGACACTCACCGCTCCCTCGCCACAGGCCAATAGTTTGTCCTCACTGAGTTGGCAACAAGTGGCTGCTGTGGCTGCCATTTTTCTGGTGATGGCCATCAGCTCCGACGAGGTCAGCTGGGGGGCTTTCTTTGTGTAAGCAACGAGAAACCTGAAAGAAGCATTTTTTAACTAAGTCCTGCTGAGTCATTCATGAGTTTTTAGCCGCCTTGCTTCTTCTCACAGACTCTCTACTCTCATGCCA
+
BBBBBBBFBFFFFFGGBGGGEEGGGGHHGGGGGHHGFGHEGHHHHHHHHFHHHHHHHHHHHFHHHHHHHGHHGHGGHHHHHHHGGHHHHHHHHHHHHHHGHHHHHHHHHHHHHGGGGGGGGGHHHHHHGGGAGGGGGGGGGGGGGGEFFFFFEFFFFFFFFBFFFFFFFFFFFFFFFFFFFFFFFFFFFFFFEFFFFFFFFFFFFFFFFFFFFFFFFFBFFFFFFFFFFFFFFFFFFFFFFFFFFFFFFFF
@M05620:45:000000000-G6HP7:1:1101:12713:2595 1:N:0:136
AAACCAAGCAGACACTCACCGCTCCCTCGCCACAGGCCAATAGTTTGTCCTCACTGAGTTGGCAACAAGTGGCTGCTGTGGCTGCCATTTTTCTGGTGATGGCCATCAGCTCCGAGGTCAGCTGGGGGGCTTTCTTTGTGTAAGCAACGAGGAACCTGAAAGAAGCATTATTTAACTAAGTCCTGCTGAGTCATTCATGAGTTTTTAGCCGCCTTGCTTCTTCTTACAGACTCTCTACTCTTATGCCAGAA
+
CCBBCCCFCFFFGGGGGGGGGGGGGGHHGGGGGHHHGGHHHHHHHHHHHHHHHHHHHHHHHHHHHHHHHHHHGHGGHHHHHHHGGHHHHHHHHHGHHHHHHHHHHHHHHHHHHGG/E/23BFFG2/BFG--./0;F09F/;0009;/C-CA-@/.././9//;FFBFB//;BF///;B/////;/FFF/.9//;/9/B/B99/9BE.///;BF..//;/BFFFF///:;/99://B/BF////;///9/.;
@M05620:45:000000000-G6HP7:1:1101:11879:2739 1:N:0:136
AAACCCAGAAGACATGAGGTCAGCTAGATCGGAAGAGCACACGTCTGAACTCCAGTCACAGCGATAGATCTCGTATGCCGTCTTCTGCTTGAAAAAAAAAAAATAAATTCATAACTTGAATTCAGTTTAAGTCATTTGTTAGTTTATCTAGAAAAGATGAAAGCGAGGAAGTATTAAATTTGAGACACATAGTGCGTTGTCAACTAATAATTACCCACCATGATATTTGTGTTGTAATCATTTTTTACACT
+
ABBBA33>>>CCEBEF4GGAEFAGFFFFGHDA2AAGHGGCFGABECFHHHHHHHHHGBFGDEEEGAAAAFGFF?ECGDFEB>FFFGHFHHHGHHGHGGGEE>/01B1221122211@11@22112>2222<1111111@01111111111111100.11<1110..---/.000000000000.;:///000000-..-900000/09000;000/0;..00:00;00//..9.9//9/9/9///-.///9
@M05620:45:000000000-G6HP7:1:1101:19283:2767 1:N:0:136
CATCCTGACCCTGAAGTACCCCGGCTTGATTTCTGACATTAGATCGGAAGAGCACACGTCTGAACTCCAGTCACAGCGATAGATCTCGTATGCCGTCTTCTGCTTGAAAAAAAAAAAAAAAAAATGCGGCACTAAAACCCTTTATAGCTATCATAACATAGAAAAAAGACACAGACAGTGAAAACACTGAGTCGCGTTCAGCACTATGCATGCACTATTCCACGCACACCGACTGTAATAACTTAACGCAC
+
DCDDDFFFFFFFGGGGGGGGGGGGGGGGHHHHHHHHHHHHHHHHHHGGGGHHHHHGHGHHHGHHHHHHHHHHHHHHHGGHGGHHEGHHGGHHHHGFGHGHHHHHHHHHHHHGGFGG<//>><-<.00.----/00000...<0000:0000/0000000000<0/.-.9////:0.//<00000/..000000-----.0000.00000::000<0:000000..---.9----.<00:00000000.-<<
@M05620:45:000000000-G6HP7:1:1101:19290:2785 1:N:0:136
CATCCTGACCCTGAAGTACCCCGGCTTGATTTCTGACATTAGATCGGAAGAGCACACGTCTGAACTCCAGTCACAGCGATAGATCTCGTATGCCGTCTTCTGCTTGAAAAAAAAAAAAAACCCTAGGAAGAAGAGATAAGGAACCACGTAGACTATAGTCGATATTTTCCTCTATCCCCCGCTGCCTACACTTGTACAGCACACTTCTCATTGTTTATTGTTGTCACTGCACCCCTACACGACGAAAGTCT
+
BBBBAFDDFFFFGGGFGGGGGGCEGGGGHHHHHHHFHHHHHFGHHGFGEGHHHHHHHGHHHFHHHHHHHHHHHHGEHCGHG1GGFHHFFGHGHHGGGHGHHHHFHHGHBDGEEGGF//////.000011000010/000000/.....<;..:000;0:0....-;00;F0009009/;.9;--..00//.///9/////....////://////;/9///9../////;///.-..9/9.-9---..///
@M05620:45:000000000-G6HP7:1:1101:19093:2817 1:N:0:136
AAACCAAGCAGACACTCACCGCTCCCTCGCCACAGGCCAATAGTTTGTCCTCACTGAGTTGGCAACAAGTGGCTGCTGTGGCTGCCATTTTTCTGGTGATGGCCATCAGCTCCGACGAGGTCAGCTGGGGGGCTTTCTTTGTGTAAGCAACGAGAAACCTGAAAGAAGCATTTTTTAACTAAGTCCTGCTGAGTCATTCATGAGTTTTTAGCCGCCTTGCTTCTTCTCACAGACTCTCTACTCTCATGCCA
+
BBBBBAAFBFFFGGGGGGGGGGGGGFHHGGGGGHHGGGFFGEEFFDGHHHHHHHHHGHHHHHHFHHHHHGHHGGGGHHGFGHHGGHHGHHHHGHGHHHGGHFHHEHGHHFHHHG/E@EGGBGFGHHHHGGGGAGEGGGGGFGGGBBFFFFFFEDFFFFFFFFFFFFFFFFFFFFFFAFFFF/9FFFFFFFFFFFFFFFFFFFFFFFFFFFFFFFFFFFFFFFFFFFFFFFFF/ABFFFFFFFFFFFFFFFF
@M05620:45:000000000-G6HP7:1:1101:19088:2837 1:N:0:136
AAACCAAGCAGACACTCACCGCTCCCTCGCCACAGGCCAATAGTTTGTCCTCACTGAGTTGGCAACAAGTGGCTGCTGTGGCTGCCATTTTTCTGGTGATGGCCATCAGCTCCGACGAGGTCAGCTGGGGGGCTTTCTTTGTGTAAGCAACGAGAAACCTGAAAGAAGCATTTTTTAACTAAGTCCTGCTGAGTCATTCATGAGTTTTTAGCCGCCTTGCTTCTTCTCACAGACTCTCTACTCTCATGCCA
+
BBCCCBCFCFFFGGGGGGGGGGGGGGHHGGGGGHHHGGHHHHHHHHHHHHHHHHHHHHHHHHHHHHHHHHHHGHGGHHHHHHHGGHHHHHHHHHHHHHHHHHHHHHHHHHHHHGGGGGGGDHHHHHHHGGGGGGGGGGGGGGGGGGFFFFFFFFFFFFFFFFFFFFFFFFFFFFFFFFFFFFFFFFFFFFFFFFFFFFFFFFFFFFFFFFFFFFFFFFFFFFFFFFFFFFFFFFFFFFFFFFFFFFFFFFF
@M05620:45:000000000-G6HP7:1:1101:13380:2848 1:N:0:136
AAACCAAGCAGACACTCACCGCTCCCTCGCCACAGGCCAATAGTTTGTCCTCACTGAGTTGGCAACAAGTGGCTGCTGTGGCTGCCATTTTTCTGGTGATGGCCATCAGCTCCGACGAGGTCAGCTGGGGGGCTTTCTTTGTGTAAGCAACGAGAAACCTGAAAGAAGCATTTTTTAACTAAGTCCTGCTGAGTCATTCATGAGTTTTTAGCCGCCTTGCTTCTTCTCACAGACTCTCTACTCTCATGCCA
+
CCCCCCCFCFFFGGGGGGGGGGGGGGHHGGGGGHHGGGHHHHHHHHHHHHHHHHHHHHHHHHHHHHHHHHHHGHGGHHHHHHHGGHHHHHHHHHHHHHHHHHHHHHHHHHHHHGGGGGGGFHHHHHHHGGGGGGGGGGGGGGGGGGFFFFFFFFFFFFFFFFFFFFFFFFFFFFFFFFFFFFFFFFFFFFFFFFFFFFFFFFFFFFFFFFFFFFFFFFFFFFFFFFFFFFFFFFFFFFFFFFFFFFFFFFF
@M05620:45:000000000-G6HP7:1:1101:13372:2864 1:N:0:136
AAACCAAGCAGACACTCACCGCTCCCTCGCCACAGGCCAATAGTTTGTCCTCACTGAGTTGGCAACAAGTGGCTGCTGTGGCTGCCATTTTTCTGGTGATGGCCATCAGCTCCGACGAGGTCAGCTGGGGGGCTTTCTTTGTGTAAGCAACGAGAAACCTGAAAGAAGCATTTTTTAACTAAGTCCTGCTGAGTCATTCATGAGTTTTTAGCCGCCTTGCTTCTTCTCACAGACTCTCTACTCTCATGCCA
+
CCCCCCCFCFFFGGGGGGGGGGGGGGHHGGGGGHHHGGHHHHHHHHHHHHHHHHHHHHHHHHHHHHHHHHHHGHGGHHHHHHHGGHHHHHHHHHHHHHHHHHHHHHHHHHHHHGGGGGGGGHHHHHHHGGGGGGGGGGGGGGGGGGFFFFFFFFFFFFFFFFFFFFFFFFFFFFFFFFFFFFFFFFFFFFFFFFFFFFFFFFFFFFFFFFFFFFFFFFFFFFFFFFFFFFFFFFFFFFFFFFFFFFFFFFB
@M05620:45:000000000-G6HP7:1:1101:20506:2897 1:N:0:136
AAACCAAGCAGACACTCACCGCTCCCTCGCCACAGGCCAATAGTTTGTCCTCACTGAGTTGGCAACAAGTGGCTGCTGTGGCTGCCATTTTTCTGGTGATGGCCATCAGCTCCGACGAGGTCAGCTGGGGGGCTTTCTTTGTGTAAGCAACGAGAAACCTGAAAGAAGCATTTTTTAACTAAGTCCTGCTGAGTCATTCATGAGTTTTTAGCCGCCTTGCTTCTTCTCACAGACTCTCTACTCTCATGCCA
+
BBBBBBBFBFFFGGGGGGGGGGGGGGHHGGGGGHHHGGHHHHHHGHHHHHHHHHHHHHHHHHHHHHHHHGHHGHGGHHHHHHHGGHHHHHHHHFHHHHGHHHHHHHHHHHHHHGGGGGFGGHHHHHHHGGGGGGGGGGGGGGGGGGFFFFFFFFFFFFFFFFFFFFFFFFFFFFFFFFFFFFFFFFFFFFFFFFFFFFFFFFFFFFFFFFFFFFFFFFFFFFFFFFFFFFFFEFFFFFFFFFFFBFFFFFB
@M05620:45:000000000-G6HP7:1:1101:13709:2912 1:N:0:136
CATCCTGACCCTGAAGTACCCCGGCTTGATTTCTGACATTAGATCGGAAGAGCACACGTCTGAACTCCAGTCACAGCGATAGATCTCGTATGCCGTCTTCTGCTTGAAAAAAAAAAAAAAAAAATATGGAGTGGCGCTCAGTGTAGATATACATGAAATAATTTACTGAAAATATGGTCTGGATATGAATGATATAAGAAGCGTGTTATGAAGTCTAGTTTGTATGAATAATGAGATGGTAAACAATGATT
+
CCCCCFFFFFFFGGGGGGGGGGGGGGGGHHHHHHHHHHHHGHHHHHGGGGHHHHHHHGHHHGGHHHHHHGHHHHHHHGGHGGHHHHHHGGHGHHGEGHGHHHHHHHHG3FGGGFG@<<</--<-.0=000/<...-.-../000000000;00000090000000000000090000000//;90000000000090000/0:..;.000000:00000000:0B0900:0000000:0000000.0;000
@M05620:45:000000000-G6HP7:1:1101:21074:2922 1:N:0:136
AGATTACTGCAACAGTTCCCCCTGGACCTGGAAAAGTTTCTTGCCTGGCTTACAGAAGCTGAAACAACTGCCAATGTCCTACAGGATGCTACCCGTAAGGAAAGGCTCCTAGAAGACTCCAAGGGAGTAAAAGAGCTGATGAAACAATGGCAAGTAAGTCAGGCATTTCCGCTTTAGCACTCTTGTGGATCCAATTGAACAATTCTCAGCATTTGTACTTGTAACTGACAAGCCAGGGACAAAACAAAGAT
+
AAAAAFFFFFFFGGGGGGGGGGGGHHHHGHHHHHHHGHHHHHHHHHHHHHHHHHHHHHHHHHGHHHHHHHHHHHHHHHHHHHHHGHHHHHHHHHGFGGHHGHHHHHHHGHHHHFHHHHHHHHHGGHGGHHHHHGHHHFFHHHHHHHHHFGHHHGHHHHHHHHHHHHHHHHGGGGGHHGHHHHHHHHHGFHHHHHHHHGHGHHHHHHHHHHHHHHHGHFHHHHHHHHHFHHGHHGGGGGGGGFGGGGGGGGG
@M05620:45:000000000-G6HP7:1:1101:12529:2934 1:N:0:136
AGATTACTGCAACAGTTCCCCCTGGACCTGGAAAAGTTTCTTGCCTGGCTTACAGAAGCTGAAACAACTGCCAATGTCCTACAGGATGCTACCCGTAAGGAAAGGCTCCTAGAAGACTCCAAGGGAGTAAAAGAGCTGATGAAACAATGGCAAGTAAGTCAGGCATTTCCGCTTTAGCACTCTTGTGGATCCAATTGAACAATTCTCAGCATTTGTACTTGTAACTGACAAGCCAGGGACAAAACAAAGAT
+
>AAAAFFF311DGGFGGEGGCGGEFFCGFBCGHHHGAFEDGFHDEGHAHFHFH1ADGHHHHGFFHHHCEGHHHFFGHBGFGHBHHFGGBG@BF>EEEECEBFE0C/FE>C@G@@B>>FFGHGGFEAE?<1BDECG0<G1FGBFH<FA1BFH0GGGHHH>@2@FF/FDHHHG?EGG?<DGBFCFHF=1E1F<GB00=000GBCDDDHHFF/DCC;:000;0GG00:GF0:CHHCE/.9..;:./.CE9.//0
@M05620:45:000000000-G6HP7:1:1101:12524:2952 1:N:0:136
AGATTACTGCAACAGTTCCCCCTGGACCTGGAAAAGTTTCTTGCCTGGCTTACAGAAGCTGAAACAACTGCCAATGTCCTACAGGATGCTACCCGTAAGGAAAGGCTCCTAGAAGACTCCAAGGGAGTAAAAGAGCTGATGAAACAATGGCAAGTAAGTCAGGCATTTCCGCTTTAGCACTCTTGTGGATCCAATTGAACAATTCTCAGCATTTGTACTTGTAACTGACAAGCCAGGGACAAAACAAAGAT
+
BCCCCFFFFFFFGGGGGGGGGGGGHHHHHHHHHHHHGHHHHHHHHHHHHHHHHHHHHHHHHHHHHHHHHHHHHHHHHHHHHHGHHHHHHHHHHHGFGGHHHHHHHHHHGHHHHHHHHHHHHHHGGHGGGHHHHGHHHHHHHHGHHHHHHHHHHGHHHHHHHHHHHHHHHHGGGGGHHHHHHHHHHHHGHHHHGHHHHHHHHHHHHHHHHHHHHHHHHGHHHHHHHHHHHHHHHGGGGGGGGGGGGGGGGGF
@M05620:45:000000000-G6HP7:1:1101:15773:2967 1:N:0:136
AAACCAAGCAGACACTCACCGCTCCCTCGCCACAGGCCAATAGTTTGTCCTCACTGAGTTGGCAACAAGTGGCTGCTGTGGCTGCCATTTTTCTGGTGATGGCCATCAGCTCCGACGAGGTCAGCTGGGGGGCTTTCTTTGTGTAAGCAACGAGAAACCTGAAAGAAGCATTTTTTAACTAAGTCCTGCTGAGTCATTCATGAGTTTTTAGCCGCCTTGCTTCTTCTCACAGACTCTCTACTCTCATGCCA
+
CCCCCCCFCFFFGGGGGGGGGGGGGGHHGGGGGHHHGGHHHHHHHHHHHHHHHHHHHHHHHHHHHHHHHHHHGHGGHHHHHHHGGHHHHHHHHHHHHHHHHHHHHHHHHHHHHGGGGFGGGHHHHHHHGGGGGGGGGGGGGGGGGGFFFFFFFFFFFFFFFFFFFFFFFFFFFFFFFFFFFFFFFFFFFFFFFFFFFFFFFFEFFFFFFFFFFFFFFFFFFFFFFFFFFFFFFFFFFFFFFFFFFFFFFF0
@M05620:45:000000000-G6HP7:1:1101:12533:2967 1:N:0:136
AGATTACTGCAACAGTTCCCCCTGGACCTGGAAAAGTTTCTTGCCTGGCTTACAGAAGCTGAAACAACTGCCAATGTCCTACAGGATGCTACCCGTAAGGAAAGGCTCCTAGAAGACTCCAAGGGAGTAAAAGAGCTGATGAAACAATGGCAAGTAAGTCAGGCATTTCCGCTTTAGCACTCTTGTGGATCCAATTGAACAATTCTCAGCATTTGTACTTGTAACTGACAAGCCAGGGACAAAACAAAGAT
+
BBBBBFFFFFFFGGGGGGGGGGGGHHHHHHHHHHHHGHHHHHHHHHHHHHHHHHHHHHHHHHHHHHHHHHHHHHHHHHHHHHHHGFHHHHHHHHGFGGHHHHHHHHHHGHHHHHHHHHHHHHHGGHGGFHHHGGHHHHGHHHGHHHHHHHHHHGHGHHHGHHHHHHHHHHGGGGGHHHHHHHHHHGHGHHHHHHHHHGHHHHHHHHHHHHHHHHHHHFHHHGHHHHHHHHHHHGGGGGGGGFFGFGGGEFF
@M05620:45:000000000-G6HP7:1:1101:15756:2974 1:N:0:136
AAACCAAGCAGACACTCACCGCTCCCTCGCCACAGGCCAATAGTTTGTCCTCACTGAGTTGGCAACAAGTGGCTGCTGTGGCTGCCATTTTTCTGGTGATGGCCATCAGCTCCGACGAGGTCAGCTGGGGGGCTTTCTTTGTGTAAGCAACGAGAAACCTGAAAGAAGCATTTTTTAACTAAGTCCTGCTGAGTCATTCATGAGTTTTTAGCCGCCTTGCTTCTTCTCACAGACTCTCTACTCTCATGCCA
+
BCCCCBCFCFFFGGGGGGGGGGGGGGHHGGGGGHHHGGHHHHHHHHHHHHHHHHHHHHHHHHHHHHHHHHHHGHGGHHHHHHHGGHHHHHHHHHHHHHHHHHHHHHHHHHHHHGGGGFGGGHHHHHHHGGGGGGGGGGGGGGGGGGFFFFFFFFFFFFFFFFFFFFFFFFFFFFFFFFFFFFFFFFFFFFFFFFFFFFFFFFFFFFFFFFFFFFFFFFFFFFFFFFFFFFFFFFFFFFFFFFFFFFFFFFB
@M05620:45:000000000-G6HP7:1:1101:15772:2987 1:N:0:136
AAACCAAGCAGACACTCACCGCTCCCTCGCCACAGGCCAATAGTTTGTCCTCACTGAGTTGGCAACAAGTGGCTGCTGTGGCTGCCATTTTTCTGGTGATGGCCATCAGCTCCGACGAGGTCAGCTGGGGGGCTTTCTTTGTGTAAGCAACGAGAAACCTGAAAGAAGCATTTTTTAACTAAGTCCTGCTGAGTCATTCATGAGTTTTTAGCCGCCTTGCTTCTTCTCACAGACTCTCTACTCTCATGCCA
+
CCCDDCCFDFFFGGGGGGGGGGGGGGHHGGGGGHHHGGHHHHHHHHHHHHHHHHHHHHHHHHHHHHHHHGHHGHGGHHHHHHHGGHHHHHHHHHHHHHGHHHHHHHHHHHHHHGGGGGGGGHHHHHHHGGGGGGGGGGGGGGGGGGFFFFFFFFFFFFFFFFFFFFFFFFFFFFHFFFFFFFFFFFFFFFFFFFFFHHFFFHFFFFFHFFFFFFFFFFFFFHHFFFFFHFFFFFFFFFFHFFFFFFFFFF0
@M05620:45:000000000-G6HP7:1:1101:19097:3052 1:N:0:136
AAACCAAGCAGACACTCACCGCTCCCTCGCCACAGGCCAATAGTTTGTCCTCACTGAGTTGGCAACAAGTGGCTGCTGTGGCTGCCATTTTTCTGGTGATGGCCATCAGCTCCGAGGTCAGCTGGGGGGCTTTCTTTGTGTAAGCAACGAGAAACCTGAAAGAAGCATTTTTTAACTAAGTCCTGCTGAGTCATTCATGAGTTTTTAGCCGCCTTGCTTCTTCTGACAGACTCTCTACTCTCATGCCAGAA
+
A?ABBBBFAFFFGGGGGGGGGGGGGGHGGGGGGHHHGGHHHHHHHHHHHHHHHHGHHHHGHGHGHHHHHGHHGHFGHHHHHGHGGHHHHHHHFHHHHHFGHFGHFHHHHHGHHGGGGGHBGGGHFGGGGGGGGGGGGGFGGGGGGGGGGEDADFFFFFFFFFFFFFFFFFFFFFFFB;BFFFFFFFFFFFFFFFFFFFFBFBFFFFFFFF?FFFFFFFFFFFFFFFFFFB:FFFFFFFFBFFFFBBFBFFF
@M05620:45:000000000-G6HP7:1:1101:19085:3075 1:N:0:136
AAACCAAGCAGACACTCACCGCTCCCTCGCCACAGGCCAATAGTTTGTCCTCACTGAGTTGGCAACAAGTGGCTGCTGTGGCTGCCATTTTTCTGGTGATGGCCATCAGCTCCGAGGTCAGCTGGGGGGCTTTCTTTGTGTAAGCAACGAGAAACCTGAAAGAAGCATTTTTTAACTAAGTCCTGCTGAGTCATTCATGAGTTTTTAGCCGCCTTGCTTCTTCTGACAGACTCTCTACTCTCATGCCAGAA
+
BBCCBBCFBFFFGGGGGGGGGGGGGGHHGGGGGHHHGGHHHHHHHHHHHHHHHHHHHHHHHHHHHHHHHGGHGHGGHHHHHHHGGHHHHHHHHHHHHHGHHHHHHHHHHHGHHGGGGGGHHHHHEGGGGGGGGGGGGGGGGGGGGGGGGGFFFFFFFFFFFFFFFFFFFFFFFEFFFFFFFFFFFFFFFFFFFFFFFFFFFFFFFFFFFFFFFFFFFFFFFFFF/BFFFFFFFFFFFFFFFFFFFFFFFFF
@M05620:45:000000000-G6HP7:1:1101:18520:3115 1:N:0:136
TACCTGTACTGGGGAAGCATTTGAATATCCCCCCATGGTGATGGGGACGGAGAACTGCTCCATAAACACAGGCAACGTGCCTAACTTTCCCGGGAAGATGAAGTCAAAGAGCGACCACAGCTCTTCAGAGGTTATTTTGCATCGGTGAGCCAGACAGAATGATCCGATGAGGGGTGCGAAACTATTTGAGGAAAGGAAGCACCTTTTTATTAAATTTACCTTTTAGCAATCGCCATTCCTACCCTAAAGAT
+
AAAAAFFFFFFFGGFGGGGBGAGDA33DGH10EF?GF01BFHDGH/F/AE///FHBGHH11F12@@1@0/0//BG//>F>/G@1FBGD11F>EE>//0FGF11B>FHHDHF0ECCCGHHHHHHHHHHHHHG@GFHHHHHGFHHGGCEFGCGHHGGHHHHHHGHHHHCGGHHGGG;CACAAGGGGGGGGGGGFFFGGGGGGEFEGGGGGGFFFFBFFFFFFFFFFFFFEFBBEFFBFFFBFFFAFFFFFFFB
@M05620:45:000000000-G6HP7:1:1101:9027:3119 1:N:0:136
AAACCAAGCAGACACTCACCGCTCCCTCGCCACAGGCCAATAGTTTGTCCTCACTGAGTTGGCAACAAGTGGCTGCTGTGGCTGCCATTTTTCTGGTGATGGCCATCAGCTCCGACGAGGTCAGCTGGGGGGCTTTCTTTGTGTAAGCAACGAGAAACCTGAAAGAAGCATTTTTTAACTAAGTCCTGCTGAGTCATTCATGAGTTTTTAGCCGCCTTGCTTCTTCTCACAGACTCTCTACTCTCATGCCA
+
A??ABAACAFFFGGGGGFGGGGGGGGHHGGGGGHGHGGGDGF5DFGHHHHHHHHEGFHHHHFHHHGHHHHFGGFGGHCDGFHHGGHHHHGHBFHFHFGBHHHHHHHGHHHGHHD?GEEGGCGGHHHHHDGGG@BEBFFFFGFFF9BFFFFFBFBAFFFFFFFFFFFFFFFFFFFFBFEFFFBBBBFFFFFFFF9FFFFFFFFFF9FFFFFEF/:BBFFFFFFFFFFBFFFFFFFBFFFFFFFFFFFF9/9/
@M05620:45:000000000-G6HP7:1:1101:9015:3138 1:N:0:136
AAACCAAGCAGACACTCACCGCTCCCTCGCCACAGGCCAATAGTTTGTCCTCACTGAGTTGGCAACAAGTGGCTGCTGTGGCTGCCATTTTTCTGGTGATGGCCATCAGCTCCGACGAGGTCAGCTGGGGGGCTTTCTTTGTGTAAGCAACGAGAAACCTGAAAGAAGCATTTTTTAACTAAGTCCTGCTGAGTCATTCATGAGTTTTTAGCCGCCTTGCTTCTTCTCACAGACTCTCTACTCTCATGCCA
+
CCBBCBAFCFFFGGGGGGGGGGGGGGHHGGGGGHHHGGHHHHHGHHHHHHHHHHHHHHFGHGFHHHHGHGHHGHGGHHGHHHHGGHHHHHHHHHHHHHGHHHHHHHHHHGHHHGGGGGGGBGHHHHHHGGGGGGGGGGGGGFGGGGFFFFFFFFFFFFFFFFFFFFFFFFFFFFFFFFFFFFFFFFFFFFFFFFFFFFFFFFFFFFFFFFFFFFFFFFFFFFFFFFFFFFFFFFFFFFFFFFFFFFFFFFB
@M05620:45:000000000-G6HP7:1:1101:9032:3144 1:N:0:136
AAACCAAGCAGACACTCACCGCTCCCTCGCCACAGGCCAATAGTTTGTCCTCACTGAGTTGGCAACAAGTGGCTGCTGTGGCTGCCATTTTTCTGGTGATGGCCATCAGCTCCGACGAGGTCAGCTGGGGGGCTTTCTTTGTGTAAGCAACGAGAAACCTGAAAGAAGCATTTTTTAACTAAGTCCTGCTGAGTCATTCATGAGTTTTTAGCCGCCTTGCTTCTTCTCACAGACTCTCTACTCTCATGCCA
+
CCCCCBCFCFFFGGGGGGGGGGGGGGHHGGGGGHHHGGHHHHHHHHHHHHHHHHHHHHHHHHHHHHHHHHHHGHGGHHHHHHHGGHHHHHHHHHHHHHHHHHHHHHHHHHHHHGGGGGGGGHHHHHHHGGGGGGGGGGGGGGGGGGFFFFFFFFFFFFFFFFFFFFFFFFFFFFFFEFFFFFFFFFFFFFFFFFFFFFFFFFFFFFFFFFFFFFFFFFFFFFFFFFFFFFFFFFFFFFFFFFFFFFFFFF9
@M05620:45:000000000-G6HP7:1:1101:8862:3237 1:N:0:136
TACCTGTACTGGGGAAGCATCGCCATTCCTACCCTAAAGATCGGAAGAGCACACGTCTGAACTCCAGTCACAGCGATAGATCTCGTATGCCGTCTTCTGCTTGAAAAAAAAAAAAAAATAAAATAAAGAGTGGGAAGAAGTATGAAGCAACGAGAAAACAAAAAAAAGCATCTATGAAAAATGTGGTCGTGATACTAAGACAATTTGTCAGCTAGCTTGCATCAACGTACATAGTGCGAACACACATTCAA
+
AAAAADFFFFFFGGFEGGFGGGGGGGHHHHHHHHHHHHGHHHGGGGGHGHGHHHABBGFFHHHHHFHHHHHHHHE>GEEFG4FGGFGHHFGEEEFGGHGFGHHFHHHHGGGGG//>/<0111>111111011...1..//=000000<0<.-....0//...;.---9.;900000;000..0000/0--.;/00000000//0000000:0090000/.00000/.....900000-.:--/...000;9
@M05620:45:000000000-G6HP7:1:1101:16246:3269 1:N:0:136
AGATTACTGCAACAGTTCCCCCTGGACCTGGAAAAGTTTCTTGCCTGGCTTACAGAAGCTGAAACAACTGCCAATGTCCTACAGGATGCTACCCGTAAGGAAAGGCTCCTAGAAGACTCCAAGGGAGTAAAAGAGCTGATGAAACAATGGCAAGTAAGTCAGGCATTTCCGCTTTAGCACTCTTGTGGATCCAATTGAACAATTCTCAGCATTTGTACTTGTAACTGACAAGCCAGGGACAAAAAAAGATC
+
AABBBFFFFFFFGGGGGGGGGGGGDHHHHHHHGHHHFHHHHHHHHHHHHHHFHHEHHHHHHHHHHHHHHHHHHHHHHHHHHHHHGFHHHHHHHHGFGGHHHHGHHHHHGHHHHHHHHHHHFGGFGFGGGHHHHGHHHHHHHDHHHGHHHHHHHGHHHHHHHHHHHHHHHHGGGGGHGHHHHHHHHGHGHHHHGHHHHHHGHGHHHHGHGHGHHHHHHFHHHHHHHHHHGHHHGGGGGGGGGGFGGGGGGGG
@M05620:45:000000000-G6HP7:1:1101:13737:3285 1:N:0:136
TACCTGTACTGGGGAAGAGTGTAGCAATCGCCATTCCTACCCTAAAGATCGGAAGAGCACACGTCTGAACTCCAGTCACAGCGATAGATCTCGTATGCCGTCTTCTGCTTGAAAAAAAAAAAAAAAAAAAAAAAAACCTTGATTACAACCTCAATATATACAAACTAAAAAACAAACATAACAAATCATATTTGATATTGAATAGGTTAATACATACATACAATAAATATTTGTGTATGTAAGTTTATATT
+
BCCCCFFFFFFFGGGGGGGGGGHHHHHHHGGGGGHHHHHHHHHHHHHHHHHGGGGHHHHHHHGHHHGHHHHHHHHHHHHHHHGGHGGHHDGHHFGHHHHGFGHGHHHHHHHHHHHHGGGGGB<>/---<-<-----<.:0000000000.//0000:00000:0.00000<-...<..000000.000000000<000::<000000<000000000<00000000000000:0//000<00:<00000<0
@M05620:45:000000000-G6HP7:1:1101:16375:3294 1:N:0:136
AAACCAAGCAGACACTCACCGCTCCCTCGCCACAGGCCAATAGTTTGTCCTCACTGAGTTGGCAACAAGTGGCTGCTGTGGCTGCCATTTTTCTGGTGATGGCCATCAGCTCCGAGGTCAGCTGGGGGGCTTTCTTTGTGTAAGCAACGAGAAACCTGAAAGAAGCATTTTTTAACTAAGTCCTGCTGAGTCATTCATGAGTTTTTAGCCGCCTTGCTTCTTCTCACAGACTCTCTACTCTCATGCCAGAA
+
BABCCBCFCFFFGGGGGGGGGGGGGGHHGGGGGHHHGGHHHGHGHHHHHHHHHHHHHHHHHHHHHHHHHGHHGHGGHHHHHHHGGHHHHHHHHHHHHHHHHGHHHHHHHHHHHGGGGEHHHHHHHGGGGGGGGGGGGGFGGGGGGGGGFCFFFFFFFFFFFFFFFFFFFFFFFFFFFBFFFFFFFFFFFFFFFFFFFFFFFFFFFFFFFFFFFFFFFFFFFFFFFFFFFFFFFFFFFFFFFFFFBFFFFFF
@M05620:45:000000000-G6HP7:1:1101:12683:3312 1:N:0:136
CATCCTGACCCTGAAGTACCCCGGCTTGATTTCTGACATTAGATCGGAAGAGCACACGTCTGAACTCCAGTCACAGCGATAGATCTCGTATGCCGTCTTCTGCTTGAAAAAAAAAAAAAAAAAAAGGGGAAGAATACGTAATGGTGGTAGGTAAAATCATAAAGGAAGCATTTTGGTGTTATGACAGGAGGCAGGATGCTGTAGTTATTGACAGCCTGGAAGCATCAAGATTGCGTTCTACTCTCTGTGTA
+
CDDDDFFFFFFFGGGGGGGGGGGGGGGGHHHHHHHHHHHHHHHHHHGGGGHHHHHHHGHHHGHHHHHHHH5FGHHHHGGHGGFHEGHHFFHHHHGGGHGHHHHHHHHHEGHGGGGC@>/>----<..;-..../000.<0..0000..00.:;00:000000:00/:..0;0000:....000000;.;.....-.00/0:0000000000:00.;/../0/.0::00000000...:.;000:000:000
@M05620:45:000000000-G6HP7:1:1101:22518:3378 1:N:0:136
AAACCAAGCAGACACTCACCGCTCCCTCGCCACAGGCCAATAGTTTGTCCTCACTGAGTTGGCAACAAGTGGCTGCTGTGGCTGCCATTTTTCTGGTGATGGCCATCAGCTCCGACGAGGTCAGCTGGGGGGCTTTCTTTGTGTAAGCAACGAGAAACCTGAAAGAAGCATTTTTTAACTAAGTCCTGCTGAGTCATTCATGAGTTTTTAGCCGCCTTGCTTCTTCTCACAGACTCTCTACTCTCATGCCA
+
CCCCCBBFCFFFGGGGGGGGGGGGGGHHGGGGGHHHGGHHHHHHHHHHHHHHHHHHHHHHHHHGHHHHHHHHGHGGHHHHHHHGGHHHHHHHHHHHHHGHHHHHHHHHHHHHHGGGGGGGGHHHHHHHGGGGGGGGGGGGGGGGGGFFFFFFFFFFFFFFFFFFFFFFFFFFFFFFFFFFFFFFFFFFFFFFFBFFFFFFFFFFFFFFFFFFFFFFFFFFFFFFFFFFFFFFFFFFFFFFFFFFFFFFFFF
@M05620:45:000000000-G6HP7:1:1101:22501:3387 1:N:0:136
AAACCAAGCAGACACTCACCGCTCCCTCGCCACAGGCCAATAGTTTGTCCTCACTGAGTTGGCAACAAGTGGCTGCTGTGGCTGCCATTTTTCTGGTGATGGCCATCAGCTCCGACGAGGTCAGCTGGGGGGCTTTCTTTGTGTAAGCAACGAGAAACCTGAAAGAAGCATTTTTTAACTAAGTCCTGCTGAGTCATTCATGAGTTTTTAGCCGCCTTGCTTCTTCTCACAGACTCTCTACTCTCATGCCA
+
CCCCCCCFCFFFGGGGGGGGFGGGGGHHGGGGGHGHGGHHHHHHHHHHHHHHHHHHHHHHHHHHHHHHHHHGGHGGHHHHHHHGGHHHHHHHHHHHHHHHHHHHHHHHHHHHHGGGGCGGGHHHHHHHGGGGGGGGGGGGGGGGGGFFFFFFFFFFFFFFFFFFFFFFFFFFFFFFFFFFFFFFFFFFFFFFFFFFFFFFFFFFBFFFFFFFFDFFFFFFFFFFFFFFFFFFFFFFFFFFFFFFFFFFFFB
@M05620:45:000000000-G6HP7:1:1101:15072:3411 1:N:0:136
AAACCAAGCAGACACTCACCGCTCCCTCGCCACAGGCCAATAGTTTGTCCTCACTGAGTTGGCAACAAGTGGCTGCTGTGGCTGCCATTTTTCTGGTGATGGCCATCAGCTCCGACGAGGTCAGCTGGGGGGCTTTCTTTGTGTAAGCAACGAGAAACCTGAAAGAAGCATTTTTTAACTAAGTCCTGCTGAGTCATTCATGAGTTTTTAGCCGCCTTGCTTCTTCTCACAGACTCTCTACCCTCATGCCA
+
ABCCBBBFCFFFGGGGGGGGGGGGGGHHGGGGGHHHGGHHHHHHGHHHHHHHHHHHHGGHGHHHHHHHHGHHGHGGHHGGHHHGGHHHHHHHHHHHHHGGHHHHHHHHHHHHHGGGGGGGCGHHHHHHGGGGGGGGFGGGGGGGGGFFFFFFFFFFFFFFFFFFFFFFFFFFFFFFFFFFFFFFFFFFFFFFFFFFFFFFFFFFFFFFFFFFFFFFFFFFFFFFFFFFFFFFFFFFFFFFF/;BEFFFFFB
@M05620:45:000000000-G6HP7:1:1101:9269:3450 1:N:0:136
AGATTACTGCAACAGTTCCCCCTGGACCTGGAAAAGTTTCTTGCCTGGCTTACAGAAGCTGAAACAACTGCCAATGTCCTACAGGATGCTACCCGTAAGGAAAGGCTCCTAGAAGACTCCAAGGGAGTAAAAGAGCTGATGAAACAATGGCAAGTAAGTCAGGCATTTCCGCTTTAGCACTCTTGTGGATCCAATTGAACAATTCTCAGCATTTGTACTTGTAACTGACAAGCCAGGGACAAAACAAAGAT
+
>AAABFFFFFFFGGGFGGGGGGGFHGGHHHGHGHHHGHHHHHHHHHHHHHGHHGEFGGHHHHGHHGHHHHHHGHHHHHHHHHFHHFHGHHHHHHGGGGHHFHHHHHHHGHHHHGHFGHHHHGHGEHGGHHHHHGHHHGFGHHHHHHHHGHGHHGHHHHHHHHHHHHHHHHGGGGGHHHGHHHHHHHHGHHHHHHHHHHHGHHHHHHHFHHHHHHHGFHHHHHHGHHHGFFFHHGFGGGGGGGFFGGGGGGG
@M05620:45:000000000-G6HP7:1:1101:8335:3463 1:N:0:136
TACCTGTACTGGGGAAGCATTTGAATATCCCCCCATGGTGATGGGGACGGAGAACTGCTCCATAAACACAGGCAACGTGCCTAACTTTCCCGGGAAGATGAAGTCAAAGAGCGACCACAGCTCTTCAGAGGTTATTTTGCATCGGTGAGCCAGACAGAATGATCCGATGAGGGGTGCGAAACTATTTGAGGAAAGGAAGCACCTTTTTATTAAATTTACCTTTTAGCAATCGCCATTCCTACCCTAAAGAC
+
AA>AAFFFFFDFGGGGGCFDFEGBDFHHHFAFEEGHFHHFHDEFEA/EGGGEEHHFHHFHFHHFHFHFHHFFGHHHGE>/FEFHHFGDFEFE?EEEACGHFHFEGHHHHHFGEGGGGHHHHFHHFD>F2FF<FGDFD?FGFHHGCA<.>>FGC<FHHHGDGHHFFGEGGHFFCC;A:CCG@AG0FGFF0CF9;FCFBFFEGGGGFFGFEFFFB9BFFFF/BFFF/BFBBBFEFBF;F9BFFBFFFFFF//-
@M05620:45:000000000-G6HP7:1:1101:9282:3467 1:N:0:136
AGATTACTGCAACAGTTCCCCCTGGACCTGGAAAAGTTTCTTGCCTGGCTTACAGAAGCTGAAACAACTGCCAATGTCCTACAGGATGCTACCCGTAAGGAAAGGCTCCTAGAAGACTCCAAGGGAGTAAAAGAGCTGATGAAACAATGGCAAGTAAGTCAGGCATTTCCGCTTTAGCACTCTTGTGGATCCAATTGAACAATTCTCAGCATTTGTACTTGTAACTGACAAGCCAGGGACAAAACAAAGAT
+
BCCCCFFFFFFFGGGGGGGGGGGGGHHHHHFHHHHHGHHHHHHHHHHEGHHHHHHHHHHHHHHHHHHHHHHHHHHHHHHHHHEHGGHHHHGHHHGGGGHHHFHGHHHHGHHHHHHHHHHHHHHGGHGGHFHHHEGHHHFHHHHFHHHHGGHHHGHHGHHFHHEGHHGHHHGGGGGHFGHHHHHHGDGGFHHHGHFHHF0GHHHHHHGFDGFGFGHGB;CFCGCCHHFHHHHHEFBF?AEGG?FFGGGGFFF
@M05620:45:000000000-G6HP7:1:1101:8341:3480 1:N:0:136
TACCTGTACTGGGGAAGCATTTGAATATCCCCCCATGGTGATGGGGACGGAGAACTGCTCCATAAACACAGGCAACGTGCCTAACTTTCCCGGGAAGATGAAGTCAAAGAGCGACCACAGCTCTTCAGAGGTTATTTTGCATCGGTGAGCCAGACAGAATGATCCGATGAGGGGTGCGAAACTATTTGAGGAAAGGAAGCACCTTTTTATTAAATTTACCTTTTAGCAATCGCCATTCCTACCCTAAAGAC
+
BBBBBFFFFFFFCCFFFGGGGGGGHFGHHHHGGGGHGHGFHHHGHGGGGGGGGHHHHHFHHHHHHHHHHHHHGHHHGHEGHHHGHHHHHHHGGGGGFHHHEHHHGHHHHHHHGGGGGHHHHHHHHHFDBGGGHGHHHHHHGHHDDDDEGFHHFEFHFHHHHHFHHHGGGHHGEGDDFG;BDGGGGGGGGEB9BFGEFF.AFGGGGFGG.FFFF/FFFFFFFFFFFBFBBFFAEFFEFFFFFFFFFFFE/BF
@M05620:45:000000000-G6HP7:1:1101:17973:3486 1:N:0:136
CATCCTGACCCTGAAGTACCCCGGCTTGATTTCTGACATTAGATCGGAAGAGCACACGTCTGAACTCCAGTCACAGCGATAGATCTCGTATGCCGTCTTCTGCTTGAAAAAAAAAAACATCTCTCGTCATATATTTTTATTCATGTCTCCCTCTCTTCATCTCCGCTTCGGTGTTGTTCCCACTTTATTACGATGCCGCCCTTTTTTCTGCCCTTTTCTCTTTCCCCCAGTGTCTACTACCACTCGCTTTC
+
@AABAFFFFFFFGFFGGGGFFFEEGGGG2FGGHHGFFHHHHHFHHHGCAE1FGHHGHGHHGGHFHHHHFGHHHHHHHGGG1EGHFGHH?FHGHHGEGGFGGHGHHHFEGHGEE<B/>//22@21?////?1@<1@?B1.1>=111>1=110000/<000=0=00.....-.:;.../.00:0..;000000.....0-----9999-///9/./9//9////9///..-./////////;.////.-...;
@M05620:45:000000000-G6HP7:1:1101:17957:3498 1:N:0:136
CATCCTGACCCTGAAGTACCCCGGCTTGATTTCTGACATTAGATCGGAAGAGCACACGTCTGAACTCCAGTCACAGCGATAGATCTCGTATGCCGTCTTCTGCTTGAAAAAAAAAAAAACAAAAAAATACAAGAACAAACAGTTAACATATAACGAATAAAAAAATCTTAACATAAATACTACAAACGTATTGATTCCACTGGAACATAATTCAGCGTGAAACGTTCTCAATGGAAAGCTTATATTGAGCA
+
CCCCCFFFFFFFGGGGGGGGGGGGGGGGHHHHHHHHHHHHHGHHHHGGGGHHHHHHHGGHHGHHHHHHHHHHFHHHHGGHGGHHHHHHGDHHHHGGGHGHHHGHHGHHHHHEGGGB><////0=/--0111<</</</.../000000000000....;0000--.90000000000000=00;00....00000:000000//0;/000000000.....00;.//.000000;00./000000000000
@M05620:45:000000000-G6HP7:1:1101:10818:3528 1:N:0:136
AGATTACTGCAACAGTTCCCCCTGGACCTGGAAAAGTTTCTTGCCTGGCTTACAGAAGCTGAAACAACTGCCAATGTCCTACAGGATGCTACCCGTAAGGAAAGGCTCCTAGAAGACTCCAAGGGAGTAAAAGAGCTGATGAAACAATGGCAAGTAAGTCAGGCATTTCCGCTTTAGCACTCTTGTGGATCCAATTGAACAATTCTCAGCATTTGTACTTGTAACTGACAAGCCAGGGACAAAACAAAGAT
+
BAB?>DFFDFFFGGFGGFGGGGGGHHHHHGFHHHHHAFGHHGHHGHHEHFHHHHHHHHHHHHHHGHHHHHHHHBGGHGHHHHBGGGFHFHBFHFEEE?GFBCE?FGHHFGFGHFFHGFGFGGGGACGEFFFFG/0B?GFHHFFFGHFHDCHGHGFGHFFDGBFGEHFFHHDDEEGBBBGFFGFGFDGGHHGHFFDFF0<CDCHHFHGDDBDCFGC0;CCCCGHE0CGHGHHHGGBFFD..E.CFGGFF/B0
@M05620:45:000000000-G6HP7:1:1101:20712:3535 1:N:0:136
TACCTGTACTGGGGAAGCATTTGAATATCCCCCCATGGTGATGGGGACGGAGAACTGCTCCATAAACACAGGCAACGTGCCTAACTTTCCCGGGAAGATGAAGTCAAAGAGCGACCACAGCTCTCGGAGGTTATTTTGCATCGGTGAGCCAGAAAGAATGATCCGATGAGGGGTGCGAAACTATTTGAGGAAAGGAAGCACCTTTTTATTAAATTTACCTTTTAGCAATCGCCATTCCTACCCTAAAGATC
+
AAABCFFFFFFFGGGGGGGGGGHHHHHHHHHGGGGHHHHHHHHHHGGGGGGGGHHHHHHHHHHHHHHHHHHHGHHHGHHHHHHHHHHHHGHGGGGGGHHHHHHHHHHHHHHHGGGGGHHHHHHHHEGFGGEHFGHHHHHFHHGGGGGHHHHHHHHHHHHHGHHHHGGGHHHGGADGGC?DCGGGGGGECF;FFFGFFFFGEFFFFFFFFFFFFFFFFFFBFFFFFFFEFFFFFFFFFFFFFAAFFFBFFF;
@M05620:45:000000000-G6HP7:1:1101:20694:3540 1:N:0:136
TACCTGTACTGGGGAAGCATTTGAATATCCCCCCATGGTGATGGGGACGGAGAACTGCTCCATAAACACAGGCAACGTGCCTAACTTTCCCGGGAAGATGAAGTCAAAGAGCGACCACAGCTCTCGGAGGTTATTTTGCATCGGTGAGCCAGAAAGAATGATCCGATGAGGGGTGCGAAACTATTTGAGGAAAGGAAGCACCTTTTTATTAAATTTACCTTTTAGCAATCGCCATTCCTACCCTAAAGATC
+
DDCDDFFFFFFFGGGGGGGGGGHHHHHHHHHGGGGHHHGHHHHHHGGGGGGGGHHHHHHHHHHHHHHHHHHHGHHHGHHHHHHHHHHHHHHGGGGGGHHHHHHHHHHHHHHHGGGGGHHHHHHHHGGGGGEHHHHHHHHHHHGGGGGHHHHHHHHHGHHHHHHHHGGGHHHGGGGGGFGGGGGGGHHGGGBFGGGFGGGGGFFFFFFFHHHHFFFHFFFFFFFFFFFFFFFFFFFFFFFFFFFFFBFFFFF
@M05620:45:000000000-G6HP7:1:1101:20706:3554 1:N:0:136
TACCTGTACTGGGGAAGCATTTGAATATCCCCCCATGGTGATGGGGACGGAGAACTGCTCCATAAACACAGGCAACGTGCCTAACTTTCCCGGGAAGATGAAGTCAAAGAGCGACCACAGCTCTCGGAGGTTATTTTGCATCGGTGAGCCAGAAAGAATGATCCGATGAGGGGTGCGAAACTATTTGAGGAAAGGAAGCACCTTTTTATTAAATTTACCTTTTAGCAATCGCCATTCCTACCCTAAAGATC
+
CCCDDFFFFFFFGGGGGGGGGGHHHHHHHHHGGGGHHHGHHHHHHGGGGGGGGHHHHHHHHHHHHHHHHHHHGHHHGHHHHHHHHHHHHHHGGGGGGHHHHHHHHHHHHHHHGGGGGHHHHHHHHGGGGGGHHHHHHHHHHHGGGGGHHHHHHHHHHHHHHHHHHGGGHHHGGCEGGGGFGGGGGGGGGGFGGGGGGGGGGFFFFFFFFFFFFFFFFFFFFFFFFFFFFFFFFFFFFFFFFFFFFFFFFFF
@M05620:45:000000000-G6HP7:1:1101:12380:3603 1:N:0:136
AGATTACTGCAACAGTTCCCCCTGGACCTGGAAAAGTTTCTTGCCTGGCTTACAGAAGCTGAAACAACTGCCAATGTCCTACAGGATGCTACCCGTAAGGAAAGGCTCCTAGAAGACTCCAAGGGAGTAAAAGAGCTGATGAAACAATGGCAAGTAAGTCAGGCATTTCCGCTTTAGCACTCTTGTGGATCCAATTGAACAATTCTCAGCATTTGTACTTGTAACTGACAAGCCAGGGACAAAACAAAGAT
+
BCCCAFFFFFFFGGGGGGGGGGGGHHHHHHHHHHHHFHHHHHHHHHHHGHHHHHHHHHHHHHGHHHGHHHGHHFHHHFFHHHHHHGHHHHHHHHGGGGHHGHHHHGHHGHHHHHHFHHHHHHHGGEGFHHHHHGHHFHBGHFGHHHHHGHHGHGGGHHGHHHHHHHHHHHGGGGGGHHHHHHHHHFHGFHHHGHHHHFHHGHHHHHHHHGHFHHHHHGHFHHHHHHHGHHHHHGGGEGEGGGGGGGGGGGF
@M05620:45:000000000-G6HP7:1:1101:19516:3661 1:N:0:136
AAACCAAGCAGACACTCACCGCTCCCTCGCCACAGGCCAATAGTTTGTCCTCACTGAGTTGGCAACAAGTGGCTGCTGTGGCTGCCATTTTTCTGGTGATGGCCATCAGCTCCGACGAGGTCAGCTGGGGGGCTTTCTTTGTGTAAGCAACGAGAAACCTGAAAGAAGCATTTTTTAACTAAGTCCTGCTGAGTCATTCATGAGTTTTTAGCCGCCTTGCTTCTTCTCACAGACTCTCTACTCTCATGCCA
+
AB3ABBBFAFFFGGGGGGGGGGGFGGHHGGGGGHHHGGHHHFHHHHHHHHHHHHHHHHHHHHHHHHHHHHHHGHGGHFHHHGHFEHFGHHHHHHHHHHHHHFHHHHHHHHHHHGGGGGGGCG2GHHHHGGGGGGFGGGGGGGGGGFFFFFFFFFFFFFFFFFBFFFFFFFFFFFFFEFFFFBBFFFFFFFFFFFFFFFFFFFFFFFFFFFFFFFFFFFFFFFFFFFFFFFFF/FFFFFFFFFFFFFFFFF/
@M05620:45:000000000-G6HP7:1:1101:19519:3679 1:N:0:136
AAACCAAGCAGACACTCACCGCTCCCTCGCCACAGGCCAATAGTTTGTCCTCACTGAGTTGGCAACAAGTGGCTGCTGTGGCTGCCATTTTTCTGGTGATGGCCATCAGCTCCGACGAGGTCAGCTGGGGGGCTTTCTTTGTGTAAGCAACGAGAAACCTGAAAGAAGCATTTTTTAACTAAGTCCTGCTGAGTCATTCATGAGTTTTTAGCCGCCTTGCTTCTTCTCACAGACTCTCTACTCTCATGCCA
+
CCCCCCCFCFFFGGGGGGGGGGGGGGHHGGGGGHHHGGHHHHHHHHHHHHHHHHHGHHHHHHHHHHHHHHHHGHGGHHHHHHHGGHHHHHHHHHHHHHHHHHHHHHHHHHHHHGGGGGGGGHHHHHHHGGGGGGGGGGGGGGGGGGFFFFFFFFFFFFFFFFFFFFFFFFFFFFFFFFFFFFFFFFFFFFFFFFFFFFFFFFFFFFFFFFFFFFFFFFFFFFFFFFFFFFFFEFFFFFFFFFFFFFFFFF0
@M05620:45:000000000-G6HP7:1:1101:19857:3813 1:N:0:136
AAACCAAGCAGACACTCACCGCTCCCTCGCCACAGGCCAATAGTTTGTCCTCACTGAGTTGGCAACAAGTGGCTGCTGTGGCTGCCATTTTTCTGGTGATGGCCATCAGCTCCGACGAGGTCAGCTGGGGGGCTTTCTTTGTGTAAGCAACGAGAAACCTGAAAGAAGCATTTTTTAACTAAGTCCTGCTGAGTCATTCATGAGTTTTTAGCCGCCTTGCTTCTTCTCACAGACTCTCTACTCTCATGCCA
+
A?3AAAA?AFFBGFGGGGGGFGGGGGHHCGGCEA2GFGEGFAGHHHHHFFHHFHHGFHHHHHHBFHHHHGEHGHGGHFHHGHHGGHFGHHHHHHHBHF3BFGHHBGH3GHHHHFGGCECFGHBGHHGHGGGGGGGGFGGGFGFGGGFFFFFFFFDDFFFFFF/:BBFFFFFFFFFFA/FF/B9FF/FFFFFB.FFFFFFFFFFBFFFFFFFFFDDFFFFFFFFFFFFF/:/FBFFFFFF9BFFFFEB/FF/
@M05620:45:000000000-G6HP7:1:1101:19192:3832 1:N:0:136
TACCTGTACTGGGGAAGCATTTGAATATCCCCCCATGGTGATGGGGACGGAGAACTGCTCCATAAACACAGGCAACGTGCCTAACTTTCCCGGGAAGATGAAGTCAAAGAGCGACCACAGCTCTTCGGAGGTTATTTTGCATCGGTGAGCCAGACAGAATGATCCGATGAGGGGTGCGAAACTATTTGAGGAAAGGAAGCACCTTTTTATTAAATTTACCTTTTAGCAATCGCCATTCCTACCCTAAAGAT
+
CCCCCFFFFFFFGGGGGGGGGGHHHHHHHHHGGGGHHHHHHHHHGGGGGGGGGHHHHHHHHHHHHHHHHHHHGHHHGHHHHHHHHHHHHHHGGGGGGHHHHHHHHHHHHHHHGGGGGHHHGHHHGHHGGGGDHGHHHHHHHHHGGGGFGHHHHHGHHHHHHHHGHHEGGHGHGG:AEGEFGGGFGGGGGGGFFBFFFGGGGGFFFFFFFFFFFFFFFFFFFFFFFFFFBFFFFFFEFFFFFFFFFFFFFFF
@M05620:45:000000000-G6HP7:1:1101:19852:3834 1:N:0:136
AAACCAAGCAGACACTCACCGCTCCCTCGCCACAGGCCAATAGTTTGTCCTCACTGAGTTGGCAACAAGTGGCTGCTGTGGCTGCCATTTTTCTGGTGATGGCCATCAGCTCCGACGAGGTCAGCTGGGGGGCTTTCTTTGTGTAAGCAACGAGAAACCTGAAAGAAGCATTTTTTAACTAAGTCCTGCTGAGTCATTCATGAGTTTTTAGCCGCCTTGCTTCTTCTCACAGACTCTCTACTCTCATGCCA
+
CCCCCBCFBFFFGGGGGGGGGGGGGGHHGGGGGHHHGGHHHBGHHHGHHHHHHHHHHHHHHHHHHHHHHHHHGHGGHHGHHHHGGHHHHHHHHHHHHHHHHHHHFHHHHHHHHGGGFGGGFHHHHHHHGGGGGGGGFGGGGFFFGGFFFFFFFFFFFFFFFFFFFFFFFFFFFFFFEFFFFFBFFFFFFFFFF/BBFFFFFFFFFFFFFFBFF?BFFFFFFFFFFFFFBFFFBFFFFFFFFFFFFFFBFFF
@M05620:45:000000000-G6HP7:1:1101:18155:3873 1:N:0:136
AAACCAAGCAGACACTCACCGCTCCCTCGCCACAGGCCAATAGTTTGTCCTCACTGAGTTGGCAACAAGTGGCTGCTGTGGCTGCCATTTTTCTGGTGATGGCCATCAGCTCCGACGAGGTCAGCTGGGGGGCTTTCTTTGTGTAAGCAACGAGAAACCTGAAAGAAGCATTTTTTAACTAAGTCCTGCTGAGTCATTCATGAGTTTTTAGCCGCCTTGCTTCTTCTCACAGACTCTCTACTCTCATGCCA
+
@BBBAAAFBFFFGGGGGGGFEFGGGGHGFGGGGHGHGGHHHFHHHHHGHHHHHHHHHHHHFHFHHHHHGGHHGHGGHHHFFEGGGHHHHHHHGHHHHHGHHHHHHHHHHHHHHGGGGECGBGHHHFHHGGGGFGGGFGGGGGGGGGFFFFFFFFFFFFFFFFFFFFFFFFFFFFFFFFFFFFFFFBFFFFFFFBFFFFFFFFFFFFFFFEFFFFACFFFFFFFFFFFFFFFFEFFFFFFFFFFFFFFFFFB
@M05620:45:000000000-G6HP7:1:1101:15179:3884 1:N:0:136
AAACCAAGCAGACACTCACCGCTCCCTCGCCACAGGCCAATAGTTTGTCCTCACTGAGTTGGCAACAAGTGGCTGCTGTGGCTGCCATTTTTCTGGTGATGGCCATCAGCTCCGACGAGGTCAGCTGGGGGGCTTTCTTTGTGTAAGCAACGAGAAACCTGAAAGAAGCATTTTTTAACTAAGTCCTGCTGAGTCATTCATGAGTTTTTAGCCGCCTTGCTTCTTCTCACAGACTCTCTACTCTCATGCCA
+
3AABCBBFCFFFGGGGGGGGGGGGGGHHGGGGGHHHGGGHHHHGHHHHHHHHHHHHHHGGHHHHHHHHHHHHGHGGHHGHHHHGGHHHHHHHHHHHHHGHHHHHHHHGHGHHHGGGGGGGGHHHHHHHGGGGGGGGGGGGGGGGGGFFFFFFFFFFFFFFFFFFFFFFFFFFFFFFFFFFFFFFFFFFFFFFFBFFFFFFFFFFFFFFFFFFFFFFFFFFFFFFFFFFFFFFFFFFFFFFFFFFFFFFFFB
@M05620:45:000000000-G6HP7:1:1101:15160:3888 1:N:0:136
AAACCAAGCAGACACTCACCGCTCCCTCGCCACAGGCCAATAGTTTGTCCTCACTGAGTTGGCAACAAGTGGCTGCTGTGGCTGCCATTTTTCTGGTGATGGCCATCAGCTCCGACGAGGTCAGCTGGGGGGCTTTCTTTGTGTAAGCAACGAGAAACCTGAAAGAAGCATTTTTTAACTAAGTCCTGCTGAGTCATTCATGAGTTTTTAGCCGCCTTGCTTCTTCTCACAGACTCTCTACTCTCATGCCA
+
AAAABAAFAFFFFGGGGGGGFGEEEGFHGGCEEFFHGGD2FGGFFEHHHHHHHHFFFGFFGFGFHGHGHFEFFEFGFEBGFHHGGHHFHFHHFHFHFGBGHHHHHHGHHHHHHFEGEGGCBFBGHHHHD@D@GBEFGBBFFFFBFGFFFFFBE?DFFFFFFFFFFBFFFFFFFFFBEFFFFFFBFFFFFFFFF9FFFFFFFFBB;9FFEEFFFDBBFDFFFFFFFFFFFFFFFFFFFFFFFFFFFFFBFFB
@M05620:45:000000000-G6HP7:1:1101:11995:3896 1:N:0:136
AAACCAAGCAGACACTCACCGCTCCCTCGCCACAGGCCAATAGTTTGTCCTCACTGAGTTGGCAACAAGTGGCTGCTGTGGCTGCCATTTTTCTGGTGATGGCCATCAGCTCCGACGAGGTCAGCTGGGGGGCTTTCTTTGTGTAAGCAACGAGAAACCTGAAAGAAGCATTTTTTAACTAAGTCCTGCTGAGTCATTCATGAGTTTTTAGCCGCCTTGCTTCTTCTCACAGACTCTCTACTCTCATGCCA
+
CCCCCCCFCFFFGGGGGGGGGGGGGGHHGGGGGHHHGGHHHHHHHHHHHHHHHHHHHHHHHHHHHHHHHHHHGHGGHHHHHHHGGHHHHHHHHHHHHHHHHHHHHHHHHHHHHGGGGGGGGHHHHHHHGGGGGGGGGGGGGGGGGGFFFFFFFFFFFFFFFFFFFFFFFFFFFFFFFFFFFFFFFFFFFFFFFFFFFFFFFFFFFFFFFFFFFFFFFFFFFFFFFFFFFFFFFFFFFFFFFFFFFFFFFFF
@M05620:45:000000000-G6HP7:1:1101:15380:3910 1:N:0:136
AAACCAAGCAGACACTCACCGCTCCCTCGCCACAGGCCAATAGTTTGTCCTCACTGAGTTGGCAACAAGTGGCTGCTGTGGCTGCCATTTTTCTGGTGATGGCCATCAGCTCCGAGGTCAGCTGGGGGGCTTTCTTTGTGTAAGCAACGAGAAACCTGAAAGAAGCATTTTTTAACTAAGTCCTGCTGAGTCATTCATGAGTTTTTAGCCGCCTTGCTTCTTCTCACAGACTCTCTACTCTCATGCCAGAA
+
CCCCCCCFCFFFGGGGGGGGGGGGGGHHGGGGGHHHGGHHHHHHHHHHHHHHHHHHHHHHHHHHHHHHHHHHGHGGHHHHHHHGGHHHHHHHHHHHHHHHHHHHHHHHHHHHHGGGGGHHHHHHHGGGGGGGGGGGGGGGGFGGGGGGGFFFFFFFFFFFFFFFFFFFFFFFFFFFFBFFFFFFFFFFFFFFFFFFFFFFFFFFFFFFFFFFFFFFFFFFFFFFFFFFFFFFFFFFFFFFFFFFFFFFFFF
@M05620:45:000000000-G6HP7:1:1101:15400:3912 1:N:0:136
AAACCAAGCAGACACTCACCGCTCCCTCGCCACAGGCCAATAGTTTGTCCTCACTGAGTTGGCAACAAGTGGCTGCTGTGGCTGCCATTTTTCTGGTGATGGCCATCAGCTCCGAGGTCAGCTGGGGGGCTTTCTTTGTGTAAGCAACGAGAAACCTGAAAGAAGCATTTTTTAACTAAGTCCTGCTGAGTCATTCATGAGTTTTTAGCCGCCTTGCTTCTTCTCACAGACTCTCTACTCTCATGCCAGAA
+
BBBCCCCFCFFFGGGGGGGGGGGGGGHHGGGGGHHHGGHHHHHHHHHHHHHHHHHHHHGHHHHHHHHHHHHHGHGGHHHHHHHGGHHHHHHHHHHHHHHHHHHHHHHHHHHHHGGGGFHGHHHHHGGGGGGGGGGGGGGGGGFGGGGGGGFFFFFFFFFFFFFFFFFFFFFFFFFFFFFFFFFFFFFFFFFFFFFFFFFFFBFFFFFFFFFFFFFFFFFFFFFFFFFFFFFFFFFFFFFFFFFFBFFFFFF
@M05620:45:000000000-G6HP7:1:1101:12002:3914 1:N:0:136
AAACCAAGCAGACACTCACCGCTCCCTCGCCACAGGCCAATAGTTTGTCCTCACTGAGTTGGCAACAAGTGGCTGCTGTGGCTGCCATTTTTCTGGTGATGGCCATCAGCTCCGACGAGGTCAGCTGGGGGGCTTTCTTTGTGTAAGCAACGAGAAACCTGAAAGAAGCATTTTTTAACTAAGTCCTGCTGAGTCATTCATGAGTTTTTAGCCGCCTTGCTTCTTCTCACAGACTCTCTACTCTCATGCCA
+
BBBCCBCFCFFFGGGGGGGGGGGGGGHHGGGGGHHHGGHHHHHHHHHHHHHHHHHHHHGHHHHHHHHHHHHHGHGGHHHHHHHGGHHHHHHHHHHHHHHHHHHHHHHHHHHHHGGGGGGGGHHHHHHHGGGGGGGGGGGGGGGGGGFFFFFFFFFFFFFFFFFFFFFFFFFFFFFFFFFFFFFFFFFFFFFFFFFFFFFFFFFFFFFFFFFFFFFFFFFFFFFFFFFFFFFFFFFFFFFFFFFFFFFFFFB
@M05620:45:000000000-G6HP7:1:1101:17736:3925 1:N:0:136
CATCCTGACCCTGAAGTACCCCGGCTTGATTTCTGACATTAGATCGGAAGAGCACACGTCTGAACTCCAGTCACAGCGATAGATCTCGTATGCCGTCTTCTGCTTGAAAAAAAAAAAAAAAAAGATAACCAAATCAACTATGATAAATAAACATAAAAGATCAAACCAATTATTAAATATGTATACATCTATTTTATGTCTATAAAGCTACTGTAAAGGTATAAGACAATAATGGGCTACGTCAATACAGC
+
DDDDDFFFFFFFGGGGGGGGGGGGGGGGHHHHHHHFHHHHHHHHHHGGGGHHHHHHHGHHHGHHHHHHHHHHFHHHHGGHGGHHHHHHGEHHHHGFGHGHHHHHHHHHHHHGGGGD>>//<>>..00=00<..00<0/0000<000<0:0000000000:<0<000..<0000000000:00:<00<00000000<000000<0000000000:00000<0000000:/000000../.<.....:00<00
@M05620:45:000000000-G6HP7:1:1101:22109:3953 1:N:0:136
AGATTACTGCAACAGTTCCCCCTGGACCTGGAAAAGTTTCTTGCCTGGCTTACAGAAGCTGAAACAACTGCCAATGTCCTACAGGATGCTACCCGTAAGGAAAGGCTCCTAGAAGACTCCAAGGGAGTAAAAGAGCTGATGAAACAATGGCAAGTAAGTCAGGCATTTCCGCTTTAGCACTCTTGTGGATCCAATTGAACAATTCTCAGCATTTGTACTTGTAACTGACAAGCCAGGGACAAAACAAAGAT
+
AAAAAFFFDFFFGGGGGGGGGGGGHHHHFHHHHFGHFGHHHFFHHHHHHHHFHHGHHHHHHHHHHHGHHHHHHHHHHHHHHHGHHHHGHGGHHHGGGGHHHHHHHHHHGHHHHHHHHHHHHHGGGHGGHHHHHGHHHHHHHHHHHHHGHHHHHGHHHHHHHHGHHHHHHGGGGGGGHHHHHHHGHHHGGHHHHHHHHHHGHCGHHHHHGHHHHFHHHHHHHFHHHHHGFHGHHGGGGGGGFGG?FFGGGGF
@M05620:45:000000000-G6HP7:1:1101:22104:3973 1:N:0:136
AGATTACTGCAACAGTTCCCCCTGGACCTGGAAAAGTTTCTTGCCTGGCTTACAGAAGCTGAAACAACTGCCAATGTCCTACAGGATGCTACCCGTAAGGAAAGGCTCCTAGAAGACTCCAAGGGAGTAAAAGAGCTGATGAAACAATGGCAAGTAAGTCAGGCATTTCCGCTTTAGCACTCTTGTGGATCCAATTGAACAATTCTCAGCATTTGTACTTGTAACTGACAAGCCAGGGACAAAACAAAGAT
+
ABCCCFFFFFFFGGGGGGGGGGGGHHHHHHHHHHHHHHHHHHHHHHHHHHHHHHHHHHHHHHHHHHHHHHHHHHHHHHHHHHHHHHHHHHHHHHGGGGHHHHHHHHHHGHHHHHHGHHHHHHHGGHGGHGHHHGHHHHHHHHHHHHHHHHHHHGHHHHHHHHHHHHHHHHGGGGGHHHHHHHHHHGHGHHHHGFHHHHHGFGHHHHHHHHHHHHHHHHHHHHHHHHHHHGFHHGGGGGGGGGGGGGGGGGF
@M05620:45:000000000-G6HP7:1:1101:22654:4004 1:N:0:136
AAACCAAGCAGACACTCACCGCTCCCTCGCCACAGGCCAATAGTTTGTCCTCACTGAGTTGGCAACAAGTGGCTGCTGTGGCTGCCATTTTTCTGGTGATGGCCATCAGCTCCGAGGTCAGCTGGGGGGCTTTCTTTGTGTAAGCAACGAGAAACCTGAAAGAAGCATTTTTTAACTAAGTCCTGCTGAGTCATTCATGAGTTTTTAGCCGCCTTGCTTCTTCTCACAGACTCTCTACTCTCATGCCAGAA
+
CCCCCCCFCFFFGGGGGGGGGGGGGGHHGGGGGHHHGGHHHHHHHHHHHHHHHHHHHHHHHHHHHHHHHHHHGHGGHHHHHHHGGHHHHHHHHHHHHHHHHHHHHHHHHHHHHGGGGGHHHHHHHFDGGGGGGGGGGGGGGGGGGGGGGEFFFFFFFFFFFFFFFFFFFFFFFFFFFFFFFFFFFFFFFFFFFFFFFFFFFFFFFFFFFFFFFFFFFFFFFFFFFFFFFFFFFFFFFFFFFFFFFFFFFFF
@M05620:45:000000000-G6HP7:1:1101:8871:4014 1:N:0:136
AAACCAAGCAGACACTCACCGCTCCCTCGCCACAGGCCAATAGTTTGTCCTCACTGAGTTGGCAACAAGTGGCTGCTGTGGCTGCCATTTTTCTGGTGATGGCCATCAGCTCCGACGAGGTCAGCTGGGGGGCTTTCTTTGTGTAAGCAACGAGAAACCTGAAAGAAGCATTTTTTAACTAAGTCCTGCTGAGTCATTCATGAGTTTTTAGCCGCCTTGCTTCTTCTCACAGACTCTCTACTCTCATGCCA
+
BBBBABAFBFFFFFGGGGGGGGGCEFHHGGGGGFHHFGDGHCGFGHHGGHHFHHGHHGHFFFFHHCGHHGHHGHGGHHFFGEFGGHHHGGHGFHHHHHEHHFFHFHHHHFHHHGGGF@CG<FGHHHHHGGGGGGGGFFFGGFFGFBFFFFEBFFFFFFFFFFFFFFFFFBFFFFFFAFFFFFFFFFFFFFFFFBFFFFFFFFBFFFFFF?BFBFCFFFFFFFFFFFFBBFFFFFFFFFBFFFFFBFFFFF9
@M05620:45:000000000-G6HP7:1:1101:22663:4022 1:N:0:136
AAACCAAGCAGACACTCACCGCTCCCTCGCCACAGGCCAATAGTTTGTCCTCACTGAGTTGGCAACAAGTGGCTGCTGTGGCTGCCATTTTTCTGGTGATGGCCATCAGCTCCGAGGTCAGCTGGGGGGCTTTCTTTGTGTAAGCAACGAGAAACCTGAAAGAAGCATTTTTTAACTAAGTCCTGCTGAGTCATTCATGAGTTTTTAGCCGCCTTGCTTCTTCTCACAGACTCTCTACTCTCATGCCAGAA
+
A3ABBBB4AFFFGGGGGGGGGGEGGGHHEGGGGHFFFGEHHHHHHHHHHHHHHHHHHHHHHBGHHHHGGGHGFHFGHGGHHHHGGHHHHHHHHHHGHHHHHHHHHHGHGHHHH/EEEGHFBGGHGGGGGGGGGGGGGGGGGGGGGGGGGEDFFFFFFFFFFFFFEFFFFFFFBFFFFFFFFFFFFFFFFFFFFFFFFF/FFFFFFFF/FFA?BFFBBBFFFFFFFFF/FFFFFFFFFFFFFFFF/9FFFFF
@M05620:45:000000000-G6HP7:1:1101:13385:4047 1:N:0:136
AAACCAAGCAGACACTCACCGCTCCCTCGCCACAGGCCAATAGTTTGTCCTCACTGAGTTGGCAACAAGTGGCTGCTGTGGCTGCCATTTTTCTGGTGATGGCCATCAGCTCCGACGAGGTCAGCTGGGGGGCTTTCTTTGTGTAAGCAACGAGAAACCTGAAAGAAGCATTTTTTAACTAAGTCCTGCTGAGTCATTCATGAGTTTTTAGCCGCCTTGCTTCTTCTCACAGACTCTCTACTCTCATGCCA
+
BBBBBBBFBFFFGGGGGGGGGGGGGGHHGGGGGFHHGGHHHHHHHHHHHHHHHHHHHHHHHHHHHHHHHHHHGHGGHGHHHHHGGHFGHHHHHHHHHHHHHHHHHHHHHHHHHGGGGCGGGHGHHHHHGGGGGGGGGGGGGGGGFFFFFFFFFFFDFFFFFF/BFFFFFFFFFFFFFFFFFFFFFFFFFFFFFFFFFFFFFFFFFFFFFFFFFFFFFFFFFFFFFFFFFFFFFFFFFFFFFFFFFFFFFF/
@M05620:45:000000000-G6HP7:1:1101:13404:4065 1:N:0:136
AAACCAAGCAGACACTCACCGCTCCCTCGCCACAGGCCAATAGTTTGTCCTCACTGAGTTGGCAACAAGTGGCTGCTGTGGCTGCCATTTTTCTGGTGATGGCCATCAGCTCCGACGAGGTCAGCTGGGGGGCTTTCTTTGTGTAAGCAACGAGAAACCTGAAAGAAGCATTTTTTAACTAAGTCCTGCTGAGTCATTCATGAGTTTTTAGCCGCCTTGCTTCTTCTCACAGACTCTCTACTCTCATGCCA
+
BBCCCBBFCFFFGGGGGGGGGGGGGGHHGGGGGHHHGGHHHGHGHHHHHHHHHHHHHHFGHHHHHHHHHGHHGHGGHHHHHHHGGHHHHHHHHHHHHHHHHHHHHHHHHHHHHGGGGFCFFHHHHHHHGGGGGGGGGGGGGGGGGGFFFFFFFFFFFFFFFFFFFFFFFFFFFFFFFFFFFFFFFFFFFFFFFFFFFFFFFFFFFFFFFFFFFFFFFFFFFFFFFFFFFFFFFFFFFFFFFFFFFFFFFFF
@M05620:45:000000000-G6HP7:1:1101:13384:4066 1:N:0:136
AAACCAAGCAGACACTCACCGCTCCCTCGCCACAGGCCAATAGTTTGTCCTCACTGAGTTGGCAACAAGTGGCTGCTGTGGCTGCCATTTTTCTGGTGATGGCCATCAGCTCCGACGAGGTCAGCTGGGGGGCTTTCTTTGTGTAAGCAACGAGAAACCTGAAAGAAGCATTTTTTAACTAAGTCCTGCTGAGTCATTCATGAGTTTTTAGCCGCCTTGCTTCTTCTCACAGACTCTCTACTCTCATGCCA
+
DDDDDCCFDFFFGGGGGGGGGGGGGGHHGGGGGHHHGGHHHHHHHHHHHHHHHHHHHHFHHHHHHHHHHGHHGHGGHHHHHHHGGHHHHHHHHHHHHHHHHHHHHHHHHHHHHGGGGGGGGHHHHHHHGGGGGGGGGGGGGGGGGGFFFFFFFFFFFFFFFFFFFFFFFFFFFFFFFFFFHFFFFFHFFFFFFFFFFFFFFFFFFFFFFFFFFFFFFFFFFFHFHHHFHFFFFFFFFFFHHFFFFFFFFFF
@M05620:45:000000000-G6HP7:1:1101:21561:4081 1:N:0:136
AGATTACTGCAACAGTTCCCCCTGGACCTGGAAAAGTTTCTTGCCTGGCTTACAGAAGCTGAAACAACTGCCAATGTCCTACAGGATGCTACCCGTAAGGAAAGGCTCCTAGAAGACTCCAAGGGAGTAAAAGAGCTGATGAAACAATGGCAAGTAAGTCAGGCATTTCCGATTTAGCACTCTTGTGGATCCAATTGAACAATTCTCAGCATTTGTACTTGTAACTGACAAGCCAGGGACAAAACAAAGAT
+
BBBBAFFFFFFFGGGGGGGGGGGGHHHHHHHHHHHGHHHHHHHHHHHHHHHHHHHHHHHHHHHHHHHHHHHHHHHHHHGHHHHHHHHHHHHHHHGGGGHHHHHHHHHHGHHHHHHHHHHHHHHGGGGGHHHHHGHHHHFHHHHHHHHHHHHHHGHHGHFHHHHHHHHHGHGDGGGHHHHHHHHHHFHGHHHHHBGHHGFGEGHHHHHDGHFHGHHHHHHGHFHHHHHGHHHHHGGGGGEGGGGGGGGGGGC
@M05620:45:000000000-G6HP7:1:1101:11063:4102 1:N:0:136
AGATTACTGCAACAGTTCCCCCTGGACCTGGAAAAGTTTCTTGCCTGGCTTACAGAAGCTGAAACAACTGCCAATGTCCTACAGGATGCTACCCGTAAGGAAAGGCTCCTAGAAGACTCCAAGGGAGTAAAAGAGCTGATGAAACAATGGCAAGTAAGTCAGGCATTTCCGCTTTAGCACTCTTGTGGATCCAATTGAACAATTCTCAGCATTTGTACTTGTAACTGACAAGCCAGGGACAAAACAAAGAT
+
>AAAAFFFDFFFGGBBGFGGGGGFFFFHGFHHGHGHFGHHHHHGHHHHHHHHHHFFGHHHHHHHHGHHHHHHGGHHHHHHHHFHHHHFGHHHHHGFGGGHGHGHHHHHGHHHHHHFGHHHGFGGACFEGDFHHEHHHHFGHHGHGHHHDHFCGGGFHHHFHGBGFHHHHHFGGGGHGFGHHHHHHGFDGHHHHHHHHHHGHHHHHHHDG/DGHFHGHHHHGHHHHHHHHHHHHGEAFGGGGFGGGGGGEGC
@M05620:45:000000000-G6HP7:1:1101:14287:4109 1:N:0:136
AAACCAAGCAGACACTCACCGCTCCCTCGCCACAGGCCAATAGTTTGTCCTCACTGAGTTGGCAACAAGTGGCTGCTGTGGCTGCCATTTTTCTGGTGATGGCCATCAGCTCCGACGAGGTCAGCTGGGGGGCTTTCTTTGTGTAAGCAACGAGAAACCTGAAAGAAGCATTTTTTAACTAAGTCCTGCTGAGTCATTCATGAGTTTTTAGCCGCCTTGCTTCTTCTCACAGACTCTCTACTCTCATGCCA
+
BBBBBB@FBFFBGGGGGFGGGGGGGGHHGGGGGHHHGGHHHFHHHHHHHHHHHHHHHHHHGHHHHHHHHHHHGHGGHEHHGHHGGH3FGHHHHHHHHHHHHHHHHHHHHHHHHGGGGFGGGHFHHHHHGGGGGGGGGGGGGGGGGGFFFFFFFFFFFFFFFF/FFEFFFFFFFFFFFFFFFFFFFFFFFFFFFFFFFFFFFFEFFFFFFFFFFFFFFFFFFFFFFFFFFFFFFFFFFFFFFFFFFFFFFF/
@M05620:45:000000000-G6HP7:1:1101:20036:4112 1:N:0:136
AAACCAAGCAGACACTCACCGCTCCCTCGCCACAGGCCAATAGTTTGTCCTCACTGAGTTGGCAACAAGTGGCTGCTGTGGCTGCCATTTTTCTGGTGATGGCCATCAGCTCCGACGAGGTCAGCTGGGGGGCTTTCTTTGTGTAAGCAACGAGAAACCTGAAAGAAGCATTTTTTAACTAAGTCCTGCTGAGTCATTCATGAGTTTTTAGCCGCCTTGCTTCTTCTCACAGACTCTCTACTCTCATGCCA
+
ABBCCCCFCFFFGGGGGGGGGGGGGGHHGGGGGHHHGGHHHHHHHHHHHHHHHHHHHHHHHHHHHHHHHGHHGHGGHHHHHHHGGHHHHHHHHHHHHHHHHHHHHHHHHHHHHGGGGGGGGHHHHHHHGGGGGGGGGGGGGGGGGGFFFFFFFFFFFFFFFFFFFFFFFFFFFFFFFFFFFFEFFFFFFFFFFFFFFFFFFFFFFFFFFFFFFFFFFFFFFFFFFFFFFFFFFFFFFFFFFFFFFFFFFFF
@M05620:45:000000000-G6HP7:1:1101:20019:4119 1:N:0:136
AAACCAAGCAGACACTCACCGCTCCCTCGCCACAGGCCAATAGTTTGTCCTCACTGAGTTGGCAACAAGTGGCTGCTGTGGCTGCCATTTTTCTGGTGATGGCCATCAGCTCCGACGAGGTCAGCTGGGGGGCTTTCTTTGTGTAAGCAACGAGAAACCTGAAAGAAGCATTTTTTAACTAAGTCCTGCTGAGTCATTCATGAGTTTTTAGCCGCCTTGCTTCTTCTCACAGACTCTCTACTCTCATGCCA
+
CBCCCDDFCFFFGGGGGGGGGGGGGGHHGGGGGHHHGGHHHHHHHHHHHHHHHHHHHHHHHHHHHHHHHHHHGHGGHHHHHHHGGHHHHHHHHHHHHHHHHHHHHHHHHHHHHGGGGGGGGHHHHHHHGGGGGGGGGGGGGGGGGGFFFFFFFFFFFFFFFFFFFFFFFFFFFFHFFFHHHFFFFFFFFFFFFFFFFFFHFFFFFFFFFFFFFFFFFFFFHHHFFHFFHHFFEFFFFFFHHFFFFFFFFFF
@M05620:45:000000000-G6HP7:1:1101:11069:4120 1:N:0:136
AGATTACTGCAACAGTTCCCCCTGGACCTGGAAAAGTTTCTTGCCTGGCTTACAGAAGCTGAAACAACTGCCAATGTCCTACAGGATGCTACCCGTAAGGAAAGGCTCCTAGAAGACTCCAAGGGAGTAAAAGAGCTGATGAAACAATGGCAAGTAAGTCAGGCATTTCCGCTTTAGCACTCTTGTGGATCCAATTGAACAATTCTCAGCATTTGTACTTGTAACTGACAAGCCAGGGACAAAACAAAGAT
+
CCCCBFFFFFFFGGFGGGGGGGGGHHHHHHHHGHHHFHHHHHHHHHHHHHHHHHFGHHHHHHHHHHHHHHGHHHHHHHHHHHFHHHHHHHHHHHGEGGHHGFHGHHHHGHHHHHHGHHHHHHHGGGGFHGHHHEGHHHFHHGHFGHHHGFHHHGGHHHHHHHHHHGHGHHGGGGGHEFHHGHHHHDGGHHHHHFHHHFGHGHHHHHHDDFFHHHHHHHHFHHHGHHHHHHHHGGGFGGGGGGGGGGGGFG:
@M05620:45:000000000-G6HP7:1:1101:20691:4125 1:N:0:136
AAACCAAGCAGACACTCACCGCTCCCTCGCCACAGGCCAATAGTTTGTCCTCACTGAGTTGGCAACAAGTGGCTGCTGTGGCTGCCATTTTTCTGGTGATGGCCATCAGCTCCGACGAGGTCAGCTGGGGGGCTTTCTTTGTGTAAGCAACGAGAAACCTGAAAGAAGCATTTTTTAACTAAGTCCTGCTGAGTCATTCATGAGTTTTTAGCCGCCTTGCTTCTTCTCACAGACTCTCTACTCTCATGCCA
+
CCCCCCCFCFFFGGGGGGGGGGGGGGHHGGGGGHHHGGHHHHHHHHHHHHHHHHHHHHHHHHHHHHHHHGHHGHGGHHHHHHHGGHHHHHHHHHHHHHHHHHHHHHHHHHHHHGGGGGGGFHHHHHHHGGGGGGGGGGGGGGGGGGFFFFFFFFFFFFFFFFFFFFFFFFFFFFFFFFFFFFFFFFFFFFFFFFFFFFFFFFFFFFFFFFFFFFFFFFFFFFFFFFFFFFFFFFFFFFFFFFFFFFFFFFF
@M05620:45:000000000-G6HP7:1:1101:14296:4125 1:N:0:136
AAACCAAGCAGACACTCACCGCTCCCTCGCCACAGGCCAATAGTTTGTCCTCACTGAGTTGGCAACAAGTGGCTGCTGTGGCTGCCATTTTTCTGGTGATGGCCATCAGCTCCGACGAGGTCAGCTGGGGGGCTTTCTTTGTGTAAGCAACGAGAAACCTGAAAGAAGCATTTTTTAACTAAGTCCTGCTGAGTCATTCATGAGTTTTTAGCCGCCTTGCTTCTTCTCACAGACTCTCTACTCTCATGCCA
+
BBBBBAAFBFFFGGGGGGGGGGGGGGHHGGGGGHGHGGHHHHHHHHHHHHHHHHHHHHGGHHHGHHHHHGFHGHGGHGFHGHHGGHHHHHHHHHGHGHGHHHHHHHHHHHGHHGGGGGGGCGHHHHHHGGGGGGGGGGGGGGGGGGFFFFFFFFFFFFFFFFFFFFFFFFFFFFFFFFFFFFFFFFFFFFFFFFFFFFFFFFFFFFFFFFFFFFFFFFFFFFFFFFFFFFFFFFFFFFFFFFFFFFFFFFF
@M05620:45:000000000-G6HP7:1:1101:17664:4129 1:N:0:136
AGATTACTGCAACAGTTCCCCCTGGACCTGGAAAAGTTTCTTGCCTGGCTTACAGAAGCTGAAACAACTGCCAATGTCCTACAGGATGCTACCCGTAAGGAAAGGCTCCTAGAAGACTCCAAGGGAGTAAAAGAGCTGATGAAACAATGGCAAGTAAGTCAGGCATTTCCGCTTTAGCACTCTTGTGGATCCAATTGAACAATTCTCAGCATTTGTACTTGTAACTGACAAGCCAGGGACAAAACAAAGAT
+
ABABCFFFFFFFGGGGGGGGGGGGHHHHHHHGHHHHHHHHHHHHHHHHHHHHHHHHHGHHHHHHHHHHHHHHHHHHHHHHHHHHHHHHHHHHHHGGGGHHGHHHHHHHGHHHHHHHHHHHHHHGGHGGHHHHHGHHHHHHHHHHHHHHHHHHHGHHHHHHHHHHHHHHHHGGGGGHFHHHHHHHHHHGHHHHHHHHHHHHGHHHHHGFHHHHHHGHHHHHHHHGHHHFFHHHHGGGEFGGGFGGFGGFGGG
@M05620:45:000000000-G6HP7:1:1101:20674:4132 1:N:0:136
AAACCAAGCAGACACTCACCGCTCCCTCGCCACAGGCCAATAGTTTGTCCTCACTGAGTTGGCAACAAGTGGCTGCTGTGGCTGCCATTTTTCTGGTGATGGCCATCAGCTCCGACGAGGTCAGCTGGGGGGCTTTCTTTGTGTAAGCAACGAGAAACCTGAAAGAAGCATTTTTTAACTAAGTCCTGCTGAGTCATTCATGAGTTTTTAGCCGCCTTGCTTCTTCTCACAGACTCTCTACTCTCATGCCA
+
BBBCCCAFCFFFGGGGGGGGGGGGGGGHGGGGGHHHGGHGHHHHHHHHHHHHHHHHHHHHHHHGGHHHHGHHGHGGHHHHHHHGGHHHHHHHHHHHHHHHHHHHHHHHHHHHHGGGGGGGDGHHHHHHGGGGGGGGGGGGGGGGGGFFFFFFFFFFFFFFFFFFFFFFFFFFFFFFFFFFFFFFFFFFFFFFFFFFFFFFFFFFFFFFFFFFFFFFFFFFFFFFFFFFFFFFFFFFFFFFFFFFFFFFFFF
@M05620:45:000000000-G6HP7:1:1101:17675:4144 1:N:0:136
AGATTACTGCAACAGTTCCCCCTGGACCTGGAAAAGTTTCTTGCCTGGCTTACAGAAGCTGAAACAACTGCCAATGTCCTACAGGATGCTACCCGTAAGGAAAGGCTCCTAGAAGACTCCAAGGGAGTAAAAGAGCTGATGAAACAATGGCAAGTAAGTCAGGCATTTCCGCTTTAGCACTCTTGTGGATCCAATTGAACAATTCTCAGCATTTGTACTTGTAACTGACAAGCCAGGGACAAAACAAAGAT
+
AAABCFFFFFFFGGGGGGGGGGGGHHHHHHHHHHHHHHHHHHHHHHHHHHHHHHHHHHHHHHHHHHHHHHHHHHHHHHHHHHHHHGHHHHHHHHGGGGHHHHHHHHHHGHHHHHHHHHHHHHHGGHGFHHHHHGHHHHGHHHHHHHHHGHHHHGHHHHHHHHGHHHHHHHGGGGGHHHHHHHHHHHHGHHHHGHHHHHHGFHHHHHHHHHHHHHHHHHHHHHHHHHHHHHHHHGFGGGGGGGGGGGGGGGF
@M05620:45:000000000-G6HP7:1:1101:20910:4155 1:N:0:136
CATCCTGACCCTGAAGTACCCCGGCTTGATTTCTGACATTAGATCGGAAGAGCACACGTCTGAACTCCAGTCACAGCGATAGATCTCGTATGCCGTCTTCTGCTTGAAAAAAAAAAAAACAAAAGAAACGAGAACATAATAATAACTGAAGCTACAAGAAAGGAAAATATAGTGTTAGAAAGTATACAAATGAGCAGTGTGACAGATACATTCACGCGGAAGCTCAAATAAAAGAACTTTTAGTATCTGTA
+
CCCCCFFFFFFFGGGGGGGGGGGGGGGGHHHHHHHHHHHHHHHHHHGGGGHHHHHHHGHHHGHHHHHHHHHHHHHHHGGHGGGHEGHHGGHHHHGGGHGGHHHHHHHHHHHGGFGC<<//=/000.000...>.1/00000<0000000<000000:0///0./://;00000000000000000;00000;00;0/00000000/00000000;..--:9.;0000000000:../00000/00000000
@M05620:45:000000000-G6HP7:1:1101:17664:4158 1:N:0:136
AGATTACTGCAACAGTTCCCCCTGGACCTGGAAAAGTTTCTTGCCTGGCTTACAGAAGCTGAAACAACTGCCAATGTCCTACAGGATGCTACCCGTAAGGAAAGGCTCCTAGAAGACTCCAAGGGAGTAAAAGAGCTGATGAAACAATGGCAAGTAAGTCAGGCATTTCCGCTTTAGCACTCTTGTGGATCCAATTGAACAATTCTCAGCATTTGTACTTGTAACTGACAAGCCAGGGACAAAACAAAGAT
+
ABBB?FFFBFFFGGFGGGGGGGGGGHHHHHFHGHHHFGHHHHHHHHHHHHHHHHHFHFHHHGHHHHHHHHGHHHHGHHHHHHGHGHHHHHFHHHGFGGHHHFHHHGHHGHHHHHFHHHHHHHGGGGGGFHHHHGFHHHFHHHFHHHHHGGGHHGHGHHGHGGHHHHHHGHGGGGGHFGHHHHHGHGGDFFFFFHFGHEHFFHDGHHD<=CDHFHBGGHHBCGHBFHFEHHHHHGE9?..CF?9AFGFGBF0
@M05620:45:000000000-G6HP7:1:1101:20896:4171 1:N:0:136
CATCCTGACCCTGAAGTACCCCGGCTTGATTTCTGACATTAGATCGGAAGAGCACACGTCTGAACTCCAGTCACAGCGATAGATCTCGTATGCCGTCTTCTGCTTGAAAAAAAAAAATATTTTTTTTGACATAGTGTCTTGTTGTGAACATATGTCGGCAATACTTTTTTCCTGCAACAGTGACAATCTCGTCTAAGTTTTAAAGATTTATTCTTTACTACTGGATCTCAACTCCCGCTTTATCCAACTTA
+
BBBBBFFFFFFFGGGGGEGGGGGGGGGGHHHHHHHHHHHHHHFHHHGGGGFFFHHFHGHHHGHDGGHHHHHHFHFFHGEHGEHGFEGHGGHHGHGGGHGHGHFHHHGHHHHGGDFC/0<>2222</--.1111<><F11==<<./.=00<00<000.----;0/;;CC0?FFF;990;C/;;B000;/00...9.;00;BFB//9/9/BFBB/BBF;;/B;//;//;/99/.;//..-;..//////////
@M05620:45:000000000-G6HP7:1:1101:17868:4201 1:N:0:136
AAACCAAGCAGACACTCACCGCTCCCTCGCCACAGGCCAATAGTTTGTCCTCACTGAGTTGGCAACAAGTGGCTGCTGTGGCTGCCATTTTTCTGGTGATGGCCATCAGCTCCGACGAGGTCAGCTGGGGGGCTTTCTTTGTGTAAGCAACGAGAAACCTGAAAGAAGCATTTTTTAACTAAGTCCTGCTGAGTCATTCATGAGTTTTTAGCCGCCTTGCTTCTTCTCACAGACTCTCTACTCTCATGCCA
+
BAABBAAFBFFFGGFGGGGGFGGGFGHHGGEGGHFHGGACFADGHFFHHGHHGHHHHHGFHHHGHHHEHGFFFFEGHFB32FHEGHGFHHHHHHGHFGGHHFHHGHGHHHHGHGEGFGGGGGHHHHHFFCGGGGGGGGFFGFFFBBFFFFFF9DFFEFFFFFFFFFFFFFFFFFFFAFFFFFFFFFFFFFFFFFFFFFFFFFF/9BFFEFFFBABFFDFFFFFFFFFFFFEBFFFFFFFFFFFFFFF/B//
@M05620:45:000000000-G6HP7:1:1101:17850:4202 1:N:0:136
AAACCAAGCAGACACTCACCGCTCCCTCGCCACAGGCCAATAGTTTGTCCTCACTGAGTTGGCAACAAGTGGCTGCTGTGGCTGCCATTTTTCTGGTGATGGCCATCAGCTCCGACGAGGTCAGCTGGGGGGCTTTCTTTGTGTAAGCAACGAGAAACCTGAAAGAAGCATTTTTTAACTAAGTCCTGCTGAGTCATTCATGAGTTTTTAGCCGCCTTGCTTCTTCTCACAGACTCTCTACTCTCATGCCA
+
DDDDDCCFCFFFGGGGGGGGGGGGGGHHGGGGGHHHGGHHHHHHHHHHHHHHHHHHHHHHHHHHHHHHHHHHGHGGHHHHHHHGGHHHHHHHHHHHHHHHHHHHHHHHHHHHHGGGGGGGFHHHHHHHGGGGGGGGGGGGGGGGGGFFFFFFFFFFFFFFFFFFFFFFFFFFFFHFFFFHHFFFFFFFFFFFFFFFFFFFFHHFFFFFFFFFFFFFFFFFHFFFFFFFFFFFFFFFFFFHFFFFFFFFFFB
@M05620:45:000000000-G6HP7:1:1101:17842:4218 1:N:0:136
AAACCAAGCAGACACTCACCGCTCCCTCGCCACAGGCCAATAGTTTGTCCTCACTGAGTTGGCAACAAGTGGCTGCTGTGGCTGCCATTTTTCTGGTGATGGCCATCAGCTCCGACGAGGTCAGCTGGGGGGCTTTCTTTGTGTAAGCAACGAGAAACCTGAAAGAAGCATTTTTTAACTAAGTCCTGCTGAGTCATTCATGAGTTTTTAGCCGCCTTGCTTCTTCTCACAGACTCTCTACTCTCATGCCA
+
BBBBBBBFBFFFGGGGGGGGEGGGGGHHGGGGGHHGGGHHHHHHHHHHHHHHHHHHHHGHHHHGHHHHHFFHGHGGHHHHHHHGGHHHHHHHHHHHHHHHHHHHHHHHHHHHGGGGGGGGGHHHHHHHGGGGGGGGGGGGGGGGGGFFFFFFFFFFFFFFFFFFFFFFFFFFFFFFFFFFFFFFFFFFFFFFFBFFFFFFFFFFFFFFFFFFBDFFFFFFFFFFFFFFFFFFFFFFFFFFFFFFFFFFFFF
@M05620:45:000000000-G6HP7:1:1101:22040:4219 1:N:0:136
AGATTACTGCAACAGTTCCCCCTGGACCTGGAAAAGTTTCTTGCCTGGCTTACAGAAGCTGAAACAACTGCCAATGTCCTACAGGATGCTACCCGTAAGGAAAGGCTCCTAGAAGACTCCAAGGGAGTAAAAGAGCTGATGAAACAATGGCAAGTAAGTCAGGCATTTCCGCTTTAGCACTCTTGTGGATCCAATTGAACAATTCTCAGCATTTGTACTTGTAACTGACAAGCCAGGACAAAACAAAGATC
+
AAABBFFFFFFFGGGGGGGGGGGGHHHHGHHHHHHHHHHHHHHHHHHHHHHHHHHHHHHHHHHHHHHHHHHHHHHHHHHHHHHHHGHHHHHHHHGGGGHHHHHHHHHHGHHHHHHHHHHHHGHGGHGGHHHHHGHHHHHHHHHHHHHHHHHHGGHGHHHHHHHHHHHHHHGGGGGHHHHHHHHHHGGGHHHHGGHHHHHGHGHHHHHHHHHHHHHHHHHHHHHHHHHHGGGGGGGGGGGGGFFGGGGGGGF
@M05620:45:000000000-G6HP7:1:1101:22030:4239 1:N:0:136
AGATTACTGCAACAGTTCCCCCTGGACCTGGAAAAGTTTCTTGCCTGGCTTACAGAAGCTGAAACAACTGCCAATGTCCTACAGGATGCTACCCGTAAGGAAAGGCTCCTAGAAGACTCCAAGGGAGTAAAAGAGCTGATGAAACAATGGCAAGTAAGTCAGGCATTTCCGCTTTAGCACTCTTGTGGATCCAATTGAACAATTCTCAGCATTTGTACTTGTAACTGACAAGCCAGGACAAAACAAAGATC
+
ABBCCFFFFFFFGGGGGGGGGGGGHHHHHHHHHHHHHHHHHHHHHHHHHHHHHHHHHHHHHHHHHHHHHHHHGHHHHHHHHHHHHHHHHHHHHHGGGGHHHHHHHHHHGHHHHHHHHHHHHHHGGHGGHFHHHGHHHHHHHHHHHHHHHHHHHGHHHHHHHHHHHHHHHHGGGGGHGHHHHHHHHHHGHHHHHFHHHGHFFHHHHHHGGHHHHHHHHHHHHGHHHHHHGGHHHGGGGGGGGGGGGGGGGGG
@M05620:45:000000000-G6HP7:1:1101:11512:4271 1:N:0:136
TACCTGTACTGGGGAAGAGCACACGTCTGAACTCCAGTCACAGCGATAGATCTCGTATGCCGTCTTCTGCTTGAAAAAAAAAACACGTTCCAGCGTGGTCAGTTTGCAGCATTCTGTTATTTTGTTTGACAGATTGTCTTGTTGAGCAAATCTGTAGGACATGATTTTTTCCTGCAACAGGGACAATAAAGTATAAGTTTTAAAGATTTATTCTTTAATACAGGATCTCAAAGCCAGCTTTAGCAAAAGGA
+
B@BBAFFFFFFFFGGGGGFGFGFHGFGFFDFGHHHHHHHHHHHDGGHEGBHBGHHGGHHEDEAAGCGHHHHHGHBHHH/>EF?/?0/BE2?4?CE//</BDBFFFBGFH2BGE33BBG3FGFDGF@@2@<2@22?1?DFBGGF01F1101>1>11111><0><11<FG<A<<F0</0<:C....C.00000;0;0;CFB;C0000;;0990BFGGGFB00090/.CFGGF09;/:/9AF9FBB/B/;9/9.
@M05620:45:000000000-G6HP7:1:1101:8235:4295 1:N:0:136
AGATTACTGCAACAGTTCCCCCTGGACCTGGAAAAGTTTCTTGCCTGGCTTACAGAAGCTGAAACAACTGCCAATGTCCTACAGGATGCTACCCGTAAGGAAAGGCTCCTAGAAGACTCCAAGGGAGTAAAAGAGCTGATGAAACAATGGCAAGTAAGTCAGGCATTTCCGCTTTAGCACTCTTGTGGATCCAATTGAACAATTCTCAGCATTTGTACTTGTAACTGACAAGCCAGGGACAAAACAAAGAT
+
BCCCBFFFFFFFGGGGGGGGGGGGEHHHHHGHHHHHGHHHHHHHHHHHHHHHHHHHHHHHHHHHHHGHHHHHHHHHHHHHHHGHHHHHHHFHHHGGGGHHHGFGFGHHGHHHHHFHHHHHHFHGGGGGHHHHHGHHHHFHHGHHHHHHHHHHHGHHHHHHHHHHHHHHHHGGGGGHGHHHHHHHHGHGGHHHHHHHHGHHHHHHHHHHGHHHHHHHHFHGGGHGHHGGHHHHGGFGGGGGGGGGGGGGGGF
@M05620:45:000000000-G6HP7:1:1101:16107:4369 1:N:0:136
AGATTACTGCAACAGTTCCCCCTGGACCTGGAAAAGTTTCTTGCCTGGCTTACAGAAGCTGAAACAACTGCCAATGTCCTACAGGATGCTACCCGTAAGGAAAGGCTCCTAGAAGACTCCAAGGGAGTAAAAGAGCTGATGAAACAATGGCAAGTAAGTCAGGCATTTCCGCTTTAGCACTCTTGTGGATCCAATTGAACAATTCTCAGCATTTGTACTTGTAACTGACAAGCCAGGGACAAAACAAAGAT
+
BCCCCFFFFFFFGGGGGGGGGGGGGHHHHHHHHHHHGHHHHHHHHHHHHHHHHHHHHHHHHHHHHHGHHHHHHHHHHHHHHHHHHHHHHHHHHHGGGGHHHHHHHHHHGHHHHHHHHHHHHHHGGGGFFHHHHGHHHHHHHGFHHGEHHHHHHGHHHHGHFGHHGHHHHHGGGGGHFHGHHHHHHGHGHHHHFFHHGGHHHGHHHHHFGHFHHGHHHGHHHGHHHHHHHFHHGGEFGGGGGGGGGGGGGGC
@M05620:45:000000000-G6HP7:1:1101:10616:4496 1:N:0:136
AAACCAAGCAGACACTCACCGCTCCCTCGCCACAGGCCAATAGTTTGTCCTCACTGAGTTGGCAACAAGTGGCTGCTGTGGCTGCCATTTTTCTGGTGATGGCCATCAGCTCCGAGGTCAGCTGGGGGGCTTTCTTTGTGTAAGCAACGAGAAACCTGAAAGAAGCATTTTTTAACTAAGTCCTGCTGAGTCATTCATGAGTGTTTAGCCGCCTTGCTTCTTCTCACAGACTCTCTACTCTCATGCCAGAA
+
CCCCCBBFCFFFGGGGGGGGGGGGGGHHGGGGGHHHGGHHHGHHHHHHHHHHHHHHHHHHHHHHHHHHHHHHGHGGHHHHHHHGGHHHHHHHHHHHHHGHHHHHHHHHHHHHHGGGGGHHHHHHHGGGGGGGGGGGGGFGGFGGGGGGB9AAFFFFFFFFFFFFFFFFFFFFFFFFFFFFFFFFFFFFFFFFFFFFFFFFFFFFFFHFFFFFFFFFFFFFFHHHFFFFFFFFFFFFFFFFFFFFBFFFFFF
@M05620:45:000000000-G6HP7:1:1101:23554:4533 1:N:0:136
AGATTACTGCAACAGTTCCCCCTGGACCTGGAAAAGTTTCTTGCCTGGCTTACAGAAGCTGAAACAACTGCCAATGTCCTACAGGATGCTACCCGTAAGGAAAGGCTCCTAGAAGACTCCAAGGGAGTAAAAGAGCTGATGAAACAATGGCAAGTAAGTCAGGCATTTCCGCTTTAGCACTCTTGTGGATCCAATTGAACAATTCTCAGCATTTGTACTTGTAACTGACAAGCCAGGGACAAAACAAAGAT
+
AAAABFFFFFFFGGGGGGGGGGGGHHHHHHHHHHHHGHHHHHHHHHHHHHHHHHHHHHHHHHHHHHHHHHHHHHHHHHHHHHHHHHHHHHFHHHGGGGHHHHHHHHHHGHHHHHHHHHHHHHHGGGGGHFHHHGHHHHHHHHHHHHHHHHHHHGHHHHHHHHHHHHHHHHGGGGGHGHHHHHHHHGHGHHHHHGHHHGGHGHHHHHHHHHHHHHHFHHHGHHHHHHHFGHHHHGGGGGGGGFGGGGGGBFF
@M05620:45:000000000-G6HP7:1:1101:11713:4552 1:N:0:136
TACCTGTACTGGGGAAGCATTTGAATATCCCCCCATGGTGATGGGGACGGAGAACTGCTCCATAAACACAGGCAACGTGCCTAACTTTCCCGGGAAGATGAAGTCAAAGAGCGACCACAGCTCTCGGAGGTTATTTTGCATCGGTGAGCCAGACAGAATGATCCGATGAGGGGTGCGAAACTATTTGAGGAAAGGAAGCACCTTTTTATTAAATTTACCTTTTAGCAATCGCCATTCCACCCTAAAGATCG
+
CBCCCFFFFFFFGGGGGGGGGGHHHHHHHHHGGGGHHHGGHHHHHGGGGGGGGHHHHHHHHHHHHHHHHHHHGHHHGHHHHHHHHHHHHHHGGGGGGHHHHHHHHHHHHHHHGFCCCHEFEHHHHFFCCFCGHFHFGGHHFHGGFGEGFHHHHGGHGFHHHHHGHGGGHHHGGCEGGGGGGGGGGGFGEG09BFFBFFGBFAF0BBFFFFFFFFFFFEFFFFFFFFFFFFFEBFFFFFEFAFFFFBFFFFA
@M05620:45:000000000-G6HP7:1:1101:23560:4553 1:N:0:136
AGATTACTGCAACAGTTCCCCCTGGACCTGGAAAAGTTTCTTGCCTGGCTTACAGAAGCTGAAACAACTGCCAATGTCCTACAGGATGCTACCCGTAAGGAAAGGCTCCTAGAAGACTCCAAGGGAGTAAAAGAGCTGATGAAACAATGGCAAGTAAGTCAGGCATTTCCGCTTTAGCACTCTTGTGGATCCAATTGAACAATTCTCAGCATTTGTACTTGTAACTGACAAGCCAGGGACAAAACAAAGAT
+
ABBBBFFFFFFFGGGGGGGGGGGGHHHHHHHHHHHHFHHHHHHHHHHHHHHHHHHHHHHHHHGHHHHHHHHHHHHHHHHHHHHHHHHHHHHHHHGGGGHHGHHGHHHHGHHHHHHHHHHHHGHGGHGFHFGHGFHHHHHHHHHHHHHHHGHHHGHHHHFHHHHHHHHHHHGGGGGHHHHHHHHHHFGGHGHHGFGHHGHGFGHHHHHGGFHHHCHHHHHBHHGHHHGHHFFHHGFGGGGGGGGGGGGGFGB
@M05620:45:000000000-G6HP7:1:1101:14659:4601 1:N:0:136
AAACCAAGCAGACACTCACCGCTCCCTCGCCACAGGCCAATAGTTTGTCCTCACTGAGTTGGCAACAAGTGGCTGCTGTGGCTGCCATTTTTCTGGTGATGGCCATCAGCTCCGAGGTCAGCTGGGGGGCTTTCTTTGTGTAAGCAACGAGAAACCTGAAAGAAGCATTTTTTAACTAAGTCCTGCTGAGTCATTCATGAGTTTTTAGCCGCCTTGCTTCTTCTCACAGACTCTCTACTCTCATGCCAGAA
+
CBBCCBBFCFFFGGGGGGGGGGGGGGHHGGGGGHHHGGGHHHHGHHHHHHHHHHHHHHHHHHHGHHHHHGHHGHGGHHHHHHHGGHHHHHHHHHHHHHGHHHHHHHHHHHHHHGGGGEHEHHHHHGGGGGGGGGGGGGGGGGGGGGGGGGFFFFFFFFFFFFFFFFFFFFFFFFFFFFFFFFFFFFFFFFFFFFFFFFFFFBFFFFFFFFFFFFFFFFFFFFFFFFFFFFFFFFFFFFFFFFFFFFFFFFF
@M05620:45:000000000-G6HP7:1:1101:7566:4601 1:N:0:136
TACCTGTACTGGGGAAGCATTTGAATATCCCCCCATGGTGATGGGGACGGAGAACTGCTCCATAAACACAGGCAACATGCCTAACTTTCCCGGGAAGATGAAGTCAAAGAGCGACCACAGCTCTTCAGAGGTTATTTTGCATCGGTGAGCCAGACAGAATGATCCGATGAGGGGTGCGAAACTATTTGAGGAAAGGAAGCACCTTTTTATTAAATTTACCTTTTAGCAATCGCCATTCCTACCCTAAAGAT
+
CCCCCFFFFFFFGGGGGGGGGGHHGHHHHHHGGGGHHHGHHHHHHGGGGGGGGGHHHHHHHHHHGHHHHHHHGGHH1FGHHHHHHHHHHHHGGGGGGGHHHHHHHHHHHHHHGGGGGHHHHHHHHHHHHHGFHGHHHHHHGHHGGGGGHHHHHHGGHHHHHHHHHHEGGHHHGGCEFGAEGGGGGGGHGGGFGGFGFGGGGGGGGGGGGGHGFFFFFFFFFFFFFFFBFFFFFFFEFFFFFFFFFFFFFFF
@M05620:45:000000000-G6HP7:1:1101:21933:4622 1:N:0:136
AAACCAAGCAGACACTCACCGCTCCCTCGCCACAGGCCAATAGTTTGTCCTCACTGAGTTGGCAACAAGTGGCTGCTGTGGCTGCCATTTTTCTGGTGATGGCCATCAGCTCCGACGAGGTCAGCTGGGGGGCTTTCTTTGTGTAAGCAACGAGAAACCTGAAAGAAGCATTTTTTAACTAAGTCCTGCTGAGTCATTCATGAGTTTTTAGCCGCCTTGCTTCTTCTCACAGACTCTCTACTCTCATGCCA
+
AA?AAAAFBFFFGGGGGGGGFGGGGGHHGGGGGFHHGGHAFEGGGFHHHHGHHEGFHHEDGHHHHE1ECFGHGHGGGHGGHHFFGHHGHHHHHHHHHHGHHHHHHHHHFHHHHGGGGGGGGHHHGFHHGGGGGGGGGGGGGGGGFGFFFFFFFFFDFFFFFFBFFFFFFFFFFFFFEFFFFFFFFFFFFFFFFFFFFFFFFFFBFFFFFFFFFFFFFFFFFFFFFFFFFF9F/;BFFFFFFFFFFFFFFF/
@M05620:45:000000000-G6HP7:1:1101:21916:4633 1:N:0:136
AAACCAAGCAGACACTCACCGCTCCCTCGCCACAGGCCAATAGTTTGTCCTCACTGAGTTGGCAACAAGTGGCTGCTGTGGCTGCCATTTTTCTGGTGATGGCCATCAGCTCCGACGAGGTCAGCTGGGGGGCTTTCTTTGTGTAAGCAACGAGAAACCTGAAAGAAGCATTTTTTAACTAAGTCCTGCTGAGTCATTCATGAGTTTTTAGCCGCCTTGCTTCTTCTCACAGACTCTCTACTCTCATGCCA
+
CCCCCCCFCFFFGGGGGGGGGGGGGGHHGGGGGHHHGGHHHHHHHHHHHHHHHHHHHHHHHHHHHHHHHHHHGGGGHHHHHHHGGHHHHHHHHGHHHHHHHHHHHHHHHHHHHGGGGGGGGHHHHHHHGGGGGGGGGGGGGGGGGGFFFFFFFFFFFFFFFFFFFFFFFFFFFFFFFFFFFFFFFFFFFFFFFBFFFFFFFFFFBFFFFFFFFFFFFFFFFFFFFFFFFFFFFFFFFFFFFFFFFFFFFFF
@M05620:45:000000000-G6HP7:1:1101:11583:4641 1:N:0:136
ATCTCTATCTCCTAAAAAGGAAGAAAGGGGAGGGAAGATCGGAAGAGCACACGTCTGAACTCCAGTCACAGCGATAGATCTCGTATGCCGTCTTCTGCTTGAAAAAAAAAAACACCCAGTGCTGCTGACCGAGGCCCCCCTGGACCCCCAAGCTACAACAGAAACGATAACTCAGGTGCTGCTCGGCCCACGCCCGTGCCTCTCCCGGCCTTCCCCCCGTCATTTCCAGCCCTGCTTGATTTTCGACCTTC
+
BBBABFFFFFFFGGGGGGC?GGHAFEGGEEFGGCGGGHHHHFEFFFEHHGHHGCHHGDFHFHHCEGHFGFGHGGHGGDFDGGHFGGCHHGEEHFHHFGGHHHHBGFGGCCC//?0?/?<1?1@1?FF1<<@C---.<D@-::./;/;E-9.../;000/.///9/;...;09000/;//////;.-.;-.9;..@-9:..//:B/;.--9;///;B.@@.:;.:F/;///9....///./////-.9-9BB
@M05620:45:000000000-G6HP7:1:1101:19744:4679 1:N:0:136
TACCTGTACTGGGGAAGAGCACACGTCTGAACTCCAGTCACAGCGATAGATCTCGTATGCCGTCTTCTGCTTGAAAAAAAAAAAAAGACGGAATGAAGTAGCCGCCCCCGCACCCGATCGAGGGCGACGTAAGATTTACACACAGACTGCCTGGTTAGCCCGTCTTAGACATTACCTACACCGTTTTCCATCCAGTAACCAAGTGACCATACGCTGCCATCTGTGTGACCGGCCACAGCACCATGCACTCC
+
AAABBFFFFFFFGGFGGEGGGGHHGHGHGHHHHHHHHHHHHHHHGGHGGHGGHHFFGHHHHGGGHGFHHGHHHFFHGFGGGG>/////2////?2222B?222/<//////---.-----..--.-----9..00000;0009.././0//00./90.0//--.../9/9//////:///./-.9;./////./;//////..9//////99..9:../9/9////.///-----......9.///////.
@M05620:45:000000000-G6HP7:1:1101:19754:4693 1:N:0:136
TACCTGTACTGGGGAAGAGCACACGTCTGAACTCCAGTCACAGCGATAGATCTCGTATGCCGTCTTCTGCTTGAAAAAAAAAAACAAGCTACCATGTAAAGGCAAACCTGATAGCGACGCGGCGCTTACTAACAGGGTAAGGATACACAGACAGGTTTGGAGTATAGAGTTGTTGAAAATGACTGTATATAAACTAAATATGAGGGGGCGAAACGCAGGGAAGATCTATGACTGGCGTAGAGAAAACAAGA
+
BBBBBFFFFFFFGGEEGGGGGGHHEBGGGHGHHHHHHHHFH5FGF2GDGGFFGGHFFHHHHGEGHFHHHHGHHFHHHHGGEEC////2/33B2343444443/0000/2BB3?33///>///----..<0=0//0..///0:000000:././/.090..//;/000900000..0000000009/9;///////9/////////9--------.-----99..//;//////9..-9--.////./....
@M05620:45:000000000-G6HP7:1:1101:14455:4694 1:N:0:136
AAACCAAGCAGACACTCACCGCTCCCTCGCCACAGGCCAATAGTTTGTCCTCACTGAGTTGGCAACAAGTGGCTGCTGTGGCTGCCATTTTTCTGGTGATGGCCATCAGCTCCGACGAGGTCAGCTGGGGGGCTTTCTTTGTGTAAGCAACGAGAAACCTGAAAGAAGCATTTTTTAACTAAGTCCTGCTGAGTCATTCATGAGTTTTTAGCCGCCTTGCTTCTTCTCACAGACTCTCTACTCTCATGCCA
+
AABCCBBFCFFFGGGGGGGGGGGGGGHHGGGGGGHHGGHHHHHHGHHHHHHHHHHHGHGHGHHFHHHHHHHHGHFGHHHFHHHGGHHHHHHHHHHHHHHHHHHHHHHHHHHHHGGGGGGGGHHHHHHHGGGGGGGGGGGGGGGGGFFFFFFFFFFFFFFFFFFFFFFFFFFFFFFFFFFFFFFFFFFFFFFFFFFFFFFFFFFFFFFFFFFFFFFFFFFFFFFFFFFFFFFFFFFFFFFFFFFFFFFFFFF
@M05620:45:000000000-G6HP7:1:1101:14462:4711 1:N:0:136
AAACCAAGCAGACACTCACCGCTCCCTCGCCACAGGCCAATAGTTTGTCCTCACTGAGTTGGCAACAAGTGGCTGCTGTGGCTGCCATTTTTCTGGTGATGGCCATCAGCTCCGACGAGGTCAGCTGGGGGGCTTTCTTTGTGTAAGCAACGAGAAACCTGAAAGAAGCATTTTTTAACTAAGTCCTGCTGAGTCATTCATGAGTTTTTAGCCGCCTTGCTTCTTCTCACAGACTCTCTACTCTCATGCCA
+
AA?AB?ACAF4CFGGFFFGGCG?EEFFHAEEAEHC2FFAGBF5DABGHHHFGFH5ADGFEHCGBGCGCH@5EF?CFGC5BFGHEFHHFFFHEFHFH3FBFGFHHHFGHHGFHHDEGEEGGFGFHHHHEA<C@@BABFF00;FFFFGFFFFFBFAFFFBFBFFFFFBFFFFFFFFF=?BBBFFF9FFFBFFFFF/;/FFFFBBBB99BF?EBB/.@BFDFF9BBFFB/9BFFEFF/BFFFFFFFFBB//9/;
@M05620:45:000000000-G6HP7:1:1101:15129:4726 1:N:0:136
CATCCTGACCCTGAAGTACCCCGGCTTGATTTCTGACATTAGATCGGAAGAGCACACGTCTGAACTCCAGTCACAGCGATAGATCTCGTATGCCGTCTTCTGCTTGAAAAAAAAAAACATTCAGCTGACCACCTTCCCCCTTCCCCCCCCCGCCTACCCTGACCAACTCCCTTTTTTCCTACTTCCCCCTCACCCATTCATCTCCCTTCCTCTCCCTTGCCTCTTCTCCCCCACCCTCTTCTCTCACCCCC
+
CCBCCFFFFFFFGGGGGGGGGGGGGGGGHHHHHBFBGHHHHGHHHHGGGGGHHHHHHGHHHGHFHFHHHHHHHGGFHGGHGFBGFBGFGDHHHHGFGHGHHHHFFHHHGHHGGGGB>//22@21?<11001//?11?0<.>G00<0.<------9.9.90://9/9.:;0./0/;/-/;/:/B/:///.-9...:.;B9///:9//;//;FB/9;B///////:;/////..-..;99;///:B;/:.9--
@M05620:45:000000000-G6HP7:1:1101:7891:4856 1:N:0:136
TACCTGTACTGGGGAAGCATTTGAATATCCCCCCATGGTGATGGGGACGGAGAACTGCTCCATAAACACAGGCAACGTGCCTAACTTTCCCGGGAAGATGAAGTCAAAGAGCGACCACAGCTCTTCAGAGGTTATTTTGCATCGGTGAGCCAGACAGAATGATCCGATGAGGGGTGCGAAACTATTTGAGGAAAGGAAGCACCTTTTTATTAAATTTACCTTTTAGCAATCGCCATTCCTACCCTAAAGAT
+
BACCCFFFFFFFGGGGGGGGGGHHHHHHHHHGGGGHHHGGGHHHHGGGGGGGGHHHHHHHHHHHHHHHHHHHGHHHGHHHHHHHHHHHHHHGGGFGGHHHHHHHHHHHHHHHGGGGGHHHHHHHHHGHHHGFHHHHHHHGGHHGGFGGHHHHHHGHHHHHHHHHHHDGGGHHGGEEGGDGGGGGGGGGGGGFGGFFFFGGGGGGGGGGGFFFFFFFFFFFFFFFFFFBBBFFFFFEFFFFFFFFFFFFFFF
@M05620:45:000000000-G6HP7:1:1101:22907:4878 1:N:0:136
TACCTGTACTGGGGAAGCATTTGAATATCCCCCCATGGTGATGGGGACGGAGAACTGCTCCATAAACACAGGCAACGTGCCTAACTTTCCCGGGAAGATGAAGTCAAAGAGCGACCACAGCTCTTCAGAGGTTATTTTGCATCGGTGAGCCAGACAGAATGATCCGATGAGGGGTGCGAAACTATTTGAGGAAAGGAAGCACCTTTTTATTAAATTTACCTTTTAGCAATCGCCATTCCTCCCTAAAGATC
+
CCCCCFFFFFFFGGGGGGGGGGHHHHHHHHHGGGGHHHGGFHHHHGGGGGGGGHHHHHHHHHHGHHHHHHHHGGHHGHHHHHHHHHHHHHHGGGGGGHHHHGHHHHHHHHHHGGGGGHHHHHHHHHHHHHGFHHHHHHHHGHHGGEGFHFHHHHGHHHHHHHHHHHGGGHHHGGCEGGGGGGGGGGGGGGGFFFGAFFGGFFEFGGGGGFFFFBFFFFFFFFFFFFFFFFFFFFFFFFFFFFFFFFFFFFB
@M05620:45:000000000-G6HP7:1:1101:14958:4887 1:N:0:136
ATCTCTATCTCCTAAAAAGGAAGAAAGGGGAGGGAAGATCGGAAGAGCACACGTCTGAACTCCAGTCACAGCGATAGATCTCGTATGCCGTCTTCTGCTTGAAAAAAAAAAAAAAAGAATGCTAGTAAACAAAAAAAACCGTACACATACGTAGAAATGACGAGAAAGAATAAGCATAAAGAGGAGTCTATAGACTGGATGAACAAGCTCAAATGTCAAACTAGAGATCAAGTGAAAGTCGGCAATATGTG
+
BBBBBFFFFFFFGGGGGGFGGGH4CAGAEFGFEEDGDHFHCDFFGHHHHHHHCFGHAFGFHHFCGGHHHHHFGGHGGFFFHHHGGGHHHCEGHGHGGHHHHFGGHHGGCGC////<..01>1111<11000....---..-...;0000;.00..00000;.:-..///:00//////////...../////////9.///////..9////////////////9////////://////.----///9//
@M05620:45:000000000-G6HP7:1:1101:22929:4888 1:N:0:136
TACCTGTACTGGGGAAGCATTTGAATATCCCCCCATGGTGATGGGGACGGAGAACTGCTCCATAAACACAGGCAACGTGCCTAACTTTCCCGGGAAGATGAAGTCAAAGAGCGACCACAGCTCTTCAGAGGTTATTTTGCATCGGTGAGCCAGACAGAATGATCCGATGAGGGGTGCGAAACTATTTGAGGAAAGGAAGCACCTTTTTATTAAATTTACCTTTTAGCAATCGCCATTCCTCCCTAAAGATC
+
CBCCCFFFFFFFGGGGGGGGGGHHHHHHHHHGGGGHHHGGGHHHHGGGGGGGGHHHHHHHHGHHHHHHHHHHGHHHGHHHHHHHHHHHHHHGGGGGGHHHGHHHHHHHHHHHGGGGGHHHHHHHHHHHHHGGHHHHHHHGFHHGGED.GFHHHFGHHHHHHHGHHHGGGHHHGGEGGGGGGGGGGGGGEEFFFFFFFFGGEFGGGGGGGFFFFBFFFFFFFFFFFFFFFFFEEDAEFFFFFFEFFFFFFFF
@M05620:45:000000000-G6HP7:1:1101:22911:4900 1:N:0:136
TACCTGTACTGGGGAAGCATTTGAATATCCCCCCATGGTGATGGGGACGGAGAACTGCTCCATAAACACAGGCAACGTGCCTAACTTTCCCGGGAAGATGAAGTCAAAGAGCGACCACAGCTCTTCAGAGGTTATTTTGCATCGGTGAGCCAGACAGAATGATCCGATGAGGGGTGCGAAACTATTTGAGGAAAGGAAGCACCTTTTTATTAAATTTACCTTTTAGCAATCGCCATTCCTCCCTAAAGATC
+
ABCCCFFFFFDFGGGFEGGGGGHGHGHGHHHGGGGHHHGHHHHHHGGGGGGGGGHHHHHHHGHHHHHHHHHEGFFHEHHHHHHFHHHHHHHGGGGGGHHHHHHHHFHHHHHHGGGGGHHHHHHHHHHHHHGHHGHHHHHHFHHGDGGGHHHGHHGGHGHHHHHHHHDGGHHHGGEGGFEGGGGGGGGGGGFFGFF.BB.EBFGGFGGGGFFFFFFFFBBFFFFFFEFFFFFEFFFFFFFFFFFFFFFFFFF
@M05620:45:000000000-G6HP7:1:1101:15663:4932 1:N:0:136
AAACCAAGCAGACACTCACCGCTCCCTCGCCACAGGCCAATAGTTTGTCCTCACTGAGTTGGCAACAAGTGGCTGCTGTGGCTGCCATTTTTCTGGTGATGGCCATCAGCTCCGACGAGGTCAGCTGGGGGGCTTTCTTTGTGTAAGCAACGAGAAACCTGAAAGAAGCATTTTTTAACTAAGTCCTGCTGAGTCATTCATGAGTTTTTAGCCGCCTTGCTTCTTCTCACAGACTCTCTACTCTCATGCCA
+
BCCBCCBFBFFFGGGGGGGGGGGGGGHHGGGGGHHHGGHHHHHGHHHHHHHHHHHHHHHHHHHHHHHGHGHHGHGGHHHHHHHGGHHHHHHHHHHHHGHHHFHHHHHHHHHHHGGGGFGGGHHHHHHHGGGGGGGGGGGGGGGGGFFFFFFFFFFFFFFFFFFFFFFFFFFFFFFFFFFFFFFFFFFFFFFFFFFFFFFFFFFFFFFFFFFFFFFFFFFFFFFFFFFFFFFFFFFFFFFFFFFFFFFFFFF
@M05620:45:000000000-G6HP7:1:1101:15680:4943 1:N:0:136
AAACCAAGCAGACACTCACCGCTCCCTCGCCACAGGCCAATAGTTTGTCCTCACTGAGTTGGCAACAAGTGGCTGCTGTGGCTGCCATTTTTCTGGTGATGGCCATCAGCTCCGACGAGGTCAGCTGGGGGGCTTTCTTTGTGTAAGCAACGAGAAACCTGAAAGAAGCATTTTTTAACTAAGTCCTGCTGAGTCATTCATGAGTTTTTAGCCGCCTTGCTTCTTCTCACAGACTCTCTACTCTCATGCCA
+
BACBCABFCFFFGGGGGGGGGGGGGGHHGGGGGHHHGGHHHGHHHHHHHHHHHHHHHHHHHHHHHHHHHGHHGHGGHHGHHHHGGHHHHHHHHHHHHHHHHHHHHHHHHHHHHGGGGGGGCGHHHHHHGGGGGGGGGGGGGGGGGGFFFFFFFFFFFFFFFFFFFFFFFFFFFFFFFFFFFFFFFFFFFFFFFFFFFFFFFFFFBFFFFAFFFFFFFFFFFFFFFFFFFFFFFFFFFFFFFFFFFFFFFFB
@M05620:45:000000000-G6HP7:1:1101:7930:4945 1:N:0:136
CATCCTGACCCTGAAGTACCCCGGCTTGATTTCTGACATTAGATCGGAAGAGCACACGTCTGAACTCCAGTCACAGCGATAGATCTCGTATGCCGTCTTCTGCTTGAAAAAAAAAAATATTTTGTTTGACCGAGCGTCCTGTTGCCCACCTATCTCCGTCATGACTCTTTCCTCCGACAGGCTCACTCACGTATCCGACTTATACATTCATTCTCTAATACATGCTCTCACTGCCTGCCTTAGCAGAATTA
+
BBBBBFFFFFFFGGGGGGGGGGGGGGGGFHHHHFGHFHHHHHHHHHG2FFHHHHHGGGHHHGHGHHHHFGGHFHHFHC@GEGHFGBHHGGHGHHGGGHGHGHHHGHHHHHHGGC?B>0<2@>2@20001?1</<--<>-.0=00000<<.<C000;0..:C.:G/0::<0<000/.--;-....00;;//9./9.0..--./9//////;/;///9////;////;://///9///;9.//9////////9
@M05620:45:000000000-G6HP7:1:1101:15665:4958 1:N:0:136
AAACCAAGCAGACACTCACCGCTCCCTCGCCACAGGCCAATAGTTTGTCCTCACTGAGTTGGCAACAAGTGGCTGCTGTGGCTGCCATTTTTCTGGTGATGGCCATCAGCTCCGACGAGGTCAGCTGGGGGGCTTTCTTTGTGTAAGCAACGAGAAACCTGAAAGAAGCATTTTTTAACTAAGTCCTGCTGAGTCATTCATGAGTTTTTAGCCGCCTTGCTTCTTCTCACAGACTCTCTACTCTCATGCCA
+
BCCCCBBFCFFFGGGGGGGGGGGGGGHHGGGGGHHHGGHHHHHHHHHHHHHHHHHHHHHHHHHHHHHHHGHHGHGGHHHHHHHGGHHHHHHHHHHHHHGHHHHHHHHHHHHHHGGGGGGGGHHHHHHHGGGGGGGGGGGGGGGGGGFFFFFFFFFFFFFFFFFFFFFFFFFFFFFFFFFFFFFFFFFFFFFFFFFFFFFFFFFFBFFFFFFFFFFFFFFFFFFFFFFFFFFFFFFFFFFFFFFFFFFFFFF
@M05620:45:000000000-G6HP7:1:1101:23109:4960 1:N:0:136
AAACCAAGCAGACACTCACCGCTCCCTCGCCACAGGCCAATAGTTTGTCCTCACTGAGTTGGCAACAAGTGGCTGCTGTGGCTGCCATTTTTCTGGTGATGGCCATCAGCTCCGACGAGGTCAGCTGGGGGGCTTTCTTTGTGTAAGCAACGAGAAACCTGAAAGAAGCATTTTTTAACTAAGTCCTGCTGAGTCATTCATGAGTTTTTAGCCGCCTTGCTTCTTCTCACAGACTCTCTACTCTCATGCCA
+
CCCCCCCFCFFFGGGGGGGGGGGGGGHHGGGGGHHHGGHHHHHHHHHHHHHHHHHHHHHHHHHHHHHHHHHHGHGGHHHHHHHGGHHHHHHHHHHHHHHHHHHHHHHHHHHHHGGGGGGGGHHHHHHHGGGGGGGGGGGGGGGGGGFFFFFFFFFFFFFFFFFFFFFFFFFFFFFFFFFFFFFFFFFFFFFFFBFFFFFFFFFFFFFFFFFFFFFFFFFFFFFFFFFFFFFFFFFFFFFFFFFFFFFFFFF
@M05620:45:000000000-G6HP7:1:1101:7016:4991 1:N:0:136
AGATTACTGCAACAGTTCCCCCTGGACCTGGAAAAGTTTCTTGCCTGGCTTACAGAAGCTGAAACAACTGCCAATGTCCTACAGGATGCTACCCGTAAGGAAAGGCTCCTAGAAGACTCCAAGGGAGTAAAAGAGCTGATGAAACAATGGCAAGTAAGTCAGGCATTTCCGCTTTAGCACTCTTGTGGATCCAATTGAACAATTCTCAGCATTTGTACTTGTAACTGACAAGCCAGGGACAAAACAAAGAT
+
ABAAAFFFFFFFGGGGGGGGGGGFEHHGHHHCFFHFGGHHHHHGHHGHHHHHHHHHHGHHHFHHHHGHHHHHEGHEGGHHHGGHHHHGHHFGHGFEFFHGHFGGFHGHGHHHHGHBBGFHHHHGGGGGHHHHHFHFGGFHHHHHGHHHHHHHFGFHFHHHHHHHHHGGGHDGGDFHGGHHHHHHHFGGHGHGGHHHGHGFHHHHHGHHHHGHHHHHHGHGFFFGHHHGFFCCEEFFGGGGEGBFFEGFFFB
@M05620:45:000000000-G6HP7:1:1101:6998:5002 1:N:0:136
AGATTACTGCAACAGTTCCCCCTGGACCTGGAAAAGTTTCTTGCCTGGCTTACAGAAGCTGAAACAACTGCCAATGTCCTACAGGATGCTACCCGTAAGGAAAGGCTCCTAGAAGACTCCAAGGGAGTAAAAGAGCTGATGAAACAATGGCAAGTAAGTCAGGCATTTCCGCTTTAGCACTCTTGTGGATCCAATTGAACAATTCTCAGCATTTGTACTTGTAACTGACAAGCCAGGGACAAAACAAAGAT
+
ABABAFFFFFFFGGGGGGGGGGGFCGHHHHHHFHFHGHHHHHHGHHHHHHHHHHHGHHHHHHHFGHHHHHHHFHHHHHHHHHHHHHHHHH5GHHFEGGHHHFFGFHHHGHHHHHHGGHHHHGHGGGFFHHHHHGHHHGFHH3FHHGHHHHHHHGHHHHHHHHHHGHHHHHDGGGGHGHHHHHHHHHHGHHHHHGHHHGFFHHHHHHHHHHHHGHHHHHHGHFHHHHHFGHGGHGGGGDACEGGGGGGGGGG
@M05620:45:000000000-G6HP7:1:1101:7009:5018 1:N:0:136
AGATTACTGCAACAGTTCCCCCTGGACCTGGAAAAGTTTCTTGCCTGGCTTACAGAAGCTGAAACAACTGCCAATGTCCTACAGGATGCTACCCGTAAGGAAAGGCTCCTAGAAGACTCCAAGGGAGTAAAAGAGCTGATGAAACAATGGCAAGTAAGTCAGGCATTTCCGCTTTAGCACTCTTGTGGATCCAATTGAACAATTCTCAGCATTTGTACTTGTAACTGACAAGCCAGGGACAAAACAAAGAT
+
ABCCBFFFFFFFGGGGGGGGGGGGEHHHHHHHHHHHFHHHHHHHHHHHHHHHHHHHHHHHHHHHHGHHHHHHHGHFHHHHHGGHHGHHHHGHHHGGGGHHHHH?CFHHGHHHHHGHHHHHHFGGGFGGHHHHHFGHHHHHHBHHHHHHHHHHHGHHHHHHHHGGHHHHHHGGGGGGHHHHHHHHGHHGFHHHGHHHHHHHHHHHHHHHDGHHHHGHHCGH0CGGHHGFHHHHEGG.;DGGGGGGGGGGBFF
@M05620:45:000000000-G6HP7:1:1101:20914:5022 1:N:0:136
CATCCTGACCCTGAAGTACCCCGGCTTGATTTCTGACATTAGATCGGAAGAGCACACGTCTGAACTCCAGTCACAGCGATAGATCTCGTATGCCGTCTTCTGCTTGAAAAAAAAAAAAAAAAAAAAACAAGACTCCAAAGTTCTCTCCAGGCATCTATACCAAGAGAATATATAGTCTCTCCCTGTACGTTCCGTTTCTGTGCTACGCATCTCAACTCACTCTTTCGCATCGACACACACAGTCCTCCCAT
+
BABCCFFFFFFFGGGGGFGGGGGGGGGGHHHHHHHGHHHHHHHHHHGGGGHHHHHHHGHHHGHHHHHHHHHHGHHHHGGHEFGHGHHHFDGHHHGEGHGHHHHHHHHGGHHGGGGF>></-<---;-...///000000/0000000/0:/.;0/00000000.:./0000;000:00000///0000.////.00/000000;00.-..-0000/00000000009...-./-.-/.:..:00000/./0
@M05620:45:000000000-G6HP7:1:1101:24171:5030 1:N:0:136
AGATTACTGCAACAGTTCCCCCTGGACCTGGAAAAGTTTCTTGCCTGGCTTACAGAAGCTGAAACAACTGCCAATGTCCTACAGGATGCTACCCGTAAGGAAAGGCTCCTAGAAGACTCCAAGGGAGTAAAAGAGCTGATGAAACAATGGCAAGTAAGTCAGGCATTTCCGCTTTAGCACTCTTGTGGATCCAATTGAACAATTCTCAGCATTTGTACTTGTAACTGACAAGCCAGGGACAAAACAAAGAT
+
CCCCCFFFFFFFGGGGGGGGGGGFEGHHHHHHHHHHGHHHHHHHHHHHHHHHHHHHHHHHHHGHHHHHHHHHGHHHGHHHHHHHHGHHHHHHHHGFGGHHHHGHHHHHGHHHHGGFHHHHFHHGGHGFHHHHHGHHHHGHH3GGHHHHHHHHHGHHHHHHHHHHHHHHHHGGGGGHHHGHHHHHHGHGHHHHGHHHHHHHHHHHHHHGGHHHHGHHHHHHHHHHHHHHGFFHHGFGGGGGGGGGGEEGGGC
@M05620:45:000000000-G6HP7:1:1101:15308:5075 1:N:0:136
AGATTACTGCAACAGTTCCCCCTGGACCTGGAAAAGTTTCTTGCCTGGCTTACAGAAGCTGAAACAACTGCCAATGTCCTACAGGATGCTACCCGTAAGGAAAGGCTCCTAGAAGACTCCAAGGGAGTAAAAGAGCTGATGAAACAATGGCAAGTAAGTCAGGCATTTCCGCTTTAGCACTCTTGTGGATCCAATTGAACAATTCTCAGCATTTGTACTTGTAACTGACAAGCCAGGGACAAAACAAAGAT
+
ACCCCFFFFFFFGGGGGGGGGGGGHHHHHHHHHHHHGHHHHHHHHHHGHHHHHGHHHHHHHHHHHHHHHHHHHHHHHHHHHHHHFGHHHHHHHHGGGGHGHHHHHHFHGHHHHHHHHHHHHHHGGHGGHHHHHGHHHHHHHHHHHGHHHHHHHGHHHHGHHHHHHHHHHHGGGGGHGHHHHHHHHHHGHHHHFHHHHHHGHHHHHHHFHHGHHHHHHHHHHHHHHHHHGGGFHGGGGGGGGGGGGGGGGGB
@M05620:45:000000000-G6HP7:1:1101:15318:5092 1:N:0:136
AGATTACTGCAACAGTTCCCCCTGGACCTGGAAAAGTTTCTTGCCTGGCTTACAGAAGCTGAAACAACTGCCAATGTCCTACAGGATGCTACCCGTAAGGAAAGGCTCCTAGAAGACTCCAAGGGAGTAAAAGAGCTGATGAAACAATGGCAAGTAAGTCAGGCATTTCCGCTTTAGCACTCTTGTGGATCCAATTGAACAATTCTCAGCATTTGTACTTGTAACTGACAAGCCAGGGACAAAACAAAGAT
+
A>A>>DFF3DDFGG1FFGGGGGGGAEGHHFCGHHHHADFHHGHHHHHHHFHFHHGFHHHHHGHHHHHHFFHHHFFGHHHGHHFHBFF1FGHHHHGEECGHFFGGFHHHGHEFFFFHHGHHB1FFC/EECFGFFEHBGH1GHDBDFGEB1<GFHGFGHF>D>>BGFHFGHGGGGGGH?FGHGHHHD1>EHHFHBCD0DBDHBFHHHGH0=CBC:0;:::GF0CG0CGCFHHHFEGBAAA.AE?FAAEAFBF0
@M05620:45:000000000-G6HP7:1:1101:24343:5116 1:N:0:136
AAACCAAGCAGACACTCACCGCTCCCTCGCCACAGGCCAATAGTTTGTCCTCACTGAGTTGGCAACAAGTGGCTGCTGTGGCTGCCATTTTTCTGGTGATGGCCATCAGCTCCGACGAGGTCAGCTGGGGGGCTTTCTTTGTGTAAGCAACGAGAAACCTGAAAGAAGCATTTTTTAACTAAGTCCTGCTGAGTCATTCATGAGTTTTTAGCCGCCTTGCTTCTTCTCACAGACTCTCTACTCTCATGCCA
+
BCABBAAFCFFFGGGGGGGGGGGGGGHHGGGGGHHHGGHHHHFGHHHHFHGHHHHFFHFGHGHGHEHHHGGFGGGGHHFGHHHGGFHHHHHHHHHHHHGHHHHHHHHHHHHHHGGGGGGGCGHHHHHHGGGGGGGGGGGGGBFFGGFFFFFFFFFFFFFFFFFFFFFFFFFFFFFFEFFFFFFFFFFFFFFFFFFFFFFFFFFF;FFFFFFFFDFFFFFFFFFFFFFFFFFFFFFFFFFFFFFFFFFFFFF
@M05620:45:000000000-G6HP7:1:1101:12041:5148 1:N:0:136
AAACCAAGCAGACACTCACCGCTCCCTCGCCACAGGCCAATAGTTTGTCCTCACTGAGTTGGCAACAAGTGGCTGCTGTGGCTGCCATTTTTCTGGTGATTGCCATCAGCTCCGACGAGGTCAGCTGGGGGGCTTTCTTTGTGTAAGCAACGAGAAACCTGAAAGAAGCATTTTTTAACTAAGTCCTGCTGAGTCATTCATGAGTTTTTAGCCGCCTTGCTTCTTCTCACAGACTCTCTACTCTCATGCCA
+
CCBCCCCFCFFFGGGGGGGGGGGGGGHHGGGGGHHHGGHHHHHHHHHHHHHHHHHHHHHHHHHHHHHHHHHHGHGGHHGHHHHGGHHHHHHHHHHHHHHHHHHHHHHHHHHHHGGGGGGGGHHHHHHHGGGGGGGGGGGGGGGGGGGFFFFFFFFFFFFFFFFFFFFFFFFFFFFFFFFFFFFFFFFFFFFFFFFFFFFFFFFFFFFFFFFFFFFFFFFFFFFFFFFFFFFFFFFFFFFFFFFFFFFFFFF
@M05620:45:000000000-G6HP7:1:1101:14546:5175 1:N:0:136
CATCCTGACCCTGAAGTACCCCGGCTTGATTTCTGACATTAGATCGGAAGAGCACACGTCTGAACTCCAGTCACAGCGATAGATCTCGTATGCCGTCTTCTGCTTGAAAAAAAAAAAAAAAAAAGAAGATGAAAAATATAGATAGAGGTAGTAAAAACAAAAAACAATGATAAGATAACAGACGAGAGCACGTAAAGTACAACAATAACAATCAATTGAAGCAGAATAGAAACTAACATCAAAGTATAACA
+
CBCCDFFFFFFFGGGGGFGGGGGGGGGGHHHHHHGHHHHHGHHHHHGGGGHHHGHHHGGHHGHGHHHHHHHHGHHHHGGHGGHHFHHHGFHHHHGFGHGHHHHHHHHGHHGGGGGD>>//<<<<.../000000<..0000000000/000000000..<...-...00<00000000000/.---.-.0.-./..:00<000..0:00000000<000:000///000000/00000000000<000000
@M05620:45:000000000-G6HP7:1:1101:14977:5197 1:N:0:136
CATCCTGACCCTGAAGTACCCCATTGAGCATGGCATCGTCACCAACTGGGACGACATGGAGAAGATCTGGCACCACACCTTCTACAACGAGCTGCGCGTGGCCCCGGAGGAGCACCCAGTGCTGCTGACCGAGGCCCCCCTGAACCCCAAGGCCAACAGAGAGAAGATGACTCAGGTGAGGCTCGGCCGACGCCCGTGCTCCTCCCGTCCTTTCCCCAGTCATTTTCTGCCCGGCTTGATTTCTGACATTT
+
BBBBBFFFFFFFGGGGGGGGGGGHHFHHHGHGHHHHHGFGHGHHHGHHFFHHGGGGGGHHGHHHHHGFHHHHHGHHGGGHHHHHHHGHGGGGGHHGGGGGGGHHGGGGGGGGHHHHGGHHHHHHHFFHGHGGGGGGGGGGGGHFHHGGGFHGHHGGGGGGGGGGGGGFFGGGGGGGFGGGFF.CFFFBFFFFFFF9-.AFFFBFFFF9DDDBFFFFFFFFFBFFFFFFFFFEDFFFFFFFFFBF9/FFFF/
@M05620:45:000000000-G6HP7:1:1101:14214:5227 1:N:0:136
CATCCTGACCCTGAAGTACCCCGGCTTGATTTCTGACATTAGATCGGAAGAGCACACGTCTGAACTCCAGTCACAGCGATAGATCTCGTATGCCGTCTTCTGCTTGAAAAAAAAAACAGCTCTCGGAGGTTATTTTGCATCGGTTAGCCAGACAGAATGATCCGCTGAGATTTGCGCAACTATTTGATGAAAGTAAGCACCTTTTTATTAAATTTACCTTTTAGCAATCGCCATTCCTACCCTAAAGATCG
+
ABABAFFFFFFFGGGGGGGFFGEEGEFEEGFFHDDGGHHHFHFHHHGGGGGHHHHHHGGHGGHHHGHHHHHHHHHHHGFH?EH44F@C?EFHFHGEGHGHGHF?EHHFHHHGG//B/?2@2@22////>ACBGFFF1F111>.<.<<=GDGCCC/<CD00DDG..C-.;0000;;--:9?/C;900;0=000;0000;=CA/0;;B.BF/9//;BBBBFFFFB/B9/:B.A9DEF///9/;./;.//;:B.
@M05620:45:000000000-G6HP7:1:1101:10609:5250 1:N:0:136
TACCTGTACTGGGGAAGCAATCGCCATTCCTACCCTAAAGATCGGAAGAGCACACGTCTGAACTCCAGTCACAGCGATAGATCTCGTATGCCGTCTTCTGCTTGAAAAAAAAAAAAAAGAACACAAAAAACAGACACCCCAAAACCCCAAGCCCACCACAATAAACAGGACACAGGCAACACGCCGCCACTGCATGAAAACCCCCCTACCACTCCCAAATGATATACAGCCCTGACTGAAGGTCGCGATAA
+
CCCCCFFFFFFFGGGGGGGGGGGGGGGHHHHHHHHHFHHGHHHHGGGGFHHHHHHGHHHGHHHHHHHHHHHHHGHGGHGGHFFGHHFGHHHHGFGHGHHHGHHHHHHHHEEGGG</>>//0000.>0<.-..</./<..-..;:...;.:....;C...:.009B09/.;./.;;...9:...-.9---.000900000;:9.;---.9.00;/9A/9.;0;00;09000.././/00000000----9..
@M05620:45:000000000-G6HP7:1:1101:8874:5250 1:N:0:136
AGATTACTGCAACAGTTCCCCCTGGACCTGGAAAAGTTTCTTGCCTGGCTTACAGAAGCTGAAACAACTGCCAATGTCCTACAGGATGCTACCCGTAAGGAAAGGCTCCTAGAAGACTCCAAGGGAGTAAAAGAGCTGATGAAACAATGGCAAGTAAGTCAGGCATTTCCGCTTTAGCACTCTTGTGGATCCAATTGAACAATTCTCAGCATTTGTACTTGTAACTGACAAGCCAGGGACAAAACAAAGAT
+
BABBBFFFFFFFGGGGGGGGGGGFGFGHHHGHHHHHFHFHHHHHHHHHHHHHHHHHHHHHHHHHHHHHHHHHHBHFHGHHHHGHHHHHHHHHHHGFGGGHGHHFFHGHGHHHHFFHHHHHGHHGDEGEFFHHHGHHGHEHHHHHHHFHFFHFHGFHHHHHHFGGFGHHHHGGGGGGHFHHHHHHHDGGFHHHGHHHHGHHHFGHHHH<DGFGHHHHFFHGHHGBGHHHHHHHGGFFEGGGGFFFFGGGFGF
@M05620:45:000000000-G6HP7:1:1101:16396:5256 1:N:0:136
ATCTCTATCTCCTAAAAAGGAAGAAAGGGGAGGGAAGATCGGAAGAGCACACGTCTGAACTCCAGTCACAGCGATAGATCTCGTATGCCGTCTTCTGCTTGAAAAAAAAAAAAAAAAAAAATAATAAACTTATCTATGTCATATTTACTAGCATCATCCTTATCCTCTACGTAATCCTCAGCTCTTTTCATAACTAACTCCCCTTTTACATACCTTAACATGTTCTACATCTGCCATACTCCCATCGATAC
+
@ACCCFFFFFFFGGGGGGGGGFHGFGHHGGGGGGGHGHHHHGGGGHHHHHHHGGHHGHHHHHHHHGHHHHHHGGHGGGHGHHHGGHHHHGEGHGHHHHHHHHFHHHGGGGCC></----<-.0000:0000000<0;0000000000;000/90000;09BB0B0;00:;.:0..000000;000000000009000:000../.900:00009:0000009;:900:;9000090;0/0;09/:/./:.:
@M05620:45:000000000-G6HP7:1:1101:13705:5318 1:N:0:136
AAACCAAGCAGACACTCACCGCTCCCTCGCCACAGGCCAATAGTTTGTCCTCACTGAGTTGGCAACAAGTGGCTGCTGTGGCTGCCATTTTTCTGGTGATGGCCATCAGCTCCGACGAGGTCAGCTGGGGGGCTTTCTTTGTGTAAGCAACGAGAAACCTGAAAGAAGCATTTTTTAACTAAGTCCTGCTGAGTCATTCATGAGTTTTTAGCCGCCTTGCTTCTTCTCACAGACTCTCTACTCTCATGCCC
+
3AABBB4CAFFBGGFGGGFGGGEEGGHFAEGGGHFDFGHFGHHDGH5FGHHHHHHHHHHHGGHHBHHCGHHGGHGGHBFFEFGFEH3FHHHHHHF3GGFHBBGGBGHGHHGGHCEGE/CGECGGHFHHFGGGBBGGGGGGGGGG0;FFFFFBFFDBBFFFEF/BFFEFFFFFFFFBEFFB////BBFFFFFFFFBBFFFFFFFFFFFFFFFFFDBBFFFFFFFFFFFFFFFF/FBFFFF/;FFFF/BF/F/
@M05620:45:000000000-G6HP7:1:1101:13696:5334 1:N:0:136
AAACCAAGCAGACACTCACCGCTCCCTCGCCACAGGCCAATAGTTTGTCCTCACTGAGTTGGCAACAAGTGGCTGCTGTGGCTGCCATTTTTCTGGTGATGGCCATCAGCTCCGACGAGGTCAGCTGGGGGGCTTTCTTTGTGTAAGCAACGAGAAACCTGAAAGAAGCATTTTTTAACTAAGTCCTGCTGAGTCATTCATGAGTTTTTAGCCGCCTTGCTTCTTCTCACAGACTCTCTACTCTCATGCCA
+
CCCCCCCFCFFFGGGGGGGGGGGGGGHHGGGGGHHHGGHHHHHHHHHHHHHHHHHHHHHHHHHHHHHHHHHHGHGGHHHHHHHGGHHHHHHHHHHHHHHHHHHHHHHHHHHHHGGGFGGGGHHHHHHHGGGGGGGGGGGGGGGGGGFFFFFFFFFFFFFFFFFFFFFFFFFFFFFFFFFFFFFFFFFFFFFFFFFFFFFFFFFFFFFFFFFFFFFFFFFFFFFFFFFFFFFFFFFFFFFFFFFFFFFFFFB
@M05620:45:000000000-G6HP7:1:1101:13714:5335 1:N:0:136
AAACCAAGCAGACACTCACCGCTCCCTCGCCACAGGCCAATAGTTTGTCCTCACTGAGTTGGCAACAAGTGGCTGCTGTGGCTGCCATTTTTCTGGTGATGGCCATCAGCTCCGACGAGGTCAGCTGGGGGGCTTTCTTTGTGTAAGCAACGAGAAACCTGAAAGAAGCATTTTTTAACTAAGTCCTGCTGAGTCATTCATGAGTTTTTAGCCGCCTTGCTTCTTCTCACAGACTCTCTACTCTCATGCCA
+
BCABCBCFDFFFGGGGGGGGGGGGGGHHGGGGGHHHGGHHHHHHHHHHHHHHHHHHHHHHHHHHHHHHHHHHGHGGHHHHHHHGGHHHHHHHHHHHHHHHHHHHHHHHHHHHHGGGGGGGCGHHHHHHGGGGGGGGGGGGGGGGGGFFFFFFFFFFFFFFFFFFFFFFFFFFFFHFFFHFFFFFFFFFFFFFFFFFFFFFFFFFFFFFFFFFFFFFFFFFFFFFFFFFFFFFFFFFFFFFFFFHFFFFFFB
@M05620:45:000000000-G6HP7:1:1101:13705:5350 1:N:0:136
AAACCAAGCAGACACTCACCGCTCCCTCGCCACAGGCCAATAGTTTGTCCTCACTGAGTTGGCAACAAGTGGCTGCTGTGGCTGCCATTTTTCTGGTGATGGCCATCAGCTCCGACGAGGTCAGCTGGGGGGCTTTCTTTGTGTAAGCAACGAGAAACCTGAAAGAAGCATTTTTTAACTAAGTCCTGCTGAGTCATTCATGAGTTTTTAGCCGCCTTGCTTCTTCTCACAGACTCTCTACTCTCATGCCA
+
BBCCCBCFCFFFGGGGGGGGGGGGGGHHGGGGGHHHGGHHHHHHHHHHHHHHHHHHHHGHHHHGHHHHHHHHGHGGHHHHHHHGGHHHHHHHHHHHHHHHHHHHHHHHHHHHHGGGGGGGGHHHHHHHGGGGGGGGGGGGGGGGGGFFFFFFFFFFFFFFFFFFFFFFFFFFFFHFFFFHHFFFFFHFFFFFFFFFFFFFFFFFFFFFFFFFFFFFFFFFFFHFFHFFHFFFFFFFFFFFFFFHFFFFFFF
@M05620:45:000000000-G6HP7:1:1101:21465:5354 1:N:0:136
TACCTGTACTGGGGAAGCATTTGAATATCCCCCCATGGTGATGGGGACGGAGAACTGCTCCATAAACACAGGCAACGTGCCTAACTTTCCCGGGAAGATGAAGTCAAAGAGCGACCACAGCTCTTCAGAGGTTATTTTGCATCGGTGAGCCAGACAGAATGATCCGATGAGGGGTGCGAAACTATTTGAGGAAAGGAAGCACCTTTTTATTAAATTTACCTTTTAGCAATCGCCATTCCTACCCTAAAGAT
+
A1AAAFFFFFFBAC1E111AFG3DAFG3FHHCEEFHFFDF1DGF//FEECAFGFHHGHHHGHHHHHHHHHHHGEHH?GCGHGHFHHHHFBHF?E/EG0FFGHGGDFDHHGHHGG@CCHHGEHHHHGBGFGE@0FGHHH111FFF/?..><F0>FA00CGDGHHBHHCGGHGHG?G??-.@GGFBFFGGBEGGFB9.9;A?/B.CFGGGGFFFFBFFFFEFFFEFF/BF/B/AEB-EFF/9FBF-9F-BBFF
@M05620:45:000000000-G6HP7:1:1101:23184:5363 1:N:0:136
AGATTACTGCAACAGTTCCCCCTGGACCTGGAAAAGTTTCTTGCCTGGCTTACAGAAGCTGAAACAACTGCCAATGTCCTACAGGATGCTACCCGTAAGGAAAGGCTCCTAGAAGACTCCAAGGGAGTAAAAGAGCTGATGAAACAATGGCAAGTAAGTCAGGCATTTCCGCTTTAGCACTCTTGTGGATCCAATTGAACAATTCTCAGCATTTGTACTTGTAACTGACAAGCCAGGGACAAAACAAAGAT
+
ABABBFFFFFFFGGGGGGGGGGGGHHHHHHHHHHHHHHHHHHHHHHHHHHHHHHHHHHHHHHHHHHHHHHHHHHHHHHHHHHHHHHHHHHHHHHGFGGHHHHHHHHHHGHHHHHHHHHHHHHHGGHGGHFHHHGHHHHGHHHHHHHHHHHHHHGHHHHHHHHHHGHHHHHGGGGGHHHGHHHHHHFHGHHHHHGHHHHHFFGHHHHHHHHHHHHHGHHHHHHGHHHHGHHHHHGGGGGGGGGGGGGGGGGF
@M05620:45:000000000-G6HP7:1:1101:22948:5366 1:N:0:136
TACCTGTACTGGGGAAGCATTTGAATATCCCCCCATGGTGATGGGGACGGAGAACTGCTCCATAAACACAGGCAACGTGCCTAACTTTCCCGGGAAGATGAAGTCAAAGAGCGACCACAGCTCTTCAGAGGTTATTTTGCATCGGTGAGCCAGACAGAATGATCCGATGAGGGGTGCGAAACTATTTGAGGAAAGGAAGCACCTTTTTATTAAATTTACCTTTTAGCAATCGCCATTCCTACCCTAAAGAT
+
BBBBBFFFFFFFGGFGGGGGGGHFGFGHHHHGGGGGHHHGHHHHHGGGGGGGGHHHHHHHHGHHHHHHHHHHGHHHGHHHHHHHHHHHHHHGGGGGGHHHHHHHHHHHHHHHGGGGCHHHHHHHHHGHHHGGHGHHHHHHDHHGGGGGHGHHHHGHHFHHHHHGHHEGGHHFGGCCGGEGGGGGFGGGEEF9CBFCBFFGBFFGGFGGGFFFFBFFFFFFFFFFFFFFFFFFFFFFFFFFFF.;FFFFFFF
@M05620:45:000000000-G6HP7:1:1101:21479:5366 1:N:0:136
TACCTGTACTGGGGAAGCATTTGAATATCCCCCCATGGTGATGGGGACGGAGAACTGCTCCATAAACACAGGCAACGTGCCTAACTTTCCCGGGAAGATGAAGTCAAAGAGCGACCACAGCTCTTCAGAGGTTATTTTGCATCGGTGAGCCAGACAGAATGATCCGATGAGGGGTGCGAAACTATTTGAGGAAAGGAAGCACCTTTTTATTAAATTTACCTTTTAGCAATCGCCATTCCTACCCTAAAGAT
+
BBBBBFFFFFFFGFCGGGGGGGHHHGHHHHHGGGGHHHFFGHHGHGEGGGGGGHHHHHHHHHHHHHHHHHHHGHHHGHHHHHHHHHHFHGHGGGGGGHHHHHHGHGHHHHHHGGGGGHGHHHHHHHGHGHGFHHHHHHHGGHHGDEFGHGHHHHGGHFHHHHHHHHGGGGHHGGACGGEGGGGGGGGGEEFBFFGFGGGGBB9FFGGGGFFFFBFFFB9BFFFFFFFFFFFFFFDFFFFFBFAFFFBFBFB
@M05620:45:000000000-G6HP7:1:1101:22981:5370 1:N:0:136
TACCTGTACTGGGGAAGCATTTGAATATCCCCCCATGGTGATGGGGACGGAGAACTGCTCCATAAACACAGGCAACGTGCCTAACTTTCCCGGGAAGATGAAGTCAAAGAGCGACCACAGCTCTTCAGAGGTTATTTTGCATCGGTGAGCCAGACAGAATGATCCGATGAGGGGTGCGAAACTATTTGAGGAAAGGAAGCACCTTTTTATTAAATTTACCTTTTAGCAATCGCCATTCCTACCCTAAAGAT
+
BBBBBFFFFFFFEEEGGGGDGGBDFHHBGF4FFFGHHHABFD532EFGC01AA1FFGHHGFBGFHGGDFGHEFHCEEGHGHFB3FDGHFHHGGC?EGGHFHGHHFFFHHFCFE/CCG/GFCHGHHG2GHHGGFFHHHHG1DH1EAC.FGFBGFGFHHFCFG0DDDC.CDBGFDG.ADDGGADFGGBFFFGF9B/C9/BA./;.BFBFG?FFFF/BFFF/;BBFFFFFBBBB?EFFFFF/F//9F9FFFFF9
@M05620:45:000000000-G6HP7:1:1101:18346:5375 1:N:0:136
AGATTACTGCAACAGTTCCCCCTGGACCTGGAAAAGTTTCTTGCCTGGCTTACAGAAGCTGAAACAACTGCCAATGTCCTACAGGATGCTACCCGTAAGGAAAGGCTCCTAGAAGACTCCAAGGGAGTAAAAGAGCTGATGAAACAATGGCAAGTAAGTCAGGCATTTCCGCTTTAGCACTCTTGTGGATCCAATTGAACAATTCTCAGCATTTGTACTTGTAACTGACAAGCCAGGGACAAAACAAAGAT
+
AAABCFFFFFFFGGGGGGGGGGGGHHHHHHHHHHHHGHHHHHHHHHHHHHHHHHHGHHHHHHGHHGHHHHHHHHHHHHHHHHGHHHHHHHHHHHGGGGHHGHHHHHHHGHHHHGHGHHHHHHHGGHGGHHHHHGHHHHHHHHHHHHHHHHHHHGHHHHHHHHHHHGHHHHGGGGGHHHGHHHHHHGGGHHHHHHHHHGHGHHHHHHHFHGHHHHHHHHHHHHHGHHHHHHHHHGEGGGGGGGGGGGGGFGF
@M05620:45:000000000-G6HP7:1:1101:23164:5377 1:N:0:136
AGATTACTGCAACAGTTCCCCCTGGACCTGGAAAAGTTTCTTGCCTGGCTTACAGAAGCTGAAACAACTGCCAATGTCCTACAGGATGCTACCCGTAAGGAAAGGCTCCTAGAAGACTCCAAGGGAGTAAAAGAGCTGATGAAACAATGGCAAGTAAGTCAGGCATTTCCGCTTTAGCACTCTTGTGGATCCAATTGAACAATTCTCAGCATTTGTACTTGTAACTGACAAGCCAGGGACAAAACAAAGAT
+
CCCCCFFFFFFFGGGGGGGGGGGGHHHHHHHHHHHHGHHHHHHHHHHHHHHHHHHHHHHHHGHHHHHHHHHHHHHHHHHHHHHHHFHHHHFHHHGGGGHHHHHHHHHHGHHHHHHHHHHHHHHGGHGFHDHHHFHHHHGHHHHHFHHFHGHHHGHHHHHHHHHHHHHHHHGGGGGHHHGHHHHHHFHGHHHHGFGFHFGGBCGHHHHGGFHHHGHHHHHGHHHHHHHGHHGHGGFFGGGGGGGGGGGGGG;
@M05620:45:000000000-G6HP7:1:1101:23196:5379 1:N:0:136
AGATTACTGCAACAGTTCCCCCTGGACCTGGAAAAGTTTCTTGCCTGGCTTACAGAAGCTGAAACAACTGCCAATGTCCTACAGGATGCTACCCGTAAGGAAAGGCTCCTAGAAGACTCCAAGGGAGTAAAAGAGCTGATGAAACAATGGCAAGTAAGTCAGGCATTTCCGCTTTAGCACTCTTGTGGATCCAATTGAACAATTCTCAGCATTTGTACTTGTAACTGACAAGCCAGGGACAAAACAAAGAT
+
AA>ABFFFFFFFGGGGGGGGGE2FD4FGGHFGGHGHHHFGHFDHGFHGEGE3BDAD3FGHFGHFHHHHHHGEG3A3FGGFFFFBGFFFFF5FGCE?F?H3FFBGGGBFCGDGHFFGBFGHFEHGC//<FGHED??C?EB1FGGBGH/1BFFHFEGF>1F>FGFGHHH<G1?CGGGFFDGHHGHB1><<DGGHGHHHBD0CGCG0=00=0<0CG0CCF:GGF0C0;000::::;CBFFD..9AB:;CE?/99
@M05620:45:000000000-G6HP7:1:1101:6982:5533 1:N:0:136
TACCTGTACTGGGGAAGCATTTGAATATCCCCCCATGGTGATGGGGACGGAGAACTGCTCCATAAACACAGGCAACGTGCCTAACTTTCCCGGGAAGATGAAGTCAAAGAGCGACCACAGCTCTTCGGAGGTTATTTTGCATCGGTGAGCCAGACAGAATGATCCGATGAGGGGTGCGAAACTATTTGAGGAAAGGAAGCACCTTTTTATTAAATTTACCTTTTAGCAATCGCCATTCCTACCCTAAAGAT
+
CCCCCFFFFFFFGGGGGGGGGGHHHHHHHHHGGGGHHHGHHHHHHGGGGGGGGHHHHHHHHHHHHHHGHHHHGHHHGHHHHHHHHHHHHHHGGGGGGGHHHGHHHHHHHHHHGGGGGHHHHHHHHHHGGGGEHGHHHHHHGHHGDEGGHHHHHHGHHHHHHHHHHHGGGHHHGG;EFGFGGGGGGGGGGGGGGGGGGGGGGGFFFFFFFFFFFBFFFFFFFFFFFFFBBBFEFFFEFFFFFFFFFFFFFFF
@M05620:45:000000000-G6HP7:1:1101:6963:5536 1:N:0:136
TACCTGTACTGGGGAAGCATTTGAATATCCCCCCATGGTGATGGGGACGGAGAACTGCTCCATAAACACAGGCAACGTGCCTAACTTTCCCGGGAAGATGAAGTCAAAGAGCGACCACAGCTCTTCGGAGGTTATTTTGCATCGGTGAGCCAGACAGAATGATCCGATGAGGGGTGCGAAACTATTTGAGGAAAGGAAGCACCTTTTTATTAAATTTACCTTTTAGCAATCGCCATTCCTACCCTAAAGAT
+
ABBBAFFFFFFCGEAEGGGBGGFFHGHHHHCFGGGH3F5BDGGFHGGGCEGEGFGFFHHHGHHHGHHFGGGHFHFGEGHFHHGGGHFHFGHGGGGGGHHHHHHHHHGHHHGHGGGGGHHHHHHHHHHGGCGCGGHGHHHHGHHGGGGFGFGHHHGHHFHHGHHHHGCEGHHHGG:;9@ABBBGFFGGGEEFFFGF.CFGGGGEFFFFFEFFFFFFFFFFFFFFFFFFBBBBEFFFAFFFFFF.FFFF/BFF
@M05620:45:000000000-G6HP7:1:1101:17383:5592 1:N:0:136
AGATTACTGCAACAGTTCCCCCTGGACCTGGAAAAGTTTCTTGCCTGGCTTACAGAAGCTGAAACAACTGCCAATGTCCTACAGGATGCTACCCGTAAGGAAAGGCTCCTAGAAGACTCCAAGGGAGTAAAAGAGCTGATGAAACAATGGCAAGTAAGTCAGGCATTTCCGCTTTAGCACTCTTGTGGATCCAATTGAACAATTCTCAGCATTTGTACTTGTAACTGACAAGCCAGGGACAAAACAAAGAT
+
BBABBFFFFFFFGGGGGGGGGGGGHHHHHHHHHHHHGHHHHHHHHHHHHHHHHHHHGHHHHHHHHHHHHHHHHHHHHHHHHHHHHHHHHHHHHHGGGGHHHHHHHHHHGHHHHHHHHHHHHHHGGHGGHHHHHGHHHHHHHHGHHHHHGHHHHGHHHHHGHHHHHHHHHHGGGGGHHHHHHHHHHFGGHHHHHHHHHHHFFHHHHHHHHHHHHHHHHHHGHFHHGHFHGHHHEGGGGDGGEGFGFGGGGGF
@M05620:45:000000000-G6HP7:1:1101:17396:5608 1:N:0:136
AGATTACTGCAACAGTTCCCCCTGGACCTGGAAAAGTTTCTTGCCTGGCTTACAGAAGCTGAAACAACTGCCAATGTCCTACAGGATGCTACCCGTAAGGAAAGGCTCCTAGAAGACTCCAAGGGAGTAAAAGAGCTGATGAAACAATGGCAAGTAAGTCAGGCATTTCCGCTTTAGCACTCTTGTGGATCCAATTGAACAATTCTCAGCATTTGTACTTGTAACTGACAAGCCAGGGACAAAACAAAGAT
+
ABAAAFFFFFFFGGFBGFGGGGGGHHHHHHGHHGHHBFGHHHHHHHHHHHHHHHHGHGHHHHHHHHHGHHHHFHHHHHGHHHGHHHHHHHGHHHGGGGHHGHHHHEFFFHHHHGHHHHHHGFHGGHGGHHHHHGHHHHHHHHGHGFHHFFHHHGGHHGFHGHEHHHHHHGGGGGGHGFFFGFBGGGHGFGEHHHHHGFFFFHHHHGHHHBFGCHHCCGHGHFHHHHFFFF;CHGEFGDEGEF/C9EEGGGF
@M05620:45:000000000-G6HP7:1:1101:21172:5632 1:N:0:136
AGATTACTGCAACAGTTCCCCCTGGACCTGGAAAAGTTTCTTGCCTGGCTTACAGAAGCTGAAACAACTGCCAATGTCCTACAGGATGCTACCCGTAAGGAAAGGCTCCTAGAAGACTCCAAGGGAGTAAAAGAGCTGATGAAACAATGGCAAGTAAGTCAGGCATTTCCGCTTTAGCACTCTTGTGGATCCAATTGAACAATTCTCAGCATTTGTACTTGTAACTGACAAGCCAGGGACAAAACAAAGAT
+
AAABCFFFFFFFGGGGGGGGGGGGHHHHHHHHHHHHHHHHHHHHHHHHHHHHHHHHHHHHHHHHHHHHHHHHHHHHHHHHHHHHHHHHHHHHHHGGGGHHHHHHHHHHGHHHHHHGHHHHHHHGGHGGHHHHHGHHHHHHHHHHHHHHHHHHHGHHHHHHHHHHHHHHHHGGGGGHHHGHHHHHHHHGGHHHHHHHHGHGHGHHHHHHHHHHHHHHHGHHHHHGHHHGHHHHHGGGGGGGGGGGGGGGGGG
@M05620:45:000000000-G6HP7:1:1101:21152:5643 1:N:0:136
AGATTACTGCAACAGTTCCCCCTGGACCTGGAAAAGTTTCTTGCCTGGCTTACAGAAGCTGAAACAACTGCCAATGTCCTACAGGATGCTACCCGTAAGGAAAGGCTCCTAGAAGACTCCAAGGGAGTAAAAGAGCTGATGAAACAATGGCAAGTAAGTCAGGCATTTCCGCTTTAGCACTCTTGTGGATCCAATTGAACAATTCTCAGCATTTGTACTTGTAACTGACAAGCCAGGGACAAAACAAAGAT
+
?AABAFFFFFFFFGBBGGGGGGGGHHHHHHFHGHGHGHHHHHHHHHHHHHHFHHHGHHHHHGHHHHCGGGHHGGHEEHHHFHHGGGFHHHHHHHGEGGHGHGFGHHHHGHHHHGGHHHHHFGHGGHGEFGFGFFHHHHGHHHGHHGHHFEHFHGGGFHGHGGFHHHGHHHGGGGGGFGHHHHFHE>G.GFHHDCFHHEHHFCDGGHHG=B0GGCGHGCCGG:CGHHHGHFGCGFGGGDEGGGFGGEG?FGF
@M05620:45:000000000-G6HP7:1:1101:13730:5647 1:N:0:136
AAACCAAGCAGACACTCACCGCTCCCTCGCCACAGGCCAATAGTTTGTCCTCACTGAGTTGGCAACAAGTGGCTGCTGTGGCTGCCATTTTTCTGGTGATGGCCATCAGCTCCGAGGTCAGCTGGGGGGCTTTCTTTGTGTAAGCAACGAGAAACCTGAAAGAAGCATTTTTTAACTAAGTCCTGCTGAGTCATTCATGAGTTTTTAGCCGCCTTGCTTCTTCTCACAGACTCTCTACTCTCATGCCAGAA
+
CDDDCDCFDFFFGGGGGGGGGGGGGGHHGGGGGHHHGGHHHHHHHHHHHHHHHHHHHHHHHHHHHHHHHHHHGHGGHHHHHHHGGHHHHHHHHHHHHHHHHHHHHHHHHHHHHGGGGGHHHHHHHGGGGGGGGGGGGGGGGGGGGGGGGGFFFFFFFFFFFFFFFFFFFFFFFFFHFFFFFFFFFFFFFFFFFFFFFFFFFFFFFFFFFFFFFFFFFFFFFHHFFFFFFFFFFFFFFFFFFFFFFFFFFFF
@M05620:45:000000000-G6HP7:1:1101:21173:5654 1:N:0:136
AGATTACTGCAACAGTTCCCCCTGGACCTGGAAAAGTTTCTTGCCTGGCTTACAGAAGCTGAAACAACTGCCAATGTCCTACAGGATGCTACCCGTAAGGAAAGGCTCCTAGAAGACTCCAAGGGAGTAAAAGAGCTGATGAAACAATGGCAAGTAAGTCAGGCATTTCCGCTTTAGCACTCTTGTGGATCCAATTGAACAATTCTCAGCATTTGTACTTGTAACTGACAAGCCAGGGACAAAACAAAGAT
+
BBABBFFFFFFFGGFGGGGGGGGGHHHHHHHHHHHHGHHHHHHHHHHHHHHHHHHHHHHHHHHHHHHHHHHHHHHHHHHHHHHHHHHHHHHHHHGGGGHHHHHHHHHHGHGGHHHHHHHHHHHGCHGGHFHHHGHHHGHHHHHHHHHHHHHHHGHHHHHHHHHHHHHHGHGGGGGHGHHHHHHHHGHGHHHHGHHHHHHGHHHHHHHGGHHHHHHHHHHHHHHGHHHGGHHFHGGGGGGGGGGGGGFFGGG
@M05620:45:000000000-G6HP7:1:1101:13720:5662 1:N:0:136
AAACCAAGCAGACACTCACCGCTCCCTCGCCACAGGCCAATAGTTTGTCCTCACTGAGTTGGCAACAAGTGGCTGCTGTGGCTGCCATTTTTCTGGTGATGGCCATCAGCTCCGAGGTCAGCTGGGGGGCTTTCTTTGTGTAAGCAACGAGAAACCTGAAAGAAGCATTTTTTAACTAAGTCCTGCTGAGTCATTCATGAGTTTTTAGCCGCCTTGCTTCTTCTCACAGACTCTCTACTCTCATGCCAGAA
+
BCBCCCBFBFFFGGGGGGGGFGGGGGHHGGGGGHGHGGHHHHHHHHHHHHHHHHHHHHGGHHHHHHHHHHHHGHGGHHHHHHHGGHHHHHHHHHHHHHHHHHHHHHHHHHHHHGGGGGHHGHHHHGGGGGGGGGGGGGGGGGGGFGGGGGFDFFFFFFFFFFFFFFFFFFFFFEFFFFFFFFFFFFFFEFFFBFFFFFFFFFFFFFFFFFFFFFFFFFFFFFFFFFFFFFFFFFFFFFFFFFFFFFFFFFF
@M05620:45:000000000-G6HP7:1:1101:21932:5674 1:N:0:136
AGATTACTGCAACAGTTCCCCCTGGACCTGGAAAAGTTTCTTGCCTGGCTTACAGAAGCTGAAACAACTGCCAATGTCCTACAGGATGCTACCCGTAAGGAAAGGCTCCTAGAAGACTCCAAGGGAGTAAAAGAGCTGATGAAACAATGGCAAGTAAGTCAGGCATTTCCGCTTTAGCACTCTTGTGGATCCAATTGAACAATTCTCAGCATTTGTACTTGTAACTGACAAGCCAGGGACAAAACAAAGAT
+
ABBBCFFFFFFFGGGGGGGGGGGGHHHHHHHHHHHHGHHHHHHHHHHHHHHHHHHHHHHHHHHHHGHHHHHHHHHHHHHHHHHHHGHHHHHHHHGGGGHHHHHHHHHHGHHHHHHGHHHHHHHGGHGGHFHHHGHHHHGHHHHHHHHHHHHHHGHHHHHHHHHHHHHHHHGGGGGHHHHHHHHHHHHGHHHHGFHHHGGGFGHHHHHHHGHHHHHHHHHHHHHHHHHHGHFHHGGGGGGGGGGGGGGGGGC
@M05620:45:000000000-G6HP7:1:1101:6223:5675 1:N:0:136
CATCCTGACCCTGAAGTACCCCGGCTTGATTTCTGACATTAGATCGGAAGAGCACACGTCTGAACTCCAGTCACAGCGATAGATCTCGTATGCCGTCTTCTGCTTGAAAAAAAAAAAAAATTTACTTAGAAAGAGGGCCCTGTTGAGCCACTCTCCAGGAGATGCGTTGTTCCTGCTGCAGCGCAGCCAGCGTATTAGTCCCACACATCTATGTTTTATTCAAGGACATACATGCAGACGTATAATACTGA
+
BABABDFFFCFFGGGFFGFGFGEEAEGECGHHDGFGHHHHHFFHHFGAAEGFFGFHFEGHGGDFAFHHGAGG3DEGEE?HGFGHFFGGFEFGFGE?EGFGHHEFHHGFHDGGGGGC////<1111111111<100..<.-<.0000/0///;:00/0//.../0;;.;-.9000;/900/9/-9---....99..//////9/....9;999////.////////...;9///////9.-;./////////
@M05620:45:000000000-G6HP7:1:1101:21637:5675 1:N:0:136
AGATTACTGCAACAGTTCCCCCTGGACCTGGAAAAGTTTCTTGCCTGGCTTACAGAAGCTGAAACAACTGCCAATGTCCTACAGGATGCTACCCGTAAGGAAAGGCTCCTAGAAGACTCCAAGGGAGTAAAAGAGCTGATGAAACAATGGCAAGTAAGTCAGGCATTTCCGCTTTAGCACTCTTGTGGATCCAATTGAACAATTCTCAGCATTTGTACTTGTAACTGACAAGCCAGGGACAAAACAAAGAT
+
?AAABFBDFDF4GFGFGFGDGGGDCCGGFFHBGBGHBGHFFHGHFHGGHHHHFHBGGHHGCHBGFGAGGHFHHHHEHFHGGEGCHAGHHHBHHHGGGGHGHHHGFEEGFHHGHHFHHHGHFHGFFCE?GGGHHGHFGHFFHFFHHHHHFHH2GGGHHHHHHHGHGHHHHHGGGFGFFHHFGHHHHHHGBBGHGHHFFFHGHGHHFHHGHHHG:GHHHHHGHGGGGFFF/GF:GEFFE?EEE.9AF..A/BF
@M05620:45:000000000-G6HP7:1:1101:21619:5679 1:N:0:136
AGATTACTGCAACAGTTCCCCCTGGACCTGGAAAAGTTTCTTGCCTGGCTTACAGAAGCTGAAACAACTGCCAATGTCCTACAGGATGCTACCCGTAAGGAAAGGCTCCTAGAAGACTCCAAGGGAGTAAAAGAGCTGATGAAACAATGGCAAGTAAGTCAGGCATTTCCGCTTTAGCACTCTTGTGGATCCAATTGAACAATTCTCAGCATTTGTACTTGTAACTGACAAGCCAGGGACAAAACAAAGAT
+
ABBCCFFFFFFFGGGGGGGGGGGGHHHHHHHHHHHHHHHHHHHHHHHHHHHHHHHHHHHHHHHHHHHHHHHHHHHHHHHHHHHHHHHHHHHHHHGGGGHHHHHHHHHHGHHHHHHHHHHHHGHGGHGGHFHHHGHHHHHHHHHHHHHHHHHHHGHHHHHHHHHHHHHHHHGGGGGHHHHHHHHHHHHGGHHHGGHHHHHGFGHHHHHHHHHHHHHHHHHHHGHHHHHHHGGHHGGGGGGGGGGGGGGGGGF
@M05620:45:000000000-G6HP7:1:1101:21602:5682 1:N:0:136
AGATTACTGCAACAGTTCCCCCTGGACCTGGAAAAGTTTCTTGCCTGGCTTACAGAAGCTGAAACAACTGCCAATGTCCTACAGGATGCTACCCGTAAGGAAAGGCTCCTAGAAGACTCCAAGGGAGTAAAAGAGCTGATGAAACAATGGCAAGTAAGTCAGGCATTTCCGCTTTAGCACTCTTGTGGATCCAATTGAACAATTCTCAGCATTTGTACTTGTAACTGACAAGCCAGGGACAAAACAAAGAT
+
ABBBAFFFFFFFGGGGGGGGGGGFHHHHHHHFHHHHAFHHHHHHHHHHHHHHHHHGHHHHHHHFHFHGHHHGHHHGHHHHHHGGGHHHHHHHHHGFGGHHGHHGHGHHGHHHHHHHHHHHHGHGGFGEGHHHHGHHHHGHHGHHHHHHHGHGHGHHHHGHGFFHHHGHHHGFFDGHDFHHHHHGGGHGHHHHHHHHHFHFFFHDGFFG0GHHHHHCGGHHFFGHHHGGHHHHHGGGFGGGEFFFFGGGFF9
@M05620:45:000000000-G6HP7:1:1101:7181:5704 1:N:0:136
TACCTGTACTGGGGAAGCATTTGAATATCCCCCCATGGTGATGGGGACGGAGAACTGCTCCATAAACACAGGCAACGTGCCTAACTTTCCCGGGAAGATGAAGTCAAAGAGCGACCACAGCTCTTCAGAGGTTATTTTGCATCGGTGAGCCAGACAGAATGATCCGATGAGGGGTGCGAAACTATTTGAGGAAAGGAAGCACCTTTTTATTAAATTTACCTTTTAGCAATCGCCATTCCTACCCTAAAGAT
+
AAABAFFFFFFFGGGGGGGGGGHGHHHHHHHGGGGHHHGHHHHHHGGGGGGGGHHHHHHHHHHHGHHHHHHHGFHHEHHHHHHHHHHHHHHGGGGGGHHHGGHHHHHHHHFGGDDGGHHHHHHHHHGHHHGFHHHHHHHHEHHGGGGGGFGHHHGHHHFHHHHHHHEGGHHFGG;A?E:DFGGGGGGGGGG9FGFFFGGGGGGGGGGGGFFFFBFFFFFFFFFFFFFFBFFFFFFEFBFFFFFFFFFFFFF
@M05620:45:000000000-G6HP7:1:1101:7193:5718 1:N:0:136
TACCTGTACTGGGGAAGCATTTGAATATCCCCCCATGGTGATGGGGACGGAGAACTGCTCCATAAACACAGGCAACGTGCCTAACTTTCCCGGGAAGATGAAGTCAAAGAGCGACCACAGCTCTTCAGAGGTTATTTTGCATCGGTGAGCCAGACAGAATGATCCGATGAGGGGTGCGAAACTATTTGAGGAAAGGAAGCACCTTTTTATTAAATTTACCTTTTAGCAATCGCCATTCCTACCCTAAAGAT
+
CCCCCFFFFFFFGGGGGGGGGGHHHHHHHHHGGGGHHHGHHHHHHGGGGGGGGHHHHHHHHHHHHHHHHHHHGGHHGHHHHHHHHHHHHHHGGGGGGHHHHHHHHHHHHHHHGGGGGHHHHHHHHHHHHHGGHHHHHHHHHHHGGGGGHHHHHHGHHHHHHHHHHHEGGHHHGGCEGGDGGGGGGGGGGGGGGGGFFGGGGGGGGGGGGFFFFFFFFFFFFFFFFFFEBFFFFFFEFFFFFFBFFFFFFFF
@M05620:45:000000000-G6HP7:1:1101:24504:5736 1:N:0:136
AGATTACTGCAACAGTTCCCCCTGGACCTGGAAAAGTTTCTTGCCTGGCTTACAGAAGCTGAAACAACTGCCAATGTCCTACAGGATGCTACCCGTAAGGAAAGGCTCCTAGAAGACTCCAAGGGAGTAAAAGAGCTGATGAAACAATGGCAAGTAAGTCAGGCATTTCCGCTTTAGCACTCTTGTGGATCCAATTGAACAATTCTCAGCATTTGTACTTGTAACTGACAAGCCAGGGACAAAACAAAGAT
+
BBBBBFFFFFFFGGGGGGGGGGGFAGHHHHHHHHHHGHHHHHHHHHHHHHHHHHHHHHHHHHHHHHHHHHHHHHHHHGHHHHGHFGHHHHFHHHGFGGHHHHGHHHHHGHHHHHGHHHHHF3GGGGGFHFHHHGHHHHHHH3GHHHHHHHHHHGHHHHHHHHHHHHHHHHGGGGGHHHHHHHHHHGHGHHHHHHHHHHFHGHHHHHHHHHHHHGHHHHHHHHHHHHHHGHHHHGGFGGGGGGGGGFFGGGG
@M05620:45:000000000-G6HP7:1:1101:24481:5744 1:N:0:136
AGATTACTGCAACAGTTCCCCCTGGACCTGGAAAAGTTTCTTGCCTGGCTTACAGAAGCTGAAACAACTGCCAATGTCCTACAGGATGCTACCCGTAAGGAAAGGCTCCTAGAAGACTCCAAGGGAGTAAAAGAGCTGATGAAACAATGGCAAGTAAGTCAGGCATTTCCGCTTTAGCACTCTTGTGGATCCAATTGAACAATTCTCAGCATTTGTACTTGTAACTGACAAGCCAGGGACAAAACAAAGAT
+
AABBBFFFFFFFGGGAGGGGGGGG4FGHHHHGHGHHHHHHHHHHHHHHHHHHHGHFHHHHHHHGHHGHHHHHFHHFFGHHFHGHFFHHHHGHHHGEEFHHFFGFGGHHGHHHHGBEGHHHHFFFEGGFFFGHHGHHHHGHHHDFGFHHHGHFFGGDFHGFDFFHGHHHHHGGDGGF1FDHHHGHHGHGFGHHFHHHGHGHGHHHHHFF0GBFHCGHGFHHGFGFFHGHHFFGHGEFEDFGGGF.C?EFFF9
@M05620:45:000000000-G6HP7:1:1101:24497:5754 1:N:0:136
AGATTACTGCAACAGTTCCCCCTGGACCTGGAAAAGTTTCTTGCCTGGCTTACAGAAGCTGAAACAACTGCCAATGTCCTACAGGATGCTACCCGTAAGGAAAGGCTCCTAGAAGACTCCAAGGGAGTAAAAGAGCTGATGAAACAATGGCAAGTAAGTCAGGCATTTCCGCTTTAGCACTCTTGTGGATCCAATTGAACAATTCTCAGCATTTGTACTTGTAACTGACAAGCCAGGGACAAAACAAAGAT
+
BBBBBFFFFFBFGGGGGGGGGGGGAGHHHHHHGHHHHHHHHHHHHHHHHHHHHHHHHHHHHHHHHHHHHHHHHGHHGGHHHHHHBHHHHHFHHHGGGGHGHHFHHHHHGHHHHHFHHHHHFEHGGHGGHFHHHGHHHHHHHBGHHHHHHHHHHGHHHHHHHHHHHHHHHHGGGGGHDGHHHHHHHHHGHHHHGHHHHHHHHHHHHHHHFHHHHCHHHHHHHHHHHHHHHHFHHGGFGGGGGGGGGGGGGGC
@M05620:45:000000000-G6HP7:1:1101:10733:5755 1:N:0:136
TACCTGTACTGGGGAAGCATTTGAATATCCCCCCATGGTGATGGGGACGGAGAACTGCTCCATAAACACAGGCAACGTGCCTAACTTTCCCGGGAAGATGAAGTCAAAGAGCGACCACAGCTCTTCGGAGGTTATTTTGCATCGGTGAGCCAGAAAGAATGATCCGATGAGGGGTGCGAAACTATTTGAGGAAAGGAAGCACCTTTTTATAAAATTTACCTTTTAGCAATCGCCATTCCAACCCTAAAGAT
+
CCCDCFFFFFFFGGGGGGGGGGHHHHHHHHHGGGGHHHGHHHHHHGGGGGGGGHHHHHHHHHHHHGHHHHHHGHHHGHHHHHGHHHHHHHHGGGGGGHHHHHHHHHHHHHHHGGGGGHHHHHHH2>G//><EC1GHHB11111C.><<<>00../00<<<000D0<...0<CF-.;.-;A-:00;F090C9FGBF.FB.9;F.FFFF0:B0;F0BF9:F0BFF00/0:009.;..;0:90;BD..;B0000
@M05620:45:000000000-G6HP7:1:1101:10733:5776 1:N:0:136
TACCTGTACTGGGGAAGCATTTGAATATCCCCCCATGGTGATGGGGACGGAGAACTGCTCCATAAACACAGGCAACGTGCCTAACTTTCCCGGGAAGATGAAGTCAAAGAGCGACCACAGCTCTTCGGAGGTTATTTTGCATCGGTGAGCCAGACAGAATGATCCGATGAGGGGTGCGAAACTATTTGAGGAAAGGAAGCACCTTTTTATAAAATTTACCTTTTACCAATCGCCATTCCAACCCTAAAGAT
+
AAABAFFFFFFFFAFAEGGFGFGGHFHFHHHGGGGHFFBFBFHGH?CEAEAEEHGHHHHHFGGHHHHHHFHHGEHHEEGFHFBBGFHHF3@EEECEEFBEBDFBFGFHHHFHECCGGHHHHFHHEFHG?GG?C1FHGG111GDA>.>.<1GF.CEGCHFHHHHFGGGFAHHFG?GCBC.BDGFFFGGGGEGGFFF.BB.C/B9BFFFF.B/:;//:9BFFFFFF///;9/;99D.9BF//;9D..BB////
@M05620:45:000000000-G6HP7:1:1101:13640:5794 1:N:0:136
TACCTGTACTGGGGAAGAGCACACGTCTGAACTCCAGTCACAGCGATAGATCTCGTATGCCGTCTTCTGCTTGAAAAAAAAACCACGTTCCAGCGTGGTCAGTTTGCATCATTCTGTTATTTTGTTTGACAGAGTGTCTTGTTGATCACATATGTAGGACATGATTTTTTCCTGCAACAGGGAAAATACAGTATACGTTTTAAAGAGTTATTCTTTAATAAAGGCTCTCAAAGCCAGCTTTAGAAACAGTA
+
AABBAFFFFFFCCEFGEFFGGFHHGGHFGFFHHHFHHHHHHHHHGGHGGHHFHHEGAFHBFEAEGE5FGHHHGH@F@G@>/E11??//BBCF4F/E/>FFGGB?4BB43B?D3D3F3GFFBFD3B<FGEG22@2@2@@FGFGD0<11??FGG1<FDGHGFF<F111>>1<GHFFBCEGA/.<.CG/<:0:00;0:0::;CAFHG;9;0099CFGC090B0;909.;9B0;CF0BFF.C;0BB/F/B9B./9
@M05620:45:000000000-G6HP7:1:1101:7241:5834 1:N:0:136
AAACCAAGCAGACACTCACCGCTCCCTCGCCACAGGCCAATAGTTTGTCCTCACTGAGTTGGCAACAAGTGGCTGCTGTGGCTGCCATTTTTCTGGTGATGGCCATCAGCTCCGACGAGGTCAGCTGGGGGGCTTTCTTTGTGTAAGCAACGAGAAACCTGAAAGAAGCATTTTTTAACTAAGTCCTGCTGAGTCATTCATGAGTTTTTAGCCGCCTTGCTTCTTCTCACAGACTCTCTACTCTCATGCCA
+
CCCCCCBFCFFFGGGGGGGGGGGGGGHHGGGGGHHHGGHHHGHHHHHHHHHHHHHHHHHHHHHGHHHHHHHHGHGGHHHHHHHGGHHHHHHHHHHHHHGHHHHHHHHHHHHHHGGGGGGGGHHHHHHHGGGGGGGGGGGGGGGGGGFFFFFFFFFFFFFFFFFFFFFFFFFFFFFFFFFFFFFFFFFFFFFFFFFFFFFFFFFFFFFFFFFFFFFFFFFFFFFFFFFFFFFFFFFFFFFFFFFFFFFFFFF
@M05620:45:000000000-G6HP7:1:1101:11607:5850 1:N:0:136
CATCCTGACCCTGAAGTACCCCGGCTTGATTTCTGACATTAGATCGGAAGAGCACACGTCTGAACTCCAGTCACAGCGATAGATCTCGTATGCCGTCTTCTGCTTGAAAAAAAAAAATATTTTGTTTGCCCGAGTGTCTTGTTGCGACCATCTGTAGGACATGATTTTTTCCTGCACCAGGGACAATCCAGTATAAGTTTTACAGATTCATTCTTTAATCAAGGCTCTCAAAGCCCGCTTTAGAAAAAGGC
+
BAAAAFFBFCFFCFFGGGGGFGGGGGGGGHHHHHHDFEGH5FBGHHGGGGAFFEGCGGHHHGHFFFHGHHHHFHFFHF0GFE3FGFFHG1FGGHGGGHGHGHEHHHF3?F0</B/>/0<2>@@2@CF0<?1?//>FGFFHGGFF1<--@-<G00=000;::;00;:GHG@GGH0C9/:......;.;//00;0000;;;CC000;0;B//;/:BFF//9///;B.;FFFB///99.--;;A/////9....
@M05620:45:000000000-G6HP7:1:1101:7249:5852 1:N:0:136
AAACCAAGCAGACACTCACCGCTCCCTCGCCACAGGCCAATAGTTTGTCCTCACTGAGTTGGCAACAAGTGGCTGCTGTGGCTGCCATTTTTCTGGTGATGGCCATCAGCTCCGACGAGGTCAGCTGGGGGGCTTTCTTTGTGTAAGCAACGAGAAACCTGAAAGAAGCATTTTTTAACTAAGTCCTGCTGAGTCATTCATGAGTTTTTAGCCGCCTTGCTTCTTCTCACAGACTCTCTACTCTCATGCCA
+
BBBBBBAFAFFFGGGGGGGGEGGGGGHHFGGGGFHHGGEFGCGHHHHHHHHHHHHHGHGGHHHGHHHHHHHHGHGGHGHHHHHFGHHHHHHHHHHHHHHHHHHHHHHFHHHHHGCGGGGGGHFHHHHHGGGGGGGGGGGGGGGGFFFFFFFFFFADFFFFFFFFFFFFFFFFFFFFFFFFFFFFFFFFFFFFFFFFFFFFFFFFFFFFFFFFFFFFFFFFFFFFFFFFFFFFFFFFFFFFFFFFFFFFFFF
@M05620:45:000000000-G6HP7:1:1101:18767:5863 1:N:0:136
AAACCAAGCAGACACTCACCGCTCCCTCGCCACAGGCCAATAGTTTGTCCTCACTGAGTTGGCAACAAGTGGCTGCTGTGGCTGCCATTTTTCTGGTGATGGCCATCAGCTCCGACGAGGTCAGCTGGGGGGCTTTCTTTGTGTAAGCAACGAGAAACCTGAAAGAAGCATTTTTTAACTAAGTCCTGCTGAGTCATTCATGAGTTTTTAGCCGCCTTGCTTCTTCTCACAGACTCTCTACTCTCATGCCA
+
BBBBB@AFACFCGGGGGGGGEEGGGGHHFGGEEFHGGGDEGEGHHHHHHHHHGHHHHHHHHHHHHHHHHGGHGHGGHFGHHGHFGHFGHHHHHHGHHH3GHHHHFHHHHHHHHGGGGFGGFGFHHHHHGGGGGGGGGGGGGGGFF9FFFFFF?DDF/BFFFB9FFBFFFBFFFFFF?FFFFFFFFFFFFFFBFFFFFFFFFFFFFFFFFFFFFFFFFFFFFFFFFFFF9BBFBFFFFFFFFFFFFFFFFF/
@M05620:45:000000000-G6HP7:1:1101:18785:5866 1:N:0:136
AAACCAAGCAGACACTCACCGCTCCCTCGCCACAGGCCAATCGTTTGTCCTCACTGAGTTGGCAACAAGTGGCTGCTGTGGCTGCCATTTTTCTGGTGATGGCCATCAGCTCCGACGAGGTCAGCTGGGGGGCTTTCTTTGTGTAAGCAACGAGAAACCTGAAAGAAGCATTTTTTAACTAAGTCCTGCTGAGTCATTCATGAGTTTTTAGCCGCCTTGCTTCTTCTCACAGCCTCTCTACTCTCATGCCA
+
BAABBAAFAFFFGGGGGGGGAFFGGGHHGGG?EFFHFGG2F3BFGEFHHHHHHHHHHHHHHHHHHHHHHHHGGHFGHFGGHHHFGHBGHHHHHHHHHHBGHHHHBGHFHHHHHG/>@<BD?FCGHHHGGCGGGGGGGGGGFGFFF/BFFBFA?DDFFFFFF9;BFF9FFBFFFFFFEFFFFFFFFFFFFFFBF9BFFFFFBFFFFFFFE?BFFDFFFFFFFFFFFFFF/BBF.;FFFFFFFFFFFFF/FF/
@M05620:45:000000000-G6HP7:1:1101:21578:5888 1:N:0:136
AAACCAAGCAGACACTCACCGCTCCCTCGCCACAGGCCAATAGTTTGTCCTCACTGAGTTGGCAACAAGTGGCTGCTGTGGCTGCCATTTTTCTGGTGATGGCCATCAGCTCCGACGAGGTCAGCTGGGGGGCTTTCTTTGTGTAAGCAACGAGAAACCTGAAAGAAGCATTTTTTAACTAAGTCCTGCTGAGTCATTCATGAGTTTTTAGCCGCCTTGCTTCTTCTCACAGACTCTCTACTCTCATGCCA
+
BBBBBBBFAFFFGGGGGGGGEGGGGGHHFGGEGGGHGGCAB3FGHHHHHHHHGHHHFHHHHEGHGHH1GHHGGHGGHFHHHGHFFH3FGHHHHHHHHHFHHFFHFHHFHHHHHFGGGEFGGHCGGHHHGGGGGGGGGGGGGGGGFGFFFFFFFFFFFFFFFF/BBFFFFFFFFFFFEFFFFBFFFFFFFFFFAFFFFFFFFF/FFFFFFFFFFFFFFFFFFFFFFFFFFFFFEFFFFFFFFFFFFFFFFF/
@M05620:45:000000000-G6HP7:1:1101:8024:5889 1:N:0:136
AAACCAAGCAGACACTCACCGCTCCCTCGCCACAGGCCAATAGTTTGTCCTCACTGAGTTGGCAACAAGTGGCTGCTGTGGCTGCCATTTTTCTGGTGATGGCCATCAGCTCCGAGGTCAGCTGGTGGGCTTTCTTTGTGTCAGCAACGAGAAACCTGAAAGAAGCATTTTTTAACTACGTCCTGCTGATTCATTCCTGAGTTTTTAGCCGCCTTGCTTCTTCTCACAGACTCTCTACTCTCATCCCAGCA
+
A>AABAAFBFFFGGGGGGGGGGGGGGHHGGGFGHHHGGHHHCFHHHHHHHHHHHHHFHHHHHHGGHHEHHHGFHGGHHHHHHHGGHGFGHHHHHHFHHHHHHHHGHHFGHGHHGG?@EC3?FFH22BAFEHE<<GHF2F2@2>2@FCF/?/?D1FCG0011=GHGGHH11DGG.00==/.<CEFCGHH00;C<G0:0;:C/90CGGE/9/9?DD.//;FGGGGG0000;/9FF/9B/BFFB//;/;9B/..
@M05620:45:000000000-G6HP7:1:1101:21565:5901 1:N:0:136
AAACCAAGCAGACACTCACCGCTCCCTCGCCACAGGCCAATAGTTTGTCCTCACTGAGTTGGCAACAAGTGGCTGCTGTGGCTGCCATTTTTCTGGTGATGGCCATCAGCTCCGACGAGGTCAGCTGGGGGGCTTTCTTTGTGTAAGCAACGAGAAACCTGAAAGAAGCATTTTTTAACTAAGTCCTGCTGAGTCATTCATGAGTTTTTAGCCGCCTTGCTTCTTCTCACAGACTCTCTACTCTCATGCCA
+
A?>AABBFBFFFGGGGGGGGEGGGGGHHGGGGGFGGFGEGHFHHHHHHHHHHHHHGGHHHHGGGHHHGHHHHGHGGHHHHHHGEFGGHHHHHHHHHHGFHGHHHGHHHHHHHHGCGGGGGGHFGHHHHGGGGGGGGGGGGBFFGFGFFFFF?EFDFFFFFFEFFFFFFFFFFFFFBEFFFFFFFFFFFFFFBFFFFFFFFFFFFFFFFFEFFFABBFFFFFFFFFFFFFFFBFFFFFFF/FFFFFFFBFF/
@M05620:45:000000000-G6HP7:1:1101:10229:5906 1:N:0:136
AGATTACTGCAACAGTTCCCCCACACTCTTTCCCTACACGACAAGCCAGGGACAAAACAAAGATCGGAAGAGCACACGTCTGAACTCCAGTCACAGCGATAGCTCTCGTATGCCGTCTTCTGCTTGAAAAAAACAAAATCACCACCTCTTCTCCATTATGTCCCTCTCACTCCTACCTACTTATCCCTCTCTTCCTATGCTCCTCCCACCACATTCTACTACCCCCATTTCTTTTTACCCCTGCTTCTTCT
+
AAAAAFFFDF@DGGGGGGGGGGEE0BGHHHHHHHHFHCGG?EEEGHGFHHGEFFEGCGAAEHFGHHG/EEGHHFH0GEHGHGFGHHHHEGHHFHHHHG/GEG1BGHHGGGHHHH/EEHGHHHHHHHB1B1@/><</<01111<1//0>11>1<=111<11<1100//<0000/000<00;000000/0;//<0;0000000;0///./.....9;00090009..--9000/////-/9/----/;/////
@M05620:45:000000000-G6HP7:1:1101:23146:5908 1:N:0:136
ATCTCTATCTCCTAAAAAGGAAGAAAGGGGAGGGAAGATCGGAAGAGCACACGTCTGAACTCCAGTCACAGCGATAGATCTCGTATGCCGTCTTCTGCTTGAAAAAAAAAAACCCCCTGTTCTGCTTCCCCACGCCCCCCTTCACCCCAAGCCCTACTCCGTGACTATGACTCAGGTGCGGCTCGGCCCCCGCCCCTGTTTCTCCCGTCCTTCCCCCCTTCCTTTTCTGCCCGGCTTCCTTCTTTCCCTTT
+
BBBBBFFFFFFFGGGFFFEEFGH44EGHGG2EGGFGGHHHHFDDG1FGHFFHGGHHFHHHHHHHHHHGHFHHGCGEGFFFHHHGEFHHGGGGHGHHBFHHH0B?3FEE/</////?<//11@1D1111>C0<.-.<<-<-:./:0C:C....:://.00/;....00000;0000/0/0-9@-.9;..----;-;-;.///9/;B/9.;DDF/:.9D--.;///9;FB//;:.---;.//9/////:/;F/
@M05620:45:000000000-G6HP7:1:1101:21819:5936 1:N:0:136
AGATTACTGCAACAGTTCCCCCTGGACCTGGAAAAGTTTCTTGCCTGGCTTACAGAAGCTGAAACAACTGCCAATGTCCTACAGGATGCTACCCGTAAGGAAAGGCTCCTAGAAGACTCCAAGGGAGTAAAAGAGCTGATGAAACAATGGCAAGTAAGTCAGGCATTTCCGCTTTAGCACTCTTGTGGATCCAATTGAACAATTCTCAGCATTTGTACTTGTAACTGACAAGCCAGGGACAAAACAAAGAT
+
BBBBBFFFFFFFGGGGGGGGGGGGHHHHHHHGGHHHHHHHHHHHHHHHHHHHHHHHHHHHHHHHHHHHHHHHHHHHHHHHHHHHHHHHHHHHHHGGGGHHHHHHHHHHGHHHEHHFHHHHHHHGGHGGHHHHHEHHHHHHHHHHHHHHGHHHHGHHHHHHHHHHHHHHHHGGGGGFGHHHHHHHHHHGFHHHHBGHHBFFHGGHHHHGHHHHHHHHHGHHHHHHHHHBGHHHHGGGFGGGGGBFGGGGGFG
@M05620:45:000000000-G6HP7:1:1101:21637:5938 1:N:0:136
AAACCAAGCAGACACTCACCGCTCCCTCGCCACAGGCCAATAGTTTGTCCTCACTGAGTTGGCAACAAGTGGCTGCTGTGGCTGCCATTTTTCTGGTGATGGCCATCAGCTCCGAGGTCAGCTGGGGGGCTTTCTTTGTGTAAGCAACGAGAAACCTGAAAGAAGCATTTTTTAACTAAGTCCTGCTGAGTCATTCATGAGTTTTTAGCCGCCTTGCTTCTTCTCACAGACTCTCTACTCTCATGCCAGAA
+
A>AABBAFAFFFGGGGGGGGEGGGGGHHGGGGGHHHGGFHGEGHHHHHHHHHFHHHHHHHHHHHHHFCHFGGFHGGHHHHHHHGGHHHHHHHHHHHHHGHFHHHHHHFGHHHHGGGGGGFGGHHHFFGGGGGGGGGGFGBFGGFGGGGFEFFAFFFFFF9BFFFFFFFFFFFFEBFFFFFFFFFFFFFFAFFFFFFFFFFBFFFFFFFFFFFFFF/9FFFFFFFFFFFFBFFFFFFFFFFFFEF/BFFFA9
@M05620:45:000000000-G6HP7:1:1101:13476:5946 1:N:0:136
TACCTGTACTGGGGAAGCATTTGAATATCCCCCCATGGTGATGGGGACGGAGAACTGCTCCATAAACACAGGCAACGTGCCTAACTTTCCCGGGAAGATGAAGTCAAAGAGCGACCACAGCTCTTCGGAGGTTATTTTGCATCGGTGAGCCAGACAGAATGATCCGATGAGGGGTGCGAAACTATTTGAGGAAAGGAAGCACCTTTTTATTAAATTTACCTTTTAGCAATCGCCATTCCTACCCTAAAGAT
+
AAABBFFFFFFFGGCEGGCGGGGAAGDGHHHGGGGHHFGGEGGHHGGEEGEDEHHHHHHHHFHD3DG@GEHHGECHEHGGHH33FGHHHHHGGGG//FGHFFDGGFDFHFHHGGGG@GFGHHHHHHHG?DCGHHHHHHGHHHHD?EG.><G0<.CCC//DD<GHHH.;E;GHGCECD@D--;F0CGGGBEF09/;C/CFEGGFFFFFFAFFB//;FFBFFFFFF;BFF/FF.ADFFFFFFFF.AF..//;F
@M05620:45:000000000-G6HP7:1:1101:21808:5953 1:N:0:136
AGATTACTGCAACAGTTCCCCCTGGACCTGGAAAAGTTTCTTGCCTGGCTTACAGAAGCTGAAACAACTGCCAATGTCCTACAGGATGCTACCCGTAAGGAAAGGCTCCTAGAAGACTCCAAGGGAGTAAAAGAGCTGATGAAACAATGGCAAGTAAGTCAGGCATTTCCGCTTTAGCACTCTTGTGGATCCAATTGAACAATTCTCAGCATTTGTACTTGTAACTGACAAGCCAGGGACAAAACAAAGAT
+
?AABBFFFFFFFGGGGGGGGGGGFFAGGHFEGFHHHHHHHHHGHHHHHHHHHHHGFHHHHFHGHHHHHHHHHFHHEGHHHHHFHHHHHGHFHHHGFGGHHHHGHHHHHFHEBBGHCHHHHHHGGGGGGHHHHHGHHHHHHHHHHHHHHHHHHHGHHHHHHHDHHHHHHHHGGGGGHFHHHHHHHHHHGHHHHGFHHHGFFHGHHHHHGGGHHHHHHHGHHCGHGHHH0GHHHHGGGGGEGGGFGGGEGFFF
@M05620:45:000000000-G6HP7:1:1101:13479:5969 1:N:0:136
TACCTGTACTGGGGAAGCATTTGAATATCCCCCCATGGTGATGGGGACGGAGAACTGCTCCATAAACACAGGCAACGTGCCTAACTTTCCCGGGAAGATGAAGTCAAAGAGCGACCACAGCTCTTCGGAGGTTATTTTGCATCGGTGAGCCAGACAGAATGATCCGATGAGGGGTGCGAAACTATTTGAGGAAAGGAAGCACCTTTTTATTAAATTTACCTTTTAGCAATCGCCATTCCTACCCTAAAGAT
+
BBBBBFFFFFFFGGGCGGGGGGHHHHHHHHHGGGGHHHGHFGHHHGEEGGGGGHHHHHHHHHHHHHHHHEHHGHHHGHHHHHHHHHHHHHHFGGE@DGGHGHHHHGGHHHHHGGGGCHGHHHHHHHHGDGGGHHHHHHHHHHHGGGGC>FHFHFEHHGBHHGHHHHAFG0GHGGGGGGAB?AF0FGGGBEG9F9FGFGFEFGFFFFFFEFFFBBBFFFFFFFFFBBFFFFFEEFFFFFFFFFFFFFBBBFF
@M05620:45:000000000-G6HP7:1:1101:11266:5985 1:N:0:136
CATCCTGACCCTGAAGTACCCCGGCTTGATTTCTGACATTAGATCGGAAGAGCACACGTCTGAACTCCAGTCACAGCGATAGATCTCGTATGCCGTCTTCTGCTTGAAAAAAAAAAAAAAAAACGAATATAATAAGATACTAGTTCTTGTTAAATACCTAAAGAATATAGAGTATTGATAATAAGACTAGTCTCTAAATTGTTACTGATGCCAAGTGTCTCTTATAATGTCGGTACTTTAACAGTAATGTG
+
CCCCCFFFFFFFGGGGGGGGGGGGGGGGHHHHHHHHHHHHHHHHHHGGGGHGHHHHHGHHHGHHHHHHHHHHHHHHHGGHEFGGGHHHGGHHHHGGGHGHHHHHHHGHFHHEGDFD>>/>>-<.<....000<00000000000;00;0:0000000000;000.000;0009000009000000000000000;000000000;900000000.0000000::;000;:0.:9..000000000000000
@M05620:45:000000000-G6HP7:1:1101:7926:5985 1:N:0:136
TACCTGTACTGGGGAAGCATTTGAATATCCCCCCATGGTGATGGGGACGGAGAACTGCTCCATAAACACAGGCAACGTGCCTAACTTTCCCGGGAAGATGAAGTCAAAGAGCGACCACAGCTCTTCAGAGGTTCTTTTGCATCGGTGAGCCAGACAGAATGATCCGATGAGGGGTGCGAAACTATTTGAGGAAAGGCCGCACCTTTTTATTCAATTTACCTTTTAGCAATCGCCATTCCTACCCTAAAGAT
+
BABBBFFFFFFFGGGC?FFGGGDGHHHHHHHGGGGHGFGGHHHCFDAEEEDGGHHHGHHHHHGFGFGHG1BFFHHHGHHHHHHHHHHHHHH?EGEGGHGHBBGGFGFHHF?GFCBF/F?<GHHHHHDFGHGHG1GHHHFFHHHG?EG.CFGGFFFHHC/DFFHHHF?DFHCCADGGGGE--=FCFGGFG.B;/C.=..:A-@DFFFFFEFF/9/;BFFFFFFFFBBFFFFFAEF.AFFFFFFAFFF./9;F
@M05620:45:000000000-G6HP7:1:1101:8038:5993 1:N:0:136
AAACCAAGCAGACACTCACCGCTCCCTCGCCACAGGCCAATAGTTTGTCCTCACTGAGTTGGCAACAAGTGGCTGCTGTGGCTGCCATTTTTCTGGTGATGGCCATCAGCTCCGAGGTCAGCTGGTGGGCTTTCTTTGTGTAAGCAACGAGAAACCTGAAAGAAGCATTTTTTAACTAAGTCCTGCTGATTCATTCCTGAGTTTTTAGCCGCCTTGCTTCTTCTCACAGCCTCTCTACTCTCATCCCAGAA
+
CBCBCCCFCFFFGGGGGGGGGGGGGGHHGGGGGHHHGGHHHHHHHHHHHHHHHHHHHHHHHHHHHHGFHHHHGHGGHHHHHHHGGHFHHHHHHHHHHHHHHHHHEHHHHHHHHGGCGEB3?BDG22BEGACGFDHHD@H2@22><FGG/?//?1?<<<0<11<FGHHHDDDHG.0===0<<DFH0GHH00;;0C0C0;::/;;FHGA/;9ABGG?//CBGGGGG0000;..;B99B/BFB//9;/::B/.;
@M05620:45:000000000-G6HP7:1:1101:18288:6005 1:N:0:136
TACCTGTACTGGGGAAGCATTTGAATATCCCCCCATGGTGATGGGGACGGAGAACTGCTCCATAAACACAGGCAACGTGCCTAACTTTCCCGGGAAGATGAAGTCAAAGAGCGACCACAGCTCTTCGGAGGTTATTTTGCATCGGTGAGCCAGACAGAATGATCCGATGAGGGGTGCGAAACTATTTGAGGAACGGAAGCACCTTTTTATTAAATTTACCTTTTAGCAATCGCCATTCCTACCCTAAAGAT
+
BAABBFFFFFFFFGCEFGGGGGGHHHHHHHHGGGGHHHHHGHHHHGGGGGGGGHHHHHHHHHHHHHH5GHHGGHHHGHHHHHHFHHHHHHHGGGGGDFGHFFFHHHHFFHHHGGGGGHHHHHHHGHHGGG?EHDGHHHGHGGHG?EDFHFHHHAEHHFHHHHHHHH.EF:GHGGFCGGDDABFGGGGGBEGBF.;ADEGFBFFFFFFFFFFFFBFFFFFFFFFFFFFFBFFEEFFAFFFFFFFFFFFFBFF
@M05620:45:000000000-G6HP7:1:1101:18269:6006 1:N:0:136
TACCTGTACTGGGGAAGCATTTGAATCTCCCCCCATGGTGATGGGGACGGAGAACTGCTCCATAAACACAGGCAACGTGCCTAACTTTCCCGGGAAGATGAAGTCAACGAGCGACCACAGCTCTTCGGAGGTTATTTTGCATCGGTGAGCCAGACAGAATGATCCGATGAGGGGTGCGAAACTATTTGAGGAACGGAAGCACCTTTTTATTAAATTTACCTTTTAGCAATCGCCATTCCTACCCTAAAGAT
+
A1AAAFF3FFFFCCFEGGGGGGH31F3FGFGGGG?GHFFFBFHFHG/EAE//EHHHHHHHHEGGD1F1G/0EFHFHCHHHHHE1GHHHHGHGGCEC/FGHH1BGGBF1/FEGG/CGCFHHHHHGHHHG/C<CG1>GHHHHHHGFGGC.CCHHGACGHGCHE0<GFG:C.:BGGGFGBG.--:CFFGGF0CF0;FA?BEAE;BEFFFFFFFFB//BFFFFFFFFFBFFB/BBAEB-;;BFFBFFFFFB///B
@M05620:45:000000000-G6HP7:1:1101:8048:6009 1:N:0:136
AAACCAAGCAGACACTCACCGCTCCCTCGCCACAGGCCAATAGTTTGTCCTCACTGAGTTGGCAACAAGTGGCTGCTGTGGCTGCCATTTTTCTGGTGATGGCCATCAGCTCCGAGGTCAGCTGGGGGGCTTTCTTTGTGTAAGCAACGAGAAACCTGAAAGAAGCATTTTTTAACTAAGTCCTGCTGAGTCATTCCTGAGTTTTTAGCCGCCTTGCTTCTTCTCACAGACTCTCTACTCTCATGCCAGAA
+
BBBBBBBFBFFFGGGGGGGGGGGGGGHHGGGGGHHHGGHHHHHHHHHHHHHHHHHHHHHHHGHHHHGHHHHHGHGGHHHHHHHGGHHHHHHHHHHFHHHHHHHHHHHHHHHHHGGGGGGEFHHHH/DGGGGGGGGGGGGFGBBFGGGG?EFFFFFFFFFFFFFFFFFFFFFFFFFFFFFFFFFFFFFFFFFFFFFFBBFFFFFFFFFFFFBFFFFBFFFFFFFFFEFBFFFFFFFFFFFFFFFFBB:BB?F
@M05620:45:000000000-G6HP7:1:1101:13397:6027 1:N:0:136
TACCTGTACTGGGGAAGCATTTGAATATCCCCCCATGGTGATGGGGACGGAGAACTGCTCCATAAACACAGGCAACGTGCCTAACTTTCCCGGGAAGATGAAGTCAAAGAGCGACCACAGCTCTCGGAGGTTATTTTGCATCGGTGAGCCAGACAGAATGATCCGATGAGGGGTGCGAAACTATTTGAGGAAAGGAAGCACCTTTTTATTAAATTTACCTTTTAGCAATCGCCATTCCTACCCTAAAGATC
+
CCCCCFFFFFFFGGGGGGGGGGHHHHHHHHHGGGGHHHHHHHHHHGGGGGGGGHHHHHHHHHHHHHHHHHHHGHHHGHHHHHHHHHHHHHHGGGGGGHHHHHHHHHHHHHHHGGGGGHHHHHHHHGGGGGGHHHHHHHHHHHGGGGGHHHHHHGHHHHHHHHHHHGGGHHHGGEGGGGGGGGGGGGGGGGFGGGGGGGGFGFFFFFFFFFFFFFFFFFFFFFFFFFFFFFFFFFFFFFFFFFFFFFFFFFF
@M05620:45:000000000-G6HP7:1:1101:18285:6032 1:N:0:136
TACCTGTACTGGGGAAGCATTTGAATATCCCCCCATGGTGATGGGGACGGAGAACTGCTCCATAAACACAGGCAACGTGCCTAACTTTCCCGGGAAGATGAAGTCAAAGAGCGACCACAGCTCTTCGGAGGTTATTTTGCATCGGTGAGCCAGACAGAATGATCCGATGAGGGGTGCGAAACTATTTGAGGAAAGGAAGCACCTTTTTATTAAATTTACCTTTTAGCAATCGCCATTCCTACCCTAAAGAT
+
DDDDDFFFFFFFGGGGGGGGGGHHHHHHHHHGGGGHHHGHHHHHHGGGGGGGGHHHHHHHHHHGHHHHHHHHGHHHGHHHHHHHHHHHHHHGGGGGGHHHHHHHHHHHHHHHGGGGGHGHHHHHHHHGGGGCGHHHHHHHGHHGGAFGHHHHHHGGHHHHHHHHHHGGGHHHGGCGGGGFGGGGGGGGGGGFGFFGFFGGGGFFFFFFFFFFFFFFFFFFFFFFFFFFFFFFFFFEFFFFFFFFFFFFFFF
@M05620:45:000000000-G6HP7:1:1101:9159:6034 1:N:0:136
AAACCAAGCAGACACTCACCGCTCCCTCGCCACAGGCCAATAGTTTGTCCTCACTGAGTTGGCAACAAGTGGCTGCTGTGGCTGCCATTTTTCTGGTGATGGCCATCAGCTCCGACGAGGTCAGCTGGGGGGCTTTCTTTGTGTAAGCAACGAGAAACCTGAAAGAAGCATTTTTTAACTAAGTCCTGCTGAGTCATTCATGAGTTTTTAGCCGCCTTGCTTCTTCTCACAGACTCTCTACTCTCATGCCA
+
BCBBCBBFBFFFGGGGGGGGGGGGGGHHGGGGGHHHGGGHHGHHHHHHHHHHHHHHHHGGHHHHHHHHHGHHGHGGHHHHHHHGGHHHHHHHHHHHHHFHHHHHHHHHHHHHHGGGGGDGGHHHHHHHGGGGGGGGGGGGGGGGGGFFFFFFFFFFFFFFFFFFFFFFFFFFFFFFFFFFFFFFFFFFFFFFFFFFFFFFFFFFFFFFFFFFFDFFFFFFFFFFFFFFFFFFFFFFFFFFFFFFFFFBFFB
@M05620:45:000000000-G6HP7:1:1101:13378:6034 1:N:0:136
TACCTGTACTGGGGAAGCATTTGAATATCCCCCCATGGTGATGGGGACGGAGAACTGCTCCATAAACACAGGCAACGTGCCTAACTTTCCCGGGAAGATGAAGTCAAAGAGCGACCACAGCTCTCGGAGGTTATTTTGCATCGGTGAGCCAGACAGAATGATCCGATGAGGGGTGCGAAACTATTTGAGGAAAGGAAGCACCTTTTTATTAAATTTACCTTTTAGCAATCGCCATTCCTACCCTAAAGATC
+
BABBBFFFFFFFGGGGFGGGGGHHHHHHHHHGGGGHHHHHHHHHHGGGGGGGGHHHHHHGHHHHHGHHHHHHGHHHGHHHGHHGHHHHHHHGGGGGGHHHHHHHHHHHHHHGGGGGGHHHHHHHHGGGGGGHHHHHHHHHHHGGGGGHGHHHHGHHHHHHHHHHHGGGHHHGGFGGGFGGGGGGGGGGGGBGGGGGGGGGGFFFFFFFFFFFFFFFFFFFFFFFFFFFFFFFFFFFFFFFFFFFFFFFFFF
@M05620:45:000000000-G6HP7:1:1101:13391:6048 1:N:0:136
TACCTGTACTGGGGAAGCATTTGAATATCCCCCCATGGTGATGGGGACGGAGAACTGCTCCATAAACACAGGCAACGTGCCTAACTTTCCCGGGAAGATGAAGTCAAAGAGCGACCACAGCTCTCGGAGGTTATTTTGCATCGGTGAGCCAGACAGAATGATCCGATGAGGGGTGCGAAACTATTTGAGGAAAGGAAGCACCTTTTTATTAAATTTACCTTTTAGCAATCGCCATTCCTACCCTAAAGATC
+
BBBBBFFFDFFFG2FEEGGGGGHHGHGHHHHGGGGHGFGHHHHGHFEGGGEAEFHGFGHGHHHHHHHHHGHHGHHHGHHHHHHHHHHHHHFEEG/EEHGHHGFHHHHHFFFHGGGGGFHHHHHHGFGGGCDHGHHHHHH<GHGDGGFHHHHHFGHHHFHHEGGHHGGGHHG.@DFGA?A?BF9CFGGGGFFGFGGG/.;/FEFFFFFFFFFFBFFFFEFFFFFFBFF/FF.EFFFFFFFFFFFFF.;9BFB
@M05620:45:000000000-G6HP7:1:1101:21584:6069 1:N:0:136
AAACCAAGCAGACACTCACCGCTCCCTCGCCACAGGCCAATAGTTTGTCCTCACTGAGTTGGCAACAAGTGGCTGCTGTGGCTGCCATTTTTCTGGTGATGGCCATCAGCTCCGAGGTCAGCTGGGGGGCTTTCTTTGTGTAAGCAACGAGAAACCTGAAAGAAGCATTTTTTAACTAAGTCCTGCTGAGTCATTCATGAGTTTTTAGCCGCCTTGCTTCTTCTCACAGACTCTCTACTCTCATGCCAGAA
+
CBCCCCCFCFFFGGGGGGGGGGGGGGHHGGGGGHHHGGHGHFHHHHHHHHHHHHHHHHHHHHHHHHHHHHHHGHGGHHHHHHHGGHHHHHHHHHHHHHHHHHHHHHHHHHHHHGGGGGHHHHHHHGGGGGGGGGGGGGFGGGGGGGGGGFFFFFFFFFFFFFFFFFFFFFFFFFFFFFFFFFFFFFFFFFFFFFFFFFFFFFFFFFFFFFFFFFFFFFFFFFFFFFFFFFFFFFFFFFFFFFFFBFFFFFF
@M05620:45:000000000-G6HP7:1:1101:12837:6081 1:N:0:136
TACCTGTACTGGGGAAGCATTTGAATATCCCCCCATGGTGATGGGGACGGAGAACTGCTCCATAAACACAGGCAACGTGCCTAACTTTCCCGGGAAGATGAAGTCAAAGAGCGACCACAGCTCTCGGAGGTTATTTTGCATCGGTGAGCCAGACAGAATGATCCGATGAGGGGTGCGAAACTATTTGAGGAAAGGAAGCACCTTTTTATTAAATTTACCTTTTAGCAATCGCCATTCCTACCCTAAAGATC
+
CBCCCFFFFFFFGGGGGGGGGGHHHHHHHHHGGGGHHHGHHHHHHGGGGGGGGHHHHHHHHHHHHHHHHHHHGHHHGHHHHHHHHHHHHHHGGGGGGHHHHHGHHHHHHHHHGGGGGHHHHHHHHGGGGGCHHHHHHHHHHHGGGGGHGHHHHGHHHHHHHHHHHGGGHHHGGFGGGGGGGGGGGGGGGGFGGGGFGGGGFFFFFFFFFFFFFFFFFFFFFFFFFFFFFFFFFFFFFFFFFFFFFFFFFFB
@M05620:45:000000000-G6HP7:1:1101:23850:6085 1:N:0:136
AAACCAAGCAGACACTCACCGCTCCCTCGCCACAGGCCAATAGTTTGTCCTCACTGAGTTGGCAACAAGTGGCTGCTGTGGCTGCCATTTTTCTGGTGATGGCCATCAGCTCCGAGGTCAGCTGGGGGGCTTTCTTTGTGTAAGCAACGAGAAACCTGAAAGAAGCATTTTTTAACTAAGTCCTGCTGAGTCATTCATGAGTTTTTAGCCGCCTTGCTTCTTCTCACAGACTCTCTACTCTCATGCCAGAA
+
CBCCCCCFCFFFGGGGGGGGGGGGGGHHGGGGGHHHGGHHHGHHHHHHHHHHHHHHHHHHHHHHHHHHHHHHGHGGHHHHHHHGGHHHHHHHHHHHHHHHHHHHHHHHHHHHHGGGGGHHHHHHGGGGGGGGGGGGGGFGGGGGGGGGGGFFFFFFFFFFFFFFFFFFFFFFFFFFFBFFFFFFFFFFEFFFFFFFFFFEFFFFFFFFFFFFFFFFFFFFFFFFFFFFFFFFFFFFFFFFFFFFFFFFFFF
@M05620:45:000000000-G6HP7:1:1101:23868:6086 1:N:0:136
AAACCAAGCAGACACTCACCGCTCCCTCGCCACAGGCCAATAGTTTGTCCTCACTGAGTTGGCAACAAGTGGCTGCTGTGGCTGCCATTTTTCTGGTGATGGCCATCAGCTCCGAGGTCAGCTGGGGGGCTTTCTTTGTGTAAGCAACGAGAAACCTGAAAGAAGCATTTTTTAACTAAGTCCTGCTGAGTCATTCATGAGTTTTTAGCCGCCTTGCTTCTTCTCACAGACTCTCTACTCTCATGCCAGAA
+
AA>ABBBFBBFFGGGGGGGGGGGGGGHHGGGGGHHHGGHEG3FGHHHHHHHHHHHHHHHHHGHHHHHGHGHHGHGGHHHHHHHGGHHHHHHHHHHHHHEHHHHHFHHHHHHHHGEGGGHHHHHHHGGGGGGGGGGGGGGGGGGGGGGGGEFDDFFFFFFFFFFFFFFFFFFFBFFFF;BBFFFFFFFFEFFFFFFFFFFFFFFFFFFFFFFBBFFFFFFFFFFFFFFFFFFFFFFFFFFFFFFFFFFFFFF
@M05620:45:000000000-G6HP7:1:1101:12304:6090 1:N:0:136
AAACCAAGCAGACACTCACCGCTCCCTCGCCACAGGCCAATAGTTTGTCCTCACTGAGTTGGCAACAAGTGGCTGCTGTGGCTGCCATTTTTCTGGTGATGGCCATCAGCTCCGAGGTCAGCTGGGGGGCTTTCTTTGTGTAAGCAACGAGAAACCTGAAAGAAGCATTTTTTAACTAAGTCCTGCTGAGTCATTCATGAGTTTTTAGCCGCCTTGCTTCTTCTCACAGACTCTCTACTCTCATGCCAGAA
+
AAACCCCFDFFFGGGGGGGGGGGGGGHHGGGGGGHHGGHHHHHHHHHHHHHHHHHHHHHHHHHHHHHHHHHHGHGGHHHHHHHGGHHHHHHHHHHHHHHHHHHHHHHHHHHHHGGGGGHHHHGHFCDGGGGGGGGGGGGGGFFGGGGGG:DDFFFFFFFFFFFFFFFFFFFFFFFFFBFFFFFFFFFFFFFFFFFFFFFFFFFFFFFFFFFFFFFFFFFFFHHFFFFFFFFFFFFFFFFFFFFFFFFFFFF
@M05620:45:000000000-G6HP7:1:1101:12832:6099 1:N:0:136
TACCTGTACTGGGGAAGCATTTGAATATCCCCCCATGGTGATGGGGACGGAGAACTGCTCCATAAACACAGGCAACGTGCCTAACTTTCCCGGGAAGATGAAGTCAAAGAGCGACCACAGCTCTCGGAGGTTATTTTGCATCGGTGAGCCAGACAGAATGATCCGATGAGGGGTGCGAAACTATTTGAGGAAAGGAAGCACCTTTTTATTAAATTTACCTTTTAGCAATCGCCATTCCTACCCTAAAGATC
+
BAABBFFFFFFFGEFG?FFGGGHHHHHGHHHGGGGHHGGHGHHGH2FFGGGFGGGHHHHHHHHHHHHHHGGHGHHH?GHHHHHHGHHHHHHGEGEGEGGFHGHHHHHHHHHHGGGGGHHHHHHHHGGGGGAHHHHHHHHGHHGGGGGHHHGHHGHHHHHH0DHHHGGGHHHGGFCEGDBGGGFFGGGGGGFGGGGEF?EBFFFFFFFEFFFFFFFFFEFFFFFFFFB9BFFFFFFFFFFFFFFFFFFFFFF
@M05620:45:000000000-G6HP7:1:1101:21863:6125 1:N:0:136
CATCCTGACCCTGAAGTACCCCGTCTTGATTTCTGACATTAGATCGGAAGACCACACGTCTGAACTCCAGTCACACCGATACTTCTCGTATGCCGTCTTCTGCCTGAAGAAACACCCAGTGCTGCTGACCGAGGCCCCCCTGAACCCCAAGGCCAACAGAGAGAAGATGACTCAGGTGCGGCTCGGCCGACGCCCGTGCTCCTCCCGTCCTTTCCCCAGTCTTTTTCCGCCCGCCTTGATTTCTCACATTC
+
AAAAAFFFFFFFGGGGGGGGGGA0A00B31D3D222D1F2F112B0//AEG00BGH/FA/BAE21DG11G2A1DG1B//E//12B21/?E0021//>0F2B1F11B0B11BB>G0<?F/FCFDGGHG1FGG/</@FCCC@C.0<<FCEC?<CCGEGE./<<<..///CB0CGC00/;/0--9?C--.9--9--;@-;-:-///BFE-;999B//9BB-9/;//;F/9/-9----99A///9BBF///99//
@M05620:45:000000000-G6HP7:1:1101:12864:6152 1:N:0:136
TACCTGTACTGGGGAAGAGTGTAGCAATCGCCATTCCTACCCTAAAGATCGGAAGAGCACACGTCTGAACTCCAGTCACAGCGATAGATCTCGTATGCCGTCTTCTGCTTGAAAAAAAAAAAGTGAGTAACAGAGCTGATGAAACAATGGCAAGTAAGTCAGGCATTTACGCTTTATCACTCTTGGGGATCCAATTGAACAATTCTCAGCATTTGTACTTGAAACTAACAAGCCAGGGACAAAACAAAGAT
+
BABBBFFFDF5FGGGGGGGGGGHHFHFHHGGGGGHHHHHHFFHFEGGHHHHCAFEHHGHHHHGHHHGDGHHHHHHHHGHHFHE>GEEFFG4FGFAGFHDGEEFFFGFHHHHGHHFHEECBD@<1>2@1111??<<0?<GBGE1<10.<11>CFF11=D<0=<CFH00000<..:EF0000C0;0C0.-.:.C0009:0000900;0;0;/9000;0;FF;B0000;00///.;..AEF.A...:;AA.BF/
@M05620:45:000000000-G6HP7:1:1101:15629:6162 1:N:0:136
AAACCAAGCAGACACTCACCGCTCCCTCGCCACAGGCCAATAGTTTGTCCTCACTGAGTTGGCAACAAGTGGCTGCTGTGGCTGCCATTTTTCTGGTGATGGCCATCAGCTCCGACGAGGTCAGCTGGGGGGCTTTCTTTGTGTAAGCAACGAGAAACCTGAAAGAAGCATTTTTTAACTAAGTCCTGCTGAGTCATTCATGAGTTTTTAGCCGCCTTGCTTCTTCTCACAGACTCTCTACTCTCATGCCA
+
CCCCCCCFCFFFGGGGGGGGGGGGGGHHGGGGGHHHGGHHHHHHHHHHHHHHHHHHHHHHHHHGHHHHHHHHGHGGHHHHHHHGGHHHHHHHHHHHHHHHHHHHHHHHHHHHHGGGGGGGGHGHFHHHGGGGGGGGGGGGGGGGGGFFFFFFFFFFFFFFFFFFFFFFFFFFFFFFFFFFFFFFFFFFFFFFFFFFFFFFFFFFFFFFFFFFFFFFFFFFFFFFFFFFFFFFFFFFFFFFFFFFFFFFFFB
@M05620:45:000000000-G6HP7:1:1101:19135:6178 1:N:0:136
AAACCAAGCAGACACTCACCGCTCCCTCGCCACAGGCCAATAGTTTGTCCTCACTGAGTTGGCAACAAGTGGCTGCTGTGGCTGCCATTTTTCTGGTGATGGCCATCAGCTCCGAGGTCAGCTGGGGGGCTTTCTTTGTGTAAGCAACGAGAAACCTGAAAGAAGCATTTTTTAACTAAGTCCTGCTGAGTCATTCATGAGTTTTTAGCCGCCTTGCTTCTTCTCACAGACTCTCTACTCTCATGCCAGAA
+
CCCCCBCFCFFFGGGGGGGGGGGGGGHHGGGGGHHHGGHHHHHHHHHHHHHHHHHHHHHHHHHHHHHHHHHHGHGGHHHHHHFFGHHHHHHHHGHHHHGHHHHHHGHHHHHHHFGGGGHGHHHHHGGGGGGGGGGGGGGGGFFGGGGGGGFFFFFFFFFFFFFFFFFFFFFFFFFFFFFFFFFFFFFFFFFFFFFFFFFFFFFFFFFFFFFFFFFFFFFFFFFFFFFBFFFFFFFFFFFFFFFFBFFFFAF
@M05620:45:000000000-G6HP7:1:1101:7475:6180 1:N:0:136
CATCCTGACCCTGAAGTACCCCGGCTTGATTTCTGACATTAGATCGGAAGAGCACACGTCTGAACTCCAGTCACAGCGATAGATCTCGTATGCCGTCTTCTGCTTGAAAAAAAAAAAAAAAAAAAAAAGAAAATACAAGAAAGTGTTGATATATATAGTATAATCAAAAAGTATGTCATCAAAGTGGTCTAAAGTGATAAATCACTACAGAGACAAGGATTGTTCGAAAGTGATTGTACCACTCTCTTTAG
+
CCCDDFFFFFFFGGGGGGGGGGGGGGGGHHHHHHHHHHHHHHHHHHGGGGHHHGHHHGHHHGHHHHHHHHHHHHHHHGGHGGHHHHHHGGHHHHGGGHGHHHHHHHHHGHHGGGGD>>//----<-<-...//000000///00000.0:00<00000<00:0000000..0000000000000<00<0000000000:00000<00/000/////...00<000.....00000:00<0000/0000000
@M05620:45:000000000-G6HP7:1:1101:15409:6215 1:N:0:136
AAACCAAGCAGACACTCACCGCTCCCTCGCCACAGGCCAATAGTTTGTCCTCACTGAGTTGGCAACAAGTGGCTGCTGTGGCTGCCATTTTTCTGGTGATGGCCATCAGCTCCGACGAGGTCAGCTGGGGGGCTTTCTTTGTGTAAGCAACGAGAAACCTGAAAGAAGCATTTTTTAACTAAGTCCTGCTGAGTCATTCATGAGTTTTTAGCCGCCTTGCTTCTTCTCACAGACTCTCTACTCTCATGCCA
+
CCDCCCCFDFFFGGGGGGGGGGGGGGHHGGGGGHHHGGHHHHHHHHHHHHHHHHHHHHHHHHHHHHHHHHHHGHGGHHHHHHHGGHHHHHHHHHHHHHHHHHHHHHHHHHHHHGGGGGGGGHHHHHHHGGGGGGGGGGGGGGGGGGFFFFFFFFFFFFFFFFFFFFFFFFFFFFHFFFFHFFFFHHFFFFFFFFFFFFFFFFFFFFFFFFFHFFFFFFFFHHHFFFFFFFFFFFFFFFFHHHFHFFFFFFB
@M05620:45:000000000-G6HP7:1:1101:15427:6224 1:N:0:136
AAACCAAGCAGACACTCACCGCTCCCTCGCCACAGGCCAATAGTTTGTCCTCACTGAGTTGGCAACAAGTGGCTGCTGTGGCTGCCATTTTTCTGGTGATGGCCATCAGCTCCGACGAGGTCAGCTGGGGGGCTTTCTTTGTGTAAGCAACGAGAAACCTGAAAGAAGCATTTTTTAACTAAGTCCTGCTGAGTCATTCATGAGTTTTTAGCCGCCTTGCTTCTTCTCACAGACTCTCTACTCTCATGCCC
+
ABABBAACAFFFFGGGFGGFGGGGGGHHGGGGGHHHGGHFHHGHGHGHHHHHHHHHHHHFFHHHHHCHFBFGGHGGHHHGHHHGGHHHGHHHHGHGHHHHHHHHHHHHHHHHHGGGEEFGCGGHHHHHGGGGGGGGGGGGGFFGGGFFFFFFFFFFFFFFFFFFFFFFFFFFFFFFAFFFFFFFFFFFFFFFFFFFFFFFBBFFFFFFFFFFFFFFFFFFFFFFFFFFFFFBBFFFFFFFFFFFFFFFFF/
@M05620:45:000000000-G6HP7:1:1101:25872:6235 1:N:0:136
AAACCAAGCAGACACTCACCGCTCCCTCGCCACAGGCCAATAGTTTGTCCTCACTGAGTTGGCAACAAGTGGCTGCTGTGGCTGCCATTTTTCTGGTGATGGCCATCAGCTCCGACGAGGTCAGCTGGGGGGCTTTCTTTGTGTAAGCAACGAGAAACCTGAAAGAAGCATTTTTTAACTAAGTCCTGCTGAGTCATTCATGAGTTTTTAGCCGCCTTGCTTCTTCTCACAGACTCTCTACTCTCATGCCA
+
BCCCCCCFCFFFGGGGGGGGGGGGGGHHGGGGGHHHGGHHHHHHHHHHHHHHHHHHHHGHHHHHHHHHHHHHGHGGHHHHHHHGGHHHHHHHHHHHHHHHHHHHHHHHHHHHHGGGGGGGGHHHHHHHGGGGGGGGGGGGGGGGGGFFFFFFFFFFFFFFFFFFFFFFFFFFFFFFFFFFFFFFFFFFFFFFFFFFFFFFFFEFFFFFFFFFFFFFFFFFFFFFFFFFFFFFFFFFFFFFFFFFFFFFFFB
@M05620:45:000000000-G6HP7:1:1101:25855:6240 1:N:0:136
AAACCAAGCAGACACTCACCGCTCCCTCGCCACAGGCCAATAGTTTGTCCTCACTGAGTTGGCAACAAGTGGCTGCTGTGGCTGCCATTTTTCTGGTGATGGCCATCAGCTCCGACGAGGTCAGCTGGGGGGCTTTCTTTGTGTAAGCAACGAGAAACCTGAAAGAAGCATTTTTTAACTAAGTCCTGCTGAGTCATTCATGAGTTTTTAGCCGCCTTGCTTCTTCTCACAGACTCTCTACTCTCATGCCA
+
AAABCBCFCFFFGGGGGGGGGGGGGGHH2EGGGHHHGGHHHHHHHHHHHHHHHHHHHHGGHHHFHHGHHGGHGHGGHHHHHHHGGHGHHHHHHHHHHHHHHHHHHHHHHHHHHGGGGGGGDHHHHHHHGGGGGGGGGGGGGGGGGGFFFFFFFFFFFFFFFFFFFFFFFFFFFFFFFFFFFFFFFFFFFFFFFFFFFFFFFFFFFFFFFFFFFFFFFFFFFFFFFFFFFFFFFFFFFFFFFFFFFFFFFFF
@M05620:45:000000000-G6HP7:1:1101:25871:6256 1:N:0:136
AAACCAAGCAGACACTCACCGCTCCCTCGCCACAGGCCAATAGTTTGTCCTCACTGAGTTGGCAACAAGTGGCTGCTGTGGCTGCCATTTTTCTGGTGATGGCCATCAGCTCCGACGAGGTCAGCTGGGGGGCTTTCTTTGTGTAAGCAACGAGAAACCTGAAAGAAGCATTTTTTAACTAAGTCCTGCTGAGTCATTCATGAGTTTTTAGCCGCCTTGCTTCTTCTCACAGACTCTCTACTCTCATGCCA
+
BBCCCCCFCFFFGGGGGGGGGGGGGGHHGGGGGHHHGGHHHHHHHHHHHHHHHHHHHHHHHHHHHHHHHHHHGHGGHGHHHHHGGHHHHHHHHHHHHHHHHHHHHHHHHHHHHGGGGGGGFHHHGHHHGGGGGGGGGGGGGGGGGGFFFFFFFFFFFFFFFFFFFFFFFFFFFFFFFFFFFFFFFFFFFFFFFBFFFFFFFFFFFFFFFFFFFFFFFFFFFFFFFFFFFFFFFFFFFFFFFFFFFFFFFFB
@M05620:45:000000000-G6HP7:1:1101:25856:6266 1:N:0:136
AAACCAAGCAGACACTCACCGCTCCCTCGCCACAGGCCAATAGTTTGTCCTCACTGAGTTGGCAACAAGTGGCTGCTGTGGCTGCCATTTTTCTGGTGATGGCCATCAGCTCCGACGAGGTCAGCTGGGGGGCTTTCTTTGTGTAAGCAACGAGAAACCTGAAAGAAGCATTTTTTAACTAAGTCCTGCTGAGTCATTCATGAGTTTTTAGCCGCCTTGCTTCTTCTCACAGACTCTCTACTCTCATGCCA
+
AABBBAA?AFFFGGGGGGGGGGGGGGHHGGGGGGHGGGHHHHHHHHHHHHHHHHHHHHHHHHHGHHHHHGHFGFGGHHHHHHHGGHHHHHHHHHHGHHHHHHHHHHGHHHHHHGGGGGGCGHHHHHHGGCGGGGGGGGGGGGGGGGBFFFFFFFFFFFFFFFFFFFFFFFFFFFFFFFFFFFFFFFFFFFFFFFFFFFFFFFFFFFFFFEBFFFFFFFFFFFFFFFFFFFFFFFFFFFFFFFFFFFFBFF9
@M05620:45:000000000-G6HP7:1:1101:13303:6276 1:N:0:136
AGATTACTGCAACAGTTCCCCCTGGACCTGGAAAAGTTTCTTGCCTGGCTTACAGAAGCTGAAACAACTGCCAATGTCCTACAGGATGCTACCCGTAACGAAAGGCTCCTAGAAGACTCCAAGGGAGTAAAAGAGCTGATGAAACAATGGCAAGTAAGTCAGGCATTTCCGCTTTAGCACTCTTGTGGATCCAATTGAACAATTCTCAGCATTTGTACTTGTAACTGACAAGCCAGGGACAAAACAAAGAT
+
111111@@@BF@AGABBFGGGGCEGCGE0BEEC1GF1DGHC1AFG1BGFHFFAG1F1GGFHHHGHBAAFGHHFFEAAGHH2G1B>FB1ED2G>EE>EAEFAFE?AFGHGHHHGHFBGBCGCGHG//E<<GFHHGCHD<F1FBGHHFC1@CGFC<>FFFGGFFHHHHFH1GAC/?FGFFGGHGHBHF<<<CGHH0<DBBG0GCG0D<GCCGGHH0C0;CGG0:F0CGF0/CC9AAFF?CGFEAG.AFEG//9
@M05620:45:000000000-G6HP7:1:1101:18158:6283 1:N:0:136
TACCTGTACTGGGGAAGCATTTGAATATCCCCCCATGGTGATGGGGACGGAGAACTGCTCCATAAACACAGGCAACGTGCCTAACTTTCCCGGGAAGATGAAGTCAAAGAGCGACCACAGCTCTCGGAGGTTATTTTGCATCGGTGAGCCAGACAGAATGATCCGATGAGGGGTGCGAAACTATTTGAGGAAAGGAAGCACCTTTTTATTAAATTTACCTTTTAGCAATCGCCATTCCTACCCTAAAGATC
+
B@BBBFFFFFFFCFGGGGGGGGHHHGHHHHHGGGGHHHEGHHHHHGGGGGGGGHHHHHHHGFHHFHHGHHHHGHGHFHHHHHHHHHHHHHHGGGGGGHHHHHHHHHHHHHHEEGGGGGHHHHHHHGGFDCCGHHHHHGFFGHGGGGGHHHHHGGHHGFHGHHHHHFGGHHGGGC@GGEGGGGGGGGGGGGEFFGGGGGGFEFFFFFFFFFFFFFFFFFFFFFFFFBFBFFEEDF?FBFFFFFFFFFFFFFF
@M05620:45:000000000-G6HP7:1:1101:13271:6283 1:N:0:136
AGATTACTGCAACAGTTCCCCCTGGACCTGGAAAAGTTTCTTGCCTGGCTTACAGAAGCTGAAACAACTGCCAATGTCCTACAGGATGCTACCCGTAACGAAAGGCTCCTAGAAGACTCCAAGGGAGTAAAAGAGCTGATGAAACAATGGCAAGTAAGTCAGGCATTTCCGCTTTAGCACTCTTGTGGATCCAATTGAACAATTCTCAGCATTTGTACTTGTAACTGACAAGCCAGGGACAAAACAAAGAT
+
>A>AAFFFFFFDGGFBGGGGGGGGHHHHGHHHHFHHFHHHHHHHHHHHGHHABFGHHHHHHHHHHHHHHHHHHHHHHHHHGHHHHGHFHHFHGHGFEEFGGAFEHHHHGHHHHHHHHHHHFHHGDEGEGHHHHGHHGHHHHHHHHHHHGGHHHGGHHHGHHHHHHHHHHHGGGGGHHHHHHHFFHHGGGHGCH0DGHGFGHGGGHHHHHHGHHHHGFHHFGGHEHHHHHHFFGGFGGGGGGAFFFFAFGGF
@M05620:45:000000000-G6HP7:1:1101:19590:6292 1:N:0:136
AGATTACTGCAACAGTTCCCCCTGGACCTGGAAAAGTTTCTTGCCTGGCTTACAGAAGCTGAAACAACTGCCAATGTCCTACAGGATGCTACCCGTAAGGAAAGGCTCCTAGAAGACTCCAAGGGAGTAAAAGAGCTGATGAAACAATGGCAAGTAAGTCAGGCATTTCCGCTTTAGCACTCTTGTGGATCCAATTGAACAATTCTCAGCATTTGTACTTGTAACTGACAAGCCAGGGACAAAACAAAGAT
+
AAABCFFFFFFFGGGGGGGGGGGGHHHHHHHHHHHHHHHHHHHHHHHHHHHHHHHHHHHHHHHHHHHHHHHHHHHHHHHHHHHHHHHHHHHHHHGGGGHHHHHHHHHHGHHHHHHHHHHHHHHGGHGGHHHHHGHHHHGHHHHHHHHHHHHHHGHHHHHHHHHHHHHHHHGGGGGHHGHHHHHHHGHGGHHHGGHHHGFHHGHHHHHGHHHHHHHHHFHHHHHHHHHHHGHHGGGGGGGGFFFGGGGGGFF
@M05620:45:000000000-G6HP7:1:1101:13284:6295 1:N:0:136
AGATTACTGCAACAGTTCCCCCTGGACCTGGAAAAGTTTCTTGCCTGGCTTACAGAAGCTGAAACAACTGCCAATGTCCTACAGGATGCTACCCGTAACGAAAGGCTCCTAGAAGACTCCAAGGGAGTAAAAGAGCTGATGAAACAATGGCAAGTAAGTCAGGCATTTCCGCTTTAGCACTCTTGTGGATCCAATTGAACAATTCTCAGCATTTGTACTTGTAACTGACAAGCCAGGGACAAAACAAAGAT
+
>A>AAFFFFDFDEGBBBGGGGGGGGGHHHHHHHHHHHHHHHHHGHHHGHHH3BBGFHHHHHFHHHHHHHHHHGHHHHHHHEGHHHFHHHHGHHHGGFGGGGGDGHHHHGHHHHGHHHHHHHHHGGFFFHHHHHGHHHHBGHFHHHGHHHHGHHGHHHHHHHHHHHHHHHHGGGGGHFHHHHHHHHGHGGHHHHHHHHEFFFGHGHHHFGHFHGHHHHFHGGFFGHHHBHHHGGGGGGGEGE?FFGGGGGG9
@M05620:45:000000000-G6HP7:1:1101:15307:6328 1:N:0:136
CATCCTGACCCTGAAGTACCCCGGCTTGATTTCTGACATTAGATCGGAAGAGCACACGTCTGAACTCCAGTCACAGCGATAGATCTCGTATGCCGTCTTCTGCTTGAAAAAAAAAAAAAAAAAAAAAACAGAGAAAGGAATGAGAAACTTACCAAGAATACGACAAAAAAGGATACTAACTTGCCGAGTGTAGACAATAACGCATGATATAGTAGATGGCTCAACGAGAGTTATGGTTGGGTTGTCCTACT
+
CCCDDFFFFFFFGGGGGGGGGGGGGGGGHHHHHHHHHHHHHHHHHHGGGGHHHGHHHGGHHGHHHHHHHHHHHHHHHGGHGGGHFHHHGGHHHHGGGHGHHHHHHHHHHHHEECGC>></--------..////000./<0000000/0<00/00../:00...<-/..<..:000000000000---<.000000<0000.--..000000000<0:0//000/9...-00000000.--..-.:0000<
@M05620:45:000000000-G6HP7:1:1101:19086:6375 1:N:0:136
AAACCAAGCAGACACTCACCGCTCCCTCGCCACAGGCCAATAGTTTGTCCTCACTGAGTTGGCAACAAGTGGCTGCTGTGGCTGCCATTTTTCTGGTGATGGCCATCAGCTCCGACGAGGTCAGCTGGGGGGGTTTCTTTGTGTAAGCAACGAGAAACCTGAAAGAAGCATTTTTTAACTAAGTCCTGCTGAGTCATTCATGAGTTTTTAGCCGCCTTGCTTCTTCTCACAGACTCTCTACTCTCATGCCA
+
CCCCCCBFCFFFGGGGGGGGGGGGGGHHGGGGGHHHGGHHHHHHHHHHHHHHHHHHHHHHHHHHHHHHHHHHGHGGHHHHHHHGGHHHHHHHHHHHHHHHHHHHHHHHHHHHHGGGGGGGGHHHHHHHGGGG-@DFFFFFFFFFFFFFFFFFFFFFFFFFFFFFFFFFFFFFFFFFFFFFFFFFFFFFFFFFFFFFFFFFFFFFFFFFFFFFFFFFFFFFFFFFFFFFFFFFFFFFFFFFFFFFFFFFFFF
@M05620:45:000000000-G6HP7:1:1101:16243:6378 1:N:0:136
AGATTACTGCAACAGTTCCCCCTGGACCTGGAAAAGTTTCTTGCCTGGCTTACAGAAGCTGAAACAACTGCCAATGTCCTACAGGATGCTACCCGTAAGGAAAGGCTCCTAGAAGACTCCAAGGGAGTAAAAGAGCTGATGAAACAATGGCAAGTAAGTCAGGCATTTCCGCTTTAGCACTCTTGTGGATCCAATTGAACAATTCTCAGCATTTGTACTTGTAACTGACAAGCCAGGGACAAAACAAAGAT
+
AAAAAFFFFF4FFGGGGGGGGGGGHHHHHFHHHHHHHHHHHHHHHHHHHHHFGHHFHHGHHGHHHHHGHHHGCHHHGHHHFHHHHHHHHHHHHHGGCEGFGHCGGHHHGHHHHHHFGHHHHHHGE?EEHHHHHGHHHGFHHGGGHHHHHHHHHGHHHHGHHHHHHHHHHHGGGGGHGHHHHHGHHGHGHHHHHFHGHFDCFGHGGHHFHHGHHHHHHHHGGHFGHHHFFHHHHGGGGGEEGGFGGGGGFGC
@M05620:45:000000000-G6HP7:1:1101:21777:6421 1:N:0:136
CATCCTGACCCTGAAGTACCCCGGCTTGATTTCTGACATTAGATCGGAAGAGCACACGTCTGAACTCCAGTCACAGCGATAGATCTCGTATGCCGTCTTCTGCTTGAAAAAAAAAAAAGTACTGCTGACCAAGGCCCCCCTTAACCCCAAGGCCAACAGAGAGAAGATGACTCAGGTGAGGCTCGGCCGACGCCCGTGCTCCTCCCGTCCTTTCCCCAGTCATTTTCTGCCCGGCTTGATTTCTTCCCTTA
+
CCCCCFFFFFFFGGGGGGGGGGGCGGGGHHHHHFHFHHHHHHHHHHGGGGHHHHHHFGGHHGHGHHHHHHGHHHHHHCEHDEDFGFHGFGGHFHEEGHGHHFHFFHFHGHHE/B<//>/11=11??11??1/0.<FE<A@@.<0D<GG.A...C.CCE/CBF..9/0;009;C009;9B.F;AFC-A.999-@B@-99..9BFFFA..:;.9FFFFF/.BBFF0B0B900;A.-;B9-.00;90900/;00
@M05620:45:000000000-G6HP7:1:1101:23993:6422 1:N:0:136
TACCTGTACTGGGGAAGCATTTGAATATCCCCCCATGGTGATGGGGACGGAGAACTGCTCCATAAACACAGGCAACGTGCCTAACTTTCCCGGGAAGATGAAGTCAAAGAGCGACCACAGCTCTTCGGAGGTTATTTTGCATCGGTGAGCCAGACAGAATGATCCGATGAGGGGTGCGAAACTATTTGAGGAAAGGAAGCACCTTTTTATTAAATTTACCTTTTAGCAATCGCCATTCCTACCCTAAAGAT
+
BBBBBFFFFFFFGGGCFGGGGGHHHGHHHHHGGGGHHHFGFHHHHGGGGGGGGHHHHHHHHHHHHHHHHHHHGEHHGHHHHHHHHHHHHFFFEGECGGHHGHHGHHHHHHHHGGGGGHHHHHHHHHHGGGGCHHHHHHHFFHHGGCEFHHHGHHGHHHHHHHHHHHEGGHFHGGGDGGEDFDGGGGGGGGGFFGGGEFFGFFFFFFFFFFFFFFFFFFFFFFFFBFFFFFFFFFFFFFFFFFFFFFFFFBB
@M05620:45:000000000-G6HP7:1:1101:19194:6441 1:N:0:136
AAACCAAGCAGACACTCACCGCTCCCTCGCCACAGGCCAATAGTTTGTCCTCACTGAGTTGGCAACAAGTGGCTGCTGTGGCTGCCATTTTTCTGGTGATGGCCATCAGCTCCGACGAGGTCAGCTGGGGGGCTTTCTTTGTGTAAGCAACGAGAAACCTGAAAGAAGCATTTTTTAACTAAGTCCTGCTGAGTCATTCATGAGTTTTTAGCCGCCTTGCTTCTTCTCACAGACTCTCTACTCTCATGCCC
+
BBBBBAAFBFFFGGGGGGGGGGGGGGHHGGGGGHHHGGHAGHHHHHHHHHHHHHHHHHGHHHHHHHEHHGHHGFFGHGGHHHHGGHFGHHHHEHHHHHHHGHHHHHHGHHHHHGGCG?CGBGHHHHGGCCGAGGGGFFGGGGFGFFFFFFF-ADD.FFFFFFFFFFFFFFFFFFFFEFFFFFFFFFFFFFFFFFFFFFFFFFFFFFFFEFFEFFFFFFFFFF/9B/BBFFFFFFBFFFFBFBFBB/B//9/
@M05620:45:000000000-G6HP7:1:1101:26188:6451 1:N:0:136
AAACCAAGCAGACACTCACCGCTCCCTCGCCACAGGCCAATAGTTTGTCCTCACTGAGTTGGCAACAAGTGGCTGCTGTGGCTGCCATTTTTCTGGTGATGGCCATCAGCTCCGAGGTCAGCTGGGGGGCTTTCTTTGTGTAAGCAACGAGAAACCTGAAAGAAGCATTTTTTAACTAAGTCCTGCTGAGTCATTCATGAGTTTTTAGCCGCCTTGCTTCTTCTCACAGACTCTCTACTCTCATGCCAGAA
+
CCCCCCCFDFFFGGGGGGGGGGGGGGHHGGGGGHHHGGHHHHHHHHHHHHHHHHHHHHHHHHHHHHHHHHHHGHGGHHHHHHHGGHHHHHHHHHHHHHHHHHHHHHHHHHHHHGGGGGHHHHHHHGGGGGGGGGGGGGGGGGGGGGGGGEFFFFFFFFFFFFFFFFFFFFFFFFFFFFFFFFFHFFFFFFFFFFFFFFFFFFFFHFFFFFFFFFFFFFFFFHHFFFFFFFFFFFFFFFFFFFFFBFFFFFF
@M05620:45:000000000-G6HP7:1:1101:7129:6458 1:N:0:136
TACCTGTACTGGGGAAGCATTTGAATATCCCCCCATGGTGATGGGGACGGAGAACTGCTCCATAAACACAGGCAACGTGCCTAACTTTCCCGGGAAGATGAAGTCAAAGAGCGACCACAGCTCTCGGAGGTTATTTTGCATCGGTGAGCCAGACAGAATGATCCGATGAGGGGTGCGAAACTATTTGAGGAAAGGAAGCACCTTTTTATTAAATTTACCTTTTAGCAATCGCCATTCCTACCCTAAAGATC
+
CCCCCFFFFFFFGGGGGGGGGGHHHHHHHHHGGGGHHHHHHHHHHGGGGGGGGHHHHHHHHHHHHHHHHHHHGHHHGHHHHHHHHHHHHHHGGGGGGHHHHHHHHHHHHHHHGGGGGHHHHHHHHGGGGGGHHHHHHHHGHHGGGGGHHHHHHGHHHHHHHHHHHGGGHHHGGGGGGGGGGGGGGGGGGBCFGGGGGGGGGFFFFFFFFFFFFFFFFFFFFFFFFFFFFFEFFFFFFFFFFFFFFFFFFFF
@M05620:45:000000000-G6HP7:1:1101:8219:6469 1:N:0:136
TACCTGTACTGGGGAAGCATTTGAATATCCCCCCATGGTGATGGGGACGGAGAACTGCTCCATAAACACAGGCAACGTGCCTAACTTTCCCGGGAAGATGAAGTCAAAGAGCGACCACAGCTCTTCGGAGGTTATTTTGCATCGGTGAGCCAGACAGAATGATCCGATGAGGGGTGCGAAACTATTTGAGGAAAGGAAGCACCTTTTTATTAAATTTACCTTTTAGCAATCGCCATTCCTACCCTAAAGAT
+
BCCCCFFFFFFFGGGGGGGGGGHHHHHHHHHGGGGHHHGHHHHHHGGGGGGGGHHHHHHHHHHHHHHHHHHHGHHHGHHHHHHHHHHHHHHGGGGGGHHHHHHHHHHHHHHHGGGGGHHHHHHHHGGGGGGCGHHHHHHHGHHGGGGGHHHHHHGHHHHHHHHHHHGGGHHHGGCEGGGGGGGGGGGGGGGFGGGGFFGGGGFFFFFFFFFFFFFFFFFFFFFFFFFFFFFFFFFFFFFFFFFFFFFFFFF
@M05620:45:000000000-G6HP7:1:1101:24064:6494 1:N:0:136
AGATTACTGCAACAGTTCCCCCTGGACCTGGAAAAGTTTCTTGCCTGGCTTACAGAAGCTGAAACAACTGCCAATGTCCTACAGGATGCTACCCGTAAGGAAAGGCTCCTAGAAGACTCCAAGGGAGTAAAAGAGCTGATGAAACAATGGCAAGTAAGTCAGGCATTTCCGCTTTAGCACTCTTGTGGATCCAATTGAACAATTCTCAGCATTTGTACTTGTAACTGACAAGCCAGGGACAAAACAAAGAT
+
AAABCFFFFFFFGGGGGGGGGGGGHHHHGHHHHHHHFHHHHHHHHHHHHHHHHHHHHHHHHHHHHGHHHHHHHHHHHHHHHHHHHGHHHGHHHHGFGGHHHHHHHHHHGHHHHHHHHHHHHGHGGHGFHHHHHGHHHHGHHHHHHHHHHHHHHGFHHHHHHHHHHHHHHHGGGGGHHHHHHHHHHGGGGGHHHHHHHHFHHHHHGHHHHHHHHHHHHGHHHHHHHHHHHGHHHGFGGGGGGGGGGGGGGGF
@M05620:45:000000000-G6HP7:1:1101:16638:6510 1:N:0:136
AAACCAAGCAGACACTCACCGCTCCCTCGCCACAGGCCAATAGTTTGTCCTCACTGAGTTGGCAACAAGTGGCTGCTGTGGCTGCCATTTTTCTGGTGATGGCCATCAGCTCCGACGAGGTCAGCTGGGGGGCTTTCTTTGTGTAAGCAACGAGAAACCTGAAAGAAGCATTTTTTAACTAAGTCCTGCTGAGTCATTCATGAGTTTTTAGCCGCCTTGCTTCTTCTCACAGACTCTCTACTCTCATGCCA
+
CDDCCCCFCFFFGGGGGGGGGGGGGGHHGGGGGHHHGGHHHHHHHHHHHHHHHHHHHHHHHHHHHHHHHHHHGHGGHHHHHHHGGHHHHHHHHHHHHHHHHHHHHHHHHHHHHGGGGGGGGHHHHHHHGGGGGGGGGGGGGGGGGGFFFFFFFFFFFFFFFFFFFFFFFFFFFFHFFFHHFFFFFFFFFFFFFFFFFFFFFFFFFFFFFFFFFFFFFFFFHFFFFFHFFFFFFFFFFFFHHFFFFFFFFFF
@M05620:45:000000000-G6HP7:1:1101:16620:6511 1:N:0:136
AAACCAAGCAGACACTCACCGCTCCCTCGCCACAGGCCAATAGTTTGTCCTCACTGAGTTGGCAACAAGTGGCTGCTGTGGCTGCCATTTTTCTGGTGATGGCCATCAGCTCCGACGAGGTCAGCTGGGGGGCTTTCTTTGTGTAAGCAACGAGAAACCTGAAAGAAGCATTTTTTAACTAAGTCCTGCTGAGTCATTCATGAGTTTTTAGCCGCCTTGCTTCTTCTCACAGACTCTCTACTCTCATGCCA
+
BBABBBBFBFFFGGGGGGGGGGGGGGHHGGGGFHHHGGHHHGHHHHHHHHHHHHHHHHHHGHHGHHHHHGHHGHGGHGHHHHHGGHHHHHHHHHHHHHGHHHHHHHHGGHHHHGGGGCCGGHHHHHHHGGGGGGGGGGGGGFGGGGFFFFFFFFFDFFFFFFFFFFFFFFFFFFFFFFFFFFFFFFFFFFFEFFFFFFFFFFFFBFFFFFFFFDFFFFFFFFFFFFFFFFFFFFFFFFFFFFFBFEBFFFB
@M05620:45:000000000-G6HP7:1:1101:24068:6513 1:N:0:136
AGATTACTGCAACAGTTCCCCCTGGACCTGGAAAAGTTTCTTGCCTGGCTTACAGAAGCTGAAACAACTGCCAATGTCCTACAGGATGCTACCCGTAAGGAAAGGCTCCTAGAAGACTCCAAGGGAGTAAAAGAGCTGATGAAACAATGGCAAGTAAGTCAGGCATTTCCGCTTTAGCACTCTTGTGGATCCAATTGAACAATTCTCAGCATTTGTACTTGTAACTGACAAGCCAGGGACAAAACAAAGAT
+
ABABCFFFFFFFGGGGGGGGGGGGHHHHHHHHHHHHGHHHHHHHHHHHHHHHHHHHHHHHHHHHHHHHHHHHHHHHHHHHHHHHHGHHHHHHHHGGGGHHHHHHHHHHGHHHHHHHHHHHHHHGGHGFHHHHHGHHHHGHHHHHHGHHHHHHHGHHHHHHHHHHHHHHHHGGGGGHHHGHHHHHHGHGHHHHFHHHHHFHHGHHHHHHHHGHHHHHHGHHHHHGHHHGHGHHHGGGGGGGGGGGGEEGGGB
@M05620:45:000000000-G6HP7:1:1101:21548:6514 1:N:0:136
CATCCTGACCCTGAAGTACCCCGGCTTGATTTCTGACATTAGATCGGAAGAGCACACGTCTGAACTCCAGTCACAGCGATAGATCTCGTATGCCGTCTTCTGCTTGAAAAAAAAAAAAAAAAAAAGAAGGAATGAAATATCGATTACCAGAGAAAGAAAGCACAAGAAAAATGCGGTGAATACTCGAGTTAATGCATAGACTTGAGTAGGAAGGGGCTGTCGTATGATATGTTAATTATGATCTTTGTCTT
+
CCDDDFFFFFFFGGGGGGGGGGGGGGGGHHHHHHHHHHHHHHHHHHGGGGHHHHHHHGHHHGHHHHHHHHHHHHHHHGGHGGGHGHHHGGGHHHGFGHGHHHHHHHHGHHHEE@FB></<--<<<.<./../000000<00...<.0000<</000/./0/0///.////..00.-.-.:0<000..<<.00000000<0000000:00000...---.<0...//000000000:0000:0000<0000:
@M05620:45:000000000-G6HP7:1:1101:5428:6532 1:N:0:136
AAACCAAGCAGACACTCACCGCTCCCTCGCCACAGGCCAATAGTTTGTCCTCACTGAGTTGGCAACAAGTGGCTGCTGTGGCTGCCATTTTTCTGGTGATGGCCATCAGCTCCGACGAGGTCAGCTGGGGGGCTTTCTTTGTGTAAGCAACGAGAAACCTGAAAGAAGCATTTTTTAACTAAGTCCTGCTGAGTCATTCATGAGTTTTTAGCCGCCTTGCTTCTTCTCACAGACTCTCTACTCTCATGCCA
+
AABBCCCFCFFFGGGGGGGGGGGGGGHHGGGGGGHHGGHHHHHHHHHHHHHHHHHHHHGHHHHHHHHHHHHHGHGFHHHHHHHGGHHHHHHHHHHHHHGHHHHHHHHHHGHHHGGEGGDGFHHHHHHHGGGGAGGG0FGFGBF9F0FFFF.@?ADFFFA9.FF0BFAF00BFFFFBEFBBFFFFF99B00;B?:90BFBFFFBFFFFFFEFFFDFFFFFFFFBBFFFBB0090.BFBBBFFFBB009:F0B
@M05620:45:000000000-G6HP7:1:1101:5451:6538 1:N:0:136
AAACCAAGCAGACACTCACCGCTCCCTCGCCACAGGCCAATAGTTTGTCCTCACTGAGTTGGCAACAAGTGGCTGCTGTGGCTGCCATTTTTCTGGTGATGGCCATCAGCTCCGACGAGGTCAGCTGGGGGGCTTTCTTTGTGTAAGCAACGAGAAACCTGAAAGAAGCATTTTTTAACTAAGTCCTGCTGAGTCATTCATGAGTTTTTAGCCGCCTTGCTTCTTCTCACAGACTCTCTACTCTCATGCCA
+
>AAAA11CA1F1EAGEC1ABEEEFFFHHGGEGGHFCFGFHHEGAFDGHFHHHHHHHHHHFDGFHHH0FFEGHCGFGHCGFGHHGEGHHHHHFHHHFGGGHFFFHHHHHFHHHHGGGGGGGEHHHHHHHGGGGGGGGGGGGGGGGGGFFFFF@FFFFFFFFFFFFFFFFFFFFFFF@FFFFFFFFFFFFFFFFFFFFFFFFFFFFFFFFFFFFFF@@FFFFFFFFFFFFFFFFFFFFFFFFFFFFFFFFFFB
@M05620:45:000000000-G6HP7:1:1101:5446:6560 1:N:0:136
AAACCAAGCAGACACTCACCGCTCCCTCGCCACAGGCCAATAGTTTGTCCTCACTGAGTTGGCAACAAGTGGCTGCTGTGGCTGCCATTTTTCTGGTGATGGCCATCAGCTCCGACGAGGTCAGCTGGGGGGCTTTCTTTGTGTAAGCAACGAGAAACCTGAAAGAAGCATTTTTTAACTAAGTCCTGCTGAGTCATTCATGAGTTTTTAGCCGCCTTGCTTCTTCTCACAGACTCTCTACTCTCATGCCA
+
AAAAAAAFAFFFGGCGGGGGEEGEAEGHCAAEGHFHGGCGGCGFGHHHHHHHHHHGHHFGHFHHGHHHHFGHGHG>GGFCEGEGCHHHFHHHHHHFFCGFFGFFFGHGHGFFHGEGEECC<GCHFHHGFCC@GGEGFFGGGBFFGGFFFBF@FFFFFFFFFFFFFFFFFFFFFFF@AFFFFFFFFFFFFFFF?;BFFFFFFEB/;BFFAEFFB9=@BF/BBFFFFFFFFFFFFFFFFFFFFFFFFFF/9F/
@M05620:45:000000000-G6HP7:1:1101:9015:6576 1:N:0:136
AAACCAAGCAGACACTCACCGCTCCCTCGCCACAGGCCAATAGTTTGTCCTCACTGAGTTGGCAACAAGTGGCTGCTGTGGCTGCCATTTTTCTGGTGATGGCCATCAGCTCCGACGAGGTCAGCTGGGGGGCTTTCTTTGTGTAAGCAACGAGAAACCTGAAAGAAGCATTTTTTAACTAAGTCCTGCTGAGTCATTCATGAGTTTTTAGCCGCCTTGCTTCTTCTCACAGACTCTCTACTCTCATGCCA
+
CCCCCCCFDFFFGGGGGGGGGGGGGGHHGGGGGHHHGGHHHHHHHHHHHHHHHHHHHHHHHHHHHHHHHHHHGHGGHHHHHHHGGHHHHHHHHHHHHHHHHHHHHHHHHHHHHGGGGGGGGHHHHHHHGGGGGGGGGGGGGGGGGGFFFFFFFFFFFFFFFFFFFFFFFFFFFFHFFFFFFFFFFFFFFFFFFFFFFFHHHHFFFFFFFFFFFFFFFFFFHHHFHFFFFFFFFFFFFFFHHFFFFFFFFFB
@M05620:45:000000000-G6HP7:1:1101:23692:6597 1:N:0:136
AAACCAAGCAGACACTCACCGCTCCCTCGCCACAGGCCAATAGTTTGTCCTCACTGAGTTGGCAACAAGTGGCTGCTGTGGCTGCCATTTTTCTGGTGATGGCCATCAGCTCCGAGGTCAGCTGGGGGGCTTTCTTTGTGTAAGCAACGAGAAACCTGAAAGAAGCATTTTTTAACTAAGTCCTGCTGAGTCATTCATGAGTTTTTAGCCGCCTTGCTTCTTCTCACAGACTCTCTACTCTCATGCCAGAA
+
CCCCCCCFCFFFGGGGGGGGGGGGGGHHGGGGGHHHGGHHHHHHHHHHHHHHHHHHHHGHHHHHHHHHHHHHGHGGHHHHHHHGGHHHHHHHHHHHHHHHHHHHHHHHHHHHHGGGGGHHHHGHHGGGGGGGGGGGGGFGGGGGGGGGGEFFFFFFFFFFFFFFFFFFFFFFFFFFFBBFFFFFFFFFEFFFFFFFFFFFFFFFFFFFFFFFFFFFFFFFFFFFFFFFFFFFFFFFFFFFFFFFBFFFFFF
@M05620:45:000000000-G6HP7:1:1101:12719:6661 1:N:0:136
AGATTACTGCAACAGTTCCCCCTGGACCTGGAAAAGTTTCTTGCCTGGCTTACAGAAGCTGAAACAACTGCCAATGTCCTACAGGATGCTACCCGTAAGGAAAGGCTCCTAGAAGACTCCAAGGGAGTAAAAGAGCTGATGAAACAATGGCAAGTAAGTCAGGCATTTCCGCTTTAGCACTCTTGTGGATCCAATTGAACAATTCTCAGCATTTGTACTTGTAACTGACAAGCCAGGGACAAAACAAAGAT
+
>AAAAB13B1@111BBFGGGGEEGE0F0BGCHHHBEHHFFHFFHFEGA0FEF11AFAA1B1FH1FG/FEFHGHBGGAGDAGG1GG0FECGGHHFE?>>F1BGCFCEBGFC11F1BBCDGFGCGGC>?<FDG21?FED1111BF1<FC1BF0F1?>F21@2D@0@<GH<G1<AEGCD11<FCGHH11><11FFHGGFDD0CG/D<=D0<</0CGGF:0:CCGFG0;C0:/C0;C./CE.9CAFF..;E.//:
@M05620:45:000000000-G6HP7:1:1101:12709:6675 1:N:0:136
AGATTACTGCAACAGTTCCCCCTGGACCTGGAAAAGTTTCTTGCCTGGCTTACAGAAGCTGAAACAACTGCCAATGTCCTACAGGATGCTACCCGTAAGGAAAGGCTCCTAGAAGACTCCAAGGGAGTAAAAGAGCTGATGAAACAATGGCAAGTAAGTCAGGCATTTCCGCTTTAGCACTCTTGTGGATCCAATTGAACAATTCTCAGCATTTGTACTTGTAACTGACAAGCCAGGGACAAAACAAAGAT
+
AAABCFFFFFBFGGFBGGGGGGGGGGHHHHHHHHHHHHHHHHHHHHHHHHHCGGHHHHHHHHHHHHHHHHHHHHHHHHHHEGHHHFHHHHHHHHGFEEGFGHFHHHHHGHHHHHHHHHHHHHHGFHGGHFEHHGHHHHFHHHHHHHHHHHHHHGHFGHHHHHHHHHHHHHGGGGGHHHHHHHHHHHHGGHHHGCGHHHHGGHHHHHHHHHHHHHHHHGHHHHHHHHHHHHGHHGGGGGGGGGGGGGGEFGF
@M05620:45:000000000-G6HP7:1:1101:7412:6679 1:N:0:136
AAACCAAGCAGACACTCACCGCTCCCTCGCCACAGGCCAATAGTTTGTCCTCACTGAGTTGGCAACAAGTGGCTGCTGTGGCTGCCATTTTTCTGGTGATGGCCATCAGCTCCGACGAGGTCAGCTGGGGGGCTTTCTTTGTGTAAGCAACGAGAAACCTGAAAGAAGCATTTTTTAACTAAGTCCTGCTGAGTCATTCATGAGTTTTTAGCCGCCTTGCTTCTTCTCACAGACTCTCTACTCTCATGCCA
+
ABBBBBAFBFFFGGGGGGGGGGGGGGHHGGGFGHHGGGGFGHHHHEHHHHHGGHHHHGGHHGHGHHHHHHHHGHGGHGGHHFHGGHGHHHHHGHHHHHHHBHHHFHHHHHHHHGGGGCDD?FCGFHHHGGGGGGGGGGGGGGGGGGFFFFFFFFFFFFFFFFFFFFFFFFFFFFFFFFFFFFFBFFFFFFFFF:BFFFFFFFFFFFFFFFFFFFFFFFFFFFFFFFFFFFBF/AFFFFFFFFFFFFFB/F/
@M05620:45:000000000-G6HP7:1:1101:12721:6687 1:N:0:136
AGATTACTGCAACAGTTCCCCCTGGACCTGGAAAAGTTTCTTGCCTGGCTTACAGAAGCTGAAACAACTGCCAATGTCCTACAGGATGCTACCCGTAAGGAAAGGCTCCTAGAAGACTCCAAGGGAGTAAAAGAGCTGATGAAACAATGGCAAGTAAGTCAGGCATTTCCGCTTTAGCACTCTTGTGGATCCAATTGAACAATTCTCAGCATTTGTACTTGTAACTGACAAGCCAGGGACAAAACAAAGAT
+
ABABCFFFDD4BFGFBGGGGGGGGFGHHHHHHHHHHGHHHHHHHHHHHHHH3BBGGHHHHHHHHHHGHHHHHHHHHHHHHEGHHHGHHHHFFGHGE@EGGHHFHHHHHGHHHHHHHHHHHHGHGEFGEHDHHHGHHHHEHHHHHHGGHGHHHHGGHGHHHHHHHHHHHHHGGGGGGHHGHHHHHHFGGFHHHGHHHHGFGGHHHHHHHHHHHHHHHHGHHHHHHHHHHGHHHHGFGGGGGGGGGGGGGGFC
@M05620:45:000000000-G6HP7:1:1101:7399:6691 1:N:0:136
AAACCAAGCAGACACTCACCGCTCCCTCGCCACAGGCCAATAGTTTGTCCTCACTGAGTTGGCAACAAGTGGCTGCTGTGGCTGCCATTTTTCTGGTGATGGCCATCAGCTCCGACGAGGTCAGCTGGGGGGCTTTCTTTGTGTAAGCAACGAGAAACCTGAAAGAAGCATTTTTTAACTAAGTCCTGCTGAGTCATTCATGAGTTTTTAGCCGCCTTGCTTCTTCTCACAGACTCTCTACTCTCATGCCA
+
DCDCCCCFDFFFGGGGGGGGGGGGGGHHGGGGGHHHGGHHHHHHHHHHHHHHHHHHHHHHHHHHHHHHHHHHGHGGHHHHHHHGGHHHHHHHHHHHHHHHGHHHHHHHHHHHHGGGGGGGGHHHHHHHGGGGGGGGGGGGGGGGGGFFFFFFFFFFFFFFFFFFFFFFFFFFFFHFFFFFHFFFFHFFFFFFFFFFFHHHHHHFFFFFFFFFFFFFFFFFFFHFHFFFFFFFFFFFFFFFFFFFFFFFFFF
@M05620:45:000000000-G6HP7:1:1101:25838:6714 1:N:0:136
ATCTCTATCTCCTAAAAAGGAAGAAAGGGGAGGGAAGATCGGAAGAGCACACGTCTGAACTCCAGTCACAGCGATAGATCTCGTATGCCGTCTTCTGCTTGAAAAAAAAAATTCTTTTATTTTTTTTGACAGATTGTCTTGTTTAGACCATATTTAGGACATGATTTTTTCCTGCAACCTGGAACATCACGTATCATTTTTAACTCTTTATTCTTTAATCACTTCTCTCAAATCCAGCTTTCGAAACCTGA
+
AAAAAFFFFFFFGGGGGGEA1FG00FGAEE?EGGAHGHHHE?/AAFHFCAABEAFGEHDCGFHCGBFDGHHEEGHGEHHBGG>?E0G21>/>F>>GHFH1G0111B/E//>01@>2112FGGH1AC?-.DD101>>FGHHBDB/00<0</<000=0000:/C000:CCFGHHH0B/0C.;..;///=090.;BG?000;BFA0000;BF/BFFFFF//;/;B://;BFFBBB/9B9/;BFF/-9----9:/
@M05620:45:000000000-G6HP7:1:1101:20219:6729 1:N:0:136
TACCTGTACTGGGGAAGCATTTGAATATCCCCCCATGGTGATGGGGACGGAGAACTGCTCCATAAACACAGGCAACGTGCCTAACTTTCCCGGGAAGATGAAGTCAAAGAGCGACCACAGCTCTTCAGAGGTTATTTTGCATCGGTGAGCCAGACAGAATGATCCGATGAGGGGTGCGAAACTATTTGAGGAAAGGAAGCACCTTTTTATTAAATTTACCTTTTAGCAATCGCCATTCCTACCCTAAAGAT
+
CBCCCFFFFFFFGGGGGGGGGGHHHHHHHHHGGGGHHHGHHHHHHGGGGGGGGHHHHHHHHGHHHHHHHHHHGHGHGHHHHHHHHHHHHHHGGGEGGHHHHGHHHHHHHHHHGGGGGHHHHHHHHHGHHHGFHHHHHHHHGHHGGEGFHHHHHHGGHHHHHGHHHHEGGHHHGG;AFGDGGGGGGGGGGGGFFGGGGFFGGGGGGGGGGFFFFFFFFFFFFFFFFFFFFFFFEFFFFFFFFF.FFFFFFFF
@M05620:45:000000000-G6HP7:1:1101:12017:6751 1:N:0:136
AAACCAAGCAGACACTCACCGCTCCCTCGCCACAGGCCAATAGTTTGTCCTCACTGAGTTGGCAACAAGTGGCTGCTGTGGCTGCCATTTTTCTGGTGATGGCCATCAGCTCCGACGAGGTCAGCTGGGGGGCTTTCTTTGTGTAAGCAACGAGAAACCTGAAAGAAGCATTTTTTAACTAAGTCCTGCTGAGTCATTCATGAGTTTTTAGCCGCCTTGCTTCTTCTCACAGACTCTCTACTCTCATGCCA
+
CCCCCCCFCFFFGGGGGGGGGGGGGGHHGGGGGHHHGGHGGHHHHHHHHHHHHHHHHHHHHHHHHHHHHHHHGHGGHHHHHHHGGHGHHHHHHHHHHHHHHHHHHHHHHHHHHGGGGGGGGHHHHHHHGGGGGGGGGGGGGGGGGGFFFFFFFFFFFFFFFFFFFFFFFFFFFFFFFFFFFFFFFFFFFFFFFBFFFFFFFFFFFFFFFFFFFFFFFFFFFFFFFFFFFFFFFFFFFFFFFFFFFFFFFFF
@M05620:45:000000000-G6HP7:1:1101:7962:6759 1:N:0:136
AGATTACTGCAACAGTTCCCCCTGGACCTGGAAAAGTTTCTTGCCTGGCTTACAGAAGCTGAAACAACTGCCAATGTCCTACAGGATGCTACCCGTAAGGAAAGGCTCCTAGAAGACTCCAAGGGAGTAAAAGAGCTGATGAAACAATGGCAAGTAAGTCAGGCATTTCCGCTTTAGCACTCTTGTGGATCCAATTGAACAATTCTCAGCATTTGTACTTGTAACTGACAAGCCAGGGACAAAACAAAGAT
+
BCBCCFFFFFFFGGGGGGGGGGGGHHHHHHHHHHHHHHHHHHHHHHHHHHHHHHHHHHHHHHHHHHHHHHHHHHHHHHHHHHHHHHHHHHHHHHGGGGHHHHHHHHHHGHHHHHHHHHHHHHHGGGGGHHHHHGHHHHGHH3GHHHHHHHHHHGHHHHHHHHHHHHHHHHGGGGGHFHHHHHHHHHHGHHHHGHFHHGGHHHHHHHHGHHGHHHHHHHHHHGHGHHHHGGHHHGGGGGGGGFGFGGGGGGG
@M05620:45:000000000-G6HP7:1:1101:12028:6770 1:N:0:136
AAACCAAGCAGACACTCACCGCTCCCTCGCCACAGGCCAATAGTTTGTCCTCACTGAGTTGGCAACAAGTGGCTGCTGTGGCTGCCATTTTTCTGGTGATGGCCATCAGCTCCGACGAGGTCAGCTGGGGGGCTTTCTTTGTGTAAGCAACGAGAAACCTGAAAGAAGCATTTTTTAACTAAGTCCTGCTGAGTCATTCATGAGTTTTTAGCCGCCTTGCTTCTTCTCACAGACTCTCTACTCTCATTCCA
+
AAABBABFBFFFGGGGGGGGGGGGGGHHGGGGGGHHGGHHHGHHHHHHFHHHHHHHHHDGHFHFFGHHHDGHGEGGHHHHHHHGGHHHHHHHGHHGFFBGGHHHFHGHEHHHHGGGGGGG/GCH2GHHGGCFGGGGGGGGGBFFGFFFFFFBEFFFFFFFFFFFFFFFB/BFFFFFFFFFFFFFFFFFFFFFFFFFFFFF/BBBFFFFFF/9/9@FFFBBFFFFFFFFFFFFFAFFFFFFBFFFFB//;/;
@M05620:45:000000000-G6HP7:1:1101:16447:6805 1:N:0:136
AGATTACTGCAACAGTTCCCCCTGGACCTGGAAAAGTTTCTTGCCTGGCTTACAGAAGCTGAAACAACTGCCAATGTCCTACAGGATGCTACCCGTAAGGAAAGGCTCCTAGAAGACTCCAAGGGAGTAAAAGAGCTGATGAAACAATGGCAAGTAAGTCAGGCATTTCCGCTTTAGCACTCTTGTGGATCCAATTGAACAATTCTCAGCATTTGTACTTGTAACTGACAAGCCAGGGACAAAACAAAGAT
+
BABBBFFFFF@FGGGGGGGGGGGGHHHHHHHHHHHHHHHHHHHHHHHHHHHHHHHHHHHHHHHHHHHHHHHHHHHHHHHHHHHHHHHHHHFHHHGGEGHHHHFHHHHHGHHHHHHHHHHHHHGFFHFGHFHHHGHHHHGHH?GHHHHHHHHHHGHHHHHHHHHHHHHHHHGGGGGHHHHHHHHHHHHGHHHHGBGHHGHHHHHHHHHHHHHHHHHHHHHHHHHHHHHHHHHHHGGGGGGGGGFFFGGGGGF
@M05620:45:000000000-G6HP7:1:1101:17223:6875 1:N:0:136
AAACCAAGCAGACACTCACCGCTCCCTCGCCACAGGCCAATAGTTTGTCCTCACTGAGTTGGCAACAAGTGGCTGCTGTGGCTGCCATTTTTCTGGTGATGGCCATCAGCTCCGACGAGGTCAGCTGGGGGGCTTTCTTTGTGTAAGCAACGAGAAACCTGAAAGAAGCATTTTTTAACTAAGTCCTGCTGAGTCATTCATGAGTTTTTAGCCGCCTTGCTTCTTCTCACAGACTCTCTACTCTCATGCCA
+
CCCCCCDFCFFFGGGGGGGGGGGGGGHHGGGGGHHHGGHHHHHHHHHHHHHHHHHHHHHHHHHHHHHHHHHHGHGGHHHHHHHGGHHHHHHHHHHHHHHHHHHHHHHHHHHHHGGGGGGGGHHHHHHHGGGGGGGGGGGGGGGGGGFFFFFFFFFFFFFFFFFFFFFFFFFFFFHFFFFFFFFFHFFFFFFFFFFFFFFFFFFFFFFFFFFFFFFFFFFFHHHFHFHFFFFFFFFFFFFHHFFFFFFFFFF
@M05620:45:000000000-G6HP7:1:1101:13285:6890 1:N:0:136
CATCCTGACCCTGAAGTACCCCGGCTTGATTTCTGACATTAGATCGGAAGAGCACACGTCTGAACTCCAGTCACAGCGATAGATCTCGTATGCCGTCTTCTGCTTGAAAAAAAAAAAACAAACTCATAAATTCTTTTTCATCTTTACTCCCTCCCTCCTGCTCCTCTTCGTTTATCTACCCTATTTTCTTCCTGTCCTCCCCTTTTTCTTCCCTTTCCCTTTTCGCCATCTCCCTTCCTCCCCTCCCTCCC
+
BBBBBFFFFFFFGGFGGGGGGGGGGGGGHHHGHHHHHGHHHHFHHHGGGGHHHHHHHFHHHGFHHFHHHHHHHHHFFFCGEFGFBFGHFFHHHHGE>GGFHFFGEGHHFHFFGFDB>////0/1111111?111=<1<<1=11<F1111<.//<.C/./<//0<::C00;//:.0;;0<0.;/;990;090000;;B0;:..::0C0/09B0/;;CC0:9/:/;-...A///9B;99/9;/.DFFD....:
@M05620:45:000000000-G6HP7:1:1101:17233:6891 1:N:0:136
AAACCAAGCAGACACTCACCGCTCCCTCGCCACAGGCCAATAGTTTGTCCTCACTGAGTTGGCAACAAGTGGCTGCTGTGGCTGCCATTTTTCTGGTGATGGCCATCAGCTCCGACGAGGTCAGCTGGGGGGCTTTCTTTGTGTAAGCAACGAGAAACCTGAAAGAAGCATTTTTTAACTAAGTCCTGCTGAGTCATTCATGAGTTTTTAGCCGCCTTGCTTCTTCTCACAGACTCTCTACTCTCATGCCA
+
BBCCCCCFCFFFGGGGGGGGGGGGGGHHGGGGGHHHGGGHHFHHHHHHHHHHHHHHHHGHHHHHHHHHHGHHGGGGHHHHHHHGGHHHHHHHHHHHHHGHHGHHHHHHDHHHHGGGGGGGGHFHHHHHGGGGGGGGGGGGGFGFFGFFFFFFEFFFFFFFFFFFFFFFFFFFFFFFFFFFFFFFFFFFFFFFFBFBFFFFFFEF9BFFFFFFFFFFFFFFFFFFFFFFFFFFFFFFFFFFFFFFFFFFFFF
@M05620:45:000000000-G6HP7:1:1101:21229:6895 1:N:0:136
AGATTACTGCAACAGTTCCCCCTGGACCTGGAAAAGTTTCTTGCCTGGCTTACAGAAGCTGAAACAACTGCCAATGTCCTACAGGATGCTACCCGTAAGGAAAGGCTCCTAGAAGACTCCAAGGGAGTAAAAGAGCTGATGAAACAATGGCAAGTAAGTCAGGCATTTCCGCTTTAGCACTCTTGTGGATCCAATTGAACAATTCTCAGCATTTGTACTTGTAACTGACAAGCCAGGGACAAAACAAAGAT
+
BCBCCFFFFFFFGGGGGGGGGGGGHHHHHHHHHHHHHHHHHHHHHHHHHHHHHHHHHHHHHHHHHHHHHHHHHHHHHHHHHHHHHHHHHHHHHHGGGGHHHHHHHHHHGHHHHHHHHHHHHHHGGGGGHHHHHGHHHHHHHHHHHHHHHHHHHGHHHHHHHHHHHHHHHHGGGGGHHHHHHHHHHHHGHHHHGHHHHGFGGHHHHHHGHHHHHHHHHGHHHHHGHHHHHHHHHGGGGGGGEGGGGGGGGGG
@M05620:45:000000000-G6HP7:1:1101:21249:6899 1:N:0:136
AGATTACTGCAACAGTTCCCCCTGGACCTGGAAAAGTTTCTTGCCTGGCTTACAGAAGCTGAAACAACTGCCAATGTCCTACAGGATGCTACCCGTAAGGAAAGGCTCCTAGAAGACTCCAAGGGAGTAAAAGAGCTGATGAAACAATGGCAAGTAAGTCAGGCATTTCCGCTTTAGCACTCTTGTGGATCCAATTGAACAATTCTCAGCATTTGTACTTGTAACTGACAAGCCAGGGACAAAACAAAGAT
+
AAAAAFFFFFFFGGGGGGGGGGGGHGHHHHHHHHHHFGHHHHHHHHHHHHHHHHHHHHHHHHHHHHGHHHHHHHHHHHHHHHHHHHHHHHHHHHGGGGHHHHHHHHHHGGHHHHHHHHHHHHHGGGGEHHHHHGHHHHHHHHHHHHHHGHHHHGHHHHHHHHHHHHHHHHGGGGGHHHGHHHHHHGGGHHHHGFHHHDGHHFGGGHHHHHHHHHHGHFHHHHHHHHHFGFGHGGGGGGGG?FFFGEGGGFF
@M05620:45:000000000-G6HP7:1:1101:21298:6962 1:N:0:136
TACCTGTACTGGGGAAGCATTTGAATATCCCCCCATGGTGATGGGGACGGAGAACTGCTCCATAAACACAGGCAACGTGCCTAACTTTCCCGGGAAGATGAAGTCAAAGAGCGACCACAGCTCTCGGAGGTTATTTTGCATCGGTGAGCCAGACAGAATGATCCGATGAGGGGTGCGAAACTATTTGAGGAAAGGAAGCACCTTTTTATTAAATTTACCTTTTAGCAATCGCCATTCCTACCCTAAAGATC
+
CCCCCFFFFFFFGGGGGGGGGGHHHHHHHHHGGGGHHHGHHHHHHGGGGGGGGHHHHHHHHHHHHHHHHHHHGHHHGHHHHHHHHHHHHHHGGGEGGHHHHHHHHHHHHGHHGGGGGHHHHHHHHGGGGGGHHHHHHHHGHHGGGGGHHHHHHGHHHHHHHHHHHGGGHHHGGGEGGGGGGGGGGGGGGGFGGGGGGGGGGFFFFFFFFFFFFFFFFFFFFFFFFFFFFFFFFFFFFFFFFFFFFFFFFFF
@M05620:45:000000000-G6HP7:1:1101:18620:6969 1:N:0:136
AGATTACTGCAACAGTTCCCCCTGGACCTGGAAAAGTTTCTTGCCTGGCTTACAGAAGCTGAAACAACTGCTAATGTCCTACAGGATGCTACCCGTAAGGAAAGGCTCCTAGAAGACTCCAAGGGAGTAAAAGAGCTGATGAAACAATGGCAAGTAAGTCAGGCATTTCCGCTTTAGCACTCTTGTGGATCCAATTGAACAATTCTCAGCATTTGTACTTGTAACTGACAAGCCAGGGACAAAACAAAGAT
+
B?ABBFFFFFDFGGGGGGGGGGGGHHHHHHFHHHHHHHHHHHHHHHHHHHHHHHEHHHHHHHHGGHHHHHH5DGHHHHHHHHHHGHHHHHHHFHGGGGHHHHHHHHHHGHHHHHHHHHHCHHFFEHFGHFHHHGHGHHFHHDGGHHHEHGHHHGHHHHHHHHHHHHHHHHGGGGGHHHHHHHHHHFHGHHHHHHGFHFHHHHHHFHHFHHFHHHHHHFHHGFGFHHHHHGHHEGGGGGGGGGGGGGGGGGF
@M05620:45:000000000-G6HP7:1:1101:8966:6999 1:N:0:136
TACCTGTACTGGGGAAGCATTTGAATATCCCCCCATGGTGATGGGGACGGAGAACTGCTCCATAAACACAGGCAACGTGCCTAACTTTCCCGGGAAGATGAAGTCAAAGAGCGACCACAGCTCTTCGGAGGTTATTTTGCATCGGTGAGCCAGACAGAATGATCCGATGAGGGGTGCGAAACTATTTGAGGAAAGGAAGCACCTTTTTATTAAATTTACCTTTTAGCAATCGCCATTCCTACCCTAAAGAT
+
BBBBBFFFFFFFGGGEFGGGGFHHHGFHHHHGGGGHHGBGDGHHHGGGGEAEGHHHHHHGHGFHHHHHHHHHGGGHGHHHHFHHHGHHHFHGGGCCGFHHGFFGHHHHHHHHGGGGGHGHGHHHGGGGFGGCGEHHGHG1DHHGGEFCGHHFHHGHGFCHHHHHHHDGGHHGGGGGGGGAADGFBFGGEEGFFCAF/9CGFGFFFFFFFFFFFBFFFFFFFFFFFFBFBBFFFF?EFFBF99FFFFFFFFF
@M05620:45:000000000-G6HP7:1:1101:8972:7017 1:N:0:136
TACCTGTACTGGGGAAGCATTTGAATATCCCCCCATGGTGATGGGGACGGAGAACTGCTCCATAAACACAGGCAACGTGCCTAACTTTCCCGGGAAGATGAAGTCAAAGAGCGACCACAGCTCTTCGGAGGTTATTTTGCATCGGTGAGCCAGACAGAATGATCCGATGAGGGGTGCGAAACTATTTGAGGAAAGGAAGCACCTTTTTATTAAATTTACCTTTTAGCAATCGCCATTCCTACCCTAAAGAT
+
CCBCCFFFFFFFGGGGGGGGGGHHHHHHHHHGGGGHHHGHHHHHHGGGGGGGGHHHHHHHHHHHHHHHHHHHGHHHGHHHHHHHHHHHHHHGGGFGGHHHGHHHHHHHHHHHGGGGGHHHHHHHHHHGGGGGHHHHHHHHGHHGGDGGHHHHGHGHHHHHHHHHHHGGGHHHGG;AGGBGGGGGGGGGGGGBFBFGGGGGGGFFFFFFFFFFFFFFFFFFFFFFFFFEFFFFFFFEFFFFFFFFFFFFFFF
@M05620:45:000000000-G6HP7:1:1101:9826:7046 1:N:0:136
AAACCAAGCAGACACTCACCGCTCCCTCGCCACAGGCCAATAGTTTGTCCTCACTGAGTTGGCAACAAGTGGCTGCTGTGGCTGCCATTTTTCTGGTGATGGCCATCAGCTCCGACGAGGTCAGCTGGGGGGCTTTCTTTGTGTAAGCAACGAGAAACCTGAAAGAAGCATTTTTTAACTAAGTCCTGCTGAGTCATTCATGAGTTTTTAGCCGCCTTGCTTCTTCTCACAGACTCTCTACTCTCATGCCA
+
CCCCCCCFCFFFGGGGGGGGGGGGGGHHGGGGGHHHGGHHHHHHHHHHHHHHHHHHHHHHHHHHHHHHHHHHGHGGHHHHHHHGGHHHHHHHHHHHHHHHHHHHHHHHHHHHHGGGGGGGGHHHHHHHGGGGGGGGGGGGGGGGGGFFFFFFFFFFFFFFFFFFFFFFFFFFFFFFFFFFFFFFFFFFFFFFFFFFFFFFFFFFFFFFFFFFFFFFFFFFFFFFFFFFFFFFFFFFFFFFFFFFFFFFFFB
@M05620:45:000000000-G6HP7:1:1101:24284:7052 1:N:0:136
TACCTGTACTGGGGAAGCATTTGAATATCCCCCCATGGTGATGGGGACGGAGAACTGCTCCATAAACACAGGCAACGTGCCTAACTTTCCCGGGAAGATGAAGTCAAAGAGCGACCACAGCTCTCGGAGGTTATTTTGCATCGGTGAGCCAGACAGAATGATCCGATGAGGGGTGCGAAACTATTTGAGGAAAGGAAGCACCTTTTTATTAAATTTACCTTTTAGCAATCGCCATTCCTACCCTAAAGATC
+
DDDDDFFFFFFFGGGGGGGGGGHHHHHHHHHGGGGHHHHHHHHHHGGGGGGGGHHHHHHHHHHHHHHHHHHHGHHHGHHHHHHHHHHHHHHGGGGGGHHHHHHHHHHHHHHHGGGGGHHHHHHHHGGGGGGHHHHHHHHHHHGGGGGHHHHHHGHHHHHHHHHHHGGGHHHGGFFGGGGGGGGGGHGEGGBFGGGGGGGGGFFFFFFFFHHFFFFFFFFFFFFFFFFFFFFFFFFFFFFFFFFFFFFFFFF
@M05620:45:000000000-G6HP7:1:1101:17285:7070 1:N:0:136
CATCCTGACCCTGAAGTACCCCGGCTTGATTTCTGACATTAGATCGGAAGAGCACACGTCTGAACTCCAGTCACAGCGATAGATCTCGTATGCCGTCTTCTGCTTGAAAAAAAAAAAACAAACATACATCATAAAGCTCCATAACTCCTTACAAACTATCAAATAAATAAGGAACCCGACTCCCAGCCGTTCACATCTCTGCATCTACAGATTATTACGTCATCCTCTCTCACACTCTAGGTCCTCCTACA
+
CBBCCFFFFFFFGGGGGGGGGGGGGGGGHHHHHHHHHHHHHHHHHHGGGGHHHHHHHGHHHGHHHHHHHHHHHHHHHGGHGGHHEHHHGGHHHHGGGHGHHHHHHHHHFHHEEDDC/>///0/?111111111111>1<1111111110000000.00000000=00000000:...----:0.:0..:../00000000000000000000;00000.:;..0000:/900000/9000000900//;00
@M05620:45:000000000-G6HP7:1:1101:26334:7074 1:N:0:136
AAACCAAGCAGACACTCACCGCTCCCTCGCCACAGGCCAATAGTTTGTCCTCACTGAGTTGGCAACAAGTGGCTGCTGTGGCTGCCATTTTTCTGGTGATGGCCATCAGCTCCGACGAGGTCAGCTGGGGGGCTTTCTTTGTGTAAGCAACGAGAAACCTGAAAGAAGCATTTTTTAACTAAGTCCTGCTGAGTCATTCATGAGTTTTTAGCCGCCTTGCTTCTTCTCACAGACTCTCTACTCTCATGCCA
+
BBCCCBCFDFFFGGGGGGGGGGGGGGHHGGGGGGHHGGHHHHHHHHHHHHHHHHHHHHHHHHHHHHHHHGHHGHGGHHHHHHHGGHHHHHHHHHHHHHHHHHHHHHHHHHHHHGGGGGGGGHHHHHHHGGGGGGGGGGGGGFGGGGFFFFFFFFFFFFFFFFFFFFFFFFFFFFHFFFHHHFFFFFFFFFFFFFFFFFFFHFFFFFFFFFFFFFFFFFFFHHHFHHHFFFFFFFFFFFFFHFFFFFFFFFB
@M05620:45:000000000-G6HP7:1:1101:10269:7098 1:N:0:136
AGATTACTGCAACAGTTCCCCCTGGACCTGGAAAAGTTTCTTGCCTGGCTTACAGAAGCTGAAACAACTGCCAATGTCCTACAGGATGCTACCCGTAAGGAAAGGCTCCTAGAAGACTCCAAGGGAGTAAAAGAGCTGATGAAACAATGGCAAGTAAGTCAGGCATTTCCGCTTTAGCACTCTTGTGGATCCAATTGAACAATTCTCAGCATTTGTACTTGTAACTGACAAGCCAGGGACAAAACAAAGAT
+
AAAABFFFFFDDGGGGGGGGGGGGHHHHHHHHHHHHHHHHHHHHHHHHHHHHHHHHGHHHHHHHHHHHHHHHHHHHHHHHHHHHHHHHHHFHHHGGGGHHHHFHHHHHGHHHHHEGHHHHFHHGDHGGHFHHHGHHHHHHHHHHHHHHHHHHHGHHHHHHHHHHHHHHHHGGGGGHGHHHHHHHHHHGHHHHHFHHHHHGGHHHHHHHHHHHHHHHHFHHHHHHHHHFFFGGGGFFGGGG.CFFGGGGGGG
@M05620:45:000000000-G6HP7:1:1101:22860:7099 1:N:0:136
AGATTACTGCAACAGTTCCCCCTGGACCTGGAAAAGTTTCTTGCCTGGCTTACAGAAGCTGAAACAACTGCCAATGTCCTACAGGATGCTACCCGTAAGGAAAGGCTCCTAGAAGACTCCAAGGGAGTAAAAGAGCTGATGAAACAATGGCAAGTAAGTCAGGCATTTCCGCTTTAGCACTCTTGTGGATCCAATTGAACAATTCTCAGCATTTGTACTTGTAACTGACAAGCCAGGGACAAAACAAAGAT
+
ABBBCFFFFFFFGGGFGGGGGGGGHHHHHHHHHHHHHHHHHHHHHHHHHHHHHGHHHHHHHHHHHHHHHHHHHHHHHHHHHHHHHHHHHHFGHHGGGGHHHHFHHHHHGHHHHHHHHHHHHHHGGHGGHHHHHGHHHHGHHHHHHHHHHHHHHGHHHHHHHHHHHHHHHHGGGGGHHHGHHHHHHHHGHHHHGHHHHHFFHGHHHHGHHHHHHHHHHHHHHGHHHHHHFFGHHGGGGGGGGGGGGGGGGGG
@M05620:45:000000000-G6HP7:1:1101:10255:7109 1:N:0:136
AGATTACTGCAACAGTTCCCCCTGGACCTGGAAAAGTTTCTTGCCTGGCTTACAGAAGCTGAAACAACTGCCAATGTCCTACAGGATGCTACCCGTAAGGAAAGGCTCCTAGAAGACTCCAAGGGAGTAAAAGAGCTGATGAAACAATGGCAAGTAAGTCAGGCATTTCCGCTTTAGCACTCTTGTGGATCCAATTGAACAATTCTCAGCATTTGTACTTGTAACTGACAAGCCAGGGACAAAACAAAGAT
+
BBBBBFFFFF4FGGGGGGGGGGGGDHHHHHFHHHHHHHHHHHHHHHHHHHHHHHHHHHHHHHHHHHHHHHHHHGHHHHHHHHHHHHHHHHBHHHGGFGHHHHEHHHHHGHHHHHFHHHHHHHHGEEGGHFHHHGHHHHHHHHHHHHHHHHHHHGHHHHHHHHHHHHHHHHGGGGGHFHHHHHHHHGHGHHHHHCGHHGHHHHHHHHGHHHGHHHHHHHHHHHHGHHHHHHHFHGGGGGGG.FFGGGGGGGG
@M05620:45:000000000-G6HP7:1:1101:15325:7116 1:N:0:136
AAACCAAGCAGACACTCACCGCTCCCTCGCCACAGGCCAATAGTTTGTCCTCACTGAGTTGGCAACAAGTGGCTGCTGTGGCTGCCATTTTTCTGGTGATGGCCATCAGCTCCGAGGTCAGCTGGGGGGCTTTCTTTGTGTAAGCAACGAGAAACCTGAAAGAAGCATTTTTTAACTAAGTCCTGCTGAGTCATTCATGAGTTTTTAGCCGCCTTGCTTCTTCTCACAGACTCTCTACTCTCATGCCAGAA
+
CCDCCCCFCFFFGGGGGGGGGGGGGGHHGGGGGHHHGGHHHHHHHHHHHHHHHHHHHHHHHHHHHHHHHHHHGHGGHHHHHHHGGHHHHHHHHHHHHHHHHHHHHHHHHHHHHGGGGGHHHHHHCCCGGGGGGGGGGGFGGGGGGGGGGFFDFFFFFFFFFFFFFFFFFFFFFFFFFFFFFFFFFFFFFFFFFFFFFFFFFFFFFFFFHFFFFFFFFFFFFHFFFFFFFFFFFFFFFFFFFFFFBFFFFFF
@M05620:45:000000000-G6HP7:1:1101:5263:7119 1:N:0:136
AAACCAAGCAGACACTCACCGCTCCCTCGCCACAGGCCAATAGTTTGTCCTCACTGAGTTGGCAACAAGTGGCTGCTGTGGCTGCCATTTTTCTGGTGATGGCCATCAGCTCCGACGAGGTCAGCTGGGGGGCTTTCTTTGTGTAAGCAACGAGAAACCTGAAAGAAGCATTTTTTAACTAAGTCCTGCTGAGTCATTCATGAGTTTTTAGCCGCCTTGCTTCTTCTCACAGACTCTCTACTCTCATGCCA
+
CCCCDCCFDFFFGGGGGGGGGGGGGGHHGGGGGHHHGGHHHHHHHHHHHHHHHHHHHHHHHHHHHHHHHHHHGHGGHHHHHHHGGHHHHHHHHHHHHHHHHHHHHHHHHHHHHGGGGGGGGHHHHHHHGGGGGGGGGGGGGGGGGGFFFFFFFFFFFFFFFFFFFFFFFFFFFFHFFFFFHFFFFHFFFFFFFFFFFFHFFFFFFFFFFFFFFFFFFFFFFHHFFFHFFFFFFFFFFFFHHFFFFFFFFFF
@M05620:45:000000000-G6HP7:1:1101:7298:7139 1:N:0:136
AAACCAAGCAGACACTCACCGCTCCCTCGCCACAGGCCAATAGTTTGTCCTCACTGAGTTGGCAACAAGTGGCTGCTGTGGCTGCCATTTTTCTGGTGATGGCCATCAGCTCCGACGAGGTCAGCTGGGGGGCTTTCTTTGTGTAAGCAACGAGAAACCTGAAAGAAGCATTTTTTAACTAAGTCCTGCTGAGTCATTCATGAGTTTTTAGCCGCCTTGCTTCTTCTCACAGACTCTCTACTCTCATGCCA
+
BBBBBAAFBFFFGGGGGGGGGGGGGGHHGGGFGFHHGGHHHHHHHHHHHHHHHHHHHHHHHHHHHHHHFFHHGHGGHHHHHHGGGHHHHHHHHHHHHHGHHHHHHHHGHHGHHGGGGGGGCGHHHHHHGGGGGGGGGGGGFGGGGGFFFFFFFFFFFFFFFFFFFFFFFFFFFFFFFFFFFFFFFFFFFFFFFFFFFFFFFFFFBFFFFFFFFFFFFFFFFFFFFFFFFFFFFFFFFFFFFFFFFFFFFFF
@M05620:45:000000000-G6HP7:1:1101:7358:7141 1:N:0:136
TACCTGTACTGGGGAAGCATTTGAATATCCCCCCATGGTGATGGGGACGGAGAACTGCTCCATAAACACAGGCAACGTGCCTAACTTTCCCGGGAAGATGAAGTCAAAGAGCGACCACAGCTCTTCGGGGGTTTTTTTGCATCGGTGAGCCAGACAGAATGATCCGATGAGGGGTGCGAAACTATTTGGGGAAAGGAGGCACCTTTTTATTAATTTTACCTTTTAGCAATCGCCATTCCTACCCTAAAGAT
+
BBBBBFFFFFFFGGGEGGGGGGHHHHHHHHHGGGGHHHGHFHHHHGGGGGGGGHHHHHHHHHHHHHHHHHHHGHHHGHHHHHHHHHHHHHFGGGGGGHHHGFHFGHFGHFFGGGGGCHFHHGHH22/?/>@D?.<EF@:00:0=.::..;B/..9//FBBF00C09..99FFGA.9.-AB-;//BFFF/.@AD.9.B.;A9A.BFFFF.B/9//;B/9B/BFFB//BB/999ED.;/99//BA9/.B/;/9
@M05620:45:000000000-G6HP7:1:1101:7376:7146 1:N:0:136
TACCTGTACTGGGGAAGCATTTGAATATCCCCCCATGGTGATGGGGACGGAGAACTGCTCCATAAACACAGGCAACGTGCCTAACTTTCCCGGGAAGATGAAGTCAAAGAGCGACCACAGCTCTTCAGAGGTTATTTTGCATCGGTGAGCCAGACAGAATGATCCGATGAGGGGTGCGAAACTATTTGAGGAAAGGAAGCACCTTTTTATTAAATTTACCTTTTAGCAATCGCCATTCCTACCCTAAAGAT
+
CCCCCFFFFFFFGGGGGGGGGGHHHHHHHHHGGGGHHHHHHHHHHGGGGGGGGHHHHHHHHHHHHHHHHHHHGHHHGHHHHHHHHHHHHHHGGGGGGHHHHHHHHHHHHHHHGGGGFHHHHHHHHDFGHHGHHFHHHFFHDGGGDADE0GHHHFGGHHHHHFHHHHCFGHHHGG:AEGFGGGGBFGGGGGGGGGGGGFFGFFEGGGGGGFFFF0BFBFFFFFFFFFFFFBFEEDAEFFFFFFFFFFFFFFB
@M05620:45:000000000-G6HP7:1:1101:5184:7154 1:N:0:136
TACCTGTACTGGGGAAGCATTTGAATATCCCCCCATGGTGATGGGGACGGAGAACTGCTCCATAAACACAGGCAACGTGCCTAACTTTCCCGGGAAGATGAAGTCAAAGAGCGACCACAGCTCTTCAGAGGTTATTTTGCATCGGTGAGCCAGACAGAATGATCCGATGAGGGGTGCGAAACTATTTGAGGAAAGGAAGCACCTTTTTATTAAATTTACCTTTTAGCAATCGCCATTCCTACCCTAAAGAT
+
AAAAADFBFFFFCEFCEGGFGFHHHHGFGHHGGGGHEFBFDFHHHGGGEE1EEHFHFFHDFHFHHHGHHGHHGEFHGHHGHFFGHFHHG3GE>E?EGHHHFFFFDFGHHHHHEC@DGHGHGFHHGGEGFGG@FDGHFHH11GGFG<CCGGHFFFFHFG/GHHFDG<CDDHHHGGGGCCC@GGGE9CFGEEGFBB;;//CCCFEFGGGGFFFFF/BBFBBFFFFF:B/;FBBFEFAEFF/9:/F9BFBFBFF
@M05620:45:000000000-G6HP7:1:1101:7316:7159 1:N:0:136
AAACCAAGCAGACACTCACCGCTCCCTCGCCACAGGCCAATAGTTTGTCCTCACTGAGTTGGCAACAAGTGGCTGCTGTGGCTGCCATTTTTCTGGTGATGGCCATCAGCTCCGACGAGGTCAGCTGGGGGGCTTTCTTTGTGTAAGCAACGAGAAACCTGAAAGAAGCATTTTTTAACTAAGTCCTGCTGAGTCATTCATGAGTTTTTAGCCGCCTTGCTTCTTCTCACAGACTCTCTACTCTCATGCCA
+
BAAABAACBFFFGGGGGGGGGFGGGGHCGGGGGHGHGGHHHHHGFFFGHFHGHGGHFGDGFFGFGHGGHFGHEFFEHHFGHHHGGHHHHGHHHHHHHHHHHHHHHHGGFHHHGFGGGGGGGGHHHHHHGGGGGGGGGGGGGGGGGGFFFFFFFFFFFFFFFFFFFFFFFFFFFFFFFFFFFFFFFFFFFFFFFFFBFFFFFFFFFFFFFE/BFADFFFFFFFFFFFFFFFFFFFFFFFFFFFFFFFFFFFF
@M05620:45:000000000-G6HP7:1:1101:5209:7161 1:N:0:136
TACCTGTACTGGGGAAGCATTTGAATATCCCCCCATGGTGATGGGGACGGAGAACTGCTCCATAAACACAGGCAACGTGCCTAACTTTCCCGGGAAGATGAAGTCAAAGAGCGACCACAGCTCTTCAGAGGTTATTTTGCATCGGTGAGCCAGACAGAATGATCCGATGAGGGGTGCGAAACTATTTGAGGAAAGGAAGCACCTTTTTATTAAATTTACCTTTTAGCAATCGCCATTCCTACCCTAAAGAT
+
BBBBBFFFFFFFGGGGGGGGGGHHHHHHHHHGGGGHHHHHHHHHHGGGGGGGGGHHHHHHHHHHHHHHHHHHGEFHGHHHHHHHHGHHHHHGGGGGGHHHHGHHHHHHHHHHGGGGGHHHHHHHHHHHHHGGHHHHHHFHHHHGFEGGHHHHHHGHHHGHHHHHHHCGGHHGGGGFGGGGGGGGGGGGGGGFGGG.BFFFGGGGGGGGGFFFF;FFFFFFFFFFFFFFFFFFFFFFFFFFFFFFFFFFFFF
@M05620:45:000000000-G6HP7:1:1101:8535:7184 1:N:0:136
TACCTGTACTGGGGAAGCATTTGAATATCCCCCCATGGTGATGGGGACGGAGAACTGCTCCATAAACACAGGCAACGTGCCTAACTTTCCCGGGAAGATGAAGTCAAAGAGCGACCACAGCTCTTCAGAGGTTATTTTGCATCGGTGAGCCAGACAGAATGATCCGATGAGGGGTGCGAAACTATTTGAGGAAAGGAAGCACCTTTTTATTAAATTTACCTTTTAGCAATCGCCATTCCTACCCTAAAGAT
+
BBBBBFFFFFFFGGGGGGCGGGHHHHHHHHHGGGGHHHGHHHHHHGGGGGGGGHHHHHHHHHHHHHHHHHHHGHHHGHHHHHHHHHHHHHHGGGCFGHHHGHHGGHHHHHHHGGGGCHHHHHHHGDGGHHGFGHHHHHHHGHHGGDGGGGHHHHGHHHHHHHHHHHGGGHHFFCEFFGFGGDGGGGGGGGFCFCFFFFFGGGGGGGGGGFF/:/FFFFFFFFFFFFFFFFFFFFFFFFFFFFFFFFFFFEF
@M05620:45:000000000-G6HP7:1:1101:4411:7205 1:N:0:136
CATCCTGACCCTGAAGTACCCCGGCTTGATTTCTGACATTAGATCGGAAGAGCACACGTCTGAACTCCAGTCACAGCGATAGATCTCGTATGCCGTCTTCTGCTTGAAAAAAAAAAAAAAAAATAAGTACTTTTTTACTATAGTCTTCCACTATACTTCACGTAGTGAAATGTTTCTCCAATGTCCATGTTGTCACTCTAATCTTTCAATGATATACTCTGATTTCTACCTTTCCTTCCACCTGCTTCTTT
+
CCCCCFFFFFFFGGGGGGGGGGFGGGGGHHHHGGGGGHHHHHHHHHGFGGHHHHHHHGHHHGHGHHHHHHHHHHHHGEEHGGHHGGGHGGHHHHGGGGGHHHGHHHHFHHHEEDF@</</---.000000<0000-.:0;00000000;000/000000009./.9/00000000;0000000000;00000/0000000:900000009000000090:000000000990000000/00../::90000
@M05620:45:000000000-G6HP7:1:1101:23427:7210 1:N:0:136
CATCCTGACCCTGAAGTACCCCGGCTTGATTTCTGACATTAGATCGGAAGAGCACACGTCTGAACTCCAGTCACAGCGATAGATCTCGTATGCCGTCTTCTGCTTGAAAAAAAAAAAAAAAAAAGAAAAAATAGTGTGAATACTTTACCGGTAGAGACACATATTAAATGAATGCATATGAATAAGTATAATAGAAGGTCTAAATGATTAAGATTTAGTCGTACCAACAAATACATGCGACAGCAATAGAA
+
DCDDDFFFFFFFGGGGGGGGGGGGGGGGHHHHHHHHHHHHHHHHHHGGGGHHHHHHHGHHHGHHHHHHHHHHHHHHHGGHGGHHHHHHGGHHHHGGGHGHHHHHHHHHHHHEEFGB>>>/<--<.../<.-.00000000;00000000.--;.000///:0000000000000000;00;;0000;00000000;0.00;00;:0000000:000000:.....:0:...0:B0000..---.//00000
@M05620:45:000000000-G6HP7:1:1101:12540:7229 1:N:0:136
AGATTACTGCAACAGTTCCCCCTGGACCTGGAAAAGTTTCTTGCCTGGCTTACAGAAGCTGAAACAACTGCCAATGTCCTACAGGATGCTACCCGTAAGGAAAGGCTCCTAGAAGACTCCAAGGGAGTAAAAGAGCTGATGAAACAATGGCAAGTAAGTCAGGCATTTCCGCTTTAGCACTCTTGTGGATCCAATTGAACAATTCTCAGCATTTGTACTTGTAACTGACAAGCCAGGGACAAAACAAAGAT
+
>AAABFFFDDFFGGBBFGGGGGGGGFHHHHHHHGHHHHHHHHHHHHHHHHHCFFGHHHHHHHHHHHHHHHHHHHHHHHHHFGFFHFHHHHDGHHGGFGHGGHFFHHHHGHHHHHHHHHH3FGHGGHGGHHHHHGHHHHHHHHGHHHGHGHHHHGHHHHHHGHFHHHHHHHGGGGGHGHHHHHHHHHHDHHHHHFHHHHHFHGHHHHHHHHHHHHHGGGHHHHHHHHHHHHHHHGFGGGGGGFGGGGFGGGF
@M05620:45:000000000-G6HP7:1:1101:20529:7236 1:N:0:136
AGATTATTACTGCAACAGTTCCCCCTGGACCTGGAAAAGTTTCTTGCCTGGCTTACAGAAGCTGAAACAACTGCCAATGTCCTACAGGATGCTACCCGTAAGGAAAGGCTCCTAGAAGACTCCAAGGGAGTAAAAGAGCTGATGAAACAATGGCAAGTAAGTCAGGCATTTCCGCTTTAGCACTCTTGTGGATCCAATTGAACAATTCTCAGCATTTGTACTTGTAACTGACAAGCCAGGGACAAAACAAA
+
AAAABFFFFFFFGGGGGGGGGGHHGGGHHHHHHHHHHHHHHHHHHHHHHHHHHHHHHHHHHHHHHHHHGHHHHHHHHHHHHHHHHHGFHHHHHHHHHGGGGHHGHHHHHGHGHHHHHHHHHHHHHHGGHGFFHHHHGHHHHHHHHHHHHHHHHHHHGHHHHHHGHHHHGHHHHGGGGGGHHHHHGHHHHHGHHHHHHHHHGHGHHHHHGHGHHHHHHGCFHHHHHHHHHHFHFHHEEGGGGGGGGGGGGAF
@M05620:45:000000000-G6HP7:1:1101:12540:7246 1:N:0:136
AGATTACTGCAACAGTTCCCCCTGGACCTGGAAAAGTTTCTTGCCTGGCTTACAGAAGCTGAAACAACTGCCAATGTCCTACAGGATGCTACCCGTAAGGAAAGGCTCCTAGAAGACTCCAAGGGAGTAAAAGAGCTGATGAAACAATGGCAAGTAAGTCAGGCATTTCCGCTTTAGCACTCTTGTGGATCCAATTGAACAATTCTCAGCATTTGTACTTGTAACTGACAAGCCAGGGACAAAACAAAGAT
+
AAABCFFFDDDDGGFBFGGGGGGGGGHHHHHHHHHHHHHHHHHHHHHHHHHAFFHHHHHHHHHHHHHHHHHHHHHHHHHHFGHHHHHHHHFHHHGGEEGGHHFHHHHHGHHHHHHHHHHHHHHGEFGGHGHHHGHHHHGHHGHHHHHHHHHHHGHHHHHHHHHHHHHHHHGGGGGHHHHHHHHHHHHGHHHHHHHHHGHGGGHHHHHHHHHHHHHHHHHHHHHHHHHGHHHHHGGGGGGGGFFGGGGGGGF
@M05620:45:000000000-G6HP7:1:1101:12558:7250 1:N:0:136
AGATTACTGCAACAGTTCCCCCTGGACCTGGAAAAGTTTCTTGCCTGGCTTACAGAAGCTGAAACAACTGCCAATGTCCTACAGGATGCTACCCGTAAGGAAAGGCTCCTAGAAGACTCCAAGGGAGTAAAAGAGCTGATGAAACAATGGCAAGTAAGTCAGGCATTTCCGCTTTAGCACTCTTGTGGATCCAATTGAACAATTCTCAGCATTTGTACTTGTAACTGACAAGCCAGGGACAAAACAAAGAT
+
3A>ABFFFBFBBGGFBFFGGGGGGDFGHHHGHFHHHBFGHHHHHHHHHHHH3BBFGHHHGGHGHHHHHHHHHHHHHHHHHEGGHGFGHHHBGFGGFEECFFGFFFEGHGHHHHGHHHGHHGFHFDFFEGBFHHGGHHGFBGFFHHHHHGFFFFFGHHHDDFD@CGF<GHGGGGGGHGHHGHHEHHFFEHGHHFEHGFDGHFGFFFGHDDGFGGGC;CCCHHFFFHHHGCFCGEGFGEGGGGGGFGGGGFF:
@M05620:45:000000000-G6HP7:1:1101:20514:7252 1:N:0:136
AGATTATTACTGCAACAGTTCCCCCTGGACCTGGAAAAGTTTCTTGCCTGGCTTACAGAAGCTGAAACAACTGCCAATGTCCTACAGGATGCTACCCGTAAGGAAAGGCTCCTAGAAGACTCCAAGGGAGTAAAAGAGCTGATGAAACAATGGCAAGTAAGTCAGGCATTTCCGCTTTAGCACTCTTGTGGATCCAATTGAACAATTCTCAGCATTTGTACTTGTAACTGACAAGCCAGGGACAAAACAAA
+
AABCCFFFFFFFGGGGGGGGGGHHGGGHHHHHHHHHHHHGHHHHHHHHHHEHHHHHHHHGHHHHHHFHHHHHHHHHHHHHHHHHHGHHHHHHHGHHHGGGGHHHHFHHHHHGHHHHHHHHHHHHHHGGHGFHHHHHGHHHFGHHHGHHHHHHHHGHGHHHHHHHHHHHHHHHHGGGEFGHHHHHHGHHHHGHGHHGHHHHHFFHHHHGHHGHGHHHHHHFHHHHHHHFHHGHCFCEEGFGGGGFGFAFGEG
@M05620:45:000000000-G6HP7:1:1101:10873:7275 1:N:0:136
CATCCTGACCCTGAAGTACCCCGGCTTGATTTCTGACATTAGATCGGAAGAGCACACGTCTGAACTCCAGTCACAGCGATAGATCTCGTATGCCGTCTTCTGCTTGAAAAAAAAAAAAGGTCCGCTGGTGGTCTTTCTTTTTGTACGCCACTAGCAACCTTCACGAATCATTTTTTACCTCCTTCCTGCTGATTCATTCCTGAGTTTTTCTCCGCCTTTCTTCTTCTCCCAGCCTCTCTACTCTCATGCCC
+
ABABBFFFFFFFGGGGDGGGEGG2EEEEH5FEGFHBGHGHGHHHGHGCGGHCGHHFHEHEGGGFH5FGBGGHH5E5FECGGGBHH4GFG?GFH@EG/FFDGGDFFHHHBFEEE@B</<//??1<<EC?00..>FDGHFHH0<-<00.<<.;;C0/00;:CF/00....;0;0;FG?.0;F0990;BFC/9C00;C90;FFF//.;9;BAB/;F;;DA./9BBBBFFFFB/9/.;BFFFF/;9/9B//;FFE
@M05620:45:000000000-G6HP7:1:1101:7818:7290 1:N:0:136
TACCTGTACTGGGGAAGCATTTGAATATCCCCCCATGGTGATGGGGACGGAGAACTGCTCCATAAACACAGGCAACGTGCCTAACTTTCCCGGGAAGATGAAGTCAAAGAGCGACCACAGCTCTTCGGAGGTTATTTTGCATCGGTGAGCCAGACAGAATGATCCGATGAGGGGTGCGAAACTATTTGAGGAAAGGAAGCACCTTTTTATTAAATTTACCTTTTAGCAATCGCCATTCCTACCCTAAAGAT
+
ABBBBFFFFFFFGGGGGGGGGGHHGHHHHHHGGGGHHHGHHHHGHGGGGGGGGHHHHHHHGHHHHHHHHHHHGHHHGHHHHHHGHHHHHHHGGGEEGHHHHHHHHH4GBGHHGGGGGHHHHHHHHHHGGGGEHGHHHHHHHHHGGGGGHHHHHFGHGGCHHHFHHHEFGFHFDG;AFGGGADGBGGGGGGGBFEFGGBFEFFEFFFFFFFFF/BFFFFBFFFFFFFFF:BFFFFFFFFFFFFFFFFFFFFF
@M05620:45:000000000-G6HP7:1:1101:14080:7299 1:N:0:136
AAACCAAGCAGACACTCACCGCTCCCTCGCCACAGGCCACTAGTTTGTCCTCACTGAGTTGGCAACAAGTGGCTGCTGTGGCTGCCATTTTTCTGGTGATCGCCATCAGCTCCGACGAGGTCAGCTGGGGGGCTTTCTTTGTGTAAGCAACGAGAAACCTGAAAGAAGCATTTTTTAACTAAGTCCTGCTGAGTCATTCATGAGTTTTTAGCCGCCTTGCTTCTTCTCACAGACTCTCTACTCTCATGCCA
+
1>1AAAAFAFF1FGGGGGGGCGGGGGHHCEEEEFGFFGE/B0FGHGEHHHHHHHHH1GGGHGGB1FG/FGHBFGGGHCGHHHHAFHCGHHHHHFEBHFEG2FFG>FHHHHGHHCCG?BCCCG1BGHFBC?C@GGGGGGGGBFFFBFFFFFF@FFFFFFFFFFFFF/AFFEFFFFF@EFFF/9;FFFFFFFFBFFFFFFFFFB:BFBFFFFFFF?@@FFFFFFFFFFFF/BBB/FBFFFFBFFFFFBFBFF/
@M05620:45:000000000-G6HP7:1:1101:7808:7309 1:N:0:136
TACCTGTACTGGGGAAGCATTTGAATATCCCCCCATGGTGATGGGGACGGAGAACTGCTCCATAAACACAGGCAACGTGCCTAACTTTCCCGGGAAGATGAAGTCAAAGAGCGACCACAGCTCTTCGGAGGTTATTTTGCATCGGTGAGCCAGACAGAATGATCCGATGAGGGGTGCGAAACTATTTGAGGAAAGGAAGCACCTTTTTATTAAATTTACCTTTTAGCAATCGCCATTCCTACCCTAAAGAT
+
CCCCCFFFFFFFGGGGGGGGGGHGHHHHHHHGGGGHHHHHHHHHHGGGGGGGGGHHHHHHHHHHHHHHHHHHGHHHGHHHHHHHHHHHHHHGGGGGGHHHHHHHHHHHHHGHGGGGGHHHHHHHHHHGGGGCHDGHHHHHGHHGGGGGHHHHHFGHHHHHHHHHHHFGGHHHGGEFGGE?DGGGGGGGEEGFFCGGFFGGEGFFFFFFFFFF0BBFFFFFFFFFFFFFFFFFFFFEFFFFFFFFFFFFFFF
@M05620:45:000000000-G6HP7:1:1101:8449:7313 1:N:0:136
AAACCAAGCAGACACTCACCGCTCCCTCGCCACAGGCCAATAGTTTGTCCTCACTGAGTTGGCAACAAGTGGCTGCTGTGGCTGCCATTTTTCTGGTGATGGCCATCAGCTCCGAGGTCAGCTGGGGGGCTTTCTTTGTGTAAGCAACGAGAAACCTGAAAGAAGCATTTTTTAACTAAGTCCTGCTGAGTCATTCATGAGTTTTTAGCCGCCTTGCTTCTTCTCACAGACTCTCTACTCTCATGCCAGAA
+
CCCCCCCFCFFFGGGGGGGGGGGGGGHHGGGGGHHHGGHHHHHHHHHHHHHHHHHHHHHHHHHHHHHHHHHHGHGGHHHHHHHGGHHHHHHHHHHHHHHHHHHHHHHHHHHHHGGGGGHGHHHHHFGGGGGGGGGGGGGGGBFGGGGGGGFFFFFFFFFFFFFFFFFFFFFFFFFFFBFFFFFFFFFFFFFFFFFFFFFFFFFFFFFFFFFFFFFFFFFFFFFFFEFFFFFFFFFFFFFFFFFFBFFFFFF
@M05620:45:000000000-G6HP7:1:1101:14086:7317 1:N:0:136
AAACCAAGCAGACACTCACCGCTCCCTCGCCACAGGCCAATAGTTTGTCCTCACTGAGTTGGCAACAAGTGGCTGCTGTGGCTGCCATTTTTCTGGTGATGGCCATCAGCTCCGACGAGGTCAGCTGGGGGGCTTTCTTTGTGTAAGCAACGAGAAACCTGAAAGAAGCATTTTTTAACTAAGTCCTGCTGAGTCATTCATGAGTTTTTAGCCGCCTTGCTTCTTCTCACAGACTCTCTACTCTCATGCCA
+
BBBBBBBFBFFFGGGGGGGGGGGGGGHHGGGGGHHHGGHHHHHGGHHHHGHHHHHHHHGHGHHGHHHHHHHHGHGGHFHHHHHGGHHHHHHHHHHHHHHHHHHHHHHHHHHHHGGGGGGGFHHHGHHHGGGGGGGGGGGGGGGGGGFFFFFFFFFFFFFFFFFFFFFFFFFFFFFFFFFFFFFFFFFFFFFFFFFFFFFFFFFFFFFFFFFFFFFFFFFFFFFFFFFFFFFFFFFFFFFFFFFFFFFFFFB
@M05620:45:000000000-G6HP7:1:1101:7834:7317 1:N:0:136
TACCTGTACTGGGGAAGCATTTGAATATCCCCCCATGGTGATGGGGACGGAGAACTGCTCCATAAACACAGGCAACGTGCCTAACTTTCCCGGGAAGATGAAGTCAAAGAGCGACCACAGCTCTTCGGAGGTTATTTTGCATCGGTGAGCCAGACAGAATGATCCGATGAGGGGTGCGAAACTATTTGAGGAAAGGAAGCACCTTTTTATTCAATTTACCTTTTAGCAATCGCCATTCCTACCCTAAAGAT
+
AAAABFFFFFFFGCCEGGGGGGFDGHHHFGHG2ECH3FGFFHHCEEEFEEDE?HHHFGHHGGHFHHHGHFFEFHHHC1?EGGFHHHHBGHHGGGGCGHFHEBFHHHHH3F2F?CGGGHEFGGGHGGG?DCCAFFHHHHGFHHHG.CDAGHHFGHGHHHHGHFG0DFD:CFF/;AEFDGB--BGGGGFFF./CBF.;//.;B/AFEFFFFFF//;BFFBFFFBBFF/FBBBF.AFFFFFFFFBFFBBBFFFF
@M05620:45:000000000-G6HP7:1:1101:8452:7332 1:N:0:136
AAACCAAGCAGACACTCACCGCTCCCTCGCCACAGGCCAATAGTTTGTCCTCACTGAGTTGGCAACAAGTGGCTGCTGTGGCTGCCATTTTTCTGGTGATGGCCATCAGCTCCGAGGTCAGCTGGGGGGCTTTCTTTGTGTCAGCAACCAGAAACCTGAAAGAAGCATTTTTTAACTAAGTCCTGCTGAGTCATTCATGAGTTTTTAGCCGCCTTTCTTCTTCTCACAGACTCTCTACTCTCATGCCAGAA
+
1AAAA?1CABFFGFGFGBGCA0?0EEFCEGGCGHFAEFFCGCHFAEGGDGHFGHH1DCHGEEBGHGFHF@FGF0FFGEDBC/0?FE1GEGGGGHHHDGEGFBGHBBGHHGHHHE/<</B1<<F<0/B@A?AGGBFGGG9:F09CFBFF.;C.B/BAFF/BF9/;FFBB/BBF@EFFFBB:/9/FB/BBB-B/B/BBFB9B//;FFFEBF/-@@FF/B/BBFF/BB9FFB/99BB/BFFFB/BBF/9B//-9
@M05620:45:000000000-G6HP7:1:1101:18015:7398 1:N:0:136
AAACCAAGCAGACACTCACCGCTCCCTCGCCACAGGCCAATAGTTTGTCCTCACTGAGTTGGCAACAAGTGGCTGCTGTGGCTGCCATTTTTCTGGTGATGGCCATCAGCTCCGACGAGGTCAGCTGGGGGGCTTTCTTTGTGTAAGCAACGAGAAACCTGAAAGAAGCATTTTTTAACTAAGTCCTGCTGAGTCATTCATGAGTTTTTAGCCGCCTTGCTTCTTCTCACAGACTCTCTACTCTCATGCCA
+
CCDCCCCFCFFFGGGGGGGGGGGGGGHHGGGGGHHHGGHHHHHHHHHHHHHHHHHHHHHHHHHHHHHHHHHHGHGGHHHHHHHGGHHHHHHHHHHHHHHHHHHHHHHHHHHHHGGGGGGGGHFHHHHHGGGGGGGGGGGGGGGGGGFFFFFFFFFFFFFFFFFFFFFFFFFFFFFFFFFFFFFFFFFFFFFFFFFFFFFFFFFFFFFFFFFFFFFFFFFFHFFFFFFFFFFFEFFFFFFFFFFFFFFFFFB
@M05620:45:000000000-G6HP7:1:1101:13361:7399 1:N:0:136
AGATTACTGCAACAGTTCCCCCTGGACCTGGAAAAGTTTCTTGCCTGGCTTACAGAAGCTGAAACAACTGCCAATGTCCTACAGGATGCTACCCGTAAGGAAAGGCTCCTAGAAGACTCCAAGGGAGTAAAAGAGCTGATGAAACAATGGCAAGTAAGTCAGGCATTTCCGCTTTAGCACTCTTGTGGATCCAATTGAACAATTCTCAGCATTTGTACTTGTAACTGACAAGCCAGGGACAAAACAAAGAT
+
>AAABFFFB@DBFGBBBFFGGGGGCBGHHHHHHGGFGHHHHHHHHHHHHHHAFBGHHHHHHHHHHHHHHHHHHHHHHHHHDFFGHGHHHHDGHHGE>EHGGHCFHHGHGHHHHHHGHHHHFHHGGHGEHDGHHGHHHHGHHHHHHHGHHHHHHGHHHHHHHHFHEHHHHHGGGGGHHHHHHHHHHHHGHHHHHHHHGFHGHHHGGHHGHHHHHHHHHCGHHHGHHHHHHFCGHGBFAE?EAFBCFEGGFGF
@M05620:45:000000000-G6HP7:1:1101:10964:7406 1:N:0:136
TACCTGTACTGGGGAAGCATTCCTACCCTAAAGATCGGAAGAGCACACGTCTGAACTCCAGTCACAGCGATAGATCTCGTATGCCGTCTTCTGCTTGAAAAAAAAAAAAACAAAAAAACAGAAAAAAACAGGCGACAAAGAGAACAGCATGCGAGCATCACATCATAACCAAACATATCTAAAGACAGCATGCCAGTCATAGACCGAGGACCGAGGCGTCGGACCAGTGGCGATGGAGACGAAGTTGCGGG
+
CCCCDFFFFFFFGGGGGGGGGGHHHHHHHHHHHGHHHGGGGHHHHHHHGHHHGHHHHHHHHHHHHHHHGGHGGHGFHHGFGHHHHGFGHGHHHHHHHGHHGHEGGGG<<//=?0@/////001100--<./..-<--</////00//./000..---000000000<0000....00000:0000///./000<:0000000000-----..------.<-----..:0/.9--..//0..--..00<---
@M05620:45:000000000-G6HP7:1:1101:18003:7412 1:N:0:136
AAACCAAGCAGACACTCACCGCTCCCTCGCCACAGGCCAATAGTTTGTCCTCACTGAGTTGGCAACAAGTGGCTGCTGTGGCTGCCATTTTTCTGGTGATGGCCATCAGCTCCGACGAGGTCAGCTGGGGGGCTTTCTTTGTGTAAGCAACGAGAAACCTGAAAGAAGCATTTTTTAACTAAGTCCTGCTGAGTCATTCATGAGTTTTTAGCCGCCTTGCTTCTTCTCACAGACTCTCTACTCTCATGCCA
+
CCCCCCCFCFFFGGGGGGGGGGGGGGHHCGGGGHHHGGHHHHHHHHHHHHHHHHHHHHGHHHHGHHGHHHHHGHGGHHHHHHHGGHHHHHHHHHHHHHHHHHHHHHHHHHHHHGGGGGGGGHHHHHHHGGGGGGGGGGGGGGGGGGFFFFFFFFFFFFFFFFFFFFFFFFFFFFFFFFFFFFFFFFFFFFFFFFFFFFFFFFFFFFFFFFFFFFFFFFFFFFFFFFFFFFFFFFFFFFFFFFFFFFFFFFB
@M05620:45:000000000-G6HP7:1:1101:13345:7413 1:N:0:136
AGATTACTGCAACAGTTCCCCCTGGACCTGGAAAAGTTTCTTGCCTGGCTTACAGAAGCTGAAACAACTGCCAATGTCCTACAGGATGCTACCCGTAAGGAAAGGCTCCTAGAAGACTCCAAGGGAGTAAAAGAGCTGATGAAACAATGGCAAGTAAGTCAGGCATTTCCGCTTTAGCACTCTTGTGGATCCAATTGAACAATTCTCAGCATTTGTACTTGTAACTGACAAGCCAGGGACAAAACAAAGAT
+
BBBBCFFFFFFDGGGFGGGGGGGGHGHHHHHHHHHHHHHHHHHHHHHHHHHAFFGHHHHHHHHHHHHHHHHHHHHHHHHHFGGHHHHHHHFHHHGGEFHGHHFHHHHHGHHHHHHHHHHHHHHGGHGGHGHHHGHHHHGHHHHHHHHHHHHHHGHHHHHHHHHHHHHHHHGGGGGHHHHHHHHHHHHGHHHHHHHHHGHGGGHHHHHHHHHHHHHHHFHHHHHHHHHHGHHHHGGGGGGGGFFGGGGGGGF
@M05620:45:000000000-G6HP7:1:1101:13362:7423 1:N:0:136
AGATTACTGCAACAGTTCCCCCTGGACCTGGAAAAGTTTCTTGCCTGGCTTACAGAAGCTGAAACAACTGCCAATGTCCTACAGGATGCTACCCGTAAGGAAAGGCTCCTAGAAGACTCCAAGGGAGTAAAAGAGCTGATGAAACAATGGCAAGTAAGTCAGGCATTTCCGCTTTAGCACTCTTGTGGATCCAATTGAACAATTCTCAGCATTTGTACTTGTAACTGACAAGCCAGGGACAAAACAAAGAT
+
>AABCFFFB@BDGGEBFGGGGGGGGFGHHHHHHHHHGHHHHHHHHHHHHHHAFFHHHHHHHHHHHHHHHHHHHGHHHHHHABFHHGHHHH5FGHGE>EFGGFCFHGGHGHHHHHHGHHHHHHHGGGGFHFHHHGHHHHGHHFHHHHGHHHHGHGGGHHHHHHHHHHHGHHGGGGGHHHHHHHHHHHHGHHHHHHHHHGHHGGHHHHHHHHHHHHHHHHHHHHHHHHHHHGGHHGFGGGGGGGGFFACFFGB
@M05620:45:000000000-G6HP7:1:1101:23338:7443 1:N:0:136
AAACCAAGCAGACACTCACCGCTCCCTCGCCACAGGCCAATAGTTTGTCCTCACTGAGTTGGCAACAAGTGGCTGCTGTGGCTGCCATTTTTCTGGTGATGGCCATCAGCTCCGACGAGGTCAGCTGGGGGGCTTTCTTTGTGTAAGCAACGAGAAACCTGAAAGAAGCATTTTTTAACTAAGTCCTGCTGAGTCATTCATGAGTTTTTAGCCGCCTTGCTTCTTCTCACAGACTCTCTACTCTCATGCCA
+
BCCBCCCFBFFFGGGGGGGGGGGGGGHHGGGGGHHHGGHHHHHHHHHHHHHHHHHHHHHHHHHHHHHHHHHHGHGGHHHHHHHGGHHHHHHHHHHHHHGHHHHHHHHHHHHHHGGGGGGGGHHHHHHHGGGGGGGGGGGGGGGGGGFFFFFFFFFFFFFFFFFFFFFFFFFFFFFFFFFFFFFFFFFFFFFFFFFFFFFFFFFFFFFFFFFFFFFFFFFFFFFFFFFFFFFFFFFFFFFFFFFFFFFFFFB
@M05620:45:000000000-G6HP7:1:1101:20942:7449 1:N:0:136
AAACCAAGCAGACACTCACCGCTCCCTCGCCACAGGCCAATAGTTTGTCCTCACTGAGTTGGCAACAAGTGGCTGCTGTGGCTGCCATTTTTCTGGTGATGGCCATCAGCTCCGACGAGGTCAGCTGGGGGGCTTTCTTTGTGTAAGCAACGAGAAACCTGAAAGAAGCATTTTTTAACTAAGTCCTGCTGAGTCATTCATGAGTTTTTAGCCGCCTTGCTTCTTCTCACAGACTCTCTACTCTCATGCCA
+
DDDDCDDFDFFFGGGGGGGGGGGGGGHHGGGGGHHHGGHHHHHHHHHHHHHHHHHHHHHHHHHHHHHHHHHHGHGGHHHHHHHGGHHHHHHHHHHHHHHHHHHHHHHHHHHHHGGGGGGGGHHHHHHHGGGGGGGGGGGGGGGGGGFFFFFFFFFFFFFFFFFFFFFFFFFFFFHFFFFHHFFFFHHFFFFFFFFFFFHHHFFFFFFFFFFFFFFFFFFFHHFFFHHFFFFFFFFFFFFFFFFHFFFFFFF
@M05620:45:000000000-G6HP7:1:1101:23356:7453 1:N:0:136
AAACCAAGCAGACACTCACCGCTCCCTCGCCACAGGCCAATAGTTTGTCCTCACTGAGTTGGCAACAAGTGGCTGCTGTGGCTGCCATTTTTCTGGTGATGGCCATCAGCTCCGACGAGGTCAGCTGGGGGGCTTTCTTTGTGTAAGCAACGAGAAACCTGAAAGAAGCATTTTTTAACTAAGTCCTGCTGAGTCATTCATGAGTTTTTAGCCGCCTTGCTTCTTCTCACAGACTCTCTACTCTCATGCCA
+
A?AAAAAFBFFFGGGGGGGGGGGGGGHHGGGCEFHHGG2GHBGHHHGHHHHHHHHHHHHHHHHGEHHHHGHEGFGGHGHHHHHGGHHHHHHHGHHGHHGHHFHHGHHDGHHHHGGGGGDGCFGFHHHHGGGGGGGGGGGGGGGGGGFFFFFFFFFFFFFFFBFFFFFFFFFFFFFFEFFFFFFFFFFFFFFEFBFFFFFFFFFFFFFFFFFFBFFFFFFFFFFFFFFFFFFFEFFFFFFFFFFFFF/BFF/
@M05620:45:000000000-G6HP7:1:1101:20733:7457 1:N:0:136
AGATTACTGCAACAGTTCCCCCTGGACCTGGAAAAGTTTCTTGCCTGGCTTACAGAAGCTGAAACAACTGCCAATGTCCTACAGGATGCTACCCGTAAGGAAAGGCTCCTAGAAGACTCCAAGGGAGTAAAAGAGCTGATGAAACAATGGCAAGTAAGTCAGGCATTTCCGCTTTAGCACTCTTGTGGATCCAATTGAACAATTCTCAGCATTTGTACTTGTAACTGACAAGCCAGGGACAAAACAAAGAT
+
AAABCFFFFFFFGGGGGGGGGGGGHHHHHHHFHHHHHHHHHHHHGHHHHHHHHHHHHHHHHHHHHHHHHHHHHHHHHHHHHHGHHGGHHHHHHHGGGGHHHHHHHHHHGHHHHHHHHHHHHHHGGHGGHHHHHGHHHHHHHHHHHGHHHHHHHGHHHHHHHHHGHHHHHHGGGGGHGHHHHHHHHFHGHHHHGFHFHGFFHHHHHHHHHHHHHHHHHFHHHGHHGHHGHHFHEGGGGGGGFFFGGGGGGFF
@M05620:45:000000000-G6HP7:1:1101:22214:7539 1:N:0:136
AAACCAAGCAGACACTCACCGCTCCCTCGCCACAGGCCAATAGTTTGTCCTCACTGAGTTGGCAACAAGTGGCTGCTGTGGCTGCCATTTTTCTGGTGATGGCCATCAGCTCCGACGAGGTCAGCTGGGGGGCTTTCTTTGTGTAAGCAACGAGAAACCTGAAAGAAGCATTTTTTAACTAAGTCCTGCTGAGTCATTCATGAGTTTTTAGCCGCCTTGCTTCTTCTCACAGACTCTCTACTCTCATGCCA
+
BABCBCCFCFFFGGGGGGGGGGGGGGHHGGGGGHHHGGHHHHHHHHHHHHHHHHHHHHHHHHHGHHHHHHHHGHGGHHHHGHHGGHHHHHHHHHHHHHFHFHHHHHHHHHHHHGGGGGGGFHHHHHHHGGGGGGGGGGGGGGGGGGFFFFFFFFFFFFFEFFFFFFFFFFFFFFFFFFFFFFFFFFFFFFFFFBFFFFFFFFFFFFFFFFFFFDFFFFFFFFFFFFFFFFFFFFFFFFFFFFFFFFFFFF/
@M05620:45:000000000-G6HP7:1:1101:22232:7542 1:N:0:136
AAACCAAGCAGACACTCACCGCTCCCTCGCCACAGGCCAATAGTTTGTCCTCACTGAGTTGGCAACAAGTGGCTGCTGTGGCTGCCATTTTTCTGGTGATGGCCATCAGCTCCGACGAGGTCAGCTGGGGGGCTTTCTTTGTGTAAGCAACGAGAAACCTGAAAGAAGCATTTTTTAACTAAGTCCTGCTGAGTCATTCATGAGTTTTTAGCCGCCTTGCTTCTTCTCACAGACTCTCTACTCTCATGCCA
+
CCCCCCCFBFFFGGGGGGGGGGGGGGHHGGGGGHHHGGHHHGHHHHHHHHHHHHHHHHHHHHHHHHHHHHHHGHGGHHHHHHHGGHHHHHHHHHHHHHHHHHHHHHHHHHHHHGGGGGGGGHHHHHHHGGGGGGGGGGGGGGGGGGFFFFFFFFFFFFFFFFFFFFFFFFFFFFFFFFFFFFFFFFFFFFFFFFFFFFFFFFFFFFFFFFFFFFFFFFFFFFFFFFFFFFFFFFFFFFFFFFFFFFFFFFF
@M05620:45:000000000-G6HP7:1:1101:22234:7560 1:N:0:136
AAACCAAGCAGACACTCACCGCTCCCTCGCCACAGGCCAATAGTTTGTCCTCACTGAGTTGGCAACAAGTGGCTGCTGTGGCTGCCATTTTTCTGGTGATGGCCATCAGCTCCGACGAGGTCAGCTGGGGGGCTTTCTTTGTGTAAGCAACGAGAAACCTGAAAGAAGCATTTTTTAACTAAGTCCTGCTGAGTCATTCATGAGTTTTTAGCCGCCTTGCTTCTTCTCACAGACTCTCTACTCTCATGCCA
+
CBCCCCCFCFFFGGGGGGGGGGGGGGHHGGGGGHHHGGHHHBGHHHHHHHHHHHHHHHHHHGHHHHHHHGHHGHGGHHHHHHHGGHHHHHHHHHHHHHHHHHHHHHHHHHHHHGGGGGGGGHHHHHHHGGGGGGGGGGGGGGGGGGFFFFFFFFFFFFFFFFFFFFFFFFFFFFFFFFFFFFFFFFFFFFFFFFFFFFFFFFFFFFFFFFFFFFFFFFFFFFFFFFFFFFFFFFFFFFFFFFFFFFFFFFB
@M05620:45:000000000-G6HP7:1:1101:26506:7567 1:N:0:136
TACCTGTACTGGGGAAGCATTTGAATATCCCCCCATGGTGATGGGGACGGAGAACTGCTCCATAAACACAGGCAACGTGCCTAACTTTCCCGGGAAGATGAAGTCAAAGAGCGACCACAGCTCTTCGGAGGTTATTTTGCATCGGTGAGCCAGACAGAATGATCCGATGAGGGGTGCGAAACTATTTGAGGAAAGGAAGCACCTTTTTATTAAATTTACCTTTTAGCAATCGCCATTCCTACCCTAAAGAT
+
BBBBBFFBFFFFGGEEGGGGGGHFFHHHHHHGGGGHHHGHHHHHHGGGGGGGGGHHHHHHHHHFBHHHHHHHGHHHGHHHHHHGHHHHHHHGGGGEGFHHEGHHHHHFHHHGGGGGGHHHHHHHHHHGGGGEF1FHHHHGHHHGCFGEFCGHHAEGHHBHFHHHHHGGGHHHGGCADGC?FGGFFGGGEGF;9/C?//;EBFEFFFFFEFB/;:BFFFFFFFFF/BFBFFFFFFF;;9;FFFAAB..:BFF
@M05620:45:000000000-G6HP7:1:1101:19028:7581 1:N:0:136
AAACCAAGCAGACACTCACCGCTCCCTCGCCACAGGCCAATAGTTTGTCCTCACTGAGTTGGCAACAAGTGGCTGCTGTGGCTGCCATTTTTCTGGTGATGGCCATCAGCTCCGAGGTCAGCTGGGGGGCTTTCTTTGTGTAAGCAACGAGAAACCTGAAAGAAGCATTTTTTAACTAAGTCCTGCTGAGTCATTCATGAGTTTTTAGCCGCCTTGCTTCTTCTCACAGACTCTCTACTCTCATGCCAGAA
+
CCBCCCDFDFFFGGGGGGGGGGGGGGHHGGGGGHHHGGHHHHHHHHHHHHHHHHHHHHHHHHHHHHHGHHHHGHGGHHHHHHHGGHHHHHHHHHHHHHHHHHHHHHHHHHHHHGGGGGHHHHHHHGGGGGGGGGGGGGGGGGGGGGGGGGFFFFFFFFFFFFFFFFFFFFFFFFFFFFFFFFFFFFFFFFFFFFFFFFFFFFFFFFFFFFFFFFFFFFFFFFFFFFFFFFFFFFFFFFFFFFFFFFFFFFF
@M05620:45:000000000-G6HP7:1:1101:26500:7587 1:N:0:136
TACCTGTACTGGGGAAGCATTTGAATATCCCCCCATGGTGATGGGGACGGAGAACTGCTCCATAAACACAGGCAACGTGCCTAACTTTCCCGGGAAGATGAAGTCAAAGAGCGACCACAGCTCTTCGGAGGTTATTTTGCATCGGTGAGCCAGACAGAATGATCCGATGAGGGGTGCGAAACTATTTGAGGAAAGGAAGCACCTTTTTATTAAATTTACCTTTTAGCAATCGCCATTCCTACCCTAAAGAT
+
CCCCCFFFFFFFGGGGGGGGGGHHHHHHHHHGGGGHHHGHHHHHHGGGGGGGGHHHHHHHHHHHHHHHHHHHGHHHGHHHHHHHHHHHHHHGGGFGGHHHHHHHHHHHHHHHGGGGGHHHHHHHHHHGGGGGHHHHHHHHGHHGFGGGGGHHHHGHHHHHHHHHHHFGGGHHGGEDGGGGGGGFGGGGGGGCFGGGFGGGGGFFFFFFFFFFBFFFFFFFFFFFFFFFFFFFFFFFFFFFFFFFFFFFFFF
@M05620:45:000000000-G6HP7:1:1101:21293:7592 1:N:0:136
CATCCTGACCCTGAAGTACCCCGGCTTGATTTCTGACATTAGATCGGAAGAGCACACGTCTGAACTCCAGTCACAGCGATAGATCTCGTATGCCGTCTTCTGCTTGAAAAAAAAAAAAAAAAAAAAAATACTGTACATATAAATTACCATGCTAACTAAGTACCAAAAAATAGTTTTTTTCTTCCCTCTTTAGCCTTGATGTCCTCACTCAGTCACTCCCGGCTTGGAATTGAGTCATGAAGTGTTCATAT
+
CCDDDFFFFFFFGGGGGGGGGGGGGGGGHHHHHHHHHHHHHHHHHHG?FGHHHHHHHGHHHGHHHHHHHHHHHHHHHGGHGGHHHHHHGGHHHHGGGHGHHHHHHHHHHHHGGGGC>/</<-------:0000;0000000;0000000000000/00000;00;0...-.00000;.--/0:00/0//00:000:00000:00:00;00/0000000/..---:-.00000:0;0;:00:0:0000000;
@M05620:45:000000000-G6HP7:1:1101:20778:7609 1:N:0:136
TACCTGTACTGGGGAAGCATTTGAATATCCCCCCATGGTGATGGGGACGGAGAACTGCTCCATAAACACAGGCAACGTGCCTAACTTTCCCGGGAAGATGAAGTCAAAGAGCGACCACAGCTCTTCGGAGGTTATTTTGCATCGGTGAGCCAGACAGAATGATCCGATGAGGGGTGCGAAACTATTTGAGGAAAGGAAGCACCTTTTTATTAAATTTACCTTTTAGCAATCGCCATTCCTACCCTCAAGAT
+
BAABBBFFFFFBGCGGGGGGGGHHHHHHHHHGFGEHHHFGHHHHEGGGCGGGGHHHEHHHHHHHHHHGHHHHGHHHGHHHHHEEHHHHHHHDGG?EGFGHEDFHHHHHFHHGEGGG/GGHHHHGHGHFGGFGHFFHHHHHHHGGGFC.0GGEG.E<GF/GHHHHHHEEGHHBGG;@DG.?GGGFGGGBGGFFF/CGEFFE/BAFFFFFFFFBFBFFFFFFFFFFBFFB9FFAADD;BFFF//;AB.9/9//
@M05620:45:000000000-G6HP7:1:1101:17862:7611 1:N:0:136
CATCCTGACCCTGAAGTACCCCGGCTTGATTTCTGACATTAGATCGGAAGAGCACACGTCTGAACTCCAGTCACAGCGATAGATCTCGTATGCCGTCTTCTGCTTGAAAAAAAAAAACAACTAAATTCTCAAATCGAACATCTTTTCAATAAAATATTAACTATAGACAGACAAAATATGTTACGTAAAATTTACAGTAGCACATAATACATATGATATAGTTCGATTTACAGTAGTTTATCGCGACGTGA
+
CCCCCFFFFFFFGGGGGGGGGGGFGGGGHHHHHHHHHHHHHHHHHHGGGGHHHHHHHGHHHGGHHHHHHHHHHHHHHFGHGGHHHHHHGGHGGHGGGHGHHHGHHHFHFGGE<BC<>/?=/211=1111111111/000<1<11111>111<10000000000000000//.///.:0000000./0..00000;000000;0/000;090090000000000;..00.00;0:00000000..----9..
@M05620:45:000000000-G6HP7:1:1101:17848:7622 1:N:0:136
CATCCTGACCCTGAAGTACCCCGGCTTGATTTCTGACATTAGATCGGAAGAGCACACGTCTGAACTCCAGTCACAGCGATAGATCTCGTATGCCGTCTTCTGCTTGAAAAAAAAAAAACTATAGTAATAAAATAAGAATGGAAAATTTTAAATAAGAGCGAATAATGTGTTTAGCAGTCGGCTCTATATGCGTGACTGTCAATAGAAAATCCTATTAACCAATGATAGTAGCTAGTGGGTGAACTGTGAGT
+
AAAABFFFFFFCGFGFFGGGGGG?FGGGHHHFGHHGHHHHHGFHHHGGGGHHHHHHHGGHHGHBFFGHHHHHHHFFHGGHGGHFFHHHGGHEHHGFGHGHHHHHHHHGEGH@ECCB<//111111?111?111111111111110<111111100000/----.0000;0//00000;/.--../000000.....000000090000/;//900//////;9//9/////////:/..9..9////////
@M05620:45:000000000-G6HP7:1:1101:20764:7623 1:N:0:136
TACCTGTACTGGGGAAGCATTTGAATATCCCCCCATGGTGATGGGGACGGAGAACTGCTCCATAAACACAGGCAACGTGCCTAACTTTCCCGGGAAGATGAAGTCAAAGAGCGACCACAGCTCTTCGGAGGTTATTTTGCATCGGTGAGCCAGACAGAATGATCCGATGAGGGGTGCGAAACTATTTGAGGAAAGGAAGCACCTTTTTATTAAATTTACCTTTTAGCAATCGCCATTCCTACCCTAAAGAT
+
DDDDDFFFFFFFGGGGGGGGGGHHHHHHHHHGGGGHHHGHHHHHGGGGGGGGGHHHHHHHHHHHHHHHHHHHGHHHGHHHHHHHHHHHHHHGGGFGGHHHHHHHHHHHHHGHGGGGGHHHHHHHHHHGGGGGHHHHHHHHGHHGGGGGHHHHHHGHHHHHHHHHHHGGGHHHGGCEGGDGGGGGGHGHGGGFGFFGGGGGGGFFFFFFFHHFFFFFFFFFFFFFFFFFFFFFFFFEFFFFFFFFFFFFFFF
@M05620:45:000000000-G6HP7:1:1101:24059:7644 1:N:0:136
TACCTGTACTGGGGAAGCATTTGAATATCCCCCCATGGTGATGGGGACGGAGAACTGCTCCATAAACACAGGCAACGTGCCTAACTTTCCCGGGAAGATGAAGTCAAAGAGCGACCACAGCTCTTCGGAGGTTATTTTGCATCGGTGAGCCAGACAGAATGATCCGATGAGGGGTGCGAAACTATTTGAGGAAAGGAAGCACCTTTTTATTAAATTTACCTTTTAGCAATCGCCATTCCTACCCTAAAGAT
+
CCCCCFFFFFFFGGGGGGGGGGHHHHHHHHHGGGGHHHHHHHHHHGGGGGGGGHHHHHHHHHHHHHHHHHHHGHHHGHHHHHHHHHHHHHHGGGGGGHHHHHHHHHHHHHHHGGGGGHHHHHHHHHHGGGGEHHHHHHHHHHHGGGGGHHHHHHGHHHHHHHHHHHGGGHHHGGGEGGDGGGGGGGGGGGGFFGGGGGGGGGFFFFFFFFFFFFFFFFFFFFFFFFFFFFFFFFFFFFFFFFAFFFFFFFF
@M05620:45:000000000-G6HP7:1:1101:19057:7665 1:N:0:136
TACCTGTACTGGGGAAGCATTTGAATATCCCCCCATGGTGATGGGGACGGAGAACTGCTCCATAAACACAGGCAACGTGCCTAACTTTCCCGGGAAGATGAAGTCAAAGAGCGACCACAGCTCTTCAGAGGTTATTTTGCATCGGTGAGCCAGACAGAATGATCCGATGAGGGGTGCGAAACTATTTGAGGAAAGGAAGCACCTTTTTATTAAATTTACCTTTTAGCAATCGCCATTCCTACCCTAAAGAT
+
CCCCCFFFFFFFGGGGGGGGGGHHHHHHHHHGGGGHHHHHHHHHHGGGGGGGGHHHHHHHHHHHHHHHHHHHGHHHGHHHHHHHHHHHHHHGGGGGGHHHHHHHHHHHHHHHGGGGGHHHHHHHHHHHHHGGHHHHHHHHHHHGGGGGHHHHHHGHHHHHHHHHHHGGGHHHGGEEGGGGGGGGGGGGGGGFGGGGGGGGGGGGGGGGGFFFFFFFFFFFFFFFFFFFFFFFFFFFFFFFFFFFFFFFFFF
@M05620:45:000000000-G6HP7:1:1101:5658:7673 1:N:0:136
AGATTACTGCAACAGTTCCCCCTGGACCTGGAAAAGTTTCTTGCCTGGCTTACAGAAGCTGAAACAACTGCCAATGTCCTACAGGATGCTACCCGTAAGGAAAGGCTCCTAGAAGACTCCAAGGGAGTAAAAGAGCTGATGAAACAATGGCAAGTAAGTCAGGCATTTCCGCTTTAGCACTCTTGTGGATCCAATTGAACAATTCTCAGCATTTGTACTTGTAACTGACAAGCCAGGGACAAAACAAAGAT
+
>A3A>FFFFFBFFAF5EGGGGGCEFGHHHFGFCG2BDDGFFG5FGHHH2FCGF5EGC3GGA3333B1FF3FHGGBGFGHHHHFBG1FGGFFGGGGE?1F333BEGHHCEGGFF3BFGHHHBFF/AHD?CGFEHAFFHHFHFGGGDFGHHH22@F>>2@DGF22@/GFHGHGFF?CF?FFGGFGHHBGE1<<GHFHHFEFGFBHFBGHHHFHH0GFCHFHF0CFFCGGBC;;CCFFFGGGGGF9CA.AAFF0
@M05620:45:000000000-G6HP7:1:1101:19039:7678 1:N:0:136
TACCTGTACTGGGGAAGCATTTGAATATCCCCCCATGGTGATGGGGACGGAGAACTGCTCCATAAACACAGGCAACGTGCCTAACTTTCCCGGGAAGATGAAGTCAAAGAGCGACCACAGCTCTTCAGAGGTTATTTTGCATCGGTGAGCCAGACAGAATGATCCGATGAGGGGTGCGAAACTATTTGAGGAACGGAAGCACCTTTTTATTAAATTTACCTTTTAGCAATCGCCATTCCTACCCTAAAGAT
+
AAAAAFDFFFF@GEFF1FABFGFCHFHHHHFGGGGHHHHHHFDGGECEGGGFEHHGDGHHHHHGHFHHHHHHGHHHGHEGHFHHHGHGHHHCCG/EEFHHGHHFGFHHHHHHGGGGCHHHHGHHGFHFHHG@GDGFHHDGEHHGC/AFHHGFFHGHHHHHHHHHHHGGGHHFCC;ACCG@GAGFGGFGGGFCF.9EBEFGGGGFFFFFEBFF/;BFFFBFFFFFFBFFFFFFFFFAFFFFFF:AFFFEFBF
@M05620:45:000000000-G6HP7:1:1101:22712:7685 1:N:0:136
TACCTGTACTGGGGAAGCATTTGAATATCCCCCCATGGTGATGGGGACGGAGAACTGCTCCATAAACACAGGCAACGTGCCTAACTTTCCCGGGAAGATGAAGTCAAAGAGCGACCACAGCTCTCGGAGGTTATTTTGCATCGGTGAGCCAGACAGAATGATCCGATGAGGGGTGCGAAACTATTTGAGGAAAGGAAGCACCTTTTTATTAAATTTACCTTTTAGCAATCGCCATTCCTACCCTAAAGATC
+
DCDDDFFFFFFFGGGGGGGGGGHHHHHHHHHGGGGHHHGHHHHHHGGGGGGGGHHHHHHHHHHHHHHHHHHHGHHHGHHHHHHHHHHHHHHGGGGGGHHHHHHHHHHHHHHHGGGGGHHHHHHHHGGGGGGHHHHHHHHGHHGGGGGHHHHHHGHHHHHHHHHHHGGGHHHGGGGGGGGGGGGGGGGGGGFGGGGGGGGGGFFFFFFFFFFFFFFHHFFFFFFFFFFBFFFFFFFFFFFFFFFFFFFFFFF
@M05620:45:000000000-G6HP7:1:1101:25036:7687 1:N:0:136
AAACCAAGCAGACACTCACCGCTCCCTCGCCACAGGCCAATAGTTTGTCCTCACTGAGTTGGCAACAAGTGGCTGCTGTGGCTGCCATTTTTCTGGTGATGGCCATCAGCTCCGACGAGGTCAGCTGGGGGGCTTTCTTTGTGTAAGCAACGAGAAACCTGAAAGAAGCATTTTTTAACTAAGTCCTGCTGAGTCATTCATGAGTTTTTAGCCGCCTTGCTTCTTCTCACAGACTCTCTACTCTCATGCCA
+
CCCCCCCFBFFFGGGGGGGGGGGGGGHHGGGGGHHHGGHHHHHHHHHHHHHHHHHHHHHHHHHHHHHHHGHHGHGGHHHHHHHGGHHHHHHHHHHHHHHHHHHHHHHHHHHHHGGGGGGGGHGHHHHHGGGGGGGGGGGGGGGGGGFFFFFFFFFFFFFFFFFFFFFFFFFFFFFFFFFFFFFFFFFFFFFFFFFFFFFFFFFFFFFFFFFFFFFFFFFFFFFFFFFFFFFFFFFFFFFFFFFFFFFFFFF
@M05620:45:000000000-G6HP7:1:1101:12856:7688 1:N:0:136
TACCTGTACTGGGGAAGCATTTGAATATCCCCCCATGGTGATGGGGACGGAGAACTGCTCCATAAACACAGGCAACGTGCCTAACTTTCCCGGGAAGATGAAGTCAAAGAGCGACCACAGCTCTTCAGAGGTTATTTTGCATCGGTGAGCCAGACAGAATGATCCGATGAGGGGTGCGAAACTATTTGAGGAAAGGAAGCACCTTTTTATTAAATTTACCTTTTAGCAATCGCCATTCCTACCCTAAAGAT
+
BBBBAFFFFFFFEFGEGGGFGDGHHHHHHHGEGGGGGHGFFHFHCEGGGGGGGHHHGHHHHHHHHFHHHHGGGHHGGHGHHHHHHHHHHHHGFGEGGFHHGHHHHHHHGHHGGGGGGHHGHHHHHHHHHHGGHHHHHHHHFHHGGEFFFFGHHHGHHHHHGHHHHHFGGHHHGGCDEGFGGGGGGGGGGGGFFFFFFFGGFGFGGGGGGFFFFFFFFFFFFFFFFFFFFFFFFFFFFFFFFFFFFFFFFFB
@M05620:45:000000000-G6HP7:1:1101:11196:7693 1:N:0:136
AGATTACTGCAACAGTTCCCCCTGGACCTGGAAAAGTTTCTTGCCTGGCTTACAGAAGCTGAAACAACTGCCAATGTCCTACAGGATGCTACCCGTAAGGAAAGGCTCCTAGAAGACTCCAAGGGAGTAAAAGAGCTGATGAAACAATGGCAAGTAAGTCAGGCATTTCCGCTTTAGCACTCTTGTGGATCCAATTGAACAATTCTCAGCATTTGTACTTGTAACTGACAAGCCAGGGACAAAACAAAGAT
+
BBBBBFFFFFFFGGFGGGGGGGGGHHHHHHHHHHHHGHHHHHHHHHHHHHHHHHGHHHHHHHHHHHHHHHHHHHHHHHHHHHHHHHHHHHFHHHGGGGHHHHGHHHHHGHHHHHGHHHHHHHHGEHGGHHHHHGHHHHHHHHHHHHHHGHHHHGHHHHHHHHHHHHHHHHGGGGGHHHGHHHHHHHHGHHHHGHHHHHHHHHHHHHHHHHHHHHHHHFHHHHHHHHHGGGHHGGGGGGGGEGFFGGGGGGG
@M05620:45:000000000-G6HP7:1:1101:12841:7700 1:N:0:136
TACCTGTACTGGGGAAGCATTTGAATATCCCCCCATGGTGATGGGGACGGAGAACTGCTCCATAAACACAGGCAACGTGCCTAACTTTCCCGGGAAGATGAAGTCAAAGAGCGACCACAGCTCTTCAGAGGTTATTTTGCATCGGTGAGCCAGACAGAATGATCCGATGAGGGGTGCGAAACTATTTGAGGAAAGGAAGCACCTTTTTATTAAATTTACCTTTTAGCAATCGCCATTCCTACCCTAAAGAT
+
BBBBA4FFFDFFGEFEEGGGGFFHHHHHHHFFGGGHHHFGHGHHHDFGGGGGGHHHHHFHHHHHHHHHHHHHGHHHGHHHHHHHHHHHHHHGGGEGGHHHHHHHHHHHHHHHGGGGGHHGHHHHHHHHHHGHHHHHHHHHFHHGGEGGGFHHHHGGHGHHHGHHHHGGGHHHGG;CEGDGGGGGGGGGGGGFFFFGFFGGEFGGGGGGGFFFFFFFFFFFFFFFFFFFFFFFFFFFFFFFFFFFFFFFFFF
@M05620:45:000000000-G6HP7:1:1101:19445:7732 1:N:0:136
TACCTGTACTGGGGAAGCATTTGAATATCCCCCCATGGTGATGGGGACGGAGAACTGCTCCATAAACACAGGCAACGTGCCTAACTTTCCCGGGAAGATGAAGTCAAAGAGCGACCACAGCTCTTCAGAGGTTATTTTGCATCGGTGAGCCAGACAGAATGATCCGATGAGGGGTGCGAAACTATTTGAGGAAAGGAAGCACCTTTTTATTAAATTTACCTTTTAGCAATCGCCATTCCTACCCAAAGATC
+
DDCCDFFFFFFFGGGGGGGGGGHHHHHHHHHGGGGHHHHHHHHFFGGGGGGGGHHHHHHHHHHHHHHHHHHHGHHHGHHHHHHHHHHHHHHGGGGGGHHHHHHHHHHHHGHHGGGGGHHHHHHHHHHHHHGGHHHHHHHHHHHGGGGGHHHHHHGHHHGHHHHHHHGGGHHHGGEEGGGGGGGGGGGGGGGFGGGGGGGGGGGGGGGGGHHFFFFFFFFFFFFFFFFFFFFFFFFFFFFFFFFFFFFFFFF
@M05620:45:000000000-G6HP7:1:1101:6426:7734 1:N:0:136
AGATTACTGCAACAGTTCCCCCTGGACCTGGAAAAGTTTCTTGCCTGGCTTACAGAAGCTGAAACAACTGCCAATGTCCTACAGGATGCTACCCGTAAGGAAAGGCTCCTAGAAGACTCCAAGGGAGTAAAAGAGCTGATGAAACAATGGCAAGTAAGTCAGGCATTTCCGCTTTAGCACTCTTGTGGATCCAATTGAACAATTCTCAGCATTTGTACTTGTAACTGACAAGCCAGGGACAAAACAAAGAT
+
ABAABFFFFFFFGGGGGGGGGGGGHHHHHHHHHGHHHHHHHHHHHHHHHHHHHHHHHHHHHHHHHHHHHHHHHHHHHGHHHGHHHFHCGHHHHHGFEGHHHHHHHHHHGHHHHHHGHHHHFFHGGEGGHHHHHGHHHHHHH3FGHHHHHHHHHGHHHHHHHHHHHHHHHHGGGGGHFHHHHHHHHHHGHHHHHHHHHFHHGHHHHHHHHGHHHHHHHHHHHHHHHHHHHHHHHGGGGGGGEFFGGGGGFFG
@M05620:45:000000000-G6HP7:1:1101:21549:7735 1:N:0:136
AAACCAAGCAGACACTCACCGCTCCCTCGCCACAGGCCAATAGTTTGTCCTCACTGAGTTGGCAACAAGTGGCTGCTGTGGCTGCCATTTTTCTGGTGATGGCCATCAGCTCCGAGGTCAGCTGGGGGGCTTTCTTTGTGTAAGCAACGAGAAACCTGAAAGAAGCATTTTTTAACTAAGTCCTGCTGAGTCATTCATGAGTTTTTAGCCGCCTTGCTTCTTCTCACAGACTCTCTACTCTCATGCCAGAA
+
CCCCCCCFCFFFGGGGGGGGGGGGGGHHGGGGGHHHGGHHHHHHHHHHHHHHHHHHHHHHHHHHHHHHHHHHGHGGHHHHHHHGGHHHHHHHHHHHHHHHHHHHHHHHHHHHHGGGGGHHHHHHHGGGGGGGGGGGGGGGGGGGGGGGGEFFFFFFFFFFFFFFFFFFFFFFFFFFFFFFFFFFFFFFFFFFFFFFFFFFFFFFFFFFFFFFFFFFFFFFFFFFFFFFFFFFFFFFFFFFFFFFFFFFFFF
@M05620:45:000000000-G6HP7:1:1101:26084:7762 1:N:0:136
CATCCTGACCCTGAAGTACCCCGGCTTGATTTCTGACATTAGATCGGAAGAGCACACGTCTGAACTCCAGTCACAGCGATAGATCTCGTATGCCGTCTTCTGCTTGAAAAAAAAAAAAAAAAAAAAAACAAGAACTTCGAGTGCCCATGGAACACTGTCCATATGTCAACCGACTTCTCATGATTTCAAGTTGTCTGTGATTCACATACCGAGTCGATTGACAGCGCGCTCATTAACACAGCTGTCTTGTG
+
DDDDDFFFFFFFGGGGGGGGGGGGGGGGHHHHHHHHHHHHHHHHHHGGGGHHHHHHHGHHHGHHHHHHHHHHHHHHHGGHGGHHHHHHGGHHHHGGGHGHHHHHHHHHGHHGGGGF><//--<--:<-...////000../0.00/0///000//00<00<000000000.----.0000000:0000000000000000000000000/..-</-..0.0000<-----..0000000...0000<000:
@M05620:45:000000000-G6HP7:1:1101:14873:7773 1:N:0:136
TACCTGTACTGGGGAAGCATTTGAATATCCCCCCATGGTGATGGGGACGGAGAACTGCTCCATAAACACAGGCAACGTGCCTAACTTTCCCGGGAAGATGAAGTCAAAGAGCGACCACAGCTCCTCAGAGGTTATTTTGCATCGGTGAGCCAGACAGAATGATCCGATGAGGGGTGCGAAACTATTTGAGGAAAGGAAGCACCTTTTTATTAAATTTACCTTTTAGCAATCGCCATTCCTACCCTAAAGAT
+
DDDDDFFFFFFFGGGGGGGGGGHHHHHHHHHGGGGHHHGHHHHHHGGGGGGGGHHHHHHHHHHHHHHHHHHHGHHHGHHHHHHHHHHHHHHGGGGGGHHHHHHHHHHHHHHHGGGGGHHHHHHHHHHHHHGHHHHHHHHHFHHGGGGGHHHGHGGGHHHHGHHHHHDGGHHHGGCEGGGGADGGGGGGGGGGGFGGGFFGGGGGGGGGFFFFFFFFFFFFFFFFFFFFBFFFFFFEFFFFFFFFFFFFFBB
@M05620:45:000000000-G6HP7:1:1101:7400:7823 1:N:0:136
ACACTCTTTCCCTACACGACGCCATTCCTACCCTAAAGATCGGAAGAGCACACGTCTGAACTCCAGTCACAGCGATAGATCTCGTATGCCGTCTTCTGCTTGAAAAAAAAAATACCTTATTTTTTTTGACATTGTTTTTCGTTGAGAACCTATACAGAACATTCTTTTGTCCTGCGCCAGGGTATATACAGTATACGTTTTACTGTTTTATTCTTTAATCTATTATCTCACAGCCTGCTTTACCTAAAGGT
+
AAAAAFFF33DFGGGGF?EEE?EEFHHGGGGGHFFGBGFGHHGCFFGHFBAFFC0/FA1DFGHFHFFFHHHHF@E/AEBFHGHE>AG0EH/>>0FFGH1>1G011FEE/BC/011111@12@21</>@.11111>1>0./-<<<./.<<C/<000<C0/:/00000:C0:000CB-9..-;./;00;00090;0009:/9.00///;B-/:/99BF///9/////9B9/////9----/;//////9BB//
@M05620:45:000000000-G6HP7:1:1101:18139:7826 1:N:0:136
TACCTGTACTGGGGAAGCATTTGAATATCCCCCCATGGTGATGGGGACGGAGAACTGCTCCATAAACACAGGCAACGTGCCTAACTTTCCCGGGAAGATGAAGTCAAAGAGCGACCACAGCTCTTCGGAGGTTATTTTGCATCGGTGAGCCAGACAGAATGATCCGATGAGGGGTGCGAAACTATTTGAGGAAAGGAAGCACCTTTTTATTAAATTTACCTTTTAGCAATCGCCATTCCTACCTAAAGATC
+
DCDDDFFFFFFFGGGGGGGGGGHHHHHHHHHGGGGHHHGHHHHHHGGGGGGGGHHHHHHHHHHHHHHHHHHHGGHHGHHHHHHHHHHHHHHGGGGGGHHHHHHHHHHHHHHHGGGGGHHHHHHHHHHGGGGDHHHHHHHHGHHGGGGGHHHHHHGGHHHHHHHHHHGGGHHHGGCEGGFFGGGGGHHGGGGCFFGGGGGGFGFFFFFFFFFFFFFFFFFFFHFFFFFFFFFFFFFEFFFFFFFFFFFFFFF
@M05620:45:000000000-G6HP7:1:1101:10803:7828 1:N:0:136
CATCCTGACCCTGAAGTACCCCGGCTTGATTTCTGACATTAGATCGGAAGAGCACACGTCTGAACTCCAGTCACAGCGATAGATCTCGTATGCCGTCTTCTGCTTGAAAAAAAAAAAAAGTCAGCTGGGGAACTTTCTTTGTGTCCGCAACTCGCACCCTTGCATAATCATTTTTTCACTCCGTCCTGCTGATTCATTCCTGCGTTTTTAGCCCCCTTGCTTCTTCTCACCGCCTCTCTACTCTCACTCCC
+
BBBBBFFFFFFFGGGGGGGGGGGGGGGEFFGHHHHGHHHHFHFHHHGGGGGHHHHHHGHHHGHHHFHHHHHHHHGGHGGHGGFGHDGHGFHHHHGGGHGGHHHHGHGHEHHFECGD/<//?<11?1?0.-...><111=F0=GC00.---:/0.-;--;.///=090090;;;09-/0;00/..=9AB/99///:/9/BBFF/-:.@.../9:/;@@9BF9/;B9B/B/9..-;../;B////9////:B.
@M05620:45:000000000-G6HP7:1:1101:20165:7846 1:N:0:136
AGATTACTGCAACAGTTCCCCCTGGACCTGGAAAAGTTTCTTGCCTGGCTTACAGAAGCTGAAACAACTGCCAATGTCCTACAGGATGCTACCCGTAAGGAAAGGCTCCTAGAAGACTCCAAGGGAGTAAAAGAGCTGATGAAACAATGGCAAGTAAGTCAGGCATTTCCGCTTTAGCACTCTTGTGGATCCAATTGAACAATTCTCAGCATTTGTACTTGTAACTGACAAGCCAGGGACAAAACAAAGAT
+
BCBCCFFFFFFFGGGGGGGGGGGGHHHHHHHHHHHHHHHHHHHHHHHHHHHHHHHHHHHHHHHHHHHHHHHHHHHHHHHHHHHHHHHHHHHHHHGGGGHHHHHHHHHHGHHHHHHHHHHHHHHGGEGGHHHHHGHHHHHHHHHHHHHHHHHHHGHHHHHHHHHHHHHHHHGGGGGHGHHHHHHHHHHGHHHHGFHHHHFHHHHHHHHHHHHHHHHHHFHHHGHHHHHGHHHHHGGGGGGGGGGGGGGGGGG
@M05620:45:000000000-G6HP7:1:1101:8191:7864 1:N:0:136
AGATTACTGCAACAGTTCCCCCTGGACCTGGAAAAGTTTCTTGCCTGGCTTACAGAAGCTGAAACAACTGCCAATGTCCTACAGGATGCTACCCGTAAGGAAAGGCTCCTAGAAGACTCCAAGGGAGTAAAAGAGCTGATGAAACAATGGCAAGTAAGTCAGGCATTTCCGCTTTAGCACTCTTGTGGATCCAATTGAACAATTCTCAGCATTTGTACTTGTAACTGACAAGCCAGGGACAAAACAAAGAT
+
BCCBCFFFFFFFGGGGGGGGGGGGHHHHHHHHHHHHHHHHHHHHHHHHHHHHHHHHHHHHHHHHHHHHHHHHHHHHHHHHHHHGHHHHHHHHHHGGGGHHHHHHHHHHGHHHHHHHHHHHHHHGGGGGHHHHHGHHHHGHHFGHHHHHHHHHHGHHHHHHHHGHHHHHHHGGGGGHFHHHHHHHHGHGHHHHHHHHHFFHHHHHHHHHHHHHHHHHHHHGHHHHHHHHHHHHHGGGGGGGFFFGGGGGGGG
@M05620:45:000000000-G6HP7:1:1101:17109:7914 1:N:0:136
TACCTGTACTGGGGAAGCATTTGAATATCCCCCCATGGTGATGGGGACGGAGAACTGCTCCATAAACACAGGCAACGTGCCTAACTTTCCCGGGAAGATGAAGTCAAAGAGCGACCACAGCTCTTCAGAGGTTATTTTGCATCGGTGAGCCAGACAGAATGATCCGATGAGGGGTGCGAAACTATTTGAGGAAAGGAAGCACCTTTTTATTAAATTTACCTTTTAGCAATCGCCATTCCTACCCTAAAGAT
+
DDDDDFFFFFFFGGGGGGGGGGHHHHHHHHHGGGGHHHHHHHHHHGGGGGGGGHHHHHHHHHHHHHHHHHHHGHHHGHHHHHHHHHHHHHHGGGGGGHHHHHHHHHHHHHHHGGGGGHHHHHHHHHHHHHGHHHHHHHHHGHHGGGGGHHHHHHGHHHHHHHHHHHGGGHHHGGEFGGGGGGGGGHHHGGGGGGGGGGGGGGGGGGGGGFHFFFFFFFFFFFFFFFFFFFFFFFFFFFFFFFFFFFFFFFF
@M05620:45:000000000-G6HP7:1:1101:17129:7917 1:N:0:136
TACCTGTACTGGGGAAGCATTTGAATATCCCCCCATGGTGATGGGGACGGAGAACTGCTCCATAAACACAGGCAACGTGCCTAACTTTCCCGGGAAGATGAAGTCAAAGAGCGACCACAGCTCTTCAGAGGTTATTTTGCATCGGTGAGCCAGACAGAATGATCCGATGAGGGGTGCGAAACTATTTGAGGAAAGGAAGCACCTTTTTATTAAATTTACCTTTTAGCAATCGCCATTCCTACCCTAAAGAT
+
BABBBFFFFFFFGGGGGGGGGGHHHHHFHHHGGGGHHHFHGHHHHGGGGGGGGHHGHHHHHHHHHHHHHHHHGHHHGHHHHHHHHHHHHHHGGG/EGHHHGFHHGHHHHHHGGGGGGHHHHHHHHHGHHHG@GHHHHHHHHHHGGGDGHHHGHHGHGHGGGHHHHGGGDFHGGG.@DCCGGGGGGGGGGGGFGFF?FFGGGGEFGGGGGFFFFEFFFB;BFFFFFFFEBBF.EDFEBFFFFFFFFFFFFF/
@M05620:45:000000000-G6HP7:1:1101:17089:7919 1:N:0:136
TACCTGTACTGGGGAAGCATTTGAATATCCCCCCATGGTGATGGGGACGGAGAACTGCTCCATAAACACAGGCAACGTGCCTAACTTTCCCGGGAAGATGAAGTCAAAGAGCGACCACAGCTCTTCAGAGGTTATTTTGCATCGGTGAGCCAGACAGAATGATCCGATGAGGGGTGCGAAACTATTTGAGGAAAGGAAGCACCTTTTTATTAAATTTACCTTTTAGCAATCGCCATTCCTACCCTAAAGAT
+
ABBABFFFFFFFGGFEFGGGGGHHGHHHHHHGGGGHHHHH5GHHHGGGGGDGGHHHHHHHHHHHHHHHHHHHGGHHFHHHHHHHHHHHHHHGGGGFGEHHHHHHHHHHHGFHGGGGGHHHHHHHHHHGBGGHHHHHHGHGGHHGGDGGHHHHGHGGHHHEHFHHHH.EFHHHGGADGGGGAFGGGGGGBEG0C9..FFFGBFGGFGGFEFFFF9FFFFFFFFFFFFFFBFFFFF?AFFFFFFFAFBBB/FF
@M05620:45:000000000-G6HP7:1:1101:17103:7931 1:N:0:136
TACCTGTACTGGGGAAGCATTTGAATATCCCCCCATGGTGATGGGGACGGAGAACTGCTCCATAAACACAGGCAACGTGCCTAACTTTCCCGGGAAGATGAAGTCAAAGAGCGACCACAGCTCTTCAGAGGTTATTTTGCATCGGTGAGCCAGACAGAATGATCCGATGAGGGGTGCGAAACTATTTGAGGAACGGAAGCACCTTTTTATTAAATTTACCTTTTAGCAATCGCCATTCCTACCCTAAAGAT
+
ABBBBFFFFFFFGGGFEGGGGGHFGGHHHHHGGGGHHHBGGHHHHGEFEGDGGHHHHHHHHHHHGHHHHHHHGHHHGHEHHHHGHHHHHHHGGGGGGGGHHHHHHHHHHEHHGGGGGHHHGHHHHHGHDFGHHHHHHHHHGHHGCEFGFGHHGHGHHHGHHHHHHHGGGHHHGGEFGGG?DBGGGGGGGGGBF...AEDGFFGGGGFFEFFFBFFFFFFFFFFFB/F/FFFFFFBEFFFFBFFFFFFFFFF
@M05620:45:000000000-G6HP7:1:1101:7569:7941 1:N:0:136
AAACCAAGCAGACACTCACCGCTCCCTCGCCACAGGCCAATAGTTTGTCCTCACTGAGTTGGCAACAAGTGGCTGCTGTGGCTGCCATTTTTCTGGTGATGGCCATCAGCTCCGACGAGGTCAGCTGGGGGGCTTTCTTTGTGTAAGCAACGAGAAACCTGAAAGAAGCATTTTTTAACTAAGTCCTGCTGAGTCATTCATGAGTTTTTAGCCGCCTTGCTTCTTCTCACAGACTCTCTACTCTCATGCCA
+
AAAAAAAFAFBFGGGGGGGGGGGGGGHHGGEFGAGCFGFFGFGHHGHHHHHHHHGHFHHHHHHHHHHGHHHHGFGGHHFFHHHFFHFFHGHHHHHHHHGHHHHHBFHHHHHHHG@EEEGGFGBGHHHHGCGGGGGGGGFFGFGGFFBFFFF@FFFFFFFFFFFFFFFFFFFFFFF@AFFFFFFFFFFFFFFFFFFFFFFFFFFF;FFFFFFFFB@@FFFFFFFFFFFFFFFFFFBFFFFFFFFFFFFBFF/
@M05620:45:000000000-G6HP7:1:1101:7588:7945 1:N:0:136
AAACCAAGCAGACACTCACCGCTCCCTCGCCACAGGCCAATAGTTTGTCCTCACTGAGTTGGCAACAAGTGGCTGCTGTGGCTGCCATTTTTCTGGTGATGGCCATCAGCTCCGACGAGGTCAGCTGGGGGGCTTTCTTTGTGTAAGCAACGAGAAACCTGAAAGAAGCATTTTTTAACTAAGTCCTGCTGAGTCATTCATGAGTTTTTAGCCGCCTTGCTTCTTCTCACAGACTCTCTACTCTCATGCCA
+
CCDCCDDFDFFFGGGGGGGGGGGGGGHHGGGGGHHHGGHHHHHHHHHHHHHHHHHHHHHHHHHHHHHHHHHHGHGGHHHHHHHGGHHHHHHHHHHHHHHHHHHHHHHHHHHHHGGGGGGGGHHHHHHHGGGGGGGGGGGGGGGGGGFFFFFFFFFFFFFFFFFFFFFFFFFFFFHFFFFFHFFFFFFFFFFFFFFFFFFFHHFFFFFFFFFFFFFFFFFFHHFFHFFFHFFFFFFFFFFFFFFFFFFFFF0
@M05620:45:000000000-G6HP7:1:1101:9352:8014 1:N:0:136
AAACCAAGCAGACACTCACCGCTCCCTCGCCACAGGCCAATAGTTTGTCCTCACTGAGTTGGCAACAAGTGGCTGCTGTGGCTGCCATTTTTCTGGTGATGGCCATCAGCTCCGACGAGGTCAGCTGGGGGGCTTTCTTTGTGTAAGCAACGAGAAACCTGAAAGAAGCATTTTTTAACTAAGTCCTGCTGAGTCATTCATGAGTTTTTAGCCGCCTTGCTTCTTCTCACAGACTCTCTACTCTCATGCCA
+
AB?AAAAFBFFFGGGGGGGGEEGEGGHHGGGGGEFGGGHHHHHHHHHFHHHHHHHGGFHGDGGHHHHHGDGHGGEFH3GFGAEFFF3GFGDHHHGGHHBGHGGHCFFHHHHHHGEGEEDG?G1GHHHHCGGGGGGGBFGGGGGGGGFFFFFBFFFFFFFFFBFBFFFFFFFFFFFBAFFFFB/;BFFFFFFFF/BFFFFFFFFFFFFF.E/FFD?BFFFFFFFFFFFFBBFFFFFFFFFFFFFFFFB/BF/
@M05620:45:000000000-G6HP7:1:1101:3939:8021 1:N:0:136
AGATTACTGCAACAGTTCCCCCTGGACCTGGAAAAGTTTCTTGCCTGGCTTACAGAAGCTGAAACAACTGCCAATGTCCTACAGGATGCTACCCGTAAGGAAAGGCTCCTAGAAGACTCCAAGGGAGTAAAAGAGCTGATGAAACAATGGCAAGTAAGTCAGGCATTTCCGCTTTAGCACTCTTGTGGATCCAATTGAACAATTCTCAGCATTTGTACTTGTAACTGACAAGCCAGGGACAAAACAAAGAT
+
?AAABFFFFDFFGGFBFFFGFEFFGFFCGFHFCFHHGFHFHHHFBHFHEGHHGGFGGHHHHFHFFFHGHHFHFFHGFADFDBFHGCGHHHHBFFEE?EGFFFBFHEGGGHHHHHHBBFEGCCGFDAEECFFFFFFEGHB2GFGFFCCGHHHGEGHH2GG2@GHFHHHH1?<ADGGHHGFBFHHHG1FCB1FGB0DGGDBCFFHG0DGFGCDBGHGCCFHHHGC;;GCFCB0CE.9FGGEA?9/;9.A9BFB
@M05620:45:000000000-G6HP7:1:1101:9350:8032 1:N:0:136
AAACCAAGCAGACACTCACCGCTCCCTCGCCACAGGCCAATAGTTTGTCCTCACTGAGTTGGCAACAAGTGGCTGCTGTGGCTGCCATTTTTCTGGTGATGGCCATCAGCTCCGACGAGGTCAGCTGGGGGGCTTTCTTTGTGTAAGCAACGAGAAACCTGAAAGAAGCATTTTTTAACTAAGTCCTGCTGAGTCATTCATGAGTTTTTAGCCGCCTTGCTTCTTCTCACAGACTCTCTACTCTCATGCCA
+
CCDCCCCFDFFFGGGGGGGGGGGGGGHHGGGGGHHHGGHHHHHHHHHHHHHHHHHHHHHHHHHHHHHHHHHHGHGGHHHHHHHGGHHHHHHHHHHHHHHHHHHHHHHHHHHHHGGGGGGGGHHHHHHHGGGGGGGGGGGGGGGGGGFFFFFFFFFFFFFFFFFFFFFFFFFFFFHFFFFFFFFFFFFFFFFFFFFFFFHHFFFFFFFFFFFFFFFFFFFFHHHFFHHFFFFFFFFFFFFFFFFHFFFFFFF
@M05620:45:000000000-G6HP7:1:1101:19763:8033 1:N:0:136
AGATTACTGCAACAGTTCCCCCTGGACCTGGAAAAGTTTCTTGCCTGGCTTACAGAAGCTGAAACAACTGCCAATGTCCTACAGGATGCTACCCGTAAGGAAAGGCTCCTAGAAGACTCCAAGGGAGTAAAAGAGCTGATGAAACAATGGCAAGTAAGTCAGGCATTTCCGCTTTAGCACTCTTGTGGATCCAATTGAACAATTCTCAGCATTTGTACTTGTAACTGACAAGCCAGGGACAAAACAAAGAT
+
AA?AAFFFFFFFGFGGGGGGGGGGHHHHHHGHHHGHHHHHHHHHHHHHHHHHHHHHHGHHHHHHHHHHHHHHGHHGHHHH5GH3GFHGGHHHHHGGCEHHHBHFFGHHGHHHGHHEHHHHGFFCEFEGHHFBGGHHHHGHHHHHHHHHFHHHFGHHGHHHHHHHHGHGHHGGGGGBGHHHHHHHHHHGHHHHH0GGHDGHFHGHHHHHHHGHHHGHHFHHHHHCHHHHGHHHHGGFE?FG.FFGGGGGG/C
@M05620:45:000000000-G6HP7:1:1101:3950:8036 1:N:0:136
AGATTACTGCAACAGTTCCCCCTGGACCTGGAAAAGTTTCTTGCCTGGCTTACAGAAGCTGAAACAACTGCCAATGTCCTACAGGATGCTACCCGTAAGGAAAGGCTCCTAGAAGACTCCAAGGGAGTAAAAGAGCTGATGAAACAATGGCAAGTAAGTCAGGCATTTCCGCTTTAGCACTCTTGTGGATCCAATTGAACAATTCTCAGCATTTGTACTTGTAACTGACAAGCCAGGGACAAAACAAAGAT
+
ABABCFFFFFFFGGGGGGGGGGGGHHHHGHHHHHHHHHHHHHHHHHHHHHHHHHHHHHHHHHHHHHHHHHHHHHHHHHHHHHHHHHHHHHHHHHGGGGHHHHHHHHHHGHHHHHHGHHHHHHHGGHGGHHHHHGHHHHHHHHHHHHHHHHHHHGHHHHHHHHHHHHHHHHGGGGGHHHGHHHHHHHHGGHHHHHHHHHFGHHHHHHHHHHHHHHHHHHHGHFHGHHHHHHHHHGGGGGGGGGGGGGGGGGF
@M05620:45:000000000-G6HP7:1:1101:19766:8052 1:N:0:136
AGATTACTGCAACAGTTCCCCCTGGACCTGGAAAAGTTTCTTGCCTGGCTTACAGAAGCTGAAACAACTGCCAATGTCCTACAGGATGCTACCCGTAAGGAAAGGCTCCTAGAAGACTCCAAGGGAGTAAAAGAGCTGATGAAACAATGGCAAGTAAGTCAGGCATTTCCGCTTTAGCACTCTTGTGGATCCAATTGAACAATTCTCAGCATTTGTACTTGTAACTGACAAGCCAGGGACAAAACAAAGAT
+
BCBCCFFFFFFFGGGGGGGGGGGGHHHHHHHHHHHHHHHHHHHHHHHHHHHHHHHHHHHHHHHHHHHHHHHHHHHHHHHHHHHHHHHHHHHHHHGGGGHHHHHHGHHHGHHHHHHHHHHHHHHGGGGGHHHHHGHHHHHHHHHHHHHHHHHHHGHHHHHHHHHHHHHHHHGGGGGHGHHHHHHHHGHGHHHHHFHHHHHHHHHHHHHHHHHHHHHHHHHHHHHGHHHHGHHHHGGGGGGG?FGGGGGGGGF
@M05620:45:000000000-G6HP7:1:1101:19784:8053 1:N:0:136
AGATTACTGCAACAGTTCCCCCTGGACCTGGAAAAGTTTCTTGCCTGGCTTACAGAAGCTGAAACAACTGCCAATGTCCTACAGGATGCTACCCGTAAGGAAAGGCTCCTAGAAGACTCCAAGGGAGTAAAAGAGCTGATGAAACAATGGCAAGTAAGTCAGGCATTTCCGCTTTAGCACTCTTGTGGATCCAATTGAACAATTCTCAGCATTTGTACTTGTAACTGACAAGCCAGGGACAAAACAAAGAT
+
ABBBBFFFFFFFGGGGGGGGGGGGGGHHHHHHHGHHHHHHHHHHHHHHHHHHHHGGHHHHHHHHHGHHHHHHGHHHHHHHHHHHHHHHHHHHHHGGGGHHHHHHHHHHGHHHFHHHHHHHHHFGGGGGHHHHHGHHHHHHHHHHHHHHHHHGHGHHHHHHHHHHHHHHHHGGGGGHGHHHHHHHHGHGHHHHHFHFHDGFHHHHHHHHHHHHHHHHHFHHHGHHHHHEFHHHHGGGGGGGEGGGGGGGGFF
@M05620:45:000000000-G6HP7:1:1101:19752:8068 1:N:0:136
AGATTACTGCAACAGTTCCCCCTGGACCTGGAAAAGTTTCTTGCCTGGCTTACAGAAGCTGAAACAACTGCCAATGTCCTACAGGATGCTACCCGTAAGGAAAGGCTCCTAGAAGACTCCAAGGGAGTAAAAGAGCTGATGAAACAATGGCAAGTAAGTCAGGCATTTCCGCTTTAGCACTCTTGTGGATCCAATTGAACAATTCTCAGCATTTGTACTTGTAACTGACAAGCCAGGGACAAAACAAAGAT
+
AAAABFFFFFFFGGGGGGGGGGGGDHHHHHGHGHGHHHHHHHGHHFHGHHFHHHBFFFFGGGFHHHGHFGFHHFHGGHGHBHHHGFHFHHHHHHGFE1GGFHHHFCGHGHFHHGHGHHHHFFGGGAEEFHHFFFHHHHBGGFFHFFEGHHGGFGGGDH@>FDHFAHHHHGGGGGGH1GHGHHHGHDFFGHGGB0DGGGBGFEHGGHB0DBDGHFHHGFHHHHHCHHGHHHEGHGBFGGGGGAFGGGGFFGC
@M05620:45:000000000-G6HP7:1:1101:10725:8070 1:N:0:136
TACCTGTACTGGGGAAGCATTTGAATATCCCCCCATGGTGATGGGGACGGAGAACTGCTCCATAAACACAGGCAACGTGCCTAACTTTCCCGGGAAGATGAAGTCAAAGAGCGACCACAGCTCTTCAGAGGTTATTTTGCATCGGTGAGCCAGACAGAATGATCCGATGAGGGGTGCGAAACTATTTGAGGAAAGGAAGCACCTTTTTATTAAATTTACCTTTTAGCAATCGCCATTCCTACCCTAAAGAT
+
CBCCCFFFFFFFGGGGGGGGGGHHHHHHHHHGGGGHHHHHHHHHHGGGGGGGGHHHHHHHHHHHHHHHHHHHGHHHGHHHHHHHHHHHHHHGGGGGGHHHHFHHHHHHHHHHGGGGGHHHHHHHHHHHHHGGHHHHHHHHGHHGGGGGHHHHHHGHHHFHHHHHHHEGGHHHGGCEGGGGADGGGGGGGGGFG/ACGGGGGGGGGGGGGFFFFBFFFFFFFFFFFFFF0BFFFFFEFFFFFFFFFFFFFFF
@M05620:45:000000000-G6HP7:1:1101:12378:8072 1:N:0:136
AGATTACTGCAACAGTTCCCCCTGGACCTGGAAAAGTTTCTTGCCTGGCTTACAGAAGCTGAAACAACTGCCAATGTCCTACAGGATGCTACCCGTAAGGAAAGGCTCCTAGAAGACTCCAAGGGAGTAAAAGAGCTGATGAAACAATGGCAAGTAAGTCAGGCATTTCCGCTTTAGCACTCTTGTGGATCCAATTGAACAATTCTCAGCATTTGTACTTGTAACTGACAAGCCAGGGACAAAACAAAGAT
+
>AAABFFFDFFBGGBBFGGGGGGGHFHHHHHHHHCHGGHHHHHHHHHHHHHAFBGDFHHHHDGHHHHHHHHHHHHHHHHHFGHGHFGHHHFHHHGGGEGGHHFGHHHHGHGHHHHHHHHHHHHFEFFEHHFHHGHHHGHHHHHHHGHHHGHFHGHFHHHHHGHHEHHHHHGGGGGDFHHHHHHGHHHGFHHHHFHHHHHFHFGGHHHHHHHHHHHHHCGFGCGFHHHHHHHEEGGGEGGGG?FFFEG?FFF
@M05620:45:000000000-G6HP7:1:1101:10750:8079 1:N:0:136
TACCTGTACTGGGGAAGCATTTGAATATCCCCCCATGGTGATGGGGACGGAGAACTGCTCCATAAACACAGGCAACGTGCCTAACTTTCCCGGGAAGATGAAGTCAAAGAGCGACCACAGCTCTTCAGAGGTTATTTTGCATCGGTGAGCCAGACAGAATGATCCGATGAGGGGTGCGAAACTATTTGAGGAAAGGAAGCACCTTTTTATTAAATTTACCTTTTAGCAATCGCCATTCCTACCCTAAAGAT
+
CBBCCFFFFFFFGGGGGGGGGGHHHHHHHHHGGGGHHHGHGHHHHGGGGGGGGHHHHHHHHHHHHHHHHHHHGHHHGHHHHHHHHHHHHHHGGGGGGGHHFHHHHFHHFHHHGGGGGHHHHHHHHHHHGHGFHFHHHHHGGHHGGEGGEHFGHHGHGGGGGGHHHHDEEHGFGG;ADFCCFGGGGGGGGGGFFGGGEGGGGGGGGGGGGFFFFFFFFFBFFFFFFFFEFBFEFFFFFFFFFFFFFFFFFFF
@M05620:45:000000000-G6HP7:1:1101:10714:8087 1:N:0:136
TACCTGTACTGGGGAAGCATTTGAATATCCCCCCATGGTGATGGGGACGGAGAACTGCTCCATAAACACAGGCAACGTGCCTAACTTTCCCGGGAAGATGAAGTCAAAGAGCGACCACAGCTCTTCAGAGGTTATTTTGCATCGGTGAGCCAGACAGAATGATCCGATGAGGGGTGCGAAACTATTTGAGGAAAGGAAGCACCTTTTTATTAAATTTACCTTTTAGCAATCGCCATTCCTACCCTAAAGAT
+
BABCCFFFFFFFGGGGGGGGGGHHHHHHHHHGGGGHHHGFHHHHGGGGGGGGGHHHHHHHHHHHHHHHHHHHGHHHGHHHHHHHHHHHHHHGGGGGGHHHGFHHHHHHHHHHGGGGGHHHHHHHHHHHHHGHHHHHHHHHGHHGGGGFHHHHHFFHHHGHHHHHHHDGGHHHGGEDGGGGGGGFGGGGGGGFF9CFFFGGGGGGGGGGGFFFFFFFFFFFFFFFFFFFFFFFEFFEFFFFBFFFFFFFFFF
@M05620:45:000000000-G6HP7:1:1101:10731:8087 1:N:0:136
TACCTGTACTGGGGAAGCATTTGAATATCCCCCCATGGTGATGGGGACGGAGAACTGCTCCATAAACACAGGCAACGTGCCTAACTTTCCCGGGAAGATGAAGTCAAAGAGCGACCACAGCTCTTCAGAGGTTATTTTGCATCGGTGAGCCAGACAGAATGATCCGATGAGGGGTGCGAAACTATTTGAGGAAAGGAAGCACCTTTTTATTAAATTTACCTTTTAGCAATCGCCATTCCTACCCTAAAGAT
+
DDDDDFFFFFFFGGGGGGGGGGHHHHHHHHHGGGGHHHHHHHHHHGGGGGGGGHHHHHHHHHHHHHHHHHHHGHHHGHHHHHHHHHHHHHHGGGGGGHHHHHHHHHHHHHHHGGGGGHHHHHHHHHHHHHGGHHHHHHHHGHHGGGGFHHHHHHGHHHHHHHHHHHGGGHHHGGCEGGGGGGGGGGHHGGGFGBFGGGGGGGGGGGGGGHFFFFFFFFFFFHFFFFFFFFFFFFFEFFFFFFFFFFFFFFF
@M05620:45:000000000-G6HP7:1:1101:12380:8090 1:N:0:136
AGATTACTGCAACAGTTCCCCCTGGACCTGGAAAAGTTTCTTGCCTGGCTTACAGAAGCTGAAACAACTGCCAATGTCCTACAGGATGCTACCCGTAAGGAAAGGCTCCTAGAAGACTCCAAGGGAGTAAAAGAGCTGATGAAACAATGGCAAGTAAGTCAGGCATTTCCGCTTTAGCACTCTTGTGGATCCAATTGAACAATTCTCAGCATTTGTACTTGTAACTGACAAGCCAGGGACAAAACAAAGAT
+
AAABCFFFBDDDFGFBFGGGGGGGGGHHHHHHHHHHGHHHHHHHHHHHHHH3BBGHHHHHHHHHHHHHHHHHHHHHGHHHDFGHHGHHHHFHHHGGEEGGGHFHHHHHGHHHHHHHHHHHHHHGEEGEHFHHHGHHHHGHHHHHHHHHHHHHHGHHHHHHHHHHHHHHHHGGGGGHHHHHHHHHHHHGHHHHHHHHHFHGHHHHHHHHHHHHHHHHHHHHHHHHHHHHGHHHHGGGGGGGGGFGGGGGGFC
@M05620:45:000000000-G6HP7:1:1101:17553:8099 1:N:0:136
AAACCAAGTAGACACTCACCGCTCCCTCGCCACAGGCCAATAGTTTGTCCTCACTGAGTTGGCAACAAGTGGCTGCTGTGGCTGCCATTTTTCTGGTGATGGCCATCAGCTCCGAGGTCAGCTGGGGGGCTTTCTTTGTGTAAGCAACGAGAAACCTGAAAGAAGCATTTTTTAACTAAGTCCTGCTGAGTCATTCATGAGTTTTTAGCCGCCTTGCTTCTTCTCACAGACTCTCTACTCTCATGCCAGAA
+
CCCCCCCF5DFFGGGGGGGGGGGGGGHHGGGGGHHHGGHHHHHHHHHHHHHHHHHHHHHHHHHHHHHHHHHHGHGGHHHHHHHGGHHHHHHHHHHHHHHHHHHHHHHHHHHHHGGGGGHGHHHHBFGGGGGGGGGGGGGGGBFGGGGGGGGGFFFFFFFFFFFFFFFFFFFFFFFFF;BFFFFFFFFFFFFFFFFFFFFFFFFFFFFFFFFFFFFFFFFFFFFFFFFFFFFFFFFFFFFFFFFFFFFFFFF
@M05620:45:000000000-G6HP7:1:1101:7763:8102 1:N:0:136
TACCTGTACTGGGGAAGCATTTGAATATCCCCCCATGGTGATGGGGACGGAGAACTGCTCCATAAACACAGGCAACGTGCCTAACTTTCCCGGGAAGATGAAGTCAAAGAGCGACCACAGCTCTTCAGAGGTTATTTTGCATCGGTGAGCCAGACAGAATGATCCGATGAGGGGTGCGAAACTATTTGAGGAAAGGAAGCACCTTTTTATTAAATTTACCTTTTAGCAATCGCCATTCCTACCCTAAAGAT
+
CCCCCFFFFFFFGGGGGGGGGGHHHHHHHHHGGGGHHHGHHHHHHGGGGGGGGHHHHHHHHHGHHHHHHHHHGHHHGHHHHHHHHHHHHHHGGGGGGHHHHHHHHHHHHHHHGGGGGHHHHHHHHHHHHHGGHHHHHHHHHHHGGEGGHHHHHHGHHHHHHHHHHHGGGHHGGGCEDGGFGGGGGGGGGGGGGGGGGGGGGGGGGGGGGFFFFBFFFFBFFFFFFFFFFFFFFFFFFFFFFFFFFFFFFFF
@M05620:45:000000000-G6HP7:1:1101:10733:8106 1:N:0:136
TACCTGTACTGGGGAAGCATTTGAATATCCCCCCATGGTGATGGGGACGGAGAACTGCTCCATAAACACAGGCAACGTGCCTAACTTTCCCGGGAAGATGAAGTCAAAGAGCGACCACAGCTCTTCAGAGGTTATTTTGCATCGGTGAGCCAGACAGAATGATCCGATGAGGGGTGCGAAACTATTTGAGGAAAGGAAGCACCTTTTTATTAAATTTACCTTTTAGCAATCGCCATTCCTACCCTAAAGCT
+
BBABBFFFFFFFGGGGGGGGGGHHGHHHHHHGGGGHHHHHHHHGHGGGGGGGGHHHHHHHHGHHHHHHHHHGGHHHEHHHHHHFHHGHHHHGGG@EGHHGHHDGHGHHGFGGGGGGCHHHHGHHHHGHHGGHHHHHHHFHFHHGGEFEHGHHHHGHHHHFFHHHHHDGGHHGFGCCGGG?A@FFGGGGGGGBFBF?B/CEFGFGGGGGGFFFEBFFB/FFFFFFFFFF/9FAEFD;BFFFFFEF/BFF//:
@M05620:45:000000000-G6HP7:1:1101:9308:8159 1:N:0:136
TACCTGTACTGGGGAAGCATTTGAATATCCCCCCATGGTGATGGGGACGGAGAACTGCTCCATAAACACAGGCAACGTGCCTAACTTTCCCGGGAAGATGAAGTCAAAGAGCGACCACAGCTCTTCAGAGGTTATTTTGCATCGGTGAGCCAGACAGAATGATCCGATGAGGGGTGCGAAACTATTTGAGGAAAGGAAGCACCTTTTTATTAAATTTACCTTTTAGCAATCGCCATTCCTACCCTAAAGAT
+
BBBBBFFFFFFFGGGGGGGGGGHHHHHHHHHGGGGHHHGHGHHHHGGGGGGGGHHHHHHHHHHHHHHHHGHHGGGHGHHHHHHHHHHHHHHGGGEGGHHHHHHFHHHHHHHGGGGGGHHHHHHHHHHHGHG@GHHHHHHHFHHGGEEGHHHHHHGHHHHFGHHHHHDGGHHHGGEDEGGGGGGGGGGGGGGFFBFGGGFGGGGGGGGGGFFFFEFFFFFFFFFFFFFFBFFFFFFFFFFFFFFFFFFFFFF
@M05620:45:000000000-G6HP7:1:1101:20529:8161 1:N:0:136
AGATTACTGCAACAGTTCCCCCTGGACCTGGAAAAGTTTCTTGCCTGGCTTACAGAAGCTGAAACAACTGCCAATGTCCTACAGGATGCTACCCGTAAGGAAAGGCTCCTAGAAGACTCCAAGGGAGTAAAAGAGCTGATGAAACAATGGCAAGTAAGTCAGGCATTTCCGCTTTAGCACTCTTGTGGATCCAATTGAACAATTCTCAGCATTTGTACTTGTAACTGACAAGCCAGGGACAAAACAAAGAT
+
BCBCCFFFFFFFGGGGGGGGGGGGGGHHHHHHHHHHGHHHHHHHHHHHHHHHHHHHHHHHHHHHHHHHHHHHHHHHHHHHHHHHHHHHHHHHHHGGGGHHHHHHHHHHGHHHHHHHHHHHHHHGGGGGGHHHHGHHHHHHHHHHHHHHHHHGHGHHHHHHHHHHHHHHHHGGGGGHHHHHHHHHHGHGHHHHFCHHHHFFHHHHHHHHHHHHHHHHHGHHHHHHHHHGHHGHGGGGGGGGFFGGGGGGGGF
@M05620:45:000000000-G6HP7:1:1101:14248:8174 1:N:0:136
TACCTGTACTGGGGAAGCATTTGAATATCCCCCCATGGTGATGGGGACGGAGAACTGCTCCATAAACACAGGCAACGTGCCTAACTTTCCCGGGAAGATGAAGTCAAAGAGCGACCACAGCTCTCGGAGGTTATTTTGCATCGGTGAGCCAGACAGAATGATCCGATGAGGGGTGCGAAACTATTTGAGGAAAGGAAGCACCTTTTTATTAAATTTACCTTTTAGCAATCGCCATTCCTACCCTAAAGATC
+
BBBBBFFFFFFFGGGGGGGGGGHHHGHHHHHGGGGHGGEFFGHHGGGFGGGGGHHHHHHHHHGHHHHHHHHHGGHHGHHHHHHHHHGHHHHGGGGGGHHHHHHGHGHHHHHHGGGGGHHHHHHHHGGGGGEHHHHHHHGGHHGGGGGGHHHHHGHHGHHHHHHHHGGGHHHGGGGGGGGGGGGGGGGFEFFFFGFGGGGGGFFFFFFFFFFFFFFFFEBFFFFFFFFFFFFFFFFFFFFFFFFFFFFFFFF
@M05620:45:000000000-G6HP7:1:1101:23228:8174 1:N:0:136
CATCCTGACCCTGAAGTACCCCGGCTTGATTTCTGACATTAGATCGGAAGAGCACACGTCTGAACTCCAGTCACAGCGATAGATCTCGTATGCCGTCTTCTGCTTGAAAAAAAAAAAAAAAAAATAAAAAAAAAAGTATAGATTTAACAGATAGTATAAGATAACATATAAAAAAATGTAGTTCAATGATAATACTCAATTAACGCTATAGCAAGTAGATCACCATAATAATTTTACGTAATTATTATTAA
+
CCDDDFFFFFFFGGGGGGGGGGGGGGGGHHHHHHHGHHHHHHHHHHGGGGHHHHHHHGHHHGHHHHHHHHHHHHHHHGGHFGGHFHHHGGHHHHGGGHGHHHHHHHHHHHHFEDGC>>/>>-<-.<0000-----.;0000000000000/0;000000000000000000000--.00000000000000:0000000:0000.:...00000/;000:00/:0000000000000./0..000000000
@M05620:45:000000000-G6HP7:1:1101:20532:8180 1:N:0:136
AGATTACTGCAACAGTTCCCCCTGGACCTGGAAAAGTTTCTTGCCTGGCTTACAGAAGCTGAAACAACTGCCAATGTCCTACAGGATGCTACCCGTAAGGAAAGGCTCCTAGAAGACTCCAAGGGAGTAAAAGAGCTGATGAAACAATGGCAAGTAAGTCAGGCATTTCCGCTTTAGCACTCTTGTGGATCCAATTGAACAATTCTCAGCATTTGTACTTGTAACTGACAAGCCAGGGACAAAACAAAGAT
+
AAABBFFFDFFFGGGGGGGGGGGFHHHHHHCGHHHHHHHHHHHHHHHHGHHHHHGHHHHHHGHHHHHHHHHHGHHHFHHHGHHHHHHHGHGHHHGFGGHHHGHHHHHHGHHHHFHCHHHHHHHGGFGEHHHHGGHHHHHHHHHHHHGHHHHHHGHHHHHHHHHHHHHHFHGGGGGH1FGHHHHHHGFGGHHHGCHHGHFFGFHHHFHHFHGHHHHHHHHHHHHFHHHGGGHHHGGGG?AE.AFGGGGGGFF
@M05620:45:000000000-G6HP7:1:1101:15699:8185 1:N:0:136
TACCTGTACTGGGGAAGCATTTGAATATCCCCCCATGGTGATGGGGACGGAGAACTGCTCCATAAACACAGGCAACGTGCCTAACTTTCCCGGGAAGATGAAGTCAAAGAGCGACCACAGCTCTCGGAGGTTATTTTGCATCGGTGAGCCAGACAGAATGATCCGATGAGGGGTGCGAAACTATTTGAGGAAAGGAAGCACCTTTTTATTAAATTTACCTTTTAGCAATCGCCATTCCTACCCTAAAGATC
+
CCCCCFFFFFFFGGGGGGGGGGHHHHHHHHHGGGGHHHGHHHHHGGGGGGGGGHHHHHHHHHHHHHHHHHHHGHHHGHHHHHHHHHHHHHHGGGGGGHHHHHHHHHHHHHHHGGGGGHHHHHHHHGGGGGGHHHHHHHHGHHGGGGGHHHHHHGHHCGHHHHHHHGGGHHHGGEGGGGGCGGGGGGGGGGGGGGGGGGGGGFFFFFFFFFFFFFFFFFFFFFFFFFFFFFFFFFFFFFFFFFFFFFFFFFF
@M05620:45:000000000-G6HP7:1:1101:14230:8189 1:N:0:136
TACCTGTACTGGGGAAGCATTTGAATATCCCCCCATGGTGATGGGGACGGAGAACTGCTCCATAAACACAGGCAACGTGCCTAACTTTCCCGGGAAGATGAAGTCAAAGAGCGACCACAGCTCTCGGAGGTTATTTTGCATCGGTGAGCCAGACAGAATGATCCGATGAGGGGTGCGAAACTATTTGAGGAAAGGAAGCACCTTTTTATTAAATTTACCTTTTAGCAATCGCCATTCCTACCCTAAAGATC
+
3AAAAFFFFFFFG2FEEGGGGGFGHHBHHHHGFGCHGFGBGFGFCF2EEGGGGHGHHFHHGHHHFFGFHEFFGHHHGHFHHHH3GHGGHHH?@EE@FFGHHFH4FGHEGGHHGCDGCG/@AGGHFDG?FGGBGHHGHHHFGHGE.<FHGFHH.CHG/CGHHHHHGD.AGHHGG.AD9.BDAFFFFGGG?FFFFFGBBG?BFFFFEFF.BFFBFFFFFFFFFFFFFBFFEFEE?DEFFFFFFFFFF./99FF
@M05620:45:000000000-G6HP7:1:1101:6386:8196 1:N:0:136
TACCTGTACTGGGGAAGCATTTGAATATCCCCCCATGGTGATGGGGACGGAGAACTGCTCCATAAACACAGGCAACGTGCCTAACTTTCCCGGGAAGATGAAGTCAAAGAGCGACCACAGCTCTTCGGAGGTTATTTTGCATCGGTGAGCCAGACAGAATGATCCGATGAGGGGTGCGAAACTATTTGAGGAAAGGAAGCACCTTTTTATTAAATTTACCTTTTAGCAATCGCCATTCCTACCCTAAAGAT
+
BBBBBFFFFFFFGGGGFGFGGGHGCHHGHHHGGGGHHHHHHHHHHGGGGGEGGHHHHHHHHGGHHGHHHGHHGHHHGHGHHGHFHHHGGHHGGGGFGGGHHGHHHGFHFBGHGGGGGHHHHHHHG@FGCCG<GDGHHFGFFHGGGGFC0GFHHHGHHHFFGBGFFG.CFFFGDG:A?DG--AFFGEFFGGGGGB?FFFFG/FEFFFFFEFB;//;F/B9BFFFFFFFB/;FAEF9;;F9BBF.A9BFFBF9
@M05620:45:000000000-G6HP7:1:1101:12225:8207 1:N:0:136
AAACCAAGCAGACACTCACCGCTCCCTCGCCACAGGCCAATAGTTTGTCCTCACTGAGTTGGCAACAAGTGGCTGCTGTGGCTGCCATTTTTCTGGTGATGGCCATCAGCTCCGACGAGGTCAGCTGGGGGGCTTTCTTTGTGTAAGCAACGAGAAACCTGAAAGAAGCATTTTTTAACTAAGTCCTGCTGAGTCATTCATGAGTTTTTAGCCGCCTTGCTTCTTCTCACAGACTCTCTACTCTCATGCCA
+
DDDCDDCFCFFFGGGGGGGGGGGGGGHHGGGGGHHHGGHHHHHHHHHHHHHHHHHHHHHHHHHHHHHHHHHHGHGGHHHHHHHGGHHHHHHHHHHHHHHHHHHHHHHHHHHHHGGGGGGGGHHHHHHHGGGGGGGGGGGGGGGGGGFFFFFFFFFFFFFFFFFFFFFFFFFFFFHFFFFFHFFFFHHFFFFFFFFFFFFFFFFFFFFFFFFFFFFFFFFFFFFFHFHFHFFFFFFFFFFFFFFFFFFFFF:
@M05620:45:000000000-G6HP7:1:1101:6393:8213 1:N:0:136
TACCTGTACTGGGGAAGCATTTGAATATCCCCCCATGGTGATGGGGACGGAGAACTGCTCCATAAACACAGGCAACGTGCCTAACTTTCCCGGGAAGATGAAGTCAAAGAGCGACCACAGCTCTTCGGAGGTTATTTTGCATCGGTGAGCCAGACAGAATGATCCGATGAGGGGTGCGAAACTATTTGAGGAAAGGAAGCACCTTTTTATTAAATTTACCTTTTAGCAATCGCCATTCCTACCCTAAAGAT
+
CCCCCFFFFFFFGGGGGGGGGGHHHHHHHHHGGGGHHHGHHHHHHGGGGGGGGHHHHHHHHHHHHHHHHHHHGHHHGHHHHHHHHHHHHHHGGGCGGHHHHHHHHHHHHHHHGGGGGHHHHHHHHHHGGGGCGGHHHHHHHHHGGGGGHHHHHGGHHHGHHHHHHHGGGGHHGGCADGEGGGGGGGGGGGGFGGGGGGGGGGFFFFFFFFFFB0FFFFFFFFFFFFFFFFFFFFFFFFFFFFFFFFFFFFF
@M05620:45:000000000-G6HP7:1:1101:12239:8218 1:N:0:136
AAACCAAGCAGACACTCACCGCTCCCTCGCCACAGGCCAATAGTTTGTCCTCACTGAGTTGGCAACAAGTGGCTGCTGTGGCTGCCATTTTTCTGGTGATGGCCATCAGCTCCGACGAGGTCAGCTGGGGGGCTTTCTTTGTGTAAGCAACGAGAAACCTGAAAGAAGCATTTTTTAACTAAGTCCTGCTGAGTCATTCATGAGTTTTTAGCCGCCTTGCTTCTTCTCACAGACTCTCTACTCTCATGCCA
+
AABBBBBFBFFFGGGGGGGFGGGGGGHHGGGGGHHHGGHHHFHGHHHHHHHBGHHHHHHHGGFHHHHHHHHHGHGGHHHFGEHGGGFHHHHHHHHHHHHHHHHHHHHHHHHHHGGGGGGG?FFHHHHHGGGGGGGGGGGGGGGGGGFFFFFFFFFDFFFFFFFFFFFFFFFFFFFFFFFFFFFFFFFFFFFFFBFFFFFFFFBFFFFFFAFFFDCFFFFFFFFFFFFFFFFFFFFFFFFFFFFFFFFFFF/
@M05620:45:000000000-G6HP7:1:1101:17624:8228 1:N:0:136
AGATTACTGCAACAGTTCCCCCTGGACCTGGAAAAGTTTCTTGCCTGGCTTACAGAAGCTGAAACAACTGCCAATGTCCTACAGGATGCTACCCGTAAGGAAAGGCTCCTAGAAGACTCCAAGGGAGTAAAAGAGCTGATGAAACAATGGCAAGTAAGTCAGGCATTTCCGCTTTAGCACTCTTGTGGATCCAATTGAACAATTCTCAGCATTTGTACTTGTAACTGACAAGCCAGGGACAAAACAAAGAT
+
AAABBFFFBF4DGGCGGGGGGGGEHHHHHHFHCGHHHHHHHHHHHHHHHHHFHHHHHHHHHHHHHHHHHHHHEHHGHHHHHHHHHGHHHHFHHHGGEGHHHHHHGHHHGHHHFGHHHHHHFG3FE?EGH4FGHGHHHHHHH2BGHHHHHHHHHGHHHHHHHGHHGHHHHHGGGGGHHHHHHHHHHGHGHHHHH0GHHGFH0CGHHHHHHHHHHHHHHHHHHHHHHHHHHHHHHGFGGGGGGGGGGGEFFFG
@M05620:45:000000000-G6HP7:1:1101:12948:8229 1:N:0:136
AAACCAAGCAGACACTCACCGCTCCCTCGCCACAGGCCAATAGTTTGTCCTCACTGAGTTGGCAACAAGTGGCTGCTGTGGCTGCCATTTTTCTGGTGATGGCCATCAGCTCCGACGAGGTCAGCTGGGGGGCTTTCTTTGTGTAAGCAACGAGAAACCTGAAAGAAGCATTTTTTAACTAAGTCCTGCTGAGTCATTCATGAGTTTTTAGCCGCCTTGCTTCTTCTCACAGACTCTCTACTCTCATGCCA
+
CBCCCCBFCFFFGGGGGGGGGGGGGGHHGGGGGHHHGGHHHHHHHHHHHHHFHHHHHHHHHHHGHHHHHHHHGHGGHHHHHHHGGHHHHHHHHHHHHHHHHHHHHHHHHHHHHGGGGGGGGHHHHHHHGGGGGGGGGGGGGGGGGGFFFFFFFFFFFFFFFFFFFFFFFFFFFFHFFFFHHFFFFFFFFFFFFBFFFFFFFFFFFFFHFFFHFFFFFFFFFFFFHHFFHHFFFFFFFFFFFFFFFFFFFFB
@M05620:45:000000000-G6HP7:1:1101:5090:8238 1:N:0:136
AGATCGGAAGAGCACACGTCTGAACTCCAGTCACAGCGATAGATCTCGTATGCCGTCTTCTGCTTGAAAAAAAAAAAAAAAAATAGGAAGAAATTAACAAACATACACTAGTGTAAAAAATAAAAAACAAAGATATAAATGTCTAAAGCAATCATGAGACTGTGGTAGAGTGTGTTGTCAATCATAAATGATAGAAAAAGAAAGTAAAAAAAGTTTGTACATCAGGAAAAAATAAAGATCGATGACACAAT
+
CCCCDCCCCCFFGGGGGGGGGGHHHHHHHHGHFHHHGGGHGGHGHHHHGGHHHHGFGHGHHHHHHHEHHGHGGGEE>//>//<022222002222222220/0?1111=0111111111-011<11-....//00000000000000000/0000000000:00//000:;:00././0000;00:00000000000/..../0000000--.0000/0;0000000///.-.0000:00.9900000:.0
@M05620:45:000000000-G6HP7:1:1101:11734:8239 1:N:0:136
AAACCAAGCAGACACTCACCGCTCCCTCGCCACAGGCCAATAGTTTGTCCTCACTGAGTTGGCAACAAGTGGCTGCTGTGGCTGCCATTTTTCTGGTGATGGCCATCAGCTCCGACGAGGTCAGCTGGGGGGCTTTCTTTGTGTAAGCAACGAGAAACCTGAAAGAAGCATTTTTTAACTAAGTCCTGCTGAGTCATTCATGAGTTTTTAGCCGCCTTGCTTCTTCTCACAGACTCTCTACTCTCATGCCA
+
CBCCCCCFCFFFGGGGGGGGGGGGGGHHGGGGGHHHGGHHHHHHHHHHHHHFHHHHHHHHHHHHHHHHHGHHGHGGHHHHHHHGGHHHHHHHHHHHHHHHHHHHHHHHHHHHHGGGGGGGDHHHHHHHGGGGGGGGGGGGGGGGGGFFFFFFFFFFFFFFFFFFFFFFFFFFFFFFFFFFFFFFFFFFFFFFFBFFFFFFFFFFFFFFFFFFFFFFFFFFFFFFFFFFFFFFFFFFFFFFFFFFFFFFFFF
@M05620:45:000000000-G6HP7:1:1101:16325:8240 1:N:0:136
TACCTGTACTGGGGAAGCATTTGAATATCCCCCCATGGTGATGGGGACGGAGAACTGCTCCATAAACACAGGCAACGTGCCTAACTTTCCCGGGAAGATGAAGTCAAAGAGCGACCACAGCTCTCGGAGGTTATTTTGCATCGGTGAGCCAGACAGAATGATCCGATGAGGGGTGCGAAACTATTTGAGGAAAGGAAGCACCTTTTTATTAAATTTACCTTTTAGCAATCGCCATTCCTACCCTAAAGATC
+
BBBBBFFFFFFFGFFFGGGGGGHHHHHGHHHGGGGHHHGGHHHHHGGGGGGGGHHHHHHHHHHHHHHHHHHHGHHHGHHHHHHHHHHHHHHGGGGGGHHHGHHHHHHHHHHHGGGGGHHHHHHGHGGGGGEHGHHHHGGHHHGGGGGHHHGHHGGHHHGHHHHHHGGGHHGGGGCGGGGGGGGGGGGGAFFFGGGGGGGFGFFFFFFFFFFFFFFFFFFFFFFFFFFFFFFFFFFFFFFFFFFFFFFFFFF
@M05620:45:000000000-G6HP7:1:1101:17634:8246 1:N:0:136
AGATTACTGCAACAGTTCCCCCTGGACCTGGAAAAGTTTCTTGCCTGGCTTACAGAAGCTGAAACAACTGCCAATGTCCTACAGGATGCTACCCGTAAGGAAAGGCTCCTAGAAGACTCCAAGGGAGTAAAAGAGCTGATGAAACAATGGCAAGTAAGTCAGGCATTTCCGCTTTAGCACTCTTGTGGATCCAATTGAACAATTCTCAGCATTTGTACTTGTAACTGACAAGCCAGGGACAAAACAAAGAT
+
AAAABFFFFF4DGGGGGGGGGGGGHHHHHGFFBFHHGHHHHHHHHHHHHHHFHGFHHHHHHHHHHGHHHHHHHHHHHHHHHHHHHHHHHHHHHHGGEGHHHHFHGHHHGHHHFHHHHHHGECFFEFEEH4FHHGHHHHGHHFGHHFHHHGHHHGHGHHHHHHHHHHHHHHGGGGGHGHHHHHHHHGFEHHHHHHHHHF0C<GHHHHHHHHHHHGHHHFHHHHHFHHHEFHHHGGGGGGGGGGBFGGGEFBF
@M05620:45:000000000-G6HP7:1:1101:26954:8250 1:N:0:136
AAACCAAGCAGACACTCACCGCTCCCTCGCCACAGGCCAATCGTTTGTCCTCACTGAGTTGGCAACAAGTGGCTGCTGTGGCTGCCATTTTTCTGGTGATGGCCATCAGCTCCGACGAGGTCAGCTGGGGGGCTTTCTTTGTGTAAGCAACGAGAAACCTGACAGAAGCATTTTTTAACTAAGTCCTGCTGAGTCATTCATGAGTTTTTAGCCGCCTTGCTTCTTCTCACAGACTCTCTACTCTCATGCCA
+
?ABBBAACABFFGGGGGGGGEEEGGGHHGGG2EAFDFFA2B3AFGFGHGHGHHHGFBGGGHFGGHHAFHFHHGFGGHHBGHHHEFHFFHHHGGFFHFGGHHEHH3GHEHHGHHGCE/CGGGHCGHHHBDCGGGGFGGFFGBFBF/9BBFFFBAADFBFFFFF/;FBFFFFFFFFFBEFEFB/;FFFFBFFF/FFFBFFFFBF//BBFFFEFFF.BBD?FFFFFFFFFF9B/B9A9FFFF/9BFFFFF/F//
@M05620:45:000000000-G6HP7:1:1101:26937:8258 1:N:0:136
AAACCAAGCAGACACTCACCGCTCCCTCGCCACAGGCCAATAGTTTGTCCTCACTGAGTTGGCAACAAGTGGCTGCTGTGGCTGCCATTTTTCTGGTGATGGCCATCAGCTCCGACGAGGTCAGCTGGGGGGCTTTCTTTGTGTAAGCAACGAGAAACCTGAAAGAAGCATTTTTTAACTAAGTCCTGCTGAGTCATTCATGAGTTTTTAGCCGCCTTGCTTCTTCTCACAGACTCTCTACTCTCATGCCA
+
AAAAAAAFAFFFGG1BFGGFEEAFGFFGGGGGGGHAFGG/FFHHHGHEHHFHH/GFFHHHHFHHHHHHHGHFF0>/BEDGCC>EFHBGHHHGCHHGGH1DGGHHHGHFFF1GHCEEG@CCEC<CCFHHGGGG?AEGBFFGGGGGFFFFFFF@FBFFFFAFFFFFFFFFBBBFFFF?F/BFFFFF99BBFFFBFBB/;BF99FF/BFFFEFFFF--9A-9/FB/9FFBFFBFF/FFFFFB9FFFFBB//9BF
@M05620:45:000000000-G6HP7:1:1101:7863:8291 1:N:0:136
AAACCAAGCAGACACTCACCGCTCCCTCGCCACAGGCCAATAGTTTGTCCTCACTGAGTTGGCAACAAGTGGCTGCTGTGGCTGCCATTTTTCTGGTGATGGCCATCAGCTCCGACGAGGTCAGCTGGGGGGCTTTCTTTGTGTAAGCAACGAGAAACCTGAAAGAAGCATTTTTTAACTAAGTCCTGCTGAGTCATTCATGAGTTTTTAGCCGCCTTGCTTCTTCTCACAGACTCTCTACTCTCATGCCA
+
CCCCCDCFCFFFGGGGGGGGGGGGGGHHGGGGGHHHGGHHHHHHHHHHHHHHHHHHHHHHHHHHHHHHHHHHGHGGHHHHHHHGGHHHHHHHHHHHHHHHHHHHHHHHHHHHHGGGGGGGGGHHHHHHGGGGGGGGGGGGGGGGGGFFFFFFFFFFFFFFFFFFFFFFFFFFFFHFFFHHHFFFFFFFFFFFFFFFFHFFFFFFBFFFFFFFFFFFFFFFFHHFFFFFFFFFFFFFFFFFFFFFFFFFFFB
@M05620:45:000000000-G6HP7:1:1101:25823:8298 1:N:0:136
TACCTGTACTGGGGAAGAGTGTAGCAATCGCCATTCCTACCCTAAAGATCGGAAGAGCACACGTCTGAACTCCAGTCACAGCGATAGATCTCGTATGCCGTCTTCTGCTTGAAAAAAAAAAAAAAAAAATAAGAAAAAAAAAGATAAGAAGGAAAAATAAAAAAAAAAAAGAGAAAAAGAGAGAGAGGATAGGTTGATAAGGCGCTAGAACAGGGGAGAGGGGGTGGGGAGAAAGTGAGTGTAGGAGATAG
+
CCBCCFFFFFFFGGGGGGGGGGGHHHHHHGGGGGHHHHHHHHHHHHHHHHHGGGGGHHHHGHGHHHGHHHHHHGHHHHHGHHGGHGGFHGHHHGGHHHHGFGHGHHHHHHHHHGHHGGGGG<></<>--.000<0//.----..000000/.<///:.00000-------9.//00/...//......./00/0:</00000/---9.000</..-.-.9..----9<-.-..00000:0000000/./::
@M05620:45:000000000-G6HP7:1:1101:7853:8306 1:N:0:136
AAACCAAGCAGACACTCACCGCTCCCTCGCCACAGGCCAATAGTTTGTCCTCACTGAGTTGGCAACAAGTGGCTGCTGTGGCTGCCATTTTTCTGGTGATGGCCATCAGCTCCGACGAGGTCAGCTGGGGGGCTTTCTTTGTGTAAGCAACGAGAAACCTGAAAGAAGCATTTTTTAACTAAGTCCTGCTGAGTCATTCATGAGTTTTTAGCCGCCTTGCTTCTTCTCACAGACTCTCTACTCTCATGCCA
+
BBBBBCCFCFFFGGGGGGGGGGGGGGHHGGGGGHHHGGHHHHHHHHHHHHHHHHHHHHHHHHHHHHHHHHHHGHGGHHHHHHHGGHHHHHHHHHGHHHHHHHHHHHHHHHHHHGGGGGGGGGHHHHHHGGGGGGGGGGGGGGGGGGFFFFFFFFFFFFFFFFFFFFFFFFFFFFFFFFFFFFFFFFFFFFFFFFFFFFFFFFFFFFFFFFFFFFFFFFFFFFFFFFFFFFFFFFFFFFFFFFFFFFFFFF0
@M05620:45:000000000-G6HP7:1:1101:7870:8310 1:N:0:136
AAACCAAGCAGACACTCACCGCTCCCTCGCCACAGGCCAATAGTTTGTCCTCACTGAGTTGGCAACAAGTGGCTGCTGTGGCTGCCATTTTTCTGGTGATGGCCATCAGCTCCGACGAGGTCAGCTGGGGGGCTTTCTTTGTGTAAGCAACGAGAAACCTGAAAGAAGCATTTTTTAACTAAGTCCTGCTGAGTCATTCATGAGTTTTTAGCCGCCTTGCTTCTTCTCACAGACTCTCTACTCTCATGCCA
+
BBBBBBBFBFFFGGGGGGGGGGGGGGHHFGGGGHHHGGHHHHHHHHHHHHHHHHHHHHFGHHHHHHHHHHHHGFGGHHHHHHHGGHHHHHHHHHHGHHHHHHHHHHHHHHHHHGGGGGGGGGHHHHGHGGGGGGGGGFGGGGGGGGFFFFFFFFFFFFFFFFFFFFFFFFFFFFFFEFFFFFFFFFFFFFFFFBFFFFFFFFFFFFFFFFFFFDFFFFFFFFFFFFFFFFFFFFFFFFFFFFFFFFFFFFF
@M05620:45:000000000-G6HP7:1:1101:9677:8339 1:N:0:136
TACCTGTACTGGGGAAGCATTTGAATATCCCCCCATGGTGATGGGGACGGAGAACTGCTCCATAAACACAGGCAACGTGCCTAACTTTCCCGGGAAGATGAAGTCAAAGAGCGACCACAGCTCTTCAGAGGTTATTTTGCATCGGTGAGCCAGACAGAATGATCCGATGAGGGGTGCGAAACTATTTGAGGAAAGGAAGCACCTTTTTATTAAATTTACCTTTTAGCAATCGCCATTCCTACCCTAAAGAT
+
DCCDDFFFFFFFGGGGGGGGGGHHHHHHHHHGGGGHHHHHHHHHHGGGGGGGGHHHHHHHHHHHHHHHHHHHGHHHGHHHHHHHHHHHHHHGGGGGGHHHHHHHHHHHHHHHGGGGGHHHHHHHHHHHHHGHHHHHHHHHGHHGGGGGHHHHHHGHHHHHHHHHHHEGGHHGGGEEGGGGGGGGGHHHGGGFFFGGGGGGGGGGGGGGGHFFFFFFFFFFFFFFFFFFFFFFFFFEFFFFFFFFFFFFFFF
@M05620:45:000000000-G6HP7:1:1101:5055:8380 1:N:0:136
CATCCTGACCCTGAAGTACCCCGGCTTGATTTCTGACATTAGATCGGAAGAGCACACGTCTGAACTCCAGTCACAGCGATAGATCTCGTATGCCGTCTTCTGCTTGAAAAAAAAAAAAGAAAAGATGGAGGGCTTTTTTTGAGTAAGAAAGGAGAAAATTGAAAGAGGAATATTTAAAGTAAGCATTGATAAGAGATGAAAGAGAATGTAGTTGTGTTGATGAGGAATAGAGACTCTCTAAGTGTATGAAG
+
BBABBFFFFFFFGGG4FGGGGGE2FEGGHHHHHHFGHHHHGA5GHFF2AAGCFHHHHGHGHFHHHHHHBGHHHHHHHGGHG1GHFGG?FFHGHHGGGHGHHHHFHBCGFHHEG/C>/</<00??/11100.-.0.011---..=:0;00//./:..//0/000;9/9.:/;0000000000090000;0000000/;0000;/..//////////.9/9/;/////.//////./////;///9///9///
@M05620:45:000000000-G6HP7:1:1101:20922:8385 1:N:0:136
AAACCAAGCAGACACTCACCGCTCCCTCGCCACAGGCCAATAGTTTGTCCTCACTGAGTTGGCAACAAGTGGCTGCTGTGGCTGCCATTTTTCTGGTGATGGCCATCAGCTCCGAGGTCAGCTGGGGGGCTTTCTTTGTGTAAGCAACGAGAAACCTGAAAGAAGCATTTTTTAACTAAGTCCTGCTGAGTCATTCATGAGTTTTTAGCCGCCTTGCTTCTTCTCACAGACTCTCTACTCTCATGCCAGAA
+
BBBBBBA?AFFFFGGGGGGGGGGGGFHFGGGGGHGHGGGHHHHGHHHHFGHHHHHHHHHHHHHHHHHHGFHHGHFGGHHHGHGFGHHHHFHHHHHHHHEHHHHHHHHHHHHHHEGGGEHGHGHHFGGGGGGGGFGGGGFGGGGGGGGGGFFFFFFFFFBFFFFFFFFFFFFFFFFFFFFFFFFFFFFFFFFFFFFFFFFFFBFFFFFFFFFFFFFFFFFFFFFFFFFFFFFFFFFFFFFFFFFFBFFFFFF
@M05620:45:000000000-G6HP7:1:1101:5043:8394 1:N:0:136
CATCCTGACCCTGAAGTACCCCGGCTTGATTTCTGACATTAGATCGGAAGAGCACACGTCTGAACTCCAGTCACAGCGATAGATCTCGTATGCCGTCTTCTGCTTGAAAAAAAAAAAAAGAAAAAAAGAAACATTATAAATAGTGAGTAAAAAGAATCAGAAACATTCAACAAATAAAACGCATCACAACAACAGTTTTGTAACGATAAGTACGTCAGCATATCATAGTAATAGCTATGATTGTCTCATTG
+
BBBBBFFFFFFFGGGGGGGGGFG2EFEAAGHFDGAAFAFFBF5AAGAEEACFFGCF1EAA2FGG3AGGBFD@FBD@?>>B>EDF4@B1?>FCGB>1/B14B44F3?GHHHHGGDGB>////0<00-<...///0000000000000000000:...000::0///000;000..090000;--.-0000...../////.9///...../:/;;..../9//;/9/9///////;/////://////////
@M05620:45:000000000-G6HP7:1:1101:17271:8413 1:N:0:136
TACCTGTACTGGGGAAGCATTTGAATATCCCCCCATGGTGATGGGGACGGAGAACTGCTCCATAAACACAGGCAACGTGCCTAACTTTCCCGGGAAGATGAAGTCAAAGAGCGACCACAGCTCTTCGGAGGTTATTTTGCATCGGTGAGCCAGACAGAATGATCCGATGAGGGGTGCGAAACTATTTGAGGAAAGGAAGCACCTTTTTATTAAATTTACCTTTTAGCAATCGCCATTCCTACCCTAAAGAT
+
BBBBBFFFFFFFGGGGGGGFGFHHHHHHHHFGGGCHGHBGHHHHHDGGGGGGGHHHHHHHHHHFHHHHHHGHGFHHGHHFHHGFHHHHHHHGGGEGEHHHHGFHHHHHGHGCFGGGGHHHHHHHHHHGGGGEHHHHHHHHHHHGGFGGHGHHHHGHHHHHHHHHHHEGGHHGGGCDGGGGGGGGGGGGGGGCFFGGGGGGGGFFFFFFFFFFFFFFFFFFFFFFFFFE9FFEFFFEFFFFFFFFFFFFFFF
@M05620:45:000000000-G6HP7:1:1101:3992:8418 1:N:0:136
TACCTGTACTGGGGAAGCATTTGAATATCCCCCCATGGTGATGGGGACGGAGAACTGCTCCATAAACACAGGCAACGTGCCTAACTTTCCCGGGAAGATGAAGTCAAAGAGCGACCACAGCTCTTCGGAGGTTATTTTGCATCGGTGAGCCAGACAGAATGATCCGATGAGGGGTGCGAAACTATTTGAGGAAAGGAAGCACCTTTTTATTAAATTTACCTTTTAGCAATCGCCATTCCTACCCTAAAGAT
+
CBBCCFFFFFFFGGGGGGGGGGHHFHHHHHHGGGGHHHGHHHHHHGGGGGGGGHHGHHHHHHHHHHHHHHHHGHHHGHHHHHHHHHHHHHHGGGGGGHHHHHHHHHHHHHHHGGGGGHHHHHHHHHHGGGGGHHHHHHHHHHHGGGGGHHHHHHGHHHHHHHHHHHEGGHHHGGEEGGDGGGGGGGGGGGGCFGFFFFGGGGFFFFFFFFFFFFFFFFFFFFFFFFFFFFFFFFFEFFFFFFFFFFFFFFF
@M05620:45:000000000-G6HP7:1:1101:17251:8427 1:N:0:136
TACCTGTACTGGGGAAGCATTTGAATATCCCCCCATGGTGATGGGGACGGAGAACTGCTCCATAAACACAGGCAACGTGCCTAACTTTCCCGGGAAGATGAAGTCAAAGAGCGACCACAGCTCTTCGGAGGTTATTTTGCATCGGTGAGCCAGACAGAATGATCCGATGAGGGGTGCGAAACTATTTGAGGAAAGGAAGCACCTTTTTATTAAATTTACCTTTTAGCAATCGCCATTCCTACCCTAAAGAT
+
BABBBFFFFFFFAEGFEGGGGGHHHHHHHHHGGGGHHHHHHHHHHGGGGGFGGHHHGHHHHHHGGHHHHHHHGHHHGHHHHHHFHHHHHHHGGGEFGHHHHHHHHHGHHHHGGGGGGHHHHHHHHHHGGDGCGFHHHHHGEHHGGEGGHHHHHGGGHHHHHGHHHHFGGHHHGG;CGGGDGGGGGGGGGGGBF9FFFBFGFGFFFFFFFFFFB/FFFFBFFFFFFFFFBBFFFFFEFFFFFFFFFFFFFFF
@M05620:45:000000000-G6HP7:1:1101:20540:8435 1:N:0:136
TACCTGTACTGGGGAAGCATTTGAATATCCCCCCATGGTGATGGGGACGGAGAACTGCTCCATAAACACAGGCAACGTGCCTAACTTTCCCGGGAAGATGAAGTCAAAGAGCGACCACAGCTCTTCGGAGGTTATTTTGCATCGGTGAGCCAGACAGAATGATCCGATGAGGGGTGCGAAACTATTTGAGGAAAGGAAGCACCTTTTTATTAAATTTACCTTTTAGCAATCGCCATTCCTACCCTAAAGAT
+
DDDDDFFFFFFFGGGGGGGGGGHHHHHHHHHGGGGHHHGHHHHHHGGGGGGGGHHHHHHHHHHHHHHHHHHHGHHHGHHHHHHHHHHHHHHGGGGGGHHHHHHHHHHHHHHHGGGGGHHHHHHGHHHGGGGCFHHHHHHHGHHGGGGGHHHHHHGHHGHHHHHHHHGGGHHHGGAEGGDGGGGGGHGGGGGFGGGGGGGGGGFFFFFFFFFFFFFFFFFFFFFFFFFFFFFFFFFFFFFFFFFFFFFFFFF
@M05620:45:000000000-G6HP7:1:1101:19666:8436 1:N:0:136
AGATTACTGCAACAGTTCCCCCTGGACCTGGAAAAGTTTCTTGCCTGGCTTACAGAAGCTGAAACAACTGCCAATGTCCTACAGGATGCTACCCGTAAGGAAAGGCTCCTAGAAGACTCCAAGGGAGTAAAAGAGCTGATGAAACAATGGCAAGTAAGTCAGGCATTTCCGCTTTAGCACTCTTGTGGATCCAATTGAACAATTCTCAGCATTTGTACTTGTAACTGACAAGCCAGGGACAAAACAAAGAT
+
AABCCFFFFFFFGGGGGGGGGGGGGGHHHHGHHHHHHHHHHHHHHHHHHHHHHHHHHHHHHHHHHHHHHHHHHHHHHHHHGHHHHHHHHHHHHHGGGGHHHHHHHHHHGHHHHHHHHHHHHHHGGHGGHHHHHGHHHHHHHHHHHHHHHHHHHGHHHHHHHHHHHHHHHHGGGGGHGHHHHHHHHFHGGHHHHHHHHHGFHHHHHHHHHHHHHHHHHGHHHGHGHHHHGHHHHGGGGGGGEGGGGGGGGGG
@M05620:45:000000000-G6HP7:1:1101:20524:8442 1:N:0:136
TACCTGTACTGGGGAAGCATTTGAATATCCCCCCATGGTGATGGGGACGGAGAACTGCTCCATAAACACAGGCAACGTGCCTAACTTTCCCGGGAAGATGAAGTCAAAGAGCGACCACAGCTCTTCGGAGGTTATTTTGCATCGGTGAGCCAGACAGAATGATCCGATGAGGGGTGCGAAACTATTTGAGGAAAGGAAGCACCTTTTTATTAAATTTACCTTTTAGCAATCGCCATTCCTACCCTAAAGAT
+
?AABBFFFFFFFGGGGGGGGGGFHHHHHHHHGGGGHHHHHGHHGEGGGGGGGGHHHHHHHHFHGHHHHHHHHGHHHGHHHHHFHHHHHHHHGGGFGGHHHHGHHHHHGHHHHGFGGFHAGHHHHHDGDEGGCFFFHHHHHEHHGGCEGHGHHHHGFHCHFGHHHGHGGGHHHG@.;CCDDCGGGFGGGFEGBB99A/BFFGGFFFFFFFFFFFFFFF/;9BBFFFFFFFFFFFFFFFFFFFFFFFFFFFFF
@M05620:45:000000000-G6HP7:1:1101:19683:8444 1:N:0:136
AGATTACTGCAACAGTTCCCCCTGGACCTGGAAAAGTTTCTTGCCTGGCTTACAGAAGCTGAAACAACTGCCAATGTCCTACAGGATGCTACCCGTAAGGAAAGGCTCCTAGAAGACTCCAAGGGAGTAAAAGAGCTGATGAAACAATGGCAAGTAAGTCAGGCATTTCCGCTTTAGCACTCTTGTGGATCCAATTGAACAATTCTCAGCATTTGTACTTGTAACTGACAAGCCAGGGACAAAACAAAGAT
+
CCBCCFFFFFFFGGGGGGGGGGGGHGHHHHHHHHHHGHHHHHHHHHHHHHHHHHHHHHHHHHHHHHHHHHHHHHHHHHHHHHHHHHHHHHHHHHGGGGHHHHHHHHHHGHHHHHHHHHHHHHHGGGGEHHHHHGHHHHHHHHHHHHHHHHHHHGHHHHHHHHHHHHHHHHGGGGGHHHHHHHHHHGHGHHHHHGHHHGHGGHHHHHHHHHHHHHHHHFHHHHHHHHHGGHHHGGGGGGGGEFGGGGGGGBF
@M05620:45:000000000-G6HP7:1:1101:19659:8457 1:N:0:136
AGATTACTGCAACAGTTCCCCCTGGACCTGGAAAAGTTTCTTGCCTGGCTTACAGAAGCTGAAACAACTGCCAATGTCCTACAGGATGCTACCCGTAAGGAAAGGCTCCTAGAAGACTCCAAGGGAGTAAAAGAGCTGATGAAACAATGGCAAGTAAGTCAGGCATTTCCGCTTTAGCACTCTTGTGGATCCAATTGAACAATTCTCAGCATTTGTACTTGTAACTGACAAGCCAGGGACAAAACAAAGAT
+
CCCCCFFFFFFFGGGGGGGGGGGGHHHHHHHHHHHHGHHHHHHHHHHHHHHHHHHHHHHHHHHHHHHHHHHHHHHHHHHHHHHHHHHHHHHHHHGGGGHHHHHHHHHHGHHHHHHHHHHHHHHGGGGFHHHHHGHHHHHHHHHHHHHHHHHHHGHHHHHHHHHHHHHHHHGGGGGHHHGHHHHHHGHGHHHHHFHHHFGHHHHHHHHHHHGHHHHHHHHHHHHGHHHGHHHHHGGGGGGGFFFFGGGGGEF
@M05620:45:000000000-G6HP7:1:1101:14259:8474 1:N:0:136
AGATTACTGCAACAGTTCCCCCTGGACCTGGAAAAGTTTCTTGCCTGGCTTACAGAAGCTGAAACAACTGCCAATGTCCTACAGGATGCTACCCGTAAGGAAAGGCTCCTAGAAGACTCCAAGGGAGTAAAAGAGCTGATGAAACAATGGCAAGTAAGTCAGGCATTTCCGCTTTAGCACTCTTGTGGATCCAATTGAACAATTCTCAGCATTTGTACTTGTAACTGACAAGCCAGGGACAAAACAAAGAT
+
BBBBAFFFFFBFGGBGGGGGGGGGHHHHFHHHHHHHFGHHFHHHHHHHHHHHHHHHHHHHHHHHHHHHHHHHHHGHGHHHGHGHHHHHHHFHHHGGGFGGFHCGHGHHGHHHHHHHHGHHHHHFA?EEGFHHHGHHHHHHHHHHHHHHHHHHHGHHHHHHGHGHHHHHHHGGGGGHGGHHHHHGHFHGFHHHHHHHHHFFHHHHHHHFFHHHHHHHHFHHHGFFHHHHFHHHEEGGGGGGGGGGGGGGGGG
@M05620:45:000000000-G6HP7:1:1101:11227:8494 1:N:0:136
AGATTACTGCAACAGTTCCCCCTGGACCTGGAAAAGTTTCTTGCCTGGCTTACAGAAGCTGAAACAACTGCCAATGTCCTACAGGATGCTACCCGTAAGGAAAGGCTCCTAGAAGACTCCAAGGGAGTAAAAGAGCTGATGAAACAATGGCAAGTAAGTCAGGCATTTCCGCTTTAGCACTCTTGTGGATCCAATTGAACAATTCTCAGCATTTGTACTTGTAACTGACAAGCCAGGGACAAAACAAAGAT
+
?AABBFFFFFFFGGFGGGGGGGGGHGHHGHHHHHHHGHHHHHHHHHHGHHHFHFHHHHHHHHGHHGHHHHHHHHHGFHGHHHHFHFHHHGHHHHGFGGHHGHHFHGHHGHHHHHHHHHHHHHHGGGEEGHHHHGHEHHGFHFHGGHHHFGHHHGHHHHHFFHHHHHHHHHFGFGGHHHDHHHHHHHHGEFHHGGHHHHGGHGHHHGFHHGHGHHHCCGGHHGHHHGHHFFFHHFFGEGGFEFF9CEFGFGF
@M05620:45:000000000-G6HP7:1:1101:11212:8506 1:N:0:136
AGATTACTGCAACAGTTCCCCCTGGACCTGGAAAAGTTTCTTGCCTGGCTTACAGAAGCTGAAACAACTGCCAATGTCCTACAGGATGCTACCCGTAAGGAAAGGCTCCTAGAAGACTCCAAGGGAGTAAAAGAGCTGATGAAACAATGGCAAGTAAGTCAGGCATTTCCGCTTTAGCACTCTTGTGGATCCAATTGAACAATTCTCAGCATTTGTACTTGTAACTGACAAGCCAGGGACAAAACAAAGAT
+
AABBBFFFDFFFGG4FGGGGGGGGHHHHHHHHHHHHGHHHHHHHHHHHHHHHHGHHHHHHHGHGHHGHHHHHHHHHHHHHHHHHGGHHHHDHHHGFGGHHHHCGHHHHGHHHHHHGHHHHHHHGGHGGFDGHHFHHHHGHHHHHHGHHGHHHHGHHHHHHHHHHGHHHHHGGGGGHHHGHHHHHHHHGHHHHF0DGHGFHHHHHHHHHHHHHHHHHHHHHHHHGHHHHHHGGHGGGGGGGAFFFGGGGGBF
@M05620:45:000000000-G6HP7:1:1101:11682:8523 1:N:0:136
AAACCAAGCACACGTCTGAACTCCAGTCACAGCGATAGATCTCGTATGCCGTCTTCTGCTTGAAAAAAAAAAAAAAATGCATAAATAGCCAGGGTAAATGAAGTACAAGAGCAACCACAGATCGGCTTAAGCTATTTTGCATCAGATTGACAGACAGAAAGATCAGATAAGTTGGGCACAACGATTTGAGTAACGTGAGCACCTATTTATGCAATTTACCTTATAGCAAACGACATTCCTACCCTAAACAT
+
ABBCBABFCFFFGGGGGGGGGGHHHHHHFHHHHGGHGGGGAGHHGGHHHHGAEHGHHHHHHHFHHGHGGGGF>>>//03344B344433220//22222?BB2>2>>F2202220?//=01?1//-.-<11111=F111<1000<0000000<<C///000/00:00000000:0:././/.-9:.;00.9900./...00.:/00090;00000;:99FB90:000000...-::000000.90B/00:0
@M05620:45:000000000-G6HP7:1:1101:23048:8540 1:N:0:136
AGATTACTGCAACAGTTCCCCCTGGACCTGGAAAAGTTTCTTGCCTGGCTTACAGAAGCTGAAACAACTGCCAATGTCCTACAGGATGCTACCCGTAAGGAAAGGCTCCTAGAAGACTCCAAGGGAGTAAAAGAGCTGATGAAACAATGGCAAGTAAGTCAGGCATTTCCGCTTTAGCACTCTTGTGGATCCAATTGAACAATTCTCAGCATTTGTACTTGTAACTGACAAGCCAGGGACAAAACAAAGAT
+
BBBBCFFFFFFFGGGFGGGGGGGGHHHHHHHHHHHHHHHHHHHHHHHHHHHHHHHHHHHHHHHHHHHHHHHHHHHHHHHHHHHHHHHHHHFHHHGGGGHHHHFHHHHHGHHHHHHHHHHHHHHGGHGGHHHHHGHHHHGHHHHHHHHHHHHHHGHHHHHHHHHHHHHHHHGGGGGHHHHHHHHHHHHGHHHHHHHHHHFGHGHHHHHHHHHHHHHHHGHHHHHHHHHHGHHHHGFGEGGGGGGGGGGGGGG
@M05620:45:000000000-G6HP7:1:1101:20020:8567 1:N:0:136
AGATTACTGCAACAGTTCCCCCTGGACCTGGAAAAGTTTCTTGCCTGGCTTACAGAAGCTGAAACAACTGCCAATGTCCTACAGGATGCTACCCGTAAGGAAAGGCTCCTAGAAGACTCCAAGGGAGTAAAAGAGCTGATGAAACAATGGCAAGTAAGTCAGGCATTTCCGCTTTAGCACTCTTGTGGATCCAATTGAACAATTCTCAGCATTTGTACTTGTAACTGACAAGCCAGGGACAAAACAAAGAT
+
BCBCCFFFFFFFGGGGGGGGGGGGGGFHHHHHHHHHGHHHHHHHHHHHHHHHHHGHHHHHHHHHHHHHHHHHHHHHHHHHHHHHHHHHHHHGHHGGGGHHHHHHHHHHGHHHHGHHHHHHHHHGGFGGHHHHHGHGHHGHHHHHHHHHHHHGHGHHHHGHHHHHHHHHHHGGGGGHGHHHHHHGHGHGHFHHGHHFHGFHHHGFHHHFHHHHHHHHHCGGHGHFHHHHHHHFAEFFEGGGGGFFGGGGGFF
@M05620:45:000000000-G6HP7:1:1101:24105:8568 1:N:0:136
AAACCAAGCAGACACTCACCGCTCCCTCGCCACAGGCCAATAGTTTGTCCTCACTGAGTTGGCAACAAGTGGCTGCTGTGGCTGCCATTTTTCTGGTGATGGCCATCAGCTCCGACGAGGTCAGCTGGGGGGCTTTCTTTGTGTAAGCAACGAGAAACCTGAAAGAAGCATTTTTTAACTAAGTCCTGCTGAGTCATTCATGAGTTTTTAGCCGCCTTGCTTCTTCTCACAGACTCTCTACTCTCATGCCA
+
3AAABAAFBFFFGGGGGGGGEEFGGGHHGGGEEFGGGGGFGGHHHHHHHHHHHHHHHHHHHHHHGHHGHHHGFHGGHFGHHGHFFHFHHHHHHHHHHHGHBHHHHHHGHHHHHGGGG@GGFGHHHHHGGGGGFGGGGGGGGGGGGGFFFFFFFFFFFFFFFFFFFFFFFFFFFFFFFFFFFFFFFFFFFFBBF;BFFFFFFFEFFFFFFFFFFFFFFFFFFFFFFFFFFFFFFFFFFFFFFFFFFFFBFF/
@M05620:45:000000000-G6HP7:1:1101:24069:8569 1:N:0:136
AAACCAAGCAGACACTCACCGCTCCCTCGCCACAGGCCAATAGTTTGTCCTCACTGAGTTGGCAACAAGTGGCTGCTGTGGCTGCCATTTTTCTGGTGATGGCCATCAGCTCCGACGAGGTCAGCTGGGGGGCTTTCTTTGTGTAAGCAACGAGAAACCTGAAAGAAGCATTTTTTAACTAAGTCCTGCTGAGTCATTCATGAGTTTTTAGCCGCCTTGCTTCTTCTCACAGACTCTCTACTCTCATGCCA
+
A3AABB@FAFFFGGCGGGGGGGGGGGHHGGGGGHHHGGGHHGHHHGHHHHHHHHHGHHFGHHHHHHHHHFGHFHGGHGHHHHGEFHHHHHHHHHHGHHHHHHHHHHHGGHHHHGGGGFGG?GHHHHHHGGGGGGGGGGGGFFGGGGFFFFFFFDFDFFFFFFFFFFFFFFFFFFFFFFFFFFFBFFFFFFFFFBFBBFFFFFFFFFFFFFFFFFFFFFFFFFFFFFFFFFFFFFFFFFFFFFFFFFFFFFF
@M05620:45:000000000-G6HP7:1:1101:20293:8573 1:N:0:136
TACCTGTACTGGGGAAGCATTTGAATATCCCCCCATGGTGATGGGGACGGAGAACTGCTCCATAAACACAGGCAACGTGCCTAACTTTCCCGGGAAGATGAAGTCAAAGAGCGACCACAGCTCTTCGGAGGTTATTTTGCATCGGTGAGCCAGACAGAATGATCCGATGAGGGGTGCGAAACTATTTGAGGAAAGGAAGCACCTTTTTATTAAATTTACCTTTTAGCAATCGCCATTCCTACCCTAAAGAT
+
CBCCDFFFFFFFGGGGGGGGGGHHHHHHHHHGGGGHHHHHGHHHHGGGGGGGGHHHHHHHHHHGGHHHHHHHGHHHGHHHHHHHHHHHHHHGGGGGGHHHGHHHHHHHHHGHGGGGGHHHHHHHHHHGGGG?GFHHHHHHEHHGGCEGHHHFHHGFHHHHHHHHHHDGGHHHGG;AEGFGGGGGHGGGGGGBB:FGGFFEFGFFFFFFFFFFFFFFFFFFFFFFFFFEFFFFFFFFFFFFFFFFFFFFFFF
@M05620:45:000000000-G6HP7:1:1101:24086:8577 1:N:0:136
AAACCAAGCAGACACTCACCGCTCCCTCGCCACAGGCCAATAGTTTGTCCTCACTGAGTTGGCAACAAGTGGCTGCTGTGGCTGCCATTTTTCTGGTGATGGCCATCAGCTCCGACGAGGTCAGCTGGGGGGCTTTCTTTGTGTAAGCAACGAGAAACCTGAAAGAAGCATTTTTTAACTAAGTCCTGCTGAGTCATTCATGAGTTTTTAGCCGCCTTGCTTCTTCTCACAGACTCTCTACTCTCATGCCA
+
CCCCCCCFCFFFGGGGGGGGGGGGGGHHGGGGGHHHGGHHHHHHHHHHHHHHHHHHHHHHHHHHHHHHHGHHGHGGHHHHHHHGGHHHHHHHHHHHHHHHHHHHHHHHHHHHHGGGGGGGFHHHHHHHGGGGGGGGGGGGGGGGGGFFFFFFFFFFFFFFFFFFFFFFFFFFFFFFFFFFFFFFFFFFFFFFFFFFFFFFFFFFFFFFFFFFFFFFFFFFFFFFFFFFFFFFFFFFFFFFFFFFFFFFFFF
@M05620:45:000000000-G6HP7:1:1101:3669:8581 1:N:0:136
AAACCAAGCAGACACTCACCGCTCCCTCGCCACAGGCCAATAGTTTGTCCTCACTGAGTTGGCAACAAGTGGCTGCTGTGGCTGCCATTTTTCTGGTGATGGCCATCAGCTCCGAGGTCAGCTGGGGGGCTTTCTTTGTGTAAGCAACGAGAAACCTGAAAGAAGCATTTTTTAACTAAGTCCTGCTGAGTCATTCATGAGTTTTTAGCCGCCTTGCTTCTTCTCACAGACTCTCTACTCTCATGCCAGAA
+
A3A>3AACAFFFGGFGCGGGEGGEGFBGEEEFEFFHFEFDGFHFGHHHHHHBFHFDGHDGHFFGHHHHHHHFCGFEGGE?B?EE1BFGGFHDBFGFHHGGHHFHHFHGF3ECFECGC?GFGF1FFDCCG-?EFFGGGF0C9FCFC09A@.A.DFFFF.;FFBFAFB/FFBFFBFBFFB:BFFFFFBFF/A9;9FFFFBBFFFFFFFFFFBD=BFFFBFBBFFFF/FFFF/99BFFFFFFFFFFFFFFFBFF
@M05620:45:000000000-G6HP7:1:1101:24216:8582 1:N:0:136
AAACCAAGCAGACACTCACCGCTCCCTCGCCACAGGCCAATAGTTTGTCCTCACTGAGTTGGCAACAAGTGGCTGCTGTGGCTGCCATTTTTCTGGTGATGGCCATCAGCTCCGAGGTCAGCTGGGGGGCTTTCTTTGTGTAAGCAACGAGAAACCTGAAAGAAGCATTTTTTAACTAAGTCCTGCTGAGTCATTCATGAGTTTTTAGCCGCCTTGCTTCTTCTCACAGACTCTCTACTCTCATGCCAGAA
+
DCCDDCCFDFFFGGGGGGGGGGGGGGHHGGGGGHHHGGHHHHHHHHHHHHHHHHHHHHGHHHHHHHHHHHHHGHGGHHHHHHHGGHHHHHHHHHHHHHHHHHHHHHHHHHHHHGGCG?2EHHHHB?CGGCAGB:FGFFGGGFBBGGFGGED?DFBFFA/:BBFFFFFF0<BFF.0:FFFFBFFFBFFFF?FFBFBF0BBFFFFFFFFFFFFFFA.:0BFFFFFFBF0FFBFFFBB0:FFF00FF0B<B0AB
@M05620:45:000000000-G6HP7:1:1101:3690:8593 1:N:0:136
AAACCAAGCAGACACTCACCGCTCCCTCGCCACAGGCCAATAGTTTGTCCTCACTGAGTTGGCAACAAGTGGCTGCTGTGGCTGCCATTTTTCTGGTGATGGCCATCAGCTCCGAGGTCAGCTGGGGGGCTTTCTTTGTGTAAGCAACGAGAAACCTGAAAGAAGCATTTTTTAACTAAGTCCTGCTGAGTCATTCATGAGTTTTTAGCCGCCTTGCTTCTTCTCACAGACTCTCTACTCTCATGCCAGAA
+
BCCCCABFCFFFGGGGGGGGGGGGGGHHGGGGGHFHGGHHHHHHHHHHHHHHHHHHHHHHHHHHHHHHHHHHGGGGHHHHHHHGGHHHHHHHHHHGHHHHGHHHHHHHHHHHHGGGGGHHHHHHHGGGGGGGGGGGGGGGGGGGGGGGGGFFFFFFFFFFFFFFFFFFFFFFFFFFFFFFFFFFFFFFEFFFFFFFFFFFFFFFFFFFFFFFFFFFFFFFFFFFFFFFFFFFFFFFFFFFFFFF0FFFFFF
@M05620:45:000000000-G6HP7:1:1101:4131:8619 1:N:0:136
AGATTACTGCAACAGTTCCCCCTGGACCTGGAAAAGTTTCTTGCCTGGCTTACAGAAGCTGAAACAACTGCCAATGTCCTACAGGATGCTACCCGTAAGGAAAGGCTCCTAGAAGACTCCAAGGGAGTAAAAGAGCTGATGAAACAATGGCAAGTAAGTCAGGCATTTCCGCTTTAGCACTCTTGTGGATCCAATTGAACAATTCTCAGCATTTGTACTTGTAACTGACAAGCCAGGGACAAAACAAAGAT
+
>AABBFFFFFFFGGGBFGGGGGGGHGHHHHHHHHGGGGHHHHHHHHHHHHHHHHHHHHHHHHGHHHHHHHHHGHHFGGHHHGHHHGHHHHHHHHGGGGHGGFEGHHHHGHHHHHHGHHHHGGHGGGGGHGHFHFHHHHHHHFFGHGHGHHHHGGHHGHHHHHHHHHHHHHGGGGGHHHHHHHHHHHHGHHHHFHFHHFFFHFGGGHHHHHGHHHHHHFHGHHHGHHHHGGFHGGGGGGGGGGB;FGGGGGF
@M05620:45:000000000-G6HP7:1:1101:4131:8636 1:N:0:136
AGATTACTGCAACAGTTCCCCCTGGACCTGGAAAAGTTTCTTGCCTGGCTTACAGAAGCTGAAACAACTGCCAATGTCCTACAGGATGCTACCCGTAAGGAAAGGCTCCTAGAAGACTCCAAGGGAGTAAAAGAGCTGATGAAACAATGGCAAGTAAGTCAGGCATTTCCGCTTTAGCACTCTTGTGGATCCAATTGAACAATTCTCAGCATTTGTACTTGTAACTGACAAGCCAGGGACAAAACAAAGAT
+
ABBCCFFFFFFFGGGGGGGGGGGGHHHHHHHHHHHHGHHHHHHHHHHHHHHHHHHHHHHHHHHHHHHHHHHHHHHHHHHHHHHHHHHHHHHHHHGGGGHHHHHHHHHHGHHHHHHHHHHHHHHGGHGGHHHHHGHHHHHHHHHHHHHHHHHHHGHHHHHHHHHHHHHHHHGGGGGHGHHHHHHHHHHGGHHHGHHHHHHHHHHHHHHHHHHHHHHHHCGHHHHGHHGHHHHHHGGGGGGGGGFFGGGGGGG
@M05620:45:000000000-G6HP7:1:1101:8421:8661 1:N:0:136
AAACCAAGCAGACACTCACCGCTCCCTCGCCACAGGCCAATAGTTTGTCCTCACTGAGTTGGCAACAAGTGGCTGCTGTGGCTGCCATTTTTCTGGTGATGGCCATCAGCTCCGAGGTCAGCTGGGGGGCTTTCTTTGTGTAAGCAACGAGAAACCTGAAAGAAGCATTTTTTAACTAAGTCCTGCTGAGTCATTCATGAGTTTTTAGCCGCCTTGCTTCTTCTCACAGACTCTCTACTCTCATGCCAGAA
+
CCCCCCCFDFFFGGGGGGGGGGGGGGHHGGGGGHHHGGHHHHHHHHHHHHHHHHHHHHHHHHHHHHHHHHHHGHGGHHHHHHHGGHHHHHHHHHHHHHHHHHHHHHHHHHHHHGGGGFFBGHGHF/BFGADGFBFGGGGGG00FFGFGAFD?FFFFFA/BBFFFFFFFB:FFFEBBBFBBBFFF0FFFF.:0:FBB0FBFFBFFFFFFFBDFFFDF0FFFFFFHBFBBFFFFFBBFBFFF0:BF0B:F:.B
@M05620:45:000000000-G6HP7:1:1101:18061:8675 1:N:0:136
AAACCAAGCAGACACTCACCGCTCCCTCGCCACAGGCCAATAGTTTGTCCTCACTGAGTTGGCAACAAGTGGCTGCTGTGGCTGCCATTTTTCTGGTGATGGCCATCAGCTCCGAGGTCAGCTGGGGGGCTTTCTTTGTGTAAGCAACGAGAAACCTGAAAGAAGCATTTTTTAACTAAGTCCTGCTGAGTCATTCATGAGTTTTTAGCCGCCTTGCTTCTTCTCACAGACTCTCTACTCTCATGCCAGAA
+
CCCDCCCFCFFFGGGGGGGGGGGGGGHHGGGGGHHHGGHHHHHHHHHHHHHHHHHHHHHHHHHHHHHHHHHHGHGGHHHHHHHGGHHHHHHHHHHHHHHHHHHHHHHHHHHHHGGGGGHFGHHHFGGGGGGGGGGGGGGGGFGGGGGGGGFFFFFFFFFFFFFFFFFFFFFFFFFFFBFFFFFFFFFFFFFFFFFFFFFFFFFFFFFFFFFFFFFFFFFFFFFFFFFFFFFFFFFFFFFFFFFFFFFFFFF
@M05620:45:000000000-G6HP7:1:1101:8415:8682 1:N:0:136
AAACCAAGCAGACACTCACCGCTCCCTCGCCACAGGCCAATAGTTTGTCCTCACTGAGTTGGCAACAAGTGGCTGCTGTGGCTGCCATTTTTCTGGTGATGGCTATCAGCTCCGAGGTCAGCTGGGGGGCTTTCTTTGTGTAAGCAACGAGAAACCTGAAAGAAGCATTTTTTAACTAAGTCCTGCTGAGTCATTCATGAGTTTTTAGCCGCCTTGCTTCTTCTCACAGACTCTCTACTCTCATGCCAGAA
+
BABBBBBFBFFFGGGGGGGGGGGGGGHHGGGGGHHHGGHHHHHHHHHHFHHHHHHHGFHHHHHGHHHHHHHHFHGGHHHHHHHGGHHHHHHHHHHHHHGHHGH2FHHHHHHHHGGGGGHFHHHHH/CFGGGGGGGGGGGGG09FGGGGFGDFFFFFFFFFFFFFFFFFFFFFFFFFFFFFFFFFFFFFFFFFFFFFFFFFFBFFFFFFFFFFFFFFFFFFFFFFFFF;FFFFFFFFFFFFFFFFBFFFFFF
@M05620:45:000000000-G6HP7:1:1101:26217:8687 1:N:0:136
AAACCAAGCAGACACTCACCGCTCCCTCGCCACAGGCCAATAGTTTGTCCTCACTGAGTTGGCAACAAGTGGCTGCTGTGGCTGCCATTTTTCTGGTGATGGCCATCAGCTCCGACGAGGTCAGCTGGGGGGCTTTCTTTGTGTAAGCAACGAGAAACCTGAAAGAAGCATTTTTTAACTAAGTCCTGCTGAGTCATTCATGAGTTTTTAGCCGCCTTGCTTCTTCTCACAGACTCTCTACTCTCATGCCA
+
ABAABBAFBFFFGGGGGGGGGGGGGGHHGGGGGGHHGGHCFEGHHGHHHHHHHHHHHHHHHHHHHHHHHGHHGGGGHHEGHHHGGHHHHHHGHHHHHHHFHHHHHHHHHHGHHGGGGEGGGHHHHHHHGCGGGGFFGGGGGGGGFGFFFFFFEFFFFFFFFFFFFFFFFFFFFFFFFFFFFFFFFFFFFFFFFBFFFFFFFFFFBFFFFFFFFFFFFFFFFFFFFFFFFFFFFFFFFFFFFFFFFFFFFFB
@M05620:45:000000000-G6HP7:1:1101:18073:8690 1:N:0:136
AAACCAAGCAGACACTCACCGCTCCCTCGCCACAGGCCAATAGTTTGTCCTCACTGAGTTGGCAACAAGTGGCTGCTGTGGCTGCCATTTTTCTGGTGATGGCCATCAGCTCCGAGGTCAGCTGGGGGGCTTTCTTTGTGTAAGCAACGAGAAACCTGAAAGAAGCATTTTTTAACTAAGTCCTGCTGAGTCATTCATGAGTTTTTAGCCGCCTTGCTTCTTCTCACAGACTCTCTACTCTCATGCCAGAA
+
AAAABABFBFFFFGGGGGGGEGGGGGHHCCEGFHHGGGHHGGHHGHHHHGHHFHGHDFFGHGHFGHHHHFGHEFCFFHHHHHFFGHHHHHHHHHGHHHHGHHHFGFFGHGHFFGEGGGGBHHGHBEGGGGGGGFGGGGFGF00CBFFFGEFFFFFFFFFFFFFFFFFFFFFFBEFFFFBFFFFFFFFFFFF//BBFFFFBF;BFFFEFFF?BBFFFFFFFFFFFFFFFFFAFFFFFFFFFFFFFFFFFF?F
@M05620:45:000000000-G6HP7:1:1101:18056:8696 1:N:0:136
AAACCAAGCAGACACTCACCGCTCCCTCGCCACAGGCCAATAGTTTGTCCTCACTGAGTTGGCAACAAGTGGCTGCTGTGGCTGCCATTTTTCTGGTGATGGCCATCAGCTCCGAGGTCAGCTGGGGGGCTTTCTTTGTGTAAGCAACGAGAAACCTGAAAGAAGCATTTTTTAACTAAGTCCTGCTGAGTCATTCATGAGTTTTTAGCCGCCTTGCTTCTTCTCACAGACTCTCTACTCTCATGCCAGAA
+
BBBCCBBFCFFFGGGGGGGGGGGGGGHHGGGGGHHHGGHHHHHHHHHHHHHHHHHHHHHHHHHHHHHHHGHHGHGGHHHHHHHGGHHHHHHHHHHHHHHHHHHHHHHHHHHHHGGGGFHFGHHHCFGGGGGGGGGGGGGGGBBFEGFGGGFFFFFFFFFFFFFFFFFFFFFFFFFFFFFFFFFFFFFFFFFFFFFFFFFFFFFFFFFFFFFFFFFFFFFFFFFFFEFFFFFFFFFFFFFFFFFFFFFFFFF
@M05620:45:000000000-G6HP7:1:1101:9182:8786 1:N:0:136
CATCCTGACCCTGAAGTACCCCGGCTTGATTTCTGACATTAGATCGGAAGAGCACACGTCTGAACTCCAGTCACAGCGATAGATCTCGTATGCCGTCTTCTGCTTGAAAAAAAAAAAAAAGAAGTAAGTATGAGAAGAATTGGATGTGATGAAGATAGTAAGAAGGGGTATGAGAGAGTGGTAGATAATGTTGGGTGGAAAAGTGAAGTAGTGTGTAGATAGGACAAGTGAGCGAGAGGGCGAAGTCAGAA
+
BBABCFFFFFFFGFFGGFGGGGGGGGGGHHHHHHHGHGHHGHHHHHGGGGHHHGHHHGHHHGGHHHHHHGFHFHFGGGCHGGGG@GHHGFHHHHEEEHGHHHHHHHHGFHGEGDFCB<////<0<11111111<11010000/0<//00000000000000000/..-..0/000;../0.000000090000.-..-.00/////9////////.///9//////../////---;-..;-:--./////
@M05620:45:000000000-G6HP7:1:1101:24904:8793 1:N:0:136
AGATTACTGCAACAGTTCCCCCTGGACCTGGAAAAGTTTCTTGCCTGGCTTACAGAAGCTGAAACAACTGCCAATGTCCTACAGGATGCTACCCGTAAGGAAAGGCTCCTAGAAGACTCCAAGAGAGTAAAAGAGATGATGAAACAATGGCAAGTAAGTCAGGCATTTCCGCTTTAGCACTCTTGTGGATCCAATTGTACACTTCTCAGCATTTGTCCTTGTAACTGACAAGACAGCGACAAAACAAAGAT
+
BBBCCFFFFFFFGGGGGGGGGGGGHHHHHHHHHHHHHHHHHHHHHHHHHHHHHHHHHHHHHHHHHHHHHHHHHHHHF55B53B3313B255521??>1?333BF1131?G3@FGH33333BF30BFF344D4FG2233BGHB3F22/22B?2BF>2D2F222FG/GH22F/EF/F1D1111>11111.<1<FFHHHB0=0000=0D000<0=DH0000;000=0<0:000C./::/.-;--A/...;FGG:
@M05620:45:000000000-G6HP7:1:1101:9166:8796 1:N:0:136
CATCCTGACCCTGAAGTACCCCGGCTTGATTTCTGACATTAGATCGGAAGAGCACACGTCTGAACTCCAGTCACAGCGATAGATCTCGTATGCCGTCTTCTGCTTGAAAAAAAAAAAAAATAAAAAATAAATGTGTACTAAAGATTAGAAGAAGAAGATATACAATAGAGATCCAAAAAAGATGAATAACTGAGAAGATGAGAAGTGTAGATATAGTATACAAAGTACGTAAAACTCAGATGATCAAATCG
+
DDDDDFFFFFFFGGGGGGGGGGGGGGGGHHHHHHHHHHHHHHHHHHGGGGHHHHHGHGHHHGHHHHHHHHHHHHHGHGGHGGHHHHHHGGHHHHGFGHGHHHHHHHHHFHHFFFFDB//<011111-01>11111000000000<0000000//0//0000000:000000000000..-..0000000000:00:/0000:00/00;:000000;00000000/000.;0..0000000000:000000.
@M05620:45:000000000-G6HP7:1:1101:7235:8825 1:N:0:136
TACCTGTACTGGGGAAGCATTTGAATATCCCCCCATGGTGATGGGGACGGAGAACTGCTCCATAAACACAGGCAACGTGCCTAACTTTCCCGGGAAGATGAAGTCAAAGAGCGACCACAGCTCTCGGAGGTTATTTTGCCTCGGTGAGCCAGACAGAATGATCCGATGCGGGGTGCGCAACTATTTGAGGAAAGGCAGCACCTTTTTATTAAATTTACCTTTTAGCACTCGCCATTCCTACCCTAACGATC
+
11A?AF1BFFFFC1AAACFFGDGGHHGBGHGGCECFH01ABGHHH?AEEGGCEHFHHDGG1GHE11@10B>GFEHFEGHHFDGHCFGHHGHGC@EGGAGH1FFFGFGF1<00//>/>FG</FCBD/F/AC<C1FGBG1G1=<C.<<<0>F0C<.</G/DG00DD<.=E.;@:-9-.--9-9BBF////--/-;F---9-AFEB/9B/E//B/;9BB;99;//;B/BF/9;-;@AA/9;//B-AF---9-99
@M05620:45:000000000-G6HP7:1:1101:7224:8844 1:N:0:136
TACCTGTACTGGGGAAGCATTTGAATATCCCCCCATGGTGATGGGGACGGAGAACTGCTCCATAAACACAGGCAACGTGCCTAACTTTCCCGGGAAGATGAAGTCAAAGAGCGACCACAGCTCTCGGAGGTTATTTTGCATCGGTGAGCCAGACAGAATGATCCGATGAGGGGTGCGAAACTATTTGAGGAAAGGAAGCACCTTTTTATTAAATTTACCTTTTAGCAATCGCCATTCCTACCCTAAAGATC
+
CCCCCFFFFFFFGGGGGGGGGGHHHHHHHHHGGGGHHHGHGHHHHGGGGGGGGHHHHHHHHHHHHHHHHHHHGGHHGHHHHHHHHHHHHHHGGGGGGGHHHHHHHHHHHHHHGGGGGHHHHHHHHGGGGGEHHHHHHHHHHHGGGGGHHHGHHGHHHHHHGHHHHGGGGHHGGEEGGGGGGGGGGGGGGGCFGGGGGGGFGFFFFFFFFFFFFFFFFEFFFFFFFFFFFFFFFFFFFFFFFFFFFFFFFFF
@M05620:45:000000000-G6HP7:1:1101:24842:8855 1:N:0:136
TACCTGTACTGGGGAAGCATTTGAATATCCCCCCATGGTGATGGGGACGGAGAACTGCTCCATAAACACAGGCAACGTGCCTAACTTTCCCGGGAAGATGAAGTCAAAGAGCGACCACAGCTCTTCAGAGGTTATTTTGCATCGGTGAGCCAGACAGAATGATCCGATGAGGGGTGCGAAACTATTTGAGGAAAGGAAGCACCTTTTTATTAAATTTACCTTTTAGCAATCGCCATTCCTACCCTAAAGAT
+
BBBBBFFFFFFFGGGFGGGGGGHHHHHHHHHGGGGHHHHHHHHHEGGGGGGGGHHHHGHHHHFHHHHHHHHGGHHHGHHHHHHHHFHHHHHGGGGGGHHHHHHHHHHHHGHFGGGGGHGHEHHHHHHHHHGCGHHHHHHHGHHGGEEGGFHHHHGHHHHHHHHHHHEGGHHHGGADGGDGGGGGGGGGGGGFFGGGGGGGGGGGGGGGGFFFFFFFFFFFFFFFFFFFFFFFEFFFFFFFFFFFFFFFFFF
@M05620:45:000000000-G6HP7:1:1101:8037:8857 1:N:0:136
TACCTGTATGGGGAAGCATTTGAATATCCCCCCATGGTGATGGGGACGGAGAACTGCTCCATAAACACAGGCAACGTGCCTAACTTTCCCGGGAAGATGAAGTCAAAGAGCGACCACAGCTCTTCAGAGGTTATTTTGCATCGGTGAGCCAGACAGAATGATCCGATGAGGGGTGCGAAACTATTTGAGGAAAGGAAGCACCTTTTTATTAAATTTACCTTTTAGCAATCGCCATTCCTACCCTAAAGAGG
+
CCCDDFFFFFFFGGGGGGGGGGGHHHHHHHGGGGHHHGHHHHHHGGGGGGGGHHHHHHHHHHHHHHHHHHHGHHHGHHHHHHHHHHHHHHGGGGGGHHHHHHHHHHHHHHHGGGGGHHHHHHHHHEHHHGGHHHHHHHHHHHGGGGGHHHHHHGHHHHHHHHHHHGGGHGHGGEEGGGGGGGGHGHHGGGCGGGGGGGGGGGGGGGGGHHFFFFFFHFBFFFFFFFFFFFEFFFFFFFHHFFFFFFFFFFF
@M05620:45:000000000-G6HP7:1:1101:25580:8873 1:N:0:136
AGATTACTGCAACAGTTCCCCCTGGACCTGGAAAAGTTTCTTGCCTGGCTTACAGAAGCTGAAACAACTGCCAATGTCCTACAGGATGCTACCCGTAAGGAAAGGCTCCTAGAAGACTCCAAGGGAGTAAAAGAGCTGATGAAACAATGGCAAGTAAGTCAGGCATTTCCGCTTTAGCACTCTTGTGGATCCAATTGAACAATTCTCAGCATTTGTACTTGTAACTGACAAGCCAGGGACAAAACAAAGAT
+
AAACCFFFFFFFGGGFGGGGGGGGHHHHHHHGHHHGGHHHHHHHHHHHHHHHHHHHHHHHHHHHHHHHHHHHHHHHHHHHHHHHHHHHHHHHHHGGGGHHHHHHHGHHGHHHHHHGHHHHHGHGGGGGHHHHHGHHHHGHHHHHHHHHHHHHHGHHHHHHHHFGHHHHHHGGGGGHHHHHHHHHHFHGGHHGHHHHHFDFHHHHHHHHHHGHHHHHHHHHHHHHHHHHHHHHEGGGEGGGGGGGGGGGGGC
@M05620:45:000000000-G6HP7:1:1101:7804:8935 1:N:0:136
AAACCAAGCAGACACTCACCGCTCCCTCGCCACAGGCCAATAGTTTGTCCTCACTGAGTTGGCAACAAGTGGCTGCTGTGGCTGCCATTTTTCTGGTGATGGCCATCAGCTCCGAGGTCAGCTGGGGGGCTTTCTTTGTGTAAGCAACGAGAAACCTGAAAGAAGCATTTTTTAACTAAGTCCTGCTGAGTCATTCATGAGTTTTTAGCCGCCTTGCTTCTTCTCACAGACTCTCTACTCTCATGCCAGAA
+
CCCCCBCFCFFFGGGGGGGGGGGGGGHHGGGGGGHHGGHHHGHHHHHHHHHHHHHHHHHHHHHHHHHHHHHHGHGGHGHHHHHGGHHHHHHHHHHHHHHHHHHHHHHHHHHHHGGGGGGFHHHHHDGGGGGGGGGGGGGGG0FGGGGGGGFFFFFFFFFFFFFFFFFFFFFFFFFFF;BFFFFFFFFFFFFFFFFFFFFFFFFFFFFFFFDFFFFFFFFFFFFFFFFFFFFFFFFFFFFFFFFF99FFFFF
@M05620:45:000000000-G6HP7:1:1101:7818:8947 1:N:0:136
AAACCAAGCAGACACTCACCGCTCCCTCGCCACAGGCCAATAGTTTGTCCTCACTGAGTTGGCAACAAGTGGCTGCTGTGGCTGCCATTTTTCTGGTGATGGCCATCAGCTCCGAGGTCAGCTGGGGGGCTTTCTTTGTGTAAGCAACGAGAAACCTGAAAGAAGCATTTTTTAACTAAGTCCTGCTGAGTCATTCATGAGTTTTTAGCCGCCTTGCTTCTTCTCACAGACTCTCTACTCTCATGCCAGAA
+
BBBCCCCFCFFFGGGGGGGGGGGGGGHHGGGGGHHHGGHHHHHHHHHHHHHHHHHHHHFHHHHGHHHHHHHHGHGGHHGHHHHGGHHHHHHHHHHHHHHHHHHHHHHHHHHHHGGGGFHFHHHHHGGGGGGGGGGGGGFGGGFGGGGGGGFFFFFFFFFFFFFFFFFFFFFFFFFFFFFFFFFFFFFFFFFFFFFFFFFFFFFFFFFFFFFFFFFFFFFFFFFFFFFFFFFFFFFFFFFFFFFFBFFFFFF
@M05620:45:000000000-G6HP7:1:1101:7801:8956 1:N:0:136
AAACCAAGCAGACACTCACCGCTCCCTCGCCACAGGCCAATAGTTTGTCCTCACTGAGTTGGCAACAAGTGGCTGCTGTGGCTGCCATTTTTCTGGTGATGGCCATCAGCTCCGAGGTCAGCTGGAGGGCTTTCTTTGTGTAAGCAACGAGAAACCTGAAAGAAGCATTTTTTAACTAAGTCCTGCTGAGTCATTCATGAGTTTTTAGCCGCCTTGCTTCTTCTCACAGACTCTCTACTCTCATGCCAGAA
+
BBCCCCCFCFFFGGGGGGGGGGGGGGHHGGGGGHHHGGHHHHHHHHHHHHHHHHHHHHHHHHHHHHHHHHHHGHGGHHHHHHHGGHHHHHHHHHHHHHHHHHHHHHHHHHHHHGGGGGHHHHHHH0BFGGHHHHHHHHHHHHHHHHHHGGGGGHHHHHHHHHHHHHHHHHHHGHHHHGFGHHHHHHHHHEHHHHHHHHHHHHHHGGGGGGGGGGGGGGGGGGGGGGGGGFGGFFFFFFFFFFFFFFFFFFF
@M05620:45:000000000-G6HP7:1:1101:21701:8962 1:N:0:136
AGATTACTGCAACAGTTCCCCCTGGACCTGGAAAAGTTTCTTGCCTGGCTTACAGAAGCTGAAACAACTGCCAATGTCCTACAGGATGCTACCCGTAAGGAAAGGCTCCTAGAAGACTCCAAGGGAGTAAAAGAGCTGATGAAACAATGGCAAGTAAGTCAGGCATTTCCGCTTTAGCACTCTTGTGGATCCAATTGAACAATTCTCAGCATTTGTACTTGTAACTGACAAGCCAGGGACAAAACAAAGAT
+
3A?ABFFFFFFBG4FFGGGGGGGGHCHHHGHHFHHHBGHHHHGHHHHGHHHHHHHHGGHHHHHHHHHHHHHHHHHFHHHHHHHFHHHHHHFGHHGGGGHHHHHHHHHHGHHHFHHHHHHHHHHFEFEEHHHHHGHHHHFHHHHHHHHHHHHFHEHHHHHHHHHGHHHHHHGGGGGGGHHHHHHHHHHGGHHHHGHHHFHHHFHHHHHHBGHHHHHHHCGFHHFGHHFHHHHHHGGGGGFGGGBFGEGFBBB
@M05620:45:000000000-G6HP7:1:1101:11875:8965 1:N:0:136
AAACCAAGCAGACACTCACCGCTCCCTCGCCACAGGCCAATAGTTTGTCCTCACTGAGTTGGCAACAAGTGGCTGCTGTGGCTGCCATTTTTCTGGTGATGGCCATCAGCTCCGACGAGGTCAGCTGGGGGGCTTTCTTTGTGTAAGCAACGAGAAACCTGAAAGAAGCATTTTTTAACTAAGTCCTGCTGAGTCATTCATGAGTTTTTAGCCGCCTTGCTTCTTCTCACAGACTCTCTACTCTCATGCCA
+
A?AAB4ACAFBFGGGGGGGGGGGGGGHHGGGGGGHHGGGDGGHHHHHHHHHHHHHHFHHHHHHHHHHHHHHHGHGEHFGHHGGEFHBGHHHHHHHBGHBHFHHHHHHFHHHHHGGGEEGGFHEHHHHGFCGGGGGGGGGGGGGGFGFFF/FBFFFFFFFFF/F/FFFFFFFFFFFB.;FFFFFFFBFFFFFFFBFBFFFFFFFEFFFFFFEFFFBBFFFFFFFFFFFFFFFFFFFFFFFFFFFFFFFFFF/
@M05620:45:000000000-G6HP7:1:1101:21684:8969 1:N:0:136
AGATTACTGCAACAGTTCCCCCTGGACCTGGAAAAGTTTCTTGCCTGGCTTACAGAAGCTGAAACAACTGCCAATGTCCTACAGGATGCTACCCGTAAGGAAAGGCTCCTAGAAGACTCCAAGGGAGTAAAAGAGCTGATGAAACAATGGCAAGTAAGTCAGGCATTTCCGCTTTAGCACTCTTGTGGATCCAATTGAACAATTCTCAGCATTTGTACTTGTAACTGACAAGCCAGGGACAAAACAAAGAT
+
BBBCCFFFFFFFGGGFGGGGGGGGHHHHHHHHHHHHHHHHHHHHHHHHHHHHHHHHHHHHHHHHHHHHHHHHHHHHHHHHHHHHHHHHHHFHHHGGGGHHHHHHHHHHGHHHHHHHHHHHHHHGGHGGHHHHHGHHHHGHHHHHHHHHHHHHHGHHHHHHHHHHHHHHHHGGGGGHHHHHHHHHHHHGHHHHGHHHHHFFHHHHHHHHHHHHHHHHHHHHHHHGHHHGGHHHHGFGGGGGGGGGGGGGGGG
@M05620:45:000000000-G6HP7:1:1101:14972:8972 1:N:0:136
AAACCAAGCAGACACTCACCGCTCCCTCGCCACAGGCCAATAGTTTGTCCTCACTGAGTTGGCAACAAGTGGCTGCTGTGGCTGCCATTTTTCTGGTGATGGCCATCAGCTCCGAGGTCAGCTGGGGGGCTTTCTTTGTGTAAGCAACGAGAAACCTGAAAGAAGCATTTTTTAACTAAGTCCTGCTGAGTCATTCATGAGTTTTTAGCCGCCTTGCTTCTTCTCACAGACTCTCTACTCTCATGCCAGAA
+
CCCCDDCFCFFFGGGGGGGGGGGGGGHHGGGGGHHHGGHHHHHHHHHHHHHHHHHHHHHHHHHHHHHHHGHHGHGGHHHHHHHGGHHHHHHHHHHHHHHHHHHHHHHHHHHHHGGGGGHHHHHHGFFGGGGGGGGGGGFGGGGGGGGGGGDFFFFFFFFFFFFFFFFFFFFFFFFFFFFFFFFFFFFFHFFFFFFFFFFFFFFFFFFFFFFFFFFFFFFFFHHHFFFFFFFFFFFFFFFFFFFFBFFFFFF
@M05620:45:000000000-G6HP7:1:1101:11898:8981 1:N:0:136
AAACCAAGCAGACACTCACCGCTCCCTCGCCACAGGCCAATAGTTTGTCCTCACTGAGTTGGCAACAAGTGGCTGCTGTGGCTGCCATTTTTCTGGTGATGGCCATCAGCTCCGACGAGGTCAGCTGGGGGGCTTTCTTTGTGTAAGCAACGAGAAACCTGAAAGAAGCATTTTTTAACTAAGTCCTGCTGAGTCATTCATGAGTTTTTAGCCGCCTTGCTTCTTCTCACAGACTCTCTACTCTCATGCCA
+
BABBBAAFBFFFGGGGGGGGGGGGGGHHGGGGGGHHGGFHHGHGHHHHHHHAGHHHHHFGHGHFHHHHHDGHGHGGHHHFHHHGGHHHHHHHHHHHHHGHHHGHGHHHHHHHHGGGGGGGDHHHEHHHGGGGGGGGGGGGGGGFFGFFBFFFFFDFFFFFFFFFFFFFFFFFFFFFFFFFFFFFFFFFFFFFFFFFFFFFFFFFFFFFFFFFEFFFFFFFFFFFFFFFFFFFFFFFFFFFFFEFFFFFF/;
@M05620:45:000000000-G6HP7:1:1101:24870:8981 1:N:0:136
AGATTACTGCAACAGTTCCCCCTGGACCTGGAAAAGTTTCTTGCCTGGCTTACAGAAGCTGAAACAACTGCCAATGTCCTACAGGATGCTACCCGTAAGGAAAGGCTCCTAGAAGACTCCAAGGGAGTAAAAGAGCTGATGAAACAATGGCAAGTAAGTCAGGCATTTCCGCTTTAGCACTCTTGTGGATCCAATTGAACAATTCTCAGCATTTGTACTTGTAACTGACAAGCCAGGGACAAAACAAAGAT
+
BCCCCFFFFFFFGGGGGGGGGGGGHHHHHHHHHHHHGHHHHHHHHHHHHHHHHHHHHHHHHHHHHHHHHHHHHHHHHHHHHHHHHHHHHHHHHHGGGGHHHHHHHHHHGHHHHHHGHHHHHGHGGGGGHHHHHGHHHHGHHHHHHHHHHHHHHGHHHHHHHHHHHHHHHHGGGGGHHHHHHHHHHFHGGHHHGHHHHBFFHHHHHHHHHHHHHHHHHGHGHHHHHHHGHHHHHGGGGGGGGGGGGGGGFGC
@M05620:45:000000000-G6HP7:1:1101:11880:8982 1:N:0:136
AAACCAAGCAGACACTCACCGCTCCCTCGCCACAGGCCAATAGTTTGTCCTCACTGAGTTGGCAACAAGTGGCTGCTGTGGCTGCCATTTTTCTGGTGATGGCCATCAGCTCCGACGAGGTCAGCTGGGGGGCTTTCTTTGTGTAAGCAACGAGAAACCTGAAAGAAGCATTTTTTAACTAAGTCCTGCTGAGTCATTCATGAGTTTTTAGCCGCCTTGCTTCTTCTCACAGACTCTCTACTCTCATGCCA
+
CCCCCCCFCFFFGGGGGGGGGGGGGGHHGGGGGHHHGGHHHHHHHHHHHHHFHHHHHHHHHHHHHHHHHHHHGHGGHHHHHHHGGHHHHHHHHHHHHHHHHHHHHHHHHHHHHGGGGGGGGHHHHHHHGGGGGGGGFGGGGGGGGGFFFFFFFFFFFFFFFFFFFFFFFFFFFFFFFFFFFFFFFFFFFFFFFBFFFFFFFFFFFFFFFFFFFFFFFFFFFFFFFFFFFFFFFFFFFFFFFFFFFFFBFE9
@M05620:45:000000000-G6HP7:1:1101:24887:8988 1:N:0:136
AGATTACTGCAACAGTTCCCCCTGGACCTGGAAAAGTTTCTTGCCTGGCTTACAGAAGCTGAAACAACTGCCAATGTCCTACAGGATGCTACCCGTAAGGAAAGGCTCCTAGAAGACTCCAAGGGAGTAAAAGAGCTGATGAAACAATGGCAAGTAAGTCAGGCATTTCCGCTTTAGCACTCTTGTGGATCCAATTGAACAATTCTCAGCATTTGTACTTGTAACTGACAAGCCAGGGACAAAACAAAGAT
+
ABACBFFFFF4FGGGGGGGGGGGGHHHHHHHGHHHHGHHHHHHHHHHHHHHHHHHHHHHHHHHHHHGHHHHHHHHHHHHHHHHHHHHHHHHHHHGGGGHHHHHHHHHHGHHHHHHHHHHHHHHGFHGGHHGHHGHHHHHHHHHHHHHHHGGGHGHHHHHHGHCFHHHHHHGGGGGHHHHHHHHHHHHGHHHHHHHHHHHHHHHHHHHHHHHHHHHHHGHHHHHHHHHHHHHGGGGGGGGGGGGGGGGGGGF
@M05620:45:000000000-G6HP7:1:1101:11864:8993 1:N:0:136
AAACCAAGCAGACACTCACCGCTCCCTCGCCACAGGCCAATAGTTTGTCCTCACTGAGTTGGCAACAAGTGGCTGCTGTGGCTGCCATTTTTCTGGTGATGGCCATCAGCTCCGACGAGGTCAGCTGGGGGCTTTCTTTGTGTAAGCCACGGGAAACCTGGAAGGAGCATTTTTTAACTAAGGCCTGCTGAGTCATTCATGGGTTTTTAACCGCCTTGCTTCTTCTCACCGGCTCTCTTCTTCCCTTCCAA
+
AAAABB4FAFFFGGGGGGGGGGGGGGHHGGGGGHGHGGHHHHHHHHHHHHHHHHHHHHHHHGHHHHHHHHHHGHGGHHHHHHHGGHEHHHHHHHHHHHGHHHHHHHHHHHHHHGGGFFGGGHGHHHHHGCC/<GH11?G1<0?1@111>0---.<C/C/<.<C/.;...0<CHHG.;00:9///;/../00.0;0;;0C0009/;EFG.00=-9@.A///;/BF/////..---.:////////9/9.B//
@M05620:45:000000000-G6HP7:1:1101:23494:9029 1:N:0:136
CATCCTGACCCTGAAGTACCCCGGCTTGATTTCTGACATTAGATCGGAAGAGCACACGTCTGAACTCCAGTCACAGCGATAGATCTCGTATGCCGTCTTCTGCTTGAAAAAAAAAAAAAAAAAAAAAAGAGAAATCGAAAAATATCACAGATAGAACAATAAACAAAAAACTAATAGACATTACGAAATTAGCAGTAAAGAACAAGACTAGTACACAGGTCAGTAGAGCACTACAGAAGAGATCTATCATA
+
CCCCDFFFFFFFGGGGGGGGGGGGGGGGHHHHHHHHHHHHHHGHHHGGGGHHHHHHHGHHHGHFHHHHHHHHHHHHHGGHEGFHGHHHGGHHHHGFGHGHHHHHHHHHHHHEEDDB>/<<----<---..//0000../.-::00000:000:0000//000;00:...;.00000000000:0.9...0:0/00;0000:.//////:00000000..:;0/0000000.00/00000:./;00000000
@M05620:45:000000000-G6HP7:1:1101:15775:9079 1:N:0:136
AAACCAAGCAGACACTCACCGCTCCCTCGCCACAGGCCAATAGTTTGTCCTCACTGAGTTGGCAACAAGTGGCTGCTGTGGCTGCCATTTTTCTGGTGATGGCCATCAGCTCCGAGGTCAGCTGGGGGGCTTTCTTTGTGTAAGCAACGAGAAACCTGAAAGAAGCATTTTTTAACTAAGTCCTGCTGAGTCATTCATGAGTTTTTAGCCGCCTTGCTTCTTCTCACAGACTCTCTACTCTCATGCCAGAA
+
ABBBBBAFAFFFGGGGGGGGGGGGGGHHEGGGGG2GFGHAGGHHGHHHHHHHHHHHHHHHHEGHGHHHHHHHGHGGHFGHGFHFEHEHHHHHHHHHHHHHHFHHFHHHHHHHHG?FGEF3FGHF??>CAGAGGGGGGGCFFGGFGBFG?AF?DFFFFA/;BFBFFF/BFFFFFFFFF;//FFFFFFFFFFFFFFFFF9BFFFFFFFEBFFFFFFFFFFFFFFFFFFFFFFFFFFFFBFFFFFFF/BFBF9/
@M05620:45:000000000-G6HP7:1:1101:14897:9091 1:N:0:136
AGATTACTGCAACAGTTCCCCCTGGACCTGGAAAAGTTTCTTGCCTGGCTTACAGAAGCTGAAACAACTGCCAATGTCCTACAGGATGCTACCCGTAAGGAAAGGCTCCTAGAAGACTCCAAGGGAGTAAAAGAGCTGATGAAACAATGGCAAGTAAGTCAGGCATTTCCGCTTTAGCACTCTTGTGGATCCAATTGAACAATTCTCAGCATTTGTACTTGTAACTGACAAGCCAGGGACAAAACAAAGAT
+
BCCCCFFFFFBFGGGGGGGGGGGGHHHHHHHHFHHHHHHHHHHHHHHHHHHHHHHHHHHHHHHHHHHHHHHHHHHHHHHHHHHGHHHHHHFHHHGGGGHHHHGHHHHHGHHHHGHHHHHHHHHGEFFFHHHHHGHHHHHHHHHHHHHHHGHHHGHHHHHHHHHHHHHHHHGGGGGHBHHHHHHHHHHGHHHHHGHHHHHHHHHHHHHHHHHHHHHHHHHHHHHGHHHHGHHHHGGGGGGGGGGGGGGFFGG
@M05620:45:000000000-G6HP7:1:1101:16219:9093 1:N:0:136
AGATTACTGCAACAGTTCCCCCTGGACCTGGAAAAGTTTCTTGCCTGGCTTACAGAAGCTGAAACAACTGCCAATGTCCTACAGGATGCTACCCGTAAGGAAAGGCTCCTAGAAGACTCCAAGGGAGTAAAAGAGCTGATGAAACAATGGCAAGTAAGTCAGGCATTTCCGCTTTAGCACTCTTGTGGATCCAATTGAACAATTCTCAGCATTTGTACTTGTAACTGACAAGCCAGGGACAAAACAAAGAT
+
BBBBBFFFFF4FGGGGGGGGGGGGHHHHHFHHHHHHGHHHHHHHHHHHHHHGHHHHHHHHHHHHHHHHHHHHHHHHHHHHFHHHHHHHHHHHHHGGEEHGHHCHHHHHGHHHHHHHHHHHHHHGEEFFHHHHHGHHHGFHHHHHHHHHHHHHHGHHHHHHHHGHHHHHHHGGGGGHGHHHHHHHHFHDHHHHHHHHHFDFGHHHHHHFHHHHHHHHHHHHHHFHHHHHGHHHHGGGGGGGGGFGGGGGGGC
@M05620:45:000000000-G6HP7:1:1101:15409:9096 1:N:0:136
AGATTACTGCAACAGTTCCCCCTGGACCTGGAAAAGTTTCTTGCCTGGCTTACAGAAGCTGAAACAACTGCCAATGTCCTACAGGATGCTACCCGTAAGGAAAGGCTCCTAGAAGACTCCAAGGGAGTAAAAGAGCTGATGAAACAATGGCAAGTAAGTCAGGCATTTCCGCTTTAGCACTCTTGTGGATCCAATTGAACAATTCTCAGCATTTGTACTTGTAACTGACAAGCCAGGGACAAAACAAAGAT
+
CCCCCFFFFFBFGGGGGGGGGGGGHHHHHHHHHHHHHHHHHHHHHHHHHHHHHHHHHHHHHHHHHHHHHHHHHHHHHHHHHHHHHHHHHHHHHHGGGFHHHHFHHHHHGHHHHHHHHHHHHHHGEFGFHFHHHGHHHHGHHHHHHHHHHHHHHGHHHHHHHHHHHHHHHHGGGGGHHHHHHHHHHGHGHHHHGFHHHHFFHHHHHHHHHHHHHHHHHHHHHHHHHHHGGHHHGGGGGGGGGGFGGGGGGGF
@M05620:45:000000000-G6HP7:1:1101:15791:9098 1:N:0:136
AAACCAAGCAGACACTCACCGCTCCCTCGCCACAGGCCAATAGTTTGTCCTCACTGAGTTGGCAACAAGTGGCTGCTGTGGCTGCCATTTTTCTGGTGATGGCCATCAGCTCCGAGGTCAGCTGGGGGGCTTTCTTTGTGTAAGCAACGAGAAACCTGAAAGAAGCATTTTTTAACTAAGTCCTGCTGAGTCATTCATGAGTTTTTAGCCGCCTTGCTTCTTCTCACAGACTCTCTACTCTCATGCCAGAA
+
BBBBBBAFBBFFGFGGGGGGGGGEGFHHGGGGGHFHGGHHHHHHHHHHHHHHHHHHHHDFGHHHHHHHGGHHGHGGHHFGHHHGGHFHHHHHHHHH@GFHGHHHHHHHHHHHHGGGG/GHHGHHCCFGGGGGGGGGGGCFGFFGGGGGGGFDFFFFFFFFFFFFFFFFFBFFFEFFFEFFFFFFFFFFFFFFFFFFFFFFFBFFFFFFFFFFFDFFFFFFFFFFFFFFFFFFFFFFFFFFFFFFFFFFFFF
@M05620:45:000000000-G6HP7:1:1101:15773:9099 1:N:0:136
AAACCAAGCAGACACTCACCGCTCCCTCGCCACAGGCCAATAGTTTGTCCTCACTGAGTTGGCAACAAGTGGCTGCTGTGGCTGCCATTTTTCTGGTGATGGCCATCAGCTCCGAGGTCAGCTGGGGGGCTTTCTTTGTGTAAGCAACGAGAAACCTGAAAGAAGCATTTTTTAACTAAGTCCTGCTGAGTCATTCATGAGTTTTTAGCCGCCTTGCTTCTTCTCACAGACTCTCTACTCTCATGCCAGAA
+
CDDDCCCFCFFFGGGGGGGGGGGGGGHHGGGGGHHHGGHHHHHHHHHHHHHHHHHHHHHHHHHHHHHHHHHHGHGGHHHHHHHGGHHHHHHHHHHHHHHHHHHHHHHHHHHHHGGGGGHHHHHHFGGGGGGGGGGGGGGGGGGGGGGGGGFFFFFFFFFFFFFFFFFFFFFFFFFFFFFFFFFHFFFFFFFFFFFFFFFFFFFFFFFFFFFFFFFFFFFFFFFFFFFFFFFFFFFFHHFFFFFFBFFFFFF
@M05620:45:000000000-G6HP7:1:1101:15431:9102 1:N:0:136
AGATTACTGCAACAGTTCCCCCTGGACCTGGAAAAGTTTCTTGCCTGGCTTACAGAAGCTGAAACAACTGCCAATGTCCTACAGGATGCTACCCGTAAGGAAAGGCTCCTAGAAGACTCCAAGGGAGTAAAAGAGCTGATGAAACAATGGCAAGTAAGTCAGGCATTTCCGCTTTAGCACTCTTGTGGATCCAATTGAACAATTCTCAGCATTTGTACTTGTAACTGACAAGCCAGGGACAAAACAAAGAT
+
ABBBBFFFFFFFGGEGGGGGGGGGHHHHHHGHHHHHBGHHHHHHHHGHHHHGHFGHHHHHHHGHHHHGHHGHHHHHHHHHEFFHHGGHGG5FGHFEEFFGGHHFFHHHGHHHGGGGHHHHHHHFE?EFHDFHHGHHHHHHHFHHHHHHHHGFHGFGHGFHHFFFHHHGGHGGGGGHGHEHHHHHHFCFHHHHGHHHHGDFGHHHHHHHHHHHH;FCGC0CHGHGGHHFGFGHGGFFEGGEEF9:AEEFFGC
@M05620:45:000000000-G6HP7:1:1101:14912:9103 1:N:0:136
AGATTACTGCAACAGTTCCCCCTGGACCTGGAAAAGTTTCTTGCCTGGCTTACAGAAGCTGAAACAACTGCCAATGTCCTACAGGATGCTACCCGTAAGGAAAGGCTCCTAGAAGACTCCAAGGGAGTAAAAGAGCTGATGAAACAATGGCAAGTAAGTCAGGCATTTCCGCTTTAGCACTCTTGTGGATCCAATTGAACAATTCTCAGCATTTGTACTTGTAACTGACAAGCCAGGGACAAAACAAAGAT
+
AB3AAFFFFFFFGGFGGGGGGGGGHHHHHHHHGHHHFHHHHHHHHHHHHHHHHHHHHHHHHHHHHHHHHHHHHHHHHHHHDGHHHHHHHHDGGHGEEEFGGGGHHHHGGHHHHHHGHHHHHHHGDFEEHFGHHGGHHGHHHGHHHHHHHHHHHGGGHHFHHHHHHHHHHHGGGGGHHHGHHHHHHFGGHHHHHHHHHFGFHHHHHHHHHHHHHHHFHFGHHHHHHHHHHHHHGGFFGGGGGGFFGGGGFGF
@M05620:45:000000000-G6HP7:1:1101:7776:9103 1:N:0:136
AAACCAAGCAGACACTCACCGCTCCCTCGCCACAGGCCAATAGTTTGTCCTCACTGAGTTGGCAACAAGTGGCTGCTGTGGCTGCCATTTTTCTGGTGATGGCCATCAGTTCCGAGGTCAGCTGGGGGGCTTTCTTTGTGTAAGCAACGAGAAACCTGAAAGAAGCATTTTTTAACTAAGTCCTGCTGAGTCATTCATGAGTTTTTAGCCGCCTTGCTTCTTCTCACAGACTCTCTACTCTCATGCCAGAA
+
BABBCBCFCFFFGGGGGGGGGGGGGGHHGGGGGFHHGGHHHHHHHHHHHHHHHHHHHHHHHHHGHHHHHGHHGHGGHHHHHHHGGHHHHHHHHHHHHHGHHHHHHHHHHHHHHGGGGGHFHHHHHGGGGGGGGGGGGGGGGFFFGGGGGGGFFFFFFFFFFFFFFFFFFFFFFFFFFFFFFFFFFFFFFFFFFFFFFFFFFBFFFFFFFFFFFFFFFFFFFFFFFFFFFFFFFFFFFFFFFFFFFFFFFFF
@M05620:45:000000000-G6HP7:1:1101:7759:9106 1:N:0:136
AAACCAAGCAGACACTCACCGCTCCCTCGCCACAGGCCAATAGTTTGTCCTCACTGAGTTGGCAACAAGTGGCTGCTGTGGCTGCCATTTTTCTGGTGATGGCCATCAGTTCCGAGGTCAGCTGGGGGGCTTTCTTTGTGTAAGCAACGAGAAACCTGAAAGAAGCATTTTTTAACTAAGTCCTGCTGAGTCATTCATGAGTTTTTAGCCGCCTTGCTTCTTCTCACAGACTCTCTACTCTCATGCCAGAA
+
BBCCCBCFBFFFGGGGGGGGGGGGGGHHGGGGGHHHGGEFHHHHHHHHHHHHHHHHHHHHHHHHHHHGHHHHGHGGHHHHHHHGGHHHHHHHHHHHHHHHHHHHHHHHHHHHHGGGGGHHHHHHHGGGGGGGGGGGGGFGG9FGGGGGGEDFFFFFFFFFFFFFFFFFFFFFFFFFF:;FFFFFFFFFFFFFFFFFFFF/FFFFFFFFFFDFFFFFFFFFFFFFFFFFFFFFFFFFFFFFFFFFFFFFFFF
@M05620:45:000000000-G6HP7:1:1101:6864:9107 1:N:0:136
AAACCAAGCAGACACTCACCGCTCCCTCGCCACAGGCCAATAGTTTGTCCTCACTGAGTTGGCAACAAGTGGCTGCTGTGGCTGCCATTTTTCTGGTGATGGCCATCAGCTCCGACGAGGTCAGCTGGGGGGCTTTCTTTGTGTAAGCAACGAGAAACCTGAAAGAAGCATTTTTTAACTAAGTCCTGCTGAGTCATTCATGAGTTTTTAGCCGCCTTGCTTCTTCTCACAGACTCTCTACTCTCATGCCA
+
CCCCCABFCFFFGGGGGGGGGGGGGGHHGGGGGGHHGGHHHHHHHHHHHHHHHHHHHHHHHHHHHHHHHHHHGHGGHHHHHHHGGHHHHHHHHGHHHHBGHHHHHHHHHHHHHGGGGGGGGHHHHHHHGGGGGGGGGGGGGGGGGGFFFFFFFFFFFFFFFFFFFFFFFFFFFFFFFFFFFFFFFFFFFFFFFFFFFFFFFFFFFFFFFFFFFFFFFFFFFFFFFFFFFFFFFFFFFFFFFFFFFFFFFFF
@M05620:45:000000000-G6HP7:1:1101:15757:9109 1:N:0:136
AAACCAAGCAGACACTCACCGCTCCCTCGCCACAGGCCAATAGTTTGTCCTCACTGAGTTGGCAACAAGTGGCTGCTGTGGCTGCCATTTTTCTGGTGATGGCCATCAGCTCCGAGGTCAGCTGGGGGGCTTTCTTTGTGTAAGCAACGAGAAACCTGAAAGAAGCATTTTTTAACTAAGTCCTGCTGAGTCATTCATGAGTTTTTAGCCGCCTTGCTTCTTCTCACAGACTCTCTACTCTCATGCCAGAA
+
BBCCBCCFBFFFGGGGGGGGGGGFGGHHGGGGGGHHGGHHHHHHHHHHHHHHHHHHHHHHHHHHHHHHHGHHGHGGHHHHHHHGGHHHHHHHHHHHHHFHHHHHHHHFHHHHHGGGGFHHHHHHFEDGGGGGGGGGGGGGGGGGGGGGGGDFFFFFFFFFFFFFFFFFFFFFFFFFFFFFFFFFFFFFEFFFFFFFFFFFFFFFFFFFFBDFFFFFEFFFFFFFFFFFFFFFFFFFFFFFFFFFFFFFFFF
@M05620:45:000000000-G6HP7:1:1101:15416:9113 1:N:0:136
AGATTACTGCAACAGTTCCCCCTGGACCTGGAAAAGTTTCTTGCCTGGCTTACAGAAGCTGAAACAACTGCCAATGTCCTACAGGATGCTACCCGTAAGGAAAGGCTCCTAGAAGACTCCAAGGGAGTAAAAGAGCTGATGAAACAATGGCAAGTAAGTCAGGCATTTCCGCTTTAGCACTCTTGTGGATCCAATTGAACAATTCTCAGCATTTGTACTTGTAACTGACAAGCCAGGGACAAAACAAAGAT
+
ABABBFFFFF@FGGGGGGGGGGGGHBHHHHHHHHHHGHHHHHHHHHHHHHHHHHHHHGHHHHGGHHHHHHHHFHHHHHHHGHFHHHHHHHHHHHGEEAGHHHHHHHHHGHHGBFHGHHHHGHHGDEEEHHHGGGHHHHGHHHHGHHHHHHHGHGHGFHFFFGFHHHGHHHGGGGGHHHHHHHHHHGHGHHHHGFHHHHFHFGHHHHGHHHFCGCGHFCCGGGHHHHGBCGFFGGGGGDGGGGBFFE9;BFF
@M05620:45:000000000-G6HP7:1:1101:14899:9115 1:N:0:136
AGGTTACTGCAACAGTTCCCCCTGGACCTGGAAAAGTTTCTTGCCTGGCTTACAGAAGCTGAAACAACTGCCAATGTCCTACAGGATGCTACCCGTAAGGAAAGGCTCCTAGAAGACTCCAAGGGAGTAAAAGAGCTGATGAAACAATGGCAAGTAAGTCAGGCATTTCCGCTTTAGCACTCTTGTGGATCCAATTGAACAATTCTCAGCATTTGTACTTGTAACTGACAAGCCAGGGACAAAACAAAGAT
+
AB3AAFFFFFDFGGBGGGGGGGGGHHHHHHHHGHHHHHHHHHHHHHHHHHHHHHGHHHHHHHHHHHHHHHHHHHHHHHHHHHHHHHHHHHFHHHGGGGGHHHGHHHHHGHHHHHHHHHHHHHHFA?EEHHHHHGHHHHHHHHHHHHHGHHHHHGHHHHHHHHHHHHHHHHGGGGGHGHHHHHHHHFHGHHHHHGHHHFGFHHHHHHHHHHHHHHHHHFGHHHHHHHHGHHHHHGGGGGGGGGFGGGGGGGG
@M05620:45:000000000-G6HP7:1:1101:7770:9121 1:N:0:136
AAACCAAGCAGACACTCACCGCTCCCTCGCCACAGGCCAATAGTTTGTCCTCACTGAGTTGGCAACAAGTGGCTGCTGTGGCTGCCATTTTTCTGGTGATGGCCATCAGTTCCGAGGTCAGCTGGGGGGCTTTCTTTGTGTAAGCAACGAGAAACCTGAAAGAAGCATTTTTTAACTAAGTCCTGCTGAGTCATTCATGAGTTTTTAGCCGCCTTGCTTCTTCTCACAGACTCTCTACTCTCATGCCAGAA
+
DDDDCCCFCFFFGGGGGGGGGGGGGGHHGGGGGHHHGGHHHHHHHHHHHHHHHHHHHHHHHHHHHHHHHHHHGHGGHHHHHHHGGHHHHHHHHHHHHHHHHHHHHHHHHGHHHGGGGGHGHHHHHAFGGGGGGGGGGGGGGBFGGGGGGGGFFFFFFFFFFFFFFFFFFFFFFFFFFFFFFFFFFFFFFFFFFFFFFFFFFFFFFFFFFFFFFFFFFFFFFFFHFFFFFFFFFFFFFFFFFFFFFFFFFFF
@M05620:45:000000000-G6HP7:1:1101:9827:9131 1:N:0:136
TACCTGTACTGGGGAAGCATTTGAATATCCCCCCATGGTGATGGGGACGGAGAACTGCTCCATAAACACAGGCAACGTGCCTAACTTTCCCGGGAAGATGAAGTCAAAGAGCGACCACAGCTCTTCGGAGGTTATTTTGCATCGGTGAGCCAGACAGAATGATCCGATGAGGGGTGCGAAACTATTTGAGGAAAGGAAGCACCTTTTTATTAAATTTACCTTTTAGCAATCGCCATTCCTACCCTAAAGAT
+
CCCCCFFFFFFFGGGGGGGGGGHHHHHHHHHGGGGHHHGHHHHHHGGGGGGGGHHHHHHHHHHHHHHHHHHHGGHHGHHHHHHHHHHHHHHGGGGGGHHHHHHHHHHHHHHHGGGGGHHHHHHHHHHGGGGEHHHHHHHGGHHGGGGEHHHHHHGHHHHHHHHHHHGGGHHHGGEFGGGGGGGGGGGGGGGGGBFGGGGGGGFFFFFFFFFFFBFFFFFFFFFFFFFFFFFFFFFEFFFFFFFFFFFFFFF
@M05620:45:000000000-G6HP7:1:1101:9844:9137 1:N:0:136
TACCTGTACTGGGGAAGCATTTGAATATCCCCCCATGGTGATGGGGACGGAGAACTGCTCCATAAACACAGGCAACGTGCCTAACTTTCCCGAGAAGATGAAGTCAAAGAGCGACCACAGCTCTTCGGAGGTTATTTTGCATCGGTGAGCCAGACAGAATGATCCGATGAGGGGTGCGAAACTATTTGAGGAAAGGAAGCACCTTTTTATTAAATTTACCTTTTAGCAATCGCCATTCCTACCCTAAAGAT
+
CBCCCFFFFFFFGGGGGGGGGGHHHHHHHHHGGGGHHHGHHHHGHGGGGGGGGHHHHHHHHHHHHHHHHHHHGHGHGHHHHHHHHHHHHGHG1EEGHGHHHHHHHHHHHHHHGGGGGHHHHHHHHHHGGGGEHHHHHHHHGHHGGCDFHHHHHHGHHHHGHHHHHHEGGHHGGGCCGGDGGGGFGGGGGGGFFGGGGGGGGGGGGFFFFFFFFFFFFFFFFFFFFFFFBFFFFFFFFFFFFFFFFFFFFFF
@M05620:45:000000000-G6HP7:1:1101:10624:9138 1:N:0:136
TACCTGTACTGGGGAAGCATTTGAATATCCCCCCATGGTGATGGGGACGGAGAACTGCTCCATAAACACAGGCAACGTGCCTAACTTTCCCGGGAAGATGAAGTCAAAGAGCGACCACAGCTCTTCGGAGGTTATTTTGCATCGGTGAGCCAGACAGAATGATCCGATGAGGGGTGCGAAACTATTTGAGGAAAGGAAGCACCTTTTTATTAAATTTACCTTTTAGCAATCGCCATCCTACCCTAAAGATC
+
CCCCCFFFFFFFGGGFGGGGGGGHHHHHHHHGGGGHHHHHHHHHGGGGGGGGGHHHHHHHHHHHHHHHHHHHGHHHGHHHHHHHHFGHHHHGGGGGGHHHHHHHHHHHHHHGGGGGGHHHHHHGHHHGGGGEHHHHHHHHGHHGGGGGGFHHHHGHHHHGHHHHHHCGGHHHGGCFGGGGGGGGGGGGGGGFGBFGGGGGGGFFFFFFFFFFFFFFFFFFFFFFFFFFFFFFFFFEFFFFFFFFFFFFFFF
@M05620:45:000000000-G6HP7:1:1101:5025:9151 1:N:0:136
AGATTACTGCAACAGTTCCCCCTGGACCTGGAAAAGTTTCTTGCCTGGCTTACAGAAGCTGAAACAACTGCCAATGTCCTACAGGATGCTACCCGTAAGGAAAGGCTCCTAGAAGACTCCAAGGGAGTAAAAGAGCTGATGAAACAATGGCAAGTAAGTCAGGCATTTCCGCTTTAGCACTCTTGTGGATCCAATTGAACAATTCTCAGCATTTGTACTTGTAACTGACAAGCCAGGGACAAAACAAAGAT
+
ABABBFFFFFFFGGGGGGGGGGGGHHHHHHGGHHHHHHHHHHHHHHHHHHHHHHHHHHHHHHHHHHHHHHHHHHHHGHHHHHGHHHHGHHHHHHGGGGHHGHHHHHGHFHHHHHHFGHHHHHHGGFGGGGHHHGHHHHGFHHHHGHHHHEFHFFHFHHHHHHHHAGHHFHGGGGGHHHFHHHHHGHHGHHHHHHHHHHHHHGHHHHHHHGHGHHHHHFHHHFHHHHGHHFGHHGGGGGGGGFFGFGGFFBC
@M05620:45:000000000-G6HP7:1:1101:5012:9168 1:N:0:136
AGATTACTGCAACAGTTCCCCCTGGACCTGGAAAAGTTTCTTGCCTGGCTTACAGAAGCTGAAACAACTGCCAATGTCCTACAGGATGCTACCCGTAAGGAAAGGCTCCTAGAAGACTCCAAGGGAGTAAAAGAGCTGATGAAACAATGGCAAGTAAGTCAGGCATTTCCGCTTTAGCACTCTTGTGGATCCAATTGAACAATTCTCAGCATTTGTACTTGTAACTGACAAGCCAGGGACAAAACAAAGAT
+
ABACCFFFFFFFGGGGGGGGGGGGHHHHHHHHHHHHGHHHHHHHHHHHHHHHHHHHHHHHHHHHHHGHHHHHHHHHHHHHHHHHHHHHHHHHHHGGGGHHHHHHHHHHGHHHHHHHHHHHHHHGGHGGHHHHHGHHHHGHGHHHHGHHHHHHHGHHHHHHHHHHHHHHHHGGGGGHHHHHHHHHHHHGHHHHFGHHGGFHHHHHHHHHHHHHHHHHHGHHHGGGHHHHHHGHHGGGGGGGGGGFGGGGFGF
@M05620:45:000000000-G6HP7:1:1101:14636:9174 1:N:0:136
AAACCAAGCAGACACTCACCGCTCCCTCGCCACAGGCCAATAGTTTGTCCTCACTGAGTTGGCAACAAGTGGCTGCTGTGGCTGCCATTTTTCTGGTGATGGCCATCAGCTCCGACGAGGTCAGCTGGGGGGCTTTCTTTGTGTAAGCAACGAGAAACCTGAAAGAAGCATTTTTTAACTAAGTCCTGCTGAGTCATTCATGAGTTTTTAGCCGCCTTGCTTCTTCTCACAGACTCTCTACTCTCATGCCA
+
CCCCCCCFCFFFGGGGGGGGGGGGGGHHGGGGGHHHGGHHHHHGHHHHHHHHHHHHHHHHHHHHHHHHHHHHGHGGHHHHHHHGGHHHHHHHHHHHHHHHHHHHHHHHHHHHHGGGGGGGGHHHHHHHGGGGGGGGGGGGGGGGGGFFFFFFFFFFFFFFFFFFFFFFFFFFFFHFFFFHFFFFFFFFFFFFFFFFFFFFFFFFFFFFFFFFFFFFFFFFHFFFFFHFFFFFFFFFFFFHHFFFFFFFFFF
@M05620:45:000000000-G6HP7:1:1101:5029:9174 1:N:0:136
AGATTACTGCAACAGTTCCCCCTGGACCTGGAAAAGTTTCTTGCCTGGCTTACAGAAGCTGAAACAACTGCCAATGTCCTACAGGATGCTACCCGTAAGGAAAGGCTCCTAGAAGACTCCAAGGGAGTAAAAGAGCTGATGAAACAATGGCAAGTAAGTCAGGCATTTCCGCTTTAGCACTCTTGTGGATCCAATTGAACAATTCTCAGCATTTGTACTTGTAACTGACAAGCCAGGGACAAAACAAAGAT
+
BBBBAFFFFFFFGGGGGGGGGGGGHHHHHHHGHHHHGHHHHHHHHHHHHHHHHHHHHHHHHHHHHHHHHHHHHHHHHHHHHHGHHHHFGHHHHHGGGGHHHHHHHHHHGHHHHHHHHHHHHHHGGGGEHHHHHGHHHHHHHHHHHHHHHHHHHGHHHHHHHHHHHHHHHHGGGGGHHHHHHHHHHHHGHHHHHHHHHHHHHHHHHHGHGHFHHHHHHGHHGFGGHHHFHHHHHGGGGGGGGGBFGFGGBFC
@M05620:45:000000000-G6HP7:1:1101:10200:9174 1:N:0:136
CATCCTGACCCTGAAGTACCCCGGCTTGATTTCTGACATTAGATCGGAAGAGCACACGTCTGAACTCCAGTCACAGCGATAGATCTCGTATGCCGTCTTCTGCTTGAAAAAAAAAAAACAAACAAAGACGATGAATAAAATAGACTGGTCGTAAGTATCACATGAAGAAATAGTGCGTCTCACCCGACTCTGCCCTACAGCCTATGATCTCGGAAGCTGCCCCTGAGCGCCCTGATTGCCGTTCCGCCACC
+
CCDDDFFFFFFFGGGGGGGGGGGGGGGGHHHHHHHHHHHHHHHHHHGGGGHHHHHHHGGHHGHHHHHHHHHHHHHHHGGHGGHHHHHHGGHHHHGGGHGHHHHHHHHHGHHEEDFB>////0/0/0110.-..11111111110000.00-<...00000000:0000//000000-.-./00..---<.0<00.0/.000./00000000......<00..<..:/:-----./00000-9.//...-..
@M05620:45:000000000-G6HP7:1:1101:14634:9192 1:N:0:136
AAACCAAGCAGACACTCACCGCTCCCTCGCCACAGGCCACTAGTTTGTCCTCACTGAGTTGGCAACAAGTGGCTGCTGTGGCTGCCATTTTTCTGGTGATGGCCATCAGCTCCGACGAGGTCAGCTGGGGGGCTTTCTTTGTGTAAGCAACGAGAAACCTGAAAGAAGCATTTTTTAACTAAGTCCTGCTGAGTCATTCATGAGTTTTTAGCCGCCTTGCTTCTTCTCACAGACTCTCTACTCTCATGCCA
+
AAAAA?AFA4C4AGGCGGGGGCCCGDFH?EEEGCF2FFG233BDDDGGGEHFHHFH3AFFGHFHEHGHHH5FFFEFF3BB2B?FFHGHHHDD3FDHGH3GE3?FEHHEHFFFGCCEEEDGGHFHHHHHGCB?BGGGGGGGGGGGEFBFFFFBEFFFFFFFFFFFFFAFFFFFFFF<9FFFFFFFFFFFFFFFEFFFFFFFFFEFFFFFFEFFF.@BFDFFFFFFFFFFFFFFBFFFFFFFFFFFFFBFFB9
@M05620:45:000000000-G6HP7:1:1101:6698:9195 1:N:0:136
AGATTACTGCAACAGTTCCCCCTGGACCTGGAAAAGTTTCTTGCCTGGCTTACAGAAGCTGAAACAACTGCCAATGTCCTACAGGATGCTACCCGTAAGGAAAGGCTCCTAGAAGACTCCAAGGGAGTAAAAGAGCTGATGAAACAATGGCAAGTAAGTCAGGCATTTCCGCTTTAGCACTCTTGTGGATCCAATTGAACAATTCTCAGCATTTGTACTTGTAACTGACAAGCCAGGGACAAAACAAAGAT
+
BCBCBFFFFFFFGGGGGGGGGGGGHHHHHHHHHHHHHHHHHHHHHHHHGHGHHHHHHHHHHHHHHHHHHHHHHHHHHHHHHHHHHGHGHHHHHHGFGGHHHHHHHHHHGHHHHHHHHHHHHHHGGEEFHHHHGGHHHHFHG3FFHGHHHGHHHGHHHHGHHHHHHHHHHHGGGGGHHHGHHHHHHFGGHHHHGCGHHFFFDHHHHHHFGGFHHHHHHGHHHHHGHHHHHHGHHGGGGGGG.CBFFGGGGGF
@M05620:45:000000000-G6HP7:1:1101:9337:9212 1:N:0:136
AAACCAAGCAGACACTCACCGCTCCCTCGCCACAGGCCAATAGTTTGTCCTCACTGAGTTGGCAACAAGTGGCTGCTGTGGCTGCCATTTTTCTGGTGATGGCCATCAGCTCCGACGAGGTCAGCTGGGGGGCTTTCTTTGTGTAAGCAACGAGAAACCTGAAAGAAGCATTTTTTAACTAAGTCCTGCTGAGTCATTCATGAGTTTTTAGCCGCCTTGCTTCTTCTCACAGACTCTCTACTCTCATGCCA
+
BBBBBBAFBFFFGGGGGGGGEGGGGGHHGGGGGFHHGGHGHHFGGGHHGHHHHHHGHHHHHHHHHHHHHHGFGAFFHFGHHFHGGHGHHHHGHHHHHHHHGGHHHHHHHHGHHGGGGGGGFHHHHHHHGGGGGGGGGGGGGGGFGGFFFFFFFFFFFFFFFFFBFFFFFFFFFFFFFFFFFFFFFFFFFFFFFBFFFFFFFFFFFFFFFFFFFFFFFFFFFFFFFFFFFFFFFFFFFFFFFFFFFFFBFFB
@M05620:45:000000000-G6HP7:1:1101:8251:9231 1:N:0:136
TACCTGTACTGGGGAAGCATTTGAATATCCCCCCATGGTGATGGGGACGGAGAACTGCTCCATAAACACAGGCAACGTGCCTAACTTTCCCGGGAAGATGAAGTCAAAGAGCGACCACAGCTCTCGGAGGTTATTTTGCATCGGTGAGCCAGACAGAATGATCCGATGAGGGGTGCGAAACTATTTGAGGAAAGGAAGCACCTTTTTATTAAATTTACCTTTTAGCAATCGCCATTCCTACCCTAAAGATC
+
CCCCDFFFFFFFGGGGGGGGGGHGHHHHHHHGGGGHHHGHHHHHHGGGGGGGGHHHHHHHHHHHHHHHHHHHGHHHGHHHHHHHHHHHHHHGGGGGGHHHHHHHGHHHHHHGGGGGGHHHHHHGHGGGGGDHHHHHHHHHHHGGGGGHHHHHHGHHHHHHHHHHHGGGGHHGGGGGGGGGGGGGGGGGFFBFGGGGGGGFFFFFFFFFFFFFFFFFFFFFFFFFEFFEFF.AAAEFFBFFFFFFFFFFBBB
@M05620:45:000000000-G6HP7:1:1101:7183:9257 1:N:0:136
AAACCAAGCAGACACTCACCGCTCCCTCGCCACAGGCCAATAGTTTGTCCTCACTGAGTTGGCAACAAGTGGCTGCTGTGGCTGCCATTTTTCTGGTGATGGCCATCAGCTCCGAGGTCAGCTGGGGGGCTTTCTTTGTGTAAGCAACGAGAAACCTGAAAGAAGCATTTTTTAACTAAGTCCTGCTGAGTCATTCATGAGTTTTTAGCCGCCTTGCTTCTTCTCACAGACTCTCTACTCTCATGCCAGAA
+
BBBCCBBFCFFFGGGGGFGGGGGGGGHHGGGDGHHGGGHHHHHHHHHGHHHHHHHHHHGHHHHHHHHHHGHHGGGGHGGHHHHGGHHHHHHHHGHHHHGHHHHHHHHHHHHHHGGGGGHGHHHHHGGGGGGGGGGGGGGGGGFFGGGGGGFFFFFFFFFFFFFFFFFFFFFFFFFFFFFFFFFFFFFFFFFFFFFFFFFFFFFFFFFFFFFFFFFFFFFFFFFFFFFFFFFFFFFFEFFFFFFFBFFFFFF
@M05620:45:000000000-G6HP7:1:1101:7159:9259 1:N:0:136
AAACCAAGCAGACACTCACCGCTCCCTCGCCACAGGCCAATAGTTTGTCCTCACTGAGTTGGCAACAAGTGGCTGCTGTGGCTGCCATTTTTCTGGTGATGGCCATCAGCTCCGAGGTCAGCTGGGGGGCTTTCTTTGTGTAAGCAACGAGAAACCTGAAAGAAGCATTTTTTAACTAAGTCCTGCTGAGTCATTCATGAGTTTTTAGCCGCCTTGCTTCTTCTCACAGACTCTCTACTCTCATGCCAGAA
+
AA@AA11BAFCC1FBBFFGGAGEEFFHFAA00E0BAFF//AAAGHDGBAAFDFAABAFGD1GGHFEFCCD@BF>FCEHBBGHFEFGCHHHHHHFHFFF1@@FHFFEFHGHFFHGGGGFHGHHHHHFGGGGGGGGGGGGGGGBFGGGGGGGFFFFFFFFFFFFFFFFFFFFFF@FFFFBFFFFFFFFFFFFFFFFFFFFFFFFFFFFFFFFF@@FFFFFFFFFFFFFFFFFFFFFFFFFFFFFFFFFFFFFF
@M05620:45:000000000-G6HP7:1:1101:24981:9274 1:N:0:136
AAACCAAGCAGACACTCACCGCTCCCTCGCCACAGGCCAATAGTTTGTCCTCACTGAGTTGGCAACAAGTGGCTGCTGTGGCTGCCATTTTTCTGGTGATGGCCATCAGCTCCGACGAGGTCAGCTGGGGGGCTTTCTTTGTGTAAGCAACGAGAAACCTGAAAGAAGCATTTTTTAACTAAGTCCTGCTGAGTCATTCATGAGTTTTTAGCCGCCTTGCTTCTTCTCACAGACTCTCTACTCTCATGCCA
+
CCCCCCCFCFFFGGGGGGGGGGGGGGHHGGGGGHHHGGHHHHHHHHHHHHHHHHHHHHHHHHHHHHHHHHHHGHGGHHHHHHHGGHHHHHHHHHHHHHHHHHHHHHHHHHHHHGGGGGGGGHHHHHHHGGGGGGGGGGGGGGGGGGFFFFFFFFFFFFFFFFFFFFFFFFFFFFFFFFFFFFFFFFFFFFFFFFFFFFFFFFFFFFFFFFFFFFFFFFFFFFFFFFFFFFFFFFFFFFFFFFFFFFFFFF9
@M05620:45:000000000-G6HP7:1:1101:7175:9276 1:N:0:136
AAACCAAGCAGACACTCACCGCTCCCTCGCCACAGGCCAATAGTTTGTCCTCACTGAGTTGGCAACAAGTGGCTGCTGTGGCTGCCATTTTTCTGGTGATGGCCATCAGCTCCGAGGTCAGCTGGGGGGCTTTCTTTGTGTAAGCAACGAGAAACCTGAAAGAAGCATTTTTTAACTAAGTCCTGCTGAGTCATTCATGAGTTTTTAGCCGCCTTGCTTCTTCTCACAGACTCTCTACTCTCATGCCAGAA
+
BB@BBBAFBFFFGGGGGGGGGGGGGGHHGGGGGFHFGGHHHHHHHHGHHHHHFHHHHHHHHHHHHHHHHGHHGHGGHHHHHGHFFHGHHHHHHHHHH2EGHHGHHHHHGHHHHGGGGGHGHHHHFBCFGGGGGGGGGGGGGGFFGGGGGGFFDFFFFFFFFFFFFFFFFFFFFFFFFFFFBFFFFFFFFFFFFFFFFFFFFFFFFFFFFFDFFFFEFFFFFFFFFFFFFFFFFFFFFFFFFFFFFFFF/9F
@M05620:45:000000000-G6HP7:1:1101:13427:9282 1:N:0:136
TACCTGTACTGGGGAAGCATTTGAATATCCCCCCATGGTGATGGGGACGGAGAACTGCTCCATAAACACAGGCAACGTGCCTAACTTTCCCGGGAAGATGAAGTCAAAGAGCGACCACAGCTCTTCGGAGGTTATTTTGCATCGGTGAGCCAGACAGAATGATCCGATGAGGGGTGCGAAACTATTTGAGGAAAGGAAGCACCTTTTTATTACATTTACCTTTTAGCACTCGCCATTCCTACCCTAAAGAT
+
AAAA>DFFFFDFA1FEEG1BFGD3DFBEEGGFAEEGFHA11BB1/E/EA////0BF1FHDCFA2G1FB0GGE/GFH?GCG/D11B@EHFHHCE?/>E0F1E1<GFH2BG00F@/>B@CGH/GGHHFGGGGC/0<FFGF<11FDF...><<GHF<EGH/CG00<0DC.CAGB/.A:-.-E9-;0CFFGEFGG0;/C./9AEBCEFFFFFEFF///;F/B/9BBFFB/B9///-;@BFEF/F/F999FBF///
@M05620:45:000000000-G6HP7:1:1101:13424:9299 1:N:0:136
TACCTGTACTGGGGAAGCATTTGAATATCCCCCCATGGTGATGGGGACGGAGAACTGCTCCATAAACACAGGCAACGTGCCTAACTTTCCCGGGAAGATGAAGTCAAAGAGCGACCACAGCTCTTCGGAGGTTATTTTGCATCGGTGAGCCAGACAGAATGATCCGATGAGGGGTGCGAAACTATTTGAGGAAAGGAAGCACCTTTTTATTAAATTTACCTTTTAGCAATCGCCATTCCTACCCTAAAGAT
+
BCBCCFFFFFFFGGGGGGGGGGHHHHHHHHHGGGGHHHHGHHHHHGGGGGGGGHHHHHHHHHHHHGHHGHHHGHHHGHHHGHHHHHGHHHHGGGGGGHHHHHHHHHHHHHFHGGGGGHHHHHHGHHHGDGGDGHHHHHHHGHHGGDGF>1FFGFGHHHHHHHHGHHAFGHHHGGCCFGDGGGGFGGGFBEFCFFFFGFGGGGFFFFFFFFFFFFFFFFFFFFFFFFFFFFFFFFFEFFFFFFFFFFFFFFF
@M05620:45:000000000-G6HP7:1:1101:10624:9323 1:N:0:136
AGATTACTGCAACAGTTCCCCCTGGACCTGGAAAAGTTTCTTGCCTGGCTTACAGAAGCTGAAACAACTGCCAATGTCCTACAGGATGCTACCCGTAAGGAAAGGCTCCTAGAAGACTCCAAGGGAGTAAAAGAGCTGATGAAACAATGGCAAGTAAGTCAGGCATTTCCGCTTTAGCACTCTTGTGGATCCAATTGAACAATTCTCAGCATTTGTACTTGTAACTGACAAGCCAGGGACAAAACAAAGAT
+
BABCCFFFFFFFGGGGGGGGGGGGHHHHHHHHHHHHHHHHHHHHHHHHHHHHHHHHHHHHHHHHHHHHHHHHHHHHHHHHHHHHHHHHHHFHHHGFGGHGHHFHHHHHGHHHHHHHHHHHHHHGGHGGHHHHHGHHHHHHHHHHHHHHHHHHHGHHHHHHHHHHHHHHHHGGGGGHHHHHHHHHHHHGHHHHGCHHHGHHHHHHHHHHHHGHHHHHHFHHHHHHHHHHHHHHHGGGGGGGGGGGGGGGGGG
@M05620:45:000000000-G6HP7:1:1101:19343:9334 1:N:0:136
CATCCTGACCCTGAAGTACCCCGGCTTGATTTCTGACATTAGATCGGAAGAGCACACGTCTGAACTCCAGTCACAGCGATAGATCTCGTATGCCGTCTTCTGCTTGAAAAAAAAAAAAAAAAAAAAAATACAGAACAACATAGTGATTAGATCAGTATGTGAAAAGAAAAGAATTCGATCAAGGTGATGTAATGTGTGAACGGGTGACCGAGGAGAGTGTGCATCGAGAGGTATTGATACGGTGCCATCTG
+
CDDDDFFFFFFFGGGGGGGGGGGGGGGGHHHHHHHHHHHHHHHHHHGDGGHHHHHHHGHHHGHHHHHHHHHHHHHHHGGHGGHHHHHHGGHHHHGGGHGHHHHHHHHHHHHGGGGC<>//-<------.00000:/:/../00000000<00000000<000B00/..///..000.00..:00<:000:00:0000.000...--.00-----.9<00<00000./..-.000000000../<-/0<000
@M05620:45:000000000-G6HP7:1:1101:5177:9335 1:N:0:136
AGATTACTGCAACAGTTCCCCCTGGACCTGGAAAAGTTTCTTGCCTGGCTTACAGAAGCTGAAACAACTGCCAATGTCCTACAGGATGCTACCCGTAAGGAAAGGCTCCTAGAAGACTCCAAGGGAGTAAAAGAGCTGATGAAACAATGGCAAGTAAGTCAGGCATTTCCGCTTTAGCACTCTTGTGGATCCAATTGAACAATTCTCAGCATTTGTACTTGTAACTGACAAGCCAGGGACAAAACAAAGAT
+
ABBCCFFFFFFFGGGGGGGGGGGGHHHHHHHHHHHHHHHHHHHHHHHHHHHHHHHHHHHHHHHHHHHHHHHHHHHHHHHHHHHHHHHHHHHHHHGGGGHHHHHHHHHHGHHHHHHHHHHHHHHGGHGGHHHHHGHHHHHHHHHHHHHHHHHHHGHHHHHHHHHHHHHHHHGGGGGHHGHHHHHHHHHGHHHHGHHHHHHHHHHHHHHHHHHHHHHHHFHHHHHHHHHHHHHHGGGGGGGGGGGGGGGGGGF
@M05620:45:000000000-G6HP7:1:1101:10621:9343 1:N:0:136
AGATTACTGCAACAGTTCCCCCTGGACCTGGAAAAGTTTCTTGCCTGGCTTACAGAAGCTGAAACAACTGCCAATGTCCTACAGGATGCTACCCGTAAGGAAAGGCTCCTAGAAGACTCCAAGGGAGTAAAAGAGCTGATGAAACAATGGCAAGTAAGTCAGGCATTTCCGCTTTAGCACTCTTGTGGATCCAATTGAACAATTCTCAGCATTTGTACTTGTAACTGACAAGCCAGGGACAAAACAAAGAT
+
AAABBFFFFFFFGGBGGGGGGGGFGHHHHFFHHGHHHGHHHHHHHHHGHHHHHHFGHHHHHHHHHHHHHHGHHHHHHHHHFHHHHFHHHHFHHHGFEFFHHF3BFGHHGHHHHHGHHHHGGHGF?GEGHGGHHGHHHHHHHHHHHHHHGHHHHGGHHHHHHHHHHHHHHHGGGGGGHHHHHHHHHGHGFHHGH0GHHFHHHHHHHHHHHHHHHHHHHHHHHHFGHHGFFHGHEGFEGGGG?A/CGEFGGGF
@M05620:45:000000000-G6HP7:1:1101:28374:9344 1:N:0:136
TACCTGTACTGGGGAAGCATTTGAATATCCCCCCATGGTGATGGGGACGGAGAACTGCTCCATAAACACAGGCAACGTGCCTAACTTTCCCGGGAAGATGAAGTCAAAGAGCGACCACAGCTCTTCAGAGGTTATTTTGCATCGGTGAGCCAGACAGAATGATCCGATGAGGGGTGCGAAACTATTTGAGGAAAGGAAGCACCTTTTTATTAAATTTACCTTTTAGCAATCGCCATTCCTACCCTAAAGAT
+
CCCCCFFFFFFFGGGGGGGGGGHHHHHHHHHGGGGHGHGGHHHHHGGGGGGGGHHHHHHHHHHHHHHHHHHHGHHHGHHHHHHHHHHHHHHGGGGGGHHHHHHHHHHHHHHHGGGGGHHHHHHHHHHHHHGGHHHHHHHHFHHGGEGGHHHHHHGHHHHHHHHHHHGGGHHHGGEGGGGGGGGGGGGGFEGCFGFAFFGGGGGGGGGGGFFFFFFFFFFFFFFFFFFFFFFFFFFFFFFFFFFFFFFFFFF
@M05620:45:000000000-G6HP7:1:1101:7917:9363 1:N:0:136
TACCTGTACTGGGGAAGCATTTGAATATCCCCCCATGGTGATGGGGACGGAGAACTGCTCCATAAACACAGGCAACGTGCCTAACTTTCCCGGGAAGATGAAGTCAAAGAGCGACCACAGCTCTTCGGAGGTTATTTTGCATCGGTGAGCCAGACAGAATGATCCGATGAGGGGTGCGAAACTATTTGAGGAAAGGAAGCACCTTTTTATTAAATTTACCTTTTAGCAATCGCCATTCCTACCCTAAAGAT
+
CCCCCFFFFFFFGGGGGGGGGGHHHHHHHHHGGGGHHHGHHHHHHGGGGGGGGHHHHHHHHHHHHHHHHHHHGHHHGHHHHHHHHHHHHHHGGGGGGHHHHHHHHHHHHHHHGGGGGHHHHHHHHHHGGGGDHHHHHHHHHHHGGFGGHHHHHHGHHHHHHHHHHHEGGHHHGGGEGGGCFGGGGGGGGGGFGFFGFFGGGGFFFFFFFFFB0BFFFFFFFFFFFFFFFFFFFFFFFFFFFFFFFFFBFFF
@M05620:45:000000000-G6HP7:1:1101:3949:9397 1:N:0:136
AGATTACTGCAACAGTTCCCCCTGGACCTGGAAAAGTTTCTTGCCTGGCTTACAGAAGCTGAAACAACTGCCAATGTCCTACAGGATGCTACCCGTAAGGAAAGGCTCCTAGAAGACTCCAAGGGAGTAAAAGAGCTGATGAAACAATGGCAAGTAAGTCAGGCATTTCCGCTTTAGCACTCTTGTGGATCCAATTGAACAATTCTCAGCATTTGTACTTGTAACTGACAAGCCAGGGACAAAACAAAGAT
+
ABAAAFFFDDDFCGGFFGGGCEGGHHCHGHFFFHHHHHHHGDBDGHHHHHHHHHFFFGFGFDGFEGHEHGHHHHHFGGFGHHHHGFHFGFGHCHGG?EHHHHGHHHHHGHHHFHHFGGHGFGHGGAEEHGGFGFHGHF?GHHGFHFHHGFHHHGHHFHFFHGHHEHHHGFFDFGGHGHHHCGFFHFHFHHGGGCDGG0<CDHHHDFGDDGDGFHHHHHHGGFG0GHFGHHHHGGGGGGGGEGBFFEGGFGF
@M05620:45:000000000-G6HP7:1:1101:26548:9418 1:N:0:136
TACCTGTACTGGGGAAGCATTTGAATATCCCCCCATGGTGATGGGGACGGAGAACTGCTCCATAAACACAGGCAACGTGCCTAACTTTCCCGGGAAGATGAAGTCAAAGAGCGACCACAGCTCTCGGAGGTTATTTTGCATCGGTGAGCCAGACAGAATGATCCGATGAGGGGTGCGAAACTATTTGAGGAAAGGAAGCACCTTTTTATTAAATTTACCTTTTAGCAATCGCCATTCCTACCCTAAAGATC
+
CCCCCFFFFFFFGGGGGGGGGGHHHHHHHHHGGGGHHHHHHHHHHGGGGGGGGHHHHHHHHHHHHHHHHGHHGHHHGHHHHHHHHHHHHHHGGGGEGHHHHHHHHHHHHHHHGGGGGHHHHHHHHGGGGGGHHHHHHHHHHHGGGGGHHHHHHGHHHHHHHHHHHGGGHGHGGGGGFDFGGGGGGGGGGGCGGGGGGGGGGFFFFFFFFFFFFFFFFFFFFFFFBFFFFFFFFFEFFFFFFFFFFFFFFFF
@M05620:45:000000000-G6HP7:1:1101:19895:9440 1:N:0:136
AGATTACTGCAACAGTTCCCCCTGGACCTGGAAAAGTTTCTTGCCTGGCTTACAGAAGCTGAAACAACTGCCAATGTCCTACAGGATGCTACCCGTAAGGAAAGGCTCCTAGAAGACTCCAAGGGAGTAAAAGAGCTGATGAAACAATGGCAAGTAAGTCAGGCATTTCCGCTTTAGCACTCTTGTGGATCCAATTGAACAATTCTCAGCATTTGTACTTGTAACTGACAAGCCAGGGACAAAACAAAGAT
+
BCBCCFFFFFFFGGGGGGGGGGGGHHHHHHHHHHHHHHHHHHHHHHHHHHHHHHHHHHHHHHHHHHHHHHHHHHHHHHHHHHHHHHHHHHHHHHGGGGHHHHHHHHHHGHHHHHHHHHHHHHHGGHGGHHHHHGHHHHHHHHHHHHHHHHHHHGHHHHHHHHHHHHHHHHGGGGGHGHHHHHHHHHHGHHHHGFHHHHGFHHHHHHHHHHHHHHHHHHHHHHHHHHHGHHHHHGGGGGGGGGGGGGGGGGG
@M05620:45:000000000-G6HP7:1:1101:18153:9443 1:N:0:136
TACCTGTACTGGGGAAGCATTTGAATATCCCCCCATGGTGATGGGGACGGAGAACTGCTCCATAAACACAGGCAACGTGCCTAACTTTCCCGGGAAGATGAAGTCAAAGAGCGACCACAGCTCTCGGAGGTTATTTTGCATCGGTGAGCCAGACAGAATGATCCGATGAGGGGTGCGAAACTATTTGAGGAAAGGAAGCACCTTTTTATTAAATTTACCTTTTAGCAATCGCCATTCCTACCCTAAAGATC
+
AAAABFFFFFBFAEFEGGGGGGHHHHHHHHHGGGCHHHGHGHHHHGFGGGGGGHHHHHHHHHHHHHHHHHHHGHHHGHHHHHHFHHHHHHHEGGGGAEGHHBDGGHGFFFHGGGGGGHHHHHHHHGGGGGEHHHHHHHHHHHGGGGGHHHHAGEHHGHHHHHHHH.CAGGGGG;AGBFB@GGGGGGBFEFCB9FFGFFEFFEFBFFFFFFFFFFFFFFFFFFFBFFFBFF.ADDEFFFFFF.AFFBBFFFF
@M05620:45:000000000-G6HP7:1:1101:18122:9451 1:N:0:136
TACCTGTACTGGGGAAGCATTTGAATATCCCCCCATGGTGATGGGGACGGAGAACTGCTCCATAAACACAGGCAACGTGCCTAACTTTCCCGGGAAGATGAAGTCAAAGAGCGACCACAGCTCTCGGAGGTTATTTTGCATCGGTGAGCCAGACAGAATGATCCGATGAGGGGTGCGAAACTATTTGAGGAAAGGAAGCACCTTTTTATTAAATTTACCTTTTAGCAATCGCCATTCCTACCCTAAAGATC
+
BBBBBFFFFFFFGGGGEGGGGGHHHHHHHHHGGGGHHHHHHHHHHGGGGGGGGHHHHHHHHHHHHHHHHHHHGHHHGHHHHHHHHHHHHHHGGGEGGHHHHHHHHHHHGHHHGGGGGHHHHHHHHGGGGGGHHHHHHHHHGHGGGGGHHHGHHGHHHGHHHHHHHGGGHHHGGDGGFDCAFGGGGGGGGEGGGGGGGGGGGFFFFFFFFFFFFFFFFFFFFFFFFFFFFFAFFFFFFFFFFFFFF.BFFFF
@M05620:45:000000000-G6HP7:1:1101:13208:9456 1:N:0:136
AGATTACTGCAACAGTTCCCCCTGGACCTGGAAAAGTTTCTTGCCTGGCTTACAGAAGCTGAAACAACTGCCAATGTCCTACAGGATGCTACCCGTAAGGAAAGGCTCCTAGAAGACTCCAAGGGAGTAAAAGAGCTGATGAAACAATGGCAAGTAAGTCAGGCATTTCCGCTTTAGCACTCTTGTGGATCCAATTGAACAATTCTCAGCATTTGTACTTGTAACTGACAAGCCAGGGACAAAACAAAGAT
+
AAABCFFFDDFDGGGBGGGGGGGGGGHHHHHHHHHHHHHHHHHHHHHHHHHAFBGHHGHHHHHHHHHHHHHHHHHHHHHHGGHHHGHHHHFHHHGGEEGGGHFFHHHHGHHHHHHHHHHHHHHGGHGGHFHHHGHHHHGHHHHHHHHHHHHHHGHHHHHHHHFHHHHHHHGGGGGGGHHHHHHHHGHGGHHHHGHHHGHGHGHHHHHHHHHHHHHHHHHGHHHHHHHGGHHHHGGGEGGGGFFGGGGGGGF
@M05620:45:000000000-G6HP7:1:1101:7895:9457 1:N:0:136
TACCTGTACTGGGGAAGCATTTGAATATCCCCCCATGGTGATGGGGACGGAGAACTGCTCCATAAACACAGGCAACGTGCCTAACTTTCCCGGGAAGATGAAGTCAAAGAGCGACCACAGCTCTTCAGAGGTTATTTTGCATCGGTGAGCCAGACAGAATGATCCGATGAGGGGTGCGAAACTATTTGAGGAAAGGAAGCACCTTTTTATTAAATTTACCTTTTAGCAATCGCCATTCCTACCCTAAAGAT
+
CCCCCFFFFFFFGGGGGGGGGGHHHHHHHHHGGGGHHHGHHHHHHGGGGGGGGHHHHHHHHHHHHHHHHHHHGHHHGHHHHHHHHHHHHHHGGGGGGHHHHHHHHHHHHHHHGGGGGHHHHHHHHHHHHHGGHHHHHHHHHHHGGGGGHHHHHHGHHHHHHHHHHHEGGGHHGGEEGGGGGGGGGGGGGGGFGFGGGGGGGGGGGGGGGFFFBBBFFFBFFFFFFFFFFFFFFFFFFFFFFFFFFFFFFFF
@M05620:45:000000000-G6HP7:1:1101:13228:9458 1:N:0:136
AGATTACTGCAACAGTTCCCCCTGGACCTGGAAAAGTTTCTTGCCTGGCTTACAGAAGCTGAAACAACTGCCAATGTCCTACAGGATGCTACCCGTAAGGAAAGGCTCCTAGAAGACTCCAAGGGAGTAAAAGAGCTGATGAAACAATGGCAAGTAAGTCAGGCATTTCCGCTTTAGCACTCTTGTGGATCCAATTGAACAATTCTCAGCATTTGTACTTGTAACTGACAAGCCAGGGACAAAACAAAGAT
+
AAAABFFFFFFFGGFBGGGGGGGGGGHHHHHHHHHHGHHHHHHHHHHHHHH3BBGHHHHHHHHHHHHHHHHHHHHHHHHHEGGHHGHHHHFGHHGGEEFGGHFHHHHHGHHHHHHHHHHHFGHGEHFFHFHHHGHHHHGHHGHHHHHHGHHHHGHHHHHHHHGHHHHHHHGGGGGHHHHHHHHHHHHGHHHHHHHHHGGGFGHHHHHGHHHHHHHHHFHHHGHHHHHHHHHHGGFGFGGGEFFFFGGGGFC
@M05620:45:000000000-G6HP7:1:1101:18139:9459 1:N:0:136
TACCTGTACTGGGGAAGCATTTGAATATCCCCCCATGGTGATGGGGACGGAGAACTGCTCCATAAACACAGGCAACGTGCCTAACTTTCCCGGGAAGATGAAGTCAAAGAGCGACCACAGCTCTCGGAGGTTATTTTGCATCGGTGAGCCAGACAGAATGATCCGATGAGGGGTGCGAAACTATTTGAGGAAAGGAAGCACCTTTTTATTAAATTTACCTTTTAGCAATCGCCATTCCTACCCTAAAGATC
+
DDDDDFFFFFFFGGGGGGGGGGHHHHHHHHHGGGGHHHGHHHHHHGGGGGGGGHHHHHHHHHHHHHHHHHHHGHHHGHHHHHHHHHHHHHHGGGGGGHHHHHHHHHHHHHHHGGGGGHHHHHHHHGGGGGEHHHHHHHHHHHGGGGGHHHHHHGHHHHHHHHHHHGGGHHHGGEFGGGGGGGGGHHHGGGGGGGGGGGGGGFFFFFFFFHHFFFFHFFFFFFFFFFFFFFFFFFFFFFFHFFFFFFFFFFF
@M05620:45:000000000-G6HP7:1:1101:13217:9474 1:N:0:136
AGATTACTGCAACAGTTCCCCCTGGACCTGGAAAAGTTTCTTGCCTGGCTTACAGAAGCTGAAACAACTGCCAATGTCCTACAGGATGCTACCCGTAAGGAAAGGCTCCTAGAAGACTCCAAGGGAGTAAAAGAGCTGATGAAACAATGGCAAGTAAGTCAGGCATTTCCGCTTTAGCACTCTTGTGGATCCAATTGAACAATTCTCAGCATTTGTACTTGTAACTGACAAGCCAGGGACAAAACAAAGAT
+
>A11>BFF3DF1FGFBGGGGGGC0GFGHABCGHAGF1FGHFFEGHFGEHHHGFGEHBHGGHHHHHFEGHHHH11ABDGHHFHCCEGF1FGDH0FEEFEHHHFHFCGHHGHHHFHF1GFFHHHHGEEGEFFHHHGHHFGGDFFHHHF<BFFHFCF@GDFGHHHHHGHHHHHGGACGH1DHHHHHFHGG?FFHFF0=GFEHFG/DDGDHDDGGHHCCCCGHG0:;CCGFBCGGCGGFF.AEEE.FFFGEF/CC
@M05620:45:000000000-G6HP7:1:1101:11913:9484 1:N:0:136
AGATTACTGCAACAGTTCCCCCTGGACCTGGAAAAGTTTCTTGCCTGGCTTACAGAAGCTGAAACAACTGCCAATGTCCTACAGGATGCTACCCGTAAGGAAAGGCTCCTAGAAGACTCCAAGGGAGTAAAAGAGCTGATGAAACAATGGCAAGTAAGTCAGGCATTTCCGCTTTAGCACTCTTGTGGATCCAATTGAACAATTCTCAGCATTTGTACTTGTAACTGACAAGCCAGGGACAAAACAAAGAT
+
AABCCFFFDFBDGGGFGGGGGGGGHGHHHGHHHHHHGHHHGHHHHHHGGHHABBGHHHHHHFGHFHHHHHFHHHHHHHHHABFFGGHFGHDDFGGG@EGHHFFHHHHHGHHHHGHHHGFHEGGGFHGEFHFHHFHHHHHHHFGHHHHHFFHFHGHFHHHGHHHGHHHHHGEFGGGHGFHEHHHHH=GDHHHHGHHGHFHHGFHHGHHHHHHHHHHHHHGHCGGGHHEHHHHHHGGGGGGG?CFGFEEABFC
@M05620:45:000000000-G6HP7:1:1101:3387:9556 1:N:0:136
ATCTCTATCTCCTAAAAAGGAAGAAAGGGGAGGGAAGATCGGAAGAGCACACGTCTGAACTCCAGTCACAGCGATAGATCTCGTATGCCGTCTTCTGCTTGAAAAAAAAAAAATATAGCACGAATTACTACCTAGAATTTATTTAATTGTCAGACATCACTTTTTCGATTCTATTATCTCAAGGAATTTTCTCTACGTTCTGTAGAACTATCCGAACGTATGCGTACCAGTATCGAGTCTGGTCTGTTTGT
+
CCCCCFFFFFFFGGGGGGGGGGHHCGHHEEEGGGGHGHHHHGGGGHHHHHHHGHHHGHHHHHHHHHHHHHHHGGGDGGHHHHHGGHHHHGGGHGGHGGHHHF3B?FEECGC<<0=1=11?1/?//.1111101111111<110000=00000000/00<0000:0/:.0000000000000000;/0000000000;.//.00000000000/...--9.0/0;..-.0000009.;0/00/000/000//
@M05620:45:000000000-G6HP7:1:1101:4437:9587 1:N:0:136
AAACCAAGCAGACACTCACCGCTCCCTCGCCACAGGCCAATAGTTTGTCCTCACTGAGTTGGCAACAAGTGGCTGCTGTGGCTGCCATTTTTCTGGTGATGGCCATCAGCTCCGACGAGGTCAGCTGGGGGGCTTTCTTTGTGTAAGCAACGAGAAACCTGAAAGAAGCATTTTTTAACTAAGTCCTGCTGAGTCATTCATGAGTTTTTAGCCGCCTTGCTTCTTCTCACAGACTCTCTACTCTCATGCCA
+
CCCCCCCFCFFFGGGGGGGGGGGGGGHHGGGGGHHHGGHHHHHHHHHHHHHHHHHHHHHHHHHHHHHHHHHHGHGGHHHHHHHGGHHHHHHHHHHHHHHHHHHHHHHHHHHHHGGGGGGGGHHHHHHHGGGGGGGGGGGGGGGGGGFFFFFFFFFFFFFFFFFFFFFFFFFFFFFAEB00BB0:BB000009.0;0;:B00;90;FFFEE/B0.@@F?00B90BFF0099BB0:B:0BF9:9:9B000;:0
@M05620:45:000000000-G6HP7:1:1101:16801:9617 1:N:0:136
CATCCTGACCCTGAAGTACCCCGGCTTGATTTCTGACATTAGATCGGAAGAGCACACGTCTGAACTCCAGTCACAGCGATAGATCTCGTATGCCGTCTTCTGCTTGAAAAAAAAAAAAGGTCAGCTGGGGGGCTTTCTTTGTGTAAGCAACGAGAAACCTGAAAGAAGCATTTTTTACCTAAGTCCTGCTGAGTCATTCATGACTTTTTAGCCGCCTTGCTTCTTCTCCCAGACTCTCTACTCTCATGCCC
+
ABABBFFFFFFFBGCGAFGGGGE?F2FEFFEDGFHGHBFFEFFHGFG?FE1FGFGFHGHEGG5FA5BGHHGHFGF5FG?HGA3GH4FCFDHCHFGE>GFFHHHFF30F330>/>B//>//?F101GGB//<-;@FFFFFFFF.FF//;/;.-...9BFFFF//BF/F/B/9/BFB99/;FF///BFF/FFBF?FFFFFFFF/B/;;FFF.:/;.99../;B/9;BB/9/;./.;9BFFF/BBBBFB9//9/
@M05620:45:000000000-G6HP7:1:1101:22070:9630 1:N:0:136
AGATTACTGCAACAGTTCCCCCTGGACCTGGAAAAGTTTCTTGCCTGGCTTACAGAAGCTGAAACAACTGCCAATGTCCTACAGGATGCTACCCGTAAGGAAAGGCTCCTAGAAGACTCCAAGGGAGTAAAAGAGCTGATGAAACAATGGCAAGTAAGTCAGGCATTTCCGCTTTAGCACTCTTGTGGATCCAATTGAACAATTCTCAGCATTTGTACTTGTAACTGACAAGCCAGGGACAAAACAAAGAT
+
>AAABFFFFFFFGGGFGGGGGGGGHHHHHHHHHHHHHHHHHHHHHHHGHHHHHHHGHGHHHGHHHHHHHHHHGGHHHHHHHHHHGHHHHHHHHHGGGGHHGHFHHHHHGHGHFHHCHGHHHFGFGEEFHHHHHGHHHHFHHHHHHHHHHHHGHGHHHHHHHHHHHHHHHGGGGGGH1GHHHHHHHHHGEHHHHHHHGGFHHFGGFGHFHHFHHHBHFCGHFFHFHHFBGHHHEGGGGGGGGGGGGGGGFGG
@M05620:45:000000000-G6HP7:1:1101:23138:9632 1:N:0:136
ATCTCTATCTCCGAAAAAGGAAGAAAGGGGAGGGAAGATCGGAAGAGCACACGTCTGAACTCCAGTCACAGCGATAGATCTCGTATGCCGTCTTCTGCTTGAAAAAAAAAAACACCCAGTACTGCTGACCGAGTCCCCCCATAACCCCACATCCACCCTATATCCGAGAACTCAGTGGAAGCTCTTCTGACATCCTAGATCCTCCCAGCCTTTCCCCCTGCCTTTTATGTCCGTCTAGATTTCTTCCTTTA
+
ABABBFFFFFFBEEFCEGECGCF4BFFHECAEGGGHEFHHGGAGDGFHFHGHGHHGGFDGHHHGGHHGHGHCEEHGGB4FDGHFGHFHHGEEHEHHFHHHHEHGHHGGCCGC??0?///111=1111<0<---./<<.<@-/:0:/:A...0;/0;;..;00000..--./0;9090/00/;/;//;/99B//:B//9/;B/;BB9./...;/;//;.-.9.;//9//:///..9;.//;/;//;///;//
@M05620:45:000000000-G6HP7:1:1101:22071:9650 1:N:0:136
AGATTACTGCAACAGTTCCCCCTGGACCTGGAAAAGTTTCTTGCCTGGCTTACAGAAGCTGAAACAACTGCCAATGTCCTACAGGATGCTACCCGTAAGGAAAGGCTCCTAGAAGACTCCAAGGGAGTAAAAGAGCTGATGAAACAATGGCAAGTAAGTCAGGCATTTCCGCTTTAGCACTCTTGTGGATCCAATTGAACAATTCTCAGCATTTGTACTTGTAACTGACAAGCCAGGGACAAAACAAAGAT
+
AAAABFFFFFFFGGFBGGGGGGGGEHHHHHHHHFHHGHHHHHHGHHHHHHHHHHHHHGGHGHHHHHHHHHHHHHHHHHHHHHHHGFHHHHHHHHGEEGHHHHFHGEHHGHHHGHHHGHHHHGHGGGGEHHHHHGHHHHHHHHHHHHHFHCFFHGGGHHHGHHGHHHHHHGGGGGGHHHHHHHHHHHHGGGHHHFFHFFHHHHHHFHHHHHHHHHHHHFHHHHHHFHBGCHFFEEFGGD?CEGFFFGGF/F;
@M05620:45:000000000-G6HP7:1:1101:4352:9713 1:N:0:136
AAACCAAGCAGACACTCACCGCTCCCTCGCCACAGGCCAATAGTTTGTCCTCACTGAGTTGGCAACAAGTGGCTGCTGTGGCTGCCATTTTTCTGGTGATGGCCATCAGCTCCGACGAGGTCAGCTGGGGGGCTTTCTTTGTGTAAGCAACGAGAAACCTGAAAGAAGCATTTTTTAACTAAGTCCTGCTGAGTCATTCATGAGTTTTTAGCCGCCTTGCTTCTTCTCACAGACTCTCTACTCTCATGCCA
+
ABBBBBBFBFFFGFGGGGGGGGGGGFHHGGGGGHHHGGCHHFHHHHHHHHGHGHHHHHHHHGHHHHHHHFGHGHGGGHHHHHHGGHHHHHHHHHHHHHFH4GHHHHGHHHHHHGGGGECGGHHHHGHHGGGGGGGGGGGGGGGGFGFFFFFFFFFFFFFFFBFFFFFFFFFFFFFF?FFFFFFFFFFFFFFFFFFFFFFFFFFFFFFFFFFFFFFFFFFFFFFFFFFFFFFFFFFFFFFFFFFFFBFFFF/
@M05620:45:000000000-G6HP7:1:1101:4378:9719 1:N:0:136
AAACCAAGCAGACACTCACCGCTCCCTCGCCACAGGCCAATAGTTTGTCCTCACTGAGTTGGCAACAAGTGGCTGCTGTGGCTGCCATTTTTCTGGTGATGGCCATCAGCTCCGACGAGGTCAGCTGGGGGGCTTTCTTTGTGTAAGCAACGAGAAACCTGAAAGAAGCATTTTTTAACTAAGTCCTGCTGAGTCATTCATGAGTTTTTAGCCGCCTTGCTTCTTCTCACAGACTCTCTACTCTCATGCCA
+
CCCCCBAFCFFFGGGGGGGGGGGGGGHHGGGGGHHHGGHHHHHHHHHHHHHHHHHHHHHHHHHHHHHHHHHHGHGGHHHHHHHGGHHHHHHHHHHHHHHHHHHHHHHHHHHHHGGGGGGGGHHHHHHHGGGGGGGGGGGGGGGGGGFFFFFFFFFFFFFFFFFFFFFFFFFFFFFFFFFFFFFFFFFFFFFFFFFFFFFFFFFFFFFFFFFFFFFFFFFFFFFFFFFFFFFFFFFFFFFFFFFFFFFFFFF
@M05620:45:000000000-G6HP7:1:1101:27428:9721 1:N:0:136
TACCTGTACTGGGGAAGCATTTGAATATCCCCCCATGGTGATGGGGACGGAGAACTGCTCCATAAACACAGGCAACGTGCCTAACTTTCCCGGGAAGATGAAGTCAAAGAGCGACCACAGCTCTCGGAGGTTATTTTGCATCGGTGAGCCAGACAGAATGATCCGATGAGGGGTGCGAAACTATTTGAGGAAAGGAAGCACCTTTTTATTAAATTTACCTTTTAGCAATCGCCATTCCTACCCTAAAGATC
+
DCCCDFFFFFFFGGGGGGGGGGHHFGHHHHHGGGGHHHGHHHHHHGGGGGGGGHHHHHHHHHHHHHHHHHHHGHHHGHHHHHHHHHHHHHHGGGGGGHHHHHHHHHHHHHHHGGGGGHHHHHHHHGGEGGEHHHHHHHHGHHGGGGGHHHHHHGHHHHHHHHHHHGGGHHHGGCEGGDFDGGGHHHGGGGFGGGGGGGGGGFFFFFFFHFFFFFFFFFFFFFFFFFFFFFFFFFFFFFFFFFFFFFFFFFF
@M05620:45:000000000-G6HP7:1:1101:17854:9776 1:N:0:136
TACCTGTACTGGGGAAGCATTTGAATATCCCCCCATGGTGATGGGGACGGAGAACTGCTCCATAAACACAGGCAACGTGCCTAACTTTCCCGGGAAGATGAAGTCAAAGAGCGACCACAGCTCTTCAGAGGTTATTTTGCATCGGTGAGCCAGACAGAATGATCCGATGAGGGGTGCGAAACTATTTGAGGAAAGGAAGCACCTTTTTATTAAATTTACCTTTTAGCAATCGCCATTCCTACCCTAAAGAT
+
BBBBBFFFFFFFGGCEGGGGGGHHHHHHHHHGGGGHHHHHGHGHHFGGGGGGGHHHFHHHHHHGHHHHHHHHGHHHGHHHHHHGHHHHHHHGGGFGGGHHHHHHGHHHHHHHGCGGCHHHHHHHHHHHHHGGHHHHHHHHHHHGGGGEHFHHHHGHHHHHHGHHHHGGGHHHGGGGGGGGADGGGGGGGGGFGFFFGGGG/FFGGGGGGFFFFBFFFFFFFFFFFFFFFFFEEFFEFFFFFFFFFFFFEFF
@M05620:45:000000000-G6HP7:1:1101:17820:9777 1:N:0:136
TACCTGTACTGGGGAAGCATTTGAATATCCCCCCATGGTGATGGGGACGGAGAACTGCTCCATAAACACAGGCAACGTGCCTAACTTTCCCGGGAAGATGAAGTCAAAGAGCGACCACAGCTCTTTAGAGGTTATTTTGCATCGGTGAGCCAGACAGAATGATCCGATGAGGGGTGCGAAACTATTTGAGGAAAGGAAGCACCTTTTTATTAAATTTACCTTTTAGCAATCGCCATTCCTACCCTAAAGAT
+
BBBBAFFFFFFBG?FEEFGFGGHEGHHGHGHEGGGHHHHHHFEGHCAECGGDGHHG3GGHHHHHHGGGHHFHFHHHGGHEFFGHHGHFGHGGGG/@AGHHH3FFFGHHHFFHGGGGCHHHHFHHF1DGF1GFGHHHGFFHFHHGGAA.FHFHGEFHHHHHHFHHHHCGGHFGDD:@DG?B?AFFGGGGGGGBF/9CFFFF/FFFFFGGGFFFBBFFFBFFFFFFFFFFBFFFFFBEFFFFFFFFFFFFFFF
@M05620:45:000000000-G6HP7:1:1101:17838:9782 1:N:0:136
TACCTGTACTGGGGAAGCATTTGAATATCCCCCCATGGTGATGGGGACGGAGAACTGCTCCATAAACACAGGCAACGTGCCTAACTTTCCCGGGAAGATGAAGTCAAAGAGCGACCACAGCTCTTCAGAGGTTATTTTGCATCGGTGAGCCAGACAGAATGATCCGATGAGGGGTGCGAAACTATTTGAGGAAAGGAAGCACCTTTTTATTAAATTTACCTTTTAGCAATCGCCATTCCTACCCTAAAGAT
+
CCCCDFFFFFFFGGGGGGGGGGHHHHHHHHHGGGGHHHHHHHHHHGGGGGGGGHHHHHHHHHHHHHHHHHHHGHHHGHHHHHHHHHHHHHHGGGFGGHHHHHHHHHHHHHHHGGGGGHHHHHHHHHHHHHGGHHHHHHHGGHHGGGGGHHHHHHGHHHHHHHHHHHGGGHHHGGEGGGGGGGGGGGGGGGGFGFFGGGGGFGGGGGGGGHHFFFFFFFFFFFFFFFFFFFFFFFFFFFFFFFFFFFFFFFF
@M05620:45:000000000-G6HP7:1:1101:13706:9808 1:N:0:136
AAACCAAGCAGACACTCACCGCTCCCTCGCCACAGGCCAATAGTTTGTCCTCACTGAGTTGGCAACAAGTGGCTGCTGTGGCTGCCATTTTTCTGGTGATGGCCATCAGCTCCGAGGTCAGCTGGGGGGCTTTCTTTGTGTAAGCAACGAGAAACCTGAAAGAAGCATTTTTTAACTAAGTCCTGCTGAGTCATTCATGAGTTTTTAGCCGCCTTGCTTCTTCTCACAGACTCTCTACTCTCATGCCAGAA
+
CCCCCCCFCFFFGGGGGGGGGGGGGGHHGGGGGHHHGGHHHHHHHHHHHHHHHHHHHHHHHHHHHHHHHHHHGHGGHHHHHHHGGHHHHHHHHHHHHHHHHHHHHHHHHHHHHGGGGGGHHHHHFFGGGGGGGGGGGGFGGFGGGGGGGCFFFFFFFFFFFFFFFFFFFFFFFFFFFFFFFFFFFFFFFFFFFFFFFFFFFFFFFFFFFFFFFFFFFFFFFFFFFFFFFFFFFFFFFFFFFFFF9FFFFFF
@M05620:45:000000000-G6HP7:1:1101:7017:9818 1:N:0:136
AAACCAAGCAGACACTCACCGCTCCCTCGCCACAGGCCAATAGTTTGTCCTCACTGAGTTGGCAACAAGTGGCTGCTGTGGCTGCCATTTTTCTGGTGATGGCCATCAGCTCCGACGAGGTCAGCTGGGGGGCTTTCTTTGTGTAAGCAACGAGAAACCTGAAAGAAGCATTTTTTAACTAAGTCCTGCTGAGTCATTCATGAGTTTTTAGCCGCCTTGCTTCTTCTCACAGACTCTCTACTCTCATGCCA
+
AAABCABFBFFFGGGGGGGGGGGGGGHHGGGGGCGHGGGHHHHHHHHHHHHHHHHHHHHHHHHFHHHHHFHHGGGGHGHHHHHGGHHHHHHHHHHHHHHHHHHHHHHGHHHHHGGGGGGGCGHHHHHHGGGGGGGGGGGGGGGGGGFFFFFFFFFFFFFFFFFFFFFFFFFFFFFFEFFFFFFFFFFFFFFFFFFFFFFFFFFF9BFFFFBFFFFFFFFFFFFFFFFFFFFFFFFFFFFFFFFFFFF:FFF
@M05620:45:000000000-G6HP7:1:1101:10018:9821 1:N:0:136
CATCCTGACCCTGAAGTACCCCGGCTTGATTTCTGACATTAGATCGGAAGAGCACACGTCTGAACTCCAGTCACAGCGATAGATCTCGTATGCCGTCTTCTGCTTGAAAAAAAAAAAACAAAAGAAGGAAAAGTTCTAATTAAACAAGGTACAGTCAATCAGGAAATTCCTCTTTATCACTTTCTTGGATCCTCTTGCACCATCCACAGACTTTTCACTAGTACCGATCAAGTCAAGGTCCAGTCCCAACC
+
CCCCCFFFFFFFGGGGGGGGGGGGGGGGHHHHHHHHHHHHHHGHHHGGGGHHHHHHHGHHHGHHHHHHHHHHHHHHHGGHGGHHFGGHGGHHHHGGGHGHHHHHHHHHFGHFGGDC>///??00/0?0000<011<>11><11111><.<0000<<000=0<00//<:00:CC0000;<;00:0;000000/000;0000/;00.0;0.0.:9;000;B0;90;0..--.00000009000090000:/..
@M05620:45:000000000-G6HP7:1:1101:15501:9824 1:N:0:136
AGATTACTGCAACAGTTCCCCCTGGACCTGGAAAAGTTTCTTGCCTGGCTTACAGAAGCTGAAACAACTGCCAATGTCCTACAGGATGCTACCCGTAAGGAAAGGCTCCTAGAAGACTCCAAGGGAGTAAAAGAGCTGATGAAACAATGGCAAGTAAGTCAGGCATTTCCGCTTTAGCACTCTTGTGGATCCAATTGAACAATTCTCAGCATTTGTACTTGTAACTGACAAGCCAGGGACAAAACAAAGAT
+
BCBCCFFFFFFFGGGGGGGGGGGGHHHHHHHHHHHHHHHHHHHHHHHHHHHHHHHHHHHHHHHHHHHHHHHHHHHHHHHHHGHHHHHHHHHHHHGGGFGGHHGHHHHHGHHHHHHHHHHHHHHGFGFGHFHHHGHHHHHHHHHHHHHHHHHHHGHHHHHHHHHHHHHHHHGGGGGHGHGHHHHHHHHGHHHHHFHHHHHFHHHHHHHHHHHHHHHHHGHHHGHGHHHHFHHHHGFGGGGGGGGGGGGGGGF
@M05620:45:000000000-G6HP7:1:1101:15481:9830 1:N:0:136
AGATTACTGCAACAGTTCCCCCTGGACCTGGAAAAGTTTCTTGCCTGGCTTACAGAAGCTGAAACAACTGCCAATGTCCTACAGGATGCTACCCGTAAGGAAAGGCTCCTAGAAGACTCCAAGGGAGTAAAAGAGCTGATGAAACAATGGCAAGTAAGTCAGGCATTTCCGCTTTAGCACTCTTGTGGATCCAATTGAACAATTCTCAGCATTTGTACTTGTAACTGACAAGCCAGGGACAAAACAAAGAT
+
AAAAAFFFDF11FGBGGGGGFGGGFHHHGFAC1FGFGGHFHHHHGHHFHHHHHHHHGHHHGHFGHHHHHBGHAGGGGHHGHGHFGCGFGGHFHGGGEGHHHH0FCGGHGHHHHHHEGGHHH1F///E?BFGFGFHHHHHHGHFHHGHFGBGCHGGDHFHFGHHGGGHHDGGGGGGFHGHG<CFHBGGCDFFFF0DDD<DG0/DGDGHF0<GGFHHHGCFHBC0GBCCGGGC:GEBF.CEA?9FF?EE.//0
@M05620:45:000000000-G6HP7:1:1101:7006:9832 1:N:0:136
AAACCAAGCAGACACTCACCGCTCCCTCGCCACAGGCCAATAGTTTGTCCTCACTGAGTTGGCAACAAGTGGCTGCTGTGGCTGCCATTTTTCTGGTGATGGCCATCAGCTCCGACGAGGTCAGCTGGGGGGCTTTCTTTGTGTAAGCAACGAGAAACCTGAAAGAAGCATTTTTTAACTAAGTCCTGCTGAGTCATTCATGAGTTTTTAGCCGCCTTGCTTCTTCTCACAGACTCTCTACTCTCATGCCA
+
CCCCBBBFCFFFGGGGGGGGGGGGGGHHGGGGGHHHGGGHHGHHHHHHHHHHHHHHHHHHHHHHHHHHHGHHGHGGHHHHHHHGGHHHHHHHHHHHHHHHHHHHHHHHHHHHHGGGGGGGDHHHHHHHGGGGGGGGGGGGGFGGGGFFFFFFFFFFFFFFFFFFFFFFFFFFFFFFFFFFFFFFFFFFFFFFFFFFFFFFFFFFFFFFFFEFFDFFFFFFFFFFFFFFFFFFFFFFFFFFFFFFFFFFFFB
@M05620:45:000000000-G6HP7:1:1101:7759:9841 1:N:0:136
AGATTACTGCAACAGTTCCCCCTGGACCTGGAAAAGTTTCTTGCCTGGCTTACAGAAGCTGAAACAACTGCCAATGTCCTACAGGATGCTACCCGTAAGGAAAGGCTCCTAGAAGACTCCAAGGGAGTAAAAGAGCTGATGAAACAATGGCAAGTAAGTCAGGCATTTCCGCTTTAGCACTCTTGTGGATCCAATTGAACAATTCTCAGCATTTGTACTTGTAACTGACAAGCCAGGGACAAAACAAAGAT
+
DDDDDFFFFFFFGGGGGGGGGGGGHHHHHHHHHHHHHHHHHHHHHHHHHHHHHHHHHHHHHHHHHHHHHHHHHHHHHHHHHHHHHHHHHHHHHHGGGGHHHHHHHHHHGHHHHHHHHHHHHHHGGGGGHHHHHGHHHHHHHBGHHHHHHHHHHGHHHHHHHHHHHHHHHHGGGGGHHHHHHHHHHGHGHHHHGHHHHFHHHHHHHHHHHHHHHHHHHHHHHHHHHHHGHGHHHGGGGGGGEFGGGGGGGGF
@M05620:45:000000000-G6HP7:1:1101:15495:9845 1:N:0:136
AGATTACTGCAACAGTTCCCCCTGGACCTGGAAAAGTTTCTTGCCTGGCTTACAGAAGCTGAAACAACTGCCAATGTCCTACAGGATGCTACCCGTAAGGAAAGGCTCCTAGAAGACTCCAAGGGAGTAAAAGAGCTGATGAAACAATGGCAAGTAAGTCAGGCATTTCCGCTTTAGCACTCTTGTGGATCCAATTGAACAATTCTCAGCATTTGTACTTGTAACTGACAAGCCAGGGACAAAACAAAGAT
+
BBBBBFFFFFBFGGEGGGGGGGGGHHHHHHHHHHHHHHHHHHHHHHHHHHHHHHHHHHHHHHHHHHHHHHHHHHHHHHHHHHHHHHHHHHFHHHGGGGHHHH3GHHHHGHHHHHHHHHHHHHHGE?FFHFHHHGHHHHHHHGHHHHHHHGHHHGHHHHHHHHHHHHHHHHGGGGGHHHHHHHHHHFHGHHHHGGHHHGHHHHHHHHHHHHHHHHHHHFHGHGFGHHHGGHHHGGGGGGGGGFFFGGGFBFF
@M05620:45:000000000-G6HP7:1:1101:28564:9860 1:N:0:136
AGATTACTGCAACAGTTCCCCCTGGACCTGGAAAAGTTTCTTGCCTGGCTTACAGAAGCTGAAACAACTGCCAATGTCCTACAGGATGCTACCCGTAAGGAAAGGCTCCTAGAAGACTCCAAGGGAGTAAAAGAGCTGATGAAACAATGGCAAGTAAGTCAGGCATTTCCGCTTTAGCACTCTTGTGGATCCAATTGAACAATTCTCAGCATTTGTACTTGTAACTGACAAGCCAGGGACAAAACAAAGAT
+
BBBBBFFFFFFFGGGGGGGGGGGGHHHHHHHHHHHHGHHHHHHHHHHHHHHHHHHHHHHHHHHHHHHHHHHHHHHHHHHHHHHHHHHHHHHHHHGG/EHHHHHHHHHHGHHHHHHHHHHH3FGGG/EFHHHHHGHHHHFHH3FHHHHHHHHHHGHHHHHHHHHHHHHHHHGGGGGGGHHHHHHHHHHGHHHHHHHHHDGFHHHHHHHHHHHHHHHHHHHHHHGFHHHGHHHHHGGFGGGGGGGGGGGGGGF
@M05620:45:000000000-G6HP7:1:1101:19071:9900 1:N:0:136
AGATTACTGCAACAGTTCCCCCTGGACCTGGAAAAGTTTCTTGCCTGGCTTACAGAAGCTGAAACAACTGCCAATGTCCTACAGGATGCTACCCGTAAGGAAAGGCTCCTAGAAGACTCCAAGGGAGTAAAAGAGCTGATGAAACAATGGCAAGTAAGTCAGGCATTTCCGCTTTAGCACTCTTGTGGATCCAATTGAACAATTCTCAGCATTTGTACTTGTAACTGACAAGCCAGGGACAAAACAAAGAT
+
BBCCCFFFFFFFGGGGGGGGGGGGHHHHHHHHHHHHHHHHHHHHHHHHHHHHHHGHHHHHHHHHHHHHHHHHHHHHHHHHHHHHHHHHHHHHHHGGGGHHHHHHHHHHGHHHHHHHHHHHHHHGGHGGHHHHHGHHHHHHHHHHHHHHHHHHHGHHHHHHHHHHHHHHHHGGGGGHHHHHHHHHHGHGHHHHHHHHHHGHHHHHHHHHHHHHHHHHHHHHHHHHHHHHHHHHHGGGGGGGFGFGGGGGGFF
@M05620:45:000000000-G6HP7:1:1101:19785:9901 1:N:0:136
CATCCTGACCCTGAAGTACCCCGGCTTGATTTCTGACATTAGATCGGAAGAGCACACGTCTGAACTCCAGTCACAGCGATAGATCTCGTATGCCGTCTTCTGCTTGAAAAAAAAAAAACAAAAGAGGAAAGAGTCTTTTGTTGATTGCAAAATATAGAAGGAAAAATAATATATGGTATATCGTTACTATCTTTTATTATGTAATTAGTTTGTAATTCATGACATGAAGCTCTACTAAGATTGTGATTTCT
+
CBCCCFFFFFFFGGGGGGGGGGGGGGGGHHHHHHHHHHHHHHHHHHGEFGHHHHHHHGHHHGHGHHHHHHHHHHHHHGGHGGHHDGHHGGHHHHGEFHGHHHHHHHGHHHHGGGGC><///=00/0/000000<1111<<00011000000<0<000000..///:.00:000;00:0:000./:..009009000000009090009;090/000000000000000:0000000:09000900000000
@M05620:45:000000000-G6HP7:1:1101:28466:9909 1:N:0:136
TACCTGTACTGGGGAAGAGCACACGTCTGAACTCCAGTCACAGCGATAGATCTCGTATGCCGTCTTCTGCTTGAAAAAAAAAAAAAAAACTGCAAATAATAAGAAAAATAGCCTCATCCACACTCGAAATTTCCAATTAAAGACTTTCACAAATAATATAAGACACAAGATATAACCGTATCAAGCCCACACAAGCAGACACTTCGACCCTAACTTGCTCTCATCCACTCCCCTATCCTAACTAGGCCAAC
+
BCBCDFFFFFFFGGFFGGGGGGHHFGHHGHHHHHHHFFGHHHHHFEHAEFFGHHHGGHHHHGGGHGHHHHHHHHHHGHGGGGG>>/<///22222?22222222>?20011?11011111?1/0<..0..11111>1000000/<0000000.0<0000<000<///C./0000000-...<0000..........</<.:<::0.<.--///<000000000000<00//../.<</000/0<0//0..9
@M05620:45:000000000-G6HP7:1:1101:22538:9913 1:N:0:136
TACCTGTACTGGGGAAGCATTTGAATATCCCCCCATGGTGATGGGGACGGAGAACTGCTCCATAAACACAGGCAACGTGCCTAACTTTCCCGGGAAGATGAAGTCAAAGAGCGACCACAGCTCTTCAGAGGTTATTTTGCATCGGTGAGCCAGACAGAATGATCCGATGAGGGGTGCGAAACTATTTGAGGAAAGGAAGCACCTTTTTATTAAATTTACCTTTTAGCAATCGCCATTCCTACCCTAAAGAT
+
CCCCCFFFFFFFGGGGGGGGGGHHHHHHHHHGGGGHHHGHHHHHGGGGGGGGGHHHHHHHHHHHHHHHHHHHGHHHGHHHHHHHHHHHHHHGGGGGGHHHHHHHHHHHHHHHGGGGGHHHHHHHHHHHHHGGHHHHHHHHHHHGGEGGHFHHHHGHHHHHHHHHHHGGGHHHGGCEGGDGGGGGGGGGGGGCFGGGGFGGGGGGGGGGGFFFFFFFFFFFFFFFFFFFFFFFFFFFFFFFFFFFFFFFFFF
@M05620:45:000000000-G6HP7:1:1101:28454:9940 1:N:0:136
AAACCAAGCAGACACTCACCGCTCCCTCGCCACAGGCCAATAGTTTGTCCTCACTGAGTTGGCAACAAGTGGCTGCTGTGGCTGCCATTTTTCTGGTGATGGCCATCAGCTCCGAGGTCAGCTGGGGGGCTTTCTTTGTGTAAGCAACGAGAAACCTGAAAGAAGCATTTTTTAACTAAGTCCTGCTGAGTCATTCATGAGTTTTTAGCCGCCTTGCTTCTTCTCACAGACTCTCTACTCTCATGCCAGAA
+
BBBBBBBFBFFFGGGGFGGGGGGGGGHHGGGGGHHHGGGFGAGHHHHHHGHHHHHHHHHHHHHGHHHHHHHHGHGGHHHHHHHGGHHHHHHHHHHHHHFHHHHHHHHHHHHHHGGGGGHGHBGHFFFFGGGGGGGGGGGGG0;FGGGGDADFFFFFFFFFFFFFFFFFFFFFFFFFFBFFFFFFFFFFFFBBFFFFFFFFFBFFFFFFFFFAFFFFEFFFFF9FFFFFFFFEFFFFFFFFFFFFBFFFFFF
@M05620:45:000000000-G6HP7:1:1101:28441:9952 1:N:0:136
AAACCAAGCAGACACTCACCGCTCCCTCGCCACAGGCCAATAGTTTGTCCTCACTGAGTTGGCAACAAGTGGCTGCTGTGGCTGCCATTTTTCTGGTGATGGCCATCAGCTCCGAGGTCAGCTGGGGGGCTTTCTTTGTGTAAGCAACGAGAAACCTGAAAGAAGCATTTTTTAACTAAGTCCTGCTGAGTCATTCATGAGTTTTTAGCCGCCTTGCTTCTTCTCACAGACTCTCTACTCTCATGCCAGAA
+
AABABBBFCFFFGGGGGGGGGGGGGGHHGGGGGHHGGGHHHHHHHHHHHHHHHHHHHGGHHGHHHHHHHFDGGHGGHHHHHHHGGHHHHHHHHHHHHHGHHHHHGHHHHHHHHGGGGGGFFHHHGGGGGGGGGGGGGGFGGFFGGGGGGGFFFFFFFFFFFFFFFFFFFFFFFFFFFFFFFFFFFFFFFFFFFFFFFFFFF;FFFFFFFFFFFFFFFFFFFFFFFEFBFFFFFFFFFFFFFFFF/FFFFFF
@M05620:45:000000000-G6HP7:1:1101:22176:9989 1:N:0:136
AAACCAAGCAGACACTCACCGCTCCCTCGCCACAGGCCAATAGTTTGTCCTCACTGAGTTGGCAACAAGTGGCTGCTGTGGCTGCCATTTTTCTGGTGATGGCCATCAGCTCCGAGGTCAGCTGGGGGGCTTTCTTTGTGTAAGCAACGAGAAACCTGAAAGAAGCATTTTTTAACTAAGTCCTGCTGAGTCATTCATGAGTTTTTAGCCGCCTTGCTTCTTCTCACAGACTCTCTACTCTCATGCCAGAA
+
3A3ABBAFAFFFGGGGGGGGGGGGGGHHGGGAEHGHGGHGHCHHGHHHHHHHHHHHHHHHHHHHHHHHHHHHFGFGHHHHGHHAFHHHHHHHHHFGHHGHHGHHFHHHHHHHFEEEEEHHGHHHHGGGGBGGGGGGGGGGGGGGGGGGGGFFFFFFFFFFFFFFFFFFFFFFBFFFF;;BBFFFFFFFFFFFFFFFFFFFFFFFFFFFFFDBBFFFFFFFFFFFFFFFFBFFFFFFFFFFFFFFBFFFBFF
@M05620:45:000000000-G6HP7:1:1101:22156:10002 1:N:0:136
AAACCAAGCAGACACTCACCGCTCCCTCGCCACAGGCCAATAGTTTGTCCTCACTGAGTTGGCAACAAGTGGCTGCTGTGGCTGCCATTTTTCTGGTGATGGCCATCAGCTCCGAGGTCAGCTGGGGGGCTTTCTTTGTGTAAGCAACGAGAAACCTGAAAGAAGCATTTTTTAACTAAGTCCTGCTGAGTCATTCATGAGTTTTTAGCCGCCTTGCTTCTTCTCACAGACTCTCTACTCTCATGCCAGAA
+
CCCCCCCFCFFFGGGGGGGGGGGGGGHHGGGGGHHHGGHHHHHHHHHHHHHHHHHHHHHHHHHGHHHHHHHHGHGGHHHHHHHGGHHHHHHHHHHHHHHHHHHHHHHHHHHHHGGGGGHHHHHHHGGGGGGGGGGGGGGGGGGGGGGGGFFFFFFFFFFFFFFFFFFFFFFFFFFFFFFFFFFFFFFFFFFFFFFFFFFFFFFFFFFFFFFFFFFFFFFFFFFBFFFFFFFFFFFFFFFFFFFFBFFFFFF
@M05620:45:000000000-G6HP7:1:1101:19918:10054 1:N:0:136
AAACCAAGCAGACACTCACCGCTCCCTCGCCACAGGCCAATAGTTTGTCCTCACTGAGTTGGCAACAAGTGGCTGCTGTGGCTGCCATTTTTCTGGTGATGGCCATCAGCTCCGACGAGGTCAGCTGGGGGGCTTTCTTTGTGTAAGCAACGAGAAACCTGAAAGAAGCATTTTTTAACTAAGTCCTGCTGAGTCATTCATGAGTTTTTAGCCGCCTTGCTTCTTCTCACAGACTCTCTACTCTCATGCCA
+
CCCCCBBFCFFFGGGGGGGGGGGGGGGHGGGGGHHHGGHHFHHHHHHHGHHHHHHHHHGHHHHGHHHHHGHHGHGGHHHHHHGFGHHHHHHHHGHHHHHHHHHHHFHHHHGHHGGGGGFGGHHHHHHHGGGGGGGGGGGGGGGGGGFFFFFFFFFFFFFFFFFFFFFFFFFFFFFFFFFFFFFFFFFFFFFFFFFFFFFFFFFFBFFFFFFFFFFFFFFFFFFFFFFFFFFFFFFFFFFFFFFFFFFFFFB
@M05620:45:000000000-G6HP7:1:1101:8475:10059 1:N:0:136
AGATTACTGCAACAGTTCCCCCTGGACCTGGAAAAGTTTCTTGCCTGGCTTACAGAAGCTGAAACAACTGCCAATGTCCTACAGGATGCTACCCGTAAGGAAAGGCTCCTAGAAGACTCCAAGGGAGTAAAAGAGCTGATGAAACAATGGCAAGTAAGTCAGGCATTTCCGCTTTAGCACTCTTGTGGATCCAATTGAACAATTCTCAGCATTTGTACTTGTAACTGACAAGCCAGGGACAAAACAAAGAT
+
?A@BBFFFFFFFGGGGGGGGGGGGHFHHHHHGGFGHGHHHHHHHHHGHHHHFGFHHHHHHHHGHHHGHHGHHHHHHHHHHHHHHHGHHHHDGGHGEEDHHHHFHHHHHGHHHHHHHHHHHHHHGGEGFFGHHHGHHHHFHHFDHGHHHHHHFGGGHHHHHFGGHHHHHHHGGGGGHFHGHHHHHHFHGHHHHGHHHHHHGHFHHHGHHHHHHHHHHHFHHHHHHHHFHGFCCHFFGGGGGE?BAFEGFFGF
@M05620:45:000000000-G6HP7:1:1101:18831:10060 1:N:0:136
TACCTGTACTGGGGAAGCATTTGAATATCCCCCCATGGTGATGGGGACGGAGAACTGCTCCATAAACACAGGCAACGTGCCTAACTTTCCCGGGAAGATGAAGTCAAAGAGCGACCACAGCTCTCGGAGGTTATTTTGCATCGGTGAGCCAGACAGAATGATCCGATGAGGGGTGCGAAACTATTTGAGGAAAGGAAGCACCTTTTTATTAAATTTACCTTTTAGCAATCGCCATTCCTACCCTAAAGATC
+
BBBBBFFFFFFFGGGGGGGGGGHHHHHHHHHGGGGHHHHHFHHGHGGGGGGGGHHHHHHHHHHHHHHHHGHHGHHHGHHHHHHHHHHHHGHGGGEGGHHHHHHHHHHHHHHHGGGGGHHHHHHHHGGGGGEGHHHHHHHFHHGGGGGHHHHHHGHHHHHHHHHHHGGGHHHGGGGGGDGGGFGGGGGGGFFFGGGGGGGGGFFFFFFFFFFFFFFFFFBFFFFFFFFFFFFFFFFFFFFFFFFFFFFFFFF
@M05620:45:000000000-G6HP7:1:1101:8458:10060 1:N:0:136
AGATTACTGCAACAGTTCCCCCTGGACCTGGAAAAGTTTCTTGCCTGGCTTACAGAAGCTGAAACAACTGCCAATGTCCTACAGGATGCTACCCGTAAGGAAAGGCTCCTAGAAGACTCCAAGGGAGTAAAAGAGCTGATGAAACAATGGCAAGTAAGTCAGGCATTTCCGCTTTAGCACTCTTGTGGATCCAATTGAACAATTCTCAGCATTTGTACTTGTAACTGACAAGCCAGGGACAAAACAAAGAT
+
CDCDDFFFFFFFGGGGGGGGGGGGHHHHHHHHHHHHHHHHHHHHHHHHHHHHHHHHHHHHHHHHHHHHHHHHHHHHHHHHHHHHHHHHHHFGHHGGGGHHHHHHHHHHGHHHHHHHHHHHHHHGGGGFHHHHHGHHHHHHHFGHHHHHHHHHHGHHHHHHHHHHHHHHHHGGGGGHHHGHHHHHHFHGHHHHGCHHHGFHHHHHHHHHHHHHHHHHHHHGHHHGHHHHHHHHHGGGGGGGGFGFGGGGGGF
@M05620:45:000000000-G6HP7:1:1101:26285:10072 1:N:0:136
CATCCTGACCCTGAAGTACCCCGGCTTGATTTCTGACATTAGATCGGAAGAGCACACGTCTGAACTCCAGTCACAGCGATAGATCTCGTATGCCGTCTTCTGCTTGAAAAAAAAAAAAAAAAAAAAAAAAAAAAAGAAAAATGTGTAGAAAATAGGATGAGAAAAAAAAATAACGGGAAGGTAGAAAGAAGACAGATGTAGTATTAAGATTGTAAATAAGATGGAGCAGTTAGTTAGTGATAGCGGGTGGT
+
CABCCFFFFFFFGGFGGFGGGGGGGGGGHHHHHHHGHHHHGHGHHHGGGGGHHGHGHGGHHGGGHHHHHGHHGHGHHGGHGGGHBGHGFEHHHHGFGHGHHHHHHHGGHHHGGFGC<//<--<-----------9...//..0;0000000/000000000000/.----.000.-..-9.0000000/.90////00:0:000000:0000;00090000000///./0000000000000;0---;--.
@M05620:45:000000000-G6HP7:1:1101:8447:10075 1:N:0:136
AGATTACTGCAACAGTTCCCCCTGGACCTGGAAAAGTTTCTTGCCTGGCTTACAGAAGCTGAAACAACTGCCAATGTCCTACAGGATGCTACCCGTAAGGAAAGGCTCCTAGAAGACTCCAAGGGAGTAAAAGAGCTGATGAAACAATGGCAAGTAAGTCAGGCATTTCCGCTTTAGCACTCTTGTGGATCCAATTGAACAATTCTCAGCATTTGTACTTGTAACTGACAAGCCAGGGACAAAACAAAGAT
+
ABBBBFFFFFFFGGGGGGGGGGGGHHHHHFHHHHHGHHHHHGHHHHHHHHHHHHHHFHHHGHHHHHHHHHHHHHHHHHHHHHHHHHHHHHHHHHGGCGHHHHHHHHHHGHHHHHHHHHHHGCGGGGGGHFHHHGHHHHHHH?FGHHHHHHHHHGHHHHHHHHHHHHGHHHGGGGGHFHHHHHHHHFHGHHHHHCHHHFGGDHHHHHHGHHGHHHHHHFHGHHHGHHHHGHHFHGGGGGGGEFBAFFEGGGG
@M05620:45:000000000-G6HP7:1:1101:24934:10076 1:N:0:136
AAACCAAGCAGACACTCACCGCTCCCTCGCCACAGGCCAATAGTTTGTCCTCACTGAGTTGGCAACAAGTGGCTGCTGTGGCTGCCATTTTTCTGGTGATGGCCATCAGCTCCGACGAGGTCAGCTGGGGGGCTTTCTTTGTGTAAGCAACGAGAAACCTGAAAGAAGCATTTTTTAACTAAGTCCTGCTGAGTCATTCATGAGTTTTTAGCCGCCTTGCTTCTTCTCACAGACTCTCTACTCTCATGCCA
+
DCDDDCCFCFFFGGGGGGGGGGGGGGHHGGGGGHHHGGHHHHHHHHHHHHHHHHHHHHHHHHHHHHHHHHHHGHGGHHHHHHHGGHHHHHHHHHHHHHHHHHHHHHHHHHHHHGGGGGGGGHHHHHHHGGGGGGGGGGGGGGGGGGFFFFFFFFFFFFFFFFFFFFFFFFFFFFHFFFFFHFFFFFFFFFFFFFFFFFFHHFFFFFFFFFFFFFFFFFFFHHHFFFFFFFFFFFFFFFFFFFFFFFFFFF0
@M05620:45:000000000-G6HP7:1:1101:20594:10100 1:N:0:136
AAACCAAGCAGACACTCACCGCTCCCTCGCCACAGGCCAATAGTTTGTCCTCACTGAGTTGGCAACAAGTGGCTGCTGTGGCTGCCATTTTTCTGGTGATGGCCATCAGCTCCGACGAGGTCAGCTGGGGGGCTTTCTTTGTGTAAGCAACGAGAAACCTGAAAGAAGCATTTTTTAACTAAGTCCTGCTGAGTCATTCATGAGTTTTTAGCCGCCTTGCTTCTTCTCACAGACTCTCTACTCTCATGCCA
+
CCCCCCCFCFFFGGGGGGGGGGGGGGHHGGGGGHHHGGHHHHHHHHHHHHHHHHHHHHHHHHHGHHHHHHHHGHGGHHHHHHHGGHHHHHHHHHHHHHGHHHHHHHHHHHHHHGGGGGGGGHHHHHHHGGGGGGGGGGGGGGGGGGFFFFFFFFFFFFFFFFFFFFFFFFFFFFFFFFFFFFFFFFFFFFFFFFFFFFFFFFFFFFFFFFFFFFFFFFFFFFFFFFFFFFFFFFFFFFFFFFFFFFFFFF0
@M05620:45:000000000-G6HP7:1:1101:25760:10135 1:N:0:136
AGATTACTGCAACAGTTCCCCCTGGACCTGGAAAAGTTTCTTGCCTGGCTTACAGAAGCTGAAACAACTGCCAATGTCCTACAGGATGCTACCCGTAAGGAAAGGCTCCTAGAAGACTCCAAGGGAGTAAAAGAGCTGATGAAACAATGGCAAGTAAGTCAGGCATTTCCGCTTTAGCACTCTTGTGGATCCAATTGAACAATTCTCAGCATTTGTACTTGTAACTGACAAGCCAGGGACAAAACAAAGAT
+
CCCCDFFFFFFFGGGGGGGGGGGGHHHHHHHHHHHHHHHHHHHHHHHHHHHHHHHHHHHHHHHHHHHHHHHHHHHHHHHHHHHHHHHHHHHHHHGGGGHHHHHHHHHHGHHHHHHHHHHHHGHGGHGGHHHHHGHHHHGHHHHHHHHHHHHHHGHHHHHHHHHHHHHHHHGGGGGHHHHHHHHHHHHGHHHHHHHHHHGHHHHHHHHGHHHHHHHHHHHHHHHHHHHHHHHHGGFGGGGGGGGGGGGGGGC
@M05620:45:000000000-G6HP7:1:1101:25746:10148 1:N:0:136
AGATTACTGCAACAGTTCCCCCTGGACCTGGAAAAGTTTCTTGCCTGGCTTACAGAAGCTGAAACAACTGCCAATGTCCTACAGGATGCTACCCGTAAGGAAAGGCTCCTAGAAGACTCCAAGGGAGTAAAAGAGCTGATGAAACAATGGCAAGTAAGTCAGGCATTTCCGCTTTAGCACTCTTGTGGATCCAATTGAACAATTCTCAGCATTTGTACTTGTAACTGACAAGCCAGGGACAAAACAAAGAT
+
ABABADFFFFFFGGFFGGGGGGGGHHHHHHHGHHHHHHHHHHHHHHHHHHHHHHHHHHGHHGHHHHHHHHHHHHHHHHGHHHHHHHHHHHHHHHGGGGHHHHHHHHHHGHHHHHHGHHHHHFGGGGGGHHHHHGHHHHGHHHGHHHHFHHHHHGHHGHGHHHHHHHHHHHGGGGGHGHHHHHHHHFGGHGHHGHHHHGFFFHGHHHGFBGFHGGGHHFHFGCGHHG0CHFHHGGGGEGEGFGGGGGGGFF;
@M05620:45:000000000-G6HP7:1:1101:25766:10154 1:N:0:136
AGAATACTGCAACAGTTCCCCCTGGACCTGGAAAAGTTTCTTGCCTGGCTTACAGAAGCTGAAACAACTGCCAATGTCCTACAGGATGCTACCCGTAAGGAAAGGCTCCTAGAAGACTCCAAGGGAGTAAAAGAGCTGATGAAACAATGGCAAGTAAGTCAGGCATTTCCGCTTTAGCACTCTTGTGGATCCAATTGAACAATTCTCAGCATTTGTACTTGTAACTGACAAGCCAGGGACAAAACAAAGAT
+
AAA1>FFFFF1DGGGFGGGGGGGGHHHHHHHHHHHHHHHHHHHHHHHHHHHHHHHHHHHHHGHHHHHHHHHHHHHHHHHHHHHHHHHHHHHHHHGGGGHHHHHHHHHHGHHHHHHHHHHHHGHGGHGGHBGHHGHHHHHHHHHHHHHHHHHHHGHHHHHHHHHHHHHHHHGGGGGHFHHHHHHHHGHGGHHHHHHHHGHHHHHHHHHHHHHHHGHHHCHHGHHHHHHGHGHGHGGGGGGGGGFGGFAFBFC
@M05620:45:000000000-G6HP7:1:1101:18681:10156 1:N:0:136
TACCTGTACTGGGGAAGCATTTGAATATCCCCCCATGGTGATGGGGACGGAGAACTGCTCCATAAACACAGGCAACGTGCCTAACTTTCCCGGGAAGATGAAGTCAAAGAGCGACCACAGCTCTCGGAGGTTATTTTGCATCGGTGAGCCAGACAGAATGATCCGATGAGGGGTGCGAAACTATTTGAGGAAAGGAAGCACCTTTTTATTAAATTTACCTTTTAGCAATCGCCATTCCTACCCTAAAGATC
+
CCCCCFFFFFFFGGGGGGGGGGHHHHHHHHHGGGGHHHFGHHHHHGGGGGGGGHHHHHHHHHHHHHHHHHHHGHHHGHHHHHHHHHHHHHHGGGCGGHHHHHHHHHHHHHHHGGGGGHHHHHHHHGGGGGCHHHHHHHGHHHGGGGGHHHHHHGHHHHHHHHHHHGGGHHHGGEEGGECGGGGGGGGGGGGGGGGGGGGGGFFFFFFFFFFFFFFFFFFFFFFFFFFFFFFFFFFFFFFFFFFFFFFFFFF
@M05620:45:000000000-G6HP7:1:1101:26383:10158 1:N:0:136
AAACCAAGCAAACACTCACCGCTCCCTCGCCACAGGCCAATAGTTTGTCCTCACTGAGTTGGCAACAAGTGGCTGCTGTGGCTGCCATTTTTCTGGTGATGGCCATCAGCTCCGACGAGGTCAGCTGGGGGGCTTTCTTTGTGTAAGCAACGAGAAACCTGAAAGAAGCATTTTTTAACTAAGTCCTGCTGAGTCATTCATGAGTTTTTAGCCGCCTTGCTTCTTCTCACAGACTCTCTACTCTCATGCCA
+
CCCCCCCFCFFFGGGGGGGGGGGGGGHHGGGGGHGHGGHHHHHHHHHHHHHHHHHHHHHHHHHHHHHHHGHHGHGGHHHHHHHGGHGHHHHHHHHHHHHHHHHHHHHHHHHHHGGGGGGGGHHHHHHHGGGGGGGGGGGGGGGGGGFFFFFFFFFFFFFFFFFFFFFFFFFFFFFFFFFFFFFFFFFFFFFFFFFFFFFFFFFFFFFFFFFFFFFFFFFFFFFFFFFFFFFFFFFFFFFFFFFFFFFFFFB
@M05620:45:000000000-G6HP7:1:1101:4122:10166 1:N:0:136
AAACCAAGCAGACACTCACCGCTCCCTCGCCACAGGCCAATAGTTTGTCCTCACTGAGTTGGCAACAAGTGGCTGCTGTGGCTGCCATTTTTCTGGTGATGGCCATCAGCTCCGACGAGGTCAGCTGGGGGGCTTTCTTTGTGTAAGCAACGAGAAACCTGAAAGAAGCATTTTTTAACTAAGTCCTGCTGAGTCATTCATGAGTTTTTAGCCGCCTTGCTTCTTCTCACAGACTCTCTACTCTCATGCCA
+
CCCCCCCFCFFFGGGGGGGGGGGGGGHHGGGGGHHHGGHHHGHHHHHHHHHHHHHHHHGHHHHHHHHHHHHHGHGGHHHHHHHGGHHHHHHHHHHHHHHHHHHHHHHHHHHHHGGGGGGGGHHHHHHHGGGGGGGGGGGGGGGGGGFFFFFFFFFFFFFFFFFFFFFFFFFFFFFFFFFFFFFFFFFFFFFFFFFFFFFFFFFFFFFFFFFFFFFFFFFFFFFFFFFFFFFFFFFFFFFFFFFFFFFFFFF
@M05620:45:000000000-G6HP7:1:1101:26385:10175 1:N:0:136
AAACCAAGCAAACACTCACCGCTCCCTCGCCACAGGCCAATAGTTTGTCCTCACTGAGTTGGCAACAAGTGGCTGCTGTGGCTGCCATTTTTCTGGTGATGGCCATCAGCTCCGACGAGGTCAGCTGGGGGGCTTTCTTTGTGTAAGCAACGAGAAACCTGAAAGAAGCATTTTTTAACTAAGTCCTGCTGAGTCATTCATGAGTTTTTAGCCGCCTTGCTTCTTCTCACAGACTCTCTACTCTCATGCCA
+
CCCCCCBFCFBFGGGGGGGGGGGGGGHHGGGGGHHHGGHEHHHHHHHHHHHHHHHHHHHHHHHHHHHHHGHHGHGGHHGHHHHGGHHHHHHHHHHHHHHHHHHHHHHHHHHHHGGGGGGGGHHHHHHHGGGGGGGGGGGGGGGGGGFFFFFFFFFFFFFFFFFFFFFFFFFFFFFFFFFFFFFFFFFFFFFFFFFFFFFFFFFFFFFFFFFFFFFFFFFFFFFFFFFFFFFFFFFFFFFFFFFFFFFFFFF
@M05620:45:000000000-G6HP7:1:1101:4136:10181 1:N:0:136
AAACCAAGCAGACACTCACCGCTCCCTCGCCACAGGCCAATAGTTTGTCCTCACTGAGTTGGCAACAAGTGGCTGCTGTGGCTGCCATTTTTCTGGTGATGGCCATCAGCTCCGACGAGGTCAGCTGGGGGGCTTTCTTTGTGTAAGCAACGAGAAACCTGAAAGAAGCATTTTTTAACTAAGTCCTGCTGAGTCATTCATGAGTTTTTAGCCGCCTTGCTTCTTCTCACAGACTCTCTACTCTCATGCCA
+
CCCCCCBFCFFFGGGGGGGGGGGGGGHHGGGGGHHHGGHHHHHHHHHHHHHHHHHHHHHHHHHHHHHHHHHHGHGGHHHHHHHGGHHHHHHHHHHHHHHHHHHHHHHHHHHHHGGGGGGGGHHHHHHHGGGGGGGGGGGGGGGGGGFFFFFFFFFFFFFFFFFFFFFFFFFFFFFFFFFFFFFFFFFFFFFFFFFFFFFFFFFFFFFFFFFFFFFFFFFFFFFFFFFFFFFFFFFFFFFFFFFFFFFFFFF
@M05620:45:000000000-G6HP7:1:1101:17100:10206 1:N:0:136
AGATTACTGCAACAGTTCCCCCTGGACCTGGAAAAGTTTCTTGCCTGGCTTACAGAAGCTGAAACAACTGCCAATGTCCTACAGGATGCTACCCGTAAGGAAAGGCTCCTAGAAGACTCCAAGGGAGTAAAAGAGCTGATGAAACAATGGCAAGTAAGTCAGGCATTTCCGCTTTAGCACTCTTGTGGATCCAATTGAACAATTCTCAGCATTTGTACTTGTAACTGACAAGCCAGGGACAAAACAAAGAT
+
AAABAFFFDF4DEGBFGGGGGGGGGHHHHHAHHHHHHHHHHHHHHHHHHHHHHHHFHHHHHEHFGHHHHHHHHHHHHHHHHHHHGHHHHHBGHHGGGGHGHHHHAGHHGHHHHHHGHHHGCH3?>?EEG?GHHGHHHGBHH3DDGFHHHGGHHGHHGHGHHHHHGHHHHHGGGGGHHHHHHHHGHFHGHHHHFCGHGDGFFGHHHHHDGHFHGHHHHHHGHGHEHHGCGHHHGGGGGGGGGFCAFFGGGGF
@M05620:45:000000000-G6HP7:1:1101:9018:10215 1:N:0:136
AAACCAAGCAGACACTCACCGCTCCCTCGCCACAGGCCAATAGTTTGTCCTCACTGAGTTGGCAACAAGTGGCTGCTGTGGCTGCCATTTTTCTGGTGATGGCCATCAGCTCCGACGAGGTCAGCTGGGGGGCTTTCTTTGTGTAAGCAACGAGAAACCTGAAAGAAGCATTTTTTAACTAAGTCCTGCTGAGTCATTCATGAGTTTTTAGCCGCCTTGCTTCTTCTCACAGACTCTCTACTCTCATGCCA
+
CCCDDCCFCFFFGGGGGGGGGGGGGGHHGGGGGHHHGGHHHHHHHHHHHHHHHHHHHHHHHHHHHHHHHGHHGHGGHHHHHHHGGHHHHHHHHHHHHHHHHHHHHHHHHHHHHGGGGGGGGHHHHHHHGGGGGGGGGGGGGGGGGGFFFFFFFFFFFFFFFFFFFFFFFFFFFFHFFFFHFFFFFFFFFFFFFFFFFFFFFFFFFFFFFFFFFFFFFFFFFFFFFFFFFFFFFFFFFFFFHFFFFFFFFFF
@M05620:45:000000000-G6HP7:1:1101:9037:10227 1:N:0:136
AAACCAAGCAGACACTCACCGCTCCCTCGCCACAGGCCAATAGTTTGTCCTCACTGAGTTGGCAACAAGTGGCTGCTGTGGCTGCCATTTTTCTGGTGATGGCCATCAGCTCCGACGAGGTCAGCTGGGGGGCTTTCTTTGTGTAAGCAACGAGAAACCTGAAAGAAGCATTTTTTAACTAAGTCCTGCTGAGTCATTCATGAGTTTTTAGCCGCCTTGCTTCTTCTCACAGACTCTCTACTCTCATGCCA
+
@AABCBCFCFFFGGGGGGGGGGGGGGHHGGGGGGHHGGHHHHHHHHHHHHHHHHHHHHFHHGHHHHHHHGHHGHGGHHHHHHHGGHHHHHHHHHHHHHHHGHHHHHGHHHHHHGGGGGGGCGHHHHHHGGGGGGGGGGGGGGGGGGFFFFFFFFFFFFFFFFFFFFFFFFFFFFFFFFFFFFFFFFFFFFFFFBFFFFFFFFFFFFFFFFFFFFFFFFFFFFFFFFFFFFFFFFFFFFFFFFFFFFFFFFB
@M05620:45:000000000-G6HP7:1:1101:9013:10234 1:N:0:136
AAACCAAGCAGACACTCACCGCTCCCTCGCCACAGGCCAATAGTTTGTCCTCACTGAGTTGGCAACAAGTGGCTGCTGTGGCTGCCATTTTTCTGGTGATGGCCATCAGCTCCGACGAGGTCAGCTGGGGGGCTTTCTTTGTGTAAGCAACGAGAAACCTGAAAGAAGCATTTTTTAACTAAGTCCTGCTGAGTCATTCATGAGTTTTTAGCCGCCTTGCTTCTTCTCACAGACTCTCTACTCTCATGCCA
+
CDDCCCCFCFFFGGGGGGGGGGGGGGHHGGGGGHHHGGHHHHHHHHHHHHHHHHHHHHHHHHHHHHHHHHHHGHGGHGHHHHHGGHHHHHHHHHHHHHHHHHHHHHHHHHHHHGGGGGGGGHHHHHHHGGGGGGGGGGGGGGGGGGFFFFFFFFFFFFFFFFFFFFFFFFFFFFHFFFHHHFFFFFHFFFFFFFFFFFFHFHHFFFFFFFFFFFFFFFFFFFFFFHHFFFFFFFFFFFFFHFFHFFFFFFB
@M05620:45:000000000-G6HP7:1:1101:9029:10243 1:N:0:136
AAACCAAGCAGACACTCACCGCTCCCTCGCCACAGGCCAATAGTTTGTCCTCACTGAGTTGGCAACAAGTGGCTGCTGTGGCTGCCATTTTTCTGGTGATGGCCATCAGCTCCGACGAGGTCAGCTGGGGGGCTTTCTTTGTGTAAGCAACGAGAAACCTGAAAGAAGCATTTTTTAACTAAGTCCTGCTGAGTCATTCATGAGTTTTTAGCCGCCTTGCTTCTTCTCACAGACTCTCTACTCTCATGCCA
+
CCCCCBBFCFFFGGGGGGGGGGGGGGHHGGGGGHHHGGHHHHHHHHHHHHHHHHHHHHGHHHHHHHHHHGHHGHGGHHHHHHHGGHHHHHHHHHHHHHHHHHHHHHHHHHHHHGGGGGGGGHHHHHHHGGGGGGGGGGGGGGGGGGFFFFFFFFFFFFFFFFFFFFFFFFFFFFFFFFFFFFFFFFFFFFFFFFFFFFFFFFFFFFFFFFFFFDFFFFFFFFFFFFFFFFFFFFFFFFFFFFFFFFFFFFB
@M05620:45:000000000-G6HP7:1:1101:11393:10244 1:N:0:136
GATTACTGCAACAGTTCCCCCTGGACCTGGAAAAGTTTCTTGCCTGGCTTACAGAAGCTGAAACAACTGCCAATGTCCTACAGGATGCTACCCGTAAGGAAAGGCTCCTAGAAGACTCCAAGGGAGTAAAAGAGCTGATGAAACAATGGCAAGTAAGTCAGGCATTTCCGCTTTAGCACTCTTGTGGATCCAATTGAACAATTCTCAGCATTTGTACTTGTAACTGACAAGCCAGGGACAAAACAAAGATC
+
A3>ABFFFFF4BGFFGGGGGGGGHBGHGHGHHHHHHHHHHHHHHHHHGHHHGFGHHHHHHGHHHHHHGHHHHHHHHHHHGHHHGHHGHHHHHHGFEAFFDGHFEHHHGHHHHHHHHHHHGHHGGHGEHHDGGGHHHHHHHFDGHHHHFFFHHFFHHHGHHHGHHGHHHHDGGGGHHHHHHHHFHFHGHGHHGHFFGHDGHFFHHHHGHHHHGHHGHFHGG:GBGHHHGHHFEGGGGGGGGFFGFGEFGGGG
@M05620:45:000000000-G6HP7:1:1101:11374:10251 1:N:0:136
GATTACTGCAACAGTTCCCCCTGGACCTGGAAAAGTTTCTTGCCTGGCTTACAGAAGCTGAAACAACTGCCAATGTCCTACAGGATGCTACCCGTAAGGAAAGGCTCCTAGAAGACTCCAAGGGAGTAAAAGAGCTGATGAAACAATGGCAAGTAAGTCAGGCATTTCCGCTTTAGCACTCTTGTGGATCCAATTGAACAATTCTCAGCATTTGTACTTGTAACTGACAAGCCAGGGACAAAACAAAGATC
+
CABCCFFFFFDFGGGGGGGGGGGHGHHHHHHHHHHHHHHHHHHHHHHHHHHFHHHHHHHHHHHHHHHHHHHHHHHHHHHHHHHHHHHHHHHHHGGGEGHHHHHGHHHGHHHHHHHHHHHHHHGGHGFHHFHHGHHHHHGHHFHHHHHHHHHHGFHHHHHHHHHHHHHHHGGGGGHHHHHHHHHHHHGHHHHHHHHHHFGHHHHHHHFHHHHHHHHFGHHHFHFHHHHHHGHHGGGGGGGGGGFFGGGGGGF
@M05620:45:000000000-G6HP7:1:1101:13915:10262 1:N:0:136
AAACCAAGCAGACACTCACCGCTCCCTCGCCACAGGCCAATAGTTTGTCCTCACTGAGTTGGCAACAAGTGGCTGCTGTGGCTGCCATTTTTCTGGTGATGGCCATCAGCTCCGAGGTCAGCTGGGGGGCTTTCTTTGTGTAAGCAACGAGAAACCTGAAAGAAGCATTTTTTAACTAAGTCCTGCTGAGTCATTCATGAGTTTTTAGCCGCCTTGCTTCTTCTCACAGACTCTCTACTCTCATGCCAGAA
+
CDDDDCCFCFFFGGGGGGGGGGGGGGHHGGGGGHHHGGHHHHHHHHHHHHHHHHHHHHHHHHHHHHHHHHHHGHGGHHHHHHHGGHHHHHHHHHHHHHHHHHHHHHHHHHHHHGGGGGHHHHGHCCDGGGGGGGGGGGFGGGGGGGGGGGFDFFFFFFFFFFFFFFFFFFFFFFFFFFFFFFFHFFFFFFFFFFFFFFFFFFFFHFFFFFFFFFFFFFFHFHFFFFFFFFFFFFFFFFHFFFFFFFFFFFF
@M05620:45:000000000-G6HP7:1:1101:18822:10264 1:N:0:136
AAACCAAGCAGACACTCACCGCTCCCTCGCCACAGGCCAATAGTTTGTCCTCACTGAGTTGGCAACAAGTGGCTGCTGTGGCTGCCATTTTTCTGGTGATGGCCATCAGCTCCGACGAGGTCAGCTGGGGGGCTTTCTTTGTGTAGGCAACGAGAAACCTGAAAGAAGCATTTTTTAACTAAGTCCTGCTGAGTCATTCATGAGTTTTTAGCCGCCTTGCTTCTTCTCACAGACTCTCTACTCTCATGCCA
+
CCCCDCCFCFFFGGGGGGGGGGGGGGHHGGGGGHHHGGHGHHHHHHHHHHHHHHHHHHGHHHHHHHHHHGHHGGGGHHHHHHHGGHHHHHHHHHHHHHHHHHHHHGHHHHHHHGGGGGGGGHHHHHHHGGGGGGGGGGGGGGGGG0FFFFFFFFFFFFFFFFFFFFFFFFFFFFHFFFHHHFFFFFFFFFFFFFFFFFFFFFFFFFFFFFFFFFFFFFFFHHFFFFHFFFFFFFFFFFFFFFFHFFFFFFF
@M05620:45:000000000-G6HP7:1:1101:7409:10274 1:N:0:136
TACCTGTACTGGGGAAGCATTTGAATATCCCCCCATGGTGATGGGGACGGAGAACTGCTCCATAAACACAGGCAACGTGCCTAACTTTCCCGGGAAGATGAAGTCAAAGAGCGACCACAGCTCTTCGGAGGTTATTTTGCATCGGTGAGCCAGACAGAATGATCCGATGAGGGGTGCGAAACTATTTGAGGAAAGGAAGCACCTTTTTATTAAATTTACCTTTTAGCAATCGCCATTCCTACCCTAAAGAT
+
CCCCCFFFFFFFGGGGGGGGGGHHHGHHHHHGGGGHHHFFHHHHHGGGGGGGGHHHHHHHHGHHHHHHHHHHGHGHGHHHHHHHHGHHHHHGGGFGGHHHHHHHHHHHHHHHGGGGGHHHHHHHHGHGGGGCGHHHHHHGGHHGGEGGHHHHHHGHHHHHHHHHHHGGGHHHGGEDGGGFGGGGGGGGGGGGGGGGFFFGFGFFFFFFFFFFBBFFFF;FFFFFFFFFFFFFFFFFFFFFFFAFFFFFFFF
@M05620:45:000000000-G6HP7:1:1101:7403:10292 1:N:0:136
TACCTGTACTGGGGAAGCATTTGAATATCCCCCCATGGTGATGGGGACGGAGAACTGCTCCATAAACACAGGCAACGTGCCTAACTTTCCCGGGAAGATGAAGTCAAAGAGCGACCACAGCTCTTCGGAGGTTATTTTGCATCGGTGAGCCAGACAGAATGATCCGATGAGGGGTGCGAAACTATTTGAGGAAAGGAAGCACCTTTTTATTAAATTTACCTTTTAGCAATCGCCATTCCTACCCTAAAGAT
+
ABBBAFFFFFFFCEF2AGGEGFHHHDEEGHHGGGGHFFBFBFHFHGGGEE?EEHFHHHHFHFEHHHHHHGHHGFGHEHHHHFFHHEGHD@FEEEEGGFHHEFGBFGHHHGHHECGGCHFHECHHFDGGFGG?CFGHGHHEBHHG?<EFGHHGHHGHGHFHHHHHHHEGDHHF?DGGGGEABGGGFBFFFEGGE9A?//999FEFFFFFAFFBB/;9/BBFFFFF///FF/FEEF.EFF99/9AA/FFF///
@M05620:45:000000000-G6HP7:1:1101:4616:10368 1:N:0:136
AAACCAAGCAGACACTCACCGCTCCCTCGCCACAGGCCAATAGTTTGTCCTCACTGAGTTGGCAACAAGTGGCTGCTGTGGCTGCCATTTTTCTGGTGATGGCCATCAGCTCCGAGGTCAGCTGGGGGGCTTTCTTTGTGTAAGCAACGAGAAACCTGAAAGAAGCATTTTTTAACTAAGTCCTGCTGAGTCATTCATGAGTTTTTAGCCGCCTTGCTTCTTCTCACAGACTCTCTACTCTCATGCCAGAA
+
ABBBBBBFBFFFGGGGGGGGGGGGGGHHGGGGGHHHGGHGHGHGHHHHHHHHHHHHGHFGHHHGHHHHHHHHGHGGHHHHHHHGGHHHHHHHHHHHHHHHHHHHFHHFHHHHHGGGGFHHFGHHHGGGGGGGGGGGGGGGGGGGGGFGGADDDFFFFFFFFFFFFFFFFFFFFFFFFFFFFFFFFFFFFFFFFFFFFFFFFFBFFFEFFFFFFFFFFB;FFFFFFFFFFFFFFFFFFFFFFFFFFFFBFFF
@M05620:45:000000000-G6HP7:1:1101:9138:10375 1:N:0:136
CATCCTGACCCTGAAGTACCCCGGCTTGATTTCTGACATTAGATCGGAAGAGCACACGTCTGAACTCCAGTCACAGCGATAGATCTCGTATGCCGTCTTCTGCTTGAAAAAAAAAAAATAAAAAAAAACAGATAAAAAAGGAAATATGATGTATATCTGAGAAGAAAAAATAAAAGTGGCACTCGATTGACGTATGACAGATAGACGTGCGCGAGGGCAGGGATAGTCAACTCGGTTGAGGTGGGTCTACG
+
CBBCDFFFFFFFGGGGGFGGGGGGGGGGHHHHHHHHHHHHGHGHHHGGGGGHHGHHHGHHHGHGHHHHHHHHGHHHHGGHGGGHFHHHGDHHHHGFGHGHHHHHHHHGFHHEGCGC>/0?11?=/>--.</<111=1<-..//<0:1<1<11111111111<1/:///.<.01111<10./0//../1.019..1/1100/111:0.<..--<----...--.//011110109...-/0/<..-</:11.
@M05620:45:000000000-G6HP7:1:1101:20228:10396 1:N:0:136
TACCTGTACTGGGGAAGCATTTGAATATCCCCCCATGGTGATGGGGACGGAGAACTGCTCCATAAACACAGGCAACGTGCCTAACTTTCCCGGGAAGATGAAGTCAAAGAGCGACCACAGCTCTTCAGAGGTTATTTTGCATCGGTGAGCCAGACAGAATGATCCGATGAGGGGTGCGAAACTATTTGAGGAAAGGAAGCACCTTTTTATTAAATTTACCTTTTAGCAATCGCCATTCCTACCCTAAAGAT
+
BBBBBFFFFFFFGGGGGGGGGGHHHHHHHHHGGGGHHHBFFHHHGGGGGGGGGHHHHHHHHHHHHHHHHHHHGHHHGHHHHHHHHHHHHHGGGGGGGHHHGHHHHHHGHHHHGGGGGHGGHHHHHHHHFHGFGGHHHHHHGHHGGCEGHGHHHHGGHHHHGHHHHHDGGHHHGGECGGEGGGGGGGGGGGGGGGGGGFFGGGGGGGGGGFFFFBFFFFFFFFFFFFFFFFFFFFFFFFFFFFFFFFFFFFF
@M05620:45:000000000-G6HP7:1:1101:12476:10412 1:N:0:136
AAACCAAGCAGACACTCACCGCTCCCTCGCCACAGGCCAATAGTTTGTCCTCACTGAGTTGGCAACAAGTGGCTGCTGTGGCTGCCATTTTTCTGGTGATGGCCATCAGCTCCGACGAGGTCAGCTGGGGGGCTTTCTTTGTGTAAGCAACGAGAAACCTGAAAGAAGCATTTTTTAACTAAGTCCTGCTGAGTCATTCATGAGTTTTTAGCCGCCTTGCTTCTTCTCACAGACTCTCTACTCTCATGCCA
+
BBCCCBCFCFFFGGGGGGGGGGGGGGHHGGGGGHHHGGHHHHHHHHHHHHHHHHHHHHHHHHHHHHHHHHHHGHGGHHHHHHHGGHHHHHHHHHHHHHHHHHHHHHHHHHHHHGGGGGGGGHHHGHHHGGGGGGGGGGGGGGGGGGFFFFFFFFFFFFFFFFFFFFFFFFFFFFFFFFFFFFFFFFFFFFFFFBFFFFFFFFFFFFFFFFFFFFFFFFFFFFFFFFFFFFFFFFFFFFFFFFFFFFFFFFF
@M05620:45:000000000-G6HP7:1:1101:12489:10429 1:N:0:136
AAACCAAGCAGACACTCACCGCTCCCTCGCCACAGGCCAATAGTTTGTCCTCACTGAGTTGGCAACAAGTGGCTGCTGTGGCTGCCATTTTTCTGGTGATGGCCATCAGCTCCGACGAGGTCAGCTGGGGGGCTTTCTTTGTGTAAGCAACGAGAAACCTGAAAGAAGCATTTTTTAACTAAGTCCTGCTGAGTCATTCATGAGTTTTTAGCCGCCTTGCTTCTTCTCACAGACTCTCTACTCTCATTCCA
+
A3>ABBBFBFFFGGGGGGGGGGGGGGHHFGGGGHHHGGFHHFHFFHHHEGH5FGGFFHDFGEHHHGHHHGHHGHGGHHGEEGGGGHHHHHEHHHHHHFHHFHGGGHFFHHHHHGGGGGGGBGCFGHHHGGGGGGGGGGGGGGFCFGFF/BFFADFDFFFFFFFFFFFFF/FFFFFFFB;FFFFFFFFFFFFFF9FBFFFFFFFFFFFFFEFFFFFFFFFFFFFFFFFBFFFFFFFFFFFFEFFFFFF/;9/
@M05620:45:000000000-G6HP7:1:1101:6351:10436 1:N:0:136
AAACCAAGCAGACACTCACCGCTCCCTCGCCACAGGCCAATAGTTTGTCCTCACTGAGTTGGCAACAAGTGGCTGCTGTGGCTGCCATTTTTCTGGTGATGGCCATCGGCTCCGACGAGGTCAGCTGGGGGGCTTTCTTTGTGTAAGCAACGAGAAACCTGAAAGAAGCATTTTTTAACTAAGTCCTGCTGAGTCATTCATGAGTTTTTAGCCGCCTTGCTTCTTCTCACAGACTCTCTACTCTCATGCCA
+
>>AAA?AFBFFFFGGGGGGGCGGGEFFGGGCFGCGCFGE2FGHFF5GGGFHHGHHGFGFFHHHFHHHEHGHHG1FFHGFGFHHEEHHGHGD4?GFHGHFHFHHHGFFDFGCEFEEGEGC/<F1FHHHHDCGGGGGGGGGGFFFF/B/BFFFBFFF?FFFFAFFFFFFFFFBFFFB@EFFFFBFBBBFBBBFFFFFFFFFFFFFF9:BFFFBFF.BBA.9F/BBFF//9/9BFFF/FFFFFBFFFFF;/9BF
@M05620:45:000000000-G6HP7:1:1101:24537:10454 1:N:0:136
AAACCAAGCAGACACTCACCGCTCCCTCGCCACAGGCCAATAGTTTGTCCTCACTGAGTTGGCAACAAGTGGCTGCTGTGGCTGCCATTTTTCTGGTGATGGCCATCAGCTCCGACGAGGTCAGCTGGGGGGCTTTCTTTGTGTAAGCAACGAGAAACCTGAAAGAAGCATTTTTTAACTAAGTCCTGCTGAGTCATTCATGAGTTTTTAGCCGCCTTGCTTCTTCTCACAGACTCTCTACTCTCATGCCA
+
CCCCCCCFCFFFGGGGGGGGGGGGGGHHGGGGGHHHGGHHHHHHHHHHHHHHHHHHHHGHHHHHHHHHHGHHGGGGHHHHHHHGGHHHHHHHHHHHHHHHHHHHHHHHHHHHHGGGGGGGFHHHGHHHGGGGGGGGGGGGGGGGGGFFFFFFFFFFFFFFFFFFFFFFFFFFFFFFFFFFFFFFFFFFFFFFFBFBFFFFFFFFFFFFFFFFFFFFFFFFFFFFFFFFFFFFFFFFFFFFFFFFFFFFFFF
@M05620:45:000000000-G6HP7:1:1101:6356:10455 1:N:0:136
AAACCAAGCAGACACTCACCGCTCCCTCGCCACAGGCCAATAGTTTGTCCTCACTGAGTTGGCAACAAGTGGCTGCTGTGGCTGCCATTTTTCTGGTGATGGCCATCAGCTCCGACGAGGTCAGCTGGGGGGCTTTCTTTGTGTAAGCAACGAGAAACCTGAAAGAAGCATTTTTTAACTAAGTCCTGCTGAGTCATTCATGAGTTTTTAGCCGCCTTGCTTCTTCTCACAGACTCTCTACTCTCATGCCA
+
CCCDCCCFDFFFGGGGGGGGGGGGGGHHGGGGGHHHGGHHHHHHHHHHHHHHHHHHHHHHHHHHHHHHHHHHGHGGHHHHHHHGGHHHHHHHHHHHHHHHHHHHHHHHHHHHHGGGGGGGGHHHHHHHGGGGGGGGGGGGGGGGGGFFFFFFFFFFFFFFFFFFFFFFFFFFFFHFFFFHHFFFFFHFFFFFFFFFFFHFFFHFFFFFFFFFFFFFFFFFHHHFHFHFHFFFFFFFFFFHHFFHFFFFFFF
@M05620:45:000000000-G6HP7:1:1101:14277:10458 1:N:0:136
AGATTACTGCAACAGTTCCCCCTGGACCTGGAAAAGTTTCTTGCCTGGCTTACAGAAGCTGAAACAACTGCCAATGTCCTACAGGATGCTACCCGTAAGGAAAGGCTCCTAGAAGACTCCAAGGGAGTAAAAGAGCTGATGAAACAATGGCAAGTAAGTCAGGCATTTCCGCTTTAGCACTCTTGTGGATCCAATTGAACAATTCTCAGCATTTGTACTTGTAACTGACAAGCCAGGGACAAAACAAAGAT
+
ABBBBFFFFFDFGGGGGGGGGGGGHHHHHHHHHHHHFHHHHHHHHHHHHHHHHGHHHHHHHHGHHHGHHHHHHHHHHHHHHHHHHGHHHHFHHHGGFGHHGHHHHHHHGHHHHHHHHHHHFHHFA?EEGFHHHGHHHGGHHHGHHHHHHHHHHGHHHHHGGHHHHHHHHHGGGGGHHHGHHHHHHFGGHHHHFHHHHHDFHHHHHHHFHHHHHHHGHFHHHHFFHHHHGFFGHGGGFGGGGGFFGGGGBGF
@M05620:45:000000000-G6HP7:1:1101:14258:10466 1:N:0:136
AGATTACTGCAACAGTTCCCCCTGGACCTGGAAAAGTTTCTTGCCTGGCTTACAGAAGCTGAAACAACTGCCAATGTCCTACAGGATGCTACCCGTAAGGAAAGGCTCCTAGAAGACTCCAAGGGAGTAAAAGAGCTGATGAAACAATGGCAAGTAAGTCAGGCATTTCCGCTTTAGCACTCTTGTGGATCCAATTGAACAATTCTCAGCATTTGTACTTGTAACTGACAAGCCAGGGACAAAACAAAGAT
+
CCCCCFFFFFFFGGGGGGGGGGGGHHHHHHHHHHHHHHHHHHHHHHHHHHHHHHHHHHHHHHHHHHHHHHHHHHHHHHHHHHHHHHHHHHHHHHGGEEGGHHGHHHHHGHHHHHHHHHHHHHHGEGGGHFHHHGHHHHHHHHHHHHHHHHHHHGHHHHHHHHHHHHHHHHGGGGGHHHHHHHHHHHHGHHHHHFHHHHGGHHHHHHHHHHHHHHHHHHHHHHHGHHHHHHHHGGGGGGGGGGFFFGGGGGG
@M05620:45:000000000-G6HP7:1:1101:24524:10472 1:N:0:136
AAACCAAGCAGACACTCACCGCTCCCTCGCCACAGGCCAATAGTTTGTCCTCACTGAGTTGGCAACAAGTGGCTGCTGTGGCTGCCATTTTTCTGGTGATGGCCATCAGCTCCGACGAGGTCAGCTGGGGGGCTTTCTTTGTGTAAGCAACGAGAAACCTGAAAGAAGCATTTTTTAACTAAGTCCTGCTGAGTCATTCATGAGTTTTTAGCCGCCTTGCTTCTTCTCACAGACTCTCTACTCTCATGCCA
+
1AAA1111A1FFFBGECGGAE0EEEAABAEGGGFA/A/A/F1GDBDDABBDGGH1DDAGE111FGFHHB1FHGA/FFFGC0/0>F>@F1@2FBGGHHF1FGFFGGFFHHGHHHFEG/<BC/BFGFBGHGGGG?@GGBFFFFGFFFBFFEFF@FB-AFBFFFFFFBBA9BFFFFFF=ABFFFFBB99FFFFFFFBF/BBBFB/BBFFFFA-:FF9-9BB/BFFBFFBBFFBFFFFF/FF/9B/FB/F9/B9/
@M05620:45:000000000-G6HP7:1:1101:14271:10480 1:N:0:136
AGATTACTGCAACAGTTCCCCCTGGACCTGGAAAAGTTTCTTGCCTGGCTTACAGAAGCTGAAACAACTGCCAATGTCCTACAGGATGCTACCCGTAAGGAAAGGCTCCTAGAAGACTCCAAGGGAGTAAAAGAGCTGATGAAACAATGGCAAGTAAGTCAGGCATTTCCGCTTTAGCACTCTTGTGGATCCAATTGAACAATTCTCAGCATTTGTACTTGTAACTGACAAGCCAGGGACAAAACAAAGAT
+
BBBBBFFFFFFFGGFGGGGGGGGGHHHHHHHHHHHHGHHHHHHHHHHHHHHHHHHHHHHHHHHHHHHHHHHHHHHHHHHHFHHHHHHHHHHHHHGEEFHHHHHHHHHHGHHHHGHHHHHHHHHGEFFEHFHHHFHHHHHHHGHGHHGHHHHGHGGFGHGHHGGHHHHHHHGGGGGHHHGHHHHHHHHGHHHHGBHGHGFFHHHHHHHFHHGHHHHHHHGHHGHGHHGFGHGHHGGGGGGGGGFFFEFGGGB
@M05620:45:000000000-G6HP7:1:1101:27310:10492 1:N:0:136
AAACCAAGCAGACACTCACCGCTCCCTCGCCACAGGCCAATAGTTTGTCCTCACTGAGTTGGCAACAAGTGGCTGCTGTGGCTGCCATTTTTCTGGTGATGGCCATCAGCTCCGACGAGGTCAGCTGGGGGGCTTTCTTTGTGTAAGCAACGAGAAACCTGAAAGAAGCATTTTTTAACTAAGTCCTGCTGAGTCATTCATGAGTTTTTAGCCGCCTTGCTTCTTCTCACAGACTCTCTACTCTCATGCCA
+
BBCCCCCFCFFFGGGGGGGGGGGGGGHHGGGGGHHHGGHHHHHHHHHHHHHHHHHHGHHHHHHHHHHHHHHHGHGGHHHHHHHGGHHHHHHHHGHHHHHHHHHHHHHHHHHHHGGGGGFGGHHHHHHHGGGGGGGGGGGGGGGGGGFFFFFFFFFFFFFFFFFFFFFFFFFFFFFFFFFFFFFFFFFFFFFFFFFFFFFFFFFFFFFFFFFFFFFFFFFFFFFFFFFFFFFFFFFFFFFFFFFFFFFFFFF
@M05620:45:000000000-G6HP7:1:1101:20720:10534 1:N:0:136
ATCTCTATCTCCTAAAAAGGAAGAAAGGGGAGGGAAGATCGGAAGAGCACACGTCTGAACTCCAGTCACAGCGATAGATCTCGTATGCCGTCTTCTGCTTGAAAAAAAAAAAAAAAAAAAAAAAGAAAAAAAAGAAGTAAAAAAGAGGGAAAAAGCAAAAGGAAGAAGAGAAAAAAGGTATGAATGAAAACGACAGAGAAGATAGTATAGAATCTAAAGAAAGATAAGTGGAGTCAGAAACGGTGTGACAA
+
CDDDDFFFFFFFGGGGGGGGGGHFGHHHGGGGGGGHGHHHHGGGGHHHHHHHGHHHGHGHHHHFHHHHHHHHGGHGGHHEHHHFGHHHHGFGHGHHHHHHHGHGHHGGGGG></>->--<----...//.---.../000000-../...../...</0//.//..//0./0::.-..000000000000:-.---/</0/0<00:0000<000000000./0/0000<00090/00000/9.....0000
@M05620:45:000000000-G6HP7:1:1101:3045:10550 1:N:0:136
ATCTCTATCTCCTAAAAAGGAAGAAAGGGGAGGGAAGATCGGAAGAGCACACGTCTGAACTCCAGTCACAGCGATAGATCTCGTATGCCGTCTTCTGCTTGAAAAAAAAAAAAGAGATATGGAGAAATTCGGGAGGGATTGTTAATATAAAAAGAATGGTTAAATGATGGCAGCTAATAGTGACAATCAAATTATGCAGGTTGAAAATATGTGCAACATAGATGAATGGTTAACTGTACATAGAGTTGCAG
+
ABBCCFFFFFFFGGGGGGGEBGHGGHHHGGGGGGGHGHHHHGGGGHHHHHHHGHHHFHGHHHHHHDFHHGHHGFHFGFE4GHGF?GHFHGGGHGDGHHHHGG3FGHGGCGC<///001?11110101>11.0.----.///000000000000...00000000000000//9;/0;;000000000000000;00009..0//000:000;00000./000000:000000000000900000:9:0000
@M05620:45:000000000-G6HP7:1:1101:3034:10564 1:N:0:136
ATCTCTATCTCCTAAAAAGGAAGAAAGGGGAGGGAAGATCGGAAGAGCACACGTCTGAACTCCAGTCACAGCGATAGATCTCGTATGCCGTCTTCTGCTTGAAAAAAAAAAAAATGAAGTGGAATCAAATGAGTGTAGCATGGTTATATAGTATAAATAAGAATACAGAATATTATGTAGCGAATCTAGTTACGGCAGTAGGAGAGAGCGGGGACAGATCAGCAGGAGAAATAAGGAGAATCGCAATGGTT
+
ABACCFFFFFFFGGGGGGEEABFBBGGHEGEGGGEGEGHHFEAFGHHHHHHHEGHHFBDGGGHEGHFDGFHFEEF?EFF@GHBBAGFBFEG>GFGHFGHHHC3B?FCEBC@>//0?111111?1111<11111111111110<0=000000000000000000000000000000<:0000----.09;90909.--:;00:;/.:;..------../000000......00000009..00.....0900
@M05620:45:000000000-G6HP7:1:1101:3054:10565 1:N:0:136
ATCTCTATCTCCTAAAAAGTAAGAAAGGGGAGGGAAGATCGGAAGAGCACACGTCTGAACTCCAGTCACAGCGATAGAGCTCGTATGCCGTCTTCTGCTTGAGAAAAAAAGCGAACACAGCTCTAGGTTATTTTTGAATCGGTGAGCCAGACAGAATGATCCGATGAGGGGTGCGAAACTATTTGAGGAAAGGAAGCACCTTATTATTAAATTTACCTTTTAGCAATCGCCATTCCTACCCTAAAGATCGG
+
?AAAA3FFFFFBG1FG1F113BFGHFF0AAAAE?EEGEHDAE/AEBBF1BG0ABFGGHEHFHCHFDGEHHHEEE/EGB1BB@/>EH02F>?/0?>BGHHH1E1/FGHH/E/0<?//<@?FFG1FDGF@G1FFFBFC/1F??E<CEG1>C0><<<CB0=<0=0<.C<=:/A@::::.--909BFB09C/://AF9/99/9.990;9BBFFEBFFBF:///99BB//BFBA---;://;B99;9-9/;/;/99
@M05620:45:000000000-G6HP7:1:1101:2675:10593 1:N:0:136
ATCTCTATCTCCTAAAAAGGAAGAAAGGGGAGGGAAGATCGGAAGAGCACACGTCTGAACTCCAGTCACAGCGATAGATCTCGTATGCCGTCTTCTGCTTGAAAAAAAAAAAAAAAATCACTAGTATTAAAAGATATTAGGTAATAATGGCAAGTAAGTCAGTCATTTATGGTTTAGAGCTCTAGAGAGTACAAGTGAGCAAATATCAGTATTTTTACTAGTGACTGATGAACTAGGGACAATATCAAGAT
+
ABBBBFFFFFFFGGBGFGGGGGHFHHGGEGAEGGGHGHHHHGFGGHHHHHHHGHHHGFHHHHHHHEHHHGHHGGHCGHFGHHGF?HFBGEFGFFDGFHHHFH333GFEDCC/></-<<11111000=0<0<00.00000000=0;000;0/:0.0000::000000000;0/;0990000000000=0.90000090B0/0//0///://////9/.9;////;//////9///://./.../////////
@M05620:45:000000000-G6HP7:1:1101:12583:10598 1:N:0:136
AGATTACTGCAACAGTTCCCCCTGGACCTGGAAAAGTTTCTTGCCTGGCTTACAGAAGCTGAAACAACTGCCAATGTCCTACAGGATGCTACCCGTAAGGAAAGGCTCCTAGAAGACTCCAAGGGAGTAAAAGAGCTGATGAAACAATGGCAAGTAAGTCAGGCATTTCCGCTTTAGCACTCTTGTGGATCCAATTGAACAATTCTCAGCATTTGTACTTGTAACTGACAAGCCAGGGACAAAACAAAGAT
+
AAAACFFFFFFFGGFBGGGGGGGGHHHHHGHHHHHHHHHHHHHHHHHGHHHHHHHHHHHHHHHHHHHHHHHHGHHHGHFHHGHHHFFHHHHHGHGGGEBBFHHGHHHHGHHHHHHHHHHFGHHGEGFEHFHHHGHHHGHGHGHHHHHHHHGHHGHHHHHGHHFHGHHHHGGGGFGHHHFHHHHHHGGDHHHHFCGHFFFHFCHGFHHFGCGHHHHHHFHHHGHGHHHEGHHHGEFGEDEGGFGGFGGGGB:
@M05620:45:000000000-G6HP7:1:1101:23134:10614 1:N:0:136
AAACCCAGAAGACATGAGGTCAGCTAGATCGGAAGAGCACACGTCTGAACTCCAGTCACAGCGATAGATCTCGTATGCCGTCTTCTGCTTGAAAAAAAAAAAATTACATCAATCTGTTATTTTTTTTGACAGATTTTCTTGTTTAGAACATATGTCGTACATGATTTTTTCCTTCAACAGTTAACCTAAAGTATAAGTTTTCACGATTTATTCTTTAATAACTGATCTCAAACCCAGCTTTCGACACAGTA
+
A?AABAAABFFFGGGGGGFBFFHFHHHHHHHGGGGHHHFHHHGHHHGHHHHFHHFHHFGFHEGCHGGFEGDFGFAFFFFGGGFEGEHBHFHHEHFF?@@EE//0?23B3B22>2@>GG2FGB22/</-.>F<GGB1>FGG1FFB00<<<CG0D0D0..<C.G;CGHHFGFHC;0;00;0:;;0999;/;00;;C0C0;00;0;0.9C.90C0C;BF//99B///9/9BFFFF/;;AA9B9F/....9;./9
@M05620:45:000000000-G6HP7:1:1101:2848:10637 1:N:0:136
AAACCAAGCAGACACTCACCGCTCCCTCGCCACAGGCCAATAGTTTGTCCTCACTGAGTTGGCAACAAGTGGCTGCTGTGGCTGCCATTTTTCTGGTGATGGCCATCAGCTCCGACGAGGTCAGCTGGGGGGCTTTCTTTGTGTAAGCAACGAGAAACCTGAAAGAAGCATTTTTTAACTAAGTCCTGCTGAGTCATTCATGAGTTTTTAGCCGCCTTGCTTCTTCTCACAGACTCTCTACTCTCATGCCA
+
@ABBBAAFBBFCGFGGBGGFFEGGGGHGEFGGGGGHGGHHHFHDGFGHHHHHGGHHDGGHHFEFHHGHFGHHGHFBFHFFHHHFGHFHHHHHHHHHHHEHHHGHEGFGGBGHFFGGGEGDDFGGGFHHGGDGDGGGCGGGGGFFCFFFFFFFFFFBFBAFFFBBFFFFFFFFFFFFFFFFFFFBFFFFFFFFF;9FFFFFFBBF;FFFFFFFFFA@DDFFFFFFFFFFFFFFBABBFFFFFFFFFFFFBFB
@M05620:45:000000000-G6HP7:1:1101:2866:10641 1:N:0:136
AAACCAAGCAGACACTCACCGCTCCCTCGCCACAGGCCAATAGTTTGTCCTCACTGAGTTGGCAACAAGTGGCTGCTGTGGCTGCCATTTTTCTGGTGATGGCCATCAGCTCCGACGAGGTCAGCTGGGGGGCTTTCTTTGTGTAAGCAACGAGAAACCTGAAAGAAGCATTTTTTAACTAAGTCCTGCTGAGTCATTCATGAGTTTTTAGCCGCCTTGCTTCTTCTCACAGACTCTCTACTCTCATGCCC
+
ABAABBAFBFCFGGGGGGGGGGGGGGGHGGGFGHHAFGHGHFFFGHHHHHHGHHHHHHHGHHHHHHHHHHHHGHGGHHHHHGHAFHCHHHHHHHGHHHHH43FGGGHFHHHHHGGGGGGGDFB?BFGGGGGGGGGGGGGGGGGGFBFFFFFFFDF?BFFFFF99;FFFFFFFFFFFEFFFFFFFFFFEFFFFFBFFFFFFFFEFBFBFFEFFFDAFFFBFFFFFFFFFFFFFFFFFFFFFFFFFF/;;FF/
@M05620:45:000000000-G6HP7:1:1101:21841:10669 1:N:0:136
AGATTACTGCAACAGTTCCCCCTGGACCTGGAAAAGTTTCTTGCCTGGCTTACAGAAGCTGAAACAACTGCCAATGTCCTACAGGATGCTACCCGTAAGGAAAGGCTCCTAAAAGACTCCAAGGGAGTAAAAGAGCTGATGAAACAATGGCAAGAAAGTAAGGCATTTCCGCTTTAGCACTCTTGTGGATCAAATTGAACAATTCTAAGCATTTGTACTTGTAACTGACAAGCCAGGGAAAAAAAAAAGAT
+
AAABCFFFFFFFGGFFGGGGGGGGHHHHHHHHHHHHFHHHHHHHHHHHHHHHHHHHHHHHHHHHHHHHHHHHHHHHHHHHDGHHGHHHHHFGHHGGG1F3FGCF113B1334B33/23B3B?FG?/</BGHB3/223?223DGF2G/2F22@2=2@2=22>D2=0FG1G1//EG/111111>F1<1>.11>.<0D=0=GCG/D000000/0<C0;000<C00=;00000;0.;./;E...;CGG-;B-..0
@M05620:45:000000000-G6HP7:1:1101:21824:10674 1:N:0:136
AGATTACTGCAACAGTTCCCCCTGGACCTGGAAAAGTTTCTTGCCTGGCTTACAGAAGCTGAAACAACTGCCAATGTCCTACAGGATGCTACCCGTAAGGAAAGGCTCCTAGAAGACTCCAAGGGAGTAAAAGAGCTGATGAAACAATGGCAAGTAAGTCAGGCATTTCCGCTTTAGCACTCTTGTGGATCCAATTGAACAATTCTCAGCATTTGTACTTGTAACTGACAAGCCAGGGACAAAACAAAGAT
+
?ABAADFFFFBFGGFFEFGGEFGCEG4FFF4GFF2GAAFHHFHAAFGFHCGHFAEBGHFHHEFFGGEG3BA3BAFEHEEGAGGHE?B32FDDG1E1>>?GD3GFEFF113BFGFFG3FF??GBFE/E/34?4F/EGFG1GGD111FAFBBGFGG@FGE@2@DCFA@?1GFDGGGGHFGHFF01>11<CFH1<1<=0<0=GBC<0=<D<0C0::0:::C00CGH000CFGHFHAEB.C..9A?/9CEEAB/0
@M05620:45:000000000-G6HP7:1:1101:21843:10691 1:N:0:136
AGATTACTGCAACAGTTCCCCCTGGACCTGGAAAAGTTTCTTGCCTGGCTTACAGAAGCTGAAACAACTGCCAATGTCCTACAGGATGCTACCCGTAGGAAAGGCTCCTAGAAGACTCCAAGGGAGTAAAAGAGCTGATGAAACAATGGCAAGTAAGTCAGGCATTTCCGCTTTAGCACTCTTGTGGATCCAATTGAACAATTCTCAGCATTTGTACTTGTAACTGACAAGCCAGGGACAAAACAAAGATC
+
AAABBFFFFFFFGGFBGFGGGGGGHGGHHHHHFHHHBGHHHHHHHHHHHHHFGHHHHHHHHHHHHHFHHHHHHHHHFHHHDGFHGGHHGHFGGHGEFDFFHHEHHFEFBFG@GDFFF3GHGEGGAE?3GHHECB2BFF2F3FG2GGDGH2BFA@DGFF2@2F<G2GHFF/C?EFDFDHDCGBFG1>ED<CGHHFHHBD<=C<DD0<DDGFHHHHC0;GHHCBGGBGFGHHA;EFFEG?AEFGGAEGGFF0C
@M05620:45:000000000-G6HP7:1:1101:10948:10695 1:N:0:136
AGATTACTGCAACAGTTCCCCCTGGACCTGGAAAAGTTTCTTGCCTGGCTTCCAGAAGCTGAAACAACTGCCAATGTCCTACAGGATGCTCCCCGTAAGGAACTGCTCCTAGAAGACTCCAAGGGAGTAAAAGAGCTGATGAAACAATGGCAAGTAAGTCAGGCATTTCCGCTTTAGCACTCTTGTGGATCCAATTGAACAATTCTCAGCATTTGTACTTGTAACTGACAAGCCAGGGACAAAACAAAGAT
+
BBBBBFFFFFBFGGGGGGGGGGGGCHHHHGHHHGHHHHHHHHHHHHHHHHH2FGAGHHHHHHHHHHHHHHHHHHHGHHHH5FGGHGHHHH5GGGGG/EFHHH1FFGHHHHGHHH@GHHHHFFDF?GGGHGHHHFHHHHHHHEHHHHHHHHHHHGHHFFHHHHHHHHHHHHGGGGGFHHHHHHHHHHHGFHHHH0DHHHGGFGHHHHGHHHHHHHHHHHHHHHFHHHFCGHHHHGFFEGGGEFFFGGGGGGB
@M05620:45:000000000-G6HP7:1:1101:10966:10696 1:N:0:136
AGATTACTGCAACAGTTCCCCCTGGACCTGGAAAAGTTTCTTGCCTGGCTTACAGAAGCTGAAACAACTGCCAATGTCCTACAGGATGCTACCCGTAAGGAAATGCTCCTAGAAGACTCCAAGGGAGTAAAAGAGCTGATGAAACAATGGCAAGTAAGTCAGGCATTTCCGCTTTAGCACTCTTGTGGATCCAATTGAACAATTCTCAGCATTTGTACTTGTAACTGACAAGCCAGGGACAAAACAAAGAT
+
ABBBBFFFFFFFGGGGGGGGGGGGCHHHHHHHHHHHGHHHHHHHHHHHHHH3GHFGHHHHHHHHHHHHHHHHHHHHHHHH5GHHHHHHHH5FGHGGCFHGHH3FHHHHHHHHHHFHHHHHHHHGGHGGHHHHHGHHHHHHHHHHHHHHHHHHHGHHHGHHHHGHHHHHHHGGGGGHHHHHHHHHHHHGHHHHHCFHHGHHHHHHHHHHHHHHHHHHHHHHHHHHHHHHHGHFHGHEGGGGEFGGGGGGGGC
@M05620:45:000000000-G6HP7:1:1101:22261:10715 1:N:0:136
CATCCTGACCCTGAAGTACCCCGGCTTGATTTCTGACATTAGATCGGAAGAGCACACGTCTGAACTCCAGTCACAGCGATAGATCTCGTATGCCGTCTTCTGCTTGAAAAAAAAAAAAAAACAACATCCAACAAAACCACTTCCAGACCCTACCCGCCACACACCCCAACCAGCCTATCTTCATAACCTCCTGCCGCTCGACTACATGCATATAGTCCATCTCTTAATTCCCTCTAGTCAAACTACTCGTC
+
CCCCCFFFFFFFGGGGGFGGGGGGGGGGHHHHHHHGHHHHHHHHHHGGGGHHHHHHHGHHHGHHHHHHHHHHHHHHHGGHAEFG@FGHGGHHHHGEGHGHHHHHHHHHHHGEECFB><//-.....01>110.......<000<00:...//....---....9..-9.9...9./00000;0090;00/./00.-------.-:000;000000;;0000009000009000//0000000000000.9;
@M05620:45:000000000-G6HP7:1:1101:10974:10716 1:N:0:136
AGATTACTGCAACAGTTCCCCCTGGACCTGGAAAAGTTTCTTGCCTGGCTTACAGAAGCTGAAACAACTGCCAATGTCCTACAGGATGCTACCCGTAAGGAACTGCTCCTAGAAGACTCCAAGGGAGTAAAAGAGCTGATGAAACAATGGCAAGTAAGTCAGGCATTTCCGCTTTAGCACTCTTGTGGATCCAATTGAACAATTCTCAGCATTTGTACTTGTAACTGACAAGCCAGGGACAAAACAAAGAT
+
BBCCCFFFFFFFGGGGGGGGGGGGDGHHHHHHHHHHHHHHHHHHHHHHHHH3GHHHHHHHHHHHHHHHHHHHHHHHHHHHEHHHHGHHHH5GHHGG@FHHGH1BGHHHHHHHHHFHHHHHGHHFEGFFHHHHHGHHHHHHHHHHHHHHHHHHHGHHHHHHGHHHHHHHHHGGGGGHHHGHHHHHHHHGHHHHGHHHHGHHHHHHHHHHHHHHHHHHHFHHHHHHHHHHHHHHHGHGGGGGGFCGGGGGGGC
@M05620:45:000000000-G6HP7:1:1101:18992:10806 1:N:0:136
AGATTACTGCAACAGTTCCCCCTGGACCTGGAAAAGTTTCTTGCCTGGCTTACAGAAGCTGAAACAACTGCCAATGTCCTACAGGATGCTACCCGTAAGGAAAGGCTCCTAGAAGACTCCAAGGGAGTAAAAGAGCTGATGAAACAATGGCAAGTAAGTCAGGCATTTCCGCTTTAGCACTCTTGTGGATCCAATTGAACAATTCTCAGCATTTGTACTTGTAACTGACAAGCCAGGGACAAAACAAAGAT
+
CBBCBFFFFFFFGGGGGGGGGGGGFGGHHHHHHHHHGGHHHHHHHHHHHHHHHHHHHHHHHHHHHHHHHHHHHHHHHHHHHHHHHHHHHHHHHHGGFGHHHHHGHHHHGHHHHHHHHHHHHHHGEGGGHHHHHGHHHHHHHHHHHHHHHHHHHGHHHHHHGHHHHHHHHHGGGGGHGHHHHHHHHGHGHHHHGHHHHHHHHHHHHHHGHHHHHGFGGFHHHHHHHHHHHHHHGGGGGGGGAFGFGGGGEBC
@M05620:45:000000000-G6HP7:1:1101:24156:10806 1:N:0:136
TACCTGTACTGGGGAAGCATTTGAATATCCCCCCATGGTGATGGGGACGGAGAACTGCTCCATAAACACAGGCAACGTGCCTAACTTTCCCGGGAAGATGAAGTCAAAGAGCGACCACAGCTCTCGGAGGTTATTTTGCATCGGTGAGCCAGACAGAATGATCCGATGAGGGGTGCGAAACTATTTGAGGAAAGGAAGCACCTTTTTATTAAATTTACCTTTTAGCAATCGCCATTCCTACCCTAAAGATC
+
AAABBFFFFFFFGFCEEGGGGGHGHHHHHHHGGGGHHHBGFHHHHGEEGGGGGHHFHHHHHHHHGHHHHGHHGHHHGHHHHHHHHHHHHHGGGG@FGHHHHHHHHGHHHHHHGGGGCHFHHHHHHGGFGGDHHHHHHHHHHHGGGGGHHHHHFGGHHHHHHGHHHGGGGHHGGFGGGDDGGGGGGGGBEF0/FFGBFCEFGFFFF/B.FFB/FFFFFBFFFFFFBFBFFFFFFDEB9;FFF:;FFB/:FFF
@M05620:45:000000000-G6HP7:1:1101:24139:10811 1:N:0:136
TACCTGTACTGGGGAAGCATTTGAATATCCCCCCATGGTGATGGGGACGGAGAACTGCTCCATAAACACAGGCAACGTGCCTAACTCTCCCGGGAAGATGAAGTCAAAGAGCGACCACAGCTCTCGGAGGTTATTTTGCATCGGTGAGCCAGACAGAATGATCCGATGAGGGGTGCGAAACTATTTGAGGAAAGGAAGCACCTTTTTATTAAATTTACCTTTTAGCAATCGCCATTCCTACCCTAAAGATC
+
DCCDDFFFFFFFGGGGGGGGGGHHHHHHHHHGGGGHHHGHHHHHHGGGGGGGGHHHHHHHHHHHHHHHHHHHGHHHGHHHHHHHHHDGHHHGGGGGGHHHHHHHHHHHHHHHGGGGGHHHHHHHHGGGGGCHHHHHHHHHHHGGGGGHHHHHHGHHHHHHHHHHHGGGHHHGGFGGGGGGGGGGGGGGGGFGGGGGGGGFFFFFFFFFFHFFFFFFFFFFHFFFFFFFFFFFFFFFFFHFFFFFFFFFFFF
@M05620:45:000000000-G6HP7:1:1101:10353:10816 1:N:0:136
AGATTACTGCAACAGTTCCCCCTGGACCTGGAAAAGTTTCTTGCCTGGCTTACAGAAGCTGAAACAACTGCCAATGTCCTACAGGATGCTACCCGTAAGGAAAGGCTCCTAGAAGACTCCAAGGGAGTAAAAGAGCTGATGAAACAATGGCAAGTAAGTCAGGCATTTCCGCTTTAGCACTCTTGTGGATCCAATTGAACAATTCTCAGCATTTGTACTTGTAACTGACAAGCCAGGGACAAAACAAAGAT
+
?3AABFFFFFFFGGGGGGFGGGGGDGHHHFHHHFHFGHHHHHHHHHGHHHH3GGEFHHHHHHHHGBEHHGHHGGHFHHHH5GHHHGHHHHBGHHGDEGGHEG31FGFFGHGHHH3?GHHHFFHGGHGGHGGHHGHHHGBHHHHHHGGHGHHHHGFGGHFHHHHGHHHGHHGGGDGHGHFFHHHHH<CDEGFHHFHHHEFGHHHEGHHHF/=GGHGHHHHHHH0GHFGHEGHHEFGG.AEGEAB?.9.;;F0
@M05620:45:000000000-G6HP7:1:1101:10334:10819 1:N:0:136
AGATTACTGCAACAGTTCCCCCTGGACCTGGAAAAGTTTCTTGCCTGGCTTACAGAAGCTGAAACAACTGCCAATGTCCTACAGGATGCTACCCGTAAGGAACGGCTCCTAGAAGACTCCAAGGGAGTAAAAGAGCTGATGAAACAATGGCAAGTAAGTCAGGCATTTCCGCTTTAGCACTCTTGTGGATCCAATTGAACAATTCTCAGCATTTGTACTTGTAACTGACAAGCCAGGGACAAAACAAAGAT
+
BABBBFFFFFFFGGGGGGGGGGGGAHHHHHHHHHHHHHHHHHHHHHHHHHH3FHGHHHHHHHHHHHHHHHHHHHHHHHHHDGHHHHHHHH5FHHGF@FHHHH1?FEGGGHHHHHFHHHHHHHHFEGGGHHHHHGHHHHHHHHHHHHHHHHHHHGHHHHHHHHHHHHHHHHGGGGGHHHHHHHHHHHHGHHHHHFHHHGHGHHHHHHHHHHGHHHHHHHHHHHHGHHHHHGGGGGGGGGGGEFGGGGGGGGF
@M05620:45:000000000-G6HP7:1:1101:10317:10824 1:N:0:136
AGATTACTGCAACAGTTCCCCCTGGACCTGGAAAAGTTTCTTGCCTGGCTTCCAGAAGCTGAAACAACTGCCAATGTCCTCCAGGATGCTCCCCGTCAGGAACGGCTCCTAGAAGACTCCAAGGGAGTAAAAGAGCTGATGAAACAATGGCAAGTAAGTCAGGCATTTCCGCTTTAGCACTCTTGTGGATCCAATTGAACAATTCTCAGCATTTGTACTTGTAACTGCCAAGCCAGGGACAAAACAAAGAT
+
1A1AABFFDF1@FC1FGGGGGGGC0FGHH00B1BBGHGHHHHGHHHFFHHH0GD1DFFHHHHFHEBFEGBFHCCFBGHHH1FFHHGHHHHDFFGGE/?EHF00?E>EEFHFHFD>FGGHF1F1?EEEGE12GHFHHHHHHH2DBHCGHHHHHFGFFHFGHHFHHEHHGHHGGGGGD=F=GHHHHHDHGEFHFH0GFHDGC=GGHHGHHBGHFG0CH0;GHFF0CGGF0:BCEGG/.=?EE.C:FFGA.CFG
@M05620:45:000000000-G6HP7:1:1101:22614:10840 1:N:0:136
AAACCAAGCAGACACTCACCGCTCCCTCGCCACAGGCCAATAGTTTGTCCTCACTGAGTTGGCAACAAGTGGCTGCTGTGGCTGCCATTTTTCTGGTGATGGCCATCAGCTCCGACGAGGTCAGCTGGGGGGCTTTCTTTGTGTAAGCAACGAGAAACCTGAAAGAAGCATTTTTTAACTAAGTCCTGCTGAGTCATTCATGAGTTTTTAGCCGCCTTGCTTCTTCTCACAGACTCTCTACTCTCATGCCA
+
CCDDDCCFDFFFGGGGGGGGGGGGGGHHGGGGGHHHGGHHHHHHHHHHHHHHHHHHHHHHHHHHHHHHHGHHGHGGHHHHHHHGGHHHHHHHHHHHHHHHHHHHHHHHHHHHHGGGGGGGGHHHHHHHGGGGGGGGGGGGGGGGGGFFFFFFFFFFFFFFFFFFFFFFFFFFFFHFFFFHHFFFFFFFFFFFFFFFFFFHFHFFFFFFFFFFFFFFFFFFHHHFFFFFHFFFFFFFFFFFFFFFFFFFFFF
@M05620:45:000000000-G6HP7:1:1101:22595:10844 1:N:0:136
AAACCAAGCAGACACTCACCGCTCCCTCGCCACAGGCCAATAGTTTGTCCTCACTGAGTTGGCAACAAGTGGCTGCTGTGGCTGCCATTTTTCTGGTGATGGCCATCAGCTCCGACGAGGTCAGCTGGGGGGCTTTCTTTGTGTAAGCAACGAGAAACCTGAAAGAAGCATTTTTTAACTAAGTCCTGCTGAGTCATTCATGAGTTTTTAGCCGCCTTGCTTCTTCTCACAGACTCTCTACTCTCATGCCA
+
AABCBBBFCFFFGGGGGGGGGGGGGGHHGGGGGHHGGGHGHHHHHHHHHHHHHHHHHHHHHHHGHHHHHGHHGHGGHHHHHHHGGHHHHHHHHHHHHHHHHHHHHHHHHHHHHGGGGGGGGHHHHHHHGGGGGGGGGGGGGGGGGGFFFFFFFFFFFFFFFFFFFFFFFFFFFFFFFFFFFFFFFFFFFFFFFFFFFFFFFFFFFFFFFEFFFDFFFFFFFFFFFFFFFFFFFFFFFFFFFFFFFFFFFFB
@M05620:45:000000000-G6HP7:1:1101:18232:10905 1:N:0:136
TACCTGTACTGGGGAAGCATTTGAATATCCCCCCATGGTGATGGGGACGGAGAACTGCTCCATAAACACAGGCAACGTGCCTAACTTTCCCGGGAAGATGAAGTCAAAGAGCGACCACAGCTCTTCGGAGGTTATTTTGCATCGGTGAGCCAGACAGAATGATCCGATGAGGGGTGCGAAACTATTTGAGGAAAGGAAGCACCTTTTTATTAAATTTACCTTTTAGCAATCGCCATTCCTACCCTAAAGAT
+
BBBBBFFFFFFFGGGGGGGGGGHHHHHHHHHGGGGHGHFGHHHHHGGGGGGGGHHHHHHHHHHHHHHGHHHHGHHHGHHHHHHHHHHHHHHGGGFGGGHHHHHHHHHHHHHHGGGGGHHHHHHHHHHGGGG?GHHHHHHHFHHGGEFGHHHFHHGHHHHHHHHHHHFGGHHHGGCCEGDGGGGGGGGGGGG0FGGGGGGGGGFFFFFFFFFFFFFFFFFFFFFFFFFEFFFFFFFFFFFFFFFFFFFFFFF
@M05620:45:000000000-G6HP7:1:1101:18035:10934 1:N:0:136
AAACCAAGCAGACACTCACCGCTCCCTCGCCACAGGCCAATAGTTTGTCCTCACTGAGTTGGCAACAAGTGGCTGCTGTGGCTGCCATTTTTCTGGTGATGGCCATCAGCTCCGAGGTCAGCTGGGGGGCTTTCTTTGTGTAAGCAACGAGAAACCTGAAAGAAGCATTTTTTAACTAAGTCCTGCTGAGTCATTCATGAGTTTTTAGCCGCCTTGCTTCTTCTCACAGACTCTCTACTCTCATGCCAGAA
+
CCDCCDDFCFFFGGGGGGGGGGGGGGHHGGGGGHHHGGHHHHHHHHHHHHHHHHHHHHHHHHHHHHHHHHHHGHGGHHHHHHHGGHHHHHHHHHHHHHHHHHHHHHHHHHHHHGGGGFHFHHHHFGGGGGGGGFGGGGGGGBBFGGGGGEDFFFFFFFFFFFFFFFFFFFFFFFFFFFFFFFFFFFFFFFFFFFFFFFFFFFFFFFFFFFFFFFFFFFFFFFHHFFFFFFFFFFFFFFHFFFFF0FFFFAF
@M05620:45:000000000-G6HP7:1:1101:7559:10945 1:N:0:136
TACCTGTACTGGGGAAGCATTTGAATATCCCCCCATGGTGATGGGGACGGAGAACTGCTCCATAAACACAGGCAACGTGCCTAACTTTCCCGGGAAGATGAAGTCAAAGAGCGACCACAGCTCTTCAGAGGTTATTTTGCATCGGTGAGCCAGACAGAATGATCCGATGAGGGGTGCGAAACTATTTGAGGAAAGGAAGCACCTTTTTATTAAATTTACCTTTTAGCAATCGCCATTCCTACCCTAAAGAT
+
BBBBBFFFFFFFGGGGGGGGGFHHHHHHHHHGGGGHHHHHGHHHHGGGGGGGGHHHHHHHHHHHHHHHHHHHGHHHGHGHHHHHHHHHHHGGGGGGGHHHHHHHHHHHHHHHGGGGGHHGHHHHHGHHHHG@GHHGHHHGGHHGGDGGHGHHHHGHHHHFHHHHHHGGDHHHGGEDGGGCGGGGGGGGGFGCFGGGFGFGGGGGGGGGGFFFFFFFFFFFFFFFFFFFFFFFFFFFFFFFFFFFFFFFFFF
@M05620:45:000000000-G6HP7:1:1101:23232:10946 1:N:0:136
AAACCAAGCAGACACTCACCGCTCCCTCGCCACAGGCCAATAGTTTGTCCTCACTGAGTTGGCAACAAGTGGCTGCTGTGGCTGCCATTTTTCTGGTGATGGCCATCAGCTCCGACGAGGTCAGCTGGGGGGCTTTCTTTGTGTAAGCAACGAGAAACCTGAAAGAAGCATTTTTTAACTAAGTCCTGCTGAGTCATTCATGAGTTTTTAGCCGCCTTGCTTCTTCTCACAGACTCTCTACTCTCATGCCA
+
CCCCCCCFCFFFGGGGGGGGGGGGGGHHGGGGGHHHGGHHHHHHGHHHHHHHGHHHHHHHHHHHHHHHHHHHGHGGHHHHHHHGGHHHHHHHHHHHHHHHHHHHHHHHHHHHHGGGGGGGGHFHHHHHGGGGGGGGGGGGGGGGGGFFFFFFFFFFFFFFFFFFFEFFFFFFFFFFFFFFFFFFFFFFFFFFFFFFFFFFFFFFFFFFFFFFFFFFFFFFFFFFFFFFFFFF0FFFFFFFFFFFFFFFFFB
@M05620:45:000000000-G6HP7:1:1101:23878:10978 1:N:0:136
AAACCAAGCAGACACTCACCGCTCCCTCGCCACAGGCCAATAGTTTGTCCTCACTGAGTTGGCAACAAGTGGCTGCTGTGGCTGCCATTTTTCTGGTGATGGCCATCAGCTCCGAGGTCAGCTGGGGGGCTTTCTTTGTGTAAGCAACGAGAAACCTGAAAGAAGCATTTTTTAACTAAGTCCTGCTGAGTCATTCATGAGTTTTTAGCCGCCTTGCTTCTTCTCACAGACTCTCTACTCTCATGCCAGAA
+
CCCCCCCFCFFFGGGGGGGGGGGGGGHHGGGGGHHHGGHHHHHHHHHHHHHHHHHGHHHHHHHHHHHHHGHHGHGGHHHHHHHGGHHHHHHHHHHHHHHHHHHHHHHHHHGHHGGGGGHHHHHHHGGGGGGGGGGGGGGGGGFGGGGGGAFFFFFFFFFFFFFFFFFFFFFFFFFFFFFFFFFFFFFFFFFFFFFFFFFFFFFFFFFFFFFFFFFFFFFFFFFFFFFFFBFFFFFFFFFFFFFFFFFFFFF
@M05620:45:000000000-G6HP7:1:1101:4576:10983 1:N:0:136
AGATTACTGCAACAGTTCCCCCTGGACCTGGAAAAGTTTCTTGCCTGGCTTACAGAAGCTGAAACAACTGCCAATGTCCTACAGGATGCTACCCGTAAGGAAAGGCTCCTAGAAGACTCCAAGGGAGTAAAAGAGCTGATGAAACAATGGCAAGTAAGTCAGGCATTTCCGCTTTAGCACTCTTGTGGATCCAATTGAACAATTCTCAGCATTTGTACTTGTAACTGACAAGCCAGGGACAAAACAAAGAT
+
BBBBBFFFDFFFGFGGGGGGGGGGAGHHHHHHGFHHHHHHHHHHHHHHHHHGHHHHHHHHHHGGHHHHHHHHHHHHHHHHGHHHBHHGHHHHHHGGGAHHHH3BFGHHGHHHHHHHHHHH3BFFGGGGHHHHHFHHHHHHH3GHHHHHHHHHHGHHHHHHHHHHHHHHHHGGGGGFGHHHHHHHHHHGGHHHHFHHHHHH0GGHHHHGHHHHHGHHHFHHHHHGHHHHGHHHHGGGGGGG?FGGGGGFGBF
@M05620:45:000000000-G6HP7:1:1101:23861:10984 1:N:0:136
AAACCAAGCAGACACTCACCGCTCCCTCGCCACAGGCCAATAGTTTGTCCTCACTGAGTTGGCAACAAGTGGCTGCTGTGGCTGCCATTTTTCTGGTGATGGCCATCAGCTCCGAGGTCAGCTGGGGGGCTTTCTTTGTGTAAGCAACGAGAAACCTGAAAGAAGCATTTTTTAACTAAGTCCTGCTGAGTCATTCATGAGTTTTTAGCCGCCTTGCTTCTTCTCACAGACTCTCTACTCTCATGCCAGAA
+
A@AABA?4>CCCGGGGFGGGEEAEEFFGAEEGEHFAFGGAG3DDGGFHHHHHHHHHGHHHHFGFHFHHHFEGF1?FF35BGFGFFHFDGHHFGHHFGHHHGHHH3FHGHHGHHG/<E?FGHHHHFFGG?BGGGGGFGGC/FFGGGGGGGAFDDFFFFFFFFFFFFFFFFEFFBEFFFBBFFFFFFFFFBFBFFFFFFFFFF;FFFFFFFF?BBDFFFFFFBFBFFFFFFFFFFFFFFFFFFFFF/BFFBF:
@M05620:45:000000000-G6HP7:1:1101:11478:10993 1:N:0:136
TACCTGTACTGGGGAAGCATTTGAATATCCCCCCATGGTGATGGGGACGGAGAACTGCTCCATAAACACAGGCAACGTGCCTAACTTTCCCGGGAAGATGAAGTCAAAGAGCGACCACAGCTCTTCAGAGGTTATTTTGCATCGGTGAGCCAGACAGAATGATCCGATGAGGGGTGCGAAACTATTTGAGGAAAGGAAGCACCTTTTTATTAAATTTACCTTTTAGCAATCGCCATTCCTACCCTAAAGAT
+
BBCCCFFFFFFFGGGGGGGGGGHHHHHHHHHGGGGHHHGFHHHHHGGGGGGGGHHHHHHHHHHFHFHHHHHHGHHHGHHHGHHHHHHHHHHGGGCGGGHHHHHHGHHHHHHHGGGGFHHHHHHGHHHHHHGHHHHHHHHHGHHGDEGEFCHHHGGHHGHHHHHHHHDFGHHHGGEDGGED@DGFFGGGFGGCFGGFGGGGGGGGGGGGGFFBFFFFFFFFFFFFFFFFFFFFFFFFFFFFFFFFFFFFFFF
@M05620:45:000000000-G6HP7:1:1101:20719:11006 1:N:0:136
AAACCAAGCAGACACTCACCGCTCCCTCACCACAGGCCAATAGTTTGTCCTCACTGAGTTGGCAACAAGTGGCTGCTGTGGCTGCCATTTTTCTGGTGATGGCCATCAGCTCCGACGAGGTCAGCTGGGGGGCTTTCTTTGTGTAAGCAACGAGAAACCTGAAAGAAGCATTTTTTAACTAAGTCCTGCTGAGTCATTCATGAGTTTTTAGCCGCCTTGCTTCTTCTCACAGACTCTCTACTCTCATGCCA
+
CCCCCCDFCFFFGGGGGGGGGGGGGGHHHHHHHHHHGGHHHHHHHHHHHHHHHHHHHHHHHHHHHHHHHHHHGHGGHHHHHHHGGHHHHHHHHHHHHHHHHHHHHHHHHHHHHGGGGGGGGHHHHHHHGGGGGGGGGGGGGGGGGGGGGGGFFFFFFFFFFFFFFFFFFFFFFFHFFFFHHFFFFFFFFFFFFFFFFFFHHFFFFFFFFFFFFFFFFFFFFFHFHHHF0;FFFFFFFFFFFFFFFFFFFFB
@M05620:45:000000000-G6HP7:1:1101:22979:11013 1:N:0:136
TACCTGTACTGGGGAAGCATTCCTACCCTAAAGATCGGAAGAGCACACGTCTGAACTCCAGTCACAGCGATAGATCTCGTATGCCGTCTTCTGCTTGAAAAAAAAAACAACAACCTCCTAAACCAACTCCCCAACCACCCACCCTCCTCCATCCCCCATCCCTCCTCCACACCCACCTTCTCCCACACTCCTCCCCTATCGCCCCCAACCCACCTCCCCGCCTACACTTCCCTTCTATCTACTCTCCTTTC
+
CCCCCFFFFFFFGGGGGGGGGGHHHHHHHHHCHHFHHGFGEGHHHHHHGHHHGHGHHHHHHHHHHHHHGEHGGDFGFGHFGHHHHGFGGGHHHHGHHEGHEFGGECC/////?//22/22@2@2/=/222//0/?////........0<//0<.<..-//..0/.//://0.:.....0000;;/..9///0//../;00...;---.;........:.-;9..;0/;090900/00000000000;00:0
@M05620:45:000000000-G6HP7:1:1101:27822:11016 1:N:0:136
CATCCTGACCCTGAAGTACCCCGGCTTGATTTCTGACATTAGATCGGAAGAGCACACGTCTGAACTCCAGTCACAGCGATAGATCTCGTATGCCGTCTTCTGCTTGAAAAAAAAAAAAAAAATATCAAACAAACAGTCAGTCAGTGAATTAAGATTGGAAAATTATTAAGCTGAAATGGAGCGATGTAAGGTAGAGCCTTAAGAGCGATTAGTCTTGAATAGTAGAATGTCAGGAGATAGGATCAAGAATG
+
CCDDDFFFFFFFGGGGGGGGGGGGGGGGHHHHHHHHHHHHHHHHHHGGGGHHHHHHHGHHHGHHHHHHHHHHHHHHHGGHGGHHGHHHGGHHHHGFGHGHHHHHHHHHGHHGGGGC>>>/--01111110<..<./=<000=00=000000000:00.0<0/<<000000000<000000</--9..0000000000./<00000/--..<<000<0<0000000000<0000/0../00/00<.000/00
@M05620:45:000000000-G6HP7:1:1101:14688:11078 1:N:0:136
AGATTACTGCAACAGTTCCCCCTGGACCTGGAAAAGTTTCTTGCCTGGCTTCCAGAAGCTGAAACAACTGCCAATGTCCTCCAGGATGCTCCCCGTCAGGAACGGCTCCTAGAAGACTCCAAGGGAGTAAAAGAGCTGATGCAACAATGGCAAGTAAGTCAGGCATTTCCGCTTTAGCACTCTTGTGGATCCAATTGAACAATTCTCAGCATTTGTACTTGTAACTGACAAGCCAGGGACAAAACAAAGTC
+
A?AAAFFF3BBFGGGGGGGGGGGF0EFGHBGHHHHHGHHHHHHHHHHHHHH0GGGGFHFHHHGHHHHHHHHH1BGFFHHH1GGB0FG1FG1FFEGG/E/GCH0?EEEGGHHHFFD1FFHH1B<FEFFGH1BGGAGFGH1FH1GHHHHHFBGFHGHHHBGHHHHH/GGHFHGGGGGEFGGHHHHHHHHGHHHHH0GGGGHFBGGHHHHHFHHHGFCHHCGH;G:GHHFFFGGGGGG.;BFG.FFGGGE.BFG
@M05620:45:000000000-G6HP7:1:1101:19325:11078 1:N:0:136
CATCCTGACCCTGAAGTACCCCGGCTTGATTTCGACATTAGATCGGAAGAGCACACGTCTGAACTCCAGTCACAGCGATAGATCTCGTATGCCGTCTTCTGCTTGAAAAAAAAAAAACAAAAAACACACCGATACCCCCCTCAACCCCATCTACACCCCAACACCAAACATTCCATTTTTTCGCTGCTACCGCACATACAGCTCTCGATCACTCCCTTTCTCTGCGTGTCGCATTGTACTGACGTCCTACC
+
DCDDDFFFFFFFGGGGGGGGGGGGGGGGHHHHHHGGGGHHHHHHHGGGGHHHHHHHGHHHGHHHHHHHHHHHHHHHGGHGGHHHHHHGGHHHHGGGHGHHHHHHHHHH3GGEGFC//</=00/-..0..<-----<<.---::0/.9.9//0000:/.-...........0000000000-:-...9000/---9-00<:000<:0.0:../00/9/0000<000-..9/.<-<.000:0000.9...0:.
@M05620:45:000000000-G6HP7:1:1101:14340:11089 1:N:0:136
AAACCAAGCAGACACTCACCGCTCCCTCGCCACAGGCCAATAGTTTGTCCTCACTGAGTTGGCAACAAGTGGCTGCTGTGGCTGCCATTTTTCTGGTGATGGCCATCAGCTCCGACGCGGTCAGCTGGGGGGCTTTCTTTGTGTAAGCAACGAGAAACCTGAAAGAAGCATTTTTTAACTAAGTCCTGCTGAGTCATTCATGAGTTTTTAGCCGCCTTGCTTCTTCTCACAGACTCTCTACTCTCATGCCC
+
ABBBBBAFBFFFGGGGGGGGGGGGGGHHGGGGGHFGGGHHGHHGHHHHHHHHHHHHHHHHHHHGHHFEHHHHGHGGHHHHHHHGGHBGHHHHHHHHHHGHHGHHHHHHHHHHHGGGG/>CFFGHHHHGGGGGGGGGFFFFFFFFFFFFFFFFFFFFFFFFFFFFFFFFFFFFFFFFFFFFBFFFFFFFFFFFFFFFFFFFFFBFBFFFFEFFFFFFFFFFFFFFFFFFFFBFFFFFFFFFFFFFFFFEFF/
@M05620:45:000000000-G6HP7:1:1101:2981:11100 1:N:0:136
AGATTACTGCAACAGTTCCCCCTGGACCTGGAAAAGTTTCTTGCCTGGCTTACAGAAGCTGAAACAACTGCCAATGTCCTACAGGATGCTACCCGTAAGGAAAGGCTCCTAGAAGACTCCAAGGGAGTAAAAGAGCTGATGAAACAATGGCAAGTAAGTCAGGCATTTCCGCTTTAGCACTCTTGTGGATCCAATTGAACAATTCTCAGCATTTGTACTTGTAACTGACAAGCCAGGGACAAAACAAAGAT
+
BCBCCFFFFFFFGGGGGGGGGGGGHHHHHHHCHHHHHHHHHHHHHHHGHHHGHHHGHHHHHHHHHHHHHHHHGHHHHHHHHHHHGGHHHHHHHHGGGGHGGHHHFHHHGHHHHGHGHHH?FGHGGGGGHHHHHCGHHHFHHHGHHGHHDFHHHGHHHHHHGHFGHHHHHHGGGGGFFHHHHHHHHFHGGGHHHHHHHBGFF<GHHHHGFGHHGHHHHGHFFHGGHHGEHHGFEGGGGBEGGGGGGGGGFFC
@M05620:45:000000000-G6HP7:1:1101:22631:11109 1:N:0:136
AGATTACTGCAACAGTTCCCCCTGGACCTGGAAAAGTTTCTTGCCTGGCTTACAGAAGCTGAAACAACTGCCAATGTCCTACAGGATGCTACCCGTAAGGAAAGGCTCCTAGAAGACTCCAAGGGAGTAAAAGAGCTGATGAAACAATGGCAAGTAAGTCAGGCATTTCCGCTTTAGCACTCTTGTGGATCCAATTGAACAATTCTCAGCATTTGTACTTGTAACTGACAAGCCAGGGACAAAACAAAGAT
+
A>>AAFFFBDDFGGGFGGGGGGGGHHHHHFGFHHHHGHHHHHHGGHHHHHHHHHHHHHHHHHFGHHHHHHHHHHHHHGHHHHGHHBEGFHFGHFGGGEHHGGHGGGHHGHHHHHHGGFHHGHHFEEFFHFHHHFHHHHEHHFGHHHHHHFHFHGHHHFGHGGGHHHHHHHGGGGGHFHHHHHHHH1GGGHHHHHHHHEHGFGFHFHHFHHHHHHGGFFHFHHHFHHHEHHHHGGBAAAEGGFGGGGGFBGC
@M05620:45:000000000-G6HP7:1:1101:18611:11164 1:N:0:136
CATCCTGACCCTGAAGTACCCCATTGAGCATGGCATCGTCACCAACTGGGACGACATGGAGAAGATCTGGCACCACACCTTCTACAACGAGCTGCGCGTGGCCCCGGAGGAGCACCCAGTGCTGCTGACCGAGGCCCCCCTGAACCCCAAGGCCAACAGAGAGAAGATGACTCAGGTGAGGCTCGGCCGACGCCCGTGCTCCTCCCGTCCTTTCCCCAGTCATTTTCTGCCCGGCTTGATTTCTGACATTT
+
BABBBFFFFFFFGGGGGGGGGGGHHHHHHDHHHHCHHGHGGGGGGGHHHHGHGAFGGHGHHEABGFHHHGHGHGHHHGGHHHHHHFFHGFGGGHHEFGGEFFHHGGGGGGGGHHHHGAGGBGHHHHHFGHGCFGGGGGGGGGEGHHGGC.GEGHFGGGGGGGGGGGFGGGGGFFGGGEBGGGEGFFFF->@=CFFFADDFFFFFFFDFFFFFFFFFFFDBFFFFFFFFFFFFFFAFFA.F/BFFF/BB;F/
@M05620:45:000000000-G6HP7:1:1101:28069:11182 1:N:0:136
AGATTACTGCAACAGTTCCCCCTGGACCTGGAAAAGTTTCTTGCCTGGCTTACAGAAGCTGAAACAACTGCCAATGTCCTACAGGATGCTACCCGTAAGGAAAGGCTCCTAGAAGACTCCAAGGGAGTAAAAGAGCTGATGAAACAATGGCAAGTAAGTCAGGCATTTCCGCTTTAGCACTCTTGTGGATCCAATTGAACAATTCTCAGCATTTGTACTTGTAACTGACAAGCCAGGGACAAAACAAAGAT
+
BBBBBFFFBD4DGGFGGGGGGGGGHHHHHHFHHGHHFGHHHHHHHHHHHHHGGHHHHHGHHHHGHHHHHHHHBHHGHHHHHHHHHFHBGH5FGHGG/EGHHHFHHHHHGHHHHHHHHHGHH3FFDEEEH4FGHGHHHH1GH2FGHHHHHGHHHGGHHHHHHHHHHHHHHHGGGGGHHGHHHHHHHGHGHHHGHHHHHDDGGHHHHHHHFHHHHHHHHHHHHHHHHHHEFHHHHGEFGGGG.F/9CFGGGGF
@M05620:45:000000000-G6HP7:1:1101:24611:11206 1:N:0:136
TACCTGTACTGGGGAAGCATTTGAATATCCCCCCATGGTGATGGGGACGGAGAACTGCTCCATAAACACAGGCAACGTGCCTAACTTTCCCGGGAAGATGAAGTCAAAGAGCGACCACAGCTCTTCGGAGGTTATTTTGCATCGGTGAGCCAGACAGAATGATCCGATGAGGGGTGCGAAACTATTTGAGGAAAGGAAGCACCTTTTTATTAAATTTACCTTTTAGCAATCGCCATTCCTACCCTAAAGAT
+
DDDDDFFFFFFFGGGGGGGGGGHHHHHHHHHGGGGHHHHHHHHHHGGGGGGGGHHHHHHHHHHHHHHHHHHHGHHHGHHHHHHHHHHHHHHGGGGGGHHHHHHHHHHHHHHHGGGGGHHHHHHHHHHGGGGEHHHHHHHHHHHGGGGGHGHHHHGHHHHHHHHHHHGGGHHHGGEEGGDGGGGGGGGGGGGFGGGGGGGGGGFFFFFFFFHFFFFFFFFFFFFFFFFFFFFFFFFFFFFFFFFFFFFFFFF
@M05620:45:000000000-G6HP7:1:1101:15938:11212 1:N:0:136
TACCTGTACTGGGGAAGCATTTGAATATCCCCCCATGGTGATGGGGACGGAGAACTGCTCCATAAACACAGGCAACGTGCCTAACTTTCCCGGGAAGATGAAGTCAAAGAGCGACCACAGCTCTCGGAGGTTATTTTGCATCGGTGAGCCAGACAGAATGATCCGATGAGGGGTGCGAAACTATTTGAGGAAAGGAAGCACCTTTTTATTAAATTTACCTTTTAGCAATCGCCATTCCTACCCTAAAGATC
+
ABABBFFFFFFFGGGGGGGGFEGHHGHHHHHGGGGHFHGFHHFFFCEGGGGAEHHHGFHHHHHHHGHHHHGGGHHHGGEHEEGHHHHFHHHCGGCFEGHHEDEBFHHHHHHHEGGGGHCHHFFHHGGDCFCFGHHGHHHFGHFEDFF<GHHHCGHHCHFE<DGGFDFGFFGDC;AA9.AGGGFFFFFBAFBFFAFFFGGGGFFBFBFEFBFFB/:FFFFFFFFB99BBFFEEFFFFBBFFF?FFFFBFFFF
@M05620:45:000000000-G6HP7:1:1101:11860:11244 1:N:0:136
AAACCAAGCAGACACTCACCGCTCCCTCGCCACAGGCCAATAGTTTGTCCTCACTGAGTTGGCAACAAGTGGCTGCTGTGGCTGCCATTTTTCTGGTGATGGCCATCAGCTCCGAGGTCAGCTGGGGGGCTTTCTTTGTGTAAGCAACGAGAAACCTGAAAGAAGCATTTTTTAACTAAGTCCTGCTGAGTCATTCATGAGTTTTTAGCCGCCTTGCTTCTTCTCACAGACTCTCTACTCTCATGCCAGAA
+
CCCCCCCFCFFFGGGGGGGGGGGGGGHHGGGGGHHHGGHHHHHHHHHHHHHHHHHHHHHHHHHHHHHHHHHHGHGGHHHHHHHGGHHHHHHHHHHHHHHHHHHHHHHHHHHHHGGGGGHHHHHHFCDGGGGGGGGGGGGGGGGGGGGGGFFFFFFFFFFFFFFFFFFFFFFFFFFFFFFFFFFFFFFFFFFFFFFFFFFFFFFFFFFFFFFFFFFFFFFFFFFFFFFFFFFFFFFFFFFFFFFFFFFFFFF
@M05620:45:000000000-G6HP7:1:1101:15773:11258 1:N:0:136
AGATTACTGCAACAGTTCCCCCTGGACCTGGAAAAGTTTCTTGCCTGGCTTACAGAAGCTGAAACAACTGCCAATGTCCTACAGGATGCTACCCGTAAGGAAAGGCTCCTAGAAGACTCCAAGGGAGTAAAAGAGCTGATGAAACAATGGCAAGTAAGTCAGGCATTTCCGCTTTAGCACTCTTGTGGATCCAATTGAACAATTCTCAGCATTTGTACTTGTAACTGACAAGCCAGGGACAAAACAAAGAT
+
BBBBBFFF5FDFGGFGGGGGGGGGHHHHHHHHGHHHFGHHHHHHHHHHGHHGHHFHHHHHHHHHHHHHHHHHBGHHHGHHGHHHFHHEGHEGHHGG/EFHHH3BGGHHGHHHGHGCGHHF3?FFFEEFHFHHHGHHHHFHH3BGHHHHHEHHHGHHHHHHHHHHHHHHHHGGGGGHGHHHHHHHHHHGHHHHGFHHHHHHHGHHGHGHHHHHH:GGHCGHFHFHHHFGHHHGEGG.CDGGGGFFGGGFFBG
@M05620:45:000000000-G6HP7:1:1101:23109:11319 1:N:0:136
AGATTACTGCAACAGTTCCCCCTGGACCTGGAAAAGTTTCTTGCCTGGCTTACAGAAGCTGAAACAACTGCCAATGTCCTACAGGATGCTACCCGTAAGGAAAGGCTCCTAGAAGACTCCAAGGGAGTAAAAGAGCTGATGAAACAATGGCAAGTAAGTCAGGCATTTCCGCTTTAGCACTCTTGTGGATCCAATTGAACAATTCTCAGCATTTGTACTTGTAACTGACAAGCCAGGGACAAAACAAAGAT
+
AAAABFFFDDFFGGGGGGGGGGGGGGHHHHHHHHHHHHHHHHHHHHHHHHHHHHHHHHHHHHHHHHHHHHHHHHHHHHHHHHHHHHHHHHGHHHGGGGHHHHFFHHHHGHHHHHHGHHHHGHHGGGGFHHHHHGHHHHGHHHHHHHHHHHHHHGHHHHHHHHHHHHHHHHGGGGGHGHHHHHHHHFHGHHHHHHHHHGGFHHHHHHHGHHHHHGHHHFHGHGHHHHHEFHHHHGFGGGGGGFFGGGGFGGF
@M05620:45:000000000-G6HP7:1:1101:16199:11328 1:N:0:136
TACCTGTACTGGGGAAGCATTTGAATATCCCCCCATGGTGATGGGGACGGAGAACTGCTCCATAAACACAGGCAACGTGCCTAACTTTCCCGGGAAGATGAAGTCAAAGAGCGACCACAGCTCTCGGAGGTTATTTTGCATCGGTGAGCCAGACAGAATGATCCGATGAGGGGTGCGAAACTATTTGAGGAAAGGAAGCACCTTTTTATTAAATTTACCTTTTAGCAATCGCCATTCCTACCCTAAAGATC
+
CCCCCFFFFFFFGGGGGGGGGGHHHHHHHHHGGGGHHHGGFHHHHGGGGGGGGHHHHHHHHHHHHHHHHHHHGHHHGHHHHHHHHHHHHHHGGGGGGHHHHHHHHHHHHHHHGGGGGHHHHHHHHGGFGGFHHHHHHHHHHHGGGGGHHHHHHGHGHHHHHHHHHGGGHHHGGFGGGGGGGGGGGGGGGGFGFGGGGGGGGFFFFFFFFFFFFFFFFFFFFFFFFFFFFFFFFFFFFFFFFFFFFFFFFFF
@M05620:45:000000000-G6HP7:1:1101:7676:11382 1:N:0:136
AGATTACTGCAACAGTTCCCCCTGGACCTGGAAAAGTTTCTTGCCTGGCTTTCAGAAGCTGAAACAACTGCCAATGTCCTACAGGATGCTACCCGTAAGGAAAGGCTCCTAGAAGACTCCAAGGGAGTAAAAGAGCTGATGAAACAATGGCAAGTAAGTCAGGCATTTCCGCTTTAGCACTCTTGTGGATCCAATTGAACAATTCTCAGCATTTGTACTTGTAACTGACAAGCCAGGGACAAAACAAAGAT
+
AAAABFFFFFDFGGGGGGGGGGGGHGHHHHHHHFHHHHHHHHHHHHHHHHHHHHHHHHHHHHHHHHHHHHHHHHHHHHHHHHHHHFHHHHHHHHGGGGHHHHHHHHHHGHHHHHHHHHHHHHHGGHGGFHHHHGHHHHHHHHHHHHHHHHHHHGHHHHHHHHHHHHHHHHGGGGGGBHHHHHHHHHHGHHHHHGHHHHHHHHHHHHGHHHHHHHHHHFHHHHHHHHHEFHHHHGGGGGGGGGGGGGGFGGG
@M05620:45:000000000-G6HP7:1:1101:7695:11383 1:N:0:136
AGATTACTGCAACAGTTCCCCCTGGACCTGGAAAAGTTTCTTGCCTGGCTTACAGAAGCTGAAACAACTGCCAATGTCCTACAGGATGCTACCCGTAAGGAAAGGCTCCTAGAAGACTCCAAGGGAGTAAAAGAGCTGATGAAACAATGGCAAGTAAGTCAGGCATTTCCGCTTTAGCACTCTTGTGGATCCAATTGAACAATTCTCAGCATTTGTACTTGTAACTGACAAGCCAGGGACAAAACAAAGAT
+
AAABCFFFDFFFGGGGGGGGGGGGHHHHHHHHHHHHGHHHHHHHHHHHHHH3FHHHHHHHHHHHHHHHHHHHHHHHHHHHHHHHGGHHHHHHHHGGGGHHHHHHHHHHGHHHHHHHHHHHHFHGGGGGFHHHHGHHHHGHHFHHHHHHHGGGHGHHGHFGGGGHHHHHHHGGGGGHGHHHHHHHHHHGHHHHHHHHHHHHHHHHHHHHHHHHHHHHHHHHHHHHHHHHHGGGHGGGGGGGGGGGGGGGGGB
@M05620:45:000000000-G6HP7:1:1101:8462:11389 1:N:0:136
AAACCAAGCAGACACTCACCGCTCCCTCGCCACAGGCCAATAGTTTGTCCTCACTGAGTTGGCAACAAGTGGCTGCTGTGGCTGCCATTTTTCTGGTGATGGCCATCAGCTCCGACGAGGTCAGCTGGGGGGCTTTCTTTGTGTAAGCAACGAGAAACCTGAAAGAAGCATTTTTTAACTAAGTCCTGCTGAGTCATTCATGAGTTTTTAGCCGCCTTGCTTCTTCTCACAGACTCTCTACTCTCATGTCA
+
CCCCCDDFCFFFGGGGGGGGGGGGGGHHGGGGGHHHGGHHHHHHHHHHHHHHHHHHHHHHHHHHHHHHHHHHGHGGHHHHHHHGGHGHHHHHHHHHHHHHHHHHHHHHHHHHHGGGGGGGGHHHHHHHGGGGGGGGGGGGGGGGGGFFFFFFFFFFFFFFFFFFFFFFFFFFFFHFFFFFFFFFFFFFFFFFFFFFFFHHHHHFFFFFFFFFFFFFFFFFHFFFFFFFFFFFFFFFFFFFFFFFFFFFFF0
@M05620:45:000000000-G6HP7:1:1101:12705:11392 1:N:0:136
TACCTGTACTGGGGAAGCATTTGAATATCCCCCCATGGTGATGGGGACGGAGAACTGCTCCATAAACACAGGCAACGTGCCTAACTTTCCCGGGAAGATGAAGTCAAAGAGCGACCACAGCTCTTCAGAGGTTATTTTGCATCGGTGAGCCAGACAGAATGATCCGATGAGGGGTGCGAAACTATTTGAGGAAAGGAAGCACCTTTTTATTAAATTTACCTTTTAGCAATCGCCATTCCTACCCTAAAGAT
+
CCCCCFFFFFFFGGGGGGGGGGHHHHHHHHHGGGGHHHGHHHHHHGGGGGGGGHHHHHHHHHHHHHHHHHHHGHHHGHHHHHHHHHHHHHHGGGEGGHHHHHHHHHHHHHHHGGGGGHHHHHHHHHEHHHGFHHHHHHHGFHHGGGGGHFHHHHGHHHHHHHHHHHGGGHHHGGCEGGGGGGGFGGGGGGGFGGGGGGGGGGGGGGGGGFFFFFFFFFFFFFFFFFFFFFFFFFFFFFFFFFAFFFFFFFF
@M05620:45:000000000-G6HP7:1:1101:7684:11399 1:N:0:136
AGATTACTGCAACAGTTCCCCCTGGACCTGGAAAAGTTTCTTGCCTGGCTTTCAGAAGCTGAAACAACTGCCAATGTCCTACAGGATGCTACCCGTAAGGAAAGGCTCCTAGAAGACTCCAAGGGAGTAAAAGAGCTGATGAAACAATGGCAAGTAAGTCAGGCATTTCCGCTTTAGCACTCTTGTGGATCCAATTGAACAATTCTCAGCATTTGTACTTGTAACTGACAAGCCAGGGACAAAACAAAGAT
+
ABABBFFFFFFFGGGGGGGGGGGGHHHHHHHHHHHHGHHHHHHHHHHHHHH3FHHHHHHHHHHHHHHHHHHHHHHHHHHHHHHHFFGHHHHHHHGGGFHHHHHHHHHHGHHHHHHHHHHHHHHGGGGGHHHHHGHHHHHHHHHHHHHHHHHHHGHHHHHHGHHFHHHHHHGGGGGHHHHHHHHHHHHGHHHHHGHHHGHGHHHHHHHHHHHHHHHHHCGHHHHHHHHFGHGHGGGGEGGGGGGGGGGGGGF
@M05620:45:000000000-G6HP7:1:1101:20458:11400 1:N:0:136
AGATTACTGCAACAGTTCCCCCTGGACCTGGAAAAGTTTCTTGCCTGGCTTACAGAAGCTGAAACAACTGCCAATGTCCTACAGGATGCTACCCGTAAGGAAAGGCTCCTAGAAGACTCCAAGGGAGTAAAAGAGCTGACGAAACAATGGCAAGTAAGTCAGGCATTTCCGCTTTAGCACTCTTGTGGATCCAATTGAACAATTCTCAGCATTTGTACTTGTAACTGACAAGCCAGGGACAAAACAAAGAT
+
ABACCFFFFFFFGGGGGGGGGGGGHHHHHHHGHHHHGHHHHHHHHHHHHHHHHHHHHHHHHHHHHHHHHHHHHHHHHGHHHHHHHHHHHHHHHHGGEGHHHHHHHHHHGHHHHHHHHHHHHHHGEHGGHHHHHGHHHHHBFEGGGHHHHHHHHGHHHHHHHHHHHHHHHHGGGGGHFHHHHHHHHHHGHHHHHHHHHHHGHCGHHHHHHHHHHHHHHFGHHHHGHHHHGGGGGGFGFGGGGGFGGGGGGGG
@M05620:45:000000000-G6HP7:1:1101:5291:11417 1:N:0:136
TACCTGTACTGGGGAAGCATTTGAATATCCCCCCATGGTGATGGGGACGGAGAACTGCTCCATAAACACAGGCAACGTGCCTAACTTTCCCGGGAAGATGAAGTCAAAGAGCGACCACAGCTCTTCGGAGGTTATTTTGCATCGGTGAGCCAGACAGAATGATCCGATGAGGGGTGCGAAACTATTTGAGGAAAGGAAGCACCTTTTTATTAAATTTACCTTTTAGCAATCGCCATTCCTACCCTAAAGAT
+
AABBBFFFFFFFGGGGGGFGGGHHHHHHHHHGGGGHHHHHHHHHHGGGGGGGGHHHHHHHHHHHHGHHHHHHGGHHFHFHHHHHHHHHHHHGGGGGGHHHHHHHHHHHHGHHGGGGGHHHHHHHHHHGGGGEHHHHHHHHHHHGGGGGHGHHHHGGHCHHHHHHHHGGGEHHADDCGG;DGFGGGGGGFEGFFFGGGGGGGGFFFFFFFFFFFFFFFFFFFFFFFFFFFFFFFFFFFFFFFFFFFFFFFFF
@M05620:45:000000000-G6HP7:1:1101:5823:11424 1:N:0:136
AAACCAAGCAGACACTCACCGCTCCCTCGCCACAGGCCAATAGTTTGTCCTCACTGAGTTGGCAACAAGTGGCTGCTGTGGCTGCCATTTTTCTGGTGATGGCCATCAGCTCCGACGAGGTCAGCTGGGGGGCTTTCTTTGTGTAAGCAACGAGAAACCTGAAAGAAGCATTTTTTAACTAAGTCCTGCTGAGTCATTCATGAGTTTTTAGCCGCCTTGCTTCTTCTCACAGACTCTCTACTCTCATGCCA
+
CCCCCDCFDFFFGGGGGGGGGGGGGGHHGGGGGHHHGGHHHHHHHHHHHHHHHHHHHHHHHHHHHHHHHHHHGHGGHHHHHHHGGHHHHHHHHHHHHHHHHHHHHHHHHHHHHGGGGGGGGHHHHHHHGGGGGGGGGGGGGGGGGGFFFFFFFFFFFFFFFFFFFFFFFFFFFFHFFFFHFFFFFHHFFFFFFFFFFFFHFFFFFFFFFFFHFFFFFFFFHHHFFFFFFFFFFFFFFFFFFFFHFFFFFF0
@M05620:45:000000000-G6HP7:1:1101:5268:11427 1:N:0:136
TACCTGTACTGGGGAAGCATTTGAATATCCCCCCATGGTGATGGGGACGGAGAACTGCTCCATAAACACAGGCAACGTGCCTAACTTTCCCGGGAAGATGAAGTCAAAGAGCGACCACAGCTCTTCGGAGGTTATTTTGCATCGGTGAGCCAGACAGAATGATCCGATGAGGGGTGCGAAACTATTTGAGGAAAGGAAGCACCTTTTTATTAAATTTACCTTTTAGCAATCGCCATTCCTACCCTAAAGAT
+
CCCCCFFFFFFFGGGGGGFGGGHHHHHHHHHGGGGHHHGHHHHHHGGGGGGGGHHHHHHHHHHHHHHHHHHHGHHHGHHHHHHHHHHHHHHGGGFGGHHHHHHHHHHHHHHHGGGGGHHHHHHHHHHGACGCG1GHHHHHEGGGGEGAGGCGFFFCFHGHHBDHHH?DGHHHGGGFGGE?ABGBFGGGEAFFGCFFFCFGBFEFFFFFEFFFFFFFBFFFFFFFFFFFFFFFFFFABFFFFFFFFFFFFEF
@M05620:45:000000000-G6HP7:1:1101:7033:11448 1:N:0:136
TACCTGTACTGGGGAAGAGTGTAGCAATCGCCATTCCTACCCTAAGATCGGAAGAGCACACGTCTGAACTCCAGTCACAGCGATAGATCTCGTATGCCGTCTTCTGCTTGAAAAAAAAAAAAAAAAAAACAAAGAAAAAGAAATATAAGTATAAGTTTTAGACAATAAAACAAAATGTATAAAAAAATGTAAAAGGATAGATTACGTACGGACAAGAGTACAATTACTTGTGATTGTAATAAATTAAGTAT
+
CBCCDFFFFFFFGGGGGGGGGGHHHHHHHGGGGGHHHHGHHHHHHHHHHHGGGGHHHGHHHGHHHGHGHHHHHHHHHHHHHGGHGGHGFHHHGGHHHHGFGHGHHHHHHHGHHHHGGGGCC>/>-<>--....//.//..../000000000000:0000/000;0;;000....00000:00;0--.0000000./00000000./0.-..--../.:00:00000000:000000000000:0:0000;
@M05620:45:000000000-G6HP7:1:1101:12316:11450 1:N:0:136
AGATTACTGCAACAGTTCCCCCTGGACCTGGAAAAGTTTCTTGCCTGGCTTACAGAAGCTGAAACAACTGCCAATGTCCTACAGGATGCTACCCGTAAGGAAAGGCTCCTAGAAGACTCCAAGGGAGTAAAAGAGCTGATGAAACAATGGCAAGTAAGTCAGGCATTTCCGCTTTAGCACTCTTGTGGATCCAATTGAACAATTCTCAGCATTTGTACTTGTAACTGACAAGCCAGGGACAAAACAAAGAT
+
BB>BBFFFBB4BFGBBBFGGGGGGHHHHHHHHHHHHHHHHHHHHHHHHHHHHHHHHHHHHHHHHHHHHHHHHHHHFFFGHHHHHHGHHHHHHHHGFGGGHGHHGHHHHGHHHHHHHHHHHHGHGEEFEHFHHHGHHHHGHHHHHHHHHHHHHHGHHHHHHHHHHHHHHHHGGGGGHHHHHHHHHHGHGHHHHHHHHHHFGHHHHHHHHHHGHHHHHHHHHHHHHHHHGHHHHHGFGGGGGGGGGGGGGGGC
@M05620:45:000000000-G6HP7:1:1101:4717:11469 1:N:0:136
AGATTACTGCAACAGTTCCCCCTGGACCTGGAAAAGTTTCTTGCCTGGCTTACAGAAGCTGAAACAACTGCCAATGTCCTACAGGATGCTACCCGTAAGGAAAGGCTCCTAGAAGACTCCAAGGGAGTAAAAGAGCTGATGAAACAATGGCAAGTAAGTCAGGCATTTCCGCTTTAGCACTCTTGTGGATCCAATTGAACAATTCTCAGCATTTGTACTTGTAACTGACAAGCCAGGGACAAAACAAAGAT
+
BCBCCFFFFFFFGGGGGGGGGGGGCHGHHHHHHHHHHHHHHHHHHHHHHHHGHHHHHHHHHHHHHHHHHHHHHHHHHHHHHHHHFHHFHHHHHHGFGGHHHHHHHHHHGHHHHHHHHHHHHHHGGHGGHHHHHGHHHHGHHGHHHHHHHHHHHGHHHHHHHHHHHHHHHHGGGGGHHHHHHHHHHHHGHHHHHHHHHHHHHHHHHHHHHHHHHHHHHGHHHHHHHHHGGHHHHGGGGGGGGGGGGGGGFGF
@M05620:45:000000000-G6HP7:1:1101:18451:11504 1:N:0:136
CATCCTGACCCTGAAGTACCCCGGCTTGATTTCTGACATTAGATCGGAAGAGCACACGTCTGAACTCCAGTCACAGCGATAGATCTCGTATGCCGTCTTCTGCTTGAAAAAAAAAAAACAAAATAAATCGCTCTGTACAATAGTCTCCCCACCAACTTCCCTACAATGACGCTTCCCCCTTTCCCCACCCTTCTCCTATCACCCTCTGTCAACAAACCGCCCATCTGGTCCCTCCTCCGCACTGCCCCTAC
+
CBCCCFFFFFFFGGGGGGGGGGGGGGGGHHHHHHHHHHHHHHGHHHGGGGHHHHHHHGHHHGHHHHHHHHHHHHHFHGGHGGHHHHHHGGHHHHGGGHGHHHHHHHHHHHHGGGGG>////0=1?1111//0..11111111111111/./..<../000/00.000000.....;//.-.0000//....//900000:;0/...99000090....----.//000000.0/;///..---90/.....
@M05620:45:000000000-G6HP7:1:1101:14020:11540 1:N:0:136
AGATTACTGCAACAGTTCCCCCTGGACCTGGAAAAGTTTCTTGCCTGGCTTCCAGAAGCTGAAACAACTGCCAATGTCCTCCAGGATGCTCCCCGTCAGGAACGGCTCCTAGAAGACTCCCAGGGAGTAAAAGAGCTGATGCAACAATGGCAAGTAAGTCAGGCATTTCCGCTTTAGCACTCTTGTGGATCCAATTGAACAATTCTCAGCATTTGTACTTGTAACTGACAAGCCAGGGACAAAACAAAGAT
+
A1AAAFFFDDDFGGEGGGGGGGGG0FHHHGHHHHHHFHHHHHHGFHHHHHH0GH1GHHGHHHHHHHHHHHHHBGHGHHHH1GHHHHHFGH1FFGGG/FEHHH0?EEEGGHFHGHDFGHGF/01?EFEEHFHHHGHHHH1GG1GHHHHHGEHHFGHHHHFGHHHHHHGHHHGGGGGHGHHHHHHHHGHGGHHHHHHGHFHGHHHHHHGHHHHHH0CCHCGHHGHHHGFGFGGGGGF.CEGGGG/CFGGFGFF
@M05620:45:000000000-G6HP7:1:1101:11001:11547 1:N:0:136
AGATTACTGCAACAGTTCCCCCTGGACCTGGAAAAGTTTCTTGCCTGGCTTACAGAAGCTGAAACAACTGCCAATGTCCTACAGGATGCTACCCGTAAGGAAAGGCTCCTAGAAGACTCCAAGGGAGTAAAAGAGCTGATGAAACAATGGCAAGTAAGTCAGGCATTTCCGCTTTAGCACTCTTGTGGATCCAATTGAACAATTCTCAGCATTTGTACTTGTAACTGACAAGCCAGGGACAAAACAAAGAT
+
>A>ABFFFBB4BBFBBBBBFGGGGHHHHGAEFFGHHGHHHHHHHHHHHHHHHHGBDBGGHHGHGHHHHHHHHHHHADDDGGGFHHFHGHHHHHHGGGGHHHHFFHHHHGHHHHHHGHHHHFEHFAEFEGBGHHEHGHFFHHHHHHHGHFFFFGGGFGHHHHHHHHHHHHHGGGGGHHHFHHHHHHGGGHHHHGGHHHFFFB=GGGHHHHHHHHHHHHHHHHHHGHHHHFGFHFGBFGGGGEGFGFFGGGFB
@M05620:45:000000000-G6HP7:1:1101:16006:11574 1:N:0:136
CATCCTGACCCTGAAGTACCCCGGCTTGATTTCTGACATTAGATCGGAAGAGCACACGTCTGAACTCCAGTCACAGCGATAGATCTCGTATGCCGTCTTCTGCTTGAAAAAAAAAAAAAACAAAAAAAACAAGAATGACTACGATGAAATATAAAAGACACAATAACAAGAAAAAACAGAAAGGAATGATATGCATAGAAACATAGTCAGTGTATGTGGATGATGGATAAGTGTGTTGTACTTGTATGACT
+
CCCCCFFFFFFFGGGGGGGGGGGGGGGGHHHHHHHHHHHHHHGHHHG2FFHHHHHHHGHHHGHHHHHHHHHHHHHHHGGHEGGHGHHHGGHHHHGGGHGHHHHHHHHHFGH/EGG/<<<///>00.<--...///000000/....000000:0000.////.00000;/;9//.-../;///./////9/////9///:///;////;/////////////////;////////;/.//:///://///;
@M05620:45:000000000-G6HP7:1:1101:13935:11578 1:N:0:136
AAACCAAGCAGACACTCACCGCTCCCTCGCCACAGGCCAATAGTTTGTCCTCACTGAGTTGGCAACAAGTGGCTGCTGTGGCTGCCATTTTTCTGGTGATGGCCATCAGCTCCGAGGTCAGCTGGGGGGCTTTCTTTGTGTCAGCAACGAGAAACCTGAAAGAAGCATTTTTTAACTAAGTCCTGCTGAGTCATTCATGAGTTTTTAGCCGCCTTGCTTCTTCTCACAGACTCTCTACTCTCATGCCAGAA
+
BBBBBBBFBFFFGGGGGGGGGGGGGGHHGGGGGHHEGGHHHHHHGHHHHHHHHHHHHHHHHEGHHHGHHHHHGHGGHGFGHHHGGHFHHHHHHHGHHHGHHHHHHHHHHHHHHGEFGFHFHHHHBDGGGGGGGGGGGGFGG0CFGGGGGGFFFFFFFFFFFFFFFFFFFFFFBFEFFFFFFFFFFFFFFFFFFFFFFFFFFFFFFFFFFFFFFADFFFFFFFFFBFFFFFFFFFFFFFFFFFFFFFBFBFF
@M05620:45:000000000-G6HP7:1:1101:13923:11592 1:N:0:136
AAACCAAGCAGACACTCACCGCTCCCTCGCCACAGGCCAATAGTTTGTCCTCACTGAGTTGGCAACAAGTGGCTGCTGTGGCTGCCATTTTTCTGGTGATGGCCATCAGCTCCGAGGTCAGCTGGGGGGCTTTCTTTGTGTCAGCAACGAGAAACCTGAAAGAAGCATTTTTTAACTAAGTCCTGCTGAGTCATTCATGAGTTTTTAGCCGCCTTGCTTCTTCTCACAGACTCTCTACTCTCATGCCAGAA
+
CDDCCDDFCFFFGGGGGGGGGGGGGGHHGGGGGHHHGGHHHHHHHHHHHHHHHHHHHHHHHHHHHHHHHHHHGHGGHHHHHHHGGHHHHHHHHHHHHHGHHHHHHHHHHHHHHGGFGEGFHHHHBFGGGGGGGGGGGGGGG0FGGGGGGGFFFFFFFFFFFFFFFFFFFFFFFFFFFFBFFFFFFFFFFFFFFFFFFFFFFFFFHFFFFFFFFFFFFFFFFFHFFFFFFEFFFFFFFFFFFFFFFFFFF.B
@M05620:45:000000000-G6HP7:1:1101:27365:11596 1:N:0:136
AAACCAAGCAGACACTCACCGCTCCCTCGCCACAGGCCAATAGTTTGTCCTCACTGAGTTGGCAACAAGTGGCTGCTGTGGCTGCCATTTTTCTGGTGATGGCCATCAGCTCCGACGAGGTCAGCTGGGGGGCTTTCTTTGTGTAAGCAACGAGAAACCTGAAAGAAGCATTTTTTAACTAAGTCCTGCTGAGTCATTCATGAGTTTTTAGCCGCCTTGCTTCTTCTCACAGACTCTCTACTCTCATGCCA
+
ABBBBAAFBFFFGGGGGGGGGGGGGGHHGGG?E2FGGGHGGHHHHHHHHHHHHHHHGHHHHHHHHHFHHHHHGHGGHHHHHHHFGHHHHHHHHHHHHHHHHHHHHHHHGHHHHGGGGCCGGGFHHHHFDGGGGGGGGGGGFGFGGGFFFFFFFFFFFFFFFFFBFFFFFFFFFFFF9BFFFFFFFFFFFFFFFFFFFFFFFFF/;BFFFFFFFFFFFFFFFFFFFFFFFFBFFFFFFFFFFFFFFFFFFF/
@M05620:45:000000000-G6HP7:1:1101:27353:11610 1:N:0:136
AAACCAAGCAGACACTCACCGCTCCCTCGCCACAGGCCAATAGTTTGTCCTCACTGAGTTGGCAACAAGTGGCTGCTGTGGCTGCCATTTTTCTGGTGATGGCCATCAGCTCCGACGAGGTCAGCTGGGGGGCTTTCTTTGTGTAAGCAACGAGAAACCTGAAAGAAGCATTTTTTAACTAAGTCCTGCTGAGTCATTCATGAGTTTTTAGCCGCCTTGCTTCTTCTCACAGACTCTCTACTCTCATGCCA
+
CDDCCCCFCFFFGGGGGGGGGGGGGGHHGGGGGHHHGGHHHHHHHHHHHHHHHHHHHHHHHHHHHHHHHHHHGHGGHHHHHHHGGHHHHHHHHHHHHHHHHHHHHHHHHHHHHGGGGGGGGHHHHHHHGGGGGGGGGGGGGGGGGGFFFFFFFFFFFFFFFFFFFFFFFFFFFFHFFFFHHFFFFHFFFFFFFFFFFFFFFFFFFFFFFFFFFFFFFFFFHFFFHFFFFFFFFFFFFFFFFFFFFFFFFFB
@M05620:45:000000000-G6HP7:1:1101:4708:11624 1:N:0:136
AAACCAAGCAGACACTCACCGCTCCCTCGCCACAGGCCAATAGTTTGTCCTCACTGAGTTGGCAACAAGTGGCTGCTGTGGCTGCCATTTTTCTGGTGATGGCCATCAGCTCCGACGAGGTCAGCTGGGGGGCTTTCTTTGTGTAAGCAACGAGAAACCTGAAAGAAGCATTTTTTAACTAAGTCCTGCTGAGTCATTCATGAGTTTTTAGCCGCCTTGCTTCTTCTCACAGACTCTCTACTCTCATGCCA
+
BBBBBBBFBFFFGGGGGGGGGGGGGGHHGGGGGHHHGGHHHHHHHHHHHHHHHHHHHHHHHHHHHHHHHHHHGHGGHHHHHHHGGHHHHHHHHHHHHHHHHHHHHHHHHHHHHGGGGGGGGGHHHHHHGGGGGGGGGGGGGGGGGGFFFFFFFFFFFFFFFFFFFFFFFFFFFFFFFFFFFFFFFFFFFFFFFFFFFFFFFFFFFFFFFFFFFFFFFFFFFFFFFFFFFFFFFFFFFFFFFFFFFFFFFFB
@M05620:45:000000000-G6HP7:1:1101:20821:11626 1:N:0:136
AAACCAAGCAGACACTCACCGCTCCCTCGCCACAGGCCAATAGTTTGTCCTCACTGAGTTGGCAACAAGTGGCTGCTGTGGCTGCCATTTTTCTGGTGATGGCCATCAGCTCCGACGAGGTCAGCTGGGGGGCTTTCTTTGTGTAAGCAACGAGAAACCTGAAAGAAGCATTTTTTAACTAAGTCCTGCTGAGTCATTCATGAGTTTTTAGCCGCCTTGCTTCTTCTCACAGACTCTCTACTCTCATGCCA
+
CCCCCCCFCFFFGGGGGGGGGGGGGGHHGGGGGHHHGGHHHHHHHHHHHHHHHHHHHHHHHHHHHHHHHHHHGHGGHHHHHHHGGHHHHHHHHHHHHHHHHHHHHHHHHHHHHGGGGGGGGHHHHHHHGGGGGGGGGGGGGGGGGGFFFFFFFFFFFFFFFFFFFFFFFFFFFFFFFFFFFFFFFFFFFFFFFFFFFFFFFFFFFFFFFFFFFFFFFFFFFFFFFFFFFFFFFFFFFFFFFFFFFFFFFFF
@M05620:45:000000000-G6HP7:1:1101:9864:11636 1:N:0:136
AGATTACTGCAACAGTTCCCCCTGGACCTGGAAAAGTTTCTTGCCTGGCTTACAGAAGCTGAAACAACTGCCAATGTCCTACAGGATGCTACCCGTAAGGAAAGGCTCCTAGAAGACTCCAAGGGAGTAAAAGAGCTGATGAAACAATGGCAAGTAAGTCAGGCATTTCCGCTTTAGCACTCTTGTGGATCCAATTGAACAATTCTCAGCATTTGTACTTGTAACTGACAAGCCAGGGACAAAACAAAGAT
+
>A>ABFFFDDDBFGBBBBFGGGGGHHHHFEGBCEGHGGHHHHHHHHHHHHHHHHBFBBGHHHHHHHHHHHHHHHHBDDGHHGHFGGHHHHHHHHGGGGGHGHHFHHHHGHHGHHHGHHHHGGHEEEFEGFHHFFHHHHFHHHFHHHHHGHHGHGHHHGHHHHHHHHHHHHGGGGGGDGHHHHHHHHGDHHHHHHHHHBFFF/DGHHHGHHHHHHHHHHHGGGHGHHHHGHHFHEGGG?FGGGBCFGEFFFF
@M05620:45:000000000-G6HP7:1:1101:9863:11657 1:N:0:136
AGATTACTGCAACAGTTCCCCCTGGACCTGGAAAAGTTTCTTGCCTGGCTTACAGAAGCTGAAACAACTGCCAATGTCCTACAGGATGCTACCCGTAAGGAAAGGCTCCTAGAAGACTCCAAGGGAGTAAAAGAGCTGATGAAACAATGGCAAGTAAGTCAGGCATTTCCGCTTTAGCACTCTTGTGGATCCAATTGAACAATTCTCAGCATTTGTACTTGTAACTGACAAGCCAGGGACAAAACAAAGAT
+
AAAACFFFDFBBBGBBBBFGGGGGHHHHGEGBGGHHHHHHHHHHHHHHHHHHHHFDFGHHHHHHHHHHHHHHHHHFDDGHHHHHHFHHHHHHHHGGGGHHHHHHHHHHGHHHHHHHHHHHGGHGEEFFHFHHHGHHHHFHHHHHHHHHGHGGHGHHHHHHHHHHHHHHHHGGGGGHGHGHHHHHHHHGHHHHHHHHHEGFFCGHHHHHHHHHHGHHHGHHHHHHHHHHHHHHHGGGGGGGGGGGGGGGGGG
@M05620:45:000000000-G6HP7:1:1101:2937:11666 1:N:0:136
AAACCAAGCAGACACTCACCGCTCCCTCGCCACAGGCCAATAGTTTGTCCTCACTGAGTTGGCAACAAGTGGCTGCTGTGGCTGCCATTTTTCTGGTGATGGCCATCAGCTCCGACGAGGTCAGCTGGGGGGCTTTCTTTGTGTAAGCAACGAGAAACCTGAAAGAAGCATTTTTTAACTAAGTCCTGCTGAGTCATTCATGAGTTTTTAGCCGCCTTGCTTCTTCTCACAGACTCTCTACTCTCATGCCA
+
CCCCCCCFCFFFGGGGGGGGGGGGGGHHGGGGGHHHGGHHHHHHHHHHHHHHHHHHHHHHHHHHHHHHHHHHGHGGHHHHHHHGGHHHHHHHHHHHHHHHHHHHHHHHHHHHHGGGGGGGFHGHHHHHGGGGGGGGGGGGGGGGGGFFFFFFFFFFFFFFFFFFFFFFFFFFFFFFFFFFFFFFFFFFFFFFFFFFFFFFFFFFFFFFFFFFFFFFFFFFFFFFFFFFFFFFFFFFFFFFFFFFFFFFFFF
@M05620:45:000000000-G6HP7:1:1101:24125:11726 1:N:0:136
AAACCAAGCAGACACTCACCGCTCCCTCGCCACAGGCCAATAGTTTGTCCTCACTGAGTTGGCAACAAGTGGCTGCTGTGGCTGCCATTTTTCTGGTGATGGCCATCAGCTCCGAGGTCAGCTGGGGGGCTTTCTTTGTGTAAGCAACGAGAAACCTGAAAGAAGCATTTTTTAACTAAGTCCTGCTGCGTCATTCATGAGTTTTTAGCCGCCTTGCTTCTTCTCACAGACTCTCTACTCTCATCCCAGAA
+
DDDDDDDFCFFFGGGGGGGGGGGGGGHHGGGGGHHHGGHHHHHHHHHHHHHHHHHHHHHHHHHHHHHHHHHHGHGGHHHHHHHGGHHHHHHHHHHHHHHHHHHHHHHHHHHHHGG/E<23BF?G?/DGG??AFBFGF0C/:000:C/F-AD.D0<:<./<0<BFFBFF:0<FF.0<BF00000B:FFF0-.-.<:00BBFF:0:BEA/<0<DF.9:0<0BFFFF00:000.<000BBFFF00BF0<9:0.<
@M05620:45:000000000-G6HP7:1:1101:24107:11735 1:N:0:136
AAACCAAGCAGACACTCACCGCTCCCTCGCCACAGGCCAATAGTTTGTCCTCACTGAGTTGGCAACAAGTGGCTGCTGTGGCTGCCATTTTTCTGGTGATGGCCATCAGCTCCGAGGTCAGCTGGGGGGCTTTCTTTGTGTAAGCAACGAGAAACCTGAAAGAAGCATTTTTTAACTAAGTCCTGCTGAGTCATTCATGAGTTTTTAGCCGCCTTGCTTCTTCTCACAGACTCTCTACTCTCATGCCAGAA
+
BCCCCCBFCCBFGGGGGGGGGGGGGGGHGGGGGHGHGGHHHGHHHHHHHHHHHHHHHHGHHHHHHHHHHFHHGHGGHHHHHHHGGHHHHHHHHHHHHHGHHHHHHHHHHHHHHGGGGGHGHHGHHGGGGGGGGGGGGGFGGGGGGGGGGGFFFFFFFFFFFFFFFFFFFFFFFFFFFFFFFFFFFFFFFFFFFFFFFFFFFFFFFFFFFFFFFFFFFFFFFFFFFEFFFFFFFFFFFFFFFFFFFFFFFFF
@M05620:45:000000000-G6HP7:1:1101:5398:11770 1:N:0:136
AGATTACTGCAACAGTTCCCCCTGGACCTGGAAAAGTTTCTTGCCTGGCTTACAGAAGCTGAAACAACTGCCAATGTCCTACAGGATGCTACCCGTAAGGAAAGGCTCCTAGAAGACTCCAAGGGAGTAAAAGAGCTGATGAAACAATGGCAAGTAAGTCAGGCATTTCCGCTTTAGCACTCTTGTGGATCCAATTGAACAATTCTCAGCATTTGTACTTGTAACTGACAAGCCAGGGACAAAACAAAGAT
+
BBABCFFFFFFFGGGGGGGGGGGGDHHHHHHHHHHHGHHHHHHHHHHHHHHHHHHHHHHHHHHHHHHHHHHHHHHHHHHHHHHHFFHHHHHHHHGFGGHHHHGHHHHGGHHHHHHHHHHHHHHGGHGGHHHHHGHHHHHHHHHHHHHHHHHHHGHHHHHHHHHHHHHHHHGGGGGHHHHHHHHHHHHGHHHHHHHHHDDFGHHHHHHHHHHHHFHHHHHHHHHHHHHHHGGHHGGGGGGGFFFGGGGGGGF
@M05620:45:000000000-G6HP7:1:1101:5381:11778 1:N:0:136
AGATTACTGCAACAGTTCCCCCTGGACCTGGAAAAGTTTCTTGCCTGGCTTACAGAAGCTGAAACAACTGCCAATGTCCTACAGGATGCTACCCGTAAGGAAAGGCTCCTAGAAGACTCCAAGGGAGTAAAAGAGCTGATGAAACAATGGCAAGTAAGTCAGGCATTTCCGCTTTAGCACTCTTGTGGATCCAATTGAACAATTCTCAGCATTTGTACTTGTAACTGACAAGCCAGGGACAAAACAAAGAT
+
CCCCCFFFFFFFGGGGGGGGGGGGCHHHHHHHHHHHHHHHHHHHHHHHHHHHHHHHHHHHHHHHHHHHHHHHHHHHHHHHHHHHEHHHHHHHHHGGGGGHHHFHHHHHGHHHHHHGHHHHHHHGGEGGHHHHHGGHHHGHHHHGHHHHHHHHHGHHHHHFHHHHHHHHHHGGGGGHHHGHHHGHHFGGHHHHGCGHHGFHHHHHHHHHHHHHHHHHHHHHHHHHHHHGGHHHHGGGGGGGEGEFFGGGGGF
@M05620:45:000000000-G6HP7:1:1101:20159:11813 1:N:0:136
AAACCAAGCAGACACTCACCGCTCCCTCGCCACAGGCCAATAGTTTGTCCTCACTGAGTTGGCAACAAGTGGCTGCTGTGGCTGCCATTTTTCTGGTGATGGCCATCAGCTCCGACGAGGTCAGCTGGGGGGCTTTCTTTGTGTAAGCAACGAGAAACCTGAAAGAAGCATTTTTTAACTAAGTCCTGCTGAGTCATTCATGAGTTTTTAGCCGCCTTGCTTCTTCTCACAGACTCTCTACTCTCATGCCA
+
CCCCCCCFCFFFGGGGGGGGGGGGGGGHGGGGGHHGGGHHHHHHHHHHHHHHHHHHHHHHHHHHHHHHHHHHGHGGHHHHHHHGGGHHHHHHHHHHHHHHHHHHHHHHHHHHHGGGGGGGGHHHHHHGGGGGGGGGGGGGGGGGGGFFFFFFFFFFFFFFFFFFFFFFFFFFFFFFFFFFFFFFFFFFFFFFFFFFFFFFFFFFFFFFFFFFFFFFFFFFFFFFFFFFFFFFEFFFFFFFFFFFFFFFFF0
@M05620:45:000000000-G6HP7:1:1101:28415:11819 1:N:0:136
TACCTGTACTGGGGAAGCATTTGAATATCCCCCCATGGTGATGGGGACGGAGAACTGCTCCATAAACACAGGCAACGTGCCTAACTTTCCCGGGAAGATGAAGTCAAAGAGCGACCACAGCTCTTCGGAGGTTATTTTGCATCGGTGAGCCAGACAGAATGATCCGATGAGGGGTGCGAAACTATTTGAGGAAAGGAAGCACCTTTTTATTAAATTTACCTTTTAGCAATCGCCATTCCTACCCTAAAGAT
+
CCCCCFFFFFFFGGGGGGGGGGHHHHHHHHHGGGGGHHFGHHHHHGGGGGGGGHHHHHHHHHHHHHHHHGHHGHHGGHHHHHHHHHHHHHHGGGFGGHHHHHHHHHHHHHHGGGGGGHHHHHHGHHHGGGGEHGHHHHHHHFHGGDGGHHHHHFGHHHHHHFHHHHGGGHHHGGCDGGCGGGGGGGGGEGGFGBFFGFFGCFFFFFFFFFFFFFFFFFFFFFFFFFFFFFFFFFDAFFFFFFFFFFFFFFF
@M05620:45:000000000-G6HP7:1:1101:20147:11825 1:N:0:136
AAACCAAGCAGACACTCACCGCTCCCTCGCCACAGGCCAATAGTTTGTCCTCACTGAGTTGGCAACAAGTGGCTGCTGTGGCTGCCATTTTTCTGGTGATGGCCATCAGCTCCGACGAGGTCAGCTGGGGGGCTTTCTTTGTGTAAGCAACGAGAAACCTGAAAGAAGCATTTTTTAACTAAGTCCTGCTGAGTCATTCATGAGTTTTTAGCCGCCTTGCTTCTTCTCACAGACTCTCTACTCTCATGCCA
+
BBCCCBCFCFFFGGGGGGGGGGGGGGHHGGGGGHHHGGHHHHHHHHHHHGHHHHHHHHHHHHHGHHHHHGHHGFGGGHHHHHHGGHHHHHHHHHHHHHHHHFHHHHHHHHHHHGGGGFFGGHHHHHHHGGGGGGGGGGGGGGGGGGFFFFFFFFFFFFFFFFFFFFFFFFFFFFFFFFFFFFFFFFFFFFFFFFFFFFFFFFFFFFFFFFFFFDADFFFFFFFFFFFFFFFFFFFFFFFFFFFFFFFFFFF
@M05620:45:000000000-G6HP7:1:1101:10788:11828 1:N:0:136
CATCCTGACCCTGAAGTACCCCGGCTTGATTTCTGACATTAGATCGGAAGAGCACACGTCTGAACTCCAGTCACAGCGATAGATCTCGTATGCCGTCTTCTGCTTGAAAAAAAAAAAAGGACAACTAGGGGGCTTTCTTTTTGTACGCAACGCGACACCTGAAACAAGCATTTTTTAACTAAGACCTTCTGAGTCATTCATGAGTTTTTAGCCACCTTGCTTCTTCTCACCGACTCTCTACTCTCATTCCA
+
CCCCCFFFFFFFGGGGGGGGGGGGGGGGHHHHHHHHHHHHHHHHHHGGGGHHHHHGHGHHHGHHHHHHHHHHHGGDBE@HEFBFFEFFGFHHHHGFFHGHHHHHHHGHBGCEFCG@/<//00?0/?1<?/.---<CGBGF0<-/00..C--;;-----.:/CBB0:99E/90;FFCEB///:://;///:/9////9;BBB;B/;9;/9.//:/;AFB;/B/B/B/:BBB.:@DDDBFFBBFBF9:;/;B/
@M05620:45:000000000-G6HP7:1:1101:10804:11842 1:N:0:136
CATCCTGACCCTGAAGTACCCCGGCTTGATTTCTGACATTAGATCGGAAGAGCACACGTCTGAACTCCAGTCACAGCGATAGATCTCGTATGCCGTCTTCTGCTTGAAAAAAAAAAAACCAAATGATACCACGATCTTATTCCACACTGTCCCGTCATTCCTTCATTTCCTCTTTCTCCCGCTGTGTACTCCTCTTTCACCCTTCTCCTCATTTTTCCTTTTCACTTCCCCACCCGGGCCCCACCCACTCT
+
BAABBFFFFFFFGGFGGGGGGGGGGGGFHHHHHHHFHGHHFHHHHHGGEGHHHHHHHGHHHGHHHHHHHHHHHHFE?>EHGGFB4FGFFEHHHHGGGGGHFFHHHFFHHHHFEFDB////?//<1?@1?11<.-..01111<>1<1</0<0<<-<<..00000:0;0;:C000;0:00:/.;?-;900;0;90/;;009;;AEFB0900990////://///9/////9...:..--9----..9..9.;9
@M05620:45:000000000-G6HP7:1:1101:22940:11867 1:N:0:136
AAACCAAGCAGACACTCACCGCTCCCTCGCCACAGGCCAATAGTTTGTCCTCACTGAGTTGGCAACAAGTGGCTGCTGTGGCTGCCATTTTTCTGGTGATGGCCATCAGCTCCGACGAGGTCAGCTGGGGGGCTTTCTTTGTGTAAGCAACGAGAAACCTGAAAGAAGCATTTTTTAACTAAGTCCTGCTGAGTCATTCATGAGTTTTTAGCCGCCTTGCTTCTTCTCACAGACTCTCTACTCTCATGCCA
+
DCCCDCDFDFFFGGGGGGGGGGGGGGHHGGGGGHHHGGHHHHHHHHHHHHHHHHHHHHGHHHHHHHHHHGHHGHGGHHHHHHHGGHHHHHHHHHHHHHHHHHHHHHHHHHHHHGGGGGGGGHHHHHHHGGGGGGGGGGGGGGGGGGFFFFFFFFFFFFFFFFFFFFFFFFFFFFHFFFFFFFFBFFFFFFFFF;FBFFBFFFFFFFFFEEFFFFFFFFFFFFFFFFFFFFFFEFFFFFFFFFFFFFF0FB0
@M05620:45:000000000-G6HP7:1:1101:17395:11884 1:N:0:136
TACCTGTACTGGGGAAGCATTTGAATATCCCCCCATGGTGATGGGGACGGAGAACTGCTCCATAAACACAGGCAACGTGCCTAACTTTCCCGGGAAGATGAAGTCAAAGAGCGACCACAGCTCTTCAGAGGTTATTTTGCATCGGTGAGCCAGACAGAATGATCCGATGAGGGGTGCGAAACTATTTGAGGAAAGGAAGCACCTTTTTATTAAATTTACCTTTTAGCAATCGCCATTCCTACCCTAAAGAT
+
DCDDDFFFFFFFGGGGGGGGGGHHHHHHHHHGGGGHHHGHHHHHHGGGGGGGGHHHHHHHHHHHHHHHHHHHGHHHGHHHHHHHHHHHHHHGGGGGGHHHHHHHHHHHHHHHGGGGGHHHHHHGHHHHHHGHHHHHHHHHHHHGGGGFGFHHHHGHHHHHHHHHHHGGGHHHGGGGGGEGGGGGGGGGFGGFFGGGFGGGFGGGGGGGGFFFFFFFHFFFHFFFFFFFFFFFFFDFFFFFFF.FFFFFFFF
@M05620:45:000000000-G6HP7:1:1101:13581:11926 1:N:0:136
TACCTGTACTGGGGAAGCATTTGAATATCCCCCCATGGTGATGGGGACGGAGAACTGCTCCATAAACACAGGCAACGTGCCTAACTTTCCCGGGAAGATGAAGTCAAAGAGCGACCACAGCTCTTCAGAGGTTATTTTGCATCGGTGAGCCAGACAGAATGATCCGATGAGGGGTGCGAAACTATTTGAGGAAAGGAAGCACCTTTTTATTAAATTTACCTTTTAGCAATCGCCATTCCTACCCTAAAGAT
+
CCCCCFFFFFFFGGGGGGGGGGHHHHHHHHHGGGGHHHHHHHHHHGGGGGGGGHHHHHHHHHHHHHHHHHHHGHHHGHHHHHHHHHHHHHHGGGGGGHHHHHHHHHHHHHHHGGGGGHHHHHHHHHGHHHGHHHHHHHHHEHHGGDGGHFHHHHGHHHHHHHHHHHGGGHHHGGFFGGGDGFGGGGGGGGGFFGGGGGGGGGGGGGGGGFFFFFFFFFFFFFFFFFFFFFFFFFFFFFFFFFFFFFFFFFF
@M05620:45:000000000-G6HP7:1:1101:13576:11944 1:N:0:136
TACCTGTACTGGGGAAGCATTTGAATATCCCCCCATGGTGATGGGGACGGAGAACTGCTCCATAAACACAGGCAACGTGCCTAACTTTCCCGGGAAGATGAAGTCAAAGAGCGACCACAGCTCTTCAGAGGTTATTTTGCATCGGTGAGCCAGACAGAATGATCCGATGAGGGGTGCGAAACTATTTGAGGAAAGGAAGCACCTTTTTATTAAATTTACCTTTTAGCAATCGCCATTCCTACCCTAAAGAT
+
BABBBFFFFFFFGGGGGGGGGGHHHHHHHHHGGGGHHHFHHHHHHGGGGGGGGHHHHHHHHHHHHHHHHHHHGHHHGHHHHHHHHHHHHHHGGGGGGHHHHHHHHHHHHHHHGGGGGHHGHHHGHHGHHHGGHHHHHHHHBGHGGGGFGCHHHHGHHGHHGHHHHHEGGHHHGGAAGGEGGFGGGGGGGGGFFGGGGGGGGGGGGGGGGFFFFFFFFFFFFFFFFFFFFFFFFFFFFFFFFFAFFFBBFFF
@M05620:45:000000000-G6HP7:1:1101:17315:11944 1:N:0:136
CATCCTGACCCTGAAGTACCCCGGCTTGATTTCTGACATTAGATCGGAAGAGCACACGTCTGAACTCCAGTCACAGCGATAGATCTCGTATGCCGTCTTCTGCTTGAAAAAAAAAAAAAAAAAAAGAATAATTAACAAAACAGTCTTGTGAGAAATTAGAGAACACGAGAGAGAGCTATCTATGTGGTCGAATGTGTGACATGCTTGTCGAATGCGGGAGTGATTGTGGTTGATGTTGAGATTGGCGCATC
+
CCCCCFFFFFFFGGGGGFGGGGGGGGGGHHHHHHHHHHHHHHHHHHGGGGHHHGHHHGHHHGHHHHHHHHHHHHHHHGGHGGGHHHHHGGHHHHGGGHGHHHHHHHHHHHHGGGGF><</---<-...<000000000..../00000000900900000;090//.--.-.....00:/0;00000/0--.00000.000000000.0...000.----;.000000./../0000000.00:./-.-.-
@M05620:45:000000000-G6HP7:1:1101:17311:11966 1:N:0:136
CATCCTGACCCTGAAGTACCCCGGCTTGATTTCTGACATTAGATCGGAAGAGCACACGTCTGAACTCCAGTCACAGCGATAGATCTCGTATGCCGTCTTCTGCTTGAAAAAAAAAAAAACACAGAAAAAATTGAAGTGATATATTTTGGGGGAATATGTATGATAGTGAAAGATGAGAAATTGAGTAGATCTGAGATTATGGCTTGGGTGGATGATGTAATGATGACTGTATTCTGTGATATTAGTGGTCT
+
BBBBBFFFFFFFGGGGGGGGGGGGGGGGHHHHHHHHHHHHHHHHHHGGGGHHHHHHHGHHHGHHHHHHHHHHHHHGHGGHGGHHFHHGGGHHHHGGGHGHHHHHHHHHHHHGGGGB>////</011100-011111=000<00=D00=-.<--./00<00;0B000900000/000000/090000000090000000;00/./.9....-./////////////////;/;//99///;///9/9/.9//
@M05620:45:000000000-G6HP7:1:1101:28753:11992 1:N:0:136
AAACCAAGCAGACACTCACCGCTCCCTCGCCACAGGCCAATAGTTTGTCCTCACTGAGTTGGCAACAAGTGGCTGCTGTGGCTGCCATTTTTCTGGTGATGGCCATCAGCTCCGACGAGGTCAGCTGGGGGGCTTTCTTTGTGTAAGCAACGAGAAACCTGAAAGAAGCATTTTTTAACTAAGTCCTGCTGAGTCATTCATGAGTTTTTAGCCGCCTTGCTTCTTCTCACAGACTCTCTACTCTCATGCCA
+
CCCCCCCFBFFFGGGGGGGGGGGGGGHHGGGGGHHHGGHHHHHHHHHHHHHHHHHHHHHHHHHHHHHHHHHFGHGGHHHHHHHGGHHHHHHHHHHHHHHHHHHHHHHHGHHHHGGGEEGGGGHHHHHHGGGGGGGGGGGGGGGGGGFFFFFFFFFFFFFFFFFFFFFFFFFFFFFFFFFFFFFBFFFFFFFFFFFFFFFFFFFFFFFFFFFFFFFFFFFFFFFFFFFFFFFFFFFFFFFFFFFFFFFFFF/
@M05620:45:000000000-G6HP7:1:1101:3902:11998 1:N:0:136
AAACCAAGCAGACACTCACCGCTCCCTCGCCACAGGCCAATAGTTTGTCCTCACTGAGTTGGCAACAAGTGGCTGCTGTGGCTGCCATTTTTCTGGTGATGGCCATCAGCTCCGACGAGGTCAGCTGGGGGGCTTTCTTTGTGTAAGCAACGAGAAACCTGAAAGAAGCATTTTTTAACTAAGTCCTGCTGAGTCATTCATGAGTTTTTAGCCGCCTTGCTTCTTCTCACAGACTCTCTACTCTCATGCCA
+
CCCCCCCFCFFFGGGGGGGGGGGGGGHHGGGGGHHHGGHHHHHHHHHHHHHHHHHHHHHHHHHHHHHHHHHHGHGGHHHHHHHGGHHHHHHHHHHHHHHHHHHHHHHHHHHHHGGGGGGGGHHHHHHHGGGGGGGGGGGGGGGGGGFFFFFFFFFFFFFFFFFFFFFFFFFFFFFFFFFFFFFFFFFFFFFFFFFFFFFFFFFFFFFFFFFFFFFFFFFFFFFFFFFFFFFFFFFFFFFFFFFFFFFBFFB
@M05620:45:000000000-G6HP7:1:1101:28750:12011 1:N:0:136
AAACCAAGCAGACACTCACCGCTCCCTCGCCACAGGCCAATAGTTTGTCCTCACTGAGTTGGCAACAAGTGGCTGCTGTGGCTGCCATTTTTCTGGTGATGGCCATCAGCTCCGACGAGGTCAGCTGGGGGGCTTTCTTTGTGTAAGCAACGAGAAACCTGAAAGAAGCATTTTTTAACTAAGTCCTGCTGAGTCATTCATGAGTTTTTAGCCGCCTTGCTTCTTCTCACAGACTCTCTACTCTCATGCCA
+
AABCBCBFCFFFGGGGGGGGGGGGGGHHGGGGGHHHGGHGHGHHHHGHHHHHHHHHHHHHHHHHHHHHHFGHGHGGHHHHGHHGGHHHHHHHHHHHHHGHHHHHHHHHHHHHHGGGGFGGGHHHHHHHGGGGGGGGGGGGGFGGGGFFFFFFFFFFFFFFFFFFFFFFFFFFFFFFFFFFFFFFFFFFFFFFFFFFFFFFFFFEBFFFFFFFFFFFFFFFFFFFFFFFFFFFFFFFFFFFFFFFFFFFFFF
@M05620:45:000000000-G6HP7:1:1101:18678:12015 1:N:0:136
AAACCAAGCAGACACTCACCGCTCCCTCGCCACAGGCCAATAGTTTGTCCTCACTGAGTTGGCAACAAGTGGCTGCTGTGGCTGCCATTTTTCTGGTGATGGCCATCAGCTCCGACGAGGTCAGCTGGGGGGCTTTCTTTGTGTAAGCAACGAGAAACCTGAAAGAAGCATTTTTTAACTAAGTCCTGCTGAGTCATTCATGAGTTTTTAGCCGCCTTGCTTCTTCTCACAGACTCTCTACTCTCATGCCA
+
CCCCCCCFCFFFGGGGGGGGGGGGGGHHGGGGGHHHGGHHHHHHHHHHHHHHHHHHHHGHHHHHHHHHHGHHGHGGHHHHHHHGGHHHHHHHHHHHHHHHHHHHHHHHHHHHHGGGGGGGGHHHHHHHGGGGGGGGGGGGGGGGGGFFFFFFFFFFFFFFFFFFFFFFFFFFFFFFFFFFFFFFFFFFFFFFFFFFFFFFFFFFFFFFFFFFFFFFFFFFFFFFFFFFFFFFFFFFFFFFFFFFFFFFFFF
@M05620:45:000000000-G6HP7:1:1101:3905:12018 1:N:0:136
AAACCAAGCAGACACTCACCGCTCCCTCGCCACAGGCCAATAGTTTGTCCTCACTGAGTTGGCAACAAGTGGCTGCTGTGGCTGCCATTTTTCTGGTGATGGCCATCAGCTCCGACGAGGTCAGCTGGGGGGCTTTCTTTGTGTAAGCAACGAGAAACCTGAAAGAAGCATTTTTTAACTAAGTCCTGCTGAGTCATTCATGAGTTTTTAGCCGCCTTGCTTCTTCTCACAGACTCTCTACTCTCATGCCA
+
BBCBCCCFCFFFGGGGGGGGGGGGGGHHGGGGGHHHGGHHHHHHHHHHHHHHHHHFHHFGGHHHHHHHHHHHGHGGHHHHHHHGGHHHHHHHHHHGHHHHHHHHHHHHHHHHGGGGGGGGGHHHHHHGGFGGGGGGGGGGGGGGGGFFFFFF?FADFFFFFEFFFFFFFFFFFFFFFFFFFFFFFFFFFFFFFFFFFFFFFFFFFFFFFFFFFDCFFDFFFFFFFFFFFFFFFFFFFFFFFFFFFFFBFF/
@M05620:45:000000000-G6HP7:1:1101:25686:12088 1:N:0:136
AAACCCAGAAGACATGAGGTCAGCTAGATCGGAAGAGCACACGTCTGAACTCCAGTCACAGCGATAGATCTCGTATGCCGTCTTCTGCTTGAAAAAAAAAAAATAAAAGCATTCTATTATTTTGATTGACATATTGTCTTGTTGAGAACATATGTAGTACATTATTTTTTCCTGCCACAGTGACAATAACGGTTACTTTTTAAATATTTATTCTTTACTACATGATCTCACCTCCATCTTTAACACAAGGA
+
AAAABCAAAFFFGGGGGGFBFCHFHHHHHHHGGGGHHHGHHHGHHHGGFHHHHHHHHHHGHHGFHGGFFBGHGFDFHHHEBEGGHFHHHHHHFHGFGGCEF//0233B302222>2@2>DHF22/2@2??11<1?1@?1F??<0?1<FG01FG1>1111>1>1100<=G-CD00<./;C.:00000<00:.-;;C00;000.0000;000CBF;90000;0:B90;B0=00.0:9//://99//;/.....
@M05620:45:000000000-G6HP7:1:1101:10968:12092 1:N:0:136
AAACCAAGCAGACACTCACCGCTCCCTCGCCACAGGCCAATAGTTTGTCCTCACTGAGTTGGCAACAAGTGGCTGCTGTGGCTGCCATTTTTCTGGTGATGGCCATCAGCTCCGACGAGGTCAGCTGGGGGGCTTTCTTTGTGTAAGCAACGAGAAACCTGAAAGAAGCATTTTTTAACTAAGTCCTGCTGAGTCATTCATGAGTTTTTAGCCGCCTTGCTTCTTCTCACAGACTCTCTACTCTCATGCCA
+
CCCCCCCFCFFFGGGGGGGGGGGGGGHHGGGGGHHHGGHHHHHHHHHHHHHHHHHHHHHHHHHGHHHHHHHHGGGGHHHHHHHGGHHHHHHHHHHHHHGHHHHHHHHHHHHHHGGGGGGGFHHHHHHHGGGGGGGGGGGGGGGGGGFFFFFFFFFFFFFFFFFFFFFFFFFFFFFFFFFFFFFFFFFFFFFFFFFFFFFFFFFFFFFFFFFFFFFFFFFFFFFFFFFFFFFFFFFFFFFFFFFFFFFFFFB
@M05620:45:000000000-G6HP7:1:1101:10978:12108 1:N:0:136
AAACCAAGCAGACACTCACCGCTCCCTCGCCACAGGCCAATAGTTTGTCCTCACTGAGTTGGCAACAAGTGGCTGCTGTGGCTGCCATTTTTCTGGTGATGGCCATCAGCTCCGACGAGGTCAGCTGGGGGGCTTTCTTTGTGTAAGCAACGAGAAACCTGAAAGAAGCATTTTTTAACTAAGTCCTGCTGAGTCATTCATGAGTTTTTAGCCGCCTTGCTTCTTCTCACAGACTCTCTACTCTCATGCCA
+
A?ABBBBFAFBFGGFGGGGGGGGGGGHHGGGGGHHHGGHGHHHHHHHHHHHHGHHHHHGHFHHHHHHHHHHHGHGFHHGHHHHGGHHHHHHHHHHHHHFHHHHHHHHGHHHHHGGEGGGGCHHHFHHGGGGGGGGGGGGGGGGGGGFFFFFDFFDDBFFFFFFFFFFFFFFFFFFFAFFFFFFFFFFFFFFFFBFBFFFFFFFFFFFFFFFFFDFFFFFFFFFFFFFFFFFFFFFFFFFFFFFFFFF9FF/
@M05620:45:000000000-G6HP7:1:1101:24540:12134 1:N:0:136
AACCAAGCAGACACTCACCGCTCCCTCGCCACAGGCCAATAGTTTGTCCTCACTGAGTTGGCAACAAGTGGCTGCTGTGGCTGCCATTTTTCTGGTGATGGCCATCAGCTCCGAGGTCAGCTGGGGGGCTTTCTTTGTGTAAGCAACGAGAAACCTGAAAGAAGCATTTTTTAACTAAGTCCTGCTGAGTCATTCATGAGTTTTTAGCCGCCTTGCTTCTTCTCACAGACTCTCTACTCTCATGCCAGAAG
+
BCCCCCFCFFFFGGGGGGGGGGGGGHHGGGGGHHHGGHHHHHHHHHHHHHHHHHHHHHHHHHHHHHHHHHHGHGGHHHHHHHGGHHHHHHHHHHHHHHHHHHHHHHHHHHHHGGGGFFHHHHHHGGGGGGGGGGGGGGGGGFGGGGGGGGFFFFFFFFFFFFFFFFFFFFFFFFFFFFFFFFFFFFFFFFFFFFFFFFFFBFFFFFFFFFFFFFFFHFFFFFFFFFFFFFFFFFFFFFFFFFFFFFFFFFF
@M05620:45:000000000-G6HP7:1:1101:24525:12147 1:N:0:136
AACCAAGCAGACACTCACCGCTCCCTCGCCACAGGCCAATAGTTTGTCCTCACTGAGTTGGCAACAAGTGGCTGCTGTGGCTGCCATTTTTCTGGTGATGGCCATCAGCTCCGAGGTCAGCTGGGGGGCTTTCTTTGTGTAAGCAACGAGAAACCTGAAAGAAGCATTTTTTAACTAAGTCCTGCTGAGTCATTCATGAGTTTTTAGCCGCCTTGCTTCTTCTCACAGACTCTCTACTCTCATGCCAGAAG
+
AABCBBFCFFFFFGGGGGGGGGGGGHHGGGGGGHHGGHHHHHHHHHHHHHHHHHHHHHHHHHGHHHHHGHHGHGGHHHHHHHGGHHHHHHHHHHHGHHHHHHHHHHHHHHHHGGGGEGFHHHHHGGGGGGGGGGGGGGGGGGGGGGGGGGFFFFFFFFFFFFFFFFFFFFFFFFFFFFFFFFFFFFFFFFFFFFFFFFFFBFFFFFFFFFFFFFFFFFFFFFFFFFFFFFFFFFFFFFFFFFFFFFFFFFB
@M05620:45:000000000-G6HP7:1:1101:23689:12150 1:N:0:136
ATCTCTATCTCCGAAAAAGGAAGAAAGGGGAGGGAAGATCGGAAGAGCACACGTCTGAACTCCAGTCACAGCGATAGATCTCGTATGCCGTCTTCTGCTTGAAAAAAAAAAAAAAACGATAATAGATACCCGCTATTCTTTTATTCCCTGTTAAAAAAACTTTGTTCTTGCCTGAGCCCTTCGCACTCCTATCGATCTGTTGCCTGATGCTGCCTTCCTCTCCTCACTCCTCTTCCACTAGCACTACATAC
+
ABCCCFFFFFFFGFGGGGEEGGHHHHHHGGGGGGGHGHHHHGGGGHHGHHFHGHHHGHHHHHHHHHHHHHHHGGHGGGGFHHHGGHHHHGEGHGHHHHHHHHFHGHGGGGF//<--.-.<..00000000/.---.0;0000000;000:00;0000-:.00000/00000/00////.///...-://////.....9://;B///;BF///9///9//9//;//.9:///://////////////////
@M05620:45:000000000-G6HP7:1:1101:20608:12154 1:N:0:136
CATCCTGACCCTGAAGTACCCCGGCTTGATTTCTGACATTAGATCGGAAGAGCACACGTCTGAACTCCAGTCACAGCGATAGATCTCGTATGCCGTCTTCTGCTTGAAAAAAAAAAAAGTGCTGCTGCCCGAGACCCCCCTGAACCCCAAGGCCAACAGAGAGAAGATGACTCAGGTGAGGCTCGGCCGACGCCCGTGCTCCTCCCGTCCTTTCCCCCGTCCTTTTCTGCCCGGCTTGCTTTCTGACCTTT
+
BBBBBFFFFFFFGGGGGGGGGGGGEAEEHGHFGBD5GDHDGEHHHFEEEGHFFHHHCEFGBEHEGHH3EG5FGHHDC>EHAA3BF4G?FFF?4B>?EGGFFFHD3F0F3?F<EGF@/<<111??GCG1?FD-A-<F.DCGGECHHHGEA..:GHFHGEBF/FGGBF/;9;CFGGBFFC09ACEFBDFFCFF9>CD-9ADFFFFF/9?;D?A/9FBFF.-AFBABFBFBF//ADAAF-9.;BB////;/BF9
@M05620:45:000000000-G6HP7:1:1101:24770:12184 1:N:0:136
AAACCAAGCAGACACTCACCGCTCCCTCGCCACAGGCCAATAGTTTGTCCTCACTGAGTTGGCAACAAGTGGCTGCTGTGGCTGCCATTTTTCTGGTGATGGCCATCAGCTCCGACGAGGTCAGCTGGGGGGCTTTCTTTGTGTAAGCAACGAGAAACCTGAAAGAAGCATTTTTTAACTAAGTCCTGCTGAGTCATTCATGAGTTTTTAGCCGCCTTGCTTCTTCTCACAGACTCTCTACTCTCATGCCA
+
CCCCCCCFCFFFGGGGGGGGGGGGGGHHGGGGGHHHGGHHHHHHHHHHHHHHHHHHHHHHHHHHHHHHHHHHGHGGHHHHHHHGGHHHHHHHHHHHHHGHHHHHHHHHHHHHHGGGGGGGGHHHHHHHGGGGGGGGGGGGGGGGGGFFFFFFFFFFFFFFFFFFFFFFFFFFFFFFFFFFFFFFFFFFFFFFFFFFFFFFFFFFFFFFFFFFFFFFFFFFFFFFFFFFFFFFFFFFFFFFFFFFFFFFFFB
@M05620:45:000000000-G6HP7:1:1101:22928:12186 1:N:0:136
AAACCAAGCAGACACTCACCGCTCCCTCGCCACAGGCCAATAGTTTGTCCTCACTGAGTTGGCAACAAGTGGCTGCTGTGGCTGCCATTTTTCTGGTGATGGCCATCAGCTCCGACGAGGTCAGCTGGGGGGCTTTCTTTGTGTAAGCAACGAGAAACCTGAAAGAAGCATTTTTTAACTAAGTCCTGCTGAGTCATTCATGAGTTTTTAGCCGCCTTGCTTCTTCTCACAGACTCTCTACTCTCATGCCA
+
CBCCCCBFCFFFGGGGGGGGGGGGGGHHGGGGGHHHGGHHHHHHHHHHHHHHHHHHHHHHHHHHHHHHHHHHGHGGHHHHHHHGGHHHHHHHHHHHHHHHHHHHHHHHHHHHHGGGGGGGGHHHHHHHGGGGGGGGGGGGGGGGGGFFFFFFFFFFFFFFFFFFFFFFFFFFFFFFFFFFFFFFFFFFFFFFFFFFFFFFFFFFFFFFFFFFFFFFFFFFFFFFFFFFFFFFFFFFFFFFFFFFFFFFFFF
@M05620:45:000000000-G6HP7:1:1101:23262:12190 1:N:0:136
AAACCAAGCAGACACTCACCGCTCCCTCGCCACAGGCCAATAGTTTGTCCTCACTGAGTTGGCAACAAGTGGCTGCTGTGGCTGCCATTTTTCTGGTGATGGCCATCAGCTCCGACGAGGTCAGCTGGGGGGCTTTCTTTGTGTAAGCAACGAGAAACCTGAAAGAAGCATTTTTTAACTAAGTCCTGCTGAGTCATTCATGAGTTTTTAGCCGCCTTGCTTCTTCTCACAGACTCTCTACTCTCATGCCA
+
CDDCCCCFCFFFGGGGGGGGGGGGGGHHGGGGGHHHGGHHHHHHHHHHHHHHHHHHHHHHHHHHHHHHHHHHGHGGHHHHHHHGGHHHHHHHHHHHHHHHHHHHHHHHHHHHHGGGGGGGGHFHHHHHGGGGGGGGGGGGGGGGGGFFFFFFFFFFFFFFFFFFFFFFFFFFFFHFFFFHFFFFHHFFFFFFFFFFFFFFFFFFFFFFFFFFFFFFFFFFHHFFFFFFFFFFFFFFFFFFFFFFFFFFFFB
@M05620:45:000000000-G6HP7:1:1101:5682:12205 1:N:0:136
CATCCTGACCCTGAAGTACCCCGGCTTGATTTCTGACATTAGATCGGAAGAGCACACGTCTGAACTCCAGTCACAGCGATAGATCTCGTATGCCGTCTTCTGCTTGAAAAAAAAAAATAAACGGATAAAAGAAGAATAAATTCCAGCCCGGTAGAACAGGCAGAGTAAGCGTAATCGACATATGGGGTCGAGGCGTTGTGCGGGGAATGCATGTTACTAGATTGGTCAAGGCAGTGCGTTTGGTAAAGACG
+
ABBBBFFFFFFFGGGGGGGGGGGGGGGGHHHHHHHHHGHHGHHHHHGGGGHHGHHHHGHHHGHHHHHHHHHHHHHHGGGHGGHGFHGHGGHHHHGEGHGHHHFHHHHFEGGEEDG@B0@222/////<111/0<1011111111110..-<-<<000//......0;000-..9.0..-..0000....------.--../.----..////////////////./9////...9//-..-.../////..
@M05620:45:000000000-G6HP7:1:1101:22913:12206 1:N:0:136
AAACCAAGCAGACACTCACCGCTCCCTCGCCACAGGCCAATAGTTTGTCCTCACTGAGTTGGCAACAAGTGGCTGCTGTGGCTGCCATTTTTCTGGTGATGGCCATCAGCTCCGACGAGGTCAGCTGGGGGGCTTTCTTTGTGTAAGCAACGAGAAACCTGAAAGAAGCATTTTTTAACTAAGTCCTGCTGAGTCATTCATGAGTTTTTAGCCGCCTTGCTTCTTCTCACAGACTCTCTACTCTCATGCCA
+
AAABBBBFBFFFGGGGGGGGGGGGGGHHGGGGGHHHGGHHHHHHGHHHGHHHHHHHHHHHHHHHHHGHHGHHGHGGHHHHHHHGGHHHHHHHHHHHHHHHHHHHHHHHHHHHHGGGGGGGGHHHHHHHGGGGGGGGGGGGGGGGGGFFFFFFFFFFFFFFFFFFFFFFFFFFFFFFFFFFFFFFFFFFFFFFFBFFFFFFFFFFFFFFFFFFFFFFFFFFFFFFFFFFFFFFFFFFFFFFFFFFFFFFFFB
@M05620:45:000000000-G6HP7:1:1101:5694:12220 1:N:0:136
CATCCTGACCCTGAAGTACCCCGGCTTGATTTCTGACATTAGATCGGAAGAGCACACGTCTGAACTCCAGTCACAGCGATAGATCTCGTATGCCGTCTTCTGCTTGAAAAAAAAAAAAAAGCTGCTGACCGAGGCCACCCTGAACCCCAAGACCAACAGATAGAAGATGACTCAGGTGATGCACGGCCGAAGCCCGGGGTCACCCCGTCATTTCACCAGTCATTTCCTGCCCGGCTTGATTTTCGCAATTA
+
CCCCCFFFFFFFGGGGGGGGGGGGGGGGHHHHHHHFHHHHHHHHHHGGGGHHHHHHHGGHHGHGHHHHHHGHHHHGHGGHGGFHFGGHFEFHHHGEFHGGHHHHHHFFEGHFGGGC<>///?11<11>00-<-@-..<...C/C0.ADDD..;/C.CABF0;BFB000;CF00;FF;FF0;;00:--:---;-9.:---:;.00;;:;A;.0;;0:00.;9:00:0;990...-----.0;000-9.;D00
@M05620:45:000000000-G6HP7:1:1101:5674:12222 1:N:0:136
CATCCTGACCCTGAAGTACCCCGGCTTGATTTCTGACATTAGATCGGAAGAGCACACGTCTGAACTCCAGTCACAGCGATAGATCTCGTATGCCGTCTTCTGCTTGAAAAAAAAAAAAAACGATAATAGAATATAGTAGTGTGGATAGAAGGAGGATGATAGTGTAGGTAGATGCTTACAGAGTAGTAGAGTTTGAAGGAAGACGTAGTAAAGTTAAGTCGAGGTAGTTAGATAGTAATCACACTGTGGGG
+
BBBBBFFFFFFFGAGGGGGGGGFGGGGGGHHHHGHFHHHHHGHHHHEGGGFHHHHHHGHHHGGHHHHHHHHHHHHHHGGH1EBGFHHHGGHGHHGGGHGHHHGHHHHHFHFEEDGB>////->...1<11111111=000/=0.0<0/000.....///000000;0000000000000000900000000000;000/./../....:///////////..--.//////////:////////////..-
@M05620:45:000000000-G6HP7:1:1101:8323:12224 1:N:0:136
AAACCAAGCAGACACTCACCGCTCCCTCGCCACAGGCCAATAGTTTGTCCTCACTGAGTTGGCAACAAGTGGCTGCTGTGGCTGCCATTTTTCTGGTGATGGCCATCAGCTCCGAGGTCAGCTGGGGGGCTTTCTTTGTGTAAGCAACGAGAAACCTGAAAGAAGCATTTTTTAACTAAGTCCTGCTGAGTCATTCATGAGTTTTTAGCCGCCTTGCTTCTTCTCACAGACTCTCTACTCTCATGCCAGAA
+
CCDDDCCFDFFFGGGGGGGGGGGGGGHHGGGGGHHHGGHHHHHHHHHHHHHHHHHHHHHHHHHHHHHHHHHHGHGGHHHHHHHGGHHHHHHHHHHHHHHHHHHHHHHHHHHHHGGGGGHFHHHHHGGGGGGGGGGGGGGGGFFGGGGGGEFFFFFFFFFFFFFFFFFFFFFFFFFFFFFFFFFFFFFFFFFFFFFFFFFFFFFFFFFFHFFFFFFFFFHFFHHHFFFFFFFFFFFFFFHFFFFFBFFFFFF
@M05620:45:000000000-G6HP7:1:1101:22947:12227 1:N:0:136
AAACCAAGCAGACACTCACCGCTCCCTCGCCACAGGCCAATAGTTTGTCCTCACTGAGTTGGCAACAAGTGGCTGCTGTGGCTGCCATTTTTCTGGTGATGGCCATCAGCTCCGACGAGGTCAGCTGGGGGGCTTTCTTTGTGTAAGCAACGAGAAACCTGAAAGAAGCATTTTTTAACTAAGTCCTGCTGAGTCATTCATGAGTTTTTAGCCGCCTTGCTTCTTCTCACAGACTCTCTACTCTCATGCCA
+
BBBBBBBFBFFFGGGGGGGGGGGGGGHHGGGGGHHHGGHHHHGGHHHHHHHHHHGHHHGHHHHGHHHHHHFFGFFGHGFGHHHGGHHHHHHGHHHHHHHHHHHHHHHHHHHHHGGGFGGGDHHHHHHHGGGGGGGGGGGGGGGGGGFFFFFFFFFFFFFFFFFFFFFFFFFFFFFFFFFFFFFFFFFFFFFFFBFFFFFFFFFFBFFFFFFFFFFFFFFFFFFFFFFFFFFFFFFFFFFFFFFFFFFFFFB
@M05620:45:000000000-G6HP7:1:1101:8326:12242 1:N:0:136
AAACCAAGCAGACACTCACCGCTCCCTCGCCACAGGCCAATAGTTTGTCCTCACTGAGTTGGCAACAAGTGGCTGCTGTGGCTGCCATTTTTCTGGTGATGGCCATCAGCTCCGAGGTCAGCTGGGGGGCTTTCTTTGTGTAAGCAACGAGAAACCTGAAAGAAGCATTTTTTAACTAAGTCCTGCTGAGTCATTCATGAGTTTTTAGCCGCCTTGCTTCTTCTCACAGACTCTCTACTCTCATGCCAGAA
+
BABBCBBFCFFFGGGGGGGGGGGGGGHHGGGGGHHHGGHHHHHHHHHHHHHHHHHHHHHHHHHGHHHHHGHHGHGGHHHHHHHGGHHHHHHHHHHHHGHHHHHHHHHHHHHHHGGGGGHEHHHHHDGGGGGGGGGGGGGGGFFGGFGGGGFFFFFFFFFFFFFFFFFFFFFFFFFFFFFFFFFFFFFFFFFFFFFFFFFFFFFFFFFFFFAFFFFFFFFFFFFFFFFFFFFFFFFFFFFFFFFFFFFFFFF
@M05620:45:000000000-G6HP7:1:1101:7886:12267 1:N:0:136
AAACCAAGCAGACACTCACCGCTCCCTCGCCACAGGCCAATAGTTTGTCCTCACTGAGTTGGCAACAAGTGGCTGCTGTGGCTGCCATTTTTCTGGTGATGGCCATCAGCTCCGACGAGGTCAGCTGGGGGGCTTTCTTTGTGTAAGCAACGAGAAACCTGAAAGAAGCATTTTTTAACTAAGTCCTGCTGAGTCATTCATGAGTTTTTAGCCGCCTTGCTTCTTCTCACAGACTCTCTACTCTCATGCCA
+
BBCCCCBFCFFFGGGGGGGGGGGGGGHHGGGGGHHHGGHHHHHHHHHHHHHHHHHHHHHHHHHHHHHHHGHHGHGGHFHHHHHGGHHHHHHHHHHHHHEHHHHHHHHHHHHHHGGGGFDGDHHHHHHHGGGGGGGGGGGGGGGGGGFFFFFFFFFFFFFFFFFFFFFFFFFFFFFFFFFFFFFFFFFFFFFFFFFFFFFFFFFFFFFFFFFFFFFFFFFFFFFFFFFFFFFFFFFFFFFFFFFFFFFFFFF
@M05620:45:000000000-G6HP7:1:1101:7882:12290 1:N:0:136
AAACCAAGCAGACACTCACCGCTCCCTCGCCACAGGCCAATAGTTTGTCCTCACTGAGTTGGCAACAAGTGGCTGCTGTGGCTGCCATTTTTCTGGTGATGGCCATCAGCTCCGACGAGGTCAGCTGGGGGGCTTTCTTTGTGTAAGCAACGAGAAACCTGAAAGAAGCATTTTTTAACTAAGTCCTGCTGAGTCATTCATGAGTTTTTAGCCGCCTTGCTTCTTCTCACAGACTCTCTACTCTCATGCCA
+
BBBBCCCFCFFFGGGGGGGGGGGGGGHHGGGCGHHHGGHHHHHHHHHHHHHHHHHHHHHHHHHHHHHHHGHHGHGGHHHHHHHGGHHHHHHHHHHHHHHHHHHHHHHHHGHHHGGGGGGGGHHHHHHHGGGGGGGGGGGGGGGGGGFFFFFFFFDFFFFFFFFFFFFFFFFFFFFFFFFFFFFFFFFFFFFFFFFFFFFFFFFFFFFFFFFFFFFFFFFFFFFFFFFFFFFFFFFFFFFFFFFFFEFFFF0
@M05620:45:000000000-G6HP7:1:1101:11823:12353 1:N:0:136
CATCCTGACCCTGAAGTACCCCGGCTTGATTTCTGACATTAGATCGGAAGAGCACACGTCTGAACTCCAGTCACAGCGATAGATCTCGTATGCCGTCTTCTGCTTGAAAAAAAAAAAAAATAAAAAATAAAAGACAGATTGTTTATTTATGTAGTCGTGACAAATTGAGTGAAATATTAGAATAAGATACGGACAGATATAAGCAAGTCGCTGAGGTTGCGACGTACCGACTTGAGATGTTTTATGTATAT
+
CACCCFFFFFFFGGGGGGGGGGGGGGGGHHHHHHHHHHHHHHHHHHGFGGHHHHHHHGHHHGHHHHHHHHHHHHHFFEFHGGHHGHHHGGHHHHGGGHGHHHHHHHHHHHHGGGGF>///0?11<1-01<111.////00000/00000000000:.;./.00/00000000900000000090000000...--./0000000;//00.-.....///.----9.....--:090.00000/00000000
@M05620:45:000000000-G6HP7:1:1101:11842:12353 1:N:0:136
CATCCTGACCCTGAAGTACCCCGGCTTGATTTCTGACATTAGATCGGAAGAGCACACGTCTGAACTCCAGTCACAGCGATAGATCTCGTATGCCGTCTTCTGCTTGAAAAAAAAAAAAAATAAGGAGTATATAGTATAAAGAATTTTGAAGTCTGTAGACTAGTAATGTAGACTATCGCGGTTACCGACTGTTACTCCGAGAAAGGGTAATGCGATGTTGCGGTCGGCGATAGCATGGACTTGTAGCTTCT
+
AAAABFFFBF44FGGGGGGGGGGGGCGEHHHHHHHHHHHHFHHHHHGGGGHHHHHHHEGHHGHGHHHGHHFHFHHEBEEHEEHGEFEHGGHHHHGEGHGGHHHHHHGFFHHGGGGC>///011111.0>1111111111111.00000.0=00<00000=00/<:000;000:0000..--.-.00..--.000000:.-9-.//..;/////9....;/9--.----9--..////./////;/////9/
@M05620:45:000000000-G6HP7:1:1101:6160:12384 1:N:0:136
TACCTGTACTGGGGAAGCAATCGCCATTCCTACCCTAAAGATCGGAAGAGCACACGTCTGAACTCCAGTCACAGCGATAGATCTCGTATGCCGTCTTCTGCTTGAAAAAAAAAAAAAATAAAAGATAGTAGTCGTATTACGGTTGGTAAACTCGCTCCGACCAGACACCATATAATTCCTAGTGGAAGATGCTATTGTGCATGTTTACGACGTAGATAGGAATCTACAGTTGTCTCACAGTACACCCTGAA
+
BBBBBFFFFFFFGGGGGGGGGGFFGGGHHHHHHHHHHHHHGHHHGGGGGHGHHHHGHHHGHHHHHHHHHFHHHFHEEHFFHHHHHHGGHHHHGGGFGGHHGHHHGHHGHGGGGGC<//0111<1/11<11111..0<111../.--.000000.-....----.9.//.;00000000000000.00/.0000000////////////...--..;//////9////////9//////////////..../
@M05620:45:000000000-G6HP7:1:1101:17740:12391 1:N:0:136
TACCTGTACTGGGGAAGCATTTGAATATCCCCCCATGGTGATGGGGACGGAGAACTGCTCCATAAACACAGGCAACGTGCCTAACTTTCCCGGGAAGATGAAGTCAAAGAGCGACCACAGCTCTTCAGAGGTTATTTTGCATCGGTGAGCCAGACAGAATGATCCGATGAGGGGTGCGAAACTATTTGAGGAAAGGAAGCACCTTTTTATTAAATTTACCTTTTAGCAATCGCCATTCCTACCCTAAAGAT
+
CCCCCFFFFFFFGGAGGGGGGGHHHHHHHHHGGGGHHHGHHHHHHGGGGGGGGHHHHHHHHHHHHHHHHHHHGHHHGHHHHHHHHHHHHHHGGGGGGHHHHHHHHHHHHHHHGGGGGHHHHHHHHHHHHHGGHHHHHHHHGHHGGEGGGFHHHHGHHHHHHHHHHHEGGHHHGG;EGGDGGGGGGGGGGGGFGGGGFFGGGGGGGGGGGFFFFFFFFFFFFFFFFFFFFFFFFFFFFFFFFFAFFFFFFFF
@M05620:45:000000000-G6HP7:1:1101:17759:12402 1:N:0:136
TACCTGTACTGGGGAAGCATTTGAATATCCCCCCATGGTGATGGGGACGGAGAACTGCTCCATAAACACAGGCAACGTGCCTAACTTTCCCGGGAAGATGAAGTCAAAGAGCGACCACAGCTCTTCAGAGGTTATTTTGCATCGGTGAGCCAGACAGAATGATCCGATGAGGGGTGCGAAACTATTTGAGGAAAGGTAGCACCTTTTTATTAAATTTACCTTTTAGCAATCGCCATTCCTACCCTAAAGAT
+
?>AAAFFBFFFFCAGC1FGFGFFFGGFDGHHGGGGHGGBGFHHCE/A/EE?EEFGHHFHFFHEGD1GGFGGHGHGH/GCGGEGHH@GHHFHFCEEEGGGGFGEB>GGFGHBGEGGGGHHHGGHHHBDFGGFFGGHHGHB11GFCCEC.FGHHFGFFGF/DGF00GGFCAGHE?-ECFCC@@AGFFBFF0.CBBFFE000;09C/FGGGEFG:/9BFFB9FFFFF;9//B/FEEF?EFF/BFBA9;B;/B9;
@M05620:45:000000000-G6HP7:1:1101:4256:12453 1:N:0:136
TACCTGTACTGGGGAAGCATTTGAATATCCCCCCATGGTGATGGGGACGGAGAACTGCTCCATAAACACAGGCAACGTGCCTAACTTTCCCGGGAAGATGAAGTCAAAGAGCGACCACAGCTCTCGGAGGTTATTTTGCATCGGTGAGCCAGACAGAATGATCCGATGAGGGGTGCGAAACTATTTGAGGAAAGGAAGCACCTTTTTATTAAATTTACCTTTTAGCAATCGCCATTCCTACCCTAAAGATC
+
CCCCCFFFFFFFGGGGGGGGGGHHHHHHHHHGGGGHHHGHHHHHHGGGGGGGGHHHHHHHHHHHHHHHHHHHGHHHGHHHHHHHHHHHHHHGGGGGGHHHHHHHHHHHHHHHGGGGGHHHHHHHHGGGGGGHHHHHHHHHHHGGGGGHHHHHHGGHHHHHHHHHHGGGHHHGGGEGGGGGGGGGGGGGGFFGGGGGGGGGGFFFFFFFFFFFFFFFFFFFFFFFFFFFFFFFFFFFFFFFFFFFFFFFFFF
@M05620:45:000000000-G6HP7:1:1101:29118:12459 1:N:0:136
TACCTGTACTGGGGAAGCATTTGAATATCCCCCCATGGTGATGGGGACGGAGAACTGCTCCATAAACACAGGCAACGTGCCTAACTTTCCCGGGAAGATGAAGTCAAAGAGCGACCACAGCTCTCGGAGGTTATTTTGCATCGGTGAGCCAGACAGAATGATCCGATGAGGGGTGCGAAACTATTTGAGGAAAGGAAGCACCTTTTTATTAAATTTACCTTTTAGCAATCGCCATTCCTACCCTAAAGATC
+
BBBBBFFFFFFFGGAEEGGGGGHHHHHHHHHGGGGHHGGBGHHHFGGGGEGGGHHHHHHHHHHHHHHHHHHHGHHHCHHHHHHHHHHHHHHGGGGGGHHHGHHHHHHHHHHGGGGGGHHFHHHHHGGCGGGHHHGHHFHGHGDFGGGHGHCGHGHHHHHFFHHHHFDFCHH?DG?C99;BBFFFFGGF?BFG9.AFFFGGGFFFFFFFFFFFFEFFFFFFBBFF/:FFFFEFDFFFFFFFFFFFFF/FFFF
@M05620:45:000000000-G6HP7:1:1101:29131:12474 1:N:0:136
TACCTGTACTGGGGAAGCATTTGAATATCCCCCCATGGTGATGGGGACGGAGAACTGCTCCATAAACACAGGCAACGTGCCTAACTTTCCCGGGAAGATGAAGTCAAAGAGCGACCACAGCTCTCGGAGGTTATTTTGCATCGGTGAGCCAGACAGAATGATCCGATGAGGGGTGCGAAACTATTTGAGGAAAGGAAGCACCTTTTTATTAAATTTACCTTTTAGCAATCGCCATTCCTACCCTAAAGATC
+
CCCCCFFFFFFFGGGGGGGGGGHHHHHHHHHGGGGHHHHHHHHHHGGGGGGGGHHHHHHHHHHGHHHHHGHHGHHHGHHHHHHHHHHHHHHGGGEEGHHHHHHHHHHHHHHHGGGGGHHHHHHHHGGGFGGHHGHHHHHGHHGGGGGHFFFHHGHG<<DHGHHHH<EE:GGEGGGGF;ADGGBFGGF;EF9FBGFGGGGGGFFFFFFEFF0:BFFFFFFFFFFBBFFFFFFFFFFFFFFFFFFFFFFFFFF
@M05620:45:000000000-G6HP7:1:1101:28033:12476 1:N:0:136
AAACCAAGCAGACACTCACCGCTCCCTCGCCACAGGCCAATAGTTTGTCCTCACTGAGTTGGCAACAAGTGGCTGCTGTGGCTGCCATTTTTCTGGTGATGGCCATCAGCTCCGACGAGGTCAGCTGGGGGGCTTTCTTTGTGTAAGCAACGAGAAACCTGAAAGAAGCATTTTTTAACTAAGTCCTGCTGAGTCATTCATGAGTTTTTAGCCGCCTTGCTTCTTCTCACAGACTCTCTACTCTCATGCCA
+
CCCCCCCFCFFFGGGGGGGGGGGGGGHGGGGGGHHHGGGHHHHHHHHHGHHHHHHHHHHHHHHHHHHHHGHHGHGGHHHHHHHGGHHHHHHHHHHHHHHHHHHHHHHHHHHHHGGGGGGGGHHHHHHHGGGGGGGGGGGGGGGGGGFFFFFFFFFFFFFFFFFFFFFFFFFFFFFFFFFFFFFFFFFFEFFFFFFFFFFFFFFFFFFFFFFFFFFFFFFFFFFFFFFFFFFFFFFFFFFFFFFFFFFFFFF
@M05620:45:000000000-G6HP7:1:1101:28051:12476 1:N:0:136
AAACCAAGCAGACACTCACCGCTCCCTCGCCACAGGCCAATAGTTTGTCCTCACTGAGTTGGCAACAAGTGGCTGCTGTGGCTGCCATTTTTCTGGTGATGGCCATCAGCTCCGACGAGGTCAGCTGGGGGGCTTTCTTTGTGTAAGCAACGAGAAACCTGAAAGAAGCATTTTTTAACTAAGTCCTGCTGAGTCATTCATGAGTTTTTAGCCGCCTTGCTTCTTCTCACAGACTCTCTACTCTCATGCCA
+
?ABCCCCFBFFFGGGGGGGGGGGGGFHHEGGEGA2GGGGHGHHHHHHHHHHHHHHHHHHHHHHHHHHHHHHHGHGGHHHHHHHGGHHHHHHHHHHHHHHHHHHHGHHHGGHHHGGGGGGGGFHHHHHHGGCGGGGGGGGGGGGGGGFFFFFFFFBFFFFFFFFFBFFFFFFFFFFFEFFFFFFFFFFFFFFFFFFFFFFFFFFFFFFFFFFFFFFFFFFFFFFFFFFFFFFFFFFFFFFFFFFFFFFFFFF
@M05620:45:000000000-G6HP7:1:1101:15744:12479 1:N:0:136
TACTGTACTGGGGAAGCATTTGAATATCCCCCCATGGTGATGGGGACGGAGAACTGCTCCATAAACACAGGCAACGTGCCTAACTTTCCCGGGAAGATGAAGTCAAAGAGCGACCACAGCTCTCGGAGGTTATTTTGCATCGGTGAGCCAGACAGAATGATCCGATGAGGGGTGCGAAACTATTTGAGGAAAGGAAGCACCTTTTTATTAAATTTACCTTTTAGCAATCGCCATTCCTACCCTAAAGATCG
+
DDDDDFFFFFFDGGGGGGGGGGGHHHHHHHGGGGHHHFGHHHHHGGGGGGGGHHHHHHHHHHHHHHHHHHHGHHHGHHHHHHHHHHHHHHGGGGGG0FGHHHHHFHHHGHHGGGGCHHHFGHHHGGGGGGHHHHHHHHHHHGGGGGHHHHHHGGHHHHHHHHHHFGFHHHGG;EFBCBFGGGGGGGGGGFFGFCCFGGGGGFFFFFFFFFFFFFFFFFFFFFFFFFFFFFFFDFFFFFFFFFFFFFFFFFA
@M05620:45:000000000-G6HP7:1:1101:12350:12489 1:N:0:136
AAACCAAGCAGACACTCACCGCTCCCTCGCCACAGGCCAATAGTTTGTCCTCACTGAGTTGGCAACAAGTGGCTGCTGTGGCTGCCATTTTTCTGGTGATGGCCATCAGCTCCGACGAGGTCAGCTGGGGGGCTTTCTTTGTGTAAGCAACGAGAAACCTGAAAGAAGCATTTTTTAACTAAGTCCTGCTGAGTCATTCATGAGTTTTTAGCCGCCTTGCTTCTTCTCACAGACTCTCTACTCTCATGCCA
+
BABCCABFCFFFGGGGGGGGGGGGGGHHGGGGGHHHGGHHHHHHHHHHHHHHHHHHHHHHHHHGHHFHHHHHGHGGHHHHHHHGGHHHHHHGHHHHHHHHHHHHHHHHHHHHHGGGGGGGGHHHFHHHGGGGGGGGGGGGGGGGGGFFFFFFFFFFFFFFFFFFFFFFFFFFFFFFFFFFFFFFFFFFFFFFFFFFFFFFFFFFFFFFFFFFFFFFFFFFFFFFFFFFFFFFFFFFFFFFFFFFFFFFFFF
@M05620:45:000000000-G6HP7:1:1101:15753:12495 1:N:0:136
TACTGTACTGGGGAAGCATTTGAATATCCCCCCATGGTGATGGGGACGGAGAACTGCTCCATAAACACAGGCAACGTGCCTAACTTTCCCGGGAAGATGAAGTCAAAGAGCGACCACAGCTCTCGGAGGTTATTTTGCATCGGTGAGCCAGACAGAATGATCCGATGAGGGGTGCGAAACTATTTGAGGAAAGGAAGCACCTTTTTATTAAATTTACCTTTTAGCAATCGCCATTCCTACCCTAAAGATCG
+
BBBBCFFFFFFCGGGGGGGGGGHHHHHHHHGGGGHHGGHFHHHHGGGGGGGEGHHHHHHHHHHHHHHHHHHG1FHGHHHHHHHHHHHFHHGGGGGG0FGFHHHHFHHH3FHGGGGCFHHFGGHH/FEGGEHHHHHHHH<GHGGGGGHHHHHEGFHGHHHHHHHHCGFHHHFG:AEBC;BGGGGGGGGGGBFFFC/9FEGGEFFFFFFFFFFFF/BFFFFFFFEFFF9FFFFFFFFFFFFFAFFFFFF/FF?
@M05620:45:000000000-G6HP7:1:1101:4016:12505 1:N:0:136
AGATTACTGCAACAGTTCCCCCTGGACCTGGAAAAGTTTCTTGCCTGGCTTACAGAAGCTGAAACAACTGCCAATGTCCTACAGGATGCTACCCGTAAGGAAAGGCTCCTAGAAGACTCCAAGGGAGTAAAAGAGCTGATGAAACAATGGCAAGTAAGTCAGGCATTTCCGCTTTAGCACTCTTGTGGATCCAATTGAACAATTCTCAGCATTTGTACTTGTAACTGACAAGCCAGGGACAAAACAAAGAT
+
BBBCCFFFFFFFGGGGGGGGGGGGDHHHHHHHHHHHHHHHHHHHHHHHHHHHHHHHHHHHHHHHHHHHHHHHHHHHHHHHHHHHEHHHHHHHHHGGGGHHHHCHHHHHGHHHHHHHHHHHHHHGGHGGHHHHHGHHHHHHHGHHHHHHHHHHHGHHHHHHHHHHHHHHHHGGGGGHHHHHHHHHHHHGHHHHHHHHHGFGGHHHHHHHHHHHHHHHHHHHHHHHHHHHHHHHHGGGGGGGFGGGGGGGGGG
@M05620:45:000000000-G6HP7:1:1101:4965:12541 1:N:0:136
AAACCAAGCAGACACTCACCGCTCCCTCGCCACAGGCCAATAGTTTGTCCTCACTGAGTTGGCAACAAGTGGCTGCTGTGGCTGCCATTTTTCTGGTGATGGCCATCAGCTCCGAGGTCAGCTGGGGGGCTTTCTTTGTGTAAGCAACGAGAAACCTGAAAGAAGCATTTTTTAACTAAGTCCTGCTGAGTCATTCATGAGTTTTTAGCCGCCTTGCTTCTTCTCACAGACTCTCTACTCTCATGCCAGAA
+
BAABBBBFBFFFGGGGGGGGGGGGGGHHGGGGGHHHGGHHHHHHHHHHHHHHHHHHGHHHHHHHHHHHHHHHGHGGHHHHHHHGGHHHHHHHHHHHHHHHGHHHHHHHHHHHHGGGGEHHHHHHHGGGGGGGGGGGGGFFFFFGFGGGGGFFFFFFFFFFFFFFFFFFFFFFFFFFFFFFFFFFFFFFFFFFFFFFFFFBFBFFFFFFFFDFFFFFFFFFFFFFFFFFFFFFFFFFFFFFFFFEBBBFF?F
@M05620:45:000000000-G6HP7:1:1101:24970:12546 1:N:0:136
AGATTACTGCAACAGTTCCCCCTGGACCTGGAAAAGTTTCTTGCCTGGCTTACAGAAGCTGAAACAACTGCCAATGTCCTACAGGATGCTACCCGTAAGGAAAGGCTCCTAGAAGACTCCAAGGGAGTAAAAGAGCTGATGAAACAATGGCAAGTAAGTCAGGCATTTCCGCTTTAGCACTCTTGTGGATCCAATTGAACAATTCTCAGCATTTGTACTTGTAACTGACAAGCCAGGGACAAAACAAAGAT
+
BBBBBFFFDF4FGGFGGGGGGGGGHHHHHHHHHHHHHHHHHHHHHHHHHHHHHHHHHHHHHHHHHHHHHHHHHHHHHHHHHHHHHGHHHHHHHHGGGGHHHHGGHHHHGHHHHHHHHHHHHHHGGGGGHHHHHGHHHHHHHDHHHHHHHHHHHGHHHHHHHHHHHHHHHHGGGGGHGHHHHHHHHGHGHHHHHHHHHHFGHHHHHHHHHHHHHGHHHFHHHHHHHHHGHHHHHGGGGGGGGGGGGGGGGGF
@M05620:45:000000000-G6HP7:1:1101:9046:12551 1:N:0:136
CATCCTGACCCTGAAGTACCCCGGCTTGATTTCTGACATTAGATCGGAAGAGCACACGTCTGAACTCCAGTCACAGCGATAGATCTCGTATGCCGTCTTCTGCTTGAAAAAAAAAACCACAATACATCCAACTACCCCACTACCCCCCGCATCCCACCGCACGCCAGTTCGTCCTAAGCTGCTCGGCCACCTTCCATACTACTCCCACCCTTTGCCCCTTCCTTGTCTTCCTTTCTTTCTTTCTTCCCTTC
+
BBBBBFFFFFFFGGFGGGGGGGGGGGGGHBHHHHHFHHHHHHHHHHGGGGHHHHHHHGHHHGHGHHHHHHHHHHH5B>>GEEBBFFGEFEGHHFFGGHGHHHHFFGFHFHHFGDDB///<//222211011101?00//.00>00>-<---.;/.0...;---99.-90;...9.00/;90/09.-..-.../;/;//9/9F;BBA..:..//////....///9://///////;///;//9//9/;99.
@M05620:45:000000000-G6HP7:1:1101:4976:12555 1:N:0:136
AAACCAAGCAGACACTCACCGCTCCCTCGCCACAGGCCAATAGTTTGTCCTCACTGAGTTGGCAACAAGTGGCTGCTGTGGCTGCCATTTTTCTGGTGATGGCCATCAGCTCCGAGGTCAGCTGGGGGGCTTTCTTTGTGTAAGCAACGAGAAACCTGAAAGAAGCATTTTTTAACTAAGTCCTGCTGAGTCATTCATGAGTTTTTAGCCGCCTTGCTTCTTCTCACAGACTCTCTACTCTCATGCCAGAA
+
CCDDDCCFCFFFGGGGGGGGGGGGGGHHGGGGGHHHGGHHHHHHHHHHHHHHHHHHHHHHHHHHHHHHHHHHGHGGHHHHHHHGGHHHHHHHHHHHHHHHHHHHHHHHHHHHHGGGGGHHHHHHHGGGGGGGGGGGGGFGGGGGGGGGGGFFFFFFFFFFFFFFFFFFFFFFFFFFFFFFFFFFFFFFHFFFFFFFFFFFFFFFHFFFHFFFFFFFFFFFFHHHFFFFFFFFFFFFFFFFFFFFBFFFFFF
@M05620:45:000000000-G6HP7:1:1101:8584:12557 1:N:0:136
TACCTGTACTGGGGAAGCATTTGAATATCCTCCCATGGTGATGGGGACGGAGAACTGCTCCATAAACACAGGCAACGTGCCTAACTTTCCCGGGAAGATGAAGTCAAAGAGCGACCACAGCTCTTCGGAGGTTATTTTGCATCGGTGAGCCAGACAGAATGATCCGATGAGGGGTGCGAAACTATTTGAGGAAAGGAAGCACCTTTTTATTAAATTTACCTTTTAGCAATCGCCATTCCTACCCTAAAGAT
+
BABBBFFFFFFFGGGGGGGGGGHHHHHHHH5FHGHHHHGHHHHHHGGGGGGGGHHHHHHHHHHHHHHHHHHHGHHHGHHHHHHHHHHHHHHGGGGGGHHHFHHHHHHHHHHHGGGGGHHHHHHHHHHGGGGEHHHHHHHHEHHGDCEGHHHHHHGHHGGHHHHHHHFGGHHHGGEDGGGGGGGGGGGGGGGFGGGGGGGGGGGGGGGGGGGGGFFFFFFFFFFFFFFFFFFFFFDFFFFFFFFFFFFFFFF
@M05620:45:000000000-G6HP7:1:1101:24960:12562 1:N:0:136
AGATTACTGCAACAGTTCCCCCTGGACCTGGAAAAGTTTCTTGCCTGGCTTACAGAAGCTGAAACAACTGCCAATGTCCTACAGGATGCTACCCGTAAGGAAAGGCTCCTAGAAGACTCCAAGGGAGTAAAAGAGCTGATGAAACAATGGCAAGTAAGTCAGGCATTTCCGCTTTAGCACTCTTGTGGATCCAATTGAACAATTCTCAGCATTTGTACTTGTAACTGACAAGCCAGGGACAAAACAAAGAT
+
?>ABBFFFFFFFGGBGGGGGGGGGGHHHHHHHHHHHHHHHHHHHHHHHHHHHHHHHHHHHHHHHHHHHHFHHHHHHHHHHHHHHGHHFHHHHHHGEGGGHGHHFHHHHGHHHHHHHHHHHHHHGGGGGHHHHHGHHHHGHHFGHHHHHHHHHHGGGHHHHHHHHHGHHHHDFGGGHFGHHHHHHHGFGHHHHGHHHHHHHHHHGHHHHHHHHHGHHHFHFHHHHHHH0GHHHHGFGGGGGFGGFGGGGGGB
@M05620:45:000000000-G6HP7:1:1101:26721:12575 1:N:0:136
CATCCTGACCCTGAAGTACCCCGGCTTGATTTCTGACATTAGATCGGAAGAGCACACGTCTGAACTCCAGTCACAGCGATAGATCTCGTATGCCGTCTTCTGCTTGAAAAAAAAAAAAAAACATAAAAACTCTGCTTACCCCATTTCCAATCATACATACCATTCCTCGCTCTCCCTCTCTAGTATCACCTTACACCCTTCTCAGCCTTTTTCCTTTTCGCTTCCCACCCCTTTCCCCAACACAGCTCAAC
+
CCCCCFFFFFFFGGGGGGGGGGGGGGGFHHHHHGGFHGHHHHHHHHGGGGGHHHHHHGHHHGHHHHHHHHHHHHHHHGGHGGFHGGHGGGHHHHGGGHGHHHHHHHHHFHHGFCG@B<//><.1111>1.110000000CGHA/=00000:C0000000;/000;00;.-..;;/C:;//000000;0;/9C0/0;C.A/:////9//////:;//9//-;;../:/.9.-../:9/;/..99..:/9/:/
@M05620:45:000000000-G6HP7:1:1101:8580:12576 1:N:0:136
TACCTGTACTGGGGAAGCATTTGAATATCCCCCCATGGTGATGGGGACGGAGAACTGCTCCATAAACACAGGCAACGTGCCTAACTTTCCCGGGAAGATGAAGTCAAAGAGCGACCACAGCTCTTCGGAGGTTATTTTGCATCGGTGAGCCAGACAGAATGATCCGATGAGGGGTGCGAAACTATTTGAGGAAAGGAAGCACCTTTTTATTAAATTTACCTTTTAGCAATCGCCATTCCTACCCTAAAGAT
+
DDDDDFFFFFFFGGGGGGGGGGHHHHHHHHHGGGGHHHGHHHHHHGGGGGGGGHHHHHHHHHHHHHHHHHHHGHHHGHHHHHHHHHHHHHHGGGGGGHHHHHHHHHHHHHHHGGGGGHHHHHHHHHHGGGGEHHHHHHHHGHHGGGGGHGHHHHGHHHHHHHHHHHGGGHHHGGEEGGGGGGGGGGGGHGGGGFFGGGGGGGFFFFFFFHHFFFFFFFFFFFFFFFFFFFFFFFFFFFFFFFFFFFFFFFF
@M05620:45:000000000-G6HP7:1:1101:15298:12582 1:N:0:136
AGATTACTGCAACAGTTCCCCCTGGACCTGGAAAAGTTTCTTGCCTGGCTTCCAGAAGCTGAAACAACTGCCAATGTCCTCCAGGATGCTCCCCGTCAGGAAAGGCTCCTAGAAGACTCCAAGGGAGTAAAAGAGCTGATGCAACAATGGCAAGTAAGTCAGGCATTTCCGCTTTAGCACTCTTGTGGATCCAATTGAACAATTCTCAGCATTTGTACTTGTAACTGACAAGCCAGGGACAAAACAAAGAT
+
AAAAAFFFBD@FGGBGGGGGGGGG0GHHHFHHHHHHBGHHHHHHHHHHHHH0FH1GHHHHHHHHHHHHHHHHBGHHHHHH1FHHEHHBGH1BFGGG/?EHGH0>EGGHGHHHHGDFHHHF1F1FEGEEHFGHHGHHHHFHH1BGGHHHHBHFHGHHHHHHHHHHHHHHHHGGGGGHFHGFHHHHHHHGHHHHFCHHHGFGHHHHHHHFFFHHHHHHHFGGHHFHHHFHHHHGGGGAEGGGEFFFGGGGGFF
@M05620:45:000000000-G6HP7:1:1101:19235:12585 1:N:0:136
AAACCCAGAAGACATGAGGTCAGCTAGATCGGAAGAGCACACGTCTGAACTCCAGTCACAGCGATAGATCTCGTATGCCGTCTTCTGCTTGAAAAAAAAAAAAAAAACTCCTACAAGTCATTCTTATTCTTCTTATTTTTATCTTTCCCCTCTTCCACCCCCTCCTCATCCCTTTCCCCCCTCCCCTCTCTCCCCCCCCTTCCCTCTGTCCCCCTTCCTCTCCACTCCCCGCACCCACTCCCACCCCCCAC
+
AAABBCAAAFFFGGGGGFGFGFHHHHHHHHHGGGGHHHGHHHGHHHGHHHHHHHHHHHHHHHGGHGGHHFHHHFGHHHHGEGHFGFFFGHHHGHHHE@EEE><//<//11111111111111111111<111111>111<.000000<0//./00000..---..//0000.;00000/.--.:..9.//9/9/9.----.;/B//////9/9.-:///////99///.9-----...9//./.:.----.
@M05620:45:000000000-G6HP7:1:1101:19612:12586 1:N:0:136
AAACCAAGCAGACACTCACCGCTCCCTCGCCACAGGCCAATAGTTTGTCCTCACTGAGTTGGCAACAAGTGGCTGCTGTGGCTGCCATTTTTCTGGTGATGGCCATCAGCTCCGACGAGGTCAGCTGGGGGGCTTTCTTTGTGTAAGCAACGAGAAACCTGAAAGAAGCATTTTTTAACTAAGTCCTGCTGAGTCATTCATGAGTTTTTAGCCGCCTTGCTTCTTCTCACAGACTCTCTACTCTCATGCCA
+
BBBBBBBFBFFFGGGGGGGGGGGGGGHHGGGGGHHHGGHHHGHHHHHHHHHHHHHHHHHHHHHHHHHHHHHHGHFGGHGHHHHGGHHHHHHHHHHHHHHHHHHHHHHHHHHHHGGGGGGGGHHHHHHHGGGGGGGGGGGGGGGGGGFFFFFFFFFFFFFFFFFFFFFFFFFFFFFFFFFFFFFFFFFFFFFFFFFFFFFFFFFFFFFFFFFFFFFFFFFFFFFFFFFFFFFFFFFFFFFFFFFFFFFFFFF
@M05620:45:000000000-G6HP7:1:1101:14568:12641 1:N:0:136
AAACCAAGCAGACACTCACCGCTCCCTCGCCACAGGCCAATAGTTTGTCCTCACTGAGTTGGCAACAAGTGGCTGCTGTGGCTGCCATTTTTCTGGTGATGGCCATCAGCTCCGAGGTCAGCTGGGGGGCTTTCTTTGTGTCAGCAACGAGAAACCTGAAAGAAGCATTTTTTAACTAAGTCCTGCTGAGTCATTCATGAGTTTTTAGCCGCCTTGCTTCTTCTCACAGACTCTCTACTCTCATGCCAGAA
+
BCCCCCBFCFFFGGGGGGGGGGGGGFGHEGGGGHHHGGHHHFHHHHHHHHHHHHHHHHGHGHHHHHHHGGHHGHGGHHHHHGHGGHHHHHHHHHHHHHGHHHHHHHHHHHHHHEEEG<FFGHFHBFGGGGGGGFGGGGBFGBFFGGGGGGFFFFFFFFFFFFFFFFFFFFFFFFFFFFFFFFFFFFFFFFFFFFFFFFFFFFFFFFFFFFFFFFFFFFFFFFFFFFFFFBA9FFFFFFFFFFFFBFFFFFF
@M05620:45:000000000-G6HP7:1:1101:7820:12643 1:N:0:136
TACCTGTACTGGGGAAGCATTTGAATATCCCCCCATGGTGATGGGGACGGAGAACTGCTCCATAAACACAGGCAACGTGCCTAACTTTCCCGGGAAGATAAAGTCAAAGAGCGACCACAGCTCTTCGGAGGTTATTTTGCATCGGTGAGCCAGACAGAATGATCCGATGAGGGGTGCGAAACTATTTGAGGAAAGGAAGCACCTTTTTATTAAATTTACCTTTTAGCAATCGCCATTCCTACCCTAAAGAT
+
CCCCDFFFFFFFGGGGGGGGGGHHHHHHHHHGGGGFHHFFFHHHHGGGGGGGGHHHHHHHHHHHHHHHHHHHGHHHGHHHHHHHHHHHHHHGGGGGGHHHHHHHHHHHHHHHGGGGGHHHGHHGHHHGGGGEHHHHHHHHHHHGGGGGHGHHHHGHHGHHHGHHHHGGGHHHGGCEFGDGGGGGGGGGGGGGFFGGGGGGGGFFFFFFFFFFFFFFFFFFFFFFEFFFFFFFFFFFFFFFFFFFFFFBFFF
@M05620:45:000000000-G6HP7:1:1101:24486:12643 1:N:0:136
TACCTGTACTGGGGAAGCATTTGAATATCCCCCCATGGTGATGGGGACGGAGAACTGCTCCATAAACACAGGCAACGTGCCTAACTTTCCCGGGAAGATGAAGTCAAAGAGCGACCACAGCTCTTCGGAGGTTATTTTGCATCGGTGAGCCAGACAGAATGATCCGATGAGGGGTGCGAAACTATTTGAGGAAAGGAAGCACCTTTTTATTAAATTTACCTTTTAGCAATCGCCATTCCTACCCTAAAGAT
+
DDDDDFFFFFFFGGGGGGGGGGHHHHHHHHHGGGGHHHGHHHHHHGGGGGGGGHHHHHHHHHHHHHHHHHHHGHHHGHHHHHHHHHHHHHHGGGGGGHHHHHHHHHHHHHHHGGGGGHHHHHHHHHHGGGGCHHHHHHHHHHHGGGGGHHHHHHGHHHHHHHHHHHGGGHHHGGCEGGGGGGGGGHHHGGGFGGGGGGGGGGFFFFFFFHFFFFFFFFFFFFFFFFFFFFFFFFFFFFFFFFFFFFFFFFF
@M05620:45:000000000-G6HP7:1:1101:22561:12654 1:N:0:136
AAACCAAGCAGACACTCACCGCTCCCTCGCCACAGGCCAATAGTTTGTCCTCACTGAGTTGGCAACAAGTGGCTGCTGTGGCTGCCATTTTTCTGGTGATGGCCATCAGCTCCGACGAGGTCAGCTGGGGGGCTTTCTTTGTGTAAGCAACGAGAAACCTGAAAGAAGCATTTTTTAACTAAGTCCTGCTGAGTCATTCATGAGTTTTTAGCCGCCTTGCTTCTTCTCACAGACTCTCTACTCTCATGCCA
+
CCCCCCCFCFFFGGGGGGGGGGGGGGHHGGGGGHHHGGHHHHHHHHHHHHHHHHHHHHHHHHHHHHHHHGHHGHGGHHHHHHHGGHHHHHHHHHHHHHHHHHHHHHHHHHHHHGGGGGGGDHHHHHHHGGGGGGGGGGGGGGGGGGFFFFFFFFFFFFFFFFFFFFFFFFFFFFFFFFFFFFFFFFFFFFFFFFFFFFFFFFFFFFFFFFFFFFFFFFFFFFFFFFFFFFFFFFFFFFFFFFFFFFFFFFF
@M05620:45:000000000-G6HP7:1:1101:22540:12658 1:N:0:136
AAACCAAGCAGACACTCACCGCTCCCTCGCCACAGGCCAATAGTTTGTCCTCACTGAGTTGGCAACAAGTGGCTGCTGTGGCTGCCATTTTTCTGGTGATGGCCATCAGCTCCGACGAGGTCAGCTGGGGGGCTTTCTTTGTGTAAGCAACGAGAAACCTGAAAGAAGCATTTTTTAACTAAGTCCTGCTGAGTCATTCATGAGTTTTTAGCCGCCTTGCTTCTTCTCACAGACTCTCTACTCTCATGCCA
+
AABCCCCFCFFFGGGGGGGGGGGGGGHHGGGGGHHHGGHHHHHHHHHHHHHHHHHHHHGHHHHHHHHHHGHHGHGGHHHHHHHGGHHHHHHHHHHHHHGHHHHHHHHHHHHHHGGGGGGGGHHHHHHHGGGGGGGGGGGGGGGGGGFFFFFFFFFFFFFFFFFFFFFFFFFFFFFFFFFFFFFFFFFFFFFFFFFFFFFFFFFFFFFFFFFFFFFFFFFFFFFFFFFFFFFFFFFFFFFFFFFFFFFFFFB
@M05620:45:000000000-G6HP7:1:1101:7817:12661 1:N:0:136
TACCTGTACTGGGGAAGCATTTGAATATCCCCCCATGGTGATGGGGACGGAGAACTGCTCCATAAACACAGGCAACGTGCCTAACTTTCCCGGGAAGATAAAGTCAAAGAGCGACCACAGCTCTTCGGAGGTTATTTTGCATCGGTGAGCCAGACAGAATGATCCGATGAGGGGTGCGAAACTATTTGAGGAAAGGAAGCACCTTTTTATTAAATTTACCTTTTAGCAATCGCCATTCCTACCCTAAAGAT
+
B@BBAFFFFFFFGC2AEGEGGGHGHHBGHHFGGGECFCFGAFGC2E2EEA?AE1FGDHGHHFEHHFHHHGHGEHGHCHHHHHHCGEHHGGHFGCECEFGFFHFHHGF4B?0GECCDCHFHHHHHHHED/A?EHFHHHGHFGHGGFGG.0FGHGHFHHHFFHEGHHH.EFGHCDCDDEB9A?;FBFFGG09C0:/CFBFFGBFFFFFFFABFB/;BFFFFFFFFFBFFFBBF..A9;FF/FFFAFFF./9F/
@M05620:45:000000000-G6HP7:1:1101:7229:12665 1:N:0:136
AAACCAAGCAGACACTCACCGCTCCCTCGCCACAGGCCAATAGTTTGTCCTCACTGAGTTGGCAACAAGTGGCTGCTGTGGCTGCCATTTTTCTGGTGATGGCCATCAGCTCCGACGAGGTCAGCTGGGGGGCTTTCTTTGTGTAAGCAACGAGAAACCTGAAAGAAGCATTTTTTAACTAAGTCCTGCTGAGTCATTCATGAGTTTTTAGCCGCCTTGCTTCTTCTCACAGACTCTCTACTCTCATGCCA
+
BBCCCCCFCFFFGGGGGGGGGGGGGGHHGGGGGHHHGGHHHHHHHHHHHHHHHHHHHHHHHHHHHHHHHGHHGHGGHHHHHHHGGHHHHHHHHHHHHHHHHHHHHHHHHHHHHGGGGGGGGHHHHHHHGGGGGGGGGGGGGGGGGGFFFFFFFFFFFFFFFFFFFFFFFFFFFFFFFFFFFFFFFFFFFFFFFFFBFFFFFFFFFFFFFFFFFFFFFFFFF0FFFFFFFFFFFFFFFFFFFFFFFFFFFFF
@M05620:45:000000000-G6HP7:1:1101:15662:12690 1:N:0:136
AGATTACTGCAACAGTTCCCCCTGGACCTGGAAAAGTTTCTTGCCTGGCTTCCAGAAGCTGAAACAACTGCCAATGTCCTCCAGGATGCTACCCGTCAGGAAAGGCTCCTAGAAGACTCCAAGGGAGTAAAAGAGCTGATGCAACAATGGCAAGTAAGTCAGGCATTTCCGCTTTAGCACTCTTGTGGATCCAATTGAACAATTCTCAGCATTTGTACTTGTAACTGACAAGCCAGGGACAAAACAAAGAT
+
BABBBFFF5FDFGGFGGGGGGGGG4GHHHFHHHHHHHHHHHHHHHHHHHHH2GHDHHHHHHHHHHHHHHHHHEHHHHHHH5FHHHHH@GH5FGHGG1EAGHH3?CGHHGHHHHHBGHHHB3BBFA/EEHFHHHGHHHHFHH1FHHHHHHFHHHGHHHHHHHHGHHHHHHHGGGGGHHHHHHHHHHHHGHHHHHHHHHHHHHHHHHHHHHHHHHCGHHFGHFHCGHHGHHHHHGGGFGGGGGGFFGGGGGGF
@M05620:45:000000000-G6HP7:1:1101:28548:12695 1:N:0:136
AGATTACTGCAACAGTTCCCCCTGGACCTGGAAAAGTTTCTTGCCTGGCTTACAGAAGCTGAAACAACTGCCAATGTCCTACAGGATGCTACCCGTAAGGAAAGGCTCCTAGAAGACTCCAAGGGAGTAAAAGAGCTGATGAAACAATGGCAAGTAAGTCAGGCATTTCCGCTTTAGCACTCTTGTGGATCCAATTGAACAATTCTCAGCATTTGTACTTGTAACTGACAAGCCAGGGACAACACAAAGAT
+
[truncated: 8,152,562 more chars]
