# Supplementary material for: Fast but not furious: a streamlined selection method for genome-edited cells
Source: Life Sci Alliance. 2021 Apr 26;4(6):e202101051. doi: 10.26508/lsa.202101051 (PMC8127327; doi:10.26508/lsa.202101051)
Supplement: Supplementary file 1 [file LSA-2021-01051_Supplemental_Data_1.zip › SANGER and Deep Sequencing/AFP/137_S137_L001_R1_001.fastq]

@M05620:45:000000000-G6HP7:1:1101:16292:1674 1:N:0:137
CATCCTGACCCTGAAGTACCCCATTGAGCATGGCATCGTCACCAACTGGGACGACATGGAGAAGATCTGGCACCACACCTTCTACAACGAGCTGCGCGTGGCCCCGGAGGAGCACCCAGTGCTGCTGACCGAGGCCCCCCTGAACCCCAAGGCCAACAGAGAGAAGATGACTCAGGTGAGGCTCGGCCGACGCCCGTGCTCCTCCCGTCCTTTCCCCAGTCATTTTCTGCCCGGCTTGTTTTCTGACATTT
+
11>AAFFBFFFFCCBBGGGFFG?FHD1GE1FEAGBGFCHFCEG1/EGGFEAGECEGGGG1CBAGBFGFAB@0FFCGAEEGHGHFGBDF@A/EEFFCEEGCC@GEECCCCGCGHHHHGEFHFDHBGHFBFFC-CCCCCC@@GACBCECCC?EGGE?.EEFBF/A?FF/FFBBFFBFFF/0AAEEF;;?A?;@?@@?@@--A/BFFBA-EBBFFF//99--BF/FFFFFFB/99---@@;-;BFBB//9/;B/
@M05620:45:000000000-G6HP7:1:1101:17193:1684 1:N:0:137
CATCCTGACCCTGAAGTACCCCGGCTTGATTTCTGACATTAGATCGGAAGAGCACACGTCTGAACTCCAGTCACAGCGATAGATCTCGTATGCCGTCTTCTGCTTGAAAAAAAAAAATTTTTTTCTTTTTTTTTTTTTTTTTTTTTTTTTTTCTTCTTTTTTTCTTTTCTCTTTTCTTTTTTTTTTTTTTTTTTTTTTTTCTTTTTTTTTTTTTTTCCTTTTTTTTTTTCTTCTTTTCTTTTCTTCTTTTT
+
1>>AAFDDFCFFF1FDGCGEAAEEEGG?0GGGFDF2DFGHCDDGFC??//0AFFHBFEHHHG1EGFGG1FHHGGGFECCF//1FFFFAFCGFEFEGCHGEHFBGGF01FDGE?////01@21/>0?1111><-<::----9-;---------//////9;/9-/9//;//////9/:////----9---9-;-----;--//9/99@?--9--999///9/9B=-----/////9;//;//9//////9:/
@M05620:45:000000000-G6HP7:1:1101:16216:1695 1:N:0:137
CATCCTGACCCTGAAGTACCCCATTGAGCATGGCATCGTCACCAACTGGGACGACATGGAGAAGATCTGGCACCACACCTTCTACAACGAGCTGCGCGTGGCCCCGGAGGAGCACCCAGTGCTGCTGACCGAGGCCCCCCTGAACCCCAAGGCCAACAGAGAGAAGATGACTCAGGTGAGGCTCGGCCGACGCCCGTTCTCCTCCCGTCCTTTCCCCAGTCATTTTCTGCCCGGCTTGTTTTCTGACATTT
+
11>AAFFFFBCFFGBGEFGGBGABBF11A1BB0G0FGEGH0AGAA/FGBA0FC?AAEGE1FC0A1AEGA1C0F/0FA/EGHHH2F@D1///>?1@//>EEC/BE?@CCGG/CGFFGACEHCFFHFHC1<FCA-@-.A@--C::0CAACACAEGE?EG.B/;BBEFFFG0B9C900/CC0..?AA=;-A---@<=@@@-9A/9BFB9-EABBBB9BF--;;9/;BFF/9;B9-A--9@--;:FBF////9;/
@M05620:45:000000000-G6HP7:1:1101:18786:1695 1:N:0:137
CATCCTGACCCTGAAGTACCCCATTGAGCATGGCATCGTCACCAACTGGGACGACATGGAGAAGATCTGGCACCACACCTTCTACAACGAGCTGCGCGTGGCCCCGGAGGAGCACCCAGTGCTGCTGACCGAGGCCCCCCTGAACCCCAAGGCCAACAGAGAGAAGATGACTCAGGTGAGGCTCGGCCGACGCCCGTGCTCCTCCCGTCCTTTCCCCAGTCATTTTCTGCCCGGCTTGATTTCTGACATTT
+
33>AAFFFFFFFGFFCGGGFGGEGHHFFFDGFCHCGGEHHFEGDEEHFFE2GECEEGHGBGBGFBGGHDBFHHGAGEEEHHHHFHFFGEAEEGFF@EEGGGEHFEECCCGDGHHHHGEEHFFHGFHCBGFC???@FDCCCDGBCGGDG?AEGHHE?AFFFGEGEBFBFGFFGFFFFFB0AFAAFB<AD?B?B?BBBB..99BFFBE.EDDDFFBB/;..BF/BFFFFFB/;.9--@B?.;BFBF//:/;F/
@M05620:45:000000000-G6HP7:1:1101:17689:2026 1:N:0:137
CATCCTGACCCTGAAGTACCCCATTGAGCATGGCATCGTCACCAACTGGGACGACATGGAGAAGATCTGGCACCACACCTTCTACAACGAGCTGCGCGTGGCCCCGGAGGAGCACCCAGTGCTGCTGACCGAGGCCCCCCTGAACCCCAAGGCCAACAGAGAGAAGATGACTCAGGTGAGGCTCGGCCGACGCCCGTGCTCCTCCCGTCCTTTCCCCAGTCATTTTCTGCCCGGCTTGATTTCTGACATTT
+
ABBBBFFFFFFFGGGGGGGGGGGHHHGHHHHHHHCHHGHHHGHHHGHHHHFGGFGGGHHHHHHHHHHHHGHHGGHHHGGHHHHHHHHHGGGGGHHGGGGGGGHHGGGGGGGGHHHGGGHHHGHHHHHHHHGGGGFEGGGGGGFGHGGGDFHGHHGGGGGGGFGGGG/CFBFFFFGGGGGGGGGGFFFFFFFFFFFA@DFFBFFFFFFFFFFFF/99FFBBFFFFFFFFFBFFFFFFFA.BFFBBFBFFFF/
@M05620:45:000000000-G6HP7:1:1101:19828:2034 1:N:0:137
TACCTGTACTGGGGAAGCATTTGAATATCCCCCCATGGTGATGGGGACGGAGAACTGCTCCATAAACACAGGCAACGTGCCTAACTTTCCCGGGAAGATGAAGTCAAAGAGCGACCACAGCTCTTCGGAGGTTATTTTGCATCGGTGAGCCAGACAGAATGATCCGATGAGGGGTGCGAAACTATTTGAGGAAAGGAAGCACCTTTTTATTAAATTTACCTTTTAGCAATTCGCCATTCCTACCCTAAAGA
+
AAABCFFFFFFFGGFEGGGGGGHHHHHHHHHGGGGHHHHHHHHHHGGGGGGGGHHHHHHHHGHHHHHHHHHHGHHHGHHHHHHHHHHHHHHGGGFGGHHHHGHHHHHHHHHHGGGGGHHGHHHHHHHGADG?GHHHHHHHHHHGGGGCFGHHHHGHHHHHHHHHHHAEFHHHGG;AEGADGDGFGGGGBEGCCFCFFFGGGGFFFFFFEFFFFFFFFFFFFFFFFFFFFFFFFFFFEFFFFFFFFFFFFFB
@M05620:45:000000000-G6HP7:1:1101:17460:2041 1:N:0:137
ATCCTGACCCTGAAGTACCCCATTGAGCATGGCATCGTCACCAACTGGGACGACATGGAGAAGATCTGGCACCACACCTTCTACAACGAGCTGCGCGTGGCCCCGGAGGAGCACCCAGTGCTGCTGACCGAGGCCCCCCTGAACCCCAAGGCCAACAGAGAGAAGATGACTCAGGTGAGGCTCGGCCGACGCCCGTGCTCCTCCCGTCCTTTCCCCAGTCATTTTCTGCCCGGCTTGATTTCTGACATTAG
+
BBBCCFFFFFFFFGGGGGGGGGHHHHHHHHHHHHHHGHHHGHHHGHHHHGFGGGGGHHGHHHHHHHGHHHHHGHHHGGHHHHHHHHHGGGGGHHGGGGGGGGHGGGGGGGGHHHHGGHHHHHHHHGHHHGGGGGGGGGGGGHHHHGGGGHGHHGGGGGGGGGGGGGGGGGGGGGG;FFGGGGGFFFFFFFFAFFCDFFEFFFFFFFFFDDFFFFFFFFFF;FFFFFBFFFFDFFFFFAFFFFFE:FFFFF/
@M05620:45:000000000-G6HP7:1:1101:18410:2047 1:N:0:137
CATCCTGACCCTGAAGTACCCCATTGAGCATGGCATTGTCACCAACTGGGACGACATGGAGAAGATCTGGCACCACACCTTCTACAACGAGCTGCGCGTGGCCCCGGAGGAGCACCCAGTGCTGCTGACCGAGGCCCCCCTGAACCCCAAGGCCAACAGAGAGAAGATGACTCAGGTGAGGCTCGGCCGACGCCCGTGCTCCTCCCGTCCTTTCCCCAGTCATTTTCTGCCCGGCTTGATTTTCTGACATT
+
AAABAFFFFCFFGGGFGGGGGGGGFHHHHHD4BGHH3BGHHHGHHGHHHHHHCGGGGFHECGHGHHHGFHFFHGHHHGGFFHGHHHHHGFGGGHFEEFFGGFFHGFGGGGGGHFHHFFHCFHHHHFHHGHGGGGGFGFDGGGFHGGDGG?CEHFGGGGGGFCA;FFC;FGFGGFGGGFGGGG.9BFFD@;@D-@DC9DF.FFFFFFDADADBBBFFFF99FFBBFFFFFFFA.-99--999B/;BB9/9B/
@M05620:45:000000000-G6HP7:1:1101:16823:2050 1:N:0:137
CATCCTGACCCTGAAGTACCCCATTGAGCATGGCATCGTCACCAACTGGGACGACATGGAGAAGATCTGGCACCACACCTTCTACAACGAGCTGCGCGTGGCCCCGGAGGAGCACCCAGTGCTGCTGACCGAGGTCCCCCTGAACCCCAAGGCCAACAGAGAGAAGATGACTCAGGTGAGGCTCGGCCGACGCCCGGGCTTCTCCCGTCCTTTCCCCAGTCATTTTCTGCCCGGCTTGATTTCTGACATTA
+
1>A>AFBBF>F>1FGFFFGGCEAHHFFFFBGHHHFGGEFHHGF1GE0GF/0BAEE//E01A1FC1AAFHFHHCFAHEGAHGHDGGHFFEGGG?E1E/EE>E/</EECGGCGCAGG/BCEH11FGDH11?GC-ACA0<F..<C/0C.CA<ECEE.:G.CCFB/CFBF/C0BFF0B0CF/FGGFEA@A..;@-@;>@----;-999/BAE-BFFF///;F-/;B/9:FFFFFFFF;@@---BFF//;BBFBB/
@M05620:45:000000000-G6HP7:1:1101:18393:2054 1:N:0:137
CATCCTGACCCTGAAGTACCCCATTGAGCATGGCATCGTCACCAACTGGGACGACATGGAGAAGATCTGGCACCACACCTTCTACAACGAGCTGCGCGTGGCCCCGGAGGAGCACCCAGTGCTGCTGACCGAGGCCCCCCTGAACCCCAAGGCCAACAGAGAGAAGATGACTCAGGTGAGGCTCGGCCGACGCCCGTGCTCCTCCCGTCCTTTCCCCAGTCATTTTCTGCCCGGCTTGATTTTCTGCCATT
+
CCCCCFFFFFFFGGGGGGGGGGGHHHHHHHHHHHHHFGHHHGHHHGHHHHHHGGGGGHHHHHHHHHHHHHHHHGHHHGGHHHHHHHHHGGGGGHHGGGGGGGHHGGGGGGGGHHHHGGHHHHHHHHHHHHGGGGGGGGGGGGHHHHGGGGHGHHGGGGGGGGGGGGGGGGGGGGGGGGGGGGGGFFFFFFFFFFFFFFFFFFFFFFFADFDBFFFFFFA:B:FFFFFFFFFFD=DCD=.90;9FF09B09:
@M05620:45:000000000-G6HP7:1:1101:19190:2094 1:N:0:137
CATCCTGACCCTGAAGTACCCCATTGAGCATGGCATCGTCACCAACTGGGACGACATGGAGAAGATCTGGCACCACACCTTCTACAACGAGCTGCGCGTGGCCCCGGAGGAGCACCCAGTGCTGCTGACCGAGGCCCCCCTGAACCCCAAGGCCAACAGAGAGAAGATGACTCAGGTGAGGCTCGGCCGACGCCCGTGCTCCTCCCGTCCTTTCCCCAGTCATTTTCTGCCCGGCTTGATTTCTGACATTT
+
AAAABF4BFFF4AGGGGGGGGGFHHFHB4GHFHHHHHGHHFFGHHFGHFHAGAEGGGHE3GHHHFFH5FGHHHGGHFGGHEHGFHHHGEAEEAB3E@EEEEGHHGE?<<<EGEHGEGEC1<DFHGHHFHHCCG-@FDC@-@CFHHEDDDGFEGCEFEEFBBBDEGG/FFBF0;9:BFBFFFEG?BBEDB<B?-BBB=?A99FFFF...:AAFFFB/B.DFFFFB/B9///BA.9@BB?F/99B9/B9BFF/
@M05620:45:000000000-G6HP7:1:1101:18323:2103 1:N:0:137
CATCCTGACCCTGAAGTACCCCATTGAGCATGGCATCGTCACCAACTGGGACGACATGGAGAAGATCTGGCACCACACCTTCTACAACGAGCTGCGCGTGGCCCCGGAGGAGCACCCAGTGCTGCTGACCGAGGCCCCCCTGAACCCCAAGGCCAACAGAGAGAAGATGACTCAGGTGAGGCTCGGCCGACGCCCGTGCTCCTCCCGTCCTTTCCCCAGTCATTTTCTGCCCGGCTTGATTTCTGACATTT
+
CCCCCFFFFFFFGGGGGGGGGGFHHHFGHHHHHHCGHGHHHGHHEEHHGHHHFGGGGHHFHFHFFGHGHHHHHGHHHGGGHHHHHHGGGGGGGFGGGGGGGGHGGGGGGGGGHHHHGGHHHHHHHHHHHHGGGGGGGGGGGGHHHHGGGGHGHHGGGGGGGGGFGFCFGGGGGGGGGGFGGGGGFFFFFAFFFFFFCFFFFFFFFFFEDDFFFFFFFFFFFFFFFFFFFFFEFFAFFFAFFFFFF/9:BF/
@M05620:45:000000000-G6HP7:1:1101:18307:2116 1:N:0:137
CATCCTGACCCTGAAGTACCCCATTGAGCATGGCATCGTCACCAACTGGGACGACATGGAGAAGATCTGGCACCACACCTTCTACAACGAGCTGCGCGTGGCCCCGGAGGAGCACCCAGTGCTGCTGACCGAGGCCCCCCTGAACCCCAAGGCCAACAGAGAGAAGATGACTCAGGTGAGGCTCGGCCGACGCCCGTGCTCCTCCCGTCCTTTCCCCAGTCATTTTCTGCCCGGCTTGATTTCTGACATTA
+
CCCCCFFFFFFFGGGGGGGGGGGHHHHHHHHHHHHHHGHHHGHHHGHHHHHHGGGGGHHHHHHHHHHHHHHHHGHHHGGHHHHHHHHHGGGGGHHGGGGGGGHHGGGGGGGGHHHHGGH?GHHHHHHHHHGGGGGGGGGGGGHHHHGGGGHGHHGGGGGGGGGGGGGGGGGGGGGGGGGGGGGGFFFFFFFFFFFF:DFFFFFFFFFFFFFFFFFFFFFFFFFFFFFFFFFFFFFFFF?FFFFFFBF/FF/
@M05620:45:000000000-G6HP7:1:1101:18322:2132 1:N:0:137
CATCCTGACCCTGAAGTACCCCATTGAGCATGGCATCGTCACCAACTGGGACGACATGGAGAAGATCTGGCACCACACCTTCTACAACGAGCTGCGCGTGGCCCCGGAGGAGCACCCAGTGCTGCTGACCGAGGCCCCCCTGAACCCCAAGGCCAACAGAGAGAAGATGACTCAGGTGAGGCTCGGCCGACGCCCGTGCTCCTCCCGTCCTTTCCCCAGTCATTTTCTGCCCGGCTTGATTTCTGACATTA
+
CCCCCFFFFFFFGGGGGGGGGGGHHHHHHHHHHHHHHGHHHGHHHGHHHHHHGGGGGHGHHHHHHHHHGHHHHGHHHGGHHHHHHHHHGGGGGHHGGGGGGGHHGFGGGGGGHHHHGGHHHHHHHHHHHHGGGGGGGGGGGGHHHHGGGGHGHHGGGGGGGGGGGGGGGGGGGGGGGGGGGGGGFFFFFFFFFFFFCDFFFFFFFFFFFFFFFFFFFFABFFFFFFFFFFFFFFFAFFFFFFFFFFFFFF0
@M05620:45:000000000-G6HP7:1:1101:11868:2140 1:N:0:137
CATCCTGACCCTGAAGTACCCCATTGAGCATGGCATCGTCACCAACTGGGACGACATGGAGAAGATCTGGCACCACACCTTCTACAACGAGCTGCGCGTGGCCCCGGAGGAGCACCCAGTGCTGCTGACCGAGGCCCCCCTGAACCCCAAGGCCAACAGAGAGAAGATGACTCAGGTGAGGCTCGGCCGACGCCCGTGCTCCTCCCGTCCTTTCCCCAGTCATTTTCTGCCCGGCTTGATTTCTGACATTT
+
AAABAFFFFFFFGFGFGGGGFGGHHHHHHHHHFHHHHGHHHGHHEFHHHHGHGEGGGHHEGGGHHHHHHHGHHGEHHGEHHHHHHHHHEGGGGHHGGGEEEEFFGGGFFGGGHHHHGGHHHBFFHHHHHHGCGGGGGGGFGGHHHHFGGGHGHHGECEFFFBEABF99FFFGGEGGGGBFGGGGFFA9@@BF-@FFD?AEFF/F/9DEFFFFFFFFEFFFFBBBFFFFF//9ABADDF.9FFBFF/;/FB/
@M05620:45:000000000-G6HP7:1:1101:11343:2151 1:N:0:137
CATCCTGACCCTGAAGTACCCCATTGAGCATGGCCTCGTCACCAACTGGGACGACATGGAGAAGATCTGGCACCACACCTTCTACAACGAGCTGTGCGTGGCCCCGGAGGAGCACCCCGTGCTGCTGACCGAGGCCCCCCTGAACCCCAAGGCCAACAGAGAGAAGATGACTCAGGTGAGGCTCGGCCGACGCCCGTGCCCCTCCCGTCCCTTCCCCAGTCCTTTTCTGCCCGGCTTGGTTTCTGACATTT
+
AA11A111BFFF1AG1BBFGGGA0F111111AFC0BE0BA00G1A/C0FG0GCEE//AC1F1GACE121G10BF0FGCE0GCB221FF//EC/1B>1?>EE/GHG/E/<C////0FE///?B<FDFG1FG/<<@-CECGG-./</:CF.:.;.C.;.9//9CA.;/90C;090;BG9BBFF?..-@-9-----@@---9-/;-BBF--AB-9;-9B9--;///;9B////;9----;-;:;A/9//;//;/
@M05620:45:000000000-G6HP7:1:1101:11856:2160 1:N:0:137
CATCCTGACCCTGAAGTACCCCATTGAGCATGGCATCGTCACCAACTGGGACGACATGGAGAAGATCTGGCACCACACCTTCTACAACGAGCTGCGCGTGGCCCCGGAGGAGCACCCAGTGCTGCTGACCGAGGCCCCCCTGAACCCCAAGGCCAACAGAGAGAAGATGACTCAGGTGAGGCTCGGCCGACGCCCGTGCTCCTCCCGTCCTTTCCCCAGTCATTTTCTGCCCGGCTTGATTTCTGACATTT
+
CCCCCFFFFFFFGGGGGGGGGGGHHHHHHHHHHHHHHGHHHGHHHGHHHHGHGGGGGHHHHHHHHHHHHHHHHGHHHGGHHHHHHHHHGGGGGHHGGGGGGGHHGGGGGGGGHGHHGGHFHHHHHHHHHHGGGGGGGGGGGGBHHHGGGGHGHHGGGGGGGGGGGGFFGGGFFGGGGGGGGGGGFFFFFAFFFFFFBDFFFFFFFFFFFFFFFFFFFFBFFFFFFFFFFFFEDAFFF;9FFFFFF0B0BF0
@M05620:45:000000000-G6HP7:1:1101:11879:2168 1:N:0:137
CATCCTGACCCTGAAGTACCCCATTGAGCATGGCATCGTCACCAACTGGGACGACATGGAGAAGATCTGGCACCACACCTTCTACAACGAGCTGCGCGTGGCCCCGGAGGAGCACCCAGTGCTGCTGACCGAGGCCCCCCTGAACCCCAAGGCCAACAGAGAGAAGATGACTCAGGTGAGGCTCGGCCGACGCCCGTGCTCCTCCCGTCCTTTCCCCAGTCATTTTCTGCCCGGCTTGATTTCTGACATTT
+
ABBBBFFFFFFFGGGGGGGGGGGHHHFHGHHHHHHHHGHHHGHHHGHHHGHHGGGGGHHHHHHHHHHHHHHHHGHHHGGHHHHFHHHHGGGGGHHGGGGGGGHHGGGGGGDGHHHHGGHHHHHHHHHHHHGGGGGGGGGGGFHGHHGGGFHGHHGGGGGGGGGGGGGGGGGGGGGGGGGGGGEGFFFFAFFFFFFC:ADEBFFFFFB9ADAFFFFFFFDFFFFFFFFFFFFEFAFFBF.BFFFFF/:FBF/
@M05620:45:000000000-G6HP7:1:1101:17802:2186 1:N:0:137
CATCCTGACCCTGAAGTACCCCATTGAGCATGGCATCGTCACCAACTGGGACGACATGGAGAAGATCTGGCACCACACCTTCTACAACGAGCTGCGCGTGGCCCCGGAGGAGCACCCAGTGCTGCTGACCGAGGCCCCCCTGAACCCCAAGGCCAACAGAGAGAAGATGACTCAGGTGAGGCTCGGCCGACGCCCGTGCTCCTCCCGTCCTTTCCCCAGTCATTTTCTGCCCGGCTTGATTTCTGACATTA
+
BCCCCFFFFFFFGGGGGGGGGGGHHHHHHHHHHHHHHGHHHGHHHGHHHHHHGGGGGHHHHHHHHHHHHHHHHGHHHGGHHHHHHHHHGGGGGHHGGGGGGGHHGGGGGGGGHHHHGGHHHHHHHHHHHHGGGGGGGGGGGGHHHHGGGGHGHHGGGGGGGGGGGGGGGGGGGGGGGGGGGGGGFFFFFFFFFFFFFFFFFFFFFFFFFFFFFFFFFFFFFFFFFFFFFFFEFFFFFF:FFFFFF0BFFF0
@M05620:45:000000000-G6HP7:1:1101:17813:2210 1:N:0:137
CATCCTGACCCTGAAGTACCCCATTGAGCATGGCATCGTCACCAACTGGGACGACATGGAGAAGATCTGGCACCACACCTTCTACAACGAGCTGCGCGTGGCCCCGGAGGAGCACCCAGTGCTGCTGACCGAGGCCCCCCTGAACCCCAAGGCCAACAGAGAGAAGATGACTCAGGTGAGGCTCGGCCGACGCCCGTGCTCCTCCCGTCCTTTCCCCAGTCATTTTCTGCCCGGCTTGATTTCTGACATTA
+
>AAAAFFFFFFBAFGFGGGGGGGHHGFHFHHGFHHGHEHHHGHGGGHHBCFGECGGGG0EGGGHHHHGHHHHHGHHHGGHHHHHHHHFEE/EFGFE@EE/<>GGGECGGCCCHHHHGFEFGFHHHHHHHHGCG?@FCGGCCEHHHHGGCAGGGEEAFGFGGBBEFFFG0FFGFGBFFFFFACAF@99A9@@;@=?-@-AE9BFFFEFFFFBFFFFFFB?BFFFFBFFFBFFF-9@-@-ABBFFFB/FFFF/
@M05620:45:000000000-G6HP7:1:1101:15992:2284 1:N:0:137
CATCCTGACCCTGAAGTACCCCATTGAGCATGGCATCGTCACCAACTGGGACGACATGGAGAAGATCTGGCACCACACCTTCTACAACGAGCTGCGCGTGGCCCCGGAGGAGCACCCAGTGCTGCTGACCGAGGCCCCCCTGAACCCCAAGGCCAACAGAGAGAAGATGACTCAGGTGAGGCTCGGCCGACGCCCGTGCTCCTCCCGTCCTTTCCCCAGTCATTTTCTGCCCGGCTTGATTTCTGACATTC
+
CCCCCFFFFFFFGGGGGGGGGGGHHHHHHFHHHHHHHGHHHGHHHGHHHHHHGGGGGHHHHHHHHHHHGFHHHGHHHGGHHHHHHGHHGGGGGHHGGGGGGGHHGGGGGGGGHHHHGGHHGHHHHHHHGHGGGGGGGGFGGGHHHHGGGFHGHHGGGGGGGGGEGFFFGGGGGGGGGGGGGGGGFFFFFCFFFFFFAFFEFFFFFFF:DDDFFFFFFFFFFFFFFFFFFBFF.@ADA=;FFFFFFB:BBF/
@M05620:45:000000000-G6HP7:1:1101:19369:2290 1:N:0:137
CATCCTGACCCTGAAGTACCCCATTGAGCATGGCATCGTCACCAACTGGGACGACATGGAGAAGATCTGGCACCACACCTTCTACAACGAGCTGCGCGTGGCCCCGGAGGAGCACCCAGTGCTGCTGACCGAGGCCCCCCTGAACCCCAAGGCCAACAGAGAGAAGATGACTCAGGTGAGGCTCGGCCGACGCCCGTGCTCCTCCCGTCCTTTCCCCAGTCATTTTCTGCCCGGCTTGATTTCTGACATTT
+
CBBBCFFFFFFFGGGGGGGGGGGHHHHHHHHHHHFGHGHHHGHHHGHHHHHHGGGGGHGBGGFHFHHHHHHGHGHHGFGHHFGHHHHHGGGGGHHGGGGGGGHGGGGGGGGGHFHHGGHHGHHHHHHHHHGGGGGGGGGGGGHHCGGGGGCEHHGEGGFGGGGFFFFFGGGGGFGGGGFGGGGGFFFFFCAFFFFF:ADFFFFFFFFADDFFFFFFFFFFFFFFFFFFFB:ED@-@BA.:;BBFB/;:BF/
@M05620:45:000000000-G6HP7:1:1101:17736:2303 1:N:0:137
AAACCAAGCAGACACTCACCGCTGTTCAGACATGAGGTCAGCTAGATCGGAAGAGCACACGTCTGAACTCCAGTCACAGCGATAGATCTCGTATGCCGTCTTCTGCTTGAAAAAAAATATTTTGTTTGACAGAGTGTCTTGTTGAGAACATATGTAGGACATGATTTTTTCCTGCAACAGGGAAAATAAAGTATAAGTTTTAAAGATTTATTCTTTAATAAAGGATCTCAAAGCCAGCTTTAGAAAAAGGA
+
AA>>A1A1AC1>1FA11FGGAAEAGFDFE2AAF11A00AF0FHA1FDA///A/0B0BB0A/FGHG1FFFF1@121BGH1/FEC>/@21BGE//0B2@EEG0/2B1111B0F110///0BBFFGBGFH0DGGGHHG1@FGH1@F0F1AGHHDGGHGGD1FHGHFGGHHFHGGHHFFHDHAH.ECCGHHHHBCGGHH0GGGGHHHHGHGGGGGFFFFGGGGGFFF0CFFFFGGG0BFGFEGGFF090FFF?-B
@M05620:45:000000000-G6HP7:1:1101:19368:2308 1:N:0:137
CATCCTGACCCTGAAGTACCCCATTGAGCATGGCATCGTCACCAACTGGGACGACATGGAGAAGATCTGGCACCACACCTTCTACAACGAGCTGCGCGTGGCCCCGGAGGAGCACCCAGTGCTGCTGACCGAGGCCCCCCTGAACCCCAAGGCCAACAGAGAGAAGATGACTCAGGTGAGGCTCGGCCGACGCCCGTGCTCCTCCCGTCCTTTCCCCAGTCATTTTCTGCCCGGCTTGATTTCTGACATTT
+
CCCCCFFFFFFFGGGGGGGGGGGHHHHHHHHHHHHHHGHHHGHHHGHHHGHHGGGGGHHHHHHHHHHHHHHHHGHHHGGHHHHHHHHHGGGGGHHGGGGGGGHHGGGGGGGGHHHHGGHHHHHHHHHHHHGGGGGGGGGGGGHHHHGGGDHGHHGGGGGGGGGGGGGGGGGGGGGGGGGGGGGGFFFFFFFFFFFF@DFFFFFFFFFFFFFFFFFFFFFFFFFFFFFFFFFFFFFFFF9FFFFFFBFFFF0
@M05620:45:000000000-G6HP7:1:1101:19347:2309 1:N:0:137
CATCCTGACCCTGAAGTACCCCATTGAGCATGGCATCGTCACCAACTGGGACGACATGGAGAAGATCTGGCACCACACCTTCTACAACGAGCTGCGCGTGGCCCCGGAGGAGCACCCAGTGCTGCTGACCGAGGCCCCCCTGAACCCCAAGGCCAACAGAGAGAAGATGACTCAGGTGAGGCTCGGCCGACGCCCGTGCTCCTCCCGTCCTTTCCCCAGTCATTTTCTGCCCGGCTTGATTTCTGACATTA
+
CCCCCFFFFFFFGGGGGFGGGGGHHHHHHHHHHHHHHGHHHGHHHGHHGHHHGGGGGHHHHHHHHHHHHHHHHGHHHGGHHHHHHHHHGGGGGHHGGGGGGGHHGGGGGGGGHHHHGGHGHHHHHHHHHHGGGGGGGGGGGGHHHHGGGGHGHHGGGGGGGGGGGGGGGGGGGGGGGGGGGGGGFFFFFFFFFFFF;ADFFFFFFFFFFFFFFFFFFFFFFFFFFFF/BFFFFFFFFFFFFFFFFFFFFF/
@M05620:45:000000000-G6HP7:1:1101:19825:2310 1:N:0:137
CATCCTGACCCTGAAGTACCCCATTGAGCATGGCATCGTCACCAACTGGGACGACATGGAGAAGATCTGGCACCACACCTTCTACAACGAGCTGCGCGTGGCCCCGGAGGAGCACCCAGTGCTGCTGACCGAGGCCCCCCTGAACCCCAAGGCCAACAGAGAGAAGATGACTCAGGTGAGGCTCGGCCGACGCCCGTGCTCCTCCCGTCCTTTCCCCAGTCATTTTCTGCCCGGCTTGATTTCTGACATTA
+
CCCCCFFFFFFFGFGGGGGGGGGHHHHHHHHHHHHHHGHHHGHHHGHFHHHHGGGGGHHFHHHHHHHHHHHHHGHHHGGHHHHHHHHHGGGGGHHGGGGGGGHHGGGGGGDGHHHHGGHHHHHHHHHHHHGGGGGGGGGGGGHHHHGGGFHGHHGGGGGGGGGFGGFGGGGGGGGGGGGGGGGGFFFFFFFFFFFF@DFFFFFFFFFEFFFFFFFFFFFFFFFFFFFFFEBFFFADFA.FFFFFF/BBFF/
@M05620:45:000000000-G6HP7:1:1101:19833:2328 1:N:0:137
CATCCTGACCCTGAAGTACCCCATTGAGCATGGCATCGTCACCAACTGGGACGACATGGAGAAGATCTGGCACCACACCTTCTACAACGAGCTGCGCGTGGCCCCGGAGGAGCACCCAGTGCTGCTGACCGAGGCCCCCCTGAACCCCAAGGCCAACAGAGAGAAGATGACTCAGGTGAGGCTCGGCCGACGCCCGTGCTCCTCCCGTCCTTTCCCCAGTCATTTTCTGCCCGGCTTGATTTCTGACATTT
+
BBBBBFFFFFFFGGGGGGGGGCABGF5A4AG44AGBFEHCCEE3AACAGEEG0000AA23BGHC3AG5GFHHHGCF1>EGEEGFGGDFEAEGFHFE>>>EEGFAEE@DC@FA/GHHGGHGHHHHHHHHHHGGGGGGGGGGGGHHHHGGGGHGHHGGGGGGGGGGGGGGGFGGGGGGGGGGGGGGBBFFBBBBBBBBBFFFFFFFFFFEFFFFFFFFFFDFFFFFFFFFFFFFFBBBBB;FFFFFFBFFFF/
@M05620:45:000000000-G6HP7:1:1101:19835:2346 1:N:0:137
CATCCTGACCCTGAAGTACCCCATTGAGCATGGCATCGTCACCAACTGGGACGACATGGAGAAGATCTGGCACCACACCTTCTACAACGAGCTGCGCGTGGCCCCGGAGGAGCACCCAGTGCTGCTGACCGAGGCCCCCCTGAACCCCAAGGCCAACAGAGAGAAGATGACTCAGGTGAGGCTCGGCCGACGCCCGTGCTCCTCCCGTCCTTTCCCCAGTCATTTTCTGCCCGGCTTGATTTCTGACATTA
+
CCCCCFFFFFFFGGGGGFGGGGGHHFHCEGHFFGHHH?GHHGHHGFHFHHFHFGGGGHBFHHHFGGHDGBGGHGHHAEFHHHHGHHHHEEEEFHHGE@EEGEHHGFDG?CDEGHHHGG/FGFG?FFFGHH?CGGCGGGGGC:GHHHGGGGHACGGGGGFG/FEGGGGGGGGGGGFFFGGF?CEFF-AD-9CACFF--;;EFFFFFF.;;D.BFFFFFF;9BBFBFFFF0BFF.:@F-@?BFFFF9BFFFF0
@M05620:45:000000000-G6HP7:1:1101:15900:2372 1:N:0:137
AAACCAAGCAGACACTCACCGCTCCCTCGCCACAGGCCAATAGTTTGTCCTCACTGAGTTGGCAACAAGTGGCTGCTGTGGCTGCCATTTTTCTGGTGATGGCCATCAGCTCCGACGAGGTCAGCTGGGGGGCTTTCTTTGTGTAAGCAACGAGAAACCTGAAAGAAGCATTTTTTAACTAAGTCCTGCTGAGTCATTCATGAGTTTTTAGCCGCCTTGCTTCTTCTCACAGACTCTCTACTCTCATGCCA
+
CCCCCCCFCFFFGGGGGGGGGGGGGGHHGGGGGHHHGGHHHHHHHHHHHHHHHHHHHHHHHHHHHHHHHGHHGHGGHHHHHHHGGHHHHHHHHHHHHHHHHHHHHHHHHHHHHGGGGGGGGHHHHHHHGGGGGGGGGGGGGGGGGGFFFFFFFFFFFFFFFFFFFFFFFFFFFFFFFFFFFFFFFFFFFFFFFFFFFFFFFFFFBFFFFFFFFFFFFFFFFFFFFFFFFFFFFFFFFFFFFFFFFFFEFFB
@M05620:45:000000000-G6HP7:1:1101:15918:2376 1:N:0:137
AAACCAAGCAGACACTCACCGCTCCCTCGCCACAGGCCAATAGTTTGTCCTCACTGAGTTGGCAACAAGTGGCTGCTGTGGCTGCCATTTTTCTGGTGATGGCCATCAGCTCCGACGAGGTCAGCTGGGGGGCTTTCTTTGTGTAAGCAACGAGAAACCTGAAAGAAGCATTTTTTAACTAAGTCCTGCTGAGTCATTCATGAGTTTTTAGCCGCCTTGCTTCTTCTCACAGACTCTCTACTCTCATGCCA
+
AA1AAAACACCFGGGGGGGGGG?EEGGHGGGGEEGHGGCGHF1DFBGGFHHHHHFFHHDFGHHHGH0GFFEFGEEGHHFHHHH/FHFFHHHGHHBGGHFHHEHHFHHHHCGHHGCGGGGGGGFHHHHHC?C?GGGGGGGFFFGGGGFFFFF@EABFFF-BFFFFF/-/BFFFFFF@FFFFFFEBFFFFFFFFFBBBFFFFFFFBBBFFEFFEFF@@FBFFFFFFFFFBFFF/BFFFFFFFFFFFFF;9F/;
@M05620:45:000000000-G6HP7:1:1101:10452:2386 1:N:0:137
CATCCTGACCCTGAAGTACCCCATTGAGCATGGCATCGTCACCAACTGGGACGACATGGAGAAGATCTGGCACCACACCTTCTACAACGAGCTGCGCGTGGCCCCGGAGGAGCACCCAGTGCTGCTGACCGAGGCCCCCCTGAACCCCAAGGCCAACAGAGAGAAGATGACTCAGGTGAGGCTCGGCCGACGCCCGTGCTCCTCCCGTCCTTTCCCCAGTCATTTTCTGCCCGGCTTGATTTCTGACATTT
+
BABBBFFFFFFFGGFGGGGGGGDGHHHHHGHHHHHHHGHHHGHCHGHHHHHHGGGGGHHHHHHHGHHHHGGHHGHHHGEHHHHHHHHHGFGGGHHGGGEFGGGHGGGCFGGF/GHHGGHGFFGHHHHHFHGGGGGGGCDGGGHHCGGGG.CEHHGFGGGFGBGEFFFFGGFGFGGGFGGFGFGGFFADD:@DCFFFDFFFFFFFFFFAFDAFFBFFF.ABFBFFFFFFFEEE.B-:BF.9FFFFF9/9FB/
@M05620:45:000000000-G6HP7:1:1101:10443:2411 1:N:0:137
CATCCTGACCCTGAAGTACCCCATTGAGCATGGCATCGTCACCAACTGGGACGACATGGAGAAGATCTGGCACCACACCTTCTACAACGAGCTGCGCGTGGCCCCGGAGGAGCACCCAGTGCTGCTGACCGAGGCCCCCCTGAACCCCAAGGCCAACAGAGAGAAGATGACTCAGGTGAGGCTCGGCCGACGCCCGTGCTCCTCCCGTCCTTTCCCCAGTCATTTTCTGCCCGGCTTGATTTCTGACATTA
+
BBBBBFFFFFFFGGGGGGGGGGGFFGHHHHHHHHHHHGHHHGHHHGHHHHHHGGGGGHGGHHHGHHHHHHHHHGHHHGGHHHHHHHHHGGGGGHHGGGGGGGHHGGGGGGGGHHHHGGHHHGHHHHHGHHGGGGGGGGGGGGHHHHGGGGHGHHGGGGGGGGGGGGGGGGGGGGGGGGGGGGGGFFEFFFFFFFFDDFFFFFFFFFFADFFFFFFFFFAFFFFFFFFFBFFFFFFFFF.FFFFFBFBFFF/
@M05620:45:000000000-G6HP7:1:1101:14175:2426 1:N:0:137
CATCCTGACCCTGAAGTACCCCGGCTTGATTTCTGACATTAGATCGGAAGAGCACACGTCTGAACTCCAGTCACAGCGATAGATCTCGTATGCCGTCTTCTGCTTGAAAAAAAAAAAAAACTAAAAAAACAAACAAAGCTACGGTATGGAAGAAAGATAAATAGAATGAGGTAATCTCAATAACTTGACACATCATAGCTACTATACCATTTCGATACCTATGTGCAACCTTCATTCATGTACTACCGAAC
+
CCCCCFFFFFFFGGGGGGGGGGGGGGGGHHHHHHHHHHHHHHHHHHGGGGHHHHHGHGGHHGGHHHHHHHHHHHHGHGGHGGGGDHHHGFHHHHGGGHGHHHHHHHHHHHHGGGGCB/>//=11111<-...<....//000../..0:0:/.//0/0000000;00090//0009000000000000000/0000000000900000;0000:.09;090;00000099;0000:0090000000/-.-9
@M05620:45:000000000-G6HP7:1:1101:15894:2447 1:N:0:137
CATCCTGACCCTGAAGTACCCCATTGAGCATGGCATCGTCACCAACTGGGACGACATGGAGAAGATCTGGCACCACACCTTCTACAACGAGCTGCGCGTGGCCCCGGAGGAGCACCCAGTGCTGCTGACCGAGGCCCCCCTGAACCCCAAGGCCAACAGAGAGAAGATGACTCAGGTGAGGCTCGGCCGACGCCCGTGCTCCTCCCGTCCTTTCCCCAGTCATTTTCTGCCCGGCTTGATTTCTGACATTT
+
CCCCCFFFFFFFGGGGGGGGGGGHHHHHHHHHHHHHHGHHHGHHHGHHHHHHGGGGGHHHHHHHHHHHHHHHHGHHHGGHFHHHHHHHGGGGGHHGGGGGGGHHGGGGGGGGHHHHGGHHHHHHHHHHHHGGGGGGGGGGGGHHHHGGGGHGHHGGGGGGGGGGFGGGGGGGGGGGGGGGGGGGFFFFFFFFFFFF;DFEFFFFFFFEFFFFFFFFFFFFFFFFFFFFFEFFFBCFFF;FFFFFFBFFFF0
@M05620:45:000000000-G6HP7:1:1101:15905:2472 1:N:0:137
CATCCTGACCCTGAAGTACCCCATTGAGCATGGCATCGTCACCAACTGGGACGACATGGAGAAGATCTGGCACCACACCTTCTACAACGAGCTGCGCGTGGCCCCGGAGGAGCACCCAGTGCTGCTGACCGAGGCCCCCCTGAACCCCAAGGCCAACAGAGAGAAGATGACTCAGGTGAGGCTCGGCCGACGCCCGTGCTCCTCCCGTCCTTTCCCCAGTCATTTTCTGCCCGGCTTGATTTCTGACATTA
+
BCCCCFFFFFFFGGGGGEGGGGGHHHHHHHHGHHHHHGGHHGHFHGHHHHHHGGGGGHHHHHHHHHHDGHHGHGHHHGGHHHHHHFHHGGGGGHHGGGGGGGHHGGGGGGGGHHHHGGHGHHHHHHHHHHGGGGGGGGGGGGGHHHGGGGGGHHGGGGGGGGGFGGGFGGGGGGGGGGG?FGGGFCFFFFFFFFFA;;AEFFFFFFFADFDFFFFFFFFFFF/BFFFFFFFFFFFFFFFFFFFF/BFFFF/
@M05620:45:000000000-G6HP7:1:1101:12629:2503 1:N:0:137
ATCTCTATCTCCTAAAAACCTGTTTAGATTTGGAGATAGACCTTCAGGTTTTTCATCATTTTCTGCATGAATTATACATTGACCACGTGGTCAGTTTGCAGCATTCTGTTATTTTGTTTGACAGAGTGTCTTGTTGAGAACATATTTAGGACATGATTTTTTCCTGCAACAGGGAAAATAAAGTATAAGTTTTAAAGATTTATTCTTTAATAAAGGATCTCAAAGCCAGCTTTAGAAAAAGGAAGAAAGGG
+
CCCCCFFFFFFFGGGGGGGGGGHHHHHHHHHHHHHHHHHHHHHHHHHHHHHGGHHHHHIHHHIHIHHHHHHHHHHHHHHHHHHHHHGHGEBFBFBGGHFGHF1FHDGHFGHHHGHHHHHF33@F3BGGFHHFHGHH4F/433F3F4FHFHBG2FGHGFHHHFFGHH22??FCCG/GHHHGDFF@GHFGHDDHHDGHHFGHHHHHFGHHFFGFF111FGFDFD00D/GBGEGGFHFH0D/.::/CGFGHHHG
@M05620:45:000000000-G6HP7:1:1101:14029:2551 1:N:0:137
CATCCTGACCCTGAAGTACCCCATTGAGCATGGCATCGTCACCAACTGGGACGACATGGAGAAGATCTGGCACCACACCTTCTACAACGAGCTGCGCGTGGCCCCGGAGGAGCACCCAGTGCTGCTGACCGAGGCCCCCCTGAACCCCAAGGCCAACAGAGAGAAGATGACTCAGGTGAGGCTCGGCCGACGCCCGTGCTCCTCCCGTCCTTTCCCCAGTCATTTTCTGCCCGGCTTATTTCTTGCCTTTG
+
ABBBBFFFFFFFFGBGGGGGGGGHHHFHHHFHCHFHHGHHHGHHHGHHHHHHGFGFGHHHHEHGHHHGHHHHHGGHHGGHHHHHHHGHFGGGGHHGGGGGGGHHGGGGGGGGHHHHGGHGHHHHHHHHHHGGGGGGGGGGGGHHHHGGGGEGGHGGGGGGGEGEFFFFFFGGGGGGGGBFEE?FFFFFCCFFFFFA@DD.BFFFFFFFFFFFFFFFFBDFF/FFFFFFFBFEFFFFA/BF///////;;//
@M05620:45:000000000-G6HP7:1:1101:19660:2574 1:N:0:137
CATCCTGACCCTGAAGTACCCCATTGAGCATGGCATCGTCACCAACTGGGACGACATGGAGAAGATCTGGCACCACACCTTCTACAACGAGCTGCGCGTGGCCCCGGAGGAGCACCCAGTGCTGCTGACCGAGGCCCCCCTGAACCCCAAGGCCAACAGAGAGAAGATGACTCAGGTGAGGCTCGGCCGACGCCCGTGCTCCTCCCGTCCTTTCCCCAGTCATTTTCTGCCCGGCTTGATTTCTGACATTA
+
AABCCFFFFFFFGGGGGGGGGGGHHHHHHHHHHHGHHGHHHGHHHGHHHHHHGGGGGHHHHHHHHHHHHGHHHGHHHGGHHHHHHHHHGGGGGGHGGGGGGGHHGGGGGGGGHHHHGGHHHHHHHHHHHHGGGGGGGGGGGGHHHHGGDGHGHHGGGGGFFGGGGGGGGGGGGGFGGGGGGGGGFFFFFFFFCFFF@FBFFFFFFFFFFFFFFFFFFFFFFFFFFFFFFFFFDFFFF;.FFFFFFFFFFF/
@M05620:45:000000000-G6HP7:1:1101:14034:2576 1:N:0:137
CATCCTGACCCTGAAGTACCCCATTGAGCATGGCATCGTCACCAACTGGGACGACATGGAGAAGATCTGGCACCACACCTTCTACAACGAGCTGCGCGTGGCCCCGGAGGAGCACCCAGTGCTGCTGACCGAGGCCCCCCTGAACCCCAAGGCCAACAGAGAGAAGATGACTCAGGTGAGGCTCGGCCGACGCCCGTGCTCCTCCCGTCCTTTCCCCAGTCATTTTCTGCCCGGCTTATTTCTGACATTAG
+
DDDCCFFFFFFFGGGGGGGGGGGHHHHHHHHHHHHHHGHHHGHHHGHHHHHHGGGGGHHHHHHHHHHHHHHHHGHHHGGHHHHHHHHHGGGGGHHGGGGGGGHHGGGGGGGGHHHHGGHHHHHHHHHHHHGGGGGGGGGGGGHHHHGGGGHGHHGGGGGGGGGGGGGGGGGGGGGGGGGGGGGGFFFFFFFFFFFFDFFEFFFFFFFFFFFFFFFFFFFFFFHFFHFFFFFFFFFFFFFFFFFFFFFFFF:
@M05620:45:000000000-G6HP7:1:1101:19665:2594 1:N:0:137
CATCCTGACCCTGAAGTACCCCATTGAGCATGGCATCGTCACCAACTGGGACGACATGGAGAAGATCTGGCACCACACCTTCTACAACGAGCTGCGCGTGGCCCCGGAGGAGCACCCAGTGCTGCTGACCGAGGCCCCCCTGAACCCCAAGGCCAACAGAGAGAAGATGACTCAGGTGAGGCTCGGCCGACGCCCGTGCTCCTCCCGTCCTTTCCCCAGTCATTTTCTGCCCGGCTTGATTTCTGACATTT
+
AAABBFF5FFFFGBGB5FGGGGGHHDGCGHHFFGFHHEHHHGHHHGHHGHFHEAFCGHHCGCGF3GHHHHHHHGHHHFGHHHHHHHHHGGGGGHHGGGEGCGHHGGGGGGGGGFHHGGHGGGHGDGHGHHGGA?DGGGFGCFFHGHGGFGHFHHFGGGGGGGGEGGGFFFGGGGFFFGFFFEGGCFFDAAC-BBF-;.AEBFFFFF.;DDFBFFFFFF?FF/FFFFFFFBFEDDFFFAAFFFBFBBF/BF/
@M05620:45:000000000-G6HP7:1:1101:13775:2612 1:N:0:137
TACCTGTACTGGGGAAGCATTCCTACCCTAAAGATCGGAAGAGCACACGTCTGAACTCCAGTCACAGCGATAGATCTCGTATGCCGTCTTCTGCTTGAAAAAAAAAAAAAGAAAACAGAGAAATGAAAGTATATCGTTGACAGGAGAGGTCAAGCCAGCCAGTTCACCACTAGTTAAGAAATAAAAATATAATCAAACAAAATATTACGTGACTGAAGAGTTAGACTATAGGATACATCACCAACTAAAAA
+
AAABCFFFFFFFGGGGGGGGGGHHHHHHHHHHHHHHHGGGGGHHHHHHGHHHGHHHHHHHHHHHHHHHGGHGGHGGHHGFGHHHHGFGHGHHHHHGHFHHHHGGGGG<////?2<2/200011111111111111.0.0.1<1.>....</0000./.<..;0000000.0/0000;000/000000.000;000900....009000.//..0000009;00000000:00009000000/0..90;000
@M05620:45:000000000-G6HP7:1:1101:16334:2654 1:N:0:137
CATCCTGACCCTGAAGTACCCCATTGAGCATGGCATCGTCACCAACTGGGACGACATGGAGAAGATCTGGCACCACACCTTCTACAACGAGCTGCGCGTGGCCCCGGAGGAGCACCCAGTGCTGCTGACCGAGGCCCCCCTGAACCCCAAGGCCAACAGAGAGAAGATGACTCAGGTGAGGCTCGGCCGACGCCCGTGCTCCTCCCGTCCTTTCCCCAGTCATTTTCTGCCCGGCTTGATTTCTGACATTA
+
ABBCCFFFFFFFGGGGGGGGGGGHHHHHHHHHHHHHHGHHHGHHHGHHHHGHGGGGGHHHHHHHHHHHHHHHHGHHHGGHHHHHHHHHGGGGGHHGGGGGGGHHGGGGGGGGHHHHGGHHHHHHHHHHHHGGGGGGGGGGGGHHHHGGGGHGHHGGGGGGGGGGGGGGGGGGGGGGGGGGGGGGFFFFFFFFAFFF@DFFFFFFFFFFFFFFFFFFFFFBFFFFFFFFFFFFFFCFAFFFFFFFEFFFFF/
@M05620:45:000000000-G6HP7:1:1101:21337:2717 1:N:0:137
CATCCTGACCCTGAAGTACCCCATTGAGCATGGCATCGTCACCAACTGGGACGACATGGAGAAGATCTGGCACCACACCTTCTACAACGAGCTGCGCGTGGCCCCGGAGGAGCACCCAGTGCTGCTGACCGAGGCCCCCCTGAACCCCAAGGCCAACAGAGAGAAGATGACTCAGGTGAGGCTCGGCCGACGCCCGTGCTCCTCCCGTCCTTTCCCCAGTCATTTTCTGCCCGGCTTGATTTCTGACATTA
+
BBBBBFFFFFFFGGGGGGGGGGGHHHHHGHHHHHHHHGHHHGHHHGHHHHHHGGGGGHHHHHHHGHHHHHHHHGHHHGGHHHHHHHHHGGGGGGHGGGGGGGHHGGGGGGGGHHHHGGHHHGHHHHHHHHGGGGGGGGGGGGBGHFGGDDHGHHFGGGGGFFDGGF/FGGGGGGEFGFGGGGGGFFFFFFCFCFFF9A?EFFBFFFFFFFFFFBBBFFDFFEFFFFFFFFFAABBDFF.BFFBFFF/BBF/
@M05620:45:000000000-G6HP7:1:1101:14597:2739 1:N:0:137
CATCCTGACCCTGAAGTACCCCATTGAGCATGGCATCGTCACCAACTGGGACGACATGGAGAAGATCTGGCACCACACCTTCTACAACGAGCTGCGCGTGGCCCCGGAGGAGCACCCAGTGCTGCTGACCGAGGCCCCCCTGAACCCCAAGGCCAACAGAGAGAAGATGACTCAGGTGAGGCTCGGCCGACGCCCGTGCTCCTCCCGTCCTTTCCCCAGTCATTTTCTGCCCGGCTTGATTTCTGACATTA
+
ABBBBFFFFFFFGGGGGGGGGGGHHHHHHHHHHHHHHGHHHGHHHGHHHHGHGGGGGHHFHGHHHHHHHHHHHGHHHGGHHHHHHHHHGGGGGHHGGGGGGGHHGGGGGGGGHHHHGGHHHHHHHHHHHHGGGGGGGGGGGGHHHHGGGGHGHHGGGGGGGGGGGGGGGGGGGGGGGGGGGGFGDDEFFFFFAFF=BDFFFFFFFFFFFFFFFFFFFFFFFFFFFFFFFFFFFFFFF;.FFFFFFFFFFF/
@M05620:45:000000000-G6HP7:1:1101:14576:2743 1:N:0:137
CATCCTGACCCTGAAGTACCCCATTGAGCATGGCATCGTCACCAACTGGGACGACATGGAGAAGATCTGGCACCACACCTTCTACAACGAGCTGCGCGTGGCCCCGGAGGAGCACCCAGTGCTGCTGACCGAGGCCCCCCTGAACCCCAAGGCCAACAGAGAGAAGATGACTCAGGTGAGGCTCGGCCGACGCCCGTGCTCCTCCCGTCCTTTCCCCAGTCATTTTCTGCCCGGCTTGATTTCTGACATTT
+
ABBBBFFFFFFFGGGGGGGGGGGHHHGGHHHGHHHHHGHHGGHHHGHFGEHHGGGGGHHFHHHHHHHHHHHHHGHHHGGHHHHHHHHHGGGGEHHGGGEGGGHHGGGGGGGGHHHHGGHGHHHHHHHHGHGGGGGGGGGGGGHHHHGGGGHGHHGGGGGGGGGGGGGGGGGGGFGGGFFGFGGGFFEF-9DFFFFF@DAABFFFFFFFFFFBFFFFFFFFFBFFFFFBFEFFFCF=DA.;BBFFFFFF9B/
@M05620:45:000000000-G6HP7:1:1101:14340:2778 1:N:0:137
CATCCTGACCCTGAAGTACCCCATTGAGCATGGCATCGTCACCAACTGGGACGACATGGAGAAGATCTGGCACCACACCTTCTACAACGAGCTGCGCGTGGCCCCGGAGGAGCACCCAGTGCTGCTGACCGAGGCCCCCCTGAACCCCAAGGCCAACAGAGAGAAGATGACTCAGGTGAGGCTCGGCCGACGCCCGTGCTCCTCCCGTCCTTTCCCCAGTCATTTTCTGCCCGGCTTGATTTCTGACATTA
+
DCDDCFFFFFFFGGGGGGGGGGGHHHHHHHHHHHHHHGHHHGHHHGHHHHHHGGGGGHHHHHHHHHHHHHHHHGHHHGGHHHHHHHHHGGGGGHHGGGGGGGHHGGGGGGGGHHHHGGHHHHHHHHHHHHGGGGGGGGGGGGHHHHGGGGHGHHGGGGGGGGGGGGGGGGGGGGGGGGGGGGGGFFFFFFFFFFFFBFFFFFFFFFFEFFFFFFFFFFFFFFFFFHFFFFFFFFFFFF:FFFFFFEFFFF0
@M05620:45:000000000-G6HP7:1:1101:13187:2794 1:N:0:137
TACCTGTACTGGGGAAGCATTTGAATATCCCCCCATGGTGATGGGGACGGAGAACTGCTCCATAAACACAGGCAACGTGCCTAACTTTCCCGGGAAGATGAAGTTCGGAGGTTATTTTGCATCGGTGAGCCAGACAGAATGATCCGATGAGGGGTGCGAAACTATTTGAGGAAAGGAAGCACCTTTTTATTAAATTTACCTTTTAGCAATCGCCATTCCTACCCTAAAGATCGGAAGAGCACACGTCTGAA
+
AAAABFFFFFFFGGFEFGGGGGGHHHHHHHHGGGGHHHBGFHHHHGGGGGGGGHHGHHHFHHHHHHHHHHHHGHHHGHHHHHHHHHHHHHGGGGGGGHHHGHHHHHFGEEF?FGHHHHHHHHHGGEGGHHHHHHGFHHHHHHFHGHGGGDFHGGEDDCADFGHHHHHHHGHGGHHHGBFGGFGGGGGGGGGGGBFFGGGGGGFGFFGGGGGGGADFFFFFFFFFFBFFFFFFEFFFFFFFFFBFFFEBFFF
@M05620:45:000000000-G6HP7:1:1101:13177:2810 1:N:0:137
TACCTGTACTGGGGAAGCATTTGAATATCCCCCCATGGTGATGGGGACGGAGAACTGCTCCATAAACACAGGCAACGTGCCTAACTTTCCCGGGAAGATGAAGTTCGGAGGTTATTTTGCATCGGTGAGCCAGACAGAATGATCCGATGAGGGGTGCGAAACTATTTGAGGAAAGGAAGCACCTTTTTATTAAATTTACCTTTTAGCAATCGCCATTCCTACCCTAAAGATCGGAAGAGCACACGTCTGAA
+
CCCBCFFFFFFFGGGGGGGGGGHHHHHHHHHGGGGHHHGHHHHHHGGGGGGGGHHHHHHHHHHHHHHHHHHHGGHHGHHHHHHHHHHHHHHGGGGGGHHHHHHHHHGGFEGCGHHHHHHHHHHGGGGGHHHHHHGHHHHHHHHHHHFGGGHHGGEEEGEGGGHHHHHHHGHGGHHHHGGGGGGGGGGGGGGGGGGGGGGGGGGGGGGFGGGGGFFFFFFFFFFFFFFFFFFFEFFFFFFFFFFFFFEFFFF
@M05620:45:000000000-G6HP7:1:1101:10539:2815 1:N:0:137
TACCTGTACTGGGGAAGCGTGTAGCAATCGCCATTCCTACCCTAAAGATCGGAAGAGCACACGTCTGAACTCCAGTCACAGCGATAGATCTCGTATGCCGTCTTCTGCTTGAAAAAAAAAAAAGCATACTTAGACCTTACTTAACCTCAAATACCTAAACTAACAAAAAAGTTATGTAATAACAATCTTACATCTAGTCAACTCCCTTCAGAACCCCCATCACGTCCATTCCCCACTCAACTCTCAGCTTT
+
ABABBFFFFFFFGGAEGGGGGGHGGHHHHGGGGGHHHHGHHHHHHHHHHHHGGGEFHGGHHHGHHHGFHHHHHHHHHHHHHHGGHGGEGDGHHGGHHHHGGGHGHHHGHHGGHHHGGFDDF/</011?<11?111>1111111111101000<000=<00000000...-.00000000000000;90;;9000090000;000;:/0;0009/.99--:/00.....90900//.;;/0/0000000090
@M05620:45:000000000-G6HP7:1:1101:13192:2822 1:N:0:137
TACCTGTACTGGGGAAGCATTTGAATATCCCCCCATGGTGATGGGGACGGAGAACTGCTCCATAAACACAGGCAACGTGCCTAACTTTCCCGGGAAGATGAAGTTCGGAGGTTATTTTGCATCGGTGAGCCAGACAGAATGATCCGATGAGGGGTGCGAAACTATTTGAGGAAAGGAAGCACCTTTTTATTAAATTTACCTTTTAGCAATCGCCATTCCTACCCTAAAGATCGGAAGAGCACACGTCTGAA
+
>AABBFFFFFFFGGGGGGGGGGHHHGHHHHHGGGGHHHFGHHHHHGGGGGGGGHHHHHHHHHHHHHHHHHHHGHHHGHHHHHHHHHHHHHHGGGGGGGHHHHHHGHGG?EFCGHHHHHHHHHHGGCEGHHHHHHGHFFHHHHHHHHGGGHHHGGFGGGGGGGHHGHHHHGHFHHHHHGGGGGFGGGGGGGGGGGGGGGGGGGGGGGFGGGGACDFFFFFFFFFFFFFFFFBFFFFFFFFFFFFF;9;FEFF
@M05620:45:000000000-G6HP7:1:1101:12248:2831 1:N:0:137
CATCCTGACCCTGAAGTACCCCATTGAGCATGGCATCGTCACCAACTGGGACGACATGGAGAAGATCTGGCACCACACCTTCTACAACGAGCTGCGCGTGGCCCCGGAGGAGCACCCAGTGCTGCTGACCGAGGCCCCCCTGAACCCCAAGGCCAACAGAGAGAAGATGACTCAGGTGAGGCTCGGCCGACGCCCGTGCTCCTCCCGTCCTTTCCCCAGTCATTTTCTGCCCGGCTTGATTTCTGACATTA
+
AAAAAFFFFFFFGGGGGGGGGG1EA11FH1GA000EGEH0G0F1A/B0BFHFAEGG?H0B01FFFGH21F1>@FAGHA>BCGEFHDF@>F>>?BCEE@E@//G</E<CC?EAFHHHGGHHHHHHHHHHHHGGGGGGGGGGGGHHHHGGGGHGHHGGGGGGGGGGGGGGGGGGGGGGGGGGGGGG@@FF@@@@@@@@@BBFFFFFFFFEBB?BFFFFFFBBFFFFFFFFFFFFF@?@@@;FFFFFFFFFFF/
@M05620:45:000000000-G6HP7:1:1101:10551:2832 1:N:0:137
TACCTGTACTGGGGAAGCGTGTAGCAATCGCCATTCCTACCCTAAAGATCGGAAGAGCACACGTCTCAACTCCAGTCACAGCTATAGATATCGTATGCCGTCTTCTGCTTGAAAAAAAAAACAGCTGACCGAGGCCCCCCTGAACCCCAAGGCCACCAGAGAGAAGATGACTCAGGTGAGGCTCGGCCGACGCCCGTGCTCCTCCCGTCCTTTCCCCAGTCATTTTCTGCCCGGCTTGATTTCTGACATTA
+
>A1AA1BDFFFBGEFCAC10AAF1GGHHHAAEA0EDGFFGAGAGH11BFF//BFEH00BGCH/BFG02BFFFHFFFGGG@1G1FBG2@B2BF/0BB0BFGEE>>GFHHGFF0BFGHEG<>///<@1@D<GCC//<>C-CCC.CC/<CCF?CC.GC..;CGGGGG/CF9CFFFGFEF0/FA?EAFG?.9--@@@@?-9;A-;/9:9--AB-9FFBBFB-BFFFFFFFB/B/9A--9;-9AB/;/;/:9/BB/
@M05620:45:000000000-G6HP7:1:1101:21973:2835 1:N:0:137
ATCTCTATCTCCTAAAAACCTGTTTAGATTTGGAGATAGACCTTCAGGTTTTTCATCATTTTCTGCATGAATTATACATTGACCACGTGGTCAGTTTGCAGCATTCTGTTATTTTGTTTGACAGAGTGTCTTGTTGAGAACATATGTAGGACATGATTTTTTCCTGCAACAGGGAAAATAAAGTATAAGTTTTAAAGATTTATTCTTTATTAAAGGATCTCAAAGCAAGCTTTAGAAAAAGGAAGAAAGGG
+
BCCCCFFFFFFFGGGGGGGGGGGGHHHHHHHHHHHGHHHHHHHHHHHHHHHGGHHHHHHHHHHHHHHGHHHHHHHHHHHHHFHHHHGHHGHHHHHHHHHHHHGHHHHHHHHHHHHHHHHHHHHHFGFGHHHHHHHHFHHEFGHHHHGFHFHHGHHHHHHHHGHHHHHGGGFGHGFHHHHHH2F>2?G1DGHHFBF1<1FHDDGF1GHBF1==F1F1<<FHDFGFFH//C.GHBBBFHHHAEDFB.CF/GFG
@M05620:45:000000000-G6HP7:1:1101:20300:2843 1:N:0:137
CATCCTGACCCTGAAGTACCCCATTGAGCATGGCATCGTCACCAACTGGGACGACATGGAGAAGATCTGGCACCACACCTTCTACAACGAGCTGCGCGTGGCCCCGGAGGAGCACCCAGTGCTGCTGACCGAGGCCCCCCTGAACCCCAAGGCCAACAGAGAGAAGATGACTCAGGTGAGGCTCGGCCGACGCCCGTGCTCCTCCCGTCCTTTCCCCAGTCATTTTCTGCCCGGGCTTGATTTCTGACATT
+
BBBBBFFFFCFFGGGFGGGGGGGHHHHHHHHHHHHHHGHHHGHGHGHHHHGHGGGGGHHFHFHHHGHHHGHHHGFHHGGHGHHHHHHHGGEFGFHGGGGGEEHFGGGGGGGGHHHHGGHHHFHHHHGHHHGCCGFFDGFCGGFGHHGFDGHEGHGGGGGGFBGGGGGGGGGFFFBFCBGGGGGGFFEFFFFF;>DA9..EFFFFFFFFDDFFFB9/;FDBBFFFFFFFFFFFF>--=.;.;FFFFFFFBFF
@M05620:45:000000000-G6HP7:1:1101:11836:2861 1:N:0:137
CATCCTGACCCTGAAGTACCCCATTGAGCATGGCATCGTCACCAACTGGGACGACATGGAGAAGATCTGGCACCACACCTTCTACAACGAGCTGCGCGTGGCCCCGGAGGAGCACCCAGTGCTGCTGACCGAGGCCCCCCTGAACCCCAAGGCCAACAGAGAGAAGATGACTCAGGTGAGGCTCGGCCGACGCCCGTGCTCCTCCCGTCCTTTCCCCAGTCATTTTCTGCCCGGCTTGATTTCTGACATTA
+
CCCCCFFFFFFFGGGGGGGGGGGHHHHHHHHHHHHHHGHHHGHHHGHHHHHHGGGGGHHHHHHHHHHHHHHHHGHHHGGHHHHHHHHHGGGGGHHGGGGGGGHHGGGGGGGGHHHHGGHHHHHHHHHHHHGGGGGGGGGGGGHHHHGGGGHGHHGGGGGGGGGGGGGGGGGGGGGGGGGGGGGGFFFFFFFFFFFFFFFFFFFFFFFFFFFFFFFFFFFFFFFFFFFFFEFFFFFFFF.FFFFFFBFFFF0
@M05620:45:000000000-G6HP7:1:1101:11884:2872 1:N:0:137
CATCCTGACCCTGAAGTACCCCATTGAGCATGGCATCGTCACCAACTGGGACGACATGGAGAAGATCTGGCACCACACCTTCTACAACGAGCTGCGCGTGGCCCCGGAGGAGCACCCAGTGCTGCTGACCGAGGCCCCCCTGAACCCCAAGGCCAACAGAGAGAAGATGACTCAGGTGAGGCTCGGCCGACGCCCGTGCTCCTCCCGTCCTTTCCCCAGTCATTTTCTGCCCGGCTTGATTTCGACATTAG
+
BCCCCFFFFFFFGGGGGGGGGGGHHHHHHHHHHHHHHGHHHGHHHGHHHGHHGGGGGHHHHHHHGHHHHHHHHGGHHGGHHHHHHHHHGGGGGHHGGGGGGGHHGGGGGGGGHHGHGGHHHHHGHHHHHHGGGGGGGGGGGGGHGHGGGGHGHHGGGGGGGGGGGFFGGGGGGGGGGGGGGGGGFFFFFAFFFFFF@DFFFFFFFFF9DFDFFFFFFFFFFFFFFFFFFFFFFFFFFB;BFFFF.A:DFFB
@M05620:45:000000000-G6HP7:1:1101:16846:2887 1:N:0:137
CATCCTGACCCTGAAGTACCCCATTGAGCATGGCATCGTCACCAACTGGGACGACATGGAGAAGATCTGGCACCACACCTTCTACAACGAGCTGCGCGTGGCCCCGGAGGAGCACCCAGTGCTGCTTACCGAGGCCCCCCTGAACCCCAAGGCCAACAGAGAGAAGATGACTCAGGTGAGGCTCGGCCGACGCCCGTGCTCCTCCCGTCCTTTCCCCAGTCATTTTCTGCCCGGCTTGATTTCTGACATTT
+
BABCCFFFFFFFGGGGGGGGGGGHHHHHHHHHHHHHHGHHHGHHHGHHHHHHGGGGGHHHHHHHHHHHHHHHHGHHHGGHHHHHHHHHGGGGGHHGGGGGGGHHGGGGGGGGHHHHGGHHHHHHHHHHHHGGGGGGGGGGGGHHHHGGGGHGHHHHGGGGGGGGGGGGGGGGGGGGGGGGGGGGFFFFFFFFFFFF@FFFFFFFFFFEDFFFFFFFFFFFFFFFFFFFFBFEFFFFFF.BFFFFFBFFFF/
@M05620:45:000000000-G6HP7:1:1101:11887:2891 1:N:0:137
CATCCTGACCCTGAAGTACCCCATTGAGCATGGCATCGTCACCAACTGGGACGACATGGAGAAGATCTGGCACCACACCTTCTACAACGAGCTGCGCGTGGCCCCGGAGGAGCACCCAGTGCTGCTGACCGAGGCCCCCCTGAACCCCAAGGCCAACAGAGAGAAGATGACTCAGGTGAGGCTCGGCCGACGCCCGTGCTCCTCCCGTCCTTTCCCCAGTCATTTTCTGCCCGGCTTGATTTCGACATTAG
+
CCCCCFFFFFFFGGGGGGGGGGGHHHHHHHHHHHHHHGHHHGHHHGHHHHHHGGGGGHHHHHHHHHHHHHHHHGHHHGGHHHHHHHHHGGGGGHHGGGGGGGHHGGGGGGGGHHHHGGHHHHHHHHHHHHGGGGGGGGGGGGHHHHGGGGHGHHGGGGGGGGGGGGGGGGGGGGGGGGGGGGGGFFFFFFFFFFFF@DDFFFFFFFFFFFFFFFFFFFFFFFFFFFFFFFFFFFFFFFFFFFFFEFDFFF:
@M05620:45:000000000-G6HP7:1:1101:16837:2906 1:N:0:137
CATCCTGACCCTGAAGTACCCCATTGAGCATGGCATCGTCACCAACTGGGACGACATGGAGAAGATCTGGCACCACACCTTCTACAACGAGCTGCGCGTGGCCCCGGAGGAGCACCCAGTGCTGCTTACCGAGGCCCCCCTGAACCCCAAGGCCAACAGAGAGAAGATGACTCAGGTGAGGCTCGGCCGACGCCCGTGCTCCTCCCGTCCTTTCCCCAGTCATTTTCTGCCCGGCTTGATTTCTGACATTA
+
CCCCCFFFFFFFGGGGGGGGGGGHHHHHHHHHHHHHHGHHHGHHHGHHHHHHGGGGGHHHHHHHHHHHHHHHHGGHHGGHHHHHHHHHGGGGGHHGGGGGGGHHGGGGGGGGHGHHGGHHHHHHHHHHHHGGGGGGGGGGGGHHHHGGGGHGHHHHGGGGGGGGGGGGGGGGGGGGGGGGGGGGFFFFFFFFFFFFFFFFFFFFFFFEDFFFFFFFFFFBFFFFFFFFFFFFFFFFFFFFFFFFFFFFFF0
@M05620:45:000000000-G6HP7:1:1101:11897:2906 1:N:0:137
CATCCTGACCCTGAAGTACCCCATTGAGCATGGCATCGTCACCAACTGGGACGACATGGAGAAGATCTGGCACCACACCTTCTACAACGAGCTGCGCGTGGCCCCGGAGGAGCACCCAGTGCTGCTGACCGAGGCCCCCCTGAACCCCAAGGCCAACAGAGAGAAGATGACTCAGGTGAGGCTCGGCCGACGCCCGTGCTCCTCCCGTCCTTTCCCCAGTCATTTTCTGCCCGGCTTGATTTCGACATTAG
+
3AAABFFFFFFFGGGGGGGGGGGHHBHHHHHFFHHHHGHHHGHHHGHHF2FGAEFGGHBHFHHGHHHHHFFFFGHHEEEHHHHFHHHHEFEEGFHGGGGGGGHHGECGCGDAGHHHGGEGGFGFGHHHHH?C<@AFGGGGGCFFHHGGGGEGEHGGGEGGGGDGFFEBCFFGGFFFGCFFAC9AF;EFF-B=BFFC99::BFFFFF;..ADFFBBFFF.BFFFBFFFFFFFF?@BF=>ABBFF.EE.9BF;
@M05620:45:000000000-G6HP7:1:1101:9703:2911 1:N:0:137
CATCCTGACCCTGAAGTACCCCATTGAGCATGGCATCGTCACCAACTGGGACGACATGGAGAAGATCTGGCACCACACCTTCTACAACGAGCTGCGCGTGGCCCCGGAGGAGCACCCAGTGCTGCTGACCGAGGCCCCCCTGAACCCCAAGGCCAACAGAGAGAAGATGACTCAGGTGAGGCTCGGCCGACGCCCGTGCTCCTCCCGTCCTTTCCCCAGTCATTTTCTGCCCGGCTTGATTTCTGACATTT
+
AAAAADFFFCFFFFGGGGGGGAEGHHHHGGHHHHHHHGHHHGHHHGHHHHGHFGGGGHHGHHAGFHHHHHHHHGHHHGGHHHHHHGHGEFGGGHFFGGEEGGFHGEF>CGDGEGHHGGFGHFFHHHHFGHGGGGCFGFGCCEHGGCEGCDGEGEA.9CFFFFGEGBBFGGGGFBFGFGFGGEAF@D.AB9@D;>FD9A9AFFFFFFA;DDFFFFFBFFDBF/B/BB9BFB99A@@DDF.FFFFFF/;9FF/
@M05620:45:000000000-G6HP7:1:1101:9705:2929 1:N:0:137
CATCCTGACCCTGAAGTACCCCATTGAGCATGGCATCGTCACCAACTGGGACGACATGGAGAAGATCTGGCACCACACCTTCTACAACGAGCTGCGCGTGGCCCCGGAGGAGCACCCAGTGCTGCTGACCGAGGCCCCCCTGAACCCCAAGGCCAACAGAGAGAAGATGACTCAGGTGAGGCTCGGCCGACGCCCGTGCTCCTCCCGTCCTTTCCCCAGTCATTTTCTGCCCGGCTTGATTTCTGACATTT
+
CCCCCFFFFFFFGGGGGGGGGGGHHHHHHHHHHHHHHGHHHGHHHGHHHHHHGGGGGHHHHHHHHHHHHHHHHGHHHGGHHHHHHHHHGGGGGHHGGGGGGGHHGGGGGGGGHGHHGGHGHHHHHHHGHHGGGGGGGGGGGGHHHHGGGDHGHHGGGGGGGGGGGGGGGGGGGGGGGGGGGGGGFFFFF>FFFFFF=ADFFFFFFFFFFFFFFFFFFF?FFFFFFFFFFFFFFAFFFFFFFFFBB0FFFF0
@M05620:45:000000000-G6HP7:1:1101:9365:3013 1:N:0:137
AGATTACTGCAACAGTTCCCCCTGGACCTGGAAAAGTTTCTTGCCTGGCTTACAGAAGCTGAAACAACTGCCAATGTCCTACAGGATGCTACCCGTAAGGAAAGGCTCCTAGAAGACTCCAAGGGAGTAAAAGAGCTGATGAAACAATGGCAAGTAAGTCAGGCATTTCCGCTTTAGCACTCTTGTGGATCCAATTGAACAATTCTCAGCATTTGTACTTGTAACTGACAAGCCAGGGACAAACAAAGATC
+
AAAAAFFF@@DFGGBBFGGGGGGEEBFGHFGFFHHHBGHHHHHHGHGGHHHHHHBDGHHHHHHHHHHHHHHHGHHHHFHHHHFHHFGGGHHHHHFBFFEGFHHHHHHHGHHHHGHGGHHHGGHGAFFEGDHHHEHGHGDFGGHGHHGHGHFBFGFHHHHGHHFHGHHHHHCEGGGHGFGHHHHHHFCEFGHHHGHHHGHGHHHHGHHFHHHHHHHCGFHHHGHGHHHHGFFHHGFGGGFEFFBAFEFFGG;
@M05620:45:000000000-G6HP7:1:1101:9355:3028 1:N:0:137
AGATTACTGCAACAGTTCCCCCTGGACCTGGAAAAGTTTCTTGCCTGGCTTACAGAAGCTGAAACAACTGCCAATGTCCTACAGGATGCTACCCGTAAGGAAAGGCTCCTAGAAGACTCCAAGGGAGTAAAAGAGCTGATGAAACAATGGCAAGTAAGTCAGGCATTTCCGCTTTAGCACTCTTGTGGATCCAATTGAACAATTCTCAGCATTTGTACTTGTAACTGACAAGCCAGGGACAAACAAAGATC
+
AAAACFFFFFFFGGGGGGGGGGGFHGGHGHGHGHHHFHHHHHHHHHHHHHHHHHGHHHHHHHHHHHHHHHHHGHHHHHHHHHGHHGHHHHHHHHGGGGHHHFHHHHHHGHHHHHHGGHHHHHHGEHGFHHHHHGHHHHGHHHHHHHHHGFGGGGHHHHHHGHHHHHHHHHGGGGGHGHHHHHHHHGHGHHHHHHHHHGHHHFHHHHHDGHGHHHHHHHHHHHHFHHHHHHHHHGFGGGGGGGGGGGGGGGF
@M05620:45:000000000-G6HP7:1:1101:19521:3064 1:N:0:137
ATCTCTATCTCCTAAAAACCTGTTTAGATTTGGAGATAGACCTTCAGGTTTTTCATCATTTTCTGCATGAATTATACATTGACCACGTGGTCAGTTTGCAGCATTCTGTTATTTTGTTTGACAGAGTGTCTTGTTGAGAACATATGTAGGACATGATTTTTTCCTGCAACAGGGAAAATAAAGTATAAGTTTTAAAGATTTATTCTTTAATAAAGGATCTCAAAGCCAGCTTTAGAAAAAGGAAGAAAGGG
+
CCBCCFFFFFFFGGGGGGGGGGGHHHHHHHHHHGHHHHHHHHHHHHHHHHHGGHHHHHHHHHHHHHHHHHHHHHHHHHHHHHHHHHGHGGHHGHHHHHHHHHFHHHHHHHHHHHHHHHHHHHHHEHGHHHHHHHHHHHHHHHHHHHHHHHHHHHHHHHHHHGHHHHHGHHHHHGGFHHGHHHHHHHHHHFHHHGGHHHHHHHHHHHHHGHGHGHHHHHHHHGHHFBHFGCGHHGHBGGHHEGHHHCGHHGG
@M05620:45:000000000-G6HP7:1:1101:17338:3076 1:N:0:137
CATCCTGACCCTGAAGTACCCCATTGAGCATGGCATCGTCACCAACTGGGACGACATGGAGAAGATCTGGCACCACACCTTCTACAACGAGCTGCGCGTGGCCCCGGAGGAGCACCCAGTGCTGCTGACCGAGGCCCCCCTGAACCCCAAGGCCAACAGAGAGAAGATGACTCAGGTGAGGCTCGGCCGACGCCCGTGCTCCTCCCGTCCTTTCCCCAGTCATTTTCTGCCCGGCTTGATTTCTGACATTA
+
CCCCCFFFFFFFGGGGGGGGGGGHHHHHHHHHHHHHHGHHHGHHHGHHHHHHGGGGGHHHHHHHHHHHHHHHHGHHHGGHHHHHHHHHGGGGGHHGGGGGGGHHGGGGGGGGHHHHGGHHHHHHHHHHHHGGGGGGGGGGGGHHHHGGGGHGHHGGGGGGGGGGGGGGGGGGGGGGGGGGGGGGFFFFFFFFFFFFBFFFFFFFFFFFFFFFFFFFFFFFFFFFFFFFFFFFFFFFFFFFFFFFFFFFFF0
@M05620:45:000000000-G6HP7:1:1101:19505:3083 1:N:0:137
ATCTCTATCTCCTAAAAACCTGTTTAGATTTGGAGATAGACCTTCAGGTTTTTCATCATTTTCTGCATGAATTATACATTGACCACGTGGTCAGTTTGCAGCATTCTGTTATTTTGTTTGACAGAGTGTCTTGTTGAGAACATATGTAGGACATGATTTTTTCCTGCAACAGGGAAAATAAAGTATAAGTTTTAAAGATTTATTCTTTAATAAAGGATCTCAAAGCCAGCTTTAGAAAAAGGAAGAAAGGG
+
BABBBFFFFFFFGGGGGGGGGGHHHHHHHHHHHHHHHHHHHHHHHHHHHHHGGHHHHHHHHHHHHHHHHGHHHHHHHHHHHHHHHHGHHGHHHHHHHHHHHHFHHHHHHHHHHHHHHHHHHHHHGHGGHHHHHHHHGHHHGHHHHHGHHFHHHHHHHHHHHGHHHGHBGHHHGGGHHGHHHFGFHHHHGGHHHFFFHHHHHHHHHHHHHGHHFFHBGHHGHBDGHGHHHGHHHHGGFFGHGFHHHHHHFFD
@M05620:45:000000000-G6HP7:1:1101:17341:3096 1:N:0:137
CATCCTGACCCTGAAGTACCCCATTGAGCATGGCATCGTCACCAACTGGGACGACATGGAGAAGATCTGGCACCACACCTTCTACAACGAGCTGCGCGTGGCCCCGGAGGAGCACCCAGTGCTGCTGACCGAGGCCCCCCTGAACCCCAAGGCCAACAGAGAGAAGATGACTCAGGTGAGGCTCGGCCGACGCCCGTGCTCCTCCCGTCCTTTCCCCAGTCATTTTCTGCCCGGCTTGATTTCTGACATTA
+
CCCCCFFFFFFFGGGGGGGGGGGHHHHHHHHHHHHHHGHHHGHHHGHHHHHHGGGGGHHHHHHHHHHHHHHHHGHHHGGHHHHHHHHHGGGGGHHGGGGGGGHHGGGGGGGGHHHHGGHHHHHHHHHHHHGGGGGGGGGGGGHHHHGGGGHGHHGGGGGGGGGGGGGGGGGGGGGGGGGGGGGGFFFFFFFFFFFF@DFFFFFFFFFEFFFFFFFFFFFFFFFFFFFFFFFFDCFFFFFFFFFFFFFFFFB
@M05620:45:000000000-G6HP7:1:1101:12984:3121 1:N:0:137
AAACCAAGCAGACACTCACCGCTCCCTCGCCACAGGCCAATAGTTTGTCCTCACTGAGTTGGCAACAAGTGGCTGCTGTGGCTGCCATTTTTCTGGTGATGGCCATCAGCTCCGACGAGGTCAGCTGGGGGGCTTTCTTTGTGTAAGCAACGAGAAACCTGAAAGAAGCATTTTTTAACTAAGTCCTGCTGAGTCATTCATGAGTTTTTAGCCGCCTTGCTTCTTCTCACAGACTCTCTACTCTCATGCCA
+
AABCBBBFCFFFGGGGGGGGGGGGGGHHGGGGGHHHGGHHHHHHHHGHHHHHHHHHHHHHHHHHHHHHHGHHGHGGHHGCHHHGGHHHHHHHHHHHHHGHHHHHHHHHHHHHHGGGGGGGDHGHHHHHGGGGGGGGGGGGGGGGGGFFFFFFFFFFFFFFFFFFFFFFFFFFFFFFFFFFFFFFFFFFFFFFFFFFFFFFFFFFFFFFFEFFFFFFFFFFFFFFFFFFFFFFFFFFFFFFFFFFFFFFEFB
@M05620:45:000000000-G6HP7:1:1101:21705:3125 1:N:0:137
CATCCTGACCCTGAAGTACCCCATTGAGCATGGCATCGTCACCAACTGGGACGACATGGAGAAGATCTGGCACCACACCTTCTACAACGAGCTGCGCGTGGCCCCGGAGGAGCACCCAGTGCTGCTGACCGAGGCCCCCCTGAACCCCAAGGCCAACAGAGAGAAGATGACTCAGGTGAGGCTCGGCCGACGCCCGTGCTCCTCCCGTCCTTTCCCCAGTCATTTTCTGCCCGGCTTGATTTCTGACATTT
+
BBBBBFFFFFFFGFGFGGGGGGFGHHHHHFHHGHHHHGHHHGHHEGHHHHGHGGGGGHHFHHHHHHHHHHHHHGHHGGGHHHHHHHHHGGGGGHHGGGGGGGHHGGGFGGGGGHHHGGHHHHHHHGHHHHGGGGGGGCGGGGFHHHGGGGHGHHGGGGGEGFGGFGGGGEFGGGGGGGGGGGGGFFEF;@=DCFFFFFFFFFFFFFFAD;.BFFFFBFFFFFFFFFFFF/BEDFFFFA.BFFFFE9FFFF/
@M05620:45:000000000-G6HP7:1:1101:21696:3140 1:N:0:137
CATCCTGACCCTGAAGTACCCCATTGAGCATGGCATCGTCACCAACTGGGACGACATGGAGAAGATCTGGCACCACACCTTCTACAACGAGCTGCGCGTGGCCCCGGAGGAGCACCCAGTGCTGCTGACCGAGGCCCCCCTGAACCCCAAGGCCAACAGAGAGAAGATGACTCAGGTGAGGCTCGGCCGACGCCCGTGCTCCTCCCGTCCTTTCCCCAGTCATTTTCTGCCCGGCTTGATTTCTGACATTA
+
BBBBBFFFFFFFGFGGGGGGGGGHHHHFHHHHHHHHHGHHHGHHHGHGHHHHGGGGGHHHHHCHHHHHFHHHHGHHHGGHHHHHHHHHGGGGGHHGGGEGGGHHGGGGGGGGHHHHGGHHHHHHHHHHHHGGGGGGGGGGGGGHHHGGGGHGHHGGGGGGGGGGGGGGGGGGGGGGGGGGGGGGFFFFFFFFFFFFDFFFFFFFFFFFFFFFFFFFFFFFFFFFFFFFFFFFFFFFFF:FFFFFFFFFFF/
@M05620:45:000000000-G6HP7:1:1101:21718:3144 1:N:0:137
CATCCTGACCCTGAAGTACCCCATTGAGCATGGCATCGTCACCAACTGGGACGACATGGAGAAGATCTGGCACCACACCTTCTACAACGAGCTGCGCGTGGCCCCGGAGGAGCACCCAGTGCTGCTGACCGAGGCCCCCCTGAACCCCAAGGCCAACAGAGAGAAGATGACTCAGGTGAGGCTCGGCCGACGCCCGTGCTCCTCCCGTCCTTTCCCCAGTCATTTTCTGCCCGGCTTGATTTCTGACATTT
+
AAABBFFFFFFFGGGGGFGGGGGGHHHGHFHGGGHHHGHHHGHFFFHHHGHHGGGGGHHHHHHHFHHGGHHHHGHHGGGHGHHHHGHHGGGGGHHGGG>EGGHHGGGGGGGGHHHHGGHHHHHHHHHHHFGGGGGGGGGGGGHHHHGGGGHGHHGGGGGGGGGEFFFFGEFFGGGGGGGGFGFGFFFFFCFFFFFCBDF?FFFFFFFEDDFFFFFFBFFFFFFFFFFFFEFEADFCFC.BFFFFF/:BBF/
@M05620:45:000000000-G6HP7:1:1101:16290:3151 1:N:0:137
CATCCTGACCCTGAAGTAACCCATTGAGCATGGCATCGTCACCAACTGGGACGACATGGAGAAGATCTGGCACCACACCTTCTACAACGAGCTGCGCGTGGCCCCGGAGGAGCACCCAGTGCTGCTGACCGAGGCCCCCCTGAACCCCAAGGCCAACAGAGAGAAGATGACTCAGGTGAGGCTCGGCCGACGCCCGTGCTCCTCCCGTCCTTTCCCCAGTCATTTTCTGCCCGGCTTGATTTCTGACATTA
+
AA?ABFDFFFFFGGGGGGFGGGFHHHHHHHGHFHHHHGHHDEGFGGGHBHFHGFGGGHGHHGEFFFHGGGHHHGHHHGGHGHFGHH3FEFGGFHHGGGEECEHHGEGGCCGGHEHHGGH2FG1GHHFGFHCGGGGGGGGGGGGHFHGGDGHEGH..CEGGGGGFFFBCGBBFGFGGFGFGGFGGFCFF=BFF-BF>;;DFFFFFFF?ADD.;FFFF..AFF/FFFFFFFFF?DDCFFD;/;/BFFFF//B9
@M05620:45:000000000-G6HP7:1:1101:16268:3155 1:N:0:137
CATCCTGACCCTGAAGTACCCCATTGAGCATGGCATCGTCACCAACTGGGACGACATGGAGAAGATCTGGCACCACACCTTCTACAACGAGCTGCGCGTGGCCCCGGAGGAGCACCCAGTGCTGCTGACCGAGGCCCCCCTGAACCCCAAGGCCAACAGAGAGAAGATGACTCAGGTGAGGCTCGGCCGACGCCCGTGCTCCTCCCGTCCTTTCCCCAGTCATTTTCTGCCCGGCTTGATTTCTGACATTA
+
ABCCCFFFFFFFGGGGGGGGGGGHHHHHHHHHHHHHHGHHHGHHHGHHHHHHGGGGGHHHHHHHHHHHHHHHHGHHHGGHHHHHHHHHGGGGGHHGGGGGGGHHGGGGGGGGHGHHGGHHHHHHHHHHHHGGGGGGGGGGGGHHHHGGGGHGHHGGGGGGGGGGGGGGGGGGGGGGGGGGGGGGFFFFFFFFFFFFDFFFFFFFFFFFFFFFFFFFFFFFFFFFFFFFFFFFFFFFFFFFFFFFFFFFFF9
@M05620:45:000000000-G6HP7:1:1101:19974:3220 1:N:0:137
CATCCTGACCCTGAAGTACCCCATTGAGCATGGCATCGTCACCAACTGGGACGACATGGAGAAGATCTGGCACCACACCTTCTACAACGAGCTGCGCGTGGCCCCGGAGGAGCACCCAGTGCTGCTGACCGAGGCCCCCCTGAACCCCAAGGCCAACAGAGAGAAGATGACTCAGGTGAGGCTCGGCCGACGCCCGTGCTGCTCCCGTCCTTTCCCCAGTCATTTTCTGCCCGGCTTGATTTCTGACATTT
+
A3ABBFFFFFFFGGGGGGGGGGGHHHCHHHHHCHHHHGHHHGHHHGHHHHGHGGGGGGHGHHHHGHHHHHHHHGHHHGGHHHHHHGHHGGGGGHHGGGEFFGHHGGGGGGGGHHHHGGHHGHHHHHGHHHGGGGFGGGGGGGHHHHGGGGHGHHGGGGGGGGGGFFBFFGGGGGGGGGFGGGGGFFEFF;FFFFFF@ADAFFFFFFFADD9BFFFFFFF/BFFFFFFFFFFFBD=FFFA9FFFBF///BF/
@M05620:45:000000000-G6HP7:1:1101:19958:3232 1:N:0:137
CATCCTGACCCTGAAGTACCCCATTGAGCATGGCATCGTCACCAACTGGGACGACATGGAGAAGATCTGGCACCACACCTTCTACAACGAGCTGCGCGTGGCCCCGGAGGAGCACCCAGTGCTGCTGACCGAGGCCCCCCTGAACCCCAAGGCCAACAGAGAGAAGATGACTCAGGTGAGGCTCGGCCGACGCCCGTGCTGCTCCCGTCCTTTCCCCAGTCATTTTCTGCCCGGCTTGATTTCTGACATTA
+
DDDDDFFFFFFFGGGGGGGGGGGHHHHHHHHHHHHHHGHHHGHHHGHHHHHHGGGGGHHHHHHHHHHHHHHHHGHHHGGHHHHHHHHHGGGGGHHGGGGGGGHHGGGGGGGGHHHHGGHHHHHHHHHHHHGGGGGGGGGGGGHHHHGGGGHGHHGGGGGGGGGGGGGGGGGGGGGGGGGGGGGGFFFFFFFFFFFFDFFFFFFFFFFEFFFFFFFFFFFFFFFFHHFFFFFFDFFFFFBFFFFFFBFFFF0
@M05620:45:000000000-G6HP7:1:1101:19943:3242 1:N:0:137
CATCCTGACCCTGAAGTACCCCATTGAGCATGGCATCGTCACCAACTGGGACGACATGGAGAAGATCTGGCACCACACCTTCTACAACGAGCTGCGCGTGGCCCCGGAGGAGCACCCAGTGCTGCTGACCGAGGCCCCCCTGAACCCCAAGGCCAACAGAGAGAAGATGACTCAGGTGAGGCTCGGCCGACGCCCGTGCTGCTCCCGTCCTTTCCCCAGTCATTTTCTGCCCGGCTTGATTTCTGACATTA
+
AAAABFFFFFFFGGGGGGGGGGGHHHHHGHHHHHHHHGHHHGHHHGHHHHHHGGGGGHHHHHHHGHHHHHHHHGHHHGGHHHHHHHHHGGGGGHHGGGGGGGHHGGGGGGGGHHHHGGHHFGGHHHHHHHGGGGGGGGGGGGHHHHGGGGHGHHGGGGGGGGGGBFFGGGGFFGGGGBFGGGGGFFFFDAFFFFF--;;.:B:;FFFADFFFFFFFFFAFFFFFFFFFBFFFDCFFFFFFFFEFFFF/FF9
@M05620:45:000000000-G6HP7:1:1101:8644:3280 1:N:0:137
CATCCTGACCCTGAAGTACCCCATTGAGCATGGCATCGTCACCAACTGGGACGACATGGAGAAGATCTGGCACCACACCTTCTACAACGAGCTGCGCGTGGCCCCGGAGGAGCACCCAGTGCTGCTGACCGAGGCCCCCCTGAACCCCAAGGCCAACAGAGAGAAGATGACTCAGGTGAGGCTCGGCCGACGCCCGTGCTCCTCCCGTCCTTTCCCCAGTCATTTTCTGCCCGGCTTGATTTCTGACATTA
+
CCCCCFFFFFFFGGGGGGGGGGGHHHHHHHHGHHHHHGHHHGHHHGHGGHGHGGGGGHHHGHHHHHHHHHHHHGHHHGGHHHHHHGHHGGGGGHHGGGEGGGHHGGGGGGGGGHHHGGF?GHHHHGHHHHGGGGGGGGGGGGHHHHGGGGHGHHGGGGGGGGGGGGFBFGFGGGGGGGGGGGGGFFFFFBDFFFFF@DDFFFFFFFFEFFDFFFFFFFFFFFFFFFFFFEFFFFFDCF;BFFFFFFFFFF0
@M05620:45:000000000-G6HP7:1:1101:22219:3297 1:N:0:137
AGATTACTGCAACAGTTCCCCCTACACTCTTTCCCTACAAGCCAGGGACAAAACAAAGATCGGAAGAGCACACGTCTGAACTCCAGTCACAGCGATAGATCTCGTATGCCGTCTTCTGCTTGAAAAAAAAAACATGTCTTGTTGAGACCACAAGTAAGCCATAATTTTCACCTTCTACCGAAAACCTACTGTCTAAGTTATAAAGATTTATTCTTTTATACAGGACCTAAAATCTCTCTTTAGCAAAACCA
+
AAAA1FDFBBDFFGFGF3GGCEGCGCGCGGHFHBEGCGGHHHGFGHGBFEEBBGHCEGCGDGAAF/GCEHFGFEHHHG1FFDHHF1F1@F1FHG/GCGFD1GHFFFCE>GEEEFFBHFHHHE01110/>CB///?111?FGGG0F1.1.<...<1111<//=000000000<<0/0;00:.---/.://0;00;0;;;00;0;000CFFGG0FF0000;0000/...////9/;/;/;9///9//;/----
@M05620:45:000000000-G6HP7:1:1101:18520:3314 1:N:0:137
CATCCTGACCCTGAAGTACCCCATTGAGCATGGCATCGTCACCAACTGGGACGACATGGAGAAGATCTGGCACCACACCTTCTACAACGAGCTGCGCGTGGCCCCGGAGGAGCACCCAGTGCTGCTGACCGAGGCCCCCCTGAACCCCAAGGCCAACAGAGAGAAGATGACTCAGGTGAGGCTCGGCCGACGCCCGTGCTCCTCCCGTCCTTTCCCCAGTCATTTTCTGCCCGGCTTGATTTCTGACATTA
+
BBBBBFFFFFFFGGGGGGGGGGGHGHHHHHHHHHHHHGHHHGHHHGHHGHHHGGGGGHHHGHHHHHHHHHHHHGHHHGGHHHHHHHHHGGGGGHHGGGGGGGHHGGGGGCGGHHHHGGHGHHHHHHHHHHGGGGGGGGGGGGHHHHGGGGHGHHGGGGGGGGGGGGGFGGGGGGGGBFGGGGGGFFFFFCFFFFFF-DFFFFFFFFFADFDFFFFFFFFFFFFFFFFFFFFFDFFFFF?FFFFFFFFFFF/
@M05620:45:000000000-G6HP7:1:1101:22222:3317 1:N:0:137
AGATTACTGCAACAGTTCCCCCTACACTCTTTCCCTACAAGCCAGGGACAAAACAAAGATCGGAAGAGCACACGTCTGAACTCCAGTCACAGCGATAGATCTCGTATGCCGTCTTCTGCTTGAAAAAAAAAAAATTCTTAGTGTAATCAGCGAGTAACCGATAAGAAGAATGTTTTAACTAAGAAATGCAGAGACATACGTGAGGGTTTATCCGCCTAGCTTCAGCTCCCAGACTCTCTACTCACAGTACA
+
BBBBBFFFFFFFGGFGGGGGGGGGHHGHHHGHHHHHHHHH3FFHHHGAFGHHHHGHHHHHHH?EGEGGGHHHH?GHHGFHHGHHHHHFHHHGHGGHGGHH4GHHFEGHGHGEGHGHHHHHHHHHHHGCG?C@//01111111111=11111.<-<.000----;000C//:0009/00;000;0090000;0.///900.99......./9/;.....////9/9//;/;./.9///;9B//B/////9//
@M05620:45:000000000-G6HP7:1:1101:22571:3325 1:N:0:137
CATCCTGACCCTGAAGTACCCCATTGAGCATGGCATCGTCACCAACTGGGACGACATGGAGAAGATCTGGCACCACACCTTCTACAACGAGCTGCGCGTGGCCCCGGAGGAGCACCCAGTGCTGCTGACCGAGGCCCCCCTGAACCCCAAGGCCAACAGAGAGAAGATGACTCAGGTGAGGCTCGGCCGACGCCCGTGCTCCTCCCGTCCTTTCCCCAGTCATTTTCTGCCCGGCTTGATTTCTGACATTA
+
BBBBBFFFFFFFGGGGGGGGGGGHHHHHHGHHHHHHHGHHHGHHHGHHHHHHGGGGGHHHHHHHHHHHHHHHHGHHHGGHHHHHHHHHGGGGGHHGGGGGGGHHGGGGGGGGHHHHGGHHHHHHHHHHHHGGGGGGGGGGGGHHHHGGGGHGHHGGGGGGGGGGGGGGGGGGGGGGGGGGGGGGFFFFFADFFFFFFFFFFFFFFFFEFFFFFFFFFFDFFFFFFFFFFFFFFFAFFFFFFFFFFFFFFF/
@M05620:45:000000000-G6HP7:1:1101:10871:3336 1:N:0:137
TACCTGTACTGGGGAAGCATTTGAATATCCCCCCATGGTGATGGGGACGGAGAACTGCTCCATAAACACAGGCAACGTGCCTAACTTTCCCGGGAAGATGAAGTCAAAGAGCGACCACAGCTCTTCGGAGGTTATTTTGCATCGGTGAGCCAGACAGAATGATCCGATGAGGGGTGCGAAACTATTTGAGGAAAGGAAGCACCTTTTTATTAAATTTACCTTTTAGCAATCGCCATTCCTACCCTAAAGAT
+
ABABCFFFFFFFGGFGGGGGGGHHHHHHHHHGGGGHHHHHGHHHHGGGGGGGGHHHHHHHHHHHHGHHHHHHGHHHGHHHHHHHHHHHHHHGGGGGGHHHHHHHHHHHHHHHGGGGGHHHGHHHHHHGGGGEHFHHHHHHFHHGGGGE><FGHHGHHHHHHHHHHHEGGHHHGGAEDFCGGGGGGGGGGGGFGFGGGGGGGGFFFFFFFFFFFFFFFFFFFFFFFFFFFFFFFFDEFFFFFFAFFFFFFFF
@M05620:45:000000000-G6HP7:1:1101:22584:3346 1:N:0:137
CATCCTGACCCTGAAGTACCCCATTGAGCATGGCATCGTCACCAACTGGGACGACATGGAGAAGATCTGGCACCACACCTTCTACAACGAGCTGCGCGTGGCCCCGGAGGAGCACCCAGTGCTGCTGACCGAGGCCCCCCTGAACCCCAAGGCCAACAGAGAGAAGATGACTCAGGTGAGGCTCGGCCGACGCCCGTGCTCCTCCCGTCCTTTCCCCAGTCATTTTCTGCCCGGCTTGATTTCTGACATTA
+
AA?ABFDFFFFFFGG4FFGGGGEGGDBDG4BFGFGHH?AGEEFFGGHHEFFGE0EEEGF3FFGHHEG5GDFFHAFHFEEFGHHFHHHH/11>EFFGGGE>E@HHEE@CGG?BGFCGDGH<1FFHHHHFCGGCC?-<C@@@:./CHHADGGEGHCEGEGGEFFFGFFG09C0FB90/;99..AAFB-.A9@B?=BBBB9A99//FBA.AADFBBFFF.BD9B9/BFB/9BFFED9-9B-.99BFFBB9//;/
@M05620:45:000000000-G6HP7:1:1101:10874:3354 1:N:0:137
TACCTGTACTGGGGAAGCATTTGAATATCCCCCCATGGTGATGGGGACGGAGAACTGCTCCATAAACACAGGCAACGTGCCTAACTTTCCCGGGAAGATGAAGTCAAAGAGCGACCACAGCTCTTCGGAGGTTATTTTGCATCGGTGAGCCAGACAGAATGATCCGATGAGGGGTGCGAAACTATTTGAGGAAAGGAAGCACCTTTTTATTAAATTTACCTTTTAGCAATCGCCATTCCTACCCTAAAGAT
+
BBBCCFFFFFFFGGGGGGGGGGHHHHHHHHHGGGGHHHGHHHHHHGGGGGGGGHHHHHHHHHHHHGHHHHHHGHHHGHHHHHHHHHHHHHHGGGGGGHHHHHHHHHHHHHHHGGGGGHHHHHHHHHHGGGGEHFHHHHHHGHHGGGEF><GHHHGHHHGHHHHHHHGGGHHHGGEGGGEGGGGGGGGGGGGGGFGGGGGGGGFFFFFFFFFFFFFFFFFFFFFFFFFFFFFFFFFFFFFFFFFFFFFFFFF
@M05620:45:000000000-G6HP7:1:1101:16283:3413 1:N:0:137
AAACCAAGCAGACACTCACCGCTCCCTCGCCACAGGCCAATAGTTTGTCCTCACTGAGTTGGCAACAAGTGGCTGCTGTGGCTGCCATTTTTCTGGTGATGGCCATCAGCTCCGACGAGGTCAGCTGGGGGGCTTTCTTTGTGTAAGCAACGAGAAACCTGAAAGAAGCATTTTTTAACTAAGTCCTGCTGAGTCATTCATGAGTTTTTAGCCGCCTTGCTTCTTCTCACAGACTCTCTACTCTCATGCCA
+
BBBBAABFBFFFGGGGGGGGGGGGGGHHGGGGGHHHGGHHHHHHHHHHHHHHHHHHHHGHHHHHHHHHHHHHGHGGFHGHHHHGGHHHHHHHHHHHHHHHHGHHHHHHHGHHHGGGGGGGFFHHHHHHGGGGGGGGGGGGGGGGGGFFFFFFFFFFFFFFFFFFFFFFFFFFFFFFFFFFFFFFFFFFFFFFFFFFFFFFFFFFFFFFFFFFFFFFFFFFFFFFFFFFFFFFBFBFFFFFFFFFFFFFFFF
@M05620:45:000000000-G6HP7:1:1101:16281:3436 1:N:0:137
AAACCAAGCAGACACTCACCGCTCCCTCGCCACAGGCCAATAGTTTGTCCTCACTGAGTTGGCAACAAGTGGCTGCTGTGGCTGCCATTTTTCTGGTGATGGCCATCAGCTCCGACGAGGTCAGCTGGGGGGCTTTCTTTGTGTAAGCAACGAGAAACCTGAAAGAAGCATTTTTTAACTAAGTCCTGCTGAGTCATTCATGAGTTTTTAGCCGCCTTGCTTCTTCTCACAGACTCTCTACTCTCATGCCA
+
CCBCCABFCFFFGGGGGGGGGGGGGGHHGGGGGHHHGGHHHHHHHHHHHHHHHHHHHHGHHHHHHHHHHHHHGHGGHHGHHHHGGHHHHHHHHHHHHHHHHHHHHHHHHHHHHGGGGGGGFHHHHHHHGGGGGGGGGGGGGGGGGGFFFFFFFFFFFFFFFFFFFFFFFFFFFFFFFFFFFFFFFFFFFFFFFFFFFFFFFFFFFFFFFFFFFFFFFFFFFFFFFFFFFFFFFFFFFFFFFFFFFFFFFFF
@M05620:45:000000000-G6HP7:1:1101:13554:3446 1:N:0:137
CATCCTGACCCTGAAGTACCCCATTGAGCATGGCATCGTCACCAACTGGGACGACATGGAGAAGATCTGGCACCACACCTTCTACAACGAGCTGCGCGTGGCCCCGGAGGAGCACCCAGTGCTGCTGACCGAGGCCCCCCTGAACCCCAAGGCCAACAGAGAGAAGATGACTCAGGTGAGGCTCGGCCGACGCCCGTGCTCCTCCCGTCCTTTCCCCAGTCATTTTCTGCCCGGCTTGATTTCTGACATTA
+
CCCCCFFFFFFFGGGGGGGGGGGHHHHHHHHHHHHHHGHHHGHHHGHHHHHHGGGGGHHHHHHHHHHHHHHHHGHHHGGHHHHHHHHHGGGGGHHGGGGGGGHHGGGGGGGGHGHHGGHGHHHHHHCFHHGGGGGGGGGGGGHHHHGGGGHGHHAGGGGGGGDFGGGGGGGGGGGGGGGGGGGGFFFFFFFFFFFFDDFFFFFFFFFFFFFFFFFFFFDFFFFFFFFFFFFEDFFFFF?FFBBFFBFFFF/
@M05620:45:000000000-G6HP7:1:1101:10702:3449 1:N:0:137
TACCTGTACTGGGGAAGCATTTGAATATCCCCCCATGGTGATGGGGACGGAGAACTGCTCCATAAACACAGGCAACGTGCCTAACTTTCCCGGGAAGATGAAGTCAAAGAGCGACCACAGCTCTTCGGAGGTTATTTTGCATCGGTGAGCCAGACAGAATGATCCGATGAGGGGTGCGAAACTATTTGAGGAAAGGAAGCACCTTTTTATTAAATTTACCTTTTAGCAATCGCCATTCCTACTCTAAAGAT
+
A?3ABFFFFFFFGGFGGGGGGGHHGHHHHHHGGGGGFGFGDGHHHGFGGGGGAGHGHHHHHBF5GHHFGHGHFEFHEHHHHHHGGGHHHGHFGGGGGHHHBGHHHHHHHHHHG?CGGHHGHHFHHHHGDD?EHFHHHHHHFHFDGGG.>1>CGCGHGGBGFFHHHH.:EGGHG-:AA@;BABGBFGGGGGF099AFFFGEBFEFFFFFFFBBF/FFF/B9FFFF/BFF/B;?EDAEB;BFFB//B;//;FF
@M05620:45:000000000-G6HP7:1:1101:18133:3455 1:N:0:137
CATCCTGACCCTGAAGTACCCCATTGAGCATGGCATCGTCACCAACTGGGACGACATGGAGAAGATCTGGCACCACACCTTCTACAACGAGCTGCGCGTGGCCCCGGAGGAGCACCCAGTGCTGCTGACCGAGGCCCCCCTGAACCCCAAGGCCAACAGAGAGAAGATGACTCAGGTGAGGCTCGGCCGACGCCCGTGCTCCTCCCGTCCTTTCCCCAGTCATTTTCTGCCCGGCTTGATTTCTGACATTA
+
DDDDDFFFFFFFGGGGGGGGGGGHHHHHHHHHHHHHHGHHGGHHHGHHHHHHGGGGGHHHHHHHHHHHHHHHHGHHHGGHHHHHHHHHGGGGGHHGGGGGGGHHGGGGGGGGHHHHGGHGHHHHHHHHHHGGGGGGGGGGGGHHHHGGGGHGHHGGGGGGGGGGGGGGGGGGGGGGGGGGGGGGFFFFFFFFFFFF@DFFFFFFFFFEFFFFFFFFFFFBFFFFFFFFFFFFFAFFFFAFFFFFFFFFFF0
@M05620:45:000000000-G6HP7:1:1101:10621:3455 1:N:0:137
CATCCTGACCCTGAAGTACCCCATTGAGCATGGCATCGTCACCAACTGGGACGACATGGAGAAGATCTGGCACCACACCTTCTACAACGAGCTGCGCGTGGCCCCGGAGGAGCACCCAGTGCTGCTGACCGAGGCCCCCCTGAACCCCAAGGCCAACAGAGAGAAGATGACTCAGGTGAGGCTCGGCCGACGCCCGTGCTCCTCCCGTCCTTTCCCCAGTCATTTTCTGCCCGGCTTGATTTCTGAAATTA
+
BBBBBFBFFFFFGGGGGGGGGGGHHHHHHHHHHHFHHGHHHGHFHGHHHHHHGGGGGHHHHHGHHHHHHHHHHGHHHGGHHHHHHHHHGGGGGHHGGGEEGGHHGGGGGGGGHGHHGGHFHHHHHHHHHHGGGGGGGGGGGGEHHHGGGGHGHHGGGGGGGGGGFGGGFGGGGGGGGFGGGGGGFDAFFFFFFFFFADDEFFFFFF?ADDAFFFFFFFFFFFFFFFFBF/FEDAFFFDAFFFFFF//:/:/
@M05620:45:000000000-G6HP7:1:1101:10709:3466 1:N:0:137
TACCTGTACTGGGGAAGCATTTGAATATCCCCCCATGGTGATGGGGACGGAGAACTGCTCCATAAACACAGGCAACGTGCCTAACTTTCCCGGGAAGATGAAGTCAAAGAGCGACCACAGCTCTTCGGAGGTTATTTTGCATCGGTGAGCCAGACAGAATGATCCGATGAGGGGTGCGAAACTATTTGAGGAAAGGAAGCACCTTTTTATTAAATTTACCTTTTAGCAATCGCCATTCCTACCCTAAAGAT
+
BCBCCFFFFFFFGGGGGGGGGGHHHHHHHHHGGGGHHHGHHHHHHGGGGGGGGHHHHHHHHHHHHGHHHHHHGHHHGHHHHHHHHHHHHHHGGGGGGHHHHHHHHHHHHHHHGGGGGHHHHHHHHHHGGGGEHHHHHHHHGHHGGEEF>>FHHHGHHHHHHHHHHHGGGHHHGGEFGGDGGGGGGGGGGGGFFGGGGGGGGGFFFFFFFFFFFFFFFFFFFFFFFFFFFFFFFFDFFFFFFFFFFFFFFFF
@M05620:45:000000000-G6HP7:1:1101:10611:3470 1:N:0:137
CATCCTGACCCTGAAGTACCCCATTGAGCATGGCATCGTCACCAACTGGGACGACATGGAGAAGATCTGGCACCACACCTTCTACAACGAGCTGCGCGTGGCCCCGGAGGAGCACCCAGTGCTGCTGACCGAGGCCCCCCTGAACCCCAAGGCCAACAGAGAGAAGATGACTCAGGTGAGGCTCGGCCGACGCCCGTGCTCCTCCCGTCCTTTCCCCAGTCATTTTCTGCCCGGCTTGATTTCTGACATTA
+
BBCCCFFFFFFFGGGGGGGGGGGHHHHHHHHGHHHHHGHHHGHHHGHHHHHHGGGGGHHGHHHHHHHHHGHHHGHHHGGHHHHHHHHHGFEGGHHGGGGGGGHHGGGGGGGGHGHHGGGGHHHHHHGHHGGGGGGGGGGGGGHHHHGGGGHGHHGGGGGGGGGGGGGGGGGGGGFGGGGGGGEGFFFFFFFFFFFFDDFEFFFFFFFEFFFFFFFFFFDFFFFFFFFFFFFFFFFFFFFFFFFFFFFFFF/
@M05620:45:000000000-G6HP7:1:1101:17517:3472 1:N:0:137
TACCTGTACTGGGGAAGCGTGTAGCAATCGCCATTCCTACCCTAAAGATCGGAAGAGCACACGTCTGAACTCCAGTCACAGCGATAGATCTCGTATGCCGTCTTCTGCTTGAAAAAAAAAAAAATAAAACAATGAGTGTTGTTGCGAACTGATGTAGGAAATGCTTTTGTCGTACAGCCGGGCACGTCAATTCTTGGGTGTTGTGATATCTGTTTTGCTGACGGAGCACAAAGCCAGCATTGGACAGAGGC
+
CCCCDFFFFFFFGGGGGGGGGGHHHHHHHGGGGGHHHHHHHHHHHHHHHHHGGGGHHHHHHHGHHHGHHHHHHHHHHHHHHHGGHGGHHHHHHGGHHHHGGGHGHHHHHHHHHHHGGGG@D<//011111<.1111>1=>.<..0<---.000:C0;000/<000;0:0:0.;.;.00.---;-.::...0990009...-../;0000000000;.0:00/.-..-..//.:/9/.;/:0000009;/..
@M05620:45:000000000-G6HP7:1:1101:18927:3475 1:N:0:137
CATCCTGACCCTGAAGTACCCCATTGAGCATGGCATCGTCACCAACTGGGACGACATGGAGAAGATCTGGCACCACACCTTCTACAACGAGCTGCGCGTGGCCCCGGAGGAGCACCCAGTGCTGCTGACCGAGGCCCCCCTGAACCCCAAGGCCAACAGAGAGAAGATGACTCAGGTGAGGCTCGGCCGACGCCCGTGCTCCTCCCGTCCTTTCCCCAGTCATTTTCTGCCCGGCTTGATTTCTGACATTA
+
BBCCCFFFFFFFGGGGGGGGGGGHHHHHHHHHHHHHHGHHHGHGHGHHHHHHGGGGGHHHHHHHHHHHHHHHHGHHHGGHHHHHHHHHGGGGGHHGGGGGGGHHGGGGGGGGHHHHGGHHHHHHHHHHHHGGGGGGGGGGGGGHHHGGGGHGHHGGGGGGGGGGGGGGGGGGGFFGFGGGGGGGFFFFFFFFFFFF@DFFFFFFFFFFFFFFFFFBFFFFFFFFFFFFFBFFDFFFFF.BFFFFFFFFFF/
@M05620:45:000000000-G6HP7:1:1101:10712:3488 1:N:0:137
TACCTGTACTGGGGAAGCATTTGAATATCCCCCCATGGTGATGGGGACGGAGAACTGCTCCATAAACACAGGCAACGTGCCTAACTTTCCCGGGAAGATGAAGTCAAAGAGCGACCACAGCTCTTCGGAGGTTATTTTGCATCGGTGAGCCAGACAGAATGATCCGATGAGGGGTGCGAAACTATTTGAGGAAAGGAAGCACCTTTTTATTAAATTTACCTTTTAGCAATCGCCATTCCTACCCTAAAGAT
+
AAACBFFFFFFFGGGGGGGGGGGGHHHHHHHGGGGHHHGHHHHGHGGGGGGGGHHHHHHHHHHGHHHHHHHHGHHHGHHHHHGGHHHHHHHGGGGGGGHHHHHHHHHHHHHGGGGGGHHHHHHHHHHGDGGGFFHHHHBHFGGGAACFHHHGEHGHHHHHHHHHHGGDGHHHGGADDGGGGGGGGGGGEFGGFGGFGGFFFGFFFFFFFFFFFEFFFFFFFFFFFFFBFBFFFFDFFFFFFFFFBFFFBFB
@M05620:45:000000000-G6HP7:1:1101:20939:3508 1:N:0:137
ATCTCTATCTCCTAAAAACCTGTTTAGATTTGGAGATAGACCTTCAGGTTTTTCATCATTTTCTGCATGAATTATACATTGACCACGTGGTCAGTTTGCAGCATTCTGTTATTTTGTTTGACAGAGTGTCTTGTTGAGAACATATGTAGGACATGATTTTTTCCTGCAACAGGGAAAATAAAGTATAAGTTTTACAGATTTATTCTTTAATAAAGGATCTCAAAGCCAGCTTTAGAACAAGGAAGAAAGGG
+
A?AABFBFFFFFGGGC4GGGGFHF55DEFFAGAGHECEFEAFFHFBGHGAGCFHBHHHGHHHHFBHHFHFGFFFH5FDHHHEFFGHGHEAHEFGEGGHBBGF1BEEHHHHGEEFFGHGHHGHFH3FBFHGHGHHHC4B??3FGHGGB4BB3?FGFFFGFHHGHHHFBBGG0FFFEGHEFG1>DH2????FDFGG1GDDGFHFGHHHHHFDFFDDGG0FGGG10<DG.CGGHHHBD000/;C..:CFB:CCD
@M05620:45:000000000-G6HP7:1:1101:20928:3529 1:N:0:137
ATCTCTATCTCCTAAAAACCTGTTTAGATTTGGAGATAGACCTTCAGGTTTTTCATCATTTTCTGCATGAATTATACATTGACCACGTGGTCAGTTTGCAGCATTCTGTTATTTTGTTTGACAGAGTGTCTTGTTGAGAACATATGTAGGACATGATTTTTTCCTGCAACAGGGAAAATAAAGTATAAGTTTTAAAGATTTATTCTTTAATAAAGGATCTCAAAGCCAGCTTTAGAAAAAGGAAGAAAGGG
+
CCCCCFFFFFFFGGGGGGGGGGHHHHHHHHHHHHHHHHHHHHHHHHHHHHHGGHHHHHHHHHIIHHHHHHHHHHHHHHHHHHHHHHGHGGHHHHHHHHHHHHHHHHHHHHHHHHHHHHHHHHHHGHGHHHHHHHHHHHHHHHHHHHHHHGHHHHHHHHHHHGHHHHHHHHHHHGGGHHGHHHHHHHHHHFGHHHHHHHHHHHHHHHHHHGHHGHHHHHHHHGHHHHHGHGHHHHHHHHHHGGHHHHHHHHG
@M05620:45:000000000-G6HP7:1:1101:20092:3530 1:N:0:137
CATCCTGACCCTGAAGTACCCCGGCTTGATTTCTGACATTAGATCGGAAGAGCACACGTCTGAACTCCAGTCACAGCGATAGATCTCGTATGCCGTCTTCTGCTTGAAAAAAAAAAACAAGTAAAGTGAGGTAGAAATTGATTGATTCACTGGATGTTAGCACGCCGATACTGGATTGGTGTGGAGCAGCTGTGCAAGTAGTACGGTTTGTGGGAACAGAAGCGGAAACGTAGGATTCGTGTTGAGGTATA
+
BCBCCFFFFFFFGGGGGGGGGGGGGGGGGHHHHHGHHHHHFHFHHHGEFGHHHHHHHGHHHGHHHHHHHHHHHHHHHGGHGGHHFHHHGGHHHHGGGHGHHFFHHHHHBFGFGB@C////2@11111111001111?111=><1111>1=110011<0D000<--.-----000/00/.0....09/.///00:0000000;00../...:/...0.///000-----/:.;..9000./..;.00//000
@M05620:45:000000000-G6HP7:1:1101:21695:3530 1:N:0:137
CATCCTGACCCTGAAGTACCCCATTGAGCATGGCATCGTCACCAACTGGGACGACATGGAGAAGATCTGGCACCACACCTTCTACAACGAGCTGCGCGTGGCCCCGGAGGAGCACCCAGTGCTGCTGACCGAGGCCCCCCTGAACCCCAAGGCCAACAGAGAGAAGATGACTCAGGTGAGGCTCGGCCGACGCCCGTGCTCCTCCCGTCCTTTCCCCAGTCATTTTCTGCCCGGCTTGATTTCTGACATTT
+
CCCCCFFFFFFFGGGGGGGGGGGHHHHHHHHHHHHHHGHHHGHGHGHHHHHHGGGGGHHHHHHHHHHHHHHHHGHHHGGHHHHHHHHHGGGGGHHGGGGGGGHHGGGGGGGGHHHHGGHHHHHHHHHHHHGGGGGGGGGGGGHHHHGGGGHGHHGGGGGGGGGGGGGGGGGGGGGGGGGGGGGGFFFFFFFFFFFF@DDFFFFFFFFFFFFFFFFFFFFFFFFFFFFFFFFFFFFFFF?9FFFFB0BFFF0
@M05620:45:000000000-G6HP7:1:1101:17162:3536 1:N:0:137
CATCCTGACCCTGAAGTACCCCATTGAGCATGGCATCGTCACCAACTGGGACGACATGGAGAAGATCTGGCACCACACCTTCTACAACGAGCTGCGCGTGGCCCCGGAGGAGCACCCAGTGCTGCTGACCGAGGCCCCCCTGAACCCCAAGGCCAACAGAGAGAAGATGACTCAGGTGAGGCTCGGCCGACGCCCGTGCTCCTCCCGTCCTTTCCCCAGTCATTTTCTGCCCGGCTTGATTTCTGACATTA
+
AACCCFFFFFFFGGGGGGGGGGGHHHHHHHHHHHHHHGHHHGHGHGHHHHHHGGGGGHHHHHHHHHHHHHHHHGHHHGGHHHHHHGHHGGGGGHHGGGGGGGHHGGGGGGGGHHHHGGHHHHHHHHHHHHGGGGGGGGGGGGHHHHGGGGHGHHGGGGGGGGGGGGGGGGGGGGGGGGGGGGGGFFFFFFFFFFFFCFFFFFFFFFFFFFAFFFFFFFABFFFFFFFFFFFFD>=CCA::9BFFB:;BBF/
@M05620:45:000000000-G6HP7:1:1101:21711:3542 1:N:0:137
CATCCTGACCCTGAAGTACCCCATTGAGCATGGCATCGTCACCAACTGGGACGACATGGAGAAGATCTGGCACCACACCTTCTACAACGAGCTGCGCGTGGCCCCGGAGGAGCACCCAGTGCTGCTGACCGAGGCCCCCCTGAACCCCAAGGCCAACAGAGAGAAGATGACTCAGGTGAGGCTCGGCCGACGCCCGTGCTCCTCCCGTCCTTTCCCCAGTCATTTTCTGCCCGGCTTGATTTCTGACATTA
+
CBCCCFFFFFFFGGGGGGGGGGGHHHHHHHHHHHHHHGHHHGHHHGHHHHHHGGGGGHHHHHGHHHHHHHHHHGHHHGGHHHHHHHHHGGGGGHHGGGGGGGHHGGGGGGGGHGHHGGHHHHHHHHHHHHGGGGGGGGGGGGHHHHGGGGHGHHGGGGGGGGGGGGGFGGGGGGGGGGGGGGGGFFFFFFFAFFFFDDD?FFFFFFFEFFFFFFFFFFFFFFFFFFFFFFFFFFFFFFAFFFFBBBFFBF0
@M05620:45:000000000-G6HP7:1:1101:20087:3547 1:N:0:137
CATCCTGACCCTGAAGTACCCCGGCTTGATTTCTGACATTAGATCGGAAGAGCACACGTCTGAACTCCAGTCACAGCGATAGATCTCGTATGCCGTCTTCTGCTTGAAAAAAAAAAAAAAAAAAAAAACTATAATACATCATGGTGACAAAATCATGAGATAAAAGGAAATGAAAGTTTTGAAAAAAATGGTGTGATGTAGTAAAAGTCTTAAGTGAAGACAGGGACATGGAGACATCGATGTTGAGTAGA
+
DCDDDFFFFFFFGGGGGGGGGGGGGGGGHHHHHHHHHHHHHHHHHHGGGGHHHHHHHGHHHGHHHHHHHHHHHHFH100?1BFHBHHHGGHHHHGGGHGHHHHHHHHHHHHGGFGG<</<--------.00000000<:00000000000/.00:00<0000<000.///00000:0000..000.-<.0000<.000<000000000<00<000000:0///...<.:0/:/0./00./.0.:0000000
@M05620:45:000000000-G6HP7:1:1101:20926:3549 1:N:0:137
ATCTCTATCTCCTAAAAACCTGTTTAGATTTGGAGATAGACCTTCAGGTTTTTCATCATTTTCTGCATGAATTATACATTGACCACGTGGTCAGTTTGCAGCATTCTGTTATTTTGTTTGACAGAGTGTCTTGTTGAGAACATATGTAGGACATGATTTTTTCCTGCAACAGGGAAAATAAAGTATAAGTTTTAAAGATTTATTCTTTAATAAAGGATCTCAAAGCCAGCTTTAGAAAAAGGAAGAAAGGG
+
BBBBBFFFFFFFGGGGGGGGGGGHHHHHHHHHHGHHHHHHHHHHHHHHHHHGGHGHHHHHHHHHHHHHHHHHHHHHHFHHHHHHGHGGHFHHHHHHHHHHFHEHHHHHHHHHHHHHHHHGHHHHHHHHHHHHGHHHHHHHHHHHHHGHHFHHHHHHHHHHHGHHHHHHHGHHGGGGHHHHHHHGHHHHHGHHHHGHGHHHHHGHHHHHGGHHHFHFFHHHGFDGBHHGHGHHHHHHHHGHCGHHGACGHH?
@M05620:45:000000000-G6HP7:1:1101:14624:3572 1:N:0:137
ATCTCTATCTCCTAAAAACCTGTTTAGATTTGGAGATAGACCTTCAGGTTTTTCATCATTTTCTGCATGAATTATACATTGACCACGTGGTCAGTTTGCAGCATTCTGTTATTTTGTTTGACAGAGTGTCTTGTTGAGAACATATGTAGGACATGATTTTTTCCTGCAACAGGGAAAATAAAGTATAAGTTTTAAAGATTTATTCTTTAATAAAGGATCTCAAAGCCAGCTTTAGAAAAAGGAAGAAAGGG
+
AAAAAFFFFFFFGGGGGAAAFGFDAEA1BBBBA1B1FFHFG1FGFHGEFGFFCFAFFAGAAFDABDFAEGFGBHFHGGHEE1FEFFEHEEAEEGBFGFBBGGFGDGDFFDGEGE@DFEEG11FF0FBFGDHHHHHG2F>F10FEGHBBBFGBGDGGFFHHHGHHHG10GF0GHGE0?FGHFD@GGHFHHGGFFGCGHFD1DGHHHHHHF1>GH1F1GDHHF1=DHHHHHGGFFFD0=D/CCF//:GGCFAC
@M05620:45:000000000-G6HP7:1:1101:14625:3590 1:N:0:137
ATCTCTATCTCCTAAAAACCTGTTTAGATTTGGAGATAGACCTTCAGGTTTTTCATCATTTTCTGCATGAATTATACATTGACCACGTGGTCAGTTTGCAGCATTCTGTTATTTTGTTTGACAGAGTGTCTTGTTGAGAACATATGTAGGACATGATTTTTTCCTGCAACAGGGAAAATAAAGTATAAGTTTTAAAGATTTATTCTTTAATAAAGGATCTCAAAGCCAGCTTTAGAAAAAGGAAGAAAGGG
+
CCCCCFFFFFFFGGGGGGGGGGHHHHHHHHHHHHHHHHHHHHHHHHHHHHHGGHHHHHIHHIHHHHHHHHHHHHHHHHHHHHHHHHGHHGHHHHHHHHHGHHHHHHHHHHHHHHHHHHHHHGHHGHHHHHHHHHHHGHHHHHHHHHHHHHHHHHHHHHHHHGHHHHHGHHGHHGGHHHHHHHHFHHHHHGHHHHHHHHHHHHHHHHHHHHHHHFHGGHHGHGDGHHHGHGFHHHGGHHHGGGHGHHHHHFG
@M05620:45:000000000-G6HP7:1:1101:14376:3602 1:N:0:137
AAACCAAGCAGACACTCACCGCTCCCTCGCCACAGGCCAATAGTTTGTCCTCACTGAGTTGGCAACAAGTGGCTGCTGTGGCTGCCATTTTTCTGGTGATGGCCATCAGCTCCGACGAGGTCAGCTGGGGGGCTTTCTTTGTGTAAGCAACGAGAAACCTGAAAGAAGCATTTTTTAACTAAGTCCTGCTGAGTCATTCATGAGTTTTTAGCCGCCTTGCTTCTTCTCACAGACTCTCTACTCTCATGCCA
+
CCABBCAFBFFFGGGGGGGGGGGGGGHHGGGGGHHHGGHHHHGFGHHHHHHGHHHHHHFGHGHHHHHHHHHHGHGGHHHHHHHGGHHHHHHHHHHHHHHHHHHHHHHHHHHHHGGGGGGGEFGHHHHHGGGGGGGGGGGGGGGGGGFFFFFFFFFFFFFFFFFBFFFFFFFFFFFFAFFFFFFFFFFFFFFFFBFFFFFFFFFFFFBFFFFFFFFFFFFFFFFFFFFFFFFFFFFFFFFFFFFFFFFFFF/
@M05620:45:000000000-G6HP7:1:1101:15259:3611 1:N:0:137
AAACCAGAAGACATGAGGTCAGCTAGATCGGAAGAGCACACGTCTGAACTCCAGTCACAGCGATAGATCTCGTATGCCGTCTTCTGCTTGAAAAAAAAAAAAAAAAAACATAAAAAACAGTCCTTCAGAGAATAAAACCGGCAAAAAGATAACAAAGAACCTAACGAGCAACTAGGTATCAATATGTTCACTACCAACACACAGCGCTACGAGAGGCTGCGGTGAGCTCCCTACTGTCAAATAACAGACGC
+
CCCCCBCFFFCFGGGGGGFGGGHHFHHHHHGGGGHHHHHHHGHHHGHHHHHHHHHHHHHHHGGHGGHHBGHHFGHHHHGGGHGHHHHHHHGHHHHG?EEEE///>////.111111-<./000<<00000//000000:-----./...00;:00.//././99/...--/.//////:/9///////;////////.......;--.--....-....9--.-.:///;.//.////9///9//://.--
@M05620:45:000000000-G6HP7:1:1101:14367:3617 1:N:0:137
AAACCAAGCAGACACTCACCGCTCCCTCGCCACAGGCCAATAGTTTGTCCTCACTGAGTTGGCAACAAGTGGCTGCTGTGGCTGCCATTTTTCTGGTGATGGCCATCAGCTCCGACGAGGTCAGCTGGGGGGCTTTCTTTGTGTAAGCAACGAGAAACCTGAAAGAAGCATTTTTTAACTAAGTCCTGCTGAGTCATTCATGAGTTTTTAGCCGCCTTGCTTCTTCTCACAGACTCTCTACTCTCATGCCA
+
CCBCCCCFDFFFGGGGGGGGGGGGGGHHGGGGGHHHGGHHHHHHHHHHHHHHHHHHHHHHHHHHHHHHHHHHGHGGHHHHHHHGGHHHHHHHHHHHHHHHHHHHHHHHHHHHHGGGGGGGGHHHHHHHGGGGGGGGGGGGGGGGGGFFFFFFFFFFFFFFFFFFFFFFFFFFFFHFFFFFFFFFFFFFFFFFFBFFFFFFFFFFFFFFFFFFFFFFFFFFHHFFFFHFFFFFFFFFFFFHHFFHFFFFFFF
@M05620:45:000000000-G6HP7:1:1101:10706:3625 1:N:0:137
CATCCTGACCCTGAAGTACCCCATTGAGCATGGCATCGTCACCAACTGGGACGACATGGAGAAGATCTGGCACCACACCTTCTACAACGAGCTGCGCGTGGCCCCGGAGGAGCACCCAGTGCTGCTGACCGAGGCCCCCCTGAACCCCAAGGCCAACAGAGAGAAGATGACTCAGGTGAGGCTCGGCCGACGCCCGTGCTCCTCCCGTCCTTTCCCCAGTCATTTTCTGCCCGGCTTGATTTCTGACATTA
+
CCCCCFFFFFFFGGGGGGGGGGGHHHHHHHHHHHHHHGHHHGHHHGHHHHHHGGGGGHHHHHHHHHHHHHHHHGHHHGGHHHHHHHHHGGGGGHHGGGGGGGHHGGGGGGGGHHHHGGHHHHHHHHHHHHGGGGGGGGGGGGHHHHGGGGHGHHGGGGGGGGGGFGGGGGGGGGGGGGGGGGGGFFFFFFFFFFFF@DFFFFFFFFFFFFFFFFFFFFFFFFFFFFFFFFFFB;@CBFABFFFFFFFFFF0
@M05620:45:000000000-G6HP7:1:1101:14387:3626 1:N:0:137
AAACCAAGCAGACACTCACCGCTCCCTCGCCACAGGCCAATAGTTTGTCCTCACTGAGTTGGCAACAAGTGGCTGCTGTGGCTGCCATTTTTCTGGTGATGGCCATCAGCTCCGACGAGGTCAGCTGGGGGGCTTTCTTTGTGTAAGCAACGAGAAACCTGAAAGAAGCATTTTTTAACTAAGTCCTGCTGAGTCATTCATGAGTTTTTAGCCGCCTTGCTTCTTCTCACAGACTCTCTACTCTCATGCCA
+
BBBBBBBFBFFFGGGGGGGGGGGGGGHHGGGGGHHGGGHHHHHHHHHHHHHHHHHHHHHHHHHHHHHHHGHHGHGGHHHHHHHGGHGHHHHHHHHHHHHHGHFHHHHHHHHHHGGGGGCGGHHHHHHHGGGGGGGGGGGGGGGGGGFFFFFFFFFFFFFFFBFFFFFFFFFFFFFFFFFFFFFBFFFFFFFFFFFFFFFFFFFFFFFFFFFFFFCFFFFFFFFFFFFFFFFFFFFFFFFFFFFFFFFFFFF
@M05620:45:000000000-G6HP7:1:1101:18800:3628 1:N:0:137
CATCCTGACCCTGAAGTACCCCATTGAGCATGGCATCGTCACCAACTGGGACGACATGGAGAAGATCTGGCACCACACCTTCTACAACGAGCTGCGCGTGGCCCCGGAGGAGCACCCAGTGCTGCTGACCGAGGCCCCCCTGAACCCCAAGGCCAACAGAGAGAAGATGACTCAGGTGAGGCTCGGCCGACGCCCGTGCTCCTCCCGTCCTTTCCCCAGTCATTTTCTGCCCGGCTTGATTTCTGACATTA
+
CCDDCFFFFFFFGGGGGGGGGGGHHHHHHHHHHHHHHGHHHGHHHGHHHHHHGGGGGHHHHHHHHHHHHHHHHGHHHGGHHHHHHHHHGGGGGHHGGGGGGGHHGGGGGGGGHHHHGGHHHHHHHHHHHHGGGGGGGGGGGGHHHHGGGGHGHHGGGGGGGGGGGGGGGGGGGGGGGGGGGGGGFFFFFFFFFFFFBFFFFFFFFFFFFFFFFFFFFFFFFFFHFFFFFFFFFFFFFFFFFFFFFBFFFF9
@M05620:45:000000000-G6HP7:1:1101:14372:3636 1:N:0:137
AAACCAAGCAGACACTCACCGCTCCCTCGCCACAGGCCAATAGTTTGTCCTCACTGAGTTGGCAACAAGTGGCTGCTGTGGCTGCCATTTTTCTGGTGATGGCCATCAGCTCCGACGAGGTCAGCTGGGGGGCTTTCTTTGTGTAAGCAACGAGAAACCTGAAAGAAGCATTTTTTAACTAAGTCCTGCTGAGTCATTCATGAGTTTTTAGCCGCCTTGCTTCTTCTCACAGACTCTCTACTCTCATGCCA
+
CCCCCCCFCFFFGGGGGGGGGGGGGGHHGGGGGHHHGGHHHHHHHHHHHHHHHHHHHHHHHHHHHHHHHHHHGHGGHHHHHHHGGHHHHHHHHHHHHHHHHHHHHHHHHHHHHGGGGGGGGGHHHHHHGGGGGGGGGGGGGGGGGGFFFFFFFFFFFFFFFFFFFFFFFFFFFFFFFFFFFFFFFFFFFFFFFFFFFFFFFFFFFFFFFFFFFFFFFFFFFFFFFFFFFFFFFFFFFFFFFFFFFFFFFF9
@M05620:45:000000000-G6HP7:1:1101:8144:3638 1:N:0:137
AAACCAGAAGACATGAGGTCAGCTAGATCGGAAGAGCACACGTCTGACCTCCAGTCACAGCGATAGATCTCGTATGCCGTCTTCTGCTTGAAAAAAAAAAAACTTAAAGATCAAATACAGATTTTTTGAGTGAGTGTCTTGCGTTGAGCATACGTAGATCCTGAGTTGTCCTGTGGAATGGTAATGTAATGTATGAGGTATACAGATTGTATATTTAGTCAAGTGTATCTCGTGTATATTTTGTTGAGGGG
+
BBBBBBBFFFFFGGAGG4FFGFHHHHHHHG?EGEHHHHHHHGHHHGH5FGHHHFHHHHGGGGFHGFHHFHHHGGHCHHGGFHGHHDGHHG1BBGGEEC@E>//23233332222@2222222>222<//<<?11>1=1=111-..<</0<000.<0..000000;0:0000;000/0000/0000000000;00000/;00000;0;000090900000000000;00///...9.//;////...//..-
@M05620:45:000000000-G6HP7:1:1101:18805:3646 1:N:0:137
CATCCTGACCCTGAAGTACCCCATTGAGCATGGCATCGTCACCAACTGGGACGACATGGAGAAGATCTGGCACCACACCTTCTACAACGAGCTGCGCGTGGCCCCGGAGGAGCACCCAGTGCTGCTGACCGAGGCCCCCCTGAACCCCAAGGCCAACAGAGAGAAGATGACTCAGGTGAGGCTCGGCCGACGCCCGTGCTCCTCCCGTCCTTTCCCCAGTCATTTTCTGCCCGGCTTGATTTCTGACATTA
+
AAABBFFFFFFFGGFEGGGGGGGHHCHHHHHHHHHHHGHHHGHHHGHHHHHHGGGGGGHHHHHHHHHHHHHHHGHHHGGHHHHHHHHHGGGGGHHGGGGGGGHHGGGGGGGGHHHHGGHHGHHHHHHHHHGGGGFGGGGGGGHGHHGGGGHGHHGGGGGGFGGGGGGGGGGGGGFGGGGGGGGGFFEFFAFFFFFFDFFFFFFFFFFEAAABFFFFFFFFFFFEFFFFFFFF?CFAFA?BFFFFFBBBFF/
@M05620:45:000000000-G6HP7:1:1101:11128:3655 1:N:0:137
ATCTCTATCTCCTAAAAACCTGTTTAGATTTGGAGATAGACCTTCAGGTTTTTCATCATTTTCTGCATGAATTATACATTGACCACGTGGTCAGTTTGCAGCATTCTGTTATTTTGTTTGACAGAGTGTCTTGTTGAGAACATATGTAGGACATGATTTTTTCCTGCAACAGGGAAAATAAAGTATAAGTTTTAAAGATTTATTCTTTAATAAAGGATCTCAAAGCCAGCTTTAGAAAAGGAAGAAAGGGG
+
CCBCCFFFFFFFGGGGGGGGGGHHHHHHHHHHHHHHHHHHHHHHHHHHHHHGGHHHHHIHHHHIIHHHHHHHHHHHHHHHHHHHHHGGGGHHHHHHHHHGHHHHHHHHHHHHHHHHHHHHHHHHHHGHHHHHHHHHHGGHHHHHHHHFDGFGHHHHHHHHHGHHHHHHHHGHHGGHEFHHHHHGHHGHHHHHHHGGHHHHHHHHHHHHHHHHGGHHHHHHHGHHHHHGHCHHHHHCHFHHGFHHFHFHHGG
@M05620:45:000000000-G6HP7:1:1101:9852:3666 1:N:0:137
TACCTGTACTGGGGAAGCATTTGAATATCCCCCCATGGTGATGGGGACGGAGAACTGCTCCATAAACACAGGCAACGTGCCTAACTTTCCCGGGAAGATGAAGTTCGGAGGTTATTTTGCATCGGTGAGCCAGACAGAATGATCCGATGAGGGGTGCGAAACTATTTGAGGAAAGGAAGCACCTTTTTATTAAATTTACCTTTTAGCAATCGCCATTCCTACCCTAAAGATCGGAAGAGCACACGTCTGAA
+
CBBCCFFFFFFFGGGGGGGGGGHHGHHHHHHGGGGHHHGHHHHHHGGGGGGGGHHHHHHHHHHHHHHHHHHHGHHHGHHHHHGGHHHHHHHGGGGGGHHHGHHHHHGGDEG?GHHHHHHHHHHGGEGGHHHHHHGHHHHHHHHHHHDEC=GGGGDGGGEGGGHGHHHHHGHCGHHHCCFGGGGGGGGGGGGGFGGGGGGGGGGGFFGFFGGGGFFFFFFFBFFFFFFFF9FFFFF.AFFFFFFFAFFFEFB
@M05620:45:000000000-G6HP7:1:1101:11125:3676 1:N:0:137
ATCTCTATCTCCTAAAAACCTGTTTAGATTTGGAGATAGACCTTCAGGTTTTTCATCATTTTCTGCATGAATTATACATTGACCACGTGGTCAGTTTGCAGCATTCTGTTATTTTGTTTGACAGAGTGTCTTGTTGAGAACATATGTAGGACATGATTTTTTCCTGCAACAGGGAAAATAAAGTATAAGTTTTAAAGATTTATTCTTTAATAAAGGATCTCAAAGCCAGCTTTAGAAAAGGAAGAAAGGGG
+
CCCCCFFFFFFFGGGGGGGGGGHHHHHHHHHHHHHHHHHHHHHHHHHHHHHGGHHHHIIHIHIIIHHHHHHHHHHHHHHHGHHHHHGGHEHHHHHHHHHGHHHHHHHHHHHHHHHHHHHHHHHHHFGHHHHHHHHHGHFHHHHHHHHFDGGHHHHHHHHHHGHHHHHHHHGHHGGHHGHHHHHGHHHGHHHHHHGHHHHHHHHHHHHHHHHHGGHHFHHHHGHGHHHGHEHHHHHFHHHHGGHHHGFHGGG
@M05620:45:000000000-G6HP7:1:1101:21716:3679 1:N:0:137
ATCTCTATCTCCTAAAAACCTGTTTAGATTTGGAGATAGACCTTCAGGTTTTTCATCATTTTCTGCATGAATTATACATTGACCACGTGGTCAGTTTGCAGCATTCTGTTATTTTGTTTGACAGAGTGTCTTGTTGAGAACATATGTAGGACATGATTTTTTCCTGCAACAGGGAAAATAAAGTATAAGTTTTAAAGATTTATTCTTTAATAAAGGATCTCAAAGCCAGCTTTAGAAAAAGGAAGAAAGGG
+
BCCABFFFFFFFGGGGGGGGGGHHHGHHHHHHHHHHHHHHHHHHHHHHHHHGGHHHHHHHHHHHHHHHGHHHHHHHHHHHHHHHHHGHHGHHHHHHHHHFHHHHHHHHHHHHHHHHHHHHHGHHEFBGHHHHHHHHHGHEFGHHHHHDGHGHGHHHHHHHHGHHHHHGFHFGHGFHHHFH2@FGHHHHHHHHHGC1GHHHHHHHHHHHHHGHHGHHHHHHHHHEGFHHHEHHHHGCDGHHDGFHHHHHHHG
@M05620:45:000000000-G6HP7:1:1101:12053:3689 1:N:0:137
CATCCTGACCCTGAAGTACCCCATTGAGCATGGCATCGTCACCAACTGGGACGACATGGAGAAGATCTGGCACCACACCTTCTACAACGAGCTGCGCGTGGCCCCGGAGGAGCACCCAGTGCTGCTGACCGAGGCCCCCCTGAACCCCAAGGCCAACAGAGAGAAGATGACTCAGGTGAGGCTCGGCCGACGCCCGTGCTCCTCCCGTCCTTTCCCCAGTCATTTTCTGCCCGGCTTGATTTCTGACATTA
+
CCCCCFFFFFFFGGGGGGGGGGGHHHHHHHHHHHHHHGHHHGHHHGHHHHHHGGGGGHHGHHHHHHHHHHHHHGHHHGGHHHHHHHHHGGGGGHHGGGGGGGHHGGGGGGFGHHHHGGHHHHHHHHHHHHGGGGGGGGGGGGHHHHGGGGHGHHGGGGGGGGGGGGGGGGGGGGGGGGGGGGFGFFFFFFFFFFFFCFFFFFFFFFFEDFDFFFFFFFFFFFFFFFFFFFFFFFFFFFFFFFFFFBFFFF9
@M05620:45:000000000-G6HP7:1:1101:12327:3727 1:N:0:137
TACCTGTACTGGGGAAGCATTTGAATATCCCCCCATGGTGATGGGGACGGAGAACTGCTCCATAAACACAGGCAACGTGCCTAACTTTCCCGGGAAGATGAAGTTCGGAGGTTATTTTGCATCGGTGAGCCAGACAGAATGATCCGATGAGGGGTGCGAAACTATTTGAGGAAAGGAAGCACCTTTTTATTAAATTTACCTTTTAGCAATCGCCATTCCTACCCTAAAGATCGGAAGAGCACACGTCTGAA
+
AB@ABFFFFFFBGGGGGGGGFGHHHGFHHHHGGGGHHHHHHHHGHGEEEGGGGHHHHHGHHHHHGGHGHHHFGHHHGHHHHHHHHHHHFGHGCGGGGHHHHHHHHGEEFFG?GGFHHHHGGHHGGGGGHHHHGGGGHHFHHHHHHGEFGGHHGGDCFGDGGGHHGHHHHGHGHFHHHB?EBGGGEGGGGGGGFGGGGGFGGGGGGFFGGGGEEFFFFEFF/FAAFFBBFFFFFFFFFFFEBFFFAFEFFFF
@M05620:45:000000000-G6HP7:1:1101:14298:3737 1:N:0:137
CATCCTGACCCTGAAGTACCCCATTGAGCATGGCATCGTCACCAACTGGGACGACATGGAGAAGATCTGGCACCACACCTTCTACAACGAGCTGCGCGTGGCCCCGGAGGAGCACCCAGTGCTGCTGACCGAGGCCCCCCTGAACCCCAAGGCCAACAGAGAGAAGATGACTCAGGTGAGGCTCGGCCGACGCCCGTGCTCCTCCCGTCCTTTCCCCAGTCATTTTCTGCCCGGCTTGATTTCTGACATTT
+
BCCCCFFFFFFFGGGGGGGGGGGHHHHHHHHHHHHHHGHHHGHHHGHHHHHHGGGGGHHHHHHHHHHHHHHHHGHHHGGHHHHHHHHHGGGGGHHGGGGGGGHHGGGGGGGGHHHHGGHHHHHHHHHHHHGGGGGGGGGGGGHHHHGGGGHGHHGGGGGGGGGGGGGGGGGGGGGGGGGGGGEGFFFFFFFFFFFF@DFFFFFFFFFFFFDFFFFFFFFFFFFFFFFFFFFFDFFFFFFFFFFFBBFFFF/
@M05620:45:000000000-G6HP7:1:1101:14532:3742 1:N:0:137
CATCCTGACCCTGAAGTACCCCATTGAGCATGGCATCGTCACCAACTGGGACGACATGGAGAAGATCTGGCACCACACCTTCTACAACGAGCTGCGCGTGGCCCCGGAGGAGCACCCAGTGCTGCTGACCGAGGCCCCCCTGAACCCCAAGGCCAACAGAGAGAAGATGACTCAGGTGAGGCTCGGCCGACGCCCGTGCTCCTCCCGTCCTTTCCCCAGTCATTTTCTGCCCGGCTTGATTTCTGACATTA
+
CCCCCFFFFFFFGGGGGGGGGGGHHHHHHHHHHHHHHGHHHGHHHGHHHHHHGGGGGHHHHHHHHHHHHHHHHGHHHGGHHHHHHHHHGGGGGHHGGGGGGGHHGGGGGGGGHHHHGGHGHHHHHHHHHHGGGGGGGGGGGGHHHHGGGGHGHHGGGGGGGGGGGGGGGGGGGGGGGGGGGGGGFFFFFFFFFFFFBDDFFFFFFFFEDFFFFFFFFFFFFFFFFFFFFFFFFFFFFF.;FFFFFFFFFF0
@M05620:45:000000000-G6HP7:1:1101:14837:3746 1:N:0:137
CATCCTGACCCTGAAGTACCCCATTGAGCATGGCATCGTCACCAACTGGGACGACATGGAGAAGATCTGGCACCACACCTTCTACAACGAGCTGCGCGTGGCCCCGGAGGAGCACCCAGTGCTGCTGACCGAGGCCCCCCTGAACCCCAAGGCCAACAGAGAGAAGATGACTCAGGTGAGGCTCGGCCGACGCCCGTGCTCCTCCCGTCCTTTCCCCAGTCATTTTCTGCCCGGCTTGATTTCTGACATTA
+
CCCDDFFFFFFFGGGGGGGGGGGHHHHHHHHHHHHHHGHHHGHHHGHHHHHHGGGGGHHHHHHHHHHHHHHHHGHHHGGHHHHHHHHHGGGGGHHGGGGGGGHHGGGGGGGGHHHHGGHHHHHHHHHHHHGGGGGGGGGGGGHHHHGGGGHGHHGGGGGGGGGGGGGGGGGGGGGGHGGGGGGGFFFFFFFFFFFF@FFFFFFFFFFEFFFFFFFFFFFFFFFFFFHFFFFFFFFFFFFFFFFFFFFFFF0
@M05620:45:000000000-G6HP7:1:1101:17081:3751 1:N:0:137
CATCCTGACCCTGAAGTACCCCATTGAGCATGGCATCGTCACCAACTGGGACGACATGGAGAAGATCTGGCACCACACCTTCTACAACGAGCTGCGCGTGGCCCCGGAGGAGCACCCAGTGCTGCTGACCGAGGCCCCCCTGAACCCCAAGGCCAACAGAGAGAAGATGACTCAGGTGAGGCTCGGCCGACGCCCGTGCTCCTCCCGTCCTTTCCCCAGTCATTTTCTGCCCGGCTTGATTTCTGACATTA
+
CCCCCFFFFFFFGGGGGGGGGGGHHHHHHHHHHHHHHGHHHGHHHGHHHHHHGGGGGHHHHHHHHHHHHHHHHGHHHGGHHHHHHHHHGGGGGHHGGGGGGGHHGGGGGGGGHHHHGGHHHHHHHHHHHHGGGGGGGGGGGGHHHHGGGGHGHHGGGGGGGGGGGGGGGGGGGGGGGGGGGGGGFFFFFFFFFFFF@DFEFFFFFFFEFFFFFFFFFFFFFFFFFFFFFFFFDFFFFFFFFFFFFBFFFF0
@M05620:45:000000000-G6HP7:1:1101:14841:3764 1:N:0:137
CATCCTGACCCTGAAGTACCCCATTGAGCATGGCATCGTCACCAACTGGGACGACATGGAGAATATCTGGCACCACACCTTCTACAACGAGCTGCGCGTGGCCCCGGAGGAGCACCCAGTGCTGCTGACCGAGGCCCCCCTGAACCCCAAGGCCAACAGAGAGAAGATGACTCAGGTGAGGCTCGGCCGACGCCCGTGCTCCTCCCTTCCTTTCCCCAGTCATTTTCTGCCCGGCTTGATTTCTGACATTA
+
>AAABFFFF4CCCFGGGGGGGGGHHD5FBFGGHHHHHEHHAEGFFEHHB2AF0AEEEF2323B3BBGHG5FFCEFHEGGHHHF@GHHH/1?EG3EEEGGCCEG?<E/<C/C/?/0FDEGH11FGFH1?GG@@<C@CDDC@-::0GGGFDGEEEEFEEEE/9/CAB//C09FB9B0;B/CFGG.AB-.A-;9-99@-9..;99BB9E.;BFFF///99B.;;FFFFFFF/BFFFBB??-.;BF/99/FFFB/
@M05620:45:000000000-G6HP7:1:1101:11104:3767 1:N:0:137
CATCCTGACCCTGAAGTACCCCATTGAGCATGGCATCGTCACCAACTGGGACGACATGGAGAAGATCTGGCACCACACCTTCTACAACGAGCTGCGCGTGGCCCCGGAGGAGCACCCAGTGCTGCTGACCGAGGCCCCCCTGAACCCCAAGGCCAACAGAGAGAAGATGACTCAGGTGAGGCTCGGCCGACGCCCGTGCTCCTCCCGTCCTTTCCCCAGTCATTTTCTGCCCGGCTTGATTTCTGACATTT
+
BBBBBFFFFFFFGGFGGGGGGGGHHHHHHHHHHHHHHGHHHGHHHGGHHHHHGGGGGHHHHHHHHHHHHHHHHGHHHGGHHHHHHHHHGGGGGHHGGGGEEGHHGGGGGGGGHGGHGGHFGHHHDGHHHHGGGGGGGGGGGGHHHHGG?.GGHH.CEGFGGEGEFGFGGGGGGGGGGGFGGGGGFFEFF>FFFFFFDD?AFFFFFFF9DDDFFFFFFFFFFFFFFFBBFBFFFFAFFF.BFFFFF9;BFF/
@M05620:45:000000000-G6HP7:1:1101:11114:3784 1:N:0:137
CATCCTGACCCTGAAGTACCCCATTGAGCATGGCATCGTCACCAACTGGGACGACATGGAGAAGATCTGGCACCACACCTTCTACAACGAGCTGCGCGTGGCCCCGGAGGAGCACCCAGTGCTGCTGACCGAGGCCCCCCTGAACCCCAAGGCCAACAGAGAGAAGATGACTCAGGTGAGGCTCGGCCGACGCCCGTGCTCCTCCCGTCCTTTCCCCAGTCATTTTCTGCCCGGCTTGATTTCTGACATTT
+
CCCDCFFFFFFFGGGGGGGGGGGHHHHHHHHHHHHHHGHHHGHHHGHHHHHHGGGGGHHHHHHHHHHHHHHHHGHHHGGHHHHHHHHHGGGGGHHGGGGGGGHHGGGGGGGGHHHHGGHGHHHHHHHHHHGGGGGGGGGGGGHHHHGGGGHGHHGGGGGGGGGGGGGGGGGGGGGGHGGGGGGGFFFFFFFFFFFFFDFFFFFFFFFFFFFFFFFFFFFFFFFFFHFFFEFFBFFCFFAFFFFFF;FFFF0
@M05620:45:000000000-G6HP7:1:1101:11111:3802 1:N:0:137
CATCCTGACCCTGAAGTACCCCATTGAGCATGGCATCGTCACCAACTGGGACGACATGGAGAAGATCTGGCACCACACCTTCTACAACGAGCTGCGCGTGGCCCCGGAGGAGCACCCAGTGCTGCTGACCGAGGCCCCCCTGAACCCCAAGGCCAACAGAGAGAAGATGACTCAGGTGAGGCTCGGCCGACGCCCGTGCTCCTCCCGTCCTTTCCCCAGTCATTTTCTGCCCGGCTTGATTTCTGACATTA
+
CCCCCFFFFFFFGGGFGFGGGGGHHGHHHHHHHHHHHGHHHGHHHGHHHHGHGGGGGHHHHHHHHHHHGHHHHGHHHGGHHHHHHHHHGGGGGHHGGGEGGGHHGGGGGGGGHGHHGGHGHGHHHHHHHHGGGCCGGGGGGGBHHHGGGGHGHHGGGGGGGGGGGGGFGGGFGGFGGGGGGEEGFFFFFFFFFFFF@.DEFFFFFFFEDFDFFFFFFFBFFFFFFFFFFFFFFFFFFFAFFFFFFFFFFFB
@M05620:45:000000000-G6HP7:1:1101:18190:3838 1:N:0:137
ATCTCTATCTCCTAAAAACCTGTTTAGATTTGGAGATAGACCTTCAGGTTTTTCATCATTTTCTGCATGAATTATACATTGACCACGTGGTCAGTTTGCAGCATTCTGTTATTTTGTTTGACAGAGTGTCTTGTTGAGAACATATGTAGGACATGATTTTTTCCTGCAACAGGGAAAATAAAGTATAAGTTTTAAAGATTTATTCTTTAATAAAGGATCTCAAAGCCAGCTTTAGAAAAAGGAAGAAAGGG
+
BBAAAFFFFFFFGGGGGGGGFGFGHHHHHHHHHHFGHHHHHHHHHHHHHHHGGHHHHHHGHHHHHHHHHGHHHHHHHHHHHHHHHHGGFFGHHHGHHHHGHHHHHHHHHHHHHHHHHHHHHHGHHHHHHHHHHHHHHHHHHHHHHHGHFGFHHHHHHHHHHGHHHHHEHHHHHGGHHGHHHHHFGHHHHFHHHHHHHHHHHHHHHHHHHHHGGGHHHHHGHGHHHEHEGCCGHHHFFHHFDGHGHHHHHHG
@M05620:45:000000000-G6HP7:1:1101:14797:3874 1:N:0:137
ATCTCTATCTCCTAAAAACCTGTTTAGATTTGGAGATAGACCTTCAGGTTTTTCATCATTTTCTGCATGAATTATACATTGACCACGTGGTCAGTTTGCAGCATTCTGTTATTTTGTTTGACAGAGTGTCTTGTTGAGAACATATGTAGGACATGATTTTTTCCTGCAACAGGGAAAATAAAGTATAAGTTTTAAAGATTTATTCTTTAATAAAGGATCTCAAAGCCAGCTTTAGAAAAAGGAAGAAAGGG
+
BBAAAFFFFFFFGGGGGGGGGGFGHHFHGHHHHHGGFGHGHHFHHHHHGHHGGHHHHHHHHHHGHGHHHGGHHHHHHHGHHHGFHHEAGFHHFHHHHHHFHH1GGHFFHHHHHGHHHHHGHGFHFCFFGHHHHHHHHHHHGGHHHHHGGEHFHHHHHGHHGGHHHHHFHHHHHGGHHGHHHHHFGHHHHHHHHHHHHHHGHHHHHHHHHHHGFGHHHHHHHGGGBFHEHGCGGHHFGHHFDGGHCHHHHGG
@M05620:45:000000000-G6HP7:1:1101:20022:3902 1:N:0:137
CATCCTGACCCTGAAGTACCCCATTGAGCATGGCATCGTCACCAACTGGGACGACATGGAGAAGATCTGGCACCACACCTTCTACAACGAGCTGCGCGTGGCCCCGGAGGAGCACCCAGTGCTGCTGACCGAGGCCCCCCTGAACCCCAAGGCCAACAGAGAGAAGATGACTCAGGTGAGGCTCGGCCGACGCCCGTGCTCCTCCCGTCCTTTCCCCAGTCATTTTCTGCCCGGCTTGATTTCTGACATTA
+
BBBBBFFFFFFFGGGGGGGGGGGHHHHHHHHHHHHHHGHHHGHHHGHHHHGHGFGEEHHHHFHHGHHHHHGHHGHHHGGHHHHHHHHHGGGGGGHGGGGGGGHFGGGGGGGGHHGHGGHHHGHHHHFHHHGGGGGGGGGGGGEGHHGGGGHGHHGGGGGFEFGGGGFFGGGFFGFFGGGGGGGGFFFFFFFFFFAF99AEFFFFFFBAADDFFFB9BFDFFFFFFFFFFFFFFFFFF-.:FFFFFBFFFF/
@M05620:45:000000000-G6HP7:1:1101:23182:3907 1:N:0:137
TACCTGTACTGGGGAAGCATTTGAATATCCCCCCATGGTGATGGGGACGGAGAACTGCTCCATAAACACAGGCAACGTGCCTAACTTTCCCGGGAAGATGAAGTTCGGAGGTTATTTTGCATCGGTGAGCCAGACAGAATGATCCGATGAGGGGTGCGAAACTATTTGAGGAAAGGAAGCACCTTTTTATTAAATTTACCTTTTAGCAATCGCCATTCCTACCCTAAAGATCGGAAGAGCACACGTCTGAA
+
AAABBFFFFFFFGFFGGFCFGGHHHHHHHHFFGGGHHHGG5GFHHGGEGGGGGHHHHHHHHHHHHFHHHFHHGHHHGHHGHHHHHHHHHHHGGGGGGHHHFGHHHHGGFGFBHHHHHHHHGHHGGCDGFHHHHHGHH0<GHFGGHHFGEDFGDG<<<-CCFCHGHHHHEEH0;CGFCBCEGFGGGGGGGGGGGGGGGGFGGGGGFF0BCFGEGFFFFFFFFFFFFFFBFEFFFFB?D.ABFFFFFFFFFFF
@M05620:45:000000000-G6HP7:1:1101:23195:3922 1:N:0:137
TACCTGTACTGGGGAAGCATTTGAATATCCCCCCATGGTGATGGGGACGGAGAACTGCTCCATAAACACAGGCAACGTGCCTAACTTTCCCGGGAAGATGAAGTTCGGAGGTTATTTTGCATCGGTGAGCCAGACAGAATGATCCGATGAGGGGTGCGAAACTATTTGAGGAAAGGAAGCACCTTTTTATTAAATTTACCTTTTAGCAATCGCCATTCCTACCCTAAAGATCGGAAGAGCACACGTCTGAA
+
BBBCCFFFFFFFFGGGGGGGGGHHHHHHHHHGGGGHGHGHHHHHHGGGGGGGGHHHHHHHHHHHHHHHHHHHGHHHGHHHHHHHHHHHHHHGGGGGGHHHHHHHHHGGGGGCHHHHHHHHGHHGGCEGHHHGHHGHHHHHHHHHHHDGGGHHGGGACFEGGGHHHHHHHGH0CHHHFFGGGGGGGGGGGGGGFGGGGGGGGGGGGGGGGGGGGFFFFFFFBFFFFFFFFFFFFFFAFFFFFFFFAFEFEFF
@M05620:45:000000000-G6HP7:1:1101:22743:3928 1:N:0:137
CATCCTGACCCTGAAGTACCCCATTGAGCATGGCATCGTCACCAACTGGGACGACATGGAGAAGATCTGGCACCACACCTTCTACAACGAGCTGCGCGTGGCCCCGGAGGAGCACCCAGTGCTGCTGACCGAGGCCCCCCTGAACCCCAAGGCCAACAGAGAGAAGATGACTCAGGTGAGGCTCGGCCGACGCCCGTGCTCCTCCCGTCCTTTCCCCAGTCATTTTCTGCCCGGCTTGATTTCTGACATTA
+
CCDDCFFFFFFFGGGGGGGGGGGHHHHHHHHHHHHHHGHHHGHHHGHHHHHHGGGGGHHHHHHHHHHHHHHHHGHHHGGHHHHHHHHHGGGGGHHGGGGGGGHHGGGGGGGGHHHHGGHHHHHHHHHGHHGGGGGGGGGGGGHHHHGGGGHGHHGGGGGGGGGGGGGGGGGGGGGGGGGGGGGGFFFFFFFFFFFFFFFFFFFFFFFFFFFFHFFFFFFFFFFFHHFFFFFFFFFFFFAFFFFFFFFFFF0
@M05620:45:000000000-G6HP7:1:1101:16961:3974 1:N:0:137
CATCCTGACCCTGAAGTACCCCATTGAGCATGGCATCGTCACCAACTGGGACGACATGGAGCAGATCTGGCACCACACCTTCTACAACGAGCTGCGCGTGGCCCCGGAGGAGCACCCAGTGCTGCTGACCGAGGCCCCCCTGAACCCCAAGGCCAACAGAGAGAAGATGACTCAGGTGAGGCTCGGCCGACGCCCGTGCTCCTCCCGTCCTTTCCCCAGTCATTTTCTGCCCGGCTTGATTTCTGACATTA
+
1AAAA11BC>>CGCGAFGFF1EEFAAGBGC11AA0AF00FGEDHHG0A0/0BAEEGFFC1A0AFEHFF11@FG/B?F/EG1GG2BGHGEGCGGHF>E@>EEGGEE?G<C?/A/?0?/FC?<GGHHHHGHHGGGGGGGGGGGGHHHHGGGGHGHGGGGGGGGGGGGGFGGGGGGGGGFFGGFGEF@@FF@@@@@@@?@BFFFFFFFFBEBFFFFFFFFFFFFFFFFFFFFFFEF@@@@@FBFFFFFBBFFF9
@M05620:45:000000000-G6HP7:1:1101:16948:3987 1:N:0:137
CATCCTGACCCTGAAGTACCCCATTGAGCATGGCATCGTCACCAACTGGGACGACATGGAGAAGATCTGGCACCACACCTTCTACAACGAGCTGCGCGTGGCCCCGGAGGAGCACCCAGTGCTGCTGACCGAGGCCCCCCTGAACCCCAAGGCCAACAGAGAGAAGATGACTCAGGTGAGGCTCGGCCGACGCCCGTGCTCCTCCCGTCCTTTCCCCAGTCATTTTCTGCCCGGCTTGATTTCTGACATTA
+
ABBBBFFFFFFFGGGGGGGGGGGHHHHHHHFFFHHHHGHHGGHHHGHHHACHGGGGGHHGHHHHHGGFHHHHHGFHHGGHHHHHHHHGEFEGGHHGGGEGGGHHGFGGGGFGHHHHGGHGHHHHHHHHHHGCFGGFGGGCGGHFHHGGGGHGHHGGGGGGGGGGGGGGGGGGFGGGFGGGGGGGFF?DCAFFFBFA@AAA/BBFFEFFDFFFFFFFFBDBFFFFFFFFFFFFD>-9@-9;9FFFBF/BFF/
@M05620:45:000000000-G6HP7:1:1101:10774:4005 1:N:0:137
TACCTGTACTGGGGAAGCGTGTAGCAATCGCCATTCCTACCCTAAAGATCGGAAGAGCACACGTCTAACTCCAGTCACAGCGATAGATCTCGTATGCCGTCTTCTGCTTGAAAAAAAAAAACATGTAACCACTTACCCTCTTAACCCCCATCCGAATCCCTCTAATCTTCCCTTTATCACAAGCCCCCTACTACATGTTCACAACCTTCCGTCTCCCATACATGTGCGCTAATCCACTCATATCGACACTA
+
AAABBFFFFFFFGGFEGGGFGGHFFHHHHGGGDGHHHHHHHHHHHHHHHHHGGGEFGGHHHHGHHHHHHHHHHHHHHHHHHGGHFGH@GGHHGGHHHHEEEHGFHHHHHHFHHGHGGGDB///111111?1/1111<<1<01<111<.-<</...<..000//00<0:0:;/000000000:.;99:--..;0;/00;00;090../0/;.;.../;.//.9/////9---9////////////9.-.-9/
@M05620:45:000000000-G6HP7:1:1101:8676:4016 1:N:0:137
TACCTGTACTGGGGAAGCATTTGAATATCCCCCCATGGTGATGGGGACGGAGAACTGCTCCATAAACACAGGCAACGTGCCTAACTTTCCCGGGAAGATGAAGTTCGGAGGTTATTTTGCATCGGTGAGCCAGACAGAATGATCCGATGAGGGGTGCGAAACTATTTGAGGAAAGGAAGCACCTTTTTATTAAATTTACCTTTTAGCAATCGCCATTCCTACCCTAAAGATCGGAAGAGCACACGTATGAA
+
A?AAAFFFFFBFG1FCEE11ABGB13GGHH100AEGFFGDEBEFAC//EE/EEHHFG1EB1GBFGHD@BFCC/GFHEE?/B1B@CBGFFFG/E>>/EAHGFGGGHGGC/E/?0BGHDGFGFF>ECFGEFHFGHECFH0<FGBF1F<<C<>GBCGE<.A<<AACCCCGGCEF0;/:C//9;/F:FFGFGEGEBFGB0B099FBFB0;B0990..--ABFBBBBAAF-9/99//;A-ABFF-/-9-;9-/BFF
@M05620:45:000000000-G6HP7:1:1101:8684:4032 1:N:0:137
TACCTGTACTGGGGAAGCATTTGAATATCCCCCCATGGTGATGGGGACGGAGAACTGCTCCATAAACACAGGCAACGTGCCTAACTTTCCCGGGAAGATGAAGTTCGGAGGTTATTTTGCATCGGTGAGCCAGACAGAATGATCCGATGAGGGGTGCGAAACTATTTGAGGAAAGGAAGCACCTTTTTATTAAATTTACCTTTTAGCAATCGCCATTCCTACCCTAAAGATCGGAAGAGCACACGTCTGAA
+
BBABBFFFFFFFGGGGGGGGGGHHHHHHHHHGGGGHHHGGGHHHHGGGGGGGGHHHHHHHHHHHHGHHHHHHGHHHGHHHHHGHHHHHHHHGGGGGGHHHGHHGHHGGEEG?BGHHHHHHHGHGDCGGHHHHHFGHHHHHHHHHHHCDC<FHGG<CGGDGFGHHHHHHHGH:CGHHFFGGGGGGGGGFEFGGFGFGGGFFGGGGGGGBCFGGEDFFFFFFBFFFFF./F9BFFFFEDFFFBFFFFFEFFFF
@M05620:45:000000000-G6HP7:1:1101:12139:4036 1:N:0:137
CATCCTGACCCTGAAGTACCCCATTGAGCATGGCATCGTCACCAACTGGGACGACATGGAGAAGATCTGGCACCACACCTTCTACAACGAGCTGCGCGTGGCCCCGGAGGAGCACCCAGTGCTGCTGACCGAGGCCCCCCTGAACCCCAAGGCCAACAGAGAGAAGATGACTCAGGTGAGGCTCGGCCGACGCCCGTGCTCCTCCCGTCCTTTCCCCAGTCATTTTCTGCCCGGCTTGATTTCTGACATTT
+
BABBBFFFFCFFGGGFGGGGFG?FHHHGHCFGHHHFFGHHHGHFGFHHHHFHGGGGGGFGFGFGFGHHHHHHHGHHGGGHHHHGHHHHGEGEGHHGEEFGEGHGFGG?CGDGHFHHG/G?GHHEFHHGHCG--<@FDFCDGGCHFEAC..:CGHEEAEGGFCD.BFFFGGFE09CFGGBF.CAFFFEDF;DA-;BB;D.9:BBBBEDFFDFFFFEFFFBBBFFBBFBFFB9.:=;BF;.B/FFF//B//;/
@M05620:45:000000000-G6HP7:1:1101:12159:4040 1:N:0:137
CATCCTGACCCTGAAGTACCCCATTGAGCATGGCATCGTCACCAACTGGGACGACATGGAGAAGATCTGGCACCACACCTTCTACAACGAGCTGCGCGTGGCCCCGGAGGAGCACCCAGTGCTGCTGACCGAGGCCCCCCTGAACCCCAAGGCCAACAGAGAGAAGATGACTCAGGTGAGGCTCGGCCGACGCCCGTGCTCCTCCCGTCCTTTCCCCAGTCATTTTCTGCCCGGCTTGATTTCTGACATTT
+
>AABAFFFFFFFGGGGGGGGGGGHHHGHGHHHHHHHHGHHHGHCHGHHHHHHGGGGGHHBHBGGHHHHDGHHHGGHHGGHHHHGHHHHGGGGGHHGGGGEGGHHGGGGGGGGHHHHGGHHHHGHHHHHHHGGGFGGGGGGGGGHHHGGGGHGHHGGGEFGGGGGBCCFFGGGGGGGGGGGGGGGFFFFF;FFFFFCBFFAFFFFFFDEFFFFFFFFFEFFFFFFFFFFF/BE?CFAF;ABFFFFFBB/FF/
@M05620:45:000000000-G6HP7:1:1101:22212:4045 1:N:0:137
ATCTCTATCTCCTAAAAACCTGTTTAGATTTGGAGATAGACCTTCAGGTTTTTCATCATTTTCTGCATGAATTATACATTGACCACGTGGTCAGTTTGCAGCATTCTGTTATTTTGTTTGACAGAGTGTCTTGTTGAGAACATATGTAGGACATGATTTTTTCCTGCAACAGGGAAAATAAAGTATAAGTTTTAAAGATTTATTCTTTAATAAAGGATCTCAAAGCCAGCTTTAGAAAAAGGAAGAAAGGG
+
BBABAFFFFFFFGGGGGGGGGGHHHHHHHHHHHHHHHHHHHHHHHHHHHHHGGHHHHHHHHHHHHHHHHHHHHHHHHHHHHHHHHHGHGGHHHHHHHHHHHHHHHHHHHHHHHHHHHHHHHHHHHGBGHHHHHHHHHHHFGGHHHHHGHHHHHHHHHHHHHGHHHHHHHHHGHGFGGHHHHHHHHHHHHGHHHGGHHHHHHHHHHHHHHGGHHGHHHHHHHGHHHFGFHGHHHHHGHHHHGGGHHHHGHHG
@M05620:45:000000000-G6HP7:1:1101:22189:4048 1:N:0:137
ATCTCTATCTCCTAAAAACCTGTTTAGATTTGGAGATAGACCTTCAGGTTTTTCATCATTTTCTGCATGAATTATACATTGACCACGTGGTCAGTTTGCAGCATTCTGTTATTTTGTTTGACAGAGTGTCTTGTTGAGAACATATGTAGGACATGATTTTTTCCTGCAACAGGGAAAATAAAGTATAAGTTTTAAAGATTTATTCTTTAATAAAGGATCTCAAAGCCAGCTTTAGAAAAAGGAAGAAAGGG
+
CCBBCFFFFFFFGGGGGGGGGGHHHHHHHHHHHHHHHHHHHHHHHHHHHHHGGHHHHHHHHHIHHHHHHGHHHHHHHHHHHGHHHHGGHGHHHHHHHHHHHHHHHHHHHHHHHHHHHHHHHHHHGGDGGHHHHHHHHHGFFHHHHHHGHHHHGHHHHHHHHGHHHHHGHHHHHGGHHHHHHHHHHHHGHGHHHGGHHHHHHHHHHHHHHHHGGGHHHHHHHGHHHHHGHGHHHGHHHGHGDGHHHGHHGGG
@M05620:45:000000000-G6HP7:1:1101:12148:4054 1:N:0:137
CATCCTGACCCTGAAGTACCCCATTGAGCATGGCATCGTCACCAACTGGGACGACATGGAGAAGATCTGGCACCACACCTTCTACAACGAGCTGCGCGTGGCCCCGGAGGAGCACCCAGTGCTGCTGACCGAGGCCCCCCTGAACCCCAAGGCCAACAGAGAGAAGATGACTCAGGTGAGGCTCGGCCGACGCCCGTGCTCCTCCCGTCCTTTCCCCAGTCATTTTCTGCCCGGCTTGATTTCTGACATTA
+
CCDCCFFFFFFFGGGGGGGGGGGHHHHHHHHHHHHHHGHHHGHHHGHHHHHHGGGGGHHHHHHHHHHHHHHHHGHHHGGHHHHHHHHHGGGGGHHGGGGGGGHHGGGGGGGGHHHHGGHHHHHHHHHHHHGGGGGGGGGGGGHHHHGGGGHGHHGGGGGGGGGGGGGGGGGGGGGGGGGGGGGGFFFFFFFFFFFF@DFFFFFFFFFFFFFFFFFFFFFFFFFFHFFFFFFFFFFFFFAFFFFFFFFFFF0
@M05620:45:000000000-G6HP7:1:1101:20538:4077 1:N:0:137
ATCTCTATCTCCTAAAAACCTGTTTAGATTTGGAGATAGACCTTCAGGTTTTTCATCATTTTCTGCATGAATTATACATTGACCACGTGGTCAGTTTGCAGCATTCTGTTATTTTGTTTGACAGAGTGTCTTGTTGAGAACATATGTAGGACATGATTTTTTCCTGCAACAGGGAAAATAAAGTATAAGTTTTAAAGATTTATTCTTTAATAAAGGATCTCAAAGCCAGCTTTAGAAAAAGGAAGAAAGGG
+
CCCCCFFFFFFFGGGGGGGGGGHHHHHHHHHHHHHHHHHHHHHHHHHHHHHGGHHHHHHHHHHIIHHHHHHHHHHHHHHHHHHHHHGHGGHHHHHHHHHHHHHHHHHHHHHHHHHHHHHHHHHHGHHHHHHHHHHHHHHHHHHHHHGGFGHHHHHHHHHHHGHHHHGHHHHGHGGHHHHHFFGGHHGHHHHHHHHHHGHHGHHHHHHHHDHHGGHHFHHHFGHGGHGFGCHHHGHFHHHHFGHGHHHHHHG
@M05620:45:000000000-G6HP7:1:1101:20536:4099 1:N:0:137
ATCTCTATCTCCTAAAAACCTGTTTAGATTTGGAGATAGACCTTCAGGTTTTTCATCATTTTCTGCATGAATTATACATTGACCACGTGGTCAGTTTGCAGCATTCTGTTATTTTGTTTGACAGAGTGTCTTGTTGAGAACATATGTAGGACATGATTTTTTCCTGCAACAGGGAAAATAAAGTATAAGTTTTAAAGATTTATTCTTTAATAAAGGATCTCAAAGCCAGCTTTAGAAAAAGGAAGAAAGGG
+
BBBCCFFFFFFFGGGGGGGGGGGHHHHHHHHHHHHHHHHGHHHHHHHHHHHGGHHHHHHHHIHHIHGHHHHHHHHHHHHHHHHHGHGHHGHHHHHHHHHHHHHHHHHHHHHHHHHHHHHHHHHHGHHHHHHHHHHHHHGHHHHHHHHHHHHHHHHHHHHHHGHHHHHGHHHHHGGHHGHHHHHGHHHGHFHHHHGHHHHHHHHHHHHHHGHHHGHHFHHGHFGHHHHGHEHHHHHHHHHHFGHGHHGHHHG
@M05620:45:000000000-G6HP7:1:1101:7534:4104 1:N:0:137
CATCCTGACCCTGAAGTACCCCATTGAGCATGGCATCGTCACCAACTGGGACGACATGGAGAAGATCTGGCACCACACCTTCTACAACGAGCTGCGCGTGGCCCCGGAGGAGCACCCAGTGCTGCTGACCGAGGCCCCCCTGAACCCCAAGGCCAACAGAGAGAAGATGACTCAGGTGAGGCTCGGCCGACGCCCGTGCTCCTCCCGTCCTTTCCCCAGTCATTTTCTGCCCGGCTTGATTTCTGACATTT
+
CBCCCFFFFFFFGGGGGGGGGGGHHHGHHHHHHHHHHGHHHGHHHGHHHHHHGGGGGHHHHHHHHHHHHHHHHGHHHGGHHHHHHHHHGGGGGHHGGGGGGGHHGGGGGGGGHHHHGGHHHHHHHHHGHHGGGGGGGGGGGGHHHHGGGGHGHHGGGGGGGGGGGGGGGGGGGGGGGGGGGGGGFFFFFFFFFFFF@DFFFFFFFFFFFFFFFFFFFFFFFFFFFFFFFFFFFFFFFF;FFFFBF:FFFF0
@M05620:45:000000000-G6HP7:1:1101:13729:4108 1:N:0:137
AAACCAAGCAGACACTCACCGCTCCCTCGCCACAGGCCAATAGTTTGTCCTCACTGAGTTGGCAACAAGTGGCTGCTGTGGCTGCCATTTTTCTGGTGATGGCCATCAGCTCCGACGAGGTCAGCTGGGGGGCTTTCTTTGTGTAAGCAACGAGAAACCTGAAAGAAGCATTTTTTAACTAAGTCCTGCTGAGTCATTCATGAGTTTTTAGCCGCCTTGCTTCTTCTCACAGACTCTCTACTCTCATGCCA
+
BAAABBAFBFFFGGGGGGGGGGGGGGHHGGGDGHHHGGHGHHDFGHHHHHHHHHHHHHHHHHGHHHHHHHFBFHGGHHHHEHH1FHHHHHHHHHHHHHHHGHHHHHHGHGHHHGGGGEGGGHHHGHHHGGGGGGGGGGGGGGGGBBFFFFFFFFFFFFFFFF/BFFFFFFFFFFFFFFFFFFFFFBBFFFFFFFFFFFFFFFFFFFFFFE/FFFFFFFFFFFFFFFFFFFFFFFFFFFFFFFFFFFFFFFF
@M05620:45:000000000-G6HP7:1:1101:13725:4126 1:N:0:137
AAACCAAGCAGACACTCACCGCTCCCTCGCCACAGGCCAATAGTTTGTCCTCACTGAGTTGGCAACAAGTGGCTGCTGTGGCTGCCATTTTTCTGGTGATGGCCATCAGCTCCGACGAGGTCAGCTGGGGGGCTTTCTTTGTGTAAGCAACGAGAAACCTGAAAGAAGCATTTTTTAACTAAGTCCTGCTGAGTCATTCATGAGTTTTTAGCCGCCTTGCTTCTTCTCACAGACTCTCTACTCTCATGCCA
+
CCBCCCCFCFFFGGGGGGGGGGGGGGHHGGGGGHHHGGHHHHHHHHHHHHHHHHHHHHHHHHHHHHHHHHHHGHGGHHHHHHHGGHHHHHHHHHHHHHHHHHHHHHHHHHHHHGGGGGGGGHHHHHHHGGGGGGGGGGGGGGGGGGFFFFFFFFFFFFFFFFFFFFFFFFFFFFFFFFFFFFFFFFFFFFFFFFFFFFFFFFFFFFFFFFFFFFFFFFFFFFFFFFFFFFFFFFFFFFFFFFFFFFFFFFF
@M05620:45:000000000-G6HP7:1:1101:13729:4143 1:N:0:137
AAACCAAGCAGACACTCACCGCTCCCTCGCCACAGGCCAATAGTTTGTCCTCACTGAGTTGGCAACAAGTGGCTGCTGTGGCTGCCATTTTTCTGGTGATGGCCATCAGCTCCGACGAGGTCAGCTGGGGGGCTTTCTTTGTGTAAGCAACGAGAAACCTGAAAGAAGCATTTTTTAACTAAGTCCTGCTGAGTCATTCATGAGTTTTTAGCCGCCTTGCTTCTTCTCACAGACTCTCTACTCTCATGCCA
+
CCABCABFCFFFGGGGGGGGGGGGGGHHGGGGGGHHGGGGHHHHHHHHHHHHHHHHHHFGGHHHHHHHHGHHGHGGHHHHHHHGGHHHHHHHHHHHHHHHHHHHHHHHHHHHHGGGGGGGGHHGHHHHGGGGGGGGGGGGGGGGGGFFFFFFFFFFFFFFFFFFFFFFFFFFFFFFFFFFFFFFFFFFFFFFFBFFFFFFFFFFBFFFFFEFFFFFFFFFFFFFFFFFFFFFFFFFFFFFFFFFFFFBFFF
@M05620:45:000000000-G6HP7:1:1101:8312:4145 1:N:0:137
CATCCTGACCCTGAAGTACCCCATTGAGCATGGCATCGTCACCAACTGGGACGACATGGAGAAGATCTGGCACCACACCTTCTACAACGAGCTGCGCGTGGCCCCGGAGGAGCACCCAGTGCTGCTGACCGAGGCCCCCCTGAACCCCAAGGCCAACAGAGAGAAGATGACTCAGGTGAGGCTCGGCCGACGCCCGTGCTCCTCCCGTCCTTTCCCCAGTCATTTTCTGCCCGGCTTGATTTCTGACATTA
+
DDDDDFFFFFFFGGGGGGGGGGGHHHGHHHHHHHHHHGHHHGHHHGHHHHHHGGGGGHHHHHHHHHHHHHHHHGHHHGGHHHHHHHHHGGGGGGHGGGGFGGHHGGGGGGGGHHHHGGHHHHHHHHHHHHGGGGGGGGGGGGHHHHGGGGHGHHGGGGGGGGGGGGGGGGGGGGGGGGGGGGGGFFFFFFFFFFFFCFFFFFFFFFFFFFDFFFFFFFFFFFFFFFFFFFFFFFFFFF:FFFFFFFFFFF0
@M05620:45:000000000-G6HP7:1:1101:15701:4161 1:N:0:137
AAACCAAGCAGACACTCACCGCTCCCTCGCCACAGGCCAATAGTTTGTCCTCACTGAGTTGGCAACAAGTGGCTGCTGTGGCTGCCATTTTTCTGGTGATGGCCATCAGCTCCGACGAGGTCAGCTGGGGGGCTTTCTTTGTGTAAGCAACGAGAAACCTGAAAGAAGCATTTTTTAACTAAGTCCTGCTGAGTCATTCATGAGTTTTTAGCCGCCTTGCTTCTTCTCACAGACTCTCTACTCTCATGCCA
+
CCCCCBAFCFFFGGGGGGGGGGGGGGHHGGGGGHHHGGHHHHHHHHHHHHHHHHHHHHHHHHHHHHHHHHHHGHGGHHHHHHHGGHHHHHHHHHHHHHHHHHHHHHHHHHHHHGGGGGGGGHHHHHHHGGGGGGGGGGGGGGGGGGFFFFFFFFFFFFFFFFFFFFFFFFFFFFFFFFFFFFFFFFFFFFFFFFFFFFFFFFFFFFFFFFFFFFFFFFFFFFFFFFFFFFFFFFFFFFFFFFFFFFFFFFB
@M05620:45:000000000-G6HP7:1:1101:15683:4176 1:N:0:137
AAACCAAGCAGACACTCACCGCTCCCTCGCCACAGGCCAATAGTTTGTCCTCACTGAGTTGGCAACAAGGGGCTGCTGTGGCTGCCATTTTTCTGGTGATGGCCATCAGCTCCGACGAGGTCAGCTGGGGGGCTTTCTTTGTGTAAGCAACGAGAAACCTGAAAGAAGCATTTTTTAACTAAGTCCTGCTGAGTCATTCATGAGTTTTTAGCCGCCTTGCTTCTTCTCACAGACTCTCTACTCTCATGCCA
+
AAAAAAAFBFBFGGFGGGGGEGGGGGGHCGGEGHFHFGDHHFH55GGFHFHHHHFBHH5FGFCGHHHHH11>@0EEGFBGCG1FEHHHFHFHHDGHGCBFE?BGGHFFEBBEGEFFG?<BCHHHGHFHDCC-9AABFBFGGFFFFFBB/BF=EFFFF/A99BBFFBFFFFEBFFFAEFFBFFFFFFFFFFF/9;/B//BFFF/9;FBFFEFBBD9@D9//BFFFFFEFFFFFFFBFB/FFF/;/;B//9//
@M05620:45:000000000-G6HP7:1:1101:15703:4182 1:N:0:137
AAACCAAGCAGACACTCACCGCTCCCTCGCCACAGGCCAATAGTTTGTCCTCACTGAGTTGGCAACAAGTGGCTGCTGTGGCTGCCATTTTTCTGGTGATGGCCATCAGCTCCGACGAGGTCAGCTGGGGGGCTTTCTTTGTGTAAGCAACGAGAAACCTGAAAGAAGCATTTTTTAACTAAGTCCTGCTGAGTCATTCATGAGTTTTTAGCCGCCTTGCTTCTTCTCACAGACTCTCTACTCTCATGCCA
+
BBBBBBBFBFFFGGGFGGGGGGGGGFHHGGGGGHHHGGGHHBHHHHFHGHHHGGHHHHHHHEHFHGHHGBGHGHGGGHHFFHFFGHGHHFHHHHHHHHGGGHHHHGHHHHHHHGGGGGGGGHHHHHHHGGGGAGGGGGGGGCFGGGFFFFFFFFDDFFFFFFFFFBFFFFFFFFFCFBFFFFFBFFFFFFFFEFFFFFFFFFFFFBFFFFFFFDFFFFFFFFFFFFFFFFFFFFFFFFFFFFFFFFF/BFF
@M05620:45:000000000-G6HP7:1:1101:21424:4212 1:N:0:137
CATCCTGACCCTGAAGTACCCCATTGAGCATGGCATCGTCACCAACTGGGACGACATGGAGAAGATCTGGCACCACACCTTCTACAACGAGCTGCGCGTGGCCCCGGAGGAGCACCCAGTGCTGCTGACCGAGGCCCCCCTGAACCCCAAGGCCAACAGAGAGAAGATGACTCAGGTGAGGCTCGGCCGACGCCCGTGCTCCTCCCGACCTTTCCCCCGTCATTTTCTGCCCGGCTTGTTTTCTGACATTC
+
>AAAAFFFF1BCGFG1FGFDBAA01DGDFF11AGHHFGHEHADDFAC0GHHGEGG?AAB1AFAAF1G211B0F>GHGFFC1B1GHFD@//>>EHF?EEEG?<GEE?/CC??//FHHA//<1<<?G1GHE<@?-<-..-ACG.::/:::::.C.GG..C9///..9:/;999;9BF9;/F.99..9---;----99--;A-BFF-9-:-9--9////---99-;/9///:BBE---;---/-9FF/B/9:F/
@M05620:45:000000000-G6HP7:1:1101:18542:4248 1:N:0:137
AGATCGGAAGAGCACACGTCTGAACTCCAGTCACAGCGATAGATCTCGTATGCCGTCTTCTGCTTGAAAAAAAAAAAAAAAGATAAGGAAAAAAAAAAAAATAAGCTTATCTACATAGTATAGTAAAGGAAGTGAACTAGGTGGATTTGCGAGGGGTGTGACTGTCCACGTAAGAATTTTTGATTACTAGATTTTAGTGCAGTCGGATAGAGGAAATGACTGTATGAAAAAACTGAGTCGATTAATAAAAG
+
AAABBBCCCACFGGGGGEFGGGHCHHHHHHHHHHHHHGEGEEGGHHHHGGHHHGGGGHGHFHHHHHEGFHHGGGFE>>/////2222222220/<///---.000000000000000000000;00000//.0000:000/00..09000--:--9.9-.////://9/../..///////-.//9///9/////9////////.--..////.//://9//9//;////.-.//////-.././//////
@M05620:45:000000000-G6HP7:1:1101:10421:4248 1:N:0:137
AAACCAAGCAGACACTCACCGCTCCCTCGCCACAGGCCAATAGTTTGTCCTCACTGAATTGGCAACAAGTGGCTGCTGTGGCTGCCATTTTTCTGGTGATGGCCATCAGCTCCGACGAGGTCAGCTGGGGGGCTTTCTTTGTGTAAGCAACGAGAAACCTGAAAGAAGCATTTTTTAACTAAGTCCTGCTGAGTCATTCATGAGTTTTTAGCCGCCTTGCTTCTTCTCACAGACTCTCTACTCTCATGCCA
+
AAAAA?A4AB>FFGGFFGGG2AEGGGHHCC?DEGHHFGDHHGFHHHHFGFHGHHBDGHHHHGHBFHHHHF@3EFFFHHHHHGFEFGFHHHFECDGHGHBEEHFFFHHHHHBFGE@>>?@@FCGHEHCGF?CGG@GFFBFGGGBBFFFBFFA?ED?AB9ABABBFFFFFFFFFFFFBFFFFFFFBFFFFFBFFFFFFFFFFFEFFFFFFFF/9F9=>DDBFFBFFFFFFFFFFBFFFFFFBBBBB9FB/9BF
@M05620:45:000000000-G6HP7:1:1101:22065:4263 1:N:0:137
CATCCTGACCCTGAAGTACCCCATTGAGCATGGCATCGTCACCAACTGGGACGACATGGAGAAGATCTGGCACCACACCTTCTACAACGAGCTGCGCGTGGCCCCGGAGGAGCACCCAGTGCTGCTGACCGAGGCCCCCCTGAACCCCAAGGCCAACAGAGAGAAGATGACTCAGGTGAGGCTCGGCCGACGCCCGTGCTCCTCCCGTCCTTTCCCCAGTCATTTTCTGCCCGGCTTGATTTCTGACATTA
+
ABBCBFFFFFFFGGGGGGGGGGGHHHHHHHHHHHHHHGHHHGHHHGHHHHHHGGGGGHHHHHHHHHHHHHHHHGHHHGGHHHHHHHHHGGGGGHHGGGEGGGHHGGGGGGGGHHHHGGHHHHHHHHHHHHGGGGGGGGGGGGHHHHGGGGHGHHGGGGGGGGGGGGGFGGGGGGGGFGGGGGEGFFFFFFFFFFFCCDF?FFFFFFFFFFFFFFFFFFFBFFFFFFFFFFFFFFFFFFAFFFFFFBFFFF/
@M05620:45:000000000-G6HP7:1:1101:18544:4269 1:N:0:137
AGATCGGAAGAGCACACGTCTGAACTCCAGTCACAGCGATAGATCTCGTATGCCGTCTTCTGCTTGAAAAAAAAAAAAAAGAAAAAAGAAGACAAGAGAGAGACATGGTAAACGAAAAAAGCAGAAAGACAAGGAGAATATGAAAAACAAGAAAAAGCAATACGAGAGACCGTGAGAAGAAAGAATGCGTGAGACAGGCACGATGATTAATACAGACAGCAACAAATGAGAAAGACACAACGGCGAAGAAA
+
BBAABCBBCCFFGFGGGEBFGGFGHHHHHHHHHHHHHGGHDEHHDHHHGGHHHHGGGHGHHHHHHHFFGHHGGGGF>>>///?320///022?B2020=////201101111?/?/.-0-.0<///0<////......00:000<0..../////...09000....-./.-.:;.00/0//0/.000.;;..09//.9...:..9:00;000090./9.//....0000000:9////..------9.//
@M05620:45:000000000-G6HP7:1:1101:15339:4269 1:N:0:137
CATCCTGACCCTGAAGTACCCCATTGAGCATGGCATCGTCACCAACTGGGACGACATGGAGAAGATCTGGCACCACACCTTCTACAACGAGCTGCGCGTGGCCCCGGAGGAGCACCCAGTGCTGCTGACCGAGGCCCCCCTGAACCCCAAGGCCAACAGAGAGAAGATGACTCAGGTGAGGCTCGGCCGACGCCCGTGCTCCTCCCGTCCTTTCCCCAGTCATTTTCTGCCCGGCTTGATTTCTGACATTA
+
CCCCCFFFFFFFGGGGGGGGGGGHHHHHHHHGHHHHHGHHHGHHHGHGHGHHGGGGGHHHHHHHHHHGHHHHHGHHHGGHHHHHHGHHGGGGGHHGGGGGGGHHGGGGGGGGHHHHGGHGHHHHHHHHHHGGGGGGGGGGGGHHHHGGGGHGHHGGGGGGGGGGFGGGGGG0FGGGFFFGGGGGFFFFFFFFFFFF@FFFFFEFFFFFFFDFFFFFFFBFFFFFFFFFFFFFFFFFFFAFFFFFF0FFFF0
@M05620:45:000000000-G6HP7:1:1101:20927:4281 1:N:0:137
CATCCTGACCCTGAAGTACCCCATTGAGCATGGCATCGTCACCAACTGGGACGACATGGAGAAGATCTGGCACCACACCTTCTACAACGAGCTGCGCGTGGCCCCGGAGGAGCACCCAGTGCTGCTGACCGAGGCCCCCCTGAACCCCAAGGCCAACAGAGAGAAGATGACTCAGGTGAGGCTCGGCCGACGCCCGTGCTCCTCCCGTCCTTTCCCCAGTCATTTTCTGCCCGGCTTGATTTCTGACATTA
+
CCCCCFFFFFFFGGGGGGGGGGGHHHHHHHHHHHHHHGHHHGHHHGHHHHHHGGGGGHHHHHHGGHHHHHHHHGHHHGGHHHHHHHHHGGGGGHHGGGGGGGHHGGGGGGGGHHHHGGHHHHGHHHHHHHGGGGGGGGGGGGHHHHGGGGHGHHGGGGGGGGGGGGGGGGGGGFGGGGFGGGGGFFFFFFFFFFFF=DFEFFFFFFFFFFDFFFFFFFFFFFFFFFFFFBFFADFFFF;;FFFFFBFFFF/
@M05620:45:000000000-G6HP7:1:1101:20904:4286 1:N:0:137
CATCCTGACCCTGAAGTACCCCATTGAGCATGGCATCGTCACCAACTGGGACGACATGGAGAAGATCTGGCACCACACCTTCTACAACGAGCTGCGCGTGGCCCCGGAGGAGCACCCAGTGCTGCTGACCGAGGCCCCCCTGAACCCCAAGGCCAACAGAGAGAAGATGACTCAGGTGAGGCTCGGCCGACGCCCGTGCTCCTCCCGTCCTTTCCCCAGTCATTTTCTGCCCGGCTTGATTTCTGACATTA
+
CCCCCFFFFFFFGGGGGGGGGGGHHHHHHHHHHHHHHGHHHGHHHGHHHHHHGGGGGHHHHHHHHHHHHHHHHGHHHGGHHHHHHHHHGGGGGHHGGGGGGGHHGGGGGGGGHHHHGGHHHHHHHHHHHHGGGGGGGGGGGGHHHHGGGGHGHHGGGGGGGGGGFGFGGGGGGGGGGGGGGGGGFFFFFFFFFFFF;DDFFFFFFFFEFFFFFFFFFFDFFFFFFFFFFFFFFFFFFBFFFFFFFFFFFF9
@M05620:45:000000000-G6HP7:1:1101:20457:4292 1:N:0:137
AGATTACTGCAACAGTTCCCCCTGGACCTGGAAAAGTTTCTTGCCTGGCTTACAGAAGCTGAAACAACTGCCAATGTCCTACAGGATGCTACCCGTAAGGAAAGGCTCCTAGAAGACTCCAAGAGAGTAAAAGAGCTGATGAAACAATGGCAAGTAAGTCAGGCATTTCCGCTTTAGCACTCTTGTGGATCCAATTGAACAATTCTCAGCATTTGTACTTGTAACTGACAAGCCAGGGACAAAACAAAGAT
+
AAABCFFFFFFFGGGGGGGGGGGGHGHHHHHHHHHHHHHHHHHHHHHHHHHHHHHHHHHHHHHHHHHHHHHHHHHHHHHHHHHHHHHHHHHHHHGGGGHHHHHHHHHHGHHHHGHFGHHHHHHHHFGHHHHHHGHHHHHHHHHHHHHHHHHHHGHHHHHHHHFHHHHHHHGGGGGHHHHHHHHHHHHGHHHHGHHHHHHHGHHHHHHHHHHHHHHHHHHHHGHHHHHHGHHHHGHGGGGGGGGGGGGGGGG
@M05620:45:000000000-G6HP7:1:1101:20458:4315 1:N:0:137
AGATTACTGCAACAGTTCCCCCTGGACCTGGAAAAGTTTCTTGCCTGGCTTACAGAAGCTGAAACAACTGCCAATGTCCTACAGGATGCTACCCGTAAGGAAAGGCTCCTAGAAGACTCCAAGAGAGTAAAAGAGCTGATGAAACAATGGCAAGTAAGTCAGGCATTTCCGCTTTAGCACTCTTGTGGATCCAATTGAACAATTCTCAGCATTTGTACTTGTAACTGACAAGCCAGGGACAAAACAAAGAT
+
BB@BBFFFFFFFGGFGGGGGGGGGHHHHHHHHHHHHHHHHHHHHHHHHHHHHHHHHHHHHHHHHHHHHHHHHHHHHHHHHDGGHGHHHHGHHHHGGGGHHHHHFHHHHGHHHHHHHHHHHGHHHHHGGGHHHHEHHHHHHHHHHHHHHGGHGHGGHHHHHFHHHHHHHHHGGGGGHHHHHHHHHHGGGHHHHHHHHHGHHHHHHHHHFDHGHHHHHHHHHHHHGHHHHHGGGHFHGGGGGGGGGGGGGFGF
@M05620:45:000000000-G6HP7:1:1101:17682:4361 1:N:0:137
TACCTGTACTGGGGAAGCATTTGAATATCCCCCCATGGTGATGGGGACGGAGAACTGCTCCATAAACACAGGCAACGTGCCTAACTTTCCCGGGAAGATGAAGTCAAAGAGCGACCACAGCTCTTCGGAGGTTATTTTGCATCGGTGAGCCAGACAGAATGATCCGATGAGGGGTGCGAAACTATTTGAGGAAAGGAAGCACCTTTTTATTAAATTTACCTTTTAGCAATCGCCATTCCTACCCTAAAGAT
+
AAABCFFFFFFFGGGGGGGGGGHHHHHHHHHGGGGHHHHHHHHHHGGGGGGGGHHHHHHHHHHHHHHHHHHHGHHHGHHHHHHHHHHHHHHGGGGGGHHHHHHHHHHHHHHHGGGGGHHGHHHHHHHGGGGEHHHHHHHHGHHGGDEAGFGHHHGHHHHHHGHHHHGGGHHGGGDDGGDGGGGGGGGGGGGFGGGGGGGGGGFFFFFFFFFFFFFFFFFFFFFFFFFFFFFFFFFFFFFFFFFFFFFFFFF
@M05620:45:000000000-G6HP7:1:1101:21738:4377 1:N:0:137
CATCCTGACCCTGAAGTACCCCGGCTTGATTTCTGACATTAGATCGGAAGAGCACACGTCTGAACTCCAGTCACAGCGATAGATCTCGTATGCCGTCTTCTGCTTGAAAAAAAAAAAAAATAAAAAGAGGAAAATTGCTACTTTTGAGTAGGAAGGTCAACAATTAACAACGGATAGTGATAAAAAAACATAATAATTTGATACTTATAAGACGTGGAGATCGGACAGACAAAATATATATGTAATACTCA
+
CCCCCFFFFFFFGGGGGGGGGGGGGGGGHHHHHHHHHHHHHHHHHHGEGGHHHHHGHGHHHGHHHHHHHHHHFHHHHGGHGGHHDGHGFGHHHHGFGHGHHHHHHHHGHHHGGFGC/</<01?111..0.0000110<00000=00..<00000..0:0000;000;000.--...0000000000--..000:00000000;0090000000...:..0/0.;.--9/.///.000:0000900000000
@M05620:45:000000000-G6HP7:1:1101:15642:4399 1:N:0:137
CATCCTGACCCTGAAGTACCCCATTGAGCATGGCATCGTCACCAACTGGGACGACATGGAGAAGATCTGGCACCACACCTTCTACAACGAGCTGCGCGTGGCCCCGGAGGAGCACCCAGTGCTGCTGACCGAGGCCCCCCTGAACCCCAAGGCCAACAGAGAGAAGATGACTCAGGTGAGGCTCGGCCGACGCCCGTGCTCCTCCCGTCCTTTCCCCAGTCATTTTCTGCCCGGCTTGATTTCTGACATTA
+
BBBCCFFFFFFFGGGGGGGGGGGHHHHHHHHHHHHHHGHHHGHHHGHGHHHHGGGGGHHHHHHHHHHHHHHHHGHHHGGHHHHHHHHHGGGGGHHGGGGGGGHHGGGGGGGGHHHHGGHHHHHHHHHHHHGGGGGGGGGGGGHHHHGGGGHGHHGGGGGGFFGGGGFGGGGGGGGGGFFG?F?FDFFDFAFFFFFA@DD?FFBFFFFEDAABFFFFFFFFFFFFFFFFFEFFD@CFAFAFFFFFF;9/;F/
@M05620:45:000000000-G6HP7:1:1101:24407:4405 1:N:0:137
TACCTGTACTGGGGAAGCATTTGAATATCCCCCCATGGTGATGGGGACGGAGAACTGCTCCATAAACACAGGCAACGTGCCTAACTTTCCCGGGAAGATGAAGTCAAAGAGCGACCACAGCTCTTCGGAGGTTATTTTGCATCGGTGAGCCAGACAGAATGATCCGATGAGGGGTGCGAAACTATTTGAGGAAAGGAAGCACCTTTTTATTAAATTTACCTTTTAGCAATCGCCATTCCTACCCTAAAGAT
+
AA3AAFFFFFFFGGFGGGGGGGHHHHHHHEFFFGEHHHHGGHHHHGGGGGGGGGHGHHHHFHFGHHGHFHHEGHHHEHFGGHHHHHHHGGDEGGGGD0GGF3FGHHHHFHHHGGFGGHFHEGHHHFHGGGGCF1FGHHHHGHHGGDDGH1GFHCEHHH/0GGFGFGDGEGHHGG.;;;.:A?FFGGGGFEF9BFFG9CFEGFEFFFFF.FFFFBFFEFFFFFFFFF/BBB/..99;;/:BFFFFBFBFF9B
@M05620:45:000000000-G6HP7:1:1101:10054:4406 1:N:0:137
AAACCAAGCAGACACTCACCGCTCCCTCGCCACAGGCCAATAGTTTGTCCTCACTGAGTTGGCAACAAGTGGCTGCTGTGGCTGCCATTTTTCTGGTGATGGCCATCAGCTCCGACGAGGTCAGCTGGGGGGCTTTCTTTGTGTAAGCAACGAGAAACCTGAAAGAAGCATTTTTTAACTAAGTCCTGCTGAGTCATTCATGAGTTTTTAGCCGCCTTGCTTCTTCTCACAGACTCTCTACTCTCATGCCA
+
CCBCCCCFCFFFGGGGGGGGGGGGGGHHGGGGGHHHGGHHHHHHHHHHHHHHHHHHHHHHHHHHHHHHHHHHGFFGHHHHHHHGGHHHHHHHHHHHHHHHHHHHHHHHHHHHHGGGGGGGFHHHHHHHGGGGGGGGGGGGGGGGGGFFFFFFFFFFFFFFFFFFFFFFFFFFFFFFEFFFFFFFFFFFFFFFFFFFFFFFFFFFFFFFFFFFFFFFFFFFFFFFFFFFFFFFFFFFFFFFFFFFFFFFFFB
@M05620:45:000000000-G6HP7:1:1101:24393:4425 1:N:0:137
TACCTGTACTGGGGAAGCATTTGAATATCCCCCCATGGTGATGGGGACGGAGAACTGCTCCATAAACACAGGCAACGTGCCTAACTTTCCCGGGAAGATGAAGTCAAAGAGCGACCACAGCTCTTCGGAGGTTATTTTGCATCGGTGAGCCAGACAGAATGATCCGATGAGGGGTGCGAAACTATTTGAGGAAAGGAAGCACCTTTTTATTAAATTTACCTTTTAGCAATCGCCATTCCTACCCTAAAGAT
+
CCCCCFFFFFFFGGGGGGGGGGHGHGHHHHHGGGGHHHGHHHHHHGGGGGGGGGHHHHHHHHHHHHHGHHHHGHHHGHHHCHHHHHHHHHHGGGGGGHHHHHHHHHHHHHHHGGGGGHHHHHHHHHHGGGGCHHHHHHHHGHHGGEGGHHHHHHGHHHHHHHHHHHEGGHHHGG:AADABFGGGGGGGGGGCFGGGCGGGGGFFFFFFEFFFFFFFFFBFFFFFFFFFFFFFFFDEFFFFFFFFFFFFFFF
@M05620:45:000000000-G6HP7:1:1101:18766:4429 1:N:0:137
AAACCAAGCAGACACTCACCGCTCCCTCGCCACAGGCCAATAGTTTGTCCTCACTGAGTTGGCAACAAGTGGCTGCTGTGGCTGCCATTTTTCTGGTGATGGCCATCAGCTCCGACGAGGTCAGCTGGGGGGCTTTCTTTGTGTAAGCAACGAGAAACCTGAAAGAAGCATTTTTTAACTAAGTCCTGCTGAGTCATTCATGAGTTTTTAGCCGCCTTGCTTCTTCTCACAGACTCTCTACTCTCATGCCA
+
BABBBABFCFFFFGGGGGGGGGGGGGHHGGGGGHHGDGHHHHHHHHHHHHHGHHHHHGGHHHHGHHHHHFGHGHGGHGHHHHFFFHHHHHHHHHHGHHHGHGHHFFGHHHGHHGGEGFGGFHHHHHHHGGGGGGGGGGGGGGGGFFFFFFFFFFFFFFFFFEFFFFFFFFFFFFFFFFFFFFFFFFFFFFFFFFFFFFFFFFFF;FFFFFFFFFFFFFFFFFFFFFFFFFFFFFFFFFFFFFFFFFFFFFF
@M05620:45:000000000-G6HP7:1:1101:18163:4441 1:N:0:137
AAACCAAGCAGACACTCACCGCTCCCTCGCCACAGGCCAATAGTTTGTCCTCACTGAGTTGGCAACAAGTGGCTGCTGTGGCTGCCATTTTTCTGGTGATGGCCATCAGCTCCGACGAGGTCAGCTGGGGGGCTTTCTTTGTGTAAGCAACGAGAAACCTGAAAGAAGCATTTTTTAACTAAGTCCTGCTGAGTCATTCATGAGTTTTTAGCCGCCTTGCTTCTTCTCACAGACTCTCTACTCTCATGCCA
+
BBBCCCCFCFFFGGGGGGGGGGGGGGHHGGGGGHHHGGHHHHHHHHHHHHHHHHHHHHGHHHHHHHHHHHHHGHGGHHHHHHHGGHHHHHHHHHHHHHHHHHHHHHHHHHHHHGGGGGGGFHHHHHHHGGGGGGGGGGGGGGGGGGFFFFFFFFFFFFFFFFFFFFFFFFFFFFFFFFFFFFFFFFFFFFFFFFFFFFFFFFFFFFFFFFFFFFFFFFFFFFFFFFFFFFFFFFFFFFFFFFFFFFFFFFF
@M05620:45:000000000-G6HP7:1:1101:18144:4445 1:N:0:137
AAACCAAGCAGACACTCACCGCTCCCTCGCCACAGGCCAATAGTTTGTCCTCACTGAGTTGGCAACAAGTGGCTGCTGTGGCTGCCATTTTTCTGGTGATGGCCATCAGCTCCGACGAGGTCAGCTGGGGGGCTTTCTTTGTGTAAGCAACGAGAAACCTGAAAGAAGCATTTTTTAACTAAGTCCTGCTGAGTCATTCATGAGTTTTTAGCCGCCTTGCTTCTTCTCACAGACTCTCTACTCTCATGCCA
+
AAAABAAFBFFFGGGGGGGGGGGGGGHHGGGGGHHHGGHHHGHHHHHHHHHHHHHHHHGGHHHFHHHHHGHHGHGGHHHHHHHGGHHHHHHHHHHHHHHHHHHHFHHHHHHHHGGGGGGGGHHHHHHHGGGGGGGGGGGGGGGGGGFFFFFFFFFFFFFFFFFFFFFFFFFFFFFFFFFFFFFFFFFFFFFFFFFBFFFFFFFFFFFFFFFFFDFFFFFFFFFFFFFFFFFFFFFFFFFFFFFFFFBFFFF
@M05620:45:000000000-G6HP7:1:1101:18177:4456 1:N:0:137
AAACCAAGCAGACACTCACCGCTCCCTCGCCACAGGCCAATAGTTTGTCCTCACTGAGTTGGCAACAAGTGGCTGCTGTGGCTGCCATTTTTCTGGTGATGGCCATCAGCTCCGACGAGGTCAGCTGGGGGGCTTTCTTTGTGTAAGCAACGAGAAACCTGAAAGAAGCATTTTTTAACTAAGTCCTGCTGAGTCATTCATGAGTTTTTAGCCGCCTTGCTTCTTCTCACAGACTCTCTACTCTCATGCCA
+
AA3AAAAFBFFFGGCGGGGGGGGGGGHGFGGGGGHHGGFHHGHGBGFHHHHHHHHHHHGHHHHHHHHHH@GHGHGGHHGHHHHGGHHHGHFHHHHHBFGHHHHHHHHHHHHGHGGGGFDC<FGFHHHHGGGGGGGGGGGGGGGGGGFFBBFCEDFFFFFFFFFFFFFFFFFFFFFFEFFFFFFBFFFFFFFFFBFFFFFFFFFF;BFFFEFFBADFFFFFFFFFFFFFFFFFFFFFFFFFFFFFFFEFFF/
@M05620:45:000000000-G6HP7:1:1101:18161:4463 1:N:0:137
AAACCAAGCAGACACTCACCGCTCCCTCGCCACAGGCCAATAGTTTGTCCTCACTGAGTTGGCAACAAGTGGCTGCTGTGGCTGCCATTTTTCTGGTGATGGCCATCAGCTCCGACGAGGTCAGCTGGGGGGCTTTCTTTGTGTAAGCAACGAGAAACCTGAAAGAAGCATTTTTTAACTAAGTCCTGCTGAGTCATTCATGAGTTTTTAGCCGCCTTGCTTCTTCTCACAGACTCTCTACTCTCATGCCA
+
BB@AAABFBCFFGFGGGGGGGGGGGGHHGGGGGHHHGGHHHGHEHHHHHHHHHHGHHHFGHFHFHHFHGDGHGHGGHHHHHHHGGHHHHHHHHHHHHHGHHHHHFHHHHHHHHGGGGGGGGHGHHHHHGGGGGGGGGGGGGFGGGGFFFFFFFFFFFFFFFFFFFFFFFFFFFFFFFFFFFFFFFFFFFFFFFFFFFFFFFFFFFFFFFFFFFFFFFFFFFFFFFFFFFFFFFFFFFFFFFFFFFFFFFFF
@M05620:45:000000000-G6HP7:1:1101:23700:4499 1:N:0:137
CATCCTGACCCTGAAGTACCCCATTGAGCATGGCATCGTCACCAACTGGGACGACATGGAGAAGATCTGGCACCACACCTTCTACAACGAGCTGCGCGTGGCCCCGGAGGAGCACCCAGTGCTGCTGACCGAGGCCCCCCTGAACCCCAAGGCCAACAGAGAGAAGATGACTCAGGTGAGGCTCGGCCGACGCCCGTGCTCCTCCCGTCCTTTCCCCAGTCATTTTCTGCCCGGCTTGATTTCTGACATTA
+
AA3ABFFFFFFFGGGGGGGGGGGHHGHGHDHFHHCHHGHHHGHHHGHHHHGHGGGGGHHEGHEHHHHHHBGHHGHHHGGHHHHFHHHHGGGEGHHGGGGGGGHHGGGGGGGGGHHGGGHHHHHHHHHFHHGGGGGGGGGGGGHFHHGGGGHGGHF?CEGGGGGGGFBFG0FBFGFGFGGGGGGGBBFF??@?BBB?;ADFFFFFFEDED.AFFFFFFFDBFFFFFFFFF/;A.>BBBB./9/9BB/BBFF/
@M05620:45:000000000-G6HP7:1:1101:20058:4508 1:N:0:137
CATCCTGACCCTGAAGTACCCCATTGAGCATGGCATCGTCACCAACTGGGACGACATGGAGAAGATCTGGCACCACACCTTCTACAACGAGCTGCGCGTGGCCCCGGAGGAGCACCCAGTGCTGCTGACCGAGGCCCCCCTGAACCCCAAGGCCAACAGAGAGAAGATGACTCAGGTGAGGCTCGGCCGACGCCCGTGCTCCTCCCGTCCTTTCCCCAGTCATTTTCTGCCCGGCTTGATTTCTGACATTT
+
CCCCCFFFFFFFGGGGGGGGGGGHHHHHHHHHHHHHHGHHHGHHHGHHHHHHGGGGGHHHHHHHHHHHHHHHHGHHHGGHHHHHHHHHGGGGGHHGGGGGGGHHGGGGGGGGHHHHGGHGHHHHHHHHHHGGGGGGGGGGGGHHHHGGGGHGHHGGGGGGGGGGGGGGGGGGGGGGGGGGGGGGFFFFFFFFFFFF@FFFFFFFFFFEFFFFFFFFFFFFFFFFFFFFFFFEDDFFFFAFFFFFFEFFFF/
@M05620:45:000000000-G6HP7:1:1101:22822:4514 1:N:0:137
ATCTCTATCTCCTAAAAACCTGTTTAGATTTGGAGATAGACCTTCAGGTTTTTCATCATTTTCTGCATGAATTATACATTGACCACGTGGTCAGTTTGCAGCATTCTGTTATTTTGTTTGACAGAGTGTCTTGTTGAGAACATATGTAGGACATGATTTTTTCCTGCAACAGGGAAAATAAAGTATAAGTTTTAAAGATTTATTCTTTAATAAAGGATCTCAAAGCCAGCTTTAGAAAAAGGAAGAAAGGG
+
BBABBFFFFFFFGGGGGGGGGGHHHHHHHHHHHHHHHHHHHHGHHHHHHHHGGHHHHHHHHHGHHHHHHHHHHHHHHHHHHGHHHHGHHGHHHHHHHHHGHHHHHHHHHHHHHHHHGHHHHHHHFFBGGHHHHHHHHHHFEGHHHHG?FFHHHHHGHHHHHGHHHHHGGGFGHGFGHHHHGHHHHHHHHGHHHEFHHHHHHHHHHHHHHEGFGGHHFHHHHEGHHFCFHFHHHHHBHHFFGGHGHHGGHHG
@M05620:45:000000000-G6HP7:1:1101:23704:4520 1:N:0:137
CATCCTGACCCTGAAGTACCCCATTGAGCATGGCATCGTCACCAACTGGGACGACATGGAGAAGATCTGGCACCACACCTTCTACAACGAGCTGCGCGTGGCCCCGGAGGAGCACCCAGTGCTGCTGACCGAGGCCCCCCTGAACCCCAAGGCCAACAGAGAGAAGATGACTCAGGTGAGGCTCGGCCGACGCCCGTGCTCCTCCCGTCCTTTCCCCAGTCATTTTCTGCCCGGCTTGATTTCTGACATTA
+
CCCCCFFFFFFFGGGGGGGGGGGHHHHHHHHHHHHHHGHHHGHHHGHHHHHHGGGGGHHHHHHHHHHHHHHHHGHHHGGHHHHHHHHHGGGGGHHGGGFGGGHHGGGGGGGGHGHHGGHHHHHHHHHHHHGGGGGGGGGGGGHHHHGGGGHGHHGGGGGGGGGGGGGGGGGGGGGGGGGGGGGGFFFFFFFFFFFFFFFFFFFFFFFFFFFFFFFFFFFFFFFFFFFFFFFFFFFFFFAFFFFFFFFFFF0
@M05620:45:000000000-G6HP7:1:1101:20057:4528 1:N:0:137
CATCCTGACCCTGAAGTACCCCATTGAGCATGGCATCGTCACCAACTGGGACGACATGGAGAAGATCTGGCACCACACCTTCTACAACGAGCTGCGCGTGGCCCCGGAGGAGCACCCAGTGCTGCTGACCGAGGCCCCCCTGAACCCCAAGGCCAACAGAGAGAAGATGACTCAGGTGAGGCTCGGCCGACGCCCGTGCTCCTCCCGTCCTTTCCCCAGTCATTTTCTGCCCGGCTTGATTTCTGACATTA
+
BBBCCFFFFFFFGGGGGFGGGGGHHHHHHHHHHHHHHGHHHGHHHGHHHHHHGGGGGHHGHHHHGHHHHHHHHGHHHGGHHHHHHHHHGGGGGHHGGGFGGGHHGGGGGGGGHGHHGGHGHHHHHHHHHHGGGGGGGGGGGGHHHHGGGGHGHHGGGGGGGGGGGGGGGGGGGGGGGGGGGGGGFFFFFFFFFFFFCFFFFFFFFFFFFFFFFFFFFFFFFFFFFFFFFFFFFFFFFFFFFFFFFFFFFF/
@M05620:45:000000000-G6HP7:1:1101:23699:4539 1:N:0:137
CATCCTGACCCTGAAGTACCCCATTGAGCATGGCATCGTCACCAACTGGGACGACATGGAGAAGATCTGGCACCACACCTTCTACAACGAGCTGCGCGTGGCCCCGGAGGAGCACCCAGTGCTGCTGACCGAGGCCCCCCTGAACCCCAAGGCCAACAGAGAGAAGATGACTCAGGTGAGGCTCGGCCGACGCCCGTTCTCCTCCCGTCCTTTCCCCAGTCATTTTCTGCCCGGCTTGATTTCTGACATTA
+
?AAAA11BFFFFFGC1BBGGGGGHHFFFHFDDGGFHHFFGFGGHHGHHHHHH/EEGGHFFHHGHGFHDHGHHHGGHHGGHGHHHHGHGEEAEGHHGGGEGGGHHG??CG?A/GFFHGGHFHGFHHGHHHHGGGCCFGGGGGEGHHHGGGGACGHGGGGBFFFBGGGGGGGFGGFFG0/9CACEG@<AB;@@@@@@-;-;A/BBFFFAEBBFFFFFFFFABFFFFFFFFFFFFF---@--9BFBF/;;9B/9
@M05620:45:000000000-G6HP7:1:1101:13877:4545 1:N:0:137
CATCCTGACCCTGAAGTACCCCATTGAGCATGGCATCGTCACCAACTGGGACGACATGGAGAAGATCTGGCACCACACCTTCTACAACGAGCTGCGCGTGGCCCCGGAGGAGCACCCAGTGCTGCTGACCGAGGCCCCCCTGAACCCCAAGGCCAACAGAGAGAAGATGACTCAGGTGAGGCTCGGCCGACGCCCGTGCTCCTCCCGTCCTTTCCCCAGTCATTTTCTGCCCGGCTTGATTTCTGACATTA
+
CCCCCFFFFFFFGGGGGGGGGGGHHHHHHHHHHHHHHGHHHGHHHGHHHHHHGGGGGHHHHHHHHHHHHHHHHGHHHGGHHHHHHHHHGGGGGHHGGGGGGGHHGGGGGGGGHHHHGGHHHHHHHHHHHHGGGGGGGGGGGGHHHHGGGGHGHHGGGGGGGGGGGGGGGGGGGGGGGGGGGGEFFFFFFFFFFFFFBFFFFFFFFFFFFFFFFFFFFFFFFFFFFFFFFFFFFFFFFF;FFFFFFBFFFF0
@M05620:45:000000000-G6HP7:1:1101:13891:4558 1:N:0:137
CATCCTGACCCTGAAGTACCCCATTGAGCATGGCATCGTCACCAACTGGGACGACATGGAGAAGATCTGGCACCACACCTTCTACAACGAGCTGCGCGTGGCCCCGGAGGAGCACCCAGTGCTGCTGACCGAGGCCCCCCTGAACCCCAAGGCCAACAGAGAGAAGATGACTCAGGTGAGGCTCGGCCGACGCCCGTGCTCCTCCCGTCCTTTCCCCAGTCATTTTCTGCCCGGCTTGATTTCTGACATTA
+
DCCDDFFFFFFFGGGGGGGGGGGHHHHHHHHHHHHHHGHHHGHHHGHHHHHHGGGGGHHHHHHHHHHHHHHHHGHHHGGHHHHHHHHHGGGGGHHGGGGGGGHHGGGGGGGGHHHHGGHGHHHHHHHHHHGGGGGGGGGGGGHHHHGGGGHGHHGGGGGGGGGGGGGGGGGGGGGGGGGGGGGGFFFFFFFFFFFFBFFFFFFFFFFAFFFFFFFFFFFBFFFFFFFFHFFFFFFFFFFFFFFFFFFFFF0
@M05620:45:000000000-G6HP7:1:1101:17507:4615 1:N:0:137
CATCCTGACCCTGAAGTACCCCATTGAGCATGGCATCGTCACCAACTGGGACGACATGGAGAAGATCTGGCACCACACCTTCTACAACGAGCTGCGCGTGGCCCCGGAGGAGCACCCAGTGCTGCTGACCGAGGCCCCCCTGAACCCCAAGGCCAACAGAGAGAAGATGACTCAGGTGAGGCTCGGCCGACGCCCGTGCTCCTCCCGTCCTTTCCCCAGTCACTTTCTGCCCGGCTTGATTTCTGACATTA
+
A?ABBFFFFFFFGGGGGFGGGGGCEGHFGGGHCFFHHGFGGGGBGGHHHAGHG0EGAGGFHFCAE5GGHHFFHFFHEGGHHHHHHHHHGGEGGHFGGGEEGCHHGCCDC@DGGHHHGGHGHHGHHF1DFGGGCGGGGFGGFGGHGHDGGGHGHHEEEEFGFFDGGFGGFGGGGGGGGGEGGFGGFAFFA;DF;CFD;.A.99BFFFFFFDD/FFFFB.D9BF/;FFFBFEFEFA-9@-9:BFFB/;://:/
@M05620:45:000000000-G6HP7:1:1101:17488:4615 1:N:0:137
CATCCTGACCCTGAAGTACCCCATTGAGCATGGCATCGTCACCAACTGGGACGACATGGAGAAGATCTGGCACCACACCTTCTACAACGAGCTGCGCGTGGCCCCGGAGGAGCACCCAGTGCTGCTGACCGAGGCCCCCCTGAACCCCAAGGCCAACAGAGAGAAGATGACTCAGGTGAGGCTCGGCCGACGCCCGTGCTCCTCCCGTCCTTTCCCCAGTCATTTTCTGCCCGGCTTGATTTCTGACATTA
+
CCCCCFFFFFFFGGGGGGGGGGGHHHHHHHHHHHHHHGHHHGHHHGHHHHHHGGGGGHHHHHHHHHHHHHHHHGHHHGGHHHHHHHHHGGGGGHHGGGGGGGHHGGGGGGGGHHHHGGHGHHHHHHHHHHGGGGGGGGGGGGHHHHGGGGHGHHGGGGGGGGGGGGGGGGGGGGGGGGGGGGGGFFFFFFFFFFFF@DFFFFFFFFFEFFFFFFFFFFFFFFFFFFFFFFFFFFFFFFFFFFFFFBFFFF0
@M05620:45:000000000-G6HP7:1:1101:18554:4629 1:N:0:137
CATCCTGACCCTGAAGTACCCCATTGAGCATGGCATCGTCACCAACTGGGACGACATGGAGAAGATCTGGCACCACACCTTCTACAACGAGCTGCGCGTGGCCCCGGAGGAGCACCCAGTGCTGCTGACCGAGGCCCCCCTGAACCCCAAGGCCAACAGAGAGAAGATGACTCAGGTGAGGCTCGGCCGACGCCCGTGCTCCTCCCGTCCTTTCCCCAGTCATTTTCTGCCCGGCTTGATTTCTGACATTT
+
BABCCFFFFFFFGGGGGGGGGGGHHHHHHHHHHHHHHGHHHGHHHGHHHHHHGGGGGHHHHHHHHHHHHHHHHGHHHGGHHHHHHHHHGGGGGHHGGGGGGGHHGGGGGGGGHGHHGGHHHHHHHHHHHHGGGGGGGGGGGGHHHHGGGGHGHHGGGGGGGGGGGGGFGGGGGGGGGGGGGGGGFFFFFFFFFFFFCFFFFFFFFFFEFFFFFFFFFFDBFFFFFFFFFFFFFFFFFF?FFFBFF;BFFF0
@M05620:45:000000000-G6HP7:1:1101:17495:4637 1:N:0:137
CATCCTGACCCTGAAGTACCCCATTGAGCATGGCATCGTCACCAACTGGGACGACATGGAGAAGATCTGGCACCACACCTTCTACAACGAGCTGCGCGTGGCCCCGGAGGAGCACCCAGTGCTGCTGACCGAGGCCCCCCTGAACCCCAAGGCCAACAGAGAGAAGATGACTCAGGTGAGGCTCGGCCGACGCCCGTGCTCCTCCCGTCCTTTCCCCAGTCATTTTCTGCCCGGCTTGATTTCTGACATTA
+
BBBBBFFFFFFFGGFGFDGGGGDGHHHHGGHGGHGHHGHHHGHHHGHHHHGHGGGGGHGHHHHHFFHHHHHHHGHHHGGHGHHHHGHHGGGGGGHEEG>E@EHHGGGGGGGGHHHHGGHGGHHHHFHHHHGGGGGGGGGGGGFHHHGGGGHFGGEGGGFGGFGGGGGGGGGGGGGG9FBFGGGGFCEFFFAFFFFF9AFFBF/BFFF.DD;FFFFFFFD/BFBF;FFFFFFF?CFFFFEFFFFFF///FB/
@M05620:45:000000000-G6HP7:1:1101:8853:4640 1:N:0:137
ATCTCTATCTCCTAAAAACCTGTTTAGATTTGGAGATAGACCTTCAGGTTTTTCATCATTTTCTGCATGAATTATACATTGACCACGTGGTCAGTTTGCAGCATTCTGTTATTTTGTTTGACAGAGTGTCTTGTTGAGAACATATGTAGGACATGATTTTTTCCTGCAACAGGGAAAATAAAGTATAAGTTTTAAAGATTTATTCTTTAATAAAGGATCTCAAAGCCAGCTTTAGAAAAAGGAAGAAAGGG
+
BBBBBFFFFFFFGGGGGGGGGGHHHHHGHHHHHHHHHHHHHHHHHHHHHHHGGHHHHHHHHHHHHHHHHHHHHHHHHHHHHHHHHHGHHEAGFFGHHHFHHHAHHHHHHFHHHHHHHHGHFFGGGFGHHHHHHHHHBF/DFFHFHHFHBDBGCGHHHHHFHGHHHHFBGFGHHF/GAGHHHHGFHHGHHGHHHBFGHEHHHHHHGHHHFHHGHBGFCGHHFHFHHFHEHGGHHBGFHECCAFFHGHGHHHG
@M05620:45:000000000-G6HP7:1:1101:8822:4643 1:N:0:137
ATCTCTATCTCCTAAAAACCTGTTTAGATTTGGAGATAGACCTTCAGGTTTTTCATCATTTTCTGCATGAATTATACATTGACCACGTGGTCAGTTTGCAGCATTCTGTTATTTTGTTTGACAGAGTGTCTTGTTGAGAACATATGTAGGACATGATTTTTTCCTGCAACAGGGAAAATAAAGTATAAGTTTTAAAGATTTATTCTTTAATAAAGGATCTCAAAGCCAGCTTTAGAAAAAGGAAGAAAGGG
+
BBABAFFFFFFFGGGGGGGGGGFHHHHHHHHHHHHHHHHHHHHHHHHHHHHGGHHHHGHHHHHHHHFHHGHHHHHHHHHHHHHHHHGHGGGHHHHHHHHGHGCHHHHHHHHHHHHHHHHHGGHHHHHHGHHHHHHHGGEFFGHHHHH4BFBBFHHHHHHHHGHHHHHFHGHGHGGHCGGHHHG@FGHHGGHHHGF<?FGHHHHHHHHHHHGGHBGHFHHHGFDFFGHFG<GHHGG<=D/GCEFHH:CGHHG
@M05620:45:000000000-G6HP7:1:1101:18566:4645 1:N:0:137
CATCCTGACCCTGAAGTACCCCATTGAGCATGGCATCGTCACCAACTGGGACGACATGGAGAAGATCTGGCACCACACCTTCTACAACGAGCTGCGCGTGGCCCCGGAGGAGCACCCAGTGCTGCTGACCGAGGCCCCCCTGAACCCCAAGGCCAACAGAGAGAAGATGACTCAGGTGAGGCTCGGCCGACGCCCGTGCTCCTCCCGTCCTTTCCCCAGTCATTTTCTGCCCGGCTTGATTTCTGACATTA
+
CCCCCFFFFFFFGGGGGGGGGGGHHHHHHHHHHHHHHGHHGGHHHGHHHHHHGGGGGHHHHHGHHHHHHHHHHGHHHGGHHHHHHGHHGGGGGHHGGGGGGGHHGGGGGGGGHGHHGGHGHHHHHHHHHHGGGGGGGGGGGGHHHHGGGGHGHHGGGGGGGGGGGGGFGGGGGGGGGGGGGGGGFFFFFFFFFFFFDFFFFFFFFFFADFFFFFFFFFFFFFFFFFFFFFFFFFFFFFFFFFFFFEFFFF0
@M05620:45:000000000-G6HP7:1:1101:18552:4658 1:N:0:137
CATCCTGACCCTGAAGTACCCCATTGAGCATGGCATCGTCACCAACTGGGACGACATGGAGAAGATCTGGCACCACACCTTCTACAACGAGCTGCGCGTGGCCCCGGAGGAGCACCCAGTGCTGCTGACCGAGGCCCCCCTGAACCCCAAGGCCAACAGAGAGAAGATGACTCAGGTGAGGCTCGGCCGACGCCCGTGCTCCTCCCGTCCTTTCCCCAGTCATTTTCTGCCCGGCTTGATTTCTGACATTA
+
3>>AA4BFFFFFGGFFGAFGGGGHHBGFHHHHHHHHHGHHHGHHHGHHHHGHGGGGFFGFHHHHGHHHHHHHHGHGHGGHHHHHHHHHGGGGGHHGGGEGGGHHGGGGGGGGHHHHGGHGHHGHHHHGHHGGGCDGGGGGGGFHHHGGGGHEHHGGGGGFGGGGGGGBGGGGGGFFFFGGFEGGB;EFBBBBBBB?-9D.FFFFFFDFFFBFFFFFFF.;FF/BFFFFFFFFFBB=@B?BFFFFBB/BBF9
@M05620:45:000000000-G6HP7:1:1101:8838:4660 1:N:0:137
ATCTCTATCTCCTAAAAACCTGTTTAGATTTGGAGATAGACCTTCAGGTTTTTCATCATTTTCTGCATGAATTATACATTGACCACGTGGTCAGTTTGCAGCATTCTGTTATTTTGTTTGACAGATTGTCTTGTTGAGAACATATGTAGGACATGATTTTTTCCTGCAACAGGGAAAATAAAGTATAAGTTTTAAAGATTTATTCTTTAATAAAGTATCTCAAAGCCAGCTTTAGAAAAATGAAGAAAGGG
+
CCCCCFFFFFFFGGGGGGGGGGHHHHHHHHHHHHHHHHHHHHHHHHHHHHHGGHHHHHHHHIIHHHHHHHHHHHHHHHHHHHHHHHGH11A@525D@G5B331DH4F@@BFHHFHHHHF3334F33FGDHFD33FH43/?3?F3FH?GE?3B233F?4FEEEBDG322??B2/?=GEFFF22@2DD1FF=1FF1FGH1GHHHHDD<FH1FG1>111>=<=<G<1</</<<0<0=0C0</..:0<:CGHGH.
@M05620:45:000000000-G6HP7:1:1101:19319:4682 1:N:0:137
CATCCTGACCCTGAAGTACCCCATTGAGCATGGCATCGTCACCAACTGGGACGACATGGAGAAGATCTGGCACCACACCTTCTACAACGAGCTGCGCGTGGCCCCGGAGGAGCACCCAGTGCTGCTGACCGAGGCCCCCCTGAACCCCAAGGCCAACAGAGAGAAGATGACTCAGGTGAGGCTCGGCCGACGCCCGTGCTCCTCCCGTCCTTTCCCCAGTCATTTTCTGCCCGGCTTGATTTCTGACATTA
+
CBCCDFFFFFFFGGGGGGGGGGGHHHHHHHHHHHHHHGHHHGHHHGHHHHHHGGGGGHHHHHHHHHHHHHHHHGHHHGGHHHHHHHHHGGGGGHHGGGGGGGHHGGGGGGGGHHHHGGHGHHHHHHHGHHGGGGGGGGGGGGHHHHGGGGHGHHGGGGGGGGGGGGGGGGGGGGGGGGGGGGGGFFFFFFFFFFFFBDFFFFFFFFFEFFFFFFFFFFFFFFFFFFFFHFFFDFFFFF?FFFFFFFFFFF0
@M05620:45:000000000-G6HP7:1:1101:14123:4706 1:N:0:137
AAACCAAGCAGACACTCACCGCTCCCTCGCCACAGGCCAATAGTTTGTCCTCACTGAGTTGGCAACAAGTGGCTGCTGTGGCTGCCATTTTTCTGGTGATGGCCATCAGCTCCGACGAGGTCAGCTGGGGGGCTTTCTTTGTGTAAGCAACGAGAAACCTGAAAGAAGCATTTTTTAACTAAGTCCTGCTGAGTCATTCATGAGTTTTTAGCCGCCTTGCTTCTTCTCACAGACTCTCTACTCTCATGCCA
+
BBCCCCCFCFFFGGGGGGGGGGGGGGHHGGGGGHHHGGGHHHHHHHHHHHHHHHHHHHHHHHHHHHHHHFHHGHFGHHHHHHHGGHHHHHHHHHHHHHGHHHHHHHHHHHHHHGGGGGGGGHHHHHHHGGGGGGGGGGGGGGGGGGFFFFFFFFFFFFFFFFFFFFFFFFFFFFFFFFFFFFFFFFFFFFFFFFFFFFFFFFFFFFFFFFFFFFFFFFFFFFFFFFFFFFFFFFFFFFFFFFFFFFFFFFF
@M05620:45:000000000-G6HP7:1:1101:14142:4707 1:N:0:137
AAACCAAGCAGACACTCACCGCTCCCTCGCCACAGGCCAATAGTTTGTCCTCACTGAGTTGGCAACAAGTGGCTGCTGTGGCTGCCATTTTTCTGGTGATGGCCATCAGCTCCGACGAGGTCAGCTGGGGGGCTTTCTTTGTGTAAGCAACGAGAAACCTGAAAGAAGCATTTTTTAACTAAGTCCTGCTGAGTCATTCATGAGTTTTTAGCCGCCTTGCTTCTTCTCACAGACTCTCTACTCTCATGCCA
+
BBBBBABFBFFFGGGGGGGGGGGGGGHHGGGGGHHGGGDFHFHDGHGHHHHHHHHHHHFDGGHHHHHHGBGFGHECHHGFHHHGGHHHHHHHGHHHHHHHHHHHHHHHHHHHHGGGGGGGCGHHHHHHGGGGGGGGGGGGGFFFGGFFFFFFFFFFFFFFFFFFFFFFFFFFFFFFFFFFFFFFFFFFFFFFFBFFFFFFFFFFFFFFFEFFFFFFFFFFFFFFFFFFFFFFFFFFFFFFFFFFFFFFFFF
@M05620:45:000000000-G6HP7:1:1101:6607:4721 1:N:0:137
CATCCTGACCCTGAAGTACCCCATTGAGCATGGCATCGTCACCAACTGGGACGACATGGAGAAGATCTGGCACCACACCTTCTACAACGAGCTGCGCGTGGCCCCGGAGGAGCACCCAGTGCTGCTGACCGAGGCCCCCCTGAACCCCAAGGCCAACAGAGAGAAGATGACTCAGGTGAGGCTCGGCCGACGCCCGTGCTCCTCCCGTCCTTTCCCCAGTCATTTTCTGCCCGGCTGATTTCTGACATTAG
+
CCCCCFFFFFFFGGGGGGGGGGGHHHHHHHHGHHHHHGHHHGHHHGHHHHHHGGGGGHHGHFHHHHHHFHHHHGHHHGGHHHHHHHHHGGGGGHHGGGGGGGHHGFGFGGGGHHHHGGHHHHHHHHHGHHGGGGGGGGGGGGHHHHGGGGHGHHGGGGGGGGGGGGGGGGGGGGGGFGGGGGGGFFFFFAFFFFFA9;DFFFFFFFFADDAFFFFFFFAFFFFBFFFFFFFFDFFFC9;FFFF//;BBFB;
@M05620:45:000000000-G6HP7:1:1101:8442:4726 1:N:0:137
CATCCTGACCCTGAAGTACCCCATTGAGCATGGCATCGTCACCAACTGGGACGACATGGAGAAGATCTGGCACCACACCTTCTACAACGAGCTGCGCGTGGCCCCGGAGGAGCACCCAGTGCTGCTGACCGAGGCCCCCCTGAACCCCAAGGCCAACAGAGAGAAGATGACTCAGGTGAGGCTCGGCCGACGCCCGTGCTCCTCCCGTCCTTTCCCCAGTCATTTTCTGCCCGGCTTGATTTCTGACATTT
+
CCCCCFFFFFFFGGGGGGGGGGGHHHHHHHHHHHHHHGHHHGHHHGHHHHHHGGGGGHHHHHHHHHHHHHHHHGHHHGGHHHHHHHHHGGGGGHHGGGGGGGHHGGGGGGGGHHHHGGHHHHHHHHHHHHGGGGGGGGGGGGHHHHGGGGHGHHGGGGGGGGGGGGFGGGGGGGGGGGGGGGGGFFFFFFFFFFFFB9AEFFFFFFFAFFDFFFFFFFFFFFFFFFFFFFFFFDFFFF.BFFFFFFF0BF0
@M05620:45:000000000-G6HP7:1:1101:6590:4729 1:N:0:137
CATCCTGACCCTGAAGTACCCCATTGAGCATGGCATCGTCACCAACTGGGACGACATGGAGAAGATCTGGCACCACACCTTCTACAACGAGCTGCGCGTGGCCCCGGAGGAGCACCCAGTGCTGCTGACCGAGGCCCCCCTGAACCCCAAGGCCAACAGAGAGAAGATGACTCAGGTGAGGCTCGGCCGACGCCCGCGCTCCTCCCGTCCTTTCCCCAGTCATTTTCTGCCCGGCTGATTTCTGACATTAG
+
BBCCCFFFFFFFGGGGGGGGGGGHHHHHHHHHHHHHHGHHHGHHHGHHHHHHGGGGGHHHHHHHHHHHHHHHHGHHHGGHHHHHHHHHGGGGGHHGGGGGGGHHGGGGGGGGHGHHGGHHHHHHHHHHHHGGGGGGGGGGGGHHHHGGGGHGHHGGGGGGGGGGFGGGGGGGGGGGGGGGGGGGFFFFFFFFFFFF-@FFFFFFFFFFFFFFFFFFFFFFFFFFFFFFFFFFFFFFFAFFFFFFFFFFFF0
@M05620:45:000000000-G6HP7:1:1101:8463:4735 1:N:0:137
CATCCTGACCCTGAAGTACCCCATTGAGCATGGCATCGTCACCAACTGGGACGACATGGAGAAGATCTGGCACCACACCTTCTACAACGAGCTGCGCGTGGCCCCGGAGGAGCACCCAGTGCTGCTGACCGAGGCCCCCCTGAACCCCAAGGCCAACAGAGAGAAGATGACTCAGGTGAGGCTCGGCCGACGCCCGTGCTCCTCCCGTCCTTTCCCCAGTCATTTTCTGCCCGGCTTGATTTCTGACATTT
+
CCCCCFFFFFFFGGGGGGGGGGGHHHHHHHHHHHHHHGHHHGHHHGHHHHHHGGGGGHHHHHGHHHHHHHHHHGHHHGGHHHHHHGHHGGGGGHHGGGGGGGHHGGGGGGGGHHHHGGHHHHHHHHHHHHGGGGGGGGGGGGHHHHGGGGHGHHGGGGGGGGGGGGGGGGGGGGGGFGGGGGGGFFFFFFFFFFFF9ADFFFFFFFFADFDFFFFFFFDFFFFFFFFFFFFFBFFFFFFFFFFFFBFFFF0
@M05620:45:000000000-G6HP7:1:1101:6601:4745 1:N:0:137
CATCCTGACCCTGAAGTACCCCATTGAGCATGGCATCGTCACCAACTGGGACGACATGGAGAAGATCTGGCACCACACCTTCTACAACGAGCTGCGCGTGGCCCCGGAGGAGCACCCAGTGCTGCTGACCGAGGCCCCCCTGAACCCCAAGGCCAACAGAGAGAAGATGACTCAGGTGAGGCTCGGCCGACGCCCGCGCTCCTCCCGTCCTTTCCCCAGTCATTTTCTGCCCGGCTGATTTCTGACATTAG
+
CCCCCFFFFFFFGGFGGGGGGGGHHHHHHHHGHHHHHGHHHGHHHGHHFHHHGGGGGHHHHHHHHHHHFHHGHGHHHGGHHHHHHHHHGGGGGHHGGGGGGGHHGGGGGGGGHHHHGGHHHGHHHHHHHHGGGFFGGGGGGGGHHHGGGGHGGHGGGGGGGGGGFGGGGGGGGGGGGGGFGGGGFFFFFAFFFFFFF=DFFFFFFFF:DFDFFFFFFFDFFFFFFFFFFFFFFFFFC.BFFFF/FFFFFF9
@M05620:45:000000000-G6HP7:1:1101:18979:4746 1:N:0:137
CATCCTGACCCTGAAGTACCCCATTGAGCATGGCATCGTCACCAACTGGGACGACATGGAGAAGATCTGGCACCACACCTTCTACAACGAGCTGCGCGTGGCCCCGGAGGAGCACCCAGTGCTGCTGACCGAGGCCCCCCTGAACCCCAAGGCCAACAGAGAGAAGATGACTCAGGTGAGGCTCGGCCGACGCCCGTGCTCCTCCCGTCCTTTCCCCAGTCATTTTCTGCCCGGCTTGATTTCTGACATTA
+
CBCDDFFFFFFFGGGGGGGGGGGHHHHHHHHHHHHHHGHHHGHHHGHHHHHHGGGGGHHHHHHHHHHHHHHHHGHHHGGHHHHHHHHHGGGGGHHGGGGGGGHHGGGGGGGGHHHHGGHGHHHHHHHHHHGGGGGGGGGGGGHHHHGGGGHGHHGGGGGGGGGGGGGGGGGGGGGGGGGGGGGGFFFFFFFFFFFF@FFFFFFFFFFEFFFFFFFFFFFFFFFFFFFFHFFFFFFFFFFFFFFFFFFFFF0
@M05620:45:000000000-G6HP7:1:1101:19000:4747 1:N:0:137
CATCCTGACCCTGAAGTACCCCATTGAGCATGGCATCGTCACCAACTGGGACGACATGGAGAAGATCTGGCACCACACCTTCTACAACGAGCTGCGCGTGGCCCCGGAGGAGCACCCAGTGCTGCTGACCGAGGCCCCCCTGAACCCCAAGGCCAACAGAGAGAAGATGACTCAGGTGAGGCTCGGCCGACGCCCGTGCTCCTCCCGTCCTTTCCCCAGTCATTTTCTGCCCGGCTTGATTTCTGACATTT
+
BAABBFFFFFFFGCGEGGGGGGEHHHHGHHHHHHFGHGHHHGHHEGHHHFFHGGGGGHGHHHHHGHHHGGHHHGHHHGGHHHHHHHDGGGGGGHHGGGGGGGHHGGGGGGGGHHHHGGHGGGHHHHHHHHGFGGGGGGGGFGGHGHGGGGHEHHFGGGGGGGGFBFGGGGGFGGGGGGGGGGGGFFFFFCFFFFFF@.AFFFFFFFFFFFFFFFFFFFDFFBFFFFFFEFFFD-;;B;.BFFB/B/FBBF/
@M05620:45:000000000-G6HP7:1:1101:18975:4766 1:N:0:137
CATCCTGACCCTGAAGTACCCCATTGAGCATGGCATCGTCACCAACTGGGACGACATGGAGAAGATCTGGCACCACACCTTCTACAACGAGCTGCGCGTGGCCCCGGAGGAGCACCCAGTGCTGCTGACCGAGGCCCCCCTGAACCCCAAGGCCAACAGAGAGAAGATGACTCAGGTGAGGCTCGGCCGACGCCCGTGCTCCTCCCGTCCTTTCCCCAGTCATTTTCTGCCCGGCTTGATTTCTGACATTT
+
>AABBFFFFFFFGGGGGGGGGGGHHHHHHHHHHHHHHGHHHGHHHGHHHHHHGGGGGHHHHHHHGHHFGHHHHGHHHGGHHHHHHHHHGGGGGHGGGGFGCGHHGGGGGGGGGHHHGGHGHGGHHHHHHHGGGGFGGGGGGGHHHHGGGGHGHHGGGGGGGGFGGGGFFGGGGGGGGGGCGEEFAAEFBAAFFFFF-.9EFFFFFFFFFFDFFFFFFF?BF/FFBFFFFFFFDAFDD-.BFFFFF;F/BF/
@M05620:45:000000000-G6HP7:1:1101:23389:4792 1:N:0:137
ATCTCTATCTCCTAAAAACCTGTTTAGATTTGGAGATAGACCTTCAGGTTTTTCATCATTTTCTGCATGAATTATACATTGACCACGTGGTCAGTTTGCAGCATTCTGTTATTTTGTTTGACAGAGTGTCTTGTTGAGAACATATGTAGGACATGATTTTTTCCTGCAACAGGGAAAATAAAGTATAAGTTTTAAAGATTTATTCTTTAATAAAGGATCTCAAAGCCAGCTTTAGAAAAAGGAAGAAAGGG
+
CCBCCFFFFFFFGGGGGGGGGGHHHHHHHHHHHHHHHHHHHHHHHHHHHHHGGHHHHHIHHIIHHHHHHHHHHHHHHHHHHHHHHHGGHGHHHHHHHHHHHHHHHHHHHHHHHHHHHHHHHHHHGHFGHHHHHHHHHHGFFHHHHHHHHHHHGHHHHHHHHGHHHHHGHHHHHGGHHHHHGHHHHHHGHGHHHGFHHHHHHGHHHHHHHGHHGHHHGHHHHEGHHGHGHEHHHHHHHHHHGGHHHHGHHHG
@M05620:45:000000000-G6HP7:1:1101:15264:4810 1:N:0:137
ATCTCTATCTCCTAAAAACCTGTTTAGATTTGGAGATAGACCTTCAGGTTTTTCATCATTTTCTGCATGAATTATACATTGACCACGTGGTCAGTTTGCAGCATTCTGTTATTTTGTTTGACAGAGTGTCTTGTTGAGAACATATGTAGGACATGATTTTTTCCTGCAACAGGGAAAATAAAGTATAAGTTTTAAAGATTTATTCTTTAATAAAGGATCTCAAAGCCAGCTTTAGAAAAAGGAAGAAAGGG
+
CCBCCFFFFFFFGGGGGGGGGGHHHHHHHHHHHHHHHHHHHHHHHHHHHHHGGHHHHHHHHHHHHHHHHGHHHHHHHHHHHGHHHHGHHGHHHHHHHHHGHHFHHHHHHHHHHHHHHHHHGHHHHHGHHHHHHHHHHHHHHHHHHHHHHGHHHHHHHHHHHGHHHHHGHHHHHGGHHHHHHHHFHHHHHGHHHHHHHHHHHHHHHHHHHHHHHGHHHHHGHFHHHHHGHEGHHFHBGFHGGGHGHHHHHHG
@M05620:45:000000000-G6HP7:1:1101:13386:4822 1:N:0:137
AAACCAAGCAGACACTCACCGCTCCCTCGCCACAGGCCAATAGTTTGTCCTCACTGAGTTGGCAACAAGTGGCTGCTGTGGCTGCCATTTTTCTGGTGATGGCCATCAGCTCCGACGAGGTCAGCTGGGGGGCTTTCTTTGTGTAAGCAACGAGAAACCTGAAAGAAGCATTTTTTAACTAAGTCCTGCTGAGTCATTCATGAGTTTTTAGCCGCCTTGCTTCTTCTCACAGACTCTCTACTCTCATGCCA
+
BABBBBBFBBFFFGGGGGGGEFGEEGHHGGFGGHHGGGHHHHHHHHHHHHHHFHHHGGHHHHHFHHHEHFFFEFGGHHHHHHFGGHHHHHGHHFHHHHGGHHGFHHHHHHHHHGGEECDGGFHHGHHHGFGGGGGGGGGGGGGFGEFFFFFFEFDDFFFFF/FFFFFFFFFFFFFFFFFFFFFFFFFFFFFFFFFFFFFFFFFEFFFFFFFBFD=DFFFFFFFFFFFFFFFFFFFFFFFFBFFFFFBFFFB
@M05620:45:000000000-G6HP7:1:1101:15252:4826 1:N:0:137
ATCTCTATCTCCTAAAAACCTGTTTAGATTTGGAGATAGACCTTCAGGTTTTTCATCATTTTCTGCATGAATTATACATTGACCACGTGGTCAGTTTGCAGCATTCTGTTATTTTGTTTGACAGAGTGTCTTGTTGAGAACATATGTAGGACATGATTTTTTCCTGCAACAGGGAAAATAAAGTATAAGTTTTAAAGATTTATTCTTTAATAAAGGATCTCAAAGCCAGCTTTAGAAAAAGGAAGAAAGGG
+
CCCCCFFFFFFFGGGGGGGGGGHHHHHHHHHHHHHHHHHHHHHHHHHHHHHGGHHHHHHHHHIHIHHHHHHHHHHHHHHHHHHHHHGGHGHHHHHHHHHHHHFHHHHHHHHHHHHHHHHHHHHHHHHHHHHHHHHHGHHHHHHHHHHHHHHHHHHHHHHHHGHHHHHGHHHHHGGHHHHHHHHFHHHHHHHHHHHHHHHHHHGHHHHHHHHHHGHHGHHHHGGHHHHGHGHHHFHEHHHHGGFHHHHHHHG
@M05620:45:000000000-G6HP7:1:1101:15273:4828 1:N:0:137
ATCTCTATCTCCTAAAAACCTGTTTAGATTTGGAGATAGACCTTCAGGTTTTTCATCATTTTCTGCATGAATTATACATTGACCACGTGGTCAGTTTGCAGCATTCTGTTATTTTGTTTGACAGAGTGTCTTGTTGAGAACATATGTAGGACATGATTTTTTCCTGCAACAGGGAAAATAAAGAATAAGTTTTAAGGATTTATTCTTTAATAAGGGATCTCAAAGCCAGCTTTGGAAAAAGGAAGAAAGGG
+
BCBCCFFFFFFFGGGGGGGGGGHHHHHHHHHHHHHHHHHHHHHHHHHHHHHGGHHHHIHHHHIIHHHHHHHHHHHHHHHHHHHHHHGGHGGHFHGHHHFFHFGHHHHGHHHHHHHHHHHHFFGHHHHHHHHHHHHHHHHHHHHHHHGHHHGHGHHHHHHHHGHHHHGE220BF/FHH22FG2@2=1?1?FHH1FH1?1?G1<G11>GDD1<>G1F0.0.00=D00<</..<G00/;CGF.;.;/.;G/CGG
@M05620:45:000000000-G6HP7:1:1101:24453:4834 1:N:0:137
CATCCTGACCCTGAAGTACCCCATTGAGCATGGCATCGTCACCAACTGGGACGACATGGAGAAGATCTGGCACCACACCTTCTACAACGAGCTGCGCGTGGCCCCGGAGGAGCACCCAGTGCTGCTGACCGAGGCCCCCCTGAACCCCAAGGCCAACAGAGAGAAGATGACTCAGGTGAGGCTCGGCCGACGCCCGTGCTCCTCCCGTCCTTTCCCCAGTCATTTTCTGCCCGGCTTGATTTCTGACATTA
+
CCCCCFFFFFFFGGGGGGGGGGGHHHHHHHHHHHHHHGHHHGHGHGHHHHHHGEGGGHHGHGHHHHHHHHHGHGHHHGGHHHHHHHHGGGGGGGHGGGGGGGHHGGGGGGFGHHHHGGGHHHHHHHHHHHGGGGGGGGGGGGHGHHGGGGHGHHGGGGGGGFGGGGFGGGGGGGGFFFGGGGGGFFFFFFFFFFFF@DDFFFFFFFFEFFFFFFFFFFFFFFFFFFFFFFFFFDDFFAAFFFFFFFFFFF0
@M05620:45:000000000-G6HP7:1:1101:6987:4834 1:N:0:137
CATCCTGACCCTGAAGTACCCCATTGAGCATGGCATCGTCACCAACTGGGACGACATGGAGAAGATCTGGCACCACACCTTCTACAACGAGCTGCGCGTGGCCCCGGAGGAGCACCCAGTGCTGCTGACCGAGGCCCCCCTGAACCCCAAGGCCAACAGAGAGAAGATGACTCAGGTGAGGCTCGGCCGACGCCCGTGCTCCTCCCGTCCTTTCCCCAGTCATTTTCTGCCCGGCTTGTTTTCTGACATTA
+
3AAAAFBBF4CCBGGGDFGGCFAFGFFBBFGHHFEGGCGEGGF3EEHHHE2FEEE?DGH3GBAGF5AEHHFFEECGEA>FFGHHHHH@>FDCFF3ECEEEE?GGEG<DG@FFGHGHDFFHHFHHHHHEGGC<@D-AAC<--C/C:CEDDGHEA.EFFGFFBFFGGGGGGGGF009F0/CGGGGF?<..>B?B;9@--.9E///./.9A..;B//9/.:A9BFFFFFFFEF/AF-9-=-.;;B9B/F9FFFF
@M05620:45:000000000-G6HP7:1:1101:24438:4846 1:N:0:137
CATCCTGACCCTGAAGTACCCCATTGAGCATGGCATCGTCACCAACTGGGACGACATGGAGAAGATCTGGCACCACACCTTCTACAACGAGCTGCGCGTGGCCCCGGAGGAGCACCCAGTGCTGCTGACCGAGGCCCCCCTGAACCCCAAGGCCAACAGAGAGAAGATGACTCAGGTGAGGCTCGGCCGACGCCCGTGCTCCTCCCGTCCTTTCCCCATTCATTTTCTGCCCGGCTTGATTTCTGACATTA
+
A33AAFFFFFFFGGGGGFGGGGEHHHGHHFHHHHHHHFHHHGHFHGHHFAGFEFEAEFHEFCGFBEHHHFHFCFCFGGAHHHHHHHGHGG?EGEGEEGGCEEFEEECGGGFDEHHHCCEHF1GHFHFGHH@@DGGGFGGCGGGGHGGGGGHCGGEGGEFGFBEGFF/FFFGFFBBFFFFGGG.CDB9AB@DFFAF--9.;/BBFBEBEADFFB9//9B.;;BF/;;FFFFFFFFFF;-.FFE/BBFFFFB/
@M05620:45:000000000-G6HP7:1:1101:22913:4846 1:N:0:137
CATCCTGACCCTGAAGTACCCCATTGAGCATGGCATCGTCACCAACTGGGACGACATGGAGAAGATCTGGCACCACACCTTCTACAACGAGCTGCGCGTGGCCCCGGAGGAGCACCCAGTGCTGCTGACCGAGGCCCCCCTGAACCCCAAGGCCAACAGAGAGAAGATGACTCAGGTGAGGCTCGGCCGACGCCCGTGCTCCTCCCGTCCTTTCCCCAGTCATTTTCTGCCCGGCTTGATTTCTGACATTA
+
CCCCCFFFFFFFGGGGGGGGGGGHHHHHHHHHHHHHHGHHHGHHHGHHHHHHGGGGGHHHHHHHHHHHHHHHHGHHHGGHHHHHHHHHGGGGGHHGGGGGGGHHGGGGGGGGHGHHGGHHHHHHHHHHHHGGGGGGGGGGGGHHHHGGGGHGHHGGGGGGGGGGGGGGGGGGGGGGGGGGGGGGFFFFFABFFFFFDFFFFFFFFFFFFFFFFFFFFFFFFFFFFFFFFFFFADFFFFFFFFFFFFFFFF0
@M05620:45:000000000-G6HP7:1:1101:10001:4847 1:N:0:137
AGATTACTGCAACAGTTCCCCCTGGACCTGGAAAAGTTTCTTGCCTGGCTTACAGAAGCTGAAACAACTGCCAATGTCCTACAGGATGCTACCCGTAAGGAAAGGCTCCTAGAAGACTCCAAGGGAGTAAAAGAGCTGATGAAACAATGGCAAGTAAGTCAGGCATTTCCGCTTTAGCACTCTTGTGGATCCAATTGAACAATTCTCAGCATTTGTACTTGTAACTGACAAGCCAGGGACAAAACAAAGAT
+
A@A3AFDF55DFGGFGGGGGGGGCDFFGHB4GHHHH3BFGHFHHFGHCGGHFHHHGHHHHHGFGEHHEHHFHHFHHHFGHHHEHGGFHGHFGHFGEFGFFFFCCAEGGFHHFHFFHHFHHFEEF?/EECDFHF/F?EG2GHGFFFCC?BCGFHGFGHFF>FF2FECD<GHGGGGGFB1GFC<FGD1FGDHFHBF0DGBGHGHGFGHH0=CF:C<C:::CC;G00;C:GFGHHAE/..9.;E?F9FGEF/90
@M05620:45:000000000-G6HP7:1:1101:17283:4857 1:N:0:137
CATCCTGACCCTGAAGTACCCCATTGAGCATGGCATCGTCACCAACTGGGACGACATGGAGAAGATCTGGCACCACACCTTCTACAACGAGCTGCGCGTGGCCCCGGAGGAGCACCCAGTGCTGCTGACCGAGGCCCCCCTGAACCCCAAGGCCAACAGAGAGAAGATGACTCAGGTGAGGCTCGGCCGACGCCCGTGCTCCTCCCGTCCTTTCCCCAGTCATTTTCTGCCCGGCTTGATTTCTGACATTA
+
CCCCCFFFFFFFGGGGGGGGGGGHHHHHHHHHHHHHHGHHGGHHHGHHHHHHGGGGGHHHHHHHHHHHHHHHHGHHHGGHHHHHHHHHGGGGGHHGGGGGGGHHGGGGGGGGHHHHGGHGHHHHHHHHHHGGGGGGGGGGGGHHHHGGGGHGHHGGGGGGGGGGGGGGGGGGGGGGGGGGGGGGFFFFFFFFFFFFDDDFFFFFFFFEFFFFFFFFFFFFFFFFFFFFFFFFFFFFFFFBFFFFFBFFFF0
@M05620:45:000000000-G6HP7:1:1101:17271:4871 1:N:0:137
CATCCTGACCCTGAAGTACCCCATTGAGCATGGCATCGTCACCAACTGGGACGACATGGAGAAGATCTGGCACCACACCTTCTACAACGAGCTGCGCGTGGCCCCGGAGGAGCACCCAGTGCTGCTGACCGAGGCCCCCCTGAACCCCAAGGCCAACAGAGAGAAGATGACTCAGGTGAGGCTCGGCCGACGCCCGTGCTCCTCCCGTCCTTTCCCCAGTCATTTTCTGCCCGGCTTGATTTCTGACATTA
+
AAAABFFFFFFFGGGGGFGGGGGHHHHHHHHHHHHHHGHHFGHHHGHHGGHHGGGGGHGHHHHHHHHHHHHHHGHHHGGHHHHGHGHHGGGGGHHGGGFGGGHHGGGGGGGGGHHHGGHFHHHHHHHHHHGGGGGGGGGGGGHGHHGGGGHGHHGGGGGGGGGGFFGFGGGGFFGGGGGGGGGGFFFFFFADFFFF@DF?FFFFFFFADDDFFFFFFFF;FFFFFFFFFFFFFFFFFFFFFFFFFFFFFFB
@M05620:45:000000000-G6HP7:1:1101:14642:4876 1:N:0:137
CATCCTGACCCTGAAGTACCCCATTGAGCATGGCATCGTCACCAACTGGGACGACATGGAGAAGATCTGGCACCACACCTTCTACAACGAGCTGCGCGTGGCCCCGGAGGAGCACCCAGTGCTGCTGACCGAGGCCCCCCTGAACCCCAAGGCCAACAGAGAGAAGATGACTCAGGTGAGGCTCGGCCGACGCCCGTGCTCCTCCCGTCCTTTCCCCAGTCATTTTCTGCCCGGCTTGATTTCTGACATTA
+
BBCCCFFFFFFFGGGGGFGGGGGHHHHHHHHHHHHHHGHHHGHHHGHHHHHHGGGGGHHHHHHHHHHHHHHHHGHHHGGHHHHHHHHHGGGGGHHGGGGGGGHHGGGGGGGGHHHHGGHGHHHHHHHHHHGGGGGGGGGGGGHHHHGGGGHGHHGGGGGGGGGGGGGGGGGGGGGGGGGGGGGGFFFFFFFFAFFF:DDFFFFFFFFFFFFFFFFFFFFFFFFFFFFFFFFFFFFFFFFFFFFFFEFFFF0
@M05620:45:000000000-G6HP7:1:1101:13816:4891 1:N:0:137
CATCCTGACCCTGAAGTACCCCATTGAGCATGGCATCGTCACCAACTGGGACGACATGGAGAAGATCTGGCACCACACCTTCTACAACGAGCTGCGCGTGGCCCCGGAGGAGCACCCAGTGCTGCTGACCGAGGCCCCCCTGAACCCCAAGGCCAACAGAGAGAAGATGACTCAGGTGAGGCTCGGCCGACGCCCGTGCTCCTCCCGTCCTTTCCCCAGTCATTTTCTGCCCGGCTTGATTTCTGACATTT
+
AA@ABFFFFCCFGGGGFGGGGGGHHHHHHHHGHHHHHGHHHGHHHGHHHHHHGGGGGHHHHHHHHHHHHHHHHGHHHGGHHHHGHHHHGGGGGHHGGGGGGGHHGGGGGGFGHHHHGGHHHHHHHHGHHGGGGGGGGGDGGGHHHHGGGGHGHHGGGEGGGGGGFFFGGGGGGGGGGGGGGGEFFFFFF-9BADFF;ADEFFFFFF.;;A./FBF/BFFFFBF/FFFFB/BEA-BFA;F:BF/B9/BFFF/
@M05620:45:000000000-G6HP7:1:1101:13809:4908 1:N:0:137
CATCCTGACCCTGAAGTACCCCATTGAGCATGGCATCGTCACCAACTGGGACGACATGGAGAAGATCTGGCACCACACCTTCTACAACGAGCTGCGCGTGGCCCCGGAGGAGCACCCAGTGCTGCTGACCGAGGCCCCCCTGAACCCCAAGGCCAACAGAGAGAAGATGACTCAGGTGAGGCTCGGCCGACGCCCGTGCTCCTCCCGTCCTTTCCCCAGTCATTTTCTGCCCGGCTTGATTTCTGACATTA
+
BBCCCFFFFFFFGGGGGGGGGGGHHHHHHHHHHHHHHGHHHGHHHGHHHHHHGGGGGHHHHHGHHHHHHHHHHGHHHGGHHHHHHHHHGGGGGHHGGGGGGGHHGGGGGGGGHHHHGGHHHHHHHHHHHHGGGGGGGGGGGGHHHHGGGGHGHHGGGGGGGGGGGGGGGGGGGGGGHGGGGGGGFFFFFFFFFFFF@FFFFFFFFFFFFFFFFFFFFFFFFFHFHHHFHFFFFFFFFFFFFFFFFEFFFF0
@M05620:45:000000000-G6HP7:1:1101:13826:4912 1:N:0:137
CATCCTGACCCTGAAGTACCCCATTGAGCATGGCATCGTCACCAACTGGGACGACATGGAGAAGATCTGGCACCACACCTTCTACAACGAGCTGCGCGTGGCCCCGGAGGAGCACCCAGTGCTGCTGACCGAGGCCCCCCTGAACCCCAAGGCCAACAGAGAGAAGATGACTCAGGTGAGGCTCGGCCGACGCCCGTGCTCCTCCCGTCCTTTCCCCAGTCATTTTCTGCCCGGCTTGATTTCTGACATTA
+
A?AAAFF5FFFFGGGFFFGGGGGHHHHHFFHHHHFHHGHHHGHFHGEHFHFGFFGGGHHFHGHGEGHHHHHFFFCGFEGHHHFDHHGHGGGGGHFG@F>@GGHHEECCGGGGHFGFFGHGHHHHHHHGHHCCGGGGGGGGCC/GHHGGGGGEHEFGGFFFGFDEBFGFGGGGEFEFCBBAFFEFFAFFFFFCFFF;9..A9BFFFFDFFAA/BFFFFB.BFFB/BBB;BFFEAA;-@B.:BFFFFF/BFF/
@M05620:45:000000000-G6HP7:1:1101:23135:4921 1:N:0:137
AAACCAAGCAGACACTCACCGCTCCCTCGCCACAGGCCAATAGTTTGTCCTCACTGAGTTGGCAACAAGTGGCTGCTGTGGCTGCCATTTTTCTGGTGATGGCCATCAGCTCCGACGAGGTCAGCTGGGGGGCTTTCTTTGTGTAAGCAACGAGAAACCTGAAAGAAGCATTTTTTAACTAAGTCCTGCTGAGTCATTCATGAGTTTTTAGCCGCCTTGCTTCTTCTCACAGACTCTCTACTCTCATGCCA
+
CCCCCCCFCFFFGGGGGGGGGGGGGGHHGGGGGHHHGGHHHHHHHHHHHHHHHHHHHHHHHHHHHHHHHHHHGHGGHHHHHHHGGHHHHHHHHHHHHHHHHHHHHHHHHHHHHGGGGGGGGHHHHHHHGGGGGGGGGGGGGGGGGGFFFFFFFFFFFFFFFFFFFFFFFFFFFFFFFFFFFFFFFFFFFFFFFBFFFFFFFFFFFFFFFFFFFFFFFFFFFFFFFFFFFFFFFFFFFFFFFFFFFFFFFFF
@M05620:45:000000000-G6HP7:1:1101:21682:4931 1:N:0:137
CATCCTGACCCTGAAGTACCCCATTGAGCATGGCATCGTCACCAACTGGGACGACATGGAGAAGATCTGGCACCACACCTTCTACAACGAGCTGCGCGTGGCCCCGGAGGAGCACCCAGTGCTGCTGACCGAGGCCCCCCTGAACCCCAAGGCCAACAGAGAGAAGATGACTCAGGTGAGGCTCGGCCGACGCCCGTGCTCCTCCCGTCCTTTCCCCAGTCATTTTCTGCCCGGCTTGATTTCTGACATTA
+
CCCCCFFFFFFFGGGGGGGGGGGHGFFHHHHHFFHGHGHHHGHHHGGGEHHHGGGGGHH3FGHCGHHEFHHHHGHHHGGHHHHHHHFGGGEGEHHGGGGGGGHHGGGGGGGGGFHHGGHHHHHHHHHHHHGGGGGGGGGGGGHHHHGGGGHGHHGGGGGGGGGGGGGGGGGGGGGGGGGGGGGGFFFFF;DFFFFFDFFFFFFFFFFADFDFFFFFFFF/FFFFFFFFFFFFFFFACA?FFFFFFBBFFF/
@M05620:45:000000000-G6HP7:1:1101:13812:4932 1:N:0:137
CATCCTGACCCTGAAGTACCCCATTGAGCATGGCATCGTCACCAACTGGGACGACATGGAGAAGATCTGGCACCACACCTTCTACAACGAGCTGCGCGTGGCCCCGGAGGAGCACCCAGTGCTGCTGACCGAGGCCCCCCTGAACCCCAAGGCCAACAGAGAGAAGATGACTCAGGTGAGGCTCGGCCGACGCCCGTGCTCCTCCCGTCCTTTCCCCAGTCATTTTCTGCCCGGCTTGATTTCTGACATTA
+
3>>AABF@CCFCGGGGGBFGGGCHHHHGHHHGGHFHHGGHDGHHEGHHGHGHGGGGGHHGHGGGFFFEGHGHHGFGHFGHHHHFHFHHFGGGGHHGGGECCGHHGGGGGGAFHHHHGGGHHHHHGHHHHHGGFCCGGGGGGGHHHHGGGGH.GGGF.C9FBFGFGGFGGGFGEFBFFGGGGGGGFFFFFCF;ADFF@DD.BBBBFEDEDA.9BFFFBBD;FF/BFFFFFFFEDFFFFFFF//:FFB/BFF/
@M05620:45:000000000-G6HP7:1:1101:23135:4941 1:N:0:137
AAACCAAGCAGACACTCACCGCTCCCTCGCCACAGGCCAATAGTTTGTCCTCACTGAGTTGGCAACAAGTGGCTGCTGTGGCTGCCATTTTTCTGGTGATGGCCATCAGCTCCGACGAGGTCAGCTGGGGGGCTTTCTTTGTGTAAGCAACGAGAAACCTGAAAGAAGCATTTTTTAACTAAGTCCTGCTGAGTCATTCATGAGTTTTTAGCCGCCTTGCTTCTTCTCACAGACTCTCTACTCTCATGCCA
+
CCCCCCCFCFFFGGGGGGGGGGGGGGHHGGGGGHHHGGHHHHHHHHHHHHHHHHHHHHHHHHHHHHHHHHGHGHGGHHHHHHHGGHHHHHHHHHHHHHHHGHHHHHHHHHHHHEGGGGGGGHFHHHHGGGGGGGGGGGGGGGGGGGFFFFFFFFFFFFFFFFFFFFFFFFFFFFFFFFFFFFFFFFFFFFFFFFFFFFFFFFFFFFFFFFBFFDFFFFFFFFFFFFFFFFFFEFFFFFFFFFFFFFF9BF9
@M05620:45:000000000-G6HP7:1:1101:21697:4943 1:N:0:137
CATCCTGACCCTGAAGTACCCCATTGAGCATGGCATCGTCACCAACTGGGACGACATGGAGAAGATCTGGCACCACACCTTCTACAACGAGCTGCGCGTGGCCCCGGAGGAGCACCCAGTGCTGCTGACCGAGGCCCCCCTGAACCCCAAGGCCAACAGAGAGAAGATGACTCAGGTGAGGCTCGGCCGACGCCCGTGCTCCTCCCGTCCTTTCCCCAGTCATTTTCTGCCCGGCTTGATTTCTGACATTA
+
AAAABFFFFFFFGGGGGGGGGGGHHHHHHHHHHHHHHGGHHGHHHGHHHHHHGGGGGHHHGFHHHHHHEFHHHGHHHGGHHHHHHHHHGGGGGHHGGGEGGGHHGGGGGGGGGHHHGGHGHHGHHGHHHHGGGCGGGGGGGGHHHHGGGGHGHFGGGGGGGGGGGGGFGBBFGGGGCFGGGEEGFFFDBDFFFFFA@DD.FFFFFFFADF?FFFFFFFFFFFBFF9B/B/9EA@=D>B;/BFBFBBBFFF/
@M05620:45:000000000-G6HP7:1:1101:18407:4955 1:N:0:137
CATCCTGACCCTGAAGTACCCCATTGAGCATGGCATCGTCACCAACTGGGACGACATGGAGAAGATCTGGCACCACACCTTCTACAACGAGCTGCGCGTGGCCCCGGAGGAGCACCCAGTGCTGCTGACCGAGGCCCCCCTGAACCCCAAGGCCAACAGAGAGAAGATGACTCAGGTGAGGCTCGGTCGACGCCCGTGCTCCTCCCGTCCTTTCCCCAGTCATTTTCTGCCCGGCTTGATTTCTGACATTA
+
CBBCCFFFFFFFGGGGGGGGGGGHHHHHHHHHHHHHHGHHGGHHHGHHHHHHGGGGGHHHHHHHGHHHHHHHHGHHHGGHHHHHHHHHGGGGGHHGGGGGGGHHGGGGGGGGHGHHGGHGHHHHHHHHHHGGGGGGGGGGGGHHHHGGGGHGHHGGGGGGGGGGGGGFGGGGGGGGGGGGGGGGFFDFFFFFFFFFDFFFFFFFFFFFFFFFFFFFFFFFFFFFFFFFFFFFFFFFFFFFFFFFFFFFFF0
@M05620:45:000000000-G6HP7:1:1101:15505:4967 1:N:0:137
TACCTGTACTGGGGAAGCATTTGAATATCCCCCCATGGTGATGGGGACGGAGAACTGCTCCATAAACACAGGCAACGTGCCTAACTTTCCCGGGAAGATGAAGTTCGGAGGTTATTTTGCATCGGTGAGCCAGACAGAATGATCCGATGAGGGGTGCGAAACTATTTGAGGAAAGGAAGCACCTTTTTATTAAATTTACCTTTTAGCAATCGCCATTCCTACCCTACAGATCGGAAGAGCACACGTCTGAA
+
AAAABFFFFFFFGGGGGGGGGGHHHHHHHHHGGGGHHHGHGHHHHGGGGGGGGHHHHHHHHHHHHHHHHHHHGHHHGGGHHHGHHHHHHHHGGGGGGGHHHHHHHHGGGGGCGHHHHHHHEGHGGEGGGHHHHHGHHHHHHFHHHHGGGHHHGGDCDGGGGGHHHHHGHGHCGFHHHFGGGGGGGGGGGGGGGGGGGGGGGGGFGGGGGGGGGFFFFFFFFFFFFF.9BBFFFFFFFFFBFAFFAFFFEFF
@M05620:45:000000000-G6HP7:1:1101:15486:4968 1:N:0:137
TACCTGTACTGGGGAAGCATTTGAATATCCCCCCATGGTGATGGGGACGGAGAACTGCTCCATAAACACAGGCAACGTGCCTAACTTTCCCGGGAAGATGAAGTTCGGAGGTTATTTTGCATCGGTGAGCCAGACAGAATGATCCGATGAGGGGTGCGAAACTATTTGAGGAAAGGAAGCACCTTTTTATTAAATTTACCTTTTAGCAATCGCCATTCCTACCCTAAAGATCGGAAGAGCACACGTCTGAA
+
ABBBBFFFFFFFGGGGGGGGGGHHHHHHHHHGGGGHHHFGHHHHHGGGGGGGGHHHHHHHHHHHHHHHHHHHGHHHGHHHHHHHHHHHHHHGGGGGGHHHHHHHHHGGGGGCHHHHHHHHHHHGGGGGHHHHHHGHHHHHHDGHGHGGGHHHGGGGGGDGGGHHHHHHHGHCGFHHHFFGGGGGGGGGGGGGGGGGGGGGGGGGGGGGGGGGGFFFFEFFFFFFFF.BFBFFFFFFFFFFFFFFFFFFFFF
@M05620:45:000000000-G6HP7:1:1101:18409:4977 1:N:0:137
CATCCTGACCCTGAAGTACCCCATTGAGCATGGCATCGTCACCAACTGGGACGACATGGAGAAGATCTGGCACCACACCTTCTACAACGAGCTGCGCGTGGCCCCGGAGGAGCACCCAGTGCTGCTGACCGAGGCCCCCCTGAACCCCAAGGCCAACAGAGAGAAGATGACTCAGGTGAGGCTCGGTCGACGCCCGTGCTCCTCCCGTCCTTTCCCCAGTCATTTTCTGCCCGGCTTGATTTCTGACATTA
+
A?ABBF4BCFFFGFFFGGGGGGGHH5FHGHHGHH4GGAHDEGGFHGHBAFGFEAEAFHGHHBGFHHHFGEGHHGF11EEHFHGHHHFFEGGGDGFEEEE/EEGGGEGGGC?DFGHHGGHHHGHHHHHGHHGCGGGGGGGGGAGHHHGGGGEEHHG.AEFGGGGGFFGFFFGGGGGGGFFFFFGGBBDFB?=>B?B<BDDEFFBFFFFFFFFFBFFFFBABFFFFFFFFFFFFFBBBB-AFBFFF9/9BFF/
@M05620:45:000000000-G6HP7:1:1101:15493:4984 1:N:0:137
TACCTGTACTGGGGAAGCATTTGAATATCCCCCCATGGTGATGGGGACGGAGAACTGCTCCATAAACACAGGCAACGTGCCTAACTTTCCCGGGAAGATGAAGTTCGGAGGTTATTTTGCATCGGTGAGCCAGACAGAATGATCCGATGAGGGGTGCGAAACTATTTGAGGAAAGGAAGCACCTTTTTATTAAATTTACCTTTTAGCAATCGCCATTCCTACCCTAAAGATCGGAAGAGCACACGTCTGAA
+
BBBCCFFFFFFFGGGGGGGGGGHHHHHHHHHGGGGHHHGHHHHHHGGGGGGGGGHHHHHHHHHHHHHGHHHHGHHHGHHHHHHHHHHHHHHGGGGGGHHHHGHHHHGGGGGCHHHHHHHHHHHGGFGGHHHHHHGHHHHHHHHHHHGGGHHHGGEGGGGGGGHHHHHHHGHHGHHHHGGGGGGGGGGGFGGGGGGGGGGGGGGGGGGGGGGGGFFFFFFFFFFFFF/;FFBFFFFFFFFFFFFFFFFFFFF
@M05620:45:000000000-G6HP7:1:1101:17146:4990 1:N:0:137
TACCTGTACTGGGGAAGCATTTGAATATCCCCCCATGGTGATGGGGACGGAGAACTGCTCCATAAACACAGGCAACGTGCCTAACTTTCCCGGGAAGATGAAGTTCGGAGGTTATTTTGCATCGGTGAGCCAGACAGAATGATCCGATGAGGGGTGCGAAACTATTTGAGGAAAGGAAGCACCTTTTTATTAAATTTACCTTTTAGCAATCGCCATTCCTACCCTACAGATCGGAAGAGCACACGTCTGAA
+
1AAAAD13DF3C11FGAEFAGGHBA3D3FEAAAEEFF0BADD21/AAAA//EEFGHGBGFFAAEF1F1FGFA/GCF??F/FB@@BDEHDGHCG@/EGAHFHFFHHEF/<</?F>GGHHF1GGHGAEACCG@<F<FBF<1FG1GGGHGFCHG0.CE-<CGGCCBGHHHBC::0/:::G/99/;./:CFFEGGFGFF0;B0BF99CBF00;BB.E-9E/B/BFFAAFF99BF/9E9AEF-A-/;-A--99ABF
@M05620:45:000000000-G6HP7:1:1101:17163:4994 1:N:0:137
TACCTGTACTGGGGAAGCATTTGAATATCCCCCCATGGTGATGGGGACGGAGAACTGCTCCATAAACACAGGCAACGTGCCTAACTTTCCCGGGAAGATGAAGTTCGGAGGTTATTTTGCATCGGTGAGCCAGACAGAATGATCCGATGAGGGGTGCGAAACTATTTGAGGAAAGGAAGCACCTTTTTATTAAATTTACCTTTTAGCAATCGCCATTCCTACCCTAAAGATCGGAAGAGCACACGTCTGAA
+
BBBCCFFFFFFFGGGGGGGGGGHHHHHHHHHGGGGHHHGHHHHHHGGGGGGGGHHHHHHHHHHHHHHHHHHHGHHHGHHHHHHHHHHHHHHGGGGGGHHHHHHHHHGGGGG?GGHHHHHHHHHGGEGGHHHHHHGHHHHHHHHHHHGGGFHHGGCEGGGGGGHHHHHHHGHHHGHHHGFGGGGGGGGGGGGGGGGGGGGGGGGGGGGGGGGGGFFFFFFFFFFFFF/FFFFFFFFEFFFFFFFFFFEFEFF
@M05620:45:000000000-G6HP7:1:1101:23841:5008 1:N:0:137
TACCTGTACTGGGGAAGCATTTGAATATCCCCCCATGGTGATGGGGACGGAGAACTGCTCCATAAACACAGGCAACGTGCCTAACTTTCCCGGGAAGATGAAGTTCGGAGGTTATTTTGCATCGGTGAGCCAGACAGAATGATCCGATGAGGGGTGCGAAACTATTTGAGGAAAGGAAGCACCTTTTTATTAAATTTACCTTTTAGCAATCGCCATTCCTACCCTAAAGATCGGAAGAGCACACGTCTGAA
+
CCCCDFFFFFFFGGGGGGGGGGHHHHHHHHHGGGGHHHFGGHHHHGGGGGGGGHHHHHHHHHHHHHHHHHHHGHHHGHHHHHHHHHHHHHHGGGGGGHHHHHHHHHGGGGGCGHHHHHHHHHHGGCEGHHHHHHGHHHGHHHHHHHDDEDGHGGEACFEGFGHHHHHHHGHCFFHHHGGGGGGGGGGGGGGGGFFGGGFGGGGGGGGGGGGGGFFFHHFFFFFFFFFFFFFFFFFFFFFFFFEFAFEFFFF
@M05620:45:000000000-G6HP7:1:1101:23862:5011 1:N:0:137
TACCTGTACTGGGGAAGCATTTGAATATCCCCCCATGGTGATGGGGACGGAGAACTGCTCCATAAACACAGGCAACGTGCCTAACTTTCCCGGGAAGATGAAGTTCGGAGGTTATTTTGCATCGGTGAGCCAGACAGAATGATCCGATGAGGGGTGCGAAACTATTTGAGGAAAGGAAGCACCTTTTTATTAAATTTACCTTTTAGCAATCGCCATTCCTACCCTAAAGATCGGAAGAGCACACGTCTGAA
+
ABAABFFFFFFFGGFGGGGGGGHHGHHHHHHGGGGHHHGGGHHHHGGGGGGGGHHHHHHHHHHHHHHHHHHHGHHHGHHHHHHHHHHHHHHGGGGGGGHHFFHGHHGGGGG?GHHHHHHHHHHGG?EGHHHHHHGGG=GHHFHHHHGGGDHHGGC<<E<EGFHHHHHHGGH;:CGHCCCEGFGGGGGGGGGGGBFGGGGGGGGGGGGGGGGGEFFFFFFFFFFFFFFFF:BFFFFFFFFFFFFFFFEFFFF
@M05620:45:000000000-G6HP7:1:1101:18097:5022 1:N:0:137
CATCCTGACCCTGAAGTACCCCATTGAGCATGGCATCGTCACCAACTGGGACGACATGGAGAAGATCTGGCACCACACCTTCTACAACGAGCTGCGCGTGGCCCCGGAGGAGCACCCAGTGCTGCTGACCGAGGCCCCCCTGAACCCCAAGGCCAACAGAGAGAAGATGACTCAGGTGAGGCTCGGCCGACGCCCGTGCTCCTCCCGTCCTTTCCCCAGTCATTTTCTGCCCGGCTTGATTTCTGACATTA
+
CCCCCFFFFFFFGGGGGGGGGGGHHHHHHHHHHHHHHGHHHGHHHGHHHHHHGGGGGHHHHHHHHHHHHHHHHGHHHGGHHHHHHHHHGGGGGHGGGGGGGGHHGGGGGGGGHHHHGGHHHHHHHHHHHHGGGGGGGGGGGGHHHHGGGGHGHHGGGGGGGGGGGGGFGGGGGGGGGGGGGGGGFFFFFFFFFFFA@DFEFF0FFFFFFFFFFFFFFFFFFFFFFFFFFFFFFFFFFFFFFFFFFFFFFF0
@M05620:45:000000000-G6HP7:1:1101:23829:5025 1:N:0:137
TACCTGTACTGGGGAAGCATTTGAATATCCCCCCATGGTGATGGGGACGGAGAACTGCTCCATAAACACAGGCAACGTGCCTAACTTTCCCGGGAAGATGAAGTTCGGAGGTTATTTTGCATCGGTGAGCCAGACAGAATGATCCGATGAGGGGTGCGAAACTATTTGAGGAAAGGAAGCACCTTTTTATTAAATTTACCTTTTAGCAATCGCCATTCCTACCCTAAAGATCGGAAGAGCACACGTCTGAA
+
AAABBFFFFFFFGGGGGGGGGGHFHHHHHHHGGGGHHHGGHHHHHGGGGFGGGHHHHHHHHHHHHHHGHHGHGEFHGHGHHHHHHHHHHHHGGGGGGGHHHFHHHHGGGGGCGHHGGHHHHHHGGDGGHHHHHHGHHHEGFGHHHHFAFFHGCGCAEGGGGGHHGHHHHGGCFFHHGGFGGGGGGGGGGGGGGBCFGFFFGGGGFBGGFGGEGDFFFFFFFFFFFFFFFFFFFFFFFFFEBFBF-;EFEFF
@M05620:45:000000000-G6HP7:1:1101:22969:5056 1:N:0:137
AAACCAAGCAGACACTCACCGCTCCCTCGCCACAGGCCAATAGTTTGTCCTCACTGAGTTGGCAACAAGTGGCTGCTGTGGCTGCCATTTTTCTGGTGATGGCCATCAGCTCCGACGAGGTCAGCTGGGGGGCTTTCTTTGTGTAAGCAACGAGAAACCTGAAAGAAGCATTTTTTAACTAAGTCCTGCTGAGTCATTCATGAGTTTTTAGCCGCCTTGCTTCTTCTCACAGACTCTCTACTCTCATGCCA
+
CCBCCCCFDFFFGGGGGGGGGGGGGGHHGGGGGHHHGGHHHHHHHHHHHHHHHHHHHHHHHHHGHHHHHHHHGHGGHHHHHHHGGHHHHHHHHHHHHHHHHHHHHHHHHHHHHGGGGGGGGHHHHHHHGGGGGGGGGGGGGGGGGGFFFFFFFFFFFFFFFFFFFFFFFFFFFFHFFFFHFFFFHHHFFFFFF9FFFFFFFHHFFFFFFFFFFFFFFFFFHHHFFFFFFFFFFFFFFFFHFFFFFFFFFFF
@M05620:45:000000000-G6HP7:1:1101:22950:5069 1:N:0:137
AAACCAAGCAGACACTCACCGCTCCCTCGCCACAGGCCAATAGTTTGTCCTCACTGAGTTGGCAACAAGTGGCTGCTGTGGCTGCCATTTTTCTGGTGATGGCCATCAGCTCCGACGAGGTCAGCTGGGGGGCTTTCTTTGTGTAAGCAACGAGAAACCTGAAAGAAGCATTTTTTAACTAAGTCCTGCTGAGTCATTCATGAGTTTTTAGCCGCCTTGCTTCTTCTCACAGACTCTCTACTCTCATGCCA
+
A?AABBBFBFFFGGGGGGGGGGGGGGHHCGGGGHHHGGHHHHHHHGHHHHHHHHHHHHGHHGHFHHHHHGFGGHGGHGHHHHHGGHGHHHHHHHGHHGFHHHHHHHHHHHHHHGGGCFGGGHHHHHHHGGGGGGGGGGGGGGGGGGFFFFFFFFFDFFFFFFFFFFFFFFFFFFFFFFFFFFFFFFFFFFFFFFFFBFFFFFFFBFFFFFFFFDFFFFFFFFFFFFFFFFFFFFFFFFFFFFFFFFF/BFF
@M05620:45:000000000-G6HP7:1:1101:18714:5097 1:N:0:137
CATCCTGACCCTGAAGTACCCCATTGAGCATGGCATCGTCACCAACTGGGACGACATGGAGAAGATCTGGCACCACACCTTCTACAACGAGCTGCGCGTGGCCCCGGAGGAGCACCCAGTGCTGCTGACCGAGGCCCCCCTGAACCCCAAGGCCAACAGAGAGAAGATGACTCAGGTGAGGCTCGGCCGACGCCCGTGCTCCTCCCGTCCTTTCCCCAGTCATTTTCTGCCCGGCTTGATTTCTGACATTA
+
CBCCCFFFFFFFGGGGGGGGGGGHHHHHHHHHHHHHHGHHGGHHHGHHGHHHGGGGGHHHHHHHHHHHHHHHHGHHHGGHHHHHHHHHGGGGGGHGGGGGGGHHGGGGGGGGHGHHGGHGHHHHHHHHHHGGGGGGGGGGGGHHHHGGGGHGHHGGGGGGGGGGGGGFGGGGGGGGGGGGGGGGFFFFFFFFFFFFADFEFFFFFFFEFFFFFFFFFFFBFFFFFFFFFFFFDDFFFFFBFFFFFBFFFF0
@M05620:45:000000000-G6HP7:1:1101:19331:5135 1:N:0:137
TACCTGTACTGGGGAAGCGTGTAGCAATCGCCATTCCTACCCTAAAGATCGGAAGAGCACACGTCTGAACTCCAGTCACAGCGATAGATCTCGTATGCCGTCTTCTGCTTGAAAAAAAAAAAAAATGAAGAACTTTCGTTGTAACCGCAACTAGCTACCTGAAATCCGAATTTATTACCACATACTTGAGGAAGGCTTACTGATGTTTTTTCCGCCTGTCTTCGTCACGAAAGATCTCTCCTCTCAGAATA
+
CBBCCFFFFFFFGGGGGGGEGGHHHHHHHGGGGGHHHHHHHHHGHHHHHHHGGGGGHHGHHHGHHHGHHHHHHGHHHHHHHHGGHGGHHFHHHFGHHHHGGGHGHHHHHHHHHHHHGGFCG>//-011111001111.<</.=000-<-:-/;0/00;:00/00000.:..:;0;00090;.00000000/0/...0/0;B;00000;/.-/0.....00009./;..;..../;00000/09:/0:0000
@M05620:45:000000000-G6HP7:1:1101:12852:5175 1:N:0:137
CATCCTGACCCTGAAGTACCCCATTGAGCATGGCATCGTCACCAACTGGGACGACATGGAGAAGATCTGGCACCACACCTTCTACAACGAGCTGCGCGTGGCCCCGGAGGAGCACCCAGTGCTGCTGACCGAGGCCCCCCTGAACCCCAAGGCCAACAGAGAGAAGATGACTCAGGTGAGGCTCGGCCGACGCCCGTGCTCCTCCCGTCCTTTCCCCAGTCATTTTCTGCCCGGCTTGATTTCTGACATTA
+
BBABBFFFFCFFGGGGGGGGGGGHHHHHHHHHGHHHHGHHHGHHHGHHHHHHGGGGGHGHHHFHHGHHFGHHHGHHHGGHHHGHHGHHGGGGGHHGGGGGGGHHGGGGGGGGHEHHGGHGCFFHHHHHHHGGGGGGGGGGGGHGHHGGGGHGHHGFGGGGGGAEFFGGGGGGGGGFFGGFFEEGFFFFFACFAFFF=DDFFFFFFED;AAA/FFBBFFDFFFFFFFFFFFFEACFFA-AFFFFFFFFFFF/
@M05620:45:000000000-G6HP7:1:1101:13021:5186 1:N:0:137
CATCCTGACCCTGAAGTACCCCATTGAGCATGGCATCGTCACCAACTGGGACGACATGGAGAAGATCTGGCACCACACCTTCTACAACGAGCTGCGCGTGGCCCCGGAGGAGCACCCAGTGCTGCTGACCGAGGCCCCCCTGAACCCCAAGGCCAACAGAGAGAAGATGACTCAGGTGAGGCTCGGCCGACGCCCGTGCTCCTCCCGTCCTTTCCCCAGTCATTTTCTGCCCGGCTTGATTTCTGACATTA
+
ABBBBFFFFFFFGGGGGGGGGGGHHHHHHHHGGHHHHGHHHGHHHGHHHHHHGGGGGHHHFHHFHGHHGFHHHFGHHFGHHHHHHFHHGGGGGHHGGEGE?EHHGGGGGGGGHHHHGGHGHHGHHFHHGHGGGCFFGGGGGGHHHHGGGGHEGHGGGGGGGGGEFFGGGGFGGFFGFGGFFGGGFFFFFFCCAFFFADD?FFFFFEFFFDDFBFBFBFABFFFFFFFBB/FE.@BDF;.FBBFFFF/FFF/
@M05620:45:000000000-G6HP7:1:1101:13012:5202 1:N:0:137
CATCCTGACCCTGAAGTACCCCATTGAGCATGGCATCGTCACCAACTGGGACGACATGGAGAAGATCTGGCACCACACCTTCTACAACGAGCTGCGCGTGGCCCCGGAGGAGCACCCAGTGCTGCTGACCGAGGCCCCCCTGAACCCCAAGGCCAACAGAGAGAAGATGACTCAGGTGAGGCTCGGCCGACGCCCGTGCTCCTCCCGTCCTTTCCCCAGTCATTTTCTGCCCGGCTTGATTTCTGACATTA
+
AABCCFFFFFFFGGGGGGGGGGGHHHHHHHHHHHHHHGHHHGHHHGHHHHHHGGGGGHHHHHGHHHHHHHHHHGHHHGGHHHHHHGHHGGGGGHHGGGGGGGHHGGGGGGGGHHHHGGHFHGHHHHHGHHGGGGGGGGGGGGHHHHGGGGHGHHGGGGGGGGGGGGGGGGGGGGGGGGGGGGGGFFFFFFFFFFFFCFFFFFFFFFFFFDFFFFFFFFDFFFFFFFFFFFFFDFFFFFFFFFFFFFFFFF0
@M05620:45:000000000-G6HP7:1:1101:20758:5219 1:N:0:137
ATCTCTATCTCCTAAAAACCTGTTTAGATTTGGAGATAGACCTTCAGGTTTTTCATCATTTTCTGCATGAATTATACATTGACCACGTGGTCAGTTTGCAGCATTCTGTTATTTTGTTTGACAGAGTGTCTTGTTGAGAACATATGTAGGACATGATTTTTTCCTGCAACAGGGAAAATAAAGTATAAGTTTTAAAGATTTATTCTTTAATAAAGGATCTCAAAGCCAGCTTTAGAAAAAGGAAGAAAGGG
+
CCCCCFFFFFFFGGGGGGGGGGHHHHHHHHHHHHHHHHHHHHHHHHHHHHHGGHHHHHIHHHIIIHHHHHHHHGHHHHHHHGHHHHGHGGHHHHHHHHHGHHHHHHHHHHHHHHHHHHHHHHHHGHGHHHHHHHHHHHHHHHHHHHHHHHHHHHHHHHHHHGHHHHHHGHHHHGGHHHHHHFFHHHHHHHHHHHHHHHHHHHHHHHHHHHHHGHHHGHHHHGHHHGHHHEHHHFHHHHHHGGHHHGHHHHG
@M05620:45:000000000-G6HP7:1:1101:6747:5221 1:N:0:137
TACCTGTACTGGGGAAGCAATCGCCATTCCTACCCTCAAGATCGGAAGAGCACACGTCTGAACTCCAGTCACAGCGATAGATCTCGTATGCCGTCTTCTGCTTGAAAAAAAAAAACAAAGTCATCTGGGGTGATTTCGTTGGTTTAGCCACGAGAAACCTGAAAGAAACATTTTTTAACTAATTCCTGCTAATTCATTCATGAGTTTTTAACCTCCTTGCTTCTTCTCACATACTCTCTACTCTCATGCCC
+
ABABB@DDFFFFGEAEEFGFGGGGGGGHHHFHHHHH2FGGDGGGGFEGGEGF1GGFGHHGDDHFGHHFHHGHHHHG?GEFGDFGHFFAGHGE>EEGGHGHGHECHGHHGGC/<>B/<?022@D2@@110////1>FG0>C00<>0<1</0<---.<<CCC./0:0/;///00;0;-.0;0FF0;;0B0;B0;00999;CF0000;;CBA.09B/99.:/9BBB/BB//9B///;/BFFFFF;B;////::/
@M05620:45:000000000-G6HP7:1:1101:20778:5234 1:N:0:137
ATCTCTATCTCCTAAAAACCTGTTTAGATTTGGAGATAGACCTTCAGGTTTTTCATCATTTTCTGCATGAATTATACATTGACCACGTGGTCAGTTTGCAGCATTCTGTTATTTTGTTTGACAGAGTGTCTTGTTGAGAACATATGTAGGACATGATTTTTTCCTGCAACAGGGAAAATAAAGTATAAGTTTTAAAGATTTATTCTTTAATAAAGGATCTCAAAGCCAGCTTTAGAAAAAGGAAGAAAGGG
+
BBBBBFFFFFFFGGGGGGGGGGGHHHHHHHHHHHHGHHHHHHHHHHHHHHHGGHHHHHHHHHHHHHHHHHHHHHHHHHHHHHHHHHGHHGHHHHHHHHHHHHHHHHHHHHHHHHHHHHHHFHHHFHFGGHHHHHHHHGHHHHHGHHHDFGFHHHHHHHHHHGHHHHFFHHHGHGGHHGHHHHHFHHHHH@GHHHHGHGHHHHHHHHHHHHHGEGHHHGHHHGHGHGHFGCGHHHHFGFFFFGFHHGHHHHG
@M05620:45:000000000-G6HP7:1:1101:6757:5236 1:N:0:137
TACCTGTACTGGGGAAGCAATCGCCATTCCTACCCTAAAGATCGGAAGAGCACACGTCTGAACTCCAGTCACAGCGATAGATCTCGTATGCCGTCTTCTGCTTTAAAAAAAAAAAAACAGCTCTCGGAGGTTATTTTGCATCGGTGAGCCAGACAGAATGATCCGATGAGGGGTGCGAAACTATTTGAGGAAAGGAAGCACCTTTTTATTAAATTTAGCTTTTAGCAATCGCCATTCCTACTCTAAAGATC
+
BBBBBFFFFFFFGGGGGGGGGCFCAEFHHHFHHHHH2BFGHHGHGGGA2GHBGHHE1FHEAFEEGFGEGGFGHBF0>FEE5F44F1F>B?F@E1>BFGHHFD@4BFHH3E///>//<??F01<FGDEFGG>GFHHHHH1<DHGDGGEHGGFAGEHH/CFCCFGHFADDFFFDGABA@.A?BFFGFGGFFF9FFFA;/:AF9ABFBFFABFFFFFFFF//;9FFFFFFFBBAA.AEF9BB/B/;BFFBFFF;
@M05620:45:000000000-G6HP7:1:1101:24557:5260 1:N:0:137
ATCTCTATCTCCTAAAAACCTGTTTAGATTTGGAGATAGACCTTCAGGTTTTTCATCATTTTCTGCATGAATTATACATTGACCACGTGGTCAGTTTGCAGCATTCTGTTATTTTGTTTGACAGAGTGTCTTGTTGAGAACATATGTAGGACATGATTTTTTCCTGCAACAGGGAAAATAAAGTATAAGTTTTAAAGATTTATTCTTTAATAAAGGATCTCAAAGCCAGCTTTAGAAAAAGGAAGAAAGGG
+
AB3AAFBFFFFFGGGGGGGGGGHGHFGHGHHHHFHHHHHHHHHHHFGHHHHGGHHHHGHHHHHHHHHHHGDHHHHHHHHHEFHHHHGFBFGHHHGHHHHHHH1FHHHHFHHHHHHHHHHHEGHHGGBGHHHHHGHHHHHHFFGHHHH4FDGHHHHBHHHHHGHFGHHHHHGHHFFHHGFFFHGFGHHHGFHHHHCFBBGHHHHHHHHH1>FFGFGHCFGGHHHHHHHF<<CGG0D00<:;CD/GGFC:GHG
@M05620:45:000000000-G6HP7:1:1101:24539:5269 1:N:0:137
ATCTCTATCTCCTAAAAACCTGTTTAGATTTGGAGATAGACCTTCAGGTTTTTCATCATTTTCTGCATGAATTATACATTGACCACGTGGTCAGTTTGCAGCATTCTGTTATTTTGTTTGACAGAGTGTCTTGTTGAGAACATATGTAGGACATGATTTTTTCCTGCAACAGGGAAAATAAAGTATAAGTTTTAAAGATTTATTCTTTAATAAAGGATCTCAAAGCCAGCTTTAGAAAAAGGAAGAAAGGG
+
CCCCCFFFFFFFGGGGGGGGGGHHHHHHHHHHHHHHHHHHHHHHHHHHHHHGGHHHHHHIHHIHHHHHHHHHHHHHHHHHHHHHHHGGFFHHHHHHHHHGHHFHHHHHHHHHHHHHHHHHGGHHHHHHHHHHHHHHHHHHHEGHHHHHHHGHHHHHHHHHHGHHHHHHHHHHHGGHHHGGHHHFHHHHHHHHHHHHHGHHHHHHHHHHBHHGHHHHHHHHHHHHFGHHC<CHHBFCHFHHDGGFGFGFHHG
@M05620:45:000000000-G6HP7:1:1101:24524:5282 1:N:0:137
ATCTCTATCTCCTAAAAACCTGTTTAGATTTGGAGATAGACCTTCAGGTTTTTCATCATTTTCTGCATGAATTATACATTGACCACGTGGTCAGTTTGCAGCATTCTGTTATTTTGTTTGACAGAGTGTCTTGTTGAGAACATATGTAGGACATGATTTTTTCCTGCAACAGGGAAAATAAAGTATAAGTTTTAAAGATTTATTCTTTAATAAAGGATCTCAAAGCCAGCTTTAGAAAAAGGAAGAAAGGG
+
ABBBBFFFFFFFGGGGGGGGGGHGHHHHHHHHHHHHHHHHHHHHHGHHHHHGGHFHHGHHHHHHHHHHHHHHHHHGHHHHHHHHHHGHHGHHFGHHHHHHHHAHHHHHHHGHHHHHHHHHHHGHHHGHHHHHHHHHGHGHHFHHHHHHHFHHHHHHHHHGH@HHHHHGHHHH/FFHHHHHHHHFGHHGHHHGHGGHHHHGHGGHHHHHHGHHGHHGHHHHHFGHHFHGHEHHHFHHHGHHCGHHHHFHHHF
@M05620:45:000000000-G6HP7:1:1101:24547:5285 1:N:0:137
ATCTCTATCTCCTAAAAACCTGTTTAGATTTGGAGATAGACCTTCAGGTTTTTCATCATTTTCTGCATGAATTATACATTGACCACGTGGTCAGTTTGCAGCATTCTGTTATTTTGTTTGACAGAGTGTCTTGTTGAGAACATATGTAGGACATGATTTTTTCCTGCAACAGGGAAAATAAAGTATAAGTTTTAAAGATTTATTCTTTAATAAAGGATCTCAAAGCCAGCTTTAGAAAAAGGAAGAAAGGG
+
CCBCCFFFFFFFGGGGGGGGGGHHHHHHHHHHHHHHHHHHHHHHHHHHHHHGGHHHHHHHHHHHHHHHHHHHHHHHHHHHHHHHHHGGGFHHHHHHHHHHHHFHHHHHHHHHHHHHHHHGFGHHHHHHHHHHHHHHHHHHHBGHHHHHHFHHHHHHHHHHHGHHHHHHHHGHHGGHHHHHGHHHGHHHHHHHHHHHHFHHHHHHHHHH1FGGGGHHHHHHHFG<GFHFGEHHHHHEDDGGGCGHHHHHHHG
@M05620:45:000000000-G6HP7:1:1101:18282:5318 1:N:0:137
CATCCTGACCCTGAAGTACCCCATTGAGCATGGCATCGTCACCAACTGGGACGACATGGAGAAGATCTGGCACCACACCTTCTACAACGAGCTGCGCGTGGCCCCGGAGGAGCACCCAGTGCTGCTGACCGAGGCCCCCCTGAACCCCAAGGCCAACAGAGAGAAGATGACTCAGGTGAGGCTCGGCCGACGCCCGTGCTCCTCCCGTCCTTTCCCCAGTCATTTTCTGCCCGGCTTGATTTCTGACATTA
+
CBCCCFFFFFFFGGGGGGGGGGGHHHHHHHHHHHHHHGHHGGHHHGHHHHHHGGGGGHHHHHGHGHHHHHHHHGHHHGGHHHHHHHHHGGGGGHHGGGGGGGHHGGGGGGGGHHHHGGHGHHHHHHHHHHGGGGGGGGGGGGHHHHGGGGHGHHGGGGGGGGGGGGFFGGGGGFGGGGGGGGGGFFFFFFFFFFFFDFFFFFFFFFFEFFFFFFFFFFFFFFFFFFFFFFFFFFDFFFFFFFFFFFBFFF9
@M05620:45:000000000-G6HP7:1:1101:24557:5330 1:N:0:137
CATCCTGACCCTGAAGTACCCCATTGAGCATGGCATCGTCACCAACTGGGACGACATGGAGAAGATCTGGCACCACACCTTCTACAACGAGCTGCGCGTGGCCCCGGAGGAGCACCCAGTGCTGCTGACCGAGGCCCCCCTGAACCCCAAGGCCAACAGAGAGAAGATGACTCAGGTGAGGCTCGGCCGACGCCCGTGCTCCTCCCGTCCTTTCCCCAGTCATTTTCTGCCCGGCTTGATTTCTGACATTT
+
BCBCCFFFFFFFGGGGGGGGGGGHHHHHHHHHHHHHHGHHHGHHHGHHHHHHGGGGGHHHHHHHHHHHHHHHHGHHHGGHHHHHHHHHGGGGGHHGGGGGGGHHGGGGGGGGHHHHGGHHHHHHHHHHHHGGGGGGGGGGGGHHHHGGGGHGHHGEGGGGGGGGFGGGGGGGGGGGGGGGGGGGFFFFFFFFFFFF@DFFFFFFFFFEDDDFFFFFFFFFFFFFFFHHFFFFFFAFABFFFFFFFBFFFF0
@M05620:45:000000000-G6HP7:1:1101:9532:5332 1:N:0:137
TACCTGTACTGGGGAAGCACACGTCTGAACTCCAGTCACAGCGATAGATCTCGTATGCCGTCTTCTGCTTGAAAAAAAAAAAAAACAGAGAAGGAAAATGACGAGAGGCAGGTAGAAGTAAAAGTAAATAATAAAAAGAATAAGTGTGGGGAGAACGGACATGATTACAGGTAAGATTGCTAACGGAAGGTACAGATATGCTGGAAGACTAAAAAGCAGTGAGAAGATGAGAAACTGAGAGAATAAGGATA
+
AAABBFFFFFFFGGFGGGGGGGGHHHGHHHHHHFGFHGHGHHGGGGGHHFHHHFEHHHHGEEHGHHHHHHHHBFGAEFECF/>//</233222002222222///////?//0111<11<<1111111111111<11...00=00000..-.-../:..-90;0000000/0000000009009.-.9../09///////////.//.///////..////////;//;////////////./9///////
@M05620:45:000000000-G6HP7:1:1101:24537:5333 1:N:0:137
CATCCTGACCCTGAAGTACCCCATTGAGCATGGCATCGTCACCAACTGGGACGACATGGAGAAGATCTGGCACCACACCTTCTACAACGAGCTGCGCGTGGCCCCGGAGGAGCACCCAGTGCTGCTGACCGAGGCCCCCCTGAACCCCAAGGCCAACAGAGAGAAGATGACTCAGGTGAGGCTCGGCCGACGCCCGTGCTCCTCCCGTCCTTTCCCCAGTCATTTTCTGCCCGGCTTGATTTCTGACATTA
+
BBBCCFFFFFFFGGGGGGGGGGGHHHHHHHHHHHHHHGHHHGHGHGHHGHHHGGGGGHHHHHGHGGHHHHHHHGHHHGGHHHHHHHHHGGGGGHHEEGGGGGHHGGGGGGGGHHHHGGHGHHHHHHHHHHGGGGGGGGGGDGGHHHGGFGHCHHGGGGGGGGGGGGGGGGGGGGFGGGGGGGAFFFFDDFFFFFFF;ADEFFFFFFFEFFFFFFFFFFFFFFFFFFFFFBFFFFFFFFFFFFFFFEFFFF/
@M05620:45:000000000-G6HP7:1:1101:9523:5348 1:N:0:137
TACCTGTACTGGGGAAGCACACGTCTGAACTCCAGTCACAGCGATAGATCTCGTATGCCGTCTTCTGCTTGAAAAAAAAAAAAACCAATTTACGAATTATAGCCATACACAGCTAAGAAAGAATCACAGCAGCCGTCTTTGTGTCCACCAAGAGAAACTCGACGAAAACGTGTTTTCCACCAGTACGTCTTGCACATTCCACCCTGTGTAGACCCCAACTCTCTTCTAACCACCTAGCTAATCCAATTCCA
+
AAAABFFFFFFFGGGFEGGGGGGHHHGHHHHHHHHHHHHHBHGGHGGHHHHHHFEHHHHGEFHFHG5GFGHHHHHHGFGGC/>/////3B?44/////22222B232?2?20/2@22@2220??11?11/00?<->><<11<001000......////00:.----.-9-..;;/C0000.;.=00.;9/900090000/:/....//////:/;....////://///:./:;9/9////////////;/
@M05620:45:000000000-G6HP7:1:1101:10526:5377 1:N:0:137
CATCCTGACCCTGAAGTACCCCATTGAGCATGGCATCGTCACCAACTGGGACGACATGGAGAAGATCTGGCACCACACCTTCTACAACGAGCTGCGCGTGGCCCCGGAGGAGCACCCAGTGCTGCTGACCGAGGCCCCCCTGAACCCCAAGGCCAACAGAGAGAAGATGACTCAGGTGAGGCTCGGCCGACGCCCGTGCTCCTCCCGTCCTTTCCCCAGTCATTTTCTGCCCGGCTTGATTTCTGACATTA
+
BABBBFFFFFFFGGGGGGGGGGGHHHHHHHHHHHHHHGHHHGHHHGHHHHHHGGGGGHHHHHHHHHHHHHHHHGHHHGGHHHHHHHHHGGGGGHHGGGGGGGHHGGGGGGGGHGHHGGHGHHHHHHHHHHGGGGGGGGGGGGHHHHGGGGHGHHGGGGGGGGGGGGGGGGGGGGGGGGGGGGEGFFFFFFFFFFFF=DFFFFFFFFFADFFFFFFFFFFFFFFFFFFFFFFFFFFFFFAFFFFFFFFFFF/
@M05620:45:000000000-G6HP7:1:1101:23590:5380 1:N:0:137
CATCCTGACCCTGAAGTACCCCATTGAGCATGGCATCGTCACCAACTGGGACGACATGGAGAAGATCTGGCACCACACCTTCTACAACGAGCTGCGCGTGGCCCCGGAGGAGCACCCAGTGCTGCTGACCGAGGCCCCCCTGAACCCCAAGGCCAACAGAGAGAAGATGACTCAGGTGAGGCTCGGCCGACGCCCGTGCTCCTCCCGTCCTTTCCCCAGTCATTTTCTGCCCGGCTTGATTTCTGACATTA
+
BBBBBFFFFFFFGGGGGGGGGGGHHFGHHHHFHHHHHGHHGGHHHGHHHGHHGGGGGHCGHHHHHHHGHFHFHGGHHGGHHHHHHHHHGGGGGHHGGGGFGEHHGGGGGGGGHGHHGGHGHHHHHHHFGHGGCGGGGGGG-EGFGHGGGGHGHEGEEGGFGGGGGGGFGFCFGGGGGGGGGGGGFFEA-9@DFFC@DDFFFFFFFFFFFFFFFFFFFFFFFFFFFFFFFFFEA9-@A=AFFFFFBB//:F/
@M05620:45:000000000-G6HP7:1:1101:7698:5386 1:N:0:137
ATCTCTATCTCCTAAAAACCTGTTTAGATTTGGAGATAGACCTTCAGGTTTTTCATCATTTTCTGCATGAATTATACATTGACCACGTGGTCAGTTTGCAGCATTCTGTTATTTTGTTTGACAGAGTGTCTTGTTGAGAACATATGTAGGACATGATTTTTTCCTGCAACAGGGAAAATAAAGTATAAGTTTTAAAGATTTATTCTTTAATAAAGGATCTCAAAGCCAGCTTTAGAAAAAGGAAGAAAGGG
+
CCCCCFFFFFFFGGGGGGGGGGHHHHHHHHHHHHHHHHHHGGHHHHHHHHHGGHHHHGFHHHHHHHHHHHHHHHHHHHHHHHHHHHGHFFHHHHHHHHHHHHHHHHHHGHHHHHHHHHHHHHHHGHHHHHHHHHHHEHHHHHHHHHFBFHHHHHHHHHHHHGHHHHHGHHHGHGGHHHHHHFGHHHHHHGHHHGGFGHHHHHHHHHHHHHHGFFGHHHHHHFHHHGHBGCGHHHHFGFGHGGHHHHGHHHG
@M05620:45:000000000-G6HP7:1:1101:23584:5397 1:N:0:137
CATCCTGACCCTGAAGTACCCCATTGAGCATGGCATCGTCACCAACTGGGACGACATGGAGAAGATCTGGCACCACACCTTCTACAACGAGCTGCGCGTGGCCCCGGAGGAGCACCCAGTGCTGCTGACCGAGGCCCCCCTGAACCCCAAGGCCAACAGAGAGAAGATGACTCAGGTGAGGCTCGGCCGACGCCCGTGCTCCTCCCGTCCTTTCCCCAGTCATTTTCTGCCCGGCTTGATTTCTGACATTA
+
CCCCCFFFFFFFGGGGGGGGGGGHHHHHHHHHHHHHHGHHHGHHHGHHHHHHGGGGGHHHHHHHHHHHHHHHHGHHHGGHHHHHHHHHGGGGGHHGGGFGGGHHGGGGGGGGHHHHGGHHHHHHHHHHHHGGGGGGGGGGGGHHHHGGGGHGHHGGGGGGGGGGGGGGGGGGGGGGGGGGGGGGFFFFFFFFFFFF@FFFFFFFFFFFFFFFFFFFFFFFFFFFFFFFFFFFFFFFFFAFFFFFFFFFFF0
@M05620:45:000000000-G6HP7:1:1101:7606:5410 1:N:0:137
CATCCTGACCCTGAAGTACCCCATTGAGCATGGCATCGTCACCAACTGGGACGACATGGAGAAGATCTGGCACCACACCTTCTACAACGAGCTGCGCGTGGCCCCGGAGGAGCACCCAGTGCTGCTGACCGAGGCCCCCCTGAACCCCAAGGCCAACAGAGAGAAGATGACTCAGGTGAGGCTCGGCCGACGCCCGTGCTCCTCCCGTCCTTTCCCCAGTCATTTTCTGCCCGGCTTGATTTCTGACATTT
+
DCDDDFFFFFFFGGGGGGGGGGGHHHHHHHHHHHHHHGHHHGHHHGHHHHHHGGGGGHHHHHHHHHHHHHHHHGHHHGGHHHHHHHHHGGGGGHHGGGGGGGHHGGGGGGGGHHHHGGHHHHHHHHHHHHGGGGGGGGGGGGHHHHGGGGHGHHGGGGGGGGGGGGGGGGGGGGGGGGGGGGGGFFFFFFFFFFFF:ADFFFFFFFFADFDFFFFFFFFFFFFFFFFFFFFF?DFFB;:FFFFFFBFFFF0
@M05620:45:000000000-G6HP7:1:1101:24966:5412 1:N:0:137
CATCCTGACCCTGAAGTACCCCATTGAGCATGGCATCGTCACCAACTGGGACGACATGGAGAAGATCTGGCACCACACCTTCTACAACGAGCTGCGCGTGGCCCCGGAGGAGCACCCAGTGCTGCTGACCGAGGCCCCCCTGAACCCCAAGGCCAACAGAGAGAAGATGACTCAGGTGAGGCTCGGCCGACGCCCGTGCTCCTCCCGTCCTTTCCCCAGTCATTTTCTGCCCGGCTTGATTTCTGACATTT
+
CCCCCFFFFFFFGGGGGGGGGGGHHHHHHHHHHHHHHGHHHGHHHGHHHHHHGGGGGHHHHHHHHHHHHHHHHGHHHGGHHHHHHHHHGGGGGHHGGGGGGGHHGGGGGGGGHHHHGGHHHHHHHHHHHHGGGGGGGGGGGGHHHHGGGGHGHHGGGGGGGGGGGGGGGGGGGGGGGGGGGGGGFFFFFFFFFFFFBDDFFFFFFFFEDDFFFHFFFFFFFFFFFFFFFEFFFFCFFAABFFFFFB0;FF0
@M05620:45:000000000-G6HP7:1:1101:17757:5416 1:N:0:137
ATTCTATCTCCTAAAAACCTGTTTAGATTTGGAGATAGACCTTCAGGTTTTTCATCATTTTCTGCATGAATTATACATTGACCACGTGGTCAGTTTGCAGCATTCTGTTATTTTGTTTGACAGAGTGTCTTGTTGAGAACATATGTAGGACATGATTTTTTCCTGCAACAGGGAAAATAAAGTATAAGTTTTAAAGATTTATTCTTTAATAAAGGATCTCAAAGCCAGCTTTAGAAAAAGGAAGAAAGGGG
+
CCCDDFFFFFFFGGGGGGGGGGHHFGHHHHHHHHHHHHHHHHHHHHHHHHGGHHHHHHHHHHHHHHHHHHHHGHHHHHHHHHHHHGHHGHHHHHHHHHHHHHHHHHHHHHHHHHHHHHHHHHHHHHHHHHHHHHHHHHFHHHHHHHHHHHHHHHHHHHHHGHHHHHGHHHHHGGHHHHHHHHHHHGHHFHHHHHHHHHHHHHHHHHHHHHHGHHHHHHHHHHHHHHHHGHHHHHHHFHHGGHHHHHHHGGC
@M05620:45:000000000-G6HP7:1:1101:17763:5434 1:N:0:137
ATTCTATCTCCTAAAAACCTGTTTAGATTTGGAGATAGACCTTCAGGTTTTTCATCATTTTCTGCATGAATTATACATTGACCACGTGGTCAGTTTGCAGCATTCTGTTATTTTGTTTGACAGAGTGTCTTGTTGAGAACATATGTAGGACATGATTTTTTCCTGCAACAGGGAAAATAAAGTATAAGTTTTAAAGATTTATTCTTTAATAAAGGATCTCAAAGCCAGCTTTAGAAAAAGGAAGAAAGGGG
+
CCCCCFFFFFFFGGGGGGGGGGHHGHHHHHHHHHHHHHHHHHHHHHHHHHGGHGHHHIIHIIHHHHHHHGHHHHHHGHHHHHHHHGEHGHHHHGHHHHGHHHHHHHHHHHHHHHHHHHHHHHHHHGHHHHHHHHHGHHFGFHHHHHFHFFHFHHHHHHHHGHHHHHFGHHHHGGHHHHHHHHHHHGHHDGHHHHHGHHHHGHHHHHHHHHHHFHHHHGHHGGHHGHHHGHHHHHFDGGHGGGHHHGGHFDC
@M05620:45:000000000-G6HP7:1:1101:13187:5437 1:N:0:137
TACCTGTACTGGGGAAGCATTCCTACCCTAAAGATCGGAAGAGCACACGTCTGAACTCCAGTCACAGCGATAGATCTCGTATGCCGTCTTCTGCTTGAAAAAAAAAAAAAAAAAAAAAAAAAAAAAGAAATATCAATAAAAGTTTAAAAAAAAATAAAAAACAAATAGAATAATAATGAGAGATATAAGAAGAGACAAAATTAAACAAAACACATGAGGTAGGTGGATTAAATGTAATAGGTAGCAATAAA
+
BCCCDFFFFFFFGGGGGGGGGGHHHHHHHHHHHHHHHGGGGGHHHHHHGHHHGGHHHHHHHHHFHGHHGGHGGGGEGHHFGHHHHGGGHGHHHHHHHHHHHHGGGGG</<<>//>------:--:-.../00000000:000:0000000----:00000-....000000000000000;0.00000000:0./:///.0000000.......000;//:0.00..0000000;000000000:000000
@M05620:45:000000000-G6HP7:1:1101:15868:5443 1:N:0:137
TACCTGTACTGGGGAAGCATCGCCATTCCTACCCTAAAGATGGAAGAGCACACGTCTGAACTCCAGTCACAGCGATAGATCTCGTATGCCGTCTTCTGCTTGAAAAAAAAAAAAACCAGTGCAGCGGAGCGAGGCCAACCTGAACCCCAAGGCCAACAGAGAAAAGATGACACAGGCGAGGCTCGGCCGACGCCCGCGCGACGTCCGGCTCTTGCCGAGTCATGTGCAGGCTGGAGTGACATCTGGCACTA
+
AAABCFFFFFFFGGGGGGGGGGGGEGDGGGHHHHGGH3DDBGCHFHFHEE222ABFEFGHFHHEFFBFGFHFHGFEEDGFB5BE?1CBFFE?>G1@EHEHFFEGHHFGFGC//>/</?<111111//>---<---<..<./.:;/.:.:...:.A..;B9/9/;::.00;0099...----:.:@9.9----------------;;--;-.9//:/---.;///;/9//.......:.////;:9/9./.:
@M05620:45:000000000-G6HP7:1:1101:12668:5471 1:N:0:137
TACCTGTACTGGGGAAGCATTTGAATATCCCCCCATGGTGATGGGGACGGAGAACTGCTCCATAAACACAGGCAACGTGCCTAACTTTCCCGGGAAGATGAAGTCAAAGAGCGACCACAGCTCTTCGGAGGTTATTTTGCATCGGTGAGCCAGACAGAATGATCCGATGAGGGGTGCGAAACTATTTGAGGAAAGGAAGCACCTTTTTATTAAATTTACCTTTTAGCAATCGCCATTCCTACCCTAAAGAT
+
BBBCCFFFFFFFGGGGGGGGGGHHHHHHHHHGGGGHHHGHHHHHHGGGGGGGGHHHHHHHHGHHHHHHHHHHGGHHGHHHHHHHHHHHHHHGGGGGGGHHHHHHHHHHHHHHGGGGGHHHHHHHHHHGGGGCHHHHHHHHHHHGGFGGHHHHHHGGHHHHHHHHHHGGGHHHGGEFGGFGGGGGGGGGGGGGGGGGGGGGGGFFFFFFFFFFFFFFFFFFFFFFFFFFFFFFFFFFFFFFFFFFFFFFFFF
@M05620:45:000000000-G6HP7:1:1101:18795:5473 1:N:0:137
TACCTGTACTGGGGAAGCATTTGAATATCCCCCCATGGTGATGGGGACGGAGAACTGCTCCATAAACACAGGCAACGTGCCTAACTTTCCCGGGAAGATGAAGTTCGGAGGTTATTTTGCATCGGTGAGCCAGACAGAATGATCCGATGAGGGGTGCGAAACTATTTGAGGAAAGGAAGCACCTTTTTATTAAATTTACCTTTTAGCAATCGCCATTCCTACCCTAAAGATCGGAAGAGCACACGTCTGAA
+
CBCCCFFFFFFFGGGGGGGGGGHHHHHHHHHGGGGHHHGHGHHHHGGGGGGGGHHHHHHHHHHHHHHHHHHHGHHHGHHHHHHHHHHHHHHGGGGGGHHHHHHHHHGGGGGCFHHHHHHHHHHGGGGEHHHHHHGHHHHHHHHHHHGGGGHHGGEGGGFGGGHHHHHHHGHGHHHHHGGGGGGGGGGGGGGGGGGGGGGGGGGGGGGGGGGGGFFFFFFFFFFFFFFFFEFFFFD9AFFFFFFFFFFFFFF
@M05620:45:000000000-G6HP7:1:1101:18813:5473 1:N:0:137
TACCTGTACTGGGGAAGCATTTGAATATCCCCCCATGGTGATGGGGACGGAGAACTGCTCCATAAACACAGGCAACGTGCCTAACTTTCCCGGGAAGATGAAGTTCGGAGGTTATTTTGCATCGGTGAGCCAGACAGAATGATCCGATGAGGGGTGCGAAACTATTTGAGGAAAGGAAGCACCTTTTTATTAAATTTACCTTTTAGCAATCGCCATTCCTACCCTAAAGATCGGAAGAGCACACGTCTGAA
+
CBBCCFFFFFFFGGFGGGGGGGHHHHHHHHHGGGGHHHGHGHHHHGGGGGGGGHHHHHHHHHHHHHHHHHHHGGHHGHHHHHHHHHHHHHHGGGGGGHHHGHHHGHGGCGG?GFHHHHHHHHHGGEGGHHHHHHGHHHHHGHHHHHGGGFHHGGADFGGGCGHHHHHHHGHGHHHHGFGGGGGGGGGGGGGGGGGGGGGGGGGGGGGGGGGGGFFFFFFFFFFFFF/9FFFFFFFEFFFFFFBFFFFFFFF
@M05620:45:000000000-G6HP7:1:1101:25491:5487 1:N:0:137
CATCCTGACCCTGAAGTACCCCATTGAGCATGGCATCGTCACCAACTGGGACGACATGGAGAAGATCTGGCACCACACCTTCTACAACGAGCTGCGCGTGGCCCCGGAGGAGCACCCAGTGCTGCTGACCGAGGCCCCCCTGAACCCCAAGGCCAACAGAGAGAAGATGACTCAGGTGAGGCTCGGCCGACGCCCGTGCTCCTCCCGTCCTTTCCCCAGTCATTTTCTGCCCGGGTTGATTTCTGCCTTTG
+
AAAAAFFFFCFFGFC45FFBEEEFG5GHHGGHFCHFF2BGFDHHG?HBCEGHGCGGG32FBFGCCGFBDAGEF1BF11ECGHHH4EGGCAEGGFHEGEGGGGGHGCGG?CGGGHHHGGHGGHHHHHGHHHGCGGGGGGGGCEHF:GDGG.CCGGFEGGFGEFGGFGFFFFFFGGGGGGFFGGGGBBFFB;=??B?B;DFFFFFFFFA.;;9BFFFFFFFFF/BBFFFFF//AD?-;.9/;BBFFF//;F//
@M05620:45:000000000-G6HP7:1:1101:18802:5491 1:N:0:137
TACCTGTACTGGGGAAGCATTTGAATATCCCCCCATGGTGATGGGGACGGAGAACTGCTCCATAAACACAGGCAACGTGCCTAACTTTCCCGGGAAGATGAAGTTCGGAGGTTATTTTGCATCGGTGAGCCAGACAGAATGATCCGATGAGGGGTGCGAAACTATTTGAGGAAAGGAAGCACCTTTTTATTAAATTTACCTTTTAGCAATCGCCATTCCTACCCTAAAGATCGGAAGAGCACACGTCTGAA
+
AABCCFFFFFFFGGGGGGGGGGHHHHHHHHHGGGGHHHGHHHHHHGGGGGGGGHHHHHHHHHHHHHHHHHHHGGHHGHHHHHHHHHHHHHHGGGGGGHHHHHHHHHGGGGG?GFHHHHHHHHHGGGGGHHHHHHGHHHGHHHHHHHGGDFHHGGCFGGGGGGHHHHHHHGHHFFHHHFGGGGGGGGGGGGHGGGGGHFGGGGGGGGGFGGGGGFFFHFFFFFFFFFFFFFBFFFFFFFFFFF/FFFEFFFF
@M05620:45:000000000-G6HP7:1:1101:14103:5498 1:N:0:137
AAACCAAGCAGACACTCACCGCTCCCTCGCCACAGGCCAATAGTTTGTCCTCACTGAGTTGGCAACAAGTGGCTGCTGTGGCTGCCATTTTTCTGGTGATGGCCATCAGCTCCGACGAGGTCAGCTGGGGGGCTTTCTTTGTGTAAGCAACGAGAAACCTGAAAGAAGCATTTTTTAACTAAGTCCTGCTGAGTCATTCATGAGTTTTTAGCCGCCTTGCTTCTTCTCACAGACTCTCTACTCTCATGCCA
+
ABBBABBFBFFFGGGGGGGGGGGGGGHHGGGGGHGHGGHHHHHHHHHHHHHHHHHHHHAFGHHGHHHHHGHHGHGFHGFHHHHGGHHHHHHHHHHHHHHHHHHHHHHHHHHHHGGGGGGGGHHHHHHHGGGGGGGGGGGGGGGGGGFFFFFFFFFFFFFFFFFFFFFFFFFFFFFFFFFFFFFFFFFFFFFFFFFFFFFFFFFFBFFFFFFFFFFFFFFFFFFFFFFFFFFFFFFFFFFFFFFFFFFFFFB
@M05620:45:000000000-G6HP7:1:1101:19618:5500 1:N:0:137
ATCTCTATCTCCTAAAAACCTGTTTAGATTTGGAGATAGACCTTCAGGTTTTTCATCATTTTCTGCATGAATTATACATTGACCACGTGGTCAGTTTGCAGCATTCTGTTATTTTGTTTGACAGAGTGTCTTGTTGAGAACATATGTAGGACATGATTTTTTCCTGCAACAGGGAAAATAAAGTATAAGTTTTAAAGATTTATTCTTTAATAAAGGATCTCAAAGCCAGCTTTAGAAAAAGGAAGAAAGGG
+
CCCCCFFFFFFFGGGGGGGGGGHHHHHHHHHHHHHGHHHHHHHHHHHHHHHGGHHHHHHHHHHHHHHHHHHHHHHHHHHHHHHHHHGGGFHHHHHHHHHHHHEHHHHHHHHHHHHHHHHHHHHHEHGHHHHHHHHHHHHHHHHHHHHDHEGHHHHHHHHHHGHHHHHGHHFHHGGHHHHHHFGHFHFHHHHHHHFHHHHHHHHHHHHHHHHHFFHHGHHHGHHHHGHHHEGHHFHFDDGHGGHHHHHHHHG
@M05620:45:000000000-G6HP7:1:1101:25477:5502 1:N:0:137
CATCCTGACCCTGAAGTACCCCATTGAGCATGGCATCGTCACCAACTGGGACGACATGGAGAAGATCTGGCACCACACCTTCTACAACGAGCTGCGCGTGGCCCCGGAGGAGCACCCAGTGCTGCTGACCGAGGCCCCCCTGAACCCCAAGGCCAACAGAGAGAAGATGACTCAGGTGAGGCTCGGCCGACGCCCGTGCTCCTCCCGTCCTTTCCCCAGTCATTTTCTGCCCGGCTTGATTTCTGCATTAG
+
CDCDCFFFFFFFGGGGGGGGGGGHHHHHHHHHHHHHHGHHGGHHHGHHHHHHGGGGGHHGHHHHHHHHHHHHHGHHHGGHHHHHHHHHGGGGGHHGGGGGGGHHGGGGGGGGHHHHGGHGHHHHHHHHHHGGGGGGGGGGGGHHHHGGGGHGHHGGGGGGGGGGGGGGGGGGGGGGGGGGGGGGFFFFFFFFFFFF@ADFFFFFFFFEDFFFFFFFFFFFFFFFFFFFFFFFFFCFDFAFFFFFFE;FFB;
@M05620:45:000000000-G6HP7:1:1101:14528:5504 1:N:0:137
ATCTCTATCTCCTAAAAACCTGTTTAGATTTGGAGATAGACCTTCAGGTTTTTCATCATTTTCTGCATGAATTATACATTGACCACGTGGTCAGTTTGCAGCATTCTGTTATTTTGTTTGACAGAGTGTCTTGTTGAGAACATATGTAGGACATGATTTTTTCCTGCAACAGGGAAAATAAAGTATAAGTTTTAAAGATTTATTCTTTAATAAAGGATCTCAAAGCCAGCTTTAGAAAAAGGAAGAAAGGG
+
CCCCCFFFFFFFGGGGGGGGGGHHHHHHHHHHHHHHHHHHHHHHHHHHHHHGGHHHHIHHHIHIHHHHHHHHHHHHHHHHHHHHHHGHHFABECGHHHHHHH1FHGGGGEHHHFHHHHFC33BG33GHBHHHHHHHBC/BB3FEGHEHF33??FGHHHHGFEGFHBC2?CFCCFAGFFGGFDF>FFDGHFGGF=GHHFHHHHHFHDGHDGHG1111FFF1=D=D</GBGA<<G0=F0D:.:ACGAHHHHHG
@M05620:45:000000000-G6HP7:1:1101:14119:5505 1:N:0:137
AAACCAAGCAGACACTCACCGCTCCCTCGCCACAGGCCAATAGTTTGTCCTCACTGAGTTGGCAACAAGTGGCTGCTGTGGCTGCCATTTTTCTGGTGATGGCCATCAGCTCCGACGAGGTCAGCTGGGGGGCTTTCTTTGTGTAAGCAACGAGAAACCTGAAAGAAGCATTTTTTAACTAAGTCCTGCTGAGTCATTCATGAGTTTTTAGCCGCCTTGCTTCTTCTCACAGACTCTCTACTCTCATGCCA
+
BCBCCABFCFFFGGGGGGGGGGGGGGHHGGGGGHHHGGHHHHHHHHHHHHHHHHHHHHFGFHHGHHHHHFGHGHGGHHHHHHHGGHHHHHHHHHHHHHHHHHHHHHHHHHHHHGGGGGGGGHHHHHHHGGGGGGGGGGGGGGGFGGFFFFFFFFFFFFFFFFFFFFFFFFFFFFFFFFFFFFFFFFFFFFFFFFFFFFFFFFFFBFFFFFFFFFFFFFFFFFFFFFFFFFFFFFFFFFFFFFFFFFFFFFF
@M05620:45:000000000-G6HP7:1:1101:14546:5508 1:N:0:137
ATCTCTATCTCCTAAAAACCTGTTTAGATTTGGAGATAGACCTTCAGGTTTTTCATCATTTTCTGCATGAATTATACATTGACCACGTGGTCAGTTTGCAGCATTCTGTTATTTTGTTTGACAGAGTGTCTTGTTGAGAACATATGTAGGACATGATTTTTTCCTGCAACAGGGAAAATAAAGTATAAGTTTTAAAGATTTATTCTTTAATAAAGGATCTCAAAGCCAGCTTTAGAAAAAGGAAGAAAGGG
+
AAABBFFFFFFFGGGGGGGGGGHHHHHHHHHHHHHHHHHHHHHHHHHHHHHGGHHHHHHHHIIHIHHHHGHHHHHGHHHHHHHHHHGGHGHHFHGHHHHGHHHHHHHHHHHHHHHHHHHHHGHHHHHHHHHHHHHHGHHHHHHGHHHHHHHHFHHHHHHHHGHHHHGFHHGHHGGHHGHHHHHFHHHGHHHHHHHHHHHHHGHHHHHHHGHHHGHHGGFHHGHHHHHGHEGHHHHFHHGGGGHGHHHHHHG
@M05620:45:000000000-G6HP7:1:1101:25495:5509 1:N:0:137
CATCCTGACCCTGAAGTACCCCATTGAGCATGGCATCGTCACCAACTGGGACGACATGGAGAAGATCTGGCACCACACCTTCTACAACGAGCTGCGCGTGGCCCCGGAGGAGCACCCAGTGCTGCTGACCGAGGCCCCCCTGAACCCCAAGGCCAACAGAGAGAAGATGACTCAGGTGAGGCTCGGCCGACGCCCGTGCTCCTCCCGTCCTTTCCCCAGTCATTTTCTGCCCGGCTTGATTTCTGCATTAG
+
BBBBCFFFFFFFGGGGGGGGGGGHHHHHHHHHHGHHHGHHHGHHHGHHHHHHGGGGGHGHHHHHGHHHHHHHHGHHHGGHHHHHHGHHGGGGGHHGGGGGGGHHGGGDGFGGHHHHGGHHHHHHHHHHHHGFGGGGGGGGGGHHHHGGGGGGHHGGGGGGGGGFGGFGGGGGGGGGGGFFGGGGFFFFFFFFFFFF@DFFFFFFFFFADADFFFFFFFFFFEFFFFFFFB:AFF;CF=.BFFFFFE;BF;;
@M05620:45:000000000-G6HP7:1:1101:19612:5517 1:N:0:137
ATCTCTATCTCCTAAAAACCTGTTTAGATTTGGAGATAGACCTTCAGGTTTTTCATCATTTTCTGCATGAATTATACATTGACCACGTGGTCAGTTTGCAGCATTCTGTTATTTTGTTTGACAGAGTGTCTTGTTGAGAACATATGTAGGACATGATTTTTTCCTGCAACAGGGAAAATAAAGTATAAGTTTTAAAGATTTATTCTTTAATAAAGGATCTCAAAGCCAGCTTTAGAAAAAGGAAGAAAGGG
+
CCCCCFFFFFFFGGGGGGGGGGHHHHHHHHHHHHHHHHHHHHHHHHHHHHHGGHHHHGHHHHHHHHHGHHHHHHHHHHHHHHGHHHGHHFHHGHHHHHHHHHFHHHHHHHHHHHHHHHHHGHHHGHGHHHHHHHHHHHGHGHHHHHHHHHHHHHHHHHHHHGHHHHHGHHGHHGGHHHGHHHGHHHHGHGHHHHHHHHHHHHHHHHHHHHHHHGHHFHHHHEDGHHHGHGHHHHHHFDCHGGHHHHGHHHG
@M05620:45:000000000-G6HP7:1:1101:13250:5518 1:N:0:137
CATCCTGACCCTGAAGTACCCCATTGAGCATGGCATCGTCACCAACTGGGACGACATGGAGAAGATCTGGCACCACACCTTCTACAACGAGCTGCGCGTGGCCCCGGAGGAGCACCCAGTGCTGCTGACCGAGGCCCCCCTGAACCCCAAGGCCAACAGAGAGAAGATGACTCAGGTGAGGCTCGGCCGACGCCCGCGCTCCTCCCGTCCTTTCCCCAGTCATTTTCTGCCCGGCTTGATTTCTGACATTA
+
>>ABAFFFFFFFGGGGGGGGGGGHGHHHHHHHHHHHHGHHHGHHHGHGHHHHGGGGGHHHFHHHGHHFHHHHHGHHHEGHHGHHHFHHGGGGGHHGGGEFCGHHGGGGGGGGHHHHGGH?FFHHHHHHHHGGGGGGGGFGGGHHGHGGGGHGHHGGGGGGGGGGGFFFGGGGGGGGGGGEFFGGFFFFAAFCFFFF-;BBFFFFFFD9DA.;BFFFFFDFFFFFFFFFFBFFD==9-99B9FFFFBFFFF/
@M05620:45:000000000-G6HP7:1:1101:13232:5521 1:N:0:137
CATCCTGACCCTGAAGTACCCCATTGAGCATGGCATCGTCACCAACTGGGACGACATGGAGAAGATCTGGCACCACACCTTCTACAACGAGCTGCGCGTGGCCCCGGAGGAGCACCCAGTGCTGCTGACCGAGGCCCCCCTGAACCCCAAGGCCAACAGAGAGAAGATGACTCAGGTGAGGCTCGGCCGACGCCCGTGCTCCTCCCGTCCTTTCCCCAGTCATTTTCTGCCCGGCTTGATTTCTGCCATTA
+
BBBBBFFFFFFFGGGGGGGGGGGHHHHHHHHHHHHHHGHHHGHHHGHHHHHHGGGGGHHHHHHHHHHGHHHHHGHHHGGHHHHHHHHHGGGGGHHGGGGGGGHHGGGGGGGGHHHHGGHGHHHHHHHHHHGGGGGGGGGGGGGHHHGGGGHGHHFGGGGGGGGGGGGGGGGGGGGGGGGFGGEGFFFFADFFFFFA9;DFFFFFFFFADFABFFFFFF.FFFFFFFFFFFFFFDFFFAAFFBFFF/;/BF/
@M05620:45:000000000-G6HP7:1:1101:25466:5522 1:N:0:137
CATCCTGACCCTGAAGTACCCCATTGAGCATGGCATCGTCACCAACTGGGACGACATGGAGAAGATCTGGCACCACACCTTCTACAACGAGCTGCGCGTGGCCCCGGAGGAGCACCCAGTGCTGCTGACCGAGGCCCCCCTGAACCCCAAGGCCAACAGAGAGAAGATGACTCAGGTGAGGCTCGGCCGACGCCCGTGCTCCTCCCGTCCTTTCCCCAGTCATTTTCTGCCCGGCTTGATTTCTGCATTAA
+
A?ABBFFDFFFFGGGGGGGGGGGHHHHHHHHHHHHHHEHHDGHFHGHHFGHHGGGGGHHFHGHCGGHHGFGGGFHHHGGHHHHHHHHHEEGGGHHEEEEE?EHHGGGGGGGFHHHHGGH?GGHHHHHHHHCGCFCGGGGGGGHHHHGGGGH.CGGGGGGGBFGGGFGFFGGGGGFFGGGGGGCF=AAA-@F=BFF--.;AFFFFFFFEAD::BFFFFBA;BFFFFFFFFBBFFFDFCD?9BBF9/FFBFB9
@M05620:45:000000000-G6HP7:1:1101:14537:5524 1:N:0:137
ATCTCTATCTCCTAAAAACCTGTTTAGATTTGGAGATAGACCTTCAGGTTTTTCATCATTTTCTGCATGAATTATACATTGACCACGTGGTCAGTTTGCAGCATTCTGTTATTTTGTTTGACAGAGTGTCTTGTTGAGAACATATGTAGGACATGATTTTTTCCTGCAACAGGGAAAATAAAGTATAAGTTTTAAAGATTTATTCTTTAATAAAGGATCTCAAAGCCAGCTTTAGAAAAAGGAAGAAAGGG
+
BBBCCFFFFFFFGGGGGGGGGGHHHHHHHHHHHHHHHHHHHHHHHHHHHHHGGHHHHHIHHHIHHHHHHHHHHHHHHHHHHHHHHHGFHGHHHHHHHHHGHHHHHHHHHHHHHHHHHHHHHHHHHHHHHHHHHHHHHHHHHHHHHHFHHHHHHHHHHHHHHGHHHHHGHHGHHGGHHGHHHHHFHHHGHHHHHHGHHHHHHGHHHHHHHGHHHFHHFHHHHEGGHHHGHEGHHHHHHGHHGGHHHHHHHGG
@M05620:45:000000000-G6HP7:1:1101:6908:5548 1:N:0:137
CATCCTGACCCTGAAGTACCCCATTGAGCATGGCATCGTCACCAACTGGGACGACATGGAGAAGATCTGGCACCACACCTTCTACAACGAGCTGCGCGTGGCCCCGGAGGAGCACCCAGTGCTGCTGACCGAGGCCCCCCTGAACCCCAAGGCCAACAGAGAGAAGATGACTCAGGTGAGGCTCGGCCGACGCCCGTGCTCCTCCCGTCCTTTCCCCAGTCATTTTCTGCCCGGCTTGATTTCTGACATTA
+
AAAABFFFFFFFGGGGGGFGGGGGHHHHHHHHHGHHHGHHHGHHHGHHGHHHGGGGGHHGHHHHHHHHHHHHHGHHHGGHHHHGHHHHGGGGGHHGGGGGEFHHGGGCGGGGEEHHGGHFGHHHHHHHHHGGGGGGGGGGGGHHHHGGGGHGHHGGGGGGGGGGGFFFGGGGGGGGGGFGGGGGFFFFFFFFDFFF9ADFFFFFFFF;DDDFFFBFFFFFFFFFFFFFFF9ADDBF=F.BFFFFFBBFFF/
@M05620:45:000000000-G6HP7:1:1101:6921:5562 1:N:0:137
CATCCTGACCCTGAAGTACCCCATTGAGCATGGCATCGTCACCAACTGGGACGACATGGAGAAGATCTGGCACCACACCTTCTACAACGAGCTGCGCGTGGCCCCGGAGGAGCACCCAGTGCTGCTGACCGAGGCCCCCCTGAACCCCAAGGCCAACAGAGAGAAGATGACTCAGGTGAGGCTCGGCCGACGCCCGTGCTCCTCCCGTCCTTTCCCCAGTCATTTTCTGCCCGGCTTGATTTCTGACATTA
+
CCDCCFFFFFFFGGGGGGGGGGGHHHHHHHHHHHHHHGHHHGHHHGHHHHHHGGGGGHHHHHHHHHHHHHHHHGHHHGGHHHHHHHHHGGGGGHHGGGGGGGHHGGGGGGGGHHHHGGHHHHHHHHHHHHGGGGGGGGGGGGHHHHGGGGHGHHGGGGGGGGGGGGGGGGGGGGGGGGGGGGGGFFFFFFFFFFFF9DDFFFFFFFFEFFFFFFFFFFFFFFFFFFFFFFFFFFFFFFFFFFFFFFFFFF0
@M05620:45:000000000-G6HP7:1:1101:12790:5565 1:N:0:137
AAACCAAGCAGACACTCACCGCTCCCTCGCCACAGGCCAATAGTTTGTCCTCACTGAGTTGGCAACAAGTGGCTGCTGTGGCTGCCATTTTTCTGGTGATGGCCATCAGCTCCGACGAGGTCAGCTGGGGGGCTTTCTTTGTGTAAGCAACGAGAAACCTGAAAGAAGCATTTTTTAACTAAGTCCTGCTGAGTCATTCATGAGTTTTAAGCCCCCTTGCTTTTTTCCACAGACCTTCTATTCTCATGCCA
+
AA?AA?1?AFF1AFGFFGGGCE0AAFCF0EAEECAEFFECCF1AF2AF2GFHHEBB1GAAF1GBG/GGHF@BF>CFC11B0FHCFFH1B@F@>F2GBGB2G1FGHGCGHFGGHGEG<ECC/BCHHHHFA/C@@GEBFBB9FFFBBFFFFFA@FAFFFFFFFFFFFBFFFFBFBBF?AFFFFFFBFFFFFFBBA/;/FBFFB9//;99B/9/9/-;99--////;9-//99/-/--9/////;9B/9/////
@M05620:45:000000000-G6HP7:1:1101:10524:5566 1:N:0:137
CATCCTGACCCTGAAGTACCCCGGCTTGATTTCTGACATTAGATCGGAAGAGCACACGTCTGAACTCCAGTCACAGCGATAGATCTCGTATGCCGTCTTCTGCTTGAAAAAAAAAAAAAAAAAAAAACTTATCACAGTCCACGTACTGACATGCGGTTACTACTGAAATACGAAGTAATAGTGAACCATCAGGCCATGTAGCCCGGGGCAGAGGAAGTCAACGATAATTGGTATCACCGTCTGGGTCGCGG
+
DDDDCFF5FFFFGGGGGGGGGGGGGGGGHHHHHHHHHHHHHHHHHHGGGGHHHHHHHGHHHGHHHHHHHHHHGHHHHGGHGGHHGHHFFFHHHHGFGHGHHHHHHHHHHGGGGDGD>///-------.00000000000090.;/..0000000.-.-.000000090000....;00000000;0..00000/.9/090000/------...../.000009....0;00000000/...../://----
@M05620:45:000000000-G6HP7:1:1101:6938:5567 1:N:0:137
CATCCTGACCCTGAAGTACCCCATTGAGCATGGCATCGTCACCAACTGGGACGACATGGAGAAGATCTGGCACCACACCTTCTACAACGAGCTGCGCGTGGCCCCGGAGGAGCACCCAGTGCTGCTGACCGAGGCCCCCCTGAACCCCAAGGCCAACAGAGAGAAGATGACTCAGGTGAGGCTCGGCCGACGCCCGTGCTCCTCCCGTCCTTTCCCCAGTCATTTTCTGCCCGGCTTGATTTCTGACATTA
+
33AABFDFFFFFBFG4FFGGGGFHHGFHFHHHHGHHF?GGFGHHHGGCBFFGGEGGGHGBFFGHEGHGDGFHHGHHGGGHHHHHHFHHEE1EE3G/EEG/EGHHGGGG/CCDEHHHGGHGHHHHGGGFHHCGCGGGGGGGCGHHHHGGGGHEHHGEGGGGFGGG/FGGGGGGGF:FFFFFFEEFBBFFB?BBBBBB99AEFFFFFF?:ADAFFFFFF.ABFFF/BFFFFFFF9>BB<BAFFF9B//9BFF/
@M05620:45:000000000-G6HP7:1:1101:12556:5571 1:N:0:137
TACCTGTACTGGGGAAGAGCACACGTCTGAACTCCAGTCACAGCGATAGATCTCGTATGCCGTCTTCTGCTTGAAAAAAAAAAAAAACAAAAAGGATAATAGAAAGAAGAGATATGGGAGAGATCAGAAAAGAACATGATGAACTGACAGAGAGAAATAAAAAGGATGGAGTGATGTGGTAAGACATGAATGTAGGAAGATGTAGAGTCAGAGTAGAATATTGGGTTTAATAAGTATTAATGTCACAATTA
+
>>>AAFFDFFFFGGCCGFGGGGFGGFHHGFHHHHHCGGHFHFHHGGHGGGHAFGHGEGHHHGEGHGHHHGFHHGGFFGGGGGC>//<<//0?///222?22>222220<20222>1100////111111100.0>0<111=100000/00///<.//:00000../0/.///.000900/00000/000000000000.900009000000000//////////....//////:/:;/////////////
@M05620:45:000000000-G6HP7:1:1101:6907:5576 1:N:0:137
CATCCTGACCCTGAAGTACCCCATTGAGCATGGCATCGTCACCAACTGGGACGACATGGAGAAGATCTGGCACCACACCTTCTACAACGAGCTGCGCGTGGCCCCGGAGGAGCACCCAGTGCTGCTGACCGAGGCCCCCCTGAACCCCAAGGCCAACAGAGAGAAGATGACTCAGGTGAGGCTCGGCCGACGCCCGTGCTCCTCCCGTCCTTTCCCCAGTCATTTTCTGCCCTGCTTGCTTTCTGACATTT
+
AABBBFBFFFFFGGGGGGGGGGGHHHHHGHHHAHHHHGHHEGHHHGHHHHHHGCGGGHHHHHHHHHHHHHHFHGHHGGGHHHHHHHHHGGGGGHHGGGGGGGHHGGGGGGDDHHHHGEHGFHHHHHGGHHGGGGGGGGGGGGHGHHGGGGHGHHG?FGGGGGDFFGFFGGGGGGGGGGGGFEFGFFFFADFCFFFA;ADFFFFFFFFFFFFFFFFFFF?FF/BFFFFFFFFF/AEFF/.;9BBFF/B/FF/
@M05620:45:000000000-G6HP7:1:1101:9169:5616 1:N:0:137
CATCCTGACCCTGAAGTACCCCATTGAGCATGGCATCGTCACCAACTGGGACGACATGGAGAAGATCTGGCACCACACCTTCTACAACGAGCTGCGCGTGGCCCCGGAGGAGCACCCAGTGCTGCTGACCGAGGCCCCCCTGAACCCCAAGGCCAACAGAGAGAAGATGACTCAGGTGAGGCTCGGCCGACGCCCGTGCTCCTCCCGTCCTTTCCCCAGTCATTTTCTGCCCGGCTTGATTTCTGACATTA
+
CCCCCFFFFFFFGGGGGFGGGGGHHHHHHHHHHHHHHGHHHGHHHGHHHHHHGGGGGHHHHHGHHHHHHHHHHGHHHGGHHHHHHHHHGGGGGHHGGGGGGGHHGGGGGGGGHHHHGGHGHHHHHHHHHHGGGGGGGGGGGGHHHHGGGGHGHHGGGGGGGGGGGGGGGGGGGGGGGGGGGGGGFFEFFFFFFFFA@DFFFFFFFFFEFFFFFFFFFFFFFFFFFFFFFFFFFFFFFFFFFFFFFFFFFF0
@M05620:45:000000000-G6HP7:1:1101:20159:5667 1:N:0:137
CATCCTGACCCTGAAGTACCCCATTGAGCATGGCATCGTCACCAACTGGGACGACATGGAGAAGATCTGGCACCACACCTTCTACAACGAGCTGCGCGTGGCCCCGGAGGAGCACCCAGTGCTGCTGACCGAGGCCCCCCTGAACCCCAAGGCCAACAGAGAGAAGATGACTCAGGTGAGGCTCGGCCGACGCCCGTGCTCCTCCCGTCCTTTCCCCAGTCATTTTCTGCCCGGCTTGATTTCTGACATTA
+
BBBBBFFFFFFFGGGGGGGGGGGHHHHHHHFGHGHHHGHHHGHHHGHGHHHHGGGGGHHGHHGFHGHFGHHHHGHHHGGGHHHHHGHHGGGGGHHGGGGGGGHHGGGGGGGGHHHHGGHGFBFHHHHHHHGCGGGGGGGGGGGHGHGGGDHGHHGGGGGGGGFGGGGFGGGGGGGGGGGGFGEGFFFFFCDFFFFF-;AAFFFFFEF:AAAFFF9BFFBFFFFBFFFFFFFF.9;DB-.:BBFFF//:FF/
@M05620:45:000000000-G6HP7:1:1101:20141:5673 1:N:0:137
CATCCTGACCCTGAAGTACCCCATTGAGCATGGCATCGTCACCAACTGGGACGACATGGAGAAGATCTGGCACCACACCTTCTACAACGAGCTGCGCGTGGCCCCGGAGGAGCACCCAGTGCTGCTGACCGAGGCCCCCCTGAACCCCAAGGCCAACAGAGAGAAGATGACTCAGGTGAGGCTCGGCCGACGCCCGTGCTCCTCCCGTCCTTTCCCCAGTCATTTTCTGCCCGGCTTGATTTCTGACATTA
+
DDDDDFFFFFFFGGGGGGGGGGGHHHHHHHHHHHHHHGHHHGHHHGHHHHHHGGGGGHHHHHHHHHHHHHHHHGHHHGGHHHHHHGHHGGGGGHHGGGGGGGHHGGGGGGGGHHHHGGHGHHHHHHHHHHGGGGGGGGGGGGHHGHGGGGHGHHGGGGGGGGGGGGGGGGGGGGGGGGGGGGGGFFFFFFFFFFFFCFFFFFFFFFFFFFFFFFFFFFFFFFFFFFFFFFFFFFFFFFAFFFFFFFFFFF0
@M05620:45:000000000-G6HP7:1:1101:17924:5727 1:N:0:137
CATCCTGACCCTGAAGTACCCCATTGAGCATGGCATCGTCACCAACTGGGACGACATGGAGAAGATCTGGCACCACACCTTCTACAACGAGCTGCGCGTGGCCCCGGAGGAGCACCCAGTGCTGCTGACCGAGGCCCCCCTGAACCCCAAGGCCAACAGAGAGAAGATGACTCAGGTGAGGCTCGGCCGACGCCCGTGCTCCTCCCGTCCTTTCCCCAGTCATTTTCTGCCCGGCTTGATTTCTGACATTA
+
AAABBFFFFFFFGGGGGGGGGGGHHHHHHHHHHHHHHGHHHGHHHGHHHHHHGGGGGHHHHHHHHHHHHHHHHGHHHGGHHHHHHHHHGGGGGHHGGGGGGGHHGGGGGGGGHHHHGGHGHHHHHHHHHHGGGGGGGGGGGGGHHHGGGFHGHHGGGGGGGGGEFGGGGGGGGGGGGGGGGGGGFFFFFFFFFFFF-;DABFFFFFDEDDAFFFFFFFFFFBFFFFFFFBFF?B@DFC9BFFFFEBB/;F/
@M05620:45:000000000-G6HP7:1:1101:17910:5737 1:N:0:137
CATCCTGACCCTGAAGTACCCCATTGAGCATGGCATCGTCACCAACTGGGACGACATGGAGAAGATCTGGCACCACACCTTCTACAACGAGCTGCGCGTGGCCCCGGAGGAGCACCCAGTGCTGCTGACCGAGGCCCCCCTGAACCCCAAGGCCAACAGAGAGAAGATGACTCAGGTGAGGCTCGGCCGACGCCCGTGCTCCTCCCGTCCTTTCCCCAGTCATTTTCTGCCCGGCTTGATTTCTGACATTA
+
DCDDDFFFFFFFGGGGGGGGGGGHHHHHHHHHHHHHHGHHHGHHHGHHHHHHGGGGGHHHHHHHHHHHHHHHHGHHHGGHHHHHHHHHGGGGGHHGGGGGGGHHGGGGGGGGHHHHGGHGHHHHHHHHHHGGGGGGGGGGGGHHHHGGGGHGHHGGGGGGGGGGGGGFGGGGGGGGGGGGGGGGFFFFFFFFFFFFDFFFFFFFFFFFFFFFFFFFFFFFFFFFFFHFFFFFFFFFFFFFFFFFFFFFFF0
@M05620:45:000000000-G6HP7:1:1101:24882:5746 1:N:0:137
TACCTGTACTGGGGAAGCATTTGAATATCCCCCCATGGTGATGGGGACGGAGAACTGCTCCATAAACACAGGCAACGTGCCTAACTTTCCCGGGAAGATGAAGTTCGGAGGTTATTTTGCATCGGTGAGCCAGACAGAATGATCCGATGAGGGGTGCGTAACTATTTGAGGAAAGGAAGCACCTTTTTATTAAATTTACCTTTTAGCAATCGCCATTCCTACCCTAAAGATCGGAAGAGCACACGTCTGAA
+
BBABBFFFFFFFGGGGGGGGGGHHHHHHHHHGGGGHHHGHHHHHHGGGGGGGGHHHHHHHHHHHHHHEHHHHGHHHGHHHHHHFHHHHHHHGGGGGGHHHHHHHHHFGGGG?FGHHHHHG3FHGGDGGHHHHHAFFHHGHH1@GHH?EDGGCEGEDGGFGGGHGHHHHHGHCGHHH/;CGFGGGGGGGGGGGFGGGGGGGGGGGGGGGFGGGEEDFFFFFFFFFFFFFB:BFFFFFFFFFFFFFAFEFEFF
@M05620:45:000000000-G6HP7:1:1101:17930:5747 1:N:0:137
CATCCTGACCCTGAAGTACCCCATTGAGCATGGCATCGTCACCAACTGGGACGACATGGAGAAGATCTGGCACCACACCTTCTACAACGAGCTGCGCGTGGCCCCGGAGGAGCACCCAGTGCTGCTGACCGAGGCCCCCCTGAACCCCAAGGCCAACAGAGAGAAGATGACTCAGGTGAGGCTCGGCCGACGCCCGTGCTCCTCCCGTCCTTTCCCCAGTCATTTTCTGCCCGGCTTGATTTCTGACATTA
+
AAAABFFFFFFFGCCFBFGGGGFHHHHHHHGHHHFHHGHHDEGHHGHHHHAFAEFGGHBGHHFHFGHFFHHHHGHHHGGHHHHBGHHHGGGGGHHGGGEEEGHHG?@CDGGGEHHHGAF?FFHHGHHFHFFGGGDGGGGGGEFHHHGGGGHFHGG.E?FGFGGEGGF0;CFGGGGGGFFCAEAFFFFFFA=;==B;-;AE/B/BFE9.;ADFFFFFFFFFFFFFFBFFEBFFB;F;BC.9BFF/B9/;BF/
@M05620:45:000000000-G6HP7:1:1101:12184:5754 1:N:0:137
CATCCTGACCCTGAAGTACCCCATTGAGCATGGCATCGTCACCAACTGGGACGACATGGAGAAGATCTGGCACCACACCTTCTACAACGAGCTGCGCGTGGCCCCGGAGGAGCACCCAGTGCTGCTGACCGAGGCCCCCCTGAACCCCAAGGCCAACAGAGAGAAGATGACTCAGGTGAGGCTCGGCCGACGCCCGTGCTCCTCCCGTCCTTTCCCCAGTCATTTTCTGCCCGGCTTGATTTCTGACATTA
+
CCCCCFFFFFFFGGGGGGGGGGGHHHHHHHHHHHHHHGHHHGHHHGHHHHHHGGGGGHHHHHHHHHHHHHHHHGHHHGGHHHHHHHHHGGGGGHHGGGGGGGHHGGGGGGGGHGHHGGHGHHHHHHHHHHGGGGGGGGGGGGHHHHGGGGHGHHGGGGGGGGGGGGGGGGGGGGGGGGGGGGGGFFFFFFFFFFFFBFFFFFFFFFF;ADFFFFFFFFBFFFFFFFFFFFFFFFFFFF.FFFFFF0FFFF0
@M05620:45:000000000-G6HP7:1:1101:10564:5757 1:N:0:137
AAACCAAGCAGACACTCACCGCTGTTCAGACATGAGGTCAGCTAGATCGGAAGAGCACACGTCTGAACTCCAGTCACAGCGATAGATCTCGTATGCCGTCTTCTGCTTGAAAAAAAAAAAATTGGTAGACAAAACTTCTTGTTGAAAACAGAAGCAGGACCAAATTTTGTCCTACAACAGTGAAAAGACATTATAAGATTCAAAGATTTATTATTTAATAAAGAATCACAAATCCAGCTTGAGTAAAATCA
+
BBBBBBBFBFFFGGGGGGGGGGGGGHHHHHHHHFHGHGHHHHHHHHHHHGGGGHFGFFHHGHHHGHFHHHHHHHHHHHHHGGHGGHHHHHHEGHHGHGFGGGHHHHHHHHHFHCECFBD//0111111?1<0<0011=111<101111>C///</</..<<..:0::00/;0<0;/:;CB000000/.//09900900090;9;0/0009;;00;0900;0000.////;;.99B//9/;/.///9//9//
@M05620:45:000000000-G6HP7:1:1101:24873:5761 1:N:0:137
TACCTGTACTGGGGAAGCATTTGAATATCCCCCCATGGTGATGGGGACGGAGAACTGCTCCATAAACACAGGCAACGTGCCTAACTTTCCCGGGAAGATGAAGTTCGGAGGTTATTTTGCATCGGTGAGCCAGACAGAATGATCCGATGAGGGGTGCGTAACTATTTGAGGAAAGGAAGCACCTTTTTATTAAATTTACCTTTTAGCAATCGCCATTCCTACCCTAAAGATCGGAAGAGCACACGTCTGAA
+
ABBCCFFFFFFFGGGGGGGGGGHHHHHHHHHGGGGHHHHHHHHHHGGGGGGGGHHHHHHHHHHHHHHHHHHHGHHHGHHHHHHHHHHHHHHGGGGGGHHHHGHHHHGGGGG?FHHHHHHH3GHEECEGHHHHHHFHHGHHH1GGHHFGGGGHEGDFGGGFFGHHHHHHHGHEGHHHGFHGGGGGGGGGGGGGGGGFFGFGGGGGGGFFBFGGGFFFFFFFFFFFFFFBFFFFFFFFFFFFFFFFAFEFFFF
@M05620:45:000000000-G6HP7:1:1101:12182:5773 1:N:0:137
CATCCTGACCCTGAAGTACCCCATTGAGCATGGCATCGTCACCAACTGGGACGACATGGAGAAGATCTGGCACCACACCTTCTACAACGAGCTGCGCGTGGCCCCGGAGGAGCACCCAGTGCTGCTGACCGAGGCCCCCCTGAACCCCAAGGCCAACAGAGAGAAGATGACTCAGGTGAGGCTCGGCCGACGCCCGTGCTCCTCCCGTCCTTTCCCCAGTCATTTTCTGCCCGGCTTGATTTCTGACATTA
+
AAABBFFFFFFFGGG4FGGGGGGHHHHHFHHHHHHHHGHHHGHHHGHHHHHHGGGGGHHHHHHGGHHHHHHHHGHHHGGHGHHHHHHHFGGGGHHGGGEEGGHHGGGGGGGGHHHHGGHHHHHHHHHHHHGGGGGGGGGGCGEHHHGGGGHGHHGGGGGGGGFGGGGGGGGGGGGGGFGGGGGGFFFFAFFFAFFA@DDFFFFFFFFFFFFFFFFFFFDFFBFFFBFFFFFFFFFCFFFFFFFFFFBFFF/
@M05620:45:000000000-G6HP7:1:1101:10452:5787 1:N:0:137
AAACCAAGCAGACACTCACCGCTCCCTCGCCACAGGCCAATAGTTTGTCCTCACTGAGTTGGCAACAAGTGGCTGCTGTGGCTGCCATTTTTCTGGTGATGGCCATCAGCTCCGACGAGGTCAGCTGGGGGGCTTTCTTTGTGTAAGCAACGAGAAACCTGAAAGAAGCATTTTTTAACTAAGTCCTGCTGAGTCATTCATGAGTTTTTAGCCGCCTTGCTTCTTCTCACAGACTCTCTACTCTCATGCCA
+
BBBBBAAFBFFFGGGGGGGGFGGGGGHHFGFEEHFGGGD2FAGBGHHHHGHGDGDGHHEHHHHHHGHEHFDGFHGGHF5FFGFGFHHHFHHGHFHHFHDGHGHHHHGFEGHHGGGEEE@B/BFHFGHHGGGGGGGGFGGGGGFFFFFB9BFFFFFFFFFFFBFFFFFFFFFFFFFFEFFFFFFFFFFFFFFBF:BFFBFFBF/FBFFFEFFFEDFFF.BFFFFFFFFFFFBFFFFFFFFFFFFFFFFFFF/
@M05620:45:000000000-G6HP7:1:1101:10432:5792 1:N:0:137
AAACCAAGCAGACACTCACCGCTCCCTCGCCACAGGCCAATAGTTTGTCCTCACTGAGTTGGCAACAAGTGGCTGCTGTGGCTGCCATTTTTCTGGTGATGGCCATCAGCTCCGACGAGGTCAGCTGGGGGGCTTTCTTTGTGTAAGCAACGAGAAACCTGAAAGAAGCATTTTTTAACTAAGTCCTGCTGAGTCATTCATGAGTTTTTAGCCGCCTTGCTTCTTCTCACAGACTCTCTACTCTCATGCCA
+
CCBBBBCFCFFFGGGGGGGGGGGGGGHHGGGGGHHHGGHHHHHHHHHHHHHHHHHHHHGHHHHHHHHHHHHHGHGGHHHHHHHGGHHHHHHHHHHHHHHHHHHHHHHHHHHHHGGGGGGGBGHHHHHHGGGGGGGGGGGGGGGGGGFFFFFFFFFFFFFFFFFFFFFFFFFFFFFFFFFFFFFFFFFFFFFFFFFFFFFFFFFFFFFFFFFFFFFFFFFFFFFFFFFFFFFFFFFFFFFFFFFFFFFFFF9
@M05620:45:000000000-G6HP7:1:1101:8893:5793 1:N:0:137
TACCTGTACTGGGGAAGCACACGTCTGAACTCCAGTCACAGCGATAGATCTCGTATGCCGTCTTCTGCTTGAAAAAAAAAACTACAACGAGCTGCGCGAGGCCCCGGAGGAGCACCCAGTGCTGCTGACCGAGGCCCCCCTGAACCCCAAGGACAAAAGAGAGAAGATGACTCAGGTGAGGCTCGGCCGACGCCCGTGCTCCTCCCGTCCTTTCCCCAGCCATTTTCTGCCCGGCTTGAATTCTGACATTA
+
1A1A>@DFFFFBF?F?EAGGFGEHFFGGHHHFGHFHHHFHBHEGGGEFE1FGG/AAEBFE/AC/BF1BEGFHHFH0E////?11B1FHE//>/<1<////>/FE/<C/A??<F.0<.CG<FF0=<<<DGH?----;A@-@AGGGBAAEB???.;FG/99AF---9/F//BFFBFFFFFBA----9-99--=--@@-9-;-//9BF-9:AA-///;B;-;-9-/9B///9;BE-9--;--//;;F9;/////
@M05620:45:000000000-G6HP7:1:1101:18883:5802 1:N:0:137
ATCTCTATCTCCTAAAAACCTGTTTAGATTTGGAGATAGACCTTCAGGTTTTTCATCATTTTCTGCGTGAATTATACATTGACCACGTGGTCAGTTTGCAGCATTCTGTTATTTTGTTTGACAGAGTGTCTTGTTGAGAACATATGTAGGACATGATTTTTTCCTGCAACAGGGAAAATAAAGTATAAGTTTTAAAGATTTATTCTTTAATAAAGGATCTCAAAGCCAGCTTTAGAACAAGGAAGAAAGGG
+
CCCCCFFFFFFFGGGGGGGGGGHHHHHHHHHHHHHHHHHHHHHHHHHHHHHGGHHHHIHHHIHHIH?EGGGHHHHHHHHHHHHHHHGHC11B525FFH55@31FHDBDF4FHH4HHHHEE33@F33FG@F44DBGH4?/43?F3FH4GF33B2B3GEED?3BC2GD2222@2/?/GHFFDB1D1@=1FG1?HD1FGHBGHHHH=<<HH1GH1<111<D<0=D000/</<.0<C0<C00///..<.GHHHH9
@M05620:45:000000000-G6HP7:1:1101:23197:5804 1:N:0:137
CATCCTGACCCTGAAGTACCCCGGCTTGATTTCTGACATTAGATCGGAAGAGCACACGTCTGAACTCCAGTCACAGCGATAGATCTCGTATGCCGTCTTCTGCTTGAAAAAAAAAAAACACACTCCACCAGTCCCTTACCACGTCTCCAGATAAATTATACAATAAAACATGTTTCAACCCATCTCAATTCACCCCTACCCCGCATCCATCACCCCTCCGTTACCCTCACCCCATCTCCACCTTCCCTCTC
+
CCCCCFFFFFFFGGGGGGGGGGGGGGGGHHHHHHHHHHHHHHHHHHG2AEHHHHHHHGHHHGHHHHHHBGHHHHHHHGGHGGHHHHHHFGHHHHGGGHGHHHHHHHHHHHG@ECDCB/?=0//0?0100<<1>1<111<01>...//<0000000=0000=00;0C00;G00000000:...//0000000000.9..9..9---.-/0000;;.-.....0..0/0....;-./90000/9.09/90///
@M05620:45:000000000-G6HP7:1:1101:16118:5814 1:N:0:137
TACCTGTACTGGGGAAGCAATCGCCATTCCTACCCTAAAGATCGGAAGAGCACACGTCTGAACTCCAGTCACAGCGATAGATCTCGTATGCCGTCTTCTGCTTGAAAAAAAAAAAAAATAACAAATAAAAATCGTATTACGAAAGAGTGAATATAGAGAATAGGATCAACTATAATACAACCATAGATGAAAACTCGCACGTCTTAGAACATCACTGCAAAGGATGTGCTCTACAAGGTCCAGAGGCACTC
+
BABCCFFFFFFFGGGGGGGGGGGGGGGHHHHHHHHHHHHHGHHHGGGGHHHHHHHGGHHGHFHHHHHHHHHHHHHGGHGGHGEGHHGGHHHHGEGHGHHHHHHHHHHGHGGGGF>>//01?11?011111101.<0011=..<..//00000<000000<0<0000/.0/0000000000:..000000<000:00.----<./.00000/00:0000000///<00:000000000.000000.....//
@M05620:45:000000000-G6HP7:1:1101:13622:5860 1:N:0:137
CATCCTGACCCTGAAGTACCCCATTGAGCATGGCATCGTCACCAACTGGGACGACATGGAGAAGATCTGGCACCACACCTTCTACAACGAGCTGCGCGTGGCCCCGGAGGAGCACCCAGTGCTGCTGACCGAGGCCCCCCTGAACCCCAAGGCCAACAGAGAGAAGATGACTCAGGTGAGGCTCGGCCGACGCCCGTGCTCCTCCCGTCCTTTCCCCAGTCATTTTCTGCCCGGCTTGATTTCTGACATTT
+
BBBBBFFFFFFFGGGGGGGGGGEHHHHHG4BGHHFHHGHHEGHEFFHHHHHHGGEEGHHFHHHHHHHHHHHFHGGHFFGHHHHGHHHHGCEGGHHGGGGGGGHHGEG@DGDGHHHHGGHGHHHHHHHBFHC<DGGGGGGGGGBCGHGGG.GGHHE9E?FBF9DGFFGFGFFGGEGGFGGGGGFFFFFFA-@FFFFFADFFFFFFFFFADFDFFFFFFFDBFFFFFFFFFFFFDADAFF.;BFFFF;F/;F/
@M05620:45:000000000-G6HP7:1:1101:25797:5869 1:N:0:137
CATCCTGACCCTGAAGTACCCCATTGAGCATGGCATCGTCACCAACTGGGACGACATGGAGAAGATCTGGCACCACACCTTCTACAACGAGCTGCGCGTGGCCCCGGAGGAGCACCCAGTGCTGCTGACCGAGGCCCCCCTGAACCCCAAGGCCAACAGAGAGAAGATGACTCAGGTGAGGCTCGGCCGACGCCCGTGCTCCTCCCGTCCTTTCCCCAGTCATTTTCTGCCCGGCTTGCTTTCTGACATTT
+
BBBBBFFFFFFFGFGGGGGGGG2FGHHHHFHHHGBGHGHGGGHGGGFHHHFHGGGGGHHHHHHFFGGHHHH2GGHHHGGHHHHHHH3FEFGGGHHFGFGGGGHHGGGDGGEGHHHHG/GGGHHGHHHHHHGCDGGGGGGGGGBGHHGGG.CEGHAAEEGGG/CEFFFFC;CFG0CFFGFGGGGGFFFFF@DFBDFF>DDAFFFFFFF9;:;BFFFFFFFFF/;BFFFFFEFFDA;B=B.BFFFFF99/BB/
@M05620:45:000000000-G6HP7:1:1101:25786:5886 1:N:0:137
CATCCTGACCCTGAAGTACCCCATTGAGCATGGCATCGTCACCAACTGGGACGACATGGAGAAGATCTGGCACCACACCTTCTACAACGAGCTGCGCGTGGCCCCGGAGGAGCACCCAGTGCTGCTGACCGAGGCCCCCCTGAACCCCAAGGCCAACAGAGAGAAGATGACTCAGGTGAGGCTCGGCCGACGCCCGTGCTCCTCCCGTCCTTTCCCCAGTCATTTTCTGCCCGGCTTGATTTCTGACATTT
+
BBBCCFFFFFFFGGGGGGGGGGGHHHHHHHHHHHFHHGHHHGHHHGHHHHHHGGGFGHHHHHHHHHHHHHHHHGFHHGGHHHHHHHHHGGGGGHHGGGGGGGHHGGGGGGGGHHHHGGHHHHHHHHHHHHGGGGGGGGGGGGHGHHGGGDHGHHEGGGGGGGGGFGGGGGGGGFFGGFGGGGGGFFEFFDFFFFFFDFFFFFFFFFFEDFDFFFFFFFDFF0FFFFFFFFFFF;FFCC.FFFFFB0B0BF0
@M05620:45:000000000-G6HP7:1:1101:12699:5887 1:N:0:137
CATCCTGACCCTGAAGTACCCCATTGAGCATGGCATCGTCACCAACTGGGACGACATGGAGAAGATCTGGCACCACACCTTCTACAACGAGCTGCGCGTGGCCCCGGAGGAGCACCCAGTGCTGCTGACCGAGGCCCCCCTGAACCCCAAGGCCAACAGAGAGAAGATGACTCAGGTGAGGCTCGGCCGACGCCCGTGCTCCTCCCGTCCTTTCCCCAGTCATTTTCTGCCCGGCTTGATTTCTGACATTA
+
BBBBBFFFFFFFGGGGGGGGGG?GHHHHGGHHHHHHHGHHFGHFGGHHHHFHGFFEGHHFHHHHHHHHGHHHHGHHGGGHHHHFHHGHGEGGGHHGGGGGGGHHGGGCGGGGHHHHGGHHHHHHHHHHHHGCGGGGGGGGGGCCHHGGC.GGHHAEGEGBFBGGBFFGGEFGGFGGGGGGFGGGFFFFF;FFFFFF9AAFFFFFFFDEDFFFFFFFFFDFF9FFFFFFFFFFDACFFF.BFFFFF9F/BF/
@M05620:45:000000000-G6HP7:1:1101:24962:5898 1:N:0:137
CATCCTGACCCTGAAGTACCCCATTGAGCATGGCATCGTCACCAACTGGGACGACATGGAGAAGATCTGGCACCACACCTTCTACAACGAGCTGCGCGTGGCCCCGGAGGAGCACCCAGTGCTGCTGACCGAGGCCCCCCTGAACCCCAAGGCCAACCGAGAGAAGATGACTCAGGTGCGGATCGGCCGACGCCCGTGCTCCTCCCGTCCTCTCCCCAGTCATTTTCTGCCCGGCTTGTTTTCTCACATTA
+
>AAAAFFFF1CFCG1FBFGGGG1FEF1BG1F1AC0FG0FH0EHDAEGGBA0FA/EEAGF1GF0BGEAEGGGGGFHGGGGHHHHBHFHHE/AEE1EEGGEGGGHHC//>C//?FFGHGGHHGHDHHHHFFFG@--<<C@<@C::0/.AEACAE.CEFA.:-;@-9FBFFFGBFB0BF9//-----9-----99-9@-@-BA/9/9B-AE9-9//;BF--:9;/:BFBB//B/9----;--/-;FF/;//9;/
@M05620:45:000000000-G6HP7:1:1101:24949:5912 1:N:0:137
CATCCTGACCCTGAAGTACCCCATTGAGCATGGCATCGTCACCAACTGGGACGACATGGAGAAGATCTGGCACCACACCTTCTACAACGAGCTGCGCGTGGCCCCGGAGGAGCACCCAGTGCTGCTGACCGAGGCCCCCCTGAACCCCAAGGCCAACAGAGAGAAGATGACTCAGGTGAGGCTCGGCCGACGCCCGTGCTCCTCCCGTCCTTTCCCCAGTCATTTTCTGCCCGGCTTGATTTCTGACATTA
+
BBBBBFFFFFFFGGGGGGGGGGGHHHGHHGHHHGFHHGHHHGHHHGHHHHGHGGFEGHHHHHHHHHHHGHHBGGHHHGGHHHHHHHGHGGGGGHHGGGFGGGHHGGGCGGGGHHHHGGHGHHHHHHHGFHGGGGGGGGGGGGGGHHGGGAHGHHGGGGGGGGGFFGGGGGGGGGGGGGGGGEEFFCEDA>DFFFFF>ADFFFFFFFFADFFFFFFFFFDFF/BFFFFFFFEE?CFFC=.BFFFFF9FFFF/
@M05620:45:000000000-G6HP7:1:1101:10350:5940 1:N:0:137
CATCCTGACCCTGAAGTACCCCATTGAGCATGGCATCGTCACCAACTGGGACGACATGGAGAAGATCTGGCACCACACCTTCTACAACGAGCTGCGCGTGGCCCCGGAGGAGCACCCAGTGCTGCTGACCGAGGCCCCCCTGAACCCCAAGGCCAACAGAGAGAAGATGACTCAGGTGAGGCTCGGCCGACGCCCGTGCTCCTCCCGTCCTTTCCCCAGTCATTTTCTGCCCGGCTTGATTTCTGACATTT
+
BBBBBFFFFFFFGGGGGGGGGGEGHHGHGEGGHHCGHGHHEGHDEEHHHHGHGFGEFHHCHFFHCGHHGFHCGGHHGGGHHHHHHGGHCFDFGHHEGGGGGGHHGGGFGGGGHHHHGEHGHGHHHHGDGHC<DGFGGGGGGG::GHGGAAGGHHEAEAFFGFGGBFFGGFGGGFFGGGFGGCEGFFFFFADFFFFA>.AAFFFFFFDEDFDFFFFFFF.FF/BFFFFFFFFF?;AFFA.;BFFFB;B/BF/
@M05620:45:000000000-G6HP7:1:1101:10856:5941 1:N:0:137
CATCCTGACCCTGAAGTACCCCATTGAGCATGGCATCGTCACCAACTGGGACGACATGGAGAAGATCTGGCACCACACCTTCTACAACGAGCTGCGCGTGGCCCCGGAGGAGCACCCAGTGCTGCTGACCGAGGCCCCCCTGAACCCCAAGGCCAACAGAGAGAAGATGACTCAGGTGAGGCTCGGCCGACGCCCGTGCTCCTCCCGTCCTTTCCCCAGTCATTTTCTGCCCGGCTTGATTTCTGACATTT
+
BBBBBFFFFFFFGFGGGGGGGGDHHHFHGEGHHHGHHGHHHGHAFFHHHGGHGCGGGHHGHFFHFGHHGHHBGGFHEGGHHHHEHHDGFEFEFHHGGGGGGEHHGGGDFGGGHEHHGAGFFGGHHHHFGHG?FCDGGGGGGFC:GHGGAAEFHHA.C9FFFBD.9C9FF9CGG0BFGFFFFCEGFFFFA>DBFFFF@?DAFFFFFFD9AFAFFFFFFB.FFBBBFFFFFEFF.-AFFF.//BFFB/;/;B/
@M05620:45:000000000-G6HP7:1:1101:6143:5960 1:N:0:137
CATCCTGACCCTGAAGTACCCCATTGAGCATGGCATCGTCACCAACTGGGACGACATGGAGAAGATCTGGCACCACACCTTCTACAACGAGCTGCGCGTGGCCCCGGAGGAGCACCCAGTGCTGCTGACCGAGGCCCCCCTGAACCCCAAGGCCAACAGAGAGAAGATGACTCAGGTGAGGCTCGGCCGACGCCCGTGCTCCTCCCGTCCTTTCCCCAGTCATTTTCTGCCCGGCTTGATTTCTGACATTT
+
BBBBBFFFFFFFGGGGGGGGGGDHHHDHHHHHHHCGHGHHGGHDGGHHHHGHGGGGGHHBGHHHHHHHHHHHHGHHEGGHHHHDGHHHGGGGGHHGGGGGGGHHGGGGGGDGHHHHGEHHHHHHHHHDGHD@FCGGGGGGGGFGHHGG.CHGHHEGGEGGGFGGFGBFGGGGGGGGGGFFFEGGFFFFFFFFFFFF-9DFFFFFFFFADFDFFFFFFFDFFFFFFFFFFFFFFFFFF;.;FFFFB;BBFF/
@M05620:45:000000000-G6HP7:1:1101:6154:5976 1:N:0:137
CATCCTGACCCTGAAGTACCCCATTGAGCATGGCATCGTCACCAACTGGGACGACATGGAGAAGATCTGGCACCACACCTTCTACAACGAGCTGCGCGTGGCCCCGGAGGAGCACCCAGTGCTGCTGACCGAGGCCCCCCTGAACCCCAAGGCCAACAGAGAGAAGATGACTCAGGTGAGGCTCGGCCGACGCCCGTGCTCCTCCCGTCCTTTCCCCAGTCATTTTCTGCCCGGCTTGATTTCTGACATTT
+
BABBBFFFFFFFGGGGGGGGGGGHHDGGHFDGFFFGHFHHHGHAGFHGGAEFEEFEEGFBGCGHHHHHGHHCGG1GGGGHHHHHHHHHGFGFGGHEGGGGGEHHGE@DGGGGHFGHGCFGFGHHHHC<FH@CCCCGGGGGGAC0CHGGD.CEGH..E9B/CFGGBBFFGFFGGFFGGFBFGEEGD-ADB9B=DFF;:.;EFFFFFF9.AFAFFFFFFB9FF/BFFFFFFFFF.-@DF;.;BFFF//;/;F/
@M05620:45:000000000-G6HP7:1:1101:14453:5981 1:N:0:137
CATCCTGACCCTGAAGTACCCCATTGAGCATGGCATCGTCACCAACTGGGACGACATGGAGAAGATCTGGCACCACACCTTCTACAACGAGCTGCGCGTGGCCCCGGAGGAGCACCCAGTGCTGCTGACCGAGGCCCCCCTGAACCCCAAGGCCAACAGAGAGAAGATGACTCAGGTGAGGCTCGGCCGACGCCCGTGCTCCTCCCGTCCTTTCCCCAGTCATTTTCTGCCCGGCTTGATTTCTGACATTA
+
CCDCCFFFFFFFGGGGGGGGGGGHHHHHHHHHHHHHHGHHHGHHHGHHHHHHGGGGGHHHHHHHHHHHHHHHHGHHHGGHHHHHHHHHGGGGGHHGGGGGGGHHGGGGGGGGHHHHGGHHHHHHHHHHHHGGGGGGGGGGGGHGHHGGGFHGHHGGGGGGGGGGFGGGGGGGGGGGGGGGGGGGFFFFFDFFFFFFBDFFFFFFFFFFFFFFFFFFFFFFFFFFFFFFFFFFFFFFFFABFFFFFBF:FF1
@M05620:45:000000000-G6HP7:1:1101:8525:6004 1:N:0:137
AGATTACTGCAACAGTTCCCCCTGGACCTGGAAAAGTTTCTTGCCTGGCTTACAGAAGCTGAAACAACTGCCAATGTCCTACAGGATGCTACCCGTAAGGAAAGGCTCCTAGAAGACTCCAAGGGAGTAAAAGAGCTGATGAAACAATGGCAAGTAAGTCAGGCATTTCCGCTTTAGCACTCTTGTGGATCCAATTGCACAATTCTCAGCATTTGTACTTGTAACTGACAAGCCAGGGACAAAACAAAGAT
+
AAABCFFFFFFFGGGGGGGGGGGGHHHHHHHHHHHHGHHHHHHHHHHHHHHHHHHHHHHHHHHHHHHHHHHHHHHHHHHHHHHHHHHHHHHHHHGGEGHHHHHHHHHHGHHHHHHHHHHHHHHGGGGGHHHHHGHHHHHHHBGHHHHHFHHHHGHHHHHHHHHHHHHHHHGGGGGHHHHGHHHHHGHGHHHHHCHGH0DGGHHHHHHHHH0GHHHHHHHGHHHHHHHBGFGHHGGGGGGGGFFFGGGGGGG
@M05620:45:000000000-G6HP7:1:1101:8507:6010 1:N:0:137
AGATTACTGCAACAGTTCCCCCTGGACCTGGAAAAGTTTCTTGCCTGGCTTACAGAAGCTGAAACAACTGCCAATGTCCTACAGGATGCTACCCGTAAGGAAAGGCTCCTAGAAGACTCCAAGGGAGTAAAAGAGCTGATGCAACAATGGCAAGTAAGTCAGGCATTTCCGCTTTAGCACTCTTGTGGATCCACTTGAACAATTCTCAGCATTTGTACTTGTAACTGACAAGCCAGGGACAAAACAAAGAT
+
>A1>>DFD3D11BG1BGFGGGGGGACG0A00011B0ABFBFGGFGHHEFHGGGHDG1GFFGEHHHBAFFGDHH1FCBFHFFGHGGCFFFGBFGHGG@/F@1F0B0>GGGFHFGHHHHHHHFFGGGEGGHFHHGFGHHHGHH1BGHGHH1FGHFFHHFHHGFHHHHHHHHHGGGGGF1FGFHHHHH>FCFHHGF/=DD<CGDCHHHHGFHHFHHHHHBGHHHHGFHGG0;CGHHGGGGGGG.AFGGGEFFFF
@M05620:45:000000000-G6HP7:1:1101:19288:6024 1:N:0:137
AGATTACTGCAACAGTTCCCCCTACACTCTTTCCCTACAAGCCAGGGACAAAACAAAGATCGGAAGAGCACACGTCTGAACTCCAGTCACAGCGATAGATCTCGTATGCCGTCTTCTGCTTGAAAAAAAAAAAAACACCATACATCCCCCTACCAATATATTTCCTGTAACACATTACAAGCACAACCACCGACCGAGCACCTCCCTACCTTCCCCCACCCACGTACTGCCCGTCATGATCTTTAACTGTC
+
ACABBFFFFFFFGGGGGGGGGGGGHHHHHHHHHHHHHHHHHHGHHHGEGGHHHHHHHHHHHHGGGGHHHHHHHGHHHGHHHHHHHHHHFHHHHGGHGGHHEGHHGGHHHHGGGHGHHHHHHHHHHFGGGGGG/<-..0><1</00</<<.-...0;00000000000000;0:.0000900.////:..::.-@------:;/:../0..900/::::..:.::;/..00/..;9..900000000;0000
@M05620:45:000000000-G6HP7:1:1101:9813:6053 1:N:0:137
CATCCTGACCCTGAAGTACCCCATTGAGCATGGCATCGTCACCAACTGGGACGACATGGAGAAGATCTGGCACCACACCTTCTACAACGAGCTGCGCGTGGCCCCGGAGGAGCACCCAGTGCTGCTGACCGAGGCCCCCCTGAACCCCAAGGCCAACAGAGAGAAGATGTCTCAGGTGAGGCTCGGCCGACGCCCGTGCTCCTCCCGTCCTTTCCCCAGTCATTTTCTGCCCGGCTTGATTTCTGACATTA
+
CCCCCFFFFFFFGGGGGGGGGGGHHHHHHHHHHHHHHGHHHGHHHGHHHHHHGGGGGHHHHHHHHHHHHHHHHGHHHGGHHHHHHHHHGGGGGHHGGGGGGGHHGGGGGGGGHHHHGGHHHHHHHHHHHHGGGGGGGGGGGGHHHHGGDFHGHHGGGGGGGGGGGGGGG0;FFFGGGGGGGGGGFFFFADFFFFF;DDFFFFFFFFFFFFFFFFFFFFFBFBFFFFFFFEFFDFFCFA;FFBFB//B/BF/
@M05620:45:000000000-G6HP7:1:1101:16953:6059 1:N:0:137
TACCTGTACTGGGGAAGCGTGTAGCAATCGCCATTCCTACCCTAAAGATCGGAAGAGCACACGTCTGAACTCCAGTCACAGCGATAGATCTCGTATGCCGTCTTCTGCTTGAAAAAAAAAAAAAAAAAAGAAAGGAAACAGGAGTGTCCATGAAAAATGAAAGAAATGAATAAAAATTTAATACTTAAATATTGTCATGGTCGAAGTTGTTGGAAACATATAACTAATGTTACATTGTTAGCTATCCGCTA
+
CCBCCFFFFFFFGGGGGGGFGGHHHHHHHGGGGGHHHHHHHHHHHHHGHHHGGGGHHHGHHHGHHHGGGHHHHGHHHGHGHHGGHGGGHHHHHFGHHHHGFGHGHHHHHHHFGGHHGGGCB>/<-<--<..</0.//////.../.0000000000..00000/.90009000000:09000000000000000000000009-...00:...000//00:00:00000000000;000000000//...-
@M05620:45:000000000-G6HP7:1:1101:8855:6062 1:N:0:137
AAACCAAGCAGACACTCACCGCTCCCTCGCCACAGGCCAATAGTTTGTCCTCACTGAGTTGGCAACAAGTGGCTGCTGTGGCTGCCATTTTTCTGGTGATGGCCATCAGCTCCGACGAGGTCAGCTGGGGGGCTTTCTTTGTGTAAGCAACGAGAAACCTGAAAGAAGCATTTTTTAACTAAGTCCTGCTGAGTCATTCATGAGTTTTTAGCCGCCTTGCTTCTTCTCACAGACTCTCTACTCACATGCCA
+
AAABBBBFBFFFGGGGGGGGGGGGGGHHGGGGGHHHGGHHHFHHHHHHHHHHHHHHHHHHHHHHHHHHHHHHGHGGHGHHHHHGGHHHHHHHHHHHHHFHFHHHHHHHHHHHHGGGFGGGGHHHHHHHGGGGGGGGGGGGGGGGGGFFFFFFFFFFFFFFFFFFFFFFFFFFFFFFFFFFF9FFFFFFFFFFFBFFFFFFFFFFFFFFFFFFFFFFFFFFFFFFFFFFFFFFFFFFFFFFFFFFFEFFFF/
@M05620:45:000000000-G6HP7:1:1101:19008:6109 1:N:0:137
CATCCTGACCCTGAAGTACCCCATTGAGCATGGCATCGTCACCAACTGGGACGACATGGAGAAGATCTGGCACCACACCTTCTACAACGAGCTGCGCGTGGCCCCGGAGGAGCACCCAGTGCTGCTGACCGAGGCCCCCCTGAACCCCAAGGCCAACAGAGAGAAGATGACTCAGGTGAGGCTCGGCCGACGCCCGTGCTCCTCCCGTCCTTTCCCCAGTCATTTTCTGCCCGGCTTGATTTCTGACATTA
+
CCCCCFFFFFFFGGGGGGGGGGGHHHHHHHHHHHHHHGHHHGHGHGHHHHHHGGGGGHHHHHHHHHHHHHHHHGHHHGGHHHHHHHHHGGGGGHHGGGGGGGHHGGGGGGGGHHHHGGHHHHHHHHHHHHGGGGGGGGGGGGHHHHGGGGHGHHGGGGGGGGGGGGGGGGGGGGGGGGGGGGGGFFFFFFFFFFFFCFFFFFFFFFFEFFFFFFFFFFFFFFFFFFFFFFFFFFFFFFFFFFFFFEFFFF/
@M05620:45:000000000-G6HP7:1:1101:20982:6109 1:N:0:137
AAACCAAGCAGACACACGTCTGAACTCCAGTCACAGCGATAGATCTCGTATGCCGTCTTCTGCTTGAAAAAAAAAAAATTTACCCCATTCCATCGTAGTCATTTTGCCTCCTTCTGTTATTCTGTTTATCAGCTTTTCTTTTTTATACCCTATTTATCCCATCATTTTTTCCTTCCCCCTTATCCCTCCCTTATCAGTTTTCTCTCTTTCTTCTTTCCTCCAGGCTCTCCACTCTCGCGATAGACAGCCTC
+
AABCCACFCFFFGGGGGGGGGGHFHHHHHHHHHHHHHGGGGGHHHHHHGGHHHHGGGHGHHHHHHHHHHFHGGGFE//0334?33?>23?4443</0//422233322B?/23B22>2222222>>>2222>21111111?1<-.11>11101<111111<=/0<0=<0</<00;///.-./0:0/;;../0/90;000090000090;B009B00;0FB////..:FF//9/;//.:--;:.////..//
@M05620:45:000000000-G6HP7:1:1101:14087:6121 1:N:0:137
TACCTGTACTGGGGAAGAGCACACGTCTGAACTCCAGTCACAGCGATAGATCTCGTATGCCGTCTTCTGCTTGAAAAAAAAAAAAAAAAAAAAAAGAATAAAGGAGTAGGAAAGAACAAAAAGAAAATGAAAATGTAAAGTACAAAAGTAGGAAGATCAGAATGAAGAAAATCAGATAGTATGAAATGTCAATAGGTGAGCTACCAAGAAATTAAAATATTAATGTGCGTATAGTTATGATTATGTCATAT
+
CCBCCFFFFFFFGGGGGGGGGGHHGGHHGHHHHHHHHHHHHHHHGGHGGHHFHHHGGHHHHGEGHGHHHHHHHHHHHHGGGEE>>///////<<-..01111110.//00D0/././//......//000;000000000000000./000090..000000000000///0000000000;00009000000000000.0900/009.//000099000:B000090....0;0:00000:000000;00
@M05620:45:000000000-G6HP7:1:1101:12921:6144 1:N:0:137
AAACCAAGCAGACACTCACCGCTCCCTCGCCACAGGCCAATAGTTTGTCCTCACTGAGTTGGCAACAAGTGGCTGCTGTGGCTGCCATTTTTCTGGTGATGGCCATCAGCTCCGACGAGGTCAGCTGGGGGGCTTTCTTTGTGTAAGCAACGAGAAACCTGAAAGAAGCATTTTTTAACTAAGTCCTGCTGAGTCATTCATGAGTTTTTAGCCGCCTTGCTTCTTCTCACAGACTCTCTACTCTCATGCCA
+
CBBCCCCFCFFFGGGGGGGGGGGGGGHHGGGGGHHHGGHHHHHHHHHHHHHFHHHHHHHHHHHHHHHHHHHHGHGGHHHHHHHGGHHHHHHHHHHGFFFEGHHHHHHFHHHHFECEE<BDBG2FFGHHGGGGGGGGFGGFFBFFGFFFFFFCAAFFFFFBAFFFFFAFBFFFFFFFFFFFFFFFFBFFFFFFF/F/FFFFFFFFFFFFEEFFFDFFFFFFFFFFFFFFFFFFBFFFFFFFFFFFFFFFFFB
@M05620:45:000000000-G6HP7:1:1101:12900:6152 1:N:0:137
AAACCAAGCAGACACTCACCGCTCCCTCGCCACAGGCCAATAGTTTGTCCTCACTGAGTTGGCAACAAGTGGCTGCTGTGGCTGCCATTTTTCTGGTGATGGCCATCAGCTCCGACGAGGTCAGCTGGGGGGCTTTCTTTGTGTAAGCAACGAGAAACCTGAAAGAAGCATTTTTTAACTAAGTCCTGCTGAGTCATTCATGAGTTTTTAGCCGCCTTGCTTCTTCTCACAGACTCTCTACTCTCATGCCA
+
CCCCCCCFCFFFGGGGGGGGGGGGGGHHGGGGGHHHGGHHHHHHHHHHHHHHHHHHHHHHHHHHHHHHHHHHGHGGHHHHHHHGGHHHHHHHHHHHHHHHHHHHHHHHHHHHHGGGGGGGGHHHHHHHGGGGGGGGGGGGGGGGGGFFFFFFFFFFFFFFFFFFFFFFFFFFFFFFFFFFFFFFFFFFFFFFFFFFFFFFFFFFFFFFFFFFFFFFFFFFFFFFFFFFFFFFFFFFFFFFFFFFFFFFFFF
@M05620:45:000000000-G6HP7:1:1101:5696:6162 1:N:0:137
AACCTGTACTGGGGAAGCGTGTAGCAATCGCCATTCCTACCCTAAAGATCTGAAGAGCACACGTCTGAACTCCAGTCACAGCGATAGATCTCGTATGCCGTCTTCTGCTTTAAAAAAATAAAAATTGACAGAGTGTCTTGTTGTGACCATATGTAGGACCTGATTTTTTCCTGCAACAGGAACACTATCGTATACGTTTTACAGATTTATTCTTTAATACAGGATCTCAAAGCCAGCTTTCGCACCAGCAC
+
1>>AA1FFFFFB11FEEGAEGGC1EEHHHGGGGGHFHCGHHHHHHHGDFF21DF1DB0EEFG/0BF/AFHHHF11@FEFFBB/ECE/@@FFF0BEGFFF>>>FF2B1>1B1F21B1>E011111B111DB10B111GF211@00/22<@1<<1FDB11?/?0?1<11><<>>11>1<./../.</</00</;//:.;//::000;0:C0C0;F;;00;0099/90/0BF000:FF?.0;00...-9-----
@M05620:45:000000000-G6HP7:1:1101:15601:6186 1:N:0:137
CATCCTGACCCTGAAGTACCCCATTGAGCATGGCATCGTCACCAACTGGGACGACATGGAGAAGATCTGGCACCACACCTTCTACAACGAGCTGCGCGTGGCCCCGGAGGAGCACCCAGTGCTGCTGACCGAGGCCCCCCTGAACCCCAAGGCCAACAGAGAGAAGATGACTCAGGTGAGGCTCGGCCGACGCCCGTGCTCCTCCCGTCCTTTCCCCAGTCATTTTCTGCCCGGCTTGATTTCTGACATTT
+
DDDDCFFFFFFFGGGGGGGGGGGHHHHHHHHHHHHHHGHHHGHHHGHHHHHHGGGGGHHHHHHHHHHHHHHHHGHHHGGHHHHHHHHHGGGGGHHGGGGGGGHHGGGGGGGGHHHHGGHGHHHHHHHHHHGGGGGGGGGGGGHHHHGGGGHGHHGGGGGGGGGGGGGGGGGGGGGGHGGGGGGGFFFFFFFFFFFF@DFFFFFFFFFFFFFFFFFFFFFFFFFFFFFFFFFFFFFFFFAFFFFFFBFBFF0
@M05620:45:000000000-G6HP7:1:1101:20083:6188 1:N:0:137
CATCCTGACCCTGAAGTACCCCATTGAGCATGGCATCGTCACCAACTGGGACGACATGGAGAAGATCTGGCACCACACCTTCTACAACGAGCTGCGCGTGGCCCCGGAGGAGCACCCAGTGCTGCTGACCGAGGCCCCCCTGAACCCCAAGGCCAACAGAGAGAAGATGACTCAGGTGAGGCTCGGCCGACGCCCGTGCTCCTCCCGTCCTTTCCCCAGTCATTTTCTGCCCGGCTTGATTTCTGACATTT
+
CCCCCFFFFFFFGGGGGGGGGGGGHHHGGFHHFHCGHEHHFGHHEGHHHEFHGGGGGHHHHHHHHHHHFGHFGGHHHGGHHHHFHHFHGFGGGHHGGGGGGEHHGGFDGGGGHHHHGEGGHHHGHHHGHH@DGGGGGGGGGGHHHHGGG.GFHHAEGGGGGGDEBFEGGGGGGGGGGGGFGGGGFFFFFFFFFFFFDDFEFFFFFFFFFFFFFFFFFFDFFBFFFFFFBFBEFAAFFA:;FFFFF/B9FF/
@M05620:45:000000000-G6HP7:1:1101:11531:6201 1:N:0:137
TACCTGTACTGGGGAAGCATTTGAATATCCCCCCATGGTGATGGGGACGGAGAACTGCTCCATAAACACAGGCAACGTGCCTAACTTTCCCGGGAAGATGAAGTTCGGAGGTTATTTTGCATCGGTGAGCCAGACAGAATGATCCGATGAGGGGTGCGAAACTATTTGAGGAAAGGAAGCACCTTTTTATTAAATTTACCTTTTAGCAATCGCCATTCCTACCCTAAAGATCGGAAGAGCACACGTCTGAA
+
CBCCCFFFFFFFGGGGGGGGGGHHGHHHHHHGGGGHHHHHHHHHHGGGGGGGGHHHHHHHHHHHHHHHHHHHGHHHGHHHHHHHHHHHHHHGGGEGGHHHHHHHHHGGGGG?GHBFGHHHHHHG??EGHHHHHGGHHHHHHHHHHHGGDFHHGGCCGGADGGHHHHHHHGHEGHHHGFGGGGGGGGGGGGGGGGGGGFGGGGGGGFFGGGGGGDDFFFFFBF.AFFFFFFFFFFD.;AFFFFFFBAEFEBB
@M05620:45:000000000-G6HP7:1:1101:6870:6210 1:N:0:137
TACCTGTACTGGGGAAGCATTTGAATATCCCCCCATGGTGATGGGGACGGAGAACTGCTCCATAAACACAGGCAACGTGCCTAACTTTCCCGGGAAGATGAAGTTCGGAGGTTATTTTGCATCGGTGAGCCAGACAGAATGATCCGATGAGGGGTGCGAAACTATTTGAGGAAAGGAAGCACCTTTTTATTAAATTTACCTTTTAGCAATCGCCATTCCTACCCTAAAGATCGGAAGAGCACACGTCTGAA
+
BABBBFFFFFFFGGGGGGGGGGHGFHHHHHHGGEFHHHFHHHHHHGGGGGGGGHHHHHHHHHGHHHGHHHHHGHHHGHHGHHHHHHHHHHHGGGGGGHHHHGHHHHGGFGG?GHHHHHHHHHHGGGGGHHHHHHGHHHHHH<FHHHGGGHHHGGGGGGGGGGHHHHHHHFHGHHHHHFGGGGGGGGGGGGGGGGGGGGGGGGGGGGGGGGGGGFFFFFFFFFFFFF.;BBFFFFFFFFFFFFFFFFFFFFF
@M05620:45:000000000-G6HP7:1:1101:5112:6212 1:N:0:137
AATCCTGACCCTGAAGTACCCCATTGAGCATGGCATCGTCACCAACTGGGACGACATGGAGAAGATCTGGCACCACACCTTCTACAACGAGCTGCGCGTGGCCCCGGAGGAGCACCCAGTGCTGCTGACCGAGGCCCCCCTGAACCCCAAGGCCAACAGAGAGAAGATGACTCAGGTGAGGCTCGGCCGACGCCCGTGCTCCTCCCGTCCTTTCCCCAGTCATTTTCTGCCCGGCTTGATTTCTGACATTA
+
3>>AAFDFFFFFGGGBGGGGGGGHHFHFBEG4BFFHHEHHHGHGHGHGBCHHGEEFGHHHHGHHHHHGGFHHHGHHHGGHHHHHHHHH@EAEF3GEEFE/EEHHGEBFGGGGGGHHGGHFGGHHHHHHFGCGC?@FGGGGCEHHHHGGGGEGHHGGGGBGGGGG/FGFFBFGGGB/FBF.;;EA9-9:@-B@@DF-;.;ABFFFFF9ADFDBFFFFFBAFF/BFFFFF/BFE9-@>B-AFFFFF/BB;BF/
@M05620:45:000000000-G6HP7:1:1101:20071:6212 1:N:0:137
CATCCTGACCCTGAAGTACCCCATTGAGCATGGCATCGTCACCAACTGGGACGACATGGAGAAGATCTGGCACCACACCTTCTACAACGAGCTGCGCGTGGCCCCGGAGGAGCACCCAGTGCTGCTGACCGAGGCCCCCCTGAACCCCAAGGCCAACAGAGAGAAGATGACTCAGGTGAGGCTCGGCCGACGCCCGTGCTCCTCCCGTCCTTTCCCCAGTCATTTTCTGCCCGGCTTGATTTCTGACATTA
+
BBBBBFFFFFFFGGGGGGGGGG?GEEDGHFGFC4EFHEH2FAD3AAFFEHHGEGGGEGB3FCGFFHHB5G3EGFCHFEAFFHGFHEFFEG1EE@BEGEGECCHCEE@DGCGFEHHHGGHHHHHHHHHHHHGGGGGGGGGGGGHGHHGGGGHGHHGGGGGGGGGGGGGFGGGGGFGFGGGGGGGGBBFFBBBBBBBBBFFFFFFFFEFFFFFFFFFFFFAFFFFFFFFFFFFFFBBBB?.FFFFFFFFFFF/
@M05620:45:000000000-G6HP7:1:1101:17807:6221 1:N:0:137
AAACCAGAAGACATGAGGTCAGCTAGATCGGAAGAGCACACGTCTGAACTCCAGTCACAGCGATAGATCTCGTATGCCGTCTTCTGCTTGAAAAAAAAAAACAAACCCTCAACCCTTACACACACTTCCCTACTCCATCTATATAATCCAGATGCATTAACTTCACAATACTTTTATCCTCTCAACACTCCCTTCCCTCCTAACATCCGTCGCAGTCACATTAGTCCCCTAGCCACGCATGCTGCCTACTA
+
BBBBBBBFFF4FGGCGGGGGGGHHFHHHHHGGGGHHHHHHHGHHHGHHHHHHHHHHHHGHHGGHGGHHBGHHGGHHHHGGGHGHFHHHHH1FHHHGCGEFE///0///0/02?</0222@2<///01110110111111<11111111=>11>1110000000000<000/00000000000/00/0.0//./0///0/.900;/00:...---.;900///////:/....///.-.-..////./9.//
@M05620:45:000000000-G6HP7:1:1101:14834:6222 1:N:0:137
TACCTGTACTGGGGAAGCATCGCCATTCCTACCCTAAAGATCGGAAGAGCACACGTCTGAACTCCAGTCACAGCGATAGATCTCGTATGCCGTCTTCTGCTTGAAAAAAAAAAAAAAAAAAAGAAAAAAAAAATGATCAGTATGGAAGAAATAAAAAGAAAAATAGAAGAAGAAGAGAATGTAAGAAAGAGGACATGTAGTATCAAATACATAGATATAAGAGTGGAAATAAAGATCATGGAACGAATGAC
+
BBBCCFFFFFFFGGGGGGGGGGGGGGHHHHHHHHHHHHHHHHHGGGGHHHHHHHGHHHGHFHHHHHHHHHHHHHGGHGGGHHHHHFEHHHHGGGHGHHGGHHHFHHHHGGGFC>//>/>>--...//.---9-.0000000000/00/.//009000...9/9.:00000;/0//0./009:00000/://.../009009000000000090000000000000.000000090;0000000;....000
@M05620:45:000000000-G6HP7:1:1101:5344:6223 1:N:0:137
ATCTCTATCTCCTAAAAACCTGTTTAGATTTGGAGATAGACCTTCAGGTTTTTCATCATTTTCTGCATGAATTATACATTGACCACGTGGTCAGTTTGCAGCATTCTGTTATTTTGTTTGACAGAGTGTCTTGTTGAGAACATATGTAGGACATGATTTTTTCCTGCAACAGGGAAAATAAAGTATAAGTTTTAAAGATTTATTCTTTAATAAAGGATCTCAAAGCCAGCTTTAGAAAAAGGAAGAAAGGG
+
3>>AAFFFFFFFGGGGGGGGGGGHHHHHHHHHHFHHHHHHHHHHHHHHHHHGGHHHHHHHHHHHIHHHHGHHHHHHHHHHHHHHGHGHGGHHHHHHHHHHHHGHHHHHHHHHHHHHHHHHHGHHHHFHHHHHHHHHGHGBFHHHHHGHHHHHGHHHHHHHHGHHHHHGFGFHHGGHHGHHHHHFHHHHHHHHHHFHGFHHHHHHHHHHHGHGGFHHGHHHGGHHHFGFGCGHHGHFHFFFEGCHHHGHHHG
@M05620:45:000000000-G6HP7:1:1101:16211:6226 1:N:0:137
AAACCAAGCAGACACTCACCGCTCCCTCGCCACAGGCCAATAGTTTGTCCTCACTGAGTTGGCAACAAGTGGCTGCTGTGGCTGCCATTTTTCTGGTGATGGCCATCAGCTCCGACGAGGTCAGCTGGGGGGCTTTCTTTGTGTAAGCAACGAGAAACCTGAAAGAAGCATTTTTTAACTAAGTCCTGCTGAGTCATTCATGAGTTTTTAGCCGCCTTGCTTCTTCTCACAGACTCTCTACTCTCATGCCA
+
BBABBBBFBFFFGGGGGGGGGGGGGGHHGGGGGHGHGGH2FCFFGHGHHHHHHHHHGHHHHGHHHHFHGHGHGFFGHGFHHHHGGHHHHFHHGHHHGHHHHHHHHHHFHGHHHGGGGGGGGGHHHHHHDFFCGGGGGGGGGGFGGGFFFFFF9DFFFFFFFFFFFFFFFFFFFFFFEFFFFFFFFFFFFFFFF;BBFFFFFFBF;BFF?FFFFFFFFFFFFFFFFFFFFFFFFFFFFFFFFFFFFFFFFFB
@M05620:45:000000000-G6HP7:1:1101:16195:6231 1:N:0:137
AAACCAAGCAGACACTCACCGCTCCCTCGCCACAGGCCAATAGTTTGTCCTCACTGAGTTGGCAACAAGTGGCTGCTGTGGCTGCCATTTTTCTGGTGATGGCCATCAGCTCCGACGAGGTCAGCTGGGGGGCTTTCTTTGTGTAAGCAACGAGAAACCTGAAAGAAGCATTTTTTAACTAAGTCCTGCTGAGTCATTCATGAGTTTTTAGCCGCCTTGCTTCTTCTCACAGACTCTCTACTCTCATGCCA
+
CCCCCCCFCFFFGGGGGGGGGGGGGGHHGGGGGHHHGGHHHHHHHHHHHHHHHHHHHHHHHHHHHHHHHHHHGHGGHHHHHHHGGHHHHHHHHHHHHHHHHHHHHHHHHHHHHGGGGGGGGHHHHHHHGGGGGGGGGGGGGGGGGGFFFFFFFFFFFFFFFFFFFFFFFFFFFFFFFFFFFFFFFFFFFFFFFFFFFFFFFFFFFFFFFFFFFFFFFFFFFFFFFFFFFFFFFFFFFFFFFFFFFFFFFFF
@M05620:45:000000000-G6HP7:1:1101:5358:6242 1:N:0:137
ATCTCTATCTCCTAAAAACCTGTTTAGATTTGGAGATAGACCTTCAGGTTTTTCATCATTTTCTGCATGAATTATACATTGACCACGTGGTCAGTTTGCAGCATTCTGTTATTTTGTTTGACAGAGTGTCTTGTTGAGAACATATGTAGGACATGATTTTTTCCTGCAACAGGGAAAATAAAGTATAAGTTTTAAAGATTTATTCTTTAATAAAGGATCTCAAAGCCAGCTTTAGAAAAAGGAAGAAAGGG
+
3>AABFFFFFFFGGGGGGGGGGHHHHHHHHHHHHFHHHGHHHHHHHHGHHHGGHHHHIHHHIHHFHHHHHHHHHHHHHHHHHHHHHEHHEHHHHHHHHHHHHHHHHHHHHHHHHHFHHHHHHHHEHHHHHHHHHHGHHHFFHHHHFFHBGGGHHHHHHHHHGHHHHHHHHHFFGGHHHHHHHHHHHHHHHHHHHHHGGHHHHHHHHHHHGHHGGGEGGHHHHHHGHHGHGHHHHFFHHHHD.FGGGHHGFD
@M05620:45:000000000-G6HP7:1:1101:13682:6295 1:N:0:137
CATCCTGACCCTGAAGTACCCCATTGAGCATGGCATCGTCACCAACTGGGACGACATGGAGAAGATCTGGCACCACACCTTCTACAACGAGCTGCGCGTGGCCCCGGAGGAGCACCCAGTGCTGCTGACCGAGGCCCCCCTGAACCCCAAGGCCAACAGAGAGAAGATGACTCAGGTGAGGCTCGGCCGACGCCCGTGCTCCTCCCGTCCTTTCCCCAGTCATTTTCTGCCCGGCTTGATTTCTGACATTA
+
CCCCCFFFFFFFGGGGGGGGGGGHHHHHHHHHHHHHHGHHHGHHHGHHHHHHGGGGGHHHHHHHHHHHHHHHHGHHHGGHHHHHHHHHGGGGGHHGGGGGGGHHGGGGGGGGHHHHGGHGHHHHHHHHHHGGGGGGGGGGGGHHHHGGGGHGHHGGGGGGGGGGGGGGGGGGGGGGGGGGGGGGFFFFFFFFFFFFBDFFFFFFFFFFFFDFFFFFFFFFFFFFFFFFFFFFFFFFFFAFFFFFFBFFFF0
@M05620:45:000000000-G6HP7:1:1101:11555:6335 1:N:0:137
TACCTGTACTGGGGAAGCATTTGAATATCCCCCCATGGTGATGGGGACGGAGAACTGCTCCATAAACACAGGCAACGTGCCTAACTTTCCCGGGAAGATGAAGTTCGGAGGTTATTTTGCATCGGTGAGCCAGACAGAATGATCCGATGAGGGGTGCGAAACTATTTGAGGAAAGGAAGCACCTTTTTATTAAATTTACCTTTTAGCAATCGCCATTCCTACCCTAAAGATCGGAAGAGCACACGTCTGAA
+
BBBBBFFFFFFFGGGEGGFGGGHHGHHHHHHGGGGHHHFGGGHHHGGGGGGGGHHHHHHHHHHHHHHHHHHHGHHHGHHHHHHHHHHHHGHGGGGGGHHHHHHHGHGGGGGDFHGHHHHHGHHGDCEGHHHHHHGHHHFHHGHHHHGFEFHHGGEFGGDCCGHHHHHHGGHCGGHHHGGGGGGGGGGGGGGGGGGGGEFGGGGGGGEBFFGGGFFFFFFFFFAFFFFFFFFFFBD?DFFFFFFFFFFFEFF
@M05620:45:000000000-G6HP7:1:1101:15047:6356 1:N:0:137
AGATTACTGCAACAGTTCCCCCTACACTCTTTCCCGACAAGCCAGGGACAAAACAAAGATCGGAAGAGCACACGTCTGAACTCCAGTCACAGCGATAGATCTCGTATGCCGTCTTCTGCTTGAAAAAAAAAAAAACCACTTTCACCCCCCTCCCCCGCCCATCACTCTTCCTTAGATCAACCTACCTACCCGACCTGTCCCTGCCCTTCCTTCTCCACTAACTTATCTCACTGCCTTCTTTCTCTACCTCC
+
BBBBBFFFFFFFGGGGGGGGGGGGHHHHHHHHHHHGGGGGHHGHHHGGGFHHHHHHHHGHHHGGGGHHHHHHHGHHHGGBHHHHHGGHDHHHHGEHEGFF4GHGFGHHHHGEGHEHFHHHHHFFHFHGGGGF<--.<../000000.-;;-...:.---:.//900090;00000000///.///.///..9-;9..;/////..9//B/9//////;///;/;//B/////////9:///////9/://.
@M05620:45:000000000-G6HP7:1:1101:12833:6380 1:N:0:137
CATCCTGACCCTGAAGTACCCCGGCTTGATTTCTGACATTAGATCGGAAGAGCACACGTCTGAACTCCAGTCACAGCGATAGATCTCGTATGCCGTCTTCTGCTTGAAAAAAAAAAAACAACATTATCTGCCCCCACTCCCCTCTTCTTTCTCAATTCAATAAACACCAACTGCCCTACTCTCAACTATGTGCGCATCCACGCAAGGTAATCTATCTTCACCTCCCCTGTCTCTGCCTGTCTCCCCTGCCC
+
CBCCCFFFFFFFGGGGGGGGGGGGGGGGHHHHHHGGHHHHGHFHHHGGGGHHHHHHHGHHHGHBGHHHHHHHHHHHHGGHEGGHFHHHGGHHHHGGGHGHHBGHHFFGHFGEG//<//<//=/011111111..-->000.././000000=000<0=00000000.....:/0/.0/.0000;0/0000000.9-.-/00..---.000:000000000;00..../.000000000000000/./9...
@M05620:45:000000000-G6HP7:1:1101:12832:6400 1:N:0:137
CATCCTGACCCTGAAGTACCCCGGCTTGATTTCTGACATTAGATCGGAAGAGCACACGTCTGAACTCCAGTCACAGCGATAGATCTCGTATGCCGTCTTCTGCTTGAAAAAAAAACAAGTTCAGCTGGGGGGCTTTCTTTGTGCACGCAACGACAAACCTGCAAGAAGCATTTTTTTACTACGTCCTGCTGCGTCATTCATGAGTTTTTAGCCGCCTTGCTTCTTCTCACCGACTCTCTACTCTCATGCCC
+
AAAAAFD1C11FFGB1BFGGGGC?EEE?0ADFGFH2GFGB1EFHHAFAFE00FGHFCEHHFGBGHFHFFCAFDFG1GEGH//1BF2B>FCGBG1EE@FF2FGH1>1>F11BE//<///012@@2@@@0///-99./:////;-/;/-;9@----99FE-/9-9//9/;/9/;//;>--;;/9-9--;9BB//--;-9;F/9////9/:--;/9-;@F-///B/;FBFB/B---;9BFF/;/BFF//9/9//
@M05620:45:000000000-G6HP7:1:1101:18417:6444 1:N:0:137
AAACCAAGCAGACACTCACCGCTCCCTCGCCACAGGCCAATAGTTTGTCCTCACTGAGTTGGCAACAAGTGGCTGCTGTGGCTGCCATTTTTCTGGTGATGGCCATCAGCTCCGACGAGGTCAGCTGGGGGGCTTTCTTTGTGTAAGCAACGAGAAACCTGAAAGAAGCATTTTTTAACTAAGTCCTGCTGAGTCATTCATGAGTTTTTAGCCGCCTTGCTTCTTCTCACAGACTCTCTACTCTCATGCCA
+
CCCCCDDFDFFFGGGGGGGGGGGGGGHHGGGGGHHHGGHHHHHHHHHHHHHHHHHHHHHHHHHHHHHHHHHHGGGGHHHHHHHGGHHHHHHHHHHHHHHHHHHHHHHHHHHHHGGGGGGGGHHHHHHHGGGGGGGGGGGGGGGGGGFFFFFFFFFFFFFFFFFFFFFFFFFFFFHFFFFHHFFFFFFFFFFFFFFFFFFFFFFFFFFFFFFFFFFFFFFFHHFFFFHFFFFFFFFFFFFHHHFHFFFFFFB
@M05620:45:000000000-G6HP7:1:1101:23915:6447 1:N:0:137
CATCCTGACCCTGAAGTACCCCATTGAGCATGGCATCGTCACCAACTGGGACGACATGGAGAAGATCTGGCACCACACCTTCTACAACGAGCTGCGCGTGGCCCCGGAGGAGCACCCAGTGCTGCTGACCGAGGCCCCCCTGAACCCCAAGGCCAACAGAGAGAAGATGACTCAGGTGAGGCTCGGCCGACGCCCGTGCTCCTCCCGTCCTTTCCCCAGTCATTTTCTGCCCGGCTTGATTTCTGACATTA
+
CCCCCFFFFFFFGGGGGGGGGGGHHHHHHHHHHHHHHGHHHGHHHGHHHHHHGGGGGHHHHHHHHHHHHHHHHGHHHGGHHHHHHHHHGGGGGHHGGGGGGGHHGGGGGGGGHHHHGGHHHHHHHHHHHHGGGGGGGGGGGGHHHHGGG?GGHHGGGGGGGGGAFFCFGFFGGGGGGGGGGGGGFFFFFAFFFFFFDFFFFFFFFFFADFFFFFFFFFFFFBFFFFFFFEFFDDFFFFFFFFFFFBFEFF0
@M05620:45:000000000-G6HP7:1:1101:18410:6461 1:N:0:137
AAACCAAGCAGACACTCACCGCTCCCTCGCCACAGGCCAATAGTTTGTCCTCACTGAGTTGGCAACAAGTGGCTGCTGTGGCTGCCATTTTTCTGGTGATGGCCATCAGCTCCGACGAGGTCAGCTGGGGGGCTTTCTTTGTGTAAGCAACGAGAAACCTGAAAGAAGCATTTTTTAACTAAGTCCTGCTGAGTCATTCATGAGTTTTTAGCCGCCTTGCTTCTTCTCACAGACTCTCTACTCTCATGCCA
+
CBABCBCFCFFFGGGGGGGGGGGGGGHHGGGGGHHHGGHHHHHHHHHHHHHHHHHHHHHHHHHGHHHHHFHHGHGGHHHHHHHGGHHHHHHHHHHHHHGHHHHHHHHHHHHHHGGGGGGGGHHHHHHHGGGGGGGGGGGGGGGGGGFFFFFFFFFDFFFFFFFFFFFFFFFFFFFFFFFFFFFFFFFFFFFFFFFFFFFFFFFFBFFFFFFFFFFFFFFFFFFFFFFFFFFFFFFFFFFFFFFFFFFFFFF
@M05620:45:000000000-G6HP7:1:1101:23903:6463 1:N:0:137
CATCCTGACCCTGAAGTACCCCATTGAGCATGGCATCGTCACCAACTGGGACGACATGGAGAAGATCTGGCACCACACCTTCTACAACGAGCTGCGCGTGGCCCCGGAGGAGCACCCAGTGCTGCTGACCGAGGCCCCCCTGAACCCCAAGGCCAACAGAGAGAAGATGACTCAGGTGAGGCTCGGCCGACGCCCGTGCTCCTCCCGTCCTTTCCCCAGTCATTTTCTGCCCGGCTTGATTTCTGACATTA
+
CCCCCFFFFFFFGGGGGGGGGGGHHHHHHHHHHHHHHGHHHGHHHGHHHHHHGGGGGHHHHHHHHHHHHHHHHGHHHGGHHHHHHHHHGGGGGHHGGGGGGGHHGGGGGGGGHHHHGGHHHHHHHHHHHHGGGGGGGGGGGGHHHHGGGGHGHHGGGGGGGGGGGGGGGGGGGGGGGGGGGGGGFFFFFFFFFFFFFFFFFFFFFFFEFFFFFFFFFFFFFFFFFFFFFFFFFFFFFFAFFFFFFFFFFF0
@M05620:45:000000000-G6HP7:1:1101:10508:6499 1:N:0:137
ATCTCATCTCCTAAAAACCTGTTTAGATTTGGAGATAGACCTTCAGGTTTTTCATCATTTTCTGCATGAATTATACATTGACCACGTGGTCAGTTTGCAGCATTCTGTTATTTTGTTTGACAGAGTGTCTTGTTGAGAACATATGTAGGACATGATTTTTTCCTGCAACAGGGAAAATAAAGTATAAGTTTTAAAGATTTATTCTTTAATAAAGGATCTCAAAGCCAGCTTTAGAAAAAGGAAGAAAGGGG
+
BBBBBFFFFFFFFGGGGGGGGFHH5GGFHHHHHGGGFHFHFGHHGHHGHGGFHDDFGFHFHHFFGFFHGHHHHHFFFHHGDGFFHGHHFHHGHHHHHHFHGHHHHHHHHHHHHHHHHHHGHGHHHHHHHHHHHHHHHHHHHHHHHHHHHFHHHHHHHHHHGHHHHHGGHHHHGGHHGHHHHHHHHGHHHHHHHGHGHHHHHHHHHHHHHHHHHHHHHGHHHHHHHHHHGHHHHHFHHGHGGGHHFHFHFGG
@M05620:45:000000000-G6HP7:1:1101:11483:6529 1:N:0:137
AGATTACTGCAACAGTTCCCCCTACACTCTTTCCCTACAAGCCAGGGACAAAACAAAGATCGGAAGAGCACACGTCTGAACTCCAGTCACAGCGATAGATCTCGTATGCCGTCTTCTGCTTGAAAAAAAAAAAAAATACCCATCACCCGAAACCCCGCCACGCGCCTCTGACACAGGTTCTGACATACCGCCCCGCCATCACCTCCCCGCCTTACCCCATGCATCTGGCTCCCTATGTTCTTTCTCACATT
+
BBBBBFFF@DBDFGFBGGGGGGGGHHHHHHHHHGHHGHGHHHGHHHGGGGH2BBFGHHHHHHGGGGGHHHHHHGHHHGHHGHHHHHHHHHFGHGGHAEEF@GHF?EGHHHGEEFFHGHHHHHHHFHHGGGGG/<--0110/0/<0</<-----..:---9.;.---9./90000/..;:///////9//.---9----.///./;99.--9.9////.../////////./;..://:///;:/:/:////
@M05620:45:000000000-G6HP7:1:1101:8315:6532 1:N:0:137
ATCTCTATCTCCTAAAAACCTGTTTAGATTTGGAGATAGACCTTCAGGTCTTTCATCATTTTCTGCATGAATTATACATTGACCACGTGGTCAGTTTGCAGCATTCTGTTATTTTGTTTGACAGAGTGTCTTGTTGAGAACATATGTAGGACATGATTTTTTCCTGCAACAGGGAAAATAAAGTATAAGTTTTAAAGATTTATTCTTTAATAAAGGATCTCAAAGCCAGCTTTAGAAAAAGGAAGAAAGGG
+
CCBCBFFFFFFFGGGGGGGGGGHHHHHHHHHHHGHHHHHHHHHHHHHHHHHHHHHHHIHHHIHHHHIHHHHHHHHHHHHHHHHHHHGHHGHHGHHHHHHHHHFHHHHHHHHHHHHHHHHHHHHHHFGHHHHHHHHHGHHHHHHHHHHHHHHHHHHHHHHHHGHHHHHFHHGHHGGHHGHHHHHFHHHHHGHHHHHHHGHHHHHHHHHHHHHGGHHHHHHFHGHHGHHGHEGHHFHGGHGGGGHHHHHHHHG
@M05620:45:000000000-G6HP7:1:1101:26144:6553 1:N:0:137
CATCCTGACCCTGAAGTACCCCATTGAGCATGGCATCGTCACCAACTGGGACGACATGGAGAAGATCTGGCACCACACCTTCTACAACGAGCTGCGCGTGGCCCCGGAGGAGCACCCAGTGCTGCTGACCGAGGCCCCCCTGAACCCCAAGGCCAACAGAGAGAAGATGACTCAGGTGAGGCTCGGCCGACGCCCGTGCTCCTCCCGTCCTTTCCCCAGTCATTTTCTGCCCGGCTTGATTTCTGACATTA
+
CCCCCFFFFFFFGGGGGGGGGGGHHHHHHHHHHHHHHGHHHGHHHGHHHHHHGGGGGHHHHHGFGHHHHHHHHGHHHGGHHHHHHHHHGGGGGHHGGGGGGGHHGGGGGGGGHHHHGGHHHGHHHHHHHHGGGGGGGGGGGGGHHHGGGGHGHHGGGGGGGGGGGGGGGGGGGGGGGGGGGGGGFFFFFFFFFFFF@9DFFFFFFFD:AFDFFFFFFFFFFFFFFFFFFFFFFAFFFA?FFFFFFFFFFF/
@M05620:45:000000000-G6HP7:1:1101:16670:6565 1:N:0:137
AAACCAAGCAGACACTCACCGCTCCCTCGCCACAGGCCAATAGTTTGTCCTCACTGAGTTGGCAACAAGTGGCTGCTGTGGCTGCCATTTTTCTGGTGATGGCCATCAGCTCCGACGAGGTCAGCTGGGGGGCTTTCTTTGTGTAAGCAACGAGAAACCTGAAAGAAGCATTTTTTAACTAAGTCCTGCTGAGTCATTCATGAGTTTTTAGCCGCCTTGCTTCTTCTCACAGACTCTCTACTCTCATGCCA
+
DDCDDDDFCFFFGGGGGGGGGGGGGGHHGGGGGHHHGGHHHHHHHHHHHHHHHHHHHHHHHHHHHHHHHHHHGHGGHHHHHHHGGHHHHHHHHHHHHHHHHHHHHHHHHHHHHGGGGGGGGHHHHHHHGGGGGGGGGGGGGGGGGGFFFFFFFFFFFFFFFFFFFFFFFFFFFFHFFFFHFFFFFFFFFFFFFFFFFFFFFFFFFFFFFFFFFFFFFFFFHHHFHFHFFFFFFFFFFFFHHFFFFFFFFFB
@M05620:45:000000000-G6HP7:1:1101:16690:6566 1:N:0:137
AAACCAAGCAGACACTCACCGCTCCCTCGCCACAGGCCAATAGTTTGTCCTCACTGAGTTGGCAACAAGTGGCTGCTGTGGCTGCCATTTTTCTGGTGATGGCCATCAGCTCCGACGAGGTCAGCTGGGGGGCTTTCTTTGTGTAAGCAACGAGAAACCTGAAAGAAGCATTTTTTAACTAAGTCCTGCTGAGTCATTCATGAGTTTTTAGCCGCCTTGCTTCTTCTCACAGACTCTCTACTCTCATGCCA
+
AA1AAAAFAFFFGGGGGCGFAEGFGFGHGGGCGFHHFGHFGFHHHHHHHGHHHHGFHHHHHFGHHHHFHHHHGHGGHHHHGGHGGHBGHGGHHHHFHHFHGHHHHHHHHHHHHGGGGEGGCGHHHHHH/CGGGGGGGGGGEFGGFGFFFFF@?BBB/FFFFB9FFFFFF9FFFFF@AFFFBBBFFFFFFFFFFFBFFFFFFFBFFFFFF?BFF-9@BFFFFFBBBFFFFFFFFFFFFFFFFFFFFFFBFF/
@M05620:45:000000000-G6HP7:1:1101:16669:6582 1:N:0:137
AAACCAAGCAGACACTCACCGCTCCCTCGCCACAGGCCAATAGTTTGTCCTCACTGAGTTGGCAACAAGTGGCTGCTGTGGCTGCCATTTTTCTGGTGATGGCCATCAGCTCCGACGAGGTCAGCTGGGGGGCTTTCTTTGTGTAAGCAACGAGAAACCTGAAAGAAGCATTTTTTAACTAAGTCCTGCTGAGTCATTCATGAGTTTTTAGCCGCCTTGCTTCTTCTCACAGACTCTCTACTCTCATGCCA
+
CBABCBBFCFFFGGGGGGGGGGGGGGHHGGGGGHHHGGHHHHHHHHHHHHHHHHHHHHGHHHHGHHFHHGHHGHGGHHHHHHHGGHHHHHHHHHHHHHHHHHHHHHHHHHHHHGGGGGGGGHHHHHHHGGGGGGGGGGGGGGGGGGFFFFFFFFFDFFFFFFFFFFFFFFFFFFFFFFFFFFFFFFFFFFFFFFFFFFFFFFFFBFFFFFFFFFFFFFFFFFFFFFFFFFFFFFFFFFFFFFFFFFFFFFF
@M05620:45:000000000-G6HP7:1:1101:15680:6611 1:N:0:137
ATCTCTATCTCCTAAAAACCTGTTTAGATTTGGAGATAGACCTTCAGGTTTTTCATCATTTTCTGCATGAATTATACATTGACCACGTGGTCAGTTTGCAGCATTCTGTTATTTTGTTTGACAGAGTGTCTTGTTGAGAACATATGTAGGACATGATTTTTTCCTGCAACAGGGAAAATAAAGTATAAGTTTTAAAGATTTATTCTTTAATAAAGGATCTCAAAGCCAGCTTTAGAAAAAGGAAGAAAGGG
+
CCBCBFFFFFFFGGGGGGGGGGHHHHHHHHHHHHHHHHHHHHHHHHHHHHHGGHGHHHHHHHHHHHHHHHHHHHHHHHHHHGHHHHGHGGHHHHHHHHHHHHAHHHHHHHHHHHHHHHHHHHHHHHHHHHHHHHHHHHHHGHHHHHGEHHHHHHHGHHHHHGHHHHHHHHHHHGGHHHGHDGGGHHHGGHHHHHFHGFGHHHHHHHHHHFGGHHHHEHHGHHGHHHHHHEHHHHHBDGHHFGHGHHHHGHG
@M05620:45:000000000-G6HP7:1:1101:15681:6632 1:N:0:137
ATCTCTATCTCCTAAAAACCTGTTTAGATTTGGAGATAGACCTTCAGGTTTTTCATCATTTTCTGCATGAATTATACATTGACCACGTGGTCAGTTTGCAGCATTCTGTTATTTTGTTTGACAGAGTGTCTTGTTGAGAACATATGTAGGACATGATTTTTTCCTGCAACAGGGAAAATAAAGTATAAGTTTTAAAGATTTATTCTTTAATAAAGGATCTCAAAGCCAGCTTTAGAAAAAGGAAGAAAGGG
+
CCCCCFFFFFFFGGGGGGGGGGHHHHHHHHHHHHHHHHHHHHHHHHHHHHHGGHHHHIHHHHIIHHHHHHHHHHHHHHHHHHHHHHGHHGHHHHHHHHHGHHFHHHHHHHHHHHHHHHHHHHHHHHHHHHHHHHHHHHGHHHHHHHHFHHHHHHHHHHHHHGHHHHHHHHHGHGGHHHGHHHHHHHHHHHHHHGFGHGHHHHHHHHHHHHHHHHHHEHHHHHGHHHHHHFHHHFHHHFHGGGHHHGHGGHG
@M05620:45:000000000-G6HP7:1:1101:14635:6632 1:N:0:137
CATCCTGACCCTGAAGTACCCCATTGAGCATGGCATCGTCACCAACTGGGACGACATGGAGAAGATCTGGCACCACACCTTCTACAACGAGCTGCGCGTGGCCCCGGAGGAGCACCCAGTGCTGCTGACCGAGGCCCCCCTGAACCCCAAGGCCAACAGAGAGAAGATGACTCAGGTGAGGCTCGGCCGACGCCCGTGCTCCTCCCGTCCTTTCCCCAGTCATTTTCTGCCCGGCTTGATTTCTGACATTA
+
BBBBBFFFFFFFGGGGGGGGGGGHHFHHHHHHHHHHHGGHEGHHGGHHHHGHGGGGGHHEHGHHHFHGHHHHHGGHHGGHHHHHHHHFFEGEGHHGCGEGGGHHGGGGGFDFHFHHGGHGHHHHHHHGGHGGGFGFGGFCGGGFHHGGGGHGHHGGGGFGGGGGGFGFGGGGFBFGFGGFFEEFCBEF=>@BADFDFADEFB/BBEDFDFFBBBFFFFF/B/BFFFB/FEFFF=--@>.9;;FFB/9;BF/
@M05620:45:000000000-G6HP7:1:1101:16569:6650 1:N:0:137
CATCCTGACCCTGAAGTACCCCATTGAGCATGGCATCGTCACCAACTGGGACGACATGGAGAAGATCTGGCACCACACCTTCTACAACGAGCTGCGCGTGGCCCCGGAGGAGCACCCAGTGCTGCTGACCGAGGCCCCCCTGAACCCCAAGGCCAACAGAGAGAAGATGACTCAGGTGAGGCTCGGCCGACGCCCGTGCTCCTCCCGTCCTTTCCCCAGTCATTTTCTGCCCGGCTTGATTTCTGACATTA
+
DDDDDFFFFFFFGGGGGGGGGGGHHHHHHHHHHHHHHGHHHGHHHGHHHHHHGGGGGHHHHHHHHHHHHHHHHGHHHGGHHHHHHHHHGGGGGHHGGGGGGGHHGGGGGGGGHHHHGGHHHHHHHHHHHHGGGGGGGGGGGGHHHHGGGGHGHHGGGGGGGGGGGGGGGGGGGGGGHGGGGGGGFFFFFFFFFFFFCDFFFFFFFFFFFFFFHFFFFFFFFFFFFFFFHFFFFFFFFFFFFFFFFEFFFF0
@M05620:45:000000000-G6HP7:1:1101:20515:6651 1:N:0:137
CATCCTGACCCTGAAGTACCCCATTGAGCATGGCATCGTCACCAACTGGGACGACATGGAGAAGATCTGGCACCACACCTTCTACAACGAGCTGCGCGTGGCCCCGGAGGAGCACCCAGTGCTGCTGACCGAGGCCCCCCTGAACCCCAAGGCCAACAGAGAGAAGATGACTCAGGTGAGGCTCGGCCGACGCCCGTGCTCCTCCCGTCCTTTCCCCAGTCATTTTCTGCCCGGCTTGATTTCTGACATTA
+
DDCDCFFFFFFFGGGGGGGGGGGHHHHHHHHHHHHHHGHHHGHHHGHHHGHHGGGGGHHHHHHHGHHHHHHHHGHHHGGHHHHHHHHHGGGGGHHGGGGGGGHHGGGGGGGGHHHHGGHGGGHHHGHHHHGGGGGGGGGGGGHHHHGGGGHGHHGGGGGGGGGGGGGFGGGGFFGGGGGGGGGGFFFFFFFFFFFFDDFFFFFFFFFADFFFFFFFFFFBFFFFFFFFFFFFFFFFFFAFFFFFFBFFFF:
@M05620:45:000000000-G6HP7:1:1101:17723:6656 1:N:0:137
ATCTCATCTCCTAAAAACCTGTTTCGATTTGGCGATAGACCTTCAGGTTTTTCATCATTTTCTGCATGAATTATACATTTACCACGTGGTCAGTTTGCAGCATTCTGTTATTTTGTTTGACAGAGTGTCTTGTTGAGAACATATGTAGGACATGATTTTTTCCTGCAACAGGGAAAATAAAGTATAAGTTTTAAAGATTTATTCTTTAATAAAGGATCTCAAAGCCAGCTTTAGAAAAAGGAAGAAAGGGG
+
>AAAADDFBFFFGGFFFEGF1BGF3A0FDF111A0AAFFGHHFH1G1GFGEFHHDG2BGFGHHHHAFFF1FEDFFFEFG22DG1GEHEGHHFGG@G1BBGFFHHHHHHHHHHHHGHHHGHFF10BGHHHHHGHHHHHHHHHHHHFHGGEBFGGHFFGHHGGHHHHHHHHHHHGGH/0?FF1FGFH1GHFHHHG11><GHH1GGGHHHHHGFFHGHHEGHGGGDGHHHHGHHHGF0;GCCEGBGGAHBB.EG
@M05620:45:000000000-G6HP7:1:1101:20409:6661 1:N:0:137
AGATTACTGCAACAGTTCCCCCTGGACCTGGAAAAGTTTCTTGCCTGGCTTACAGAAGCTGAAACAACTGCCAATGTCCTACAGGATGCTACCCGTAAGGAAAGGCTCCTAGAAGACTCCAAGGGAGTAAAAGAGCTGATGAAACAATGGCAAGTAAGTCAGGCATTTCCGCTTTAGCACTCTTGTGGATCCAATTGAACAATTCTCAGCATTTGTACTTGTAACTGACAAGCCAGGGACAAAACAAAGAT
+
ABAABFFFDFFFGGGGGGGGGGGGGGHHHHHHHHHHGHHHHHHHHHHHHHHHHHHHHHHHHHHHHHHHHHHHHHHHHHHHHHHHHGHHHHHHHHGGGGHHHHHHHHHHGHHHHHHHHHHHHHGGGGGFHHHHHGHHHHHHHGHHHHHHHHHHHGHHHHHHHHFHHHHHHHGGGGGHHHHHHHHHHGHGHHHHHHHHHGGHHHHHHHHHHGHHHHHHHHHHHHHGHHHHGHHHGGGGGGGGGFFGGGGGEB;
@M05620:45:000000000-G6HP7:1:1101:17521:6666 1:N:0:137
TACCTGTACTGGGGAAGCATCGCCATTCCTACCCTAAAGATCGGAAGAGCACACGTCTGAACTCCAGTCACAGCGATAGATCTCGTATGCCGTCTTCTGCTTGAAAAAAAAAAAAAAAAAAAAAAAAAACAAAGGCTAGCGTACTTATAAGACACATCGTACAAATGAGAGAAAAGTAAGGCAGAGAAGACTAGAGATGATCAAACGGAACAGTAGATTACTAGAAAATGCTCGAAAAGAAAGACATAGAA
+
CCBCCFFFFFFFGGGGGGGGGGGGEGHHHHHHHHHHHHHHHHHGGGGHHHHHHHGHHHGHHHHHHHHHHHHHHHGGHGGHHFHHHGGHHHHGGGHGHHHHHHHGHHHHGFGGB>><//---------9-;...//./0./-;.-9//9/:////..//.....9///////.//.///////.9...//;////////////////....-.///////////////./////.-..-/9.//:./9//;/
@M05620:45:000000000-G6HP7:1:1101:7191:6667 1:N:0:137
CATCCTGACCCTGAAGTACCCCATTGAGCATGGCATCGTCACCAACTGGGACGACATGGAGAAGATCTGGCACCACACCTTCTACAACGAGCTGCGCGTGGCCCCGGAGGAGCACCCAGTGCTGCTGACCGAGGCCCCCCTGAACCCCAAGGCCAACAGAGAGAAGATGACTCAGGTGAGGCTCGGCCGACGCCCGTGCTCCTCCCGTCCTTTCCCCAGTCATTTTCTGCCCGGCTTGATTTCTGACATTA
+
BBABBFFFFCFFGGGGGGGGGGGHHHHHHHHHHHHHHGHHHGHGHGHHHHGHGGGGGHHHHGHHGGHGHHHHHGHHHGGHHHGHHHHHGGGGGHHGGGGGGGHGGGGGGGGGGHHHGGGHHGHHHHHHHHGGGGGGFGG-DGEFHHGGGGHGHHGGGGGGGFGGFGFGGGGGGGGGGFGGGGGGFFFFFFFFFCFFDFFFFFFFFFFFFFFFFB9/FFFFFFFFFFFFFFFFFFFFF;.BFFFFFFFFFF/
@M05620:45:000000000-G6HP7:1:1101:17679:6673 1:N:0:137
CATCCTGACCCTGAAGTACCCCATTGAGCATGGCATCGTCACCAACTGGGACGACATGGAGAAGATCTGGCACCACACCTTCTACAACGAGCTGCGCGTGGCCCCGGAGGAGCACCCAGTGCTGCTGACCGAGGCCCCCCTGAACCCCAAGGCCAACAGAGAGAAGATGACTCAGGTGAGGCTCGGCCGACGCCCGTGCTCCTCCCGTCCTTTCCCCAGTCATTTTCTGCCCGGCTTATTTCTGAATTAGA
+
ABABBFFFF4FFGGGGGGGGFGEHHGHGFGFEHHHHGGHHHGHHHGGFHHHHGGGGGFHHHGHHHGHHFFHHHGGHHGGHHHHHHGHHGGEGGFFGGGGGGGHHGGGGGGGGHHHHGGHHHHGHHHHGGHGGGCCFDCCGGGHHHHGGGGHGHHGGGGGGGGGGGGGGGGGGGFFGGGGGGGGGBBFFBB?BBBBB@DD?FFFFFFFFFFFFFFFFFFDBFFFFFFFFFEFFF<BBBFBFFFBB/BFBBF/
@M05620:45:000000000-G6HP7:1:1101:20422:6673 1:N:0:137
AGATTACTGCAACAGTTCCCCCTGGACCTGGAAAAGTTTCTTGCCTGGCTTACAGAAGCTGAAACAACTGCCAATGTCCTACAGGATGCTACCCGTAAGGAAAGGCTCCTAGAAGACTCCAAGGGAGTAAAAGAGCTGATGAAACAATGGCAAGTAAGTCAGGCATTTCCGCTTTAGCACTCTTGTGGATCCAATTGAACAATTCTCAGCATTTGTACTTGTAACTGACAAGCCAGGGACAAAACAAAGAT
+
BB?AAFFFDFFFGGGGGGGGGGGGGGHHHHHHHGHHBGHHHGGHHHHHHHHHHHGHGHHGHHHHHHHHHHHHHHHGHHHHHHFHFHHHHHGHHHGFEFHHGHHGHHHHGHHHFHHGHHHHHHFGDEFEHHHHHGHHHHHHHGHHHHHFFFHHHGHHHHHHHHEHHHHHHHGGGGGHGGHHHHHHHGGFHHHHHBGHHFHFHHHGHHHHGHHHHFHCHGHHHFHGHHHFHHHHHGGGGGGGEFFFFEEGFGF
@M05620:45:000000000-G6HP7:1:1101:17721:6674 1:N:0:137
ATCTCATCTCCTAAAAACCTGTTTAGATTTGGAGATAGACCTTCAGGTTTTTCATCATTTTCTGCATGAATTATACATTGACCACGTGGTCAGTTTGCAGCATTCTGTTATTTTGTTTGACAGAGTGTCTTGTTGAGAACATATGTAGGACATGATTTTTTCCTGCAACAGGGAAAATAAAGTATAAGTTTTAAAGATTTATTCTTTAATAAAGGATCTCAAAGCCAGCTTTAGAAAAAGGAAGAAAGGGG
+
CCCCCFFFFFFFGGGGGGGGGGHHDGFHHHGHFHHHHHHHHHHHHHHHHHGGHHHHHHHHHHHIHHHHHHHHHHHHHHHHHHHHHGHHGHHHHHHHHHHHHHHHHHHHHHHHHHHHHHHGGH3FGHHHHHHHHHHHHHHHHHHHHHHHFFHHHHHHHHHHGHHHHHGHHHHHGGHHHHHHHHHHHHHHHHHHH?GHHHHHGHHHHHHHHHHGHHHHHGHHHHHHHHHHGHHHHHHHHHHGGHFGHHHHFGG
@M05620:45:000000000-G6HP7:1:1101:15998:6676 1:N:0:137
CATCCTGACCCTGAAGTACCCCATTGAGCATGGCATCGTCACCAACTGGGACGACATGGAGAAGATCTGGCACCACACCTTCTACAACGAGCTGCGCGTGGCCCCGGAGGAGCACCCAGTGCTGCTGACCGAGGCCCCCCTGAACCCCAAGGCCAACAGAGAGAAGATGACTCAGGTGAGGCTCGGCCGACGCCCGTGCTCCTCCCGTCCTTTCCCCAGTCATTTTCTGCCCGGCTTGATTTCTGACATTA
+
CCCCCFFFFFFFGGGGGGGGGGGHHHHHHHHHHHHHHGHHHGHHHGHHHHHHGGGGGHHHHHHHHHHHHHHHHGHHHGGHHHHHHHHHGGGGGHHGGGGGGGHHGGGGGGGGHHHHGGHGHHHHHHHHHHGGGGGGGGGGGGHHHHGGGGHGHHGGGGGGGGGGGGGGGGGGGGGGGGGGGGGGFFFFFFFFFFFFBFFFFFFFFFFADDDFFFFFFFFFFFFFFFFFFFFFFFFFFFAFFFFFFBFFFF0
@M05620:45:000000000-G6HP7:1:1101:17217:6687 1:N:0:137
ATCTCTATCTCCTAAAAACCTGTTTAGATTTGGAGATAGACCTTCAGGTTTTTCATCATTTTCTGCATGAATTATACATTGACCACGTGGTCAGTTTGCAGCATTCTGTTATTTTGTTTGACAGAGTGTCTTGTTGAGAACATATGTAGGACATGATTTTTTCCTGCAACAGGGAAAATAAAGTATAAGTTTTAAAGATTTATTCTTTAATAAAGGATCTCAAAGCCAGCTTTAGAAAAAGGAAGAAAGGG
+
CDCCDFFFFFFFGGGGGGGGGGHHHHHHHHHHHHHHHHHHHHHHHHHHHHHGGHHHHIHHIHHHIHHHHHHHHHHHHHHHHHHHHHGHHEEFDFGHHHBGGFAGHFGHHBHHHFHHHHGB33@F?3FHGHHHHGHHB3/?33D?GHBG4E3GFHHHHHHEFECGHF22?CFCCGEHHHHHDDG@GHBGH?GHG1GHHDGHHHHGHGHHFHHDF1<1FH0GFFFGF/G/GEFFGF0FFG/.:A;CGHHHHHG
@M05620:45:000000000-G6HP7:1:1101:20399:6689 1:N:0:137
CATCCTGACCCTGAAGTACCCCATTGAGCATGGCATCGTCACCAACTGGGACGACATGGAGAAGATCTGGCACCACACCTTCTACAACGAGCTGCGCGTGGCCCCGGAGGAGCACCCAGTGCTGCTGACCGAGGCCCCCCTGAACCCCAAGGCCAACAGAGAGAAGATGACTCAGGTGAGGCTCGGCCGACGCCCGTGCTCCTCCCGTCCTTTCCCCAGTCATTTTCTGCCCGGCTTGATTTCTGACATTA
+
CBBCCFFFFFFFGGGGGGGGGGGHHHHHHHHHHHHHHGHHGGHHHGHHGHHHGGGGGHHGHHHHHHHHHHHHHGGHHGGHHHHHHHGHGGGGGGHGGGEGGGHHGGGGGGGGHHHHGGHGHHHHHHHGHHGGGGGGGGGGGGHHHHGGGGHGHHGGGGGGGGGGGGGGGGGGGFGGGGGGGGGGFFFFFFFFFFFF@DFFFFFFFFFEFFDFFFFFFFFFFFFFFFFFFFFFFFFFFFAFFFFFFFFFFF/
@M05620:45:000000000-G6HP7:1:1101:20418:6692 1:N:0:137
CATCCTGACCCTGAAGTACCCCATTGAGCATGGCATCGTCACCAACTGGGACGACATGGAGAAGATCTGGCACCACACCTTCTACAACGAGCTGCGCGTGGCCCCGGAGGAGCACCCAGTGCTGCTGACCGAGGCCCCCCTGAACCCCAAGGCCAACAGAGAGAAGATGACTCAGGTGAGGCTCGGCCGACGCCCGTGCTCCTCCCGTCCTTTCCCCAGTCATTTTCTGCCCGGCTTGATTTCTGACATTT
+
111>1@111B11AFFFGGGGGGCGHCGD11GFEFHHFEHHCEABFAGHCF0BEEEECH01FHHFFBA2AFHBGF0/?EGHFHFFHHHFE/>ECCCE?@EECE<FE</</BEGGHCFGA/???GG<1GBFG/CGC-FA-<<-:CGH.:::AC.:.9C9:FF//CEFGFGF0900999C/F99EE.@@--9-@=9=9=99--;/FFF?---;-BF///--9FB//9/B//B//----;@@F/9B/9//9FBB/
@M05620:45:000000000-G6HP7:1:1101:23458:6694 1:N:0:137
ATCTCTATCTCCTAAAAACCTGTTTAGATTTGGAGATAGACCTTCAGGTTTTTCATCATTTTCTGCATGAATTATACATTGACCACGTGGTCAGTTTGCAGCATTCTGTTATTTTGTTTGACAGAGTGTCTTGTTGAGAACATATGTAGGACATGATTTTTTCCTGCAACAGGGAAAATAAAGTATAAGTTTTAAAGATTTATTCTTTAATAAAGGATCTCAAAGCCAGCTTTAGAAAAAGGAAGAAAGGG
+
>AAABFFFFFFFGGGGGGGGFFDGHFGHEGHHHBGHEGH5GHFHH3GHHHHFGHFGHHHHHGHHHFEFGBFHGHFDGDFHHGDGEGEFFFGHHHFHHHHGHHHHHHHHHHHHGGGFHHHHHHHHHHGHGHHGHHHHHGHHHHHHHFB4BFGFHHHHHGHHHGGHHHHHFHHHGFFAFFGHHDG>GHHGFFFHGB1DDGGHHHGGHHHHH1GHDHHHGHGHHHHFHEHHGEGHHFH0<=GGEF/:GGHHHEG
@M05620:45:000000000-G6HP7:1:1101:20041:6695 1:N:0:137
ATCTCTATCTCCTAAAAACCTGTTTAGATTTGGAGATAGACCTTCAGGTTTTTCATCATTTTCTGCATGAATTATACATTGACCACGTGGTCAGTTTGCAGCATTCTGTTATTTTGTTTGACAGAGTGTCTTGTTGAGAACATATGTAGGACATGATTTTTTCCTGCAACAGGGAAAATAAAGTATAAGTTTTAAAGATTTATTCTTTAATAAAGGATCTCAAAGCCAGCTTTAGAAAAAGGAAGAAAGGG
+
CDCCDFFFFFFFGGGGGGGGGGHHHHHHHHHHHHHHHHHHHHHHHHHHHHHGGHHHHIIHIHIIIHHHHHHHHHHHHHHHHHHHHHGHHGHHGHHHHHHHHHHHHHHHHHHHHHHHHHHHHHHHHHHHHHHHHHHHGHHHHHHHHHHHHHHHHHHHHHHHHGHHHHHGHHHHHGGHH2GHHHHGHHHHHGHHHHHHHGHHHHHHHHHHHHHHFFHHHHHHHGHHHHHGHEHHHGHHHHHGGGHHHHHHHHG
@M05620:45:000000000-G6HP7:1:1101:16006:6700 1:N:0:137
CATCCTGACCCTGAAGTACCCCATTGAGCATGGCATCGTCACCAACTGGGACGACATGGAGAAGATCTGGCACCACACCTTCTACAACGAGCTGCGCGTGGCCCCGGAGGAGCACCCAGTGCTGCTGACCGAGGCCCCCCTGAACCCCAAGGCCAACAGAGAGAAGATGACTCAGGTGAGGCTCGGCCGACGCCCGTGCTCCTCCCGTCCTTTCCCCAGTCATTTTCTGCCCGGCTTGATTTCTGACATTA
+
CBBCCFFFFFFFGGGGGFGGGGGHHHHHHHHHHHGHHGHHGGHHHGHHHHHHGGGGGHHHHHHHHHHFHHHHHGHHHGGHHHHHHHHHGGGGGHHEGGEFGGHHFGGGGGGGHGHHGGHCGGGGHHGHHHGGGGFGGGGGCEHHHHGGFGHGHEECEGFBF/9:CBFCBFFGGGGFGEBGGGGABDFFFA=DFFFF9ADFFFFFFFF;AD.:FFFFFFDFFFFBFFFFFFFFFFAFFFFFFFFFFBFBFF:
@M05620:45:000000000-G6HP7:1:1101:23444:6704 1:N:0:137
ATCTCTATCTCCTAAAAACCTGTTTAGATTTGGAGATAGACCTTCAGGTTTTTCATCATTTTCTGCATGAATTATACATTGACCACGTGGTCAGTTTGCAGCATTCTGTTATTTTGTTTGACAGAGTGTCTTGTTGAGAACATATGTAGGACATGATTTTTTCCTGCAACAGGGAAAATAAAGTATAAGTTTTAAAGATTTATTCTTTAATAAAGGATCTCAAAGCCAGCTTTAGAAAAAGGAAGAAAGGG
+
CCCCCFFFFFFFGGGGGGGGGGHHHHHHHHHHHHHHHHHHHHHHHHHHHHHGGHHHHHHHHHHHIHHHHHHHHHHHHHHHHHHHHHGHHGHHHHHHHHHGHHGHHHHHHHHHHHHHHHHHHHHHHHHHHHHHHHHHHHGFGHHHHHHHHHHHHHHHHHHHHGHHHHHHHHHHHGGHHHHHHHHHHHHHHHHHHHHHHHHHHHHHHHHHHHHGHHHHGHHHHHHHHHHGHGHHHHHFHHHHGGEHHHHHHHG
@M05620:45:000000000-G6HP7:1:1101:19028:6705 1:N:0:137
TACCTGTACTGGGGAAGCATTTGAATATCCCCCCATGGTGATGGGGACGGAGAACTGCTCCATAAACACAGGCAACGTGCCTAACTTTCCCGGGAAGATGAAGTTCGGAGGTTATTTTGCATCGGTGAGCCAGACAGAATGATCCGATGAGGGGTGCGAAACTATTTGAGGAAAGGAAGCACCTTTTTATTAAATTTACCTTTTAGCAATCGCCATTCCTACCCTAAAGATCGGAAGAGCACACGTCTGAA
+
CCCCCFFFFFFFGGGGGGGGGGHHHHHHHHHGGGGHHHGHHHHHHGGGGGGGGHHHHHHHHHHHHHHHHHHHGHHHGHHHHHHHHHHHHHHGGGGGGHHHHHHHHHGGGGG?GHFHHHHGHHHGGFGGHHHHHHGHHHHHHHHHHHGGGHHHGGEDGGGGGGHHHHHHHGHGFHHHGFGGGGGGGGGGGGGGGFGGGGGGGGGGGGGFGGGGGFDFFFFFFFFFFFFFFFFFFFFFFFFFFFFFFFFFFFF
@M05620:45:000000000-G6HP7:1:1101:20045:6714 1:N:0:137
ATCTCTATCTCCTAAAAACCTGTTTAGATTTGGAGATAGACCTTCAGGTTTTTCATCATTTTCTGCATGAATTATACATTGACCACGTGGTCAGTTTGCAGCATTCTGTTATTTTGTTTGACAGAGTGTCTTGTTGAGAACATATGTAGGACATGATTTTTTCCTGCAACAGGGAAAATAAAGTATAAGTTTTAAAGATTTATTCTTTAATAAAGGATCTCAAAGCCAGCTTTAGAAAAAGGAAGAAAGGG
+
BBBBAFFFFFFFGGGGGGGGGGHHHHHHHHHHHHHHHHHHHHHHHHHHHHHGGHHHHHHHHHHHHHHHHHHHHHHHHHHHHHHHHHGHHGHHFHHHHHHHHHHHHHHHHHHHHHHHHHHHHHHHHHHHHHHHHHHHHHHFFHHHHHGBHHHHGHHHHHHHHGHHHHHGHHHHHGGHH2FHHHHFHHHHGFHHHHFHHGHHHHHHHHHHHHHFGGHHGHHGHGFDHHHHHEHHHHHFGHHHGGGGHGHHHFG
@M05620:45:000000000-G6HP7:1:1101:15626:6734 1:N:0:137
AAACCAAGCAGACACTCACCGCTCCCTCGCCACAGGCCAATAGTTTGTCCTCACTGAGTTGGCAACAAGTGGCTGCTGTGGCTGCCATTTTTCTGGTGATGGCCATCAGCTCCGACGAGGTCAGCTGGGGGGCTTTCTTTGTGTAAGCAACGAGAAACCTGAAAGAAGCATTTTTTAACTAAGTCCTGCTGAGTCATTCATGAGTTTTTAGCCGCCTTGCTTCTTCTCACAGACTCTCTACTCTCATGCCA
+
CCCCCCCFCFFFGGGGGGGGGGGGGGHHGGGGGHHHGGHHHHHHHHHHHHHHHHHHHHHHHHHHHHHHHHHHGHGGHHHHHHHGGHHHHHHHHHHHHHHHHHHHHHHHHHHHHGGGGGGGFHHHGHHHGGGGGGGGGGGGGGGGGGFFFFFFFFFFFFFFFFFFFFFFFFFFFFFFFFFFFFFFFFFFFFFFFFFFFFFFFFFFFFFFFFFFFFFFFFFFFFFFFFFFFFFFFFFFFFFFFFFFFFFFFFB
@M05620:45:000000000-G6HP7:1:1101:21163:6752 1:N:0:137
TACCTGTACTGGGGAAGCATTCCTACCATAAAGATCGGAAGAGCACACGTCTGAACTCCAGTCACAGCGATAGATCTCGTATGCCGTCTTCTGCTTGAAAAAAAAAAAAAAAAAAATCAATAAGATTGACGCTTATGCAAGATCTACCCTATACGCATAAATAACACATGCACGTTGAGTATAAAGTCATATACCATTGTGACATATTCCTGTCCCCCCACTATAACAGTATATCAGTGATGTAGTCGTTT
+
CCBCCFFFFFFFGGGGGGGGGGHHHHHHHHHHHHHHHGGGGHHHHHHHGHHHGHHHHHHHHHHGHHHHGGHGGHHHHHHGGHHHHGFGHGHHHHHHHGHHHHGGGGE<><<///<-011110000==000...<.000000/000000:0:000....;00900000.0;000.....0090000000900;000:0009009000000;000000..--../90;000900090000009090000...9
@M05620:45:000000000-G6HP7:1:1101:15644:6752 1:N:0:137
AAACCAAGCAGACACTCACCGCTCCCTCGCCACAGGCCAATAGTTTGTCCTCACTGAGTTGGCAACAAGTGGCTGCTGTGGCTGCCATTTTTCTGGTGATGGCCATCAGCTCCGACGAGGTCAGCTGGGGGGCTTTCTTTGTGTAAGCAACGAGAAACCTGAAAGAAGCATTTTTTAACTAAGTCCTGCTGAGTCATTCATGAGTTTTTAGCCGCCTTGCTTCTTCTCACAGACTCTCTACTCTCATGCCA
+
BBABBBBFBFFFGFGGGGGGGGGGGGHGGGGGGHHHGGHHGGHHHHHHGHFHHHHHHHHHHHHHHHHHHGHHGHFGHHHHHHHGGHHHHHHHHHGHFGGHHHHHHHHHHHHHHGGGGGGGGHHHHHHHGGGGGGGGGGGGGGGGGGFFFFFFFFFFFFFFFFFFFFFFFFFFFFFFFFFFFFFFFFFFFFFFFFFBFFFFFFFFFFFFFFFFFFFFFFFFFFFFFFFFFFFFFFFFFFFFFFFFFFFFFFF
@M05620:45:000000000-G6HP7:1:1101:15626:6752 1:N:0:137
AAACCAAGCAGACACTCACCGCTCCCTCGCCACAGGCCAATAGTTTGTCCTCACTGAGTTGGCAACAAGTGGCTGCTGTGGCTGCCATTTTTCTGGTGATGGCCATCAGCTCCGACGAGGTCAGCTGGGGGGCTTTCTTTGTGTAAGCAACGAGAAACCTGAAAGAAGCATTTTTTAACTAAGTCCTGCTGAGTCATTCATGAGTTTTTAGCCGCCTTGCTTCTTCTCACAGACTCTCTACTCTCATGCCA
+
CCBCCCCFCFFFGGGGGGGGGGGGGGHHGGGGGHHHGGHHHHHHHHHHHHHHHHHHHHHHHHHHHHHHHGHHGHGGHHHHHHHGGHHHHHHHHHHHHHHHHHHHHHHHHHHHHGGGGGGGFHHHGHHHGGGGGGGGGGGGGGGGGGFFFFFFFFFFFFFFFFFFFFFFFFFFFFFFFFFFFFFFFFFFFFFFFFFFFFFFFFFFFFFFFFFFFFFFFFFFFFFFFFFFFFFFFFFFFFFFFFFFFFFFFFF
@M05620:45:000000000-G6HP7:1:1101:16190:6774 1:N:0:137
ATCTCTATCTCCTAAAAACCTGTTTAGATTTGGAGATAGACCTTCAGGTTTTTCATCATTTTCTGCATGAATTATACATTGACCACGTGGTCAGTTTGCAGCATTCTGTTATTTTGTTTGACAGAGTGTCTTGTTGAGAACATATGTAGGACATGATTTTTTCCTGCAACAGGGAAAATAAAGTATAAGTTTTAAAGATTTATTCTTTAATAAAGGATCTCAAAGCCAGCTTTAGAAAAAGGAAGAAAGGG
+
CDCDCFFFFFFFGGGGGGGGGGHHHHHHHHHHHHHHHHHHHHHHHBGHHHHGGHHHHHIHHHHIIHHHHHHHHHHHHHHHHHHHHHGHGGHHGHHHHHHGHHFHHHHHHHHHHHHHHHHHHHHHHHHHHHHHHHHHHHHHHHHHHHHGHHFHHHHHHHHHHGHHHHHHHHHHHGGHHHHHHHHGHHHHHFHHHHHHHGHHHHHHHHHHHHHHHHHHHHHHGGGHHHHGHEHHHHHFHGHHGGGHHHHHHHG
@M05620:45:000000000-G6HP7:1:1101:7139:6814 1:N:0:137
CATCCTGACCCTGAAGTACCCCATTGAGCATGGCATCGTCACCAACTGGGACGACATGGAGAAGATCTGGCACCACACCTTCTACAACGAGCTGCGCGTGGCCCCGGAGGAGCACCCAGTGCTGCTGACCGAGGCCCCCCTGAACCCCAAGGCCAACAGAGAGAAGATGACTCAGGTGAGGCTCGGCCGACGCCCGTGCTCCTCCCGTCCTTTCCCCAGTCATTTTCTGCCCGGCTTGATTTCTGACATTA
+
CCCCCFFFFFFFGGGGGGGGGGGHHHHHHHHHHHHHHGHHHGHHHGHHHHHHGGGGGHHHHHHHHHHHHHHHHGHHHGGHHHHHHHHHGGGGGHHGGGFGGGHHGGGGGGGGHHHHGGHHHHHHHHHHHHGGGGGGGGGGGGHHHHGGGGHGHHGGGGGGGGGGGGGGGGGGGGGGGGGGGGGGFFFFFDFFFFFF9DDFFFFFFFFADFDFFFFFFFFFFFFFFFFFFFFFFFFFFFFFFFFFFFFFFF0
@M05620:45:000000000-G6HP7:1:1101:7124:6825 1:N:0:137
CATCCTGACCCTGAAGTACCCCATTGAGCATGGCATCGTCACCAACTGGGACGACATGGAGAAGATCTGGCACCACACCTTCTACAACGAGCTGCGCGTGGCCCCGGAGGAGCACCCAGTGCTGCTGACCGAGGCCCCCCTGAACCCCAAGGCCAACAGAGAGAAGATGACTCAGGTGAGGCTCGGCCGACGCCCGTGCTCCTCCCGTCCTTTCCCCAGTCATTTTCTGCCCGGCTTGATTTCTGACATTT
+
DDDDDFFFFFFFGGGGGGGGGGGHHHHHHHHHHHHHHGHHHGHHHGHHHHHHGGGGGHHHHHHHHHHHHHHHHGHHHGGHHHHHHHHHGGGGGHHGGGGGGGHHGGGGGGGGHHHHGGHHHHHHHHHHHHGGGGGGGGGGGGHHHHGGGGHGHHGGGGGGGGGGGGGGGGGGGGGGGGGGGGGGFFFFFFFFFFFF@DDFFFFFFFFEFFFFFFFFFFFFFFFFFFFFFFFFDFFFFFBFFFFFFBFFFF0
@M05620:45:000000000-G6HP7:1:1101:9041:6834 1:N:0:137
CATCCTGACCCTGAAGTACCCCATTGAGCATGGCATCGTCACCAACTGGGACGACATGGAGAAGATCTGGCACCACACCTTCTACAACGAGCTGCGCGTGGCCCCGGAGGAGCACCCAGTGCTGCTGACCGAGGCCCCCCTGAACCCCAAGGCCAACAGAGAGAAGATGACTCAGGTGAGGCTCGGCCGACGCCCGTGCTCCTCCCGTCCTTTCCCCAGTCATTTTCTGCCCGGCTTGATTTCTGACATTA
+
CCDDDFFFFFFFGGGGGGGGGGGHHHHHHHFHHHHHHGHHHGHHHGHHHHHHGGGGGHHHHHHHHHHHHHHHHGHHHGGHHHHHHHHHGGGGGHHGGGGGGGHHGGGGGGGGHHHHGGHHHHHHHHHHHHGGGGGGGGGGGGHHHHGGGGHGHHGGGGGGGGGGGGGGGGGGGGGGHGGGGGGGFFFFFFFFFFFFDFDFFFFFFFFFFFFFFFFFFFFFFFFFFFFFFFFFFFFFFCAFFFFFFBFFFF0
@M05620:45:000000000-G6HP7:1:1101:16196:6835 1:N:0:137
CATCCTGACCCTGAAGTACCCCATTGAGCATGGCATCGTCACCAACTGGGACGACATGGAGAAGATCTGGCACCACACCTTCTACAACGAGCTGCGCGTGGCCCCGGAGGAGCACCCAGTGCTGCTGACCGAGGCCCCCCTGAACCCCAAGGCCAACAGAGAGAAGATGACTCAGGTGAGGCTCGGCCGACGCCCGTGCTCCTCCCGTCCTTTCCCCAGTCATTTTCTGCCCGGCTTGATTTCTGACATTA
+
CCCCCFFFFFFFGGGGGGGGGGGHHHHHHHHHHHHHHGHHHGHHHGHHHHHHGGGGGHHHHHHHHHHHHHHHHGHHHGGHHHHHHHHHGGGGGHHGGGEGGGHHGGGGGGGGHGHHGGHGHHHHHHHHHHGGGGGGGGGGGGHHHHGGGGHGHHGGGGGGGGGGGGGGGGGGGGGGGGGGGGGGFFFFFFFFFFFFCFFFFFFFFFFEFFFFFFFFFFFFFFFFFFFFFFFEDFFFFFAFFFFFFBFFFF0
@M05620:45:000000000-G6HP7:1:1101:13134:6848 1:N:0:137
TACCTGTACTGGGGAAGCATTTGAATATCCCCCCATGGTGATGGGGACGGAGAACTGCTCCATAAACACAGGCAACGTGCCTAACTTTCCCGGGAAGATGAAGTCAAAGAGCGACCACAGCTCTTCGGAGGTTATTTTGCATCGGTGAGCCAGACAGAATGATCCGATGAGGGGTGCGAAACTATTTGAGGAAAGGAAGCACCTTTTTATTAAATTTACCTTTTAGCAATCGCCATTCCTACCCTAAAGAT
+
CCCCCFFFFFFFGGGGGGGGGGHHHHHHHHHGGGGHHHHHHHHHHGGGGGGGGHHHHHHHHHHHHHHHHHHHGHHHGHHHHHHHHHHHHHHGGGGGGHHHGHHHHHHHHHHHGGGGGHHGGHHHHHHGGGGCHFHHHHHGFHHGGEFFFFGHHHGHHHHHHHHHHHGGGHHGGGEGGGGGGGGGGGGGEGGFGGFGGFGGFGFFFFFFFFFFFFFFFFFFFFFFFFFFFFFFFFDFFFFFFFFFFFFFFFF
@M05620:45:000000000-G6HP7:1:1101:8632:6889 1:N:0:137
CATCCTGACCCTGAAGTACCCCATTGAGCATGGCATCGTCACCAACTGGGACGACATGGAGAAGATCTGGCACCACACCTTCTACAACGAGCTGCGCGTGGCCCCGGAGGAGCACCCAGTGCTGCTGACCGAGGCCCCCCTGAACCCCAAGGCCAACAGAGAGAAGATGACTCAGGTGAGGCTCGGCCGACGCCCGTGCTCCTCCCGTCCTTTCCCCAGTCATTTTCTGCCCGGCTTGATTTCTGACATTA
+
DCCCCFFFFFFFGGGGGGGGGGGHHHHHHHHHHHHHHGHHGGHHHGHHHHHHGGGGGHHGHHHHHHHHHHHHHGHHHGGHHHHHHGHHGGGGGHHGGGGGGGHHGGGGGGGGHGHHGGHHHHHHHHHHHHGGGGGGGGGGGGHHHHGGGGHGHHGGGGGGGGGGGGGFGGGGGGGGGGGGGGGGFFFFFFFFFFFFFFFFFFFFFFFFFFFFFFFFFFFFFFFFHHHHFFFFFFFFFFFFFFFFFFFFFF0
@M05620:45:000000000-G6HP7:1:1101:22115:6902 1:N:0:137
CATCCTGACCCTGAAGTACCCCATTGAGCATGGCATCGTCACCAACTGGGACGACATGGAGAAGATCTGGCACCACACCTTCTACAACGAGCTGCGCGTGGCCCCGGAGGAGCACCCAGTGCTGCTGACCGAGGCCCCCCTGAACCCCAAGGCCAACAGAGAGAAGATGACTCAGGTGAGGCTCGGCCGACGCCCGTGCTCCTCCCGTCCTTTCCCCAGTCATTTTCTGCCCGGCTTGATTTCTGACATTT
+
CBBCCFFFFFFFGGGGGGGGGGGHHHHHHHHHHHHHHGHHHGHHHGHHHHHHGGGGGHHHHHHHHHHFHHHHHGHHHGGHHHHHHHHHGGFGGHHGGGGGGGHHGGGGGGGGHHHHGGHFHHHHHHHHHHGGGGGGGGGGGGHHHHGGGGHGHHGGGGGGGGGGGGGGGGGGGGGGGGGGGGGGFFFF;BFFCFFFDDDEFFFFFFDADFFFFFFFFFF/FFFFFFFFFEFFF;CCFFA/FFFF/:BFFF/
@M05620:45:000000000-G6HP7:1:1101:21852:6912 1:N:0:137
CATCCTGACCCTGAAGTACCCCATTGAGCATGGCATCGTCACCAACTGGGACGACATGGAGAAGATCTGGCACCACACCTTCTACAACGAGCTGCGCGTGGCCCCGGAGGAGCACCCAGTGCTGCTGACCGAGGCCCCCCTGAACCCCAAGGCCAACAGAGAGAAGATGACTCAGGTGAGGCTCGGCCGACGCCCGTGCTCCTCCCGTCCTTTCCCCAGTCATTTTCTGCCCGGCTTGATTTCTGACATTA
+
CCCCCFFFFFFFGGGGGGGGGGGHHHHHHHHHHHHHHGHHHGHHHGHHHHHHGGGGGHHGHHHHHHHHGHHHHGHHHGGHHHHHHHHHGGGGGHHGGGEEGGHHGGGGGGGGHHHHGGHGHHHHHHHHHHGGGGGGGGGGGGHHHHGGGGHGHHGGGGGGGGGGGGGFGGGGGGGGGGGGGGGGFFFFFFFFFFFFCFFFFFFFFFFEDDDFFFFFFFFFFFFFFFFFFEFFFFFFFFAFFFFFFFFFFF/
@M05620:45:000000000-G6HP7:1:1101:11693:6914 1:N:0:137
AGATTACTGCAACAGTTCCCCCTGGACCTGGAAAAGTTTCTTGCCTGGCTTACAGAAGCTGAAACAACTGCCAATGTCCTACAGGATGCTACCCGTAAGGAAAGGCTCCTAGAAGACTCCAAGGGAGTAAAAGAGCTGATGAAACAATGGCAAGTAAGTCAGGCATTTCCGCTTTCGCACTCTTGTGGATCCAATTGAACAATTCTCAGCATTTGTACTTGTAACTGACAAGCCAGGGACACAACAAAGAT
+
AA3>AFFF@BDBFFBBFGGGFGGEHHFGFBF4F3FBGGGHGHFHFHFFHHH3BBGGHHHGHGHGHHHHHEHHFECHHFFGFCF33BFGGHHHHHDE>>FFF3?FFHGHGHBHFHFBGFFHHHH/>???3B4GHGHGHHGEHFEDGHHHF1GF</@GHGGHHFBGAFHHGFFGGGG1/>CGGHGHFGGG0CGHD<GHF0DFFBGGGHFGGGFHGHHHC::GCGCCHHFFFFB.AAF.;EEE?.CADAA.9BC
@M05620:45:000000000-G6HP7:1:1101:22859:6917 1:N:0:137
ATCTCTATCTCCTAAAAACCTGTTTAGATTTGGAGATAGACCTTCAGGTTTTTCATCATTTTCTGCATGAATTATACATTGACCACGTGGTCAGTTTGCAGCATTCTGTTATTTTGTTTGACAGAGTGTCTTGTTGAGAACATATGTAGGACATGATTTTTTCCTGCAACAGGGAAAATAAAGTATAAGTTTTAAAGATTTATTCTTTAATAAAGGATCTCAAAGCCAGCTTTAGAAAAAGGAAGAAAGGG
+
CCCCCFFFFFFFGGGGGGGGGGHHHHHHHHHHHHHHHHHHHHHHHHHHHHHGGHHHHIHHHHIIIHHHHHHHHHHHHHHHHHHHHHGHHGHHHHHHHHHHHHGHHHHHHHHHHHHHHHHHHHHHHHHHHHHHHHHHHHGFHHHHHHHGHHHHHHHHHHHHHGHHHHHHHHHHHGGHHHHHHHHHHHHHHHHHHHHHHHHHHHHHHHHHHHHGHHHHHHHHHGHHHGHGHEHHHHHEHHHHGGGHHHHHHHG
@M05620:45:000000000-G6HP7:1:1101:22839:6917 1:N:0:137
ATCTCTATCTCCTAAAAACCTGTTTAGATTTGGAGATAGACCTTCAGGTTTTTCATCATTTTCTGCATGAATTATACATTGACCACGTGGTCAGTTTGCAGCATTCTGTTATTTTGTTTGACAGAGTGTCTTGTTGAGAACATATGTAGGACATGATTTTTTCCTGCAACAGGGAAAATAAAGTATAAGTTTTAAAGATTTATTCTTTAATAAAGGATCTCAAAGCCAGCTTTAGAAAAAGGAAGAAAGGG
+
AAABAFFFFFFFGGGGGGGGGGHHHHHHHHHHHHHHHHHHHHHHHHFHHHHGGHHHHHHHHHHHHHHHGHHHHHHHHHHHFFHHHHGHHGHHGHHHHFHHHHFHHHHHHHHGHHHHHHHHHGHHHHHHGHHHHHHHHHGFHHHFHHHHHFFHGHHHHHHHHGHHHHHGHGHHHGGHHGHHHHHHHGHGHDGHHHFHGHHHHHHHHHGHHFGHGHHFFHHFHHFHHHFHGGHHHGHHFHFFGCBFFFGGGHG
@M05620:45:000000000-G6HP7:1:1101:19261:6921 1:N:0:137
TACCTGTACTGGGGAAGCAATCGCCATTCCTACCCTAAAGATCGGAAGAGCACACGTCTGAACTCCAGTCACAGCGATAGCTCTCGTATGCCGGCTTCTGCTTGAAAAGAACGACCACAGCTCTCGGAGGTTATTTTGCATCGGTGAGCCAGACAGAATGATCCGATGAGGGGTGCGAAACTATTTGAGGAAAGGAAGCACCTTTTTATTAAATTTACCTTTTAGCAATCGCCATTCCTACCCTAAAGATC
+
AAAAAFFFFFFFGGGGGGGFG1FA0A0FHHDGHHCGA01FGHBHGEFA0FEE0FGABFHCFF1AAA1AA1AA11///B>/1B11B?F/00F@E/>/>0FG11110BFH0F00/?>EBHGHEGHHHGG?CC?FGHHHHGGHHFGGGGEGHHHGHGGFGHHHHHHHHGGCHGEGCCCGCC@GGGGFFGGFEFBFFG.BFFEEFEF0;;CEBFF/BFFFFFFFFFFFFBF/FFEFFF?FBFFFFAFFFFBFFFF
@M05620:45:000000000-G6HP7:1:1101:21826:6924 1:N:0:137
CATCCTGACCCTGAAGTACCCCATTGAGCATGGCATCGTCACCAACTGGGACGACATGGAGAAGATCTGGCACCACACCTTCTACAACGAGCTGCGCGTGGCCCCGGAGGAGCACCCAGTGCTGCTGACCGAGGCCCCCCTGAACCCCAAGGCCAACAGAGAGAAGATGACTCAGGTGAGGCTCGGCCGACGCCCGTGCTCCTCCCGTCCTTTCCCCAGTCATTTTCTGCCCGGCTTGATTTCTGACATTA
+
AAABBFBFFFFFGGGGGGGGGGGHHFHHHHHHHHHHHGHHHGHHGGHHGHHHGGGGGHHHHHHHHHHHHEHHHGHHHGGHHHHGHHHHGGDGGHHGGGGGGGHHGGGGGGGGHHHHGGHHGHHHHHHHHHGGGGGGGGGGGGHHHHGGGGGFHHGEGGGGGGGGGGGGGGGGGGGGGGFFGGGGFAEFFFFFFFFFADFFFFFFFFFADF?FFFFFFFDBFFFFFFFFFFFFAAFB-BAFFFFFBFFFFF/
@M05620:45:000000000-G6HP7:1:1101:23208:6924 1:N:0:137
CATCCTGACCCTGAAGTACCCCATTGAGCATGGCATCGTCACCAACTGGGACGACATGGAGAAGATCTGGCACCACACCTTCTACAACGAGCTGCGCGTGGCCCCGGAGGAGCACCCAGTGCTGCTGACCGAGGCCCCCCTGAACCCCAAGGCCAACAGAGAGAAGATGACTCAGGTGAGGCTCGGCCGACGCCCGTGCTCCTCCCGTCCTTTCCCCAGTCATTTTCTGCCCGGCTTGATTTCTGACATTT
+
ABABBFFFFFFFGGGGGGGGGGGHHHHHHHHHFHGHHGHHHGHHHGHHHHHHGGGGGHHGHHHHHHHHHHHHHGHHHG1FHHHHHHHHGGGGGGHGGGGGGGHHGGFGGGGGHHHHGGHHHHHFGHHHHHGGGGGGGGGGGGHHGHGGEEHEHHEGGGGGGGGGFFFFGGGGGGGFGGFGGGGGFFFFFCFFFDFFBFFFFFFFFFFEFFFFFFFFFFFFFBBBFFFFFB/A.--@FF.;BF9FFBFFFF/
@M05620:45:000000000-G6HP7:1:1101:22876:6925 1:N:0:137
ATCTCTATCTCCTAAAAACCTGTTTAGATTTGGAGATAGACCTTCAGGTTTTTCATCATTTTCTGCATGAATTATACATTGACCACGTGGTCAGTTTGCAGCATTCTGTTATTTTGTTTGACAGAGTGTCTTGTTGAGAACATATGTAGGACATGATTTTTTCCTGCAACAGGGAAAATAAAGTATAAGTTTTAAAGATTTATTCTTTAATAAAGGATCTCAAAGCCAGCTTTAGAAAAAGGAAGAAAGGG
+
B@AAAFFFFFFFGGGGGGGGGGHHHHHHHHHHHHHHHHHHHHHHHHHHHHHGGHHHHHHHHHHHHHHHHHHHHHHHHHHHGFHHHHGHHGHHHHHHHHHHHHHHHHHHHHHHHHHHHHHHHHHHHHHHHHHHHHHHHHHHHHHHHHHDHGHHHHHHHHHHHGHHGHHHHHFHHGGHGHHHHHHHHHHHGGHHHGGGHGHHHHHHHHHHHFGHGHHHHHHHHHHHHHHHGFHHHEHCGFFGEG/FGHGFHHG
@M05620:45:000000000-G6HP7:1:1101:19601:6926 1:N:0:137
TACCTGTACTGGGGAAGAGTGTAGCAATCGCCATTCCTACCCTAAAGATCGGAAGAGCACACGTCTGAACTCCAGTCACAGCGATAGATCTCGTATGCCGTCTTCTGCTTGAAAAAAAAAACATCTTGATTTCTTTCTTTTTCTCATCACCTCTCCACCTTAACTAATCCTTTTTTAACTAATTCCTTCTTATTCCTTCATTCTTTTTTCCCCTCCTTTCTTCTCCTCCCATACTCTCTCCTCTCCTCCCC
+
AABBAFFFFFFFGGFGGGEAFFGFHHHGHGGGGGHHHGHHHHHGHHHBGHHGGGGHHHFFFHFFHFGHHHHHHGHFGHHHHHGEEGDBHFHHHFFHHHHGGGEFGHFHHFFFGGHCEGGC//?2<>222>22@2@DGDFE?10<1@1?@1?<0<>>1<<01111>1000<0=0<<-.0000<0:;000;000;;<C0000;0000;BF;C0;;/:AB009900;0;9;/999/9//B///:/:/;;/./.;
@M05620:45:000000000-G6HP7:1:1101:11690:6934 1:N:0:137
AGATTACTGCAACAGTTCCCCCTGGACCTGGAAAAGTTTCTTGCCTGGCTTACAGAAGCTGAAACAACTGCCAATGTCCTACAGGATGCTACCCGTAAGGAAAGGCTCCTAGAAGACTCCAAGGGAGTAAAAGAGCTGATGAAACAATGGCAAGTAAGTCAGGCATTTCCGCTTTAGCACTCTTGTGGATCCAATTGAACAATTCTCAGCATTTGTACTTGTAACTGACAAGCCAGGGACAAAACAAAGAT
+
AAAABFFFDFFDGGFBGGGGGGGGHGHHHHHHHHHHHHHHHHHHHHHHHHH3BBGGHHHHHHHHHHHHHHHHHHHHHHHHDFGHHGHHHHFHHHGGEFGGGHFHHHHHGHHHHHHHHHHHHHHGGHGGHFHHHGHHHHGHHHHHHHHHHHHHHGHHHHHHHHHHHHHHHHGGGGGHHHHHHHHHHHHGGHHHHGHHHGGGHGHHHHHHHHHHHHHHHHHHHHHGHHHHHHHHHGGGGGGGGFFGGGGGGGF
@M05620:45:000000000-G6HP7:1:1101:10575:6935 1:N:0:137
CATCCTGACCCTGAAGTACCCCATTGAGCATGGCATCGTCACCAACTGGGACGACATGGAGAAGATCTGGCACCACACCTTCTACAACGAGCTGCGCGTGGCCCCGGAGGAGCACCCAGTGCTGCTGACCGAGGCCCCCCTGAACCCCAAGGCCAACAGAGAGAAGATGACTCAGGTGAGGCTCGGCCGACGCCCGTGCTCCTCCCGTCCTTTCCCCAGTCATTTTCTGCCCGGCTTGATTTCTGACATTT
+
BBBBBFFFFFFFGGGGGGGGGGGHHHHFHGHGAFAGHFHHHGHHHGHHHHHHGCGGGHHGGGHHHHFHGGHHHGHHGGGHFHHHHHGHGGGGGHHGGGGGGGHHGGGCFGGGGHHHGGEGFHHGHHHHGGGCCGGGGGGGGEF0GHGGD:GEHH?EGGG/FFFEFFFGGGGGGFGGGGFFGEFGFFFF;>CFFFFFF?DEFFFFFFFFFFDFFFFEFFBFFEFFFFF/FEFE.-@DC;.;:FF///;/BB/
@M05620:45:000000000-G6HP7:1:1101:26468:6938 1:N:0:137
AAACCAAGCAGACACTCACCGCTCCCTCGCCACAGGCCAATAGTTTGTCCTCACTGAGTTGGCAACAAGTGGCTGCTGTGGCTGCCATTTTTCTGGTGATGGCCATCAGCTCCGACGAGGTCAGCTGGGGGGCTTTCTTTGTGTAAGCAACGAGAAACCTGAAAGAAGCATTTTTTAACTAAGTCCTGCTGAGTCATTCATGAGTTTTTAGCCGCCTTGCTTCTTCTCACAGACTCTCTACTCTCATGCCA
+
AAABBBBFBFCFGGGGGGGGGGGGGGHHGGGGGHHHGGHHHHHHHHHHHHHGHHHHHHFGGEFHHHHHHGGHGFGGHGFHHHHGGHHHHHHHHHGHHHGHHHHHHGHHHHHHHGGGGGGGGHHHHHHHGGGGGGGGGGGGGGGGGGFFFFFFFFFFFFFFFFFFFFFFFFFFFFFFFFFFFFFFFFFFFFFFFFFFFFFFFFFFBFFFFFFFFFFFFFFFFFFFFFFFFFFFFFFFFFFFFFFFFFFFFFF
@M05620:45:000000000-G6HP7:1:1101:23199:6940 1:N:0:137
CATCCTGACCCTGAAGTACCCCATTGAGCATGGCATCGTCACCAACTGGGACGACATGGAGAAGATCTGGCACCACACCTTCTACAACGAGCTGCGCGTGGCCCCGGAGGAGCACCCAGTGCTGCTGACCGAGGCCCCCCTGAACCCCAAGGCCAACAGAGAGAAGATGACTCAGGTGAGGCTCGGCCGACGCCCGTGCTCCTCCCGTCCTTTCCCCAGTCATTTTCTGCCCGGCTTGATTTCTGACATTA
+
CCCCCFFFFFFFGGGGGGGGGGGHHHHHHHHHHHHHHGHHHGHHHGHHHHHHGGGGGHHHHHHHHHHHHHHHHGHHHGGHHHHHHHHHGGGGGHHGGGGGGGHHGGGGGGGGHHHHGGHHHHHHHHHHHHGGGGGGGGGGGGHHHHGGGGHGHHGGGGGGGGGGGGGGGGGGGGGGGGGGGGGGFFFFFFFFFFFFFFFFFFFFFFFFFFFFFFFFFFFFFFFFFFFFFFFFFFFFFFAFFFFFFFFFFF0
@M05620:45:000000000-G6HP7:1:1101:20635:6945 1:N:0:137
CATCCTGACCCTGAAGTACCCCATTGAGCATGGCATCGTCACCAACTGGGACGACATGGAGAAGATCTGGCACCACACCTTCTACAACGAGCTGCGCGTGGCCCCGGAGGAGCACCCAGTGCTGCTGACCGAGGCCCCCCTGAACCCCAAGGCCAACAGAGAGAAGATGACTCAGGTGAGGCTCGGCCGACGCCCGTGCTCCTCCCGTCCTTTCCCCAGTCATTTTCTGCCCGGCTTGATTTCTGACATTT
+
BBBBBFFFFFFFGCGGGGGGGGGHHHHHHHHHHHGHHGHHHGHHHGHHHHGHGGGGGHHHHHHHHHHHHGHHHGHHHGGHHHHHHHHHGGGGGHHGGGGGGGHHGGGGGGGGHHHHGGHHHHHHGHHHHHGGGGGGGGGGGGHHHHGGGAHGHHGEGGGGGGGGFGGGGGGGGGGGGGGGGGGGFFFFFFFFFFFF;DDFFFFFFFFEFFFFFFFFFFFFFFFFFFFEFFFFFFFFFF9FFFFFF9FFFF/
@M05620:45:000000000-G6HP7:1:1101:22850:6945 1:N:0:137
ATCTCTATCTCCTAAAAACCTGTTTAGATTTGGAGATAGACCTTCAGGTTTTTCATCATTTTCTGCATGAATTATACATTGACCACGTGGTCAGTTTGCAGCATTCTGTTATTTTGTTTGACAGAGTGTCTTGTTGAGAACATATGTAGGACATGATTTTTTCCTGCAACAGGGAAAATAAAGTATAAGTTTTAAAGATTTATTCTTTAATAAAGGATCTCAAAGCCAGCTTTAGAAAAAGGAAGAAAGGG
+
CCCCCFFFFFFFGGGGGGGGGGHHHFHHHHHHHHHHHHHHHGHHHHHHHHHGGHHHHHHHHHHHHHHHHHHHHHHHHHHHHGHHHHGHHGHHHHHHHHHHHHGHHHHHHHHHHHHHHHHFFHHHHHHHHHHHHHHHHHGEFHHHHHHGFHGHHHHHHHHHHGHHHHHHHHHHHGGHGHHHHHHHHHHHHHGHHHHHGGHHHHHHHHHHHGHHHGHGFHHHHGGHHHHGHGHHHHHFFGFG?EHFFHHHFHG
@M05620:45:000000000-G6HP7:1:1101:23181:6945 1:N:0:137
CATCCTGACCCTGAAGTACCCCATTGAGCATGGCATCGTCACCAACTGGGACGACATGGAGAAGATCTGGCACCACACCTTCTACAACGAGCTGCGCGTGGCCCCGGAGGAGCACCCAGTGCTGCTGACCGAGGCCCCCCTGAACCCCAAGGCCAACAGAGAGAAGATGACTCAGGTGAGGCTCGGCCGACGCCCGTGCTCCTCCCGTCCTTTCCCCAGTCATTTTCTGCCCGGCTTGATTTCTGACATTT
+
AAABBFFFFFFFGGGGGGGGGGGHHHHHHHHHHHHHHGHHGGHHHGHHHHHHGGGGGHHHHHHHEHHHHFHHHGHHHGGHHHHHHHHHGGGGGHHEGGGGGGHHGGGGGGGGHHHHGGHHFHHHHHHHHHGGGGGGGGGGGGHHHHGGGGHGHHGGGGGGGGGGGGGGGGGGGGFGGGGGGGGGFFFFFFFFFFFA9DDFFFFFFFDFFFFFFFFFFF?FFFFFFFFFFBFEF;ABFFFFFF/BB/F/;F/
@M05620:45:000000000-G6HP7:1:1101:11660:6953 1:N:0:137
ATTCTATCTCCTAAAAACCTGTTTAGATTTGGAGATAGACCTTCAGGTTTTTCATCATTTTCTGCATGAATTATACATTGACCACGTGGTCAGTTTGCAGCATTCTGTTATTTTGTTTGACAGAGTGTCTTGTTGAGAACATATGTAGGACATGATTTTTTCCTGCAACAGGGAAAATAAAGTATAAGTTTTAAAGATTTATTCTTTAATAAAGGATCTCAAAGCCAGCTTTAGAAAAAGGAAGAAAGGGG
+
B@BBBFFFFFFFGGFGGGGGGGHHFGFHHHHHHHHHHHHHHHHHHHHHHHGGHHHHGHHHHHHHHHHHHHHHGHHHHHDGFFFHHGHHGHHHHHHHHHHHGHHHHHBHHHHHHHHHHHHHHFHBGFGHHHHGHHHHHHFGHHHHHHGGHBGHHHHGHHHFGFHHEHGFHHHGGEFF2@GHFB@FGBGHGHHHGHHGHGHHHHHHHHHHFHHHFHFHFHHGHHEDGHCF.GHFG000=CFDDH/GF:BC..-
@M05620:45:000000000-G6HP7:1:1101:11638:6956 1:N:0:137
ATTCTATCTCCTAAAAACCTGTTTAGATTTGGAGATAGACCTTCAGGTTTTTCATCATTTTCTGCATGAATTATACATTGACCACGTGGTCAGTTTGCAGCATTCTGTTATTTTGTTTGACAGAGTGTCTTGTTGAGAACATATGTAGGACATGATTTTTTCCTGCAACAGGGAAAATAAAGTATAAGTTTTAAAGATTTATTCTTTAATAAAGGATCTCAAAGCCAGCTTTAGAAAAAGGAAGAAAGGGG
+
BBBBBFFFFFFFGGGGFGGGGGHH5BBGGHHHECEGHFFHHHGHAGDHGHGGHHHHEGHHHHHHHGHHHHHHHHHHHHHDFGHHHGHHGHHHHHHHHHFHHHHHHHHHHGHHHHHHHHHEHFHBFFFGHHHFHHH4FGFFGHFHGHHGHBGHHHGGHHHHGHHHHGHHHHHHGGHF2@FD>GHHGF?GFHHHH11FDGHHHHHHHHHHHGGHFFHHHGHGHGGHHHHHGHHH0DC00CGED/:CACCG.A?
@M05620:45:000000000-G6HP7:1:1101:10591:6959 1:N:0:137
CATCCTGACCCTGAAGTACCCCATTGAGCATGGCATCGTCACCAACTGGGACGACATGGAGAAGATCTGGCACCACACCTTCTACAACGAGCTGCGCGTGGCCCCGGAGGAGCACCCAGTGCTGCTGACCGAGGCCCCCCTGAACCCCAAGGCCAACAGAGAGAAGATGACTCAGGTGAGGCTCGGCCGACGCCCGTGCTCCTCCCGTCCTTTCCCCAGTCATTTTCTGCCCGGCTTGATTTCTGACATTA
+
CCCCCFFFFFFFGGGGGEGGGGGHHHHHHHHHHHHHHGHHHGGHHGHGHHHHGEGGGHHHHHHHHHHHHHHHHGHHHGGHHHHHHHGHGGGGGHHFGGGGGGHHGGGGGGGGHHHHGGHGHHHHHHHHHHGGGGGGGGGGGGHHHHGGGGHGGFEGGGGGGGGGGFGFGFGGFGGGGGGGGGGGFFFFFFFAFBFC-ADFFFFFFFFFFFFFFBFFFFF;BFFFFFBFFFFEDFAFFAFFEFFFF/B9BF/
@M05620:45:000000000-G6HP7:1:1101:20642:6961 1:N:0:137
CATCCTGACCCTGAAGTACCCCATTGAGCATGGCATCGTCACCAACTGGGACGACATGGAGAAGATCTGGCACCACACCTTCTACAACGAGCTGCGCGTGGCCCCGGAGGAGCACCCAGTGCTGCTGACCGAGGCCCCCCTGAACCCCAAGGCCAACAGAGAGAAGATGACTCAGGTGAGGCTCGGCCGACGCCCGTGCTCCTCCCGTCCTTTCCCCAGTCATTTTCTGCCCGGCTTGATTTCTGACATTA
+
CCCDDFFFFFFFGGGGGGGGGGGHHHHHHHHHHHHHHGHHHGHHHGHHHHHHGGGGGHHHHHHHHHHHHHHHHGHHHGGHHHHHHHHHGGGGGHHGGGGGGGHHGGGGGGGGHHHHGGHHHHHHHHHHHHGGGGGGGGGGGGHHHHGGGGHGHHGGGGGGGGGGGGGGGGGGGGGGHGG.CEGGFFFFFFFFFFFFFFFFFFFFFFFFFFFFFFFFFFFFFFFFHHHHHFFFFFFFFFFFFFFFFFFFFF0
@M05620:45:000000000-G6HP7:1:1101:11655:6970 1:N:0:137
ATTCTATCTCCTAAAAACCTGTTTAGATTTGGAGATAGACCTTCAGGTTTTTCATCATTTTCTGCATGAATTATACATTGACCACGTGGTCAGTTTGCAGCATTCTGTTATTTTGTTTGACAGAGTGTCTTGTTGAGAACATATGTAGGACATGATTTTTTCCTGCAACAGGGAAAATAAAGTATAAGTTTTAAAGATTTATTCTTTAATAAAGGATCTCAAAGCCAGCTTTAGAAAAAGGAAGAAAGGGG
+
CCDDDFFFFFFFGGGGGGGGGGHHAGHHHHHHHHHHHHHHHHHHHHHHHHGGHHHHHHHHHIIIHHHHHHHHHHHHHHHHFHHHHGHHGHHHHHHHHHHHHHHHHHHHHHHHHHHHHHHGHFHFGFGHHHHHHHHGHHDFFHHHHHHHHFHHHHHHHHHHGHHHHHGHHHHHGGHHHHGHHHHHHGHHGHHHHHGGFHHHGHHHHHHHHHHHHHHHHGHHHHFHHHHHGHHHHHHGHHHGGGHHHHGGCFG
@M05620:45:000000000-G6HP7:1:1101:8984:6984 1:N:0:137
AAACCAAGCAGACACTCACCGCTCCCTCGCCACAGGCCAATAGTTTGTCCTCACTGAGTTGGCAACAAGTGGCTGCTGTGGCTGCCATTTTTCTGGTGATGGCCATCAGCTCCGACGAGGTCAGCTGGGGGGCTTTCTTTGTGTAAGCAACGAGAAACCTGAAAGAAGCATTTTTTAACTAAGTCCTGCTGAGTCATTCATGAGTTTTTAGCCGCCTTGCTTCTTCTCACAGACTCTCTACTCTCATGCCA
+
CCCCCCCFCFFFGGGGGGGGGGGGGGHHGGGGGHHHGGHHHHHHHHHHHHHHHHHHHHHHHHHHHHHHHHHHGHGGHHHHHHHGGHHHHHHHHHHHHHHHHHHHHHHHHHHHHGGGGGGGGHHHHHHHGGGGGGGGGGGGGGGGGGFFFFFFFFFFFFFFFFFFFFFFFFFFFFFFFFFFFFFFFFFFFFFFFFFFFFFFFFFFFFFFFFFFFDFFFFFFFFFFFFFFFFFFFFFFFFFFFFFFFFFFFF9
@M05620:45:000000000-G6HP7:1:1101:11669:6986 1:N:0:137
ATTCTATCTCCTAAAAACCTGTTTAGATTTGGAGATAGACCTTCAGGTTTTTCATCATTTTCTGCATGAATTATACATTGACCACGTGGTCAGTTTGCAGCATTCTGTTATTTTGTTTGACAGAGTGTCTTGTTGAGAACATATGTAGGACATGATTTTTTCCTGCAACAGGGAAAATAAAGTATAAGTTTTAAAGATTTATTCTTTAATAAAGGATCTCAAAGCCAGCTTTAGAAAAAGGAAGAAAGGGG
+
B3ABBFFFFFFFGGFGGGGGGGHHAGGHHHHHGHHHFGFHHHHHHHGHHHGGHHHHHHHHHHHHHGHHHHHHGHGHHHHHDGGGHGGHGHFHHHHHHHGHHHHHHHHBFHHFHHHHHHHGHDHGGBFGHHHHHHHFHHEGFHHHHFGHHEHGHHHHHHHHGFHHHHHGHHHHGGHGHGFHHHDGHHHHGGHHHHHFFFHHGGHHHFHHGHHHFHHHHGHHHGFGHHFGAGHHHHB=DGHDCFGFHGFHFCC
@M05620:45:000000000-G6HP7:1:1101:19223:6993 1:N:0:137
AAACCAAGCAGACACTCACCGCTCCCTCGCCACAGGCCAATAGTTTGTCCTCACTGAGTTGGCAACAAGTGGCTGCTGTGGCTGCCATTTTTCTGGTGATGGCCATCAGCTCCGACGAGGTCAGCTGGGGGGCTTTCTTTGTGTAAGCAACGAGAAACCTGAAAGAAGCATTTTTTAACTAAGTCCTGCTGAGTCATTCATGAGTTTTTAGCCGCCTTGCTTCTTCTCACAGACTCTCTACTCTCATGCCA
+
AB?ABBBFBFFFGGGGGGGGGGGGGGHHGGGGGFFHGGHHHHFHHHHHHHHHFGHHFHGHHHHEHGFFHGHHGHGGHHGHHHHGGHHHHHHHHHGHHHFHGHHHHHHHHHHHHGGGCEGGBFHHHHHHGGGGGGGGGGGGGGGFGGFFFFFFFFDDFFFFFBFFFFFFFFFFFFFF.BFF/FFFFFFFFFFBFBFFFFFEFFFFFFFFFFFFFFFFFFFFFFFFFFFFFFFFFFFFFFFFFFFFFFFFFF/
@M05620:45:000000000-G6HP7:1:1101:15940:6997 1:N:0:137
CATCCTGACCCTGAAGTACCCCATTGAGCATGGCATCGTCACCAACTGGGACGACATGGAGAAGATCTGGCACCACACCTTCTACAACGAGCTGCGCGTGGCCCCGGAGGAGCACCCAGTGCTGCTGACCGAGGCCCCCCTGAACCCCCAGGCCCACAGAGAGAAGATGACTCAGGTGAGGCTCGGCCGACGCCCGTGCTCCTCCCGTCCTTTCCCCAGTCATTTTCTGCCCGGCTTGATTTCTGACCTTT
+
BAABBFFFFFFFGBFFGBGGGGEHHBABGGGBGFGHHFHHHGHFAEHHGA2FEEGGGHGHHFFGCHFH5FGBFGAGAEGHHHHHHFFHGAE?GHH>E>EE/>FGECD@DGGGHEHHG/FGHFGDGFFDFF/-<-AFGDGGGECCGHGGC-C.CF.CEAF/C/..;B/90;FFGEFBFB0CAAEF-;EF-9>BBBBB?FFEFFFFFFF9DDAFFBBBFF.BFFFBFFFEBFFFF;B<B<.FFFFF//;/;F/
@M05620:45:000000000-G6HP7:1:1101:18893:7001 1:N:0:137
ATCCTGACCCTGAAGTACCCCATTGAGCATGGCATCGTCACCAACTGGGACGACATGGAGAAGATCTGGCACCACACCTTCTACAACGAGCTGCGCGTGGCCCCGGAGGAGCACCCAGTGCTGCTGACCGAGGCCCCCCTGAACCCCAAGGCCAACAGAGAGAAGATGACTCAGGTGAGGCTCGGCCGACGCCCGTGCTCCTCCCGTCCTTTCCCCAGTCCTTTTCTGCCCGGCTTGATTTCTGACATTAG
+
CCCCCFFFFFFFGGDGGGGGGGHHHHHHHHHHHGHHGHHHGHHHGHHHHHHGGGGGHHHHHHHHHHHHHGHHGHHHGGHHHHHHHHHGGGGGHHGGGGGGGHHGEGGGGGGHHHHGGHHHHH1FGGHHHGGGGGGGGGGCG/CGHGGACEGHHGGGGGFGGGGGGGGGGGGGGGGFGGGGGGGCAFFAFFFFFFA:DDAFFFFFFD;DD9FFFFFFBD0B0;FFFFFFFFE?=C;BAAFFFFFF;;0BF09
@M05620:45:000000000-G6HP7:1:1101:8987:7004 1:N:0:137
AAACCAAGCAGACACTCACCGCTCCCTCGCCACAGGCCAATAGTTTGTCCTCACTGAGTTGGCAACAAGTGGCTGCTGTGGCTGCCATTTTTCTGGTGATGGCCATCAGCTCCGACGAGGTCAGCTGGGGGGCTTTCTTTGTGTAAGCAACGAGAAACCTGAAAGAAGCATTTTTTAACTAAGTCCTGCTGAGTCATTCATGAGTTTTTAGCCGCCTTGCTTCTTCTCACAGACTCTCTACTCTCATGCCA
+
BCCCCAAFCFFFGGGGGGGGGGGGGGHHGGGGGHHHGGHGHHHHHHHHHHHHHHHHHHHHHHHHHHHHHGHHGHGGHHHHHHHGGHGHHHHHHHHHHHHHHHHHHHHGHHHHHGGGGGGG/GHHHHHHGGGGGGGGGGGGGGGGGGFFFFFFFFFFFFFFFFFFFFFFFFFFFFFFFFFFFFFFFFFFFFFFFFFFFFFFFFFFFFFFFFFFFFFFFFFFFFFFFFFFFFFFFFFFFFFFFFFFFFFFFF/
@M05620:45:000000000-G6HP7:1:1101:19209:7004 1:N:0:137
AAACCAAGCAGACACTCACCGCTCCCTCGCCACAGGCCAATAGTTTGTCCTCACTGAGTTGGCAACAAGTGGCTGCTGTGGCTGCCATTTTTCTGGTGATGGCCATCAGCTCCGACGAGGTCAGCTGGGGGGCTTTCTTTGTGTAAGCAACGAGAAACCTGAAAGAAGCATTTTTTAACTAAGTCCTGCTGAGTCATTCATGAGTTTTTAGCCGCCTTGCTTCTTCTCACAGACTCTCTACTCTCATGCCA
+
CDCCCCCFDFFFGGGGGGGGGGGGGGHHGGGGGHHHGGHHHHHHHHHHHHHHHHHHHHHHHHHHHHHHHHHHGHGGHHHHHHHGGHHHHHHHHHHHHHHHHHHHHHHHHHHHHGGGGGGGGHHHHHHHGGGGGGGGGGGGGGGGGGFFFFFFFFFFFFFFFFFFFFFFFFFFFFFFFFFFFFFFFFHFFFFFFFFFFFFHFHFFFFFFFFFFFFFFFFFFHHHFHFHFFFFFFFFFFFFFFFFFFFFFFFB
@M05620:45:000000000-G6HP7:1:1101:18912:7008 1:N:0:137
ATCCTGACCCTGAAGTACCCCATTGAGCATGGCATCGTCACCAACTGGGACGACATGGAGAAGATCTGGCACCACACCTTCTACAACGAGCTGCGCGTGGCCCCGGAGGAGCACCCAGTGCTGCTGACCGAGGCCCCCCTGAACCCCAAGGCCAACAGAGAGAAGATGACTCAGGTGAGGCTCGGCCGACGCCCGTGCTCCTCCCGTCCTTTCCCCAGTCATTTTCTGCCCGGCTTGATTTCTGACATTAG
+
ABAABFFFFFFFGGGGGGGGGGHHHHHHHHHGHHHHGHHHGHHHGGHHHHHGGGGGHHGHHHHHHGFHHHHHGHHHGGHHHHHHHHHGGGGGHHGGGGGGGHHGGGGGGGGHHHHGGHHHHHHHHGHHHGGGGGGGGGG?EHHHHGGAECFHHGGGGGFFGFGGGGGGGGGGGGG09CFFG?FFFFFFFFFAFFA=DDFFFBFFE9;DDDFFFFFFFD;B/9FFFFFFEFEAFBFDB9FFFFFFBB/BFF9
@M05620:45:000000000-G6HP7:1:1101:15952:7014 1:N:0:137
CATCCTGACCCTGAAGTACCCCATTGAGCATGGCATCGTCACCAACTGGGACGACATGGAGAAGATCTGGCACCACACCTTCTACAACGAGCTGCGCGTGGCCCCGGAGGAGCACCCAGTGCTGCTGACCGAGGCCCCCCTGAACCCCAAGGCCAACAGAGAGAAGATGACTCAGGTGAGGCTCGGCCGACGCCCGTGCTCCTCCCGTCCTTTCCCCAGTCATTTTCTGCCCGGCTTGATTTCTGACATTT
+
DDEDDFFFFFFFGGGGGGGGGGGHHHHHHHHHHHHHHGHHHGHHHGHHHHHHGGGGGHHHHHHHHHHHHHHHHGHHHGGHHHHHHHHHGGGGGHHGGGGGGGHHGGGGGGGGHHHHGGHHHHGHHHHHHHGGGGGGGGGGGGHHHHGGGGHGHHGGGGGGGGGGGGGGGGGGGGGGHGGGGGGGFFFFFFFFFFFFFFFFFFFFFFFFFFFFFFFFFFFFFFFFFFFFFFFFFFFFFFFFFFFFFBFFFF1
@M05620:45:000000000-G6HP7:1:1101:11080:7017 1:N:0:137
AAACCAAGCAGACACTCACCGCTCCCTCGCCACAGGCCAATAGTTTGTCCTCACTGAGTTGGCAACAAGTGGCTGCTGTGGCTGCCATTTTTCTGGTGATGGCCATCAGCTCCGACGAGGTCAGCTGGGGGGCTTTCTTTGTGTAAGCAACGAGAAACCTGAAAGAAGCATTTTTTAACTAAGTCCTGCTGAGTCATTCATGAGTTTTTAGCCGCCTTGCTTCTTCTCACAGACTCTCTACTCTCATGCCA
+
CCCCCCCFDFFFGGGGGGGGGGGGGGHHGGGGGHHHGGHHHHHHHHHHHHHHHHHHHHHHHHHHHHHHHHHHGHGGHHHHHHHGGHHHHHHHHHHHHHHHHHHHHHHHHHHHHGGGGGGGFHHHHHHHGGGGGGGGGGGGGGGGGGFFFFFFFFFFFFFFFFFFFFFFFFFFFFHFFFHHFFFFFFFFFFFFFFFFFFFHHHFFFFFHFFFFFFFFFFFFHHHFFFFFFFFFFFFFFFFHHHFFFFFFFFF
@M05620:45:000000000-G6HP7:1:1101:18879:7018 1:N:0:137
ATCCTGACCCTGAAGTACCCCATTGAGCATGGCATCGTCACCAACTGGGACGACATGGAGAAGATCTGGCACCACACCTTCTACAACGAGCTACGCGTGGCCCCGGAGGAGCACCCAGTGCTGCTGACCGAGGCCCCCCTGAACCCCAAGGCCAACAGAGAGAAGATGACTCAGGTGAGGCTCGGCCGACGCCCGTGCTCCTCCCGTCCTTTCCCCAGTCATTTTCTGCCCGGCTTGATTTCTGACATTAG
+
BBBBBFFFFFFFGGAFFGGGGGHHGHHHHHFFHHHHGHHHGHHHGHHHHHHGGGGGHHGHHHHHHHHHHHHHGHHHGGHHHHHHHHHGGGGG3FEGGGGGGHHGEGGGGGGHHHHGGHHHHHDFFHHHHGGGGGGGGGGCG/CGHGGDGEGHHHGGGGGGGGGGGGGGGGGGGGGCFFFGGGGFFFFFFFF;FFBDDB.BFFFFEDAFF.FFBFFFFDBF/BFFFBBBFFFDFDADFFFFFFBBFFFFFB/
@M05620:45:000000000-G6HP7:1:1101:10392:7024 1:N:0:137
CATCCTGACCCTGAAGTACCCCATTGAGCATGGCATCGTCACCAACTGGGACGACATGGAGAAGATCTGGCACCACACCTTCTACAACGAGCTGCGCGTGGCCCCGGAGGAGCACCCAGTGCTGCTGACCGAGGCCCCCCTGAACCCCAAGGCCAACAGAGAGAAGATGACTCAGGTGAGGCTCGGCCGACGCCCGTGCTCCTCCCGTCCTTTCCCCAGTCATTTTCTGCCCGGCTTGATTTCTGACATTA
+
CCCCBFFFFFFFGGGGGFGGGGGHHHHHHHHHHHHHHGHHHGHHHGHHHHHHGGGGGHHHHGHHHHHHHHHHHGHHHGGHHHHHHHHHGGGGGHGGGGGGGGHHGGGGGGGGHHHHGGGGHHHHHHHHHHGGGGGGGGGGGGHGHHGGGGHGHHGGGGGGGGDEGGGGGGGFGGGGGGGGGGEGFFFFFFFFFFFFBFFEFFFFFFFEFFFFFFFFFFFFFFFFFFFFFFFFFFFFFFEFFFFFF9FFFF/
@M05620:45:000000000-G6HP7:1:1101:21109:7025 1:N:0:137
CATCCTGACCCTGAAGTACCCCATTGAGCATGGCATCGTCACCAACTGGGACGACATGGAGAAGATCTGGCACCACACCTTCTACAACGAGCTGCGCGTGGCCCCGGAGGAGCACCCAGTGCTGCTGACCGAGGCCCCCCTGAACCCCAAGGCCAACAGAGAGAAGATGACTCAGGTGAGGCTCGGCCGACGCCCGTGCTCCTCCCGTCCTTTCCCCAGTCATTTTCTGCCCGGCTTGATTTCTGACATTA
+
CBCCCFFFFFFFGGGGGGGGGGGHHHHHHHHHHHHHHGHHHGHHHGHHHHHHGGGGGHHHHHHHGHHHHHHHHGHHHGGHHHHHHHHHGGGGGHHGGGGGGGHHGGGGGGGGHHHGGGHHHHHHHHHHHHGGGGGGGGGGGGHHHHGGGGHGHHGGGGGGGGGGGGGGGGGGGGGGGGGGGGGGFFFFFFFFFFFFCDDFFFFFFFFEFFFFFFFFFFFFFFFFFFFFFFFFFFFFFFAFFFFFFBFFFF0
@M05620:45:000000000-G6HP7:1:1101:10375:7026 1:N:0:137
CATCCTGACCCTGAAGTACCCCATTGAGCATGGCATCGTCACCAACTGGGACGACATGGAGAAGATCTGGCACCACACCTTCTACAACGAGCTGCGCGTGGCCCCGGAGGAGCACCCAGTGCTGCTGACCGAGGCCCCCCTGAACCCCAAGGCCAACAGAGAGAAGATGACTCAGGTGAGGCTCGGCCGACGCCCGTGCTCCTCCCGTCCTTTCCCCAGTCATTTTCTGCCCGGCTTGATTTCTGACATTT
+
DDDDDFFFFFFFGGGGGGGGGGGHHHHHHHHHHHHHHGHHHGHHHGHHHHHHGGGGGHHHHHHHHHHHHHHHHGHHHGGHHHHHHHHHGGGGGHHGGGGGGGHHGGGGGGGGHHHHGGHHHHHHHHHHHHGGGGGGGGGGGGHHHHGGGGHGHHGGGGGGGGGGGGGGGGGGGGGGGGGGGGGGFFFFFFFFFFFFFFFFFFFFFFFFFFFFFFFFFFFFFFFFFFFFFFFFFFFFFFAFFFFFFBFFFF0
@M05620:45:000000000-G6HP7:1:1101:9840:7029 1:N:0:137
CATCCTGACCCTGAAGTACCCCATTGAGCATGGCATCGTCACCAACTGGGACGACATGGAGAAGATCTGGCACCACACCTTCTACAACGAGCTGCGCGTGGCCCCGGAGGAGCACCCAGTGCTGCTGACCGAGGCCCCCCTGAACCCCAAGGCCAACAGAGAGAAGATGACTCAGGTGAGGCTCGGCCGACGCCCGTGCTCCTCCCGTCCTTTCCCCAGTCATTTTCTGCCCGGCTTGATTTCTGACATTA
+
CCCCCFFFFFFFGGGGGGGGGGGHHHHHHHHHHGHHHGHHHGHHHGHHHHHHGGGGGHHHHHHHHHHHHHHHHGHHHGGHHHHHHHGHGGGGGHHGGGGGGGHHGGGGGGGGHHHHGGHHHHHHHHHHHHGGGGGGGGGGGGHHHHGGGGHGHHGGGGGGGGGGGGGGGGGGGGGGGGGGGGGGFFFFFFFFFFFFFFFFFFFFFFFEFFFFFFFFFFFFFFFFFFFFFEFFDFFFF;ABFFFFB9BFFF0
@M05620:45:000000000-G6HP7:1:1101:11070:7033 1:N:0:137
AAACCAAGCAGACACTCACCGCTCCCTCGCCACAGGCCAATAGTTTGTCCTCACTGAGTTGGCAACAAGTGGCTGCTGTGGCTGCCATTTTTCTGGTGATGGCCATCAGCTCCGACGAGGTCAGCTGGGGGGCTTTCTTTGTGTAAGCAACGAGAAACCTGAAAGAAGCATTTTTTAACTAAGTCCTGCTGAGTCATTCATGAGTTTTTAGCCGCCTTGCTTCTTCTCACAGACTCTCTACTCTCATGCCA
+
BAABBBBFBFFFGGGGGGGGCGGGGGHH?FGAEGHHGGFGHCHHHHHHHHHHHHHHHHGHHHHHHHHHHHHHGGGGHHHHHHHGGHHHHHHHHHGHHHHHHGHHCHHHHHHHHGGGGFCGGFGHHHHHGGGGGGGGGGGGGGGGEGFFFFFFFFFFFFFFFFBFFFFFFFFFFFFFFFFFFBBFFFFFFFFFFFFFFFFFFFFFFFFFFFFFFDFFFFFFFFFFFFFF/FFFFFFFFFFFFFFFFFFFFFB
@M05620:45:000000000-G6HP7:1:1101:25985:7042 1:N:0:137
TACCTGTACTGGGGAAGCAATCGCCATTCCTACCCTAAAGATCGGAAGAGCACACGTCTGAACTCCAGTCACAGCGATAGATCTCGTATGCCGTCTTCTGCTTGAAAAAAAAAAAAAAATACAACAAGCCACAACCCTTCTCCCGCACCCGCCCCACATCACTACGATTCCTACTCATTCGCCAACCCCACTCCCATACTCAAACCACCCATTACACAGCACCTTTCTGCCTTTATATCTCTCTGACAGCC
+
AAABCFFFFFFFGGGFFGGGGGGGGGGHHHHFGHHHHHGHHHHHGGGGGHHHHGHGHHHGGGHHHHHHHHHHHHHGGHGGHFFHHGGGHHHHGGGHGHHHHHHHGHHHHGGGGF><</>011111>.0<F0<0...../<000/.----.---;9.;.;00:00/....00900000;000.;.-.....9.//./0/9000009;...../900900..:.9;0B000000000;000000;0:00009.
@M05620:45:000000000-G6HP7:1:1101:10381:7046 1:N:0:137
CATCCTGACCCTGAAGTACCCCATTGAGCATGGCATCGTCACCAACTGGGACGACATGGAGAAGATCTGGCACCACACCTTCTACAACGAGCTGCGCGTGGCCCCGGAGGAGCACCCAGTGCTGCTGACCGAGGCCCCCCTGAACCCCAAGGCCAACAGAGAGAAGATGACTCAGGTGAGGCTCGGCCGACGCCCGTGCTCCTCCCGTCCTTTCCCCAGTCATTTTCTGCCCGGCTTGATTTCTGACATTT
+
BABCCFFFFFFFGGGGGGGGGGGHHGHHHHHHHHHHHGHHHGHHHGHHHHHHGGGGGHHHHHHHGHHHHHHHHGHHHGGHHHHHHHHHGGGGGHHGGGGGGGHHGGGGGGGGHHHHGGHHHHHHHHHHHHGGGGGGGGGGGGHHHHGGGGHGHHGGGGGGGGGGGGGGGGGGGEGGGGGGFGGGFFFFFFFFFFFF@ADEFFFFFFFADFFFFFFFFFFFFFFFFFFFFFFFDFCFCA?FFFFFFBFFBF/
@M05620:45:000000000-G6HP7:1:1101:15557:7056 1:N:0:137
TACCTGTACTGGGGAAGCGTGTAGCAATCGCCATTCCTACCCTAAAGATCGGAAGAGCACACGTCTGAACTCCAGTCACAGCGATAGATCTCGTATGCCGTCTTCTGCTTGAAAAAAAAAAAAAAAACAATCAACATGACATCCAAAGCCTGCTCTCATCTTTCGTAAACTTACAGAATCACATTAGACCGCACCAATACTTGTCTCTCTTAATTATGTTGTTAAGACGAAAAGCTGACGTGATACTCAAA
+
CDCCDFFFFFFFGGGGGGGGGGHHHHHHHGGGGGHHHHHHHHHHHHHHHHHGGGGHHHGHHHGHHHGGFHHHHHHHHHHHHHGGHGGHHHHHHGGHHHHGGGHGHHHGHHHFGHHHGGGGG>>/<--..<0000/</000000:00:/:.0..0;:00000000../.:C00:00000000;00000000-----:.0000000:00000000:0000000/.00000.-:.-/.;0::...9/::BB0:F
@M05620:45:000000000-G6HP7:1:1101:12324:7066 1:N:0:137
CATCCTGACCCTGAAGTACCCCATTGAGCATGGCATCGTCACCAACTGGGACGACATGGAGAAGATCTGGCACCACACCTTCTACAACGAGCTGCGCGTGGCCCCGGAGGAGCACCCAGTGCTGCTGACCGAGGCCCCCCTGAACCCCAAGGCCAACAGAGAGAAGATGACTCAGGTGAGGCTCGGCCGACGCCCGTGCTCCTCCCGTCCTTTCCCCAGTCATTTTCTGCCCGGCTTGATTTCTGACATTA
+
CBCCCFFFFFFFGGGGGGGGGGGHHHHHHHHHHHHHHGHHHGHHHGHHHHHHGGGGGHHHHHHHGHHHHHHHHGHHHGGHHHHHHHHHGGGGGHHGGGGGGGHHGGGGGGGGHHHHGGHHHHHHHHHHHHGGGGGGGGGGGGHHHHGGGGHGHHGGGGGGGGGGGGGGGGGGGGGGGGGGGGGGFFFFFFFFFFFFDFFFFFFFFFFFFFFFFFFFFFFFFEFFFFFFFFFFFFFFFFFFFFFFFFFFFF0
@M05620:45:000000000-G6HP7:1:1101:16158:7074 1:N:0:137
CATCCTGACCCTGAAGTACCCCATTGAGCATGGCATCGTCACCAACTGGGACGACATGGAGAAGATCTGGCACCACACCTTCTACAACGAGCTGCGCGTGGCCCCGGAGGAGCACCCAGTGCTGCTGACCGAGGCCCCCCTGAACCCCAAGGCCAACAGAGAGAAGATGACTCAGGTGAGGCTCGGCCGACGCCCGTGCTCCTCCCGTCCTTTCCCCAGTCATTTTCTGCCCGGCTTGATTTCTGACATTA
+
CCBCCFFFFFFFGGGGGGGGGGGHHHHHHHHHHHHHHGHHHGHHHGHHHHHHGGGGGHHHHHHHHHHHHHHHHGHHHGGHHHHHHHHHGGGGGHHGGGEFGGHHGGGGGGGGHHHHGGHGGHGHGHHHHHGGGGGGGGGGGGHGHHGGGGHGHHGGGGGGGGGGGGGFGFGGGGGGBFFGGGGGFFFFFFCFFFFF@DDEFFFFFFD9DFDFFFFFF/DFFFFFFFFFFFFFFFFFFA.9BFFFF9BFFF9
@M05620:45:000000000-G6HP7:1:1101:22209:7092 1:N:0:137
CATCCTGACCCTGAAGTACCCCATTGAGCATGGCATCGTCACCAACTGGGACGACATGGAGAAGATCTGGCACCACACCTTCTACAACGAGCTGCGCGTGGCCCCGGAGGAGCACCCAGTGCTGCTGACCGAGGCCCCCCTGAACCCCAAGGCCAACAGAGAGAAGATGACTCAGGTGAGGCTCGGCCGACGCCCGTGCTCCTCCCGTCCTTTCCCCAGTCATTTTCTGCCCGGCTTGATTTCTGACATTT
+
BABBBFFFFFFFGGGGGGGGGGGHGHHHHHHHHHHHHGHHHGHHHGHHHGHHGGGGGHHHHHHHHHHFGHHHHGHHHGGHHHHHHHHHGGGGGHHGGGFGGGHHGGGGGGGGHHGHGGHFHHHHHHHGHHGGGGGGGGGGGGGGHHGGGGHGHHG?FGGEFFGGGGGGGGGGGGGGGGFGGGGGFFFFFDFFFFFF;AAEFFFFFFFEDFDFFFFFFFD/B//BFFFBBBFFD=BABFAFFEFFB/BFFF/
@M05620:45:000000000-G6HP7:1:1101:22191:7096 1:N:0:137
CATCCTGACCCTGAAGTACCCCATTGAGCATGGCATCGTCACCAACTGGGACGACATGGAGAAGATCTGGCACCACACCTTCTACAACGAGCTGCGCGTGGCCCCGGAGGAGCACCCAGTGCTGCTGACCGAGGCCCCCCTGAACCCCAAGGCCAACAGAGAGAAGATGACTCAGGTGAGGCTCGGCCGACGCCCGTGCTCCTCCCGTCCTTTCCCCAGTCATTTTCTGCCCGGCTTGATTTCTGACATTA
+
CCCCCFFFFFFFGGGGGGGGGGGHHHHHHHHHHHHHHGHHHGHHHGHHHHHHGGGGGHHHHHHHHHHHHHHHHGHHHGGHHHHHHHHHGGGGGHHGGGGGGGHHGGGGGGGGHHHHGGHHHHHHHHHHHHGGGGGGGGGGGGHHHHGGGGHGHHGGGGGGGGGGGGGGGGGGGGGGHGGGGGGGFFFFFFFFFFFFFFFFFFFFFFFFFFFFFFFFFFFFFFFFFFFFFFFFFFFFFFFFFFFFFFFFFF0
@M05620:45:000000000-G6HP7:1:1101:17363:7112 1:N:0:137
ATCTCTATCTCCTAAAAACCTGTTTAGATTTGGAGATAGACCTTCAGGTTTTTCATCATTTTCTGCATGAATTATACATTGACCACGTGGTCAGTTTGCAGCATTCTGTTATTTTGTTTGACAGAGTGTCTTGTTGAGAACATATGTAGGACATGATTTTTTCCTGCAACAGGGAAAATAAAGTATAAGTTTTAAAGATTTATTCTTTAATAAAGGATCTCAAAGCCAGCTTTAGAAAAAGGAAGAAAGGG
+
CCCCCFFFFFFFGGGGGGGGGGHHHHHHHHHHGGHHHHHHHHHHHHHHHHHGGHFHHHHHHHHHIHHHHHHHHHHHHHHHHHHHHHGHHGHHHHHHHHGHHHFGHHHHHHHHHHHHHHHHEFFHEHHHHGHHHHHHGHEGH?GGHHGFGHHHHHHHHHHHHGHHHHHGHHHHHGGHHHGG@FGHHHHHHHHHHDGHHGHHHGHHHHHHHHHHHGHEGHHHHHHHHFHHHGHHHFH0DGHGGG/GAHHHHHG
@M05620:45:000000000-G6HP7:1:1101:11887:7122 1:N:0:137
AAACCAAGCAGACACTCACCGCTCCCTCGCCACAGGCCAATAGTTTGTCCTCACTGAGTTGGCAACAAGTGGCTGCTGTGGCTGCCATTTTTCTGGTGATGGCCATCAGCTCCGACGAGGTCAGCTGGGGGGCTTTCTTTGTGTAAGCAACGAGAAACCTGAAAGAAGCATTTTTTAACTAAGTCCTGCTGAGTCATTCATGAGTTTTTAGCCGCCTTGCTTCTTCTCACAGACTCTCTACTCTCATGCCA
+
CBCCCCCFCFFFGGGGGGGGGGGGGGHHGGGGGHHHGGHHHHHHHHHHHHHFHHHHHHHHHHHHHHHHHHHHGHGGHHHHHHHGGHGHHHHHHHHHHHGHHHHHHHHHHHHHHGGGGGGGFHHHHHHHGGGGGGGGGGGGGGGGGGFFFFFFFFFFFFFFFFFFFFFFFFFFFFFFFFFFFFFFFFFFFFFFFBFFFFFFFFFFFFFFFFFFFFFFFFFFFFFFFFFFFFFFFFFFFFFFFFFFFFFFFF/
@M05620:45:000000000-G6HP7:1:1101:17360:7129 1:N:0:137
ATCTCTATCTCCTAAAAACCTGTTTAGATTTGGAGATAGACCTTCAGGTTTTTCATCATTTTCTGCATGAATTATACATTGACCACGTGGTCAGTTTGCAGCATTCTGTTATTTTGTTTGACAGAGTGTCTTGTTGAGAACATATGTAGGACATGATTTTTTCCTGCAACAGGGAAAATAAAGTATAAGTTTTAAAGATTTATTCTTTAATAAAGGATCTCAAAGCCAGCTTTAGAAAAAGGAAGAAAGGG
+
CDCCCFFFFFFFGGGGGGGGGGHHHHHHHHHHHHHHHHHHHHHHHHHHHHHGGHHHHHIHIHIIHHHHHHHHHHHHHHHHHHHHHHGGHGHHHHHHHHHHHHHHHHHHHHHHHHHHHHHHGHHHHHHHHHHHHHHHGHHHHCGHHHHHHHGHHHHHHHHHHGHHHHHHHHHHHGGHHHHHHHHHHHHHHGHHHGHHHGHHHHHHHHHHHHHHHGHHHHHGHGHHHGHHHGHHHHHHHHHHGGFFHHHHHHG
@M05620:45:000000000-G6HP7:1:1101:10924:7130 1:N:0:137
TACCTGTACTGGGGAAGCAATCGCCATTCCTACCCTAAAGATCGGAAGAGCACACGTCTGAACTCCAGTCACAGCGATAGATCTCGTATGCCGTCTTCTGCTTTAAAAAAAAAAATTTCTTTTTTTTTCCCTCTTTTCTTTTTTCTCCCCTCTATCTTCCCTTCTTTTTTCCTTCCCCCTTTCCCCTCCCTTCTCCTTTTTCCCTCTTTCTTCTTTCCTCCCTTCTCTCCCCTCCCTCTTTCTCCCCCTTC
+
BBBBBFFFFFFFGGFGEGGGGGGDEGGHHHHHGHHHHGFHHHGHGFEEFHFHHHHGEGHGFFHHHHHHHHHHFFE0EEEGFEGGHCFFGFHHGE@GFFGFGHH434?E?>/<///0<>@@>@22<><-<<11>0<1=><0D=D-<0<DF:/:/00000;CCF0:C;;00-;FB0CFGGD-.0;0CFFEA./;9:BF///9F/9B/9.://BBFFFFF/99:AF/BBFBBB/...;9.;FF/BB99/:99.;
@M05620:45:000000000-G6HP7:1:1101:21208:7154 1:N:0:137
AAACCAAGCAGACACTCACCGCTCCCTCGCCACAGGCCAATAGTTTGTCCTCACTGAGTTGGCAACAAGTGGCTGCTGTGGCTGCCATTTTTCTGGTGATGGCCATCAGCTCCGACGAGGTCAGCTGGGGGGCTTTCTTTGTGTAAGCAACGAGAAACCTGAAAGAAGCATTTTTTAACTAAGTCCTGCTGAGTCATTCATGAGTTTTTAGCCGCCTTGCTTCTTCTCACAGACTCTCTACTCTCATGCCA
+
CCCCCBCFCFFFGGGGGGGGGGGGGGHHGGGGGHHHGGHHHHHHHHHHHHHHHHHHHHHHHHHHHHHHHHHHGHGGHHHHHHHGGHHHHHHHHHHHHHHHHHHHHHHHHHHHHGGGGGGGGHHHHHHHGGGGGGGGGGGGGGGGGGFFFFFFFFFFFFFFFFFFFFFFFFFFFFFFFFFFFFFFFFFFFFFFFFFFFFFFFFFFFFFFFFFFFFFFFFFFFFFFFFFFFFFFFFFFFFFFFFFFFFFFFFF
@M05620:45:000000000-G6HP7:1:1101:5600:7171 1:N:0:137
CATCCTGACCCTGAAGTACCCCATTGAGCATGGCATCGTCACCAACTGGGACGACATGGAGAAGATCTGGCACCACACCTTCTACAACGAGCTGCGCGTGGCCCCGGAGGAGCACCCAGTGCTGCTGACCGAGGCCCCCCTGAACCCCAAGGCCAACAGAGAGAAGATGACTCAGGTGAGGCTCGGCCGACGCCCGTGCTCCTCCCGTCCTTTCCCCAGTCATTTTCTGCCCGGCTTGATTTCTGACATTA
+
>AAAAFFFF>FCGGGGGGGGFEDHHHHHFGGHHGHHFGGHHGFGGGHHHHFGGEEEDGH3FCHHHFHHHHHGFEGGHEEGHHFHHHGCEFEEGFFGGGE@EEC?EECGGGGGHHFFDEHHGBHHGHHHHHGCCG?AAD@-@E/CCGGDDGHGEEGGFGGFF/CEFGBGFFGF0FBFC/CGGGEGBBEDBB@BBB?B99.A/FEFBE?FAADFB///;B.:FFFFFFFFBBFFF??B;=.;BB/BBBFFFF/
@M05620:45:000000000-G6HP7:1:1101:16145:7193 1:N:0:137
TACCTGTACTGGGGAAGCATTTGAATATCCCCCCATGGTGATGGGGACGGAGAACTGCTCCATAAACACAGGCAACGTGCCTAACTTTCCCGGGAAGATGAAGTCAAAGAGCGACCACAGCTCTTCGGAGGTTATTTTGCATCGGTGAGCCAGACAGAATGATCCGATGAGGGGTGCGAAACTATTTGAGGAAAGGAAGCACCTTTTTATTAAATTTACCTTTTAGCAATCGCCATTCCTACCCTAAAGAT
+
DDCCDFFFFFFFGGGGGGGGGGHHHHHHHHHGGGGHHHGHHHHHHGGGGGGGGHHHHHHHHHHHHHHHHHHHGHHHGHHHHHHHHHHHHHHGGGFGGHHHHHHHHHHHHHHHGGGGFHHHHHHHHHHGGGGEHHHHHHHHHHHGGGGGHGHHHHGHHHHHHHHHHHEGGHHHGGCEGGDAGGGGGGGGGGGCFGGGGFFGGGFFFFFFFFFFFFFFFFFFFFFFFFFFFFFFFFFFFFFFFFAFFFFFFFF
@M05620:45:000000000-G6HP7:1:1101:22911:7194 1:N:0:137
CATCCTGACCCTGAAGTACCCCATTGAGCATGGCATCGTCACCAACTGGGACGACATGGAGAAGATCTGGCACCACACCTTCTACAACGAGCTGCGCGTGGCCCCGGAGGAGCACCCAGTGCTGCTGACCGAGGCCCCCCAGAACCCCAAGGCCAACAGAGAGAAGATGACTCAGGTGAGGCTCGGCCGACGCCCGTGCTCCTCCCGTCCTTTCCCCAGTCATTTTCTGCCCGGCTTGATTTCTGACATTA
+
CDDDCFFFFFFFGGGGGGGGGGGHHHHHHHHHHHHHHGHHHGHHHGHHHHHHGGGGGHHHHHHHHHHHHHHHHGHHHGGHHHHHHHHHGGGGGHHGGGGGGGHHGGGGGGGGHHHHGGHHHHHHHHHHHHGGGGGGGGGGGGHHHHGGGGHGHGGGGGGGGGGGGGGGGGGGGGGGHGGGGGGFFFFFFFFFFFFFFFFFFFFFFFFFFFFFFFFFFFFFFFFFHHHHHFFFFFFFFFFFFFFFFFFFFF0
@M05620:45:000000000-G6HP7:1:1101:26098:7206 1:N:0:137
TACCTGTACTGGGGAAGAGTGTACAATCGCCATTCCTACCCTAAAGATCGGAAGAGCACACGTCTGAACTCCAGTCACAGCGATAGATCTCGTATGCCGTCTTCTGCTTGAAAAAAAAAAATCTCTGAGGTTATTTTGCATCGGTGAGCCAGACAGAATGATCCGATGAGGTGTGCGAAACTATTTGAGGCAAGGAATCACCTTTTTATCACATTTACCTTTTCGCCATCTCCATTCCTACCCTAACGATC
+
BBBBBFFFFFFFGGGGGFCFGGFFHFDEEFG2AEGEGHFFHGFGBGHFFHDEGDAFGHFHHGHECCAGHDGHFCAGGGGFGGGF1E3GH4FHFDFGEGEFFFG44BFDGHAFGHC/E/B</@FFH22@@/??GHGEH1??DHC?<..0>>0F0FH///GGGGFH.AEGGB/;.<.;.::@FHFBFFFBE/.:9;.9;0;;;BF0C0F.C0009;;BFFB/B/;/-9..9B/9B//;BFF/:AFFF....;;
@M05620:45:000000000-G6HP7:1:1101:18369:7213 1:N:0:137
AGATTACTGCAACAGTTCCCCCTGGACCTGGAAAAGTTTCTTGCCTGGCTTACAGAAGCTGAAACAACTGCCAATGTCCTACAGGATGCTACCCGTAAGGAAAGGCTCCTAGAAGACTCCAAGGGAGTAAAAGAGCTGATGAAACAATGGCAAGTAAGTCAGGCATTTCCGCTTTAGCACTCTTGTGGATCCAATTGAACAATTCTCAGCATTTGTACTTGTAACTGACAAGCCAGGGACAAAACAAAGAT
+
BBBBBFFFDF@FGGGGGGGGGGGGHHHHHHHHHHHHHHHHHHHHHHHHHHHHHHHHHHHHHHHHHHHHHHHHHHHHHHHHFHHHHHHHHHFHHHGGEFHHHHHHEGHHGHHHHHHHHHHGFH3FAFFGHFHHHGHHHHGHH?GHHHHHHHHHHGHHHHHHHHHHHHHHHHGGGGGHHHGHHHHHHHHGHHHHHCGHHGGHFHGHHHHHHHHHHHHHHFHHHFHGHHHGFHHHHGGGGG?EGGFGGGGGGFF
@M05620:45:000000000-G6HP7:1:1101:7352:7231 1:N:0:137
AAACCAAGCAGACACTCACCGCTCCCTCGCCACAGGCCAATAGTTTGTCCTCACTGAGTTGGCAACAAGTGGCTGCTGTGGCTGCCATTTTTCTGGTGATGGCCATCAGCTCCGACGAGGTCAGCTGGGGGGCTTTCTTTGTGTAAGCAACGAGAAACCTGAAAGAAGCATTTTTTAACTAAGTCCTGCTGAGTCATTCATGAGTTTTTAGCCGCCTTGCTTCTTCTCACAGACTCTCTACTCTCATGCCA
+
CCCCCCCFCFFFGGGGGGGGGGGGGGHHGGGGGHHHGGHHHHHHHHHHHHHHHHHHHHHHHHHHHHHHHGHHGHGGHHHHHHHGGHHHHHHHHHHHHHHHHHHHHHHHHHHHHGGGGGGGDHHHHHHHGGGGGGGGGGGGGGGGGGFFFFFFFFFFFFFFFFFFFFFFFFFFFFFFFFFFFFFFFFFFFFFFFFFFFFFFFFFFFFFFFFFFFFFFFFFFFFFFFFFFFFFFFFFFFFFFFFFFFFFFFFF
@M05620:45:000000000-G6HP7:1:1101:18363:7233 1:N:0:137
AGATTACTGCAACAGTTCCCCCTGGACCTGGAAAAGTTTCTTGCCTGGCTTACAGAAGCTGAAACAACTGCCAATGTCCTACAGGATGCTACCCGTAAGGAAAGGCTCCTAGAAGACTCCAAGGGAGTAAAAGAGCTGATGAAACAATGGCAAGTAAGTCAGGCATTTCCGCTTTAGCACTCTTGTGGATCCAATTGAACAATTCTCAGCATTTGTACTTGTAACTGACAAGCCAGGGACAAAACAAAGAT
+
BAABBFFFFFFFGGBBGGGGGGGGHHHHHHCGHHHHHHHHHHHHHHHHHHHHHHFGHHHHHHHHHHHHHHHHHHHHHHHHHHHHGHHHHHBGHHGFFGHHHGHHGHHHGHHHGHHGHHHHHH3F/?EFF4FGHGHHHHHHH3FHHHHHHHHGHGHHGHGGFGHHHHHHHHGGGGGHHHHHHHGHHHHGFHHHFCGHHHHHFGHHHHHHHGHHHHHHHGHHHHHHHHGFHFEGHEGFEDFGEACAFEEFBFC
@M05620:45:000000000-G6HP7:1:1101:4425:7246 1:N:0:137
ATCTCTATCTCCTAAAAACCTGTTTAGATTTGGAGATAGACCTTCAGGTTTTTCATCATTTTCTGCATGAATTATACATTGACCACGTGGTCAGTTTGCAGCATTCTGTTATTTTGTTTGACAGAGTGTCTTGTTGAGAACATATGTAGGACATGATTTTTTCCTGCAACAGGGAAAATAAAGTATAAGTTTTAAAGATTTATTCTTTAATAAAGGATCTCAAAGCCAGCTTTAGAAAAAGGAAGAAAGGG
+
ABABCFFFFFFFGGGGGGGGGGHHHHHHHHHHHHHHHHHHHHHHHHHHHHHGGHHHHHHHHHHHHHHHHHHHHGHHHHHHHGHHHHGGGGHHHHHHHHHHHHGHHHHHHHHHHHHHHHHHHGHHHGFGHHHHHHHHHHHFFHHHGHFDGHHHHHHHHHHHHGHHHHHGHHGHHGGHHFGHHHHGHHHHHHHHHHGHGFHHHHHHHHHHHFGGGFHHFHHHHGGHHFCGGCHHHHHHHGGHGGHHHHHHHGG
@M05620:45:000000000-G6HP7:1:1101:7937:7253 1:N:0:137
TACCTGTACTGGGGAAGCATCGCCCTTCCTACCCTAAAGATCGGAAAGCACCCGTCTGAACTCCAGTCACAGCGATAGATCTCGTATGCCGTCTTCTGCTTGAAAAAAAAAAACTATTTCCATATATGCCAAGCAGACATAGCCTTTCCTGAGTCAGCGGCAGACTCTCTCGAATCTCTCGATGCCGCTTATTACGCATTCTGACATTAGCTGGCGCTAAAAATAATTGTCTTGCAGTGTGGTAGACTGCT
+
AAAAAFFFFFFFFGFAAG1GGAEG0EGGHHFHHGHF01F1BFGF/AAGHFH/BEEGGG1DFFGGB1FFFGGFHG?GGE1GGHH0BEGHFHEEEFGFHHHHHH0111B/<E/B//112222222211111111/?000001111111111111010000.----../00000.0/0.00;0;9/0.0---..0000...9.0/////;//////-------///-/////////9///;/;:-;////////
@M05620:45:000000000-G6HP7:1:1101:4432:7265 1:N:0:137
ATCTCTATCTCCTAAAAACCTGTTTAGATTTGGAGATAGACCTTCAGGTTTTTCATCATTTTCTGCATGAATTATACATTGACCACGTGGTCAGTTTGCAGCATTCTGTTATTTTGTTTGACAGAGTGTCTTGTTGAGAACATATGTAGGACATGATTTTTTCCTGCAACAGGGAAAATAAAGTATAAGTTTTAAAGATTTATTCTTTAATAAAGGATCTCAAAGCCAGCTTTAGAAAAAGGAAGAAAGGG
+
CCCCCFFFFFFFGGGGGGGGGGHHHHHHHHHHGHGHHHHHHHHHHHHHHHHGGHHHHHHHHHHHHHHHHHHHHHHHHHHHHHHHHHGHHGHHHHHHHHHHHHHHHHHHHHHHHHHHHHHHHHHHGHHHHHHHFHHHHHHEFHHHHGGGHHHHHHHHHHHHHGHHHHHHHHHHHGGHHHGHHHHHHHHHHHHHHGHHHFGHHHHHHHHHHHGHHFHFHGHHHHHHHGHHHGHHHHFFHHGHGGGHHGHFBHD
@M05620:45:000000000-G6HP7:1:1101:22553:7282 1:N:0:137
CATCCTGACCCTGAAGTACCCCATTGAGCATGGCATCGTCACCAACTGGGACGACATGGAGAAGATCTGGCACCACACCTTCTACAACGAGCTGCGCGTGGCCCCGGAGGAGCACCCAGTGCTGCTGACCGAGGCCCCCCTGAACCCCAAGGCCAACAGAGAGAAGATGACTCAGGTGAGGCTCGGCCGACGCCCGTGCTCCTCCCGTCCTTTCCCCAGTCATTTTCTGCCCGGCTTGATTTCTGACATTA
+
BBBBBFFFFFFFGGGGGGGGGGEHHHFGGHGHGHHHHGHHFGHFHFHHHFFHGFGGGHHBGFFGHFHGHHHHHGHHHGGHHHHHHHHGGFGGGHHGGGGGGGHHGGCGGFFGHHHHGGHGGHHHHHHGHHGCCGGCDGC@DGGGHGGGGGHGHHGGGGFFFGGGGGGFGGGGFFGGFFFGFFGF@BED9>BFFFFCFDFFBFFFBADFDFFFFFFFFEFFFBFFFFB9FFFED==>B-.99BFFB/BBBB/
@M05620:45:000000000-G6HP7:1:1101:15926:7291 1:N:0:137
ATCTCTATCTCCTAAAAACCTGTTTAGATTTGGAGATAGACCTTCAGGTTTTTCATCATTTTCTGCATGAATTATACATTGACCACGTGGTCAGTTTGCAGCATTCTGTTATTTTGTTTGACAGAGTGTCTTGTTGAGAACATATGTAGGACATGCTTTTTTCCTGCAACAGGGAAAATAAAGTATAAGTTTTAAAGATTTATTCTTTAATAAAGGATCTCAAAGCCAGCTTTAGAAAAAGGAAGAAAGGG
+
BBBBBFFFFFFFGGGFFGFGGGHHHHGHHHHFFFHHHFHHGHHHH3DFHHHGGHBGH5GHHHHHGHBG5EGHHHHHHHHHD5FHHHFGGGHHHHHHGGHH3F?FHHHHGHFHHHHHHHHHHGFFHHHHHHHHHHHGGHGHHHHHGEF4?3GCGHH3BGHHHGHHHHHHHGHHEGGHHHGH<GHGHHHGGGHHHGB?D1DHHHHHHHHHHGHGGFHEFHHGHBD0=CHHHGHHH0G00:C.CEC/;.CC/.C
@M05620:45:000000000-G6HP7:1:1101:15901:7296 1:N:0:137
ATCTCTATCTCCTAAAAACCTGTTTAGATTTGGAGATAGACCTTCAGGTTTTTCATCATTTTCTGCATGAATTATACATTGACCACGTGGTCAGTTTGCAGCATTCTGTTATTTTGTTTGACAGAGTGTCTTGTTGAGAACATATGTAGGACATGATTTTTTCCTGCAACAGGGAAAATAAAGTATAAGTTTTAAAGATTTATTCTTTAATAAAGGATCTCAAAGCCAGCTTTAGAAAAAGGAAGAAAGGG
+
AAABBFFFFFFFGGFGGGGGGGHHHDHFHHHHHFHFGEHGHHHHHHHHHHHGGHHHHHHHHHHHHHHHHFGHHHHGHHHHFFGHEHFGHGHHHHHHHGHHGH1GHHHHHHHHHHHHHHHHHGGHHHHHHHHHHHHHHHHHHHHHHHGEGGHHHHHEHHHHHGHHHHHHHHHFHGGHCHF2@@FGHHGHHHHHH<FGG?GHHFHHHHHHHFGG1GGHHHHHGGFHHHHHGGHHHFHBGGHHGCHHHHFGEFG
@M05620:45:000000000-G6HP7:1:1101:4634:7305 1:N:0:137
CATCCTGACCCTGAAGTACCCCATTGAGCATGGCATCGTCACCAACTGGGACGACATGGAGAAGATCTGGCACCACACCTTCTACAACGAGCTGCGCGTGGCCCCGGAGGAGCACCCAGTGCTGCTGACCGAGGCCCCCCTGAACCCCAAGGCCAACAGAGAGAAGATGACTCAGGTGAGGCTCGGCCGACGCCCGTGCTCCTCCCGTCCTTTCCCCGGTCATTTTCTGCCCGGCTTGATTTCTGACATTA
+
BBBCBFFFFFFFGGGGGGGGGGGHHHHHHHHHHHHHHGHHHGHHHGHHHHHHGGGGGHHHHHHHHHHHHGHHHGHHHGGHHHHHHHHHGGGGGHHGGGGGGGHHGGGGGGGGHHHHGGHHHHHHHHHHHHGGGGGGGGGGGGHHHHGGGGHGHHGGGGGGGGGGGGGGGGGGGGGGGGGGGGGGFFFFFFFFFFFFFFFFFFFFFFFFFFFFFFFFF;ADFFFFFFFFFFFFFFFFFFFFFFFFFBFFFF/
@M05620:45:000000000-G6HP7:1:1101:15918:7307 1:N:0:137
ATCTCTATCTCCTAAAAACCTGTTTAGATTTGGAGATAGACCTTCAGGTTTTTCATCATTTTCTGCATGAATTATACATTGACCACGTGGTCAGTTTGCAGCATTCTGTTATTTTGTTTGACAGAGTGTCTTGTTGAGAACATATGTAGGACATGATTTTTTCCTGCAACAGGGAAAATAAAGTATAAGTTTTAAAGATTTATTCTTTAATAAAGGATCTCAAAGCCAGCTTTAGAAAAAGGAAGAAAGGG
+
DDCDCFFFFFFFGGGGGGGGGGHHHHHHHHHHHHHHHHHHHHHHHHHHHHHGGHHHHIHHHHIIHHHHHHHHHHHHHHHHHGHHHHGHHGHHHHHHHHHGHH1GHHHHHHHHHHHHHHHHHHHHHHHHHHHHHHHHHHGHHHHHHHHHHHHHHHHHHHHHHGHHHHHHHHHHHGGHHHHGGHHGHHHHHHHHHHFHHGHHHHHHHHHHHHHHHHHHHHHHHHHHHHHHHGHHHFHGHHHHGGHHHHHHHHG
@M05620:45:000000000-G6HP7:1:1101:26609:7334 1:N:0:137
ATCTCTATCTCCTAAAAACCTGTTTAGATTTGGAGATAGACCTTCAGGTTTTTCATCATTTTCTGCATGAATTATACATTGACCACGTGGTCAGTTTGCAGCATTCTGTTATTTTGTTTGACAGAGTGTCTTGTTGAGAACATATGTAGGACATGATTTTTTCCTGCAACAGGGAAAATAAAGTATAAGTTTTAAAGATTTATTCTTTAATAAAGGATCTCAAAGCCAGCTTTAGAAAAAGGAAGAAAGGG
+
AAAAAFFFFFFFGGGGGFGGGGGGHFHHFHHHHFGFCHHFHHHHHGHHHHHGGHFFHHHHHHHHHGFHHFGHHGGHHFHHHBDFFHGGHGHHGHFHHHGFHHFGGHHHHHHHHHGHHHHH3FFGEHGHHHHHHHHHFGEFC3FHGGFFGHFHHHHHHHHHHGHHHHHGFGHHHGGHHHGHGDGGHHHGG?GHHHHGGFGHHHHHHHHHHFGFDGHHEHHGHGDGGCHEGE0DHGHFFFHFEG/CGHHHHHG
@M05620:45:000000000-G6HP7:1:1101:22946:7349 1:N:0:137
CATCCTGACCCTGAAGTACCCCATTGAGCATGGCATCGTCACCAACTGGGACGACATGGAGAAGATCTGGCACCACACCTTCTACAACGAGCTGCGCGTGGCCCCGGAGGAGCACCCAGTGCTGCTGACCGAGGCCCCCCTGAACCCCAAGGCCAACAGAGAGAAGATGACTCAGGTGAGGCTCGGCCGACGCCCGTGCTCCTCCCGTCCTTTCCCCAGTCATTTTCTGCCCGGCTTGATTTCTGACATTA
+
DDDDDFFFFFFFGGGGGGGGGGGHHHHHHHHHHHHHHGHHHGHHHGHHHHHHGGGGGHHHHHHHHHHHHHHHHGHHHGGHHHHHHHHHGGGGGHHGGGGGGGHHGGGGGGGGHHHHGGHHHHHHHHHHHHGGGGGGGGGGGGHHHHGGGGHGHHGGGGGGGGGGGGGGGGGGGGGGHGGGGGGGFFFFFFFFFFFF@DFFFFFFFFFFFFFFFFFFFFFFFFFFHFFHFFFFFFFFFFFFFFFFFFFFFF0
@M05620:45:000000000-G6HP7:1:1101:4901:7352 1:N:0:137
ATCTCTATCTCTAAAAACCTGTTTAGATTTGGAGATAGACCTTCAGGTTTTTCATCATTTTCTGCATGAATTATACATTGACCACGTGGTCAGTTTGCAGCATTCTGTTATTTTGTTTGACAGAGTGTCTTGTTGAGAACATATGTAGGACATGATTTTTTCCTGCAACAGGGAAAATAAAGTATAAGTTTTAAAGATTTATTCTTTAATAAAGGATCTCAAAGCCAGCTTTAGAAAAAGGAAGAAAGGGG
+
BBBBBFFFFFFFGGGCGGGGGGHHDGGHHHHHHG4FGHGHHHHHHHHHHHGGHFHHHHHHHHHHHGFHHGHHDGFHHHHHHHHGHGHHGHHHHHHHHHHHGHHHHHHHHHHHHHHHHHFHHGH3GGHHHHHHHHHGHGGB3GFHHHFGGFCGHHDGHHHHGHHHBHFGFFGHGGAHHFGH@F>GGHEHFHHHHFHHHHHHHHHHHHHHHHGFFHFFHGFHHHHHGHHHGGHHFGHFHCFDGCCHHCBGAEC
@M05620:45:000000000-G6HP7:1:1101:26606:7354 1:N:0:137
ATCTCTATCTCCTAAAAACCTGTTTAGATTTGGAGATAGACCTTCAGGTTTTTCATCATTTTCTGCATGAATTATACATTGACCACGTGGTCAGTTTGCAGCATTCTGTTATTTTGTTTGACAGAGTGTCTTGTTGAGAACATATGTAGGACATGATTTTTTCCTGCAACAGGGAAAATAAAGTATAAGTTTTAAAGATTTATTCTTTAATAAAGGATCTCAAAGCCAGCTTTAGAAAAAGGAAGAAAGGG
+
CCBCCFFFFFFFGGGGGGGGGGGHHHHHHHHGHFHHHHHFHHHHHHHHHHHGGHHHHIHHHHIIIHHHHHHHHHHHHHHHHGHHGHGHHGHHHHHHHHHHHHHHHHHHHHHHHHHHHHHHFHHHGHHHHHHHHHHHHHH?F3FGHHHHHHHHHHHHHHHHHGHHHHHGHHHHHGGHHGGHFGHHHHHHHFHHHHHHHFGHHHHHHHHHHHHHGHHHGHHHHGGFHGHHHGHHHGHHHGHHDGHHHGHHHHG
@M05620:45:000000000-G6HP7:1:1101:4882:7354 1:N:0:137
ATCTCTATCTCTAAAAACCTGTTTAGATTTGGAGATAGACCTTCAGGTTTTTCATCATTTTCTGCATGAATTATACATTGACCACGTGGTCAGTTTGCAGCATTCTGTTATTTTGTTTGACAGAGTGTCTTGTTGAGAACATATGTAGGACATGATTTTTTCCTGCAACAGGGAAAATAAAGTATAAGTTTTAAAGATTTATTCTTTAATAAAGGATCTCAAAGCCAGCTTTAGAAAAAGGAAGAAAGGGG
+
ABAAAFFFFFFF5FEFGGGGGGHHGHHHHHHHGHHHHHGHHHHHHHHHGHGGHHHHHHHHHHHHGHHHGGHHGHHHHHHHGHHGGEGHGGHHHGHHHHHHHHHHHHHHHHHHHHHHHHHHHEHHHFGHHHHHHHHFHHF?BGFHHHGFB?FGHHGGHHHHGGFGHHFGFFHHGFHHGGHHGHFFHHFHFFHHGGFGGHHHHHHHHHGGHHHFGHHEGGGHFFHHFGGGAGHHGHFGGFFCFCCCCC/CGGG
@M05620:45:000000000-G6HP7:1:1101:27226:7358 1:N:0:137
CATCCTGACCCTGAAGTACCCCATTGAGCATGGCATCGTCACCAACTGGGACGACATGGAGAAGATCTGGCACCACACCTTCTACAACGAGCTGCGCGTGGCCCCGGAGGAGCACCCAGTGCTGCTGACCGAGGCCCCCCTGAACCCCAAGGCCAACAGAGAGAAGATGACTCAGGTGAGGCTCGGCCGACGCCCGTGCTCCTCCCGTCCTTTCCCCAGTCATTTTCTGCCCGGCTTGATTTCTGACATTA
+
>AABAFFFFFFFGGGGGAGGGGGHGHGHHHHHHHHCHEHHHGFHHGHHF2EGC?EGGHFFHHHFFHHHF5FHHGGHFGGHHHHGHHHH?EEEFGF>EE>//>GHGGCCFCDDHEHHGG/?FGHHHGBBGHCC-AGGGFCDDCGCFHGGGGG.;CG?AE;FFFGEGBGG0BFFFF9/FFFGGF?FC-;D-@@B@@F;@;DEFFFFFEAADFDFFFFFFFDFFFFEBBFF:BFFF-B9@-AFFFFB//;BBFB
@M05620:45:000000000-G6HP7:1:1101:10207:7367 1:N:0:137
ATCTCTATCTCCTAAAAACCTGTTTAGATTTGGAGATAGACCTTCAGGTTTTTCATCATTTTCTGCATGAATTATACATTGACCACGTGGTCAGTTTGCAGCATTCTGTTATTTTGTTTGACAGAGTGTCTTGTTGAGAACATATGTAGGACATGATTTTTTCCTGCAACAGGGAAAATAAAGTATAAGTTTTAAAGATTTATTCTTTAATAAAGGATCTCAAAGCCAGCTTTAGAAAAAGGAAGAAAGGG
+
BCBBCFFFFFFFGGGGGGGGGGHHHEHHHHHHHFHGHHHGHHHHHHHHHHHGGHFHHGHHHHHHHHHHHHHHHHHHHHHHHHHHHHGHHGHHHHHHHHHHHHAGHHHHHHHHHHHHHHHHHGHHEHHHHHHHHHHHHGHHGHHHHHG4GGHGHHHEHHHHHGHHHHHGHHHHHGGHHHFHF2DFGHGHGDGHHDFHHFHHHHGGHHHHFDGGHHHHGHHHHHFHHHGGHEHHHHE0=GGHGGBGHHHH/GF
@M05620:45:000000000-G6HP7:1:1101:4898:7376 1:N:0:137
ATCTCTATCTCTAAAAACCTGTTTAGATTTGGAGATAGACCTTCAGGTTTTTCATCATTTTCTGCATGAATTATACATTGACCACGTGGTCAGTTTGCAGCATTCTGTTATTTTGTTTGACAGAGTGTCTTGTTGAGAACATATGTAGGACATGATTTTTTCCTGCAACAGGGAAAATAAAGTATAAGTTTTAAAGATTTATTCTTTAATAAAGGATCTCAAAGCCAGCTTTAGAAAAAGGAAGAAAGGGG
+
CCCCCFFFFFFFGGGGGGGGGGHHGHHHHHHHHHHHHHHHHHHHHHHHHHGGHHHHHHHHHIIIHHHHHHHHHHHHHHHHGHHHHGHHGHHHHHHHHHHHHHHHHHHHHHHHHHHHHHHGHGHHHHHHHHHHHHHHHHHHHHHHHHHHGGHHHHHHHHHHGHHHHHHHHHHHGGHHHHHHHGHHHGHHGHHHHHHHGHHHHHHHHHHHHHHGHHGHHHHHHHHHHHHGFHHHHHGHHHGGGHHHHHHHFGF
@M05620:45:000000000-G6HP7:1:1101:24122:7379 1:N:0:137
ATCTCTATCTCCTAAAAACCTGTTTAGATTTGGAGATAGACCTTCAGGTTTTTCATCATTTTCTGCATGAATTATACATTGACCACGTTCCAGCGTGGTCAGTTTGCAGCATTCTGTTATTTTGTTTGACAGAGTGTCTTGTTGAGAACATATGTAGGACATGATTTTTTCCTGCAACAGGGAAAATAAAGTATAAGTTTTAAAGATTTATTCTTTAATAAAGGATCTCAAAGCCAGCTTTAGAAAAAGGA
+
CCCCCFFFFFFFGGGGGGGGGGHHHHHHHHHHHHHHHHHHHHHHHHHHHHHGGHHHHHHIHHIIIHHHHHHHHHHHHHHHHHHHHHGHHHHHHHGFGGHHHHHHHHHHHHHHHHHHHHHHHHHHHHHHHHHHHHHHHHHHHHHHHHHHHHHHHHHHHHHHHHHHHHHHHGHHHHHHHHHHHGGHHHHHHGHHHHHHHHHHHHHHHHHHHHHHHHHHHHHHHHHHHHHHHHHHHHHHHGHHHHHGGHHHGGH
@M05620:45:000000000-G6HP7:1:1101:27095:7387 1:N:0:137
CATCCTGACCCTGAAGTACCCCATTGAGCATGGCATCGTCACCAACTGGGACGACATGGAGAAGATCTGGCACCACACCTTCTACAACGAGCTGCGCGTGGCCCCGGAGGAGCACCCAGTGCTGCTGACCGAGGCCCCCCTGAACCCCAAGGCCAACAGAGAGAAGATGACTCAGGTGAGGCTCGGCCGACGCCCGTGCTCCTCCCGTCCTTTCCCCAGTCATTTTCTGCCCGGCTTGATTTCTGACATTA
+
AAABAD@DCFFFGFGFFGGGGGDGHGHGHHHHHGHHHGHHHGHHHGHHHHHHGEGGGHHHFFFHHHFHHHGHHGFHHGGHHHHHHHHHGGGGGHHGGGGGGGHHGGGCGGGGGHHHGGHHGHHGGGHHHHGGGGGFGGGGGGHHHHGGGDHEHHGGGGGGFFG?FFBFFFFFGGGG0CFFFGEFB=?DB?B?;B-B9;A.BFBFFFFFDA.FFF/9BBD9///9BFFFFFFFF?;;;B9FFFFFF/BBFB/
@M05620:45:000000000-G6HP7:1:1101:24144:7393 1:N:0:137
ATCTCTATCTCCTAAAAACCTGTTTAGATTTGGAGATAGACCTTCAGGTTTTTCATCATTTTCTGCATGAATTATACATTGACCACGTTCCAGCGTGGTCAGTTTGCAGCATTCTGTTATTTTGTTTGACAGAGTGTCTTGTTGAGAACATATGTAGGACATGATTTTTTCCTGCAACAGGGAAAATAAAGTATAAGTTTTAAAGATTTATTCTTTAATAAAGGATCTCAAAGCCAGCTTTAGAAAAAGGA
+
BAABAFFFFFFFGGGGGGGGGGGHHHHHHHHHHHHGHHHFHHHHHHHHHHHGGHHHHHHHHHHHHHHHHHHHHHHHHHHHHHGHHHGHGHHHHHGGGGHHHGHHHHHHHHGHHHHHHHHHHHHHHHHHFHHHHHHHHHHHHHHHHHHHHHHHHHHHHHFHHHGHHHHHHGHHHHHHHHHHHGGHHHHHHHHHHHHHHHHHHHHGHHHHHHHHHHHHHHHHHHHHHGHHHHFHHHHHHGHHHHHHHGHHGGH
@M05620:45:000000000-G6HP7:1:1101:6296:7394 1:N:0:137
TACCTGTACTGGGGAAGCATTTGAATATCCCCCCATGGTGATGGGGACGGAGAACTGCTCCATAAACACAGGCAACGTGCCTAACTTTCCCGGGAAGATGAAGTTCGGAGGTTATTTTGCATCGGTGAGCCAGACAGAATGATCCGATGAGGGGTGCGAAACTATTTGAGGAAAGGAAGCACCTTTTTATTAAATTTACCTTTTAGCAATCCCATTCCTACCCTAAAGATCGGAAGAGCACACGTCTGAAC
+
AAAAAFFFFFFFCGFGGGGGGGHC5GFHHHHGGFGHHHGHGHHHHGGGGGEGGHHHHHHHHHHHHHHHHHHHGGHHGHHHHHGHHHHHHGHGGGEEGGHHGFFHHHGGGGG?GHHHHHHGHHHGGEGGHHHHHGGHGGHHH1FGGFDGFGGGDGGGGDDFGGHGHHHHFGHGFGGHGFAEFGGGGGGGGGGGGGFGGGFFGGGGGGGGGGGBFBFFBFFFF.AFFFFFBFFFFAEDFFFFFFFBFE9E9B;
@M05620:45:000000000-G6HP7:1:1101:10208:7395 1:N:0:137
ATCTCTATCTCCTAAAAACCTGTTTAGATTTGGAGATAGACCTTCAGGTTTTTCATCATTTTCTGCATGAATTATACATTGACCACGTGGTCAGTTTGCAGCATTCTGTTATTTTGTTTGACAGAGTGTCTTGTTGAGAACATATGTAGGACATGATTTTTTCCTGCAACAGGGAAAATAAAGTATAAGTTTTAAAGATTTATTCTTTAATAAAGGATCTCAAAGCCAGCTTTAGAAAAAGGAAGAAAGGG
+
BCBCBFFFFFFFGGGGGGGGGGHHHHHHHHHHHGHHHGHHHHHHHHHHHHHGGHHHHGHHHHHHHHHHHHHHHHHHHHHHHHHHHHGHHGHHHHHHHHHHHH1FHHHHHHHHHHHHHHHHHHHHGHHHHHHHHHHHHHHHHHHHHHHBGHHHHHHFHHHHHGHHHHHHHHHGHGGHEHGHBGGHHHHHHGHHH?FGHGHHHHHHHHHHHHHGGGHHHHHHHHHHHHHHHGHHHFFCGHHHGGFHHHHHGHG
@M05620:45:000000000-G6HP7:1:1101:6313:7400 1:N:0:137
TACCTGTACTGGGGAAGCATTTGAATATCCCCCCATGGTGATGGGGACGGAGAACTGCTCCATAAACACAGGCAACGTGCCTAACTTTCCCGGGAAGATGAAGTTCGGAGGTTATTTTGCATCGGTGAGCCAGACAGAATGATCCGATGAGGGGTGCGAAACTATTTGAGGAAAGGAAGCACCTTTTTATTAAATTTACCTTTTAGCAATCCCATTCCTACCCTAAAGATCGGAAGAGCACACGTCTGAAC
+
BBBBBFFFFFFFGGGGGGGGGGHHHHHHHHHGGGGHHHGHHHHHHGGGGGGGGHHHHHHHHHHHHHHHHHHHGHHHGHHHHHHHHHHHHHHGGGEGGHHHHHHHHHGGGGGFHHHHHHHHHHHGGGGGHHHHHGFHHHHHH1GHHHGGGHHHGGGGGGDGGGHGHHHHHGHHHHHHHGGGGGGGGGGGGGGGFGGGGGGGGGGGGGGGGGGGGFFFFFFFFFFFFF/BFFFFF?FFFFFFFFFFFFFFFFF
@M05620:45:000000000-G6HP7:1:1101:19247:7403 1:N:0:137
CATCCTGACCCTGAAGTACCCCATTGAGCATGGCATCGTCACCAACTGGGACGACATGGAGAAGATCTGGCACCACACCTTCTACAACGAGCTGCGCGTGGCCCCGGAGGAGCACCCAGTGCTGCTGACCGAGGCCCCCCTGAACCCCAAGGCCAACAGAGAGAAGATGACTCAGGTGAGGCTCGGCCGACGCCCGTGCTCCTCCCGTCCTTTCCCCAGTCATTTTCTGCCCGGCTTGATTTCTGACATTT
+
CCCCCFFFFFFFGGGGGGGGGGGHHHHHHHHHHHHHHGHHHGHHHGHHHHHHGGGGGHHHHHHHGHHHHHHHHGHHHGGHHHHHHHHHGGGGGHHGGGGECGHHGGGGGGGGHHHHGGHHHHHHHHHHHHGGGGGGGGGGGGHHHHGGGGHGHHGGGGGGGGGGGGGGGGGGGGGGGGGGGGGGFFFFFFFFFFFFCFFFFFFFFFFFFFFFFFFFFFFFFFFFFFFFFFFFFFFFFA;BFFBFFFFFFF0
@M05620:45:000000000-G6HP7:1:1101:24112:7403 1:N:0:137
ATCTCTATCTCCTAAAAACCTGTTTAGATTTGGAGATAGACCTTCAGGTTTTTCATCATTTTCTGCATGAATTATACATTGACCACGTTCCAGCGCGGTCAGTTTGCAGCATTCTGTTATTTTGTTTGACAGAGTGTCTTGTTGAGAACATATGTAGGACATGATTTTTTCCTGCAACAGGGAAAATAAAGTATAAGTTTTAAAGATTTATTCTTTAATAAAGGATCTCAAAGCCAGCTTTAGAAAAAGGA
+
CCCCBFFFFFFFGGGGGGGGGGHHHHHHHHHHHHHHHHHHHHHHHHHHHHHGGHHHHHHHHIIHHHHHHHHHHHHHHHHHHGHHHHGGHHHHHHG0>EEFEHGHHHHHHHHHHHHHHHHHHHHHHHHHGHHHHHGHHHHHHHHHHHHHHHGHHHHDHHHHHHGHHHHHHGHHHHHHHHHHHGGHHHHHHHHFGHHHH>GHHGGHHHHHHHHHHFHHGHHHHHGHHHHHHGGHHHHHHGHHHGGGGGGGGGG
@M05620:45:000000000-G6HP7:1:1101:27081:7410 1:N:0:137
CATCCTGACCCTGAAGTACCCCATTGAGCATGGCATCGTCACCAACTGGGACGACATGGAGAAGATCTGGCACCACACCTTCTACAACGAGCTGCGCGTGGCCCCGGAGGAGCACCCAGTGCTGCTGACCGAGGCCCCCCTGAACCCCAAGGCCAACAGAGAGAAGATGACTCAGGTGAGGCTCGGCCGACGCCCGTGCTCCTCCCGTCCTTTCCCCAGTCATTTTCTGCCCGGCTTGATTTCTGACATTA
+
DDDDDFFFFFFFGGGGGGGGGGGHHHHHHHHHHHHHHGHHHGHHHGHHHHHHGGGGGHHHHHHHHHHHHHHHHGHHHGGHHHHHHHHHGGGGGHHGGGGGGGHHGGGGGGGGHHHHGGHHHHHHHHHHHHGGGGGGGGGGGGHHHHGGGGGGHHGGGGGGGGGGGGGGGGGGGGGGGGGGGGGGFFFFFFFFFFFFCDDFFFFFFFFFFFFFFHFFFFFFFFFFFFFHFFFFFFFFFFFFFFFFB<FFFF0
@M05620:45:000000000-G6HP7:1:1101:6308:7418 1:N:0:137
TACCTGTACTGGGGAAGCATTTGAATATCCCCCCATGGTGATGGGGACGGAGAACTGCTCCATAAACACAGGCAACGTGCCTAACTTTCCCGGGAAGATGAAGTTCGGAGGTTATTTTGCATCGGTGAGCCAGACAGAATGATCCGATGAGGGGTGCGAAACTATTTGAGGAAAGGAAGCACCTTTTTATTAAATTTACCTTTTAGCAATCCCATTCCTACCCTAAAGATCGGAAGAGCACACGTCTGAAC
+
ABBBBFFFFFFFGEFGEGGGGGHF5GHHHHHGGGGHHHGHHHHHHGGGGGGGGHHHHHHHHHHHHHHHHGHHGHHHCHHHHHHHHHHHHHHGGGGGGHHHHHGHHHGGGGCCGHHHHHHHHHHGGGGGHHHHHGFHHHHHHBGHHHGGFHHHGGGGGGGCGGHHHHHGGCGHHHHHGGGGGGGGGGGGGGGFFBFGGFFGGGGGGGGGGGGGGFFFFFFFFFFFFF/:FFFFFBEDFFFFFFFBFFFFFFF
@M05620:45:000000000-G6HP7:1:1101:22909:7420 1:N:0:137
CATCCTGACCCTGAAGTACCCCATTGAGCATGGCATCGTCACCAACTGGGACGACATGGAGAAGATCTGGCACCACACCTTCTACAACGAGCTGCGCGTGGCCCCGGAGGAGCACCCAGTGCTGCTGACCGAGGCCCCCCTGAACCCCAAGGCCAACAGAGAGAAGATGACTCAGGTGAGGCTCGGCCGACGCCCGTGCTCCTCCCGTCCTTTCCCCAGTCATTTTCTGCCCGGCTTGATTTCTGACATTT
+
CCCCCFFFFFFFGGGGGGGGGGGHHHHHHHHHHHHHHGHHHGHFGGHHHHHHGGGGGHHHHHHHGHHHHHHHHGHHHGGHHHHHHHGHGGGGGHHGGGGGGGHHGGGGGGFGHHHHGGHHHHHHHHHHHHGGGGGGGGGGGGHGHHGGGGHGHHGGGGGGGGGGGGGGGGGGGGGGGGGGGGGGFFFFFDFFFFFF>DFFFFFFFFFFFFFFFFFFFFBFFFFFFFFFFFFFFFF@CA.BFFFFB0B0BF0
@M05620:45:000000000-G6HP7:1:1101:17457:7424 1:N:0:137
CATCCTGACCCTGAAGTACCCCATTGAGCATGGCATCGTCACCAACTGGGACGACATGGAGAAGATCTGGCACCACACCTTCTACAACGAGCTGCGCGTGGCCCCGGAGGAGCACCCAGTGCTGCTGACCGAGGCCCCCCTGAACCCCAAGGCCAACAGAGAGAAGATGACTCAGGTGAGGCTCGGCCGACGCCCGTGCTCCTCCCGTCCTTTCCCCAGTCATTTTCTGCCCGGCTTGATTTCTGACATTA
+
CDDCDFFFFFFFGGGGGGGGGGGHHHHHHHHHHHHHHGHHHGHHHGHHHHHHGGGGGHHHHHHHHHHHHHHHHGHHHGGHHHHHHHHHGGGGGHHGGGGGGGHHGGGGGGGGHHHHGGHHHHHHHHHHHHGGGGGGGGGGGGHHHHGGGGHGHHGGGGGGGGGGGGGGGGGGGGGGHGGGGGGGFFFFFFFFFFFFFFFFFFFFFFFFFFFFFFFFFFFFFFFFFFFFFFFFBCFFFFAFFFFFFBFFFF0
@M05620:45:000000000-G6HP7:1:1101:13486:7425 1:N:0:137
CATCCTGACCCTGAAGTACCCCATTGAGCATGGCATCGTCACCAACTGGGACGACATGGAGAAGATCTGGCACCACACCTTCTACAACGAGCTGCGCGTGGCCCCGGAGGAGCACCCAGTGCTGCTGACCGAGGCCCCCCTGAACCCCAAGGCCAACAGAGAGAAGATGACTCAGGTGAGGCTCGGCCGACGCCCGTGCTCCTCCCGTCCTTTCCCCAGTCATTTTCTGCCCGGCTTGATTTCTGACATTA
+
A?AAAFFFCFFFGB1FGDGGGGEGHGFHG1FHHFFHHAGHCEHF/EHHHAECE?EEFHHBFGCGFGHHHGHHHGGHHGGHHHHHHHHHGGEEGHHGG@EG/EGHGGG?CGFFHHHHGEHGFGFHHHG1FHC-CGGGGGGGGEGHHHGGA.;.GHGGGGGFGBBE/CBGFFGGGFFGFBB9CCEF@;AB--;@@@@?@FFFFFFFFFFABFFFFFFFFBBFFFFFFFFFF/BFB@@?@;;9FFFF//;/BF/
@M05620:45:000000000-G6HP7:1:1101:13511:7425 1:N:0:137
CATCCTGACCCTGAAGTACCCCATTGAGCATGGCATCGTCACCAACTGGGACGACATGGAGAAGATCTGGCACCACACCTTCTACAACGAGCTGCGCGTGGCCCCGGAGGAGCACCCAGTGCTGCTGACCGAGGCCCCCCTGAACCCCAAGGCCAACAGAGAGAAGATGACTCAGGTGAGGCTCGGCCGACGCCCGTGCTCCTCCCGTCCTTTCCCCAGTCATTTTCTGCCCGGCTTGATTTCTGACATTT
+
BABBBFFFFFFFGGGGGGGGGGGHHHGHHHHHHGHHHGHHHGHHHGHHHHGAFGGGGHGHHHHHHHHHGHHHHGHHHGGHGHHHHHHHGGFGGHHGEGEGGGFHGGGGGGGGHHHHGGHHHHHHHHHHHHGGGGGGGGGGGGHHHHGGGGHGHGGGGGGFGBGGFGGFGGGGGGGGGGGFGGEFFFFFF=DDFFFFFDFFFFFFFFFEFFDFFFFFB.:BF/BFFFFFFBFFFFF-BC.9FFFFB:B/BF/
@M05620:45:000000000-G6HP7:1:1101:23853:7426 1:N:0:137
AAACCAAGCAGACACTCACCGCTCCCTCGCCACAGGCCAATAGTTTGTCCTCACTGAGTTGGCAACAAGTGGCTGCTGTGGCTGCCATTTTTCTGGTGATGGCCATCAGCTCCGACGAGGTCAGCTGGGGGGCTTTCTTTGTGTAAGCAACGAGAAACCTGAAAGAAGCATTTTTTAACTAAGTCCTGCTGAGTCATTCATGAGTTTTTAGCCGCCTTGCTTCTTCTCACAGACTCTCTACTCTCATGCCA
+
CCCCCDDFDFFFGGGGGGGGGGGGGGHHGGGGGHHHGGHHHHHHHHHHHHHHHHHHHHHHHHHHHHHHHHHHGHGGHHHHHHHGGHHHHHHHHHHHHHHHHHHHHHHHHHHHHGGGGGGGGHHHHHHHGGGGGGGGGGGGGGGGGGFFFFFFFFFFFFFFFFFFFFFFFFFFFFHFFFFHHFFFFFFFFFFFFFFFFFFHHHHFFFFFFFFFFFFFFFFFHHHFFFFFHFFFFFFFFFFFFFFFFFFFFFF
@M05620:45:000000000-G6HP7:1:1101:25030:7430 1:N:0:137
TACCTGTACTGGGGAAGCATTTGAATATCCCCCCATGGTGATGGGGACGGAGAACTGCTCCATAAACACAGGCAACGTGCCTAACTTTCCCGGGAAGATGAAGTTCGGAGGTTATTTTGCATCGGTGAGCCAGACAGAATGATCCGATGAGGGGTGCGAAACTATTTGAGGAAAGGAAGCACCTTTTTATTAAATTTACCTTTTAGCAATCGCCATTCCTACCTAAAGATCGGAAGAGCACACGTCTGAAC
+
BCCCCFFFFFFFGGGGGGGGGGHHHHHHHHHGGGGHHHGHHHHHHGGGGGGGGHHHHHHHHHHHHHHHHHHHGHHHGHHHHHHHHHHHHHHGGGGGGHHHHHHHHHGGFGGEHHHHHHHHHHHGGGGGHHHHHHGHHHHHHHHHHHGGGEHHGGFGGGEGGGHHHHHHHGHHHHHHGFFGGGGGGGGGGGGFGGGGGGGGGGGGGGGGGGGGGFFFFFFFFFFFBFBFFFFFFFFFFFFFFFFFFFFFFFB
@M05620:45:000000000-G6HP7:1:1101:18980:7430 1:N:0:137
AGATTACTGCAACAGTTCCCCCTGGACCTGGAAAAGTTTCTTGCCTGGCTTACAGAAGCTGAAACAACTGCCAATGTCCTACAGGATGCTACCCGTAAGGAAAGGCTCCTAGAAGACTCCAAGGGAGTAAAAGAGCTGATGAAACAATGGCAAGTAAGTCAGGCATTTCCGCTTTAGCACTCTTGTGGATCCAATTGAACAATTCTCAGCATTTGTACTTGTAACTGACAAGCCAGGGACAAAACAAAGAT
+
CCCCDFFFFFFFGGGGGGGGGGGGHHHHHHHHHHHHHHHHHHHHHHHHHHHHHHHHHHHHHHHHHHHHHHHHHHHHHHHHHHHHHHHHHHHHHHGGGGHHHHHHGHHHGHHHHHHHHHHHHHHGGFGGHHHHHGHHHHGHHHHHHHHHHHHHHGHHHHHHHHGHHHHHHHGGGGGHHHHHHHHHHGHGHHHHGHHHHHFHHHHHHHHHHHHHHHHHHGHHHHHHHHHGHGHHHGGGGGGGFGFGGGGGGGF
@M05620:45:000000000-G6HP7:1:1101:22922:7433 1:N:0:137
CATCCTGACCCTGAAGTACCCCATTGAGCATGGCATCGTCACCAACTGGGACGACATGGAGAAGATCTGGCACCACACCTTCTACAACGAGCTGCGCGTGGCCCCGGAGGAGCACCCAGTGCTGCTGACCGAGGCCCCCCTGAACCCCAAGGCCAACAGAGAGAAGATGACTCAGGTGAGGCTCGGCCGACGCCCGTGCTCCTCCCGTCCTTTCCCCAGTCATTTTCTGCCCGGCTTGATTTCTGACATTT
+
CCCCCFFFFFFFGGGGGGGGGGGHHHHHHHHHHHHHHGHHHGHHHGHHHHHHGGGGGHHHHHHHHHHHHHHHHGHHHGGHHHHHHHHHGGGGGHHGGGGGGGHHGGGGGGGGHHHHGGHHHHHHHHHHHHGGGGGGGGGGGGHGHHGGGGHGHHGGGGGGGGGGGGGGGGGGGGGGGGGGGGGGFFFFFDFFFFFFDFFFFFFFFFFFFFFFFFFFFFFFFFFFFFFFFFFFBFFFFFAFFFFFFBFFFF0
@M05620:45:000000000-G6HP7:1:1101:22832:7434 1:N:0:137
ATCTCTATCTCCTAAAAACCTGTTTAGATTTGGAGATAGACCTTCAGGTTTTTCATCATTTTCTGCATGAATTATACATTGACCACGTGGTCAGTTTGCAGCATTCTGTTATTTTGTTTGACAGAGTGTCTTGTTGAGAACATATGTAGGACATGATTTTTTCCTGCAACAGGGAAAATAAAGTATAAGTTTTAAAGATTTATTCTTTAATAAAGGATCTCAAAGCCAGCTTTAGAAAAAGGAAGAAAGGG
+
CCCCCFFFFFFFGGGGGGGGGGHHHHHHHHHHHHHHHHHHHHHHHHHHHHHGGHHHHHIHHHIHHHHHHHHHHHHHHHHHHHHHHHGHHGHHHHHHHHHHHGHHHHHHHHHHHHHHHHHHGHHHHHGHHHHHHHHHGHGDGFHHHHHHHHHHHHHHHHHHHGHHHHHHHHGHHGGHHHHHHHHHHHHHHGHHHHHHHGHHHHHHHHHHHHHHHGHHGHHHHGGHHGHHHGHHHHHHGHGHGGEHHHHHHHG
@M05620:45:000000000-G6HP7:1:1101:13499:7439 1:N:0:137
CATCCTGACCCTGAAGTACCCCATTGAGCATGGCATCGTCACCAACTGGGACGACATGGAGAAGATCTGGCACCACACCTTCTACAACGAGCTGCGCGTGGCCCCGGAGGAGCACCCAGTGCTGCTGACCGAGGCCCCCCTGAACCCCAAGGCCAACAGAGAGAAGATGACTCAGGTGAGGCTCGGCCGACGCCCGTGCTCCTCCCGTCCTTTCCCCAGTCATTTTCTGCCCGGCTTGATTTCTGACATTA
+
CCCCCFFFFFFFGGGGGGGGGGGHHHHHHHHHHHHHHGHHHGHHHGHHHHHHGGGGGHHHHHHHHHHHHHHHHGHHHGGHHHHHHHHHGGGGGHHGGGGGGGHHGGGGGGGGHHHHGGHHHHHHHHHHHHGGGGGGGGGGGGHHHHGGGGHGHHGGGGGGGGGGGGGGGGGGGGGGGGGGGEGGFFFFFFFFFFFFFFFFFFFFFFFFFFFFFFFFFFFFFFFFFFFFFFFFFFFFFFAFFFFFFFFFFF0
@M05620:45:000000000-G6HP7:1:1101:22901:7441 1:N:0:137
CATCCTGACCCTGAAGTACCCCATTGAGCATGGCATCGTCACCAACTGGGACGACATGGAGAAGATCTGGCACCACACCTTCTACAACGAGCTGCGCGTGGCCCCGGAGGAGCACCCAGTGCTGCTGACCGAGGCCCCCCTGAACCCCAAGGCCAACAGAGAGAAGATGACTCAGGTGAGGCTCGGCCGACGCCCGTGCTCCTCCCGTCCTTTCCCCAGTCATTTTCTGCCCGGCTTGATTTCTGACATTT
+
BAABBFFFFFFFGGGGGFGGGGGHHHHGHHHHHHHHHGHHHGHHHGHHFHHHGGGGGHHHHHHHHHHHHHHHHGHHHGGHHHHHHHHHGGFGGHHGGEEGGGHHGGGGGGGGGHHHGGHGFGHHHHHGHHGGGGGGGGGGGGHHHHGGGGHGHHGGGGGGGGGGGGGGFFGGGGGGGGGGGGGGFFEDACDFCFFFDADEFFFFFFDEDFFFFFFFFF?FF/FFFFFFFEFFFFAFFFAFFFFF9BFBBF/
@M05620:45:000000000-G6HP7:1:1101:22851:7443 1:N:0:137
ATCTCTATCTCCTAAAAACCTGTTTAGATTTGGAGATAGACCTTCAGGTTTTTCATCATTTTCTGCATGAATTATACATTGACCACGTGGTCAGTTTGCAGCATTCTGTTATTTTGTTTGACAGAGTGTCTTGTTGAGAACATATGTAGGACATGATTTTTTCCTGCAACAGGGAAAATAAAGTATAAGTTTTAAAGATTTATTCTTTAATAAAGGATCTCAAAGCCAGCTTTAGAAAAAGGAAGAAAGGG
+
BBABBFFFFFFFGGCGGGGGGGHHHFHHHHHHHHHHHHHHHHHHHHHGHHHGGHHHHHHHHHHHGHHHHGHHHHHHHFHHHGHHHHGHGFHHHHHHHHHHHHHHHHHHHHHHHHHHHHHHHHHHFHHHHHHHHHHHHHGGHGHHGGGBFGHHHHHHHHHHHGHHHHHHHHHHHGGHHHHHHFGGHGHHHHHHHHBFFGGHHHHHHHHHHGHHHHHHGHHHHHHFHHHHHGHHHHHHFHHHGGEHHHHHHGG
@M05620:45:000000000-G6HP7:1:1101:11552:7448 1:N:0:137
AAACCAGAAGACATGAGGTCAGCTAGATCGGAAGAGCACACGTCTGAACTCCAGTCACAGCGATAGATCTCGTATGCCGTCTTCTGCTTGAAAAAAAAAAAAAAAAACAAGACAGAACTTAAATGTGTTGACTTTTATTTAAATCCTCGGAACGCTGCAATGATTCGTACGTTGTCCCGCAAGCTCGTCTTCAGGTGTGATACTACTAGCAGTCGGTTGATTCAGTAACCTTCGTGCATAACATATTAAAC
+
CCCCCCCFFFBFGGFBFGGGGGHHFHHHHHGGGGHHHHHHHGHHHGHHHHHHHHHHHHHHHGGHGGHHBGHHFGHHHHGGGHGHHHHHHHEGHGHG@E>E</////<///0?0000101111<1111>0.0000==000000000000..:.:..;:./0000000.//9-;B.;00;-----.00.9...00;0;00.0000000000/0;00.-9.-/0000090000000.9...900;000000000
@M05620:45:000000000-G6HP7:1:1101:26836:7517 1:N:0:137
CATCCTGACCCTGAAGTACCCCATTGAGCATGGCATCGTCACCAACTGGGACGACATGGAGAAGATCTGGCACCACACCTTCTACAACGAGCTGCGCGTGGCCCCGGAGGAGCACCCAGTGCTGCTGACCGAGGCCCCCCTGAACCCCAAGGCCAACAGAGAGAAGATGACTCAGGTGAGGCTCGGCCGACGCCCGTGCTCCTCCCGTCCTTTCCCCAGTCATTTTCTGCCCGGCTTGATTTCTGACATTA
+
CCCCCFFFFFFFGGGGGGGGGGGHHHHHHHHHHHHHHGHHHGHHHGHHHHHHGGGGGHHHHHHHHHHHHHHHHGHHHGGHHHHHHHHHGGGGGHHGGGGGGGHHGGGGGGGGHHHHGGHHHHHHHHHHHHGGGGGGGGGGGGHHHHGGGGHGHHGGGGGGGGGGGGGGGGGGGGGGGGGGGGGGFFFFFFFFFFFF@DFEFFBFFFFEFFDFFFFFFFFFFFFFFFFFFFFFFFFFFF.FFFFFBBFFFF0
@M05620:45:000000000-G6HP7:1:1101:15483:7525 1:N:0:137
TACCTGTACTGGGGAAGCATTTGAATATCCCCCCATGGTGATGGGGACGGAGAACTGCTCCATAAACACAGGCAACGTGCCTAACTTTCCCGGGAAGATGAAGTCAAAGAGCGACCACAGCTCTTCGGAGGTTATTTTGCATCGGTGAGCCAGACAGAATGATCCGATGAGGGGTGCGAAACTATTTGAGGAAAGGAAGCACCTTTTTATTAAATTTACCTTTTAGCAATCGCCATTCCTACCCTAAAGAT
+
ABBBBFFFFFFFGGGGGGGGGGHHHHHHHHHGGGGHHHGHHHHHHGGGGGGGGHHHHHHHHHHHHHHHHHHHGHHHGHHHHHHHHHHHHHHGGGGGGHHHHHGHHHHHHHHHGGGGGHHHHHHHHGHGGGGEHHHHHHGEFHHGGGGEHHHHHHGHHHFFHHHHHHGGGHHHGGGDGGGFGDGGFFGGEEGCFFFGBFFGGGFFFFFFFFFFFFFFFFFFFFFFFFFFFFFFFFFFFFFFFFFFFFFFFFF
@M05620:45:000000000-G6HP7:1:1101:12787:7529 1:N:0:137
CATCCTGACCCTGAAGTACCCCATTGAGCATGGCATCGTCACCAACTGGGACGACATGGAGAAGATCTGGCACCACACCTTCTACAACGAGCTGCGCGTGGCCCCGGAGGAGCACCCAGTGCTGCTGACCGAGGCCCCCCTGAACCCCAAGGCCAACAGAGAGAAGATGACTCAGGTGAGGCTCGGCCGACGCCCGTGCTCCTCCCGTCCTTTCCCCAGTCATTTTCTGCCCGGCTTGATTTCTGACATTT
+
DDDDDFFFFFFFGGGGGGGGGGGHHHHHHHHHHHHHHGHHHGHHHGHHHHHHGGGGGHHHHHHHHHHHHHHHHGHHHGGHHHHHHHHHGGGGGHHGGGGGGGHHGGGGGGGGHHHHGGHGHHHHHHHHHHGGGGGGGGGGGGHHHHGGGGHGHHGGGGGGGGGGGGGGGGGGGGGGHGGGGGGGFFFFFFFFFFFF>DFFFFFFFFFFFFFFFFFFFFFFFFFFFFFFFFFFFFFFFFFFFFFFFFFFFF0
@M05620:45:000000000-G6HP7:1:1101:25240:7530 1:N:0:137
TACCTGTACTGGGGAAGCGTGTACAATCGCCATTCCTACCCTAAAGATCGGAAGAGCACACGTCTGAACTCCAGTCACAGCGATAGATCTCGTATGCCGTCTTCTGCTTGAAAAAAAAAAAAAACAACACCAATACACATCTAGCCTCTTGTACACGTCAATAACTCGAACCCTTTTCCATCTCTCCCGACTATCTTTAGCGATGCTTACTTGCCCCGCGTCATATTCAGTTTTACTACTACTCAATCTTA
+
ABBACFFFFFFFGGGGGGGEGGHHFGHHGGGGGHHHHHHHHHHHHHHHHHGGGGGHHHHHHGHHHGHHHHHHHHHGHHHHHGGHGGHHGHHHGGHHHHGGGHGHHHHHHHFHHHHGGGFD@/>-....<<.<.1000<0000000/0/00<0:000.:...000000../.;../09;00000990;/..---0:0:;000-9...0;00;B0000.-----.;00;00000090000::00000000000
@M05620:45:000000000-G6HP7:1:1101:22364:7536 1:N:0:137
TACCTGTACTGGGGAAGCAATCGCCATTCCTACCCTAAAGATCGGAAGAGCACACGTCTGAACTCCAGTCACAGCGATAGATCTCGTATGCCGTCTTCTGCTTGAAAAAAAAAAAACATAAATAATTACCAATGCCCCCCTAAACCCCCAGGCCCAAAAAAGGTCGTAGACTCACGTGAATCTCGGCATAATACCTAGTTACTCCAGACCATTCCTCAAACATTATATTCCCGTCTTTGTGTCCGTCATTT
+
ABBBBFFFFFFFGGCGGGGGGGGDGGGHHHHHHGHHHHFFHHHEGGGGHHHHHHHGGHHGHHHHHHHHHHHHHFHGGGGGHHEHGHFGHGHHGFGHGHHHHHHHFHHHHGGE<><///2221<1111?111?11?10.---./0//.<<@..;;..:..:;..0;9-9..0000/.;...0090...--////9;9//9/////9/:/...:/;//;/9/;.///;/;/9//9....//;.9//....9//
@M05620:45:000000000-G6HP7:1:1101:25257:7545 1:N:0:137
CATCCTGACCCTGAAGTACCCCATTGAGCATGGCATCGTCACCAACTGGGACGACATGGAGAAGATCTGGCACCACACCTTCTACAACGAGCTGCGCGTGGCCCCGGAGGAGCACCCAGTGCTGCTGACCGAGGCCCCCCTGAACCCCAAGGCCAACAGAGAGAAGATGACTCAGGTGAGGCTCGGCCGACGCCCGTGCTCCTCCCGTCCTTTCCCCAGTCATTTTCTGCCCGGCTTGATTTCTGACATTT
+
CCCCCFFFFFFFGGGGGGGGGGGHHHHHHHHHHHHHHGHHGGHHHGHHHHHHGGGGGHHHHHHHHHHHHHHHHGHHHGGHHHHHHHHHGGGGGHHGGGGGGGHHGGGGGGGGHHHHGGHGHHHHHHHHHHGGGGGGGGGGGGHHHHGGGGHGHHGGGGGGGGGFFGGGGGGGGGGGGGGGGGGGFFFFFFFFFFFFFFFFFFFFFFFFFFFFFFFFFFFFFFFFFFFFFEFFFFFFFFAFFFFFF0FFFF0
@M05620:45:000000000-G6HP7:1:1101:25237:7550 1:N:0:137
CATCCTGACCCTGAAGTACCCCATTGAGCATGGCATCGTCACCAACTGGGACGACATGGAGAAGATCTGGCACCACACCTTCTACAACGAGCTGCGCGTGGCCCCGGAGGAGCACCCAGTGCTGCTGACCGAGGCCCCCCTGAACCCCAAGGCCAACAGAGAGAAGATGACTCAGGTGAGGCTCGGCCGACGCCCGTGCTCCTCCCGTCCTTTCCCCAGTCATTTTCTGCCCGGCTTGATTTCTGACATTA
+
CCCCCFFFFFFFGGGGGGGGGGGHHHHHHHHHHHHHHGHHHGHHHGHHHHHHGGGGGHHHHHHHHHHHHHHHHGHHHGGHHHHHHHHHGGGGGHHGGGGGGGHHGGGGGGGGHHHHGGHHHHHHHHHHHHGGGGGGGGGGGGHHHHGGGGHGHHGGGGGGGGGGGGGGGGGGGGGGGGGGGGGGFFFFFFFFFFFFDFFFFFFFFFFFFFFFFFFFFFFFFFFFFFFFFFFFFFFFFFAFFFFFFFFFFF/
@M05620:45:000000000-G6HP7:1:1101:9230:7559 1:N:0:137
CATCCTGACCCTGAAGTACCCCGGCTTGATTTCTGCATTAGATCGGAAGAGCACACGTCTGAACTCCAGTCACAGCGATAGATCTCGTATGCCGTCTTCTGCTTGAAAAAAAAAAAAAAATAAATAATCCATAATGACAGCATGCGCCCAACAATAAACAAGGCATATACGCTGAACCCCGCCACAGCGAATACCCATTGGTACACTTGCTTCAGGCAGCCCAGCCTCCCCACCCTTCATGCTGTCCCTCC
+
DCCDDFFFFFFFGGGGGGGGGGGGGGGGHHHHHHHHHHHHHHHHHGGGGHHHHHHHGHHHGHHHHHHHHHHHHHHHGGHGGHHHGHHFGHHHHGGGHGHHHHHHHHHHFHGGGFF><>>-0<111<11<<1111110000./000<..;..:..;00000./...;0;;0.;...CF.9.9-9:9...:-;-.;000;00000;:0000;;00000/...:.9...//.9./..9.//0000:0:0000/9
@M05620:45:000000000-G6HP7:1:1101:7494:7564 1:N:0:137
AGATCGGAAGAGCACACGTCTGAACTCCAGTCACAGCGATAGATCTCGTATGCCGTCTTCTGCTTGAAAAAAAAAAAAAAACCACCCAAGAAATCATCTCTCGGGTTTAACACTATCCTAAGATCAACCCAATACCATGAACCCATCCATAGCCGTGACCTAAAATGTACCAGTTGTCCTCCTCTGATATCACGTCTGCTCCGTAACCACCGAGCACTAGCACCGGTGTGCTCTCCAACGCCACTACCACT
+
BBBBBBBBBBFFGGGGGGGGGGHGHHHHHHHHHHHHHGGHGGHHHHHHGGHHHHGGGHGHHHHHHHFHHHHGGGGG>/>>//?//?A///022222222222//////11<??<011011=0111<10<>../0/0000000...//.0000;0..-..;00/0000000;0009000000///099000;009../.00;/.9...//9..----.9;////.----.;/////;//;.9-..///.//9
@M05620:45:000000000-G6HP7:1:1101:9542:7574 1:N:0:137
AAACCAAGCAGACACTCACCGCTCCCTCGCCACAGGCCAATAGTTTGTCCTCACTGAGTTGGCAACAAGTGGCTGCTGTGGCTGCCATTTTTCTGGTGATGGCCATCAGCTCCGACGAGGTCAGCTGGGGGGCTTTCTTTGTGTAAGCAACGAGAAACCTGAAAGAAGCATTTTTTAACTAAGTCCTGCTGAGTCATTCATGAGTTTTTAGCCGCCTTGCTTCTTCTCACAGACTCTCTACTCTCATGCCA
+
AA3AABBFBFFFGGGGGGGGGGGGGGHHGGGGGHHHGGHHHFHHHHHHHHHHHHHGHHHHHHHHHHHHHHHGGHGGHBGHHHHAFHHHHHHHHHHGHHFHHHHHFHHHHHHGHGGGGGGGGHCHHHHHGGGGGGGGGGGGGGGGGGFFFFFFFFFFFFFFFFFFFFFFFFFFFFFFFFFFEFFFFFFFFFFFFFFFFFFFFFFFFFFFFFFFFDFFFFFFFFFFFFFF/BFFFFFFFFFFFFFFFEFFFF/
@M05620:45:000000000-G6HP7:1:1101:9560:7578 1:N:0:137
AAACCAAGCAGACACTCACCGCTCCCTCGCCACAGGCCAATAGTTTGTCCTCACTGAGTTGGCAACAAGTGGCTGCTGTGGCTGCCATTTTTCTGGTGATGGCCATCAGCTCCGACGAGGTCAGCTGGGGGGCTTTCTTTGTGTAAGCAACGAGAAACCTGAAAGAAGCATTTTTTAACTAAGTCCTGCTGAGTCATTCATGAGTTTTTAGCCGCCTTGCTTCTTCTCACAGACTCTCTACTCTCATGCCA
+
CCCCCCCFCFFFGGGGGGGGGGGGGGHHGGGGGHHHGGHHHHHHHHHHHHHHHHHHHHHHHHHHHHHHHHHHGHGGHHHHHHHGGHHHHHHHHHHHHHHHHHHHHHHHHHHHHGGGGGGGGHHHHHHHGGGGGGGGGGGGGGGGGGFFFFFFFFFFFFFFFFFFFFFFFFFFFFFFFFFFFFFFFFFFFFFFFFFFFFFFFFFFFFFFFFFFFDFFFFFFFFFFFFFFFFFFFFFFFFFFFFFFFFFFFF0
@M05620:45:000000000-G6HP7:1:1101:21682:7604 1:N:0:137
ATCTCTATCTCCTAAAAACCTGTTTAGATTTGGAGATAGACCTTCAGGTTTTTCATCATTTTCTGCATGAATTATACATTGACCACGTGGTCAGTTTGCAGCATTCTGTTATTTTGTTTGACAGAGTGTCTTGTTGAGAACATATGTAGGACATGATTTTTTCCTGCAACAGGGAAAATAAAGTATAAGTTTTAAAGATTTATTCTTTAATAAAGGATCTCAAAGCCAGCTTTAGAAAAAGGAAGAAAGGG
+
CCCCCFFFFFFFGGGGGGGGGGHHHHHHHHHHHHHHHHHHHHHHHHHHHHHGGHHHHHIHHHHHIHHHHHHHHHHHHHHHHHHHHHGHGGHHHHHHHHHGHHHHHHHHHHHHHHHHHHHHHHHHHHGHHHHHHHHHHHGFGHHHHHHGHGHGHHHHHHHHHGHHHHHHHHGHHGGHHHHHHHHHHHHHHHHHHHGHHHHHHHHHHHHHHHHHGGHHGHHHHGHHHHHGHGHHHHHFHGHHGGGHHHHHHHG
@M05620:45:000000000-G6HP7:1:1101:15460:7608 1:N:0:137
CATCCTGACCCTGAAGTACCCCATTGAGCATGGCATCGTCACCAACTGGGACGACATGGAGAAGATCTGGCACCACACCTTCTACAACGAGCTGCGCGTGGCCCCGGAGGAGCACCCAGTGCTGCTGACCGAGGCCCCCCTGAACCCCAAGGCCAACAGAGAGAAGATGACTCAGGTGAGGCTCGGCCGACGCCCGTGCTCCTCCCGTCCTTTCCCCAGTCATTTTCTGCCCGGCCTGATTTCTGACATTT
+
CDDDCFFFFFFFGGGGGGGGGGGHHHHHHHHHHHHHHGHHHGHHHGHHHHHHGGGGGHHHHHHHHHHHHHHHHGHHHGGHHHHHHHHHGGGGGHHGGGGGGGHHGGGGGGGGHHHHGGHGHHHHHHHHHHGGGGGGGGGGGGHHHHGGGGHGHHGGGGGGGGGGGGGGGGGGGGGGHGGGGGGGFFFFFFFFFFFFB?DFFFFFFFFADFFFFFFFFFFFFFFFFFFFFFFFACFFFFBFFFFFF0FFFF0
@M05620:45:000000000-G6HP7:1:1101:5966:7625 1:N:0:137
CATCCTGACCCTGAAGTACCCCATTGAGCATGGCATCGTCACCAACTGGGACGACATGGAGAAGATCTGGCACCACACCTTCTACAACGAGCTGCGCGTGGCCCCGGAGGAGCACCCAGTGCTGCTGACCGAGGCCCCCCTGAACCCCAAGGCCAACAGAGAGAAGATGACTCAGGTGAGGCTCGGCCGACGCCCGTGCTCCTCCCGTCCTTTCCCCAGTCATTTTCTGCCCGGCTTGATTTCTGACATTA
+
BBBBBFFFFFFFGGGGGGGGGGFHHHHHHHHHHHGHHGHHHGHHHGHHHGHHGGGGGHGHHHHGFGHHHHHHHGHHHGGHHHHHHHGHGGGGGHHGGGEEGGHHGGG@CGDGHGHHGGHHGFHHBGGFFHGGGGGG?DGGGGHHHHGGGDCGHHEGGGGGGGGEFGGGGGGGGGGGFFFFGFGGFFFFFFCFFFFF=DDFFFFFFEDEDFDFFFFFFFDFFFFFBB9BBBFFFFFFFFAFFFBB/BFF9B/
@M05620:45:000000000-G6HP7:1:1101:12147:7633 1:N:0:137
CATCCTGACCCTGAAGTACCCCATTGAGCATGGCATCGTCACCAACTGGGACGACATGGAGAAGATCTGGCACCACACCTTCTACAACGAGCTGCGCGTGGCCCCGGAGGAGCACCCAGTGCTGCTGACCGAGGCCCCCCTGAACCCCAAGGCCAACAGAGAGAAGATGACTCAGGTGAGGCTCGGCCGACGCCCGTGCTCCTCCCGTCCTTTCCCCAGTCATTTTCTGCCCGGCTTGATTTCTGACATTA
+
CCCCCFFFFFFFGGGGGGGGGGGHHHHHHHHHHHHHHGHHHGHHHGHHHHHHGGGGGHHHHHHHHHHHHHHHHGHHHGGHHHHHHHHHGGGGGHHGGGGGGGHHGGGGGGGGHHHHGGHHHHHHHHHHHHGGGGGGGGGGGGHHHHGGGGHGHHGGGGGGGGGGGGGGGGGGGGGGGGGGGGGGFFFFFFFFFFFF@DFFFFFFFFFFFFFFFFFFFFFFFFFFFFFFFFFFDFFFCAAFFFFFFBFFFF0
@M05620:45:000000000-G6HP7:1:1101:21103:7638 1:N:0:137
TACCTGTACTGGGGAAGCAATCGCCATTCCTACCCTAAAGATCGGAAGAGCACACGTCTGAACTCCAGTCACAGCGATAGACCTCGTATGCCGTCTTCTGCTTGAAAAAAAACACCCAGTGCTGCTGACCGAGGCCCCCCTGAACCCCAAGGCCAACAGAGAGAAGATGACTCAGGTGAGGCTCGGCCGACGCCCGTGCTCCTCCCGGCCTTTCCCCATTCCTGTTCTTCCCGGCTTGGTTTCATACATTA
+
1>1A11DFFF3CGAF?1F1F1FC0AEFEGGHCAGFGG01AF1GB/A/A0FCF0FHEHCGA1FFEGECGFBGF1A?>E//B1111F/>/FFFG@?EGC2GHD11101>B0>E//?B?</C<BFGHHH11GGC?CGGGGGGGG./CGEGGCGHEHECCCCCGFG..:C/BFGGGGG0BF/99.C..;AGBG?-;@@@-;9AEFB/:BAA-;@BFBFBFBF-9;/B/;BFB/9BBA9@@@--;-;///;//B//
@M05620:45:000000000-G6HP7:1:1101:20224:7640 1:N:0:137
AAACCAAGCAGACACTCACCGCTGTTCAGACATGAGGTCAGCTAGATCGGAAGAGCACACGTCTGAACTCCAGTCACAGCGATAGATCTCGTATGCCGTCTTCTGCTTGAAAAAAAAAAAAATGTATGCCACACTCTCTTGTCCCGCTCACACGTCCGACATGCCTTTCCCCTTCATCCCGCATAATAAACCCCTTGTCCCAACCTTCTCCTCTTTACTTCTAGCTCTCCACCCCTGCCCCACCCAACGCT
+
BBBBBBBFBFFFGGGGGGGGEGGGGHHHHFFHHHHHHHGHHHHHGHHHHGDGGHHHHHHFGHHHGHHHHHHHHFGHHHGFEEEFGGHFGGHFFFHBGEFGGEFHFHHFHGHFHHEEC/>///??<1?11?11>>F0=<1FD1111---<.<0/-;..-.;:E0:0;BFB00;CC/90;99.--..0;0009/.....////9/.9////::/.;FF//;//////;//F/B..9@......;......9-.
@M05620:45:000000000-G6HP7:1:1101:12163:7641 1:N:0:137
CATCCTGACCCTGAAGTACCCCATTGAGCATGGCATCGTCACCAACTGGGACGACATGGAGAAGATCTGGCACCACACCTTCTACAACGAGCTGCGCGTGGCCCCGGAGGAGCACCCAGTGCTGCTGACCGAGGCCCCCCTGAACCCCAAGGCCAACAGAGAGAAGATGACTCAGGTGAGGCTCGGCCGACGCCCGTGCTCCTCCCGTCCTTTCCCCAGTCATTTTCTGCCCGGCTTGATTTCTGACATTA
+
CCCCCFFFFFFFGGGGGGGGGGGHHHHHHHHHHHHHHGHHHGHHHGHHHHHHGGGGGHHHHHHHHHHHHHHHHGHHHGGHHHHHHHHHGGGGGHHGGGFGGGHHGGGGGGGGHHHHGGHGHHHHHHHHHHGGGGGGGGGGGGHHHHGGGGHGHHGGGGGGGGGGGGGGGGGGGGGGGGGGGGGGFFFFFFFFFFFFBFFFFFFFFFFEDFDFFFFFFFFFFFFFFFFFFFFFFFFFFFFFFFFFFFFFFF0
@M05620:45:000000000-G6HP7:1:1101:12142:7650 1:N:0:137
CATCCTGACCCTGAAGTACCCCATTGAGCATGGCATCGTCACCAACTGGGACGACATGGAGAAGATCTGGCACCACACCTTCTACAACGAGCTGCGCGTGGCCCCGGAGGAGCACCCAGTGCTGCTGACCGAGGCCCCCCTGAACCCCAAGGCCAACAGAGAGAAGATGACTCAGGTGAGGCTCGGCCGACGCCCGTGCTCCTCCCGTCCTTTCCCCAGTCATTTTCTGCCCGGCTTGATTTCTGACATTT
+
BBBBCFFFFFFFGGGGGGGGGGGHHHHHHHHHGHHHHGHHHGHHFGHHHHHHGGGGGHHHHHHHHHHHHHHHHGHHHGGHHHHHHHHHGEFGGHHGGGGGGGHHGGGGGGGGHHHHGGHHGHHHHHHHHHGGGGGGGGGGGGGHHHGGGGHGHHGGGGGGGGGGGGGGGGGGGGGGGGGGGGGGFFFFAFFDCFFFCAFFFFFFFFFEFFDFFFFFFEDFF0BFFFFFFFFEDFFAB>.;FFF:00BBFF0
@M05620:45:000000000-G6HP7:1:1101:7581:7652 1:N:0:137
ATCTCTATCTCCTAAAAAGGAAGAAAGGGGAGGGAAGATCGGAAGAGCACACGTCTGAACTCCAGTCACAGCGATAGATCTCGTATGCCGTCTTCTGCTTGAAAAAAAAAAAAAAAAAATGTATTAGTGAGTAATGTCATATAAAAGCCTAGACAAAAAGAAAGAAAGAACAAATCACACAATGAGAAATTTCTACTGATCAGAATATCATGCAGTCAGGCACAGCTAGCTCTCAATGTAGATGGTAATTA
+
CCCCCFFFFFFFGGGGGGGEFGGBBFHHGGGFGGFHGHHHHGFGGHHHHHHHGHHHGHGHHHHHHHHHHHHHEEHGGHHFHHGFGHHHHEEEHGHHHHHHHFFHHHGGGGD>>//---<.000000000000000000:00000000..///0:0;/:....//;.///.///.000/0/..00:///////9/;////;//////////9///;///://..//:///////;/99////////://:9/
@M05620:45:000000000-G6HP7:1:1101:16490:7669 1:N:0:137
CATCCTGACCCTGAAGTACCCCATTGAGCATGGCATCGTCACCAACTGGGACGACATGGAGAAGATCTGGCACCACACCTTCTACAACGAGCTGCGCGTGGCCCCGGAGGAGCACCCAGTGCTGCTGACCGAGGCCCCCCTGAACCCCAAGGCCAACAGAGAGAAGATGACTCAGGTGAGGCTCGGCCGACGCCCGTGCTCCTCCCGTCCTTTCCCCAGTCATTTTCTGCCCGGCTTGATTTCTGACATTA
+
CCDDDFFFFFFFGGGGGGGGGGGHHHHHHHHHHHHHHGHHHGHHHGHHHHHHGGGGGHHHHHHHHHHHHHHHHGHHHGGHHHHHHHHHGGGGGHHGGGGGGGHHGGGGGGGGHHHHGGHHHHHHHHHHHHGGGGGGGGGGGGHGHHGGDDHGHHGGGGGGGGGGGGGGGGGGGGGGHGGGGGGGFFFFFFFFFFFFDFFFFFFFFFFFFFFFFFFFFFFFFFFFHFFFFFFFFFFFFFAFFFFFFEFFFF0
@M05620:45:000000000-G6HP7:1:1101:11690:7670 1:N:0:137
AAACCAAGCAGACACTCACCGCTCCCTCGCCACAGGCCAATAGTTTGTCCTCACTGAGTTGGCAACAAGTGGCTGCTGTGGCTGCCATTTTTCTGGTGATGGCCATCAGCTCCGACGAGGTCAGCTGGGGGGCTTTCTTTGTGTAAGCAACGAGAAACCTGAAAGAAGCATTTTTTAACTAAGTCCTGCTGAGTCATTCATGAGTTTTTAGCCGCCTTGCTTCTTCTCACAGACTCTCTACTCTCATGCCA
+
BBBBBBBFBFFFGGGGGGGGGGGGGGHHGGGGGHHHGGHHHHHHHHHHHHHEHHHHHHHHHHHHHHHHHHHHGHGGHHHHHHGFGHFHGHHHHHHHGHFHHGHGHHHHHHGHHGGGGECCEHHHFHHHGGGGGGGGFFFGGGGGGGFFFFFFFFFFFFFFFFFFFFFFFFFFFFFFFFFFFFFFFFFFFFFFFBFFFFFFFFFFFFFFFFFFFFFFFFFFFFFFFFFFBFFFFFFFFFFFFFFFFFFFFF/
@M05620:45:000000000-G6HP7:1:1101:22689:7727 1:N:0:137
CATCCTGACCCTGAAGTACCCCATTGAGCATGGCATCGTCACCAACTGGGACGACATGGAGAAGATCTAGCACCACACCTTCTACAACGAGCTGCGCGTGGCCCCGGAGGAGCACCCAGTGCTGCTGACCGAGGCCCCCCTGAACCCCAAGGCCAACAGAGAGAAGATGACTCAGGTGAGGCTCGGCCGACGCCCGTGCTCCTCCCGTCCTTTCCCCAGTCATTTTCTGCCCGGCTTGATTTCTGACATTA
+
BBBBBFFFFFFFGGGGGGGGGG2F5A5GF4GD4443B2FAGEAF2AF33BGEEEGG?GF3A3B33FG55D533B1GFE133FBFGF3FEF1/?33>E/E///FCEE/D?/E/?FFGGGHGHHHHHHHGHHGGGGGGGGGGGGHHHHGGDDEGHHGGGGGGGFGGGGGGGGGGGGGGGGGGGGGGBBFFBBBBBBBBBFFFFFFFFFF.DFDFFFFFFFDFFBFFFFFFFBFFFBBBB<9BFFFFF/BFFF/
@M05620:45:000000000-G6HP7:1:1101:12253:7730 1:N:0:137
CATCCTGACCCTGAAGTACCCCATTGAGCATGGCATCGTCACCAACTGGGACGACATGGAGAAGATCTGGCACCACACCTTCTACAACGAGCTGCGCGTGGCCCCGGAGGAGCACCCAGTGCTGCTGACCGAGGCCCCCCTGAACCCCAAGGCCAACAGAGAGAAGATGACTCAGGTGAGGCTCGGCCGACGCCCGTGCTCCTCCCGTCCTTTCCCCAGTCATTTTCTGCCCGGCTTGATTTCTGACATTT
+
CCCCCFFFFFFFGGGGGGGGGGGHHHHHHHHHHHHHHGHHHGHHHGHHHHHHGGGGGHHHHHHHHHHHHHHHHGHHHGGHHHHHHHHHGGGGGHHGGGEGGGHHGGGGGGGGHHHHGGHGHHHHHHHGHHGGGGGGGGGGGGHHHHGGGGHGHHGGGGGGGGGGGGGGGGGGGGGGGGGGGGGGFFFFFFFFFFFF>DFFFFFFFFFFFFFFFFFFFFBFFFFFFFFFFFFFBFFFFF?FFFFFFBFFFF0
@M05620:45:000000000-G6HP7:1:1101:12101:7744 1:N:0:137
AGATTACTGCAACAGTTCCCCCTGGACCTGGAAAAGTTTCTTGCCTGGCTTACAGAAGCTGAAACAACTGCCAATGTCCTACAGGATGCTACCCGTAAGGAAAGGCTCCTAGAAGACTCCAAGGGAGTAAAAGAGCTGATGAAACAATGGCAAGTAAGTCAGGCATTTCCGCTTTAGCACTCTTGTGGATCCAATTGAACAATTCTCAGCATTTGTACTTGTAACTGACAAGCCAGGGACAAAACAAAGAT
+
BBABCFFFDDFFGGFBGGGGGGGGHGHHHHHHHHHHHHHHHHHHHHHHHHHABBGGHHHHHHHHHHHHHHHHHHHHHHHHFGHHHHHHHHFHHHGGEFGHHHFHHHHHGHHHHHHHHHHHHHHGEGGFHFHHHGHHHHHHHHHHHHHHHHHHHGHHHHHHHHHHHHHHHHGGGGGHFHHHHHHHHHHGGHHHHGHHHHHGHHHHHHHHHHHHHHHHHGHHHHHHHHHHHHHHGGGGGGGGGGGGGGGGGGF
@M05620:45:000000000-G6HP7:1:1101:4272:7747 1:N:0:137
AAACCAAGCAGACACTCACCGCTCCCTCGCCACAGGCCAATAGTTTGTCCTCACTGAGTTGGCAACAAGTGGCTGCTGTGGCTGCCATTTTTCTGGTGATGGCCATCAGCTCCGACGAGGTCAGCTGGGGGGCTTTCTTTGTGTAAGCAACGAGAAACCTGAAAGAAGCATTTTTTAACTAAGTCCTGCTGAGTCATTCATGAGTTTTTAGCCGCCTTGCTTCTTCTCACAGACTCTCTACTCTCATGCCA
+
ABBBBBBFBFFFGGGGGGGGGGGGGGHHGGGGGHHHGGHHHHGHHHHHHHHHHHHHHHHHHHHHHHHHHHHHGHGGHHHHHHHGGHHHHHHHHHHGHHHHGHHHHHHHHHHHHGGGGGGCGHHHHHHHGGGGGGGGGGGGGGGFGGFFFFFFFFFFFFFFFFFFFFFFFFFFFFFFEFFFFFFFFFFFFFFFFFFFFFFFFFFF9FFFFFFFFBFFFFBFFFFFFFFFFFFFFFFFFFFFFFFFFFFFFF9
@M05620:45:000000000-G6HP7:1:1101:22679:7750 1:N:0:137
CATCCTGACCCTGAAGTACCCCATTGAGCATGGCATCGTCACCAACTGGGACGACATGGAGAAGATCTGGCACCACACCTTCTACAACGAGCTGCGCGTGGCCCCGGAGGAGCACCCAGTGCTGCTGACCGAGGCCCCCCTGAACCCCAAGGCCAACAGAGAGAAGATGACTCAGGTGAGGCTCGGCCGACGCCCGTGCTCCTCCCGTCCTTTCCCCAGTCATTTTCTGCCCGGCTTGATTTCTGACATTT
+
3AABBFBFFFFFGGGGGFGGGGGHHHHHFHHHHHHHHGHHHGHHHGHHHHHHGGGGGHHHHGFHGHHHHHHHFGHHAGFHHHHBGHHHGEGGGHHGGGGGGGHHGGGGGGGGGHHHGGHHFHHHHHHGHHCGGGGGGGGGGGHHHHGGGDHGHHGGGGGGGGGGFGGGGGGGGGGGGGGGGGGGFFFFFFFAFFFF>DFFFFFFFFFFFFFFFFFFFFFFFFFFFFFFFBFFDAFFFFAFFFFFF/FFFF/
@M05620:45:000000000-G6HP7:1:1101:12118:7754 1:N:0:137
AGATTACTGCAACAGTTCCCCCTGGACCTGGAAAAGTTTCTTGCCTGGCTTACAGAAGCTGAAACAACTGCCAATGTCCTACAGGATGCTACCCGTAAGGAAAGGCTCCTAGAAGACTCCAAGGGAGTAAAAGAGCTGATGAAACAATGGCAAGTAAGTCAGGCATTTCCGCTTTAGCACTCTTGTGGATCCAATTGAACAATTCTCAGCATTTGTACTTGTAACTGACAAGCCAGGGACAAAACAAAGAT
+
ABAABFFF@DBBGGEBBFGGGGGGFGGHHHHHGHHHGHHHHHHHHHHHHHH3BBGHHHHHHHGHHHHHHHHHHHHHHHHHDFGHHGHHHHDGGHGEEFHGGHFFHHHHGHGHHHHGHHHHFFHFEFGEGBFHHFHGHHEGHFGHGHHHHHHHHGGHHHHHGHHHHHGHHHGGGGGHGHFHHHHHHGHGHHHHFHHHHEFGFGHHHHHDGGHHHHHHHHHHHHFGHHHHHFFGHGBFGGGGGGGGGGGGFFF
@M05620:45:000000000-G6HP7:1:1101:12099:7765 1:N:0:137
AGATTACTGCAACAGTTCCCCCTGGACCTGGAAAAGTTTCTTGCCTGGCTTACAGAAGCTGAAACAACTGCCAATGTCCTACAGGATGCTACCCGTAAGGAAAGGCTCCTAGAAGACTCCAAGGGAGTAAAAGAGCTGATGAAACAATGGCAAGTAAGTCAGGCATTTCCGCTTTAGCACTCTTGTGGATCCAATTGAACAATTCTCAGCATTTGTACTTGTAACTGACAAGCCAGGGACAAAACAAAGAT
+
CCBCCFFFDDBBGGGFGGGGGGGGFGHHHHHHHHHHFGHHHHHHHHHHHHHABBGHHHHHHHHHHHHHHHHHHHHHHHHHFGGHHGHHHHFGGHGG@EGGHHFGHHHHGHHHHHHHHHHHHHHGEHGFHFHHHGHHHHGHHHHHHHHHHHHHHGGFHHHHHHHHHHHHHHGGGGGHHHHHHHHHHGFGGHHHHEHHHFHHHHHHHHHHHHHHHHHHHHHHHHHHHHHGHHHHGGGGFGGGGGGGGGGGGGF
@M05620:45:000000000-G6HP7:1:1101:13009:7787 1:N:0:137
CATCCTGACCCTGAAGTACCCCGGCTTGATTTCTGACATTAGATCGGAAGAGCACACGTCTGAACTCCAGTCACAGCGATAGATCTCGTATGCCGTCTTCTGCTTGAAAAAAAAAAAAAAAAAGGAACTAGACTTATTCCTATATTCTGCCTGCATCATGATGCTCTACGTTTATCTCACATCTTTTCTTCGCGTACTCCCCTTTTTCATCGCTTACCTTCTTCCGCTTCCCACTTCTCCCTACTCTTCCC
+
CBBCCFFFFFFFGGGGGGGGGGGGGGGGHHHHHHHHHHHHHHHHHHGGGGHHHHHHHGHHHGGHHHHHHHHHHHHGGGGHEFGGGHHHGGHHHHGFEHGHHHHHHHHHFHHFGGGF>>//---..</.0000=00000000;0;;00;00000:/00000000;009;0..//.00;00;0;009000000..9---.;/..;9/////;//.;../9/://///.....///:;/////;//./9/////
@M05620:45:000000000-G6HP7:1:1101:25890:7789 1:N:0:137
CATCCTGACCCTGAAGTACCCCATTGAGCATGGCATCGTCACCAACTGGGACGACATGGAGAAGATCTGGCACCACACCTTCTACAACGAGCTGCGCGTGGCCCCGGAGGAGCACCCAGTGCTGCTGACCGAGGCCCCCCTGAACCCCAAGGCCAACAGAGAGAAGATGACTCAGGTGAGGCTCGGCCGACGCCCGTGCTCCTCCCGTCCTTTCCCCAGTCATTTTCTGCCCGGCTTGATTTCTGACATTA
+
CCCCCFFFFFFFGGGGGGGGGGGHHHHHHHHHHHHHHGHHHGHHHGHHHHHHGGGGGHHHHHHHGHHHHHHHHGHHHGGHHHHHHHHHGGGGGHHGGGGGGGHHGGGGGGGGHHHHGGHHHHHHHHHHHHGGGGGGGGGGGGHHHHGGGGHGHHGGGGGGGGGGGGGGGGGGGGGGGGGGGGGGFFFFFFFFFFFFDDFFFFFFFFFEFFFFFFFFFFFFFFFFFFFFFFFFFFFFFFAFFFFFFEFFFF0
@M05620:45:000000000-G6HP7:1:1101:14995:7793 1:N:0:137
CATCCTGACCCTGAAGTACCCCATTGAGCATGGCATCGTCACCAACTGGGACGACATGGAGAAGATCTGGCACCACACCTTCTACAACGAGCTGCGCGTGGCCCCGGAGGAGCACCCAGTGCTGCTGACCGAGGCCCCCCTGAACCCCAAGGCCAACAGAGAGAAGATGACTCAGGTGAGGCTCGGCCGACGCCCGTGCTCCTCCCGTCCTTTCCCCAGTCATTTTCTGCCCGGCTTGATTTCTGACATTA
+
DDDDDFFFFFFFGGGGGGGGGGGHHHHHHHHHHHHHHGHHHGHHHGHHHHHHGGGGGHHHHHHHHHHHHHHHHGHHHGGHHHHHHHHHGGGGGHHGGGGGGGHHGGGGGGGGHHHHGGHGHHHHHHHHHHGGGGGGGGGGGGHHHHGGGGHGHHGGGGGGGGGGGGGGGGGGGGGGHGGGGGGGFFFFFFFFFFFFFFFFFFFFFFFFFFFFFFFFFFFFFFHFHHHFFFFFFFFFFFFFFFFFFEFFFF0
@M05620:45:000000000-G6HP7:1:1101:8580:7795 1:N:0:137
CATCCTGACCCTGAAGTACCCCATTGAGCATGGCATCGTCACCAACTGGGACGACATGGAGAAGATCTGGCACCACACCTTCTACAACGAGCTGCGCGTGGCCCCGGAGGAGCACCCAGTGCTGCTGACCGAGGCCCCCCTGAACCCCAAGGCCAACAGAGAGAAGATGACTCAGGTGAGGCTCGGCCGACGCCCGTGCTCCTCCCGTCCTTTCCCCAGTCATTTTCTGCCCGGCTTGATTTCTGACATTT
+
BABBBFFFFFFFGGGGGGGGFGGHHHHHHHHHHGHHHGHHHGHHEGHGHHHGGGGGGHHHHHHHHHHHHHHHHGHHHGGHHHHHHHHHGGGGGHHGGGGGGGHHGGGGGGGGGHHHGGGHHHGHHHCGHHCGGGGGGGGGGGHHHHGGFGHGHHGGGEGEFGGGGGGFGGGFGGGGGGGFGGEFFCFFCFFFFFFF-;A9FFBFFEF;ADDFFFFFFFF9BFFFFFFFF;FFBAFFA;.BFFF///9BFF/
@M05620:45:000000000-G6HP7:1:1101:17554:7800 1:N:0:137
ATCTCTATCTCCTAAAAACCTGTTTAGATTTGGAGATAGACCTTCAGGTTTTTCATCATTTTCTGCATGAATTATACATTGACCACGTGGTCAGTTTGCAGCATTCTGTTATTTTGTTTGACAGAGTGTCTTGTTGAGAACATATGTAGGACATGATTTTTTCCTGCAACAGGGAAAATAAAGTATAAGTTTTAAAGATTTATTCTTTAATAAAGGATCTCAAAGCCAGCTTTAGAAAAAGGAAGAAAGGG
+
DDCCCFFFFFFFGGGGGGGGGGHHHHHHHHHHHHHHHHHHHHHHHHHHHHHGGHHHHIIIHHHHIHHHHHHHHHHHHHHHHHHHHHGHHGHHHHHHHHHHHHFHHHHHHHHHHHHHHHHHHHHHGHHHHHHHHHHHHHHHH?FGHHHHHHHHHHHHHHHHHGHHHHHHHHHHHGGHHHGHDGGGHHHHHGHHHGGHHGGHHHHHHHHHHHHHHHHHHHHHHHHHHHHGHGHHHHHFHHHHGGEHHHHHHHG
@M05620:45:000000000-G6HP7:1:1101:8568:7813 1:N:0:137
CATCCTGACCCTGAAGTACCCCATTGAGCATGGCATCGTCACCAACTGGGACGACATGGAGAAGATCTGGCACCACACCTTCTACAACGAGCTGCGCGTGGCCCCGGAGGAGCACCCAGTGCTGCTGACCGAGGCCCCCCTGAACCCCAAGGCCAACAGAGAGAAGATGACTCAGGTGAGGCTCGGCCGACGCCCGTGCTCCTCCCGGCCTTTCCCCAGTCATTTTCTGCCCGGCTTGATTTCTGACCTTT
+
ABABAFFFFFFBGFGGGGGBCGGGHGHFGGDDFFFGHGHGHGHHHGHHHGGHGGG?FHGHGHAFGHHEDFFHHGHHHGGCFGFHHGHHEFEEGGHCEEGGGGHGGECGCGGAGGHHGC??F<11FG?GFHGCC?@CD@DGGC;GGEFGDDEGHHGGFGFGFF.CFFBBFGGGFGG/F/9A.?99--9DB?BBBBB-9.A./BB9;9.--99/F///B9.;B/;BFFFF/BFED>-@;-.9//9///B/9B/
@M05620:45:000000000-G6HP7:1:1101:17541:7819 1:N:0:137
ATCTCTATCTCCTAAAAACCTGTTTAGATTTGGAGATAGACCTTCAGGTTTTTCATCATTTTCTGCATGAATTATACATTGACCACGTGGTCAGTTTGCAGCATTCTGTTATTTTGTTTGACAGAGTGTCTTGTTGAGAACATATGTAGGACATGATTTTTTCCTGCAACAGGGAAAATAAAGTATAAGTTTTAAAGATTTATTCTTTAATAAAGGATCTCAAAGCCAGCTTTAGAAAAAGGAAGAAAGGG
+
ABAAAFFFFFFFGGFGGGGGGGHHHHHGHHHGHFGBG5FGFHHHHHHGHHHGGHHHHHHHHHHHHGHHHFHHHHHGHHHHHGHHHHGHHGHHGHHHHHHHHHHHHHHHHHHHGHHHHHHGEGHHHHHHHHHHHHHHHHHHH3FGHHHHHHHHHGHHHHHHHGHGHHHHHHHHHGGHAGGFFFHHHHHGHHHHG1?DGFGHHHHHHHHHHHGF<BGHFHHHHGGDHGFGCEHHHHHHGHFFCDBCGGHFHHG
@M05620:45:000000000-G6HP7:1:1101:16098:7842 1:N:0:137
CATCCTGACCCTGAAGTACCCCATTGAGCATGGCATCGTCACCAACTGGGACGACATGGAGAAGATCTGGCACCACACCTTCTACAACGAGCTGCGCGTGGCCCCGGAGGAGCACCCAGTGCTGCTGACCGAGGCCCCCCTGAACCCCAAGGCCAACAGAGAGAAGATGACTCAGGTGAGGCTCGGCCGACGCCCGTGCTCCTCCCGTCCTTTCCCCAGTCATTTTCTGCCCGGCTTGATTTCTGACATTT
+
BCBCBFFFFFFFGGGGGGGGGGGHHHGGHHHHHHGHHGHHHGHGHGHHHHHHGGGGGHHHHHHHHHHHHHHHHGHHHGGHHHHHHHHHGGGGGHHGGGFGGGHHGGGGGGGGHHHHGGHHHHHHHHHHHHGGGGGGGGGGGGHHHHGGGFHGHHGEGEFGGGGGFGGGGGGGGGGGGGGGGGGGFFFFFBFFFFFFFFFFFFFFFFDEFFAFFFFFFFFFF/FFFFFFFFFF.BCCAA;FFFFFF:F/FF/
@M05620:45:000000000-G6HP7:1:1101:16077:7844 1:N:0:137
CATCCTGACCCTGAAGTACCCCATTGAGCATGGCATCGTCACCAACTGGGACGACATGGAGAAGATCTGGCACCACACCTTCTACAACGAGCTGCGCGTGGCCCCGGAGGAGCACCCAGTGCTGCTGACCGAGGCCCCCCTGAACCCCAAGGCCAACAGAGAGAAGATGACTCAGGTGAGGCTCGGCCGACGCCCGTGCTCCTCCCGTCCTTTCCCCAGTCATTTTCTGCCCGGCTTGATTTCTGACATTT
+
CCCCBFFFFFFFGGGGGGGGGGGHHHHHHHHHHHHHHGHHHGHHHGHHHHHHGGGGGHHHHHHHHHHHHHHHHGHHHGGHHHHHHHHHGGGGGHHGGGGGGGHHGGGGGGGGHHHHGGHHHHHHHHHHHHGGGGGGGGGGGGHHHHGGGDHGHHGGGGGGGGGGFGGGGGGGGGGGGGGGGEGGFFFFFFFFFFFFDFFFFFFFFFFEDFDFFFFFFFFFFFFFFFFFFFFFFFFFFFAFFFFFB/;BFF/
@M05620:45:000000000-G6HP7:1:1101:18940:7859 1:N:0:137
CATCCTGACCCTGAAGTACCCCATTGAGCATGGCATCGTCACCAACTGGGACGACATGGAGAAGATCTGGCACCACACCTTCTACAACGAGCTGCGCGTGGCCCCGGAGGAGCACCCAGTGCTGCTGACCGAGGCCCCCCTGAACCCCAAGGCCAACAGAGAGAAGATGACTCAGGTGAGGCTCGGCCGACGCCCGTGCTCCTCCCGTCCTTTCCCCAGTCATTTTCTGCCCGGCTTGATTTCTGACATTA
+
CCCCCFFFFFFFGGGGGGGGGGGHHHHHHHHHHHHHHGHHHGHHHGHHHHHHGGGGGHHHHHHHHHHHHHHHHGHHHGGHHHHHHHHHGGGGGHHGGGGGGGHHGGGGGGGGHHHHGGHHHHHHHHHHHHGGGGGGGGGGGGHHHHGGGGHGHHGGGGGGGGGGGGGGGGGGGGGGGGGGGGGGFFFFFFFFFFFFFFFFFFFFFFFFFFFFFFFFFFFFFFFFFFFFFFFFFFFFFF.BFFFFFBFFFF0
@M05620:45:000000000-G6HP7:1:1101:16086:7860 1:N:0:137
CATCCTGACCCTGAAGTACCCCATTGAGCATGGCATCGTCACCAACTGGGACGACATGGAGAAGATCTGGCACCACACCTTCTACAACGAGCTGCGCGTGGCCCCGGAGGAGCACCCAGTGCTGCTGACCGAGGCCCCCCTGAACCCCAAGGCCAACAGAGAGAAGATGACTCAGGTGAGGCTCGGCCGACGCCCGTGCTCCTCCCGTCCTTTCCCCAGTCATTTTCTGCCCGGCTTGATTTCTGACATTA
+
BBBBBFFFFFFFGGGGGGGGGEGHHHFHHHHHHAGHHGHEHGHGGGHGHHHHGGGGGHGGHGHHHHHFGHFHHGGGFGGFHHHHHHHHGGGGGHHGGGGGGGHHGGGGGGGGHHHHGGHGHHHHHHHHHHGGGGGGGGGGGGHHHHGGGGHGHHGGGGGGGGGGGGGGGGGGGGGGGGGGGGGGFFFFFFFFFFFFBFFFFFFFFFFFFFFFFFFFFFFFFFFFFFFFFFFFFFFFFF:FFFFFFFFFFF/
@M05620:45:000000000-G6HP7:1:1101:10159:7865 1:N:0:137
CATCCTGACCCTGAAGTACCCCATTGAGCATGGCATCGTCACCAACTGGGACGACATGGAGAAGATCTGGCACCACACCTTCTACAACGAGCTGCGCGTGGCCCCGGAGGAGCACCCAGTGCTGCTGACCGAGGCCCCCCTGAACCCCAAGGCCAACAGAGAGAAGATGACTCAGGTGAGGCTCGGCCGACGCCCGTGCTCCTCCCGTCCTTTCCCCAGTCATTTTCTGCCCGGCTTGATTTCTGACATTT
+
DDDDCFFFFFFFGGGGGGGGGGGHHHHHHHHHHHHHHGHHHGHHHGHHHHHHGGGGGHHHHHHHHHHHFHHHHGHHHGGHHHHHHHHHGGGGGHHGGGGGGGHHGGGGGGGGHHHHGGHHHHHHHHHHHHGGGGGGGGGGGGHHHHGGGEHGHHGGGGGGGGGGGGGGGGGGGGGGHGGGGGGGFFFFFFFFFFFFBFFFFFFFFFF:DFFFFFFFFFFFFFFFFFFFFFFFFFFFFFAFFFFFF0BBFF0
@M05620:45:000000000-G6HP7:1:1101:10178:7872 1:N:0:137
CATCCTGACCCTGAAGTACCCCATTGAGCATGGCATCGTCACCAACTGGGACGACATGGAGAAGATCTGGCACCACACCTTCTACAACGAGCTGCGCGTGGCCCCGGAGGAGCACCCAGTGCTGCTGACCGAGGCCCCCCTGAACCCCAAGGCCAACAGAGAGAAGATGACTCAGGTGAGGCTCGGCCGACGCCCGTGCTCCTCCCGTCCTTTCCCCAGTCATTTTCTGCCCGGCTTGATTTCTGACATTA
+
BBBBBFFFFFFFGGGGGGGGGGGHHHHHHHHHHHHHHEHHHGHHHGHHHHGHGGGGGHHFHHHHHHHHHHHHHGGHHGGHHHHHHHHHGGGGGHHGGGGGGGHHGGGGGGGGHHHHGGHHHHHHHHHGHHGGCGCEDGCGGGHGHHGGGGGGHHGGGGEGFGGGGGGGGGGGFFGGFFGGGGGGFFED9@>DCFFADDDE/FBFFFFFFFFFB/BB;BD/BFFFFFFFFFFFF-B@D;9BBFFFFFFFFF/
@M05620:45:000000000-G6HP7:1:1101:18331:7880 1:N:0:137
AAACCAAGCAGACACTCACCGCTCCCTCGCCACAGGCCAATAGTTTGTCCTCACTGAGTTGGCAACAAGTGGCTGCTGTGGCTGCCATTTTTCTGGTGATGGCCATCAGCTCCGACGAGGTCAGCTGGGGGGCTTTCTTTGTGTAAGCAACGAGAAACCTGAAAGAAGCATTTTTTAACTAAGTCCTGCTGAGTCATTCATGAGTTTTTAGCCGCCTTGCTTCTTCTCACAGACTCTCTACTCTCATGCCA
+
CCCCCCCFCFFFGGGGGGGGGGGGGGHHGGGGGHHHGGHHHHHHHHHHHHHHHHHHHHHHHHHHHHHHHHHHGHGGHHHHGHHFGHHHHHHHHHHHHHHHHHHHHHHHHHHHHGGGGGGGGHHHHHHHGGGGGGGGGGGGGGGGGGFFFFFFFFFFFFFFFFFFFFFFFFFFFFFFFFFFFFFFFFFFFFFFFFFFFFFFFFFFFFFFFFFFFFFFFFFFFFFFFFFFFFFFFFFFFFFFFFFFFFFFFFF
@M05620:45:000000000-G6HP7:1:1101:11363:7924 1:N:0:137
CATCCTGACATTAGATCGGAAGAGCACACGTCTGAACTCCAGTCACAGCGATAGATCTCGTATGCCGTCTTCCGCCTGAAAAAAAAAAGAACTGCACGTGACCCCAGAGGAGCACCCAGTGCTGCTGACCGCGTCCCCCCTGAACCCCAAGGCCAACAGAAAGCAGATGCCTCAGGTGAGCCTCGGCCTACTCCCTTGCTCCTCCCGTCCTCTCCCCACTCATTCTCTGCCCCGCTTGATTTCTCACCTTA
+
AAAAAFFFFFDFBFGFA111F0GGCBA0G?GGHCH2FG1GHF2FGHEHAFGAE?1B1DE0AEFG21/BAG/B1/>/B?>11B>E/>E///0B1B<11/BF/?1B?//??/B?CCCAA//@1@F1?C1FCH///--><<ACC.<CGHGG.....:.;..://;//;//CB00;FB/CFBC./;:C...9-99//9A-;9/9B/B9/---:9B/BFFF----BB///;//9/9--9@?---9//;///;-BF/
@M05620:45:000000000-G6HP7:1:1101:18005:7934 1:N:0:137
CATCCTGACCCTGAAGTACCCCATTGAGCATGGCATCGTCACCAACTGGGACGACATGGAGAAGATCTGGCACCACACCTTCTACAACGAGCTGCGCGTGGCCCCGGAGGAGCACCCAGTGCTGCTGACCGAGGCCCCCCTGAACCCCAAGGCCAACAGAGAGAAGATGACTCAGGTGAGGCTCGGCCGACGCCCGTGCTCCTCCCGTCCTTTCCCCAGTCATTTTCTGCCCGGCTTGATTTCTGACATTC
+
BBBBBFFFFFFFGGFGGGGGGFEGHGH4F4AF4FEGHFHHGGHDAFHHHGGHGGGGGGFCGFFHHHHH5FHHHGHHHGGHHHHGHGGHE1EFGHHGGGGGFEHGGGGGGGGGHHHHGEGHFFGDGHGGGF>-C?@FDGGGGEBCHHGG.:GGHHA.EF//9/.9CBFGGGGGGGGEFBFGEEEA--ADBDF-BDFC9.;ABFFFFE.;ADFFFF99F.:BF9FFFFFFFFFF.-=@--.99FFF//B/;F/
@M05620:45:000000000-G6HP7:1:1101:15815:7946 1:N:0:137
AAACCAAGCAGACACTCACCGCTCCCTCGCCACAGGCCAATAGTTTGTCCTCACTGAGTTGGCAACAAGTGGCTGCTGTGGCTGCCATTTTTCTGGTGATGGCCATCAGCTCCGACGAGGTCAGCTGGGGGGCTTTCTTTGTGTAAGCAACGAGAAACCTGAAAGAAGCATTTTTTAACTAAGTCCTGCTGAGTCATTCATGAGTTTTTAGCCGCCTTGCTTCTTCTCACAGACTCTCTACTCTCATGCCA
+
CCCCCCCFCFFFGGGGGGGGGGGGGGHHGGGGGHHHGGHHHHHHHHHHHHHHHHHHHHHHHHHHHHHHHHHHGHGGHHHHHHHGGHHHHHHHHHHHHHHHHHHHHHHHHHHHHGGGGGGGGHHHHHHHGGGGGGGGGGGGGGGGGGFFFFFFFFFFFFFFFFFFFFFFFFFFFFFFFFFFFFFFFFFFFFFFFFFFFFFFFFFFFFFFFFFFFFFFFFFFFFFFFFFFFFFFFFFFFFFFFFFFFFFFFFB
@M05620:45:000000000-G6HP7:1:1101:17998:7951 1:N:0:137
CATCCTGACCCTGAAGTACCCCATTGAGCATGGCATCGTCACCAACTGGGACGACATGGAGAAGATCTGGCACCACACCTTCTACAACGAGCTGCGCGTGGCCCCGGAGGAGCACCCAGTGCTGCTGACCGAGGCCCCCCTGAACCCCAAGGCCAACAGAGAGAAGATGACTCAGGTGAGGCTCGGCCGACGCCCGTGCTCCTCCCGTCCTTTCCCCAGTCATTTTCTGCCCGGCTTGATTTCTGACATTA
+
DDDDDFFFFFFFGGGGGGGGGGGHHHHHHHHHHHHHHGHHHGHHHGHHHHHHGGGGGHHHHHHHHHHHHHHHHGHHHGGHHHHHHHHHGGGGGHHGGGGGGGHHGGGGGGGGHHHHGGHHHHHHHHHHHHGGGGGGGGGGGGHHHHGGGGHGHHGGGGGGGGGGGGGGGGGGGGGGGGGGGGGGFFFFFFFFFFFF@DFFFFFFFFFFFFFFFFFFFFFFFFFFFFFFFFFFFFFFFFAFFFFFFEFFFF0
@M05620:45:000000000-G6HP7:1:1101:12606:7953 1:N:0:137
AAACCAAGCAGACACTCACCGCTGTTCAGACATGAGGTCAGCTAGATCGGAAGAGCACACGTCTGAACTCCAGTCACAGCGATAGATCTCGTATGCCGTCTTCTGCTTGAAAAAAAAAAAAAATAAAATATACAATAAAATATATTCCTTCACACTCCTACAACAAACGAATTTACTTCCAACTGTTCTTCGCCCTCAACCCTTCTCCCCCCCCCCCCCTTCTCTCCCGCTCCGGCACCCACCCCCCACTC
+
BBBCCABFCFFFGGGGGGGGGGGGEHHFHHHHHHHHHHHHHHHHHHHHHGG1BBFGHHHHGGHHGGGHHHHHHHHHHHHHGGHGGFGFHHHGFHHHGEEEHGFHGGHHHHHGHHGGGGC>>//01<=1111<1111111111000000<00000<///000000;........0000000000//000000....-.;0/..://900/.;--:----;-./0:00//.---..---9.:....----../
@M05620:45:000000000-G6HP7:1:1101:18018:7954 1:N:0:137
CATCCTGACCCTGAAGTACCCCATTGAGCATGGCATCGTCACCAACTGGGACGACATGGAGAAGATCTGGCACCACACCTTCTACAACGAGCTGCGCGTGGCCCCGGAGGAGCACCCAGTGCTGCTGACCGAGGCCCCCCTGAACCCCAAGGCCAACAGAGAGAAGATGACTCAGGTGAGGCTCGGCCGACGCCCGTGCTCCTCCCGTCCTTTCCCCAGTCATTTTCTGCCCGGCTTGATTTCTGACATTA
+
BBBBBFFFFFFFGGGGFGGGGGGHHHHHHHHHHHGHHGGHHGHHHGHHHHHHGGGGGHHHHHHHHHHHHGHHHGHHHGGHHHHHHHHHGGGGGHHGGGGGGGHHGGGGGGGDHHHHGGGFHHHHHHHHHHFFGGGGGGGGGGHHHHGGGGHGHHGGGGGGGGGGGGGGGGGGGGGGGGGFGE?FFFFDFC-@DFFF@DFFFFFFFFDAADDFFFFFFBD/BBFFFFFFFBBADAAB=D?FFFFFF/9;BF/
@M05620:45:000000000-G6HP7:1:1101:23403:7963 1:N:0:137
CATCCTGACCCTGAAGTACCCCATTGAGCATGGCATCGTCACCAACTGGGACGACATGGAGAAGATCTGGCACCACACCTTCTACAACGAGCTGCGCGTGGCCCCGGAGGAGCACCCAGTGCTGCTGACCGAGGCCCCCCTGAACCCCAAGGCCAACAGAGAGAAGATGACTCAGGTGAGGCTCGGCCGACGCCCGTGCTCCTCCCGTCCTTTCCCCAGTCATTTTCTGCCCGGCTTGATTTCTGACATTT
+
CCCCCFFFFFFFGGGGGGGGGGGHHHHHHHHHHHHHHGHHHGHHHGHHHHHHGGGGGHHHHHHHHHHHHHHHHGHHHGGHHHHHHHHHGGGGGHHGGGGGGGHHGGGGGGGGHHHHGGHHHHHHHHHHHHGGGGGGGGGGGGHHHHGGGGHGHHGGGGGGGGGGGGGGGGGGGGGGGGGGGGGGFFFFFACFFFFF@FFEFFBFFFF:DFDFFFFFFFFFFBFFFFFFFEFFDAADFF.FFFFFF0B0BF0
@M05620:45:000000000-G6HP7:1:1101:21813:7975 1:N:0:137
CATCCTGACCCTGAAGTACCCCATTGAGCATGGCATCGTCACCAACTGGGACGACATGGAGAAGATCTGGCACCACACCTTCTACAACGAGCTGCGCGTGGCCCCGGAGGAGCACCCAGTGCTGCTGACCGAGGCCCCCCTGAACCCCAAGGCCAACAGAGAGAAGATGACTCAGGTGAGGCTCGGCCGACGCCCGTGCTCCTCCCGTCCTTTCCCCAGTCATTTTCTGCCCGGCTTGATTTCTGACATTT
+
DCCDDFFFFFFFGGGGGGGGGGGHHHHHHHHHHHHHHGHHHGHHHGHHHHHHGGGGGHHHHHHHHHHHHHHHHGHHHGGHHHHHHHHHGGGGGHHGGGGGGGHHGGGGGGGGHHHHGGHHHHHHHHHHHHGGGGGGGGGGGGHHHHGGGGHGHHGGGGGGGGGGGGGGGGGGGGGGHGGGGGGGFFFFFFFFFFFFCFFFFFFFFFFFFFFFFFFFFFFFFFFFHHFFFFFFFFFFFFFFFFFFFEFFFF0
@M05620:45:000000000-G6HP7:1:1101:8714:7976 1:N:0:137
ATCTCTATCTCCTAAAAACCTGTTTAGATTTGGAGATAGACCTTCAGGTTTTTCATCATTTTCTGCATGAATTATACATTGACCACGTGGTCAGTTTGCAGCATTCTGTTATTTTGTTTGACAGAGTGTCTTGTTGAGAACATATGTAGGACATGATTTTTTCCTGCAACAGGGAAAATAAAGTATAAGTTTTAAAGATTTATTCTTTAATAATGGATCTCAAAGCCAGCTTTAGAAATTGGAAGAAAGGG
+
CCCCCFFFFFFFGGGGGGGGGGHHHHHHHHHHHHHHHFHHHHHHHHHHHHHGGHHHHHHHIHHHIHHHHHHHHHHHHHHHHHHHHHGH111B52DGGH55B31DG@B@B4FHHBHHHHC3334B33FG4GEFEFGH43/433F3FH4D433B23BFHFD4?B2BG?22?20?/F/GH2@>22@2DF1GG1?G11?GG1FHHHGB<<FH1FG111<1>F1<<G000/</<.<<=00<0000000</GHHHHD
@M05620:45:000000000-G6HP7:1:1101:25285:7977 1:N:0:137
CATCCTGACCCTGAAGTACCCCGGCTTGATTTCTGACATTAGATCGGAAGAGCACACGTCTGAACTCCAGTCACAGCGATAGATCTCGTATGCCGTCTTCTGCTTGAAAAAAAAAAAGTAAAAGCACACGTCCTTGGTAGTTCTCAAATTTGAACCGTCTCGACTATACCTATCGATGTAGAGATAAGTCTATGACACCTAAGTAGTCATTACATTTGAATGGCTTCCGTGCCTATGTGATGACGATCGTG
+
CCCCCFFFFFFFGGGGGGGGGGGGGGGGHHHHHHHEGDFHHHHHHHGGGGGHHHHHHGHHHGHHHHHHHHHHHHHHHGGHGFDGHHHHGGHHHHGGGHGGFHHHHHHGGHHEGGGC@/2222220?000/0///111>1111111111111100<.-...//0-.-000000;;...0.:000000000990000000.////000900000000;000000//9.//./...///////////....-;.
@M05620:45:000000000-G6HP7:1:1101:17630:7978 1:N:0:137
CATCCTGACCCTGAAGTACCCCATTGAGCATGGCATCGTCACCAACTGGGACGACATGGAGAAGATCTGGCACCACACCTTCTACAACGAGCTGCGCGTGGCCCCGGAGGAGCACCCAGTGCTGCTGACCGAGGCCCCCCTGAACCCCAAGGCCAACAGAGAGAAGATGACTCAGGTGAGGCTCGGCCGACGCCCGTGCTCCTCCCGTCCTTTCCCCAGTCATTTTCTGCCCGGCTTGATTTCTGACATTT
+
CCDDCFFFFFFFGGGGGGGGGGGHHHHHHHHHHHHHHGHHHGHHHGHHHHHHGGGGGHHHHHHHHHHHHHHHHGHHHGGHHHHHHHHHGGGGGHHGGGGGGGHHGGGGGGGGHHHHGGHHHHHHHHHHHHGGGGGGGGGGGGHHHHGGGGHGHHGGGGGGGGGGGGGGGGGGGGGGHGGGGGGGFFFFFFFFFFFFDFFFFFFFFFFFFFFFFFFFFFFFFFFFFFFFFFFFFFFFFFBFFFFFFEFFFF0
@M05620:45:000000000-G6HP7:1:1101:21796:7983 1:N:0:137
CATCCTAACCCTGAAGTACCCCATTGAGCATGGCATCGTCACCAACTGGGACGACATGGAGAAGATCTGGCACCACACCTTCTACAACGAGCTGCGCGTGGCCCCGGAGGAGCACCCAGTGCTGCTGACCGAGGCCCCCCTGAACCCCAAGGCCAACAGAGAGAAGATGACTCAGGTGAGGCTCGGCCGACGCCCGGGCTCCTCCCGTCCTTTCCCCAGTCATTTTCTGCCCGGCTTGATTTCTGACATTA
+
AAAAAF5BCFBFGGGGGFGGGGGHHGHHHHHHHHHHHGHHHGHHHGHHHHHHGGGGGHHGHGHHGHHHHHHHHGFHHGGHHHHHHHHHGGGGGHHG?EEEEGHHGGGGGGGGHGHHGGHHHHHHHHHHHHGGGGGGGGGGGEHHHHGGGGHGHGGGGGG/FFGEGGGGGGGGFGGGGGGGFGEFDFEDFA;@BFFF-;@BEFFFFFD9ADAFFFFFFFFFFBBBFFFFFFFFFFFFF>.BFFFF/99B/F/
@M05620:45:000000000-G6HP7:1:1101:17646:7990 1:N:0:137
CATCCTGACCCTGAAGTACCCCATTGAGCATGGCATCGTCACCAACTGGGACGACATGGAGAAGATCTGGCACCACACCTTCTACAACGAGCTGCGCGTGGCCCCGGAGGAGCACCCAGTGCTGCTGACCGAGGCCCCCCTGAACCCCAAGGCCAACAGAGAGAAGATGACTCAGGTGAGGCTCGGCCGACGCCCGTGCTCCTCCCGTCCTTTCCCCAGTCATTTTCTGCCCGGCTTGATTTCTGACATTA
+
CCCCBFFFFFFFGGGGGGGGGGGHHHGHHHHHHHHHHGHHHGHHEGHHHHGHGGGGGHHHHHHHHHHHHHHHHGHHHGGHHHHHHHHHGGGGGHHGGGGGGGHHGGGGGGGGHHHHGGHGHHHHHHHGHHGGGGGGGGGGGGHHHHGGGGHGHHGGGGGGGGGGGGGFFGGGGGGGGGGGFGGGFFFFFFFFFFFF:AAEFFFFFFFFFFFFFFFFFFFFFFFFFFFFFFFFFFFFFF:FFFFFF;BFFF:
@M05620:45:000000000-G6HP7:1:1101:25273:7992 1:N:0:137
CATCCTGACCCTGAAGTACCCCGGCTTGATTTCTGACATTAGATCGGAAGAGCACACGTCTGAACTCCAGTCACAGCGATAGATCTCGTATGCCGTCTTCTGCTTGAAAAAAAAAAATAAATAAGATAATAATGCAATCTGCTGATACAGAGTGAAAGTAGTTAACACAAATTCATTTGAACGTTGTAGACAATCATAGATGACTCTTTCTGCGCATCACCATATGGAGAAGTTTATATACCGAAATATCT
+
BAAAAFDFFFFCGGGGGGGGGG?EEEFGGHHHHHGHHHHFHGHHHHGG2EFGHHHFHGCHHEHHHHHHFHGHHHEHEGFHGGGHHHHHGGHHHHGEFHGHHHHHFFGHEHHGGGGC/02222@22111<11111111?1?1111111<111011111111000=00=/<.<000=0<00000../;.00000/0/:00000000;0:000000-:-.-09/000000;;/.///////////..--.//:/
@M05620:45:000000000-G6HP7:1:1101:8695:7996 1:N:0:137
ATCTCTATCTCCTAAAAACCTGTTTAGATTTGGAGATAGACCTTCAGGTTTTTCATCATTTTCTGCATGAATTATACATTGACCACGTGGTCAGTTTGCAGCATTCTGTTATTTTGTTTGACAGAGTGTCTTGTTGAGAACATATGTAGGACATGATTTTTTCCTGCAACAGGGAAAATAAAGTATAAGTTTTAAAGATTTATTCTTTAATAAAGGATCTCAAAGCCAGCTTTAGAAAAAGGAAGAAAGGG
+
BBBBBFFFFFFFGGGGGGGGGGHHHFGHGHHHGGHGHCHFHHHHHHHHHHHGGHGHHHHHHHHHHHHHHGBHHHHHHHHHHHHHHHGGHGHHHHHHHHHHHH1BGHHFHHHHHHHHHHHFEGHHHGHHHHHHHHHCGGHFHHHHGFG4EGHGGHHEHHHHHGGHHHHFGHGGHGGCGHFFGGFGGHHHHHHHH1?FHGGHHHHHHHHHGGHHEFHHEHHHHGGFHHFGGEHHHFFBGHFGED/;.GHHB.D
@M05620:45:000000000-G6HP7:1:1101:8713:7999 1:N:0:137
ATCTCTATCTCCTAAAAACCTGTTTAGATTTGGAGATAGACCTTCAGGTTTTTCATCATTTTCTGCATGAATTATACATTGACCACGTGGTCAGTTTGCAGCATTCTGTTATTTTGTTTGACAGAGTGTCTTGTTGAGAACATATGTAGGACATGATTTTTTCCTGCAACAGGGAAAATAAAGTATAAGTTTTAAAGATTTATTCTTTAATAAAGGATCTCAAAGCCAGCTTTAGAAAAAGGAAGAAAGGG
+
CBCCCFFFFFFFGGGGGGGGGGHHHHHHHHHHHHHHHHHHHHHHHHHHHHHGGHHHHHHHHIHIIHHHHHHHHHHHHHHHHHHHHHGHHGHHHHHHHHHHHHCGHHHHHHHHHHHHHHHHHHHHHHHHHHHHHHHHGHHHHHHGHHHHHHHHHHHHHHHHHGHHHHHHHHGHHGGHHHHHHHHHHHHHHHHHHFGHHHHHHHHHHHHHHHHHHHHHHHHGHHHHHHHGHGHHHGHFFFHFGGGFHFGHHHG
@M05620:45:000000000-G6HP7:1:1101:7777:7999 1:N:0:137
CATCCTGACCCTGAAGTACCCCATTGAGCATGGCATCGTCACCAACTGGGACGACATGGAGAAGATCTGGCACCACACCTTCTACAACGAGCTGCGCGTGGCCCCGGAGGAGCACCCAGTGCTGCTGACCGAGGCCCCCCTGAACCCCAAGGCCAACAGAGAGAAGATGACTCAGGTGAGGCTCGGCCGACGCCCGTGCTCCTCCCGTCCTTTCCCCAGTCATTTTCTGCCCGGCTTGATTTCTGACATTA
+
AAABBFFFFFFFGGGGGGGGGGFHHHGHHHHHHHHHHGHHHGHFGGHHBGHHGCGGGHHHHHHHHHGHHHHHHGHGEGGHHH34BGBHGGGGGGFGGG>E?EHHGGGGGGGGHEHHGGEGHHGHHHGHHHGGFGGGGGGGFGGHHHGGGGHGHHF?FAGGGGGGBFBFFGGGGGGGGGGGGGEGFFFDCAFFFFF-@;AEFFFFFFF.ADFFFFFFFF.:B/F/FFFFFFFFA-9BCAF/BFB///;/BF/
@M05620:45:000000000-G6HP7:1:1101:23094:8003 1:N:0:137
AAACCAAGCAGACACTCACCGCTCCCTCGCCACAGGCCAATAGTTTGTCCTCACTGAGTTGGCAACAAGTGGCTGCTGTGGCTGCCATTTTTCTGGTGATGGCCATCAGCTCCGACGAGGTCAGCTGGGGGGCTTTCTTTGTGTAAGCAACGAGAAACCTGAAAGAAGCATTTTTTAACTAAGTCCTGCTGAGTCATTCATGAGTTTTTAGCCGCCTTGCTTCTTCTCACAGACTCTCTACTCTCATGCCA
+
A3>AAB44AFFBGGGGGGGGGGCGGFFHCEGDEFBAFGHAG3FGGHFGGHHHGHHEHGHGHGFHHHHHHHHGFHFGHHHHGGHGEHHHHHHHHH4FHFFHHHHH3GGGHGHHH/EE/ECCGHBHGHGHGGC?BGGGFGGGEFGGB0/;FFFBEFFFFFFFFF//9/AFFFFFFFFBAFFFF/FFFFFFFFFFFFFFFFFFFFEFFFFFFE/;BDBBFDFFFFFFFFFFFF///;BFFFFBFFFFFEF/9B/
@M05620:45:000000000-G6HP7:1:1101:23076:8007 1:N:0:137
AAACCAAGCAGACACTCACCGCTCCCTCGCCACAGGCCAATAGTTTGTCCTCACTGAGTTGGCAACAAGTGGCTGCTGTGGCTGCCATTTTTCTGGTGATGGCCATCAGCTCCGACGAGGTCAGCTGGGGGGCTTTCTTTGTGTAAGCAACGAGAAACCTGAAAGAAGCATTTTTTAACTAAGTCCTGCTGAGTCATTCATGAGTTTTTAGCCGCCTTGCTTCTTCTCACAGACTCTCTACTCTCATGCCA
+
CCCCCCCFDFFFGGGGGGGGGGGGGGHHGGGGGHHHGGHHHHHHHHHHHHHHHHHHHHHHHHHHHHHHHHHHGHGGHHHHHHHGGHHHHHHHHHHHHHHHHHHHHHHHHHHHHGGGGGGGGHHHHHHHGGGGGGGGGGGGGGGGGGFFFFFFFFFFFFFFFFFFFFFFFFFFFFHFFFFFFFFFHHFFFFFFFFFFFFFFFHFFFFFFFFFFFFFFFFFFHFHFFFFFFFFFFFFFFFFFFFFFFFFFFFF
@M05620:45:000000000-G6HP7:1:1101:10245:8013 1:N:0:137
CATCCTGACCCTGAAGTACCCCATTGAGCATGGCATCGTCACCAACTGGGACGACATGGAGAAGATCTGGCACCACACCTTCTACAACGAGCTGCGCGTGGCCCCGGAGGAGCACCCAGTGCTGCTGACCGAGGCCCCCCTGAACCCCAAGGCCAACAGAGAGAAGATGACTCAGGTGAGGCTCGGCCGACGCCCGTGCTCCTCCCGTCCTTTCCCCAGTCATTTTCTGCCCGGCTTGATTTCTGACATTA
+
BBBBBFF5CFFFGGGGGGGGGGGHHHHHHHHHHHHHHGHHHGHGHGHHHHHHGGGGGHHHHHHHHHHHHHHHHGHHHGGHHHHHHHHHGGGGGHHGGGGGFGHHGGGGGGGGHHHHGGHHHHHHHHHHHHGGGGGGGGGGGGHHHHGGGGHGHHGGGGGGGFGGGGGGGGGGGGGFGGGGGGGGFFFFFFFFFFFFFFFFBFFFFFFFFFFFFFBBFFFFFFFFFFFFFFFFFFFFFAAFFFEFFFFFFF9
@M05620:45:000000000-G6HP7:1:1101:13746:8018 1:N:0:137
AAACCAAGCAGACACTCACCGCTCCCTCGCCACAGGCCAATAGTTTGTCCTCACTGAGTTGGCAACAAGTGGCTGCTGTGGCTGCCATTTTTCTGGTGATGGCCATCAGCTCCGACGAGGTCAGCTGGGGGGCTTTCTTTGTGTAAGCAACGAGAAACCTGAAAGAAGCATTTTTTAACTAAGTCCTGCTGAGTCATTCATGAGTTTTTAGCCGCCTTGCTTCTTCTCACAGACTCTCTACTCTCATGCCA
+
BBCCCBBFCFFFGGGGGGGGGGGGGGHHGGGGGHHHGGHHHGHHHHHHHHHFHHHHHHHHGGHHHHHHHHHHGHGGHHHHHHHGGHGHHHHHHHHHHHHHHHHHHHHHHHHHHGGGGGGGGHHHHHHHGGGGGGGGGGGGGGGGGGFFFFFFFFFFFFFFFFFFFFFFFFFFFFFFFFFFFFFFFFFFFFFFFBFFFFFFFFFFFFFFFFFFFFFFFFFFFFFFFFFFFFFFFFFFFFFFFFFFFFFFFF9
@M05620:45:000000000-G6HP7:1:1101:7778:8018 1:N:0:137
CATCCTGACCCTGAAGTACCCCATTGAGCATGGCATCGTCACCAACTGGGACGACATGGAGAAGATCTGGCACCACACCTTCTACAACGAGCTGCGCGTGGCCCCGGAGGAGCACCCAGTGCTGCTGACCGAGGCCCCCCTGAACCCCAAGGCCAACAGAGAGAAGATGACTCAGGTGAGGCTCGGCCGACGCCCGTGCTCCTCCCGTCCTTTCCCCAGTCATTTTCTGCCCGGCTTGATTTCTGACATTA
+
CCCCCFFFFFFFGGGGGGGGGGGHHHHHHHHHHHHHHGHHHGHHHGHHHHHHGGGGGHHHHHGHHHHHHHHHHGHHHGGHHHHHHHHHGGGGGHHGGGGGGGHHGGGGGGGGHHHHGGHHHHHHHHHHHHGGGGGGGGGGGGHHHHGGGGHGHHGGGGGGGGGGGGGGGGGGGGGGGGGGGGGGFFFFFFFFFFFFFFFFFFFFFFFEFFFFFFFFFFFFFFFFFFFFFFFFFFFFFFFFFFFFFFFFFF0
@M05620:45:000000000-G6HP7:1:1101:11883:8019 1:N:0:137
AAACCAAGCAGACACTCACCGCTCCCTCGCCACAGGCCAATAGTTTGTCCTCACTGAGTTGGCAACAAGTGGCTGCTGTGGCTGCCATTTTTCTGGTGATGGCCATCAGCTCCGACGAGGTCAGCTGGGGGGCTTTCTTTGTGTAAGCAACGAGAAACCTGAAAGAAGCATTTTTTAACTAAGTCCTGCTGAGTCATTCATGAGTTTTTAGCCGCCTTGCTTCTTCTCACAGACTCTCTACTCTCATGCCA
+
CCCCCCCFCFFFGGGGGGGGGGGGGGHHGGGGGHHHGGHHHHHHHHHHHHHHHHHHHHHHHHHFHHHHHGHHGHGGHHHHHHHGGHHHHHHHHHHHHHHHHHHHHHHHHHHHHGGGGGGGFHHHHHHHGGGGGGGGGGGGGGGGGGFFFFFFFFFFFFFFFFFFFFFFFFFFFFFFFFFFFFFFFFFFFFFFFFFFFFFFFFFFFFFFFFFFFFFFFFFFFFFFFFFFFFFFFFFFFFFFFFFFFFFFFFB
@M05620:45:000000000-G6HP7:1:1101:23059:8025 1:N:0:137
AAACCAAGCAGACACTCACCGCTCCCTCGCCACAGGCCAATAGTTTGTCCTCACTGAGTTGGCAACAAGTGGCTGCTGTGGCTGCCATTTTTCTGGTGATGGCCATCAGCTCCGACGAGGTCAGCTGGGGGGCTTTCTTTGTGTAAGCAACGAGAAACCTGAAAGAAGCATTTTTTAACTAAGTCCTGCTGAGTCATTCATGAGTTTTTAGCCGCCTTGCTTCTTCTCACAGACTCTCTACTCTCATGCCA
+
A?AABA?4AFFFGFAEFGGGGGGGGGGHGGGGGHGCGGHHHGFHHHHHHHHHHHHEHHHGFBGFBFCHHDGHFHEGHC5GBGFGGHHHHHHHHHHEHHGHGHHHHHHHHHHHHDGGG?C/EHHHFHHHG?GG@BGGGGGGGGGGGGFFFBFBEFFFFFFFFF/BFFFFFFFFFFFBFFFFFFFFFFFFFFFBFBBBFFFFFF/FBFFFFFFFF.>BFFFFFFFFFFFFFFFFBFFFFFFFFFFFFEB/BFB
@M05620:45:000000000-G6HP7:1:1101:7336:8026 1:N:0:137
CATCCTGACCCTGAAGTACCCCATTGAGCATGGCATCGTCACCAACTGGGACGACATGGAGAAGATCTGGCACCACACCTTCTACAACGAGCTGCGCGTGGCCCCGGAGGAGCACCCAGTGCTGCTGACCGAGGCCCCCCTGAACCCCAAGGCCAACAGAGAGAAGATGACTCAGGTGAGGCTCGGCCGACGCCCGTGCTCCTCCCGTCCTTTCCCCAGTCATTTTCTGCCCGGCTTGATTTCTGACATTA
+
CCCCCFFFFFFFGGGGGGGGGGGHHHHHHHHHHHHHHGHHHGHHHGHHHHHHGGGGGHHHHHHHHHHHHHHHHGHHHGGHHHHHHHHHGGGGGHHGGGGGGGHHGGGGGGGGHHHHGGHHHHHHHHHHHHGGGGGGGGGGGGHHHHGGGGHGHHGGGGGGGGGGFGGFGGGGGGGGGGGGGGGGFFFFFFFFFFFFBFFFFFFFFFFEFFFFFFFFFFFFFFFFFFFFFFFFFAFFFF.FFFFFF0FFFF0
@M05620:45:000000000-G6HP7:1:1101:14078:8028 1:N:0:137
AGATTACTGCAACAGTTCCCCCTACACTCTTTCCCTACAAGCCAGGGACAAAACAAAGATCGGAAGAGCACACGTCTGAACTCCAGTCACAGCGATAGATCTCGTATGCCGTCTTCTGCTTGAAAAAAAAAAAAAAAAAAAACACAATTAGTAATAGCCATATGTATCAATAAAAACTAATGAACGGTAAAGTCAATTGTATATAAGACATGATTTGTGGCTAAGACAGAAGAAACATGTGGAGTATCAGA
+
CCCCCFFFFFFFGGGGGGGGGGGGHHHHHHHHHHHHHHHHHHGHHHGGGGHHHHHHHHHHHHGGGGHHHHHHHGHHHGHHHHHHHHHHHHHHHGGHGGGGGHHHFGHHHHGEGHGHHHHHHHHHHGHGGGDD<<><<-<--:;....000;000;000:0;00000000000000;.00;000//...../9/////9////////////////////..;.//////./9////////;///.9//////
@M05620:45:000000000-G6HP7:1:1101:7761:8030 1:N:0:137
CATCCTGACCCTGAAGTACCCCATTGAGCATGGCATCGTCACCAACTGGGACGACATGGAGAAGATCTGGCACCACACCTTCTACAACGAGCTGCGCGTGGCCCCGGAGGAGCACCCAGTGCTGCTGACCGAGGCCCCCCTGAACCCCAAGGCCAACAGAGAGAAGATGACTCAGGTGAGGCTCGGCCGACGCCCGTGCTCCTCCCGTCCTTTCCCCAGTCATTTTCTGCCCGGCTTGATTTCTGACATTT
+
CCCCCFFFFFFFGGGGGGGGGGGHHHHHHHHHHHHHHGHHHGHHHGHHHHHHGGGGGHHHHHHHHHHHHHHHHGHHHGGHHHHHHHHHEGGGGHHGGGGGGGHHGGFDGGGGHHHHGGGGFGHHHHFHHHG-@FFGGGGGGGHHHHGGFGHGHH?EGGGGGFGGFGGGGGGGGGGGGGGGGGGGFFFFFFFAFFFD>DFFFFFFFFFFFFFFFFFFFFDFFFFFFFFFFFFFBFFFF-;BFF/BF;B9FF/
@M05620:45:000000000-G6HP7:1:1101:7784:8037 1:N:0:137
CATCCTGACCCTGAAGTACCCCATTGAGCATGGCATCGTCACCAACTGGGACGACATGGAGAAGATCTGGCACCACACCTTCTACAACGAGCTGCGCGTGGCCCCGGAGGAGCACCCAGTGCTGCTGACCGAGGCCCCCCTGAACCCCAAGGCCAACAGAGAGAAGATGACTCAGGTGAGGCTCGGCCGACGCCCGTGCTCCTCCCGTCCTTTCCCCAGTCATTTTCTGCCCGGCTTGATTTCTGACATTA
+
BABCCFFFFFFFGGGGGGGGGGGHHHHHHHHHHHHHHGHHHGHGHGHHHHHHGGGGGHHHHGHHHHHHHHHHHGHHHGGHHHHHHHHHGGGGGHHGGGGGGGHHGFGGGGGGHHHHGGHHHHHHHHHHHHGGGGGGGGGGGGHHHHGGGGHGHHGGGGGGGGGGGGGFGGGGGGGGGGGGGGGGFFFFFFADCFFCFFFFFFFFFFBFDFFFFFFFFFFFFFFFFFFFFFFF.CFFFAFFFFFFF00B:F0
@M05620:45:000000000-G6HP7:1:1101:7333:8044 1:N:0:137
CATCCTGACCCTGAAGTACCCCATTGAGCATGGCATCGTCACCAACTGGGACGACATGGAGAAGATCTGGCACCACACCTTCTACAACGAGCTGCGCGTGGCCCCGGAGGAGCACCCAGTGCTGCTGACCGAGGCCCCCCTGAACCCCAAGGCCAACAGAGAGAAGATGACTCAGGTGAGGCTCGGCCGACGCCCGTGCTCCTCCCGTCCTTTCCCCAGTCATTTTCTGCCCGGCTTGATTTCTGACATTA
+
CCCDDFFFFFFFGGGGGGGGGGGHHHHHHHHHHHHHHGHHHGHHHGHHHHHHGGGGGHHHHHHHHHHHHHHHHGHHHGGHHHHHHHHHGGGGGHHGGGGGGGHHGGGGGGGGHHHHGGHHHHHHHHHHHHGGGGGGGGGGGGHHHHGGGGHGHHGGGGGGGGGGGGGGGGGGGGGGHGGGGGFGFFFFFFFFFFFF@ADFFFFFFFFEFFFFFFFFFFFFFEFFFFFFFFFFFFFFFFFFFFFFF0FFFF0
@M05620:45:000000000-G6HP7:1:1101:12848:8046 1:N:0:137
CATCCTGACCCTGAAGTACCCCATTGAGCATGGCATCGTCACCAACTGGGACGACATGGAGAAGATCTGGCACCACACCTTCTACAACGAGCTGCGCGTGGCCCCGGAGGAGCACCCAGTGCTGCTGACCGAGGCCCCCCTGAACCCCAAGGCCAACAGAGAGAAGATGACTCAGGTGAGGCTCGGCCGACGCCCGTGCTCCTCCCGTCCTTTCCCCAGTCATTTTCTGCCCGGCTTGATTTCTGACATTT
+
CBCCCFFFFFFFGGGGGGGGGGGHHHHHHHHHHHHHHGHHHGHHHGHHHHHHGGGGGHHHHHHHHHHHHHHHHGHHHGGHHHHHHHHHGGGGGHHGGGGGGGHHGGGGGGGGHHHHGGHHHHHHHHHHHHGGGGGGGGGGGGHHHHGGGGHGHHGGGGGGGGGGFFGCGGGGGGGGGGGGGGGGFFFFFCFF@DFF9DDEFFFFFFF.DD.BFFFFFFDFFFFFFFFFFFEEDDAFFFAFFFFFF99BFF0
@M05620:45:000000000-G6HP7:1:1101:17352:8049 1:N:0:137
AAACCAAGCAGACACTCACCGCTCCCTCGCCACAGGCCAATAGTTTGTCCTCACTGAGTTGGCAACAAGTGGCTGCTGTGGCTGCCATTTTTCTGGTGATGGCCATCAGCTCCGACGAGGTCAGCTGGGGGGCTTTCTTTGTGTAAGCAACGAGAAACCTGAAAGAAGCATTTTTTAACTAAGTCCTGCTGAGTCATTCATGAGTTTTTAGCCGCCTTGCTTCTTCTCACAGACTCTCTACTCTCATGCCA
+
BBBBBBBFBFFFGGGGGGGGGGGGGGHHGGGGFHFGGGHHHHHGHHHHHHHHHHHGFHHHHHGHHHHHHHHHGHGGGHHHHHHGGHFGHHHHHGHHHHHHFHHHHHHHHHHHHGGGGEGGGHGHHHHGGGGGGGGGGGGGGGGGGGFFFFFFFFFFFFFFFFFFFFFFFFFFFFFFFFFFBFFFFFFFFFFFFFFFFFFFFFFFFFFFFFFFFFFFFFFFFFFFFFFFBFFFEFFFFFFFFFFFFFFFFF/
@M05620:45:000000000-G6HP7:1:1101:17361:8066 1:N:0:137
AAACCAAGCAGACACTCACCGCTCCCTCGCCACAGGCCAATAGTTTGTCCTCACTGAGTTGGCAACAAGTGGCTGCTGTGGCTGCCATTTTTCTGGTGATGGCCATCAGCTCCGACGAGGTCAGCTGGGGGGCTTTCTTTGTGTAAGCAACGAGAAACCTGAAAGAAGCATTTTTTAACTAAGTCCTGCTGAGTCATTCATGAGTTTTTAGCCGCCTTGCTTCTTCTCACAGACTCTCTACTCTCATGCCA
+
BBABBBBFBFCFGGGGGGGGGGEEEFGHGGGGGHHHGGEEGCFGHHHHHHHHHHFGHHGGHGHGHHFGHGFHGFFGHHFGHHHGGHHGHHHHGHHHGH3GHHHHGFHHHHFHHFGGGGGGFGCHHHHHD@FGGGGFGFFFFFGGGFFFFFFFEFFFBFFFFFFFFFFFFFFFFFFFFFFFFFFFFFFFFFFFFBFFFFFFFFFFBFFFFFFFFAFFFFFFFFFFFFFFFFFFFFFFFFFFFFFFFFFFFF/
@M05620:45:000000000-G6HP7:1:1101:10592:8076 1:N:0:137
TACCTGTACTGGGGAAGCATTTGAATATCCCCCCATGGTGATGGGGACGGAGAACTGCTCCATAAACACAGGCAACGTGCCTAACTTTCCCGGGAAGATGAAGTTCGGAGGTATTTTGCATCGGTGAGCCAGACAGAATGATCCGATGAGGGGTGCGAAACTATTTGAGGAAAGGAAGCACCTTTTTATTAAATTTACCTTTTAGCAATCGCCATTCCTACCCTAAAGATCGGACGAGCACACGTCTGAAC
+
BBABCFFFFFFFGGGGGGGGGGHHHHHHHHHGGGGHHHGHHHHHHGGGGGGGGHHHHHHHHHHHHHHHHHGHGHHHGHHHHHHHHHHHHHHGGGGGGHHHGHHHHHGGGGG/FHHHHHHGHHGGGGGGHHHHFGHHHHHHGHHHGGGDBGHGGEDFGF?CFHHHHHHHGHHHHHHGGGGGGGGFGGGGFCBGGGGGGGGGGGGFFGFGGGGEFFFFFFFFFFFFFBFFBFFFFF-C;FFFFFFFFEFEFFF
@M05620:45:000000000-G6HP7:1:1101:10575:8088 1:N:0:137
TACCTGTACTGGGGAAGCATTTGAATATCCCCCCATGGTGATGGGGACGGAGAACTGCTCCATAAACACAGGCAACGTGCCTAACTTTCCCAGGAAGATGAAGTTCGGAGGTTATTTTGCATCGGTGAGCCAGACAGAATGATCCGATGAGGGGTGCGAAACTATTTGAGGAAAGGAAGCACCTTTTTATTAAATTTACCTTTTAGCAATCGCCATTCCTACCCTAAAGATCGGCAGAGCCCACGTCTGCA
+
A>>AAFFFFFFFGGFGGGGGGGHD1FBGHHHGGGEHEGGFDGFCEEFG/EAEEHHHHHHHHEFH@@GDGCG/FGFHGHHHHHB@GHHHHHHFGGHBHEGHF1GHHHECGGGAGHGHHHHHHHHGAEF/FGHFHGFFG0@GGHHHHHCFADFEGCC@CC<C@C==GHHHHGH0:CGG/CGH/;CGGGGGGGGFF0;CF;CFFGGF0FFGBFFGGGFG0FFF/F-ABF-BBBFFEB=?@AEF-EAE-99B-//
@M05620:45:000000000-G6HP7:1:1101:10607:8089 1:N:0:137
TACCTGTACTGGGGAAGCATTTGAATATCCCCCCATGGTGATGGGGACGGAGAACTGCTCCATAAACACAGGCAACGTGCCTAACTTTCCCGGGAAGATGAAGTTCGGAGGTATTTTGCATCGGTGAGCCAGACAGAATGATCCGATGAGGGGTGCGAAACTATTTGAGGAAAGGAAGCACCTTTTTATTAAATTTACCTTTTAGCAATCGCCATTCCTACCCTAAAGATCGGAAGAGCACACGTCTGAAC
+
AAABBFFFFFFFGGGGGGGGGGHHHHHHHHHGGGGHHHGHHHHHHGGGGGGGGHHHHHGHHHHHHHHHHHHHGHHHGHHHHHHHHHHHHHHGGGEGGGHHHHHHHHGGGGG?FGHHHHHFHHFGGGGHHHHHHGFHGHHHHHHHHGGDGHHGGDFGGGGFGHHHHHHGGHHHFHHHHHGGGGGGGGGGGGGGGGGGGGGGGGGGGGFFGGGGGDFFFFFFFFFFFFFFBFFFFFFFFFFFFFFFAEBEFFF
@M05620:45:000000000-G6HP7:1:1101:13172:8095 1:N:0:137
CATCCTGACCCTGAAGTACCCCATTGAGCATGGCATCGTCACCAACTGGGACGACATGGAGACGATCTGGCACCACACCTTCTACAACGAGCTGCGCGTGGCCCCGGAGGAGCACCCAGTGCTGCTGACCGAGGCCCCCCTGAACCCCAAGGCCAACAGAGAGAAGATGACTCAGGTGAGGCTCGGCCGACGCCCGTGCTCCTCCCGTCCTTTCCCCAGTCATTTTCTGCCCGGCTTGATTTCTGACATTT
+
AA1A?F@FC>CFGACDGGGGFGA0AA11B1B10F0FGEEEGAGF/EBGGH00/AEEEA0AFG/AA/FG11B0@FHA/EAH1C@@GGFF>FAEECG///>E//<C?@CCCCGFGEHHGGHGHHHHGGHHHHG-CCCGGGGGGFFHHHGGGFHGGGFGGGGEFBG.CFGGGGGGGGGFGEFGGFFF?@FF<;@@@@@@99AEFFFFFFB;A--BFFFFFF-FFFFFFFFFFFFFB@@@?@?BBFBB/;9/;B/
@M05620:45:000000000-G6HP7:1:1101:10590:8097 1:N:0:137
TACCTGTACTGGGGAAGCATTTGAATATCCCCCCATGGTGATGGGGACGGAGAACTGCTCCATAAACACAGGCAACGTGCCTAACTTTCCCGGGAAGATGAAGTTCGGAGGTTATTTTGCATCGGTGAGCCAGACAGAATGATCCGATGAGGGGTGCGAAACTATTTGAGGAAAGGAAGCACCTTTTTATTAAATTTACCTTTTAGCAATCGCCATTCCTACCCTAAAGATCGGAAGAGCACACGTCTGAA
+
CCCDDFFFFFFFGGGGGGGGGGHHHHHHHHHGGGGHHHGHHHHHHGGGGGGGGHHHHHHHHHHHHHHHHHHHGHHHGHHHHHHHHHHHHHH1EFGGGHHHHHHHHHGGGGG??3FHHF??33BC/<?/=FF2C?C0=G1==11F1?..<1>GGC.<.<EGG-C0GGCG0E:GFBGGH/9.0;.CGGGF?FFGG9FGBCFBFGGB0/0;00:9C..;0;0:0;F.BFF0B009EBA?:?9/09:.-.99.B0
@M05620:45:000000000-G6HP7:1:1101:5929:8103 1:N:0:137
CATCCTGACCCTGAAGTACCCCATTGAGCATGGCATCGTCACCAACTGGGACGACATGGAGAAGATCTGGCACCACACCTTCTACAACGAGCTGCGCGTGGCCCCGGAGGAGCACCCAGTGCTGCTGACCGAGGCCCCCCTGAACCCCAAGGCCAACAGAGAGAAGATGACTCAGGTGAGGCTCGGCCGACGCCCGTGCTCCTCCCGTCCTTTCCCCAGTCATTTTCTGCCCGGCTTGATTTCTGACATTA
+
BBBBBFFFFFFFGGGGGGGGGGEHHHFDEFHHFHHHGGHHDGFHEFHHHHGHGCEEEHGFHHHHEFHHHFHHHGHHHGGHHHHFHHGHGEGGGHHGGGEGGGHFEGFGCFGGHHFHGGHHGHHHHHHGHHGGGGGGGGGGGGGHHHGGGGHGHHGGFFFGGGGGGGGGGGGGGGGGGGFGGGGGFFFFFFFFFFFF;.AFFFFFFFFFFFFFFFFFFFFFFFFFFFFFFFFFFAFFFAFFFFFFFBFFFF/
@M05620:45:000000000-G6HP7:1:1101:21919:8104 1:N:0:137
CATCCTGACCCTGAAGTACCCCATTGAGCATGGCATCGTCACCAACTGGGACGACATGGAGAAGATCTGGCACCACACCTTCTACAACGAGCTGCGCGTGGCCCCGGAGGAGCACCCAGTGCTGCTGACCGAGGCCCCCCTGAACCCCAAGGCCAACAGAGAGAAGATGACTCAGGTGAGGCTCGGCCGACGCCCGTGCTCCTCCCGTCCTTTCCCCAGTCATTTTCTGCCCGGCTTGATTTCTGACATTA
+
DCCDCFFFFFFFGGGGGGGGGGGHHHHHHHHHHHHHHGHHHGHHHGHHHHHHGGGGGHHHHHHHHHHHHHHHHGHHHGGHHHHHHHHHGGGGGHHGGGGGGGHHGGGGGGGGHHHHGGHGHHHHHHHHHHGGGGGGGGGGGGHHHHGGGGHGHHGGGGGGGGGGGGGGGGGGGGGGHGGGGGGGFFFFFFFFFFFFBFFFFFFFFFFFFFFFFFFFFFFFFFFFFFFFHFFFFFFAFFAFFFFFFFFFFF0
@M05620:45:000000000-G6HP7:1:1101:13170:8114 1:N:0:137
CATCCTGACCCTGAAGTACCCCATTGAGCATGGCATCGTCACCAACTGGGACGACATGGAGAAGATCTGGCACCACACCTTCTACAACGAGCTGCGCGTGGCCCCGGAGGAGCACCCAGTGCTGCTGACCGAGGCCCCCCTGAACCCCAAGGCCAACAGAGAGAAGATGACTCAGGTGAGGCTCGGCCGACGCCCGTGCTCCTCCCGTCCTTTCCCCAGTCATTTTCTGCCCGGCTTGATTTCTGACATTA
+
DDDDCFFFFFFFGGGGGGGGGGGHHHHHHHHHHHHHHGHHHGHHHGHHHHHHGGGGGHHHHHHHHHHHHHHHHGHHHGGHHHHHHHHHGGGGGHHGGGGGGGHHGGGGGGGGHHHHGGHGHHHHHHHHHHGGGGGGGGGGGGHHHHGGGGHGHHGGGGGGGGGGGGGGGGGGGGGGHGGGGGGGFFFFFFFFFFFFBDFFFFFFFFFFFFFFFFFFFFFFFFFFFFFFFFFFDFFFFFFFFFFFFBFFFF0
@M05620:45:000000000-G6HP7:1:1101:24240:8124 1:N:0:137
ATCTCTATCTCCTAAAAACCTGTTTAGATTTGGAGATAGACCTTCAGGTTTTTCATCATTTTCTGCATGAATTATACATTGACCACGTGGTCAGTTTGCAGCATTCTGTTATTTTGTTTGACAGAGTGTCTTGTTGAGAACATATGTAGGACATGATTTTTTCCTGCAACAGGGAAAATAAAGTATAAGTTTTAAAGATTTATTCTTTAATAAAGGATCTCAAAGCCAGCTTTAGAAAAAGGAAGAAAGGG
+
DCCDDFFFFFFFGGGGGGGGGGHHHHHHHHHHHHHHHHHHHHHHHHHHHHHGGHHHHIIHHHIIHHHHHHHHHHHHHHHHHHHHHHGHHGHHHHHHHHHHHHHHHHHHHHHHHHHHHHHHHHHHHHGHHHHHHHHHHHHHHHHHHHHHHHGHHHHHHHHHHGHHHHHGHHGHHGGHHHHHHHHFHHHHHHHHHHHHHGHHHHHHHHHHHHHHHHHHHHHHHGHHHHHGHEGHHFHFHHHHGGHHHHHHHHG
@M05620:45:000000000-G6HP7:1:1101:19869:8131 1:N:0:137
ATCTCTATCTCCTAAAAACCTGTTTAGATTTGGAGATAGACCTTCAGGTTTTTCATCATTTTCTGCATGAATTATACATTGACCACGTGGTCAGTTTGCAGCATTCTGTTATTTTGTTTGACAGAGTGTCTTGTTGAGAACATATGTAGGACATGATTTTTTCCTGCAACAGGGAAAATAAAGTATAAGTTTTAAAGATTTATTCTTTAATAAAGGATCTCAAAGCCAGCTTTAGAAAAAGGAAGAAAGGG
+
DDCCDFFFFFFFGGGGGGGGGGHHHHHHHHHHHHHHHHHHHHHHHHHHHHHGGHHHHHHHHHHHIHHHHHHHHHHHHHHHHHHHHHGHHGHHHHHHHHHHHHHHHHHHHHHHHHHHHHHHHHHHHHHHHHHHHHHHHHHHGHHHHHHGHHHHHHHGHHHHHGHHHHHGHHHHHGGHHHHHHHHGHHHHHFHHHHHHHGHHHHHHHHHHHHHHHHHHHHHHHGHHHGHGH.CHHHHHHHHGGGGHHHHHHHG
@M05620:45:000000000-G6HP7:1:1101:18698:8133 1:N:0:137
CATCCTGACCCTGAAGTACCCCATTGAGCATGGCATCGTCACCAACTGGGACGACATGGAGAAGATCTGGCACCACACCTTCTACAACGAGCTGCGCGTGGCCCCGGAGGAGCACCCAGTGCTGCTGACCGAGGCCCCCCTGAACCCCAAGGCCAACAGAGAGAAGATGACTCAGGTGAGGCTCGGCCGACGCCCGTTCTCCTCCCGTCCTTTCCCCAGTCATTTTCTGCCCGGCTTTGATTTCTGACATT
+
CCCCCFFFFFFFGGGGGGGGGGGHHHHHHHHHHHHHHGHHHGHHHGHHHHHHGGGGGHHHHHHHHHHHHHHHHGHHHGGHHHHHHHHHGGGGGHHGGGGGGGHHGGGGGGGGHHHHGGHHHHHHHHHHHHGGGGGGGGGGGGHHHHGGGGHGHHGGGGGGGGGGGGGGGGGGGGGGGGGGGGGGFFFFBFFFFFFF=FFFFFFFFFFFFFFFFFFFFFFFFFFFFFFFFFFFDCCFFFF//FFFFE;FFFF
@M05620:45:000000000-G6HP7:1:1101:13175:8135 1:N:0:137
CATCCTGACCCTGAAGTACCCCATTGAGCATGGCATCGTCACCAACTGGGACGACATGGAGAAGATCTGGCACCACACCTTCTACAACGAGCTGCGCGTGGCCCCGGAGGAGCACCCAGTGCTGCTGACCGAGGCCCCCCTGAACCCCAAGGCCAACAGAGAGAAGATGACTCAGGTGAGGCTCGGCCGACGCCCGTGCTCCTCCCGTCCTTTCCCCAGTCATTTTCTGCCCGGCTTGATTTCTGACATTT
+
CCCCCFFFFFFFGGGGGGGGGGGHHHHGHHHHGFEGHGHHHGHFHGHGHHGHGGGGGHHHHHHHHHHHHHHHHGHHHGGHHHHHHHHHGGGGGHHGGGGFGGHGGGCFC?EGHHHHGGGHHHHHHHFFHFGGGFCFGGGGGGHHHHGGGGHGHHGGGGEFFGGGGGGGGGGGGGGGGGGGGEFGFAEFF;FFFFFC@:D.FBBFFFFFFFFFFFFFFB9;FFFBFFFF/BFE?;ADF-.;FBFFF9BBBF/
@M05620:45:000000000-G6HP7:1:1101:19886:8137 1:N:0:137
ATCTCTATCTCCTAAAAACCTGTTTAGATTTGGAGATAGACCTTCAGGTTTTTCATCATTTTCTGCATGAATTATACATTGACCACGTGGTCAGTTTGCAGCATTCTGTTATTTTGTTTGACAGAGTGTCTTGTTGAGAACATATGTAGGACATGATTTTTTCCTGCAACAGGGAAAATAAAGTATAAGTTTTAAAGATTTATTCTTTAATAAAGGATCTCAAAGCCAGTTTTAGAAAAAGGAAGAAAGGG
+
BBBBBFFFFFFFGGGGGGGGGGEGHHHHHHHHHHHHHHHHHHHHHHHGHHHGGHHHHHHHHHHHHHHHHHHHHHHHHHHHHHHHHHGHGGHHHHHHHHHHHHHHHHHHHHHHHHHHHHHHHHHHHHHHHHHHHHHHHHHFHHHHHHHGHHHHHHHHHHHHHGHHHHHGHHHHHGGHHHHHHHHFHHHHHHHHHGFHHGGHHHHHHHHHHGHFFFHHHHHHHGHHGHHFH0DGHFHBGHHGEGFFHHHHHHG
@M05620:45:000000000-G6HP7:1:1101:19416:8140 1:N:0:137
CATCCTGACCCTGAAGTACCCCATTGAGCATGGCATCGTCACCAACTGGGACGACATGGAGAAGATCTGGCACCACACCTTCTACAACGAGCTGCGCGTGGCCCCGGAGGAGCACCCAGTGCTGCTGACCGAGGCCCCCCTGAACCCCAAGGCCAACAGAGAGAAGATGACTCAGGTGAGGCTCGGCCGACGCCCGTGCTCCTCCCGTCCTTTCCCCAGTCATTTTCTGCCCGGCTTGATTTCTGACATTA
+
DDDDDFFFFFFFGGGGGGGGGGGHHHHHHHHHHHHHHGHHHGHHHGHHHHHHGGGGGHHHHHHHHHHHHHHHHGHHHGGHHHHHHHHHGGGGGHHGGGGGGGHHGGGGGGGGHHHHGGHHHHHHHHHHHHGGGGGGGGGGGGHHHHGGGGHGHHGGGGGGGGGGGGGGGGGGGGGGGGGGGGGGFFFFFFFFFFFFADFFFFFFFFFFFF?FFFFFFFFFFFFFFFFFFFFFBFFFFFAFFFFFFBFFFF0
@M05620:45:000000000-G6HP7:1:1101:16439:8156 1:N:0:137
CATCCTGACCCTGAAGTACCCCATTGAGCATGGCATCGTCACCAACTGGGACGACATGGAGAAGATCTGGCACCACACCTTCTACAACGAGCTGCGCGTGGCCCCGGAGGAGCACCCAGTGCTGCTGACCGAGGCCCCCCTGAACCCCAAGGCCAACAGAGAGAAGATGACTCAGGTGAGGCTCGGCCGACGCCCGTGCTCCTCCCGTCCTTTCCCCAGTCATTTTCTGCCCGGCTTGATTTCTGACATTA
+
CCCCCFFFFFFFGGGGGGGGGGGHHHHHHHHHHHHHHGHHHGHHHGHHHHHHGGGGGHHHHHHHHHHHHHHHHGHHHGGHHHHHHHHHGGGGGHHGGGGGGGHHGGGGGGGGHHHHGGHHHHHHHHHHHHGGGGGGGGGGGGHHHHGGGGHGHHGGGGGGGGGGGGGGGGGGGGGGGGGGGGGGFFFFFFFFFFFF@DDFFFFFFFFEFFFFFFFFFFFFFFFFFFFFFFFFFFFFFAAFFFFFFFFFFF0
@M05620:45:000000000-G6HP7:1:1101:20621:8161 1:N:0:137
CATCCTGACCCTGAAGTACCCCATTGAGCATGGCATCGTCACCAACTGGGACGACATGGAGAAGATCTGGCACCACACCTTCTACAACGAGCTGCGCGTGGCCCCGGAGGAGCACCCAGTGCTGCTGACCGAGGCCCCCCTGAACCCCAAGGCCAACAGAGAGAAGATGACTCAGGTGAGGCTCGGCCGACGCCCGTGCTCCTCCCGTCCTTTCCCCAGTCATTTTCTGCCCGGCTTGATTTCTGACATTA
+
CCCCCFFFFFFFGGGGGGGGGGGHHHHHGHHHHHHHHGHHHGHHHGHHGHGHGGGGGHGFHHHGHHHHHHHHHGHHHGGHHHHHHHHHGGGGGHHGGGEGGGHHGGGGGGGGHHHHGGHGHHHGHHGHHHFGGGGGGGGGGGGHHHGGGGHGHHGGGGGGGGGGGGGGGGGGGGGGFGGGGGGGFFFFFFFFFFFF:DFEFFFFFFFEFFFBFFFFFFF9FFFFFFFFFFFFFFFFAF9FFFFFFFFFFF0
@M05620:45:000000000-G6HP7:1:1101:25583:8161 1:N:0:137
CATCCTGACCCTGAAGTACCCCATTGAGCATGGCATCGTCACCAACTGGGACGACATGGAGAAGATCTGGCACCACACCTTCTACAACGAGCTGCGCGTGGCCCCGGAGGAGCACCCAGTGCTGCTGACCGAGGCCCCCCTGAACCCCAAGGCCAACAGAGAGAAGATGACTCAGGTGAGGCTCGGCCGACGCCCGTGCTCCTCCCGTCCTTTCCCCAGTCATTTTCTGCCCGGCTTGATTTCTGACATTA
+
DCDDDFFFFFFFGGGGGGGGGGGHHHHHHHHHHHHHHGHHHGHHHGHHHHHHGGGGGHHHHHHHHHHHHHHHHGHHHGGHHHHHHHHHGGGGGHHGGGGGGGHHGGGGGGGGHHHHGGHHHHHHHHHHHHGGGGGGGGGGGGHHHHGGGGHGHHGGGGGGGGGGGGGGGGGGGGGGHGGGGGGGFFFFFFFFFFFFFFFFFFFFFFFFFFFFFFFFFFFFFFFFFFFFFFFFFFFFFFFFFFFFFFFFFF:
@M05620:45:000000000-G6HP7:1:1101:19065:8162 1:N:0:137
CATCCTGACCCTGAAGTACCCCATTGAGCATGGCATCGTCACCAACTGGGACGACATGGAGAAGATCTGGCACCACACCTTCTACAACGAGCTGCGCGTGGCCCCGGAGGAGCACCCAGTGCTGCTGACCGAGGCCCCCCTGAACCCCAAGGCCAACAGAGAGAAGATGACTCAGGTGAGGCTCGGCCGACGCCCGTGCTCCTCCCGTCCTTTCCCCAGTCATTTTCTGCCCGGCTTGATTTCTGACATTA
+
BCCCCFFFFFFFGGGGGGGGGGGHHHHHHHHHHHHHHGHHHGHHHGHHHHHHGGGGGHHHHHHHHHHHHHHHHGHHHGGHHHHHHHHHGGGGGHHGGGGGGGHHGGGGGGGGHHHHGGHHHHHHHHHHHHGGGGGGGGGGGGHHHHGGGGHGHHGGGGGGGGGGGGGGGGGGGGGGGGGGGGGGFFFFFFFFFFFFDFFFFFFFFFFFFFBFFFFFFFFFFFFFFFFFFFFFFFFFFFFFFFFFFFFFFF0
@M05620:45:000000000-G6HP7:1:1101:19083:8165 1:N:0:137
CATCCTGACCCTGAAGTACCCCATTGAGCATGGCATCGTCACCAACTGGGACGACATGGAGAAGATCTGGCACCACACCTTCTACAACGAGCTGCGCGTGGCCCCGGAGGAGCACCCAGTGCTGCTGACCGAGGCCCCCCTGAACCCCAAGGCCAACAGAGAGAAGATGACTCAGGTGAGGCTCGGCCGACGCCCGTGCTCCTCCCGTCCTTTCCCCAGTCATTTTCTGCCCGGCTTGATTTCTGACATTT
+
CCCCCFFFFFFFGGGGGGGGGGGHHHHHHHHHHHHHHGHHHGHHHGHHHHHHGGGGGHHHHHHHHHHHHHHHHGHHHGGHHHHHHHHHGGGGGHHGGGGGGGHHGGGGGGGGHGHHGGHGHHHHHHHHHHGGGGGGGGGGGGHHHHGGGGHGHHGGGGGGGGGGGGGGGGGGGGGGGGGGGGGGFFFFFFFFFFFFDFFFFFFFFFFFFFFFFFFFFFFFFFFFFFFFFFFFDFFFFFAFFFFFFEFFFF0
@M05620:45:000000000-G6HP7:1:1101:26924:8170 1:N:0:137
CATCCTGACCCTGAAGTACCCCATTGAGCATGGCATCGTCACCAACTGGGACGACATGGAGAAGATCTGGCACCACACCTTCTACAACGAGCTGCGCGTGGCCCCGGAGGAGCACCCAGTGCTGCTGACCGAGGCCCCCCTGAACCCCAAGGCCAACAGAGAGAAGATGACTCAGGTGAGGCTCGGCCGACGCCCGTGCTCCTCCCGTCCTTTCCCCAGTCATTTTCTGCCCGGCTTGATTTCTGACATTA
+
DDDDDFFFFFFFGGGGGGGGGGGHHHHHHHHHHHHHHGHHHGHHHGHHHHHHGGGGGHHHHHHHHHHHHHHHHGHHHGGHHHHHHHHHGGGGGHHGGGGGGGHHGGGGGGGGHHHHGGHHHHHHHHHHHHGGGGGGGGGGGGHHHHGGGGHGHHGGGGGGGGGGGGGGGGGGGGGGHGGGGGGGFFFFFFFFFFFFBFFFFFFFFFFEFFFFFFFFFFFFFFFFFFFFFFFFFFFFFFAFFFFFFFFFFF0
@M05620:45:000000000-G6HP7:1:1101:5169:8175 1:N:0:137
CATCCTGACCCTGAAGTACCCCATTGAGCATGGCATCGTCACCAACTGGGACGACATGGAGAAGATCTGGCACCACACCTTCTACAACGAGCTGCGCGTGGCCCCGGAGGAGCACCCAGTGCTGCTGACCGAGGCCCCCCTGAACCCCAAGGCCAACAGAGAGAAGATGACTCAGGTGAGGCTCGGCCGACGCCCGTGCTCCTCCCGTCCTTTCCCCAGTCATTTTCTGCCCGGCTTGATTTCTGACATTA
+
CBCCCFFFFFFFGGGGGGGGGGGHHHHHHHHHHHHHHGHHHGHHHGHHHHHHGGGGGHHHHHHHHHHHHHHHHGHHHGGHHHHHHHHHGGGGGHHGGGGGGGHHGGGGGGGGHHHHGGHHHHHHHHHHHHGGGGGGGGGGGGHHHHGGGGHGHHGGGGGGGGGGGGGGGGGGGGGGGGGGGGGGFFFFFFFFFFFF=FFFFFFFFFFEFFFFFFFFFFFFFFFFFFFFFFFFFFFFFFFFFFFFFFFFFF0
@M05620:45:000000000-G6HP7:1:1101:20829:8178 1:N:0:137
CATCCTGACCCTGAAGTACCCCATTGAGCATGGCATCGTCACCAACTGGGACGACATGGAGAAGATCTGGCACCACACCTTCTACAACGAGCTGCGCGTGGCCCCGGAGGAGCACCCAGTGCTGCTGACCGAGGCCCCCCTGAACCCCAAGGCCAACAGAGAGAAGATGACTCAGGTGAGGCTCGGCCGACGCCCGTGCTCCTCCCGTCCTTTCCCCAGTCATTTTCTGCCCGGCTTGATTTCTTACATTA
+
BABBBFFFFFFFGGFGGFGGGG?FGHHHGGHGHHBGHGHHHGHFEFHHHHGHCEE?EGGFHEFH3FGHFGHGGGGHEGGHHHHHHE3FGFGGGHHGGGGECEGHGEGGGGGGHHHHGGHHHHHHHHGFHHDGGGGGGGGGG.:CGHGG.:GGHHGFGEF///../FBFGGGGGBFGFF0C:CEG??ADB=BBBBBB?DDEFFFFFFFAAADFFFFFFBDFF/FBFFFFFBFFFB?BBB.FFFFF/BB/;F/
@M05620:45:000000000-G6HP7:1:1101:21921:8179 1:N:0:137
AGATTACTGCAACAGTTCCCCCTGGACCTGGAAAAGTTTCTTGCCTGGCTTACAGAAGCTGAAACAACTGCCAATGTCCTACAGGATGCTACCCGTAAGGAAAGGCTCCTAGAAGACTCCAAGGGAGTAAAAGAGCTGATGAAACAATGGCAAGTAAGTCAGGCATTTCCGCTTTAGCACTCTTGTGGATCCAATTGAACAATTCTCAGCATTTGTACTTGTAACTGACAAGCCAGGGACAAAACAAAGAT
+
BBABCFFFFFFFGGGGGGGGGGGGHHHHHHHHHHHHHHHHHHHHHHHHHHHHHHHHHHHHHHHHHHHHHHHHHHHHHHHHGHHHHHHHHHFHHHGFGGHHHHGHHHHHGHHHHHHHHHHHHHHGGHGGHHHHHGHHHHGHHHHHHHHHHHHHHGHHHHHHHHHHHHHHHHGGGGGHHGHHHHHHHFHGHHHHGHHHHHGGHHHHHHHHHHHHHHHHHHHHHHHHHHHGHHHHHGFGGGGGGGGGGGGGGGG
@M05620:45:000000000-G6HP7:1:1101:19063:8181 1:N:0:137
CATCCTGACCCTGAAGTACCCCATTGAGCATGGCATCGTCACCAACTGGGACGACATGGAGAAGATCTGGCACCACACCTTCTACAACGAGCTGCGCGTGGCCCCGGAGGAGCACCCAGTGCTGCTGACCGAGGCCCCCCTGAACCCCAAGGCCAACAGAGAGAAGATGACTCAGGTGAGGCTCGGCCGACGCCCGTGCTCCTCCCGTCCTTTCCCCAGTCATTTTCTGCCCGGCTTGATTTCTGACATTA
+
BAABBFFFFFFFGGGGGGGGGGGHHHHHHHHHHHHHHGHHHGHHHGHHHHHHGGGGGHHHHHHHHHHHHGHHHGHHHGGHHHHHHHHHGGGGGHHGGGFGGGHHGGGGGGGGHHHHGGHHHHHHHGHHHHGGGGGGGGGGGGHHHHGGGGHGHHGGGGGGGGGGGGGGGGGGGGGGGGGGGGGGFFFFFFFFFFFFDFFFFFFFFFFFFFFFFFFFFFFFFFFFFFFFFFFFFFFFFFFFFFFFFBFFFF/
@M05620:45:000000000-G6HP7:1:1101:12601:8193 1:N:0:137
CATCCTGACCCTGAAGTACCCCATTGAGCATGGCATCGTCACCAACTGGGACGACATGGAGAAGATCTGGCACCACACCTTCTACAACGAGCTGCGCGTGGCCCCGGAGGAGCACCCAGTGCTGCTGACCGAGGCCCCCCTGAACCCCAAGGCCAACAGAGAGAAGATGACTCAGGTGAGGCTCGGCCGACGCCCGTGCTCCTCCCGTCCTTTCCCCAGTCATTTTCTGCCCGGCTTGATTTCTGACATTT
+
CCCCCFFFFFFFGGGGGGGGGGGHHHHHHHHHHHHHHGHHHGHHHGHHGHHHGGGGGHHHHHHHHHHHHHHHHGHHHGGHHHHHHHHHGGGGGHHGGGEGGGHHGGGGGGGGHHHHGGHHHHHHHHHHHHGGGGGGGGGGGGHHHHGGGGHGHHGGGGGGGGGGGGGGGGGGGGGGGGGGGGGGFFFFFFFFFFFF;DFFFFFFFFFFFFFBFFFFFBDFFFFFFFFFFFFFFFFFFFFBFFFFFFFFFF0
@M05620:45:000000000-G6HP7:1:1101:20840:8198 1:N:0:137
CATCCTGACCCTGAAGTACCCCATTGAGCATGGCATCGTCACCAACTGGGACGACATGGAGAAGATCTGGCACCACACCTTCTACAACGAGCTGCGCGTGGCCCCGGAGGAGCACCCAGTGCTGCTGACCGAGGCCCCCCTGAACCCCAAGGCCAACAGAGAGAAGATGACTCAGGTGAGGCTCGGCCGACGCCCGTGCTCCTCCCGTCCTTTCCCCAGTCATTTTCTGCCCGGCTTGATTTCTGACATTA
+
CBCCCFFFFFFFGGGGGGGGGGGHHHHHHHHHHHHHHGHHHGHHHGHHHHHHGGGGGHHHHHHHHHHHHGHHHGHHHGGHHHHHHHHHGGGGGHHGGGGGGGHHGGGGGGGGHHHHGGHHHHHHHHHHHHGGGGGGGGGGGGHHHHGGGGHGHHGEGGGGGGGGGGGGGGGGGGGGGGGGGGGGFFFFFFFFFFFFDFFFFFFFFFFFFFFFFFFFFEFFFFFFFFFFFFFFFFFFFAAFFFFFFFFFFF/
@M05620:45:000000000-G6HP7:1:1101:20823:8201 1:N:0:137
CATCCTGACCCTGAAGTACCCCATTGAGCATGGCATCGTCACCAACTGGGACGACATGGAGAAGATCTGGCACCACACCTTCTACAACGAGCTGCGCGTGGCCCCGGAGGAGCACCCAGTGCTGCTGACCGAGGCCCCCCTGAACCCCAAGGCCAACAGAGAGAAGATGACTCAGGTGAGGCTCGGCCGACGCCCGTGCTCCTCCCGTCCTTTCCCCAGTCATTTTCTGCCCGGCTTGATTTCTGACATTA
+
CCDDDFFFFFFFGGGGGGGGGGGHHHHHHHHHHHHHHGHHHGHHHGHHHHHHGGGGGHHHHHHHHHHHHHHHHGHHHGGHHHHHHHHHGGGGGHHGGGGGGGHHGGGGGGGGHHHHGGHHHHHHHHHHHHGGGGGGGGGGGGHHHHGGGGHGHHGGGGGGGGGGGGGGGGGGGGGGHGGGGGGGFFFFFFFFFFFFFFFFFFFFFFFFFFFFFFFFFFFFFFFFFHHHFFFFFFFFFFFFFFFFFFFFFF0
@M05620:45:000000000-G6HP7:1:1101:23388:8208 1:N:0:137
TACCTGTACTGGGGAAGAGTGTAGCAATCGCCATTCCTACCCTAAAGATCGGAAGAGCACACGTCTGAACTCCAGTCACAGCGATAGATCTCGTATGCCGTCTTCTGCTTGAAAAAAAAAAAATGAAACATTCAACTTAATACATTTCTGGTAAATAAGACGTGCAGGAGATATGCGATAATTCTGACCGAGTGCTACCGACCTAGGCGCAATCCAGCATCTACTCGGGGCCTGTGTTGAACTGCCGGAAT
+
CCBCCFFFFFFFGGGGGGGGGGHHGHHHHGGGGGHHHHHHHHHHHHHHHHHGGGGHHHGHHHGHHHGGHHHHHHHHHHHHHHGEHGGHHHHHHGGHHHHGGGHGHHHHHHHHFGHFGGGGG>/01??==0111111?111111111111>11=11111100.....0..../;000.....0;00000/---..0000/-.--.;0//9---.0/00//009000;..----..000/.000000/----.
@M05620:45:000000000-G6HP7:1:1101:19968:8220 1:N:0:137
AAACCAAGCAGACACTCACCGCTCCCTCGCCACAGGCCAATAGTTTGTCCTCACTGAGTTGGCAACAAGTGGCTGCTGTGGCTGCCATTTTTCTGGTGATGGCCATCAGCTCCGACGAGGTCAGCTGGGGGGCTTTCTTTGTGTAAGCAACGAGAAACCTGAAAGAAGCATTTTTTAACTAAGTCCTGCTGAGTCATTCATGAGCTTTTAGCCGCCTTGCTTCTTCTCACAGACTCTCTACTCTCATGCCA
+
A@AAAAAFAFBFGGGGFGGGAEGC?GCGGGCEGHCHEF/AGFGB2FGHH1FGFHHHHHFGHHHFHHHGH@1BF0/>F1@0BGCFEHFHGFF1F1FGFG1EFFFFHFFDGB11G/@E//<<EHFHCHHH?/@@AAG/00BFGCFCBFEFFFF?FF?FFFF/9/BFF/9BFFE/BFF??FF9/BFFFFFFFFBBA;B/9BFFFB///;9BBBF/9--9--;//BFFB///9BFFFF/BFFFFFFFFFFB9BF/
@M05620:45:000000000-G6HP7:1:1101:26767:8223 1:N:0:137
CATCCTGACCCTGAAGTACCCCATTGAGCATGGCATCGTCACCAACTGGGACGACATGGAGAAGATCTGGCACCACACCTTCTACAACGAGCTGCGCGTGGCCCCGGAGGAGCACCCAGTGCTGCTGACCGAGGCCCCCCTGAACCCCAAGGCCAACAGAGAGAAGATGACTCAGGTGAGGCTCGGCCGACGCCCGTGCTCCTCCCGTCCTTTCCCCAGTCATTTTCTGCCCGGCTTGATTTCTGACATTA
+
BAABBFFDFFFFGGGGGFGGGGGHHHHHHHHHGHHHHGHHGGHHHGHHHHHHGGGGGHHHHGHHGHHHHHHHHGHHHGGHHHHHHHHHGGGGGHHGGGGGGGHHGGGGGGGGHGHHGGHGHHHHHHHHHHGGGGGGGGGGGGGHHHGGGGHGHHGGGGGGGGGEGGGGGFGFGGGGFGGGGGGGFFFFFFFFFFFF>FFFFFFFFFFAFFFFFFFFFFFFFFFFBFFFFFFFFFFFFFFFFFFFFBBFFF/
@M05620:45:000000000-G6HP7:1:1101:26782:8232 1:N:0:137
CATCCTGACCCTGAAGTACCCCATTGAGCATGGCATCGTCACCAACTGGGACGACATGGAGAAGATCTGGCACCACACCTTCTACAACGAGCTGCGCGTGGCCCCGGAGGAGCACCCAGTGCTGCTGACCGAGGCCCCCCTGAACCCCAAGGCCAACAGAGAGAAGATGACTCAGGTGAGGCTCGGCCGACGCCCGTGCTCCTCCCGTCCTTTCCCCAGTCATTTTCTGCCCGGCTTGATTTCTGACATTA
+
BBBBBFFFFFFFGGGGGGGGGGEHHHHHHHHHHHHHHGHHCFHHCFHHHHHHFGGGGHHGHHHHHHHHHHHHHGHHHGGHHHHHHHHHGGGGGHHGGGGGGGHHGGGGGGGGHHHHGGHHHHHHHHHHHHGGGGGGGGGGGFHHHHGGGFHGHHGGGGGFGGGGGGGGGGGGGGGGGGGGGGGGFBEFFFFFFFFF@DFFFFFFFFDEFFFFFFFFFFFFFFFFFFFFFFFFFFFFFA;FFFFF9BFBBF/
@M05620:45:000000000-G6HP7:1:1101:3683:8244 1:N:0:137
ATCTCTATCTCCTAAAAACCTGTTTAGATTTGGAGATAGACCTTCAGGTTTTTCATCATTTTCTGCATGAATTATACATTGACCACGTGGTCAGTTTGCAGCATTCTGTTATTTTGTTTGACAGAGTGTCTTGTTGAGAACATATGTAGGACATGATTTTTTCCTGCAACAGGGAAAATAAAGTATAAGTTTTAAAGATTTATTCTTTAATAAAGGATCTCAAAGCCAGCTTTAGAAAAAGGAAGAAAGGG
+
CCBCCFFFFFFFGGGGGGGGGGHHHHHHHHHHHHHHHHHHHHHHHHHHHHHGGHHHHHHHHHHHHHHHHHHHHHHHHHHHHHHHHHGHHGHHHHHHHHHHHHGHHHHHHHHHHHHHHHHHHHHHHHGHHHHHHHHHGHGDFGHHHHHGHHHHHHHGHHHHHGHHHHHGGHGHHGGHHHHHHHHGHHHHHHHHHHHHHFHHHGHHHHHHHGHHGGHHFHHHHEGFFFFFHEHHHGHHHFHGGGBFHHGHHHG
@M05620:45:000000000-G6HP7:1:1101:8730:8253 1:N:0:137
TACCTGTACTGGGGAAGCAATCGCCATTCCTACCCTAAAGATCGGAAGAGCACACGTCTGAACTCCAGTCACAGCGATAGATCTCGTATGCCGTCTTCTGCTTGAAAAAAAAAAAAAAAAGAAAATAAAGGGAGAGGATAATTGTGAGAAGTGAATGAAAGAAATAAGAATGAAGAAAGAGTAGAGTAGAGATGGATGGGGTGAGATTAGCACACGAGAAAGGTTGAGGTGGTGTAACTATGCGTTGGAGA
+
CCBCDFFFFFFFGGGGGGGGGGGGGGGHHHHHHHHHHHHHGHHHGGGGGHHHHGHGHHHGGGHHHHHHHHHHHHHGGHGGHHGHHHGGHHHHGEFHGHHHHHHHHHHGEGGGGB></</-..00<1<1110..<..../0000<000000/000:000000/</00000000000<//0//000000<00<0000/00....-.<00000/00/.--<..:0.00//:/:...99000000<0...<.0:0
@M05620:45:000000000-G6HP7:1:1101:3702:8253 1:N:0:137
ATCTCTATCTCCTAAAAACCTGTTTAGATTTGGAGATAGACCTTCAGGTTTTTCATCATTTTCTGCATGAATTATACATTGACCACGTGGTCAGTTTGCAGCATTCTGTTATTTTGTTTGACAGAGTGTCTTGTTGAGAACATATGTAGGACATGATTTTTTCCTGCAACAGGGAAAATAAAGTATAAGTTTTAAAGATTTATTCTTTAATAAAGGATCTCAAAGCCAGCTTTAGAAAAAGGAAGAAAGGG
+
CCCCCFFFFFFFGGGGGGGGGGHHHHHHHGHHFGHHHHHHHHHHHHHGHHHGGHHHHHHHHIHHHHHHHHHHHHHHHHHHHHHHHHGHHGHHHHHHHHHHHHHHHHHHHHHHHHHGHHHHHHHHHHHHHHHHHHHHHHGEGHHHHFGGHHHHHHHHHHHHHGHHHHHHHHFHGGGHHHHHHHHGHHHHHHHHHHHGHFGHHHHHHHHHHGHHHHHFFGHHHGGGHHHGHGHHHHFGHHHGGGGHHHHGHGG
@M05620:45:000000000-G6HP7:1:1101:8369:8282 1:N:0:137
TACCTGTACTGGGGAAGAGTGTACAATCGCCATTCCTACCCTAAAGATCGGAAGAGCACACGTCTGAACTCCAGTCACAGCGATAGATCTCGTATGCCGTCTTCTGCTTGAAAAAAAAAAAAAAAAAAAAAAAGATAAATTGTTTAATCAGACATACATATCTGTAGAAATATGTCATCTGCTAATAGAAGTCTAAAGCCAAGTGTCGTGACGTTGATTGCTGGCTGAGAAACCGTGGAGTATAACATCGC
+
CCCCCFFFFFFFGGGGGGGGGGHHDGHHGGGGGGFGHHHHHHHHHHHHHHGGGGHHHHHHHGHHHGFHHHHHHHHHHHHHHGEHGGHFGHHHGGHHHHGFGHGHHHGHHHFHHHHGGGGG>>/<-<-------..000009;00/00009000:000:;9090000000000000000000000000;000000000:0./9;0000.../..9...0000900;/...000/.-..-..0/;000000..
@M05620:45:000000000-G6HP7:1:1101:27730:8285 1:N:0:137
AAACCAAGCAGACACTCACCGCTCCCTCGCCACAGGCCAATAGTTTGTCCTCACTGAGTTGACAACAAGTGGCTGCTGTGGCTGCCATTTTTCTGGTGATGGCCATCAGCTCCGACGAGGTCAGCTGGGGGGCTTTCTTTGTGTAAGCAACGAGAAACCTGAAAGAAGCATTTTTTAACTAAGTCCTGCTGAGTCATTCATGAGTTTTTAGCCGCCTTGCTTCTTCTCACAGACTCTCTACTCTCATGCCA
+
CCCCCCCFCFFFGGGGGGGGGGGGGGHHGGGGGHHHGGHHHHHHHHHHHHHHHHHHHHHHHGHGHHHHHHHHGHGGHHHHHHHGGHGHHHHHHHHHHHGHHHHHHHHHHHHHHGGGGGGGGHHHHHHHGGGGGGGGGGGGGGGGFGFFFFFFEFFFFFFFFFFFFFFFFFFFFFFFFFFFFFFFFFFFFFFFFFFFFFFFFFFFFFFFFFFFFFFFFBFFFFFFFFFFFFFFFFFFFFFFFFFFFFFFFFB
@M05620:45:000000000-G6HP7:1:1101:8384:8303 1:N:0:137
TACCTGTACTGGGGAAGAGTGTACAATCGCCATTCCTACCCTAAAGATCGGAAGAGCACACGTCTGAACTCCAGTCACAGCGATAGATCTCGTATGCCGTCTTCTGCTTGAAAAAAAAAAAAAGAAAAATAATGTGAGATAGCGTGTTCTCTGTATGACTAAGTAAGTAAGTATGGAAAGACAAGAAAGCGACTACAACGAACAATGCTTGGTAATGTGACACGAGCATAAGCAACCCAGTCCGACGGGAC
+
>>>AA4DDFFF4FGEGEGGGGGEH6FDHFGGGFHGFHHHGHHHHFEFHHHFEGEHGHHHHHGHHHFFFHHFHHBGHHHHHHGEHGGH4FGHHFFEGFGEEGGGHFFGHHHFGHFFG/BC@B////<000011111111111=1-<...0<00000000<000/000:00000000/00:./;//./////:.---//0/-..--/00////.///////////.----///////.....///..9---.;
@M05620:45:000000000-G6HP7:1:1101:10606:8303 1:N:0:137
CATCCTGACCCTGAAGTACCCCATTGAGCATGGCATCGTCACCAACTGGGACGACATGGAGAAGATCTGGCACCACACCTTCTACAACGAGCTGCGCGTGGCCCCGGAGGAGCACCCAGTGCTGCTGACCGAGGCCCCCCTGAACCCCAAGGCCAACAGAGAGAAGATGACTCAGGTGAGGCTCGGCCGACGCCCGTGCTCCTCCCGTCCTTTCCCCAGTCATTTTCTGCCCGGCTTGATTTCTGACATTA
+
EEEECFFFFFFFGGGGGGGGGGGHHHHHHHHHHHHHHGHHHGHHHGHHHHHHGGGGGHHHHHHHHHHHHHHHHGHHHGGHHHHHHHHHGGGGGHHGGGGGGGHHGGGGGGGGHHHHGGHHHHHHHHHHHHGGGGGGGGGGGGHHHHGGGGHGHHGGGGGGGGGGGGGGGGGGGGGGHGGGGGGGFFFFFFFFFFFFFFFFFFFFFFFFFFFFFFFFFFFFFFFFFFFFFFFFFFFFFF?FFFFFFFFFFF1
@M05620:45:000000000-G6HP7:1:1101:18533:8304 1:N:0:137
CATCCTGACCCTGAAGTACCCCATTGAGCATGGCATCGTCACCAACTGGGACGACATGGAGAAGATCTGGCACCACACCTTCTACAACGAGCTGCGCGTGGCCCCGGAGGAGCACCCAGTGCTGCTGACCGAGGCCCCCCTGAACCCCAAGGCCAACAGAGAGAAGATGACTCAGGTGAGGCTCGGCCGACGCCCGTGCTCCTCCCGTCCTTTCCCCAGTCATTTTCTGCCCGGCTTGATTTCTGACATTA
+
DDDDDFFFFFFFGGGGGGGGGGGHHHHHHHHHHHHHHGHHHGHHHGHHHHHHGGGGGHHHHHHHHHHHHHHHHGHHHGGHHHHHHHHHGGGGGHHGGGGGGGHHGGGGGGGGHHHHGGHHHHHHHHHHHHGGGGGGGGGGGGHHHHGGGGHGHHGGGGGGGGGGGGGGGGGGGGGGHGGGGGGGFFFFFFFFFFFFCDFFFFFFFFFFFFFFFFFFFFFFFFFFHHHFHFFFFFFFFFBFFFFFFBFFFF0
@M05620:45:000000000-G6HP7:1:1101:27336:8340 1:N:0:137
TACCTGTACTGGGGAAGCATTCCTACCCTAAAGATCGGAAGAGCACACGTCTGAACTCCAGTCACAGCGATAGATCTCGTATGCCGTCTTCTGCTTGAAAAAAAAAAATAATTCTTTTCTTTTTTTTTACCTCTTTTCTTTTTTCTCCCCTCTTTATTACCTTCTTTTTTCCTTCCACCAGTACAATTCATTCTCCTGTTTCACTCTTTCTTCTTTACTCCATTCTCTCCACTCTCTCTTTTTACCCCTTC
+
CBBCCFFFFFFFGGGGGGGGGGHHHHHHHHHHHHHHHGEGGHHHHHHHGHHHGHHHHHHHHHHHHHHHGGGGGGHHHHGFGHHHHGGGHEHHHHHHHHFHHGGEEGE<02333?B333@2@22<</>>.<<1G111>=D1111</000<././0000:0CB00;C:0:09/00;0/09;..;0000;0000999900/00;90C00;00:99//9;9///;/9/;:BB/:/;/9/;//::///./9/99.9
@M05620:45:000000000-G6HP7:1:1101:17627:8346 1:N:0:137
TACCTGTACTGGGGAAGCAATCGCCATTCCTACCCTAAAGATCGGAAGAGCACACGTCTGAACTCCAGTCACAGCGATAGATCTCGTATGCCGTCTTCTGCTTGAAAAAAAAAAAAAAAACAAAAAAACTAAAACAATCCACACTACCACAGCATACCTACACCAGAAAAATATACTGACAATCCCACCCCCCGCTCGTAGCCCCTGAACACACAGCGACGTAAGAAACCGCCTCCTACCTCCCCCACACC
+
CCCDCFFFFFFFGGGGGGGGGGGGGGGHHHHHHHHHHHHHHHHHGGGGHHHHHHHGHHHGHHHHHHHHHHHHHHHGGHGGHHGHHHGGHHHHGFGHGHHHHHHHHHHHGGGFB>>/></>...0<.--<0<00<0.:00:<00.//</00.../000/00/<//.../::..<0000<000000/00...---------...0/.../000<.....-----<..00//.--<.../0<.00..<.-<...
@M05620:45:000000000-G6HP7:1:1101:10675:8377 1:N:0:137
TACCTGTACTGGGGAAGCAATCGCCATTCCTACCCTAAAGATCGGAAGAGCACACGTCTGAACTCCAGTCACAGCGATAGATCTCGTATGCCGTCTTCTGCTTGAAAAAAAAAAAAAAAAGAAAAAGTAAGAATAAAAAATACATACCATGAATGCCAGACACTAAAGAAGGAAAGCAGATACGTAGGTAAACCGCTAGATCTTTAGAACATAACATCTTCATACTGGACTTAGTCATAACGTGGGCTATA
+
CBBCCFFFFFFFGGGGGGGGGGGGGGGHHHHHHHHHHHHHGHHHGGGGGHHHHGHGHHHGGGHHHHHHHHHHHHHGGHGGHHFHHHGGHHHHGEFHGHHHGHHHHHHHFGGFDC>>><<-..0<00.1000000<0000-.:00000/0000;0000::..//0/0000./..//.90/:0;0.00..90000/----.:0:00000000;0000900000;000000/.0000;000090./..-./:00
@M05620:45:000000000-G6HP7:1:1101:10690:8387 1:N:0:137
TACCTGTACTGGGGAAGCAATCGCCATTCCTACCCTAAAGATCGGAAGAGCACACGTCTGAACTCCAGTCACAGCGATAGATCTCGTATGCCGTCTTCTGCTTGAAAAAAAAAAAAAAAAGAAAGAATAGGACCGAATATTGAAATACCGAACGCACTGGAAGACGAAGCCAAACAAGAATCTAGGATTATGCGACTCAGATCACACGTGTAGTGCCGACGGATGGGAGGCTTGAGCAGCAAGTCGCACTT
+
AAABBBFFFFFFGGGEEGGGGGGGGEGFHHHGGGHHHHGHCHHGGGFGHHHHHHHGHHHGFFHHHHHHHFHHH5GEGHGGHFHHHHFEGHHHGGGHGHHHGHHGHHHGFGCGGF//</>-..0010>11000/.-<-..0000000000..--9.---;////./.--.-./.......////////9/////..--.///9////;-.././////-----..-...9-../-./;//....;/.----/
@M05620:45:000000000-G6HP7:1:1101:13959:8389 1:N:0:137
CATCCTGACCCTGAAGTACCCCATTGAGCATGGCATCGTCACCAACTGGGACGACATGGAGAAGATCTGGCACCACACCTTCTACAACGAGCTGCGCGTGGCCCCGGAGGAGCACCCAGTGCTGCTGACCGAGGCCCCCCTGAACCCCAAGGCCAACAGAGAGAAGATGACTCAGGTGAGGCTCGGCCGACGCCCGTGCTCCTCCCGTCCTTTCCCCAGTCATTTTCTGCCCGGCTTGATTTCTGACATTA
+
DCDDDFFFFFFFGGGGGGGGGGGHHHHHHHHHHHHHHGHHHGHHHGHHHHHHGGGGGHHHHHHHHHHHHHHHHGHHHGGHHHHHHHHHGGGGGHHGGGGGGGHHGGGGGGGGHHHHGGHHHHHHHHHHHHGGGGGGGGGGGGHHHHGGGGHGHHGGGGGGGGGGGGGGGGGGGGGGGGGGGGGGFFFFFFFFFFFFDDFFFFFFFFFEFFDFFFFFFFFFFFFFFFFFFFFFFFFFFFFFFFFFFBFFFF0
@M05620:45:000000000-G6HP7:1:1101:26636:8418 1:N:0:137
CATCCTGACCCTGAAGTACCCCATTGAGCATGGCATCGTCACCAACTGGGACGACATGGAGAAGATCTGGCACCACACCTTCTACAACGAGCTGCGCGTGGCCCCGGAGGAGCACCCAGTGCTGCTGACCGAGGCCCCCCTGAACCCCAAGGCCAACAGAGAGAAGATGACTCAGGTGAGGCTCGGCCGACGCCCGTGCTCCTCCCGTCCTTTCCCCAGTCATTTTCTGCCCGGCTTGATTTCTGACATTT
+
BABBBFFFFFFFGGGGGGGGGGGHHHHGHHHHHHHHHGHHHGHGEFHHHHHHGGGEGHHEHHHHHHHHHHHHHGGHHGGHHHHHHHHHGEGGGHHGGGGGGGHHGGGGGGGGHHHHGGHHHHHHHHHFHHGGGGGGGGGGGGFFHHGGD?GGHHFAEEG/FGDGFGFGEBFGGGGGGGGGGGGGFFFFFFFFFFFFDDFFFFFFFFFADDDFFFFFFEAFFBFFFFFFFFFEFACFFD.BFFEFB:FFBF/
@M05620:45:000000000-G6HP7:1:1101:5169:8431 1:N:0:137
AAACCAAGCAGACACTCACCGCCCCCTCGCCACAGGCCAATAGTTTGTCCTCACTGAGTTGGCAACAAGTGGCTGCTGTGGCTGCCATTTTTCTGGTGATGGCCATCAGCTCCGACGAGGTCAGCTGGGGGGCTTTCTTTGTGTAAGCAACGAGAAACCTGAAAGAAGCATTTTTTAACTAAGTCCTGCTGAGTCATTCATGAGTTTTTAGCCGCCTTGCTTCTTCTCACAGACTCTCTACTCTCATGCCA
+
BBBBBBBFBFFFGGGGGGGGGGGGGGGGGGGGGHHHGGHHHGHHHHHHHHHHHHHHHHHHHHHHHHHHHHHHGHGGHHHHHHHGGHHHHHHHHHHHHHFHHHHHHHHHHHHHHGGGGGFGGHHHHHHHGGGGGGGGFFFFFFFFFFFFFFFFFFFFFFFFFFFFFFFFFFFFFFFFFFFFFFFFFFFFFFFFFFFFFFFFFFEFFFFFFFFFFFFFFFFFFFFFFFFFFFFFFFFFFFFFFFFFFFFFFFB
@M05620:45:000000000-G6HP7:1:1101:26625:8435 1:N:0:137
CATCCTGACCCTGAAGTACCCCATTGAGCATGGCATCGTCACCAACTGGGACGACATGGAGAAGATCTGGCACCACACCTTCTACAACGAGCTGCGCGTGGCCCCGGAGGAGCACCCAGTGCTGCTGACCGAGGCCCCCCTGAACCCCAAGGCCAACAGAGAGAAGATGACTCAGGTGAGGCTCGGCCGACGCCCGTGCTCCTCCCGTCCTTTCCCCAGTCATTTTCTGCCCGGCTTGATTTCTGACATTA
+
CCCCCFFFFFFFGGGGGGGGGGGHHHHHHHHHHHHHHGHHHGHHHGHHHHHHGGGGGHHHHHHHHHHHHHHHHGHHHGGHHHHHHHHHGGGGGHHGGGGGGGHHGGGGGGGGHHHHGGHHHHHHHHHHHHGGGGGGGGGGGGHHHHGGGGHGHHGGGGGGGGGGGGGGGGGGGGGGGGGGGGGGFFFFFFFFFFFFDFFFFFFFFFFFFFFFFFFFFFFFFFFFFFFFFFFFDDFFFFFFFFFFFFFFFF9
@M05620:45:000000000-G6HP7:1:1101:26642:8437 1:N:0:137
CATCCTGACCCTGAAGTACCCCATTGAGCATGGCATCGTCACCAACTGGGACGACATGGAGAAGATCTGGCACCACACCTTCTACAACGAGCTGCGCGTGGCCCCGGAGGAGCACCCAGTGCTGCTGACCGAGGCCCCCCTGAACCCCAAGGCCAACAGAGAGAAGATGACTCAGGTGAGGCTCGGCCGACGCCCGTGCTCCTCCCGTCCTTTCCCCAGTCATTTTCTGCCCGGCTTGATTTCTGACATTA
+
DCDDDFFFFFFFGGGGGGGGGGGHHHHHHHHHHHHHHGHHHGHHHGHHHHHHGGGGGHHHHHHHHHHHHHHHHGHHHGGHHHHHHHHHGGGGGHHGGGGGGGHHGGGGGGGGHHHHGGHHHHHHHHHHHHGGGGGGGGGGGGHHHHGGGGHGHHGGGGGGGGGGGGGGGGGGGGGGHGGGGGGGFFFFFFFFFFFFDFFFFFFFFFF?FFFFFFFFFFFFFFFFFFFFFFFFFFFFFF:FFFFFFFFFFF0
@M05620:45:000000000-G6HP7:1:1101:12217:8440 1:N:0:137
CATCCTGACCCTGAAGTACCCCATTGAGCATGGCATCGTCACCAACTGGGACGACATGGAGAAGATCTGGCACCACACCTTCTACAACGAGCTGCGCGTGGCCCCGGAGGAGCACCCAGTGCTGCTGACCGAGGCCCCCCTGAACCCCAAGGCCAACAGAGAGAAGATGACTCAGGTGAGGCTCGGCCGACGCCCGTGCTCCTCCCGTCCTTTCCCCAGTCATTTTCTGCCCGGCTTGATTTCTTACATTT
+
BAABBFFFFFFFGGCGGGGGGGAGHFFHHHGHHHHHHGHHHGHHEGHHHH2EEEFEGHHFFHCF3GGHBDGHHGHHHGGHHHHHHFHHGGGGGHHGGGGGGGHHGGGGGGAEHHHHGEHGHHFHHHH1GHGDGGGGGGGGGG/0CHGG..CEGHGGGGF/FBFFBFFGGGGGGGGGGGGGGGGGBBFF<;BBBBBB>FFEFFFFFFFEFFDFFFFFF.9BBBFFFFFFFFFFBBBB?-.FFFFB/;;/;F/
@M05620:45:000000000-G6HP7:1:1101:12239:8445 1:N:0:137
CATCCTGACCCTGAAGTACCCCATTGAGCATGGCATCGTCACCAACTGGGACGACATGGAGAAGATCTGGCACCACACCTTCTACAACGAGCTGCGCGTGGCCCCGGAGGAGCACCCAGTGCTGCTGACCGAGGCCCCCCTGAACCCCAAGGCCAACAGAGAGAAGATGACTCAGGTGAGGCTCGGCCGACGCCCGTGCTCCTCCCGTCCTTTCCCCAGTCATTTTCTGCCCGGCTTGATTTCTGACATTA
+
DCDDDFFFFFFFGGGGGGGGGGGHHHHHHHHHHHHHHGHHHGHHHGHHHHHHGGGGGHHHHHHHHHHHHHHHHGHHHGGHHHHHHHHHGGGGGHHGGGGGGGHHGGGGGGGGHHHHGGHHHHHHHHHHHHGGGGGGGGGGGGHHHHGGGGHGHHGGGGGGGGGGGGGGGGGGGGGGHGGGGGGGFFFFFFFFFFFFDFFFFFFFFFFFFFFFFFFFFFFFFEFFFFFFFFFFFFFFFFFFFFFFFEFFFF0
@M05620:45:000000000-G6HP7:1:1101:5177:8447 1:N:0:137
AAACCAAGCAGACACTCACCGCCCCCTCGCCACAGGCCAATAGTTTGTCCTCACTGAGTTGGCAACAAGTGGCTGCTGTGGCTGCCATTTTTCTGGTGATGGCCATCAGCTCCGACGAGGTCAGCTGGGGGGCTTTCTTTGTGTAAGCAACGAGAAACCTGAAAGAAGCATTTTTTAACTAAGTCCTGCTGAGTCATTCATGAGTTTTTAGCCGCCTTGCTTCTTCTCACAGACTCTCTACTCTCATGCCA
+
CCACCBCFCFFFGGGGGGGGGGGGGGGGGGGGGHHHGGHFHFHHHHHHHHHHHHHHHHHHHHHGHHHHHHHHGHGGHHHHHHHGGHHHHHHHHHHHHHHHHHHHHHHHHHHHHGGFGGGGGHHHHHHHGGGGGGGGGGFFFFFFFFFFFFFFFFFFFFFFFFFFFFFFFFFFFFFFFFFFFFFFFFFFFFFFFFFFFFFFFFFFFFFFFFFFFFFFFFFFFFFFFFFFFFFFFFFFFFFFFFFFFFFFFFB
@M05620:45:000000000-G6HP7:1:1101:12832:8450 1:N:0:137
TACCTGTACTGGGGAAGCATTTGAATATCCCCCCATGGTGATGGGGACGGAGAACTGCTCCATAAACACAGGCAACGTGCCTAACTTTCCCGGGAAGATGAAGTTCGGAGGTTATTTTGCATCGGTGAGCCAGACAGAATGATCCGATGAGGGGTGCGCAACTATTTGAGGAAAGGAAGCACCTTTTTATTAAATTTACCTTTTAGCAATCGCCATTCCTACCCTAAAGATCGGACGAGCACACGTCTGAA
+
A1AAADFFDFFFGCGGGGEGGGFD1FGFGHHGGG?GFBBGGHHCFEGGC?E/A0FGHFHHHHGGFBH1FGAFFG>GEHHHGHHHHHHHHGH?E?>//>FHBDHGHHCEECCCFBFFHHFFFGH/ACEFFFHFAFEBG0CHDGHHHHECCFFCCG<AGC-<ACHFHHHHBFH:/:..9BFF/;;FFFGG?FGFF0;CFFFGGGGGG/C99FFGFFFFFFFF//AFF-99F/9FA--9--9;@FFF>FAFAB/
@M05620:45:000000000-G6HP7:1:1101:13040:8453 1:N:0:137
TACCTGTACTGGGGAAGAGTGTACAATCGCCATTCCTACCCTAAAGATCGGAAAGCACACGTCTGAACTCCAGTCACAGCGATAGATCTCGTATGCCGTCTTCTGCTTGAAAAAAAAAAAAAAAGATACAAAAATATCATATATCTCCTCTCTTTCATCCCAGAGTTGACACTGCCCCCGTCCCCCTCCCTTCGCTCGTGTCCCGCAGTCAACTGGCCGCCCTGAGCTCCCCACCCTCTTTCACCACAACA
+
AAAACFFFFFFFGGGGGGGFGGFHHHHHGGGGGHHHHHHHHHHHHHGHHHG2BAFFHHGHGGHHGGFGHHHHHHHHHHHHGGHGFGG4GHHFEHHHDEEEFGEHFFHHHHHFGGGFGCC<//<-..11>=110.011<000<000=<00/0<000000;0.00;:00000000;C/;9-9......-.../09.:..--../00----.000:9//..--;--.//9000../9..../;:00000..:;.
@M05620:45:000000000-G6HP7:1:1101:12842:8465 1:N:0:137
TACCTGTACTGGGGAAGCATTTGAATATCCCCCCATGGTGATGGGGACGGAGAACTGCTCCATAAACACAGGCAACGTGCCTAACTTTCCCGGGAAGATGAAGTTCGGAGGTTATTTTGCATCGGTGAGCCAGACAGAATGATCCGATGAGGGGTGCGAAACTATTTGAGGAAAGGAAGCACCTTTTTATTAAATTTACCTTTTAGCAATCGCCATTCCTACCCTAAAGATCGGAAGAGCACACGTCTGAA
+
CCCCCFFFFFFFGGGGGGGGGGHHHHHHHHHGGGGHHHGGHHHHHGGGGGGGGHHHHHHHHHHHHHHHHHHHGHHHGHHHHHHHHHHHHHHGGGGGGHHHHHHHHHGGGGGCGHHHHHHHFHHGFCEGHHHHHHGHHHGHHFHHHHGGGGHHGGEDGGGGGGHHHHHHHGHFGHHHHGGGGGGGGGGGGGGGGGGGGFGGGGGGGGGFGGGGGFFFFFFFFFAFFFFFFFFFFFFFFFFFFFFFFFFFFFF
@M05620:45:000000000-G6HP7:1:1101:5090:8506 1:N:0:137
ATCTCTATCTCCTAAAAACCTGTTTAGATTTGGAGATAGACCTTCAGGTTTTTCATCATTTTCTGCATGAATTATACATTGACCACGTGGTCAGTTTGCAGCATTCTGTTATTTTGTTTGACAGAGTGTCTTGTTGAGAACATATGTAGGACATGATTTTTTCCTGCAACAGGGAAAATAAAGTATAAGTTTTAAAGATTTATTCTTTAATAAAGGATCTCAAAGCCAGCTTTAGAAAAAGGAAGAAAGGG
+
BCABBFFFFFFFGGGGGGGGGGFHHHHHHHHHHGHHHHHHHHHHHHHHHHHGGHHHHGHHHHIIHHFHHHHHHHHHHHHHHGHHGHGGGFHHHHHHHHHGHHHHHHHHHHHHHHHHHHHHHHHHHGDGGHHHHHHHGHGDBGHHHHGFHHHHHHHGHHHHHGHHHHHGFGFHHFGHHFHHHHHFGHHHHGHHHHHHGFHHHHHHHHHHHGHGGFHHGHHHGEDDFCCCGCGHHFHFGFHFDGFFHHGFHHG
@M05620:45:000000000-G6HP7:1:1101:5109:8509 1:N:0:137
ATCTCTATCTCCTAAAAACCTGTTTAGATTTGGAGATAGACCTTCAGGTTTTTCATCATTTTCTGCATGAATTATACATTGACCACGTGGTCAGTTTGCAGCATTCTGTTATTTTGTTTGACAGAGTGTCTTGTTGAGAACATATGTAGGACATGATTTTTTCCTGCAACAGGGAAAATAAAGTATAAGTTTTAAAGATTTATTCTTTAATAAAGGATCTCAAAGCCAGCTTTAGAAAAAGGAAGAAAGGG
+
CCCCCFFFFFFFGGGGGGGGGGHHHHHHHHHHHHHHHHHHHHHHHHHHHHHGGHHHHHHHHHIHHHHHHHHHHHHHHHHHHHHHHHGHHEEGBEBGGHFHHF1GHFHHFGHHHGHHHHG33@DGBCGHGHHHHGHHBCA?3FHDHH?FFGDGCGFHHHHHHGFHHFC2?FFFFFEHHHGD>@D2GHHHHFFHGFHHHDGHHHHFDGHHFHHFG1=1FGHHGHB0D/G/GFFFFH0GBG/..:/C:GHHHHE
@M05620:45:000000000-G6HP7:1:1101:19234:8512 1:N:0:137
ATCTCTATCTCCTAAAAACCTGTTTAGATTTGGAGATAGACCTTCAGGTTTTTCATCATTTTCTGCATGAATTATACATTGACCACGTGGTCAGTTTGCAGCATTCTGTTATTTTGTTTGACAGAGTGTCTTGTTGAGAACATATGTAGGACATGATTTTTTCCTGCAACAGGGAAAATAAAGTATAAGTTTTAAAGATTTATTCTTTAATAAAGGATCTCAAAGCCAGCTTTAGAAAAAGGAAGAAAGGG
+
CCBCCFFFFFFFGGGGGGGGGGHHHHHHHHHHHHHHHHHHHHHHHHHHHHHGGHHHHHHHHIHIHHHHHHHHHHHHHHHHHHHHHHGHGGHHHHHHHHHHHHHHHHHHHHHHHHHHHHHHHHHHHHHHHHHHHHHHHHHHFGHHHHHHHHHHHHHFHHHHHGHHHHHGHHGHHGGHHGHHHHHFHHHHHGHHHHHHHHHHHHHHHHHHHGGHFEHHFHHHHEHGFFHEHEHHHHHFGHHHGGFHHFFFHHG
@M05620:45:000000000-G6HP7:1:1101:21950:8514 1:N:0:137
TACCTGTACTGGGGAAGCATTTGAATATCCCCCCATGGTGATGGGGACGGAGAACTGCTCCATAAACACAGGCAACGTGCCTAACTTTCCCGGGAAGATGAAGTTCGGAGGTTATTTTGCATCGGTGAGCCAGACAGAATGATCCGATGAGGGGTGCGAAACTATTTGAGGAAAGGAAGCACCTTTTTATTAAATTTACCTTTTAGCAATCGCCATTCCTACCCTAAAGATCGGAAGAGCACACGTCTGAA
+
AAAA11B3BF3B111EA111BEFBAFGFFG1C0E0FG0GDA22A/A/AE//A/CGHFFHE11A@FHF1FGAEAHFH/>F//1FHF1GH@GH?EC/>EFHDG1BFGBEE/>@CHFGDHHG12G1CCFCACGGGG0CCG01FGBG<FGGCFHHBACC<<CC<@:0CHHHGBFB</::CGFF./B./FFCFEFF;F9BBFB09C9;CBB00099.C--A///BFF99B-B/;FB/;9AFF---/---9-;9ABF
@M05620:45:000000000-G6HP7:1:1101:19250:8523 1:N:0:137
ATCTCTATCTCCTAAAAACCTGTTTAGATTTGGAGATAGACCTTCAGGTTTTTCATCATTTTCTGCATGAATTATACATTGACCACGTGGTCAGTTTGCAGCATTCTGTTATTTTGTTTGACAGAGTGTCTTGTTGAGAACATATGTAGGACATGATTTTTTCCTGCAACAGGGAAAATAAAGTATAAGTTTTAAAGATTTATTCTTTAATAAAGGATCTCAAAGCCAGCTTTAGAAAAAGGAAGAAAGGG
+
1>A1>DD@DF@@FEGGE1AAFEB133A13331A1A1BBB111ABABF1ABBEAEAFDAFAAA2A2AA1BGAAAFABBAFA11AB1A/FA/A@2G@@FD12BECG2@FDFF@2@@22>>BG@1B@0F1BB2FGGHHC2F>F1B>DGH>2BBGBHDCDEEGDGGHHFF10GC0GHG<0<FDG11>F>GFHGF<GF1<FH<FF<<FHFHHG11FGH1<1F<GHF10DHHACCFCDDGB0<=/C.AB/:CG/:.;
@M05620:45:000000000-G6HP7:1:1101:17115:8523 1:N:0:137
AAACCAAGCAGACACTCACCGCTCCCTCGCCACAGGCCAATAGTTTGTCCTCACTGAGTTGGCAACAAGTGGCTGCTGTGGCTGCCATTTTTCTGGTGATGGCCATCAGCTCCGACGAGGTCAGCTGGGGGGCTTTCTTTGTGTAAGCAACGAGAAACCTGAAAGAAGCATTTTTTAACTAAGTCCTGCTGAGTCATTCATGAGTTTTTAGCCGCCTTGCTTCTTCTCACAGACTCTCTACTCTCATGCCA
+
CCCCCBBFCFFFGGGGGGGGGGGGGGHHGGGGGHHHGGHGHHHHHHGHHHHHHHHHHHHHHHHHHHHHHGHHGHGGHHHHGHHGGHHHHHHHHHHHHHGHHHHHHHHHHHHHHGGGGGGGFHHHHHHHGGGGGGGGGGGGGGGGGGFFFFFFFFFFFFFFFFFFFFFFFFFFFFFFFFFFFFFFFFFFFFFFFFFFFFFFFFFFFFFFFFFFFFFFFFFFFFFFFFFFFFFFFFFFFFFFFFFFFFFFFF0
@M05620:45:000000000-G6HP7:1:1101:13622:8535 1:N:0:137
ATCTCTATCTCCTAAAAACCTGTTTAGATTTGGAGATAGACCTTCAGGTTTTTCATCATTTTCTGCATGAATTATACATTGACCACGTGGTCAGTTTGCAGCATTCTGTTATTTTGTTTGACAGAGTGTCTTGTTGAGAACATATGTAGGACATGATTTTTTCCTGCAACAGGGAAAATAAAGTATAAGTTTTAAAGATTTATTCTTTAATAAAGGATCTCAAAGCCAGCTTTAGAAAAAGGAAGAAAGGG
+
BBABBFFFFFFFGGGGGGGGGGHHHHHHHHHHHGHHHFHGHHHHHHHHHHHGGHHHHHHHHHHHGHHHHHBHHHHHHGHHHGHHHHGHHGHHHHHHHHHHGHGHHHHHHHHHHHHGHHHHGHHHHHHHHHHHHHHHHHFHHHHHHHGEFHHHHHHHHHHHHGHHHHHHHHHHHGGFHFGFGGHHHHHHHHHHHFGHHHHHHHHHHHHHFFHHHGHHGHHHHGHHHHHFHGHHHHGGHHHHGGHHGFHHHHG
@M05620:45:000000000-G6HP7:1:1101:13747:8541 1:N:0:137
CATCCTGACCCTGAAGTACCCCATTGAGCATGGCATCGTCACCAACTGGGACGACATGGAGAAGATCTGGCACCACACCTTCTACAACGAGCTGCGCGTGGCCCCGGAGGAGCACCCAGTGCTGCTGACCGAGGCCCCCCTGAACCCCAAGGCCAACAGAGAGAAGATGACTCAGGTGAGGCTCGGCCGACGCCCGTGCTCCTCCCGTCCTTTCCCCAGTCATTTTCTGCCCGGCTTGATTTCTGACATTA
+
CCCCCFFFFFFFGGGGGGGGGGGHHHHHHHHHHHHHHGHHHGHHHGHHHGHHGGGGGHHHHHHHHHHHHHHHHGHHHGGHHHHHHHHHGGGGGHHGGGEGGGHHGGGGGGGGHGHHGGHFHHHHHHHHHHGGGGGGGGGGGGHHHHGGGGHGHHGGGGGGGGGGGGGGFGGGGGGGGGGGGGGGFFFFFFFFFFFFDDFFFFFFFFFEDFFFFFFFFFFFFFFFFFFFFEFFDFFFFFFFFFFFFBFFFF0
@M05620:45:000000000-G6HP7:1:1101:13636:8548 1:N:0:137
ATCTCTATCTCCTAAAAACCTGTTTAGATTTGGAGATAGACCTTCAGGTTTTTCATCATTTTCTGCATGAATTATACATTGACCACGTGGTCAGTTTGCAGCATTCTGTTATTTTGTTTGACAGAGTGTCTTGTTGAGAACATATGTAGGACATGATTTTTTCCTGCAACAGGGAAAATAAAGTATAAGTTTTAAAGATTTATTCTTTAATAAAGGATCTCAAAGCCAGCTTTAGAAAAAGGAAGAAAGGG
+
CCCCCFFFFFFFGGGGGGGGGGHHHHHHHHHHHHHHHHHHHHHHHHHHHHHGGHHHHIHHHIIHHHHHHHHHHHHHHHHHHHHHHHGHHGHHHHHHHHHHHHFHHHHHHHHHHHHHHHHHHHHHHHGHHHHHHHHHGHGHHGHHHHFFFHHHHHHHHHHHHGHHHHHGHHHHHGGHHHHHHHHGHHHHHGHHHHHHHGHHHHHHHHHHHHHHHGHHHHHHHGGHHGHGHGHHHHHGHHHHGGHHHHHHHHG
@M05620:45:000000000-G6HP7:1:1101:13655:8550 1:N:0:137
ATCTCTATCTCCTAAAAACCTGTTTAGATTTGGAGATAGACCTTCAGGTTTTTCATCATTTTCTGCATGAATTATACATTGACCACGTGGTCAGTTTGCAGCATTCTGTTATTTTGTTTGACAGAGTGTCTTGTTGAGAACATATGTAGGACATGATTTTTTCCTGCAACAGGGAAAATAAAGTATAAGTTTTAAAGATTTATTCTTTAATAAAGGATCTCAAAGCCAGCTTTAGAAAAAGGAAGAAAGGG
+
A?AAAFFFFFFFGGDGGFEEGGFHFHHHHHHHHGGHHHHHHHHHHHHHHHHGGHHHHHHHHHHHFGHHHHGHHHHHHHHHHFHHGHGHGGHHHHGHHHHGHGHHHHHHHHHHHHHHHHHHHHGHHHFGHHHHHHHHHHEFGBGGHHGGFHHHHHHGHHHHHGHHHHHFHHGHHGGHHGHHHHGGHHHHGFGHHHHHFGHHGGHHHHHHHGHHHGHHGHHFHEHFHHFFHFHHHHHBGFHHGGHEFHCGGFG
@M05620:45:000000000-G6HP7:1:1101:5859:8564 1:N:0:137
AAACCAAGCAGACACTCACCGCTCCCTCGCCACAGGCCAATAGTTTGTCCTCACTGAGTTGGCAACAAGTGGCTGCTGTGGCTGCCATTTTTCTGGTGATGGCCATCAGCTCCGACGAGGTCAGCTGGGGGGCTTTCTTTGTGTAAGCAACGAGAAACCTGAAAGAAGCATTTTTTAACTAAGTCCTGCTGAGTCATTCATGAGTTTTTAGCCGCCTTGCTTCTTCTCACAGACTCTCTACTCTCATGCCA
+
CCBCCBBFCFFFGGGGGGGGGGGGGGHHGGGGGHHHGGHHHHHHHHHHHHHHHHHHHHHHHHHHHHHHHHHHGHGGHHHHHHHGGHHHHHHHHHHHHHHHHHHHHHHHHHHHHGGGGGGGGHHHHHHHGGGGGGGGGGGGGGGGGGFFFFFFFFFFFFFFFFFFFFFFFFFFFFFFFFFFFFFFFFFFFFFFFFFFFFFFFFFFFFFFFFFFFFFFFFFFFFFFFFFFFFFFFFFFFFFFFFFFFFFFFFF
@M05620:45:000000000-G6HP7:1:1101:5875:8576 1:N:0:137
AAACCAAGCAGACACTCACCGCTCCCTCGCCACAGGCCAATAGTTTGTCCTCACTGAGTTGGCAACAAGTGGCTGCTGTGGCTGCCATTTTTCTGGTGATGGCCATCAGCTCCGACGAGGTCAGCTGGGGGGCTTTCTTTGTGTAAGCAACGAGAAACCTGAAAGAAGCATTTTTTAACTAAGTCCTGCTGAGTCATTCATGAGTTTTTAGCCGCCTTGCTTCTTCTCACAGACTCTCTACTCTCATGCCA
+
CCBBCCCFBFFFGGGGGGGGGGGGGGHH?FGGGHHGGGHHHHHHGHHHHHHHHHHFGHGGHHHHHHHHHHHHGHGGHHHHGHHGGHHHHHHHHHH3GHHHHFHHHHHHHHHHHGGGEGGGAFGGHHHHGGGGGGGGGGGGGGFGFGFFFFFFFFFFFFFFFFFFBFAFFFFFFFFFFFFFFFFFFFFFFFF/ABBFFFFFFFF/FFFFFFBFFABDFFFFFFFFFFFFFFFFBFFFFFFFFFFFFFFBFF/
@M05620:45:000000000-G6HP7:1:1101:5848:8577 1:N:0:137
AAACCAAGCAGACACTCACCGCTCCCTCGCCACAGGCCAATAGTTTGTCCTCACTGAGTTGGCAACAAGTGGCTGCTGTGGCTGCCATTTTTCTGGTGATGGCCATCAGCTCCGACGAGGTCAGCTGGGGGGCTTTCTTTGTGTAAGCAACGAGAAACCTGAAAGAAGCATTTTTTAACTAAGTCCTGCTGAGTCATTCATGAGTTTTTAGCCGCCTTGCTTCTTCTCACAGACTCTCTACTCTCATGCCA
+
BBABBBBFBFFFGGGGGGGGGGGGGGHHGGGGGFHGGGHEGGHHHHHHHHHHHHGHHHGHHHGFHHHHHHDHGHGGH3DGHHHGGFHHHHHHHHBGHCGGHGHHHHHBGHHHHGGGGEDGGHHHHHHHGGGGGGGGGGGGGGGFGGFFFFFFFFFFFFFFFBFFFFFFFFFFFFFF.BFFFFFFFFFFFFFB?BFFFFFFFFFEFFFFFFFFFFFFFFFFFFFFFFFFFFFFFFFFFFFFFFFFFFFBFF/
@M05620:45:000000000-G6HP7:1:1101:11052:8589 1:N:0:137
ATCTCTATCTCCTAAAAACCTGTTTAGATTTGGAGATAGACCTTCAGGTTTTTCATCATTTTCTGCATGAATTATACATTGACCACGTGGTCAGTTTGCAGCATTCTGTTATTTTGTTTGACAGAGTGTCTTGTTGAGAACATATGTAGGACATGATTTTTTCCTGCAACAGGGAAAATAAAGTATAAGTTTTAAAGATTTATTCTTTAATAAAGGATCTCAAAGCCAGCTTTAGAAAAAGGAAAAAGGGG
+
CCCCCFFFFFFFGGGGGGGGGGGHHHHHHHHHHHHHHHHHHHHHHHHHHHHGGHHHHHHHHHHHHHHHHHHHHHHHHHHHHHHHHHGFGGHHFHHHHHHHHHFHHHHHHHHHHHHHHHHHHHHHHHHHHHHHHHHHGHHHHGHHHHGGHHHHHHHHHHHHHGHHHHHGFHHHHGGHHHHHHHHGHHHHHGHHHGHGHGHHHHHHHHHHHHHHHGHHHHHHHHHHGHHGHEHHHFH0GFHFGGHHGHGGGGG
@M05620:45:000000000-G6HP7:1:1101:9377:8593 1:N:0:137
CATCCTGACCCTGAAGTACCCCATTGAGCATGGCATCGTCACCAACTGGGACGACATGGAGAAGATCTGGCACCACACCTTCTACAACGAGCTGCGCGTGGCCCCGGAGGAGCACCCAGTGCTGCTGACCGAGGCCCCCCTGAACCCCAAGGCCAACAGAGAGAAGATGACTCAGGTGAGGCTCGGCCGACGCCCGTGCTCCTCCCGTCCTTTCCCCAGTCATTTTCTGCCCGGCTTGATTTCTGACATTA
+
DCCDCFFFFFFFGGGGGGGGGGGHHHHHHHHHHHHHHGHHHGHHHGHHHHHHGGGGGHHHHHHHHHHHHHHHHGHHHGGHHHHHHHHHGGGGGHHGGGGGGGHHGGGGGGGGHHHHGGHGHHHHHHHHHHGGGGGGGGGGGGHHHHGGGGHGHHGGGGGGGGGGGGGGGGGGGGGGHGGGGGGGFFFFFFFFFFFFCDFFFFFFFFFEFFFFFFFFFFFFFBFFFFFFFFFFDFFFFFFFFFFFFBFFFF0
@M05620:45:000000000-G6HP7:1:1101:10347:8599 1:N:0:137
AAACCAAGCAGACACTCACCGCTCCCTCGCCACAGGCCAATAGTTTGTCCTCACTGAGTTGGCAACAAGTGGCTGCTGTGGCTGCCATTTTTCTGGTGATGGCCATCAGCTCCGACGAGGTCAGCTGGGGGGCTTTCTTTGTGTAAGCAACGAGAAACCTGAAAGAAGCATTTTTTAACTAAGTCCTGCTGAGTCATTCATGAGTTTTTAGCCGCCTTGCTTCTTCTCACAGACTCTCTACTCTCATGCCA
+
BBBBBBBFBFFFGGGGGGGGGGGGGGHHGGGFGHFHGGGHHHHHHFGHHHHHHHHFHHHHHHHHHHHHHGHHGHFGHHHHHHHEFHCGHHHHHHHHHHFHHHGHHHHHGHGHHGGGGGGGGHHHHHHHGGGGGGGGGGGGGGGGGGFFFFFFFFFFFFFFFFFFFFFFFFFFFFFFFFFFFFFFFFFFFFFFFBFFFFFFFFFFFFFFFFFFFDFFFFFFFFFFFFFFFFFFFFFFFFFFFFFFFFFFFF9
@M05620:45:000000000-G6HP7:1:1101:5693:8605 1:N:0:137
TACCTGTACTGGGGAAGAGTGTACAATCGCCATTCCTACCCTAAAGATCGGAAGAGCACACGTCTGAACTCCAGTCACAGCGATAGATCTCGTATGCCGTCTTCTGCTTGAAAAAAAAAAAAAACTTGTGGGCTTTCTTTGCGTTAGCAACGCGCAACCTCTAAGCAGCATTTTTTAACTAAGTCCTGCTGAGTCATTCATGAGTTTTTAGCCGCCTTCCTTCTTCTCACTGACTCTCTACTCTCACTCTC
+
ABABBFFFFFFFGGGGGGGGGGFHHHHHGGGGGHHHHHHGHHGHHHHHHHGGGGHHHFGFHGHHHGGFFHHHHGHHHHGHHGEHGGHGEHHHFEHHGHGGGGGHHHHHHHEGHFHEEGC<</<//1111<..<><F11<==0<<..<000<--:---9.;/00;0/0/B.0;BBB-.9B00:/00/;//:/:.B/;/BBB//B:/;//:.//:;--../:9::BF/9F/B//9/;///////9;9///;//
@M05620:45:000000000-G6HP7:1:1101:10348:8619 1:N:0:137
AAACCAAGCAGACACTCACCGCTCCCTCGCCACAGGCCAATAGTTTGTCCTCACTGAGTTGGCAACAAGTGGCTGCTGTGGCTGCCATTTTTCTGGTGATGGCCATCAGCTCCGACGAGGTCAGCTGGGGGGCTTTCTTTGTGTAAGCAACGAGAAACCTGAAAGAAGCATTTTTTAACTAAGTCCTGCTGAGTCATTCATGAGTTTTTAGCCGCCTTGCTTCTTCTCACAGACTCTCTACTCTCATGCCA
+
BCBCCCBFCFFFGGGGGGGGGGGGGGHHGGGGGHHHGGHHHHHHHHHHHHHHHHHHHHGHHHHHHHHHHGHHGHGGHHHHHHHGGHHHHHHHHHHHHHHHHHHHHHHHHHHHHGGGGGGGGHHHHHHHGGGGGGGGGGGGGGGGGGFFFFFFFFFFFFFFFFFFFFFFFFFFFFFFFFFFFFFFFFFFFFFFFFFFFFFFFFFFFFFFFFFFFFFFFFFFFFFFFFFFFFFFFFFFFFFFFFFFFFFFFFF
@M05620:45:000000000-G6HP7:1:1101:16193:8647 1:N:0:137
AAACCAAGCAGACACTCACCGCTGTTCAGACATGAGGTCAGCTAGATCGGAAGAGCACACGTCTGAACTCCAGTCACAGCGATAGATCTCGTATGCCGTCTTCTGCTTGAAAAAAAAAAAAAAAAAAACAAAAGACAAGCTTACCCCCACAGCCACGAGCTCAAAAAAAACACAGGTGTCACGCGGCAGACTCCCATACAACACCCAACCGTACGCCGTTCAACTACATCGAGTCATTCTTATGCCTTTAC
+
CCCCCCBFCFFFGGGGGGGGGGGGGHHGHHHHHHHHGGHHHHHHHHHHHGGGGHHHHHGHGGHHGGGHHHHHGHHHHHHHGGHGGHGGHHHFFHHHHGEEHGHHHHHHHGHEFGGGGGD><</-----<:..././:/..0000;/.--:..;9./-:--.000:0;--:......000000..-----..000./0/;000..9.....-:..-.;-;./000000900.:.0/0009000000000900
@M05620:45:000000000-G6HP7:1:1101:12255:8680 1:N:0:137
CATCCTGACCCTGAAGTACCCCATTGAGCATGGCATCGTCACCAACTGGGACGACATGGAGAAGATCTGGCACCACACCTTCTACAACGAGCTGCGCGTGGCCCCGGAGGAGCACCCAGTGCTGCTGACCGAGGCCCCCCTGAACCCCAAGGCCAACAGAGAGAAGATGACTCAGGTGAGGCTCGGCCGACGCCCGTGCTCCTCCCGTCCTTTCCCCAGTCATTTTCTGCCCGGCTTGATTTCTGACATTA
+
CCCCCFFFFFFFGGGGGGGGGGGHHHHHHHHHHHHHHGHHHGHHHGHHHHHHGGGGGHHHHHHHHHHHHHHHHGHHHGGHHHHHHHHHGGGGGHHGGGGGGGHHGGGGGGGGHHHHGGHGHHHHHHHHHHGGGGGGGGGGGGHHHHGGGGHGHHGGGGGGGGGGGGGGGGGGGGGGGGGGGGGGFFFFFFFFFFFF=DFFFFFFFFFEFFDFFFFFFFDFFFFFFFFFFFFFDAFFFFFFFFFFFFFFFF0
@M05620:45:000000000-G6HP7:1:1101:12273:8681 1:N:0:137
CATCCTGACCCTGAAGTACCCCATTGAGCATGGCATCGTCACCAACTGGGACGACATGGAGAAGATCTGGCACCACACCTTCTACAACGAGCTGCGCGTGGCCCCGGAGGAGCACCCAGTGCTGCTGACCGAGGCCCCCCTGAACCCCAAGGCCAACAGAGAGAAGATGACTCAGGTGAGGCTCGGCCGACGCCCGTGCTCCTCCCGTCCTTTCCCCAGTCATTTTCTGCCCGGCTTGATTTCTGACATTA
+
CBBCCFFFFFFFGGGGGGGGGGGHHHHHHHHHHHHHHGHHHGHHHGHHHHHGGGGGGHHHHHHHHHHHHHHHHGHHHGGHHHHHHHHHGGGGGHHGGGEEGGHHGGGGGGGGHHHHGGHFGHFHHHHHHHGGGGGGGGGGGGHHHHGGGGHGHHGGGGGGGGGGGGGFGGFFGFGGGGGGGGGGFFFFFCFFFFFF@FFFFFFFFFFEFFFFFFFFFFFFFFFFFFFFFFFFDFFFFDFFFFFFFEFFFF/
@M05620:45:000000000-G6HP7:1:1101:23099:8705 1:N:0:137
CATCCTGACCCTGAAGTACCCCATTGAGCATGGCATCGTCACCAACTGGGACGACATGGAGAAGATCTGGCACCACACCTTCTACAACGAGCTGCGCGTGGCCCCGGAGGAGCACCCAGTGCTGCTGACCGAGGCCCCCCTGAACCCCAAGGCCAACAGAGAGAAGATGACTCAGGTGAGGCTCGGCCGACGCCCGTGCTCCTCCCGTCCTTTCCCCAGTCATTTTCTGCCCGGCTTGATTTCTGACATTA
+
DDDDDFFFFFFFGGGGGGGGGGGHHHHHHHHHHHHHHGHHHGHHHGHHHHHHGGGGGHHHHHHHHHHHHHHHHGHHHGGHHHHHHHHHGGGGGHHGGGGGGGHHGGGGGGGGHHHHGGHHHHHHHHHHHHGGGGGGGGGGGGHHHHGGGGHGHHGGGGGGGGGGGGGGGGGGGGGGHGGGGGGGFFFFFFFFFFFFFFFFFFFFFFFFFFFFFFFFFFFFFFFFFFHFFFFFDFFFFFAFFFFFFBFFFF0
@M05620:45:000000000-G6HP7:1:1101:23109:8719 1:N:0:137
CATCCTGACCCTGAAGTACCCCATTGAGCATGGCATCGTCACCAACTGGGACGACATGGAGAAGATCTGGCACCACACCTTCTACAACGAGCTGCGCGTGGCCCCGGAGGAGCACCCAGTGCTGCTGACCGAGGCCCCCCTGAACCCCAAGGCCAACAGAGAGAAGATGACTCAGGTGAGGCTCGGCCGACGCCCGTGCTCCTCCCGTCCTTTCCCCAGTCATTTTCTGCCCGGCTTGATTTCTGACATTA
+
BBBBBFFFFFFFGGGGGGGGGGGHHHHHHHHHHHHHHGHHHGHHHGHHHHHHGFGGGHHHHHHHHHHHHHHHHGHHHGGHHHHHHHHHGGGGGHHGGGGGGGHHGGGGGGGGHHHHGGHGHHHHHHHHHHGGGGGGGGGGGGHHHHGGGAHGHHGGGGGGGGGGGGGGGGGGGGGGGGGGGGGGFFFFFFFFFFFF>FFFFFFFFFFFFFFFFFFFFFFFFFFFFFFFFFFFFFFFFFFFFFFFFFFFFF/
@M05620:45:000000000-G6HP7:1:1101:19434:8731 1:N:0:137
CATCCTGACCCTGAAGTACCCCATTGAGCATGGCATCGTCACCAACTGGGACGACATGGAGAAGATCTGGCACCACACCTTCTACAACGAGCTGCGCGTGGCCCCGGAGGAGCACCCAGTGCTGCTGACCGAGGCCCCCCTGAACCCCAAGGCCAACAGAGAGAAGATGACTCAGGTGAGGCTCGGCCGACGCCCGTGCTCCTCCCGTCCTTTCCCCAGTCATTTTCTGCCCGGCTTGATTTCTGACATTA
+
ABBBAF4@CFFFGCBFGFGGGG?GHFF4BFF44F4FGBFGAFGD2EGF322B0AEEEFHFFE1AGGHHG5G2FF1F1EGHHHH4GFGHEF?EE3FEGCEGGEHHGG/@CCADG<GHGGHHHHHHHHHFHHD@?DCFGGGGG.CCHHGGGGEEHH?FGAFBGFD?/9BFGBFGGFGGG/0C.;CFB9.A=?B@;BB==:DEFFBBFEFEDFD/BBFFFB.9F/FFFFFFFFFF?=@=B?.9BBFFBFBFBB/
@M05620:45:000000000-G6HP7:1:1101:12839:8739 1:N:0:137
CATCCTGACCCTGAAGTACCCCATTGAGCATGGCATCGTCACCAACTGGGACGACATGGAGAAGATCTGGCACCACACCTTCTACAACGAGCTGCGCGTGGCCCCGGAGGAGCACCCAGTGCTGCTGACCGAGGCCCCCCTGAACCCCAAGGCCAACAGAGAGAAGATGACTCAGGTGAGGCTCGGCCGACGCCCGTGCTCCTCCCGTCCTTTCCCCAGTCATTTTCTGCCCGGCTTGATTTCTGACATTT
+
CCCDCFFFFFFFGGGGGGGGGGGHHHHHHHHHHHHHHGHHHGHHHGHHHHHHGGGGGHHHHHHHHHHHHHHHHGHHHGGHHHHHHHHHGGGGGHHGGGGGGGHHGGGGGGGGHHHHGGHHHHHHHHHHHHGGGGGGGGGGGGHHHHGGGGHGHHGGGGGGGGGGGGGGGGGGGGGGGGGGGGGGFFFFFAFFFFFF;DDEFFFFFFFADFFFFFFFFFFFFFFFFFFFFFFFDFFFFFAFFFFFFBFFFF0
@M05620:45:000000000-G6HP7:1:1101:19428:8757 1:N:0:137
CATCCTGACCCTGAAGTACCCCATTGAGCATGGCATCGTCACCAACTGGGACGACATGGAGAAGATCTGGCACCACACCTTCTACAACGAGCTGCGCGTGGCCCCGGAGGAGCACCCAGTGCTGCTGACCGAGGCCCCCCTGAACCCCAAGGCCAACAGAGAGAAGATGACTCAGGTGAGGCTCGGCCGACGCCCGTGCTCCTCCCGTCCTTTCCCCAGTCATTTTCTGCCCGGCTTGATTTCTGACATTA
+
CCCCCFFFFFFFGGGGGGGGGGGHHHHHHHHHHHHHHGHHHGHHHGHHHHHHGGGGGHHHHHHHHHHHHHHHHGHHHGGHHHHHHHHHGGGGGHHGGGGGGGHHGGGGGGGGHHHHGGHHHHHHHHHHHHGGGGGGGGGGGGHHHHGGGGHGHHGGGGGGGGGGGGGGGGGGGGGGGGGGGGGGFFFFFFFFFFFF=DFFFFFFFFFFDFFFFFFFFFFFFFFFFFFFFFFFFCFFFAAFFFFFFBFFFF0
@M05620:45:000000000-G6HP7:1:1101:9584:8778 1:N:0:137
CATCCTGACCCTGAAGTACCCCATTGAGCATGGCATCGTCACCAACTGGGACGACATGGAGAAGATCTGGCACCACACCTTCTACAACGAGCTGCGCGTGGCCCCGGAGGAGCACCCAGTGCTGCTGACCGAGGCCCCCCTGAACCCCAAGGCCAACAGAGAGAAGATGACTCAGGTGAGGCTCGGCCGACGCCCGTACTCCTCCCGTCCTTTCCCCAGTCATTTTCTGCCCGGCTTGATTTCTGACATTA
+
ABBCCFFFFFFFGGGGGFGGGGGHHHHHHHHHHHHHHGHHHGHHHGHHHGHHGGGGGHHHHHHHHHHHHHHHHGHHHGGHHHHHHHHHGGGGGHHGGGGGGGHHGGGGGGGGHHHHGGHGHHHHHHHHHHGGGGGGGGGGGGHHHHGGGGHGHHGGGGGGGGGGGGGGGGGGGGGGGGGGGGGGFFFFFFFFFFFFF-AEFFFFFFFADFFFFFFFFFFBFEFFFFFFFEFFFFCFFFFFFFFFFBFFFF/
@M05620:45:000000000-G6HP7:1:1101:9228:8803 1:N:0:137
CATCCTGACCCTGAAGTACCCCATTGAGCATGGCATCGTCACCAACTGGGACGACATGGAGAAGATCTGGCACCACACCTTCTACAACGAGCTGCGCGTGGCCCCGGAGGAGCACCCAGTGCTGCTGACCGAGGCCCCCCTGAACCCCAAGGCCAACAGAGAGAAGATGACTCAGGTGAGGCTCGGCCGACGCCCGTGCTCCTCCCGTCCTTTCCCCAGTCATTTTCTGCCCGGCTTGATTTCTGACATTA
+
CCCCCFFFFFFFGGGGGGGGGGGHHHHHHHHHHHHHHGHHHGHHHGHHHHHHGGGGGHHHHHHHGHHHHHHHHGHHHGGHHHHHHHHHGGGGGGHGGGGGGGHHGGGGGGGGHHHHGGHGHHHHHHHHHHGGGGGGGGGGGGGHHHGGGGHGHHGGGGGGGGGGGGGGGGGGGGGGGGGGGGGGFFFFFFFFFFFFCDFFFFFFFFFFFFFFFFFFFFFBFFFFFFFFFFFFFCFFFAFFFFFFFFFFFF0
@M05620:45:000000000-G6HP7:1:1101:10299:8825 1:N:0:137
CATCCTGACCCTGAAGTACCCCATTGAGCATGGCATCGTCACCAACTGGGACGACATGGAGAAGATCTGGCACCACACCTTCTACAACGAGCTGCGCGTGGCCCCGGAGGAGCACCCAGTGCTGCTGACCGAGGCCCCCCTGAACCCCAAGGCCAACAGAGAGAAGATGACTCAGGTGAGGCTCGGCCGACGCCCGTGCTCCTCCCGTCCTTTCCCCAGTCATTTTCTGCCCGGCTTGATTTCTGACATTA
+
CCDDDFFFFFFFGGGGGGGGGGGHHHHHHHHHHHHHHGHHHGHHHGHHHHHHGGGGGHHHHHHHHHHHHHHHHGHHHGGHHHHHHHHHGGGGGHHGGGGGGGHHGGGGGGGGHHHHGGHHHHHHHHHHHHGGGGGGGGGGGGHHHHGGGGHGHHGGGGGGGGGGGGGGGGGGGGGGHGGGGGGGFFFFFFFFFFFFFFFFFFFFFFFFFFFFHFFFFFFFFFFFFFHFFFFFFFFFFFFFFFFFFFFFFF0
@M05620:45:000000000-G6HP7:1:1101:13531:8829 1:N:0:137
CATCCTGACCCTGAAGTACCCCGGCTTGATTTCTGACATTAGATCGGAAGAGCACACGTCTGAACTCCAGTCACAGCGATAGATCTCGTATGCCGTCTTCTGCTTGAAAAAAAAAAAAAAAAAAAAACATAGAATGGGACGACCTTTTTCTATCCACCGAATGATAAGAAGATATCTTACACTCTACACATTGTCCCACAGGGCGGCGTCAGACATCGATCTATCAATGGGCTGTTAGTATATGTCTTGGT
+
CCBCCFFFFFFFGGGGGFGGGGGGGGGGHHGHHHHHHHHHHHHHHHGGGGGGHHHHHGHHFGHHHHHHHHHHHHHHHGGHEEFFFGHFGGHHHHGGGHGHHHGHHHHHFHHGGGGDC<//-<-----..0;00000/./.----.00;0/;B00/0/..--.////9/:/://///////:///:////////9///:.;.9..------..9////./...////////../..////////9;/9////
@M05620:45:000000000-G6HP7:1:1101:13944:8829 1:N:0:137
TACCTGTACTGGGGAAGAGTGTAGCAATCGCCATTCCTACCCTAAAGATCGGAAGAGCACACGTCTGAACTCCAGTCACAGCGATAGATCTCGTATGCCGTCTTCTGCTTGAAAAAAAAAAAAAAAAATAAATAGAAAACAAAAATGCATTTCGAACCAAGAGAATAAGAACAAAGAAGTGCGCGGTCATCGCAATGTAGGTATGGGTCCTCTATACAGACAGTTAGTGTAAGTGAGGTCCTGCTGCTCAT
+
CCBCCFFFFFFFGGGGGGGFGGHHHHHHHGGGGGHHHHHHHHHHHHHHHHHGGGGHHHGHGHGHHHGGFGHHHHHHHHHGHHGFHGGHHHHHHGGHHHHGFGHGHHHGHHHFHHHHGGGGG<>//->-.000000=00/<......0000000/...-...9./0000090;//.//./000-9--.-.0;0:...000000000/.//.000000000;.//0000000000;000.//00000000000
@M05620:45:000000000-G6HP7:1:1101:26664:8829 1:N:0:137
CATCCTGACCCTGAAGTACCCCATTGAGCATGGCATCGTCACCAACTGGGACGACATGGAGAAGATCTGGCACCACACCTTCTACAACGAGCTGCGCGTGGCCCCGGAGGAGCACCCAGTGCTGCTGACCGAGGCCCCCCTGAACCCCAAGGCCAACAGAGAGAAGATGACTCAGGTGAGGCTCGGCCGACGCCCGTGCTCCTCCCGTCCTTTCCCCAGTCATTTTCTGCCCGGCTTGATTTCTGACATTA
+
AA3AAFFFFCFCGGGFGGGGFGFGHGFGHFFHHHHGHGHHHGGHHGHHHHHHEEEEEGGFHFGHHFHHHGHHFGFEHGEHGHFFFHHBEFEEGFHGEEGEECFE@GCGGCGAEHEEDGGHBDGHFHBFHHCC@D?EDDCCGEBGHGGGDFHEEHGGGGGGF/EGGGGGGFGGFFFFF/FGGGEGBBEFBB@BB?B<B??E/FFFBEFF?DFFBB/9BFD;BFFFBFFFFFFFF=B?B-.;BB/BBFFBFF9
@M05620:45:000000000-G6HP7:1:1101:7269:8832 1:N:0:137
ATCTCTATCTCCTAAAAACCTGTTTAGATTTGGAGATAGACCTTCAGGTTTTTCATCATTTTCTGCATGAATTATACATTGACCACGTGGTCAGTTTGCAGCATTCTGTTATTTTGTTTGACAGAGTGTCTTGTTGAGAACATATGTAGGACATGATTTTTTCCTGCAACAGGGAAAATAAAGTATAAGTTTTAAAGATTTATTCTTTAATAAAGGATCTCAAAGCCAGCTTTAGAAAAAGGAAGAAAGGG
+
DDDDCFFFFFFFGGGGGGGGGGHHHHHHHHHHHHHHHHHHHHHHHHHHHHHGGHHHHHIHHHHIIHHHHHHHHHHHHHHHHHHHHHGHGEFG5FFHHHFHHE1FHFFGGDHHHFHHHHHB3@4GB3DGFHFHHFGH4?/BC?FBHH?GGGDG2FGHHHHHFFFGHFB2?BFC/FCHHGHHFFH>GG1GG1FHF=GHH=GHHHHFFFHHFHHD11=1FH0GDFFBD/C/<<<<DB=G0D/.<A/CGHHHHHG
@M05620:45:000000000-G6HP7:1:1101:10280:8835 1:N:0:137
CATCCTGACCCTGAAGTACCCCATTGAGCATGGCATCGTCACCAACTGGGACGACATGGAGAAGATCTGGCACCACACCTTCTACAACGAGCTGCGCGTGGCCCCGGAGGAGCACCCAGTGCTGCTGACCGAGGCCCCCCTGAACCCCAAGGCCAACAGAGAGAAGATGACTCAGGTGAGGCTCGGCCGACGCCCGTGCTCCTCCCGTCCTTTCCCCAGTCATTTTCTGCCCGGCTTGATTTCTGACATTT
+
BBABBFFFFFFFGGGGGGGGGGGHHHFFHGHHHHHHHGHHHGHFEFHHHHHHGGGEGHHFHHAGHHHHHHHHHGHHHGGHHHHHHHHHGGGGGHHGGGGGGGHHGGGCGGGGHGHHGGHHHHHHHHHHGHG-@CGGGGGGGGBGHHGG?EHGHHEGGGGBFFG.FGBFFGGFGEFGGGGGGEEGFFFFCDFFFFFF9A?AFFFFFFF9AADFFFFFFFD;B/;FFFFFFFFFFFAFF-.;BBBBB/B:FF/
@M05620:45:000000000-G6HP7:1:1101:13010:8835 1:N:0:137
ATCTCTATCTCCTAAAAACCTGTTTAGATTTGGAGATAGACCTTCAGGTTTTTCATCATTTTCTGCATGAATTATACATTGACCACGTGGTCAGTTTGCAGCATTCTGTTATTTTGTTTGACAGAGTGTCTTGTTGAGAACATATGTAGGACATGATTTTTTCCTGCAACAGGGAAAATAAAGTATAAGTTTTAAAGATTTATTCTTTAATAAAGGATCTCAAAGCCAGCTTTAGAAAAAGGAAGAAAGGG
+
BAAABFFFFFFFGGGGGGGGGGHHHHHHHHHHHHHFHHHHHHHHHHFHHHHGGHHHHHHHHHHHHHHHHHHHHHHHHHHHHHHHHHGHGGHHHHHHHHHGHHFFGHHHHGHHGHHHHHHHGGHHHHFGHHHHHHHHHHGHHGHHHHFFFGHHHHHGHHHHHGHHHHHGHHGHHGGHHGHHHHHGHHGHGFGHHHGGGFFHHHHHHHHHHGHGGHHHHHHHHGFHHGGCHEGHHFHFHHGGGGHHHHGGHFG
@M05620:45:000000000-G6HP7:1:1101:20608:8839 1:N:0:137
AGATTACTGCAACAGTTCCCCCTGGACCTGGAAAAGTTTCTTGCCTGGCTTACAGAAGCTGAAACAACTGCCAATGTCCTACAGGATGCTACCCGTAAGGAAAGGCTCCTAGAAGACTCCAAGGGAGTAAAAGAGCTGATGAAACAATGGCAAGTAAGTCAGGCATTTCCGCTTTAGCACTCTTGTGGATCCAATTGAACAATTCTCAGCATTTGTACTTGTAACTGACAAGCCAGGGACAAAACAAAGAT
+
CBACCFFFFFFFGGGGGGGGGGGGGHHHHHHHHHHHGHHHHHHHHHHHHHHHHHHHHHHHHHHHHHHHHHGHHHHHHHHHHHHHGHHHHHHHHHGFGGHHHHHHHHGHGHHHHHHHHHHHHHHGGFGGHHHHHGHHHHGHHHHHHHHHHHHHHGHHHHHHHHHHHGHHHHGGGGGHHHHHHHHHHFHGHHHHGHHHHGHGHHHHHHHHHGHHHHHHHHHHHHHHHHHFHFHHHGGGGGGGFFFGGGGGFFF
@M05620:45:000000000-G6HP7:1:1101:10300:8846 1:N:0:137
CATCCTGACCCTGAAGTACCCCATTGAGCATGGCATCGTCACCAACTGGGACGACATGGAGAAGATCTGGCACCACACCTTCTACAACGAGCTGCGCGTGGCCCCGGAGGAGCACCCAGTGCTGCTGACCGAGGCCCCCCTGAACCCCAAGGCCAACAGAGAGAAGATGACTCAGGTGAGGCTCGGCCGACGCCCGTGCTCCTCCCGTCCTTTCCCCAGTCATTTTCTGCCCGGCTTGATTTCTGACATTT
+
ABBBBBFFFFFFGGGBGGGGGGGHHHHHHHHHHHHHHEHHHGHHHGHHHHHHGGGGGHHHHHHHHHHHHHHHHGHHHGGHHHHFGGHHGGEGGHHGGGGGGGHHGGGGFGGFHHHHGGHHHHHFHHHHHHGG?CFGGGGGGGHHHHGGGDHGHHGGGGGGGGGFGGGGGGGGGEFGGGGGGGGGFFFFFCFAFFFF@.AEFFBFFFAEDDFFFFFFFFDBF/BFFFFFFEFFBFFCF;9BFFBF9/:BBF/
@M05620:45:000000000-G6HP7:1:1101:18439:8852 1:N:0:137
AAACCAAGCAGACACTCACCGCTCCCTCGCCACAGGCCAATAGTTTGTCCTCACTGAGTTGGCAACAAGTGGCTGCTGTGGCTGCCATTTTTCTGGTGATGGCCATCAGCTCCGACGAGGTCAGCTGGGGGGCTTTCTTTGTGTAAGCAACGAGAAACCTGAAAGAAGCATTTTTTAACTAAGTCCTGCTGAGTCATTCATGAGTTTTTAGCCGCCTTGCTTCTTCTCACAGACTCTCTACTCTCATGCCA
+
CCABBBCFCFFFGGGGGGGGGGGGGGGGGGGGGHHHGGHGHHHHHHHHHHHHHHHGHHHHHHHHHHHHHHHHGHGGHHHHHHHGGHHHHHHHHHHHHHGHHHHHGHHHHHHHHGGGGGGGGHHHHHHHGGGGGGGGGGGGGGGGGGFFFFFFFFFFFFFFFFFFFFFFFFFFFFFFFFFFFFFFFFFFFFFFFFFFFFFFFFFFFFFFFFFFFBFFFFFFFFFFFFFFFFFFFFFFFFFFFFFFFFFFFF/
@M05620:45:000000000-G6HP7:1:1101:12996:8856 1:N:0:137
ATCTCTATCTCCTAAAAACCTGTTTAGATTTGGAGATAGACCTTCAGGTTTTTCATCATTTTCTGCATGAATTATACATTGACCACGTGGTCAGTTTGCAGCATTCTGTTATTTTGTTTGACAGAGTGTCTTGTTGAGAACATATGTAGGACATGATTTTTTCCTGCAACAGGGAAAATAAAGTATAAGTTTTAAAGATTTATTCTTTAATAAAGGATCTCAAAGCCAGCTTTAGAAAAAGGAAGAAAGGG
+
CCCCBFFFFFFFGGGGGGGGGGHHHHHHHHHHHHHHHHHGHHHHHHHHHHHGGHHHHHHHHHHHIHHHHHHHHHHHHHHHHHHHHHGHA11352DFGHBFCE1FHFDDE4FHHBFHHHF333@F?3FGEHFGGGHH43/?33F3FH?FFE3G?EFHFFF4FDFGHD22???2/F/GGBDF<DF2FF1GGDDHF1CHGBHHHHHGFFGH1FG11111<G0FFFB00/C/<.<0DDDF0</..:/C:FHHHHD
@M05620:45:000000000-G6HP7:1:1101:17702:8862 1:N:0:137
CATCCTGACCCTGAAGTACCCCATTGAGCATGGCATCGTCACCAACTGGGACGACATGGAGAAGATCTGGCACCACACCTTCTACAACGAGCTGCGCGTGGCCCCGGAGGAGCACCCAGTGCTGCTGACCGAGGCCCCCCTGAACCCCAAGGCCGACAGAGAGAAGATGACTCAGGTGAGGCTCGGCCGACGCCCGTGCTCCTCCCGTCCTTTCCCCAGTCATTTTCTGCCCGGCTTGATTTCTGACATTA
+
CCCCCFFFFFFFGGGGGGGGGGGHHHHHHHHHHHHHHGHHHGHHHGHHHHHHGGGGGHHHHHHHGHHHHHHHHGHHHGGHHHHHHHGHGGGGGHHGGGGGGGHHGGGGGGGGHHHHGGHGHHHHHHHHHGGGGGGGGGGGGGHHHHGGGDHGHH-CGFGGGGGGGGFFGGGGGGGGGGFFFFEFFFFFFFFFFFFFDFFFFFFFFFFADFFBFFFFFFFFFBFFFFFFFEFFDCCFFFFBFFFFF;BFFF/
@M05620:45:000000000-G6HP7:1:1101:3418:8865 1:N:0:137
TACCTGTACTGGGGAAGCATTTGAATATCCCCCCATGGTGATGGGGACGGAGAACTGCTCCATAAACACAGGCAACGTGCCTAACTTTCCCGGGAAGATGAAGTTCGGAGGTTATTTTGCATCGTTGAGCCAGACAGACTGCTCCGATGAGGGGTGCGAAACTATTTGAGGAAAGGAAGCACCTTTTTATTAAATTTACCTTTTAGCAATCGCCATTCCTACCCTAAAGATCGGAAGAGCACACGTCTGAA
+
BBABCFFFFFFFGGGGGGGGGGHHHHHHHHHGGGGHHHGHHHHHHGGGGGGGGHHHHHHHHHHHHHHHHHHHGHHHGHHHHHHHHHHHHHHGGGGGGHHHGHHHHHFGEFD?GHHHHHHB3DGG/?GHHGHHHFGHHH0FH0FGHGGGGHHHGGEEGGGGGGHHHHHHHGHCFGHGGFGGGGGGGGGGGGGGGBFFFFFFGGGGGGFFGGGGGFFFFFFFFFFFFFFFFFFFFF.EFFFFFFFFFF.B?0B
@M05620:45:000000000-G6HP7:1:1101:18425:8869 1:N:0:137
AAACCAAGCAGACACTCACCGCTCCCTCGCCACAGGCCAATAGTTTGTCCTCACTGAGTTGGCAACAAGTGGCTGCTGTGGCTGCCATTTTTCTGGTGATGGCCATCAGCTCCGACGAGGTCAGCTGGGGGGCTTTCTTTGTGTAAGCAACGAGAAACCTGAAAGAAGCATTTTTTAACTAAGTCCTGCTGAGTCATTCATGAGTTTTTAGCCGCCTTGCTTCTTCTCACAGACTCTCTACTCTCATGCCA
+
BBBCCBCFCFFFGGGGGGGGGGGGGGHHGGGGGHHHGGHHHHHHHHHHHHHHHHHHHHHHHHHGHHHHHHHHGHGGHHHHHHHGGHHHHHHHHHHHHHHHHHHHHHHHHHHHHGGGGGGGFHHHHHHHGGGGGGGGGGGGGGGGGGFFFFFFFFFFFFFFFFFFFFFFFFFFFFFFFFFFFFFFFFFFFFFFFBFFFFFFFFFFFFFFFEFFFFFFFFFFFFFFFFFFFFFFFFFFFFFFFFFFFFFFFFF
@M05620:45:000000000-G6HP7:1:1101:13204:8876 1:N:0:137
ATCTCTATCTCCTAAAAACCTGTTTAGATTTGGAGATAGACCTTCAGGTTTTTCATCATTTTCTGCATGAATTATACATTGACCACGTGGTCAGTTTGCAGCATTCTGTTATTTTGTTTGACAGAGTGTCTTGTTGAGAACATATGTAGGACATGATTTTTTCCTGCAACAGGGAAAATAAAGTATAAGTTTTAAAGATTTATTCTTTAATAAAGGATCTCAAAGCCAGCTTTAGAAAAAGGAAGAAAGGG
+
BBBBBFFFFFFFGGGGGGGGGGHHHHHHHHHHHHHHHHHHHHHHHHHHHHHGGHHHHHHHHHHHHHHHHHHHHHHHHHHHHHHHHHGGGGHHGHHHHHHGHHFHHHHHHHHHHHHHHHHHFGHHHHFHHHHHHHHHGHGHHFHHHHGGFHHHHHHHHHHHHGHHHHHHHHHHHGGHHHHHHHHGHHHGGGHHHHHGHGHHHHHHHHHHHGHHGGHHHHHHGFGHHHFFHGHHHHHGHGHHGGHHHHHHHHG
@M05620:45:000000000-G6HP7:1:1101:17679:8879 1:N:0:137
CATCCTGACCCTGAAGTACCCCATTGAGCATGGCATCGTCACCAACTGGGACGACATGGAGAAGATCTGGCACCACACCTTCTACAACGAGCTGCGCGTGGCCCCGGAGGAGCACCCAGTGCTGCTGACCGAGGCCCCCCTGAACCCCAAGGCCAACAGAGAGAAGATGACTCAGGTGAGGCTCGGCCGACGCCCGTGCTCCTCCCGTCCTTTCCCCAGTCATTTTCTGCCCGGCTTGATTTCTGACATTT
+
BBBBBFFFFFFFGGGGGGGGGGFHHHHGH4GHHHHHHGHHHGHFGEHHFHHGFEGFGHHGHHFHHHHHFHHCGGGHFGGHHHHGHGFHGGGGGHHEGEGGGEHHGGGGGGGGHHHHGEHHHHHHHHHHHHGDDGFGGGGGGGHFHHGGA:GFGHGFGGGEGFDEBF/FFGGGGGGGGFFGGGGGFFFFFFFFFFFADDAFFFFFFFFFFFFFFFFFFFDFF/FFFFFFFFFFFFCFFF.BFFFFFFF/;F/
@M05620:45:000000000-G6HP7:1:1101:19032:8896 1:N:0:137
AAACCAGAAGACATGAGGTCAGCTAGATCGGAAGAGCACACGTCTGAACTCCAGTCACAGCGATAGATCTCGTATGCCGTCTTCTGCTTGAAAAAAAAAAAAAAACGAGAACAGAAAGTGTACTTTACCAGGTAGGGGCGGACATGAAGAAAGAGTAATTAGAGAAAGAGAATTGCATCGAGAACGGGACGGTGATGAGATGAAAGATCAGAATATGGTAGCATATGTGGAATTGAGGAGACTAAGAAATT
+
BBBCCBCFFFFFGGGGGGGGGGHHDGHHHHGGGGHHHHHHHGHHHGHHHHHHHHHHHHHHHGGHGGGF5GHHFGHHHHGGGHGHHHHHHHGGHHHGGGGC</////<<///100011<1111=1111=111.111...-:----000000/////0000900000//:://////9///./;..;9.9.-9-...///9/9/;/////////////////////////////////://.9./9///////
@M05620:45:000000000-G6HP7:1:1101:13209:8900 1:N:0:137
ATCTCTATCTCCTAAAAACCTGTTTAGATTTGGAGATAGACCTTCAGGTTTTTCATCATTTTCTGCATGAATTATACATTGACCACGTGGTCAGTTTGCAGCATTCTGTTATTTTGTTTGACAGAGTGTCTTGTTGAGAACATATGTAGGACATGATTTTTTCCTGCAACAGGGAAAATAAAGTATAAGTTTTAAAGATTTATTCTTTAATAAAGGATCTCAAAGCCAGCTTTAGAAAAAGGAAGAAAGGG
+
CCBCBFFFFFFFGGGGGGGGGGHHHHHHHHHHHHHHHHHHHHHHHHHHHHHGGHHHHHHHHHHHHHHHHHHHHHHHHHHHGHHHHHGHHGHHGHHHHHH5FGCFHHHHHHHHHHHHHHHHFHGHHHGHHHHHHHHHHHEHHFHHHHHHFGHHHHHHHHHHHGHHHHHHHHGHHGGHHHHHHHHFHHHHHGHHHHHHHFHHHHHHHHHHGHHHHGHHFHHHHGGGHGHFHEHHHGHFFFHGGGFHHHHGHHG
@M05620:45:000000000-G6HP7:1:1101:4362:8901 1:N:0:137
CATCCTGACCCTGAAGTACCCCATTGAGCATGGCATCGTCACCAACTGGGACGACATGGAGAAGATCTGGCACCACACCTTCTACAACGAGCTGCGCGTGGCCCCGGAGGAGCACCCAGTGCTGCTGACCGAGGCCCCCCTGAACCCCAAGGCCAACAGAGAGAAGATGACTCAGGTGAGGCTCGGCCGACGCCCGTGCTCCTCCCGTCCTTTCCCCAGTCATTTTCTGCCCGGCTTGATTTCTGACATTA
+
CCCCCFFFFFFFGGGGGGGGGGGHHHHHHHH4BGHHHGHHHGHHGGHHHHGHGGGGGHHHHHHHHHHHHHHHHGHHHGGHHHHHHHHHGGGGGHHGGGEGGGHHGGGGGGGGHHHHGGHHHHHHHHHGHHGGGGGGGGGGGGHHHHGGGGHGHHGGGGFGGGGGGFFGGGGGFFGECFGGGGGGCFFF>=@FFFDFBFFEBBFFFFFFFFFFFBFFFFFFFFFFFFFBFFFEDBACD;.B/FFFBB9BFB/
@M05620:45:000000000-G6HP7:1:1101:7369:8908 1:N:0:137
CATCCTGACCCTGAAGTACCCCATTGAGCATGGCATCGTCACCAACTGGGACGACATGGAGAAGATCTGGCACCACACCTTCTACAACGAGCTGCGCGTGGCCCCGGAGGAGCACCCAGTGCTGCTGACCGAGGCCCCCCTGAACCCCAAGGCCAACAGAGAGAAGATGACTCAGGTGAGGCTCGGCCGACGCCCGTGCTCCTCCCGTCCTTTCCCCAGTCATTTTCTGCCCGGCTTGATTTCTGACATTA
+
CBBCBFFFFFFFGGGGGGGGGGGHHHHHHHHHHHHHHGHHHGHHHGHHHHHHGGGGGHHHHGHHHHHHHHHHHGHHHGGHHHHHHHHHGGGGGHHGGGEGEGHHGGGGGGGGHHHHGGHHHHHHHHHHHHGGGGGGGGGGGGHHHHGGGGHGHHGGGGGGGGGEFFFGGGGGGGGGGGGGGGGGFFFFFFFFFFFA@ADEFFFFFFFEFFFFFBFFFFDBFFFFFFFFFEFFDCACFAA/FFFFFFFFFF/
@M05620:45:000000000-G6HP7:1:1101:4376:8913 1:N:0:137
CATCCTGACCCTGAAGTACCCCATTGAGCATGGCATCGTCACCAACTGGGACGACATGGAGAAGATCTGGCACCACACCTTCTACAACGAGCTGCGCGTGGCCCCGGAGGAGCACCCAGTGCTGCTGACCGAGGCCCCCCTGAACCCCAAGGCCAACAGAGAGAAGATGACTCAGGTGAGGCTCGGCCGACGCCCGTGCTCCTCCCGTCCTTTCCCCAGTCATTTTCTGCCCGGCTTGATTTCTGACATTA
+
BBBBBFFFFFFFGGGFEGGGGGGHHCGFGFFBFGHHHGGHEGHHHGHHHFFHGGGGCHEFHFHHHHHGHHHHHGHHHGGHHHHHHHHHGGGGGGHGGGGGGGHHGEDGGGGGHHHHGGHHFGGHHHHGHHGGGGCFGGCDGGHHHHGGGGHGHHGGGGBFGGDFGGGGGGGGGFBBFFGFFEEGA=EF;-BBAFFFC.AAFFFFFF.EFFFFFFFFB.:/:B9FFF/9FFFED-9@B=.BBFFF/999FF/
@M05620:45:000000000-G6HP7:1:1101:7385:8916 1:N:0:137
CATCCTGACCCTGAAGTACCCCATTGAGCATGGCATCGTCACCAACTGGGACGACATGGAGAAGATCTGGCACCACACCTTCTACAACGAGCTGCGCGTGGCCCCGGAGGAGCACCCAGTGCTGCTGACCGAGGCCCCCCTGAACCCCAAGGCCAACAGAGAGAAGATGACTCAGGTGAGGCTCGGCCGACGCCCGTGCTCCTCCCGTCCTTTCCCCAGTCATTTTCTGCCCGGCTTGATTTCTGACATTA
+
CCCCCFFFFFFFGGGGGGGGGGGHHHHHHHGHHHHHHGHHGGHHHGHHHHGHGGGGGHHGHHHHHGHGHHHHHGHHHGGHHHHHHHHHGGGGGHHGGGFGGGHHGGGGGGGGHGHHGGHHHHHHHHHHHHGGGGGGGGGGGGHGHHGGGGHGHHGGGGGGGGGGGGGGGGGGGGGGGGGGGGGGFFFFFFFFFFFFFDFFFFFFFFFFFFFFFFFFFFFBFFFFFFFFFFFFFBCFFFFFFFFFFEFFFF0
@M05620:45:000000000-G6HP7:1:1101:10046:8924 1:N:0:137
CATCCTGACCCTGAAGTACCCCATTGAGCATGGCATCGTCACCAACTGGGACGACATGGAGAAGATCTGGCACCACACCTTCTACAACGAGCTGCGCGTGGCCCCGGAGGAGCACCCAGTGCTGCTGACCGAGGCCCCCCTGAACCCCAAGGCCAACAGAGAGAAGATGACTCAGGTGAGGCTCGGCCGACGCCCGTGCTCCTCCCGTCCTTTCCCCAGTCATTTTCTGCCCGGCTTGATTTCTGACATTA
+
DDDDDFFFFFFFGGGGGGGGGGGHHHHHHHHHHHHHHGHHHGHHHGHHHHHHGGGGGHHHHHHHHHHHHHHHHGHHHGGHHHHHHHHHGGGGGHHGGGGGGGHHGGGGGGGGHHHHGGHHHHHHHHHHHHGGGGGGGGGGGGHHHHGGGGHGHHGGGGGGGGGGGGGGGGGGGGGGHGGGGGGGFFFFFFFFFFFFFFFFFFFFFFFADFFFFFFFFFFFFFFFFFHFFFFFDFFFFFFFFFFFFBFFFF0
@M05620:45:000000000-G6HP7:1:1101:15211:8938 1:N:0:137
TACCTGTACTGGGGAAGCATTTGAATATCCCCCCATGGTGATGGGGACGGAGAACTGCTCCATAAACACAGGCAACGTGCCTAACTTTCCCGGGAAGATGAAGTTCGGAGGTTATTTTGCATCGGTGAGCCAGACAGAATGATCCGATGAGGGGTGCGAAACTATTTGAGGAAAGGAAGCACCTTTTTATTAAATTTACCTTTTAGCAATCGCCATTCCTACCCTAAAGATCGGAAGAGCACACGTCTGAA
+
BBBBBFFFFFFFGEFGGGGGGGHHHHHHHHHGGGGHHHGHHHHHHGGGGGGGGHHHHHHHHHHHHHHHHHGHGHHHGHHHHHHHHHHHHHHGGGGGGHHHHHHHHHGGGGGCHHHHHHHHHHHGFCEGHHHHHGGHHHHHHHHHHH.EGHGHGGECGGADGGHHHHHHHGHFHHHHHGGGGFGGGGGGGGFGGBFFGFFGGGGGGGGGGGGGGFFFFFFFFF9FFFFFFFFFFFBEF?FFFFFF>FEFFFF
@M05620:45:000000000-G6HP7:1:1101:27639:8941 1:N:0:137
ATCTCTATCTCCTAAAAACCTGTTTAGATTTGGAGATAGACCTTCAGGTTTTTCATCATTTTCTGCATGAATTATACATTGACCACGTTCCAGCGTGGTCAGTTTGCAGCATTCTGTTATTTTGTTTGACAGAGTGTCTTGTTGAGAACATATGTAGGACATGATTTTTTCCTGCAACAGGGAAAATAAAGTATAAGTTTTAAAGATTTATTCTTTAATAAAGGATCTCAAAGCCAGCTTTAGAAAAAGGA
+
CDCDCFFFFFFFGGGGGGGGGGHHHHHHHHHHHHHHHHHHHHHHHHHHHHHGGHHHHHHIHHHIHHHHHHHHHHHHHHHHHHHHHHGHHHHHHHGGGGHHHHHHHHHHHHHHHHHHHHHHHHHHHHHHHHHHHHHHHHHHHHHHHHHHHHHHHHHHHHHHHHHHHHHHHGHHHHHHHHHHHGGHHHHHHHHHHHHHHHHHHHHHHHHHHHHHHHHHHHHHHHHHHHHHHHHHHHHHHGHHHHHGHHHHGGH
@M05620:45:000000000-G6HP7:1:1101:9356:8942 1:N:0:137
CATCCTGACCCTGAAGTACCCCGGCTTGATTTCTGACATTAGATCGGAAGAGCACACGTCTGAACTCCAGTCACAGCGATAGATCTCGTATGCCGTCTTCTGCTTGAAAAAAAAAAATCCAAGGGAGTAAAAGAGCTGATGAAACAATGGCAAGTAAGTCAGGCATTTCCGCTTTAGCACTCTTGTGGATCCAATTGAACAATTCTCAGCATTTGTACTTGTAACTGACAAGCCAGGGCCAAAACAACGCT
+
11>>>@@1BCFCAGBGGGGGGGGGECA00BDEGFFBF1GE1F1DGGGCGG0CGHFGFE0AACGHHBEGCGAGGH1GC/EGGEHG122B//0>GHGGEEFDB>FFG10BF>G@EG?C/@@1@FGA??CGG1GHGFEGHH1FBDFGHHHHHGHBF.G<G0DG0B/<.CGGFHGGGCEGCFHFHHHHEBFBFBFGF0;FFBFFFGBFFGGGGGGGGGF0C9B0B0;/BBB/BFBFEF-;AB-AA9F--9----9
@M05620:45:000000000-G6HP7:1:1101:15235:8944 1:N:0:137
TACCTGTACTGGGGAAGCATTTGAATATCCCCCCATGGTGATGGGGACGGAGAACTGCTCCATAAACACAGGCAACGTGCCTAACTTTCCCGGGAAGATGAAGTTCGGAGGTTATTTTGCATCGGTGAGCCAGACAGAATGATCCGATGAGGGGTGCGAAACTATTTGAGGAAAGGAAGCACCTTTTTATTAAATTTACCTTTTAGCAATCGCCATTCCTACCCTAAAGATCGGAAGAGCACACGTCTGAA
+
BBABCFFFFFFFGGGGGGGGGGHGHGHHHHHGGGGHHHFGHHHHHGGGGGGGGHHHHHHHHHHHHHHHHHHHGHHHGHHHHHHHHHHHHHHGGGGGGHHHHHHHHHGGGGG?GHHHHHHHGHHGD?CFHHHHHHGHHHGHHGHHHHGGGGHHGGECDGDFGGHHHHHHHGHEHHHHFEGGGGGGGGGGGGGGGGGGGGGGGGGGGGGGGGGGGFFFFFFFFFFFFFFFFBFFFFFEFFFFFFFFFFEFFFF
@M05620:45:000000000-G6HP7:1:1101:19092:8953 1:N:0:137
AAACCAAGCAGACACTCACCGCTCCCTCGCCACAGGCCAATAGTTTGTCCTCACTGAGTTGGCAACAAGTGGCTGCTGTGGCTGCCATTTTTCTGGTGATGGCCATCAGCTCCGACGAGGTCAGCTGGGGGGCTTTCTTTGTGTAAGCAACGAGAAACCTGAAAGAAGCATTTTTTAACTAAGTCCTGCTGAGTCATTCATGAGTTTTTAGCCGCCTTGCTTCTTCTCACAGACTCTCTACTCTCATGCCA
+
A@AAABBFBFFFGGGGGGGG?EGGGGHHGGGFGAGGFGHGFBGHHHHHHHHHHHHHHHHHFGHHHHFGHGHHGHGGHGHFHGFFFHHHHFHHHHGHHHHHHGHHHHHFHHHHHGGGGEGGGHHHGHHHDGG@GGGGGGGGFGGGGGFFFFFBFFFFFFFFFFFFFFFFFFFFFFFBEFFFFFFFFFFFFFFFFFFFFFFFFFEFFFFFFFFFFF?BFFFFFFFFFFFFFFFFFFFFFFFFFFFFFFFBFF/
@M05620:45:000000000-G6HP7:1:1101:15220:8964 1:N:0:137
TACCTGTACTGGGGAAGCATTTGACTATCCCCCCATGGTGATGGGGACGGAGAACTGCTCCATAAACACAGGCAACGTGCCTAACTTTCCCGGGAAGATGAAGTTCGGAGGATATTTTGCATCGGTGAGCCAGACAGAATGATCCGATGAGGGGTGCGAAACTATTTGAGGAAAGGAAGCACCTTTTTATTAAATTTACCTTTTAGCAATCGCCATTCCTACCCTAAAGATCGGAAGAGCACACGTCTGAA
+
AAAAAFFFFFFFGGGGGGFGGGDG13DFHFHGG00AAA1112A1BACEA//EEHFDHHBGEEFF11@F0/0/BGA>/>/>/@11FFHGEGD/E?E>E0>F111F>BFE/<C/BFGHHHGGHHHGCEFEHHHHHHGHHHHHGHHHHHGGGGHHGGECGGACCGHHHHHHHGHCFGHHHGGGGFGGGGGGGGGGGFGGGGGGGGGGGFGGGGGGGFFFFFFFBFFFFFFFFFFFEFFFFFFFFFFF?FFFFFF
@M05620:45:000000000-G6HP7:1:1101:20817:8970 1:N:0:137
TACCTGTACTGGGGAAGCATTTGAATATCCCCCATGGTGATGGGGACGGAGAACTGCTCCATAAACACAGGCAACGTGCCTAACTTTCCCGGGAAGATGAAGTCAAAGAGCGACCACAGCTCTTCGGAGGTTATTTTGCATCGGTGAGCCAGACAGAATGATCCGATGAGGGGTGCGAAACTATTTGAGGAAAGGAAGCACCTTTTTATTAAATTTACCTTTTAGCAATCGCCATTCCTACCCTAAAGATC
+
3AAAAFDDFFFFG?CEEGFGGFHHGGHGFHGGGGHGH5AA55FAAFEEEEEGHEB3FBGGBGFGFAFBC1GFEG?E?1GFFFGH3FGFGEECECGAEEBFHGFDGGHFFHHEGGGCHHHECCDGHHGGGGFHHHHHHHHGHHGGGGGHHHHHHGHHHHHHHHHHHGGGHHHGGEDGGGGGGGGGGGGGEBFGGGFGGGGFGGGGGGGGGFFFFFFFFFFFFFFFFFFFFFFFFFFFFFFFFFFFFFFFFFF
@M05620:45:000000000-G6HP7:1:1101:19096:8971 1:N:0:137
AAACCAAGCAGACACTCACCGCTCCCTCGCCACAGGCCAATAGTTTGTCCTCACTGAGTTGGCAACAAGTGGCTGCTGTGGCTGCCATTTTTCTGGTGATGGCCATCAGCTCCGACGAGGTCAGCTGGGGGGCTTTCTTTGTGTAAGCAACGAGAAACCTGAAAGAAGCATTTTTTAACTAAGTCCTGCTGAGTCATTCATGAGTTTTTAGCCGCCTTGCTTCTTCTCACAGACTCTCTACTCTCATGCCA
+
CCCCCCCFCFFFGGGGGGGGGGGGGGHHGGGGGHHHGGHHHHHHHHHHHHHHHHHHHHHHHHHHHHHHHHHHGHGGHHHHHHHGGHHHHHHHHHHHHHGHHHHHHHHHHHHHHGGGGGGGGHHHHHHHGGGGGGGGGGGGGGGGGGFFFFFFFFFFFFFFFFFFFFFFFFFFFFFFFFFFFFFFFFFFFFFFFFFFFFFFFFFFFFFFFFFFFFFFFFFFFFFFFFFFFFFFFFFFFFFFFFFFFFFFFFF
@M05620:45:000000000-G6HP7:1:1101:12335:9016 1:N:0:137
AGATTACTGCAACAGTTCCCCCTGGACCTGGAAAAGTTTCTTGCCTGGCTTACAGAAGCTGAAACAACTGCCAATGTCCTACAGGATGCTACCCGTAAGGAAAGGCTCCTAGAAGACTCCAAGGGAGTAAAAGAGCTGATGAAACAATGGCAAGTAAGTCAGGCATTTCCGCTTTAGCACTCTTGTGGATCCAATTGAACAATTCTCAGCATTTGTACTTGTAACTGACAAGCCAGGGACAAAACAAAGAT
+
AA>AADDFD1D1AFAABBGGCAEFGHCCGFFCEGFFHHHGFDF1GEGHFGH1AAB1B11FF11ABFGCEEDA1FGFADEGDFA@C0BF0@GDCGGF/>F1GC0GFG@FFGHDE@11BFE>>1EFGA</FGHDDFGEGE1GHB1>G0GFDC0GFFHH2G@FHFFFEHHHD<AEGA/GBGHDGCB<<1<<FC<CF<==GB000CGDD<=00<<C0C;GHHHE:000CG00CHH..EGFG....;/;AEGGGB0
@M05620:45:000000000-G6HP7:1:1101:20400:9019 1:N:0:137
TACCTGTACTGGGGAAGCGTGTAGCAATCGCCATTCCTACCCTAAAGATCGGAAGAGCACACGTCTGAACTCCAGTCACAGCGATAGATCTCGTATGCCGTCTTCTGCTTGAAAAAAAAAAAAAAAAAAAAAAAAGAAAAAAACTAAGAATTAAAAATAAAATAAAAAGAACAAAGTAAGTTGGGAGCAGGAAATAGAATGGGAAGCGTGACAGTAAATGGGTAGGGTAATAGTCTAGAGAGGGCAGGACA
+
AAABCFFFFFFFGGGGGGGEGGHHHHHHHGGGGGHHHHHHHHHHHHHFHHHGGGGHHHHHHHGHHHGHHHHHHGHHHHHHHHGGGGGGHGHHHFGHHHHGFGHGHHHHHHHHHHHHGGGGC>>/<---------;...9/.--.00090009B0000:0900000:00...///./00:00000-.9../..//00000000./:..-....00000;000./9.:.///000:0000000..:..;-../
@M05620:45:000000000-G6HP7:1:1101:12354:9021 1:N:0:137
AGATTACTGCAACAGTTCCCCCTGGACCTGGAAAAGTTTCTTGCCTGGCTTACAGAAGCTGAAACAACTGCCAATGTCCTACAGGATGCTACCCGTAAGGAAAGGCTCCTAGAAGACTCCAAGGGAGTAAAAGAGCTGATGAAACAATGGCAAGTAAGTCAGGCATTTCCGCTTTAGCACTCTTGTGGATCCAATTGAACAATTCTCAGCATTTGTACTTGTAACTGACAAGCCAGGGACAAAACAAAGAT
+
BBABCFFFDFFDGGFBFGGGGGGGGGHHHHHHHHHHGHHHHHHHHHHHHHHAFFGHHHHHHHHHHHHHHHHHHHHHHHHHHHHHHGHHHHFHHHGGEFHHHHGHHHHHGHHHHHHHHHHHGHHFEGGFHFHHHGHHHHGHHGGHHHHHHHHHHGHHHHHHHHFGHHHHHHGGGGGHHHHHHHHHHHHGGHHHGHHHHGHFGHHHHHHGHHHHHHHHHFHHHGHGHHHGGHGHHGGGGGGGEFGFGGGFGF;
@M05620:45:000000000-G6HP7:1:1101:20594:9023 1:N:0:137
AGATTACTGCAACAGTTCCCCCTACACTCTTTCCCGACAAGCCAGGGACAAAACAAAGATCGGAAGAGCACACGTCTGAACTCCAGTCACAGCGATAGATCTCGTATGCCGTCTTCTGCTTGAAAAAAAAAAAAAAAAAATACACCCCCCATCCCCCCTCACACCTTCTCCTCCTAAACCTCACAACACCCTACCTGTCTCACACCATCCATTCCCACTACCATTTCTTACCATCTCTCTTTCTTACTTCC
+
CCBBCFFFFFFFGGGGGGGGGGGGHHHHHHHHHHHGGGGGHHGHHHGFGGHHHHHHHHGHHHGGGGHHHGHHHGHHHGHGHHHHHHHHFHHHHGGHGGGGEGHHGGHHHHGGGHGHGHHHHHGHHFHGGGGG>->-----:0:00/.-:--//...:--...00./0;0900/;/0000///0.00....../;.00;000;00;9.00;00000999./:/00009000:/009:9000;:000000000
@M05620:45:000000000-G6HP7:1:1101:10395:9029 1:N:0:137
AAACCACGCAGACACTCACCGCTCCCTCGCCACAGGCCAATAGTTTGTCCTCACTGAGTTGGCAACAAGTGGCTGCTGTGGCTGCCATTTTTCTGGTGATGGCCATCAGCTCCGACGAGGTCAGCTGGGGGGCTTTCTTTGTGTAAGCAACGAGAAACCTGAAAGAAGCATTTTTTAACTAAGTCCTGCTGAGTCATTCATGAGTTTTTAGCCGCCTTGCTTCTTCTCACAGACTCTCTACTCTCATGCCA
+
CCCCCCABCCCCGGGGGGGGGGGGGGHHGGGGGHHHGGHHHHHHHHHHHHHHHHHHHHHHHHHHHHHHHHHHGHGGHHHHHHHGGHHHHHHHHHHHHHHHHHHHHHHHHHHHHGGGGGGGFGHHHHHHGGGGGGGGGGGGGFFFFFFFFFFFFFFFFFFFFFFFFFFFFFFFFFFFFFFFFFFFFFFFFFFFFFFFFFFFFFFFFFFFFFFFFFFFFFFFFFFFFFFFFFFFFFFFFFFFFFFFFFFFFFF
@M05620:45:000000000-G6HP7:1:1101:20396:9037 1:N:0:137
TACCTGTACTGGGGAAGCGTGTAGCAATCGCCATTCCTACCCTAAAGATCGGAAGAGCACACGTCTGAACTCCAGTCACAGCGATAGATCTCGTATGCCGTCTTCTGCTTGAAAAAAAAAAAAAAAAAAGGGAGGAAACAGAAAGAAAAAAAGAGAGACAACAAATATAATAAAAATAAAACTGACCATAACAGAAAGAGTAGCTCATGAGCTCACCTAAAGAATTTATACACTGATGCTGAATAAGTTAA
+
AAABBFFFFFFFGGGGGGGGGGHHHHHHHGGGGGHHHHHHHHHHHHHDHHHGGGGHHHGHHHGHHHGHHHHHHHHGHHHHHHGGHGGHHGHHHGGHHHHGGGHGHHGHHHHHHHHHGGGGFB</<-<--.....-./;//://///.//.--..//../9:..:.///////////:://///////////9///////./////////;//////.//////.////////////9/;/:////:/9///
@M05620:45:000000000-G6HP7:1:1101:15847:9039 1:N:0:137
ATCTCTATCTCCTAAAAACCTGTTTAGATTTGGAGATAGACCTTCAGGTTTTTCATCATTTTCTGCATGAATTATACATTGACCACGTGGTCAGTTTGCAGCATTCTGTTATTTTGTTTGACAGAGTGTCTTGTTGAGAACATATGTAGGACATGATTTTTTCCTGCAACAGGGAAAATAAAGTATAAGTTTTAAAGATTTATTCTTTAATAAAGGATCTCAAAGCCAGCTTTAGAAAAAGGAAGAAAGGG
+
CCCCCFFFFFFFGGGGGGGGGGHHHHHHHHHHHHHHHHHHHHHHHHHHHHHGGHHHHHHHHIHIHHHHHHHHHHHHHHHHHHHHHHGGHGHHHHHHHHHGHHAHHHHHHHHHHHHHHHHHHHHHHHHHHHHHHHHHHHGHHHHHHHHHHHHHHHHHHHHHHGHGHHHGHHGHHGGHHHHHHHHGHHHHHHHHHHHGHHHHHHHHHHHHHHHHHGHHHHHHHGHHHGHGHGHHHHHHHGHGGGHGHHHGHHG
@M05620:45:000000000-G6HP7:1:1101:8188:9055 1:N:0:137
CATCCTGACCCTGAAGTACCCCATTGAGCATGGCATCGTCACCAACTGGGACGACATGGAGAAGATCTGGCACCACACCTTCTACAACGAGCTGCGCGTGGCCCCGGAGGAGCACCCAGTGCTGCTGACCGAGGCCCCCCTGAACCCCAAGGCCAACAGAGAGAAGATGACTCAGGTGAGGCTCGGCCGACGCCCGTGCTCCTCCCGTCCTTTCCCCAGTCATTTTCTGCCCGGCTTGATTTCTGACATTA
+
CDDCDFFFFFFFGGGGGGGGGGGHHHHHHHHHHHHHHGHHHGHHHGHHHHHHGGGGGHHHHHHHHHHHHHHHHGHHHGGHHHHHHHHHGGGGGHHGGGGGGGHHGGGGGGGGHHHHGGHHHHHHHHHHHHGGGGGGGGGGGGHHHHGGGGHGHHGGGGGGGGGGGGGGGGGGGGGGGGGGGGGGFFFFFFFFFFFF>DFEFFFFFFFAFFFFFFFFFFFFFFFFFFFFFFFFFFFFFFAFFFFFFBFFFF0
@M05620:45:000000000-G6HP7:1:1101:26547:9068 1:N:0:137
ATCTCTATCTCCTAAAAACCTGTTTAGATTTGGAGATAGACCTTCAGGTTTTTCATCATTTTCTGCATGAATTATACATTGACCACGTGGTCAGTTTGCAGCATTCTGTTATTTTGTTTGACAGAGTGTCTTGTTGAGAACATATGTAGGACATGATTTTTTCCTGCAACAGGGAAAATAAAGTATAAGTTTTAAAGATTTATTCTTTAATAAAGGATCTCAAAGCCAGCTTTAGAAAAAGGAAGAAAGGG
+
CDDDCFFFFFFFGGGGGGGGGGHHHHHHHHHHHHHHHHHHHHHHHHHHHHHGGHHHHIHHHHIHIHHHHHHHHHHHHHHHHHHHHHGHHGHHHHHHHHHHHHHHHHHHHHHHHHHHHHHHHHHHHHHHHHHHHHHHGHHHHHHHHHGFGGFHHHHGHHHHHGHHHHHHHHHHHGGHHHHFHHHGHHHHHHHHHHHHHHHHHHHHHHHHHHHHHHHHGHHHHHHHHHHHHGHHHFHBHHHHGGGHHHHHHHG
@M05620:45:000000000-G6HP7:1:1101:26230:9071 1:N:0:137
ATCTCTATCTCCTAAAAAGGAAGAAAGGGGAGGGAAGATCGGAAGAGCACACGTCTGAACTCCAGTCACAGCGATAGATCTCGTATGCCGTCTTCTGCTTGAAAAAAAAAAAATAACCTAAATATAATACTTAATGGGAGTAAATCACATCGCTACTAAATTGACTGAACCGAAAATCACGATACGACACTTACTCTTAGCCCTGGTGTCCGCAGAGTTCAGTTCACCGCCAGCGACGCCAGCGCCATGTT
+
BBABBFFFFFFFGGGGGGEEFGHFCGGGGGGGGGFHGHHHHGFGGHHHHHHHGHHGGFHHHHHHHHHHHHHHFEHGGGFEGHFFEHHHHEEEHGHHHHHHHHHHHHGGGGG><01?11111<11111111111111100..011110/0<0.<.<-00000000000/0/.-----0/09....-.9.-9000;000/////9.../../:.----.;//////////.----.-9;---.-.--99.///
@M05620:45:000000000-G6HP7:1:1101:26529:9075 1:N:0:137
ATCTCTATCTCCTAAAAACCTGTTTAGATTTGGAGATAGACCTTCAGGTTTTTCATCATTTTCTGCATGAATTATACATTGACCACGTGGTCAGTTTGCAGCATTCTGTTATTTTGTTTGACAGAGTGTCTTGTTGAGAACATATGTAGGACATGATTTTTTCCTGCAACAGGGAAAATAAAGTATAAGTTTTAAAGATTTATTCTTTAATAAAGGATCTCAAAGCCAGCTTTAGAAAAAGGAAGAAAGGG
+
BABCCFFFFFFFGGGFGGGGGGHHHHHHHHHHHGHHHHHGHHHHHHHHHHHGGHHHHHHHHHHHHHHHHHHHHHHGHHHHHHHHHHGGHGHGFHGHHHHGHHHHHHHHHHHHHHHHHHHHHHHHHFHHHHHHHHHHHHGHHHHHHHFFHHHHEHGFHHHHHGHHHEHEHHG?CFGHHHHHHHHHHHGHHGGHHGHGGHHHHHHHHHHGGHHH1FFBGHHFHHHGBFGFHGHHHFHHHHGG?DCHAGHHHHG
@M05620:45:000000000-G6HP7:1:1101:21613:9084 1:N:0:137
ATCTCTATCTCCTAAAAACCTGTTTAGATTTGGAGATAGACCTTCAGGTTTTTCATCATTTTCTGCATGAATTATACATTGACCACGTGGTCAGTTTGCAGCATTCTGTTATTTTGTTTGACAGAGTGTCTTGTTGAGAACATATGTAGGACATGATTTTTTCCTGCAACAGGGAAAATAAAGTATAAGTTTTAAAGATTTATTCTTTAATAAAGGATCTCAAAGCCAGCTTTAGAAAAAGGAAGAAAGGG
+
BBBBBFFFFFFFGGGGGGGGGGHHH5D4GHHHFHHFGFFBGHHHHFHHHHHGGHGHHGHHHHHHGHHHGHGHHHHHHHHHHHHHHHDGHGHHGH5FGGFHGHFHHHHGHHGHHHHHHHHFFFFHBFHHHHHHGHHHBGFGFHHHHFE?4GFHHHHHHHHHHGHHHGGGFGGGEGE<FGFBFGGDGGHHGDHHHFCGH1FHHHGGHHHHHBGHHFGEBFFGHHHFHBHFHGHGHEF0=0/.:E/CGHHEH.C
@M05620:45:000000000-G6HP7:1:1101:21596:9093 1:N:0:137
ATCTCTATCTCCTAAAAACCTGTTTAGATTTGGAGATAGACCTTCAGGTTTTTCATCATTTTCTGCATGAATTATACATTGACCACGTGGTCAGTTTGCAGCATTCTGTTATTTTGTTTGACAGAGTGTCTTGTTGAGAACATATGTAGGACATGATTTTTTCCTGCAACAGGGAAAATAAAGTATAAGTTTTAAAGATTTATTCTTTAATAAAGGATCTCAAAGCCAGCTTTAGAAAAAGGAAGAAAGGG
+
DDCCCFFFFFFFGGGGGGGGGGHHHHHHHHHHHHHHHHHHHHHHHHHHHHHGGHHHHIHHHHHIIHHHHHHHHHHHHHHHHHHHHHGHHGHHHHFHHHHHHHGHHHHHHHHHHHHHHHHHHHHHHHHHHHHHHHHHHHHFHHHHHHGGHHHHHHHHHHHHHGHHHHHHHHHHHGGHHHHHHHHHHHHHHHHHHHGHHHHHHHHHHHHHHHHHGHHHHHHHHHHHHHHHHFHHHHHHHHHHGGGHHHHHHHG
@M05620:45:000000000-G6HP7:1:1101:21609:9108 1:N:0:137
ATCTCTATCTCCTAAAAACCTGTTTAGATTTGGAGATAGACCTTCAGGTTTTTCATCATTTTCTGCATGAATTATACATTGACCACGTGGTCAGATTGCAGCATTCTGTTATTTTGTTTGACAGAGTGTCTTGTTGAGAACATATGTAGGACATGATTTTTTCCTGCAACAGGGAAAATAAAGTATAAGTTTTAAAGATTTATTCTTTAATAAAGGATCTCAAAGCCAGCTTTAGAAAAAGGAAGAAAGGG
+
AABBAFFFFFFFGGGGGGGGGGHHHHHHHHHHHHHHHHHHHHHHHHHHHHHGGHHHHHHHHHHHHHHHHHHHHHHHHHHHHHHHHHGGHGHHGHFHHHHHHHHHHHHHHHHHHHHHHHHHHGHHHHGHHHHHHHHHHHHGHHHHHHGHHHHHHHHHHHHHHGHHHHHHHHHHHGGHHHHHHHHGHHHHHGHHHHGHHGHHHHHHHHHHFHHGGHHHHHHHHHGHFHFHGEGHHHH0FGFHGGEHHHHFHHG
@M05620:45:000000000-G6HP7:1:1101:11465:9116 1:N:0:137
CATCCTGACCCTGAAGTACCCCATTGAGCATGGCATCGTCACCAACTGGGACGACATGGAGAAGATCTGGCACCACACCTTCTACAACGAGCTGCGCGTGGCCCCGGAGGAGCACCCAGTGCTGCTGACCGAGGCCCCCCTGAACCCCAAGGCCAACAGAGAGAAGATGACTCAGGTGAGGCTCGGCCGACGCCCGTGCTCCTCCCGTCCTTTCCCCAGTCATTTTCTGCCCGGCTTGATTTCTGACATTA
+
CCCCCFFFFFFFGGGGGGGGGGGHHHHHHHHHHHHHHGHHHGHHHGHHHHHHGGGGGHHHHHHHHHHHHHHHHGHHHGGHHHHHHHHHGGGGGHHGGGGGGGHHGGGGGGGGHHHHGGHHHHGHHHHHHHGGGGGGGGGGGGHHHHGGGGHGHHGGGGGGGGGGGGGGGGGGGGGGGGGGGGGGFFFFFFFFFFFC@DFEFFFFFFFFFFFFFFFFFFFFFFFFFFFF0BFEDDFFFFFBFFFFFFFFFF0
@M05620:45:000000000-G6HP7:1:1101:8239:9167 1:N:0:137
AGATTACTGCAACAGTTCCCCCTACACTCTTTCCCTACAAGCCAGGGACAAAACAAAGATCGGAAGAGCACACGTCTGAACTCCAGTCACAGCGATAGATCTCGTATGCCGTCTTCTGCTTGAAAAAAAAAAAATAAAATACTTAAAGACTCATGCCTTTTTTATATACCTATTTTCACCAACTACAGCTGCAGCAATTATACGTCTTTAGTCACGAAGCGGCGTATCATCGTCTCACTATTTCCCAGCCC
+
CCCCCFFFFFFFGGGGGGGGGGG2GHHHHHHHHHHHHHHHHHGHGHGGGGHHHHHHHHHHHHGGGGHHHHHHHGHHHGHHHHHHHHHHHHHGHGGHEGHHFHHHGGHHHHGGGHGHHHHHHHHHGBGFGGG@>>0111111<1==11110100<<0000<00-.0000;00;0;000:00;..////09;F////./;00000.0./.0;00000...:-----9-..//;/.:./:://////////.:.
@M05620:45:000000000-G6HP7:1:1101:14267:9169 1:N:0:137
TACCTGTACTGGGGAAGCATTTGAATATCCCCCCATGGTGATGGGGACGGAGAACTGCTCCATAAACACAGGCAACGTGCCTAACTTTCCCGGGAAGATGAAGTCAAAGAGCGACCACAGCTCTTCGGAGGTTATTTTGCATCGGTGAGCCAGACAGAATGATCCGATGAGGGGTGCGAAACTATTTGAGGAAAGGAAGCACCTTTTTATTAAATTTACCTTTTAGCAATCGCCATTCCTACCCTAAAGAT
+
CCBCCFFFFFFFGGGGGGGGGGHHHHHHHHHGGGGHHHFGHHHHHGGGGGGGGHHHHHHHHHHHHHHHHHHHGHHHGHHHGHHHHHHHHHHDGGCGGGHHHFHHHHHHHHHGGGGGGHHHGHHHHHHGGGGFHHHHHHHHGHHGGFGAGHHHHGGHHGGGGHHHHHGGGHHHGGCADGFGGGGFFGGGGGGFGGGGGFFGGGFFFFFFFFFFFFFFFFFFFFFFFFFFFFFFFFFEFFFFFF?FFFFFFFF
@M05620:45:000000000-G6HP7:1:1101:5452:9173 1:N:0:137
CATCCTGACCCTGAAGTACCCCATTGAGCATGGCATCGTCACCAACTGGGACGACATGGAGAAGATCTGGCACCACACCTTCTACAACGAGCTGCGCGTGGCCCCGGAGGAGCACCCAGTGCTGCTGACCGAGGCCCCCCTGAACCCCAAGGCCAACAGAGAGAAGATGACTCAGGTGAGGCTCGGCCGACGCCCGTGCTCCTCCCGTCCTTTCCCCAGTCATTTTCTGCCCGGCTTGATTTCTGACATTA
+
BBBBBFFFFFFFGGGGGGGGGGGHHHHHHHHHGHFHHGHHHGHHHGHHGHGHEFGGGHHHHHHGHHHHHEHHHGHHHGGHHHHHHHHHFGGGGHHGGGGGGGGHGG?FGGGGHHHHGGHGHHHHHHGHHHDGGGGGGGGGGGHHHHGGGGHGGHGGGGGGGGGGGGGGGGGGGGFGGGGGGEGGFFFFFFFFFFFDFDDEFFFFFFFFFFFFFFFFFFDFFFFFFFFFFFFFFFFFFAAFFFFFFFF/BF/
@M05620:45:000000000-G6HP7:1:1101:27980:9196 1:N:0:137
CATCCTGACCCTGAAGTACCCCATTGAGCATGGCATCGTCACCAACTGGGACGACATGGAGAAGATCTGGCACCACACCTTCTACAACGAGCTGCGCGTGGCCCCGGAGGAGCACCCAGTGCTGCTGACCGAGGCCCCCCTGAACCCCAAGGCCAACAGAGAGAAGATGACTCAGGTGAGGCTCGGCCGACGCCCGTGCTCCTCCCGTCCTTTCCCCAGTCATTTTCTGCCCGGCTTGATTTCTGACATTT
+
BBBBBFFFFFFFGBFGGGGGGGGHHHHHHGHHHHGHHGGHHGHHHGHHHHHHGFGGGHHGHHHHHHHHHHHHHGHHHGGHHHHHHHHHGGGGGHHGGGGGGGHHGGGGGGGGHHHHGGHFFHHHHHHHFHGGGGGGGGGGGGGHHHGGDFHGHHAEGGGGGGDAFFFGGGGGGFGGGGGGGGGGFFFFFFFFFFFFFFFFFFFFFFFFFFFFFFFFFFFFFFFFFFFFFBBEFFFFFF.BFFEFF/B/BF/
@M05620:45:000000000-G6HP7:1:1101:6605:9200 1:N:0:137
AAACCAAGCAGACACTCACCGCTCCCTCGCCACAGGCCAATAGTTTGTCCTCACTGAGTTGGCAACAAGTGGCTGCTGTGGCTGCCATTTTTCTGGTGATGGCCATCAGCTCCGACGAGGTCAGCTGGGGGGCTTTCTTTGTGTAAGCAACGAGAAACCTGAAAGAAGCATTTTTTAACTAAGTCCTGCTGAGTCATTCATGAGTTTTTAGCCGCCTTGCTTCTTCTCACAGACTCTCTACTCTCATGCCA
+
BBBBBBBFBFFFGGGGGGGGGGGGGGHHGGGGGHHHGGGHHCHHHHHHHHHHHHHHDGHHHGHHHHHEHGGHGHGGHHHHHHHFGHHHHHHHHHHHHHHHHHHHHHHHHHHHHGGGGGGGGHFGHHHHGGGGGGGGGGGGGGFGFFFFFFFFFFFFFFFFFFBFFFFFFFFFFFFFEFFFFFFFFFFFFFFFFFFFFFFFFFFFFFFFFFBFFFFFFFFFFFFFFFFFFFFFFFFFFFFFFFFFFFFFFFB
@M05620:45:000000000-G6HP7:1:1101:6623:9207 1:N:0:137
AAACCAAGCAGACACTCACCGCTCCCTCGCCACAGGCCAATAGTTTGTCCTCACTGAGTTGGCAACAAGTGGCTGCTGTGGCTGCCATTTTTCTGGTGATGGCCATCAGCTCCGACGAGGTCAGCTGGGGGGCTTTCTTTGTGTAAGCAACGAGAAACCTGAAAGAAGCATTTTTTAACTAAGTCCTGCTGAGTCATTCATGAGTTTTTAGCCGCCTTGCTTCTTCTCACAGACTCTCTACTCTCATGCCA
+
CCCCCCCFCFFFGGGGGGGGGGGGGGHHGGGGGHHHGGHHHHHHHHHHHHHHHHHHHHHHHHHHHHHHHHHHGHGGHHHHHHHGGHHHHHHHHHHHHHHHHHHHHHHHHHHHHGGGGGGGGHHHHHHHGGGGGGGGFGGGGFFFGGFFFFFFFFFDFFFFFFFFFFFFFFFFFFFFFFFFFFFFFFFFFFFFFBFFFFFFFFFFFFFFFFFFF?FFFFFFFFFFFFFFFFFFFFFFFFFFFFFFFFB:FFF
@M05620:45:000000000-G6HP7:1:1101:27972:9214 1:N:0:137
CATCCTGACCCTGAAGTACCCCATTGAGCATGGCATCGTCACCAACTGGGACGACATGGAGAAGATCTGGCACCACACCTTCTACAACGAGCTGCGCGTGGCCCCGGAGGAGCACCCAGTGCTGCTGACCGAGGCCCCCCTGAACCCCAAGGCCAACAGAGAGAAGATGACTCAGGTGAGGCTCGGCCGACGCCCGTGCTCCTCCCGTCCTTTCCCCAGTCATTTTCTGCCCGGCTTGATTTCTGACATTA
+
CCCCCFFFFFFFGGGGGGGGGGGHHHHHHHHHHHHHHGHHHGHHHGHHHHHHGGGGGHHHHHHHHHHHHHHHHGHHHGGHHHHHHHHHGGGGGHHGGGGGGGHHGGGGGGGGHHHHGGHHHHHHHHHHHHGGGGGGGGGGGGHHHHGGGGHGHHGGGGGGGGGGGGGGGGGGGGGGGGGGGGGGFFFFFFAFFFFFDFFFFFFFFFFFFFFFFFFFFFFFFFFFFFFFFFFFFFFFFFAFFFFFFFFFFF0
@M05620:45:000000000-G6HP7:1:1101:8997:9215 1:N:0:137
ATCTCTATCTCCTAAAAACCTGTTTAGATTTGGAGATAGACCTTCAGGTTTTTCATCATTTTCTGCATGAATTATACATTGACCACGTGGTCAGTTTGCAGCATTCTGTTATTTTGTTTGACAGAGTGTCTTGTTGAGAACATATGTAGGACATGATTTTTTCCTGCAACAGGGAAAATAAAGTATAAGTTTTAAAGATTTATTCTTTAATAAAGGATCTCAAAGCCAGCTTTAGAAAAAGGAAGAAAGGG
+
CCCCCFFFFFFFGGGGGGGGGGHHHHHHHHHHHGHHHHHHHHHHHHHHHHHGGHHHHIIHIIIHIHHHHHHHHHHHHHHHHHHHHHGHHGHHGHHHHHHHHHAGHHHHHHHHHHHHHHHHHHHHGHFGHHHHHHHHHHHHHGHHHHGFHHHHHHHGHHHHHGHHHHHGHHGHHGGHHHHHHHHFGHHHHGHHHFHHHGHHHHHHHHHHHHHHHGHGFHHHHHHGHHFFGEHHHHHEFFHFGGHGHHHHHHG
@M05620:45:000000000-G6HP7:1:1101:6600:9220 1:N:0:137
AAACCAAGCAGACACTCACCGCTCCCTCGCCACAGGCCAATAGTTTGTCCTCACTGAGTTGGCAACAAGTGGCTGCTGTGGCTGCCATTTTTCTGGTGATGGCCATCAGCTCCGACGAGGTCAGCTGGGGGGCTTTCTTTGTGTAAGCAACGAGAAACCTGAAAGAAGCATTTTTTAACTAAGTCCTGCTGAGTCATTCATGAGTTTTTAGCCGCCTTGCTTCTTCTCACAGACTCTCTACTCTCATGCCA
+
BBAAAABFBFFFGGGGGGGGEGFGGGHHGGG?EHHHGGAHHGHHHHHHHHHHHHHHHHHHHHHHHHHHHGHHGHGGHHHHHHHGGHHHHHHHHGHGHHGHHHHHFHHHHHHHHGCGEEDCGHHHHHHHGGGGGGGGGGGGGGGGFGFFFFFFFFFFFFFFFFFFFFFFFFFFFFFFEFFFFFFFFFFFFFFFFFFFFFFEFFFFFFFFFFFFF.9@FFFFFFFFFFFF/FFBFFFFFFFFFFFFFB/:F9/
@M05620:45:000000000-G6HP7:1:1101:9000:9235 1:N:0:137
ATCTCTATCTCCTAAAAACCTGTTTAGATTTGGAGATAGACCTTCAGGTTTTTCATCATTTTCTGCATGAATTATACATTGACCACGTGGTCAGTTTGCAGCATTCTGTTATTTTGTTTGACAGAGTGTCTTGTTGAGAACATATGTAGGACATGATTTTTTCCTGCAACAGGGAAAATAAAGTATAAGTTTTAAAGATTTATTCTTTAATAAAGGATCTCAAAGCCAGCTTTAGAAAAAGGAAGAAAGGG
+
CCCCCFFFFFFFGGGGGGGGGGHHHHHHHHHHHHHHHHHHHHHHHHHHHHHGGHHHHIHHHIIIIHHHHHHHHHHHHHHHHHHHHHGHHGHHHHHHHHHGHHCGHHHHHHHHHHHHHHHHHHHHHHHHHHHHHHHHGHGHHGHHHHHHHHHHHHHHHHHHHGHHHHGHHHEHHEFHHFDHHDG@FDGFGHHHGGH1D1FHGFHGFHHHHFGHHBHFBFGGDDHDDHHBG.GHHFHHHHGAE.CBCGFCHHG
@M05620:45:000000000-G6HP7:1:1101:24037:9241 1:N:0:137
CATCCTGACCCTGAAGTACCCCATTGAGCATGGCATCGTCACCAACTGGGACGACATGGAGAAGATCTGGCACCACACCTTCTACAACGAGCTGCGCGTGGCCCCGGAGGAGCACCCAGTGCTGCTGACCGAGGCCCCCCTGAACCCCAAGGCCAACAGAGAGAAGATGACTCAGGTGAGGCTCGGCCGACGCCCGTGCTCCTCCCGTCCTTTCCCCAGTCATTTTCTGCCCGGCTTGATTTCTGACATTA
+
CCDDDFFFFFFFGGGGGGGGGGGHHHHHHHHHHHHHHGHHHGHHHGHHHHHHGGGGGHHHHHHHHHHHHHHHHGHHHGGHHHHHHHHHGGGGGHHGGGGGGGHHGGGGGGGGHHHHGGHHHHHHHHHHHHGGGGGGGGGGGGHHHHGGGGHGHHGGGGGGGGGGGGGGGGGGGGGGHGGGGGGGFFFFFFFFFFFFFDFFFFFFFFFFFFFFFFFFFFFFFEFFFHHFFEFFFFFFFF.FFFFFFFFFFF0
@M05620:45:000000000-G6HP7:1:1101:18874:9246 1:N:0:137
AGATTACTGCAACAGTTCCCCCTACACTCTTTCCCTACAAGCCAGGGACAAAACAAAGATCGGAAGAGCACACGTCTGAACTCCAGTCACAGCGATAGATCTCGTATGCCGTCTTCTGCTTGAAAAAAACAAAACACTCAACCATACCCCATCACCCCACTCTCCACTATATGAAACTCTTTTATATATACTACACTATTCCAACATACACAACTACCCATCTCGTACAACCATTACACTCTCGCCTCTCA
+
BB@ABFFFDD4DGFAGGFGGGGGGHHHHHHHHHHHHHHHHHHGHHHGGGGHFHHHHHHGHHHGGGGHHHHHHHGGHHFHHHHHHFHHHHH3BGGGHEGGFFGHHEEHHHHGEGHGHGFFHHHAEGDG@G/?<0<0/<1<010?/11001//001<00<..001</0<0/==0000000000000000:00:00;//0/0:000:/./;0;0:..///:.0//;0...9.0/:.00;0//////..-..///
@M05620:45:000000000-G6HP7:1:1101:24249:9253 1:N:0:137
TACCTGTACTGGGGAAGCATTTGAATATCCCCCCATGGTGATGGGGACGGAGAACTGCTCCATAAACACAGGCAACGTCCCTAACTTTCCCGGGAAGATGAAGCCAAAGAGCGACCACAGCTCTTCGGAGGTTATTTTGCATCGGGGAGCCAGACAGAATGATCCGATGAGGGGGGCGAAACTATTTGAGGAAAGGAAGCACCTTTTTATTAAATTTACCTTTTAGCAATCGCCATTCCTACCCTAAAGAT
+
1>>AAFFFFF3CGEFGEGC1BAEEHHHFHHFFGGGHHHGBD2AGE?//AAECE0FDEFDFFFAFGHHHHCG/?F>G>?/?>1BBGGD2FG1>@EE//01BFD110BFFC000/>B@///<?1@F1>F/A/@<0<FDHB1F1F1<.----../.<.:/CC00:;CCG?ACHHGB@->@@?@@@FFFF/BFF-/99AAFBA-/99BFBBBE/BF/B/F/9BBFFFBB/BB;9/-ABFFBFFFF/A-/FF////
@M05620:45:000000000-G6HP7:1:1101:24050:9258 1:N:0:137
CATCCTGACCCTGAAGTACCCCATTGAGCATGGCATCGTCACCAACTGGGACGACATGGAGAAGATCTGGCACCACACCTTCTACAACGAGCTGCGCGTGGCCCCGGAGGAGCACCCAGTGCTGCTGACCGAGGCCCCCCTGAACCCCAAGGCCAACAGAGAGAAGATGACTCAGGTGAGGCTCGGCCGACGCCCGTGCTCCTCCCGTCCTTTCCCCAGTCATTTTCTGCCCGGCTTGATTTCTGACATTA
+
BABBBFFFFFFFGGGGGGGGGGGHHHFHFGHFHHHHHGHHHGHHHGHHHHHHGGGGGHGFHFFHHHHFGHHHHGGHHGGHHHHHHHHHGGGGGHHGGGGGGGHHGGGGFGGGHHHHGGGFHHHHHHHHHHGFGGFGGGGGGFGHHHGGGGHGHHGGGGGGGGGGGGGGGGGGGGGGGGGGGGGGFFFFFFFFFFFFFFDFFFFFFFFEDFFFFFFFF.AFFFFFFFFFFFFF.BBFFF9B/BFFFFFBFF/
@M05620:45:000000000-G6HP7:1:1101:24267:9261 1:N:0:137
TACCTGTACTGGGGAAGCATTTGAATATCCCCCCATGGTGATGGGGACGGAGAACTGCTCCATAAACACAGGCAACGTGCCTAACTTTCCCGGGAAGATGAAGTCAAAGAGCGACCACAGCTCTTCGGAGGTTATTTTGCATCGGTGAGCCAGACAGAATGATCCGATGAGGGGTGCGAAACTATTTGAGGAAAGGAAGCACCTTTTTATTAAATTTACCTTTTAGCAATCGCCATTCCTACCCTAAAGAT
+
CCCCCFFFFFFFGGGGGGGGGGGHHHHHHHHGGGGHHHFHGHHHHEGGGGGEGHHHHHFHHHHHHHHGHHHHGHHHGHHHHHHBGHHHHHHGGGGGFEGHHHHHHHHFGHHHGGGGDHHHGHHHHHHGGGGGFHHHHHHHGHGGDCAFFFHHHHGHHHHGFHHHHGDGGHHHGGEGDGGGGGGGGGGGGGGGGGGEGGGGGGFFFFFFFFFFFFFFFFFFFFFFFFFFFFFFEFFFFFFFFFFFBFFFFFF
@M05620:45:000000000-G6HP7:1:1101:24031:9264 1:N:0:137
CATCCTGACCCTGAAGTACCCCATTGAGCATGGCATCGTCACCAACTGGGACGACATGGAGAAGATCTGGCACCACACCTTCTACAACGAGCTGCGCGTGGCCCCGGAGGAGCACCCAGTGCTGCTGACCGAGGCCCCCCTGAACCCCAAGGCCAACAGAGAGAAGATGACTCAGGTGAGGCTCGGCCGACGCCCGTGCTCCTCCCGTCCTTTCCCCAGTCATTTTCTGCCCGGCTTTCTTTCTGACATTA
+
3AAAAFFFFFFFGGGGFFGGGGGGHHGHHHHHHHGHHGGH2EGHHGHHHGGHGCEGGHHHHHHGFFHHHHHHHGGHHGGHHHHHHHEHG1EFGHHGGGGGGGHHGGGGGGGGHHHGGGHFHHHHHHHEGHFCDGGGGGGGGGHHHHGGDGHFHHGGGGGGGGGGGGGGGFGGGGGGGGFFFF.A@CFFFFFFFFFA;.DEFFBB;ADFFFFFFFFFFFDBF/FFFBF/FBBFFA9>A///;///;9;9BF9
@M05620:45:000000000-G6HP7:1:1101:7684:9268 1:N:0:137
CATCCTGACCCTGAAGTACCCCGGCTTGATTTCTGACATTAGATCGGAAGAGCACACGTCTGAACTCCAGTCACAGCGATAGATCTCGTATGCCGTCTTCTGCTTGAAAAAAAAAAAAAAAAAAAATCAGAGTAATGTATATAATTCTTAGAAATCCTGACGATACCAGAAACCTGAGCGTGTAGAAGTAGTTAACGTACTAGAACACACTCCGGGTGTGAGACATTCGATATGATTTTGAGAAGTGTTGA
+
ECDDDFFFFFFFGGGGGGGGGGGGGGGGHHHHHHHHHHHHHHHHHHGGGGHHHHHHHGHHHGHHHHHHHHHHHHHHHGGHGGHHFHHHGGHHHHGGGHGHHHHHHHHHFHHGGGGG>/</>-----.000<0:111111111111111111111110101/....-000./</./<//0-.../1111:1<11111./...1101<//..///.--9--.1110/111111.-1111:11...1/<011.1
@M05620:45:000000000-G6HP7:1:1101:21369:9290 1:N:0:137
CATCCTGACCCTGAAGTACCCCATTGAGCATGGCATCGTCACCAACTGGGACGACATGGAGAAGATCTGGCACCACACCTTCTACAACGAGCTGCGCGTGGCCCCGGAGGAGCACCCAGTGCTGCTGACCGAGGCCCCCCTGAACCCCAAGGCCAACAGAGAGAAGATGACTCAGGTGAGGCTCGGCCGACGCCCGTGCTCCTCCCGTCCTTTCCCCAGTCATTTTCTGCCCGGCTTGATTTCTGACATTA
+
CCCCCFFFFFFFGGGGGGGGGGGHHHHHHHHHHHHHHGHHHGHHHGHHHHHHGGGGGHHHHHHHHHHHHHHHHGHHHGGHHHHHHHHHGGGGGHHGGGGGGGHHGGGGGGGGHHHHGGHHHHHHHHHHHHGGGGGGGGGGGGHHHHGGGGHGHHGGGGGGGGGGGGGGGGGGGGGGGGGGGGGGFFFFFFFFFFFFFFFFFFFFFFFFFFFFFFFFFFFFFFFFFFFFFFFFFFFFFFFFFFFFFBFFFF0
@M05620:45:000000000-G6HP7:1:1101:18009:9292 1:N:0:137
TACCTGTACTGGGGAAGCATTTGAATATCCCCCCATGGTGATGGGGACGGAGAACTGCTCCATAAACACAGGCAACGTGCCTAACTTTCCCGGGAAGATGAAGTCAAAGAGCGACCACAGCTCTTCGGAGGTTATTTTGCATCGGTGAGCCAGACAGAATGATCCGATGAGGGGTGCGAAACTATTTGAGGAAAGGAAGCACCTTTTTATTAAATTTACCTTTTAGCAATCGCCATTCCTACCCTAAAGAT
+
CCCCCFFFFFFFGGGGGGGGGGHHHHHHHHHGGGGHHHGHHHHHHGGGGGGGGHHHHHHHHHHHHHHHHHHHGHHHGHHHHHHHHHHHHHHGGGGGGHHHHHHHHHHHHHHHGGGGGHHHHHHHHHHGGGGGHHHHHHHHHHHGGGGGHHHHHHGHHHHHHHHHHHGGGHHHGGEGGGDGGGGGGGHHHGGFGFGGGGGGEGFFFFFFFHHFFFFFFFFFFFFFFFFFFFFFFFFEFFFFFFFFFFFFFFF
@M05620:45:000000000-G6HP7:1:1101:19573:9295 1:N:0:137
CATCCTGACCCTGAAGTACCCCATTGAGCATGGCATCGTCACCAACTGGGACGACATGGAGAAGATCTGGCACCACACCTTCTACAACGAGCTGCGCGTGGCCCCGGAGGAGCACCCAGTGCTGCTGACCGAGGCCCCCCTGAACCCCAAGGCCAACAGAGAGAAGATGACTCAGGTGAGGCTCGGCCGACGCCCGTGCTCCTCCCGTCCTTTCCCCAGTCATTTTCTGCCCGGCTTGATTTCTGACATTT
+
CCCCCFFFFFFFGGGGGGGGGGGHHHGHHHHHHHHHHGHHHGHHHGHHHHHHGGGGGHHHHHHHHHHHHHHHHGHHHGGHHHHHHHHHGGGGGHHGGGGGGGHHGGGGGGGGHHHHGGHGHHHHHHHHHHGGGGGGGGGGGGHHHHGGGDHGHHGGGGGGGGGGGGGGGGGGGGGGGGGGGGGGFFFFFFFFFFFF@DDFFFFFFFFADFFFFFFFFFFFFFFFFFFFFFFFFFFFFA.BFFFFF9FFFF0
@M05620:45:000000000-G6HP7:1:1101:19590:9301 1:N:0:137
CATCCTGACCCTGAAGTACCCCATTGAGCATGGCATCGTCACCAACTGGGACGACATGGAGAAGATCTGGCACCACACCTTCTACAACGAGCTGCGCGTGGCCCCGGAGGAGCACCCAGTGCTGCTGACCGAGGCCCCCCTGAACCCCAAGGCCAACAGAGAGAAGATGACTCAGGTGAGGCTCGGCCGACGCCCGTGCTCCTCCCGTCCTTTCCCCAGTCATTTTCTGCCCGGCTTGATTTCTGACATTT
+
CDCDDFFFFFFFGGGGGGGGGGGHHHHHHHHHHGHHHGHHHGHHHGHHHHHHGGGGGHHHHHHHHHHHHHHHHGHHHGGHHHHHHHHHGGGGGHHGGGGGGGHHGGGGGGGGHHHHGGHGHHHHHHHHHHGGGGGGGGGGGGHHHHGGGGHGHHGGGGGGGGGGGGGFGGGGGGGGGGGGGGGGFFFFFBFFFFFFDFFFFFFFFFFEDFFFFFFFFEDFFFFFFFFFFFFEDFFFFFAFFFFFF0BFFF0
@M05620:45:000000000-G6HP7:1:1101:21347:9302 1:N:0:137
CATCCTGACCCTGAAGTACCCCATTGAGCATGGCATCGTCACCAACTGGGACGACATGGAGAAGATCTGGCACCACACCTTCTACAACGAGCTGCGCGTGGCCCCGGAGGAGCACCCAGTGCTGCTGACCGAGGCCCCCCTGAACCCCAAGGCCAACAGAGAGAAGATGACTCAGGTGAGGCTCGGCCGACGCCCGTGCTCCTCCCGTCCTTTCCCCAGTCATTTTCTGCCCGGCTTGATTTCTGACATTA
+
BBBBBFFFFFFFGGGGGGGGGGGHHHHHHHHHHHHHHGHHHGHHGGHHHHHHGGGGGHHHHHHHHHHHHHHHHGHHHGGHHHHHHHHHGGGGGHHGGGGGGGHHGGGGGGGGHHHHGGHHHHHHHHHHHHGGGGGGGGGGGGHHHHGGGGHGHHGGGGGGGGGGGGGGGGGGGGGGGGGGGGGGFFFFFFFFFFFF@DFFFFFFFFFEFFFFFFFFFFFFFFFFFFFFFFFFFFFFFFFFFFFFF9FFFF/
@M05620:45:000000000-G6HP7:1:1101:19625:9308 1:N:0:137
TACCTGTACTGGGGAAGCATTTGAATATCCCCCCATGGTGATGGGGACGGAGAACTGCTCCATAAACACAGGCAACGTGCCTAACTTTCCCGGGAAGATGAAGTCAAAGAGCGACCACAGCTCTTCGGAGGTTATTTTGCATCGGTGAGCCAGACAGAATGATCCGATGAGGGGTGCGAAACTATTTGAGGAAAGGAAGCACCTTTTTATTAAATTTACCTTTTAGCAATCGCCATTCCTACCCTAAAGAT
+
AABBBFFFFFFFGGGGFGFGGGHGHHHHHHHGGGGGFGHHCGH3EEGGGCDAEFHHFHHHHHHHHHHHHHHHGHHHGHHHHHFHHHHHHHHEGGCGGHHGFHHHHHFHF3EG?CDGCGHGHHHHHHHGGGGGHHHHHHHGFHHGDGG.GHHHHHGEHHHDGHHHHFDGGHGFDGDDGGGGGGGGGGGFBEFFFFFGGFFG/FEFFFFFFFFB//;FFFFFFFFFFFFFBFFEEFDEFFFFBFFFFFFFB/F
@M05620:45:000000000-G6HP7:1:1101:18007:9312 1:N:0:137
[truncated: 12,688,668 more chars]
