# Supplementary material for: Fast but not furious: a streamlined selection method for genome-edited cells
Source: Life Sci Alliance. 2021 Apr 26;4(6):e202101051. doi: 10.26508/lsa.202101051 (PMC8127327; doi:10.26508/lsa.202101051)
Supplement: Supplementary file 1 [file LSA-2021-01051_Supplemental_Data_1.zip › SANGER and Deep Sequencing/AFP/139_S139_L001_R1_001.fastq]

@M05620:45:000000000-G6HP7:1:1101:14928:1644 1:N:0:139
TACCTGTACTGGGGAAGCATTTGAATATCCCCCCATGGTGATGGGGACGGAGAACTGCTCCATAAACACAGGCAACGTGCCTAACTTTCCCGGGAAGATGAAGTCAAAGAGCGACCACAGCTCTCGGAGGTTATTTTGCATCGGTGAGCCAGACAGAATGATCCGATGAGGGGTGCGAAACTATTTGAGGAAAGGAAGCACCTTTTTATTAAATTTACCTTTTAGCAATCGCCATTCCTACCCTAAAGATC
+
>11>A1FDFFB111111AABGG331GBGFGAAAE0FCBGF1F21///A////AEFGDEGEABF@11B1B/>AC>0F/GA/FG11FFGHFDG?@C/>/0FF111BFD2DBBBF??BB/??ACGFHH///@?EGFGHHHDB1@=A.E.CAFFBC.</C//D0<DDDC.C:0:/.-C?A-.--9CBFGGF0A/0//.9//9999AFFFFF-FF///;FFBB9FFFF/////BB--;-;FBBFB9-9BB-/9/;/
@M05620:45:000000000-G6HP7:1:1101:14723:2059 1:N:0:139
TACCTGTACTGGGGAAGCATTTGAATATCCCCCCATGGTGATGGGGACGGAGAACTGCTCCATAAACACAGGCAACGTGCCTAACTTTCCCGGGAAGATGAAGTCAAAGAGCGACCACAGCTCTCGGAGGTTATTTTGCATCGGTGAGCCAGACAGAATGATCCGATGAGGGGTGCGAAACTATTTGAGGAAAGGAAGCACCTTTTTATTAAATTTACCTTTTAGCAATCGCCATTCCTACCCTAAAGATC
+
CDCCCFFFFFFFGGGGGGGGGGHHHHHHHHHGGGGHHHGHHHHHHGGGGGGGGHHHHHHHHHHHHHHHHHHHGHHHGHHHHHHHHHHHHHHGGGGGGHHHHHHHHHHHHHHHGGGGGHHHHHHHHGGGGGEHHHHHHHHHHHGGGGGHHHHHHGHHHHHHHHHHHGGGHHHGGFGGGGGGGGGGGHHGGGCFGGGGGGGGGFFFFFFFHHHFFFFFFFFFFFFFFFFFFFFFFFEFFFFFFFFFFFFFFFF
@M05620:45:000000000-G6HP7:1:1101:14708:2071 1:N:0:139
TACCTGTACTGGGGAAGCATTTGAATATCCCCCCATGGTGATGGGGACGGAGAACTGCTCCATAAACACAGGCAACGTGCCTAACTTTCCCGGGAAGATGAAGTCAAAGAGCGACCACAGCTCTCGGAGGTTATTTTGCATCGGTGAGCCAGACAGAATGATCCGATGAGGGGTGCGAAACTATTTGAGGAAAGGAAGCACCTTTTTATTAAATTTACCTTTTAGCAATCGCCATTCCTACCCTAAAGATC
+
CCCCCFFFFFFFGGGGGGGGGGHHHHHHHHHGGGGHHHGHHHHHHGGGGGGGGHHHHHHHHHHHGHHHHHHHGHHHGHHHHHHHHHHHHHHGGGGGGHHHHFHHHHHHHHHHGGGGGHHHHHHHHGGGGGGHHHHHHHHFHHGGGGGHHHHHHGHHHGHHHHHHHGGGHHHGGEDG?EGAFGGGGGGGGGFFFFGGGGGGGFFFFFFFFFFFFFFFFFFFFFFFFFFFFFFFFFFFFFFFFFFFFFFFFFB
@M05620:45:000000000-G6HP7:1:1101:14733:2078 1:N:0:139
TACCTGTACTGGGGAAGCATTTGAATATCCCCCCATGGTGATGGGGACGGAGAACTGCTCCATAAACACAGGCAACGTGCCTAACTTTCCCGGGAAGATGAAGTCAAAGAGCGACCACAGCTCTCGGAGGTTATTTTGCATCGGTGAGCCAGACAGAATGATCCGATGAGGGGTGCGAAACTATTTGAGGAAAGGAAGCACCTTTTTATTAAATTTACCTTTTAGCAATCGCCATTCCTACCCTAAAGATC
+
ABBBBFFFFFFFGFGGFGGGGGFGGHHHHHHGGGGHFHHHHHHHEGGGGGGGGGHHHHHHHHHHHHHHHHHHGHHHGGHHHHGHHHHHHHHGGGGGGGHHGHHHHHHHHHFHFGGGGHHHHHHHH?GGGGGHHHHHHHH1GHGFGGEFHHHHHGHHHHHFGHHHHGGGGFGFGCDGBDCCGGEGGGGGGEFGG?FFFFEGGFFFFFFFFFFFFFFFFFBFFFFFFFFFFFAEF.EFFFFFFFFFFFFFFFF
@M05620:45:000000000-G6HP7:1:1101:13519:2188 1:N:0:139
CATCCTGACCCTGAAGTACCCCGGCTTGATTTCTGACATTAGATCGGAAGAGCACACGTCTGAACTCCAGTCACAGCGATAGATCTCGTATGCCGTCTTCTGCTTGAAAAAAAAAAAAGGTCAGTTGGTGATCTTTCCTTTGGTAAGCAAAGAGGAACCCATAAGAAGCATGTATGAACTATGGACGCATGAGTCACTCACTAAGGTTTCACCGCCTTGCTTCTTTCTCCAAACTCTCTAATTTAACACTA
+
BBBBBFFFFBFFFGGGGGGGFGFEFEGCFFGHHFHHHFFG5FDGGHGD2BBGABGHHEHHHGGHGEGHHFGHHHFG?FCHGEDFDFDFFEHHHHGEEGFFHHFHGGFC?BFEGCG//<//1?10<1?1/?11=11>111<<10.<11>DG///<..<..../;00:0::C00;0:00;;0000009---;.000;009;//0;///;;0;000.;-..//9//;///;/9///;/;//////////9/;//
@M05620:45:000000000-G6HP7:1:1101:16006:2230 1:N:0:139
CATCCTGACCCTGAAGTACCCCGGCTTGATTTCTGACATTAGATCGGAAGAGCACACGTCTGAACTCCAGTCACAGCGATAGATCTCGTATGCCGTCTTCTGCTTGAAAAAAAAAAAAAAAAAATCTAAAAAAACGTCAGACAAAGGTGCAACAACAAATACCAATAAATGGTGGCGGAAAAAAGACAGTGAGCGAAGATAGTCAAAATTAAAACATAGACGCAGCAATGCAAAATGAAAAAATAAAGAAA
+
DDDDDFFFFFFFGGGGGGGGGGGGGGGGHHHHHHHHHHHHHHHHHHGGGGHHHHHHHGHHHGHHHHHHHHHHHHHHHGEHFGHH4GHHGGHGHHGGGHGHHHHHHHHHHHHGGGGFB<//----.000000<-::-..;.00/////000000...9..0000:0000000000.:-----/.-..///0000:----.000:00000;00:000.0:00:.----./000000/0000:0.;.000:;./
@M05620:45:000000000-G6HP7:1:1101:18836:2353 1:N:0:139
CATCCTGACCCTGAAGTACCCCATTGAGCATGGCATCGTCACCAACTGGGACGACATGGAGAAGATCTGGCACCACACCTTCTACAACGAGCTGCGCGTGGCCCCGGAGGAGCACCCAGTGCTGCTGACCGAGGCCCCCCTGAACCCCAAGGCCAACAGAGAGAAGATGACTCAGGTGAGGCTCGGCCGACGCCCGTGCTCCTCCCGTCCTTTCCCCAGTCATTTTCTGCCCGGCTTGATTTCTGACATTT
+
B@BABFFFFCBFGGFFFFGGGCGHGHHHHFHFHHHHHGHGHGHHHGHHHHGHGEEEGHGHHHEHHGHGHHHHHGHHHGGHHHHHHHHHGGGGGHHGGGGGGGHHGGGGGGGGHHHHGGGGHHHHHHHHHHGGGGGGGGGGGGHHHHGGDGHGHHFEEGGGGGFGGFFFGGGFGGGGGGGGGGGGBBFFB=BBBBBB@DDFFFFFFFFEFFFFFFFFFFD;FFFFFFFFFBBEDBBBBB.BBFFFBBFFFF/
@M05620:45:000000000-G6HP7:1:1101:18854:2355 1:N:0:139
CATCCTGACCCTGAAGTACCCCATTGAGCATGGCATCGTCACCAACTGGGACGACATGGAGAAGATCTGGCACCACACCTTCTACAACGAGCTGCGCGTGGCCCCGGAGGAGCACCCAGTGCTGCTGACCGAGGCCCCCCTGAACCCCAAGGCCAACAGAGAGAAGATGACTCAGGTGAGGCTCGGCCGACGCCCGTGCTCCTCCCGTCCTTTCCCCAGTCATTTTCTGCCCGGCTTGATTTCTGACATTT
+
CCCCCFFFFFFFGGGGGGGGGGGHHHHHHHHHHHHHHGHHHGHHHGHGHHHHGGGGGHHHHHGHHHHHHHHHHGHHHGGHHHHHHHHHGGGGGHHGGGGGGGHHGGGGGGGGHHHHGGHHHGHHHHHHHHGGGGGGGGGGGGHHHHGGGGHGHHGGGGGGGGGGGGGGGGGGGGGGGGGGGGGGFFFFFFFFFFFF@DFFFFFFFFFFFFFFFFFFFFFFFFFFFFFFFEFFFFFFFFAFFFFFFBFFFF/
@M05620:45:000000000-G6HP7:1:1101:14065:2362 1:N:0:139
AAACCAAGCAGACACTCACCGCTCCACTCTTTCCCTACACGACGCTCTTCCGATCTAGACCCAGCGGAAGATCTCGGGTGCCGTCTTTTGCTTGAGCAAACACCTGCAGTCCAGACCAAGCCAGCGGCAGGGGGTCCTTTGTGTAAGCAACGCGAAACCTGAAAGAAGCATTTTTTAACTAAGTCCTGCTGAGTCATTCATGAGTTTTTAGCCGCCTTGCTTCTTCTCACAGACTCTCTACTCTCATGCCC
+
AAAAAAAFAFFFE1BAB11BE0E0EAGHFDBGH11BFAG0/FE/E//AF1A//BE0G12B1/?FG////>01B@20//?/EC/EEAC2111G1<G1110100</00<01111B1<F/</@//FF/////-<<--=.<00=0=/:00:0:/.---:@-;.9;/00;B?///C0;FG@-////B99;B;9BFF/-/;BBFFBBB9B;9/9-;FBBB-;A-:;/BFBF//9/;;9/-BFF/9;:BF/BB/BFF/
@M05620:45:000000000-G6HP7:1:1101:18863:2373 1:N:0:139
CATCCTGACCCTGAAGTACCCCATTGAGCATGGCATCGTCACCAACTGGGACGACATGGAGAAGATCTGGCACCACACCTTCTACAACGAGCTGCGCGTGGCCCCGGAGGAGCACCCAGTGCTGCTGACCGAGGCCCCCCTGAACCCCAAGGCCAACAGAGAGAAGATGACTCAGGTGAGGCTCGGCCGACGCCCGTGCTCCTCCCGTCCTTTCCCCAGTCATTTTCTGCCCGGCTTGATTTCTGACATTA
+
BBBBBFFFFFFFGGGGGGGGGGGHHHHGHHHGHHFHHGHHHGHHHGHHHHHHG0EGGHHHHHHHHHHHHHHHHGHHHGGHHHHHHHHHGGGGGHHGGGGGGFHHGGGGGGGGHHHHGGHGHHHHHHHHHHGGGGFGGGGGGGHHHHGGGGHGHHGGGGGGGGGGGGGGGGGGGGGGGGGGGGGGFFFFFFFFFFFF9DFFFFFFFFFFFFFFFFFFFFFFFBFFFFFFFFFEDFFCFFAFFFFFFEFBFF/
@M05620:45:000000000-G6HP7:1:1101:15345:2373 1:N:0:139
TACCTGTACTGGGGAAGCAATCGCCATTCCTACCCTAAAGATCGGAAGAGCACACGTCTGAACTCCAGTCACAGCGATAGATCTCGTATGCCGTCTTCTGCTTGAAAAAAAAAACCACAGCTCTCGGAGGTTATTTTGCATCGGTGAGCCAGACAGAATGATCCGATGAGGGGGGCGAAACTATTTGAGGAAAGGAAGCACCTTTTTATTAAATTTAACATTTAGCAATCACCATTCCTATCCTAAAGATC
+
CCCCCFFFFFFFGGGGGGGGGGGGGGGHHHHHHHHHGGHHHHHHGGGGGGGHHHHGHHHGGHFHHHHFHHHHHHHGFGEF@G4GHHGEGFHHGEEGGHHHHHHCFGHHFFEGCG//??G0?CC2B///<@/0F1F1FDGBGH?D>.><///<C.C//<0<<==0...:CG/.;---99---/BB//;B9//:9..//.:/:./9:/;.BBF/BFFFF/:///;9////;//:B/FF/FFF/:;/;/;/;FB
@M05620:45:000000000-G6HP7:1:1101:14066:2382 1:N:0:139
AAACCAAGCAGACACTCACCGCTCCACTCTTTCCCTACACCACACTCTTCCGATCTAAACCAAGCAAAAGATCTCCTATGCCCTCTTTTGCTTGAAAAAACACCACCACTCCAGACCAAGCCAGATACATGGGGTGCTCTCGTTTGGTAACGCGAAACCTGAAAGACGCATTATGTAACTAAGTCCTGCTGAGACATTCCTGAGTATTTAGCCGCCTTGCATCGTCTCACAGACTCTCTACTCTCATACCA
+
AAAAAAAFAFFFF1BAABAEEAF0EAGHCF1GH111GFGF0BG/BABBF11/AEE0F11BA/BGG0010>?1@@@111D1F10GHHG111BF11B11B0///>//////100111?/0<BC/B<011BBGF0//?/?11>1///////<11/--->-<./</<00//.-:..00;<0<00;:/0:;F0//9;A0;/0;009C0/000009;0/.--.-99//9-99-;/B///9////;////;BB//;//
@M05620:45:000000000-G6HP7:1:1101:18851:2385 1:N:0:139
CATCCTGACCCTGAAGTACCCCATTGAGCATGGCATCGTCACCAACTGGGACGACATGGAGAAGATCTGGCACCACACCTTCTACAACGAGCTGCGCGTGGCCCCGGAGGAGCACCCAGTGCTGCTGACCGAGGCCCCCCTGAACCCCAAGGCCAACAGAGAGAAGATGACTCAGGTGAGGCTCGGCCGACGCCCGTGCTCCTCCCGTCCTTTCCCCAGTCATTTTCTGCCCGGCTTGATTTCTGACATTT
+
CCCCCFFFFFFFGGGGGGGGGGGHHHFHHHHHHHHHHGHHHGHHGGHHHHHHGGGGGHHHHHHHHHHHHHHHHGHHHGGHHHHHHHHHGGGGGHHGGGGGGGHHGGGGGGGGHHHHGGHHHHHHHHHHHHGGGGFGGGGGGGHHHHGGGDHGHHEGGGGGGGGGGGGGGGGGGGGGGGGGGGGGFFFFFBFFFFFFDFFFFFFFFFFFDFFFFFFFFFFFFFFFFFFFFFFFBFFFFAAFFFFFB;FBBF/
@M05620:45:000000000-G6HP7:1:1101:15339:2391 1:N:0:139
TACCTGTACTGGGGAAGCAATCGCCATTCCTACCCTAAAGATCTGAAGAGCACACGTCTTAACTCCAGTCACAGCGATAGATCTCGTATGCCGTCTTCTGCTTTAAAAAAAAAATGTTATTTTGTTTGACAGAGTGTCTTGTTGAGAACCTATGTAGGACATGCTTTTTTCCTGCAACAGGGAAAATAAAGTATAAGTTTTAACGATTTATTCTTTACTCAATGCTCTCCACGCAAGCTTTAGAACAAGGA
+
1>AAA1B3DFD1EEGEAGGGGG0AAAEGG3GFFHHGFHFA1AA2ADAE100AAFH/AFG/22BHFHH1DDFF1B//>E//F2FDD0F/F0FGG/>FFGH1FEHD121B1EE/</0<BB2BFGF2FFF<1D1<0@GFGGFHFFGFF1/?C/<1FBF11<DG0>F1>GHHHCFHGEC/00./<C.:GF;000;<0:;0;:CFGC00..:C.0;FBFFGF9F00;0;/;9BC/;/.;---;/9BF/9//;;B--
@M05620:45:000000000-G6HP7:1:1101:14046:2391 1:N:0:139
AAACCAAGCAGACACTCACCGCTCCACTCTTTCCCTACACCACTCTCGTCCCATCCAATCAAAGCCAAAAATCTCATATGCACTCCTTTTCTAGAGAAACAGCTATGAGCACAGACTCATTCAGCTTTATAGCGTTACTTGTGGATACAACGCGAAGGATGAGAGAAGAATTTGTTATCGAAGTACCTATGAATCATTCATTAGTTTTTATCCGCCTTGATTCTTCTTCAATACTTTCTTCATTAATATCA
+
AAAAAAAFAF>CF1AB1BGA00AEE1FG011DFG111BBA0AF1B11/AA//A1B0B11A11BDB0BB0/B0B2@221DBD21@B0112@@12221111000011212111000101111>22211B1>2221/?A//>B1BF/B12<1B1//<////0111<11.>010><11<0000..<..0<=0000=00000000;0C:<0<0;.00;..99./;C090;CF00;90090090B0;0;00000000
@M05620:45:000000000-G6HP7:1:1101:12901:2432 1:N:0:139
TACCTGTACTGGGGAAGCAATCGCCATTCCTACCCTAAAGATCGGAAGAGCACACGTCTGAACTCCAGTCACAGCGATAGATCTCGTATGCCGTCTTCTGCTTGAAAAAAAAAAAAAAATATAGTTGTATATAGTTTCGAGATCAGACAATATGAAAAGAAGGACGATAACCAACCACAGGAATCGAAACTCAGCAGTATACAAGTTGTATTCTGGCCGAACGGATCTCAAAGACAACTTTAGCAAAACAA
+
ABABCFFFFFFFGGGGGGGGGGGGGGGHHHHGHHHHHHHHHHHHGGGGFHHHHHHGHHHGGDGHHHHHHHHHHHHGGHGGHGGHHHGGHFHHGFGHGHHHGHHFFHHHHGGGGG><///=1111>1=111<1<1=111..<..<0000</0<000<00/.:/...:-...000....;..../00../.-000000.90009900000:00;;9900.---9-...-0;9009/://:000090090/...
@M05620:45:000000000-G6HP7:1:1101:20417:2454 1:N:0:139
TACCTGTACTGGGGAAGCATTTGAATATCCCCCCATGGTGATGGGGACGGAGAACTGCTCCATAAACACAGGCAACGTGCCTAACTTTCCCGGGAAGATGAAGTCAAAGAGCGACCACAGCTCTCGGAGGTTATTTTGCATCGGTGAGCCAGACAGAATGATCCGATGAGGGGTGCGAAACTATTTGAGGAAAGGAAGCACCTTTTTATTAAATTTACCTTTTAGCAATCGCCATTCCTACCCTAAAGATC
+
ABBBAFFFFFFFGEFGGEGDFGHHHHHHHHCDFGGHHHHFFDGHGGEEGGFEECGFEGHHFGHHHHHGHHHHGHHHGFFAGFGHHGHHFHHDGGEEGFGHGEGFGHHHHHFHGGGGGHHHFFFHHFGECCEHFFGHHDF<GGFFDDGFGHHHCFHF/<GFHHHHHAEGFHFGG;AABCB?@FFFGGGBEF9;BAFBBFFFFFFFFFFFFFFFFBFFBFBFFFFEFBFFFFFEDDAF:FFF/AFFFFFBBFB
@M05620:45:000000000-G6HP7:1:1101:17034:2542 1:N:0:139
CATCCTGACCCTGAAGTACCCCGGCTTGATTTCTGACATTAGATCGGAAGAGCACACGTCTGAACTCCAGTCACAGCGATAGATCTCGTATGCCGTCTTCTGCTTGAAAAAAAAAAAAGTGCTGCTGACCGAGGCCCCCCTGAACCCCCAGGCCAACAGAGAGAAGATGACTCAGGTGAGGCTCGGCCGACGCCCGTGCTCCTCCCGACCTTTCCCCAGTCATTTTCTGCCCGGCTTGATTTCTTCCTTTC
+
BBBBBFFFFFFFGGGGGGGGGGE?FFGGFFHHH5FDGFHFHDEGDCEEAGHGGHHHGGGHHGHHHHHFGHFGHHHDGEEHE13@G4FE?ECB4FEFGHGGHBHDFFGHFHHG@D@</>/1<<?<11CGHHC----<CCCGG.=G/.:C--:.EEEGG?BB/CA.//CF009CFFGGGF;..9.9@-;.---9-;@C;9..9//BBED.;-.://;/...99:BFBFBF///..--9-9.99B/B//9/;9/
@M05620:45:000000000-G6HP7:1:1101:15923:2581 1:N:0:139
TACCTGTACTGGGGAAGCATTTGAATATCCCCCCATGGTGATGGGGACGGAGAACTGCTCCATAAACACAGGCAACGTGCCTAACTTTCCCGGGAAGATGAAGTCAAAGAGCGACCACAGCTCTCGGAGGTTATTTTGCATCGGTGAGCCAGACAGAATGATCCGATGAGGGGTGCGAAACTATTTGAGGAAAGGAAGCACCTTTTTATTAAATTTACCTTTTAGCAATCGCCATTCCTACCCTAAAGATC
+
CCCCCFFFFFFFGGGGGGGGGGHHHHHHHHHGGGGHHHGHHHHHHGGGGGGGGHHHHHHHHHHHHHHHHHHHGGHHGHHHHHHHHHHHHHHGGGGGGHHHHHHHHHHHHHHHGGGGGHHHHHHHHGGGGGEHHHHHHHHFHHGGGGGHHHHHHGHHHHHHHHHHHGGGFHHGGEGGGGGGGGGGGGGGGGCFGGGGGGGGGFFFFFFFFFFFFFFFFFFFFFFFFFFFFFFFFFFFFFFFFFFFFFFFFFF
@M05620:45:000000000-G6HP7:1:1101:20907:2660 1:N:0:139
TACCTGTACTGGGGAAGCATTTGAATATCCCCCCATGGTGATGGGGACGGAGAACTGCTCCATAAACACAGGCAACGTGCCTAACTTTCCCGGGAAGATGAAGTCAAAGAGCGACCACAGCTCTCGGAGGTTATTTTGCATCGGTGAGCCAGACAGAATGATCCGATGAGGGGTGCGAAACTATTTGAGGAAAGGAAGCACCTTTTTATTAAATTTACCTTTTAGCAATCGCCATTCCTACCCTAAAGATC
+
AAAAAFFFFFFFGGGGGGGFFGHGHHHHHHGGGGGHGHGHHFGHHGEEGGGGGHHHHHHHHHHHHHHFGHHHGHHHGHEFHFFHHGHFHHHGGGEEEFHHHHGEGHHHHHGHGGGGGHHHHHHHHGGGGCCGHHHHFFHFHHGGGGGHHHHHFGGGGHHHHHHHHGGGHHFGC:CGGDGGGGGGGGGGFGBFFFFFFGGEGFFFFFFFFFFBFFFFFFFFFFFFFFFFFFEFFFEFBFFFF9FFFFFFFFB
@M05620:45:000000000-G6HP7:1:1101:10807:2692 1:N:0:139
TACCTGTACTGGGGAAGCATTTGAATATCCCCCCATGGTGATGGGGACGGAGAACTGCTCCATAAACACAGGCAACGTGCCTAACTTTCCCGGGAAGATGAAGTCAAAGAGCGACCACAGCTCTCGGAGGTTATTTTGCATCGGTGAGCCAGACAGAATGATCCGATGAGGGGTGCGAAACTATTTGAGGAAAGGAAGCACCTTTTTATTAAATTTACCTTTTAGCAATCGCCATTCCTACCCTAAAGATC
+
CCCCCFFFFFFFGGGGGGGGGGHHHHHHHHHGGGGHHHGHHHHHHGGGGGGGGHHGHHHHHHFHHHHHHHHHGHHHGHHHHHGHHHHHHHHGGGGGGHHHHHHHHHHHHHHHGGGGGHHHHHHHHGGGGGEHHHHHHHHFHHGGGGGHFHHHHGHHHHHHHHHHHGGGHHHFGGGGGGGGGGGGGGGGGGCBFFGGFFGGGFFFFFFFFFFBFFFFFFFFFFFFFFFFFFEFFFFFFFFFFFFFFFFFFFF
@M05620:45:000000000-G6HP7:1:1101:11021:2769 1:N:0:139
TACCTGTACTGGGGAAGCATTTGAATATCCCCCCATGGTGATGGGGACGGAGAACTGCTCCATAAACACAGGCAACGTGCCTAACTTTCCCGGGAAGATGAAGTCAAAGAGCGACCACAGCTCTCGGAGGTTATTTTGCATCGGTGAGCCAGACAGAATGATCCGATGAGGGGTGCGAAACTATTTGAGGAAAGGAAGCACCTTTTTATTAAATTTACCTTTTAGCAATCGCCATTCCTACCCTAAAGATC
+
ABAABFFFFFFFGGGGGGGGGGHHHHHHHHHGGGGHHHHHGHHHHGGGGGGGGHHHHHHHHHHHHHHHHHHHGHHHGHHHHHHHHHHHHHHGGGGGGHHHHHHGHHHHHHHHGGGGGHHHHHHHHGGEGGGGGFHHHHGHHHGGGGGHBGHHHGHGHHHHHHHHHGGGGHHGGGGGGEDGGGGGGGGFGGCGG?AFGGGGGFFFFFFFFFFFFFFFFFFFFFFFFFFFFFEFFDEFFFFFFFFFFFFFFFF
@M05620:45:000000000-G6HP7:1:1101:16435:2785 1:N:0:139
CATCCTGACCCTGAAGTACCCCATTGAGCATGGCATCGTCACCAACTGGGACGACATGGAGAAGATCTGGCACCACACCTTCTACAACGAGCTGCGCGTGGCCCCGGAGGAGCACCCAGTGCTGCTGACCGAGGCCCCCCTGAACCCCAAGGCCAACAGAGAGAAGATGACTCAGGTGAGGCTCGGCCGACGCCCGTGCTCCTCCCGTCCTTTCCCCAGTCATTTTCTGCCCGGCTTGATTTCTGACATTA
+
DDDCDFFFFFFFGGGGGGGGGGGHHHHHHHHHHHHHHGHHHGHHHGHHHHHHGGGGGHHGHHHHHHHHHHHHHGHHHGGHHHHHHHHHGGGGGHHGGGGGGGHHGGGGGGGGHHHHGGHHHHHHHHHHHHGGGGGGGGGGGGHHHHGGGGHGHHGGGGGGGGGGGGGGGGGGGGGGGGGGGGGGFFFFFFFFFFFF@FFFFFFFFFFEFFFFFFFFFFFFFFFFFFHFFFFFDDFFFFAFFFFFFFFFFF0
@M05620:45:000000000-G6HP7:1:1101:16433:2803 1:N:0:139
CATCCTGACCCTGAAGTACCCCATTGAGCATGGCATCGTCACCAACTGGGACGACATGGAGAAGATCTGGCACCACACCTTCTACAACGAGCTGCGCGTGGCCCCGGAGGAGCACCCAGTGCTGCTGACCGAGGCCCCCCTGAACCCCAAGGCCAACAGAGAGAAGATGACTCAGGTGAGGCTCGGCCGACGCCCGTGCTCCTCCCGTCCTTTCCCCAGTCATTTTCTGCCCGGCTTGATTTCTGACATTA
+
AABACFFFFFFFGGGGGGGGGGGHHHHHHHHHHHHHHGHHGGHHHGHHHHHHGGGGGHHHHHHHHHHHHHHHHGHHHGGHHHHHHHHHGGGGGHHGGGGGGGHHGGGGGGGGHHHHGGHGHHGHHHHHHHGGGGGGGGGGGGHHHHGGGGHGHHGGGGGGGGGGGGGGGGGGGGGGFGGGGGGGFFFFFFFFFFFF@AAEFFFFFFFFFFFFFFFFFFFFFFFFFFFBFFFFFFFFFFAFFFFFFF0:FF0
@M05620:45:000000000-G6HP7:1:1101:17219:2837 1:N:0:139
TACCTGTACTGGGGAAGCATTTGAATATCCCCCCATGGTGATGGGGACGGAGAACTGCTCCATAAACACAGGCAACGTGCCTAACTTTCCCGGGAAGATGAAGTCAAAGAGCGACCACAGCTCTCGGAGGTTATTTTGCATCGGTGAGCCAGACAGAATGATCCGATGAGGGGTGCGAAACTATTTGAGGAAAGGAAGCACCTTTTTATTAAATTTACCTTTTAGCAATCGCCATTCCTACCCTAAAGATC
+
CCCCCFFFFFFFGGGGGGGGGGHHHHHHHHHGGGGHHHEGFHHHHGGGGGGGGHHHHHHHGHGHHHHHHHHHGGHHGGHHHGHHHHHHHHHGGGCEGGHHHFHHHHHHFHHGGGGGGHHHHHHHHGGGGGEHHHHHHHHHHHGGGGGHHHHHHGHHHHHHHHHHHGGGHHGGGEDGGEGGGGGGGGGFGG9FFFGGGGGGGFFFFFFFFFFFFFFFFFFFFFFFFFFFFFEFFDEFFFFFFFFFFFFFFFF
@M05620:45:000000000-G6HP7:1:1101:15829:2847 1:N:0:139
AAACCAGAAGACATGAGGTCAGCTAGATCGGAAGAGCACACGTCTGAACTCCAGTCACAGCGATAGATCTCGTATGCCGTCTTCTGCTTGAAAAAAAAAAAACCATCAGCACCGACGAGTCCAGCTGGGGGGATTTCTTTTTGTAAGCAACAAGAAACCTGAAAGAATCATTTTTTAAAGAAGTCCTGCTGAGTCAATCATAAAGTGTTAGCCTCCTAGACTCTTTCCACAGACTCTCTCTGCTCCTGCCC
+
BBBBBBBFFFCFGGFGGFBFGGHH5GHHHHEGFAGGHHHHHGHHHGHHHHHHHHHHHHHHHGEGGGHF5FGFBEFFHHEFGGGHFHHHHHCFHGECE@E>//??GB1B111??/BB////01?10<<0.-<--.////9//;-9;B//9BF....9/;.9.9BB//;/9:9/F9/9.B///9//;/99//;;.9:9/;BBB///;;/;/99/;/9;./;////////9//9.;.///9/://9/;////..
@M05620:45:000000000-G6HP7:1:1101:15178:2912 1:N:0:139
CATCCTGACCCTGAAGTACCCCGGCTTGATTTCTGACATTAGATCGGAAGAGCACACGTCTGAACTCCAGTCACAGCGATAGATCTCGTATGCCGTCTTCTGCTTGAAAAAAAAAAAAGTTCAGCTGGGTGGCTTTCTTTGTTTAAGCAACGAGAAACCTGACAGAAGCATTTTTTAACTAAGTCCTGCTGAGTCATTCATGAGTTTTTAGCCGCCTTGCTTCTTCTCACAGACTCTCTACTCTCATTCCA
+
AAAAAFFFFCCCFFFGFGGGFGG0EEEEG1AEG2FBGHHFDGBHFEGEFA0BGGFFFEHEFFFHF1BGGHHHHGF1CE>FAE1EG2FCF?GGHDEE>>?2EGHEDB0G1E><<<B//</11?11?G10/0/->FGHFHHB110<0=0<DGF?.CCA/G.G.//:0/;/CGHFHHG@E0B0009BFFF;BB9B.CCB0CF0;9B0;;CFF-;/B--99-//BBFFBF/BBBB/BAF/:BFFBBBFFFB/;B/
@M05620:45:000000000-G6HP7:1:1101:16726:2949 1:N:0:139
CATCCTGACCCTGAAGTACCCCGGCTTGATTTCTGACATTAGATCGGAAGAGCACACGTCTGAACTCCAGTCACAGCGATAGATCTCGTATGCCGTCTTCTGCTTGAAAAAAAAAAAAGTTCAGCTGGGCGGCTTTCTTTGTGTAAGCAACGAGAAACCTGAAAGACGCATTTTTTCACTCAGTCCTGCTGAGTCATTCATGATCTTTTAGCCGCCTTGCTTCTTCTCACAGACTCTCTACTCTCATGCCC
+
BBBBBFFFF>CFGGGGFGGGGGGEGEGAFAFGHCHFHFFGBGGHGHGF2A1ACGGHHGHFFGFHHFGFBGGHHFGEGGEHFD34G4FGGDHHHFE>EGFDDGH4FG0GG3?@/<C</</1<@<?GFCF//--<-AGG<DG00//;0;;CBG@.:.E/;F/;B009//.AB.EF0F-/0;;/;B9BFF/;/BB.BBB9BBBB;:9//9B/B/B/.9BDD/FFFFFFFBFFFEFFFFFFFFFF/BBFFBBFB/
@M05620:45:000000000-G6HP7:1:1101:16714:2965 1:N:0:139
CATCCTGACCCTGAAGTACCCCGGCTTGATTTCTGACATTAGATCGGAAGAGCACACGTCTGAACTCCAGTCACAGCGATAGATCTCGTATGCCGTCTTCTGCTTGAAAAAAAAAACAGTGCTGCTGACCGAGGCCCCCCTGAACCCCAAGGCCAACAGAGAGAAGATGACTCAGGTGAGGCTCGACCGACGCCCGTGCTCCTCCCGTCCTTTCCCCAGTCATTTTCTGCCCGGCTTGATTTCTGACATTA
+
BBBBBFFFFFFFGGGGGGGGGGA?E2EECFHHF5A5GFHDFEGEEFEEEGHFCGHHFGBA2FFBBGHFHHB@GHHFC>EG?>34F4@1??B34B>?EGGFHFH43F?GDBG@EG///?<>@<@GFFCBGFCCGCCGGCDGCEHFHHGDGGH.CCGHGGHHFF..CFFBFFEBBFBFFGGFGGGEGG<BB;B?BBBB-ADE/FFFFF?A;;.;BFFF9B?FFFFBFFFFFBFEF??BBB.//;BFB///;B/
@M05620:45:000000000-G6HP7:1:1101:17388:3210 1:N:0:139
CATCCTGACCCTGAAGTACCCCGGCTTGATTTCTGACATTAGATCGGAAGAGCACACGTCTGAACTCCAGTCACAGCGATAGATCTCGTATGCCGTCTTCTGCTTGAAAAAAAAAAAAAACAAAAAGGATATGTAGATAATAATAGATACGAGAGTAAAAGATATATGCGATAATAATAACACTTAATGGATAGTGTTAGTGAGGCAGCTAAATTTAATCTATATAAATGTAGGTGTAGAAATCACAAGTG
+
CBBBCFFFFFFFGGGGGGGGGGGGGGGGHHHHHHHHHHHHHHHHHHGGGGHHHHHHHGGHHGHHHHHHHHHHHHHHGGGHGGHHFHHHGGHGHHGGGHGHHHHHHHHHFHHGGGGD<</<?/.00...01<11110000000<0000=0<....-0000:;.000:000....:000;0000000000000900000000900:...../09000000000000000090099000;00000000000.90
@M05620:45:000000000-G6HP7:1:1101:22925:3327 1:N:0:139
TACCTGTACTGGGGAAGCGTGTAGCAATCGCCATTCCTACCCTAAAGATCGGAAGAGCACACGTCTGAACTCCAGTCACAGCGATAGATCTCGTATGCCGTCTTCTGCTTGAAAAAAAAAAAAATAAAAAACAAATTATTAAATTCGAGCAATCAATATCATCACAAAACAGAAGATATAGTTGAACGATGTTTCAAAGACACAGTAACTGTACTATTGTCACTACAGATGCCCACGTGATGATAACCATT
+
ABCCCFFFFFFFGGGGGGGGGGHHHHHHHFFGGGHHHHHHHHHHHHHFHH2FGGEHHGHHHHAGHHFGHHHHHGHHHHHHHHEGHEGHHHHHHGGHGHHGFGHGHHFHHHHGHGGFGFGG?></011?<1<ACE011000000=00.0<.-/00000;0000;0<00:.../////00;;0000900.....000000;/////.000////////;///;/9;///////////.-...///://///;:
@M05620:45:000000000-G6HP7:1:1101:9295:3376 1:N:0:139
ATCTCTATCTCCTAAAAACCTGTTTAGATTTGGAGATAGACCTTCAGGTTTTTCATCGTTTTCTGCATGAATTATACATTGACCACGTTCCAGCGTGGTCAGTTTGCAGCATTCTGTTATTTTGTTTGACAGAGTGTCTTGTTGAGAACATATGTAGGACATGATTTTTTCCTGCAACAGGGAAAATAAAGTATAAGTTTTAAAGATTTATTCTTTAATAAAGGATCTCAAAGCCAGCTTTAGAAAAAGGA
+
BABBBFFFFFFFFGBGGGEGFGHGCFFHH6GG5EGFHHG5GBGHHHHHGHHFEEGEF3FGFGHGHEGDHFHEGGHFGFHHHEHFGHA1BFFHFFGE?FGFGHGHHHHHHHHHHHHHHHHHHHHHHHHHHHHHHFHHHGHHHHHHHHHHFEGHHHHHHHHHHHHHHHHHHGHHHHHHHHHHHGGHHHHHHGHHHHHHHGHHHHGHGHHHHHHHHHHHHHHHHHHHHHHHHHHGHHHHHGHHHHHHHHHHGGF
@M05620:45:000000000-G6HP7:1:1101:10882:3385 1:N:0:139
TACCTGTACTGGGGAAGCGTGTAGCAATCGCCATTCCTACCCTAAAGATCGGAAGAGCAAACGTCTGAACTCCAGTCACAGCGATAGATCTCGTATGCCGTCTTCTGCTTGAAAAAAAAAATATTCGGAGGTTATTTTTTATCGATGAGACAGGCAGGATGTGACTATGAGGTGCAAGAAGCAAAATGAGGAAAAAGATTTAAATTTTATTTCTTTTACAATTTATCACAAACCATGCATTAATAAAAGAA
+
BBBBBFFFFFFFGGGGGGGGGGHFGHHHHGGGGGHHGHFHGGHGFHHHHGHGGGAAGGGHFHFGHHGGHHHHHHHHHHGHHGGGHDGBFFGBG1>FHGGEEEGGHHHDGGFFBFHGGDGCC022222@////0111@11-.11>..11<00<<...<-.0//000000;00;/;0:00:///////=09B/0///...;;;CF000;;00;000;B0B/:;///:/;////..;./:;/://////:;F;.
@M05620:45:000000000-G6HP7:1:1101:10883:3409 1:N:0:139
TACCTGTACTGGGGAAGCGTGTAGCAATCGCCATTCCTACCCTAAAGATCGGAAGAGCAAACGTCTGAACTCCAGTCACAGCGATAGATCTCGTATGCCGTCTTCTGCTTGAAAAAAAAAAAAGTATGAAGAGATGTAGTGATAGGAAGGGATGAAAGGCGCGATAATAGAAGGTGTGTGAAGTAGTGACGATGTGGATTTATTGACTTTGCATTGATGATGTTTTCTGTGCACATGCTTAAAAGAAGTGA
+
AAAAAFFFFFDCF?FGGG1E0EGFGFBGHFFECFHHHHFGFGHHHGFHHH//EFGFAGHFGHCHHH/AGHHHHHHHHBGGHH>EEA/BGHHHHFCF0BGEFEHGEFFFFF1GGFHHGCBBC///111111110011=11<011110110..././000<.--:--..0000::.//9..90000009/00.....090090000;00/:/9//////;////://-/////////;/////////--///:
@M05620:45:000000000-G6HP7:1:1101:19436:3578 1:N:0:139
CATCCTGACCCTGAAGTACCCCGGCTTGATTTCTGACATTAGATCGGAAGAGCACACGTCTGAACTCCAGTCACAGCGATAGATCTCGTATGCCGTCTTCTGCTTGAAAAAAAAAAATAATCGATGATTTTGTTCGTTCAAACTCTGTGGAATACGTTGTATGAACGTCAGGTGGTTGTGGCATGACGACGGTGTCGATCTCGTATCAATCGATATAATAGTTGTAGTTACCGTCTTTGGCATATGTATTT
+
BBBBBFFFFFFFGFGGGGGGGGGGGGGGGHHHHHGFHHHHFHGHHHGFGGHHHHHHHGHHHGHGHHGHHHHHFHHHHGGHGGGHHHHGFGHHHHGGGHGHFHHHHHHFBGHFG@?C<02222/0/11111110?1//>011111111110<1110.0/..0=0000...../0/......;./0.0/..--;.../..:9./.:.:.//:/.9:.-/;////;/;//////9:;.../////////;////
@M05620:45:000000000-G6HP7:1:1101:19439:3600 1:N:0:139
CATCCTGACCCTGAAGTACCCCGGCTTGATTTCTGACATTAGATCGGAAGAGCACACGTCTGAACTCCAGTCACAGCGATAGATCTCGTATGCCGTCTTCTGCTTGAAAAAAAAAAAAATAACTAAACAGAAACCCTTTTATCGTGTTGAGACTTAATGGAACATAGGAGAATACATACAGATTAGAGACTGAAACTCGGATATGTGATGCATTTTAGATAATCAGGGTATCTGACAGGTACACGTTGAGT
+
CCCCCFFFFFFFGGGGGFGGGGGGGGGGHHHHHHHHHHHHGGHHHHGGGGHHHHHHHGHHHGHHHHHHHHHHGHHGHGGHGEHHFHHHGGHGHHGGGHGHHHHHHHHHHHGGGDFD></01111?1=F10<1100.00111=1./....00.00000000000;00000/..00000000000000000/0;000000...9.;000000000:000/000000000.//00000000.00900.....00
@M05620:45:000000000-G6HP7:1:1101:19694:3652 1:N:0:139
CATCCTGACCCTGAAGTACCCCATTGAGCATGGCATCGTCACCAACTGGGACGACATGGAGAAGATCTGGCACCACACCTTCTACAACGAGCTGCGCGTGGCCCCGGAGGAGCACCCAGTGCTGCTGACCGAGGCCCCCCTGAACCCCAAGGCCAACAGAGAGAAGATGACTCAGGTGAGGCTCGGCCGACGCCCGTGCTCCTCCCGTCCTTTCCCCAGTCATTTTCTGCCCGGCTTGATTTCTGACATTT
+
DDDDDFFFFFFFGGGGGGGGGGGHHHHHHHHHHHHHHGHHHGHHHGHHHHHHGGGGGHHHHHHHHHHHHHHHHGHHHGGHHHHHHHHHGGGGGHHGGGGGGGHHGGGGGGDGHHHHGGHHHHHHHHHHHHGGGGGGGGGGGGHHHHGGGGHGHHGGGGGGGGGGGGFFGGGGGGGGGGGGGGGGFFFFFFFFFFFFDFFFFFFFFFFFFFFFFFFFFFFFFBFFFFFFFFFF?FFFFAAFFFFFFBFFFF0
@M05620:45:000000000-G6HP7:1:1101:19709:3663 1:N:0:139
CATCCTGACCCTGAAGTACCCCATTGAGCATGGCATCGTCACCAACTGGGACGACATGGAGAAGATCTGGCACCACACCTTCTACAACGAGCTGCGCGTGGCCCCGGAGGAGCACCCAGTGCTGCTGACCGAGGCCCCCCTGAACCCCAAGGCCAACAGAGAGAAGATGACTCAGGTGAGGCTCGGCCGACGCCCGTGCTCCTCCCGTCCTTTCCCCAGTCATTTTCTGCCCGGCTTGATTTCTGACATTA
+
BBBBBFFFFFFFGGGGGGGGGGGHHHHHHHHHHHHHHGHHHGHHHGHHHHHHGGGGGHGHHHHHHHHGHHHHHGHHHGGHHHHHHHHHGGGGGHHGGGGGGGHHGGGGGGGGHHHHGGHHHHHHHGHHHHGGGGGGGGGGGGHHHHGGGGHGHHGGGGGGGGGGGGFGGGGGGGGGCFGGGGGFBFFFFFFFFFFF::DFFFFFFFFEFFFFFFFFFFFFFFFFFFFFFEFFA;9@DAAFFFFFF/;/FF/
@M05620:45:000000000-G6HP7:1:1101:19683:3673 1:N:0:139
CATCCTGACCCTGAAGTACCCCATTGAGCATGGCATCGTCACCAACTGGGACGACATGGAGAAGATCTGGCACCACACCTTCTACAACGAGCTGCGCGTGGCCCCGGAGGAGCACCCAGTGCTGCTGACCGAGGCCCCCCTGAACCCCAAGGCCAACAGAGAGAAGATGACTCAGGTGAGGCTCGGCCGACGCCCGTGCTCCTCCCGTCCTTTCCCCAGTCATTTTCTGCCCGGCTTGATTTCTGACATTT
+
DDDDDFFFFFFFGGGGGGGGGGGHHHHHHHHHHHHHHGHHHGHHHGHHHHHHGGGGGHHHHHHHHHHHHHHHHGHHHGGHHHHHHHHHGGGGGHHGGGGGGGHHGGGGGGGGHHHHGGHHHHHHHHHHHHGGGGGGGGGGGGGHHHGGGGHGHHGGGGGGGGGGGGGGGGGGGGGGGGGGGGGGFFFFFFFFFFFFDDFFFFFFFFFFFFFFFFFFFFFFFFFFFFFFFFFFFFFFFA?FFFFFFFFFFF0
@M05620:45:000000000-G6HP7:1:1101:21050:3682 1:N:0:139
TACCTGTACTGGGGAAGCAATCGCCATTCCTACCCTAAAGATCGGAAGAGCACACGTCTGAACTCCAGTCACAGCGATAGATCTCGTATGCCGTCTTCTGCTTGAAAAAAAAAAAATTCTTTTTTTTTACCTAGAGTCTTTATTATCACCTATATAGGACATGCTTTTGTCCTGCATCCTGCAAAACACCTTCTACGTTTTAACTAGTTCTTCTTTCCTACATGAGCTCACCTCCAGCTTTATCACAATGT
+
CBCCBFFFFFFFGGGGGGGGGGGGGGGHHHHHHHHHHHHHHHHHGGGGGHHHHHGGHHHGHHHHGHHHHHHHGHHGFHFEGHHGGHGGHHHHG?EHGHHGHHHF?GHHGGGGG///022222>1//--.111=0000=00000<0<0=</0/00;000::/0000;000;0:00;/00/00//:;/..../;;000..:/.000;9//9/9/;/////:/:/9///;////9/;.//B/9/////////;/
@M05620:45:000000000-G6HP7:1:1101:22392:3938 1:N:0:139
CATCCTGACCCTGAAGTACCCCGGCTTGATTTCTGACATTAGATCGGAAGAGCACACGTCTGAACTCCAGTCACAGCGATAGATCTCGTATGCCGTCTTCTGCTTGAAAAAAAAAAAAAAAATACATGAAAAAATGACAAGTTGTGCGTACAATTGAAACATGAAGTTAACCAAAAACTTGCCAAAAATGCTAAGAGTATGTACGGCACCATATTTAACAAAGTATCTCAAATACATCTGGCCACAACAGA
+
CCCCCFFFFFFFGGGGGGGGGGGGGGGGHHHHHHHHHHHHHHHHHHG?FFHHHHHHHGHHHGHHHHHHHHHHFHHHHGGHGGHHFGHGFFHHHHGGGHGHHHGHHHHHHHHGGGGG>///--<111111<00<-.00<00.:000.0...-.00000000/0::090000;00.....00;0000/...00000000;0000009.---..0;B0:F00:;./:000;000;000;000000.0:....//
@M05620:45:000000000-G6HP7:1:1101:11422:3944 1:N:0:139
TACCTGTACTGGGGAAGCAATCGCCATTCCTACCCTAAAGATCGGAAGAGCACACGTCTGAACTCCAGTCACAGCGATAGATCTCGTATGCCGTCTTCTGCTTGAAAAAAAAAAAAAACAATGGCCAATAAGTCAGGGATGTCCGCTTTGGAACTCTAGTGGATCCAATTGAACACTTCTCAGCATTTGTACTTGTCACCTATACGCCCGGGACAAAACCAAGATCGGAAGAGCACACGACTGCACTCTAG
+
AAABAFFFFFFFGGCEEGGGGGGGGGGHGFHHHHHHFFHHBHHGGFGGAGHHHGHGHHHGHHHHHFHHHFHHGHHGGHGFH@FGGGFGGHHH@>>FFGHHFHHHHHHH0EEED@/>B?/C/<<?001.<<11111100<C.<=<.<.C.0//</:000;0C:C00/:0:0;0;00/0;09BBF/0;0;00909CBF0CF0090;0..9-9---9..........;9..9;...9/..9-9-../;/;//9;
@M05620:45:000000000-G6HP7:1:1101:18961:3948 1:N:0:139
TACCTACTGGGGAAGCATTTGAATATCCCCCCATGGTGATGGGGACGGAGAACTGCTCCATAAACACAGGCAACGTGCCTAACTTTCCCGGGAAGATGAAGTCAAAGAGCGACCACAGCTCTCGGAGGTTATTTTGCATCGGTGAGCCAGACAGAATGATCCGATGAGGGGTGCGAAACTATTTGAGGAAAGGAAGCACCTTTTTATTAAATTTACCTTTTAGCAATCGCCATTCCTACCCTAAAGATCGG
+
BBBABFFFDFAD2EEGGGFGFGHHFGHFHGFGGHFFFD5FGHHGGGGGEGGHHHHHFFFFHGHHHHHHHHGHHHGHHHHHHHHHHHHHHGGGGGGGHHFGGHHHHHHGFHEGGGGHHHGGHHHGGGGGFGHHHHHHHDHHGGGGGHHHGFGGHHHHHGHHHHHGGGGHHGG;ADBC;??FFFGGGFGGGGGG./C?EFFGFFBBFFFFFFFFFFFFFEFFFFFFFFFFFEDFFFFFFFFFFFFFBFFFFFA
@M05620:45:000000000-G6HP7:1:1101:18963:3969 1:N:0:139
TACCTACTGGGGAAGCATTTGAATATCCCCCCATGGTGATGGGGACGGAGAACTGCTCCATAAACACAGGCAACGTGCCTAACTTTCCCGGGAAGATGAAGTCAAAGAGCGACCACAGCTCTCGGAGGTTATTTTGCATCGGTGAGCCAGACAGAATGATCCGATGAGGGGTGCGAAACTATTTGAGGAAAGGAAGCACCTTTTTATTAAATTTACCTTTTAGCAATCGCCATTCCTACCCTAAAGATCGG
+
BBBBBFFFFFBBGGGGGGGGGGGFBFGHHGGGGHHHGHHHHHHGGGGGEGGHHHHHHHHHHHHHHHHHHHGHHHGHHHHHHHHHHHHHHGGGFGGHHHHHHHHHHHHHHHGGGGGHHHHHHHHGGDGGCHHHHHHHHHHHGGDDGHHHGHHGHHHHHHHHHHHGGGHHHGGGGGG;9BGGGGGGGFGGFGGGFBBFGFGGFFFFFFFFBFFFFFFFFFFFFFFFFFFFFFFFFFFFFFFFFFFFFFFFFED
@M05620:45:000000000-G6HP7:1:1101:19839:3980 1:N:0:139
CATCCTGACCCTGCAGTACCCCATTGAGCATGGCATCGTCACCAGCTGGGACGACATGGAGAAGATCTGGCACCACACCTTCTACAACGAGCTGCGCGTGGCCCCGGAGGAGCACCCAGTGCTGCTGACCGAGGCCCCCCTGAACCCCAAGGCCAACAGAGAGCAGCTGACTCAGGTGAGGCTCGGCCGCCGCCCGTGCTCCTCCCGTCCTTTCCCCCGTCATTTTCTGCCCGGCTTGATTTCTGACCTTC
+
BBBBBFFBFFFFG4BFGFGGGGGHH55GEGHFAGFGEAFHGGHGAGHHGGGFEGGGFFE32FEFGGHH55FBGGHHHGGHFHH4GHFHCAEGGGG>E/E//EHFG@D/BDCGH/GHGA/FFHHH<F?DHH/<C-<EEGGGG.C0CGGG..C.:CA??9/BBF?.:C/;9FGGFGFBFFF??;EFBBEF;-=B;@BB9DDFFFEBBF?;ADAFF/BFF.@A;.F9/;BB/BFF.-;-9-.;BBFF//;BFF/
@M05620:45:000000000-G6HP7:1:1101:19838:4001 1:N:0:139
CATCCTGACCCTGAAGTACCCCATTGAGCATGGCATCGTCACCAGCTGGGACGACATGGAGAAGATCTGGCACCACACCTTCTACAACGAGCTGCGCGTGGCCCCGGAGGAGCACCCAGTGCTGCTGACCGAGGCCCCCCTGAACCCCAAGGCCAACAGAGAGAAGATGACTCAGGTGAGGCTCGGCCGACGCCCGTGCTCCTCCCGTCCTTTCCCCAGTCATTTTCTGCCCGGCTTGATTTCTGACATTA
+
DDDDDFFFFFFFGGGGGGGGGGGHHHHHHHHHHHHHHGHHHGHHHHHHHGHHGGGGGHHHHHHHHHHHHHHHHGHHHGGHHHHHHHHHGGGGGHHGGGGGGGHHGGGGGGGGHHHHGGHHHHHHHHHHHHGGGGGGGGGGGGHHHHGGGGHGHHGGGGGGGGGGGGGFGGGGGGGGGGGGGGGGFFFFFFFFFFFFCDFFFFFFFFFFDFFFFFFFFFFFFFFFFFFFFFFFFDFFFAAFFFFFFFFBFF0
@M05620:45:000000000-G6HP7:1:1101:19948:4010 1:N:0:139
TACCTGTACTGGGGAAGCATTTGAATATCCCCCCATGGTGATGGGGACGGAGAACTGCTCCATAAACACAGGCAACGTGCCTAACTTTCCCGGGAAGATGAAGTCAAAGAGCGACCACAGCTCTCGGAGGTTATTTTGCATCGGTGAGCCAGACAGAATGATCCGATGAGGGGTGCGAAACTATTTGAGGAAAGGAAGCACCTTTTTATTAAATTTACCTTTTAGCAATCGCCATTCCTACCCTAAAGATC
+
CDCCDFFFFFFFGGGGGGGGGGHHHHHHHHHGGGGHHHGHHHHHHGGGGGGGGHHHHHHHHHHHHHHHHHHHGHHHGHHHHHHHHHHHHHHGGGGGGHHHHHHHHHHHHHHHGGGGGHHHHHHHHGGGGGEHHHHHHHHHHHGGGGGHHHHHHGHHHHHHHHHHHGGGHHHGGEEGGGGGGGGGHHGFGGFFGGGFGGGGGFFFFFFFFFFFFFHHFFFFFFFFFFFFFFFFFFFFFFFFFFFFFFFFFFB
@M05620:45:000000000-G6HP7:1:1101:9143:4032 1:N:0:139
TACCTGTACTGGGGAAGCAATCGCCATTCCTACCCTAAAGATCGGAAGAGCACACGTCTGAACTCCAGTCACAGCGATAGATCTCTTATGCCGTCTTCTGCTTTAAAAAAAAAACCACAGCTCTCGGAGGTTATTTTGCATCGGTGAGCCAGACAGAATGATCCGTTGAGGGGTGAGAAACTATTTGAGGAAAGGAAGCACCTTTTTATTAACTTTACCTTTTAGCCATAGCCATTCCTATCCTAAAGATC
+
AAAAAFFFFFFFGGGGGGGBG1F0EEFHHHHHHHHH0BAGHF1GGEE/0BB1GHH/0BG/1DABDCFB2ABEG1CE/B//1G1@F2B1@1B1E/>>>FGFGB111BGH1E//////?/?C/@1@FB/////FDDGDGD11<1>.AAGHHF0.../<//00<D0=G.C../:.;:-..009/;CB0BBFGF09;..F/9.//.9900BAFFE//;FFFF/9///B//////////99/;F////9;BFBB//
@M05620:45:000000000-G6HP7:1:1101:19952:4037 1:N:0:139
TACCTGTACTGGGGAAGCATTTGAATATCCCCCCATGGTGATGGGGACGGAGAACTGCTCCATAAACACAGGCAACGTGCCTAACTTTCCCGGGAAGATGAAGTCAAAGAGCGACCACAGCTCTCGGAGGTTATTTTGCATCGGTGAGCCAGACAGAATGATCCGATGAGGGGTGCGAAACTATTTGAGGAAAGGAAGCACCTTTTTATTAAATTTACCTTTTAGCAATAGCCATTCCTACCCTAAAGATC
+
ABBBBFFFFFFFFCCEEGGGGGHGFEHHHGHGGGCFHFGFHHHBHCGFGGGGGFHHAGHHHHHGFHHHHHFHGEG?EGHHHFGFBGHHHHHGGGFGGHHHFGHHGHHHHCBHGGGGGHHHAGHHHGGGGGGHHGHHHHHHHHGGAEGHHFGHHGHHHHHFGHFFHGGGHECEG.;A-;DDAFGGBFGGGGBFGF?FF?EFF./9BFFFFFBFFFFFFFF/BB/FBFFFF/9BBFFFBFFF/.FFFFEFFF9
@M05620:45:000000000-G6HP7:1:1101:23664:4046 1:N:0:139
CATCCTGACCCTGAAGTACCCCGGCTTGATTCTGACATTAGATCGGAAGAGCACACGTCTGAACTCCAGTCACAGCGATAGATCTCGTATGCCGTCTTCTGCTTGAAAAAAAAAAAAAAAAAATTATAAAATAAAAACTAACTAATAAACCATCACAAAACACCATACGACCAGTCTAAAAGAAACTAAATGAACAATAATCGCGATAAATTACAAAACAGAAACAAAGAAGACAAGTACCATCGTAAACA
+
DDDDCFFFFFFFGGGGGGGGGGGGGGGGHHHHHHHHHHHHHHHHHGG2EGHHHHHHGHHHGGHHHHHHGHHHHHHHGEHEGGHGHHHGGHHHHGGGHGHHHHHHHHHHHHGGGFG<<</----.0<00000<00000.000<0000000</.000000.<..:..00/...--.000000009.//0000000000/00000.<---..00000<00...//00//..//./0///.000:000.....00
@M05620:45:000000000-G6HP7:1:1101:17664:4059 1:N:0:139
TACCTGTACTGGGGAAGCAATCGCCATTCCTACCCTAAAGATCGGAAGAGCACACGTCTGAACTCCAGTCACAGCGATAGATCTCGTATGCCGTCTTCTGCTTGAAAAAAAAAAAAAGAAAAAAAAAATAAGAATAAAAAATTGTTATGGTAAATCATGAACATCAGAGGAGAGAATGTATTTATACAATGGTAGTAATTGAGATGATCGAAAAGTAGTCAATGCATATATTGTATAATGTATCTCGTGAT
+
ACABAFFFFFFFGGFGGGGGGGGGGGGHHHHHHHHHHHHHHHHHGGGGHHHHHHHGHHHGHHHHHHHHHHHHHHHGGHGGHHFGHHGGHHHHGGGHGHHHHHHHHHHHHGGGG>>////0?=0/----.0000000000:-.000<00000;00009000000000000......099;F00000000000:000;0:00000.00000;./.-/000:000;0900090;000000009000000.../9
@M05620:45:000000000-G6HP7:1:1101:23655:4069 1:N:0:139
CATCCTGACCCTGAAGTACCCCGGCTTGATTCTGACATTATATCGGAAGAGCACACTTCTGAACTCCAGTCACAGCGATAGATCTCGTATGCCGTCTTCTGCTTGAAAAAAAAAACAAGTGCTGCTGACAAAGACCCCCCTGAAACCCAAGACCAACAGATCGAACATTACTCAGGTGAGGCTAGACAGAGGTCAGTGTTCGACCAGTCCTTTCCCCAGGCAGTTACGGACATGCTTTGTTTTGGACATGT
+
BBBBBFFFFFFFFGGGGBFGGG22222E25FFFFHHCFGH5D552A221A1B3FH13BADGGHBF5FEGFHHHG5F0EE11FHB4EC1>3CG3E1@CFGBFE4F3?3FDGGGGDC/??01@121@1110110?0<0?A/--.01110..<<.///.../;0/;.;.-00:;:000/;/0.:..0.00;/9/./://00000..;--./9////:9/.;.....99//.9.--///;/9//.9..-//9;//
@M05620:45:000000000-G6HP7:1:1101:17655:4076 1:N:0:139
TACCTGTACTGGGGAAGCAATCGCCATTCCTACCCTAAAGATCGGAAGAGCACACGTCTGAACTCCAGTCACAGCGATAGATCTCGTATGCCGTCTTCTGCTTGAAAAAAAAAAAAAAAAAAAATAAAAGAAGAAATAAAGTATTGCATAAACAAGTATAGATATAATAAATAAAACATGTTTAACAGAGGAGAATATCTAAATGAAGACATTTGTTTGACAGCATCTACTGATAGAGGTTTAGAAATGAA
+
AABCBFFFFFFFGGGGFGGGGGGGGGGHHHHEGGHHHHHHGHHHGGGGHHHHHHHGHHHGGGHHHHHHHHFHHFGGGHGGHHHHHHGGHFHHGGGHGHHHHHHHFHHHGGGGG<>/<//-<<--.<0000../0//000000000000;:00:0./0000000000099F000;000.00;0009000//.....0009;0:00000099/90000///0;00.:;000090000000/9:0000000000
@M05620:45:000000000-G6HP7:1:1101:7526:4081 1:N:0:139
CATCCTGACCCTGAAGTACCCCGGCTTGATTTCTGACATTAGATCGGAAGAGCACACGTCTGAACTCCAGTCACAGCGATAGATCTCGTATGCCGTCTTCTGCTTGAAAAAAAAAAAAGTGCTGCTGACCGAGGCCCCCCTGAACCCCAAGGACAACAGAGAGAAGATGACTCAGGTGAAGCTCGGCCGACGCCCGAGCTCCTCCCGGCCTTTCCCCAGTCATTTTCTGCCCGGCTTGATTTATGACATTA
+
AAAAAFFFFFFFGGGGGGGGGG00EEEF01FGF22BFDGFH1F2BA///BGEAFHHFG0A0FF2BGHE1GFEGHH1>>>F//12B2@0/?>021>?E>FDFBGD1F0F11F/<CB@/>?111?FD1FDFGC@@-<C.<AGGGHF/.;E.AAC..CF.CBBFGF?BFB00F0;09BF;C00;CCFF@E?@;>@>-@@-9-99FBFBAB-9@-B/BBFB-9;F/FB/999B//:A;-;---/9B//////;//
@M05620:45:000000000-G6HP7:1:1101:19155:4082 1:N:0:139
TACCTGTACTGGGGAAGCAATCGCCATTCCTACCCTAAAGATCGGAAGAGCACACGTCTGAACTCCAGTCACAGCGATAGATCTCGTATGCCGTCTTCTGCTTGAAAAAAAAAAAGAATCAAAAGGACTAAACACTCTACTGACCCCATACTCAGTCCGTCAGGTATTTCCTTCTGAGCCCTCGAGCGCATCCCCGGGACAACTAACCCGCCCATGGATGTGTCATCGACCAGCGCGCGCCTAACCAACAA
+
AAABBFFFFFFFGGGGFGGGGGGGGGGHHHHHHHHHHHHHHHHHGGGGHHGHHHGFHHHFFFHHHHHGGFHHHDGGGHGGHEGHHHFGHHHHGEEFGHHHHHHHHHHHGGGGGC>//022222D2/<00<??B101011<11110<..0001000000..<../00000;000;0000;/./.-...---9-;..-----...///:.:-:--.:9////////////:;-:..-------..:/./..9;
@M05620:45:000000000-G6HP7:1:1101:17345:4178 1:N:0:139
CATCCTGACCCTGAAGTACCCCATTGAGCATGGCATCGTCACCAACTGGGACGACATGGAGAAGATCTGGCACCACACCTTCTACAACGAGCTGCGCGTGGCCCCGGAGGAGCACCCAGTGCTGCTGACCGAGGCCCCCCTGAACCCCAAGGCCAACAGAGAGAAGATGACTCAGGTGAGGCTCGGCCGACGCCCGTGCTCCTCCCGTCCTTTCCCCAGTCATTTTCTGCCCGGCTTGATTTCTGACATTA
+
CCCCCFFFFFFFGGGGGFGGGGGHHHHHHHHHHHHHHGHHHGHHHGHHHHHHGGGGGHHHHHGHHHHHHHHHHGHHHGGHHHHHHHHHGGGGGHHGGGFGGGHHGGGGGGGGHGHHGGHGHHHHHHHGHHGGGGGGGGGGGGHHHHGGGGHGHHGGGGGGGGGGGGGGGGGGGGGGGGGGGGGGFFFFFFFFFFFFBDFFFFFFFFFFFFFFFFFFFFFFFFFFFFFFFFFFFFFFFFFFFFFFFFFFFF0
@M05620:45:000000000-G6HP7:1:1101:9182:4189 1:N:0:139
CATCCTGACCCTGAAGTACCCCATTGAGCATGGCATCGTCACCAACTGGGACGACATGGAGAAGATCTGGCACCACACCTTCTACAACGAGCTGCGCGTGGCCCCGGAGGAGCACCCAGTGCTGCTGACCGAGGCCCCCCTGAACCCCAAGGCCAACAGAGAGAAGATGACTCAGGTGAGGCTCGGCCGACGCCCGTGCTCCTCCCGTCCTTTCCCCAGTCATTTTCTGCCCGGCTTGATTTCTGACATTA
+
DDDDDFFFFFFFGGGGGGGGGGGHHHHHHHHHHHHHHGHHHGHHHGHHHHHHGGGGGHHHHHHHHHHHHHHHHGHHHGGHHHHHHHHHGGGGGHHGGGGGGGHHGGGGGGGGHHHHGGHGHHHHHHHHHHGGGGGGGGGGGGHHHHGGGGHGHHGGGGGGGGGGGGGGGGGGGGGGGGGGGGGGFFFFFFFFFFFFFFFFFFFFFFFFFFFFFFFFFFFFFFFFFFFFFFFFFFFFFFFFFFFFFFFFFF0
@M05620:45:000000000-G6HP7:1:1101:22032:4200 1:N:0:139
CATCCTGACCCTGAAGTACCCCGGCTTGATTTCTGACATTAGATCGGAAGAGCACACGTCTGAACTCCAGTCACAGCGATAGATCTCGTATGCCGTCTTCTGCTTGAAAAAAAAAAAAAAAACTAGTACACTAACCTACAACTCCCAGCTCACCCGCATCATCCACCTACTCATTCTCAACCCTCTTTCGCTAGGAACCCACATTTACTTCAATTTCACTTAAAGCACTCCTCACTCCACCCCAACATATC
+
CCCCCFFFFFFFGGGGGGGGGGGGGGGGHHHHHHHGHHHHHHHHHHGEGGHHHHHHHGHHHGHHHHHHHHHHHHHHHGGHGGHHFHHHFGHHHHGGGHGHHHHHHHHHHHHGGGGFC<//--.111110000/<0.00/000000:/0.000;..---.-000000..9/00000;90;0/..../000......009...9.00000000000;000000000009/;9/090.90/0;A.;..;.:909
@M05620:45:000000000-G6HP7:1:1101:14317:4225 1:N:0:139
AAACCAGAAGACATGAGGTCAGCTAGATCGGAAGAGCACACGTCTGAACTCCAGTCACAGCGATAGATCTCGTATGCCGTCTTCTGCTTGAAAAAAAAAAAACCCGGAGGAGCACCCAGTGCTGCTGACCGAGGCCCCCCTGAACCCCAAGGCCAACAGAGAGAAGATGACTCATGTGAGGCTCGTCCGAAGCCCGTGCTCCTCCCGTCCTTTCCCCAGTCATTTTCTGCCCGGCTTGATTTCGACCGTCC
+
BBABBABFFFCFFGFFGFBFGFHHFHHGHHGGG?HHHGHHHGEGHEFHHHHHHFFHFHGHFEGHGGHHBHGHBEHGHHEFGFGHBEGDGHGHFHHG@@E///??C//</<A?CA<FDE/?1?@FGGE1GHC?C-<<C<AC-.;0CGDAEGE?EEF?.9:F/C../9;00;CFFG/9;/BBFAEFF-;.-..9;.A-9.;;9FFFFF..;A.BFBFFF.9;BFB/BBF///:A.-9BF;.B9;B..9--;.9
@M05620:45:000000000-G6HP7:1:1101:12089:4277 1:N:0:139
CATCCTGACCCTGAAGTACCCCGGCTTGATTTCTGACATTAGATCGGAAGAGCACACGTCTGAACTCCAGTCACAGCGATAGATCTCGTATGCCGTCTTCTGCTTGAAAAAAAAAAAAATTTATTTTGCCCTCTTTTCTTGTTGAGCCAATCTTAATTCCGTACTATTTACCTTCCACCTGAACCCTACAGTCTCATTTTTAACTATTTATTCTTTATTCCCTTCTCTCCACGCCCTCTTTTTTCTTCTGA
+
BBBBBFFFFFFFGGGGGGGGGGGGGGGGHHHHHGHHHHHHHHGHHHGGGGFHHHHGHGHHHGHGHHHHHHHHFHGGHGCHGGGHG@GHGGHHGHGFGHGHHHHHHHHHGHHGGGG>///0?<11???<<111<0>11>FGG1>01/0</<//00000000/<<..00;00::C0//0:G.:/0/9.;/./0009900CB0B.09B0;CF0CBB;9;0000009/.//;;//..:A--AF////-://////
@M05620:45:000000000-G6HP7:1:1101:21255:4314 1:N:0:139
CATCCTGACCCTGAAGTACCCCGGCTTGATTTCTGACATTAGATCGGAAGAGCACACGTCTGAACTCCAGTCACAGCGATAGATCTCGTATGCCGTCTTCTGCTTGAAAAAAAAAAAAAAACTACTGTACAAGCTTTCTCTGTATGTCAAGCCCCCTTGACCTGAGTAACCTCACCTTACTCTCTGCCGTTGCCCATGTTACACCCGACTATCCTCCAGGCATTCTCTCGACTGCTCTGAGTGTTCCCTTT
+
ABAAB4FFFCFFFFFF5AFGGGCGG?2E2DGHHBB5FHCBGFDFHHDGEFAF2AGFAA1F2CBGHHHHHHFBFHFFHE?GGGBGEFGHGDGHGGGEGHGHHHHGHHHHHFHGGDDG<>//<.1=1111>1<11./00=000000=0000=00...--./0000///0000:09/..900900;90;009....990//0//////.--;--/////9.//../;/9;//./-..///////9/////////
@M05620:45:000000000-G6HP7:1:1101:16571:4322 1:N:0:139
CATCCTGACCCTGAAGTACCCCATTGAGCATGGCATCGTCACCAACTGGGACGACATGGAGAAGATCTGGCACCACACCTTCTACAACGAGCTGCGCGTGGCCCCGGAGGAGCACCCAGTGCTGCTGACCGAGGCCCCCCTGAACCCCAAGGCCAACAGAGAGAAGATGACTCAGGTGAGGCTCGGCCGACGCCCGTGCTCCTCCCGTCCTTTCCCCAGTCATTTTCTGCCCGGCTTGATTTCTGACATTA
+
DDDDDFFFFFFFGGGGGGGGGGGHHHHHHHHHHHHHHGHHHGHHHGHHHHHHGGGGGHHHHHHHHHHHHHHHHGHHHGGHHHHHHHHHGGGGGHHGGGGGGGHHGGGGGGGGHHHHGGHHHHHHHHHHHHGGGGGGGGGGGGHHHHGGGGHGHHGGGGGGGGGGGGGFGGGGGGGGGGGGGGGGFFFFFAFFFFFFBDFFFFFFFFFEFFDFFFFFFFFFFFFFFFFFFFFFFFAFFFFFFFFFFBBBFF0
@M05620:45:000000000-G6HP7:1:1101:16584:4337 1:N:0:139
CATCCTGACCCTGAAGTACCCCATTGAGCATGGCATCGTCACCAACTGGGACGACATGGAGAAGATCTGGCACCACACCTTCTACAACGAGCTGCGCGTGGCCCCGGAGGAGCACCCAGTGCTGCTGACCGAGGCCCCCCTGAACCCCAAGGCCAACAGAGAGAAGATGACTCAGGTGAGGCTCGGCCGACGCCCGTGCTCCTCCCGTCCTTTCCCCAGTCATTTTCTGCCCGGCTTGATTTCTGACATTA
+
CCCCCFFFFFFFGGGGGGGGGGGHHHHHHHHGHHHHHGHHEGHHHGHHHHHHGGGGGHHHHHGHHHHHHHHHHGHHHFGHHHHHHHHHGGGGGHHGGGEGGGHHGGGGGGGGHHHHGGHGGHHHHHHHHHGGGGGGGGGGGGHHHHGGGGHGHHGGGGGGGGGGGFG;FGFGGGGGFGGGGGGGFFFFFFFFFFFF;AFFFFFFFFFEFFFFFFFFFFFBFFFFFFFFFFFFFFFFF;FFFFFFFEFFFF0
@M05620:45:000000000-G6HP7:1:1101:16564:4346 1:N:0:139
CATCCTGACCCTGAAGTACCCCATTGAGCATGGCATCGTCACCAACTGGGACGACATGGAGAAGATCTGGCACCACACCTTCTACAACGAGCTGCGCGTGGCCCCGGAGGAGCACCCAGTGCTGCTGACCGAGGCCCCCCTGAACCCCAAGGCCAACAGAGAGAAGATGACTCAGGTGAGGCTCGGCCGACGCCCGTGCTCCTCCCGTCCTTTCCCCAGTCATTTTCTGCCCGGCTTGATTTCTGACATTA
+
AABBCFFFFFFFGGGGGGGGGGGHHHHHHHHHHHHHHGHHGGHHHGHHHHHHGGGGGHHGHCGHHHHGHHHHHGHHHGGHHHHHHHHHGGGGGHHGGGGGGGHHGGGGGGGGHGHHGGHGHHHHHHHHHHGGGGGGGGGGGGHHHHGGGGHGHHFGGGGGGGGEGGGFGGGGGGGGGGGGGGGGFFFFFFFFFCFF@DFFFFFFFFFFFFDFFFFFFFFFFFFFFFFFFFFFFCFFFFFFFFFFFFFFFF9
@M05620:45:000000000-G6HP7:1:1101:9388:4505 1:N:0:139
CATCCTGACCCTGAAGTACCCCGGCTTGCTTCGACATTAGATCGGAAGGGCACACGTCTGAACTCCAGTCACAGCGATAGATCTCGTATGCCGTCTTCTGCTTGAAAAGAAAAACCAAGTGCTGCTGACCGAGGCCCCCCTGAACCCCAAGGCCAACAGAGAGAAGATGACTCAGGTGAGGCTCGGCCGGCGCCCGTGCTCCTCCCGACCTTTCCCCAGTCATATTCTGCCCGGCTTTGATTTCTGACATT
+
BBBBBFFFFFFFGGGGGGGGGGF2E22E2DGDE2A22A5ADFGCEA1E1BA1AFHAFGCA5F3DD3@@5@35FB1/E?1?3@4@B111334B@/>0?4FGD4?3B33F3/F32F///??B3?BFD2BDB2<@@A?FA/>ACFCC1.<<<..CGHE.CEHHFGD.:;/0:00<0<CBBFE?...99?.:9--999;@-;A.BBF.F...;-.://9/9B.BFEB//99/:9/9A;-;-9;//:B/9B/:BBF
@M05620:45:000000000-G6HP7:1:1101:22959:4576 1:N:0:139
TACCTGTACTGGGGAAGCGTGTAGCAATCGCCATTCCTACCCTAAAGATCGGAAGAGCACACGTCTGAACTCCAGTCACAGCGATAGATCTCGTATGCCGTCTTCTGCTTGAAAAAAAAAAAAACAAAAAAAAGTACATTGTATAATAAACGATAAACATAAAAAAATAATTTTTTAAAAAATAAATGATTAAGCATTCATGAAAATAAAACAGCGTTGCATCAACACACAAACTCTATACACACATGCCA
+
BCBCCFFFFFFFGGGGGGGFFEHHHHHHHGGGGGHHHHHHGHHHHHHGHHHGGGFHHHHHHHGHHHGHHHHHHGHHHGHHHHGGHGGGHGHHHFDHHHHGGGHGHHHHHHHHHHHHGFCCD><///.00.--<.00=000<000;000<00.;:.:C0000;;F0;;.0;00000-.9000-.00090;000000:000;909000;00000./.-..-.00900:099.....9:000;00;0..0000:
@M05620:45:000000000-G6HP7:1:1101:20690:4578 1:N:0:139
CATCCTGACCCTGAAGTACCCCGGCTTGATTTCTGACATTAGATCGGAAGAGCACACGTCTGAACTCCAGTCACAGCGATAGATCTCGTATGCCGTCTTCTGCTTGAAAAAAAAAAAAAAAAAAAAAAGTGAAACTAATATGAGCAGAGATAAAAAATAAAGAAAGCAAAATAAAGAAAAGCAAGAGATATTAATAATACTGATAAGAAGAGAATGGAGAGATAAGATGAGTGACTTGATGTTCAGTGTTA
+
DDDCCFFFFFFFGGGGGFGGGGGGGGGFHHHHHHHHHHHHHHHHHHGGGGHHHGHHHGGHHGHHHHHHHHHHFHGHHGGHGGGHFGHGFGHHHHGEGHGHHHHHHHHHHHGGGGGF><</--<---:-.00000000000000000//9/000000-.00000:/0/:/0/000000.///.0///./;:00:0000000000000000/0./00000/0..000000000000000000;00000:0000
@M05620:45:000000000-G6HP7:1:1101:18549:4588 1:N:0:139
CATCCTGACCCTGAAGTACCCCGGCTTGATTTCTGACATTAGATCGGAAGAGCACACGTCTGAGCTCCAGTCACAGCGATAGATCTCGTATGCCGTCTTCTGCTTGAAAAAAAAAAAAAATAATATTTAAATATATTCTTTTTACTCCCCTATTTATTCACATATATGTACCTTCCACCTATAACCTCTATGCTCCATATTCCCTCAATCTACTTTCCTCCCAACTGTCCACTCCAGCACACACCACGTTC
+
BBABCFFFFFFFGGGGGGGGGGGGGGGGHHHHHHHHHHHHHHHHHHGGGGGHHHHHHGHHHGGFHHHHGFGHDGHHHGGHGGHHGHHGFGHHHHGGGHGHHHHHHHHHGHHGGFF@////011111<111<111111111111.<00<../.000=000=000:000000<;00//0:../000;:;/00000000/000009C0/.0990000;00000/.//;9/:/9/;9//9///./..9;...9./
@M05620:45:000000000-G6HP7:1:1101:20677:4596 1:N:0:139
CATCCTGACCCTGAAGTACCCCGGCTTGATTTCTGACATTAGATCGGAAGAGCACACGTCTGAACTCCAGTCACAGCGATAGATCTCGTATGCCGTCTTCTGCTTGAAAAAAAAAAAAAAAAAATAAAACGAGAGGCCACGAAAAAAACAAAAAACTAACAAGAAGCAAGCCAGCAACAAGACAAGGATAAGAAAACATGTATAAAGTGAATCAACAAGACAGTATACCAAATCCTATGATTATAAAAGAA
+
BBBBBFBFFFFFGFGBFBGGGGEEFCEGHHHHHHHGHHHHHGHHHHGGGGGHHHHHHGGHHGHHGGHHHHHHFHHGHGGHGAGG4FFFGGHHHHGEGHGHFFHHHHHGHHH@EBDC/</<----.000<0-<..-.....--..-.9-......-.///;9/..////9.;...99......9/....////9//././////;/////;//99///9...:./:9;///9.//;///9///////;//.:
@M05620:45:000000000-G6HP7:1:1101:11940:4668 1:N:0:139
CATCCTGACCCTGAAGTACCCCGGCTTGCTTTCTGACATTAGATCGGAAGAGCACACGTCTGAACTCCAGTCACAGCGATAGAACTCGTATGCCGTCTTCTGCTTGAAAAAAAACCAAGGGCCGCTGACCGAGTCCCCCCTGAACCCCACGGCCAACAGAGAACAGATGACTCAGGTAAGCCTCGGCCGAAGCCCAAGCACCTCCCGACCATTCCCAAGTCATATCCTTCCCCGCTTCAACTCTGACATTC
+
BBBBBFFFFFFFGGGGGGGGGF?A?C2E25DFF555D3F5F5D55A2A2BFA2GHH1ABF21DB3DGF3F53BFG5100?1133B3311?3?43/1>1F4B4F43BBF3BB//>///?0//?/<>/@D00/--.<1<.>@C./</<<...-;-:C..;/////////0000;00;/00;09/9/....9----;9...9.:EF...:.;--///////.;9/;/////;9/F.---..///9BB///9/;/
@M05620:45:000000000-G6HP7:1:1101:6611:4703 1:N:0:139
CATCCTGACCCTGAAGTACCCCGGCTTGATTTCTGACATTAGATCGGAAGAGCACACGTCTGAACTCCAGTCACAGCGATAGATCTCGTATGCCGTCTTCTGCTTGAAAAAAAAAAAAATGCTGCTTACCAAGGCCCCCCTTAACCCCCATACCCACCGAAAGACTCTGCCCCGCGTGAGGCTCGGCCGCAGCCCGCCCTTCTCCCTTCCTTCCCTCATTCAGTATCTCCCCGCCTTCTTTCCCACAATTC
+
BBBBBFFFFFFFGGGGGGGGGGGCEGGG2FHGF5FEFGHFH55GGE22BEGFFHHHGGHHHGHEHHHCCGEFGHH5E0>FEEDDGBF1FGHB4GEGGHGHGHHD?GGHGHHEGC////<?11<?1GFF1>=><<F..-<-<./0=<..;-///;/:...---9//00900=.:---9-;.....--9.-----.;----9/.///9./;B/B//./.;://9///;9////A=-@..9/;B////;..///
@M05620:45:000000000-G6HP7:1:1101:14560:4745 1:N:0:139
TACCTGTACTGGGGAAGCAATCGCCATTCCTACCCTAAAGATCGGAAGAGCACACGTCTGAACTCCAGTCACAGCGATAGATCTCGTATGCCGTCTTCTGCTTGAAAAAAAAAAAAAAAACAATAATCACAGTAGCCTCTGTAGCCACCAGTCAAAACAAACAAGAAACAAGTAGAATAAGAACAAACCCCATCACAAGCACACAATACTGAGTCCACATCCAGTGCATCAGTCAAATAGTACGAGCCTTC
+
AAABCFFFFFFFGGGGGGGGGGGGGGGHHHHFGGHHHHHHHHHHGGGGHHHHHGHGGHHGGFGHHHHHHHHHHHHGGHGGHGEHHHFGHHHHGEGHGHHHHHHHHHHGHGGGGFB<///-..<1111111<0000000<0000000</...000000..;..;.//:///./;;0000:0000///......//;000;.///:..00;0:0:000000:0/00:00000:000000000000...--/00
@M05620:45:000000000-G6HP7:1:1101:9873:4886 1:N:0:139
TACCTGTACTGGGGAAGCGTGTAGCAATCGCCATTCCTACCCTAAAGATCGGAAGAGCACACGTCTGAACTCCAGTCACAGCGATAGATCTCGTATGCCGTCTTCTGCTTGAAAAAAAAAAAAAAAGAACAAGAGGTAGAGGAGTTGCGAAGAAAATGTAGCTACAAGGAAGCGGGCGAAGTAAGCGATATGCTGATTAGCCACGCCAGGTGGAGCCAATTGCAGGAAGGTCAGTAGGTGAGATTACAGAT
+
AAAAADFFFFFFGGFCGGGGGGGFAGHHHGFGAFHHHHHHHHHHHHHHHHHGGGEFHFGGHHEFGHFGHFHHHHHHGGHHHHFCHDGFG4FHHFEEGHHEFGHGHHHFHFGHFDGFCCD?C<</--..000///<./000</.<</00----;///000000000000..9..--------.////-...-////////////:-...-.:/.:././/9/////.;/..9//9///////.////////;
@M05620:45:000000000-G6HP7:1:1101:14082:4900 1:N:0:139
CATCCTGACCCTGAAGTACCCCATTGAGCATGGCATCGTCACCAACTGGGACGACATGGAGAAGATCTGGCACCACACCTTCTACAACGAGCTGCGCGTGGCCCCGGAGGAGCACCCAGTGCTGCTGACCGAGGCCCCCCTGAACCCCAAGGCCAACAGAGAGAAGATGACTCAGGTGAGGCTCGGCCGACGCCCGTGCTCCTCCCGTCCTTTCCCCAGTCATTTTCTGCCCGGCTTGATTTCTGACATTA
+
DDDDDFFFFFFFGGGGGGGGGGGHHHHHHHHHHHHHHGHHHGHHHGHHHHHHGGGGGHHHHHHHHHHHHHHHHGHHHGGHHHHHHHHHGGGGGHHGGGGGGGHHGGGGGGGGHHHHGGHGHHHHHHHHHHGGGGGGGGGGGGHHHHGGGGHGHHGGGGGGGGGGGGGGGGGGGGGGGGGGGGGGFFFFFFFFFFFF@DDFFFFFFFFADFFFFFFFFFDFFFFFFFFFHFFFFCFFFFBFFFFFFBFFFF0
@M05620:45:000000000-G6HP7:1:1101:9872:4908 1:N:0:139
TACCTGTACTGGGGAAGCGTGTAGCAATCGCCATTCCTACCCTAAAGATCGGAAGAGCACACGTCTGAACTCCAGTCACAGCGATAGATCTCGTATGCCGTCTTCTGCTTGAAAAAAAAAAAAAAAAGAAAAATAACGAAAACTTTTTGGAATGGCTTACAGCTGATAATAAAGATATTCAACCAATAACATGTAGAATAGTTAATGATGAACACCACCTACTGTGTGATATATATAATGAGATAACTATC
+
BCBBCFFFFFFFGGGGGGGGGGHHHHHHHGGGGFHHHHHHHHHHHHHHHHHGGGGHHHHHHHGHHHGFHHHHHHHHHHHHHHGGHGGHHFHHHGGHGHHGGGHGHHHGHHHHGGHGGGGGG></---...//..000....-/00000--00000/9.000:000;00000000000000000;..00900009000000000000000000:0/.....0/00900.00000000009000000000000
@M05620:45:000000000-G6HP7:1:1101:20696:4944 1:N:0:139
CATCCTGACCCTGAAGTACCCCGGCTTGATTTCTGACATTAGATCGGAAGAGCACACGTCTGAACTCCAGTCACAGCGATAGATCTCGTATGCCGTCTTCTGCTTGAAAAAAAAAAACATATAACCAACCCCCCCCTCCATCTCCTCCCCACCTGCCAGCCTACTACTTACGTACCCCCCTTCCCCCCCCCTCTCTCCTTCCGTCCTTTCTCCTTTCCTCCTTTCTCTTCCCTTCTTCTTGTCCTCCCTTC
+
BBAABFFFFFFFGGGGGGGGGGGGGGGFHHHHHGHHHHHHHGFHHHGGGGHHHGHHHGGHHGHFHHHHHGHHFHHHHEEHFGHEFDGFFGHHHGGEFHGHGHFHHHHHHHHGGGGC<//22@2<?11///?/@-<--../000;00//;:::..;../9.9///0;0;000.90;90:--;.:;.;.;----..;//;99/9./.;./;B//;///:/B//.////;///;.//;B////;/;////..:.
@M05620:45:000000000-G6HP7:1:1101:22812:4980 1:N:0:139
TACCTGTATGGGGAAGCAATCGCCATTCCTACCCTAAAGATCGGAAGAGCACACGTCTGAACTCCAGTCACAGCGATAGATCTCGTATGCCGTCTTCTGCTTGAAAAAAAAAAAAATAAAAATGTAATAAGAGCTTTATAGCTGTAGATAAGAATACATATATTATATAATCGATAAAAACTTAACGACAAATAAAAGAAAACACTGATTATTCTGATAACAACAGAAAACCAACAATATCTATCCATATC
+
BBBBBFFFFFFFGGFGGGGGGGGGEGHHHHHHHHHHHHHHHHHGEGGGHHHHHHGHHHGHHHHHHHGHHHHHHHGGHGGHHFHHHGGHHHHGGGHGHHHHHHHFHHHHGGGGG<>/<11<<1011111111?<0111<111111<1<1111100000000000000000000...:.000.:0000..-9-/;00000..//;.;00000000;0000909//...///.9....../://://///////
@M05620:45:000000000-G6HP7:1:1101:22344:4981 1:N:0:139
TACCTGTACTGGGGAAGCAATCGCCATTCCTACCCTAAAGATCGGAAGAGCACACGTCTGAACTCCAGTCACAGCGATAGATCTCGTATGCCGTCTTCTGCTTGAAAAAAAAAAAAAAAAAAAAGAATAAACAAGAAAAAGTAATAAACAGACATACATTAAAAAAACAACAAACAAACATCAAGAAAACACAAGCAACTAGAACAAAGAAAAGGGAAGAGAACATCGCGGATGACGAACAGTGACACTAC
+
BBBBCFFFFFFFGGGGGGGGGGGGGGGHHHHDGFHHHHHHGHHHGGGGHHHHHGHGGHHGGFHHHHHHHHHHGHHGGHGGHFGHHHFGHHHHGEFHGHHHHHHHGHHGHGGGGB<////<<---...0<000:.////<..00000000://./000000<:000--..<...:9....<000000////....<.//./00000/<://.///..9....:0</00..-----0:..---:0<00000//
@M05620:45:000000000-G6HP7:1:1101:22829:4994 1:N:0:139
TACCTGTATGGGGAAGCAATCGCCATTCCTACCCTAAAGATCGGAAGAGCACACGTCTGAACTCCAGTCACAGCGATAGATCTCGTATGCCGTCTTCTGCTTGAAAAAAAAAAAAGAAAAAAAATAAAAATAGAGGTACATATATGGGATATCTCGAAAAGATAATATAGGTGAGAATGAAGTTAAACAGATATAAGCAGTCAACGAAGTCCTCGGGTAGAAAGTGGAGAAAGTAAATGTTGTACGAACGT
+
CCCCCFFFFFFFGGGGGGGGGGGGGGHHHHHHHHHHHHHHHHHGGGGCHHHHHHGHHHGHHHHHHHHHHHHHHHGGHGGHHFHHHGGHHHHGGGHGHHHHHHHHHHHFEEEGF<</=0@20//<01111101111/00000000000./0/0000.0/.-/.00:000000000.0000:90000000;//000000:0/0000:....:0000..-.-.00000000.0.000:0;00900/90...;-9
@M05620:45:000000000-G6HP7:1:1101:20656:5002 1:N:0:139
CATCCTGACCCTGAAGTACCCCGGCTTGATTTCTGACATTAGATCGGAAGAGCACACGTCTGAACTCCAGTCACAGCGATAGATCTCGTATGCCGTCTTCTGCTTGAAAAAAAAAAAAAAAAAAAAAAGAAAGGGATAGGAGGTAGATATAGAAGCAGGGAAAAAGAGAAGATGATAAGAAGTTAAGTGAGTAATTAAAGAAAAAGGAATGAAACGAATATTTATCGACAGAGAGGTGCAGATCCATCTGT
+
CCCCCFFFFFFFGGGGGGGGGGGGGGGGHHHHHHHHHHHHHHHHHHGGGGHHHHHHHGHHHGHHHHHHHHHHFHHHHGGHGGGHFHHHFEHHHHGFGHGHHHHHHHHGHHGGGGGGB<</-<--<;:-.../0...//0/0/..0000000000000/.-.../.../:0/0000000000/0000009000090000000.//.../9000000.....000000..-.-///..0.000:000000000
@M05620:45:000000000-G6HP7:1:1101:15703:5031 1:N:0:139
CATCCTGACCCTGAAGTACCCCATTGAGCATGGCATCGTCACCAACTGGGACGACATGGAGAAGATCTGGCACCACACCTTCTACAACGAGCTGCGCGTGGCCCCGGAGGAGCACCCAGTGCTGCTGACCGAGGCCCCCCTGAACCCCAAGGCCAACAGAGAGAAGATGACTCAGGTGAGGCTCGGCCGACGCCCGTGCTCCTCCCGTCCTTTCCCCAGTCATTTTCTGCCCGGCTTGATTTCTGACATTT
+
DDDDDFFFFFFFGGGGGGGGGGGHHHHHHHHHHHHHHGHHHGHHHGHHHHHHGGGGGHHGHHGHHHHHHHHHHGHHHGGHHHHHHHHHGGGGGHHGGGGGGGHHGGGGGGGGHHHHGGHHHHHHHHHHHHGGGGGGGGGGGGHHHHGGGGHGHHGFGGGGGGGGGGGGGGGGGGGGGGGGGGGGFFFFFFFFFFFFDFFFFFFFFFFEFFFFFFFFFFFFFFFFHHHHFFFFFFFFFFFFFFFFFBFFFF0
@M05620:45:000000000-G6HP7:1:1101:15715:5047 1:N:0:139
CATCCTGACCCTGAAGTACCCCATTGAGCATGGCATCGTCACCAACTGGGACGACATGGAGAAGATCTGGCACCACACCTTCTACAACGAGCTGCGCGTGGCCCCGGAGGAGCACCCAGTGCTGCTGACCGAGGCCCCCCTGAACCCCAAGGCCAACAGAGAGAAGATGACTCAGGTGAGGCTCGGCCGACGCCCGTGCTCCTCCCGTCCTTTCCCCAGTCATTTTCTGCCCGGCTTGATTTCTGACATTA
+
BBBBBFFFFFFFGGGGGEGGGGGHHHHHHHHHHHHHHGGHHGHHHGHHHGHHGGGGGHHHHHHHHHHHGHHHHGFHHGGHHHHHHFHHGGGGGHHGGGEGGGHHGGGGGGGGHHHHGGHHHHHHHHHGHHGGGGGGGGFGGGGHHHGGGGEFHHFGGGGGGGGGGGGFGGGGGGGGFFFGGGEGFFFFFFFFFFFF@DDFFFFFFFFFDFFFFFFFFFFFFFFFFFFFFFFFFAFFFFFFFFFFF:FFFF9
@M05620:45:000000000-G6HP7:1:1101:15697:5048 1:N:0:139
CATCCTGACCCTGAAGTACCCCATTGAGCATGGCATCGTCACCAACTGGGACGACATGGAGAAGATCTGGCACCACACCTTCTACAACGAGCTGCGCGTGGCCCCGGAGGAGCACCCAGTGCTGCTGACCGAGGCCCCCCTGAACCCCAAGGCCAACAGAGAGAAGATGACTCAGGTGAGGCTCGGCCGACGCCCGTGCTCCTCCCGTCCTTTCCCCAGTCATTTTCTGCCCGGCTTGATTTCTGACATTA
+
CDCCDFFFFFFFGGGGGGGGGGGHHHHHHHHHHHHHHGHHHGHHHGHHHHHHGGGGGHHHHHHHHHHHHHHHHGHHHGGHHHHHHHHHGGGGGHHGGGGGGGHHGGGGGGGGHHHHGGHHHHHHHHHHHHGGGGGGGGGGGGHHHHGGGGHGHHGGGGGGGGGGGGGGGGGGGGGGGGGGGGGGFFFFFFFFFFFF-BDFFFFFFFFFFFFFFFFFFFFFFFFFFHHHHFFFFFFFFFFFFFFFF<FFFF0
@M05620:45:000000000-G6HP7:1:1101:21779:5072 1:N:0:139
CATCCTGACCCTGAAGTACCCCGGCTTGATTTCTGACATTAGATCGGAAGAGCACACGTCTGAACTCCAGTCACAGCGATAGATCTCGTATGCCGTCTTCTGCTTGAAAAAAAAAAAAAAAAAAAAGAAAGAGAAGTGAAGGTAAGATTAAAAGAGAATAGAGAAAGTAAAGTTTAGATGTAAAAAGACAGACAGTGTAAGAGAGACAAGTGTGTAGAGACGAACACAGAAAGAGATCATATAAGACGCAA
+
DCDDDFFFFFFFGGGGGGGGGGGGGGGGHHHHHHHHHGHHGHHHHHGEGGGHHHHHHGHHHGHHHHHHHHHHFGHHHGGHGGGH4FGFFAHHHHGGGHGHHHHHHHHGHHHGGFGC<></------.../0///0/<000000000000000:0.//000000:0000000000<00000000000..////./:00000000/..///:00<0.00:::/.----/.<0000///<0000000000.<--
@M05620:45:000000000-G6HP7:1:1101:21765:5085 1:N:0:139
CATCCTGACCCTGAAGTACCCCGGCTTGATTTCTGACATTAGATCGGAAGAGCACACGTCTGAACTCCAGTCACAGCGATAGATCTCGTATGCCGTCTTCTGCTTGAAAAAAAAAAAAAGATAGGAAGAAGATACGTTAAACATACCTGGACAGAAAGTTGAAATACTCAGATGGAAGCCGATAAATAGAAGTGATGATCAACAGAGAATAGTGTATAAACACGGTAAAGAGATGGTACCTAAATAGCGGT
+
AAAAAFFFFFFFFGGGGEGGGGAEFGGGHHHHHFHFHHHHGGFHHGGGG?GHHHHHHGHHHGHHHHHHGFHH3GGFGGGHGGHF4FGHGFHGHHGEEHGHHHHHHEHGEHHGG@@B<////1<10110000<11<.100.100000/00./<0.////000000000000:000/:0/..----.0000000000;000;00/0///9/9//////9/////..-..;///..///////////////--.
@M05620:45:000000000-G6HP7:1:1101:22857:5088 1:N:0:139
CATCCTGACCCTGAAGTACCCCGGCTTGATTTCTGACATTAGATCGGAAGAGCACACGTCTGAACTCCAGTCACAGCGATAGATCTCGTATGCCGTCTTCTGCTTGAAAAAAAAAAAAAAAAAAAGAAGAAAATACCTTTAGAACCCGAGAACCCTCACCTAAAAGAACACACACAATCTGCATTTCATAACAGCAAATCTCTCATAACCAAATCCAATTGCAAGAGTTGAAGTGTGGCAACTTAATCTAT
+
CCCCCFFFFFFFGGGGGGGGGGGGGGGGHHHHHHHHHHHHGHHHHHGEFGHHHGHHHGHHHGHHHHHHHHHHFHHHHGFHGGHGFGHFFFHHHHGFGHGHHHHHHHHHHHHGGGGF@>//-->--.../0//::0000000:000..----.0.......990000..;//.;....000000000;0900000.//0;900090000000..00:000000000/.00000000;0../0./:0000009
@M05620:45:000000000-G6HP7:1:1101:17679:5124 1:N:0:139
CATCCTGACCCTGAAGTACCCCATTGAGCATGGCATCGTCACCAACTGGGACGACATGGAGAAGATCTGGCACCACACCTTCTACAACGAGCTGCGCGTGGCCCCGGAGGAGCACCCAGTGCTGCTGACCGAGGCCCCCCTGAACCCCAAGGCCAACAGAGAGAAGATGACTCAGGTGAGGCTCGGCCGACGCCCGTGCTCCTCCCGTCCTTTCCCCAGTCATTTTCTGCCCGGCTTGATTTCTGACATTA
+
CCCDDFFFFFFFGGGGGGGGGGGHHHHHHHHHHHHHHGHHHGHHHGHHHHHHGGGGGHHHHHHHHHHHHHHHHGHHHGGHHHHHHHHHGGGGGHHGGGGGGGHHGGGGGGGGHHHHGGHHHHHHHHHHHHGGGGGGGGGGGGHGHHGGGGHGHHGGGGGGGGGGGGGFGGGGGGGGGGGGGGGGFFFFFFFFFFFFBDFFFFFFFFFFFFFFFFFFFFFFFFFFFFFFFFFFFFFFFFFFFFFFFEFFFF0
@M05620:45:000000000-G6HP7:1:1101:10294:5152 1:N:0:139
TACCTGTACTGGGGAAGCATTTGAATATCCCCCCATGGTGATGGGGACGGAGAACTGCTCCATAAACACAGGCAACGTGCCTAACTTTCCCGGGAAGATGAAGTCAAAGAGCGACCACAGCTCTCGGAGGTTATTTTGCATCGGTGAGCCAGACAGAATGATCCGATGAGGGGTGCGAAACTATTTGAGGAAAGGAAGCACCTTTTTATTAAATTTACCTTTTAGCAATCGCCATTCCTACCCTAAAGATC
+
CCCCCFFFFFFFGEFGGGGGGGHHHHHHHHHGGGGHHHGHGHHHHGGGGGGGGHHHHHHHHHHHHGHHHHHHGHHHGHHHHHHHHHHHHHHGGGGGGHHHHHHGHHHHHHHHGGGGGHHGHGHHHGGGGGFHHHHHHHHGHHGGGGGHHHHHHGHHHHHHHHHHHGGGHHHGGGGGGDAFGGGGGGGFGGFGGGGGGGGFGFFFFFFFFFFFFFFFFFFFFFFFFFFFFBAEFFFFFFFFFFFFFBBFFFF
@M05620:45:000000000-G6HP7:1:1101:10294:5173 1:N:0:139
TACCTGTACTGGGGAAGCATTTGAATATCCCCCCATGGTGATGGGGACGGAGAACTGCTCCATAAACACAGGCAACGTGCCTAACTTTCCCGGGAAGATGAAGTCAAAGAGCGACCACAGCTCTCGGAGGTTATTTTGCATCGGTGAGCCAGACAGAATGATCCGATGAGGGGTGCGAAACTATTTGAGGAAAGGAAGCACCTTTTTATTAAATTTACCTTTTAGCAATCGCCATTCCTACCCTAAAGATC
+
BBBCCFFFFFFFGGGGGGGGGGHHHGHHHHHGGGGHHHGHHHHHHGGGGGGGGGHHHHHHHHHHHGHHHHHHGHHHGHHHHHHHHHHHHHHGGGGGGHHHHGHHHHHHHHHHGGGGGHHHHHHHHGGGGGGHHHHHHHGFHHGGGGFHHHHHHGHHHHHHHHHHHGGDHHHGGEGGGGGGGGGGGGFFGGFGEFFGFFGGGFFFFFFEFFFFFFFFFFFFFFFFFFFFFFEEFFFFFFFFFFFFFFFFFFF
@M05620:45:000000000-G6HP7:1:1101:22605:5218 1:N:0:139
CATCCTGACCCTGAAGTACCCCGGCTTGATTTCTGACATTAGATCGGAAGAGCACACGTCTGAACTCCAGTCACAGCGATAGATCTCGTATGCCGTCTTCTGCTTGAAAAAAAAAAATCTTTTGTCTTAAAGTATGTCTTGTTGCGAACCTATGTAGGCCATTATTTTTTCCTGCCCCAATTCAAATACATTCTATGATTTAACGATATATTCTTTACTCCTCACTGTAACATCCCGCTTTAGAACACGGC
+
AA?1AFB1C1F1BGGFGGGGFGGCGECCCHHHGFGHFHHFGG1GHHG///00BA0BGCHEHE1FGBFGGCG1@D@BG?/GE/EE12BFFA>FBFGGEHGHBFDFHH0C11B</////<122>>1?1?1111111<??<1F11?01>-->-</00=D000<.<00000;0::CB0C..;..:09090000000090000000;00....900;CFFG0/9///-/-;///////9/-999-9///:;B---;
@M05620:45:000000000-G6HP7:1:1101:20910:5382 1:N:0:139
AAACCAGAAGACATGAGGTCAGCTAGATCGGAAGAGCACACGTCTGAACTCCAGTCACAGCGATAGATCTCGTATGCCGTCTTCTGCTTGAAAAAAAAAAAAACCAAATAACAACCCAATACCTCTGACTTAATTTTGCCTCAGTCCGCCCTCCATCATAAACCAAATAAGTCATCTGCACTATTTGCTACAACCAATCACCTCTCTACTATATTTACCTCATATCACTCTCCATTTCTACCCTCACACTT
+
CBBCCCCFFFFFGGGGGGGGGGHHHHHHHHGGGGHHHHHHHGHHHGHHHHHHHHGHHHGGHGGHGGHHFHHHFEHHHHGGGHGHFHHHHHHHHHHGGGGEE>///?/?222<22?C//<<1111?<<11?111>111111><11<11.<.--.</00:000;0/:..000000000000;9000;C0000090/C../;0;90.09:00;00000///:///;/:BB/B//;9:/9//://:./.AA//:/
@M05620:45:000000000-G6HP7:1:1101:16487:5413 1:N:0:139
TACCTGTACTGGGGAAGCCATTCCTACCCTAAAGATCGGAAGAGCACACGTCTGAACTCCAGTCACAGCGATAGATCTCGTATGCCGTCTTCTGCTTGAAAAAAAAAAAAAAACAAATCTATCTTAAAAAATAAACTCATTATAACAAGTACTTGCTAACAGGCATATTTCACTCCGCAATTCAACACAATTCGTAAAAAAAGAAATATCTACTAACAAACCGACGCACACACCCCCCATGCTATCAATTA
+
CCCCCFFFFFFFGGGGGGGGGGHHHGGGHHGHHHHHHHGGGGHHHHHHHGHHHGHHHHHHHHHHHHHHHGFHFGHGFGHHGGHHHHGGGHGHHHHHHHFHHHHGGGGB>///<///0111=111111111-01110=0000<000000/0000000000;;0...:000000000/..--.000000...000.//..00::.../00000000000;0...----;---.....--9:;/0000/:0:00
@M05620:45:000000000-G6HP7:1:1101:17582:5420 1:N:0:139
TACCTGTACTGGGGAAGCAATCGCCATTCCTACCCTAAAGATCGGAAGAGCACACGTCTGAACTCCAGTCACAGCGATAGATCTCGTATGCCGTCTTCTGCTTGAAAAAAAAAAACAAGAACTGCTGACCGCGGCCCCCCAGAACCCCAAGGCCCACAAAGAAAAGATGACTCATCTGAGGCTCCGCCGACACCCGTTCTACTCCCGTCCTTTCCCCACGCATTTTCTGCCCGGCTTGATTGCTCACCTTA
+
AAABAFFFFFFFGGGGGGGGGGGGGGGHHHHGHHHHHHHHHGHHGGFGFHHHHHHGHHHGHHHHHHHHHHHHHFHGGHGGHDBBGGFEHHHHGEEHGHHHHHHEFHHHHGGGDG///?2<2222<111<0///--<AC-@-;::/;;E.A.9;:9..9.;;F.99/.0CFF00;000000...;.9.99-9;-999:.;A/;/:9..9;;AB/B/9B9.-.-..9/9///9.;---9-./:/9B//;.;//
@M05620:45:000000000-G6HP7:1:1101:12068:5474 1:N:0:139
CATCCTGACCCTGAAGTACCCCGGCTTGATTTCTGACATTAGATCGGAAGAGCACACGTCTGAACTCCAGTCACAGCGATAGATCTCGTATGCCGTCTTCTGCTTGAAAAAAAAAAAAAAAAAATATAACAGAGTGACTAGGTGATAATATCTGTAGGACATAAGTATATCCGGCAACAAGAAAAATAAAATACAATTGTGAAAGATGTAGTAATTGACAAAGTACATGACAAGCAGCTTTTGCAAATGGA
+
CCCCCFFFFFFFGGGGGGGGGGGGGGGGHHHHHHHHHHHHHHHHHHGGGGHHHHHHHGHHHGHHHHHHHHHHHHHHHGGHGGHHFGHHGGHHHHGGGHGHHHHHHHHGGHHGGGGB////--<-.0000000</000<;00/0:00000000;C00;000/0;00;000090.9;--;..////;..00000;0000;0000990/0;90:000090000://:0000;0000../://;00000000009
@M05620:45:000000000-G6HP7:1:1101:14413:5475 1:N:0:139
CATCCTGACCCTGAAGTACCCCGGCTTGATTTCTGACATTAGATCGGAAGAGCACACGTCTGAACTCCAGTCACAGCGATAGATCTCGTATGCCGTCTTCTGCTTGAAAAAAAAAAAAAAAAAAACAAAAAAAGACAAAATAAAGGATGAAACTTGGTAAACACAGAAAAGGCGGGTGTAGGTAGGTAGAAGAAAAAATGATGAAGGGAGATGTTGAAGGAGATGAAAGATATGGACAGGAGTGTGACATA
+
DCCDEFFFFFFFGGGGGGGGGGGGGGGGHHHHHHHHHHHHHHHHHHGGGGHHHHHHHGHHHGHHHHHHHHHHGHHHHGGHGGHHFHHHGGHHHHGGGHGHHHHHHHHHHHGGGGGDB></-<-<-.<.:.<--.<////.00111:/00011:111:<11<11...000//..---<9-010110.110:110//<.-.0<111110..<</01111<10.../0111</<<111100..../.1111111
@M05620:45:000000000-G6HP7:1:1101:12072:5493 1:N:0:139
CATCCTGACCCTGAAGTACCCCGGCTTGATTTCTGACATTAGATCGGAAGAGCACACGTCTGAACTCCAGTCACAGCGATAGATCTCGTATGCCGTCTTCTGCTTGAAAAAAAAAAAAGAAAAGAATACACAGTAACAGTCGATTATCGCATAAACGTGTGACTGCACAACAGAACAGTGTACGCGGGTCATGACTAATAGCGTTCGAACAGACCCACGGTCATCAAGGTTTTTGTCTGTATCTGTTTATT
+
>AAABFFFFFFBGGGGGFGGGGGGGCECHHHHHHHFHGHHHHHHHHGGGGFGGFHHHGGGHGGHHHHHGGHHHGHFHCGHGGGHFHGHGGGHHHGGGHGFHGHGHHGF?GHEGGG/><//000</01?11110111<111>...1.00.....=00.::/.0000/0/0/;.//////;0000..-----./////9/////-.;9..;.://.....-9...9///:///:..-////////;///////
@M05620:45:000000000-G6HP7:1:1101:20448:5535 1:N:0:139
CATCCTGACCCTGAAGTACCCCGGCTTGATTTCTGACATTAGATCGGAAGAGCACACGTCTGAACTCCAGTCACAGCGATAGATCTCGTATGCCGTCTTCTGCTTGAAAAAAAAAAAAAAAAAAAGTAGTAAGGAGAAAAATTGATGGTAAAGAATAAGATACATGGAAGAATACCTTAACTAGAGTACATGTTGAATGATGGAGAGTAGCGAATTGGTGTGTGAAATGTTATATAATGTGGGTAGGAGCG
+
DDDDDFFFFFFFGGGGGFGGGGGGGGGGHHHHHHHHHHHHHHHHHHGGGGHHHHHHHGHHHGHHHHHHHHHHGHHHHGGHGGHHGHHHGGHHHHGFGHGHHHHHHHHGHHHGGGGF<<//<----.0=0000000...0/..000;00000009.00900000000/00/./00000000000000000000;0000090000/;0.;;0;----.000...;.000009900000000;00..0..0/.:
@M05620:45:000000000-G6HP7:1:1101:25162:5581 1:N:0:139
AAACCAAGCAGACACTCACCGCTGACTGGAGTTAAGACATGAGGTCAGCTAGATCGGAAGAGCACACGTCTGAACTCCAGTCACAGCGATAGATCTCGTATGCCGTCTTCTGCTTGAAAAAAAAAAAAAAAAAACCAACATTCACCCACTACAAATACAAGCTCATCACAAAAATATCAAGGATAGGATGCACCAACACCTAAACAACCTAATACAAAGACATGCGACGAAAACACCACACACAGATAATA
+
CCCCCCCFCFFFGGGGGGGGEEGGEHHHGHHHHHHHHHHHHHHHHHHHHHHHHHHHGGGGHHHHHHHGHHHGHHHHHHHHHHHHHHHGGHEGHHHHHHFGHHHHGGGHGHHHHHHHHHHGC/CGFC<>------:...../00000..:.///0000:090./00000000.;E.090;00/.0////////:B.;;...//9///...///////9/////;//.:---9.-/:......:...//////
@M05620:45:000000000-G6HP7:1:1101:18791:5645 1:N:0:139
CATCCTGACCCTGAAGTACCCCATTGAGCATGGCATCGTCACCAACTGGGACGACATGGAGAAGATCTGGCACCACACCTTCTACAACGAGCTGCGCGTGGCCCCGGAGGAGCACCCAGTGCTGCTGACCGAGGCCCCCCTGAACCCCAAGGCCAACAGAGAGAAGATGACTCAGGTGAGGCTCGGCCGACGCCCGTGCTCCTCCCGTCCTTTCCCCAGTCATTTTCTGCCCGGCTTGATTTCTGCATTAG
+
CCCCCFFFFFFFGGGGGGGGGGGHHHHHHHFHHHHHHGHHGGHHHGHHGHHHEGGGGHHHHHHHHHHFHHHHHGHHHGGHHHHHHHHHGGGGGHHGGGEGGGHHGGGGGGGGHEHHGGH?GHFHHHHHHHGGGGGGGGGGGGHHGHGGGGGGGHGGGGGGGGDGGFGCFGFGGGGGFBBF.AEF9DEDDCDC;FFFCDD.FFFFFFFFFFD9FFFFFFD/BBFFFFFFBBFEA---;-.::BFF/B;B;9/
@M05620:45:000000000-G6HP7:1:1101:18780:5663 1:N:0:139
CATCCTGACCCTGAAGTACCCCATTGAGCATGGCATCGTCACCAACTGGGACGACATGGAGAAGATCTGGCACCACACCTTCTACAACGAGCTGCGCGTGGCCCCGGAGGAGCACCCAGTGCTGCTGACCGAGGCCCCCCTGAACCCCAAGGCCAACAGAGAGAAGATGACTCAGGTGAGGCTCGGCCGACGCCCGTGCTCCTCCCGTCCTTTCCCCAGTCATTTTCTGCCCGGCTTGATTTCTGCATTAG
+
BBBBBFFFFFFFGGGGGGGGGGGHHHHFHHHHHGGHHCHGHGHHHGGGGEHHGGGGGHHHGHFHGGHHHHHHHGHHHGGHHHHGHHHHGGEFGHGEGFGGGGHHGGGGGFGGHHHHGGHHHFHGGGGFHHGGGDAGGCGGGECHHHGGGDHAGHGGGGFGBFGGGGGFFGGFGGFEGFG?FGEGCFEFFFFBFFFB;:9AFFBFFFF;ADAFF/FFFFABBFFFFFFFFFFF.>DFAD9BFFFFBF//BB/
@M05620:45:000000000-G6HP7:1:1101:10404:5744 1:N:0:139
CATCCTGACCCTGAAGTACCCCATTGAGCATGGCATCGTCACCAACTGGGACGACATGGAGAAGATCTGGCACCACACCTTCTACAACGAGCTGCGCGTGGCCCCGGAGGAGCACCCAGTGCTGCTGACCGAGGCCCCCCTGAACCCCAAGGCCAACAGAGAGAAGATGACTCAGGTGAGGCTCGGCCGACGCCCGTGCTCCTCCCGTCCTTTCCCCAGTCATTTTCTGCCCGGCTTGATTTCTGACATTT
+
BBBBBFFFFFFFGGGGGGGGGEEHHHFHHHHHHHHHGGGHHGHHFFGHHGHHGGGGGGHHGEHGFHHHHHHHHGHHHGGHHHHHHHHHEGGGGHHGGGGF?GHHGEG@BGGFEHHGGFHCFHGGGHFBGHCCGC@FGCGGGGFHHGGGF.CEHHG.EGBFF/;9CFGFFBFFFGGBFFF9CC.CB;AD>--DADFF;AD9BFBFFFD;AAABFFFFFF.BFB9BBB;/;BBA.@;D=D9;FBFF//BFFF/
@M05620:45:000000000-G6HP7:1:1101:9618:5759 1:N:0:139
CATCCTGACCCTGAAGTACCCCGGCTTGATTTCTGACATTAGATCGGAAGAGCACACGTCTGAACTCCAGTCACAGCGATAGATCTCGTATGCCGTCTTCTGCTTGAAAAAAAAAAACGAAACAGAACTAGAGACAGGCGTGAAGACATGGTACAAAAATTGCGAGAAGAGACAAGATACAATCGAGTCGGACAGGTGACATGCACACGGTGGAGAATGACACTCGTGATTCTCCTCATCATACAAGCTCC
+
CCCBCFFFFFFFGGGGGGGGGGGEFFGGHHHHHHHHHHHHHHHHHHGFGGHHHHHHHGHHHGHHHHHHFHHHFHHHHGGHGGHHFGHBBEGHHHGGGHGHHHHHHHHHHHFFGDGGC////</0001?1111<>000..-.-..0=//=0/=00000.../00.---.//.//;/./000000/...0;----9..///////9///.--.....;.////////...///9///////////////./9;
@M05620:45:000000000-G6HP7:1:1101:10414:5760 1:N:0:139
CATCCTGACCCTGAAGTACCCCATTGAGCATGGCATCGTCACCAACTGGGACGACATGGAGAAGATCTGGCACCACACCTTCTACAACGAGCTGCGCGTGGCCCCGGAGGAGCACCCAGTGCTGCTGACCGAGGCCCCCCTGAACCCCAAGGCCAACAGAGAGAAGATGACTCAGGTGAGGCTCGGCCGACGCCCGTGCTCCTCCCGTCCTTTCCCCAGTCATTTTCTGCCCGGCTTGATTTCTGACATTA
+
CCCCCFFFFFFFGGGGGGGGGGGHHHHHHHHHHHHHHGHHHGHHHGHHHHHHGGGGGHHHHHHHHHHHHHHHHGHHHGGHHHHHHHHHGGGGGHHGGGFGGGHHGGGGGGGGHHHHGGHGHHHHHHHHHHGGGGGGGGGGGGHHHHGGGGHGHHGGGGGGGGGGGGGGGGGGGGGGGGGGGGGGFFFFFCFFFFFF@DFFFFFFFFFFFF?BFFFFFFBFFFFFFFFFFFFF.9CFCF.BFFBBBF/FFF/
@M05620:45:000000000-G6HP7:1:1101:9616:5778 1:N:0:139
CATCCTGACCCTGAAGTACCCCGGCTTGATTTCTGACATTAGATCGGAAGAGCACACGTCTGAACTCCAGTCACAGCGATAGATCTCGTATGCCGTCTTCTGCTTGAAAAAAAAAAAATAAAAATAGATAAAGAACGAAAAAACTTGTGGAGCAAGAATAGAAATGATAAGGTCAGTATAAAGATTGATCTACATAAACACGTACAGAGTACAGTAGGATGTACGGTAGATGATGCTGACAGTGCTATACA
+
DDDDDFFFFFFFGGGGGGGGGGGGGGGGHHHHHHHHHHHHHHHHHHGGGGHHHHHHHGHHHGHHHHHHCHHHGHHHHGGHGGHHHHHFFGHHHHGGGHGHHHHHHHHHEGGGGGGG<<0111=10=1111111=00..<<-0<.0<0=0.0././:/C0000;;0000<0C0000/;009000000000000;00;0090.../..09/;0000;000090:00../.;000900000090000;000000
@M05620:45:000000000-G6HP7:1:1101:9628:5793 1:N:0:139
CATCCTGACCCTGAAGTACCCCGGCTTGATTTCTGACATTAGATCGGAAGAGCACACGTCTGAACTCCAGTCACAGCGATAGATCTCGTATGCCGTCTTCTGCTTGAAAAAAAAAAAAACAAAGGAGCAATATAGCGTTACTATTGAGAAATATATATGTTAAAAGAAAAAGTATGTACAAAATGTGTGTATAGGTAAAAAATTACAACTAGTGTTACTGTGTGTCACAGTTATATCTAACCTCTTAATAG
+
BBBBBFFFFFFFGGCGGGGGGGGGGGGGGEGGHHHFHHHHGGHGHHGGEDFHHFHHHGGEHFBGHHHH3FFGHHH5FFGEDDHHHHHH?EFFHHG1EGEHHGHHG?ECGHFGGBCC//////000<...011<111-<...<00=000.0/0000;0000000000..//..0000000000.0:000.;000;0000000-./0000//////9////////..////////////////.9//9//;//
@M05620:45:000000000-G6HP7:1:1101:10383:5911 1:N:0:139
TACCTGTACTGGGGAAGCGTGTAGCAATCGCCATTCCTACCCTAAAGATCGGAAGAGCACACGTCTGAACTCCAGTCACAGCGATAGATCTCGTATGCCGTCTTCTGCTTGAAAAAAAAAAACCCCCACCTCCCACAAAACACATCCTTTGTCCATTAGACACTCCACGAATAAGTTATCCATCGTACGCCATCGCCTCGCTTGTCGTCCCGTGCCCTGTCCACGCTCTGCTATTCTGAGCGCCTCCAGTA
+
CBCCCFFFFFFFGGCFGGGGGGHHHHFHHFGGAFHHHHHHHHHFGDHFHHHGFGGHHGFHFHGHHHGEGHHHHHHHHGHGHHGEHGGGHHHHHGEHGGHGGGHGHHHHHHHHFGDFEBC//>/?/?//?/0<..00>.0<<...0</00=000000000000/0////.-...000;0900000.9..-9-../......-..../....9-;..9//.9///:..:..//9/////9///---:..////
@M05620:45:000000000-G6HP7:1:1101:17190:5925 1:N:0:139
CATCCTGACCCTGAAGTACCCCATTGAGCATGGCATCGTCACCAACTGGGACGACATGGAGAAGATCTGGCACCACACCTTCTACAACGAGCTGCGCGTGGCCCCGGAGGAGCACCCAGTGCTGCTGACCGAGGCCCCCCTGAACCCCAAGGCCAACAGAGAGAAGATGACTCAGGTGAGGCTCGGCCGACGCCCGTGCTCCTCCCGTCCTTTCCCCAGTCATTTTCTGCCCGGCTTGATTTCTGACATTT
+
AAAABFFFFFFFGFCGGGGGGGEHHDGHGHHHHHHHHGHHHGHHHGHHHGHHG?E0EHHCHGHHHHHHHHHHHGAH1FFHHHHFHB3BEEGGGHHFGGEGGFHHGEGGGGGGGHHHGGHHHHHBHH?GGG?-<@AFGGGGGE:0CGGGA.CFGH..;.;CBFDG/C/CF0CFGBFFGFFGGFGGFFFFF;DBDFFFDF?AFFFFFFDEDF.;FFFFFBAFFFFFFFFFB/FEAB;>DC9FFFFFF9FFFF/
@M05620:45:000000000-G6HP7:1:1101:17172:5926 1:N:0:139
CATCCTGACCCTGAAGTACCCCATTGAGCATGGCATCGTCACCAACTGGGACGACATGGAGAAGATCTGGCACCACACCTTCTACAACGAGCTGCGCGTGGCCCCGGAGGAGCACCCAGTGCTGCTGACCGAGGCCCCCCTGAACCCCAAGGCCAACAGAGAGAAGATGACTCAGGTGAGGCTCGGCCGACGCCCGTGCTCCTCCCGTCCTTTCCCCAGTCATTTTCTGCCCGGCTTGATTTCTGACATTT
+
BBBBBFFFFFFFGGFGGGGGGGDGHHEGGFGHHHFHHGHHHGHEEFHHHHHHGFGEGHHGHHHHHHHHFGHFHGHHHGGHHHHHHHHHGFGFGHHFGGGGGEHHGGGDGGGGGCGHGEHGFGHHHHHGHHC-ADGGGGGGGF/0GHGGCDHGHHEEGEGFGBFABFBGGFGGGGGGGGEGGGGGFFFFFFFFFFFFD?AEFFFFFFFEDFDFFFFFFFDFFFFFFFFFFFFFFFFFFF.;BFFFB/;/BF/
@M05620:45:000000000-G6HP7:1:1101:17183:5941 1:N:0:139
CATCCTGACCCTGAAGTACCCCATTGAGCATGGCATCGTCACCAACTGGGACGACATGGAGAAGATCTGGCACCACACCTTCTACAACGAGCTGCGCGTGGCCCCGGAGGAGCACCCAGTGCTGCTGACCGAGGCCCCCCTGAACCCCAAGGCCAACAGAGAGAAGATGACTCAGGTGAGGCTCGGCCGACGCCCGTGCTCCTCCCGTCCTTTCCCCAGTCATTTTCTGCCCGGCTTGATTTCTGACATTA
+
BBBBBFFFFFFFGGGGGGGGGGEHHHHHHFHHHHHHHGHHGGHFGGHHHGHGGGGGGHHHHHHHHHHHHHHHHGHHHGGHHHHHHHHHGFGGGHHGGGGGGGHHGGCGGGGGHHHHGGHHHGHHHHHHHHG@GGFGGGGGGGGGHHGGDDHGHHEGGGG/F/EGBFFGGGGGGGGGGGGGGGGGFFFFFFFFFFFFBDDFFFFFFFFFFFFFFFFFFFFFFBFFFFFFFFFFDBAFFAAFFFFFFBFFFF/
@M05620:45:000000000-G6HP7:1:1101:19721:5943 1:N:0:139
CATCCTGACCCTGAAGTACCCCGTCTTGATTTCTGACATTAGATCGGAAGAGCACACGTCTGCACTCCAGTCACAGCGATAGATCTCGTATGCCGTCTTCTGCTTGCAACAAACAATTATTTTGTTTTACAGCGTGTCTTGTTGCGACCCTCTTTCGTCCCTGCTTTTTTCCTTCCCCAGTTACCCTCCCGTCTCAGTTTTCAAGATTTCTTCTTTACTACAGGCTCTCCCCGCCCTCTTTAGCACAAGGC
+
A1>AAFDDF1FCGCGGDGGGFGA0BCFFFHHHGCHFF1GF111FGFEA/A00F1B0FEHHHE1BF1FEBEEG1FDBGC/B/?1BF2B0F/0BBGGGEHGHEF1FHH/1B1B/0/0?111BFDEFGHH02B211/?/?FDF<FG01////<F/C1?1/0/>.F1.1>FGB@GHH0D//</./0000/:....;.:/;CCGHC00000=9C0BCFF0009;0C/0/.;CFG/BA-;---;BBF/////;9---
@M05620:45:000000000-G6HP7:1:1101:15559:5964 1:N:0:139
AAACCAGAAGACATGAGGTCAGCTAGATCGGAAGAGCACACGTCTGAACTCCAGTCACAGCGATAGATCTCGTATGCCGTCTTCTGCTTGAAAAAAAAAAAACAACGAACAAACATTTTGACGTCTTCTACAGCAAGAACAAAATCTCCCTAATCATGCACCTATGTTTAACAGACTTGCGCGCAATGTATGGCATCGCTTCAACCGTATGTTTCACATGAGAGCGGCTTTATCTGCGTGATACCAATACC
+
BBABBBBFFFCFGGCFGGBGGGHHBGHHHHGGCEHHHHHGHGHHHGGHHHHHHHHHHHHHHGGHEGHHFHHHGGHHHHGGGHGHHHHHHHHHGHHGGEEE/>//?//////<0/0@>211/1<//0/11<11>100000000000/=00//0/000=0000///000000;000/.::00------.00000/./0/...9.9//.-9..///////////:/9.-----////9//-.:./////9////
@M05620:45:000000000-G6HP7:1:1101:25463:6082 1:N:0:139
TACCTGTACTGGGGAAGCATTTGAATATCCCCCCATGGTGATGGGGACGGAGAACTGCTCCATAAACACAGGCAACGTGCCTAACTTTCCCGGGAAGATGAAGTCAAAGAGCGACCACAGCTCTCGGAGGTTATTTTGCATCGGTGAGCCAGACAGAATGATCCGATGAGGGGTGCGAAACTATTTGAGGAAAGGAAGCACCTTTTTATTAAATTTACCTTTTAGCAATCGCCATTCCTACCCTAAAGATC
+
BBBBBFFFFFFFGGCEGG4FGGHHBFHHHHHGGGEGHHBFGHHHHGGGGGCEGGHHHHHHHHGFHFHHHHHHGHHHGHHHHHFCGHHGHHFGGGECEGFHBBDFGFHHHGHHGCCGGHHHHHGGGGEAADGHFHGHHGGBFGGDGG.GHHGFHGHGCGGHGGGHHDGGFHHGGGGG@C-@?F0FFGG0=/0;9CFGFFGFFFFFFFF.FF//;FBF/9FFFFFBFFFBFFEFFDEFFFFEF?FFB;;9BFB
@M05620:45:000000000-G6HP7:1:1101:25443:6087 1:N:0:139
TACCTGTACTGGGGAAGCATTTGAATATCCCCCCATGGTGATGGGGACGGAGAACTGCTCCATAAACACAGGCAACGTGCCTAACTTTCCCGGGAAGATGAAGTCAAAGAGCGACCACAGCTCTCGGAGGTTATTTTGCATCGGTGAGCCAGACAGAATGATCCGATGAGGGGTGCGAAACTATTTGAGGAAAGGAAGCACCTTTTTATTAAATTTACCTTTTAGCAATCGCCATTCCTACCCTAAAGATC
+
BBBBBFFFFFFFGGGEEGGFGFGFGHHHHHHGGGGHFHFHHGHHHEGGGCEEGHHHHHHHHHFHHHHHHGHHGHHHGHHHHFHHHHHHHFHGFGFGFHHHGHHFGHHHHHFHEGGGGHHHHGHHHGGGGGEHFHHHGHFFHHGGGGGGFHGHHGHHHHFFGHHHHGGGCGH?@GDGGGGGGGGGFGGGEF;FGGFGGGGGGFFFFFFFFFFBBFFFFBBFFFFFBFFFFFFFFDEFFFFFFAFFFFBFFFF
@M05620:45:000000000-G6HP7:1:1101:18412:6150 1:N:0:139
CATCCTGACCCTGAAGTACCCCGGCTTGATTTCTGACATTAGATCGGAAGAGCACACGTCTGAACTCCAGTCACAGCGATAGATCTCGTATGCCGTCTTCTGCTTGAAAAAAAAAAAACACCAAAAATAGATCCAAAAGATCATCCTCAGATCTACACCATACAACGAACAGAATCGGCAGCGCGCCGCAATTCCACCGCCCCCTTGGACAGACACGGACGCCATGTAGCCCACGTAAGATCTGCCGCCCC
+
ABBBBFFFFFFFGGGGGGGGGGGGGGGGHHHHHHHHHHHHHHFHHHGGGGHHHHHHHGGHGGGGHHGHHGHHHHHHHGGHGGFGDHHHGGHHHHGGGHGHHHFHHHFHDGHEEBDC>/??0/?////0?1>1111<1.0.111110<00/00/0=00//.00/:::-.::-///00:.-9-.--;?-----./////..------..///9./....------.9//9////..;....///////-----
@M05620:45:000000000-G6HP7:1:1101:9649:6182 1:N:0:139
CATCCTGACCCTGAAGTACCCCGGCTTGATTTCTGACATTAGATCGGAAGAGCACACGTCTGAACTCCAGTCACAGCGATAGATCTCGTATGCCGTCTTCTGCTTGACAAAAAAAACCTTCCTGCGGCCCACGGCCCCCCAATCCCTCCCCCCCCACATGCCGCAATGTCCCCCTATCCCTCTCTGCGTCCCACCTGTATCCTCCCCACCATGCACACATCCCTCTGTGACTTGCTGTCCCACTTCCCTTC
+
AABBBFFFFFFFGGFGGGGGGGCFGCEGFHHHFFGFGFGGDFFGHHGGGGGHHGHHHGHHHGDHHHHGHHHHHHHHH?EGEEFGGFHFFFHBFGGGGFGEGGGGGH03?FGHHEEF//22??3@2///<>/?//--<<-@-</</<0/....:;--..9000;;9-.///9/.;-.9//;/:.9///-9-9./;..//////9B/......99////..///9/9.//;//9//9;///9//.;///.9/.
@M05620:45:000000000-G6HP7:1:1101:5574:6195 1:N:0:139
AATCCTGACCCTGAAGTACCCCGGCTTGATTTCTGACATTAGATCGGAAGAGCACACGTCTGAACTCCAGTCACAGCGATAGATCTCGTATGCCGTCTTCTGCTTGAAAAAAAAAAAAAAAAAAAAAGAGATCTTTCTTTGTCTTTGGTCCTATTGACCTTTACCCTACCTGTTTTCACTCAATCCTGCCTCTGCAGTCATTCGTATGTAGCCGCCTTGCTTCTTCACCACTCCTCACTACACACCTGCCC
+
3>>ABFFFFFFFGGGGGGGGGGGGGGGGHHHGHHHHHHHHHHHHHHGGGGHHHHHHHGHHHGHHHHHHHHHHHHHHHGGHGGHHFGHHGGHHHHGGGHGHHHHHHHHHGHGFGFGC<///-------..//00:;G00000009000/.0000000000900000/0/.900;;0/00000:000/900.000000000;00:0////00000.9;9.000000090000.0//0;0;00B0/0..//9..
@M05620:45:000000000-G6HP7:1:1101:19467:6307 1:N:0:139
CATCCTGACCCTGAAGTACCCCGGCTTGATTTCTGACATTAGATCGGAAGAGCACACGTCTGAACTCCAGTCACAGCGATAGATCTCGTATGCCGTCTTCTGCTTGAAAAAAAAAAAAAAGAGGGGCGAAAGAGTTGATGGAGCATTAAGAGCATGGATGAAATAATAGAGCCTGAGTAGAAAAAATAGTAAATGATTAATAAAATCGAGTTAGATATATGAAGACTTCATGTGTTGATTCTTAATCAGTG
+
BBBBBFFFFFFFGGGGGGGGGCG2EEEACHHFAGGHHHHFFGFGFHG2EEG1GEEGFGGGHGHGFDGHFHFFEFFFECGH1?3@B@FGFEGGGGGE@G1BGHBGHHFHFBF<EDG<//////0<.------.//<0;0000///.0000;00//00.00//09;000;0000././90000//..9./9////////9/9///////.../;////////////////////9/;9./;;/////9//;9/
@M05620:45:000000000-G6HP7:1:1101:22255:6341 1:N:0:139
CATCCTGACCCTGAAGTACCCCGGCTTGATTTCTGACATTAGATCGGAAGAGCACACGTCTGAACTCCAGTCACAGCGATAGATCTCGTATGCCGTCTTCTGCTTGAAAAAAAAAAAAAAAAAAAAAAAAAGACAATTAGCACTTTAGCAACAATTAAGTATATTACAAGTAGAGAAAGTCGAATAGAAGGGTGACCGAGTATGAATAAATAGTTAATGAGTGAACGGAGGACAGAGAGTGAAACAGTATT
+
CCCCCFFFFFFFGGGGGGGGGGGGGGGGHHHHHHHGHHHHHHHHHHGGGGHHHGHHHGHHHGGGHHHHHHHHGHHHHGGHGGGHGHHHGGHHHHGFGHGHHHHHHHHGHHHEEBCB><</>-----:----.9///0000/0009;00000...99//9/////////9/:////;/////.../.9///9....//---..////://////////;/////9//....-.././/9.///////9////
@M05620:45:000000000-G6HP7:1:1101:13279:6371 1:N:0:139
TACCTGTACTGGGGAAGCATTTGAATATCCCCCCATGGTGATGGGGACGGAGAACTGCTCCATAAACACAGGCAACGTGCCTAACTTTCCCGGGAAGATGAAGTCAAAGAGCGACCACAGCTCTCGGAGGTTATTTTGCATCGGTGAGCCAGACAGAATGATCCGATGAGGGGTGCGAAACTATTTGAGGAAAGGAAGCACCTTTTTATTAAATTTACCTTTTAGCAATCGCCATTCCTACCCTAAAGATC
+
CCCCCFFFFFFFGGGGGGGGGGHHHHHHHHHGGGGHHHHHHHHHHGGGGGGGGHHHHHHHHHHHHHHHHHHHGHHHGHHHHHHHHHHHHHHGGGGGGHHHHHHHHHHHHHHHGGGGGHHHHHHHHGGGGGEHHHHHHHHHHHGGGGGHHHHHHGHHHHHHHHHHHGGGHHHGGEEGGGGGGGGGGGGGGGFGGGGGGGGGGFFFFFFFFFFFFFFFFFFFFFFFFFFFFFFFFFFFFFFFFFFFFFFFFFF
@M05620:45:000000000-G6HP7:1:1101:7819:6373 1:N:0:139
CATCCTGACCCTGAAGTACCCCATTGAGCATGGCATCGTCACCAACTGGGACGACATGGAGAAGATCTGGCACCACACCTTCTACAACGAGCTGCGCGTGGCCCCGGAGGAGCACCCAGTGCTGCTGACCGAGGCCCCCCTGAACCCCAAGGCCAACAGAGAGAAGATGACTCAGGTGAGGCTCGGCCGACGCCCGTGCTCCTCCCGTCCTTTCCCCAGTCATTTTCTGCCCGGCTTGATTTCTGACATTA
+
DDDDDFFFFFFFGGGGGFGGGGGHHHHHHHHHHHHHHGHHHGHHHGHHHHHHGGGGGHHHHHHHHHHHHHHHHGHHHGGHHHHHHHHHGGGGGHHGGGGGGGHHGGGGGGGGHHHHGGHHHHHHHHHHHHGGGGGGGGGGGGHHHHGGGGHGHHGGGGGGGGGGGGGGGGGGGGGGGGGGGGGGFFFFFFFFFFFF:DFFFFFFFFFFFFFFFFFFFFFFFFFFFFFFHFFFFFFFFFFFFFFFFBFFFF0
@M05620:45:000000000-G6HP7:1:1101:13271:6391 1:N:0:139
TACCTGTACTGGGGAAGCATTTGAATATCCCCCCATGGTGATGGGGACGGAGAACTGCTCCATAAACACAGGCAACGTGCCTAACTTTCCCGGGAAGATGAAGTCAAAGAGCGACCACAGCTCTCGGAGGTTATTTTGCATCGGTGAGCCAGACAGAATGATCCGATGAGGGGTGCGAAACTATTTGAGGAAAGGAAGCACCTTTTTATTAAATTTACCTTTTAGCAATCGCCATTCCTACCCTAAAGATC
+
AAAAAFFFFFFFGCAEEGGGGGHFBGFHHHHGGGGHHHGHHHFHHGGGGGGGGHHHHHHHHHHHHHHHHHGHGHHHGHHHHHHGHHHHHHHGGGEEGHHHHHHFGHHHGFHHGGGGGHHHHHHHHGGGGGEHHHFHHHGHHHGGGGGHHHHHFGHHHGHHHHHHHGGGHHHGGECG@CAGGGGGGGGGGGFEFGGFFFFFGFFFFFFFFFFFFFFFFFFFFFFFFFFFFFFFFFFFFFFFFFFFFFBFFFF
@M05620:45:000000000-G6HP7:1:1101:7258:6420 1:N:0:139
TACCTGTACTGGGGAAGCGTGTAGCAATCGCCATTCCTACCCTAAAATCGGAAGAGCACACGTCTGAACCCAGTCACAGCGATAGATCTCGTATGCCGTCTTCTGCTTGAAAAAAAAAAAAAAAAAAGGACTATTAAAGAGCGCTTCTCATAGCGTGCCGTTATTTCAACACATTATCGAAACTACAGTTTGCTTAGTTACAAATAGCTAGTCGGCGCTAGACATCGTAAAAGACACAGCGATTATACCGT
+
CCCCCFFFFFFFGGGGGGGGGGHHHHHHHGGGGFHHHHHHHHHHHHHHFGGGGGHHHGHGHGHHHGFHHHGGHGHGHHHHGGHGGHHDGHHFGHHHHEEGHGHHHHHHHHHHHHGGGGG<>/><>--.././::000000//--:..0000000;....-..9.00000009.00;00..9.-0:;00000000000;000000000000000.------.000;0.9...00.///;..;;...0000.:
@M05620:45:000000000-G6HP7:1:1101:7275:6426 1:N:0:139
TACCTGTACTGGGGAAGCGTGTAGCAATCGCCATTCCTACCCTAAAATCGGAAGAGCACACGTCTGAACCCAGTCACAGCGATAGATCTCGTATGCCGTCTTCTGCTTGAAAAAAAAAAAACAAAAGTACATTAATTCTCTCTCATATATCCTACGAGATAATTCATAGTTATACACTCCTATACGTCAGTGACACTATTTCAAGATTATGCCATTTACAGTAGTGCATTCGTTACACTATAGGTGCATTA
+
ABBBBFFFFFFFGCEGCGFGGGGGHHHHH2FGGGHHHHHHHHHHHHHHHGFGGFHFHHHHHGHHHGHHHHGGHHHHHHHHGGHGGHHGHHGFEHHHHGGGHGHHHHHHHFHHHHGGGFC/////0?0111<111111111111111000000000.....0;0000000000000000/;00000.9...9000000/0000009000000000090000000/9//;//////..//////9/////;//
@M05620:45:000000000-G6HP7:1:1101:9129:6450 1:N:0:139
CATCCTGACCCTGAAGTACCCCATTGAGCATGGCATCGTCACCAACTGGGACGACATGGAGAAGATCTGGCACCACACCTTCTACAACGAGCTGCGCGTGGCCCCGGAGGAGCACCCAGTGCTGCTGACCGAGGCCCCCCTGAACCCCAAGGCCAACAGAGAGAAGATGACTCAGGTGAGGCTCGGCCGACGCCCGTGCTCCTCCCGTCCTTTCCCCAGTCATTTTCTGCCCGGCTTGATTTCTGACATTA
+
DDDDDFFFFFFFGGGGGGGGGGGHHHHHHHHHHHHHHGHHHGHHHGHHHHHHGGGGGHHHHHHHHHHHHHHHHGHHHGGHHHHHHHHHGGGGGHHGGGGGGGHHGGGGGGGGHHHHGGHHHHHHHHHHHHGGGGGGGGGGGGHHHHGGGGHGHHGGGGGGGGGGGGGGGGGGGGGGGGGGGGGGFFFFFFFFFFFFFFFFFFFFFFFFFFFFFFFFFFFFFFFFFFFHHFFFFFFFFFFFFFFFFEFFFF0
@M05620:45:000000000-G6HP7:1:1101:9370:6593 1:N:0:139
CATCCTGACCCTGAAGTACCCCATTGAGCATGGCATCGTCACCAACTGGGACGACATGGAGAAGATCTGGCACCACACCTTCTACAACGAGCTGCGCGTGGCCCCGGAGGAGCACCCAGTGCTGCTGACCGAGGCCCCCCTGAACCCCAAGGCCAACAGAGAGAAGATGACTCAGGTGAGGCTCGGCCGACGCCCGTGCTCCTCCCGTCCTTTCCCCAGTCATTTTCTGCCCGGCTTGATTTCTGACATTA
+
CCCCCFFFFFFFGGGGGGGGGGGHHHHHHHHHHHHHHGHHHGHHHGHHHHHHGGGGGHHHHHHHHHHHHHHHHGHHHGGHHHHHHHHHGGGGGHHGGGGGGGHHGGGGGGGGHHHHGGHHHHHHHHHHHHGGGGGGGGGGGGHHHHGGGGHGHHGGGGGGGGGGGGGGGGGGGGGGGGGGGGEGFFFFFFFFFFFFCFFFFFFFFFFADFFFFFFFFFFFFFFFFFFFFFFFFFFFAFEFFFFFFFFFFF0
@M05620:45:000000000-G6HP7:1:1101:6806:6634 1:N:0:139
AAACCAAGCAGAAGACATGAGGTCAGCTAGATCGGAAGAGCACACGTCTGAACTCCAGTCACAGCGATAGATCTCGTATGCCGTCTTCTGCTTGAAAAAAAAAAAAAATAGCACACACTATAAACATCTGTCCTTGCTATGTGTAAACCTATCTCTATCTTCTCCAACCCTATCTTCACTAACATATGCCTATTCAGTAGTTGTTTACTATGCGCAGCTCGTCGTCTCACAAACTCGATACTCACCTCCAC
+
BCCBCCCFBFFFGGGGGGGGGGFG4FGHHHHHHGGFGGHHGHHHGGHHHGGHHHHHHHHHHHHHGEEFEGHHDGHHFFHHHHEFE1FFGGEHHHFGHFHGEE/E>///02222220//0011111<11?11111>11=11<1111111///00000000=000000//.../:00000000://00;00000000;0000;000./00;000:..---9/.;.-:.:.;///..//../.-:///./....
@M05620:45:000000000-G6HP7:1:1101:5905:6727 1:N:0:139
TACCTGTACTGGGGAAGCGTGTAGCAATCGCCATTCCTACCCTAAAGATCGGAAGAGCACACGTCTGAACTCCAGTCACAGCGATAGATCTCGTATGCCGTCTTCTGCTTGAAAAAAAAAAAAAAAAAGAAAACGCTGAATCAATAAGTCAGACTGAATGAGCCACTAAGGCGAGCTCAATCATGTGAAGACAAGTAGAGCCTTATAAGCAAATGTAGCTGTAACTAATTGTCGTGATGAAATATTAAGAT
+
BCABCFFFFFFFGGGGGGGGGGHHHHHHHGGGGFHHHHHHHHHHHHHHHHHGGGGHHHHHHHGHHHGHHHHHHHHHHHHHHHGGHGGHHFGHHGGHHHHGFGHGHHHHHHHHHHHGGGGCG<</----.../</--.:.:;0:00000000009/:/000000/////////--;-.///;////:///;////.//////.////////;//://///9///9/://///;/...////9/////;////
@M05620:45:000000000-G6HP7:1:1101:20578:6759 1:N:0:139
CATCCTGACCCTGAAGTACCCCGGCTTGATTTCTGACATTAGATCGGAAGAGCACACGTCTGAACTCCAGTCACAGCGATAGATCTCGTATGCCGTCTTCTGCTTGAAAAAAAAAAAAAAAATACTGACATAGTCCCCCCTGAACCCCAAGGCCCACAGAGAGAAGATGCCTCAGGTACAGCTCGGCCGTCACCCTTTCTCCTCCCGTCCTCTCCCCAGCCATTTTCTTCCCATCTTACTTTCGACATTCT
+
DDDDDFFFFFFFGGGGGGGGGGGGGGGGHHHHHHHGHHHHHHHHHHGEGGHHHHHHHGHHHGHHHHHHHHHHHHHGHGGHGGGGHHHHGGHHHHGFGHGHHHHHHHHGHHHGGGG/<<//--01<111<00<0<=00<.-;.;0GC:.....;.99..:0//..:;00000;000/:000::;0.-..--:.::;.:0000:0BFFAE..:0;/BFD/....0::00:0:0:00;0;00;0:0:..9;000
@M05620:45:000000000-G6HP7:1:1101:20596:6769 1:N:0:139
CATCCTGACCCTGAAGTACCCCGGCTTGATTTCTGACATTAGATCGGCAGAGCACACGTCTGAACTCCAGTCGCAGCGATAGATCTCGTATGCCGTCTTCTGCTTGAAAAAAAAAAAAGCGGAGAGAGAGAGAGATCGATTGTCAAAGAGATCGGAGTAAGCAAAAAATATGAGATCATCACCGAGACACATAGGAAGAAGACCTAGGAGAACGGTGATCGCCGACACGCAGTAGTACACGTATACTACGG
+
CCBCCFFFFFFFGGGGGGGGGGGGGGGGHHHHHHHHHHHHGFCHHHG2AFFHHHHHGGHHHGHHHHHHGHHH1>EEGGGHDGHHFHGFGGHBHHE?EHGHGHHHHC0B?GHGGC/</<<0.-<--....<.....00...;.00000;///0:;..-./0000///.-.0000000:0;000;.---.9//////:/9.///////////../.....9/...-----.---.//::://../;:////.:
@M05620:45:000000000-G6HP7:1:1101:14417:6809 1:N:0:139
CATCCTGACCCTGAAGTACCCCATTGAGCATGGCATCGTCACCAACTGGGACGACATGGAGAAGATCTGGCACCACACCTTCTACAACGAGCTGCGCGTGGCCCCGGAGGAGCACCCAGTGCTGCTGACCGAGGCCCCCCTGAACCCCAAGGCCAACAGAGAGAAGATGACTCAGGTGAGGCTCGGCCGACGCCCGTGCTCCTCCCGTCCTTTCCCCAGTCATTTTCTGCCCGGCTTGATTTCTGACATTA
+
DDDDDFFFFFFFGGGGGGGGGGGHHHHHHHHHHHHHHGHHHGHHHGHHHHHHGGGGGHHHHHHHHHHHHHHHHGHHHGGHHHHHHHHHGGGGGHHGGGGGGGHHGGGGGGGGHHHHGGHHHHHHHHHHHHGGGGGGGGGGGGHHHHGGGGHGHHGGGGGGGGGGGGGGGGGGGGGGGGGGGGGGFFFFFFFFFFFFCDFFFFFFFFFADDFFFFFFFFFFFFFFFFFFFFFFFFFFFFFFFFFFFFFFFF0
@M05620:45:000000000-G6HP7:1:1101:17175:6818 1:N:0:139
TACCTGTACTGGGGAAGCAATCGCCATTCCTACCCTAAAGATCGGAAGAGCACACGTCTGAACTCCAGTCACAGCGATAGATCTCGTATGCCGTCTTCTGCTTGAAAAAAAAAAAAAAAATAAAAAATACTGAAAGAATAGTGTTGAATACAAAGCAAAGAAAATATCAGAGTGCTTTGTAGAAAAAAACTTAATAGTATTAGAGAACTATAGTAAAGTAGGAGAGAATTAAATGAGAGTCGAGATGTCAG
+
CCCDDFFFFFFFGGGGGGGGGGGGGGGHHHHHHHHHHHHHHHHHGGGGHHHHHHHGHHHGHGHHHHHHHHHHHHHGGHGGHHFHHHGGHHHHGEGHGHHHHHHHHHHHEGGEBB><</><0<1111-.00000000/.<000000:000000:0//0/0//.//000000:00000000000000/:--.00000000000000000000000000::0000;/...00000000000;00-.-9.00:0;
@M05620:45:000000000-G6HP7:1:1101:24876:6822 1:N:0:139
AAACCAGAAGACATGAGGTCAGCTAGATCGGAAGAGCACACGTCTGAACTCCAGTCACAGCGATAGATCTCGTATGCCGTCTTCTGCTTGAAAAAAAAAAAAAAAAAAGAAAAAAAAAGATAAAGAGGTTGAATATATAAAAAAAAACAAGTCAGAAATAAAACAAAAAAAAACAGTATAAAGACGATAGATAAAGACAGATAACACAACAGTAGGAAAGCAACTACTAACCTCACTACGACTCATCCGAC
+
DDCCCCCFFFFFGGGGGGGGGGHHGHHHHHGGGGHHHHHHHGHHHGHHHHHHHHHHHHHHHGGHGGGHDHHGFEHHHHGGGHGHHHHHHHHHHGHGGGGG><<//////<0000--<-..0:0000/.0///000000;000;---:.../00:00::000;00..:.9----../:0000:00/.-.9.0:00;00////000000....:;0;000/.:0/./000000:0/0.00/.....00:0.9:
@M05620:45:000000000-G6HP7:1:1101:14433:6822 1:N:0:139
CATCCTGACCCTGAAGTACCCCATTGAGCATGGCATCGTCACCAACTGGGACGACATGGAGAAGATCTGGCACCACACCTTCTACAACGAGCTGCGCGTGGCCCCGGAGGAGCACCCAGTGCTGCTGACCGAGGCCCCCCTGAACCCCAAGGCCAACAGAGAGAAGATGACTCAGGTGAGGCTCGGCCGACGCCCGTGCTCCTCCCGTCCTTTCCCCAGTCATTTTCTGCCCGGCTTGATTTCTGACATTA
+
CCCCCFFFFFFFFGGGGGGGGGGHHHHHHHHHHHHHHGHHGGHHHGHHHHGHGGGGGHHFHHHHHHHHHHHHHGGHHGGHHHHHHHGHGGGGGHHGGG>EEGHHGGGGGGGGHHHHGGG?GHGHHHHGHHGGGGGGGGGGGGHHHHGGGGHGHHGGGGGGGGGGGGGGGGGGGGGGGGGFGGGGFFFFFFFFFFFFBF?.FFFFFE?:DFDFFFFFFBFFFFFFFFFFFFFFD:DCFF;BFFFFEFFFFF/
@M05620:45:000000000-G6HP7:1:1101:16496:6849 1:N:0:139
TACCTGTACTGGGGAAGCAATCGCCATTCCTACCCTAAAGATCGGAAGAGCACACGTCTGAACTCCAGTCACAGCGATAGATCTCGTATGCCGTCTTCTGCTTGAAAAAAAAAAAAAACTTCATTTTACCCCTTACTACTTGTTTCCCACTCCCACTCACCTACCTATTTCCTTCCCTCTAGCACATACCTTCTCATCCTTCATGATCTCTTCGTTCCGCCGTTCTCTTCCCTCCCTCTTTCTCCCCCTTC
+
AABCCFFFFFFFGGGGGGGGGGGGGGGHHHHHHHHHHHHHHHHHGGG2FHHHHHHGHHHGGGHHHHHHHHHHHHHGGHGGHGHHHHFGHHHHGEFHGHHHHHHHHHHHFGGE<>/>>//111111111<10..011111111>0/0<D0<.//./<./:/:0/:::0;0<C0;00//0//00000/000/00/0:000000000000000000.//.:...--./.:////://;./://9/////..;./
@M05620:45:000000000-G6HP7:1:1101:12649:6854 1:N:0:139
CATCCTGACCCTGAAGTACCCCGGCTTGATTTCTGACATTAGATCGGAAGAGCACACGTCTGAACTCCAGTCACAGCGATAGATCTCGTATGCCGTCTTCTGCTTGAAAAAAAAAAAAAAAAAAAAAGAAAAAAAAAAAGAAAAAACGGAAGAAATAGAAAGAAAGAAGGAGGTGAAAACGTGATAGAAGTAAGACGAGAAATAACAGGGACAAGAAGACATAACTAAGAGTGGTGACGAACTAAAGACAT
+
DDDDDFFFFFFFGGGGGGGGGGGGGGGGHHHHHHHHHHHHHHHHHHGGGGHHHHHHHGHHHGHHHHHHHHHHFHHHGGGH>EFFBFHHGGHHHHGGGHGHHHHHHHHHGHHGGDGC<<>>--<<---..::/C-----9.../;.-.-.....//0000000/:/0/./.;....0000/-:../00000000000.--..00000:0.......///0//00000;00:0;0.0.00..--.00000/:0
@M05620:45:000000000-G6HP7:1:1101:26424:6928 1:N:0:139
CATCCTGACCCTGAAGTACCCCGGCTTGATTTCTGACATTAGATCGGAAGAGCACACGTCTGAACTCCAGTCACAGCGATAGATCTCGTATGCCGTCTTCTGCTTGAAAAAAAAAAAAAAAAAAGAAAAATAGGAGTACGAAAAAGCGAGAATCAAAAGAAAAAAAATGTTGTGGATACGGAACGAACAGTATGCTAATAAGTATATGCGGGACTTCCAGCTGACACTGGACCCGTAGAGATCCATTAATC
+
DDDCDFFFFFFFGGGGGGGGGGGGGGGGHHHHHHHHHHHHHHHHHHGGGGHHHHHHHGHHHGHHHHHHHHHHHHHHHGGHGGHHFHHHFGHHHHGGGHGHHHHHHHHHHHHGGGGC><//<->-.<./<..0000///0....-.....<-.000000/..//.---.0000:..0000....-...-</0000000<0000<00:<00.----.00000/000/0:00//.:.-<-<900000000000<
@M05620:45:000000000-G6HP7:1:1101:26411:6942 1:N:0:139
CATCCTGACCCTGAAGTACCCCGGCTTGATTTCTGACATTAGATCGGAAGAGCACACGTCTGAACTCCAGTCACAGCGATAGATCTCGTATGCCGTCTTCTGCTTGAAAAAAAAAAAAAAAAAGGAGCGAATAAAGAACAGAGAGACAAAAAATAGAAAAAAACAACAAAACTTACAAAACTACATGAAAGCATCAAAAATGAAACAAAAACATAGAATTACTGACAAAACTGAATTCATCAGAATAGCGA
+
BBBBBFDFFFFFEEG4FBGGGG?AEEEEHHHHHHHHHHHHHAFGH2EEE?HAGFHGHGHHHEHGHHHHHHHHHHHDHGCHGEHFFGGHGGHGHHGEEHGHHFHHHGHFFHHGGGCCB/</---../..----.0000.//////..///9.9-.00000/.--.....9...///////..////9/////////////.9//////;....9///;////9//////...////;9///;////9/;/--
@M05620:45:000000000-G6HP7:1:1101:20925:7016 1:N:0:139
CATCCTGACCCTGAAGTACCCCGGCTTGATTTCTGACATTAGATCGGAAGAGCACACGTCTGAACTCCAGTCACAGCGATAGATCTCGTATGCCGTCTTCTGCTTGAAAAAAAAACCAGTGCTGCTTACCGAGGCCCCCCTTAACCCCCAGGCCCACAAAGAGAAGATGACTCCGGTGCGGCCCGGCCCACGCCCGGTCTCCTCCCCTCCTTTCCCCCGGCCTTTTCTTCCCGTCTTGATTTCCGACCTTT
+
BBBBBFFFFFFFGGGGGGGGGGGC?EGGFFHHFFFDGBGFHDAFGE2ABEGFHHHHHGHHHGHGHHHFGHGHFGHEF@0F1?3BG4@??FHFFF@EEHGFHGHDDFBFFHHG/D@/??/22<>2@@F>CF////>FCGGD-./00<CE-<.:.C..C...///;//;B0;00;/.-;--;-9-9---;-..-;;D--9-./;/BFF.9AFB//;9F9D--;;.BBB////;B....9//9BB//9.--A/9
@M05620:45:000000000-G6HP7:1:1101:20920:7035 1:N:0:139
CATCCTGACCCTGAAGTACCCCGGCTTGATTTCTGACATTAGATCGGAAGAGCACACGTCTGAACTCCAGTCACAGCGATAGATCTCGTATGCCGTCTTCTGCTTGAAAAAAAAAAAAGTGCTGCAGACCGAGGCCCCCCTGAACCCCACGGCCACCAGAGAGAAGCTACCTCAGGTGAGGCTCGGCCGACGCCCGTGCTCCTCCCGTCCTTTCCCCCGTCATTTTCTGCCCGGCTTGATTTCTTACATTA
+
CCCCCFFFFFFFGGGGGGGGGGG2EEFGGHHHHFGFHHHHHHHHHGGAFFHFHHHHHGGHHGHGHHHGHHHHHHHGHGGHGGBGHFGFGGHHFHFEFHGGHHHHHHFGGFHCEGG@/>/11?11?0?1?/-CF?<.<-AD-.::GE?F..-9---.;:.;.:9E0C0000909B0/BBF9AE?.--::@-;B=B>;;.A.:00B/A:.;:AB:;BBB.-.;.999000:00:.;@DD-.:0;0;00;90B0
@M05620:45:000000000-G6HP7:1:1101:5162:7108 1:N:0:139
CATCCTGACCCTGAAGTACCCCATTGAGCATGGCATCGTCACCAACTGGGACGACATGGAGAAGATCTGGCACCACACCTTCTACAACGAGCTGCGCGTGGCCCCGGAGGAGCACCCAGTGCTGCTGACCGAGGCCCCCCTGAACCCCAAGGCCAACAGAGAGAAGATGACTCAGGTGAGGCTCGGCCGACGCCCGTGCTCCTCCCGTCCTTTCCCCAGTCATTTTCTGCCCGGCTTGATTTCTGACATTA
+
CCCCCFFFFFFFGGGGGGGGGGGHHHHHHHHHHHHHHGHHHGHHHGHHHHHHGGGGGHHHHHHHHHHHHHHHHGHHHGGHHHHHHHHHGGGGGHHGGGGGGGHHGGGGGGGGHGHHGGHHHHHHHHHHHHGGGGGGGGGGGGHHHHGGGGHGHHGGGGGGGGGGGGGGGGGGGGGGGGGGGGGGFFFFFFFFFFFFFFFFFFFFFFFFFFFFFFFFFFDFFFFFFFFFFFFFFFFFFFFFFFFFFFFFFF0
@M05620:45:000000000-G6HP7:1:1101:7806:7117 1:N:0:139
CATCCTGACCCTGAAGTACCCCATTGAGCATGGCATCGTCACCAACTGGGACGACATGGAGAAGATCTGGCACCACACCTTCTACAACGAGCTGCGCGTGGCCCCGGAGGAGCACCCAGTGCTGCTGACCGAGGCCCCCCTGAACCCCAAGGCCAACAGAGAGAAGATGACTCAGGTGAGGCTCGGCCGACGCCCGTGCTCCTCCCGTCCTTTCCCCAGTCATTTTCTGCCCGGCTTGATTTCTGACATTT
+
DDDDDFFFFFFFGGGGGGGGGGGHHHHHHHHHHHHHHGHHHGHHHGHHHHHHGGGGGHHHHHHHHHHHHHHHHGHHHGGHHHHHHHHHGGGGGHHGGGGGGGHHGGGGGGGGHHHHGGHHHHHHHHHHHHGGGGGGGGGGGGHHHHGGGGHGHHGGGGGGGGGGGGGGGGGGGGGGHGGGGGGGFFFFFFFFFFFFDFFFFFFFFFFFFFFFFFFFFFFFFFFHFFFFHFFFFFFFFFFFFFFFFFFFFF0
@M05620:45:000000000-G6HP7:1:1101:9908:7143 1:N:0:139
CATCCTGACCCTGAAGTACCCCGGCTTGATTTCTGACATTAGATCGGAAGAGCACACGTCTGAACTCCAGTCACAGCGATAGATCTCGTATGCCGTCTTCTGCTTGAAAAAAAAAAATATCTTGTTTGACATAGTGTCTTTTTGATAACATCTTTATTACATGATTTTTTCCTTCCTCAGGGAAAATAAAGTATACGTTTTAAAGCTTTATTCTTTAATCAAGGCTCTCACAGTCAGCTTTATAATAATTA
+
BBBBBFFFFFFFGGGGGGGGGGGFGGGGHHHHHHHHHHHHHHGHHHGGGGHHHHHGHGHHHGGHHHHGHGHHHHHHHGGHGGHHGFGHGGHGHHGFGHGHGHFHHHGHFHHFE@C@/02222@2@1001??1?1@1FF1@1?1<>1><F1<1=11>=1000=000==0=-<CC00/0;0//..:./C0<00C0;C0A:;9A000;09C0;CFFFFFB0C00;9C./.CF////;;/FFBF///9//9:///
@M05620:45:000000000-G6HP7:1:1101:18356:7176 1:N:0:139
CATCCTGACCCTGAAGTACCCCGGCTTGATTTCTGACATTAGATCGGAAGAGCACACGTCTGAACTCCAGTCACAGCGATAGATCTCGTATGCCGTCTTCTGCTTGAAAAAAAAAAAAGTGCTGCTGACCGAGGCCCCCCTGAACCCCAAGGCCAACAGAGAGAAGATGACTCAGGTGAGGCTCGGCCGACGCCCGTGCTCCTCCCGTCCTTTCCCCAGTCATTTTCTGCCCGGCTTGATTTCTGACATTA
+
CCCCCFFFFFFFGGGGGGGGGGG2ECFGHGHHGDFBHFHHHHHHHGDEFGHHGHHHHGHHHGHFHHHFHHGHHHHGHGGH?E3EGFHFFFHGFFE?EHGGHGHFDGCG3FGE/B///</1??1?D11FHH/-<<-EGC@C@EHFGEGGGG..ACEEEEFBBF9E9BFFBFF00;09;;;:FGEFAAA.=;CFABFC-ADAFFFFFFD;:AABFBFFFBDFF/;://9/;//;:@@D@FFBFEFFF//9FB/
@M05620:45:000000000-G6HP7:1:1101:12456:7179 1:N:0:139
CATCCTGACCCTGAAGTACCCCATTGAGCATGGCATCGTCACCAACTGGGACGACATGGAGAAGATCTGGCACCACACCTTCTACAACGAGCTGCGCGTGGCCCCGGAGGAGCACCCAGTGCTGCTGACCGAGGCCCCCCTGAACCCCAAGGCCAACAGAGAGAAGATGACTCAGGTGAGGCTCGGCCGACGCCCGTGCTCCTCCCGTCCTTTCCCCAGTCATTTTCTGCCCGGCTTGATTTCTGACATTA
+
DDDDDFFFFFFFGGGGGGGGGGFHHHHHHHHHHHHHHGHHHGHHHGHHHHHHGGGGGHHHHHHHHHHHHGHHHGHHHGGHHHHHHHGHGGGGGHHGGGGGGEHHGGGGGGGGHHHHGGHHHHHHHHHHHHGGGGGGGGGGGGGHHHGGFGHGHHGGGGGGGGGGFGGGGGGGGGGGHGGGGGGGFFFFFFFFFFFFCFFFFFFFFFFEFFAFFFFFFFFFFFFFFFFFFFFFDAFFCAAFFFFF0;BBFF0
@M05620:45:000000000-G6HP7:1:1101:12473:7186 1:N:0:139
CATCCTGACCCTGAAGTACCCCATTGAGCATGGCATCGTCACCAACTGGGACGACATGGAGAAGATCTGGCACCACACCTTCTACAACGAGCTGCGCGTGGCCCCGGAGGAGCACCCAGTGCTGCTGACCGAGGCCCCCCTGAACCCCAAGGCCAACAGAGAGAAGATGACTCAGGTGAGGCTCGGCCGACGCCCGTGCTCCTCCCGTCCTTTCCCCAGTCATTTTCTGCCCGGCTTGATTTCTGACATTA
+
CCCCCFFFFFFFGGGGGGGGGGGHHHHHHHHHHHHHHGHHHGHHHGHHGHHHGGGGGHHHHHHHHHHHHHHHHGHHHGGHHHHHHHHHGGGGGHHGGGEEGGHHGGGGGGGGHHHHGGHGHHHHHHHHHHGGGGGGGGGGGGHHHHGGGGHGHHGGGGGGGGGGGGGGGGGGGGGGGGGGGGGGFFFFFADFFFFF@DFFFFFFFFF9DDDFFFFFFEFFFFFFFFFFFFFF.CDFFFAFFFFFFBFFFF/
@M05620:45:000000000-G6HP7:1:1101:12452:7201 1:N:0:139
CATCCTGACCCTGAAGTACCCCATTGAGCATGGCATCGTCACCAACTGGGACGACATGGAGAAGATCTGGCACCACACCTTCTACAACGAGCTGCGCGTGGCCCCGGAGGAGCACCCAGTGCTGCTGACCGAGGCCCCCCTGAACCCCAAGGCCAACAGAGAGAAGATGACTCAGGTGAGGCTCGGCCGACGCCCGTGCTCCTCCCGTCCTTTCCCCAGTCATTTTCTGCCCGGCTTGATTTCTGACATTT
+
CCCCCFFFFFFFGGGGGGGGGGGHHHHHHHHHHHHHHGHHHGHHHGHHHHHFGGGGGHHHHHHHHHHHHHHHHGHHGGGHHHHHHHHHGGGGGHHGGGGGGGHHGGGGGGGGHHHHGGHHHHHHHHHHHHGGGGGGGGGGGGHHHHGGGGHGHHGGGGGGGGGGFGFGGGGGGGGGGGGGGGGGFFFFFFFFFFFFFFFFFFFFFFFAFFFFFFFFFFBFFFFFFFFFFFFFDFFFFFAFFFFFFEFFFF/
@M05620:45:000000000-G6HP7:1:1101:4709:7276 1:N:0:139
CATCCTGACCCTGAAGTACCCCGGCTTGATTTCTGACATTAGATCGGAAGAGCACACGTCTGAACTCCAGTCACAGCGATAGATCTCGTATGCCGTCTTCTGCTTGAAAAAAAAAACTCTAATGCTTTACAAGGCCTCCTGAAACCCCAACACCTACGTCATGCATTTTCCCTTTCTCAGGCTCGGCCATCCCACTTTTCCATCCTTTTCTTTTTTACTTCCATCTCACCCCCCCTGCATTACACAAATGT
+
BBBBADDDFFFFGGGGGGGGGGEE?EGE2FGFGDGGFFGDD55FGHGEAEAGHHHHHGHFHGHGHGHHFHAGFHFFG00BE1@FFBHAFEH3@FGGGHGFHHBGHHECGFHGGGGC/2<222@>2>2222111//<1<?0?B1>G0.>......///...<.000<0<;00::0:0CGF0/;..--.9:/9..0..000000;0.000:;0CB90-.:F////;:;//9..9-;--...9/////;..//9
@M05620:45:000000000-G6HP7:1:1101:21385:7281 1:N:0:139
TACCTGTACTGGGGAAGCGTGTAGCAATCGCCATTCCTACCCTAAAGATCGGAAGAGCACACGTCTGAACTCCAGTCACAGCGATAGATCTCGTATGCCGTCTTCTGCTTGAAAAAAAAAAAAAGAAAAAAATAAAAAGTGAAACTCTATCTGTGTGGGTGATATGCAGTTAACAATACGTATAGAATTATCGTACGAGCTCAAGACTGGCCTGGTATACGCATTGGTGATAGTGAAGGTCAAGCGTAAGG
+
CCCCCFFFFFFFGGGGGGGGGGHHHHHHHGGGGGHHHHHHHHHHHHHFGGHGGGGHHHHHHHGHHHGHHHHHHHHHHHHHHHGFHGGHHHHHHGGHHHHGGGHGHHHGHHHHHHHHGGGGD@>>//<>00-<.<0<00.<000<000:000;0000.....:0000;0000000000;09;00000000;00./.::..-.00;00;00...9.:00000.....;00.0000000000000000.:...0
@M05620:45:000000000-G6HP7:1:1101:15199:7285 1:N:0:139
TACCTGTACTGGGGAAGCATTTGAATATCCCCCCATGGTGATGGGGACGGAGAACTGCTCCATAAACACAGGCAACGTGCCTAACTTTCCCGGGAAGATGAAGTCAAAGAGCGACCACAGCTCTCGGAGGTTATTTTGCATCGGTGAGCCAGACAGAATGATCCGATGAGGGGTGCGAAACTATTTGAGGAAAGGAAGCACCTTTTTATTAAATTTACCTTTTAGCAATCGCCATTCCTACCCTAAAGATC
+
DDDCDFFFFFFFGGGGGGGGGGHHHHHHHHHGGGGHHHGHHHHHHGGGGGGGGHHHHHHHHHHHHHHHHHHHGHHHGHHHHHHHHHHHHHHGGGGGGHHHHHHHHHHHHHHHGGGGGHHHHHHHHGGGGGGHHHHHHHHGHHGGGGGHHHHHHGHHGHHHHHHHHGGGHHHGGGFGGGGGGGGHHGGGGFGGGGGGGGGGGFFFFFFFFHHFFFFFHFFFFFFFFFFFFFFFFFFFFFFHFFFFFFFFFFF
@M05620:45:000000000-G6HP7:1:1101:8497:7288 1:N:0:139
TACCTGTACTGGGGAAGCGTGTAGCAATCGCCATTCCTACCCTAAAGATCGGAAGAGCACACGTCTGAACTCCAGTCACAGCGATAGATCTCGTATGCCGTCTTCTGCTTGAAAAAAAAAAAAAAATAAAAGCGAAAGACATCGTGTGTATAAGTAAGAATAAAAAAAGATAAGTGTATAATAGAGTATATGCTATGAGAAAGCGAGATGATCGGTGAGACGGGAGTGAGATGGTAGTGTGTTGAGAATCA
+
AABBBFFFFFFFGGGGEGGGGEGFHHHHHFGGGGHHHHHHGHHHHHHHHHGGGGCHHHFGHGGHHHGFFHHHHHHHHHHHHHGGHGGHHGHHHGGHHHHGFGHGHHHHHHHHHGHHGGGCB///<-0111110..-<.///00...:..000:0;00000000000--:.0000000000000000000000////////////..--.//9/.....;//..-.-..//////://////././;.////
@M05620:45:000000000-G6HP7:1:1101:5652:7295 1:N:0:139
TACCTGTACTGGGGAAGCAATCGCCATTCCTACCCTAAAGATCGGAAGAGCACACGTCTGAACTCCAGTCACAGCGATAGATCTCGTATGCCGTCTTCTGCTTGAAAAAAAAAAAAACACAAATAAACATCTAAATTAGCAACCTTAGCCAAACCTACATTGCGCCCAACTTCATCGTATTACTCTCTACTACACCATGACCATACAGAACATCGTCTCGTCACTATCTCTTAACACTCAGGTACTACACT
+
CCCCCFFFFFFFGGFGGGGGGGGGGGGHHHHHHHHHHHHHHHHHGGGGGHHHHHHGHHHGHHHHHHHHHHHHHHHGGHGGHHHHHHGGHHHHGGGHGHHHHHHHHHHGHGEFD<>/<?/0??=1111111111111<11011000100000<<.</0/00000.-.-:;./000000../00000000000000//.00:09000/0000//00..9.//..:900;00000000000;;0/9000000/0
@M05620:45:000000000-G6HP7:1:1101:15200:7303 1:N:0:139
TACCTGTACTGGGGAAGCATTTGAATATCCCCCCATGGTGATGGGGACGGAGAACTGCTCCATAAACACAGGCAACGTGCCTAACTTTCCCGGGAAGATGAAGTCAAAGAGCGACCACAGCTCTCGGAGGTTATTTTGCATCGGTGAGCCAGACAGAATGATCCGATGAGGGGTGCGAAACTATTTGAGGAAAGGAAGCACCTTTTTATTAAATTTACCTTTTAGCAATCGCCATTCCTACCCTAAAGATC
+
>AAABFFFFFFFGGGGGGGGGGHGHHHHHHHGGGGHHHHHHHHHHGFGGGGGGHHHHHHHHHHHHHHHHHHHGHHHGHHHHHHHHHHHHHHGGGGGGGHHHHHHHHHHHHHHGGGGCHHHHHHHHGGGGGDHGHHHHHHHHHGGGGGHHHHHGGHHHHHHHHHHHGGGHHHGGFFGGD?DGGGGGGGGGGGFGGEGGGGGGFFFFFFFFFFFFFFFFFFFFFFFFFF/FFFFFFFFFFFFFFFFFFBFFFF
@M05620:45:000000000-G6HP7:1:1101:4752:7310 1:N:0:139
CATCCTGACCCTGAAGTACCCCGGCTTGATTTCTGACATTAGATCGGAAGAGCACACGTCTGAACTCCAGTCACAGCGATAGATCTCGTATGCCGTCTTCTGCTTGAAAAAAAAAAAAACAAAATTATACAGCTGGTCTAGTTGAATCAAGAAGTACATATACAGTTTAATGTGTATGAAGCCACCTACAGGTCCTGTATATAAGTGCACTTATATATCCTCGATTATTCAAGTCGACATTAATATGTAGC
+
BBBBBFFFFFFFGGGGGGGGGGE?EEGGFHHHGHBHFFHHHDFFHHFDGGHHHHHGHEHHGGGFHFHGHFGHHHHDHEEEEEHHHHHFGGHBFGEGEGFFE4?GHHHHHHHEEDGB>//?//?01111111<1>10<<11=11000000000//000000000;0:00000:0000;0;0;0.//.99//0/0/0:000000000;00000/00;0000000..//.//////9/..-..;///9///9//
@M05620:45:000000000-G6HP7:1:1101:16961:7418 1:N:0:139
ATCTCTATCTCCTAAAAAGGAAGAAAGGGGAGGGAAGATCGGAAGAGCACACGTCTGAACTCCAGTCACAGCGATAGATCTCGTATGCCGTCTTCTGCTTGAAAAAAAAAAACCAAGCAGTCAGCTTGAGGGCTTTCCTTGTGTAACCCACGATAAACCTGTACGAATCACTTTCTAACTAAGTCCTCCTGAGTCATTCATGACTTTTTATCCTCCCTGCTTCTTCTCCCAGACTCTCTACTCTCATGCCC
+
BBBBBFFFFFFFGGGGGGEEFGHCBGHHGGGGGGFHGHHHHGGGGHHGHHHHGGHHGHFHHHHHHHHGHHHHGGHGGHHFHHHGGHHGHGGGHGHHHHHHHFFHHHGGF@/<??//0/00??111?1<010.<<>GB1><F11<=D0<...<-..;:0C/.000...:.0/0;90000;;00/0;9C0/9/09;;;0C90;00/009;0.0/;//9.9/.9//////9/;.;.;/;/;9/;///;//////
@M05620:45:000000000-G6HP7:1:1101:24155:7451 1:N:0:139
CATCCTGACCCTGAAGTACCCCGGCTTGATTTCTGACATTAGATCGGAAGAGCACACGTCTGAACTCCAGTCACAGCGATAGATCTCGTATGCCGTCTTCTGCTTGAAAAAAAAAAAAAAAAAAGAAACAATGCAAAAAACAATTACCTCATATTATAAACGACAGAAAAATGAACTTTAAACACGAGCTAAGCTGAAAAGTTCCCAACCAGCGGAGCACCTCTCGCTGCACTTCACTGAAGTCATGCATT
+
CCCDEFFFFFFFGGGGGGGGGGGGGGGGHHHHHHHHHHHHHHHHHHGGGGHHHHHHHGHHHGHHHHHHHHHHHHHHHGGHGGHHGHHHFGHHHHGFGHGHHHHHHHHHHHHGGGGD>>/<>>>@.<<//<.000111/.-...0<11110011111111<0.9---/:0/..01:11<<11:01..---.010/100001/<1B100/...9.-----...<.0/...../0000101100<111<1101:
@M05620:45:000000000-G6HP7:1:1101:9975:7539 1:N:0:139
CATCCTGACCCTGAAGTACCCCGGCTTGATTTCTGACATTAGATCGGAAGAGCACACGTCTGAACTCCAGTCACAGCGATAGATCTCGTATGCCGTCTTCTGCTTGAAAAAAAAAAAAAACCAATAATTCACACTTAATCAAAGTCTAAAGGAAAACTTTAAAACGAGAAAACATGAGTAGAAGAATGTATTACGTGAAGAAGATCACCAAGACACACGCGACGCAATGGCCTTGTGCGTGTGTTTGCGCA
+
DDDDDFFFFFFFGGGGGGGGGGGGGGGGHHHHHHHHHHHHHHHHHHGGGGHHHHHHHGHHHGHHHHHHHHHHHHHHHGGHGGHHHHHHGGHHHHGGGHGHHHHHHHFHHHHGGGCC><>///..111=11>1<10<11000<0<=0000<00/////0000:000-....0//.0000;000000/00000999.//..00//00;0/:0...////.---------.00/9000000......///0---
@M05620:45:000000000-G6HP7:1:1101:5878:7585 1:N:0:139
TACCTGTACTGGGGAAGCATTTGAATATCCCCCCATGGTGATGGGGACGGAGAACTGCTCCATAAACACAGGCAACGTGCCTAACTTTCCCGGGAAGATGAAGTCAAAGAGCGACCACAGCTCTCGGAGGTTATTTTGCATCGGTGAGCCAGACAGAATGATCCGATGAGGGGTGCGAAACTATTTGAGGAAAGGAAGCACCTTTTTATTAAATTTACCTTTTAGCAATCGCCATTCCTACCCTAAAGATC
+
ABAAAFFFFFFFGGGGGGGGGGHHHHHGHGFFEEGHHHFBFGGFGGAEGGFEEFHFHFHGHGHFHGHGHHHGGHHHGHGHHHFHHHHGHGHEGGFGGHHHHHHGHHHHHHHHGGGGGHGHEHHHHEGEDFCHHHHHHHHHHHGGGGGFFGHHGGHH<GHHGHFHHGGGHHHGGCFFG?AGGGFGGGFBEB9;FFABFGEFGFFBBFFE/FFEFFFFFFFFFFFFFFFFFFFFFDEFFFFFF9AFFFBFFFB
@M05620:45:000000000-G6HP7:1:1101:23491:7646 1:N:0:139
TACCTGTACTGGGGAAGCGTGTAGCAATCGCCATTCCTACCCTAAAGATCGGAAGAGCACACGTCTGAACTCCAGTCACAGCGATAGATCTCGTATGCCGTCTTCTGCTTGAAAAAAAAAAAAAAAAAAATGAAAATGAAAATAAATACGATAATATTTAAGTAAATGAATAAAGCTACACAATACAACACACCACAGTATTACCTTGATGACTTTACATAATAGAAATGTAGACTGTAAGACGAGACAAC
+
CDCCDFFFFFFFGGGGGGGGGGHHHHHHHGGGGGHHHHBHHHHHHHHHHHHGGGGHHHHHHHGHHHGHHHHHHHHHHHHHHHGGHGGHHHHHHGGHHHHGGGHGHHHHHHHHHHHHGGGGG<</<-<---.0000000;000000000<:.9.900000:000000000000;000000:C0.000000...:.....0000000000000000000:0;0000000000000:000000000.--..//.
@M05620:45:000000000-G6HP7:1:1101:6475:7669 1:N:0:139
CATCCTACCCTGAAGTACCCCATTGAGCATGGCATCGTCACCAACTGGGACGACATGGAGAAGATCTGGCACCACACCTTCTACAACGAGCTGCGCGTGGCCCCGGAGGAGCACCCAGTGCTGCTGACCGAGGCCCCCCTGAACCCCAAGGCCAACAGAGAGAAGATGACTCAGGTGAGGCTCGGCCGACGCCCGTGCTCCTCCCGTCCTTTCCCCAGTCATTTTCTGCCCGGCTTGATTTCTGACATTAG
+
BBBBAFFFFFFFGGGGGGGGGGHHHGHHHHHHHHHHGHHHGHHGGHHHHGHGGGGGHFGGGHGGHHHHHHHHGGHHGGHHHHHHHHHGGGGGHHGGGGGGGHHGFGGGGGGHHHGGGHHHHHGHHGHHHGGGGFGGGGGGG/CGHGG?AEGHHGGGGGFGFFAFGBFGGGGGGFG;FFCGGGGFFEFFAF;;9B=-A.EFFFFFFDFDFABB/BFF.D9BB9FFFFFFBBA.>9B@D.BFFFFF;/9;B//
@M05620:45:000000000-G6HP7:1:1101:6487:7685 1:N:0:139
CATCCTACCCTGAAGTACCCCATTGAGCATGGCATCGTCACCAACTGGGACGACATGGAGAAGATCTGGCACCACACCTTCTACAACGAGCTGCGCGTGGCCCCGGAGGAGCACCCAGTGCTGCTGACCGAGGCCCCCCTGAACCCCAAGGCCAACAGAGAGAAGATGACTCAGGTGAGGCTCGGCCGACGCCCGTGCTCCTCCCGTCCTTTCCCCAGTCATTTTCTGCCCGGCTTGATTTCTGACATTAG
+
DDDDDFFFFFFFGGGGGGGGGGHHHHHHHHHHHHHHGHHHGHHHGHHHHHHGGGGGHHHHHHHHHHHHHHHHGHHHGGHHHHHHHHHEGGGGHHGGGGGGGHHGGGGGGGGHHHHGGHHHHHHHHFHHHGGGGGGGGGGGG:GHHGGDGHGHHGGGGGGGGGGGGGGGGGGGGGG<FGGGGGGFFFFFFFFFFFADFFFFFFFFFDEDDAFFFFFFFFFF0BFFFFFFFFFFFAFFFFFFFFFFBFFFFF:
@M05620:45:000000000-G6HP7:1:1101:8383:7717 1:N:0:139
TACCTGTACTGGGGAAGCATTTGAATATCCCCCCATGGTGATGGGGACGGAGAACTGCTCCATAAACACAGGCAACGTGCCTAACTTTCCCGGGAAGATGAAGTCAAAGAGCGACCACAGCTCTCGGAGGTTATTTTGCATCGGTGAGCCAGACAGAATGATCCGATGAGGGGTGCGAAACTATTTGAGGAAAGGAAGCACCTTTTTATTAAATTTACCTTTTAGCAATCGCCATTCCTACCCTAAGATCG
+
CCCCCFFFFFFFGGGGGGGGGGHHHHHHHHHGGGGHHHGHHHHHGGGGGGGGGHHHHHHHHHHHHHHHHHHHGHHHGHHHHHHHHHHHHHHGGGGGGHHHHHHHHHHHHHHHGGGGGHHHHHHHHGGGGGGHHHHHHHHHHHGGGGGHHHGHHGHHHHHHHHHHHGGGHHHGGEFGGGGGGGGGGGGGGGFGGGGGGGGGGFFFFFFFFFFFEFFFFFFFFFFFFFFFFFEFFFFFFFFFFFFFFFFFFFA
@M05620:45:000000000-G6HP7:1:1101:8301:7724 1:N:0:139
AAACCAAGCAGAAGACATGAGGTCAGCTAGATCGGAAGAGCACACGTCTGAACTCCAGTCACAGCGATAGATCTCGTATGCCGTCTTCTGCTTGAAAAAAAAAAAACAACAATCAGGTAATTTGGTTTACAGCGTTTCTTTTTTAAAACAGATTTAGCCCATTAGTTTGTCCTTCCACAGGTCACATAACTGATACGATTTAAAGATTAATCCTTTACTAAAGAATCTCAAAGCAAGCTGTAGTGAAAGGA
+
CCCCCCCFCFFFGGGGGGGGGGHHFGHHHHHHHHGGGGHHHHHHHGHHHGHHHGHHHHHHGHHHHGGHGGHHHHHHGGHHHHGGGHGHHHHHHHFHHHHGGG@E/>///?F/2@22222222221//0=?111<?.->FFDG<-.00=D./<<0=<00</:/000:0<0::0000/0::..0;0090;;0C090;99...;;00C0000;000;00;00009;0;0;090000;0/;;09;;90/:90;9/
@M05620:45:000000000-G6HP7:1:1101:10973:7725 1:N:0:139
CATCCTGACCCTGAAGTACCCCGGCTTGATTTCTGACATTAGATCGGAAGAGCACACGTCTGAACTCCAGTCACAGCGATAGATCTCGTATGCCGTCTTCTGCTTGAAAAAAAAAAAAAAAAAGAAAGTAAAGAAAAAAGAAAAATCTAAGACGCAGGGAGAGAATAAGAACAGTCTCCGGCTACGAGAAGCTTAGGTGGTAGCGGGCAATCGAAGGAGGCAACATCTAAAGATGAGTGCTTAGGCTAGTG
+
CDDCDFFFFFFFGGGGGFGGGGGGGGGGHHHHHHHHHHHHHHGHHHGGGGHHHHHHHGHHHGHHHHHHHHHHGHHHHGGHGGHHFHHHGGHHHHGGGHGHHHHHHHHHFHHFFCGC>//<---.../000=00<.//<-...//..0000000.-----.<...000000<///00000.---9/...../0000:000..000-----.00<./........../0<00000000:00000000000.<0
@M05620:45:000000000-G6HP7:1:1101:8394:7734 1:N:0:139
TACCTGTACTGGGGAAGCATTTGAATATCCCCCCATGGTGATGGGGACGGAGAACTGCTCCATAAACACAGGCAACGTGCCTAACTTTCCCGGGAAGATGAAGTCAAAGAGCGACCACAGCTCTCGGAGGTTATTTTGCATCGGTGAGCCAGACAGAATGATCCGATGAGGGGTGCGAAACTATTTGAGGAAAGGAAGCACCTTTTTATTAAATTTACCTTTTAGCAATCGCCATTCCTACCCTAAGATCG
+
CCCCCFFFFFFFGGGGGGGGGGHHHHHHHHHGGGGHHHGHHHHHHGGGGGGGGHHHHHHHHHHHHHHHHHHHGHHHGHHHHHHHHHHHHHHGGGGGGGHHHGHHHHHHHGHHGGGGCHHHHHHHHGGGGGCGHHHHHHHHGHGGGGGHHHGHHGHHHHHHHHHHHGGGHGHCGDGGGGGGGGGGGGGGGF;FFGGGGGGFFFFFFFFFFFF9BFFFFFFFFFFFFFFFFFEFFDFFFFFFFFFFFFFFFFA
@M05620:45:000000000-G6HP7:1:1101:7003:7734 1:N:0:139
TACCTGTACTGGGGAAGCGTGTAGCAATCGCCATTCCTACCCTAAAGATCGGAAGAGCACACGTCTGAACTCCAGTCACAGCGATAGATCTCGTATGCCGTCTTCTGCTTGAAAAAAAAAAAAAAAAAAAAAAATATACCGCTACAATCTCTCGCAAGTTAAGAGTTAAATCGATATCACTGTAGATATTATATTGGTACCCTTGTTAGTCACTTTCCTACTCATCAGCATAAGTTGTTCTCGTTACCTAT
+
BBCCCFFFFFFFGGGGGGGGGGHHHHHHHFGGGFHHHHGHHHHHHHHGHHHGGGGGHHFHHHGHHHGHHHHHHHHHHHHHHHGGHGGGHHHHHGGHHHHGGGHGHHHHHHGHHHHHGGGGB></>-<---:---.0;00:9----00000C0B..-.-0000000:000000....-:0000000:000:0000000000:B;//0:0000000::0000:00000000000000000.:0:.....0000
@M05620:45:000000000-G6HP7:1:1101:26427:7762 1:N:0:139
TACCTGTACTGGGGAAGCAATCGCCATTCCTACCCTAAAGATCGGAAGAGCACACGTCTGAACTCCAGTCACAGCGATAGATCTCGTATGCCGTCTTCTGCTTGAAAAAAAAAAAAAAAAAAAAAAAAAGATGACCAGAAAAATTCTCAGGGAAAAACTATAACAACACAAACAAGTACAACTGGGAGGTCACATCACGGGTGTCGAAGGAGAAAGTGCGCGATTGGAGTGCATGCAACACGAGCCATCAG
+
CCBCCFFFFFFFGGGGGGGGGGGGGGGHHHHHHHHHHHHHHHHHGGGGHHHHHHHGHHHGGHHHHHHHHHHHHHHGGHGGHGGHHHGGHHHHGGGHGHHHGHHHHHHHGGGGGCC>///-<--<-----..000000../0/..0<0000/..../..000000<0...9...<./:00:<B0/:..<-9<0000000..-<--0.........00000--<--...0/0.0000000<...----/00<0
@M05620:45:000000000-G6HP7:1:1101:16350:7804 1:N:0:139
CATCCTGACCCTGAAGTACCCCGGCTTGATTTCTGACATTAGATCGGAAGAGCACACGTCTGAACTCCAGTCACAGCGATAGATCTCGTATGCCGTCTTCTGCTTGAAAAAAAAAAAAAAAAATTACCCACAGTCCTTTGATAGTTCTACCTCCCAAATATTTTCACTCATTCCTCTGTATCCTCCATGTTCATCTTCCCCTCCCCTCCCGTACCCCCCCCCCTCTGTTCGTCTGCCTCTCCTTCGCTTCT
+
CCCDDFFFFFFFGGGGGGGGGGGGGGGGHHHHHHHHHHHHHHHHHHGGGGHHHHHHHGHHHGHHHHHHHHHHHHHHHGGHGGHHGHHHGGHHHHGGGHGHHHHHHHHHHHHEEDGC<//<<>-.0<<D/0<..00000000000000000000:://.;:;00000000/000;00000000;00//;000;0000000///.::./.....-..0.-------./0000.....000:0;/000.....0
@M05620:45:000000000-G6HP7:1:1101:11897:7922 1:N:0:139
TACCTGTACTGGGGAAGCATTTGAATATCCCCCCATGGTGATGGGGACGGAGAACTGCTCCATAAACACAGGCAACGTGCCTAACTTTCCCGGGAAGATGAAGTCAAAGAGCGACCACAGCTCTCGGAGGTTATTTTGCATCGGTGAGCCAGACAGAATGATCCGATGAGGGGTGCGAAACTATTTGAGGAAAGGAAGCACCTTTTTATTAAATTTACCTTTTAGCAATCGCCATTCCTACCCTAAAGATC
+
CCCCCFFFFFFFGGGGGGGGGGGHHHHHHHHGGGGHHHGHGHHHHGGGGGGGGHHHHHHHHHHHHHHHHHHHGHHHGHHHHHHHHHHHHHHGGGGGGHHHHHHHHHHHHHHHGGGGGHHHHHHHHGGGGGGHHHHHHHHHHHGGGGGHHHHHHGHHHHHHHHHHHGGGHHHGGCDGGGGGGGGGGGGGGGFGGFGGGGGGGFFFFFFFFFFFFFFFFFFFFFFFFFFFFFFFFFFFFFFFFFFFFFFFFFF
@M05620:45:000000000-G6HP7:1:1101:22472:7984 1:N:0:139
CATCCTGACCTGAAGTACCCCATTGAGCATGGCATCGTCACCAACTGGGACGACATGGAGAAGATCTGGCACCACACCTTCTACAACGAGCTGCGCGTGGCCCCGGAGGAGCACCCAGTGCTGCTGACCGAGGCCCCCCTGAACCCCAAGGCCAACAGAGAGAAGATGACTCAGGTGAGGCTCGGCCGACGCCCGTGCTCCTCCCGTCCTTTCCCCAGTCATTTTCTGCCCGGCTTGATTTCTGACATTAG
+
ABBBBFFFFFFFGGGGGGGGGGHHHHHHHHHHHHHHGHHHGHHHGHHHHHHGGGGGHHHHHHHHHHHHHHHHGHHHGGHHHHHHHGHEGGGGHHGGGGGGGFHGGGGGGGGHHHHGGGHFHHHHHHHHHGGFGGGGGGGGEHHHHGGDGEGHHHGGGGGGGDGGGGGGFGFGGGGCBFFFGFFCFFFFAFFAFFC@FFEFFFFFED9AF.BF/FFFFABB;:FFFFFFFFEA-;DCC?B/BFFB/9/;FF/
@M05620:45:000000000-G6HP7:1:1101:16746:7985 1:N:0:139
CATCCTGACCCTGAAGTACCCCATTGAGCATGGCATCGTCACCAACTGGGACGACATGGAGAAGATCTGGCACCACACCTTCTACAACGAGCTGCGCGTGGCCCCGGAGGAGCACCCAGTGCTGCTGACCGAGGCCCCCCTGAACCCCAAGGCCAACAGAGAGAAGATGACTCAGGTGAGGCTCGGCCGACGCCCGTGCTCCTCCCGTCCTTTCCCCAGTCATTTTCTGCCCGGCTTGATTTCTGACATTA
+
CDDDDFFFFFFFGGGGGGGGGGGHHHHHHHHHHHHHHGHHHGHHHGHHHHHHGGGGGHHHHHHHHHHHHHHHHGHHHGGHHHHHHHHHGGGGGHHGGGGGGGHHGGGGGGGGHHHHGGHHHHHHHHHHHHGGGGGGGGGGGGHHHHGGGGHGHHGGGGGGGGGGGGGGGGGGGGGGHGGGGGGGFFFFFFFFFFFF@FFFFFFFFFFAFFFFFFFFFFFFFFFFFFFFFFFFFFFFFFFFFFFFFBFFFF0
@M05620:45:000000000-G6HP7:1:1101:22490:7989 1:N:0:139
CATCCTGACCTGAAGTACCCCATTGAGCATGGCATCGTCACCAACTGGGACGACATGGAGAAGATCTGGCACCACACCTTCTACAACGAGCTGCGCGTGGCCCCGGAGGAGCACCCAGTGCTGCTGACCGAGGCCCCCCTGAACCCCAAGGCCAACAGAGAGAAGATGACTCAGGTGAGGCTCGGCCGACGCCCGTGCTCCTCCCGTCCTTTCCCCAGTCATTTTCTGCCCGGCTTGATTTCTGACATTAG
+
CCCCCFFFFFFFGGGGGGGGGGHHHHHHHHHHHHHHGHHHGHHHGHHHHHHGGGGGHHHHHHHHHHHHHHHHGHHHGGHHHHHHHHHGGGGGHHGGGGGFGHHGGCGGGGGHHHHGGHHHHHHHHHHHHGGGGGGGGGGGGHHHHGG?FGGHHHGGGGFGGGGGGGGGGGGGGGGCFGGGGGGFFFFFFFAFFF=@DDEFFFFFFDADD.BFBFFFEABF0BFFFFF00BE?;;DADAFBBFFFFF0:B0;
@M05620:45:000000000-G6HP7:1:1101:10634:8026 1:N:0:139
TACCTGTACTGGGGAAGCGTTTGAATATCCCCCCATGGTGATGGGGACGGAGAACTGCTCCATAAACACAGGCAACGTGCCTAACTTTCCCGGGAAGATGAAGTCAAAGAGCGACCACAGCTCTCGGAGGTTATTTTGCATCGGTGAGTCAGACAGAATGATCCGATGAGGGGTGCGAAACTATTTGAGGAAAGGAAGCACCTTTTTATTAAATTTACCTTTTAGCAATCGCCATTCCTACCCTAAAGATC
+
DDDDDFFFFFFFGGGGGGGFGGGHHHHHHHHGGGGHHHGHHHHHHGGGGGGGGHHHHHHHHHHHHHHHHHHHGHHHGHHHHHHHHHHHHHHGGGGGGHHHHHHHHHHHHHHHGGGGGHHHHHHHHGGGGGEHHHHHHHHHHHGGGGGHGGHHHHHHHHHHHHHHHGGGHHHGGEDGGDFGGGGHHHHGGGFFGGGGGGFFFFFFFFFFFFFFFFFHHFFFFFFFFFFFFFFFFFFFFFHHFFFFFFFFFFF
@M05620:45:000000000-G6HP7:1:1101:10650:8037 1:N:0:139
TACCTGTACTGGGGAAGCGTTTGAATATCCCCCCATGGTGATGGGGACGGAGAACTGCTCCATAAACACAGGCAACGTGCCTAACTTTCCCGGGAAGATGAAGTCAAAGAGCGACCACAGCTCTCGGAGGTTATTTTGCATCGGTGAGTCAGACAGAATGATCCGATGAGGGGTGCGAAACTATTTGAGGAAAGGAAGCACCTTTTTATTAAATTTACCTTTTAGCAATCGCCATTCCTACCCTAAAGATC
+
BBBBBFFFFFFFGGGGGGGGGGGHHHHHHHHGGGGHHGHHHHHHHGGGGGGGGHHHGHHHHHHHHHHHHHHHGHHHGHHHHHHHHHHHHHHGGGGGGHHHHHHHHHHHHHHGGGGGGHHHHHHHBDGFFGGHHHHHHHHGHGGGGGEHDHHHHHHHFHHHGHFHEEDGHHHGGCDGFDCGGBFFGGGGGB0FGFGGGGFFFFFFFFFFFFFFFFFFFFFFFFFFBBFFFBAEFFAFBFFFFAFFFFFFFF;
@M05620:45:000000000-G6HP7:1:1101:15165:8067 1:N:0:139
TACCTGTACTGGGGAAGCATTTGAATATCCCCCCATGGTGATGGGGACGGAGAACTGCTCCATAAACACAGGCAACGTGCCTAACTTTCCCGGGAAGATGAAGTCAAAGAGCGACCACAGCTCTCGGAGGTTATTTTGCATCGGTGAGCCAGACAGAATGATCCGATGAGGGGTGCGAAACTATTTGAGGAAAGGAAGCACCTTTTTATTAAATTTACCTTTTAGCAATCGCCATTCCTACCCTAAAGATC
+
BBBBBFFFFFFFGGGGGGGGGGHHHHHHHHHGGGGHHHFGHHHHHGGGGGGGGHHHHHHHHHHHHHHHHHGHGHHHGHHHHHHHHHHHHHHGGGFGGHHHHHHHHHHHHHHFGGGGFHHHHHHHHGGGGGAHHHHHHHHHHHGGGGGHHHHHHGHHHHHHHHHHHFFGHHHGG:ADGACGGGGGGGGGFGFGGGGGGGGGGFFFFFFFFFFFFFFFFFFFFFFFFFFFFFFFFFFFFBFFFFFFFFFFFFF
@M05620:45:000000000-G6HP7:1:1101:15153:8083 1:N:0:139
TACCTGTACTGGGGAAGCATTTGAATATCCCCCCATGGTGATGGGGACGGAGAACTGCTCCATAAACACAGGCAACGTGCCTAACTTTCCCGGGAAGATGAAGTCAAAGAGCGACCACAGCTCTCGGAGGTTATTTTGCATCGGTGAGCCAGACAGAATGATCCGATGAGGGGTGCGAAACTATTTGAGGAAAGGAAGCACCTTTTTATTAAATTTACCTTTTAGCAATCGCCATTCCTACCCTAAAGATC
+
CDDCCFFFFFFFGGGGGGGGGGHHHHHHHHHGGGGHHHGHHHHHHGGGGGGGGHHHHHHHHHHHHHHHHHHHGHHHGHHHHHHHHHHHHHHGGGGGGHHHHHHHHHHHHHHHGGGGGHHHHHHHHGGGGGGHHHHHHHHHHHGGGGGHHHHHHGHHHHHHHHHHHGGGHHHGGFFGGGGGGGGGHHGGGFFFGGGGGGGGGFFFFFFFFFHFFFHFHFFFFFFFFFFFFFFFFFFFFFHHFFFFFFFFFFF
@M05620:45:000000000-G6HP7:1:1101:15138:8095 1:N:0:139
TACCTGTACTGGGGAAGCATTTGAATATCCCCCCATGGTGATGGGGACGGAGAACTGCTCCATAAACACAGGCAACGTGCCTAACTTTCCCGGGAAGATGAAGTCAAAGAGCGACCACAGCTCTCGGAGGTTATTTTGCATCGGTGAGCCAGACAGAATGATCCGATGAGGGGTGCGAAACTATTTGAGGAAAGGAAGCACCTTTTTATTAAATTTACCTTTTAGCAATCGCCATTCCTACCCTAAAGATC
+
BBBBBFFFFFFFGGGGGGGGGGHHHHHHHHHGGGGHHCFGHHHHHFGGGGGGGHHHHHHHHHHHHHHHHHHHGHHHGHGGHHHHHHHHHHHGGGEGGHHHHFGHGHFHHHHHGGGGCHHGGHHHHGGGGGGHHHHHHHHHHHGGEDGHHHHHHGHHHHHHHHHHGGGGHHHFGEDGADFGGGGGGGGGGGGGGGGGGGGGGFFFFFFFFFF/BFFFFFFFFFFFFFFFFFFFFFFFFFFFFFFFFFFFFFF
@M05620:45:000000000-G6HP7:1:1101:18639:8098 1:N:0:139
CATCCTGACCCTGAAGTACCCTGACTTGATTTCTGACATTAGATCGGAAGAGCACACGTCTGAACTCCAGTCACAGCGATAGATCTCGTATGCCGTCTTCTGCTTGAAAAAAAAAAAAGAGCTGCTGGCCGAGGCCCCCCTGAACCCCAAGGACAAAAGAGAGAAGATGAATCAGGTGAGGCTCGGCCGACGCCCGTGCTCCTCGCGTCCTTTCCCCCGTCATTGTCCGCCCGGGTGGCTTTGCGACCTGC
+
BBABBFFFFFFFGGGGGGGGGFC445FHHHHFF6F5GEH5GDGHHHGDAFHAGGHGHGFHHGHBFHHGFHHHHHGFHEGH?EFFHFDGFEFGBFE?EGGFFFHGGHAF3@F?/>E<<>?/<@1111<1<<<//<-.>-<-<.<0/<.;ADA..:/:/././/9:FC9000099;900/0:A...--.;-=9-99@--...///;.9--99.;;/9/9.-99..9/BB/9-.9@--;--.9;9//----...
@M05620:45:000000000-G6HP7:1:1101:5380:8105 1:N:0:139
TACCTGTACTGGGGAAGCATTTGAATATCCCCCCATGGTGATGGGGACGGAGAACTGCTCCATAAACACAGGCAACGTGCCTAACTTTCCCGGGAAGATGAAGTCAAAGAGCGACCACAGCTCTCGGAGGTTATTTTGCATCGGTGAGCCAGACAGAATGATCCGATGAGGGGTGCGAAACTATTTGAGGAAAGGAAGCACCTTTTTATTAAATTTACCTTTTAGCAATCGCCATTCCTACCCTAAAGATC
+
ABBBAFFFFFFFGEFGGGGGGGHHHHHHHHHGGGGHHHHHFHHHGGGGGGGGGHHHGHHHHHHHHGHHHHHHGHHH?HHHHHGGHHHHHHHFGGCGGGHHHHFHHGHHHHGHGGGGGHHHEHHHGAFCDGAHHHHHHHHGHHGGGGGHHHHHHGHHHHHHGHHGHCFFHHGGG;@EGD?FGGBFGGGGGGEFGGGGFFGFGFFFFFFFFFFEFFFFFFFFFFFFFFFBB;EEADFFFFFFFFFFFFFFFFF
@M05620:45:000000000-G6HP7:1:1101:5356:8110 1:N:0:139
TACCTGTACTGGGGAAGCATTTGAATATCCCCCCATGGTGATGGGGACGGAGAACTGCTCCATAAACACAGGCAACGTGCCTAACTTTCCCGGGAAGATGAAGTCAAAGAGCGACCACAGCTCTCGGAGGTTATTTTGCATCGGTGAGCCAGACAGAATGATCCGATGAGGGGTGCGAAACTATTTGAGGAAAGGAAGCACCTTTTTATTAAATTTACCTTTTAGCAATCGCCATTCCTACCCTAAAGATC
+
BCBBCFFFFFFFGGGGGGGGGGHGFGHHHHHGGGGHHHFGGHHHGGGGGGGGGHHHHHHHHHHHHHHHHHHHGEHFGHHHHHHHHHHHHHHGGGGGGHHHHHHHHHHHHHHHEDGGGHHHHHHHHDFCDGEHHHHHHHHFHHGGGGGHGGHHHGHGGGHHHHHHHEGGHHGGGCEGGDFFGGGGGGGFGGFFFGGBFFEFFFFFFFFFFFFFFFFFFFFFFFFFFFFFFBEFFFFFFFFFFFFFFFFFFFF
@M05620:45:000000000-G6HP7:1:1101:5372:8121 1:N:0:139
TACCTGTACTGGGGAAGCATTTGAATATCCCCCCATGGTGATGGGGACGGAGAACTGCTCCATAAACACAGGCAACGTGCCTAACTTTCCCGGGAAGATGAAGTCAAAGAGCGACCACAGCTCTCGGAGGTTATTTTGCATCGGTGAGCCAGACAGAATGATCCGATGAGGGGTGCGAAACTATTTGAGGAAAGGAAGCACCTTTTTATTAAATTTACCTTTTAGCAATCGCCATTCCTACCCTAAAGATC
+
CCCCCFFFFFFFGGGGGGGGGGHHHHHHHHHGGGGHHHGHHHHHHGGGGGGGGHHHHHHHHHHHHHHHHHHHGHHHGHHHHHHHHHHHHHHGGGGGGHHHHHHHHHHHHHHHGGGGGHHHHHHHHGGEGGEHHHHHHHHGHHGGGGGHHHHHHGHHHHHHHHHHHGGGHHHGGEGGGGGGGGGGGGGGGGFGGGGGGGGFGFF0BFFFFFFFFFFFFFFFFFFFFFFFFFFFFFFFFFFFFFFFFFFFFFF
@M05620:45:000000000-G6HP7:1:1101:21559:8125 1:N:0:139
TACCTGTACTGGGGAAGCATTTGAATATCCCCCCATGGTGATGGGGACGGAGAACTGCTCCATAAACACAGGCAACGTGCCTAACTTTCCCGGGAAGATGAAGTCAAAGAGCGACCACAGCTCTCGGAGGTTATTTTGCATCGGTGAGCCAGACAGAATGATCCGATGAGGGGTGCGAAACTATTTGAGGAAAGGAAGCACCTTTTTATTAAATTTACCTTTTAGCAATCGCCATTCCTACCCTAAAGATC
+
DDDDCFFFFFFFGGGGGGGGGGHHHHHHHHHGGGGHHHHHHHHHHGGGGGGGGHHHHHHHHHHHHHHHHHHHGHHHGHHHHHHHHHHHHHHGGGGGGHHHHHHHHHHHHHHHGGGGGHHHHHHHHGGGGGGHHHHHHHHHHHGGGGGHHHHHHGHHGHHHHHHHHGGGHHHGGEGGGGGGGGGHHHHGGGFGGGGGGGGGGFFFFFFFFHHFFFFHHFFFFFFHFFFBFFFFFFFFFFFHFFFFFFFFFFF
@M05620:45:000000000-G6HP7:1:1101:5357:8131 1:N:0:139
TACCTGTACTGGGGAAGCATTTGAATATCCCCCCATGGTGATGGGGACGGAGAACTGCTCCATAAACACAGGCAACGTGCCTAACTTTCCCGGGAAGATGAAGTCAAAGAGCGACCACAGCTCTCGGAGGTTATTTTGCATCGGTGAGCCAGACAGAATGATCCGATGAGGGGTGCGAAACTATTTGAGGAAAGGAAGCACCTTTTTATTAAATTTACCTTTTAGCAATCGCCATTCCTACCCTAAAGATC
+
BCCCCFFFFFFFGGGGGGGGGGHHHHHHHHHGGGGHHHHHHHHHHGGGGGGGGHHHHHHHHHHHHHHHHGHHGHHHGHHHHHHHHHHHHHHGGGGGGHHHGHHHHHHFGHHHGGGGGHHHHHHHHGFEGGEHGHHHHHHHHHGGGGGHHHHHCFHGGHHHHHHHHGGGHHFDGEDGGDDFGGGGGGGFEGBFBFGGGGGGGFFFFFFFFFFFFFFFFFFFFFFFFFF/FFFFFFFFFFFFFFFFFFBBFFB
@M05620:45:000000000-G6HP7:1:1101:5384:8133 1:N:0:139
TACCTGTACTGGGGAAGCATTTGAATATCCCCCCATGGTGATGGGGACGGAGAACTGCTCCATAAACACAGGCAACGTGCCTAACTTTCCCGGGAAGATGAAGTCAAAGAGCGACCACAGCTCTCGGAGGTTATTTTGCATCGGTGAGCCAGACAGAATGATCCGATGAGGGGTGCGAAACTATTTGAGGAAAGGAAGCACCTCTTTATTAAATTTACCTTTTAGCAATCGCCATTCCTACCCTAAAGATC
+
AABBBFFFFFFFGCFGGGGGGGGHHHHHHHHGGFGHHHHHHHHHHCGECGGFFGHHGHHHGFHFHHHHHHHHGHGHFHHHHHHHHHHHHHHGGGGCGHHHHHEHHHHHHGFGG?CGGHHEHHHHHGGGGGGFFHHHHGHEFHD.CDGHHHHHHGHHFGHHHHHGHGGGHHF.CG-ADDGGGGGGGGGGGFFGGGGBFFEFFFFFFFFFFFF/FFFFFFFFFFFFFFFBFF.EDFEFFFFFFFFFFF9BBFF
@M05620:45:000000000-G6HP7:1:1101:21574:8136 1:N:0:139
TACCTGTACTGGGGAAGCATTTGAATATCCCCCCATGGTGATGGGGACGGAGAACTGCTCCATAAACACAGGCAACGTGCCTAACTTTCCCGGGAAGATGAAGTCAAAGAGCGACCACAGCTCTCGGAGGTTATTTTGCATCGGTGAGCCAGACAGAATGATCCGATGAGGGGTGCGAAACTATTTGAGGAAAGGAAGCACCTTTTTATTAAATTTACCTTTTAGCAATCGCCATTCCTACCCTAAAGATC
+
BAABBFFFFFFFGGGGGGGGGGHDGHHHHHHGGGGHHHHHHHFHEEGGGGEGGHHHHHHHHHHBDFHHHGHHFHHHEHHHHHHHHHHHHHHGGGGGGHHHGHEBBFGFGGHHGGGG@HEHHHHHHDG?DFEHBGGHHHHGHHD?EGGGHHHGHGHHGHHHHHHHHDGGGGHGGCDGAD??FGGGGGGGEGBBFFFBFFEGGFFFFFFFFFFFFFFFFFFFFFFFFFFBFFAEFFFFFFFFFFFFFFFFFFB
@M05620:45:000000000-G6HP7:1:1101:21554:8144 1:N:0:139
TACCTGTACTGGGGAAGCATTTGAATATCCCCCCATGGTGATGGGGACGGAGAACTGCTCCATAAACACAGGCAACGTGCCTAACTTTCCCGGGAAGATGAAGTCAAAGAGCGACCACAGCTCTCGGAGGTTATTTTGCATCGGTGAGCCAGACAGAATGATCCGATGAGGGGTGCGAAACTATTTGAGGAAAGGAAGCACCTTTTTATTAAATTTACCTTTTAGCAATCGCCATTCCTACCCTAAAGATC
+
1AAAAFFFFFBCGCFFAGGAAADFGFGHHHFGGGGHGHHDGEFFECEGGGGEGHHGBFHHGHGHHGHFHF0FFHHHF///E@EFHFHHHHF/EGECGHHHHHFDGHHHHEFH?BCG/FGFHFHHHGGFG?CFEHF1FGHHHGF?.<<FGBGHHGGFHHHBHHGGGCGCHFF??CCGGEGG@BBFBFGGFGFFF?.9BAA9FFFF/FFFBBB//;FFFFBF/BFFB/;;BF-EBAAFFFFB9-AFFFFBFFB
@M05620:45:000000000-G6HP7:1:1101:7158:8144 1:N:0:139
TACCTGTACTGGGGAAGCGTGTAGCAATCGCCATTCCTACCCTAAAGATCGGAAGAGCACACGTCTGAACTCCAGTCACAGCGATAGATCTCGTATGCCGTCTTCTGCTTGAAAAAAAAAAATACTTACCCACGCCCCCCTGATCCCCAAGGCCCCCCGAGAGACGATTCCTCTGCTCCTGCTCCCCCGCCGCCCCTTCTCCCCCCGTCCTTTCCCCCGTCCTTTTCTCCCCTCCTTCATTCTCCCCCTTC
+
3AAAAFFFFFFFGGGGGGEAEAGGFHHFHACEGFHHHGFHHHHHHHHGHHHGGGEHHGEHFHCHHHFEFGHHHHHGHHHEHHGGEEDGHGHGHFGHHHHGEGFEHHHHHHFGHHHHGGC/</01111<?F<<//?.>>A--C/0=0CE/::.:.:--------./.-;.090;000;/99//9//.;9-;--;99-9..9;9/A.99AA9AB/;9/BA-9;AD/;:;B//FF9.;.////;BB//;;.9..
@M05620:45:000000000-G6HP7:1:1101:21196:8194 1:N:0:139
CATCCTGACCCTGAAGTACCCCGGCTTGATTTCTGACATTAGATCGGAAGAGCACACGTCTGAACTCCAGTCACAGCGATAGATCTCGTATGCCGTCTTCTGCTTGAAAAAAAAACACAGCTCTCGGAGGTTATTTTGCATCGGTGAGCCAGACAGAATGATCCGATGAGGGGTGCGAAACTATTTGAGGAAAGGAAGCACCTTTTTATTAAATTTACCTTTTAGCAATCGCCATTCCTACCCTAAAGATC
+
AA?AAFFFF>CFGCGFGGGDA1EEEGGGHDDEG2F2EFHHHHCHFHG/AEHHGHHBEAGHCE1GEDGHFCGFHFHFFEC>/EHFHHF0/B>FDDE?@FF>DF1G1FHH1GA/<C@/?<G<F1GFHGEAACACFHHHH<G1FGG.>>FHHHFAGGEC/CHGFDHHHCC.C0/:-;-;-9?@AFBFFGFF?BBBFGGGG?EGFEFBFFFFFFFF/BFF/BBFFFFF/BFBFF-AABFFFFFFFFFFF99BBFF
@M05620:45:000000000-G6HP7:1:1101:20294:8228 1:N:0:139
CATCCTGACCCTGAAGTACCCCGGCTTGATTTCTGACATTAGATCGGAAGAGCACACGTCTGAACTCCAGTCACAGCGATAGATCTCGTATGCCGTCTTCTGCTTGAAAAAAAAAAAACAAAAACAAACTTACTCTCACGTTGCTTCCCCCTCTCCCCCCCACCAAGACACTTACCCCCCCTCCTCTGCCATCTTCATCGCCACTCGATCGTCGACCCCCCCTTCACGTCCCACCCTCTCCACCCCCTCCC
+
CDDDDFFFFFFFGGGGGGGGGGGGGGGGHHHHHHHHHHHHHHHHHHG2FGHHHHHHHGHHHGHHHHHHHHHHHHHGHGGHGGGGHHHHGGHHGHGEFHGHHHHHHHHHHHHGGGGC/////?0/<?/0<11111=1<1>.00..000</<A-.////..---.:...:/;/0000;/.--:-.9//000:0:9000:900....0/../.-/:--9--.-;:-./00...:.0;;...///0/..---9..
@M05620:45:000000000-G6HP7:1:1101:27014:8274 1:N:0:139
CATCCTGACCCTGAAGTACCCCATTGAGCATGGCATCGTCACCAACTGGGACGACATGGAGAAGATCTGGCACCACACCTTCTACAACGAGCTGCGCGTGGCCCCGGAGGAGCACCCAGTGCTGCTGACCGAGGCCCCCCTGAACCCCAAGGCCAACAGAGAGAAGATGACTCAGGTGAGGCTCGGCCGACGCCCGTGCTCCTCCCGTCCTTTCCCCAGTCATTTTCTGCCCGGCTTGATTTCTGACATTA
+
CCCCCFFFFFFFGGGGGGGGGGGHHHHHHFHHHHHHHGHHHGHHHGHHHHHHGGGGGHHHHHHHHHHHHHHHHGHHHGGHHHHHHHHHGGGGGHHGGGGGGGHHGGGGGGGGHHHHGGHHHHHHHHHHHHGGGGGGGGGGGGHHHHGGGGHGHHGGGGGGGGGGGGGGGGGGGGGGGGFGGGGGFFFFFC=FFFFFFFFFFFFFFFFADDFFFFFFFFFFFBFFFFFFFFFFFFCCCC.BFFFFF;BFFF0
@M05620:45:000000000-G6HP7:1:1101:26994:8287 1:N:0:139
CATCCTGACCCTGAAGTACCCCATTGAGCATGGCATCGTCACCAACTGGGACGACATGGAGAAGATCTGGCACCACACCTTCTACAACGAGCTGCGCGTGGCCCCGGAGGAGCACCCAGTGCTGCTGACCGAGGCCCCCCTGAACCCCAAGGCCAACAGAGAGAAGATGACTCAGGTGAGGCTCGGCCGACGCCCGTGCTCCTCCCGTCCTTTCCCCAGTCATTTTCTGCCCGGCTTGATTTCTGACATTA
+
CCCCCFFFFFFFGGGGGEGGGGGHHHHHHHHHHHHHHGHHGGHHHGHHHHHHGGGGEGHHHGHGHGHHHHHHHGHHGGGHHHHHHHHHEGGGGHHGGGGGGGHHGGGGGGGGHHHHGGGFFGHGHHHHHHGGGGGGGGGGGGGHHHGGGGHGHHGGGGGGGGGGGFGGGGGGGGGGGGFFGGGGFFFFFA-BFFFD-;DFFFFFFFF;ADDFFFFFFFFFFFFFFFFFFFFFFDFFFFFFFFFFFBBFFF/
@M05620:45:000000000-G6HP7:1:1101:27012:8293 1:N:0:139
CATCCTGACCCTGAAGTACCCCATTGAGCATGGCATCGTCACCAACTGGGACGACATGGAGAAGATCTGGCACCACACCTTCTACAACGAGCTGCGCGTGGCCCCGGAGGAGCACCCAGTGCTGCTGACCGAGGCCCCCCTGAACCCCAAGGCCAACAGAGAGAAGATGACTCAGGTGAGGCTCGGCCGACGCCCGTGCTCCTCCCGTCCTTTCCCCAGTCATTTTCTGCCCGGCTTGATTTCTGACATTT
+
CCCCCFFFFFFFGGGGGGGGGGGHHFHHHHHHHHGHHGHHHGHHHGHHHHHHGGGGGHHHHHHHHHHHHHHHHGHHHGGHHHHHHHHHGGGGGHHGGGGGGGHHGGGGGGGGHHHHGGHHHHHHHHHHHHGGGGGGGGGGGGHHHHGGGGHGHHGGGGGGGGGGGGGGGGGGGGGGGGGGGGGGFFFFFFFFFFFFBDFFFFFFFFFFFFFFFFFFFFFFFFFFFFFFFFFFFFFFFA.FFFFFB/BFFF/
@M05620:45:000000000-G6HP7:1:1101:21714:8294 1:N:0:139
CATCCTGACCCTGAAGTACCCCGGCTTGATTTCTGACATTAGATCGGAAGAGCACACGTCTGAACTCCAGTCACAGCGATAGATCTCGTATGCCGTCTTCTGCTTGAAAAAAAAAAACATCTCTCTTAGTTTATTTTCCATCTTTTACCCACCCCTTTTGATCCTATTATCTTTGCTCAACTATTTTAGAAAATCAAGCACCTTTTTATTATCTTTCCCTCTTAGCCATCCCCCTTCCTCCCCTCCATATC
+
BB?AAFFFFCFFGGGGGGGGECGGGGGGHHHHHDHFHHHHHHGHHHGGGGHHHHHGHAHHFGFFGFHHHGGHHHHFHGGFFFHGHHFHFEFHGHGGGHGHFH?GGHHHDHHE>CC/>//<1>>??11?1?1<1?FFG111?111<111><<...-..000.=DG00=000<0<<0:0000:;/0;CG0/00:/0/;000/9C/0;0;=F0000;CF0909//;;00/00;9.9.;9BBF//9.;9..//;F
@M05620:45:000000000-G6HP7:1:1101:24406:8359 1:N:0:139
CATCCTGACCCTGAAGTACCCCGGCTTGATTTCTGACATTAGATCGGAAGAGCACACGTCTGAACTCCAGTCACAGCGATAGATCTCGTATGCCGTCTTCTGCTTGAAAAAAAAAACACTAATGCTAACCAAACCCCCCCTAAACCCCAAGCCCCACCGATCAAAAATTCCTCCGTTTACGCTCAACCTACTCCCCTCCTCATCCCCTCCTTTCCCCCTTCATTTTCTGCCCGGCTTGATTTCTCCCCTTA
+
DDDDDFFFFFFFGGGGGEGGGGGGGGGGHHHHHHHGHHHGHGHHHHGGGGHHHHHHHGHHHGHGHHHGGHGHHHHHHCEHGDBFGEGBFFHHGHEFGHGHHHHGHHGHHHHGGGGG/?0222@2222D?C1=///?C@DG?./00CEG?.:.;..::..---.000.:00099/..;/.0.;;9;0/.90:0;;..:.;9/00::A:/9./00;BF;9-.90;:00B009BA.-9--:.990B00;/::.0
@M05620:45:000000000-G6HP7:1:1101:27475:8400 1:N:0:139
TACCTGTACTGGGGAAGCAATCGCCATTCCTACCCTAAAGATCGGAAGAGCACACGTCTGAACTCCAGTCACAGCGATAGATCTCGTATGCCGTCTTCTGCTTGAAAAAAAAAAAAATAAAAAAACGACACTCATGACGAGGAAGTTTGGATAAGCAAAGCTACAGAAAATATAAGCCCACGGGGAGACATGAAGCAGCATGTAGTAAGACGAGGTCATGGTAAACGATGCATAGCAAGGACACGCAGTTC
+
ABBBCFFFFFFFGGGGGGGGGGGGGGGHHHHHHHHHHHHHHHHHGGGGHHHHHGHGFGHGHFHHHHHHHFHHHGHGGHGGHGFHHHGDHHHHGEGHGHHHHHHHHHHGHGGEDC/</011111/-.-.---0</0000..---/.0000.0000000/0//00000000/00000000...------../0000000//.00900000000.---./0900900009....;000;00/.../..---:00
@M05620:45:000000000-G6HP7:1:1101:12697:8441 1:N:0:139
TACCTGTACTGGGGAAGCAATCGCCATTCCTACCCTAAAGATCGGAAGAGCACACGTCTGAACTCCAGTCACAGCGATAGATCTCGTATGCCGTCTTCTGCTTGAAAAAAAAAACCACAACTTCGGAGGTTATTTTGCATCGGTGCGCCAGACAGAATTATCCGATGATTTGTGCGCCACTCTTTGCGTACAGGAAGCACCTTTTTATTAAATTTACCTTTTAGCCATCGCCATTCCTACCCTACAGCTCG
+
BBBBBFFFFFFFGGGGGGGFGCGGGGFHHHGHHHHHCFFHHHGHGGGEFHH3BBFEFGHEGGFGHHGFFHFHHGHC@HGDHGDFHHG??CHHGFGGFHHHHGHHGHHHGGCGCC</???/<2<FF//>/<?1?FGHGHGHH?.A?--AA.-<CG/G/C00:CGF.CC0000:;CG.-..;C/CFG;0;.:;.09./9AF9EFFFBF.;;9//;BF/;FFFFFF///9/F;:DAEFFFF/B.;BB.9//;B.
@M05620:45:000000000-G6HP7:1:1101:9596:8447 1:N:0:139
TACCTGTACTGGGGAAGCAATCGCCATTCCTACCCTAAAGATCGGAAGAGCACACGTCTGAACTCCAGTCACAGCGATAGATCTCGTATGCCGTCTTCTGCTTGAAAAAAAAAAAAAAAAAAAGAAACAAAGCGAAAAATGTCTTCGCCATTATGTGAAATAGTCAAAGATAAAAAAGTGGAGGAGATCATGTTCGGAAGGTTAGGATATTTGTAATGAACTGGAGTGTGTATTGGTACGACGCTTCATGA
+
BBBBBFFFFFFFGGGGGGFGFGEFGGAHHFFHFABEGGHHHEFFEEAA2FFGGGGEFGCFFHFHHGHF5GFHHFEEFEGGH4BFGG?EHFHHGE>GFHFHEGHFBFGF0E/<BBD<<<>-C-<...<//../:..---..000000.....0000000;0000000000/000000-.////..9..//////;/.-9...///..///////;//////;////././/.////////...--...////
@M05620:45:000000000-G6HP7:1:1101:5437:8462 1:N:0:139
CATCCTGACCCTGAAGTACCCCATTGAGCATGGCATCGTCACCAACTGGGACGACATGGAGAAGATCTGGCACCACACCTTCTACAACGAGCTGCGCGTGGCCCCGGAGGAGCACCCAGTGCTGCTGACCGAGGCCCCCCTGAACCCCAAGGCCAACAGAGAGAAGATGACTCAGGTGAGGCTCGGCCGACGCCCGTGCTCCTCCCGTCCTTTCCCCAGTCATTTTCTGCCCGGCTTGATTTCTGACATTT
+
DCDDDFFFFFFFGGGGGGGGGGGHHHHHHHHHHHHHHGHHHGHHHGHHHHHHGGGGGHHHHHHHHHHHHHHHHGHHHGGHHHHHHGHHGGGGGHHGGGGGGGHHGGGGGGGGHHHHGGHHHHHHHHHHHHGGGGGGGGGGGGHHHHGGGGHGHHGGGGGGGGGGGGGGGGGGGGGGGGGGGGGGFFFFFFFFFFFFBFFFFFFFFFFEFF?FFFFFFFFFFFFFFHFFFFFFFFFFFFFBFFFFF:BFFF0
@M05620:45:000000000-G6HP7:1:1101:27743:8485 1:N:0:139
TACCTGTACTGGGGAAGCAATCGCCATTCCTACCCTAAAGATCGGAAGAGCACACGTCTGAACTCCAGCACAGCGATAGATCTCGTATGCCGTCTTCTGCTTGAAAAAAAAAAAAAATAACAAAAATCAACCATGTGCGACTGTTCGTCCTAAATCGACCACCTTACATGACTCCATTCACTATACAGACATGTGTGCTGACGATTACGCATATATATCGTCTGTGACTGAACTAGTCTGCATGCAGTAGC
+
CCBCCFFFFFFFGGCEFGGGGGGGGGGHHHHHHHHHGHHGGHHHGGGGHHHHHHHGHHHGHHHHHHHHHGHHHHGEHGEGFBGHGFFHHHHGEFHGHHHHHHHFHHHHGGG/B><//011?1=?0.011100.111<1..--.<00.<...00000..---...00000000:0000000:00000000:/00;00.0000/.9...:.....000000./...:0000:00000000000000000:000
@M05620:45:000000000-G6HP7:1:1101:27726:8493 1:N:0:139
TACCTGTACTGGGGAAGCAATCGCCATTCCTACCCTAAAGATCGGAAGAGCACACGTCTGAACTCCAGCACAGCGATAGATATCGTATGCCGTCTTCTGCTTGAAAAAAAAAAAAAATAACAAAAGTGAGAGAAAATAATGCGTAATATTTCATTCAGACATATACTGTGAAATATGAAAAGCATAAAAGTCAGATACACAAAAGGTGTGAACGTTACAAACGACAAGAAGAACAAGTTAGAGTACTCTAT
+
>>AABFFFFFFFGECEAGGFGGFGGEDGHHHFGGHHFHFFFHHHGEFGHFHFHHHGFFGEFFHHHHFBGGFGGHGCHCEGB4BFFGFFGHHG>EGGHHHHGHFAFHHGGGG??<///0111110001<11<1<<101<1100<....000000000000/;:0000000000000000000/./0000900000000;0;0.../.0/0:00:.9...///...--9..////;/..////;/////////
@M05620:45:000000000-G6HP7:1:1101:25551:8494 1:N:0:139
TACCTGTACTGGGGAAGAGCACACGTCTGAACTCCAGTCACAGCGATAGATCTCGTATGCCGTCTTCTGCTTGAAAAAAAAAAAAGCACTCCATTCACACACTACCATCTCTTCTTCCTTATTTTACTTTACCACCACAAATCTAACCTACTGTCCACCTACACGCCACCAACGAATTCTCAGATCATCTATAATCACAATAATATAGAACACTGGTGAGACCACGTCAGATACCAACCACCAGCTCACCC
+
BBBCCFFFFFFFGGGGGGFGGGHHGFHFFFFHHHHHHHHHHHHHGGHGGHHFHFGFGHHHHGEEHGHHHHHHHFHGHHGGGGF///0?233?B4B4?34?//?2BB23B3?332>22>222@22222@@21111??CC</G1<11<1<11<11111110.////.-..<....:....000<000/000;000;000/0000900900009//00/9/0:90./..;...//;////.......;///:..
@M05620:45:000000000-G6HP7:1:1101:9629:8524 1:N:0:139
CATCCTGACCCTGAAGTACCCCATTGAGCATGGCATCGTCACCAACTGGGACGACATGGAGAAGATCTGGCACCACACCTTCTACAACGAGCTGCGCGTGGCCCCGGAGGAGCACCCAGTGCTGCTGACCGAGGCCCCCCTGAACCCCAAGGCCAACAGAGAGAAGATGACTCAGGTGAGGCTCGGCCGACGCCCGTGCTCCTCCCGTCCTTTCCCCAGTCATTTTCTGCCCGGCTTGATTTCTGACATTA
+
BBABBFFFFFFFGGGGGGGGGGGHHHGHFGHHHHHHHGHHHGHHHGHHHHHGGGGGGFHFHGHHGFHHHHHHHGHHHGCHHHFHHHHHGGEGGGFGGFECEGHHGGCGGGGGGHHHGGHHHFHHGHHHHHGGGGGGGGGGGGHHHHGGGGHGGHGGGGGGGGGGGGGGGFGGBFGGGGGGGGGGFFFFFFFFFFFF>ADFEFFFFFFEFFFFB:BFFFFBFFFFFFFFFFFFF-9@;@.FFFBBFBFFFF/
@M05620:45:000000000-G6HP7:1:1101:9619:8540 1:N:0:139
CATCCTGACCCTGAAGTACCCCATTGAGCATGGCATCGTCACCAACTGGGACGACATGGAGAAGATCTGGCACCACACCTTCTACAACGAGCTGCGCGTGGCCCCGGAGGAGCACCCAGTGCTGCTGACCGAGGCCCCCCTGAACCCCAAGGCCAACAGAGAGAAGATGACTCAGGTGAGGCTCGGCCGACGCCCGTGCTCCTCCCGTCCTTTCCCCAGTCATTTTCTGCCCGGCTTGATTTCTGACATTA
+
>AAAAFFFFCFFGFGFEGGD1AEFH11A11BBAG0FGAAEHGGFAEHAB/0FEAE/ACGFG1AF1DGGFHHHHGGHEGAGHHFEGFHF/?AEG11/>/E/<@G<EG@B@CCCECGE/FFGC1FHHHFFHH?@CGGGGGGGGGHHHHGGGGHGHHGGGGGGGGGGGGGGGGGGGGGGGFGGGGGG@@FF@@@@@@@?;BFFFFBFFFFEBFFFFFFFFFBBF/9BFFFFFFFFB?@@@;9BFFF/B/FFFF/
@M05620:45:000000000-G6HP7:1:1101:26797:8604 1:N:0:139
CATCCTGACCCTGAAGTACCCCGGCTTGATTTCTGACATTAGATCGGAAGAGCACACGTCTGAACTCCAGTCACAGCGATAGATCTCGTATGCCGTCTTCTGCTTGAAAAAAAAAAATATTTTGTGTGACAGAGTGTCTTGTTGAGAACATATGTAGTACATGATTTTTTCCTGCAACAGGGCAAATACAGTATAAGTTTTAAAGATTTATTCTTTAATACAGGATCTCAAAGCCAGCTTTAGAACAAGGA
+
BBBBBFFFFFFFGGGGGGGGFGGGGGGFHHHHHHHHHHHHHHFHHHGEGGGHFHHFHEHHHGEFHGFGHFGHFHHFHCEHGGGH4@GHGGGHHHGGGHGHGHFHHHGHBGH/<BC?/0@2@>2@@00?BGH10?<GGFGH1FGG1>FFGEFBBFFFF<DF0DB0DDDG0<CGHCFB0<C/C..:..;G00;;0CF0;FFF;0F00=000;CFBCFFFBF009;/.:/CCB;B/.AF.EFF/F//;:;...:
@M05620:45:000000000-G6HP7:1:1101:26782:8614 1:N:0:139
CATCCTGACCCTGAAGTACCCCGGCTTGATTTCTGACATTAGATCGGAAGAGCACACGTCTGAACTCCAGTCACAGCGATAGATATCGTATGCCGTCTTCTGCTTGAAAAAAAAAAATATTTTGTTTGACAGAGTGTCTTGTTGAGAACATATGTAGGACATGATTTTTTCCTGCAACAGGGAAAATAAAGTATAAGTTTTAAAGATTTATTCTTTAATAAATGATCTCAAAGCCAGCTTTATAAAAAGGC
+
AA>>AFD5FCF>FGGEFBGGFGE2AEEEFHHHHGHHFHGGC5BGHHG?FA1BCGGBGCHHHGFDFAGGFFFFBGD5GC?HDEHE44B?GHF?BGGFEHGHEH4FHHEHBGF/</<//0@>D2FGFHHB?GHHEHFB<GFBHGFGBGGGHHHD<F111>DGFGB0GDGF<@GGHHHHFHGBE.:CGF:099090;FFGGEFFFFGFGGGFFGFGGGGFGFF000900CBBB0B/:9.9ABFFB//9/;B...
@M05620:45:000000000-G6HP7:1:1101:24903:8647 1:N:0:139
TACCTGTACTGGGGAAGCAATCGCCATTCCTACCCTAAAGATCGGAAGAGCACACGTCTGAACTCCAGTCACAGCGATAGATATCGTATGCCGTCTTCTGCTTGAAAAAAAAAACCACAGCTCTCTGAGGTTATTTTGCATCGGTGAGCCAGACAGAATTATCCGATGAGGTGTTCTAAACTATTTGATGAAAGGAAGCACCTTTTTATTAACTTTACCTTTTAGCAATCGCCATTCCTCCCCTACAGCTC
+
BBBBBFFFFFFFGGGGGGGGGFGDEEEHHHDGHHHHGFDHHHGHGGGCCGFHFHHGGHHEGGCDGGFAAGGHHFHE@GEE5F4BFFHA?3GGE?EFGHHHFFGHCGHH0E?/<C/??FG@/FGBG1@@1FGG1FGHFDHHHH?/>.CGFFHFHFHC<CH0=DGH.<E.<0//;C.;:0CGHHHHHG00;000;9.;/;9BGGEGGGGEGGB00;CFFB9FBB00/;0;//..;.;;9FF/;ADBE.;B/BF
@M05620:45:000000000-G6HP7:1:1101:10800:8689 1:N:0:139
AAACCAGAAGACATGAGGTCAGCTAGATCGGAAGAGCACACGTCTGAACTCCAGTCACAGCGATAGATCTCGTATGCCGTCTTCTGCTTGAAAAAAAAAAAAAAAAAAAAGAAAAAAAGGAAAAAAGAAAGAGAAAAAAAAACAAAAGAACGCAAGACTAAAAGACAGAAGTAAAGAGAACCGCGGATAGAAGCGCGGAGGCGAGAGGGAACAAAGGAGGTGAATAGACAGGGATGTAAACGCAGCACATC
+
AAAAAAAFFFFFFGGGGGFGCGHHHHFGHHGGGGGHHFGGHGFGHGFFEGGHHHHHHHFHGGFHGGGF5GHGBEGHHHEBEHGHGHHHHHHHFFFFFCEE<>/>><//--..<0/.--..////.-.../9//9///:----.;.../../..---////////.//////9/////////.------.9////-------.-----.....//.///..../9///////..././////.----..///
@M05620:45:000000000-G6HP7:1:1101:26991:8750 1:N:0:139
ATCTCTATCTCCTAAAAAGGAAGAAAGGGGAGGGAAGATCGGAAGAGCACACGTCTGAACTCCAGTCACAGCGATAGATCTCGTATGCCGTCTTCTGCTTGAAAAAAAAAAGCACCCAGTGCTGCTGACCGAGGCCCCCCTGAACCCCCCGTCCCACAGAGCGAAGATGCCTCAGGTGAGGCTCGGCCGACGCCCGTGCTCCTCCCGTCCTTTCCCCCGTCATTTTCTGCCCGGCTTGCTTTCTGCCATTC
+
>A>1AFDDFDFDGGGBEGEA11B0ABBGA?0AE?F0/AFHGC/FEA0CFCGHGGHFEEBGHFGBCGHFHEHE>/>/>121BFCF/>0GFEEEHEHHBGHHHF111><E//B/<CFGCFC@?FFGGF?BCGG-@A@CCCCGG./0;CCC-;-.;C.0;..9//::-;9B;99/B/;B/;;--;AA--;A-;;@>=@@-ABEFFFFFFBFB?AB/FFFF-@-9-9BF/;/9/;-A-=@=--;/BFF/////99
@M05620:45:000000000-G6HP7:1:1101:7749:8771 1:N:0:139
CATCCTGACCCTGAAGTACCCCGGCTTGATTTCTGACATTAATCGGAAGAGCACACGTCTGAACTCCAGTCACAGCGATAGATCTCGTATGCCGTCTTCTGCTTGAAAAAAAAAAAAACAAAAACAATCTCAATAAACACTGATTTACACACACACATCACCCTTAACACTATACCTAATTTCCCAACCATACCCCTTTCTCACCAACCCCGCTAGCTACCCAACTGTGCCCTTCCATTGCATACCCTTTA
+
CCDCCFFFFFFFGGGGGGGGGGGGGGGGHHHHHGHHHHHHHHHHGGGGGHHHHHHHGHHHGHHHHHHHHHHHHHHHGGHGGHHGHHHGGHHHHGGGHGHHHHHHHAGHHHGGGGG<><//?00/...11111=1111110<0000000=00......:000/../000000/0000000000;000/..:00//0...00000;.0..:..----.0000/:0..//000;/0///00:000000/00/00
@M05620:45:000000000-G6HP7:1:1101:8514:8819 1:N:0:139
CATCCTGACCCTGAAGTACCCCGGCTTGATTTCTGACATTAGATCGGAAGAGCACACGTCTGAACTCCAGTCACAGCGATAGATCTCGTATGCCGTCTTCTGCTTGAAAAAAAAAAAAAAAACAAAAACATAGTCCGAACTGACCCCTCCGTCTCTCAGATCCGAGCAACAAAAGCCTCTCCCGGGATCTTGTACGTCGCCCCCTTGAACAGTAGCGCACTGTTTCGCTTCCCTGTAGGCAGTCGCACATG
+
CCDCDFFFFFFFGGGGGGGGGGGGGGGGHHHHHHHHHHHHHHHHHHGGGGHHHHHHHGHHHGHHHHGHHHHHHHHHHGGHGGHHFHHHGGHHHHGGGHGHHHGHHHHHFHHFGFCC></>--...<....000000...<.00://.<......<0000:0:0..---/:...</..0/0///.--<..000:00./.--..---./0:00/:00<--<-</0000.....0/0000:000./0.----00
@M05620:45:000000000-G6HP7:1:1101:6540:8822 1:N:0:139
CATCCTGACCCTGAAGTACCCCGGCTTGATTTCTGACATTAGATCGGAAGAGCACACGTCTGAACTCCAGTCACAGCGATAGATCTCGTATGCCGTCTTCTGCTTGAAAAAAAAAAAAAAAAAGCAGAGCGAGGCCGCGAAGAAGTTATAGAACGATAGGAAATAAAAGCATACAGAGGGTAAATGAGGTTGGTACGGATTAGCCAGTTGTTTGAGAGGGCGTTATTTGATTAGCATGGTTAGAGGGTTCA
+
CCCCCFFFFFFFGGGGGGGGGGGGGGGGHHHHHHHHHHHHHHHHHHGGGGHHHFHGHGHHHGHGHHHHHHHHGHHHHGGHGGFHHHHHGGHHHHGGGHGHHHHHHHHHHHHG@BC//>//---..0/<./-----.--:--9.//0000;0000....:/00/90000;.0000000/...//:0000//:/-.00....:90/00.:000.:/0..0...-;-.90000;900/00:.09B.00/....0
@M05620:45:000000000-G6HP7:1:1101:6556:8831 1:N:0:139
CATCCTGACCCTGAAGTACCCCGGCTTGATTTCTGACATTAGATCGGAAGAGCACACGTCTGAACTCCAGTCACAGCGATAGATCTCGTATGCCGTCTTCTGCTTGAAAAAAAAAAAAAACCACAGACCGTATAAACACCTGAACCCCAAATATACCCTACAATCAAGCATACCATTGGCACCGTTACTGAGCGTGCGAAGTCGCCCACTAAGACCCCATCCTACAGGATCCAGGTAGACGTTCGCTCAAC
+
BBBBBFFFFFFFGGFGGGGGGGGGGGFGHHHFHGFGGHHHGHHHHGGGGGHHHHHHHGHHHGGHHHGHHHFHHFFGCEGHGGGHHFGCFEGFHHGEEFGHGHHHH3FG?FGEGCC///>///..<0<0.-..</=0<0..//<0/......0:0000/0/./00/0000/000/00900/00.-....0009/-;..-.--9/.-..:..///;/....././/////.//.///;////.9..9-.../:
@M05620:45:000000000-G6HP7:1:1101:21011:8903 1:N:0:139
CATCCTGACCCTGAAGTACCCCATTGAGCATGGCATCGTCACCAACTGGGACGACATGGAGAAGATCTGGCACCACACCTTCTACAACGAGCTGCGCGTGGCCCCGGAGGAGCACCCAGTGCTGCTGACCGAGGCCCCCCTGAACCCCAAGGCCAACAGAGAGAAGATGACTCAGGTGAGGCTCGGCCGACGCCCGTGCTCCTCCCGTCCTTTCCCCAGTCATTTTCTGCCCGGCTTGATTTCTGACATTA
+
DDDDDFFFFFFFGGGGGGGGGGGHHHHHHHHHHHHHHGHHHGHHHGHHHHHHGGGGGHHHHHHHHHHHHHHHHGHHHGGHHHHHHHHHGGGGGHHGGGGGGGHHGGGGGGGGHHHHGGHHHHHHHHHHHHGGGGGGGGGGGGHHHHGGGGHGHHGGGGGGGGGGGGGGGGGGGGGGHGGGGGGGFFFFFFFFFFFF@FFFFFFFFFFFFFFFFFFFFFFFFFFFHHHFFFFFFFFFFFAFFFFFFFFFFF0
@M05620:45:000000000-G6HP7:1:1101:21008:8922 1:N:0:139
CATCCTGACCCTGAAGTACCCCATTGAGCATGGCATCGTCACCAACTGGGACGACATGGAGAAGATCTGGCACCACACCTTCTACAACGAGCTGCGCGTGGCCCCGGAGGAGCACCCAGTGCTGCTGACCGAGGCCCCCCTGAACCCCAAGGCCAACAGAGAGAAGATGACTCAGGTGAGGCTCGGCCGACGCCCGTGCTCCTCCCGTCCTTTCCCCAGTCATTTTCTGCCCGGCTTGATTTCTGACATTA
+
ABBAAFFFFFFFGGGFGGGGGGDHHHHGHHHHHHGHHGHHHGHHGGHHHGEHGGGGGGGHHHHHGHHFHGHHHGHHHGGHHHHHHHHHGGEGGHGGGGEEGGHHGGGGGFGGGHHHGGHHHHHHHHHGHHGFGGGGGGGGGGFGHHGG..CEHG.9EGF/9CEEFGGGGGGGGGGGFFGGFEFGFCFFFFFABFAFBD?FFFFFFFFFFFFFFFFFFFFFFFFFFFFFFFFFFFFFFA.FBFFFBBB/;B/
@M05620:45:000000000-G6HP7:1:1101:11419:9007 1:N:0:139
CATCCTGACCCTGAAGTACCCCATTGAGCATGGCATCGTCACCAACTGGGACGACATGGAGAAGATCTGGCACCACACCTTCTACAACGAGCTGCGCGTGGCCCCGGAGGAGCACCCAGTGCTGCTGACCGAGGCCCCCCTGAACCCCAAGGCCAACAGAGAGAAGATGACTCAGGTGAGGCTCGGCCGACGCCCGTGCTCCTCCCGTCCTTTCCCCAGTCATTTTCTGCCCGGCTTGATTTCTGACATTA
+
DDDDDFFFFFFFGGGGGGGGGGGHHHHHHHHHHHHHHGHHHGHHHGHHHHHHGGGGGHHHHHHHHHHHHHHHHGHHHGGHHHHHHHHHGGGGGHHGGGGGGGHHGGGGGGGGHHHHGGHGHHHHHHHHHHGGGGGGGGGGGGHHHHGGGGHGHHGGGGGGGGGGGGGFGGGGGGGGGGGGGGGGFFFFFFFFFFFF@DFFFFFFFFFFFFFFFFFFFFFFFFFFFFFHHFFFDFFFAFFFFFFFB:FFFF0
@M05620:45:000000000-G6HP7:1:1101:20096:9021 1:N:0:139
CATCCTGACCCTGAAGTACCCCATTGAGCATGGCATCGTCACCAACTGGGACGACATGGAGAAGATCTGGCACCACACCTTCTACAACGAGCTGCGCGTGGCCCCGGAGGAGCACCCAGTGCTGCTGACCGAGGCCCCCCTGAACCCCAAGGCCAACAGAGAGAAGATGACTCAGGTGAGGCTCGGCCGACGCCCGTGCTCCTCCCGTCCTTTCCCCAGTCATTTTCTGCCCGGCTTGATTTCTGACATTA
+
DDDDDFFFFFFFGGGGGGGGGGGHHHHHHHHHHHHHHGHHHGHHHGHHHHHHGGGGGHHHHHHHHHHHHHHHHGHHHGGHHHHHHHHHGGGGGHHGGGGGGGHHGGGGGGGGHHHHGGHHHHHHHHHHHHGGGGGGGGGGGGHHHHGGGGHGHHGGGGGGGGGGGGGGGGGGGGGGHGGGGGGGFFFFFFFFFFFFDFFFFFFFFFFFFFFFFFFFFFFFFFFFFFFFFFFFFFFFFFFFFFFFFFFFFF0
@M05620:45:000000000-G6HP7:1:1101:7532:9051 1:N:0:139
CATCCTGACCCTGAAGTACCCCGGCTTGATTTCTGACATTAGATCGGAAGAGCACACGTCTGAACTCCAGTCACAGCGATAGATCTCGTATGCCGTCTTCTGCTTGAAAAAAAAAAAAAAACAACATGTTTACTAATTACACTTACTACCCTCCCCCAAACTCCACTTCCTATCTCTCCCCACCACTCTTATCTTCGTCCCCTCTCTGTCTCCCTTCCCTCATCTACCCCCCTCACCTCTCCTCTCCCTCC
+
CCBCCFFFFFFFGGGGGGGGGGGGGGGGHHHHHHHGHHHHHHHHHHGGGGHHHHHHHGHHHGHHHHHHHHHHHHHHHGGHGGHHHHHHGGHHHHGGGHGHGHFHHHHHFHHGGGCB</</-.....011111<=000000=00=0000</<0:.:..::.:0:00/00900;000;00:9.C.;..0/00000000./.:9A/;9/0090000/:0B9/09.000000..;--9...0.0;;0/09////.
@M05620:45:000000000-G6HP7:1:1101:26663:9133 1:N:0:139
TACCTGTACTGGGGAAGCATTTGAATATCCCCCCATGGTGATGGGGACGGAGAACTGCTCCATAAACACAGGCAACGTGCCTAACTTTCCCGGGAAGATGAAGTCAAAGAGCGACCACAGCTCTCGGAGGTTATTTTGCATCGGTGAGCCAGACAGAATGATCCGATGAGGGGTGCGAAACTATTTGAGGAAAGGAAGCACCTTTTTATTAAATTTACCTTTTAGCAATCGCCATTCCTACCCTAAAGATC
+
BBBBBFFFFFFFGGGGGGGGGGHHGHHHHHHGGGGHHHFGGHHHHGGGGGGGGHHHHHHHHHHHHHHHHHHHGHHHGHHHHHHHHHHHHHHGGGGGGHHHHHHHGHHHHHHHGCGGGHHHHHHHHGGFGGEHHHHHHHGGHHGGGGGHHHHHHGHGCFGHHHHHHFGGHHHGGCCGGABFGGGGGGGGGGBFGGGGGGGBFEFFFFFFFFFFFFFFFFFFFFFFFBFBFFFFFFFFFFFFFFFFFBFFFFF
@M05620:45:000000000-G6HP7:1:1101:13921:9241 1:N:0:139
CATCCTGACCCTGAAGTACCCCGGCTTGATTTCTGACATTAGATCGGAAGAGCACACGTCTGAACTCCAGTCACAGCGATAGATCTCGTATGCCGTCTTCTGCTTGAAAAAAAAAAAAAAAAAAGAATCAAACCAATAAGATATATACATATAAACGAAATATGATTATAATATACGTACGTATTCAGTGTTGATTATACACCTAGGAAGCAGATACAGTATTAGAAGAGCACTCAAGAGGAACAGTACAT
+
DDDDDFFFFFFFGGGGGGGGGGGGGGGGHHHHHHHHHHHHHHHHHHGGGGHHHHHHHGHHHGHHHHHHHHHHHHHHHGGHGGHHHHHHGGHHHHGGGHGHHHHHHHHHHGHEEBDB>>//-<<<.<.000000.:.0000000000000<0:0000.....00000000:0<0000.:<.-:0<0000<000.000000000/<00/0<..<//<0000:00<00000<./0<0//0:0:.:/./:00<00
@M05620:45:000000000-G6HP7:1:1101:14647:9249 1:N:0:139
CATCCTGACCCTGAAGTACCCCGGCTTGATTTCTGACATTAGATCGGAAGAGCACACGTCTGAACTCCAGTCACAGCGATAGATCTCGTATGCCGTCTTCTGCTTGAAAAAAAAAAAAAAAAAAAAAAAAAAGAAAAAAGAAGACTGGATATAAATATGATAAAAAAAACAAATACCAGAGACGCTAGCCAGCGTCATAGAGGTACAAAGGAGAAAGCGTCTGTGAAGGTGCAATTCGATAGATCGGTCAT
+
DCDDEFFFFFFFGGGGGGGGGGGGGGGGHHHHHHHHHHHHHHHHHHGGGGHHHHHHHGHHHGHGHHHHHHHHHHHHHGGHGGHHGHHHGGHHHHGGGHGHHHHHHHHHHHHEECDC><//<--<--<-:---<../<.9.../0/10./1::<11<B1:11111109--....110000.9//<-...0/:..-....1111/00111<///...00/.....:<111000001101.11..111.....1
@M05620:45:000000000-G6HP7:1:1101:9888:9286 1:N:0:139
CATCCTGACCCTGAAGTACCCCGGCTTGATTTCTGACATTAGATCGGAAGAGCACACGTCTGAACTCCAGTCACAGCGATAGATCTCGTATGCCGTCTTCTGCTTGAAAAAAAAAAAAAAACAAACACAAAAAAACTTCTCAAACTCGTTACATTCATAAGATACTAGCGTGTATGTTCACCCCGGACGTCGGGCGTGCGTGTGCCGCACCGCCCTCCGCACACTCGCTTCCAGACCACCGCTGTTGCCAC
+
DDDDDFFFFFFFGGGGGGGGGGGGGGGGHHHHHHHHHHHHHHHHHHGGGGHHHHHHHGHHHGHHHHHHHHHHHHHHHGGHGGGHHHHHGGHHHHGGGHGHHHHHHHHHFHHGGGGC><//>.<.0.00.....<-.00000000000.....0000000;0;000;00/-;../0;000;0:.-----9..-------.-....00--9-------.;..---.//.9...000:../...---.000000
@M05620:45:000000000-G6HP7:1:1101:18575:9305 1:N:0:139
CATCCTGACCCTGAAGTACCCCGGCTTGATTTCTGACATTAGATCGGAAGAGCACACGTCTGAACTCCAGTCACAGCGATAGATCTCGTATGCCGTCTTCTGCTTGAAAAAAAAAAAAAAAAAAAGAAAGAAGAACTGTTACAAAAAGCAAAAAAAAGAAAAACAAAGAAAAAACAACAGGGAACAGAAAGTACCAGTCACAACGCATACAGAAGACAAGTGTGGAACACTACTCATCACTAGATGAGAAA
+
DDDDDFFFFFFFGGGGGGGGGGGFGGGGHHHHHHHHHHHHHHHHHHGGGGHHHHHHHGHHHGHHHHHHHHHHHHHHHGGHGGHHFHHHGGHHHHGGGHGHHHHHHHHHFHHEECFC><>/-<<-<..</0/./0//000000000....0/0/.---.:.:/;....//./:.-.9.:./.....///000;00000:0000;.---..0000000///.00;0.000//0//0:00000000000:0000
@M05620:45:000000000-G6HP7:1:1101:17899:9361 1:N:0:139
CATCCTGACCCTGAAGTACCCCGGCTTGATTTCTGACATTAGATCGGAAGAGCACACGTCTGAACTCCAGTCACAGCGATAGATCTCGTATGCCGTCTTCTGCTTGAAAAAAAAAAAAAAAGAAACAAAAAAAAACTTAGCTGACTATTAAAAGACTGAGCACGAGTACCGTATACTGTACCTCAGTTTACGCGTGGACATACACTGCACGAGTCAATTAATCCGCATGTGTTGTATGCCTCAGCTCCGTA
+
DDDDDFFFFFFFGGGGGGGGGGGGGGGGHHHHHHHHHHHHHHHHHHGGGGHHHHHHHGHHHGHHHHHHHHHHHHHHHGGHGGHHHHHHGGHHHHGGGHGHHHHHHHHHGHHE<BCB<>//-..<000<00.----.00000000/<0:000000./000000.-.-..00....00<0:0000000:0000..----<00000::00000..<./00000000<.<-<.000/<:00<00<00000:0.9.
@M05620:45:000000000-G6HP7:1:1101:20147:9407 1:N:0:139
AAACCAGAAGACATGAGGTCAGCTAGATCGGAAGAGCACACGTCTGAACTCCAGTCACAGCGATAGATCTCGTATGCCGTCTTCTGCTTGAAAAAAAAAAAATTTTCATCATTCCCTTCTTTTTTTTCACATCGTTTCTTTTTAATCCCACACGCAGCACATTATTTTCTCCTGCCTCCCTTAACCTCTACCCTCCTTTTTCACTCTTTCCTCTTTCATCCCTTCTCTCAACTCCCTCTTTCGACCCACTC
+
BBBBBBBFFFFFGGGGGGEGGGHHAGHHHHGGGGHHHHHHHGHHHGHHHHHHHHHHHHGHHGGHGGHHFHHHGGHFHHGGGHFHHHHHHFFFFHGFCFFC<<0233333B333B2222@<22>2//>01<1<<.<.<<11111.00=0C0...-----;:/00000;C00;:B//.0;../0/0009/0009.0.:/0;0B900;;//////;;BB/99/9:9/.99/;//.:9;;.:9/99..9;-...9
@M05620:45:000000000-G6HP7:1:1101:18549:9453 1:N:0:139
CATCCTGACCCTGAAGTACCCCATTGAGCATGGCATCGTCACCAACTGGGACGACATGGAGAAGATCTGGCACCACACCTTCTACAACGAGCTGCGCGTGGCCCCGGAGGAGCACCCAGTGCTGCTGACCGAGGCCCCCCTGAACCCCAAGGCCAACAGAGAGAAGATGACTCAGGTGAGGCTCGGCCGACGCCCGTGCTCCTCCCGTCCTTTCCCCAGTCATTTTCTGCCCGGCTTGATTTCTGACATTA
+
CBBCCFFFFFFFGGGGGGGGGGGHHHHHHHHHHHHHHGHHHGHHHGHHHHHHGGGGGHHHHHHHHHHFHHHHHGHHHGGHHHHHHHHHGGGGGHHGGGFGGGHHGGGGGGGGGHHHGGHHHHHHHHHHHHGGGGGGGGGGGGGHHHGGGFHGHHGGGGGGGGGGGGGGGGGGGGGGGGGGGGEG;CFFCFACFFFF@DFFFFFFFFFFFFFFFBFFFFFFFBFFFFFFFFFFFFFF;-:FFFFEBFFFFF0
@M05620:45:000000000-G6HP7:1:1101:15783:9496 1:N:0:139
AAACCAAGCAGAAGACATGAGGTCAGCTAGATCGGAAGAGCACACGTCTGAACTCCAGTCACAGCGATAGATCTCGTATGCCGTCTTCTGCTTGAAAAAAAAAAAACATCAATCTTATCTAATATGTAAACACATGTCGATAAGATCCAATTAGACAGACAAGCACGAGTCAGACATCGCGTACAAAAACGTCTAGCGATTAGTGATGTACTCTAGGCTTCAAAATCTCACCGCGCACATTATCAAATCAC
+
CCCCCCCFCFFFGGGGGGGGGGHHCGHHHHHHHHGGGGHHHHHHHGHHHGHHHHHHHHHHHHHHHGGHGGHHHHHHGGHHHHGGGHGHHHHHHHGGGGHGGG/E>//?222?2@2222>22>>222@21111=/?111////.1111<1>1111111</.//<<//-.:;/000:/00..:--9.00.;:-.:/.00--...00;090;00000000/9//0000000000;.--;-9-000000000000
@M05620:45:000000000-G6HP7:1:1101:23189:9502 1:N:0:139
CATCCTGACCCTGAAGTACCCCGGCTTGATTTCTGACATTAGATCGGAAGAGCACACGTCTGAACTCCAGTCACAGCGATAGATCTCGTATGCCGTCTTCTGCTTGAAAAAAAAAAACAAAACAGATCCTAACGATCTCAACATTCCTCCGACCCACAAACCCAATCTACTTCCAATCAACTCCTAATCATGCACGCACCACTCTGAACCGACAACCGTACAAGTCTCACACGCGTCCGCCCTTGCCACTC
+
DDDDDFFFFFFFGGGGGGGGGGGGGGGGHHHHHHHHHHHHHHHHHHGGGGHHHHHHHGHHHGHHHHHHHHHHHHHHHGGHGGGHHHHHGGHHHHGGGHGHHHHHHHHHFHHE<BD<>///@00/001111110/...01<101011111<.----.:....::..//00000000;0/;0:00;:000:0000:0.----..0/0000;.--9--..-.9..0000:000:0------;-.--//00000:
@M05620:45:000000000-G6HP7:1:1101:5328:9519 1:N:0:139
CATCCTGACCCTGAAGTACCCCGGCTTGATTTCTGACATTAGATCGGAAGAGCACACGTCTGAACTCCAGTCACAGCGATAGATCTCGTATGCCGTCTTCTGCTTGAAAAAAAAAAAAAAAAAAAAAATAAAAAAAAAAATAAATTGTAGATATACGAGGAAATAAGAAGAAGAAAGGGCTTTTTTACACAGCATTAAACGTAAAGCGAGAAGAGAGGAGCGTCTAAGGGGACGGTAGGAGTTGGCGTAGT
+
DDEDEFFFFFFFGGGGGGGGGGGGGGGGHHHHHHHHHHHHHHHHHHGGGGHHHHHHHGHHHGHHHHHHHHHHGHHHHGGHGGHHFHHHGGHHHHGGGHGHHHHHHHGHGHHGGGGDB<</-->---:-.01<10------.0:1111111111111...-9//0B1111/0//0//0....9/00-.0100../111110...<.11..--./0./9....-9...11/.-.---....0///100-.--.
@M05620:45:000000000-G6HP7:1:1101:18672:9573 1:N:0:139
TACCTGTACTGGGGAAGCAATCGCCATTCCTACCCTAAAGATCGGAAGAGCACACGTCTGAACTCAGTCACAGCGATAGATCTCGTATGCCGTCTTCTGCTTGAAAAAAAAAAAAAAAAAAAAAAAGAAAAAATATACTTATTTCTAACCAGAAATCAAGAAAAAATAAAATAAGAGGTGTAAACATACTTATACTACAACAATATTCTAATATATAAAATAAGTGTACTCATAGTACTCATGTATACTCA
+
DDDDDFFFFFFFGGGGGGGGGGGGGGGHHHHHHHHHHHHHHHHHGGGGHHHHHHHGHHHGHHHHHHHHHHHHHHGGHGGHHGHHHGGHHHHGGGHGHHHHHHHFHHHHGGGGB>><>>--------...//.-.000000000000<00.0../0:00<:0///:-.:000000000.<.0000::00:00<<00000000<.<000000000000:0000000<00:00000000000<00000000000
@M05620:45:000000000-G6HP7:1:1101:17803:9634 1:N:0:139
CATCCTGACCCTGAAGTACCCCGGCTTGATTTCTGACATTAGATCGGAAGAGCACACGTCTGAACTCCAGTCACAGCGATAGATCTCGTATGCCGTCTTCTGCTTGAAAAAAAAAAAACATCAAATTCACCGCGTCAAGATCCCTCCGCAATTACCTATAACAACCAGATATAACCATCAAGAAAATTAGACTCTGATCTCCAAGATCTATTATTTCTAGTACCACATGTGTGTCTTTGCTGTCGATCATC
+
DDDDDFFFFFFFGGGGGGGGGGGGGGGGHHHHHHHHHHHHHHHHHHGGGGHHHHHHHGHHHGHHHHHHHHHHHHHHHGGHGGHHGHHHGGHHHHGGGHGHHHHHHHHHFHHEE>BB><//111?=1111=1/----..00000/</.<.--.000000000000.....0:000000000000///000000000:000000000.00:0:000000000000000.:0000.:0000000000.....00
@M05620:45:000000000-G6HP7:1:1101:8678:9661 1:N:0:139
CATCCTGACCCTGAAGTACCCCGGCTTGATTTCTGACATTAGATCGGAAGAGCACACGTCTGAACTCCAGTCACAGCGATAGATCTCGTATGCCGTCTTCTGCTTGAAAAAAAAAAAAAAAAAGAAATAATTAATTTAGAGTTACGTCACATTTGAAAGACAAAATTTAAAAAGTAGACACTGCCATGCCAACGCGGAATCCCGGCGAGCGCACAACTTCCCTACTACCGCCGTGCAGTCACCGCAGCGGC
+
DCCCDFFFFFFFGGGGGGGGGGGGGGGGHHHHHHHGHHHHGHGHHHGGGGHHHGHGHGHHHGGGHHHHHHHHHHHHHGGHGGHHHHHHGGHHHHGFGHGHHHHHHHHHFHHEEDGD>></--<.<./0000<0000000000000./...000000;00:////.00000:0::000000/000/0000000..-----9:00.---------9-/.0000/:0.000:----;-..0:0000.---;---
@M05620:45:000000000-G6HP7:1:1101:17481:9805 1:N:0:139
CATCCTGACCCTGAAGTACCCCATTGAGCATGGCATCGTCACCAACTGGGACGACATGGAGAAGATCTGGCACCACACCTTCTACAACGAGCTGCGCGTGGCCCCGGAGGAGCACCCAGTGCTGCTGACCGAGGCCCCCCTGAACCCCAAGGCCAACAGAGAGAAGATGACTCAGGTGAGGCTCGGCCGACGCCCGGGCTCCTCCCGTCCTTTCCCCAGTCATTTTCTGCCCGGCTTGATTTCTGACATTT
+
BBBBAFFDFFFFBGGFGGGGGGAGHBAA4BGFCGHHHFHHDEFHEEGHBE2GAEFGDHF3GHHFF5G5FGHHHGFHEGGHHHGFHHHFE1EE1FBEGGGGGGHHGC?CC?EGHHHHGGCFCGHHHHHFHHGCGGGGDCGCCEHHHHGGGGHCEHGGGGFB/BEEFFBFBBF0;09/F/;..CFFB=EDB<B=BB<--;@-AEFFFEA9DDDFFBB/B.?FFFFF/;FF/:BE.-@B--9/;9FFBBFBBF/
@M05620:45:000000000-G6HP7:1:1101:3681:9861 1:N:0:139
CATCCTGACCCTGAAGTACCCCGGCTTGATTTCTGACATTAGATCGGAAGAGCACACGTCTGAACTCCAGTCACAGCGATAGATCTCGTATGCCGTCTTCTGCTTGAAAAAAAAAAAAAATCAGCAGGGGGGCTTTTTGTGTGGATGCAACGAGAGACCTGACAGAGGCATTTTTTAAATAAGTCCTGCTGAGTGATTCATGAGTTTTTAGCGGCCTTGCTTCGTCGCACAGATTCTCTACTCTCCGTCAC
+
CCCCCFFFFFFFGGGGGGGGGGGGGGGGHHHHHHHGHHHHHHGHHHGEFGGHHHHHHGHHHGHHHHHHHHHHGHGHHGGHGGGHGGHFGGHHHHGGGHGHHHHHHHHGGHHGGFGD<///01?111<.<>-;--./09-/:/;.009/900;...-./.0/:/00//:..000B09.0000000900;00:0;;0009;0;00:0000../;-9:-A900000-;.--:-9;00009000:0;0;/.;A..
@M05620:45:000000000-G6HP7:1:1101:3697:9872 1:N:0:139
CATCCTGACCCTGAAGTACCCCGGCTTGATTTCTGACATTAGATCGGAAGAGCACACGTCTGAACTCCAGTCACAGCGATAGATCTCGTATGCCGTCTTCTGCTTGAAAAAAAAAAATACAAACAGAGATGCCAATGATGCATCTCGAAGATTATCTTAGTGACCCTGCGCATCTAAACCTAATTAGACCGCGGCAGTCTTGATGGTGTTAATATGACTAGCAGGTAACTGTCTTGGACGGTACAAGTGAC
+
BABBBFDFFFFFGGF4FBGGGGEEFGGEHHHHHHBGHHHHH5GHFAEEFEHEGFGGHGGFGCGGHHHHHGHHHHGHHCGHG1FDFHF1FEGCGHEEGHGHGBHGH30BGFBEE/B/<0@111@/00000?11111?111111=111010..10000000000000///.---.-0000/;//:0000000-------9//////9///..//////////////..//////;//////--...///;/;/
@M05620:45:000000000-G6HP7:1:1101:20936:9898 1:N:0:139
TACCTGTACTGGGGAAGCAATCGCCATTCCTACCCTAAAGATCGAAGAGCACACGTCTGAACTCCAGTCACAGCGATAGATCTCGTATGCCGTCTTCTGCTTGAAAAAAAAAAAAAAAAAAAAACGAAAAAAGATATCAATAGGAAAAAAATAAATAAAAATAAAAAAAAAGAGAAGACAGAAAAAATAAGAACACTGGGTCACAGAAGTAGTTGTATAGGACGACAGTAAAGTCGGTACAGAATGAAGTA
+
CBBCCFFFFFFFGGGGGGGGGGGGGGGHHHHHHHHHHHHHHHHHGHGEHHHHHHGHHHGGGHHHHHHHHHHHHHGGHGGHGGHHHFFHHHHGGGHGHHHHHHHGHHHHGGGGF<>></--<<-<:-.;.-.-::0000;0000000//.9-.9;90;000;.;9000;---..//0/0////00/.-.000009//00/.9/.00:000000000:000000;-----0090000.--..90000000090
@M05620:45:000000000-G6HP7:1:1101:26681:9912 1:N:0:139
AAACCAGAAGACATGAGGTCAGCTAGATCGGAAGAGCACACGTCTGAACTCCAGTCACAGCGATAGATCTCGTATGCCGTCTTCTGCTTGAAAAAAAAAAAAAAAACATAACACCACCCTCATCTCTTATTATATATTTCCTCATTCATCCCTACCTCCATATCCTCATCTACTTACCTCACTCTATTAATCCCAGCCACACCTTATTCTTGCATTTCCCATATCTCGCCCTCCATTCCTAACCTCCCTCT
+
CCCCCABFFFFFGGGGGGGGGGHHHHHHHHGEFGHHHHHHHGHHHGHGHHHHHHGHHHHHHGCHGGGGFHFGFGHHGHGEGHGHHHHHHGHHGHHG/EEE<////>?/111111///><.>0111>111111=000000=0000=000<00.0;..00./00<0000000000000;/0;0.00000000000000:../..;/9000000000090:0;00/0009..-.-..9;:00090;90/9.//9
@M05620:45:000000000-G6HP7:1:1101:8854:9924 1:N:0:139
CATCCTGACCCTGAAGTACCCCATTGAGCATGGCATCGTCACCAACTGGGACGACATGGAGAAGATCTGGCACCACACCTTCTACAACGAGCTGCGCGTGGCCCCGGAGGAGCACCCAGTGCTGCTGACCGAGGCCCTCCTGAACCCCAAGGCCAACAGAGAGAAGATGACTCAGGTGAGGCTCGGCCGACGCCCGTGCTCCTCCCGTCCTTTCCCCAGTCATTTTCTGCCCGGCTTGATTTCTGCCCTTT
+
BBBBCFFFFFFFGGGGGGGGGGGHHHDGHHHHHGHHHGHHHGGHGGHHHHHHGGGGGHGHHHGHHHHHHHHHHGHHHGGHHHHFHHHHGGGGGGGGGGGGGGHHGGGGGGGGHHHHGGHHHHHHHHGGHHGCGGGGGGHGHHHHHHGGDDHGHHHGGGGGHFGGGGGGGGGGGGGGGGGGGGGFFGGFACFFFFFF9AD.BFBBBEDEDFDFFFFFFBDBFFFFFFFFBBFADF=FFA9B9F/9//;.;B/
@M05620:45:000000000-G6HP7:1:1101:8872:9926 1:N:0:139
CATCCTGACCCTGAAGTACCCCATTGAGCATGGCATCGTCACCAACTGGGACGACATGGAGAAGATCTGGCACCACACCTTCTACAACGAGCTGCGCGTGGCCCCGGAGGAGCACCCAGTGCTGCTGACCGAGGCCCCCCTGAACCCCAAGGCCAACAGAGAGAAGATGACTCAGGTGAGGCTCGGCCGACGCCCGTGCTCCTCCCGTCCTTTCCCCAGTCATTTTCTGCCCGGCTTGATTTCTGACATTA
+
EEEEEFFFFFFFGGGGGGGGGGGHHHHHHHHHHHHHHGHHHGHHHGHHHHHHGGGGGHHHHHHHHHHHHHHHHGHHHGGHHHHHHHHHGGGGGHHGGGGGGGHHGGGGGGGGHHHHGGHHHHHHHHHHHHGGGGGGGGGGGGHHHHGGGGHGHHGGGGGGGGGGGGGGGGGGGGGGHGGGGGGGFFFFFFFFFFFFFFFFFFFFFFFEFFFFFFFFFFFFFFFFFFFFFFFFFFFFFFFFFFFFFEFFFF1
@M05620:45:000000000-G6HP7:1:1101:3865:9930 1:N:0:139
CATCCTGACCCTGAAGTACCCCGGCTTGATTTCTGACATTAGATCGGAAGAGCACACGTCTGAACTCCAGTCACAGCGATAGATCTCGTATGCCGTCTTCTGCTTGAAAAAAAAAAAAAAAAAAAATAAGAGAGCAAAATAAGTTATATAAAATATAACAATAAAAAAAAAGTGACATAAATAAGTTCAAAAAAGTGTTATACAAGACATATTATGAGTGCAAAATTACATACTGTGTCTAGAAACTGTGA
+
CCCCDFFFFFFFGGGGGGGGGGGGGGGGHHHHHHHHHHHHHHHHHHGGGGHHHHHHHGHHHGHHHHHHHHHHHHHHHGGHGGHHHHHHGGHHHHGGGHGHHHHHHHHHHHHGGGGD<>//<->---.00000/:.0/0/00;00;00:00;0000000;000;0000---;.000000000;:0;0000000.-900000000000///;00;000000:0000/:000000000:00000:000::0000
@M05620:45:000000000-G6HP7:1:1101:22141:9934 1:N:0:139
CATCCTGACCCTGAAGTACCCCATTGAGCATGGCATCGTCACCAACTGGGACGACATGGAGAAGATCTGGCACCACACCTTCTACAACGAGCTGCGCGTGGCCCCGGAGGAGCACCCAGTGCTGCTGACCGAGGCCCCCCTGAACCCCAAGGCCAACAGAGAGAAGATGACTCAGGTGAGGCTCGGCCGACGCCCGTGCTCCTCCCGTCCTTTCCCCAGTCATTTTCTGCCCGGCTTGATTTCTGACATTA
+
BBABBFFFFFFFGGGGDFGGGGGGHFFEGHFGGHHHHEGHEGHHHGHHFEFHGEEFGHHBHGHHHFGFHHHHHGHHHGGHHHHHHHHFGEGGEHGGEGEGGGHHGGCGGCDDHFHHGGHFGHHHHHHGHHGCCCC<EC@<AECFGEGGGGFGEGGGEGBFGGGGGGGGGGGGB9BFFEFAFEEF=>?D9-BFFFDBF?DA/9/B9A?E.DDB9BFFBBD/9BBFF///;BFED9--@-.9/BBF/FBFF;/
@M05620:45:000000000-G6HP7:1:1101:8139:9960 1:N:0:139
CATCCTGACCCTGAAGTACCCCATTGAGCATGGCATCGTCACCAACTGGGACGACATGGAGAAGATCTGGCACCACACCTTCTACAACGAGCTGCGCGTGGCCCCGGAGGAGCACCCAGTGCTGCTGACCGAGGCCCCCCTGAACCCCAAGGCCAACAGAGAGAAGATGACTCAGGTGAGGCTCGGCCGACGCCCGTGCTCCTCCCGTCCTTTCCCCAGTCATTTTCTGCCCGGCTTGATTTCTGACATTA
+
CC@ABFFFFFFFGGGGGGGGGGGHHHHHHHHFHFHHHGH2FFHHGGHHHHHGCFGGGEHHFHHHGHHGHEGHHGHHHGGHHHHHHHHHGGGGGHHGGGGGGGHHGGG/CFGGHHHHGGGHHHHHHHHHHHGGGGGGGGGGGGHHHHGGGGHGHHGGGGGGGGGAFFFGGGGGGGGGGGGGGGGGFFFFFFFFFFF;@DFFFFFFFFFFDFFFFFFFFFFBFFFFFFFFFBFFFFFFFF?BFFFFF/FFFF/
@M05620:45:000000000-G6HP7:1:1101:8155:9967 1:N:0:139
CATCCTGACCCTGAAGTACCCCATTGAGCATGGCATCGTTACCAACTGGGACGACATGGAGAAGATCTGGCACCACACCTTCTACAACGAGCTGCGCGTGGCCCCGGAGGAGCACCCAGTGCTGCTGACCGAGGCCCCCCTGAACCCCAAGGCCAACAGAGAGAAGATGACTCAGGTGAGGCTCGGCCGACGCCCGTGCTCCTCCCGTCCTTTCCCCAGTCATTTTCTGCCCGGCTTGATTTCTGACATTA
+
DDDDDFFFFFFFGGGGGGGGGGGHHHHHHHHHHHHHHGHDHGHHHGHHHHHHGGGGGHHHHHHHHHHHHHHHHGHHHGGHHHHHHHHHGGGGGHHGGGEGGGHHGGGGGGGGHHHHGGHHHHHHHHHHHHGGGGGGGGGGGGGHHHGGGGHGHHGGGGGGGGGGGGGGGGGGGGGGGGGGGGGGFFFFFFFFFFFF@DFFFFFFFFFADFDFFFFFFFFFFFFFFFFFFFFFFFFFFFFFFFFEFEFFFF0
@M05620:45:000000000-G6HP7:1:1101:8128:9979 1:N:0:139
CATCCTGACCCTGAAGTACCCCATTGAGCATGGCATCGTCACCACCTGGTACGACATGGAGAAGATCTGGCACCACACCTTCTACAACGAGCTGCGCGTGGCCCCGGAGGAGCACCCAGTGCTGCTGACCGAGTCCCCCCTGAACCCCAAGGCCAACAGAGAGAAGATGACTCAGGTGCGGCTCGGCCGACGCCCGTGCTCCTCCCGTCCTTTCCCCAGTCCTTTTCTGCCCGGCTTGCTTTCTGTCATTT
+
AAABBFFFFFFFGGEGGGGGGG?GHHCBGAGFCEGHHDHGGGHB2BGGC35DEEEEGHFHFHCG3DFHF5FCGGFGCEGHHHHHGHHHGEGEGFHGGEGGG@HHGEE/<B/BGEGHGA/@@FGG@F?1<F/</.0>CGGGGEG0CGDG..:.GE..;CC/::A./C/BGFFFGGFFGB0-9;BAB-AD=-;@?BB999AEFFFFFFB;DD9BFFBFFB.;9/;BFFFFBBF?A-=-9=.9B/////9/;B/
@M05620:45:000000000-G6HP7:1:1101:8146:9991 1:N:0:139
CATCCTGACCCTGAAGTACCCCATTGAGCATGGCATCGTCACCAACTGGGACGACATGGAGAAGATCTGGCACCACACCTTCTACAACGAGCTGCGCGTGGCCCCGGAGGAGCACCCAGTGCTGCTGACCGAGGCCCCCCTGAACCCCAAGGCCAACAGAGAGAAGATGACTCAGGTGAGGCTCGGCCGACGCCCGTGCTCCTCCCGTCCTTTCCCCAGTCATTTTCTGCCCGGCTTGATTTCTGACATTA
+
CCCCCFFFFFFFGGGGGGGGGGGHHHHHHHHHHHHHHGHHHGHHHGHHHHHHGGGGGHHHHHHHHHHHHHHHHGHHHGGHHHHHHHHHGGGGGHHGGGEGGGHHGGGGGGGGHGHHGGHHHHHHHHHHHHGGGCFGGGGGFGHHHHGGGGHGHHGGGGGGGGGGGGGFGGGGGGGGGGGGGGGGFFFFFFFFFFFF=DFFFFFFFFFADFFFFFFFFEFFFFFFFFFFBBFEFFABF;AFFFFFF0FFFF0
@M05620:45:000000000-G6HP7:1:1101:13107:10001 1:N:0:139
TACCTGTACTGGGGAAGCAATCGCCATTCCTACCCTAAAGATCGGAAGAGCACACGTCTGAACTCCAGTCACAGCGATAGATCTCGTATGCCGTCTTCTGCTTGAAAAAAAAAAAAAACAAAAAGAAAGAAAGAGATAACAAGCTCGGTCGTAGAAATAAACAAAACTAACCTAACGAGACTCTCTTTCGAACCAATATAGAACTCAAACTAGATACTGCCACAACGCGACGCGGAGTCGACAGATCGTGA
+
CCBCCFFFFFFFGGGGGGGGGGGGGGGHHHHFGGHHGHGHHHHHGGGGHHH3BBBEFHHGGFHHHHHHHHHHHHHGEHGGFBBFHGFDHHHHGGGHGHHHHHHHHHHHFGGGGB></<///=0/..00100>1000000000/.00.-..-:...00000000....0;00.000:.....00000000....-;.0000000;0000000000000000/00:.9--9--------./:.-.-/00:/./
@M05620:45:000000000-G6HP7:1:1101:19873:10085 1:N:0:139
CATCCTGACCCTGAAGTACCCCGGCTTGATTTCTGACATTAGATCGGAAGAGCACACGTCTGAACTCCAGTCACAGCGATAGATCTCGTATGCCGTCTTCTGCTTGAAAAAAAAAAAAATTATTTTTTACACTCTATACTTTTTTGTCCCATCTTGTTTCCCTCATTTTTTCTTACTCCCCTACCACTCCCTCCTCCCTGTTAAAAAACTCTTTTTTCTTCCACCCCCTCTAGTCCCTCTTACACCCCCTC
+
CCCCCFFFFFFFGGGGGGGGGGGGGGGGHHHHHHHHHHHHHHHHHHGEGGHHHHHGHGHHHGHGHHHHHHHHGHHHHGGHGGHHGGHHGGHHHHGGGHGHHHFHHHFHHHHFGGGC>//011@1111-.1111<11<<1<1000--/<=000/00000/00:0/.000:0-/000;009../.9.000//.//:///.9;:000000-.00000:B-900000;..:--./000:000:/00000/.--;.
@M05620:45:000000000-G6HP7:1:1101:7644:10092 1:N:0:139
AAACCAGAAGACATGAGGTCAGCTAGATCGGAAGAGCACACGTCTGAACTCCAGTCACAGCGATAGATCTCGTATGCCGTCTTCTGCTTGAAAAAAAAAAAAAAAAAGAATAAGAGAGAGTGGAAAAGATACTAAAAGAGAATTAAGAGTAAAGGTAAAGTGATTATGAGAGGAAAACTGCGGACATAATGATAATAGAGGAAAGGTATAGAGGGGGCAGAGCACAGGGAAAATACAACGAGAGGATGGGG
+
CCCCCABFFFFFGGGGGGGGGGHHGHHHHHGGGGHHHHHGHGHHHGHHHHHHHHHHHHGHHGGHGGFG5GHGFEHHHHGGGHGHHHHHHHHHHHHGGGGGE/>///>//??111110>..11.11<0<.00000000=.//00000000:0000000000000000009000..////0;0.----00000;00000000/.9/..0000000/.----...:0.//...../000000-:..-../0...
@M05620:45:000000000-G6HP7:1:1101:27374:10097 1:N:0:139
CATCCTGACCCTGAAGTACCCCATTGAGCATGGCATCGTCACCAACTGGGACGACATGGAGAAGATCTGGCACCACACCTTCTACAACGAGCTGCGCGTGGCCCCGGAGGAGCACCCAGTGCTGCTGACCGAGGCCCCCCTGAACCCCAAGGCCAACAGAGAGAAGATGACTCAGGTGAGGCTCGGCCGACGCCCGTGCTCCTCCCGTCCTTTCCCCAGTCATTTTCTGCCCGGCTTGATTTCTGACATTA
+
DDDDDFFFFFFFGGGGGGGGGGGHHHHHHHHHHHHHHGHHHGHHHGHHHHHHGGGGGHHHHHHHHHHHHHHHHGHHHGGHHHHHHHHHGGGGGHHGGGGGGGHHGGGGGGGGHHHHGGHHHHHHHHHHHHGGGGGGGGGGGGHHHHGGGGHGHHGGGGGGGGGGGGGGGGGGGGGGGGGGGGGGFFFFFFFFFFFFDFFFFFFFFFFEFFFFFFFFFFFFFFFFFHHFFFFFFFFFFFAFFFFFFFFFFF0
@M05620:45:000000000-G6HP7:1:1101:19221:10099 1:N:0:139
TACCTGTACTGGGGAAGCATTTGAATATCCCCCCATGGTGATGGGGACGGAGAACTGCTCCATAAACACAGGCAACGTGCCTAACTTTCCCGGGAAGATGAAGTCAAAGAGCGACCACAGCTCTCGGAGGTTATTTTGCATCGGTGAGCCAGACAGAATGATCCGATGAGGGGTGCGAAACTATTTGAGGAAAGGAAGCACCTTTTTATTAAATTTACCTTTTAGCAATCGCCATTCCTACCCTAAAGATC
+
CCCCCFFFFFFFG?FEGGGGGGHHHHHHHHHGGGGHHHGHFHHGFGGGGGGGGHHGHHHHGHGHHHHHHGHGGHHHGHHHHHHHHHGHHGGGGGGGGHHHHHHHHHGHHHHHGGGGGGHHGHHHHGGEGGDHHHHHHHHGHHGGGGGHHHHHHGHGHHHHHHHHHGGGHHHGGDFFGGGGGGGGGGGGGEFGGGFGGGGGGFFFFFFFFFFFFFFFFFFFFFFFFFFFFFFFFFFFFFFFFFFFFFFFFFF
@M05620:45:000000000-G6HP7:1:1101:23249:10173 1:N:0:139
CATCCTGACCCTGAAGTACCCCTTTGAGCATGGCATCGTCACCAACTGGGACGACATGGAGAAGATCTGGCACCACACCTTCTACAACGAGCTGCGCGTGGCCCCGGAGGAGCACCCAGTGCTGCTGACCGAGGCCCCCCTGAACCCCAAGGCCAACAGAGAGAAGATGACTCAGGTGAGGCTCGGCCGACGCCCGTGCTCCTCCCGTCCTTTCCCCAGTCATTTTCTGCCCGGCTTGATTTCTGACATTT
+
DDDCDFFFFFFFGGGGGGGGGGGHHHHGHHHHHHHHHGHHHGHHHGHHHHHHGGGGGHHHHHHHHHHHHHHHHGHHHGGHHHHHHHHHGGGGGHHGGGGGGGHHGGGGGGGGHHHHGGHHHHHHHHHHHHGGGGGGGGGGGGHHHHGGGGHGHGGGGGGGGGGGGGGGGGGGGGGGHGGGGGGFFFFFFFFFFFFFFFFFFFFFFFFEFFFFFHFFFFFFFFFFFFFFFFFFFFFFFFFFFFFFFFFFFF0
@M05620:45:000000000-G6HP7:1:1101:10776:10200 1:N:0:139
CATCCTGACCCTGAAGTACCCCATTGAGCATGGCATCGTCACCAACTGGGACGACATGGAGAAGATCTGGCACCACACCTTCTACAACGAGCTGCGCGTGGCCCCGGAGGAGCACCCAGTGCTGCTGACCGAGGCCCCCCTGAACCCCAAGGCCAACAGAGAGAAGATGACTCAGGTGAGGCTCGGCCGACGCCCGTGCTCCTCCCGTCCTTTCCCCAGTCATTTTCTGCCCGGCTTGATTTCTGACATTT
+
CCCCCFFFFFFFGGGGGGGGGGGHHHHHHFHHHHHHHGHHHGHHHGHHHHHHGGGGGHHHHHFHGHHHGHHHHGHHHGGHHHHHHHHHGFGGGHHGGGGGGGHHGEGCFGGGHHHHGGGHHHHHHHHHHHCCCGDGGGGGGGFFHHGGA.GEHHAEGGGGFFDEFGGGGFFGGGGGGGGFGEEGFCFFF>DFFFF-;ADFFFFFFFFEDDDFFFFFF/ABF/BFFFFFEFFE.C=BD;.BFFFB//;/;F/
@M05620:45:000000000-G6HP7:1:1101:10795:10205 1:N:0:139
CATCCTGACCCTGAAGTACCCCATTGAGCATGGCATCGTCACCAACTGGGACGACATGGAGAAGATCTGGCACCACACCTTCTACAACGAGCTGCGCGTGGCCCCGGAGGAGCACCCAGTGCTGCTGACCGAGGCCCCCCTGAACCCCAAGGCCAACAGAGAGAAGATGACTCAGGTGAGGCTCGGCCGACGCCCGTGCTCCTCACGTCCTTTCCCCAGTCATTTTCTGCCCGGCTTGATTTCTGACATTA
+
DDDDDFFFFFFFGGGGGGGGGGGHHHHHHHHHHHHHHGHHHGHHHGHHHHHHGGGGGHHHHHHHHHHHHHHHHGHHHGGHHHHHHHHHGGGGGHHGGGGGGGHHGGGGGGGGHHHHGGHGHHHHHHHHHHGGGGGGGGGGGGHHHHGGGGHGHHGGGGGGGGGGGGGGGGGGGGGGGGGGGGGGFFFFFFFFFFFFDFFFFFFF0BEBEFFFFFFFFFFFFFFFFFHFFFFFFFFFFFFFFFFFF<FFFF0
@M05620:45:000000000-G6HP7:1:1101:15136:10269 1:N:0:139
CATCCTGACCCTGAAGTACCCTGACTTGATTTCTGACATTAGATCGGAAGAGCACACGTCTGAACTCCAGTCACAGCGATAGATCTCGTATGCCGTCTTCTGCTTGAAAAAAAAAAAAAAAAGAGATCTAATATAAATACTCTAATTACACTTAGTGCCACACCTCTACAATTGAATCCCCACTCTTCTTGCCTTAGACCGCTCATGTGACCCTTTCCTTTTCCGCCCTAATCCGACGTCACAGCACACGT
+
CCCCCFFFFFFFGGGGGGGGGGHGHHHHHHHHHHHGHHHHHHHHHHGGGGHHHGHGHGHHHGGHHHHHHHHHHHHHHGGHEGGGGHHHGGHHHHGGGHGHHHHHHHHHHHHEEEFC></<<///0011111111111111110000=00000000000000.../.0000000000:0:0./../0000000;0900000----.0000000/9;00:000000...--/:000..---..:0;././.-.
@M05620:45:000000000-G6HP7:1:1101:8916:10283 1:N:0:139
CATCCTGACCCTGAAGTACCCCGGCTTGATTTCTGACATTAGATCGGAAGAGCACACGTCTGAACTCCAGTCACAGCGATAGATCTCGTATGCCGTCTTCTGCTTGAAAAAAAAAAAAAAATAAAAACTAATATTTTTAAACTATTCTCTCACCCTCCATCTATAGTACTTATATCTCCCCACAGTTTTCCGCTTCCACCCCTCTTTCTGCCCTTACCCTAATCTCCCTCACCCTGCGTCCGCTCCCTATA
+
CDCDDFFFFFFFGGGGGGGGGGGGGGGGHHHHHHHHHHHHHHGHHHGGGGHHHHHGHGGHHGGGHHHHHHHHFHGHHGGHGGHHGHHHFFHHGHGEEHGHHHHHHHHHFHHFGDGD><//-011111.<1<1100000.00<000=<0<0<00...../0:<0000;0000000000:0/9/...:00000.:...000:.;../000000090/0;/:0//;00:0///..:.;/:-9----.-../0:0
@M05620:45:000000000-G6HP7:1:1101:17142:10290 1:N:0:139
ATCTCTATCTCCGAAAAAGGAAGAAAGGGGAGGGAAGATCGGAAGAGCACACGTCTGAACTCCAGTCACAGCGATAGATCTCGTATGCCGTCTTCTGCTTGAAAAAAAAAAAAAAACTCCACAGTATTACACGATCTACTGCACCAATGGCACGTACGTCATGCCTTTCCTCTTTATCACTCTTGTGTATCCACTTGACCAATTCTCAGCATTTGTACTTGTAACTACCAAGCCCTGTACCCAACAAAGAT
+
BBBBBFFFFFFFEGGFCGECFGHGGGFCAGDGGGGGGFHHHGGGGFHHHFCGEGHGGFHFHHHGFFGHHGHHGGHGEHD4GGGFDHHGHGEEFFFGHHHHGHHGHHFGGCF?</--<<C<///<0=<GB<GB.-.;C00<00C/C.:GC:/C0CA/.:BF..9;0;FFFF0;FFF00;00CFFG0;:.//;/B/F/B//;/99FFFBB:;/BF/;B9/:F/;//;B/;.//9;....//:///;A9..//;
@M05620:45:000000000-G6HP7:1:1101:17267:10359 1:N:0:139
TACCTGTACTGGGGAAGCGTGTAGCAATCGCCATTCCTACCCTAAAGATCGGAAGAGCACACGTCTGAACTCCAGTCACAGCGATAGATCTCGTATGCCGTCTTCTGCTTGAAAAAAAAAAAAAAGAAAAAAAGAAAACAATAGTGAACATGAAATAAAGAACAAAAAAGAAAAAAGACAGAAAACAAAGAAGGTAAATAAATAGAAAAAGTAATAATAGACAGACAGTAAGAAGAGCAAAGAGATAGAGA
+
CDCDCFFFFFFFGGGGGGGEGGHHHHHHHGGGGGHHHHGHHHHHHHHHHHHGGGEGHHGHGHGHHHGHGHHHHGHHHGHGHHGGHGGGGFHHGFFHHHHGEGHGHHHHHHHFGHHHGGGCB<>/<.<>0<0--...///..00000000000000000000.///...9.9.//.-..//:/00//...//./.0:000000000000/..000000000000/:.:/000000/0./0/0//;/000000
@M05620:45:000000000-G6HP7:1:1101:24449:10429 1:N:0:139
ATCTCTATCTCCTAAAAAGGAAGAAAGGGGAGGGAAGATCGGAAGAGCACACGTCTGAACTCCAGTCACAGCGATAGATCTCGTATGCCGTCTTCTGCTTGAAAAAAAAAAACCAATAACACATCTAATAAACTTTCTTTTTTTACACCAGTATACACCTTCAATCATCCTTTTTTCACTCCTACCTTCTTATACCTACCTTCTAGATTCACCCCCATTCATCGTCTCCAATCCTCTCACCTCACCTTCCC
+
CCCCCFFFFFFFGGGGGGGGFGHGHHHGGGGGGGGHGHHHHGGGGHHHHHGHGGHHGGFGHHHGHFGFHFHHGCHGGGG4FGGFEGFHHGFGHGHHHHHHHGHHHHGGGGF/////111111?1111111111=111<1>11--.00</<.0=0000C//0/000;00<0:0:0;-/00;0/000.00/000000090/.00/0000;;;//;.-;-//;//9/...;;9///;///9/99/9/..///;/
@M05620:45:000000000-G6HP7:1:1101:25649:10431 1:N:0:139
TACCTGTACTGGGGAAGCGTGTAGCAATCGCCATTCCTACCCTAAAGATCGGAAGAGCACACGTCTGAACTCCAGTCACAGCGATAGATCTCGTATGCCGTCTTCTGCTTGAAAAAAAAAAAAAAAAAAAAGAAGAAAAGGAAGAAAGTGAAAGGCAGAGGAAGGAAAAGAGTGAAAAGAAAAGAAAGACAAAAGAAAAATAGAAAAAGTAGATAGAGAGGTAGAAGAAGAATATGAATGAGGACTAAGAC
+
BBBCCFFFFFFFGGGGGGGEEFGHHHHHHGGGGGHHHHHHHHHHGHHHHHHGGGGHHHHHGHGHHHGHGHHHHFHHHHHGHHGFHGGGHHHHHFGHHHHGFGHGHHHGHHHHHHHFGFGFG/<>-<>----.../0////.</..//0000000....99../<../<//./<00<0</..://<</0/////./.<//..00000/<.000<000000..0000000//0/0<000000<0/0.</0000
@M05620:45:000000000-G6HP7:1:1101:4390:10566 1:N:0:139
ATCTCTATCTCCTAAAAAGGAAGAAAGGGGAGGGAAGATCGGAAGAGCACACGTCTGAACTCCAGTCACAGCGATAGATCTCGTATGCCGTCTTCTGCTTGAAAAAAAAAAAAAGACTCCAAGTGAGTAAAAGAGCTGATGCAACAATGGCAAGTAATTCAGGCATTTCCGCTTTCGCCCTCTTGTGGACCCAAGTAAACACTTCTCAGCATTTGTACTTGGAACTGACAACCCAGTGACAAACCACAGAT
+
AAAAADFFDDBFGGBGE1EEBEG0AFCAEE?EEEGGGGHHHGEFEFHHEFF0EFGFFFHHHHGGFBFGHFGHGGHCFGBD2FGF/F>@FE>E0>>FBFGHFGGFBA@//@B/////0??FB<11<1111>1<1>>01GF<00<=0.<00/</C:0;C0:;CG0/.0;0::..;9909;..:.900CF.0//;.A.00;9B/-////:B9B9/B/;//9/9//9/9B;FFF/-;;A-;:/;//--9----99
@M05620:45:000000000-G6HP7:1:1101:19564:10570 1:N:0:139
TACCTGTACTGGGGAAGCCATTCCTACCCTAAAGATCGGAAGAGCACACGTCTGAACTCCAGTCACAGCGATAGATCTCGTATGCCGTCTTCTGCTTGAAAAAAAAAAAATAAGAAACAGAAATAACCAAATTCTAGGTAGACGTGTACGATATCTGCCTATTTTATAACAAACAACATAAGAAACGAATTTCGCAATAAGTGATGAACATAAGAGGTATATACAATGAATATTTACAGTAGAATTTCGCA
+
CCBCCFFFFFFFGGGGGGGGGGHHHHHGHHHHHHHHHHGGGGHHHHH2GGHHHGHHHHHHHHHHHHHHHGGHGGHHGHHHFGHHHHGFGHGHHHHHHHGHHHHGGGGF/<02?222222222@221111/=111111?11111...001....-0=<00<=0000<000000.:..../00;00//.....00/....000;00000000000000.:09000:000000000000000900000;0;/..
@M05620:45:000000000-G6HP7:1:1101:19547:10577 1:N:0:139
TACCTGTACTGGGGAAGCCATTCCTACCCTAAAGATCGGAAGAGCACACGTCTGAACTCCAGTCACAGCGATAGATCTCGTATGCCGTCTTCTGCTTGAAAAAAAAAAGGAGCACCCAGTGCTGCTGACCGAGGCCCCCCGGAACCCCAAGGCCACCAGAGAGACGATGACTCCGGTGCGGCTCGGCCGACGACCGTGCTCCTCCCGTCCTTTCCCCCGTCATTTTCTGCCCGGCTTGATTTTTGCCATTA
+
1>>AADDFFFDCGEFF?GGAFGHFGHE0FF0FABGHHHGAE0FEFHA0BEGGFFFHFGDGFHBFHGHFHEGGA/F21DF0FEHGHHC?EFFHHHHHHHCFGD0EE/>B//B/?/0?EFE1@1>1@F11@G//>/@FCC-C-<A-CGCCGCEEE?E?..CFE/../;-AEGG0;/;--99-;;-A?<FB--;--;9-:;A-99B-;;BE9-A/BB99FF-AB--/////9//9--@-;--;/B//9/;/:B/
@M05620:45:000000000-G6HP7:1:1101:5387:10582 1:N:0:139
CATCCTGACCCTGAAGTACCCCGGCTTGATTTCTGACATTAGATCGGAAGAGCACACGTCTGAACTCCAGTCACAGCGATAGATCTCGTATGCCGTCTTCTGCTTGAAAAAAAAAAAAAAAAATTAATGCCTCTATTCCTTTTATTCACCACTTTCATCCCTACATATATCCATCCCCCATTCCCTGCCCTGCCCCTTTCTACCTCTCTCTTCTTCACTCCATTCTCACCCCTCTCTCTTTCCCCCCCGCC
+
CCBCCFFFFFFFGGGGGFGGGGGGGGGGGHHHHHHHHHHHGHGHHHGGGGGHHGHFHGGHHGHFGHHHHHGHDHFFGEEHGGGHGHHHGFHHHHGGGHGHHHHHHHHHFHHEFCC@////<--.<00000000000000000:00000000.000:0000;00.00000;;0000..:.9/0;;:00;..0.......0000:;0:9/0000B090000;/00000;00..-9./:09009000/.;----
@M05620:45:000000000-G6HP7:1:1101:21194:10642 1:N:0:139
CATCCTGACCCTGAAGTACCCCGGCTTGATTTCTGACATTAGATCGGAAGAGCACACGTCTGAACTCCAGTCACAGCGATAGATCTCGTATGCCGTCTTCTGCTTGAAAAAAAAAAAACACCACTCTCCCACTCCCTTCTCCCCCCCTTGCAAGGCATCCCCTCCTTACCTCTGTCTCCCCCTTTCCCACACACTTTTCCCACACTCACCCTTCTTACTCTGCGCTTCTCCTCCATTTCCCCCATCCTACC
+
DDDDDFFFFFFFGGGGGGGGGGGGGGGGHHHHHHHHHHHHHHHHHHG2FEHHHHHHHGHHHGHHHHHHHHHHHHHHHGGHGGHHGGHHGGHHHHGGGHGHHHHHHHHHHHHGGGG@>///0///1?11??0>000.<10111><<-:-./0000...0//../9./000<000000000/..<.00000....</0000:00..9/:/0...:/0:<:000<0-9-..0000///000000<.@/<:00<.
@M05620:45:000000000-G6HP7:1:1101:27626:10674 1:N:0:139
CATCCTGACCCTGAAGTACCCCGGCTTGATTTCTGACATTAGATCGGAAGAGCACACGTCTGAACTCCAGTCACAGCGATAGATCTCGTATGCCGTCTTCTGCTTGAAAAAAAAAAAACCCATATCTTCCACTCGCTTCTTCACCCCTTTCACCTCCATCCTTCCTTTCCTCTTTATCCCTCTTCTTTCTCCCCTTTCCCCCTTCTCCTCCTTCTTCCTTTTCCCTTCCCCTCCCATTCCCCACACCCTCT
+
CCCCCFFFFFFFGGGGGGGGGGGGGGGGHHHHHHHGHHHHGHGHHHGGGGGHHHHHHGGHHFHHHHHHHHHHHHHHGGGHGGHHDGHHFFHHHHGGGHGHHHGHHHFHFFHCGGGG>/?/?/001?11111110.>...>1=11<C-..<D0000.</00.000::0;CG000000;00G0CB000000090BD/;0;;B/EG?/0;F;FGBF//9:F/9///;///;9///.:;//9/9/;/...9.AAB
@M05620:45:000000000-G6HP7:1:1101:11345:10733 1:N:0:139
TACCTGTACTGGGGAAGCATTTGAATATCCCCCCATGGTGATGGGGACGGAGAACTGCTCCATAAACACAGGCAACGTGCCTAACTTTCCCGGGAAGATGAAGTCAAAGAGCGACCACAGCTCTCGGAGGTTATTTTGCATCGGTGAGCCAGACAGAATGATCCGATGAGGGGTGCGAAACTATTTGAGGAAAGGAAGCACCTTTTTATTAAATTTACCTTTTAGCAATCGCCATTCCTACCCTAAAGATC
+
BABBBFFFFFFFGGGGGGGGGGHHHHHHHHHGGGGHHHGHHHGGHGGGGGGGGHHHHHHHHHHHGHHHHHHHGEHGGHHHHHGHHHHHHHHGGGGGGHHHGHHDGGHGHHHHGGGGGHHHHGHHHFGGGGCHHHHHHHHGHHGGGGGHHHFHHGHHHHHHHDHHHGGGHHHGGEFGGFAGGGGGGGGFGGFGGGGGGGGFFFFFFFFFFFFFFFFFFFFFFFFFFFFFFBEFFFFFFFFFBAFFFFFFFFF
@M05620:45:000000000-G6HP7:1:1101:11327:10739 1:N:0:139
TACCTGTACTGGGGAAGCATTTGAATATCCCCCCATGGTGATGGGGACGGAGAACTGCTCCATAAACACAGGCAACGTGCCTAACTTTCCCGGGAAGATGAAGTCAAAGAGCGACCACAGCTCTCGGAGGTTATTTTGCATCGGTGAGCCAGACAGAATGATCCGATGAGGGGTGCGAAACTATTTGAGGAAAGGAAGCACCTTTTTATTAAATTTACCTTTTAGCAATCGCCATTCCTACCCTAAAGATC
+
CCCCCFFFFFFFGGGGGGGGGGHHHHHHHHHGGGGHHHGHHHHHHGGGGGGGGHHHHHHHHHHHHHHHHHHHGHHHGHHHHHHHHHHHHHHGGGGGGHHHHHHHHHHHHHHHGGGGGHHHHHHHHGGGGGGHHHHHHHHHHHGGGGGHHHHHHGHHHHHHHHHHHGGGHHHGGEGGGEGGGGGGGGGFEGFFGGGGGGGGGFFFFFFFFFFFFFFFFFFFFFFFFFFBFFFFFFFFFFFFFFFFFFFFFFF
@M05620:45:000000000-G6HP7:1:1101:22521:10743 1:N:0:139
CATCCTGACCCTGAAGTACCCTGACTTGATTTCTGACATTAGATCGGAAGAGCACACGTCTGAACTCCAGTCACAGCGATAGATCTCGTATGCCGTCTTCTGCTTGAAAAAAAAAAAAAAAAAAAAATAAAAAAAAATAACAGATGAAAAAAAAAAAAAAAAAAAAGAAAAAAAAAAGAGAAGAAGAGACAGAAGGTAATAATAATGTGAGAGATAAAAGAATAGTTAACAAGAGATAAAGAGCAGAGTGG
+
CBBCCFFFFFFFGGGGGFGGGGHHHHHHHHHHHHHHHGHHHHHHHHGGGGHHHHHHHGHHHGHFHHHHHHHHFHGHHFGHAFFFBFHGFEHHHHGFGHGHHHGHHHHGHHH@EEEB<///</-----.<0000----.00000:000000.--------9<-----...//:--9-<..//0/0//0::////00.00000000000000000.00000<..000000000://./000000//0//.00.
@M05620:45:000000000-G6HP7:1:1101:11344:10754 1:N:0:139
TACCTGTACTGGGGAAGCATTTGAATATCCCCCCATGGTGATGGGGACGGAGAACTGCTCCATAAACACAGGCAACGTGCCTAACTTTCCCGGGAAGATGAAGTCAAAGAGCGACCACAGCTCTCGGAGGTTATTTTGCATCGGTGAGCCAGACAGAATGATCCGATGAGGGGTGCGAAACTATTTGAGGAAAGGAAGCACCTTTTTATTAAATTTACCTTTTAGCAATCGCCATTCCTACCCTAAAGATC
+
CCCCCFFFFFFFGGGGGGGGGGHHHHHHHHHGGGGHHHGHHHHHHGGGGGGGGHHHHHHHHHHHHHHHHHHHGHHHGHHHHHHHHHHHHHHGGGGGGGHHHHHGHHHHHHHHGGGGGHHHHHHHHGGGGGEHHHHHHHHHHHGGGGGGGGHHHGHHGHHHHHHHHGGGHGHGGEGGGGGDGGGGGGGGGGFGGGGGGGGFGFFFFFFFFFFFFFFFFFFFFFFFFFFFFFFFFFFFFFFFFFFFFFFFFFF
@M05620:45:000000000-G6HP7:1:1101:22549:10767 1:N:0:139
CATCCTGACCCTGAAGTACCCCGGCTTGATTTCTGACATTAGATCGGAAGAGCACACGTCTGAACTCCAGTCACAGCGATAGATCTCGTATGCCGTCTTCTGCTTGAAAAAAAAAAAAAAAAAAAAAAGAAAAAAGAGAGAAACATTAAACAAATAGAAAAAAAAATAAAGAGAGAAACGTCGAGACAAAAGACCAATAGTATATTGTCATAAAATAATAAGTGAGAGATAACCATATACAGAAGAAAGTC
+
CBBCDFFFFFFFGGGGGGGGGGGGGGGGHHHHHHHHHHHHHHGHHHGGGGHHHHHHHGHHHGHGHHHHHHHHHHHHHGGHEGHHGHHHGGHHHHGGGHGHHHHHHHHHHHHEECF><<</<-<----<.<.//.-..//..00//0000000..00000:/.----.00000//..00/...---..///./.<//.<00000:000<<000000000<000<00000.000000<<000000000:/000
@M05620:45:000000000-G6HP7:1:1101:28554:10770 1:N:0:139
CATCCTGACCCTGAAGTACCCCGGCTTGATTTCTGACATTAGATCGGAAGAGCACACGTCTGAACTCCAGTCACAGCGATAGATCTCGTATGCCGTCTTCTGCTTGAAAAAAAAAAAAAATCTACTGACCGACTCCCCCCTTAACCCCAATTCCAACATACACAATATAACTCATATTAATCTCTTCCTACACCCCTGCTCCTCCCTCCCTCTCCCCATTCATATTCTGCCCTGCTTGTATTCTCACATTA
+
DDDDDFFFFFFFGGGGGGGGGGGGGGGGHHHHHGHFHHHHHGHHFGGEFFHHHHHHHGHHHGHHHHHHHHHHHHHFGEEHGGFGHFHGGGHHHHGFGHGHHGHFGHHHGHH@EG/</>//0?11><1=>F->--<<CAE@@:CCFHEDD./<<<0<B./<0:0:<00:0<C0CB00<0<00<:C<<<0:CB0<BD-.<90::0BBE//<<////<BDB/0<0000:<:0::A0..000.0<F<00<0<<00
@M05620:45:000000000-G6HP7:1:1101:26395:10773 1:N:0:139
AAACCAAGCAGAAGACATGAGGTCAGCTAGATCGGAAGAGCACACGTCTGAACTCCAGTCACAGCGATAGATCTCGTATGCCGTCTTCTGCTTGAAAAAAAAAAACAGCATTCTATTATTTTATTTTACATATTTTCTTGTTTATACCATATATATTACATTATTTTTTCCTGCACCAGTGACAATACCTTATCAGTTTTACATATTTCTTCTTTACTCCCGTGTCTCACATCCATCTATCTCAAACGTAC
+
BBBBBBAFAFFFGGGGGGGGGGHHFGHHHHHHHHGGGGHHHHHHHGHHHGHHHHHHHHHHGHGHHGCHGGFGGHHHFEHHHHFFFHGFFHHHHHFFGHHGFFEE/</2B2333?3B2@F@F2222222<@22>@@GD?D1<?0??1111@111111<<GB<11>11<><<0D0/</C..<00000:0/0000;000<00:0:CG0;0;090;B09;0;0/9...;90F000099C0;90000;/99/....
@M05620:45:000000000-G6HP7:1:1101:22550:10785 1:N:0:139
CATCCTGACCCTGAAGTACCCCGGCTTGATTTCTGACATTAGATCGGAAGAGCACACGTCTGAACTCCAGTCACAGCGATAGATCTCGTATGCCGTCTTCTGCTTGAAAAAAAAAACAAAAATACAACCCAATACCCCCCCACCCCACCCACCCACCACTCACACTCTTCTACCTACACAGCCATCCAGAAAGCATACCACCAACATGCCGAGCTCCAACCATCATTAATGCGACACATTATCATCAGTGC
+
BBBBBFFFFFFFGGGGGGGGGGGGGGGGHHHHHHHHHHHHGHHHHHGDGGHHHHHGHGHHHGHHHHHHCGHHHHHFHGGHDFDFBFGHGGGHHHEEGHGHHHHHHHHHBDG<>>B/</<00?022211///?0111</>-<-..<-........:....////09//00;009;00///0...909.000///;///////....9////----./9///..//////////..---.///9/9///////
@M05620:45:000000000-G6HP7:1:1101:17242:10795 1:N:0:139
CATCCTGACCCTGAAGTACCCCATTGAGCATGGCATCGTCACCAACTGGGACGACATGGAGAAGATCTGGCACCACACCTTCTACAACGAGCTGCGCGTGGCCCCGGAGGAGCACCCAGTGCTGCTGACCGAGGCCCCCCTGAACCCCAAGGCCAACAGAGAGAAGATGACTCAGGTGAGGCTCGGCCGACGCCCGTGCTCCTCCCGTCCTTTCCCCAGTCATTTTCTGCCCGGCTTGATTTCTGACATTA
+
CCCCCFFFFFFFGGGGGGGGGGGHHHHHHHHHHHHHHGHHHGHHHGHHHHHHGGGGGHHHHHHHHHHHHHHHHGHHFGGHHHHHHHHHGGGGGHHGGGGGGGHHGGGGGGGGHHHHGGHHHHHHHHHHHHGGGGGGGGGGGGHHHHGGGGHGHHGGGGGGGGGGGGGGGGGGGGGGGGGGGGGGFFFFFFFFFFFFBFFFFFFFFFFFFFFFFFFFFFDFFFFBFFFFFFFFFFFFFAFFFFFFFFFFFF0
@M05620:45:000000000-G6HP7:1:1101:17232:10812 1:N:0:139
CATCCTGACCCTGAAGTACCCCATTGAGCATGGCATCGTCACCAACTGGGACGACATGGAGAAGATCTGGCACCACACCTTCTACAACGAGCTGCGCGTGGCCCCGGAGGAGCACCCAGTGCTGCTGACCGAGGCCCCCCTGAACCCCAAGGCCAACAGAGAGAAGATGACTCAGGTGAGGCTCGGCCGACGCCCGTGCTCCTCCCGTCCTTTCCCCAGTCATTTTCTGCCCGGCTTGATTTCTGACATTT
+
BBBBBFFFFFFFFGGGGGGGGGGHHGGFGHHGFHHHHGHHHGHHGGHHHHHHGGGGGHHHHHHHGHHHHHHHHGHHEGFHHHHHHHHHGEGGGHHGGGGGCEHHGGGGGGGFHHHHGFHHHHHFHHHHHHGFGGGGGGGGGEHHHHGGGGHGHHGGGGFFFFGEFGGGGGGGGGFFGGGGGGGGFFFFAFFFFFFF@DDFFFFFFFFFFFDFFFFFFFDFF/FF9BFFFEBF?AFFFA.9FBFFFBF/FF/
@M05620:45:000000000-G6HP7:1:1101:4360:10842 1:N:0:139
CATCCTGACCCTGAAGTACCCCATTGAGCATGGCATCGTCACCAACTGGGACGACATGGAGAAGATCTGGCACCACACCTTCTACAACGAGCTGCGCGTGGCCCCGGAGGAGCACCCAGTGCTGCTGACCGAGGCCCCCCTGAACCCCAAGGCCAACAGAGAGAAGATGACTCAGGTGAGGCTCGGCCGACGCCCGTGCTCCTCCCGTCCTTTCCCCAGTCATTTTCTGCCCGGCTTGATTTCTGACATTA
+
CCCCCFFFFFFFGGGGGGGGGGGHHHHHHHHHHHHHHGHHHGHHHGHHHHHHGGGGGHHGHHHHHHHHHHHHHGHHHGGHHHHHHHHHGGGGGHHGGGGGGGHHGGGGGGGGHHHHGGHHHHHHHHHHHHGGGGGGGGGGGGHHHHGGGGHGHHGGGGGGGGGGGGGGGGGGGGGGGGGGGGGGFFFFFFFFFFFFFFFFFFFFFFFFFFFFFFFFFFDFFFFFFFFFFFFFFFFFF;;BBFFFFFFFFF:
@M05620:45:000000000-G6HP7:1:1101:4365:10861 1:N:0:139
CATCCTGACCCTGAAGTACCCCATTGAGCATGGCATCGTCACCAACTGGGACGACATGGAGAAGATCTGGCACCACACCTTCTACAACGAGCTGCGCGTGGCCCCGGAGGAGCACCCAGTGCTGCTGACCGAGGCCCCCCTGAACCCCAAGGCCAACAGAGAGAAGATGACTCAGGTGAGGCTCGGCCGACGCCCGTGCTCCTCCCGTCCTTTCCCCAGTCATTTTCTGCCCGGCTTGCTTTCTGACATTT
+
BBBBBFFFFFFFGGGCGGGGGGGHHDFHFHHHAGHHHEGHHGHGEEHFHHHHGGGGGHHGHGGGHHHFH5GGHGFHHDGGHHHHHHHHGGEGG@FEGGGGGGHHG?/<CCGGHHHHGGCFHGDGGHFGGF@@CCFFGFGG?EHFFHGGGGHGGH.CAE/9BFEGFFFGFGGGGF09;/9CFCEFFFFFFFCB;DF>9.;EFBBB;E.9AFFBFFFFFF?BFFBBFFFFFFBA.9@DF;.BFFFFB/99BF/
@M05620:45:000000000-G6HP7:1:1101:25350:11080 1:N:0:139
AAACCAAGCAGAAGACATGAGGTCAGCTAGATCGGAAGAGCACACGTCTGAACTCCAGTCACAGCGATAGATCTCGTATGCCGTCTTCTGCTTGAAAAAAAAAAAACTTCAAAACTATATAAGTACTTAAACGCACAAAAAAAGTCTATTATCATGTAACACACCTTCACCAAAACCCGCGCTCAACAACCCACATAATTGAGACACGACTTGAATAACAGACACGGGTATATGAGGGGTGAAGGCACACC
+
CCCCDDDFCFFFGGGGGGGGGGHHHHHHHHHHHHGGGGHHHHHHHGHHHGHHHHHHHHHHHHHHHGGHGGHHHHHHGGHHHHGGGHGHHHHHHHHHHHHGGG@E>//233322@022222@22222221=1=/////000><-.0000<<0000000000<0.../0<0000.<....-----..0/0.9....<0000:000.0//.--..000000000/.//.----000000/.-.-<000.../..
@M05620:45:000000000-G6HP7:1:1101:28211:11207 1:N:0:139
TACCTGTACTGGGGAAGCATTTGAATATCCCCCCATGGTGATGGGGACGGAGAACTGCTCCATAAACACAGGCAACGTGCCTAACTTTCCCGGGAAGATGAAGTCAAAGAGCGACCACAGCTCTCGGAGGTTATTTTGCATCGGTGAGCCAGACAGAATGATCCGATGAGGGGTGCGAAACTATTTGAGGAAAGGAAGCACCTTTTTATTAAATTTACCTTTTAGCAATCGCCATTCCTACCCTAAAGATC
+
A1AAAFFFFFDF1EGGGFCGGGHHHHHHHHHGGGEGHHHHBGHHGGAEEGGGGHHHHHHHHGHFFFHGHGHHGHHHEHFHHHHCHHHHHHHGGGGGGHHHHHHHHHGHHHHHGGCGCHEHHHHHHGGGCGCGHHHHHHGFGHGGGGGHHHGHFGHHCCHFHHHGHCFGHHFCGGGF@EAGAGGGGGGE?BBFGGGGGGGGGFFFFFFEFFF/BFFFFFFFFFFFBFFFFFFFFFEFFFFFFFFFFFFFFFF
@M05620:45:000000000-G6HP7:1:1101:21126:11231 1:N:0:139
TACCTGTACTGGGGAAGCATTTGAATATCCCCCCATGGTGATGGGGACGGAGAACTGCTCCATAAACACAGGCAACGTGCCTAACTTTCCCGGGAAGATGAAGTCAAAGAGCGACCACAGCTCTCGGAGGTTATTTTGCATCGGTGAGCCAGACAGAATGATCCGATGAGGGGTGCGAAACTATTTGAGGAAAGGAAGCACCTTTTTATTAAATTTACCTTTTAGCAATCGCCATTCCTACCCTAAAGATC
+
CCCCCFFFFFFFGGGGGGGGGGHHHHHHHHHGGGGHHHGHHHHHHGGGGGGGGHHHHHHHHHHHHHHHHHHHGHHHGHHHHHHHHHHHHHHGGGGGGHHHHHHHHHHHHHHHGGGGGHHHHHHHHGGGGGGHHHHHHHHHHHGGGGGHHHHHHGHHHHHHHHHHHGGGHHHGGEGGGGGGGGGGGGGGGGFGGGGGGGGGGFFFFFFFFFFFFFFFFFFFFFFFFFFFFFFFFFFFFFFFFFFFFFFFFFF
@M05620:45:000000000-G6HP7:1:1101:29056:11248 1:N:0:139
CATCCTGACCCTGAAGTACCCCATTGAGCATGGCATCGTCACCAACTGGGACGACATGGAGAAGATCTGGCACCACACCTTCTACAACGAGCTGCGCGTGGCCCCGGAGGAGCACCCAGTGCTGCTGACCGAGGCCCCCCTGAACCCCAAGGCCAACAGAGAGAAGATGACTCAGGTGAGGCTCGGCCGACGCCCGTGCTCCTCCCGTCCTTTCCCCAGTCATTTTCTGCCCGGCTTGATTTCTGACATTT
+
DDDDDFFFFFFFGGGGGGGGGGGHHHHHHHHHHHHHHGHHHGHHHGHHHHHHGGGGGHHHHHHHHHHHHHHHHGHHHGGHHHHHHHHHGGGGGHHGGGGGGGHHGGGGGGGGHHHHGGHHHHHHHHHHHHGGGGGGGGGGGGHHHHGGGGHGHHGGGGFGGGGGGGGGGGGGGGBGGGGGGGGGFFFFFFFFFFFFFFFFFFFFFFFFFFFFFFFFFFFFFFFFFFFFHFFFFAFFFAAFFFFFFB09FF0
@M05620:45:000000000-G6HP7:1:1101:6423:11260 1:N:0:139
CATCCTGACCCTGAAGTACCCCGGCTTGATTTCTGACATTAGATCGGAAGAGCACACGTCTGAACTCCAGTCACAGCGATAGATCTCGTATGCCGTCTTCTGCTTGAAAAAAAAAAAAAAAAAAAAATAGAATAAAATTGAACGTTTTGGCCATATATCTGATAGAAAAAAAGATCTAGAATCTGTAGTCTTAATTTGAAGTTCTGCACCGAAACAGTCCTTATGCGAGTGTTATTAGCGAGTGATGAATT
+
CDCCDFFFFFFFGGGGGGGGGGGGGGGGHHHHHHHHHHHHHHHHHHGGGGHHHHHHHGHHHGHHHHHHHHHHHHHHHGGHGGHHHHHHGGHHHHGGGHGHHHHHHHHHHHHGGGGC<><<--<<--:.:00000000;00000../:..-000/000000000000;0/.--..:::000000:0:0000000000:000000000000/-;-99//000000000..--.0000000/----.0000000
@M05620:45:000000000-G6HP7:1:1101:29071:11261 1:N:0:139
CATCCTGACCCTGAAGTACCCCATTGAGCATGGCATCGTCACCAACTGGGACGACATGGAGAAGATCTGGCACCACACCTTCTACAACGAGCTGCGCGTGGCCCCGGAGGAGCACCCAGTGCTGCTGACCGAGGCCCCCCTGAACCCCAAGGCCAACAGAGAGAAGATGACTCAGGTGAGGCTCGGCCGACGCCCGTGCTCCTCCCGTCCTTTCCCCAGTCATTTTCTGCCCGGCTTGATTTCTGACATTT
+
BBBBBFFFFFFFGGFGGGGGGGGGHHHHHHHHHHHHHGHHHGHHHGHHHHHHGGGGGHHFHHHHHHHHHHHHHGHHHGGHHHHHHHHHGEGGGHHGGGGGGGHHGGGGGGGGHHHHGGHHHHHHHHHHHHGCGGGGGGGGGGFCGHGGGCHGHHEEFE9CFFBGGGFGGBGFGFFGGGGGGGGGFFFFFCFFFFFFFBFFFFFFFFFFFFDFFFFFFFFFFFFFFFFFFEFFFFFFFF.BFFFFB:BFFF/
@M05620:45:000000000-G6HP7:1:1101:29051:11267 1:N:0:139
CATCCTGACCCTGAAGTACCCCATTGAGCATGGCATCGTCACCAACTGGGACGACATGGAGAAGATCTGGCACCACACCTTCTACAACGAGCTGCGCGTGGCCCCGGAGGAGCACCCAGTGCTGCTGACCGAGGCCCCCCTGAACCCCAAGGCCAACAGAGAGAAGATGACTCAGGTGAGGCTCGGCCGACGCCCGTGCTCCTCCCGTCCTTTCCCCAGTCATTTTCTGCCCGGCTTGATTTCTGACATTA
+
CCCCCFFFFFFFGGGGGGGGGGGHHGFHHHHGHHHHHGHHDGHHHGHHEEHHGGGGGHBCGHHGHHHHHFHHHGHHHGGHHHHHHFHHEGGGGHHGGGGGGGHHGGGGGGGGHHHHGGHHHGHHHHHHHHGGGGGGGGGGGEHHHHGGDGGGHHGGGGGGGGGGGGGGFGGGGFFFGFFGGGGGFFFF;CFFFFFCFDDFFFFFFFAEDFFFFFFFFEA/B/FFFFFFBFFFDC=BF;.BBFFF//FBFF/
@M05620:45:000000000-G6HP7:1:1101:6443:11269 1:N:0:139
CATCCTGACCCTGAAGTACCCCGGCTTGATTTCTGACATTAGATCGGAAGAGCACACGTCTGAACTCCAGTCACAGCGATAGATCTCGTATGCCGTCTTCTGCTTGAAAAAAAAAAAACAAACACATTTTCCTTTATGAAGCGCTTCCTCACATCTTTCTACCTTACAACATGTTCAGTCATGCAAGCTTAAGGGTAATGATCTATATGTGCTGATTTACCTTACGCGTGTCAATGATAGTACGCTTCACG
+
BBABBFFFFFFFGFGAGGGGGCFGGGGCHHHFHHBGGHHHFEHGH2AEAEAHGHFHHEHGGAGHHHHHHHHHHFFGHC?FEGGDGFHHGGHGHEGFCGGHHHFHHFHHFFF<EBFB////?0/00/11<1111111=11111-->../000.00000000:0000;/00/.//0000000:000000./000;0../;0000000;0;0;00000:0090000/;..9--;.//9//////9/.....//.
@M05620:45:000000000-G6HP7:1:1101:23585:11291 1:N:0:139
CATCCTGACCCTGAAGTACCCCGGCTTGATTTCTGACATTAGATCGGAAGAGCACACGTCTGAACTCCAGTCACAGCGATAGATCTCGTATGCCGTCTTCTGCTTGAAAAAAAAAAAACCCCTATGTCGCCTAGCGACTGATCAATCGTAGTACATGGAGTATCAGAAAACGGAACTATCACAACAAACACGCCATACCTTCTACGACTGCATCTCAATGTGTTCGACCTGTGTGTTTACCTGTTCGCAGC
+
CCCBCFFFFFFFGGGGGGGGGGGGGGGGHHHHGHHHHHHHHHHGHHFGGGGHHHHHHGHHGGHHHHHHHHHHHHHHHGGHGGHHBGHHGGHHHHGFGHGFHHHHGHHHHHHEGD?<//<//<//1111/....<1----./0<0000....;00:00/0/;:000000///-...-90;00090........-...////////:.....////////9;/////...-.////..;/////////.-..-
@M05620:45:000000000-G6HP7:1:1101:27911:11322 1:N:0:139
TACCTGTACTGGGGAAGCATTTGAATATCCCCCCATGGTGATGGGGACGGAGAACTGCTCCATAAACACAGGCAACGTGCCTAACTTTCCCGGGAAGATGAAGTCAAAGAGCGACCACAGCTCTCGGAGGTTATTTTGCATCGGTGAGCCAGACAGAATGATCCGATGAGGGGTGCGAAACTATTTGAGGAAAGGAAGCACCTTTTTATTAAATTTACCTTTTAGCAATCGCCATTCCTACCCTAAAGATC
+
ABABBFFFFFFFGGCEFGGGGGHGGHHHHHHGGGGHHHGGHHHHHGGGGGGGGGHHGHHHHHHHHHHHHHHHGGHHGHGHHHGHHHHHHFHGGGGGGHHHHHFGGHHHHHHHGGGGGHHHHHHHHGGGGGEHHHHHHFFDGHG?GGGHHHGHFGHHGFHFHHHHHGGGHHFDCECDGGGGGGGGGGFGFFFFFGGGFGGGGFFFFFFFFFFBBFFFFFBFFFFFFFFFFFFFFFEFFFFFFAFFFFBFFFF
@M05620:45:000000000-G6HP7:1:1101:9352:11402 1:N:0:139
ATCTCTATCTCCTAAAAAGGAAGAAAGGGGAGGGAAGATCGGAAGAGCACACGTCTGAACTCCAGTCACAGCGATAGATCTCGTATGCCGTCTTCTGCTTGAAAAAAAAAAATCTGTTATTTTGTTTGACAGAGTGTCTTGTTGAGAACATATGTAGGACATGATTTTTTCCTGCAACAGGGAAAATAACGTATAAGTTTTAAAGATTTATTCTTTACTACAGGATCTCAACGCCAGCTTTAGAAAAAGGA
+
BBBBBFFFFFFFGGGGGGEEAFFAAFGC2AAAEFEHGHHHHEDFEHHHHFGHEBFGGHFFHFHFHEGGGHHGGGHGGHHBDGGFEFHEFEEEGEDGHFHFF0CEFGEGC/B/0@>22@FF1<@1?0?CFGB1GGFFGHGHHHF0DFHG10B0DG<=G00GCB<D0<DGD@GHHFBFCBCCCECAGFFFF0A/.BFFG0BFBGFG0B0CFF0CBFGGFGGGBBBBFBB//B;.;>-ABEF;FFBFFBF..;;
@M05620:45:000000000-G6HP7:1:1101:24507:11430 1:N:0:139
CATCCTGACCCTGAAGTACCCCATTGAGCATGGCATCGTCACCAACTGGGACGACATGGAGAAGATCTGGCACCACACCTTCTACAACGAGCTGCGCGTGGCCCCGGAGGAGCACCCAGTGCTGCTGACCGAGGCCCCCCTGAACCCCAAGGCCAACAGAGAGAAGATGACTCAGGTGAGGCTCGGCCGACGCCCGTGCTCCTCCCGTCCTTTCCCCAGTCATTTTCTGCCCGGCTTGATTTCTGACATTT
+
CCCCCFFFFFFFGGGGGGGGGGGHHHHHHHHHHHHHHGHHHGHHHGHHHHHHGGGGGHHHHHHHHHHHHHHHHGHHHGGHHHHHHHHHGGGGGHHGGGGGGGHHGGGGGGGGHHHHGGHHHHHHHHHHHHGGGGGGGGGGGGHHGHGGGGHGHHGGGGGGGGGGGGGGGGGGGGGGGGGGGGGGFFFFFFFFFFFFBFFFFFFFFFDEFFDFFFFFFEFFFBFFFFFFFFFFFFFFFFAFFFFFFFBBFF/
@M05620:45:000000000-G6HP7:1:1101:26266:11447 1:N:0:139
TACTGTACTGGGGAAGCATTTGAATATCCCCCCATGGTGATGGGGACGGAGAACTGCTCCATAAACACAGGCAACGTGCCTAACTTTCCCGGGAAGATGAAGTCAAAGAGCGACCACAGCTCTCGGAGGTTATTTTGCATCGGTGAGCCAGACAGAATGATCCGATGAGGGGTGCGAAACTATTTGAGGAAAGGAAGCACCTTTTTATTAAATTTACCTTTTAGCAATCGCCATTCCTACCCTAAAGATCG
+
AAAAAFFFFFFAGGGGG1FFGGCFBGGHHHGGE00FEBB12AFGA/E?CEEEGFFGHEGHCGDGEGEG>0FFECH/?FGC1B@GGHHBHHEGEGGE0BGEFHHHGHFFCGHCGGG@/?FFFHHHGGACGCHGHHHHHHHHHGGEGEFHHHHHGHGHHHHHFHHHACCFGHCG;AEAE@GGGGGGGGGGGFGGFCCBFGGGGFFFFFFFFFFFFFFFFFFFFFFFEFFFFFFFFEFFFFFFFFFFFF/FFBA
@M05620:45:000000000-G6HP7:1:1101:24506:11450 1:N:0:139
CATCCTGACCCTGAAGTACCCCATTGAGCATGGCATCGTCACCAACTGGGACGACATGGAGAAGATCTGGCACCACACCTTCTACAACGAGCTGCGCGTGGCCCCGGAGGAGCACCCAGTGCTGCTGACCGAGGCCCCCCTGAACCCCAAGGCCAACAGAGAGAAGATGACTCAGGTGAGGCTCGGCCGACGCCCGTGCTCCTCCCGTCCTTTCCCCAGTCATTTTCTGCCCGGCTTGATTTCTGACATTA
+
DDDDDFFFFFFFGGGGGGGGGGGHHHHHHHHHHHHHHGHHHGHHHGHHHHHHGGGGGHHHHHHHHHHHHHHHHGHHHGGHHHHHHHHHGGGGGHHGGGGGGGHHGGGGGGGGHHHHGGHGHHHHHHHHHHGGGGGGGGGGGGHHHHGGGGHGHHGGGGGGGGGGGGGGGGGGGGGGHGGGGGGGFFFFFFFFFFFFFFFFFFFFFFFFFFFFFHFFFFFFFFFFFFHFFFFFFFFFFFFFFFFFFFFFFF0
@M05620:45:000000000-G6HP7:1:1101:22276:11467 1:N:0:139
CATCCTGACCCTGAAGTACCCCATTGAGCATGGCATCGTCACCAACTGGGACGACATGGAGAAGATCTGGCACCACACCTTCTACAACGAGCTGCGCGTGGCCCCGGAGGAGCACCCAGTGCTGCTGACCGAGGCCCCCCTGAACCCCAAGGCCAACAGAGAGAAGATGACTCAGGTGAGGCTCGGCCGACGCCCGTGCTCCTCCCGTCCTTTCCCCAGTCATTTTCTGCCCGGCTTGATTTCTGACATTA
+
DDDDDFFFFFFFGGGGGGGGGGGHHHHHHHHHHHHHHGHHHGHHHGHHHHHHGGGGGHHHHHHHHHHHHHHHHGHHHGGHHHHHHHHHGGGGGHHGGGGGGGHHGGGGGGGGHHHHGGHHHHHHHHHHHHGGGGGGGGGGGGHHHHGGGGHGHHGGGGGGGGGGGGFFGGGGGGGGHGGGGGGGFFFFFFFFFFFFDFFFFFFFFFFFFFDFFFFFFFFFFFFFFFFFFFFFFAFFFFAFFFFFF;FFFF0
@M05620:45:000000000-G6HP7:1:1101:4529:11570 1:N:0:139
CATCCTGACCCTGAAGTACCCCGGCTTGATTTCTGACATTAGATCGGAAGAGCACACGTCTGAACTCCAGTCACAGCGATAGATCTCGTATGCCGTCTTCTGCTTGAAAAAAAAAAAAAAATAAAAAAAAATGACGAAGATCAGTTTTCTGCTTGTCAGAATCAAGTAGGGAAAGGTGAATGTAGTGTGCATAAAGAAAGCTTAAAACAGTTGAATGGATGTGACGATTGGTTTCAATATTGTGTTATGTT
+
CCCCDFFFFFFFGGGGGGGGGGGGGGGGHHHHHGHGHHHHHHHHHHGGGGHHHHHHHGHHHGHHHHHHHHHHHHHHHGGHGGHHGHHHGGHHHHGGGHGHHHHHHHHGFHHGGGGC>/><<0<1111--<-.000..-..0000:0000000<0<.00000000000:00./....0000<000:0/00<0<000:0./0/0000000./00:00<000000000......0<.0000:00000//00000
@M05620:45:000000000-G6HP7:1:1101:9405:11586 1:N:0:139
CATCCTGACCCTGAAGTACCCCGGCTTGATTTCTGACATTAGATCGGAAGAGCACACGTCTGAACTCCAGTCACAGCGATAGATCTCGTATGCCGTCTTCTGCTTGAAAAAAAAAAAAAGTCCTCTGGTGTGCTTTCTTTTTTTCAGCCCCTCGCACCCTTACATCCTCCTTTTTTCCCTACTTCCTTCTTAGTCATTCCTTCTTTTTTCTCCTCCTTTCTTCTTCTCACCTACTCTCTCCTCTCATTCCC
+
BBBBBFFFFFFFGGGGGGGGGGGGGFGEFCFGHGHGHHHGFGFHHHGCFEFHHHHFHGHHHGHHHFHHHHHHHHG@?>>FEEBGF4GGFDHFHDEFEHGDHHHFHFGHBGFGGCGD<///1111?111=0<<11>>GFGG1F<</00=/.:..-:--;A.///000/0;/;9;:B?/0CB0;0;;FG0;9//99:/;9;BB/B/99:B>//9;/;BFFB;;FFFFFFF/B.//;:/;FF/;9;/BB//;B/
@M05620:45:000000000-G6HP7:1:1101:27460:11611 1:N:0:139
CATCCTGACCCTGAAGTACCCCGGCTTGATTTCTGACATTAGATCGGAAGAGCACACGTCTGAACTCCAGTCCCAGCGATAGATCTCTTATGCCGTCTTCTGCTTGAAAAAAAAACACATCTCTCTGGACATATTGTCTTTTTGTGAACCTCACACATACATCCTATTTTCCTGCCTCAACTAAAATATAGTATAAGTCACCTATTTTTATTCTTTACTATATCATCCCCACCCCACCTTTCCCAAACATA
+
AAAAAFFFF1FFGFGFG3GGFAGCEGGG0GFHHFDDEGHFGHFHHHGGAEHHHHHCGCHHGGFHFDHF1BFF1BG1FFEG/B@FFFG2B1@FDGGGEGGGBFBGHHFHBFFE<////0?B1@1>1@111011<@F2F111111>0?11?/001.11.11<>G1000=00==DD0/.00/0/0:000<:000;;:0;0<000:0;:0B0;.999FBFGB0009000000../...-..;A/////;/;--//
@M05620:45:000000000-G6HP7:1:1101:19799:11623 1:N:0:139
CATCCTGACCCTGAAGTACCCCGGCTTGATTTCTGACATTAGATCGGAAGAGCACACGTCTGAACTCCAGTCACAGCGATAGATCTCGTATGCCGTCTTCTGCTTGAAAAAAAAAAACACAAAAGAAATGTTTAAATAAAAGATTTCTTCGCAAGATTAAGAAACAAAAAAGACTGCATATGTTCATCGAACGCCGATAATCCCGTTAACAGGAGGCGGCGCTTCGAGGCGTATTGAAAGGGAGCCTTTCT
+
CCCCCFFFFFFFGGGGGGGGGGGGGGGGHHHHHHHHHHHHHHHHHHGGGGHHHHHHHGHHHGHHHHHHHHHHHGGHHGGHGGHHHHHHGGHHHHGEEHGHHHHHHHGHBGHEGGGC>//0?/000/001111=111111111.1111111....-/000000=//:....-../;;/00000:000:00//.-.---:-.:000.;...000.....------..-./---9-.0000;0...;../0000
@M05620:45:000000000-G6HP7:1:1101:17313:11663 1:N:0:139
CATCCTGACCCTGAAGTACCCCATTGAGCATGGCATCGTCACCAACTGGGACGACATGGAGAAGATCTGGCACCACACCTTCTACAACGAGCTGCGCGTGGCCCCGGAGGAGCACCCAGTGCTGCTGACCGAGGCCCCCCTGAACCCCAAGGCCAACAGAGAGAAGATGACTCAGGTGAGGCTCGGCCGACGCCCGTGCTCCTCCCGTCCTTTCCCCAGTCATTTTCTGCCCGGCTTGATTTCTGACATTT
+
CCCCCFFFFFFFGGGGGGGGGGGHHHHHHHHHHHHHHGHHHGHHHGHHHHHHGGGGGHHHHHHHHHHGHHHHHGHHHGGHHHHHHHHHGGGGGHHGGGGGGGHHGGGCGGGGHHHHGGGFGHHHHHHGHHGGGGGGGGGGGGHHHHGGGGHGHHGGGGGGGGGFGGGGGGGGGGGGGGGG.CEFFFFFC=DFFFFFFFF?FFFFFFD;DDDFFFFFFFFFFBFFFFFFFFFF.-BDFFABFFFFB;FFFF/
@M05620:45:000000000-G6HP7:1:1101:25339:11668 1:N:0:139
AAACCAAGCAGACACTCACCGCTGACTGGAGTTAAGACATGAGGTCAGCTAGATCGGAAGAGCACACGTCTGAACTCCAGTCACAGCGATAGATCTCGTATGCCGTCTTCTGCTTGAAAAAAAAAAAAAAAAAACACCAAATCCCACACAATAGCTCCTCAACACACAACTACCTACTCACCAAAATATATTCAATATTCACATCGTACTCTACCCCCTACCAAACCAAAATACACAACCGATACCTCCAA
+
DDDDDDDFCFFFGGGGGGGGGGGGEHHHGHHHHHHHHHHHHHHHHHHHHHHHHHHHGGGGHHHHHHHGHHHGHHHHHHHHHHHHHHHGGHGGHHHHHHGGHHHHGGGHGHHHHHHHHHHGGGGGGG</<-----..:....0;0;:.....09000000;00/0..:...000/00/0000.0...00000000000000:0090.....00000..--;..00.;.....0000009..-----000./0
@M05620:45:000000000-G6HP7:1:1101:23906:11713 1:N:0:139
CATCCTGACCCTGAAGTACCCCATTGAGCATGGCATCGTCACCAACTGGGACGACATGGAGAAGATCTGGCACCACACCTTCTACAACGAGCTGCGCGTGGCCCCGGAGGAGCACCCAGTGCTGCTGACCGAGGCCCCCCTGAACCCCAAGGCCAACAGAGAGAAGATGACTCAGGTGAGGCTCGGCCGACGCCCGTGCTCCTCCCGTCCTTTCCCCAGTCATTTTCTGCCCGGCTTGATTTCTGACATTA
+
BCCCDFFFFFFFGGGGGGGGGGGHHHHHHHHHHHHHHGHHHGHHHGHHHHHHGGGGGHHHHHHHHHHHHHHHHGHHHGGHHHHHHHHHGGGGGHGGGGGGGGHHGGGGGGGGHHHHGGHGHHHHHHHHHHGGGGGGGGGGGGHHHHGGGGHGHHGGGGGGGGGGGGGGGGGGGGGGGGGGGGGGFFFFFFFFFFFFCFFFFFFFFFFEFFDFFFFFFFFFFFFFFFFEFEFFFFFFFF.BFFFFFBFFFF:
@M05620:45:000000000-G6HP7:1:1101:24744:11740 1:N:0:139
CATCCTGACCCTGAAGTACCCCGGCTTGATTTCTGACATTAGATCGGAAGAGCACACGTCTGAACTCCAGTCACAGCGATAGATCTCGTATGCCGTCTTCTGCTTGAAAAAAAAAAAATTTCTACTGCCCTTGTCCCCCCTTACCCCCAATTCCAACCTATCACCGCACACTCCTTTTCTGCTCAACCTCCCCCCGTGCTCCTCCCTTCCGTTCCCCCCTCCTTTTCTTCCCTTCTTTTTTTCTGACCTTA
+
CCCCCFFFFFFFGGGGGGGGGGGGGGGGHHHHHGHFHHHHHGHHHHGEGGHGHHHHHGHHHGHGHHHHGHGHHHHFHEFHGABFGEGFFGHGFHEEGHGHHHHFGHGGFHHGGGG///011?11?=11?F100?>=GHACG.00/<CDC./0;000:./00000/.----9;C/000900;00;00;://:..;D-;;.:0;0FBE/:BB.;0BFFE.--;AB::0;;:;BB00/;0000-9/::00:000
@M05620:45:000000000-G6HP7:1:1101:23278:11766 1:N:0:139
CATCCTGACCCTGAAGTACCCCGGCTTGATTTCTGACATTAGATCGGAAGAGCACACGTCTGAACTCCAGTCACAGCGATAGATCTCGTATGCCGTCTTCTGCTTGAAAAAAAAAAAAAAAAGAAAATCAGTGATAAAGATAACTTGCAGGGACAGTATTTGTCCGTGAAGCAAAGTGCACTGCGGGTCCCTCAGTTATTACGCCCCGACGTCGGAGGCCCCTCCCGAGCTCTTCTTGAGATTTCTCCTTC
+
CCCCCFFFFFFFGGGGGGGGGGGGGGGGHHHHHHHHHHHHHHHHHHGGGGHHHGHHHGHHHGHHHHHHHHHHHHHHHGGHGGHHHHHHGGHHHHGGGHGHHHHHHHHHHHHGGGG@C<//->..0</00<00000000000000<0;000.-....0000000:0.:...000:0/000000/0:----..0/.;0009009..--------9--:--;..-......--.000000900.0000009B00
@M05620:45:000000000-G6HP7:1:1101:15714:11810 1:N:0:139
CATCCTGACCCTGAAGTACCCCGGCTTGATTTCTGACATTAGATCGGAAGAGCACACGTCTGAACTCCAGTCACAGCGATCGATCTCGTATGCCGTCTTCTGCTTGAAAAAAAAAAATATTTTGTTTGACAGAGTGTCTTGTTGAGAACATATGTAGGACATGATTTTTTCCTGCAACAGGGAAAATAAAGTATACGTTTTAAAGATTTATTCTTTAATACAGGATCTCAAAGCCAGCTTTAGAAAAAGGA
+
AAAAAFFFFCFCGGGFFGGGFGG2AEEAFHHHGGHHGHHGHFCHHHG2FEAFCGGCGEHFHEEDFAGFGFGGBGEDGC?G1>??11B1F1?FFGGGCHGHFHEHHH?G3BF/<<<</@1>DF<FFGHHHGGB0FGHHHHGHHGGGG.>FGHFD0=0DFGGHHE0<=DG<:CGHFHFGFFHGGE?GFF0C0;FFG0099FFGGG0FFFFGBFGGFGGG0CF09;99BBBFFF/FFF.AAFFFFB9//;....
@M05620:45:000000000-G6HP7:1:1101:8547:11837 1:N:0:139
CATCCTGACCCTGAAGTACCCTGACTTGATTTCTGACATTAGATCGGAAGAGCACACGTCTGAACTCCAGTCACAGCGATAGATCTCGTATGCCGTCTTCTGCTTGAAAAAAAAAAAAATACTTCTAACCTCACCCCCCCTTCCCCCCCCCTCCCCCCGCCCTCCTCTGCCTCCTCTCCCTCTCCTCCCCCTCCCCTTCCCCTCCCCTCCTTTCCCCCCTCCTTTCCCTCCCCTCTTTCTTTCTTCCCTTC
+
BBBBBFFFFFFFGGGGGGGGGFHFGHHHHHHHHFHFHHHFHFHHHHGGGGHHHHHHHGHHHGHFHHHGGHFHHHHFHCGH1?@FHEHFFGHGHHEFGHGGHHHHFHFHGHHGGGGD//>02<@2222<1?1?1/00/-AA@.G//<.;-;--9:E.9--;-;-.:.9/////;A..//9/.9.://9;.;9-.;...../.;.;:..9:A.;;;99B9--;;.//////9.;..../:9//////:/B/9.
@M05620:45:000000000-G6HP7:1:1101:19038:11890 1:N:0:139
CATCCTGACCCTGAAGTACCCCGGCTTGATTTCTGACATTAGATCGGAAGAGCACACGTCTGAACTCCAGTCACAGCGATAGATCTCGTATGCCGTCTTCTGCTTGAAAAAAAAAAAAATACCTCTTACCTATACCCCCCTTACCCCCCCGTCCCCCCGCCCCCACCTGCCTCACGCCACCCCCGGCCCACCCCCCCTCCCCTCCCTCCCTTCCCCCCTCCCCTTTCCCCCCCCCTTCTCTTCTCCCTCCC
+
CCCCCFFFFFFFGGGGGGGGGGGGGGGGHHHHHFHFHGHHHFHHHHGGGGHHHHHHHGHHHGHHHHHGHHGFHHHGHGGHGGFGFFHHGGHHGHEEGHGHHHHFDGFH3FFEEGD///>01111?111?011=<11<.<@-.00<<<:-E-.9.:.9---:;---.9./..000.......9-9-:-99.9.9@----:.:./:;;//;9/0////;C-..../.0:00/.:---9./00000900///.:
@M05620:45:000000000-G6HP7:1:1101:13765:11901 1:N:0:139
AAACCAGAAGACATGAGGTCAGCTAGATCGGAAGAGCACACGTCTGAACTCCAGTCACAGCGATAGATCTCGTATGCCGTCTTCTGCTTGAAAAAAAAAAAAAAATCAGCAATCAGATCTTTCTGTTTCCGTGTGGTCGTGTAAATCACAGAGGTAGGACAGGCTATTTGCCTGAACACATGCAGATAAATGATCCTGTTAACATCTTTCTTCTTTACGAGCTACTCTCATCTCGCTCAGTCGACACCGGC
+
CCCCCACFFF4BEGABBBBGFGHHFGHHHHGGGGHHHHHHHGHHHGHHHHHHHHHHHHGHHGGHGGHHEHHHFGHCDBEFEHGGHHFHHHHHFHFEE/EE/////02<22<011111??1?111111111.1.<..01-<../00000<<0//:/0:.0/:.:..00;000;90/0/0/.0:000000000;0000;09900900000;;///99://...-./:;9//////:...;./9;..;.9.--;
@M05620:45:000000000-G6HP7:1:1101:4037:11919 1:N:0:139
CATCCTGACCCTGAAGTACCCCGGCTTGATTTCTGACATTAGATCGGAAGAGCACACGTCTGAACTCCAGTCACAGCGATAGATCTCGTATGCCGTCTTCTGCTTGAAAAAAAAAAAAATAAAAATAAAAAGAAGAGATTTGTATTGTGTAGATGAACGAATCAGCGAAAGTGAGAAAATTGCTAATGTGGTATCTATAGGAACAGTCAAGTCCATGCTTGTATACATAGAAAGATGTAGGGGTTAATCGT
+
CCCCCFFFFFFFGGGGGGGGGGGGGGGGHHHHHGHGGHHHHHFHHHGGGGHHHHHHHGHHHFGHHHHHHHHHHHHHHGGHGGFG4FHGFGHHHHGEFHGHHHHHHHHFFHHFEFGC<//011111011111..001001111=D00000/<0000000.....000.:--.0000000/090009000000/00;00009000.//0000000000000009090000000000/009000...-.:00.9
@M05620:45:000000000-G6HP7:1:1101:4050:11933 1:N:0:139
CATCCTGACCCTGAAGTACCCCGGCTTGATTTCTGACATTAGATCGGAAGAGCACACGTCTGAACTCCAGTCACAGCGATAGATCTCGTATGCCGTCTTCTGCTTGAAAAAAAAAAAAGAGCAGCTGACCGAGGCCCCCCTGAACCCCAAGGCCAACAGAGAGAAGATGACTCAGGTGAGGCTCGGCCGACGCCCGTGATCCTCCCGTCCTTTCCCCAGTCATTTTCTGCTCGGCTTGATTTCTGGCATTT
+
BBBBBFFFFFFFGGGGGGGGGGGAEGGGHHHHHHHGHGHHHHHHHHFGEGHHHHHHHGHHHGHHHHHHHHHHHHHGHGGHFFDGGFGFFGHHGFGGGHGGHHHHHHFHFGHGGGG/<>//0<10??1FH0--CCGF?D<A:EHFF.;ED.:?E.9C9ABFFF..9B/;F09;;CBFGEB.F.AAF-E?---;9B-99;.//;BF/;9:.;A9;/99BFFF9/9BBB/////;;-..9@;9;F/////.B:9
@M05620:45:000000000-G6HP7:1:1101:25864:11974 1:N:0:139
CATCCTGACCCTGAAGTACCCCATTGAGCATGGCATCGTCACCAACTGGGACGACATGGAGAAGATCTGGCACCACACCTTCTACAACGAGCTGCGCGTGGCCCCGGAGGAGCACCCAGTGCTGCTGACCGAGGCCCCCCTGAACCCCAAGGCCAACAGAGAGAAGATGACTCAGGTGAGGCTCGGCCGACGCCCGTGCTCCTCCCGTCCTTTCCCCAGTCATTTTCTGCCCGGCTTGATTTCTGACTTTA
+
CDDDDFFFFFFFGGGGGGGGGGGHHHHHHHHHHHHHHGHHHGHHHGHHHHHHGGGGGHHHHHHHHHHHHHHHHGHHHGGHHHHHHHHHGGGGGHHGGGGGGGHHGGGGGGGGHHHHGGHGHHHHHHHHHHGGGGGGGGGGGGHHHHGGGGHGHHGGGGGGGGGGGGGGGGGGGGGGGGGGGGGGFFFFFFFFFFFFBFFFFFFFFFFFFFFFFFFFF/<0<0<FF000::B.B--<-<.<F000:000<<0
@M05620:45:000000000-G6HP7:1:1101:25847:11985 1:N:0:139
CATCCTGACCCTGAAGTACCCCATTGAGCATGGCATCGTCACCAACTGGGACGACATGGAGAAGATCTGGCACCACACCTTCTACAACGAGCTGCGCGTGGCCCCGGAGGAGCACCCAGTGCTGCTGACCGAGGCCCCCCTGAACCCCAAGGCCAACAGAGAGAAGATGACTCAGGTGAGGCTCGGCCGACGCCCGTGCTCCTCCCGTCCTTTCCCCAGCCATTTTCTGCCCGGCTTGATTTCTGACATTA
+
AB?AAFDDFFFC4BFFGFGGGGGHHHHHFHHHHHHHHGHHHGHHHGHHFGHHGEGGGFHGHHFHHHHHHEFHHGHHHGFHHHHHHHHH/FAEFFHGGGGGEEHHGGGGFFGGHHHHGGHFGGHGHFFHHHGGGGGGGGGGCGHHHHGGGGHGHHGGGAFGFBDEBFGG9CBCCFGGGGFGFG.FB-AA=@-DADF99ADFBF:BFFAADDDFFFFFF...:.BFFB9;/FF99--;-;.BFFBF//:9;;/
@M05620:45:000000000-G6HP7:1:1101:13531:12059 1:N:0:139
CATCCTGACCCTGAAGTACCCCATTGAGCATGGCATCGTCACCAACTGGGACGACATGGAGAAGATCTGGCACCACACCTTCTACAACGAGCTGCGCGTGGCCCCGGAGGAGCACCCAGTGCTGCTGACCGAGGCCCCCCTGAACCCCAAGGCCAACAGAGAGAAGATGACTCAGGTGAGGCTCGGCCGACGCCCGTGCTCCTCCCGTCCTTTCCCCAGTCATTTTCTGCCCGGTTTGATTTCTGACATTC
+
ABAABFFFCCFFGGGGGGGGGGGHHFHHGEGFFGHHHGHHCFHHHGHHHEHHGGGGGHHEGHFHHHHHFHHHHGHHFFGHHHHHHHHHC1EEGGHGGGGGGGHHGFGCGGGGHHHHG/?GBFDDGHHHHHGCCCFGGGGGGGHHHGGGAEHGHHEGGGGGGGDEGGGGGGGGGGGGGFGG.AEFDFFDCFFFFFFFFFDFFFFFFF99ADDFFFBBF..FFFFFFBFFBFFEA--;../9B9FFFFF/BF/
@M05620:45:000000000-G6HP7:1:1101:13547:12069 1:N:0:139
CATCCTGACCCTGAAGTACCCCATTGAGCATGGCATCGTCACCAACTGGGACGACATGGAGAAGATCTGGCACCACACCTTCTACAACGAGCTGCGCGTGGCCCCGGAGGAGCACCCAGTGCTGCTGACCGAGGCCCCCCTGAACCCCAAGGCCAACAGAGAGAAGATGACTCAGGTGAGGCTCGGCCGACGCCCGTGCTCCTCCCGTCCTTTCCCCAGTCATTTTCTGCCCGGCTTGATTTCTGACATTA
+
CCCCCFFFFFFFGGGGGGGGGGGHHHHHHHHHHHHHHGHHHGHHHGHHHHHHGGGGGHHHHHHHHHHHHHHHHGHHHGGHHHHHHHHHGGGGGHHGGGGGGGHHGGGGGGGGHHHHGGHHHHHHHHHHHHGGGGGGGGGGGGHHHHGGGGHGHHGGGGGGGGGGGGGGGGGGGGGGGGGGGGGGFFFFFFFFFFFFFFFFFFFFFFFFFFFFFFFFFFFFFFFFFFFFFFFFFFFFFFFFFFFFFEFFFF0
@M05620:45:000000000-G6HP7:1:1101:21809:12142 1:N:0:139
CATCCTGACCCTGAAGTACCCCATTGAGCATGGCATCGTCACCAACTGGGACGACATGGAGAAGATCTGGCACCACACCTTCTACAACGAGCTGCGCGTGGCCCCGGAGGAGCACCCAGTGCTGCTGACCGAGGCCCCCCTGAACCCCAAGGCCAACAGAGAGAAGATGACTCAGGTGAGGCTCGGCCGACGCCCGTGCTCCTCCCGTCCTTTCCCCAGTCATTTTCTGCCCGGCTTGATTTCTGACATTT
+
CCCCCFFFFFFFGGGGGGGGGGGHHHHHHHHHHHHHHGHHHGHHHGHHHHGHGGGGGHHHHHHHHHHHHHHHHGHHHGGHHHHHHHHHGGGGGHHGGGGGGGHHGGGGGGGGHHHHGGHHHHHHHHHHHHGGGGGGGGGGGGHHHHGGGGHGHHGGGGGGGGGGGGGGGGGGGGGGGGGGGGGGFFFFFFFFFFFFBFDEFFFFFFFEFFFFFFFFFFFFFFFFFFFFFFFFDFFFFAAFFFFF9;;BFF/
@M05620:45:000000000-G6HP7:1:1101:21793:12153 1:N:0:139
CATCCTGACCCTGAAGTACCCCATTGAGCATGGCATCGTCACCAACTGGGACGACATGGAGAAGATCTGGCACCACACCTTCTACAACGAGCTGCGCGTGGCCCCGGAGGAGCACCCAGTGCTGCTGACCGAGGCCCCCCTGAACCCCAAGGCCAACAGAGAGAAGATGACTCAGGTGAGGCTCGGCCGACGCCCGTGCTCCTCCCGTCCTTTCCCCAGTCATTTTCTGCCCGGCTTGATTTCTGACATTA
+
CCCCCFFFFFFFGGGGGGGGGGGHHHHHHHHHHHHHHGHHHGHHHGHHHHHHGGGGGHHHHHHHHHHHHHHHHGHHHGGHHHHHHHHHGGGGGHHGGGGGGGHHGGGGGGGGHHHHGGHGHHHGHFHHHHGGGGGGGGGGGGHHHHGGGGHGHHGGGGGGGGGGGGGGGGGGGGGGGGGGGGGGFFFFFFFFFFFF=DAFFFFFFFFADFFFFFFFFFFFFFFFFFFFFFFFFAACFAFFFFFF0;FFFF0
@M05620:45:000000000-G6HP7:1:1101:21806:12166 1:N:0:139
CATCCTGACCCTGAAGTACCCCATTGAGCATGGCATCGTCACCAACTGGGACGACATGGAGAAGATCTGGCACCACACCTTCTACAACGAGCTGCGCGTGGCCCCGGAGGAGCACCCAGTGCTGCTGACCGAGGCCCCCCTGAACCCCAAGGCCAACAGAGAGAAGATGACTCAGGTGAGGCTCGGCCGACGCCCGTGCTCCTCCCGTCCTTTCCCCAGTCATTTTCTGCCCGGCTTGATTTCTGACATTA
+
DDDDDFFFFFFFGGGGGGGGGGGHHHHHHHHHHHHHHGHHHGHHHGHHHHHHGGGGGHHHHHHHHHHHHHHHHGHHHGGHHHHHHHHHGGGGGHHGGGGGGGHHGGGGGGGGHHHHGGHHHHHHHHHHHHGGGGGGGGGGGGHHHHGGGGHGHHGGGGGGGGGGGGGGGGGGGGGGHGGGGGGGFFFFFFFFFFFFDFFFFFFFFFFFFFDFFFFFFFFFFFFFFFFFFFFFFFFFFFFFFFFFFFFFFF0
@M05620:45:000000000-G6HP7:1:1101:27599:12214 1:N:0:139
CATCCTGACCCTGAAGTACCCCGGCTTGATTTCTGACTTAGATCGGAAGAGCACACGTCTGAACTCCAGTCACAGCGATAGATCTCGTATGCCGTCTTCTGCTTGAAAAAAAAAAAAAAAACAGAAAAACAAAGTAATTAGGGACAACCAGGAAAATAAAAAGAAGAGAAAGTAAGACAAAAACAGTAGAGTGCAGGTGATAAAAAGTACTTAAGTGAAGAGTATATAGACAGGCATAAAAATAAGTAGAA
+
DDDDDFFFFFFFGGGGGGGGGGGGGGGGHHHHHGGGHHHHHHHHHGGGGHHHHHHHGHHHGGHHHHHHHHHHHGHHGGHGGGGGHHHFEHHHHGFGHGHHHHHHHHHGGHGGGFG><>/<<..0010/.<.../<0000000./....:..../::000000.../0./000:00;00///..:9:0::0000000;::0000:00.000000:::0000:.:000;00000:...00000;:0000;000
@M05620:45:000000000-G6HP7:1:1101:7996:12222 1:N:0:139
CATCCTGACCCTGAAGTACCCCGGCTTGATTTCTGACATTAGATCGGAAGAGCACACGTCTGAACTCCAGTCACAGCGATAGATCTCGTATGCCGTCTTCTGCTTGAAAAAAAAAAACCAAACACATCTTTCCTAGTCCCACTTTTCACCCTCGCTCCTTCTCCTCGTCTTTTACCCCCCCCCCAAACTCCTCTCTCTCCCCGTTCTCATCCCCTTCCCTTCGCTACCTCTCCCTTCCTCGCACTCCTCTC
+
CCCCCFFFFFFFGGGGGGGGGGGGGGGGHHHHHHHHHHHHGHGHHHGGGGHHHHHHHGHHGGGHGFHHHHHHHHHHHGGHGGBGFHHHGGHHHHGEFHGHFHFHHGGBDGHGGFGG<?/=///00/111111?1=111<11001111=110..--...0000:00/:....00000/.-:--99-...0000:0/0000//:-../.000;0:.9.//9009.9..-9000/99/9//00.:---/90/09
@M05620:45:000000000-G6HP7:1:1101:12727:12223 1:N:0:139
AAACCAAGCAGAAGACATGAGGTCAGCTAGATCGGAAGAGCACACGTCTGAACTCCAGTCACAGCGATAGATCTCGTATGCCGTCTTCTGCTTGAAAAAAAAAAACACAGAAACCGCAGTGACAGATTCTTGGCTGAGACCGATTAACAACCTCACTCCAACGAATCAACAATTGTTACGCCCCCAGTCTCTCCTACCAGCACCGCTACGTCCCGACCCATACACTACCCCACACGTACTCTTCTCCCTCT
+
BBBBBBBFBFFFGGGGGGGGGGHH4GHHHHHHHHGGGGHHHHHHHGHHHGHGHHHHHHHHGHGHHGGHGGHHHHHFBEGHHHGGGHGHHHHHHHHHGFFGGGGF>/??/022220/////11<110111111101.0011.---..0000..//:.00/://.....00/0.0000000..-----./00000/0//.//....-----.....-.---.//.///9/..;....;:...99////9/...
@M05620:45:000000000-G6HP7:1:1101:9004:12242 1:N:0:139
CATCCTGACCCTGAAGTACCCCATTGAGCATGGCATCGTCACCAACTGGGACGACATGGAGAAGATCTGGCACCACACCTTCTACAACGAGCTGCGCGTGGCCCCGGAGGAGCACCCAGTGCTGCTGACCGAGGCCCCCCTGAACCCCAAGGCCAACAGAGAGAAGATGACTCAGGTGAGGCTCGGCCGACGCCCGTGCTCCTCCCGTCCTTTCCCCAGTCATTTTCTGCCCGGCTTGATTTCTGACATTA
+
AAAAAFFFFF1CGG1BFAFGGGCHHHHHHBGHHHHHHEGHGGHHHGHHGHGHGG?EGHHGHGGHHHHHHHHGHGGCFGGHHHHGHFHCGGGGGHHGGG>EEG0FGGGGGGGGHHGHGGH?GFGHHHHFGHCCGGCFGGGGGGGHGHCGC:GEGHEFAEGGGFGGGGGBFGGGFFGGBFFGGGGG@@FF@@-@@@@@@BFEBFBFF?BABF?FFFFFFFFFFFFFFFFFFFBEF@@?@@ABFFEFFFFFFF/
@M05620:45:000000000-G6HP7:1:1101:8987:12247 1:N:0:139
CATCCTGACCCTGAAGTACCCCATTGAGCATGGCATCGTCACCAACTGGGACGACATGGAGAAGATCTGGCACCACACCTTCTACAACGAGCTGCGCGTGGCCCCGGAGGAGCACCCAGTGCTGCTGACCGAGGCCCCCCTGAACCCCAAGGCCAACAGAGAGAAGATGACTCAGGTGAGGCTCGGCCGACGCCCGTGCTCCTCCCGTCCTTTCCCCAGTCATTTTCTGCCCGGCTTGATTTCTGACATTA
+
CCCCCFFFFFFFGGGGGGGGGGGHHHHHHHHHHHHHHGHHHGHHHGHHHHHHGGGGGHHHHHHHHHHHHHHHHGHHHGGHHHHHHHHHGGGGGHHGGGGGGGHHGGGGGGGGHHHHGGHHHHHHHHHHHHGGGGGGGGGGGGHHHHGGGGHGHHGGGGGGGGGGGGGGGGGGGGGGGGGGGGGGFFFFFFFFFFFFFFFFFFFFFFFFFFFFFFFFFFFFFFFFFFFFFFFFFFFFFFFFFFFFFFFFFF0
@M05620:45:000000000-G6HP7:1:1101:8983:12269 1:N:0:139
CATCCTGACCCTGAAGTACCCCATTGAGCATGGCATCGTCACCAACTGGGACGACATGGAGAAGATCTGGCACCACACCTTCTACAACGAGCTGCGCGTGGCCCCGGAGGAGCACCCAGTGCTGCTGACCGAGGCCCCCCTGAACCCCAAGGCCAACAGAGAGAAGATGACTCAGGTGAGGCTCGGCCGACGCCCGTGCTCCTCCCGTCCTTTCCCCAGTCATTTTCTGCCCGGCTTGATTTCTGACATTT
+
BBBBBFFFFFFFGGCGGGGGGGGHHHHHHCGHGHHHHGHHHGHHHGHHHHHHGGGGGHHHHHHHFHHHFHHHHGHE1FGHHHHHHGHHGGGGGHHGGGGGGGHHGGGGGGGGHHHHGGHGBGHHHGHHHHGD@DGGGGGGGGHHHHGGDAHGHEAEGGGGGGG?FGGGGGFFGGGGGGGGGGGGBBFFBBB;BBBBBDFFFFFFFFFFFFDFFFFFFEDFFBFFFFFFFFFFF?<BB-AFFFFFF/;FFF/
@M05620:45:000000000-G6HP7:1:1101:4355:12276 1:N:0:139
CATCCTGACCCTGAAGTACCCCATTGAGCATGGCATCGTCACCAACTGGGACGACATGGAGAAGATCTGGCACCACACCTTCTACAACGAGCTGCGCGTGGCCCCGGAGGAGCACCCAGTGCTGCTGACCGAGGCCCCCCTGAACCCCAAGGCCAACAGAGAGAAGATGACTCAGGTGAGGCTCGGCCGACGCCCGTGCTCCTCCCGTCCTTTCCCCAGTCATTTTCTGCCCGGCTTGATTTCTGACATTA
+
BBBBBFFFFFFFGGGGGGGGGGGHHHHHHHGHHHHHHGHHHGHHHGHHHHHHGGGGGHHFHHHHHHHHHHHHHGHHHGGHHHHHHHHGGGGGGHHGGGEGGGHHGGGGGGGGHHHHGGHGHHHHHHHHHHGGGGGGGGGGGGHGHHGGGGHGHHGGGGGGGGGGGGGGGGGGGGGGGGGGGGGGFFFFFFFFCFFFF?DFFFFFFFDFFFDFFFFFFFFFF/FFFFFFFFFFFFFFFF;FFFFFFFFFFF/
@M05620:45:000000000-G6HP7:1:1101:4329:12277 1:N:0:139
CATCCTGACCCTGAAGTACCCCATTGAGCATGGCATCGTCACCAACTGGGACGACATGGAGAAGATCTGGCACCACACCTTCTACAACGAGCTGCGCGTGGCCCCGGAGGAGCACCCAGTGCTGCTGACCGAGGCCCCCCTGAACCCCAAGGCCAACAGAGAGAAGATGACTCAGGTGAGGCTCGGCCGACGCCCGTGCTCCTCCCGTCCTTTCCCCAGTCATTTTCTGCCCGGCTTGATTTCTGACATTT
+
CCCCCFFFFFFFGGGGGGGGGGGHHHHHHHHHHGHHHGHHHGHHHGHHHHHHGGGGGHHHHHHHHHHHHHHHHGHHHGGHHHHHHHHHGGGGGHHGGGGGGGHHGGGFGGGGHHHHGGHHHHHHHHHHHHGGGGGGGGGGGGHHHHGGGGHGHHGGGGGGGGGGFGFGGGGGGGGGGGGGGGGGFFFFFFFFFFFF@FDFFFFFFFF:AFFFFFFFFFFFFFFFFFFEFEFFFFFFCF.;BFFFFBFBFF0
@M05620:45:000000000-G6HP7:1:1101:22204:12281 1:N:0:139
TACCTGTACTGGGGAAGAGCACACGTCTGAACTCCAGTCACAGCGATAGATCTCGTATGCCGTCTTCTGCTTGAAAAAAAAAAAAAAAAAAAAACGTCATCCTGACGCTGCAAGACGGGAAGAACAATTACACAACTTACAAATCTCCACCCCACTCCGTCAAGTCAACAAAAATCTCCCACCGGGACCTCCCATCCAGGCCGCTTACAGGCCAAACGAGCGTCTCTGGCTGTTGGTGCCAGTGCCCTTAT
+
BAABCFFFFFFFGGGGGGGGGGGHEBFGGHFGHHHGHHHGHHHHGFHGGHG5FGFBEHHHGEEGHGHHHGHHHHHHGGGGGEE>//><<///////0.<0111110...../0<//..-.-..////0000009..0000;00000000/..-...//....:000000:.....0000/:...----./0../0/.00/..---..000/..../.;..--..9/9000/..00...0/900000/0/00
@M05620:45:000000000-G6HP7:1:1101:27664:12281 1:N:0:139
CATCCTGACCCTGAAGTACCCCGGCTTGATTTCTGACATTAGATCGGAAGAGCACACGTCTGAACTCCAGTCACAGCGATAGATCTCGTATGCCGTCTTCTGCTTGAAAAAAAAAAAAAAACAACTATTTATATATATCTTTTTCCTCCACGATACACCAGACTAGCACCTTTTTATCCTCCTTCATTCATCATCCTACCTTCTTTAATCTCCACGCGTCTGCCTCTCCCCTCCATACGCCTACCATTCCC
+
CCCCCFFFFFFFGGGGGGGGGGGGGGGGHHHHHGHFHHHHGHGHHHGGGGGHHGHFHGHHHGHHHHHHHHHHHHGHHFGHGGFHFGHHGFHHHHGGGHGHHHHHHHHGFHGFEDGB>>/<-<...1111111<<0000=00000<000///.:.;:00:...;000/00./0000.0;09:B/00900000000;0000.00000900;;0:0:/..--9..00900///./../00/..:../.00000:
@M05620:45:000000000-G6HP7:1:1101:4343:12292 1:N:0:139
CATCCTGACCCTGAAGTACCCCATTGAGCATGGCATCGTCACCAACTGGGACGACATGGAGAAGATCTGGCACCACACCTTCTACAACGAGCTGCGCGTGGCCCCGGAGGAGCACCCAGTGCTGCTGACCGAGGCCCCCCTGAACCCCAAGGCCAACAGAGAGAAGATGACTCAGGTGAGGCTCGGCCGACGCCCGTGCTCCTCCCGTCCTTTCCCCAGTCATTTTCTGCCCGGCTTGATTTCTGACATTT
+
DDDDDFFFFFFFGGGGGGGGGGGHHHHHHHHHHHHHHGHHHGHHHGHHHHHHGGGGGHHHHHHHHHHHHGHHHGHHHGGHHHHHHHHHGGGGGHHGGGGGGGHHGGGGGGGGHHHHGGFHHHHHHHHHHHGGGGGGGGGGGGHHHHGGGGHGHHGGGGGGGGGGGGGGGGGGGGGGHGGGGGGGFFFFFFFFFFFFDFFFFFFFFFFEFFFFFFFFFFFFFFFFFFHHFFFFBFFFFF.FFFFFFFFEFF0
@M05620:45:000000000-G6HP7:1:1101:14485:12309 1:N:0:139
TACCTGTACTGGGGAAGCATTTGAATATCCCCCCATGGTGATGGGGACGGAGAACTGCTCCATAAACACAGGCAACGTGCCTAACTTTCCCGGGAAGATGAAGTCAAAGAGCGACCACAGCTCTCGGAGGTTATTTTGCATCGGTGAGCCAGACAGAATGATCCGATGAGGGGTGCGAAACTATTTGAGGAAAGGAAGCACCTTTTTATTAAATTTACCTTTTAGCAATCGCCATTCCTACCCTAAAGATC
+
ABAAAFFFFFFFGCGGGGGGGGHHHGHHHHHGGGGHHHGGGHHHHGGGGGGGGHHHHHHHHHHHHHFHHHHHGHHHGHHGHHGHHHHHHHHGGGGGGHHHHHHHHHHHHHHHGCGGGHGHHHHHHGFGGGEHHHHHHHHGHHDDG?EGGHHHHGHHFHHHHHHHF.CFHGFGGCDGADDBFGGGGGGBEGFGGGGFFGGGGFFFFFFEFFEFFFFFFFFFFFFFFFFFFFFFFFFFFFFFFFAFF.9BFFF
@M05620:45:000000000-G6HP7:1:1101:26227:12311 1:N:0:139
AAACCAGAAGACATGAGGTCAGCTAGATCGGAAGAGCACACGTCTGAACTCCAGTCACAGCGATAGATCTCGTATGCCGTCTTCTGCTTGAAAAAAAAAAAAAACAAGAACGGAGACGCACGTTGGTCTTGATGACAGAACGCAGCAGAGACGATCTATAACGTAGCAGCAGGCAGTTTAGCAGGGATTGTGTAGTACAGCTGCAGGGGGCGACGGCGCTGGAAGAGGGGTTCTGTCGGGAGTGTGGAGAG
+
BBBBBBBFFF@FGG4FGGGGGGHHFGGHHHG?FGHHHHHHHGHHHGG5GGHHHHHHHHHHHGGHGGFGFHHHFGHHHHGGGHGHHHHHHGB3FGHG?EEE///////2222////////---00.0.1000<=00000///..---.././/.-...00;00./...0:/....../0000000.-.././/.//9//////////.--;9-----------./;....9.-.////.----..//././.
@M05620:45:000000000-G6HP7:1:1101:14486:12326 1:N:0:139
TACCTGTACTGGGGAAGCATTTGAATATCCCCCCATGGTGATGGGGACGGAGAACTGCTCCATAAACACAGGCAACGTGCCTAACTTTCCCGGGAAGATGAAGTCAAAGAGCGACCACAGCTCTCGGAGGTTATTTTGCATCGGTGAGCCAGACAGAATGATCCGATGAGGGGTGCGAAACTATTTGAGGAAAGGAAGCACCTTTTTATTAAATTTACCTTTTAGCAATCGCCATTCCTACCCTAAAGATC
+
CDDCDFFFFFFFGGGGGGGGGGHGFFHHHHHGGGGHHHFGHHHHHGGGGGGGGHHHHHHHHHHHHHHHHHHHGHHHGHHHHHHHHHHHHHHGGGGGGHHHHHHHHHHHHHHHGGGGGHHHHHHHHGGGGGEHHHHHHHHGHHGGGGGHGHHHHGHHHHHHGHHHHGGGHHHGGCEGGGGGGGGGHGGGGGFGGGGGGGGFFFFFFFFFFHFFFFFFFFFFFFFFFFFFFFFFFFFFFFFFFFFFFFFFFFF
@M05620:45:000000000-G6HP7:1:1101:14474:12342 1:N:0:139
TACCTGTACTGGGGAAGCATTTGAATATCCCCCCATGGTGATGGGGACGGAGAACTGCTCCATAAACACAGGCAACGTGCCTAACTTTCCCGGGAAGATGAAGTCAAAGAGCGACCACAGCTCTCGGAGGTTATTTTGCATCGGTGAGCCAGACAGAATGATCCGATGAGGGGTGCGAAACTATTTGAGGAAAGGAAGCACCTTTTTATTAAATTTACCTTTTAGCAATCGCCATTCCTACCCTAAAGATC
+
BBBBBFFFFFFFGGGCEGCGGGFGHHHHHHHGGGGHHHHHFHHHGGFFEG?DEHHHHHHHHHHHHHHEGEGHFHHHGHEGHH3BGGHHHHHEGGEEGCGHH3GHGHFHHHHHGGGFCFGHHGFDHGGCDGC?FHGFFFFHHHG?AAEFCFCGAEHHHCGHHHHDG?FAHG/DC:@DGGCCBGBBFGG0.B09CFA//;EGGEFFFFFFFFF/F/BFF/F/FFBBF/F/9FEEFFFFFFFFFFFF99/;BFF
@M05620:45:000000000-G6HP7:1:1101:9882:12375 1:N:0:139
CATCCTGACCCTGAAGTACCCCGGCTTGATTTCTGACATTAGATCGGAAGAGCACACGTCTGAACTCCAGTCACAGCGATAGATCTCGTATGCCGTCTTCTGCTTGAAAAAAAAAAAAGTGCTGCTGACCGAGGCCCCCCTGAACCCCAAGGCCAACAGAGAGAAGATGACTCAGGTGAGGCTCGGCCGACGCCCGTGCTCCTCCCGTCCTTTCCCCAGTCATTTTCTGCCCGGCTTGATTTCTGCCATTC
+
BBBBBFFFFFFFGGGGGGGGGGGCEEEEEDGFEAD5GDH5G5BAFFEAFFHCFGHHFFFGGEHFHHHCBGBFGGH5?0>F1134B4B?BE3?4@>?ECFBHDG43B?F3BGC<C///>/<11@1?F1<FG/>-<AEGDGGGA/:GGDG..;:CA.AEAB/C/AE/9BF00CFGF9FG/0F?EEA;=EDA;FCFAB-9.9.9;9BBE.;.;./;BBFF.;9B/B/FFF9/99E9--9@-9B/F;B//99/B/
@M05620:45:000000000-G6HP7:1:1101:21820:12387 1:N:0:139
TACCTGTACTGGGGAAGCATTTGAATATCCCCCCATGGTGATGGGGACGGAGAACTGCTCCATAAACACAGGCAACGTGCCTAACTTTCCCGGGAAGATGAAGTCAAAGAGCGACCACAGCTCTCGGAGGTTATTTTGCATCGGTGAGCCAGACAGAATGATCCGATGAGGGGTGCGAAACTATTTGAGGAAAGGAAGCACCTTTTTATTAAATTTACCTTTTAGCAATCGCCATTCCTACCCTAAAGATC
+
CCCCCFFFFFFFGGGGGGGGGGHHHHHHHHHGGGGHHHHHHHHHHGGGGGGGGHHHHHHHHHHHHHHHHHHHGHHHGHHHHHHHHHHHHHHGGGGGGHHHHHHHGHHHHHHHGGGGGHHHHHHHHGGGGGGHHHHHHHHHHHGGGGGGHHFHHGHHGHHHHHHHGGGGHHHGGEGGGGFGGGGGGGGGGGFGFGGGGGEFGFFFFFFFFFFFFFFFFFFFFFFFFFFFFFFFFFFFFFFFFFFFFFFFFFF
@M05620:45:000000000-G6HP7:1:1101:13051:12391 1:N:0:139
TACCTGTACTGGGGAAGCATTTGAATATCCCCCCATGGTGATGGGGACGGAGAACTGCTCCATAAACACAGGCAACGTGCCTAACTTTCCCGGGAAGATGAAGTCAAAGAGCGACCACAGCTCTCGGAGGTTATTTTGCATCGGTGAGCCAGACAGAATGATCCGATGAGGGGTGCGAAACTATTTGAGGAAAGGAAGCACCTTTTTATTAAATTTACCTTTTAGCAATCGCCATTCCTACCCTAAAGATC
+
CCCCCFFFFFFFGGGGGGGGGGHHHHHHHHHGGGGHHHFHHHHHHGGGGGGGGHHHHHHHHHHHHHHHHHHHGHHHGHHHHHHHHHHHHHHGGGGGGGHHHHHHHHHHHHHHGGGGGHHHHHHHHGGGGGEHHHHHHHHGHHGGGGGHHHHHHGGHHGHHGHHHHGGGHHHGGAAGGFGGGGGGGGGGGFCFGGGGGGGFGFFFFFFFFFFFFFFFFFFFFFFFFFFFFFFFFFFFFFFFFFFFFFFFFFB
@M05620:45:000000000-G6HP7:1:1101:21803:12392 1:N:0:139
TACCTGTACTGGGGAAGCATTTGAATATCCCCCCATGGTGATGGGGACGGAGAACTGCTCCATAAACACAGGCAACGTGCCTAACTTTCCCGGGAAGATGAAGTCAAAGAGCGACCACAGCTCTCGGAGGTTATTTTGCATCGGTGAGCCAGACAGAATGATCCGATGAGGGGTGCGAAACTATTTGAGGAAAGGAAGCACCTTTTTATTAAATTTACCTTTTAGCAATCGCCATTCCTACCCTAAAGATC
+
CCCCCFFFFFFFGGGGGGGGGGHHHHHHHHHGGGGHHHGHHHHHHGGGGGGGGHHHHHHHHHHHHHHHHHHHGHHHGHHHHHHHHHHHHHHGGGGGGHHHHHHGHHHHHHHHGGGGGHGHHHHHHDGEGGEHHHHHHHHFHHGGGGGHGGHHHGHHGHHHHHHHHGGGHHHGGCEGGGGGGGGHHHHGGGBFGGGFGFGEFFFFFFFFFFFFFFFFFFFFFFFFFFFFFFFFFFFFFFFFFFFFFFFFFFF
@M05620:45:000000000-G6HP7:1:1101:21826:12404 1:N:0:139
TACCTGTACTGGGGAAGCATTTGAATATCCCCCCATGGTGATGGGGACGGAGAACTGCTCCATAAACACAGGCAACGTGCCTAACTTTCCCGGGAAGATGAAGTCAAAGAGCGACCACAGCTCTCGGAGGTTATTTTGCATCGGTGAGCCAGACAGAATGATCCGATGAGGGGTGCGAAACTATTTGAGGAAAGGAAGCACCTTTTTATTAAATTTACCTTTTAGCAATCGCCATTCCTACCCTAAAGATC
+
BCCCCFFFFFFFGGGGGGGGGGHHHHHHHHHGGGGHHHHHHHHHHGGGGGGGGHHHHHHHHHHHHHHHHHHHGHGHGHHHHHHHHHHHHHHGGGGGGGHHGHHHHHHHHHHHGGGGGHHHHHHHHFGGGGCHHHHHHHHGHHGGGGGGGGHHHGHGFGHHHHHHHGGGHHHGG;AFGGGGGGGGGGGGGGFFGGGGGGGFGFFFFFFFFFFFFFFFFFFFFFFFFFFFFFFFFFFFFFFFFFFFFFFFFFF
@M05620:45:000000000-G6HP7:1:1101:10089:12436 1:N:0:139
AAACCAGAAGACATGAGGTCAGCTAGATCGGAAGAGCACACGTCTGAACTCCAGTCACAGCGATAGATCTCGTATGCCGTCTTCTGCTTGAAAAAAAAAAAAAAAATTAGAAAAAAGAAGAAACGAAGTAGAGAAGAAACAGATCAGCGGCATGCAGTGTTGATAGAACATGTATTTCGGAACGGCACTATACTTAGAAGTAAAGACTCGTGAACACAGACACGAGACATAGTGAGATAGGATACTCAGCT
+
CCCCCABFBF4BFEBBBBBFGGHHGHHHFAEADEGHHHHGHGHHHGHBFGHFHHDGGHHHGGGHFEGG5GHGFDHBDBEEEHGHHGHHHHEGFHFCGGGF//////011111?00-..001<00.....00000///</////0/000.:---.0;00/09.0090000=0/000000/-..-..-:-//9/////;///;////////.9././9/.:/.//.--..////////9//;9/////://:/
@M05620:45:000000000-G6HP7:1:1101:10071:12436 1:N:0:139
AAACCAGAAGACATGAGGTCAGCTAGATCGGAAGAGCACACGTCTGAACTCCAGTCACAGCGATAGATCTCGTATGCCGTCTTCTGCTTGAAAAAAAAAAAAAAACAAAGAAAAAATGCCAATCGAGGTTAATAGAAAAAGAAAATTTGGCACACCGTATTAAAATGACTCACTATTCTCTATGACTCCACGTTCCGAACTATAACAGCATGTCAGTGTAGACGACTCGTTAGTAGAAGGTTAATGCATCT
+
CCCCCCCFFF4CFFBBBBBGGGHHFHHHGAEABEGHHHHHHGHHHGHHHHHHHHHHHHHHHGGHGGGHHHHHGGHFFGFGGHGHGGHHHHHHFHHGGEGG//////?<0000000/01111<10.0.-./000=0000/..../:0/000/00/..-;../;000;000000/000000000000000///:..//...-.//////;./////9/:/;9//:.-;.......;/////.///9///////
@M05620:45:000000000-G6HP7:1:1101:16258:12465 1:N:0:139
TACCTGTACTGGGGAAGCAATCGCCATTCCTACCCTAAAGATCGGAAGAGCACACGTCTGAACTCCAGTCACAGCGATAGATCTCGTATGCCGTCTTCTGCTTGAAAAAAAAAAAAAAAACAAGAAAGAGAAAGATGAGGGCAAAAAGATATAAGAAAAAAGAAGAAGAAAGTAGGAAGAAAGACATAGGGGGAGTAGAAGAAGAAAAAAGGAGGAATAAATCGAGAAATAGAAAGGATAGAGAATACAAA
+
CCCDDFFFFFFFGGGGGGGGGGGGGGGHHHHHHHHHHHHHHHHHGGGGHHHHHHHGHHHGHGHHHHHHHHHHHHHGGHGGHGHHHHGGHHHHGFGHGHHHHHHHFHHHGGGEGDB<///-..<000010</0<0/0000/<..../...0:000000//<-.../0//:/<0<00000.<//0//:<00<..--<./00<00//0/</<-../.../:000:0.....000:0000./00000:000000:
@M05620:45:000000000-G6HP7:1:1101:24892:12465 1:N:0:139
CATCCTGACCCTGAAGTACCCCATTGAGCATGGCATCGTCACCAACTGGGACGACATGGAGAAGATCTGGCACCACACCTTCTACAACGAGCTGCGCGTGGCCCCGGAGGAGCACCCAGTGCTGCTAACCGAGGCCCCCCTGAACCCCAAGGCCAACAGAGAGAAGATGACTCAGGTGAGGCTCGGCCGACGCCCGTGCTCCTCCCGTCCTTTCCCCAGTCATTTTCTGCCCGGCTTGATTTCTGACATTA
+
BBBBBFFFFFFFCFGDGFGGGGFHHFHGGHFFFHHHHGHHHGHHHFHHFHFHEEEGGHHFHHHGHFHFGGHHHGGHHGGHHHHHHHHHGFGGDGGGGGGGGGHHGGGGGGGGHFHHGGHFGHHHHHGHHHGGGGCGGCGCDGGHHHGGGGGGHHHGGGGGFGGGGGGGFGBFBBFFGFFFEEGFB?ED-9B?>BBBBBFAFFFFFE.AAD.9;FFFFFFBFBBFFFB/BFFEB-@@B=.;/;FF/:FFFB/
@M05620:45:000000000-G6HP7:1:1101:24902:12486 1:N:0:139
CATCCTGACCCTGAAGTACCCCATTGAGCATGGCATCGTCACCAACTGGGACGACATGGAGAAGATCTGGCACCACACCTTCTACAACGAGCTGCGCGTGGCCCCGGAGGAGCACCCAGTGCTGCTGACCGAGGCCCCCCTGAACCCCAAGGCCAACAGAGAGAAGATGACTCAGGTGAGGCTCGGCCGACGCCCGTGCTCCTCCCGTCCTTTCCCCAGTCATTTTCTGCCCGGCTTGATTTCTGACATTA
+
CCCCCFFFFFFFGGGGGGGGGGGHHHHHHHHHHHHHHGHHHGHEFGHHHHHHGGGGGHHFHHFHHHHGHHHHHGHHHGGHHHHHHHHHGGGGGHHGGGGGGGHHGGGGGGGGHHHHGGHFHHHHHHFHHHGGGGGGGGGGGGHHHHGGGGHGHHGGGGGGGGGGGGGGGGGGGGGGGGGGGGGGFFFFFFFFCFFFFFFFFFFFFFFFFFFFBFFFFBDBFFFFFFFFFFFFFAFAF;AFFFFFBB/9BF/
@M05620:45:000000000-G6HP7:1:1101:24884:12486 1:N:0:139
CATCCTGACCCTGAAGTACCCCATTGAGCATGGCATCGTCACCAACTGGGACGACATGGAGAAGATCTGGCACCACACCTTCTACAACGAGCTGCGCGTGGCCCCGGAGGAGCACCCAGTGCTGCTGACCGAGGCCCCCCTGAACCCCAAGGCCAACAGAGAGAAGATGACTCAGGTGAGGCTCGGCCGACGCCCGTGCTCCTCCCGTCCTTTCCCCAGTCATTTTCTGCCCGGCTTGATTTCTGACATTA
+
BCBBCFFFFFFFGGGGGGGGGGGHHHHHHHHHHFHHHGHHHGHHHGHHHHHHGGGGGHHHHHHHHHHHHHHHHGHHHGGHHHHHHHHHGGGGGHHGGGGGGGHHGGGGGGGGHHHHGGHHHHHHHHHHHHGGGGGGGGGGGGHHHHGGGGHGHHFGGGGGGGGGGGGGGGGGGGGGGGGGGGGGFFFFFFAFFFFF:DF?FFFFFFF;DDDFFFFFFFFBFFFFFFFFFFFFDFFFFFFBFFFFFBFFFF0
@M05620:45:000000000-G6HP7:1:1101:28405:12530 1:N:0:139
TACCTGTACTGGGGAAGCATTTGAATATCCCCCCATGGTGATGGGGACGGAGAACTGCTCCATAAACACAGGCAACGTGCCTAACTTTCCCGGGAAGATGAAGTCAAAGAGCGACCACAGCTCTCGGAGGTTATTTTGCATCGGTGAGCCAGACAGAATGATCCGATGAGGGGTGCGAAACTATTTGAGGAAAGGAAGCACCTTTTTATTAAATTTACCTTTTAGCAATCGCCATTCCTACCCTAAAGATC
+
>AAAAFFFFFFC4EFEEGCDGGHEGGGHHFFGGGGHHHBGHFHHEDGGGGDEEHHHHHHHHFGFFHHGHHHFFGFHEGCCHHHFHHHHFHHFGG@EFFHFHFGHHFHGHHHGGGGGGHHHFHGHFGGGGC?GGHHHHHHEHHFGGGEFHHHHFGFHFGHHGHHHHFGDG0/:-;:E@CB@BGGGGGBFGFBBFFAFFFE/9AFFFFFFFFBBFFFFFFBFFFFFB/B/9FEFFF?FFFFF/AFFFFFFFFB
@M05620:45:000000000-G6HP7:1:1101:28423:12532 1:N:0:139
TACCTGTACTGGGGAAGCATTTGAATATCCCCCCATGGTGATGGGGACGGAGAACTGCTCCATAAACACAGGCAACGTGCCTAACTTTCCCGGGAAGATGAAGTCAAAGAGCGACCACAGCTCTCGGAGGTTATTTTGCATCGGTGAGCCAGACAGAATGATCCGATGAGGGGTGCGAAACTATTTGAGGAAAGGAAGCACCTTTTTATTAAATTTACCTTTTAGCAATCGCCATTCCTACCCTAAAGATC
+
DDCCCFFFFFFFGGGGGGGGGGHHHHHHHHHGGGGHHHGHHHHHHGGGGGGGGHHHHHHHHHHHHHHHHHHHGHHHGHHHHHHHHHHHHHHGGGGGGHHHHHHHHHHHHHHHGGGGGHHHHHHHHGGGGGCHHHHHHHHHHHGGGGGHHHHHHGHHHHHHHHHHHGGGHHHGGEEGGGGGGGGGHHHGGGFFGGGGGGGFGFFFFFFFFFFFFFFFFFFFFFFFFFFFFFFFFFFFFFFFFFFFFFFFFFF
@M05620:45:000000000-G6HP7:1:1101:7886:12559 1:N:0:139
TACCTGTACTGGGGAAGCGTGTAGCAATCGCCATTCCTACCCTAAAGATCGGAAGAGCACACGTCTGAACTCCAGTCACAGCGATAGATCTCGTATGCCGTCTTCTGCTTGAAAAAAAAAAAAAAAAAAAAAAAAATGAAAAACTCTGCCGTTATCGCCGACCCCCCAACAAACAACTCACCCAAGGTACTTCGGCCATGAAGTAGGCACAGGCTGGAAGAGCAGAGACACACACAAGTCGCATATGTATC
+
CCCCDFFFFFFFGGGGGGGEGGHHHHHHHGGGGGHHHHHHHHHHHHHHHHHGGGGHHHFHHHGHHHFHHHHHHGHHHHHHHHGFHGGGHHHHHGFHHHHGGGHGHHHGHHHHHHHGGGGGG//<----<--<----.00000..00<000-...<09..-----.--9.........00<0<.....0<0000..-.-/00000<0:00.:/.9....0/:./0//./////......00.--..000000
@M05620:45:000000000-G6HP7:1:1101:6747:12584 1:N:0:139
TACCTGTACTGGGGAAGCAATCGCCATTCCTACCCTAAAGATCGGAAGAGCACACGTCTGAACTCCAGTCACAGCGATAGATCTCGTATGCCGTCTTCTGCTTGAAAAAAAAAAACTTCTAATTGAAAAAAAAAAAAAAAAATGTCTACCAAGAGTCATGTGTCACCAACAATTATCACACGATATATTGACTAACCAAGATTTAACATGCGAAAAGCTGCGAGCATGTTCTCAGCGTCCACTCCCATGAC
+
BBBBBFFFFFFFGGGGGGGFGFGGGGEHHGHFHHHHGGHFBFHHDGGF2EGFFHHCHEBEBFFDDFGFFGEHHFGE>FEGF@4@@B?EGHHF@?>?FD4GHHHHFGFFGE@E/<//<@D222@2@FDFFF/>CC?<--:--9.0=9000000;..0000000000;099..9//9//////--..-/////9////;9...//////////..-;-/.///-----//9///////...-.9//...////
@M05620:45:000000000-G6HP7:1:1101:15404:12607 1:N:0:139
TACCTGTACTGGGGAAGCATTTGAATATCCCCCCATGGTGATGGGGACGGAGAACTGCTCCATAAACACAGGCAACGTGCCTAACTTTCCCGGGAAGATGAAGTCAAAGAGCGACCACAGCTCTCGGAGGTTATTTTGCATCGGTGAGCCAGACAGAATGATCCGATGAGGGGTGCGAAACTATTTGAGGAAAGGAAGCACCTTTTTATTAAATTTACCTTTTAGCAATCGCCATTCCTACCCTAAAGACG
+
CCCDDFFFFFFFGGGGGGGGGGHHHHHHHHHGGGGHHHFHHHHHHGGGGGGGGHHHH3FHHHHHHHHHHHHHGHHHGHHHHHHHHHHHHHHGGGGGGHHHHHHHHHHHHHHHGGGGGHHHHHHHHGGGGGGHHHHHHHHHHHGGGGGGHHHHHGHHHHHHHHHHHGGGHHHGGEFGGGGFGGGGGHHGGGFGGGGGGGGFGFFFFFFFHFFFFFFFFFFFFFFFFFFFFFFFFFFFFFFHFFFFFFFFFFD
@M05620:45:000000000-G6HP7:1:1101:21217:12647 1:N:0:139
CATCCTGACCCTGAAGTACCCCGGCTTGATTTCTGACATTAGATCGGAAGAGCACACGTCTGAACTCCAGTCACAGCGATAGATCTCGTATGCCGTCTTCTGCTTGAAAAAAAAAAAAAAAAAAGAAAATAGACATAATCTCTTTTGATTATTTAAAAAATTAATATCAAGAGTATAATAAGACAGGTGAAATTCATTATCTAAGCAGTATATAGATAGACGTGACCGTTTTATCTCAGATATGTTGGTGA
+
DDDDDFFFFFFFGGGGGGGGGGGGGGGGHHHHHHHHHHHHHHHHHHGGGGHHHHHHHGHHHGHHHHHHHHHHHHHHHGGHGGHHFHHHGGHHHHGEGHGHHHHHHHHG3GG@ECGD></<--<-.<.//000000000000000000.000000:00<0-.0:000000000.0000000000<//.0:000<0000000000<0/0/0000000000000.9...0-<./.0000:000<00<:0:.<.0
@M05620:45:000000000-G6HP7:1:1101:26462:12680 1:N:0:139
AAACCAAGCAGAAGACATGAGGTCAGCTAGATCGGAAGAGCACACGTCTGAACTCCAGTCACAGCGATAGATCTCGTATGCCGTCTTCTGCTTGAAAAAAAAAAAAAATAATCCCCCATTTCTTCTTACCTCTGCCCCCCTTAACCCCAAGACCAACATATATACAATTACTCCATTTCGGCTCGGCCTACACCCCTTCTCCTCCCTTCCTTTCCCCAGTCATTGTCTTCCCTTCTTTCTTTCTGCCATTA
+
BB@BB@AFAFCFFGGGGGGGFFBGFGHHHHCH5AEDGGFHHHHHHGHHHGHHHHHHGHHHFHHHHGGHGGHDGDHFFGGHFHGEGFFHHFHHHHHFFBA@EE/<//<>02?2@22?E/<1FFF1?F11?G>111>FC.CFC.<0GGHG....://.;./0000:00;90;09F//0;00/-99;9-.9:/;/9;A-9;;/999B/;./.;;/BBFFF..;://9;;BF//;B/99;9////9/B//9////
@M05620:45:000000000-G6HP7:1:1101:3898:12760 1:N:0:139
CATCCTGACCCTGAAGTACCCCATTGAGCATGGCATCGTCACCAACTGGGACGACATGGAGAAGATCTGGCACCACACCTTCTACAACGAGCTGCGCGTGGCCCCGGAGGAGCACCCAGTGCTGCTGACCGAGGCCCCCCTGAACCCCAAGGCCAACAGAGAGAAGATGACTCAGGTGAGGCTCGGCCGACGCCCGTGCTCCTCCCGTCCTTTCCCCAGTCATTTTCTGCCCGGCTTGATTTCTGCCATTT
+
AAAAAFFFFF1>FFFGFGGGFG1GDHBHHHGHFGFGGEHCGEHF/FFHHH0GEGGGGHBGHHAG11FGHFGHGGHHCGGGHHF2BFGFEF?EGHFEEEEEG?GEEEGGGGGGGHHHGGHFFHHHHFHHHHGGGGGGGGGGGGHHHHGGGGHGHHGGGGGGGGGGFGGGGGGFFGGGFGGGGGGG@@?A@@-@@@@?-BBEFFFFBEFABFFFFFBFFFFBFFFFFFFFFFFFF@?@@@FFFF//9///9B/
@M05620:45:000000000-G6HP7:1:1101:9457:12793 1:N:0:139
TACCTGTACTGGGGAAGCATTTGAATATCCCCCCATGGTGATGGGGACGGAGAACTGCTCCATAAACACAGGCAACGTGCCTAACTTTCCCGGGAAGATGAAGTCAAAGAGCGACCACAGCTCTCGGAGGTTATTTTGCATCGGTGAGCCAGACAGAATGATCCGATGAGGGGTGCGAAACTATTTGAGGAAAGGAAGCACCTTTTTATTAAATTTACCTTTTAGCAATCGCCATTCCTACCCTAAAGATC
+
CCCCCFFFFFFFGGGGGGGGGGHHHHHHHHHGGGGHHHHHHHHHHGGGGGGGGHHHHHHHHGHGHHHHHHHHGGGHGHHHHHHHHHHHHHHGGGGGGGHHHHHHHHHHHHHHGGGGGHHHHHHHHGGGGGEHHHHHHHGFHHGGGGGHHGHHHGHHHHHHHHHHHGGGHHHGGFDGGGAGGGGGGGGGGGFGGGGGE?EFCFFFFFFFFFFFFFFFFFFFFFFFFFFFFFFFFBEFFFFFFFFFFFFFFFF
@M05620:45:000000000-G6HP7:1:1101:16427:12794 1:N:0:139
CATCCTGACCCTGAAGTACCCCGGCTTGATTTCTGACATTAGATCGGAAGAGCACACGTCTGAACTCCAGTCACAGCGATAGATCTCGTATGCCGTCTTCTGCTTGAAAAAAAAAAAAAAAAAAAAGAGAAATCAAGAAAGACAATTGTGGAGGAAGAGAGGAAAGCAGGAAGAGGGACGAAGTCACACGGGCGTAGAGGCAGAGGAGCATGAACAATCAGCGGTGGAGTGGTAAGAGAATGTGAAGTGGA
+
CCCCCFFFFFFFGGGGGGFGGGGGGGGGHHHHHGHHHHHHHFHHHHGGGGHHHHHHHGHHHGHHHHHHHHHHHHHFHGGHGGHHHHHHGGHHHHGFGHGHHHGHHFHHHHHGGGGC<<</------..////00:000///////00000.0.../.../..;9/.///../.......---.://;//-----9:-.//........../////:////;9.:.-.../..9/////////99//9////
@M05620:45:000000000-G6HP7:1:1101:4482:12819 1:N:0:139
CATCCTGACCCTGAAGTACCCCGGCTTGATTTCTGACATTAGATCGGAAGAGCACACGTCTGAACTCCAGTCACAGCGATAGATCTCGTATGCCGTCTTCTGCTTGAAAAAAAAAAAAAACTAACGTATGAAATTTTGCATCTGTTCGCTACAGCGAATAATACTATAAGATGAGCTAAACTATTTTATTAAACGACGCACCTTTTTATTATCTTTCCCTTGTAGCAATCGCCATTCCTAACACGTCTATC
+
CCCCCFFFFFFFGGGGGGGGGGGGGGGGHHHHHHHFHHHHHHGHHHGGGGHHHHHHHGHHHGFFHHHHHHHHHHHHHGGHGGHHGHHHGGHHHHGGGHGHHHHHHHHHFHHGFGGBB/<//?11<.<0=01111=1=1<D<D00=00.-..-:00----.0;0000900;000000;00;/9000009;;00;0:.-9----//9//./;////:///////:9///999...;./:///////.../.;/
@M05620:45:000000000-G6HP7:1:1101:7579:12821 1:N:0:139
ATCTCTATCTCCTAAAAAGGAAGAAAGGGGAGGGAAGATCGGAAGAGCACACGTCTGAACTCCAGTCACAGCGATAGATCTCGTATGCCGTCTTCTGCTTGAAAAAAAAAAACCACACCATAAAAATGACCCATAACTTTATCCTAGGTTCTATCCCCATCTAACCCTCCATTCTTACCGAAACACAATCAGTAGTCCGTCAATGATCTACAGAAATAGCACGTCTCGCCATAATATTTCCTCTACCTCAC
+
CCCCCFFFFFFFGGGGGGEGFGHGGHHHGGGGGGGHGHHHHGGGGHHHHHHHGHHHGHGHHHHHHHHHHHHHGFHGGHHHHHGGGHHHHGFGHGHHHHHHHFHHHHGGGGD@////////1?1111011110>00111==1>11100/0000=00//./</0000...../0000000/..---/:..0/00;00000.....000000/9///////////-..///.-..//////////:/;///9/.
@M05620:45:000000000-G6HP7:1:1101:27565:12827 1:N:0:139
CATCCTGACCCTGAAGTACCCCATTGAGCATGGCATCGTCACCAACTGGGACGACATGGAGAAGATCTGGCACCACACCTTCTACAACGAGCTGCGCGTGGCCCCGGAGGAGCACCCAGTGCTGCTGACCGAGGCCCCCCTGAACCCCAAGGCCAACAGAGAGAAGATGACTCAGGTGAGGCTCGGCCGACGCCCGTGCTCCTCCCGTCCTTTCCCCAGTCATTTTCTGCCCGGCTTGATTTCTGACATTA
+
CCBCCFFFFFFFGGGGGGGGGGGHHHHHHHHHHHHHHGHHHGHHHGHHHHHHGGGGGHHHHHHHHHHHHHHHHGHHHGGHHHHHHHHHGGGGGHHGGGGGGGHHGGGGGGGGHHHHGGHHHHHHHHHHHHGGGGGGGGGGGGHHHHGGGGHGHHGGGGGGGGGGGGGGGGFGGGGGHGGGGGGGFFFFFFFFFFFFBFFFFFFFFFFEDFFFFFFFFFFFFFFFFFFFFFFFFFDFFFFFFFFFFFFFFF0
@M05620:45:000000000-G6HP7:1:1101:27568:12844 1:N:0:139
CATCCTGACCCTGAAGTACCCCATTGAGCATGGCATCGTCACCAACTGGGACGACATGGAGAAGATCTGGCACCACACCTTCTACAACGAGCTGCGCGTGGCCCCGGAGGAGCACCCAGTGCTGCTGACCGAGGCCCCCCTGAACCCCAAGGCCAACAGAGAGAAGATGACTCAGGTGAGGCTCGGCCGACGCCCGTGCTCCTCCCGTCCTTTCCCCAGTCATTTTCTGCCCGGCTTGATTTCTGACATTA
+
CCCCCFFFFFFFGGGGGGGGGGGHHHHHHHHHHHHHHGHHHGHHHGHHHHHHGGGGGHHGHHHHHHHHHHHHHGHHHGGHHHHHHHHHGGGGGHHGGGGGGGHHGGGGGGGGHHHHGGHHHHHHHHHHHHGGGGGGGGGGGGHHHHGGGGHGHHGGGGGGGGGGGGGGGGGGGGGGGGGGGGGGFFFFFFFFFFFFFFFFFFFFFFFFFFFFFFFFFFFFFFFFFFFFFFFFFDFFFC.BBFFFFBFFFF0
@M05620:45:000000000-G6HP7:1:1101:26874:12891 1:N:0:139
CATCCTGACCCTGAAGTACCCCATTGAGCATGGCATCGTCACCAACTGGGACGACATGGAGAAGATCTGGCACCACACCTTCTACAACGAGCTGCGCGTGGCCCCGGAGGAGCACCCAGTGCTGCTGACCGAGGCCCCCCTGAACCCCAAGGCCAACAGAGAGAAGATGACTCAGGTGAGGCTCGGCCGACGCCCGTGCTCCTCCCGTCCTTTCCCCAGTCATTTTCTGCCCGGCTTGATTTCTGACATTA
+
BBBBBFFFFFFFGGGGGGGGGGGHHHHHHHGGHHHHHGHHHGHHHGHHHHHHGGGGGHGHHHGHHGHGHHHHHGHHHGGHHHHHHHHHEGFGGHHGGGGGGGHHGGGGGGGGHHHHGGHGHHHHGHHFHHGGGGGGGCGGGGHHHGGGGGHGHHGGGGGGGGGGGGGGGGGGFGGGGGGGGGGGFFEFFFFCFFFFFFFFFFFFFEDFFFFFFFFBFFFBFFFFFFFFFFFFA-@DF;.BBFFFBBBBFF/
@M05620:45:000000000-G6HP7:1:1101:11970:12906 1:N:0:139
CATCCTGACCCTGAAGTACCCCGGCTTGATTTCTGACATTAGATCGAAGAGCACACGTCTGAACTCCAGTCACAGCGATAGATCTCGTATGCCGTCTTCTGCTTGAAAAAAAAAAAAAAAAACAAAAAAAACAGAAAGAAAAAACGATCGATTAACCGACATCCACCTACAGAAAATCAACCACAGGATGATAGATCATCGACTAAGGACATACTGACTGACAAAGATTACCGAGACAACGGTAGCCTGCC
+
DDDDDFFFFFFFGGGGGGGGGGGGGGGGHHHHHHHHHHHHHHHHHHGFGCFHHHHHGHHCFFHHFFHGFHGHHHHHG@GGEHF4BFBBEGGHHCEEGF4BGFGHFFHHHHGGGGG>><<---....<.-::..//000/.//.-.9...-..0.000----.0/00;.0/00000/0000/.......00;0000000000/-.-00/0./0000000000000//:00:00..--.//.--...000...
@M05620:45:000000000-G6HP7:1:1101:10213:12924 1:N:0:139
TACCTGTACTGGGGAAGCATTTGAATATCCCCCCATGGTGATGGGGACGGAGAACTGCTCCATAAACACAGGCAACGTGCCTAACTTTCCCGGGAAGATGAAGTCAAAGAGCGACCACAGCTCTCGGAGGTTATTTTGCATCGGTGAGCCAGACAGAATGATCCGATGAGGGGTGCGAAACTATTTGAGGAAAGGAAGCACCTTTTTATTAAATTTACCTTTTAGCAATCGCCATTCCTACCCTAAAGATC
+
CCCCCFFFFFFFGGGGGFGGGGHHHHHHHHHGGGGHHHHHHHHHHGGGGGGGGHHHHHHHHHHHHHHHHHHHGHHHGHHHHHHHHHHHHHHGGGGGGHHHHHHHHHHHHHHHGGGGGHHHGHHHHGGGGGGHHHHHHHHHHHGGGGGHFFHHHGHGHHHHHHHHHGGGHHHGGCEGGDGGGGGGGGGGGGFGGGGGGFFGGFFFFFFFFFFFFFFFFFFFFFFFFFFFFFEFFFEFFFFFFFFFFFFFFFF
@M05620:45:000000000-G6HP7:1:1101:10224:12937 1:N:0:139
TACCTGTACTGGGGAAGCATTTGAATATCCCCCCATGGTGATGGGGACGGAGAACTGCTCCATAAACACAGGCAACGTGCCTAACTTTCCCGGGAAGATGAAGTCAAAGAGCGACCACAGCTCTCGGAGGTTATTTTGCATCGGTGAGCCAGACAGAATGATCCGATGAGGGGTGCGAAACTATTTGAGGAAAGGAAGCACCTTTTTATTAAATTTACCTTTTAGCAATCGCCATTCCTACCCTAAAGATC
+
ABBAAFFFFFFFGGGGGGGGGGHHHHHHHGHGGGGHHHFGFHHGHGGGGGGGGHGHHHHHHHHGGHHHGHHHGHHHGHGHEFHHHHHHHHHGGG?EGHHHHHHFFGEGHHHHGGGGCHEFHGHHHGGGGGAGFHHHHHGHHHGGDGGF1GFHHGHGHHGHHHHFHFGFHHHGGCCGG?BGGGGGGGGFCBBB/C?FBAEGBFFFFFF.FFBBFFFFFFBFFFFFEFFFFFAAFAEFFFFBFFFFF.9BBFF
@M05620:45:000000000-G6HP7:1:1101:20578:12964 1:N:0:139
TACCTGTACTGGGGAAGCATTTGAATATCCCCCCATGGTGATGGGGACGGAGAACTGCTCCATAAACACAGGCAACGTGCCTAACTTTCCCGGGAAGATGAAGTCAAAGAGCGACCACAGCTCTCGGAGGTTATTTTGCATCGGTGAGCCAGACAGAATGATCCGATGAGGGGTGCGAAACTATTTGAGGAAAGGAAGCACCTTTTTATTAAATTTACCTTTTAGCAATCGCCATTCCTACCCTAAAGATC
+
CDDDDFFFFFFFGGGGGGGGGGHHHHHHHHHGGGGHHHGHHHHHHGGGGGGGGHHHHHHHHHHHHHHHHHHHGGHHGHHHHHHHHHHHHHHGGGGGGHHHHHHHHHHHHHHHGGGGGHHHHHHHHGGGGGEHHHHHHHHHHHGGGGGHHHHHHGHHHHHHHHHHHGGGHHHGGEEGGGGGGGGHHHHHGGGGGGGGGGGGGFFFFFFFFFFFFFFFFFFFFFFFFFFFFFFFFFFFFFFHFFFFFFFFFFF
@M05620:45:000000000-G6HP7:1:1101:20583:12982 1:N:0:139
TACCTGTACTGGGGAAGCATTTGAATATCCCCCCATGGTGATGGGGACGGAGAACTGCTCCATAAACACAGGCAACGTGCCTAACTTTCCCGGGAAGATGAAGTCAAAGAGCGACCACAGCTCTCGGAGGTTATTTTGCATCGGTGAGCCAGACAGAATGATCCGATGAGGGGTGCGAAACTATTTGAGGAAAGGAAGCACCTTTTTATTAAATTTACCTTTTAGCACTCGCCATTCCTACCCTAAAGATC
+
AAAAAFFFFFFFCGGE?G1GGGH31GHHHHHGGGGHHGGFFHHGGGGGGGCEGHHHHHFHHHHHGFHGHEHHGHHHGHEHHHHHHHHHHHHGGGGGGFHHHGGHHFHBGCGHGGGGGHHGHHHHHCGGGGCHHHFHHHHDGHGGGGGHHHHHAECGGHHHFHHHHGGGGHHGGCGG-;AAAGFFGGGFEFBFFGGGFFFFFFFFFFFEFFFBFFFFFFFFFFF//:F/BFF?@FEFBFFFFFFFFFBFFFB
@M05620:45:000000000-G6HP7:1:1101:26843:12988 1:N:0:139
TACCTGTACTGGGGAAGCAATCGCCATTCCTACCCTAAAGATCGGAAGAGCACACGTCTGAACTCCAGACACAGCGATAGATCTCGTATGCCGTCTTCTGCTTGAAAAAAAAAAAAAAAAATAAAAAAACAGTCGAAACGGCTGTACAATTTATTAGAACAGTGCTATCAATTCTATTGTGTAGTTTGCACGTTATCTCGTGAAAGGAGAGCCGGTACTAGTAAATCGATGGGAGGGAACAAGAGATTACA
+
ABAABFFFFFFFGGGGGGGGGGGGGGGHHHHHH2GHHHGHHHHHGGGGHHHHHHHGHHHGFGHHHHHH3FHHHHHGGHGGHHGHHHGFGHHHGGGHGGGHHHHHHHHHFGGGDB><///->011100--../;;....-..---.00000000000000://;00900/0000000;090//////////9..9/.://.../9//./....9----./////////..9/../.--...////.//////
@M05620:45:000000000-G6HP7:1:1101:5443:13088 1:N:0:139
ATCTCTATCTCCTAAAAAGGAAGAAAGGGGAGGGAAGATCGGAAGAGCACACGTCTGAACTCCAGTCACAGCGATAGATCTCGTATGCCGTCTTCTGCTTGAAAAAAAAAAAAAAAAAGATCAATGAAGTCGATAAGATATCGTGTTAAAGGGAAGCAAGGCAATAGAAGAGAAAAAAGAAGAACGAAGCAGGTCGACGAGGCAGGTGTGCGCGTGTGAAATGTTGTTGGGAAGGTTACGCTAGTGAGTGA
+
DCCCCFFFFFFFGGGGGGGGFGHGGHHHGGGGGGGHGHHHHGGGGHHHHHHHGHHHGHGHHHHGHHHGHHHHEEHGGGG4GHGFFHGHHEEEHGHHHHHHHGFGHHGGCFCB</<---..00000000000.....000000.:.:.;0000.....9//9...0;00000./00/.-9../0//....-0/..0--------..-.00.0.----9.000:0000/.:.-.0..0000;.9..000:000
@M05620:45:000000000-G6HP7:1:1101:8721:13143 1:N:0:139
CATCCTGACCCTGAAGTACCCCATTGAGCATGGCATCGTCACCAACTGGGACGACATGGAGAAGATCTGGCACCACACCTTCTACAACGAGCTGCGCGTGGCCCCGGAGGAGCACCCAGTGCTGCTGACCGAGGCCCCCCTGAACCCCAAGGCCAACAGAGAGAAGATGACTCAGGTGAGGCTCGGCCGACGCCCGTGCTCCTCCCGTCCTTTCCCCAGTCATTTTCTGCCCGGCTTGATTTCTGACATTT
+
DDDDDFFFFFFFGGGGGGGGGGGHHHHHHHHHHHHHHGHHHGHHHGHHHHHHGGGGGHHHHHHHHHHHHHHHHGHHHGGHHHHHHHHHGGGGGHHGGGGGGGHHGGGGGGGGHHHHGGHHHHHHHHHHHHGGGGGGGGGGGGHHHHGGGGHGHHGGGGGGGGGGGGGGGGGGGGGGHGGGGGGGFFFFFFFFFFFF>DFEFFFFFFFFFFFFFFFFFFFFFFFFFHFFFFFFFFFFFFFFFFFFBBFFFF0
@M05620:45:000000000-G6HP7:1:1101:18413:13153 1:N:0:139
CATCCTGACCCTGAAGTACCCCGGCTTGATTTCTGACATTAGATCGGAAGAGCACACGTCTGAACTCCAGTCACAGCGATAGATCTCGTATGCCGTCTTCTGCTTGAAAAAAAAAAAAAAAAAAGAAATGACGACATAGAACGACGTGAGATAATAAAAAAACAAAAAGAAAAGGGATTGTCTGGGATACGGTCACGATTACATTCGATCTGTAGGTTGACACATAGACTAATTAGCACAATCATGTAGGA
+
CDCCDFFFFFFFGGGGGGGGGGGGGGGGHHHHHHHHHHHHHHHHHHGGFGHHHHHHHGHHHGHHHHHHHHHHHHHHHGGHGGHHFHHHGGHHHHGGGHGHHHHHHHHGHHHGGGGF><//<---.../0000..--.00;00..-;9...00;0000:00-;........:///...///0000//.0/:../..:.....0000;;00..00:00;0//000/:00000000000/00//:000000000
@M05620:45:000000000-G6HP7:1:1101:6878:13177 1:N:0:139
CATCCTGACCCTGAAGTACCCCGGCTTGATTTCTGACATTAGATCGGAAGAGCACACGTCTGAACTCCAGTCACAGCGATAGATCTCGTATGCCGTCTTCTGCTTGAAAAAAAAAAAAAAAAAAAAAGATGATATAAAGAGAGTTTAGAATGCGAGTGTAGAATGAACGATAGTGTTATGGTGGGAAGATGATGGGATACGGTGTGATGAGGACAATAGCAGCGATGGAGTGGTGTAAAGTGTCTTCGAGA
+
CCCCCFFFFFFFGGGGGGGGGGGGGGGGHHHHHHHHHHHHHHHHHHGGGGHHHHHHHGHHHGHGHHHHHHHHHHHHHGGHGGHHHHHHGGHHHHGFGHGHHHHHHHHHGHHGGGGG><//<<<<---..:0000000000//.90900000;0..-:.0009000000.....900:000009.;.0..9900009/0/0;.;.9.00000/0./.0000;0/--9..//;..:..000000;0000../.
@M05620:45:000000000-G6HP7:1:1101:17226:13179 1:N:0:139
CATCCTGACCCTGAAGTACCCCATTGAGCATGGCATCGTCACCAACTGGGACGACATGGAGAAGATCTGGCACCACACCTTCTACAACGAGCTGCGCGTGGCCCCGGAGGAGCACCCAGTGCTGCTGACCGAGGCCCCCCTGAACCCCAAGGCCAACAGAGAGAAGATGACTCAGGTGAGGCTCGGCCGACGCCCGTGCTCCTCCCGTCCTTTCCCCAGTCATTTTCTGCCCGGCTTGATTTCTGACATTA
+
EEEEEFFFFFFFGGGGGGGGGGGHHHHHHHHHHHHHHGHHHGHHHGHHHHHHGGGGGHHHHHHHHHHHHHHHHGHHHGGHHHHHHHHHGGGGGHHGGGGGGGHHGGGGGGGGHHHHGGHHHHHHHHHHHHGGGGGGGGGGGGHHHHGGGGHGHHGGGGGGGGGGGGGGGGGGGGGGHGGGGGGGFFFFFFFFFFFFFFFFFFFFFFFFFFFFFFFFFFFFFFFFFFFFFFFFFFFFFFAFFFFFFBBFFF1
@M05620:45:000000000-G6HP7:1:1101:28836:13223 1:N:0:139
CATCCTGACCCTGAAGTACCCCGGCTTGATTTCTGACATTAGATCGGAAGAGCACACGTCTGAACTCCAGTCACAGCGATAGATCTCGTATGCCGTCTTCTGCTTGAAAAAAAAAAAAAAATAAAAAGTAAGACAAATAGCTTTTAATCTCATTTCTCAACACGTTGTTCTTTGAATATGCGCACAATTTTCGTACTGTCATAATTAACAGCGTGATGTAAAGAACGCGATATATAATGATATACAGAGCA
+
DDDDDFFFFFFFGGGGGGGGGGGGGGGGHHHHHGHGHHHHHHHHHHGGGGHHHHHHHGHHHGHHHHHHHHHHHHHGHGGHGGGHHHHGGGHHHHGGGHGHHHHHHHHHHHHGECD<>///<0><111.11=110///0000=00000000=;;0000000/0...:...000000000000..---/:0000-./.;00000000000000.-.../;000000./:.---.-00000000::00000//0
@M05620:45:000000000-G6HP7:1:1101:24252:13254 1:N:0:139
CATCCTGACCCTGAAGTACCCCGGCTTGATTTCTGACATTGATCGGAAGAGCACACGTCTGAACTCCAGTCACAGCGATAGATCTCGTATGCCGTCTTCTGCTTGAAAAAAAAAAAAAAATAACAATACTATCTTTACTTTAATCTCCCCACACACTTCCCTTCTTATATTCTACCCCCTTTCCCCCCCCCTCTCATTATTCCCACAACCGTCTGACCTCCCTTCTCTCCCCTACCTCAGTGTGCTCTTTC
+
DDCDDFFFFFFFGGGGGGGGGGGGGGGGHHHHHHHHHHHHHHHHGGGGGHHHHHHHGHHHGHHHHHHHHHHHHHHHGGHGGHHHGHHGEHHHHGGGHGHHHHHHHHHHHHGGGGG/<//<011111111111111000000000<000CE/...../000:00/000;0;0:0000;;--.000:/.;---;:;/00000000:0.....-.9..0:/;0../0;::0:;/:/...000000:0:000000
@M05620:45:000000000-G6HP7:1:1101:2030:13396 1:N:0:139
ATCTCTATCTCCTAAAAACCTGTTTAGATTTGGAGATAGACCTTCAGGTTTTTCATCATTTTCTGCATGAATTATACATTGACCACGTTCCAGCGTGGTCAGTTTGCAGCATTCTGTTATTTTGTTTGACAGAGTGTCTTGTTGAGAACATATGTAGGACATGATTTTTTCCTGCAACAGGGAAAATAAAGTATAAGTTTTAAAGATTTATTCTTTAATAAAGGATCTCAAAGCCAGCTTTAGAAAAAGGA
+
BBBBBFFFFFFFGGGGGGGGGGHHHHFFHHHHHHHHHHHHHHHHHHHHHHHGGHHHHHHHHHHHHHHGHFHHHHHHHHHHHHGHHHGHHHGHHHGGGGHHHHHHHHHHHHHFHHHHHHHHHHHHHHHHGHGHHHHHHHHHHHHHHGFHHHHFHHHHEHHHHHHHHGGHGFFHHHFHHHHHHEFFHHGFFDG@GHHHHGHHHFHHHFHHHHHHHHHHGFHHHGHHGHHHFHHFHHFEGGHHHEHBGHGGGGG
@M05620:45:000000000-G6HP7:1:1101:16315:13397 1:N:0:139
TACCTGTACTGGGGAAGCATTTGAATATCCCCCCATGGTGATGGGGACGGAGAACTGCTCCATAAACACAGGCAACGTGCCTAACTTTCCCGGGAAGATGAAGTCAAAGAGCGACCACAGCTCTCGGAGGTTATTTTGCATCGGTGAGCCAGACAGAATGATCCGATGAGGGGTGCGAAACTATTTGAGGAAAGGAAGCACCTTTTTATTAAATTTACCTTTTAGCAATCGCCATTCCTACCCTAAAGATC
+
CCCCCFFFFFFFGGGGGGGGGGHHHHHHHHHGGGGHHHHHHHHHHGGGGGGGGHHHHHHHHHHHHHHHHHHHGHHHGHHHHHGHHHHHHHHGGGGGGHHHHHHHHHHHHHHHGGGGGHHHHHHHHGGGGGGHHHHHHHHHHHGGGGGHHGHHFGHHFHHHHHHHHGGGHHHGGCEGGDCGGGGGGGGGGGGGGGGGGGGGGFFFFFFFFFFFFFFFFFFFFFFFFFFFFFFFFFFFFFFFFFFFFFFFFFF
@M05620:45:000000000-G6HP7:1:1101:16334:13401 1:N:0:139
TACCTGTACTGGGGAAGCATTTGAATATCCCCCCATGGTGATGGGGACGGAGAACTGCTCCATAAACACAGGCAACGTGCCTAACTTTCCCGGGAAGATGAAGTCAAAGAGCGACCACAGCTCTCGGAGGTTATTTTGCATCGGTGAGCCAGACAGAATGATCCGATGAGGGGTGCGAAACTATTTGAGGAAAGGAAGCACCTTTTTATTAAATTTACCTTTTAGCAATCGCCATTCCTACCCTAAAGATC
+
DDCDCFFFFFFFGGGGGGGGGGHHHHHHHHHGGGGHHHGHHHHHHGGGGGGGGHHHHHHHHHHHHHHHHHHHGHHHGHHHHHHHHHHHHHHGGGGGGHHHHHHHHHHHHHHHGGGGGHHHHHHHHGGGGGGHHHHHHHHHHHGGGGGHHHHHHGHHHHHHHHHHHGGGHHHGGEEGGGGGGGGGGHGFEGFFGGGGGGGGGFFFFFFFFFFFFFFHHFFFFFFFFFFFFFFFFFFFFFFFFFFFFFFFFFF
@M05620:45:000000000-G6HP7:1:1101:8245:13407 1:N:0:139
CATCCTGACCCTGAAGTACCCCATTGAGCATGGCATCGTCACCAACTGGGACGACATGGAGAAGATCTGGCACCACACCTTCTACAACGAGCTGCGCGTGGCCCCGGAGGAGCACCCAGTGCTGCTGACCGAGGCCCCCCTGAACCCCAAGGCCAACAGAGAGAAGATGACTCAGGTGAGGCTCGGCCGACGCCCGTGCTCCTCCCGTCCTTTCCCCAGTCATTTTCTGCCCGGCTTGATTTCTGACATTA
+
BBBBBFFFFFFFGGGBGGGGGGEHHHHGGHHHGHHHHGHHHGHHEGHHHHHHGGGGGHHGHHHGHHHHHHHHHGHHHGGHHHHHHGHHFGGGGHHGGGGGGGHHGGFDGGGGHHHHGGHHHGHHHHHHHHF@FGGGGGGGGEGFHHGGFDHGHH?FGGGFFBDEGGFGGBFGGFGGGGGGGFGGFAEDFFFCDFFD;DDEFFFFFFDEFFFFFFFFFFFBFBFFFFFFFFFFFAFAD-;FFFFF//FFFF/
@M05620:45:000000000-G6HP7:1:1101:8264:13410 1:N:0:139
CATCCTGACCCTGAAGTACCCCATTGAGCATGGCATCGTCACCAACTGGGACGACATGGAGAAGATCTGGCACCACACCTTCTACAACGAGCTGCGCGTGGCCCCGGAGGAGCACCCAGTGCTGCTGACCGAGGCCCCCCTGAACCCCAAGGCCAACAGAGAGAAGATGACTCAGGTGAGGCTCGGCCGACGCCCGTGCTCCTCCCGTCCTTTCCCCAGTCATTTTCTGCCCGGCTTGATTTCTGACATTA
+
DDDDDFFFFFFFGGGGGGGGGGGHHHHHHHHHHHHHHGHHHGHHHGHHHHHHGGGGGHHHHHHHHHHHHHHHHGHHHGGHHHHHHHHHGGGGGHHGGGGGGGHHGGGGGGGGHHHHGGHHHHHHHHHHHHGGGGGGGGGGGGHHHHGGGGHGHHGGGGGGGGGGGGGGGGGGGGGGHGGGGGGGFFFFFFFFFFFFDFFFFFFFFFFADFFFFFFFFFFFFFFFFHHFFFFFDFFFFFFFFFFFBBFFFF0
@M05620:45:000000000-G6HP7:1:1101:8253:13426 1:N:0:139
CATCCTGACCCTGAAGTACCCCATTGAGCATGGCATCGTCACCAACTGGGACGACATGGAGAAGATCTGGCACCACACCTTCTACAACGAGCTGCGCGTGGCCCCGGAGGAGCACCCAGTGCTGCTGACCGAGGCCCCCCTGAACCCCAAGGCCAACAGAGAGAAGATGACTCAGGTGAGGCTCGGCCGACGCCCGTGCTCCTCCCGTCCTTTCCCCAGTCATTTTCTGCCCGGCTTGATTTCTGACATTT
+
CABCCFFFFFFFGGGGGGGGGGGHHHHHHHHHHHHHHGHHHGHHHGHHHHHHGGGGGHHGHHHHHHHHHHHHHGHHHGGHHHHHHHHHGGGGGHHGGGGGGGHHGGGGGGGGHHHHGGHHHHHHHHHHHHGGGGGGGGGGGGHHHHGGGGHGHHGGGGGGGGGGGGGGGGGGGGGGGGGGGGGGFFFFFFFFFFFFFFFFFFFFFFFFFFFFFFFFFFFFFFFFFFFFFFFFFFFFFF?FFFFFF9F/BF/
@M05620:45:000000000-G6HP7:1:1101:3568:13437 1:N:0:139
CATCCTGACCCTGAAGTACCCCGGCTTGATTTCTGACATTAGATCGGAAGAGCACACGTCTGAACTCCAGTCACAGCGATAGATCTCGTATGCCGTCTTCTGCTTGAAAAAAAAAAAAAATAAAAAGGTGAGAGAGGGAGGTGGTAGGAAAAGTAGTATAAGAAGAGAAAGTGGTAAGTGAAGGAGGAGAAGCGCAGAGAGGAGGAATTAGGGTTAGTGGAGTGGAGTGGGAGGAAGTTGGGAATGCGAGA
+
CCCCCFFFFFFFGGGGFGGGGGEEEEGEGGHHHHHFGHHHHGFHHGEFFEGGFFHHHEFGHFDFGHHHHFFGHHHE?@>FFEFGBFHBBEHGFGE?>GGHHGBGHHHFGHHFGCGC<<//011111..111011<.....-....00.00///00000000000/0./000000000:000000......./:9----9/9...../0:000./...0:.0.0..0.;....9-:/.:::0-.0/009.--
@M05620:45:000000000-G6HP7:1:1101:22887:13443 1:N:0:139
TACCTGTACTGGGGAAGCGTGTAGCAATCGCCATTCCTACCCTAAAGATCGGAAGAGCACACGTCTGAACTCCAGTCACAGCGATAGATCTCGTATGCCGTCTTCTGCTTGAAAAAAAAAAATGTTTAACAAAGTCTCTTGTTACCACCATAAGTAGTACATGATTTTTTCCTTCATCAGGCACAATAAACGATCAGTTTTAAATCTTTCTTCTTTCCTACATTATCTCACCGCCAGCTTTAGAAAAAGTC
+
BBBBBFFFFFFFGGGGGGFEEGHHHHHHHGDGGGHHHHHHHHHHHHHHHGHGGGGGHHHHHHGHHHFDGHHHHHHHHHHFHHGGHGGGHHGHHFFHGHGGFGHGHHGHHHHFHHHHGGG?C/01111111?100?1<F1F1>111111>F1>1=F>10<==00<0=0=0-;CF00C0CB00/:.//00000.....90;9000000;9900;FEBB00009:000;;09//..;---:///9;//9.9.;/
@M05620:45:000000000-G6HP7:1:1101:3588:13445 1:N:0:139
CATCCTGACCCTGAAGTACCCCGGCTTGATTTCTGACATTAGATCGGAAGAGCACACGTCTGAACTCCAGTCACAGCGATAGATCTCGTATGCCGTCTTCTGCTTGAAAAAAAAAAAAAGAGAAACCTCTAAAGTGTGTGAGGTCGAGATACTGAATTAGTTAATTACAGCAGTGAGATGCAGTAATGAAAGCTTGTTTTTGTAGCTGTGTATCGTGTACGAGTGGATGCAGAGTAGATGTCGTGAGGATT
+
AAAAAFFFFFFFGGGAGGGGGGAEFGGGHHHHHH2FGHHHHAGHHCFGGCHHHHHGHEHHHEHHHHHHHHHHHHHHHGGHGEHHHHHCFGHHHHGGGHGHHHHHHHGFGHHGGGGC/////0011000011111=11><011./<---..0=0<0:0000;0000000000/.0/0000:000000;00000/009.09/.-9000;00/00//-----9---;--///-///-////9/99---/--//9
@M05620:45:000000000-G6HP7:1:1101:23116:13448 1:N:0:139
AAACCAAGCACACGTCTGAACTCCAGTCACAGCGATAGATCTCGTATGCCGTCTTCTGCTTGAAAAAAAAAAACAAAAATAAATAACTCACCGAAAACTACACATGTCCTCAACTCACAACACAACCTTCTCACACAACCAACACCCTTGGCCAACTTGCACGCCGCAGTCCAAACCCGCCCTGTTACAGCGCCGTCCCCCATCCCCCCCCATCATACTTAAACCTAGCACACGCTATCCGCTGACCCACC
+
DCCCDCDFCFFFGGGGGGGGGGHHHHHHHHHHHGGHGGGHFHHHFGHHHHGFGHGHHHHHHHHHHHHGGGGE>1?1B1/0333443343330/////332222222333332?2222@22///////1111=1111/...........//0/00../00000.-.----.00000...-----.0000000--<---..<.-//....----//000000000://:0000/.--...//...-./:<..9
@M05620:45:000000000-G6HP7:1:1101:10905:13474 1:N:0:139
CATCCTGACCCTGAAGTACCCCGGCTTGATTTCTGACATTAGATCGGAAGAGCACACGTCTGAACTCCAGTCACAGCGATAGATCTCGTATGCCGTCTTCTGCTTGAAAAAAAAAACAGCGCCACCGACCCACCCCCCCCTCCCCCCCAAGCCCAACAGAGAGAAGACGACTCAGGTGCGACCCCGCCGACGCCCGTCCTCCCCCCCCCCCCTCCCCACCCCCCTCCCGCCCGGCTTGCTCTCCGCCCTTC
+
CCCCCFFFFFFFGGGGGGGGGGGGGGGGGHHHHHHFHFHHHHHHHHGGGGHGHHHHGGHHHGHGHHHHBGGHFGH5?00?EA3FGFGEFFHHHHGEEFFHFBHFDHGHGEHGEG////20/<///0//<>-...>C@?CC?...;:-9-...;...;.////..////.-999/////:-:;-9.-;@-;;>;BF--.;.:/.;A@--;9---:;A?B..;----.A.;-;C------.///;/.:.:-/;
@M05620:45:000000000-G6HP7:1:1101:29195:13483 1:N:0:139
TACCTGTACTGGGGAAGCAATCGCCATTCCTACCCTAAAGATCGGAAGAGCACACGTCTGAACTCCAGTCACAGCGATAGATCTCGTATGCCGTCTTCTGCTTGAAAAAAAAAAAAGAAAAAACGAAAAAATACGTATAGGAGTTATAGGATAATGAGAAACATGATGAAAAAGCAGAGAAAGAGTATCTATGAACATACAAGAAATGTAGCAGAAGTGAGAAAGAACTGATAATCATCAACACACACAGG
+
CDCCCFFFFFFFGGGGGGGGGGGGGGGHHHHGHHHHHHHHGHHHGGGGHHHHHHHEFGHGGHHHHHHHHHHHHHH>>BBEDBBFGHGGHHHHGGGHGHHHHHHHFGHHEGGGGB<///@=00///<..-0-000.<00000<///000=0:0000000000;/00000:000...0//./00://00090000000000;000///00000090//0;0000000/./00000;0000000/0.:......
@M05620:45:000000000-G6HP7:1:1101:24621:13515 1:N:0:139
CATCCTGACCCTGAAGTACCCCATTGAGCATGGCATCGTCACCAACTGGGACGACATGGAGAAGATCTGGCACCACACCTTCTACAACGAGCTGCGCGTGGCCCCGGAGGAGCACCCAGTGCTGCTGACCGAGGCCCCCCTGAACCCCAAGGCCAACAGAGAGAAGATGACTCAGGTGAGGCTCGGCCGACGCCCGTGCTCCTCCCGTCCTTTCCCCAGTCATTTTCTGCCCGGCTTGATTTCTGACATTA
+
DDDDDFFFFFFFGGGGGGGGGGGHHHHHHHHHHHHHHGHHHGHHHGHHHHHHGGGGGHHGHHHHHHHHHHHHHGHHHGGHHHHHHHHHGGGGGHHGGGGGGGHHGGGGGGGGHHHHGGHHHHHHHHHHHHGGGGGGGGGGGGHHHHGGGGHGHHGGGGGGGGGGGGGGGGGGGGGGHGGGGGGGFFFFFFFFFFFFFDFFFFFFFFFFFFFFFFFFFEFFFFFFFFFFFFFFFFFFFFFFFFFFFBFFFF0
@M05620:45:000000000-G6HP7:1:1101:24619:13536 1:N:0:139
CATCCTGACCCTGAAGTACCCCATTGAGCATGGCATCGTCACCAACTGGGACGACATGGAGAAGATCTGGCACCACACCTTCTACAACGAGCTGCGCGTGGCCCCGGAGGAGCACCCAGTGCTGCTGACCGAGGCCCCCCTGAACCCCAAGGCCAACAGAGAGAAGATGACTCAGGTGAGGCTCGGCCGACGCCCGTGCTCCTCCCGTCCTTTCCCCAGTCATTTTCTGCCCGGCTTGATTTCTGACATTA
+
AAAAAFFFFFFFGGGGGGGGGGGHHFHHHHHHHHGHHGDH2EGGHGHHFEGHGAEEGH2BFGFFGGHHHHHHHGHHHGGHHHHGHHHHGFFEGHGGGGGGGFHHGGGGGGGGHGHHGGHGHHHHHHHHHHGGGGGGGGGGGGGHHHGGGGHGHHGGGGFGGGGGGGGGGGGGGGGGGGBFGGGFFCFDC@DFFFFF@DFEFFFFFFFEDFFFFFFFFFFFFFFFFFFFFFFFFFFFFFFFFFFFFBFFFF/
@M05620:45:000000000-G6HP7:1:1101:1927:13608 1:N:0:139
CATCCTGACCCTGAAGTACCCCATTGAGCATGGCATCGTCACCAACTGGGACGACATGGAGAAGATCTGGCACCACACCTTCTACAACGAGCTGCGCGTGGCCCCGGAGGAGCACCCAGTGCTGCTGACCGAGGCCCCCCTGAACCCCAAGGCCAACAGAGAGAAGATGACTCAGGTGAGGCTCGGCCGACGCCCGTGCTCCTCCCGTCCTTTCCCCAGTCATTTTCTGCCCGGCTTGATTTCTGACATTA
+
AAAABFFFFFFFGGGG5FGGGGGHHGHFFHHGGHHHHEFHGGHHHGHHFHHHGGGGGHHHHGHHHFHHHHHHHGFHEEGHHHHGHHHHGEGGGHHGGGFGGGHHGGGGGGGFHEHHDGH?GHFHHHHHCGDC@CCEGCGCGGFHHHGGGGHGCGEEEGFFGGGGGGGFGGFGFBFFFFFGGGAFBAEF>;@F==FFFBFEFFFFFFF:AD?BFFFFF.D9B/BFFFFBFFFEDA;=D@.:/BFFB9:9FF/
@M05620:45:000000000-G6HP7:1:1101:14335:13624 1:N:0:139
TACCTGTACTGGGGAAGCATTTGAATATCCCCCCATGGTGATGGGGACGGAGAACTGCTCCATAAACACAGGCAACGTGCCTAACTTTCCCGGGAAGATGAAGTCAAAGAGCGACCACAGCTCTCGGAGGTTATTTTGCATCGGTGAGCCAGACAGAATGATCCGATGAGGGGTGCGAAACTATTTGAGGAAAGGAAGCACCTTTTTATTAAATTTACCTTTTAGCAATCGCCATTCCTACCCTAAAGATC
+
CDDDDFFFFFFFGGGGGGGGGGHHHGHHHHHGGGGHHHGHHHHHHGGGGGGGGHHHHHHHHHHHHHHHHHHHGHHHGHHHHHHHHHHHHHHGGGGGGHHHHHHHHHHHHHHHGGGGGHHHHHHHHGGGGGGHHHHHHHHHHHGGGGGHHHHHHGHHHHHHHHHHHGGGHHHGGCEGGGGGGGGGGGHGGGGGGGGGGGGGGFFFFFFFFFFFFFFFFFFFFFFFFFFFFFFFFFFFFFFHFFFFFFFFFFF
@M05620:45:000000000-G6HP7:1:1101:1938:13627 1:N:0:139
CATCCTGACCCTGAAGTACCCCATTGAGCATGGCATCGTCACCAACTGGGACGACATGGAGAAGATCTGGCACCACACCTTCTACAACGAGCTGCGCGTGGCCCCGGAGGAGCACCCAGTGCTGCTGACCGAGGCCCCCCTGAACCCCAAGGCCAACAGAGAGAAGATGACTCAGGTGAGGCTCGGCCGACGCCCGTGCTCCTCCCGTCCTTTCCCCAGTCATTTTCTGCCCGGCTTGATTTCTGACATTA
+
CCCCCFFFFFFFGGGGGGGGGGGHHHHHHHHHHHHHHGHHHGHHHGHHHHHHGGGGGHHHHHHHHHHHHHHHHGHHHGGHHHHHHHHHGGGGGHHGGGGGGGHHGGGGGGGGHHHHGGHGHHHHHHHHHHGGGGGGGGGGGGHHHHGGGGHGHHGGGGGGGGGGGGGGGGGGGGGGGGGGGGGGFFFFFFFFFFFFFDFFFFFFFFDADFFFFFFFFFFFFFFFFFFFFFFFFFFFFFFFFFFFF0FFFF0
@M05620:45:000000000-G6HP7:1:1101:14317:13627 1:N:0:139
TACCTGTACTGGGGAAGCATTTGAATATCCCCCCATGGTGATGGGGACGGAGAACTGCTCCATAAACACAGGCAACGTGCCTAACTTTCCCGGGAAGATGAAGTCAAAGAGCGACCACAGCTCTCGGAGGTTATTTTGCATCGGTGAGCCAGACAGAATGATCCGATGAGGGGTGCGAAACTATTTGAGGAAAGGAAGCACCTTTTTATTAAATTTACCTTTTAGCAATCGCCATTCCTACCCTAAAGATC
+
BAAABFFFFFFFGGGGFGGGGGBDGGGHHHHGGGGHHHHGFHHGHGGGGGFDGFGHHHHHHHHHHHHHHEGHGHHHGHHHHHFGHHHHHHHGGGGGGHGHHHFHGHHHHHFHGGGGGHHHHHHHHGGDGGGHHHHHHHG1GGEFGGGHHHGHHGHH/<GHDGHHHGGGHHBEGGGE-:-BGGFGFGFF.CBFFGGGGGGGGFFFFFFFFFFFFFFFFFFFFFFFBFFFFFFFFFFFFFFFFA:FFFBFFFF
@M05620:45:000000000-G6HP7:1:1101:5488:13633 1:N:0:139
TACCTGTACTGGGGAAGCAATCGCCATTCCTACCCTAAAGATCGGAAGAGCACACGTCTGAACTCCAGTCACAGCGATAGATCTCGTATGCCGTCTTCTGCTTGAAAAAAAAAAACAAATTCTTCTTATCTACGCCCCCCTTAATCCCACGGCAGCCCTAACACCGCGTCCTCCTGTACGGCTAGACCCCTGCCCGTTCTCCTCCCTGTCTTCCCCCACTCATTTTCTGTCCGTCTTGATGTCGACCATTC
+
BCBBCFFFFFFFGGGGGGGGGGGGGGFHHHHFHHHHHGHHHHHHGGGGHHHHHHHGHHHGGHHHHHHHHHHHHHHGGHGGGFFHHHFFHGHHGGGHGHHHHHGFHGHHFGGGGC//<<@22222@22111<11/<//><--./00=<00.-----.../:////.--9---.;//;;009.-9.9///........-.:.//;9/;///;/////B9-..///:;B////9/.;9:.//9/9:..---//9
@M05620:45:000000000-G6HP7:1:1101:22623:13677 1:N:0:139
CATCCTGACCCTGAAGTACCCTGACTTGATTTCTGACATTAGACGGAAGAGCACACGTCTGAACTCCAGTCACAGCGATAGATCTCGTATGCCGTCTTCTGCTTGAAAAAAAAAAAAAAAAAAAATTGTAAGCGAGGATTGATAATACGATTTATAGCAACGAATTATTTCATGTAATAGGGTAAATGTAGTATAGTTTTTTACGATTGACGCGGACATAAAGTATCCCATAACAAGACTAAGACGATTGT
+
CCCCCFFFFFFFGGGGGFGGGGHHHHHHHHHHHHHHHHHHHHHHGGGGGGHHHHHHGHHHGGHHHHHHHHHHHHHHGGHGGHFGHHHFEHHHHGGGHGHHHGHHGGHGHHGGGGG>//>//--<-.0=00000-.---/0/0000000:....0000000.-...9000000000000000.///00000::00000000.-.0...9.00..9;---0900000090000/000:;//000000.-...0
@M05620:45:000000000-G6HP7:1:1101:19764:13682 1:N:0:139
CATCCTGACCCTGAAGTACCCCGGCTTGATTTCTGACATTAGATCGGAAGAGCACACGTCTGAACTCCAGTCACAGCGATAGATCTCGTATGCCGTCTTCTGCTTGAAAAAAAAAAAAAATTTGTTTACCCGCGTTTCTTTTTTCTACCCTATGTCATACATACTTTTTTCCTTCATCATTTAAAATCAATTCTCATTTTTCCACATTCATTCTTTCCTCCCTGCTCTCCCCTCCCACTTTAGAAAATGTA
+
CCCCCFFFFFFFGGGGGGGGGGGGGGGGHHHHHHHHHHHHHHGHHHGGGGHHHHHHHGHHHGHGHHHHHGHHHHHHHGGHGGHHHFHHGGHHHHGFGHGHGHHHHHHH3FHGGGGD<///01?110>1<<0.--<-ACDDD=D-/;00;.0/0000000;090;B;;;B-:0;0000;;000;0909/90;F0FB///;9B;////;://;/BBFF//;/9.:/./;///BA/9../;:///;///;/9//
@M05620:45:000000000-G6HP7:1:1101:7500:13714 1:N:0:139
CATCCTGACCCTGAAGTACCCCATTGAGCATGGCATCGTCACCAACTGGGACGACATGGAGAAGATCTGGCACCACACCTTCTACAACGAGCTGCGCGTGGCCCCGGAGGAGCACCCAGTGCTGCTGACCGAGGCCCCCCTGAACCCCAAGGCCAACAGAGAGAAGATGACTCAGGTGAGGCTCGGCCGACGCCCGTGCTCCTCCCGTCCTTTCCCCAGTCATTTTCTGCCCGGCTTGATTTCTGACATTA
+
BBCCBFFFFFFFGGGGGFGGGGGHHHHHHHHHHGHHHGHHHGHHHGHHHHHHGGGGGHHHHHHHGHGHHHHHHGHHHGGHHHHHHHHHGGGGGGEGGGGGGGHHGGGGGGGGHHHHGGHHHHHHHHHGHHGGGGGGGGGGGGHHHHGGGGHGHHGGGGGGGGGGGGGGGGGGGGGGGGGGGGEGFFFFFFAFFFFA@DFFFFBFFFFEFFFFFFFFFFFFFFFFBFFFFFFFDFFFFFFFFFFFFBFFFF0
@M05620:45:000000000-G6HP7:1:1101:5354:13715 1:N:0:139
CATCCTGACCCTGAAGTACCCCATTGAGCATGGCATCGTCACCAACTGGGACGACATGGAGAAGATCTGGCACCACACCTTCTACAACGAGCTGCGCGTGGCCCCGGAGGAGCACCCAGTGTTGCTGACCGAGGCCCCCCTGAACCCCAAGGCCAACAGAGAGAAGATGACTCAGGTGAGGCTCGGCCGACGCCCGTGCTCCTCCCGTCCTTTCCCCAGTCATTTTCTGCCCGGCTTGATTTCTGACATTA
+
DDDDDFFFFFFFGGGGGGGGGGGHHHHHHHHHHHHHHGHHHGHHHGHHHHHHGGGGGHHHHHHHHHHHHHHHHGHHHGGHHHHHHHHHGGGGGHHGGGGGGGHHGGGGGGGGHHHHGGHFHHHHHHHHHHGGGGGGGGGGGGHHHHGGGGHGHHGGGGGGGGGGGGGGGGGGGGGGGGGGGGGGFFFFFFFFFFFFCFFFFFFFFFFBDFDFFFFFFFFFFFFFFFFFFFFFFFFFFFFFFFFBFEFFFF0
@M05620:45:000000000-G6HP7:1:1101:9201:13720 1:N:0:139
CATCCTGACCCTGAAGTACCCCGGCTTGATTTCTGACATTAGATCGGAAGAGCACACGTCTGAACTCCAGTCACAGCGATAGATCTCGTATGCCGTCTTCTGCTTGAAAAAAAAAAAAACAAAAGAAGTAAAGAAAAAACGAATAAGCTGTTCACACAACCGAATCAACCAAAAATCGCCAAGAAATCATGCGAATCTAGAACCAGACCCCCGACAGAAGCCACATCCGGAAGTGGATGCTTAACCCCCCG
+
CCBCDFFFFFFFGGGGGFGGGGGGGGGGHGHHHHHHHHHHHHGHHHGGGGHHHGHGHGGHHGHGHHHHHHHHHHHBBEEGEFFF@GHBBEHHHHGFGHGHHHGHHHHHFHHGGFGC>/>//=001.001==11<0000-.-....==00:00:0000....---..00/..:.9..09...-..//000000..-:.000000........------/00;.//:00/.-.-.000000/000000..---
@M05620:45:000000000-G6HP7:1:1101:17015:13734 1:N:0:139
CATCCTGACCCTGAAGTACCCCATTGAGCATGGCATCGTCACCAACTGGGACGACATGGAGAAGATCTGGCACCACACCTTCTACAACGAGCTGCGCGTGGCCCCGGAGGAGCACCCAGTGCTGCTGACCGAGGCCCCCCTGAACCCCAAGGCCAACAGAGAGAAGATGACTCAGGTGAGGCTCGGCCGACGCCCGTGCTCCTCCCGTCCTTTCCCCAGTCATATTCTGCCCGGCTTGATTTCTGACATTA
+
DDDDDFFFFFFFGGGGGGGGGGGHHHHHHHHHHHHHHGHHHGHHHGHHHHHHGGGGGHHHHHHHHHHHHHHHHGHHHGGHHHHHHHHHGGGGGHHGGGGGGGHHGGGGGGGGHHHHGGHHHHHHHHHHHHGGGGGGGGGGGGHHHHGGGGHGHHGGGGGGGGGGGGGGGGGGGGGGGGGGGGGGFFFFFFFFFFFFDFFFFFFFFFFFFFFFFFFFFFFFFFFFFFFFFFFFFFFFFFFFFFFFFBFFFF0
@M05620:45:000000000-G6HP7:1:1101:7806:13782 1:N:0:139
TACCTGTACTGGGGAAGCATTTGAATATCCCCCCATGGTGATGGGGACGGAGAACTGCTCCATAAACACAGGCAACGTGCCTAACTTTCCCGGGAAGATGAAGTCAAAGAGCGACCACAGCTCTCGGAGGTTATTTTGCATCGGTGAGCCAGACAGAATGATCCGATGAGGGGTGCGAAACTATTTGAGGAAAGGAAGCACCTTTTTATTAAATTTACCTTTTAGCAATCGCCATTCCTACCCTAAAGATC
+
CCCCCFFFFFFFGGGGGGGGGGHHHHHHHHHGGGGHHHGHHHHHHGGGGGGGGHHHHHHHHHHHHHHHHHHHGGHHGHHHHHHHHHHHHHHGGGGGGGHHGHHHHHHHHHHHGGGGGHHHHHHHHGGGGGGHHHHHHHHGHHGGGGGHHHHHHGHHHHHHHHHHHGGGHHHGGGGGGGGGGGGGGGGGGGFFFGGGGGGEFFFFFFFFFFFFFFFFFFFFFFFFFFFFFFFFFFFFFFFFFFFFFFFFFFF
@M05620:45:000000000-G6HP7:1:1101:7804:13805 1:N:0:139
TACCTGTACTGGGGAAGCATTTGAATATCCCCCCATGGTGATGGGGACGGAGAACTGCTCCATAAACACAGGCAACGTGCCTAACTTTCCCGGGAAGATGAAGTCAAAGAGCGACCACAGCTCTCGGAGGTTATTTTGCATCGGTGAGCCAGACAGAATGATCCGATGAGGGGTGCGAAACTATTTGAGGAAAGGAAGCACCTTTTTATTAAATTTACCTTTTAGCAATCGCCATTCCTACCCTAAAGATC
+
BBBBBFFFFFFFGGGGGGGGGGHHHHHHHHHGGGGHHHFGHHHHHGGGGGGGGHHHHHHHHHHHHHHHHHHHGHHHGHHHHHHHHHHHHHHGGGGGGGHHHHHHGHHHHGGHGGGGGHHHHHHHHGGDFGEHGHHHHHHHHHGGGGGHHHHHHGHHHEHHHHHHHDFGHHGDGEDGGGGAGGGGGGGGEG0CGGGFFFFFGFFFFFFFFFF/FFFFFFFFFFFFFFFFFF?EDFFFFFFFFFFFFFFFFFF
@M05620:45:000000000-G6HP7:1:1101:21448:13858 1:N:0:139
TACCTGTACTGGGGAAGAGCACACGTCTGAACTCCAGTCACAGCGATAGATCTCGTATGCCGTCTTCTGCTTGAAAAAAAAAAAACACTATCTACGAAAAACCCCTTCTCCTCTCCCCTTTCTTCTTCCCTCTTCCCCCCTTCCCCCCCCTTCCCTCCTCTCACCACACCCTCCTTTTCTCCACACCCTCCTCCCCTTCTCCTCCCTTTCTCTCCCCCTTCCTTCTCTTCCCTCCTTCTATTTTACCCTCC
+
CCCCCFFFFFFFGGGGGGGGGGHHGHHHGHHHHHHHHHHHHHHHGGHGGHGGHHHFGHHHHGFGHGHHHHHHHHHHHHGGGGG>//?03344444/////0??<//022222?2<@2<001?11111?F0100111><.<<.//=GD?@--:9//099/;0:09909....9:./0//9//;///..;..;///.;/.9/::/:/.///99///;B.A-.9////;://:B///./9////////9/9/.;
@M05620:45:000000000-G6HP7:1:1101:27986:13899 1:N:0:139
CATCCTGACCCTGAAGTACCCCGGCTTGATTTCTGACATTAGATCGGAAGAGCACACGTCTGAACTCCAGTCACAGCGATAGATCTCGTATGCCGTCTTCTGCTTGAAAAAAAAACCAGTGCTGCTGACCGAGGCCCCCCTGCACCCCCAGGCCAACAGAGCAAAGCTGCCTTAGGTCTCGCTCGGCCGCCGCCCGTCCTCCTCCCGCCCTTTCCCCAGTCATTTTCTACCCAGCTTCATTTCTATCTTTT
+
BBBBBFFFFFFFGGGGGGGGGGGC?2AFF5FFFBF5D3GAG55DAFD22EH12FGHCFFGFAGFAFGAFE533DG5?>EGEA34B4B1?B3343/?>?FEEDG4BB0B33GEED//<//11@F>DG1F0@/A@/-<C->D?..C//<C::.C.:..;./;://////09/.;0990;000/.;99?.:-9----;--.;./9.9;..-999BFBFF...;99/;FBF///;A/..;//B///9//////;/
@M05620:45:000000000-G6HP7:1:1101:2519:13965 1:N:0:139
TACCTGTACTGGGGAAGCATTTGAATATCCCCCCATGGTGATGGGGACGGAGAACTGCTCCATAAACACAGGCAACGTGCCTAACTTTCCCGGGAAGATGAAGTCAAAGAGCGACCACAGCTCTCGGAGGTTATTTTGCATCGGTGAGCCAGACAGAATGATCCGATGAGGGGTGCGAAACTATTTGAGGAAAGGAAGCACCTTTTTATTAAATTTACCTTTTAGCAATCGCCATTCCTACCCTAAAGATC
+
CCCCCFFFFFFFGGGGGGGGGGHHHHHHHHHGGGGHHHGHHHHHHGGGGGGGGHHHHHHHHHHHHHHHHHHHGHHHGHHHHHHHHHHHHHHGGGGGGHHHHHHHHHHHHHHHGGGGGHHHHHHHHGGGGGEHHHHHHHHHHHGGGGGHHHHHHGHHHHHHHHHHHGGGHHHGGGGGGGGGGGGGGGGGGGFGGGGGGGGGGFFFFFFFFFFFFFFFFFFFFFFFFFFFFFFFFFFFFFFFFFFFFFFFFFF
@M05620:45:000000000-G6HP7:1:1101:2499:13972 1:N:0:139
TACCTGTACTGGGGAAGCATTTGAATATCCCCCCATGGTGATGGGGACGGAGAACTGCTCCATAAACACAGGCAACGTGCCTAACTTTCCCGGGAAGATGAAGTCAAAGAGCGACCACAGCTCTCGGAGGTTATTTTGCATCGGTGAGCCAGACAGAATGATCCGATGAGGGGTGCGAAACTATTTGAGGAAAGGAAGCACCTTTTTATTAAATTTACCTTTTAGCAATCGCCATTCCTACCCTAAAGATC
+
BBBAAFFFFFFFGGFGG4AFBGBFHBGHHFGFEE2A3F5BBAFBFD2EF01EEFBFED5GBGGFE5B@B1F1FGFCEFC?1D33?@G44GG?EGCEE03F4FGHHBD?EFGFEC?CDEG0/@GGHBF?DFCGGGHHHF1?GF>ACFCG<><CG.<<//DGFH0F<<:A:GCEG;;;?99BFGBGFB;0;C0;/FFCCA.:/.;F/FF.BFBBF/BFFBB9BBFFFBF/9/AA..;F:9BFBAF/BF/;BF9
@M05620:45:000000000-G6HP7:1:1101:17151:13974 1:N:0:139
CATCCTGACCCTGAAGTACCCCATTGAGCATGGCATCGTCACCAACTGGGACGACATGGAGAAGATCTGGCACCACACCTTCTACAACGAGCTGCGCGTGGCCCCGGAGGAGCACCCAGTGCTGCTGACCGAGGCCCCCCTGAACCCCAAGGCCAACAGAGAGAAGATGACTCAGGTGAGGCTCGGCCGACGCCCGTGCTCCTCCCGTCCTTTCCCCAGTCATTTTCTGCCCGGCTTGATTTCTGACATTA
+
CCCCCFFFFFFFGGGGGGGGGGGHHHHHHHHHHHHHHGHHHGHHHGHHHHHHGGGGGHHGHHHHHHHHHHHHHGHHHGGHHHHHHHHHGGGGGHHGGGFGGGHHGGGGGGGGHHHHGGHHHHHHHHHHHHGGGGGGGGGGGGHHHHGGGGHGHHGGGGGGGGGGGGGGGGGGGGGGGGGGGGGGFFFFFFFFFFFFFFFEFFFFFFFFFFF/FFFFFBDFFFFFFFFBFFFF?DFFFFAFFFFFFBBFFF/
@M05620:45:000000000-G6HP7:1:1101:11776:13979 1:N:0:139
CATCCTGACCCTGAAGTACCCCGGCTTGATTTCTGACATTAGATCGGAAGAGCACACGTCTGAACTCCAGTCACAGCGATAGATCTCGTATGCCGTCTTCTGCTTGAAAAAAAAAAAAGCACCACTGACCCCCCCCCCCCTGAACCCCACGGCCCACAGACATCACATGCCTCCCCCCCCCCTCCGCCGCCACCCCCCCCCCTCCCCCCCTCTCCCCCGTCCTCTCCCGCCCCGCCTCCCTTCCCCCCTCC
+
DDDDDFFFFFFFGGGGGGGGGGGGGGGGHHHHHHHGHHHHHHHHHHGDGGHHHHHHHGHHHGHHHHHHHHHHHHHDGEEHGGDGHFHGFGHHHHGFGHGHHFHFFHGHHHHGGG@//</01=/0?111?00.-<<CGD?F-./0;CDE..--;@-.;..:./00000000;0B..:.--;-;-...;A--;-;AD-----;@-ADF..9@9./;;FFD-.;:.00/:/.::;--;;..../0:://;--..
@M05620:45:000000000-G6HP7:1:1101:26404:13984 1:N:0:139
CATCCTGACCCTGAAGTACCCCGGCTTGATTTCTGACATTAGATCGGAAGAGCACACGTCTGAACTCCAGTCACAGCGATAGATCTCGTATGCCGTCTTCTGCTTGAAAAAAAAAAAGAAAAAAAAACAACGATAGATTTGTCCTGTGCCCATCGCTTCCTTTTCTCGTCTGTCTACACACAATATTAACTACTATACTTGTATTAAGTCACACTATCTCGCTAATCCAGGACTACGACACCTACTCCAAC
+
CCBBCFFFFFFFGGGGGFGGGGGGGGGG2FGHHHGFGHHHHHFGHHGDFAFHHHHHHGHHHFFFHDGHHHGHFHGHHGGHGGHEEBFHFGHGHHGFEFGBGGGHHHHGGHFEEBC@<//0220</<-..<.-....00000000;0;000/://...../0000000.....0000;0/0..;00000000;/0///////:////9/////////////..;..//////.;///...--./////////
@M05620:45:000000000-G6HP7:1:1101:19282:14072 1:N:0:139
CATCCTGACCCTGAAGTACCCCATTGAGCATGGCATCGTCACCAACTGGGACGACATGGAGAAGATCTGGCACCACACCTTCTACAACGAGCTGCGCGTGGCCCCGGAGGAGCACCCAGTGCTGCTGACCGAGGCCCCCCTGAACCCCAAGGCCAACAGAGAGAAGATGACTCAGGTGAGGCTCGGCCGACGCCCGTGCTCCTCCCGTCCTTTCCCCAGTCATTTTCTGCCCGGCTTGATTTCTGACATTA
+
CDCDEFFFFFFFGGGGGGGGGGGHHHHHHHHHHHHHHGHHHGHHHGHHHHHHGGGGGHHHHHHHHHHHHHHHHGHHHGGHHHHHHHHHGGGGGHHGGGFGGGHHGGGGGGGGHHHHGGHGHHHHHHHHHHGGGGGGGGGGGGHHHHGGGGHGHHGGGGGGGGGGGGGGGGGGGGGGGGGGGGGGFFFFFFFFFFFF@DFFFFFFFFFEFFFFFFFFFFDFFFFFFFFFFFFFFFFFFFFFFFFFBBFFFF1
@M05620:45:000000000-G6HP7:1:1101:22561:14076 1:N:0:139
CATCCTGACCCTGAAGTACCCCATTGAGCATGGCATCGTCACCAACTGGGACGACATGGAGAAGATCTGGCACCACACCTTCTACAACGAGCTGCGCGTGGCCCCGGAGGAGCACCCAGTGCTGCTGACCGAGGCCCCCCTGAACCCCAAGGCCAACAGAGAGAAGATGACTCAGGTGAGGCTCGGCCGACGCCCGTGCTCCTCCCGTCCTTTCCCCAGTCATTTTCTGCCCGGCTTGATTTCTGACATTT
+
CCCCDFFFFFFFGGGGGGGGGGGHHHHHHHHHHGHHHGHHHGHHHGHHHHHHGGGGGHHHHHHHHHHHHHHHHGHHHGGHHHHHHHHHGGGGGHGGGGGGGGHHGGGGGGGGHHHHGGHHHHHHHHHHHHGGGGGGGGGGGGHHHHGGGGHGHHGGGGGGGGGGGGGGGGGGGGGGGGGGGGGGFFFFFFFFFFF;@DFEFFFFFFFAFDDFFFFFFFFFFFFFFFHFFEFF?DFFFFFBFFFFFBFFFF0
@M05620:45:000000000-G6HP7:1:1101:14694:14137 1:N:0:139
CATCCTGACCCTGAAGTACCCCGGCTTGATTTCTGACATTAGATCGGAAGAGCACACGTCTGAACTCCAGTCACAGCGATAGATCTCGTATGCCGTCTTCTGCTTGAAAAAAAAAAAACCCCATTCTTCCCCTCTCTTCTTCCCCCCCCTCCCTTCCTTCCCTCCTTTCCTCCTTCTCCCTCTCCCCTCCCCCCTCCTCCCCCCCTCCCCCTTCTTCCCTCCCACCTCTCCCCCCCTTCCCCCTCCCCTCT
+
ABABBFFFFFFFFGGGGGGGGGGGGGGEFHHHHFHHHHHHGHFHHHGDGGFHHHHHHGGHHGHHHGHHHHFHHHFGGEEH1?FFFGFHGFGHHHGGGGGFFGHHHHGHEFG<ECG//<?/?</01?1111>F0.0>11=1<1>00<----:.:/0/;009B/09.;0;90CB/:B90;0C//////.9..;..;9../:/...---AA..;:9/;9/9/;/../9..:/://::---;9///;-.:.././
@M05620:45:000000000-G6HP7:1:1101:13115:14207 1:N:0:139
CATCCTGACCCTGAAGTACCCCATTGAGCATGGCATCGTCACCAACTGGGACGACATGGAGAAGATCTGGCACCACACCTTCTACAACGAGCTGCGCGTGGCCCCGGAGGAGCACCCAGTGCTGCTGACCGAGGCCCCCCTGAACCCCAAGGCCAACAGAGGGAAGATGACTCAGGTGAGGCTCGGCCGACGCCCGTGCTCCTCCCGTCCTTTCCCCAGTCATTTTCTGCCCGGCTTGATTTCTGACATTA
+
CCCCCFFFFFFFGGGGGGGGGGGHHHHHHHHHHHHHHGHHHGHHHGHHHHHHGGGGGHHHHHHHHHHHHHHHHGHHHGGHHHHHHHHHGGGGGHHGGGGGGGHHGGGGGGGGHHHHGGHHHHHHHHHHHHGGGGGGGGGGGGHHHHGGGGHGHHGGGGGGG.CEGGGGGGGGGGGGGGGGGGFFFFFFFFFFFFFF=DFFFFFFFFFFFFFFFFFFFFFFFFFFFFFFFFFFFFFFFFFFFFFFFEFFFF0
@M05620:45:000000000-G6HP7:1:1101:13131:14220 1:N:0:139
CATCCTGACCCTGAAGTACCCCATTGAGCATGGCATCGTCACCAACTGGGACGACATGGAGAAGATCTGGCACCACACCTTCTACAACGAGCTGCGCGTGGCCCCGGAGGAGCACCCAGTGCTGCTGACCGAGGCCCCCCTGAACCCCAAGGCCAACAGAGGGAAGATGACTCAGGTGAGGCTCGGCCGACGCCCGTGCTCCTCCCGTCCTTTCCCCAGTCATTTTCTGCCCGGCTTGATTTCTGACATTA
+
BBBBBFFFFFCFGGGGGGGGFGGHHHHHHHHFHHHHHGHHHGHHHGHGHHHHGGGGGGHHHHHHHHHHHFHGHGHHHGGHHHHHHGGGGGGGGHHGGGGGGGHHGGGGGGGGHHHHGGHGHFHHHHHHGHGGGGGGGGGGGGHGHHGGGGHGGHGGGGGGGEFDGDFBBFGGGGGGGGGFFFFFFFFFFFFFFFFA@DFEFFFFFFFEDFDFFFFFFFFFFFFFFFFFFFFFDBAFAC.FFBFFFF/BFF/
@M05620:45:000000000-G6HP7:1:1101:13103:14224 1:N:0:139
CATCCTGACCCTGAAGTACCCCATTGAGCATGGCATCGTCACCAACTGGGACGACATGGAGAAGATCTGGCACCACACCTTCTACAACGAGCTGCGCGTGGCCCCGGAGGAGCACCCCGTGCTGCTGACCGAGGCCCCCCTGAACCCCAAGGCCAACAGAGGGAAGATGACTCAGGTGAGGCTCGGCCGACGCCCGTGCTCCTCCCGTCCTTTCCCCCGTCATTTTCTGCCCGGCTTGTTTTCTGACATTC
+
AAAAAFFFFCFFFGGGG5FFGEBFGD54B4FBAFFGHDHHDEHGHGHFFAGHGGF0E323BFCGHFGFDDGHGGHHCEEGHHF4GFEF/1>EGGHGGGGGGEHHGEDCGGG?GHHHG/>E?/<DFGFGHHGCCC-CACDGGCCGGEFG?9EGEGAEGE9BBE.9CFEGGGGGGGGGGEFFAAAA>-.DBBBBBBB?@DDEFFFFFE.9;ADF99//;.-;D.ABFBFE/FBE.9-;9-.99.BF//;;FF/
@M05620:45:000000000-G6HP7:1:1101:16515:14233 1:N:0:139
CATCCTGACCCTGAAGTACCCCATTGAGCATGGCATCGTCACCAACTGGGACGACATGGAGAAGATCTGGCACCACACCTTCTACAACGAGCTGCGCGTGGCCCCGGAGGAGCACCCAGTGCTGCTGACCGAGGCCCCCCTGAACCCCAAGGCCAACAGAGAGAAGATGACTCAGGTGAGGCTCGGCCGACGCCCGTGCTCCTCCCGTCCTTTCCCCAGTCATTTTCTGCCCGGCTTGATTTCTGACATTA
+
CDDDDFFFFFFFGGGGGGGGGGGHHHHHHHHHHHHHHGHHHGHHHGHHHHHHGGGGGHHHHHHHHHHHHHHHHGHHHGGHHHHHHHHHGGGGGHHGGGGGGGHHGGGGGGGGHHHHGGHHHHHHHHHHHHGGGGGGGGGGGGHHHHGGGGHGHHGGGGGGGGGGGGGGGGGGGGGGGGGGGGGGFFFFFFFFFFFFFFFFFFFFFFFEDFDFFFFFFFFFFFFFFFHFFFFFDFFFFFBFFFFFFFFFFF0
@M05620:45:000000000-G6HP7:1:1101:6354:14234 1:N:0:139
CATCCTGACCCTGAAGTACCCCGGCTTGATTTCTGACATTAGATCGGAAGAGCACACGTCTGAACTCCAGTCACAGCGATAGATCTCGTATGCCGTCTTCTGCTTGAAAAAAAAAAAAAAAAAAAAATAAAAAAAAAAATCATTTTCCTGTGACCTATGAATTAAATGACGTAAAAACTTCATCTGATGATCTCTACGAACTCTTATGCGACGCAAGCCTCGAGTAGCCATTATCAAGAGGACACTCCTGA
+
BCCBCFFFFFFFGGGGGGGGGGGGGGGGHHHHHHHHHHHHHHGHHHFFGGHHHFHHHGHHHGHGHHHGHGHHHGFHHGGHGGHHHHHHGGHHHHGGGHGHHHGHHHHGHHHGGGGG>/>/----<--.00;00------9/000/////9////////////////////...../9.9//9//////////::///...-.///////..---9-9..9/...99///////;/////...././///:/
@M05620:45:000000000-G6HP7:1:1101:16502:14245 1:N:0:139
CATCCTGACCCTGAAGTACCCCATTGAGCATGGCATCGTCACCAACTGGGACGACATGGAGAAGATCTGGCACCACACCTTCTACAACGAGCTGCGCGTGGCCCCGGAGGAGCACCCAGTGCTGCTGACCGAGGCCCCCCTGAACCCCAAGGCCAACAGAGAGAAGATGACTCAGGTGAGGCTCGGCCGACGCCCGTGCTCCTCCCGTCCTTTCCCCAGTCATTTTCTGCCCGGCTTGCTTTCTTCCATTA
+
B?AABFFFFFFFGGGGGGGGGGGGHGHCHHHFHFAFGFHHGFFFFFHHGHHGF0EEEHEEHHFGHHFHHHHFFFFHCGGHGHHGFHEHG1AEFHGGGGGEEEHHGGGGGGGGH/FFGAGHHFHHGFGBGFD@DDFGGGGGGFGCHEFGCDEGGEF?EEFFGGGEBFBFGGGGFBFFGGBFFE9CD9EDF-DFFFFC9.AAFFFFFFF.AD.BFFFFFFD9B/BFFFB/FBFEDFAFAB.BBFFF//;/;B/
@M05620:45:000000000-G6HP7:1:1101:24039:14424 1:N:0:139
TACCTGTACTGGGGAAGCATTTGAATATCCCCCCATGGTGATGGGGACGGAGAACTGCTCCATAAACACAGGCAACGTGCCTAACTTTCCCGGGAAGATGAAGTCAAAGAGCGACCACAGCTCTCGGAGGTTATTTTGCATCGGTGAGCCAGACAGAATGATCCGATGAGGGGTGCGAAACTATTTGAGGAAAGGAAGCACCTTTTTATTAAATTTACCTTTTAGCAATCGCCATTCCTACCCTAAAGATC
+
3AAAAFFFFFFFAEEEGGFGGGDGHHHHHHHGGGGHHHFG5FHHFGGGGGGGGFHGGHHHGGHH3EGGHHHHGFFHGHEHHHHHHHFHHHHDEGGGGHHHHHHHHHGHHFHHGGGGGHHHHHHGGGGGGGAGHHHHHHFHHBDDGGEHHGHHHGFC<CGGFFHGGDDFFGBDCDDD-C?BBFBFFGFBAFBBFFGGGGGGFFFFFFFFFFFB/FFFFFFFFFFFFFFFBFAADAFFFFFFFFFFFFFFFFF
@M05620:45:000000000-G6HP7:1:1101:29642:14453 1:N:0:139
TACCTGTACTGGGGAAGCATTTGAATATCCCCCCATGGTGATGGGGACGGAGAACTGCTCCATAAACACAGGCAACGTGCCTAACTTTCCCGGGAAGATGAAGTCAAAGAGCGACCACAGCTCTCGGAGGTTATTTTGCATCGGTGAGCCAGACAGAATGATCCGATGAGGGGTGCGAAACTATTTGAGGAAAGGAAGCACCTTTTTATTAAATTTACCTTTTAGCAATCGCCATTCCTACCCTAAAGATC
+
BBBBBFFFFFFFFGGEAGGGGGHAEDGHFHHGGGGGHHGHHHHBEEEFEGEGGHHHHHHHHHHHGHHGHHHHGEGHEE?GEGF3GDF4GFHCGE@EGFFHHF3BFGHHHHHH@DGCGGGGGHFHHDGFGGCGFHHHHHH1?1ACCEFH1GCGCCGHHHHHHHFDFGDGHHG.;E-DA?;A?0FG;FFEE/999.:BF.C/:;FFFFFFFF99F/BFFB;BBBFFFFFFFB9EFFEFFFFF/FFFFEFBFFF
@M05620:45:000000000-G6HP7:1:1101:19865:14453 1:N:0:139
AAACCAGAAGACATGAGGTCAGCTAGATCGGAAGAGCACACGTCTGAACTCCAGTCACAGCGATAGATCTCGTATGCCGTCTTCTGCTTGAAAAAAAAAAAAAAAAACCACACCAATACCGCAAACTACCCCACAAAACACCCACCCAAAACCTTCCTACCCAGCTGTCCTCATACACCCGCACCAAACATCTCATGCCTCCAACGCCTGCTCTACCCTGCACCCATCTCGCCACGAATCTGTGCCCCTCA
+
BBBBCBCFFFFFGGGGGGGGGGHHHHHHHHGGGGHHHHHHHGHHHGHHHHHHHHGHHHGHHGGHGGGG5GHHFEHHHHGGGHGHHHHHHHGHHHHGFEEE><//<////=/?.<..1111.--<<<000<....:.:.;............../00/000..0.;0000000000;0;9.--9--.....00000000000./0;.--...;00900;0/./0/..//00..:.;--...000:00;.;.;
@M05620:45:000000000-G6HP7:1:1101:29669:14463 1:N:0:139
TACCTGTACTGGGGAAGCATTTGAATATCCCCCCATGGTGATGGGGACGGAGAACTGCTCCATAAACACAGGCAACGTGCCTAACTTTCCCGGGAAGATGAAGTCAAAGAGCGACCACAGCTCTCGGAGGTTATTTTGCATCGGTGAGCCAGACAGAATGATCCGATGAGGGGTGCGAAACTATTTGAGGAAAGGAAGCACCTTTTTATTAAATTTACCTTTTAGCAATCGCCATTCCTACCCTAAAGATC
+
CCCCCFFFFFFFGGGGGGGGGGHHGFHHHHHGGGGHHHBGHHHHHGGGGGGGGHHHHHHHHHHHHHHHHHHHGHHEGHHHHHHHHHHHHHHGGGFGGHHHHGHHHHHHHHHHGGGGGHHGHHHHHA?CDGEHHHHHHHHBFGAGGGGHGGGHHGHGGGHHHHHHHGGGHHGEGGGG?A;@BFFGGGF;EFCFFFGFFGEFFFFFFFFFFFFFFFFFFFFFFFFFFFFBFFFFDDFFFFFFBFFFFFBFFFF
@M05620:45:000000000-G6HP7:1:1101:29648:14471 1:N:0:139
TACCTGTACTGGGGAAGCATTTGAATATCCCCCCATGGTGATGGGGACGGAGAACTGCTCCATAAACACAGGCAACGTGCCTAACTTTCCCGGGAAGATGAAGTCAAAGAGCGACCACAGCTCTCGGAGGTTATTTTGCATCAGTGAGCCAGACAGAATGATCCGATGAGGGGTGCGAAACTATTTGAGGAAAGGAAGCACCTTTTTATTAAATTTACCTTTTAGCAATCGCCATTCCTACCCTAAAGATC
+
AABBBFFFFBBCFEFEEGGGGGFFFFGGHHHGGGGHHHGHHHHHGGGGGCFGGHHHHHHHHGHHGHHHHHHHGEFHEGEHEHGHHHHHHHHGGGGGGGBGFFF4FHHHHHCFCCGGGHHHHGHHHDFGGGCGGHFHHHF1<F1FGHBHGGGHHGGHGHHFHHHHHGGGHHF.DFGGFGGDDFFGGGFFEBBFF.FFFFEFBEFGGGFFFFBBFFFFFFFF;FFFFFB;;;AEFDFBFFFFBFFFFFFFBBB
@M05620:45:000000000-G6HP7:1:1101:2891:14487 1:N:0:139
CATCCTGACCCTGAAGTACCCCGGCTTGATTTCTGACATTAGATCGGAAGAGCACACGTCTGAACTCCAGTCACAGCGATAGATCTCGTATGCCGTCTTCTGCTTGAAAAAAAAAAAATTCTACTGACCTAGGCCCCCCTGAACCCCAAGGCCAACAGATATAAGATGACTCAGTTGATGCTCGCCCGACGCCCGTGCTCCTCCCGTCCTTTCCCCAGTCATTTTCTTCCCGGCTTGCTTTCTTACATTAG
+
BBBBBFFFFFFFFGBGBGGGGGGGEFEAGHHHHBGAFFFHHHHFHHGAFEHHFHF2BEBFFEBGGEFGHABGHHHFHC0G?FH444BF???FDGG1>GGF?BG4GGHEFGF/>/<<>/01111@1?1?F1<10?><CCFGEB0<GFD....:..;;C//::00:;0;C0;FF0C0000;0;F;.-99;?9-;BF-99AEB/9FFA99AD9/BFFFBB9BB/9:BFBB999B9-9;;@AFFF/:B/;/9:9/
@M05620:45:000000000-G6HP7:1:1101:21537:14505 1:N:0:139
CATCCTGACCCTGAAGTACCCCGGCTTGATTTCTGACATTAGATCGGAAGAGCACACGTCTGAACTCCAGTCACAGCGATAGATCTCGTATGCCGTCTTCTGCTTGAAAAAAAAAAAAAAAAAAAAAAAGAGAAAATATGGAGCAGCGTGAAATGAAGCATATTCTAAAAGAACAACTCTACAGACACCAGTATCATGAGCTCTGTCACGAAGGCCCCTGCTACGAAGTCACATTGTCCGCACTCGACTCA
+
CCCCDFFFFFFFGGGGGGGGGGGGGGGGHHHHHHHGHHHHHHHHHHGGGGHHHHHHHGHHHGHHHHHHHHHHGHHHHGGHGGHHHHHHGGHHHHGGGHGHHHHHHHHHHHHGGGGD>>/><-<<-----..//00/:01111//.//-<...:111110011111111101..///.00111101<//9..:111:111001010:111........-...011.....1111111111.----/..-..0
@M05620:45:000000000-G6HP7:1:1101:7135:14553 1:N:0:139
CATCCTGACCCTGAAGTACCCCATTGAGCATGGCATCGTCACCAACTGGGACGACATGGAGAAGATCTGGCACCACACCTTCTACAACGAGCTGCGCGTGGCCCCGGAGGAGCACCCAGTGCTGCTGACCGAGGCCCCCCTGAACCCCAAGGCCAACAGAGAGAAGATGACTCAGGTGAGGCTCGGCCGACGCCCGTGCTCCTCCCGTCCTTTCCCCAGTCATTTTCTGCCCGGCTTGATTTCTGACATTA
+
CDDDCFFFFFFFGGGGGGGGGGGHHHHHHHHHHHHHHGHHHGHHHGHHHHHHGGGGGHHHHHHHGHHHHHHHHGHHHGGHHHHHHHHHGGGGGHHGGGFGGGHHGGGGGGGGHHHHGGHGHHHHHHHGHHGGGGGGGGGGGGHHHHGGGGHGH.CGGGGGGGGGGGGGGGGGGGGGGGGGGGEGFFFFAFFFFFFC@DDEFFFFFFFEFFFFFFFFFFF0FFFFFFFFFEFFFFFFFFFFFFFFFBFFFF0
@M05620:45:000000000-G6HP7:1:1101:18693:14556 1:N:0:139
AAACCAAGCAGAAGACATGAGGTCAGCTAGATCGGAAGAGCACACGTCTGAACTCCAGTCACAGCGATAGATCTCGTATGCCGTCTTCTGCTTGAAAAAAAAAAAAAAACCTTCTTTTCTTTTGTTTGCCCGCTTTTCTTTTTTTGACCCTATTTCTTCCCTGCTTTTTTCCTTCCCCCGGTCCATTCCCTACTCAGTTTTCCCGCTTTCTTCTTTCCTCCCCGCTCTCCCCGCCCTCTTTCTACCCCTTC
+
BABACABFCFFFFGGGGGFGGGHHGHHGFHFHHFGGFFGHHHHGHGHHHGGHHGHHHGHHDGHHHFFHFGHHFHHHGGHHGHGFGAGGHFHGHGCCDFFEG@E//<////?01?<111111F110000=><.>-<.<=0=00<--:.;:;:/:00000;9/009:BFF0;CF0CB//B9?@B;D9/::9F//;9B/;:B//;/;.:;9.BFEF;:/BBB/B..---;.;/:.:-9@;EFFFF9/9/;EE.;
@M05620:45:000000000-G6HP7:1:1101:6554:14600 1:N:0:139
TACCTGTACTGGGGAAGCATTTGAATATCCCCCCATGGTGATGGGGACGGAGAACTGCTCCATAAACACAGGCAACGTGCCTAACTTTCCCGGGAAGATGAAGTCAAAGAGCGACCACAGCTCTCGGAGGTTATTTTGCATCGGTGAGCCAGACAGAATGATCCGATGAGGGGTGCGAAACTATTTGAGGAAAGGAAGCACCTTTTTATTAAATTTACCTTTTAGCAATCGCCATTCCTACCCTAAAGATC
+
CCCCCFFFFFFFGGGGGGGGGGHHHHHHHHHGGGGHHHGHHHHHHGGGGGGGGHHHHHHHHHHHHHHHHHHHGHHHGHHHHHHHHHHHHHHGGGGGGHHHHHHHHHHHHHHHGGGGGHHHHHHHHGGGGGGHHHHHHHHHHHGGGGGHHHHHHGHHHHHHHHHHHGGGHHHGGGGGGGGGGGGGGGGGGGCFGGGGGGGGGFFFFFFFFFFFFFFFFFFFFFFFFFFFFFFFFFFFFFFFFFFFFFFFFFF
@M05620:45:000000000-G6HP7:1:1101:6573:14614 1:N:0:139
TACCTGTACTGGGGAAGCATTTGAATATCCCCCCATGGTGATGGGGACGGAGAACTGCTCCATAAACACAGGCAACGTGCCTAACTTTCCCGGGAAGATGAAGTCAAAGAGCGACCACAGCTCTCGGAGGTTATTTTGCATCGGTGAGCCAGACAGAATGATCCGATGAGGGGTGCGAAACTATTTGAGGAAAGGAAGCACCTTTTTATTAAATTTACCTTTTAGCAATCGCCATTCCTACCCTAAAGATC
+
1A>AAFFDFF3FGCCEEAGFBAGGHHGFDFCCEAAFBFHHHHHFEF/AEFGGCHHGFGHHFFFGFFHGFCGCFHFH/?>>>FG@GHFHHHHGCE/@?AGFBBDGHGHHHHHFGGGGGHHHFHHHHGGGGGEHHHHHHHHGHHGGGGGHHHHHHGHHHHGHHGHHGGGGHHHGG:AG@F?@AGGGGGGGGFBFGGGGGGGEFFFFFFFFFFFFFFFFFFFFFFFFFFFFFFFFFFFFFFFFFFFFFFFFFFB
@M05620:45:000000000-G6HP7:1:1101:20366:14673 1:N:0:139
CATCCTGACCCTGAAGTACCCCGGCTTGATTTCTGACATTAGATCGGAAGAGCACACGTCTGAACTCCAGTCACAGCGATAGATCTCGTATGCCGTCTTCTGCTTGAAAAAAAAAAAACTTTTAATAACCATAAAAACTGAGTTCTCACCTCTAGCTAACCTTATTTTTTCCAGCCCCATTGCCAGAACCTGCTACTAGTTCCATCTTTGTTCATTAAGACATTCTCTCCCCTTCTTCTTTCTAACACTTC
+
CBBBCFFFFFFFGGGGGGGGGGGGGGGGHHHHHHHHHHHHHHGHHHGGGGGHHHHHHGHHHGHGHHHHHGHHFHFHHGGHGGHHFHHHGGHHHHGGGHGHHHHHHHHH3GFECCGC<//111111?111111111>1.1111<111=11F0.<00=000/<=0=00000-/0;0/:.../000000.//./.9000000;00;0000900;/;;0;00::;/;0;090099././000;0:B000000090
@M05620:45:000000000-G6HP7:1:1101:29505:14735 1:N:0:139
AAACCAAGCAGACACTCACCGCTCCCTCGCCACAGGCCAATAGTTTGTCCTCACTGAGTTGGCAACAAGTGGCTGCTGTGGCTGCCATTTTTCTGGTGATGGCCATCAGCTCCGACGAGGTCAGCTGGGGGGCTTTCTTTGTGTAAGCAACGAGAAACCTGAAAGAAGCATTTTTTAACTAAGTCCTGCTGAGTCATTCATGAGTTTTTAGCCGCCTTGCTTCTTCTCACAGACTCTCTACTCTCATGCCA
+
ABBABAAFB4BCFGGGGGGGGGFGGGHHEFEAEFBFFGHDCCDADGHHHHHHHHHFHGFGHHGFHHHHHGGBFHGFHFGEBGH1FHHFHHHHHHHGHHBGBCHGCGFHHHHHHFEEEEBCCG2BB?FCA@DGAGGGGGFGGGGFGFFFFFFBEDDFFFFFFF/;:/AFFFFFFFFFFFFFBB:::FFFFFFEF:BBFFFFFFBFBFFFFFFFFDFFFFFFFFFFFFFFFFFB/;:FFFFFFFFFFFF/FFF
@M05620:45:000000000-G6HP7:1:1101:22788:14744 1:N:0:139
CATCCTGACCCTGAAGTACCCCATTGAGCATGGCATCGTCACCAACTGGGACGACATGGAGAAGATCTGGCACCACACCTTCTACAACGAGCTGCGCGTGGCCCCGGAGGAGCACCCAGTGCTGCTGACCGAGGCCCCCCTGAACCCCAAGGCCAACAGAGAGAAGATGACTCAGGTGAGGCTCGGCCGACGCCCGTGCTCCTCCCGTCCTTTCCCCAGTCATTTTCTGCCCGGCTTGATTTCTGACATTA
+
DDDDDFFFFFFFGGGGGGGGGGGHHHHHHHHHHHHHHGHHHGHHHGHHHHHHGGGGGHHHHHHHHHHHHHHHHGHHHGGHHHHHHHHHGGGGGHHGGGGGGGHHGGGGGGGGHHHHGGHGHHHHHHHHHHGGGGGGGGGGGGHHHHGGGGHGHHGGGGGGGGGGGGGGGGGGGGGGGGGGGGGGFFFFFFFFFFFFFFFFFFFFFFFFFFFFFFFFFFFFFFFFFHFFFFFFFFFFFCFFFFFFFFFFFF0
@M05620:45:000000000-G6HP7:1:1101:20608:14757 1:N:0:139
CATCCTGACCCTGAAGTACCCCATTGAGCATGGCATCGTCACCAACTGGGACGACATGGAGAAGATCTGGCACCACACCTTCTACAACGAGCTGCGCGTGGCCCCGGAGGAGCACCCAGTGCTGCTGACCGAGGCCCCCCTGAACCCCAAGGCCAACAGAGAGAAGATGACTCAGGTGAGGCTCGGCCGACGCCCGTGCTCCTCCCGTCCTTTCCCCAGTCATTTTCTGCCCGGCTTGATTTCTGACATTA
+
CCCBCFFFFFFFGGGGGGGGGGGHHHHHHHHHHHHHHGHHHGHHHGHHHHHHGGGGGHHHHHGHHHHHHHHHHGHHHGGHHHHHHHHHGGGGGHHGGGGGGGHHGGGGGGGGHHHHGGHHHHHHHHHHHHGGGGGGGGGGGGHHHHGGGGHGHHGGGGGGGGGGGGGGGGGGGGGGGGGGGGGGFFFFFFFFFFFFDFFFFFFFFFFEFFFEFFFFFFDFFFFFFFFFFEFEFFDFFAAFFFFFFFFEFF0
@M05620:45:000000000-G6HP7:1:1101:20626:14759 1:N:0:139
CATCCTGACCCTGAAGTACCCCATTGAGCATGGCATCGTCACCAACTGGGACGACATGGAGAAGATCTGGCACCACACCTTCTACAACGAGCTGCGCGTGGCCCCGGAGGAGCACCCAGTGCTGCTGACCGAGGCCCCCCTGAACCCCAAGGCCAACAGAGAGAAGATGACTCAGGTGAGGCTCGGCCGACGCCCGTGCTCCTCCCGTCCTTTCCCCAGTCATTTTCTGCCCGGCTTGATTTCTGACATTA
+
DCCCDFFFFFFFGGGGGGGGGGGHHHHHHHHHHHHHHGHHHGHHHGHHHHHHGGGGGHHHHHHHHHHHHHHHHGHHHGGHHHHHHHHHGGGGGHHGGGGGGGHHGGGGGGGGHHHHGGHHHHHHHHHHHHGGGGGGGGGGGGHHHHGGGGHGHHGGGGGGGGGGGGGGGGGGGGGGGGGGGGGGFFFFFFFFFFFF@DFFFFFFFFFEFFFFFHFFFFFFFFFFFHFFFFFFFFFFFFFFFFFFFFFFFF1
@M05620:45:000000000-G6HP7:1:1101:20629:14777 1:N:0:139
CATCCTGACCCTGAAGTACCCCATTGAGCATGGCATCGTCACCAACTGGGACGACATGGAGAAGATCTGGCACCACACCTTCTACAACGAGCTGCGCGTGGCCCCGGAGGAGCACCCAGTGCTGCTGACCGAGGCCCCCCTGAACCCCAAGGCCAACAGAGAGAAGATGACTCAGGTGAGGCTCGGCCGACGCCCGTGCTCCTCCCGTCCTTTCCCCAGTCATTTTCTGCCCGGCTTGATTTCTGACATTA
+
BABBCFFFFFFFGGGGGGGGGGGHHHHHHHHHHHHHHGHHHGHHHGHHHHHHGGGGGHHHHHHHHHHHHHHHHGHHHGGHHHHHHHHHGGGGGHHGGGGGGGHHGGGGGGGGHHHHGGHHHHHHHHHHHHGGGGGGGGGGGGHHHHGGGGHGHHGGGGGGGGGGGGGGGGGGGGGGGGGGGGGGFFFFFFFFFFFFBFFFFFFFFFFFFFFFFFFFFFFFFFFFFFFFFFFFFFFFFFFFFFFFF/BBFF/
@M05620:45:000000000-G6HP7:1:1101:8758:14794 1:N:0:139
CATCCTGACCCTGAAGTACCCCATTGAGCATGGCATCGTCACCAACTGGGACGACATGGAGAAGATCTGGCACCACACCTTCTACAACGAGCTGCGCGTGGCCCCGGAGGAGCACCCAGTGCTGCTGACCGAGGCCCCCCTGAACCCCAAGGCCAACAGAGAGAAGATGACTCAGGTGAGGCTCGGCCGACGCCCGTGCTCCTCCCGTCCTTTCCCCAGTCATTTTCTGCCCGGCTTGATTTCTGACATTT
+
BABBBFFFFFFFGB4GGGGGGGFHHGGFG4FDGGBGHEHH2FHD2EGGFEFGEEEEGGGEFHEGHGGHGGHFHGHHGGGHHHHHH@GHEC1EEGHGGGGGE<GHGE@/BDGGHEHHG/FGGGFHGHF1?G@<ADDFGGGGGGCCGHGG..CEHH.AEAF/=9E.:B9FFGFFGEFGGFBF?CEGFFFFB=D=@AF=;:A9FBBBFEA:DFDFFFFFFFAFF/FBFFFF/9BE.-BFF;;9FF////;/;F/
@M05620:45:000000000-G6HP7:1:1101:8776:14796 1:N:0:139
CATCCTGACCCTGAAGTACCCCATTGAGCATGGCATCGTCACCAACTGGGACGACATGGAGAAGATCTGGCACCACACCTTCTACAACGAGCTGCGCGTGGCCCCGGAGGAGCACCCAGTGCTGCTGACCGAGGCCCCCCTGAACCCCAAGGCCAACAGAGAGAAGATGACTCAGGTGAGGCTCGGCCGACGCCCGTGCTCCTCCCGTCCTTTCCCCAGTCATTTTCTGCCCGGCTTGATTTCTGACATTA
+
DDDDDFFFFFFFGGGGGGGGGGGHHHHHHHHHHHHHHGHHHGHHHGHHHHHHGGGGGHHHHHHHHHHHHHHHHGHHHGGHHHHHHHHHGGGGGHHGGGGGGGHHGGGGGGGGHHHHGGHHHHHHHHHHHHGGGGGGGGGGGGHHHHGGGGHGHHGGGGGGGGGGGGGGGGGGGGGGHGGGGGGGFFFFFFFFFFFFDFFFFFFFFFFFFFFFFFFFFFFFFFFFFFFFFFFFFFFFFABFFFFBB<BBFF0
@M05620:45:000000000-G6HP7:1:1101:5659:14813 1:N:0:139
TACCTGTACTGGGGAAGCAATCGCCATTCCTACCCTAAAGATCGGAAGAGCACACGTCTGAACTCCAGTCACAGCGATAGATCTCGTATGCCGTCTTCTGCTTGAAAAAAAAAAAAAAAATACAAAAGAAAAGATATAAAGGATAGGGAGAAAAGCAAGAATAAGAAAAAGAAAGAGGAAAAAGAAAAGCGTGTTAGGAGGATAGGGAAAAAGATAGGAACGTAAGAAGAATGGGTCGAAAGGATACGAGA
+
BBCCCFFFFFFFGGGGFGGGGGGGGGGHHHHFHHHHFHHHHHHHGGGGHHHHHHHGHHHGGHHHHHHHHHHHHHHGEHGGHGGHHHFGHHHHGFGHGHHHHHHHHHHHGGGGGDB<>/><01111100.>///.00000000/00</./...0;/.0//;/000000//9.../0//..///.;..///..9...0090/../0;/./:./...000/00......0090/000.//--..../000....
@M05620:45:000000000-G6HP7:1:1101:18625:14866 1:N:0:139
TACCTGTACTGGGGAAGAGCACACGTCTGAACTCCAGTCACAGCGATAGATCTCGTATGCCGTCTTCTGCTTGAAAAAAAAAAAAAAAAGAAAAAAGTAAGAAGAAGCTCCCTTTGTTAAAGAAAAATAAAAACAAAAAAAAGGATAGGGACAAGTTGTGAACTTTAACGACGGCATATCAGATATGTTGTGAATTAAAGATGTAAAGATGAGAGGATAGACCGCGAGTAGTAATGTAGAGCAGAGAGAGA
+
DDCDDFFFFFFFGGGGGGGGGGHHGGHHGHFHHHHHHHHHHHHHGGHGGHHEHGHFGHHHHGGGHGHHHHHHHGHHHHGGGGE>>///</??220//2221111111111?/01111011111000>011000......-::../000/./;...0000.00;000000..----;-0000000:0:000/.00000000000;00000000:00../;0000------.00000000;0000;:./....
@M05620:45:000000000-G6HP7:1:1101:12042:14877 1:N:0:139
TACCTGTACTGGGGAAGCAATCGCCATTCCTACCCTAAAGATCGGAAGAGCACACGTCTGAACTCCAGTCACAGCGATAGATCTCGTATGCCGTCTTCTGCTTGAAAAAAAAAAACCCCCCCCCCACCCCCCCACCCCCCCCCCCCCCCCCCCCCCCCCCCCCCCCCCCCCCCCCCCCCCCCCCCCCCCCCCCCCCCCCCCCCCCCCCCCCCCCCCCCACCCCCCCCCCCCCCCCCCCCCCCCCCCCCCCC
+
ABBBBFFFFFFFGGFGGGGGGGFGGGGHHHHHHHHHHHHHHHHHGGGGGHHHHHHFFHGFHHHHHHHGHGHHGBHE0F1ED4FDGHEFHHHHFEFFFH4FEEFF?FGGFGF?@///?/?//-----..::----..9-----9-9--9--;=@-9---@9-----9-;9@--9----9-9->@B;@-------->---9>--99-9--9;=--------99D-----9--------------9-----@-=
@M05620:45:000000000-G6HP7:1:1101:5326:14900 1:N:0:139
TACCTGTACTGGGGAAGCATTTGAATATCCCCCCATGGTGATGGGGACGGAGAACTGCTCCATAAACACAGGCAACGTGCCTAACTTTCCCGGGAAGATGAAGTCAAAGAGCGACCACAGCTCTCGGAGGTTATTTTGCATCGGTGAGCCAGACAGAATGATCCGATGAGGGGTGCGAAACTATTTGAGGAAAGGAAGCACCTTTTTATTAAATTTACCTTTTAGCAATCGCCATTCCTACCCTAAAGATC
+
BCCCCFFFFFFFGGGGGGGGGGHHHHHHHHHGGCGFGHBGFHHHHGGGGGGGGHHGHHHHHHGHHHGGHGHHGHHHGHGHHHHHHHHHHHHGGGCGGGFHHHHHHHHHHHHHGGGGGHHHHHHHHGGGGGDFHHHHHHGHHHGGGGGHHHHGHGHHHHHHHHHHGGGGHHHCGECFADBGGGGGGGGGEFBFFFGGFGGFFFFFFFFFFFFFFFFFFFFFFFFFFFFBFFAFFFFFFFFFFAFFFBBFFFF
@M05620:45:000000000-G6HP7:1:1101:4055:14920 1:N:0:139
TACCTGTACTGGGGAAGCATTTGAATATCCCCCCATGGTGATGGGGACGGAGAACTGCTCCATAAACACAGGCAACGTGCCTAACTTTCCGGGAAGGTGAAGTCAAAGAGCGACCACAGCTCTCGGAGGTTTTTTTGCATCGGTGGGCCAGACAGGATGATCCGGTGAGGGGGGCGGAACTATTTGAGGAAAGGAAGCACCTTTTTATTTAATTTACCTTTTAGCAATCGCCATTCCTACCCTAAAGATCG
+
CCDDDFFFFFFFGGGGGGGGGGHGHHHHHHHGGGGHHHHHHHHHHGGGGGGGGHHHHHHHHHHHHHHHHHHHGGHHGHHHHHHHHGHHHH1EE/>//333B444?DG3322//>B<//0/2222/?/>A/?1/?CG-1111.<...-.<...:/<.=<0000=.---..<CB-9---<@-000<F00.<0<F.F/B:.</A/FFFF.:F0BB0BF0<BBFFF0/00<<0..<<.B0<:00BFF/FF0000.
@M05620:45:000000000-G6HP7:1:1101:3929:14923 1:N:0:139
CATCCTGACCCTGAAGTACCCCGGCTTGATTTCTGACATTAGATCGGAAGAGCACACGTCTGAACTCCAGTCACAGCGATAGATCTCGTATGCCGTCTTCTGCTTGAAAAAAAAAAAAGTTCTTCTGACGGAGTCCCCCTTTATCCCCAACTCCAACCTTTAAACAATCACTCTTTTAATGCTCGCCCCTCTCCCCTTCTCCTCTCTTCCTCTCCCCTGCTATTTTCCCCCCCTCTTCTTCTCTCCTATTC
+
CCCCCFFFFFFFGGGGGGGGGGGGGGGGHHHHHFHCHHHGHFGHHHGGGGHFGHHHHGHHGFGFHHHHGHGFGGHFGEEHEA3BG@GFGGHGHGGFGHGBHHHDDGGHEHHG?CC//>/1<?11?F111//.<>01>.<-0<00=D/.C../D0C<CA/00<;000:0/;/;00<B0009;;BB.--.-../9/;.C.B/9/9///;B9/////9F./..///;B////;:;--./://////:/;/////
@M05620:45:000000000-G6HP7:1:1101:4069:14932 1:N:0:139
TACCTGTACTGGGGAAGCATTTGAATATCCCCCCATGGTGATGGGGACGGAGAACTGCTCCATAAACACAGGCAACGTGCCTAACTTTCCCGGGAAGATGAAGTCAAAGAGCGACCACAGCTCTCGGAGGTTATTTTGCATCGGTGAGCCAGACAGAATGATCCGATGAGGGGTGCGAAACTATTTGAGGAAAGGAAGCACCTTTTTATTAAATTTACCTTTTAGCAATCGCCATTCCTACCCTAAAGATC
+
BBBBBFFFFFFFGGGGGEGGGGHFFHHHHHHGGGGHHHHHFHHHGGGGGGGGGHHHHHHHHHHHHGHHHGHHGHHHGHHHHHGHHHHHHGHGGGGGGGHHHHHHHHHHFHHHGGGGGHGHHHHGHGGFCFGHGHHHGHHDFHGGGGGHHHHHHGHHHHHHHHHHHGGGHHHGGGGGGGGGGGFFGGGFEBFGGGGGGGGGGFFFFFFFFFFFFFFFFFBFFFFFFFFFFFEFFFFFFFFFFFFFFFFFFFF
@M05620:45:000000000-G6HP7:1:1101:10143:14980 1:N:0:139
TACCTGTACTGGGGAAGCATTTGAATATCCCCCCATGGTGATGGGGACGGAGAACTGCTCCATAAACACAGGCAACGTGCCTAACTTTCCCGGGAAGATGAAGTCAAAGAGCGACCACAGCTCTCGGAGGTTATTTTGCATCGGTGAGCCAGACAGAATGATCCGATGAGGGGTGCGAAACTATTTGAGGAAAGGAAGCACCTTTTTATTAAATTTACCTTTTAGCAATCGCCATTCCTACCCTAAAGATC
+
BBBBBFFFFFFFGFFFFGGGGGHHHHHHHHHGGGGHHHHHHHHHHGGGGGGGEHHHGHHHHHHHHHHHHHHHGHHHGHHHHHGFHHHHHHHGGG>EGHHHHHHHGHHHHHHFGGGGGHHGHHHHHGGGGGFHHHHHHHHHHHGGGGGHFHFHHGHHHHHHHHHHHEGGGHHFCGGGGGGGGGGGGGGGGFFGGGGGGGEFGFFFFFFFFFFFFFFFFFFFFFFFFFFFFFAEF.AFFFFFFFFFFBFFFFF
@M05620:45:000000000-G6HP7:1:1101:10150:14997 1:N:0:139
TACCTGTACTGGGGAAGCATTTGAATATCCCCCCATGGTGATGGGGACGGAGAACTGCTCCATAAACACAGGCAACGTGCCTAACTTTCCCGGGAAGATGAAGTCAAAGAGCGACCACAGCTCTCGGAGGTTATTTTGCATCGGTGAGCCAGACAGAATGATCCGATGAGGGGTGCGAAACTATTTGAGGAAAGGAAGCACCTTTTTATTAAATTTACCTTTTAGCAATCGCCATTCCTACCCTAAAGATC
+
CCCDDFFFFFFFGGGGGGGGGGHHHHHHHHHGGGGHHHHHHHHHHGGGGGGGGHHHHHHHHHHHHHHHHHHHGHHHGHHHHHHHHHHHHHHGGGGGGHHHHHHHHHHHHHHHGGGGGHHHHGHHHGGGGGGHHHHHHHHHHHGGGGGHFHHHHGHGHHHHHHHHHGGGHHHGGGFGGEFFGGGGHHGGGGFGGGGGGFGGGFFFFFFFFFFFFFFFFFFFFFFFFFFFFFEFFFFFFFFFFFFFFFFFFFF
@M05620:45:000000000-G6HP7:1:1101:14500:15003 1:N:0:139
CATCCTGACCCTGAAGTACCCCGGCTTGATTTCTGACATTAGATCGGAAGAGCACACGTCTGAACTCCAGTCACAGCGATCGATCTCGTATGCCGTCTTCTGCTTGAAAAAAAAAAACAACAAAAGTGAGACATTTATAGACCCTTTGCCTAGTCTCGACACACCACATGTATCTTATCTAACATATGTGATTGGTGCTGCTAATATGAGAGCGCAACTCGCGACAACATAAATTGCATACATATCATCAC
+
DDCDDFFFFFFFGGGGGGGGGGGFGGGGHHHHHHHHHHHHHHHHHHG?FGHHHHHHHGHHHGHHHHHHHHHHHHHHHGGH1EFGFHHFGGHHHHGFGHGHHHHHHHHHBGH/EGGB</?=//??=111111101111111111.00111000/0000/0-.-/.....00000000000000:00000000000.0.000000000000000.-----/0.-:----.;/000000000;00;:0000:0:
@M05620:45:000000000-G6HP7:1:1101:4269:15018 1:N:0:139
TACCTGTACTGGGGAAGCATTTGAATATCCCCCCATGGTGATGGGGACGGAGAACTGCTCCATAAACACAGGCAACGTGCCTAACTTTCCCGGGAAGATGAAGTCAAAGAGCGACCACAGCTCTCGGAGGTTATTTTGCATCGGTGAGCCAGACAGAATGATCCGATGAGGGGTGCGAAACTATTTGAGGAAAGGAAGCACCTTTTTATTAAATTTACCTTTTAGCAATCGCCATTCCTACCCTAAAGATC
+
CCCCCFFFFFFFGGGGGGGGGGHHHHHHHHHGGGGHHHGHHHHHHGGGGGGGGHHHHHHHHHHHHHHHHHHHGHHHGHHHHHHHHHHHHHHGGGEGGHHHHHHHHHHHHHHHGGGGGHHHHHHHHGGGGGGHHHHHHHHHHHGGGGGHHHHHHGHHHHHHHHHHHGGGHHHGGGGGGEDGGGGGGGGGGGGGGGGGGGGFGFFFFFFFFFFFFFFFFFFFFFFFFFFFFFFFFFFFFFFFFFFFFFFFFFF
@M05620:45:000000000-G6HP7:1:1101:8463:15027 1:N:0:139
TACCTGTACTGGGGAAGCATTTGAATATCCCCCCATGGTGATGGGGACGGAGAACTGCTCCATAAACACAGGCAACGTGCCTAACTTTCCCGGGAAGATGAAGTCAAAGAGCGACCACAGCTCTCGGAGGTTATTTTGCATCGGTGAGCCAGACAGAATGATCCGATGAGGGGTGCGAAACTATTTGAGGAAAGGAAGCACCTTTTTATTAAATTTACCTTTTAGCAATCGCCATTCCTACCCTAAAGATC
+
3AAAAFFFFFFFGGGGGEGGGGHHHGHFHHHGGFGHHHBDFHHHHGGGGGGGGGHFHHHHHHHFHHHGHHHHGHHHGHHHHHHHHHHHHHHGGGGGGHHHGGHHHHGHHHHHGGGGGHHGHHHGHGGDCGDHFHHHHHHHHHGGGGGHGGHHHGHHFHHHHFHGHGFFHHHGG;AEFC?BGFGGGGGEAFCFGGGGGGGGGFFFFFFFFFFFBFFFFFFFFFFFFFFFFF.ADFFFFFFFFFFFFFFFFFF
@M05620:45:000000000-G6HP7:1:1101:8452:15042 1:N:0:139
TACCTGTACTGGGGAAGCATTTGAATATCCCCCCATGGTGATGGGGACGGAGAACTGCTCCATAAACACAGGCAACGTGCCTAACTTTCCCGGGAAGATGAAGTCAAAGAGCGACCACAGCTCTCGGAGGTTATTTTGCATCGGTGAGCCAGACAGAATGATCCGATGAGGGGTGCGAAACTATTTGAGGAAAGGAAGCACCTTTTTATTAAATTTACCTTTTAGCAATCGCCATTCCTACCCTAAAGATC
+
BCCCCFFFFFFFGGGGGGGGGGHHHHHHHHHGGGGHHHFHHHHHHGGGGGGGGHHHHHHHHHHHHHHHHHHHGHHHGHHHHHHHHHHHHHHGGGGGGHHHHHHHHHHHHHHHGGGGGHHHHHHHHGGGGGDHHHHHHHHHHHGGGGGHHHHHHGHHHHHHHHHHHGGGHHHGGGGGGEGDGGGGGGGGEFCFGGGGGGGGGFFFFFFFFFFFFFFFFFFFFFFFFFFFFFFFFFFFFFFFFFFFFFFFFFF
@M05620:45:000000000-G6HP7:1:1101:14277:15071 1:N:0:139
TACCTGTACTGGGGAAGCGTGTAGCAATCGCCATTCCTACCCTAAAGATCGGAAGAGCACACGTCTGAACTCCAGTCACAGCGATAGATCTCGTATGCCGTCTTCTGCTTGAAAAAAAAACAAAAAAAACATAATATAGAACATAACGCATGAAACATAAGTAAGAAGAGAAATTGAATAAAAGACGAAATCAGATAAGAGTAAAGAAATGAGTGAAACATCGTAAAACAGCAAGATAGAGAGTAGCAACC
+
CCCCCFFFFFFFGGGGGGGGGGHHHHHHHFGGGGHHHHHHHHHHHHHDGHHGGGAHHHGHHHGHHHGHHHHHHHHHHHHHHHGGHGGGHHHHHGGHHHHGFGHGHHHHHHH0BGHFEBGC/??@@//<<><1>11111=11101110.-<.<0000/00;0000000/0./000000000;009./.--..0:00090000000000./0000000000/00.....00././9//000000.00000:.;
@M05620:45:000000000-G6HP7:1:1101:28170:15087 1:N:0:139
TACCTGTACTGGGGAAGCAATCGCCATTCCTACCCTAAAGATCGGAAGAGCACACGTCTGAACTCCAGTCACAGCGATAGATCTCGTATGCCGTCTTCTGCTTGAAAAAAAAAAAAACTATCCTCTTTTGTTCTTTCTTTTTTTACTCCCCTCTACCCCTTACCTCCTCATTTTTTCACTCCTTCCTTCTTCTTCCTTCCTTATTTTTTCTCCTCCTTTCTTCTTCTCCCCTCCTCTCTCCTCTCCTTCCC
+
CCCCCFFFFFFFGGGFFGGGGGGGGGGHHHHHHHHHHHHHGHHHGGGGHHHHHHHGGHHGGFHHHHHGHHHHFHHGEHDGHFEGHFF?GHHHEGGHGHFHHHHFHHGHFGEFCBB///111?01<?1?110<1=FDG1>D1<<<.0=0<GF/./00:....//:0::/:0;0;90-/0;00/009/;0;90;00B0;0;/;00;/;;/B//:B;BB////;////BBBB/./.AFFBFFFFFB/:/9:;:B
@M05620:45:000000000-G6HP7:1:1101:18795:15096 1:N:0:139
AAACCCAGAAGACATGAGGTCAGCTAGATCGGAAGAGCACACGTCTGAACTCCAGTCACAGCGATAGATCTCGTATGCCGTCTTCTGCTTGAAAAAAAAAAAAAAAACAACAAAAATAAAAAAAAAATAAATACAAATTGCAGAAAAAAAATAGACTGGGCTGTAGTGAGAAAAGAACAAAAGGACAGTGTATGTAATGCAGATGTTAATAGAAGATGACAGAGGGAGTAAGTTAAAGTAGACTGTATCAG
+
AAAACCCCCFFFGGGGGGGGGGHHHHHHHHHGGGGHHHHHHHGHHHGHHHHHHHHHHHHHHHGGHGGHHHHHHGGHHHHGGGHGHHHHHHHHHHHH?EEGGE<///</?=/?/00/011111----;.000;:00000000000/0/.---.000000.../.:000/00000//..///../././.000:000000000000000000000099009000//...../000;0000;000000:0:000
@M05620:45:000000000-G6HP7:1:1101:20040:15150 1:N:0:139
TACCTGTACTGGGGAAGCAATCGCCATTCCTACCCTAAAGATCGGAAGAGCACACGTCTGAACTCCAGTCACAGCGATAGATCTCGTATGCCGTCTTCTGCTTGAAAAAAAAAAAAAAAAAAAGCAGAGAGTAGTGCTACGGATAAGCAAGAAAAACCCCGAAAGTCTCATAGTATAACGACGTCCTGCTGAGACATTCCTGAATATTTCTTCGCCATGCTCATTCTCAAACACCATCTTACTTAACTCCA
+
ABCCCFFFFFFFGGGGGGGGGGGGGGGHHHHHHHHHHHHHHHHHGGGGHHHHHHHGHHHGGHHHHHHHHHHHHHHGGHGGHHHHHHGGHHHHGFGHGHHHHHHHHHHH0EGEGGC><</<<--..///./.:00;/0000...;.0009//////..;..-;9-.000;09//:///::..---.../;//9./////////:///:///9//.;.../////:;//9:///.99:/:B///;//://///
@M05620:45:000000000-G6HP7:1:1101:18944:15156 1:N:0:139
TACCTGTACTGGGGAAGCATTTGAATATCCCCCCATGGTGATGGGGACGGAGAACTGCTCCATAAACACAGGCAACGTGCCTAACTTTCCCGGGAAGATGAAGTCAAAGAGCGACCACAGCTCTCGGAGGTTATTTTGCATCGGTGAGCCAGACAGAATGATCCGATGAGGGGTGCGAAACTATTTGAGGAAAGGAAGCACCTTTTTATTAAATTTACCTTTTAGCAATGGCCATTCCTACCCTAAAGATC
+
CCCCCFFFFFFFGGGGGGGGGGHHHHHHHHHGGGGHHHHHHHHHHGGGGGGGGHHHHHHHHHHHHHHHHHHHGHHHGHHHHHHHHHHHHHHGGGGGGHHHHHHHHHHHHHHHGGGGGHHHHHHHHGGGGGGHHHHHHHHHHHGGGGGHHHHHHGHHHHHHHHHHHGGGHHHGGGGGGGGGGGGGGGGGGGGGGGGGGGGFGFFFFFFFFFFFFFFFFFFFFFFFFFFBFFFFFFFFFFFFFFFFFFFFFFF
@M05620:45:000000000-G6HP7:1:1101:18926:15163 1:N:0:139
TACCTGTACTGGGGAAGCATTTGAATATCCCCCCATGGTGATGGGGACGGAGAACTGCTCCATAAACACAGGCAACGTGCCTAACTTTCCCGGGAAGATGAAGTCAAAGAGCGACCACAGCTCTCGGAGGTTATTTTGCATCGGTGAGCCAGACAGAATGATCCGATGAGGGGTGCGAAACTATTTGAGGAAAGGAAGCACCTTTTTATTAAATTTACCTTTTAGCAATGGCCATTCCTACCCTAAAGATC
+
CCCCCFFFFFFFGGGGGGGGGGHHHHHHHHHGGGGHHHGHHHHHHGGGGGGGGHHHHHHHHHHHHHHHHHHHGHHHGHHHHHHHHHHHHHHGGGGGGHHHHHHHHHHHGHHHGGGGGHHHHHHHGGGGGGGHHHHHHHHGHHGGGGGHHHHHHGHHHHHHHHHHHGGGHHHGGGDGGGGGGGGGGGGGGGFFGGGGGGGGGFFFFFFFFFFFFFFFFFFFFFFFBFFFFFFFFFFFFFFFFFFFFFFFFFF
@M05620:45:000000000-G6HP7:1:1101:17053:15179 1:N:0:139
CATCCTGACCCTGAAGTACCCCGGCTTGATTTCTGACATTAGATCGGAAGAGCACACGTCTGAACTCCAGTCACAGCGATAGATCTCGTATGCCGTCTTCTGCTTGAAAAAAAAAAAAAAAAAAAAAACATAAAACAAAACAGGTGTGAGAAAAAAGAATAAACAAATAAATACTAAAAAGAAAAGATGATGTCCAGATAGTAATTACAACGAAAATATGATATGGTTGGTATGTTGTGCAGGTAACAAAC
+
DDDCDFFFFFFFGGGGGGGGGGGGGGGGHHHHHHHHHHHHHHHHHHGGGGHHHHHHHGHHHGHHHHHHHHHHHHHHHGGHGGHHHHHHGGHHHHGGGHGHHHHHHHHHHHHGGGGD>><<<<<<-:--..000000......<.<00.00000/.-...000<00..0000000:000:0.../</.00000000000000::00000000-...-<<000:000000.-.000000/.000..00000..
@M05620:45:000000000-G6HP7:1:1101:12616:15184 1:N:0:139
AAACCAGAAGACATGAGGTCAGCTAGATCGGAAGAGCACACGTCTGAACTCCAGTCACAGCGATAGATCTCGTATGCCGTCTTCTGCTTGAAAAAAAAAAAAAAGCCCCACAGCGAACCCCGCCGACCTACCACAATGAACCCCCCTGCCACCACGCCACACCCCCCCACCCCCCCCCCCCGCCAAACTCTCTATCCCGCGACCCACCCGCGCAGTGCCCCCACCGCACAGTCCGCCCGCCCACCCACAAC
+
CCBBCCCFFFBFGGBBBFFGGGHHFHHHHHGGGGHHHHHHHGHHHGHEHHHHGHHHHHHHHGGHEEHHGHHHGGHGHHGEEHGHHHHHGHHFHHHFG?///<<</00/////0////--<.-<-<---.0/.00..00;00.:.---...00......:...;.:----...--9----9--9---/;00000000/0.---9--....:----9.000/.--...-:--/0;0.-.--:9-.....9..:
@M05620:45:000000000-G6HP7:1:1101:28905:15209 1:N:0:139
TACCTGTACTGGGGAAGCAATCGCCATTCCTACCCTAAAGATCGGAAGAGCACACGTCTGAACTCCAGTCACAGCGATAGATCTCGTATGCCGTCTTCTGCTTGAAAAAAAAAAAGTTATTTTGTTTGACATAGTGTCCAGTTGAGAACATATGTAGGACATGATTTTTTCCTGCAACAGGGAAAATAAAGTATAAGATTGAAAGATTTATTCTTTAATAAAGCATCTCACAGCCAGCATTATAATAAGTA
+
BABABFFFFFFFGGGGGGGGGGGGGGGHHHHHHHHHHHHHFFHHGGFGAGHEHHHGHHHGGGHHHHHHHHHHDGE@EF>EFDGHHHGFHEHGGFEGFHHHGHHC?GGHGGGG@///222>2222@@201F11?<?<FD111@11=1.1>011=11=1111000<0<=0=-/BD0//F0./C..C.C00:00;09;;009;00;;9BC0;000;9CB00;B0900/;B00;;00......;;///9/////;
@M05620:45:000000000-G6HP7:1:1101:19720:15232 1:N:0:139
CATCCTGACCCTGAAGTACCCCGGCTTGATTTCTGACATTAGATCGGAAGAGCACACGTCTGAACTCCAGTCACAGCGATAGATCTCGTATGCCGTCTTCTGCTTGAAAAAAAAAAAAACAACAAAAACAGAAATAGATCTGACTTTCTAATGTCAAACAAAAAATAAGAACTAGATGGCTCAAAACTACAACACGATATACGCATGATATCTATATATGCATTAACGTGGATGATATGTTCGATGAATCA
+
CDCCDFFFFFFFGGGGGGGGGGGGGGGGHHHHHHHHHHHHHHHHHHGGGGHHHHHHHGHHHGHHHHHHHHHHHHHHHGGHGGHHHHHHGGHHHHGGGHGHHHHHHHHH3FHEGGGD><>/?////00...001<1111100000000000000000000.....-.00000/0000000//0:000.000000:..-:.-00....900000;0;0:00000::00:.:;..0:000000;0.9:000000
@M05620:45:000000000-G6HP7:1:1101:25261:15236 1:N:0:139
AAACCAAGCAGAAGACATGAGGTCAGCTAGATCGGAAGAGCACACGTCTGAACTCCAGTCACAGCGATAGATCTCGTATGCCGTCTTCTGCTTGAAAAAAAAAAAACATCACACCCCCCACACTCAACATTACGTTTTCATCTCATCTCCCTACATACTAATCATTTAAATTTATCTCCACTATTATCATCCTCCCATCGCCACATTCTTCCCTTTCCTGCTACACCCTCACACTTCCTCCCATCACTTAC
+
CCCCCCCFCFFFGGGGGGGGGGHHEHHHHHHHHHGGGGHHHHHHHGHHHGHHHHHHHHHHHHHHHGGHGGHHHHHHGGHHHHGGGHGHHHHHHHFHFHHGGG?E////222222?<@C//?/.0<01<10111.>0/.<00=0000=0=D//0:;00:00000;000<:000000:00:0/;/00009000900/./0/.9;:..09;0;00;000;000;00:09/;...;00/0000B/./0/000000
@M05620:45:000000000-G6HP7:1:1101:10676:15240 1:N:0:139
ATCCTGACCCTGAAGTACCCCGGCTTGATTTCTGACATTAGATCGGAAGAGCACACGTCTGAACTCCAGTCACAGCGATAGATCTCGTATGCCGTCTTCTGCTTGAAAAAAAAAAAACACAACAGAACAACACACACACCAACCTCTAATGTCACTAAGATGCGACGAACGGACGATGTGCGAAAGCAGAACTCGCGAACAAACGGCACTCATAGGACCTGAACCGCACTGGCGACCTCGCGAGACTCCGC
+
CCCCCFFFFFFFGGBBBBBGGGGGGGGHHHHHHHHHHHHHHHHHHGGGGGHHHHHHGHHHGHHHHHHHHHHHHGHEGGHGGHFGBFGFEHHHHGGGHGHHHHHHGFGFHHGGGG?/<//0?=//0??000..............</00000000000000000-.------..---C..00..--./0////00;------/....--9///000000.///0;.-----//.----.0.--9--.000..
@M05620:45:000000000-G6HP7:1:1101:10682:15261 1:N:0:139
ATCCTGACCCTGAAGTACCCCGGCTTGATTTCTGACATTAGATCGGAAGAGCACACGTCTGAACTCCAGTCACAGCGATAGATCTCGTATGCCGTCTTCTGCTTGAAAAAAAAAAAAACCACCAGCGCCAGAGCACAGACCGGACCACGCCGCAAACCAACCCACGAGCAATGTTCCACAACCCCTACCGCACGCTCCGCACCCCTGCGTACACCCCTGTCCCCGATCATCCACTCCGAAACATTACTCCC
+
ABBABFFFFFBFGGBBBFGGGGGGGGGHHFHHHHHHHHHHFHHHGGGFGFFFHHFHGHHGFFHHHHGFHHHHHHHEGFHGGHHFGHHF?GGHHGEGHGHHHHHGGFFGHH@E/B@///?////?0.---.-..</.///..----:..;..;;-:-.........-----//////:///.;......;9-----..9..---.9...-9.-.//.-..////.----./9/////..-.--;9//////.
@M05620:45:000000000-G6HP7:1:1101:2539:15274 1:N:0:139
TACCTGTACTGGGGAAGCAATCGCCATTCCTACCCTAAAGATCGGAAGAGCACACGTCTGAACTCCAGTCACAGCGATAGATCTCGTATGCCGTCTTCTGCTTGAAAAAAAAAAAAATAAAAAAAATATATTAACTTTTATATGTAGTCACATGTGAGAACTTACATCATATAGTATATTCATCAAGGACAGGAGCTACTACTATATTATGTTGTGAGTATTAAACGTAATTATAAATTAGTATAGTTCTG
+
CDCDCFFFFFFFGGGGGGGGGGGGGGGHHHHHHHHHHHHHHHHHGGGGHHHHHHHGHHHGHHHHHHHHHHHHHHHGEHGGHGHHHHGGHHHHGGGHGHHHHHHHGHHHFGG/D@></0?1111/--01111=11111<11111<=1<1111110=11<<1011011:1<11111111111:111:000../<.....:0<11<11111111<11<911<B111110.....1111111<0011111<1111
@M05620:45:000000000-G6HP7:1:1101:4801:15292 1:N:0:139
TACCTGTACTGGGGAAGCATTTGAATATCCCCCCATGGTGATGGGGACGGAGAACTGCTCCATAAACACAGGCAACGTGCCTAACTTTCCCGGGAAGATGAAGTTCGGAGGTTATTTTGCATCGGTGAGCCAGACAGAATGATCCGATGAGGGGTGCGAAACTATTTGAGGAAAGGAAGCACCTTTTTATTAAATTTACCTTTTAGCAATCGCCATTCCTACCCTAAAGATCGGAAGAGCACACGTCTGAA
+
ABBBBFFFFFFFGGGGGGGGGGHHHHHHHHHGGGGHHHHHHHHHHGGGGGGGGHHHHHHHHHHHHHHHHHHHGHHHGHHHHHHHHHHHHHHGGGGGGHHHHHHHGHGGGGGEHHHHHHHHHHHGGBGGHHHHHHGHHHHHHHFHHHFGGHHHGGGFFGGGGGHHGHHHHGHGHHHHHGGGGGGGGGGGGGGGGFGGGGGGGGGGGGGFGGGGGFFFFFFFFFFFFFFBFFBFFFFFFFFFFAFFBAEFFFF
@M05620:45:000000000-G6HP7:1:1101:4783:15294 1:N:0:139
TACCTGTACTGGGGAAGCATTTGAATATCCCCCCATGGTGATGGGGACGGAGAACTGCTCCATAAACACAGGCAACGTGCCTAACTTTCCCGGGAAGATGAAGTCAAAGAGCGACCACAGCTCTTCGGAGGTTATTTTGCATCGGTGAGCGAGACAGAATGATCCGATGAGGGGGGCGAAACTATTTGAGGAAAGGAAGCACCTTTTTATTAAATTTACCTTTTAGCAATCGCCATTCCTACCCTAAAGAT
+
DDDCDFFFFFFFGGGGGGGGGGHHHHHHHHHGGGGHHHHHHHHHHGGGGGGGGHHHHHHHHHHHHHHHHHHHGHHHGHHHHHHHHHHHHHHGGGGGGHHHHHHHFH4433F2<BB@@?/=FGHHFBFA/</<=G=?11111<1<<.<.FF--A@E<C/C0=<GCGA..<0=/.:-@@>--CDB0FFFBF./BFFF?/B?E0/9B::<BFFF0<:<FFFFFB:BF0:BF0<09B9DEFFBFFF.B0<B:FF:
@M05620:45:000000000-G6HP7:1:1101:4081:15343 1:N:0:139
CATCCTGACCCTGAAGTACCCCGGCTTGATTTCTGACATTAGATCGGAAGAGCACACGTCTGAACTCCAGTCACAGCGATAGATCTCGTATGCCGTCTTCTGCTTGAAAAAAAAAAAAAAAAAAAAATAACAAGTAAATGACTAGTCGAAAAAAATCATATGAAAGACAAGGAATCTTAGTCGAGTATTAAGAGATGCAGTCACAGCATGACATGTCGTCTGCTGTAGTGTGGCAGAAGACGTTATCTACT
+
CCDDEFFFFFFFGGGGGGGGGGGGGGGGHHHHHHHHHHHHHHHHHHGGGGHHHHHHHGHHHGHHHHHHHHHHHHHHHGGHGGHHFHHHGGHHHHGGGHGHHHHHHHHHHHHGGGGC></<-->----.01000/<1111110:1011..<.-.-<.:0:1111111////.../00<11111..-:.111<110/10001100111.<100001011....<11011:1<:1../../00/.../.1111<
@M05620:45:000000000-G6HP7:1:1101:10760:15405 1:N:0:139
CATCCTGACCCTGAAGTACCCCGGCTTGATTTCTGACATTAGATCGGAAGAGCACACGTCTGAACTCCAGTCACAGCGATAGATCTCGTATGCCGTCTTCTGCTTGAAAAAAAAAAAAGCCCAGGAAACAGACCCTCTCCCCCCTACCGCCGAACCACCTGGCGGAAGCAATCCGGAACCACTTCCCGCCCCGACACAAACTCTCTCAGCGCACCCGCCCTTCTCCACGCTGACTCCCTCCCCCCTCGCCC
+
ABBBBFFFFFFFGCCDGGGGGGGEE?EC2G5EHGH5F3E5DGGFGEEGEE1BGE1FHGGG2AAEH5FGB3DGBGH@B0>?E>BF4FGHEEHCGHCGGHEFFFF43303BF0<<BC/<//00////?0000000..0>00F0.C--<..--:-----.;../..----..////9.-.--:AA///9..-----9---....//9//;///.----.-----/9////9......;//.....:.--.--9.
@M05620:45:000000000-G6HP7:1:1101:22413:15451 1:N:0:139
TACCTGTACTGGGGAAGCAATCGCCATTCCTACCTAAAGATCGGAAGAGCACACGTCTGAACTCCAGTCACAGCGATAGATCTCGTATGCCGTCTTCTGCTTGAAAAAAAAAAAAAAAAAAAAAAAAAAAAAAAAAAAAAAATTTAAGATATAAAAAAAAAGTAAAGTAGATGAAATGTAGAAGAAAAATAACACAAATACTGATATAAAAAGAATGCAGTATAGAAAAAAAACTGGAGTACAGAGTGATA
+
CBBCCFFFFFFFGGGGGGGGGGGGGGGHHHHHHHHHGHHGHHHGGGGHHHHHHHGHHHGGGHHHHHHHHHHHHHGGHGGHGGHHGFEHHHHGGGHGHHHHHHHFHHHGGGGGG?><//<-<--<--<-9---9--------9<0:000000000000----9000000:0000000<00000000://..00<00.9.000000000000<0...00000<0:000<0<.---.00//.:/0000/0000<
@M05620:45:000000000-G6HP7:1:1101:6168:15501 1:N:0:139
AAACCAAGCAGAAGACATGAGGTCAGCTAGATCGGAAGAGCACACGTCTGAACTCCAGTCACAGCGATAGATCTCGTATGCCGTCTTCTGCTTGAAAAAAAAAAAAAACAAAACAACACAAAAGGCGAACCCGAGCTTATTAACCCATATCAAAAAAACCAGTCCTTTCCGCTTTATCTCTCATATGTCTCCCATTACTCCATTCTACGCCTAAGTACTAGTACCTGCCAAGAGCGTGACAAAACACCGAT
+
CCCCCCCFCFFFGGGGGGGGGGHHHHHHHHHHHHGGGGHHHHHHHGHHHGHHHHHHHHHHHHHHHGGHGGHHHHHHGGHHHHGGGHGHHHHHHHGHHHHGGGGG//><///?F0/=///===00..-----.----.;0C00C00:.:/0<0000.--....09000000;;C.?099090:00000000;0//0;00;:09000:09.--..0/:00:0090;009..00.../;:..;0;;...9.---
@M05620:45:000000000-G6HP7:1:1101:20698:15526 1:N:0:139
TACCTGTACTGGGGAAGCAATCGCCATTCCTACCATAAAGATCGGAAGAGCACACGTCTGAACTCCAGTCACAGCGATAGATCTCGTATGCCGTCTTCTGCTTGAAAAAAAAAAAAACTAAAAAGAACAATCCAAAAAAAAACCTTATTTACAACCTTTACCACCCAAACAAATTACTTCTATTCTACGCTCTCCTCAACATATATAAACAGGAGTTCAGCCATGAAAAGTCATACAAGAAGAACCTGTAC
+
CDDDCFFFFFFFGGGGGGGGGGGGGGGHHHHHHHHHHHHHHHHHGGGGHHHHHHHGHHHGGHHHHHHHHHHHHHHGGHGGHHFHHHGGHHHHGEGHGHHHHHHHHHHG0EGGGDB>>/1??111/?0?101101<1..<---<./0:0:000:<0./0000000<........0000000000000:0.-..<0/0/0<B0/0:0:0000:/.<.//0:00/.000000/<000000:0///0</./.000
@M05620:45:000000000-G6HP7:1:1101:15611:15565 1:N:0:139
CATCCTGACCCTGAAGTACCCCATTGAGCATGGCATCGTCACCAACTGGGACGACATGGAGAAGATCTGGCACCACACCTTCTACAACGAGCTGCGCGTGGCCCCGGAGGAGCACCCAGTGCTGCTGACCGAGGCCCCCCTGAACCCCAAGGCCAACAGAGAGAAGATGACTCAGGTGAGGCTCGGCCGACGCCCGTGCTCCTCCCGTCCTTTCCCCAGTCATTTTCTGCCCGGCTTGATTTCTGACATTT
+
CDCDDFFFFFFFGGGGGGGGGGGHHHHHHHHHHHHHHGHHHGHHHGHHHHHHGGGGGHHHHHHHHHHHHHHHHGHHHGGHHHHHHHHHGGGGGHHGGGGGGGHHGGGGGGGGHHHHGGHHHHHHHHHHHHGGGGGGGGGGGGHHHHGGGGHGHHGGGGGGGGGGGGGGGGGGGGGGHGGGGGGGFFFFFCFFFFFFFFFFFFFFFFFEDFDFFFFFFFFFFBFFFFFFFFFFFFFFFABFFFFFFBFFFF0
@M05620:45:000000000-G6HP7:1:1101:2287:15569 1:N:0:139
CATCCTGACCCTGAAGTACCCCGGCTTGATTTCTGACATTAGATCGGCAGAGCACACGTCTGAACTCCAGTCACAGCGATAGATCTCGTATGCCGTCTTCTGCTTGAAAAACAAACACAGCTCTCGGAGGTTATTTTGCATCGGTGAGCCAGACAGAATGATCCGATGAGGGGTGCGAAACTATTTGAGGAAAGGAAGCACCTTTTTATTAAATTTACCTTTTAGCAATCGCCATTCCTACCCTAAAGATC
+
ABABAFDFFCCCGFGFGGGDFAF?EGGEHHDAGAFDABGGH55FEGE20FGHHHHFCEGHEFBGHFHF3FFGHHHHEEEFE1GFGHHGCEGHFDEEEFFBFHDGDCGHFF0/?F0/B0E0/11FFEF?DGEG>FGFHHHFGHGGGGFHB0FFAFHHHGB1<FG1F?<DFFHGG<;CCDCGGFCFFEFBA/99/.;/9FE/BC;CFGFEFFFFB0BFGFF;BBBFBFFFF/A.DFFBBFBF/AFFE;;9BB;
@M05620:45:000000000-G6HP7:1:1101:11593:15735 1:N:0:139
CATCCTGACCCTGAAGTACCCCATTGAGCATGGCATCGTCACCAACTGGGACGACATGGAGAAGATCTGGCACCACACCTTCTACAACGAGCTGCGCGTGGCCCCGGAGGAGCACCCAGTGCTGCTGACCGAGGCCCCCCTGAACCCCAAGGCCAACAGAGAGAAGATGACTCAGGTGAGGCTCGGCCGACGCCCGTGCTCCTCCCGTCCTTTCCCCAGTCATTTTCTGCCCGGCTTGATTTCTGACATTA
+
DDDDDFFFFFFFGGGGGGGGGGGHHHHHHHHHHHHHHGHHHGHHHGHHHHHHGGGGGHHHHHHHHHHHHHHHHGHHHGGHHHHHHHHHGGGGGHHGGGEFGGHHGGGGGGGGHHHHGGHHHHGHHHHHHHGGGGGGGGGGGGHHHHGGGGHGHHGGGGGGGGGGGGGGGGGGGGGGGGGGGGGGFFFFFFFFFFFF@AFFFFFFFFFEFFDFFFFFFFFFFFFFFFFFFFFFFAFFFAAFFFFFFFFFFF0
@M05620:45:000000000-G6HP7:1:1101:11611:15743 1:N:0:139
CATCCTGACCCTGAAGTACCCCATTGAGCATGGCATCGTCACCAACTGGGACGACATGGAGAAGATCTGGCACCACACCTTCTACAACGAGCTGCGCGTGGCCCCGGAGGAGCACCCAGTGCTGCTGACCGAGGCCCCCCTGAACCCCAAGGCCAACAGAGAGAAGATGACTCAGGTGAGGCTCGGCCGACGCCCGTGCTCCTCCCGTCCCTTCCCCCGGCATTTTCTGCCCGGCTTGATTTCTGACATTA
+
BBBBBFFFFFFFGGGGGGGGGGGHHHHHHHHHHHHHHGHHHGHHHGHHHHHHGCE0AA23A3FEGFFFDFHHHGHHHGGHEHEFHHHH>EDFDCG>E@>><EHHGC@C@CDFHGHHGGC??GFFG1FGHH@@C?DGGGGGCE/GHHGGG?GEHHEGGGGB9;AABB:BBFGFGGGGCBFFAEAFF;EF9-@ADFFF-.;AFFFFFFD.AF./9FFFF.:-;-:/B:F9FFFF.-@-@@./B:F999F//B/
@M05620:45:000000000-G6HP7:1:1101:19768:15811 1:N:0:139
ATCTCTATCTCCTAAAAAGGAAGAAAGGGGAGGGAAGATCGGAAGAGCACACGTCTGAACTCCAGTCACAGCGATAGATCTCGTATGCCGTCTTCTGCTTGAAAAAAAAAAAAGAAAACAAATAGAATAAAACAAGATACGATAAATAAATATAGTGCGAAAAGTGGTGAATTAAATGTCGACAAAACTCTCCTACTATGAGAAGACGAACGGACAGGACCAACTGCACAATGCAAGGAGGGAGGCGATAC
+
DDDDCFFFFFFFGGGGGGGGGGHGFGHGGGGGGGGHGHHHHGGGGHHHHHHHGHHHGGGHHHHHHHHHHHHHGGHGGHHBGHHFGHHHHGFGHGHHHHHHHGHHHHGG?DG>///0000//011111111<11>.00111.....0000000000000-.:--/0000.00000000000:.-;-/..0000/00000000000/0/.----..--........//0000/::0000....-..-.-9-.-
@M05620:45:000000000-G6HP7:1:1101:7517:15933 1:N:0:139
TACCTGTACTGGGGAAGAGCACACGTCTGAACTCCAGTCACAGCGATAGATCTCGTATGCCGTCTTCTGCTTGAAAAAAAAAAAAAAAAAAAAAAAAAAAAAAAGAAAAAAGATAAAAGAAAAAAAGAAAAAGAGAAAAAGAAGAAAGAAAAAAATGGAGAGAGAGCAAAAAAGAGTGTAAAGAAAGAAAGAAAAAAAGGAAGGAGAAGAAAAGTATGAGAAAAAGAGGATATAAGAAGGAGACAAGTAAG
+
CCCDCFFFFFFFGGGGGGGGGGHHEBGHGHGHHHHHHHHFHHHHGGHGGGHBGHFFEHHHHGEGHGHHHHHHHGGGHHGGGGE>//</</////----------...//.-.<000000.://.--...//...//00/...:<0//0/.:/.99.000/0.<....0/:/.9../<0:<0<00./0/./0/.//.9-..//....../0////0:0:00000/.../../00<0000/.....//.0000
@M05620:45:000000000-G6HP7:1:1101:22592:15966 1:N:0:139
CATCCTGACCCTGAAGTACCCCGGCTTGATTTCTGACATTAGATCGGAAGAGCACACGTCTGAACTCCAGTCACAGCGATAGATCTCGTATGCCGTCTTCTGCTTGAAAAAAAAAAAAAAAAAAAAAAAAAAAAAAGAAACAAAGTAATAGAAAAGAAAAAAAAAAAAAAAGGAAAAGAAGTATTAAATGCGAAGGAAGAAAGAGAATAAGTAAAAGAAAAAAAAGAAGATAGAAAGTGTAAAGCAATTAA
+
CCCCDFFFFFFFGGFGGGGGGGGGGGGGHHHHHHHGHGHHHHGHHHGGGGGHHHHHHGGHHGHHHHHHHHHHHHGHHGGHGGHGEGHGFFHHHHGFGHGHHHGHHHGGHHHGGGGDB<>/<<-----::-------...///../000000009/9..9/.---------@../;B//../0:000900009.9-../..9/0///00000000000:./;:---.../00000900000000000/0009
@M05620:45:000000000-G6HP7:1:1101:28658:15994 1:N:0:139
CATCCTGACCCTGAAGTACCCCGGCTTGATTTCTGACATTAGATCGGAAGAGCACACGTCTGAACTCCAGTCACAGCGATAGATCTCGTATGCCGTCTTCTGCTTGAAAAAAAAAAAAATGCTGCTGAACAAGGCCCCCCTCACCCCCCAGTCCAACATAGAGAAGATGACTCAGGTCATGCTCGGCCGACACCCCTGCTCCTCCCGTCCTTTCCCCACTCTTTTTCTGCCCGGCTTTATTTCTCACATTC
+
CCCCCFFFFFFFGGGGGGGGGGGGGGGGHHHHHFGEHHHHHHHHHHGGGGHHHHHHHFHHHGHHHHHHHHHHFHHFHEEHGGGGHFHFGGHGFHGFGHGHHHHHHHFHEHHGGGG/<//01?111?1?1>100....><@C.<.<;-:--.;09099./00900///0;0;;0;09C//00;0;;-..--@--;:-9.;/B9///....;://:///;..:/;B9/B/;//:;--;9//////;9/9//;/
@M05620:45:000000000-G6HP7:1:1101:22667:15995 1:N:0:139
TACCTGTACTGGGGAAGCATTTGAATATCCCCCCATGGTGATGGGGACGGAGAACTGCTCCATAAACACAGGCAACGTGCCTAACTTTCCCGGGAAGATGAAGTCAAAGAGCGACCACAGCTCTCGGAGGTTATTTTGCATCGGTGAGCCAGACAGAATGATCCGATGAGGGGTGCGAAACTATTTGAGGAAAGGAAGCACCTTTTTATTAAATTTACCTTTTAGCAATCGCCATTCCTACCCTAAAGATC
+
CCCCCFFFFFFFGGGGGGGGGGHFHHHHHHHGGGGHHHGGHHHHHGGGGGGGGHHHHHHHHHHHHHHHHHHHGHHHGHHHHHHHHHHHHHHGGGGGGHHHHHHHHHHHHHHHGGGGGHHHHHHHHDFDGGEHHHHHHHHGHHGGGGGHGHHHHGHHGGHHHHHHHGGGHHHGGCDGGGGGGGGGGGGGGGFGGGGFGGGGGFFFFFFFFFFFFFFFFFFFFFFFFFFFFFFFFFFFFFFFFFFFFFFFFFF
@M05620:45:000000000-G6HP7:1:1101:28670:16008 1:N:0:139
CATCCTGACCCTGAAGTACCCCGGCTTGATTTCTGACATTAGATCGGAAGAGCACACGTCTGAACTCCAGTCACCGCGATAGATCTCGTATGCCGTCTTCTGCTTGAAAAAAAAAAACATTGAGCATGGGATAATTAGTTACGGTGGTACAACGGGACAACTAGATGGCTTGTGTACACCATATAATGATCTGTGACATCCTAATGTATAACGTGCAGTGTTGGGTCCAGTGTCTCGCACCACTAATGACC
+
A1AAAFFDFFFFG11GGBGGGGGGGGGGAGHGHFADDBGG1FFGHHGC/FGHHHHHHGHHHFEDHHHH1GHH1F1?EE>E/E1BFFHFF>GHFHGGGFFGFFFHHH01<B0>/<<///?1111111110/01011111=111<<<...00<</-<..-...//0000///.-90/0000/.000;0;00000090000;9900000090000-----9////------/////////-9----////;B//
@M05620:45:000000000-G6HP7:1:1101:22657:16018 1:N:0:139
TACCTGTACTGGGGAAGCATTTGAATATCCCCCCATGGTGATGGGGACGGAGAACTGCTCCATAAACACAGGCAACGTGCCTAACTTTCCCGGGAAGATGAAGTCAAAGAGCGACCACAGCTCTCGGAGGTTATTTTGCATCGGTGAGCCAGACAGAATGATCCGATGAGGGGTGCGAAACTATTTGAGGAAAGGAAGCACCTTTTTATTAAATTTACCTTTTAGCAATCGCCATTCCTACCCTAAAGATC
+
ABBBBFFFFFFFGGGGFGGGGGFHHHFHHHHGGGGHHHHHHHHHHGGGGFGGGHHHHHHHHFHGHHHHHHHHGHHHGHHHHHHFHHHHHHHGGGGGGHHHFGHHHHGHHGHHGGGGGHHHHHHHHGGECGEHHHHHHHHGHHGGGGGHHHHHHGHHCGHHHHHHHGGGHHHGG:CGGGGGGGGGGGGGGGB/FGGGGGGFGFFFFFFFFFFFFFFFFFFFFFFFFFFFFFFFFFFFFFFFFFFFF;BFFFF
@M05620:45:000000000-G6HP7:1:1101:3317:16025 1:N:0:139
TACCTGTACTGGGGAAGCAATCGCCATTCCTACCCTAAAGATCGGAAGAGCACACGTCTGAACTCCAGTCACAGCGATAGATCTCGTATGCCGTCTTCTGCTTGAAAAAAAAAAAAAAAGATCTCGGAGGAGCATTTGCATAGGTGCGGCAGAAAGAATGATAGGGTGAGGGGAGAGGAACTATTGGCGTCGCGGGCGCAGGGTCTTGTTCCCGTTACCTTTTCGCCGTAGTGCTTTCTCTCGTCTCTATT
+
BAABBFFFFFFFGGGGGGGGGGGGGGGHHHHFHHHHGGGHHHHHGGGGGHHFGFHGFHHGHFGHHHHHHHHHGHHECHGGHF4GHHGGHHGHGFGHGHHHHHHHGHHGHGC@@B><>/</<11110..--....00<<0==0<<00:--:::./::9:0990;0/./...:.-.-;9../9000000/;.----9-9::----://0099009.9;:.000090-9.-:.../000000009....;000:
@M05620:45:000000000-G6HP7:1:1101:3327:16041 1:N:0:139
TACCTGTACTGGGGAAGCAATCGCCATTCCTACCCTAAAGATCGGAAGAGCACACGTCTGAACTCCAGTCACAGCGATAGATCTCGTATGCCGTCTTCTGCTTGAAAAAAAAAAAAACCAAACACATCATGACAACTTGCAATTTTGTCGGTCTCACCATCAAACCACCTTACATCTCCCCATCACTCATCCCTACCACCCCACACACAACCCACTCACTAAACTACCCGTTCCAACCCCACGACCCACCC
+
BBBBBFFFFFFFGGGGGGGGGGEFEGGHHHHHHHHHHGHFHHFHGFGGGHGGHHHGHHHGHHHHHHHHHFFHHEHGCHGGHHHFHHGGHHHHGGGFGHHFFGHHHHHHHGE/B/<</?/////00/11111=111.1111<111000/0.--..000.00/0:00:....00/000000/.///0000/090.00..00..-.;....:....:..///////////..9....;//.....-----....
@M05620:45:000000000-G6HP7:1:1101:8778:16056 1:N:0:139
CATCCTGACCCTGAAGTACCCCGGCTTGATTTCTGACATTAGATCGGAAGAGCACACGTCTGAACTCCAGTCACAGCGATAGATCTCGTATGCCGTCTTCTGCTTGAAAAAAAAAACAGTGCTGCTGACCGAGGCCCCCCTGAACCCCAAGGCCAACAGAGAGAAGATGACTCAGGTGAGGCTCGGCCGACGCCCGTGCTCCTCCCGTCCTTTCCCCAGTCATTTTCTGCCCGGCTTGATTTCTGACATTT
+
AAAAAFFFFFFFGGGGGGGGGGG?0AAFCDGGFAD2FBGAG1GGFCE/AFHF0FHHAEBFFCG2BGH11G2@FGH1?/>F//1@B220BB0021/>E>F2B>G11B0B11F/>C///?0@1@F1D<CGHGGGG-@FGGGGGGF0GHGGC.CEGHHHGGHFFFGFBFGGGFGGG0FFGGGC?EEGGGFF@-@@@@@@@FFFFFFFFF?AABABFFFFF-;BF/B9FFFFFEFF--=?@@-BFFFFF/B/BF/
@M05620:45:000000000-G6HP7:1:1101:21995:16149 1:N:0:139
CATCCTGACCCTGAAGTACCCCGGCTTGATTTCTGACATTAGATCGGAAGAGCACACGTCTGAACTCCAGTCACAGCGATAGATCTCGTATGCCGTCTTCTGCTTGAAAAAAAAAAACATATCTCTTATTTTATTTTTTTTTTTTGACCCCTCCCCCCCTATCCGATTCTTTTTTCCCCTCCATCCTCCTGCATCCGTCCCCCTTTTTTCTCCTTTACTCTTTTTTCCTCCCCCTTTCTCCCCTCCTTCTC
+
BBAAAFFFFCFFGGGGGGGGFGGEGGGGHFGFHDGFHHHHHHCHHHGGGGGHHHHEHEHHHGHHHEHHHHHHHHFBFECGGGHGHDGGFGHHHHGEEGGEFHHGDGHHBGEEGFC<<?/222@FF111??1?1?GGD1->A-<:--.<<CA.....;---99CC....9//9;F-//:9.9..:/.99/;//.BB/.;AD.9.;9BF/@//9;;9/////;9///-;//;/...-./;;///ABF?.//99
@M05620:45:000000000-G6HP7:1:1101:15186:16171 1:N:0:139
CATCCTGACCCTGAAGTACCCCGGCTTGATTTCTGACATTAGATCGGAAGAGCACACGTCTGAACTCCAGTCACAGCGATAGATCTCGTATGCCGTCTTCTGCTTGAAAAAAAAAAAAAAAAAAAAAACAGTGAAAGAGATAAATACTACACAAATCAGACAACGAACAGAAGTGCCGCTTACGGCATCGTACGTGCGACACCGTCGAGCAGGGGGGTACCGTACAGGACTCATACAACGAGATGTCGTCT
+
CCCCDFFFFFFFGGGGGGGGGGGGGGGGHHHHHHHHHHHHHHHHHHGGGGHHHHHHHGHHHGHGHHHHHHHHHHHGEEGHAFFHHHHHGGHHHHGFGHGHHHHHHHHHBGHGGGG?>>/<---<<---../1<1111///111<:F0111:/0..10<000:/.-..--//0010:1---..0..---/9...-//.-.---.-..---.-/.-----<01<....1/..//0111000-....011....
@M05620:45:000000000-G6HP7:1:1101:25843:16175 1:N:0:139
CATCCTGACCCTGAAGTACCCCGGCTTGATTTCTGACATTAGATCGGAAGAGCACACGTCTGAACTCCAGTCACAGCGATAGATCTCGTATGCCGTCTTCTGCTTGAAAAAAAAAAAAAGTCAGCTTGGGTGCTTTCTTTTTGTCAGCCCCTATCCACCTTCCCTCCTCCTTTTTTCCCTCCGTCCTGCTGATTCCTTCCTGCGTTTTTCGCCGCCTTGCTTCTTCTCCCCTCCTCTCTACTCTCATGCCC
+
BBABBFFFFFFFCGGGFFGGGGGFGEGACDBEHGHCHHHHBFCHHHGDFDAFGHFFHGHEHFHHHDHHHHHHHFFFCE?GGEBGH4FHG?HHHFFE>GG4GHHBGGHHBGAEE?G</<//1?11??1?...><<FGHGGH>F@G000<<.<G.00/0:GG0///0/./;/:GFFFAB09B/.9C.AD9;F0099B0;9FFFFB9ADBFE/;AD9;BFD/;FFF9:FFF/;.;;ABFEFB/;BFFFFF/:BB
@M05620:45:000000000-G6HP7:1:1101:14233:16199 1:N:0:139
TACCTGTACTGGGGAAGCAATCGCCATTCCTACCCTAAAGATCGGAAGAGCACACGTCTGAACTCCAGTCACAGCGATAGATCTCGTATGCCGTCTTCTGCTTGAAAAAAAAAAAAAAAACACAACAACACTCTATATCCTTCCTCTCCTATCTACACTACAACCACATAATACACCACAAAGTAGACTCCATCGTACAACTGATAGTAACCACAACTATCCCTTCTCACCTATGCTTCTGTTGTTTTTCT
+
DDCCDFFFFFFFGGGGGGGGGGGGGGGHHHHHHHHHGHHHHHHHGGGGHHH3GHHGHHHGGHHHHHHHHHHHHHHGFHGG5FGHHHFEHHHHGGGHGHHHHHHHHHHHEGGEGB><>//-..0........0/000=00<00</000//0:<000:0/0//000:<..00000<00/...../:00000:0000.....<0</00000000:0....0000/000:0000.0:0<000000<00/.//./<
@M05620:45:000000000-G6HP7:1:1101:19778:16284 1:N:0:139
CATCCTGACCCTGAAGTACCCCGGCTTGATTTCTGACATTAGATCGGAAGAGCACACGTCTGAACTCCAGTCACAGCGATAGATCTCGTATGCCGTCTTCTGCTTGAAAAAAAAAAACCACTCTTCTTCTTTTCTTTTTCCTCTGTTCTCCCGACCTAATTCTCCTATGCTTTTTTCTCCCCTATTTTCTTCCAGGCATCCCCTTTTTCTTCCCTTTCCCTTTTCTCCCTCTCCCTTCCTCCCCTCCCGCT
+
AA?AAFFFFCFFGFGGGGGF11E?EGEGHFFFHFFBGFHHHHCHHHCEFGHHHHHEGAGHEFDHHFHHFFHHHHHFFGCEGGHFHHHH?ECGGHEEEFFFFHGHFGHHEHFGCC<>><//?1FDD??1111??DGGHF1<1=>>1>>11=G0.<<-.0/=00=DF00000:0;:0-:0;CB;F.CFF00C;0C00/;.0:9;EFGGGF/;9FF/;B9/;BBFFF//;9/;9-9B;BBFF/99EB-A--;--
@M05620:45:000000000-G6HP7:1:1101:27872:16295 1:N:0:139
CATCCTGACCCTGAAGTACCCCGGCTTGATTTCTGACATTAGATCGGAAGAGCACACGTCTGAACTCCAGTCACAGCGATAGATCTCGTATGCCGTCTTCTGCTTGAAAAAAAAAAAAAAACAACAAACAACGACACCTCAACACCACACTACCCACAACACCCACAGTCCTGCAATTAACAACATCCCAATCCCTTTATACACCCGTCTATGCCTCTTCCATTTTCTTCCCTTTTTATTATCTTCTGTAC
+
DDDDCFFFFFFFGGGGGFGGGGGGFGGGHHHHHGHFHHHHHGHHHHGGGGHHHHHHHFGHHFHGHHHHHHGHHHHDBEEGEGFFGHHFFEFHHHEEGHGFHHGHHHHHGGGGGGFF>>//-......0<0..-.<-<:/:00/<:...::////:;.....:..;.9.0;;000/000;000:../;:.0///;000000000;B.-;..:0000000000;000:0:0:0;000;:.0;00:00000000
@M05620:45:000000000-G6HP7:1:1101:27747:16328 1:N:0:139
CATCCTGACCCTGAAGTACCCCATTGAGCATGGCATCGTCACCAACTGGGACGACATGGAGAAGATCTGGCACCACACCTTCTACAACGAGCTGCGCGTGGCCCCGGAGGAGCACCCAGTGCTGCTGACCGAGGCCCCCCTGAACCCCAAGGCCAACAGAGAGAAGATGACTCAGGTGAGGCTCGGCCGACGCCCGTGCTCCTCCCGTCCTTTCCCCAGTCATTTTCTGCCCGGCTTGATTTCTGACATTA
+
DDDDDFFFFFFFGGGGGGGGGGGHHHHHHHHHHHHHHGHHHGHHHGHHHHHHGGGGGHHHHHHHHHHHHHHHHGHHHGGHHHHHHHHHGGGGGHHGGGGGGGHHGGGGGGGGHHHHGGHGHHHHHHHHHHGGGGGGGGGGGGHHHHGGGGHGHHGGGGGGGGGGGGGGGGGGGGGGGGGGGGGGFFFFFFFFFFFFDFFFFFFFFFFEFFFFFFFFFFFFFFFFHHFFFFFFDFCFFFFFFFFFFFFFFF0
@M05620:45:000000000-G6HP7:1:1101:21711:16403 1:N:0:139
CATCCTGACCCTGAAGTACCCCGGCTTGATTTCTGACATTAGATCGGAAGAGCACACGTCTGAACTCCAGTCACAGCGATAGATCTCGTATGCCGTCTTCTGCTTGAAAAAAAAAAAAAAAACTCATCATTTATTTTTCCAATTTAATCCCCACCACCTCATACTCTTCTTTATTCTCCCCTCTTTTCGTACCTTACTCCCCTTTTTCTTCTCTATCCTTTCTCTCCCTCTCCCTACCTCCCCTCCCTCCC
+
CCBCCFFFFFFFGGGGGGGGGGGEGGGGHHHHHHHHHHHHHHGHHHGGGGHHHHHGHGHHHGHHHHHHHHHHHHHGHGGHGGHHGHHHFGHHHHFEEHGHHHFHHHHHGHHGGGGG><//--.11111000=0=0=00/000=0000000:.:;C.....0;00090;;0000;0;;0B/././0=;0-./..900;0:0.;/.;:0::090::000:0;;::0;0///;//BB/0;9B0.99:.../:.;
@M05620:45:000000000-G6HP7:1:1101:19543:16496 1:N:0:139
CATCCTGACCCTGAAGTACCCCGGCTTGATTTCTGACATTAGATCGGAAGAGCACACGTCTGAACTCCAGTCACAGCGATAGATCTCGTATGCCGTCTTCTGCTTGAAAAAAAAAAAAAAAAAAAAAAAGAAAAAATAAGAATTTTAAATGATATACATAAAAAAAGAACTGATAAAAAAACAGAAGATACAGAAGATAAAAAGTTCATCTGAGAAAAGCATGGTGCAGAATAAAGACTTACGTACACAGT
+
DCCCCFFFFFFFGGGGGGGGGGGGGGGGHHHHHHHHHHHHHHHHHHGGGGHHHHHGHGHHHGHHHHHHHHHHHHHHHGGHGGHHFHHHGGHHHHGFGHGHHHHHHHHGGHHGGGGF>>/<--<<----::..//;-.0000000000000000000000:00:0--9../000000000:99E//00:000000000000000.000:000000000:/.000.000000/000:00/0000./0;.00.:
@M05620:45:000000000-G6HP7:1:1101:19226:16496 1:N:0:139
CATCCTGACCCTGAAGTACCCCATTGAGCATGGCATCGTCACCAACTGGGACGACATGGAGAAGATCTGGCACCACACCTTCTACAACGAGCTGCGCGTGGCCCCGGAGGAGCACCCAGTGCTGCTGACCGAGGCCCCCCTGAACCCCAAGGCCAACAGAGAGAAGATGACTCAGGTGAGGCTCGGCCGACGCCCGTGCTCCTCCCGTCCTTTCCCCAGTCATTTTCTGCCCGGCTTGATTTCTGACATTT
+
ABCABFFFFFFFGGGFGFGGGGGGHHHHHHHHHGHHHGGHHGGHHGHHHHHFGGGFEHHGHGHHGHFFHHHHHGHHGGGHGHHHHHHHGFGGGHHGGGEEGCHHGGGGFGGGHHHHGGHFGHGGHEHHGHGFGGGGGGGGGFHHFHGGGGHGHHGGGGGGGFGGFBF0CFFGGGGGBFGGAEEFCFEFBC;-@DCA9AAEFFBFFEDEFFDFFFFFFFDBB/FFFFFFFBFF.@>AFFAF//FFF/BBFE/
@M05620:45:000000000-G6HP7:1:1101:19218:16517 1:N:0:139
CATCCTGACCCTGAAGTACCCCATTGAGCATGGCATCGTCACCAACTGGGACGACATGGAGAAGATCTGGCACCACACCTTCTACAACGAGCTGCGCGTGGCCCCGGAGGAGCACCCAGTGCTGCTGACCGAGGCCCCCCTGAACCCCAAGGCCAACAGAGAGAAGATGACTCAGGTGAGGCTCGGCCGACGCCCGTGCTCCTCCCGTCCTTTCCCCAGTCATTTTCTGCCCGGCTTGATTTCTGACATTA
+
DDCCDFFFFFFFGGGGGGGGGGGHHHHHHHHHHHHHHGHHHGHHHGHHHHHHGGGGGHHHHHHHHHHHHHHHHGHHHGGHHHHHHHHHGGGGGHHGGGGGGGHHGGGGGGGGHHHHGGHHHHHHHHHHHHGGGGGGGGGGGGHHHHGGGGHGHHGGGGGGGGGGGGGGGGGGGGGGGGGGGGGGFFFFFFFFFFFF@DFFFFFFFFFFFFFFFHFFFFFFFFFFFHFFFFFFDFFFFAFFFFFFFFFFFF0
@M05620:45:000000000-G6HP7:1:1101:19235:16522 1:N:0:139
CATCCTGACCCTGAAGTACCCCATTGAGCATGGCATCGTCACCAACTGGGACGACATGGAGAAGATCTGGCACCACACCTTCTACAACGAGCTGCGCGTGGCCCCGGAGGAGCACCCAGTGCTGCTGACCGAGGCCCCCCTGAACCCCAAGGCCAACAGAGAGAAGATGACTCAGGTGAGGCTCGGCCGACGCCCGTGCTCCTCCCGTCCTTTCCCCAGTCATTTTCTGCCCGGCTTGATTTCTGACATTT
+
CCCCCFFFFFFFGGGGGGGGGGGHHHHHHHHHHHHHHGHHHGHHHGHHHHHHGGGGGHHHHHHHHHHHHHHHHGHHHGGHHHHHHHHHGGGGGHHGGGGGGGHHGGGGGGGGHHHHGGHGHHHHHHHHHHGGGGGGGGGGGGHHHHGGGGHGHHGGGGGGGGGGGGGGGGGGGGGGGGGGGGGGFFFFFFFFFFFFADFFFFFFFFFFFFFFFFFFFFFFFBFFFFFFFEFFBFFFFFAFFFFFFBB9BF0
@M05620:45:000000000-G6HP7:1:1101:17520:16540 1:N:0:139
AAACCAGAAGACATGAGGTCAGCTAGATCGGAAGAGCACACGTCTGAACTCCAGTCACAGCGATAGATCTCGTATGCCGTCTTCTGCTTGAAAAAAAAAAAAAAACAACAAAAACGAAGTATAAGAAGAAAGAAAGTTAAAAAAAAATATTACAAAGATACGTATTGATATAAACATAAGTATTTATCGACAGATGGATGTACTCAAATATATAGTATTACCACAGCGGATCTGTAGTGTGAGTACGTTGT
+
DDCDDDDFFF4CGGBBBFGGGGHHBHHHHHGGGGHHHHHHHGHHHGHHHHHHHHHHHHHHHGGHGGHHHHHHGGHGGHGGGHGHHHHHHHFGGHHGEEEE<><<>//////00/////..1111111010010./000=0000-:--.00000000//:00.;00000009;0000C0000000000;.9-.;/009/000000000099:00000:0000000...-9-990000;0/0000900.//..
@M05620:45:000000000-G6HP7:1:1101:9593:16545 1:N:0:139
CATCCTGACCCTGAAGTACCCCGGCTTGATTTCTGACATTAGATCGGAAGAGCACACGTCTGAACTCCAGTCACAGCGATCGATCTCGTATGCCGTCTTCTGCTTGAAAAAAAACAACACCTCTCGGAGGTTCTCTTGCATCGGTCTGCCAGACAGAATGATCCGCTGAGGGGTGCGCCACTCTTTGAGGACCGGCAGCCCCTTTTTATTAAACTTCCCTTCTAGCAATCGCCATTCCTACCCCACCTATC
+
1AAA1FFFFCC1B1FF3FF3B1E00E0EGE22F2B2B1GBHEFG1F/E/EHHFHHH0/BF0/1FFFDG1ABFGHH1//////E/FGGA/?BFD1//>0F22>BG11FGFH0<<C//?////0@10</////0<111??111<..<..<11CCFEB//<0=00=0...-:.:A-.9;--.9;BBB0000./0..9@;----9A--///-9/9;//;;//BB/-;//9////-99-999///:9--9---/99
@M05620:45:000000000-G6HP7:1:1101:17116:16552 1:N:0:139
CATCCTGACCCTGAAGTACCCCGGCTTGATTTCTGACATTAGATCGGAAGAGCACACGTCTGAACTCCAGTCACAGCGATAGATCTCGTATGCCGTCTTCTGCTTGAAAAAAAAAAAAATAAAAGAAAAAATACGGAATGAACTATTAATGGTCGAGAAATGAACAAACATTAGGGAATGGAGAAGGATAGTTTATATGGTATGGGTGTGTATGTATAGATATTATCAGGTATGATATCGGATAGACAGGT
+
CCCCCFFFFFFFGGGGGGGGGGGGGGGGHHHHHHHHHHHHHHHHHHGGGGHHHHHHHGHHHGHHHHHHHHHHHHHGGGFHAFFGFGHBBBGGHHGFGHGHHHHHHHHHHHHGGGGC>/>011?11/0=<0-011...<.0<0000000000000:-:..0000000/..;00090././00090./..900;00;000000090/.9.-:.000;9000000:000;0000;0000000.-...0000/.0
@M05620:45:000000000-G6HP7:1:1101:7875:16559 1:N:0:139
CATCCTGACCCTGAAGTACCCCGGCTTGATTTCTGACATTAGATCGGAAGAGCACACGTCTGAACTCCAGTCACAGCGATAGATCTCGTATGCCGTCTTCTGCTTGAAAAAAAAAAAACAACGAATTCTACTCAGTATTTGTTTTCTCATCTCTCACCCTTCACACAACCTTTCAACCCCACCGCCTCCTCGTTTCGTCCTTCCTTCTTATCCACCTTTCGTCCTCGCCCCTACTCACTCCTCCCCTTCCC
+
CCCCCFFFFFFFGGCGGGGGGGGGGGGGHHHHHFEFHHHHHGHHHHGGGGHHHHHHHGHHHGHHHHHHHHHHFFHGGGEHGGFGFFHHGGHHHHGGGHGFHHHHHGGH?FGGGCFD<//////////111111111111111000110000000000...//0000..../000000.......--...//....9.....0;/90000000900..000.9..90.--.:...0:0000;0//.././//
@M05620:45:000000000-G6HP7:1:1101:5558:16567 1:N:0:139
CATCCTGACCCTGAAGTACCCCGGCTTGATTTCTGACATTAGATCGGAAGAGCACACGTCTGAACTCCAGTCACAGCGATAGATCTCGTATGCCGTCTTCTGCTTGAAAAAAAAAAAAAACCAAACAACACCAGAGTACTTCGCACCATAGCCTACCTACCTACCAACCCAGTGTCTCACTCTTAATTCTCACTTGTGCACATTAACCTACGTAGTCCTTCACCATACGCCCCCGTGTTCTTCCACCCTCC
+
BBABCFFFFFFFGGGGGGGGGGGGGGGGHHHHHHHGHGHHHHGHHHGGGGGHHHHHHGHHHGHHHHHHHHHHHHGHHGGHGGHHEHHHGFHHHHGFGHGHHHHHHHGHGHHGGGGB</</?/...<0.........000<00..<--.0000000/:00/.00::00.....00;00;000;00000000000000:000:00000:000/..0.;00000000000:..-----:.;.:000000:.;9.
@M05620:45:000000000-G6HP7:1:1101:2174:16584 1:N:0:139
ATCTCTATCTCCGAAAAAGGAAGAAAGGGGAGGGAAGATCGGAAGAGCACACGTCTGAACTCCAGTCACAGCGACAGATCTCGTATGCCGTCTTCTGCTTGAAAAAAAAAAAAACAAAAAGACATGTGATAATTAGCGGAAGAATGTTTTATTAGTGATACAGTTGTAGGTGGAGGTGGTGTAAGTGATGAGAAGTGGTTAACTGAGACTCATATGAATAAGATGATTGAGACTGAGTGTAGGTTCAGTTT
+
CCCCCFFFFFFFGEGGGGGGGFGFHHHHGGGGGGGHGHHHHGGGGHHHHHHHGHHHGHHHHHHHHHHHHHHHGGGGGGFGHHHGGHHHHGGGHGHHHHHHHGHHHHGGGGDC<-...>>...0/000000000000/----../0000<;000000;000000000000000.........9000;00;00:00/:000.000000000;0000900000000:0000:00.0000000000000000;00
@M05620:45:000000000-G6HP7:1:1101:24826:16617 1:N:0:139
CATCCTGACCCTGAAGTACCCCGGCTTGATTTCTGACATTAGATCGGAAGAGCACACGTCTGAACTCCAGTCACAGCGATAGATCTCGTATGCCGTCTTCTGCTTGAAAAAAAAAAAATAAAAAAAACAAAAGCAAGAAGAATTTTTAATCTTGCTGTGAGAAGCTATCAAATGTGCACTGAGAGATTTACTGATCCAACTACAATATGAGCCAGAGGTAAAAGCAGCAGAGGGAGGGGCTGGACTTAGGG
+
CCCCCFFFFFFFGGGGGFGGGGGGGGGGGHHHHHHHHHHHGHGHHHGGGGHHHGHFHGFHHGHGHHHHHFHHGHHHHCEHGGHHHHHHGGHHHHGGGHGHHHHHGFFHBFFGGCGB//011111/->...<.<.0////<0/00000.00000<000</0000/0:00/00000000000/0000.00000000000;00/00000000000//....90000;.0//../.....-----9...00000.
@M05620:45:000000000-G6HP7:1:1101:12834:16624 1:N:0:139
CATCCTGACCCTGAAGTACCCCATTGAGCATGGCATCGTCACCAACTGGGACGACATGGAGAAGATCTGGCACCACACCTTCTACAACGAGCTGCGCGTGGCCCCGGAGGAGCACCCAGTGCTGCTGACCGAGGCCCCCCTGAACCCCAAGGCCAACAGAGAGAAGATGACTCAGGTGAGGCTCGGCCGACGCCCGTGCTCCTCCCGTCCTTTCCCCAGTCATTTTCTGCCCGGCTTGATTTCTGACATTA
+
BBBABFFFFFFFGGGGGFGGGGDHHHGFHHHHHHGHHGHHFGHFHGHHHHHGGEFEGHHHHFHHHHHHHHHGHGHHHGGHHHHDH4FHEFGGGHHEFEGGGEHHGGGGGGGGHHHHGGHHHHHHHHGHHHGGGGGGGGGGGGFHHHGGDAGGHH..EAFFFFGGGGBFFBFGGFGGGGGGGGGGFFFF;-9>AFFF@DF?FFFFFFD.ADDFFFFFFFDFFFFFFFFFFFFFDCDFFFAFFFFFF/FBFF/
@M05620:45:000000000-G6HP7:1:1101:12852:16626 1:N:0:139
CATCCTGACCCTGAAGTACCCCATTGAGCATGGCATCGTCACCAACTGGGACGACATGGAGAAGATCTGGCACCACACCTTCTACAACGAGCTGCGCGTGGCCCCGGAGGAGCACCCAGTGCTGCTGACCGAGGCCCCCCTGAACCCCAAGGCCAACAGAGAGAAGATGACTCAGGTGAGGCTCGGCCGACGCCCGTGCTCCTCCCGTCCTTTCCCCAGTCATTTTCTGCCCGGCTTGATTTCTGACATTA
+
EEEDEFFFFFFFGGGGGGGGGGGHHHHHHHHHHHHHHGHHHGHHHGHHHHHHGGGGGHHHHHHHHHHHHHHHHGHHHGGHHHHHHHHHGGGGGHHGGGGGGGHHGGGGGGGGHHHHGGHGHHHHHHHHHHGGGGGGGGGGGGHHHHGGGGHGHHGGGGGGGGGGGGGGGGGGGGGGGGGGGGGGFFFFFFCFFFFFDFFFFFFFFFFEFFFFFFFFFFFFFFFFFFFFFFFFDFFFFAAFFFFFFEFEFF1
@M05620:45:000000000-G6HP7:1:1101:8798:16648 1:N:0:139
TACCTGTACTGGGGAAGCATTTGAATATCCCCCCATGGTGATGGGGACGGAGAACTGCTCCATAAACACAGGCAACGTGCCTAACTTTCCCGGGAAGATGAAGTCAAAGAGCGACCACAGCTCTCGGAGGTTATTTTGCATCGGTGAGCCAGACAGAATGATCCGATGAGGGGTGCGAAACTATTTGAGGAAAGGAAGCACCTTTTTATTAAATTTACCTTTTAGCAATCGCCATTCCTACCCTAAAGATC
+
CCCCCFFFFFFFGGGGGGGGGGHHHHHHHHHGGGGHHHFHHHHHHGGGGGGGGHHHHHHHHHHHHHHHHHHHGHHHGHHHHHHHHHHHHHHGGGGGGGHHGFHHGHHHHHHHGGGGGHHGHHHHHGGGGGDHHHHHHHHHHHGGGDGGGHHHHGHGFHHHHHHHHFGGHHHGGDGFBC?@FGFGGGG0;CFFGFFBFGGGGFFFFFFFFFFFFFFFFFFFFFFFFFFBFFFFFFFFFFFFFFFFF9BBFFF
@M05620:45:000000000-G6HP7:1:1101:6385:16658 1:N:0:139
CATCCTGACCCTGAAGTACCCCGGCTTGATTTCTGACATTAGATCGGAAGAGCACACGTCTGAACTCCAGTCACAGCGATAGATCTCGTATGCCGTCTTCTGCTTGAAAAAAAAAAAAAAAAAAAAAACCGCTGAAATTACCCTTCCGTTGTCTATGTAAGAAACAAGGTAAAAGGAACGCAAATACCTAGTGCCATCGGCCAGTGTCCACGCGTTCTAGACCCAACTGGCAGTGTTCCGTCCGTCCCAGG
+
CCCCDFFFFFFFGGGGGGGGGGGGGGGGHHHHHFGGHHHHHHGHHHGGGGHHHHHHHGHHHGHHHHHHHHHHFHHHGGFHEGGGBGHHGGHHHHGGGHGHHHHHHHHGFGHGFFGD></<---<----..<---.0011011/0///.009.111<1111=11///./.011111.//...---11001101111110..-.-.<0111109.---..11:10....///././01111.<..-<...00.
@M05620:45:000000000-G6HP7:1:1101:26447:16674 1:N:0:139
TACCTGTACTGGGGAAGCATTTGAATATCCCCCCATGGTGATGGGGACGGAGAACTGCTCCATAAACACAGGCAACGTGCCTAACTTTCCCGGGAAGATGAAGTCAAAGAGCGACCACAGCTCTCGGAGGTTATTTTGCATCGGTGAGCCAGACAGAATGATCCGATGAGGGGTGCGAAACTATTTGAGGAAAGGAAGCACCTTTTTATTAAATTTACCTTTTAGCAATCGCCATTCCTACCCTAAAGATC
+
DDDDDFFFFFFFGGGGGGGGGGHHHHHHHHHGGGGHHHGHHHHHHGGGGGGGGHHHHHHHHHHHHHHHHHHHGGHHGHHHHHHHHHHHHHHGGGGGGHHHHHHHHHHHHHHHGGGGGHHHHHHHHGGGGGEHHHHHHHHHHHGGGGGHHHHHHGHHHHHHHHHHHGGGHHHGGFGGGGGGGGGGGGHGGGFFGGGGGGGFGFFFFFFFHHFFFFFFFFFFFFFFFFFFFFFFFFFFFFHFFFFFFFFFFFF
@M05620:45:000000000-G6HP7:1:1101:12990:16763 1:N:0:139
TACCTGTACTGGGGAAGCATTTGAATATCCCCCCATGGTGATGGGGACGGAGAACTGCTCCATAAACACAGGCAACGTGCCTAACTTTCCCGGGAAGATGAAGTCAAAGAGCGACCACAGCTCTCGGAGGTTATTTTGCATCGGTGAGCCAGACAGAATGATCCGATGAGGGGTGCGAAACTATTTGAGGAAAGGAAGCACCTTTTTATTAAATTTACCTTTTAGCAATCGCCATTCCTACCCTAAAGATC
+
BCCCCFFFFFFFGGGGGGGGGGHHHGHHHHHGGGGHHHBFFGHHHGGGGGGGGHHHHHHHGHHHHHHHHHHHGHHHGHHHHHHHHHHHHHHGGGGFGGHHHHHGHHHHHHHHGGGGGHHHHHHHHDFBDGEHHHHHHHHFHGGGGGGCFGFHHGHHGHFHFGHHHGGGHFCEGCFGGGG@GGGGGGGFEGBFFFF/BFEFGFFFFFFFFFFFFFFFFFFFFFFFFFB;:FFEFFFFFFFFFFFFFFFFFFF
@M05620:45:000000000-G6HP7:1:1101:5919:16766 1:N:0:139
TACCTGTACTGGGGAAGCAATCGCCATTCCTACCCTAAAGATCGGAAGAGCACACGTCTGAACTCCAGTCACAGCGATAGATCTCGTATGCCGTCTTCTGCTTGAAAAAAAAAAAAAGTGTCACCTAAGTTTCTGTCTTTGTATTCTCACATAAACCCTTGAATGCCGCCTTATTTCACTACGTCCGTCTAATACTTGCAGGCGTTACAGGCTCCCTGGCTGCTTCTCGCCGCCTCTTGCGTCCCTTCCCC
+
CCCCCFFFFFFFGGFGGGGGGGGGGGGHHHHHHHHHHHHHHHHHGGGGHHHHHHHGGHHGHHHHHHHFHHHHHHHGEGGGHHHHHHGGHHHHGGGHGHHHGHHHHHHHHGFF?@@/>/?1@1111=1101111<1<>F=F1=11>111111100=0/<.//<00000--:.:00;0000:0/....-.9..0000009;00..-.9.;00/.;..:/0../..00900..----..0000-.--.00////
@M05620:45:000000000-G6HP7:1:1101:23588:16776 1:N:0:139
TACCTGTACTGGGGAAGCAATCGCCATTCCTACCCTAAAGATCGGAAGAGCACACGTCTGAACTCCAGTCACAGCGATAGATCTCGTATGCCGTCTTCTGCTTGAAAAAAAAAAAAAAAAAAAAAAAAAAAACGATATACAAAGAAATCATGAAAAAAACAAATACAAAGAAAGAAAATAGCAAGCAAGATATAAGAATCTAACTAGAATACTAAGTATAGGGATAGTAATGATATGAACAATGCAGAGCT
+
CCCCCFFFFFFFGGGGGGGGGGGGGGGHHHHHHHHHHHHHHHHHGGGGHHHABFGGGHHGGHHHHHHHHHHHHHHGEHGGHHHHHHGGHHHHGEGHGHHHHHHHHHHHGGGGGG<>//>>--<<--------.-.9.-00000//./0:0:;:000.-;....00000;//.90/.//009009/9////0000000000000000::00000000;00000./9/000000000000000/000000./0
@M05620:45:000000000-G6HP7:1:1101:13042:16800 1:N:0:139
CATCCTGACCCTGAAGTACCCCGGCTTGATTTCTGACATTAGATCGGAAGAGCACACGTCTGAACTCCAGTCACAGCGATAGATCTCGTATGCCGTCTTCTGCTTGAAAAAAAAAAAAAACAAAAGAAAAAAATATAAAAAACGTTGGTTAAAAGTAAAGTAAAGAAAAGTAGAAACAAAAAAGAATACGAAAGGACAAAGAATTGGAAGAGAAACACACGGGAGAGGTAAGCGTAGATGAATATAGGCGG
+
CCCCDFFFFFFFGGGGGGGGGGGGGGGGHHHHHHHHHHHHHHGHHHGGGGHHHHHGHGHHHGHHHHHHHHHHHHHHHGGH1EGHGHHHGGHHHHGGGHGHHHHHHHHGGHG/<CGC?<<</=<>00.<000--.0000000-.-:/::..0;00000000000000.///:00000//....-.9.000....../././//.000000/../00//...---.9...;0000-..-.:000;00000:--
@M05620:45:000000000-G6HP7:1:1101:21228:16803 1:N:0:139
CATCCTGACCCTGAAGTACCCCGGCTTGATTTCTGACATTAGATCGGAAGAGCACACGTCTGAACTCCAGTCACAGCGATAGATCTCGTATGCCGTCTTCTGCTTGAAAAAAAAAAAAAAATTTTTTTCCCTCTTTTCATTTTTCTCCCCTCTTTATAACATTCTTTTTTCCTTCCCCCTTTCACCTCCCTTCTCCTATTTCCCTCGATCATCTGTACTCCGTTCTCTCCCCTCTCTCGCTCACCCCCTAC
+
CCBCCFFFFFFFGGGGGGGGGGGGGGGGHHHHHHHHHHHHHHGHHHGGGGGHHHHHHGHHHGHHHHHHHGHHHHHHHGGHGGHHHHHHGGHHHHGGGHGHHHHHHHHHHHHEFCCDB///-01111--<<00//00<=0=0:;0/0:;C./.;0;0<00<0;0;000;;:BFG9;/BF?-.00;9FF.CA/0;;B000;;:00:0/-./..990000099B.;0/9;;;B/D/;//0:..;9.0:9@--..
@M05620:45:000000000-G6HP7:1:1101:8359:16819 1:N:0:139
TACCTGTACTGGGGAAGCAATCGCCATTCCTACCCTAAAGATCGGAAGAGCACACGTCTGAACTCCAGTCACAGCGATAGATCTCGTATGCCGTCTTCTGCTTGAAAAAAAAAAAAAACCAAGAGAAACATCCCGACACCGGAACTCTGTTAGATTCTGAGACGCCGCGCCCCCAAAGGCCCTGACCTTTGTTAAGTCACATGAGAGCCGCTCAGCGGTAAGAGTGCCGTTTAGGGGTGGGTGGGCTAGAT
+
CCCCCFFFFFFFGGGGGGGGGGGGGGGHHHHHHFHHGHHHHHHHGGGGHHHHHHHGHHHGGHHHHHHHHHHHFHHE>GEGFBFFGHFFHHHHGFGHGHFHHHHHGGHHAEEGGC>////?/?00<0110>110..<<--.-----000000;00000000000.------:----..9/.....9//00000/00000000;00000..--9-./0.-:..0000000-../.00...---..--./:.00
@M05620:45:000000000-G6HP7:1:1101:10887:16823 1:N:0:139
CATCCTGACCCTGAAGTACCCCGGCTTGATTTCTGACATTAGATCGGAAGAGCACACGTCTGAACTCCAGTCACAGCGATAGATCTCGTATGCCGTCTTCTGCTTGAAAAAAAAAAAAAGACAGCTGGGGGGCTTTCTTTGTCTAAGCAAAGAGACACCTGAAAGAAGCATTGCTCAACTAAGTCCTTCTGACGCATTCATGAGTTTTCAGCCACCTTCCTTCTTCTCACAGACTCTCTACTCTCCTGCCC
+
CCCCCFFFFFFFGGGGGGGGGGGGGGGGHHHHHHHHHHHHHHHHHHGGGGHHHHHHHGHHHGHHHHHHHHHHHHHHHGGH1EGHHGHHGGHHHHGEGHGHHHHHHHHHFHGEFCG@<<///0?0/110.---:-./0090:0000;;/:/0/9//;;BEB/:B00/:/0;00000009;B0FBFFFB0:00;0.9-..;BB0B0:0000090B./.;00/0090900BFF900.;:0BBFB0:0BB000;.
@M05620:45:000000000-G6HP7:1:1101:18981:16858 1:N:0:139
TACCTGTACTGGGGAAGCAATCGCCATTCCTACCCTAAAGATCGGAAGAGCACACGTCTGAACTCCAGTCACAGCGATAGATCTCGTATGCCGTCTTCTGCTTGAAAAAAAAAAAAAAGAACAGCCTTATTGCCTTTTTTGTTTACGCAACAATCACCCTTCTAGGAGCCTTTTTTACCTACTTCCTGCTTCATCATTCCTTCTTCTTTCGCCCCCTTTCTTCTTCCCCCCGACTCTCTCCTCTCCTTCCC
+
BBBBBFFFFFFFGGF2EGGGGGGGGGGHHHHHHHHHHGHHFHHHGGGGHHHHHHHGHHHGGGHHHHHGGGHHHHHGEHGGGG4GGFFEHHHHEFFHGHHHHHHFHHHHFGEGGC<////?0000>.011=1111>F1<1<-//<=0..:::..0/0/;;://0000;9..9;9:;;.0;00/9;CFB09C09/9;/;///;9//9;////....--;.;;9/////9..9;-9--;/;:9B9./999/;9B
@M05620:45:000000000-G6HP7:1:1101:8292:16958 1:N:0:139
TACCTGTACTGGGGAAGCAATCGCCATTCCTACCCTAAAGATCGGAAGAGCACACGTCTGAACTCCAGTCACAGCGATAGATCTCGTATGCCGTCTTCTGCTTGAAAAAAAAAAAGTTATTTTGGTTGACAGAGTGTCTTGTTGAGAACATATGTAGGACATGATTTTTTCCTGCAACAGGGAAAATAAAGTATAAGTTTTAAAGATTTATTCTTTAATAAAGGATCTCAAAGCCAGCTTTAGAAAAAGGA
+
AABAAFFFFFFFAEEGEGCGGGEDEFGFDGHHBCFFFHGGGFFCEFCECGFFGCCEAFGFBDGHFHHHFFHGBFEE0B>ED4F@@??1F3GFGE>GFDH4GFHH033F0/E@////@@@G2222/??AGDFHHH??FGBGHFGF>1.FGF=FGHGHEBGHHHHBHHHGDCHHHFHHHH.CEECCHHHGFFFCF09B9CFGFFF0;0FFF0C;;;FGF0C000CBFBC;0BFFFFFB.EFFFF/B/9F.A.F
@M05620:45:000000000-G6HP7:1:1101:15154:16963 1:N:0:139
CATCCTGACCCTGAAGTACCCCGGCTTGATTTCTGACATTAGATCGGAAGAGCACACGTCTGAACTCCAGTCACAGCGATAGATCTCGTATGCCGTCTTCTGCTTGAAAAAAAAAAAAAATCCGCTTGGTGGCTTTCTTTTTGTCATCCCCTATCCACCTTCCATTCTCCTTTTTTACCTCCGTCCTTCTGATTCATTCCTGCGTTTTTCTCCTCCTTTCTTCTTCTCACAGACTCTCTCCTCTCCTTCCC
+
BBBBBFFFFFFFGGGGGGGGGGGGGEGFGHHHHHHFHHHHFHFHHHGGFEFGGHHGHGHFHGHHHFHHHHHHHHGFEGCHEFFHHDHFGAGFHFGGGHGDHHHFHFGHBD?/E@F/>///0?1.><...1<<..CC=DGH0<-<0=0=C.;;.:0/0:CG0:/:000099;;FFF;.0990..;FDF0;B000;;/BFFBF//9;.9EAF/;F/;BFF/;BFFFFFFF/99//;BFFFF/FFFFB/;/;/F
@M05620:45:000000000-G6HP7:1:1101:26639:16965 1:N:0:139
TACCTGTACTGGGGAAGCAATCGCCATTCCTACCCTAAAGATCGGAAGAGCACACGTCTGAACTCCAGTCACAGCGATAGATCTCGTATGCCGTCTTCTGCTTGAAAAAAAAAAAAAAAAAAAAAAAAAGCAAAGAATAATATATGAGAAAAAAAATGAAAAGAAGTAGAGAGAAAAGAAGAACTAGAAGAGAAAACAAGCAAACACGCAAAGAGGTACAACAGGACAGATATAGACACGAAGCAAAGAAA
+
CCBCCFFFFFFFGGGGGGGGGGGGGGGHHHHHHHHHGHHHGHHHGGGGHHHFGHHGHHHGHHHHHHHHHHHHHHHEEGGGHGEGHHGGHHHHGGGHGHHHHHHHHHHHHGGFGB>/<>/>-------<-..0:0/<.0000<00<000000<<---.00000/../0<0000..00//../0:/000:000.:00//../.</0..<.--9-///9:0<000./..././00000000:.-..-0/0//./
@M05620:45:000000000-G6HP7:1:1101:3931:17013 1:N:0:139
CATCCTGACCCTGAAGTACCCCGGCTTGATTTCTGACATTAGATCGGAAGAGCACACGTCTGAACTCCAGTCACAGCGATAGATCTCGTATGCCGTCTTCTGCTTGAAAAAAAAAAAAGGTCAGCTGTTCCACTTTCTTTTTTTACTCAACGAGACCCCTTCAAGCATCATTTTTTAACTACTCCCTCCTGGTTCATTCATTAATTTTTATCCCCCTTTCTTCTTCCCACACGCTCTCTATTCTCCTACCC
+
BBBBBFFFFFFFGGGGGGGGGGGGGGGGHHHHHHHHHHHHHHHHHHGGGGGGHHHHHGHHHGHHHFHHHHHHHHHHHGGHGFFHHFH1FGHHHGGGGHGFHHHFHHGHGFEF@CG/<>//<?10?G11111111=1=FGH11--.00=0/C.<..:;E.:./:;00/0900;C00-.;;B0/00:::/;9://09:0;;://///;/BFEFBF/::-;;F//9BF//./;..-9.;9FB//9;/BB///:.
@M05620:45:000000000-G6HP7:1:1101:26406:17035 1:N:0:139
TACCTGTACTGGGGAAGCAATCGCCATTCCTACCCTAAAGATCGGAAGAGCACACGTCTGAACTCCAGTCACAGCGATAGATCTCGTATGCCGTCTTCTGCTTGAAAAAAAAAAAAAAAGAAAAAAAGGTATAAAAATAGAACGGGAAGTATAAGATTTTCTATCAAAATAAACAAGTAAAAAGCAGTCTTAGTACAAAAGGATATAAAGAAGAAGACATGGAAGATACGAGCATGCTAGAGTAATACGAG
+
CCCCCFFFFFFFGGGGGGGGGGGGGGGHHHHGHHHHGHHHHHHHGGGGHHHFHHHGHHHGHGHHHHHHHHHHHHHGGHGGHHHHHHGGHHHHGGGHGHHHHHHHHHHHGGGGGB//</>/<0000--..0=0==000.00;00:...-;0000000000000;0000:000;0009/00000:..BB00;0000000:0./9/00000000./0//0//00/;:/.:00..:-;00000000;00000...
@M05620:45:000000000-G6HP7:1:1101:7620:17055 1:N:0:139
TACCTGTACTGGGGAAGCATTTGAATATCCCCCCATGGTGATGGGGACGGAGAACTGCTCCATAAACACAGGCAACGTGCCTAACTTTCCCGGGAAGATGAAGTCAAAGAGCGACCACAGCTCTCGGAGGTTATTTTGCATCGGTGAGCCAGACAGAATGATCCGATGAGGGGTGCGAAACTATTTGAGGAAAGGAAGCACCTTTTTATTAAATTTACCTTTTAGCAATCGCCATTCCTACCCTAAAGATC
+
BCCCCFFFFFFFGGGGGGGGGGHHHHHHHHHG?EGHHHHHHHHHHGGCGGGGGHHHHHHHHHHHHHHHHHHGGHHGGHHHHHHHHHHHHHHEGGGGGHHHHHGHHHHHHHHHGGGGGHHGHHHHHGGGGGCGHHHHHHHHHHGGGGGHHHHHHGHGHHHHHHHHHGGGHHHGGGGGGGGGGGGGGGGGGG9FGFGGFFGGFFFFFFFFFFFFFFFFFFFFFFFFFFFFFFEEFFFFFFFFFFFFFFFFFFF
@M05620:45:000000000-G6HP7:1:1101:15475:17157 1:N:0:139
CATCCTGACCCTGAAGTACCCTGACTTGATTTCTGACATTAGATCGGAAGAGCACACGTCTGAACTCCAGTCACAGCGATAGATCTCGTATGCCGTCTTCTGCTTGAAAAAAAAAAAAAAAACAAAACCACCGACCAAACAGAACTTATTCTCTCCTTGATAAGCCACGCAACAATTTCCTCTACACCTCCCCAATCCGGCCGTAGACACCCGAGAGGCGCCGCATAGTTCCCTCGCACAGCTGTCCCTCT
+
CDDDDFFFFFFFGGGGGGGGGGHFGHHHHHHHHHHGHHHHHHHHHHGGGGHHHHHHHGHHHGHHHHHHHHHHHHHHHGGH?FGHHHHHGGHHHHGGGHGHHHHHHHHHEGHFGGGC><///<//.000.....----.<..//0/0000000000:0000<0<000//<.9--..000000<0000://:.9A/./</.-----...00/..<----..------..0000000/-----/.0000000//
@M05620:45:000000000-G6HP7:1:1101:16038:17174 1:N:0:139
CATCCTGACCCTGAAGTACCCCATTGAGCATGGCATCGTCACCAACTGGGACGACATGGAGAAGATCTGGCACCACACCTTCTACAACGAGCTGCGCGTGGCCCCGGAGGAGCACCCAGTGCTGCTGACCGAGGCCCCCCTGAACCCCAAGGCCAACAGAGAGAAGATGACTCAGGTGAGGCTCGGCCGACGCCCGTGCTCCTCCCGTCCTTTCCCCAGTCATTTTCTGCCCGGCTTGATTTCTGACATTA
+
CCCCCFFFFFFFGGGGGGGGGGGHHHHHHHHHHHHHHGHHHGHHHGHHHHHHGGGGGHHHHHHHHHHHHHHHHGHHHGGHHHHHHHHHGGGGGHHGGGGGGGHHGGGGGGGGHHHHGGHGHHFHHHHHHHGGGGGGGGGGGGHHHHGGGGHGHHGGGGGGGGGGGGGGGGGGGGGGGGGGGGGGFFFFFFFFFFFFBFFFFFFFFFFFFFFFFFFFFFFFFFFFFFFFFFFFFFFFFFFFFFFFFBFFFF0
@M05620:45:000000000-G6HP7:1:1101:9147:17204 1:N:0:139
CATCCTGACCCTGAAGTACCCCATTGAGCATGGCATCGTCACCAACTGGGACGACATGGAGAAGATCTGGCACCACACCTTCTACAACGAGCTGCGCGTGGCCCCGGAGGAGCACCCAGTGCTGCTGACCGAGGCCCCCCTGAACCCCAAGGCCAACAGAGAGAAGATGACTCAGGTGAGGCTCGGCCGACGCCCGTGCTCCTCCCGTCCTTTCCCCAGTCATTTTCTGCCCGGCTTGATTTCTGACATTA
+
CCDDDFFFFFFFGGGGGGGGGGGHHHHHHHHHHHHHHGHHHGHHHGHHHHHHGGGGGHHHHHHHHHHHHHHHHGHHHGGHHHHHHHHHGGGGGHGGGGGGGGHHGGGGGGGGHHHHGGHGHHHHHHHHHHGGGGGGGGGGGGHHHHGGGGHGHHGGGGGGGGGGGGGGGGGGGGGGGGGGGGGGFFFFFFFFFFFF>DFFFFFFFFFEFFDFFFFFFFFFFFFFFFFFFFFFDFFFFFFFFFFEF:B0FF0
@M05620:45:000000000-G6HP7:1:1101:12362:17276 1:N:0:139
TACCTGTACTGGGGAAGCGTGTAGCAATCGCCATTCCTACCCTAAAGATCGGAAGAGCACACGTCTGAACTCCAGTCACAGCGATAGATCTCGTATGCCGTCTTCTGCTTGAAAAAAAAAAAAACGAACGGTGACACACCTGACTCCCTCACCTACCACACCATCAAAAATTCAGCTGCAATGCTCCCGCTACCCCTGCGCCCCTCGCCCGAGCCCCTGCCCTCGCAGGCCCAGCCTTCATCCCTCCCTTC
+
CCCCCFFFFFFFGGGGGGGGGGHHHHHHHEFGGGHHHHHHHHHHHHHHHHHGGGEHHHFHHHGHHHGHHHHHHHHHHHHGHHGGFFGHHHHHHGGHHHHGEGHGHHHGHHG?CGHFEGGG//>///..--....000/..////000./:...00/.00....0:9000..009000;0/;000000..----/:....--.-:.9---.-----.....;;0.---.-......./;00000.0/../0/
@M05620:45:000000000-G6HP7:1:1101:21803:17336 1:N:0:139
CATCCTGACCCTGAAGTACCCCGGCTTGATTTCTGACATTAGATCGGAAGAGCACACGTCTGAACTCCAGTCACAGCGATAGATCTCGTATGCCGTCTTCTGCTTGAAAAAAAAAAAAAAAATAAAGAAATGATGTTAATTAGGATAGCATATAAAATATAAAAAAAATAATTAAGTATTGATTAAGATATGAGCAAAAATATAAAGTTATACAGACAGAGATTAGCTGAATGCTATCGTGCATATAGAGT
+
DDDDDFFFFFFFGGGGGGGGGGGGGGGGHHHHHHHHHHHHHHHHHHGGGGHHHHHHHGHHHGHHHHHHHHHHHHHHHGGHGGHHFHHHGGHHHHGGGHGHHHHHHHHGHHHGGGGG>/>>--011111./0=00000000000<00<000<000000000000<0---<000000000000000000000<000:0/0/..000000<0:0<00:0./////::00/<00<000:00/./...0000000<
@M05620:45:000000000-G6HP7:1:1101:12706:17382 1:N:0:139
CATCCTGACCCTGAAGTACCCCGGCTTGATTTCTGACATTAGATCGGAAGAGCACACGTCTGAACTCCAGTCACAGCGATAGATCTCGTATGCCGTCTTCTGCTTGAAAAAAAAAAAAAATAAAAGAATCCTAAATAAAACACTATTATTATGACGTACAGAAGAAAAAGCAAAGGAATAAAACAAACTGTACGCATTGAGTAATATTCATGAACATGCGCATGAAATGCTTAATCTGCGTCGGTTGCATA
+
DDCDDFFFFFFFGGGGGGGGGGGGGGGGHHHHHHHGHHHHHHGHHHGGGGHHHHHHHGHHHGHGHHHHHHHHHHHHHGGH1EGGHHHHGGHHHHGGGHGHHHHHHHHGHHH<EFGB@<//01=1=1<011111111<1100..0/00=000=000..:..000<0//<..<0/0////:000<0<A..<00009....000000000<00000:000:0.<<<.00<000000000000-.9---9-.<0<
@M05620:45:000000000-G6HP7:1:1101:10393:17397 1:N:0:139
AAACCAGAAGACATGAGGTCAGCTAGTCGGAAGAGCACACGTCTGAACTCCAGTCACAGCGATAGATCTCGTATGCCGTCTTCTGCTTGAAAAAAAAAAAAAAAAAAAAAAAAAAAAGACAAGAACAAAATAAAGAAAACAAAGTATAGAAAAAACAAACGATGCACGGCGGAGACGAAACAGGCACGACAGACGAACAGGGGACGGGCACAACAAAGATGAGACGAAGAGGAAGACTGTAGTCTGGGAAA
+
DDCCDCCFFFBCFGFBFGFGGGHHHHHHGGGGGHHHGHHHGHHHGHHHHHHFHHHGHHHHGGHGGGHHHHHFEHHHHGGGHGHHHHHHHHFHHHGGGEE>>/<<<>/------::9-..///.///:/:.0:0000.///.../0000000:/;-....9.....00.-------..--;://......---/:-----/..-.----9-.//....//000000.--...../../00000:000//.0.
@M05620:45:000000000-G6HP7:1:1101:8352:17413 1:N:0:139
TACCTGTACTGGGGAAGCAATCGCCATTCCTACCCTAAAGATCGGAAGAGCACACGTCTGAACTCCAGTCACAGCTATAGATCTCGTATGCCGTCTTCTGCTTGAAAAAAAAAAAAAAAAAAAAAAATCACCTATTTGAGTTTTTTACCCTCTTACTTCACGTCTTTAAGCCTTCCCCCATTCCACTATCTTAAATCTACTCCCAACGACCGGTGTACTCGCAGCGGACCGCAGCCAATAACTCCCCGTAC
+
CCCCCFFFFFFFGGGGGGGGGGGGGGGHHHHHHHHHFHHHHHHHGGGGHHHHHHGGGHHGGHHHHHHHHHHHGHHHHHHHGDDGHHGGHHHHGGGHGHHHHHHHCFHHCEGFE><///</<------.000/0000000.0000.-.;0/0./0000000;.../.0;0000000;/;.-/0:0000/000000000000000./9...----;-.900:;--.:---9---:--../900;000..-.-.
@M05620:45:000000000-G6HP7:1:1101:21702:17494 1:N:0:139
ATCTCTATCTCCTAAAAAGGAAGAAAGGGGAGGGAAGATCGGAAGAGCACACGTCTTAACTCCAGTCACAGCGATAGATCTCGTATGCCGTCTTCTGCTTGAAAAAAAAAAAAAAAAAAAAAAAGAAGTAATAAGGATATGTAAAATAAAGAAAAAGAAGCAAAAAAGATAAAGAAACATAGAGGGTGCAAGGATGAATGTATCTAGAAGATGATGTAGGAAGGAAGAATCAGGAAGAAGTAGCATACGAG
+
BBBBBFFFFFFFGGGGGGGGGGHFFGHHGGGGGGGHGHHHHGGGGHHHHHHHGHHHGHHHHHHHHHHGHHHHGGHGGGH4GHGFGHHHHGEGHGHHHHHHHHCGHHGGGGGB>/<<<---:--:.../00000000000;090000000000://9.../////..-../9/;;/.////////.....///..////:/;///////////////////;/.../../:9////...//9/://9//...
@M05620:45:000000000-G6HP7:1:1101:14349:17507 1:N:0:139
CATCCTGACCCTGAAGTACCCCGGCTTGATTTCTGACATTAGATCGGAAGAGCACACGTCTGAACTCCAGTCACAGCGATAGATCTCGTATGCCGTCTTCTGCTTGAAAAAAAAAAAAAATCAAACAAGACTACAAAAGTAAAACCTCAAAGAAAAAAGACAATCGATGCGTTAAATGGAGAGAGCACATATGTCCTTAGACTCTCGTGCAGTCCTCAAGTCCCGAGAACCTACGCTCTGACAGCCCTTCC
+
CCCCDFFFFFFFGGGGGGGGGGGGGGGGHHHHHHHHHHHHHHHHHHGGGGHHHHHHHGHHHGHHHHHHHHHHHHHHHGGH?FHHHHHHGGHHHHGGGHGHHHHHHHHHFHHGGGGD><<>01111<0.000110111./0=0000.//0000<.//:-..///00...0.-....00000/0....0./0:0000000:0000000.....00<<<0:000000-.--.0./0<.-...00000<..//:/
@M05620:45:000000000-G6HP7:1:1101:5557:17510 1:N:0:139
TACCTGTACTGGGGAAGCAATCGCCATTCCTACCCTAAAGATCGGAAGAGCACACGTCTGAACTCCAGTCACAGCGATAGATCTCGTATGCCGTCTTCTGCTTGAAAAAAAAAAAGTAAATATATTGGAAATGTAGATCTAGTGTAGTTTGGAAAAAAAAATGTTACAAGAGTGAATAGTTCGTAATGCACTAAGTATTAATGATAATTAAGTGACAGTTAGTAGTGGAGATGATATATGTGGATAAGTAG
+
BCCCCFFFFFFFGGCGFGGGGGGGGGGHHHHDGFGHHHHGHHHHGGGGHHHHHHHGFFGGHFHHHHHHHHHHHHHGGHFGHHFHHGGDHHHHGGGHGHHHHHHGHFHGHGGGDB</22@222@22>2221111@111111111<111111<.11100----.00000000/.0000000000../..000000//00000000000000000000000000/:/;9/././///9///9/9/////////;
@M05620:45:000000000-G6HP7:1:1101:9134:17515 1:N:0:139
TACCTGTACTGGGGAATCAATCGCCATTCCTACCCTAAAGATCGGAAGAGCACACGTCTGAACTCCAGTCACAGCGATAGATCTCGTATGCCGTCTTCTGCTTGAAAAAAAAAAAAAACAATATAAGTCACTCTAATCATTGATCTACGCACAATCTTCCCCACAAAGTTCAGTCCCCCTTACCCCACCCTTCTCCTTATACCCTCTGTCTACTAACCACCCTTCTTCCCCCTCCCTCCTTCTCCCCCTTC
+
BBCCCFFFFFFFGGGGGGGGGGGGGGGHHHHFGGHHFHHHHHHHGGGGHHHHHHHGGHHGGFHHHHHHHHHHFHHGGHGGBGEGHHFDHHHHGEFHGGHHGHHHHHHHFGFGGC>/<<<?/11111111111>1111>1111111100.-<--/0000:0///...:/0:0000:0:..-.00//......//:00000000090./0000000000.0.:..//0000//.-9..//./;00:0/..-./
@M05620:45:000000000-G6HP7:1:1101:27237:17577 1:N:0:139
CATCCTGACCCTGAAGTACCCCGGCTTGATTTCTGACATTAGATCGGAAGAGCACACGTCTGAACTCCAGTCACAGCGATAGATCTCGTATGCCGTCTTCTGCTTGAAAAAAAAAAAAACAAGAAAAAAAAATAACAAATAAAATACTGTCAAAACAAGAAACCAAGAACGAATTAGACCTATTGTATATACAAGTAAGCATGTCACAAGACTCACACATCCACCCTAGCGATGTGTAACCGTGCATCTAT
+
CCCCDFFFFFFFGGGGGGGGGGGEFGGGHHHHHGHHHHHHHHHHHHGGGGHHHHHHHGHHHGHHHHHHHHHHHHHGFEFHGGHHGHHHFGHHHHGGGGGHHHHHHHGHHHHGGGGG>><//?000000----.00000:0;C00000;0000000...//9//.....//....:000000000000;0:0:00000;0000;000:00.//000000.00/00...//0--...000000-....00000
@M05620:45:000000000-G6HP7:1:1101:22546:17596 1:N:0:139
CATCCTGACCCTGAAGTACCCCGGCTTGATTTCTGACATTAGATCGGAAGAGCACACGTCTGAACTCCAGTCACAGCGATAGATCTCGTATGCCGTCTTCTGCTTGAAAAAAAAAACAGTGCTGCTGCCCTAGCCCCCCCTGCACCCCCACTCCACCCTAGAGACGCTTACTCACGTTCGGCTCGGCCTCCGCCCGTGCTCCTCCCGTCCTTTCCCCCTTCCTTTTCTGCCCCGCTTTCTTTCTTCCCTTT
+
BBBBBFFFFFFFGGGGGGGGGGGA2AAEGFHGFAD5FDH5G5GFHE??FGHFFGHHAEGHHGHGHHHCCGDFGHHBF0>G>>34B4F?FGHFEH>?EFFDF?G43FCGBBHCED?<//0111>1@F@<GG1001??ACG?D.<//<CC-;..:CG/CD://0:0/;-9..;BB0/.;./.-9.9;-9A9:..9:B;9.9.9B/BBE.;.A;///9BF.-9;9/9/;99///:.-9-..//;:FB///9BF/
@M05620:45:000000000-G6HP7:1:1101:9753:17599 1:N:0:139
AAACCAGAAGACATGAGGTCAGCTAGATCGGAAGAGCACACGTCTGAACTCCAGTCACAGCGATAGATCTCGTATGCCGTCTTCTGCTTGAAAAAAAAATGGCCATCAGCTCCGACGAGGTCAGCTGGGGGGCTTTCTTTGTGTAAGCAACGAGAAACCTGAAAGAAGCATTTTTTAACTAAGTCCTGCTGAGTCATTCATGAGTTTTTAGCCGCCTTGCTTCTTCTCACAGACTCTCTACTCTCATGCCC
+
AAAAAAAFFF1>BDA1ABBFCE1F1B1AFEAFFECGHHHHCAGFHGFFHFEGHFHFHFFGEEEAE/G21FFGA/F>BEEE>0F@211FGG0@@10/>/E011BBGGHHEFHHF?B@//<@<G1GHFFHGCGG@@EFFEFFFFFFFF//BFF@F??AFFFFFFFBFFFFFFFFFFF@AFBBFFFFFFFBFFFFFFFFFFFEFFFFFFFFF-FFFB?@FFFFFFFFFFFF/FFFFFBFFFFFFFFFFFFBFF/
@M05620:45:000000000-G6HP7:1:1101:2022:17600 1:N:0:139
TACCTGTACTGGGGAAGCATTTGAATATCCCCCCATGGTGATGGGGACGGAGAACTGCTCCATAAACACAGGCAACGTGCCTAACTTTCCCGGGAAGATGAAGTCAAAGAGCGACCACAGCTCTCGGAGGTTATTTTGCATCGGTGAGCCAGACAGAATGATCCGATGAGGGGTGCGAAACTATTTGAGGAAAGGAAGCACCTTTTTATTAAATTTACCTTTTAGCAATCGCCATTCCTACCCTAAAGATC
+
BCBBCFFFFFFFGGFFGGGGGGHHFGHHHHHGGGGHGHFGEGHGHGGGGGGGGGHHHHHHHHHHHGHHHHHHGGHHGHHHHHHHHHHHHHHGGGGGGGHHHHHHHHHHHHHHGGGGGHGHHHHHHDFDFGEHGHHHHHG1=GGGGGGGFFCGHGH<<<GGFHHHHDGDFGGFG;CEGBABDGGGGGFFGGFFFFGBFFEFFFFFFFFFFFFEBBFFFFFFFFFFFFB9B;EEF?EFFBFFFFAFFFFFFFB
@M05620:45:000000000-G6HP7:1:1101:3265:17627 1:N:0:139
CATCCTGACCCTGAAGTACCCCATTGAGCATGGCATCGTCACCAACTGGGACGACATGGAGAAGATCTGGCACCACACCTTCTACAACGAGCTGCGCGTGGCCCCGGAGGAGCACCCAGTGCTGCTGACCGAGGCCCACCTGAACCCCAAGGCCAACAGAGAGAAGATGACTCAGGTGAGGCTCGGCCGACGCCCGTGCTCCTCCCGTCCTTTCCCCAGTCATTTTCTGCCCGGCTTGATTTCTGACATTT
+
?3>AAFFFFFFFGFGGGGGGGGGHHHGGHHGHHHBFFGHHEFGF2EGHHGHHGEFGGHGBGGGGFHHBHHHHHGHHFGGHHHHHHGHHGGGGEHHGGGGGGGHHGGGGGGGGHEHHFGH?FGHHHHHHGHFDGGGEG.<CGHFFFEGG?AGGCCG.CEHFHGGGGFBFFFB0FGGGGGGG..AADDEFFA-@9B;D=DDEF/FFFF99;AD9BFFFFFDFB//B9BFFF/;.ABAC;FA/BFBFF/;/;//
@M05620:45:000000000-G6HP7:1:1101:16777:17633 1:N:0:139
AGATTACTGCAACAGTTCCCCCTGGACCTGGAAAAGTTTCTTGCCTGGCTTACAGAAGCTGAAACAACTGCCAATGTCCTACAGGATGCTACCCGTAAGGAAAGGCTCCTAGAAGACTCCAAGGGAGTAAAAGAGCTGATGAAACAATGGCAAGTAAGTCAGGCATTTCCGCTTTAGCACTCTTGTGGATCCAATTGAACAATTCTCAGCATTTGTACTTGTAACTGACAAGCCAGGGACAAAACAAAGAT
+
AAAABFFFBB4BBBBBBBFGGGGGHGHHHHHHHHHHHHHHHHHHHHHHHHHFHGGHGHHHGHHHHHEGHHHHHGHFGFHHBFGHHFGFHGDFGHGEEFFGHHFFHHGHGHHHGGHHHHHHFFHGGEGFH4BGGGHHHHEHFHHHHHGHGGHGHGGHHHHHHHHHHHHHHHGGGGGHHGEHHHHHHHGEHHHHGHHHHGHF0=DDGHHFGGHHHHHFHHHGHHHHFGHGGHHHAEBGGGGGGGFFGGGGEGC
@M05620:45:000000000-G6HP7:1:1101:3644:17646 1:N:0:139
CATCCTGACCCTGAAGTACCCCGGCTTGATTTCTGACATTAGATCGGAAGAGCACACGTCTGAACTCCAGTCACAGCGATAGATCTCGTATGCCGTCTTCTGCTTGAAAAAAAAAAAAAACAAAAAAGAAAGTAGGTAAGTTTCTAATCTCTGATTTAACTGCTCTTTTCGAGCCCCCTTTGCACACGCGTTAAATGAGCCCCTACAGATAAGTTTCGCCATGAGCACTAGTCAATGATTAGGCACCTGGA
+
CCCBCFFFFFFFGGGGGGGGGGEGGGGGHHHHHHHHHGHHHHGHHHGGGGHHHGHHHGHHHGHGHHHHHFHHGHHHHGFHGGHHFGHHGGHHHHGEEHGHHHEHHHGFHHGEFCC?///<//.<0.-...//000000000000=00000:0<00000000;::000000-./.-;.:-.000000;-----..///////.....//////////9.9.../////.////////////////99.//./
@M05620:45:000000000-G6HP7:1:1101:10057:17727 1:N:0:139
CATCCTGACCCTGAAGTACCCCGGCTTGATTTCTGACATTAGATCGGAAGAGCACACGTCTGAACTCCAGTCACAGCGATAGATCTCGTATGCCGTCTTCTGCTTGAAAAAAAAAAAAAAAAGAAAATAAAAAAGAAGAAAAAATTAGGTGTGATGTATAAACTATTAACAGAAAGTGGATGTATAGAGAAAACGTAAACAATAAAGAATAATAATAATAGATAGTATGACTGAGAGAACTGAGATAAAAT
+
CCCCDFFFFFFFGGGGGGGGGGGGGGGGHHHHHHHHHHHHHHHHHHGGGGHHHHHHHGHHHGHHHHHHHHHHFHHHHGGH?FHHEHHHGGHHHHGGGHGHHHHHHHHHFHHFGGGC>><<--.>00/0<0000<.../0/:/.-.0000000.000000:0000000;0000/000:000000000000000//-....00.000000.0000:00000000000000000000000.000000000;000
@M05620:45:000000000-G6HP7:1:1101:3037:17759 1:N:0:139
CATCCTGACCCTGAAGTACCCTGACTTGATTTCTGACATTAGATCGGAAGAGCACACGTCTGAACTCCAGTCACAGCGATAGATCTCGTATGCCGTCTTCTGCTTGAAAAAAAAAAAAACACAAACATCACCACTCTGATTCACTCAGTGACCTTACAGCCGTCATATCCGGAGTGTGAATATATTGTCACGCATAGAACAATTCTCCGGCTTAGTGCTTCAACTTAGACCGCCATGACTTCACACCATGT
+
CCCCCFFFFFFFGGGGGGGGGGHHHHHHHHHHHHHGHGHHHFHHHHGGGGHHHGHHHGHHHGHHHHHHHHHHGHHDGGGHGEHHFHHGGGHHHHGGGHGHHHHHHHGHHHHGGEGC>////0//0/0111?F1?10?11111<<<1011>111=00000<<-<-..0000.-.-:.;000;0000000000.;:C.0000//;9000;.-:--000000000000:000;0----;0000;;0009..:0B
@M05620:45:000000000-G6HP7:1:1101:3021:17767 1:N:0:139
CATCCTGACCCTGAAGTACCCTGACTTGATTTCTGACATTAGATCGGAAGAGCACACGTCTGAACTCCAGTCACAGCGATAGATCTCGTATGCCGTCTTCTGCTTGAAAAAAAAAAAAAAAACATCAAATATTGAAAAAATCAGTGAACTGTGAGTTAAAAGTTAGCAGTGAAAGATTTACCAGATATGAAGTCACAATTGTCACACCACTGAATAAATAAAGTGAAAGTGTCTCACACCTCGAGAGTTAG
+
AABAAFFFFFFFFFFEFFBGGGBCFGHGFGGHHGHFGFHHGHGFGFEEFEGGFCGHFEBGFFFFFHFGHFGGBGHHEEEHGGFG5FHGFDHFBFEEFHGHHHFGHFCCFDFEEEE@@<//>//<111<11111111110-./0000000000000000000000000000/0000:00090000.000000000000000090;00/.;./000:///////////;//;/9///////./...;.-////
@M05620:45:000000000-G6HP7:1:1101:11959:17887 1:N:0:139
TACCTGTACTGGGGAAGCATTTGAATATCCCCCCATGGTGATGGGGACGGAGAACTGCTCCATAAACACAGGCAACGTGCCTAACTTTCCCGGGAAGATGAAGCCAAAGAGCGACCACAGCCCTCGGAGGTTATTTTGCATCGGTGAGCCAGACAGAATGATCCGATGAGGGGTGCGAAACTATTTGAGGAAAGGAAGCACCTTTTTTTTAAATTTTCCTTTTAGCAATCGCCATTCCTACCCTAAAGATC
+
1AAA>@DFFDFBC11A1FB1GAAGH33ADGHGGGEH001B12FF//A/A///A01D11F1B11FG1B@G>GHGEGH>FCEA11@F1BF1@1?>/E/>011DB<1B00BG00B/>BCCH/G//?FGCA/ACCF1?GH1111<1>.>...<<GHA.C///0000<CC:.:FC/:-C-.-;--A00;;000.90//;.//;;B9-/FFFF-@--9BF////:/;F//;F///:-9B-E//BF/B-;F--/;//;
@M05620:45:000000000-G6HP7:1:1101:28913:17890 1:N:0:139
TACCTGTACTGGGGAAGCGTGTAGCAATCGCCATTCCTACCCTAAAGATCGGAAGAGCACACGTCTGAACTCCAGTCACAGCGATAGATCTCGTATGCCGTCTTCTGCTTGAAAAAAAAAAAAAAAAAAAAAAATAAGAAATAAGGTAACAACAGTACAAAAAGCTAAACTGGAACTAGATATGTATAGAGGCAGGTTGTATCTTACTTCTAGTCGTTGTGCAAAGTTAAAAGAGAGAATAAGTGATGATT
+
BCABBFFFFFFFGGGGGGGGGGHHHHHHHGGGGGHHHHHHGHHHHHHHHHHGGGGHHHHHHHGHHHGHHHHHHHHHHHHHHHGGHGGGHHHHHGGHGHHGGGHGHHHHHHHHGHHGGGGFG<>/>---<-----.00;00/90000;00900../000000....009:000:/000009000000:0000/...-.0/.000000000000000..:/..0000:090000;.//..000090090000:
@M05620:45:000000000-G6HP7:1:1101:28928:17907 1:N:0:139
TACCTGTACTGGGGAAGCGTGTAGCAATCGCCATTCCTACCCTAAAGATCGGAAGAGCACACGTCTGAACTCCAGTCACAGCGATAGATCTCGTATGCCGTCTTCTGCTTGAAAAAAAAAAAAAGAAAGTAACATGGGTCGAAATGTGTCAGAAAGTTAAGATGGATTAAATAAGTTTTACCGCTGATTGTGGTATGTGTAACATTAGTGGTTATTGTTCGCGATTGATATTGTGTGCATAACGGTATTGA
+
BBABBFFFFFFFGGFFGGGGGGHGFGHHHFFEFBFDGHHHHHHHHHHHHHHGEFEFGGHHHHEGHHFDAGHHHHGGHHHHHHE>FEEFFGFHFFGHHHHGGGHGHHHGHHHHHFHHGGGGG/////00111111110.00--...000=0000000:;0000000/0000000000000000.---.00000./000;000000000000.0.0000009.----;.0000;0009.000000.-..:000
@M05620:45:000000000-G6HP7:1:1101:12943:17937 1:N:0:139
TACCTGTACTGGGGAAGCAATCGCCATTCCTACCCTAAAGATCGGAAGAGCCCACGTCTGAACTCCAGTCACAGCGATAGCTCTCGTATGCCGTCTTCTGCTTGAAAAAAAAAACCCCGAGCTACGGCCCGAGGCCCCCCTGCACCCCCCGTCCCACACATATCATATGACTCAGATGCCGCTCTGCCTGCGACCGGGCTCCTCCCGTCCTTTCCCCCCGCATTATCGGCCCCGCTTGATTTCTGCCCGTC
+
>AABBFFFFFFFGGGCEGGGFGGCGEFGHHHHHHHHHGHGHDHHFGGGHHH1FGGEHHHGFHHHHGHHHHHFHGHEEGGG3B4FFDFGHGHHG>EFFGFHGFHHHGFHE@G><D//////<</1??//>->>-<?CE-<ACC.//:C-9--.;C.09...00////////;;B/;;;9//99-9.//;//.9-;------.:/.;.9.9..9/9/;BD-@B-.;/;;.--.--999.9F////:9/9..;9
@M05620:45:000000000-G6HP7:1:1101:12943:17955 1:N:0:139
TACCTGTACTGGGGAAGCAATCGCCATTCCTACCCTAAAGATCGGAAGAGCCCACGTCTGAACTCCAGTCACAGCGATAGATCTCGTATGCCGTCTTCTGCTTGAAAAAAACAAACACAGTCAACTGGGGGGCTTTCTTTGTCTACGCAACGAGACACCTACACGAAGCGTTTTTTAACTAAGTCCTGCTGAGTCATTCATGAGTTTTTAGCCGCCTTGCTTCTTCTCACCGACTCTCTACTCTCATCCCC
+
CCCCCFFFFFFFGGFEGGGGGGGGGGGHHHHHHHHHHHHHHHHHGGGGHHG1FGGGGHHGGFHHHHHGGHHHHHGGEHGG3BFDHFFEGHGHFGFHGHHHHHGHHHGHGGG/??F/00/02B232322/><--9.C;FBF000090;>.--;A?..;/./////.9..--;;@.9-./////9///;;//;/;/:/;BFFFBB9BF//:.;F/9@FF./:::F;BBFF//.;---.///:FFF///://:.
@M05620:45:000000000-G6HP7:1:1101:12633:17979 1:N:0:139
CATCCTGACCCTGAAGTACCCCATTGAGCATGGCATCGTCACCAACTGGGACGACATGGAGAAGATCTGGCACCACACCTTCTACAACGAGCTGCGCGTGGCCCCGGAGGAGCACCCAGTGCTGCTGACCGAGGCCCCCCTGAACCCCAAGGCCAACAGAGAGAAGATGACTCAGGTGAGGCTCGGCCGACGCCCGTGCTCCTCCCGTCCTTTCCCCAGTCATTTTCTGCCCGGCTTGATTTCTGACATTA
+
BBBBBFFFFFFFGGGGFGGGGGGHHHGHGHHHHHHHHGGHHGHHHGGHHHGHGGGGGHHGHGHHHHHHHHHHHGGHHGGHHHHHHHHHGGGGGHEGFGGGGGHHGGGGGGGGHHHHGGHHHHHHHHHGHHGFGGGGGGGGGGGHHHGGGGHFHGGGGGFFGGGGFGGGGGGGFFFGFFF?AEEG;BEF>B-BCFF=@DF?FF/FFFFFFFFFFFFFFFFBFFFFEFFFFFFFD>CDDC9FFF//9;FFFF/
@M05620:45:000000000-G6HP7:1:1101:15567:17996 1:N:0:139
CATCCTGACCCTGAAGTACCCCGGCTTGATTTCTGACATTAGATCGGAAGAGCACACGTCTGAACTCCAGTCACAGCGATAGATCTCGTATGCCGTCTTCTGCTTGAAAAAAAAAAAACACAATACATCACTCTGACAATATTTTCCCCCTCTTTCTCCCCTACCTTTATCCTTCCCCCTTACCCCTCCCTTCTCCTGATTCCCTCACTCATCCATCCACCCTTCTCTCCCCTCCCTCTCTCTCCCCCTAC
+
CCCCDFFFFFFFGGGGGGGGGGGGGGGGHHHHHHHHHHHHHHHHHHGGGGHHHHHHHGHHHGHHHHHHHHHHHHHHHGGH?FGHHHHHGGHHHHGGGHGHHHHHHHHHFHHGGGGC><??0/=1=?111111<1111<1111111111<.-</00<000/</...000:00000;://.-.00/99..../0/000000000000/.;00;0;0000.00.../;0;00//./..9/;/::900//..-..
@M05620:45:000000000-G6HP7:1:1101:8096:18026 1:N:0:139
AAACCAAGCAGACACTCACCGCTGACTGGAGTTAAGACATGAGGTCAGCTAGATCGGGAGCACCGTCTGAACTCCAGTCACAGCGATAGATCTCGTATGCCGTCTTCTGCTTGAAAAAAAAAAAGAACAAAAAAGATGATAAACCAATGGCAAATCAGTCCGCCATTCCCTCTTTACCCCTTTTGTGGACTCAATTCCACACCTCTCAGCAGTTGCTCTTCTAACATCCACGCCCACTGCCCACCCTCACA
+
BBBBBBBFBFFFGGGGGGGGFGGG2GGFGCABBBFGFHHHHCHHGHHHHHHHHHFHGGGGGHHHGFGFGGHHHHHHHHHGHHHHGEHDFG4EGHHFAFFFGG?ECFGHGHHHHHGHHHG/@@<>/?00?000.-..111=0=00<<.//CCG0.0;G0:00.-.-;000;0;;9000;/...000;9.0/0/0/000000/..9.://///.://////;//;;9//////...-.9:///.::9D.9../
@M05620:45:000000000-G6HP7:1:1101:28735:18047 1:N:0:139
CATCCTGACCCTGAAGTACCCCATTGAGCATGGCATCGTCACCAACTGGGACGACATGGAGAAGATCTGGCACCACACCTTCTACAACGAGCTGCGCGTGGCCCCGGAGGAGCACCCAGTGCTGCTGACCGAGGCCCCCCTGAACCCCAAGGCCAACAGAGAGAAGATGACTCAGGTGAGGCTCGGCCGACGCCCGTGCTCCTCCCGTCCTTTCCCCAGTCATTTTCTGCCCGGCTGATTTCTGACATTAG
+
BBBBBFFFFFFFGGGGGGGGGGGHHHHHHHHHHHHHHGHHHGHHGGHHHHGHGGGGGHHHHHHHHHHHHHHHHGHHHGGHHHHHGHHHGFGGGHHGGGGGGGHHGGGGGGGGHHHHGGHHHHHHHHHHHHGGGGGGGGGGGGHHHHGGGDHEHHGGGGGGGGGGGGFGGGGGGGGGGFFGGGFGFFFFFFFFFFFFBFFFBFFFFFFFFFFFFFFFFFFFFFFFFFFFFFFFFFFCF.;FFFFFBF/BFF/
@M05620:45:000000000-G6HP7:1:1101:28718:18058 1:N:0:139
CATCCTGACCCTGAAGTACCCCATTGAGCATGGCATCGTCACCAACTGGGACGACATGGAGAAGATCTGGCACCACACCTTCTACAACGAGCTGCGCGTGGCCCCGGAGGAGCACCCAGTGCTGCTGACCGAGGCCCCCCTGAACCCCAAGGCCAACAGAGAGAAGATGACTCAGGTGAGGCTCGGCCGACGCCCGTGCTCCTCCCGTCCTTTCCCCAGTCATTTTCTGCCCGGCTGATTTCTGACATTAG
+
CCCCCFFFFFFFGGGGGGGGGGGHHHHHHHHHHHHHHGHHHGHHGGHHHHHGGGGGGHGHHHGHHHHHHHHHHGHHHGGHHHHHHHHHGGGGGHHGGGGGGGHHGGGGGGGGHHHHGGHGHHHHHHHHHHGGGGGGGGGGGGHGHHGGGGHGHHGGGGGGGGGGFFGGGGGFGGGGGGGGGEGGFFFFFAFFFFFFDDA9FFFFFFFFFFFFFFFFFFBFFBFFFFFFFEFF?ADDAABFFFFB/F/FFF9
@M05620:45:000000000-G6HP7:1:1101:13378:18063 1:N:0:139
CATCCTGACCCTGAAGTACCCCATTGAGCATGGCATCGTCACCAACTGGGACGACATGGAGAAGATCTGGCACCACACCTTCTACAACGAGCTGCGCGTGGCCCCGGAGGAGCACCCAGTGCTGCTGACCGAGGCCCCCCTGAACCCCAAGGCCAACAGAGAGAAGATGACTCAGGTGAGGCTCGGCCGACGCCCGTGCTCCTCCCGTCCTTTCCCCAGTCATTTTCTGCCCGGCTTGATTTCTGACATTA
+
CCCCCFFFFFFFGGGGGFGGGGGHHHHHHHHHHHHHHGHHHGHHHGHHHHHHGGGGGHHHHHHHGHHHHHHHHGHHHGGHHHHHHHHHGGGGGHHGGGEGGGHHGGGGGGGGHHHHGGHGGHHHHHHFHHGGGGGGGGGGGGGHHHGGGGFGHHGGGGGGGGGGGGGFGGGGGGGGFGFGFGGGFFFFFF-CFFFFDFFFFFFFFFF;DDDFFFFFFFFFFFFFFFFFFFFFFFFFFFFFFFFFFFFFFF0
@M05620:45:000000000-G6HP7:1:1101:28741:18067 1:N:0:139
CATCCTGACCCTGAAGTACCCCATTGAGCATGGCATCGTCACCAACTGGGACGACATGGAGAAGATCTGGCACCACACCTTCTACAACGAGCTGCGCGTGGCCCCGGAGGAGCACCCAGTGCTGCTGACCGAGGCCCCCCTGAACCCCAAGGCCACCAGAGAGAAGCTGACTCAGGTGAGGCTCGGCCGACGCCCGTGCTCCTCCCGTCCTTTCCCCAGTCATTTTCTGCCCGGCTGATTTCTGACCTTAG
+
A3A?AFFFFFFFG4FGGDGGGGGHHHHFHGHHFCFHHGHGHGHGHGHHGHHHGECGGHH3BGHHHHHHHHHHHGHHHGGHHHHHHHHHGGGEGHHGCGEGGEGHEGGGGG/EFFHGGGH1GHHHGHHHHHCDGCGFGGGGGGGBFFGG.:CCHHG.;EGGGG?.CC/;BFFFGGGGGGFFGGEFBBFFB;BBBB?B;AA.BFFFFFFAFDDF/BB9B9AFFFFFFFFFF/9:DB@BB.;FFFFF/9/;FFB
@M05620:45:000000000-G6HP7:1:1101:4805:18074 1:N:0:139
TACCTGTACTGGGGAAGCACACGTCTGAACTCCAGTCACAGCGATAGATCTCGTATGCCGTCTTCTGCTTGAAAAAAAAAAAACACATACCCTCGACTACCATTTTCCTCCTTCTTTTCTTTTTTTTTCCCTCATATCTTTTTTCTACCCTCTTTCTTACCTTCTTTTTTCCTTCCCCCTTACACCTCCCTTCTCCCTTTTCCCGCTTTCTTCTTTCATCCCGTCTCTCCCCTCCCTCTTTCTACCCCTTC
+
BABBCFFFFFFFGGGGGGGGGGGHHHGHCGHHHGHHHGHHHHGGHGGFHBHHHGEHHHHGGGHGHHHHHGHEFHGHGGGGE>//?0/?3?B33?/////2B22B33B222?<D2FBF2>D2@21//-->DF1<.<0000=000-/000<.:.::0;000;/:0/0;;0;9/0000;/9;-.//00;;CA./C/BF///;BF//B;D-;:B/:B9;;/:;;F...9.9:://;/..9//;:BB////.9..;
@M05620:45:000000000-G6HP7:1:1101:13378:18081 1:N:0:139
CATCCTGACCCTGAAGTACCCCATTGAGCATGGCATCGTCACCAACTGGGACGACATGGAGAAGATCTGGCACCACACCTTCTACAACGAGCTGCGCGTGGCCCCGGAGGAGCACCCAGTGCTGCTGACCGAGGCCCCCCTGAACCCCAAGGCCAACAGAGAGAAGATGACTCAGGTGAGGCTCGGCCGACGCCCGTGCTCCTCCCGTCCTTTCCCCAGTCATTTTCTGCCCGGCTTGATTTCTGACATTA
+
DDDDDFFFFFFFGGGGGGGGGGGHHHHHHHHHHHHHHGHHHGHHHGHHHHHHGGGGGHHHHHHHHHHHHHHHHGHHHGGHHHHHHHHHGGGGGHHGGGGGGGHHGGGGGGGGHGHHGGHGHHHHHHHHHHGGGGGGGGGGGGHHHHGGGGHGHHGGGGGGGGGGGGGGGGGGGGGGGGGGGGGGFFFFFADFFFFF@FFFFFFFFFFEDFDFFFFFFFDFFFFFFFFFFFFFFFFFFFFFFFFFFFFFFF0
@M05620:45:000000000-G6HP7:1:1101:4200:18145 1:N:0:139
ATCTCTATCTCCTAAAAAGGAAGAAAGGGGAGGGAAGATCGGAAGAGCACACGTCTGAACTCCAGTCACAGCGATAGATCTCGTATGCCGTCTTCTGCTTGAAAAAAAAAAAAACCAAATACTATTTTCTTGCGTTCTCTTGCTCAGCTCGTCCACTCCTTTACCCCACCTTTTTTTAATCACTGCTTCATATCCTGTCCTCTCCTGTCTTCTACCGATCTTCTTGCTGCTCATGTTGCTCGCTTCCGTTC
+
BCCCCFFFFFFFGGGGGGGGGGHFGHHHGGGGGGGHGHHHHGGGGHHHHHHHGHHHGHGHHHHHHHHGHHHHGGHGGHHHGHHGGHHHHGGGHGHHHGHHHHGHHHGGGGCC///////11111<11111111-.<CA00=0000</<00;:...00//000000/..:..0000--.000000;090000000000000000//:0:00000009;.-9.000009000000000000;0.-...0.009
@M05620:45:000000000-G6HP7:1:1101:18872:18163 1:N:0:139
CATCCTGACCCTGAAGTACCCCATTGAGCATGGCATCGTCACCAACTGGGACGACATGGAGAAGATCTGGCACCACACCTTCTACAACGAGCTGCGCGTGGCCCCGGAGGAGCACCCAGTGCTGCTGACCGAGGCCCCCCTGAACCCCAAGGCCAACAGAGAGAAGATGACTCAGGTGAGGCTCGGCCGACGCCCGTGCTCCTCCCGTCCTTTCCCCAGTCATTTTCTGCCCGGCTTGATTTCTGACATTT
+
ABBBBFFFC4CFFGF4GFGGGG?FGFFGCFGFHHHHHGHHCEFDEDHHF22FE0FGGHG3GE13G5FFHHGHHGFHEFEHHHGBHGHHF1?EEBFGGGEGGGEHGGFFCCDFGFHHGFEFFFHHGHHFHHGFGGGGDFGCGEHHHHGGDGEEHEEGGEG/BFFEFFBFFFGFBCFBGBFFGGGGFFFFBCFBFFF>BDDEBBFFFF.AAFFFFFFBB.9BFBFFFFFF/FFED-9DC;.;FFFEBFFBFF/
@M05620:45:000000000-G6HP7:1:1101:16371:18208 1:N:0:139
AAACCAAGCAGAAGACATGAGGTCAGCTAGATCGGAAGAGCACACGTCTGAACTCCAGTCACAGCGATAGATCTCGTATGCCGTCTTCTGCTTGAAAAAAAAAAAACATCATACCCTCCTATCTGTTGACAACGTCTCATGTTTCAACCACAAGTCAGACCTGCTTTTTTCCTTCATCCGCTCTCTTCAACTATAGTTTCTCACTATTTCTCCTTTCCTAATTATTCCCAAACCCTGCTTTCACCATCTTA
+
BCCCCABFCFFFGGGGGGGGGGHHBGHHHHGHHHGGGGGHHHFHHGHHHGHDFGHHHHHHFHHHHGGHGGHHGHHBBEGHHHEFGHGFGGHHHHGGEFAEGF@<>///2BD22>222/<2222211<11111////0<1=11=1=1110.....=0000/.</./00<0-::CG000;;...-.009;0000:;0000000;009000;00900;9F0BC0//9//:////;.9..;9//;B//BF/////
@M05620:45:000000000-G6HP7:1:1101:28571:18212 1:N:0:139
TACCTGTACTGGGGAAGCAATCGCCATTCCTACCCTAAAGATCGGAAGAGCACACGTCTGAACTCCAGTCACAGCGATAGATCTCGTATGCCGTCTTCTGCTTGAAAAAAAAAAAAAACAAAGAAGAAATAAAACATAACAACACAATAGGGCAAACGAAAAAAAGAAGAGTAGAGTGACATACAAGAGAGTAAAGAAATATCATCTACAGCGATGTGTAATATTATAGTCTGGTGTAGAAGAGTACAGAA
+
BCBCCFFFFFFFGGFGGGGGGGGGGGGHHHHGHHHHHHHHHHHHGGGGHHHCFGHGGHHGHGHHHHHHHHHHHHHEEGGGGGFHHHGGHHHHGGGHGHHHHHHHGHHHHGGGGD>/><//=?00>0100111<11<111000.....0<00</:.......-.--.../0.00000000;0000000/;/.000000./00000000000909-...0000;0000000;000/0/.000000.0000000
@M05620:45:000000000-G6HP7:1:1101:3919:18242 1:N:0:139
TACCTGTACTGGGGAAGCAATCGCCATTCCTACCCTAAAGATCGGAAGAGCACACGTCTGAACTCCAGTCACAGCGATAGATCTCGTATGCCGTCTTCTGCTTGAAAAAAAAAAAAAAAAACAAGTATCAAGAGTATTGCGCGTATATCTTACACCGTACACTCCTACTCATTCTATTTCTACAACATATTACCATCCTCAGACCACCAATCCAGATCTCCACAGTGCTTTGTATGGCTCGATACGTTAGT
+
CCCCCFFFFFFFGGFGGGGGGGGGGGGHHHHHHHHHHHHHHHHHGGGGHHHHHHHGHHHGHHHHHHHHHHHHHHHGEHGGHHHHHHGGHHHHGGGHGHHHHHHGFHHHHGGGGB>/>//-<.<.000000000.<00000.--:-.:00000000/-...;00//00000000000000;000009./:0000000;.000000.;....0//00000:000/:.:0000000:00/./0--/.-.0//.9
@M05620:45:000000000-G6HP7:1:1101:15768:18262 1:N:0:139
TACCTGTACTGGGGAAGCAATCGCCATTCCTACCCTAAAGATCGGAAGAGCACACGTCTGAACTCCAGTCACAGCGATAGATCTCGTATGCCGTCTTCTGCTTGAAAAAAAAAAAAAACATAATTTATACCACATTTCTTTATTCTCCCCCCTTTCATCAATAATCTTTACCTTCCCCCATTCCCCTCGATTCTCATTTTTCCCTCAATCTACTTTCAACCCTTCCCCCGCCTCCCTCTTGCTCCTCATTT
+
CCCCCFFFFFFFGGFGGGGGGGGGGGGHHHHGHHHHHHHHHHHHGGGGHHHHHHHGHHHGGGHHHHHHHHHHHHHEEHGGHGGHHHGGHHHHGGGHGHHHHHHHHHHHGGGGGG>>//?/1=111=1111111.11111=111110==<..--.000000000000;00000:00///;-/000;B/9-./0;C000009090909.0;900;000900:;A.;F///.---.;..://;000099:0900
@M05620:45:000000000-G6HP7:1:1101:24867:18276 1:N:0:139
CATCCTGACCCTGAAGTACCCCATTGAGCATGGCATCGTCACCAACTGGGACGACATGGAGAAGATCTGGCACCACACCTTCTACAACGAGCTGCGCGTGGCCCCGGAGGAGCACCCAGTGCTGCTGACCGAGGCCCCCCTGAACCCCAAGGCCAACAGAGAGAAGATGACTCAGGTGAGGCTCGGCCGACGCCCGTGCTCCTCCCGTCCTTTCCCCAGTCATTTTCTGCCCGGCTTGATTTCTGACATTA
+
DDDDDFFFFFFFGGGGGGGGGGGHHHHHHHHHHHHHHGHHHGHHHGHHHHHHGGGGGHHHHHHHHHHHHHHHHGHHHGGHHHHHHHHHGGGGGHHGGGGGGGHHGGGGGGGGHHHHGGHGHHHHHHHHHHGGGGGGGGGGGGHHHHGGGGHGHHGGGGGGGGGGGGGGGGGGGGGGGGGGGGGGFFFFFFFFFFFFDFFFFFFFFFF.DFBFFFFFFFFFFFFFFFFFFFFFFFFFFFFFFFFFFFFFFF0
@M05620:45:000000000-G6HP7:1:1101:24872:18293 1:N:0:139
CATCCTGACCCTGAAGTACCCCATTGAGCATGGCATCGTCACCAACTGGGACGACATGGAGAAGATCTGGCACCACACCTTCTACAACGAGCTGCGCGTGGCCCCGGAGGAGCACCCAGTGCTGCTGACCGAGGCCCCCCTGAACCCCAAGGCCAACAGAGAGAAGATGACTCAGGTGAGGCTCGGCCGACGCCCGTGCTCCTCCCGTCCTTTCCCCCGTCATTTTCTGCCCGGCTTGATTTCTGACATTT
+
BBBBBFFFFFFFGGGGGGGGGGGHHHHHHHHHHHHHHGHHFGHHAEHHGGGHGGGGGHHHHHHHHGHGHHHHHGHHHGGHHHHHHHHHGGFGGHHGGGGGGGHHGGGCFGGGHHHHGGFFGHHHHHHHHHGCGGGGGGGGGGGHHHGG??G;GHGGGGGGGGGGFGGGGGGGGGGGGGGFGEFGFFEFFFFAFFFFFFF.FFFFFF.:DDDFFFBFF.@DFBFFFFF/BFFED-BFFF.:BFFFB/:;FF/
@M05620:45:000000000-G6HP7:1:1101:17695:18313 1:N:0:139
CATCCTGACCCTGAAGTACCCCATTGAGCATGGCATCGTCACCAACTGGGACGACATGGAGAAGATCTGGCACCACACCTTCTACAACGAGCTGCGCGTGGCCCCGGAGGAGCACCCAGTGCTGCTGACCGAGGCCCCCCTGAACCCCAAGGCCAACAGAGAGAAGATGACTCAGGTGAGGCTCGGCCGACGCCCGTGCTCCTCCCGTCCTTTCCCCAGTCATTTTCTGCCCGGCTTGATTTCTGACATTA
+
BBBBBFFFFFFFGGGGGGGGGGGHHHHHHHHHHGHHHGHHHGHHHGHHGHHHGGGGGHHHHHHHHHHHHHHHHGHHHGGHGHHHHHHHGGGGGHGGGGEGGGGHGGGGGGGGHHHHGGGFGHHGFHHGHHGGGGGGGGGGGGHHHHGGGGHGHHGGGGGGGFDFGGGFFGGGFGFGGFFGGGEFFFFFFFAFAFFF;AF?FFFFFFFEFFFEFFEFFFFBFFFFFFFEFFFFFFAFFD:BFFFFB;//9F/
@M05620:45:000000000-G6HP7:1:1101:4771:18326 1:N:0:139
CATCCTGACCCTGAAGTACCCCATTGAGCATGGCATCGTCACCAACTGGGACGACATGGAGAAGATCTGGCACCACACCTTCTACAACGAGCTGCGCGTGGCCCCGGAGGAGCACCCAGTGCTGCTGACCGAGGCCCCCCTGAACCCCAAGGCCAACAGAGAGAAGATGACTCAGGTGAGGCTCGGCCGACGCCCGTGCTCCTCCCGTCCTTTCCCCAGTCATTTTCTGCCCGGCTTGATTTCTGACATTA
+
BBBBBFFFFFFFGGGFGGGGGGDGHGFHHFHHFA4BG2GGHEHFE2EECGHFFEGGAHCE23F33FHEDGFCGGHFEEAGEE3BGFHFGGFCEF3>EEGEF<GFEG?D?/C//FFHGGHHFHHHHHHHHGD@FGGGGGGGGGGHHHGGGGHGHHEGGGGGFGGGFFGGGGGGFGFGFGGGGGGGFFFFFFFBFFFF@AFEFFFFFFFEDBDFFFFFFFFBFFFFFFFFFBFEDFFF;B9FFFFFF9FBFF/
@M05620:45:000000000-G6HP7:1:1101:17699:18331 1:N:0:139
CATCCTGACCCTGAAGTACCCCATTGAGCATGGCATCGTCACCAACTGGGACGACATGGAGAAGATCTGGCACCACACCTTCTACAACGAGCTGCGCGTGGCCCCGGAGGAGCACCCAGTGCTGCTGACCGAGGCCCCCCTGAACCCCAAGGCCAACAGAGAGAAGATGACTCAGGTGAGGCTCGGCCGACGCCCGTGCTCCTCCCGTCCTTTCCCCAGTCATTTTCTGCCCGGCTTGATTTCTGACATTA
+
CCCCCFFFFFFFGGGGGGGGGGGHHHHHHHHHHHHHHGHHHGHHGGHHHHHHGGGGGHHHHHHHHHHHHHHHHGHHHGGHHHHHHHHHGGGGGHHGGGGGGGGHGGGGGGGGHHHHGGHGHHHHHHHHHHGGGGGGGGGGGGHHHHGGGDHGHHGGGGGGGEFGGGGGGGGGGGGGGFGGGGGGFFFFFFFFFFFFDFFFFFFFFFFEDFFFFFFFFFFFFFFFFFFFFFFFF;BFFFFFFFFFF09BBF0
@M05620:45:000000000-G6HP7:1:1101:15724:18362 1:N:0:139
TACCTGTACTGGGGAAGCAATCGCCATTCCTACCCTAAAGATCGGAAGAGCACACGTCTGAACTCCAGTCACAGCGATAGATCTCGTATGCCGTCTTCTGCTTGAAAAAAAAAAACAATTTCTACTCCCCTCTGCCCCCCTTCACCCCCCATCCCCCCTCTCTACTCTTCCTCTTTTGAGACTCGCCCTCCTCCCTTTCGCCTCCCTTCCTTTCCCCCCTCCATTCTTACCCTTCTTTCTTCTTCCCATTT
+
CCCCCFFFFFFFGGGGGGGGGGGGGGGHHHHHHHHHHHHHHHHHGGGGHHHHHHHGHHHGGHHHHHHHHHHHHHHGEHGGHHHHHHFGHGHHGGGHGHHHHHHHHHHHFGGGCD////22D@22@>21??=/01=1//A@@<<0D0.<---/:..:.--.//;909000000;00;90.;.00;.-:;-.;/::A/9009.;.:.;/09:909000;A--9./000000://0/99B00;000000;0;B0
@M05620:45:000000000-G6HP7:1:1101:5690:18384 1:N:0:139
TACCTGTACTGGGGAAGCAATCGCCATTCCTACCCTAAAGATCGGAAGAGCACACGTCTGAACTCCAGTCACAGCGATAGATCTCGTATGCCGTCTTCTGCTTGAAAAAAAAAAAAACAACAAAACACTGACTAAATAGTATTCTCCTCCCATACATCACCTCAGCCACGTATGCCACTTTGCTCCTCCTGTCTCTAACACTCTGACGTGAGGAGCTCTTTTCGAAGACGCTCACCACAGCACCCCCATCC
+
CDCCCFFFFFFFGGGGGGGGGGGGGGGHHHHFHFGHHHHHHHHHGGGGHHHHHHHGFGHGHHHHHHHHHHFHHHHGGHGGHG4DGHGDHHHHGGGHGHHHHHHHFHHHHGGGGCC<//=////000/011111111111111111100//./0//000<0/0.:00/./-.;0/00000000000:0///000:00000000/0000.:....0...000000-..9./.-...0.0..../...---//.
@M05620:45:000000000-G6HP7:1:1101:5677:18398 1:N:0:139
TACCTGTACTGGGGAAGCAATCGCCATTCCTACCCTAAAGATCGGAAGAGCACACGTCTGAACTCCAGTCACAGCGATAGATCTCGTATGCCGTCTTCTGCTTGAAAAAAAAAAAAAAAACCAGTCCTAGTCATTATTCCAATTTTGTCCTGAAGTTGGCGCCCAAGCATAAAGGTCTATAGTCTACCCAGGGTCAAAGACGCTGGACTAGAGGCGCACCATTCCTAGGCTGAGTTAGATTACGCTGATCG
+
BBBBBFFFFFFFGGAEEGGGGGGGGGGHHHHHHHHHH2FGGHHHGFEGHHHFHHHFHHHFGHFHHHFHHHHHHGHG>GGG5F@FHGFFHHHEGGGHGHHGHHHGHHHFGGGGGGB////-....1111110000000000000=000/0000000;00//-.--9.../0000000000000000000.0...//.0///..9..-../////..-----./////9////..9///////;/.....//.
@M05620:45:000000000-G6HP7:1:1101:5526:18420 1:N:0:139
TACCTGTACTGGGGAAGCATTTGAATATCCCCCCATGGTGATGGGGACGGAGAACTGCTCCATAAACACAGGCAACGTGCCTAACTTTCCCGGGAAGATGAAGTCAAAGAGCGACCACAGCTCTCGGAGGTTATTTTGCATCGGTGAGCCAGACAGAATGATCCGATGAGGGGTGCGAAACTATTTGAGGAAAGGAAGCACCTTTTTATTAAATTTACCTTTTAGCAATCGCCATTCCTACCCTAACGATC
+
AAAABFFFFFFFGEFEEGGGGGFGHHHHHHHGGGGHHBGHFHFCE2AEEGGGGGHHGGHHHGHHHHHHHEHHGE1G?GHHHHHHHHHHHHHGGGC?D0FGF3FHGHHHHHHHGGGGGEGHHFHHHDGFGGDHFHHHHFHFHHG?EGG0GHFHGEHEFHHFHHHHFGGGFGGF?ACC?ECDDGGGGGGEFFBFFGGBBACFGFFFFFFFFFFFFFFFFFFFFFFF/;F/BF.:DAEFFFFFFFFFB..;AEA
@M05620:45:000000000-G6HP7:1:1101:5506:18423 1:N:0:139
TACCTGTACTGGGGAAGCATTTGAATATCCCCCCATGGTGATGGGGACGGAGAACTGCTCCATAAACACAGGCAACGTGCCTAACTTTCCCGGGAAGATGAAGTCAAAGAGCGACCACAGCTCTCGGAGGTTATTTTGCATCGGTGAGCCAGACAGAATGATCCGATGAGGGGTGCGAAACTATTTGAGGAAAGGAAGCACCTTTTTATTAAATTTACCTTTTAGCAATCGCCATTCCTACCCTAAAGATC
+
BBAABFFFFFFFGGFGGGGGGGHHHHHHHHHGGGGHHHFFFGHHHGGGGGGGGHHHHHHHHHHHHHHHHHHHGHHHGHHHHHHHHHHHHHHGGGGGGHHHHHHHHHHHHHHHGGGGGHHHHHHHHGGGGGCHHHHHHHHHHHGGGGGHHHHHHGHHHHHHHHHHHGGGHHHGGDFGGFGGGGGGGGFFGG;FFGGGGGGGGFFFFFFFFFFFFFFFFFFFFFFFFFFFFFFFFFFFBFFFFFFFFFFFFFF
@M05620:45:000000000-G6HP7:1:1101:18526:18440 1:N:0:139
CATCCTGACCCTGAAGTACCCCATTGAGCATGGCATCGTCACCAACTGGGACGACATGGAGAAGATCTGGCACCACACCTTCTACAACGAGCTGCGCGTGGCCCCGGAGGAGCACCCAGTGCTGCTGACCGAGGCCCCCCTGAACCCCAAGGCCAACAGAGAGAAGATGACTCAGGTGAGGCTCGGCCGACGCCCGTGCTCCTCCCGTCCTTTCCCCAGTCATTTTCTGCCCGGCTTGATTTCTGACATTA
+
CCCCCFFFFFFFGGGGGGGGGGGHHHHHHHHHHHHHHGHHGGHHHGHHHHHHGGGGGHHHHHHHHHHHHHHHHGHHHGGHHHHHHHHHGGGGGHHGGGEGGGHHGGGGGGGGHGHHGGHGHHHHHHHHHHGGGGGGGGGGGGHHHHGGGGHGGHGGGGGGGGGGGGGGGGGGGGGGFGFGGGGGFFEFFFFFFFFFCFDFFFFFFFFADFDFFFFFFFFFFFFFFFFFFFFEFFFFFFFFFFFFFEFFFF9
@M05620:45:000000000-G6HP7:1:1101:24215:18495 1:N:0:139
CATCCTGACCCTGAAGTACCCCGGCTTGATTTCTGACATTAGATCGGAAGAGCACACGTCTGAACTCCAGTCACAGCGATAGATCTCGTATGCCGTCTTCTGCTTGAAAAAAAAAAAAAGTCAGCTGGTTGTCTTTCTTTGTTTAAGCCACGAGAAACCTTAACGACGCATTTTTTAACTCCGTCCTGCTGAGTCATTCATGAGTTTTTAGCCGCCTTTCTTCTTCTCCCAGCCTCTCTCCTCTCATGCCC
+
CCCCCFFFFFFFEGGGGFGGGGGGGGGEGGHHHHHGHHHHFFFHHHGGGGEGHHHGHGHHHGHHHDHHHHHHHHGFHGCHGEFGHDGHGDHHHGGFEHGFHHHFHHHH3GAEFCG/////?<11F<1001..=<=GGFHGFG0<000=/<G---../;CH0:;0..;-:;AEGGFBE0;F00.;A.://BF/.;B/;;B/F9//;;BFF.:BF;9@AD/BFFBFBFBF//.;.;BBFB;/;9BFFFF/;;9
@M05620:45:000000000-G6HP7:1:1101:24211:18513 1:N:0:139
CATCCTGACCCTGAAGTACCCCGGCTTGATTTCTGACATTAGATCGGAAGAGCACACGTCTGAACTCCAGTCACAGCGATAGATCTCGTATGCCGTCTTCTGCTTGAAAAAAAAAAAAAAAAAAAAAAACAAAGAAGGAGAAGAGCATGCACGAGAATAATTAACTAGTGGACAGCTTGAGTACAACAGCTTAAACAGATAAGAACAACAAAGTGGAAAAACAAATGAGAAATTCAAGGTACAAATAAATA
+
BBBBBFFFFFFFBBGGGGGGGGGGGGGGHHHHHHHHHHHH5GFHHHG?EEHHHHHHHGHHHGHHHHHHCHHHHHHHHGGHGGHHFHHHGDHHHHGGGHGHHHGHHGHFGHFGEFGCB/</-------:-9...//;/....9//.//09000..-../////////////.//9..9//.//9///9:..//9////./////;/./.....//9////....9.///;////////9/////////////
@M05620:45:000000000-G6HP7:1:1101:24259:18587 1:N:0:139
CATCCTGACCCTGAAGTACCCCGGCTTGATTTCTGACATTAGATCGGAAGAGCACACGTCTGAACTCCAGTCACAGCGATAGATCTCGTATGCCGTCTTCTGCTTGAAAAAAAAAAAAAAAGAAAAAAACCCACAAAACAACCCAACATAATCAGCTAAATAATTACAAAAAAAATAGCAGACGAAATGGTAGCGACCGACCGAAGACATCCAAACGGAGTGTCAGAGGGTGTGTTAACACCTCAGGGTAT
+
CCCCCFFFFFFFGGGGGGGGGGGGGGGGHHHHHHHHHHHHHHHHHHGGGGHHHHHHHGHHHGHHHHHHGHHHHHHHHGGHGGHHHHHHGGHHHHGGGHGHHHHHHHHHFHHGGGGC<///-..0>00--.................../0000000000000;00;0;90..-9-.00000/.---..0:0000-----9------./900/900.9.....000000....-.;/;9000./.00/.9;9
@M05620:45:000000000-G6HP7:1:1101:5764:18643 1:N:0:139
CATCCTGACCCTGAAGTACCCCATTGAGCATGGCATCGTCACCAACTGGGACGACATGGAGAAGATCTGGCACCACACCTTCTACAACGAGCTGCGCGTGGCCCCGGAGGAGCACCCAGTGCTGCTGACCGAGGCCCCCCTGAACCCCAAGGCCAACAGAGAGAAGATGACTCAGGTGAGGCTCGGCCGACGCCCGTGCTCCTCCCGTCCTTTCCCCAGTCATTTTCTGCCCGGCTTGATTTCTGACATTA
+
CDCDDFFFFFFFGGGGGGGGGGGHHHHHHHHHHHHHHGHHHGHHHGHHHHHHGGGGGHHHHHHHHHHHHHHHHGHHHGGHHHHHHHHHGGGGGHGGGGGGGGHHGGGGGGGGHGHHGGHGHHHHHHHGHHGGGGGGGGGGGGHHHHGGGGHGHHGGGGGGGGGGGGGGGGGGGGGGGGGGGGFGFFFFFFFFFFFFBDFFFF0FFFFADFDFFFFFFFFBFFFFFFFFFFFE<@DFAFFFFFBF00BFFF0
@M05620:45:000000000-G6HP7:1:1101:19717:18669 1:N:0:139
CATCCTGACCCTGAAGTACCCCATTGAGCATGGCATCGTCACCAACTGGGACGACATGGAGAAGATCTGGCACCACACCTTCTACAACGAGCTGCGCGTGGCCCCGGAGGAGCACCCAGTGCTGCTGACCGAGGCCCCCCTGAACCCCAAGGCCAACAGAGAGAAGATGACTCAGGTGAGGCTCGGCCGACGCCCGTGCTCCTCCCGTCCTTTCCCCAGTCATTTTCTGCCCGGCTTGATTTCTGACATTA
+
BBBBBFFFFFFFGGGGGGGGGGGHHHGHHHHHHHHHHGHHHGHHHGHHHHHHGGGGGHHHHGHHHHHHHGHHHGHHHGGHHHHHHHHHGEGGGHHGGGGGGGHHGGGGGGGDHFHHGGHGGHHHHHHHHHGGGGGGDGGGGGHHHHGGGGHGHHGGGGGGGFGGGGFFGGGGBFFGBFGFGGGGFFFFFFCFFFFF9ADABFFFFFDEA99BFFFFFFDFFFFFFFFFFFFFDFFDAF?FBFFFFFB/BF/
@M05620:45:000000000-G6HP7:1:1101:12805:18670 1:N:0:139
AAACCAAGCAGAAGACATGAGGTCAGCTAGATCGGAAGAGCACACGTCTGAACTCCAGTCACAGCGATAGATCTCGTATGCCGTCTTCTGCTTGAAAAAAAAAAAAAAAAAGAAACAAAACGAAAAAGTAATATAAAAAAAGAATAGAAAAGAAAGGAGTTAAATGAGAGATAAAGAAAAAAAGAAATCGAATGGGAGAGACAAGAAGAAGTGAAATAGCAACAGATGAGTGCGTGAAGAGGATGGTTAAA
+
CCCCCBCFDFFFGGGGGGGGGGGHHHHHHGHHHHGGGGHHHHHHHGHHHGH5GHHHHHHHGHHHHGGHGGHGGHHHFGHHHHGGGHGHHHHHHHGGHHHGGG<EB<<</>///<000.000-...-..<0000000000--...00000://.:/C././/00<000000.000000.//.--..</009./000:/....//:.///0/:000<000000<..</0000000-<...00.../0.00000
@M05620:45:000000000-G6HP7:1:1101:19707:18698 1:N:0:139
CATCCTGACCCTGAAGTACCCCATTGAGCATGGCATCGTCACCAACTGGGACGACATGGAGAAGATCTGGCACCACACCTTCTACAACGAGCTGCGCGTGGCCCCGGAGGAGCACCCAGTGCTGCTGACCGAGGCCCCCCTGAACCCCAAGGCCAACAGAGAGAAGATGACTCAGGTGAGGCTCGGCCGACGCCCGTGCTCCTCCCGTCCTTTCCCCAGTCATTTTCTGCCCGGCTTGATTTCTGACATTT
+
BBBBBFFFFFFFGGGGGGGGGGGHHHHHHHGGHHHHHGHHHGHHHGHHHHHHGGGGGHHHHHHHHHHHHHHHHGHHHGGHHHHHHHHHCEEFGHHGGGGGGGHHGGGGGGGGHHHHGGHHHHHHHHHHHHGCGGGGGGGGGGGHHHGGG?GFHHGGGGGFFGDFGFFBFGGGGGGGGFF9CEGGFCEDD;@FFFFABADFFFFFFFFFFD.9FFFFFB.BF/FF9FFFFFFF.-@FC=FBFFBB;/;B:B/
@M05620:45:000000000-G6HP7:1:1101:17642:18716 1:N:0:139
CATCCTGACCCTGAAGTACCCCGGCTTGATTTCTGACATTAGATCGGAAGAGCACACGTCTGAACTCCAGTCACAGCGATAGATCTCGTATGCCGTCTTCTGCTTGAAAAAAAAAAACAGAACTGATGCGTTTATTTTGCATCCGTTTGCCAGACAACATGATCCGCTGAGGGTTGCTCAACTCTTTGCGGATAGGAAGCACCTTTTTATTAACTCTACCTTTTAGCAATCGCCATTACTATCCTCTATAT
+
AAAAAFBFFFBCFEGGGGGGGCECCGGGHBD5GDFDGFHGHHCGFHDEGGHHGHHGFEHH2CDGHHHHFFGHHHHD?E@CEEHBGHHG?EGHHFE1>CFDFFFH3GHHGHA/<B@////222?111111/<//<><1F1D1><0.<10<0D00.<//..<<00<0:..:...:.:AF0000990;FB00----.//00.9;B.:/;/;.;//9///:///;BBB///;/:/999..9/;9://////////
@M05620:45:000000000-G6HP7:1:1101:3317:18731 1:N:0:139
CATCCTGACCCTGAAGTACCCCGGCTTGATTTCTGACATTAGATCGGAAGAGCACACGTCTGAACTCCAGTCACAGCGATAGATCTCGTATGCCGTCTTCTGCTTGAAAAAAAAAAAACTCACTCGTCCCTTCTTTTCCATCCATTTCCCATCCCTCCTGCTCCTCTTACCTGTTCTACCCTTTTTCCTACTCGTCCTCTCCTCTGTCTTCCCTTTCCCTCCTCTCCTTCTCCCTCCCTCTCCTTCCCCTC
+
BBBBBFFFFFFFGGGGGGGGGGGGGGGGHHHHHGHFHFHHHHHHHHGFGGHHHHHHHGHHHGFHHHHHGHGHHHHHHGGHGDFGGHHEGGHHGHGFGHGHHHFHHHHHHHHGGCDD<</111111/?//.110<1111>11<01<=10<<0DG..0<</</<;;//0:0:/00000<0;0:0/00:/00;009..;9.009/;/00900;00900;0/99..:9;/;9//////...9...//////.9;.
@M05620:45:000000000-G6HP7:1:1101:16499:18746 1:N:0:139
CATCCTGACCCTGAAGTACCCCATTGAGCATGGCATCGTCACCAACTGGGACGACATGGAGAAGATCTGGCACCACACCTTCTACAACGAGCTGCGCGTGGCCCCGGAGGAGCACCCAGTGCTGCTGACCGAGGCCCCCCTGAACCCCAAGGCCAACAGAGAGAAGATGACTCAGGTGAGGCTCGGCCGACGCCCGTGCTCCTCCCGTCCTTTCCCCAGTCATTTTCTGCCCGGCTTGATTTCTGACATTA
+
CCCCCFFFFFFFGGGGGGGGGGGHHHHHHHHHHHHHHGHHHGHHHGHHHHHHGGGGGHHHHHHHHHHHHHHHHGHHHGGHHHHHHHHHGGGGGHHGGGGGGGHHGGGGGGGGHHHHGGHHHHHHHHHHHHGGGGGGGGGGGGHHHHGGGGHGHHGGGGGGGGGGGGGGGGGGGGGGGGGGGGGGFFFFFFFFFFFFFFFFFFFFFFFFFFFFFFFFFFFFFFFFFFFFFFFFFFFFFFFFFFFFFFFFFF0
@M05620:45:000000000-G6HP7:1:1101:26176:18830 1:N:0:139
CATCCTGACCCTGAAGTACCCCATTGAGCATGGCATCGTCACCAACTGGGACGACATGGAGAAGATCTGGCACCACACCTTCTACAACGAGCTGCGCGTGGCCCCGGAGGAGCACCCAGTGCTGCTGACCGAGGCCCCCCTGAACCCCAAGGCCAACAGAGAGAAGATGACTCAGGTGAGGCTCGGCCGACGCCCGTGCTCCTCCCGTCCTTTCCCCAGTCATTTTCTGCCCGGCTTGATTTCTGACATTT
+
CCCCCF4DFFFFGGGGGGGGGGGHHHHHHHHHHHHHHGHHHGHHHGHHHHHHGGGGGHHHHHHHHHHHHHHHHGHHHGGHHHHHHHHHGGGGGHHGGGGGGGHHGGGGGGGGHHHHGGHFHHHHHHHGHHGGGGGGGGGGGGHHHHGGGGHGHHGGGGGGGGGGGGGGGGGGGGGGGGGGGGGGFFFFFFFFFFFFFFFFFFFFFFFFFFFFFFFFFFFFFFFFFFFFFFFFFFFAFF?FFFFFFFFFFF0
@M05620:45:000000000-G6HP7:1:1101:26197:18838 1:N:0:139
CATCCTGACCCTGAAGTACCCCATTGAGCATGGCATCGTCACCAACTGGGACGACATGGAGAAGATCTGGCACCACACCTTCTACAACGAGCTGCGCGTGGCCCCGGAGGAGCACCCAGTGCTGCTGACCGAGGCCCCCCTGAACCCCAAGGCCAACAGAGAGAAGATGACTCAGGTGAGGCTCGGCCGACGCCCGTGCTCCTCCCGTCCTTTCCCCAGTCATTTTCTGCCCGGCTTGATTTCTGACATTT
+
DDDDDFFFFFFFGGGGGGGGGGGHHHGHHHHHHHHHHGHHHGHHHGHHHHHHGGGGGHHHHHHHHHHHHHHHHGHHHGGHHHHHHHHHGGGGGHHGGGGGGGHHGGGGGGGGHHHHGGHHHHHHHHHGHHGGGGGGGGGGGGHHHHGGGGHGHHGGGGGGGGGGGGGGGGGGGGGGGGGGGFGGFFFFFFFFFFFFFFFFFFFFFFDADFDFFFFFFFDFFFFFFFFFFFFF.BFFCF;BFFFFFBFFBF0
@M05620:45:000000000-G6HP7:1:1101:22084:18843 1:N:0:139
AAACCAGAAGACATGAGGTCAGCTAGATCGGAAGAGCACACGTCTGAACTCCAGTCACAGCGATAGATCTCGTATGCCGTCTTCTGCTTGAAAAAAAAAAACACCGACTGCACAACCCGTACTGCAAACCAAGGCCCCCCTTAACCCCCCTTCCCCCCACTCTACACTTCCTCCATTTCGGCTCACCCTCCGCCCTTTCTCCTCCCTTCCTTTCCCCATACCTTTTCTGCCCGGCGTGATTTCTTACATTA
+
BBBBBBBFFFFCEFABBFBGGGHHBGHHHHGGGGHHHHHHHGHHHGGHHHHHHHGHHHHHHGGHGGHHFHHHFFHHHHGGGGGHHHHHHHGHFFGEEEEE>//?/<////22222/<//?///1?111<<..><<>ECGC-./=CGEF---.;B/9A@-../0000;;0C0009;B9;;.-;9;//9;..9..999////:B9B/9./;;/:BF9BB.9/9/////:B/9;.9-----9;:/9/9/////9
@M05620:45:000000000-G6HP7:1:1101:26177:18849 1:N:0:139
CATCCTGACCCTGAAGTACCCCATTGAGCATGGCATCGTCACCAACTGGGACGACATGGAGAAGATCTGGCACCACACCTTCTACAACGAGCTGCGCGTGGCCCCGGAGGAGCACCCAGTGCTGCTGACCGAGGCCCCCCTGAACCCCAAGGCCAACAGAGAGAAGATGACTCAGGTGAGGCTCGGCCGACGCCCGTGCTCCTCCCGTCCTTTCCCCAGTCATTTTCTGCCCGGCTTGATTTCTGACATTT
+
BBBBBFFFFFFFGGGGGFGGGGGHHGDFGGHGFGBGHGHHHGHGHGHHFHGHFFGFGHGGHHGHHHHHBGHFHGHHHGGHHHHHHGHHGGGGGHHGGGGG?EGGGGG?CCGGHHHHGGCFFGHHHHHHHHDCDGFGGGGGGFHHHHGG?AHEHHGEGEBFFED.9BFGGGGGGGGGGFFGGECFFFFFF;DFFFF@@:AABFFFFFDADFFFFFFFFF?BF/FFFFFF/BBE?BFFF-.BFFBB//9/BF/
@M05620:45:000000000-G6HP7:1:1101:15909:18904 1:N:0:139
TACCTGTACTGGGGAAGCGTGTAGCAATCGCCATTCCTACCCTAAAGATCGGAAGAGCACACGTCTGAACTCCAGTCACAGCGATAGTCCCCGTATGCCGTCTTCTGCTTGAAAAAAAAACTCTCGGAGGTTATTTTGCATCGGTGAGCCAGACAGAATGATCCGATGAGGGGTGCGAAACTATTTGAGGACAGGAAGCACCTTTTTATTAAATTTACCTTTTCGCCATCGCCATTCCTCCCCTAAAGATC
+
BBBBBFFFFFFFGGGGGGEGCGB5DAGHH2FE2AA55BA3F2B2A335BAAEGG11BG3GAF01A21DFCD@FGC533@B51/>11144B31>>>1FE3E//0FH4BFFFG03F30>/B/<1@@GEAA//EF1FFGHFH=GHGGGGGFGGFHHG/<C/==DFHHH.CDB0/EGDBG@A-9@FFGGGG0EB0./.9./;EFFFF9FFF.;F///BFFFBBFFFF/9..;AF.AA.;BFFF/BAFFE.:/9:F
@M05620:45:000000000-G6HP7:1:1101:13312:18904 1:N:0:139
CATCCTGACCTGAAGTACCCCATTGAGCATGGCATCGTCACCAACTGGGACGACATGGAGAAGATCTGGCACCACACCTTCTACAACGAGCTGCGCGTGGCCCCGGAGGAGCACCCAGTGCTGCTGACCGAGGCCCCCCTGAACCCCAAGGCCAACAGAGAGAAGATGACTCAGGTGAGGCTCGGCCGACGCCCGTGCTCCTCCCGTCCTTTCCCCAGTCATTTTCTGCCCGGCTTGATTTCTGACATTAG
+
BBBBBFFFFFFFGGFFGFGGGGHHCGHHHHHFHHHHFGHHGHHGGHHHHHHGGGGGHHEGFHHFHHHHHHHHGHHHGGHHHHHHHHHEGGGGHHGGGGGGGHHGGGGGGGGHHHHGGGHHHHHHHFGHHGGGGGGGGGGGGHHHHGGGGGGHHHGGGGGGFFGGGGGGFFGGGGGFFFAFEGGFFFFFFFFAFF=@DDEFFFFFFBEFFDFFFFFFFFFF/BFFFFFFFFF?D;-@@9BFFFFEBF/9F/;
@M05620:45:000000000-G6HP7:1:1101:13328:18910 1:N:0:139
CATCCTGACCTGAAGTACCCCATTGAGCATGGCATCGTCACCAACTGGGACGACATGGAGAAGATCTGGCACCACACCTTCTACAACGAGCTGCGCGTGGCCCCGGAGGAGCACCCAGTGCTGCTGACCGAGGCCCCCCTGAACCCCAAGGCCAACAGAGAGAAGATGACTCAGGTGAGGCTCGGCCGACGCCCGTGCTCCTCCCGTCCTTTCCCCAGTCATTTTCTGCCCGGCTTGATTTCTGACATTAG
+
BBBBBFFFFFFFGGDGGGGGGGHHGHHHHHHHHHHHGGHGGHHGGHHHHHHGGGGGHHFHFHHHHHHHHHHHGHHHGGHHHHHHHHHEGGGGHHGGGGGGGHHGGGGGGGGHHHHGGHHHHHHHHFGHHGGGGGGGGGGGGFHHHGGGGHGHHHGGGGGFFFCFGGGGFGGGGGGBFFGGGGGFFFFFFFFAFFADDAEFFFFFFDEFDFFFBFFFFD;FFFFFFFFFFFEDFAFDFFFFFFFF/B9FFB;
@M05620:45:000000000-G6HP7:1:1101:10891:18923 1:N:0:139
CATCCTGACCCTGAAGTACCCCGGCTTGATTTCTGACATTAGATCGGAAGAGCACACGTCTGAACTCCAGTCACAGCGATAGATCTCGTATGCCGTCTTCTGCTTGAAAAAAAAAAAACAAAAAAAATGACACTTTATAGAAGCTTTCCCACATCCTCCCCACCACCAACCAACACCACTTTCCCCACCCAACACATTACACCTACTACTATGCTACGCCCTATCCAGTCCGATTCTCTCACAGCCCTAAC
+
CCCCDFFFFFFFGGGGGGGGGGGGGGGGHHHHHHHHHHHHHHHHHHGGGGHHHGHHHGHHHGHGHHHHHHHHGGHGHGGHAEHHHHHHGGHHHHGGGHGHHHHHHHHHGHHEFGGG>//=/00//--01110000000000=000<00000..00/00/.:/.......9....<<...000000//.........000000:/0/0<000000000.----/00/000:0....<00000000...////
@M05620:45:000000000-G6HP7:1:1101:4360:18945 1:N:0:139
TACCTGTACTGGGGAAGCATTTGAATATCCCCCCATGGTGATGGGGACGGAGAACTGCTCCATAAACACAGGCAACGTGCCTAACTTTCCCGGGAAGATGAAGTCAAAGAGCGACCACAGCTCTCGGAGGTTATTTTGCATCGGTGAGCCAGACAGAATGATCCGATGAGGGGTGCGAAACTATTTGAGGAAAGGAAGCACCTTTTTATTAAATTTACCTTTTAGCAATCGCCATTCCTACCCTAAAGATC
+
CCDCCFFFFFFFGGGGGGGGGGHHHHHHHHHGGGGHHHGHHHHHHGGGGGGGGHHHHHHHHHHGHHHHHGHHGHHHGHHHHHHHHHHHHGHGGGGGGHHHHHHHHHGHHHHHGGGGGHHHHHHGHGGGGGGHHHHHHHHHHHGGGGGHGHHHHGHHHHHGHHHHHCFGGHHGGEGGGFGGGGGGGGGGGG0BFGGGGGGGGFFFFFFEFFFFFFFFFFFFFFFFFFFFFFFFFDFFFFFFFFFFFFFFFFF
@M05620:45:000000000-G6HP7:1:1101:12351:18950 1:N:0:139
CATCCTGACCCTGAAGTACCCCATTGAGCATGGCATCGTCACCAACTGGGACGACATGGAGAAGATCTGGCACCACACCTTCTACAACGAGCTGCGCGTGGCCCCGGAGGAGCACCCAGTGCTGCTGACCGAGGCCCCCCTGAACCCCAAGGCCAACAGAGAGAAGATGACTCAGGTGAGGCTCGGCCGACGCCCGTGCTCCTCCCGTCCTTTCCCCAGTCATTTTCTGCCCGGCTTGACTTCTGACATTT
+
BBBA?DDFFFFFFGGGGGGGGG?HHGFBCGHFCGBHGGHHAEGDC2GH322FEAEGGHF3FFGFBFGAFGHGHGHHHGGHFHHHHHFGCF1EECGGGCEGCEHGG/B<<BDGHHHHGEC1?FGHHGHDGHC-CCGGACGGDEHHHHGDDDFEHHEGGGEGGGGFFFBFGFGGFGGGGFGF.CEAB?ED>9>BBBB?BDF.:FFFF..;;A9FFFFBFBDFFFBFBFB/9BF..99>=9./;/BB//;/;9/
@M05620:45:000000000-G6HP7:1:1101:6973:18956 1:N:0:139
CATCCTGACCCTGAAGTACCCCATTGAGCATGGCATCGTCACCAACTGGGACGACATGGAGAAGATCTGGCACCACACCTTCTACAACGAGCTGCGCGTGGCCCCGGAGGAGCACCCAGTGCTGCTGACCGAGGCCCCCCTGAACCCCAAGGCCAACAGAGAGAAGATGACTCAGGTGAGGCTCGGCCGACGCCCGTGCTCCTCCCGTCCTTTCCCCAGTCATTTTCTGCCCGGCTTGATTTCTGACATTT
+
A1>A>DD11C>CEF1BFGGGGG?GHG1AFBG1FEFHGEGHCFHHEAHFFAGHECEGGHG1FG0FGFHE1DFFHFFH/EFFFFE2G11GE/?>EFGEE@>E@EHAEC/<<?CFHGHHCAG<1??GHFCGHFCGCCGGGCGGGFHHHHGGF?GFHH?EFFFGGGCEGGGGBBFGGBFGGFGGGEFF@@FF<@@@@@@@@9AEFFFFFFFAFFBFFFFFFFFFFBBBBFFFFFFF?-@@@@-/BFFF/9B/BF/
@M05620:45:000000000-G6HP7:1:1101:6990:18961 1:N:0:139
CATCCTGACCCTGAAGTACCCCATTGAGCATGGCATCGTCACCAACTGGGACGACATGGAGAAGATCTGGCACCACACCTTCTACAACGAGCTGCGCGTGGCCCCGGAGGAGCACCCAGTGCTGCTGACCGAGGCCCCCCTGAACCCCAAGGCCAACAGAGAGAAGATGACTCAGGTGAGGCTCGGCCGACGCCCGTGCTCCTCCCGTCCTTTCCCCAGTCATTTTCTGCCCGGCTTGATTTCTGACATTA
+
CCCCCFFFFFFFGGGGGGGGGGGHHHHHHHHHHHHHHGHHHGHHHGHHHHHHGGGGGHHGHGHHHHHHHHHHHGHHHGGHHHHHHHHHGGGGGHHGGGGGGGHHGGGGGGGGHHHHGGHHHHHHHHHGHHGGGGGGGGGGGGHHHHGGGGHGHHGGGGGGGGGGGGGGGGGGGGGGGGGGGGGGFFFFFFFFFFFA;9DEFFFFFFFADFFFFFFFFFFFFFFFFFFFFEFFFFFFFFAFFFFFFBFFFF0
@M05620:45:000000000-G6HP7:1:1101:11454:18972 1:N:0:139
CATCCTGACCCTGAAGTACCCCATTGAGCATGGCATCGTCACCAACTGGGACGACATGGAGAAGATCTGGCACCACACCTTCTACAACGAGCTGCGCGTGGCCCCGGAGGAGCACCCAGTGCTGCTGACCGAGGCCCCCCTGAACCCCAAGGCCAACAGAGAGAAGATGACTCAGGTGAGGCTCGGCCGACGCCCGTGCTCCTCCCGTCCTTTCCCCAGTCATTTTCTGCCCGGCTTGATTTCTGACATTA
+
CCBBCFFFFFFFGGGGGGGGGGGHHHHHHHHHHHHHHGHHHGHHHGHHGHHHGGGGGHHHHHHHGHHHHHHHHGHHHGGHHHHHHHHHGGGGGHHGGGGGGGHHGGGGGGGGHHHHGGH?GHHHHGHHHHGGGGGGGGGGGGHHHHGGGGGGHHGGGGGGGGGGGGGGFGGGGGGGGGGGGGGGFFFFFFAFFFFFCFDEFFFFFFF;AFDFFFFFFFDBFBFFFFFFFEFFBFFFFF:FFFFFFFF00;0
@M05620:45:000000000-G6HP7:1:1101:8452:18975 1:N:0:139
TACCTGTACTGGGGAAGCATTTGAATATCCCCCCATGGTGATGGGGACGGAGAACTGCTCCATAAACACAGGCAACGTGCCTAACTTTCCCGGGAAGATGAAGTCAAAGAGCGACCACAGCTCTCGGAGGTTATTTTGCATCGGTGAGCCAGACAGAATGATCCGATGAGGGGTGCGAAACTATTTGAGGAAAGGAAGCACCTTTTTATTAAATTTACCTTTTAGCAATCGCCATTCCTACCCTAAAGATC
+
CCCCCFFFFFFFGGGGGGGGGGGHHHHHHHHGGGGHHHHHHHHGHGGGGGGGGHHHHHHHHHGHHHHHHHHHGGHHGHHHHHHHHHHHHHHGGGGGGHHHHHFHGHHHHHFHGGGGGHHHHHHHHGGGGGFHHHHHHHHHHHGGGGGHGHHHHGHHHHHHHHHHHGGGHHHGGGGGCDAGGGGGGGGGGGCFGGGGFGGFFFFFFFFFFFFFFFFFFFFFFFFFFFFFFFFFFDEFFFFFFFFFFFFFFFF
@M05620:45:000000000-G6HP7:1:1101:6980:18976 1:N:0:139
CATCCTGACCCTGAAGTACCCCATTGAGCATGGCATCGTCACCAACTGGGACGACATGGAGAAGATCTGGCACCACACCTTCTACAACGAGCTGCGCGTGGCCCCGGAGGAGCACCCAGTGCTGCTGACCGAGGCCCCCCTGAACCCCAAGGCCAACAGAGAGAAGATGACTCAGGTGAGGCTCGGCCGACGCCCGTGCTCCTCCCGTCCTTTCCCCAGTCATTTTCTGCCCGGCTTGATTTCTGACATTT
+
CCCCCFFFFFFFGGGGGGGGGGGHHHHHHGHHHHHHHGHHHGHHHGHHHHHHGGGGGHHHHHHHHHHHHHHHHGHHHGGHHHHHHHHHGGGGGHHGGGGGGGFHGGGGGGGGHHHHGGHHHHHHHHHHHHGGGGGGGGGGGGHHHHGGGGHGHHGGGGGGGGGGGGGGGGGGGGGGGGGGGGGGFFFFFFFFFFFFCDDFFFFFFFFEFFFFFFFFFFFFFFFFFFFFFFFFDFFFFFAFFFFFF:F/BF/
@M05620:45:000000000-G6HP7:1:1101:11435:18981 1:N:0:139
CATCCTGACCCTGAAGTACCCCATTGAGCATGGCATCGTCACCAACTGGGACGACATGGAGAAGATCTGGCACCACACCTTCTACAACGAGCTGCGCGTGGCCCCGGAGGAGCACCCAGTGCTGCTGACCGAGGCCCCCCTGAACCCCAAGGCCAACAGAGAGAAGATGACTCAGGTGAGGCTCGGCCGACGCCCGTGCTCCTCCCGTCCTTTCCCCAGTCATTTTCTGCCCGGCTTGATTTCTGACATTT
+
CCCCCFFFFFFFGGGGGGGGGGGHHHHHHHHHHHHHHGHHHGHHHGHHHHHHGGGGGHHHHHHHHHHHHHHHHGHHHGGHHHHHHHHHGGGGGHHGGGGGGGHHGGGGGGGGHHHHGGHHHHHHHHHHHHGGGGGGGGGGGGGHHHGGGDHGHHGGGGGGGGGGGGGGGGGGGGGGGGGGGGGGFFFFFFFFFFFFDFFFFFFFFFFEDFDFFFFFFFDFFBFFFFFFFFFFDFFFFFAFFFFFE9BFFF/
@M05620:45:000000000-G6HP7:1:1101:8447:18998 1:N:0:139
TACCTGTACTGGGGAAGCATTTGAATATCCCCCCATGGTGATGGGGACGGAGAACTGCTCCATAAACACAGGCAACGTGCCTAACTTTCCCGGGAAGATGAAGTCAAAGAGCGACCACAGCTCTCGGAGGTTATTTTGCATCGGTGAGCCAGACAGAATGATCCGATGAGGGGTGCGAAACTATTTGAGGAAAGGAAGCACCTTTTTATTAAATTTACCTTTTAGCAATCGCCATTCCTACCCTAAAGATC
+
A3AAAFFFFFBFGGCCGGFGGFHHHHHHHHHG2EEHHHHGFFHHGGGGCGGGCHHHHHFHHHHHHHHGHHFHGHHHGHHHHHGFHHHHHHHGGGEEDFGHHHHGGHFHHCFFGGGGGHHHGHHHHGGDGGEHHHHHHHH1FHGGGGGHHHHHHGHHCHHEBGGHHFGGHHHCCFDGGG@GGGFGGGGGFF;FFGGGFAEGGFFFFFF?FFF//BBFFFFFFFFFFFBFFFEFF.AFFFFFFFFFF99BBFB
@M05620:45:000000000-G6HP7:1:1101:12918:19034 1:N:0:139
CATCCTGACCCTGAAGTACCCCATTGAGCATGGCATCGTCACCAACTGGGACGACATGGAGAAGATCTGGCACCACACCTTCTACAACGAGCTGCGCGTGGCCCCGGAGGAGCACCCAGTGCTGCTGACCGAGGCCCCCCTGAACCCCAAGGCCAACAGAGAGAAGATGACTCAGGTGAGGCTCGGCCGACGCCCGTGCTCCTCCCGTCCTTTCCCCAGTCATTTTCTGCCCGGCTTGATTTCTGACATTT
+
CCCCCFFFFFFFGGGGGGGGGGGHHHHHHHHHHHGHHGHHDGHHHGHHHHFGGEGGGHHFHHFHHHHHHHHHHGHHHGGHHHHHHHHHGGGGGHHGGGGGGGHHGGGGGGGGHHHHGGHHHHDHHHHHHHGGGGGGGGGGGGHHHHGGDAHFHHGGGGGGGFGGFGFGGGGGGGGGGGFGGEGGFFFFF;DFFFFFFFFFFFFFFFFEDFFFFFFFFFDFFFFFFFFFFFFFFFFFFFAFFFFFFBF/BF/
@M05620:45:000000000-G6HP7:1:1101:28689:19052 1:N:0:139
CATCCTGACCCTGAAGTACCCCGGCTTGATTTCTGACATTAGATCGGAAGAGCACACGTCTGAACTCCAGTCACAGCGATAGATCTCGTATGCCGTCTTCTGCTTGAAAAAAAAAAACATATCGTTTAACCTAGTGTCCCGTTGAGAACATATGTAGGACATGCTTTTTTTCAACATGCAAAATAAAGAATCATTTCTCAAGATTTATTCTTCATTACATGATCTCAAATCCAACTCTAGAAAAACAAATA
+
BBBBBFFFFFFFGGGGGGGGGGGGGGGGGHHHHGHHHHHHGGFGHHGGFGHFHFFGHGHHHGHHHDHHFHHHHHHFGE@GGGGDFEGHGFHFGHGGGHGHGHFHHHFHGHHGF<B>>/?22@@??///<11?11F1@111<.<..1.<<C==00=00<0<<<<000=<0--;00;://0000/;0009099000;00900900:;900;009000;9099;:FF/B/://9BB/;///:/9//.9..9.//
@M05620:45:000000000-G6HP7:1:1101:6093:19082 1:N:0:139
CATCCTGACCCTGAAGTACCCCGGCTTGATTTCTGACATTAGATCGGAAGAGCACACGTCTGAACTCCAGTCACAGCGATAGATCTCGTATGCCGTCTTCTGCTTGAAAAAAAAAAAAATGAAAACAACGTGATAAACAAAGACACTATTATTTATGACAGAAACAAATAAAAAAGCAGGAAGAAACATAGTGTCCTCCATGGCAGACAACGGAAAGTGACGCTATTCAGTAGGGTTATAGTGCGCGTTGT
+
CCCCCFFFFFFFGGGGGFGGGGGGGGGGHHHHHGGGHHHHHHHHHHGGGGHHHHHHHGHHHGHHHHHHHHHHHHHHHGGHGGGHEHHHGGHHHHGGGHGHHHHHHHHHHHHGGDGC<>/0111110//.-...0=1111../////0/000000<<0=000/;/:/..00:00:-..//../..////000;000090//;;/./......--..-.///;.;;..////:///./..//:///---:;9.
@M05620:45:000000000-G6HP7:1:1101:22581:19089 1:N:0:139
CATCCTGACCCTGAAGTACCCCATTGAGCATGGCATCGTCACCAACTGGGACGACATGGAGAAGATCTGGCACCACACCTTCTACAACGAGCTGCGCGTGGCCCCGGAGGAGCACCCAGTGCTGCTGACCGAGGCCCCCCTGAACCCCAAGGCCAACAGAGAGAAGATGACTCAGGTGAGGCTCGGCCGACGCCCGTGCTCCTCCCGTCCTTTCCCCAGTCATTTTCTGCCCGGCTTGATTTCTGACATTA
+
BBBBBFFFFFCFGGGGGDGGGGGHHHHHHHHHHHHHHGHHHGHHHGHHFHHFGGGGGHHHHHHGHHHHHHHGHGHHHGGHHHHHHHHHGGGGGHHGGG>EGGHHGGGGGGGGGHHHGGHHFHHHHHHHHHGGGGGGGGGGGGHHHHGGGGGGHHGGGGGGGGGGGGGGGGGGGGFGCFGGGGGADFFFFFFFADFF;ADFFFFFFF?EFFFFFFFFFFFBFEFFFFFFFFFFFDFFFF?FFFFEBBBBBB/
@M05620:45:000000000-G6HP7:1:1101:22601:19089 1:N:0:139
CATCCTGACCCTGAAGTACCCCATTGAGCATGGCATCGTCACCAACTGGGACGACATGGAGAAGATCTGGCACCACACCTTCTACAACGAGCTGCGCGTGGCCCCGGAGGAGCACCCAGTGCTGCTGACCGAGGCCCCCCTGAACCCCAAGGCCAACAGAGAGAAGATGACTCAGGTGAGGCTCGGCCGACGCCCGTGCTCCTCCCGTCCTTTCCCCAGTCATTTTCTGCCCGGCTTGATTTCTGACATTA
+
CCCCCFFFFFFFGGGGGGGGGGGHHHHHHHHHHHHHHGHHHGHHHGHHHHHHGGGGGHHHHHHHHHHHHHHHHGHHHGGHHHHHHHHHGGGGGHHGGGGGGGHHGGGGGGGGHHHHGGHGHHHHHHHHHHGGGGGGGGGGGGGHHHGGDGHGHHGGGGGGGGGGGGGGGGGGGGGGGGGGGGGGFFFFFFFFFFFFCFFFFFFFFFFFFFDFFFFFFFFFFFFFFFFFFFFFFFFFFFAFFFFFFFFBFF/
@M05620:45:000000000-G6HP7:1:1101:22591:19104 1:N:0:139
CATCCTGACCCTGAAGTACCCCATTGAGCATGGCATCGTCACCAACTGGGACGACATGGAGAAGATCTGGCACCACACCTTCTACAACGAGCTGCGCGTGGCCCCGGAGGAGCACCCAGTGCTGCTGACCGAGGCCCCCCTGAACCCCAAGGCCAACAGAGAGAAGATGACTCAGGTGAGGCTCGGCCGACGCCCGTGCTCCTCCCGTCCTTTCCCCAGTCATTTTCTGCCCGGCTTGATTTCTGACATTA
+
CCCCCFFFFFBBGGGGGGGGGGGHHHHHHHHHHGHHHCHHDGHHHGHHHEHHGGGGGHHHHHHGHHHGHHHHHGHHHGGHHHHHHHGHGEEEGHGGGGGGGGHHGGGGGGGGHHHHGGHHHHHHHHHHHHGGGGGGGGGGGGHHHHGGGGHGHHGGGGGGGGGGGGGGGGGGGGGGGGGGGGGGFFFFFFFFFFFFFDDFFFFFFFBEFFFFFFFFFFFFFFFFFFFFFFFFFFFFFF?FFFFFBFFBFF0
@M05620:45:000000000-G6HP7:1:1101:23147:19120 1:N:0:139
AAGCCAGAAGACATGAGGTCAGCTAGATCGGAAGAGCACACGTCTGAACTCCAGTCACAGCGATAGATCTCGTATGCCGTCTTCTGCTTGAAAAAAAAAAAAAAAAAAAAAAAAAAAGAGAATAATAGGAAAAATATGATAAATAAAAAACATGAAGAATATTAATAAATAATAAATGTAAGAGGTTAAAGAAAGAGAAGATTATATAAGTCGATAATCAACAGATGGGAGTATGGAGTGAGACAAAATGT
+
CDBCCFFFFFBFGGBBBGGGGGHHEHHHHHGGGGHHHHHHHGHHHGHHHHHHHHHHHHHHHGGHGGHHGHHHFGHHHHGGGHGHHHHHHHHHHHHG@EEE>>////</---------..//0000000000//..000000000:0000-..000000/00000000000000000000:0000.0/0000:./0///0/000<B0<00000.....0000<0//000./../00/0/<.:000///.0:0
@M05620:45:000000000-G6HP7:1:1101:15468:19126 1:N:0:139
CATCCTGACCCTGAAGTACCCCATTGAGCATGGCATCGTCACCAACTGGGACGACATGGAGAAGATCTGGCACCACACCTTCTACAACGAGCTGCGCGTGGCCCCGGAGGAGCACCCAGTGCTGCTGACCGAGGCCCCCCTGAACCCCAAGGCCAACAGAGAGAAGATGACTCAGGTGAGGCTCGGCCGACGCCCGTGCTCCTCCCGTCCTTTCCCCAGTCATTTTCTGCCCGGCTTGATTTCTGACATTT
+
CDDCDFFFFFFFGGGGGGGGGGGHHHHHHHHHHHHHHGHHHGHHHGHHHHHHGGGGGHHHHHHHHHHHHHHHHGHHHGGHHHHHHHHHGGGGGHHGGGGGGGHHGGGGGGGGHHHHGGHHHHHHHHHHHHGGGGGGGGGGGGHHHHGGGGHGHHGGGGGGGGGGGGGGGGGGGGGGGGGGGGGGFFFFFFFFFFFFFFFFFFFFFFFFFFFFFFFFFFFFFFFFFFFFFFFFFFFFFFFFFFFFFBFFFF0
@M05620:45:000000000-G6HP7:1:1101:15450:19138 1:N:0:139
CATCCTGACCCTGAAGTACCCCATTGAGCATGGCATCGTCACCAACTGGGACGACATGGAGAAGATCTGGCACCACACCTTCTACAACGAGCTGCGCGTGGCCCCGGAGGAGCACCCAGTGCTGCTGACCGAGGCCCCCCTGAACCCCAAGGCCAACAGAGAGAAGATGACTCAGGTGAGGCTCGGCCGACGCCCGTGCTCCTCCCGTCCTTTCCCCAGTCATTTTCTGCCCGGCTTGATTTCTGACCTTT
+
BCCBCFFFFFFFGGGGGGGGGGGHHHHCGHHFHHCGHGHHHGHHHGHGHHHHGGGGGHHGHHHHHHFHGGHEGGHHGGGHHHHHHHHHGFGGGHHEGEGGEEHHGGGCGGGGHHHHGEFGHHHHHHBFGHGGGGGGGGGGGGGFHHGGGGHGGHEEGGGGGGGEGGGGGFGGGGGGGGGGGGGGFFFFFAFFFFFFBDFFFFEFFFFADFDFFFFFFEDFF0FFFFFFFFFFFFFFFF.BFFFBF:B/BF0
@M05620:45:000000000-G6HP7:1:1101:9860:19154 1:N:0:139
TACCTGTACTGGGGAAGCAATCGCCATTCCTACCCTAAAGATCGGAAGAGCACACGTCTGAACTCCAGTCACAGCGATAGATCTCGTATGCCGTCTTCTGCTTGAAAAAAAAAAAAAACAAACAACGACATTCTGTCTATAGCTTACGACCTATCTCACACCACAAAACCTTATGCCACAAACTCCATCCTACAGCTGCAATCGTTGATCACCGCCGTGCTGTCGATCACCCACTCTCTACTCTCCTGCCC
+
CDCDCFFFFFFFGGFGGGGGGGGGGGGHHHHHHHHHHHHHHHHHGGGGHHH3GHHGHHHGHHHHHHHHHGHHHHHGGHGG5FFGHHGGHHHHGGGHGHHHGHHHHHHHGGGGGF</<///?0/0..-.--.1=0000=000000=00...-.000000000.....:.../00000;0:....000000.0000000:0/;00..:/.;00/:.-----.;000..:../;..9:/00000;000/000::
@M05620:45:000000000-G6HP7:1:1101:9527:19156 1:N:0:139
CATCCTGACCCTGAAGTACCCCGGCTTGATTTCTGACATTAGATCGGAAGAGCACACGTCTGAACTCCAGTCACAGCGATAGATCTCGTATGCCGTCTTCTGCTTGAAAAAAAAAAAAAAAAAAGAAAAAAAAAAGTAAAATAAATAGTGGTTATAGAAAAAGGAGAATGAAAAAAATAAACAAAGGTGATTCAGGCGATGATACGTAAACAGAAATGGACGGCGACGAGGGTCAAGGAGAAACATGGATT
+
CDDDEFFFFFFFGGGGGGGGGGGGGGGGHHHHHHHHHHHHHHHHHHGGGGHHHHHHHGHHHGHHHHHHHHHHFHHHHGGH?FHHGHHHGGHHHHGGGHGHHHHHHHHHGHHGGGGF><//-<<-..</<.-----.011111011110:::1.101:11</.../...010<:1.--.0<101..//001111110/---.1111.00..11//0011000-----9<----./<000....0//00/010
@M05620:45:000000000-G6HP7:1:1101:27097:19174 1:N:0:139
AAACCAAGCAGAAGACATGAGGTCAGCTAGATCGGAAGAGCACACGTCTGAACTCCAGTCACAGCGATAGATCTCGTATGCCGTCTTCTGCTTGAAAAAAAAAAAAACAAAAAAGAAAAAAACAAAAATAAATAAGACAAAAAATTAACTGAAACTTTACAGGGTGTTTGTAAGAACTGATTCATAACAATGTATGCCGGACCAGACAACATAATTAAATGAAGGAGACTGTGGGAGAACGATGTGAAGAT
+
DDDDECCFEFFFGGGGGGGGGGHHHHHHHHHHHHGGGGHHHHHHHGHHHGHDGGHHHHHHHHHHHGGHGGHHFHHFBEHHHHGGGHGHHHHHHHHHHHHGGGGE/<////00////?10?--...0>..011111110<//..-<001111<0001111110/./.<.///111<1/100111111100000111110-----...9//../111<11111<110....0001/.....0.....1111:1
@M05620:45:000000000-G6HP7:1:1101:17484:19179 1:N:0:139
TACCTGTACTGGGGAAGCGTGTAGCAATCGCCATTCCTACCCTAAACATCGGAAGAGCACACGTCTGAACTCCAGTCACAGCGATAGATCTCGTATGCCGTCTTCTGCTTGAAAAAAAAAAAAAAAAACACCTAATCTTGTCCTTCCCATCTGTATTTCATACTTGATAACGACACTATTACGCACACCGTCTCCTTCCTCCGCACTCATCCGAACCTACCCTCTCTCTCCTCGTTCTTGCGCCCCCTTTC
+
CCCCCFFFFFFFGGGGGGGGGGHHHHHHHGGGGGHHHHHHHHHHHHHHHHGGGGGHHGGHHHGHHHGHHHHHHHHHHHHHHHGGHGGHHHHHHGGHHHHGGGHGHHHGHHHFHHHHGGGGF>>/----.<.</000000000000;//00/0000000;000000000000..-:-0/0000::.--9.-.../:000/009..---//000:9.--/0/..0;:/9000/0/.....00;9-.:--;.00
@M05620:45:000000000-G6HP7:1:1101:25737:19203 1:N:0:139
TACCTGTACTGGGGAAGAGCACACGTCTGAACTCCAGTCACAGCGATAGATCTCGTATGCCGTCTTCTGCTTGAAAAAAAAAAAAAAAAAAAAAAAAAGGAAAATAGTAGGAAAGACAAAGAGAAGAAATAAGAGAGGCAACAATGTGTTGTGTGTTAGATTCGACTATAAACAAACTAAGTTTGTGCAACGTGATAGTTGTCACCGGCTTAAAGTGTCTGAACGTGAGTTGTGAAGAGTGGAGTTGAAAT
+
CCBCCFFFFFFFGGGGGGGGGGHHEBGHFGFHHHHHHHHHHHHHGGHGGGH5GHGFGHHHHGEGHGHHHHHHHHHHHHGGGGG>>//<///<//---<../<//000000000/://///////0/0//0000<0/......:.00<00/././../000000.0..-000:00...0000<000//0000<9..<00000:0000.----00<0000000000....<:000<0000.:0.0.0<0000:
@M05620:45:000000000-G6HP7:1:1101:27030:19260 1:N:0:139
CATCCTGACCCTGAAGTACCCCGGCTTGATTTCTGACATTAGATCGGAAGAGCACACGTCTGAACTCCAGTCACAGCGATAGATCTCGTATGCCGTCTTCTGCTTGAAAAAAAAAAAAAAAACAAAAAGGAAAATTTTCGCGATTTATCCTTCATAAGAAAGAAAGTTAGCAGAGCATAAGTAGTGAGAGGTGTGCTACAGTTAGTATAACGTGTGAGTCACTGATGATATTGTAGGACGTATGTTAGATT
+
CCCCCFFFFFFFGGGGGGGGGGGGGGGGHHHHHHHHHHHHHHHHHHGGGGHHHHHHHGHHHGHHHHHHHHHHHHHFGGFHGGHHFHHHGGHHHHGGGHGHHHHHHHHHHHHGGGGG><<<>-<..0....////0<000-.:-::.0000:00000000;/0/./090;0000/./090090009/0000.9.0:0000000000000900././.000000:099;000990:00000;..0/;:00009
@M05620:45:000000000-G6HP7:1:1101:15016:19268 1:N:0:139
TACCTGTACTGGGGAAGCATTTGAATATCCCCCCATGGTGATGGGGACGGAGAACTGCTCCATAAACACAGGCAACGTGCCTAACTTTCCCGGGAAGATGAAGTCAAAGAGCGACCACAGCTCTCGGAGGTTATTTTGCATCGGTGAGCCAGACAGAATGATCCGATGAGGGGTGCGAAACTATTTGAGGAAAGGAAGCACCTTTTTATTAAATTTACCTTTTAGCAATCGCCATTCCTACCCTAAAGATC
+
BBBBBFFFFFFFGGGGGGGGGGFHHHHHHHHGGGGHHHGHHHHHGGGGGGGGGHHHHHHHHHHHHHHHHHHHGGGHGEHHHHHHHHHHHHHGGGGGGHHHHHHHHHHHHHHHGGGGGHHHHHHHHGGGGGCGHHHHHHHHGHDGGGGHHHHHHGHHHHHHHHHHHDGGGHHGGDGGGGGGGGGGFGGGEGBFFFGGGGGFGFFFFFFFFFFFFFFFFBBFFFFFFFFFFFEFFDFFFFFFFFFFFFFFFFF
@M05620:45:000000000-G6HP7:1:1101:15021:19287 1:N:0:139
TACCTGTACTGGGGAAGCATTTGAATATCCCCCCATGGTGATGGGGACGGAGAACTGCTCCATAAACACAGGCAACGTGCCTAACTTTCCCGGGAAGATGAAGTCAAAGAGCGACCACAGCTCTCGGAGGTTATTTTGCATCGGTGAGCCAGACAGAATGATCCGATGAGGGGTGCGAAACTATTTGAGGAAAGGAAGCACCTTTTTATTAAATTTACCTTTTAGCAATCGCCATTCCTACCCTAAAGATC
+
DDDCCFFFFFFFGGGGGGGGGGHHHHHHHHHGGGGHHHHHHHHHHGGGGGGGGHHHHHHHHHHHHHHHHHHHGHHHGHHHHHHHHHHHHHHGGGGGGHHHHHHHHHHHHHHHGGGGGHHHHHHHHGGGGGGHHHHHHHHHHHGGGGGHHHHHHGHHHHHHHHHHHGGGHHHGGFGGGGGGGGGGHHHGGGFGGGGGGGGGGFFFFFFFFFFFFFFFFFFFFFFFFFHFFFFFFFFFFFFFFFFFFFFFFFF
@M05620:45:000000000-G6HP7:1:1101:15047:19287 1:N:0:139
CATCCTGACCCTGAAGTACCCCATTGAGCATGGCATCGTCACCAACTGGGACGACATGGAGAAGATCTGGCACCACACCTTCTACAACGAGCTGCGCGTGGCCCCGGAGGAGCACCCAGTGCTGCTGACCGAGGCCCCCCTGAACCCCAAGGCCAACAGAGAGAAGATGACTCAGGTGAGGCTCGGCCGACGCCCGTGCTCCTCCCGTCCTTTCCCCAGTCATTTTCTGCCCGGCTTGATTTCTGACATTT
+
CCCCCFFFFFFFGGGGGGGGGGGHHHHHHHHHHGHHHGHHHGHHHGHHHHHHGGGGGHHHHHHHHHHHHHHHHGHHHGGHHHHHHHHHGGGGGHHGGGGGGGHHGGGGGGGGHHHHGGGGHHHHHHHHHHGGGGGGGGGGGGHHHHGGGGHGHHGGGGGGGGGGGGGGGGGGGGGGHGGGGGGGFFFFFFFFFFFF>DFFFFFFFFFFFFFFFFFFFFFFFFFFFFFFFFFFFFFFFFABBFFFF0BBFF0
@M05620:45:000000000-G6HP7:1:1101:6534:19334 1:N:0:139
TACCTGTACTGGGGAAGCATTTGAATATCCCCCCATGGTGATGGGGACGGAGAACTGCTCCATAAACACAGGCAACGTGCCTAACTTTCCCGGGAAGATGAAGTCAAAGAGCGACCACAGCTCTCGGAGGTTATTTTGCATCGGTGAGCCAGACAGAATGATCCGATGAGGGGTGCGAAACTATTTGAGGAAAGGAAGCACCTTTTTATTAAATTTACCTTTTAGCAATCGCCATTCCTACCCTAAAGATC
+
CCCCCFFFFFFFGGGGGFGGGGHHHHHHHHHGGGGHHHHHHHHHHGGGGGGGGHHHHHHHHHHHHHHHHGHHGHGHGHHHGHHHHHHHHHHGGGCGGHHHHHGHHHHHHHHHGGGGGHHHHHHHHGGGGGGHHHHHHHHHHHGGGG.FGHHHHGHHHHHHHHHHHGGGHHHGGFDGGGGGGGGGGGGGGGCGGGGGGGGGGFFFFFFFFFFFFFFFFFFFFFFFFFFFFFFFFFFFFFFFFFFFFBFFFFF
@M05620:45:000000000-G6HP7:1:1101:12903:19337 1:N:0:139
CATCCTGACCCTGAAGTACCCCATTGAGCATGGCATCGTCACCAACTGGGACGACATGGAGAAGATCTGGCACCACACCTTCTACAACGAGCTGCGCGTGGCCCCGGAGGAGCACCCAGTGCTGCTGACCGAGGCCCCCCTGAACCCCAAGGCCAACAGAGAGAAGATGACTCAGGTGAGGCTCGGCCGACGCCCGTGCTCCTCCCGTCCTTTCCCCAGTCATTTTCTGCCCGGCTTGATTTCTGACATTA
+
CCCCCFFFFFFFGGGGGGGGGGGHHHHHHHHHHHHHHGHHHGHHHGHHHHHHGGGGGHHHHHHHHHHHHGHHHGHHHGGHHHHHHHHHGGGGGHHGGGGGGGHHGGGGGGGGHHHHGGHHHHHHHHHHHHGGGGGGGGGGGGHHHHGGGGHGHHEGGGGGGGGGGGGGGGGGGGGGGGGGGGGGFFFFFAAFCFDB@DDFFFFFFFFADDDFFFFFFFFBFFFFFFFFFFFFF=BFCD;BFFFFFBFFFF0
@M05620:45:000000000-G6HP7:1:1101:12922:19337 1:N:0:139
CATCCTGACCCTGAAGTACCCCATTGAGCATGGCATCGTCACCAACTGGGACGACATGGAGAAGATCTGGCACCACACCTTCTACAACGAGCTGCGCGTGGCCCCGGAGGAGCACCCAGTGCTGCTGACCGAGGCCCCCCTGAACCCCAAGGCCAACAGAGAGAAGATGACTCAGGTGAGGCTCGGCCGACGCCCGTGCTCCTCCCGTCCTTTCCCCAGTCATTTTCTGCCCGGCTTGATTTCTGACATTT
+
DDCCDFFFFFFFGGGGGGGGGGGHHHHHHHHHHHHHHGHHHGHHHGHHHHHHGGGGGHHHHHHHHHHHHHHHHGHHHGGHHHHHHHHHGGGGGHHGGGGGGGHHGGGGGGGGHHHHGGHHHHHHHHHHHHGGGGGGGGGGGGHHHHGGGGGGHHGGGGGGGGGGGGGGGGGGGGGGGGGGGGGGFFFFFFFFFFFFDFFFFFFFFFFEDFDFFFFFFFFFFFFFFFFFFEFFDFFFFFBFBFFFFFFFFF0
@M05620:45:000000000-G6HP7:1:1101:12915:19361 1:N:0:139
CATCCTGACCCTGAAGTACCCCATTGAGCATGGCATCGTCACCAACTGGGACGACATGGAGAAGATCTGGCACCACACCTTCTACAACGAGCTGCGCGTGGCCCCGGAGGAGCACCCAGTGCTGCTGACCGAGGCCCCCCTGAACCCCAAGGCCAACAGAGAGAAGATGACTCAGGTGAGGCTCGGCCGACGCCCGTGCTCCTCCCGTCCTTTCCCCAGTCATTTTCTGCCCGGCTTGATTTCTGACATTC
+
AAAAAFFFFFFFG1EDGDGGGGCHHHHHGBGFAGGGHEHG0EHG/EGEGGAFECGEGHGHHH00AFGGFHHGFFFH?EGHHHHHHFGHE/EEGHHEEEEGGGHHGGG@CCGCHHHHGGEGHGHGGFHHHHGCGGCGGGGGGGFHHHGGGCHEHHAEGGGFGEGEFFBFG0FGGGGGGGFGFEEF@@FF?@@@?@@@=ABEFFFFFFFFBFFFFFFFFF-9B/;FFFF/BFBE-@?@@--;BFFFF/9/;F/
@M05620:45:000000000-G6HP7:1:1101:13776:19375 1:N:0:139
TACCTGTACTGGGGAAGCAATCGCCATTCCTACCCTAAAGATCGGAAGAGCACACGTCTGAACTCCAGTCACAGCGATAGATCTCGTATGCCGTCTTCTGCTTGAAAAAAAAAAAAAAAACAAAAAAGAGAGTCAAATATAACTAATGTGATAAAGTTCAAGATATGGAGGAGTACATTAATAATATTTGATTGTAACTCAGTAATAGATAAAGGATTATACACGGAATTATATGAAACACGTGCGGGAGT
+
CCCCCFFFFFFFGGGGGGGGGGGGGGGHHHHHHHHHGHHHHHHHGGGGHHH3GHHGHHHGGHHHHHHHHHHHHHHGGHGG5BFGHHGGHHHHGGGHGHHHHHHGHHHHHGG/>BB>///<...00.-..//.00000000000000:0;000000000000:0000000/.;.;/000;;00000000000000;00900009009000000900/00909000.--..00000;0000/.....-----.
@M05620:45:000000000-G6HP7:1:1101:17248:19429 1:N:0:139
CATCCTGACCCTGAAGTACCCCGGCTTGATTTCTGACATTAGATCGGAAGAGCACACGTCTGAACTCCAGTCACAGCGATAGATCTCGTATGCCGTCTTCTGCTTGAAAAAAAAAAAAAAAAAAAAAACAAAGAAAAAAGTAAAAACTGAAAAATGTTGAAAACAAACAATATCTTCAGCAATAGCGTCGATGAACCAGCAGTCATAGCAAGAGGATCCGCGAATCTGACCTCATCTGACCAAAGCGTCAC
+
CCDDDFFFFFFFGGGGGGGGGGGGGGGGHHHHHHHHHHHHHHGHHHGGGGHHHHHHHGHHHGHHHHHHHHHHFHHGFEEHAEFF@GHBBEGHHHGEEHGHHHHHHHHHHHHGGGGG></><----:;-....:/;//:-.000000.000000..00000000/......000000:000:/:000-..--.0000..../.000:00000//...//:..----.000:/000000000/0..//.....
@M05620:45:000000000-G6HP7:1:1101:4293:19444 1:N:0:139
CATCCTGACCCTGAAGTACCCCGGCTTGATTTCTGACATTAGATCGGAAGAGCACACGTCTGAACTCCAGTCACAGCGATAGATCTCGTATGCCGTCTTCTGCTTGAAAAAAAAAAAAAACAAAACAACAATAATCAATATTGTACTCTAGTATATATAAAAAACAAAATAGTAGATGAACAAACTAAGATACTGCTGTGTGTCAGAAAATCAGAATTGACTCTTGTGATTTTTGTTTCTATTCTGTCTCT
+
DDDDDFFFFFFFGGGGGGGGGGGGGGGGHHHHHHHHHHHHHHHHHHGGGGHHHHHHHGHHHGHHHHHHHHHHHHGFEEEEFEHHHHHHGGHHHHGGGHGHHHHHHHHHHHHGGGGC></<//.00<>.<.<1111000000=000000000000000000000-:.;..0000000;00;00/.;00000;B000000:/0;.000000/0000000000000000;0000000-///0000000000000
@M05620:45:000000000-G6HP7:1:1101:14156:19454 1:N:0:139
CATCCTGACCCTGAAGTACCCCATTGAGCATGGCATCGTCACCAACTGGGACGACATGGAGAAGATCTGGCACCACACCTTCTACAACGAGCTGCGCGTGGCCCCGGAGGAGCACCCAGTGCTGCTGACCGAGGCCCCCCTGAACCCCAAGGCCAACAGAGAGAAGATGACTCAGGTGAGGCTCGGCCGACGCCCGTGCTCCTCCCGTCCTTTCCCCAGTCATTTTCTGCCCGGCTTGATTTCTGACATTA
+
DDEEEFFFFFFFGGGGGGGGGGGHHHHHHHHHHHHHHGHHHGHHHGHHHHHHGGGGGHHHHHHHHHHHHHHHHGHHHGGHHHHHHHHHGGGGGHHGGGGGGGHHGGGGGGGGHHHHGGHGHHHHHHHHHHGGGGGGGGGGGGHHHHGGGGHGHHGGGGGGGGGGGGGGGGGGGGGGHGGGGGGGFFFFFFFFFFFFFFFFFFFFFFFEDFFFFFFFFFFFFFFFFFFFFFFFFFFFFFFFFFFFFFFFFF1
@M05620:45:000000000-G6HP7:1:1101:24037:19483 1:N:0:139
AAACCAAGCAGAAGACATGAGGTCAGCTAGATCGGAAGAGCACACGTCTGAACTCCAGTCACAGCGATAGATCTCGTATGCCGTCTTCTGCTTGAAAAAAAAAAAGCAGCATTCTGTTCTTTTGTTTGCCAGAGTGTCTTGTTTAGCACCTATTTATTACATGATTTTTTCCTGCAACCTTGAACATAAAGTATCATTTTTACCGCTTTCTTCTTTAATAACGGATCTCAACGCCAGCTTTCGAAACATGA
+
>AAAAAAFBFCCFGGGGGGFGGHG4FGHHG4GHDFGDEGHG3BGHGHHHGFDFFGF3FHFFGGGFEEHEEHHEFFF?EGHHHEBE1F@GFHFHHFGEG1EEC<///0B00012B2@FG22FF11@@CC1@?10/?<DGDF<F101111>.>1G>11>11>1=1<<=DGFGFHH0//0:./00:000:0;CCG0C0000<0;.:09-9;E0C9FFFG0;B0009-.:@BFBF.;@@?-A;BB/....9////
@M05620:45:000000000-G6HP7:1:1101:10567:19505 1:N:0:139
TACCTGTACTGGGGAAGCGTGTAGCAATCGCCATTCCTACCCTAAAGATCGGAAGAGCACACGTCTGAACTCCAGTCACAGCGATAGATCTCGTATGCCGTCTTCTGCTTGAAAAAAAAAAAAAAAACAATCTAAAGTAAATCCTATGCCTTATCTGTATTCATCTGAAGTAGCATATCTATAATCAACCAAATAAATTGTGGAAATGATGGAAATATTGACCGAGACATGATAGAAACACGTGTTGCGAG
+
DDCDCFFFFFFFGGGGGGGEGGHHHHHHHGGGGGHHHHHHHHHHHHHHHHHGGGGHHHFHHHGHHHGHHHHHHGHHHHHHHHGEHGGGFHHHHFFGHHHGGGHGHHHGGHHHHHHGGDGGG///---...000000000000000000000000000000000000000:000000000000000000/....000:00000.000000000/0000000000----./:0000:000//..../..0---
@M05620:45:000000000-G6HP7:1:1101:21409:19526 1:N:0:139
CATCCTGACCCTGAAGTACCCCGGCTTGATTTCTGACATTAGATCGGAAGAGCACACGTCTGAACTCCAGTCACAGCGATAGATCTCGTATGCCGTCTTCTGCTTGAAAAAAAAAAACTAACCACTTCTCAACTCCCCCTTTTACCCCCACTCCACACCTACTCCCCTAACTTAGTCACTCCTCCGTCCCCCTCCCTTCCTCACCTGTCCTTCCCCTCTCCTCTTCCCCCCCCCCCTCTCCTCTCCTCTCC
+
CCCCCFFFFFFFGGGGGGGGGGGGGGGGHHHHHHHFHHHHHFHHHHGGGGHHHHHHHGHHHGHHHHHGHHHHHHHFHGGHGGFHHGHHGGHHHHGGGHGHHHHFGHHHGHEE@@<<//222201?1111=11?111?..->C111>0><<.<//0/0.</0/0;0..;.:/;000;00;00;9//.:;...;-:;./0;/0;0..0/;0;000/:;/9/B/0/9B0;//9-----:-./;/;/9//0BF//
@M05620:45:000000000-G6HP7:1:1101:26534:19579 1:N:0:139
AAACCAGAAGACATGAGGTCAGCTAGATCGGAAGAGCACACGTCTGAACTCCAGTCACAGCGATAGATCTCGTATGCCGTCTTCTGCTTGAAAAAAAAAAATATTACATCAATCTTGTCTTTTTTATTCCCTATTTTCTTTTTAAGACCATATTTCATACCTTCTTTTATCCTTCCCCCTTTCACCTAAAGTCTCATTTTTCCCTCTGTATTCTTTCCTCCCTTCTCTCACAGCCCGCTTTCTCCACATGC
+
CBCCCBBFFFFFGGGGGGGGGGHHGHHHHHGGGGHHHHHHHGHHHGGHHHHHHFGHHHHHHGGHGGHHHHHHGGHHHHGGGHGHHHHHHH1GDHGGG@CE/03433333BF2333B332?>222//22221111111?111??/1?1<0<F11=DG1>1>FG110<0D0<=0D0=///.-.0;<CCB//000:0;<;;00<;;00/;0;C0CCB0;00;B/.;9/;;;;0000;..::;AEBF//9;////
@M05620:45:000000000-G6HP7:1:1101:6507:19581 1:N:0:139
CATCCTGACCCTGAAGTACCCCGGCTTGATTTCTGACATTAGATCGGAAGAGCACACGTCTGAACTCCAGTCACAGCGATAGATCTCGTATGCCGTCTTCTGCTTGAAAAAAAAAAAAAAAAAAGAATAAAAAACAATAGAATTTGAGATTAAAAAAACAACGAAGATGATATGAATGAGTCGAAAAAGAGAGGCATAAGAGTAATATATGTGAGTAAGATGTTCACAGTTAAGTTTGTTAAGTGGTTGTA
+
CDCDDFFFFFFFGGGGGGGGGGGGGGGGHHHHHDFGHHHHHHGHHHGGGGHHHHHHHGHHHGHGHHHHHHHHFHHHGGGHEFGGDGHHGGHHHHGGGHGHHHHHHHHHFGHEEDGD>>//--<-..<000000-...0000000000..000000<--<...-....0<0000000:00000-...-...//....00000<<000000000000:0:0000<000:0:000000000:/0000000.<.0
@M05620:45:000000000-G6HP7:1:1101:23867:19607 1:N:0:139
CATCCTGACCCTGAAGTACCCCATTGAGCATGGCATCGTCACCAACTGGGACGACATGGAGAAGATCTGGCACCACACCTTCTACAACGAGCTGCGCGTGGCCCCGGAGGAGCACCCAGTGCTGCTGACCGAGGCCCCCCTGAACCCCAAGGCCAACAGAGAGAAGATGACTCAGGTGAGGCTCGGCCGACGCCCGTGCTCCTCCCGTCCTTTCCCCAGTCATTTTCTGCCCGGCTTGATTTCTGACATTA
+
CCCCCFFFFFFFGGGGGGGGGGGHGHHHHHHHHHHHHGHHHGHHHGHHHHHHGGGGGHHHHHHHGHHHHHGHHGHHHGGHHHHHHHHHGGGGGHHGGGEGGGGHGGGGGGGGHHHHGGHGHHHHHHHHHHGGGGGGGGGGGGHGHHGGGGHGHHGGGGGGGGGGGGGGGGGGGGGGGGFGGGGGFFFFFFFFFFFF>DFFFFFFFFFFFFFFFFFFFFF;FFFFFFFFFFFFFFFFFAFFFFFFFFFFFF/
@M05620:45:000000000-G6HP7:1:1101:22835:19629 1:N:0:139
CATCCTGACCCTGAAGTACCCCATTGAGCATGGCATCGTCACCAACTGGGACGACATGGAGAAGATCTGGCACCACACCTTCTACAACGAGCTGCGCGTGGCCCCGGAGGAGCACCCAGTGCTGCTGACCGAGGCCCCCCTGAACCCCAAGGCCAACAGAGAGAAGATGACTCAGGTGAGGCTCGGCCGACGCCCGTGCTCCTCCCGTCCTTTCCCCAGTCATTTTCTGCCCGGCTTGATTTCTGACATTA
+
BBBBBFFFFFFFGGGGGGGGGGGHHHHGHGHHHHHHHGHHHGHHCEHHHHGHGGGFEHFFHFFHHFHHHHHGHGHHHGGHHHFHHHHHGCEEGFHGGGGEGGFFGGCGGFGGHHHHGGHHGHHHHHHHHHFFGGGGGFGGGGFHHGGGDGHGGHGGEGGFFEGGFGGGGGGFBCBFF9FGGGGGFFEFCFCFFAD=@DBFFFFFFFFFFFFFFF/9BFFBFBFFFFFFFBFFF-@CA-.BFF/:/FF/BF/
@M05620:45:000000000-G6HP7:1:1101:20661:19639 1:N:0:139
TACCTGTACTGGGGAAGCATTTGAATATCCCCCCATGGTGATGGGGACGGAGAACTGCTCCATAAACACAGGCAACGTGCCTAACTTTCCCGGGAAGATGAAGTCAAAGAGCGACCACAGCTCTCGGAGGTTATTTTGCATCGGTGAGCCAGACAGAATGATCCGATGAGGGGTGCGAAACTATTTGAGGAAAGGAAGCACCTTTTTATTAAATTTACCTTTTAGCAATCGCCATTCCTACCCTAAAGATC
+
CCCCCFFFFFFFGGGGGGGGGGHHHHHHHHHGGGGHHHGGGHHHHGGGGGGGGHHHHHHHHHHHHHHHHHHHGHHHGHHHHHHHHHHHHHHGGGGGGHHHHFHHHHHHHHHHGGGGGHHHHHHHHGGGGGFHHHHHHHHEHHGGGGGHHHGHHGHHGGHHHHHHHGGGHHHGGDFGGDCGGGGGGGGGGGFGGGGGGGGGGFFFFFFFFFFFFFFFFFFFFFFFFFFFFFFFFFFFFFFFFFFFFFFFFFF
@M05620:45:000000000-G6HP7:1:1101:20642:19643 1:N:0:139
TACCTGTACTGGGGAAGCATTTGAATATCCCCCCTGGTGATGGGGACGGAGAACTGCTCCATAAACACAGGCCACGTGCCTAACTTTCCCGGGAAGATGAAGTCAAAGAGCGACCACAGCTCTCGGAGGTTATTTTGCATCGGTGAGCCAGGCAGAATGATCCGATGAGGGGGGCGAAACTATTTGAGGAAAGGAAGCACCTTTTTATTAAATTTACCTTTTAGCAATCGCCATTCCTACCCTAAAGATCG
+
3AABBFFFFFDFGGGGGGGGFEGGGHHGHFGGG222AABF55BCEFAEE11EGG5A355FG5GGHF5C?CGF1BE/?1?G@3FE3BG4FHAEE?EEFGF4FB4F4FHB3EC?DCG/??C<1@11/?////01?FGGBFGD1<A<.>0<F0C.<..<<00<<0D.:.:0CCEC-9---;;-//9BFF99B/BF?A.;../.;/;FFB?FF/FF/BF/;B/BFF/;/:9;/..A..B/:BFFFF/.99/;B/.
@M05620:45:000000000-G6HP7:1:1101:7209:19670 1:N:0:139
TACCCTAAAGATCGGAAGAGCACACGTCTGAACTCCAGTCACAGCGATAGATCTCGTATGCCGTCTTCTGCTTGAAAAAAAAAAAAAACAAAATAATCATGCACCCCTTCCCCCCGTCTAAACTCGTTTATCACTAAATAATGTCCTCGTAGCAACCCGACCATACTGGTTATATCTTACCCAACACTGAAGTCACTTGGTTGTTAACCTCAGAAGTGACAACGAGCTGTTCATGATTTGCGTGGCGCTGC
+
ABBBCFFFFF5BBFAAAAFGGGHHHGHHGABDFFGGFHHHHHGHHGGHGGHGGHHHFEHHFHFEEHGHHHHGHHGGHHGCCEE>>>>/<//0?222B22222222///0222=//-.<0.11111.0...0000000<=0000000:0.....0:...-----09/000000;0000000//09.9.0090000:000000....00000/00000000000.-..-.09000;0000:00-..---.--.
@M05620:45:000000000-G6HP7:1:1101:7233:19683 1:N:0:139
AAACCAAGCAGACACGTCTGAACTCCAGTCACAGCGATAGATCTCGTATGCCGTCTTCTGCTTGAAAAAAAAAAAGATACATGTTCCTGCAATTATATGCTTACGGCCAGTCCTACTCTTACTCAGATTGATCAATCTATTCTTTGTACCATCTTCCGTCTCCCACGAAGGTGAAACGTAGCTAAGTAGATCATGTGTTCCTCACTCAATTGCTCGCGCTCTAGTTCAGTCCTCTCGTGCCGCTTCTACAC
+
ABABBBACAFFFGGGGGGGGGGHHHHHHHHHF5BAAAGEEFGHHHHGGHHHHGECFFHGHGHHFBFFGGECGG//1134434444444332343444444B443/?//</B223322222>222222222222211<11111111111111111111.10001000--...//0000.;...0000000;00000;00/00000.00//00;009.----.:////////9/////.....9--..////;
@M05620:45:000000000-G6HP7:1:1101:23995:19716 1:N:0:139
TACCTGTACTGGGGAAGCGTGTAGCAATCGCCATTCCTACCCTAAAGATCGGAAGAGCACACGTCTGAACTCCAGTCACAGCGATAGATCTCGTATGCCGTCTTCTGCTTGAAAAAAAAAAAAAAAACTGATTCAACAATAACACATCATCCCTACATTTCCACTTAAACCCTCTTTATGATCCCCATTCACACGTCTCCTCCTTTTTCCTGTACACTGCCCATCCAAGTAGAAACCACCACTCTTCCTAT
+
CCCCCFFFFFFFGGGGGGGEFFHHHHHHHGGGGGHHHHHHHHHHHHHHHHHGGGGHHHHHHHGHHHGHHHHHHHHHHHHHHHGGHGGGHHHHHFGHHHHGFGHGHHHHHHHHHHHHGGGGG>/<-<-.00<00=0D00C<00<<<.:00000.00;/00:0;000000;;;.../;C009000;/./;90;00;-.;//9//9/:;///:9/9;//;B/;9./;/.//////:9//....;.9B///////
@M05620:45:000000000-G6HP7:1:1101:7369:19786 1:N:0:139
TACCTGTACTGGGGAAGCAATCGCCATTCCTACCCTAAAGATCGGAAGAGCACACGTCTGAACTCCAGTCACAGCGATAGATCTCGTATGCCGTCTTCTGCTTGAAAAAAAAAAAAAAACACCACAATAAAACATTCTTTATTTCCTACACACAACACCTAAACTTCACATTTTTACCCACCTACATTCTTAGTCATTACTCCATATTTCGCCAGCATACTTCTTCTCCCCTGCTCTATCCTCTCCATCAC
+
BBBBBFFFFFFFGGGEEGGGGGGGGGGHHHGFAGHHFHHHGHHHGGGGHHHHHHHGGHHGGFHHHHHGHHHHFHHE>GEGDB@FGFF?GHHHGGGHGHHHHHHHFHHHAEEGDB>>/<//.0.....111111.000000000000<00//0...::..//;0/00;0:0;0000.00/0.99/99;0000000;0000;00;/00////.;9.-..;/9//:///://:....//:/:9/://////:/9
@M05620:45:000000000-G6HP7:1:1101:7361:19801 1:N:0:139
TACCTGTACTGGGGAAGCAATCGCCATTCCTACCCTAAAGATCGGAAGAGCACACGTCTGAACTCCAGTCACAGCGATAGATCTCGTATGCCGTCTTCTGCTTGAAAAAAAAAAAAAGACAAAAGAGAAACACAGAATAGGAGGCACAGAAGAAAGAGAAAAAATAAAACGAGGGAGAGAAAGAGAGCAGACAGCTAAATATGGTGAGTCTGGAAGAAAAGTAATGTACGAAATAAGAAGAATGAAGCTAA
+
CCCCBFFFFFFFGGFGGGGGGGGGGGGHHHHHCFHHFGHHHHHHGGGGHHHHHHAEHHHFFHHHHHHGGHHHHHHE>GFGHGDGFGFFHHFHGFEHGHHHGHHHFGHHCEEGD>>/>//0?000?/001100>.01111111/...</<//////////://.-.00:00-..--.9..99/////;;///.//.////////////.////////.////////////.....///////////////9/
@M05620:45:000000000-G6HP7:1:1101:25255:19840 1:N:0:139
CATCCTGACCCTGAAGTACCCCGGCTTGATTTCTGACATTAGATCGGAAGAGCACACGTCTGAACTCCAGTCACAGCGATAGATCTCGTATGCCGTCTTCTGCTTGAAAAAAAAAAACCAAAAAAGTAACAAGTGGCCACATAATCACAACACTAACACACATAATGACTAGCACCACCGATCACATCTCAGCATCGACCACCGCCGGCCGTTCCTCGTGCCCTTACGGCCCACCATACCTTTGTCACGAC
+
CCCCCFFFFFFFGGGGGGGGGGGGGGGGHHHHHHGHHHHHHHHHHHGGGGHHHHHHHGHHHGHHHHHHFHHHHHHHHGFHCFFHHHHHGGHHHHGGGHGHHHHHHGHHGHHGGGG?</////////??1?11<111>01.01<1000<0<..<0/<0<0;.:00C0000000/00.....-:-9/0000009;B00./---..9-:------.//00...../0/09..:;-...;00//0;000000..-
@M05620:45:000000000-G6HP7:1:1101:17666:19906 1:N:0:139
CATCCTGACCCTGAAGTACCCCATTGAGCATGGCATCGTCACCAACTGGGACGACATGGAGAAGATCTGGCACCACACCTTCTACAACGAGCTGCGCGTGGCCCCGGAGGAGCACCCAGTGCTGCTGACCGAGGCCCCCCTGAACCCCAAGGCCAACAGAGAGAAGATGACTCAGGTGAGGCTCGGCCGACGCCCGTGCTCCTCCCGTCCTTTCCCCAGTCATTTTCTGCCCGGCTTGTTTTCTGACATTA
+
AA1>AFF1FCFCEGGBFGGGFEEGHFGGC1GHHHFFFEFGAFEFAEGGB/AFEAEEEGB1F10BA1FGHFFEEF0?/EEGBHE@FDEF//?>E1CE@EEE</0C@E@CG@FCEA<<AA<GCBGHGHC1<G<<<CC<<C@--:/::CCA:EC.CC.EAA////CEGFBFFBFB090/;/;FGEA99---@@-@999-9--A9/B-9A-;--:F/:/9BF-9:FF99FFF9/9AB-@9=-9;FF/B/B/BBFB
@M05620:45:000000000-G6HP7:1:1101:26925:19937 1:N:0:139
TACCTGTACTGGGGAAGCAATCGCCATTCCTACCCTAAAGATCGGAAGAGCACACGTCTGAACTCCAGTCACAGCGATAGATCTCGTATGCCGTCTTCTGCTTGAAAAAAAAAAAAAAACACCTCAAATGTTAATTCATTAATACAACCCCAAACAACCTTACCTACACCATTTTACCCTCCTTCCTTATATTACCTTCCTTCTTTTTTCGACCCATTTCTTCTCTCCCCCTCCTCTGTCCTCTCCCTCAC
+
CCCCCFFFFFFFGGGGGGGGGGGGGGGHHHHGHHHHHHHHGHHHGGGGHHHEGGGGGHHGHGHHHHHHHHHHHHHEEGFGGFFHHHGGHHHHGGGHGHHHHHHHHHHHHGGGGC<><///.0.0011111111111000=00000000....:..;.C./000/00/0/;.9;;900;;0../90/00;C000000000/00900090-::..-:./909;9BB000/;AD;DF/9:000::0:F///:.9
@M05620:45:000000000-G6HP7:1:1101:23310:20007 1:N:0:139
CATCCTGACCCTGAAGTACCCCGGCTTGATTTCTGACATTAGATCGGAAGAGCACACGTCTGAACTCCAGTCACAGCGATAGATCTCGTATGCCGTCTTCTGCTTGAAAAAAAAAAATATTTTTTTTTCCAGATTGTCTTTTTTCTACCCTCTGTCGGCCCTTATTTTTTCCTGCCACCTAGACCCTCACTTCTCATTTTTCACTCTTTATTCTTTCATACAGTATCTCCAATCCTTCTTTCGCAAATTGC
+
AA1>AFF1C>C>FGGDBFGGEG?E?EEG0GHHGFFHHHHHHF1GHHGEFGAF0FG0GEHGH/G2BAG1CEGF@G11G@/GCEE2F2B0F>0EEGGG@GFHBH1FGHFHBGHEE@B//@<2>2@1//<-0>111<>0<=GHGBD-<<D0<.:GFC;0.--:-9;/BBF0BAFGG0/.9C.:/0090./.--///;///BBBFF/B//;///;/;9BFFBB////;//;BB/////9//;BFF/-----////
@M05620:45:000000000-G6HP7:1:1101:11648:20026 1:N:0:139
CATCCTGACCCTAAGTACCCCATTGAGCATGGCATCGTCACCAACTGGGACGACATGGAGAAGATCTGGCACCACACCTTCTACAACGAGCTGCGCGTGGCCCCGGAGGAGCACCCAGTGCTGCTGACCGAGGCCCCCCTGAACCCCAAGGCCAACAGAGAGAAGATGACTCAGGTGAGGCTCGGCCGACGCCCGTGCTCCTCCCGTCCTTTTCCCAGTCCTTTTCTGCCCGGCTTGATTTCTGACATTTG
+
AAAAAFFFFFFFFG1BAFGGGFFH1AFFHFGHCEFEABAAEHFHGFGHHEHEAEEFHHBFBGFEEAAGHGGGGHFCEG0GE@2FDHH/CAE/GFEE/EEGGHHG@CC?GCCEGFHGGEGHF1<<1F1FG/-@C@FGGGG-;:GBHGG.E.ECGEG?A/9BB?AFBB9C9B00CBF;F0AFE.;-@AB--99-@@-;9--9B/9BF-;-;-;F/BFF/9/9/9BFF////;A-@--;--9BF//////9B//
@M05620:45:000000000-G6HP7:1:1101:23317:20030 1:N:0:139
CATCCTGACCCTGAAGTACCCCGGCTTGATTTCTGACATTAGATCGGAAGAGCACACGTCTGAACTCCAGTCACAGCGATAGATCTCGTATGCCGTCTTCTGCTTGAAAAAAAACCCAGTGCTGCTGACCGAGGCCCCCCTGAACCCCAAGGCCAACAGAGAGAAGATGACTCAGGTGAGGCTCGGCCGACGCCCGTGCTCCTCCCGTCCTTTCCCCAGTCATTTTCTGCCCGGCTTGATTTCTGACATTA
+
BBBBBFFFFFFFGGGGGGGGGG?22EAF2BFHEDD5F3FAG55DE2E22FHFCGHHFGGGFAGDGHHF3GBF3FHB100B1134B4B1?B334@/1>EFFFDH4?G0F33F//B//???B1BFGG1@DGHGGGGDFGGGG@<<0CGGGDF.:CHEHGEGFCGEEHCBBFFFGGGFFBBFFFGEFGGEGBBBBBBB?9.AEF//;BE.9AFDFFFFFFF?FB/:;B9FFFFFFD<=?-@.BFEFF/9FFFF/
@M05620:45:000000000-G6HP7:1:1101:24037:20041 1:N:0:139
TACCTGTACTGGGGAAGCATTTGAATATCCCCCCATGGTGATGGGGACGGAGAACTGCTCCATAAACACAGGCAACGTGCCTAACTTTCCCGGGAAGATGAAGTCAAAGAGCGACCACAGCTCTCGGAGGTTATTTTGCATCGGTGAGCCAGACAGAATGATCCGATGAGGGGTGCGAAACTATTTGAGGAAAGGAAGCACCTTTTTATTAAATTTACCTTTTAGCAATCGCCATTCCTACCCTAAAGATC
+
CCCCCFFFFFFFGGGGGGGGGGHHHHHHHHHGGGGHHHGHHHHHHGGGGGGGGHHHHHHHHHHHHHHHHHHHGHHHGHHHHHHHHHHHHHHGGGGGGHHHHHHHHHHHHHHHGGGGGHHHHHHHHGGFGGEHHHHHHHHHHHGGGGGHHHHHHGHHHHHHGHHHHGGGHHHGGCGGGFGFGGGGGGGGGGBFGGGGGGGGGFFFFFFFFFFFFFFFFFFFFFFFFFFFFFFFFFFFFFFFFFFFFFFFFFF
@M05620:45:000000000-G6HP7:1:1101:11654:20046 1:N:0:139
CATCCTGACCCTGAAGTACCCCATTGAGCATGGCATCGTCACCAACTGGGACGACATGGAGAAGATCTGGCACCACACCTTCTACAACGAGCTGCGCGTGGCCCCGGAGGAGCACCCAGTGCTGCTGACCGAGGCCCCCCTGAACCCCAAGGCCAACAGAGAGAAGATGACTCAGGTGAGGCTCGGCCGACGCCCGTGCTCCTCCCGTCCTTTCCCCAGTCATTTTCTGCCCGGCTTGATTTCTGACATTT
+
CCCCCFFFFFFFGGGGGGGGGGGHHHHHHHHHHHHHHGHHHGHHHGHHHHHHGGGGGHHHHHHHHHHHHHHHHGHHHGGHHHHHHHHHGGGGGHHGGGGGGGHHGGGGGGGGHHHHGGHHHHHHHHHHHHGGGGGGGGGGGGHHHHGGGGHGHHGGGGGGGGGGGGGGGGGGGGGGGGGGGGGGFFFFFC@FFFFFDFFFFFFFFFFEFFFFFFFFFFFFFFFFFFFFFFFFDFFFFF:BFFFFF;BFBF0
@M05620:45:000000000-G6HP7:1:1101:6992:20168 1:N:0:139
TACCTGTACTGGGGAAGCATTTGAATATCCCCCCATGGTGATGGGGACGGAGAACTGCTCCATAAACACAGGCAACGTGCCTAACTTTCCCGGGAAGATGAAGTCAAAGAGCGACCACAGCTCTCGGAGGTTATTTTGCATCGGTGAGCCAGACAGAATGATCCGATGAGGGGTGCGAAACTATTTGAGGAAAGGAAGCACCTTTTTATTAAATTTACCTTTTAGCAATCGCCATTCCTACCCTAAAGATC
+
ABBBBFFFFFFFGGFGFGGGGGHHHHHHHHHGGGGHHHHGHHHHHGGGGGGGGHHHHHHHHHHHHHHHHHHHGHHHGHHHHHHHHHHHHHGGGGGGGHHHGHFFGHHHGHGHGGGGGHHHHHHHHGGGGGEHHHHHHHHBHHGGGGGEGHHHHGHHHHHGHHHHHGGGGHGGGDDGCDGDGGGGGGGGGF0CFFEFFFGGGFFFFFFFFFFFFFFFFFBFFFFFFFFFFFFFFFFFFFFFFFFFFFFFFFF
@M05620:45:000000000-G6HP7:1:1101:6971:20181 1:N:0:139
TACCTGTACTGGGGAAGCATTTGAATATCCCCCCATGGTGATGGGGACGGAGAACTGCTCCATAAACACAGGCAACGTGCCTAACTTTCCCGGGAAGATGAAGTCAAAGAGCGACCACAGCTCTCGGAGGTTATTTTGCATCGGTGAGCCAGACAGAATGATCCGATGAGGGGTGCGAAACTATTTGAGGAAAGGAAGCACCTTTTTATTAAATTTACCTTTTAGCAATCGCCATTCCTACCCTAAAGATC
+
CCCCCFFFFFFFGGGGGGGGGGHHHHHHHHHGGGGHHHFHHHHHHGGGGGGGGHHHHHHHHHHHHHHHHHHHGHHHGHHHHHHHHHHHHHHGGGGGEHHHHHBFGHHHHHHHGGGGGHHGHHHHHGGGGGEHHHHHHHHHHHGGGGGHHHHHHGHHHHHHHHHHHGGGFHHGGCCGGGFCGGGGGGGGGGFGGGGGGGGGFFFFFFFFFFFFFFFFFFFFFFFFFFFFFFFFFFFFFFFFFFFFFFFFFFB
@M05620:45:000000000-G6HP7:1:1101:15796:20181 1:N:0:139
CATCCTGACCCTGAAGTACCCTGACTTGATTTCTGACATTAGATCGGAAGAGCACACGTCTGAACTCCAGTCACAGCGATAGATCTCGTATGCCGTCTTCTGCTTGAAAAAAAAAAAATACCATCTAAGTCCCTTTCTTTTTGTATTCAACCCGACCCCTCAACCAAGCATTTTTTCACTAAGCCCTCCTTAGTCCTTCATGCGTCTTTCGCCGCCTTGCTTCTTCTCCCCCACTCTCTCCCCTCCTCCCC
+
CCCCCFFFFFFFGGGGGGGGGGHFHHHGHHHHHHHHHHHHGHGHHHGGGGHHHHHHHGHHHGHHHHHHHHHHHGHFGFGHGGGHHFHHGGHHHHGFCHGGGHHHHHHHEHGEGFG/><0222@22@222222<1?1?D1?11/0111<11>0.-<<--<...0<...::/CCGCF-/0:00///;;B..;0000;;0;00;00..-.;;;.;D--9.;////;9/9;B//:.:.://:/9//./;;///.:
@M05620:45:000000000-G6HP7:1:1101:3932:20230 1:N:0:139
AAACCAGAAGACATGAGGTCAGCTAGATCGGAAGAGCACACGTCTGAACTCCAGTCACAGCGATAGATCTCGTATGCCGTCTTCTGCTTGAAAAAACAAAGCCCGCAGGATTCACCCATTTTGTCTGACCGAGTCCCCCCTGGACAACAAGTCCAGCAGATGATTGTTTCCTGAAGTAGGGATCGGCCAGCATACGTGCTACTCACTTACTCTTTACCATCGGATCTAAAACTCAGTTTTTGTTATAGTTT
+
AAAAAAAFC11BCEGFGAABAFHHFGHHHGEAFGHHHGHHHCFHHGEFGHHHH1FGGFFGEGCHG?BAAFGHCEG0GG?FGCFF2FGEHGF1F1C@///B0>0///////11B11B<F0GH22B2FHGD0@BC/01@?//<..>01<F..0<1>0//<.<<D00000=<0=D0000;0:0C//:..-.-9.90009;/.;00000/;900;0;0000900/---;-/9//;////:/9/;9@--///;///
@M05620:45:000000000-G6HP7:1:1101:18487:20248 1:N:0:139
CATCCTGACCCTGAAGTACCCCGGCTTGATTTCTGACATTAGATCGGAAGAGCACACGTCTGAACTCCAGTCACAGCGATAGATCTCGTATGCCGTCTTCTGCTTGAAAAAAAAAAAAAAAAATCAACCTACTTCACCCCAACCCCGCGACACCAACGCACCTATACTCACGCGTAATCATCTCCGCACACACTCAAACACGCTCCTACCAATCGTCTCCCCTGTGCACCCATCGTGTGTCTTCGCACACC
+
BBBBBFFFFFFFGGGGGGGGGGEGGGGGGHHHHHHGHHHHGHHHHHGFGGHHHHHHHGHHHGHFHHHHHHHHHHHFHF@HEEGGHFHEFECHHHGEEHGHHHHGHHHHGHHEGGGB>///<--./00/.//<000000.-...:C.------9.....---9/////////..9--..9//////..---..9/:///;...-.9.//:.///;..;..99:B.99////;.//.9....////...--.;
@M05620:45:000000000-G6HP7:1:1101:18478:20265 1:N:0:139
CATCCTGACCCTGAAGTACCCCGGCTTGATTTCTGACATTAGATCGGAAGAGCACACGTCTGAACTCCAGTCACAGCGATAGATCTCGTATGCCGTCTTCTGCTTGAAAAACAAAAACAAAATACATACCTAGGCCCCACTACACCCCCCTACCAACACCACCAACATGAACCAGGTCACACTCCACCGACCTCCTCTCCACTCCCAGCAGCTCTCCAGACCCTTTCTCCCCTCTCTCTTTCAGCACCTCC
+
BBBBBFFFFFFFFGGGGGGGGGGGGGGGHHHHHHHFHHHHFHHHHHGGGGHHHHHHHGHHHGHHHHHHHHHHHHHFGEEGA?BGHHHGFAFGHHGGGHGHHHHGGGBGBGH/?EFC////?0222233BB3?2?22/>??02<222/<<--.<F11.....<....<//0<=;F..//::0;;////:.-:;.;.//0;/0;0//:/0././///9////:..////////..../////9//9//../.;
@M05620:45:000000000-G6HP7:1:1101:20664:20420 1:N:0:139
CATCCTGACCCTGAAGTACCCCATTGAGCATGGCATCGTCACCAACTGGGACGACATGGAGAAGATCTGGCACCACACCTTCTACAACGAGCTGCGCGTGGCCCCGGAGGAGCACCCAGTGCTGCTGACCGAGGCCCCCCTGAACCCCAAGGCCAACAGAGAGAAGATGACTCAGGTGAGGCTCGGCCGACGCCCGTGCTCCTCCCGTCCTTTCCCCAGTCATTTTCTGCCCGGCTTGATTTCTGCCATTT
+
BCBCCFFFFFFFGGGGGGGGGGGHHHHHHHHHHHGHHGHHHGHHFGHHHHHHGGGGGHHHHHHHHHHHHHHHHGHHHGGHHHHHHHHGGFGGGHHGGGGGGFHHGGGGGGGGHHHHGGHHHHHHHHHFHHCDGGGGGGGGGGHHHHGGGDHGHHAEGGGB:BEEGFBFG0FFGGGFGFFFGGFGFFFFFAFFFFFF@DD.FFFFFF?ADFFFF9BFF.99BBFFFFFFFEFFDBFFAD;BFFFFB/BFFF/
@M05620:45:000000000-G6HP7:1:1101:16851:20447 1:N:0:139
TACCTGTACTGGGGAAGCAATCGCCATTCCTACCCTAAAGATCGGAAGAGCACACGTCTGAACTCCAGTCACAGCGATAGATCTCGTATGCCGTCTTCTGCTTGAAAAAAAAAAAAAAAAAAAACAAATAAATAAAAAAGTATTCCCCAGCTATACACCTACCATCCAAAAATATACCCTCCACGCACAATGTCCCTGCGACTCTATGTCACTCCCTGTCTGCTTCTCCGCTAGACTACCCGTCTACCCGC
+
BBCCCFFFFFFFGGGGGGGGGGGGGGGHHHHFHHHHHHHHHHHHGGGGGHHHHHHGGHHGGGHHHHHGGHHHGHHE>GFGFBBGGHFDHHHHGGGHGHHHHHHGGHHHHGGCGFB><>/--<-<..;.;000000000-.:000000//..0;00;B09/0/.900.000...0000000.;//.:---/00099000.----.0;000;90:09./0000000:9000...-.0009//......00..-
@M05620:45:000000000-G6HP7:1:1101:27270:20499 1:N:0:139
CATCCTGACCCTGAAGTACCCCGGCTTGATTTCTGACATTAGATCGGAAGAGCACACGTCTGAACTCCAGTCACAGCGATAGATCTCGTATGCCGTCTTCTGCTTGAAAAAAAAAAATAATAATAAACAAATAAAAAATTAATGTAATGGAATGTCATACCGTACAGAACACTGTTGTCTAAATAATACTTTAAGAATTAAACGGTTCAGGGAAAAAGTCATCACGAAAATATAAAGTTAAGAAAGGCACC
+
BBBBBFFFFFFFGGGGGGGGGG?EGGGGHHHHHGFHHGHHHHHHHGGGGEHEGFHHHGGHFGGHHHHHHGGGFHHGGGGHEDHF4GFHGGHGHHGFEFFGHHHHHFFHGEGFG@CC/022222221111/0111111-0111111111111100000000/.....00////00000/:0000;000009900000000;000.....000..../..0;/////....-////////////////.....
@M05620:45:000000000-G6HP7:1:1101:19678:20517 1:N:0:139
AAACCAAGCAGAAGACATGAGGTCAGCTAGATCGGAAGAGCACACGTCTGAACTCCAGTCACAGCGATAGATCTCGTATGCCGTCTTCTGCTTGAAAAAAAAAATGCAGCATTCTGTTATTTTGTTTGACAGAGTGTCTTGTGGAGAACATATGTAGTACATGATTTTTTCCTGCAACAGGGAAAATAAAGTATAAGTTTTAAAGATTTATTCTTTAATAAATGATCTCAAAGCCTGCTTTAGACAAAGTA
+
A111A?A?A1CCAFGEGGFGFGGGBBGHFFFGFCFGAEAFHBE0GEGHGFFFCDG1FCHFDAFGGEEHCAHHB2@E?EHFFFEEE>F2F1GD@B0B110EE///011BFCF1B2F2FFGH2FG20@GBEGFHCGHHFHFHFH1/</1?1BFB?G1=111>FGD1<FGHGCBGF0</<CCBGEC.;FCC0;GFH0:0<;GGF0000;;90BFGFBFGGBB09F0909=CFG090/./.;CFGFBB/BF-///
@M05620:45:000000000-G6HP7:1:1101:19665:20530 1:N:0:139
AAACCAAGCAGAAGACATGAGGTCAGCTAGATCGGAAGAGCACACGTCTGAACTCCAGTCACAGCGATAGATCTCGTATGCCGTCTTCTGCTTGAAAAAAAAAAAACCACCAACAATTCTAATTTCTTCCTTCTTTTCAATATTTTCCTCTCAACATTACCTTCTTTAAACATTCCCCCTTTCCTTTACTTTCTCTTTTTTACCTCTTTCTTCATTCCTCCCTTCTCTCCCCTCCCTCTTTCTAACCATCC
+
CCCCCCCFCFFFGGGGGGGGGGHHGHHHHHHHHHGGGGHHHHHHHGHHHGHGHHHHHHHHHHHHHGGHGGHHHHHHGGHHHHGGGHGGHHHHHHHHHHHGGGGE</////?//?//2222>1111111?11111111111111111111<1><1010000=00<00=0000000==0/.-.0;000:0:000;0;00009-;;000C09CB0900;009;;./0:0C0;/;D/A.;//9/:////;9;9/;
@M05620:45:000000000-G6HP7:1:1101:17112:20638 1:N:0:139
CATCCTGACCCTGAAGTACCCCGGCTTGATTTCTGACATTAGATCGGAAGAGCACACGTCTGAACTCCAGTCACAGCGATAGATCTCGTATGCCGTCTTCTGCTTGAAAAAAAAAAAAAAAACAAAAGAATTAAATTTATTACTTTTTCGCTAGCAGATACGCCAGTACTTTATACCCGGTTCTGAGTGTCAAATTGGACATGAATTGATACCTTTGGCAGTAGCAGGGCCCGGTTGATTGCAACGCTGTT
+
CDDCDFFFFFFFGGGGGGGGGGGGGGGGHHHHHHHHHHHHHHHHHHGGGGHHHHHHHGHHHGHHHHHHHHHHHHHFFFFHEFGHGHHFBEGHHHGFEHGHHHHHHHGHGHG@EDGF<></><.>.0./..00<00<000000000000/-:...000/000..-.-:0:000000;00.--..0000:0000000:000000000000000000000/00./00;00.-..-9-;A-/000000:--..90
@M05620:45:000000000-G6HP7:1:1101:24244:20652 1:N:0:139
AAACCAGAAGACATGAGGTCAGCTAGATCGGAAGAGCACACGTCTGAACTCCAGTCACAGCGATAGATCTCGTATGCCGTCTTCTGCTTGAAAAAAAAAAACAACAACCTCACTCCAAATTCATCTTCATTCTGCCCCGCAACCCACCCAGACCAACCTAGCACCTAAAACTCCGGTGTGTCACATCCGACTGCCTATCCTCACCCGTCCTATAGTCTGTCTCTCTCTGCGTCTTTTTTTGTCATAACTGT
+
CCCCCBCFFFFFGGGGGGFGGGHHGHHHHHGGGFHHHHHHHGGHHGHHHHHHHHHHHHHHHGGHGGHHGGHHFEHHHHGGGHGHHHHGHHGHHGHGGGGEE/////??/22?/222222@>>2222222111=11=///---<0.....<..<</.../00000./00000000.---.;.0009;9/..9;.;;0090/000:9:-;..:000000009;00900000;-.-..00:-:-::00000900
@M05620:45:000000000-G6HP7:1:1101:20009:20657 1:N:0:139
CATCCTGACCCTGAAGTACCCCGGCTTGATTTCTGACATTAGATCGGAAGAGCACACGTCTGAACTCCAGTCACAGCGATAGATCTCGTATGCCGTCTTCTGCTTGAAAAAAAAAAAACAAATATAATCACTCAAACCGTTATCCTCCTCTATATCAAACATTTATATGTCCAACCCCCTTTCATACTCCTGCTCCTGTTCCCCTGAGTCATCGCTCCTCCCTGCTCTCCCCACCCTCGTACGTAGCCTTC
+
CCCCDFFFFFFFGGGGGGGGGGGGGGGGHHHHHHHHHHHHHHGHHHGGGGHHHHHHHGHHHGHHHHHHHHHHHHHHHGGHGGHHHHHHGGHHHHGGGHGHGHHHHHHHGHHGGGGF><?//011@111@1?110111.->...1<0<///00=000000<.000<00:00:;;00...--.0;000000000;00000;0000//.//000;00..:.0:/.B0.000://./.....-;..;/0..0;0;
@M05620:45:000000000-G6HP7:1:1101:7519:20778 1:N:0:139
CATCCTGACCCTGAAGTACCCCGGCTTGATTTCTGACATTAGATCGGAAGAGCACACGTCTGAACTCCAGTCACAGCGATAGATCTCGTATGCCGTCTTCTGCTTGAAAAAAAAAAAAACAAGAAAAGAAACTACGGATCGAAACTGCAGCACATAGGACGGTATGATGTACAAAAAGTGAGTAAAATCATCGATGCAACATGAACATAGTGCATAGAAGAGCGCTCTGTATATCATGATAAGGCGTAGAG
+
CCCCCFFFFFFFGGGGGGGGGGGGGGGGGHHHHFFDGHHGHGFHHHGGGGHHHHGHHGHGHGHHHHHHGHHHHHHEGFEHEEBF@BGGFGHHHHGE/FFFGF4GHHGFEGHEECGD>////?000000.<00111....-../<-000000../0000;0--:..;;00000000...00009000;;00000/.;.000.:000009000;000000000./--...0;000000:9000000/-.;-.0
@M05620:45:000000000-G6HP7:1:1101:15336:20779 1:N:0:139
AAACCAGAAGACATGAGGTCAGCTAGATCGGAAGAGCACACGTCTGAACTCCAGTCACAGCGATAGATCTCGTATGCCGTCTTCTGCTTGAAAAAAAAAAAAAAAAAATAAAAAAAGCTTGCTGTCAATCGATAAAATACTACAACCCGATACACACTTAGGTAGTTACACGACTGTTTGTAGGAGCGGATTGCGTGTAGACACCCAGCAGTCCCCACTGCGATATCTAGCCTTAGGTGTAGGATTCTGGC
+
CCCCCCCFFFFFGGGGGGGGGGHHEHHHHHGGGGHHHHHHHGHHHGHHHHHHHHHHHHHHHGGHGGHHBGHHGGHHHHGGGHGHHHHHHHGHHGHGGGGE<///><//0?>111<-..00<.00000000.::..000000000<0..--:--009./0;0000000000;.--.;000//0000/.--9-./0...;/000;/...../.9000:/.900.-.9-0;000/0000;00:00000000000
@M05620:45:000000000-G6HP7:1:1101:18805:20782 1:N:0:139
TACCTGTACTGGGGAAGCATTTGAATATCCCCCCATGGTGATGGGGACGGAGAACTGCTCCATAAACACAGGCAACGTGCCTAACTTTCCCGGGAAGATGAAGTCAAAGAGCGACCACAGCTCTCGGAGGTTATTTTGCATCGGTGAGCCAGACAGAATGATCCGATGAGGGGTGCGAAACTATTTGAGGAAAGGAAGCACCTTTTTATTAAATTTACCTTTTAGCAATCGCCATTCCTACCCTAAAGATC
+
CCCCCFFFFFFFGGGGGGGGGGHHHHHHHHHGGGGHHHHHHHHHHGGGGGGGGHHHHHHHHHHHHHHHHHHHGHHHGHHHHHHHHHHHHHHGGGGGGHHHHHHHHHHHHHHHGGGGGHHHHHHHHGGGGGGHHHHHHHHHHHGGGGGHHHHHHGHHHHHHHHHHHGGGHHHGGGGGGGGGGGGGGGGGGGCGGGGGGGGGGFFFFFFFFFFFFFFFFFFFFFFFFFFFFFFFFFFFFFFFFFFFFFFFFFF
@M05620:45:000000000-G6HP7:1:1101:18976:20855 1:N:0:139
AAACCAGAAGACATGAGGTCAGCTAGATCGGAAGAGCACACGTCTGAACTCCAGTCACAGCGATAGATCTCGTATGCCGTCTTCTGCTTGAAAAAAAAAAAAAAAAATAAAAATAAAACGAAAAAATAAAAAAAAAAAAAAAATGACACGAATAGTTTACATAGTACAACACACAACCCTCAAAAAAACGATAGACAAAAAACTTACGTAGAGAAGACACACTAGAAGCAACTAGAGTGAGAACATGTTAG
+
DDDDDDCFFFFFGGGGGGGGGGHHHHHHHHGGGGHHHHHHHGHHHGHHHHHHHHHHHHHHHGGHGGGHDHHHFGHHHHGFGHGHHHHHHHHHHHGGGGEF<////<>0111?1=11111-...-0-.000=0::-<----<--.00000.-...0000000<0<<00000...<<<.<....00:.--.-....000//..9.0000./0..000/0/<//.//000000/./0000000:00:/000000
@M05620:45:000000000-G6HP7:1:1101:14250:20861 1:N:0:139
CATCCTGACCCTGAAGTACCCCATTGAGCATGGCATCGTCACCAACTGGGACGACATGGAGAAGATCTGGCACCACACCTTCTACAACGAGCTGCGCGTGGCCCCGGAGGAGCACCCAGTGCTGCTGACCGAGGCCCCCCTGAACCCCAAGGCCAACAGAGAGAAGATGACTCAGGTGAGGCTCGGCCGACGCCCGTGCTCCTCCCGTCCTTTCCCCAGTCATTTTCTGCCCGGCTTGATTTCTGACATTA
+
CCCCCFFFFFFFGGGGGGGGGGGHHHHHHHHHHHHHHGHHHGHHHGHHHHHHGGGGGHHHHHHHHHHHHHHHHGHHHGGHHHHHHHHHGGGGGHHGGGGGGGHHGGGGGGGGHHHHGGHHHHHHHHHHHHGGGGGGGGGGGGHHHHGGGGHGHHGGGGGGGGGGGGGGGGGGGGGGGGGGGGGGFFFFFAFFFFFFDFFFFFFFFFFFFFFFFFFFFFFFFFFFFFFFFFFFFFFFFF9FFFFFFFFFFF0
@M05620:45:000000000-G6HP7:1:1101:14244:20877 1:N:0:139
CATCCTGACCCTGAAGTACCCCATTGAGCATGGCATCGTCACCAACTGGGACGACATGGAGAAGATCTGGCACCACACCTTCTACAACGAGCTGCGCGTGGCCCCGGAGGAGCACCCAGTGCTGCTGACCGAGGCCCCCCTGAACCCCAAGGCCAACAGAGAGAAGATGACTCAGGTGAGGCTCGGCCGACGCCCGTGCTCCTCCCGTCCTTTCCCCAGTCATTTTCTGCCCGGCTTGATTTCTGACATTT
+
CDDCDFFFFFFFGGGGGGGGGGGHHHHHHHHHHHHHHGHHHGHGHGHHHHHHGGGGGHHHHHHHHHHHHHHHHGHHHGGHHHHHHHHHGGGGGHHGGGGGGGHHGGGGGGGGHHHHGGHHHHHHHHHHHHGGGGGGGGGGGGHHHHGGGGHGHHGGGGGGGGGGGGGGGGGGGGGGGGGGGGGGFFFFFFFFFFFFFDFFFFFFFFFFFFFFFFFFFFFFFFFFFFFFFFFFFAFFFF:BFFFFF0BFFF0
@M05620:45:000000000-G6HP7:1:1101:18141:20896 1:N:0:139
TACCTGTACTGGGGAAGCATTTGAATATCCCCCCATGGTGATGGGGACGGAGAACTGCTCCATAAACACAGGCAACGTGCCTAACTTTCCCGGGAAGATGAAGTCAAAGAGCGACCACAGCTCTCGGAGGTTATTTTGCATCGGTGAGCCAGACAGAATGATCCGATGAGGGGTGCGAAACTATTTGAGGAAAGGAAGCACCTTTTTATTAAATTTACCTTTTAGCAATCGCCATTCCTACCCTAAAGATC
+
BBBBBFFFFFFFGGGGGGGGGGHHHGHHHHHGGGGHHHFGGHHHHGGGGGGGGHHHHHHHHGHHHHHHHHHHGFHHGHGGHHHHHHHHHHHGGGGGGHHHHHFGGHHHHHHHGGGGGHHGHHHHHGGGGGGHHHHHHHHGHGGGGGGHHHHHHGHHHHHHGEHHHGGGHHHGGEFGGEAGGGGGGGGFGGCFGGGGGGGGFFFFFFFFFFFFFFFFFFFFFFFFFFFFFFFFFFFFFFFFFFFFFFFFFFF
@M05620:45:000000000-G6HP7:1:1101:18136:20920 1:N:0:139
TACCTGTACTGGGGAAGCATTTGAATATCCCCCCATGGTGATGGGGACGGAGAACTGCTCCATAAACACAGGCAACGTGCCTAACTTTCCCGGGAAGATGAAGTCAAAGAGCGACCACAGCTCTCGGAGGTTATTTTGCATCGGTGAGCCAGACAGAATGATCCGATGAGGGGTGCGAAACTATTTGAGGAAAGGAAGCACCTTTTTATTAAATTTACCTTTTAGCAATCGCCATTCCTACCCTAAAGATC
+
ABBBBFFFFFFFGGGGGGFGGGHG5GHHHHHGGGGHHHHHHHHHHGGGGGGGGHHHHHHHHHHHHHHHHGGHGHGHFGHHGHHHHHHHHHHGGGGGDHHHHHHHHHDGHHGHGGGGGHHHHHHHHGGGGGGHFHHHHHHHHHGGGGGHHHHHHGGHHHHHFHHHHGGGHHGGCGGGGGGGGGEFFGGFGGFFGGGGFGFGGFFFFFFFFFFB/FFFFFFFFFFFFFFFFFFFF?EFFFFFFFFFF9BFBFF
@M05620:45:000000000-G6HP7:1:1101:11023:20964 1:N:0:139
TACCTGTACTGGGGAAGCAATCGCCATTCCTACCCTAAAGATCGGAAGAGCACACGTCTGAACTCCAGTCACAGCGATAGATCTCGTATGCCGTCTTCTGCTTGAAAAAAAAAAAAAAAAAAAAATAGACTCAGTAAAAAGGCTGCTCATTGAAAGGAAACAAAGGAAGACTAAAGTACGAAGATAAATAGGGGGATGTGCGGATGTGACGAAGAACAGAAACTGGCGTGCATGTGATAAGCAGGAGTAAA
+
CDCCCFFFFFFFGGGGGGGGGGGGGGGHHHHHHHHHHHHHHHHHGGGGHHHHHHHGHHHGHHHHHHHHHHHHHHHGGHGGHHHHHHGGHHHHGGGHGHHHHHHHGHHGGGGEBB>>>//--<--;.:00:0000000000..9B..0000:;00;0.:////;.////../00000::0.....000:0000..--..:00;----0000..-9./////00/00/.-.9..:0000000000/...//00
@M05620:45:000000000-G6HP7:1:1101:8652:21015 1:N:0:139
CATCCTGACCCTGAAGTACCCCGGCTTGATTTCTGACATTAGATCGGAAGAGCACACGTCTGAACTCCAGTCACAGCGATAGATCTCGTATGCCGTCTTCTGCTTGAAAAAAAAAACAGTACTGCTGACCGAGGCCCCCCTGAACCCCAAGGCCAACAGAGAGAAGATGACTCAGGTGAGGCTCGGCCGACGCCCGTGCTCCTCCCGTCCTTTCCCCAGTCATTTTCTGCCCGGCTTGATTTCTTACATTA
+
BBBBBFFFFFFFGGGGGGGGGGGEEEFGGGGH5AD5FFGDHDEFGEDAAEFAEGGHFFFHFGHGHHHFCHFBGHHF?>EG?>3@B4@?FEB?4@>?ECF4FFG43F?G3BGC/B///?2@22@22>FFHG/</<-FDCDDG.CGBGEGDDGGHHHCEGB//:A.//:BFFFGFF0FF/=AAEC?-AEDF;AD9DF;-.9.;BFFFE.EA:.BF/BF..:99//BFBF///;AD-;BFF?FFFF//9;FFB/
@M05620:45:000000000-G6HP7:1:1101:24086:21043 1:N:0:139
CATCCTGACCCTGAAGTACCCCGGCTTGATTTCTGACATTAGATCGGAAGAGCACACGTCTGAACTCCAGTCACAGCGATAGATCTCGTATGCCGTCTTCTGCTTGAAAAAAAAAAAAAAAAATAAATACCAGATATTATGATTAAACAAGTATATAATTAACAACAGCATAAAGATGATAAGAAAGACTCAAACATTTACAACTATTACATTGGCAAGAGAGTGAATGTATAACTATGACTAATTGTTCA
+
CDCDCFFFFFFFGGGGGGGGGGGGGGGGHHHHHHHHHHHHGHHHHHGGGGHHHHHHHGHHHGHHHHHGHHHHHHHHHGGHGGHHHHHHGGHHHHGGGHGHHHHHHHHHGHHGGGGC><</><-.0=0000000.000<00000000000./:;000:0000000::./.:000000000000000/0//000000.0;000000:000000:000/00;/./.0000:0000000000000;000000000
@M05620:45:000000000-G6HP7:1:1101:15813:21056 1:N:0:139
CATCCTGACCCTGAAGTACCCCGGCTTGATTTCTGACATTAGATCGGAAGAGCACACGTCTGAACTCCAGTCACAGCGATAGATCTCGTATGCCGTCTTCTGCTTGAAAAAAAAAAAAAAACAAAGTACACTATGTACTTTAATTTCTCTGCATTCTTCCCGTCATTATTCCTTCCCCTTCTCTCCTCCCTTCTCCGTAATACATGAGGCGCGCATCCTCCCCTCAGGCCCCTCCCAGTGCCTCCCTGCTC
+
DDDDDFFFFFFFGGGGGGGGGGGGGGGGHHHHHHHHHHHHHHHHHHGGGGHHHHHHHGHHHGHHHHHGHHHHHHHHHGGHGGGHHHHHGGHHHHGGGHGHFHHHHHHHFHHGGGGC>/</-...001111=1<0000=00000000000000<0;0000;/.....;00000000//:/./900;/0//./0/:00.:..;0000000:.----:.-/00/9.:..0//:.-..:./0:00000;.:0.00
@M05620:45:000000000-G6HP7:1:1101:17285:21100 1:N:0:139
CATCCTGACCCTGAAGTACCCCGGCTTGATTTCTGACATTAGATCGGAAGAGCACACGTCTGAACTCCAGTCACAGCGATAGATCTCGTATGCCGTCTTCTGCTTGAAAAAAAAAAAAAAAAAAGAAAAAATCAATATATATAATAACTTCATCTCACGAAATAAGATGTAATTGTTAACGGTGTGGTTATCATGCGTATATACTTATGACGTTAGTTGTCCATCTATCTTGACACTTGTGAACAATCGTT
+
CDCDDFFFFFFFGGGGGGGGGGGGGGGGHHHHHHHHHHHHHHHHHHGGGGHHHHHHHGHHHGHHHHHHHHHHHHHHHGEHEGGHHHHFFEGHHHGGGHGHHHHHHHGHGHH/EGGF>></-<--.<.//<-.:0:0;00:000000000000009090.....;000000000;000000.-...../.0000000.;..00000000000.9./.000000000000000900000009000:0/00...
@M05620:45:000000000-G6HP7:1:1101:17909:21116 1:N:0:139
AAACCAAGCAGAAGACATGAGGTCAGCTAGATCGGAAGAGCACACGTCTGAACTCCAGTCACAGCGATAGATCTCGTATGCCGTCTTCTGCTTGAAAAAAAAAAAAAAAATAAGAAAGAGAAACTAATAAATAAAAATAAGATGAAATGTCAAATTACCTTGAGTATCACTATGTACCTGTTCACATGTCTGATATATAGAAATGATATAAGAATTAGTGGTGACAGAAGGAAAGTGATAGCTGATTGGTT
+
CCCCCCCFCFFFGGGGGGGGGGHHBHHHHHHHHHGGGGHHHHHHHGHHHGHHHHHHHHHHHHHHHGGHGGHHFHHFFEHHHHGGGHGGHHHHHHGHFGGGGGGE</////=11111010001101111111111110.000<0<00000=0<0000000000000000000:00:000;00000000000000000000000000000000000000000.0.9000/00..//909F0000000000.0.
@M05620:45:000000000-G6HP7:1:1101:14150:21187 1:N:0:139
CATCCTGACCCTGAAGTACCCCGGCTTGATTTCTGACATTAGATCGGAAGAGCACACGTCTGAACTCCAGTCACAGCGATAGATCTCGTATGCCGTCTTCTGCTTGAAAAAAAAAAAACAGACAACATCTAACCCAGCGCCAAACACTTCCTCTCTCCGCCCTCCCGCTCTCCCACTCCCCACCGTCCTCCGCATCCATCATCACACCACCCTAGACGCGCCCCCATCCTCCTCATATCCCACGCCCTGTC
+
BBCCCFFFFFFFGGGGGGGGGGGGGGGGHHHHHGGGHHHHHHHHHHGGGGHHHHHHHGHHHGHHHHHGHHHHHHHHHGGHFGGHFHHHGGHHHHGGGFGHHHHHHGGFGHHEGGGC/<</00000//0111110...0-<-.-/...0000000/00/...-:....---.0///..//../.;.....0/..;.-/0000000000......//00.-----;:-:/.90///00000000.-..--.00
@M05620:45:000000000-G6HP7:1:1101:13108:21229 1:N:0:139
CATCCTGACCCTGAAGTACCCCGGCTTGATTTCTGACATTAGATCGGAAGAGCACACGTCTGAACTCCAGTCACAGCGATAGATCTCGTATGCCGTCTTCTGCTTGAAAAAAAAAAAAAAAAAAAAAAGAAAAAGAGGGAGGAAATGAGAGAAAAAAGGAAATAAAGAGAAAAGGAGATAGGGGCGGGGACTATGTGAGTATGGGAGACGGGAGAAGGTGTGGGAGAGGCAGAGGTGTAGAGACGCGATGG
+
CDDDDFFFFFFFGGGGFDFGGGGGGGGFHHHHHHHGHGHHFHFHHHGGGGGHHFHFGEFGHFFFGHHHHHHHFHFHHFFHGGGGFGHHGDGHHHEEEHGHHHHHHHHGFHFGGGGC<<</--<-----...//.../....9.//000000.:0/.<..///000000//00//./../00/..-------./0000000000/./.....-.-../.:00.9..9DA.......0.<:<000/.---9..
@M05620:45:000000000-G6HP7:1:1101:15232:21248 1:N:0:139
CATCCTGACCCTGAAGTACCCCGGCTTGATTTCTGACATTAGATCGGAAGAGCACACGTCTGAACTCCAGTCACAGCGATAGATCTCGTATGCCGTCTTCTGCTTGAAAAAAAAAAAACACAATAAAACACACCCATCTTCCCCCCTCTCCCAACCTACTTACCCGACGACATTCGCCCCCTTCTTCCCCTCCATTCCGCCCTCTCCGCCTTTCTACCCCCCTCTGCCCCCCCCTTTTCCCCCCCCCCCTC
+
BBBBCFFFFFFFFFFGGGGGGGGGGGGGHHHHHHHGHGHHGHGHHHGGGGHHHHHGHEGHFFGHHHHHHGFHHHFHGECCFAFGFGFBBEGGGHG?EFGGBGFGFHHHFHFGGGGCB///0//111111/0.....0>11><F/.-<.:/;///::/0:00;<//.;---:-.000.:.---;/:000///..;0009/;:-9.///.9...000000..---./00:..--:--900009/.9----:-.
@M05620:45:000000000-G6HP7:1:1101:4097:21263 1:N:0:139
AGATTACTGCAACAGTTCCCCCTGGACCTGGAAAAGTTTCTTGCCTGGCTTACAGAAGCTGAAACAACTGCCAATGTCCTACAGGATGCTACCCGTAAGGAAAGGCTCCTAGAAGACTCCAAGGGAGTAAAAGAGCTGATGAAACAATGGCAAGTAAGTCAGGCATTTCCGCTTTAGCACTCTTGTGGATCCAATTGAACAATTCTCAGCATTTGTACTTGTAACTGACAAGCCAGGGACAAAACAAAGAT
+
BBABCFFFFFFFGGGGGGGGGGGGHHHHHHHHHHHHFGHHHHHHHHHHHHHHHGHGHHHHHHGHHGHHHHHHHGHHHHHHHHGH3CHHHHHHHHGF>EGGHHHHHHHHGHGHHHHGHHHHHHHGE?EEFGGHHGHHHHFGFFFFGGGHGHHGHGHHFHFHGGHHHHHHHHGGGGGHHHFHHHHHHFGGFHHHFGHHHHHHHGHHHHHFGHGHHHHHHFHHHHHGHHHHGFFHGGFFEGGGGGFAFGGGGFF
@M05620:45:000000000-G6HP7:1:1101:19051:21308 1:N:0:139
CATCCTGACCCTGAAGTACCCTGACTTGATTTCTGACATTAGATCGGAAGAGCACACGTCTGAACTCCAGTCACAGCGATAGATCTCGTATGCCGTCTTCTGCTTGAAAAAAAAAAAACAAAGATCTAACCACAAAACATATAATACCATGCCTTCTTAACGACAGATGAACTACGCTGTTACCAAACCCTGCTCGTACTCACACCACACCTCAAGCCACCCACCTCTCACCACCCACATGGTCCCCCTAC
+
CCCCCFFFFFFFGGGGGFGGGGHGHHHHHHHHHHHHHHHHHHGHHHGGGGHHHHHHHGHHHGHGHHHHHHHHFGHHHGGHGGHHBGHHGFHHHHGGGHGHHHHHHHHHFHHGGGGC</?//=2222222101/?/000/111111111111<1=1<11110..---/00000000.-...0:0<00...:./.00.-...00000....../90:00.//:...;9.;/00.09.....00/000..:-.9
@M05620:45:000000000-G6HP7:1:1101:11299:21309 1:N:0:139
CATCCTGACCCTGAAGTACCCCATTGAGCATGGCATCGTCACCAACTGGGACGACATGGAGAAGATCTGGCACCACACCTTCTACAACGAGCTGCGCGTGGCCCCGGAGGAGCACCCAGTGCTGCTGACCGAGGCCCCCCTGAACCCCAAGGCCAACAGAGAGAAGATGACTCAGGTGAGGCTCGGCCGACGCCCGTGCTCCTCCCGTCCTTTCCCCAGTCATTTTCTGCCCGGCTTGATTTCGACATTAG
+
CCCCCFFFFFFFGGGGGEGGGGGHHHHHHHHHHHHHHGHHHGHGHGHHHHHHGGGGGHHGHGHHGGHHHHHFHGFHHGGHHHHHHGHGGGGGGHHGGGEGGGHHGGGGGGGGHGHHGFHFGHHHHHHGHHGGGGGGGGGGGGGHHHGGGGHGHHGGGGGGGGGGGGGFGGGGFBFGGGGGGGGGFFFFFFFFFFFFCFFFFFFFFFFAFFFFFFFFFFFFFFFFFFFFFFFFFFFFFFAFFFFFAEDFFF0
@M05620:45:000000000-G6HP7:1:1101:11288:21325 1:N:0:139
CATCCTGACCCTGAAGTACCCCATTGAGCATGGCATCGTCACCAACTGGGACGACATGGAGAAGATCTGGCACCACACCTTCTACAACGAGCTGCGCGTGGCCCCGGAGGAGCACCCAGTGCTGCTGACCGAGGCCCCCCTGAACCCCAAGGCCAACAGAGAGAAGATGACTCAGGTGAGGCTCGGCCGACGCCCGTGCTCCTCCCGTCCTTTCCCCAGTCATTTTCTGCCCGGCTTGATTTCGACATTAG
+
BBBBBFFFFFFFGGGGGGGGGGGHHHHHHHHHGH4GHGHHHGHCHGHHHHHHGFGGFHHHHFHHFGHHGGFBGGFHHGGHHHHHHGHHGGGGGFHGGFGEGGHHGGG/DGGGHHHHGGGGHHHHHHHHHHGGGFGFGFGGGGGHHHGGGGHEHHGGGGGGGGGGGFFFFGGGGGGGGGEFFGGGFFFFFFFFFFFFBDDFFFFFFFF9DDABFFFFFFDBFFFEFFFBFFFFFCFFFA.BBFBF.A.9B;/
@M05620:45:000000000-G6HP7:1:1101:20527:21331 1:N:0:139
CATCCTGACCCTGAAGTACCCCGGCTTGATTTCTGACATTAGATCGGAAGAGCACACGTCTGAACTCCAGTCACAGCGATAGATCTCGTATGCCGTCTTCTGCTTGAAAAAAAAAAAACAAAAAGCAACACAAATTATTGTTCTATCCTAGCAGAAAACACATAAGATGAAATAAACACAATACCTACCGACAGACATAATCACAAACACATCTGGCCTCCGTAACCACTTCACTCTCGCACTGCCGCCAC
+
CBBCCFFFFFFFGGGGGGGGGGGGGGGGHHHHHHHGHHHHHHGHHHGGGGHHHGHGHGGHHGHGGGHHHHHHFHGHHGGHGGHHFHHHGGHHHHGFGHGHHHHHHHHGHHHGGGGG@</=??=//01100...01111111111000<00<000//0//.C.0:0000000000;000...000000/.-.---/./000;00000...:.00:0;0.0;......00.0000:0:0;..-;9/0/9---.
@M05620:45:000000000-G6HP7:1:1101:16121:21348 1:N:0:139
CATCCTGACCCTGAAGTACCCCATTGAGCATGGCATCGTCACCAACTGGGACGACATGGAGAAGATCTGGCACCACACCTTCTACAACGAGCTGCGCGTGGCCCCGGAGGAGCACCCAGTGCTGCTGACCGAGGCCCCCCTGAACCCCAAGGCCAACAGAGAGAAGATGACTCAGGTGAGGCTCGGCCGACGCCCGTGCTCCTCCCGTCCTTTCCCCAGTCATTTTCTGCCCGGCTTGATTTCTGACATTA
+
CCCBCFFFFFFFGGGGGGGGGGGHHHHHHHHHHHHHHGHHHGHHHGHHHHHHGGGGGHHHHHHHHHHHHHHHHGHHHGGHHHHHHHHHGGGGGGHGGGGGGGHHGGGGGGGGHHHHGGHHHHHHHHHHHHGGGGGGGGGGGGHHHHGGGGHGHHGEGGGGGGGGGGGBFGGGGGGGFFGGGGEGFFFFFAFFFFFF;ADFFFFFFFF:AAAFFFFFFFDBFFFFFFFFFFFFFFFFAF;FFFFFFFFFFF/
@M05620:45:000000000-G6HP7:1:1101:19294:21354 1:N:0:139
TACCTGTACTGGGGAAGCATTTGAATATCCCCCCATGGTGATGGGGACGGAGAACTGCTCCATAAACACAGGCAACGTGCCTAACTTTCCCGGGAAGATGAAGTCAAAGAGCGACCACAGCTCTCGGAGGTTATTTTGCATCGGTGAGCCAGACAGAATGATCCGATGAGGGGTGCGAAACTATTTGAGGAAAGGAAGCACCTTTTTATTAAATTTACCTTTTAGCAATCGCCATTCCTACCCTAAAGATC
+
CCDCCFFFFFFFGGGGGGGGGGHHHHHHHHHGGGGHHHHHHHHHHGGGGGGGGHHHHHHHHHHHHHHHHHHHGHHHGHHHHHHHHHHHHHHGGGGGGHHHHHHHHHHHHHHHGGGGGHHHHHHHHGGGGGEHHHHHHHHGHHGGGGGHHHHHHGHHHHHHHHHHHGGGHHHGGCEGGGGCGGGGHHHGGGFGGGGGGGGFGFFFFFFFFFFFFFFHHFFFFFFFFFFFFFFFFFFFFFFHFFFFFFFFFFF
@M05620:45:000000000-G6HP7:1:1101:7817:21359 1:N:0:139
TACCTGTACTGGGGAAGCAATCGCCATTCCTACCCTAAAGATCGGAAGAGCACACGTCTGAACTCCAGTCACAGCGATAGATCTCGTATGCCGTCTTCTGCTTGAAAAAAAAAAAAAATATAATCAAGAAAGGAGAATGTGAATGATAAGCAGACATCAACAAATCACTAATACAACCCTAATAGCTCATCGTTGACTTGGGACGCTGTATCTCGGCGAGAGTCTATTTTTGTCACTATCAAACCTGAGTG
+
>AAABFFBFFFFGGGEEGFGGGFFFGGHHHHDFFFHFCGBBFGHGEFEHHHHHHHGHHHGEFHHHH3BFGGGGBGE@HEGHBGHHHGAGGHHGFGHGHHEGHHBFGFHFGFEG<<///0111111111100100..01111<1D00000000//./<000/0..000/00/000:0/...//9000900009../.00000..9--...//9//...-----;/;99////-;///////////./././/
@M05620:45:000000000-G6HP7:1:1101:16116:21366 1:N:0:139
CATCCTGACCCTGAAGTACCCCATTGAGCATGGCATCGTCACCAACTGGGACGACATGGAGAAGATCTGGCACCACACCTTCTACAACGAGCTGCGCGTGGCCCCGGAGGAGCACCCAGTGCTGCTGACCGAGGCCCCCCTGAACCCCAAGGCCAACAGAGAGAAGATGACTCAGGTGAGGCTCGGCCGACGCCCGTGCTCCTCCCGTCCTTTCCCCAGTCATTTTCTGCCCGGCTTGATTTCTGACATTA
+
DDDDDFFFFFFFGGGGGGGGGGGHHHHHHHHHHHHHHGHHHGHHHGHHHHHHGGGGGHHHHHHHHHHHHHHHHGHHHGGHHHHHHHHHGGGGGHHGGGGGGGHHGGGGGGGGHHHHGGHHHHHHHHHHHHGGGGGGGGGGGGHHHHGGGGHGHHGGGGGGGGGGGGGGGGGGGGGGGGGGGGGGFFFFFFFFFFFFFFFFFFFFFFFFFFFFFFFFFFFFFFFFFFFHHFFFFFFFFFFFFFFFFFFFFF0
@M05620:45:000000000-G6HP7:1:1101:16134:21366 1:N:0:139
CATCCTGACCCTGAAGTACCCCATTGAGCATGGCATCGTCACCAACTGGGACGACATGGAGAAGATCTGGCACCACACCTTCTACAACGAGCTGCGCGTGGCCCCGGAGGAGCACCCAGTGCTGCTGACCGAGGCCCCCCTGAACCCCAAGGCCAACAGAGAGAAGATGACTCAGGTGAGGCTCGGCCGACGCCCGTGCTCCTCCCGTCCTTTCCCCAGTCATTTTCTGCCCGGCTTGATTTCTGACATTA
+
DDDDDFFFFFFFGGGGGGGGGGGHHHHHHHHHHHHHHGHHHGHHHGHHHHHHGGGGGHHHHHHHHHHHHHHHHGHHHGGHHHHHHHHHGGGGGHHGGGGGGGHHGGGGGGGGHHHHGGHGHHHHHHHHHHGGGGGGGGGGGGHHHHGGGGHGHHGGGGGGGFGGGGGGFGGGGGGGGGGGGGGGFFFFFFFFFFFF@DDEFFFFFFFEDFDFFFFFFFFFFFFFFFFFFFFFFFFFFFAFFFFFFBFFFF0
@M05620:45:000000000-G6HP7:1:1101:12824:21376 1:N:0:139
CATCCTGACCCTGAAGTACCCCATTGAGCATGGCATCGTCACCAACTGGGACGACATGGAGAAGATCTGGCACCACACCTTCTACAACGAGCTGCGCGTGGCCCCGGAGGAGCACCCAGTGCTGCTGACCGAGGCCCCCCTGAACCCCAAGGCCAACAGAGAGAAGATGACTCAGGTGAGGCTCGGCCGACGCCCGTGCTCCTCCCGTCCTTTCCCCAGTCATTTTCTGCCCGGCTTGATTTCTGACATTA
+
CCCCDFFFFFFFGGGGGGGGGGGHHHHHHHHHHHHHHGHHHGHHHGHHGHHHGGGGGHHHHHHHHHHHHHHHHGHHHGGHHHHHHHHHGGGGGHHGGGGGGGHHGGGGGGGGHGHHGGHGHHHHHHHHHHGGGGGGGGGGGGHHHHGGGGHGHHGGGGGGGGGGGGGGGGGGGGGGGGGGGGGGFFFFFFFFFFFF@DFFFFFFFFFEFFFFFFFFFFFBFFFFFFFFFFFFFFFFFDABFFFFFFFFFF0
@M05620:45:000000000-G6HP7:1:1101:7813:21377 1:N:0:139
TACCTGTACTGGGGAAGCAATCGCCATTCCTACCCTAAAGATCGGAAGAGCACACGTCTGAACTCCAGTCACAGCGATAGATATCGTATGCCGTCTTCTGCTTGAAAAAAAAAACCACAGCTCTCGGAGGTTATTTTGCATCGGTGAGCCAGACAGAATGATCCGATGAGGGGTGCGAAACTATTTGAGGAAAGGAAGCACCTTTTTATTAAATTTACCTTTTAGCAATCGCCATTCCTACCCTAAAGATC
+
AAAAAFFFFFFFGGGGGGGFG1F00AAGHHFHHHFHAAEGHHDHGEGAAFEB0FHGBGHEEF11B1BADAEEGEC//F>/1F2BFCH0>FGEE/>0?@GHGB@@>FHH0E/</>/<?FGEEHFHFA/CCCAGDGHHHGHHHHGGGGEHFHHFHGBBCHHGHHHHHGGCHHGGGEAF@G@G?FGGGGGFAFGGEFGGFF?FFFFFFFFA;FFFFFFFFFFFFFFFBFFFFFF?AAFFFFFFFAFFFFBBFF;
@M05620:45:000000000-G6HP7:1:1101:16119:21384 1:N:0:139
CATCCTGACCCTGAAGTACCCCATTGAGCATGGCATCGTCACCAACTGGGACGACATGGAGAAGATCTGGCACCACACCTTCTACAACGAGCTGCGCGTGGCCCCGGAGGAGCACCCAGTGCTGCTGACCGAGGCCCCCCTGAACCCCAAGGCCAACAGAGAGAAGATGACTCAGGTGAGGCTCGGCCGACGCCCGTGCTCCTCCCGTCCTTTCCCCAGTCATTTTCTGCCCGGCTTGATTTCTGACATTT
+
BBBBBFFFFFFFGGGGGFGGGGCGHHHFHHHHGHGHHGHHCEHGHGHFBHAGGGGGGHHGHHHHEGHHFHHHHGHHHGGHHHHHHHHHGFGGGHHGGGGGGGHHGGGGGGGGHHHHGGHHHHHFGHFGHHCGCGGGGGGGGGFHHHGG?.GEHHG?EFGGGGDEFFFGGFGGGGGGGFFGEEGGBBFFBBBBBBB?@AFEFFFFFFFFFFFFFFFFFEFFFBFFFFFFFFFF?BBBB-.;BBFFFBF/BF/
@M05620:45:000000000-G6HP7:1:1101:12809:21387 1:N:0:139
CATCCTGACCCTGAAGTACCCCATTGAGCATGGCATCGTCACCAACTGGGACGACATGGAGAAGATCTGGCACCACACCTTCTACAACGAGCTGCGCGTGGCCCCGGAGGAGCACCCAGTGCTGCTGACCGAGGCCCCCCTGAACCCCAAGGCCAACAGAGAGAAGATGACTCAGGTGAGGCTCGGCCGACGCCCGTGCTCCTCCCGTCCTTTCCCCAGTCATTTTCTGCCCGGCTTGATTTCTGACATTT
+
CCCBCFFFFFFFGGGGGGGGGGGHHHHHHHHHHHHHHGHHHGHHHGHHHHHHGGGGGHHHHHHHHHHHHHHHHGHHHGGHHHHHHHHHGGGGGHHGGGGGGGHHGGGFGGGGHHHHGGHHHHGHHHHHHHCCGGGGGGGGGGHHHHGGG.GEHHGEFGGGGFDGFGFGGGGGGGGGGEFFGEEGFFFFFFFFFFFFFFDFFFFFFFFADDDFFFFFFFFFF/BFFFFFFFFFD;DFFA:BFFFFF/F/FF/
@M05620:45:000000000-G6HP7:1:1101:12831:21395 1:N:0:139
CATCCTGACCCTGAAGTACCCCATTGAGCATGGCATCGTCACCAACTGGGACGACATGGAGAAGATCTGGCACCACACCTTCTACAACGAGCTGCGCGTGGCCCCGGAGGAGCACCCAGTGCTGCTGACCGAGGCCCCCCTGAACCCCAAGGCCAACAGAGAGAAGATGACTCAGGTGAGGCTCGGCCGACGCCCGTGCTCCTCCCGTCCTTTCCCCAGTCATTTTCTGCCCGGCTTGATTTCTGACATTA
+
DDDCDFFFFFFFGGGGGGGGGGGHHHHHHHHHHHHHHGHHHGHHHGHHHHHHGGGGGHHHHHHHHHHHHHHHHGHHHGGHHHHHHGHHGGGGGHHGGGGGGGHHGGGGGGGGHGHHGGHHHHHHHHHHHHGGGGGGGGGGGGHHHHGGGGHGHHGGGGGGGGGGGGFGGGGGGGGGGGGGGGGGFFFFFFFFFFFF@DFFFFFFFFFEFFFFFFFFFFFFFFFFFFFFFFFFFFFFFFFFFFFFFFFFFF0
@M05620:45:000000000-G6HP7:1:1101:18796:21418 1:N:0:139
AAACCAGAAGACATGAGGTCAGCTAGATCGGAAGAGCACACGTCTGAACTCCAGTCACAGCGATAGATCTCGTATGCCGTCTTCTGCTTGAAAAAAAAAAAACCATCAGCTCCGACGCGGTCAGCTGGGCGGCTTTCTTTGTGTACGCAACTCGAAACCTGCACCAAGCCTTTTTTAACTAAGTCCTGCTGCGTCATTCATGTGTTTTTAGCCGCCTTTCTTCTTCTCACAGACTCTCTCCTCTCCTCCCC
+
BBBBBBBFFFFFGFC4FFBGFFGHFGHGHFDEEEFHHHHHHGFHHGEGHHGHHFGFHHFHHEEFEEHE5GHGAAGFFHEEEEFFEFHHHHAGHDE@E?E////??1111BD1F//>///->><0>G<0>.-:-;-CGF0C0FF:009CCB?/09./.;;9.;///...;.;;9/BB./:;:/;:/9BFB///;.;.A9F/:9///;..9;B//.@BF./;////;9///:/9BA/9BBB//;BF/9B.99.
@M05620:45:000000000-G6HP7:1:1101:19206:21518 1:N:0:139
CATCCTGACCCTGAAGTACCCCGGCTTGATTTCTGACATTAGATCGGAAGAGCACACGTCTGAACTCCAGTCACAGCGATAGATCTCGTATGCCGTCTTCTGCTTGAAAAAAAAAAAAAAACAACTAACCCAGTCCGCCCACAACACCTAGGCCAACACATAAACGATGACTCAGGTGCAGATCAGACGGTGCCCGACCTCCCCACGGCCTCACCGCCGTTCTTCTTCACCCTGCTTTCGCTATCGCCTAC
+
BBABBFFFFFFFGGGGGFGGGGEGGGGGHHHHHHHHHGHFHHGHHHGGGGGHHHHHHGFHHFHFHHHHHHHHHHHHHGGHGGEGHHHHGGHHHHGGGFGHHHHHHHFHGGFEGGGD<>/>-..<.11<1<.<./00.-.<..:..:.://0/;/:..C..9000;....900000/;B0000:/00//-..9-:9.---./..;/.---9../...-:-;././/;/////.././//9...../....9/
@M05620:45:000000000-G6HP7:1:1101:19682:21531 1:N:0:139
TACCTGTACTGGGGAAGCAATCGCCATTCCTACCCTAAAGATCGGAAGAGCACACGTCTGAACTCCAGTCACAGCGATAGATCTCGTATGCCGTCTTCTGCTTGAAAAAAAAAAAAAAAAAAAAACGAAAGTCTAAATAAGTCGTAGTATATAAAAAATACATAACAAAACTAAATTATAATAATAATCTAGGATCATAGATATATACAACGTACGAGATTTCATTACGATATTTCTGCATAATCATGTAT
+
CCCCCFFFFFFFGGGGGGGGGGGGGGGHHHHHHHHHHHHHHHHHGGGGHHHHHHHGHHHGGHHHHHHHHHHHHHHGGHGGHHFGHHFGHHHHGGGHGHHHHHHHHHHHHGGGGD><</>->---:.-.;..000<0000;000..:..0000;00;0-.00:00;000;.::0000:0000000000:0000000/.0:000000000::0-...-....000:0000..9.-;00000:000;0000000
@M05620:45:000000000-G6HP7:1:1101:10126:21636 1:N:0:139
CATCCTGACCATGAAGTACCCCGGCTTGATTTCTGACATTAGATCGGAAGAGCACACGTCTGAACTCCAGTCACAGCGATAGATCTCGTATGCCGTCTTCTGCTTGAAAAAAAAAAAACAAAAAAAAACACTCTAAACAGTCTACTCCACCCGTCCATCACATCAGACGCGAATCCCCCTTTCCCCTCCCTCCACCTCACACCCACGAACGACAATCCTCCCTTCCCCCCCCTCTCTGCCACTCCGCCTCC
+
CCCDDFFFFFFFGGGGGGGGGGGGGGGGHHHHHHHHHHHHHHHHHHGGGGHHHHHGHGGHHGHHHHHHHHHHHHGHHGGHGGHHFHHHGFHHHHGGGHGHHHHHHHHHEGHGGGGC@//??=??/---.<.0/000000/0000000:0/..-....0000000:000------.00.9-.0000//...//.//...0.00....--.--.---00/00/;/0/;//.----.//0000000//..9...
@M05620:45:000000000-G6HP7:1:1101:11341:21702 1:N:0:139
CATCCTGACCCTGAAGTACCCCGGCTTGATTTCTGACATTAGATCGGAAGAGCACACGTCTGAACTCCAGTCACAGCGATAGATCTCGTATGCCGTCTTCTGCTTGAAAAAAAAAAAACAAAAAATTATTCACACATCTTTGTTCTCCACGTAACTAACTCTACTGTACACATTCCTCCCTACCCCTCCCTACTCCTATGTCCCACTTTCTCCTCTCCTCCACTCACCCCCCTCACTTTTACTCCCCTTAC
+
BBBBCFFFFFFFGGGGGFGGGGGGGGGGHHHHHHHHHHHHHHGHHHGGGGGHHGHFHEGHHGHGHHHHHGGHFHGGHEFHGGHHHHHHGEHHGHGFGHGHHHHHHHHGHHGGGGGC<////0?//01111=1111.11<1110/0000=/.</..00000000000:00;0000000;/./0..9...../9.90000;00009:..0000000/;//0////0//0..----.:.0000;0000../.00
@M05620:45:000000000-G6HP7:1:1101:17665:21703 1:N:0:139
CATCCTGACCCTGAAGTACCCCATTGAGCATGGCATCGTCACCAACTGGGACGACATGGAGAAGATCTGGCACCACACCTTCTACAACGAGCTGCGCGTGGCCCCGGAGGAGCACCCAGTGCTGCTGACCGAGGCCCCCCTGAACCCCAAGGCCAACAGAGAGAAGATGACTCAGGTGAGGCTCGGCCGACGCCCGTGCTCCTCCCGTCCTTTCCCCAGTCATTTTCTGCCCGGCTTGATTTCTGACATTA
+
CCBCDFFFFFFFGGGGGGGGGGGHHHHHHHHHHHHHHGHHHGHHHGHHHHHHGGGGGHHHHHHHHHHHHHHHHGHHHGGHHHHHHHHHGGGGGHHGGGGGGGHHGGGGGGGGHHHHGGHGHHHHHHHHHHGGGGGGGGGGGGHHHHGGGGHGHHGGGGGGGGGGGGGGGGGGGGGGGGGGGGGGFFFFFFFFFFFF>DFFFFFFFFFEFFFFFFFFFFFFFFFFFFFFFFFFFFFFFFAFFFFFFFFFFF0
@M05620:45:000000000-G6HP7:1:1101:6985:21732 1:N:0:139
CATCCTGACCCTGAAGTACCCCGGCTTGATTTCTGACATTAGATCGGAAGAGCACACGTCTGAACTCCAGTCACAGCGATAGATCTCGTATGCCGTCTTCTGCTTGAAAAAAAAAAAAGGAAAAAGGATGCATAGTCGACTAGATGTGTCAGCCAGAGAGCATGAACAAGTGGATGGTGCTAGTTTGCGGCACGTGCTACGTCTCGAGCGGGGAGGGTATGTCTCGGCGCGGCGGTATGAGTAGTTTTCAC
+
ABB@AFFFFFFFGFGGGGGGGGFGGGGGHHHHHHHHHHHHHHHHHGFGGGFGHHHGHGHGHFFFHHHHHHHHHGHHHGCHGGHHHHHHGGHHHHF?EHGHHHHHHHFBGHFEGCGB/<//00?00//01<0111111..-.-/0000000=00/.<../../00:000//000;:/.:00000;0000-----.....//...:.//..----99--://;B////..------;-../////9///9///
@M05620:45:000000000-G6HP7:1:1101:7003:21735 1:N:0:139
CATCCTGACCCTGAAGTACCCCGGCTTGATTTCTGACATTAGATCGGAAGAGCACACGTCTGAACTCCAGTCACAGCGATAGATCTCGTATGCCGTCTTCTGCTTGAAAAAAAAAAAAAATCAGCTTCACAATACCCCCCTTACCCACCATTCCCCCCAAACAAATCTTCCTCCGGTAAAACTCTACCTGACGCCAGGCTCCACCAGACCGTTCCACACTCATTTTCTCCCTCCGACACTTTCTTCCCTTT
+
DDDDDFFFFFFFGGGGGGGGGGGGGGGGHHHHHHHGHHHHHHHHHHGGGGHHHHHHHGHHHGHGHHHHHHHHHHHHHGGHGGGFFFGHGGHHGHGGGHGHHHHHHHHHHHHGGGGD<</>0=1111111<1111111>--<.00/:0:..00;;0B:A-..9...0;00;00;:.-;-.00;00:000:0;/..-.-.....0/....:.-..//0::./:/00000000///..---;00000000;0;:
@M05620:45:000000000-G6HP7:1:1101:14807:21746 1:N:0:139
AAACCAGAAGACATGAGGTCAGCTAGATCGGAAGAGCACACGTCTGAACTCAAGTCACAGCGATAGATCTCGTATGCCGTCTTCTGCTTGAAAAAAAAAAAAAAAAAAAAAAGAAGAAAGAATAGATAGAAAAGATGAAAAAAAATAGAAAGAGTGTAAAGAAGGATAAATGAAAGTTAAGAGTCAAAAGATAAAAAAATATAATCGAAAAAGGAGAATTAAGTTAAGAAAGCGAGAAAGAGTAGCACAAA
+
CCBBCBCFFFFFGGGGGGGGGGHHHHHHHHGGGGHHHHHFHGHHHGHHHHHHHHHHHHGHHGGHFGHHBGHGFEHHHHGGGHGHHHHHHHFHGGGGGFGE/////>//---<.../0//0/:0;00000000//.00000:.---.000090//00900;00./:.000;0000000009;00000000/.000000--.000000../;;.::B...0000:0000090/0/.9--.00;/900000//.
@M05620:45:000000000-G6HP7:1:1101:14820:21763 1:N:0:139
AAACCAGAAGACATGAGGTCAGCTAGATCGGAAGAGCACACGTCTGAACTCAAGTCACAGCGATAGATCTCGTATGCCGTCTTCTGCTTGAAAAAAAAAAAAAACCCACGCATCCCCCCTCTCTCATCCTTTCTATGTCCTATTAAATCGCTACCCGCAGATCCTCTTCAGTATACTATCCTTTGATCTTGCGTTCTTCCCCTTTATCTTCCCTTTCCCTTTTCTCCAACACTCTTCCTCCCCTCCCTCTC
+
BBBBBABFFFFFGGGGGGGGGGHHFHHHHHGGDGHHHHHHHGHHHGHHHHHHHHGHHHGHHGGHGGHHFHHHFGHFHHGGGHGHHHHHHHHHGGGGEGGF////??////////<?//--.0><10<000=<D00=0000000000;0:...:-/..----9/0000;000000000000900900900000-....///.:..//;/;/::99/B//;//////;////..////:/:;/...9...../
@M05620:45:000000000-G6HP7:1:1101:4835:21766 1:N:0:139
CATCCTGACCCTGAAGTACCCCATTGAGCATGGCATCGTCACCAACTGGGACGACATGGAGAAGATCTGGCACCACACCTTCTACAACGAGCTGCGCGTGGCCCCGGAGGAGCACCCAGTGCTGCTGACCGAGGCCCCCCTGAACCCCAAGGCCAACAGAGAGAAGATGACTCAGGTGAGGCTCGGCCGACGCCCGTGCTCCTCCCGTCCTTTCCCCAGTCATTTTCTGCCCGGCTTGATTTCTGACATTA
+
BBBABFFFFFFFGGGGGGGGGGGHHHGHHHGHHHHHHGHHDGHHHGHHFEHHGGGGGHHGHHHHGHHHHHHHHGHHHGGHHHHHHHHHGGGGGHFFGGGFGEHHGGGGGGGGHHHHGGHHHHHGHHHGHHG?DGGFGGGGGFGHHHGGGGHGGHGGGGGGGGGGGGGGGGGGGGGFFFGGGG.CFFFFCCCFAFF;@DDFBBFFFFFFFFFFFFFFFFDBFBBFFFFFFFFFFC;>;A.FFFFFBFBFFB/
@M05620:45:000000000-G6HP7:1:1101:21475:21772 1:N:0:139
TACCTGTACTGGGGAAGCAATCGCCATTCCTACCCTAAAGATCGGAAGAGCACACGTCTGAACTCCAGTCACAGCGATAGATCTCGTATGCCGTCTTCTGCTTGAAAAAAAAAAAAAAAACAAGAGGAATAAAAATTTCAGTATTAAAAAAGAAAACAAAATAAAAGAAAAGAGAATAAAAAAGAAAAGAAGATCAGAGATCGATAGATACAAAAATAAATAGAACAATAAATATACAACTAATACATATG
+
CDCCCFFFFFFFGGGGGGGGGGGGGGGHHHHHHHHHHHHHHHHHGGGGHHHHHHHGHHHGHHHHHHHHHHHHHHHGGHGGHHHHHHGGHHHHGGGHGHHHHHHHHHHHGGGGGG>/>>/-..>00<.0/000<00.<00000000=0000-.;.///....0000009;BB/.//00:00;0-...///../00000;0:00.....0000:00...000000000//0000::00000000;00000000
@M05620:45:000000000-G6HP7:1:1101:4847:21785 1:N:0:139
CATCCTGACCCTGAAGTACCCCATTGAGCATGGCATCGTCACCAACTGGGACGACATGGAGAAGATCTGGCACCACACCTTCTACAACGAGCTGCGCGTGGCCCCGGAGGAGCACCCAGTGCTGCTGACCGAGGCCCCCCTGAACCCCAAGGCCAACAGAGAGAAGATGACTCAGGTGAGGCTCGGCCGACGCCCGTGCTCCTCCCGTCCTTTCCCCAGTCATTTTCTGCCCGGCTTGATTTCTGACATTA
+
BBBBBFFFFFFBGGGBGGGGGGFHHHHHGHHHFHHHHGHCGGGGEEGHHHHHGGGGGHGHHHHHHHHHHHFGHGHHHGGHGHHHHHHHGGGFGHEFEFGGGGHHGFFGGGDAFGHHGGH1FFGHGHHDG0A@<C@EDCCG-CGGFHDGGGHGHHGGGGGGGGDGGGGGGFFFFFBFGGGFGGFEFFFDD==@=B=@@.9ABBBFFFAEDDABFFBFBFABFFFFFFFFBFFF.BADF-;BFFFFFFF/FF/
@M05620:45:000000000-G6HP7:1:1101:26500:21793 1:N:0:139
TACCTGTACTGGGGAAGCATTTGAATATCCCCCCATGGTGATGGGGACGGAGAACTGCTCCATAAACACAGGCAACGTGCCTAACTTTCCCGGGAAGATGAAGTCAAAGAGCGACCACAGCTCTCGGAGGTTATTTTGCATCGGTGAGCCAGACAGAATGATCCGATGAGGGGTGCGAAACTATTTGAGGAAAGGAAGCACCTTTTTATTAAATTTACCTTTTAGCAATCGCCATTCCTACCCTAAAGATC
+
CCCCDFFFFFFFGGGGGGGGGGHHHHHHHHHGGGGHHHFHHHHHHGGGGGGGGHHHHHHHHHHHHHHHHHHHGGHHGHHHHHHHHHHHHHHGGGGGGHHHGHHHHHHHHHHHGGGGGHHHHHHHHGGGGGCHHHHHHHHHHHGGGGGHHHHHHGHHGHHHHHHHHGGGHHHGGEGGGGGGGGGGGGGGGGCFGGGGGGGFGEFFFFFFFFFFFFFFHFFFFFFFFFFFFFFFFFFFFFFFFFFFFFFFFFB
@M05620:45:000000000-G6HP7:1:1101:27172:21798 1:N:0:139
TACCTGTACTGGGGAAGCATTTGAATATCCCCCCATGGTGATGGGGACGGAGAACTGCTCCATAAACACAGGCAACGTGCCTAACTTTCCCGGGAAGATGAAGTCAAAGAGCGACCACAGCTCTCGGAGGTTATTTTGCATCGGTGAGCCAGACAGAATGATCCGATGAGGGGTGCGAAACTATTTGAGGAAAGGAAGCACCTTTTTATTAAATTTACCTTTTAGCAATCGCCATTCCTACCCTAAAGATC
+
>A1A?@@@F3D11AAEECG1GEFGHBFFFGHCF0AGFF1BA2F1GCCE??/AEFEGDAG111AFGE1B>?GHEGFHG/?CEFB1F1@G1BG?E?>>A>BD1BFF12FGH0FHC//>B/?FC@1FDEE/>@?F1FHHF11111<A..<<<00CG.CCFCD00<=0CE:EC0:?-C-.-;--90;FFF099B0;/..B/.9B/-//;BFEFB/BFFFFB9/BFFFBB9BB9FAE--;FBFFFF-AFFFBBFF/
@M05620:45:000000000-G6HP7:1:1101:17790:21799 1:N:0:139
CATCCTGACCCTGAAGTACCCCATTGAGCATGGCATCGTCACCAACTGGGACGACATGGAGAAGATCTGGCACCACACCTTCTACAACGAGCTGCGCGTGGCCCCGGAGGAGCACCCAGTGCTGCTGACCGAGGCCCCCCTGAACCCCAAGGCCAACAGAGAGAAGATGACTCAGGTGAGGCTCGGCCGACGCCCGTGCTCCTCCCGTCCTTTCCCCAGTCATTTTCTGCCCGGCTTGATTTCTGACATTA
+
BBABBFFFFFFFGGGGGGGGGGGFAFFGHGDDCGHHHGHHDFHFHGHHHEFHFEFCGHGEHHGFH5GFGGHFHGHHEEFHHHHHHHHFGGGGFGHGGGGGGGHHGGCGGCCDHEHHGGH?GHGHHHHFHHGGGGCFGGCCCGFHHHGGGGEGHHGGGGGFGGGGGGGBFGBF09FFGFGGGGGGB;9D--;B=@BDFDD9//9FFEFFFFD//9FF99D/;/:;FBB/;FFFD---;-.//;FFB;/B9//
@M05620:45:000000000-G6HP7:1:1101:27160:21811 1:N:0:139
TACCTGTACTGGGGAAGCATTTGAATATCCCCCCATGGTGATGGGGACGGAGAACTGCTCCATAAACACAGGCAACGTGCCTAACTTTCCCGGGAAGATGAAGTCAAAGAGCGACCACAGCTCTCGGAGGTTATTTTGCATCGGTGAGCCAGACAGAATGATCCGATGAGGGGTGCGAAACTATTTGAGGAAAGGAAGCACCTTTTTATTAAATTTACCTTTTAGCAATCGCCATTCCTACCCTAAAGATC
+
CCCCCFFFFFFFGGGGGGFGGGHHHGHHHHHGGGGHHHFFGHHHFGGGGGGGGHHHHHHHHHHHHHHHHHHHGHHHGHHHHHHHHHHHHHHGGGGGGHHHHHHHHHHHHHHHGGGGGHHHHHHHHGFEGGEHHHHHHHHFHHGGGGGHHHHHHGHHGHHHHHHHHGGGHHHGGCFGGGD9AFGGGGGGGGFFGGGFFFGGGFFFFFFFFFFFFFFFFFFFFFFFFFFFFFFFFFFFFFFFFFFFFFFFFFF
@M05620:45:000000000-G6HP7:1:1101:12993:21813 1:N:0:139
AAACCCAGAAGACATGAGGTCAGCTAGATCGGAAGAGCACACGTCTGAACTCCAGTCACAGCGATATATCTCGTATGCCGTCTTCTGCTTGAAAAAAAAAAAAAAAAGAACAAGAAGAAAGAGGAAGAAGCGTGGTAGTAAAAAAGAAAAGCAGGTGCGAGATGAAGGAAGAAACAGCAAATCACGGGTGTCGAATGGTGAAAAGAAAAGCAGATAAAAACAACATCAAAAAGGACGGAAAGAGGTATGTG
+
AAAAAAAAAFFFGFGGG4BBFGFHHHHHHHHGGGGFHHFHHHGHHGGHFHHHHHHHH3FDFGECEAAAA5FGGFA3FGHGGGHGHHFHHBGHFFGFGGFGE/></>///000?00001001<0.000000/<..-.000000:0-...///./:..;0-.--.0000/./../////.///99//..----/.9.;/////////../././//9/////...../9////.....--..-./..////;/
@M05620:45:000000000-G6HP7:1:1101:27164:21833 1:N:0:139
TACCTGTACTGGGGAAGCATTTGAATATCCCCCCATGGTGATGGGGACGGAGAACTGCTCCATAAACACAGGCAACGTGCCTAACTTTCCCGGGAAGATGAAGTCAAAGAGCGACCACAGCTCTCGGAGGTTATTTTGCATCGGTGAGCCAGACAGAATGATCCGATGAGGGGTGCGAAACTATTTGAGGAAAGGAAGCACCTTTTTATTAAATTTACCTTTTAGCAATCGCCATTCCTACCCTAAAGATC
+
BBBABFFFFFFFFEAEFGCGGGHDFDFGHHGGGGGHGGBBFGHHHGGGGGGEFHGHGHHHHHHHGHHHHHHHGGHGFGHHHHHHGHHHHHHFFGEGGHHHGFHGHGGHHHHHGCGG@FGHHHHHGB?CDGEHHHHHHHGFHHGGGGGHGHFHGGHC<CGHHHHHHGGGHHG?C::A?C@@AFGGGGGFFGFBFGFFFGEGGFFFFFFFFFFBFFFFFFFFFFFFFFFFFBEADFFFFFFFFFFFFBBFFFF
@M05620:45:000000000-G6HP7:1:1101:15378:21834 1:N:0:139
CATCCTGACCCTGAAGTACCCCATTGAGCATGGCATCGTCACCAACTGGGACGACATGGAGAAGATCTGGCACCACACCTTCTACAACGAGCTGCGCGTGGCCCCGGAGGAGCACCCAGTGCTGCTGACCGAGGCCCCCCTGAACCCCAAGGCCAACAGAGAGAAGATGACTCAGGTGAGGCTCGGCCGACGCCCGTGCTCCTCCCGTCCTTTCCCCAGTCATTTTCTGCCCGGCTTGATTTCTGACATTA
+
CDDDDFFFFFFFGGGGGGGGGGGHHHHHHHHHHHHHHGHHHGHHHGHHHHHHGGGGGHHHHHHHHHHHHHHHHGHHHGGHHHHHHHHHGGGGGHHGGGGGGGHHGGGGGGGGHHHHGGHHHHHHHHHHHHGGGGGGGGGGGGHHHHGGGGHGHHGGGGGGGGGGGGGGGGGGGGGGGGGGGGGGFFFFFCFFFFFFAFDFFFFFFFFEFFFFFFFFFFFFFFFFFFFFFFFEFACFAFFFFFFBF:F0BF0
@M05620:45:000000000-G6HP7:1:1101:12994:21837 1:N:0:139
AAACCCAGAAGACATGAGGTCAGCTAGATCGGAAGAGCACACGTCTGAACTCCAGTCACAGCGATAGATCTCGTATGCCGTCTTCTGCTTGAAAAAAAAAAAAAAAAAAATAAAAAAAAAAAAGGAAGGAAATAGGGGAGATGGAATGGAGAAAAAGGAAAGAGAATGGTACAATAAGACGAGTGATAGGATAGTGCGAAAGGGAGAGGACAGAGGGAGATGTAGAGAGAGGTAATACTGACGAGCAAGGT
+
AAAAABBCCFFFGGGGGGGFGGHHHHHHHHHGGGGHHHHHHHGHHHGHHHHHHHHHHHHHHHGFHGGGGEHHHFGHHHHGGGHGHHHHHHHHHHHHGGGGGE>//<//<-0<1<11-------..//:..//0000...-./00/00000:0.0/.../;/.9//;00090000000000.--..0000/0000000-.--......:..././/...../0000000....0000000000..---//.0
@M05620:45:000000000-G6HP7:1:1101:12253:21880 1:N:0:139
CATCCTGACCCTGAAGTACCCCGGCTTGATTTCTGACATTAGATCGGAAGAGCACACGTCTGAACTCCAGTCACAGCGATAGATCTCGTATGCCGTCTTCTGCTTGAAAAAAAAAAAAAAAAAAAAAAATAAGAAAAAATGAAAAGAGCAGATCAAAAAAAAACAATAGATAGTAAGTAAATAACTGTAAGTACATTGATATGTGACAAAGAATGTGAGAGGTACGACGAACGGGTACTGAAGACCAACTT
+
CCCCDFFFFFFFGGGGGFGGGGGGGGGGHHHHHHHGHHHHGHGHHHGGGGGHHHHHHGHHHGGGHHHHHGHHHHHHHGGHGGHFFGGHGFHHHHGGGHGHHHHHHHHGHHHGGGGC><//<------::.00000//.-.00000/.//0//00000<.----.9.:00:0000:0:0<000<00000000:00000000000000000/:/.00:00000.000...-----<.--0000000///../0
@M05620:45:000000000-G6HP7:1:1101:12236:21887 1:N:0:139
CATCCTGACCCTGAAGTACCCCGGCTTGATTTCTGACATTAGATCGGAAGAGCACACGTCTGAACTCCAGTCACAGCGATAGATCTCGTATGCCGTCTTCTGCTTGAAAAAAAAAAAAAAAAAATAATAAAGAGTTCAAGTTTATCTTGACCATTCATAGATAAAAAACAGATGCGTCTGCTTGCGCTGCTCAACCATCAAACCGTGGTTAAGTGTGCTCTCAAAAGTGACCTGTGCTAACGAGCCGTAGC
+
CCDCDFFFFFFFGGGGGGGGGGGGGGGGHHHHHHHHHHHHHHHHHHGFGGHHHHHHHGHHHGHHHHHHHHHHHHHHHGGHGGHHHHHHGGHHHHGGGHGHHHHHHHGHHHHFGGGF/>//>--<.0<0<0<0=/00;000000000000000;0000000000;090-9://000-.-9.009:.9---.0000/..0000009:.9-..0000000000000000/000000/000900/...---....
@M05620:45:000000000-G6HP7:1:1101:16640:21897 1:N:0:139
CATCCTGACCCTGAAGTACCCCATTGAGCATGGCATCGTCACCAACTGGGACGACATGGAGAAGATCTGGCACCACACCTTCTACAACGAGCTGCGCGTGGCCCCGGAGGAGCACCCAGTGCTGCTGACCGAGGCCCCCCTGAACCCCAAGGCCAACAGAGAGAAGATGACTCAGGTGAGGCTCGGCCGACGCCCGTGCTCCTCCCGTCCTTTCCCCAGTCATTTTCTGCCCGGCTTGATTTCTGACATTA
+
DDDDDFFFFFFFGGGGGGGGGGGHHHHHHHHHHHHHHGHHHGHHHGHHHHHHGGGGGHHHHHHHHHHHHHHHHGHHHGGHHHHHHHHHGGGGGHHGGGGGGGHHGGGGGGGGHHHHGGHHHHHHHHHHHHGGGGGGGGGGGGHHHHGGGGHGHHGGGGGGGGGGGGGGGGGGGGGGGGGGGGGGFFFFFFFFFFFF@DFFFFFFFFFEFFFFFFFFFFFFFFFFFFFFFFFFFFFFFFFFFFFFF0FFFF0
@M05620:45:000000000-G6HP7:1:1101:12349:21945 1:N:0:139
[truncated: 3,669,295 more chars]
